# Supplementary material for: A Bayesian inference transcription factor activity model for the analysis of single-cell transcriptomes
Source: Genome Res. 2021 Jul;31(7):1296–311. doi: 10.1101/gr.265595.120 (PMC8256867; doi:10.1101/gr.265595.120)
Supplement: Supplemental Material [file supp_gr.265595.120_Supplemental_Code.zip]

Archive with 1,676 entries (1,568 files):
- BITFAM/
- BITFAM/.gitignore
- BITFAM/.Rbuildignore
- BITFAM/BITFAM.Rproj
- BITFAM/DESCRIPTION
- BITFAM/NAMESPACE
- BITFAM/Readme.md
- BITFAM/.git/
- BITFAM/.git/COMMIT_EDITMSG
- BITFAM/.git/config
- BITFAM/.git/description
- BITFAM/.git/FETCH_HEAD
- BITFAM/.git/HEAD
- BITFAM/.git/index
- BITFAM/.git/ORIG_HEAD
- BITFAM/.git/packed-refs
- BITFAM/.git/branches/
- BITFAM/.git/hooks/
- BITFAM/.git/hooks/applypatch-msg.sample
- BITFAM/.git/hooks/commit-msg.sample
- BITFAM/.git/hooks/fsmonitor-watchman.sample
- BITFAM/.git/hooks/post-update.sample
- BITFAM/.git/hooks/pre-applypatch.sample
- BITFAM/.git/hooks/pre-commit.sample
- BITFAM/.git/hooks/pre-push.sample
- BITFAM/.git/hooks/pre-rebase.sample
- BITFAM/.git/hooks/pre-receive.sample
- BITFAM/.git/hooks/prepare-commit-msg.sample
- BITFAM/.git/hooks/update.sample
- BITFAM/.git/info/
- BITFAM/.git/info/exclude
- BITFAM/.git/logs/
- BITFAM/.git/logs/HEAD
- BITFAM/.git/logs/refs/
- BITFAM/.git/logs/refs/stash
- BITFAM/.git/logs/refs/heads/
- BITFAM/.git/logs/refs/heads/master
- BITFAM/.git/logs/refs/remotes/
- BITFAM/.git/logs/refs/remotes/origin/
- BITFAM/.git/logs/refs/remotes/origin/HEAD
- BITFAM/.git/logs/refs/remotes/origin/master
- BITFAM/.git/objects/
- BITFAM/.git/objects/01/
- BITFAM/.git/objects/01/2b279a16dcc3c3c47deb5148c51836b937adc6
- BITFAM/.git/objects/03/
- BITFAM/.git/objects/03/2737315dc281fe10c4d5e95573af6cb76acc08
- BITFAM/.git/objects/05/
- BITFAM/.git/objects/05/6f998a1d9e8059bb1ea710431499fad37f2761
- BITFAM/.git/objects/07/
- BITFAM/.git/objects/07/225647f2a4fe1940fbcc854a5ea3849141b287
- BITFAM/.git/objects/09/
- BITFAM/.git/objects/09/a9e0ee2a0270b1e0e9728bb1e41eafab6fac09
- BITFAM/.git/objects/0d/
- BITFAM/.git/objects/0d/99f170962368b4bdfbf6be0a714b194dfa0f0f
- BITFAM/.git/objects/0f/
- BITFAM/.git/objects/0f/5826e829cdd242c082e5a68635bad41b4d0746
- BITFAM/.git/objects/10/
- BITFAM/.git/objects/10/72bb873f4b4640d88ef5b377269c7d63f8293f
- BITFAM/.git/objects/1c/
- BITFAM/.git/objects/1c/7b33e49c12a2b54725106f3d04e5a99c45bf71
- BITFAM/.git/objects/1f/
- BITFAM/.git/objects/1f/0db391304b5e0cbaaa28df4deec5ea3cdba1f3
- BITFAM/.git/objects/20/
- BITFAM/.git/objects/20/095d385dc5665127cedf56ba242de76bdd38cb
- BITFAM/.git/objects/21/
- BITFAM/.git/objects/21/b9902313562b3b71db2d35b7f3472efe94291e
- BITFAM/.git/objects/23/
- BITFAM/.git/objects/23/2c570f20d220dd12b42ddd3667b0f0c2a9034b
- BITFAM/.git/objects/25/
- BITFAM/.git/objects/25/8398ed704fb2ce821dfb25ccc2eac715958940
- BITFAM/.git/objects/25/b6f0d1c6bd755f786f7315c9e6d2f8e45c9953
- BITFAM/.git/objects/2a/
- BITFAM/.git/objects/2a/cf8b754545619bd277ef6815098e85ba5d4f19
- BITFAM/.git/objects/2c/
- BITFAM/.git/objects/2c/ab23e989b66a3d4f54da575992dd12f257cc10
- BITFAM/.git/objects/2e/
- BITFAM/.git/objects/2e/126ee6de7decfe6b00708cab1383bcc510cfd3
- BITFAM/.git/objects/2f/
- BITFAM/.git/objects/2f/797e43ab2e0c812a42cefbebe37fe5ddec462b
- BITFAM/.git/objects/32/
- BITFAM/.git/objects/32/543e9151b5a404801e344576e8060a8cf2acc2
- BITFAM/.git/objects/33/
- BITFAM/.git/objects/33/9effa71e2fa42dc92df8b3b85819b3e624f937
- BITFAM/.git/objects/36/
- BITFAM/.git/objects/36/297f29262c2410ddc770314a45019546bffcb0
- BITFAM/.git/objects/3a/
- BITFAM/.git/objects/3a/072558a5c93287636ecdfc74c9f454adbe59a1
- BITFAM/.git/objects/44/
- BITFAM/.git/objects/44/298c8da3c8cf0f5964f805bda1d263dc9055be
- BITFAM/.git/objects/45/
- BITFAM/.git/objects/45/a67c18ff4b92ba6b82f5fd37fc7036e14d03a9
- BITFAM/.git/objects/47/
- BITFAM/.git/objects/47/851d77956cdadd8c157c8a05b4ccc37016d33e
- BITFAM/.git/objects/49/
- BITFAM/.git/objects/49/6dc82d17f44957054fb3723aeaf3b327e3e195
- BITFAM/.git/objects/50/
- BITFAM/.git/objects/50/0492adc1596f27d48ccedb0908a1d276ad532e
- BITFAM/.git/objects/53/
- BITFAM/.git/objects/53/987000abba90ffeb0ef7b6706d3d4421181026
- BITFAM/.git/objects/55/
- BITFAM/.git/objects/55/528c56c389717a490c832388327dcd0f37490b
- BITFAM/.git/objects/59/
- BITFAM/.git/objects/59/bb380994f6105044969720312afcfefd9b9509
- BITFAM/.git/objects/62/
- BITFAM/.git/objects/62/55955a0f3ef0671da86ec8c091e173d3e840e4
- BITFAM/.git/objects/64/
- BITFAM/.git/objects/64/0f7fd25ecdf699c5c06b433798aab32a4836e0
- BITFAM/.git/objects/64/bd746d2faea4b32ba48674a3740e411f3f0338
- BITFAM/.git/objects/69/
- BITFAM/.git/objects/69/0790c57a2f1d5008c9011525741558d1b948f9
- BITFAM/.git/objects/6b/
- BITFAM/.git/objects/6b/4986386cf660d6258a606d86025347f85b5fca
- BITFAM/.git/objects/6f/
- BITFAM/.git/objects/6f/186ac63620a03e0efad1ba4a6cad7ba23542df
- BITFAM/.git/objects/70/
- BITFAM/.git/objects/70/e9f66aec4dbabe0c5d65fd328d0049e1155275
- BITFAM/.git/objects/76/
- BITFAM/.git/objects/76/9458fdf73156929f98a1fb28081d59b9fd92aa
- BITFAM/.git/objects/77/
- BITFAM/.git/objects/77/2258b185f7a314916b504523265c1637366004
- BITFAM/.git/objects/7a/
- BITFAM/.git/objects/7a/a07571758dbefefb1152f4ca3c8fc932b6bcb3
- BITFAM/.git/objects/7f/
- BITFAM/.git/objects/7f/f5b0cbcec0a3c6f0bd1c8bb947b1fd09561374
- BITFAM/.git/objects/80/
- BITFAM/.git/objects/80/1c6996eb0d34845adf6318b328052dd899853d
- BITFAM/.git/objects/82/
- BITFAM/.git/objects/82/0618f4833ae2a01074ab091596dec677f304cc
- BITFAM/.git/objects/82/b5529ad8d3ce5704d8b1ecb321b6fb0358f91e
- BITFAM/.git/objects/85/
- BITFAM/.git/objects/85/edde7e4b2c5cb08d645a6f868d129165993009
- BITFAM/.git/objects/88/
- BITFAM/.git/objects/88/43397887b7e2329a80e274fcfc322f0959b16a
- BITFAM/.git/objects/88/9511927a23eb1ccf0ae8e76a4fb043901f424a
- BITFAM/.git/objects/8d/
- BITFAM/.git/objects/8d/2a46a036097dedef293988e673cea210a2c23b
- BITFAM/.git/objects/8d/e6be81cb33503a9134948eb2d3476ac85d6a51
- BITFAM/.git/objects/8f/
- BITFAM/.git/objects/8f/88637373fa44198517cbdfe6698dcacd809363
- BITFAM/.git/objects/90/
- BITFAM/.git/objects/90/2775a040aa235d93b96b256ee47c811c236487
- BITFAM/.git/objects/96/
- BITFAM/.git/objects/96/db59ada9c5031a318d4bd3651c063cd929a697
- BITFAM/.git/objects/97/
- BITFAM/.git/objects/97/17c0efaaf301671a3c3cc11389226a6c04b9ee
- BITFAM/.git/objects/9a/
- BITFAM/.git/objects/9a/4c430571a848acfb7c936090b9781ff65469ad
- BITFAM/.git/objects/9b/
- BITFAM/.git/objects/9b/1e50aa53212197a7f9ce74643f005b6b84046d
- BITFAM/.git/objects/9b/d085e08c11ad02cd6271202377c0b2aa35bd43
- BITFAM/.git/objects/9c/
- BITFAM/.git/objects/9c/55b7337f87b5832ea2eb4c710625e1d249b9b6
- BITFAM/.git/objects/a0/
- BITFAM/.git/objects/a0/0c890aae0df6bf468e7a8a6a5a69e7171818ad
- BITFAM/.git/objects/ac/
- BITFAM/.git/objects/ac/8bf90c07e445ca176db8f4d7c9e407507c961c
- BITFAM/.git/objects/ac/dfd937e9d9cadf2c9c3b265deda69323efc757
- BITFAM/.git/objects/ae/
- BITFAM/.git/objects/ae/20e9e44fcf3a35dc0ff5d08a4e5f2d74f51aa8
- BITFAM/.git/objects/b0/
- BITFAM/.git/objects/b0/84525dd53fd2b27be31e3190b2e695272d7b85
- BITFAM/.git/objects/b5/
- BITFAM/.git/objects/b5/0f0d5ba5caffb1d890df3783d8ab15288dd412
- BITFAM/.git/objects/b6/
- BITFAM/.git/objects/b6/59b479b27865ae193a50cf6c68e8de8e0a8c13
- BITFAM/.git/objects/b7/
- BITFAM/.git/objects/b7/26f6523de798cb96667a5638c8abf247ae477f
- BITFAM/.git/objects/b7/3d29a1a1c26ae254ec470a910efc92f65576db
- BITFAM/.git/objects/b8/
- BITFAM/.git/objects/b8/6cfcc5bf33d1a9081073e55d25b5d07c55cd10
- BITFAM/.git/objects/ba/
- BITFAM/.git/objects/ba/35ee9127fef1075ffbf796656317d02f72a6f9
- BITFAM/.git/objects/bb/
- BITFAM/.git/objects/bb/f13566ee89eef71c97aa5d07dacbaeb1f8977c
- BITFAM/.git/objects/bc/
- BITFAM/.git/objects/bc/2eda892372cd054fbe895b993a58417f37126e
- BITFAM/.git/objects/be/
- BITFAM/.git/objects/be/50163b5c53225300d0fdaef4f5a01b409730b5
- BITFAM/.git/objects/c3/
- BITFAM/.git/objects/c3/3de0244039bf0b7711c6445e0d47463ff41e91
- BITFAM/.git/objects/c6/
- BITFAM/.git/objects/c6/184023afdd980999959103b55a377a5e0d4458
- BITFAM/.git/objects/c6/4f6cc63a35bfd1e8e23c4f6dc8f30bb482bf43
- BITFAM/.git/objects/cd/
- BITFAM/.git/objects/cd/05c033cee73967db74ab998ead59652797909b
- BITFAM/.git/objects/cd/0b02ad2797234dad173064f7042a88ae5cfe08
- BITFAM/.git/objects/d3/
- BITFAM/.git/objects/d3/4ed7d79129ef31f4a6e309aae9fcce64a8b8a2
- BITFAM/.git/objects/d4/
- BITFAM/.git/objects/d4/fdddcb544a6c3745ac5d1a28c3ed5eff3c3100
- BITFAM/.git/objects/d9/
- BITFAM/.git/objects/d9/e56eb3e957da37e6ad8f6e37d07678edd7e0ca
- BITFAM/.git/objects/de/
- BITFAM/.git/objects/de/b0d04f4cc8df90e505e44abe8a57adf6a55d55
- BITFAM/.git/objects/e6/
- BITFAM/.git/objects/e6/99b42e54bccdcdc46c4f66337dd51bd3309904
- BITFAM/.git/objects/e7/
- BITFAM/.git/objects/e7/aa39e94b39a6cff8a715395512736ee2a0dc71
- BITFAM/.git/objects/e9/
- BITFAM/.git/objects/e9/86770bdde3f3e66f9abb3f6e7277a84be1bca8
- BITFAM/.git/objects/ec/
- BITFAM/.git/objects/ec/3ee779e371918e3e66abd8b1115001f7c4ea6f
- BITFAM/.git/objects/f1/
- BITFAM/.git/objects/f1/d9923e575a03323169b4bb85794d28bc5d17d0
- BITFAM/.git/objects/f7/
- BITFAM/.git/objects/f7/68e041c74fb06181229299f68376fb3a3841ba
- BITFAM/.git/objects/f7/abbb8745a2bc05be1849fd5819bffdcd46ea67
- BITFAM/.git/objects/f7/f310adcafe4c2fd4a6ca79d58d62ae4cc86662
- BITFAM/.git/objects/fa/
- BITFAM/.git/objects/fa/39865bba8f715db9c5832525d58d9643f50b9e
- BITFAM/.git/objects/ff/
- BITFAM/.git/objects/ff/4e5d9942a236e6bf34b4f5fc6aa9417367eb71
- BITFAM/.git/objects/info/
- BITFAM/.git/objects/pack/
- BITFAM/.git/objects/pack/pack-a89325f0045460e3a8eb90381c071449562e1dc3.idx
- BITFAM/.git/objects/pack/pack-a89325f0045460e3a8eb90381c071449562e1dc3.pack
- BITFAM/.git/refs/
- BITFAM/.git/refs/stash
- BITFAM/.git/refs/heads/
- BITFAM/.git/refs/heads/master
- BITFAM/.git/refs/remotes/
- BITFAM/.git/refs/remotes/origin/
- BITFAM/.git/refs/remotes/origin/HEAD
- BITFAM/.git/refs/remotes/origin/master
- BITFAM/.git/refs/tags/
- BITFAM/data/
- BITFAM/data/example.RData
- BITFAM/inst/
- BITFAM/inst/extdata/
- BITFAM/inst/extdata/liver_cell_type.txt
- BITFAM/inst/extdata/human/
- BITFAM/inst/extdata/human/A0A075
- BITFAM/inst/extdata/human/ADCYAP1
- BITFAM/inst/extdata/human/ADNP
- BITFAM/inst/extdata/human/AEBP2
- BITFAM/inst/extdata/human/AFF1
- BITFAM/inst/extdata/human/AHR
- BITFAM/inst/extdata/human/AHRR
- BITFAM/inst/extdata/human/all_TFs.txt
- BITFAM/inst/extdata/human/ALX4
- BITFAM/inst/extdata/human/APC
- BITFAM/inst/extdata/human/AR
- BITFAM/inst/extdata/human/ARHGAP35
- BITFAM/inst/extdata/human/ARID1A
- BITFAM/inst/extdata/human/ARID1B
- BITFAM/inst/extdata/human/ARID2
- BITFAM/inst/extdata/human/ARID3A
- BITFAM/inst/extdata/human/ARID3B
- BITFAM/inst/extdata/human/ARID4B
- BITFAM/inst/extdata/human/ARID5B
- BITFAM/inst/extdata/human/ARNT
- BITFAM/inst/extdata/human/ARNT2
- BITFAM/inst/extdata/human/ARNTL
- BITFAM/inst/extdata/human/ARNTL2
- BITFAM/inst/extdata/human/ASCL1
- BITFAM/inst/extdata/human/ASCL2
- BITFAM/inst/extdata/human/ASH1L
- BITFAM/inst/extdata/human/ATF1
- BITFAM/inst/extdata/human/ATF2
- BITFAM/inst/extdata/human/ATF3
- BITFAM/inst/extdata/human/ATF4
- BITFAM/inst/extdata/human/ATF6
- BITFAM/inst/extdata/human/ATF7
- BITFAM/inst/extdata/human/ATM
- BITFAM/inst/extdata/human/ATOH1
- BITFAM/inst/extdata/human/ATRX
- BITFAM/inst/extdata/human/BACH1
- BITFAM/inst/extdata/human/BACH2
- BITFAM/inst/extdata/human/BAP1
- BITFAM/inst/extdata/human/BARHL1
- BITFAM/inst/extdata/human/BARX1
- BITFAM/inst/extdata/human/BATF
- BITFAM/inst/extdata/human/BATF3
- BITFAM/inst/extdata/human/BBX
- BITFAM/inst/extdata/human/BCHE
- BITFAM/inst/extdata/human/BCL11A
- BITFAM/inst/extdata/human/BCL11B
- BITFAM/inst/extdata/human/BCL3
- BITFAM/inst/extdata/human/BCL6
- BITFAM/inst/extdata/human/BCL6B
- BITFAM/inst/extdata/human/BCOR
- BITFAM/inst/extdata/human/BDP1
- BITFAM/inst/extdata/human/BHLHE40
- BITFAM/inst/extdata/human/BHLHE41
- BITFAM/inst/extdata/human/Bibi-N
- BITFAM/inst/extdata/human/BMI1
- BITFAM/inst/extdata/human/BPTF
- BITFAM/inst/extdata/human/BRCA1
- BITFAM/inst/extdata/human/BRD1
- BITFAM/inst/extdata/human/BRD2
- BITFAM/inst/extdata/human/BRD3
- BITFAM/inst/extdata/human/BRD4
- BITFAM/inst/extdata/human/BRD7
- BITFAM/inst/extdata/human/BRD9
- BITFAM/inst/extdata/human/BRF1
- BITFAM/inst/extdata/human/BRF2
- BITFAM/inst/extdata/human/CARM1
- BITFAM/inst/extdata/human/CASZ1
- BITFAM/inst/extdata/human/CAVIN1
- BITFAM/inst/extdata/human/CBFA2T2
[truncated: 1,376 more entries]
