# Supplementary material for: A Bayesian inference transcription factor activity model for the analysis of single-cell transcriptomes
Source: Genome Res. 2021 Jul;31(7):1296–311. doi: 10.1101/gr.265595.120 (PMC8256867; doi:10.1101/gr.265595.120)
Supplement: Supplemental Material [file supp_gr.265595.120_Supplemental_Code.zip › BITFAM/NAMESPACE]

# Generated by roxygen2: do not edit by hand

export(BITFAM)
export(BITFAM_activities)
export(BITFAM_preprocess)
export(BITFAM_weights)
import(Seurat)
import(rstan)
