# Supplementary material for: A Bayesian inference transcription factor activity model for the analysis of single-cell transcriptomes
Source: Genome Res. 2021 Jul;31(7):1296–311. doi: 10.1101/gr.265595.120 (PMC8256867; doi:10.1101/gr.265595.120)
Supplement: Supplemental Material [file supp_gr.265595.120_Supplemental_Code.zip › BITFAM/inst/extdata/liver_cell_type.txt]

clusters_sub	cell_types
ASGR1_CD45_UNB_P4_5_26	2	Kupffer cell
ASGR1_CD45_UNB_P4_5_30	4	EPCAM+
ASGR1_CD45_UNB_P4_5_50	25	Kupffer cell
ASGR1_CD45_UNB_P4_5_61	4	EPCAM+
ASGR1_CD45_UNB_P4_6_106	6	Kupffer cell
ASGR1_CD45_UNB_P4_6_116	4	EPCAM+
ASGR1_CD45_UNB_P4_6_150	7	EPCAM+
ASGR1_CD45_UNB_P4_6_151	2	Kupffer cell
ASGR1_CD45_UNB_P4_6_166	7	EPCAM+
ASGR1_CD45_UNB_P4_6_171	4	EPCAM+
ASGR1_CD45_UNB_P4_6_173	2	Kupffer cell
ASGR1_CD45_UNB_P4_6_179	2	Kupffer cell
ASGR1_CD45_UNB_P4_6_181	6	Kupffer cell
ASGR1_CD45_UNB_P4_7_2	2	Kupffer cell
ASGR1_CD45_UNB_P4_7_14	4	EPCAM+
ASGR1_CD45_UNB_P4_7_40	25	Kupffer cell
ASGR1_CD45_UNB_P4_7_54	7	EPCAM+
ASGR1_CD45_UNB_P4_7_55	9	LSEC
ASGR1_CD45_UNB_P4_7_61	4	EPCAM+
ASGR1_CD45_UNB_P4_7_65	2	Kupffer cell
ASGR1_CD45_UNB_P4_7_96	2	Kupffer cell
ASGR1_CD45_UNB_P4_7_168	2	Kupffer cell
ASGR1_CD45_UNB_P4_7_173	17	Hepatocytes
ASGR1_CD45_UNB_P4_7_184	2	Kupffer cell
ASGR1_CD45_UNB_P4_7_187	7	EPCAM+
ASGR1_CD45_UNB_P4_8_103	25	Kupffer cell
ASGR1_CD45_UNB_P4_8_144	11	Hepatocytes
ASGR1_CD45_UNB_P4_8_159	13	LSEC
ASGR1_CD45_UNB_P4_8_168	2	Kupffer cell
ASGR1_CD45_UNB_P4_8_173	11	Hepatocytes
ASGR1_CD45_UNB_P4_8_184	2	Kupffer cell
ASGR1_CD45_UNB_P4_8_187	7	EPCAM+
ASGR1pos304_5_6	14	Hepatocytes
ASGR1pos304_5_7	14	Hepatocytes
ASGR1pos304_5_8	11	Hepatocytes
ASGR1pos304_5_11	11	Hepatocytes
ASGR1pos304_5_18	14	Hepatocytes
ASGR1pos304_5_20	11	Hepatocytes
ASGR1pos304_5_28	14	Hepatocytes
ASGR1pos304_5_36	14	Hepatocytes
ASGR1pos304_5_39	14	Hepatocytes
ASGR1pos304_5_52	14	Hepatocytes
ASGR1pos304_5_55	11	Hepatocytes
ASGR1pos304_5_56	14	Hepatocytes
ASGR1pos304_5_61	14	Hepatocytes
ASGR1pos304_5_78	14	Hepatocytes
ASGR1pos304_5_84	17	Hepatocytes
ASGR1pos304_5_89	11	Hepatocytes
ASGR1pos304_6_106	14	Hepatocytes
ASGR1pos304_6_108	11	Hepatocytes
ASGR1pos304_6_114	14	Hepatocytes
ASGR1pos304_6_115	14	Hepatocytes
ASGR1pos304_6_125	11	Hepatocytes
ASGR1pos304_6_127	11	Hepatocytes
ASGR1pos304_6_131	11	Hepatocytes
ASGR1pos304_6_136	14	Hepatocytes
ASGR1pos304_6_137	14	Hepatocytes
ASGR1pos304_6_143	14	Hepatocytes
ASGR1pos304_6_150	14	Hepatocytes
ASGR1pos304_6_154	14	Hepatocytes
ASGR1pos304_6_161	11	Hepatocytes
ASGR1pos304_6_163	14	Hepatocytes
ASGR1pos304_6_167	2	Kupffer cell
ASGR1pos304_6_172	14	Hepatocytes
ASGR1pos304_6_182	11	Hepatocytes
ASGR1pos304_6_188	14	Hepatocytes
ASGR1pos304_6_190	11	Hepatocytes
ASGR1pos304_7_6	14	Hepatocytes
ASGR1pos304_7_7	14	Hepatocytes
ASGR1pos304_7_13	14	Hepatocytes
ASGR1pos304_7_20	14	Hepatocytes
ASGR1pos304_7_22	11	Hepatocytes
ASGR1pos304_7_24	14	Hepatocytes
ASGR1pos304_7_30	14	Hepatocytes
ASGR1pos304_7_32	14	Hepatocytes
ASGR1pos304_7_38	11	Hepatocytes
ASGR1pos304_7_43	14	Hepatocytes
ASGR1pos304_7_45	2	Kupffer cell
ASGR1pos304_7_53	14	Hepatocytes
ASGR1pos304_7_55	11	Hepatocytes
ASGR1pos304_7_70	11	Hepatocytes
ASGR1pos304_7_75	11	Hepatocytes
ASGR1pos304_7_78	14	Hepatocytes
ASGR1pos304_7_81	14	Hepatocytes
ASGR1pos304_7_89	6	Kupffer cell
ASGR1pos304_7_93	14	Hepatocytes
ASGR1pos304_7_94	14	Hepatocytes
ASGR1pos304_8_101	14	Hepatocytes
ASGR1pos304_8_103	14	Hepatocytes
ASGR1pos304_8_108	11	Hepatocytes
ASGR1pos304_8_110	11	Hepatocytes
ASGR1pos304_8_114	14	Hepatocytes
ASGR1pos304_8_127	14	Hepatocytes
ASGR1pos304_8_129	14	Hepatocytes
ASGR1pos304_8_146	14	Hepatocytes
ASGR1pos304_8_150	2	Kupffer cell
ASGR1pos304_8_153	11	Hepatocytes
ASGR1pos304_8_155	11	Hepatocytes
ASGR1pos304_8_173	14	Hepatocytes
ASGR1pos304_8_177	11	Hepatocytes
ASGR1pos304_8_183	14	Hepatocytes
ASGR1pos304_8_186	14	Hepatocytes
ASGR1pos304_8_188	14	Hepatocytes
ASGR1pos308_10_99	14	Hepatocytes
ASGR1pos308_10_101	14	Hepatocytes
ASGR1pos308_10_103	14	Hepatocytes
ASGR1pos308_10_104	14	Hepatocytes
ASGR1pos308_10_105	14	Hepatocytes
ASGR1pos308_10_106	14	Hepatocytes
ASGR1pos308_10_107	14	Hepatocytes
ASGR1pos308_10_108	14	Hepatocytes
ASGR1pos308_10_109	17	Hepatocytes
ASGR1pos308_10_110	17	Hepatocytes
ASGR1pos308_10_112	14	Hepatocytes
ASGR1pos308_10_113	14	Hepatocytes
ASGR1pos308_10_114	14	Hepatocytes
ASGR1pos308_10_115	14	Hepatocytes
ASGR1pos308_10_116	14	Hepatocytes
ASGR1pos308_10_119	14	Hepatocytes
ASGR1pos308_10_120	14	Hepatocytes
ASGR1pos308_10_121	14	Hepatocytes
ASGR1pos308_10_122	14	Hepatocytes
ASGR1pos308_10_125	14	Hepatocytes
ASGR1pos308_10_127	14	Hepatocytes
ASGR1pos308_10_128	14	Hepatocytes
ASGR1pos308_10_129	14	Hepatocytes
ASGR1pos308_10_130	14	Hepatocytes
ASGR1pos308_10_132	14	Hepatocytes
ASGR1pos308_10_135	14	Hepatocytes
ASGR1pos308_10_136	14	Hepatocytes
ASGR1pos308_10_137	14	Hepatocytes
ASGR1pos308_10_138	14	Hepatocytes
ASGR1pos308_10_139	14	Hepatocytes
ASGR1pos308_10_140	14	Hepatocytes
ASGR1pos308_10_141	14	Hepatocytes
ASGR1pos308_10_145	14	Hepatocytes
ASGR1pos308_10_146	14	Hepatocytes
ASGR1pos308_10_151	14	Hepatocytes
ASGR1pos308_10_152	14	Hepatocytes
ASGR1pos308_10_153	14	Hepatocytes
ASGR1pos308_10_155	14	Hepatocytes
ASGR1pos308_10_157	14	Hepatocytes
ASGR1pos308_10_158	14	Hepatocytes
ASGR1pos308_10_159	14	Hepatocytes
ASGR1pos308_10_161	14	Hepatocytes
ASGR1pos308_10_163	14	Hepatocytes
ASGR1pos308_10_164	14	Hepatocytes
ASGR1pos308_10_165	14	Hepatocytes
ASGR1pos308_10_167	17	Hepatocytes
ASGR1pos308_10_169	14	Hepatocytes
ASGR1pos308_10_173	14	Hepatocytes
ASGR1pos308_10_175	14	Hepatocytes
ASGR1pos308_10_176	14	Hepatocytes
ASGR1pos308_10_177	14	Hepatocytes
ASGR1pos308_10_180	14	Hepatocytes
ASGR1pos308_10_181	14	Hepatocytes
ASGR1pos308_10_184	14	Hepatocytes
ASGR1pos308_10_186	14	Hepatocytes
ASGR1pos308_10_187	14	Hepatocytes
ASGR1pos308_10_189	14	Hepatocytes
ASGR1pos308_10_190	14	Hepatocytes
ASGR1pos308_10_191	14	Hepatocytes
ASGR1pos308_10_192	14	Hepatocytes
ASGR1pos308_11_1	14	Hepatocytes
ASGR1pos308_11_3	14	Hepatocytes
ASGR1pos308_11_4	17	Hepatocytes
ASGR1pos308_11_6	14	Hepatocytes
ASGR1pos308_11_7	14	Hepatocytes
ASGR1pos308_11_11	17	Hepatocytes
ASGR1pos308_11_13	14	Hepatocytes
ASGR1pos308_11_14	17	Hepatocytes
ASGR1pos308_11_15	14	Hepatocytes
ASGR1pos308_11_18	11	Hepatocytes
ASGR1pos308_11_19	17	Hepatocytes
ASGR1pos308_11_20	14	Hepatocytes
ASGR1pos308_11_21	14	Hepatocytes
ASGR1pos308_11_22	14	Hepatocytes
ASGR1pos308_11_23	17	Hepatocytes
ASGR1pos308_11_27	17	Hepatocytes
ASGR1pos308_11_28	17	Hepatocytes
ASGR1pos308_11_29	11	Hepatocytes
ASGR1pos308_11_30	14	Hepatocytes
ASGR1pos308_11_31	2	Kupffer cell
ASGR1pos308_11_32	14	Hepatocytes
ASGR1pos308_11_33	14	Hepatocytes
ASGR1pos308_11_36	17	Hepatocytes
ASGR1pos308_11_38	14	Hepatocytes
ASGR1pos308_11_39	14	Hepatocytes
ASGR1pos308_11_40	14	Hepatocytes
ASGR1pos308_11_45	14	Hepatocytes
ASGR1pos308_11_47	17	Hepatocytes
ASGR1pos308_11_48	14	Hepatocytes
ASGR1pos308_11_51	14	Hepatocytes
ASGR1pos308_11_54	17	Hepatocytes
ASGR1pos308_11_55	14	Hepatocytes
ASGR1pos308_11_56	14	Hepatocytes
ASGR1pos308_11_57	14	Hepatocytes
ASGR1pos308_11_59	14	Hepatocytes
ASGR1pos308_11_63	14	Hepatocytes
ASGR1pos308_11_65	14	Hepatocytes
ASGR1pos308_11_69	14	Hepatocytes
ASGR1pos308_11_72	14	Hepatocytes
ASGR1pos308_11_74	11	Hepatocytes
ASGR1pos308_11_78	14	Hepatocytes
ASGR1pos308_11_79	17	Hepatocytes
ASGR1pos308_11_80	14	Hepatocytes
ASGR1pos308_11_86	14	Hepatocytes
ASGR1pos308_11_87	17	Hepatocytes
ASGR1pos308_11_91	14	Hepatocytes
ASGR1pos308_11_95	17	Hepatocytes
ASGR1pos308_12_97	14	Hepatocytes
ASGR1pos308_12_98	14	Hepatocytes
ASGR1pos308_12_99	14	Hepatocytes
ASGR1pos308_12_101	14	Hepatocytes
ASGR1pos308_12_102	14	Hepatocytes
ASGR1pos308_12_104	14	Hepatocytes
ASGR1pos308_12_106	14	Hepatocytes
ASGR1pos308_12_108	14	Hepatocytes
ASGR1pos308_12_109	14	Hepatocytes
ASGR1pos308_12_111	14	Hepatocytes
ASGR1pos308_12_113	14	Hepatocytes
ASGR1pos308_12_115	14	Hepatocytes
ASGR1pos308_12_117	14	Hepatocytes
ASGR1pos308_12_122	14	Hepatocytes
ASGR1pos308_12_123	14	Hepatocytes
ASGR1pos308_12_124	14	Hepatocytes
ASGR1pos308_12_127	14	Hepatocytes
ASGR1pos308_12_132	14	Hepatocytes
ASGR1pos308_12_136	14	Hepatocytes
ASGR1pos308_12_137	14	Hepatocytes
ASGR1pos308_12_138	14	Hepatocytes
ASGR1pos308_12_139	14	Hepatocytes
ASGR1pos308_12_140	14	Hepatocytes
ASGR1pos308_12_142	14	Hepatocytes
ASGR1pos308_12_154	14	Hepatocytes
ASGR1pos308_12_158	14	Hepatocytes
ASGR1pos308_12_159	14	Hepatocytes
ASGR1pos308_12_162	11	Hepatocytes
ASGR1pos308_12_164	14	Hepatocytes
ASGR1pos308_12_167	14	Hepatocytes
ASGR1pos308_12_168	14	Hepatocytes
ASGR1pos308_12_170	14	Hepatocytes
ASGR1pos308_12_171	14	Hepatocytes
ASGR1pos308_12_174	14	Hepatocytes
ASGR1pos308_12_175	14	Hepatocytes
ASGR1pos308_12_179	14	Hepatocytes
ASGR1pos308_12_180	14	Hepatocytes
ASGR1pos308_12_183	14	Hepatocytes
ASGR1pos308_12_185	14	Hepatocytes
ASGR1pos308_12_186	14	Hepatocytes
ASGR1pos308_12_189	14	Hepatocytes
ASGR1pos308_9_1	14	Hepatocytes
ASGR1pos308_9_3	14	Hepatocytes
ASGR1pos308_9_4	14	Hepatocytes
ASGR1pos308_9_5	14	Hepatocytes
ASGR1pos308_9_6	14	Hepatocytes
ASGR1pos308_9_8	14	Hepatocytes
ASGR1pos308_9_10	17	Hepatocytes
ASGR1pos308_9_11	14	Hepatocytes
ASGR1pos308_9_14	14	Hepatocytes
ASGR1pos308_9_15	14	Hepatocytes
ASGR1pos308_9_18	14	Hepatocytes
ASGR1pos308_9_19	14	Hepatocytes
ASGR1pos308_9_20	14	Hepatocytes
ASGR1pos308_9_22	2	Kupffer cell
ASGR1pos308_9_23	14	Hepatocytes
ASGR1pos308_9_24	14	Hepatocytes
ASGR1pos308_9_25	14	Hepatocytes
ASGR1pos308_9_26	17	Hepatocytes
ASGR1pos308_9_29	14	Hepatocytes
ASGR1pos308_9_30	14	Hepatocytes
ASGR1pos308_9_31	14	Hepatocytes
ASGR1pos308_9_32	14	Hepatocytes
ASGR1pos308_9_33	14	Hepatocytes
ASGR1pos308_9_34	14	Hepatocytes
ASGR1pos308_9_36	14	Hepatocytes
ASGR1pos308_9_38	14	Hepatocytes
ASGR1pos308_9_39	14	Hepatocytes
ASGR1pos308_9_40	14	Hepatocytes
ASGR1pos308_9_41	14	Hepatocytes
ASGR1pos308_9_43	17	Hepatocytes
ASGR1pos308_9_44	14	Hepatocytes
ASGR1pos308_9_48	14	Hepatocytes
ASGR1pos308_9_49	14	Hepatocytes
ASGR1pos308_9_52	14	Hepatocytes
ASGR1pos308_9_55	14	Hepatocytes
ASGR1pos308_9_56	14	Hepatocytes
ASGR1pos308_9_57	14	Hepatocytes
ASGR1pos308_9_58	14	Hepatocytes
ASGR1pos308_9_59	14	Hepatocytes
ASGR1pos308_9_60	14	Hepatocytes
ASGR1pos308_9_61	14	Hepatocytes
ASGR1pos308_9_62	14	Hepatocytes
ASGR1pos308_9_63	14	Hepatocytes
ASGR1pos308_9_65	14	Hepatocytes
ASGR1pos308_9_66	14	Hepatocytes
ASGR1pos308_9_67	14	Hepatocytes
ASGR1pos308_9_69	14	Hepatocytes
ASGR1pos308_9_70	14	Hepatocytes
ASGR1pos308_9_71	17	Hepatocytes
ASGR1pos308_9_72	17	Hepatocytes
ASGR1pos308_9_73	14	Hepatocytes
ASGR1pos308_9_75	14	Hepatocytes
ASGR1pos308_9_76	17	Hepatocytes
ASGR1pos308_9_80	14	Hepatocytes
ASGR1pos308_9_81	14	Hepatocytes
ASGR1pos308_9_85	17	Hepatocytes
ASGR1pos308_9_86	14	Hepatocytes
ASGR1pos308_9_88	14	Hepatocytes
ASGR1pos308_9_89	14	Hepatocytes
ASGR1pos308_9_90	14	Hepatocytes
ASGR1pos308_9_91	14	Hepatocytes
ASGR1pos308_9_93	14	Hepatocytes
ASGR1pos308_9_94	14	Hepatocytes
ASGR1pos310_5_2	11	Hepatocytes
ASGR1pos310_5_5	14	Hepatocytes
ASGR1pos310_5_6	11	Hepatocytes
ASGR1pos310_5_7	11	Hepatocytes
ASGR1pos310_5_9	11	Hepatocytes
ASGR1pos310_5_10	11	Hepatocytes
ASGR1pos310_5_11	11	Hepatocytes
ASGR1pos310_5_12	11	Hepatocytes
ASGR1pos310_5_13	11	Hepatocytes
ASGR1pos310_5_15	14	Hepatocytes
ASGR1pos310_5_18	11	Hepatocytes
ASGR1pos310_5_20	17	Hepatocytes
ASGR1pos310_5_21	14	Hepatocytes
ASGR1pos310_5_23	11	Hepatocytes
ASGR1pos310_5_27	11	Hepatocytes
ASGR1pos310_5_29	11	Hepatocytes
ASGR1pos310_5_30	11	Hepatocytes
ASGR1pos310_5_31	11	Hepatocytes
ASGR1pos310_5_34	11	Hepatocytes
ASGR1pos310_5_35	11	Hepatocytes
ASGR1pos310_5_36	14	Hepatocytes
ASGR1pos310_5_37	11	Hepatocytes
ASGR1pos310_5_39	11	Hepatocytes
ASGR1pos310_5_40	11	Hepatocytes
ASGR1pos310_5_42	11	Hepatocytes
ASGR1pos310_5_44	11	Hepatocytes
ASGR1pos310_5_45	11	Hepatocytes
ASGR1pos310_5_47	11	Hepatocytes
ASGR1pos310_5_48	11	Hepatocytes
ASGR1pos310_5_52	11	Hepatocytes
ASGR1pos310_5_53	11	Hepatocytes
ASGR1pos310_5_54	11	Hepatocytes
ASGR1pos310_5_56	11	Hepatocytes
ASGR1pos310_5_57	11	Hepatocytes
ASGR1pos310_5_58	11	Hepatocytes
ASGR1pos310_5_59	11	Hepatocytes
ASGR1pos310_5_60	11	Hepatocytes
ASGR1pos310_5_61	11	Hepatocytes
ASGR1pos310_5_63	11	Hepatocytes
ASGR1pos310_5_64	11	Hepatocytes
ASGR1pos310_5_66	17	Hepatocytes
ASGR1pos310_5_67	11	Hepatocytes
ASGR1pos310_5_68	11	Hepatocytes
ASGR1pos310_5_70	11	Hepatocytes
ASGR1pos310_5_73	11	Hepatocytes
ASGR1pos310_5_74	11	Hepatocytes
ASGR1pos310_5_76	11	Hepatocytes
ASGR1pos310_5_77	11	Hepatocytes
ASGR1pos310_5_78	11	Hepatocytes
ASGR1pos310_5_79	14	Hepatocytes
ASGR1pos310_5_84	11	Hepatocytes
ASGR1pos310_5_85	14	Hepatocytes
ASGR1pos310_5_86	11	Hepatocytes
ASGR1pos310_5_87	11	Hepatocytes
ASGR1pos310_5_90	11	Hepatocytes
ASGR1pos310_5_91	11	Hepatocytes
ASGR1pos310_5_94	11	Hepatocytes
ASGR1pos310_5_95	11	Hepatocytes
ASGR1pos310_5_96	11	Hepatocytes
ASGR1pos310_6_97	11	Hepatocytes
ASGR1pos310_6_98	11	Hepatocytes
ASGR1pos310_6_99	11	Hepatocytes
ASGR1pos310_6_101	11	Hepatocytes
ASGR1pos310_6_102	11	Hepatocytes
ASGR1pos310_6_104	11	Hepatocytes
ASGR1pos310_6_107	11	Hepatocytes
ASGR1pos310_6_108	11	Hepatocytes
ASGR1pos310_6_109	11	Hepatocytes
ASGR1pos310_6_110	11	Hepatocytes
ASGR1pos310_6_112	11	Hepatocytes
ASGR1pos310_6_113	11	Hepatocytes
ASGR1pos310_6_114	14	Hepatocytes
ASGR1pos310_6_117	11	Hepatocytes
ASGR1pos310_6_118	11	Hepatocytes
ASGR1pos310_6_119	11	Hepatocytes
ASGR1pos310_6_120	11	Hepatocytes
ASGR1pos310_6_122	17	Hepatocytes
ASGR1pos310_6_124	11	Hepatocytes
ASGR1pos310_6_127	11	Hepatocytes
ASGR1pos310_6_129	11	Hepatocytes
ASGR1pos310_6_130	11	Hepatocytes
ASGR1pos310_6_131	11	Hepatocytes
ASGR1pos310_6_132	17	Hepatocytes
ASGR1pos310_6_135	11	Hepatocytes
ASGR1pos310_6_138	11	Hepatocytes
ASGR1pos310_6_143	11	Hepatocytes
ASGR1pos310_6_144	11	Hepatocytes
ASGR1pos310_6_146	14	Hepatocytes
ASGR1pos310_6_149	14	Hepatocytes
ASGR1pos310_6_151	11	Hepatocytes
ASGR1pos310_6_156	11	Hepatocytes
ASGR1pos310_6_158	14	Hepatocytes
ASGR1pos310_6_160	11	Hepatocytes
ASGR1pos310_6_161	11	Hepatocytes
ASGR1pos310_6_162	11	Hepatocytes
ASGR1pos310_6_168	11	Hepatocytes
ASGR1pos310_6_169	11	Hepatocytes
ASGR1pos310_6_170	11	Hepatocytes
ASGR1pos310_6_172	11	Hepatocytes
ASGR1pos310_6_173	14	Hepatocytes
ASGR1pos310_6_174	11	Hepatocytes
ASGR1pos310_6_175	11	Hepatocytes
ASGR1pos310_6_176	11	Hepatocytes
ASGR1pos310_6_177	11	Hepatocytes
ASGR1pos310_6_179	11	Hepatocytes
ASGR1pos310_6_180	11	Hepatocytes
ASGR1pos310_6_182	11	Hepatocytes
ASGR1pos310_6_183	11	Hepatocytes
ASGR1pos310_6_186	11	Hepatocytes
ASGR1pos310_6_188	11	Hepatocytes
ASGR1pos310_6_189	11	Hepatocytes
ASGR1pos310_6_190	11	Hepatocytes
ASGR1pos310_6_191	11	Hepatocytes
ASGR1pos310_7_1	11	Hepatocytes
ASGR1pos310_7_3	11	Hepatocytes
ASGR1pos310_7_5	11	Hepatocytes
ASGR1pos310_7_7	11	Hepatocytes
ASGR1pos310_7_8	11	Hepatocytes
ASGR1pos310_7_10	11	Hepatocytes
ASGR1pos310_7_11	11	Hepatocytes
ASGR1pos310_7_12	11	Hepatocytes
ASGR1pos310_7_14	11	Hepatocytes
ASGR1pos310_7_15	11	Hepatocytes
ASGR1pos310_7_16	11	Hepatocytes
ASGR1pos310_7_17	11	Hepatocytes
ASGR1pos310_7_18	11	Hepatocytes
ASGR1pos310_7_19	11	Hepatocytes
ASGR1pos310_7_21	11	Hepatocytes
ASGR1pos310_7_22	11	Hepatocytes
ASGR1pos310_7_23	11	Hepatocytes
ASGR1pos310_7_27	11	Hepatocytes
ASGR1pos310_7_28	17	Hepatocytes
ASGR1pos310_7_29	11	Hepatocytes
ASGR1pos310_7_30	11	Hepatocytes
ASGR1pos310_7_32	17	Hepatocytes
ASGR1pos310_7_34	11	Hepatocytes
ASGR1pos310_7_35	11	Hepatocytes
ASGR1pos310_7_36	11	Hepatocytes
ASGR1pos310_7_37	11	Hepatocytes
ASGR1pos310_7_38	11	Hepatocytes
ASGR1pos310_7_42	11	Hepatocytes
ASGR1pos310_7_43	11	Hepatocytes
ASGR1pos310_7_44	11	Hepatocytes
ASGR1pos310_7_45	11	Hepatocytes
ASGR1pos310_7_48	11	Hepatocytes
ASGR1pos310_7_49	17	Hepatocytes
ASGR1pos310_7_50	11	Hepatocytes
ASGR1pos310_7_52	11	Hepatocytes
ASGR1pos310_7_54	11	Hepatocytes
ASGR1pos310_7_56	11	Hepatocytes
ASGR1pos310_7_57	11	Hepatocytes
ASGR1pos310_7_58	11	Hepatocytes
ASGR1pos310_7_59	11	Hepatocytes
ASGR1pos310_7_60	11	Hepatocytes
ASGR1pos310_7_61	11	Hepatocytes
ASGR1pos310_7_62	11	Hepatocytes
ASGR1pos310_7_63	11	Hepatocytes
ASGR1pos310_7_64	11	Hepatocytes
ASGR1pos310_7_65	11	Hepatocytes
ASGR1pos310_7_67	11	Hepatocytes
ASGR1pos310_7_68	11	Hepatocytes
ASGR1pos310_7_71	11	Hepatocytes
ASGR1pos310_7_73	11	Hepatocytes
ASGR1pos310_7_76	11	Hepatocytes
ASGR1pos310_7_80	11	Hepatocytes
ASGR1pos310_7_81	11	Hepatocytes
ASGR1pos310_7_83	11	Hepatocytes
ASGR1pos310_7_85	11	Hepatocytes
ASGR1pos310_7_87	11	Hepatocytes
ASGR1pos310_7_88	17	Hepatocytes
ASGR1pos310_7_92	11	Hepatocytes
ASGR1pos310_7_93	11	Hepatocytes
ASGR1pos310_7_94	11	Hepatocytes
ASGR1pos310_7_95	11	Hepatocytes
ASGR1pos310_8_98	11	Hepatocytes
ASGR1pos310_8_100	11	Hepatocytes
ASGR1pos310_8_102	11	Hepatocytes
ASGR1pos310_8_104	11	Hepatocytes
ASGR1pos310_8_107	11	Hepatocytes
ASGR1pos310_8_110	11	Hepatocytes
ASGR1pos310_8_115	11	Hepatocytes
ASGR1pos310_8_117	11	Hepatocytes
ASGR1pos310_8_118	11	Hepatocytes
ASGR1pos310_8_119	11	Hepatocytes
ASGR1pos310_8_124	11	Hepatocytes
ASGR1pos310_8_125	11	Hepatocytes
ASGR1pos310_8_129	11	Hepatocytes
ASGR1pos310_8_130	11	Hepatocytes
ASGR1pos310_8_132	11	Hepatocytes
ASGR1pos310_8_134	11	Hepatocytes
ASGR1pos310_8_135	14	Hepatocytes
ASGR1pos310_8_141	11	Hepatocytes
ASGR1pos310_8_143	11	Hepatocytes
ASGR1pos310_8_145	11	Hepatocytes
ASGR1pos310_8_151	11	Hepatocytes
ASGR1pos310_8_153	11	Hepatocytes
ASGR1pos310_8_154	11	Hepatocytes
ASGR1pos310_8_156	11	Hepatocytes
ASGR1pos310_8_157	11	Hepatocytes
ASGR1pos310_8_164	11	Hepatocytes
ASGR1pos310_8_170	11	Hepatocytes
ASGR1pos310_8_175	11	Hepatocytes
ASGR1pos310_8_179	11	Hepatocytes
ASGR1pos310_8_182	11	Hepatocytes
ASGR1pos310_8_183	11	Hepatocytes
ASGR1pos310_8_185	11	Hepatocytes
ASGR1pos310_8_187	11	Hepatocytes
ASGR1pos310_8_189	11	Hepatocytes
ASGR1pos310_8_190	11	Hepatocytes
ASGR1pos315_1_25	14	Hepatocytes
ASGR1pos315_1_28	11	Hepatocytes
ASGR1pos315_1_36	14	Hepatocytes
ASGR1pos315_1_39	14	Hepatocytes
ASGR1pos315_1_48	14	Hepatocytes
ASGR1pos315_1_54	11	Hepatocytes
ASGR1pos315_1_60	11	Hepatocytes
ASGR1pos315_1_62	14	Hepatocytes
ASGR1pos315_1_67	4	EPCAM+
ASGR1pos315_1_71	11	Hepatocytes
ASGR1pos315_1_81	14	Hepatocytes
ASGR1pos315_2_98	13	LSEC
ASGR1pos315_2_106	14	Hepatocytes
ASGR1pos315_2_111	14	Hepatocytes
ASGR1pos315_2_129	14	Hepatocytes
ASGR1pos315_2_135	14	Hepatocytes
ASGR1pos315_2_159	11	Hepatocytes
ASGR1pos315_2_162	13	LSEC
ASGR1pos315_2_164	14	Hepatocytes
ASGR1pos315_2_169	11	Hepatocytes
ASGR1pos315_2_180	14	Hepatocytes
ASGR1pos315_2_181	11	Hepatocytes
ASGR1pos315_2_184	14	Hepatocytes
ASGR1pos315_3_6	14	Hepatocytes
ASGR1pos315_3_29	11	Hepatocytes
ASGR1pos315_3_33	14	Hepatocytes
ASGR1pos315_3_36	11	Hepatocytes
ASGR1pos315_3_41	14	Hepatocytes
ASGR1pos315_3_48	14	Hepatocytes
ASGR1pos315_3_53	14	Hepatocytes
ASGR1pos315_3_81	14	Hepatocytes
ASGR1pos315_3_92	14	Hepatocytes
ASGR1pos315_4_109	14	Hepatocytes
ASGR1pos315_4_119	14	Hepatocytes
ASGR1pos315_4_122	14	Hepatocytes
ASGR1pos315_4_143	14	Hepatocytes
ASGR1pos315_4_148	11	Hepatocytes
ASGR1pos315_4_158	13	LSEC
ASGR1pos315_4_159	14	Hepatocytes
ASGR1pos315_4_166	14	Hepatocytes
ASGR1pos325_1_3	11	Hepatocytes
ASGR1pos325_1_6	14	Hepatocytes
ASGR1pos325_1_7	11	Hepatocytes
ASGR1pos325_1_10	11	Hepatocytes
ASGR1pos325_1_11	11	Hepatocytes
ASGR1pos325_1_12	14	Hepatocytes
ASGR1pos325_1_15	14	Hepatocytes
ASGR1pos325_1_16	4	EPCAM+
ASGR1pos325_1_21	14	Hepatocytes
ASGR1pos325_1_22	14	Hepatocytes
ASGR1pos325_1_23	14	Hepatocytes
ASGR1pos325_1_28	11	Hepatocytes
ASGR1pos325_1_34	11	Hepatocytes
ASGR1pos325_1_37	11	Hepatocytes
ASGR1pos325_1_39	11	Hepatocytes
ASGR1pos325_1_40	11	Hepatocytes
ASGR1pos325_1_41	11	Hepatocytes
ASGR1pos325_1_43	14	Hepatocytes
ASGR1pos325_1_45	11	Hepatocytes
ASGR1pos325_1_54	11	Hepatocytes
ASGR1pos325_1_55	11	Hepatocytes
ASGR1pos325_1_60	14	Hepatocytes
ASGR1pos325_1_61	14	Hepatocytes
ASGR1pos325_1_66	14	Hepatocytes
ASGR1pos325_1_70	11	Hepatocytes
ASGR1pos325_1_71	11	Hepatocytes
ASGR1pos325_1_74	11	Hepatocytes
ASGR1pos325_1_78	11	Hepatocytes
ASGR1pos325_1_79	11	Hepatocytes
ASGR1pos325_1_81	14	Hepatocytes
ASGR1pos325_1_83	11	Hepatocytes
ASGR1pos325_1_84	11	Hepatocytes
ASGR1pos325_1_85	11	Hepatocytes
ASGR1pos325_1_89	11	Hepatocytes
ASGR1pos325_1_91	13	LSEC
ASGR1pos325_1_92	11	Hepatocytes
ASGR1pos325_2_100	14	Hepatocytes
ASGR1pos325_2_102	11	Hepatocytes
ASGR1pos325_2_103	17	Hepatocytes
ASGR1pos325_2_104	14	Hepatocytes
ASGR1pos325_2_109	11	Hepatocytes
ASGR1pos325_2_118	11	Hepatocytes
ASGR1pos325_2_120	11	Hepatocytes
ASGR1pos325_2_123	14	Hepatocytes
ASGR1pos325_2_124	11	Hepatocytes
ASGR1pos325_2_127	11	Hepatocytes
ASGR1pos325_2_130	11	Hepatocytes
ASGR1pos325_2_131	11	Hepatocytes
ASGR1pos325_2_132	14	Hepatocytes
ASGR1pos325_2_138	11	Hepatocytes
ASGR1pos325_2_145	14	Hepatocytes
ASGR1pos325_2_154	11	Hepatocytes
ASGR1pos325_2_159	11	Hepatocytes
ASGR1pos325_2_160	11	Hepatocytes
ASGR1pos325_2_162	11	Hepatocytes
ASGR1pos325_2_163	11	Hepatocytes
ASGR1pos325_2_166	11	Hepatocytes
ASGR1pos325_2_167	11	Hepatocytes
ASGR1pos325_2_168	11	Hepatocytes
ASGR1pos325_2_170	14	Hepatocytes
ASGR1pos325_2_173	11	Hepatocytes
ASGR1pos325_2_176	14	Hepatocytes
ASGR1pos325_2_178	11	Hepatocytes
ASGR1pos325_2_181	11	Hepatocytes
ASGR1pos325_2_183	11	Hepatocytes
ASGR1pos325_2_185	11	Hepatocytes
ASGR1pos325_2_188	11	Hepatocytes
ASGR1pos325_2_190	11	Hepatocytes
ASGR1pos325_2_191	11	Hepatocytes
ASGR1pos325_2_192	11	Hepatocytes
ASGR1posCD45neg_10_98	11	Hepatocytes
ASGR1posCD45neg_10_100	11	Hepatocytes
ASGR1posCD45neg_10_106	11	Hepatocytes
ASGR1posCD45neg_10_109	4	EPCAM+
ASGR1posCD45neg_10_110	11	Hepatocytes
ASGR1posCD45neg_10_114	11	Hepatocytes
ASGR1posCD45neg_10_122	11	Hepatocytes
ASGR1posCD45neg_10_124	11	Hepatocytes
ASGR1posCD45neg_10_126	11	Hepatocytes
ASGR1posCD45neg_10_127	11	Hepatocytes
ASGR1posCD45neg_10_129	11	Hepatocytes
ASGR1posCD45neg_10_130	11	Hepatocytes
ASGR1posCD45neg_10_134	11	Hepatocytes
ASGR1posCD45neg_10_138	11	Hepatocytes
ASGR1posCD45neg_10_141	11	Hepatocytes
ASGR1posCD45neg_10_142	14	Hepatocytes
ASGR1posCD45neg_10_144	11	Hepatocytes
ASGR1posCD45neg_10_146	11	Hepatocytes
ASGR1posCD45neg_10_148	11	Hepatocytes
ASGR1posCD45neg_10_149	4	EPCAM+
ASGR1posCD45neg_10_150	11	Hepatocytes
ASGR1posCD45neg_10_151	7	EPCAM+
ASGR1posCD45neg_10_152	11	Hepatocytes
ASGR1posCD45neg_10_154	11	Hepatocytes
ASGR1posCD45neg_10_158	11	Hepatocytes
ASGR1posCD45neg_10_169	11	Hepatocytes
ASGR1posCD45neg_10_171	11	Hepatocytes
ASGR1posCD45neg_10_173	11	Hepatocytes
ASGR1posCD45neg_10_175	11	Hepatocytes
ASGR1posCD45neg_10_176	11	Hepatocytes
ASGR1posCD45neg_10_178	11	Hepatocytes
ASGR1posCD45neg_10_181	11	Hepatocytes
ASGR1posCD45neg_10_183	11	Hepatocytes
ASGR1posCD45neg_10_184	11	Hepatocytes
ASGR1posCD45neg_10_185	11	Hepatocytes
ASGR1posCD45neg_10_188	11	Hepatocytes
ASGR1posCD45neg_10_191	11	Hepatocytes
ASGR1posCD45neg_10_192	11	Hepatocytes
ASGR1posCD45neg_9_1	11	Hepatocytes
ASGR1posCD45neg_9_2	11	Hepatocytes
ASGR1posCD45neg_9_4	11	Hepatocytes
ASGR1posCD45neg_9_5	11	Hepatocytes
ASGR1posCD45neg_9_6	11	Hepatocytes
ASGR1posCD45neg_9_7	17	Hepatocytes
ASGR1posCD45neg_9_8	11	Hepatocytes
ASGR1posCD45neg_9_10	11	Hepatocytes
ASGR1posCD45neg_9_12	11	Hepatocytes
ASGR1posCD45neg_9_14	11	Hepatocytes
ASGR1posCD45neg_9_15	11	Hepatocytes
ASGR1posCD45neg_9_21	11	Hepatocytes
ASGR1posCD45neg_9_27	11	Hepatocytes
ASGR1posCD45neg_9_28	11	Hepatocytes
ASGR1posCD45neg_9_29	11	Hepatocytes
ASGR1posCD45neg_9_30	11	Hepatocytes
ASGR1posCD45neg_9_33	11	Hepatocytes
ASGR1posCD45neg_9_35	11	Hepatocytes
ASGR1posCD45neg_9_37	11	Hepatocytes
ASGR1posCD45neg_9_41	11	Hepatocytes
ASGR1posCD45neg_9_43	11	Hepatocytes
ASGR1posCD45neg_9_45	11	Hepatocytes
ASGR1posCD45neg_9_49	11	Hepatocytes
ASGR1posCD45neg_9_50	11	Hepatocytes
ASGR1posCD45neg_9_51	11	Hepatocytes
ASGR1posCD45neg_9_52	11	Hepatocytes
ASGR1posCD45neg_9_55	11	Hepatocytes
ASGR1posCD45neg_9_56	11	Hepatocytes
ASGR1posCD45neg_9_60	11	Hepatocytes
ASGR1posCD45neg_9_61	7	EPCAM+
ASGR1posCD45neg_9_62	11	Hepatocytes
ASGR1posCD45neg_9_63	11	Hepatocytes
ASGR1posCD45neg_9_67	11	Hepatocytes
ASGR1posCD45neg_9_68	11	Hepatocytes
ASGR1posCD45neg_9_71	11	Hepatocytes
ASGR1posCD45neg_9_72	11	Hepatocytes
ASGR1posCD45neg_9_75	14	Hepatocytes
ASGR1posCD45neg_9_78	11	Hepatocytes
ASGR1posCD45neg_9_79	11	Hepatocytes
ASGR1posCD45neg_9_81	11	Hepatocytes
ASGR1posCD45neg_9_82	11	Hepatocytes
ASGR1posCD45neg_9_83	11	Hepatocytes
ASGR1posCD45neg_9_84	11	Hepatocytes
ASGR1posCD45neg_9_91	11	Hepatocytes
ASGR1posCD45neg_9_92	11	Hepatocytes
ASGR1posCD45neg_9_94	11	Hepatocytes
ASGR1posCD45neg_9_95	11	Hepatocytes
ASGR1posCD45neg_9_96	11	Hepatocytes
ASGR1posCD45pos_11_11	11	Hepatocytes
ASGR1posCD45pos_11_14	17	Hepatocytes
ASGR1posCD45pos_11_31	17	Hepatocytes
ASGR1posCD45pos_11_37	11	Hepatocytes
ASGR1posCD45pos_11_44	11	Hepatocytes
ASGR1posCD45pos_11_56	11	Hepatocytes
ASGR1posCD45pos_11_57	17	Hepatocytes
ASGR1posCD45pos_11_82	11	Hepatocytes
ASGR1posCD45pos_11_90	11	Hepatocytes
ASGR1posCD45pos_11_91	17	Hepatocytes
ASGR1posCD45pos_12_104	11	Hepatocytes
ASGR1posCD45pos_12_107	17	Hepatocytes
ASGR1posCD45pos_12_109	11	Hepatocytes
ASGR1posCD45pos_12_117	17	Hepatocytes
ASGR1posCD45pos_12_123	11	Hepatocytes
ASGR1posCD45pos_12_124	11	Hepatocytes
ASGR1posCD45pos_12_129	11	Hepatocytes
ASGR1posCD45pos_12_130	11	Hepatocytes
ASGR1posCD45pos_12_132	17	Hepatocytes
ASGR1posCD45pos_12_135	17	Hepatocytes
ASGR1posCD45pos_12_143	17	Hepatocytes
ASGR1posCD45pos_12_146	17	Hepatocytes
ASGR1posCD45pos_12_156	11	Hepatocytes
ASGR1posCD45pos_12_170	11	Hepatocytes
ASGR1posCD45pos_12_172	11	Hepatocytes
ASGR1posCD45pos_12_179	17	Hepatocytes
ASGR1posCD45pos_12_187	11	Hepatocytes
ASGR1pos_4_110	4	EPCAM+
ASGR1pos_4_135	4	EPCAM+
ASGR1pos_4_137	17	Hepatocytes
ASGR1pos_4_144	4	EPCAM+
ASGR1pos_4_159	7	EPCAM+
ASGR1pos_4_175	4	EPCAM+
ASGR1pos_4_176	11	Hepatocytes
ASGR1posfresh_4_110	4	EPCAM+
ASGR1posfresh_4_135	4	EPCAM+
ASGR1posfresh_4_137	17	Hepatocytes
ASGR1posfresh_4_151	11	Hepatocytes
ASGR1posfresh_4_157	4	EPCAM+
ASGR1posfresh_4_159	7	EPCAM+
ASGR1posfresh_4_175	4	EPCAM+
ASGR1posfresh_4_176	11	Hepatocytes
CD34pos315_5_6	9	LSEC
CD34pos315_5_9	13	LSEC
CD34pos315_5_16	20	LSEC
CD34pos315_5_23	13	LSEC
CD34pos315_5_24	13	LSEC
CD34pos315_5_25	13	LSEC
CD34pos315_5_26	6	Kupffer cell
CD34pos315_5_35	6	Kupffer cell
CD34pos315_5_47	20	LSEC
CD34pos315_5_53	13	LSEC
CD34pos315_5_54	13	LSEC
CD34pos315_5_55	13	LSEC
CD34pos315_5_59	20	LSEC
CD34pos315_5_61	13	LSEC
CD34pos315_5_65	6	Kupffer cell
CD34pos315_5_77	13	LSEC
CD34pos315_5_80	6	Kupffer cell
CD34pos315_5_82	6	Kupffer cell
CD34pos315_5_84	9	LSEC
CD34pos315_5_86	13	LSEC
CD34pos315_5_88	13	LSEC
CD34pos315_5_95	9	LSEC
CD34pos315_6_98	20	LSEC
CD34pos315_6_108	13	LSEC
CD34pos315_6_113	9	LSEC
CD34pos315_6_118	9	LSEC
CD34pos315_6_120	9	LSEC
CD34pos315_6_123	20	LSEC
CD34pos315_6_126	9	LSEC
CD34pos315_6_127	13	LSEC
CD34pos315_6_142	13	LSEC
CD34pos315_6_153	13	LSEC
CD34pos315_6_154	9	LSEC
CD34pos315_6_156	13	LSEC
CD34pos315_6_157	2	Kupffer cell
CD34pos315_6_167	9	LSEC
CD34pos315_6_170	20	LSEC
CD34pos315_6_178	13	LSEC
CD34pos315_6_182	23	Kupffer cell
CD34pos325fresh_10_98	13	LSEC
CD34pos325fresh_10_104	13	LSEC
CD34pos325fresh_10_109	13	LSEC
CD34pos325fresh_10_110	13	LSEC
CD34pos325fresh_10_121	13	LSEC
CD34pos325fresh_10_124	13	LSEC
CD34pos325fresh_10_129	13	LSEC
CD34pos325fresh_10_131	9	LSEC
CD34pos325fresh_10_136	13	LSEC
CD34pos325fresh_10_137	13	LSEC
CD34pos325fresh_10_138	23	Kupffer cell
CD34pos325fresh_10_139	9	LSEC
CD34pos325fresh_10_141	13	LSEC
CD34pos325fresh_10_142	13	LSEC
CD34pos325fresh_10_143	13	LSEC
CD34pos325fresh_10_144	4	EPCAM+
CD34pos325fresh_10_147	6	Kupffer cell
CD34pos325fresh_10_151	13	LSEC
CD34pos325fresh_10_152	13	LSEC
CD34pos325fresh_10_153	9	LSEC
CD34pos325fresh_10_155	9	LSEC
CD34pos325fresh_10_166	13	LSEC
CD34pos325fresh_10_170	9	LSEC
CD34pos325fresh_10_174	9	LSEC
CD34pos325fresh_10_175	13	LSEC
CD34pos325fresh_10_178	20	LSEC
CD34pos325fresh_10_182	13	LSEC
CD34pos325fresh_10_186	4	EPCAM+
CD34pos325fresh_10_187	13	LSEC
CD34pos325fresh_10_188	13	LSEC
CD34pos325fresh_10_192	13	LSEC
CD34pos325fresh_11_6	13	LSEC
CD34pos325fresh_11_14	13	LSEC
CD34pos325fresh_11_40	13	LSEC
CD34pos325fresh_11_45	13	LSEC
CD34pos325fresh_11_49	9	LSEC
CD34pos325fresh_11_50	13	LSEC
CD34pos325fresh_11_67	13	LSEC
CD34pos325fresh_11_70	13	LSEC
CD34pos325fresh_11_86	13	LSEC
CD34pos325fresh_11_90	13	LSEC
CD34pos325fresh_11_94	9	LSEC
CD34pos325fresh_11_95	20	LSEC
CD34pos325fresh_12_105	13	LSEC
CD34pos325fresh_12_110	13	LSEC
CD34pos325fresh_12_115	13	LSEC
CD34pos325fresh_12_116	13	LSEC
CD34pos325fresh_12_131	13	LSEC
CD34pos325fresh_12_134	13	LSEC
CD34pos325fresh_12_140	9	LSEC
CD34pos325fresh_12_145	9	LSEC
CD34pos325fresh_12_155	6	Kupffer cell
CD34pos325fresh_12_158	13	LSEC
CD34pos325fresh_12_161	13	LSEC
CD34pos325fresh_12_166	6	Kupffer cell
CD34pos325fresh_12_172	13	LSEC
CD34pos325fresh_12_175	6	Kupffer cell
CD34pos325fresh_12_181	20	LSEC
CD34pos325fresh_12_186	9	LSEC
CD34pos325fresh_12_190	13	LSEC
CD34pos325fresh_9_2	13	LSEC
CD34pos325fresh_9_9	6	Kupffer cell
CD34pos325fresh_9_17	13	LSEC
CD34pos325fresh_9_18	6	Kupffer cell
CD34pos325fresh_9_23	13	LSEC
CD34pos325fresh_9_24	6	Kupffer cell
CD34pos325fresh_9_30	13	LSEC
CD34pos325fresh_9_34	13	LSEC
CD34pos325fresh_9_39	13	LSEC
CD34pos325fresh_9_43	13	LSEC
CD34pos325fresh_9_44	6	Kupffer cell
CD34pos325fresh_9_46	13	LSEC
CD34pos325fresh_9_50	13	LSEC
CD34pos325fresh_9_57	9	LSEC
CD34pos325fresh_9_58	9	LSEC
CD34pos325fresh_9_63	13	LSEC
CD34pos325fresh_9_76	13	LSEC
CD34pos325fresh_9_81	9	LSEC
CD34pos325fresh_9_84	13	LSEC
CD34pos_10_103	13	LSEC
CD34pos_10_107	13	LSEC
CD34pos_10_109	9	LSEC
CD34pos_10_115	2	Kupffer cell
CD34pos_10_125	2	Kupffer cell
CD34pos_10_131	9	LSEC
CD34pos_10_132	9	LSEC
CD34pos_10_148	13	LSEC
CD34pos_10_157	9	LSEC
CD34pos_10_179	6	Kupffer cell
CD34pos_9_1	31	Kupffer cell
CD34pos_9_42	13	LSEC
CD34pos_9_43	13	LSEC
CD34pos_9_47	13	LSEC
CD34pos_9_51	13	LSEC
CD34pos_9_55	20	LSEC
CD34pos_9_57	20	LSEC
CD34pos_9_59	25	Kupffer cell
CD34pos_9_61	4	EPCAM+
CD34pos_9_65	9	LSEC
CD34pos_9_68	6	Kupffer cell
CD34pos_9_69	9	LSEC
CD34pos_9_71	11	Hepatocytes
CD34pos_9_73	13	LSEC
CD34pos_9_78	6	Kupffer cell
CD34pos_9_82	9	LSEC
CD34pos_9_83	13	LSEC
CD34pos_9_87	13	LSEC
CD34pos_9_93	9	LSEC
CD34pos_9_95	9	LSEC
CD45_NPC_P5_10_59	25	Kupffer cell
CD45_NPC_P5_10_106	6	Kupffer cell
CD45_NPC_P5_10_113	4	EPCAM+
CD45_NPC_P5_10_136	6	Kupffer cell
CD45_NPC_P5_10_137	4	EPCAM+
CD45_NPC_P5_10_157	2	Kupffer cell
CD45_NPC_P5_10_159	2	Kupffer cell
CD45_NPC_P5_10_174	2	Kupffer cell
CD45_NPC_P5_10_175	6	Kupffer cell
CD45_NPC_P5_10_184	25	Kupffer cell
CD45_NPC_P5_11_7	25	Kupffer cell
CD45_NPC_P5_11_56	6	Kupffer cell
CD45_NPC_P5_11_61	7	EPCAM+
CD45_NPC_P5_11_69	2	Kupffer cell
CD45_NPC_P5_11_76	2	Kupffer cell
CD45_NPC_P5_11_80	2	Kupffer cell
CD45_NPC_P5_11_85	2	Kupffer cell
CD45_NPC_P5_11_173	2	Kupffer cell
CD45_NPC_P5_12_113	4	EPCAM+
CD45_NPC_P5_12_131	2	Kupffer cell
CD45_NPC_P5_12_132	2	Kupffer cell
CD45_NPC_P5_12_144	2	Kupffer cell
CD45_NPC_P5_12_173	2	Kupffer cell
CD45_NPC_P5_12_178	2	Kupffer cell
CD45_NPC_P5_9_59	2	Kupffer cell
CD45negASGR1neg315_10_110	7	EPCAM+
CD45negASGR1neg315_10_116	14	Hepatocytes
CD45negASGR1neg315_10_123	4	EPCAM+
CD45negASGR1neg315_10_124	13	LSEC
CD45negASGR1neg315_10_145	11	Hepatocytes
CD45negASGR1neg315_10_151	4	EPCAM+
CD45negASGR1neg315_10_154	4	EPCAM+
CD45negASGR1neg315_10_190	9	LSEC
CD45negASGR1neg315_10_191	9	LSEC
CD45negASGR1neg315_11_15	13	LSEC
CD45negASGR1neg315_11_20	9	LSEC
CD45negASGR1neg315_11_30	9	LSEC
CD45negASGR1neg315_11_39	13	LSEC
CD45negASGR1neg315_11_59	13	LSEC
CD45negASGR1neg315_11_69	17	Hepatocytes
CD45negASGR1neg315_11_92	13	LSEC
CD45negASGR1neg315_12_123	13	LSEC
CD45negASGR1neg315_12_155	13	LSEC
CD45negASGR1neg315_12_171	13	LSEC
CD45negASGR1neg315_7_5	9	LSEC
CD45negASGR1neg315_7_8	6	Kupffer cell
CD45negASGR1neg315_7_9	4	EPCAM+
CD45negASGR1neg315_7_12	9	LSEC
CD45negASGR1neg315_7_14	14	Hepatocytes
CD45negASGR1neg315_7_20	7	EPCAM+
CD45negASGR1neg315_7_40	13	LSEC
CD45negASGR1neg315_7_66	9	LSEC
CD45negASGR1neg315_7_72	13	LSEC
CD45negASGR1neg315_7_78	9	LSEC
CD45negASGR1neg315_8_105	14	Hepatocytes
CD45negASGR1neg315_8_113	13	LSEC
CD45negASGR1neg315_8_114	13	LSEC
CD45negASGR1neg315_8_119	13	LSEC
CD45negASGR1neg315_8_159	9	LSEC
CD45negASGR1neg315_8_170	14	Hepatocytes
CD45negASGR1neg315_8_181	9	LSEC
CD45negASGR1neg315_9_4	9	LSEC
CD45negASGR1neg315_9_12	14	Hepatocytes
CD45negASGR1neg315_9_19	7	EPCAM+
CD45negASGR1neg315_9_28	13	LSEC
CD45negASGR1neg315_9_40	9	LSEC
CD45negASGR1neg315_9_51	13	LSEC
CD45negASGR1neg315_9_75	4	EPCAM+
CD45negASGR1neg315_9_81	13	LSEC
CD45negASGR1neg315_9_91	7	EPCAM+
CD45negASGR1negBio_5_6	11	Hepatocytes
CD45negASGR1negBio_5_13	11	Hepatocytes
CD45negASGR1negBio_5_20	11	Hepatocytes
CD45negASGR1negBio_5_26	30	Hepatocytes
CD45negASGR1negBio_5_37	30	Hepatocytes
CD45negASGR1negBio_5_42	7	EPCAM+
CD45negASGR1negBio_5_46	7	EPCAM+
CD45negASGR1negBio_5_48	30	Hepatocytes
CD45negASGR1negBio_5_50	24	EPCAM+
CD45negASGR1negBio_5_61	11	Hepatocytes
CD45negASGR1negBio_5_70	11	Hepatocytes
CD45negASGR1negBio_5_76	30	Hepatocytes
CD45negASGR1negBio_6_103	7	EPCAM+
CD45negASGR1negBio_6_107	30	Hepatocytes
CD45negASGR1negBio_6_120	7	EPCAM+
CD45negASGR1negBio_6_123	4	EPCAM+
CD45negASGR1negBio_6_132	30	Hepatocytes
CD45negASGR1negBio_6_139	11	Hepatocytes
CD45negASGR1negBio_6_142	7	EPCAM+
CD45negASGR1negBio_6_143	30	Hepatocytes
CD45negASGR1negBio_6_147	7	EPCAM+
CD45negASGR1negBio_6_162	30	Hepatocytes
CD45negASGR1negBio_6_171	7	EPCAM+
CD45negASGR1negBio_6_190	11	Hepatocytes
CD45negASGR1negBio_7_3	17	Hepatocytes
CD45negASGR1negBio_7_7	11	Hepatocytes
CD45negASGR1negBio_7_8	30	Hepatocytes
CD45negASGR1negBio_7_10	4	EPCAM+
CD45negASGR1negBio_7_11	6	Kupffer cell
CD45negASGR1negBio_7_35	11	Hepatocytes
CD45negASGR1negBio_7_43	17	Hepatocytes
CD45negASGR1negBio_7_49	30	Hepatocytes
CD45negASGR1negBio_7_57	11	Hepatocytes
CD45negASGR1negBio_7_59	30	Hepatocytes
CD45negASGR1negBio_7_61	7	EPCAM+
CD45negASGR1negBio_7_62	7	EPCAM+
CD45negASGR1negBio_7_66	11	Hepatocytes
CD45negASGR1negBio_7_81	30	Hepatocytes
CD45negASGR1negBio_8_108	17	Hepatocytes
CD45negASGR1negBio_8_126	30	Hepatocytes
CD45negASGR1negBio_8_129	30	Hepatocytes
CD45negASGR1negBio_8_131	30	Hepatocytes
CD45negASGR1negBio_8_134	9	LSEC
CD45negASGR1negBio_8_173	4	EPCAM+
CD45negASGR1negBio_8_186	30	Hepatocytes
CD45pos315_13_1	6	Kupffer cell
CD45pos315_13_8	2	Kupffer cell
CD45pos315_13_9	2	Kupffer cell
CD45pos315_13_29	2	Kupffer cell
CD45pos315_13_38	6	Kupffer cell
CD45pos315_13_66	2	Kupffer cell
CD45pos315_13_74	2	Kupffer cell
CD45pos315_13_77	25	Kupffer cell
CD45pos315_14_100	2	Kupffer cell
CD45pos315_14_109	2	Kupffer cell
CD45pos315_14_111	13	LSEC
CD45pos315_14_117	2	Kupffer cell
CD45pos315_14_120	2	Kupffer cell
CD45pos315_14_144	2	Kupffer cell
CD45pos315_14_153	31	Kupffer cell
CD45pos315_14_157	6	Kupffer cell
CD45pos315_15_12	2	Kupffer cell
CD45pos315_15_29	6	Kupffer cell
CD45pos315_15_36	31	Kupffer cell
CD45pos315_15_39	2	Kupffer cell
CD45pos315_15_76	6	Kupffer cell
CD45pos315_16_108	2	Kupffer cell
CD45pos315_16_111	2	Kupffer cell
CD45pos315_16_113	6	Kupffer cell
CD45pos315_16_148	2	Kupffer cell
CD45pos315_16_172	6	Kupffer cell
CD45pos325_5_4	2	Kupffer cell
CD45pos325_5_8	2	Kupffer cell
CD45pos325_5_11	6	Kupffer cell
CD45pos325_5_29	25	Kupffer cell
CD45pos325_5_42	25	Kupffer cell
CD45pos325_5_49	2	Kupffer cell
CD45pos325_5_50	25	Kupffer cell
CD45pos325_5_54	11	Hepatocytes
CD45pos325_5_55	2	Kupffer cell
CD45pos325_5_59	2	Kupffer cell
CD45pos325_5_63	2	Kupffer cell
CD45pos325_5_76	2	Kupffer cell
CD45pos325_5_79	2	Kupffer cell
CD45pos325_5_82	25	Kupffer cell
CD45pos325_5_87	2	Kupffer cell
CD45pos325_5_88	2	Kupffer cell
CD45pos325_5_89	6	Kupffer cell
CD45pos325_6_105	2	Kupffer cell
CD45pos325_6_113	6	Kupffer cell
CD45pos325_6_120	25	Kupffer cell
CD45pos325_6_123	2	Kupffer cell
CD45pos325_6_125	31	Kupffer cell
CD45pos325_6_140	2	Kupffer cell
CD45pos325_6_150	2	Kupffer cell
CD45pos325_6_157	2	Kupffer cell
CD45pos325_6_173	2	Kupffer cell
CD45pos325_6_180	25	Kupffer cell
CD45pos325_6_186	6	Kupffer cell
CD45pos325_6_189	2	Kupffer cell
CD45pos325_7_6	2	Kupffer cell
CD45pos325_7_40	6	Kupffer cell
CD45pos325_7_48	2	Kupffer cell
CD45pos325_7_53	6	Kupffer cell
CD45pos325_7_70	2	Kupffer cell
CD45pos325_7_75	2	Kupffer cell
CD45pos325_7_83	2	Kupffer cell
CD45pos325_7_85	17	Hepatocytes
CD45pos325_7_89	2	Kupffer cell
CD45pos325_8_101	2	Kupffer cell
CD45pos325_8_102	2	Kupffer cell
CD45pos325_8_105	2	Kupffer cell
CD45pos325_8_109	2	Kupffer cell
CD45pos325_8_111	2	Kupffer cell
CD45pos325_8_113	11	Hepatocytes
CD45pos325_8_120	2	Kupffer cell
CD45pos325_8_121	2	Kupffer cell
CD45pos325_8_122	23	Kupffer cell
CD45pos325_8_135	2	Kupffer cell
CD45pos325_8_142	2	Kupffer cell
CD45pos325_8_152	2	Kupffer cell
CD45pos325_8_159	2	Kupffer cell
CD45pos325_8_161	2	Kupffer cell
CD45pos325_8_166	2	Kupffer cell
CD45pos325_8_169	2	Kupffer cell
CD45pos325_8_179	2	Kupffer cell
CD45posfresh_5_14	4	EPCAM+
CD45posfresh_5_20	2	Kupffer cell
CD45posfresh_5_21	25	Kupffer cell
CD45posfresh_5_38	2	Kupffer cell
CD45posfresh_5_40	2	Kupffer cell
CD45posfresh_5_44	25	Kupffer cell
CD45posfresh_5_59	6	Kupffer cell
CD45posfresh_5_63	2	Kupffer cell
CD45posfresh_5_72	25	Kupffer cell
CD45posfresh_5_77	6	Kupffer cell
CD45posfresh_5_89	6	Kupffer cell
CD45posfresh_5_95	2	Kupffer cell
CD45posfresh_6_104	2	Kupffer cell
CD45posfresh_6_113	2	Kupffer cell
CD45posfresh_6_114	2	Kupffer cell
CD45posfresh_6_125	2	Kupffer cell
CD45posfresh_6_126	2	Kupffer cell
CD45posfresh_6_127	2	Kupffer cell
CD45posfresh_6_130	25	Kupffer cell
CD45posfresh_6_135	4	EPCAM+
CD45posfresh_6_137	2	Kupffer cell
CD45posfresh_6_167	6	Kupffer cell
CD45posfresh_6_170	25	Kupffer cell
CD45posfresh_6_171	2	Kupffer cell
CD45posfresh_6_175	25	Kupffer cell
CD45posfresh_6_180	2	Kupffer cell
CD45posfresh_6_181	2	Kupffer cell
CD45posfresh_6_182	2	Kupffer cell
CD45posfresh_6_188	17	Hepatocytes
CD45posfresh_6_190	2	Kupffer cell
CD45posfresh_6_191	2	Kupffer cell
CD45posfresh_7_13	2	Kupffer cell
CD45posfresh_7_33	25	Kupffer cell
CD45posfresh_7_34	2	Kupffer cell
CD45posfresh_7_35	2	Kupffer cell
CD45posfresh_7_40	2	Kupffer cell
CD45posfresh_7_41	2	Kupffer cell
CD45posfresh_7_58	6	Kupffer cell
CD45posfresh_7_59	2	Kupffer cell
CD45posfresh_7_72	2	Kupffer cell
CD45posfresh_7_92	2	Kupffer cell
CD45posfresh_8_101	2	Kupffer cell
CD45posfresh_8_117	4	EPCAM+
CD45posfresh_8_121	2	Kupffer cell
CD45posfresh_8_124	2	Kupffer cell
CD45posfresh_8_125	25	Kupffer cell
CD45posfresh_8_135	4	EPCAM+
CD45posfresh_8_145	2	Kupffer cell
CD45posfresh_8_147	2	Kupffer cell
CD45posfresh_8_159	2	Kupffer cell
CD45posfresh_8_161	2	Kupffer cell
CD45posfresh_8_163	25	Kupffer cell
CD45posfresh_8_169	2	Kupffer cell
CD45posfresh_8_172	2	Kupffer cell
CD45posfresh_8_173	31	Kupffer cell
CD45posfresh_8_175	2	Kupffer cell
CD45posfresh_8_181	2	Kupffer cell
CD45posfresh_8_184	6	Kupffer cell
CD45posfresh_8_191	2	Kupffer cell
CD45posfresh_8_192	2	Kupffer cell
CLEC4Gpos315_5_7	13	LSEC
CLEC4Gpos315_5_13	13	LSEC
CLEC4Gpos315_5_15	9	LSEC
CLEC4Gpos315_5_26	13	LSEC
CLEC4Gpos315_5_31	13	LSEC
CLEC4Gpos315_5_36	9	LSEC
CLEC4Gpos315_5_39	13	LSEC
CLEC4Gpos315_5_44	13	LSEC
CLEC4Gpos315_5_49	13	LSEC
CLEC4Gpos315_5_53	20	LSEC
CLEC4Gpos315_5_60	13	LSEC
CLEC4Gpos315_5_63	9	LSEC
CLEC4Gpos315_5_71	13	LSEC
CLEC4Gpos315_5_72	13	LSEC
CLEC4Gpos315_5_73	20	LSEC
CLEC4Gpos315_5_81	9	LSEC
CLEC4Gpos315_5_86	13	LSEC
CLEC4Gpos315_5_89	9	LSEC
CLEC4Gpos315_5_90	13	LSEC
CLEC4Gpos315_5_96	9	LSEC
CLEC4Gpos315_7_2	13	LSEC
CLEC4Gpos315_7_4	13	LSEC
CLEC4Gpos315_7_10	13	LSEC
CLEC4Gpos315_7_20	13	LSEC
CLEC4Gpos315_7_21	13	LSEC
CLEC4Gpos315_7_24	13	LSEC
CLEC4Gpos315_7_28	13	LSEC
CLEC4Gpos315_7_32	9	LSEC
CLEC4Gpos315_7_34	9	LSEC
CLEC4Gpos315_7_35	13	LSEC
CLEC4Gpos315_7_36	9	LSEC
CLEC4Gpos315_7_37	13	LSEC
CLEC4Gpos315_7_38	13	LSEC
CLEC4Gpos315_7_42	13	LSEC
CLEC4Gpos315_7_43	13	LSEC
CLEC4Gpos315_7_54	13	LSEC
CLEC4Gpos315_7_76	13	LSEC
CLEC4Gpos315_7_87	9	LSEC
CLEC4Gpos315_8_103	2	Kupffer cell
CLEC4Gpos315_8_108	13	LSEC
CLEC4Gpos315_8_116	13	LSEC
CLEC4Gpos315_8_120	13	LSEC
CLEC4Gpos315_8_130	13	LSEC
CLEC4Gpos315_8_138	13	LSEC
CLEC4Gpos315_8_151	9	LSEC
CLEC4Gpos315_8_153	9	LSEC
CLEC4Gpos315_8_157	13	LSEC
CLEC4Gpos315_8_166	9	LSEC
CLEC4Gpos315_8_168	9	LSEC
CLEC4Gpos315_8_175	13	LSEC
EPCAMTrop2high_2_1	4	EPCAM+
EPCAMTrop2high_2_2	4	EPCAM+
EPCAMTrop2high_2_3	7	EPCAM+
EPCAMTrop2high_2_4	4	EPCAM+
EPCAMTrop2high_2_5	7	EPCAM+
EPCAMTrop2high_2_6	7	EPCAM+
EPCAMTrop2high_2_7	4	EPCAM+
EPCAMTrop2high_2_8	7	EPCAM+
EPCAMTrop2high_2_9	7	EPCAM+
EPCAMTrop2high_2_10	4	EPCAM+
EPCAMTrop2high_2_11	7	EPCAM+
EPCAMTrop2high_2_12	4	EPCAM+
EPCAMTrop2high_2_13	4	EPCAM+
EPCAMTrop2high_2_14	7	EPCAM+
EPCAMTrop2high_2_15	4	EPCAM+
EPCAMTrop2high_2_16	7	EPCAM+
EPCAMTrop2high_2_17	7	EPCAM+
EPCAMTrop2high_2_18	4	EPCAM+
EPCAMTrop2high_2_19	4	EPCAM+
EPCAMTrop2high_2_21	4	EPCAM+
EPCAMTrop2high_2_22	7	EPCAM+
EPCAMTrop2high_2_23	7	EPCAM+
EPCAMTrop2high_2_24	7	EPCAM+
EPCAMTrop2high_2_25	7	EPCAM+
EPCAMTrop2high_2_26	4	EPCAM+
EPCAMTrop2high_2_27	7	EPCAM+
EPCAMTrop2high_2_28	7	EPCAM+
EPCAMTrop2high_2_29	4	EPCAM+
EPCAMTrop2high_2_30	4	EPCAM+
EPCAMTrop2high_2_31	7	EPCAM+
EPCAMTrop2high_2_32	7	EPCAM+
EPCAMTrop2high_2_33	7	EPCAM+
EPCAMTrop2high_2_35	4	EPCAM+
EPCAMTrop2high_2_36	7	EPCAM+
EPCAMTrop2high_2_37	7	EPCAM+
EPCAMTrop2high_2_38	4	EPCAM+
EPCAMTrop2high_2_39	4	EPCAM+
EPCAMTrop2high_2_40	7	EPCAM+
EPCAMTrop2high_2_41	7	EPCAM+
EPCAMTrop2high_2_42	7	EPCAM+
EPCAMTrop2high_2_43	4	EPCAM+
EPCAMTrop2high_2_44	7	EPCAM+
EPCAMTrop2high_2_45	7	EPCAM+
EPCAMTrop2high_2_46	4	EPCAM+
EPCAMTrop2high_2_47	7	EPCAM+
EPCAMTrop2high_2_48	7	EPCAM+
EPCAMTrop2high_2_49	7	EPCAM+
EPCAMTrop2high_2_50	7	EPCAM+
EPCAMTrop2high_2_51	4	EPCAM+
EPCAMTrop2high_2_52	4	EPCAM+
EPCAMTrop2high_2_53	7	EPCAM+
EPCAMTrop2high_2_55	7	EPCAM+
EPCAMTrop2high_2_56	7	EPCAM+
EPCAMTrop2high_2_57	11	Hepatocytes
EPCAMTrop2high_2_58	7	EPCAM+
EPCAMTrop2high_2_59	4	EPCAM+
EPCAMTrop2high_2_60	4	EPCAM+
EPCAMTrop2high_2_61	4	EPCAM+
EPCAMTrop2high_2_62	7	EPCAM+
EPCAMTrop2high_2_63	4	EPCAM+
EPCAMTrop2high_2_64	4	EPCAM+
EPCAMTrop2high_2_129	7	EPCAM+
EPCAMTrop2high_2_130	7	EPCAM+
EPCAMTrop2high_2_131	7	EPCAM+
EPCAMTrop2high_2_132	4	EPCAM+
EPCAMTrop2high_2_133	4	EPCAM+
EPCAMTrop2high_2_134	4	EPCAM+
EPCAMTrop2high_2_135	7	EPCAM+
EPCAMTrop2high_2_136	4	EPCAM+
EPCAMTrop2high_2_137	7	EPCAM+
EPCAMTrop2high_2_138	7	EPCAM+
EPCAMTrop2high_2_139	4	EPCAM+
EPCAMTrop2high_2_140	7	EPCAM+
EPCAMTrop2high_2_141	7	EPCAM+
EPCAMTrop2high_2_142	7	EPCAM+
EPCAMTrop2high_2_143	4	EPCAM+
EPCAMTrop2high_2_144	7	EPCAM+
EPCAMTrop2high_2_145	4	EPCAM+
EPCAMTrop2high_2_146	4	EPCAM+
EPCAMTrop2high_2_147	4	EPCAM+
EPCAMTrop2high_2_148	7	EPCAM+
EPCAMTrop2high_2_149	7	EPCAM+
EPCAMTrop2high_2_151	7	EPCAM+
EPCAMTrop2high_2_152	7	EPCAM+
EPCAMTrop2high_2_153	4	EPCAM+
EPCAMTrop2high_2_154	24	EPCAM+
EPCAMTrop2high_2_155	7	EPCAM+
EPCAMTrop2high_2_156	11	Hepatocytes
EPCAMTrop2high_2_157	7	EPCAM+
EPCAMTrop2high_2_158	7	EPCAM+
EPCAMTrop2high_2_159	4	EPCAM+
EPCAMTrop2high_2_160	7	EPCAM+
EPCAMTrop2high_2_161	7	EPCAM+
EPCAMTrop2high_2_162	7	EPCAM+
EPCAMTrop2high_2_163	4	EPCAM+
EPCAMTrop2high_2_164	7	EPCAM+
EPCAMTrop2high_2_165	4	EPCAM+
EPCAMTrop2high_2_166	4	EPCAM+
EPCAMTrop2high_2_167	4	EPCAM+
EPCAMTrop2high_2_168	7	EPCAM+
EPCAMTrop2high_2_170	7	EPCAM+
EPCAMTrop2high_2_171	7	EPCAM+
EPCAMTrop2high_2_172	4	EPCAM+
EPCAMTrop2high_2_173	4	EPCAM+
EPCAMTrop2high_2_174	7	EPCAM+
EPCAMTrop2high_2_175	7	EPCAM+
EPCAMTrop2high_2_176	7	EPCAM+
EPCAMTrop2high_2_177	4	EPCAM+
EPCAMTrop2high_2_178	7	EPCAM+
EPCAMTrop2high_2_179	7	EPCAM+
EPCAMTrop2high_2_180	4	EPCAM+
EPCAMTrop2high_2_181	7	EPCAM+
EPCAMTrop2high_2_182	7	EPCAM+
EPCAMTrop2high_2_183	7	EPCAM+
EPCAMTrop2high_2_184	7	EPCAM+
EPCAMTrop2high_2_185	7	EPCAM+
EPCAMTrop2high_2_186	7	EPCAM+
EPCAMTrop2high_2_187	7	EPCAM+
EPCAMTrop2high_2_188	4	EPCAM+
EPCAMTrop2high_2_189	7	EPCAM+
EPCAMTrop2high_2_190	7	EPCAM+
EPCAMTrop2high_2_191	4	EPCAM+
EPCAMTrop2high_2_192	7	EPCAM+
EPCAMTrop2int_1_2	4	EPCAM+
EPCAMTrop2int_1_3	4	EPCAM+
EPCAMTrop2int_1_4	7	EPCAM+
EPCAMTrop2int_1_5	7	EPCAM+
EPCAMTrop2int_1_6	4	EPCAM+
EPCAMTrop2int_1_7	4	EPCAM+
EPCAMTrop2int_1_8	4	EPCAM+
EPCAMTrop2int_1_9	11	Hepatocytes
EPCAMTrop2int_1_10	7	EPCAM+
EPCAMTrop2int_1_11	4	EPCAM+
EPCAMTrop2int_1_12	4	EPCAM+
EPCAMTrop2int_1_14	4	EPCAM+
EPCAMTrop2int_1_15	4	EPCAM+
EPCAMTrop2int_1_16	4	EPCAM+
EPCAMTrop2int_1_17	7	EPCAM+
EPCAMTrop2int_1_18	4	EPCAM+
EPCAMTrop2int_1_19	4	EPCAM+
EPCAMTrop2int_1_20	7	EPCAM+
EPCAMTrop2int_1_21	4	EPCAM+
EPCAMTrop2int_1_22	4	EPCAM+
EPCAMTrop2int_1_23	4	EPCAM+
EPCAMTrop2int_1_24	7	EPCAM+
EPCAMTrop2int_1_25	4	EPCAM+
EPCAMTrop2int_1_26	4	EPCAM+
EPCAMTrop2int_1_28	4	EPCAM+
EPCAMTrop2int_1_30	4	EPCAM+
EPCAMTrop2int_1_31	4	EPCAM+
EPCAMTrop2int_1_32	4	EPCAM+
EPCAMTrop2int_1_33	7	EPCAM+
EPCAMTrop2int_1_34	4	EPCAM+
EPCAMTrop2int_1_35	4	EPCAM+
EPCAMTrop2int_1_36	4	EPCAM+
EPCAMTrop2int_1_37	4	EPCAM+
EPCAMTrop2int_1_38	4	EPCAM+
EPCAMTrop2int_1_39	4	EPCAM+
EPCAMTrop2int_1_40	4	EPCAM+
EPCAMTrop2int_1_41	4	EPCAM+
EPCAMTrop2int_1_43	4	EPCAM+
EPCAMTrop2int_1_44	4	EPCAM+
EPCAMTrop2int_1_45	7	EPCAM+
EPCAMTrop2int_1_46	7	EPCAM+
EPCAMTrop2int_1_47	4	EPCAM+
EPCAMTrop2int_1_50	4	EPCAM+
EPCAMTrop2int_1_51	4	EPCAM+
EPCAMTrop2int_1_52	4	EPCAM+
EPCAMTrop2int_1_53	4	EPCAM+
EPCAMTrop2int_1_54	4	EPCAM+
EPCAMTrop2int_1_55	4	EPCAM+
EPCAMTrop2int_1_56	4	EPCAM+
EPCAMTrop2int_1_59	4	EPCAM+
EPCAMTrop2int_1_60	4	EPCAM+
EPCAMTrop2int_1_61	11	Hepatocytes
EPCAMTrop2int_1_62	4	EPCAM+
EPCAMTrop2int_1_63	4	EPCAM+
EPCAMTrop2int_1_64	7	EPCAM+
EPCAMTrop2int_1_66	4	EPCAM+
EPCAMTrop2int_1_67	4	EPCAM+
EPCAMTrop2int_1_68	4	EPCAM+
EPCAMTrop2int_1_69	4	EPCAM+
EPCAMTrop2int_1_70	4	EPCAM+
EPCAMTrop2int_1_71	4	EPCAM+
EPCAMTrop2int_1_72	4	EPCAM+
EPCAMTrop2int_1_73	7	EPCAM+
EPCAMTrop2int_1_74	4	EPCAM+
EPCAMTrop2int_1_75	4	EPCAM+
EPCAMTrop2int_1_76	11	Hepatocytes
EPCAMTrop2int_1_77	4	EPCAM+
EPCAMTrop2int_1_78	4	EPCAM+
EPCAMTrop2int_1_79	4	EPCAM+
EPCAMTrop2int_1_80	4	EPCAM+
EPCAMTrop2int_1_81	4	EPCAM+
EPCAMTrop2int_1_83	4	EPCAM+
EPCAMTrop2int_1_84	4	EPCAM+
EPCAMTrop2int_1_85	4	EPCAM+
EPCAMTrop2int_1_86	4	EPCAM+
EPCAMTrop2int_1_87	4	EPCAM+
EPCAMTrop2int_1_88	4	EPCAM+
EPCAMTrop2int_1_92	4	EPCAM+
EPCAMTrop2int_1_93	4	EPCAM+
EPCAMTrop2int_1_94	7	EPCAM+
EPCAMTrop2int_1_95	4	EPCAM+
EPCAMTrop2int_1_96	4	EPCAM+
EPCAMTrop2int_1_97	7	EPCAM+
EPCAMTrop2int_1_98	4	EPCAM+
EPCAMTrop2int_1_99	4	EPCAM+
EPCAMTrop2int_1_100	4	EPCAM+
EPCAMTrop2int_1_101	4	EPCAM+
EPCAMTrop2int_1_102	4	EPCAM+
EPCAMTrop2int_1_103	4	EPCAM+
EPCAMTrop2int_1_104	7	EPCAM+
EPCAMTrop2int_1_105	4	EPCAM+
EPCAMTrop2int_1_106	4	EPCAM+
EPCAMTrop2int_1_107	4	EPCAM+
EPCAMTrop2int_1_108	4	EPCAM+
EPCAMTrop2int_1_109	4	EPCAM+
EPCAMTrop2int_1_110	4	EPCAM+
EPCAMTrop2int_1_111	4	EPCAM+
EPCAMTrop2int_1_112	4	EPCAM+
EPCAMTrop2int_1_113	4	EPCAM+
EPCAMTrop2int_1_114	4	EPCAM+
EPCAMTrop2int_1_115	4	EPCAM+
EPCAMTrop2int_1_116	4	EPCAM+
EPCAMTrop2int_1_117	4	EPCAM+
EPCAMTrop2int_1_118	4	EPCAM+
EPCAMTrop2int_1_119	4	EPCAM+
EPCAMTrop2int_1_120	4	EPCAM+
EPCAMTrop2int_1_121	4	EPCAM+
EPCAMTrop2int_1_122	4	EPCAM+
EPCAMTrop2int_1_123	4	EPCAM+
EPCAMTrop2int_1_124	4	EPCAM+
EPCAMTrop2int_1_125	7	EPCAM+
EPCAMTrop2int_1_126	4	EPCAM+
EPCAMTrop2int_1_127	4	EPCAM+
EPCAMTrop2int_1_128	4	EPCAM+
EPCAMTrop2low_3_65	4	EPCAM+
EPCAMTrop2low_3_66	11	Hepatocytes
EPCAMTrop2low_3_67	4	EPCAM+
EPCAMTrop2low_3_68	4	EPCAM+
EPCAMTrop2low_3_69	4	EPCAM+
EPCAMTrop2low_3_70	4	EPCAM+
EPCAMTrop2low_3_72	4	EPCAM+
EPCAMTrop2low_3_73	4	EPCAM+
EPCAMTrop2low_3_74	11	Hepatocytes
EPCAMTrop2low_3_75	4	EPCAM+
EPCAMTrop2low_3_76	4	EPCAM+
EPCAMTrop2low_3_77	4	EPCAM+
EPCAMTrop2low_3_78	4	EPCAM+
EPCAMTrop2low_3_79	4	EPCAM+
EPCAMTrop2low_3_80	4	EPCAM+
EPCAMTrop2low_3_81	4	EPCAM+
EPCAMTrop2low_3_83	11	Hepatocytes
EPCAMTrop2low_3_84	4	EPCAM+
EPCAMTrop2low_3_86	4	EPCAM+
EPCAMTrop2low_3_87	4	EPCAM+
EPCAMTrop2low_3_88	4	EPCAM+
EPCAMTrop2low_3_89	11	Hepatocytes
EPCAMTrop2low_3_90	4	EPCAM+
EPCAMTrop2low_3_91	4	EPCAM+
EPCAMTrop2low_3_92	4	EPCAM+
EPCAMTrop2low_3_93	4	EPCAM+
EPCAMTrop2low_3_95	4	EPCAM+
EPCAMTrop2low_3_96	4	EPCAM+
EPCAMTrop2low_3_97	4	EPCAM+
EPCAMTrop2low_3_98	4	EPCAM+
EPCAMTrop2low_3_99	4	EPCAM+
EPCAMTrop2low_3_100	4	EPCAM+
EPCAMTrop2low_3_101	4	EPCAM+
EPCAMTrop2low_3_102	4	EPCAM+
EPCAMTrop2low_3_103	4	EPCAM+
EPCAMTrop2low_3_105	4	EPCAM+
EPCAMTrop2low_3_106	4	EPCAM+
EPCAMTrop2low_3_107	4	EPCAM+
EPCAMTrop2low_3_108	4	EPCAM+
EPCAMTrop2low_3_109	4	EPCAM+
EPCAMTrop2low_3_110	4	EPCAM+
EPCAMTrop2low_3_111	4	EPCAM+
EPCAMTrop2low_3_112	4	EPCAM+
EPCAMTrop2low_3_113	4	EPCAM+
EPCAMTrop2low_3_114	4	EPCAM+
EPCAMTrop2low_3_115	4	EPCAM+
EPCAMTrop2low_3_117	4	EPCAM+
EPCAMTrop2low_3_118	4	EPCAM+
EPCAMTrop2low_3_119	4	EPCAM+
EPCAMTrop2low_3_120	4	EPCAM+
EPCAMTrop2low_3_121	11	Hepatocytes
EPCAMTrop2low_3_122	4	EPCAM+
EPCAMTrop2low_3_123	4	EPCAM+
EPCAMTrop2low_3_125	4	EPCAM+
EPCAMTrop2low_3_126	4	EPCAM+
EPCAMTrop2low_3_127	4	EPCAM+
EPCAMTrop2low_3_128	4	EPCAM+
EPCAMTrop2low_3_129	4	EPCAM+
EPCAMTrop2low_3_130	4	EPCAM+
EPCAMTrop2low_3_131	11	Hepatocytes
EPCAMTrop2low_3_132	11	Hepatocytes
EPCAMTrop2low_3_133	4	EPCAM+
EPCAMTrop2low_3_134	4	EPCAM+
EPCAMTrop2low_3_135	4	EPCAM+
EPCAMTrop2low_3_136	11	Hepatocytes
EPCAMTrop2low_3_137	4	EPCAM+
EPCAMTrop2low_3_138	7	EPCAM+
EPCAMTrop2low_3_139	4	EPCAM+
EPCAMTrop2low_3_141	4	EPCAM+
EPCAMTrop2low_3_142	4	EPCAM+
EPCAMTrop2low_3_143	4	EPCAM+
EPCAMTrop2low_3_144	4	EPCAM+
EPCAMTrop2low_3_145	4	EPCAM+
EPCAMTrop2low_3_146	4	EPCAM+
EPCAMTrop2low_3_147	4	EPCAM+
EPCAMTrop2low_3_148	11	Hepatocytes
EPCAMTrop2low_3_150	4	EPCAM+
EPCAMTrop2low_3_151	4	EPCAM+
EPCAMTrop2low_3_152	4	EPCAM+
EPCAMTrop2low_3_155	6	Kupffer cell
EPCAMTrop2low_3_156	4	EPCAM+
EPCAMTrop2low_3_157	4	EPCAM+
EPCAMTrop2low_3_158	4	EPCAM+
EPCAMTrop2low_3_159	4	EPCAM+
EPCAMTrop2low_3_161	7	EPCAM+
EPCAMTrop2low_3_162	4	EPCAM+
EPCAMTrop2low_3_163	4	EPCAM+
EPCAMTrop2low_3_164	11	Hepatocytes
EPCAMTrop2low_3_165	4	EPCAM+
EPCAMTrop2low_3_166	4	EPCAM+
EPCAMTrop2low_3_167	4	EPCAM+
EPCAMTrop2low_3_168	4	EPCAM+
EPCAMTrop2low_3_169	4	EPCAM+
EPCAMTrop2low_3_170	4	EPCAM+
EPCAMTrop2low_3_171	4	EPCAM+
EPCAMTrop2low_3_172	4	EPCAM+
EPCAMTrop2low_3_173	4	EPCAM+
EPCAMTrop2low_3_174	4	EPCAM+
EPCAMTrop2low_3_175	4	EPCAM+
EPCAMTrop2low_3_176	4	EPCAM+
EPCAMTrop2low_3_177	4	EPCAM+
EPCAMTrop2low_3_178	4	EPCAM+
EPCAMTrop2low_3_179	4	EPCAM+
EPCAMTrop2low_3_180	4	EPCAM+
EPCAMTrop2low_3_181	4	EPCAM+
EPCAMTrop2low_3_182	7	EPCAM+
EPCAMTrop2low_3_183	4	EPCAM+
EPCAMTrop2low_3_185	4	EPCAM+
EPCAMTrop2low_3_186	4	EPCAM+
EPCAMTrop2low_3_187	4	EPCAM+
EPCAMTrop2low_3_188	7	EPCAM+
EPCAMTrop2low_3_189	4	EPCAM+
EPCAMTrop2low_3_190	4	EPCAM+
EPCAMTrop2low_3_191	11	Hepatocytes
EPCAMTrop2low_3_192	4	EPCAM+
EPCAMhigh325_14_14	17	Hepatocytes
EPCAMint325325_13_21	14	Hepatocytes
EPCAMlow325_15_138	4	EPCAM+
EPCAMlow325_15_176	11	Hepatocytes
Epcampos315_1_3	4	EPCAM+
Epcampos315_1_4	4	EPCAM+
Epcampos315_1_5	7	EPCAM+
Epcampos315_1_6	7	EPCAM+
Epcampos315_1_7	4	EPCAM+
Epcampos315_1_10	7	EPCAM+
Epcampos315_1_11	4	EPCAM+
Epcampos315_1_12	4	EPCAM+
Epcampos315_1_13	4	EPCAM+
Epcampos315_1_15	4	EPCAM+
Epcampos315_1_17	4	EPCAM+
Epcampos315_1_18	4	EPCAM+
Epcampos315_1_20	4	EPCAM+
Epcampos315_1_21	4	EPCAM+
Epcampos315_1_22	7	EPCAM+
Epcampos315_1_23	4	EPCAM+
Epcampos315_1_24	4	EPCAM+
Epcampos315_1_25	4	EPCAM+
Epcampos315_1_26	4	EPCAM+
Epcampos315_1_28	4	EPCAM+
Epcampos315_1_30	7	EPCAM+
Epcampos315_1_31	4	EPCAM+
Epcampos315_1_33	4	EPCAM+
Epcampos315_1_34	7	EPCAM+
Epcampos315_1_36	4	EPCAM+
Epcampos315_1_39	4	EPCAM+
Epcampos315_1_41	4	EPCAM+
Epcampos315_1_43	4	EPCAM+
Epcampos315_1_44	4	EPCAM+
Epcampos315_1_46	4	EPCAM+
Epcampos315_1_47	24	EPCAM+
Epcampos315_1_48	4	EPCAM+
Epcampos315_1_51	4	EPCAM+
Epcampos315_1_52	7	EPCAM+
Epcampos315_1_53	7	EPCAM+
Epcampos315_1_57	4	EPCAM+
Epcampos315_1_58	4	EPCAM+
Epcampos315_1_59	4	EPCAM+
Epcampos315_1_60	4	EPCAM+
Epcampos315_1_61	4	EPCAM+
Epcampos315_1_62	4	EPCAM+
Epcampos315_1_63	4	EPCAM+
Epcampos315_1_64	7	EPCAM+
Epcampos315_1_65	7	EPCAM+
Epcampos315_1_66	4	EPCAM+
Epcampos315_1_68	4	EPCAM+
Epcampos315_1_69	4	EPCAM+
Epcampos315_1_71	7	EPCAM+
Epcampos315_1_72	7	EPCAM+
Epcampos315_1_73	4	EPCAM+
Epcampos315_1_74	7	EPCAM+
Epcampos315_1_75	7	EPCAM+
Epcampos315_1_76	24	EPCAM+
Epcampos315_1_77	4	EPCAM+
Epcampos315_1_78	4	EPCAM+
Epcampos315_1_80	7	EPCAM+
Epcampos315_1_82	4	EPCAM+
Epcampos315_1_83	4	EPCAM+
Epcampos315_1_84	7	EPCAM+
Epcampos315_1_86	7	EPCAM+
Epcampos315_1_87	7	EPCAM+
Epcampos315_1_89	4	EPCAM+
Epcampos315_1_90	4	EPCAM+
Epcampos315_1_91	7	EPCAM+
Epcampos315_1_92	7	EPCAM+
Epcampos315_1_93	4	EPCAM+
Epcampos315_1_94	4	EPCAM+
Epcampos315_4_97	4	EPCAM+
Epcampos315_4_98	4	EPCAM+
Epcampos315_4_99	4	EPCAM+
Epcampos315_4_100	7	EPCAM+
Epcampos315_4_101	4	EPCAM+
Epcampos315_4_102	13	LSEC
Epcampos315_4_105	7	EPCAM+
Epcampos315_4_107	4	EPCAM+
Epcampos315_4_109	7	EPCAM+
Epcampos315_4_110	7	EPCAM+
Epcampos315_4_111	4	EPCAM+
Epcampos315_4_112	4	EPCAM+
Epcampos315_4_114	7	EPCAM+
Epcampos315_4_115	4	EPCAM+
Epcampos315_4_116	4	EPCAM+
Epcampos315_4_117	7	EPCAM+
Epcampos315_4_118	7	EPCAM+
Epcampos315_4_119	4	EPCAM+
Epcampos315_4_120	7	EPCAM+
Epcampos315_4_121	7	EPCAM+
Epcampos315_4_122	4	EPCAM+
Epcampos315_4_123	7	EPCAM+
Epcampos315_4_124	4	EPCAM+
Epcampos315_4_125	4	EPCAM+
Epcampos315_4_127	4	EPCAM+
Epcampos315_4_128	7	EPCAM+
Epcampos315_4_129	9	LSEC
Epcampos315_4_130	4	EPCAM+
Epcampos315_4_131	4	EPCAM+
Epcampos315_4_134	7	EPCAM+
Epcampos315_4_135	7	EPCAM+
Epcampos315_4_136	4	EPCAM+
Epcampos315_4_137	7	EPCAM+
Epcampos315_4_139	4	EPCAM+
Epcampos315_4_140	7	EPCAM+
Epcampos315_4_141	4	EPCAM+
Epcampos315_4_142	7	EPCAM+
Epcampos315_4_143	17	Hepatocytes
Epcampos315_4_144	7	EPCAM+
Epcampos315_4_146	4	EPCAM+
Epcampos315_4_147	7	EPCAM+
Epcampos315_4_149	7	EPCAM+
Epcampos315_4_150	4	EPCAM+
Epcampos315_4_151	7	EPCAM+
Epcampos315_4_153	4	EPCAM+
Epcampos315_4_154	7	EPCAM+
Epcampos315_4_155	4	EPCAM+
Epcampos315_4_157	7	EPCAM+
Epcampos315_4_158	4	EPCAM+
Epcampos315_4_159	13	LSEC
Epcampos315_4_160	4	EPCAM+
Epcampos315_4_162	4	EPCAM+
Epcampos315_4_163	7	EPCAM+
Epcampos315_4_165	4	EPCAM+
Epcampos315_4_166	7	EPCAM+
Epcampos315_4_168	7	EPCAM+
Epcampos315_4_169	4	EPCAM+
Epcampos315_4_170	4	EPCAM+
Epcampos315_4_171	4	EPCAM+
Epcampos315_4_172	4	EPCAM+
Epcampos315_4_173	7	EPCAM+
Epcampos315_4_174	7	EPCAM+
Epcampos315_4_175	4	EPCAM+
Epcampos315_4_176	7	EPCAM+
Epcampos315_4_177	7	EPCAM+
Epcampos315_4_180	7	EPCAM+
Epcampos315_4_185	7	EPCAM+
Epcampos315_4_186	7	EPCAM+
Epcampos315_4_188	4	EPCAM+
Epcampos315_4_189	7	EPCAM+
Epcampos315_4_191	24	EPCAM+
Epcampos315_4_192	7	EPCAM+
LSEC304_1_21	9	LSEC
LSEC304_1_22	2	Kupffer cell
LSEC304_1_27	2	Kupffer cell
LSEC304_1_28	23	Kupffer cell
LSEC304_1_31	14	Hepatocytes
LSEC304_1_44	2	Kupffer cell
LSEC304_1_45	6	Kupffer cell
LSEC304_1_69	2	Kupffer cell
LSEC304_1_80	17	Hepatocytes
LSEC304_2_100	23	Kupffer cell
LSEC304_2_102	14	Hepatocytes
LSEC304_2_104	14	Hepatocytes
LSEC304_2_110	14	Hepatocytes
LSEC304_2_115	14	Hepatocytes
LSEC304_2_116	6	Kupffer cell
LSEC304_2_119	14	Hepatocytes
LSEC304_2_120	14	Hepatocytes
LSEC304_2_125	17	Hepatocytes
LSEC304_2_137	14	Hepatocytes
LSEC304_2_143	11	Hepatocytes
LSEC304_2_147	11	Hepatocytes
LSEC304_2_149	14	Hepatocytes
LSEC304_2_150	9	LSEC
LSEC304_2_151	2	Kupffer cell
LSEC304_2_153	14	Hepatocytes
LSEC304_2_156	23	Kupffer cell
LSEC304_2_157	9	LSEC
LSEC304_2_159	9	LSEC
LSEC304_2_162	14	Hepatocytes
LSEC304_2_170	14	Hepatocytes
LSEC304_2_176	13	LSEC
LSEC304_2_181	14	Hepatocytes
LSEC304_2_185	9	LSEC
LSEC304_2_191	13	LSEC
LSEC304_3_2	13	LSEC
LSEC304_3_4	23	Kupffer cell
LSEC304_3_8	31	Kupffer cell
LSEC304_3_19	9	LSEC
LSEC304_3_25	9	LSEC
LSEC304_3_37	31	Kupffer cell
LSEC304_3_72	25	Kupffer cell
LSEC304_3_76	14	Hepatocytes
LSEC304_3_83	14	Hepatocytes
LSEC304_3_91	6	Kupffer cell
LSEC304_3_93	11	Hepatocytes
LSEC304_3_94	2	Kupffer cell
LSEC304_4_104	14	Hepatocytes
LSEC304_4_118	9	LSEC
LSEC304_4_128	6	Kupffer cell
LSEC304_4_129	9	LSEC
LSEC304_4_131	23	Kupffer cell
LSEC304_4_137	14	Hepatocytes
LSEC304_4_140	14	Hepatocytes
LSEC304_4_148	2	Kupffer cell
LSEC304_4_154	14	Hepatocytes
LSEC304_4_156	13	LSEC
LSEC304_4_163	20	LSEC
LSEC304_4_176	9	LSEC
LSEC304_4_180	14	Hepatocytes
LSEC304_4_186	14	Hepatocytes
LSEC325_13_6	9	LSEC
LSEC325_13_9	13	LSEC
LSEC325_13_14	13	LSEC
LSEC325_13_16	13	LSEC
LSEC325_13_17	9	LSEC
LSEC325_13_18	13	LSEC
LSEC325_13_19	9	LSEC
LSEC325_13_22	9	LSEC
LSEC325_13_25	13	LSEC
LSEC325_13_27	13	LSEC
LSEC325_13_28	9	LSEC
LSEC325_13_30	9	LSEC
LSEC325_13_32	13	LSEC
LSEC325_13_36	13	LSEC
LSEC325_13_38	13	LSEC
LSEC325_13_39	9	LSEC
LSEC325_13_46	6	Kupffer cell
LSEC325_13_51	9	LSEC
LSEC325_13_60	9	LSEC
LSEC325_13_69	13	LSEC
LSEC325_13_71	9	LSEC
LSEC325_13_72	17	Hepatocytes
LSEC325_13_75	13	LSEC
LSEC325_13_79	13	LSEC
LSEC325_13_83	13	LSEC
LSEC325_13_86	13	LSEC
LSEC325_13_90	9	LSEC
LSEC325_14_97	9	LSEC
LSEC325_14_100	30	Hepatocytes
LSEC325_14_103	13	LSEC
LSEC325_14_112	13	LSEC
LSEC325_14_113	9	LSEC
LSEC325_14_114	13	LSEC
LSEC325_14_127	9	LSEC
LSEC325_14_132	13	LSEC
LSEC325_14_137	13	LSEC
LSEC325_14_138	13	LSEC
LSEC325_14_144	31	Kupffer cell
LSEC325_14_145	9	LSEC
LSEC325_14_148	9	LSEC
LSEC325_14_152	13	LSEC
LSEC325_14_153	13	LSEC
LSEC325_14_155	13	LSEC
LSEC325_14_157	9	LSEC
LSEC325_14_159	13	LSEC
LSEC325_14_161	9	LSEC
LSEC325_14_164	13	LSEC
LSEC325_14_166	13	LSEC
LSEC325_14_168	14	Hepatocytes
LSEC325_14_175	13	LSEC
LSEC325_14_176	2	Kupffer cell
LSEC325_14_177	9	LSEC
LSEC325_14_179	13	LSEC
LSEC325_14_183	13	LSEC
LSEC325_14_186	9	LSEC
LSEC325_14_188	9	LSEC
LSEC325_14_190	13	LSEC
LSEC325_15_12	11	Hepatocytes
LSEC325_15_20	13	LSEC
LSEC325_15_26	2	Kupffer cell
LSEC325_15_36	9	LSEC
LSEC325_15_43	13	LSEC
LSEC325_15_54	14	Hepatocytes
LSEC325_15_57	9	LSEC
LSEC325_15_66	9	LSEC
LSEC325_15_73	20	LSEC
LSEC325_15_80	9	LSEC
LSEC325_15_92	13	LSEC
LSEC325_16_98	20	LSEC
LSEC325_16_108	13	LSEC
LSEC325_16_110	13	LSEC
LSEC325_16_111	2	Kupffer cell
LSEC325_16_113	17	Hepatocytes
LSEC325_16_122	13	LSEC
LSEC325_16_136	9	LSEC
LSEC325_16_138	13	LSEC
LSEC325_16_143	9	LSEC
LSEC325_16_144	9	LSEC
LSEC325_16_148	11	Hepatocytes
LSEC325_16_149	13	LSEC
LSEC325_16_154	13	LSEC
LSEC325_16_157	23	Kupffer cell
LSEC325_16_159	13	LSEC
LSEC325_16_172	13	LSEC
LSEC325_16_173	13	LSEC
LSEC325_16_179	13	LSEC
LSEC325_16_180	13	LSEC
LSEC325_16_185	13	LSEC
LSECfresh_10_99	13	LSEC
LSECfresh_10_100	20	LSEC
LSECfresh_10_103	13	LSEC
LSECfresh_10_104	9	LSEC
LSECfresh_10_108	13	LSEC
LSECfresh_10_109	6	Kupffer cell
LSECfresh_10_110	9	LSEC
LSECfresh_10_116	13	LSEC
LSECfresh_10_117	20	LSEC
LSECfresh_10_119	9	LSEC
LSECfresh_10_121	13	LSEC
LSECfresh_10_123	13	LSEC
LSECfresh_10_128	6	Kupffer cell
LSECfresh_10_129	7	EPCAM+
LSECfresh_10_130	13	LSEC
LSECfresh_10_134	2	Kupffer cell
LSECfresh_10_136	11	Hepatocytes
LSECfresh_10_137	6	Kupffer cell
LSECfresh_10_138	13	LSEC
LSECfresh_10_139	13	LSEC
LSECfresh_10_141	13	LSEC
LSECfresh_10_145	9	LSEC
LSECfresh_10_147	4	EPCAM+
LSECfresh_10_148	13	LSEC
LSECfresh_10_149	23	Kupffer cell
LSECfresh_10_151	17	Hepatocytes
LSECfresh_10_154	13	LSEC
LSECfresh_10_156	13	LSEC
LSECfresh_10_157	6	Kupffer cell
LSECfresh_10_158	13	LSEC
LSECfresh_10_160	13	LSEC
LSECfresh_10_161	13	LSEC
LSECfresh_10_162	13	LSEC
LSECfresh_10_163	13	LSEC
LSECfresh_10_166	13	LSEC
LSECfresh_10_168	9	LSEC
LSECfresh_10_169	13	LSEC
LSECfresh_10_171	13	LSEC
LSECfresh_10_172	13	LSEC
LSECfresh_10_180	13	LSEC
LSECfresh_10_181	6	Kupffer cell
LSECfresh_10_184	9	LSEC
LSECfresh_10_185	13	LSEC
LSECfresh_10_186	13	LSEC
LSECfresh_10_187	13	LSEC
LSECfresh_10_188	11	Hepatocytes
LSECfresh_10_189	7	EPCAM+
LSECfresh_10_191	6	Kupffer cell
LSECfresh_11_9	13	LSEC
LSECfresh_11_10	23	Kupffer cell
LSECfresh_11_11	9	LSEC
LSECfresh_11_14	13	LSEC
LSECfresh_11_15	9	LSEC
LSECfresh_11_17	13	LSEC
LSECfresh_11_20	13	LSEC
LSECfresh_11_21	4	EPCAM+
LSECfresh_11_23	13	LSEC
LSECfresh_11_28	13	LSEC
LSECfresh_11_31	23	Kupffer cell
LSECfresh_11_32	13	LSEC
LSECfresh_11_36	13	LSEC
LSECfresh_11_51	9	LSEC
LSECfresh_11_52	13	LSEC
LSECfresh_11_55	13	LSEC
LSECfresh_11_56	13	LSEC
LSECfresh_11_57	13	LSEC
LSECfresh_11_59	13	LSEC
LSECfresh_11_61	13	LSEC
LSECfresh_11_64	13	LSEC
LSECfresh_11_67	2	Kupffer cell
LSECfresh_11_70	13	LSEC
LSECfresh_11_71	13	LSEC
LSECfresh_11_78	13	LSEC
LSECfresh_11_84	13	LSEC
LSECfresh_11_88	9	LSEC
LSECfresh_11_89	13	LSEC
LSECfresh_11_90	13	LSEC
LSECfresh_11_91	13	LSEC
LSECfresh_11_92	13	LSEC
LSECfresh_11_94	9	LSEC
LSECfresh_12_98	13	LSEC
LSECfresh_12_103	6	Kupffer cell
LSECfresh_12_104	6	Kupffer cell
LSECfresh_12_106	13	LSEC
LSECfresh_12_107	13	LSEC
LSECfresh_12_108	13	LSEC
LSECfresh_12_109	13	LSEC
LSECfresh_12_110	13	LSEC
LSECfresh_12_114	13	LSEC
LSECfresh_12_116	13	LSEC
LSECfresh_12_120	13	LSEC
LSECfresh_12_121	13	LSEC
LSECfresh_12_122	25	Kupffer cell
LSECfresh_12_123	13	LSEC
LSECfresh_12_124	9	LSEC
LSECfresh_12_127	13	LSEC
LSECfresh_12_130	13	LSEC
LSECfresh_12_131	13	LSEC
LSECfresh_12_136	13	LSEC
LSECfresh_12_137	9	LSEC
LSECfresh_12_139	13	LSEC
LSECfresh_12_144	13	LSEC
LSECfresh_12_145	25	Kupffer cell
LSECfresh_12_148	2	Kupffer cell
LSECfresh_12_153	9	LSEC
LSECfresh_12_155	2	Kupffer cell
LSECfresh_12_156	13	LSEC
LSECfresh_12_160	6	Kupffer cell
LSECfresh_12_162	13	LSEC
LSECfresh_12_163	13	LSEC
LSECfresh_12_164	2	Kupffer cell
LSECfresh_12_166	13	LSEC
LSECfresh_12_172	9	LSEC
LSECfresh_12_174	13	LSEC
LSECfresh_12_175	13	LSEC
LSECfresh_12_176	11	Hepatocytes
LSECfresh_12_177	13	LSEC
LSECfresh_12_178	13	LSEC
LSECfresh_12_179	9	LSEC
LSECfresh_12_180	13	LSEC
LSECfresh_12_182	13	LSEC
LSECfresh_12_184	13	LSEC
LSECfresh_12_187	13	LSEC
LSECfresh_12_190	13	LSEC
LSECfresh_12_191	13	LSEC
LSECfresh_12_192	13	LSEC
LSECfresh_9_9	23	Kupffer cell
LSECfresh_9_11	9	LSEC
LSECfresh_9_15	13	LSEC
LSECfresh_9_18	13	LSEC
LSECfresh_9_19	13	LSEC
LSECfresh_9_23	13	LSEC
LSECfresh_9_24	13	LSEC
LSECfresh_9_25	13	LSEC
LSECfresh_9_26	13	LSEC
LSECfresh_9_30	9	LSEC
LSECfresh_9_33	9	LSEC
LSECfresh_9_36	6	Kupffer cell
LSECfresh_9_38	13	LSEC
LSECfresh_9_40	13	LSEC
LSECfresh_9_42	13	LSEC
[truncated: 4,520 more rows]
