# Supplementary material for: A Bayesian inference transcription factor activity model for the analysis of single-cell transcriptomes
Source: Genome Res. 2021 Jul;31(7):1296–311. doi: 10.1101/gr.265595.120 (PMC8256867; doi:10.1101/gr.265595.120)
Supplement: Supplemental Material [file supp_gr.265595.120_Supplemental_Code.zip › BITFAM/inst/extdata/human/AFF1]

A1bg-as1
A2m-as1
A3galt2
Aamdc
Aanat
Aar2
Aard
Aars
Aatf
Abalon
Abca17p
Abca2
Abca7
Abca9
Abcb1
Abcb8
Abcc1
Abcc10
Abcc5
Abcc5-as1
Abcc6
Abcd1
Abcd3
Abce1
Abcf1
Abcf3
Abcg1
Abcg4
Abhd1
Abhd10
Abhd14a
Abhd14a-acy1
Abhd14b
Abhd18
Abhd2
Abhd4
Abhd5
Abhd6
Abl1
Ablim2
Abracl
Abtb1
Ac000035.1
Ac000067.1
Ac000068.1
Ac000093.1
Ac000123.1
Ac000123.2
Ac000403.1
Ac001226.1
Ac002059.1
Ac002076.1
Ac002094.1
Ac002101.1
Ac002116.2
Ac002306.1
Ac002310.1
Ac002310.2
Ac002310.6
Ac002350.1
Ac002472.2
Ac002472.3
Ac002996.1
Ac003002.1
Ac003002.3
Ac003005.1
Ac003005.2
Ac003006.1
Ac003043.1
Ac003070.1
Ac003101.2
Ac003102.1
Ac004080.2
Ac004080.3
Ac004080.4
Ac004148.1
Ac004156.1
Ac004158.1
Ac004221.1
Ac004224.2
Ac004232.2
Ac004233.2
Ac004233.3
Ac004233.4
Ac004241.1
Ac004241.4
Ac004263.1
Ac004264.1
Ac004381.1
Ac004448.2
Ac004477.1
Ac004522.1
Ac004528.2
Ac004540.1
Ac004590.1
Ac004593.2
Ac004692.1
Ac004771.4
Ac004805.1
Ac004812.2
Ac004816.1
Ac004816.2
Ac004817.3
Ac004832.2
Ac004890.2
Ac004895.1
Ac004908.1
Ac004908.2
Ac004921.1
Ac004922.1
Ac004943.2
Ac004949.1
Ac004965.1
Ac004975.2
Ac004980.1
Ac004987.1
Ac004987.2
Ac005020.2
Ac005041.1
Ac005050.1
Ac005052.1
Ac005083.1
Ac005089.1
Ac005224.4
Ac005234.1
Ac005237.2
Ac005253.1
Ac005258.1
Ac005280.2
Ac005288.1
Ac005324.4
Ac005342.1
Ac005363.2
Ac005391.1
Ac005410.1
Ac005486.1
Ac005487.1
Ac005520.2
Ac005523.2
Ac005532.2
Ac005540.1
Ac005559.1
Ac005593.1
Ac005606.2
Ac005609.5
Ac005614.1
Ac005632.3
Ac005670.2
Ac005691.1
Ac005696.1
Ac005703.3
Ac005722.1
Ac005740.3
Ac005746.1
Ac005775.1
Ac005779.2
Ac005785.1
Ac005786.2
Ac005790.1
Ac005796.1
Ac005829.1
Ac005832.4
Ac005833.1
Ac005837.1
Ac005840.4
Ac005841.1
Ac005865.2
Ac005906.2
Ac005915.1
Ac005972.3
Ac006001.1
Ac006001.2
Ac006003.1
Ac006004.1
Ac006019.1
Ac006022.1
Ac006026.3
Ac006058.2
Ac006058.3
Ac006059.1
Ac006059.3
Ac006064.6
Ac006077.2
Ac006116.8
Ac006153.1
Ac006213.1
Ac006213.4
Ac006252.1
Ac006262.1
Ac006329.2
Ac006333.2
Ac006449.2
Ac006449.5
Ac006449.6
Ac006452.1
Ac006483.1
Ac006483.2
Ac006486.2
Ac006504.5
Ac006511.5
Ac006538.1
Ac006547.1
Ac006994.2
Ac007009.1
Ac007029.1
Ac007032.1
Ac007040.1
Ac007098.1
Ac007128.1
Ac007128.2
Ac007161.1
Ac007161.3
Ac007192.1
Ac007193.3
Ac007216.1
Ac007216.4
Ac007240.1
Ac007250.1
Ac007365.1
Ac007375.1
Ac007375.2
Ac007389.1
Ac007405.2
Ac007405.3
Ac007448.3
Ac007490.1
Ac007493.2
Ac007546.3
Ac007563.2
Ac007569.1
Ac007608.3
Ac007611.1
Ac007614.1
Ac007620.1
Ac007637.1
Ac007663.3
Ac007686.4
Ac007741.1
Ac007786.1
Ac007846.1
Ac007846.2
Ac007906.2
Ac007922.1
Ac007950.1
Ac007952.4
Ac007993.2
Ac008012.1
Ac008014.1
Ac008033.3
Ac008060.2
Ac008073.3
Ac008079.1
Ac008115.1
Ac008115.3
Ac008127.1
Ac008147.1
Ac008267.5
Ac008393.1
Ac008403.1
Ac008406.3
Ac008429.4
Ac008438.2
Ac008443.1
Ac008443.2
Ac008443.4
Ac008443.5
Ac008514.1
Ac008537.1
Ac008537.4
Ac008543.1
Ac008555.3
Ac008581.2
Ac008592.4
Ac008608.2
Ac008610.1
Ac008622.2
Ac008641.1
Ac008649.1
Ac008663.3
Ac008667.2
Ac008670.1
Ac008687.4
Ac008687.7
Ac008691.1
Ac008734.1
Ac008734.2
Ac008736.1
Ac008738.1
Ac008750.3
Ac008752.1
Ac008761.1
Ac008763.2
Ac008764.8
Ac008770.3
Ac008781.2
Ac008808.2
Ac008878.1
Ac008892.1
Ac008895.1
Ac008914.1
Ac008915.2
Ac008966.1
Ac008969.1
Ac009041.1
Ac009061.2
Ac009065.2
Ac009065.4
Ac009086.1
Ac009086.3
Ac009090.1
Ac009090.2
Ac009090.3
Ac009093.3
Ac009107.2
Ac009108.3
Ac009108.5
Ac009120.2
Ac009123.1
Ac009133.1
Ac009133.2
Ac009133.5
Ac009133.6
Ac009159.2
Ac009163.6
Ac009264.1
Ac009269.3
Ac009303.4
Ac009309.1
Ac009336.3
Ac009404.1
Ac009495.1
Ac009495.3
Ac009506.1
Ac009560.1
Ac009623.1
Ac009720.1
Ac009779.2
Ac009779.3
Ac009831.1
Ac009879.2
Ac009879.3
Ac009899.1
Ac009908.1
Ac010136.1
Ac010186.2
Ac010198.1
Ac010198.2
Ac010203.2
Ac010240.3
Ac010247.1
Ac010271.1
Ac010271.2
Ac010306.1
Ac010323.1
Ac010325.2
Ac010327.2
Ac010333.3
Ac010336.2
Ac010336.3
Ac010336.5
Ac010336.6
Ac010422.1
Ac010422.2
Ac010422.7
Ac010503.3
Ac010522.1
Ac010531.6
Ac010547.1
Ac010616.1
Ac010618.1
Ac010618.4
Ac010619.1
Ac010619.2
Ac010624.1
Ac010638.1
Ac010642.1
Ac010646.1
Ac010654.1
Ac010735.2
Ac010746.1
Ac010761.1
Ac010761.2
Ac010761.7
Ac010768.3
Ac010834.2
Ac010883.1
Ac010894.2
Ac010900.1
Ac010913.1
Ac010973.1
Ac010980.1
Ac010997.2
Ac010999.2
Ac011008.1
Ac011008.2
Ac011195.2
Ac011266.1
Ac011374.1
Ac011379.1
Ac011379.2
Ac011444.3
Ac011445.2
Ac011446.2
Ac011448.1
Ac011450.1
Ac011462.1
Ac011462.4
Ac011462.5
Ac011466.4
Ac011468.5
Ac011471.4
Ac011472.3
Ac011472.4
Ac011476.3
Ac011477.1
Ac011478.1
Ac011481.1
Ac011481.4
Ac011491.1
Ac011495.1
Ac011498.1
Ac011498.2
Ac011511.1
Ac011511.2
Ac011511.3
Ac011529.1
Ac011530.1
Ac011558.1
Ac011603.1
Ac011603.2
Ac011611.3
Ac011611.4
Ac011700.1
Ac011773.2
Ac011773.3
Ac011815.2
Ac011825.3
Ac011921.1
Ac012087.2
Ac012146.1
Ac012158.1
Ac012184.1
Ac012184.2
Ac012184.4
Ac012291.2
Ac012306.2
Ac012307.1
Ac012313.3
Ac012313.6
Ac012313.9
Ac012358.2
Ac012358.3
Ac012368.1
Ac012377.1
Ac012378.2
Ac012379.2
Ac012447.1
Ac012462.3
Ac012464.1
Ac012470.1
Ac012485.1
Ac012485.3
Ac012488.2
Ac012506.1
Ac012531.1
Ac012531.2
Ac012531.4
Ac012531.5
Ac012555.1
Ac012615.4
Ac012617.1
Ac012629.2
Ac012645.1
Ac012645.3
Ac012673.1
Ac012676.1
Ac012676.3
Ac013356.4
Ac013394.1
Ac013400.1
Ac013436.1
Ac013451.2
Ac013468.1
Ac013472.3
Ac013489.3
Ac013717.1
Ac013731.1
Ac013733.2
Ac015468.1
Ac015468.2
Ac015468.3
Ac015574.1
Ac015687.1
Ac015795.1
Ac015813.1
Ac015813.2
Ac015813.4
Ac015813.7
Ac015908.7
Ac015909.1
Ac015909.3
Ac015909.5
Ac015912.3
Ac015921.1
Ac015936.1
Ac015961.2
Ac015967.1
Ac015982.1
Ac016026.1
Ac016027.1
Ac016229.2
Ac016245.1
Ac016394.1
Ac016575.1
Ac016582.2
Ac016582.3
Ac016596.1
Ac016629.3
Ac016708.1
Ac016727.1
Ac016773.1
Ac016825.1
Ac016876.2
Ac016912.1
Ac016957.1
Ac016999.1
Ac017015.2
Ac017083.1
Ac017100.1
Ac018358.1
Ac018362.1
Ac018362.3
Ac018410.1
Ac018413.1
Ac018470.1
Ac018511.1
Ac018521.1
Ac018521.2
Ac018521.3
Ac018521.5
Ac018521.7
Ac018637.1
Ac018647.2
Ac018653.3
Ac018695.6
Ac018716.2
Ac018730.1
Ac018755.3
Ac018761.1
Ac018761.3
Ac018761.4
Ac018766.1
Ac018809.1
Ac018845.3
Ac019117.3
Ac019131.1
Ac019197.1
Ac019205.1
Ac019257.8
Ac019294.2
Ac019294.3
Ac020558.1
Ac020612.2
Ac020661.1
Ac020904.2
Ac020904.3
Ac020907.5
Ac020909.1
Ac020911.1
Ac020914.3
Ac020915.1
Ac020915.5
Ac020916.2
Ac020917.4
Ac020922.3
Ac020922.4
Ac020928.2
Ac020928.3
Ac020978.4
Ac021054.1
Ac021074.1
Ac021151.1
Ac021171.1
Ac021188.1
Ac021321.1
Ac021660.2
Ac021683.3
Ac021698.1
Ac022098.1
Ac022098.3
Ac022098.4
Ac022113.2
Ac022144.1
Ac022154.1
Ac022167.4
Ac022167.5
Ac022182.1
Ac022182.2
Ac022211.2
Ac022296.1
Ac022384.1
Ac022400.1
Ac022400.8
Ac022413.1
Ac022506.1
Ac022613.1
Ac022613.2
Ac022748.1
Ac022778.1
Ac022784.1
Ac023024.1
Ac023043.1
Ac023043.4
Ac023050.1
Ac023051.1
Ac023157.3
Ac023632.2
Ac023790.2
Ac023794.2
Ac023794.5
Ac023886.1
Ac023906.1
Ac023908.3
Ac024075.3
Ac024243.1
Ac024257.3
Ac024267.6
Ac024270.4
Ac024361.2
Ac024475.2
Ac024475.4
Ac024598.1
Ac024884.1
Ac024940.1
Ac024941.2
Ac024958.1
Ac025031.1
Ac025048.4
Ac025162.1
Ac025162.2
Ac025164.1
Ac025165.1
Ac025165.2
Ac025165.3
Ac025166.1
Ac025171.2
Ac025171.3
Ac025181.2
Ac025183.1
Ac025183.2
Ac025211.1
Ac025257.1
Ac025259.3
Ac025279.1
Ac025437.4
Ac025442.1
Ac025580.1
Ac025594.1
Ac025752.1
Ac025754.1
Ac025887.2
Ac026100.1
Ac026124.2
Ac026202.3
Ac026254.2
Ac026310.2
Ac026369.2
Ac026369.3
Ac026410.2
Ac026458.2
Ac026461.1
Ac026461.3
Ac026471.2
Ac026688.2
Ac026691.1
Ac026726.1
Ac026740.1
Ac026770.1
Ac026786.1
Ac026803.1
Ac026803.2
Ac026904.1
Ac026954.1
Ac026954.3
Ac027031.2
Ac027097.1
Ac027117.2
Ac027176.2
Ac027237.3
Ac027243.1
Ac027243.2
Ac027281.1
Ac027306.1
Ac027307.1
Ac027348.1
Ac027449.1
Ac027644.4
Ac027702.1
Ac027801.3
Ac034102.4
Ac034102.6
Ac034102.7
Ac036103.1
Ac036164.1
Ac036176.1
Ac036214.1
Ac040160.1
Ac040169.1
Ac040904.1
Ac044798.1
Ac044802.1
Ac044839.2
Ac044849.1
Ac046130.1
Ac046185.3
Ac048341.1
Ac048341.2
Ac051619.7
Ac051619.8
Ac053503.1
Ac053503.2
Ac053503.5
Ac053527.1
Ac055713.1
Ac055716.3
Ac055878.1
Ac058822.1
Ac061992.1
Ac061999.1
Ac062028.1
Ac063919.1
Ac063948.1
Ac063952.2
Ac063976.4
Ac064801.1
Ac064805.2
Ac064807.1
Ac066616.1
Ac067852.1
Ac067930.1
Ac067930.3
Ac067930.5
Ac067945.3
Ac067959.1
Ac067968.1
Ac068057.2
Ac068075.1
Ac068134.2
Ac068134.4
Ac068152.1
Ac068205.1
Ac068205.2
Ac068305.2
Ac068338.2
Ac068389.1
Ac068418.1
Ac068580.4
Ac068620.1
Ac068669.1
Ac068724.3
Ac068790.8
Ac068831.6
Ac068870.1
Ac068987.1
Ac068987.3
Ac069185.1
Ac069200.1
Ac069213.1
Ac069281.1
Ac069281.2
Ac069444.2
Ac069503.2
Ac073046.1
Ac073107.1
Ac073111.1
Ac073111.3
Ac073111.4
Ac073111.5
Ac073176.2
Ac073195.1
Ac073210.2
Ac073254.1
Ac073257.1
Ac073283.2
Ac073314.1
Ac073320.1
Ac073389.1
Ac073464.1
Ac073508.3
Ac073569.2
Ac073585.1
Ac073592.7
Ac073593.1
Ac073611.1
Ac073648.6
Ac073842.1
Ac073869.1
Ac073896.1
Ac073896.2
Ac073896.5
Ac073957.1
Ac074032.1
Ac074091.1
Ac074117.1
Ac074138.1
Ac074143.1
Ac074338.1
Ac074351.1
Ac078785.1
Ac078802.1
Ac078883.2
Ac078909.1
Ac078929.1
Ac078962.3
Ac079089.1
Ac079145.1
Ac079296.1
Ac079305.1
Ac079313.2
Ac079341.2
Ac079354.2
Ac079414.3
Ac079447.1
Ac079466.1
Ac079602.3
Ac079610.2
Ac079742.1
Ac079781.5
Ac079793.1
Ac079807.1
Ac079834.2
Ac079848.1
Ac079907.1
Ac079944.2
Ac080014.1
Ac080038.1
Ac080078.2
Ac080080.1
Ac080112.1
Ac080129.1
Ac083798.1
Ac083798.2
Ac083805.3
Ac083837.1
Ac083843.2
Ac083849.1
Ac083855.1
Ac083867.1
Ac083906.5
Ac083949.1
Ac084018.2
Ac084082.1
Ac084125.1
Ac084211.1
Ac084262.1
Ac084262.2
Ac084337.2
Ac084398.1
Ac084757.3
Ac084809.1
Ac084864.1
Ac084876.2
Ac087071.1
Ac087190.2
Ac087239.1
Ac087289.3
Ac087289.4
Ac087294.1
Ac087318.1
Ac087439.2
Ac087457.1
Ac087477.2
Ac087491.1
Ac087500.1
Ac087521.1
Ac087521.2
Ac087521.3
Ac087623.2
Ac087645.2
Ac087721.2
Ac087741.1
Ac087741.3
Ac087752.3
Ac089987.1
Ac089999.1
Ac090023.2
Ac090114.3
Ac090115.1
Ac090152.1
Ac090164.4
Ac090197.1
Ac090360.1
Ac090386.1
Ac090510.1
Ac090510.2
Ac090527.2
Ac090607.5
Ac090617.3
Ac090617.5
Ac090692.3
Ac090735.1
Ac090772.2
Ac090825.1
Ac090826.2
Ac090844.2
Ac091057.6
Ac091133.3
Ac091152.4
Ac091153.1
Ac091153.3
Ac091153.4
Ac091167.2
Ac091167.6
Ac091167.7
Ac091180.2
Ac091182.1
Ac091212.1
Ac091230.1
Ac091390.3
Ac091390.4
Ac091551.1
Ac091564.2
Ac091729.3
Ac091917.2
Ac091925.1
Ac091953.5
Ac091959.3
Ac091965.5
Ac092053.3
Ac092070.1
Ac092072.1
Ac092115.1
Ac092117.1
Ac092117.2
Ac092118.2
Ac092123.1
Ac092127.2
Ac092135.2
Ac092143.1
Ac092143.2
Ac092155.1
Ac092159.2
Ac092171.3
Ac092171.4
Ac092171.5
Ac092265.1
Ac092279.1
Ac092287.1
Ac092295.1
Ac092295.2
Ac092296.3
Ac092329.2
Ac092338.3
Ac092343.1
Ac092368.3
Ac092384.3
Ac092468.1
Ac092506.1
Ac092535.3
Ac092535.4
Ac092552.1
Ac092587.1
Ac092634.3
Ac092634.4
Ac092647.5
Ac092667.1
Ac092675.2
Ac092718.1
Ac092720.1
Ac092807.2
Ac092811.1
Ac092821.3
Ac092835.1
Ac092902.4
Ac092902.5
Ac092910.3
Ac092919.2
Ac092944.1
Ac093151.3
Ac093157.1
Ac093249.2
Ac093249.4
Ac093323.1
Ac093325.1
Ac093423.3
Ac093484.3
Ac093484.4
Ac093495.1
Ac093503.1
Ac093503.3
Ac093510.1
Ac093512.2
Ac093525.1
Ac093702.1
Ac093732.1
Ac093734.1
Ac093752.1
Ac093752.2
Ac093827.4
Ac093850.1
Ac093899.2
Ac093904.1
Ac095350.1
Ac096536.2
Ac096540.1
Ac096577.1
Ac096637.1
Ac096637.2
Ac096649.1
Ac096677.1
Ac096734.2
Ac096861.1
Ac096887.1
Ac096887.2
Ac096992.2
Ac097059.1
Ac097103.2
Ac097104.1
Ac097358.2
Ac097381.1
Ac097460.1
Ac097634.1
Ac097634.3
Ac097641.1
Ac098484.3
Ac098484.4
Ac098582.1
Ac098614.3
Ac098650.1
Ac098828.2
Ac098829.1
Ac098850.2
Ac098859.1
Ac098934.4
Ac099329.1
Ac099343.3
Ac099489.1
Ac099518.1
Ac099521.1
Ac099524.1
Ac099535.1
Ac099677.5
Ac099681.1
Ac099778.2
Ac099782.2
Ac099791.1
Ac099795.1
Ac099811.2
Ac099811.4
Ac099850.1
Ac100778.3
Ac100786.1
Ac100793.2
Ac100797.5
Ac100803.2
Ac100812.1
Ac100835.2
Ac100847.1
Ac102953.1
Ac102953.2
Ac103591.3
Ac103681.1
Ac103702.1
Ac103736.1
Ac103746.1
Ac103810.3
Ac103855.1
Ac103923.1
Ac104024.2
Ac104035.1
Ac104078.1
Ac104109.2
Ac104162.2
Ac104365.1
Ac104450.1
Ac104461.1
Ac104532.1
Ac104561.1
Ac104564.1
Ac104564.4
Ac104581.4
Ac104590.1
Ac104662.2
Ac104809.2
Ac104984.5
Ac104985.1
Ac104985.2
Ac104985.3
Ac104997.1
Ac105094.1
Ac105129.2
Ac105137.2
Ac105206.1
Ac105254.1
Ac105339.1
Ac105402.3
Ac105942.1
Ac106028.2
Ac106038.1
Ac106782.5
Ac106820.4
Ac106820.6
Ac106874.1
Ac106897.1
Ac107081.1
Ac107083.1
Ac107373.2
Ac107398.4
Ac107905.1
Ac107959.3
Ac107982.2
Ac108002.2
Ac108047.1
Ac108134.4
Ac108448.3
Ac108471.2
Ac108673.2
Ac108673.3
Ac108693.2
Ac108738.1
Ac108866.1
Ac108868.2
Ac109460.3
Ac109462.1
Ac109587.1
Ac110079.1
Ac110285.1
Ac110285.7
Ac110716.2
Ac110749.1
Ac110800.1
Ac112196.1
Ac112225.1
Ac112236.2
Ac112484.2
Ac112504.2
Ac112673.1
Ac112907.1
Ac113189.1
Ac113189.3
Ac113192.1
Ac113192.4
Ac113192.5
Ac113346.2
Ac113382.1
Ac113383.1
Ac113410.3
Ac113430.1
Ac113615.1
Ac114271.1
Ac114488.2
Ac114488.3
Ac114689.3
Ac114730.1
Ac114781.1
Ac114803.1
Ac114811.2
Ac114956.1
Ac114956.3
Ac115676.1
Ac115989.1
Ac116021.1
Ac116348.4
Ac116366.3
Ac116407.2
Ac116535.1
Ac116565.1
Ac117382.2
Ac117489.1
Ac117498.2
Ac117500.5
Ac117945.1
Ac118553.2
Ac118757.1
Ac119427.1
Ac119673.1
Ac119677.1
Ac120024.3
Ac120036.3
Ac120036.4
Ac120057.2
Ac120057.3
Ac120057.4
Ac120114.1
Ac120114.2
Ac120114.4
Ac120498.9
Ac121338.2
Ac123767.1
Ac124016.1
Ac124067.1
Ac124068.2
Ac124242.1
Ac124276.1
Ac124283.5
Ac124312.1
Ac124319.1
Ac124854.1
Ac124947.1
Ac125494.1
Ac125603.3
Ac125611.3
Ac126544.2
Ac126564.1
Ac126614.1
Ac126696.1
Ac126763.1
Ac127002.1
Ac127070.1
Ac127520.1
Ac128709.2
Ac128709.3
Ac129492.1
Ac129492.8
Ac129502.1
Ac129507.2
Ac129507.3
Ac129926.2
Ac130343.1
Ac130343.2
Ac130371.1
Ac130456.4
Ac130469.1
Ac131009.1
Ac131009.4
Ac131097.2
Ac131097.4
Ac131212.2
Ac131235.2
Ac131254.2
Ac132825.2
Ac132872.1
Ac132872.2
Ac132872.3
Ac132938.2
Ac133552.1
Ac133552.2
Ac133637.1
Ac134043.1
Ac134682.1
Ac134772.1
Ac134915.1
Ac135048.2
Ac135050.5
Ac135178.3
Ac135178.6
Ac135584.1
Ac135586.2
Ac135721.2
Ac136475.4
Ac136475.8
Ac136632.2
Ac137630.3
Ac137630.5
Ac137767.1
Ac137932.2
Ac137932.3
Ac138028.3
Ac138123.1
Ac138150.1
Ac138207.3
Ac138207.4
Ac138207.8
Ac138304.1
Ac138393.1
Ac138393.3
Ac138409.1
Ac138474.1
Ac138649.1
Ac138696.2
Ac138811.1
Ac138904.3
Ac138965.3
Ac139149.1
Ac139256.1
Ac139530.3
Ac139530.4
Ac139749.1
Ac139795.3
Ac139887.2
Ac140504.1
Ac140912.1
Ac141586.1
Ac141930.2
Ac142381.2
Ac144522.1
Ac145207.2
Ac145207.3
Ac145207.9
Ac145422.1
Ac145423.3
Ac147067.2
Ac147651.1
Ac190387.1
Ac211433.2
Ac211486.4
Ac231657.1
Ac231981.1
Ac233702.8
Ac233992.3
Ac234582.1
Ac234782.1
Ac237221.1
Ac239803.1
Ac239809.3
Ac239868.1
Ac242426.2
Ac243547.1
Ac243547.3
Ac243562.1
Ac243562.2
Ac243571.2
Ac243585.2
Ac243591.1
Ac243654.1
Ac243830.1
Ac243967.1
Ac244021.1
Ac244090.3
Ac245014.3
Ac245033.2
Ac245052.2
Ac245100.3
Ac245452.1
Ac245452.3
Ac246793.1
Ac254633.1
Acad10
Acad8
Acad9
Acadm
Acads
Acadsb
Acadvl
Acan
Acap1
Acap3
Acat1
Acat2
Acbd4
Accs
Ace
Acer3
Ache
Acin1
Ackr2
Acly
Aco1
Aco2
Acot11
Acot13
Acot6
Acox1
Acox2
Acp7
Acsf2
Acsf3
Acsl3
Acss2
Acss3
Acta1
Actb
Actg1
Actn1
Actn2
Actn3
Actn4
Actr10
Actr1a
Actr2
Actr3
Actr3b
Actr6
Acvr1b
Acvr2a
Acvr2b
Acvrl1
Acy1
Acyp2
Ad000671.1
Ad000671.3
Ad000864.2
Adad2
Adal
Adam11
Adam15
Adam22
Adam23
Adam29
Adam8
Adam9
Adamts10
Adamts14
Adamts15
Adamts19
Adamts4
Adamts9-as1
Adamtsl1
Adamtsl3
Adamtsl4
Adamtsl4-as1
Adamtsl5
Adap2
Adarb1
Adck1
Adck2
Adcy1
Adcy7
Adcy9
Adcyap1
Add1
Add3
Adgra1
Adgra1-as1
Adgra2
Adgrb1
Adgrb3
Adgrd1
Adgrd1-as1
Adgrd2
Adgrf1
Adgrg1
Adgrg4
Adgrg6
Adgrl3
Adgrv1
Adhfe1
Adipor2
Adk
Adm
Adnp2
Adnp-as1
Ado
Adora2a
Adpgk-as1
Adra1d
Adra2c
Adrb1
Adrb2
Adrm1
Adsl
Adssl1
Aebp2
Aen
Af038458.2
Af099810.1
Af111167.1
Af111169.2
Af129408.1
Af131215.7
Af186190.1
Af235103.2
Af274858.1
Afap1l1
Afdn
Aff1
Afg1l
Afg3l1p
Afmid
Afp
Aftph
Agap1
Agap2
Agap3
Agbl3
Agbl5
Agfg1
Agk
Agl
Agmo
Ago3
Agpat5
Agps
Agr2
Agrn
Agrp
Agtrap
Ahcyl1
Ahcyl2
Ahdc1
Ahnak
Ahr
Ahrr
Ahsa1
Ahsa2p
Aif1l
Aifm3
Aig1
Aimp1
Aimp2
Aip
Aipl1
Aire
Ajap1
Ajm1
Ak4
Ak5
Ak7
Akap1
Akap12
Akap13
Akap17a
Akap2
Akap5
Akap6
Akap7
Akap8l
Akap9
Akip1
Akirin1
Akr1b1
Akr1d1
Akt1
Akt1s1
Al008638.6
Al008726.1
Al009181.1
Al020996.2
Al020997.2
Al021068.1
Al021155.2
Al021391.1
Al021396.1
Al021546.1
Al021707.3
Al021707.5
Al021937.2
Al021997.3
Al022069.1
Al022157.1
Al022238.2
Al022238.4
Al022312.1
Al022313.2
Al022316.1
Al022318.4
Al022322.1
Al022323.2
Al022323.5
Al022334.2
Al022345.4
Al023803.1
Al023803.3
Al023806.1
Al023806.2
Al024498.2
Al031055.1
Al031186.1
Al031229.1
Al031282.1
Al031289.1
Al031428.1
Al031432.1
Al031432.3
Al031587.2
Al031590.1
Al031602.1
Al031658.2
Al031665.1
Al031666.2
Al031710.2
Al031777.1
Al031846.1
Al031847.2
Al031963.2
Al032819.1
Al033527.2
Al033527.3
Al033527.5
Al033528.2
Al033529.1
Al033530.1
Al034346.1
Al034397.2
Al034397.3
Al034417.2
Al034548.1
Al035078.4
Al035398.1
Al035410.2
Al035420.2
Al035425.1
Al035427.1
Al035530.2
Al049543.1
Al049629.2
Al049648.1
Al049697.1
Al049712.1
Al049749.1
Al049780.1
Al049780.2
Al049794.1
Al049795.1
Al049796.1
Al049833.2
Al049836.1
Al049869.2
Al049870.3
Al049874.3
Al078459.1
Al078605.1
Al078621.3
Al078644.2
Al079342.3
Al080250.1
Al080276.2
Al096828.3
Al096855.1
Al096865.1
Al096869.3
Al109615.1
Al109811.3
Al109910.2
Al109917.1
Al109918.1
Al109924.2
Al109924.4
Al109976.1
Al110118.1
Al110118.2
Al117339.5
Al117382.2
Al118522.1
Al118558.3
Al121578.3
Al121594.1
Al121603.2
Al121612.2
Al121758.1
Al121760.1
Al121772.1
Al121827.2
Al121845.3
Al121900.2
Al121906.1
Al121917.1
Al121936.1
Al121972.1
Al121983.1
Al121990.1
Al121992.1
Al122023.1
Al122058.1
Al132639.2
Al132642.1
Al132671.1
Al132709.1
Al132780.1
Al132780.2
Al133216.2
Al133227.1
Al133299.1
Al133325.2
Al133338.1
Al133351.1
Al133396.2
Al133410.3
Al133445.1
Al133467.1
Al133467.2
Al133480.1
Al133485.2
Al133516.1
Al133551.1
Al135744.1
Al135791.1
Al136038.3
Al136038.5
Al136040.1
Al136084.2
Al136090.1
Al136131.3
Al136141.1
Al136172.1
Al136295.1
Al136295.2
Al136301.1
Al136309.2
Al136309.4
Al137003.1
Al137003.2
Al137009.1
Al137025.1
Al137058.2
Al137060.1
Al137077.2
Al137186.2
Al137782.1
Al137792.2
Al137802.2
Al137802.3
Al137804.1
Al137847.1
Al137856.1
Al138688.1
Al138720.1
Al138724.1
Al138831.1
Al138831.2
Al138878.1
Al138885.4
Al138900.2
Al138916.1
Al138921.1
Al138930.1
Al138966.2
Al139005.1
Al139008.2
Al139035.1
Al139039.3
Al139082.1
Al139095.4
Al139099.1
Al139099.3
Al139125.1
Al139184.1
Al139193.1
Al139220.2
Al139246.3
Al139260.1
Al139300.1
Al139317.1
Al139317.5
Al139353.2
Al139393.1
Al139412.1
Al139424.1
Al157400.1
Al157400.2
Al157829.1
Al157888.1
Al157935.1
Al158055.1
Al158063.1
Al158151.1
Al158151.3
Al158211.3
Al158211.5
Al158817.1
Al160171.1
Al160286.1
Al160291.1
Al160313.1
Al160314.1
Al160408.2
Al160411.1
Al161668.1
Al161719.1
Al161729.1
Al161912.3
Al161935.1
Al161937.1
Al162171.1
Al162171.2
Al162231.2
Al162231.3
Al162377.1
Al162385.2
Al162395.1
Al162411.1
Al162419.1
Al162431.2
Al162586.1
Al162588.1
Al162713.1
Al162724.2
Al162734.1
Al163636.2
Al163974.1
Al353579.1
Al353596.1
Al353597.3
Al353621.2
Al353622.2
Al353648.1
Al353719.1
Al353732.1
Al353743.1
Al353764.1
Al353765.1
Al353795.2
Al353803.1
Al353807.2
Al354696.2
Al354707.2
Al354710.2
Al354726.1
Al354733.1
Al354740.1
Al354892.1
Al354892.2
Al354920.1
Al354956.1
Al355001.2
Al355075.1
Al355075.4
Al355102.2
Al355102.5
Al355297.2
Al355306.1
Al355306.2
Al355312.3
Al355388.2
Al355472.2
Al355490.1
Al355490.2
Al355499.1
Al355810.1
Al355987.2
Al355987.5
Al356019.1
Al356218.2
Al356235.1
Al356289.1
Al356309.2
Al356441.1
Al356488.2
Al356583.1
Al356583.3
Al356599.1
Al356805.1
Al357033.2
Al357033.3
Al357054.2
Al357078.1
Al357078.3
Al357079.2
Al357093.2
Al357315.2
Al357515.1
Al357558.2
Al358075.2
Al358113.1
Al358393.1
Al358472.2
Al358472.5
Al358472.7
Al358473.1
Al358933.1
Al359094.1
Al359094.2
Al359182.1
Al359265.3
Al359317.1
Al359633.2
Al359636.2
Al359644.1
Al359711.2
Al359715.4
Al359762.1
Al359764.1
Al359853.1
Al359878.2
Al359922.1
Al359962.1
Al359979.2
Al360012.1
Al360182.2
Al365205.1
Al365209.1
Al365226.2
Al365295.1
Al365356.2
Al365436.2
Al390198.1
Al390294.1
Al390719.1
Al390728.5
Al390955.2
Al390957.1
Al391069.2
Al391069.3
Al391094.1
Al391244.2
Al391262.1
Al391335.1
Al391422.1
Al391422.4
Al391650.1
Al391650.2
Al391684.1
Al391832.1
Al391832.2
Al391832.3
Al391839.1
Al391839.2
Al391994.1
Al392088.2
Al441992.1
Al442128.2
Al445235.1
Al445250.1
Al445363.3
Al445430.1
Al445483.1
Al445490.1
Al445685.1
Al449423.1
Al450163.1
Al450304.2
Al450326.1
Al450344.3
Al450992.1
Al451007.2
Al451007.3
Al451049.1
Al451062.1
Al451062.3
Al451069.3
Al451074.1
Al451085.1
Al451085.2
Al451123.1
Al451127.1
Al451165.2
Al499627.2
Al512310.5
Al512310.6
Al512343.1
Al512422.1
Al512590.2
Al512598.1
Al512625.3
Al512631.2
Al512638.2
Al512662.2
Al512791.2
Al513008.1
Al513188.1
Al513217.1
Al513327.1
Al513327.2
Al513497.1
Al583824.1
Al589642.1
Al589740.1
Al589765.4
Al589923.1
Al589987.1
Al590068.1
Al590327.1
Al590560.2
Al590627.2
Al590666.4
Al590677.1
Al590708.1
Al590764.2
Al591167.1
Al591222.1
Al591368.1
Al591485.1
Al591770.1
Al591845.1
Al591885.1
Al592045.1
Al592146.1
Al592310.1
Al592486.1
Al596028.1
Al596094.1
Al603832.2
Al603882.1
Al606469.1
Al606760.1
Al606760.3
Al627171.1
Al627422.2
Al627443.1
Al645504.1
Al645608.2
Al645608.6
Al645608.7
Al645728.1
Al645924.1
Al645929.3
Al645941.1
Al645941.3
Al662791.1
Al662795.1
Al662797.1
Al662844.3
Al662884.2
Al662884.4
Al662899.2
Al662907.2
Al663070.1
Al669831.5
Al670729.1
Al671710.1
Al671762.1
Al671883.3
Al672277.1
Al672291.1
Al683887.1
Al691403.2
Al691442.1
Al691482.2
Al713999.1
Al731547.1
Al731563.3
Al731569.1
Al731577.2
Al732292.2
Al732314.4
Al807752.2
Al928654.1
Al928654.3
Alas1
Alb
Alcam
Aldh16a1
Aldh1a3
Aldh1b1
Aldh3a2
Aldh3b1
Aldh3b2
Aldh4a1
Aldh5a1
Aldh7a1
Aldoa
Aldoap2
Alg1
Alg10
Alg10b
Alg11
Alg13
Alg1l9p
Alg3
Alg6
Alkbh3
Alkbh5
Alkbh7
Alms1
Alox12b
Alpk2
Alpl
Amd1
Amdhd1
Amdhd2
Amer3
Amotl1
Ampd3
Amz2p1
Anapc11
Anapc16
Anapc4
Anapc7
Ang
Angel2
Angptl2
Angptl4
Angptl6
Ank2
Ank3-dt
Ankar
Ankdd1a
Ankef1
Ankh
Ankhd1
Ankhd1-eif4ebp3
Ankle2
Ankrd11
Ankrd12
Ankrd13a
Ankrd13b
Ankrd13d
Ankrd16
Ankrd18b
Ankrd19p
Ankrd2
Ankrd20a5p
Ankrd20a9p
Ankrd23
Ankrd24
Ankrd33
Ankrd33b
Ankrd34c-as1
Ankrd36
Ankrd37
Ankrd39
Ankrd42
Ankrd49
Ankrd54
Ankrd54p1
Ankrd6
Ankrd63
Ankrd7
Anks1a
Anks1b
Ankzf1
Anln
Ano4
Ano6
Ano7
Ano8
Ano9
Anp32b
Antxr1
Antxrl
Anxa1
Anxa11
Anxa2
Anxa2p2
Anxa3
Anxa4
Anxa9
Ap000229.1
Ap000251.1
Ap000289.1
Ap000295.1
Ap000317.2
Ap000344.1
Ap000345.2
Ap000346.3
Ap000347.1
Ap000357.1
Ap000424.2
Ap000437.1
Ap000438.1
Ap000442.2
Ap000445.1
Ap000446.1
Ap000553.5
Ap000640.2
Ap000646.1
Ap000695.1
Ap000704.1
Ap000708.1
Ap000721.1
Ap000721.2
Ap000753.1
Ap000757.1
Ap000757.2
Ap000769.2
Ap000777.3
Ap000781.1
Ap000787.1
Ap000812.5
Ap000842.2
Ap000845.1
Ap000866.1
Ap000867.4
Ap000894.2
Ap000894.4
Ap000911.1
Ap000936.1
Ap000942.1
Ap000943.3
Ap000944.1
Ap001046.1
Ap001062.2
Ap001107.1
Ap001107.3
Ap001107.4
Ap001107.5
Ap001107.9
Ap001160.1
Ap001160.2
Ap001267.5
Ap001269.2
Ap001269.4
Ap001271.2
Ap001273.2
Ap001330.5
Ap001363.2
Ap001372.2
Ap001412.1
Ap001453.1
Ap001453.2
Ap001453.4
Ap001462.1
Ap001468.1
Ap001496.4
Ap001528.1
Ap001542.1
Ap001619.1
Ap001625.3
Ap001767.3
Ap001816.1
Ap001830.1
Ap001893.3
Ap001931.1
Ap001962.1
Ap001999.3
Ap002008.2
Ap002026.1
Ap002364.1
Ap002373.1
Ap002380.1
Ap002387.2
Ap002478.1
Ap002495.1
Ap002495.2
Ap002761.3
Ap002851.1
Ap002852.1
Ap002884.1
Ap002884.3
Ap002892.1
Ap002893.1
Ap002986.1
Ap002990.1
Ap002991.1
Ap002992.1
Ap003065.1
Ap003068.4
Ap003071.1
Ap003071.2
Ap003097.1
Ap003108.1
Ap003108.2
Ap003119.3
Ap003174.1
Ap003385.1
Ap003390.1
Ap003392.13
Ap003396.1
Ap003419.2
Ap003419.3
Ap003465.1
Ap003469.4
Ap003721.3
Ap003721.4
Ap003733.4
Ap003781.1
Ap004609.3
Ap005131.2
Ap005263.1
Ap006216.1
Ap006248.2
Ap006248.5
Ap006621.3
Ap006621.5
Ap1ar
Ap1b1
Ap1g2
Ap1m1
Ap1m2
Ap1s1
Ap2a1
Ap2a2
Ap2b1
Ap2m1
Ap3b2
Ap3m2
Ap3s1
Ap4e1
Ap4m1
Ap4s1
Ap5m1
Ap5s1
Ap5z1
Apaf1
Apba2
Apbb1
Apbb3
Apc
Apc2
Apcdd1
Apcdd1l
Apeh
Apex1
Apex2
Aph1a
Aph1b
Api5
Apip
Aplf
Aplp1
Aplp2
Apoa1
Apoa1-as
Apoa5
Apobec3b
Apobec3c
Apoc1p1
Apol3
Apol4
Apold1
Apom
Apopt1
App
Appl1
Aprt
Aqp11
Aqp4-as1
Ar
Araf
Arap1
Arap1-as1
Arcn1
Areg
Arf1
Arf3
Arf4
Arf4-as1
Arf5
Arfgap1
Arfip1
Arfip2
Arg2
Arhgap10
Arhgap11a
Arhgap11b
Arhgap21
Arhgap25
Arhgap26
Arhgap27
Arhgap28
Arhgap31
Arhgap33
Arhgap40
Arhgap42
Arhgap44
Arhgap45
Arhgap5
Arhgdia
Arhgdig
Arhgef1
Arhgef10
Arhgef12
Arhgef16
Arhgef17
Arhgef18
Arhgef2
Arhgef25
Arhgef26
Arhgef28
Arhgef37
Arhgef39
Arhgef4
Arhgef40
Arhgef7
Arid1a
Arid1b
Arid2
Arid3b
Arid4a
Arid5a
Arid5b
Arih1
Arih2
Arl10
Arl11
Arl13b
Arl14
Arl14ep
Arl2
Arl2bp
Arl2-snx15
Arl4a
Arl5ap4
Arl6
Arl6ip1
Arl6ip4
Arl6ip5
Arl6ip6
Arl8a
Arl8b
Armc10
Armc2
Armc3
Armc5
Armc6
Armc7
Armc8
Armc9
Armcx3
Armcx3-as1
Armcx5
Armcx5-gprasp2
Armh1
Armt1
Arntl
Arntl2
Arpc1a
Arpc1b
Arpc4
Arpc4-ttll3
Arpc5l
Arrb2
Arrdc1
Arrdc2
Arrdc3-as1
Arsa
Arsb
Arsg
Artn
Arv1
Arvcf
As3mt
Asah1
Asah2b
Asap2
Asb1
Asb2
Asb4
Asb7
Ascc2
Asdurf
Asf1a
Asf1b
Asgr2
Asic1
Asic2
Asic3
Asic4
Asl
Aslp1
Asna1
Asns
Asnsd1
Aspdh
Asphd1
Aspscr1
Asrgl1
Ass1
Asxl1
Asxl2
Asxl3
Atad3a
Atad3b
Atad3c
Atad5
Atat1
Ate1-as1
Atf1
Atf3
Atf4
Atf5
Atf6b
Atf7
Atf7ip
Atf7ip2
Atg10
Atg101
Atg13
Atg16l1
Atg16l2
Atg4a
Atg4b
Atg4c
Atg4d
Atg5
Atg7
Atg9a
Atg9b
Atic
Atl1
Atm
Atmin
Atn1
Atoh8
Atox1
Atp10d
Atp11a
Atp11b
Atp12a
Atp13a1
Atp1a1
Atp1b1
Atp1b3
Atp23
Atp2a1
Atp2a1-as1
Atp2a2
Atp2b1-as1
Atp2b4
Atp2c1
Atp2c2
Atp4b
Atp5f1b
Atp5f1c
Atp5f1d
Atp5if1
Atp5mfp1
Atp5mg
Atp5mgl
Atp5mpl
Atp6ap1
Atp6ap1l
Atp6ap2
Atp6v0a1
Atp6v0a2
Atp6v0b
Atp6v0c
Atp6v0d1
Atp6v0e2
Atp6v1a
Atp6v1b2
Atp6v1c2
Atp6v1f
Atp6v1g1
Atp6v1g1p6
Atp6v1g2-ddx39b
Atp7a
Atp8a2
Atp8b2
Atp9a
Atp9b
Atpaf2
Atr
Atraid
Atrip
Atrn
Atrnl1
Atxn10
Atxn1l
Atxn2-as
Atxn2l
Atxn7
Atxn7l2
Atxn7l3b
Aup1
Aurkaip1
Auts2
Avl9
Axdnd1
Axl
Azin1
Azin1-as1
Azin2
B2m
B3galt5
B3galt6
B3gat1
B3gnt10
B3gnt2
B3gnt5
B4galnt1
B4galnt3
B4galnt4
B4galt2
B4galt3
B4galt7
B9d2
Baalc
Babam2
Bace2
Bach1
Bad
Bag2
Bag3
Bag4
Bage2
Bahcc1
Baiap2
Baiap3
Bak1
Bambi
Banf1
Banp
Barhl1
Barx2
Batf2
Bax
Bbof1
Bbox1-as1
Bbs1
Bbs12
Bbs5
Bbs7
Bbs9
Bbx
Bcan
Bcar1
Bcas3
Bcas4
Bcat2
Bccip
Bckdha
Bckdhb
Bckdk
Bcl11a
Bcl2a1
Bcl2l1
Bcl2l11
Bcl2l12
Bcl2l13
Bcl2l2
Bcl2l2-pabpn1
Bcl3
Bcl6b
Bcl7a
Bcl9
Bcl9l
Bco1
Bcorl1
Bcr
Bcrp2
Bcrp5
Bcs1l
Bdkrb2
Bdnf-as
Bdp1
Begain
Bend6
Bex3
Bfar
Bhlha15
Bhlhb9
Bhlhe23
Bhlhe40
Bhlhe41
Bicc1
Bicd1
Bicdl1
Bicdl2
Bicra
Bicral
Bid
Bin1
Bin2
Bin3
Birc2
Birc3
Birc5
Birc6
Bivm
Bivm-ercc5
Blcap
Blm
Bloc1s1
Bloc1s3
Bloc1s4
Bloc1s5
Bloc1s6
Blzf1
Bmi1
Bmp1
Bmp2k
Bmp4
Bmper
Bmpr1a
Bmpr1b
Bmpr2
Bms1p1
Bms1p21
Bnip1
Bnip2
Bnip3l
Boc
Bola1
Bola2p1
Bola2p2
Bola3-as1
Bora
Borcs5
Borcs6
Borcs7
Borcs7-asmt
Borcs8
Borcs8-mef2b
Bpgm
Bphl
Bpifc
Bptf
Brat1
Brca2
Brcc3
Brd2
Brd4
Brd7
Brf2
Bri3
Brinp3
Brix1
Brms1l
Brox
Brpf1
Brpf3
Brsk1
Brsk2
Brwd1
Brwd1-as1
Brwd1-as2
Bscl2
Bsg
Bsn-dt
Bsx
Btbd11
Btbd18
Btbd19
Btbd3
Btbd6
Btd
Btf3
Btf3l4
Btf3l4p2
Btf3p9
Btg1
Btg2
Btk
Btn2a1
Btn2a2
Btn2a3p
Btn3a2
Btnl9
Btrc
Bub1b
Bub1b-pak6
Bub3
Bud23
Bud31
Bx284656.1
Bx323046.1
Bx470102.1
Bx537318.1
Bx537318.2
Bx571818.1
Bx664615.1
Bx890604.2
Bysl
Bzw1
Bzw2
C10orf53
C10orf55
C10orf91
C11orf1
C11orf49
C11orf52
C11orf54
C11orf58
C11orf74
C11orf80
C11orf91
C11orf95
C11orf97
C12orf10
C12orf29
C12orf43
C12orf57
C12orf60
C12orf65
C12orf75
C12orf76
C12orf77
C14orf119
C14orf132
C14orf178
C14orf28
C15orf39
C15orf41
C15orf48
C15orf61
C15orf62
C15orf65
C16orf45
C16orf70
C16orf72
C16orf74
C16orf86
C16orf92
C17orf107
C17orf49
C17orf53
C17orf64
C17orf97
C17orf99
C18orf21
C18orf25
C18orf65
C19orf24
C19orf25
C19orf38
C19orf44
C19orf53
C19orf57
C19orf66
C19orf67
C19orf81
C19orf85
C1galt1
C1orf105
C1orf109
C1orf112
C1orf147
C1orf159
C1orf167
C1orf174
C1orf198
C1orf220
C1orf232
C1orf35
C1orf53
C1orf56
C1orf94
C1qtnf1
C1qtnf6
C1qtnf9b
C20orf203
C21orf62-as1
C2cd2l
C2cd4a
C2cd4d
C2cd5
C2orf15
C2orf49
C2orf50
C2orf69
C2orf72
C2orf88
C2orf92
C3orf14
C3orf38
C3orf52
C4orf33
C4orf47
C4orf48
C4orf51
C5orf22
C5orf24
C5orf30
C5orf38
C5orf47
C5orf51
C5orf56
C5orf66
C6orf120
C6orf136
C6orf201
C6orf203
C6orf48
C6orf89
C7orf26
C7orf50
C7orf57
C8g
C8orf31
C8orf33
C8orf34
C8orf37-as1
C8orf44
C8orf58
C8orf82
C9orf106
C9orf135
C9orf139
C9orf16
C9orf163
C9orf24
C9orf3
C9orf43
C9orf50
C9orf85
Ca11
Ca13
Ca2
Ca5a
Cab39
Cabcoco1
Cabin1
Cables1
Cables2
Cabp1
Cabyr
Cacfd1
Cachd1
Cacna1a
Cacna1c
Cacna1d
Cacna1e
Cacna1g
Cacna1h
Cacna2d3
Cacnb2
Cacnb3
Cacng5
Cacng6
Cacng7
Cacng8
Cacybp
Cad
Cadm2
Calb2
Cald1
Calm1
Calm3
Calr
Calu
Caly
Camk1d
Camk2b
Camk2g
Camk4
Camkmt
Camkv
Camlg
Camsap1
Camsap2
Camsap3
Camta1
Camta2
Cand1
Canx
Cap1
Cap2
Capn1
Capn10
Capn12
Capn15
Capn5
Capn7
Capns1
Caprin1
Capza1
Capza2
Card10
Card14
Card19
Card8
Card9
Carf
Carm1
Carmil1
Carmil2
Carnmt1-as1
Cartpt
Casc15
Casc2
Casc3
Casc4
Casd1
Caskin1
Caskin2
Casp10
Casp2
Casp8ap2
Casp9
Cast
Casz1
Cat
Catsper1
Catsperd
Catspere
Catsperg
Cav1
Cav2
Cbarp
Cbfa2t2
Cbfa2t3
Cbfb
Cbl
Cblc
Cbll1
Cbr1
Cbwd6
Cbx2
Cbx3
Cbx4
Cbx6
Cbx7
Cbx8
Cby1
Cc2d1a
Cc2d1b
Cc2d2a
Cc2d2b
Ccar1
Ccar2
Ccdc102b
Ccdc103
Ccdc106
Ccdc107
Ccdc113
Ccdc115
Ccdc117
Ccdc120
Ccdc124
Ccdc130
Ccdc134
Ccdc137
Ccdc138
Ccdc144nl-as1
Ccdc146
Ccdc15
Ccdc150
Ccdc155
Ccdc157
Ccdc159
Ccdc160
Ccdc169
Ccdc174
Ccdc18
Ccdc183
Ccdc184
Ccdc185
Ccdc188
Ccdc194
Ccdc197
Ccdc22
Ccdc28a
Ccdc30
Ccdc33
Ccdc39
Ccdc40
Ccdc57
Ccdc61
Ccdc62
Ccdc66
Ccdc7
Ccdc77
Ccdc78
Ccdc8
Ccdc83
Ccdc84
Ccdc86
Ccdc88b
Ccdc88c
Ccdc9
Ccdc91
Ccdc97
Ccm2
Ccm2l
Ccn1
Ccn5
Ccna1
Ccnb1
Ccnb2
Ccnb3
Ccnd1
Ccnd2
Ccnd3
Ccndbp1
Ccne1
Ccnf
Ccng1
Ccng2
Ccnh
Ccnj
Ccnk
Ccnt1
Ccnt2
Ccny
Ccnyl1
Ccp110
Ccr10
Ccr7
Ccs
Ccser2
Cct2
Cct5
Cct6p1
Cct6p3
Cct7
Cd151
Cd22
Cd274
Cd276
Cd300a
Cd300lg
Cd320
Cd37
Cd3eap
Cd40
Cd44
Cd68
Cd79a
Cd81
Cd82
Cd83
Cd84
Cd8b2
Cd9
Cd99
Cd99p1
Cdadc1
Cdc123
Cdc14a
Cdc16
Cdc20
Cdc25b
Cdc34
Cdc37
Cdc37l1
Cdc40
Cdc42
Cdc42bpb
Cdc42bpg
Cdc42ep1
Cdc42ep4
Cdc42se2
Cdc45
Cdc6
Cdc7
Cdc73
Cdca2
Cdca4p2
Cdca5
Cdca7
Cdca8
Cdh1
Cdh11
Cdh13
Cdh15
Cdh23
Cdh7
Cdhr1
Cdhr2
Cdhr3
Cdhr5
Cdip1
Cdiptosp
Cdk1
Cdk10
Cdk12
Cdk13
Cdk14
Cdk16
Cdk18
Cdk2
Cdk2ap1
Cdk2ap2
Cdk5
Cdk5r1
Cdk5r2
Cdk5rap3
Cdk6
Cdk7
Cdk8
Cdk9
Cdkal1
Cdkl1
Cdkl5
Cdkn1a
Cdkn1b
Cdkn2aip
Cdkn2aipnlp1
Cdkn2b
Cdkn2b-as1
Cdkn2c
Cdkn2d
Cdr2l
Cdrt1
Cds1
Cds2
Cdt1
Cdv3
Cdyl
Ceacam20
Ceacam4
Ceacam5
Cebpa-dt
Cebpb
Cebpg
Cebpzos
Cecr2
Celf2
Celf4
Celf5
Celsr3
Cemip
Cenpa
Cenpbd1p1
Cenpf
Cenph
Cenpi
Cenpn
Cenpo
Cenpp
Cenps
Cenps-cort
Cenpt
Cenpw
Cenpx
Cep104
Cep126
Cep135
Cep162
Cep164
Cep164p1
Cep192
Cep250
Cep350
Cep44
Cep55
Cep57
Cep57l1
Cep63
Cep68
Cep72
Cep78
Cep83-dt
Cep95
Cep97
Cept1
Cercam
Cerk
Cerna1
Cerna3
Cers1
Cers4
Cers6
Ces2
Ces3
Cfap100
Cfap206
Cfap221
Cfap299
Cfap36
Cfap44
Cfap46
Cfap52
Cfap54
Cfap57
Cfap61
Cfap65
Cfap69
Cfap70
Cfap73
Cfap74
Cfap77
Cfap97d1
Cfap99
Cfl1p1
Cfl2
Cflar
Cgb2
Cgn
Cgnl1
Cgrrf1
Chac1
Chaf1a
Chaf1b
Champ1
Chat
Chchd1
Chchd2p1
Chchd2p2
Chchd5
Chchd6
Chchd7
Chd1l
Chd2
Chd3
Chd4
Chd7
Chd8
Chd9
Chdh
Chga
Chgb
Chia
Chic1
Chkb-dt
Chmp1ap1
Chmp1b
Chmp1b-as1
Chmp2b
Chmp5
Chmp6
Chmp7
Chn2
Chp1
Chpt1
Chrac1
Chrd
Chrm1
Chrna3
Chrna4
Chrna5
Chrna7
Chrnb1
Chrnb2
Chrnb4
Chrnd
Chrne
Chrng
Chst10
Chst11
Chst12
Chst13
Chst14
Chst8
Chsy1
Chtf18
Chtop
Churc1
Churc1-fntb
Ciao1
Cib2
Cic
Cicp26
Cidecp1
Cilp2
Cinp
Cipc
Cirbp
Cirbp-as1
Cisd1
Cisd2
Cisd3
Cited2
Ckap2
Ckb
Cklf
Cklf-cmtm1
Cks1b
Clasrp
Clba1
Clcn2
Clcn3
Clcn4
Clcn5
Clcn6
Clcn7
Clcnka
Cldn10-as1
Cldn12
Cldn15
Cldn16
Cldn23
Cldn5
Clec16a
Clec2d
Clec2l
Clec4g
Clic4
Clip2
Clip3
Clk2
Clk3
Cln3
Cln5
Cln8
Clp1
Clpb
Clpp
Clpsl2
Clptm1
Clptm1l
Clrn1
Clspn
Clstn2
Clstn3
Clta
Cltc
Cltcl1
Cluap1
Cluh
Clul1
Clvs1
Clvs2
Clybl
Cmas
Cmbl
Cmc1
Cmip
Cmpk1
Cmpk2
Cmss1
Cmtm3
Cmtm4
Cmtm7
Cmtm8
Cmtr1
Cnbd2
Cndp2
Cnep1r1
Cnfn
Cnga4
Cnih2
Cnih3
Cnih4
Cnksr1
Cnksr2
Cnn2p1
Cnnm2
Cnnm3
Cnot10
Cnot2
Cnot3
Cnot6
Cnot8
Cnot9
Cnp
Cnpy3
Cnpy4
Cnst
Cntd1
Cntd2
Cntfr
Cntn1
Cntn2
Cntn4
Cntn5
Cntnap2
Cntnap5
Cntrl
Cntrob
Coa1
Coa6
Coasy
Cog1
Cog2
Cog3
Cog6
Cog8
Col11a2
Col13a1
Col16a1
Col18a1
Col18a1-as1
Col19a1
Col1a1
Col20a1
Col2a1
Col4a2
Col4a5
Colgalt1
Commd1
Commd10
Commd3
Commd3-bmi1
Commd4
Comp
Comt
Comtd1
Copa
Copg1
Cops4
Cops5
Cops6
Cops7a
Cops7b
Cops8
Copz1
Coq10a
Coq10b
Coq4
Coq6
Coq7
Coq8a
Coq8b
Coq9
Coro1a
Coro1b
Coro2a
Coro2b
Coro7
Coro7-pam16
Cox10
Cox11p1
Cox14
Cox20
Cox20p2
Cox4i1
Cox5b
Cox6a1
Cox6b1
Cox6b2
Cox7c
Cox8c
Cpb2
Cpb2-as1
Cpe
Cpeb2
Cpeb4
Cped1
Cplx2
Cpne3
Cpne4
Cpne7
Cpne9
Cpped1
Cps1
Cpsf2
Cpsf3
Cpsf4
Cpsf6
Cpt1c
Cpt2
Cptp
Cpz
Cr1
Cr2
Cr381653.1
Cr936218.2
Cracr2b
Cradd
Cramp1
Crb2
Crcp
Creb1
Creb3
Creb3l1
Creb3l4
Crebbp
Crebl2
Crebrf
Creld1
Creld2
Crem
Crhr1
Crim1
Crip1
Crip2
Cript
Crispld1
Crispld2
Crkl
Crlf1
Crls1
Crocc
Crot
Crtap
Crtc2
Crtc3
Cry2
Cryba2
Crybb2p1
Crybg1
Crybg2
Crygn
Crym
Crym-as1
Cryzl1
Csde1
Cse1l
Csf1
Csf3
Csf3r
Csk
Csnk1d
Csnk1e
Csnk1g2
Csnk1g3
Csnk2b
Cspg4
Cspp1
Csrnp3
Csrp1
Cstf1
Cstf3-dt
Ctbp1-dt
Ctc1
Ctcf
Ctcfl
Ctdnep1
Ctdp1
Ctdsp1
Ctdspl
Ctdspl2
Ctf1
Ctf2p
Cth
Ctif
Ctnna1
Ctnna2
Ctnnb1
Ctnnbl1
Ctnnd1
Ctns
Ctps1
Ctr9
Ctrl
Ctsa
Ctsl
Cttn
Cttnbp2nl
Ctu2
Ctxn2
Cuedc2
Cul1
Cul4a
Cul5
Cul9
Cutalp
Cutc
Cux1
Cux2
Cwc25
Cwc27
Cxcl16
Cxcl1p1
Cxorf65
Cxxc1
Cxxc5
Cxxc5-as1
Cyb561d1
Cyb561d2
Cyb5b
Cyb5d1
Cyb5d2
Cyb5r4
Cyb5rl
Cyba
Cybc1
Cyc1
Cyfip2
Cyhr1
Cyld
Cyp20a1
Cyp26a1
Cyp2a7
Cyp2e1
Cyp2f2p
Cyp2s1
Cyp2t1p
Cyp2u1
Cyp2w1
Cyp46a1
Cyp4b1
Cyp4f23p
Cyp4f29p
Cyp4f32p
Cyp4f34p
Cyp51a1-as1
Cystm1
Cyth2
Cyth4
Cytor
D2hgdh
Daam1
Daam2
Dab2ip
Dact1
Dact3-as1
Dag1
Dagla
Dalrd3
Dancr
Dao
Dap
Dap3
Dapk1
Dapk2
Dars2
Dars-as1
Daxx
Dazap1
Dazap2
Dbf4
Dbf4b
Dbil5p
Dbn1
Dbndd2
Dbnl
Dbp
Dcaf10
Dcaf11
Dcaf13
Dcaf15
Dcaf17
Dcaf4
Dcaf6
Dcakd
Dcbld1
Dcdc1
Dcdc2b
Dck
Dclre1b
Dcp2
Dcst1-as1
Dcst2
Dctn2
Dctn3
Dctn5
Dctn6
Dcun1d4
Dcxr-dt
Dda1
Ddb2
Ddhd2
Ddi2
Ddit3
Ddit4
Ddit4-as1
Ddn-as1
Ddr1
Ddrgk1
Ddx1
Ddx10
Ddx11
Ddx11l10
Ddx17
Ddx18
Ddx19a
Ddx19b
Ddx21
Ddx25
Ddx27
Ddx39b-as1
Ddx3x
Ddx42
Ddx46
Ddx47
Ddx49
Ddx5
Ddx50
Ddx52
Ddx55
Deaf1
Decr1
Decr2
Degs1
Dele1
Dennd1a
Dennd1c
Dennd2a
Dennd2c
Dennd3
Dennd4b
Dennd4c
Dennd5b-as1
Dennd6a-dt
Denr
Depdc1-as1
Depdc5
Depdc7
Depp1
Dera
Desi2
Det1
Dffb
Dgat2
Dgcr5
Dgcr8
Dgcr9
Dgka
Dgkd
Dgke
Dgkg
Dgkh
Dgki
Dgkq
Dgkz
Dglucy
Dguok
Dhcr24-dt
Dhdds
Dhdh
Dhodh
Dhrs11
Dhrs13
Dhrs4l1
Dhrs7
Dhrs7b
Dhtkd1
Dhx30
Dhx35
Dhx38
Dhx40
Dhx8
Dhx9
Diablo
Diaph1
Diaph2
Dicer1-as1
Dip2a
Dip2b
Dipk1a
Dipk2a
Dis3l
Dis3l2
Disc1
Disp2
Disp3
Dixdc1
Dkc1
Dkk1
Dkk3
Dkkl1
Dlat
Dlc1
Dld
Dlec1p1
Dleu1
Dlg1-as1
Dlg3
Dlg3-as1
Dlg4
Dlg5-as1
Dlgap1-as1
Dlgap1-as2
Dlgap2
Dlgap4
Dll3
Dll4
Dlst
Dlx1
Dlx2-dt
Dlx3
Dlx4
Dlx6
Dm1-as
Dmac2
Dmac2l
Dmap1
Dmbt1p1
Dmpk
Dmtf1
Dmtn
Dmxl1
Dnaaf1
Dnaaf3
Dnaaf5
Dnah1
Dnah11
Dnah14
Dnah17-as1
Dnah2
Dnah6
Dnai1
Dnaja1
Dnaja3
Dnajb1
Dnajb11
Dnajb12
Dnajb13
Dnajb2
Dnajb4
Dnajb5-dt
Dnajb6
Dnajb8-as1
Dnajb9
Dnajc10
Dnajc13
Dnajc16
Dnajc18
Dnajc21
Dnajc22
Dnajc24
Dnajc25
Dnajc25-gng10
Dnajc27
Dnajc27-as1
Dnajc3
Dnajc4
Dnajc5
Dnajc6
Dnajc9
Dnajc9-as1
Dnal1
Dnase1
Dnase1l1
Dnase2
Dnd1p1
Dnm1
Dnm1l
Dnm2
Dnttip1
Doc2a
Dock1
Dock11
Dock2
Dock6
Dock8
Dock9-dt
Dok1
Dok4
Dolpp1
Dop1a
Dop1b
Dot1l
Dpagt1
Dpcd
Dpf2
Dph1
Dph2
Dph3p1
Dph3p2
Dph6-dt
Dpp3
Dpp4
Dpp6
Dpp9
Dpy19l2p3
Dpy19l3
Dpy19l4
Dpy30
Dpysl4
Dpysl5
Dr1
Draic
Dram1
Drap1
Drc3
Drc7
Drg1
Drg2
Dscas
Dse
Dsg2
Dsp
Dstn
Dtd1
Dtl
Dtna
Dtnb
Dtwd1
Dtx1
Dubr
Duoxa1
Dus2
Dus4l
Dusp12
Dusp14
Dusp15
Dusp22
Dusp23
Dusp28
Dusp6
Dusp8p5
Dusp9
Dut
Dvl1
Dvl3
Dxo
Dydc2
Dync1h1
Dync1i1
Dync1i2
Dync2h1
Dync2li1
Dynll1
Dynlrb2
Dyrk1a
Dyrk1b
Dyrk2
Dyrk3
Dyrk4
Dzip3
E2f3
E2f4
E4f1
Eaf1
Ebag9
Ebf4
Ebln3p
Ebp
Echdc3
Ecsit
Ect2
Eda
Edaradd
Edc3
Edc4
Edem1
Edn3
Edrf1
Eed
Eef1akmt3
Eef1akmt4
Eef1akmt4-ece2
Eef1aknmt
Eef1b2
Eef1b2p8
Eef1d
Eef1e1-bloc1s5
Eef2
Eef2k
Eefsec
Eepd1
Efcab12
Efcab13
Efcab2
Efcab7
Efemp2
Efhc1
Efhd1
Efhd2
Efl1p1
Efna3
Efna4
Efna5
Efr3a
Efr3b
Egfem1p
Egfl7
Egflam-as1
Egln1p1
Egln2
Ehbp1
Ehd1
Ehd2
Ehmt1
Ei24
Eid1
Eid3
Eif1
Eif1b
Eif2a
Eif2ak3-dt
Eif2ak4
Eif2b2
Eif2b5
Eif2s1
Eif2s3
Eif3b
Eif3f
Eif3g
Eif3i
Eif3j
Eif3k
Eif3l
Eif3m
Eif4a1
Eif4a2
Eif4b
Eif4e1b
Eif4e2
Eif4h
Eif5
Eif5a
Eif5ap2
Eif5b
Eif6
Eipr1
Elac1
Elane
Elfn1-as1
Elk3
Ell
Elmo2
Elmo3
Elmod1
Elmod2
Elmod3
Elmsan1
Eln
Eloa
Elob
Elof1
Elovl2-as1
Elovl6
Elp2
Elp3
Elp4
Elp5
Elp6
Embp1
Emc10
Emc1-as1
Emc2
Emc3-as1
Emc4
Emc6
Emc8
Emc9
Emd
Eme1
Eme2
Emg1
Emid1
Eml1
Eml2
Eml3
Eml4
Eml6
Emp3
Emsy
Emx1
Emx2
En2
Endov
Engase
Eno1
Eno1-as1
Eno2
Eno3
Eno4
Enoph1
Enpp1
Enpp3
Entpd2
Entpd6
Entr1
Eny2
Ep400
Ep400p1
Epas1
Epb41
Epb41l1
Epb41l4a
Epb41l4a-as1
Epb41l5
Epc2
Epcam
Epcam-dt
Epdr1
Epha1
Epha3
Epha5-as1
Epha6
Ephb1
Ephb2
Ephb4
Ephb6
Ephx1
Ephx2
Epn1
Epn2
Epor
Eps15l1
Eps8l1
Eps8l2
Epsti1
Eral1
Erbb2
Erbb3
Erbin
Erc1
Ercc1
Ercc2
Ercc4
Ercc5
Ercc6
Ercc6l2
Erf
Erfe
Ergic1
Ergic3
Eri1
Ericd
Erich6-as1
Ermap
Ermard
Ermp1
Erp29
Ervk13-1
Ervk3-1
Ervmer34-1
Esco2
Espl1
Esr1
Esrp1
Esrp2
Esrra
Esrrg
Esyt1
Esyt3
Etaa1
Etfbkmt
Etfdh
Etfrf1
Ethe1
Etnk1
Etnk2
Etv1
Etv2
Etv5
Etv6
Eva1c
Evc
Evi5l
Evl
Evpl
Evx1
Evx1-as
Ewsat1
Ewsr1
Exd2
Exd3
Exo1
Exo5
Exoc3
Exoc3l1
Exoc4
Exoc6b
Exog
Exosc10-as1
Exosc2
Exosc3
Exosc4
Exosc7
Exosc8
Exosc9
Ext2
Extl1
Extl3
Eya2
Eya4
Ezh1
F2r
F2rl1
Faah
Faap100
Faap20
Faap24
Fabp5
Fabp5p3
Fads2
Fads3
Faf1
Faf2
Faf2p1
Fah
Fahd1
Fahd2a
Fahd2cp
Faim
Faim2
Fam102a
Fam102b
Fam110a
Fam110b
Fam111b
Fam114a1
Fam117b
Fam118a
Fam118b
Fam120a
Fam122a
Fam122c
Fam124a
Fam129b
Fam129c
Fam131a
Fam133a
Fam133dp
Fam135a
Fam149a
Fam149b1
Fam151b
Fam160b1
Fam160b2
Fam162a
Fam166a
Fam171b
Fam172a
Fam173a
Fam174a
Fam174b
Fam177a1
Fam185a
Fam187a
Fam189b
Fam193a
Fam19a3
Fam19a5
Fam200b
Fam201a
Fam206a
Fam207a
Fam20b
Fam20c
Fam210b
Fam210cp
Fam214b
Fam216a
Fam217b
Fam221a
Fam221b
Fam222a
Fam222a-as1
Fam228b
Fam229b
Fam234a
Fam234b
Fam241b
Fam32a
Fam3b
Fam43a
Fam45a
Fam47e
Fam47e-stbd1
Fam50a
Fam50b
Fam53a
Fam53b
Fam53c
Fam57a
Fam66c
Fam71e2
Fam76a
Fam78b
Fam81a
Fam83c-as1
Fam83d
Fam86c1
Fam86ep
Fam86jp
Fam86kp
Fam89b
Fam91a1
Fam92a
Fam98a
Fam98b
Fan1
Fanca
Fancd2
Fance
Fancg
Fancm
Fank1
Fank1-as1
Far1
Far1-it1
Farp1
Farp2
Fars2
Farsa
Fas
Fasn
Fastkd2
Fbf1
Fbh1
Fbl
Fbll1
Fbln1
Fbln2
Fbln7
Fbrs
Fbrsl1
Fbxl13
Fbxl15
Fbxl16
Fbxl19
Fbxl2
Fbxl21p
Fbxl3
Fbxl7
Fbxl8
Fbxo2
Fbxo24
Fbxo25
Fbxo27
Fbxo28
Fbxo31
Fbxo33
Fbxo34
Fbxo36
Fbxo38
Fbxo3-dt
Fbxo4
Fbxo41
Fbxo44
Fbxo45
Fbxo9
Fbxw8
Fbxw9
Fcf1
Fcgr3a
Fcgr3b
Fcgrt
Fcho1
Fcho2
Fchsd1
Fcrl6
Fcrlb
Fdft1
Fdps
Fdx2
Fem1a
Fem1b
Fen1
Fer
Fermt3
Fes
Fev
Fez1
Fezf2
Fgd4
Fgd5-as1
Fgf11
Fgf13-as1
Fgf14-as2
Fgf8
Fgf9
Fgfr1
Fgfr1op
Fgfr3
Fgfrl1
Fggy
Fgr
Fhad1
Fhl1
Fhod3
Fibp
Ficd
Fig4
Filip1l
Fip1l1
Fis1
Fjx1
Fkbp10
Fkbp1a
Fkbp2
Fkbp4
Fkbp8
Fkbp9
Fkrp
Fktn
Flad1
Flcn
Flnb
Flot1
Flt3lg
Flt4
Flvcr1
Flywch1
Flywch2
Fmc1-luc7l2
Fmnl1
Fmr1
Fn3k
Fn3krp
Fnbp1l
Fnbp1p1
Fndc11
Fndc3a
Fndc3b
Fnip2
Fnta
Fntb
Fo393418.1
Fo538757.1
Fo704657.1
Folr3
Fos
Fosl1
Fosl1p1
Fosl2
Foxa1
Foxa3
Foxb1
Foxc2
Foxc2-as1
Foxcut
Foxd1
Foxd1-as1
Foxd3
Foxd3-as1
Foxg1
Foxj2
Foxk1
Foxk2
Foxl1
Foxn2
Foxn3
Foxn3-as1
Foxo3
Foxo4
Foxo6
Foxp2
Foxp4
Foxred1
Fp325335.1
Fp565171.1
Fpgs
Fpgt
Fpgt-tnni3k
Fras1
Frat1
Frg1
Frg1bp
Frg1hp
Frmd1
Frmd6
Frmd8
Frs2
Fry
Fscn1
Fsd1
Fsd1l
Fsip2
Ftcd
Ftcd-as1
Fth1p23
Fth1p27
Fto
Ftsj1
Ftsj3
Fubp3
Fuk
Fundc2
Furin
Fus
Fut1
Fut11
Fut8
Fuz
Fxn
Fxr1
Fxyd5
Fxyd7
Fyn
Fyttd1
Fzd1
Fzd10
Fzd2
Fzd6
Fzd9
Fzr1
G2e3
G3bp1
G6pc3
G6pd
Gaa
Gab1
Gabarap
Gabarapl1
Gabarapl2
Gabbr1
Gabpa
Gabpb1-as1
Gabpb2
Gabrd
Gad1
Gadd45a
Gadd45b
Gadd45g
Gal3st3
Gal3st4
Galk1
Galk2
Galm
Galns
Galnt1
Galnt10
Galnt11
Galnt12
Galnt13
Galnt16
Galnt2
Galnt6
Galntl6
Galt
Gan
Ganc
Gapdh
Gapdhp35
Gapdhp54
Gapvd1
Garnl3
Gars
Gart
Gas1rr
Gas2
Gas2l1
Gas2l2
Gas2l3
Gas6-dt
Gas8
Gasal1
Gata2-as1
Gata3-as1
Gata4
Gata6
Gatad1
Gatad2a
Gatc
Gba2
Gbf1
Gca
Gcat
Gcc2
Gcdh
Gcgr
Gchfr
Gckr
Gcna
Gcnt1
Gcom1
Gdap1
Gdf11
Gdf15
Gdi1
Gdnf-as1
Gdpd5
Gdpgp1
Gemin2
Gemin6
Gemin7
Gen1
Get4
Gfer
Gfi1b
Gfm1
Gfod1
Gfy
Gga1
Ggn
Ggnbp2
Ggps1
Ggt1
Ggtlc4p
Ghet1
Ghr
Ghrhr
Gid4
Gid8
Gigyf1
Gigyf2
Ginm1
Gins1
Gins3
Gins4
Gipc1
Gipc2
Gipc3
Gipr
Git1
Gja1
Gja9
Gjd3
Gk
Glb1l2
Glb1l3
Glcci1
Glce
Gle1
Gli1
Gli2
Gli4
Glipr1l2
Glipr2
Glis2
Glrb
Glrx3
Glrx3p2
Glrx5
Gls
Glud1p3
Glud2
Glyctk
Glyctk-as1
Gm2a
Gmcl1
Gmds-dt
Gmeb1
Gmfg
Gmip
Gmnn
Gmppa
Gmppb
Gmpr
Gmpr2
Gmps
Gna11
Gnai1
Gnai2
Gnal
Gnao1
Gnas
Gnaz
Gnb1l
Gnb2
Gnb5
Gng14
Gng2
Gng4
Gnl3
Gnptg
Gnrhr2
Golga2
Golga4
Golga7
Golm1
Golt1b
Gorab
Gorasp1
Gosr1
Gosr2
Gp9
Gpaa1
Gpalpp1
Gpank1
Gpat3
Gpat4
Gpatch1
Gpatch11
Gpatch2l
Gpatch3
Gpbp1
Gpc1
Gpc2
Gpd1l
Gper1
Gphn
Gpi
Gpn1
Gpn2
Gpnmb
Gpr107
Gpr108
Gpr137
Gpr137b
Gpr137c
Gpr146
Gpr148
Gpr158
Gpr160
Gpr25
Gpr27
Gpr35
Gpr39
Gpr50
Gpr50-as1
Gpr6
Gpr78
Gpr89a
Gpr89b
Gprc5a
Gprc5b
Gprc5c
Gprin2
Gps1
Gpsm1
Gpsm2
Gpsm3
Gpt2
Gpx1p1
Gpx3
Gpx4
Gramd1b
Gramd1c
Gramd4
Grap
Greb1l
Grhl1
Grhpr
Gria2
Grid2
Grifin
Grik2
Grik4
Grik5
Grin2c
Grin2d
Grin3b
Grina
Gripap1
Grk1
Grk2
Grk3
Grk4
Grk5
Grk5-it1
Grk6
Grm1
Grm2
Grn
Grpel2
Grwd1
Gsdme
Gse1
Gsn
Gstk1
Gstm2
Gstm4
Gsto1
Gstp1
Gstt2b
Gstz1
Gsx1
Gsx2
Gtdc1
Gtf2e1
Gtf2f1
Gtf2f2p2
Gtf2h1
Gtf2h2c
Gtf2h3
Gtf2h4
Gtf2i
Gtf2ip13
Gtf2ip4
Gtf2ird2b
Gtf3a
Gtf3c5
Gtf3c6
Gtpbp1
Gtpbp10
Gtpbp3
Gtpbp4
Gtpbp8
Gtse1
Gucy1a1
Gucy1b1
Guf1
Guk1
Gulp1
Gusbp1
Gvqw3
Gxylt2
Gyg2
Gys1
Gzf1
Gzmm
H1f0
H1fx-as1
H2afj
H2afvp1
H2afy
H2afy2
H2afz
H2bfm
H3f3a
H3f3b
H6pd
Habp4
Hacd2
Hacd3
Hadh
Hadhb
Haghl
Haglr
Hapln3
Hapln4
Hars2
Has3
Haspin
Hat1
Haus1
Haus2
Haus5
Hax1
Hbb
Hbp1
Hccs
Hcfc1
Hcfc1r1
Hcfc2
Hcg11
Hcg14
Hcg15
Hcg18
Hcg20
Hcg25
Hcg27
Hcn3
Hcp5
Hcrtr1
Hcst
Hdac1
Hdac10
Hdac11
Hdac2-as2
Hdac3
Hdac4-as1
Hdac5
Hdac6
Hdac8
Hddc3
Hdgf
Hdgfl2
Hdhd5-as1
Hdx
Heatr3
Heatr5b
Hebp2
Hectd2
Hecw1
Helb
Hells
Helt
Hemk1
Heph
Hepn1
Herc3
Herc5
Herc6
Herpud1
Hes1
Hes2
Hes7
Hexa
Hexa-as1
Hexb
Hexd
Hexim1
Hexim2
Hey1
Hgfac
Hgs
Hgsnat
Hhat
Hhatl
Hhatl-as1
Hhex
Hhip
Hhipl1
Hhla3
Hic1
Hid1
Hif1a
Hif1an
Higd1ap15
Higd1ap5
Hikeshi
Hinfp
Hint2
Hipk1
Hipk3
Hirip3
Hist1h1b
Hist1h1c
Hist1h1e
Hist1h2ab
Hist1h2ac
Hist1h2ad
Hist1h2ae
Hist1h2ag
Hist1h2ah
Hist1h2ai
Hist1h2aj
Hist1h2al
Hist1h2aps4
Hist1h2bc
Hist1h2bd
Hist1h2be
Hist1h2bf
Hist1h2bg
Hist1h2bh
Hist1h2bi
Hist1h2bj
Hist1h2bl
Hist1h2bm
Hist1h2bn
Hist1h2bo
Hist1h3a
Hist1h3b
Hist1h3c
Hist1h3d
Hist1h3e
Hist1h3h
Hist1h3ps1
Hist1h4a
Hist1h4b
Hist1h4c
Hist1h4d
Hist1h4e
Hist1h4h
Hist1h4j
Hist1h4k
Hist1h4l
Hist2h2aa4
Hist2h2ac
Hist2h3d
Hist3h2bb
Hivep1
Hivep2
Hk1
Hkr1
Hla-a
Hla-e
Hla-f
Hla-l
Hla-z
Hltf-as1
Hlx
Hm13
Hm13-it1
Hmbox1
Hmbs
Hmces
Hmg20a
Hmg20b
Hmga1
Hmga1p5
Hmgb1p48
Hmgb3
Hmgb3p22
Hmgb3p26
Hmgcr
Hmgn1p26
Hmgn2
Hmgn4
Hmgxb4
Hmmr
Hmox1
Hmox2
Hmx2
Hnf4g
Hnrnpa1
Hnrnpa3
Hnrnpa3p11
Hnrnpab
Hnrnph1
Hnrnph3
Hnrnpm
Homer3
Homer3-as1
Hook1
Hook2
Hook3
Hormad2
Hormad2-as1
Hotairm1
Hottip
Hoxa10
Hoxa10-as
Hoxa11
Hoxa11-as
Hoxa3
Hoxa7
Hoxa9
Hoxa-as2
Hoxa-as3
Hoxb3
Hoxb6
Hoxb8
Hoxb-as1
Hoxb-as2
Hoxb-as3
Hoxc4
Hoxc5
Hoxc6
Hoxc9
Hoxc-as2
Hoxd10
Hoxd11
Hoxd3
Hoxd8
Hpca
Hpcal1
Hpd
Hprt1
Hps1
Hps3
Hps4
Hps6
Hras
Hrc
Hrh1
Hrh2
Hs2st1
Hs3st2
Hs6st1
Hs6st3
Hsbp1
Hsbp1l1
Hscb
Hsd11b1l
Hsd11b2
Hsd17b1
Hsd17b12
Hsd17b14
Hsd17b4
Hsd17b6
Hsd17b8
Hsd3b7
Hsf4
Hsh2d
Hsp90ab1
Hsp90b1
Hspa12a
Hspa14
Hspa1a
Hspa2
Hspa4
Hspa4l
Hspa8
Hspb1
Hspb7
Hspb9
Hspbap1
Hspd1p12
Hspd1p7
Hspe1
Hspe1-mob4
Hspg2
Htatip2
Htatsf1
Htd2
Htr2a
Htr5a
Htr5a-as1
Htr7p1
Htra2
Htra3
Htt
Hyal2
Hyal3
Hydin2
Hyi-as1
Hykk
Hyls1
Hypk
Iah1
Ica1
Icam3
Icam5
Ice1
Icmt
Id1
Id2
Id2-as1
Id3
Idh2-dt
Idh3a
Idnk
Idua
Ier2
Ier3
Ier3-as1
Ier5
Ier5l
Iffo2
Ifi27l1
Ifi30
Ifi35
Ifi44l
Ifitm10
Ifitm3
Ifitm4p
Ifitm9p
Ifna12p
Ifnar2
Ifngr2
Ifrd1
Ift122
Ift27
Ift52
Ift74
Ift88
Igbp1
Igdcc3
Igdcc4
Igf1r
Igf2-as
Igf2bp1
Igf2r
Igfbp2
Igflr1
Igha2
Ighmbp2
Ighv4-34
Ighv4-4
Ighvii-78-1
Iglv1-51
Iglv2-11
Iglv2-33
Iglv3-12
Iglv3-6
Iglv4-60
Igsf9
Ik
Ikbkb
Ikbkg
Ikzf4
Il10ra
Il10rb
Il12rb1
Il12rb2
Il13ra1
Il15
Il15ra
Il17d
Il17ra
Il17rb
Il17rc
Il18r1
Il1rap
Il1rapl2
Il21r
Il23a
Il23r
Il2rb
Il4r
Il6
Il6r
Ilf3
Ilk
Imp3
Imp4
Impa2
Impact
Impdh1p3
Inafm1
Inafm2
Inava
Incenp
Inf2
Ing1
Ing2
Ing3
Ing5
Inha
Inhbe
Inhcap
Inka2-as1
Inmt
Ino80b
Ino80b-wbp1
Ino80e
Inpp1
Inpp4b
Inpp5a
Inpp5f
Inpp5j
Inppl1
Insig1
Insig2
Ints10
Ints5
Ints6-as1
Ints8
Intu
Invs
Ip6k1
Ip6k2
Ipo11
Ipo13
Ipo5
Ipo7
Ipo9
Iqank1
Iqcc
Iqce
Iqcg
Iqch
Iqcj-schip1
Iqcj-schip1-as1
Iqck
Iqgap1
Iqgap2
Iqsec1
Iqsec2
Iqsec3
Iqsec3p1
Irak1
Irak1bp1
Ireb2
Irf2bp2
Irf3
Irf6
Irf8
Irf9
Irgq
Irs1
Irs3p
Irx5
Isca2
Iscu
Isg15
Isg20
Isg20l2
Isl1
Isl2
Islr2
Isoc1
Isoc2
Ispd-as1
Ist1
Isyna1
Itfg1-as1
Itfg2
Itfg2-as1
Itga3
Itga4
Itga5
Itga6
Itga9
Itgae
Itgam
Itgav
Itgb1
Itgb1-dt
Itgb4
Itih3
Itih4
Itm2b
Itm2c
Itpa
Itpk1
Itpkb
Itpkb-it1
Itpr1
Itprid2
Itsn1
Ivd
Izumo1
Izumo4
Jade1
Jade2
Jade3
Jak2
Jam3
Jarid2
Jarid2-as1
Jazf1
Jazf1-as1
Jhy
Jkamp
Jmjd6
Jmjd8
Josd1
Josd2
Jph3
Jph4
Jpt2
Jpx
Jrkl
Jsrp1
Jun
Jund
Jup
Kank1
Kank3
Kansl1-as1
Kat14
Kat2b
Kat5
Kat6b
Kat7
Kat8
Katnal2
Katnb1
Kazald1
Kazn
Kbtbd8
Kcmf1
Kcna1
Kcna2
Kcnab2
Kcnc1
Kcnd3
Kcnd3-it1
Kcnh3
Kcnh4
Kcnh6
Kcnh8
Kcnip1
Kcnip2-as1
Kcnip3
Kcnj11
Kcnj2
Kcnj3
Kcnj5
Kcnk1
Kcnk3
Kcnmb2-as1
Kcnn1
Kcnn2
Kcnq1
Kcnq2
Kcnq5
Kcns2
Kcns3
Kcnt1
Kctd11
Kctd15
Kctd17
Kctd2
Kctd20
Kctd21-as1
Kctd5
Kctd6
Kctd7
Kdelr3
Kdm1a
Kdm1b
Kdm2a
Kdm3a
Kdm4a
Kdm4b
Kdm4c
Kdm4d
Kdm6a
Kdm6b
Kdm7a-dt
Kdm8
Keap1
Khdc4
Khdrbs1
Khk
Khnyn
Kiaa0391
Kiaa0513
Kiaa0556
Kiaa0586
Kiaa0895l
Kiaa0930
Kiaa1109
Kiaa1211
Kiaa1217
Kiaa1257
Kiaa1324
Kiaa1328
Kiaa1522
Kiaa1586
Kiaa1614
Kiaa1671
Kiaa1841
Kiaa1958
Kif13a
Kif15
Kif18b
Kif19
Kif1b
Kif20a
Kif20b
Kif22
Kif23
Kif2a
Kif2c
Kif3c
Kif4a
Kif5a
Kif5c
Kif9-as1
Kifc2
Kifc3
Kirrel2
Kirrel3-as3
Kiss1
Kiss1r
Kiz
Klc1
Klc2
Klc3
Klc4
Klf11
Klf13
Klf2
Klf5
Klf6
Klhdc1
Klhdc10
Klhdc2
Klhdc3
Klhdc4
Klhdc7b
Klhdc8a
Klhdc8b
Klhdc9
Klhl10
Klhl17
Klhl18
Klhl2
Klhl20
Klhl21
Klhl23
Klhl24
Klhl26
Klhl28
Klhl29
Klhl3
Klhl30-as1
Klhl32
Klhl36
Klhl5
Klhl7
Klk1
Klrg1
Kmt2a
Kmt2b
Kmt2d
Kmt2e
Kmt2e-as1
Kmt5a
Kmt5c
Kndc1
Knl1
Knstrn
Kntc1
Kpna2
Kpna5
Kpna6
Kpnb1
Kremen1
Kremen2
Krt126p
Krt18
Krt18p13
Krt19p2
Krt7
Krt74
Krt77
Krt8
Krt8p12
Krt8p30
Krtap10-1
Krtap10-13p
Krtap10-5
Krtap5-11
Krtap5-as1
Krtcap2
Ksr1
Kxd1
L3mbtl2
L3mbtl3
Lacc1
Lactb
Lactb2-as1
Lama1
Lama4
Lama5
Lamb2
Lamb4
Lamp3
Lamtor1
Lamtor2
Lamtor5-as1
Lancl2
Lap3
Laptm4b
Large2
Larp1
Larp1b
Larp4
Larp7
Lars2
Lasp1
Lax1
Layn
Lbh
Lbx1-as1
Lcmt1
Lcor
Ldb3
Ldha
Ldhc
Ldhd
Ldlr
Ldlrad3
Ldlrad4
Lef1-as1
Lekr1
Lemd2
Lemd3
Leng1
Leng8
Lepr
Leprot
Leprotl1
Letm2
Letmd1
Lexm
Lfng
Lgals1
Lgals3
Lgals7
Lgalsl
Lgi4
Lgr5
Lhfpl4
Lhpp
Lhx1
Lhx2
Lhx4
Lias
Lifr-as1
Lig3
Lima1
Limch1
Limd1
Limk2
Lims1
Lin28ap1
Lin37
Lin52
Lin7b
Linc00051
Linc00111
Linc00205
Linc00240
Linc00265
Linc00271
Linc00303
Linc00327
Linc00337
Linc00339
Linc00364
Linc00398
Linc00415
Linc00426
Linc00431
Linc00449
Linc00460
Linc00467
Linc00469
Linc00475
Linc00514
Linc00523
Linc00533
Linc00534
Linc00555
Linc00574
Linc00578
Linc00592
Linc00606
Linc00607
Linc00620
Linc00629
Linc00630
Linc00634
Linc00637
Linc00642
Linc00643
Linc00649
Linc00653
Linc00667
Linc00847
Linc00853
Linc00863
Linc00869
Linc00880
Linc00881
Linc00884
Linc00894
Linc00910
Linc00926
Linc00933
Linc00941
Linc00957
Linc00963
Linc00974
Linc01003
Linc01010
Linc01023
Linc01068
Linc01088
Linc01089
Linc01091
Linc01096
Linc01117
Linc01118
Linc01124
Linc01126
Linc01128
Linc01132
Linc01135
Linc01138
Linc01144
Linc01146
Linc01154
Linc01168
Linc01169
Linc01182
Linc01220
Linc01229
Linc01231
Linc01237
Linc01257
Linc01266
Linc01267
Linc01311
Linc01322
Linc01347
Linc01351
Linc01366
Linc01385
Linc01391
Linc01411
Linc01424
Linc01426
Linc01465
Linc01509
Linc01514
Linc01515
Linc01535
Linc01537
Linc01547
Linc01551
Linc01556
Linc01560
Linc01571
Linc01578
Linc01587
Linc01607
Linc01633
Linc01639
Linc01659
Linc01664
Linc01666
Linc01679
Linc01686
Linc01715
Linc01719
Linc01730
Linc01743
Linc01750
Linc01763
Linc01770
Linc01771
Linc01775
Linc01778
Linc01786
Linc01802
Linc01841
Linc01881
Linc01886
Linc01902
Linc01915
Linc01918
Linc01939
Linc01952
Linc01976
Linc01990
Linc02021
Linc02028
Linc02029
Linc02033
Linc02042
Linc02057
Linc02062
Linc02078
Linc02086
Linc02146
Linc02193
Linc02202
Linc02210
Linc02210-crhr1
Linc02223
Linc02235
Linc02240
Linc02241
Linc02289
Linc02321
Linc02323
Linc02327
Linc02352
Linc02354
Linc02356
Linc02361
Linc02366
Linc02381
Linc02384
Linc02387
Linc02395
Linc02454
Linc02460
Linc02471
Linc02495
Linc02506
Linc02521
Linc02532
Linc02558
Linc02574
Linc02577
Linc02583
Linc02585
Linc02586
Linc02588
Linc02601
Linc02606
Linc02609
Linc02614
Linc02615
Linc02616
Linc02631
Linc02636
Linc02640
Linc02641
Linc02674
Linc-pint
Lingo1-as2
Lipe
Lipe-as1
Lipg
Lipt1
Lipt2
Lix1l-as1
Llgl1
Llgl2
Lman1
Lman1l
Lmbr1
Lmcd1
Lmf1
Lmln
Lmna
Lmnb1
Lmnb2
Lmntd2
Lmo2
Lmo4
Lmo7
Lmod1
Lnp1
Lnpep
Lonp1
Lonp2
Lonrf3
Loxl1
Lpar2
Lpar5
Lpcat1
Lpcat2
Lpin1
Lpin3
Lrat
Lrch1
Lrch3
Lrcol1
Lrfn3
Lrfn4
Lrfn5
Lrig3
Lrmda
Lrp1
Lrp10
Lrp3
Lrp4-as1
Lrp5
Lrpap1
Lrr1
Lrrc1
Lrrc14
Lrrc17
Lrrc23
Lrrc25
Lrrc27
Lrrc28
Lrrc29
Lrrc32
Lrrc36
Lrrc37a17p
Lrrc37a3
Lrrc37b
Lrrc3b
Lrrc42
Lrrc43
Lrrc45
Lrrc46
Lrrc49
Lrrc4b
Lrrc52
Lrrc59
Lrrc61
Lrrc63
Lrrc7
Lrrc71
Lrrc74b
Lrrc75a
Lrrc75b
Lrrc8a
Lrrc8b
Lrrc8c
Lrrc8d
Lrrc8e
Lrrc9
Lrrcc1
Lrrfip1
Lrrfip2
Lrrk2
Lrrn1
Lrsam1
Lrtomt
Lrwd1
Lsm10
Lsm14b
Lsm2
Lsm6
Lsm8
Lsp1
Lsr
Ltbp4
Ltbr
Luc7l
Luc7l2
Luc7l3
Lucat1
Lxn
Ly6e
Ly6g5c
Lyn
Lypd5
Lypd6
Lypd6b
Lyplal1
Lyrm1
Lztr1
Lzts3
Maats1
Mab21l2
Macf1
Maco1
Macrod2
Mad1l1
Mad2l1bp
Mad2l2
Madcam1
Madd
Maea
Mael
Maf1
Mafg-dt
Mafk
Magea4-as1
Magi1-it1
Magi2
Magi3
Magix
Maip1
Mak16
Malat1
Malsu1
Malt1
Mamdc4
Mamstr
Man1a2
Man1b1
Man1c1
Man2a1
Man2a2
Man2b2
Man2c1
Manbal
Manea
Maneal
Manf
Maoa
Map1a
Map1lc3a
Map1lc3b
Map1s
Map2
Map2k1
Map2k3
Map2k4
Map2k5
Map2k6
Map3k10
Map3k11
Map3k12
Map3k13
Map3k14
Map3k19
Map3k20
Map3k2-dt
Map3k3
Map3k4
Map3k7cl
Map4
Map4k1
Map4k3-dt
Map4k4
Map7d1
Mapk1
Mapk12
Mapk14
Mapk1ip1l
Mapk6
Mapk7
Mapk8
Mapk8ip1
Mapk8ip3
Mapkap1
Mapkapk3
Mapkapk5
Mapkbp1
Mapre2
Mapre3
Mapt
Mapt-it1
March10
March2
March6
March7
March9
Mark1
Mark2
Mark3
Mark4
Mars
Mars2
Marveld1
Marveld2
Marveld3
Mast1
Mast3
Mast4
Mastl
Mat2a
Mat2b
Matk
Matn1-as1
Matn2
Matn4
Matr3
Mau2
Mavs
Maz
Mbd3l1
Mbd5
Mbd6
Mbnl1
Mbnl2
Mboat7
Mbtps1
Mbtps2
Mccc2
Mcf2l
Mcf2l2
Mchr1
Mcidas
Mcm10
Mcm2
Mcm3ap-as1
Mcm4
Mcm5
Mcm8
Mcoln1
Mcoln2
Mcph1
Mcrip2
Mcrip2p1
Mcts1
Mcts2p
Mcu
Mdfic
Mdh1
Mdh2
Mdk
Mdm2
Mdm4
Mdp1
Mds2
Me2
Meak7
Mecom
Mecr
Med11
Med12l
Med14
Med14os
Med15
Med16
Med17
Med21
Med22
Med25
Med28
Med29
Med30
Med9
Mef2a
Mef2c-as1
Mef2c-as2
Megf10
Megf6
Megf8
Meioc
Meis1
Meis2
Meis3
Melk
Meltf
Meltf-as1
Memo1
Memo1p4
Men1
Mepce
Mertk
Mest
Mestit1
Met
Metap1d
Metap2
Metrnl
Mettl14
Mettl14-dt
Mettl15
Mettl16
Mettl17
Mettl22
Mettl23
Mettl25
Mettl26
Mettl2b
Mettl6
Mettl7a
Mettl7b
Mettl9
Mex3b
Mfap3
Mff
Mfn1
Mfn2
Mfrp
Mfsd1
Mfsd11
Mfsd12
Mfsd13a
Mfsd14b
Mfsd2a
Mfsd2b
Mfsd3
Mfsd4a
Mfsd4b
Mfsd5
Mfsd6
Mga
Mgam2
Mgat2
Mgat4b
Mgat5
Mgat5b
Mgme1
Mgrn1
Mgst3
Mhencr
Mia2
Mia3
Miat
Miatnb
Mib1
Mib2
Mica
Mical3
Micall1
Micall2
Micb
Micos10
Micos10-nbl1
Mid1ip1
Mid1ip1-as1
Mid2
Midn
Mief1
Mief2
Mier1
Mif
Mif-as1
Miga1
Miga2
Miip
Minar1
Mindy2
Mindy4
Mink1
Minpp1
Mios
Mip
Mipepp3
Mipol1
Mir100hg
Mir10a
Mir1181
Mir1199
Mir1204
Mir1205
Mir1224
Mir1227
Mir1229
Mir124-3
Mir1257
Mir125a
Mir125b1
Mir1281
Mir1282
Mir1292
Mir129-2
Mir136
Mir1469
Mir1538
Mir1539
Mir17
Mir17hg
Mir187
Mir18a
Mir191
Mir1915
Mir192
Mir193a
Mir193b
Mir194-2
Mir194-2hg
Mir196b
Mir19a
Mir200c
Mir200chg
Mir21
Mir2110
Mir212
Mir223
Mir2277
Mir22hg
Mir2861
Mir30a
Mir3124
Mir3131
Mir3137
Mir3143
Mir3147
Mir3150bhg
Mir3153
Mir3175
Mir3180-4
Mir3180-5
Mir3181
Mir3184
Mir3187
Mir3188
Mir3189
Mir3190
Mir3191
Mir3193
Mir3195
Mir3199-1
Mir3199-2
Mir320a
Mir339
Mir345
Mir3610
Mir3613
Mir3615
Mir3650
Mir3652
Mir3655
Mir3661
Mir3665
Mir3678
Mir3681hg
Mir378a
Mir3907
Mir3928
Mir3960
Mir422a
Mir423
Mir425
Mir4258
Mir4281
Mir432
Mir4323
Mir4422hg
Mir4434
Mir4435-2hg
Mir4442
Mir4443
Mir4444-1
Mir4448
Mir4449
Mir4453
Mir4453hg
Mir4458hg
Mir4466
Mir4470
Mir4479
Mir4489
Mir4492
Mir449c
Mir4515
Mir4519
Mir4521
Mir4523
Mir4534
Mir4634
Mir4638
Mir4645
Mir4651
Mir4674
Mir4677
Mir4687
Mir4692
Mir4706
Mir4707
Mir4726
Mir4734
Mir4738
Mir4739
Mir4741
Mir4745
Mir4746
Mir4747
Mir4751
Mir4757
Mir4766
Mir4767
Mir4781
Mir4785
Mir484
Mir492
Mir497hg
Mir5001
Mir503hg
Mir5088
Mir5090
Mir5091
Mir5187
Mir5188
Mir5193
Mir523
Mir525
Mir544b
Mir548ak
Mir548al
Mir548aw
Mir549a
Mir5580
Mir5587
Mir564
Mir5695
Mir5696
Mir5703
Mir5708
Mir574
Mir578
Mir5787
Mir584
Mir601
Mir602
Mir6077
Mir6079
Mir6084
Mir6089
Mir6090
Mir6125
Mir615
Mir6165
Mir632
Mir636
Mir638
Mir639
Mir648
Mir6508
Mir6509
Mir6515
Mir6516
Mir658
Mir661
Mir670hg
Mir6736
Mir6743
Mir6753
Mir6776
Mir6787
Mir6790
Mir6792
Mir6795
Mir6805
Mir6819
Mir6821
Mir6825
Mir6832
Mir6833
Mir6834
Mir6847
Mir6850
Mir6851
Mir6853
Mir6864
Mir6869
Mir6872
Mir6875
Mir6892
Mir7108
Mir7109
Mir7111
Mir718
Mir7-3
Mir7-3hg
Mir7515hg
Mir760
Mir762
Mir762hg
Mir7703
Mir7704
Mir7845
Mir8072
Mir8078
Mir921
Mir92b
Mir9-3
Mir935
Mir9-3hg
Mir99b
Mirlet7a1hg
Mirlet7bhg
Mirlet7e
Mirlet7i
Mis12
Misp3
Mitf
Mkln1
Mknk2
Mkrn1
Mkrn2
Mkrn2os
Mkrn4p
Mlc1
Mlec
Mlf1
Mlh1
Mllt10
Mllt6
Mlnr
Mlst8
Mlx
Mmaa
Mmachc
Mme
Mmel1
Mmp11
Mmp15
Mmp19
Mmp2
Mmp23b
Mmp24os
Mmp25
Mmp25-as1
Mmp28
Mmrn2
Mnat1
Mnd1
Mnt
Mnx1-as1
Mob1b
Mob4
Mocs3
Mogat1
Mok
Mon2
Morf4l1
Morf4l2-as1
Morn1
Morn2
Morn5
Mosmo
Mospd2
Mov10l1
Mpdu1
Mpg
Mphosph10
Mpi
Mpl
Mpnd
Mpp4
Mpp5
Mpp6
Mpp7-dt
Mpped1
Mprip
Mpst
Mpv17l
Mpv17l2
Mpzl1
Mras
Mrgprg
Mrgprg-as1
Mri1
Mrm1
Mrm2
Mrm3
Mroh1
Mrpl1
Mrpl10
Mrpl15
Mrpl15p1
Mrpl18
Mrpl19
Mrpl20-as1
Mrpl22
Mrpl30
Mrpl32
Mrpl33
Mrpl34
Mrpl35
Mrpl37
Mrpl38
Mrpl4
Mrpl40
Mrpl42
Mrpl43
Mrpl45
Mrpl48
Mrpl49
Mrpl52
Mrpl54
Mrpl58
Mrps11
Mrps12
Mrps16
Mrps17
Mrps18b
Mrps18c
Mrps2
Mrps22
Mrps30
Mrps31p4
Mrps35
Mrps36
Mrps6
Mrps7
Mrrf
Mrs2
Mrtfa
Mrtfb
Mrto4
Mrvi1-as1
Msantd3
Msc-as1
Msh2
Msh3
Msh6
Msi1
Msi2
Msl1
Msln
Msmo1
Msra
Msrb3
Mst1p2
Msto1
Msx2
Msx2p1
Mt1f
Mt1x
Mt2a
Mta1
Mta2
Mta3
Mtap
Mtbp
Mtcl1
Mtco1p12
Mtco3p12
Mtco3p18
Mtco3p19
Mtf2
Mtfp1
Mtfr1
Mtg1
Mtg2
Mthfd1
Mthfd1l
Mthfd2
Mthfd2l
Mthfr
Mtm1
Mtmr1
Mtmr11
Mtmr14
Mtmr2
Mtmr3
Mtmr9
Mtnd1p15
Mtnd1p32
Mtnd2p13
Mtnd2p2
Mtnd3p18
Mtnd3p25
Mtnd4lp26
Mtnd4lp30
Mtnd4p14
Mtnd4p32
Mtrex
Mtrnr2l1
Mtrr
Mttp
Mturn
Mtus2
Mtx1
Mtx2
Muc20
Muc3a
Muc4
Muc6
Mus81
Mvb12a
Mvb12b
Mvd
Mvk
Mvp
Mx1
Mxd1
Mxd3
Mxi1
Mxra7
Mxra8
Myadm
Myb
Mybl2
Mybph
Myc
Mycbp2-as1
Myd88
Mydgf
Myeov
Myh14
Myh9
Myl12a
Myl12b
Myl5
Myl6
Myl6b
Myl6p1
Mylip
Mylk
Mylk-as1
Mylpf
Mymx
Mynn
Myo15a
Myo15b
Myo18a
Myo18b
Myo19
Myo1b
Myo1c
Myo1e
Myo1g
Myo3a
Myo5b
Myo6
Myo7a
Myo9b
Myorg
Myrf
Myrfl
Myrip
Myt1
Myt1l
Myzap
Mzf1-as1
Mzt2a
Mzt2b
N4bp2
NA
Naa10
Naa15
Naa16
Naa20
Naa30
Naa35
Naa38
Naa40
Naa60
Naaladl1
Naaladl2
Nab1
Nab2
Nabp1
Nabp2
Nacc1
Nadk
Nadsyn1
Nagk
Naglu
Nagpa-as1
Nalt1
Nanos1
Nanos3
Nans
Napa
Napa-as1
Napg
Napsb
Narf
Narf-as1
Nars2
Nasp
Nat10
Nat14
Nat16
Nat8l
Nav1
Nav2
Nav2-as2
Nav3
Naxd
Naxe
Nbdy
Nbea
Nbeal1
Nbeal2
Nbl1
Nbpf12
Nbpf14
Nbpf3
Nbr1
Nbr2
Ncam1
Ncan
Ncapd2
Ncapg
Ncaph
Ncaph2
Ncbp1
Ncbp2l
Ncdn
Ncf4
Ncf4-as1
Nck1
Nck2
Nckap5
Ncln
Ncoa1
Ncoa3
Ncoa7
Ncor2
Ncr3lg1
Ncs1
Ncstn
Ndc80
Nde1
Ndel1
Ndfip1
Ndfip2
Ndor1
Ndrg4
Ndst1
Ndst2
Ndst3
Ndufa11
Ndufa13
Ndufa3
Ndufa3p3
Ndufa4l2
Ndufa6-dt
Ndufa7
Ndufa8p1
Ndufa9
Ndufaf2
Ndufaf3
Ndufaf4p1
Ndufaf5
Ndufaf6
Ndufaf7
Ndufaf8
Ndufb10
Ndufb10p1
Ndufb2
Ndufb3
Ndufb4
Ndufb4p11
Ndufb5
Ndufb6
Ndufb9
Ndufc1
Ndufs2
Ndufs3
Ndufs6
Ndufs7
Ndufs8
Ndufv1
Ndufv2
Ndufv3
Neat1
Nebl-as1
Necab2
Necab3
Necap1
Necap2
Nectin2
Nectin3
Nedd1
Nedd4l
Nedd8
Nedd8-mdp1
Nedd9
Nefh
Nefm
Neil1
Neil2
Neil3
Nek11
Nek6
Nek7
Nelfa
Nelfb
Nelfcd
Nemp1
Nenf
Neo1
Net1
Neu3
Neurl1
Neurl1b
Neurl4
Nf1
Nf2
Nfam1
Nfasc
Nfat5
Nfatc1
Nfatc2ip
Nfatc3
Nfatc4
Nfe2l1
Nfia
Nfic
Nfix
Nfkb1
Nfkb2
Nfkbia
Nfkbib
Nfkbie
Nfkbiz
Nfx1
Nfyc
Ngdn
Ngfr
Ngly1
Ngrn
Nhlrc2
Nhlrc3
Nhp2
Nhs
Nhsl2
Nif3l1
Nifk-as1
Nim1k
Ninj1
Nip7
Nipa1
Nipa2
Nipal1
Nipal3
Nipbl
Nipsnap1
Nipsnap2
Nipsnap3b
Nisch
Nit1
Nit2
Nkain1
Nkain4
Nkapd1
Nkila
Nkiras2
Nkpd1
Nktr
Nkx1-1
Nkx2-1
Nkx2-1-as1
Nlgn1
Nlgn2
Nlk
Nln
Nlrc5
Nlrp1
Nlrx1
Nmb
Nmd3
Nme1
Nme1-nme2
Nme2
Nme7
Nmi
Nmnat1
Nmnat2
Nmral1
Nmrk2
Nmt1
Nnat
Nnmt
Nnt
Noc2l
Noc4l
Noct
Nod2
Nog
Nol12
Nol4
Nol4l
Nol7
Nolc1
Nono
Nop14
Nop14-as1
Nop2
Nop53
Nop56
Nop58
Nop9
Nos1ap
Nos2p4
Nos3
Nosip
Notch3
Noto
Notum
Nox5
Noxa1
Npap1p6
Npas1
Npas4
Npepl1
Npepps
Nphp3-as1
Nphp4
Npl
Npm1
Npm1p2
Npm1p29
Npm1p46
Npnt
Nppa
Nppc
Nprl2
Nprl3
Npw
Npy5r
Nqo2
Nr1d2
Nr1h2
Nr1h3
Nr1i3
Nr2c2
Nr2f1
Nr2f2
Nr2f6
Nr4a1
Nr4a3
Nr5a2
Nrbf2
Nrbf2p2
Nrbp1
Nrf1
Nrg1
Nrg3
Nrgn
Nrl
Nrm
Nrn1
Nrn1l
Nrp2
Nrsn1
Nrsn2
Nrxn1
Nrxn3
Nsa2
Nsd1
Nsd2
Nsfl1c
Nsg2
Nsmaf
Nsmce1
Nsmce1-dt
Nsmce2
Nsrp1
Nsun3
Nsun4
Nsun6
Nt5cp1
Nt5cp2
Nt5dc1
Nt5dc2
Nt5e
Nt5m
Ntmt1
Ntn5
Ntng1
Ntng2
Ntpcr
Ntrk1
Ntrk2
Ntrk3
Nuak2
Nub1
Nubp1
Nubp2
Nubpl
Nucb1
Nucb2
Nudc
Nudcd2
Nudt1
Nudt13
Nudt16
Nudt16l1
Nudt17
Nudt19
Nudt2
Nudt22
Nudt4
Nudt7
Nudt9
Nuf2
Numa1
Numbl
Nup107
Nup188
Nup205
Nup210
Nup210l
Nup214
Nup35
Nup50
Nup58
Nup85
Nupl2
Nus1p2
Nusap1
Nutf2
Nutm1
Nutm2a-as1
Nvl
Nwd1
Nxn
Nxnl1
Nxnl2
Nxpe3
Nxph1
Nxph3
Nxph4
Nxt2
Nyap1
Oaf
Oaz1
Oaz3
Obscn
Obsl1
Ociad1
Ocrl
Odc1-dt
Odf2
Odf3b
Odr4
Ofd1
Oga
Ogdh
Ogfod1
Ogfr
Ogfrp1
Ogg1
Ogt
Oip5-as1
Olfm1
Olfml2a
Olmalinc
Oma1
Oosp1p2
Opa1
Oprd1
Optc
Optn
Or10ae3p
Or11g1p
Or1c1
Or2v1
Or2x1p
Or4e2
Or6c64p
Or7c1
Or7e14p
Or7e47p
Or8b6p
Orai1
Orai2
Orai3
Orc3
Orc5
Orc6
Os9
Osbp2
Osbpl2
Osbpl5
Osbpl6
Osbpl9
Oscar
Oser1-dt
Osgin1
Osgin2
Osm
Osmr
Osr2
Ostc
Ostf1
Otp
Otub1
Otub2
Otud1
Otulin
Otx1
Ovch1-as1
Ovol1
Oxa1l
Oxct1-as1
Oxnad1
Oxr1
Oxsm
Oxsr1
P2rx2
P2rx4
P2rx5
P2rx6
P2ry6
P2ry8
P3h2-as1
P3h3
P3h4
P4ha2
P4hb
P4htm
Pa2g4
Paaf1
Pabpc1
Pabpc1l
Pabpc4
Pabpn1
Pacerr
Pacrg
Pacrg-as1
Pacs1
Pacs2
Pacsin1
Pacsin2
Pacsin3
Pafah1b1
Pafah1b2
Pah
Paics
Paip2
Pak2
Pak3
Pak4
Palld
Palm
Palm2
Palm2-akap2
Pam
Pam16
Pan2
Pan3
Pank2
Pank4
Panx1
Paox
Papola
Papolg
Papss1
Papss2
Paqr4
Paqr7
Paqr8
Paqr9-as1
Pard3-as1
Pard3b
Pard6a
Pard6b
Park7
Parm1
Parp10
Parp14
Parp2
Parp3
Parp8
Parpbp
Parva
Parvb
Parvg
Patj
Patl2
Paupar
Pawr
Pawrp1
Pax1
Pax2
Pax6
Pax7
Pax8
Pax8-as1
Pax9
Paxbp1-as1
Paxip1-as1
Paxip1-as2
Paxx
Pbdc1
Pbx1
Pbx3
Pc
Pcat6
Pcat7
Pcbd2
Pcbp1
Pcbp2
Pcbp3
Pcbp4
Pcca
Pccb
Pcdh1
Pcdh10
Pcdh7
Pcdhac1
Pcdhb9
Pcdhgc3
Pced1b
Pcf11
Pcgf1
Pcgf3
Pcgf5
Pcif1
Pck2
Pclaf
Pcm1
Pcmt1
Pcna
Pcnp
Pcnpp3
Pcnt
Pcnx3
Pcnx4
Pcolce
Pcolce2
Pcoth
Pcp2
Pcsk2
Pcsk5
Pcsk6-as1
Pcsk9
Pctp
Pcyox1
Pcyox1l
Pdcd11
Pdcd2l
Pdcd4
Pdcd5
Pdcd5p1
Pdcd6
Pdcd6ip
Pdcd6ipp2
Pdcl3
Pde12
Pde1b
Pde2a
Pde3a
Pde3b
Pde4b
Pde4c
Pde6b
Pde8a
Pde9a
Pdha1
Pdhx
Pdia3
Pdia3p1
Pdia5
Pdia6
Pdik1l
Pdk1
Pdk2
Pdk3
Pdlim3
Pdlim5
Pdlim7
Pdp1
Pdp2
Pdpk1
Pdpn
Pds5b
Pdxdc1
Pdxk
Pdzd4
Pdzd7
Pdzrn4
Pear1
Pef1
Peg10
Peli2
Peli3
Per2
Per3
Pet100
Pex10
Pex13
Pex14
Pex26
Pex3
Pex5
Pex7
Pfas
Pfdn1
Pfdn4
Pfdn5
Pfdn6
Pfkfb2
Pfkfb3
Pfkfb4
Pfkl
Pfkm
Pfkp
Pfn1
Pgam1
Pgam1p11
Pgam5
Pgap2
Pgbd1
Pgbd2
Pgc
Pgd
Pgf
Pgghg
Pgk1
Pglyrp4
Pgm1
Pgm2
Pgm5p4
Pgpep1
Pgr-as1
Pgs1
Phactr1
Phactr2
Phactr4
Phax
Phb2
Phc1
Phf1
Phf10
Phf11
Phf13
Phf14
Phf19
Phf20
Phf20l1
Phf21a
Phf21b
Phf23
Phf24
Phf3
Phf7
Phgdh
Phkb
Phkg2
Phldb1
Phldb2
Phldb3
Phlpp2
Phospho2
Phpt1
Phrf1
Phtf2
Phyhd1
Phyhipl
Pi4k2a
Pias1
Pibf1
Pick1
Pidd1
Piezo1
Pifo
Pigb
Pigcp2
Pigg
Pigl
Pigq
Pigs
Pigt
Pigu
Pigw
Pigx
Pigy-dt
Pih1d3
Pik3c2a
Pik3c2b
Pik3c3
Pik3ca
Pik3cb
Pik3ip1-as1
Pik3r1
Pik3r2
Pikfyve
Pim1
Pim3
Pimreg
Pin1
Pinlyp
Pip4k2c
Pip5k1a
Pip5k1b
Pip5k1c
Pip5kl1
Pipox
Pisd
Pithd1
Pitpnc1
Piwil4
Pjvk
Pkd1
Pkd1l1
Pkd2l1
Pkd2l2
Pkdcc
Pkia
Pkib
Pkig
Pklr
Pkn1
Pkn2
Pkn2-as1
Pknox1
Pknox2
Pkp3
Pkp4
Pla2g12ap1
Pla2g15
Pla2g16
Pla2g2e
Pla2g4e-as1
Pla2g4f
Pla2g6
Plac9p1
Plau
Plb1
Plbd1-as1
Plbd2
Plcb1
Plcb2
Plcb3
Plcb4
Plce1
Plcg1
Plcg2
Plch2
Plcl1
Plcxd1
Plcxd2
Plcxd2-as1
Pld2
Pld3
Plekha1
Plekha3
Plekha4
Plekha5
Plekha8
Plekhb1
Plekhb2
Plekhd1
Plekhf1
Plekhf2
Plekhg1
Plekhg2
Plekhg3
Plekhg4
Plekhg4b
Plekhg5
Plekhh2
Plekhh3
Plekhj1
Plekhm1p1
Plekhm2
Plekho1
Plet1
Plk1
Plk3
Plk4
Plod1
Plod3
Plp1
Plp2
Plpp6
Plpp7
Plppr3
Pls1
Plxdc2
Plxna2
Plxna3
Plxnb3
Plxnc1
Pmaip1
Pmepa1
Pmf1
Pmf1-bglap
Pmfbp1
Pml
Pmm2
Pmp22
Pmpca
Pmpcb
Pms1
Pms2cl
Pnck
Pnkd
Pnkdp1
Pnkp
Pnma6b
Pnmt
Pnn
Pno1
Pnp
Pnpla1
Pnpla2
Pnpla3
Pnpla5
Pnpla6
Pnpla7
Pnpla8
Pnpo
Pnrc1
Pnrc2
Podn
Podnl1
Pofut1
Pofut2
Pogk
Poglut1
Pola1
Polb
Pold1
Pold2
Pold3
Poldip3
Pole
Pole2
Pole3
Pole4
Polg
Polh
Poli
Polk
Polm
Poln
Polr1b
Polr1c
Polr1d
Polr1e
Polr2a
Polr2b
Polr2c
Polr2f
Polr2g
Polr2h
Polr2m
Polr3b
Polr3c
Polr3d
Polr3e
Polr3f
Polr3g
Polr3gl
Polr3h
Polrmt
Pom121
Pom121c
Pomk
Pomp
Pomt1
Pop1
Pop4
Pop7
Por
Porcn
Pot1-as1
Poteh
Potei
Pou2f1
Pou2f2
Pou3f2
Pou3f3
Pou4f2
Pou5f1b
Ppan
Ppan-p2ry11
Ppara
Ppard
Pparg
Ppargc1b
Ppcdc
Ppcs
Ppdpf
Ppef1
Ppfia1
Ppfia3
Ppfia4
Ppfibp1
Ppfibp2
Pphln1
Ppia
Ppiap3
Ppiap35
Ppie
Ppif
Ppig
Ppih
Ppil2
Ppip5k2
Ppl
Ppm1a
Ppm1b
Ppm1d
Ppm1f
Ppm1g
Ppm1k-dt
Ppm1l
Ppm1m
Ppm1n
Ppme1
Ppox
Ppp1cb
Ppp1r11
Ppp1r12a-as1
Ppp1r12b
Ppp1r12c
Ppp1r13l
Ppp1r14a
Ppp1r15a
Ppp1r16a
Ppp1r17
Ppp1r21
Ppp1r26-as1
Ppp1r27
Ppp1r36
Ppp1r37
Ppp1r3e
Ppp1r3f
Ppp1r7
Ppp1r8
Ppp1r9a
Ppp2r3a
Ppp2r3b
Ppp2r5b
Ppp2r5c
Ppp2r5d
Ppp3cb-as1
Ppp4c
Ppp4r1-as1
Ppp4r1l
Ppp4r2
Ppp4r4
Ppp5c
Ppp5d1
Ppp6r1
Ppp6r2
Ppp6r3
Pprc1
Ppt2
Ppt2-egfl8
Ppwd1
Pqbp1
Pqlc2
Pqlc3
Prcc
Prcd
Prdm11
Prdm16
Prdm2
Prdm8
Prdm9
Prdx1
Prdx4
Prdx5
Prdx6
Preb
Prelid1
Prelid3a
Prelid3b
Prex2
Prickle1
Prickle2-as3
Prickle4
Prim1
Primpol
Prkaa2
Prkab1
Prkaca
Prkacb
Prkag2-as1
Prkar1a
Prkar2a-as1
Prkca
Prkcb
Prkcd
Prkce
Prkcg
Prkch
Prkcq-as1
Prkcsh
Prkcz
Prkd2
Prkg1
Prkra-as1
Prkrip1
Prmt1
Prmt2
Prmt3
Prmt6
Prmt7
Prmt8
Prnp
Prorsd1p
Proser2
Proser3
Prox1
Prpf18
Prpf3
Prpf31
Prpf38b
Prpf39
Prpf4
Prpf40a
Prpf40b
Prpf4b
Prpf8
Prps1
Prps2
Prpsap2
Prr11
Prr14
Prr16
Prr19
Prr29
Prr3
Prr36
Prr5
Prr5l
Prr7
Prr7-as1
Prrc1
Prrc2a
Prrc2b
Prrg1
Prrg2
Prrt2
Prrt3
Prrt3-as1
Prss12
Prss16
Prss23
Prss30p
Prss36
Prss46p
Prss56
Prtn3
Prune1
Prxl2b
Psap
Psat1
Psca
Psd
Psen1
Psen2
Psenen
Psg4
Pskh1
Psma3
Psma4
Psma6
Psmb10
Psmb3
Psmb6
Psmb8
Psmc1
Psmc2
Psmc3
Psmc4
Psmc5
Psmc6
Psmd1
Psmd11
Psmd13
Psmd14
Psmd2
Psmd3
Psmd4
Psmd7
Psmd8
Psmd9
Psme1
Psme2
Psme3
Psmf1
Psmg2
Psmg3
Psmg4
Psors1c1
Psors1c3
Pstk
Pstpip1
Ptbp1
Ptbp2
Ptcd2
Ptcd3
Ptch2
Ptchd1
Ptdss1
Ptdss2
Pten
Ptenp1-as
Pter
Ptf1a
Ptger4
Ptger4p2
Ptges3l-aarsd1
Pth1r
Ptk2
Ptk2b
Ptk7
Ptma
Ptms
Ptov1
Ptov1-as1
Ptov1-as2
Ptp4a1
Ptp4a2
Ptp4a2p1
Ptpa
Ptpdc1
Ptpmt1
Ptpn1
Ptpn11
Ptpn13
Ptpn18
Ptpn22
Ptpn23
Ptpn4
Ptpn6
Ptpra
Ptprd-as2
Ptpre
Ptprf
Ptprg
Ptprh
Ptprj
Ptprk
Ptprn2
Ptpro
Ptpru
Ptprvp
Ptrh1
Ptrh2
Pts
Pttg1
Puf60
Pum1
Pura
Pus1
Pvr
Pvt1
Pwp1
Pwwp2b
Pwwp3a
Pxk
Pxmp2
Pxn
Pxn-as1
Pxylp1
Pycard
Pycr1
Pyroxd1
Qars
Qki
Qpctl
Qrich1
Qser1
Qsox1
Qtrt1
Qtrt2
R3hcc1
R3hcc1l
R3hdm1
Rab10
Rab11a
Rab11b
Rab11fip3
Rab11fip4
Rab11fip5
Rab12
Rab18
Rab1b
Rab22a
Rab25
Rab26
Rab27b
Rab2a
Rab30-as1
Rab31
Rab33b
Rab37
Rab3gap1
Rab3ip
Rab40c
Rab42
Rab4a
Rab4b
Rab4b-egln2
Rab5a
Rab5b
Rab5if
Rab6c
Rab7a
Rab7b
Rab8a
Rab8b
Rab9a
Rabac1
Rabep1
Rabep2
Rabgap1
Rabgap1l
Rabgef1
Rabggtb
Rabl2a
Rabl6
Rac1
Rac3
Rad17
Rad21-as1
Rad21l1
Rad23a
Rad23b
Rad50
Rad51
Rad51ap1
Rad51c
Rad54l
Rad9a
Rad9b
Radx
Rae1
Rag1
Rag2
Rai1
Rai14
Rai1-as1
Rala
Ralb
Ralbp1
Ralgapa1p1
Ralgapb
Ralgps1
Ralgps2
Raly
Ralyl
Ramp1
Ramp2
Ran
Ranbp1
Ranbp17
Ranbp2
Ranbp3
Rap1b
Rap1gap2
Rap2b
Rap2c
Rap2c-as1
Rapgef2
Rapgef3
Rapgef4
Rarb
Rarres2
Rars
Rasa1
Rasa2
Rasa4
Rasal2
Rasal3
Rasgrp2
Rasgrp3
Rasip1
Rasl10a
Rasl10b
Rasl11a
Rasl11b
Rassf1
Rassf10
Rassf1-as1
Rassf3
Rassf4
Rassf5
Rassf8
Raver1
Raver2
Rb1
Rbak
Rbak-rbakdn
Rbbp4
Rbbp6
Rbbp8
Rbck1
Rbfa
Rbfox1
Rbfox3
Rbl2
Rbm10
Rbm14
Rbm14-rbm4
Rbm15
Rbm17
Rbm24
Rbm25
Rbm26-as1
Rbm28
Rbm3
Rbm33
Rbm34
Rbm38
Rbm39
Rbm4
Rbm42
Rbm45
Rbm48
Rbm5
Rbm6
Rbm7
Rbms1
Rbms2
Rbms3
Rbmx2
Rbp5
Rbpj
Rbpms
Rbsn
Rbx1
Rcan3
Rcc1
Rcc1l
Rcc2p6
Rccd1
Rce1
Rcl1
Rcn1
Rcn2
Rcn3
Rcor3
Rcsd1
Rdh10
Rdh13
Rdh5
Rec8
Reck
Reep1
Reep2
Reep6
Rel
Rela
Relb
Relch
Rell2
Relt
Rem2
Renbp
Repin1
Reps2
Rer1
Resf1
Rest
Ret
Retreg2
Rex1bd
Rexo2
Rexo5
Rf00003
Rf00004
Rf00012
Rf00015
Rf00017
Rf00019
Rf00024
Rf00066
Rf00092
Rf00099
Rf00100
Rf00134
Rf00156
Rf00181
Rf00279
Rf00345
Rf00407
Rf00416
Rf00554
Rf00568
Rf00599
Rf01210
Rf01684
Rf01871
Rf01877
Rf01882
Rf01883
Rf01955
Rf01956
Rf01957
Rf01975
Rf01976
Rf01986
Rf01987
Rf01992
Rf02040
Rf02041
Rf02042
Rf02043
Rf02103
Rf02110
Rf02116
Rf02118
Rf02122
Rf02124
Rf02125
Rf02137
Rf02138
Rf02139
Rf02142
Rf02148
Rf02149
Rf02157
Rf02158
Rf02174
Rf02175
Rf02176
Rf02179
Rf02180
Rf02187
Rf02188
Rf02196
Rf02198
Rf02200
Rf02215
Rf02216
Rf02217
Rf02220
Rf02271
Rfc3
Rfc5
Rfesd
Rflna
Rfpl1s
Rfx1
Rfx3-as1
Rfx4
Rfx6
Rfxank
Rfxap
Rgl1
Rgl2
Rgl3
Rgma
Rgmb
Rgmb-as1
Rgn
Rgp1
Rgs12
Rgs17
Rgs2
Rgs20
Rgs3
Rgs6
Rgs9
Rgs9bp
Rhbdd1
Rhbdd2
Rhbdd3
Rhbdf1
Rhebl1
Rhebp2
Rhno1
Rhoa
Rhob
Rhobtb2
Rhobtb3
Rhod
Rhoh
Rhoqp1
Rhot1
Rhot2
Rhoxf1p3
Rhpn1
Ribc1
Ric1
Ric8a
Ric8b
Rif1
Riiad1
Rimkla
Rimklb
Rims1
Rims2
Rin1
Ring1
Rint1
Riok1
Riok3
Riox1
Ripk1
Ripk2
Ripk3
Ripor1
Ripor3
Ripply2
Rita1
Rmc1
Rmdn2
Rmi1
Rmi2
Rmnd5b
Rmrp
Rn7sk
Rn7skp107
Rn7skp114
Rn7skp127
Rn7skp174
Rn7skp175
Rn7skp187
Rn7skp237
Rn7skp276
Rn7skp291
Rn7skp297
Rn7skp299
Rn7skp92
Rn7sl1
Rn7sl130p
Rn7sl181p
Rn7sl188p
Rn7sl2
Rn7sl268p
Rn7sl3
Rn7sl402p
Rn7sl417p
Rn7sl477p
Rn7sl523p
Rn7sl535p
Rn7sl552p
Rn7sl555p
Rn7sl600p
Rn7sl605p
Rn7sl636p
Rn7sl63p
Rn7sl645p
Rn7sl650p
Rn7sl674p
Rn7sl688p
Rn7sl736p
Rn7sl832p
Rna5sp103
Rna5sp18
Rna5sp21
Rna5sp230
Rna5sp351
Rna5sp382
Rna5sp440
Rna5sp45
Rna5sp473
Rna5sp492
Rna5sp505
Rna5sp60
Rna5sp71
Rna5sp75
Rnase4
Rnaseh1-as1
Rnaseh2a
Rnaseh2b
Rnaseh2c
Rnasek
Rnasek-c17orf49
Rnd2
Rnf10
Rnf11
Rnf111
Rnf112
Rnf114
Rnf121
Rnf123
Rnf126
Rnf13
Rnf130
Rnf135
Rnf138
Rnf14
Rnf144a
Rnf144b
Rnf146
Rnf157
Rnf157-as1
Rnf165
Rnf166
Rnf167
Rnf180
Rnf181
Rnf182
Rnf185
Rnf187
Rnf2
Rnf20
Rnf207
Rnf216p1
Rnf217
Rnf219-as1
Rnf220
Rnf24
Rnf26
Rnf31
Rnf32
Rnf34
Rnf40
Rnf41
Rnf43
Rnf44
Rnf5
Rnf7
Rnf8
Rnft1-dt
Rnft2
Rnh1
Rnmt
Rnpep
Rnps1
Rnu11
Rnu1-1
Rnu1-117p
Rnu1-120p
Rnu1-13p
Rnu12
Rnu1-2
Rnu1-20p
Rnu1-85p
Rnu1-8p
Rnu1-92p
Rnu2-17p
Rnu2-2p
Rnu2-31p
Rnu2-51p
Rnu2-64p
Rnu4-1
Rnu4-2
Rnu4-27p
Rnu4-28p
Rnu4-30p
Rnu4-63p
Rnu4-8p
Rnu4atac
Rnu5a-1
Rnu5a-5p
Rnu5b-1
Rnu5d-1
Rnu5e-1
Rnu5e-4p
Rnu5e-6p
Rnu5f-1
Rnu6-1
Rnu6-1005p
Rnu6-103p
Rnu6-1057p
Rnu6-1137p
Rnu6-1154p
Rnu6-1223p
Rnu6-1272p
Rnu6-1311p
Rnu6-1340p
Rnu6-196p
Rnu6-2
Rnu6-247p
Rnu6-293p
Rnu6-299p
Rnu6-339p
Rnu6-370p
Rnu6-371p
Rnu6-390p
Rnu6-41p
Rnu6-430p
Rnu6-431p
Rnu6-481p
Rnu6-510p
Rnu6-518p
Rnu6-600p
Rnu6-678p
Rnu6-682p
Rnu6-7
Rnu6-722p
Rnu6-73p
Rnu6-740p
Rnu6-761p
Rnu6-8
Rnu6-818p
Rnu6-881p
Rnu6-882p
Rnu6-884p
Rnu6-886p
Rnu6-9
Rnu6-920p
Rnu6-92p
Rnu6-951p
Rnu6atac
Rnu7-1
Rnu7-13p
Rnu7-26p
Rnu7-27p
Rnu7-70p
Rnvu1-14
Rnvu1-15
Rnvu1-19
Rnvu1-4
Rnvu1-6
Rnvu1-7
Rny1
Rny1p6
Rny3
Rny4
Ro60
Robo2
Robo3
Rock1p1
Rom1
Romo1
Ropn1l
Rora-as1
Rpa1
Rpain
Rpap2
Rparp-as1
Rpf1
Rpf2
Rph3a
Rpl10
Rpl10a
Rpl10p15
Rpl10p2
Rpl10p3
Rpl11
Rpl12p14
Rpl12p41
Rpl13
Rpl13a
Rpl13p5
Rpl14
Rpl15
Rpl17
Rpl17p1
Rpl18a
Rpl19
Rpl21
Rpl21p112
Rpl21p133
Rpl21p6
Rpl22
Rpl22p3
Rpl23a
Rpl23ap8
Rpl23ap82
Rpl23ap94
Rpl26
Rpl26l1
Rpl27
Rpl27a
Rpl28
Rpl3
Rpl31
Rpl32p28
Rpl34
Rpl34p6
Rpl35a
Rpl36
Rpl36a
Rpl36a-hnrnph2
Rpl36p2
Rpl37a
Rpl38
Rpl38p4
Rpl39
Rpl3p7
Rpl4
Rpl41
Rpl5
Rpl5p10
Rpl5p23
Rpl5p28
Rpl6p9
Rpl7a
Rpl7l1
Rpl7l1p3
Rpl7l1p5
Rpl7p41
Rpl7p44
Rpl9
Rplp0
Rplp1
Rplp2
Rpn2
Rpp14
Rpp21
Rpp30
Rpp38
Rpph1
Rprd1b
Rprd2
Rps11
Rps12
Rps12p16
Rps15
Rps18
Rps19
Rps19bp1
Rps2
Rps21
Rps23
Rps24
Rps25
Rps26
Rps26p52
Rps27
Rps27a
Rps27ap13
Rps27p25
Rps28
Rps29
Rps29p16
Rps2p32
Rps2p52
Rps3
Rps3a
Rps4xp16
Rps5p3
Rps6ka1
Rps6kb1
Rps6kb2
Rps6kc1
Rps6kl1
Rps7
Rps7p2
Rps8
Rps9
Rpsa
Rpsap31
Rpsap52
Rptor
Rpusd2
Rpusd3
Rraga
Rrbp1
Rreb1
Rrm1
Rrm2
Rrnad1
Rrp1
Rrp12
Rrp15
Rsad1
Rsad2
Rsbn1
Rsbn1l
Rsph4a
Rspo3
Rspry1
Rsrc1
Rtca
Rtca-as1
Rtel1
Rtel1-tnfrsf6b
Rtf1
Rtf2
Rtl8c
Rtn2
Rtn3
Rtn4r
Rtp5
Rtraf
Rufy1
Rufy3
Rufy4
Rundc1
Rundc3a
Runx1
Runx1t1
Runx2
Runx3
Rusc1
Ruvbl1-as1
Rwdd1
Rwdd3
Rwdd4p1
Rxrb
Rxylt1
S100a6
S100pbp
Saa3p
Sac3d1
Sacm1l
Sae1
Safb
Sall3
Salrna1
Samd10
Samd11
Samd13
Samd15
Samd4a
Samd4b
Samd5
Samd8
Samm50
Samsn1
Samsn1-as1
Sap18
Sap25
Sap30
Sap30bp
Sap30l
Sapcd2p3
Sar1a
Sars2
Sart1
Sat1
Satb1-as1
Satb2
Satb2-as1
Saxo2
Sbk2
Sbno2
Sc5d
Scaf1
Scaf8
Scai
Scamp1
Scamp2
Scamp3
Scamp4
Scamp5
Scand2p
Scaper
Scarf1
Scarna13
Scarna16
Scarna2
Scarna22
Scart1
Scat8
Scfd1
Scg3
Scg5
Scgn
Schip1
Scly
Scml1
Scn1b
Scn5a
Scn8a
Scnm1
Scnn1a
Scoc
Scp2
Scpep1
Scrn3
Scyl1
Scyl2
Sdad1
Sdc2
Sdcbp
Sdcbp2-as1
Sdcbpp2
Sdccag8
Sdf2l1
Sdf4
Sdha
Sdhaf1
Sdhaf2
Sdhaf3
Sdhaf4
Sdhd
Sdk1
Sdr39u1
Sdsl
Sec11c
Sec14l1
Sec14l3
Sec14l4
Sec14l5
Sec16a
Sec1p
Sec22a
Sec23a-as1
Sec23b
Sec23ip
Sec24a
Sec24b
Sec24c
Sec61a1
Sec61a2
Sec61b
Sec62
Secisbp2
Seh1l
Selenoh
Selenoi
Selenom
Selenon
Selenoo
Selenos
Selenot
Selenow
Sema3a
Sema3b
Sema3f
Sema3g
Sema4a
Sema4b
Sema4c
Sema4f
Sema4g
Sema6d
Senp2
Senp3
Senp3-eif4a1
Senp5
Senp8
Sepsecs-as1
Sept1
Sept11
Sept2
Sept3
Sept4
Sept4-as1
Sept5
Sept7
Sept9
Serbp1p1
Serf2
Serinc4
Serinc5
Serp1
Serpina12
Serpinb8
Serpinb9p1
Serpine1
Serpinf1
Serpinh1
Serpini1
Set
Setbp1
Setd1a
Setd1b
Setd5
Setd6
Setd9
Setdb2
Setmar
Setp14
Setx
Sez6l
Sf3a2
Sf3b2
Sf3b3
Sfi1
Sfpq
Sfr1
Sfswap
Sft2d2
Sft2d3
Sftpc
Sfxn1
Sfxn2
Sgca
Sgf29
Sgk3
Sgms1-as1
Sgms2
Sgo1
Sgo1-as1
Sgo2
Sgpl1
Sgsh
Sgsm1
Sgsm3
Sh2b1
Sh2b3
Sh2d2a
Sh2d3c
Sh2d4a
Sh2d6
Sh2d7
Sh3bgr
Sh3bgrl
Sh3bgrl3
Sh3bp2
Sh3bp4
Sh3gl2
Sh3gl3
Sh3glb1
Sh3rf2
Sh3rf3
Sh3tc1
Sh3tc2-dt
Shank3
Shbg
Shc1
Shd
Shf
Shisa5
Shisal2b
Shkbp1
Shld1
Shld2
Shld3
Shmt2
Shoc1
Shoc2
Shroom3
Siah1
Sidt2
Sigirr
Siglecl1
Silc1
Sin3a
Sin3b
Sipa1
Sipa1l1
Sipa1l3
Sirpa
Sirt1
Sirt2
Sirt4
Sirt5
Sirt6
Sirt7
Siva1
Ska1
Skap1
Skil
Skint1l
Skiv2l
Skor1
Skp2
Slain1
Slc10a3
Slc12a1
Slc12a2
Slc12a4
Slc12a5
Slc12a9
Slc12a9-as1
Slc13a3
Slc13a4
Slc14a1
Slc14a2
Slc16a10
Slc16a13
Slc16a1-as1
Slc16a2
Slc16a3
Slc16a5
Slc16a7
Slc16a8
Slc17a7
Slc17a9
Slc19a1
Slc20a1
Slc22a11
Slc22a15
Slc22a17
Slc22a18
Slc22a18as
Slc22a31
Slc22a4
Slc22a5
Slc23a3
Slc24a1
Slc24a3
Slc24a4
Slc25a10
Slc25a12
Slc25a19
Slc25a21-as1
Slc25a25
Slc25a26
Slc25a27
Slc25a29
Slc25a3
Slc25a30-as1
Slc25a34
Slc25a36
Slc25a38
Slc25a4
Slc25a41
Slc25a42
Slc25a44
Slc25a46
Slc25a48
Slc25a5
Slc26a1
Slc26a10
Slc26a11
Slc26a2
Slc26a4-as1
Slc26a6
Slc27a1
Slc27a3
Slc27a4
Slc27a5
Slc27a6
Slc29a1
Slc29a3
Slc29a4
Slc2a1
Slc2a10
Slc2a11
Slc2a1-as1
Slc2a4rg
Slc2a8
Slc30a2
Slc30a5
Slc30a6
Slc30a8
Slc30a9
Slc35a1
Slc35a3
Slc35a4
Slc35a5
Slc35b1
Slc35c1
Slc35c2
Slc35e2a
Slc35e2b
Slc35f3
Slc35f6
Slc35g1
Slc35g2
Slc36a1
Slc37a1
Slc37a3
Slc38a1
Slc38a11
Slc38a2
Slc38a3
Slc38a6
Slc39a1
Slc39a10
Slc39a13
Slc39a4
Slc39a6
Slc39a7
Slc39a9
Slc3a2
Slc41a3
Slc43a1
Slc43a2
Slc43a3
Slc44a1
Slc44a2
Slc44a3
Slc44a4
Slc45a1
Slc47a1p1
Slc48a1
Slc49a3
Slc49a4
Slc4a11
Slc4a1ap
Slc4a2
Slc4a3
Slc4a4
Slc4a8
Slc50a1
Slc52a1
Slc52a2
Slc52a3
Slc6a1
Slc6a11
Slc6a12
Slc6a13
Slc6a2
Slc6a20
Slc6a6
Slc6a8
Slc7a14-as1
Slc7a2
Slc7a5
Slc7a6
Slc8a2
Slc8a3
Slc9a1
Slc9a2
Slc9a3
Slc9a3r1
Slc9a3r2
Slc9a5
Slc9a6
Slc9a8
Slc9b2
Slco2a1
Slco4a1
Slf1
Slf2
Slfn5
Slit1
Slit2
Slitrk5
Slk
Slmap
Sltm
Smad3
Smad4
Smad5
Smad6
Smap1
Smap2
Smarca2
Smarca4
Smarcad1
Smarcal1
Smarcb1
Smarcd1
Smarcd2
Smc2
Smc3
Smc4
Smchd1
Smco3
Smdt1
Smg1p1
Smg1p3
Smg7
Smg7-as1
Smg8
Smg9
Smim1
Smim10l1
Smim12
Smim13
Smim15-as1
Smim19
Smim2
Smim25
Smim26
Smim27
Smim29
Smim2-as1
Smim39
Smim4
Smim40
Smim5
Smim6
Smim7
Smim8
Smkr1
Smoc1
Smox
Smpd1
Smpd2
Smpdl3a
Smpdl3b
Sms
Smtn
Smyd2
Smyd5
Snai3-as1
Snap23
Snap25
Snap29
Snap47
Snapc2
Snapc3
Snapin
Sncaip
Sncg
Snd1
Sned1
Snhg1
Snhg11
Snhg16
Snhg18
Snhg19
Snhg20
Snhg21
Snhg25
Snhg26
Snhg29
Snhg3
Snhg4
Snhg8
Snhg9
Snora10
Snora13
Snora24
Snora26
Snora38
Snora3a
Snora48
Snora50c
Snora51
Snora52
Snora6
Snora64
Snora68
Snora70
Snora71e
Snora73a
Snora73b
Snora74d
Snora78
Snora80c
Snord101
Snord104
Snord105
Snord110
Snord118
Snord12
Snord12b
Snord12c
Snord15a
Snord17
Snord1c
Snord2
Snord22
Snord24
Snord25
Snord26
Snord27
Snord28
Snord35b
Snord36b
Snord3a
Snord3b-2
Snord3c
Snord3d
Snord42b
Snord43
Snord45a
Snord45b
Snord45c
Snord46
Snord48
Snord49a
Snord49b
Snord51
Snord52
Snord55
Snord56
Snord58b
Snord58c
Snord60
Snord65
Snord65b
Snord68
Snord83b
Snord86
Snph
Snrk
Snrnp200
Snrnp25
Snrnp27
Snrnp35
Snrnp70
Snrpa
Snrpb2
Snrpc
Snrpd1
Snrpd2
Snrpd3
Snrpe
Snrpf
Snrpg
Snrpgp10
Snrpgp12
Snrpn
Sntb2
Sntg1
Sntg2
Snurf
Snx1
Snx10
Snx11
Snx15
Snx17
Snx18
Snx2
Snx20
Snx21
Snx22
Snx24
Snx25
Snx25p1
Snx27
Snx29
Snx29p2
Snx33
Snx7
Snx9
Soat1
Sobp
Socs1
Socs2
Socs4
Socs5
Socs7
Sod1
Soga1
Soga3
Son
Sorcs2
Sorcs3
Sord
Sorl1
Sort1
Sos2
Sowaha
Sox12
Sox13
Sox21-as1
Sox2-ot
Sox8
Sox9
Sp1
Sp140l
Sp2
Sp2-as1
Sp4
Sp5
Spa17
Spaca3
Spaca5
Spaca6
Spag1
Spag16
Spag4
Spart-as1
Spast
Spata1
Spata13
Spata17
Spata18
Spata20
Spata21
Spata33
Spata3-as1
Spata5
Spata6l
Spata7
Spats2
Spats2l
Spcs1
Spcs2
Spdef
Spdl1
Specc1
Specc1l
Specc1l-adora2a
Specc1p1
Spef2
Speg
Spegnb
Spen
Spesp1
Spg7
Sphk1
Sphk2
Spi1
Spin1
Spint2
Spire2
Spns1
Spocd1
Spopl
Sppl2b
Spr
Spred1
Spred3
Sprtn
Spry1
Spry4
Spry4-as1
Spryd3
Spsb2
Spsb3
Sptan1
Sptbn1
Sptbn4
Spty2d1os
Spx
Sqle
Sqstm1
Sra1
Src
Srcap
Srd5a1
Srd5a3
Srd5a3-as1
Srebf1
Srebf2
Srek1
Srfbp1
Srgap1
Srgap2-as1
Srgap3
Srm
Srp19
Srp54
Srp72
Srp9
Srprb
Srr
Srrd
Srrm1
Srrm2
Srrm3
Srrm5
Srrt
Srsf11
Srsf2
Srsf3
Srsf5
Srsf6
Srsf8
Srxn1
Ss18l1
Ss18l2
Ssb
Ssbp1
Ssbp4
Ssh1
Ssh3
Ssmem1
Sspn
Sspo
Ssr1
Ssr4
Ssrp1
Sssca1
Sstr2
Sstr5
Sstr5-as1
Ssu72p1
Ssuh2
St18
St20
St3gal2
St3gal3
St3gal5-as1
St3gal6
St6gal2
St6galnac6
St7
St7-as1
St7-ot4
St8sia2
St8sia5
Stab1
Stac
Stac3
Stag2
Stag3
Stag3l4
Stag3l5p
Stag3l5p-pvrig2p-pilrb
Stam
Stambp
Stambpl1
Stard10
Stard3
Stard3nl
Stard4-as1
Stard7-as1
Stard8
Stard9
Stat3
Stat5a
Steap1
Steap2
Steap3
Stim1
Stim2
Stip1
Stk10
Stk11
Stk11ip
Stk16
Stk17a
Stk19
Stk24-as1
Stk25
Stk26
Stk32a
Stk35
Stk36
Stk38l
Stk4
Stk40
Stkld1
Stmn3
Stmnd1
Stmp1
Stoml1
Ston1
Stox1
Stpg1
Stra6
Stra6lp
Stradb
Strap
Strip1
Strip2
Strn4
Stt3a
Stt3b
Stub1
Stum
Stx11
Stx12
Stx16
Stx16-npepl1
Stx17
Stx18-as1
Stx1a
Stx3
Stx4
Stx5
Stxbp1
Stxbp2
Stxbp3
Stxbp4
Stxbp5
Styx
Styxl1
Sub1
Sucla2-as1
Suclg2-as1
Suco
Sufu
Sugct
Sugt1
Sugt1p4
Sugt1p4-stra6lp
Sult2b1
Sumf2
Sun1
Sun2
Supt5h
Supt6h
Supv3l1
Surf1
Surf2
Susd1
Susd3
Susd6
Suv39h1
Suv39h2
Suz12
Suz12p1
Sv2b
Sv2c
Svil-as1
Swap70
Swi5
Swsap1
Swt1
Syap1
Syk
Sympk
Syn2
Syn3
Syne2
Syngap1
Syngap1-as1
Syngr1
Syngr2
Syngr3
Syngr4
Synj2
Synj2bp-cox16
Synm
Synpo
Synpo2
Syp
Sypl1
Sys1
Sys1-dbndd2
Syt1
Syt12
Syt13
Syt14
Syt9
Sytl4
Szrd1
Szt2
Tab1
Tab2
Tab2-as1
Tacc1
Tacc2
Tacc3
Taco1
Tada2a
Tada2b
Taf15
Taf1b
Taf4
Taf4b
Taf6l
Taf8
Tagln
Tagln3
Taldo1
Tango2
Tango6
Tank
Taok1
Tapbp
Tapbpl
Tapt1-as1
Tarbp2
Tardbp
Tars
Tars2
Tarsl2
Tas1r1
Tasor2
Tat-as1
Tatdn2
Tatdn3
Tax1bp1
Tbc1d1
Tbc1d10b
Tbc1d10c
Tbc1d13
Tbc1d14
Tbc1d15
Tbc1d16
Tbc1d17
Tbc1d19
Tbc1d22a
Tbc1d22b
Tbc1d23
Tbc1d24
Tbc1d25
Tbc1d30
Tbc1d31
Tbc1d5
Tbc1d8-as1
Tbc1d8b
Tbc1d9b
Tbcb
Tbcc
Tbcd
Tbce
Tbcel
Tbk1
Tbkbp1
Tbl1x
Tbl3
Tbp
Tbpl1
Tbpl2
Tbr1
Tbrg1
Tbx1
Tbx10
Tbx2
Tbx21
Tbx3
Tbx4
Tbxas1
Tcaim
Tcea2
Tcea3
Tceal1
Tceal2
Tceal3
Tceal4
Tceal9
Tceanc
Tceanc2
Tcerg1
Tcerg1l-as1
Tcf12
Tcf19
Tcf25
Tcf3
Tcf4
Tcf7l2
Tcfl5
Tchp
Tcirg1
Tcn2
Tcof1
Tcp11l1
Tcp11l2
Tcta
Tctex1d1
Tctn1
Tctn2
Tdg
Tdgf1p7
Tdh
Tdp1
Tdrd10
Tdrd3
Tdrd5
Tdrd9
Tdrkh-as1
Tead1
Tead2
Tead4
Tecpr2
Tecr
Tedc1
Tef
Telo2
Ten1
Ten1-cdk3
Tenm3
Tent2
Tent4a
Tent4b
Tepp
Tepsin
Terc
Terf1
Terf2ip
Tert
Tes
Tesc-as1
Tesk1
Tet2
Tet3
Tex13c
Tex14
Tex2
Tex21p
Tex22
Tex261
Tex264
Tex38
Tex45
Tex54
Tex9
Tfam
Tfap2a-as1
Tfap4
Tfdp1
Tfeb
Tfg
Tfrc
Tgfb1i1
Tgfb2
Tgfbi
Tgfbr1
Tgfbr2
Tgfbr3l
Tgif1
Tgif2
Tgif2-rab5if
Tgm2
Tgs1
Th
Thap11
Thap2
Thap3
Thap6
Thap7-as1
Thap9
Thap9-as1
Thbs1
Thbs3
Thbs4
Thegl
Themis2
Thg1l
Thnsl1
Thoc6
Thpo
Thrap3
Thrb-as1
Thtpa
Thumpd3
Tiam2
Ticrr
Tigd2
Tigd5
Timm10
Timm10b
Timm17a
Timm17b
Timm21
Timm23b
Timm29
Timm44
Timm50
Timmdc1
Timp1
Timp3
Tiparp
Tiprl
Tirap
Tjap1
Tjp2
Tjp3
Tkfc
Tldc2
Tle3
Tle4
Tle6
Tlk2
Tll1
Tln2
Tlr5
Tlr8-as1
Tm2d3
Tm4sf1
Tm4sf19
Tm4sf19-as1
Tm4sf1-as1
Tm6sf1
Tm7sf2
Tm9sf1
Tm9sf2
Tm9sf4
Tma16
Tma7
Tmbim1
Tmbim6
Tmc3-as1
Tmc4
Tmc5
Tmc6
Tmc7
Tmcc1-as1
Tmcc2
Tmco1-as1
Tmco6
Tmed1
Tmed10
Tmed2
Tmed3
Tmed9
Tmem102
Tmem104
Tmem105
Tmem106b
Tmem106c
Tmem107
Tmem114
Tmem117
Tmem120b
Tmem121
Tmem126a
Tmem126b
Tmem127
Tmem131l
Tmem132a
Tmem132b
Tmem132e
Tmem134
Tmem136
Tmem143
Tmem145
Tmem147
Tmem14b
Tmem14c
Tmem150b
Tmem159
Tmem161a
Tmem161b-as1
Tmem164
Tmem165
Tmem167b
Tmem169
Tmem170a
Tmem171
Tmem175
Tmem176a
Tmem177
Tmem178a
Tmem178b
Tmem179
Tmem179b
Tmem181
Tmem182
Tmem183a
Tmem184c
Tmem187
Tmem19
Tmem191a
Tmem198
Tmem198b
Tmem199
Tmem200a
Tmem201
Tmem205
Tmem208
Tmem210
Tmem214
Tmem216
Tmem220-as1
Tmem222
Tmem223
Tmem225b
Tmem231p1
Tmem235
Tmem248
Tmem25
Tmem251
Tmem253
Tmem254
Tmem255a
Tmem255b
Tmem259
Tmem260
Tmem262
Tmem263
Tmem266
Tmem268
Tmem271
Tmem272
Tmem274p
Tmem33
Tmem38a
Tmem38b
Tmem39a
Tmem39b
Tmem42
Tmem43
Tmem44-as1
Tmem45a
Tmem50a
Tmem54
Tmem59
Tmem59l
Tmem62
Tmem63b
Tmem67
Tmem69
Tmem70
Tmem79
Tmem80
Tmem86a
Tmem87b
Tmem88
Tmem8a
Tmem8b
Tmem91
Tmem92
Tmem94
Tmem97
Tmem99
Tmem9b-as1
Tmie
Tmigd3
Tmod1
Tmod2
Tmod3
Tmpo
Tmpo-as1
Tmpop1
Tmpop2
Tmsb15b
Tmsb4x
Tmsb4xp4
Tmtc2
Tmtc3
Tmub1
Tmub2
Tmx1
Tmx2
Tmx2-ctnnd1
Tnfaip1
Tnfaip2
Tnfaip3
Tnfaip8
Tnfaip8l1
Tnfrsf10b
Tnfrsf12a
Tnfrsf14
Tnfrsf14-as1
Tnfrsf18
Tnfrsf19
Tnfrsf25
Tnfrsf8
Tnk1
Tnks
Tnnt3
Tnpo1
Tnrc6b
Tnrc6c
Tns2
Tns4
Tnxb
Tob1-as1
Toe1
Togaram1
Togaram2
Tollip-as1
Tom1
Tom1l1
Tomm20l
Tomm22
Tomm40l
Tomm6
Tonsl
Top3b
Tor1aip1
Tor1b
Tor3a
Tox2
Tox4
Tp53i11
Tp53i13
Tp53i3
Tp53inp2
Tp73
Tpbg
Tpcn1
Tpcn2
Tpd52l1
Tpd52l2
Tpgs1
Tph2
Tpi1
Tpi1p2
Tpm1
Tpm4
Tpp1
Tpp2
Tpra1
Tprg1l
Tprg1lp1
Tpsb2
Tpst1
Tpt1-as1
Tpte2p1
Tptep2
Tptep2-csnk1e
Tpx2
Trabd
Tradd
Traf3ip1
Traf3ip2
Traf3ip2-as1
Traf7
Trak1
Tram2-as1
Trappc10
Trappc11
Trappc12
Trappc13
Trappc2b
Trappc2l
Trappc3
Trappc4
Trappc5
Trbj2-4
Trbj2-5
Trbj2-6
Trbj2-7
Trbv6-1
Trbv8-1
Trerf1
Trex1
Trhde
Trib1
Trib2
Trib3
Trim11
Trim13
Trim14
Trim16l
Trim17
Trim2
Trim24
Trim28
Trim31
Trim32
Trim36
Trim39
Trim39-rpp21
Trim41
Trim46
Trim5
Trim52-as1
Trim56
Trim62
Trim65
Trim66
Trim67
Trim69
Trim7
Trim8
Trio
Triobp
Trip10
Trip13
Trip4
Trip6
Trir
Trit1
Trmt1
Trmt10b
Trmt11
Trmt12
Trmt13
Trmt44
Trmt61a
Trmt9b
Trmu
Trnau1ap
Trnp1
Trnt1
Troap
Trpc1
Trpv2
Trrap
Trub1
Tsacc
Tsbp1-as1
Tsc2
Tsc22d1
Tsc22d1-as1
Tsc22d2
Tsc22d4
Tsen15
Tsen2
Tsen34
Tsen54
Tsfm
Tsga13
Tshz1
Tsku
Tslp
Tsn
Tsnax
Tsnax-disc1
Tsnaxip1
Tspan10
Tspan14
Tspan17
Tspan18
Tspan31
Tspan4
Tspan7
Tspear-as1
Tspo
Tspoap1
Tspyl2
Tssc2
Tssc4
Tssk3
Tstd3
Ttbk1
Ttc1
Ttc12
Ttc14
Ttc17
Ttc19
Ttc21a
Ttc22
Ttc24
Ttc25
Ttc26
Ttc27
Ttc28
Ttc28-as1
Ttc3
Ttc31
Ttc38
Ttc39a
Ttc39c
Ttc4
Ttc6
Ttc7a
Ttc8
Ttc9b
Ttc9c
Tti2
Ttk
Ttl
Ttll13p
Ttll4
Ttll5
Ttll9
Ttn-as1
Ttpal
Ttyh1
Ttyh3
Tub
Tuba1c
Tuba4a
Tuba4b
Tuba8
Tubb
Tubb2b
Tubb3
Tubb4b
Tubb6
Tubbp9
Tubg1
Tubg2
Tubgcp2
Tubgcp4
Tuft1
Tug1
Tulp3
Tusc2
Tusc3
Tut1
Tvp23b
Twnk
Twsg1
Txlna
Txlng
Txndc11
Txndc12
Txndc15
Txndc17
Txndc9
Txnl1
Txnrd1
Txnrd2
Tyk2
Tymp
Tyms
Tyro3
Tyrobp
Tyw1
Tyw3
U2af1l4
U2af2
U2surp
U47924.1
U73166.1
U73169.1
U73479.1
U91328.1
Uaca
Uap1
Uap1l1
Uba1
Uba2
Uba5
Uba52
Uba6-as1
Ubac2
Ubald2
Ubap1
Ubap2
Ubap2l
Ubash3a
Ubb
Ubbp4
Ubd
Ube2a
Ube2b
Ube2c
Ube2d1
Ube2d2
Ube2d3-as1
Ube2d4
Ube2e1
Ube2e2
Ube2e3
Ube2f
Ube2f-scly
Ube2g2
Ube2i
Ube2j2
Ube2k
Ube2l3
Ube2l5
Ube2m
Ube2o
Ube2q2
Ube2v1
Ube2v1p4
Ube2v2
Ube2z
Ube3b
Ube3c
Ube4b
Ubfd1
Ubiad1
Ubl4a
Ubl7-as1
Ubn1
Ubqln2
Ubr2
Ubr3
Ubr5-as1
Ubr7
Ubtf
Ubxn11
Ubxn2a
Ubxn2b
Ubxn4
Ubxn6
Ubxn8
Uca1
Uchl3
Uck2
Ufc1
Ufm1
Ugcg
Ugdh-as1
Uggt1
Ugp2
Uhmk1
Uhrf1
Uhrf1bp1
Uhrf2
Ulk1
Ulk3
Umad1
Umodl1
Umps
Unc119b
Unc13a
Unc13b
Unc13d
Unc45a
Unc50
Unc5a
Unc5b
Unc5cl
Unc79
Unc80
Ung
Unk
Unkl
Upf1
Upf3a
Upk2
Upp1
Upp2
Uprt
Uqcc1
Uqcc2
Uqcr10
Uqcrc1
Uqcrh
Uqcrq
Urahp
Urb1
Urb1-as1
Uri1
Urm1
Urod
Usb1
Use1
Usf1p1
Usf2
Ushbp1
Usp1
Usp10
Usp11
Usp12-as2
Usp13
Usp14
Usp15
Usp2
Usp20
Usp21
Usp25
Usp27x
Usp2-as1
Usp30
Usp30-as1
Usp35
Usp38
Usp39
Usp4
Usp40
Usp41
Usp42
Usp46-as1
Usp47
Usp5
Usp53
Usp54
Usp8
Usp9x
Uspl1
Utp11
Utp14a
Utp20
Utp23
Utp4
Utrn
Uvrag-dt
Uvssa
Uxt
Vac14
Vamp3
Vamp7
Vamp8
Vangl1
Vangl2
Vapa
Vars2
Vash2
Vasp
Vat1
Vax2
Vcl
Vdac2
Vdac3
Vegfa
Vegfb
Ventxp5
Vezf1
Vezt
Vgll2
Vgll4
Vhl
Vill
Vim
Vipr1
Vkorc1l1
Vldlr
Vma21
Vmac
Vmp1
Vn1r96p
Vn2r17p
Vpreb3
Vps11
Vps13b
Vps13d
Vps16
Vps18
Vps25
Vps26a
Vps26b
Vps33b-dt
Vps35l
Vps37a
Vps37d
Vps39
Vps45
Vps50
Vps51
Vps52
Vps8
Vps9d1
Vps9d1-as1
Vrk1
Vrk2
Vrk3
Vrtn
Vsnl1
Vstm2a
Vstm2l
Vta1
Vti1a
Vtrna1-1
Vtrna1-2
Vwa1
Vwa3b
Vwa5a
Vwa5b2
Vwa8-as1
Vwc2l
Vwce
Vwf
Wac
Wars2-as1
Wars2-it1
Was
Wasf3
Washc2a
Washc2c
Wbp1l
Wdfy2
Wdpcp
Wdr11
Wdr13
Wdr17
Wdr18
Wdr19
Wdr20
Wdr24
Wdr25
Wdr3
Wdr34
Wdr36
Wdr37
Wdr38
Wdr43
Wdr44
Wdr45
Wdr45b
Wdr45bp1
Wdr48
Wdr5
Wdr54
Wdr55
Wdr6
Wdr63
Wdr66
Wdr7
Wdr70
Wdr74
Wdr75
Wdr76
Wdr81
Wdr83
Wdr86
Wdr89
Wdr90
Wdr92
Wdr93
Wdtc1
Wdyhv1
Wee1
Wfikkn2
Wfs1
Whammp2
Whammp3
Wipf2
Wipi2
Wiz
Wnk1
Wnk2
Wnk4
Wnt10a
Wnt11
Wnt2b
Wnt5a
Wnt5a-as1
Wnt6
Wrap53
Wrnip1
Wsb1
Wscd1
Wscd2
Wtap
Wtip
Wwc3
Wwox
Wwp1
Wwp2
Xiap
Xkr4
Xkr9
Xpc
Xpnpep3
Xpo7
Xpot
Xpr1
Xrcc4
Xrcc5
Xrcc6
Xxylt1-as1
Xylb
Xylt1
Xylt2
Yae1
Yap1
Ybey
Ybx1
Ybx1p2
Ybx3
Ydjc
Yeats2
Yeats2-as1
Yeats4
Yif1a
Yipf3
Yipf4
Yipf6
Yju2
Ykt6
Ylpm1
Ypel2
Ypel3
Ypel5
Ythdc2
Ythdf2
Ythdf3
Ywhabp1
Ywhah
Ywhaz
Yy1
Z69890.1
Z73429.1
Z82190.2
Z82214.2
Z82244.2
Z83838.1
Z83844.1
Z83847.1
Z84492.1
Z84492.2
Z85994.1
Z93241.1
Z93930.2
Z94160.1
Z94721.2
Z95114.2
Z95114.4
Z95115.1
Z97055.2
Z97056.1
Z97633.1
Z97634.1
Z97986.1
Z98200.1
Z98257.1
Z98752.4
Z99129.3
Z99716.1
Z99774.1
Z99943.1
Zbed3-as1
Zbed5-as1
Zbed6
Zbed6cl
Zbed9
Zbtb1
Zbtb11-as1
Zbtb12
Zbtb16
Zbtb18
Zbtb20
Zbtb34
Zbtb37
Zbtb38
Zbtb40
Zbtb43
Zbtb45
Zbtb46
Zbtb49
Zbtb7b
Zbtb9
Zc2hc1a
Zc2hc1c
Zc3h10
Zc3h11a
Zc3h12a
Zc3h14
Zc3h15
Zc3h18
Zc3h6
Zc3h7b
Zcchc17
Zcchc18
Zcchc2
Zcchc23
Zcchc4
Zcchc7
Zcchc9
Zcwpw2
Zdbf2
Zdhhc1
Zdhhc12
Zdhhc13
Zdhhc14
Zdhhc16
Zdhhc17
Zdhhc19
Zdhhc2
Zdhhc22
Zdhhc23
Zdhhc4
Zdhhc5
Zdhhc8
Zeb1
Zeb2
Zeb2-as1
Zfand2a
Zfand2b
Zfand3
Zfand6
Zfas1
Zfhx4
Zfp1
Zfp2
Zfp28
Zfp36
Zfp36l1
Zfp69
Zfp69b
Zfp90
Zfp91-cntf
Zfpl1
Zfpm2
Zfr2
Zfx
Zfyve16
Zfyve19
Zfyve21
Zfyve27
Zfyve9
Zgpat
Zic2
Zic3
Zik1
Zkscan1
Zkscan2-dt
Zkscan3
Zkscan5
Zkscan8
Zmiz1
Zmiz2
Zmpste24
Zmym1
Zmym2
Zmym4
Zmym6
Zmynd10
Zmynd10-as1
Zmynd15
Znf10
Znf114
Znf131
Znf133
Znf134
Znf136
Znf140
Znf143
Znf146
Znf155
Znf169
Znf17
Znf175
Znf180
Znf181
Znf185
Znf189
Znf19
Znf192p1
Znf197
Znf2
Znf200
Znf205
Znf207
Znf211
Znf212
Znf213
Znf213-as1
Znf217
Znf219
Znf222
Znf224
Znf225
Znf226
Znf227
Znf230
Znf233
Znf234
Znf236
Znf252p-as1
Znf253
Znf254
Znf25-dt
Znf26
Znf263
Znf264
Znf267
Znf268
Znf271p
Znf273
Znf274
Znf275
Znf276
Znf277
Znf282
Znf283
Znf286a
Znf292
Znf30
Znf302
Znf304
Znf316
Znf317
Znf319
Znf324
Znf324b
Znf326
Znf330
Znf331
Znf333
Znf337-as1
Znf33a
Znf341
Znf345
Znf346
Znf35
Znf354b
Znf354c
Znf362
Znf365
Znf37a
Znf382
Znf383
Znf385a
Znf385c
Znf391
Znf395
Znf397
Znf398
Znf407
Znf408
Znf410
Znf419
Znf420
Znf429
Znf430
Znf431
Znf432
Znf433-as1
Znf436-as1
Znf44
Znf440
Znf444
Znf446
Znf449
Znf451
Znf460
Znf462
Znf470
Znf473
Znf48
Znf480
Znf485
Znf487
Znf491
Znf500
Znf502
Znf503-as1
Znf503-as2
Znf507
Znf510
Znf511
Znf511-prap1
Znf512
Znf517
Znf518a
Znf524
Znf526
Znf527
Znf528
Znf529-as1
Znf530
Znf536
Znf540
Znf544
Znf546
Znf547
Znf548
Znf549
Znf551
Znf554
Znf555
Znf556
Znf557
Znf559
Znf559-znf177
Znf561-as1
Znf567
Znf568
Znf57
Znf570
Znf574
Znf575
Znf576
Znf579
Znf580
Znf581
Znf582-as1
Znf583
Znf584
Znf586
Znf587
Znf587b
Znf589
Znf593
Znf596
Znf609
Znf613
Znf618
Znf619
Znf620
Znf621
Znf623
Znf627
Znf628
Znf638
Znf639
Znf646
Znf649-as1
Znf653
Znf654
Znf655
Znf658
Znf66
Znf664
Znf665
Znf667-as1
Znf672
Znf674-as1
Znf678
Znf683
Znf684
Znf687
Znf691
Znf696
Znf7
Znf701
Znf705e
Znf705g
Znf71
Znf710
Znf711
Znf713
Znf718
Znf720
Znf726
Znf736
Znf74
Znf740
Znf746
Znf749
Znf75a
Znf76
Znf766
Znf771
Znf773
Znf774
Znf776
Znf778
Znf783
Znf785
Znf789
Znf79
Znf791
Znf805
Znf808
Znf81
Znf813
Znf814
Znf815p
Znf830
Znf839
Znf84
Znf845
Znf846
Znf860
Znf862
Znf879
Znf92
Znhit1
Znhit3
Znrd1
Znrf1
Znrf2
Znrf2p1
Znrf3
Zp1
Zp3
Zranb2-as1
Zranb2-as2
Zrsr2
Zscan2
Zscan20
Zscan21
Zscan25
Zscan26
Zscan31
Zscan9
Zswim1
Zswim4
Zswim8
Zswim9
Zwilch
Zxdb
Zyg11b
Zyx
