# Supplementary material for: A Bayesian inference transcription factor activity model for the analysis of single-cell transcriptomes
Source: Genome Res. 2021 Jul;31(7):1296–311. doi: 10.1101/gr.265595.120 (PMC8256867; doi:10.1101/gr.265595.120)
Supplement: Supplemental Material [file supp_gr.265595.120_Supplemental_Code.zip › BITFAM/inst/extdata/human/AHR]

A1bg-as1
A2m
A2m-as1
Aacs
Aadacl2
Aak1
Aamdc
Aanat
Aar2
Aard
Aars
Aasdh
Aasdhppt
Aatbc
Aatf
Ab015752.1
Abalon
Abat
Abca1
Abca10
Abca13
Abca17p
Abca2
Abca3
Abca4
Abca5
Abca6
Abca7
Abca8
Abca9-as1
Abcb1
Abcb4
Abcb8
Abcc1
Abcc10
Abcc11
Abcc13
Abcc2
Abcc3
Abcc5
Abcc5-as1
Abcc6
Abcd1
Abcd3
Abcd4
Abce1
Abcf1
Abcf2
Abcf3
Abhd1
Abhd10
Abhd11
Abhd11-as1
Abhd12
Abhd12b
Abhd14a
Abhd14b
Abhd17a
Abhd17c
Abhd18
Abhd2
Abhd3
Abhd4
Abhd5
Abhd6
Abi2
Abi3
Abi3bp
Abl1
Abl2
Ablim1
Ablim2
Ablim3
Abr
Abracl
Abtb1
Ac000032.1
Ac000035.1
Ac000068.1
Ac000123.3
Ac000403.1
Ac001226.1
Ac002076.1
Ac002091.1
Ac002094.1
Ac002094.4
Ac002094.5
Ac002101.1
Ac002116.1
Ac002116.2
Ac002310.1
Ac002310.2
Ac002310.6
Ac002428.2
Ac002451.1
Ac002472.2
Ac002472.3
Ac002472.4
Ac002996.1
Ac003002.1
Ac003002.3
Ac003005.1
Ac003043.1
Ac003092.1
Ac003092.2
Ac003688.2
Ac003956.1
Ac003982.1
Ac003991.1
Ac004080.2
Ac004148.1
Ac004156.1
Ac004160.1
Ac004224.2
Ac004233.3
Ac004233.4
Ac004241.1
Ac004241.2
Ac004241.4
Ac004264.2
Ac004381.1
Ac004383.1
Ac004448.2
Ac004461.2
Ac004471.1
Ac004471.2
Ac004486.1
Ac004522.1
Ac004522.2
Ac004584.1
Ac004593.2
Ac004593.3
Ac004596.1
Ac004687.1
Ac004687.2
Ac004692.2
Ac004706.1
Ac004754.1
Ac004771.3
Ac004771.4
Ac004812.2
Ac004816.1
Ac004817.3
Ac004825.2
Ac004832.3
Ac004846.1
Ac004852.1
Ac004854.2
Ac004858.1
Ac004865.2
Ac004877.2
Ac004882.1
Ac004882.2
Ac004890.2
Ac004895.1
Ac004898.1
Ac004908.1
Ac004908.2
Ac004918.3
Ac004922.1
Ac004943.2
Ac004972.1
Ac004973.1
Ac004980.1
Ac004982.2
Ac004987.2
Ac004994.1
Ac005005.3
Ac005008.2
Ac005013.1
Ac005041.1
Ac005050.1
Ac005052.1
Ac005062.1
Ac005066.1
Ac005070.2
Ac005083.1
Ac005089.1
Ac005094.1
Ac005100.1
Ac005154.4
Ac005186.1
Ac005197.1
Ac005220.1
Ac005224.3
Ac005232.1
Ac005234.1
Ac005253.1
Ac005256.1
Ac005258.1
Ac005261.2
Ac005280.1
Ac005280.2
Ac005324.4
Ac005324.5
Ac005332.4
Ac005332.6
Ac005336.2
Ac005342.1
Ac005343.1
Ac005383.1
Ac005391.1
Ac005410.1
Ac005412.1
Ac005479.2
Ac005486.1
Ac005495.1
Ac005515.1
Ac005520.1
Ac005520.2
Ac005520.4
Ac005520.5
Ac005523.2
Ac005534.1
Ac005534.2
Ac005540.1
Ac005552.1
Ac005586.1
Ac005586.2
Ac005593.1
Ac005606.1
Ac005606.2
Ac005614.1
Ac005625.1
Ac005632.1
Ac005632.3
Ac005632.4
Ac005670.2
Ac005674.1
Ac005696.1
Ac005696.4
Ac005697.2
Ac005702.2
Ac005702.4
Ac005722.1
Ac005726.4
Ac005736.1
Ac005740.3
Ac005759.1
Ac005779.2
Ac005785.1
Ac005786.2
Ac005790.1
Ac005808.1
Ac005821.1
Ac005823.1
Ac005828.4
Ac005828.6
Ac005829.1
Ac005832.4
Ac005833.1
Ac005837.1
Ac005840.1
Ac005841.1
Ac005856.1
Ac005871.2
Ac005884.1
Ac005911.1
Ac005915.1
Ac005920.3
Ac005921.2
Ac005972.1
Ac005972.2
Ac005972.3
Ac006001.2
Ac006019.1
Ac006022.1
Ac006026.3
Ac006028.1
Ac006041.1
Ac006042.2
Ac006042.4
Ac006058.4
Ac006064.6
Ac006076.1
Ac006077.2
Ac006116.8
Ac006153.1
Ac006197.1
Ac006207.1
Ac006213.1
Ac006252.1
Ac006254.3
Ac006262.1
Ac006270.1
Ac006270.2
Ac006329.1
Ac006333.1
Ac006333.2
Ac006372.2
Ac006372.4
Ac006387.1
Ac006390.1
Ac006435.2
Ac006441.3
Ac006449.2
Ac006449.6
Ac006483.1
Ac006483.2
Ac006504.5
Ac006504.7
Ac006511.5
Ac006517.1
Ac006529.1
Ac006942.1
Ac006971.1
Ac006994.2
Ac007009.1
Ac007014.2
Ac007029.1
Ac007032.1
Ac007066.2
Ac007098.1
Ac007114.1
Ac007114.2
Ac007128.1
Ac007161.3
Ac007192.1
Ac007207.2
Ac007216.1
Ac007216.4
Ac007229.1
Ac007238.1
Ac007240.1
Ac007250.1
Ac007285.1
Ac007298.2
Ac007308.1
Ac007347.2
Ac007362.1
Ac007365.1
Ac007375.1
Ac007375.2
Ac007376.2
Ac007381.1
Ac007383.2
Ac007384.1
Ac007389.1
Ac007391.1
Ac007405.2
Ac007405.3
Ac007424.1
Ac007448.1
Ac007448.2
Ac007491.1
Ac007496.2
Ac007546.3
Ac007569.1
Ac007570.1
Ac007595.1
Ac007611.1
Ac007620.1
Ac007637.1
Ac007656.2
Ac007663.1
Ac007663.3
Ac007681.1
Ac007686.1
Ac007686.2
Ac007686.4
Ac007786.1
Ac007787.2
Ac007834.1
Ac007849.1
Ac007881.3
Ac007899.1
Ac007919.1
Ac007920.2
Ac007923.4
Ac007950.1
Ac007950.3
Ac007952.4
Ac007953.1
Ac007954.1
Ac008013.3
Ac008014.1
Ac008026.2
Ac008040.4
Ac008055.1
Ac008060.1
Ac008063.1
Ac008063.2
Ac008073.2
Ac008073.3
Ac008079.1
Ac008080.3
Ac008105.2
Ac008115.3
Ac008121.3
Ac008149.1
Ac008267.5
Ac008268.1
Ac008278.1
Ac008280.3
Ac008393.1
Ac008403.1
Ac008406.1
Ac008406.3
Ac008443.1
Ac008443.2
Ac008443.5
Ac008514.1
Ac008514.2
Ac008526.1
Ac008537.4
Ac008543.1
Ac008556.1
Ac008569.1
Ac008581.2
Ac008592.1
Ac008592.3
Ac008592.4
Ac008608.2
Ac008610.1
Ac008622.1
Ac008622.2
Ac008641.1
Ac008649.2
Ac008655.2
Ac008663.1
Ac008663.3
Ac008667.3
Ac008687.4
Ac008691.1
Ac008694.2
Ac008700.1
Ac008703.1
Ac008734.2
Ac008735.1
Ac008736.1
Ac008736.3
Ac008738.1
Ac008750.3
Ac008750.7
Ac008752.2
Ac008755.1
Ac008763.2
Ac008764.5
Ac008764.8
Ac008770.2
Ac008781.1
Ac008781.2
Ac008870.1
Ac008870.2
Ac008878.3
Ac008894.3
Ac008897.1
Ac008914.1
Ac008915.2
Ac008957.3
Ac008966.1
Ac008972.2
Ac009041.2
Ac009054.2
Ac009061.2
Ac009065.1
Ac009065.4
Ac009078.3
Ac009086.2
Ac009086.3
Ac009088.1
Ac009088.3
Ac009090.2
Ac009090.3
Ac009090.4
Ac009093.1
Ac009093.10
Ac009093.2
Ac009093.3
Ac009093.4
Ac009097.4
Ac009102.3
Ac009107.2
Ac009108.5
Ac009119.1
Ac009120.1
Ac009120.2
Ac009126.1
Ac009133.1
Ac009133.2
Ac009133.4
Ac009133.5
Ac009133.6
Ac009159.2
Ac009163.2
Ac009163.6
Ac009171.2
Ac009229.1
Ac009229.4
Ac009234.1
Ac009237.3
Ac009244.1
Ac009262.1
Ac009264.1
Ac009299.1
Ac009299.3
Ac009303.2
Ac009303.3
Ac009303.4
Ac009309.1
Ac009336.1
Ac009365.3
Ac009403.2
Ac009404.1
Ac009407.1
Ac009432.2
Ac009480.2
Ac009495.1
Ac009495.3
Ac009502.1
Ac009506.1
Ac009522.1
Ac009560.1
Ac009630.2
Ac009630.3
Ac009686.1
Ac009690.1
Ac009720.1
Ac009779.2
Ac009779.3
Ac009879.2
Ac009879.3
Ac009884.2
Ac009967.1
Ac009994.1
Ac010132.4
Ac010148.1
Ac010181.1
Ac010186.4
Ac010198.1
Ac010201.1
Ac010203.2
Ac010226.1
Ac010247.1
Ac010260.1
Ac010265.1
Ac010271.1
Ac010271.2
Ac010280.3
Ac010285.1
Ac010297.1
Ac010307.4
Ac010319.5
Ac010320.4
Ac010323.1
Ac010325.2
Ac010327.2
Ac010327.4
Ac010331.1
Ac010332.2
Ac010333.3
Ac010335.2
Ac010335.3
Ac010336.3
Ac010336.5
Ac010336.7
Ac010338.1
Ac010342.1
Ac010343.2
Ac010350.1
Ac010395.1
Ac010406.1
Ac010422.1
Ac010422.2
Ac010422.7
Ac010442.2
Ac010457.1
Ac010460.3
Ac010463.1
Ac010463.3
Ac010487.2
Ac010487.4
Ac010501.1
Ac010519.1
Ac010522.1
Ac010531.6
Ac010542.2
Ac010547.1
Ac010547.2
Ac010547.4
Ac010551.1
Ac010608.3
Ac010618.3
Ac010618.4
Ac010619.2
Ac010654.1
Ac010655.1
Ac010655.2
Ac010655.4
Ac010729.1
Ac010745.4
Ac010746.1
Ac010761.1
Ac010761.2
Ac010761.5
Ac010834.2
Ac010867.1
Ac010894.2
Ac010894.5
Ac010931.3
Ac010967.3
Ac010973.1
Ac010978.1
Ac010980.1
Ac010980.2
Ac010997.4
Ac010997.5
Ac010999.2
Ac011008.1
Ac011195.1
Ac011195.2
Ac011233.1
Ac011247.1
Ac011247.2
Ac011257.1
Ac011287.1
Ac011298.1
Ac011374.1
Ac011379.2
Ac011405.1
Ac011405.2
Ac011443.1
Ac011444.1
Ac011444.3
Ac011445.2
Ac011446.2
Ac011447.3
Ac011448.1
Ac011450.1
Ac011455.1
Ac011462.1
Ac011462.4
Ac011466.1
Ac011468.5
Ac011474.1
Ac011476.3
Ac011477.1
Ac011481.1
Ac011483.1
Ac011487.2
Ac011487.4
Ac011497.1
Ac011498.1
Ac011511.2
Ac011529.1
Ac011530.1
Ac011603.1
Ac011603.2
Ac011603.3
Ac011611.1
Ac011611.2
Ac011611.3
Ac011611.4
Ac011676.1
Ac011747.1
Ac011752.1
Ac011773.1
Ac011773.2
Ac011773.4
Ac011815.2
Ac011825.2
Ac011891.2
Ac011893.1
Ac011899.2
Ac011899.4
Ac011921.1
Ac011921.2
Ac011921.3
Ac011933.1
Ac011933.3
Ac011994.1
Ac011998.1
Ac012065.3
Ac012087.2
Ac012100.1
Ac012146.1
Ac012158.1
Ac012170.2
Ac012186.3
Ac012213.1
Ac012213.4
Ac012291.2
Ac012307.1
Ac012309.2
Ac012313.3
Ac012313.8
Ac012313.9
Ac012314.22
Ac012317.1
Ac012358.3
Ac012368.1
Ac012370.1
Ac012378.2
Ac012409.1
Ac012409.2
Ac012409.4
Ac012435.2
Ac012442.2
Ac012456.2
Ac012462.3
Ac012470.1
Ac012485.1
Ac012485.3
Ac012488.2
Ac012493.3
Ac012501.2
Ac012511.1
Ac012519.1
Ac012531.1
Ac012531.3
Ac012531.4
Ac012531.5
Ac012555.1
Ac012615.1
Ac012615.5
Ac012629.2
Ac012645.1
Ac012645.3
Ac012673.1
Ac012676.3
Ac013275.1
Ac013356.2
Ac013356.4
Ac013394.1
Ac013399.1
Ac013400.1
Ac013403.1
Ac013429.1
Ac013439.1
Ac013468.1
Ac013472.1
Ac013476.2
Ac013565.1
Ac013643.3
Ac013717.1
Ac013726.1
Ac013731.1
Ac015660.3
Ac015687.1
Ac015712.1
Ac015712.6
Ac015720.1
Ac015727.1
Ac015795.1
Ac015802.1
Ac015813.1
Ac015813.2
Ac015813.4
Ac015813.7
Ac015849.4
Ac015871.3
Ac015871.4
Ac015908.7
Ac015909.3
Ac015909.5
Ac015910.1
Ac015912.3
Ac015917.2
Ac015920.1
Ac015921.1
Ac015936.1
Ac015982.1
Ac015987.1
Ac016026.1
Ac016027.1
Ac016229.2
Ac016292.2
Ac016355.1
Ac016394.1
Ac016397.1
Ac016405.1
Ac016405.2
Ac016405.3
Ac016553.1
Ac016559.1
Ac016559.2
Ac016575.1
Ac016582.2
Ac016590.3
Ac016596.1
Ac016598.2
Ac016629.3
Ac016705.2
Ac016708.1
Ac016717.3
Ac016722.1
Ac016730.1
Ac016738.1
Ac016773.1
Ac016831.7
Ac016866.1
Ac016876.2
Ac016877.1
Ac016894.1
Ac016903.2
Ac016907.2
Ac016908.1
Ac016987.2
Ac017002.5
Ac017002.6
Ac017015.2
Ac017079.1
Ac017079.2
Ac017083.1
Ac017101.1
Ac018410.1
Ac018413.1
Ac018437.1
Ac018442.3
Ac018467.1
Ac018511.1
Ac018521.4
Ac018521.5
Ac018552.3
Ac018628.1
Ac018637.1
Ac018645.2
Ac018647.1
Ac018647.2
Ac018653.4
Ac018682.1
Ac018690.1
Ac018695.5
Ac018695.6
Ac018730.1
Ac018761.1
Ac018761.2
Ac018761.3
Ac018766.1
Ac018781.1
Ac018797.1
Ac018809.1
Ac018816.2
Ac018845.3
Ac019068.1
Ac019072.1
Ac019117.2
Ac019117.3
Ac019185.2
Ac019197.1
Ac019209.2
Ac019254.1
Ac019257.2
Ac019257.8
Ac019294.2
Ac019294.3
Ac020558.1
Ac020611.2
Ac020612.2
Ac020656.1
Ac020659.2
Ac020687.1
Ac020688.1
Ac020763.1
Ac020763.3
Ac020765.2
Ac020765.5
Ac020891.1
Ac020891.2
Ac020892.2
Ac020904.2
Ac020904.3
Ac020908.2
Ac020909.1
Ac020910.6
Ac020911.1
Ac020913.2
Ac020913.3
Ac020914.5
Ac020915.1
Ac020915.5
Ac020916.2
Ac020917.2
Ac020922.2
Ac020922.3
Ac020922.4
Ac020928.1
Ac020928.2
Ac020928.3
Ac020934.1
Ac020978.4
Ac020978.9
Ac021028.1
Ac021054.1
Ac021106.1
Ac021106.2
Ac021146.1
Ac021146.6
Ac021146.7
Ac021151.1
Ac021171.1
Ac021188.1
Ac021218.1
Ac021269.2
Ac021321.1
Ac021660.2
Ac021678.2
Ac021698.1
Ac021752.1
Ac021766.1
Ac021785.1
Ac022007.1
Ac022022.1
Ac022028.2
Ac022075.1
Ac022087.1
Ac022098.1
Ac022098.3
Ac022098.4
Ac022113.1
Ac022113.2
Ac022126.1
Ac022137.3
Ac022144.1
Ac022146.2
Ac022148.1
Ac022154.1
Ac022167.3
Ac022167.4
Ac022182.1
Ac022201.2
Ac022206.1
Ac022211.2
Ac022217.3
Ac022296.1
Ac022384.1
Ac022387.1
Ac022400.1
Ac022413.1
Ac022414.1
Ac022415.1
Ac022469.2
Ac022498.2
Ac022509.3
Ac022523.3
Ac022558.2
Ac022613.2
Ac022634.1
Ac022706.1
Ac022748.1
Ac022784.1
Ac022816.1
Ac022826.1
Ac022915.1
Ac022973.1
Ac022973.2
Ac023024.1
Ac023043.4
Ac023050.1
Ac023050.3
Ac023050.4
Ac023137.1
Ac023157.3
Ac023194.2
Ac023194.3
Ac023509.1
Ac023632.2
Ac023632.4
Ac023632.5
Ac023669.1
Ac023790.2
Ac023794.1
Ac023813.2
Ac023906.5
Ac023908.3
Ac023983.1
Ac024023.1
Ac024060.1
Ac024082.1
Ac024243.1
Ac024267.4
Ac024270.1
Ac024270.3
Ac024270.4
Ac024341.1
Ac024405.2
Ac024475.4
Ac024560.1
Ac024579.1
Ac024940.1
Ac024940.3
Ac024941.2
Ac024958.1
Ac025031.1
Ac025031.2
Ac025048.1
Ac025048.4
Ac025154.1
Ac025162.1
Ac025162.2
Ac025164.1
Ac025165.1
Ac025165.2
Ac025165.3
Ac025165.5
Ac025171.2
Ac025171.3
Ac025178.1
Ac025181.2
Ac025188.1
Ac025257.1
Ac025262.1
Ac025263.1
Ac025265.2
Ac025279.1
Ac025279.2
Ac025280.1
Ac025287.2
Ac025287.3
Ac025419.1
Ac025423.3
Ac025437.2
Ac025437.4
Ac025442.1
Ac025459.1
Ac025465.3
Ac025524.2
Ac025580.1
Ac025580.2
Ac025580.3
Ac025884.2
Ac026100.1
Ac026124.2
Ac026191.1
Ac026202.1
Ac026202.3
Ac026254.2
Ac026310.2
Ac026336.3
Ac026336.5
Ac026355.2
Ac026362.1
Ac026362.2
Ac026401.2
Ac026412.1
Ac026458.2
Ac026461.4
Ac026462.3
Ac026462.4
Ac026464.2
Ac026469.1
Ac026471.2
Ac026704.1
Ac026726.1
Ac026765.2
Ac026770.1
Ac026774.1
Ac026785.1
Ac026786.1
Ac026894.1
Ac026904.1
Ac026954.1
Ac026954.3
Ac026992.1
Ac026992.2
Ac027031.2
Ac027097.1
Ac027117.2
Ac027176.2
Ac027237.2
Ac027237.4
Ac027243.1
Ac027281.1
Ac027290.1
Ac027306.1
Ac027307.1
Ac027307.2
Ac027309.1
Ac027312.1
Ac027559.1
Ac027575.2
Ac027601.2
Ac027644.4
Ac027682.5
Ac027801.1
Ac027801.3
Ac027807.2
Ac032019.1
Ac034102.3
Ac034102.4
Ac034102.6
Ac034102.7
Ac034105.3
Ac034199.1
Ac034213.1
Ac034223.1
Ac035139.1
Ac036103.1
Ac036108.2
Ac036164.1
Ac036214.1
Ac036214.4
Ac037459.1
Ac037486.1
Ac037487.1
Ac037487.4
Ac040162.1
Ac040169.1
Ac040169.2
Ac040169.3
Ac040169.4
Ac040173.1
Ac040904.1
Ac044784.1
Ac044798.1
Ac044802.2
Ac044810.2
Ac044860.1
Ac044860.2
Ac046130.1
Ac046143.2
Ac046158.2
Ac046185.3
Ac048337.1
Ac048341.1
Ac048341.2
Ac051619.1
Ac051619.10
Ac051619.8
Ac053503.2
Ac053527.1
Ac055716.2
Ac055716.3
Ac055731.1
Ac055733.1
Ac055811.2
Ac055854.1
Ac055855.2
Ac058822.1
Ac060780.2
Ac061992.1
Ac062028.1
Ac063926.1
Ac063948.1
Ac063952.1
Ac063960.2
Ac063962.1
Ac064805.1
Ac064805.2
Ac064836.3
Ac066613.1
Ac067838.1
Ac067852.1
Ac067930.1
Ac067930.3
Ac067930.5
Ac067931.2
Ac067945.3
Ac067960.1
Ac068075.1
Ac068138.1
Ac068189.1
Ac068205.1
Ac068205.2
Ac068205.3
Ac068228.2
Ac068338.1
Ac068389.1
Ac068418.1
Ac068489.1
Ac068491.4
Ac068512.1
Ac068580.1
Ac068594.1
Ac068620.1
Ac068631.1
Ac068647.2
Ac068669.1
Ac068724.3
Ac068790.8
Ac068831.6
Ac068870.1
Ac068870.2
Ac068888.1
Ac068946.1
Ac068987.3
Ac068987.5
Ac068993.2
Ac069113.1
Ac069120.1
Ac069213.1
Ac069213.2
Ac069228.1
Ac069335.1
Ac069360.1
Ac069368.1
Ac069444.2
Ac069503.2
Ac069528.2
Ac072022.2
Ac073023.1
Ac073046.1
Ac073091.1
Ac073091.2
Ac073107.1
Ac073111.1
Ac073111.3
Ac073111.4
Ac073111.5
Ac073115.1
Ac073130.1
Ac073136.1
Ac073195.1
Ac073210.2
Ac073257.1
Ac073263.1
Ac073263.3
Ac073264.3
Ac073284.1
Ac073314.1
Ac073316.1
Ac073320.1
Ac073323.1
Ac073325.1
Ac073333.2
Ac073342.3
Ac073387.2
Ac073389.1
Ac073389.2
Ac073464.1
Ac073464.2
Ac073508.1
Ac073508.3
Ac073517.1
Ac073522.1
Ac073530.1
Ac073573.1
Ac073578.2
Ac073585.1
Ac073592.1
Ac073592.4
Ac073592.5
Ac073592.7
Ac073610.1
Ac073610.3
Ac073611.1
Ac073636.1
Ac073641.1
Ac073655.1
Ac073857.1
Ac073861.1
Ac073869.1
Ac073896.1
Ac073896.2
Ac073896.4
Ac073896.5
Ac073913.2
Ac073957.1
Ac073957.3
Ac074032.1
Ac074117.1
Ac074124.1
Ac074138.1
Ac074143.1
Ac074338.1
Ac074351.1
Ac074366.1
Ac074389.2
Ac078785.1
Ac078788.2
Ac078802.1
Ac078817.1
Ac078845.1
Ac078846.1
Ac078865.1
Ac078882.1
Ac078883.1
Ac078909.1
Ac078962.4
Ac079031.2
Ac079061.1
Ac079089.1
Ac079140.1
Ac079145.1
Ac079210.1
Ac079226.1
Ac079305.1
Ac079305.2
Ac079313.2
Ac079328.1
Ac079331.1
Ac079341.2
Ac079360.1
Ac079363.1
Ac079384.1
Ac079414.3
Ac079447.1
Ac079600.3
Ac079602.3
Ac079742.1
Ac079801.1
Ac079807.1
Ac079834.2
Ac079905.2
Ac079907.1
Ac080013.1
Ac080013.2
Ac080038.1
Ac080038.2
Ac080038.3
Ac080068.1
Ac080075.1
Ac080078.1
Ac080100.1
Ac080112.1
Ac080129.1
Ac082651.1
Ac082651.4
Ac083795.2
Ac083798.1
Ac083798.2
Ac083800.1
Ac083801.2
Ac083805.1
Ac083805.2
Ac083836.1
Ac083837.1
Ac083841.1
Ac083843.2
Ac083855.1
Ac083867.1
Ac083949.1
Ac084030.1
Ac084036.1
Ac084082.1
Ac084116.1
Ac084125.1
Ac084262.1
Ac084262.2
Ac084291.1
Ac084337.2
Ac084357.1
Ac084357.3
Ac084364.2
Ac084759.1
Ac084759.3
Ac084781.2
Ac084819.1
Ac084855.1
Ac084871.1
Ac084876.2
Ac087072.1
Ac087239.1
Ac087257.2
Ac087273.1
Ac087277.2
Ac087294.1
Ac087385.2
Ac087392.5
Ac087439.2
Ac087468.1
Ac087477.2
Ac087521.3
Ac087591.1
Ac087641.1
Ac087645.1
Ac087645.2
Ac087667.1
Ac087721.2
Ac087741.3
Ac087742.1
Ac087752.3
Ac087762.1
Ac087783.1
Ac087808.1
Ac087883.1
Ac089987.1
Ac089999.1
Ac090023.1
Ac090061.1
Ac090114.2
Ac090181.2
Ac090192.2
Ac090283.1
Ac090360.1
Ac090502.1
Ac090515.4
Ac090541.1
Ac090559.1
Ac090578.1
Ac090589.1
Ac090607.1
Ac090607.5
Ac090617.3
Ac090617.4
Ac090617.5
Ac090617.6
Ac090679.1
Ac090692.1
Ac090692.3
Ac090772.1
Ac090772.2
Ac090820.1
Ac090821.2
Ac090825.1
Ac090826.2
Ac090844.2
Ac090888.2
Ac090970.1
Ac090971.1
Ac090971.2
Ac090971.3
Ac090987.1
Ac091045.1
Ac091053.2
Ac091059.2
Ac091133.1
Ac091152.4
Ac091153.1
Ac091153.3
Ac091153.4
Ac091167.6
Ac091167.7
Ac091180.2
Ac091180.5
Ac091212.1
Ac091230.1
Ac091271.1
Ac091390.4
Ac091544.5
Ac091551.1
Ac091564.2
Ac091729.3
Ac091769.2
Ac091917.2
Ac091925.1
Ac091932.4
Ac091951.3
Ac091953.4
Ac091959.3
Ac091965.4
Ac091965.5
Ac092013.1
Ac092040.1
Ac092053.2
Ac092053.3
Ac092068.2
Ac092070.2
Ac092071.1
Ac092072.1
Ac092114.1
Ac092115.1
Ac092115.2
Ac092115.3
Ac092117.1
Ac092117.2
Ac092119.3
Ac092120.2
Ac092123.1
Ac092135.1
Ac092143.1
Ac092143.2
Ac092143.3
Ac092145.1
Ac092153.1
Ac092155.1
Ac092159.2
Ac092159.3
Ac092162.2
Ac092162.3
Ac092171.1
Ac092171.3
Ac092171.4
Ac092184.1
Ac092279.1
Ac092287.1
Ac092295.2
Ac092296.3
Ac092306.1
Ac092335.1
Ac092338.3
Ac092364.1
Ac092368.1
Ac092368.3
Ac092375.1
Ac092378.1
Ac092384.3
Ac092468.1
Ac092473.1
Ac092587.1
Ac092598.1
Ac092634.3
Ac092642.1
Ac092666.2
Ac092675.1
Ac092687.1
Ac092687.2
Ac092718.1
Ac092720.1
Ac092807.3
Ac092811.1
Ac092814.1
Ac092821.3
Ac092835.1
Ac092849.1
Ac092868.3
Ac092896.1
Ac092910.3
Ac092919.2
Ac092941.2
Ac092944.1
Ac092944.2
Ac092969.1
Ac093001.1
Ac093010.2
Ac093110.1
Ac093151.3
Ac093152.1
Ac093155.3
Ac093157.1
Ac093162.1
Ac093218.1
Ac093249.2
Ac093249.4
Ac093281.2
Ac093292.1
Ac093323.3
Ac093367.1
Ac093484.1
Ac093484.3
Ac093484.4
Ac093495.1
Ac093510.1
Ac093512.2
Ac093525.1
Ac093567.1
Ac093620.1
Ac093627.4
Ac093673.1
Ac093714.1
Ac093732.1
Ac093734.1
Ac093752.1
Ac093752.2
Ac093797.1
Ac093799.1
Ac093895.1
Ac093904.1
Ac093904.2
Ac093904.4
Ac095057.2
Ac096540.1
Ac096577.1
Ac096631.2
Ac096637.2
Ac096638.1
Ac096638.2
Ac096649.1
Ac096677.1
Ac096677.2
Ac096734.2
Ac096887.1
Ac096887.2
Ac096921.1
Ac096921.2
Ac096996.2
Ac097059.2
Ac097065.1
Ac097065.2
Ac097104.1
Ac097347.1
Ac097382.1
Ac097460.1
Ac097467.4
Ac097468.1
Ac097478.1
Ac097484.1
Ac097634.1
Ac097634.4
Ac097637.1
Ac097637.2
Ac097641.1
Ac097662.1
Ac097714.1
Ac097717.1
Ac098484.3
Ac098484.4
Ac098582.1
Ac098583.2
Ac098614.3
Ac098650.1
Ac098828.2
Ac098829.1
Ac098850.2
Ac098850.3
Ac098851.1
Ac098934.1
Ac098934.2
Ac098934.4
Ac099066.2
Ac099329.1
Ac099340.1
Ac099342.1
Ac099343.3
Ac099344.1
Ac099344.2
Ac099344.3
Ac099398.1
Ac099489.1
Ac099506.1
Ac099511.1
Ac099518.1
Ac099518.6
Ac099520.1
Ac099521.1
Ac099522.2
Ac099524.1
Ac099535.1
Ac099677.1
Ac099677.5
Ac099681.1
Ac099681.2
Ac099778.1
Ac099782.2
Ac099791.2
Ac099795.1
Ac099799.1
Ac099811.1
Ac099811.2
Ac099811.3
Ac099811.5
Ac099850.1
Ac100784.1
Ac100791.2
Ac100791.3
Ac100801.1
Ac100803.1
Ac100803.2
Ac100812.1
Ac100826.1
Ac100830.1
Ac100830.2
Ac100832.2
Ac100835.2
Ac100847.1
Ac100858.2
Ac100858.3
Ac100860.1
Ac102953.1
Ac103563.4
Ac103563.5
Ac103564.2
Ac103591.3
Ac103681.1
Ac103681.2
Ac103691.1
Ac103702.2
Ac103706.1
Ac103740.1
Ac103740.2
Ac103760.1
Ac103770.1
Ac103810.1
Ac103810.3
Ac103810.8
Ac103858.1
Ac103858.2
Ac103923.1
Ac103957.2
Ac104046.1
Ac104063.1
Ac104109.2
Ac104126.1
Ac104135.1
Ac104162.1
Ac104162.2
Ac104170.1
Ac104211.1
Ac104212.1
Ac104233.1
Ac104316.2
Ac104333.4
Ac104350.1
Ac104365.1
Ac104435.2
Ac104450.1
Ac104452.1
Ac104461.1
Ac104506.1
Ac104521.1
Ac104532.1
Ac104564.1
Ac104564.2
Ac104581.4
Ac104634.1
Ac104640.2
Ac104653.1
Ac104662.2
Ac104667.2
Ac104695.4
Ac104699.1
Ac104763.1
Ac104763.2
Ac104763.3
Ac104770.1
Ac104791.1
Ac104791.2
Ac104794.1
Ac104794.3
Ac104849.1
Ac104958.1
Ac104958.2
Ac104984.5
Ac104985.1
Ac104985.3
Ac104997.1
Ac105020.6
Ac105031.2
Ac105046.1
Ac105052.4
Ac105053.1
Ac105105.1
Ac105129.2
Ac105133.1
Ac105137.2
Ac105219.2
Ac105277.1
Ac105345.1
Ac105390.1
Ac105402.3
Ac105411.1
Ac105429.2
Ac105760.2
Ac106028.2
Ac106028.5
Ac106038.1
Ac106053.1
Ac106730.1
Ac106739.1
Ac106782.2
Ac106782.5
Ac106782.6
Ac106788.1
Ac106791.2
Ac106795.2
Ac106799.1
Ac106820.6
Ac106865.1
Ac106874.1
Ac106875.1
Ac106881.1
Ac106886.2
Ac106886.3
Ac106892.1
Ac106897.1
Ac107029.1
Ac107031.1
Ac107083.1
Ac107223.1
Ac107398.4
Ac107871.1
Ac107954.1
Ac107956.2
Ac107958.3
Ac107959.4
Ac107959.5
Ac107982.2
Ac107990.1
Ac108039.1
Ac108047.1
Ac108066.1
Ac108112.1
Ac108120.2
Ac108134.3
Ac108134.4
Ac108448.3
Ac108471.2
Ac108475.1
Ac108673.2
Ac108673.3
Ac108676.1
Ac108693.2
Ac108729.1
Ac108729.2
Ac108738.1
Ac108751.1
Ac108866.1
Ac108868.2
Ac109460.3
Ac109464.2
Ac109587.1
Ac109992.1
Ac110079.1
Ac110285.1
Ac110285.7
Ac110602.1
Ac110620.1
Ac110716.2
Ac110749.1
Ac110754.1
Ac110768.2
Ac110769.2
Ac110801.1
Ac111149.2
Ac112200.1
Ac112219.2
Ac112225.1
Ac112236.2
Ac112495.1
Ac112504.2
Ac112673.1
Ac112694.1
Ac112907.1
Ac113189.1
Ac113189.3
Ac113192.5
Ac113208.1
Ac113361.1
Ac113403.1
Ac113410.3
Ac113414.1
Ac113430.1
Ac113615.1
Ac114271.1
Ac114291.1
Ac114316.1
Ac114401.1
Ac114482.1
Ac114488.1
Ac114488.2
Ac114498.1
Ac114501.1
Ac114550.2
Ac114689.3
Ac114730.1
Ac114730.2
Ac114760.2
Ac114803.1
Ac114808.1
Ac114812.2
Ac114812.3
Ac114956.1
Ac114956.3
Ac115115.1
Ac115676.1
Ac115989.1
Ac116025.1
Ac116337.3
Ac116348.3
Ac116348.4
Ac116351.2
Ac116353.2
Ac116353.5
Ac116366.1
Ac116366.2
Ac116366.3
Ac116407.4
Ac116535.1
Ac116563.2
Ac116609.2
Ac116667.1
Ac116667.2
Ac117382.2
Ac117386.2
Ac117453.1
Ac117465.1
Ac117498.2
Ac117500.3
Ac118553.2
Ac118658.1
Ac118754.2
Ac118754.3
Ac119427.1
Ac119673.1
Ac119677.1
Ac120057.3
Ac120057.4
Ac120114.1
Ac120114.4
Ac120193.1
Ac120498.3
Ac120498.7
Ac121251.1
Ac121333.1
Ac121338.2
Ac121758.3
Ac122713.1
Ac122714.2
Ac123784.1
Ac123912.4
Ac124016.1
Ac124068.2
Ac124069.1
Ac124242.1
Ac124242.2
Ac124283.5
Ac124319.1
Ac124804.1
Ac124944.1
Ac124944.3
Ac124947.1
Ac124947.2
Ac125494.1
Ac125603.1
Ac125603.2
Ac125604.1
Ac125611.2
Ac125611.3
Ac126283.1
Ac126323.1
Ac126323.4
Ac126544.1
Ac126544.2
Ac126564.1
Ac126614.1
Ac126696.1
Ac126696.2
Ac126763.1
Ac126773.4
Ac126915.1
Ac127002.1
Ac127029.3
Ac127496.2
Ac127496.3
Ac127496.7
Ac128709.3
Ac129492.1
Ac129492.5
Ac129492.8
Ac129510.1
Ac130343.2
Ac130371.2
Ac130456.2
Ac130469.1
Ac130650.2
Ac130686.1
Ac131009.2
Ac131009.4
Ac131025.1
Ac131094.1
Ac131097.2
Ac131097.3
Ac131235.2
Ac131280.1
Ac131902.1
Ac131902.3
Ac132872.1
Ac132872.2
Ac133065.1
Ac133065.2
Ac133065.3
Ac133473.1
Ac133550.1
Ac133552.1
Ac133552.2
Ac133637.1
Ac133919.1
Ac134043.1
Ac134682.1
Ac134684.6
Ac134772.1
Ac135048.2
Ac135050.5
Ac135178.3
Ac135178.5
Ac135388.1
Ac135507.1
Ac135586.2
Ac135628.1
Ac136285.3
Ac136475.4
Ac136475.5
Ac136475.8
Ac136475.9
Ac136632.2
Ac137527.1
Ac137579.2
Ac137630.2
Ac137630.3
Ac137767.1
Ac137932.2
Ac137936.1
Ac138028.3
Ac138028.4
Ac138123.1
Ac138123.2
Ac138150.1
Ac138207.4
Ac138207.8
Ac138304.1
Ac138305.2
Ac138393.1
Ac138393.3
Ac138409.1
Ac138409.2
Ac138466.1
Ac138512.1
Ac138627.1
Ac138696.2
Ac138811.1
Ac138811.2
Ac138904.1
Ac138932.1
Ac138932.3
Ac138951.1
Ac138956.2
Ac138969.1
Ac139099.2
Ac139149.1
Ac139256.1
Ac139495.3
Ac139530.3
Ac139749.1
Ac139769.1
Ac139783.2
Ac139795.3
Ac139887.1
Ac139887.2
Ac140118.1
Ac140847.3
Ac141586.1
Ac141930.2
Ac142472.1
Ac143336.1
Ac144522.1
Ac144831.1
Ac145207.1
Ac145207.3
Ac145207.4
Ac145207.8
Ac145207.9
Ac145285.6
Ac145423.3
Ac147055.3
Ac147651.1
Ac148477.7
Ac156455.1
Ac190387.1
Ac211433.2
Ac211433.3
Ac231533.2
Ac231657.1
Ac231760.1
Ac231981.1
Ac233300.1
Ac233702.7
Ac233964.1
Ac233992.3
Ac234064.1
Ac234582.1
Ac234582.2
Ac234782.1
Ac239584.1
Ac239801.1
Ac239868.1
Ac242376.2
Ac242426.2
Ac243547.1
Ac243547.3
Ac243571.2
Ac243585.2
Ac243654.1
Ac243960.1
Ac243960.3
Ac243960.7
Ac243965.1
Ac244090.3
Ac244093.3
Ac244100.2
Ac244100.3
Ac244153.1
Ac244197.2
Ac244250.1
Ac244452.1
Ac244517.2
Ac245014.3
Ac245033.2
Ac245100.3
Ac245100.4
Ac245452.1
Ac245517.1
Ac245517.3
Ac245884.2
Ac246793.1
Ac253536.7
Ac254633.1
Acaa1
Acaca
Acacb
Acad10
Acad8
Acad9
Acadm
Acadsb
Acadvl
Acan
Acap3
Acat1
Acat2
Acbd4
Acbd5
Ace3p
Acer3
Ache
Acin1
Ackr2
Aco1
Aco2
Acot11
Acot13
Acot2
Acot4
Acot6
Acot8
Acox1
Acox2
Acoxl
Acp1
Acp2
Acp5
Acp6
Acpp
Acsbg1
Acsf2
Acsf3
Acsl3
Acsm3
Acsm5
Acsm6
Acss2
Acss3
Acta1
Acta2-as1
Actb
Actg1p17
Actg1p19
Actl6a
Actn1-as1
Actn2
Actn3
Actn4
Actr10
Actr1a
Actr1b
Actr2
Actr3
Actr3b
Acvr1
Acvr1b
Acvr2a
Acvr2b
Acy1
Acy3
Acyp1
Acyp2
Ad000671.1
Ad000671.3
Ad000864.2
Ad001527.2
Ada
Adal
Adam11
Adam12
Adam19
Adam22
Adam28
Adam29
Adam30
Adam33
Adam9
Adamts10
Adamts12
Adamts2
Adamts6
Adamts7
Adamts9
Adamts9-as1
Adamtsl2
Adamtsl3
Adamtsl4
Adamtsl4-as1
Adamtsl5
Adap1
Adap2
Adarb1
Adarb2
Adck1
Adck2
Adck5
Adcy10
Adcy3
Adcy4
Adcy7
Adcy9
Adcyap1
Adcyap1r1
Add1
Add3
Adgra3
Adgrb1
Adgrb2
Adgrb3
Adgrd1
Adgre3
Adgre5
Adgrf1
Adgrf2
Adgrf3
Adgrf4
Adgrg1
Adgrg3
Adgrg6
Adgrg7
Adgrl2
Adgrv1
Adh1a
Adhfe1
Adi1p1
Adi1p2
Adig
Adipoq
Adipor2
Adirf
Adk
Adm2
Adnp-as1
Adora1
Adora2a-as1
Adpgk-as1
Adprh
Adprhl1
Adprm
Adrm1
Adsl
Adss
Adssl1
Adtrp
Aebp2
Aen
Af064860.1
Af111167.1
Af111169.3
Af117829.1
Af121897.1
Af129075.2
Af129408.1
Af186190.1
Af233439.1
Af274858.1
Afap1
Afdn
Aff1
Aff4
Afg1l
Afg3l1p
Afg3l2
Afmid
Afp
Aftph
Aga
Agap1
Agap1-it1
Agap2
Agap2-as1
Agap3
Agbl1
Agbl1-as1
Agbl5
Agfg1
Agfg2
Aggf1
Agk
Agl
Ago1
Ago2
Agpat1
Agpat3
Agpat5
Agr2
Agrn
Agrp
Agtr1
Agtrap
Agxt
Agxt2
Ahcyl1
Ahcyl2
Ahcyp7
Ahnak2
Ahr
Ahrr
Ahsa1
Ahsa2p
Ahsg
Ahsp
Aif1l
Aifm3
Aig1
Aimp1
Aimp2
Aip
Aipl1
Aj003147.1
Aj003147.2
Aj009632.2
Ajap1
Ajm1
Ajuba
Ak2
Ak3p2
Ak7
Ak9
Akap1
Akap10
Akap12
Akap13
Akap17a
Akap2
Akap5
Akap6
Akap7
Akap8l
Akap9
Akirin1
Akna
Akr1a1
Akr1b1
Akr1b15
Akr1c2
Akr1c3
Akr1c7p
Akr1c8p
Akr1d1
Akr1e2
Akr7l
Akt1
Akt1s1
Akt2
Akt3
Al008718.1
Al008726.1
Al008733.1
Al021068.1
Al021153.1
Al021155.2
Al021328.1
Al021391.1
Al021396.1
Al021407.1
Al021407.2
Al021408.1
Al021578.1
Al021879.1
Al021997.3
Al022068.1
Al022069.1
Al022238.4
Al022312.1
Al022318.1
Al022323.2
Al022323.3
Al022324.4
Al022326.1
Al022328.3
Al022332.2
Al022342.1
Al022345.4
Al022394.1
Al023693.1
Al023755.1
Al023803.1
Al023803.3
Al023806.1
Al023806.2
Al024498.1
Al024498.2
Al024509.2
Al031055.1
Al031058.1
Al031123.1
Al031123.2
Al031229.1
Al031282.1
Al031289.1
Al031428.1
Al031432.3
Al031587.2
Al031590.1
Al031599.1
Al031602.1
Al031658.2
Al031666.1
Al031667.1
Al031667.3
Al031674.1
Al031687.1
Al031708.1
Al031710.2
Al031727.2
Al031777.2
Al031777.3
Al031779.1
Al031847.2
Al031848.2
Al031963.2
Al031985.3
Al032819.1
Al032819.3
Al033381.1
Al033397.2
Al033519.1
Al033519.3
Al033527.3
Al033527.4
Al033527.5
Al033528.2
Al034346.1
Al034374.1
Al034379.1
Al034380.1
Al034399.2
Al034418.1
Al034428.1
Al034430.1
Al034546.1
Al034548.1
Al034550.2
Al034555.1
Al035090.1
Al035250.1
Al035252.2
Al035398.1
Al035410.2
Al035420.1
Al035420.2
Al035420.3
Al035423.1
Al035427.1
Al035555.1
Al035604.1
Al035633.1
Al035661.1
Al035693.1
Al049539.1
Al049542.1
Al049543.1
Al049594.1
Al049629.2
Al049647.1
Al049649.1
Al049697.1
Al049712.1
Al049749.1
Al049780.1
Al049780.2
Al049794.1
Al049828.1
Al049830.3
Al049836.1
Al049840.2
Al049840.3
Al049840.5
Al049869.1
Al049870.1
Al049870.3
Al049870.4
Al049874.3
Al050320.1
Al050331.2
Al050404.1
Al078459.1
Al078587.1
Al078595.1
Al078601.3
Al078605.1
Al078621.3
Al078644.2
Al078645.1
Al079342.3
Al080250.1
Al080276.2
Al080285.1
Al080313.2
Al080315.1
Al080317.1
Al096817.1
Al096828.3
Al096865.1
Al096869.2
Al096870.1
Al109613.1
Al109614.1
Al109615.2
Al109741.1
Al109755.1
Al109767.1
Al109804.1
Al109811.3
Al109910.2
Al109918.1
Al109920.1
Al109936.2
Al110118.2
Al110292.1
Al117187.1
Al117192.1
Al117339.5
Al117341.1
Al117378.1
Al117379.1
Al118508.1
Al118508.2
Al118558.2
Al118558.3
Al121578.3
Al121583.1
Al121590.1
Al121594.1
Al121603.2
Al121612.2
Al121655.1
Al121758.1
Al121759.2
Al121760.1
Al121768.1
Al121768.2
Al121772.1
Al121790.1
Al121829.2
Al121832.1
Al121839.2
Al121845.2
Al121845.3
Al121845.4
Al121885.3
Al121895.1
Al121899.1
Al121900.2
Al121906.1
Al121906.2
Al121917.1
Al121917.2
Al121929.1
Al121935.1
Al121936.1
Al121983.1
Al121983.2
Al121985.1
Al121987.1
Al121990.1
Al121992.1
Al122003.1
Al122023.1
Al122125.1
Al132633.1
Al132639.1
Al132639.3
Al132671.1
Al132709.1
Al132712.1
Al132765.1
Al132780.1
Al132780.2
Al132780.4
Al132838.1
Al132857.1
Al132989.2
Al133153.1
Al133153.2
Al133216.2
Al133217.1
Al133227.1
Al133230.1
Al133240.1
Al133257.1
Al133284.1
Al133297.2
Al133338.1
Al133342.1
Al133343.2
Al133351.1
Al133351.3
Al133351.4
Al133371.1
Al133387.1
Al133410.1
Al133410.2
Al133410.3
Al133445.2
Al133464.1
Al133467.1
Al133467.3
Al133485.2
Al133516.1
Al133517.1
Al135744.1
Al135791.1
Al135902.2
Al135905.2
Al135926.1
Al135937.1
Al136038.3
Al136038.5
Al136040.1
Al136084.2
Al136090.1
Al136097.1
Al136115.1
Al136131.1
Al136131.3
Al136141.1
Al136181.1
Al136295.1
Al136295.7
Al136307.1
Al136309.2
Al136309.4
Al136363.1
Al136363.2
Al136366.1
Al136368.1
Al136419.1
Al136439.1
Al136982.2
Al136982.7
Al136987.1
Al137003.1
Al137003.2
Al137009.1
Al137026.2
Al137028.1
Al137058.2
Al137060.1
Al137071.1
Al137076.1
Al137077.2
Al137222.1
Al137230.1
Al137782.1
Al137785.1
Al137798.1
Al137798.3
Al137802.2
Al137802.3
Al137803.1
Al137856.1
Al138686.1
Al138688.2
Al138733.1
Al138756.1
Al138760.1
Al138767.2
Al138831.1
Al138831.2
Al138878.1
Al138881.1
Al138885.3
Al138916.1
Al138921.1
Al138966.2
Al138995.1
Al139008.2
Al139011.1
Al139023.1
Al139035.1
Al139082.1
Al139094.1
Al139095.3
Al139099.1
Al139099.3
Al139125.1
Al139158.2
Al139184.1
Al139220.2
Al139246.5
Al139260.1
Al139294.1
Al139300.1
Al139317.1
Al139317.3
Al139317.5
Al139339.1
Al139353.2
Al139384.2
Al139385.1
Al139393.1
Al139412.1
Al139807.1
Al157392.1
Al157392.3
Al157392.5
Al157396.1
Al157400.1
Al157400.2
Al157400.5
Al157414.1
Al157791.2
Al157823.1
Al157823.2
Al157829.1
Al157838.1
Al157871.5
Al157888.1
Al157932.1
Al157935.1
Al157937.1
Al157955.1
Al158151.1
Al158151.2
Al158151.3
Al158166.2
Al158198.1
Al158211.5
Al158212.2
Al158800.1
Al158801.3
Al158832.1
Al158834.1
Al158847.1
Al159169.3
Al160171.1
Al160237.1
Al160254.1
Al160286.1
Al160291.1
Al160313.1
Al160394.1
Al160408.1
Al160408.3
Al160408.4
Al160408.5
Al160411.1
Al160412.1
Al161447.1
Al161452.1
Al161640.1
Al161668.1
Al161719.1
Al161729.4
Al161733.1
Al161747.2
Al161751.1
Al161757.4
Al161785.2
Al161785.3
Al161896.1
Al161935.1
Al161937.1
Al162151.1
Al162171.1
Al162231.2
Al162231.3
Al162231.4
Al162258.1
Al162274.1
Al162274.2
Al162377.2
Al162385.2
Al162411.1
Al162425.1
Al162427.1
Al162595.2
Al162632.1
Al162713.1
Al162724.2
Al162726.3
Al163636.2
Al163974.1
Al352955.1
Al352984.1
Al353579.1
Al353593.3
Al353596.1
Al353597.1
Al353621.2
Al353648.1
Al353651.1
Al353651.2
Al353653.1
Al353658.1
Al353662.2
Al353680.1
Al353706.1
Al353719.1
Al353726.1
Al353743.1
Al353754.1
Al353759.1
Al353764.1
Al353784.1
Al353803.1
Al353803.4
Al353807.1
Al353997.2
Al354695.1
Al354696.2
Al354707.1
Al354707.2
Al354707.3
Al354710.2
Al354733.1
Al354740.1
Al354761.1
Al354811.1
Al354813.1
Al354824.1
Al354861.3
Al354872.2
Al354892.1
Al354892.2
Al354920.1
Al354989.2
Al355001.2
Al355075.1
Al355075.4
Al355076.1
Al355102.2
Al355102.5
Al355297.1
Al355303.1
Al355312.3
Al355357.1
Al355376.1
Al355388.1
Al355472.2
Al355483.1
Al355490.1
Al355499.1
Al355512.1
Al355810.1
Al355870.1
Al355916.1
Al355916.2
Al355916.3
Al355922.4
Al355987.2
Al355987.3
Al355987.4
Al355987.5
Al355990.1
Al355990.2
Al355994.2
Al355994.3
Al356019.1
Al356020.1
Al356095.2
Al356134.1
Al356234.1
Al356235.1
Al356273.1
Al356274.1
Al356309.2
Al356309.3
Al356356.1
Al356361.1
Al356364.1
Al356417.1
Al356441.1
Al356481.2
Al356488.1
Al356488.2
Al356863.1
Al356966.1
Al356967.1
Al357033.2
Al357033.3
Al357055.2
Al357075.1
Al357078.1
Al357078.2
Al357127.1
Al357140.2
Al357140.3
Al357153.4
Al357315.1
Al357315.2
Al357558.1
Al357558.2
Al358075.2
Al358075.3
Al358113.1
Al358176.5
Al358215.2
Al358334.2
Al358334.3
Al358393.1
Al358472.1
Al358472.2
Al358472.4
Al358472.5
Al358472.7
Al358473.1
Al358613.1
Al358613.2
Al358852.1
Al358933.1
Al358976.1
Al359094.1
Al359094.2
Al359182.1
Al359258.2
Al359258.3
Al359265.3
Al359399.1
Al359511.1
Al359532.1
Al359644.1
Al359682.1
Al359692.1
Al359711.2
Al359740.1
Al359762.1
Al359762.3
Al359834.1
Al359853.1
Al359853.3
Al359878.1
Al359878.2
Al359922.1
Al359962.1
Al360012.1
Al360081.1
Al360089.1
Al360093.1
Al360181.4
Al360219.1
Al360270.3
Al365181.3
Al365203.2
Al365205.1
Al365259.1
Al365295.1
Al365330.1
Al365356.2
Al365434.1
Al365436.2
Al390026.1
Al390036.1
Al390037.1
Al390066.1
Al390198.1
Al390205.1
Al390254.1
Al390294.1
Al390318.1
Al390719.1
Al390726.1
Al390726.6
Al390728.5
Al390838.1
Al390955.2
Al390957.1
Al390964.1
Al391056.1
Al391069.2
Al391069.3
Al391121.1
Al391152.1
Al391244.1
Al391244.2
Al391262.1
Al391335.1
Al391419.1
Al391421.1
Al391650.1
Al391650.2
Al391684.1
Al391832.2
Al391832.3
Al391834.2
Al391839.1
Al391863.1
Al391988.1
Al392083.1
Al392172.1
Al441943.1
Al441963.1
Al441992.1
Al442067.1
Al442071.1
Al442128.2
Al442663.1
Al442663.2
Al445070.1
Al445250.1
Al445363.1
Al445363.2
Al445363.3
Al445483.1
Al445490.1
Al445646.1
Al445675.2
Al445686.1
Al445933.1
Al449423.1
Al450043.1
Al450226.2
Al450304.1
Al450309.1
Al450322.1
Al450326.1
Al450332.1
Al450344.1
Al450344.3
Al450384.2
Al450469.1
Al450469.2
Al450992.1
Al450998.2
Al451044.1
Al451062.1
Al451062.3
Al451069.2
Al451085.1
Al451085.2
Al451105.1
Al451105.2
Al451123.1
Al451165.1
Al451165.2
Al499605.1
Al512328.1
Al512353.1
Al512422.1
Al512430.4
Al512598.1
Al512599.1
Al512622.1
Al512625.3
Al512631.1
Al512631.2
Al512791.2
Al513123.1
Al513165.1
Al513185.3
Al513217.1
Al513220.1
Al513304.1
Al513320.1
Al513321.1
Al513327.2
Al513423.1
Al513477.1
Al513523.3
Al583722.2
Al583722.4
Al583835.2
Al583854.1
Al589669.1
Al589740.1
Al589765.4
Al589823.1
Al589843.1
Al589986.1
Al589987.1
Al590004.2
Al590068.1
Al590133.1
Al590233.1
Al590327.1
Al590408.1
Al590438.1
Al590627.1
Al590627.2
Al590652.1
Al590682.1
Al590708.1
Al590714.1
Al590989.1
Al591030.1
Al591167.1
Al591222.1
Al591368.1
Al591485.1
Al591503.1
Al591504.1
Al591767.3
Al591770.1
Al591806.1
Al591806.3
Al591846.2
Al591848.1
Al591848.2
Al591896.1
Al592045.1
Al592114.3
Al592146.1
Al592164.2
Al592287.1
Al592295.4
Al592402.1
Al592429.1
Al592430.2
Al592436.1
Al596094.1
Al596244.1
Al603832.2
Al603840.1
Al606462.1
Al606748.1
Al606760.1
Al606760.3
Al606807.1
Al627171.1
Al627171.2
Al627422.2
Al645504.1
Al645608.6
Al645608.7
Al645728.1
Al645922.1
Al645929.3
Al645941.3
Al645949.2
Al662791.1
Al662797.1
Al662884.3
Al662890.1
Al662899.2
Al663070.1
Al669831.3
Al669831.5
Al669841.1
Al670729.1
Al671762.1
Al671883.3
Al672291.1
Al691403.2
Al691482.3
Al713965.1
Al713999.1
Al731563.3
Al731569.1
Al731577.2
Al731684.2
Al732314.6
Al732437.1
Al772337.4
Al807752.2
Al807752.3
Al807752.6
Al807752.7
Al807761.4
Al844908.2
Al845472.2
Al845552.1
Al928654.1
Al928654.2
Al928921.1
Al929288.2
Al929410.1
Al929472.2
Al929554.1
Alas1
Alcam
Aldh16a1
Aldh1a3
Aldh1b1
Aldh1l1
Aldh1l1-as2
Aldh3a2
Aldh3b1
Aldh3b2
Aldh4a1
Aldh5a1
Aldoa
Aldoap1
Aldoc
Alg1
Alg10
Alg10b
Alg11
Alg13
Alg1l13p
Alg1l3p
Alg1l9p
Alg3
Alkbh2
Alkbh3
Alkbh6
Alkbh7
Alms1p1
Alox12-as1
Alox15
Alox15p2
Als2cr12
Alyref
Ambra1
Amd1
Amdhd1
Amdhd2
Amn
Amot
Amotl1
Amotl2
Ampd1
Ampd2
Ampd3
Amt
Amz1
Amz2
Amz2p1
Anapc11
Anapc15
Anapc16
Anapc2
Anapc5
Anapc7
Ang
Angel1
Angptl4
Angptl8
Ank1
Ank2
Ank3
Ank3-dt
Ankar
Ankef1
Ankfy1
Ankh
Ankhd1
Ankhd1-eif4ebp3
Ankib1
Ankmy1
Ankrd1
Ankrd11
Ankrd12
Ankrd13a
Ankrd13d
Ankrd18a
Ankrd18b
Ankrd19p
Ankrd2
Ankrd20a18p
Ankrd20a4
Ankrd20a5p
Ankrd24
Ankrd26
Ankrd28
Ankrd29
Ankrd33b
Ankrd36
Ankrd36bp2
Ankrd37
Ankrd42
Ankrd44
Ankrd49
Ankrd55
Ankrd63
Ankrd65
Ankrd7
Anks1a
Anks3
Ankzf1
Anln
Ano1
Ano3
Ano6
Ano7
Ano8
Ano9
Anp32a
Anp32b
Antxrl
Anxa11
Anxa13
Anxa2
Anxa2p2
Anxa3
Anxa4
Anxa6
Anxa9
Aox1
Aox2p
Aox3p
Ap000229.1
Ap000302.1
Ap000347.1
Ap000424.1
Ap000437.1
Ap000438.1
Ap000439.1
Ap000439.4
Ap000442.2
Ap000446.1
Ap000487.1
Ap000487.2
Ap000532.2
Ap000553.2
Ap000553.4
Ap000553.6
Ap000553.7
Ap000679.1
Ap000688.4
Ap000695.1
Ap000696.1
Ap000704.1
Ap000721.1
Ap000721.2
Ap000753.1
Ap000757.1
Ap000759.1
Ap000763.4
Ap000769.1
Ap000769.2
Ap000769.3
Ap000776.1
Ap000781.1
Ap000787.1
Ap000812.5
Ap000842.2
Ap000845.1
Ap000852.1
Ap000864.1
Ap000866.1
Ap000866.2
Ap000867.1
Ap000867.2
Ap000873.2
Ap000879.2
Ap000892.1
Ap000894.2
Ap000894.4
Ap000902.1
Ap000911.1
Ap000911.2
Ap000916.1
Ap000941.1
Ap000944.1
Ap000944.2
Ap000977.1
Ap000997.3
Ap001043.1
Ap001062.2
Ap001062.3
Ap001107.1
Ap001107.3
Ap001107.4
Ap001107.5
Ap001107.7
Ap001107.9
Ap001160.1
Ap001160.2
Ap001178.1
Ap001178.3
Ap001207.2
Ap001207.3
Ap001208.1
Ap001208.2
Ap001257.1
Ap001266.1
Ap001267.4
Ap001267.5
Ap001269.2
Ap001269.4
Ap001273.2
Ap001318.3
Ap001328.1
Ap001330.3
Ap001330.5
Ap001331.1
Ap001347.1
Ap001357.2
Ap001362.1
Ap001362.2
Ap001363.2
Ap001372.2
Ap001412.1
Ap001432.1
Ap001453.1
Ap001453.2
Ap001453.4
Ap001462.1
Ap001468.1
Ap001469.2
Ap001496.4
Ap001542.1
Ap001542.3
Ap001582.1
Ap001610.2
Ap001619.1
Ap001625.3
Ap001630.1
Ap001767.3
Ap001816.1
Ap001830.1
Ap001880.2
Ap001888.1
Ap001893.2
Ap001931.1
Ap002008.2
Ap002026.1
Ap002364.1
Ap002373.1
Ap002387.2
Ap002478.1
Ap002490.2
Ap002505.1
Ap002784.1
Ap002800.1
Ap002812.4
Ap002851.1
Ap002852.1
Ap002856.1
Ap002884.1
Ap002884.3
Ap002981.1
Ap002990.1
Ap002991.1
Ap002992.1
Ap003025.2
Ap003068.1
Ap003068.4
Ap003071.1
Ap003108.2
Ap003115.1
Ap003117.1
Ap003119.3
Ap003171.2
Ap003174.1
Ap003355.3
Ap003357.1
Ap003385.1
Ap003390.1
Ap003392.13
Ap003396.1
Ap003398.2
Ap003419.2
Ap003419.3
Ap003465.1
Ap003469.2
Ap003471.1
Ap003472.1
Ap003499.2
Ap003680.1
Ap003692.1
Ap003721.4
Ap003733.4
Ap003789.1
Ap003900.1
Ap004608.1
Ap004609.2
Ap004609.3
Ap004782.1
Ap005120.1
Ap005131.1
Ap005131.2
Ap005229.2
Ap005263.1
Ap005264.7
Ap005717.1
Ap006216.1
Ap006219.1
Ap006248.2
Ap006248.3
Ap006248.5
Ap006285.2
Ap006621.4
Ap1ar
Ap1g1
Ap1m1
Ap1m2
Ap1s1
Ap2a1
Ap2a2
Ap2b1
Ap2m1
Ap2s1
Ap3b2
Ap3m2
Ap3s1
Ap3s2
Ap4e1
Ap4m1
Ap4s1
Ap5m1
Ap5s1
Apaf1
Apba2
Apbb1
Apbb2
Apbb3
Apc
Apcdd1
Apcdd1l
Apeh
Apex1
Aph1a
Aph1b
Api5
Aplf
Aplp2
Apobec3b
Apoc1p1
Apol1
Apol3
Apold1
Apom
Apool
Apoop5
Apopt1
App
Appl1
Appl2
Aqp11
Aqp5
Aqp6
Aqp7
Aqp8
Araf
Arap2
Arap3
Arcn1
Areg
Arel1
Arf1
Arf3
Arf4p4
Arf5
Arfgap1
Arfgap2
Arfgap3
Arfip1
Arfip2
Arfrp1
Arg2
Arhgap10
Arhgap11a
Arhgap11b
Arhgap15
Arhgap21
Arhgap22
Arhgap22-it1
Arhgap24
Arhgap25
Arhgap26
Arhgap27
Arhgap27p2
Arhgap31
Arhgap33
Arhgap39
Arhgap40
Arhgap44
Arhgap45
Arhgap5
Arhgdib
Arhgef1
Arhgef10l
Arhgef12
Arhgef16
Arhgef17
Arhgef18
Arhgef2
Arhgef25
Arhgef26
Arhgef28
Arhgef3
Arhgef37
Arhgef38
Arhgef39
Arhgef4
Arhgef40
Arhgef7
Arid1a
Arid1b
Arid2
Arid3a
Arid3b
Arid3c
Arid4a
Arid5a
Arid5b
Arih1
Arih2
Arl13b
Arl14
Arl14ep
Arl2
Arl2bp
Arl2-snx15
Arl4a
Arl6
Arl6ip4
Arl6ip5
Arl6ip6
Arl8a
Arl8b
Armc10
Armc2
Armc3
Armc5
Armc6
Armc7
Armc8
Armc9
Armcx1
Armcx3
Armcx3-as1
Armcx4
Armcx5
Armcx5-gprasp2
Armh1
Armh3
Armt1
Arnt
Arnt2
Arntl
Arpc1a
Arpc1b
Arpc2
Arpc4
Arpc4-ttll3
Arpc5l
Arpin
Arpin-ap3s2
Arrb1
Arrb2
Arrdc1
Arrdc1-as1
Arrdc2
Arrdc3-as1
Arsb
Arse
Arsg
Arsi
Arsj
Arsk
Arv1
Arvcf
Asah1
Asah2b
Asap1
Asap2
Asap3
Asb1
Asb16
Asb2
Asb6
Asb7
Ascc1
Ascc2
Asdurf
Asf1a
Ash2l
Asic1
Asic3
Asic5
Asl
Asna1
Asnsd1
Asnsp1
Aspdh
Aspg
Asph
Asphd1
Aspscr1
Ass1
Ass1p7
Aste1
Asxl1
Asxl3
Atad2
Atad2b
Atad3a
Atad3b
Atad5
Atat1
Atcay
Ate1-as1
Atf1
Atf3
Atf4
Atf5
Atf6b
Atf7ip
Atf7ip2
Atg10
Atg101
Atg12
Atg12p2
Atg13
Atg16l1
Atg16l2
Atg2a
Atg4a
Atg4b
Atg4c
Atg4d
Atg5
Atg7
Atg9a
Atg9b
Atic
Atl1
Atl3
Atm
Atmin
Atn1
Atoh1
Atoh8
Atox1
Atp10d
Atp11a
Atp11b
Atp12a
Atp13a1
Atp13a3
Atp1a1
Atp1a4
Atp1b1
Atp1b3
Atp23
Atp2a1
Atp2a2
Atp2b3
Atp2b4
Atp2c1
Atp2c2
Atp4b
Atp5f1b
Atp5f1c
Atp5f1d
Atp5f1e
Atp5if1
Atp5mc1
Atp5me
Atp5mf
Atp5mg
Atp5mpl
Atp6ap1
Atp6ap1l
Atp6ap2
Atp6v0a1
Atp6v0a2
Atp6v0a4
Atp6v0c
Atp6v0cp3
Atp6v0d1
Atp6v0d2
Atp6v0e1
Atp6v0e2
Atp6v1a
Atp6v1b1
Atp6v1b2
Atp6v1c1
Atp6v1c2
Atp6v1d
Atp6v1e2
Atp6v1f
Atp6v1g1
Atp6v1g2-ddx39b
Atp7a
Atp7b
Atp8b2
Atp8b4
Atp9a
Atp9b
Atpaf1
Atpaf2
Atr
Atraid
Atrip
Atrn
Atrnl1
Atxn1
Atxn10
Atxn1l
Atxn2
Atxn2-as
Atxn2l
Atxn7
Atxn7l1
Atxn7l2
Atxn7l3b
Aup1
Aurka
Auts2
Aven
Avil
Avl9
Axdnd1
Axin2
Azin1
Azin1-as1
Azin2
B2m
B3gnt10
B3gnt2
B3gnt4
B3gntl1
B4galnt1
B4galnt2
B4galnt3
B4galt2
B4galt6
B4galt7
B9d1
B9d2
Baalc
Baalc-as1
Babam1
Babam2
Bace2
Bach1
Bad
Bag2
Bag3
Bahcc1
Baiap2
Baiap2l1
Baiap3
Bak1
Bambi
Banf1
Bank1
Banp
Barhl1
Barx1
Basp1
Basp1-as1
Batf
Baz2a
Baz2b
Bbip1
Bbof1
Bbox1
Bbs1
Bbs12
Bbs2
Bbs4
Bbs7
Bbs9
Bbx
Bcam
Bcan
Bcap29
Bcar3
Bcas2
Bcas3
Bcas4
Bcat2
Bccip
Bcdin3d-as1
Bckdha
Bckdhb
Bckdk
Bcl10
Bcl11a
Bcl2l1
Bcl2l11
Bcl2l12
Bcl2l13
Bcl2l2
Bcl2l2-pabpn1
Bcl3
Bcl6b
Bcl7a
Bcl9
Bcl9l
Bcorl1
Bcr
Bcrp1
Bcrp2
Bcs1l
Bcyrn1
Bdkrb1
Bdkrb2
Bdnf-as
Bdp1
Bend6
Bend7
Bex3
Bfar
Bfsp1
Bfsp2
Bfsp2-as1
Bhlhb9
Bhlhe40
Bhlhe40-as1
Bhlhe41
Bicd1p1
Bicdl1
Bicdl2
Bicra
Bicral
Bin2
Bin2p2
Bin3
Birc2
Birc3
Birc5
Birc6
Birc7
Bispr
Bivm
Bivm-ercc5
Blacat1
Blk
Blm
Blnk
Bloc1s1
Bloc1s3
Bloc1s4
Blvra
Blzf1
Bmf
Bmf-as1
Bmi1
Bmp1
Bmp2k
Bmp4
Bmp7
Bmp7-as1
Bmpr1a
Bmpr1b
Bmpr2
Bms1p1
Bnc2-as1
Bnip1
Bnip2
Bnip3
Bnip3l
Bnip3p25
Bnip3p5
Bnipl
Boc
Bola1
Bola2p1
Bola3-as1
Bola3p2
Boll
Bora
Borcs5
Borcs6
Borcs7
Borcs7-asmt
Borcs8-mef2b
Bpgm
Bphl
Bpifa4p
Bpifb1
Bpifc
Bptf
Brat1
Brca2
Brcc3
Brd2
Brd3os
Brd4
Brd9
Brd9p1
Brdtp1
Bri3
Brinp2
Brip1
Brix1
Brms1
Brms1l
Brox
Brpf1
Brpf3
Brsk1
Brsk2
Brwd1
Brwd1-as1
Brwd1-as2
Brwd1-it1
Brwd1p2
Bscl2
Bsdc1
Bsg
Bsn
Btbd11
Btbd16
Btbd19
Btbd6
Btbd7
Btbd9
Btd
Btf3
Btf3l4
Btf3p9
Btg2
Btk
Btn2a1
Btn2a3p
Btn3a1
Btn3a2
Btn3a3
Btnl10
Btnl2
Btnl8
Btrc
Bub1b
Bub1b-pak6
Bub3
Bud23
Bud31
Bx255925.3
Bx284668.2
Bx322559.1
Bx322562.1
Bx323046.1
Bx470102.1
Bx470209.1
Bx539320.1
Bx571673.1
Bx571818.1
Bx640514.2
Bx649601.1
Bx649632.1
Bx842242.1
Bysl
Bzw1
Bzw2
C10orf143
C10orf55
C10orf90
C10orf91
C11orf21
C11orf49
C11orf54
C11orf58
C11orf65
C11orf68
C11orf74
C11orf80
C12orf10
C12orf29
C12orf42
C12orf43
C12orf45
C12orf54
C12orf57
C12orf60
C12orf65
C12orf66
C12orf73
C12orf75
C12orf76
C12orf80
C14orf119
C14orf132
C14orf177
C14orf178
C14orf28
C14orf39
C15orf39
C15orf40
C15orf41
C15orf48
C15orf53
C15orf56
C15orf61
C15orf62
C15orf65
C16orf45
C16orf58
C16orf70
C16orf71
C16orf72
C16orf74
C16orf89
C17orf100
C17orf107
C17orf49
C17orf51
C17orf53
C17orf58
C17orf64
C17orf67
C17orf80
C17orf82
C17orf99
C18orf21
C18orf54
C19orf24
C19orf33
C19orf38
C19orf44
C19orf53
C19orf54
C19orf57
C19orf67
C19orf81
C19orf85
C1galt1
C1galt1p1
C1orf105
C1orf109
C1orf112
C1orf116
C1orf147
C1orf159
C1orf167
C1orf185
C1orf198
C1orf21
C1orf220
C1orf53
C1orf54
C1orf56
C1qbp
C1qtnf1
C1qtnf1-as1
C1qtnf6
C1qtnf8
C1qtnf9b
C1r
C2
C20orf173
C20orf204
C20orf27
C21orf62-as1
C22orf34
C22orf46
C2cd2
C2cd2l
C2cd3
C2cd4a
C2cd4d
C2cd4d-as1
C2orf15
C2orf16
C2orf49
C2orf50
C2orf68
C2orf69
C2orf74
C2orf78
C2orf88
C2orf91
C2orf92
C3
C3orf14
C3orf20
C3orf38
C3orf49
C3orf52
C3orf67
C4bpa
C4bpb
C4orf19
C4orf33
C4orf46
C4orf47
C4orf50
C5ar1
C5ar2
C5orf22
C5orf24
C5orf30
C5orf51
C5orf56
C5orf63
C5orf66
C5orf66-as2
C6orf106
C6orf136
C6orf141
C6orf203
C6orf48
C6orf89
C6orf99
C7orf50
C7orf57
C8g
C8orf31
C8orf33
C8orf37-as1
C8orf44
C8orf58
C8orf82
C8orf86
C9
C9orf106
C9orf139
C9orf152
C9orf16
C9orf163
C9orf24
C9orf3
C9orf43
C9orf50
C9orf57
C9orf85
Ca11
Ca13
Ca14
Ca2
Ca3
Ca4
Ca5a
Ca5b
Ca5bp1
Ca7
Cab39
Cab39l
Cabin1
Cables1
Cables2
Cabp1
Cacfd1
Cacna1a
Cacna1c-it2
Cacna1d
Cacna1g
Cacna1h
Cacna1s
Cacna2d2
Cacna2d3
Cacna2d3-as1
Cacna2d4
Cacnb1
Cacnb3
Cacnb4
Cacybp
Cad
Cadm2
Cadps
Cadps2
Calcoco2
Calcp
Cald1
Calhm1
Calhm3
Calm1
Calm1p2
Calm2p3
Calm3
Calml3
Calml4
Calml5
Calr
Calr4p
Calu
Caly
Camk1d
Camk2a
Camk2b
Camk2d
Camk2g
Camkmt
Camkv
Camlg
Camp
Camsap2
Camta1
Camta2
Cand1
Cant1
Canx
Cap1
Cap2
Capg
Capn1
Capn10
Capn12
Capn13
Capn15
Capn2
Capn5
Capn7
Capn8
Capns1
Caprin1
Caps
Caps2
Capza1
Capza2
Card11
Card14
Card19
Card8
Card8-as1
Card9
Carf
Carm1
Carmil1
Carmil3
Cars
Cartpt
Casc11
Casc15
Casc19
Casc2
Casc22
Casc3
Casc4
Casc8
Caskin2
Casp10
Casp2
Casp5
Casp6
Casp7
Casp8
Casp8ap2
Casr
Cast
Castor3
Cat
Catip
Catspere
Catsperg
Cav1
Cav2
Cbfa2t2
Cbfa2t3
Cbfb
Cbl
Cblc
Cbll1
Cbln2
Cbr1
Cbwd5
Cbx1
Cbx1p5
Cbx2
Cbx3
Cbx3p3
Cbx3p6
Cbx4
Cbx5p1
Cbx6
Cbx8
Cby1
Cc2d1a
Cc2d2b
Ccar1
Ccar2
Ccdc103
Ccdc106
Ccdc107
Ccdc113
Ccdc114
Ccdc115
Ccdc117
Ccdc124
Ccdc126
Ccdc127
Ccdc13
Ccdc130
Ccdc134
Ccdc137
Ccdc138
Ccdc140
Ccdc141
Ccdc142
Ccdc144a
Ccdc146
Ccdc15
Ccdc150
Ccdc157
Ccdc158
Ccdc159
Ccdc162p
Ccdc163
Ccdc169
Ccdc171
Ccdc174
Ccdc18
Ccdc180
Ccdc183
Ccdc186
Ccdc187
Ccdc192
Ccdc194
Ccdc197
Ccdc22
Ccdc24
Ccdc26
Ccdc28a
Ccdc28b
Ccdc30
Ccdc33
Ccdc34
Ccdc39
Ccdc40
Ccdc47
Ccdc51
Ccdc57
Ccdc61
Ccdc62
Ccdc65
Ccdc66
Ccdc69
Ccdc7
Ccdc74a
Ccdc77
Ccdc83
Ccdc84
Ccdc85b
Ccdc86
Ccdc88b
Ccdc88c
Ccdc9
Ccdc91
Ccdc97
Ccdc9b
Cchcr1
Ccl14
Ccl15-ccl14
Ccl20
Ccl27
Ccl4l2
Ccm2
Ccm2l
Ccn5
Ccnb1
Ccnb1ip1
Ccnb2
Ccnb3
Ccnd1
Ccnd2
Ccnd3
Ccndbp1
Ccne1
Ccnf
Ccng1
Ccng2
Ccni
Ccnj
Ccnk
Ccnt1
Ccnt2
Ccny
Ccnyl1
Ccp110
Ccpg1
Ccr10
Ccr12p
Ccr3
Ccr6
Ccr7
Ccrl2
Ccs
Ccser1
Cct2
Cct5
Cct5p1
Cct6a
Cct6p1
Cct6p3
Cct7
Cct8p1
Ccz1
Cd109
Cd151
Cd19
Cd200r1l
Cd200r1l-as1
Cd22
Cd244
Cd247
Cd27
Cd274
Cd276
Cd27-as1
Cd28
Cd2ap
Cd300a
Cd300h
Cd300lg
Cd33
Cd36
Cd37
Cd3eap
Cd40
Cd40lg
Cd44
Cd46
Cd46p1
Cd53
Cd55
Cd58
Cd6
Cd7
Cd74
Cd81
Cd82
Cd83
Cd86
Cd9
Cd99
Cd99p1
Cda
Cdadc1
Cdc123
Cdc14b
Cdc16
Cdc20
Cdc25b
Cdc25c
Cdc34
Cdc37l1
Cdc40
Cdc42
Cdc42bpa
Cdc42ep2
Cdc42ep3
Cdc42ep4
Cdc42se1
Cdc42se2
Cdc45
Cdc6
Cdc73
Cdca2
Cdca3
Cdca7
Cdca8
Cdh1
Cdh15
Cdh17
Cdh18
Cdh22
Cdh23
Cdh26
Cdh3
Cdh5
Cdhr3
Cdhr5
Cdiptosp
Cdk1
Cdk10
Cdk12
Cdk13
Cdk16
Cdk17
Cdk18
Cdk19
Cdk2
Cdk2ap1
Cdk2ap2
Cdk2ap2p2
Cdk5r2
Cdk5rap1
Cdk5rap2
Cdk5rap3
Cdk6
Cdk7
Cdk8
Cdk9
Cdkal1
Cdkl1
Cdkl4
Cdkl5
Cdkn1a
Cdkn1b
Cdkn2aip
Cdkn2aipnl
Cdkn2c
Cdkn2d
Cdkn3
Cdr2l
Cdrt1
Cdrt4
Cds1
Cds2
Cdt1
Cdv3
Cdx2
Cdyl
Ceacam19
Ceacam21
Ceacam3
Ceacam4
Ceacamp3
Cebpb
Cebpd
Cebpe
Cebpg
Cebpzos
Cecr7
Cecr9
Celf1
Celf6
Celsr1
Celsr2
Celsr3
Cemip
Cemip2
Cenpa
Cenpbd1
Cenpbd1p1
Cenpe
Cenpf
Cenph
Cenpi
Cenpn
Cenpo
Cenpp
Cenps
Cenps-cort
Cenpt
Cenpw
Cenpx
Cep104
Cep112
Cep126
Cep135
Cep164
Cep164p1
Cep170b
Cep170p1
Cep192
Cep250
Cep350
Cep44
Cep55
Cep57
Cep57l1
Cep57l1p1
Cep63
Cep68
Cep70
Cep78
Cep83
Cep83-dt
Cep85
Cep95
Cep97
Cept1
Cercam
Cerk
Cerkl
Cerna1
Cerna3
Cers3
Cers4
Cers5
Cers6
Ces2
Ces3
Cetn3
Cfap157
Cfap206
Cfap221
Cfap299
Cfap410
Cfap44
Cfap52
Cfap54
Cfap57
Cfap61
Cfap65
Cfap69
Cfap70
Cfap73
Cfap77
Cfap97d1
Cfap99
Cfdp1
Cfl1p1
Cfl1p6
Cflar
Cflar-as1
Cfp
Cftr
Cgn
Cgref1
Cgrrf1
Chac1
Chaf1a
Chaf1b
Champ1
Chat
Chchd1
Chchd2p2
Chchd2p6
Chchd4
Chchd4p5
Chchd5
Chchd6
Chchd7
Chd1l
Chd2
Chd3
Chd4
Chd6
Chd8
Chd9
Chek1
Chga
Chgb
Chi3l2
Chit1
Chka
Chkb-cpt1b
Chkb-dt
Chmp1ap1
Chmp1b
Chmp1b-as1
Chmp2b
Chmp4bp1
Chmp7
Chn2
Chp1
Chpf2
Chpt1
Chrac1
Chrdl2
Chrm1
Chrm3
Chrna2
Chrna4
Chrna5
Chrna7
Chrnb1
Chrnb2
Chrne
Chst12
Chst13
Chst14
Chst5
Chst8
Chtf18
Chtf8
Chtop
Chuk
Churc1
Churc1-fntb
Ciao1
Ciao3
Ciapin1
Ciart
Cib2
Cib3
Cic
Ciita
Cilp2
Cipc
Cirbp
Cirbp-as1
Cisd1
Cisd2
Cisd3
Cish
Cit
Ciz1
Ckap2
Ckap5
Ckb
Cks1b
Clasrp
Clba1
Clcn2
Clcn3
Clcn4
Clcn6
Cldn10-as1
Cldn12
Cldn15
Cldn16
Cldn22
Cldn24
Cldn25
Cldn4
Cldn7
Cldnd2
Clec16a
Clec17a
Clec19a
Clec2d
Clecl1
Clic1
Clic3
Clic4
Clic5
Clip2
Clip3
Clip4
Clk1
Clk2
Clk3
Clk4
Clmn
Clmp
Cln3
Cln5
Cln8
Clns1a
Clp1
Clpp
Clptm1
Clptm1l
Clrn1
Clspn
Clstn2
Clstn2-as1
Clstn3
Clta
Cltc
Cltcl1
Clu
Cluap1
Cluhp3
Clvs1
Clybl
Clybl-as2
Cma1
Cmahp
Cmas
Cmbl
Cmc1
Cmss1
Cmtm3
Cmtm8
Cmtr1
Cmtr2
Cnbd1
Cnbd2
Cndp1
Cndp2
Cnep1r1
Cnfn
Cnga4
Cngb3
Cnih2
Cnih3
Cnih4
Cnksr1
Cnksr3
Cnn2
Cnn2p1
Cnnm2
Cnnm3
Cnnm4
Cnot10
Cnot11
Cnot2
Cnot3
Cnot6
Cnot8
Cnot9
Cnpy1
Cnpy2
Cnpy3
Cnpy4
Cnst
Cntd1
Cntd2
Cntn1
Cntn2
Cntn4-as1
Cntnap2
Cntnap5
Cntrl
Coa1
Coa5
Coa6
Coasy
Cobl
Cobll1
Coch
Cog1
Cog2
Cog3
Cog4
Cog5
Cog6
Cog8
Col11a2
Col12a1
Col13a1
Col14a1
Col16a1
Col18a1
Col1a1
Col20a1
Col21a1
Col22a1
Col23a1
Col26a1
Col28a1
Col2a1
Col4a2
Col4a2-as2
Col5a1
Col6a1
Col9a2
Colgalt1
Colq
Commd1
Commd10
Commd3
Commd3-bmi1
Commd4
Commd5
Comp
Comt
Comtd1
Copb2
Copg1
Cops3
Cops4
Cops5
Cops6
Cops7a
Cops7b
Cops8
Cops8p2
Copz1
Copz2
Coq10a
Coq10b
Coq2
Coq4
Coq5
Coq6
Coq7
Coq8a
Coq8b
Coq9
Coro1a
Coro2b
Coro6
Coro7
Cotl1
Cox10
Cox10-as1
Cox14
Cox20
Cox20p1
Cox20p2
Cox4i1
Cox5b
Cox5bp1
Cox6a1
Cox6b1
Cox6b2
Cox6cp13
Cox6cp2
Cox7c
Cp
Cpa4
Cpamd8
Cpb2
Cpb2-as1
Cpd
Cpe
Cpeb1-as1
Cpeb2
Cpeb2-dt
Cpeb4
Cped1
Cplane1
Cplane2
Cplx1
Cplx2
Cpne2
Cpne3
Cpne4
Cpne5
Cpne7
Cpne8-as1
Cpox
Cpped1
Cpq
Cps1
Cpsf1
Cpsf2
Cpsf3
Cpsf4
Cpsf6
Cpt1a
Cpt1b
Cpt2
Cptp
Cr1l
Cr2
Cr382285.1
Cr559946.1
Cr559946.2
Crabp1
Cracr2b
Cradd
Cramp1
Crat
Crcp
Creb1
Creb3
Creb3l1
Creb3l2
Creb3l4
Crebbp
Crebl2
Crebrf
Creg2
Creld1
Creld2
Crem
Crhr1
Crim1
Crip2
Cript
Crisp1
Crispld2
Crkl
Crlf1
Crls1
Crnde
Crocc
Croccp2
Crot
Crtap
Crtc1
Crtc2
Crtc3
Cry2
Cryba4
Crybb2p1
Crybg1
Crybg2
Crygn
Crygs
Crym
Crym-as1
Cryzl1
Csad
Csde1
Csf1r
Csf3
Csf3r
Csgalnact1
Csh1
Csk
Cskmt
Csnk1a1p1
Csnk1d
Csnk1e
Csnk1g2
Csnk1g3
Csnk2b
Cspg4
Cspg4p13
Cspg5
Cspp1
Csrnp1
Csrnp2
Csrp1
Cst8
Cstf1
Cstf2
Cstf3-dt
Cstp1
Ctage1
Ctage13p
Ctage3p
Ctbp1
Ctbp1-as
Ctbp2
Ctc1
Ctcf
Ctcfl
Ctdnep1
Ctdp1
Ctdsp1
Ctdspl
Ctdspl2
Ctf1
Ctf2p
Cth
Cthrc1
Ctif
Ctnna1
Ctnna2
Ctnnal1
Ctnnb1
Ctnnbl1
Ctnnd1
Ctnnd2
Ctns
Ctps1
Ctps2
Ctr9
Ctrb1
Ctrl
Ctsa
Ctsf
Ctsh
Ctsl
Cttn
Cttnbp2
Cttnbp2nl
Ctu2
Ctxn2
Cuedc1
Cul1
Cul3
Cul4a
Cul4b
Cul5
Cul9
Cutalp
Cutc
Cux1
Cwc25
Cwc27
Cxcl16
Cxorf40a
Cxxc1
Cxxc5
Cxxc5-as1
Cyb561
Cyb561d1
Cyb561d2
Cyb5b
Cyb5d1
Cyb5r1
Cyb5r2
Cyb5r3
Cyb5r4
Cyc1
Cycsp19
Cyfip1
Cyfip2
Cyhr1
Cyld
Cyp11a1
Cyp19a1
Cyp1b1
Cyp1b1-as1
Cyp20a1
Cyp24a1
Cyp26a1
Cyp26c1
Cyp27a1
Cyp27b1
Cyp2ab1p
Cyp2e1
Cyp2f2p
Cyp2s1
Cyp2u1
Cyp2w1
Cyp3a43
Cyp3a5
Cyp3a52p
Cyp3a7
Cyp46a1
Cyp4a11
Cyp4b1
Cyp4f12
Cyp4f23p
Cyp4f3
Cyp4f32p
Cyp4f8
Cyp51a1-as1
Cyp8b1
Cystm1
Cyth1
Cyth2
Cytl1
Cytor
D2hgdh
Daam1
Daam2
Dab2
Dab2ip
Dach1
Dact1
Dact3-as1
Daglb
Dancr
Dap
Dap3
Dapp1
Dars2
Dars-as1
Daxx
Dazap1
Dazap2
Dbf4
Dbf4b
Dbi
Dbil5p
Dbn1
Dbnl
Dcaf10
Dcaf11
Dcaf13
Dcaf15
Dcaf16
Dcaf17
Dcaf4
Dcaf5
Dcaf6
Dcaf7
Dcbld1
Dcbld2
Dcdc2b
Dchs2
Dck
Dclre1b
Dclre1c
Dcp2
Dcst1-as1
Dcst2
Dcstamp
Dct
Dctn3
Dctn5
Dctn6
Dcun1d4
Dcxr-dt
Dda1
Ddb2
Ddc-as1
Ddhd1
Ddhd2
Ddi2
Ddias
Ddit4
Ddit4-as1
Ddr1
Ddt
Ddx1
Ddx10
Ddx11
Ddx11l10
Ddx11l5
Ddx11l8
Ddx18
Ddx18p1
Ddx19a
Ddx20
Ddx21
Ddx27
Ddx31
Ddx39b-as1
Ddx3p1
Ddx3x
Ddx3y
Ddx4
Ddx42
Ddx43
Ddx47
Ddx49
Ddx5
Ddx50
Ddx52
Ddx54
Ddx55
Ddx59
Deaf1
Decr1
Decr2
Def8
Defb124
Degs1
Degs2
Dele1
Dennd1c
Dennd2a
Dennd2c
Dennd3
Dennd4c
Dennd5a
Dennd5b
Dennd6a-dt
Dennd6b
Denr
Depdc4
Depdc5
Deptor
Dera
Derl1
Desi2
Dgat1
Dgat2
Dgcr5
Dgcr8
Dgcr9
Dgka
Dgke
Dgkh
Dgkz
Dglucy
Dguok
Dhcr24
Dhcr24-dt
Dhdds
Dhodh
Dhps
Dhrs1
Dhrs11
Dhrs4
Dhrs4-as1
Dhrs4l1
Dhrs4l2
Dhrs7
Dhrs9
Dhtkd1
Dhx30
Dhx35
Dhx38
Dhx40
Dhx58
Dhx8
Dhx9
Dicer1-as1
Dio1
Dip2a
Dip2b
Dip2c
Dipk1a
Dipk2a
Dirc3
Dirc3-as1
Dis3l
Dis3l2
Dis3l2p1
Disc1
Disp2
Disp3
Dixdc1
Dkc1
Dkk1
Dkkl1
Dlat
Dld
Dleu1
Dlg1
Dlg1-as1
Dlg4
Dlgap1
Dlgap1-as1
Dlgap1-as2
Dlgap4
Dll3
Dll4
Dlst
Dlx1
Dlx2-dt
Dlx3
Dlx4
Dlx6
Dlx6-as1
Dm1-as
Dmac2
Dmac2l
Dmap1
Dmc1
Dmgdh
Dmkn
Dmpk
Dmrt2
Dmtf1
Dmtn
Dmwd
Dmxl1
Dmxl2
Dnaaf1
Dnaaf4
Dnaaf5
Dnah11
Dnah14
Dnah17
Dnah17-as1
Dnah2
Dnah5
Dnah6
Dnai1
Dnaja1
Dnaja3
Dnaja4
Dnajb1
Dnajb11
Dnajb12
Dnajb2
Dnajb3
Dnajb4
Dnajb5
Dnajb5-dt
Dnajb6
Dnajb9
Dnajc10
Dnajc13
Dnajc15
Dnajc16
Dnajc18
Dnajc2
Dnajc21
Dnajc22
Dnajc24
Dnajc25
Dnajc25-gng10
Dnajc27-as1
Dnajc3
Dnajc4
Dnajc5
Dnajc5b
Dnajc9
Dnajc9-as1
Dnase1
Dnase1l2
Dnm1
Dnm1l
Dnm1p38
Dnm2
Dnmbp-as1
Dnmt3b
Dnttip1
Doc2a
Doc2gp
Dock11
Dock4
Dock5
Dock6
Dock7
Dock8
Dock9-dt
Dok1
Dok3
Dok5
Dok7
Dolpp1
Donson
Dop1a
Dop1b
Dot1l
Dpagt1
Dpcd
Dpf2
Dpf3
Dph1
Dph2
Dph6-dt
Dpm3
Dpp10-as1
Dpp3
Dpp9
Dppa2p2
Dprxp1
Dpy19l1
Dpy19l2
Dpy19l2p5
Dpy19l3
Dpy19l4
Dpy30
Dpysl2
Dpysl4
Dpysl5
Dqx1
Dr1
Draic
Dram1
Drap1
Drc3
Drc7
Drd4
Drg1
Drg2
Dscam-as1
Dscas
Dscr9
Dse
Dsp
Dstn
Dstyk
Dtd1
Dtl
Dtna
Dtnb
Dtwd1
Dtx2
Dtx3
Dtx3l
Dtx4
Dubr
Duoxa1
Dus2
Dus4l
Dusp12
Dusp14
Dusp15
Dusp18
Dusp19
Dusp22
Dusp23
Dusp28
Dusp6
Dusp8p5
Dusp9
Dut
Dux4l16
Dux4l17
Dux4l50
Duxa
Duxap7
Dvl1
Dvl2
Dydc1
Dym
Dync1h1
Dync1i2
Dync2li1
Dynll1
Dynll1p1
Dynlrb1
Dynlrb2
Dynlt3p2
Dyrk1a
Dyrk1b
Dyrk2
Dyrk3
Dyrk4
Dysf
Dzip1l
Dzip3
E2f3
E2f4
E2f5
E2f6
E2f7
E2f8
E4f1
Eaf1
Eaf2
Ebag9
Ebf1
Ebf4
Ebln3p
Ebp
Ece1
Ecel1p2
Ech1
Echdc2
Echdc3
Ecm1
Ecm2
Ecsit
Ect2
Eda
Edar
Edc3
Edc4
Eddm13
Edem1
Edem3
Edn3
Edrf1
Eed
Eef1a1p25
Eef1a1p7
Eef1akmt3
Eef1akmt4
Eef1akmt4-ece2
Eef1aknmt
Eef1b2
Eef1d
Eef1dp1
Eef1dp3
Eef1e1p1
Eef1gp4
Eef2k
Eefsec
Eepd1
Efcab12
Efcab13
Efcab5
Efcab7
Efcc1
Efemp2
Efhc1
Efhd1
Efl1p1
Efna1
Efna3
Efna5
Efr3a
Efr3b
Eftud2
Egfem1p
Egfl8
Egflam-as1
Egflam-as3
Egfr
Egln2
Egr2
Ehbp1
Ehbp1l1
Ehd1
Ehd2
Ehd4-as1
Ehf
Ehmt1
Ehmt2
Ehmt2-as1
Ei24
Ei24p1
Eid1
Eif1
Eif1axp2
Eif1ay
Eif1b
Eif1b-as1
Eif2a
Eif2ak2
Eif2ak3
Eif2ak3-dt
Eif2ak4
Eif2b2
Eif2b5
Eif2d
Eif2s1
Eif2s2p5
Eif2s3
Eif3b
Eif3f
Eif3g
Eif3h
Eif3i
Eif3j
Eif3k
Eif3l
Eif3m
Eif4a1
Eif4a2
Eif4b
Eif4bp8
Eif4e1b
Eif4e2
Eif4e3
Eif4enif1
Eif4g1
Eif4g3
Eif4h
Eif5
Eif5a
Eif5b
Eif6
Elac1
Elac2
Elavl3
Elf3
Elf3-as1
Ell2p4
Ell3
Elmo2
Elmod2
Elmod3
Elmsan1
Eln
Elob
Elobp3
Elocp28
Elof1
Elovl5
Elp2
Elp3
Elp4
Elp5
Embp1
Emc10
Emc1-as1
Emc2
Emc3
Emc3-as1
Emc4
Emc8
Emd
Eme1
Eme2
Emg1
Emid1
Emilin2
Eml1
Eml2
Eml2-as1
Eml3
Eml4
Eml6
Emp1
Emp3
Emsy
Emx1
Emx2
Emx2os
En2
Enah
Endov
Eng
Engase
Enkur
Eno1
Eno1-as1
Eno1p4
Eno3
Enoph1
Enosf1
Enpp1
Enpp3
Ensa
Entpd1
Entpd2
Entpd5
Entpd6
Entpd8
Eny2
Ep400
Ep400p1
Epb41
Epb41l1
Epb41l4a
Epb41l4a-as1
Epb41l4b
Epb41l5
Epc1
Epc2
Epcam
Epcam-dt
Epgn
Epha1
Epha2
Epha3
Epha5-as1
Epha6
Ephb1
Ephb2
Ephb3
Ephb4
Ephb6
Ephx1
Ephx2
Epn1
Epn2
Epn3
Eps15l1
Eps8l1
Eps8l2
Epsti1
Eral1
Erap2
Erbb2
Erbb3
Erbin
Erc1
Ercc1
Ercc2
Ercc4
Ercc5
Ercc6l2
Erg
Erg28
Ergic1
Ergic3
Erhp2
Eri1
Eri2
Eri3
Erich1
Erich6-as1
Erich6b
Erlec1
Erlin2
Erlnc1
Ermap
Ermard
Ern1
Ern2
Erp29
Erv3-1
Ervk13-1
Ervk3-1
Ervmer34-1
Ervw-1
Esco2
Esf1
Espl1
Espn
Esr1
Esr2
Esrp1
Esrp2
Esrra
Esrrb
Esyt1
Esyt2
Esyt3
Etaa1
Etf1
Etf1p2
Etfbkmt
Etfdh
Etfrf1
Etnk1
Etnk2
Ets2
Etv2
Etv3
Etv4
Etv5
Etv6
Eva1a
Evi5l
Evl
Evpl
Evx1
Evx1-as
Ewsr1
Exd2
Exo1
Exo5
Exoc1
Exoc3
Exoc3l1
Exoc3l4
Exoc4
Exoc6
Exoc7
Exog
Exosc1
Exosc10
Exosc10-as1
Exosc2
Exosc3p1
Exosc7
Exosc8
Exosc9
Ext2
Extl1
Extl3
Extl3-as1
Eya2
Eya3
Ezh1
Ezr
F11r
F12
F2rl1
F2rl3
F7
Fa2h
Faah
Faah2
Faap20
Faap24
Fabp3p2
Fabp5
Fabp5p3
Fads2
Fads3
Faf2
Fah
Fahd1
Fahd2a
Fahd2b
Faim
Faim2
Falec
Fam102a
Fam102b
Fam107b
Fam110a
Fam110b
Fam111a
Fam111a-dt
Fam111b
Fam114a1
Fam117b
Fam118a
Fam118b
Fam120a
Fam120aos
Fam120b
Fam122c
Fam124a
Fam129a
Fam129b
Fam129c
Fam131a
Fam131b
Fam133b
Fam133dp
Fam135a
Fam13c
Fam149b1
Fam151b
Fam157a
Fam157c
Fam160a1
Fam160b1
Fam162a
Fam166a
Fam167a
Fam171a1
Fam171b
Fam172a
Fam174a
Fam174b
Fam177a1
Fam182b
Fam183a
Fam185a
Fam186b
Fam187a
Fam189a2
Fam189b
Fam193a
Fam198b-as1
Fam19a3
Fam200b
Fam201a
Fam204a
Fam206a
Fam207a
Fam209a
Fam20b
Fam20c
Fam210b
Fam214a
Fam214b
Fam215a
Fam216a
Fam217b
Fam218a
Fam220bp
Fam221a
Fam221b
Fam222a
Fam227b
Fam228b
Fam229b
Fam234a
Fam234b
Fam238c
Fam241b
Fam32a
Fam32cp
Fam3b
Fam41c
Fam43a
Fam45a
Fam47e
Fam47e-stbd1
Fam49b
Fam50b
Fam53b
Fam53c
Fam57a
Fam57b
Fam66c
Fam71d
Fam71e2
Fam72a
Fam76a
Fam78b
Fam81a
Fam83a
Fam83c-as1
Fam83d
Fam83e
Fam83f
Fam83h
Fam86b3p
Fam86c1
Fam86c2p
Fam86ep
Fam86fp
Fam86jp
Fam86mp
Fam89b
Fam90a24p
Fam91a1
Fam92a
Fam98a
Fam98b
Fam98c
Fan1
Fanca
Fancd2
Fance
Fancg
Fanci
Fancm
Fank1
Far1
Far1-it1
Far2p3
Farp1
Farp1-as1
Farp2
Fars2
Farsa
Fas
Fastkd2
Fat1
Fau
Faxdc2
Fbh1
Fbl
Fblim1
Fbll1
Fbln1
Fbln2
Fbln7
Fbn3
Fbp1
Fbrs
Fbxl13
Fbxl15
Fbxl19
Fbxl2
Fbxl3
Fbxl6
Fbxl8
Fbxo11
Fbxo2
Fbxo21
Fbxo22
Fbxo24
Fbxo25
Fbxo27
Fbxo28
Fbxo31
Fbxo33
Fbxo34
Fbxo36
Fbxo38
Fbxo3-dt
Fbxo4
Fbxo44
Fbxo45
Fbxo7
Fbxo9
Fbxw8
Fcf1
Fcgbp
Fcgr3a
Fcgrt
Fcho1
Fcho2
Fcmr
Fcrla
Fdft1
Fdps
Fdxr
Fem1a
Fem1b
Fen1
Fer
Fer1l4
Fetub
Fev
Fez1
Ffar2
Fgd3
Fgd4
Fgd6
Fgf11
Fgf12
Fgf13
Fgf13-as1
Fgf14-as2
Fgf22
Fgf9
Fgfr1op
Fgfr1op2
Fgfr2
Fgfr4
Fgfrl1
Fhad1
Fhdc1
Fhl1
Fhod3
Fibcd1
Fibp
Ficd
Fig4
Filip1l
Fip1l1
Fis1
Fjx1
Fkbp14
Fkbp2
Fkbp3
Fkbp4
Fkbp9
Fktn
Flad1
Flg
Flg2
Flg-as1
Flii
Flot1
Flot2
Flrt2
Flt3lg
Flt4
Flvcr1
Flvcr2
Flywch1
Flywch2
Fmc1
Fmc1-luc7l2
Fmn1
Fmnl1
Fmo1
Fmo4
Fmo5
Fmo9p
Fn1
Fn3krp
Fnbp1
Fnbp1p1
Fnbp4
Fndc1
Fndc11
Fndc3a
Fndc3b
Fndc9
Fnip2
Fnta
Fntap2
Fntb
Fo393418.1
Fo393419.1
Fo538757.1
Fo704657.1
Focad
Folr3
Fos
Fosb
Fosl1
Fosl2
Foxa1
Foxa2
Foxa3
Foxc2-as1
Foxd2-as1
Foxd3
Foxg1
Foxj2
Foxk1
Foxk2
Foxn2
Foxn3
Foxn3-as1
Foxn4
Foxo3
Foxo4
Foxo6
Foxp1
Foxp2
Foxp4
Foxred1
Fp325332.1
Fp565260.6
Fpgs
Fpgt
Fpgt-tnni3k
Frat1
Frem2
Frem2-as1
Frg1
Frg1bp
Frg1dp
Frg1hp
Frmd1
Frmd3
Frmd4a
Frmd4b
Frmd6
Frmd6-as1
Frmd8
Frmpd3
Frs2
Frs3
Fry
Fryl
Fscn1
Fscn3
Fsd1
Fsd1l
Fsd2
Fsip2
Fst
Fstl3
Fstl5
Ftcd
Fth1
Fth1p26
Fto
Ftsj3
Fubp3
Fuk
Fundc2
Furin
Fus
Fut11
Fut2
Fut7
Fut8
Fut9
Fuz
Fxn
Fxr1
Fxyd2
Fxyd3
Fxyd5
Fxyd6-fxyd2
Fxyd7
Fyco1
Fyttd1
Fzd1
Fzd10-as1
Fzd6
Fzd7
Fzd9
Fzr1
G2e3
G3bp1
G6pc3
G6pd
Gaa
Gab1
Gabarap
Gabarapl1
Gabarapl2
Gabbr2
Gabpa
Gabpb1-as1
Gabpb2
Gabra6
Gabre
Gabrg3
Gabrp
Gacat3
Gad1
Gadd45a
Gadd45b
Gadd45g
Gal
Gal3st4
Galk2
Galns
Galnt1
Galnt10
Galnt11
Galnt12
Galnt15
Galnt16
Galnt17
Galnt2
Galnt7
Galntl5
Galntl6
Galt
Gan
Ganc
Gapdh
Gapdhp16
Gapdhp2
Gapdhp20
Gapdhp34
Gapdhp76
Gapdhs
Gapvd1
Gar1
Garem2
Garnl3
Gars
Gars-dt
Garsp1
Gas1rr
Gas2
Gas2l3
Gas6-as1
Gas8
Gasal1
Gask1b
Gata2-as1
Gata3
Gata3-as1
Gata6
Gatad1
Gatad2a
Gatc
Gatd3a
Gatm
Gbf1
Gbgt1
Gbp2
Gc
Gca
Gcat
Gcc2
Gcdh
Gchfr
Gck
Gclc
Gcn1
Gcnt1
Gcnt2
Gcom1
Gcsh
Gda
Gdap1
Gdap2
Gdf15
Gdi2
Gdnf
Gdnf-as1
Gdpd1
Gdpd3
Gdpd5
Gdpgp1
Gemin2
Gemin4
Gemin6
Gemin7
Gemin7-as1
Get4
Gfap
Gfer
Gfi1b
Gfm1
Gfod1
Gfod1-as1
Gfod2
Gfpt2
Gfra1
Gga1
Gga2
Gga3
Ggact
Ggcx
Ggn
Ggnbp2
Ggps1
Ggt1
Ggt6
Ggtlc4p
Gh1
Gh2
Ghdc
Ghr
Ghrhr
Gid4
Gid8
Gigyf2
Gimap5
Ginm1
Gins1
Gins3
Gins4
Gipc1
Gipc2
Gipr
Git1
Gja1
Gjb1
Gjb7
Gjd3
Gk
Gk5
Glb1
Glb1l2
Glb1l3
Glcci1
Glce
Gldn
Gle1
Gli1
Gli4
Glipr1l1
Glipr1l2
Glis2
Glis3
Glod4
Glod5
Glra1
Glrb
Glrx
Glrx3
Glrx5
Gls
Glt8d1
Glud1p3
Glyctk
Glyctk-as1
Glyr1
Gm2a
Gmcl1
Gmcl1p2
Gmds
Gmds-dt
Gmeb1
Gmip
Gmnn
Gmppa
Gmppb
Gmpr
Gmpr2
Gmps
Gmpsp1
Gna11
Gna12
Gna14-as1
Gnai1
Gnai2
Gnai2p2
Gnal
Gnao1
Gnas
Gnb2
Gnb3
Gnb4
Gnb5
Gng2
Gng5
Gng5p2
Gnl1
Gnl3
Gnl3l
Gnpda1
Gnpnat1
Gnptab
Gnptg
Gnrhr2
Gnrhr2p1
Golga1
Golga2p5
Golga4
Golga7
Golgb1
Golim4
Golm1
Golt1b
Gon4l
Gorab
Gorasp1
Gorasp2
Gosr1
Gosr2
Got1
Got2p3
Gpaa1
Gpalpp1
Gpat3
Gpat4
Gpatch11
Gpatch2
Gpatch2l
Gpatch3
Gpbp1
Gpc1
Gpc2
Gpd1l
Gpd2
Gper1
Gphn
Gpi
Gpn1
Gpn3
Gpnmb
Gpr107
Gpr132
Gpr137
Gpr137b
Gpr137c
Gpr146
Gpr148
Gpr152
Gpr155
Gpr158
Gpr160
Gpr162
Gpr171
Gpr173
Gpr176
Gpr20
Gpr25
Gpr27
Gpr35
Gpr39
Gpr6
Gpr68
Gpr78
Gpr84
Gpr89a
Gpr89b
Gpracr
Gprc5a
Gprc5b
Gprc5c
Gprc5d-as1
Gps1
Gps2
Gpsm2
Gpsm3
Gpt2
Gpx2
Gpx4
Gpx5
Gramd1a
Gramd1b
Gramd1c
Gramd2a
Gramd2b
Gramd4
Grb14
Grb2
Grb7
Greb1
Grhl1
Grhl2
Grhl3
Grhpr
Gria2
Gria3
Grid2ip
Grik4
Grin1
Grin2a
Grin2c
Grin2d
Grin3a
Grina
Gripap1
Grk1
Grk2
Grk5-it1
Grk6
Grk6p1
Grm1
Grm2
Grm4
Grn
Grpel2
Grwd1
Gsap
Gsdma
Gsdmd
Gsdme
Gse1
Gsg1l
Gsg1l2
Gsk3b
Gskip
Gsn
Gstcd
Gstk1
Gstm2
Gstm4
Gsto1
Gsto2
Gstp1
Gstt2b
Gstz1
Gtdc1
Gtf2e1
Gtf2f2p1
Gtf2h1
Gtf2h3
Gtf2h4
Gtf2h5
Gtf2i
Gtf2ip13
Gtf2ip4
Gtf2ip7
Gtf3a
Gtf3c1
Gtf3c4
Gtf3c5
Gtf3c6
Gtpbp1
Gtpbp10
Gtpbp3
Gtpbp4
Gtpbp8
Gtsf1l
Gucd1
Gucy1b1
Gucy2d
Gucy2gp
Guf1
Guk1
Gulp1
Gusbp1
Gusbp5
Gvqw3
Gyg1
Gys1
Gzf1
Gzmb
Gzmh
H1f0
H1fx-as1
H2afj
H2afvp1
H2afy
H2afy2
H3f3a
H3f3b
H3.y
H6pd
Habp4
Hacd2
Hacd3
Hacl1
Hadh
Hadhb
Haghl
Haglr
Hand2-as1
Hapln2
Hapln3
Har1a
Har1b
Hars2
Has2-as1
Has3
Haspin
Hat1
Haus1
Haus5
Havcr1
Hax1
Hba1
Hbegf
Hbp1
Hcar1
Hccat5
Hccs
Hcfc1r1
Hcfc2
Hcg11
Hcg14
Hcg15
Hcg18
Hcg20
Hcg25
Hcg27
Hcg4p8
Hcg9
Hcn3
Hcp5
Hcst
Hdac1
Hdac10
Hdac11
Hdac11-as1
Hdac2-as2
Hdac3
Hdac4-as1
Hdac5
Hdac6
Hdac8
Hddc3
Hdgf
Hdgfl2
Hdhd5-as1
Hdlbp
Heatr4
Heatr5b
Hebp2
Hectd2
Hectd3
Hecw1
Hecw2
Hecw2-as1
Helb
Hells
Helt
Helz
Hemk1
Herc2p2
Herc2p3
Herc3
Herc5
Herc6
Hes1
Hes2
Hes6
Hes7
Hexa
Hexa-as1
Hexd
Hexim1
Hexim2
Hey1
Hey2
Hfe
Hgd
Hgfac
Hgh1
Hgs
Hgsnat
Hhat
Hhatl-as1
Hhip-as1
Hhla3
Hibadh
Hid1
Hif1a
Hif1a-as2
Hif1an
Hif1ap1
Higd1ap5
Higd1ap9
Higd1c
Hikeshi
Hilpda
Hils1
Hinfp
Hint2
Hip1r
Hipk1
Hipk1-as1
Hipk2
Hipk3
Hirip3
Hist1h1b
Hist1h1c
Hist1h1d
Hist1h1e
Hist1h1ps1
Hist1h2ab
Hist1h2ac
Hist1h2ad
Hist1h2ae
Hist1h2ag
Hist1h2ah
Hist1h2ai
Hist1h2ak
Hist1h2al
Hist1h2am
Hist1h2aps4
Hist1h2bd
Hist1h2bf
Hist1h2bh
Hist1h2bi
Hist1h2bk
Hist1h2bl
Hist1h2bm
Hist1h2bn
Hist1h2bo
Hist1h3a
Hist1h3b
Hist1h3c
Hist1h3d
Hist1h3e
Hist1h3f
Hist1h3g
Hist1h3h
Hist1h3j
Hist1h4a
Hist1h4c
Hist1h4d
Hist1h4e
Hist1h4j
Hist1h4k
Hist1h4ps1
Hist2h2aa4
Hist2h2ac
Hist2h3d
Hist3h2ba
Hist3h2bb
Hivep1
Hivep3
Hjurp
Hjv
Hk1
Hk2
Hkdc1
Hkr1
Hla-a
Hla-b
Hla-dmb
Hla-dqa1
Hla-dqb1
Hla-dqb1-as1
Hla-dra
Hla-e
Hla-f
Hla-g
Hla-n
Hla-s
Hlf
Hltf-as1
Hm13
Hm13-as1
Hmbox1
Hmbs
Hmcn1
Hmg20a
Hmg20b
Hmga1
Hmga2
Hmgb1p35
Hmgb1p38
Hmgb1p41
Hmgb1p50
Hmgb1p8
Hmgb3p22
Hmgb3p32
Hmgcl
Hmgcr
Hmgn1p20
Hmgn2
Hmgn2p10
Hmgn2p21
Hmgn2p31
Hmgn2p40
Hmgn3p1
Hmgn4
Hmgxb4
Hmmr
Hmox1
Hmox2
Hmsd
Hnf4a
Hnf4a-as1
Hnf4g
Hnmt
Hnrnpa1
Hnrnpa1p15
Hnrnpa1p30
Hnrnpa1p57
Hnrnpa1p65
Hnrnpa1p8
Hnrnpa2b1
Hnrnpa3
Hnrnpa3p5
Hnrnpa3p9
Hnrnpab
Hnrnpc
Hnrnpcp8
Hnrnpdl
Hnrnph1
Hnrnph3
Hnrnpkp1
Hnrnpl
Hnrnpll
Hnrnplp1
Hnrnpm
Hnrnpu
Hnrnpul1
Homer2
Homer3
Hook1
Hormad1
Hotairm1
Hoxa1
Hoxa11
Hoxa11-as
Hoxa6
Hoxa9
Hoxb1
Hoxb6
Hoxb8
Hoxb-as3
Hoxc10
Hoxd12
Hoxd3
Hoxd-as2
Hpcal1
Hpd
Hpn
Hprt1
Hps1
Hps3
Hps5
Hps6
Hr
Hrasls
Hrc
Hrh1
Hrh2
Hs1bp3
Hs2st1
Hs3st2
Hs3st3b1
Hs3st5
Hs6st1
Hsbp1
Hsbp1l1
Hsbp1p1
Hscb
Hsd11b1l
Hsd17b1
Hsd17b12
Hsd17b14
Hsd17b2
Hsd17b4
Hsd17b6
Hsd17b7p2
Hsd17b8
Hsd3b7
Hsdl1
Hsf1
Hsf2
Hsf2bp
Hsfx3
Hsh2d
Hsp90ab1
Hsp90b1
Hspa12a
Hspa1a
Hspa2
Hspa4
Hspa4l
Hspa8
Hspb1
Hspb2-c11orf52
Hspb9
Hspbap1
Hspbp1
Hspd1p14
Hspd1p7
Hspe1
Hspe1-mob4
Htatsf1
Htd2
Htr1a
Htr2a
Htr2c
Htr5a
Htr5a-as1
Htr7
Htr7p1
Htra2
Htt
Hunk
Hus1
Hyal1
Hyal2
Hyal3
Hydin2
Hyi-as1
Hykk
Hyls1
Hyou1
Hypk
Iah1
Iars
Iba57
Ica1
Ica1l
Icam1
Icam2
Icam3
Icam5
Ice1
Icmt
Id1
Id2
Id3
Ide
Idh1
Idh1-as1
Idh2-dt
Idh3a
Idi2-as1
Idnk
Ido2
Idua
Ier2
Ier3
Ier3-as1
Ier5
Ier5l
Ifi27
Ifi27l1
Ifi30
Ifi35
Ifi44l
Ifitm4p
Ifitm5
Ifitm9p
Ifrd1
Ift122
Ift172
Ift20
Ift43
Ift46
Ift52
Ift74
Ift81
Ift88
Igdcc4
Igf1r
Igf2bp1
Igf2bp2
Igfbp2
Igfl1p2
Igflr1
Igfn1
Igha2
Ighd2-15
Ighd4-23
Ighd5-24
Ighg1
Ighj3p
Ighj4
Ighj5
Ighj6
Ighm
Ighmbp2
Ighv1-69
Ighv2-5
Ighv3-15
Ighv3-30
Ighv3-49
Ighv3-6
Ighv3-64
Ighv3-7
Ighv3-72
Ighv3-76
Ighv4-31
Ighv4-34
Ighv4-4
Ighv4-59
Ighv4-61
Ighv4-80
Ighv7-81
Ighviii-25-1
Ighviii-47-1
Ighviii-5-2
Ighviii-76-1
Ighviii-82
Igkc
Igkv1or22-1
Igkv1or2-3
Igkv2-24
Igkv3or2-5
Igkv6d-41
Igll4p
Iglv10-54
Iglv1-47
Iglv1-51
Iglv2-23
Iglv3-10
Iglv3-21
Iglv3-24
Iglv3-7
Iglv4-3
Iglv6-57
Iglv9-49
Iglvi-68
Iglvvii-41-1
Igsf11
Igsf9
Ik
Ikbkb
Ikbke
Ikbkg
Ikzf4
Il10ra
Il12a
Il12rb1
Il15
Il15ra
Il16
Il17d
Il17rb
Il17re
Il17rel
Il18r1
Il19
Il1b
Il1r2
Il1rap
Il1rapl1
Il1rapl2
Il1rn
Il20
Il21r
Il22
Il23a
Il24
Il31ra
Il32
Il4r
Il6r
Il6st
Il9r
Ilf3
Ilk
Ilvbl
Immp2l
Imp3
Imp4
Impa2
Impact
Impdh1p6
Inafm1
Inafm2
Inava
Inca1
Incenp
Inf2
Ing1
Ing2
Ing3
Ing5
Inha
Inhbe
Inhcap
Inka2
Inka2-as1
Ino80b
Ino80b-wbp1
Ino80c
Ino80d
Ino80e
Inpp4a
Inpp5a
Inpp5b
Inpp5d
Inpp5f
Inpp5k
Inppl1
Insc
Insig1
Insig2
Insl4
Insl6
Ints1
Ints12
Ints14
Ints2
Ints3
Ints5
Ints6-as1
Ints6p1
Ints7
Ints8
Ints9
Intu
Invs
Ip6k1
Ip6k3
Ipcef1
Ipo11
Ipo4
Ipo5
Ipo7
Ippk
Iqank1
Iqcb1
Iqce
Iqcg
Iqch
Iqcj
Iqcj-schip1
Iqcj-schip1-as1
Iqck
Iqgap1
Iqgap2
Iqsec2
Iqsec3p1
Irak1bp1
Irak4
Irf1
Irf2
Irf2bp2
Irf4
Irf6
Irf8
Irf9
Irs1
Irx5
Isca2
Iscu
Isg15
Isg20
Isg20l2
Isl2
Islr2
Isoc1
Isoc2
Ispd-as1
Ist1
Isx
Isy1-rab43
Isyna1
Itch
Itfg1-as1
Itfg2
Itfg2-as1
Itga1
Itga10
Itga2
Itga3
Itga4
Itga5
Itga6
Itga7
Itga9
Itgae
Itgal
Itgam
Itgav
Itgb1
Itgb1-dt
Itgb2
Itgb4
Itgb5
Itgb7
Itgb8
Itih4
Itih5
Itih6
Itk
Itm2b
Itm2c
Itpk1
Itpr1
Itpr1-dt
Itprid2
Itsn1
Itsn2
Ivd
Ivns1abp
Izumo1
Izumo4
Jade1
Jade2
Jag1
Jagn1
Jakmip1
Jakmip3
Jam2
Jam3
Jaml
Jarid2
Jarid2-as1
Jchain
Jdp2
Jhy
Jkamp
Jmjd1c
Jmjd4
Jmjd6
Jmjd7
Jmjd7-pla2g4b
Jmjd8
Jph3
Jph4
Jpt2
Jpx
Jrkl
Jund
Kalrn
Kank1
Kank3
Kansl1
Kars
Kat14
Kat2a
Kat2b
Kat5
Kat6a
Kat6b
Kat7
Kat8
Katnal2
Katnb1
Katnbl1
Katnbl1p3
Kazald1
Kazn
Kbtbd2
Kbtbd4
Kbtbd8
Kcmf1
Kcna2
Kcnab1
Kcnab1-as2
Kcnab2
Kcnc1
Kcnc2
Kcnd1
Kcnh4
Kcnh6
Kcnh8
Kcnip2-as1
Kcnj15
Kcnj16
Kcnj3
Kcnk1
Kcnk15-as1
Kcnk17
Kcnk2
Kcnk6
Kcnma1
Kcnmb2
Kcnn2
Kcnn3
Kcnn4
Kcnq2
Kcns2
Kcns3
Kcnt1
Kcp
Kctd11
Kctd15
Kctd19
Kctd2
Kctd20
Kctd21-as1
Kctd5
Kctd6
Kctd7
Kdelr2
Kdelr3
Kdf1
Kdm1a
Kdm1b
Kdm2a
Kdm2b
Kdm3a
Kdm4a
Kdm4b
Kdm4c
Kdm4d
Kdm5a
Kdm6a
Kdm6b
Kdm7a-dt
Kdm8
Keap1
Khdc4
Khdrbs1
Khk
Khnyn
Kiaa0040
Kiaa0100
Kiaa0232
Kiaa0319l
Kiaa0355
Kiaa0391
Kiaa0513
Kiaa0556
Kiaa0586
Kiaa0895l
Kiaa0895lp1
Kiaa1109
Kiaa1147
Kiaa1191
Kiaa1211
Kiaa1217
Kiaa1257
Kiaa1324
Kiaa1324l
Kiaa1549
Kiaa1549l
Kiaa1586
Kiaa1671
Kiaa1841
Kiaa1958
Kiaa2012
Kiaa2026
Kif12
Kif15
Kif1a
Kif1b
Kif1bp
Kif1c
Kif20a
Kif20b
Kif21a
Kif21b
Kif22
Kif23
Kif28p
Kif2a
Kif2c
Kif3c
Kif4a
Kif5a
Kif7
Kif9
Kif9-as1
Kifc1
Kifc2
Kifc3
Kiz
Kl
Klc1
Klc2
Klc3
Klc4
Klf1
Klf10
Klf11
Klf13
Klf2
Klf3
Klf4
Klf5
Klf6
Klhdc1
Klhdc10
Klhdc2
Klhdc3
Klhdc4
Klhdc7a
Klhdc7b
Klhdc8a
Klhl10
Klhl14
Klhl17
Klhl18
Klhl20
Klhl22
Klhl23
Klhl24
Klhl26
Klhl3
Klhl32
Klhl35
Klhl36
Klhl40
Klhl5
Klhl7
Klhl8
Klk1
Klk2
Klk7
Klkb1
Klrg1
Kmo
Kmt2a
Kmt2b
Kmt2d
Kmt2e
Kmt2e-as1
Kmt5a
Kmt5b
Kmt5c
Kndc1
Knl1
Knop1
Knop1p4
Knstrn
Kntc1
Kpna2
Kpna4
Kpna5
Kpna6
Kpnb1
Krasp1
Krba1
Kremen1
Krt125p
Krt15
Krt18
Krt18p13
Krt18p15
Krt18p19
Krt18p33
Krt18p35
Krt18p46
Krt18p55
Krt18p59
Krt18p6
Krt19
Krt2
Krt223p
Krt23
Krt39
Krt42p
Krt5
Krt7
Krt74
Krt77
Krt7-as
Krt8
Krt86
Krt8p12
Krt8p22
Krt8p28
Krt8p29
Krt8p35
Krt8p42
Krtap10-4
Krtap12-2
Krtap12-3
Krtap21-4p
Krtap2-5p
Krtap3-4p
Krtap4-16
Krtap5-10
Krtap5-11
Krtap5-14p
Krtap5-5
Krtap5-8
Krtap5-as1
Krtcap2
Ksr1
Ktn1
Ktn1-as1
Kxd1
Kyat1
Kynu
L34079.2
L3mbtl1
L3mbtl2
Lacc1
Lactb
Lactb2-as1
Lad1
Lag3
Lama2
Lama3
Lamb1
Lamb4
Lamc2
Lamc3
Lamp3
Lamtor2
Lamtor4
Lamtor5-as1
Lancl2
Lap3
Laptm4b
Larp1
Larp1b
Larp4
Larp6
Larp7
Lars2
Lasp1
Lat2
Lbh
Lbhd1
Lbx1-as1
Lce1a
Lcep1
Lck
Lclat1
Lcmt1
Lcmt1-as1
Lcmt1-as2
Lcn2
Lcn8
Lcor
Lcp1
Lcp2
Ldb3
Ldha
Ldhbp1
Ldlr
Ldlrad3
Ldlrad4
Ldlrap1
Lect2
Lef1
Lekr1
Lemd3
Leng8
Lepr
Leprot
Letm2
Letmd1
Lfng
Lgals1
Lgals12
Lgals14
Lgals2
Lgals3
Lgals3bp
Lgals4
Lgals7b
Lgals8
Lgals9
Lgi1
Lgi4
Lgmn
Lgr6
Lgsn
Lhcgr
Lhfpl2
Lhfpl4
Lhfpl5
Lhfpl6
Lhpp
Lhx1-dt
Lhx2
Lhx4
Lhx9
Lias
Lifr-as1
Lig3
Lilra1
Lilrb1
Lilrb4
Lilrp2
Lima1
Limd1
Limd2
Lime1
Limk1
Limk2
Lims1
Lims2
Lin28a
Lin28b
Lin37
Lin52
Lin7a
Lin7b
Linc00029
Linc00052
Linc00111
Linc00112
Linc00167
Linc00173
Linc00184
Linc00189
Linc00205
Linc00237
Linc00240
Linc00243
Linc00261
Linc00265
Linc00271
Linc00284
Linc00299
Linc00323
Linc00332
Linc00333
Linc00334
Linc00336
Linc00337
Linc00339
Linc00350
Linc00365
Linc00390
Linc00393
Linc00400
Linc00415
Linc00426
Linc00431
Linc00449
Linc00461
Linc00466
Linc00467
Linc00475
Linc00479
Linc00494
Linc00511
Linc00513
Linc00520
Linc00529
Linc00533
Linc00536
Linc00539
Linc00543
Linc00544
Linc00570
Linc00572
Linc00592
Linc00606
Linc00607
Linc00609
Linc00620
Linc00628
Linc00629
Linc00630
Linc00635
Linc00637
Linc00638
Linc00648
Linc00649
Linc00653
Linc00656
Linc00659
Linc00662
Linc00667
Linc00671
Linc00672
Linc00674
Linc00683
Linc00689
Linc00702
Linc00710
Linc00840
Linc00847
Linc00853
Linc00857
Linc00862
Linc00863
Linc00868
Linc00869
Linc00871
Linc00879
Linc00880
Linc00881
Linc00884
Linc00885
Linc00886
Linc00887
Linc00888
Linc00893
Linc00894
Linc00896
Linc00901
Linc00910
Linc00921
Linc00933
Linc00941
Linc00944
Linc00957
Linc00963
Linc00967
Linc00973
Linc00974
Linc00992
Linc00997
Linc01003
Linc01004
Linc01006
Linc01022
Linc01030
Linc01046
Linc01053
Linc01060
Linc01066
Linc01067
Linc01089
Linc01094
Linc01098
Linc01099
Linc01102
Linc01107
Linc01117
Linc01118
Linc01121
Linc01126
Linc01128
Linc01132
Linc01133
Linc01134
Linc01135
Linc01137
Linc01140
Linc01141
Linc01143
Linc01144
Linc01146
Linc01149
Linc01152
Linc01168
Linc01182
Linc01185
Linc01186
Linc01197
Linc01201
Linc01209
Linc01213
Linc01220
Linc01229
Linc01230
Linc01234
Linc01237
Linc01252
Linc01257
Linc01269
Linc01270
Linc01276
Linc01278
Linc01285
Linc01291
Linc01293
Linc01298
Linc01300
Linc01301
Linc01303
Linc01305
Linc01322
Linc01332
Linc01341
Linc01342
Linc01345
Linc01353
Linc01355
Linc01356
Linc01357
Linc01358
Linc01389
Linc01391
Linc01410
Linc01411
Linc01422
Linc01424
Linc01426
Linc01440
Linc01443
Linc01460
Linc01465
Linc01471
Linc01480
Linc01488
Linc01489
Linc01491
Linc01502
Linc01503
Linc01515
Linc01517
Linc01521
Linc01522
Linc01523
Linc01524
Linc01531
Linc01533
Linc01553
Linc01556
Linc01560
Linc01568
Linc01569
Linc01571
Linc01578
Linc01588
Linc01595
Linc01607
Linc01619
Linc01627
Linc01629
Linc01644
Linc01661
Linc01664
Linc01668
Linc01686
Linc01701
Linc01703
Linc01711
Linc01715
Linc01716
Linc01719
Linc01724
Linc01730
Linc01733
Linc01743
Linc01749
Linc01750
Linc01754
Linc01763
Linc01766
Linc01767
Linc01770
Linc01771
Linc01775
Linc01778
Linc01780
Linc01781
Linc01783
Linc01786
Linc01801
Linc01802
Linc01806
Linc01814
Linc01816
Linc01817
Linc01818
Linc01832
Linc01833
Linc01836
Linc01841
Linc01842
Linc01843
Linc01845
Linc01858
Linc01863
Linc01869
Linc01873
Linc01875
Linc01876
Linc01881
Linc01883
Linc01889
Linc01891
Linc01896
Linc01900
Linc01918
Linc01933
Linc01937
Linc01951
Linc01952
Linc01956
Linc01963
Linc01964
Linc01968
Linc01970
Linc01972
Linc01976
Linc01978
Linc01979
Linc01990
Linc01994
Linc02001
Linc02004
Linc02012
Linc02015
Linc02021
Linc02026
Linc02028
Linc02029
Linc02036
Linc02038
Linc02049
Linc02054
Linc02062
Linc02064
Linc02068
Linc02074
Linc02084
Linc02090
Linc02091
Linc02112
Linc02118
Linc02156
Linc02171
Linc02175
Linc02183
Linc02188
Linc02201
Linc02202
Linc02204
Linc02210
Linc02210-crhr1
Linc02217
Linc02219
Linc02223
Linc02227
Linc02231
Linc02235
Linc02236
Linc02237
Linc02240
Linc02264
Linc02288
Linc02289
Linc02292
Linc02293
Linc02298
Linc02299
Linc02313
Linc02321
Linc02325
Linc02332
Linc02343
Linc02345
Linc02348
Linc02354
Linc02356
Linc02361
Linc02362
Linc02366
Linc02384
Linc02387
Linc02392
Linc02395
Linc02396
Linc02399
Linc02403
Linc02408
Linc02413
Linc02418
Linc02428
Linc02434
Linc02457
Linc02461
Linc02478
Linc02495
Linc02521
Linc02532
Linc02533
Linc02543
Linc02560
Linc02563
Linc02568
Linc02569
Linc02574
Linc02577
Linc02579
Linc02583
Linc02585
Linc02586
Linc02588
Linc02593
Linc02606
Linc02611
Linc02612
Linc02615
Linc02618
Linc02620
Linc02624
Linc02631
Linc02633
Linc02634
Linc02640
Linc02641
Linc02650
Linc02652
Linc02659
Linc-pint
Linc-ror
Lingo3
Lins1
Lipc
Lipe-as1
Lipg
Liph
Lipt1
Litaf
Lix1l-as1
Llgl1
Llgl2
Llph-dt
Lman1l
Lman2l
Lmbr1
Lmcd1
Lmcd1-as1
Lmf1
Lmln
Lmna
Lmnb1
Lmnb2
Lmntd1
Lmntd2
Lmo4
Lmo7
Lmo7dn
Lmod1
Lmx1b
Lncarsr
Lncnef
Lnctam34a
Lnp1
Lonp1
Lonp2
Lonrf1
Loxl1
Loxl1-as1
Lpcat1
Lpcat4
Lpgat1-as1
Lpin1
Lpin2
Lpin3
Lpo
Lpp
Lrat
Lrch1
Lrch3
Lrfn3
Lrfn5
Lrg1
Lrig1
Lrmp
Lrp1
Lrp10
Lrp12
Lrp3
Lrp4
Lrp4-as1
Lrp5
Lrp5l
Lrpprc
Lrr1
Lrrc1
Lrrc14
Lrrc2
Lrrc23
Lrrc24
Lrrc26
Lrrc27
Lrrc28
Lrrc36
Lrrc37a16p
Lrrc37a3
Lrrc37a5p
Lrrc42
Lrrc45
Lrrc46
Lrrc49
Lrrc59
Lrrc61
Lrrc63
Lrrc71
Lrrc73
Lrrc74b
Lrrc8a
Lrrc8b
Lrrc8c
Lrrc8d
Lrrc8e
Lrrc9
Lrrcc1
Lrrfip1
Lrriq1
Lrrk1
Lrsam1
Lrtm1
Lrtomt
Lrwd1
Lsm14a
Lsm14b
Lsm2
Lsm6
Lsm8
Lsp1
Lsr
Lss
Ltbp1
Ltbp3
Ltbp4
Ltbr
Ltc4s
Luc7l
Luc7l2
Luc7l3
Lucat1
Luzp2
Lvrn
Lxn
Ly6e
Ly6e-dt
Ly6g5b
Ly6g5c
Ly6g6c
Ly6g6e
Ly6g6f
Ly6g6f-ly6g6d
Ly86
Lyl1
Lyn
Lynx1-slurp2
Lypd1
Lypd3
Lypd6
Lypd6b
Lypla1p3
Lypla2
Lyplal1
Lyrm1
Lyrm7
Lysmd1
Lyz
Lzic
Lztfl1
Lzts2
M1ap
M6pr
Maats1
Mab21l3
Macc1
Macc1-as1
Macf1
Maco1
Macrod1
Macrod2
Macrod2-as1
Mad1l1
Mad2l1bp
Madd
Maea
Mael
Maf1
Maff
Mafg
Mafg-dt
Mafk
Maftrr
Mag
Magea11
Maged1
Magee2
Magef1
Magi1
Magi2
Magi3
Magix
Maip1
Mak16
Mal2-as1
Malat1
Malrd1
Malsu1
Malt1
Mamdc4
Maml3
Mamstr
Man1a2
Man1b1
Man1b1-dt
Man1c1
Man2a1
Man2a2
Man2b2
Man2c1
Manba
Manbal
Mancr
Manea
Maneal
Manf
Maoa
Map1a
Map1lc3a
Map1lc3b
Map1s
Map2
Map2k1
Map2k3
Map2k4
Map2k5
Map2k6
Map2k7
Map3k13
Map3k14-as1
Map3k19
Map3k20
Map3k21
Map3k2-dt
Map3k3
Map3k8
Map3k9
Map4k2
Map4k4
Map4k5
Map7d1
Map7d2
Mapk10
Mapk12
Mapk13
Mapk14
Mapk15
Mapk1ip1l
Mapk4
Mapk6
Mapk7
Mapk8
Mapk8ip1
Mapk8ip3
Mapkap1
Mapkapk2
Mapkapk3
Mapkapk5
Mapkbp1
Mapre1p1
Mapre2
Mapt
Mapt-it1
Marc2
March10
March2
March6
March7
March8
March9
Mark2
Mark3
Mark4
Mars
Mars2
Marveld1
Marveld3
Masp2
Mast1
Mast3
Mast4
Mast4-as1
Mastl
Mat2a
Mat2b
Matk
Matn1-as1
Matn2
Matr3
Mau2
Mavs
Maz
Mb
Mbd1
Mbd3
Mbd3l1
Mbd5
Mbd6
Mbnl1
Mbnl2
Mbnl3
Mboat7
Mbp
Mbtd1
Mbtps1
Mbtps2
Mc1r
Mc3r
Mc5r
Mcc
Mccc2
Mcf2l
Mcf2l2
Mcfd2p1
Mcidas
Mcl1
Mcm10
Mcm2
Mcm3ap
Mcm3ap-as1
Mcm4
Mcm5
Mcm8
Mcmbp
Mcmdc2
Mcoln1
Mcph1-as1
Mcrip1
Mcrip2
Mcrs1
Mcts1
Mcts2p
Mcu
Mcub
Mcur1
Mdfic
Mdga1
Mdga2
Mdh1
Mdh2
Mdm2
Mdm4
Mdp1
Mds2
Me2
Me3
Meaf6
Meak7
Mecom
Mecp2
Mecr
Med1
Med11
Med12
Med12l
Med13
Med13l
Med15
Med15p6
Med15p9
Med16
Med17
Med18
Med21
Med24
Med25
Med28
Med28p1
Med29
Med30
Med31
Med9
Mef2a
Mef2c
Mef2c-as1
Mef2c-as2
Mef2d
Meg3
Meg8
Meg9
Megf8
Meig1
Meiob
Meioc
Meis1
Meis1-as3
Meis2
Meis3
Melk
Meltf-as1
Memo1
Memo1p4
Men1
Mepce
Mest
Mestit1
Met
Metap1
Metap1d
Metap2
Metrn
Metrnl
Mettl14
Mettl15
Mettl16
Mettl17
Mettl21a
Mettl22
Mettl23
Mettl25
Mettl2a
Mettl2b
Mettl3
Mettl6
Mettl7ap1
Mettl8
Mettl9
Mfap3
Mfap5
Mff
Mfge8
Mfn1
Mfn2
Mfrp
Mfsd1
Mfsd10
Mfsd11
Mfsd13a
Mfsd14b
Mfsd2a
Mfsd2b
Mfsd3
Mfsd4a
Mfsd4b
Mfsd5
Mfsd6
Mga
Mgam
Mgat1
Mgat2
Mgat3-as1
Mgat4b
Mgat5
Mgat5b
Mgme1
Mgrn1
Mgst1
Mgst2
Mhencr
Mia2
Mia3
Miatnb
Mib1
Mica
Mical1
Mical2
Micall2
Micb
Micos10
Micos10-nbl1
Mid1
Mid1ip1
Mid1ip1-as1
Mid2
Midn
Mief1
Mief2
Mier1
Mif
Mif-as1
Miga1
Miga2
Miip
Mindy1
Mindy2
Mindy4
Mink1
Minpp1
Mios
Miox
Mip
Mipepp3
Mipol1
Mir103a1
Mir103b1
Mir1-1
Mir1181
Mir1183
Mir1-1hg
Mir1204
Mir1207
Mir122
Mir1224
Mir1229
Mir1251
Mir1256
Mir1257
Mir125a
Mir125b2
Mir1268a
Mir1281
Mir1292
Mir1293
Mir1302-1
Mir1302-4
Mir1303
Mir130a
Mir1323
Mir138-1
Mir141
Mir142
Mir1469
Mir1470
Mir148a
Mir149
Mir151b
Mir152
Mir1538
Mir155
Mir155hg
Mir17hg
Mir181c
Mir181d
Mir184
Mir191
Mir1912
Mir1915
Mir193bhg
Mir194-2hg
Mir196a1
Mir1972-2
Mir200c
Mir200chg
Mir2053
Mir21
Mir210
Mir210hg
Mir2110
Mir212
Mir22
Mir2276
Mir2277
Mir23a
Mir24-2
Mir2467
Mir26a1
Mir27a
Mir2861
Mir2909
Mir301a
Mir30a
Mir3122
Mir3124
Mir3131
Mir3142hg
Mir3143
Mir3148
Mir3150a
Mir3150b
Mir3150bhg
Mir3153
Mir3155a
Mir3155b
Mir3163
Mir3166
Mir3174
Mir3175
Mir3180-4
Mir3180-5
Mir3181
Mir3182
Mir3184
Mir3188
Mir3189
Mir3190
Mir3191
Mir3193
Mir320a
Mir326
Mir33b
Mir342
Mir345
Mir34ahg
Mir3591
Mir3609
Mir3610
Mir3614
Mir3615
Mir3621
Mir3646
Mir3649
Mir3650
Mir3651
Mir3652
Mir3655
Mir365a
Mir365b
Mir3665
Mir3678
Mir3681hg
Mir3684
Mir378a
Mir378d2
Mir3914-1
Mir3914-2
Mir3917
Mir3928
Mir3929
Mir3936hg
Mir3945hg
Mir3960
Mir3972
Mir422a
Mir423
Mir4251
Mir4252
Mir4258
Mir4261
Mir4269
Mir4273
Mir4285
Mir4310
Mir4322
Mir4323
Mir4422hg
Mir4425
Mir4429
Mir4434
Mir4435-1
Mir4435-2
Mir4435-2hg
Mir4442
Mir4444-1
Mir4448
Mir4449
Mir4453
Mir4453hg
Mir4458hg
Mir4462
Mir4469
Mir4470
Mir4471
Mir4472-2
Mir4476
Mir4477b
Mir4479
Mir4486
Mir4488
Mir4492
Mir4496
Mir449c
Mir4505
Mir4513
Mir4515
Mir4519
Mir4521
Mir4523
Mir4524a
Mir4530
Mir4531
Mir4540
Mir4638
Mir4645
Mir4651
Mir4661
Mir4665
Mir4667
Mir4669
Mir4674
Mir4675
Mir4676
Mir4681
Mir4687
Mir4692
Mir4707
Mir4708
Mir4712
Mir4713
Mir4725
Mir4727
Mir4736
Mir4738
Mir4754
Mir4756
Mir4757
Mir4761
Mir4767
Mir4781
Mir4799
Mir484
Mir495
Mir497hg
Mir4999
Mir5001
Mir5087
Mir5090
Mir5091
Mir5093
Mir5187
Mir5188
Mir5189
Mir543
Mir548a3
Mir548ac
Mir548ak
Mir548al
Mir548aw
Mir548h1
Mir548n
Mir550a1
Mir550a2
Mir550b1
Mir550b2
Mir5571
Mir5572
Mir5580
Mir5581
Mir5584
Mir5591
Mir563
Mir564
Mir5684
Mir5689
Mir5691
Mir5694
Mir5695
Mir5696
Mir5700
Mir5703
Mir5705
Mir5707
Mir5708
Mir574
Mir5787
Mir582
Mir587
Mir589
Mir6070
Mir6074
Mir6075
Mir6076
Mir6077
Mir6079
Mir6080
Mir6081
Mir6084
Mir6089
Mir611
Mir612
Mir6125
Mir614
Mir615
Mir620
Mir623
Mir632
Mir636
Mir638
Mir639
Mir641
Mir644a
Mir645
Mir646hg
Mir6508
Mir6514
Mir6515
Mir6516
Mir658
Mir661
Mir6716
Mir6722
Mir6732
Mir6743
Mir6748
Mir6752
Mir6753
Mir6761
Mir6764
Mir6774
Mir6775
Mir6777
Mir6787
Mir6797
Mir6808
Mir6811
Mir6812
Mir6815
Mir6821
Mir6825
Mir6828
Mir6833
Mir6834
Mir6838
Mir6845
Mir6848
Mir6851
Mir6853
Mir6867
Mir6870
Mir6872
Mir6875
Mir6879
Mir6884
Mir6886
Mir6892
Mir708
Mir7107
Mir7111
Mir7155
Mir7-3
Mir7-3hg
Mir759
Mir762hg
Mir769
Mir7703
Mir7706
Mir7844
Mir7845
Mir7854
Mir7976
Mir8059
Mir8060
Mir8063
Mir8064
Mir8073
Mir8078
Mir8089
Mir874
Mir924
Mir92b
Mir9-3hg
Mir95
Mir99ahg
Mir99b
Mirlet7a1hg
Mirlet7e
Mirlet7i
Mis12
Mis18bp1
Mitf
Mixl1
Mkln1
Mkrn2
Mkx-as1
Mlana
Mlec
Mlf1
Mlh1
Mlip-as1
Mllt10
Mllt11
Mllt6
Mlnr
Mlph
Mlst8
Mmaa
Mmab
Mmachc
Mme
Mme-as1
Mmp11
Mmp16
Mmp25-as1
Mnat1
Mnd1
Mnt
Mnx1-as1
Mob4
Mocs3
Mog
Mogat1
Mok
Mon1b
Mon2
Morc2-as1
Morc3
Morf4l1
Morf4l2-as1
Morn1
Morn2
Morn5
Mosmo
Mospd2
Mospd3
Mov10
Mov10l1
Mpdu1
Mpeg1
Mphosph10
Mphosph6
Mphosph9
Mpi
Mpig6b
Mpl
Mpnd
Mpo
Mpp2
Mpp4
Mpp5
Mpp6
Mpp7-dt
Mprip
Mpst
Mpv17
Mpv17l2
Mpzl1
Mpzl2
Mpzl3
Mr1
Mras
Mreg
Mrfap1
Mrgprg
Mrgprg-as1
Mri1
Mrm2
Mrm3
Mroh1
Mroh7
Mroh7-ttc4
Mrpl1
Mrpl10
Mrpl15
Mrpl15p1
Mrpl16
Mrpl18
Mrpl19
Mrpl2
Mrpl20-as1
Mrpl22
Mrpl30
Mrpl30p1
Mrpl32
Mrpl33
Mrpl34
Mrpl35
Mrpl35p2
Mrpl37
Mrpl4
Mrpl40
Mrpl42
Mrpl45
Mrpl48
Mrpl49
Mrpl52
Mrpl54
Mrpl57p1
Mrpl58
Mrps10p2
Mrps11
Mrps12
Mrps16
Mrps17
Mrps18b
Mrps18c
Mrps2
Mrps21
Mrps21p6
Mrps22
Mrps25
Mrps30
Mrps31p4
Mrps34
Mrps35
Mrps36
Mrps7
Mrrf
Mrs2
Mrtfa
Mrtfb
Mrto4
Mrvi1
Mrvi1-as1
Ms4a14
Ms4a5
Ms4a7
Msantd3
Msc-as1
Msh2
Msh3
Msh5
Msh5-sapcd1
Msh6
Msi2
Msl1
Msmo1
Msmp
Msrb1
Mst1p2
Msto1
Msto2p
Msx2
Msx2p1
Mt2a
Mt2p1
Mta1
Mta2
Mta3
Mtap
Mtbp
Mtch2
Mtcl1
Mtco1p12
Mtco1p46
Mtco1p57
Mtco2p1
Mtco3p12
Mtco3p44
Mtcybp45
Mtdh
Mterf4
Mtf2
Mtfp1
Mtg2
Mthfd1
Mthfd1l
Mthfd2
Mthfd2l
Mthfd2p7
Mthfr
Mthfsd
Mtm1
Mtmr11
Mtmr12
Mtmr14
Mtmr2
Mtmr4
Mtmr7
Mtnd1p5
Mtnd2p15
Mtnd2p23
Mtnd3p4
Mtnd5p20
Mtnd5p5
Mto1
Mtr
Mtrex
Mtrnr2l1
Mtrr
Mtss1
Mttp
Mturn
Mtus1
Mtx1
Mtx2
Muc1
Muc13
Muc19
Muc20
Muc20-ot1
Muc21
Muc3a
Muc4
Mus81
Mvb12a
Mvb12b
Mvd
Mvk
Mvp
Mx1
Mx2
Mxd1
Mxd3
Mxi1
Mxra7
Myadm
Myb
Mybl1
Mybl2
Mybpc1
Mybphl
Myc
Mycbp2
Mycbp2-as1
Mycn
Mycnos
Mycnut
Myd88
Mydgf
Myeov
Myh14
Myh3
Myh8
Myl12a
Myl12ap1
Myl12b
Myl2
Myl5
Myl6
Myl6b
Myl7
Mylip
Mylk-as1
Mylpf
Mymk
Mynn
Myo10
Myo15a
Myo15b
Myo16-as1
Myo18a
Myo18b
Myo19
Myo1b
Myo1c
Myo1e
Myo5a
Myo5c
Myo6
Myo7a
Myo9b
Myot
Mypn
Myrfl
Myt1
Myt1l
Myzap
Mzb1
Mzf1-as1
Mzt2b
N6amt1
NA
Naa10
Naa16
Naa20
Naa25
Naa30
Naa35
Naa40
Naa60
Naaa
Naaladl2
Nab2
Nabp1
Nabp2
Naca4p
Nacap8
Nacc2
Nadk
Nadsyn1
Nagk
Naglu
Nagpa-as1
Nalcn
Nalt1
Nama
Nanos1
Nans
Napa
Napa-as1
Napg
Napsa
Napsb
Narf
Nars2
Nasp
Nat1
Nat10
Nat14
Nat16
Nat8b
Nat9
Nav1
Nav2
Nav2-as2
Nav2-as3
Nav3
Nbas
Nbea
Nbeal1
Nbl1
Nbn
Nbpf1
Nbpf12
Nbpf14
Nbpf3
Nbr1
Nbr2
Ncald
Ncam2
Ncan
Ncapd2
Ncapd2p1
Ncapg
Ncapg2
Ncaph
Ncaph2
Ncbp1
Ncdn
Ncf2
Ncf4
Ncf4-as1
Nck1
Nck2
Nckap1l
Nckap5
Nckap5-as2
Nckap5-it1
Nckipsd
Ncoa1
Ncoa3
Ncoa4
Ncoa4p4
Ncoa7
Ncor1
Ncor2
Ncr3lg1
Ndc1
Ndc80
Nde1
Ndel1
Ndfip1
Ndfip2
Ndor1
Ndp
Ndp-as1
Ndrg1
Ndrg4
Ndst1
Ndst2
Ndufa13
Ndufa3
Ndufa4l2
Ndufa5
Ndufa6-dt
Ndufa7
Ndufa8p1
Ndufa9
Ndufaf2
Ndufaf3
Ndufaf4p1
Ndufaf5
Ndufaf6
Ndufaf7
Ndufaf8
Ndufb2
Ndufb3
Ndufb4
Ndufb4p8
Ndufb5
Ndufb6
Ndufb7
Ndufb9
Ndufc1
Ndufs2
Ndufs3
Ndufs4
Ndufs5
Ndufs6
Ndufs7
Ndufs8
Ndufv1
Ndufv2
Ndufv3
Neat1
Nebl-as1
Necab1
Necap1
Necap2
Nectin1
Nectin2
Nectin3
Nedd1
Nedd4l
Nedd8
Nedd8-mdp1
Nedd9
Nefh
Neil1
Neil2
Neil3
Nek10
Nek11
Nek6
Nek7
Nek9
Nelfb
Nelfcd
Nelfe
Nemp1
Neo1
Nepro
Net1
Neu3
Neu4
Neurl1
Neurl1-as1
Neurl4
Nexn
Nf1
Nf2
Nfasc
Nfat5
Nfatc1
Nfatc2
Nfatc2ip
Nfatc3
Nfatc4
Nfe2l1
Nfia
Nfic
Nfix
Nfkb1
Nfkb2
Nfkbia
Nfkbib
Nfkbil1
Nfkbiz
Nfrkb
Nfs1
Nfya
Nfyc
Ngdn
Ngef
Ngrn
Nhej1
Nhlrc1
Nhlrc2
Nhlrc3
Nhp2
Nhs
Nhsl1
Nif3l1
Nifk
Nifk-as1
Nin
Ninj1
Nip7
Nipa1
Nipal1
Nipal2
Nipal3
Nipal4
Nipbl
Nipsnap1
Nipsnap2
Nipsnap3b
Nisch
Nit1
Nit2
Nkain1
Nkain2
Nkapd1
Nkd1
Nkila
Nkiras2
Nkpd1
Nkx2-8
Nlgn1
Nlgn2
Nlgn3
Nlgn4y
Nlk
Nlrc5
Nlrp1
Nlrp11
Nlrp12
Nmb
Nmd3
Nme1
Nme1-nme2
Nme2
Nme7
Nmnat1
Nmnat1p3
Nmnat3
Nmral1
Nmral2p
Nmt1
Nmt2
Nnmt
Nob1
Noc2lp1
Noc4l
Noct
Nog
Nol11
Nol12
Nol4
Nol4l
Nol7
Nolc1
Nomo1
Nomo2
Nomo3
Nono
Nop14
Nop14-as1
Nop2
Nop53
Nop56
Nop58
Nop9
Nos1
Nos1ap
Nos2
Nos3
Nostrin
Notch2p1
Notch4
Noto
Notum
Nova1
Nox5
Noxa1
Npas1
Npas2
Npas4
Npb
Npc1
Npepl1
Npepps
Npl
Nploc4
Npm1
Npm1p29
Npnt
Npr3
Nprl2
Nprl3
Nptx2
Npw
Nqo1
Nqo2
Nr0b1
Nr1d2
Nr1h2
Nr1h3
Nr1h5p
Nr2c2
Nr2e1
Nr2f1
Nr2f2
Nr2f2-as1
Nr4a1
Nr4a3
Nr5a1
Nrbf2
Nrbp1
Nrcam
Nrde2
Nrf1
Nrg1
Nrgn
Nrip1
Nrk
Nrl
Nrm
Nrn1l
Nrp1
Nrp2
Nrsn1
Nrsn2
Nrxn3
Nsa2
Nsd2
Nsd3
Nsdhl
Nsfl1c
Nsg2
Nsmce1
Nsmce1-dt
Nsmce2
Nsmf
Nsrp1
Nsun3
Nsun4
Nsun6
Nt5c1a
Nt5c2
Nt5cp1
Nt5dc1
Ntan1p1
Nthl1
Ntmt1
Ntn4
Ntn5
Ntng1
Ntng2
Ntrk1
Ntrk2
Ntrk3
Nuak1
Nuak2
Nub1
Nubp1
Nubp2
Nubpl
Nucb1
Nucb2
Nudc
Nudt1
Nudt13
Nudt14
Nudt16
Nudt16l1
Nudt17
Nudt2
Nudt4
Nudt7
Nudt9
Nuf2
Numa1
Numb
Nup107
Nup133
Nup160
Nup188
Nup205
Nup210l
Nup214
Nup35
Nup37
Nup50
Nup58
Nup85
Nup93
Nupl2
Nusap1
Nutf2
Nutm2a-as1
Nvl
Nwd1
Nxf1
Nxn
Nxnl1
Nxnl2
Nxpe3
Nxph1
Nxph3
Nxph4
Nxt2
Oas3
Oaz1
Oaz3
Obp2a
Obsl1
Ocel1
Ocln
Odam
Odc1-dt
Odf2
Odr4
Oga
Ogdh
Ogdhl
Ogfod1
Ogfod2
Ogfod3
Ogfr
Ogg1
Ogt
Oip5-as1
Olfm1
Olfml2a
Olmalinc
Oma1
Oosp1p1
Oosp1p2
Opa1
Opa3
Opn3
Opn5
Oprl1
Oprm1
Optn
Or10g3
Or10g7
Or13z1p
Or1l6
Or2a14
Or2a25
Or2af1p
Or2b11
Or2h1
Or2k2
Or2q1p
Or4d11
Or4d2
Or4q3
Or4x1
Or51d1
Or52b1p
Or52e5
Or52k3p
Or5h15
Or5p4p
Or6b1
Or6b3
Or7a11p
Or7e106p
Or7e122p
Or7e14p
Or7e46p
Or7e47p
Or7e91p
Or8b12
Or8d4
Or8g7p
Or8t1p
Or9a4
Orai1
Orai2
Orc2
Orc3
Orc6
Ormdl2
Os9
Osbp2
Osbpl10
Osbpl1a
Osbpl2
Osbpl5
Osbpl6
Osbpl8
Osbpl9
Oscp1
Oser1-dt
Osgepl1-as1
Osgin1
Osgin2
Osr1
Osr2
Ost4
Ostc
Ostcp1
Ostcp5
Ostf1p1
Otogl
Otop2
Otor
Otub1
Otub2
Otud6b
Otulin
Otx1
Ovch1
Ovch1-as1
Ovol1
Oxa1l
Oxnad1
Oxr1
Oxsm
Oxsr1
P2rx1
P2rx4
P2rx6
P2rx7
P2ry2
P2ry6
P3h2
P3h2-as1
P3h4
P4ha2
P4hb
P4htm
Pa2g4
Pa2g4p4
Paaf1
Pabpc1
Pabpc1l
Pabpc3
Pabpc4
Pabpc4-as1
Pabpn1
Pacrg
Pacrg-as3
Pacrgl
Pacs1
Pacs2
Pacsin1
Pacsin2
Pacsin3
Padi1
Padi4
Padi6
Paep
Pafah1b1
Pafah1b2
Pafah1b3
Pah
Paics
Paip2
Pak2
Pak3
Pak4
Pak6
Palld
Palm
Palm3
Palmd
Pam
Pam16
Pan2
Pan3
Pank1
Pank2
Panx1
Panx3
Paox
Papola
Papolg
Paqr4
Paqr7
Paqr8
Pard3-as1
Pard3b
Pard6b
Parg
Park7
Parn
Parp1
Parp10
Parp12
Parp14
Parp15
Parp2
Parp3
Parp8
Parp9
Parpbp
Part1
Parvb
Patj
Patl2
Pawr
Pax3
Pax5
Pax8
Pax8-as1
Pax9
Paxbp1-as1
Paxip1-as1
Paxip1-as2
Paxx
Pbx1
Pbx3
Pbxip1
Pc
Pca3
Pcat1
Pcat14
Pcat6
Pcat7
Pcbd2
Pcbp1
Pcbp2
Pcbp3
Pcca
Pccb
Pcdh7
Pcdhac2
Pcdhb13
Pcdhb3
Pcdhgc3
Pced1b
Pcf11
Pcf11-as1
Pcgf2
Pcgf3
Pcgf5
Pcif1
Pck2
Pclaf
Pcm1
Pcmt1
Pcmtd2
Pcna
Pcnp
Pcnpp1
Pcnt
Pcnx1
Pcnx2
Pcnx3
Pcnx4
Pcolce
Pcolce-as1
Pcoth
Pcp2
Pcsk5
Pcsk6
Pcsk7
Pctp
Pcyox1
Pcyox1l
Pcyt1a
Pcyt1b-as1
Pdcd1
Pdcd10
Pdcd11
Pdcd2l
Pdcd4
Pdcd4-as1
Pdcd5
Pdcd6
Pdcd6ip
Pdcl3
Pde10a
Pde12
Pde1a
Pde1b
Pde1c
Pde3b
Pde4c
Pde4d
Pde4dip
Pde6a
Pde7a
Pde8a
Pde9a
Pdgfra
Pdgfrb
Pdgfrl
Pdha1
Pdhb
Pdia3p1
Pdik1l
Pdilt
Pdk1
Pdk2
Pdlim1
Pdlim2
Pdlim3
Pdlim5
Pdlim7
Pdp1
Pdp2
Pdpk1
Pdpr
Pds5b
Pdss1
Pdss2
Pdxdc1
Pdxk
Pdzd2
Pdzd7
Pdzk1ip1
Pdzph1p
Pdzrn3-as1
Pear1
Peli2
Peli3
Pelo
Pemt
Per3
Pet100
Pex10
Pex13
Pex14
Pex26
Pex3
Pex5
Pex5l
Pex6
Pfas
Pfdn1
Pfdn4
Pfdn5
Pfdn6
Pfkfb2
Pfkfb3
Pfkl
Pfkm
Pfkp
Pfn1
Pgam1p5
Pgam1p8
Pgam5
Pgap2
Pgbd1
Pgbd2
Pgc
Pgd
Pgk1
Pglyrp2
Pgm2
Pgm5p4
Pgpep1
Pgs1
Phactr1
Phactr2
Phactr4
Phb
Phb2
Phbp7
Phbp9
Phc1
Phc3
Phf1
Phf11
Phf12
Phf13
Phf14
Phf19
Phf2
Phf20
Phf20l1
Phf21a
Phf23
Phf24
Phf3
Phf6
Phf7
Phgdh
Phkg1
Phkg2
Phlda3
Phldb1
Phldb2
Phldb3
Phlpp2
Phospho2
Phpt1
Phrf1
Phtf1
Phtf2
Phyh
Phyhd1
Phyhipl
Phykpl
Pi15
Pi4k2a
Pi4kb
Pias1
Pias4
Picalm
Pick1
Pidd1
Piezo1
Pifo
Pigb
Pigcp2
Pigg
Pigl
Pigq
Pigr
Pigs
Pigt
Pigw
Pigx
Pigy-dt
Pik3c2a
Pik3c2b
Pik3c2g
Pik3ca
Pik3cb
Pik3cd
Pik3ip1-as1
Pik3r1
Pik3r2
Pik3r3
Pik3r4
Pik3r5
Pikfyve
Pilra
Pim1
Pim3
Pimreg
Pin1
Pin4
Pinlyp
Pip4k2a
Pip4k2c
Pip5k1a
Pip5k1b
Pip5kl1
Pipox
Pitpnb
Pitpnc1
Pitpnm1
Pitx2
Pitx3
Piwil1
Piwil2
Pjvk
Pkd1
Pkd1l2
Pkd1l3
Pkd2l1
Pkdcc
Pkhd1l1
Pkia
Pkib
Pkig
Pkmp3
Pkmp5
Pkn1
Pknox1
Pknox2-as1
Pkp1
Pkp2
Pkp3
Pkp4
Pla2g12ap1
Pla2g15
Pla2g16
Pla2g2a
Pla2g2f
Pla2g4b
Pla2g4c
Pla2g4c-as1
Pla2g4d
Pla2g4e
Pla2g4e-as1
Pla2g4f
Pla2g6
Plagl1
Plat
Plau
Plb1
Plbd2
Plcb1
Plcb2
Plcb3
Plcb4
Plce1
Plce1p1
Plcg1
Plcg2
Plcxd1
Plcxd2
Plcxd2-as1
Pld1
Pld3
Plec
Plek2
Plekha3
Plekha4
Plekha5
Plekha7
Plekha8
Plekhb1
Plekhb2
Plekhd1
Plekhf1
Plekhf2
Plekhg1
Plekhg2
Plekhg3
Plekhg4
Plekhg4b
Plekhg5
Plekhg6
Plekhh1
Plekhh2
Plekhh3
Plekhj1
Plekhm1
Plekhm1p1
Plekhm3
Plekho1
Plekho2
Plekhs1
Plet1
Plin3
Plin5
Plk1
Plk2
Plk3
Plk4
Plk5
Plod1
Plod3
Plp1
Plpbp
Plpp3
Plpp6
Pls1
Plscr1
Plscr2
Plscr4
Plxna1
Plxna3
Plxna4
Plxnb2
Plxnb3
Plxnc1
Plxnd1
Pmaip1
Pmel
Pmf1
Pmf1-bglap
Pmis2
Pml
Pmm2
Pmp22
Pmpca
Pmpcb
Pms1
Pms2cl
Pnkd
Pnkdp1
Pnliprp1
Pnma1
Pnmt
Pnn
Pno1
Pnoc
Pnp
Pnpla1
Pnpla2
Pnpla6
Pnpla7
Pnpo
Pnrc1
Pnrc2
Poc1b
Podnl1
Pofut1
Pogk
Poglut1
Pogz
Pola1
Pola2
Polb
Pold1
Pold3
Pold4
Poldip3
Pole
Pole4
Polk
Polm
Poln
Polr1b
Polr1c
Polr1d
Polr1e
Polr2a
Polr2b
Polr2c
Polr2g
Polr2h
Polr2i
Polr2k
Polr2m
Polr3a
Polr3b
Polr3c
Polr3d
Polr3e
Polr3f
Polr3g
Polr3gl
Polr3h
Polrmt
Polrmtp1
Pom121
Pomgnt1
Pomp
Pomt1
Pomt2
Pon2
Pop1
Pop4
Pop7
Por
Porcn
Pot1
Pot1-as1
Pou2af1
Pou2f1
Pou2f2
Pou2f3
Pou4f2
Pou5f1
Pou6f2
Ppa2
Ppan
Ppan-p2ry11
Ppard
Pparg
Ppargc1b
Ppat
Ppcdc
Ppcs
Ppdpf
Ppfia1
Ppfia3
Ppfia4
Ppfibp1
Ppfibp2
Pphln1
Ppia
Ppiap17
Ppiap34
Ppiap35
Ppiap39
Ppiap68
Ppiap71
Ppiap88
Ppie
Ppif
Ppig
Ppih
Ppihp1
Ppil1
Ppil2
Ppip5k2
Ppl
Ppm1a
Ppm1b
Ppm1d
Ppm1f
Ppm1g
Ppm1h
Ppm1j
Ppm1l
Ppm1m
Ppm1n
Ppme1
Ppox
Ppp1ca
Ppp1cb
Ppp1r11
Ppp1r12a
Ppp1r12a-as1
Ppp1r12b
Ppp1r13b
Ppp1r14d
Ppp1r15a
Ppp1r18
Ppp1r21
Ppp1r26
Ppp1r26-as1
Ppp1r26p1
Ppp1r2p4
Ppp1r32
Ppp1r37
Ppp1r3e
Ppp1r3f
Ppp1r3g
Ppp1r7
Ppp1r8
Ppp1r9a
Ppp2r1a
Ppp2r1b
Ppp2r2a
Ppp2r2b
Ppp2r2d
Ppp2r3a
Ppp2r3c
Ppp2r5b
Ppp2r5c
Ppp3cb-as1
Ppp4c
Ppp4r1
Ppp4r1-as1
Ppp4r1l
Ppp4r2
Ppp4r4
Ppp5c
Ppp6r1
Ppp6r2
Ppp6r3
Pprc1
Ppt2
Ppt2-egfl8
Ppwd1
Pqbp1
Pqlc1
Pqlc3
Prame
Pramef31p
Prcc
Prcd
Prdm1
Prdm11
Prdm15
Prdm2
Prdm9
Prdx1
Prdx2
Prdx3p3
Prdx4
Prdx5
Prdx6
Prelid1
Prelid3a
Prelid3b
Prelid3bp3
Prelid3bp7
Prex1
Prickle2
Prickle2-as3
Prickle4
Prim2
Primpol
Prkaa1
Prkab1
Prkab2
Prkaca
Prkacb
Prkag2-as1
Prkar1a
Prkar1b
Prkar2b
Prkca
Prkcb
Prkcd
Prkce
Prkch
Prkcsh
Prkcz
Prkd2
Prkg1
Prkg1-as1
Prkra
Prkra-as1
Prkrip1
Prlhr
Prlr
Prmt1
Prmt2
Prmt3
Prmt5
Prmt5-as1
Prmt6
Prmt7
Prob1
Procr
Prom1
Prom2
Prorsd1p
Proser1
Proser2
Proser3
Prox1
Proz
Prpf18
Prpf19
Prpf3
Prpf31
Prpf38a
Prpf38b
Prpf39
Prpf4
Prpf40a
Prpf40b
Prpf4b
Prpf8
Prps1
Prpsap2
Prr11
Prr12
Prr13
Prr14
Prr14l
Prr19
Prr29
Prr29-as1
Prr3
Prr36
Prr5
Prr5-arhgap8
Prr7
Prr7-as1
Prrc1
Prrc2a
Prrc2b
Prrc2c
Prrg2
Prrt1b
Prrt2
Prrx1
Prss12
Prss16
Prss22
Prss23
Prss27
Prss29p
Prss30p
Prss36
Prss8
Prtfdc1
Prtg
Prtn3
Prune1
Prx
Prxl2a
Prxl2b
Psat1
Psat1p3
Psca
Psd4
Psen2
Psenen
Psg4
Psg5
Psg9
Pskh1
Pskh2
Psma3
Psma3-as1
Psma4
Psma6
Psma7
Psmb3
Psmb4
Psmb6
Psmb8
Psmb9
Psmc1
Psmc2
Psmc4
Psmc5
Psmc6
Psmd1
Psmd10p2
Psmd11
Psmd12
Psmd12p
Psmd13
Psmd14
Psmd2
Psmd3
Psmd4
Psmd4p1
Psmd7
Psmd8
Psmd8p1
Psmd9
Psme1
Psme2
Psme2p2
Psme2p6
Psme3
Psmf1
Psmg2
Psmg3-as1
Psmg4
Psors1c1
Psors1c3
Pspc1
Pspn
Psrc1
Pstk
Ptbp1
Ptbp2
Ptcd1
Ptcd2
Ptcd3
Ptch1
Ptch2
Ptchd3p2
Ptcsc2
Ptdss1
Ptdss2
Pten
Pter
Ptgds
Ptger2
Ptger3
Ptger4
Ptger4p2
Ptges
Ptges2
Ptges3l-aarsd1
Ptgir
Ptgr2
Ptgs1
Pth1r
Ptk2
Ptk2b
Ptk7
Ptma
Ptms
Ptov1
Ptp4a1
Ptp4a2
Ptpa
Ptpdc1
Ptpmt1
Ptpn1
Ptpn11
Ptpn12
Ptpn13
Ptpn22
Ptpn23
Ptpn4
Ptpn7
Ptpra
Ptprd
Ptpre
Ptprf
Ptprg-as1
Ptprh
Ptprj-as1
Ptprk
Ptprm
Ptprq
Ptprt
Ptpru
Ptprvp
Ptrh1
Pttg1
Pudp
Pudpp2
Pudpp3
Pum1
Pura
Purpl
Pus1
Pusl1
Pvt1
Pwp1
Pwwp2ap1
Pwwp3a
Pxdn
Pxk
Pxmp2
Pxn
Pxn-as1
Pxylp1
Pycr1
Pycr2
Pygb
Pygl
Pygm
Pygo1
Pyroxd1
Pyroxd2
Qars
Qpctl
Qrich1
Qrich2
Qrsl1
Qser1
Qsox1
Qtrt1
Qtrt2
R3hcc1
R3hcc1l
R3hdm1
R3hdm2
Rab10
Rab11a
Rab11b
Rab11fip3
Rab11fip4
Rab11fip5
Rab12
Rab17
Rab18
Rab1b
Rab21
Rab22a
Rab24
Rab26
Rab27a
Rab27b
Rab29
Rab2a
Rab2b
Rab30
Rab30-as1
Rab31
Rab33b
Rab36
Rab37
Rab3a
Rab3d
Rab3gap1
Rab3ip
Rab40c
Rab43
Rab4a
Rab4b
Rab4b-egln2
Rab5a
Rab5b
Rab5if
Rab7a
Rab7b
Rab8a
Rab8b
Rab9a
Rabep1
Rabepk
Rabgap1
Rabgap1l
Rabgap1l-it1
Rabgef1
Rabggta
Rabggtb
Rabl2a
Rabl3
Rac1
Rad17
Rad21-as1
Rad21l1
Rad23a
Rad23b
Rad50
Rad51
Rad51ap1
Rad51b
Rad51c
Rad54b
Rad54l
Rad54l2
Rad9a
Rad9b
Radil
Radx
Rae1
Raet1e
Raf1
Rag2
Rai2
Rala
Ralb
Ralgapa1
Ralgapa1p1
Ralgds
Ralgps1
Raly
Ramp1
Ran
Ranbp1
Ranbp17
Ranbp2
Ranbp20p
Ranbp3
Rangrf
Rap1b
Rap1gap2
Rap1gds1
Rap2a
Rap2b
Rap2c
Rap2c-as1
Rapgef1
Rapgef2
Rapgef3
Rapgef4
Rapgef5
Rapgefl1
Rara
Rarg
Rars
Rasa1
Rasa2
Rasal1
Rasal2
Rasal3
Rasgef1c
Rasgrf1
Rasgrp3
Rasip1
Rassf1
Rassf1-as1
Rassf3
Rassf4
Rassf5
Rassf7
Raver1
Rb1
Rbak
Rbak-rbakdn
Rbbp4
Rbbp5
Rbbp6
Rbbp8
Rbck1
Rbfa
Rbfox1
Rbfox3
Rbl2
Rbm10
Rbm11
Rbm12b
Rbm14
Rbm14-rbm4
Rbm15
Rbm17
Rbm20
Rbm23
Rbm25
Rbm26-as1
Rbm28
Rbm3
Rbm33
Rbm38
Rbm39
Rbm4
Rbm42
Rbm44
Rbm45
Rbm47
Rbm48
Rbm4b
Rbm5
Rbm6
Rbm7
Rbm8a
Rbm8b
Rbms1
Rbms1p1
Rbms2
Rbms2p1
Rbp1
Rbp7
Rbpj
Rbpjl
Rcan1
Rcan2
Rcan3
Rcbtb1
Rcc1
Rcc1l
Rcc2
Rcc2-as1
Rccd1
Rce1
Rcl1
Rcn1
Rcn2
Rcor3
Rcsd1
Rdh10
Rdh10-as1
Rdh13
Rdh16
Rdh5
Rdx
Rec8
Recql4
Reep2
Reep4
Reep6
Rel
Rela
Relb
Relch
Rell2
Relt
Renbp
Repin1
Reps2
Rer1
Rere-as1
Rerg
Resf1
Rest
Retn
Retreg1
Retreg2
Retreg3
Rev1
Rex1bd
Rexo1l10p
Rexo1l1p
Rexo1l2p
Rexo2
Rexo4
Rexo5
Rf00003
Rf00004
Rf00012
Rf00015
Rf00017
Rf00019
Rf00024
Rf00026
Rf00066
Rf00091
Rf00092
Rf00099
Rf00100
Rf00134
Rf00139
Rf00153
Rf00156
Rf00190
Rf00212
Rf00263
Rf00280
Rf00283
Rf00285
Rf00322
Rf00345
Rf00393
Rf00406
Rf00407
Rf00415
Rf00416
Rf00425
Rf00554
Rf00560
Rf00561
Rf00566
Rf00568
Rf00569
Rf00591
Rf00598
Rf00601
Rf00612
Rf00635
Rf01183
Rf01210
Rf01233
Rf01518
Rf01684
Rf01877
Rf01882
Rf01884
Rf01891
Rf01892
Rf01946
Rf01947
Rf01954
Rf01955
Rf01956
Rf01957
Rf01963
Rf01964
Rf01975
Rf01983
Rf01987
Rf01992
Rf02103
Rf02110
Rf02116
Rf02122
Rf02124
Rf02125
Rf02130
Rf02131
Rf02137
Rf02138
Rf02139
Rf02140
Rf02148
Rf02149
Rf02150
Rf02156
Rf02160
Rf02172
Rf02173
Rf02174
Rf02175
Rf02176
Rf02180
Rf02187
Rf02188
Rf02189
Rf02192
Rf02193
Rf02196
Rf02215
Rf02216
Rf02217
Rf02220
Rf02271
Rf02277
Rfc2
Rfc3
Rfc4
Rfc5
Rfesd
Rflna
Rftn1
Rfx2
Rfx3
Rfx3-as1
Rfx4
Rfx5
Rfx6
Rfx8
Rfxank
Rfxap
Rgl1
Rgl2
Rgl3
Rgmb
Rgs1
Rgs10
Rgs11
Rgs12
Rgs17
Rgs2
Rgs20
Rgs22
Rgs3
Rgs6
Rgs8
Rgs9
Rgs9bp
Rgsl1
Rhbdd1
Rhbdd2
Rhbg
Rhno1
Rhoa
Rhob
Rhobtb2
Rhobtb3
Rhoc
Rhod
Rhog
Rhoh
Rhoqp1
Rhot2
Rhoxf1p1
Rhpn1
Rhpn2
Ribc1
Ric1
Ric8a
Ric8b
Rif1
Rimkla
Rimklb
Rims1
Rims2
Rin2
Ring1
Rinl
Rint1
Riok3
Riox1
Riox2
Ripk1
Ripk2
Ripor1
Ripor2
Ripor3
Rit1
Rita1
Rln3
Rmc1
Rmdn1
Rmdn2
Rmdn3
Rmi1
Rmi2
Rmnd1
Rmnd5b
Rmrp
Rmst
Rn7sk
Rn7skp130
Rn7skp133
Rn7skp146
Rn7skp16
Rn7skp175
Rn7skp180
Rn7skp187
Rn7skp190
Rn7skp198
Rn7skp2
Rn7skp202
Rn7skp232
Rn7skp234
Rn7skp242
Rn7skp249
Rn7skp299
Rn7skp44
Rn7skp49
Rn7skp53
Rn7skp83
Rn7skp92
Rn7sl1
Rn7sl164p
Rn7sl181p
Rn7sl2
Rn7sl211p
Rn7sl241p
Rn7sl254p
Rn7sl274p
Rn7sl284p
Rn7sl288p
Rn7sl3
Rn7sl30p
Rn7sl337p
Rn7sl346p
Rn7sl353p
Rn7sl354p
Rn7sl369p
Rn7sl390p
Rn7sl395p
Rn7sl402p
Rn7sl408p
Rn7sl420p
Rn7sl423p
Rn7sl426p
Rn7sl432p
Rn7sl441p
Rn7sl449p
Rn7sl457p
Rn7sl477p
Rn7sl481p
Rn7sl505p
Rn7sl521p
Rn7sl543p
Rn7sl55p
Rn7sl57p
Rn7sl581p
Rn7sl594p
Rn7sl600p
Rn7sl634p
Rn7sl63p
Rn7sl645p
Rn7sl650p
Rn7sl665p
Rn7sl667p
Rn7sl668p
Rn7sl672p
Rn7sl674p
Rn7sl684p
Rn7sl687p
Rn7sl688p
Rn7sl72p
Rn7sl736p
Rn7sl743p
Rn7sl750p
Rn7sl754p
Rn7sl757p
Rn7sl760p
Rn7sl778p
Rn7sl784p
Rn7sl789p
Rn7sl790p
Rn7sl794p
Rn7sl800p
Rn7sl814p
Rn7sl827p
Rn7sl832p
Rn7sl843p
Rn7sl847p
Rna5s12
Rna5s13
Rna5s6
Rna5sp105
Rna5sp120
Rna5sp124
Rna5sp128
Rna5sp130
Rna5sp134
Rna5sp152
Rna5sp160
Rna5sp162
Rna5sp179
Rna5sp18
Rna5sp193
Rna5sp194
Rna5sp200
Rna5sp204
Rna5sp21
Rna5sp218
Rna5sp245
Rna5sp248
Rna5sp272
Rna5sp283
Rna5sp293
Rna5sp306
Rna5sp318
Rna5sp333
Rna5sp35
Rna5sp351
Rna5sp362
Rna5sp382
Rna5sp384
Rna5sp393
Rna5sp404
Rna5sp429
Rna5sp440
Rna5sp448
Rna5sp463
Rna5sp473
Rna5sp490
Rna5sp492
Rna5sp496
Rna5sp512
Rna5sp60
Rna5sp66
Rna5sp85
Rna5sp89
Rnase10
Rnase4
Rnaseh1-as1
Rnaseh2a
Rnaseh2b
Rnaseh2c
Rnasek
Rnasek-c17orf49
Rnd2
Rnd3
Rnf10
Rnf11
Rnf111
Rnf114
Rnf11p2
Rnf121
Rnf123
Rnf128
Rnf13
Rnf135
Rnf138
Rnf138p2
Rnf139
Rnf14
Rnf144b
Rnf146
Rnf151
Rnf157
Rnf157-as1
Rnf166
Rnf167
Rnf181
Rnf185
Rnf185-as1
Rnf187
Rnf19a
Rnf20
Rnf207
Rnf208
Rnf214
Rnf216p1
Rnf217
Rnf220
Rnf224
Rnf225
Rnf26
Rnf31
Rnf32
Rnf34
Rnf38
Rnf4
Rnf40
Rnf41
Rnf43
Rnf5
Rnf7
Rnf8
Rnft1
Rnft1-dt
Rnft2
Rnmt
Rnpc3
Rnpep
Rnpepl1
Rnu105b
Rnu11
Rnu1-1
Rnu1-106p
Rnu1-117p
Rnu1-119p
Rnu1-120p
Rnu1-122p
Rnu1-13p
Rnu12
Rnu1-28p
Rnu1-33p
Rnu1-39p
Rnu1-6p
Rnu1-77p
Rnu1-7p
Rnu1-85p
Rnu1-93p
Rnu1-96p
Rnu2-1
Rnu2-13p
Rnu2-17p
Rnu2-19p
Rnu2-24p
Rnu2-2p
Rnu2-43p
Rnu2-48p
Rnu2-51p
Rnu2-58p
Rnu2-63p
Rnu4-1
Rnu4-2
Rnu4-30p
Rnu4-32p
Rnu4-41p
Rnu4-63p
Rnu4-72p
Rnu4-77p
Rnu4-82p
Rnu4-89p
Rnu4-8p
Rnu4-91p
Rnu4-92p
Rnu4atac
Rnu4atac14p
Rnu4atac7p
Rnu5a-1
Rnu5a-8p
Rnu5b-1
Rnu5b-4p
Rnu5d-1
Rnu5e-1
Rnu5e-4p
Rnu5e-6p
Rnu5f-1
Rnu5f-8p
Rnu6-1
Rnu6-1003p
Rnu6-1008p
Rnu6-1009p
Rnu6-1013p
Rnu6-101p
Rnu6-1023p
Rnu6-1024p
Rnu6-1035p
Rnu6-103p
Rnu6-1064p
Rnu6-1067p
Rnu6-1079p
Rnu6-1088p
Rnu6-1092p
Rnu6-1093p
Rnu6-1110p
Rnu6-1112p
Rnu6-1128p
Rnu6-1137p
Rnu6-1148p
Rnu6-1152p
Rnu6-1158p
Rnu6-1175p
Rnu6-117p
Rnu6-1191p
Rnu6-1213p
Rnu6-121p
Rnu6-1249p
Rnu6-1272p
Rnu6-1276p
Rnu6-1290p
Rnu6-1309p
Rnu6-1311p
Rnu6-1313p
Rnu6-131p
Rnu6-144p
Rnu6-151p
Rnu6-163p
Rnu6-173p
Rnu6-185p
Rnu6-198p
Rnu6-19p
Rnu6-2
Rnu6-212p
Rnu6-218p
Rnu6-228p
Rnu6-237p
Rnu6-239p
Rnu6-253p
Rnu6-27p
Rnu6-296p
Rnu6-299p
Rnu6-339p
Rnu6-345p
Rnu6-347p
Rnu6-363p
Rnu6-369p
Rnu6-387p
Rnu6-398p
Rnu6-399p
Rnu6-405p
Rnu6-40p
Rnu6-430p
Rnu6-431p
Rnu6-438p
Rnu6-450p
Rnu6-481p
Rnu6-482p
Rnu6-497p
Rnu6-510p
Rnu6-526p
Rnu6-535p
Rnu6-544p
Rnu6-586p
Rnu6-588p
Rnu6-595p
Rnu6-600p
Rnu6-602p
Rnu6-607p
Rnu6-619p
Rnu6-623p
Rnu6-628p
Rnu6-638p
Rnu6-648p
Rnu6-653p
Rnu6-678p
Rnu6-7
Rnu6-709p
Rnu6-70p
Rnu6-710p
Rnu6-722p
Rnu6-728p
Rnu6-733p
Rnu6-73p
Rnu6-740p
Rnu6-74p
Rnu6-750p
Rnu6-761p
Rnu6-766p
Rnu6-778p
Rnu6-789p
Rnu6-796p
Rnu6-8
Rnu6-800p
Rnu6-835p
Rnu6-842p
Rnu6-845p
Rnu6-855p
Rnu6-875p
Rnu6-87p
Rnu6-881p
Rnu6-9
Rnu6-911p
Rnu6-91p
Rnu6-921p
Rnu6-92p
Rnu6-951p
Rnu6-953p
Rnu6-996p
Rnu6-999p
Rnu6atac
Rnu6atac17p
Rnu6atac39p
Rnu7-1
Rnu7-115p
Rnu7-134p
Rnu7-160p
Rnu7-176p
Rnu7-194p
Rnu7-195p
Rnu7-196p
Rnu7-19p
Rnu7-27p
Rnu7-49p
Rnu7-52p
Rnu7-82p
Rnu7-85p
Rnu7-88p
Rnu7-94p
Rnu7-97p
Rnvu1-14
Rnvu1-15
Rnvu1-19
Rnvu1-3
Rnvu1-4
Rnvu1-6
Rnvu1-7
Rny1p15
Rny1p16
Rny1p4
Rny1p5
Rny1p6
Rny3p11
Rny3p12
Ro60
Robo1
Robo2
Robo3
Rock1p1
Rom1
Romo1
Ropn1b
Ror1
Rora
Rora-as1
Rp1
Rpain
Rpap2
Rparp-as1
Rpe
Rpf1
Rpf2
Rpgrip1
Rph3a
Rph3al
Rpl10
Rpl10a
Rpl10ap1
Rpl10p15
Rpl11
Rpl11p4
Rpl12
Rpl12p11
Rpl12p14
Rpl12p30
Rpl12p32
Rpl12p41
Rpl13
Rpl13a
Rpl13p5
Rpl14
Rpl15
Rpl15p1
Rpl17p2
Rpl17p37
Rpl18
Rpl18a
Rpl18ap14
Rpl19
Rpl19p14
Rpl21
Rpl21p10
Rpl21p41
Rpl21p6
Rpl22
Rpl22p23
Rpl22p24
Rpl22p3
Rpl23a
Rpl23ap12
Rpl23ap19
Rpl23ap23
Rpl23ap50
Rpl23ap63
Rpl23ap67
Rpl23ap81
Rpl23ap82
Rpl23ap85
Rpl23ap87
Rpl26
Rpl26l1
Rpl26p29
Rpl27
Rpl27a
Rpl28
Rpl3
Rpl30p12
Rpl30p13
Rpl31
Rpl32
Rpl32p9
Rpl34
Rpl34p18
Rpl34p27
Rpl35a
Rpl35ap
Rpl35ap15
Rpl36
Rpl36a
Rpl36a-hnrnph2
Rpl36ap13
Rpl36ap21
Rpl36ap48
Rpl36ap6
Rpl37a
Rpl37p2
Rpl37p4
Rpl37p6
Rpl38
Rpl38p1
Rpl39p36
Rpl39p38
Rpl39p39
Rpl39p5
Rpl39p6
Rpl3p1
Rpl3p6
Rpl3p7
Rpl4
Rpl41
Rpl4p6
Rpl5
Rpl5p10
Rpl5p24
Rpl5p6
Rpl5p7
Rpl6p9
Rpl7a
Rpl7ap2
Rpl7l1
Rpl7l1p8
Rpl7p10
Rpl7p14
Rpl7p15
Rpl7p4
Rpl7p41
Rpl7p44
Rpl7p48
Rpl7p60
Rpl7p8
Rplp0
Rplp0p2
Rplp1
Rplp1p11
Rplp2
Rpn2
Rpp14
Rpp21
Rpp30
Rpp38
Rpph1
Rprd1b
Rprd2
Rps10-nudt3
Rps10p7
Rps11
Rps12
Rps12p2
Rps12p20
Rps15
Rps15a
Rps15ap1
Rps15ap27
Rps15ap38
Rps15ap9
Rps16p5
Rps16p9
Rps17p1
Rps18
Rps19
Rps19bp1
Rps20
Rps20p14
Rps20p25
Rps21
Rps23p5
Rps24
Rps26
Rps26p11
Rps26p31
Rps26p38
Rps26p6
Rps27
Rps27a
Rps27ap2
Rps27p12
Rps27p16
Rps27p18
Rps28
Rps29
Rps29p16
Rps29p27
Rps29p8
Rps2p45
Rps3
Rps3a
Rps3ap4
Rps4xp16
Rps4y1
Rps5
Rps5p3
Rps6
Rps6ka1
Rps6ka2
Rps6ka4
Rps6kb1
Rps6kb2
Rps6kc1
Rps6kl1
Rps6p2
Rps6p8
Rps7
Rps8
Rps9
Rpsa
Rpsap16
Rpsap28
Rpsap31
Rpsap52
Rpsap54
Rpsap64
Rpsap69
Rpsap74
Rptor
Rpusd1
Rpusd2
Rraga
Rragb
Rreb1
Rrm1
Rrm2
Rrm2b
Rrm2p4
Rrn3
Rrnad1
Rrp1
Rrp15
Rrp7bp
Rsad1
Rsbn1
Rsbn1l
Rsf1
Rsl24d1p11
Rspo2
Rspry1
Rsrc1
Rsrp1
Rtbdn
Rtca-as1
Rtel1
Rtel1-tnfrsf6b
Rtf1
Rtf2
Rtl8c
Rtl9
Rtn3
Rtn4
Rtraf
Rufy1
Rufy3
Rundc1
Rundc3a
Rundc3b
Runx1
Runx1t1
Runx2
Runx3
Rusc1
Ruvbl1
Ruvbl2
Rwdd1
Rwdd3
Rwdd4
Rxfp3
Rxylt1
Rxylt1-as1
Ryk
Ryr1
Ryr2
S100a1
S100a13
S100a16
S100a3
S100a6
S100a7a
S100p
S100pbp
S1pr1
S1pr2
S1pr4
Saal1
Sac3d1
Sacm1l
Sae1
Safb
Sage1
Sall2
Sall3
Sall4p6
Samd1
Samd10
Samd11
Samd12
Samd12-as1
Samd15
Samd4a
Samd4b
Samd5
Samm50
Sammson
Samsn1
Sap18
Sap30bp
Sap30l
Sap30l-as1
Sar1a
Sars
Sart1
Sart3
Sat1
Satb1
Satb2
Satb2-as1
Saxo2
Sbdsp1
Sbk2
Sbno2
Sc5d
Scaf1
Scaf11
Scai
Scamp1
Scamp2
Scamp3
Scamp5
Scand2p
Scap
Scaper
Scara3
Scarb2
Scarna16
Scarna17
Scarna2
Scarna5
Scat2
Scat8
Scfd1
Scg3
Scg5
Scgb1d4
Scgb2b3p
Scgb3a1
Scgb3a2
Scgn
Scin
Scly
Scn1a
Scn2a
Scn5a
Scnm1
Scnn1a
Scocp1
Scp2
Scpep1
Scrn1
Scrn3
Scube1
Scyl1
Scyl2
Sdad1
Sdc3
Sdcbp
Sdcbp2-as1
Sdf2l1
Sdhaf1
Sdhaf2
Sdhaf3
Sdhaf4
Sdhc
Sdhd
Sdk1
Sdr39u1
Sdr42e2
Sec11c
Sec14l1
Sec14l2
Sec14l5
Sec1p
Sec22a
Sec22c
Sec23a-as1
Sec23b
Sec23ip
Sec24a
Sec24ap1
Sec24b
Sec24b-as1
Sec24c
Sec31a
Sec31b
Sec61a1
Sec61a2
Sec61b
Sec62
Sec63
Secisbp2
Sectm1
Seh1l
Selenoh
Selenoi
Selenokp1
Selenokp3
Selenon
Selenoo
Selenot
Selenow
Sell
Sema3b
Sema3b-as1
Sema3c
Sema3f
Sema4a
Sema4b
Sema4c
Sema4d
Sema4f
Sema6d
Senp1
Senp2
Senp3
Senp5
Senp6
Senp8
Sephs1p1
Sephs2
Sephs2p1
Sepsecs-as1
Sept1
Sept10
Sept11
Sept14p12
Sept14p24
Sept2
Sept4
Sept4-as1
Sept7-as1
Sept7p2
Sept7p7
Sept7p8
Sept7p9
Sept9
Serf2
Serhl
Serhl2
Serinc3
Serinc5
Serp1
Serpina1
Serpina3
Serpina4
Serpina5
Serpinb1
Serpinb6
Serpinb8
Serpinb9p1
Serpind1
Serpine1
Serpinf1
Serpinf2
Serpinh1
Serpini1
Sertad2
Sesn3
Set
Setbp1
Setd1a
Setd1b
Setd5
Setd6
Setd7
Setd9
Setdb1
Setdb2
Setmar
Setp16
Setx
Sez6l2
Sf1
Sf3a3
Sf3b1
Sf3b2
Sf3b3
Sfi1
Sfr1
Sfswap
Sft2d3
Sfta1p
Sftpa2
Sftpc
Sfxn1
Sfxn2
Sfxn3
Sfxn5
Sgca
Sgf29
Sgk1
Sgk2
Sgk3
Sgms1-as1
Sgms2
Sgo1
Sgo1-as1
Sgo2
Sgpl1
Sgsm1
Sgsm2
Sh2b1
Sh2b2
Sh2b3
Sh2d2a
Sh2d3a
Sh2d3c
Sh2d4a
Sh2d4b
Sh2d7
Sh3bgr
Sh3bgrl3
Sh3bp2
Sh3bp4
Sh3bp5
Sh3d21
Sh3gl3
Sh3glb2
Sh3kbp1
Sh3pxd2a
Sh3rf2
Sh3rf3
Sh3tc1
Sh3tc2
Sh3tc2-dt
Sh3yl1
Shank2
Shank2-as3
Shank3
Shbg
Shc1
Shd
Shf
Shh
Shisa4
Shisa5
Shisa9
Shkbp1
Shld1
Shld2
Shld3
Shoc2
Shox2
Shroom3
Shtn1
Siah1
Siah2
Siah2-as1
Sidt1
Sidt2
Sigirr
Siglec10
Siglec15
Siglec16
Sigmar1
Sike1
Sil1
Silc1
Sim2
Sin3a
Sin3b
Sipa1
Sipa1l1
Sipa1l3
Sirpb1
Sirpb2
Sirt1
Sirt2
Sirt3
Sirt4
Sirt5
Sirt6
Sirt7
Siva1
Six1
Ska1
Ska2
Ska3
Skap1
Skap2
Skida1
Skil
Skiv2l
Skp2
Slain1
Slbp
Slc10a3
Slc11a2
Slc12a1
Slc12a2
Slc12a4
Slc12a5
Slc12a9
Slc12a9-as1
Slc13a2
Slc13a3
Slc13a4
Slc13a5
Slc14a1
Slc14a2
Slc15a3
Slc15a4
Slc16a10
Slc16a13
Slc16a3
Slc16a5
Slc16a7
Slc17a8
Slc17a9
Slc18b1
Slc19a1
Slc1a2
Slc1a4
Slc1a5
Slc1a7
Slc20a1
Slc20a2
Slc22a11
Slc22a15
Slc22a18
Slc22a23
Slc22a4
Slc22a5
Slc23a2
Slc23a3
Slc24a1
Slc24a2
Slc24a3
Slc24a5
Slc25a10
Slc25a14
Slc25a15
Slc25a18
Slc25a21-as1
Slc25a22
Slc25a25
Slc25a26
Slc25a3
Slc25a30
Slc25a35
Slc25a36
Slc25a37
Slc25a38
Slc25a38p1
Slc25a3p1
Slc25a4
Slc25a41
Slc25a42
Slc25a43
Slc25a44
Slc25a45
Slc25a46
Slc25a48
Slc25a5
Slc26a1
Slc26a10
Slc26a11
Slc26a2
Slc26a4-as1
Slc26a7
Slc26a9
Slc27a1
Slc27a2
Slc27a3
Slc27a4
Slc27a5
Slc29a1
Slc29a3
Slc2a1
Slc2a11
Slc2a14
Slc2a1-as1
Slc2a3
Slc2a3p2
Slc2a4
Slc2a4rg
Slc2a5
Slc2a6
Slc2a8
Slc2a9
Slc30a2
Slc30a5
Slc30a6
Slc30a7
Slc30a9
Slc31a1
Slc34a1
Slc35a1
Slc35a3
Slc35a4
Slc35a5
Slc35b1
Slc35c1
Slc35d2
Slc35e1
Slc35e2a
Slc35e2b
Slc35e3
Slc35e4
Slc35f5
Slc35f6
Slc36a1
Slc36a2
Slc36a3
Slc37a1
Slc37a2
Slc37a3
Slc38a1
Slc38a11
Slc38a2
Slc38a5
Slc38a6
Slc39a1
Slc39a10
Slc39a11
Slc39a13
Slc39a14
Slc39a4
Slc39a6
Slc39a7
Slc39a9
Slc3a2
Slc40a1
Slc41a3
Slc43a1
Slc43a2
Slc43a3
Slc44a1
Slc44a2
Slc44a3
Slc44a3-as1
Slc44a4
Slc45a3
Slc45a4
Slc46a1
Slc46a3
Slc48a1
Slc49a3
Slc49a4
Slc4a10
Slc4a1ap
Slc4a2
Slc4a5
Slc4a8
Slc50a1
Slc52a2
Slc52a3
Slc5a11
Slc5a2
Slc5a9
Slc6a1
Slc6a12
Slc6a13
Slc6a1-as1
Slc6a4
Slc6a6
Slc6a9
Slc7a2
Slc7a5p1
Slc7a5p2
Slc7a6
Slc8a1-as1
Slc8a2
Slc8a3
Slc8b1
Slc9a1
Slc9a2
Slc9a3
Slc9a3-as1
Slc9a3r1
Slc9a3r2
Slc9a5
Slc9a6
Slc9a8
Slc9b2
Slco1a2
Slco2a1
Slco3a1
Slco4a1
Slco5a1
Slf1
Slf2
Slfn5
Slirp
Slit1
Slit3
Slitrk3
Slitrk5
Slk
Slmap
Sltm
Slurp2
Smad1
Smad3
Smad4
Smad5
Smad5-as1
Smad6
Smap1
Smap2
Smarca2
Smarca4
Smarca5-as1
Smarcad1
Smarcal1
Smarcc2
Smarcd1
Smarcd2
Smarce1
Smarce1p3
Smc2
Smc3
Smc4
Smco3
Smg1
Smg1p1
Smg1p3
Smg6
Smg7
Smg7-as1
Smg8
Smim1
Smim10l1
Smim12p1
Smim13
Smim2
Smim20
Smim22
Smim24
Smim25
Smim26
Smim27
Smim29
Smim2-as1
Smim36
Smim4
Smim40
Smim6
Smim8
Smkr1
Smlr1
Smo
Smoc2
Smox
Smpd1
Smpd2
Smpd3
Smpd4
Smpdl3a
Smtn
Smtnl2
Smug1
Smyd2
Smyd3
Smyd5
Snai3-as1
Snap23
Snap29
Snap47
Snap91
Snapc2
Snapc3
Snapin
Sncg
Sned1
Snf8
Snhg1
Snhg10
Snhg11
Snhg12
Snhg16
Snhg18
Snhg19
Snhg20
Snhg21
Snhg22
Snhg25
Snhg29
Snhg3
Snhg4
Snhg8
Snhg9
Snora11b
Snora13
Snora14b
Snora17a
Snora17b
Snora1b
Snora24
Snora26
Snora28
Snora31
Snora38
Snora3a
Snora3c
Snora47
Snora48
Snora50c
Snora52
Snora57
Snora6
Snora65
Snora70
Snora70b
Snora71e
Snora73a
Snora74c-1
Snora78
Snora80d
Snora84
Snorc
Snord101
Snord104
Snord105
Snord110
Snord111
Snord113-3
Snord113-6
Snord113-7
Snord113-9
Snord114-1
Snord114-11
Snord114-12
Snord114-2
Snord114-3
Snord115-45
Snord115-46
Snord118
Snord12
Snord124
Snord127
Snord12b
Snord12c
Snord13
Snord14c
Snord14d
Snord15a
Snord19
Snord1c
Snord2
Snord22
Snord24
Snord30
Snord35b
Snord36b
Snord3a
Snord3b-2
Snord3c
Snord3d
Snord42b
Snord46
Snord48
Snord49a
Snord49b
Snord51
Snord52
Snord54
Snord55
Snord56b
Snord60
Snord63
Snord68
Snord84
Snph
Snrk
Snrnp25
Snrnp27
Snrnp35
Snrnp40
Snrnp48
Snrnp70
Snrpa
Snrpb2
Snrpc
Snrpcp16
Snrpcp18
Snrpd1
Snrpd2
Snrpd3
Snrpe
Snrpep4
Snrpep5
Snrpep9
Snrpf
Sntb1
Sntb2
Sntg1
Sntg2
Snu13
Snupn
Snx1
Snx10
Snx11
Snx15
Snx16
Snx17
Snx18
Snx18p14
Snx2
Snx21
Snx22
Snx25
Snx27
Snx29
Snx29p1
Snx29p2
Snx3
Snx32
Snx33
Snx5
Snx9
Soat1
Socs2
Socs2-as1
Socs2p1
Socs3
Socs4
Socs5
Socs6
Socs7
Sod1
Sod1p1
Sod2
Soga1
Soga3
Son
Sorbs2
Sorbs3
Sorcs1
Sord
Sorl1
Sort1
Sos2
Sowahb
Sox12
Sox13
Sox21
Sox2-ot
Sox9
Sox9-as1
Sp1
Sp100
Sp140
Sp140l
Sp2
Sp2-as1
Sp4
Sp5
Sp6
Spa17
Spaar
Spaca6
Spaca9
Spag1
Spag16
Spag4
Spag5
Spag5-as1
Spag9
Spam1
Spart
Spart-as1
Spast
Spata1
Spata13
Spata17
Spata20
Spata21
Spata31d2p
Spata33
Spata3-as1
Spata5
Spata5l1
Spata6l
Spata7
Spatc1
Spats2
Spats2l
Spc24
Spcs1
Spcs2
Spcs3
Spdef
Spdya
Spdye4
Specc1
Specc1l
Specc1l-adora2a
Specc1p1
Spef2
Speg
Spg11
Spg21
Spg7
Sphk1
Sphk2
Spic
Spidr
Spin1
Spin3
Spink1
Spint1
Spint2
Spire2
Spn
Spns1
Spns3
Spocd1
Spopl
Sppl2b
Spr
Spred1
Spred2
Spred3
Sprr2e
Sprtn
Spry1
Spry4-as1
Spsb1
Spsb2
Sptan1
Sptb
Sptbn1
Sptbn2
Sptbn4
Sptlc1
Sptlc2
Sptlc3
Sptssb
Spty2d1os
Spx
Sqle
Sqstm1
Sqstm1p1
Sra1
Srarp
Srbd1
Srcap
Srd5a1
Srd5a3
Srd5a3-as1
Srebf1
Srebf2
Srek1
Srek1ip1
Srfbp1
Srgap1
Srgap2
Srgap2c
Srgap3
Srgn
Srmp2
Srms
Srp14-as1
Srp19
Srp54
Srp68
Srp72
Srp9
Srpk1
Srpk2
Srprb
Srr
Srrd
Srrm1
Srrm2
Srrm5
Srrt
Srsf11
Srsf2
Srsf3
Srsf5
Srsf6
Srsf8
Srxn1
Ss18l1
Ss18l2
Ssb
Ssbp1
Ssbp4
Ssmem1
Ssna1
Ssr1
Ssr2
Ssr3
Ssr4p1
Ssrp1
Sssca1
Sstr2
Sstr5
Sstr5-as1
Ssu72
Ssuh2
St13p6
St18
St20
St20-as1
St3gal1
St3gal2
St3gal3
St3gal4
St3gal5
St3gal5-as1
St3gal6
St5
St6gal1
St6galnac1
St6galnac2
St6galnac4
St6galnac4p1
St6galnac6
St7
St7l
St7-ot4
St8sia1
St8sia2
Stag1
Stag2
Stag3
Stag3l1
Stag3l4
Stag3l5p
Stag3l5p-pvrig2p-pilrb
Stam
Stambp
Stambpl1
Stap1
Stard10
Stard13
Stard13-as
Stard3
Stard3nl
Stard8
Stard9
Stat2
Stat3
Stat5b
Stat6
Stau2
Stau2-as1
Stc2
Steap1b
Steap2
Stim1
Stim2
Stip1
Stk10
Stk11
Stk11ip
Stk16
Stk17a
Stk19
Stk24
Stk26
Stk35
Stk36
Stk4
Stkld1
Stmn1p1
Stmn3
Stmn4
Stmnd1
Stmp1
Stn1
Ston1-gtf2a1l
Stox1
Stpg1
Stpg4
Stra6
Stra6lp
Strada
Stradb
Strap
Strbp
Strip1
Strip2
Strn4
Stt3a
Stt3b
Stub1
Stx16
Stx16-npepl1
Stx17
Stx18-as1
Stx3
Stx4
Stx5
Stx6
Stx8
Stxbp1
Stxbp2
Stxbp3
Stxbp4
Stxbp5
Stxbp5l
Styx
Styxl1
Sub1
Sub1p1
Sucla2p3
Sucnr1
Suco
Sufu
Sugct
Sugt1
Sugt1p4
Sugt1p4-stra6lp
Sulf2
Sult1a1
Sult1c4
Sult2b1
Sult4a1
Sumf1
Sumf2
Sumo2p13
Sun1
Sun2
Sun5
Suox
Supt4h1
Supt5h
Supt6h
Supv3l1
Surf1
Surf2
Susd1
Susd2
Susd3
Susd4
Susd6
Suv39h1
Suv39h2
Suz12
Suz12p1
Sv2b
Sv2c
Svil-as1
Swap70
Swi5
Swsap1
Swt1
Syap1
Sybu
Sycn
Sycp1
Sycp2
Syde1
Syk
Sympk
Syn2
Sync
Syndig1l
Syne1
Syne2
Syne3
Syngap1
Syngr2
Syngr3
Syngr4
Synj2
Synj2bp-cox16
Synm
Synpo
Synpo2
Synpr
Synpr-as1
Synrg
Syp
Sys1
Sys1-dbndd2
Syt1
Syt10
Syt12
Syt13
Syt14
Syt2
Syt6
Syt7
Syt8
Sytl1
Sytl2
Sytl3
Syvn1
Szrd1
Szt2
Tab1
Tab2
Tab3
Tac1
Tac3
Tacc1
Tacc2
Tacc3
Taco1
Tacstd2
Tada2a
Tada2b
Taf11l14
Taf11l3
Taf11l6
Taf15
Taf1b
Taf1c
Taf4
Taf4b
Taf6l
Taf8
Tagln
Tagln2
Tal2
Taldo1
Tanc2
Tango2
Tango6
Tank
Taok1
Taok2
Tap1
Tapbp
Tapbpl
Tarbp1
Tarbp2
Tardbp
Tars
Tars2
Tarsl2
Tas1r1
Tas2r40
Tasor2
Tat-as1
Tatdn2
Tatdn3
Tax1bp1
Taz
Tbc1d1
Tbc1d10a
Tbc1d10b
Tbc1d10c
Tbc1d12
Tbc1d13
Tbc1d14
Tbc1d15
Tbc1d16
Tbc1d17
Tbc1d19
Tbc1d22a
Tbc1d22b
Tbc1d23
Tbc1d24
Tbc1d25
Tbc1d27p
Tbc1d2b
Tbc1d30
Tbc1d31
Tbc1d3p1
Tbc1d5
Tbc1d8
Tbc1d8-as1
Tbcb
Tbcc
Tbccd1
Tbcd
Tbce
Tbila
Tbkbp1
Tbl1x
Tbl1xr1
Tbl1xr1-as1
Tbl2
Tbl3
Tbp
Tbpl1
Tbpl2
Tbr1
Tbrg1
Tbx1
Tbx10
Tbx2
Tbx20
Tbx3
Tbx4
Tbxas1
Tcaf2
Tcam1p
Tcea1
Tcea2
Tcea3
Tceal3
Tceal4
Tceal8
Tceanc
Tceanc2
Tcerg1
Tcerg1l-as1
Tcf12
Tcf19
Tcf25
Tcf3
Tcf4
Tcf4-as2
Tcf7
Tcf7l1
Tcf7l2
Tchh
Tchp
Tcirg1
Tcl1b
Tcl6
Tcn1
Tcof1
Tcp11l1
Tcp11l2
Tcp11x3p
Tcta
Tctn1
Tctn2
Tdgf1
Tdgf1p4
Tdgf1p7
Tdh
Tdp1
Tdrd10
Tdrd3
Tdrd5
Tdrg1
Tdrkh
Tdrkh-as1
Tead1
Tead2
Tead4
Tecpr2
Tecr
Tedc1
Tedc2
Tef
Tekt5
Telo2
Tenm4
Tent2
Tent4a
Tent4b
Tep1
Tepp
Tepsin
Terc
Terf1
Terf2
Terf2ip
Tes
Tesc
Tesk1
Tex14
Tex2
Tex22
Tex261
Tex264
Tex26-as1
Tex44
Tex54
Tex55
Tex9
Tf
Tfam
Tfap2a
Tfap2a-as1
Tfap2c
Tfap4
Tfdp1
Tfdp2
Tfeb
Tff3
Tfg
Tfr2
Tfrc
Tg
Tgfb2
Tgfb3
Tgfbi
Tgfbr1
Tgfbr2
Tgfbr3
Tgif1
Tgif2
Tgif2-rab5if
Tgm2
Tgm3
Tgs1
Th2lcrr
Thada
Thap11
Thap12p3
Thap12p7
Thap2
Thap3
Thap6
Thap7-as1
Thap9
Thap9-as1
Thbs1
Thbs3
Thbs4
Thegl
Them6
Thg1l
Thnsl1
Thnsl2
Thoc5
Thoc6
Thoc7
Thop1
Thpo
Thrap3
Thrb
Thrb-as1
Thrb-it1
Thrsp
Thsd4
Thsd8
Thtpa
Thumpd3
Thumpd3-as1
Tia1
Ticrr
Tifa
Tigd2
Tigd5
Tigit
Timm10b
Timm17a
Timm17bp1
Timm21
Timm29
Timm44
Timm50
Timm9p2
Timmdc1
Timp3
Tinagl1
Tiparp
Tiprl
Tjap1
Tjp2
Tjp3
Tk2
Tkfc
Tktl1
Tktl2
Tle1
Tle3
Tle4
Tle6
Tlk2
Tll1
Tlnrd1
Tlr2
Tlr5
Tlr9
Tm2d3
Tm4sf1
Tm4sf19
Tm4sf19-as1
Tm4sf1-as1
Tm4sf4
Tm4sf5
Tm7sf2
Tm9sf1
Tm9sf2
Tm9sf3
Tm9sf4
Tma16
Tma7
Tmbim1
Tmbim6
Tmc1
Tmc3-as1
Tmc4
Tmc6
Tmc7
Tmc8
Tmcc1
Tmcc2
Tmco1-as1
Tmco3
Tmco4
Tmco5b
Tmco6
Tmed11p
Tmed2
Tmed3
Tmed4
Tmem101
Tmem102
Tmem104
Tmem105
Tmem106b
Tmem106c
Tmem107
Tmem114
Tmem116
Tmem117
Tmem120b
Tmem121
Tmem126a
Tmem126b
Tmem127
Tmem132a
Tmem132b
Tmem134
Tmem135
Tmem136
Tmem138
Tmem140
Tmem141
Tmem143
Tmem144
Tmem147
Tmem14b
Tmem14c
Tmem150b
Tmem159
Tmem161b
Tmem161b-as1
Tmem165
Tmem167b
Tmem168
Tmem169
Tmem177
Tmem179
Tmem179b
Tmem18
Tmem181
Tmem182
Tmem183a
Tmem184b
Tmem184c
Tmem187
Tmem189
Tmem19
Tmem191a
Tmem191c
Tmem198
Tmem198b
Tmem199
Tmem201
Tmem205
Tmem208
Tmem210
Tmem212
Tmem213
Tmem214
Tmem216
Tmem219
Tmem220
Tmem220-as1
Tmem222
Tmem223
Tmem229b
Tmem238
Tmem241
Tmem243
Tmem245
Tmem248
Tmem25
Tmem250
Tmem251
Tmem253
Tmem254
Tmem254-as1
Tmem255a
Tmem255b
Tmem260
Tmem262
Tmem263
Tmem265
Tmem268
Tmem273
Tmem274p
Tmem33
Tmem37
Tmem38a
Tmem38b
Tmem39b
Tmem42
Tmem43
Tmem44
Tmem44-as1
Tmem45a
Tmem45b
Tmem50a
Tmem62
Tmem63b
Tmem63c
Tmem64
Tmem65
Tmem67
Tmem69
Tmem70
Tmem79
Tmem80
Tmem82
Tmem86a
Tmem87b
Tmem89
Tmem8a
Tmem8b
Tmem91
Tmem94
Tmem97
Tmem99
Tmie
Tmod1
Tmod2
Tmod3
Tmpo
Tmpo-as1
Tmpop2
Tmprss11e
Tmprss13
Tmprss3
Tmprss4
Tmprss9
Tmsb15b
Tmsb4x
Tmsb4xp3
Tmtc2
Tmtc3
Tmub1
Tmub2
Tmx1
Tmx2
Tmx2-ctnnd1
Tnc
Tnfaip1
Tnfaip3
Tnfaip8
Tnfaip8l1
Tnfrsf10b
Tnfrsf11b
Tnfrsf12a
Tnfrsf13c
Tnfrsf14
Tnfrsf14-as1
Tnfrsf17
Tnfrsf19
Tnfrsf25
Tnfrsf8
Tnfsf10
Tnfsf14
Tnfsf8
Tnip1
Tnip2
Tnk2-as1
Tnks
Tnnc1
Tnnc2
Tnni1
Tnni3
Tnpo1
Tnpo2
Tnpo3
Tnrc6a
Tnrc6b
Tnrc6c
Tns2
Tns3
Tnxa
Tob1
Tob1-as1
Toe1
Togaram1
Togaram2
Tollip-as1
Tom1
Tom1l1
Tomm20l
Tomm22
Tomm40l
Tomm6
Tonsl
Top1mt
Top2a
Topbp1
Tor1aip1
Tor1aip2
Tor1b
Tor3a
Tox2
Tox4
Tp53
Tp53bp1
Tp53i3
Tp53inp2
Tp53rk
Tp53tg1
Tp53tg5
Tpbg
Tpcn1
Tpcn2
Tpd52l1
Tpd52l2
Tph2
Tpi1
Tpi1p2
Tpm1
Tpm3
Tpm3p9
Tpm4
Tpm4p1
Tpp1
Tpp2
Tpr
Tpra1
Tprg1
Tprg1l
Tpsb2
Tpt1
Tpt1-as1
Tpte2p1
Tpte2p2
Tptep2
Tpx2
Tra2a
Trabd
Tradd
Traf1
Traf2
Traf3
Traf3ip1
Traf3ip2-as1
Traf4
Traf7
Trafd1
Traj32
Traj33
Traj34
Traj4
Traj6
Traj7
Trak1
Tram1
Tram2-as1
Trap1
Trappc11
Trappc12
Trappc13
Trappc2b
Trappc2l
Trappc3
Trappc4
Trappc5
Trappc6a
Trappc8
Trav1-2
Trav13-2
Trav3
Trav37
Trbc2
Trbv1
Trbv2
Trbv20-1
Trbv24-1
Trbv30
Trbv6-1
Trbv8-1
Trbv8-2
Treh
Trem1
Trerf1
Trerna1
Trex1
Trgv11
Trhde
Trib1
Trib3
Trim14
Trim16
Trim16l
Trim17
Trim24
Trim25
Trim26
Trim27
Trim28
Trim29
Trim31
Trim32
Trim33
Trim36
Trim37
Trim39
Trim41
Trim46
Trim5
Trim52
Trim52-as1
Trim54
Trim56
Trim62
Trim63
Trim67
Trim69
Trim7
Trim8
Trio
Triobp
Trip10
Trip13
Trip4
Trip6
Triqk
Trit1
Trmt1
Trmt10a
Trmt10b
Trmt10c
Trmt11
Trmt112p3
Trmt13
Trmt44
Trmt5
Trmt61a
Trmu
Trnau1ap
Trnp1
Trnt1
Troap
Trpa1
Trpc1
Trpm3
Trpm4
Trpm6
Trpm7
Trpm8
Trpv2
Trrap
Trub1
Tsacc
Tsc1
Tsc2
Tsc22d1
Tsc22d1-as1
Tsc22d2
Tsc22d3
Tsen15
Tsen2
Tsen34
Tsen54
Tsfm
Tsga13
Tshr
Tsku
Tsn
Tsnare1
Tsnax
Tsnax-disc1
Tsnaxip1
Tspan1
Tspan10
Tspan14
Tspan15
Tspan17
Tspan19
Tspan31
Tspan32
Tspan4
Tspan9
Tspear-as1
Tspear-as2
Tspoap1
Tspoap1-as1
Tspyl2
Tsr1
Tssc2
Tssc4
Tssk3
Tst
Tstd2
Tstd3
Ttbk1
Ttc12
Ttc14
Ttc17
Ttc19
Ttc21a
Ttc21b
Ttc23l
Ttc25
Ttc26
Ttc27
Ttc28-as1
Ttc3
Ttc31
Ttc36
Ttc38
Ttc39a
Ttc39a-as1
Ttc39c
Ttc4
Ttc41p
Ttc5
Ttc6
Ttc7a
Ttc7b
Ttc8
Ttc9c
Ttf2
Tti1
Tti2
Ttk
Ttl
Ttll10
Ttll13p
Ttll3
Ttll4
Ttll5
Ttll7
Ttll9
Ttn-as1
Ttpal
Ttyh1
Ttyh2
Ttyh3
Tuba1c
Tuba8
Tubb
Tubb3
Tubb4b
Tubb4bp7
Tubb8p4
Tubb8p7
Tubd1
Tubg1
Tubgcp2
Tubgcp4
Tuft1
Tug1
Tulp1
Tulp3
Tulp4
Tusc8
Tut1
Tvp23b
Tvp23c-cdrt4
Twf1
Twf2
Twnk
Twsg1
Txlna
Txlng
Txn2
Txndc11
Txndc15
Txndc17
Txndc9
Txnip
Txnl1
Txnrd1
Txnrd2
Tyms
Tymsos
Tyrobp
Tyw1
Tyw3
U2af1l4
U2af2
U2surp
U51244.1
U73166.1
U73169.1
U73479.1
U91328.1
Uaca
Uap1
Uap1l1
Uba1
Uba2
Uba3
Uba5
Uba52
Uba52p6
Uba6-as1
Ubac2
Ubald2
Ubap1
Ubap2
Ubap2l
Ubash3b
Ubb
Ubbp1
Ubbp2
Ubc
Ube2a
Ube2b
Ube2c
Ube2d1
Ube2d2
Ube2d3-as1
Ube2d4
Ube2e1
Ube2e2
Ube2e3
Ube2f
Ube2f-scly
Ube2g2
Ube2hp1
Ube2i
Ube2l3
Ube2l5
Ube2m
Ube2o
Ube2q2
Ube2q2p1
Ube2v1
Ube2v1p2
Ube2v1p4
Ube2v2
Ube2v2p4
Ube2z
Ube3a
Ube3b
Ube3c
Ube4a
Ube4b
Ubfd1
Ubiad1
Ubl5
Ubl7-as1
Ubn1
Ubn2
Ubqln2
Ubqln4
Ubr3
Ubr5
Ubr5-as1
Ubr7
Ubtfl6
Ubtfl7
Ubxn11
Ubxn2a
Ubxn2b
Ubxn4
Ubxn7-as1
Ubxn8
Uca1
Uchl1
Uchl1-as1
Uchl3
Uck2
Ucma
Ucp2
Ufc1
Ufl1
Ufm1
Ugcg
Ugdh-as1
Uggt1
Ugp2
Ugt1a5
Ugt1a6
Uhmk1
Uhrf1
Uhrf1bp1
Uhrf2
Ulk3
Ulk4
Umad1
Umodl1
Umodl1-as1
Umps
Unc119b
Unc13a
Unc13b
Unc13c
Unc45a
Unc50
Unc5b-as1
Unc5c
Unc5cl
Unc79
Unc80
Unc93b1
Unc93b2
Ung
Unk
Unkl
Upf1
Upf3a
Upf3ap3
Upk1a
Upk1a-as1
Upk1b
Upk2
Upk3b
Upp2
Uprt
Uqcc1
Uqcr10
Uqcrb
Uqcrc1
Uqcrc2
Uqcrh
Uqcrq
Urb1
Urb1-as1
Uri1
Urm1
Urod
Uros
Usb1
Usf1
Usf2
Ushbp1
Uso1
Usp1
Usp10
Usp12-as2
Usp13
Usp14
Usp15
Usp16
Usp17l18
Usp17l23
Usp18
Usp20
Usp24
Usp2-as1
Usp30
Usp30-as1
Usp32
Usp34
Usp35
Usp36
Usp37
Usp38
Usp39
Usp40
Usp42
Usp43
Usp48
Usp49
Usp5
Usp53
Usp54
Usp7
Usp8
Usp9x
Uspl1
Ust
Utp11
Utp14a
Utp15
Utp20
Utp23
Utp4
Utrn
Uvrag
Uvrag-dt
Uvssa
Uxs1
Uxt
Vac14
Vamp1
Vamp2
Vamp3
Vamp5
Vamp7
Vamp8
Vamp9p
Vangl1
Vapa
Vapb
Vars
Vars2
Vash1
Vasp
Vav1
Vav3
Vav3-as1
Vax2
Vcl
Vdac1p4
Vdac2
Vegfa
Vegfb
Veph1
Vezt
Vgll4
Vhl
Vill
Vim
Vipr1
Vipr1-as1
Virma
Vkorc1l1
Vldlr
Vma21
Vmac
Vmp1
Vn1r32p
Vn1r51p
Vn1r64p
Vps11
Vps13a
Vps13b
Vps13d
Vps16
Vps18
Vps25
Vps26a
Vps26b
Vps33b
Vps33b-dt
Vps35l
Vps37a
Vps37b
Vps37d
Vps41
Vps45
Vps50
Vps51
Vps52
Vps53
Vps8
Vps9d1
Vps9d1-as1
Vrk1
Vrk2
Vrk3
Vrtn
Vsig10
Vsig2
Vsnl1
Vstm2a
Vsx1
Vta1
Vtcn1
Vti1a
Vtrna1-1
Vtrna1-2
Vtrna1-3
Vwa1
Vwa2
Vwa3a
Vwa3b
Vwa5b2
Vwa7
Vwa8-as1
Vwc2l
Vwce
Wac
Wac-as1
Wars
Wars2-as1
Wars2p1
Wasf3
Wasf4p
Wash2p
Wash6p
Wash8p
Washc2a
Washc2c
Washc4
Washc5
Wbp1
Wbp1l
Wbp2
Wbp2nl
Wdfy2
Wdr11
Wdr19
Wdr20
Wdr24
Wdr25
Wdr3
Wdr34
Wdr35
Wdr36
Wdr37
Wdr41
Wdr43
Wdr45
Wdr45bp1
Wdr46
Wdr48
Wdr5
Wdr54
Wdr55
Wdr59
Wdr6
Wdr60
Wdr61
Wdr62
Wdr63
Wdr66
Wdr7
Wdr70
Wdr72
Wdr73
Wdr74
Wdr75
Wdr76
Wdr7-ot1
Wdr81
Wdr82
Wdr83
Wdr90
Wdr91
Wdr92
Wdr93
Wdtc1
Wdyhv1
Wee1
Wee2
Wee2-as1
Wfdc2
Wfs1
Whamm
Whammp2
Wipi1
Wipi2
Wiz
Wnk1
Wnk2
Wnt1
Wnt10a
Wnt16
Wnt2b
Wnt3
Wnt5a
Wnt7b
Wrap53
Wrb
Wrb-sh3bgr
Wrnip1
Wsb1
Wsb2
Wscd1
Wtap
Wtip
Wwc1
Wwox
Wwp1
Wwp1p1
Wwtr1-as1
Xab2
Xbp1
Xdh
Xiap
Xirp2
Xkr9
Xpc
Xpnpep1
Xpnpep3
Xpo5
Xpo6
Xpot
Xpr1
Xrcc1
Xrcc3
Xrcc4
Xrcc5
Xrcc6
Xrcc6p1
Xrra1
Xxylt1-as1
Xylb
Yae1
Yap1
Ybey
Ybx1
Ybx1p2
Ybx1p6
Ybx2p1
Ybx3
Yeats4
Yif1a
Yif1b
Yipf2
Yipf3
Yipf4
Yju2
Ykt6
Ylpm1
Ypel1
Ypel2
Ypel5
Ypel5p1
Ythdc2
Ythdf2
Ythdf3
Ywhab
Ywhae
Ywhah
Ywhaqp7
Ywhaz
Yy1
Z69890.1
Z73429.1
Z82190.2
Z82214.1
Z82244.2
Z83844.1
Z83847.1
Z84492.1
Z84492.2
Z85994.2
Z93241.1
Z93930.2
Z93930.3
Z94721.2
Z95115.1
Z97055.2
Z97192.1
Z97634.1
Z97652.1
Z97653.2
Z97987.1
Z97989.1
Z98257.1
Z98749.1
Z98884.2
Z98885.2
Z99127.3
Z99129.2
Z99129.3
Z99756.1
Z99758.1
Zacn
Zbbx
Zbed3-as1
Zbed5-as1
Zbed6cl
Zbed9
Zbtb1
Zbtb10
Zbtb11-as1
Zbtb12
Zbtb18
Zbtb20-as5
Zbtb22
Zbtb32
Zbtb33
Zbtb34
Zbtb37
Zbtb38
Zbtb40
Zbtb43
Zbtb46
Zbtb48
Zbtb7b
Zbtb8a
Zbtb9
Zc2hc1a
Zc2hc1c
Zc3h10
Zc3h12a
Zc3h14
Zc3h15
Zc3h18
Zc3h6
Zc3h7b
Zc3hc1
Zcchc17
Zcchc18
Zcchc2
Zcchc23
Zcchc4
Zcchc7
Zcchc9
Zcwpw2
Zdbf2
Zdhhc1
Zdhhc11
Zdhhc13
Zdhhc16
Zdhhc17
Zdhhc18
Zdhhc19
Zdhhc2
Zdhhc20
Zdhhc20-it1
Zdhhc22
Zdhhc23
Zdhhc3
Zdhhc4
Zdhhc5
Zdhhc8
Zeb1
Zeb1-as1
Zeb2
Zeb2p1
Zfand2a
Zfand2b
Zfand3
Zfand6
Zfas1
Zfat
Zfc3h1
Zfhx3
Zfp1
Zfp36
Zfp36l1
Zfp41
Zfp64
Zfp69
Zfp69b
Zfp90
Zfp91-cntf
Zfpl1
Zfpm1
Zfpm2
Zfpm2-as1
Zfyve16
Zfyve19
Zfyve21
Zfyve27
Zfyve28
Zfyve9
Zg16b
Zgpat
Zhx3
Zic2
Zic5
Zkscan1
Zkscan2
Zkscan2-dt
Zkscan3
Zkscan5
Zkscan7
Zkscan8
Zmat2
Zmat4
Zmiz1
Zmiz2
Zmym1
Zmym2
Zmym4
Zmym6
Zmynd11
Zmynd8
Znf10
Znf101
Znf107
Znf114
Znf131
Znf133
Znf134
Znf138
Znf140
Znf141
Znf143
Znf146
Znf155
Znf16
Znf169
Znf17
Znf174
Znf18
Znf180
Znf181
Znf185
Znf189
Znf19
Znf192p1
Znf192p2
Znf2
Znf20
Znf200
Znf205
Znf207
Znf211
Znf212
Znf213
Znf213-as1
Znf217
Znf219
Znf224
Znf225
Znf226
Znf227
Znf23
Znf230
Znf233
Znf234
Znf236
Znf248
Znf252p-as1
Znf253
Znf254
Znf25-dt
Znf26
Znf263
Znf264
Znf267
Znf268
Znf271p
Znf273
Znf274
Znf275
Znf276
Znf277
Znf28
Znf282
Znf283
Znf286a
Znf287
Znf292
Znf295-as1
Znf296
Znf30
Znf302
Znf304
Znf317
Znf319
Znf324
Znf324b
Znf326
Znf329
Znf330
Znf331
Znf333
Znf334
Znf335
Znf337-as1
Znf33a
Znf345
Znf346
Znf35
Znf354b
Znf354c
Znf362
Znf37a
Znf382
Znf383
Znf385a
Znf385c
Znf385d-as1
Znf391
Znf394
Znf395
Znf397
Znf398
Znf408
Znf410
Znf419
Znf420
Znf426-dt
Znf429
Znf430
Znf431
Znf432
Znf433-as1
Znf436-as1
Znf44
Znf440
Znf441
Znf444
Znf446
Znf449
Znf451
Znf460
Znf461
Znf462
Znf470
Znf473
Znf48
Znf480
Znf485
Znf487
Znf491
Znf493
Znf500
Znf501
Znf503-as2
Znf506
Znf507
Znf511
Znf511-prap1
Znf518a
Znf524
Znf525
Znf526
Znf529
Znf529-as1
Znf530
Znf532
Znf536
Znf540
Znf542p
Znf544
Znf546
Znf547
Znf548
Znf549
Znf552
Znf554
Znf555
Znf556
Znf557
Znf561-as1
Znf564
Znf565
Znf567
Znf57
Znf570
Znf571-as1
Znf575
Znf576
Znf577
Znf580
Znf581
Znf584
Znf585b
Znf586
Znf587b
Znf589
Znf593
Znf596
Znf598
Znf605
Znf609
Znf610
Znf616
Znf619
Znf620
Znf621
Znf625
Znf625-znf20
Znf627
Znf628
Znf638
Znf639
Znf646
Znf649-as1
Znf653
Znf654
Znf658
Znf66
Znf664
Znf672
Znf675
Znf677
Znf678
Znf683
Znf684
Znf687
Znf688
Znf691
Znf696
Znf7
Znf700
Znf701
Znf705e
Znf706
Znf707
Znf71
Znf713
Znf714
Znf717
Znf718
Znf720
Znf726
Znf736
Znf738
Znf740
Znf746
Znf747
Znf749
Znf750
Znf76
Znf764
Znf765
Znf766
Znf771
Znf773
Znf774
Znf776
Znf778
Znf782
Znf783
Znf785
Znf788p
Znf789
Znf79
Znf791
Znf793
Znf805
Znf808
Znf813
Znf815p
Znf830
Znf839
Znf841
Znf844
Znf845
Znf85
Znf860
Znf862
Znf865
Znf92
Znf93
Znhit1
Znhit3
Znrd1
Znrf1
Znrf2
Znrf2p1
Znrf2p2
Znrf3
Zp3
Zpbp2
Zpld1
Zranb2-as2
Zranb3
Zscan10
Zscan12p1
Zscan2
Zscan20
Zscan21
Zscan25
Zscan26
Zscan31
Zscan32
Zscan5a
Zscan9
Zswim1
Zswim4
Zswim9
Zup1
Zwilch
Zwint
Zyg11a
Zyx
Zzef1
