# Supplementary material for: A Bayesian inference transcription factor activity model for the analysis of single-cell transcriptomes
Source: Genome Res. 2021 Jul;31(7):1296–311. doi: 10.1101/gr.265595.120 (PMC8256867; doi:10.1101/gr.265595.120)
Supplement: Supplemental Material [file supp_gr.265595.120_Supplemental_Code.zip › BITFAM/inst/extdata/human/APC]

Aamdc
Aar2
Aars
Aatf
Abcc3
Abcd3
Abce1
Abhd10
Abhd17a
Abhd2
Ac002094.1
Ac002451.1
Ac003002.1
Ac003043.1
Ac003688.2
Ac004080.4
Ac004148.1
Ac004381.1
Ac004585.1
Ac004812.2
Ac004816.1
Ac004816.2
Ac004895.1
Ac004908.1
Ac004908.2
Ac005020.2
Ac005256.1
Ac005324.5
Ac005532.2
Ac005593.1
Ac005606.2
Ac005670.2
Ac005696.1
Ac005699.1
Ac005722.1
Ac005726.4
Ac005746.1
Ac005775.1
Ac005779.2
Ac005790.1
Ac005829.1
Ac005972.3
Ac005996.1
Ac006023.1
Ac006153.1
Ac006333.2
Ac006483.2
Ac006511.5
Ac007029.1
Ac007136.1
Ac007215.1
Ac007283.2
Ac007285.1
Ac007362.1
Ac007546.3
Ac007663.1
Ac007673.1
Ac007686.4
Ac007952.4
Ac008014.1
Ac008063.2
Ac008074.1
Ac008105.2
Ac008147.1
Ac008403.1
Ac008443.2
Ac008622.2
Ac008649.2
Ac008694.2
Ac008763.2
Ac008764.8
Ac008770.2
Ac009090.2
Ac009107.2
Ac009108.5
Ac009133.1
Ac009133.2
Ac009133.5
Ac009309.1
Ac009779.2
Ac009779.3
Ac009879.2
Ac009901.2
Ac010148.1
Ac010271.1
Ac010323.1
Ac010327.4
Ac010333.3
Ac010422.7
Ac010463.1
Ac010547.1
Ac010654.1
Ac010761.1
Ac010761.2
Ac010761.7
Ac010834.2
Ac010999.2
Ac011008.1
Ac011195.2
Ac011444.1
Ac011448.1
Ac011462.4
Ac011471.4
Ac011495.1
Ac011498.1
Ac011511.2
Ac011603.2
Ac011611.4
Ac011773.2
Ac012065.3
Ac012291.2
Ac012307.1
Ac012313.9
Ac012379.2
Ac012485.3
Ac012555.1
Ac012673.1
Ac013394.1
Ac013400.1
Ac013472.1
Ac015687.1
Ac015795.1
Ac015813.1
Ac015813.2
Ac015912.1
Ac015912.3
Ac015982.1
Ac016394.1
Ac016773.1
Ac016831.1
Ac016831.3
Ac016831.7
Ac016876.2
Ac017015.2
Ac018410.1
Ac018445.3
Ac018766.1
Ac018809.1
Ac019294.2
Ac019294.3
Ac020763.1
Ac020911.1
Ac020915.5
Ac020978.4
Ac021180.1
Ac021188.1
Ac021218.1
Ac021321.1
Ac021660.2
Ac022098.1
Ac022098.3
Ac022098.4
Ac022154.1
Ac022167.4
Ac022384.1
Ac022400.1
Ac022509.3
Ac022784.1
Ac023024.1
Ac023055.1
Ac023154.1
Ac023632.2
Ac024243.1
Ac024475.4
Ac024941.2
Ac025031.1
Ac025031.2
Ac025040.2
Ac025048.1
Ac025164.1
Ac025165.3
Ac025419.1
Ac025754.1
Ac026100.1
Ac026254.2
Ac026691.1
Ac027097.1
Ac027281.1
Ac027307.1
Ac034102.6
Ac034102.7
Ac040169.1
Ac040904.1
Ac044860.2
Ac046130.1
Ac053527.1
Ac061999.1
Ac063948.1
Ac063952.1
Ac067852.1
Ac067930.3
Ac067945.3
Ac067969.2
Ac068205.2
Ac068389.1
Ac068669.1
Ac068724.3
Ac068870.1
Ac069503.2
Ac073046.1
Ac073107.1
Ac073111.3
Ac073195.1
Ac073210.2
Ac073389.1
Ac073592.1
Ac073611.1
Ac074032.1
Ac074117.1
Ac079305.1
Ac079742.1
Ac079922.2
Ac080129.1
Ac083843.2
Ac084125.1
Ac084211.1
Ac084337.2
Ac087294.1
Ac087521.2
Ac087645.2
Ac087721.2
Ac089999.1
Ac090023.2
Ac090360.1
Ac090527.2
Ac090578.2
Ac090844.2
Ac091153.1
Ac091153.3
Ac091551.1
Ac091564.2
Ac091564.3
Ac091729.3
Ac092115.1
Ac092117.1
Ac092117.2
Ac092123.1
Ac092143.1
Ac092143.2
Ac092159.2
Ac092171.1
Ac092587.1
Ac093019.2
Ac093152.1
Ac093484.3
Ac093484.4
Ac093512.2
Ac093525.1
Ac093620.1
Ac093700.1
Ac093732.1
Ac093752.1
Ac093752.2
Ac096540.1
Ac096751.1
Ac096921.1
Ac097059.1
Ac097103.2
Ac097104.1
Ac097372.1
Ac097716.1
Ac098484.4
Ac098582.1
Ac098829.1
Ac098934.4
Ac099518.1
Ac100778.3
Ac100812.1
Ac103591.3
Ac103706.1
Ac104046.1
Ac104365.1
Ac104532.1
Ac104662.2
Ac104823.1
Ac104971.1
Ac105094.1
Ac105935.1
Ac105942.1
Ac106782.2
Ac107398.4
Ac108134.4
Ac108693.2
Ac109460.3
Ac109587.1
Ac110079.1
Ac110285.7
Ac110749.1
Ac111186.1
Ac112225.1
Ac112236.2
Ac112504.2
Ac113143.1
Ac113346.2
Ac113410.3
Ac114271.1
Ac114488.2
Ac114488.3
Ac115676.1
Ac116021.1
Ac117382.2
Ac117392.1
Ac118549.1
Ac118553.2
Ac119427.1
Ac120498.4
Ac121338.2
Ac124016.1
Ac124242.1
Ac124276.1
Ac124854.1
Ac125494.1
Ac125603.2
Ac125611.3
Ac126407.1
Ac126544.2
Ac126696.1
Ac128709.3
Ac129492.1
Ac131097.4
Ac131280.1
Ac133963.2
Ac134043.1
Ac134682.1
Ac134772.1
Ac135050.5
Ac135178.3
Ac135586.2
Ac137630.3
Ac137932.2
Ac138150.1
Ac138207.4
Ac138304.1
Ac138393.1
Ac138393.3
Ac138474.1
Ac139530.3
Ac141586.1
Ac144522.1
Ac211433.2
Ac233992.3
Ac234582.1
Ac234582.2
Ac234772.2
Ac243547.3
Ac243571.2
Ac243585.2
Ac245014.3
Ac245033.2
Ac245100.4
Acad10
Acad9
Acat1
Accs
Aco2
Acot13
Acp1
Acsf3
Acsl3
Actb
Actl6a
Actr3
Actr6
Acvr1b
Acy1
Ad000864.2
Adamts14
Adamtsl5
Adap2
Adarb1
Adck1
Add1
Adgre5
Adgrg1
Adh4
Adk
Adnp2
Adpgk-as1
Adrm1
Adsl
Aen
Aff1
Agfg1
Agk
Ago3
Ahrr
Ahsa2p
Aig1
Aimp1
Aimp1p2
Aimp2
Ak2p2
Akap12
Akap8l
Akr1a1
Akt2
Al008726.1
Al021155.2
Al021920.1
Al022238.2
Al022310.1
Al023803.3
Al023806.1
Al023806.2
Al024508.2
Al031282.1
Al031432.4
Al033384.1
Al033519.1
Al033527.3
Al033528.2
Al034374.1
Al034417.2
Al035420.2
Al049712.1
Al049780.2
Al078459.1
Al096828.3
Al109811.3
Al109910.2
Al110118.2
Al118558.3
Al121578.2
Al121594.1
Al121845.3
Al121972.1
Al121977.1
Al121990.1
Al122023.1
Al132639.2
Al132639.3
Al132709.1
Al132780.1
Al132780.2
Al133153.1
Al133153.2
Al133227.1
Al133338.1
Al133464.1
Al133485.2
Al135744.1
Al136038.3
Al136040.1
Al136234.1
Al136295.1
Al136301.1
Al136360.1
Al136366.1
Al137003.1
Al137802.2
Al137802.3
Al137856.1
Al138916.1
Al138966.2
Al139156.2
Al139158.2
Al139184.1
Al139220.2
Al139260.1
Al139300.1
Al139317.1
Al139317.5
Al139353.2
Al157400.1
Al157400.2
Al157786.1
Al157823.2
Al157888.1
Al160236.1
Al161785.3
Al161937.1
Al162171.2
Al162718.2
Al353596.1
Al353795.2
Al353807.2
Al354696.2
Al354919.2
Al354920.1
Al354928.1
Al355075.1
Al355075.4
Al355490.2
Al355499.1
Al355916.2
Al355987.5
Al356390.1
Al356488.2
Al358075.2
Al358472.5
Al358933.1
Al359711.2
Al359762.1
Al360012.1
Al390955.2
Al391832.2
Al391832.3
Al392172.1
Al442128.2
Al445189.2
Al445250.1
Al449212.1
Al450326.1
Al450992.1
Al451050.1
Al451085.1
Al451085.2
Al512631.2
Al513122.2
Al589745.1
Al589765.4
Al590627.2
Al592164.2
Al596094.1
Al606517.2
Al606760.1
Al606760.2
Al627422.2
Al645608.3
Al645608.7
Al645728.1
Al645941.3
Al662797.1
Al662899.2
Al669831.5
Al671762.1
Al691482.3
Al731569.1
Al731577.2
Alas1
Aldh1a3
Aldh3b1
Aldoc
Alg1
Alg10
Alg10b
Alkbh3
Amd1
Amdhd1
Amdhd2
Ampd2
Ampd3
Amz2p1
Anapc11
Anapc16
Anapc4
Ank2
Ankef1
Ankhd1
Ankhd1-eif4ebp3
Ankra2
Ankrd12
Ankrd13a
Ankrd24
Ankrd37
Ankrd53
Anks1a
Anks6
Ankub1
Ano4
Ano9
Anp32bp1
Anxa2
Anxa3
Ap000442.2
Ap000446.1
Ap000646.1
Ap000769.2
Ap000787.1
Ap000842.2
Ap000851.1
Ap000866.2
Ap000894.4
Ap000944.2
Ap001024.1
Ap001062.2
Ap001267.5
Ap001273.2
Ap001931.1
Ap002392.1
Ap002851.1
Ap002884.3
Ap002986.1
Ap003068.4
Ap003108.2
Ap003352.1
Ap003392.13
Ap003419.3
Ap005263.1
Ap006216.1
Ap006621.3
Ap1s3
Ap2b1
Ap3s1
Ap4m1
Ap5m1
Ap5z1
Apex1
Api5
Apoa5
Apom
Apopt1
Appbp2
Arfgap1
Arfrp1
Arg2
Arhgap11b
Arhgap24
Arhgap39
Arhgap45
Arhgdia
Arhgef10
Arhgef39
Arhgef7
Arid1a
Arid2
Arih1
Arih2
Arl13b
Arl14epl
Arl4a
Arl6ip4
Arl6ip6
Arl8b
Armc5
Armc6
Armc8
Armh1
Armt1
Arnt2
Arpc5l
Arrdc1
Arrdc2
Arrdc3-as1
Asap1
Ash2l
Asna1
Aspscr1
Ass1
Atad3a
Atad3b
Atf3
Atf4
Atg13
Atg16l1
Atg4b
Atg7
Atg9a
Atic
Atl1
Atn1
Atox1
Atp1b3
Atp2b1-as1
Atp2b4
Atp5mg
Atp5mpl
Atp6ap1l
Atp6v0b
Atp6v0c
Atp6v1a
Atp6v1b2
Atp6v1c1
Atp6v1g1
Atrip
Atxn1l
Atxn2-as
Atxn2l
Atxn7l2
Avl9
Axin2
Axl
B3galt4
B3gnt10
B3gntl1
B4galt2
B4galt7
Babam1
Bad
Bag2
Bahcc1
Baiap2l1
Banf1
Bax
Bbof1
Bbs1
Bcar1
Bcas3
Bccip
Bckdha
Bckdk
Bcl2l11
Bcl2l12
Bcl2l13
Bcl2l2
Bcl2l2-pabpn1
Bcl6
Bdnf-as
Bfar
Bhlhe40
Bhlhe41
Bicdl1
Birc2
Birc3
Birc5
Birc6
Bloc1s1
Bloc1s3
Bloc1s6
Bmi1
Bmp2k
Bmpr1a
Bnip1
Bnip2
Bnip3l
Bola1
Bora
Bpgm
Bptf
Brcc3
Brd2
Brd3os
Brix1
Brms1
Brox
Brpf1
Brsk1
Brwd1-as1
Brwd1-as2
Btbd19
Btf3l4
Btn3a1
Btnl10
Bx323046.1
Bzw2
C11orf54
C11orf58
C11orf68
C11orf74
C12orf10
C12orf45
C12orf57
C16orf71
C16orf72
C17orf64
C18orf21
C18orf25
C18orf65
C19orf38
C19orf53
C19orf85
C1orf105
C1orf112
C1orf159
C1orf198
C1qtnf9b
C21orf62-as1
C2cd2l
C2cd4a
C2orf49
C2orf50
C2orf92
C4orf47
C5orf22
C5orf24
C5orf30
C5orf51
C6orf120
C6orf203
C6orf48
C6orf99
C7orf26
C8orf33
C8orf82
C9orf16
C9orf163
C9orf3
Ca11
Ca12
Ca5bp1
Cab39
Cables2
Cacna1d
Cacna1h
Cacna2d1
Cacnb2
Cacybp
Cad
Calm1
Calm3
Calu
Camk2d
Camk2g
Capn10
Capn7
Capns1
Caprin1
Capza2
Carnmt1-as1
Casc19
Casc3
Cast
Catsperg
Cav1
Cbarp
Cbfa2t2
Cbx3
Ccar2
Ccdc103
Ccdc107
Ccdc115
Ccdc124
Ccdc130
Ccdc137
Ccdc17
Ccdc18
Ccdc192
Ccdc24
Ccdc33
Ccdc57
Ccdc59
Ccdc7
Ccdc73
Ccdc78
Ccdc85b
Ccdc86
Ccdc9
Ccdc91
Ccdc97
Cck
Ccnb3
Ccng2
Ccnk
Ccser2
Cct6p1
Cct6p3
Cct7
Cd151
Cd22
Cd2ap
Cd2bp2
Cd3eap
Cd55
Cdc123
Cdc16
Cdc27
Cdc37l1
Cdc42se2
Cdc45
Cdc73
Cdca7
Cdhr3
Cdk1
Cdk10
Cdk5r1
Cdk7
Cdk9
Cdkal1
Cdkn2c
Cds1
Cdt1
Cdyl
Cebpb
Cecr2
Cemip2
Cenpa
Cenph
Cenpm
Cenpo
Cenpp
Cep112
Cep44
Cep63
Cep68
Cep70
Cep95
Cerna3
Ces2
Cfap52
Cfap57
Cfap70
Champ1
Chchd1
Chchd7
Chd2
Chd4
Chd8
Chi3l1
Chmp1b
Chmp1b-as1
Chmp3
Chpf2
Chrac1
Chtf8
Ciao1
Ciao3
Cib3
Cic
Cklf
Cklf-cmtm1
Clcn6
Cldn12
Cldn2
Clk2
Clk3
Cln3
Cln5
Clnk
Clptm1
Cltc
Cluap1
Cmip
Cmtm3
Cmtr1
Cnbd2
Cnep1r1
Cnksr1
Cnnm2
Cnnm3
Cnot6
Cnpy4
Cnst
Cntnap3
Coa6
Coasy
Cog2
Cog6
Col4a2-as2
Col7a1
Colec11
Colgalt1
Commd1
Commd10
Commd4
Copg1
Cops4
Cops7a
Cops7b
Cops8
Copz1
Coq4
Coq7
Coq8a
Coq9
Coro1c
Coro7
Cox14
Cox20
Cox4i1
Cox6c
Cpa4
Cplx2
Cpne2
Cpne3
Cpsf3
Cpsf4
Cptp
Cracr2b
Cramp1
Crb3
Crebl2
Crebrf
Creld1
Cript
Crispld2
Crlf1
Cry2
Crym-as1
Csde1
Csf3r
Cskmt
Csnk1a1p1
Csnk2b
Cstf1
Cstf3-dt
Ctbp1-dt
Ctdnep1
Ctdp1
Ctdsp1
Cthrc1
Ctnna1
Ctnnb1
Ctnnbl1
Ctnnd1
Ctsa
Cttn
Ctu2
Cuedc1
Cuedc2
Cul4a
Cul9
Cutalp
Cux1
Cwc25
Cwc27
Cxcl8
Cxorf40a
Cyb561d1
Cyb5d2
Cycsp19
Cyhr1
Cyp27b1
Cyp2ac1p
Cyp51a1-as1
Daam1
Dact3-as1
Dap3
Dazap1
Dbf4
Dbndd2
Dcaf10
Dcaf4
Dcaf7
Dcbld1
Dcbld2
Dclre1b
Dctn5
Dcun1d4
Ddhd2
Ddx1
Ddx18
Ddx19a
Ddx21
Ddx25
Ddx39ap1
Ddx46
Ddx49
Ddx5
Ddx52
Ddx55
Ddx60l
Deaf1
Dennd2c
Denr
Dgat2
Dgcr8
Dgkd
Dgkq
Dglucy
Dhdds
Dhodh
Dhtkd1
Dhx30
Dhx35
Dhx38
Dhx8
Diablo
Dip2a
Dip2c
Dipk1a
Dis3l2
Dixdc1
Dkkl1
Dld
Dlg3
Dlgap1-as1
Dlgap1-as2
Dlx2
Dlx2-dt
Dmap1
Dmtf1
Dmxl1
Dmxl2
Dnaaf3
Dnaaf5
Dnajb12
Dnajb4
Dnajb5
Dnajb9
Dnajc24
Dnajc25
Dnajc25-gng10
Dnase1l1
Dnd1p1
Dnm2
Dnm3
Dnttip1
Dop1a
Dpagt1
Dph1
Dpp3
Dpy19l3
Dpy30
Dpysl5
Drap1
Drc3
Drg1
Drg2
Dstn
Dtd1
Dtwd1
Dus2
Dus4l
Dusp15
Dusp28
Dusp8p5
Dync2h1
Dynll1
E2f3
Eaf1
Ebln3p
Ecsit
Edc4
Eef1a1
Eef1akmt3
Eef1akmt4
Eef1akmt4-ece2
Eef1aknmt
Eef2k
Eefsec
Efcab1
Efcab12
Efcab3
Efcab7
Efna5
Egfr
Ehd1
Ehd4
Eif1
Eif2a
Eif2ak4
Eif2b5
Eif3b
Eif3e
Eif3f
Eif3k
Eif3l
Eif4a1
Eif4a2
Eif4e2
Eif4g1
Eif4h
Eif5a
Eif5b
Eif6
Elac1
Elf3
Elmo2
Elp2
Elp3
Elp5
Emc2
Emc3-as1
Emc4
Eme2
Emilin2
Eml2
Eml3
Eml6
Emp1
En2
Endov
Eno3
Enoph1
Enpp3
Eny2
Epb41
Epb41l4a
Epb41l4a-as1
Epb41l5
Epcam-dt
Epn1
Eral1
Erap1
Erc1
Ercc1
Ercc5
Ercc6l2
Erg28
Eri1
Erlec1
Erlin2
Ermard
Erp29
Espn
Esyt1
Etaa1
Etfdh
Etv6
Eva1c
Exd2
Exosc8
Extl3
F2rl1
Fabp5p3
Fads2
Faf2
Fahd1
Fam117b
Fam118a
Fam118b
Fam149b1
Fam171b
Fam173a
Fam187a
Fam207a
Fam20b
Fam214b
Fam228b
Fam32a
Fam49b
Fam76a
Fam83f
Fam86jp
Fam86kp
Fam89b
Fam98b
Fancd2
Fancm
Farp2
Fars2
Fastkd2
Fbh1
Fbll1
Fbxl19
Fbxl3
Fbxo24
Fbxo25
Fbxo28
Fbxo36
Fbxo38
Fbxo43
Fbxo45
Fbxw8
Fcf1
Fcgr3a
Fdps
Fgf9
Fgfr1
Fgfr4
Fhad1
Fignl1
Fkbp4
Fktn
Flg-as1
Flot1
Fnip2
Fnta
Fntb
Fo704657.1
Fos
Fosl1
Fosl2
Foxc1
Foxh1
Foxj2
Foxk2
Foxo3
Foxp4
Foxred1
Fpgs
Frat1
Frg1
Frg1hp
Ftcd
Fubp3
Fuk
Fus
Fzd1
Fzr1
G3bp1
G6pc3
Gabarapl1
Gabarapl2
Gabpb2
Gadd45g
Galk2
Galm
Galnt11
Galnt2
Gan
Ganc
Gapdhp29
Gar1
Garnl3
Gars
Gas2l1
Gas2l3
Gasal1
Gatad1
Gatad2a
Gatc
Gcat
Gcdh
Gdap1
Gdf15
Gemin6
Gemin7
Gemin7-as1
Get4
Gfer
Gfi1b
Gfm1
Gga1
Ggcx
Ggps1
Ggt1
Gid4
Gid8
Gipc2
Git2
Gjb3
Gldc
Glrx5
Glud1p3
Gmip
Gmnn
Gnai1
Gnai2
Gnal
Gnaz
Gnb2
Gnl3
Gnptg
Golt1b
Gosr1
Gosr2
Gpalpp1
Gpbp1
Gphn
Gpi
Gpnmb
Gpr137
Gpr55
Gpr89b
Gprc5a
Gpx4
Gramd1b
Greb1l
Grhl3
Grk4
Grpel1
Grtp1
Gsdmd
Gse1
Gsn-as1
Gstcd
Gstk1
Gsto2
Gtf2e1
Gtf2h1
Gtf2h3
Gtf2h4
Gtf2h5
Gtf2ip13
Gtf2ird1
Gtf3a
Gtf3c5
Gtpbp10
Guf1
Gvqw2
Gyg1
Gzf1
H1fx-as1
H2afz
H3f3a
H3f3b
Hadhb
Haghl
Hars2
Has2-as1
Hat1
Haus2
Hax1
Hbp1
Hccs
Hcfc2
Hcg20
Hcg9
Hdac10
Hdac3
Hdac6
Hdgf
Hemk1
Herc3
Herpud1
Hes1
Hes6
Hexa-as1
Hexd
Hexim1
Hgs
Hhat
Hhla3
Hid1
Hid1-as1
Hif1a
Hif1an
Hif3a
Higd1ap5
Hikeshi
Hipk1
Hist1h1c
Hist1h2ac
Hist1h2ag
Hist1h2ah
Hist1h2bc
Hist1h2be
Hist1h2bf
Hist1h3a
Hist1h3h
Hist1h4a
Hist1h4c
Hist1h4k
Hist3h2bb
Hivep1
Hk1
Hk2
Hlf
Hm13
Hmg20a
Hmga2
Hmgcr
Hmox2
Hnf4g
Hnrnpa1
Hnrnpa3
Hnrnpf
Hnrnpl
Homer3-as1
Hoxa10
Hoxa7
Hoxa-as2
Hoxb7
Hrc
Hrh1
Hscb
Hsd17b12
Hsd17b14
Hsf1
Hsf2
Hsf4
Hsf5
Hsp90ab1
Hspa8
Hspb1
Hspd1p7
Hspe1
Hspe1-mob4
Hspg2
Htatip2
Htd2
Hyal3
Ica1
Icam3
Icam5
Ice1
Id2
Id3
Ide
Ids
Ier3
Ier3-as1
Ifi30
Ifrd1
Ift122
Ift172
Ift43
Ift74
Igf2bp2
Igf2bp3
Igf2r
Ighmbp2
Iglv3-27
Ik
Ikzf4
Il17d
Il17ra
Il23a
Ilf3
Ilk
Inafm2
Ing1
Inhcap
Ino80b
Ino80b-wbp1
Inpp4b
Ints1
Ints10
Ints6-as1
Intu
Ip6k1
Ipo11
Ipo5
Ipo7
Ipo9
Iqch
Iqsec2
Ireb2
Isg15
Isg20
Ispd-as1
Ist1
Itfg2
Itfg2-as1
Itga2
Itga3
Itgb1
Itgb1-dt
Izumo4
Jade1
Jade2
Jagn1
Jkamp
Jpx
Kank1
Kank3
Kansl1-as1
Kat14
Kat5
Kat6b
Kat7
Kat8
Kcnab3
Kcnk15-as1
Kcnn4
Kctd20
Kctd5
Kdm4b
Kdm4c
Kdm4d
Khdrbs1
Khdrbs3
Kiaa0232
Kiaa0391
Kiaa0513
Kiaa0586
Kiaa1958
Kiaa2026
Kif13a
Kif18b
Kif20b
Klc4
Klf11
Klf3
Klhdc10
Klhdc8b
Klhl17
Klhl20
Klhl32
Klhl42
Klhl7
Klk7
Kmt2a
Kmt2d
Kntc1
Kpnb1
Krt18p13
Krt39
Krt7
Krt8
Krt86
Krt8p12
Krtap4-9
Krtcap3
Ksr1
Ktn1
Lamb1
Lamtor4
Lamtor5-as1
Lancl2
Laptm4b
Larp1
Larp7
Lbhd1
Lcmt1
Ldha
Ldlr
Lepr
Leprot
Lfng
Lias
Lig3
Lims1
Lin52
Lin54
Linc00243
Linc00426
Linc00431
Linc00511
Linc00513
Linc00533
Linc00685
Linc00887
Linc00888
Linc00963
Linc00974
Linc01096
Linc01111
Linc01128
Linc01132
Linc01186
Linc01237
Linc01285
Linc01332
Linc01405
Linc01411
Linc01424
Linc01509
Linc01550
Linc01578
Linc01719
Linc01730
Linc01764
Linc01771
Linc01781
Linc01914
Linc01970
Linc01971
Linc02021
Linc02054
Linc02086
Linc02171
Linc02225
Linc02243
Linc02298
Linc02425
Linc02574
Linc02577
Linc-pint
Lipt1
Lix1l-as1
Llgl2
Lmln
Lmna
Lmnb1
Lmo4
Lnx1-as2
Lonp1
Lonp2
Lpar2
Lpin1
Lrat
Lrfn4
Lrrc14
Lrrc24
Lrrc49
Lrrc6
Lrsam1
Lsm6
Lsm8
Ltbp3
Ltbp4
Ltbr
Lvrn
Lxn
Ly6e
Ly6e-dt
Ly6k
Lypd6
Lypd6b
Lztr1
Maco1
Madcam1
Madd
Maf1
Maip1
Mal2
Malat1
Malt1
Man1b1
Map1lc3b
Map2k1
Map2k3
Map2k7
Map3k11
Map3k13
Map3k14-as1
Map3k20
Map3k2-dt
Mapk11
Mapk12
Mapk1ip1l
Mapk6
Mapk8
Mapk8ip3
Mapkapk5
Mark4
Mars2
Marveld2
Mast1
Mast4
Mat2b
Matr3
Maz
Mbp
Mbtps2
Mc1r
Mcc
Mccc2
Mcm3ap-as1
Mcm4
Mcm8
Mcrip2
Mcts2p
Mdh1
Mdh2
Mdm4
Mdp1
Med16
Med18
Med21
Med28
Med30
Med9
Mef2a
Met
Metap1
Metap1d
Mettl15
Mettl17
Mettl25
Mettl2a
Mettl2b
Mettl9
Mff
Mfn2
Mfsd1
Mfsd11
Mfsd14a
Mfsd3
Mfsd4b
Mfsd5
Mgat4b
Mgme1
Mia2
Mia3
Mib1
Mib2
Mical2
Mid1ip1
Miox
Mip
Mir100
Mir100hg
Mir1229
Mir1282
Mir1292
Mir1469
Mir1538
Mir1539
Mir1908
Mir193bhg
Mir199a2
Mir2861
Mir3135b
Mir3143
Mir3175
Mir3178
Mir3193
Mir320a
Mir3620
Mir3655
Mir3684
Mir3917
Mir3928
Mir3960
Mir4444-1
Mir4470
Mir4472-2
Mir4477a
Mir4489
Mir4523
Mir4634
Mir4651
Mir4711
Mir4727
Mir5001
Mir5087
Mir5091
Mir5188
Mir544b
Mir548aw
Mir5695
Mir5787
Mir6080
Mir638
Mir6516
Mir6749
Mir6875
Mir7111
Mir92b
Mirlet7a1hg
Mirlet7a2
Mirlet7bhg
Mis12
Mkln1
Mkrn2
Mkrn3
Mlec
Mlh1
Mlip
Mllt10
Mllt6
Mms22l
Mnat1
Mnd1
Mob4
Mocs3
Morc4
Mphosph10
Mpp5
Mpp7
Mpv17
Mrfap1
Mrgprf-as1
Mrm1
Mrm2
Mrm3
Mrpl1
Mrpl22
Mrpl30
Mrpl32
Mrpl33
Mrpl34
Mrpl35
Mrpl37
Mrpl4
Mrpl40
Mrpl45
Mrpl48
Mrpl54
Mrpl58
Mrps11
Mrps17
Mrps18b
Mrps18c
Mrps21
Mrps22
Mrps30
Mrps31p4
Mrps34
Mrps35
Mrps36
Mrps7
Mrrf
Mrto4
Mrvi1
Mrvi1-as1
Msl1
Msto1
Mt2a
Mta2
Mtbp
Mtf2
Mtg1
Mtg2
Mthfd1l
Mthfd2
Mthfd2l
Mtmr2
Mtmr9
Mto1
Mtrex
Mtx1
Mtx2
Mvb12a
Mvk
Mxd3
Mxi1
Mybl1
Myc
Myeov
Myl12a
Myl12ap1
Myl12b
Myl6
Mynn
Myo19
Myo1b
Myo1f
Myo5c
Myo6
Myof
Mysm1
Mzt2b
N4bp2
N4bp2l2
NA
Naa20
Naa35
Naaladl2
Nab2
Nabp1
Nacap8
Nagk
Naglu
Nagpa-as1
Nanos1
Naprt
Nat10
Nav3
Nbas
Nbpf12
Nbr2
Ncapd2p1
Ncapg
Ncaph
Ncaph2
Ncoa7
Ncstn
Ndel1
Ndfip1
Ndor1
Ndufa13
Ndufa7
Ndufaf2
Ndufaf4p1
Ndufaf5
Ndufaf6
Ndufaf8
Ndufb3
Ndufb9
Ndufc1
Ndufs3
Ndufs6
Ndufs7
Ndufv1
Ndufv2
Neat1
Necap1
Necap2
Nedd8-mdp1
Nelfb
Nelfcd
Neurl4
Nfat5
Nfatc4
Nfe2l3
Nfia
Nfic
Nfkb2
Nfkbie
Nfkbiz
Nfx1
Ngdn
Ngef
Nhlrc3
Nif3l1
Nifk-as1
Nipa1
Nipa2
Nipsnap2
Nit1
Nkapd1
Nkiras2
Nlk
Nln
Nlrp11
Nme1
Nme1-nme2
Nme4
Nmnat1
Nmral1
Nnt
Noc4l
Noct
Nol11
Nol12
Nol7
Nol9
Nolc1
Nop14
Nop14-as1
Nop53
Nop56
Nop58
Nop9
Noxa1
Npm1
Npw
Nr1d2
Nr1h2
Nr1h3
Nr2f2
Nr2f2-as1
Nrf1
Nrg1
Nsa2
Nsmce2
Nsun4
Ntmt1
Ntng2
Nubp2
Nudc
Nudt19
Nudt9
Nuf2
Nup107
Nup188
Nup210l
Nup214
Nup35
Nup58
Nup85
Nupl2
Nutm1
Nxn
Nxt2
Oaz3
Ociad1
Odc1-dt
Odr4
Oga
Ogfod1
Ogt
Oip5-as1
Olmalinc
Oosp1p2
Opa1
Or2a14
Osbpl2
Osbpl9
Oser1-dt
Osgin1
Osr2
Ostc
Otx1
Oxnad1
P4htm
Pabpc4
Pabpn1
Pacrgl
Pacsin3
Pafah1b2
Paip2
Palld
Pam
Pan2
Papola
Paqr5
Paqr7
Park7
Parp10
Parp2
Parp3
Parvb
Pax8
Paxip1-as1
Pc
Pcdh7
Pclaf
Pcna
Pcnp
Pcnpp3
Pcoth
Pcp2
Pcsk6
Pcsk6-as1
Pdap1
Pdcd6
Pdcd6ip
Pde12
Pde4b
Pde7a
Pde8a
Pdhx
Pdk2
Pdp1
Pdp2
Pds5a
Pdxdc1
Pdxk
Per3
Pet100
Pex13
Pex14
Pex3
Pex5
Pfas
Pfdn5
Pfkfb3
Pfkl
Pfkm
Pfn1
Pgam5
Pgbd1
Pgd
Pgs1
Phax
Phf1
Phf10
Phf13
Phf19
Phf23
Phf3
Phf7
Phkb
Phkg2
Phldb1
Phldb2
Pigg
Pigl
Pigt
Pigw
Pigy-dt
Pik3c2a
Pik3ip1-as1
Pik3r1
Pik3r5
Pikfyve
Pim1
Pim3
Pin4
Pipox
Pithd1
Pitpna
Pitpna-as1
Piwil2
Pkd2l1
Pkn2
Pknox1
Pkp2
Pkp4
Plbd2
Plcb1
Plcb4
Plce1-as2
Plcg1
Pld1
Plec
Plekha8
Plekhf2
Plekhg2
Plekhg4
Plxnb1
Pmaip1
Pmm2
Pmpcb
Pnn
Pno1
Pofut1
Pogk
Pola2
Polb
Poli
Polr1c
Polr1d
Polr2a
Polr2b
Polr2c
Polr2h
Polr2m
Polr3b
Polr3c
Polr3d
Polr3f
Pom121
Pomp
Pop4
Por
Pot1-as1
Pou2f1
Ppan
Ppan-p2ry11
Ppcs
Ppdpf
Ppfia3
Ppfia4
Ppfibp2
Pphln1
Ppiap35
Ppih
Ppip5k2
Ppl
Ppm1g
Ppm1l
Ppp1r11
Ppp1r27
Ppp1r37
Ppp1r42
Ppp1r8
Ppp2r3a
Ppp4r4
Ppp6r3
Ppt2
Ppt2-egfl8
Ppwd1
Pqlc3
Prdm16
Prdx4
Prdx5
Prdx6
Prelid1
Prim2
Prkab1
Prkacb
Prkag2-as1
Prkcg
Prkch
Prkd2
Prkrip1
Prmt1
Prmt2
Prmt3
Prnp
Prpf3
Prpf31
Prpf39
Prpf4b
Prpf8
Prps1p2
Prpsap2
Prr7
Prrc2a
Prrc2b
Prrg2
Prss12
Prss36
Psca
Psd
Psma2p2
Psma3
Psma6
Psmb6
Psmc1
Psmc2
Psmc5
Psmd1
Psmd13
Psmd14
Psmd2
Psmd3
Psmd9
Psme3
Psmf1
Psmg2
Psmg3-as1
Psmg4
Pstk
Ptcd3
Ptdss1
Ptges3l-aarsd1
Ptk2b
Ptov1
Ptpn22
Ptprf
Ptprk
Ptrh2
Pts
Pttg1
Puf60
Pvt1
Pwp1
Pxk
Pxmp2
Pxn-as1
Pyroxd1
Qars
Qrich1
Qsox1
R3hcc1
Rab18
Rab1a
Rab2a
Rab5b
Rab5if
Rabgap1
Rabggtb
Rac1
Rac1p1
Rad17
Rad23a
Rad50
Rad51ap1
Rad51c
Rad9a
Rad9b
Rae1
Rag1
Rag2
Rai14
Ralgapb
Raly
Ranbp1
Ranbp2
Rapgef5
Rars
Rasa1
Rasa4
Rasal2
Rassf1
Rbbp6
Rbbp8
Rbfa
Rbm25
Rbm3
Rbm42
Rbm48
Rbms3
Rbp5
Rbpj
Rbx1
Rcc1
Rccd1
Rce1
Rcor3
Rdh10
Rdh11
Rdx
Rel
Rela
Renbp
Repin1
Resf1
Retreg2
Rf00003
Rf00004
Rf00012
Rf00017
Rf00019
Rf00066
Rf00100
Rf00181
Rf00284
Rf00407
Rf01955
Rf01956
Rf01957
Rf02124
Rf02125
Rf02174
Rf02175
Rf02176
Rf02216
Rf02217
Rf02220
Rfc3
Rfesd
Rft1
Rfxank
Rgs9bp
Rhoa
Rhobtb2
Rhobtb3
Ribc1
Ric1
Rif1
Rin1
Rint1
Riok2
Riok3
Ripk2
Rita1
Rmdn1
Rmi2
Rmrp
Rn7sk
Rn7skp114
Rn7skp175
Rn7sl1
Rn7sl208p
Rn7sl353p
Rn7sl402p
Rn7sl477p
Rn7sl543p
Rn7sl559p
Rn7sl736p
Rn7sl832p
Rn7sl847p
Rn7sl862p
Rn7sl97p
Rna5sp429
Rna5sp448
Rna5sp74
Rnaseh1-as1
Rnaseh2c
Rnasek
Rnasek-c17orf49
Rnd2
Rnf121
Rnf123
Rnf13
Rnf135
Rnf141
Rnf185
Rnf187
Rnf220
Rnf43
Rnf7
Rnft1-dt
Rnft2
Rnmt
Rnpc3
Rnpep
Rnpepl1
Rnu11
Rnu1-1
Rnu1-117p
Rnu1-120p
Rnu1-122p
Rnu2-2p
Rnu2-51p
Rnu2-63p
Rnu4-1
Rnu4-2
Rnu4-27p
Rnu4-8p
Rnu4atac
Rnu5a-1
Rnu5b-1
Rnu5d-1
Rnu5e-1
Rnu5e-4p
Rnu5f-1
Rnu6-1043p
Rnu6-1138p
Rnu6-1263p
Rnu6-1311p
Rnu6-2
Rnu6-240p
Rnu6-314p
Rnu6-354p
Rnu6-398p
Rnu6-431p
Rnu6-510p
Rnu6-633p
Rnu6-752p
Rnu6-845p
Rnu6-881p
Rnu7-1
Rnu7-27p
Rnvu1-14
Rnvu1-15
Rnvu1-19
Rnvu1-3
Rnvu1-6
Rnvu1-7
Ro60
Rom1
Rora-as1
Rpain
Rparp-as1
Rpf2
Rpl10
Rpl10a
Rpl11
Rpl12p16
Rpl13
Rpl13a
Rpl17
Rpl21p6
Rpl22p3
Rpl23a
Rpl26
Rpl26l1
Rpl27
Rpl27a
Rpl28
Rpl30
Rpl31
Rpl34
Rpl34p18
Rpl36
Rpl36a
Rpl36a-hnrnph2
Rpl38
Rpl4
Rpl5
Rpl5p28
Rpl7a
Rpl7l1
Rplp0p1
Rplp1
Rpn2
Rpp14
Rpp21
Rpph1
Rprd2
Rps12
Rps15
Rps18
Rps19
Rps21
Rps24
Rps26
Rps27
Rps27a
Rps27p18
Rps28
Rps29p16
Rps2p5
Rps3a
Rps4xp16
Rps5
Rps5p3
Rps6ka4
Rps6kb2
Rps6kl1
Rps7
Rps8
Rps9
Rpsa
Rpsap52
Rptor
Rpusd2
Rragb
Rrm1
Rrm2
Rrnad1
Rrp1
Rrp12
Rrp15
Rsad1
Rspry1
Rsrc1
Rtel1
Rtel1-tnfrsf6b
Rtf2
Rtraf
Rufy1
Rundc3b
Rwdd1
Rxylt1
S100a6
S100pbp
Sae1
Samd11
Samd4a
Sap30bp
Sar1a
Sart1
Satb2
Satb2-as1
Sbdsp1
Scarna16
Scarna2
Scfd1
Scn1a-as1
Scn8a
Scnm1
Scnn1a
Scrn3
Sdccag8
Sdhaf2
Sdhaf3
Sdhd
Sec14l1
Sec1p
Sec24b
Sec24c
Sec61b
Secisbp2
Selenoh
Selenoi
Senp2
Senp5
Senp6
Senp8
Sepsecs-as1
Sept2
Sept4
Sept4-as1
Serbp1
Serf2
Serp1
Serpinb7
Serpine1
Serpini1
Setd1a
Setd9
Setdb1
Setdb2
Sf3a2
Sfswap
Sfxn2
Sgk3
Sgo2
Sgpl1
Sgsm2
Sgsm3
Sh2b1
Sh2d3a
Sh3bp2
Sh3bp4
Sh3rf2
Sh3yl1
Shc1
Shox2
Sidt2
Sin3a
Sipa1
Sipa1l1
Sirt1
Sirt7
Skil
Slc16a1-as1
Slc16a7
Slc20a1
Slc24a1
Slc25a10
Slc25a21-as1
Slc25a3
Slc25a30-as1
Slc25a36
Slc25a38
Slc25a41
Slc25a42
Slc25a6p3
Slc27a1
Slc27a3
Slc27a5
Slc29a1
Slc2a1
Slc2a11
Slc2a4
Slc2a4rg
Slc2a8
Slc30a6
Slc35a3
Slc35a4
Slc35a5
Slc35d2
Slc35e2a
Slc35e2b
Slc35e3
Slc35f6
Slc35g1
Slc39a13
Slc39a4
Slc3a2
Slc41a2
Slc43a2
Slc48a1
Slc49a4
Slc4a1ap
Slc4a2
Slc6a6
Slc6a9
Slc7a6
Slc9a1
Slc9a6
Slco1a2
Slf1
Slf2
Smad3
Smad5
Smad6
Smarcad1
Smc4
Smg1p1
Smg7
Smg8
Smim21
Smim4
Smim8
Smtn
Snai3-as1
Snap29
Snap47
Snapc2
Snd1
Snhg1
Snhg11
Snhg12
Snhg15
Snhg20
Snhg25
Snhg26
Snhg29
Snhg3
Snhg4
Snhg6
Snhg8
Snhg9
Snora13
Snora24
Snora3a
Snora50c
Snora57
Snora6
Snora70
Snora71e
Snora72
Snora73a
Snora74d
Snora78
Snora80c
Snord101
Snord104
Snord105
Snord110
Snord114-28
Snord114-29
Snord12
Snord12b
Snord12c
Snord14e
Snord2
Snord22
Snord24
Snord36b
Snord3a
Snord3c
Snord3d
Snord42b
Snord45a
Snord45c
Snord46
Snord48
Snord49a
Snord49b
Snord55
Snord58c
Snord68
Snord87
Snord99
Snrnp27
Snrpb2
Snrpc
Snrpd1
Snrpd3
Snrpe
Snrpf
Sntg2
Snx2
Snx7
Socs4
Sos2
Sox12
Sp1
Sp2
Sp2-as1
Spag16
Spag4
Spag5
Spata25
Spata2l
Spata41
Spcs1
Spef2
Spg7
Sphk2
Spint1-as1
Spire2
Spns1
Spocd1
Spp1
Sptbn4
Sqstm1
Srd5a1
Srd5a3
Srebf2
Srpx2
Srrd
Srrm1
Srrm2
Srrm5
Srsf1
Srsf11
Srsf3
Ssbp1
Ssna1
Sssca1
Sstr5
Ssuh2
St3gal3
St3gal5-as1
St3gal6
Stag3
Stag3l5p
Stag3l5p-pvrig2p-pilrb
Stard13
Stard3
Steap1
Stk16
Stk19
Stmp1
Stoml1
Stpg4
Stra6
Strap
Stt3a
Stx10
Stx16
Stx16-npepl1
Stx18-as1
Stx4
Stx5
Stxbp1
Sucla2-as1
Sucla2p3
Sugct
Sumf2
Supt6h
Supv3l1
Suz12p1
Swap70
Sybu
Syne2
Syngap1
Synj2bp-cox16
Syt12
Syt17
Szrd1
Tacc3
Taco1
Taf1
Taf4b
Tango6
Tank
Taok1
Taok3
Tapbp
Tarbp2
Tardbp
Tars2
Tas1r1
Tasor2
Tatdn1p1
Tatdn3
Tbc1d10b
Tbc1d13
Tbc1d14
Tbc1d15
Tbc1d17
Tbc1d19
Tbc1d22a
Tbc1d23
Tbc1d32
Tbcb
Tbcd
Tbce
Tbcel
Tbk1
Tbl1x
Tbl3
Tbp
Tbpl2
Tbrg1
Tcam1p
Tcerg1
Tcf12
Tcf25
Tcf7l2
Tcp11l2
Tctn2
Tdg
Tdp1
Tead4
Tedc1
Tef
Tent2
Tent4a
Terf2ip
Tet3
Tex2
Tex261
Tex38
Tfap2a
Tfr2
Tgfbr2
Tgif1
Tgs1
Thada
Thap6
Thap9-as1
Thbs3
Thg1l
Thnsl1
Thop1
Thra
Thsd8
Tiam2
Tigd5
Timm10b
Timm17a
Timm29
Tinagl1
Tjp2
Tjp3
Tkfc
Tle6
Tll1
Tln2
Tlnrd1
Tm9sf1
Tma16
Tma7
Tmbim6
Tmc6
Tmco1-as1
Tmed2
Tmem104
Tmem126a
Tmem126b
Tmem144
Tmem14c
Tmem161b-as1
Tmem164
Tmem167b
Tmem183a
Tmem184b
Tmem19
Tmem199
Tmem208
Tmem214
Tmem222
Tmem248
Tmem251
Tmem254
Tmem260
Tmem262
Tmem38a
Tmem44-as1
Tmem50a
Tmem69
Tmem70
Tmem79
Tmem97
Tmem99
Tmem9b-as1
Tmod1
Tmub1
Tmx2
Tmx2-ctnnd1
Tnfaip1
Tnik
Tnpo1
Tnrc6a
Tnrc6b
Tnrc6c
Tomm22
Tomm6
Tonsl
Tor1aip1
Tor3a
Tox4
Tp53i3
Tpd52l1
Tpi1p2
Tpm1
Tpp2
Tprg1
Tpt1-as1
Traf4
Traf7
Tram2-as1
Trappc12
Trappc2b
Trappc2l
Trappc4
Trerf1
Trib1
Trib3
Trim13
Trim16
Trim32
Trim41
Trim8
Trio
Triobp
Trip10
Trip12
Trip4
Trip6
Trmt10c
Trmt12
Trmt44
Trmt61a
Trmu
Trpc1
Trub1
Tsbp1-as1
Tsc22d1
Tsc22d2
Tsen15
Tsen54
Tsfm
Tsn
Tspan10
Tspan14
Tspan4
Tspear-as2
Tssc2
Tssc4
Tssk3
Ttc26
Ttc31
Ttc4
Ttc7a
Tti2
Ttll5
Ttpal
Tuba1c
Tubb
Tubb3
Twnk
Txndc17
Txndc9
Txnrd1
Tymp
Tyw1
U2af2
U2surp
Uba5
Uba52
Ubac2-as1
Ubap2l
Ubb
Ubc
Ube2b
Ube2d4
Ube2f
Ube2f-scly
Ube2m
Ube2v2
Ube2z
Ube3b
Ubiad1
Ubl5
Ubl7-as1
Ubn1
Ubr4
Ubr7
Uca1
Uck2
Ufc1
Ugcg
Umps
Unc13a
Unc50
Unc5b
Unc79
Unc93b1
Unk
Uox
Upf3a
Uqcc1
Uqcrc2
Urb1-as1
Urm1
Urod
Use1
Usp12-as2
Usp16
Usp21
Usp30
Usp32
Usp38
Usp39
Usp42
Usp47
Usp53
Usp8
Uspl1
Utp14a
Utp20
Utp23
Utrn
Uxt
Vac14
Vamp8
Vangl1
Vars
Vars2
Vash2
Vasp
Vegfb
Vgll4
Vill
Vim
Vipas39
Vmac
Vmp1
Vps11
Vps13b
Vps13d
Vps25
Vps26a
Vps26b
Vps37a
Vps45
Vps50
Vps51
Vps8
Vps9d1-as1
Vrk1
Vrtn
Vsx1
Vta1
Vti1a
Vtrna1-2
Vwa8-as1
Wac
Washc2a
Washc2c
Washc4
Wdfy3
Wdr11
Wdr20
Wdr25
Wdr35
Wdr36
Wdr37
Wdr41
Wdr43
Wdr46
Wdr48
Wdr55
Wdr62
Wdr66
Wdr70
Wdr83
Wdyhv1
Wee2-as1
Wfs1
Wnt10a
Wrap53
Wtap
Wwc1
Xkr9
Xpnpep1
Xpnpep3
Xpot
Xrcc4
Xrcc5
Xrn1
Xylb
Yap1
Ybey
Ybx1
Yeats4
Yipf4
Yipf6
Yju2
Ypel5
Ythdf2
Ywhaz
Yy1
Z83844.1
Z95115.1
Z97198.1
Zbtb10
Zbtb37
Zbtb38
Zbtb40
Zbtb7b
Zc2hc1a
Zc3h10
Zc3h12c
Zc3h18
Zc3h7b
Zc3h8
Zcchc2
Zcchc4
Zcchc8
Zcchc9
Zdhhc14
Zdhhc23
Zdhhc3
Zdhhc4
Zfand2a
Zfand3
Zfas1
Zfp41
Zfpl1
Zfpm1
Zfx
Zfyve28
Zgpat
Zkscan5
Zkscan8
Zmat2
Zmpste24
Zmym6
Zmynd8
Znf107
Znf131
Znf138
Znf143
Znf17
Znf185
Znf2
Znf212
Znf263
Znf268
Znf271p
Znf276
Znf282
Znf292
Znf304
Znf35
Znf383
Znf391
Znf395
Znf407
Znf408
Znf410
Znf436-as1
Znf444
Znf48
Znf502
Znf503-as1
Znf507
Znf544
Znf547
Znf561-as1
Znf565
Znf57
Znf576
Znf580
Znf581
Znf589
Znf596
Znf609
Znf623
Znf627
Znf646
Znf653
Znf654
Znf655
Znf696
Znf7
Znf700
Znf707
Znf710
Znf714
Znf76
Znf791
Znf815p
Znf830
Znf839
Znf84
Znf862
Znrd1
Znrf1
Znrf2
Znrf3
Zscan2
Zscan25
Zscan9
