# Supplementary material for: A Bayesian inference transcription factor activity model for the analysis of single-cell transcriptomes
Source: Genome Res. 2021 Jul;31(7):1296–311. doi: 10.1101/gr.265595.120 (PMC8256867; doi:10.1101/gr.265595.120)
Supplement: Supplemental Material [file supp_gr.265595.120_Supplemental_Code.zip › BITFAM/inst/extdata/human/ARID1A]

Aamdc
Aar2
Aars
Aatf
Abat
Abca6
Abca9
Abcb11
Abcb4
Abcc1
Abcc5-as1
Abcf1
Abcf3
Abcg1
Abhd17a
Abhd5
Abhd6
Abl1
Ablim1
Abr
Ac002094.1
Ac002310.3
Ac002310.6
Ac002407.1
Ac002472.2
Ac002480.1
Ac003002.1
Ac003102.1
Ac003985.2
Ac003991.1
Ac004148.1
Ac004224.2
Ac004381.1
Ac004771.4
Ac004777.1
Ac004792.1
Ac004812.2
Ac004862.1
Ac004922.1
Ac005037.1
Ac005041.1
Ac005062.1
Ac005104.1
Ac005244.1
Ac005280.2
Ac005324.4
Ac005410.1
Ac005520.1
Ac005523.2
Ac005593.1
Ac005606.2
Ac005674.1
Ac005779.2
Ac005829.1
Ac005832.4
Ac005837.1
Ac005920.4
Ac005972.3
Ac005999.1
Ac006001.2
Ac006077.2
Ac006116.6
Ac006116.8
Ac006252.1
Ac006270.3
Ac006273.1
Ac006333.2
Ac006449.6
Ac006483.2
Ac006557.1
Ac006967.2
Ac006994.2
Ac007032.1
Ac007040.1
Ac007099.1
Ac007192.2
Ac007250.1
Ac007405.3
Ac007527.1
Ac007546.2
Ac007570.1
Ac007620.1
Ac007663.2
Ac007681.1
Ac007786.1
Ac007899.1
Ac007950.1
Ac008014.1
Ac008040.4
Ac008083.2
Ac008115.3
Ac008267.5
Ac008269.1
Ac008277.2
Ac008379.1
Ac008443.2
Ac008443.5
Ac008507.2
Ac008562.1
Ac008592.4
Ac008610.1
Ac008649.2
Ac008677.2
Ac008734.2
Ac008738.1
Ac008764.6
Ac008764.8
Ac008878.1
Ac008892.1
Ac009078.3
Ac009086.3
Ac009090.1
Ac009090.3
Ac009107.2
Ac009108.5
Ac009133.1
Ac009133.2
Ac009163.6
Ac009303.4
Ac009309.1
Ac009407.1
Ac009509.1
Ac009562.1
Ac009643.2
Ac009686.1
Ac009779.3
Ac009948.1
Ac009975.2
Ac010087.1
Ac010203.2
Ac010265.1
Ac010266.2
Ac010271.2
Ac010323.1
Ac010336.2
Ac010422.1
Ac010422.2
Ac010422.7
Ac010457.1
Ac010547.1
Ac010608.1
Ac010618.1
Ac010654.1
Ac010761.1
Ac010761.2
Ac010761.5
Ac010834.2
Ac010913.1
Ac011092.2
Ac011287.1
Ac011389.1
Ac011444.1
Ac011446.2
Ac011462.4
Ac011466.1
Ac011471.4
Ac011491.1
Ac011511.2
Ac011529.1
Ac011603.2
Ac011611.4
Ac011825.2
Ac011921.1
Ac012100.1
Ac012158.1
Ac012184.4
Ac012306.2
Ac012358.2
Ac012370.1
Ac012409.1
Ac012442.2
Ac012462.3
Ac012485.3
Ac012488.2
Ac012499.1
Ac012531.2
Ac012615.4
Ac012640.3
Ac012668.3
Ac013394.1
Ac013472.1
Ac013717.1
Ac015660.1
Ac015687.1
Ac015908.7
Ac015912.3
Ac015982.1
Ac016229.2
Ac016394.1
Ac016405.2
Ac016542.1
Ac016556.1
Ac016586.1
Ac016596.1
Ac016727.1
Ac016773.1
Ac016822.1
Ac016924.1
Ac017007.1
Ac017007.5
Ac017015.2
Ac018410.1
Ac018413.1
Ac018511.1
Ac018645.2
Ac018647.2
Ac018766.1
Ac018781.1
Ac018809.1
Ac018845.3
Ac018865.1
Ac019117.1
Ac019193.2
Ac019197.1
Ac019257.1
Ac019257.8
Ac020612.1
Ac020661.1
Ac020763.1
Ac020904.2
Ac020916.2
Ac020922.4
Ac021087.2
Ac021188.1
Ac021269.1
Ac021321.1
Ac022034.1
Ac022034.3
Ac022098.3
Ac022118.1
Ac022144.1
Ac022146.2
Ac022167.4
Ac022387.1
Ac022400.1
Ac022400.8
Ac022413.1
Ac022498.2
Ac022613.2
Ac022613.3
Ac022634.2
Ac022973.2
Ac023024.1
Ac023137.1
Ac023157.3
Ac023206.1
Ac023632.2
Ac024084.1
Ac024243.1
Ac024267.5
Ac024270.4
Ac024451.4
Ac024475.4
Ac024941.2
Ac025031.1
Ac025031.2
Ac025165.3
Ac025171.3
Ac025181.2
Ac025257.1
Ac025419.1
Ac025442.1
Ac025459.1
Ac025580.2
Ac026124.2
Ac026254.2
Ac026355.2
Ac026362.1
Ac026391.1
Ac026458.2
Ac026461.3
Ac026462.3
Ac026470.2
Ac026785.1
Ac026786.1
Ac026877.1
Ac026954.1
Ac026954.3
Ac027018.1
Ac027097.1
Ac027281.2
Ac027644.4
Ac027801.1
Ac034102.6
Ac034102.7
Ac036103.1
Ac036108.1
Ac040173.1
Ac044781.1
Ac044849.1
Ac051619.7
Ac051619.8
Ac053503.2
Ac053527.1
Ac055811.2
Ac063952.1
Ac063962.1
Ac063980.1
Ac064852.1
Ac064871.1
Ac067945.3
Ac068189.1
Ac068254.2
Ac068338.2
Ac068389.1
Ac068446.3
Ac068620.1
Ac068790.8
Ac068867.1
Ac069213.1
Ac069228.1
Ac069262.1
Ac069368.1
Ac069503.2
Ac073046.1
Ac073046.2
Ac073091.1
Ac073111.5
Ac073137.1
Ac073174.1
Ac073530.1
Ac073573.1
Ac073575.2
Ac073585.1
Ac073869.5
Ac073896.1
Ac073896.2
Ac073957.1
Ac074029.1
Ac074138.1
Ac074143.1
Ac076968.1
Ac079062.1
Ac079070.1
Ac079140.1
Ac079296.1
Ac079305.1
Ac079414.3
Ac079447.1
Ac079742.1
Ac079779.2
Ac079807.1
Ac079848.1
Ac079907.1
Ac079917.1
Ac080013.3
Ac080068.1
Ac080080.1
Ac080129.1
Ac083843.2
Ac084018.1
Ac084759.1
Ac084824.1
Ac084824.5
Ac084851.1
Ac087258.1
Ac087286.3
Ac087289.4
Ac087321.1
Ac087373.1
Ac087385.2
Ac087521.2
Ac087564.1
Ac087721.2
Ac087741.2
Ac089998.4
Ac089999.1
Ac090181.2
Ac090227.1
Ac090510.1
Ac090515.3
Ac090541.1
Ac090679.1
Ac090774.1
Ac090921.1
Ac091114.1
Ac091180.4
Ac091212.1
Ac091390.4
Ac091435.2
Ac091551.1
Ac091564.2
Ac091588.2
Ac091849.2
Ac091917.2
Ac092070.2
Ac092072.1
Ac092115.1
Ac092117.1
Ac092117.2
Ac092132.1
Ac092159.2
Ac092171.1
Ac092171.5
Ac092287.1
Ac092418.1
Ac092422.1
Ac092436.1
Ac092436.2
Ac092570.2
Ac092587.1
Ac092642.1
Ac092652.1
Ac092718.1
Ac092718.7
Ac092809.3
Ac092910.3
Ac092944.1
Ac092952.1
Ac092953.2
Ac093001.1
Ac093292.1
Ac093484.3
Ac093484.4
Ac093510.1
Ac093512.2
Ac093525.1
Ac093620.1
Ac093627.5
Ac093714.1
Ac093732.1
Ac093752.1
Ac093752.2
Ac093767.1
Ac096708.1
Ac096734.2
Ac097065.2
Ac097103.2
Ac097372.1
Ac097478.1
Ac097634.1
Ac097634.3
Ac097717.1
Ac098484.3
Ac098582.1
Ac098829.1
Ac098850.2
Ac099066.2
Ac099329.1
Ac099344.2
Ac099535.1
Ac099566.1
Ac099788.1
Ac100793.2
Ac100818.1
Ac100839.2
Ac100854.1
Ac102945.2
Ac103876.1
Ac104078.1
Ac104123.1
Ac104162.2
Ac104187.1
Ac104350.1
Ac104389.4
Ac104389.5
Ac104532.1
Ac104561.1
Ac104581.4
Ac104590.1
Ac104662.2
Ac104820.1
Ac104958.2
Ac104984.1
Ac104984.5
Ac105036.3
Ac105389.1
Ac105402.3
Ac106795.1
Ac106798.1
Ac106876.1
Ac106886.2
Ac107241.1
Ac107401.1
Ac107982.2
Ac108039.1
Ac108078.3
Ac108134.4
Ac108451.1
Ac108471.1
Ac108471.2
Ac108477.1
Ac108676.1
Ac108866.1
Ac108935.1
Ac109466.1
Ac110079.1
Ac110285.6
Ac110285.7
Ac110620.1
Ac110716.2
Ac110813.1
Ac111006.1
Ac112504.2
Ac113189.1
Ac113410.3
Ac113935.1
Ac114271.1
Ac114488.2
Ac114488.3
Ac114495.2
Ac114730.1
Ac114797.1
Ac114956.3
Ac114973.1
Ac114982.1
Ac115621.1
Ac115989.1
Ac116407.4
Ac116535.1
Ac116917.1
Ac117382.2
Ac118553.2
Ac118658.1
Ac119427.1
Ac119744.1
Ac119800.1
Ac120057.2
Ac120114.1
Ac120114.4
Ac121338.2
Ac124016.1
Ac124068.2
Ac124242.1
Ac124283.5
Ac124784.1
Ac124854.1
Ac125807.1
Ac126614.1
Ac126763.1
Ac127002.1
Ac128709.3
Ac129510.1
Ac130366.1
Ac132825.3
Ac132872.1
Ac132872.2
Ac134312.4
Ac135178.3
Ac136475.4
Ac136475.8
Ac137056.1
Ac137579.2
Ac137630.3
Ac138150.1
Ac138207.2
Ac138965.1
Ac140172.1
Ac143336.1
Ac144522.1
Ac145207.9
Ac231657.1
Ac231981.1
Ac233702.8
Ac243547.1
Ac243773.2
Ac243830.1
Ac244090.3
Ac244093.3
Ac244157.2
Ac245033.2
Ac245054.1
Ac246793.1
Acaa2
Acadl
Acadvl
Acat2
Ackr2
Acly
Acmsd
Aco2
Acp1
Acsf3
Acsl3
Acsl4
Actg1p19
Actn4
Actr2
Actr3
Actr6p1
Acy1
Acyp1
Acyp2
Adam11
Adam9
Adamts18
Adamts3
Adarb1
Adck5
Add1
Add3
Add3-as1
Adgra1
Adgra2
Adgrl2
Adgrl4
Adgrv1
Adnp2
Adprm
Adrb1
Adtrp
Aen
Af064860.1
Af117829.1
Afap1
Aff1
Aff3
Afg3l1p
Afmid
Aftph
Agap3
Agfg1
Agk
Ago3
Agpat5
Agrn
Ahcyl1
Ahrr
Ahsa2p
Aig1
Aip
Ajuba
Ak2
Ak3p2
Ak4
Akap13
Akap17a
Akap2
Akap7
Akap8l
Akirin1
Akt2
Al008718.1
Al008720.1
Al008729.1
Al021155.2
Al021546.1
Al022068.1
Al022069.1
Al023803.3
Al023806.1
Al023806.2
Al031009.1
Al031055.1
Al031282.1
Al031428.1
Al031432.3
Al031708.1
Al031777.3
Al031848.2
Al033381.2
Al033397.1
Al034417.2
Al035425.2
Al035425.3
Al035588.1
Al049775.2
Al049795.1
Al049870.3
Al080313.2
Al096799.1
Al096828.3
Al109811.3
Al109917.1
Al110292.1
Al118508.2
Al118558.3
Al121759.2
Al121769.1
Al121832.1
Al121845.3
Al121900.2
Al121972.1
Al121983.2
Al122010.1
Al122035.2
Al132780.2
Al132857.1
Al133153.1
Al133153.2
Al133216.2
Al133227.1
Al133351.1
Al133372.2
Al133406.1
Al133410.1
Al133467.3
Al135791.1
Al135878.1
Al136038.5
Al136040.1
Al136295.1
Al136982.6
Al137003.1
Al137060.1
Al137781.1
Al137782.1
Al137789.2
Al137802.2
Al137802.3
Al137856.1
Al138724.1
Al138726.1
Al138831.1
Al138831.2
Al138878.1
Al138899.1
Al138966.2
Al139008.2
Al139035.1
Al139039.2
Al139220.2
Al139260.1
Al139317.1
Al139317.5
Al157402.2
Al157823.2
Al157902.1
Al157955.1
Al158064.1
Al160171.1
Al160408.4
Al161742.1
Al161757.1
Al162171.1
Al162231.3
Al162377.1
Al162385.2
Al162386.1
Al162595.2
Al163636.2
Al352979.1
Al353680.1
Al353743.1
Al353747.4
Al353764.1
Al353795.2
Al354710.1
Al354726.1
Al354760.1
Al354892.1
Al354920.1
Al354928.1
Al355075.1
Al355075.4
Al355355.2
Al355499.1
Al355574.1
Al355974.1
Al355987.4
Al356534.1
Al356575.1
Al356583.1
Al357060.1
Al357078.3
Al357315.2
Al358074.1
Al358075.2
Al358472.5
Al359541.1
Al359636.2
Al359644.1
Al359762.1
Al359834.1
Al359878.2
Al360012.1
Al365204.1
Al365259.1
Al365394.1
Al365436.2
Al390198.1
Al390254.1
Al390719.1
Al390729.1
Al390838.1
Al390955.2
Al391121.1
Al391244.2
Al391358.1
Al391416.1
Al391832.2
Al391839.1
Al391839.2
Al441963.1
Al442128.2
Al445183.2
Al445305.1
Al445309.1
Al445363.3
Al445483.1
Al450322.2
Al450992.1
Al512791.2
Al513122.2
Al513318.2
Al513327.2
Al589740.1
Al590627.2
Al590652.1
Al590708.1
Al591167.1
Al591368.1
Al591485.1
Al591518.1
Al591686.2
Al591806.1
Al591806.3
Al591888.1
Al592045.1
Al592164.2
Al592295.4
Al592429.2
Al592437.1
Al596094.1
Al606517.2
Al606662.1
Al606760.3
Al627171.1
Al645504.1
Al645941.1
Al662844.3
Al662899.2
Al672291.1
Al691403.2
Al691515.2
Al731537.2
Al731563.3
Al731569.1
Al732314.6
Al807752.5
Al844908.2
Aldh16a1
Aldh1a3
Aldh3a2
Aldh3b1
Aldoa
Alg1
Alg10b
Alg8
Alkal2
Alkbh7
Alox15p2
Amn
Ampd3
Amtn
Anapc10
Anapc11
Anapc16
Ang
Angptl3
Angptl8
Ank3
Ankar
Ankhd1
Ankhd1-eif4ebp3
Ankib1
Ankrd13a
Ankrd13d
Ankrd16
Ankrd18b
Ankrd20a8p
Ankrd24
Ankrd29
Ankrd36
Ankrd37
Ankrd40cl
Ankrd46
Anks1a
Ankzf1
Anln
Ano4
Ano7
Anp32b
Anxa5
Aoc4p
Ap000350.1
Ap000442.1
Ap000446.1
Ap000477.1
Ap000553.5
Ap000640.2
Ap000662.1
Ap000688.4
Ap000769.1
Ap000776.1
Ap000777.2
Ap000777.3
Ap000864.1
Ap000936.1
Ap000943.3
Ap000944.2
Ap001029.2
Ap001107.1
Ap001160.1
Ap001267.1
Ap001357.2
Ap001362.2
Ap001372.2
Ap001412.1
Ap001468.1
Ap001486.2
Ap001574.1
Ap001596.1
Ap001599.1
Ap001627.1
Ap001830.1
Ap001922.4
Ap002008.2
Ap002364.1
Ap002370.2
Ap002373.1
Ap002530.1
Ap002800.1
Ap002851.1
Ap002986.1
Ap002992.1
Ap003108.2
Ap003108.4
Ap003392.6
Ap003400.3
Ap003419.3
Ap003501.1
Ap003733.1
Ap003733.4
Ap003900.1
Ap005263.1
Ap005264.7
Ap005901.2
Ap1ar
Ap2a1
Ap2b1
Ap3b2
Ap3m1
Ap3m2
Ap3s1
Ap4m1
Ap4s1
Apaf1
Apc
Apeh
Apex1
Aplp2
Apoc3
Apold1
Apom
Appbp2
Appl2
Aqp1
Araf
Arcn1
Arfgap3
Arhgap17
Arhgap28
Arhgap33
Arhgap39
Arhgap44
Arhgap5
Arhgdia
Arhgef18
Arhgef2
Arhgef26
Arhgef39
Arhgef4
Arid1a
Arid1b
Arid4a
Arid4b
Arid5a
Arih2
Arl13b
Arl14ep
Arl2bp
Arl4a
Arl6ip6
Arl8b
Armc5
Armc6
Armt1
Arnt
Arntl2
Arpc1a
Arrdc1
Arrdc3-as1
Arsb
Arsk
Asah1
Ascc2
Ascc3
Ascl4
Asdurf
Asf1b
Asnsd1
Asph
Asphd1
Aspscr1
Atad3a
Ate1
Atf1
Atf4
Atf7ip2
Atg10
Atg16l1
Atg16l2
Atg4b
Atg7
Atp13a3
Atp1b3
Atp5f1d
Atp5mc1
Atp5mc1p7
Atp6v0c
Atp6v0e2
Atp6v1g1
Atp6v1g2
Atp6v1g2-ddx39b
Atp8a1
Atr
Atraid
Atrx
Atxn2l
Atxn3
Atxn7
Atxn7l2
Atxn7l3b
Auts2
Avl9
Axin2
Axl
B2m
B3galnt1
B3galt6
Babam2
Bad
Bahcc1
Baiap2l1
Banf1
Bank1
Banp
Barhl1
Bbip1
Bbof1
Bbs1
Bbs4
Bcam
Bcas3
Bccip
Bckdha
Bckdk
Bcl11a
Bcl3
Bcl9
Bend7
Bfar
Bhlhe40
Bhlhe40-as1
Bicdl1
Bicra
Bicral
Bloc1s1
Bloc1s3
Bmi1
Bmpr1b
Bmx
Bnip1
Bnip2
Bok
Bola1
Borcs7
Borcs7-asmt
Bpgm
Bphl
Bpifa4p
Brca2
Brd2
Bri3
Brix1
Brms1l
Brpf1
Brwd1
Brwd1p3
Brwd3
Bsg
Btbd19
Btbd7
Btbd8
Btf3
Btf3l4
Btf3p2
Btg2
Btn2a1
Btnl9
Bub1b
Bub1b-pak6
Bud23
Bud31
Bx284656.2
Bx322559.1
Bx323046.1
Bx842568.2
Bysl
Bzw2
C11orf68
C11orf80
C12orf60
C12orf65
C12orf75
C14orf28
C15orf53
C15orf61
C16orf70
C17orf51
C17orf53
C17orf58
C17orf80
C19orf24
C19orf38
C19orf53
C19orf85
C1galt1
C1orf105
C1orf112
C1orf131
C1orf53
C21orf62-as1
C22orf23
C2cd2l
C2orf15
C2orf49
C2orf69
C2orf73
C2orf76
C4orf19
C4orf46
C4orf51
C5orf24
C5orf66-as2
C6orf120
C6orf136
C6orf89
C6orf99
C7orf26
C8orf33
C8orf58
C8orf86
C9orf152
C9orf163
C9orf3
C9orf43
C9orf72
C9orf92
Ca10
Ca3
Cab39
Cab39l
Cacfd1
Cacna1h
Cacna2d1
Cacybp
Cald1
Calm3
Calr
Calr4p
Camk2g
Camk2n1
Camta1
Camta2
Canx
Capn10
Capn15
Caprin1
Caps2
Capza2
Card9
Carsp2
Casc19
Casc3
Casp2
Casz1
Cbfb
Cbln3
Cbx1p5
Cbx3
Ccar2
Ccdc107
Ccdc138
Ccdc14
Ccdc144nl-as1
Ccdc149
Ccdc158
Ccdc159
Ccdc171
Ccdc183
Ccdc18-as1
Ccdc198
Ccdc25
Ccdc40
Ccdc47
Ccdc57
Ccdc58p2
Ccdc7
Ccdc77
Ccdc78
Ccdc82
Ccdc86
Ccdc88a
Ccdc88b
Ccdc9
Ccdc97
Ccnb2
Ccng1
Ccng2
Ccnk
Ccnt2
Ccr10
Ccr3
Ccser2
Cct2
Cd177
Cd19
Cd276
Cd34
Cd55
Cd81
Cd82
Cd99p1
Cdc37l1
Cdc42bpa
Cdca2
Cdca7
Cdh11
Cdh26
Cdhr3
Cdiptosp
Cdk10
Cdk12
Cdk19
Cdk5rap1
Cdk6
Cdk8
Cdk9
Cdkl1
Cdkn1b
Cdkn2c
Cdkn2d
Cdo1
Cds1
Cdt1
Cdyl
Cebpa-dt
Cebpd
Cebpg
Cenpbd1p1
Cenpn
Cenpo
Cenpp
Cenps
Cep112
Cep120
Cep164p1
Cep192
Cep290
Cep350
Cep41
Cep57
Cep57l1
Cep57l1p1
Cep76
Cep85
Cep95
Cept1
Cerna3
Cers3
Cers6
Cfap36
Cfap58-dt
Cfap61
Cfap69
Cfap70
Cfap73
Cfap97d1
Cflar
Cgrrf1
Chchd2p11
Chchd2p2
Chchd7
Chd2
Chd3
Chd4
Chd7
Chd9
Chit1
Chkb-dt
Chl1
Chm
Chmp2b
Chmp7
Chpt1
Chrdl1
Chrm3
Chrnb1
Chst11
Chst13
Churc1
Churc1-fntb
Ciao2a
Cic
Cidecp1
Cip2a
Cirbp
Cirbp-as1
Cisd1
Ckap5
Cks1b
Cks1bp3
Clasrp
Clcn6
Cldn10
Cldn16
Cldn23
Cldn4
Clec16a
Clic1
Clint1
Clip4
Clk3
Clmn
Cln3
Cln5
Cln8
Clnk
Clock
Clpsl2
Clptm1
Cltc
Clu
Cmbl
Cmc1
Cmip
Cmpk1
Cmtm3
Cndp2
Cnep1r1
Cnnm3
Cnot3
Cnot8
Cnot9
Cnp
Cnst
Cntn4
Cobll1
Cog3
Cog5
Cog7
Col18a1
Col4a3bp
Col6a1
Col9a2
Colec10
Commd1
Commd10
Cop1
Copg1
Cops7b
Copz1
Coq10b
Coq4
Coq6
Coq7
Coq8b
Coq9
Cox20
Cox4i1
Cox6a1
Cox7c
Cp
Cpeb4
Cpped1
Cpsf2
Cpsf3
Cpt2
Cpvl
Cr392039.3
Cracr2b
Cradd
Cramp1
Crbn
Creb3l4
Crebrf
Creld1
Creld2
Crim1
Crispld1
Crkl
Crlf1
Crls1
Crot
Crtap
Crtc1
Cryzl1
Csad
Csn1s2ap
Csnk1a1p1
Csnk1g2
Csnk2a1
Csnk2b
Csrnp1
Cstf1
Ctbp1
Ctbp1-dt
Ctc1
Ctcf
Ctdnep1
Ctdsp1
Ctdspl2
Ctnna1
Ctnnb1
Ctnnbl1
Ctnnd1
Ctr9
Ctsl
Cttn
Ctxn3
Cuedc1
Cul3
Cul4a
Cutalp
Cwc25
Cx3cl1
Cxxc5
Cyb5d1
Cygb
Cyld
Cyp11a1
Cyp2u1
Cyp3a43
Cyp51a1-as1
Cystm1
Cyth2
D2hgdh
Daam1
Dab2
Dao
Daoa
Dapl1
Dars-as1
Dazap1
Dazap2
Dbf4
Dbi
Dcaf10
Dcaf11
Dcaf6
Dcaf7
Dcbld1
Dcp1a
Dcp2
Dcst2
Dctn6
Dcun1d1
Dcxr-dt
Ddb1
Ddhd1
Ddi2
Ddit4
Ddit4-as1
Ddx11l1
Ddx18
Ddx19a
Ddx19b
Ddx27
Ddx39ap1
Ddx39b-as1
Ddx42
Ddx46
Ddx49
Ddx50
Ddx51
Ddx52
Ddx55
Deaf1
Defa11p
Dennd4c
Dennd5b
Dennd5b-as1
Denr
Depdc1b
Depdc5
Dera
Dffb
Dgcr8
Dglucy
Dguok
Dhdds
Dhrs7
Dhrs9
Dhx35
Dhx38
Dhx40
Dhx9
Diablo
Diaph2-as1
Dicer1
Dimt1
Dio2
Dipk1a
Dipk2a
Disc1
Dixdc1
Dld
Dleu7
Dlg2
Dlgap1
Dlgap4
Dlx2
Dlx4
Dm1-as
Dmac2l
Dmap1
Dmpk
Dmxl1
Dnaaf1
Dnaaf5
Dnajb11
Dnajb3
Dnajb4
Dnajb6
Dnajc16
Dnajc22
Dnajc3
Dnajc5
Dnajc5b
Dnajc7
Dnajc9
Dnajc9-as1
Dnal1
Dnase1
Dnase2b
Dnmt3b
Dnttip1
Doc2a
Dock4
Dock5
Dock6
Dok1
Dop1b
Dot1l
Dpf2
Dpy19l1
Dpy19l3
Dpy19l4
Dpyd-as1
Draic
Dram1
Dsc3
Dse
Dsp
Dstn
Dtl
Dtwd1
Dusp27
Dusp28
Dusp8p5
Dut
Dux4l16
Dux4l17
Dux4l50
Dync1li2
Dync2li1
Dyrk1a
Dyrk4
Dzank1
E2f3
Eaf1
Ecsit
Edn3
Edrf1
Eef1akmt3
Eef1akmt4
Eef1akmt4-ece2
Eef1b2
Eefsec
Efcab2
Efhd1
Efna1
Efr3a
Egf
Egfr-as1
Ehbp1l1
Ehf
Eif1b-as1
Eif2ak3-dt
Eif2s1
Eif2s2p5
Eif2s3
Eif3b
Eif3j
Eif3k
Eif4a2
Eif4b
Eif4e2
Eif4g1
Eif5
Elac1
Elf2p3
Elk4
Ell2
Elmo2
Elmod2
Elmsan1
Elocp5
Elovl7
Elp5
Embp1
Emc1-as1
Emc3
Emc6
Emd
Eme2
Eml1
Eml3
Eml6
Engase
Eno1-as1
Eno1p3
Enoph1
Enox1-as2
Enpp2
Enpp3
Entpd5
Entpd8
Eny2
Eogt
Ep400p1
Epas1
Epb41
Epb41l3
Epb41l5
Epc2
Epcam
Epha5
Epha6
Ephb6
Epn1
Epn2
Eps8
Eps8l2
Epsti1
Erap1
Erap2
Erbb2
Erbb3
Erbb4
Erbin
Ercc4
Ercc6l2
Erg
Ergic1
Ermap
Ern1
Erp29
Ervmer34-1
Ervmer61-1
Espn
Esr1
Esrra
Esyt1
Esyt2
Etfa
Etfbkmt
Etnk1
Etv1
Etv4
Etv6
Evpl
Evx2
Ewsr1
Exo5
Exoc1
Exoc3l1
Exoc3l4
Exoc6
Exosc2
Exosc3p1
Exosc8
Exosc9
Eya2
Eya3
Ezh1
Ezr
F11r
F2
F9
Fabp5p3
Fads2
Faf2
Fahd1
Fahd2b
Falec
Fam110b
Fam120b
Fam131a
Fam13a
Fam13c
Fam151b
Fam171a2
Fam173a
Fam193a
Fam200b
Fam204a
Fam207a
Fam214b
Fam217a
Fam230g
Fam47e
Fam49b
Fam53c
Fam76a
Fam83d
Fam87b
Fam89b
Fam98b
Fan1
Fancg
Farp1
Farp2
Faxdc2
Fbh1
Fbn2
Fbn3
Fbrs
Fbxl16
Fbxl18
Fbxl19
Fbxo16
Fbxo24
Fbxo25
Fbxo36
Fbxo38
Fbxo44
Fbxo7
Fbxw8
Fcgrt
Fcho2
Fcrlb
Fem1a
Fgd4
Fgf12
Fgfr1op2
Fgfr4
Fkbp14
Fkbp2
Flg-as1
Flt3lg
Flywch2
Fmc1
Fmc1-luc7l2
Fmnl2
Fmr1
Fndc3b
Fnip2
Fntb
Fo393418.1
Fo538757.1
Fo704657.1
Focad
Fos
Foxj2
Foxn2
Foxo3
Fpgs
Frg1hp
Frg2jp
Frmd4a
Frmd4b
Frmd6
Frmd8
Fryl
Fsd1
Fst
Ftcdnl1
Ftlp10
Fto
Fuk
Fundc2p3
Fut4
Fxyd5
Fzd9
Fzr1
G2e3
G3bp2
Gaa
Gab1
Gabarap
Gabpa
Galk2
Galns
Galnt11
Galnt12
Galnt3
Galt
Ganc
Gapdhp47
Gapvd1
Gar1
Gars
Gas1rr
Gas2l1
Gas2l3
Gasal1
Gask1b
Gata4
Gcc2
Gchfr
Gcnt1p5
Gcnt2
Gcnt3
Gdf15
Gdpd1
Gemin6
Gen1
Gfer
Gfi1b
Gfm1
Gfod1
Gga1
Ggnbp2
Ggps1
Ggt1
Ghet1
Ghrhr
Gid8
Gigyf2
Ginm1
Gins4
Gipc2
Gja9
Glb1l2
Glmp
Glrx3
Gls
Glud1p3
Glyatl1
Glyctk
Glyctk-as1
Gm2a
Gmcl1
Gmds-dt
Gmfb
Gmfg
Gna11
Gnai1
Gnai2
Gnal
Gnptg
Gnrhr
Golga4
Golm1
Golt1a
Golt1b
Gorasp2
Gosr1
Gpaa1
Gpalpp1
Gpat4
Gpatch11
Gpatch2l
Gphn
Gpn1
Gpr137
Gpr137b
Gpr171
Gpr89b
Gprc5b
Gprc5c
Gpsm2
Gpt
Gpt2
Gpx4
Grb7
Greb1
Grhl1
Grhpr
Grin2c
Grk4
Grk6
Grm7
Grwd1
Gse1
Gsn-as1
Gstcd
Gstp1
Gstz1
Gtf2a2
Gtf2e1
Gtf2h1
Gtf2h4
Gtf2i
Gtf2ird1
Gtf3c5
Gtpbp3
Gtpbp4
Gtpbp8
Gtsf1
Guf1
Gusbp1
Gxylt2
Gys1
H1foo
H1fx-as1
Hacd3
Hadhb
Hap1
Hbg1
Hbg2
Hbp1
Hbs1l
Hcfc1r1
Hcg14
Hcg25
Hcg27
Hcp5
Hdac10
Hdac5
Hdac6
Hddc3
Heatr5b
Hebp2
Hectd2
Hepacam2
Herc5
Herc6
Herpud1
Hes1
Hes2
Hes7
Hexd
Hexim1
Hexim2
Hfm1
Hgh1
Hgs
Hhex
Hhla3
Hif1a
Hikeshi
Hint1
Hipk3
Hist1h1c
Hist1h2ac
Hist1h2bc
Hist1h2bf
Hist1h3c
Hist1h3d
Hist1h4e
Hist1h4l
Hist2h2ac
Hivep2
Hivep3
Hk1
Hkr1
Hm13
Hmces
Hmcn1
Hmg20a
Hmga1
Hmga2
Hmgcll1
Hmgn1p18
Hmgn1p37
Hmgn2
Hmgn2p46
Hmgxb4
Hmmr
Hmox2
Hnf1a
Hnrnpa1
Hnrnpa1p15
Hnrnpa3
Hnrnpab
Hnrnpd
Hnrnph3
Hnrnpm
Hnrnpul1
Hook1
Hook3
Hoxa5
Hoxa7
Hoxa-as2
Hoxa-as3
Hoxc4
Hoxc-as1
Hpca
Hrasls
Hrh1
Hrh3
Hs2st1
Hsbp1l1
Hsbp1p1
Hsd17b4
Hsd17b7p2
Hspa4
Hspa4l
Hspb1
Hspbap1
Hspd1p7
Hspe1p19
Hspe1p5
Htd2
Htra2
Hus1
Hyal4
Hydin
Hykk
Hyls1
Icam1
Icam3
Ice1
Id1
Id2
Idh1-as1
Ido1
Ier2
Ifi44l
Ifitm2
Ift122
Ift43
Ift74
Igf1r
Igfbp7
Ighvii-49-1
Ighviii-47-1
Iglv3-7
Ikzf4
Il13ra1
Il17rb
Il18r1
Il1r1
Il1r2
Il23a
Ilf3
Ilk
Ilkap
Immp1lp1
Imp4
Impact
Inava
Ing1
Ing2
Ing3
Ing5
Inka2-as1
Ino80b
Ino80b-wbp1
Insig2
Insyn2
Ints12
Ints3
Ints5
Ints6
Ints6-as1
Ints7
Ints8
Ip6k1
Ip6k3
Ipo11
Ipo13
Ipo5
Iqcc
Iqce
Iqcm
Iqgap1
Ireb2
Irf2bp2
Isca2
Iscu
Isg20
Isl2
Isx
Itfg2
Itga4
Itgav
Itgb1
Itgb1-dt
Itgb3bp
Itk
Jade1
Jarid2
Jarid2-as1
Jdp2
Jkamp
Jmjd8
Jph1
Jrkl
Kank1
Kat5
Kat6b
Kat7
Katnb1
Kazald1
Kbtbd11-ot1
Kbtbd8
Kcnab1
Kcnab2
Kcnc2
Kcnd2
Kcnh3
Kcnip2-as1
Kcnj16
Kcnj3
Kcnk15-as1
Kcnmb4
Kcnq2
Kcnu1
Kctd1
Kctd11
Kctd15
Kctd21-as1
Kctd5
Kctd7
Kctd9
Kdm2a
Kdm3a
Kdm4b
Kdm5a
Kdm6b
Kdm7a-dt
Kdm8
Khdc4
Khdrbs1
Khdrbs3
Khk
Kiaa0319l
Kiaa0586
Kiaa1211
Kiaa1217
Kiaa1671
Kif16b
Kif1c
Kif28p
Kifc1
Kin
Kiss1r
Klf13
Klf3
Klf5
Klhdc3
Klhl12
Klhl18
Klhl20
Klhl5
Klhl6
Klk2
Klk7
Klrc2
Kmt2a
Kmt2e
Kmt2e-as1
Kmt5a
Kmt5c
Knl1
Kpna2
Kpna6
Kpnb1
Kremen1
Krt18p2
Krt39
Krtap16-1
Krtap19-11p
Krtap20-2
Krtap20-4
Krtap9-12p
Krtap9-6
Ksr1
Ktn1
Ktn1-as1
Lacc1
Lactb
Lama2
Lama3
Lamtor5-as1
Lancl1
Lancl2
Larp1
Larp1b
Larp1bp2
Larp4
Lasp1
Lat2
Lbr
Lcat
Ldha
Ldlrad4
Lekr1
Lemd3
Lgals3
Lgalsl
Lias
Lig3
Lim2
Lima1
Limch1
Limd1-as1
Limk2
Lims1
Lin52
Lin54
Linc00161
Linc00167
Linc00205
Linc00240
Linc00243
Linc00290
Linc00343
Linc00358
Linc00449
Linc00475
Linc00511
Linc00517
Linc00592
Linc00598
Linc00615
Linc00620
Linc00649
Linc00667
Linc00836
Linc00844
Linc00882
Linc00884
Linc00886
Linc00894
Linc00910
Linc00957
Linc00960
Linc01018
Linc01046
Linc01089
Linc01090
Linc01126
Linc01127
Linc01132
Linc01135
Linc01146
Linc01187
Linc01271
Linc01341
Linc01344
Linc01388
Linc01482
Linc01483
Linc01510
Linc01556
Linc01578
Linc01596
Linc01644
Linc01697
Linc01715
Linc01762
Linc01781
Linc01783
Linc01814
Linc01876
Linc01896
Linc01914
Linc01938
Linc01952
Linc01962
Linc02024
Linc02028
Linc02062
Linc02084
Linc02098
Linc02119
Linc02160
Linc02172
Linc02192
Linc02266
Linc02293
Linc02298
Linc02316
Linc02323
Linc02387
Linc02410
Linc02421
Linc02424
Linc02537
Linc02539
Linc02541
Linc02574
Linc02646
Lipt1
Lmbrd1
Lmna
Lmnb1
Lmnb2
Lmod3
Lnp1
Lnpep
Lonp1
Lonp2
Lonrf1
Lpin1
Lpp
Lrmda
Lrp3
Lrr1
Lrrc1
Lrrc14
Lrrc27
Lrrc28
Lrrc32
Lrrc36
Lrrc45
Lrrc8c-dt
Lrrfip2
Lsm14a
Lsm14b
Lsm2
Lsm6
Lsm8
Lsr
Ltb
Ltbp1
Ltn1
Luc7l2
Lucat1
Lvrn
Lxn
Ly6e-dt
Ly6g6c
Lypd6
Lyrm4
Mab21l3
Macf1
Maco1
Macrod2
Madd
Mafg-dt
Mafk
Magix
Maip1
Mak16
Mal2-as1
Mamdc2
Mamdc2-as1
Maml3
Mamstr
Man1a2
Man1b1
Man1c1
Manbal
Map1lc3b
Map2k3
Map2k4
Map3k20
Map3k20-as1
Map3k2-dt
Map3k8
Map4k3-dt
Map4k4
Map4k5
Map7d1
Mapk12
Mapk13
Mapk6
Mapk7
Mapk8
March7
Marcksl1p2
Mark3
Mars2
Marveld2
Mast3
Mast4
Mat2a
Mat2b
Matn1-as1
Matn2
Matr3
Mavs
Maz
Mbd3l1
Mbd5
Mbd6
Mboat7
Mbtps2
Mcf2l
Mcidas
Mcm10
Mcm4
Mcph1-as1
Mcrip2
Mcts2p
Mdm2
Mdp1
Med13l
Med14
Med15
Med18
Med29
Med30
Mef2a
Meig1
Meis1
Meltf-as1
Mepce
Mertk
Metap2
Mettl23
Mettl27
Mettl7a
Mettl7ap1
Mettl9
Mff
Mfsd11
Mfsd14b
Mfsd3
Mfsd8
Mgat4b
Mgat5
Mgme1
Mgrn1
Mgst3
Mia2
Mia3
Mica
Mical2
Micb
Mief2
Miga2
Minar1
Mindy4
Mink1
Mipol1
Mir1229
Mir1273c
Mir1281
Mir1302-4
Mir149
Mir1538
Mir1908
Mir19b2
Mir200b
Mir20b
Mir21
Mir26b
Mir2909
Mir3153
Mir3175
Mir3178
Mir3180-4
Mir3181
Mir3184
Mir3188
Mir3189
Mir3198-2
Mir3199-1
Mir3199-2
Mir320a
Mir3610
Mir3613
Mir363
Mir3678
Mir378g
Mir3978
Mir423
Mir4258
Mir4269
Mir4422hg
Mir4429
Mir4434
Mir4444-1
Mir4453
Mir4453hg
Mir4462
Mir4469
Mir4477a
Mir4477b
Mir4479
Mir4487
Mir4523
Mir4530
Mir4638
Mir4687
Mir4727
Mir4734
Mir4741
Mir4754
Mir4757
Mir4785
Mir490
Mir5001
Mir5089
Mir5091
Mir5188
Mir548aw
Mir5581
Mir5691
Mir5696
Mir573
Mir578
Mir5787
Mir589
Mir591
Mir6089
Mir615
Mir6508
Mir6514
Mir6515
Mir658
Mir6769a
Mir6864
Mir6869
Mir6892
Mir7111
Mir7113
Mir7515hg
Mir7845
Mir7849
Mir7854
Mir8078
Mir8087
Mir92a2
Mirlet7a1hg
Mitd1
Mitf
Mki67
Mkln1
Mkrn2
Mllt10
Mllt6
Mlph
Mlst8
Mlx
Mme
Mmp20
Mmp24os
Mnat1
Mnx1
Mnx1-as2
Mogat2
Mon1b
Morc3
Morf4l1
Morn3
Morn5
Moxd1
Mpdu1
Mpdz
Mphosph10
Mphosph9
Mpig6b
Mpl
Mpnd
Mpp5
Mpp6
Mprip
Mpv17l2
Mpzl1
Mrm3
Mroh9
Mrpl13
Mrpl18
Mrpl20-as1
Mrpl30
Mrpl4
Mrpl40
Mrpl45
Mrpl52
Mrpl54
Mrps10p2
Mrps16
Mrps18b
Mrps30
Mrps36
Mrps7
Mrrf
Mrs2
Mrtfb
Mrto4
Msantd3
Msh3
Msh5
Msh5-sapcd1
Msh6
Msl1
Msra
Mst1p2
Msto2p
Mt2a
Mta2
Mtbp
Mtco1p12
Mtco3p12
Mterf4
Mtf2
Mtfr1
Mthfd1
Mthfd1l
Mthfd2l
Mtif2
Mtmr11
Mtmr2
Mtmr3
Mtmr7
Mtnd6p5
Mto1
Mtrex
Mtrf1
Mtrnr2l5
Mtus1
Muc20-ot1
Mus81
Mvb12a
Mvk
Mxd1
Mxra7
Myadm
Mybl1
Mybpc1
Mycbp2
Myl12b
Myl5
Mylpf
Mynn
Myo15b
Myo1b
Myo5a
Myo5c
Myo6
Myof
Myom1
Mzf1-as1
Mzt2b
NA
Naa11
Naa16
Naa30
Naa35
Naa38
Naa60
Naaladl2-as2
Nab1
Nabp1
Nabp2
Naf1
Nagk
Nagpa-as1
Nanogp1
Nanogp9
Nans
Napa
Napg
Narf
Nat1
Nat10
Nav1
Nav2
Nbeal1
Nbeap1
Nbpf14
Nbr2
Ncam2
Ncapd2
Ncapg
Ncaph
Ncbp1
Ncdn
Nckap1
Ncoa3
Ncoa7
Ncor1
Ncstn
Ndc80
Ndel1
Ndfip2
Ndst1-as1
Ndufa3
Ndufa6-dt
Ndufa7
Ndufaf3
Ndufaf4p1
Ndufaf5
Ndufaf8
Ndufb10
Ndufb4p6
Ndufb6
Ndufc1
Ndufs3
Ndufs6
Ndufs7
Ndufs8
Ndufv2
Neat1
Nectin3
Nedd4
Nedd4l
Nedd8-mdp1
Nek1
Nek11
Nek5
Nelfcd
Nell2
Net1
Neurl4
Nf2
Nfat5
Nfatc1
Nfatc2
Nfatc2ip
Nfia
Nfic
Nfix
Nfkb1
Nfkb2
Nfkbia
Nfkbie
Nfkbiz
Nfx1
Nfya
Nfyc
Ngdn
Nhlrc3
Nid2
Nif3l1
Nifk-as1
Nin
Nip7
Nipsnap1
Nisch
Nkd1
Nlgn2
Nlk
Nlrp1
Nmb
Nmd3
Nme1
Nme1-nme2
Nmnat1
Nmral1
Nmt1
Nnmt
Noc4l
Noct
Nol11
Nol12
Nol7
Nolc1
Nop53
Nop58
Nostrin
Noxa1
Npas1
Npepps
Npl
Npm1
Npm1p32
Npm1p42
Npnt
Npr1
Nqo2
Nr2c2
Nr2f1
Nr2f2-as1
Nr4a1
Nrbf2
Nrbp1
Nrdc
Nrir
Nrp1
Nrsn2
Nrxn1
Nsd2
Nsd3
Nsmce2
Nsrp1
Ntmt1
Ntn4
Ntpcr
Nub1
Nubp2
Nubpl
Nucb2
Nudt12
Nudt16l1
Nudt22
Nudt7
Nuf2
Nup107
Nup85
Nup98
Nusap1
Nvl
Nwd1
Nxf1
Nxn
Nxpe3
Oacylp
Odc1-dt
Odf3b
Odr4
Ogfod2
Oip5-as1
Olmalinc
Oosp1p2
Opn1sw
Oprk1
Or2a15p
Or2ah1p
Or4a17p
Or4a50p
Or4k5
Or51e2
Or51f4p
Or5an2p
Or6u2p
Or8d1
Or9p1p
Orc5
Osbpl8
Osbpl9
Oser1-dt
Osgin1
Osmr
Otor
Otulin
Otx1
Oxsm
P2rx4
P3h4
Paaf1
Pacrg
Pag1
Pah
Paics
Paip2
Pak2
Pak4
Papola
Pard6a
Park7
Parn
Parp14
Parp2
Paxbp1-as1
Paxip1-as1
Pcat1
Pcbd2
Pcbp2
Pcca
Pccb
Pcdh9
Pcgf1
Pcgf3
Pcgf5
Pcm1
Pcmtd2
Pcnx2
Pcnx3
Pcnx4
Pcsk6
Pcyox1
Pdcd6
Pdcd6ipp1
Pdcd6ipp2
Pdcl3
Pde12
Pde6a
Pde7a
Pde8a
Pde9a
Pdhx
Pdia3
Pdk4
Pdp1
Pdp2
Pdpk1
Pdpr
Pdxdc1
Pebp1
Pex11b
Pex14
Pex2
Pex3
Pex5l
Pfdn4
Pfkfb1
Pfkfb2
Pfkm
Pgam1
Pgam5
Pgap1
Pgap2
Pgbd2
Pgghg
Pggt1bp2
Pgr
Pgs1
Phactr1
Phactr2
Phc3
Pheta2
Phf1
Phf10
Phf13
Phf14
Phf20l1
Phf7
Phldb2
Phrf1
Phtf2
Phyhipl
Pi4k2a
Pias4
Picalm
Pigl
Pigq
Pigs
Pigt
Pigv
Pigx
Pigy-dt
Pik3cdp1
Pik3r1
Pinlyp
Pipox
Pithd1
Piwil2
Piwil4
Pjvk
Pkd2
Pkia
Pkib
Pkn2
Pknox1
Pkp1
Pkp2
Pla2g6
Plat
Plb1
Plcb1
Plcb4
Plcg1
Plcg2
Pld1
Plekha1
Plekha3
Plekha8
Plekhb2
Plekhg2
Plekhg4
Plekhm3
Plekhn1
Plekho1
Plekho2
Plgrkt
Plk3
Plk4
Plpp5
Pls1
Pmchl1
Pmf1
Pmf1-bglap
Pmm2
Pnkd
Pnpla2
Pnpla3
Pnrc1
Pnrc2
Pofut1
Pola2
Pold1
Pold3
Poldip3
Pole2
Pole4
Polh
Poln
Polr1d
Polr2c
Polr2h
Polr2kp1
Polr2m
Polr3d
Polr3dp1
Polr3f
Pom121
Pomp
Pomt1
Por
Pou2f1
Ppa2
Ppard
Ppargc1a
Ppcs
Ppef1
Ppfia2
Ppfia3
Ppfibp1
Ppfibp2
Pphln1
Ppiap3
Ppiap46
Ppiap76
Ppip5k2
Ppm1a
Ppm1b
Ppp1cb
Ppp1r15a
Ppp1r27
Ppp1r37
Ppp2r1a
Ppp2r5c
Ppp3cb-as1
Ppp6r2
Ppp6r3
Pprc1
Ppt2
Ppt2-egfl8
Pqlc3
Prcd
Prdm1
Prdx5
Prdx6
Prelid3a
Prelid3bp8
Prep
Prim2
Prkaca
Prkacb
Prkar1a
Prkar2a-as1
Prkcd
Prkch
Prkrip1
Prmt1
Prmt2
Procr
Prodh2
Prpf31
Prpf39
Prpf4
Prpf40b
Prpf4b
Prpf8
Prps1
Prpsap2
Prr5
Prr5-arhgap8
Prrc2a
Prrc2c
Prrg2
Prrt1b
Prrt3
Prrt3-as1
Prss12
Prss36
Prune1
Prxl2a
Psat1
Psd3
Psma4
Psmc1
Psmd10p2
Psmd11
Psmd14
Psmd2
Psmd8
Psmd9
Psme1
Psme2
Psme3
Psmf1
Psmg2
Psmg3-as1
Psmg4
Psors1c1
Psph
Pstk
Ptar1
Ptbp1
Ptcd3
Ptdss1
Ptdss2
Pten
Ptgr2
Ptma
Ptov1
Ptpa
Ptpn11
Ptpn22
Ptpn4
Ptprg
Ptprm
Pus3
Pwwp2b
Pxdn
Pxn
Pxn-as1
Pxylp1
Qars
Qki
Qpctl
Qrich1
Qser1
Qtrt1
R3hdm2
Rab10
Rab11a
Rab11b
Rab11b-as1
Rab27a
Rab2a
Rab33b
Rab40c
Rab4a
Rab5b
Rab6a
Rabepk
Rabgap1
Rabgap1l
Rabgef1
Rabl3
Rad17
Rad23a
Rad23b
Rad50
Rad51ap1
Rad9a
Rad9b
Raf1
Rala
Ralyl
Ranbp1
Ranbp17
Ranbp2
Rangap1
Rap2a
Rap2b
Rapgef6
Rara
Rarres1
Rasgef1a
Rasgrf1
Rassf1-as1
Rassf4
Rassf8
Rb1
Rbak
Rbak-rbakdn
Rbbp4
Rbbp8
Rbfox1
Rbl2
Rbm12b
Rbm15
Rbm17
Rbm25
Rbm3
Rbm33
Rbm39
Rbm42
Rbm45
Rbm7
Rbpms
Rbx1
Rcc2p6
Rccd1
Rcl1
Rcor3
Rd3
Rdh10
Reep1
Reep6
Rel
Rela
Relch
Rep15
Reps2
Rere-as1
Rest
Rexo1l10p
Rexo1l1p
Rf00004
Rf00012
Rf00015
Rf00017
Rf00019
Rf00134
Rf00156
Rf00181
Rf00407
Rf00416
Rf00560
Rf01210
Rf01518
Rf01882
Rf01883
Rf01955
Rf01956
Rf01957
Rf02045
Rf02118
Rf02161
Rf02187
Rf02188
Rf02192
Rf02195
Rf02196
Rf02198
Rf02210
Rf02271
Rfc3
Rfesd
Rflna
Rfx3-as1
Rfxank
Rgmb
Rgs12
Rgs3
Rhoa
Rhoh
Rhoqp1
Rhpn1
Ric8b
Rif1
Rims2
Ripk1
Ripor1
Rita1
Rln3
Rmi2
Rmnd5b
Rn7skp208
Rn7skp268
Rn7skp68
Rn7sl181p
Rn7sl2
Rn7sl228p
Rn7sl30p
Rn7sl335p
Rn7sl342p
Rn7sl382p
Rn7sl477p
Rn7sl581p
Rn7sl814p
Rn7sl832p
Rna5s6
Rna5sp127
Rna5sp130
Rna5sp174
Rna5sp223
Rna5sp239
Rna5sp335
Rna5sp40
Rna5sp442
Rna5sp492
Rna5sp512
Rna5sp534
Rna5sp89
Rnase4
Rnaseh1-as1
Rnaseh2c
Rnf114
Rnf123
Rnf138
Rnf144a
Rnf151
Rnf182
Rnf187
Rnf19a
Rnf220
Rnf224
Rnf31
Rnf43
Rnf8
Rnft1-dt
Rnmt
Rnps1
Rnu105b
Rnu11
Rnu1-1
Rnu1-117p
Rnu1-120p
Rnu11-2p
Rnu1-142p
Rnu12
Rnu1-2
Rnu4atac14p
Rnu4atac16p
Rnu5a-3p
Rnu5e-1
Rnu5e-4p
Rnu6-1004p
Rnu6-1008p
Rnu6-1049p
Rnu6-1178p
Rnu6-1277p
Rnu6-1309p
Rnu6-247p
Rnu6-251p
Rnu6-299p
Rnu6-308p
Rnu6-310p
Rnu6-411p
Rnu6-450p
Rnu6-481p
Rnu6-537p
Rnu6-806p
Rnu6-864p
Rnu6-9
Rnu6-952p
Rnu6atac
Rnu6atac31p
Rnu6atac32p
Rnu6atac42p
Rnu7-43p
Rnu7-57p
Rnu7-59p
Rny1
Rny3p7
Robo2
Robo4
Rock1p1
Rom1
Romo1
Ropn1l
Ropn1l-as1
Rora
Rpf2
Rph3al
Rpl10a
Rpl10p11
Rpl10p15
Rpl11
Rpl12p17
Rpl13
Rpl13a
Rpl14
Rpl19p14
Rpl21
Rpl21p13
Rpl21p6
Rpl21p65
Rpl22p3
Rpl23a
Rpl23ap28
Rpl23ap62
Rpl23ap82
Rpl24p8
Rpl26
Rpl27a
Rpl32
Rpl32p9
Rpl35a
Rpl35p3
Rpl36
Rpl3p13
Rpl5
Rpl5p6
Rpl7a
Rpl7l1
Rpl7p10
Rpn2
Rpp14
Rpp30
Rpp38
Rpph1
Rprd1b
Rprd2
Rps15
Rps19
Rps24
Rps24p12
Rps27ap19
Rps29
Rps29p7
Rps2p6
Rps3
Rps3ap29
Rps4xp16
Rps5
Rps6ka6
Rps7
Rps7p11
Rps8
Rpsap52
Rpsap75
Rreb1
Rrm1
Rrm2
Rrn3
Rsrc1
Rtel1
Rtel1-tnfrsf6b
Rtkn2
Rtn4r
Rtn4rl2
Rtraf
Rufy3
Ruvbl1
Rwdd1
Rxylt1
S100a5
S100p
Sae1
Samd10
Sap30bp
Sap30l
Sart1
Sat1
Scaf1
Scaf8
Scai
Scaper
Scat8
Scfd1
Scgn
Scly
Scn1a
Scnn1a
Scnn1d
Scoc
Scyl1
Scyl2
Sdc2
Sdcbp
Sdcbp2-as1
Sdf2l1
Sdha
Sdhaf2
Sec11c
Sec22a
Sec22c
Sec23a-as1
Sec24d
Sec61a1
Secisbp2
Sectm1
Seh1l
Selenof
Selenokp3
Selenot
Selenow
Sema3b-as1
Sema3f
Sema6d
Senp2
Senp3
Senp3-eif4a1
Senp6
Senp7
Sepsecs-as1
Sept2
Sept7
Sept9
Set
Setbp1
Setd1a
Setd1b
Setd2
Setd5
Sf3a2
Sf3b2
Sfi1
Sfswap
Sftpa2
Sfxn2
Sgf29
Sgk2
Sgk3
Sgms2
Sgsm1
Sh2b2
Sh2d3a
Sh2d4a
Sh3bgr
Sh3bp4
Sh3d21
Sh3rf1
Sh3tc2-dt
Sh3yl1
Shbg
Shmt2
Shoc2
Siah1
Siah2
Siglec30p
Sin3a
Sipa1l3
Sirt7
Siva1
Ska1
Skil
Skiv2l
Slain2
Slc12a2
Slc12a4
Slc16a1-as1
Slc16a3
Slc16a5
Slc16a9
Slc19a1
Slc1a2
Slc1a4
Slc20a1
Slc22a10
Slc22a2
Slc25a13
Slc25a25
Slc25a26
Slc25a27
Slc25a3
Slc25a4
Slc25a41
Slc25a42
Slc2a9
Slc30a5
Slc35a1
Slc35a3
Slc35a5
Slc35b4
Slc35d2
Slc35e2a
Slc35e2b
Slc35e3
Slc35f4
Slc38a1
Slc38a9
Slc39a10
Slc39a13
Slc39a14
Slc39a4
Slc39a6
Slc39a7
Slc3a2
Slc41a3
Slc44a1
Slc44a2
Slc44a4
Slc46a2
Slc49a4
Slc4a1ap
Slc4a2
Slc50a1
Slc7a6
Slc8a1
Slc8a1-as1
Slc8b1
Slco4a1
Slco6a1
Slitrk4
Smad1
Smad1-as1
Smad4
Smarca5-as1
Smarcad1
Smarcb1
Smbd1p
Smc2
Smc2-as1
Smc3
Smc6
Smchd1
Smco3
Smdt1
Smg1p1
Smg1p3
Smg7
Smg8
Smim10l1
Smim13
Smim18
Smim26
Smim27
Smim4
Smim6
Smox
Smyd5
Snai3-as1
Snap29
Snap47
Snhg25
Snhg29
Snhg8
Snhg9
Snora24
Snora27
Snora38
Snora41
Snora50c
Snora78
Snord102
Snord104
Snord114-20
Snord13p1
Snord15a
Snord2
Snord24
Snord36a
Snord36b
Snord42b
Snord46
Snord49a
Snord49b
Snord51
Snord55
Snord68
Snrnp40
Snrnp70
Snrpc
Snrpd2
Snrpd3
Snrpfp1
Snrpgp18
Snrpgp2
Sntb1
Snx11
Snx15
Snx16
Snx17
Snx24
Snx25
Snx29
Snx9
Socs2
Son
Sorbs2
Sox12
Sox6
Sox9-as1
Sp100
Sp4
Spaca6
Spaca9
Spag1
Spag16
Spag17
Spag4
Spag6
Spanxn2
Spart
Spast
Spata1
Spata13
Spata20
Spata5l1
Spcs1
Spcs2
Spdef
Spdl1
Specc1
Specc1p2
Sphk1
Spidr
Spin1
Spint2
Spock3
Sppl2b
Spred1
Sprtn
Spry1
Spryd7
Sptan1
Sptbn1
Sptbn4
Sqor
Sqstm1
Srd5a1
Srebf1
Srebf2
Srek1
Srp14p4
Srp72
Srp9
Srrd
Srrm1
Srrm2
Srrm5
Srsf11
Srsf5
Srsf6
Ss18
Ssbp3
Sssca1
Ssuh2
St13p19
St20
St3gal2
St3gal5-as1
St3gal6
St6gal1
St7
St7-ot4
St8sia3
Stag3l4
Stag3l5p
Stag3l5p-pvrig2p-pilrb
Stap1
Stard3
Stard3nl
Stard7-as1
Stard9
Stau2
Stau2-as1
Steap2
Stim1
Stim2
Stk11
Stk11ip
Stk17a
Stk19
Stk38l
Stmn3
Stox1
Stpg1
Stra6lp
Strbp
Stt3a
Stt3b
Stub1
Stx16
Stx16-npepl1
Stx18-as1
Stx4
Stxbp1
Stxbp3
Stxbp5
Styxl1
Sucla2-as1
Suclg2-as1
Suco
Sufu
Sugct
Sugt1p4
Sugt1p4-stra6lp
Sumf2
Suv39h2
Suz12
Sv2c
Svil
Swsap1
Sync
Syne1
Syngap1
Syngr4
Synj1
Synpo
Sys1
Sys1-dbndd2
Szrd1
Szt2
Tacc1
Taf11l10
Taf11l4
Taf11l6
Taf1b
Taf6l
Tango2
Tank
Taok1
Taok2
Tapbp
Tardbp
Tars
Tasor
Tasor2
Taz
Tbc1d1
Tbc1d14
Tbc1d17
Tbc1d19
Tbc1d22a
Tbc1d23
Tbc1d25
Tbc1d32
Tbc1d7
Tbc1d8-as1
Tbcap3
Tbcd
Tbce
Tbl1x
Tbl1xr1
Tbpl1
Tbpl2
Tbrg1
Tbx2
Tbx4
Tcaim
Tcerg1
Tcf25
Tcfl5
Tcl6
Tcp11
Tcp11l1
Tcp11l2
Tcta
Tctn1
Tdg
Tdgf1p7
Tdgp1
Tdrd3
Tdrd7
Tdrkh
Tedc1
Telo2
Ten1
Ten1-cdk3
Tent2
Tent4b
Terf2ip
Tes
Tesc
Tesk1
Tex2
Tex43
Tex45
Tex54
Tfpi
Tgfbr3l
Tgif1
Tgm2
Thap6
Thap7-as1
Thap9
Thap9-as1
Thoc5
Thorlnc
Thra
Thrb
Thtpa
Tia1
Timm17a
Timm17b
Timm29
Timm50
Timmdc1
Tinagl1
Tiparp
Tk2
Tkfc
Tle4
Tlk2
Tm9sf1
Tm9sf2
Tm9sf4
Tma16
Tmc1
Tmc4
Tmc8
Tmcc1-as1
Tmcc3
Tmco5b
Tmed2
Tmed9
Tmem100
Tmem102
Tmem104
Tmem106b
Tmem120b
Tmem138
Tmem147
Tmem14c
Tmem167b
Tmem173
Tmem175
Tmem182
Tmem183a
Tmem184b
Tmem198
Tmem199
Tmem205
Tmem208
Tmem219
Tmem220
Tmem220-as1
Tmem222
Tmem223
Tmem260
Tmem262
Tmem263
Tmem265
Tmem273
Tmem44-as1
Tmem50a
Tmem50b
Tmem56
Tmem56-rwdd3
Tmem63b
Tmem70
Tmem80
Tmem87b
Tmem97
Tmem99
Tmem9b-as1
Tmpop2
Tmtc2
Tnc
Tnfaip2
Tnfaip3
Tnfrsf10b
Tnfrsf4
Tnk2-as1
Tnks
Tnpo1
Tnrc6b
Tnrc6c
Tnrc6c-as1
Tns2
Tob1-as1
Tollip-as1
Tomm20l
Top2b
Topbp1
Tor1aip1
Tox3
Tpbg
Tpcn1
Tpcn2
Tpd52
Tpd52l2
Tpi1
Tpi1p2
Tpm1
Tpp2
Tpr
Tprg1
Tprkb
Tpt1-as1
Tra2b
Trabd2a
Traf3ip2-as1
Traf4
Traf7
Tram1
Tram2-as1
Trappc11
Trappc12
Trappc2b
Trbv14
Trbv20-1
Trdmt1
Trib1
Trib3
Trim13
Trim24
Trim28
Trim35
Trim36
Trim41
Trim52-as1
Trim62
Trim65
Trim8
Trim9
Trio
Trip10
Trip12
Trit1
Trmt10c
Trmt11
Trmt61a
Trnt1
Trpc1
Trpc6
Trpm8
Trub1
Tsacc
Tsc22d2
Tsen34
Tsen54
Tshr
Tshz3
Tsnaxip1
Tspan10
Tspan31
Tspan4
Tspan9
Tspyl2
Tssc2
Tssk3
Ttc12
Ttc17
Ttc21b
Ttc23
Ttc26
Ttc28-as1
Ttc3
Ttc33
Ttc37
Ttc39b
Ttc6
Ttc7a
Ttc7b
Ttc8
Ttc9c
Tti2
Ttll5
Tuba4a
Tuft1
Tug1
Tulp1
Tulp3
Twf1
Twnk
Txndc5
Txnrd1
Txnrd2
Tyrp1
Tyw3
U2af2
U73166.1
Uba2
Uba52
Ubap2l
Ubb
Ubc
Ube2a
Ube2b
Ube2d1
Ube2d3-as1
Ube2d4
Ube2f
Ube2f-scly
Ube2h
Ube2i
Ube2k
Ube2o
Ube2q2
Ube2v2p4
Ube3b
Ube3c
Ube4a
Ube4b
Ubfd1
Ubiad1
Ubn1
Ubr3
Ubr5
Ubr5-as1
Uca1
Uchl3
Ufl1
Ufm1
Ugdh-as1
Ugt2b10
Ugt2b24p
Ugt2b25p
Ugt2b26p
Ugt2b28
Ugt2b7
Ugt3a2
Uhmk1
Uhrf1bp1l
Ulk2
Ulk4
Unc45a
Unc50
Unc80
Upf1
Upf2
Upp1
Uqcc1
Uqcrc1
Uqcrh
Uqcrq
Use1
Usf2
Uso1
Usp10
Usp14
Usp17l24
Usp18
Usp21
Usp30
Usp32
Usp37
Usp39
Usp42
Usp44
Usp5
Usp53
Usp54
Uspl1
Utrn
Uxt-as1
Vamp8
Vapa
Vapb
Vars2
Vcl
Vdac2
Vegfa
Veph1
Vezt
Vgll4
Vim
Vmac
Vmp1
Vpreb3
Vps11
Vps13a
Vps13b
Vps25
Vps26b
Vps41
Vps45
Vps51
Vps52
Vps54
Vps8
Vrk2
Vrk3
Vsig10
Vsir
Vstm2a
Vtrna1-1
Vtrna1-2
Vtrna1-3
Vwa1
Vwa5b2
Washc3
Wbp1
Wbp1l
Wbp2
Wdfy2
Wdr13
Wdr18
Wdr25
Wdr34
Wdr35
Wdr37
Wdr41
Wdr43
Wdr48
Wdr6
Wdr74
Wdr81
Wdr83
Wdr90
Wdtc1
Wdyhv1
Wee1
Wfs1
Wipf2
Wipi2
Wnk1
Wtap
Wtapp1
Wwp1
Xkr9
Xpnpep3
Xpo6
Xpot
Xrcc5
Xrra1
Xylb
Yap1
Ybey
Yju2
Ykt6
Ylpm1
Ypel3
Ypel5
Ythdc2
Ythdf2
Ywhaep4
Ywhaq
Z69890.1
Z82210.1
Z82244.2
Z83844.1
Z83847.1
Z93241.1
Z93930.2
Z97634.1
Z99129.3
Z99758.1
Zbed3-as1
Zbed9
Zbtb16
Zbtb20
Zbtb21
Zbtb37
Zbtb38
Zbtb49
Zbtb7b
Zbtb8a
Zbtb9
Zc2hc1c
Zc3h10
Zc3h18
Zcchc2
Zcchc4
Zcchc7
Zcchc9
Zdhhc11
Zdhhc17
Zdhhc20
Zdhhc4
Zdhhc8
Zeb2
Zfand2b
Zfp36
Zfp36l1
Zfp69b
Zfp91-cntf
Zfpl1
Zfpm2
Zfyve19
Zfyve27
Zgpat
Zhx3
Zic4
Zic4-as1
Zic5
Zkscan1
Zkscan5
Zmat3
Zmat4
Zmiz2
Zmpste24
Znf10
Znf107
Znf134
Znf136
Znf140
Znf143
Znf181
Znf19
Znf2
Znf225
Znf227
Znf230
Znf254
Znf25-dt
Znf268
Znf271p
Znf276
Znf277
Znf286a
Znf292
Znf317
Znf331
Znf337-as1
Znf341
Znf345
Znf362
Znf395
Znf397
Znf398
Znf410
Znf433-as1
Znf436-as1
Znf444
Znf451
Znf473
Znf487
Znf503-as2
Znf517
Znf518a
Znf524
Znf526
Znf530
Znf540
Znf547
Znf552
Znf555
Znf561-as1
Znf57
Znf576
Znf581
Znf583
Znf609
Znf620
Znf623
Znf627
Znf638
Znf639
Znf664
Znf672
Znf7
Znf707
Znf720
Znf74
Znf749
Znf771
Znf773
Znf774
Znf778
Znf780a
Znf805
Znf808
Znf839
Znf880
Znhit3
Znrf1
Znrf2
Znrf2p1
Zp1
Zranb2-as2
Zscan2
Zscan31
Zswim4
Zswim9
Zyg11b
Zyx
