# Supplementary material for: A Bayesian inference transcription factor activity model for the analysis of single-cell transcriptomes
Source: Genome Res. 2021 Jul;31(7):1296–311. doi: 10.1101/gr.265595.120 (PMC8256867; doi:10.1101/gr.265595.120)
Supplement: Supplemental Material [file supp_gr.265595.120_Supplemental_Code.zip › BITFAM/inst/extdata/human/ARID1B]

A2ml1
A4galt
Aacs
Aak1
Abat
Abca17p
Abca4
Abca6
Abca7
Abca9
Abcb8
Abcc3
Abcc4
Abcc5
Abcd3
Abcf2p2
Abcg8
Abhd14a
Abhd14a-acy1
Abhd17a
Abhd17c
Abhd3
Abi2
Abi3bp
Ac002059.3
Ac002064.2
Ac002378.1
Ac002472.3
Ac003005.2
Ac003070.1
Ac004147.4
Ac004148.1
Ac004158.1
Ac004381.1
Ac004386.2
Ac004522.1
Ac004585.1
Ac004593.2
Ac004702.1
Ac004812.2
Ac004832.3
Ac004837.1
Ac004837.3
Ac004908.1
Ac004908.2
Ac004997.1
Ac005041.1
Ac005041.3
Ac005050.1
Ac005070.1
Ac005077.2
Ac005086.1
Ac005154.4
Ac005224.1
Ac005224.4
Ac005253.1
Ac005256.1
Ac005258.1
Ac005280.1
Ac005280.2
Ac005332.4
Ac005342.2
Ac005343.1
Ac005391.1
Ac005486.1
Ac005540.1
Ac005586.1
Ac005586.2
Ac005632.3
Ac005632.4
Ac005703.5
Ac005779.2
Ac005785.1
Ac005786.4
Ac005823.2
Ac005828.1
Ac005920.1
Ac005972.3
Ac006116.8
Ac006153.1
Ac006160.1
Ac006262.1
Ac006329.1
Ac006333.2
Ac006441.4
Ac006449.6
Ac006460.2
Ac006483.2
Ac006499.1
Ac007128.2
Ac007216.1
Ac007250.1
Ac007319.1
Ac007364.1
Ac007378.1
Ac007422.1
Ac007448.3
Ac007569.1
Ac007610.4
Ac007673.1
Ac007686.1
Ac007686.4
Ac007728.3
Ac007741.1
Ac007787.1
Ac007938.2
Ac007950.1
Ac008040.1
Ac008040.3
Ac008056.2
Ac008073.3
Ac008121.2
Ac008267.5
Ac008280.3
Ac008397.1
Ac008406.3
Ac008443.2
Ac008456.1
Ac008537.3
Ac008565.1
Ac008569.1
Ac008622.2
Ac008622.3
Ac008649.2
Ac008655.2
Ac008667.4
Ac008687.1
Ac008735.5
Ac008738.2
Ac008781.1
Ac008878.1
Ac008897.2
Ac009005.1
Ac009086.1
Ac009086.2
Ac009090.5
Ac009120.4
Ac009159.4
Ac009271.1
Ac009303.2
Ac009452.1
Ac009480.2
Ac009502.1
Ac009562.1
Ac009804.1
Ac009879.2
Ac009950.1
Ac010186.1
Ac010203.2
Ac010240.3
Ac010245.2
Ac010297.1
Ac010319.5
Ac010333.3
Ac010422.1
Ac010507.2
Ac010619.2
Ac010654.1
Ac010761.3
Ac010761.5
Ac010834.1
Ac010900.1
Ac010931.3
Ac010973.1
Ac010997.2
Ac011287.1
Ac011444.2
Ac011462.2
Ac011462.4
Ac011471.4
Ac011510.1
Ac011529.1
Ac011530.1
Ac011603.1
Ac011676.5
Ac011773.1
Ac011773.3
Ac011825.3
Ac011840.2
Ac011933.3
Ac012065.4
Ac012087.1
Ac012100.1
Ac012184.3
Ac012306.2
Ac012417.1
Ac012456.1
Ac012456.2
Ac012507.1
Ac012645.3
Ac012668.3
Ac012673.1
Ac012676.3
Ac013244.1
Ac013717.1
Ac013726.1
Ac013731.1
Ac015468.1
Ac015468.2
Ac015468.3
Ac015813.1
Ac015813.2
Ac015813.7
Ac015909.1
Ac015909.5
Ac015911.9
Ac016026.1
Ac016229.2
Ac016493.1
Ac016571.1
Ac016629.1
Ac016629.3
Ac016696.1
Ac016769.2
Ac016831.7
Ac016876.2
Ac016876.3
Ac016888.1
Ac016957.1
Ac016957.2
Ac018521.6
Ac018521.7
Ac018552.1
Ac018761.3
Ac018880.1
Ac018926.3
Ac018931.1
Ac019069.1
Ac019080.1
Ac019117.3
Ac019127.1
Ac019193.1
Ac019197.1
Ac019254.1
Ac019349.1
Ac020558.1
Ac020658.6
Ac020658.7
Ac020763.1
Ac020765.3
Ac020892.2
Ac020910.4
Ac020913.2
Ac020915.1
Ac020922.4
Ac020928.2
Ac020928.3
Ac021016.3
Ac021106.2
Ac021422.1
Ac022075.1
Ac022098.1
Ac022144.1
Ac022167.4
Ac022182.1
Ac022217.3
Ac022336.2
Ac022400.2
Ac022400.6
Ac022400.8
Ac022413.1
Ac022509.4
Ac022613.2
Ac022784.1
Ac022816.1
Ac022966.1
Ac023050.1
Ac023194.3
Ac023644.1
Ac023906.3
Ac023906.4
Ac024293.1
Ac024475.4
Ac024580.2
Ac024610.2
Ac024941.2
Ac025031.2
Ac025034.2
Ac025262.3
Ac025279.1
Ac025280.1
Ac025419.1
Ac025442.1
Ac025524.2
Ac025754.1
Ac026316.1
Ac026410.3
Ac026458.2
Ac026620.1
Ac026786.1
Ac026803.2
Ac027279.2
Ac027559.1
Ac027801.4
Ac035139.1
Ac040169.1
Ac040904.1
Ac040977.1
Ac044860.2
Ac048337.1
Ac051619.4
Ac051619.9
Ac051649.1
Ac053527.1
Ac063976.1
Ac064807.1
Ac064875.1
Ac067930.4
Ac067945.3
Ac068385.1
Ac068631.1
Ac068724.3
Ac068790.2
Ac068790.8
Ac069200.1
Ac069209.1
Ac069234.3
Ac069281.2
Ac069360.1
Ac073107.2
Ac073332.1
Ac073367.1
Ac073578.4
Ac073592.8
Ac073842.1
Ac073900.1
Ac073957.1
Ac074117.1
Ac074351.1
Ac074366.1
Ac076966.1
Ac078850.2
Ac078881.2
Ac079061.1
Ac079305.1
Ac079466.1
Ac079741.1
Ac079807.1
Ac079848.1
Ac080038.1
Ac080080.1
Ac080112.2
Ac082651.4
Ac083798.1
Ac083798.2
Ac083801.2
Ac083805.3
Ac083843.2
Ac083855.1
Ac083873.1
Ac083949.1
Ac084211.1
Ac084781.1
Ac084781.2
Ac084871.2
Ac084879.1
Ac087273.1
Ac087289.1
Ac087289.3
Ac087289.4
Ac087289.6
Ac087362.1
Ac087379.1
Ac087393.3
Ac087442.1
Ac087477.2
Ac087491.1
Ac087518.1
Ac087521.1
Ac087521.3
Ac087588.1
Ac087645.2
Ac087664.3
Ac087752.3
Ac089999.1
Ac090023.1
Ac090114.2
Ac090164.4
Ac090192.2
Ac090360.1
Ac090502.1
Ac090502.4
Ac090607.5
Ac090617.4
Ac090772.2
Ac090844.2
Ac090952.1
Ac091057.6
Ac091180.2
Ac091212.1
Ac091729.3
Ac091965.1
Ac091973.1
Ac092053.2
Ac092070.1
Ac092115.1
Ac092123.1
Ac092159.2
Ac092287.1
Ac092296.2
Ac092384.2
Ac092645.1
Ac092720.1
Ac092724.1
Ac092881.1
Ac092944.1
Ac092953.2
Ac093157.1
Ac093249.5
Ac093367.1
Ac093424.1
Ac093484.4
Ac093495.1
Ac093535.1
Ac093732.1
Ac093732.2
Ac093734.1
Ac093766.1
Ac093911.1
Ac095057.1
Ac095057.2
Ac096540.1
Ac096734.2
Ac096887.1
Ac096887.2
Ac097103.2
Ac097512.1
Ac097534.2
Ac097634.1
Ac097641.2
Ac097658.1
Ac098479.1
Ac098799.3
Ac098820.1
Ac098828.2
Ac098829.1
Ac098934.2
Ac099344.1
Ac099518.1
Ac099518.5
Ac099563.1
Ac099782.2
Ac100775.1
Ac100793.4
Ac100801.1
Ac100802.1
Ac100810.1
Ac100812.1
Ac100830.2
Ac102953.1
Ac103810.1
Ac103810.3
Ac103851.1
Ac103876.1
Ac103988.1
Ac104071.1
Ac104109.2
Ac104534.1
Ac104564.2
Ac104564.4
Ac104695.4
Ac104958.2
Ac105020.2
Ac105265.2
Ac105275.1
Ac105277.1
Ac105345.2
Ac106028.2
Ac106028.5
Ac106038.1
Ac107016.1
Ac107223.1
Ac107294.1
Ac107909.2
Ac107959.3
Ac107990.1
Ac108002.1
Ac108002.2
Ac108134.4
Ac108676.1
Ac108738.1
Ac108868.1
Ac108868.2
Ac110285.7
Ac110768.1
Ac111149.2
Ac112907.2
Ac113189.1
Ac113208.1
Ac114291.1
Ac114763.1
Ac116366.1
Ac116914.2
Ac117382.2
Ac118344.1
Ac118553.2
Ac119677.1
Ac120057.2
Ac120349.2
Ac122713.1
Ac123767.1
Ac124016.1
Ac124067.1
Ac124068.2
Ac124276.1
Ac124276.2
Ac124947.1
Ac124947.2
Ac125494.3
Ac125603.3
Ac126614.1
Ac126615.2
Ac127024.2
Ac127070.1
Ac128709.2
Ac129492.1
Ac131097.2
Ac132008.2
Ac132872.2
Ac132938.3
Ac132938.5
Ac134043.1
Ac135178.6
Ac136443.5
Ac136624.3
Ac137834.1
Ac137936.1
Ac138123.1
Ac138123.2
Ac138150.1
Ac138207.9
Ac138474.1
Ac138696.2
Ac139099.3
Ac139453.1
Ac145207.4
Ac145285.6
Ac148476.1
Ac211486.4
Ac231533.1
Ac233290.2
Ac233702.5
Ac234582.1
Ac234781.1
Ac239800.2
Ac242988.2
Ac243547.1
Ac243836.1
Ac245014.3
Ac245100.3
Ac245519.1
Ac245519.2
Acaa1
Acacb
Acad10
Acbd4
Acbd6
Ackr2
Acly
Acot13
Acox1
Acox2
Acp6
Acsbg1
Acsf2
Acsf3
Acsl3
Acsm1
Acsm3
Acsm4
Acss2
Actl6b
Actn4
Acvrl1
Acy1
Acyp2
Adam9
Adamts14
Adap1
Adarb1
Adck5
Adcy3
Adcy7
Add1
Add3
Adgb
Adgrd1
Adgre5
Adgrf3
Adgrf4
Adgrg3
Adgrg6
Adgrl1
Adipor1
Adipor2
Adm
Adora2b
Adpgk-as1
Adprhl1
Adra1a
Adrm1
Adssl1
Aebp2
Af107885.2
Af111169.3
Af235103.2
Af241728.1
Afap1
Afap1l1
Aff1
Afg1l
Afp
Agbl2
Agk
Agpat1
Agpat3
Agpat5
Agtrap
Ahcyl1
Ahr
Ahsg
Ahsp
Aifm1p1
Aig1
Aimp1
Aip
Aj009632.2
Ajuba
Ak4
Akap10
Akap13
Akap2
Akap8l
Akr1b1
Akr1c1
Akr1c2
Akr1c3
Akr1d1
Akt1s1
Akt2
Al008718.2
Al008726.1
Al009028.1
Al021068.1
Al021393.1
Al021546.1
Al021578.1
Al022069.2
Al022237.1
Al022312.1
Al022318.4
Al022319.1
Al022323.1
Al022331.1
Al022345.4
Al023755.1
Al023806.3
Al031123.1
Al031123.2
Al031428.1
Al031590.1
Al031710.2
Al031847.2
Al031848.2
Al031963.2
Al034374.1
Al034397.2
Al034548.1
Al035078.4
Al035252.3
Al035410.1
Al035420.2
Al035458.2
Al035460.1
Al049557.1
Al049796.1
Al049830.3
Al078590.1
Al079342.3
Al080273.1
Al096828.3
Al109614.1
Al109918.1
Al109918.3
Al110118.2
Al118508.2
Al121603.2
Al121749.1
Al121759.2
Al121772.1
Al121835.2
Al121949.3
Al121992.1
Al121999.1
Al132639.3
Al132709.1
Al132780.2
Al132857.1
Al133410.2
Al133410.3
Al133547.1
Al135791.1
Al135838.1
Al135905.2
Al136141.1
Al136295.1
Al136380.1
Al136982.5
Al137026.1
Al137078.1
Al137186.2
Al137247.1
Al137792.1
Al137793.2
Al137802.1
Al137847.2
Al138693.1
Al138733.1
Al138762.1
Al138781.1
Al138889.1
Al138900.2
Al138960.1
Al139035.1
Al139089.1
Al139099.3
Al139220.2
Al139353.2
Al157371.2
Al157902.2
Al157935.1
Al158212.2
Al158800.1
Al158847.1
Al159169.1
Al160314.2
Al160408.2
Al161644.1
Al161668.1
Al162231.3
Al162377.1
Al162385.1
Al162431.4
Al162727.3
Al163636.2
Al353764.1
Al354707.1
Al354710.1
Al354811.1
Al354920.1
Al354989.2
Al355075.1
Al355076.1
Al355377.1
Al355377.2
Al355472.1
Al355472.2
Al355480.4
Al355516.1
Al355598.1
Al355798.1
Al355916.2
Al355916.3
Al356756.1
Al357060.1
Al357075.2
Al357078.1
Al358113.1
Al358334.2
Al358394.2
Al358394.3
Al358472.2
Al358472.5
Al358613.2
Al359397.1
Al359636.2
Al359644.1
Al360181.3
Al365356.3
Al390729.1
Al391262.1
Al391832.2
Al391832.3
Al445183.1
Al445224.1
Al450468.2
Al451074.4
Al451165.1
Al512274.1
Al512306.2
Al512430.3
Al512598.1
Al512599.1
Al512662.2
Al512791.2
Al513124.1
Al513314.2
Al513523.3
Al589642.1
Al589765.3
Al590004.2
Al590068.1
Al590068.3
Al590226.2
Al590327.1
Al590385.1
Al590705.2
Al590764.1
Al591122.1
Al591368.1
Al591806.1
Al591806.2
Al591896.1
Al592295.2
Al592295.4
Al592310.1
Al592431.1
Al603832.2
Al603832.3
Al627171.1
Al627422.2
Al645608.2
Al672291.1
Al691477.1
Al732314.6
Al928654.3
Alb
Aldh16a1
Aldh18a1
Aldh1a2
Aldh3b1
Aldh5a1
Alg11
Alg1l13p
Alg3
Alg9
Alox12-as1
Ambra1
Amfr
Ammecr1
Ampd3
Amz2p2
Anapc16
Anapc5
Ang
Angptl4
Angptl6
Ankdd1b
Ankhd1
Ankhd1-eif4ebp3
Ankle1
Ankrd13a
Ankrd13b
Ankrd20a21p
Ankrd36
Ankrd55
Anks1b
Anln
Ano7
Antxrl
Anxa2r
Anxa3
Anxa4
Anxa6
Aoah-it1
Ap000240.1
Ap000350.1
Ap000436.1
Ap000442.2
Ap000446.1
Ap000640.2
Ap000662.1
Ap000688.4
Ap000695.1
Ap000753.1
Ap000769.2
Ap000812.5
Ap000866.1
Ap000892.1
Ap000936.1
Ap000941.1
Ap000944.1
Ap001052.1
Ap001107.5
Ap001124.1
Ap001267.4
Ap001330.3
Ap001363.2
Ap001830.1
Ap001893.3
Ap001962.1
Ap002026.1
Ap002360.2
Ap002852.1
Ap002892.2
Ap002992.1
Ap003028.1
Ap003038.1
Ap003041.1
Ap003066.1
Ap003066.2
Ap003108.2
Ap003396.3
Ap003419.3
Ap003469.3
Ap003498.2
Ap003499.2
Ap003733.4
Ap003781.1
Ap005264.4
Ap005264.5
Ap005329.3
Ap006248.3
Ap006248.5
Ap1g1
Ap1m1
Ap1m2
Ap2s1
Ap3m2
Ap3s1
Apaf1
Apobec3b
Apobec3c
Apoc1
Apoc2
Apoe
Apol3
Appl1
Appl2
Aqp1
Aqp10
Aqp8
Arel1
Arf4
Arf4-as1
Arf5
Arfrp1
Argfxp2
Arhgap11b
Arhgap12
Arhgap23
Arhgap25
Arhgap27
Arhgap28
Arhgap33
Arhgap39
Arhgap45
Arhgap5
Arhgap6
Arhgap8
Arhgap9
Arhgef1
Arhgef12
Arhgef15
Arhgef18
Arhgef28
Arid1a
Arid2
Arih2
Arl5a
Arl6ip4
Arl6ip6
Arl8b
Armc1
Armc2
Armc8
Armc9
Armh4
Arntl2
Arpc1a
Arpc5l
Arrdc2
Arrdc3-as1
Arsb
Asah1
Asah2b
Asap1
Asb3
Ascc2
Asf1a
Asic4
Asmtl
Asmtl-as1
Aspa
Asph
Ass1
Atad2b
Atf4
Atf7ip2
Atg13
Atg16l2
Atg4d
Atg9a
Atg9b
Atp11a
Atp2b1
Atp2b4
Atp2c1
Atp5f1d
Atp5mc1
Atp5pb
Atp6v0a1
Atp7b
Atp8b1
Atpaf2
Atrip
Atxn1
Atxn2
Atxn2l
Atxn7
Atxn7l2
Avl9
Avpr2
Axl
Azgp1p1
Azin1-as1
Azu1
B3gnt10
B3gnt5
B4galnt1
B4galnt3
B4galt4
B4galt7
B9d1
Bach2
Bad
Bag6
Bahcc1
Baiap2
Banp
Baz2b
Bbox1
Bbs4
Bbx
Bcam
Bcar1
Bcar4
Bcat2
Bckdha
Bckdk
Bcl2l2
Bcl2l2-pabpn1
Bcl3
Bcrp3
Bdh1
Best3
Bhlha15
Bhlhe40
Bicd1
Bicra
Bin2
Birc3
Birc5
Bloc1s3
Blvra
Bmf
Bmp4
Bms1p21
Bms1p4
Bok-as1
Bola1
Bola2p1
Bola3-as1
Borcs7
Borcs7-asmt
Bpgm
Bphl
Brcc3
Brd2
Brd3os
Brms1l
Brpf1
Brsk1
Brwd1-as1
Brwd1-as2
Bsg
Bsn-as1
Btf3
Btf3l4
Bx323046.1
Bx537318.1
C10orf55
C10orf88
C11orf1
C11orf68
C11orf94
C11orf98
C12orf10
C14orf119
C14orf180
C15orf53
C15orf56
C16orf70
C17orf49
C17orf53
C17orf99
C18orf21
C18orf32
C18orf65
C19orf33
C1orf100
C1orf105
C1orf53
C1orf61
C1orf87
C1rl
C2
C20orf141
C21orf62-as1
C2cd3
C2cd4d
C2orf16
C2orf50
C2orf74
C2orf92
C3
C3orf38
C5ar2
C5orf22
C5orf24
C5orf30
C5orf66-as2
C7
C8g
C8orf31
C9orf3
Cabin1
Cables1
Cacna1c
Cacna1d
Cacnb3
Cacnb4
Calcoco2
Cald1
Calm1
Calm2
Camsap2
Cap1
Capn1
Capn10
Capn11
Capn12
Capn13
Capn15
Capn8
Capza2
Card8
Carm1
Carmil1
Carns1
Cars2
Casc3
Casc4
Casd1
Cask
Cass4
Cast
Castor1
Cat
Catsper2p1
Cav1
Cbll1
Cbln3
Cbr4
Cbx6
Cc2d2a
Ccdc115
Ccdc125
Ccdc130
Ccdc144nl-as1
Ccdc149
Ccdc15
Ccdc159
Ccdc162p
Ccdc180
Ccdc18-as1
Ccdc26
Ccdc32
Ccdc50
Ccdc68
Ccdc70
Ccdc74a
Ccdc82
Ccdc88c
Ccdc9b
Ccin
Ccl20
Ccn1
Ccnd1
Ccnd3
Ccng2
Ccnh
Ccnt1
Ccnyl1
Ccr4
Ccr7
Ccrl2
Ccser2
Cct3
Cct6a
Ccz1
Cd164l2
Cd209
Cd226
Cd27-as1
Cd33
Cd3g
Cd48
Cd55
Cd84
Cdc37l1
Cdc37l1-dt
Cdc42bpg
Cdc42ep3
Cdc42ep4
Cdca2
Cdca7
Cdhr1
Cdhr3
Cdhr4
Cdk1
Cdk12
Cdk4
Cdk9
Cdkl1
Cdkl2
Cdkl5
Cdkn2c
Cdv3
Cdx2
Cdyl
Ceacam20
Ceacam21
Cebpd
Cecr2
Cel
Cela2a
Cela2b
Cela3a
Celf2
Celsr1
Cenpbd1p1
Cenph
Cenpp
Cep152
Cep164p1
Cep170b
Cep192
Cep295
Cep68
Cep85
Cep95
Cep97
Cept1
Cerna3
Cers4
Cers6-as1
Cfap161
Cfap221
Cfap36
Cfap69
Cfap97
Cfb
Cfl1p4
Cfl1p5
Cfl1p8
Cflar
Cflar-as1
Cgb3
Chaf1a
Chchd2p1
Chchd2p6
Chchd2p7
Chd6
Chek1
Chi3l2
Chmp6
Chn2
Chp1
Chpt1
Chrna2
Chrna5
Chrnb1
Chst1
Chtf18
Ciao2a
Ciao2b
Cic
Ciita
Cir1
Cirbp
Ckap2l
Ckb
Cks1b
Clcn3
Clcn5
Cldn1
Cldn10-as1
Cldn12
Cldn15
Cldn16
Cldn4
Cldn7
Clec16a
Clec2d
Clecl1
Clic4
Clip1
Clip2
Clns1a
Clp1
Cltc
Cltcl1
Cmpk2
Cmtm3
Cndp2
Cnih3
Cnn1
Cnn2
Cnot10
Cnot4
Cnrip1
Cnst
Cntrl
Coa1
Coasy
Cobll1
Col27a1
Col4a2
Col6a4p2
Colca2
Commd1
Cops5
Cops7a
Cops7b
Copz1
Coq2
Coq4
Coq8a
Coq8b
Coro1a
Coro1b
Coro1c
Cox15
Cox20
Cox6a1
Cox6cp5
Cp
Cped1
Cplane2
Cpm
Cpne5
Cpne7
Cpne8
Cpq
Cpt1c
Cracr2b
Cradd
Crb1
Crb3
Creb1
Creb3l2
Crebl2
Crebrf
Creg1
Crim1
Crip1
Crls1
Crocc
Croccp4
Crtc3-as1
Crygs
Cryzl1
Csde1
Csf1
Csf1r
Csmd1
Csnk2a1
Cstf1
Cstf3-dt
Ctdnep1
Ctdsp1
Ctf1
Cthrc1
Ctnna1
Ctnna2
Ctnnb1
Ctns
Ctsa
Cttnbp2
Ctu2
Cul2
Cul4a
Cux1
Cwc25
Cxorf40a
Cxxc4-as1
Cyb561
Cyb5a
Cyb5b
Cyfip1
Cyhr1
Cyp26a1
Cyp2w1
Cyp3a5
Cyp3a7
Cyp4f12
Cyp4f23p
Cyp4f3
Cyp4v2
Cyp51a1-as1
Cyp8b1
Cyth2
Cytor
Daam1
Dancr
Dapk1
Dapk1-it1
Dapk2
Daxx
Dbr1
Dcaf10
Dcaf13
Dcaf15
Dcakd
Dcbld1
Dcn
Dcst2
Dcstamp
Dctn5
Dcun1d1
Dcun1d4
Dcxr-dt
Ddias
Ddit4
Ddit4-as1
Ddo
Ddx11
Ddx42
Ddx5
Ddx52
Ddx56
Decr2
Dedd2
Def8
Defb124
Dennd1b
Dennd3
Denr
Depdc5
Derl1
Dgat1
Dgat2
Dgat2l7p
Dgka
Dgkd
Dgkz
Dglucy
Dhcr24-dt
Dhodh
Dhrs4-as1
Dhx9
Diablo
Dio1
Dipk1a
Dis3l
Dixdc1
Dlat
Dlc1
Dleu1
Dlg5-as1
Dlgap1
Dlgap4
Dlgap4-as1
Dlst
Dlx2
Dlx6
Dm1-as
Dmac2
Dmac2l
Dmap1
Dmbx1
Dmpk
Dmrtc2
Dmxl1
Dnaaf5
Dnaja3
Dnaja4
Dnajb1
Dnajb11
Dnajb13
Dnajb2
Dnajb5
Dnajb9
Dnajc10
Dnajc16
Dnajc19p6
Dnal1
Dnhd1
Dnm1
Dnm1l
Dnm2
Dnmbp
Dnmt3a
Dnpep
Dock2
Dock5
Dock6
Dock7
Dok2
Dok3
Dpf2
Dph6-dt
Dpp9
Dpy30
Dpysl5
Drap1
Drc7
Drg2
Dscr9
Dsg1-as1
Dst
Dtwd1
Duox2
Dus2
Dus4l
Dusp5
Dusp6
Dvl3
Dxo
Dync1i2
Dync2li1
Dynll1p4
Dyrk1a
Dysf
E2f3
E2f4
E2f5
Ece1
Echdc2
Eci2
Ecm1
Ect2
Eddm13
Eef1a1p25
Eef1a1p7
Eef1gp7
Efcab14-as1
Efcab5
Efl1p1
Efna1
Efna3
Egfl7
Egln2
Ehbp1l1
Ehd1
Ehf
Ehmt1
Eif2ak1
Eif2ak2
Eif3l
Eif4a1
Eif4e
Eif4e3
Eif4ep2
Eif4ep3
Eif5
Elf3
Elfn1-as1
Elmo2
Elp6
Emc1-as1
Emc3-as1
Emc6
Eml4
Enam
Engase
Eno3
Enpp3
Enpp7p2
Ensa
Entpd4
Entpd6
Entpd8
Epb41
Epb41l1
Epb41l5
Epc2
Epcam
Epdr1
Epha1
Epha1-as1
Ephb4
Epn2
Eps15l1
Eps8l1
Erbin
Erc1
Ercc1
Ercc2
Ercc4
Ergic1
Ergic3
Erich6-as1
Ermap
Erve-1
Esco2
Esyt1
Ets2
Etv2
Etv4
Etv5
Eva1b
Eva1c
Exoc3l4
Exoc4
Exph5
Extl3
Ezh1
Ezr-as1
Fabp12
Fads1
Fah
Fahd1
Fahd2a
Faim2
Fam102a
Fam129b
Fam131a
Fam135a
Fam138c
Fam13a
Fam153a
Fam162a
Fam171b
Fam174b
Fam189a1
Fam193b
Fam204bp
Fam20b
Fam216a
Fam219a
Fam228b
Fam234a
Fam234b
Fam25e
Fam25g
Fam57b
Fam71d
Fam83a
Fam83f
Fam84a
Fam86b3p
Fam87b
Fam98b
Fam9c
Fancg
Fank1
Farp1
Farp2
Fat4
Faxdc2
Fbln2
Fbp2p1
Fbxo22
Fbxo27
Fbxo31
Fbxo32
Fbxo34
Fbxo36
Fbxo38
Fbxo45
Fbxw2
Fbxw7
Fcer1a
Fcgr3b
Fcrlb
Fdft1
Fdps
Fermt3
Fev
Fgd4
Fgd5
Fgd6
Fgf2
Fgf21
Fgf22
Fgfr1op2
Fgfr4
Fggy
Fkbp2
Fkbp4
Fkbp9
Flnb
Flnb-as1
Flt3lg
Flvcr2
Fnbp1l
Fnbp4
Fnip1
Fntb
Fo393414.1
Folr3
Fosb
Fosl1
Fosl2
Foxh1
Foxk1
Foxk2
Foxn2
Foxn3-as1
Foxn4
Foxo3
Foxo4
Foxp4
Fp325332.1
Fpgs
Fras1
Frat1
Frg2fp
Frmd5
Fry
Fstl3
Ftcd
Fth1
Fth1p11
Fth1p12
Ftx
Fus
Fxn
Fxyd3
Fxyd5
Fyco1
Fzd3
Fzd7
Fzd9
Gaa
Gab1
Gabarap
Gabbr1
Gabpb2
Gad1
Galk2
Galm
Galnt10
Galnt14
Galnt2
Galnt7
Galntl5
Galt
Ganc
Gapdhp14
Gapdhp20
Gapdhp37
Gapdhp61
Gapdhp73
Gapvd1
Garnl3
Gas2
Gas2l1
Gasal1
Gata4
Gatad2a
Gbgt1
Gcat
Gcnt1p5
Gcnt2
Gda
Gdf11
Gdf15
Gdf2
Get4
Gfap
Gfi1b
Gfm1
Gfpt2
Ggps1
Ggt1
Gigyf1
Gigyf2
Gins3
Gins4
Gjb7
Gjd4
Glb1
Glb1l2
Glb1l3
Glce
Glipr2
Glra1
Gls
Glt8d1
Glyctk
Glyctk-as1
Glyr1
Gnai1
Gnai2
Gnas
Gnb2
Gnb3
Gnb5
Gne
Gns
Golga1
Gpalpp1
Gpatch11
Gpatch8
Gpbp1l1
Gpc2
Gpc3
Gpd2
Gpn3
Gpnmb
Gpr107
Gpr137
Gpr146
Gpr160
Gpr35
Gpr55
Gpr75-asb3
Gpr89a
Gpr89b
Gpsm3
Gpx3
Gramd1a
Gramd1c
Gramd2a
Gramd2b
Grap2
Grb7
Greb1
Grhpr
Grin2b
Grip1
Grk1
Grm4
Grpel2
Grxcr2
Gsc2
Gsdma
Gse1
Gsk3a
Gsta7p
Gsta8p
Gstcd
Gstk1
Gstm5
Gsto1
Gsto2
Gstz1
Gtdc1
Gtf2e1
Gtf2h1
Gtf2h4
Gtf2ird1
Gtf2ird2
Gtf3a
Gtf3c1
Gtpbp3
Guk1
Gulp1
Gusbp5
Gxylt1
Gxylt2
Gyg1p1
Gzf1
H1f0
H1fx-as1
H2afv
H2afvp1
H6pd
Hadhb
Hand2-as1
Hars
Haspin
Hbb
Hbs1l
Hcar1
Hcfc1-as1
Hcfc1r1
Hcg11
Hcg14
Hcg20
Hdac11
Hdac3
Hdac4-as1
Hdac6
Hdac8
Heatr4
Heatr5b
Hecw2-as1
Hells
Helz
Heph
Herc2
Herc2p2
Herc2p9
Herpud2
Hes1
Hexa
Hexim1
Hhex
Hhip
Hif1an
Hint2
Hist1h1b
Hist1h1e
Hist1h2ac
Hist1h2al
Hist1h2aps5
Hist1h2bc
Hist1h2bd
Hist1h3c
Hist1h3i
Hist1h4c
Hist1h4j
Hist1h4k
Hist1h4l
Hk2
Hltf-as1
Hm13-it1
Hmbs
Hmg20a
Hmgb1p7
Hmgb3p32
Hmgn1p30
Hmgn1p33
Hmgn2
Hmgn4
Hmgxb3
Hnf4a
Hnmt
Hnrnpa1
Hnrnpa3p11
Hnrnpcp9
Hnrnpd
Hnrnph1
Hnrnpmp2
Hnrnpr
Homer2
Hoxa-as2
Hoxb3
Hoxb-as2
Hp
Hpgd
Hpn
Hps6
Hpse2
Hr
Hrc
Hs2st1
Hsbp1l1
Hscb
Hsd11b2
Hsd17b7p2
Hsdl2
Hsf1
Hsp90b1
Hspb2-c11orf52
Hspb7
Hspe1
Hspe1-mob4
Htd2
Htr4
Htra2
Hyal1
Hyal2
Hyal3
Iars2
Ica1l
Icam3
Id2
Idh3a
Ifi16
Ifrd1
Ift122
Ift80
Igf1r
Igf2bp3
Igfbp7-as1
Igflr1
Igsf23
Igsf3
Igsf6
Ikbkg
Il10
Il15ra
Il17rc
Il18r1
Il18rap
Il1b
Il1r1
Il1rap
Il1rl1
Il2rb
Il6
Il6r
Il9r
Ilf3
Imp3
Imp4
Impa1
Impa2
Impdh1p3
Ing1
Ing2
Ino80b
Ino80b-wbp1
Ino80c
Inpp5f
Insig2
Ints1
Ints10
Ints3
Ip6k1
Ipo11
Ipo13
Iqcf2
Iqch-as1
Iqck
Iqgap2
Iqgap3
Iqsec1
Iqsec2
Iqsec3
Irf2
Irf2bp2
Irs3p
Iscu
Isg15
Isg20
Isl2
Islr2
Ispd-as1
Ist1
Isx
Itfg2
Itfg2-as1
Itgad
Itgae
Itgax
Itgb1
Itgb1bp2
Itgb1-dt
Itgb2
Itgb5
Itln2
Itpka
Itpr1
Itsn2
Jarid2
Jchain
Jmjd1c-as1
Jmjd4
Jph4
Jpx
Kalrn
Kansl1-as1
Kat14
Kat5
Kat7
Kat8
Kazn
Kbtbd2
Kbtbd8
Kcnip2
Kcnq4
Kcnrg
Kcp
Kctd15
Kdf1
Kdm1a
Kdm3a
Kdm4c
Khdc1l
Khdrbs3
Khk
Kiaa1324
Kiaa1586
Kiaa1671
Kiaa1958
Kiaa2026
Kif9
Kir3dl2
Kirrel2
Klf13
Klf16
Klf17p1
Klf3
Klf6
Klhdc1
Klhdc7a
Klhdc7b
Klhdc8a
Klhdc8b
Klhdc9
Klhl18
Klhl35
Klhl40
Klk11
Klk15
Klrg2
Kmt2a
Kmt2d
Kmt2e
Kmt5a
Kmt5c
Kncn
Kng1
Knop1
Kpnb1
Krba1
Krt10
Krt13
Krt18p41
Krt18p59
Krt78
Krt8
Krt8p13
Krt8p42
Krtap4-1
Krtcap3
Ksr1
Kxd1
L3mbtl1
Lactb2
Lamtor2
Lamtor5-as1
Lancl2
Larp1
Larp1b
Larp4
Lbhd1
Lbx2-as1
Lck
Lcp1
Ldlr
Leng8
Lepr
Leprot
Leprotl1
Letm2
Letmd1
Lfng
Lgals1
Lgals12
Lgr4
Lgr6
Lhfpl2
Lhfpl4
Lhpp
Lig3
Lilrb3
Limch1
Lims1
Lims2
Linc00254
Linc00278
Linc00324
Linc00337
Linc00431
Linc00449
Linc00467
Linc00475
Linc00501
Linc00511
Linc00520
Linc00605
Linc00607
Linc00635
Linc00649
Linc00690
Linc00844
Linc00868
Linc00869
Linc00881
Linc00910
Linc00920
Linc00933
Linc00942
Linc00957
Linc00964
Linc00974
Linc00996
Linc01002
Linc01003
Linc01088
Linc01097
Linc01118
Linc01119
Linc01128
Linc01132
Linc01140
Linc01146
Linc01160
Linc01170
Linc01215
Linc01237
Linc01238
Linc01270
Linc01293
Linc01300
Linc01301
Linc01332
Linc01358
Linc01366
Linc01433
Linc01517
Linc01521
Linc01554
Linc01578
Linc01583
Linc01619
Linc01627
Linc01629
Linc01672
Linc01719
Linc01730
Linc01825
Linc01836
Linc01888
Linc01890
Linc01909
Linc01910
Linc01952
Linc01992
Linc02018
Linc02028
Linc02062
Linc02071
Linc02073
Linc02136
Linc02138
Linc02156
Linc02163
Linc02183
Linc02243
Linc02288
Linc02356
Linc02372
Linc02384
Linc02413
Linc02455
Linc02456
Linc02499
Linc02577
Linc02579
Linc02616
Lingo3
Lipc
Livar
Llgl2
Llph-dt
Lman1l
Lmo7
Lncnef
Lnpep
Lnpk
Loh12cr2
Lonp1
Lonrf3
Loxl3
Lpgat1-as1
Lrba
Lrig1
Lrmda
Lrp1
Lrp5
Lrpprc
Lrr1
Lrrc1
Lrrc10
Lrrc27
Lrrc34p2
Lrrc37a
Lrrc37a17p
Lrrc37a5p
Lrrc37a9p
Lrrc41
Lrrc45
Lrrc63
Lrrc8a
Lrrc8b
Lrrc8e
Lrrc9
Lrtomt
Lsm14a
Lsm2
Lsm4
Lsmem1
Lsp1
Lsp1p2
Lsr
Ltbp1
Ltbp4
Ltn1
Luc7l3
Ly9
Lypla2
Lyrm1
Lyz
Lztr1
Mab21l3
Macf1
Macrod1
Mad1l1
Madcam1
Mafg-dt
Mafk
Mak16
Malat1
Man1b1-dt
Man2a2
Maoa
Map3k10
Map3k8
Map4k3-dt
Map7d1
Mapk10
Mapk13
Mapk14
Mapk6
Mapk6-dt
Mapk8ip3
Mapkapk5-as1
March2
Mark2p17
Mark4
Mars
Mast3
Mast4
Matn1-as1
Mau2
Mb
Mbd5
Mbd6
Mblac1
Mbnl1
Mcc
Mccc2
Mcf2l2
Mcm4
Mcm7
Mcoln1
Mcrip1
Mctp1
Mdga1
Mdk
Mdm2
Mdm4
Mecom
Med15
Med25
Med29
Mef2a
Mef2bnbp1
Mef2c-as1
Megf11
Meig1
Meiob
Meltf
Mepe
Mesp1
Mesp2
Mest
Metap1d
Mettl17
Mettl25
Mettl9
Mfn1
Mfsd1
Mfsd2b
Mfsd6
Mgat5
Mgme1
Mgrn1
Mgst1
Mgst2
Mgst3
Mia2
Mia3
Mical2
Midn
Mief1
Milr1
Mindy1
Mindy2
Miox
Mipol1
Mir1183
Mir1205
Mir1208
Mir1265
Mir1281
Mir1284
Mir1302-8
Mir1307
Mir1470
Mir148b
Mir155
Mir182
Mir1915
Mir192
Mir194-2hg
Mir202
Mir202hg
Mir205hg
Mir25
Mir2861
Mir29b2chg
Mir3124
Mir320a
Mir326
Mir335
Mir3615
Mir3652
Mir3674
Mir3681hg
Mir3918
Mir3926-1
Mir3926-2
Mir3929
Mir3960
Mir4252
Mir4258
Mir4276
Mir4301
Mir4422hg
Mir4437
Mir4443
Mir4449
Mir4470
Mir4472-2
Mir4479
Mir4487
Mir4651
Mir4690
Mir4692
Mir4698
Mir4706
Mir4729
Mir4734
Mir4740
Mir4999
Mir5000
Mir5003
Mir513b
Mir5188
Mir5189
Mir548at
Mir548aw
Mir548b
Mir5588
Mir5702
Mir612
Mir632
Mir639
Mir647
Mir648
Mir6502
Mir6508
Mir6721
Mir6732
Mir6737
Mir6753
Mir6774
Mir6787
Mir6789
Mir6833
Mir6848
Mir6860
Mir6890
Mir6892
Mir7114
Mir7158
Mir7703
Mir7848
Mir7849
Mir924
Mir92b
Mir93
Mir942
Mirlet7a1hg
Mkln1
Mknk1
Mkrn2
Mlh1
Mmadhc
Mmp24os
Mnd1
Morf4l1
Morn3
Mov10
Mov10l1
Mpdu1
Mpnd
Mpp1
Mpp6
Mpp7-dt
Mppe1
Mpv17
Mreg
Mrm1
Mrpl1
Mrpl2
Mrpl38
Mrpl40
Mrpl43
Mrpl58
Mrps11
Mrps18c
Mrps18cp4
Mrps25
Mrps27
Mrps36p2
Mrps7
Mrs2
Mrtfb
Ms4a4a
Msantd3
Msh3
Msh6
Msi2
Msl3
Msrb1
Mt1p1
Mta2
Mtbp
Mtco1p28
Mtco3p38
Mterf2
Mtfr1
Mtg1
Mthfd2
Mthfr
Mtmr7
Mtnd3p13
Mtnd3p7
Mtnd4lp10
Mtnd4lp24
Mtnd4lp26
Mtnd4p17
Mtnd4p34
Mtrr
Mtss1
Mturn
Muc19
Muc4
Mvd
Mvk
Mvp
Mxi1
Myadm
Myc
Myeov
Myl12a
Myl4
Myl6
Mylk
Mylpf
Myo18b
Myo1b
Myo1h
Myo3b-as1
Myo9b
Mzf1-as1
N4bp2l1
N4bp2l2-it2
NA
Naa20
Naa35
Naaa
Nabp2
Nadsyn1
Nanogp1
Napg
Napsb
Nars
Nasp
Nat14
Nav1
Nav2
Nbeal2
Nbpf1
Nbpf12
Ncf2
Ncf4-as1
Nck1-dt
Ncln
Ncoa6
Ncoa7
Ncor1
Ncr1
Ndc80
Ndel1
Ndfip1
Ndufa11
Ndufa2
Ndufa5
Ndufa6-dt
Ndufaf4p1
Ndufb3
Ndufb4p4
Ndufb5
Ndufs3
Ndufs7
Ndufv1
Ndufv2
Neat1
Necab2
Nedd4l
Nelfb
Net1
Nf1
Nfasc
Nfe2l3
Nfia
Nfia-as2
Nfix
Nfkb2
Nfkbia
Nfkbib
Nfkbiz
Nfx1
Nfya
Nfyc
Nip7
Nip7p1
Nipa2
Nipsnap1
Nkapd1
Nkapp1
Nkd1
Nlgn2
Nlk
Nlrp1
Nlrp10
Nlrp2
Nlrp7
Nlrx1
Nmd3
Nme1
Nme1-nme2
Nme2
Nme6
Nnmt
Nod2
Nodal
Nom1
Nop14
Nop14-as1
Nop56
Notch2
Notch2p1
Npc1
Nphp4
Npw
Nr1d2
Nr1h2
Nr2c2
Nr2f1
Nr2f2
Nr2f2-as1
Nr4a1
Nr4a3
Nr5a2
Nrbf2
Nrbp1
Nrir
Nrp1
Nrsn2
Nrxn2
Nsd3
Nt5dc4
Ntmt1
Ntrk1
Nubp1
Nucb1
Nucb2
Nudt7
Nuf2
Numbl
Nup133
Nup205
Nup50
Nup58
Nup62cl
Nup88
Nup93
Nxn
Oas2
Oaz1
Ociad1
Ocrl
Odc1-dt
Ogdh
Ogt
Ola1
Opa1
Optn
Or11g1p
Or11g2
Or2q1p
Or4c4p
Or4k17
Or51a9p
Or5bj1p
Or6e1p
Or7a1p
Or7e16p
Or8b2
Orc6
Osbp2
Osbpl8
Osbpl9
Oser1-dt
Osgin2
Otud1
Oxnad1
P2rx6
P3h3
P4htm
Pabpc1
Pabpc1p4
Pabpn1
Pacrgl
Pacsin1
Padi4
Pag1
Paip2
Pak6
Panx1
Panx2
Paox
Papln
Papolg
Papss2
Paqr9
Pard3
Parn
Parp10
Parp14
Parp2
Parp3
Paupar
Pax6
Pax8
Pax8-as1
Paxbp1-as1
Paxx
Pbrm1
Pbx1
Pc
Pcat14
Pcat6
Pcbp2
Pcca
Pccb
Pced1b-as1
Pcgf1
Pcgf3
Pcgf5
Pcif1
Pclaf
Pcm1
Pcmt1
Pcolce
Pcolce2
Pcsk4
Pcsk7
Pdcd10
Pdcd4
Pdcd6ip
Pde7a
Pde8a
Pdgfrb
Pdha1p1
Pdhx
Pdia5
Pdk3
Pdlim1
Pdlim7
Pdxdc1
Pdzd7
Pdzk1
Pdzk1p1
Pdzph1p
Pebp1
Pecam1
Pfdn4
Pfn1
Pgap1
Pgap3
Pgbd2
Pgf
Pgk1
Pglyrp4
Pgm3
Pgr
Phactr2
Phactr4
Phb2
Phbp3
Phc1
Phc3
Pheta1
Phf12
Phf13
Phf14
Phf20
Phf21a
Phf3
Phgdh
Phldb1
Phlpp1
Phyh
Pias4
Pigc
Pigh
Pigl
Pigq
Pigt
Pigx
Pih1d3
Pik3cb
Pik3r1
Pik3r2
Pik3r4
Pip5kl1
Pipox
Pitpnm2
Pitpnm3
Piwil2
Pkd2l1
Pkdcc
Pkp3
Pkp4
Pla2g4e
Pla2g6
Plagl1
Plau
Plbd2
Plcb3
Plce1-as1
Plcxd1
Plcz1
Pld1
Plekha7
Plekha8
Plekhb2
Plekhg6
Plekhj1
Plgla
Plin2
Plin3
Plk3
Plk5
Pllp
Plppr2
Plxna2
Pml
Pnck
Pnkd
Pnmt
Pnn
Pnpla1
Pnpla3
Pnpla5
Pnrc2
Pofut1
Poglut1
Polr1d
Polr2j
Polr3c
Polr3d
Polr3h
Pomt2
Pop5
Por
Porcn
Pot1-as1
Pou3f2
Ppa2
Ppara
Ppargc1a
Ppcdc
Ppfia1
Ppfia3
Ppfibp1
Ppfibp2
Ppia
Ppiap3
Ppiap6
Ppib
Ppig
Ppil4
Ppil6
Ppm1a
Ppm1b
Ppm1d
Ppm1j
Ppox
Ppp1cb
Ppp1r12b
Ppp1r15a
Ppp1r16a
Ppp1r1b
Ppp1r2
Ppp1r37
Ppp1r42
Ppp1r9a
Ppp2r1b
Ppp2r2a
Ppp2r5c
Ppp3cb
Ppp4r1
Ppt2
Ppt2-egfl8
Pqlc2
Prcc
Prdm10
Prdm7
Prdx3p2
Prdx5
Prkab2
Prkaca
Prkar1a
Prkce
Prkch
Prkcsh
Prkcz-as1
Prmt3
Prnp
Procr
Prom2
Proser3
Prpf4b
Prpf8
Prpsap1
Prr5
Prr5l
Prrc2b
Prrg2
Prss12
Prss16
Prss2
Prss23
Prss3p1
Prtn3
Prxl2b
Psma6
Psmb6
Psmb9
Psmc6
Psmd10
Psmd10p1
Psmd7
Psme2
Psmf1
Pstk
Pstpip2
Pten
Pter
Ptk2
Ptms
Ptp4a1
Ptp4a2
Ptpdc1
Ptpn12
Ptpn18
Ptpn2p1
Ptpra
Ptprg
Ptprr
Pusl1
Pvalef
Pvr
Pycr1
Pydc1
Qars
Qki
Qrich1
R3hdm2
Rab11a
Rab11fip3
Rab11fip5
Rab12
Rab13
Rab27a
Rab28
Rab31
Rab33b
Rab3d
Rab3gap1
Rab42
Rabgap1l
Rac3
Rack1
Rad17
Rad52
Rad54l
Rad9a
Rai14
Ralb
Ralgps1
Ran
Rap1b
Rap1gap
Rapgef1
Rapgef5
Rasa4
Rasgrf1
Rasgrp4
Rasl10a
Rassf4
Rassf5
Rassf6
Rbak-rbakdn
Rbfox2
Rbl2
Rbm12b
Rbm19
Rbm38
Rbm48
Rbmx
Rbp5
Rbpj
Rbpms
Rbpmslp
Rbx1
Rcc1
Rcc2p6
Rdh11
Rdh12
Rdm1
Recql5
Reep1
Reep5
Reep6
Rela
Relch
Rere
Rere-as1
Retreg2
Retreg3
Rexo2
Rf00003
Rf00004
Rf00017
Rf00019
Rf00026
Rf00212
Rf00283
Rf00284
Rf00345
Rf00392
Rf00409
Rf00493
Rf00494
Rf00560
Rf00601
Rf01684
Rf01955
Rf01956
Rf01957
Rf01986
Rf01987
Rf01992
Rf02124
Rf02125
Rf02156
Rf02187
Rf02188
Rf02189
Rf02217
Rf02271
Rfc1
Rfc2
Rfc5
Rfesd
Rfx3-as1
Rgcc
Rgl3
Rgs10
Rgs20
Rgs3
Rhbdd1
Rhbdl2
Rhce
Rhd
Rhoa
Rhoc
Rhoh
Rhoq
Rhoqp1
Rhot1
Rhot1p3
Ric1
Rit1
Rita1
Rln3
Rmc1
Rmdn2
Rmi2
Rn7skp119
Rn7skp123
Rn7skp133
Rn7skp168
Rn7skp178
Rn7skp185
Rn7skp197
Rn7skp223
Rn7skp224
Rn7skp245
Rn7skp4
Rn7sl116p
Rn7sl14p
Rn7sl2
Rn7sl265p
Rn7sl3
Rn7sl344p
Rn7sl346p
Rn7sl354p
Rn7sl356p
Rn7sl380p
Rn7sl443p
Rn7sl555p
Rn7sl581p
Rn7sl653p
Rn7sl697p
Rn7sl75p
Rn7sl778p
Rna5s13
Rna5sp128
Rna5sp130
Rna5sp162
Rna5sp172
Rna5sp18
Rna5sp324
Rna5sp392
Rna5sp395
Rna5sp404
Rna5sp441
Rna5sp468
Rna5sp96
Rnase1
Rnase4
Rnaseh2c
Rnasek
Rnasek-c17orf49
Rnd2
Rnf111
Rnf123
Rnf139-as1
Rnf157
Rnf166
Rnf167
Rnf207
Rnf208
Rnf216p1
Rnf217
Rnf220
Rnf24
Rnf2p1
Rnf5
Rnls
Rnpc3
Rnpep
Rnpepl1
Rnu1-108p
Rnu1-117p
Rnu1-13p
Rnu1-19p
Rnu1-31p
Rnu2-1
Rnu2-4p
Rnu2-52p
Rnu4-1
Rnu4-13p
Rnu4-28p
Rnu4-40p
Rnu4-50p
Rnu4-6p
Rnu4-73p
Rnu4-8p
Rnu4-92p
Rnu4atac15p
Rnu5a-8p
Rnu5d-1
Rnu6-1006p
Rnu6-1031p
Rnu6-1077p
Rnu6-1093p
Rnu6-1128p
Rnu6-1143p
Rnu6-1151p
Rnu6-1154p
Rnu6-1176p
Rnu6-1216p
Rnu6-140p
Rnu6-169p
Rnu6-170p
Rnu6-199p
Rnu6-19p
Rnu6-218p
Rnu6-227p
Rnu6-288p
Rnu6-299p
Rnu6-307p
Rnu6-327p
Rnu6-481p
Rnu6-510p
Rnu6-560p
Rnu6-588p
Rnu6-599p
Rnu6-605p
Rnu6-678p
Rnu6-728p
Rnu6-740p
Rnu6-761p
Rnu6-800p
Rnu6-810p
Rnu6-927p
Rnu6-92p
Rnu6atac15p
Rnu6atac36p
Rnu7-103p
Rnu7-161p
Rnu7-186p
Rnu7-27p
Rnu7-96p
Rnvu1-14
Rnvu1-19
Rnvu1-2
Rnvu1-4
Rnvu1-6
Rny3p1
Rny3p11
Rny4p10
Rpap1
Rpl13a
Rpl17-c18orf32
Rpl17p41
Rpl19
Rpl21p10
Rpl22p14
Rpl23ap53
Rpl23ap65
Rpl23ap7
Rpl23ap93
Rpl23ap95
Rpl27ap
Rpl27p12
Rpl28
Rpl30p7
Rpl31p58
Rpl36
Rpl37a
Rpl5
Rpl5p28
Rpl6p9
Rpl7ap53
Rpl7p25
Rpl9p21
Rpp14
Rpp21
Rpp25
Rprd1b
Rps15ap38
Rps19
Rps21p8
Rps26
Rps26p31
Rps26p42
Rps27a
Rps2p36
Rps2p55
Rps2p6
Rps3ap22
Rps6ka1
Rps6kb2
Rps7p1
Rpsap28
Rpsap46
Rpusd1
Rreb1
Rsrc1
Rsrp1
Rtca-as1
Rtf1
Rtl8c
Rtn4rl2
Rundc3b
Runx1
Rusc1
Ruvbl1
Rxra
S100a7l2
S100z
S1pr4
Saa2
Sacm1l
Samd13
Samd14
Samd4a
Samd4b
Samd8
Samsn1-as1
Sap25
Sap30
Sar1a
Sat1
Satb2
Satb2-as1
Sav1
Sbf2
Sbf2-as1
Sbno2
Scai
Scarb2
Scarna9
Scin
Scn2a
Scn3b
Scnn1a
Scoc
Scpep1
Sdad1
Sdha
Sdhaf2
Sdhaf4
Sdhc
Sdsl
Sec13
Sec14l1
Sec14l2
Sec14l6
Sec24a
Sec24ap1
Sec61a1
Sec62
Sec63
Sectm1
Seh1l
Sel1l2
Selenok
Selenokp1
Selenokp2
Sema3b
Sema3b-as1
Senp7
Sept1
Sept4
Sept4-as1
Sept7
Sept7-as1
Sept9
Serbp1p1
Serinc2
Serpina1
Serpind1
Serpine1
Serpini1
Setd1b
Setd5
Setdb1
Sez6
Sf3a2
Sfi1
Sfxn2
Sfxn3
Sgip1
Sgms1-as1
Sgpl1
Sgsm2
Sgta
Sh2d3a
Sh3bgr
Sh3d21
Sh3rf2
Sh3tc1
Sharpin
Shbg
Shc1
Shd
Shf
Shkbp1
Shld2
Shq1
Shroom3
Siae
Siah1
Siglec27p
Siglec8
Sin3b
Sipa1
Sipa1l1
Sirt1
Sirt2
Skap2
Skida1
Sla
Slc12a5
Slc14a1
Slc16a3
Slc16a5
Slc1a7
Slc20a1
Slc22a11
Slc22a13
Slc22a17
Slc22a18
Slc22a23
Slc22a31
Slc22a5
Slc22a9
Slc23a2
Slc25a12
Slc25a18
Slc25a25
Slc25a3
Slc25a38
Slc25a46
Slc25a5p8
Slc26a10
Slc26a11
Slc26a4
Slc27a2
Slc27a3
Slc29a1
Slc2a1
Slc2a4rg
Slc2a8
Slc30a3
Slc30a6
Slc31a1p1
Slc35a3
Slc35d2
Slc36a1
Slc36a2
Slc38a1
Slc38a2
Slc38a3
Slc38a6
Slc39a1
Slc39a7
Slc3a2
Slc41a3
Slc43a1
Slc43a2
Slc43a3
Slc44a1
Slc46a1
Slc48a1
Slc4a8
Slc4a9
Slc50a1
Slc52a3
Slc5a10
Slc5a11
Slc6a12
Slc6a19
Slc6a6
Slc6a8
Slc6a9
Slc7a8
Slc8b1
Slc9a1
Slc9a3r1
Slc9a8
Slc9b2
Slco2b1
Slit3
Smad3
Smad5
Smagp
Smarca2
Smc2
Smchd1
Smg1p1
Smg7
Smim19
Smim2
Smim20
Smim22
Smim24
Smim25
Smim29
Smim2-as1
Smim38
Smim4
Smim8
Smlr1
Smox
Smpd1
Smtn
Smyd2
Smyd4
Snap23p1
Snap47
Snapc2
Sncg
Snhg11
Snhg19
Snhg26
Snhg29
Snhg8
Snora11b
Snora16b
Snora22
Snora24
Snora26
Snora3c
Snora51
Snora58b
Snora60
Snora71e
Snord110
Snord118
Snord12
Snord13
Snord17
Snord3d
Snord49a
Snord49b
Snord60
Snord86
Snord96a
Snph
Snrnp48
Snrnp70
Snrpa
Snrpcp14
Sntb1
Snx15
Snx21
Snx25
Snx29
Snx29p2
Snx5
Socs2
Socs2-as1
Socs5
Socs7
Sorbs1
Sorbs2
Sorl1
Sort1
Sox5
Sox8
Sp1
Sp100
Sp140l
Sp5
Sp6
Spaar
Spaca6
Spag4
Spag6
Spata1
Spata25
Spata32
Spata45
Spata46
Spata5l1
Spats2
Spdyc
Spg7
Sphk1
Spidr
Spin1
Spin4-as1
Spire1
Spopl
Spred1
Spry4
Spry4-as1
Spsb2
Sptan1
Sptbn4
Sqstm1
Srd5a3-as1
Srebf1
Srebf2
Srek1
Srfbp1
Srgap2
Sri
Srpk1
Srrd
Srrm2
Srrm5
Ss18l2
Ssbp1
Ssc5d
Ssh1
Sspo
Ssr1
Sstr3
Sstr5
Ssuh2
St14
St3gal5
St3gal5-as1
St5
St6gal1
St6galnac1
St6galnac4
St7
St7-ot4
St8sia1
Stac3
Stard10
Stard13-as
Stat6
Stc2
Steap3
Stim1
Stk11
Stk17a
Stk19
Stk26
Stk3
Stk36
Stk4
Stmn3
Stpg1
Strn3
Strn4
Stt3a
Stx16
Stx16-npepl1
Stx18-as1
Stx1b
Stx3
Stx6
Stxbp1
Stxbp2
Stxbp3
Stxbp5
Suclg2-as1
Sugct
Sugt1
Sult2b1
Sumf2
Sun1
Supt20h
Supt5h
Susd4
Suv39h1
Suv39h2
Swsap1
Syngap1
Syngr2
Syngr3
Synj2
Synpo
Sypl1
Syt12
Syt6
Sytl1
Szt2
Tab1
Tab2
Tab3
Tacc1
Taf1
Taf6
Tapbp
Tapt1-as1
Tars
Tarsl2
Tasor2
Tatdn3
Tbc1d1
Tbc1d14
Tbc1d17
Tbc1d22a
Tbc1d22b
Tbc1d31
Tbc1d7
Tbcd
Tbce
Tbl1x
Tbl1xr1
Tbl2
Tbpl1
Tbx1
Tbx4
Tcaim
Tceal8
Tcf12
Tcf4
Tcf7
Tcf7l2
Tcirg1
Tcn1
Tcp11l1
Tcp11l2
Tdgf1
Tdgf1p4
Tdh
Tdrg1
Tead1
Tead4
Tecpr2
Tecr
Tedc1
Tekt5
Tent4a
Tepp
Tepsin
Terf1
Terf2
Tesk1
Tex2
Tex45
Tf
Tfap2a
Tfip11
Tfrc
Tgfb2
Tgfbrap1
Tgif1
Tgm1
Tgm2
Tgm5
Thada
Thap6
Thbs4
Thegl
Them6
Thg1l
Thoc5
Thoc6
Thrap3
Thumpd1
Thumpd3
Timp2
Tinagl1
Tirap
Tjp3
Tk2
Tkfc
Tle4
Tle6
Tlk2
Tlr5
Tm4sf1
Tm4sf19
Tm4sf19-as1
Tm4sf4
Tm6sf1
Tm9sf1
Tm9sf2
Tm9sf4
Tmbim1
Tmc7
Tmc8
Tmcc2
Tmco6
Tmem101
Tmem102
Tmem107
Tmem108
Tmem114
Tmem120b
Tmem135
Tmem138
Tmem144
Tmem14b
Tmem14dp
Tmem159
Tmem161a
Tmem164
Tmem17
Tmem173
Tmem182
Tmem183a
Tmem205
Tmem212
Tmem212-as1
Tmem222
Tmem233
Tmem239
Tmem241
Tmem242
Tmem245
Tmem251
Tmem260
Tmem266
Tmem273
Tmem44
Tmem44-as1
Tmem50a
Tmem50b
Tmem56
Tmem69
Tmem70
Tmem87b
Tmem8b
Tmem91
Tmem94
Tmod3
Tmpo
Tmprss12
Tmprss13
Tmprss3
Tnfaip1
Tnfaip2
Tnfaip3
Tnfaip8l1
Tnfrsf10b
Tnfrsf14
Tnfrsf19
Tnfsf12
Tnfsf12-tnfsf13
Tnfsf13
Tnik
Tnrc6b
Tnrc6c
Tns4
Tob1-as1
Topbp1
Tor1b
Tp73
Tph2
Tpi1p2
Tpm1
Tpm3
Tpm4
Tprx2p
Tpst1
Tpt1-as1
Tpte2p1
Tpx2
Traf2
Traf3
Traf4
Traf7
Traj22
Traj23
Traj40
Traj6
Traj7
Tram1
Trdmt1
Trem1
Trib1
Trib3
Trim13
Trim14
Trim29
Trim32
Trim33
Trim41
Trim56
Trim6
Trim67
Trim6-trim34
Trim8
Trip4
Trmt1
Trmt10b
Trmt13
Trpc6p
Trpm1
Trpv2
Tsbp1
Tsc1
Tsc22d4
Tsen34
Tshz1
Tsku
Tspan1
Tspan13
Tspan5
Tssc2
Ttc17
Ttc24
Ttc3
Ttc39a
Ttc6
Ttc7a
Ttc7b
Ttc9c
Ttf2
Tti2
Ttl
Ttll12
Ttll4
Ttyh1
Tuba1c
Tuba4a
Tubb3
Tubg2
Tubgcp2
Tusc3
Tusc8
Tut7
Tvp23b
Twnk
Txnrd3
Tyro3
Tyrobp
Tyw3
U2af1l4
U2af2
U47924.1
Uap1
Uba2
Uba5
Uba7
Ubac2
Ubap2l
Ubash3a
Ubbp1
Ubc
Ube2b
Ube2d3-as1
Ube2e1
Ube2e3
Ube2f
Ube2f-scly
Ube2i
Ube2q2l
Ube2q2p9
Ube3a
Ube3b
Ubl4a
Ubqln2
Ubr3
Ubxn8
Uca1
Uimc1
Unc13b
Uox
Upf3a
Upp1
Upp2
Uqcc1
Uqcrc2
Urod
Usp12-as2
Usp15
Usp16
Usp18
Usp20
Usp33
Usp44
Usp54
Usp8
Usp9x
Utp14c
Utp15
Utp4
Utrn
Uts2b
Uvrag
Uvrag-dt
Vac14
Vamp8
Vangl1
Vapa
Vars2
Vash1
Vcl
Vdac1
Vgll4
Vhl
Vil1
Vill
Vim
Vmp1
Vps33b
Vps37a
Vps37b
Vps39
Vps45
Vps51
Vrk3
Vtrna2-2p
Vwa1
Vwa5a
Vwa8-as1
Wars2-as1
Wash8p
Washc3
Wbp2
Wdr12
Wdr20
Wdr25
Wdr36
Wdr41
Wdr61
Wdr62
Wdr66
Wdr70
Wdr73
Wdr77
Wdr81
Wdr91
Wdr92
Wipi2
Wnk1
Wnk4
Wrap53
Wt1
Wwc1
Wwc2
Wwox
Xbp1
Xbp1p1
Xiap
Xpc
Xpnpep3
Xpo5
Xpo6
Xpot
Xrcc6
Xrra1
Yeats4
Yes1
Yju2
Ypel4
Ythdf3
Z69720.2
Z73495.1
Z82243.1
Z82244.2
Z93930.2
Z93930.3
Z95114.2
Z95115.1
Z98752.3
Z99756.1
Zap70
Zbp1
Zbtb1
Zbtb37
Zbtb38
Zbtb7b
Zc2hc1c
Zc3h11a
Zc3h12a
Zc3h18
Zc3h6
Zcchc2
Zdhhc1
Zdhhc11
Zdhhc20
Zdhhc5
Zeb1
Zeb2-as1
Zfand2a
Zfand3
Zfp1
Zfp69b
Zfp91-cntf
Zfyve21
Zfyve27
Zhx3
Zkscan2-dt
Zmpste24
Zmym2
Znf10
Znf131
Znf146
Znf169
Znf192p2
Znf2
Znf200
Znf207
Znf271p
Znf275
Znf276
Znf292
Znf316
Znf324
Znf32-as3
Znf331
Znf341
Znf410
Znf428
Znf431
Znf438
Znf445
Znf451
Znf524
Znf555
Znf556
Znf57
Znf576
Znf577
Znf581
Znf583
Znf596
Znf609
Znf627
Znf652
Znf664
Znf674-as1
Znf696
Znf7
Znf710
Znf76
Znf771
Znf778
Znf785
Znf813
Znf84
Znf93
Znrf2
Zp1
Zpr1
Zscan26
Zscan31
Zswim4
Zyx
Zzef1
