# Supplementary material for: A Bayesian inference transcription factor activity model for the analysis of single-cell transcriptomes
Source: Genome Res. 2021 Jul;31(7):1296–311. doi: 10.1101/gr.265595.120 (PMC8256867; doi:10.1101/gr.265595.120)
Supplement: Supplemental Material [file supp_gr.265595.120_Supplemental_Code.zip › BITFAM/inst/extdata/human/ARID2]

A1bg-as1
A2m-as1
A2ml1
Aacs
Aadacp1
Aak1
Aamdc
Aanat
Aar2
Aars
Aasdhppt
Aatbc
Aatf
Abat
Abca17p
Abca7
Abca9
Abcb8
Abcc1
Abcc10
Abcc3
Abcc6
Abcd1
Abcd3
Abce1
Abcf1
Abcf3
Abhd1
Abhd10
Abhd11
Abhd11-as1
Abhd12
Abhd14a
Abhd14a-acy1
Abhd14b
Abhd17a
Abhd17ap3
Abhd17b
Abhd17c
Abhd18
Abhd2
Abhd4
Abhd5
Abhd6
Abi1
Abi2
Abl1
Abr
Abracl
Abraxas1
Abtb1
Ac000035.1
Ac000068.1
Ac000068.3
Ac000093.1
Ac000123.2
Ac000403.1
Ac001226.1
Ac002064.3
Ac002094.1
Ac002094.4
Ac002094.5
Ac002116.2
Ac002128.1
Ac002310.1
Ac002310.2
Ac002310.5
Ac002310.6
Ac002398.1
Ac002472.2
Ac002472.3
Ac002480.1
Ac002553.2
Ac002558.1
Ac002558.3
Ac002985.1
Ac002996.1
Ac003002.1
Ac003002.3
Ac003005.1
Ac003006.1
Ac003101.2
Ac003102.1
Ac003688.2
Ac004080.4
Ac004134.1
Ac004148.1
Ac004156.1
Ac004221.1
Ac004224.2
Ac004231.1
Ac004233.3
Ac004233.4
Ac004241.1
Ac004263.1
Ac004264.1
Ac004381.1
Ac004408.2
Ac004466.1
Ac004471.2
Ac004475.1
Ac004494.1
Ac004528.1
Ac004528.2
Ac004540.1
Ac004551.1
Ac004687.2
Ac004702.1
Ac004706.1
Ac004771.3
Ac004771.4
Ac004801.5
Ac004805.1
Ac004812.2
Ac004816.1
Ac004816.2
Ac004832.3
Ac004832.4
Ac004832.5
Ac004840.1
Ac004854.2
Ac004858.1
Ac004890.2
Ac004895.1
Ac004908.1
Ac004908.2
Ac004922.1
Ac004943.2
Ac004965.1
Ac004967.2
Ac004980.1
Ac004980.4
Ac004987.1
Ac004987.2
Ac005005.3
Ac005020.2
Ac005037.1
Ac005046.1
Ac005052.1
Ac005180.1
Ac005224.2
Ac005224.4
Ac005253.1
Ac005258.1
Ac005261.3
Ac005277.1
Ac005280.2
Ac005288.1
Ac005291.2
Ac005306.1
Ac005323.2
Ac005324.4
Ac005324.5
Ac005332.4
Ac005342.1
Ac005363.2
Ac005379.1
Ac005387.1
Ac005410.1
Ac005476.1
Ac005486.1
Ac005514.1
Ac005520.1
Ac005520.2
Ac005520.3
Ac005523.2
Ac005532.2
Ac005540.1
Ac005546.1
Ac005562.1
Ac005593.1
Ac005606.2
Ac005609.2
Ac005614.1
Ac005625.1
Ac005670.2
Ac005682.1
Ac005696.1
Ac005696.3
Ac005703.3
Ac005703.6
Ac005726.4
Ac005740.3
Ac005759.1
Ac005775.1
Ac005779.2
Ac005786.2
Ac005786.3
Ac005790.1
Ac005796.1
Ac005821.1
Ac005829.1
Ac005832.4
Ac005833.1
Ac005837.1
Ac005837.2
Ac005837.3
Ac005840.4
Ac005841.1
Ac005915.1
Ac005921.2
Ac005943.2
Ac005944.1
Ac005972.3
Ac005996.1
Ac006001.2
Ac006001.3
Ac006017.1
Ac006019.1
Ac006022.1
Ac006026.3
Ac006033.1
Ac006059.1
Ac006064.4
Ac006064.6
Ac006077.2
Ac006111.2
Ac006116.8
Ac006153.1
Ac006213.1
Ac006252.1
Ac006273.1
Ac006329.1
Ac006333.2
Ac006435.1
Ac006435.2
Ac006441.3
Ac006449.2
Ac006449.3
Ac006449.5
Ac006449.6
Ac006483.1
Ac006483.2
Ac006486.1
Ac006486.2
Ac006499.8
Ac006504.5
Ac006504.7
Ac006511.5
Ac006517.1
Ac006547.2
Ac006942.1
Ac006946.2
Ac006994.2
Ac007009.1
Ac007029.1
Ac007032.1
Ac007128.1
Ac007161.3
Ac007191.1
Ac007192.1
Ac007216.1
Ac007216.4
Ac007250.1
Ac007285.2
Ac007318.1
Ac007319.1
Ac007364.1
Ac007365.1
Ac007375.1
Ac007378.1
Ac007383.2
Ac007389.1
Ac007391.1
Ac007402.1
Ac007405.2
Ac007546.2
Ac007546.3
Ac007563.2
Ac007566.1
Ac007608.3
Ac007614.1
Ac007620.1
Ac007637.1
Ac007638.2
Ac007663.1
Ac007663.3
Ac007679.1
Ac007731.4
Ac007786.1
Ac007834.1
Ac007938.3
Ac007950.1
Ac007952.4
Ac008011.2
Ac008012.1
Ac008013.1
Ac008014.1
Ac008105.2
Ac008115.1
Ac008115.3
Ac008264.2
Ac008267.5
Ac008393.1
Ac008403.1
Ac008406.3
Ac008438.2
Ac008443.1
Ac008443.2
Ac008443.5
Ac008494.1
Ac008537.1
Ac008537.4
Ac008543.1
Ac008555.2
Ac008556.1
Ac008569.1
Ac008581.2
Ac008592.4
Ac008608.2
Ac008610.1
Ac008622.2
Ac008641.1
Ac008667.2
Ac008669.1
Ac008687.4
Ac008687.7
Ac008734.2
Ac008735.1
Ac008738.1
Ac008738.3
Ac008738.5
Ac008738.7
Ac008749.1
Ac008750.3
Ac008750.7
Ac008750.8
Ac008752.1
Ac008763.1
Ac008763.2
Ac008764.6
Ac008764.8
Ac008770.2
Ac008781.2
Ac008785.1
Ac008878.1
Ac008894.1
Ac008897.3
Ac008914.1
Ac008915.2
Ac008966.1
Ac008969.1
Ac008982.2
Ac008993.3
Ac009032.1
Ac009052.1
Ac009061.2
Ac009065.4
Ac009078.2
Ac009078.3
Ac009086.3
Ac009088.2
Ac009090.3
Ac009093.4
Ac009097.4
Ac009107.2
Ac009108.5
Ac009133.1
Ac009133.2
Ac009133.5
Ac009133.6
Ac009163.6
Ac009238.3
Ac009303.4
Ac009309.1
Ac009336.3
Ac009404.1
Ac009506.1
Ac009511.2
Ac009518.1
Ac009522.1
Ac009560.1
Ac009562.1
Ac009720.1
Ac009779.2
Ac009779.3
Ac009831.1
Ac009879.2
Ac009899.1
Ac010132.2
Ac010168.2
Ac010186.2
Ac010198.1
Ac010203.2
Ac010226.1
Ac010240.3
Ac010255.3
Ac010271.1
Ac010271.2
Ac010320.1
Ac010323.1
Ac010325.1
Ac010325.2
Ac010327.2
Ac010327.4
Ac010333.3
Ac010336.3
Ac010336.5
Ac010343.1
Ac010422.1
Ac010422.2
Ac010422.7
Ac010422.8
Ac010442.1
Ac010457.1
Ac010463.1
Ac010501.1
Ac010511.1
Ac010522.1
Ac010525.2
Ac010531.6
Ac010533.1
Ac010536.1
Ac010547.1
Ac010618.1
Ac010619.2
Ac010624.1
Ac010646.1
Ac010654.1
Ac010655.2
Ac010655.4
Ac010746.1
Ac010761.1
Ac010761.2
Ac010761.5
Ac010761.7
Ac010768.3
Ac010834.2
Ac010834.3
Ac010883.1
Ac010894.2
Ac010913.1
Ac010973.1
Ac010997.4
Ac010997.5
Ac010999.2
Ac011008.1
Ac011195.2
Ac011379.2
Ac011444.1
Ac011444.3
Ac011444.4
Ac011445.2
Ac011446.2
Ac011448.1
Ac011458.1
Ac011461.1
Ac011462.2
Ac011462.4
Ac011466.1
Ac011466.4
Ac011471.4
Ac011476.3
Ac011477.1
Ac011481.1
Ac011491.1
Ac011495.1
Ac011498.1
Ac011498.2
Ac011498.6
Ac011499.1
Ac011500.3
Ac011509.2
Ac011511.2
Ac011511.3
Ac011511.5
Ac011529.1
Ac011558.1
Ac011603.1
Ac011603.2
Ac011611.4
Ac011742.2
Ac011773.1
Ac011773.2
Ac011773.3
Ac011825.3
Ac011921.1
Ac011933.3
Ac012020.1
Ac012146.1
Ac012158.1
Ac012181.2
Ac012184.2
Ac012291.2
Ac012306.2
Ac012307.1
Ac012313.3
Ac012313.6
Ac012313.9
Ac012358.2
Ac012358.3
Ac012362.1
Ac012377.1
Ac012378.2
Ac012379.2
Ac012447.1
Ac012462.3
Ac012485.1
Ac012485.3
Ac012488.2
Ac012512.1
Ac012531.2
Ac012531.3
Ac012555.1
Ac012569.1
Ac012615.3
Ac012615.4
Ac012617.1
Ac012629.2
Ac012645.3
Ac012673.1
Ac012676.1
Ac012676.3
Ac013275.1
Ac013394.1
Ac013400.1
Ac013403.2
Ac013451.2
Ac013468.1
Ac013472.3
Ac013489.1
Ac013717.1
Ac013731.1
Ac015687.1
Ac015712.1
Ac015712.6
Ac015726.1
Ac015726.2
Ac015795.1
Ac015802.1
Ac015813.1
Ac015813.2
Ac015813.4
Ac015813.5
Ac015813.7
Ac015871.3
Ac015908.4
Ac015909.3
Ac015912.3
Ac015936.1
Ac015982.1
Ac016027.1
Ac016229.2
Ac016292.1
Ac016394.1
Ac016397.2
Ac016575.1
Ac016582.2
Ac016586.1
Ac016588.1
Ac016588.2
Ac016596.1
Ac016612.1
Ac016629.1
Ac016629.3
Ac016700.3
Ac016705.2
Ac016708.1
Ac016722.1
Ac016727.1
Ac016773.1
Ac016831.5
Ac016831.7
Ac016876.2
Ac016954.1
Ac016999.1
Ac017002.1
Ac017002.3
Ac017002.5
Ac017015.2
Ac017083.1
Ac017100.1
Ac017104.3
Ac018358.1
Ac018362.1
Ac018362.2
Ac018362.3
Ac018410.1
Ac018413.1
Ac018521.5
Ac018637.1
Ac018647.1
Ac018647.2
Ac018761.1
Ac018761.3
Ac018761.4
Ac018766.1
Ac018809.1
Ac018845.3
Ac018892.3
Ac019068.1
Ac019117.3
Ac019131.1
Ac019131.2
Ac019193.3
Ac019197.1
Ac019205.1
Ac019257.2
Ac019257.8
Ac019294.2
Ac019294.3
Ac020558.1
Ac020612.2
Ac020661.1
Ac020663.3
Ac020728.1
Ac020763.4
Ac020904.2
Ac020904.3
Ac020907.4
Ac020909.1
Ac020911.1
Ac020915.1
Ac020915.5
Ac020916.2
Ac020922.1
Ac020922.4
Ac020928.1
Ac020928.2
Ac020928.3
Ac020934.2
Ac021016.2
Ac021097.1
Ac021151.1
Ac021188.1
Ac021321.1
Ac021422.1
Ac021594.2
Ac021683.3
Ac022007.1
Ac022098.1
Ac022098.3
Ac022098.4
Ac022113.2
Ac022137.3
Ac022154.1
Ac022167.3
Ac022167.4
Ac022201.2
Ac022211.1
Ac022211.2
Ac022382.1
Ac022384.1
Ac022400.1
Ac022400.8
Ac022413.1
Ac022414.1
Ac022415.1
Ac022613.2
Ac022784.1
Ac022868.1
Ac022973.2
Ac023024.1
Ac023043.1
Ac023137.1
Ac023157.2
Ac023157.3
Ac023302.1
Ac023389.1
Ac023509.1
Ac023509.3
Ac023632.2
Ac023790.2
Ac023886.1
Ac023906.1
Ac024060.1
Ac024243.1
Ac024267.6
Ac024270.1
Ac024270.4
Ac024475.4
Ac024940.1
Ac024940.4
Ac024940.6
Ac024941.2
Ac025031.1
Ac025031.2
Ac025034.2
Ac025048.1
Ac025048.4
Ac025162.1
Ac025162.2
Ac025164.1
Ac025165.1
Ac025165.2
Ac025165.3
Ac025166.1
Ac025171.2
Ac025171.3
Ac025176.1
Ac025181.2
Ac025188.1
Ac025257.1
Ac025262.1
Ac025263.3
Ac025271.4
Ac025287.2
Ac025287.4
Ac025419.1
Ac025423.2
Ac025437.4
Ac025442.1
Ac025580.1
Ac025580.2
Ac025580.3
Ac025682.1
Ac025754.1
Ac026100.1
Ac026124.2
Ac026202.3
Ac026254.2
Ac026310.2
Ac026362.1
Ac026412.3
Ac026458.2
Ac026461.1
Ac026461.3
Ac026471.1
Ac026471.2
Ac026471.4
Ac026691.1
Ac026704.1
Ac026740.1
Ac026746.1
Ac026786.1
Ac026803.2
Ac026904.1
Ac026954.1
Ac026954.3
Ac027031.2
Ac027097.1
Ac027117.2
Ac027237.2
Ac027243.1
Ac027281.1
Ac027290.1
Ac027290.2
Ac027307.1
Ac027319.1
Ac027601.4
Ac027644.4
Ac027682.3
Ac027796.4
Ac032044.2
Ac034102.4
Ac034102.6
Ac034102.7
Ac034105.2
Ac034198.2
Ac036103.1
Ac036176.1
Ac036214.1
Ac037459.1
Ac037459.4
Ac040160.2
Ac040162.1
Ac040169.1
Ac040169.2
Ac040904.1
Ac040977.1
Ac044798.1
Ac044802.1
Ac044849.1
Ac046185.3
Ac048338.1
Ac048341.1
Ac048341.2
Ac048344.4
Ac051619.10
Ac051619.7
Ac051619.8
Ac051649.1
Ac053503.2
Ac053527.1
Ac055839.2
Ac058822.1
Ac060780.2
Ac061992.1
Ac061999.1
Ac063948.1
Ac063952.1
Ac064801.1
Ac064805.2
Ac064807.1
Ac066612.2
Ac067852.1
Ac067930.1
Ac067930.3
Ac067930.4
Ac067930.5
Ac067945.3
Ac068075.1
Ac068205.1
Ac068205.2
Ac068234.1
Ac068338.2
Ac068389.1
Ac068531.1
Ac068580.4
Ac068620.1
Ac068620.3
Ac068669.1
Ac068724.3
Ac068790.8
Ac068831.6
Ac068831.7
Ac068870.1
Ac068888.1
Ac068896.1
Ac069185.1
Ac069213.1
Ac069287.2
Ac069307.1
Ac069368.1
Ac069444.2
Ac069503.2
Ac073046.1
Ac073050.1
Ac073111.1
Ac073111.3
Ac073111.4
Ac073111.5
Ac073136.1
Ac073195.1
Ac073210.2
Ac073314.1
Ac073320.1
Ac073333.1
Ac073389.1
Ac073389.2
Ac073410.2
Ac073476.2
Ac073508.2
Ac073508.3
Ac073569.2
Ac073585.1
Ac073610.2
Ac073611.1
Ac073648.6
Ac073842.1
Ac073857.1
Ac073861.1
Ac073869.1
Ac073896.1
Ac073896.2
Ac073896.5
Ac073957.1
Ac074032.1
Ac074050.3
Ac074091.1
Ac074117.1
Ac074135.1
Ac074138.1
Ac074212.1
Ac074338.1
Ac074351.1
Ac078785.1
Ac078802.1
Ac078842.1
Ac078883.2
Ac078909.1
Ac078909.2
Ac078929.1
Ac079140.1
Ac079145.1
Ac079296.1
Ac079305.1
Ac079313.1
Ac079313.2
Ac079328.2
Ac079341.2
Ac079355.2
Ac079447.1
Ac079594.2
Ac079600.3
Ac079610.2
Ac079742.1
Ac079781.4
Ac079807.1
Ac079834.2
Ac079848.1
Ac079907.1
Ac080038.1
Ac080075.1
Ac080080.1
Ac083798.1
Ac083798.2
Ac083799.1
Ac083805.3
Ac083837.1
Ac083843.2
Ac083880.1
Ac083949.1
Ac084018.1
Ac084018.2
Ac084082.1
Ac084125.1
Ac084125.2
Ac084262.1
Ac084262.2
Ac084337.1
Ac084337.2
Ac084398.2
Ac084757.3
Ac084876.2
Ac087289.3
Ac087289.4
Ac087292.1
Ac087294.1
Ac087385.3
Ac087392.5
Ac087393.2
Ac087439.2
Ac087457.1
Ac087477.2
Ac087491.1
Ac087500.1
Ac087521.1
Ac087612.1
Ac087623.2
Ac087633.2
Ac087645.2
Ac087721.2
Ac087741.1
Ac087741.3
Ac087752.3
Ac087893.1
Ac089999.1
Ac090004.1
Ac090023.2
Ac090115.1
Ac090152.1
Ac090192.2
Ac090198.1
Ac090229.1
Ac090360.1
Ac090510.1
Ac090527.2
Ac090578.1
Ac090589.3
Ac090607.5
Ac090617.1
Ac090617.2
Ac090617.3
Ac090617.5
Ac090617.9
Ac090651.1
Ac090666.1
Ac090774.1
Ac090825.1
Ac090826.2
Ac090844.2
Ac090877.2
Ac090971.3
Ac091013.1
Ac091053.1
Ac091057.6
Ac091133.1
Ac091133.3
Ac091152.4
Ac091153.1
Ac091153.3
Ac091153.4
Ac091167.1
Ac091167.2
Ac091167.6
Ac091167.7
Ac091180.1
Ac091180.2
Ac091180.3
Ac091212.1
Ac091390.3
Ac091390.4
Ac091393.1
Ac091551.1
Ac091564.2
Ac091564.3
Ac091564.6
Ac091564.7
Ac091729.3
Ac091925.1
Ac091959.3
Ac091965.5
Ac092042.1
Ac092042.4
Ac092053.2
Ac092115.1
Ac092115.3
Ac092117.1
Ac092117.2
Ac092119.3
Ac092123.1
Ac092131.1
Ac092143.1
Ac092143.2
Ac092159.2
Ac092159.3
Ac092168.2
Ac092171.3
Ac092171.4
Ac092171.5
Ac092279.1
Ac092287.1
Ac092295.1
Ac092295.2
Ac092296.3
Ac092301.1
Ac092335.1
Ac092338.3
Ac092364.1
Ac092368.3
Ac092375.1
Ac092378.1
Ac092468.1
Ac092535.3
Ac092587.1
Ac092608.1
Ac092634.4
Ac092647.5
Ac092667.1
Ac092675.2
Ac092718.1
Ac092720.1
Ac092757.3
Ac092807.2
Ac092807.3
Ac092814.1
Ac092821.3
Ac092835.1
Ac092902.4
Ac092902.5
Ac092910.3
Ac092919.2
Ac092944.1
Ac093110.1
Ac093151.1
Ac093151.3
Ac093152.1
Ac093157.1
Ac093162.2
Ac093281.2
Ac093323.1
Ac093323.3
Ac093325.1
Ac093330.1
Ac093423.3
Ac093484.3
Ac093484.4
Ac093510.1
Ac093512.2
Ac093525.1
Ac093567.1
Ac093627.4
Ac093673.2
Ac093732.1
Ac093732.2
Ac093752.1
Ac093752.2
Ac093827.4
Ac093899.2
Ac093904.1
Ac093909.1
Ac093909.6
Ac096540.1
Ac096637.2
Ac096649.1
Ac096732.1
Ac096733.2
Ac096734.2
Ac096887.1
Ac096887.2
Ac097059.1
Ac097103.2
Ac097104.1
Ac097358.2
Ac097372.1
Ac097372.2
Ac097460.1
Ac097493.4
Ac097634.1
Ac097641.2
Ac098484.2
Ac098484.3
Ac098484.4
Ac098582.1
Ac098650.1
Ac098828.2
Ac098850.2
Ac098850.3
Ac098934.2
Ac098934.4
Ac099329.1
Ac099343.3
Ac099489.1
Ac099518.1
Ac099518.3
Ac099521.1
Ac099535.1
Ac099677.5
Ac099681.1
Ac099782.2
Ac099795.1
Ac099850.1
Ac100778.3
Ac100786.1
Ac100793.2
Ac100793.3
Ac100812.1
Ac100827.1
Ac100830.1
Ac100847.1
Ac100861.1
Ac100861.2
Ac102953.1
Ac103591.3
Ac103691.1
Ac103702.1
Ac103702.2
Ac103706.1
Ac103718.1
Ac103746.1
Ac103778.1
Ac103810.3
Ac103855.1
Ac103923.1
Ac103957.2
Ac104073.4
Ac104078.1
Ac104109.2
Ac104116.1
Ac104123.1
Ac104162.2
Ac104260.3
Ac104365.1
Ac104461.1
Ac104506.1
Ac104532.1
Ac104561.1
Ac104564.1
Ac104564.3
Ac104564.4
Ac104581.4
Ac104590.1
Ac104662.2
Ac104695.4
Ac104698.1
Ac104758.2
Ac104958.2
Ac104984.5
Ac104997.1
Ac105020.6
Ac105021.1
Ac105052.4
Ac105053.1
Ac105137.2
Ac105219.2
Ac105339.1
Ac105942.1
Ac106028.2
Ac106028.4
Ac106038.1
Ac106782.1
Ac106782.2
Ac106782.5
Ac106782.7
Ac106795.1
Ac106801.1
Ac106820.4
Ac106820.5
Ac106820.6
Ac106874.1
Ac106886.2
Ac106886.4
Ac106897.1
Ac107027.3
Ac107081.2
Ac107083.1
Ac107223.1
Ac107398.4
Ac107871.1
Ac107959.3
Ac107959.4
Ac107959.5
Ac107982.2
Ac107982.3
Ac108002.1
Ac108047.1
Ac108058.1
Ac108134.4
Ac108448.3
Ac108449.3
Ac108471.2
Ac108673.2
Ac108693.2
Ac108738.1
Ac108865.1
Ac108866.1
Ac109326.1
Ac109460.3
Ac109471.1
Ac109583.2
Ac109587.1
Ac109992.1
Ac110079.1
Ac110285.2
Ac110285.5
Ac110285.6
Ac110285.7
Ac110749.1
Ac110792.1
Ac111182.1
Ac112200.1
Ac112225.1
Ac112236.2
Ac112504.2
Ac112673.1
Ac112907.1
Ac112907.2
Ac113189.2
Ac113189.3
Ac113192.5
Ac113410.3
Ac113615.1
Ac114271.1
Ac114402.2
Ac114488.2
Ac114488.3
Ac114730.1
Ac114956.1
Ac114956.3
Ac115284.1
Ac115618.2
Ac115618.3
Ac115676.1
Ac115989.1
Ac116025.1
Ac116025.2
Ac116337.3
Ac116348.4
Ac116366.1
Ac116366.3
Ac116407.2
Ac116533.1
Ac116535.1
Ac116562.4
Ac116565.1
Ac116609.1
Ac116609.2
Ac117378.1
Ac117382.2
Ac117498.2
Ac118553.2
Ac118754.1
Ac119673.1
Ac119677.1
Ac119751.6
Ac120057.2
Ac120057.3
Ac120114.1
Ac120114.3
Ac120114.4
Ac121338.2
Ac121758.3
Ac123768.2
Ac124016.1
Ac124057.1
Ac124067.1
Ac124068.2
Ac124242.1
Ac124276.2
Ac124283.1
Ac124283.3
Ac124283.5
Ac124312.1
Ac124319.1
Ac124854.1
Ac124947.2
Ac125257.2
Ac125494.1
Ac125611.3
Ac126283.1
Ac126544.2
Ac126614.1
Ac126696.1
Ac126763.1
Ac126915.1
Ac127002.1
Ac127024.4
Ac127024.5
Ac127024.6
Ac127024.8
Ac127070.1
Ac127496.4
Ac127537.1
Ac129492.1
Ac129492.2
Ac129492.5
Ac130343.1
Ac130343.2
Ac130371.2
Ac130469.1
Ac131009.2
Ac131009.4
Ac131025.2
Ac131160.1
Ac132008.2
Ac132872.1
Ac132872.2
Ac132872.3
Ac132872.4
Ac133552.1
Ac133552.2
Ac133637.1
Ac133644.3
Ac133961.1
Ac134043.1
Ac134682.1
Ac134684.6
Ac134772.1
Ac135048.2
Ac135050.1
Ac135050.2
Ac135050.3
Ac135050.4
Ac135050.5
Ac135050.6
Ac135178.3
Ac135178.5
Ac135178.6
Ac135279.3
Ac135507.1
Ac135586.1
Ac135586.2
Ac135803.1
Ac136475.4
Ac136475.8
Ac136632.1
Ac136632.2
Ac137630.3
Ac137767.1
Ac137810.1
Ac137932.3
Ac138123.1
Ac138150.1
Ac138207.4
Ac138304.1
Ac138393.1
Ac138393.3
Ac138466.1
Ac138811.1
Ac139149.1
Ac139256.1
Ac139530.3
Ac139530.4
Ac139713.1
Ac139749.1
Ac139795.2
Ac139795.3
Ac139887.1
Ac139887.2
Ac140504.1
Ac141586.1
Ac141586.2
Ac141930.2
Ac142086.1
Ac142472.1
Ac144522.1
Ac144548.1
Ac144831.1
Ac145098.2
Ac145207.2
Ac145207.3
Ac145207.4
Ac145207.8
Ac145207.9
Ac145422.1
Ac145423.2
Ac147651.1
Ac148477.1
Ac190387.1
Ac211433.1
Ac211476.6
Ac231657.1
Ac231981.1
Ac233280.19
Ac233702.8
Ac233992.3
Ac234582.1
Ac234582.2
Ac234772.2
Ac234917.2
Ac239800.2
Ac239868.1
Ac241377.3
Ac242426.2
Ac242842.1
Ac242842.2
Ac242842.3
Ac243312.2
Ac243547.1
Ac243547.3
Ac243571.2
Ac243585.2
Ac243654.1
Ac243829.1
Ac243967.1
Ac244021.1
Ac244090.3
Ac244517.10
Ac244517.5
Ac244517.9
Ac244669.2
Ac245014.3
Ac245033.1
Ac245033.2
Ac245052.2
Ac245100.8
Ac245100.9
Ac245452.1
Ac245884.10
Ac246793.1
Ac246817.1
Ac253536.7
Ac254562.1
Ac254562.2
Ac254633.1
Acaca
Acacb
Acad10
Acad8
Acad9
Acadm
Acadsb
Acadvl
Acap1
Acap3
Acat1
Acat2
Acbd4
Acer3
Ache
Acin1
Ackr2
Acly
Aco1
Aco2
Acot13
Acot2
Acot6
Acot8
Acox1
Acp1
Acp6
Acsf2
Acsf3
Acsl3
Acss2
Acta1
Actb
Actg1
Actl6a
Actn1
Actn1-as1
Actn2
Actn3
Actn4
Actr10
Actr1a
Actr1b
Actr2
Actr3
Actr3b
Actr3c
Actr6
Acvr1b
Acvr2a
Acvr2b
Acy1
Acyp1
Acyp2
Ad000090.1
Ad000671.1
Ad000671.3
Ad000864.1
Ad000864.2
Ada
Adal
Adam11
Adam12
Adam15
Adam19
Adam1a
Adam23
Adam32
Adam8
Adam9
Adamts1
Adamts10
Adamts14
Adamts15
Adamts7p3
Adamtsl2
Adamtsl3
Adamtsl4
Adamtsl5
Adap1
Adap2
Adarb1
Adat3
Adck1
Adck2
Adck5
Adcy1
Adcy3
Adcy7
Adcy9
Adcyap1
Adcyap1r1
Add1
Add3
Adgra2
Adgrb1
Adgrb3
Adgre5
Adgrg1
Adgrg6
Adgrl1
Adgrl3
Adgrv1
Adh5
Adhfe1
Adig
Adipor1
Adipor2
Adk
Adm
Adm2
Adnp
Adnp2
Adnp-as1
Ado
Adora1
Adora2a
Adora2bp1
Adpgk-as1
Adprhl1
Adprm
Adra2a
Adrb1
Adrm1
Adsl
Adssl1
Aebp1
Aebp2
Aen
Aes
Af001548.2
Af111167.1
Af111169.1
Af124730.1
Af127577.5
Af129408.1
Af131215.7
Af228730.5
Af233439.1
Af241726.2
Af274858.1
Afap1
Afap1l1
Afdn
Aff1
Aff4
Afg1l
Afg3l1p
Afg3l2
Afmid
Aftph
Agap1
Agap2
Agap2-as1
Agap3
Agbl3
Agbl5
Agbl5-it1
Agfg1
Agfg2
Aggf1
Agk
Agl
Ago3
Agpat1
Agpat2
Agpat3
Agpat5
Agps
Agrn
Agrp
Agtrap
Ahctf1
Ahcyl1
Ahcyl2
Ahdc1
Ahi1
Ahr
Ahrr
Ahsa1
Ahsa2p
Aif1l
Aig1
Aimp1
Aimp2
Aip
Aipl1
Ajm1
Ajuba
Ak2
Ak4
Ak7
Akap1
Akap12
Akap13
Akap17a
Akap2
Akap5
Akap6
Akap7
Akap8
Akap8l
Akap9
Akip1
Akirin1
Akirin2
Akr1a1
Akr1d1
Akr1e2
Akr7a2p1
Akt1
Akt1s1
Akt2
Al008582.1
Al008726.1
Al009183.1
Al020997.2
Al021068.1
Al021153.1
Al021155.2
Al021396.1
Al021546.1
Al021578.1
Al021707.1
Al021707.2
Al021707.3
Al021707.5
Al021707.8
Al021878.2
Al021937.2
Al021997.3
Al022069.1
Al022157.1
Al022238.2
Al022238.4
Al022312.1
Al022316.1
Al022318.4
Al022328.2
Al022328.4
Al022345.4
Al023803.1
Al023803.2
Al023803.3
Al023806.1
Al023806.2
Al023806.3
Al024498.2
Al024507.2
Al024508.2
Al031055.1
Al031186.1
Al031282.1
Al031428.1
Al031432.3
Al031432.4
Al031600.2
Al031600.3
Al031658.2
Al031665.1
Al031666.1
Al031666.2
Al031666.3
Al031667.2
Al031705.1
Al031710.2
Al031714.1
Al031768.1
Al031772.1
Al031775.1
Al031777.2
Al031777.3
Al031848.2
Al033527.2
Al033527.3
Al033527.4
Al033528.2
Al034374.1
Al034379.1
Al034417.2
Al034430.1
Al034548.1
Al034550.1
Al034550.2
Al035398.1
Al035425.1
Al035425.2
Al035425.3
Al035427.1
Al035530.2
Al049543.1
Al049629.2
Al049697.1
Al049712.1
Al049714.1
Al049749.1
Al049780.1
Al049780.2
Al049794.1
Al049795.1
Al049796.1
Al049830.3
Al049830.4
Al049840.2
Al049840.3
Al049840.5
Al049844.2
Al049870.3
Al049873.1
Al050331.1
Al050403.2
Al078459.1
Al078612.1
Al078621.3
Al078644.2
Al079342.3
Al080250.1
Al080276.2
Al080285.1
Al080317.2
Al096701.3
Al096828.3
Al096865.1
Al096870.2
Al109614.1
Al109615.2
Al109761.1
Al109811.3
Al109917.1
Al109918.1
Al109923.1
Al109936.2
Al109976.1
Al110115.1
Al110118.2
Al110504.1
Al117190.1
Al117190.2
Al117190.3
Al117209.1
Al117335.1
Al117336.2
Al117339.5
Al117382.2
Al118508.2
Al118558.1
Al118558.3
Al121578.3
Al121583.1
Al121594.1
Al121603.2
Al121612.2
Al121652.1
Al121655.1
Al121672.1
Al121753.1
Al121758.1
Al121845.1
Al121845.2
Al121845.3
Al121871.1
Al121894.2
Al121899.1
Al121900.2
Al121906.1
Al121906.2
Al121936.1
Al121983.1
Al121990.1
Al122020.1
Al122023.1
Al122058.1
Al122125.1
Al132639.3
Al132656.1
Al132780.1
Al132780.2
Al132857.1
Al132989.1
Al133153.1
Al133153.2
Al133216.2
Al133227.1
Al133268.1
Al133284.1
Al133338.1
Al133346.1
Al133351.1
Al133370.2
Al133371.1
Al133396.2
Al133410.3
Al133480.1
Al133481.1
Al133485.2
Al133516.1
Al133520.1
Al133551.1
Al135744.1
Al135791.1
Al135818.2
Al135905.2
Al135925.1
Al136038.3
Al136038.5
Al136040.1
Al136084.2
Al136097.2
Al136131.3
Al136141.1
Al136172.1
Al136295.1
Al136295.4
Al136295.7
Al136301.1
Al136309.2
Al136309.4
Al136366.1
Al136379.1
Al136419.1
Al136531.1
Al136967.2
Al137003.1
Al137009.1
Al137025.1
Al137060.1
Al137077.2
Al137078.2
Al137779.3
Al137782.1
Al137802.2
Al137802.3
Al137847.1
Al137856.1
Al138724.1
Al138807.1
Al138831.1
Al138831.2
Al138885.3
Al138885.4
Al138916.1
Al138921.1
Al138966.2
Al139005.1
Al139008.2
Al139035.1
Al139039.3
Al139082.1
Al139099.1
Al139099.3
Al139125.1
Al139132.1
Al139158.2
Al139184.1
Al139220.2
Al139246.5
Al139260.1
Al139287.1
Al139300.1
Al139317.1
Al139317.3
Al139317.4
Al139317.5
Al139339.1
Al139339.2
Al139353.2
Al139412.1
Al157385.1
Al157400.1
Al157400.2
Al157400.5
Al157791.2
Al157823.2
Al157871.1
Al157871.6
Al157888.1
Al157935.1
Al158063.1
Al158070.1
Al158070.2
Al158151.1
Al158151.3
Al158163.2
Al158211.3
Al158211.5
Al158212.2
Al158850.1
Al160171.1
Al160291.1
Al160313.1
Al160408.2
Al160408.5
Al161636.2
Al161651.1
Al161668.1
Al161729.1
Al161935.1
Al162151.2
Al162171.2
Al162231.1
Al162231.2
Al162231.3
Al162258.1
Al162377.1
Al162385.2
Al162411.1
Al162412.1
Al162419.1
Al162425.1
Al162431.4
Al162458.1
Al162497.1
Al162586.1
Al162588.1
Al162713.1
Al162724.2
Al163051.2
Al163636.2
Al163952.1
Al163974.1
Al353579.1
Al353596.1
Al353622.2
Al353648.1
Al353719.1
Al353743.1
Al353759.1
Al353795.2
Al353807.2
Al354696.2
Al354710.1
Al354710.2
Al354726.1
Al354733.1
Al354740.1
Al354855.1
Al354863.1
Al354872.1
Al354892.1
Al354892.2
Al354893.1
Al354919.2
Al354920.1
Al355001.2
Al355075.1
Al355075.4
Al355075.5
Al355102.2
Al355297.2
Al355312.3
Al355388.2
Al355480.4
Al355490.1
Al355490.2
Al355499.1
Al355574.1
Al355987.2
Al355987.3
Al355987.5
Al356019.1
Al356020.1
Al356056.1
Al356235.1
Al356289.1
Al356309.2
Al356441.1
Al356488.1
Al356488.2
Al356583.1
Al356599.1
Al357033.3
Al357315.2
Al358075.2
Al358113.1
Al358215.1
Al358334.2
Al358472.1
Al358472.2
Al358472.4
Al358472.5
Al358472.6
Al358472.7
Al358781.1
Al358852.1
Al358933.1
Al359091.4
Al359258.2
Al359258.3
Al359265.3
Al359397.1
Al359532.1
Al359633.2
Al359644.1
Al359711.2
Al359762.1
Al359762.3
Al359853.1
Al359878.2
Al359922.1
Al360012.1
Al360181.2
Al360181.4
Al360182.2
Al360219.1
Al360270.3
Al365204.1
Al365205.1
Al365205.2
Al365295.1
Al365436.2
Al390195.1
Al390198.1
Al390318.1
Al390718.1
Al390719.1
Al390728.5
Al390866.1
Al390879.1
Al390955.2
Al391069.3
Al391121.1
Al391244.2
Al391262.1
Al391280.1
Al391335.1
Al391422.1
Al391422.4
Al391650.1
Al391684.1
Al391832.1
Al391832.2
Al391834.2
Al391839.1
Al391839.2
Al392086.2
Al392172.1
Al441992.1
Al442067.1
Al442125.1
Al442128.2
Al442663.1
Al442663.2
Al445250.1
Al445307.1
Al445363.2
Al445363.3
Al445483.1
Al445487.1
Al445490.1
Al445685.1
Al449212.1
Al450344.3
Al450405.1
Al450992.1
Al451062.1
Al451074.1
Al451085.1
Al451085.2
Al451123.1
Al451165.2
Al512422.1
Al512598.1
Al512625.1
Al512631.2
Al512791.2
Al513122.2
Al513165.1
Al513165.2
Al513190.1
Al513217.1
Al513220.1
Al513327.2
Al513497.1
Al513534.1
Al583722.2
Al583722.4
Al589666.2
Al589740.1
Al589743.1
Al589765.4
Al590004.2
Al590095.1
Al590133.2
Al590327.1
Al590617.2
Al590627.2
Al590666.4
Al590677.1
Al590708.1
Al590764.1
Al591167.1
Al591368.1
Al591485.1
Al591845.1
Al591846.2
Al591848.1
Al591926.6
Al592078.1
Al592166.1
Al592211.1
Al592293.1
Al592295.4
Al592546.1
Al596094.1
Al596257.1
Al603832.2
Al603832.3
Al603841.1
Al604028.2
Al606462.1
Al606489.2
Al606517.2
Al606760.1
Al606760.3
Al606763.1
Al627171.1
Al627171.2
Al627223.1
Al627422.2
Al645608.2
Al645608.3
Al645608.6
Al645728.1
Al645924.1
Al645929.3
Al645941.1
Al645941.3
Al662791.1
Al662797.1
Al662884.1
Al662884.3
Al662899.2
Al663074.1
Al669831.5
Al670729.1
Al670729.2
Al671762.1
Al671883.2
Al672291.1
Al691403.2
Al691442.1
Al713999.1
Al731563.3
Al731566.1
Al731569.1
Al731577.2
Al732292.2
Al732314.6
Al807776.1
Al928654.1
Al928654.2
Al928654.3
Al929236.1
Al929410.1
Al929472.2
Alas1
Alcam
Aldh16a1
Aldh18a1
Aldh1a1
Aldh1a3
Aldh1b1
Aldh2
Aldh3a2
Aldh5a1
Aldoa
Aldoc
Alg1
Alg10
Alg10b
Alg11
Alg12
Alg13
Alg1l13p
Alg1l15p
Alg1l9p
Alg3
Alg5
Alg6
Alg8
Alkbh2
Alkbh3
Alkbh4
Alkbh5
Alkbh6
Alkbh7
Alms1
Alox12
Alpk1
Alpk2
Alpl
Alyref
Amd1
Amdhd2
Amer3
Amfr
Amh
Amigo3
Ammecr1l
Amotl1
Amotl2
Ampd2
Ampd3
Amz2
Amz2p1
Anapc1
Anapc11
Anapc16
Anapc4
Anapc5
Anapc7
Ang
Angel1
Angpt1
Angptl4
Ank2
Ankar
Ankdd1a
Ankdd1b
Ankfy1
Ankhd1
Ankhd1-eif4ebp3
Ankle1
Ankle2
Ankrd1
Ankrd10
Ankrd11
Ankrd12
Ankrd13a
Ankrd13b
Ankrd13d
Ankrd17
Ankrd18b
Ankrd19p
Ankrd20a7p
Ankrd23
Ankrd24
Ankrd28
Ankrd33b
Ankrd36
Ankrd37
Ankrd42
Ankrd49
Ankrd52
Ankrd53
Ankrd54
Ankrd6
Ankrd63
Ankrd9
Anks1a
Anks1b
Anks6
Ankzf1
Anln
Ano6
Ano7
Ano8
Anp32a
Anp32b
Anp32e
Antxr1
Antxrl
Anxa1
Anxa13
Anxa2
Anxa4
Anxa5
Aoc2
Aox1
Ap000229.1
Ap000251.1
Ap000265.1
Ap000266.1
Ap000295.1
Ap000317.2
Ap000424.2
Ap000442.1
Ap000442.2
Ap000446.1
Ap000525.1
Ap000553.1
Ap000553.5
Ap000640.2
Ap000646.1
Ap000662.1
Ap000679.1
Ap000688.4
Ap000704.1
Ap000721.1
Ap000753.2
Ap000763.4
Ap000769.1
Ap000769.2
Ap000781.1
Ap000785.2
Ap000787.1
Ap000812.5
Ap000842.2
Ap000845.1
Ap000864.1
Ap000866.1
Ap000867.4
Ap000873.2
Ap000892.1
Ap000894.2
Ap000894.4
Ap000911.1
Ap000936.1
Ap000943.3
Ap000944.2
Ap000962.1
Ap001029.2
Ap001062.1
Ap001062.2
Ap001107.1
Ap001107.3
Ap001107.4
Ap001107.5
Ap001107.7
Ap001107.9
Ap001160.1
Ap001160.4
Ap001267.4
Ap001267.5
Ap001269.4
Ap001273.1
Ap001273.2
Ap001324.3
Ap001347.1
Ap001362.2
Ap001363.2
Ap001372.2
Ap001412.1
Ap001429.1
Ap001432.1
Ap001453.1
Ap001453.2
Ap001453.4
Ap001462.1
Ap001468.1
Ap001496.3
Ap001496.4
Ap001528.1
Ap001542.1
Ap001625.3
Ap001628.1
Ap001767.3
Ap001781.1
Ap001816.1
Ap001830.1
Ap001922.5
Ap001931.1
Ap001972.2
Ap002026.1
Ap002364.1
Ap002373.1
Ap002380.1
Ap002381.2
Ap002387.2
Ap002392.1
Ap002478.1
Ap002490.1
Ap002833.2
Ap002851.1
Ap002852.1
Ap002884.1
Ap002884.3
Ap002956.1
Ap002986.1
Ap002990.1
Ap002992.1
Ap003065.1
Ap003068.3
Ap003068.4
Ap003071.1
Ap003096.1
Ap003108.2
Ap003119.3
Ap003385.1
Ap003390.1
Ap003392.13
Ap003396.1
Ap003419.2
Ap003419.3
Ap003465.1
Ap003486.1
Ap003721.4
Ap003733.4
Ap004609.3
Ap004782.1
Ap005131.2
Ap005137.2
Ap005263.1
Ap006216.1
Ap006248.2
Ap006248.5
Ap006294.2
Ap006545.1
Ap006621.3
Ap006621.4
Ap006621.5
Ap1ar
Ap1b1
Ap1g1
Ap1m1
Ap1s1
Ap2a1
Ap2a2
Ap2b1
Ap2m1
Ap3d1
Ap3m1
Ap3m2
Ap3s1
Ap4e1
Ap4m1
Ap4s1
Ap5b1
Ap5m1
Ap5s1
Ap5z1
Apaf1
Apba2
Apbb1
Apbb3
Apc
Apc2
Apeh
Apex1
Apex2
Aph1a
Aph1b
Api5
Aplf
Aplp1
Aplp2
Apoa1-as
Apoa5
Apobec3b
Apobec3c
Apobec3f
Apoe
Apold1
Apom
Apool
Apopt1
App
Appl1
Appl2
Aptx
Aqp11
Aqr
Araf
Arap3
Arcn1
Arel1
Arf1
Arf4
Arf4-as1
Arf5
Arfgap1
Arfgap2
Arfgef1
Arfip1
Arfip2
Arfrp1
Arg2
Arhgap1
Arhgap10
Arhgap11a
Arhgap11b
Arhgap17
Arhgap26
Arhgap27
Arhgap28
Arhgap30
Arhgap31
Arhgap33
Arhgap39
Arhgap40
Arhgap42
Arhgap44
Arhgap5
Arhgdia
Arhgdig
Arhgef1
Arhgef10
Arhgef12
Arhgef17
Arhgef18
Arhgef2
Arhgef25
Arhgef28
Arhgef37
Arhgef39
Arhgef4
Arhgef40
Arhgef7
Arid1a
Arid1b
Arid2
Arid3a
Arid3b
Arid3c
Arid4a
Arid4b
Arid5a
Arid5b
Arih1
Arih2
Arl13b
Arl14ep
Arl16
Arl2
Arl2bp
Arl2-snx15
Arl4a
Arl5c
Arl6
Arl6ip4
Arl6ip5
Arl6ip6
Arl8a
Arl8b
Arl9
Armc10
Armc12
Armc2
Armc5
Armc6
Armc7
Armc8
Armc9
Armcx3
Armcx3-as1
Armcx4
Armcx5
Armcx5-gprasp2
Armh1
Armt1
Arnt2
Arntl
Arntl2
Arpc1a
Arpc1b
Arpc2
Arpc3
Arpc4
Arpc4-ttll3
Arpc5l
Arpp19
Arrb2
Arrdc1
Arrdc1-as1
Arrdc2
Arrdc3
Arrdc3-as1
Arsb
Arsg
Arsk
Arv1
Arvcf
As3mt
Asah2b
Asap1
Asap2
Asb1
Asb6
Asb7
Asb8
Ascc3
Asdurf
Asf1a
Asf1b
Asgr1
Ash2l
Asic1
Asic3
Asip
Asl
Asna1
Asnsd1
Asnsp1
Aspdh
Asph
Asphd1
Aspscr1
Asrgl1
Ass1
Asxl1
Atad1
Atad3a
Atad3b
Atad5
Atat1
Ate1
Ate1-as1
Atf1
Atf3
Atf4
Atf5
Atf6b
Atf7
Atf7ip
Atf7ip2
Atg10
Atg101
Atg13
Atg16l1
Atg16l2
Atg2a
Atg4a
Atg4b
Atg4c
Atg4d
Atg7
Atg9a
Atg9b
Atic
Atl1
Atl2
Atl3
Atm
Atmin
Atn1
Atox1
Atp10d
Atp11a
Atp11b
Atp13a1
Atp13a3
Atp1a1
Atp1b1
Atp1b3
Atp23
Atp2a1
Atp2a2
Atp2b1
Atp2b1-as1
Atp2b4
Atp2c1
Atp5f1a
Atp5f1b
Atp5f1c
Atp5f1d
Atp5if1
Atp5mc1
Atp5mc2
Atp5me
Atp5mf
Atp5mf-ptcd1
Atp5mg
Atp5pb
Atp5pd
Atp5po
Atp6ap1
Atp6ap1l
Atp6ap2
Atp6v0a1
Atp6v0a2
Atp6v0b
Atp6v0c
Atp6v0d1
Atp6v0e1
Atp6v0e2
Atp6v1a
Atp6v1b2
Atp6v1c1
Atp6v1f
Atp6v1g1
Atp6v1g2
Atp6v1g2-ddx39b
Atp7a
Atp8a2
Atp8b2
Atp9b
Atr
Atraid
Atrip
Atrn
Atrnl1
Atrx
Atxn10
Atxn1l
Atxn2
Atxn2-as
Atxn2l
Atxn7
Atxn7l1
Atxn7l2
Atxn7l3b
Aup1
Aurkaip1
Aurkb
Auts2
Avl9
Axdnd1
Axin2
Axl
Azi2
Azin1
Azin1-as1
Azin2
B2m
B3galt4
B3galt6
B3gat3
B3gnt10
B3gnt4
B3gnt5
B3gntl1
B4galnt1
B4galnt2p1
B4galnt3
B4galnt4
B4galt1-as1
B4galt2
B4galt7
B9d1
B9d2
Babam1
Babam2
Bace2
Bach1
Bad
Bag1
Bag2
Bag3
Bag4
Bag6
Bahcc1
Baiap2
Baiap2l1
Baiap3
Bak1
Bambi
Banf1
Banf1p2
Banp
Bap1
Bard1
Barhl1
Bax
Baz1b
Baz2a
Bbc3
Bbip1
Bbof1
Bbs1
Bbs12
Bbs4
Bbs5
Bbs7
Bbs9
Bbx
Bcap29
Bcar1
Bcas1
Bcas3
Bcas4
Bcat2
Bccip
Bcdin3d-as1
Bckdha
Bckdhb
Bckdk
Bcl2l1
Bcl2l11
Bcl2l12
Bcl2l13
Bcl2l2
Bcl2l2-pabpn1
Bcl3
Bcl6b
Bcl7a
Bcl7b
Bcl9
Bcl9l
Bco2
Bcorl1
Bcr
Bcrp2
Bcs1l
Bcyrn1
Bdh1
Bdkrb2
Bdnf-as
Bdp1
Becn1
Bend6
Bend7
Best1
Bet1l
Bex3
Bex4
Bfar
Bglap
Bhlha15
Bhlhb9
Bhlhe40
Bhlhe41
Bicd1
Bicdl1
Bicdl2
Bicra
Bicral
Bin3
Birc2
Birc5
Birc6
Bivm
Bivm-ercc5
Blcap
Blm
Bloc1s1
Bloc1s3
Bloc1s4
Bloc1s6
Blvra
Blzf1
Bmi1
Bmp1
Bmp2k
Bmp4
Bmper
Bmpr1a
Bmpr2
Bms1p1
Bnip1
Bnip2
Bnip3l
Boc
Bod1
Bola1
Bola2p3
Bola3-as1
Bop1
Bora
Borcs5
Borcs7
Borcs7-asmt
Borcs8
Borcs8-mef2b
Bpgm
Bphl
Bpifc
Bptf
Braf
Brat1
Brca2
Brcc3
Brd1
Brd2
Brd3os
Brd4
Brd8
Brd9p1
Brf2
Bri3
Brix1
Brms1
Brms1l
Brox
Brpf1
Brpf3
Brsk1
Brsk2
Brwd1
Brwd1-as1
Brwd1-as2
Bscl2
Bsdc1
Bsg
Bst1
Btbd18
Btbd19
Btbd2
Btbd3
Btbd6
Btbd7
Btbd8
Btd
Btf3
Btf3l4
Btg1
Btg2
Btk
Btn2a1
Btn2a2
Btn2a3p
Btn3a1
Btn3a2
Btnl9
Btrc
Bub1b
Bub3
Bud23
Bud31
Bves-as1
Bx088651.1
Bx255925.3
Bx322559.1
Bx323046.1
Bx537318.1
Bx640514.2
Bx664615.1
Bx890604.2
Bysl
Bzw1
Bzw2
C11orf1
C11orf16
C11orf21
C11orf24
C11orf49
C11orf54
C11orf58
C11orf74
C11orf80
C11orf95
C12orf10
C12orf29
C12orf45
C12orf57
C12orf60
C12orf65
C12orf66
C12orf73
C12orf75
C14orf119
C14orf132
C14orf178
C14orf28
C14orf93
C15orf39
C15orf41
C15orf48
C15orf53
C15orf61
C15orf65
C16orf45
C16orf58
C16orf70
C16orf71
C16orf72
C16orf74
C16orf91
C16orf92
C17orf100
C17orf107
C17orf49
C17orf53
C17orf64
C17orf80
C17orf82
C17orf97
C18orf21
C18orf25
C18orf54
C18orf65
C19orf24
C19orf25
C19orf38
C19orf44
C19orf48
C19orf53
C19orf54
C19orf57
C19orf66
C19orf67
C19orf71
C19orf81
C19orf85
C1galt1
C1galt1p1
C1orf105
C1orf109
C1orf112
C1orf122
C1orf159
C1orf167
C1orf194
C1orf198
C1orf220
C1orf232
C1orf43
C1orf53
C1orf54
C1qtnf12
C1qtnf5
C1qtnf9b
C1rl
C1rl-as1
C1s
C2
C20orf204
C21orf58
C21orf62-as1
C22orf23
C22orf31
C22orf39
C22orf46
C2cd2l
C2cd3
C2cd4a
C2cd4d
C2orf15
C2orf49
C2orf69
C2orf73
C2orf74
C2orf83
C2orf92
C3
C3orf14
C3orf20
C3orf38
C3orf52
C3orf67-as1
C4orf33
C4orf46
C4orf47
C4orf48
C4orf51
C5ar1
C5orf22
C5orf24
C5orf51
C5orf56
C5orf66
C6orf120
C6orf136
C6orf203
C6orf48
C6orf89
C6orf99
C7orf26
C7orf43
C7orf57
C8g
C8orf33
C8orf37-as1
C8orf44
C8orf58
C8orf76
C8orf82
C9orf139
C9orf16
C9orf163
C9orf24
C9orf3
C9orf43
C9orf50
C9orf85
Ca11
Ca13
Ca14
Ca5bp1
Ca9
Cab39
Cabin1
Cables1
Cables2
Cabp1
Cabyr
Cacfd1
Cacna1a
Cacna1b
Cacna1c
Cacna1d
Cacna1g
Cacna1g-as1
Cacna1h
Cacnb1
Cacnb3
Cacng6
Cactin
Cacybp
Cad
Cahm
Calb2
Calcoco1
Calcoco2
Cald1
Calhm1
Calhm2
Calm1
Calm2
Calm3
Calml4
Calr
Calu
Camk1
Camk1d
Camk1g
Camk2g
Camkk2
Camkmt
Camkv
Camlg
Camsap1
Camsap2
Camsap3
Camta1
Camta2
Cand1
Cand2
Canx
Cap1
Cap2
Capn1
Capn10
Capn12
Capn15
Capn2
Capn3
Capn5
Capn7
Capns1
Caprin1
Capza1
Capza2
Card19
Card8-as1
Card9
Carf
Carhsp1
Carm1
Carmil1
Carmil2
Carmn
Carnmt1-as1
Cars2
Cartpt
Casc15
Casc2
Casc3
Casc4
Casd1
Cask
Caskin1
Caskin2
Casp2
Casp7
Casp8
Casp8ap2
Cast
Castor2
Castor3
Cat
Catspere
Catsperg
Cav1
Cbarp
Cbfa2t2
Cbfb
Cbl
Cblb
Cbll1
Cbr1
Cbr3-as1
Cbwd2
Cbwd5
Cbx2
Cbx3
Cbx4
Cbx6
Cbx7
Cbx8
Cby1
Cc2d1a
Cc2d2a
Cc2d2b
Ccar1
Ccar2
Ccdc102b
Ccdc103
Ccdc106
Ccdc107
Ccdc113
Ccdc115
Ccdc117
Ccdc12
Ccdc120
Ccdc124
Ccdc126
Ccdc127
Ccdc130
Ccdc134
Ccdc136
Ccdc137
Ccdc138
Ccdc13-as1
Ccdc142
Ccdc144a
Ccdc144cp
Ccdc144nl-as1
Ccdc146
Ccdc15
Ccdc150
Ccdc157
Ccdc159
Ccdc171
Ccdc174
Ccdc18
Ccdc183
Ccdc184
Ccdc189
Ccdc194
Ccdc22
Ccdc24
Ccdc26
Ccdc28a
Ccdc28b
Ccdc30
Ccdc33
Ccdc39
Ccdc40
Ccdc50
Ccdc57
Ccdc58
Ccdc59
Ccdc61
Ccdc62
Ccdc63
Ccdc66
Ccdc7
Ccdc71l
Ccdc77
Ccdc78
Ccdc80
Ccdc83
Ccdc84
Ccdc85b
Ccdc85c
Ccdc86
Ccdc88b
Ccdc9
Ccdc91
Ccdc97
Ccer2
Ccl2
Ccm2
Ccn1
Ccna1
Ccnb1
Ccnb1ip1
Ccnb2
Ccnd1
Ccnd2
Ccnd3
Ccndbp1
Ccne1
Ccnf
Ccng1
Ccng2
Ccni
Ccnj
Ccnk
Ccnl1
Ccnl2
Ccnt1
Ccnt2
Ccny
Ccnyl1
Ccp110
Ccpg1
Ccr10
Ccs
Ccser2
Cct2
Cct3
Cct4
Cct5
Cct6a
Cct6p1
Cct6p3
Cct7
Cct8
Ccz1
Cd151
Cd276
Cd2ap
Cd37
Cd3eap
Cd44
Cd44-as1
Cd46
Cd55
Cd59
Cd63
Cd68
Cd81
Cd82
Cd9
Cd99
Cd99l2
Cd99p1
Cdadc1
Cdc123
Cdc14a
Cdc14b
Cdc16
Cdc20
Cdc25a
Cdc25b
Cdc34
Cdc37
Cdc37l1
Cdc37l1-dt
Cdc40
Cdc42
Cdc42ep1
Cdc42ep4
Cdc42ep5
Cdc42se1
Cdc42se2
Cdc45
Cdc6
Cdc7
Cdc73
Cdca2
Cdca3
Cdca7
Cdca8
Cdh11
Cdh13
Cdh23
Cdhr2
Cdhr3
Cdhr5
Cdipt
Cdiptosp
Cdk1
Cdk10
Cdk11b
Cdk12
Cdk13
Cdk15
Cdk16
Cdk2
Cdk4
Cdk5r1
Cdk5rap3
Cdk6
Cdk7
Cdk8
Cdk9
Cdkal1
Cdkl1
Cdkn1a
Cdkn1b
Cdkn2aip
Cdkn2c
Cdkn2d
Cdkn3
Cdr2l
Cdrt1
Cds1
Cds2
Cdt1
Cdv3
Cdyl
Ceacam1
Ceacam19
Ceacam20
Ceacam5
Cebpa-dt
Cebpb
Cebpd
Cebpg
Cebpz
Cebpzos
Cecr2
Cecr7
Celf1
Celf5
Celsr2
Celsr3
Cemip
Cenpa
Cenpbd1p1
Cenpf
Cenph
Cenpi
Cenpn
Cenpo
Cenpp
Cenps
Cenps-cort
Cenpt
Cenpv
Cenpw
Cep126
Cep135
Cep164
Cep164p1
Cep170b
Cep192
Cep250
Cep295
Cep350
Cep41
Cep44
Cep55
Cep57
Cep57l1
Cep63
Cep68
Cep76
Cep78
Cep83-dt
Cep85
Cep95
Cep97
Cept1
Cercam
Cerna1
Cerna3
Cers1
Cers2
Cers4
Cers5
Cers6
Ces2
Cfap157
Cfap206
Cfap221
Cfap36
Cfap410
Cfap52
Cfap54
Cfap57
Cfap61
Cfap69
Cfap70
Cfap97d1
Cfb
Cfl1
Cfl1p1
Cflar
Cflar-as1
Cgn
Cgnl1
Cgrrf1
Chac1
Chaf1a
Chaf1b
Champ1
Chat
Chchd1
Chchd2p2
Chchd2p6
Chchd3
Chchd5
Chchd6
Chchd7
Chd1
Chd1l
Chd2
Chd3
Chd4
Chd7
Chd8
Chd9
Chek1
Cherp
Chga
Chgb
Chi3l2
Chic1
Chid1
Chkb
Chkb-cpt1b
Chkb-dt
Chmp1b
Chmp1b-as1
Chmp2b
Chmp4a
Chmp5
Chmp6
Chmp7
Chp1
Chpf2
Chpt1
Chrac1
Chrd
Chrna3
Chrna5
Chrna7
Chrnb2
Chrnd
Chrne
Chrng
Chst11
Chst12
Chst14
Chst7
Chst8
Chtf18
Chtop
Churc1
Churc1-fntb
Ciao1
Ciao2a
Ciao3
Ciapin1
Cib1
Cib2
Cib3
Cic
Cideb
Cilp2
Cinp
Cipc
Cir1
Cirbp
Cisd1
Cisd2
Cisd3
Cited2
Ciz1
Ckap2
Ckap5
Cklf
Cklf-cmtm1
Cks1b
Clasp1
Clasrp
Clba1
Clcn2
Clcn3
Clcn5
Clcn6
Clcn7
Clcp2
Cldn12
Cldn16
Cldn7
Cldnd2
Clec16a
Clic1
Clic4
Clint1
Clip1
Clip2
Clip3
Clip4
Clk1
Clk2
Clk3
Clk4
Cln3
Cln5
Cln6
Cln8
Clock
Clp1
Clpp
Clptm1
Clptm1l
Clpx
Clspn
Clstn1
Clstn2
Clstn3
Clta
Cltb
Cltc
Cltcl1
Cluap1
Cluh
Cluhp3
Clybl
Cmas
Cmc1
Cmip
Cmpk1
Cmss1
Cmtm3
Cmtm4
Cmtm7
Cmtm8
Cmtr1
Cnbd2
Cnbp
Cndp2
Cnep1r1
Cnga4
Cnih2
Cnih3
Cnih4
Cnn2
Cnn3
Cnnm2
Cnnm3
Cnot1
Cnot10
Cnot2
Cnot3
Cnot6
Cnot6l
Cnot8
Cnot9
Cnp
Cnpy3
Cnpy4
Cnst
Cntd1
Cntln
Cntnap1
Cntnap2
Cntnap3p2
Cntnap5
Cntrl
Cntrob
Coa3
Coa6
Coasy
Coch
Cog1
Cog2
Cog3
Cog6
Cog8
Col11a2
Col13a1
Col14a1
Col16a1
Col18a1
Col18a1-as2
Col19a1
Col1a1
Col1a2
Col26a1
Col2a1
Col3a1
Col4a2
Col4a2-as2
Col4a5
Col5a1
Col5a2
Col6a1
Col6a2
Col6a3
Colec11
Colgalt1
Commd1
Commd10
Commd3
Commd3-bmi1
Commd4
Commd5
Comt
Comtd1
Copa
Cope
Copg1
Cops3
Cops4
Cops5
Cops6
Cops7a
Cops7b
Cops8
Cops9
Copz1
Copz2
Coq10a
Coq10b
Coq4
Coq6
Coq7
Coq8a
Coq8b
Coq9
Coro1a
Coro1b
Coro1c
Coro2a
Coro6
Coro7
Coro7-pam16
Cox10
Cox14
Cox19
Cox20
Cox20p2
Cox4i1
Cox5a
Cox5b
Cox6a1
Cox6b1
Cox6b2
Cox6c
Cox6cp7
Cox7a2
Cox7b
Cox7c
Cpa4
Cpa5
Cpb2
Cpb2-as1
Cpd
Cpe
Cpeb1-as1
Cpeb2
Cpeb4
Cplx2
Cpm
Cpne2
Cpne3
Cpne4
Cpne7
Cpne8-as1
Cpne9
Cpped1
Cpq
Cps1
Cpsf1
Cpsf2
Cpsf3
Cpsf4
Cpsf4l
Cpsf6
Cpsf7
Cpt1b
Cpt1c
Cpt2
Cptp
Cracr2b
Cradd
Cramp1
Crat
Crb2
Crbn
Crcp
Creb1
Creb3
Creb3l1
Creb3l4
Creb5
Crebbp
Crebl2
Crebrf
Creld1
Creld2
Crem
Crim1
Crip1
Crip2
Cript
Crispld2
Crkl
Crlf1
Crlf3
Crls1
Crmp1
Crocc
Crot
Crtac1
Crtap
Crtc1
Crtc2
Crtc3
Cry2
Crybb2p1
Crybg1
Crybg2
Crym
Crym-as1
Cryzl1
Cs
Csde1
Cse1l
Csf1
Csf1r
Csf3r
Csk
Cskmt
Csnk1a1
Csnk1d
Csnk1e
Csnk1g2
Csnk1g3
Csnk2a1
Csnk2a2
Csnk2b
Cspp1
Csrnp1
Csrp2
Cst3
Cstf1
Cstf2
Cstf3
Cstf3-dt
Ctbp1
Ctbp1-dt
Ctbp2
Ctc1
Ctcf
Ctdnep1
Ctdp1
Ctdsp1
Ctdsp2
Ctdspl2
Ctf1
Ctf2p
Cth
Cthrc1
Ctif
Ctnna1
Ctnna2
Ctnnb1
Ctnnbl1
Ctnnd1
Ctns
Ctps1
Ctr9
Ctrb1
Ctrl
Ctsa
Ctsb
Ctsh
Ctsl
Ctsw
Ctsz
Cttn
Cttnbp2nl
Ctu2
Ctxn2
Cuedc1
Cuedc2
Cul1
Cul4a
Cul5
Cul9
Cutalp
Cutc
Cux1
Cux2
Cwc25
Cwc27
Cx3cl1
Cxadr
Cxorf40a
Cxorf58
Cxxc1
Cxxc5
Cxxc5-as1
Cyb561a3
Cyb561d1
Cyb561d2
Cyb5b
Cyb5d1
Cyb5d2
Cyb5r4
Cybc1
Cyc1
Cycsp19
Cyfip2
Cyhr1
Cyld
Cyp1b1
Cyp1b1-as1
Cyp20a1
Cyp2ab1p
Cyp2e1
Cyp2t1p
Cyp2u1
Cyp2w1
Cyp46a1
Cyp51a1-as1
Cyren
Cys1
Cystm1
Cyth2
Cyth3
Cytor
D2hgdh
Daam1
Daam2
Dab2ip
Dach2
Dact1
Dact3-as1
Dag1
Dagla
Daglb
Dalrd3
Dancr
Dao
Dap
Dap3
Dapk1
Dapk3
Dars2
Dars-as1
Daw1
Daxx
Dazap1
Dazap2
Dbf4
Dbf4b
Dbi
Dbil5p
Dbn1
Dbndd2
Dbnl
Dbp
Dcaf1
Dcaf10
Dcaf11
Dcaf13
Dcaf15
Dcaf17
Dcaf4
Dcaf6
Dcaf7
Dcakd
Dcbld1
Dck
Dclk1
Dclk2
Dclre1b
Dcn
Dcp2
Dcst2
Dctd
Dctn3
Dctn4
Dctn5
Dctn6
Dcun1d1
Dcun1d2
Dcun1d3
Dcun1d4
Dcxr-dt
Dda1
Ddb1
Ddb2
Ddhd2
Ddi2
Ddias
Ddit4
Ddit4-as1
Ddn-as1
Ddost
Ddr1
Ddr2
Ddrgk1
Ddt
Ddx1
Ddx10
Ddx11
Ddx11l10
Ddx17
Ddx18
Ddx19a
Ddx19b
Ddx21
Ddx23
Ddx25
Ddx27
Ddx28
Ddx39a
Ddx39ap1
Ddx39b
Ddx39b-as1
Ddx3x
Ddx41
Ddx42
Ddx46
Ddx47
Ddx49
Ddx5
Ddx50
Ddx51
Ddx52
Ddx54
Ddx55
Ddx56
Ddx6
Deaf1
Decr1
Decr2
Dedd
Def8
Degs1
Dek
Dele1
Dennd1a
Dennd2a
Dennd2c
Dennd3
Dennd4a
Dennd4b
Dennd4c
Dennd5a
Dennd5b-as1
Dennd6a-dt
Denr
Depdc5
Depdc7
Depp1
Deptor
Dera
Derl1
Derl3
Desi2
Dffb
Dgat1
Dgat2
Dgcr2
Dgcr5
Dgcr8
Dgcr9
Dgka
Dgkd
Dgke
Dgkh
Dgkq
Dgkz
Dglucy
Dguok
Dhcr24
Dhcr24-dt
Dhdds
Dhdh
Dhodh
Dhps
Dhrs1
Dhrs11
Dhrs13
Dhrs2
Dhrs4
Dhrs4l2
Dhrs7
Dhrs7b
Dhtkd1
Dhx15
Dhx30
Dhx32
Dhx35
Dhx38
Dhx40
Dhx8
Dhx9
Diablo
Diaph2
Dicer1-as1
Dido1
Dinol
Dio1
Dip2a
Dip2b
Dipk1a
Dipk1b
Dipk2a
Dis3
Dis3l
Dis3l2
Disc1
Disp1
Disp3
Dixdc1
Dkc1
Dkk1
Dkk3
Dkkl1
Dlat
Dld
Dlec1
Dleu1
Dlg1-as1
Dlg3
Dlg3-as1
Dlg5
Dlg5-as1
Dlgap1-as1
Dlgap1-as2
Dlgap4
Dlgap4-as1
Dll4
Dlst
Dlx1
Dlx2
Dlx2-dt
Dlx4
Dm1-as
Dmac2
Dmac2l
Dmap1
Dmpk
Dmrt2
Dmtf1
Dmtn
Dmwd
Dmxl1
Dna2
Dnaaf1
Dnaaf3
Dnaaf4-ccpg1
Dnaaf5
Dnah11
Dnah14
Dnah17
Dnah17-as1
Dnah2
Dnah9
Dnai1
Dnaja1
Dnaja2
Dnaja3
Dnajb1
Dnajb11
Dnajb12
Dnajb2
Dnajb4
Dnajb5
Dnajb5-dt
Dnajb6
Dnajb9
Dnajc10
Dnajc11
Dnajc13
Dnajc16
Dnajc18
Dnajc21
Dnajc24
Dnajc25
Dnajc25-gng10
Dnajc27-as1
Dnajc3
Dnajc4
Dnajc5
Dnajc6
Dnajc7
Dnajc9
Dnajc9-as1
Dnal1
Dnali1
Dnase1
Dnase1l1
Dnd1p1
Dnlz
Dnm1
Dnm1l
Dnm2
Dnm3
Dnm3os
Dnmbp
Dnmt1
Dnmt3b
Dnpep
Dnttip1
Dnttip2
Doc2a
Dock1
Dock11
Dock5
Dock6
Dock7
Dock9-dt
Dok1
Dok3
Dok4
Dok7
Dolpp1
Donson
Dop1a
Dop1b
Dot1l
Dpagt1
Dpcd
Dpf1
Dpf2
Dph1
Dph2
Dph3p1
Dph6-dt
Dpm3
Dpp3
Dpp8
Dpp9
Dpy19l2
Dpy19l2p3
Dpy19l2p5
Dpy19l3
Dpy19l4
Dpy30
Dpysl2
Dpysl4
Dr1
Draic
Dram1
Drap1
Drc1
Drc3
Drd4
Drg1
Drg2
Dse
Dsp
Dst
Dstn
Dstyk
Dtd1
Dtd2
Dtl
Dtnb
Dtnbp1
Dtwd1
Dtx2
Dtx3l
Dtymk
Dubr
Duoxa1
Dus2
Dus3l
Dus4l
Dusp12
Dusp14
Dusp15
Dusp19
Dusp22
Dusp23
Dusp28
Dusp3
Dusp5
Dusp8p5
Dut
Dutp2
Duxap8
Duxap9
Dvl1
Dvl2
Dvl3
Dync1h1
Dync1i2
Dync2h1
Dync2li1
Dynll1
Dynlrb1
Dynlrb2
Dyrk1a
Dyrk1b
Dyrk2
Dyrk3
Dyrk4
Dzip1l
Dzip3
E2f3
E2f4
E2f5
E2f6
E2f7
E2f8
E4f1
Eaf1
Eaf2
Ebag9
Ebf4
Ebln3p
Ebp
Ecel1p2
Ech1
Echdc1
Echdc2
Ecm1
Ecsit
Ect2
Eda
Edc3
Edc4
Edem1
Ednra
Edrf1
Eed
Eef1a1
Eef1akmt3
Eef1akmt4
Eef1akmt4-ece2
Eef1aknmt
Eef1b2
Eef1d
Eef1e1
Eef1g
Eef2
Eef2k
Eef2kmt
Eefsec
Eepd1
Efcab12
Efcab14-as1
Efcab2
Efcab7
Efcc1
Efemp2
Efhc1
Efhd1
Efhd2
Efna1
Efna3
Efna4
Efr3a
Efr3b
Eftud2
Egfl7
Egfl8
Egflam
Egfr
Egln1p1
Egln2
Ehbp1
Ehbp1l1
Ehd1
Ehd2
Ehmt1
Ehmt2
Ei24
Eid1
Eid3
Eif1
Eif1b
Eif2a
Eif2ak1
Eif2ak2
Eif2ak3-dt
Eif2ak4
Eif2b1
Eif2b2
Eif2b4
Eif2b5
Eif2s1
Eif2s3
Eif3b
Eif3d
Eif3e
Eif3f
Eif3g
Eif3h
Eif3i
Eif3j
Eif3j-dt
Eif3k
Eif3l
Eif3m
Eif4a1
Eif4a2
Eif4a3
Eif4b
Eif4e
Eif4e2
Eif4enif1
Eif4g1
Eif4g2
Eif4g3
Eif4h
Eif5
Eif5a
Eif5b
Eif6
Eipr1
Elac1
Elac2
Elavl1
Elf2
Elk3
Ell3
Elmo2
Elmo3
Elmod1
Elmod2
Elmod3
Elmsan1
Eloa
Elob
Elobp4
Eloc
Elof1
Elovl1
Elovl2-as1
Elovl6
Elp2
Elp3
Elp4
Elp5
Embp1
Emc1
Emc10
Emc1-as1
Emc2
Emc3-as1
Emc4
Emc6
Emd
Eme1
Eme2
Emg1
Emid1
Emilin1
Eml1
Eml2
Eml3
Eml4
Eml6
Emp1
Emp3
Emsy
Enc1
Endov
Engase
Enkd1
Eno1
Eno1-as1
Eno3
Enoph1
Enosf1
Enpp1
Enpp3
Entpd2
Entpd3-as1
Entpd6
Entr1
Eny2
Ep300
Ep400
Ep400p1
Epas1
Epb41
Epb41l4a
Epb41l4a-as1
Epb41l5
Epc1
Epc2
Epcam
Epcam-dt
Epdr1
Epha1
Ephb2
Ephx1
Ephx2
Epn1
Epn2
Eps8l1
Eps8l2
Eral1
Erap1
Erbb2
Erbb3
Erbin
Erc1
Ercc1
Ercc2
Ercc4
Ercc5
Ercc6l2
Erf
Erfe
Erg28
Ergic1
Ergic3
Erh
Eri1
Eri3
Ericd
Erich3
Erich6
Erich6-as1
Erlec1
Erlin2
Ermap
Ermard
Erp29
Ervh48-1
Ervk13-1
Ervk3-1
Ervmer34-1
Ervmer61-1
Esam
Esco2
Esf1
Espl1
Espn
Espnl
Esrp1
Esrra
Esyt1
Etaa1
Etf1
Etf1p2
Etfbkmt
Etfdh
Etfrf1
Etnk1
Ets2
Etv2
Etv4
Etv6
Eva1b
Eva1c
Evc
Evi5l
Evl
Evpl
Ewsr1
Exd2
Exo1
Exo5
Exoc1
Exoc3
Exoc3l1
Exoc4
Exoc6
Exoc7
Exoc8
Exog
Exosc1
Exosc10
Exosc10-as1
Exosc2
Exosc4
Exosc7
Exosc8
Exosc9
Ext2
Extl3
Eya4
Ezh2
Ezr
Ezr-as1
F2r
F2rl1
Faap100
Faap20
Faap24
Fabp5
Fabp5p10
Fabp5p3
Fadd
Fads2
Faf2
Fah
Fahd1
Fahd2a
Fahd2cp
Faim
Falec
Fam102b
Fam104a
Fam110a
Fam111a
Fam111a-dt
Fam114a1
Fam117b
Fam118a
Fam118b
Fam120a
Fam120b
Fam120c
Fam122a
Fam124a
Fam129c
Fam131a
Fam133a
Fam135a
Fam149a
Fam149b1
Fam151b
Fam155b
Fam160a1
Fam160b1
Fam160b2
Fam162a
Fam163a
Fam166a
Fam168a
Fam169a
Fam171b
Fam172a
Fam173a
Fam174a
Fam174b
Fam177a1
Fam184b
Fam185a
Fam187a
Fam189b
Fam193a
Fam198b-as1
Fam19a3
Fam19a5
Fam200b
Fam201a
Fam206a
Fam207a
Fam20b
Fam20c
Fam210b
Fam214b
Fam216a
Fam217a
Fam217b
Fam218a
Fam219b
Fam221a
Fam221b
Fam222a
Fam222b
Fam227a
Fam227b
Fam228b
Fam229a
Fam229b
Fam234a
Fam234b
Fam237a
Fam241b
Fam27b
Fam27c
Fam32a
Fam3a
Fam3c
Fam43a
Fam45a
Fam47e
Fam47e-stbd1
Fam49b
Fam50a
Fam53c
Fam57a
Fam66a
Fam66c
Fam66d
Fam66e
Fam71e2
Fam76a
Fam81a
Fam83c-as1
Fam83d
Fam83g
Fam84a
Fam86b1
Fam86b3p
Fam86c1
Fam86dp
Fam86fp
Fam86hp
Fam86jp
Fam86kp
Fam89b
Fam91a1
Fam92a
Fam98b
Fam98c
Fan1
Fanca
Fancc
Fancd2
Fance
Fancg
Fanci
Fancm
Fank1
Far1
Far1-it1
Far2
Farp1
Farp2
Fars2
Farsa
Fas
Fasn
Fastk
Fastkd2
Fat4
Faxdc2
Fbh1
Fbl
Fbll1
Fbln1
Fbrs
Fbrsl1
Fbxl12
Fbxl16
Fbxl19
Fbxl2
Fbxl3
Fbxl7
Fbxl8
Fbxo11
Fbxo17
Fbxo2
Fbxo22
Fbxo24
Fbxo25
Fbxo27
Fbxo28
Fbxo31
Fbxo34
Fbxo36
Fbxo38
Fbxo3-dt
Fbxo4
Fbxo44
Fbxo45
Fbxo46
Fbxo5
Fbxo6
Fbxo7
Fbxo9
Fbxw5
Fbxw7
Fbxw8
Fbxw9
Fcer1g
Fcf1
Fcgr2c
Fcgr3a
Fcgr3b
Fcgrt
Fcho1
Fcho2
Fdft1
Fdps
Fdx2
Fdxr
Fem1a
Fem1b
Fen1
Fer
Fermt3
Fes
Fev
Fez1
Fez2
Fgd2
Fgd4
Fgf11
Fgf2
Fgf22
Fgf7
Fgf9
Fgfr1op
Fgfr1op2
Fgfr2
Fgfr3
Fgfr4
Fgfrl1
Fggy
Fhl1
Fhl3
Fhod1
Fhod3
Ficd
Fig4
Filip1l
Fip1l1
Fis1
Fjx1
Fkbp10
Fkbp11
Fkbp1a
Fkbp1b
Fkbp2
Fkbp3
Fkbp4
Fkbp8
Fkbp9
Fkrp
Fktn
Flad1
Flcn
Flg-as1
Flii
Flna
Flnb
Flnc
Flot1
Flot2
Flt3lg
Flt4
Flvcr1
Flywch1
Flywch2
Fmc1
Fmc1-luc7l2
Fmnl3
Fmo4
Fmr1
Fn1
Fn3k
Fn3krp
Fnbp1
Fnbp1l
Fnbp1p1
Fnbp4
Fndc11
Fndc3a
Fndc3b
Fndc4
Fnip1
Fnip2
Fnta
Fntb
Fo393418.1
Fo538757.1
Fo704657.1
Folr3
Fopnl
Fos
Fosb
Fosl1
Fosl2
Foxa3
Foxc1
Foxc2-as1
Foxcut
Foxf2
Foxj2
Foxj3
Foxk2
Foxl1
Foxm1
Foxn2
Foxn3-as1
Foxo3
Foxo4
Foxo6
Foxp4
Foxred1
Foxred2
Foxs1
Fp565260.1
Fp565260.2
Fp565260.6
Fpgs
Fpgt
Fpgt-tnni3k
Frat1
Frg1
Frg1bp
Frg1gp
Frg1hp
Frmd6
Frmd8
Frs2
Frs3
Fry
Fscn1
Fscn2
Fsd1
Fsd1l
Fsd2
Fst
Fstl1
Fstl3
Ftcd
Fth1
Fth1p1
Fto
Ftsj1
Ftsj3
Ftx
Fubp1
Fubp3
Fuca2
Fuk
Fundc2
Fundc2p1
Furin
Fus
Fut11
Fut4
Fut7
Fut8
Fuz
Fxn
Fxr1
Fxr2
Fxyd2
Fxyd5
Fxyd6-fxyd2
Fyb1
Fyttd1
Fzd1
Fzd2
Fzd3
Fzd7
Fzd9
Fzr1
G2e3
G3bp1
G6pc3
G6pd
Gaa
Gab1
Gabarap
Gabarapl1
Gabarapl2
Gabbr1
Gabpa
Gabpb1
Gabpb1-as1
Gabpb2
Gabrb3
Gad1
Gadd45a
Gadd45b
Gadd45g
Gal3st4
Gale
Galk2
Galm
Galns
Galnt1
Galnt10
Galnt11
Galnt12
Galnt13
Galnt16
Galnt2
Galt
Gan
Ganab
Ganc
Gapdh
Gaplinc
Gapvd1
Gar1
Garnl3
Gars
Garsp1
Gart
Gas1rr
Gas2
Gas2l1
Gas2l2
Gas2l3
Gas5
Gas6-dt
Gas8
Gasal1
Gata2
Gata2-as1
Gata3
Gata6
Gatad1
Gatad2a
Gatc
Gatd1
Gatd3b
Gatm
Gba
Gba2
Gbf1
Gbp5
Gbx1
Gca
Gcat
Gcc2
Gcdh
Gchfr
Gckr
Gcna
Gcom1
Gdap1
Gdf11
Gdf15
Gdi1
Gdi2
Gdnf-as1
Gdpd1
Gdpgp1
Gem
Gemin2
Gemin4
Gemin6
Gemin7
Gemin7-as1
Gen1
Get4
Gfer
Gfi1b
Gfm1
Gfod2
Gfy
Gga1
Gga2
Ggcx
Ggnbp2
Ggps1
Ggt1
Ggt6
Ggtlc4p
Ghr
Ghrl
Ghrlos
Gid4
Gid8
Gigyf1
Gigyf2
Ginm1
Gins1
Gins2
Gins3
Gins4
Gipc1
Gipc2
Git2
Gja9
Gjc1
Gk
Gla
Glcci1
Glce
Gle1
Gli1
Gli2
Gli4
Glipr1l2
Glipr2
Glmp
Glo1
Glod5
Glrb
Glrx3
Glrx5
Gls
Gls2
Glt8d1
Glt8d2
Glud1p3
Glyctk
Glyctk-as1
Glyr1
Gm2a
Gmcl1
Gmds-dt
Gmfg
Gmnn
Gmppa
Gmppb
Gmpr2
Gmps
Gna11
Gnai1
Gnai2
Gnal
Gnas
Gnat2
Gnaz
Gnb2
Gnb3
Gne
Gng14
Gng5
Gnl2
Gnl3
Gnl3l
Gnpat
Gnpnat1
Gnptg
Gnrh2
Gnrhr2
Golga1
Golga2
Golga2p10
Golga4
Golga7
Golgb1
Golim4
Golt1a
Golt1b
Gon4l
Gorab
Gorasp1
Gorasp2
Gosr1
Gosr2
Got1
Gp1ba
Gpaa1
Gpalpp1
Gpank1
Gpat3
Gpat4
Gpatch1
Gpatch11
Gpatch2l
Gpatch3
Gpatch8
Gpbp1
Gpbp1l1
Gpc1
Gpd1
Gpd1l
Gpd2
Gper1
Gphn
Gpi
Gpn1
Gpn3
Gpr107
Gpr108
Gpr137
Gpr137b
Gpr137c
Gpr146
Gpr148
Gpr158
Gpr161
Gpr162
Gpr171
Gpr179
Gpr27
Gpr4
Gpr6
Gpr68
Gpr84
Gpr89a
Gpr89b
Gpracr
Gprasp2
Gprc5a
Gprc5c
Gprc5d-as1
Gps1
Gpsm1
Gpsm2
Gpsm3
Gpt
Gpt2
Gpx3
Gpx4
Gpx8
Gramd1a
Gramd1c
Gramd2b
Gramd4
Grasp
Greb1l
Grem1
Grhl1
Grhpr
Gria2
Grik2
Grik4
Grik5
Grin1
Grin2c
Grin3b
Grina
Grip2
Gripap1
Grk2
Grk3
Grk4
Grk5
Grk5-it1
Grk6
Grm1
Grm2
Grn
Grpel2
Grsf1
Grwd1
Gsdma
Gsdmd
Gse1
Gsk3b
Gskip
Gsn
Gspt2
Gstcd
Gstk1
Gstm4
Gsto1
Gsto2
Gstp1
Gstt2b
Gstz1
Gsx1
Gtf2e1
Gtf2e2
Gtf2f2
Gtf2h1
Gtf2h2c
Gtf2h3
Gtf2h4
Gtf2h5
Gtf2i
Gtf2ip13
Gtf2ip4
Gtf2ird1
Gtf2ird2b
Gtf3a
Gtf3c1
Gtf3c4
Gtf3c5
Gtf3c6
Gtpbp1
Gtpbp10
Gtpbp2
Gtpbp3
Gtpbp4
Gtpbp6
Gtpbp8
Gtse1
Gucd1
Gucy1a1
Gucy1b1
Guf1
Guk1
Gulp1
Gusb
Gusbp1
Gvqw3
Gxylt2
Gyg1
Gypc
Gys1
Gzf1
Gzmm
H1f0
H1fx-as1
H2afj
H2afv
H2afvp1
H2afy
H2afy2
H2afz
H3f3a
H3f3b
H6pd
Habp4
Hacd3
Hadh
Hadhb
Haghl
Hamp
Hand2-as1
Hars
Hars2
Has1
Has3
Haspin
Hat1
Haus1
Haus2
Haus5
Hax1
Hbb
Hbegf
Hbp1
Hbs1l
Hccs
Hcfc1
Hcfc1r1
Hcfc2
Hcg11
Hcg14
Hcg15
Hcg20
Hcg25
Hcg27
Hcg9
Hcn3
Hcp5
Hcrtr1
Hcst
Hdac1
Hdac10
Hdac11
Hdac2-as2
Hdac3
Hdac4-as1
Hdac5
Hdac6
Hdac7
Hddc2
Hddc3
Hdgf
Hdgfl2
Hdhd3
Hdhd5-as1
Hdlbp
Heatr3
Heatr5b
Heatr9
Hebp2
Hectd2
Hecw1
Hecw1-it1
Hecw2
Helb
Hells
Hemk1
Herc2
Herc2p2
Herc2p9
Herc3
Herc5
Herc6
Herpud1
Hes1
Hes7
Hesx1
Hexa
Hexa-as1
Hexb
Hexd
Hexim1
Hexim2
Hey1
Hfe
Hgfac
Hgh1
Hgs
Hgsnat
Hhat
Hhatl-as1
Hhex
Hhip
Hhla3
Hic1
Hid1
Hif1a
Hif1an
Higd1ap5
Higd1b
Hikeshi
Hilpda
Hils1
Hinfp
Hint1
Hint2
Hip1r
Hipk1
Hipk3
Hist1h1b
Hist1h1c
Hist1h1d
Hist1h1e
Hist1h1ps1
Hist1h2ab
Hist1h2ac
Hist1h2ad
Hist1h2ae
Hist1h2ag
Hist1h2ah
Hist1h2ai
Hist1h2aj
Hist1h2ak
Hist1h2al
Hist1h2am
Hist1h2aps4
Hist1h2aps5
Hist1h2bc
Hist1h2bd
Hist1h2be
Hist1h2bf
Hist1h2bh
Hist1h2bi
Hist1h2bk
Hist1h2bl
Hist1h2bm
Hist1h2bn
Hist1h2bo
Hist1h3a
Hist1h3c
Hist1h3d
Hist1h3e
Hist1h3f
Hist1h3h
Hist1h3j
Hist1h4a
Hist1h4b
Hist1h4c
Hist1h4d
Hist1h4e
Hist1h4h
Hist1h4j
Hist1h4k
Hist1h4l
Hist2h2aa4
Hist2h2ac
Hist2h3c
Hist2h3d
Hist2h3ps2
Hist3h2bb
Hist4h4
Hivep1
Hivep2
Hk1
Hk2
Hkr1
Hla-a
Hla-e
Hla-l
Hla-z
Hltf
Hltf-as1
Hlx
Hm13
Hm13-it1
Hmbox1
Hmbs
Hmces
Hmg20a
Hmg20b
Hmga1
Hmga2
Hmga2-as1
Hmgb1
Hmgb1p21
Hmgb1p5
Hmgb3
Hmgb3p22
Hmgcl
Hmgcr
Hmgn1
Hmgn1p3
Hmgn2
Hmgn3-as1
Hmgn4
Hmgxb3
Hmgxb4
Hmmr
Hmox1
Hmox2
Hnf4g
Hnmt
Hnrnpa1
Hnrnpa1p49
Hnrnpa2b1
Hnrnpa3
Hnrnpab
Hnrnpd
Hnrnpdl
Hnrnpf
Hnrnph1
Hnrnph3
Hnrnpk
Hnrnpl
Hnrnpm
Hnrnpr
Hnrnpu
Hnrnpul1
Homer2
Homer3
Homer3-as1
Hook3
Hopx
Hormad1
Hotairm1
Hoxa11-as
Hoxa3
Hoxa7
Hoxa9
Hoxa-as2
Hoxb2
Hoxb3
Hoxb6
Hoxb8
Hoxb-as1
Hoxb-as2
Hoxb-as3
Hoxc10
Hoxc4
Hoxc5
Hoxc9
Hpcal1
Hpd
Hpr
Hprt1
Hps1
Hps3
Hps6
Hr
Hras
Hrc
Hrh1
Hrh2
Hs2st1
Hs3st2
Hs3st3b1
Hsbp1
Hsbp1l1
Hscb
Hsd11b1l
Hsd11b2
Hsd17b1
Hsd17b11
Hsd17b12
Hsd17b14
Hsd17b1p1
Hsd17b4
Hsd17b6
Hsd17b7
Hsd17b7p2
Hsd17b8
Hsd3b7
Hsdl2
Hsf1
Hsf2
Hsf4
Hsh2d
Hsp90aa1
Hsp90ab1
Hsp90b1
Hspa14
Hspa1a
Hspa2
Hspa4
Hspa4l
Hspa8
Hspa8p15
Hspa9
Hspb1
Hspb8
Hspb9
Hspd1
Hspe1
Hspe1-mob4
Htatsf1
Htd2
Htr5a
Htr5a-as1
Htr7p1
Htra2
Htra3
Htt
Huwe1
Hyal1
Hyal3
Hydin2
Hyi
Hyi-as1
Hykk
Hyls1
Hypk
Iah1
Iars
Icam1
Icam3
Icam4
Icam5
Ice1
Ice2
Icmt
Id1
Id2
Id2-as1
Id3
Idh1-as1
Idh2-dt
Idh3a
Idh3b
Idi1
Idi2-as1
Idnk
Idua
Ier2
Ier3
Ier3-as1
Ier5
Ier5l
Iffo1
Ifi16
Ifi27l1
Ifi30
Ifi35
Ifit1
Ifit2
Ifitm2
Ifitm4p
Ifitm5
Ifitm9p
Ifnar2
Ifngr1
Ifngr2
Ifrd1
Ifrd2
Ift122
Ift172
Ift20
Ift22
Ift43
Ift52
Ift74
Ift81
Ift88
Igbp1
Igdcc4
Igf1r
Igf2-as
Igf2bp2
Igf2r
Igfals
Igfbp2
Igflr1
Ighmbp2
Iglv1-51
Iglv3-19
Iglv3-21
Iglviv-64
Igsf9
Ik
Ikbkb
Ikbke
Ikbkg
Ikzf4
Il10rb
Il11
Il11ra
Il12a
Il12rb1
Il13ra1
Il15
Il17d
Il17ra
Il17rb
Il17rc
Il1r1
Il1r2
Il21r
Il23a
Il24
Il34
Il4i1
Il4r
Il6r
Il6st
Ilf2
Ilf3
Ilf3-dt
Ilk
Ilkap
Imp3
Imp4
Impa2
Impact
Impdh1
Impdh1p10
Impdh2
Inafm1
Inafm2
Inava
Inca1
Incenp
Inf2
Ing1
Ing2
Ing3
Ing5
Inhbe
Inhcap
Inka2-as1
Ino80-as1
Ino80b
Ino80b-wbp1
Ino80c
Ino80e
Inpp4a
Inpp5a
Inpp5b
Inpp5f
Inpp5j
Inppl1
Insig1
Insig2
Ints1
Ints10
Ints14
Ints2
Ints3
Ints4
Ints5
Ints6-as1
Ints6l
Ints7
Ints8
Intu
Invs
Ip6k1
Ip6k2
Ipo11
Ipo13
Ipo4
Ipo5
Ipo5p1
Ipo7
Ipo9
Ipp
Iqank1
Iqcc
Iqcd
Iqce
Iqcg
Iqch
Iqcj-schip1
Iqcj-schip1-as1
Iqck
Iqcn
Iqgap1
Iqgap2
Iqsec2
Iqsec3p1
Irak1
Irak1bp1
Irak4
Ireb2
Irf1
Irf2bp2
Irf3
Irf4
Irf6
Irf7
Irf9
Irgq
Irs1
Irs3p
Isca2
Iscu
Isg15
Isg20
Isg20l2
Isl2
Islr2
Isoc1
Isoc2
Ist1
Isy1-rab43
Itch
Itfg1-as1
Itfg2
Itfg2-as1
Itga11
Itga3
Itga4
Itga6
Itga9
Itgae
Itgav
Itgb1
Itgb1bp2
Itgb1-dt
Itgb3
Itgb4
Itgb5
Itgb7
Itgb8
Itih5
Itk
Itm2b
Itm2c
Itpa
Itpkb
Itpr1
Itpr3
Itprid2
Itpripl1
Itpripl2
Itsn1
Ivd
Ivns1abp
Iws1
Izumo1
Izumo4
Jade1
Jade2
Jade3
Jagn1
Jak2
Jak3
Jam3
Jarid2
Jarid2-as1
Jcad
Jdp2
Jkamp
Jmjd1c
Jmjd4
Jmjd6
Jmjd7
Jmjd7-pla2g4b
Jmjd8
Josd1
Jph4
Jpt1
Jpt2
Jpx
Jrk
Jrkl
Jsrp1
Jtb
Jun
Jund
Kalrn
Kank1
Kank2
Kank3
Kansl1-as1
Kansl2
Kantr
Kars
Kat14
Kat2a
Kat5
Kat6b
Kat7
Kat8
Katnal2
Katnb1
Kazald1
Kazn
Kbtbd8
Kcmf1
Kcna2
Kcnab2
Kcnc1
Kcnc3
Kcnc4
Kcne2
Kcnh3
Kcnh4
Kcnh6
Kcnip2-as1
Kcnip3
Kcnj14
Kcnj2
Kcnk15-as1
Kcnk3
Kcnq4
Kcns2
Kcnt1
Kctd11
Kctd13
Kctd15
Kctd17
Kctd2
Kctd20
Kctd21-as1
Kctd5
Kctd6
Kctd7
Kdelr1
Kdelr2
Kdelr3
Kdf1
Kdm1a
Kdm1b
Kdm2a
Kdm3a
Kdm4a
Kdm4b
Kdm4c
Kdm4d
Kdm5a
Kdm5b
Kdm5c
Kdm6a
Kdm6b
Kdm7a-dt
Kdm8
Kdsr
Khdc4
Khdrbs1
Khdrbs3
Khk
Khnyn
Khsrp
Kiaa0040
Kiaa0232
Kiaa0319l
Kiaa0355
Kiaa0391
Kiaa0513
Kiaa0556
Kiaa0586
Kiaa0753
Kiaa0895l
Kiaa1109
Kiaa1191
Kiaa1211
Kiaa1257
Kiaa1324
Kiaa1328
Kiaa1522
Kiaa1586
Kiaa1614
Kiaa1671
Kiaa1841
Kiaa1958
Kiaa2012-as1
Kif13b
Kif15
Kif18b
Kif1b
Kif1bp
Kif1c
Kif20a
Kif20b
Kif22
Kif23
Kif24
Kif26a
Kif2a
Kif2c
Kif4a
Kif5a
Kif5b
Kif9-as1
Kifc1
Kifc2
Kifc3
Kin
Kiss1r
Kit
Kiz
Klc1
Klc2
Klc4
Klf10
Klf11
Klf13
Klf16
Klf2
Klf3
Klf5
Klf6
Klf8
Klhdc1
Klhdc10
Klhdc2
Klhdc3
Klhdc8b
Klhdc9
Klhl10
Klhl17
Klhl18
Klhl2
Klhl20
Klhl21
Klhl22
Klhl23
Klhl24
Klhl26
Klhl28
Klhl35
Klhl36
Klhl4
Klhl40
Klhl42
Klhl5
Klhl7
Klrd1
Klrg1
Kmt2a
Kmt2b
Kmt2c
Kmt2d
Kmt2e
Kmt2e-as1
Kmt5a
Kmt5b
Kmt5c
Kndc1
Knl1
Knstrn
Kntc1
Kpna1
Kpna2
Kpna5
Kpna6
Kpnb1
Krba1
Krbox4
Kremen1
Kremen2
Kri1
Krit1
Krt10
Krt18p13
Krt18p59
Krt20
Krt223p
Krt23
Krt27
Krt39
Krt8p12
Krt8p29
Krt8p9
Krtap4-2
Krtap5-as1
Krtap9-1
Krtcap2
Krtcap3
Ksr1
Ktn1
Kxd1
L3mbtl1
L3mbtl2
L3mbtl3
Lacc1
Lactb
Lactb2-as1
Lag3
Lage3
Lama2
Lama3
Lama5
Lamb1
Lamb2
Lamc3
Lamp1
Lamtor2
Lamtor3
Lamtor4
Lamtor5
Lamtor5-as1
Lancl2
Lap3
Laptm4b
Larp1
Larp1b
Larp4
Larp4b
Larp7
Lars2
Lasp1
Lat
Lat2
Lbh
Lbhd1
Lbx2
Lbx2-as1
Lcat
Lck
Lclat1
Lcmt1
Lcor
Ldha
Ldhb
Ldlr
Ldlrad3
Ldlrad4
Ldlrap1
Leap2
Lemd2
Lemd3
Lenep
Leng8
Leng9
Lepr
Leprot
Leprotl1
Letm2
Letmd1
Lfng
Lgals1
Lgals2
Lgals3
Lgals8
Lgals9
Lgalsl
Lgi4
Lgmn
Lhfpl4
Lhfpl6
Lhpp
Lhx2
Lias
Lif
Lifr
Lifr-as1
Lig1
Lig3
Lima1
Limch1
Limd1
Lime1
Limk1
Limk2
Lims1
Lin37
Lin52
Lin7b
Linc00092
Linc00165
Linc00167
Linc00173
Linc00205
Linc00239
Linc00240
Linc00265
Linc00271
Linc00327
Linc00337
Linc00339
Linc00415
Linc00445
Linc00449
Linc00467
Linc00511
Linc00533
Linc00574
Linc00620
Linc00623
Linc00629
Linc00630
Linc00637
Linc00641
Linc00649
Linc00653
Linc00667
Linc00674
Linc00685
Linc00707
Linc00839
Linc00842
Linc00852
Linc00853
Linc00863
Linc00869
Linc00880
Linc00881
Linc00884
Linc00888
Linc00894
Linc00896
Linc00910
Linc00920
Linc00921
Linc00933
Linc00941
Linc00963
Linc00982
Linc01003
Linc01007
Linc01010
Linc01011
Linc01018
Linc01060
Linc01089
Linc01091
Linc01118
Linc01126
Linc01128
Linc01132
Linc01134
Linc01135
Linc01137
Linc01138
Linc01144
Linc01166
Linc01182
Linc01197
Linc01220
Linc01270
Linc01271
Linc01376
Linc01385
Linc01391
Linc01424
Linc01433
Linc01483
Linc01500
Linc01504
Linc01521
Linc01560
Linc01578
Linc01585
Linc01607
Linc01629
Linc01664
Linc01703
Linc01715
Linc01719
Linc01730
Linc01749
Linc01750
Linc01763
Linc01771
Linc01775
Linc01778
Linc01786
Linc01798
Linc01812
Linc01816
Linc01836
Linc01842
Linc01880
Linc01881
Linc01915
Linc01943
Linc01952
Linc01970
Linc02001
Linc02018
Linc02021
Linc02029
Linc02062
Linc02168
Linc02175
Linc02193
Linc02202
Linc02210
Linc02210-crhr1
Linc02235
Linc02256
Linc02265
Linc02288
Linc02298
Linc02352
Linc02356
Linc02384
Linc02410
Linc02495
Linc02521
Linc02558
Linc02574
Linc02575
Linc02585
Linc02587
Linc02588
Linc02593
Linc02615
Linc02617
Linc02640
Linc-pint
Lipe
Lipe-as1
Lipt1
Lix1l-as1
Llgl1
Llgl2
Llph-dt
Lman2
Lmbrd2
Lmcd1
Lmln
Lmna
Lmnb1
Lmnb2
Lmo4
Lmo7
Lmo7dn-it1
Lmod1
Lmx1b
Lncnef
Lnctam34a
Lnp1
Lnpep
Lnx1
Lonp1
Lonp2
Lonrf3
Loxl2
Loxl3
Lpcat1
Lpcat2
Lpcat3
Lpgat1-as1
Lpin1
Lpin2
Lpin3
Lpp
Lrch1
Lrch3
Lrch4
Lrfn3
Lrfn4
Lrguk
Lrp1
Lrp10
Lrp11
Lrp3
Lrp4-as1
Lrp8
Lrr1
Lrrc1
Lrrc14
Lrrc23
Lrrc24
Lrrc25
Lrrc27
Lrrc28
Lrrc36
Lrrc37b
Lrrc41
Lrrc42
Lrrc45
Lrrc46
Lrrc49
Lrrc59
Lrrc71
Lrrc74b
Lrrc75a
Lrrc8a
Lrrc8b
Lrrc8c
Lrrc8d
Lrrcc1
Lrrfip1
Lrrfip2
Lrrk2
Lrrn1
Lrrn4
Lrsam1
Lrtomt
Lrwd1
Lsm1
Lsm12
Lsm14a
Lsm14b
Lsm2
Lsm5
Lsm6
Lsm7
Lsm8
Lsp1
Lsr
Lta4h
Ltb4r2
Ltbp3
Ltbp4
Lto1
Luc7l
Luc7l2
Luc7l3
Lurap1l
Luzp1
Lxn
Ly6e
Ly6g5b
Ly6g5c
Lyn
Lypd3
Lypla2
Lypla2p1
Lyplal1
Lyrm1
Lyrm2
Lyrm7
Lztr1
Lzts2
Maats1
Macf1
Maco1
Macrod1
Macrod2
Mad2l1
Mad2l1bp
Madcam1
Madd
Maea
Maf1
Maff
Mafg
Mafg-dt
Mafk
Maged1
Maged2
Magee1
Mageh1
Magi2
Magi3
Magix
Magoh
Maip1
Mak16
Malat1
Malsu1
Malt1
Mamdc2-as1
Mamdc4
Mamld1
Mamstr
Man1a2
Man1b1
Man1c1
Man2a1
Man2a2
Man2b2
Man2c1
Manbal
Manea
Maneal
Manf
Maoa
Map1a
Map1b
Map1lc3a
Map1lc3b
Map1s
Map2
Map2k1
Map2k2
Map2k3
Map2k4
Map2k5
Map2k6
Map2k7
Map3k10
Map3k11
Map3k12
Map3k13
Map3k14
Map3k14-as1
Map3k20
Map3k21
Map3k2-dt
Map3k3
Map3k4
Map3k8
Map4
Map4k3-dt
Map4k4
Map6d1
Map7d1
Map7d3
Mapk11
Mapk12
Mapk14
Mapk15
Mapk1ip1l
Mapk6
Mapk7
Mapk8
Mapk8ip1
Mapk8ip3
Mapkap1
Mapkapk2
Mapkapk3
Mapkapk5
Mapkapk5-as1
Mapkbp1
Mapre2
Mapre3
Mapt
Mapt-it1
March10
March2
March6
March7
March9
Marf1
Mark1
Mark2
Mark2p8
Mark3
Mark4
Mars
Mars2
Marveld1
Mast1
Mast2
Mast3
Mast4
Mastl
Mat2a
Mat2b
Matk
Matn1-as1
Matn4
Matr3
Mau2
Mavs
Maz
Mbd1
Mbd3
Mbd3l1
Mbd4
Mbd5
Mbd6
Mblac1
Mbnl1
Mbnl1-as1
Mbnl2
Mboat7
Mbtps2
Mc1r
Mccc2
Mcf2l
Mcf2l2
Mcfd2
Mcl1
Mcm10
Mcm2
Mcm3ap
Mcm3ap-as1
Mcm4
Mcm5
Mcm7
Mcm8
Mcmbp
Mcoln1
Mcph1
Mcrip2
Mcrs1
Mctp1
Mctp2
Mcts1
Mcts2p
Mcu
Mcub
Mcur1p1
Mdga1
Mdh1
Mdh2
Mdm2
Mdm4
Mdn1
Mdp1
Me2
Me3
Mecr
Med1
Med10
Med11
Med12
Med12l
Med13
Med13l
Med14
Med15
Med17
Med18
Med19
Med21
Med22
Med24
Med25
Med28
Med29
Med30
Med9
Mef2a
Mef2d
Meg3
Megf11
Megf8
Meig1
Meiob
Meioc
Meis1
Meis2
Meis3
Melk
Meltf-as1
Memo1p1
Memo1p4
Men1
Mepce
Mepe
Mertk
Mest
Metap1
Metap1d
Metap2
Metrn
Metrnl
Mettl14
Mettl15
Mettl16
Mettl17
Mettl22
Mettl23
Mettl25
Mettl26
Mettl2a
Mettl2b
Mettl3
Mettl8p1
Mettl9
Mfap3
Mfap4
Mff
Mfn1
Mfn2
Mfsd1
Mfsd10
Mfsd11
Mfsd12
Mfsd13a
Mfsd13b
Mfsd14b
Mfsd1p1
Mfsd2a
Mfsd2b
Mfsd3
Mfsd4b
Mfsd5
Mfsd6
Mga
Mgat1
Mgat2
Mgat4a
Mgat4b
Mgat5
Mgat5b
Mgll
Mgme1
Mgmt
Mgrn1
Mgst3
Mhencr
Mia2
Mia3
Miat
Miatnb
Mib1
Mib2
Mica
Mical1
Mical2
Micall1
Micb
Micos10
Micos10-nbl1
Micu3
Mid1ip1
Mid1ip1-as1
Midn
Mief1
Mief2
Mier1
Mier2
Mif
Mif4gd
Mif-as1
Miga1
Miga2
Miip
Mimt1
Mincr
Mindy2
Mindy4
Mink1
Minpp1
Mios
Mip
Mipepp3
Mipol1
Mir100hg
Mir106b
Mir10a
Mir1181
Mir1199
Mir1204
Mir1224
Mir1226
Mir1229
Mir1234
Mir1244-2
Mir1248
Mir1257
Mir125b1
Mir125b2
Mir126
Mir1281
Mir1282
Mir1292
Mir1302-11
Mir130b
Mir132
Mir1469
Mir150
Mir1538
Mir1539
Mir155
Mir17
Mir17hg
Mir181a2hg
Mir1825
Mir18a
Mir1908
Mir191
Mir1914
Mir1915
Mir193a
Mir193b
Mir193bhg
Mir199a2
Mir199b
Mir19a
Mir21
Mir2110
Mir212
Mir214
Mir219a1
Mir222hg
Mir2276
Mir2277
Mir22hg
Mir24-1
Mir25
Mir26a2
Mir27b
Mir2861
Mir301b
Mir3074
Mir30a
Mir3120
Mir3124
Mir3131
Mir3143
Mir3153
Mir3154
Mir3155a
Mir3155b
Mir3175
Mir3177
Mir3178
Mir3180-4
Mir3180-5
Mir3181
Mir3184
Mir3187
Mir3188
Mir3189
Mir3190
Mir3191
Mir3193
Mir3198-2
Mir3199-1
Mir3199-2
Mir320a
Mir339
Mir33a
Mir33b
Mir345
Mir34ahg
Mir3610
Mir3614
Mir3615
Mir3619
Mir3650
Mir3652
Mir3654
Mir3655
Mir3657
Mir3661
Mir3678
Mir3680-2
Mir3684
Mir378a
Mir378h
Mir3917
Mir3928
Mir3939
Mir3940
Mir3960
Mir422a
Mir423
Mir425
Mir4256
Mir4257
Mir4258
Mir4292
Mir4321
Mir4326
Mir4422hg
Mir4434
Mir4435-2hg
Mir4442
Mir4444-1
Mir4448
Mir4449
Mir4453
Mir4453hg
Mir4458hg
Mir4466
Mir4467
Mir4469
Mir4470
Mir4479
Mir4488
Mir4492
Mir4497
Mir4515
Mir4519
Mir4523
Mir4530
Mir4638
Mir4647
Mir4651
Mir4665
Mir4674
Mir4687
Mir4690
Mir4692
Mir4707
Mir4711
Mir4721
Mir4724
Mir4727
Mir4731
Mir4734
Mir4738
Mir4740
Mir4741
Mir4746
Mir4750
Mir4754
Mir4757
Mir4762
Mir4767
Mir4781
Mir4785
Mir4787
Mir4800
Mir484
Mir497hg
Mir5001
Mir503hg
Mir5087
Mir5088
Mir5090
Mir5091
Mir5187
Mir5188
Mir544b
Mir548ak
Mir548al
Mir548ap
Mir548ar
Mir548aw
Mir548v
Mir5587
Mir564
Mir5695
Mir5696
Mir5703
Mir574
Mir5787
Mir590
Mir602
Mir6073
Mir6084
Mir6089
Mir6090
Mir611
Mir6125
Mir6132
Mir615
Mir632
Mir636
Mir638
Mir639
Mir647
Mir6508
Mir6514
Mir6515
Mir6516
Mir658
Mir6719
Mir6720
Mir6721
Mir6732
Mir6734
Mir6740
Mir6743
Mir6749
Mir6750
Mir6751
Mir6756
Mir6758
Mir6759
Mir6763
Mir6766
Mir6775
Mir6777
Mir6779
Mir6782
Mir6783
Mir6786
Mir6790
Mir6791
Mir6795
Mir6805
Mir6821
Mir6822
Mir6827
Mir6832
Mir6833
Mir6834
Mir6845
Mir6847
Mir6848
Mir6849
Mir6850
Mir6853
Mir6859-1
Mir6864
Mir6865
Mir6869
Mir6872
Mir6875
Mir6883
Mir6886
Mir6892
Mir6895
Mir7106
Mir7111
Mir7113
Mir718
Mir7-3
Mir7-3hg
Mir760
Mir762
Mir762hg
Mir7703
Mir7704
Mir7705
Mir7706
Mir7845
Mir8067
Mir8072
Mir8078
Mir8085
Mir92b
Mir93
Mir9-3
Mir9-3hg
Mir99ahg
Mirlet7a1
Mirlet7a1hg
Mirlet7b
Mirlet7bhg
Mirlet7d
Mirlet7f1
Mirlet7i
Mis12
Misp3
Mitf
Mkln1
Mknk1
Mknk2
Mkrn2
Mkrn9p
Mkx
Mlec
Mlf1
Mlf2
Mlh1
Mllt10
Mllt11
Mllt6
Mlst8
Mlx
Mmaa
Mmachc
Mmp11
Mmp14
Mmp17
Mmp2
Mmp25
Mmp25-as1
Mms19
Mnat1
Mnd1
Mnt
Mnx1-as1
Moap1
Mob1b
Mob4
Mocs3
Mogs
Mon1b
Mon2
Morc2-as1
Morc3
Morf4l1
Morf4l1p1
Morf4l2
Morf4l2-as1
Morn1
Morn2
Morn5
Mosmo
Mospd2
Mospd3
Mov10
Mov10l1
Moxd1
Mpdu1
Mpg
Mphosph10
Mphosph8
Mphosph9
Mpi
Mpnd
Mpp1
Mpp5
Mpp6
Mppe1
Mprip
Mpst
Mpv17
Mpv17l
Mpv17l2
Mpzl1
Mr1
Mras
Mrfap1
Mri1
Mrm1
Mrm2
Mrm3
Mrnip
Mroh1
Mroh6
Mrpl1
Mrpl10
Mrpl15
Mrpl15p1
Mrpl16
Mrpl18
Mrpl19
Mrpl2
Mrpl20-as1
Mrpl21
Mrpl22
Mrpl24
Mrpl28
Mrpl30
Mrpl32
Mrpl32p1
Mrpl33
Mrpl34
Mrpl35
Mrpl36
Mrpl37
Mrpl38
Mrpl4
Mrpl40
Mrpl42
Mrpl45
Mrpl46
Mrpl48
Mrpl49
Mrpl52
Mrpl53
Mrpl54
Mrpl58
Mrps11
Mrps12
Mrps14
Mrps16
Mrps17
Mrps18b
Mrps18c
Mrps2
Mrps21
Mrps22
Mrps24
Mrps25
Mrps27
Mrps30
Mrps31p4
Mrps34
Mrps35
Mrps36
Mrps5
Mrps6
Mrps7
Mrrf
Mrs2
Mrtfa
Mrtfb
Mrto4
Mrvi1-as1
Msantd3
Msh2
Msh3
Msh5
Msh5-sapcd1
Msh6
Msi2
Msl1
Msl3
Msmo1
Msra
Msrb2
Msrb3
Mst1
Mst1p2
Msto1
Msto2p
Mt1x
Mt1xp1
Mt2a
Mta1
Mta2
Mta3
Mtap
Mtbp
Mtch1
Mtch2
Mtcl1
Mtco3p12
Mtdh
Mterf3
Mtf2
Mtfp1
Mtfr1
Mtfr1l
Mtg1
Mtg2
Mthfd1
Mthfd1l
Mthfd2
Mthfd2l
Mthfr
Mtif2
Mtif3
Mtm1
Mtmr1
Mtmr11
Mtmr14
Mtmr2
Mtmr3
Mtmr7
Mtmr9
Mtnd3p4
Mto1
Mtpap
Mtr
Mtrex
Mtrf1l
Mtrnr2l1
Mtrr
Mtss1l
Mttp
Mturn
Mtus1
Mtx1
Mtx2
Muc20-ot1
Muc3a
Muc4
Muc6
Mus81
Mutyh
Mvb12a
Mvk
Mvp
Mx1
Mxd1
Mxd3
Mxd4
Mxi1
Mxra7
Mxra8
Myadm
Myb
Mybbp1a
Mybl2
Myc
Mycbp2-as1
Myd88
Mydgf
Myeov
Myh10
Myh11
Myh14
Myh9
Myhas
Myl12a
Myl12b
Myl5
Myl6
Myl6b
Mylip
Mylk-as1
Mylpf
Mynn
Myo15a
Myo15b
Myo19
Myo1b
Myo1c
Myo1e
Myo6
Myo9b
Myocd
Myof
Myom2
Myrf
Mysm1
Myt1
Myzap
Mzf1-as1
Mzt2b
N4bp2
NA
Naa10
Naa15
Naa16
Naa20
Naa25
Naa30
Naa35
Naa38
Naa40
Naa50
Naa60
Naaladl2
Nab1
Nab2
Nabp1
Nabp2
Naca
Naca4p
Nacc2
Nadk
Nadk2
Nadsyn1
Nae1
Nagk
Naglu
Nagpa-as1
Nalt1
Nama
Nanos1
Nanos3
Nans
Nap1l1
Nap1l4
Napa-as1
Napg
Napgp2
Naprt
Napsa
Napsb
Narf
Nars
Nasp
Nat1
Nat10
Nat14
Nat8l
Natd1
Nav1
Nav2
Nav3
Naxd
Naxe
Nbdy
Nbea
Nbeal1
Nbeal2
Nbl1
Nbpf12
Nbpf14
Nbpf26
Nbpf3
Nbr1
Nbr2
Ncam1
Ncapd2
Ncapg
Ncapg2
Ncaph
Ncaph2
Ncbp1
Ncbp2
Ncbp2-as1
Ncdn
Ncf4-as1
Nck1
Nck2
Nckap5l
Ncl
Ncln
Ncoa1
Ncoa3
Ncoa4
Ncoa7
Ncor2
Ncr3lg1
Ncstn
Ndc80
Nde1
Ndel1
Ndfip1
Ndfip2
Ndor1
Ndrg2
Ndrg4
Ndst1
Ndst2
Ndufa10
Ndufa11
Ndufa13
Ndufa3
Ndufa4l2
Ndufa6-dt
Ndufa7
Ndufa9
Ndufab1
Ndufaf2
Ndufaf3
Ndufaf4p1
Ndufaf5
Ndufaf6
Ndufaf7
Ndufaf8
Ndufb1
Ndufb10
Ndufb2
Ndufb3
Ndufb4
Ndufb5
Ndufb6
Ndufb8
Ndufb9
Ndufc1
Ndufc2
Ndufs2
Ndufs3
Ndufs4
Ndufs5
Ndufs6
Ndufs7
Ndufs8
Ndufv1
Ndufv2
Ndufv3
Neat1
Nebl-as1
Necab2
Necab3
Necap1
Necap2
Nectin2
Nedd1
Nedd4l
Nedd8
Nedd8-mdp1
Nefh
Nefm
Neil1
Neil2
Neil3
Nek11
Nek6
Nek7
Nelfa
Nelfb
Nelfcd
Nemf
Nemp1
Nenf
Neo1
Nepro
Net1
Neu3
Neurl1b
Neurl4
Nexn
Nf1
Nf2
Nfasc
Nfat5
Nfatc1
Nfatc2ip
Nfatc3
Nfatc4
Nfe2
Nfe2l1
Nfia
Nfic
Nfix
Nfkb1
Nfkb2
Nfkbia
Nfkbib
Nfkbie
Nfkbil1
Nfkbiz
Nfrkb
Nfx1
Nfya
Nfyc
Ngdn
Ngfr
Ngrn
Nhlrc2
Nhlrc3
Nhp2
Nhsl2
Nicn1
Nid2
Nif3l1
Nifk
Nifk-as1
Nim1k
Ninj1
Ninl
Nip7
Nipa1
Nipa2
Nipal1
Nipal3
Nipbl
Nipsnap1
Nipsnap2
Nisch
Nit1
Nit2
Nkain1
Nkain3
Nkapd1
Nkapp1
Nkd1
Nkd2
Nkila
Nkiras2
Nkpd1
Nktr
Nkx2-3
Nle1
Nlgn2
Nlk
Nln
Nlrc3
Nlrc5
Nlrp1
Nlrp14
Nlrp9
Nmb
Nmd3
Nme1
Nme1-nme2
Nme2
Nme3
Nme4
Nmnat1
Nmral1
Nmral2p
Nmt1
Nmt2
Nnmt
Nnt
Nob1
Noc2l
Noc4l
Noct
Nol11
Nol12
Nol4l
Nol6
Nol7
Nol8
Nolc1
Nom1
Nomo1
Nomo3
Nono
Nop14-as1
Nop16
Nop2
Nop53
Nop56
Nop58
Nop9
Nos1ap
Notch3
Notum
Nox5
Noxa1
Npas1
Npas2
Npas3
Npas4
Npc1
Npdc1
Npepps
Npff
Nphp3-as1
Npipb9
Npl
Npm1
Npm1p5
Npm1p6
Npm3
Nppa
Npr2
Npr3
Nprl2
Nprl3
Npw
Nqo1
Nqo2
Nr1d2
Nr1h2
Nr1h3
Nr2c2
Nr2f1
Nr2f1-as1
Nr2f2
Nr2f6
Nr4a1
Nr4a2
Nr4a3
Nrbf2
Nrbp1
Nrbp2
Nrcam
Nrde2
Nrf1
Nrgn
Nrl
Nrm
Nrn1
Nrn1l
Nrp2
Nrsn1
Nrsn2
Nrxn1
Nrxn2
Nrxn3
Nsa2
Nsd1
Nsd2
Nsdhl
Nsg2
Nsmce1
Nsmce1-dt
Nsmce2
Nsmce4a
Nsmf
Nsrp1
Nsun2
Nsun3
Nsun4
Nsun5p1
Nsun6
Nt5c3b
Nt5cp1
Nt5dc1
Nt5m
Ntan1p2
Ntmt1
Ntng2
Ntpcr
Ntrk3
Nuak1
Nub1
Nubp1
Nubp2
Nubpl
Nucb1
Nucb2
Nudc
Nudt1
Nudt13
Nudt16
Nudt16l1
Nudt17
Nudt18
Nudt19
Nudt2
Nudt22
Nudt4
Nudt5
Nudt7
Nudt9
Nuf2
Nufip2
Numa1
Numb
Numbl
Nup107
Nup155
Nup160
Nup188
Nup205
Nup210l
Nup214
Nup35
Nup37
Nup50
Nup54
Nup58
Nup62
Nup85
Nup88
Nup93
Nupl2
Nus1p1
Nus1p2
Nusap1
Nutf2
Nutm1
Nutm2a-as1
Nvl
Nxf1
Nxnl2
Nxpe3
Nxph3
Nxph4
Nxt2
Oaf
Oas1
Oas3
Oaz1
Oaz2
Oaz3
Obscn
Obsl1
Ocel1
Ociad1
Ocrl
Odc1
Odc1-dt
Odf2
Odf3b
Odf3l2
Odr4
Ofd1
Oga
Ogdh
Ogfod1
Ogfod2
Ogfod3
Ogfr
Ogfrp1
Ogt
Oip5-as1
Olfm1
Olfml3
Olmalinc
Oma1
Oosp1p2
Opa1
Opa3
Oprl1
Oprm1
Optn
Or2b11
Or2x1p
Or51d1
Or52k3p
Or6l1p
Or6l2p
Or6m3p
Or7e14p
Or7e38p
Orai1
Orai2
Orai3
Orc3
Orc6
Ormdl2
Os9
Osbp2
Osbpl2
Osbpl5
Osbpl6
Osbpl9
Oscp1
Oser1-dt
Osgep
Osgepl1-as1
Osgin1
Osgin2
Osmr
Osr2
Ostc
Ostf1
Otop2
Otub1
Otub2
Otud1
Otud5
Otud6b
Otulin
Otx1
Oxa1l
Oxnad1
Oxr1
Oxsm
Oxsr1
Oxtr
P2rx2
P2rx4
P2rx5
P2rx5-tax1bp3
P2rx6
P2ry6
P3h1
P3h3
P3h4
P4ha3-as1
P4hb
P4htm
Pa2g4
Paaf1
Pabpc1
Pabpc1l
Pabpc4
Pabpc4-as1
Pabpn1
Pabpn1l
Pacrg
Pacrgl
Pacs1
Pacs2
Pacsin2
Pacsin3
Paf1
Pafah1b1
Pafah1b2
Pafah1b3
Paics
Paip1p1
Paip2
Pak2
Pak3
Pak4
Palld
Palm
Palm2
Palm2-akap2
Palm3
Pam
Pam16
Pan2
Pan3
Pank2
Pank4
Panx1
Panx2
Paox
Papola
Papolg
Papss2
Paqr4
Paqr5
Paqr6
Paqr7
Paqr8
Paqr9-as1
Pard3
Pard3-as1
Pard3b
Pard6a
Pard6b
Pard6g-as1
Park7
Parp1
Parp10
Parp14
Parp2
Parp3
Parp6
Parpbp
Patj
Pawr
Pawrp1
Pax8-as1
Paxbp1
Paxbp1-as1
Paxip1
Paxip1-as1
Paxip1-as2
Paxx
Pbdc1
Pbk
Pbrm1
Pbx1
Pbx2
Pbx3
Pbxip1
Pc
Pcat1
Pcat6
Pcat7
Pcbd1
Pcbd2
Pcbp1
Pcbp2
Pcbp3
Pcbp4
Pcca
Pccb
Pcdh10
Pcdh17
Pcdh7
Pcdh8p1
Pcdha10
Pcdha11
Pcdhac1
Pcdhb14
Pcdhb2
Pcdhgb7
Pcdhgc3
Pcf11
Pcgf1
Pcgf2
Pcgf3
Pcgf5
Pcid2
Pcif1
Pck2
Pclaf
Pcm1
Pcmt1
Pcmtd2
Pcna
Pcnap1
Pcnp
Pcnpp3
Pcnt
Pcnx1
Pcnx3
Pcnx4
Pcolce
Pcolce2
Pcoth
Pcp2
Pcsk2
Pcsk4
Pcsk5
Pcsk6
Pcsk7
Pctp
Pcyox1
Pcyox1l
Pdcd11
Pdcd2
Pdcd2l
Pdcd4
Pdcd5
Pdcd6
Pdcd6ip
Pdcd6ipp2
Pdcl3
Pde12
Pde3b
Pde4b
Pde4dip
Pde8a
Pde8b
Pde9a
Pdgfc
Pdha1
Pdhb
Pdhx
Pdia3
Pdia3p1
Pdia5
Pdik1l
Pdk1
Pdk2
Pdk3
Pdlim2
Pdlim4
Pdlim5
Pdlim7
Pdp1
Pdp2
Pdpk1
Pdpr
Pds5b
Pdxdc1
Pdxk
Pdzd7
Pea15
Peg10
Peg3
Peli3
Pepd
Per3
Pes1
Pet100
Pex10
Pex13
Pex14
Pex16
Pex26
Pex3
Pex5
Pex7
Pfas
Pfdn1
Pfdn2
Pfdn4
Pfdn5
Pfdn6
Pfkfb2
Pfkfb3
Pfkl
Pfkm
Pfkp
Pfn1
Pfn2
Pgam1
Pgam5
Pgap2
Pgap3
Pgbd1
Pgbd2
Pgc
Pgd
Pgf
Pgghg
Pgk1
Pgm1
Pgm2
Pgm3
Pgm5
Pgpep1
Pgrmc1
Pgrmc2
Pgs1
Phactr2
Phactr4
Phax
Phb
Phb2
Phc1
Phc2
Phf1
Phf10
Phf11
Phf12
Phf13
Phf14
Phf19
Phf2
Phf20
Phf20l1
Phf21a
Phf21b
Phf23
Phf3
Phf5a
Phf6
Phf7
Phgdh
Phka1p1
Phkb
Phkg1
Phkg2
Phldb1
Phldb2
Phldb3
Phlpp2
Phospho2
Phox2a
Phpt1
Phrf1
Phtf2
Phykpl
Pi4k2a
Pi4kb
Pias1
Pias4
Pibf1
Picalm
Pick1
Pidd1
Piezo1
Pifo
Pigb
Pigf
Pigg
Pigl
Pigo
Pigq
Pigs
Pigt
Pigv
Pigw
Pigx
Pigy
Pigy-dt
Pih1d1
Pik3c2a
Pik3c3
Pik3ca
Pik3cd
Pik3ip1-as1
Pik3r1
Pik3r2
Pik3r5
Pikfyve
Pilra
Pilrb
Pim1
Pim2
Pim3
Pimreg
Pin1
Pin4
Pinlyp
Pip4k2a
Pip4k2c
Pip5k1a
Pip5kl1
Pipox
Pithd1
Pitpna
Pitpna-as1
Pitpnb
Pitpnc1
Piwil4
Pjvk
Pkd1
Pkd2
Pkd2l1
Pkd2l2
Pkdcc
Pkia
Pkib
Pkig
Pkm
Pkmyt1
Pkn1
Pkn2
Pknox1
Pkp4
Pla2g10
Pla2g12ap1
Pla2g15
Pla2g4b
Pla2g4e-as1
Pla2g6
Plac9
Plau
Plaur
Plb1
Plbd1-as1
Plbd2
Plcb3
Plcb4
Plcd1
Plcd4
Plcg1
Plcg2
Plcl1
Plcxd1
Plcxd2
Pld2
Pld3
Plec
Plek2
Plekha1
Plekha2
Plekha3
Plekha4
Plekha5
Plekha8
Plekhb1
Plekhb2
Plekhf1
Plekhf2
Plekhg1
Plekhg2
Plekhg3
Plekhg4
Plekhg4b
Plekhg6
Plekhh1
Plekhh2
Plekhh3
Plekhj1
Plekhm2
Plekhm3
Plekhn1
Plekho1
Plekho2
Plin3
Plin4
Plk1
Plk2
Plk3
Plk4
Plk5
Plod1
Plod3
Plp2
Plpbp
Plpp1
Plpp3
Plpp4
Plpp6
Plppr2
Plppr3
Plrg1
Pls1
Pls3
Plxna3
Plxnb2
Pmaip1
Pmf1
Pmf1-bglap
Pmfbp1
Pml
Pmm1
Pmm2
Pmpca
Pmpcb
Pms1
Pms2
Pms2cl
Pnisr
Pnkd
Pnkp
Pnn
Pno1
Pnp
Pnpla2
Pnpla3
Pnpla6
Pnpla7
Pnpo
Pnpt1
Pnrc1
Pnrc2
Poc1b-as1
Podnl1
Podxl
Pofut1
Pogk
Poglut1
Pogz
Pola1
Pola2
Polb
Pold1
Pold2
Pold3
Poldip2
Poldip3
Pole
Pole2
Pole4
Polg
Polh
Poli
Polk
Poll
Polq
Polr1b
Polr1c
Polr1d
Polr1e
Polr2a
Polr2b
Polr2c
Polr2e
Polr2f
Polr2g
Polr2h
Polr2j
Polr2k
Polr2l
Polr2m
Polr3b
Polr3c
Polr3d
Polr3e
Polr3f
Polr3g
Polr3gl
Polr3h
Pom121
Pom121c
Pomk
Pomp
Pomt1
Pomzp3
Pon2
Pop1
Pop4
Pop7
Por
Porcn
Postn
Pot1-as1
Pou1f1
Pou2f1
Pou2f2
Pou2f3
Pou4f2
Ppa2
Ppan
Ppan-p2ry11
Ppard
Pparg
Ppargc1b
Ppcdc
Ppcs
Ppdpf
Ppef1
Ppfia1
Ppfia3
Ppfia4
Ppfibp1
Pphln1
Ppia
Ppiap3
Ppiap30
Ppiap35
Ppib
Ppie
Ppif
Ppig
Ppih
Ppil2
Ppip5k2
Ppm1a
Ppm1b
Ppm1d
Ppm1f
Ppm1g
Ppm1l
Ppm1m
Ppm1n
Ppme1
Ppox
Ppp1ca
Ppp1cb
Ppp1cc
Ppp1r10
Ppp1r11
Ppp1r12a-as1
Ppp1r12b
Ppp1r12c
Ppp1r14b
Ppp1r15a
Ppp1r16a
Ppp1r16b
Ppp1r1c
Ppp1r21
Ppp1r26
Ppp1r26-as1
Ppp1r27
Ppp1r37
Ppp1r3e
Ppp1r3f
Ppp1r7
Ppp1r8
Ppp1r9a
Ppp2ca
Ppp2r1a
Ppp2r1b
Ppp2r2a
Ppp2r2d
Ppp2r2dp1
Ppp2r3a
Ppp2r3b
Ppp2r5b
Ppp2r5c
Ppp2r5d
Ppp3cb-as1
Ppp3cc
Ppp4c
Ppp4r1
Ppp4r1-as1
Ppp4r1l
Ppp4r2
Ppp4r3a
Ppp5c
Ppp6c
Ppp6r1
Ppp6r2
Ppp6r3
Pprc1
Ppt1
Ppt2
Ppt2-egfl8
Ppwd1
Pqbp1
Pqlc1
Pqlc2
Pqlc3
Pradc1
Praf2
Prag1
Pram1
Prame
Prc1
Prc1-as1
Prcc
Prcd
Prdm11
Prdm2
Prdm8
Prdx1
Prdx1p1
Prdx3
Prdx3p2
Prdx4
Prdx5
Prdx6
Preb
Prelid1
Prelid3a
Prickle1
Prickle3
Prickle4
Prim2
Primpol
Prkaa2
Prkab1
Prkaca
Prkacb
Prkag2-as1
Prkar1a
Prkar2a-as1
Prkca
Prkcd
Prkce
Prkcg
Prkch
Prkcq-as1
Prkcsh
Prkcz
Prkd2
Prkdc
Prkra-as1
Prkrip1
Prm2
Prmt1
Prmt2
Prmt3
Prmt5
Prmt5-as1
Prmt6
Prmt7
Prnp
Proca1
Prokr1
Prorsd1p
Proser2
Proser3
Prpf18
Prpf3
Prpf31
Prpf38a
Prpf38b
Prpf39
Prpf4
Prpf40a
Prpf40b
Prpf4b
Prpf8
Prph
Prps1
Prps2
Prpsap2
Prr11
Prr13
Prr13p3
Prr14
Prr29
Prr3
Prr34-as1
Prr5
Prr5-arhgap8
Prr7
Prr7-as1
Prrc1
Prrc2a
Prrc2b
Prrc2c
Prrg1
Prrg2
Prrt2
Prrt3-as1
Prss12
Prss16
Prss23
Prss53
Prss58
Prtg
Prune1
Prxl2a
Prxl2b
Psap
Psat1
Psca
Psd
Psen1
Psen2
Psenen
Psg5
Psip1
Pskh1
Psma3
Psma3-as1
Psma4
Psma5
Psma6
Psma6p1
Psma7
Psmb1
Psmb10
Psmb2
Psmb3
Psmb4
Psmb5
Psmb6
Psmb7
Psmb8
Psmb9
Psmc1
Psmc2
Psmc3ip
Psmc4
Psmc5
Psmc6
Psmd1
Psmd11
Psmd13
Psmd14
Psmd2
Psmd3
Psmd4
Psmd7
Psmd8
Psmd9
Psme1
Psme2
Psme2p2
Psme3
Psmf1
Psmg1
Psmg2
Psmg3
Psmg3-as1
Psmg4
Psors1c1
Pspc1
Pspc1-as2
Psph
Pspn
Pstk
Pstpip1
Ptar1
Ptbp1
Ptbp2
Ptcd1
Ptcd2
Ptcd3
Ptch1
Ptch2
Ptdss1
Ptdss2
Pten
Ptenp1-as
Pter
Ptger2
Ptger4
Ptger4p2
Ptges
Ptges2
Ptges3
Ptges3l-aarsd1
Ptgr2
Pth1r
Pth2r
Pthlh
Ptk2
Ptk2b
Ptk7
Ptma
Ptmap2
Ptmap5
Ptms
Ptov1
Ptov1-as2
Ptp4a1
Ptp4a2
Ptp4a2p1
Ptp4a3
Ptpa
Ptpdc1
Ptpmt1
Ptpn1
Ptpn11
Ptpn12
Ptpn13
Ptpn18
Ptpn20
Ptpn22
Ptpn23
Ptpn4
Ptpn6
Ptpra
Ptprd-as1
Ptpre
Ptprf
Ptprg
Ptprh
Ptprj
Ptpru
Ptrh1
Pts
Pttg1
Puf60
Pum1
Pum2
Pura
Purpl
Pus1
Pusl1
Pvr
Pvrig2p
Pvt1
Pwp1
Pwp2
Pwwp2b
Pwwp3a
Pxdc1
Pxdn
Pxk
Pxmp2
Pxn
Pxn-as1
Pxylp1
Pycard
Pycard-as1
Pycr1
Pycr3
Pydc1
Pygb
Pyroxd1
Qars
Qki
Qpctl
Qprt
Qrich1
Qrich2
Qrsl1
Qser1
Qsox1
Qsox2
Qtrt1
Qtrt2
R3hcc1
R3hcc1l
R3hdm1
R3hdm2
R3hdm4
Rab10
Rab11a
Rab11b
Rab11fip3
Rab11fip4
Rab11fip5
Rab12
Rab18
Rab1a
Rab1b
Rab22a
Rab24
Rab26
Rab27a
Rab2a
Rab30
Rab30-as1
Rab31
Rab33b
Rab34
Rab37
Rab3d
Rab3gap1
Rab3il1
Rab3ip
Rab40c
Rab43
Rab4a
Rab4b
Rab4b-egln2
Rab5a
Rab5b
Rab5c
Rab5if
Rab7a
Rab7b
Rab8a
Rab8b
Rab9a
Rabep1
Rabep2
Rabepk
Rabgap1
Rabgap1l
Rabgef1
Rabggta
Rabggtb
Rabl2a
Rabl6
Rac1
Rac3
Rack1
Rad17
Rad17p1
Rad21
Rad21-as1
Rad21l1
Rad23a
Rad23b
Rad50
Rad51
Rad51ap1
Rad51b
Rad51c
Rad54l
Rad9a
Rad9b
Radil
Rae1
Raf1
Rag1
Rag2
Rai1
Rai14
Rala
Ralb
Ralbp1
Ralgapa1p1
Ralgapb
Ralgds
Ralgps1
Ralgps2
Raly
Ramp1
Ran
Ranbp1
Ranbp17
Ranbp2
Ranbp3
Rangap1
Rangrf
Rap1a
Rap1b
Rap1gds1
Rap2a
Rap2b
Rap2c
Rap2c-as1
Rapgef2
Rapgef4
Rapgefl1
Raph1
Rara
Rarb
Rarg
Rarres3
Rars
Rasa1
Rasa2
Rasa4
Rasal2
Rasal3
Rasgrf2-as1
Rasgrp3
Rasip1
Rasl10a
Rasl10b
Rasl11a
Rasl11b
Rassf1
Rassf1-as1
Rassf3
Rassf4
Rassf5
Rassf7
Rassf8
Raver1
Raver2
Rb1
Rbak
Rbakdn
Rbak-rbakdn
Rbbp4
Rbbp6
Rbbp7
Rbbp8
Rbck1
Rbfa
Rbl2
Rbm10
Rbm12b
Rbm14
Rbm14-rbm4
Rbm15
Rbm17
Rbm19
Rbm22
Rbm23
Rbm24
Rbm25
Rbm26
Rbm26-as1
Rbm3
Rbm33
Rbm34
Rbm38
Rbm39
Rbm4
Rbm42
Rbm45
Rbm48
Rbm4b
Rbm5
Rbm6
Rbm7
Rbms1
Rbms2
Rbms3
Rbmx
Rbmx2
Rbpj
Rbpms
Rbpmslp
Rbx1
Rc3h2
Rcan3
Rcbtb1
Rcc1
Rcc1l
Rcc2
Rcc2-as1
Rccd1
Rce1
Rchy1
Rcl1
Rcn1
Rcn2
Rcor3
Rdh10
Rdh10-as1
Rdh13
Rdh5
Rdm1p5
Rec8
Reck
Recql4
Recql5
Reep2
Reep4
Reep6
Rel
Rela
Relb
Relch
Rell2
Relt
Renbp
Repin1
Rer1
Rere
Rere-as1
Rerg
Resf1
Rest
Retreg2
Retreg3
Rev3l
Rex1bd
Rexo1
Rexo2
Rexo4
Rexo5
Rf00003
Rf00004
Rf00006
Rf00012
Rf00015
Rf00017
Rf00019
Rf00026
Rf00056
Rf00100
Rf00134
Rf00156
Rf00212
Rf00263
Rf00283
Rf00285
Rf00345
Rf00407
Rf00413
Rf00416
Rf00432
Rf00554
Rf00568
Rf00601
Rf01159
Rf01210
Rf01684
Rf01871
Rf01877
Rf01882
Rf01883
Rf01955
Rf01956
Rf01957
Rf01975
Rf01976
Rf02103
Rf02105
Rf02106
Rf02107
Rf02108
Rf02109
Rf02110
Rf02116
Rf02118
Rf02122
Rf02124
Rf02125
Rf02126
Rf02131
Rf02137
Rf02138
Rf02139
Rf02150
Rf02156
Rf02157
Rf02174
Rf02175
Rf02176
Rf02187
Rf02188
Rf02196
Rf02198
Rf02199
Rf02203
Rf02204
Rf02205
Rf02215
Rf02216
Rf02217
Rf02220
Rf02266
Rf02271
Rfc3
Rfc4
Rfc5
Rfesd
Rfk
Rflna
Rfx1
Rfx2
Rfx3-as1
Rfx4
Rfxank
Rfxap
Rgl1
Rgl2
Rgl4
Rgma
Rgmb
Rgmb-as1
Rgp1
Rgs11
Rgs12
Rgs14
Rgs17
Rgs19
Rgs2
Rgs20
Rgs3
Rgs4
Rgs5
Rgs9
Rgs9bp
Rhbdd1
Rhbdd2
Rhbdd3
Rhbdf1
Rhbdl1
Rhbdl3
Rheb
Rhno1
Rhoa
Rhob
Rhobtb2
Rhobtb3
Rhoc
Rhof
Rhog
Rhoq
Rhoqp1
Rhot1
Rhot2
Rhpn1
Ribc1
Ric1
Ric8a
Ric8b
Rif1
Rimkla
Rimklb
Rin1
Rin2
Rin3
Ring1
Rint1
Riok1
Riok3
Riox1
Riox2
Ripk1
Ripk2
Ripor1
Ripor2
Ripor3
Rita1
Rlim
Rmc1
Rmdn1
Rmdn2
Rmdn3
Rmi1
Rmi2
Rmnd1
Rmnd5b
Rmrp
Rn7sk
Rn7skp114
Rn7skp175
Rn7skp271
Rn7skp291
Rn7skp80
Rn7skp92
Rn7sl1
Rn7sl141p
Rn7sl15p
Rn7sl181p
Rn7sl2
Rn7sl3
Rn7sl311p
Rn7sl338p
Rn7sl354p
Rn7sl369p
Rn7sl391p
Rn7sl395p
Rn7sl402p
Rn7sl403p
Rn7sl426p
Rn7sl521p
Rn7sl535p
Rn7sl619p
Rn7sl624p
Rn7sl63p
Rn7sl645p
Rn7sl832p
Rna5s12
Rna5s13
Rna5s6
Rna5s7
Rna5sp122
Rna5sp155
Rna5sp162
Rna5sp18
Rna5sp200
Rna5sp21
Rna5sp230
Rna5sp241
Rna5sp247
Rna5sp278
Rna5sp351
Rna5sp379
Rna5sp382
Rna5sp383
Rna5sp440
Rna5sp473
Rna5sp60
Rna5sp67
Rna5sp96
Rnase4
Rnaseh1-as1
Rnaseh2a
Rnaseh2b
Rnaseh2c
Rnasek
Rnasek-c17orf49
Rnd2
Rnf10
Rnf11
Rnf111
Rnf114
Rnf121
Rnf123
Rnf126
Rnf13
Rnf135
Rnf138
Rnf139
Rnf14
Rnf141
Rnf144a
Rnf144b
Rnf146
Rnf151
Rnf157
Rnf157-as1
Rnf165
Rnf167
Rnf180
Rnf181
Rnf185
Rnf187
Rnf2
Rnf20
Rnf207
Rnf208
Rnf214
Rnf215
Rnf216p1
Rnf217
Rnf220
Rnf224
Rnf225
Rnf24
Rnf25
Rnf26
Rnf31
Rnf32
Rnf34
Rnf4
Rnf40
Rnf41
Rnf43
Rnf5
Rnf6
Rnf7
Rnf8
Rnft1-dt
Rnft2
Rnh1
Rnls
Rnmt
Rnpc3
Rnpep
Rnpepl1
Rnps1
Rnu11
Rnu1-1
Rnu1-109p
Rnu1-117p
Rnu1-120p
Rnu1-122p
Rnu1-124p
Rnu1-134p
Rnu12
Rnu1-2
Rnu1-28p
Rnu1-59p
Rnu1-85p
Rnu1-93p
Rnu2-1
Rnu2-17p
Rnu2-27p
Rnu2-2p
Rnu2-37p
Rnu2-51p
Rnu2-63p
Rnu4-1
Rnu4-2
Rnu4-52p
Rnu4-63p
Rnu4-86p
Rnu4-8p
Rnu4atac
Rnu5a-1
Rnu5a-8p
Rnu5b-1
Rnu5d-1
Rnu5e-1
Rnu5e-4p
Rnu5e-6p
Rnu5f-1
Rnu6-1
Rnu6-1005p
Rnu6-1043p
Rnu6-1137p
Rnu6-1216p
Rnu6-1224p
Rnu6-1276p
Rnu6-1311p
Rnu6-1330p
Rnu6-196p
Rnu6-2
Rnu6-229p
Rnu6-256p
Rnu6-31p
Rnu6-405p
Rnu6-416p
Rnu6-430p
Rnu6-431p
Rnu6-450p
Rnu6-481p
Rnu6-510p
Rnu6-513p
Rnu6-519p
Rnu6-535p
Rnu6-564p
Rnu6-588p
Rnu6-600p
Rnu6-693p
Rnu6-722p
Rnu6-740p
Rnu6-761p
Rnu6-869p
Rnu6-881p
Rnu6-882p
Rnu6-9
Rnu6-920p
Rnu6-92p
Rnu6-951p
Rnu6atac
Rnu7-1
Rnu7-113p
Rnu7-138p
Rnu7-27p
Rnu7-45p
Rnvu1-14
Rnvu1-15
Rnvu1-18
Rnvu1-19
Rnvu1-3
Rnvu1-4
Rnvu1-6
Rnvu1-7
Rny1p6
Rny1p9
Rny3
Rny3p15
Rny4p10
Ro60
Robo3
Rock1p1
Rom1
Romo1
Ropn1l
Ror1
Rora
Rora-as1
Rp9
Rpa1
Rpain
Rpap2
Rparp-as1
Rpe
Rpel1
Rpf1
Rpf2
Rph3a
Rpl10
Rpl10a
Rpl10p15
Rpl11
Rpl12
Rpl13
Rpl13a
Rpl13ap
Rpl13p5
Rpl14
Rpl14p1
Rpl15
Rpl15p3
Rpl15p4
Rpl17
Rpl17p26
Rpl18
Rpl18a
Rpl19
Rpl21
Rpl21p136
Rpl21p18
Rpl21p50
Rpl21p6
Rpl22
Rpl22l1
Rpl22p3
Rpl23
Rpl23a
Rpl23ap82
Rpl24
Rpl24p4
Rpl26
Rpl26l1
Rpl27
Rpl27a
Rpl28
Rpl29
Rpl29p14
Rpl29p30
Rpl3
Rpl31
Rpl31p47
Rpl32
Rpl32p3
Rpl34
Rpl34p18
Rpl34p27
Rpl35
Rpl35a
Rpl35p5
Rpl36
Rpl36a
Rpl36a-hnrnph2
Rpl37
Rpl37a
Rpl38
Rpl39
Rpl3p2
Rpl3p4
Rpl4
Rpl41
Rpl5
Rpl5p6
Rpl6
Rpl6p27
Rpl6p9
Rpl7a
Rpl7ap26
Rpl7ap30
Rpl7ap6
Rpl7l1
Rpl7l1p5
Rpl7p39
Rpl7p41
Rpl7p44
Rpl7p8
Rpl7p9
Rpl8
Rpl9
Rpl9p29
Rplp0
Rplp0p6
Rplp1
Rplp2
Rpn2
Rpp14
Rpp21
Rpp30
Rpp38
Rpph1
Rprd1a
Rprd1b
Rprd2
Rps10
Rps11
Rps12
Rps14
Rps15
Rps15a
Rps15ap38
Rps16
Rps16p5
Rps17
Rps18
Rps19
Rps19bp1
Rps2
Rps20p21
Rps21
Rps23
Rps23p8
Rps24
Rps25
Rps26
Rps27
Rps27a
Rps27l
Rps27p25
Rps28
Rps28p8
Rps29
Rps29p16
Rps3
Rps3a
Rps4x
Rps4xp16
Rps4y1
Rps5
Rps5p3
Rps6
Rps6ka1
Rps6ka4
Rps6kb1
Rps6kb2
Rps6kc1
Rps6kl1
Rps6p8
Rps7
Rps7p1
Rps8
Rps9
Rpsa
Rpsap31
Rpsap52
Rpsap58
Rpsap62
Rpsap75
Rptor
Rpusd1
Rpusd2
Rpusd3
Rraga
Rragb
Rras
Rras2
Rrbp1
Rreb1
Rrm1
Rrm2
Rrm2b
Rrnad1
Rrp1
Rrp12
Rrp15
Rrp7a
Rrp7bp
Rsad1
Rsad2
Rsbn1
Rsbn1l
Rsl1d1
Rsl24d1
Rsph4a
Rsph9
Rspry1
Rsrc1
Rsrc2
Rtca
Rtca-as1
Rtel1
Rtel1-tnfrsf6b
Rtf1
Rtf2
Rtl5
Rtl8a
Rtl8c
Rtl9
Rtn2
Rtn3
Rtn4rl2
Rtraf
Rufy1
Rufy2
Rufy3
Rundc1
Rundc3a
Runx2
Rusc1
Ruvbl1
Ruvbl1-as1
Ruvbl2
Rwdd1
Rwdd3
Rxfp3
Rxrb
Rxylt1
S100a1
S100a13
S100pbp
Sac3d1
Sacm1l
Sae1
Safb
Safb2
Samd10
Samd11
Samd13
Samd14
Samd15
Samd4a
Samd4b
Samd5
Samd8
Samm50
Sammson
Sap18
Sap30bp
Sap30l
Sar1a
Sarnp
Sars
Sars2
Sart1
Sat1
Saxo2
Sbds
Sbdsp1
Sbf1
Sbf2-as1
Sbno2
Sc5d
Scaf1
Scaf11
Scaf8
Scai
Scamp1
Scamp2
Scamp3
Scamp4
Scamp5
Scand2p
Scap
Scara3
Scarb1
Scarf2
Scarna16
Scarna17
Scarna2
Scat8
Scfd1
Scg3
Scg5
Scgb1d4
Scgn
Sclt1
Scly
Scmh1
Scn1b
Scn8a
Scnm1
Scnn1a
Scoc
Scp2
Scpep1
Scrib
Scrn1
Scrn3
Scygr10
Scyl1
Scyl2
Sdad1
Sdad1p1
Sdc2
Sdcbp
Sdcbp2-as1
Sdccag8
Sdf2l1
Sdf4
Sdha
Sdhaf1
Sdhaf2
Sdhaf3
Sdhaf4
Sdhap2
Sdhb
Sdhc
Sdhd
Sdk1
Sdr39u1
Sds
Sdsl
Sec11c
Sec13
Sec14l1
Sec14l2
Sec14l5
Sec16a
Sec1p
Sec22a
Sec22b
Sec22c
Sec23a
Sec23a-as1
Sec23b
Sec23ip
Sec24a
Sec24b
Sec24c
Sec61a1
Sec61a2
Sec61b
Sec62
Secisbp2
Seh1l
Sel1l3
Selenoh
Selenoi
Selenon
Selenoo
Selenot
Selenow
Sema3b
Sema3b-as1
Sema3f
Sema3f-as1
Sema4b
Sema4c
Sema4f
Sema4g
Senp2
Senp3
Senp3-eif4a1
Senp5
Senp6
Senp8
Sepsecs-as1
Sept1
Sept11
Sept2
Sept4
Sept4-as1
Sept5
Sept7
Sept7p2
Sept9
Serbp1
Serf2
Serhl2
Serinc2
Serinc3
Serinc4
Serp1
Serpina3
Serpinb8
Serpinb9p1
Serpind1
Serpine1
Serpine2
Serpinf1
Serpinh1
Serpini1
Set
Setbp1
Setd1a
Setd1b
Setd5
Setd6
Setd7
Setd9
Setdb1
Setdb2
Setmar
Setx
Sf1
Sf3a2
Sf3a3
Sf3b1
Sf3b2
Sf3b3
Sfi1
Sfpq
Sfr1
Sfswap
Sft2d1
Sft2d2
Sft2d3
Sftpb
Sfxn1
Sfxn2
Sfxn4
Sfxn5
Sgca
Sgf29
Sgk1
Sgk3
Sgms1-as1
Sgms2
Sgo1-as1
Sgo2
Sgpl1
Sgsm1
Sgsm2
Sgsm3
Sgta
Sh2b1
Sh2b2
Sh2b3
Sh2d1a
Sh2d3a
Sh2d5
Sh2d7
Sh3bgr
Sh3bgrl
Sh3bgrl3
Sh3bp2
Sh3bp4
Sh3bp5
Sh3bp5-as1
Sh3bp5l
Sh3d21
Sh3gl1
Sh3gl3
Sh3glb1
Sh3glb2
Sh3pxd2a
Sh3rf2
Sh3rf3
Sh3tc1
Sh3tc2
Sh3tc2-dt
Shank1
Sharpin
Shbg
Shc1
Shf
Shisa4
Shisa5
Shisal2b
Shkbp1
Shld1
Shld2
Shld3
Shmt1
Shmt2
Shoc2
Shox
Shox2
Shroom1
Shroom3
Siah1
Siah2
Siah2-as1
Sidt1
Sidt2
Sigirr
Sigmar1
Sim2
Simc1
Sin3a
Sin3b
Sinhcaf
Sipa1
Sipa1l1
Sipa1l2
Sipa1l3
Sirpa
Sirt1
Sirt3
Sirt4
Sirt5
Sirt6
Sirt7
Siva1
Six4
Six5
Six6
Ska1
Ski
Skida1
Skil
Skiv2l
Skor1
Skp2
Sla
Slbp
Slc10a3
Slc10a7
Slc12a1
Slc12a2
Slc12a4
Slc12a5
Slc12a7
Slc12a9
Slc12a9-as1
Slc16a10
Slc16a11
Slc16a13
Slc16a1-as1
Slc16a2
Slc16a3
Slc16a4
Slc16a8
Slc17a7
Slc19a1
Slc1a3
Slc1a4
Slc1a5
Slc20a1
Slc20a2
Slc22a11
Slc22a18
Slc22a18as
Slc22a20p
Slc22a23
Slc22a4
Slc22a5
Slc23a3
Slc24a1
Slc25a1
Slc25a10
Slc25a14
Slc25a15
Slc25a16
Slc25a19
Slc25a22
Slc25a23
Slc25a25
Slc25a26
Slc25a28
Slc25a29
Slc25a3
Slc25a30
Slc25a30-as1
Slc25a34
Slc25a35
Slc25a36
Slc25a37
Slc25a38
Slc25a39
Slc25a4
Slc25a41
Slc25a42
Slc25a44
Slc25a46
Slc25a5
Slc25a6
Slc26a1
Slc26a11
Slc26a2
Slc26a6
Slc27a1
Slc27a2
Slc27a4
Slc27a5
Slc27a6
Slc29a1
Slc29a2
Slc29a3
Slc29a4
Slc2a1
Slc2a10
Slc2a11
Slc2a1-as1
Slc2a3
Slc2a4
Slc2a4rg
Slc2a6
Slc2a8
Slc30a2
Slc30a5
Slc30a6
Slc30a7
Slc30a9
Slc31a1
Slc31a2
Slc35a1
Slc35a2
Slc35a3
Slc35a4
Slc35a5
Slc35b1
Slc35b2
Slc35c1
Slc35c2
Slc35e2a
Slc35e2b
Slc35e3
Slc35e4
Slc35f2
Slc35f5
Slc35f6
Slc35g1
Slc35g5
Slc35g6
Slc36a1
Slc37a1
Slc37a2
Slc37a3
Slc38a1
Slc38a10
Slc38a2
Slc38a6
Slc38a7
Slc39a1
Slc39a10
Slc39a13
Slc39a14
Slc39a4
Slc39a5
Slc39a7
Slc39a9
Slc3a2
Slc43a1
Slc44a1
Slc44a2
Slc44a3
Slc44a4
Slc45a3
Slc45a4
Slc46a1
Slc47a1
Slc48a1
Slc49a3
Slc49a4
Slc4a11
Slc4a1ap
Slc4a2
Slc4a3
Slc4a5
Slc4a7
Slc4a8
Slc50a1
Slc52a1
Slc52a2
Slc5a2
Slc5a6
Slc6a11
Slc6a12
Slc6a16
Slc6a6
Slc6a8
Slc6a9
Slc7a10
Slc7a11-as1
Slc7a2
Slc7a5
Slc7a5p1
Slc7a6
Slc9a1
Slc9a3
Slc9a3-as1
Slc9a3r1
Slc9a3r2
Slc9a5
Slc9a6
Slc9a8
Slc9b2
Slco1a2
Slco2a1
Slco3a1
Slco4a1
Slf1
Slf2
Slfn5
Slirp
Slit1
Slit2
Slk
Slmap
Sltm
Smad1
Smad3
Smad4
Smad5
Smad6
Smad7
Smagp
Smap1
Smap2
Smarca4
Smarca5-as1
Smarcad1
Smarcal1
Smarcb1
Smarcc2
Smarcd1
Smarcd2
Smarcd3
Smarce1
Smbd1p
Smc2
Smc3
Smc4
Smc6
Smchd1
Smco3
Smdt1
Smg1
Smg1p1
Smg1p3
Smg5
Smg6
Smg6-it1
Smg7
Smg8
Smg9
Smim1
Smim10l1
Smim13
Smim15-as1
Smim19
Smim2
Smim20
Smim24
Smim26
Smim27
Smim29
Smim2-as1
Smim3
Smim4
Smim40
Smim5
Smim7
Smim8
Smkr1
Smndc1
Smoc2
Smox
Smpd1
Smpd2
Smpd3
Smpd4
Smpdl3a
Sms
Smtn
Smug1
Smurf2
Smurf2p1
Smyd2
Smyd3
Smyd5
Snai3-as1
Snap23
Snap29
Snap47
Snapc2
Snapc3
Snapc4
Snapin
Sncg
Snd1
Sned1
Snf8
Snhg1
Snhg10
Snhg11
Snhg15
Snhg16
Snhg17
Snhg19
Snhg20
Snhg21
Snhg22
Snhg25
Snhg26
Snhg29
Snhg3
Snhg4
Snhg5
Snhg6
Snhg7
Snhg8
Snhg9
Snora10
Snora13
Snora19
Snora21
Snora24
Snora25
Snora26
Snora32
Snora38
Snora3a
Snora4
Snora40
Snora48
Snora50c
Snora52
Snora57
Snora5b
Snora6
Snora62
Snora63
Snora63b
Snora64
Snora65
Snora67
Snora70
Snora71a
Snora71b
Snora71e
Snora73a
Snora74a
Snora75
Snora78
Snora80c
Snora80d
Snora80e
Snora81
Snord10
Snord101
Snord104
Snord105
Snord110
Snord111
Snord116-2
Snord118
Snord11b
Snord12
Snord121b
Snord124
Snord12b
Snord12c
Snord13
Snord14d
Snord14e
Snord15a
Snord16
Snord18a
Snord18b
Snord1c
Snord2
Snord24
Snord32a
Snord32b
Snord33
Snord34
Snord35a
Snord35b
Snord36a
Snord36b
Snord38a
Snord38b
Snord3a
Snord3b-2
Snord3c
Snord3d
Snord41
Snord42b
Snord43
Snord45a
Snord45b
Snord45c
Snord46
Snord48
Snord49a
Snord49b
Snord4a
Snord50b
Snord51
Snord52
Snord53
Snord53b
Snord55
Snord56
Snord57
Snord58c
Snord60
Snord63
Snord65
Snord66
Snord68
Snord83a
Snord83b
Snord86
Snord87
Snord88c
Snord95
Snord96a
Snph
Snrk
Snrnp25
Snrnp27
Snrnp35
Snrnp40
Snrnp48
Snrnp70
Snrpa
Snrpb2
Snrpc
Snrpcp19
Snrpd1
Snrpd2
Snrpd3
Snrpe
Snrpf
Snrpn
Sntb1
Sntb2
Sntg1
Sntg2
Snu13
Snurf
Snw1
Snx1
Snx10
Snx11
Snx15
Snx17
Snx18
Snx18p24
Snx2
Snx20
Snx21
Snx22
Snx24
Snx25
Snx27
Snx29
Snx3
Snx33
Snx7
Snx9
Soat1
Sobp
Socs2
Socs3
Socs4
Socs5
Socs7
Sod1
Soga3
Son
Sorbs3
Sord
Sorl1
Sos2
Sox10
Sox12
Sox13
Sox2-ot
Sox8
Sox9
Sp1
Sp100
Sp140l
Sp2
Sp2-as1
Sp4
Sp5
Sp6
Spa17
Spaar
Spaca5
Spaca6
Spaca9
Spag1
Spag16
Spag4
Spag5
Spag5-as1
Spag9
Sparc
Spart
Spart-as1
Spast
Spata1
Spata13
Spata17
Spata18
Spata20
Spata24
Spata25
Spata2l
Spata33
Spata3-as1
Spata5
Spata5l1
Spata6l
Spata7
Spats2
Spats2l
Spcs1
Spcs2
Spcs3
Spdl1
Spdya
Specc1
Specc1l
Specc1l-adora2a
Specc1p2
Speg
Spesp1
Spg11
Spg7
Sphk1
Sphk2
Spi1
Spib
Spidr
Spin1
Spink2
Spint2
Spire1
Spire2
Spns1
Spocd1
Spon1
Spon1-as1
Spopl
Spp1
Sppl2b
Spred1
Spred2
Spred3
Sprn
Sprtn
Spry1
Spry4
Spry4-as1
Spsb1
Spsb2
Spsb3
Sptan1
Sptbn1
Sptbn4
Spty2d1os
Sqle
Sqstm1
Src
Srcap
Srd5a1
Srd5a3
Srebf1
Srebf2
Srek1
Srfbp1
Srgap1
Srgap2
Srgap2-as1
Srgap2c
Srm
Srp14
Srp14-as1
Srp19
Srp54
Srp72
Srp9
Srprb
Srpx2
Srr
Srrd
Srrm1
Srrm2
Srrm3
Srrm5
Srrt
Srsf1
Srsf10
Srsf11
Srsf2
Srsf3
Srsf4
Srsf5
Srsf6
Srsf8
Srsf9
Srxn1
Ss18
Ss18l1
Ss18l2
Ssb
Ssbp1
Ssbp2
Ssbp4
Ssc4d
Ssc5d
Ssh1
Ssh3
Ssmem1
Ssna1
Ssr2
Ssr4
Ssrp1
Sssca1
Ssu72
St13
St18
St20
St3gal2
St3gal3
St3gal4
St3gal5-as1
St3gal6
St5
St6gal1
St6galnac1
St6galnac2
St6galnac4
St6galnac6
St7
St7-ot4
St8sia6-as1
Stab1
Stag2
Stag3
Stag3l4
Stag3l5p
Stag3l5p-pvrig2p-pilrb
Stam
Stambp
Stambpl1
Stap2
Star
Stard3
Stard3nl
Stard7
Stard7-as1
Stard9
Stat1
Stat2
Stat3
Stat5b
Stat6
Stau1
Stbd1
Steap2
Steap3
Stim1
Stim2
Stimate
Stip1
Stk11
Stk11ip
Stk16
Stk17a
Stk19
Stk24
Stk24-as1
Stk25
Stk26
Stk35
Stk36
Stk38l
Stk4
Stkld1
Stmn1
Stmn2
Stmn3
Stmp1
Stom
Ston1
Ston1-gtf2a1l
Stpg1
Stra6
Stra6lp
Stradb
Strap
Strip1
Strip2
Strn4
Stt3a
Stt3b
Stub1
Stum
Stx11
Stx12
Stx16
Stx16-npepl1
Stx17
Stx18
Stx18-as1
Stx1a
Stx3
Stx4
Stx5
Stxbp1
Stxbp2
Stxbp3
Stxbp4
Stxbp5
Stxbp5l
Styx
Styxl1
Sub1
Sucla2-as1
Suclg1
Suclg2-as1
Suco
Sufu
Sugct
Sugp2
Sugt1
Sugt1p4
Sugt1p4-stra6lp
Sulf1
Sult4a1
Sumf2
Sumo2p13
Sun1
Sun2
Suox
Supt16h
Supt4h1
Supt5h
Supt6h
Supv3l1
Surf2
Surf4
Susd2
Susd6
Suv39h1
Suv39h2
Suz12
Suz12p1
Svbp
Svil
Svil2p
Svil-as1
Swap70
Swi5
Swsap1
Swt1
Syap1
Syde1
Syk
Sympk
Syn2
Sync
Syne2
Syngap1
Syngap1-as1
Syngr1
Syngr2
Syngr3
Syngr4
Synj2
Synj2bp-cox16
Synm
Synpo2
Synpo2l
Syp
Sypl1
Sys1
Sys1-dbndd2
Syt14
Syt17
Syt2
Syt5
Syt8
Sytl1
Syvn1
Szrd1
Szt2
Tab1
Tab2
Tacc1
Tacc2
Tacc3
Taco1
Tada2a
Tada2b
Taf1
Taf10
Taf11
Taf13
Taf15
Taf1a-as1
Taf1b
Taf1c
Taf1d
Taf2
Taf4
Taf4b
Taf6
Taf6l
Taf8
Taf9
Taf9b
Tagln
Taldo1
Tango2
Tango6
Tank
Taok1
Taok2
Tap1
Tapbp
Tapbpl
Tapt1-as1
Tarbp1
Tarbp2
Tardbp
Tarid
Tars
Tars2
Tarsl2
Tas1r1
Tasor2
Tat-as1
Tatdn1
Tatdn1p1
Tatdn3
Tax1bp1
Tax1bp3
Taz
Tbc1d1
Tbc1d10b
Tbc1d10c
Tbc1d12
Tbc1d13
Tbc1d14
Tbc1d15
Tbc1d16
Tbc1d17
Tbc1d19
Tbc1d22a
Tbc1d22b
Tbc1d23
Tbc1d24
Tbc1d25
Tbc1d2b
Tbc1d30
Tbc1d31
Tbc1d5
Tbc1d8
Tbc1d8-as1
Tbc1d9b
Tbcb
Tbcd
Tbce
Tbcel
Tbk1
Tbkbp1
Tbl1x
Tbl2
Tbl3
Tbp
Tbpl1
Tbpl2
Tbrg1
Tbrg4
Tbx1
Tbx10
Tbx2
Tbx21
Tbx6
Tbxas1
Tcaf1
Tcaim
Tcap
Tcea2
Tceal1
Tceal4
Tceal9
Tceanc
Tceanc2
Tcerg1
Tcf12
Tcf19
Tcf20
Tcf21
Tcf25
Tcf3
Tcf7
Tcf7l1
Tcf7l2
Tcfl5
Tchp
Tcirg1
Tcof1
Tcp1
Tcp11l1
Tcp11l2
Tcta
Tcte1
Tctn1
Tctn2
Tctn3
Tdg
Tdgf1p7
Tdp1
Tdrd3
Tdrkh-as1
Tead1
Tead2
Tead3
Tead4
Tecpr1
Tecpr2
Tecr
Tedc1
Tedc2
Tef
Tek
Telo2
Ten1
Ten1-cdk3
Tent2
Tent4a
Tent4b
Tepp
Terf1
Terf2ip
Tesc-as1
Tesk1
Tet2
Tet3
Tex2
Tex22
Tex264
Tex38
Tex45
Tex54
Tex9
Tfam
Tfap2a
Tfap2c
Tfdp1
Tfdp2
Tfe3
Tfeb
Tff3
Tfg
Tfr2
Tfrc
Tgfb2
Tgfb3
Tgfbi
Tgfbr1
Tgfbr2
Tgfbr3
Tgfbr3l
Tgfbrap1
Tgif1
Tgif1p1
Tgif2
Tgif2-rab5if
Tgm2
Tgs1
Thada
Thap11
Thap2
Thap3
Thap4
Thap6
Thap7
Thap7-as1
Thap9
Thap9-as1
Thbs1
Thbs3
Thbs4
Thegl
Them6
Themis2
Thg1l
Thnsl1
Thnsl2
Thoc1
Thoc6
Thop1
Thra
Thrap3
Thrb-as1
Thsd4
Thsd8
Thtpa
Thumpd3
Thumpd3-as1
Tial1
Tiam2
Ticam1
Ticrr
Tigd2
Tigd5
Timm10b
Timm13
Timm17a
Timm21
Timm23b
Timm29
Timm44
Timm50
Timm8b
Timmdc1
Timp1
Timp3
Tinf2
Tiparp
Tiprl
Tirap
Tjap1
Tjp1
Tjp2
Tk1
Tkfc
Tkt
Tle1p1
Tle4
Tlk2
Tln1
Tln2
Tlnrd1
Tlr2
Tlr5
Tlx2
Tm2d3
Tm4sf1
Tm4sf19
Tm4sf19-as1
Tm4sf1-as1
Tm7sf2
Tm9sf1
Tm9sf2
Tm9sf3
Tm9sf4
Tma16
Tma7
Tmbim1
Tmbim6
Tmc3-as1
Tmc4
Tmc6
Tmc7
Tmcc1
Tmcc1-as1
Tmcc2
Tmco1
Tmco1-as1
Tmco3
Tmco6
Tmed10
Tmed2
Tmed3
Tmed4
Tmed5
Tmed9
Tmem101
Tmem104
Tmem105
Tmem106b
Tmem106c
Tmem107
Tmem11
Tmem114
Tmem117
Tmem120a
Tmem120b
Tmem121
Tmem126a
Tmem126b
Tmem128
Tmem129
Tmem131
Tmem131l
Tmem132a
Tmem132e
Tmem134
Tmem135
Tmem136
Tmem138
Tmem141
Tmem144
Tmem145
Tmem147
Tmem147-as1
Tmem14b
Tmem14c
Tmem150c
Tmem159
Tmem161a
Tmem161b-as1
Tmem164
Tmem165
Tmem167b
Tmem169
Tmem170a
Tmem171
Tmem175
Tmem177
Tmem178b
Tmem179b
Tmem18
Tmem181
Tmem182
Tmem183a
Tmem184a
Tmem184b
Tmem184c
Tmem187
Tmem189
Tmem189-ube2v1
Tmem19
Tmem191a
Tmem198
Tmem198b
Tmem199
Tmem200a
Tmem201
Tmem204
Tmem208
Tmem209
Tmem212-as1
Tmem214
Tmem219
Tmem220
Tmem222
Tmem223
Tmem234
Tmem240
Tmem243
Tmem248
Tmem250
Tmem251
Tmem253
Tmem254
Tmem255b
Tmem258
Tmem259
Tmem260
Tmem262
Tmem263
Tmem265
Tmem266
Tmem268
Tmem272
Tmem33
Tmem37
Tmem38a
Tmem38b
Tmem39a
Tmem39b
Tmem41a
Tmem41b
Tmem42
Tmem43
Tmem44-as1
Tmem45a
Tmem50a
Tmem51
Tmem52b
Tmem56
Tmem56-rwdd3
Tmem62
Tmem63a
Tmem63b
Tmem67
Tmem69
Tmem70
Tmem79
Tmem80
Tmem86a
Tmem87b
Tmem8a
Tmem8b
Tmem91
Tmem94
Tmem97
Tmem99
Tmem9b-as1
Tmie
Tmod3
Tmpo
Tmpo-as1
Tmpop1
Tmpop2
Tmprss13
Tmprss9
Tmsb15b
Tmsb15b-as1
Tmsb4x
Tmsb4xp4
Tmtc3
Tmub1
Tmub2
Tmx1
Tmx2
Tmx2-ctnnd1
Tnfaip1
Tnfaip2
Tnfaip3
Tnfaip8
Tnfaip8l1
Tnfrsf10b
Tnfrsf12a
Tnfrsf13c
Tnfrsf18
Tnfrsf19
Tnfrsf1a
Tnfrsf8
Tnik
Tnip2
Tnk1
Tnks
Tnni2
Tnnt1
Tnnt2
Tnpo1
Tnpo2
Tnrc18
Tnrc6a
Tnrc6b
Tnrc6c
Tns2
Tob1
Tob1-as1
Toe1
Togaram1
Tollip-as1
Tom1
Tom1l1
Tom1l2
Tomm20l
Tomm22
Tomm40l
Tomm6
Tomm70
Tonsl
Top2b
Top3a
Topbp1
Tor1a
Tor1aip1
Tor1b
Tor3a
Tox2
Tox4
Tp53
Tp53bp1
Tp53bp2
Tp53i13
Tp53i3
Tp53inp1
Tp53inp2
Tp53rk
Tpbg
Tpcn1
Tpcn2
Tpd52
Tpd52l1
Tpd52l2
Tpgs1
Tph2
Tpi1
Tpi1p2
Tpm1
Tpm1-as
Tpm2
Tpm3
Tpm3p9
Tpm4
Tpp1
Tpp2
Tprg1l
Tprg1lp1
Tprkb
Tprkbp1
Tprn
Tpsb2
Tpsg1
Tpst1
Tpt1-as1
Tpte2p1
Tptep2
Tptep2-csnk1e
Tpx2
Tra2a
Tra2b
Trabd
Tradd
Traf2
Traf3
Traf3ip1
Traf3ip2-as1
Traf4
Traf5
Traf7
Trafd1
Traip
Traj1
Traj2
Traj34
Traj35
Traj53
Traj54
Traj58
Traj59
Traj60
Trak1
Tram2-as1
Trap1
Trappc10
Trappc11
Trappc12
Trappc13
Trappc2
Trappc2b
Trappc2l
Trappc3
Trappc4
Trappc5
Trappc6a
Trav38-2dv8
Trav39
Trbv6-6
Treh
Trerf1
Trex1
Triap1
Trib1
Trib2
Trib3
Trim11
Trim13
Trim16
Trim16l
Trim17
Trim22
Trim24
Trim25
Trim28
Trim31
Trim32
Trim34
Trim36
Trim39
Trim41
Trim46
Trim52
Trim52-as1
Trim56
Trim62
Trim65
Trim66
Trim67
Trim69
Trim7
Trim8
Trio
Triobp
Trip10
Trip13
Trip4
Trip6
Trit1
Trmt1
Trmt10b
Trmt10c
Trmt11
Trmt12
Trmt13
Trmt2a
Trmt44
Trmt61a
Trmu
Trnau1ap
Trnp1
Trnt1
Tro
Troap
Trpc1
Trpm4
Trpm5
Trpm7
Trpt1
Trrap
Trub1
Tsacc
Tsbp1-as1
Tsc1
Tsc2
Tsc22d1
Tsc22d1-as1
Tsc22d2
Tsc22d3
Tsc22d4
Tsen15
Tsen2
Tsen34
Tsen54
Tsfm
Tsga13
Tshr
Tshz1
Tsku
Tsn
Tsnax
Tsnax-disc1
Tsnaxip1
Tspan10
Tspan14
Tspan17
Tspan3
Tspan31
Tspan32
Tspan4
Tspan9
Tspear-as1
Tspo
Tspyl2
Tsr1
Tssc2
Tssc4
Tssk3
Tssk6
Tst
Tsta3
Tstd2
Tstd3
Ttc1
Ttc12
Ttc14
Ttc17
Ttc19
Ttc21a
Ttc23l
Ttc25
Ttc26
Ttc27
Ttc28-as1
Ttc3
Ttc31
Ttc34
Ttc36
Ttc38
Ttc39a
Ttc39c
Ttc4
Ttc7a
Ttc8
Ttc9b
Ttc9c
Ttf2
Tti2
Ttk
Ttl
Ttll12
Ttll13p
Ttll3
Ttll4
Ttll5
Ttll7
Ttll9
Ttn-as1
Ttpal
Ttr
Ttyh1
Ttyh3
Tub
Tuba1a
Tuba1b
Tuba1c
Tubb
Tubb2b
Tubb3
Tubb4b
Tubb6
Tubb8p2
Tubbp9
Tubd1
Tubg1
Tubg2
Tubgcp4
Tubgcp6
Tufm
Tuft1
Tug1
Tulp1
Tulp2
Tulp3
Tulp4
Tusc3
Tut1
Tvp23b
Twf1
Twist2
Twnk
Twsg1
Txlna
Txlng
Txn
Txn2
Txndc11
Txndc12
Txndc15
Txndc17
Txndc9
Txnl1
Txnl4b
Txnp6
Txnrd1
Txnrd2
Tyk2
Tymp
Tyms
Tymsos
Tyro3
Tyrobp
Tyw1
Tyw3
Tyw5
U2af1l4
U2af1l5
U2af2
U2surp
U47924.1
U73166.1
U91328.1
Uap1
Uap1l1
Uba1
Uba2
Uba5
Uba52
Uba6-as1
Uba7
Ubac2
Ubald2
Ubap1
Ubap2
Ubap2l
Ubash3b
Ubb
Ubc
Ube2a
Ube2b
Ube2c
Ube2d1
Ube2d2
Ube2d3
Ube2d3-as1
Ube2d4
Ube2e1
Ube2e2
Ube2e3
Ube2f
Ube2fp3
Ube2f-scly
Ube2g2
Ube2i
Ube2j2
Ube2k
Ube2l3
Ube2l5
Ube2m
Ube2n
Ube2q2
Ube2q2p6
Ube2s
Ube2v1
Ube2v1p4
Ube2v2
Ube2w
Ube2z
Ube3a
Ube3b
Ube3c
Ube4a
Ube4b
Ubfd1
Ubiad1
Ubl5
Ubl7-as1
Ubn1
Ubp1
Ubqln2
Ubr1
Ubr2
Ubr3
Ubr4
Ubr5-as1
Ubr7
Ubtf
Ubxn11
Ubxn2a
Ubxn2b
Ubxn4
Ubxn6
Ubxn8
Uchl1
Uchl3
Uchl5
Uck1
Uck2
Uckl1
Ufc1
Ufm1
Ugcg
Ugdh
Ugdh-as1
Uggt1
Ugp2
Uhmk1
Uhrf1
Uhrf1bp1
Uhrf2
Ulk1
Ulk4
Umad1
Umps
Unc119
Unc119b
Unc13b
Unc13d
Unc45a
Unc50
Unc5b
Unc5cl
Unc79
Unc80
Ung
Unk
Unkl
Upf1
Upf3a
Upk1a
Upk1a-as1
Upk3b
Upp1
Upp2
Uprt
Uqcc2
Uqcr10
Uqcrc1
Uqcrc2
Uqcrfs1p1
Uqcrh
Uqcrq
Urahp
Urb1-as1
Urgcp-mrps24
Uri1
Urm1
Urod
Usb1
Use1
Usf1
Usf2
Ush1g
Uso1
Usp1
Usp10
Usp11
Usp12-as2
Usp13
Usp14
Usp15
Usp16
Usp18
Usp19
Usp2
Usp20
Usp21
Usp22
Usp24
Usp25
Usp27x
Usp2-as1
Usp30
Usp30-as1
Usp34
Usp35
Usp36
Usp38
Usp39
Usp4
Usp42
Usp43
Usp46-as1
Usp47
Usp5
Usp53
Usp54
Usp7
Usp8
Usp9x
Uspl1
Utp11
Utp14a
Utp15
Utp20
Utp23
Utp4
Utp6
Utrn
Uvssa
Uxt
Uxt-as1
Vac14
Vamp1
Vamp2
Vamp3
Vamp7
Vamp8
Vamp9p
Vangl1
Vapa
Vapb
Vars
Vars2
Vash1
Vash2
Vasp
Vat1
Vax2
Vcl
Vcp
Vcpkmt
Vdac2
Vdac3
Vegfa
Vezf1
Vezt
Vgll4
Vhl
Vill
Vim
Vkorc1l1
Vma21
Vmac
Vmp1
Vn1r80p
Vn2r17p
Vpreb3
Vps11
Vps13a
Vps13b
Vps13d
Vps16
Vps18
Vps25
Vps26a
Vps26b
Vps28
Vps29
Vps33b-dt
Vps35
Vps35l
Vps37a
Vps37b
Vps37d
Vps45
Vps4a
Vps50
Vps51
Vps52
Vps72
Vps8
Vps9d1
Vps9d1-as1
Vrk1
Vrk2
Vrk3
Vrtn
Vstm2a
Vstm2l
Vta1
Vti1a
Vtn
Vtrna1-1
Vtrna1-2
Vtrna1-3
Vtrna2-1
Vtrna2-2p
Vwa1
Vwa3b
Vwa5a
Vwa8-as1
Vwc2l
Wac
Wapl
Wars
Wars2-as1
Was
Wasf3
Wash2p
Wash3p
Wash8p
Wash9p
Washc2a
Washc2c
Washc4
Wasir2
Wbp1
Wbp1l
Wbp2
Wdfy2
Wdfy3
Wdr1
Wdr11
Wdr13
Wdr17
Wdr18
Wdr19
Wdr20
Wdr24
Wdr25
Wdr26
Wdr3
Wdr34
Wdr35
Wdr36
Wdr37
Wdr43
Wdr44
Wdr45
Wdr45b
Wdr46
Wdr48
Wdr5
Wdr54
Wdr55
Wdr59
Wdr6
Wdr62
Wdr7
Wdr70
Wdr73
Wdr74
Wdr75
Wdr76
Wdr81
Wdr83
Wdr83os
Wdr89
Wdr90
Wdr93
Wdr97
Wdtc1
Wdyhv1
Wee1
Wfdc21p
Wfs1
Whamm
Whammp2
Whammp3
Whrn
Wipf2
Wipf3
Wipi1
Wipi2
Wiz
Wnk1
Wnk2
Wnk4
Wnt10a
Wnt2b
Wnt5a
Wnt5a-as1
Wnt5b
Wrap53
Wrap73
Wrb
Wrb-sh3bgr
Wrnip1
Wsb1
Wsb2
Wscd1
Wt1-as
Wtap
Wtip
Wwc1
Wwc2
Wwc3
Wwox
Wwp1
Wwp2
Wwtr1
Wwtr1-as1
Xbp1
Xiap
Xist
Xkr9
Xpa
Xpc
Xpnpep3
Xpo1
Xpo5
Xpo6
Xpo7
Xpot
Xpr1
Xrcc3
Xrcc4
Xrcc5
Xrcc6
Xrra1
Xylb
Xylt2
Yae1
Yap1
Yars
Ybey
Ybx1
Ybx3
Ydjc
Yeats4
Yif1a
Yipf2
Yipf3
Yipf4
Yipf6
Yju2
Ykt6
Ylpm1
Yme1l1
Ypel2
Ypel3
Ypel4
Ypel5
Yrdcp2
Ythdc1
Ythdc2
Ythdf1
Ythdf2
Ythdf3
Ywhab
Ywhae
Ywhah
Ywhaq
Ywhaz
Yy1
Z69720.1
Z69720.2
Z69890.1
Z73429.1
Z82190.2
Z82244.2
Z83840.1
Z83844.1
Z84492.2
Z92544.2
Z93241.1
Z93930.2
Z93930.3
Z94721.2
Z95114.4
Z95115.1
Z97055.2
Z97634.1
Z97653.2
Z98257.1
Z99129.3
Z99289.3
Z99943.1
Zacn
Zadh2
Zbed3
Zbed3-as1
Zbed5-as1
Zbed6
Zbed9
Zbtb1
Zbtb10
Zbtb11-as1
Zbtb12
Zbtb17
Zbtb18
Zbtb22
Zbtb32
Zbtb33
Zbtb34
Zbtb37
Zbtb38
Zbtb40
Zbtb43
Zbtb48
Zbtb49
Zbtb7b
Zbtb8a
Zbtb8os
Zbtb9
Zc2hc1a
Zc2hc1b
Zc2hc1c
Zc3h10
Zc3h11a
Zc3h12a
Zc3h14
Zc3h15
Zc3h18
Zc3h6
Zc3h7a
Zc3h7b
Zc3hc1
Zcchc14
Zcchc17
Zcchc18
Zcchc2
Zcchc23
Zcchc24
Zcchc4
Zcchc7
Zcchc9
Zcwpw2
Zdhhc1
Zdhhc12
Zdhhc13
Zdhhc14
Zdhhc16
Zdhhc17
Zdhhc19
Zdhhc2
Zdhhc23
Zdhhc4
Zdhhc5
Zdhhc6
Zdhhc8
Zeb1
Zeb1-as1
Zfand2a
Zfand2b
Zfand3
Zfand5
Zfand6
Zfas1
Zfc3h1
Zfhx3
Zfp1
Zfp2
Zfp28
Zfp36
Zfp36l1
Zfp41
Zfp64
Zfp69
Zfp69b
Zfp90
Zfp91-cntf
Zfpl1
Zfpm1
Zfpm2
Zfr
Zfx
Zfyve16
Zfyve19
Zfyve21
Zfyve27
Zfyve9
Zgpat
Zhx3
Zic2
Zic5
Zim2
Zkscan1
Zkscan2-dt
Zkscan3
Zkscan5
Zkscan7
Zkscan8
Zmat2
Zmiz2
Zmpste24
Zmym1
Zmym2
Zmym4
Zmym6
Zmynd11
Zmynd15
Zmynd19p1
Zmynd8
Znf10
Znf101
Znf106
Znf107
Znf114
Znf121
Znf124
Znf131
Znf133
Znf134
Znf136
Znf138
Znf140
Znf141
Znf142
Znf143
Znf146
Znf148
Znf155
Znf16
Znf160
Znf169
Znf17
Znf174
Znf175
Znf180
Znf181
Znf185
Znf189
Znf19
Znf192p1
Znf195
Znf197
Znf2
Znf20
Znf200
Znf205
Znf207
Znf211
Znf212
Znf213
Znf213-as1
Znf215
Znf219
Znf224
Znf225
Znf226
Znf227
Znf230
Znf234
Znf236
Znf252p
Znf252p-as1
Znf254
Znf25-dt
Znf26
Znf263
Znf264
Znf267
Znf268
Znf271p
Znf273
Znf274
Znf275
Znf276
Znf277
Znf282
Znf283
Znf286a
Znf292
Znf295-as1
Znf296
Znf3
Znf30
Znf302
Znf304
Znf316
Znf317
Znf322
Znf324
Znf324b
Znf326
Znf330
Znf331
Znf333
Znf337
Znf337-as1
Znf33a
Znf341
Znf341-as1
Znf345
Znf346
Znf35
Znf354a
Znf354b
Znf362
Znf37a
Znf37bp
Znf382
Znf383
Znf385a
Znf385c
Znf391
Znf394
Znf395
Znf397
Znf398
Znf407
Znf408
Znf410
Znf419
Znf420
Znf426-dt
Znf429
Znf430
Znf431
Znf433-as1
Znf436-as1
Znf440
Znf441
Znf444
Znf445
Znf446
Znf449
Znf45
Znf451
Znf460
Znf462
Znf467
Znf470
Znf471
Znf473
Znf48
Znf480
Znf483
Znf485
Znf487
Znf493
Znf496
Znf500
Znf502
Znf503-as2
Znf507
Znf511
Znf511-prap1
Znf512
Znf513
Znf517
Znf518a
Znf524
Znf526
Znf527
Znf529-as1
Znf530
Znf540
Znf544
Znf546
Znf547
Znf548
Znf549
Znf551
Znf554
Znf555
Znf556
Znf557
Znf561
Znf561-as1
Znf567
Znf57
Znf570
Znf575
Znf576
Znf580
Znf581
Znf583
Znf584
Znf586
Znf587
Znf587b
Znf589
Znf593
Znf595
Znf596
Znf605
Znf609
Znf618
Znf619
Znf620
Znf621
Znf623
Znf625
Znf625-znf20
Znf627
Znf628
Znf638
Znf639
Znf644
Znf646
Znf653
Znf654
Znf655
Znf658
Znf66
Znf664
Znf665
Znf667
Znf667-as1
Znf668
Znf672
Znf674-as1
Znf678
Znf684
Znf687
Znf691
Znf692
Znf696
Znf7
Znf700
Znf705e
Znf705g
Znf707
Znf70p1
Znf71
Znf710
Znf711
Znf713
Znf714
Znf718
Znf720
Znf721
Znf730
Znf736
Znf738
Znf74
Znf740
Znf746
Znf749
Znf75a
Znf76
Znf765
Znf766
Znf767p
Znf768
Znf770
Znf771
Znf773
Znf774
Znf776
Znf778
Znf783
Znf784
Znf785
Znf787
Znf788p
Znf789
Znf79
Znf790
Znf791
Znf805
Znf808
Znf81
Znf813
Znf814
Znf815p
Znf830
Znf839
Znf84
Znf844
Znf845
Znf846
Znf85
Znf860
Znf862
Znf865
Znf876p
Znf879
Znf891
Znf91
Znf92
Znfx1
Znhit1
Znhit3
Znrd1
Znrf1
Znrf2
Znrf2p1
Znrf2p2
Znrf2p3
Znrf3
Zp3
Zpr1
Zranb2
Zranb2-as2
Zrsr2
Zscan1
Zscan10
Zscan18
Zscan2
Zscan20
Zscan21
Zscan25
Zscan26
Zscan31
Zscan9
Zswim1
Zswim4
Zswim7
Zswim8
Zswim9
Zwilch
Zxdb
Zyg11a
Zyg11b
Zyx
