# Supplementary material for: A Bayesian inference transcription factor activity model for the analysis of single-cell transcriptomes
Source: Genome Res. 2021 Jul;31(7):1296–311. doi: 10.1101/gr.265595.120 (PMC8256867; doi:10.1101/gr.265595.120)
Supplement: Supplemental Material [file supp_gr.265595.120_Supplemental_Code.zip › BITFAM/inst/extdata/human/ARID3A]

A2m
A2mp1
Aadacp1
Aanat
Aasdhppt
Abalon
Abca17p
Abca4
Abca9
Abcb8
Abcc2
Abcc3
Abcd3
Abhd6
Abi1
Ac000123.2
Ac001226.1
Ac002310.2
Ac002451.1
Ac002472.3
Ac003102.1
Ac004012.1
Ac004223.1
Ac004224.2
Ac004585.1
Ac004812.1
Ac004832.5
Ac004884.2
Ac005041.1
Ac005224.1
Ac005224.3
Ac005277.2
Ac005280.1
Ac005280.2
Ac005332.4
Ac005520.2
Ac005532.2
Ac005606.2
Ac005632.4
Ac005775.1
Ac005823.2
Ac005841.1
Ac005921.2
Ac006059.2
Ac006146.1
Ac006160.2
Ac006205.2
Ac006449.2
Ac006449.6
Ac007099.1
Ac007285.1
Ac007298.2
Ac007319.1
Ac007363.1
Ac007383.2
Ac007389.1
Ac007395.1
Ac007491.1
Ac007496.1
Ac007546.3
Ac007619.2
Ac007656.1
Ac007681.1
Ac007686.1
Ac007834.1
Ac007950.1
Ac007952.4
Ac007991.2
Ac007998.5
Ac008073.3
Ac008115.3
Ac008121.2
Ac008280.3
Ac008629.2
Ac008667.2
Ac008669.1
Ac008696.2
Ac008738.1
Ac008753.1
Ac008770.2
Ac008892.1
Ac008914.1
Ac009054.2
Ac009075.1
Ac009107.2
Ac009159.2
Ac009163.2
Ac009413.1
Ac009480.2
Ac009501.1
Ac009812.2
Ac009975.2
Ac010148.1
Ac010149.2
Ac010327.4
Ac010336.3
Ac010422.2
Ac010457.1
Ac010501.1
Ac010618.4
Ac010735.1
Ac010761.5
Ac010973.1
Ac010976.1
Ac010997.2
Ac010999.2
Ac011195.2
Ac011444.2
Ac011478.1
Ac011481.1
Ac011603.2
Ac011611.3
Ac011890.2
Ac012184.2
Ac012368.2
Ac012370.1
Ac012409.1
Ac012485.3
Ac012488.2
Ac012555.1
Ac013356.4
Ac013394.1
Ac015687.1
Ac015802.4
Ac015802.5
Ac015853.1
Ac015871.4
Ac015908.1
Ac016355.1
Ac016588.2
Ac016596.1
Ac016724.1
Ac016727.1
Ac016737.1
Ac016773.1
Ac017078.1
Ac018521.1
Ac018521.2
Ac018607.1
Ac018647.2
Ac019117.3
Ac019197.1
Ac020558.1
Ac020891.2
Ac020904.2
Ac020910.5
Ac021146.2
Ac021146.6
Ac021321.1
Ac022018.1
Ac022022.1
Ac022080.2
Ac022080.3
Ac022400.1
Ac022511.1
Ac022784.1
Ac022816.1
Ac023157.2
Ac023157.3
Ac023906.3
Ac024075.3
Ac024267.4
Ac024559.2
Ac024592.2
Ac025162.2
Ac025283.3
Ac025423.3
Ac025465.2
Ac025580.2
Ac025682.1
Ac026100.1
Ac026362.1
Ac026401.1
Ac026462.3
Ac026470.1
Ac027031.2
Ac027309.2
Ac034102.8
Ac034228.1
Ac036214.1
Ac036214.4
Ac044802.1
Ac051619.7
Ac051619.8
Ac053513.1
Ac053527.1
Ac060780.2
Ac062028.1
Ac067773.1
Ac067931.2
Ac068205.2
Ac068254.2
Ac068533.3
Ac068631.1
Ac068657.1
Ac068888.2
Ac069307.1
Ac073046.1
Ac073210.1
Ac073332.1
Ac073522.1
Ac073834.1
Ac073869.1
Ac073957.1
Ac078883.1
Ac078925.4
Ac079305.1
Ac079414.3
Ac079742.1
Ac079793.1
Ac079807.1
Ac083867.1
Ac083949.1
Ac084781.2
Ac084871.2
Ac087441.2
Ac087564.1
Ac087721.2
Ac087762.1
Ac087893.1
Ac090136.2
Ac090181.2
Ac090229.1
Ac090589.1
Ac090772.2
Ac090888.3
Ac090971.1
Ac091180.2
Ac091181.1
Ac091551.1
Ac091564.2
Ac091906.1
Ac091959.1
Ac091979.2
Ac092115.2
Ac092117.2
Ac092119.2
Ac092123.1
Ac092287.1
Ac092375.1
Ac092378.2
Ac092473.1
Ac092647.5
Ac092720.1
Ac092755.2
Ac092944.1
Ac093151.3
Ac093159.2
Ac093323.1
Ac093323.3
Ac093484.3
Ac093525.1
Ac093535.1
Ac093714.1
Ac093732.2
Ac093911.1
Ac096577.1
Ac096637.2
Ac096734.2
Ac096751.1
Ac096921.1
Ac097065.2
Ac097484.1
Ac097625.1
Ac097634.1
Ac097634.3
Ac097641.2
Ac098799.2
Ac098829.1
Ac098851.1
Ac099066.2
Ac099343.2
Ac099344.1
Ac099344.2
Ac099489.2
Ac099508.2
Ac099518.6
Ac099522.2
Ac099687.1
Ac099795.1
Ac099811.1
Ac100793.2
Ac100871.1
Ac103591.3
Ac103923.1
Ac104135.1
Ac104304.1
Ac104435.1
Ac104532.2
Ac104534.1
Ac104699.1
Ac104758.5
Ac104763.2
Ac104971.3
Ac104997.1
Ac105020.6
Ac105277.1
Ac105429.2
Ac106038.1
Ac106739.1
Ac106872.5
Ac106897.1
Ac107401.1
Ac108047.1
Ac108134.3
Ac108676.1
Ac108751.5
Ac111149.2
Ac112250.1
Ac113143.2
Ac114401.1
Ac114786.1
Ac114797.1
Ac114812.3
Ac115676.1
Ac116049.2
Ac116337.3
Ac116353.1
Ac118658.1
Ac119800.1
Ac124068.2
Ac124283.5
Ac124319.1
Ac129492.1
Ac130456.6
Ac134043.1
Ac134682.1
Ac135586.2
Ac135895.1
Ac137527.1
Ac137579.1
Ac137579.2
Ac138304.1
Ac139792.1
Ac145285.6
Ac233992.3
Ac234772.2
Ac234917.1
Ac242426.2
Ac243571.2
Ac243829.4
Ac243965.1
Ac244100.2
Ac244100.3
Ac245014.3
Ac245033.2
Acbd4
Ackr2
Acox2
Acsf3
Acsl3
Acss3
Acta2
Actr10
Actr3b
Acvr2b
Acyp2
Ad000864.2
Adap2
Adck5
Adgrg1
Adgrg7
Adipor2
Af003529.1
Af254983.2
Afdn
Afp
Aftph
Agap1-it1
Agbl5
Agfg1
Agk
Ago2
Ahnak
Ahr
Ahrr
Ahsg
Aif1
Aig1
Akap7
Akirin1
Akr1b10
Akr1c2
Akr1c3
Akr1d1
Akt2
Al008718.1
Al008726.1
Al008729.2
Al021155.2
Al022069.1
Al022069.2
Al022100.1
Al022331.1
Al023283.1
Al023806.1
Al023806.2
Al031123.3
Al031229.1
Al031280.1
Al031428.1
Al031848.2
Al033519.1
Al034349.1
Al034555.1
Al035045.1
Al049794.1
Al049861.1
Al050320.1
Al078621.3
Al096828.3
Al109613.1
Al109917.1
Al121768.1
Al121772.1
Al121845.3
Al121900.2
Al121935.1
Al121936.1
Al121949.3
Al121992.1
Al122023.1
Al132639.3
Al132780.1
Al133153.1
Al133284.1
Al133467.3
Al133551.1
Al135838.1
Al135999.3
Al136040.1
Al136131.1
Al136301.1
Al136987.1
Al137003.2
Al137026.2
Al137058.2
Al137060.1
Al137067.1
Al137077.2
Al137802.2
Al137802.3
Al138756.1
Al138767.2
Al138826.1
Al139095.3
Al139254.3
Al139317.1
Al139317.5
Al139805.1
Al157400.1
Al157400.2
Al157400.5
Al157786.1
Al158211.3
Al158212.2
Al158839.1
Al160408.5
Al161937.1
Al162311.3
Al162595.1
Al163195.1
Al353648.1
Al353662.1
Al354733.1
Al354811.1
Al354861.3
Al354928.1
Al355297.2
Al355303.1
Al355472.1
Al355472.2
Al355481.1
Al355870.1
Al355916.2
Al355987.3
Al355987.5
Al356234.1
Al356309.1
Al356599.1
Al357033.1
Al357143.1
Al357315.2
Al359397.1
Al359644.1
Al359762.1
Al359834.1
Al359878.1
Al360012.1
Al360093.1
Al365205.1
Al365434.1
Al390067.1
Al390955.2
Al390957.1
Al391121.1
Al391335.1
Al391650.1
Al391832.2
Al391832.3
Al442067.1
Al442067.2
Al445524.1
Al445645.1
Al449283.1
Al450163.1
Al450344.1
Al450998.2
Al451085.1
Al451085.2
Al512622.1
Al513165.1
Al513412.1
Al513485.1
Al589684.1
Al590133.1
Al590617.2
Al590677.1
Al590705.2
Al592045.1
Al592287.1
Al592295.2
Al592295.4
Al592402.1
Al592431.2
Al606537.1
Al645608.6
Al645608.7
Al645922.1
Al645924.1
Al662791.1
Al662890.1
Al671762.1
Al672277.1
Al731563.3
Al807757.2
Alad
Alas1
Alb
Aldh16a1
Aldh18a1
Aldh1a1
Aldh3a2
Alg1
Alg11
Alg1l13p
Alg9
Alkbh7
Alpk2
Amdhd2
Ampd1
Ampd2
Ampd3
Anapc11
Angptl8
Ankrd12
Ankrd20a11p
Ankrd29
Ankrd33b
Ankrd36
Ankrd46
Ankub1
Anln
Ano6
Anxa2
Anxa4
Aox3p
Ap000295.1
Ap000317.2
Ap000346.4
Ap000350.1
Ap000424.1
Ap000442.1
Ap000446.1
Ap000797.3
Ap000936.1
Ap001107.9
Ap001189.5
Ap001362.2
Ap001462.1
Ap001781.2
Ap001830.1
Ap002381.2
Ap002518.2
Ap002981.1
Ap002986.1
Ap002992.1
Ap006621.3
Ap1g1
Ap2a2
Ap3m2
Ap4e1
Apc2
Apoc1
Apoc3
Apol1
Apol3
Apold1
Arfgap3
Arg1
Arhgap10
Arhgap39
Arhgap44
Arhgap5-as1
Arhgef1
Arhgef12
Arhgef26-as1
Arhgef28
Arid1a
Arid1b
Arid4b
Arid5a
Arid5b
Arl5a
Arl6ip1
Armh1
Armt1
Arntl
Arpc5
Arrdc2
Arrdc3-as1
Arv1
Asb2
Ascc1
Ascc2
Asdurf
Asnsd1
Asphd1
Aspscr1
Atf3
Atf4
Atf7ip
Atg101
Atg5
Atic
Atl1
Atmin
Atp13a3
Atp1b1
Atp2a2
Atp2b4
Atp2c1
Atp6v0a1
Atp6v0c
Atp6v1h
Atp7b
Atp9b
Atpaf2
Atxn1
Atxn2-as
Atxn2l
Atxn7
Atxn7l2
Auts2
Azi2
Azin1-as1
B3galt6
B4galt1-as1
B4galt7
Babam2
Bach1
Bach2
Bag2
Bax
Baz2b
Bbof1
Bbx
Bcap29
Bcar3
Bcas4
Bcat1
Bcl2l1
Bcl2l11
Bcl3
Bcl6
Bcl7a
Bfsp2
Bhlhe40
Bhlhe40-as1
Bicdl1
Bin2
Birc3
Birc6
Blm
Blvra
Bmp2k
Bmpr1a
Bnip3
Bok
Bola1
Borcs7
Borcs7-asmt
Bphl
Bptf
Brd9
Brf1
Brwd1-as1
Brwd1-as2
Bsg
Btf3
Btrc
Bves-as1
Bx323046.1
Bx571818.1
Bx842242.1
C11orf54
C12orf57
C12orf65
C12orf76
C15orf61
C15orf65
C17orf99
C19orf24
C1orf105
C1orf131
C1orf53
C1qtnf1-as1
C1r
C2
C2cd2l
C2orf72
C2orf83
C2orf88
C2orf92
C4bpa
C4orf51
C5
C6orf48
C7orf26
C7orf77
C8a
C9orf152
C9orf163
Cab39
Cabin1
Cacnb4
Cacybp
Cald1
Calm1
Calml3-as1
Camk2g
Camta1
Capn1
Capn10
Capn7
Capns1
Caprin1
Capza2
Card10
Card19
Carm1
Carnmt1-as1
Casc19
Casc3
Casc4
Casc8
Casp3
Casp5
Casp8
Cat
Catsperd
Cbr4
Cbx2
Ccdc13
Ccdc130
Ccdc13-as1
Ccdc150
Ccdc174
Ccdc192
Ccdc194
Ccdc200
Ccdc26
Ccdc33
Ccdc34
Ccdc50
Ccdc51
Ccdc58
Ccdc66
Ccdc83
Ccdc86
Ccdc88a
Ccdc9
Ccl14
Ccl15-ccl14
Ccl20
Ccl25
Ccnd1
Ccnd2p1
Ccng2
Ccni2
Ccnyl1
Ccr10
Ccser2
Cct7p2
Cct8
Cd37
Cdc34
Cdc37l1
Cdc37l1-dt
Cdc40
Cdc42
Cdc42ep1
Cdc42ep4
Cdc6
Cdhr2
Cdk12
Cdk5r1
Cdk5rap1
Cdk5rap2
Cdk6
Cdkn1a
Cdkn1b
Cdkn2c
Cdv3
Cdx2
Cdyl
Cebpd
Celsr1
Cep135
Cep164p1
Cep63
Cep70
Cep83
Cept1
Cers4
Ces1p1
Cfap298
Cfap44
Cfap61
Cfap69
Cfb
Cfhr4
Cflar
Cflar-as1
Cgrrf1
Chadl
Chaf1a
Champ1
Chchd2p2
Chd1l
Chd3
Chd6
Chd7
Chd9
Chmp6
Chn2
Chp1
Chpt1
Chrna1
Chrna2
Chst5
Chst6
Ciao2a
Cic
Cicp13
Cip2a
Cit
Clcn3
Cldn12
Cldn7
Clec2d
Clec4f
Clmn
Clptm1l
Cltc
Clu
Cluap1
Cluhp3
Clybl
Cmc1
Cmss1
Cmtm4
Cnep1r1
Cnot11
Cntd1
Coa1
Coa6
Cobll1
Cog3
Col4a3
Col4a5
Commd3
Commd3-bmi1
Commd5
Cops4
Cops7a
Cops7b
Coq2
Coq7
Cox19
Cox20
Cox4i1
Cox7b
Cpeb2
Cpeb4
Cplx2
Cpm
Cpne5
Cps1
Cpsf3
Cramp1
Crebl2
Crem
Crls1
Crtc2
Crtc3
Crym
Crym-as1
Cryzl1
Csde1
Csf3r
Csnk2a1
Cstf3-dt
Ctbp1
Ctc1
Ctcf
Ctcfl
Ctdnep1
Ctdspl
Ctnnb1
Ctnnd1
Ctsa
Ctsc
Ctsz
Cttn
Ctu2
Cubn
Cuta
Cux1
Cwc27
Cxcl13
Cxxc5
Cxxc5-as1
Cyb561
Cyb5a
Cyc1
Cyp19a1
Cyp3a7
Cyp4f12
Cyp51a1-as1
Cyp8b1
Daam1
Dag1
Dagla
Dars-as1
Dazap1
Dcaf16
Dcaf17
Dcbld2
Dcun1d1
Dcun1d4
Ddb1
Ddx18
Ddx19b
Dec1
Dennd1a
Dennd2c
Dennd3
Dennd4c
Dgat2
Dgka
Dgkz
Dguok
Dhrs2
Dhrs4-as1
Dhrs7
Dhrs7b
Dhx35
Dhx8
Dip2b
Disc1
Disp2
Disp3
Dixdc1
Dkk1
Dleu2
Dlgap1
Dlgap4
Dlst
Dmac2l
Dmc1
Dmd
Dnaaf1
Dnaaf4
Dnah10
Dnah9
Dnajb11
Dnajb12
Dnajb2
Dnajb4
Dnajc12
Dnajc25
Dnajc25-gng10
Dnajc7
Dnase1
Dnase1l3
Dnm2
Dnmt3a
Dnmt3b
Dock5
Dock8
Dok4
Donson
Dot1l
Dpp9
Dpy19l3
Dpy19l4
Dpy30
Draic
Dram1
Drap1
Drc7
Drg1
Dsp
Dst
Dtd1
Dtnb
Dvl3
Dym
Dync1i2
Dync2li1
Dynll1
Dyrk2
Ecd
Ect2
Edem1
Ednrb
Eed
Eef1a1p25
Eef1a1p7
Eef1gp4
Eefsec
Efcab7
Efhd1
Efna1
Egr2
Ehmt1
Ei24p3
Eif1
Eif2ak4
Eif2s2p5
Eif2s3
Eif3f
Eif3j
Eif4h
Elac1
Elmsan1
Elp3
Elp5
Eme1
Engase
Eno1-as1
Eno3
Enoph1
Enpp3
Entpd1
Entr1
Ep400
Ep400p1
Epb41l5
Epcam
Erap1
Erg28
Ern1
Erv3-1
Esrra
Esyt1
Ethe1
Etv4
Etv6
Eva1a
Evl
Evpl
Exoc1
Exoc3l4
Exoc6
Exosc8
F10
F11
Fabp5p3
Fam107b
Fam135a
Fam13c
Fam160b1
Fam207a
Fam228b
Fam3b
Fam45a
Fam47e
Fam83d
Fam86b3p
Fam91a1
Fam92a
Fam96ap2
Fam99b
Fancm
Farp2
Faxdc2
Fbrs
Fbxo31
Fbxo34
Fbxo36
Fbxo38
Fbxo45
Fbxo7
Fbxw8
Fcgr3a
Fcgrt
Fcho1
Fcrla
Fem1b
Fetub
Fgd4
Fggy
Fgl1
Fhad1
Filip1l
Fkbp4
Fkbp9
Flnb
Fmc1
Fmc1-luc7l2
Fmnl3
Fmo5
Fn1
Fn3krp
Fndc3b
Fnta
Fos
Fosl1
Foxk2
Foxn2
Foxn3-as1
Foxn4
Foxp1
Fras1
Frmd6
Frs2
Fry
Fstl3
Fut3
Fyttd1
Fzd3
G6pc
Gabarapl1
Gabpb1-as1
Galc
Galnt1
Galnt12
Gapvd1
Garnl3
Gas2
Gasal1
Gatad1
Gcnt1
Gcnt1p5
Gcnt2
Gcnt3
Gde1
Gdf15
Gdnf
Gdnf-as1
Gemin6
Gemin7
Get4
Gfer
Gfi1b
Gfra1
Ggnbp2
Ggps1
Ghet1
Git2
Gjb1
Gjd3
Gk
Glb1
Gldc
Gli4
Glra1
Glt8d1
Glyctk
Glyr1
Gm2a
Gmds-dt
Gmps
Gnal
Gnas
Gnl3
Gnptg
Gnrh1
Got1
Got2
Gpat4
Gpn3
Gpr137
Gpr160
Gpr171
Gpr75
Gprc5c
Gpsm3
Gpx2
Grb7
Grin2c
Grk5
Grk5-it1
Grk6
Grwd1
Gsap
Gse1
Gsn
Gsta12p
Gstcd
Gstp1
Gtf2e2
Gtf2i
Gtf2ird2b
Gtpbp1
Gtsf1l
Gucy1b2
Gxylt2
Haglr
Hal
Hcar1
Hcg11
Hcg14
Hcg15
Hcg20
Hcn3
Hdac2-as2
Hdac3
Hdac4-as1
Hdac9
Hdhd5-as1
Heatr5b
Helz
Hepn1
Hes1
Hes2
Hes7
Hexim1
Hexim2
Hgh1
Hgs
Hgsnat
Hif1a-as2
Hist1h1c
Hist1h2ab
Hist1h2ac
Hist1h2ad
Hist1h2ak
Hist1h2aps5
Hist1h2bc
Hist1h2bf
Hist1h2bn
Hist1h3b
Hist1h3c
Hist1h3h
Hist1h3j
Hist1h4j
Hist3h3
Hlf
Hmbox1
Hmg20a
Hmg20b
Hmga1
Hmgb1p3
Hmgb1p8
Hmgb3p32
Hmgn2
Hmgn2p38
Hmgn4
Hmgxb3
Hmgxb4
Hnf1a
Hnf4a
Hnrnpa1
Hnrnpa1p57
Hook1
Hoxc6
Hp
Hpcal1
Hps5
Hps6
Hrg
Hsd17b2
Hsd17b4
Hsd17b6
Hsd17b7
Hsd17b7p2
Hsf2bp
Htatsf1
Htd2
Hyls1
Iatpr
Ice1
Id2
Idh2-dt
Idh3a
Ido1
Idua
Ier3
Ier3-as1
Ifi35
Ifna13
Ifnar2
Igf1
Igf1r
Igf2bp2-as1
Igf2r
Igfbp1
Igha2
Ighj3p
Ighj4
Ighj5
Ighj6
Ighmbp2
Ighv5-78
Ighviii-16-1
Ighviii-38-1
Iglv1-36
Igsf23
Ikzf4
Il17re
Il1r1
Il4r
Il6st
Ilk
Imp3
Ing1
Ino80b
Ino80b-wbp1
Inpp1
Inpp4a
Inpp5f
Inppl1
Insig2
Insyn2
Ints10
Ints7
Ints8
Intu
Ippkp1
Iqgap2
Iqsec2
Irf2bp2
Irf5
Irs1
Iscu
Islr2
Itfg1-as1
Itfg2-as1
Itgal
Itgb1bp2
Itih2
Itm2b
Itpr1
Izumo1
Jade1
Jagn1
Jaml
Jarid2-as1
Jpt1
Kansl1
Kansl1-as1
Karsp1
Kat6a
Kat6b
Kat8
Katnal2
Kcmf1
Kcnc4
Kcnd3
Kcnmb2
Kctd20
Kctd5
Kdf1
Kdm1a
Kdm3a
Kdm4b
Kdm7a-dt
Kdm8
Khdc4
Khdrbs3
Khk
Kiaa0232
Kiaa0319l
Kiaa0513
Kiaa1211
Kiaa1217
Kif15
Kif1b
Kif1bp
Kif1c
Kif20b
Klf11
Klf2
Klhdc2
Klhdc4
Klhl17
Klhl2
Klhl23
Klhl35
Klhl5
Kmo
Kmt2a
Kmt2b
Knl1
Kpna6
Krt39
Krt7
Krt86
Krt8p29
Krtap5-as1
Krtdap
Ksr1
Ktn1
L3mbtl1
Lactb2-as1
Lag3
Lamb1
Laptm4b
Large1
Larp1
Lbx2
Lck
Lcmt1
Lcor
Ldhbp1
Ldlrad4
Ldlrad4-as1
Leap2
Letm2
Lgals3
Lgals8
Lgr4
Lgr5
Lias
Lig3
Lilrb1
Limk2
Lin7b
Linc00112
Linc00167
Linc00222
Linc00339
Linc00511
Linc00533
Linc00598
Linc00605
Linc00607
Linc00869
Linc00881
Linc00910
Linc01060
Linc01063
Linc01067
Linc01109
Linc01124
Linc01127
Linc01146
Linc01270
Linc01291
Linc01293
Linc01304
Linc01389
Linc01394
Linc01426
Linc01460
Linc01476
Linc01480
Linc01490
Linc01549
Linc01578
Linc01620
Linc01627
Linc01635
Linc01714
Linc01754
Linc01781
Linc01786
Linc01909
Linc01942
Linc01948
Linc01960
Linc01977
Linc01991
Linc02015
Linc02055
Linc02071
Linc02119
Linc02222
Linc02243
Linc02288
Linc02332
Linc02362
Linc02366
Linc02392
Linc02410
Linc02428
Linc02455
Linc02499
Linc02574
Lins1
Livar
Lmnb1
Lmntd1
Lmo7
Lncnef
Lnpep
Lnx1
Lonp2
Lpcat3
Lpgat1-as1
Lpp
Lpxn
Lrba
Lrfn4
Lrig1
Lrmda
Lrmp
Lrp10
Lrp3
Lrp8
Lrrc1
Lrrc14
Lrrc24
Lrrc27
Lrrc28
Lrrc36
Lrrc59
Lrrc61
Lrrc8b
Lrrfip2
Lrtm2
Lsm2
Ly9
Lyl1
Lyn
Lyrm1
Lyrm4
Lyz
Lzic
Lzts2
Mab21l3
Madcam1
Maf1
Mafg-dt
Magi2-as3
Magi3
Mal2-as1
Malat1
Mamdc2
Mamdc2-as1
Man1a2
Manba
Manea-dt
Maneal
Mansc1
Map2k4
Map2k6
Map3k13
Map3k21
Map3k4
Map3k8
Map4k3-dt
Map7d1
Mapk6
Mapk6-dt
Mapkbp1
Mapre2
March7
Marf1
Mark4
Mast3
Mat2a
Mbnl1
Mbnl3
Mbtps2
Mcc
Mccc2
Mcf2l
Mchr1
Mcl1
Mctp2
Mcu
Mdga1
Mdh1
Mdm2
Med13l
Med18
Mef2a
Mef2c
Meis1
Meis2
Meltf-as1
Memo1
Mep1a
Mertk
Met
Mettl15
Mettl21a
Mettl25
Mettl3
Mettl9
Mff
Mfsd12
Mfsd3
Mfsd4b
Mfsd6
Mfsd8
Mgat4b
Mgat5
Mgat5b
Mia2
Mia3
Minpp1
Mir1229
Mir130a
Mir155
Mir17
Mir212
Mir3142hg
Mir3188
Mir3190
Mir3191
Mir3662
Mir3681hg
Mir4269
Mir4437
Mir4442
Mir4466
Mir4515
Mir4526
Mir4645
Mir4651
Mir4665
Mir4674
Mir4734
Mir4738
Mir4756
Mir4999
Mir5187
Mir5188
Mir5197
Mir548aw
Mir548n
Mir5591
Mir5702
Mir5703
Mir5707
Mir6081
Mir638
Mir6516
Mir658
Mir6771
Mir6795
Mir7845
Mir7973-1
Mir7973-2
Misp3
Mitd1
Mlip
Mllt6
Mnat1
Mnx1-as1
Mob4
Mocos
Mogat1
Morf4l1
Morf4l2p1
Mov10l1
Mpg
Mpnd
Mpp5
Mppe1
Mpst
Mpv17
Mras
Mrm1
Mroh7
Mrpl10
Mrpl15
Mrpl30
Mrpl35
Mrpl35p4
Mrpl40
Mrps11
Mrps18b
Mrps27
Mrps31p4
Mrps6
Mrtfb
Ms4a1
Ms4a4e
Ms4a6a
Msh3
Msh6
Msmb
Mt2a
Mtap
Mtf2
Mtg1
Mthfd1l
Mthfd2l
Mtif2
Mtmr12
Mtmr7
Mtmr9
Mtnd4p28
Mtnd5p30
Mto1
Mtrf1
Mttp
Mtx1
Myadm
Mybpc1
Mycbp2-as1
Myeov
Myh9
Myl12b
Mylpf
Mynn
Myo15b
Myo18b
NA
Naa10
Naa20
Naa60
Naca4p
Nacap8
Nalt1
Nanogp1
Nav2
Nav2-as3
Nbas
Nbeal2
Nbpf14
Nbr1
Nbr2
Ncapg2
Ncaph2
Ncdn
Ncf4-as1
Ncoa7
Ncr2
Ndel1
Ndor1
Ndst1
Ndufa7
Ndufaf5
Ndufaf6
Ndufb3
Ndufs6
Ndufs7
Ndufv2
Nek10
Nek6
Nenf
Nfatc1
Nfatc3
Nfia
Nfkb1
Nfkbiz
Nfrkb
Nfx1
Ngdn
Nhsl1
Nif3l1
Nip7p1
Nipsnap1
Nkd1
Nkila
Nln
Nlrp4
Nme1
Nme1-nme2
Nme2
Nmnat1
Noc4l
Nop14-as1
Notch3
Noxa1
Npas4
Npc1
Npr2
Nprl2
Nqo1
Nqo2
Nr1i2
Nr2c2
Nr2f1
Nr2f2
Nr2f2-as1
Nr4a1
Nrbp1
Nrbp2
Nrep
Nrg2
Nrir
Nrl
Nrp1
Nrp2
Nrsn2
Nsd1
Nsd2
Nsun6
Nt5c2
Nthl1
Ntmt1
Nubpl
Nudc
Nudt7
Nudt9
Nuf2
Nup210p3
Nup35
Nup93
Nutf2p2
Nutm1
Nutm2a-as1
Nxph3
Odc1-dt
Odf3b
Ofd1
Ofd1p3y
Ogfod2
Ogt
Oip5-as1
Onecut1
Oosp1p2
Oprl1
Optn
Or10g2
Or7e14p
Osbpl6
Osgin2
Otop1
Otud1
Otx1
Ovgp1
Oxr1
P2rx4
P2rx6
Pacrg-as3
Pag1
Pah
Pard3
Pard6b
Parn
Parp1
Part1
Pawrp1
Paxip1-as1
Pc
Pcat14
Pcbp1-as1
Pcdhb4
Pcdhga11
Pcdhga12
Pced1b
Pcgf3
Pcgf5
Pck1
Pcm1
Pcnp
Pcnx1
Pcnx4
Pctp
Pdcd5
Pde4d
Pdia3p1
Pdlim1
Pdlim3
Pds5b
Pebp1
Peli1
Pex11a
Pex3
Pfdn4
Pfkfb3
Pgap1
Pgf
Phactr2
Phf12
Phf14
Phf21a
Phgdh
Phkb
Phrf1
Phyh
Pigb
Pigg
Pigl
Pigt
Pigx
Pik3ca
Pik3r1
Pikfyve
Pim3
Pip4k2a
Pip4k2c
Pip5k1a
Pip5k1b
Pkig
Pla2g1b
Pla2g2a
Pla2g4f
Plcg1
Plcg2
Pld2
Plekha3
Plekha5
Plekha8
Plekhb2
Plekhg1
Plekhh2
Plekhm3
Plg
Plgla
Plin2
Pllp
Plpp3
Plppr1
Plxna3
Plxnc1
Pms2cl
Pnkd
Pnldc1
Pnn
Pnoc
Pnrc1
Pofut1
Pogk
Polb
Pole2
Poli
Polr3e
Por
Pou2af1
Pou2f1
Pou6f2
Ppargc1a
Ppfibp2
Pphln1
Ppiap25
Ppip5k2
Ppp1cb
Ppp1r10
Ppp1r15a
Ppp1r21
Ppp1r26
Ppp1r26-as1
Ppp1r37
Ppp1r9a
Ppp2r2c
Ppp2r5b
Ppp4r1
Ppp6r3
Pprc1
Pqlc2
Prdm2
Prelid3a
Prickle1
Prickle4
Prkab1
Prkar2a-as1
Prkca-as1
Prkce
Prkch
Prkcz
Prmt1
Proc
Proser2
Prpf40a
Prpf40b
Prpf8
Prr7
Prxl2c
Psd4
Psma3-as1
Psma6
Psmc2
Psmd1
Psmd14
Psmf1
Ptar1
Ptch2
Ptk2
Ptma
Ptms
Ptp4a1
Ptp4a2
Ptpa
Ptpn23
Ptpn2p1
Ptpn6
Ptprf
Ptprg
Ptprk
Ptprm
Ptpru
Puf60
Pum3
Purpl
Pvt1
Pxk
Pxmp2
Pyy3
Qki
R3hcc1l
Rab11b
Rab11fip4
Rab12
Rab22a
Rab33b
Rabep1
Rabgap1
Rabgap1l
Rabggtb
Rac1
Rad54b
Ralgapa1
Ralgps1
Ranbp2
Rapgef2
Rapsn
Rasgrf1
Rassf10
Rassf4
Rassf6
Rb1
Rbbp7
Rbm17
Rbm23
Rbm25
Rbm28
Rbm33
Rbm34
Rbm5
Rbpj
Rbpms
Rcan1
Rcbtb2
Rcc2p3
Rcl1
Rdh12
Reep1
Reep6
Rel
Relt
Rf00003
Rf00004
Rf00012
Rf00015
Rf00017
Rf00019
Rf00091
Rf00100
Rf00402
Rf00568
Rf02156
Rf02159
Rf02160
Rf02187
Rf02188
Rf02192
Rf02215
Rf02216
Rf02220
Rf02271
Rfc4
Rfx3
Rgr
Rgs17
Rgs2
Rgs20
Rgs3
Rhob
Rhobtb3
Rhod
Rhoh
Rhot1
Rhot2
Rhoxf1-as1
Rims2
Rin2
Riok3
Rmc1
Rmdn2
Rmnd5b
Rn7sk
Rn7skp141
Rn7skp202
Rn7skp223
Rn7skp232
Rn7skp8
Rn7sl105p
Rn7sl107p
Rn7sl132p
Rn7sl181p
Rn7sl344p
Rn7sl346p
Rn7sl38p
Rn7sl477p
Rn7sl505p
Rn7sl648p
Rn7sl743p
Rn7sl820p
Rna5sp121
Rna5sp351
Rna5sp362
Rna5sp397
Rna5sp40
Rnase8
Rnaseh2b
Rnf11
Rnf128
Rnf146
Rnf157-as1
Rnf170
Rnf187
Rnf220
Rnf2p1
Rnps1
Rnu11
Rnu1-1
Rnu1-85p
Rnu2-2p
Rnu2-51p
Rnu2-56p
Rnu2-63p
Rnu4-1
Rnu4-2
Rnu4-28p
Rnu4-38p
Rnu4-8p
Rnu4atac
Rnu4atac15p
Rnu5a-8p
Rnu5b-1
Rnu5b-4p
Rnu5d-1
Rnu5e-1
Rnu5e-4p
Rnu5e-6p
Rnu5f-1
Rnu6-1
Rnu6-1025p
Rnu6-1079p
Rnu6-107p
Rnu6-1106p
Rnu6-1128p
Rnu6-1283p
Rnu6-1299p
Rnu6-1301p
Rnu6-238p
Rnu6-299p
Rnu6-313p
Rnu6-351p
Rnu6-450p
Rnu6-481p
Rnu6-507p
Rnu6-564p
Rnu6-611p
Rnu6-708p
Rnu6-740p
Rnu6-787p
Rnu6-8
Rnu6-9
Rnu6-927p
Rnu6-992p
Rnu7-1
Rnu7-195p
Rnu7-19p
Rnu7-94p
Rnvu1-14
Rnvu1-19
Rnvu1-4
Rny1
Rny1p5
Rny4p10
Rock1p1
Rock2
Rpa1
Rparp-as1
Rpgr
Rph3al
Rpl12p29
Rpl21p18
Rpl21p42
Rpl23ap6
Rpl23ap70
Rpl23ap85
Rpl27
Rpl30p12
Rpl34p6
Rpl35a
Rpl35ap22
Rpl36
Rpl39p31
Rpl3p7
Rpl4
Rpl7l1p5
Rpl7p41
Rplp0
Rpn2
Rprd1b
Rps10
Rps15ap38
Rps19
Rps23
Rps24
Rps26
Rps26p31
Rps29
Rps3a
Rps6kb1
Rpusd2
Rsad1
Rsrc1
Rtn4
Rufy1
Rundc3b
Runx1
Rwdd3
Ryr1
Saa2
Sacm1l
Sae1
Samhd1
Satb2
Satb2-as1
Scamp2
Scamp5
Scap
Scarna16
Scat8
Scg5
Scly
Scn2a
Scn8a
Scp2
Scygr10
Sdc3
Sdha
Sec14l1
Sec24a
Sec24b
Sec61a2
Sec63
Secisbp2
Seh1l
Selp
Senp5
Sept4
Sept4-as1
Sergef
Serpina1
Serpina3
Serpinb9p1
Serpind1
Serpine1
Serpinf2
Serpini2
Set
Setd2
Setd5
Sfswap
Sft2d3
Sftpd
Sfxn5
Sgk1
Sgk2
Sgo2
Sgpl1
Sh2b2
Sh2d4a
Sh2d7
Sh3rf3
Sh3yl1
Shc1
Shc4
Shld2
Siah1
Siah2
Sin3b
Sirt1
Sirt4
Six1
Skap2
Skil
Sla
Slain2
Slamf7
Slc11a2
Slc13a3
Slc13a5
Slc15a4
Slc16a10
Slc16a3
Slc16a5
Slc1a1
Slc1a4
Slc1a7
Slc22a10
Slc22a9
Slc25a12
Slc25a20p1
Slc25a21-as1
Slc25a25
Slc25a36
Slc25a43
Slc26a1
Slc26a6
Slc2a1-as1
Slc2a9
Slc34a1
Slc35b4
Slc35d2
Slc35g6
Slc38a11
Slc38a9
Slc39a14
Slc39a4
Slc39a5
Slc39a7
Slc41a3
Slc43a1
Slc44a1
Slc44a4
Slc49a4
Slc4a11
Slc4a1ap
Slc51a
Slc6a12
Slc7a11-as1
Slc7a6
Slco1b3
Slco2b1
Slco4a1
Slitrk1
Slx4ip
Smarca2
Smg1p1
Smg1p3
Smg7
Smim13
Smim19
Smim24
Smim26
Smim36
Smkr1
Smlr1
Snap29
Snap47
Snhg16
Snhg20
Snhg22
Snora74c-1
Snora80b
Snorc
Snord118
Snord121b
Snord12b
Snord12c
Snord13
Snord17
Snord1c
Snord3d
Snord48
Snord71
Snrk
Snrnp35
Snrnp70
Snrpc
Snrpcp19
Snrpgp12
Sntb1
Snx10
Snx13
Snx18
Snx25
Snx27
Socs2-as1
Socs3
Sorbs3
Sorl1
Sowahb
Sox2-ot
Sox6
Sp1
Sp100
Sp5
Spag9
Spata1
Spata20
Spats2l
Spcs1
Spg7
Sphk1
Spire1
Spred1
Spry1
Sptan1
Sptbn1
Srarp
Srpk1
Srpx2
Srrd
Srrm2
Srsf8
Ss18l1
Ssbp1
Ssbp4
Ssh2
Ssuh2
St18
St3gal5-as1
St3gal6
St6gal1
St7
St7-as2
St7-ot4
Stag3
Stambp
Stard13
Stat5a
Stau2
Steap2
Stkld1
Strada
Strap
Stt3b
Stx16
Stx16-npepl1
Stxbp5
Sub1
Sufu
Sugct
Sugt1p3
Suox
Supt3h
Supt6h
Susd1
Syn3
Syngr2
Synm
Sypl1
Sys1
Sys1-dbndd2
Syt12
Taf1
Taf15
Tal1
Tank
Tapt1-as1
Tars2
Tas2r64p
Tat-as1
Tatdn3
Tbc1d19
Tbc1d7
Tbcd
Tbce
Tbl1x
Tbl1xr1
Tbl3
Tbpl1
Tbx2
Tbx3
Tcf12
Tcf25
Tcf4
Tcf7l2
Tcl6
Tcta
Tdgf1
Tead1
Tead2
Tekt1
Tent4a
Tent4b
Tes
Tesc-as1
Tet2
Tet3
Tex2
Tex38
Tex9
Tf
Tfb1m
Tfrc
Tg
Tgfbi
Tgfbr2
Tgm2
Th2lcrr
Thada
Thap9
Thap9-as1
Thg1l
Ticam2
Tigd2
Tigd5
Tiparp
Tirap
Tjp3
Tle1
Tlk2
Tm4sf1
Tm4sf1-as1
Tm4sf5
Tmc3-as1
Tmc7
Tmco1
Tmco3
Tmco6
Tmed7-ticam2
Tmed9
Tmem107
Tmem114
Tmem126b
Tmem135
Tmem140
Tmem141
Tmem170a
Tmem177
Tmem212
Tmem248
Tmem260
Tmem41a
Tmem51
Tmem62
Tmem94
Tmod1
Tmprss4
Tnfrsf18
Tnfrsf19
Tnfrsf1b
Tnfrsf8
Tnpo1
Tnrc18p1
Tnrc6a
Tollip-as1
Tomm20l
Tomm40l
Tor3a
Tp73
Tpcn1
Tpm3p7
Traf3
Traf4
Traj10
Traj11
Traj12
Tram2-as1
Trappc4
Trav36dv7
Trbv30
Trib1
Trib3
Trim24
Trim25
Trim28
Trim39
Trim39-rpp21
Trim40
Trim69
Trim8
Trio
Trip10
Trip13
Trit1
Trmt112p4
Trmt44
Trnp1
Trpc1
Tsc22d2
Tsen54
Tshz1
Tspan1
Tspan10
Tspan4
Tspan6
Tspan8
Ttc12
Ttc19
Ttc3
Ttc39a
Ttc7a
Ttc9c
Tti2
Ttl
Ttll4
Ttll6
Ttr
Tut7
Twsg1
Txlna
Txndc15
Tyw3
U2surp
U91319.1
U91324.1
Uap1
Uba5
Ubac1
Ubap2
Ubb
Ube2b
Ube2d2
Ube2d3-as1
Ube2e3
Ube2i
Ube2k
Ube2v2
Ube2z
Ube4b
Ubiad1
Ubxn2a
Uggt1
Ugt1a2p
Ugt2b10
Ugt2b25p
Ugt2b4
Ugt2b7
Uhrf1bp1
Ulk2
Unc79
Unc93a
Unk
Upf1
Upp2
Uros
Usf2
Ushbp1
Uso1
Usp10
Usp12-as2
Usp13
Usp18
Usp25
Usp27x
Usp27x-as1
Usp30
Usp30-as1
Usp43
Usp53
Usp9x
Uspl1
Utp4
Utrn
Vamp8
Vdac1
Vdac2
Vegfa
Vim
Vmp1
Vps13d
Vps37d
Vta1
Vtrna1-1
Vtrna1-2
Vtrna1-3
Vwa8-as1
Washc2a
Washc2c
Washc3
Wdr20
Wdr25
Wdr27
Wdr35
Wdr36
Wdr44
Wdr59
Wdr70
Wdr90
Wnk4
Wrap53
Wsb2
Wtap
Wwox-as1
Xkr9
Xpnpep1
Xrra1
Yeats4
Ypel2
Ywhah
Yy1
Z69890.1
Z82188.1
Z93930.2
Z93930.3
Zbed3
Zbed5-as1
Zbed6cl
Zbtb1
Zbtb32
Zbtb34
Zbtb38
Zbtb7b
Zc3h12a
Zc3h7a
Zcchc18
Zcchc2
Zcchc7
Zdhhc18
Zdhhc4
Zfand3
Zfand6
Zfas1
Zfp69
Zfp69b
Zfp91-cntf
Zfpm2
Zfx
Zfyve9
Zgpat
Zkscan1
Zmiz2
Znf131
Znf143
Znf217
Znf236
Znf26
Znf271p
Znf276
Znf277
Znf331
Znf385b
Znf395
Znf397
Znf398
Znf439
Znf44
Znf445
Znf473
Znf48
Znf491
Znf497
Znf503-as2
Znf511
Znf511-prap1
Znf540
Znf568
Znf575
Znf593
Znf609
Znf653
Znf7
Znf700
Znf713
Znf740
Znf768
Znf778
Znf783
Znf785
Znf789
Znf839
Znhit1
Znrd1
Znrf1
Zscan31
Zwilch
Zzef1
