# Supplementary material for: A Bayesian inference transcription factor activity model for the analysis of single-cell transcriptomes
Source: Genome Res. 2021 Jul;31(7):1296–311. doi: 10.1101/gr.265595.120 (PMC8256867; doi:10.1101/gr.265595.120)
Supplement: Supplemental Material [file supp_gr.265595.120_Supplemental_Code.zip › BITFAM/inst/extdata/human/ARID4B]

A2m
A2m-as1
Aacs
Aadacp1
Aamdc
Aamp
Aanat
Aar2
Aars
Aasdhppt
Aatf
Aatk
Abalon
Abat
Abca17p
Abca2
Abca4
Abca6
Abca7
Abca9
Abcb1
Abcb6
Abcb8
Abcc1
Abcc10
Abcc2
Abcc3
Abcc5
Abcc6
Abcc8
Abcd1
Abcd3
Abcd4
Abce1
Abcf1
Abcf3
Abhd1
Abhd10
Abhd11
Abhd11-as1
Abhd12
Abhd12b
Abhd14a
Abhd14a-acy1
Abhd14b
Abhd17a
Abhd17c
Abhd2
Abhd3
Abhd4
Abhd5
Abhd6
Abi2
Abi3
Abl1
Ablim2
Ablim3
Abtb1
Ac000035.1
Ac000068.1
Ac000077.1
Ac000093.1
Ac000123.2
Ac001226.1
Ac002094.1
Ac002116.1
Ac002116.2
Ac002310.1
Ac002310.2
Ac002398.1
Ac002451.1
Ac002454.1
Ac002470.1
Ac002472.2
Ac002472.3
Ac002996.1
Ac003002.1
Ac003002.3
Ac003005.1
Ac003005.2
Ac003006.1
Ac003043.1
Ac003070.1
Ac003101.2
Ac003102.1
Ac003688.2
Ac004148.1
Ac004156.1
Ac004223.1
Ac004233.3
Ac004241.1
Ac004241.4
Ac004264.1
Ac004381.1
Ac004448.2
Ac004471.2
Ac004477.3
Ac004522.1
Ac004522.2
Ac004551.1
Ac004584.1
Ac004590.1
Ac004593.2
Ac004706.1
Ac004771.3
Ac004771.4
Ac004812.2
Ac004816.1
Ac004817.3
Ac004832.1
Ac004832.5
Ac004865.2
Ac004882.1
Ac004884.2
Ac004895.1
Ac004908.1
Ac004908.2
Ac004922.1
Ac004943.2
Ac004980.1
Ac005005.3
Ac005013.1
Ac005020.2
Ac005041.1
Ac005041.3
Ac005086.1
Ac005104.1
Ac005154.3
Ac005220.1
Ac005224.1
Ac005224.3
Ac005253.1
Ac005258.1
Ac005280.1
Ac005280.2
Ac005280.3
Ac005288.1
Ac005324.4
Ac005332.4
Ac005342.1
Ac005363.1
Ac005410.1
Ac005515.1
Ac005520.2
Ac005523.2
Ac005532.2
Ac005540.1
Ac005551.1
Ac005586.2
Ac005593.1
Ac005606.2
Ac005614.1
Ac005618.1
Ac005618.3
Ac005632.2
Ac005632.4
Ac005670.2
Ac005674.1
Ac005696.1
Ac005722.2
Ac005726.4
Ac005740.3
Ac005759.1
Ac005775.1
Ac005779.2
Ac005785.1
Ac005786.2
Ac005786.4
Ac005790.1
Ac005796.1
Ac005823.2
Ac005828.4
Ac005829.1
Ac005832.4
Ac005833.1
Ac005837.1
Ac005837.3
Ac005840.4
Ac005841.1
Ac005899.3
Ac005911.1
Ac005915.1
Ac005920.1
Ac005920.4
Ac006001.2
Ac006019.1
Ac006022.1
Ac006059.1
Ac006064.1
Ac006064.6
Ac006077.2
Ac006116.3
Ac006116.8
Ac006153.1
Ac006205.2
Ac006213.1
Ac006213.4
Ac006252.1
Ac006254.1
Ac006273.1
Ac006329.1
Ac006333.2
Ac006449.2
Ac006449.5
Ac006449.6
Ac006483.1
Ac006504.5
Ac006511.5
Ac006517.1
Ac006960.3
Ac006994.2
Ac007029.1
Ac007032.1
Ac007040.2
Ac007066.2
Ac007099.1
Ac007161.3
Ac007182.3
Ac007192.1
Ac007216.1
Ac007216.4
Ac007224.1
Ac007229.1
Ac007240.1
Ac007250.1
Ac007285.1
Ac007298.2
Ac007375.1
Ac007375.2
Ac007381.1
Ac007383.2
Ac007389.1
Ac007391.1
Ac007395.1
Ac007405.2
Ac007405.3
Ac007431.3
Ac007448.1
Ac007491.1
Ac007496.1
Ac007546.3
Ac007608.3
Ac007611.1
Ac007637.1
Ac007655.1
Ac007663.3
Ac007681.1
Ac007686.1
Ac007686.4
Ac007780.1
Ac007786.1
Ac007787.1
Ac007950.1
Ac007952.4
Ac007991.1
Ac007998.5
Ac008013.3
Ac008014.1
Ac008073.2
Ac008073.3
Ac008105.2
Ac008105.3
Ac008115.3
Ac008121.2
Ac008267.5
Ac008393.1
Ac008406.3
Ac008438.2
Ac008440.1
Ac008443.1
Ac008443.2
Ac008443.3
Ac008443.4
Ac008443.5
Ac008494.1
Ac008537.4
Ac008543.1
Ac008581.2
Ac008592.1
Ac008592.4
Ac008608.2
Ac008622.2
Ac008629.2
Ac008641.1
Ac008649.1
Ac008649.2
Ac008663.3
Ac008667.4
Ac008687.7
Ac008734.2
Ac008738.1
Ac008750.3
Ac008750.7
Ac008753.1
Ac008763.2
Ac008764.6
Ac008764.8
Ac008770.2
Ac008771.1
Ac008781.1
Ac008781.2
Ac008897.1
Ac008914.1
Ac008915.2
Ac008966.1
Ac008969.1
Ac008972.2
Ac008985.1
Ac009005.1
Ac009060.1
Ac009061.1
Ac009061.2
Ac009065.4
Ac009078.3
Ac009086.3
Ac009088.2
Ac009090.3
Ac009093.4
Ac009097.2
Ac009097.4
Ac009107.2
Ac009108.5
Ac009133.1
Ac009133.2
Ac009133.6
Ac009159.2
Ac009163.6
Ac009292.1
Ac009299.2
Ac009303.4
Ac009309.1
Ac009387.1
Ac009404.1
Ac009407.1
Ac009413.1
Ac009509.2
Ac009533.2
Ac009560.1
Ac009720.1
Ac009779.2
Ac009779.3
Ac009812.2
Ac009879.2
Ac009879.3
Ac009902.2
Ac009967.1
Ac010148.1
Ac010186.2
Ac010198.1
Ac010198.2
Ac010203.2
Ac010240.3
Ac010247.1
Ac010271.1
Ac010271.2
Ac010297.1
Ac010323.1
Ac010325.2
Ac010327.2
Ac010327.4
Ac010336.1
Ac010336.3
Ac010336.5
Ac010422.1
Ac010422.2
Ac010422.7
Ac010422.8
Ac010463.1
Ac010487.2
Ac010503.3
Ac010522.1
Ac010531.6
Ac010538.1
Ac010547.1
Ac010619.2
Ac010642.1
Ac010654.1
Ac010655.2
Ac010655.4
Ac010746.1
Ac010761.1
Ac010761.2
Ac010761.5
Ac010761.7
Ac010894.2
Ac010913.1
Ac010973.1
Ac010976.1
Ac010980.1
Ac010997.2
Ac010997.4
Ac010997.5
Ac010999.2
Ac011008.1
Ac011195.2
Ac011247.1
Ac011374.1
Ac011379.2
Ac011444.1
Ac011444.2
Ac011446.2
Ac011448.1
Ac011450.1
Ac011453.2
Ac011462.2
Ac011462.3
Ac011466.1
Ac011468.5
Ac011471.4
Ac011477.1
Ac011481.1
Ac011487.4
Ac011491.1
Ac011495.1
Ac011498.1
Ac011511.2
Ac011511.3
Ac011529.1
Ac011603.1
Ac011603.2
Ac011611.4
Ac011700.1
Ac011731.1
Ac011747.1
Ac011752.1
Ac011773.1
Ac011773.3
Ac011899.2
Ac011921.1
Ac011921.2
Ac011933.3
Ac012065.4
Ac012123.1
Ac012123.2
Ac012146.1
Ac012158.1
Ac012186.3
Ac012291.2
Ac012306.2
Ac012313.1
Ac012313.6
Ac012313.9
Ac012358.3
Ac012368.1
Ac012370.1
Ac012377.1
Ac012447.1
Ac012462.3
Ac012485.1
Ac012485.2
Ac012485.3
Ac012488.2
Ac012531.3
Ac012555.1
Ac012613.1
Ac012615.4
Ac012629.2
Ac012645.1
Ac012645.3
Ac012668.2
Ac012673.1
Ac012676.3
Ac012676.5
Ac013275.1
Ac013356.3
Ac013356.4
Ac013394.1
Ac013400.1
Ac013429.1
Ac013468.1
Ac013472.1
Ac013717.1
Ac013726.1
Ac013731.1
Ac015687.1
Ac015689.1
Ac015795.1
Ac015802.4
Ac015802.5
Ac015813.1
Ac015813.2
Ac015813.5
Ac015845.1
Ac015908.7
Ac015909.3
Ac015909.5
Ac015912.3
Ac015917.2
Ac015921.1
Ac015936.1
Ac015936.2
Ac015967.1
Ac015982.1
Ac016026.1
Ac016027.1
Ac016065.1
Ac016229.2
Ac016394.1
Ac016405.2
Ac016575.1
Ac016582.2
Ac016588.2
Ac016596.1
Ac016629.3
Ac016700.3
Ac016708.1
Ac016727.1
Ac016735.1
Ac016773.1
Ac016831.1
Ac016866.1
Ac016876.2
Ac016924.1
Ac016999.1
Ac017015.2
Ac017078.1
Ac017083.1
Ac017104.1
Ac017104.3
Ac018362.1
Ac018362.3
Ac018511.1
Ac018521.1
Ac018521.2
Ac018521.4
Ac018521.5
Ac018637.1
Ac018647.2
Ac018690.1
Ac018716.2
Ac018755.3
Ac018761.1
Ac018761.2
Ac018761.3
Ac018766.1
Ac018809.1
Ac018816.2
Ac018845.3
Ac018892.3
Ac019068.1
Ac019117.2
Ac019117.3
Ac019131.1
Ac019193.3
Ac019197.1
Ac019294.2
Ac019294.3
Ac020612.2
Ac020661.1
Ac020763.1
Ac020765.3
Ac020891.2
Ac020904.2
Ac020904.3
Ac020907.4
Ac020909.1
Ac020909.3
Ac020910.5
Ac020911.1
Ac020913.2
Ac020915.1
Ac020915.5
Ac020916.2
Ac020922.3
Ac020928.1
Ac020928.2
Ac020928.3
Ac020934.1
Ac020978.4
Ac021016.3
Ac021151.1
Ac021188.1
Ac021269.2
Ac021491.4
Ac022007.1
Ac022080.3
Ac022087.1
Ac022098.1
Ac022098.3
Ac022098.4
Ac022137.2
Ac022137.3
Ac022144.1
Ac022154.1
Ac022167.5
Ac022211.2
Ac022211.4
Ac022217.3
Ac022296.2
Ac022296.3
Ac022384.1
Ac022400.1
Ac022400.2
Ac022413.1
Ac022415.1
Ac022511.1
Ac022613.1
Ac022613.2
Ac022616.1
Ac022748.1
Ac022784.1
Ac022816.1
Ac022973.2
Ac023024.1
Ac023157.3
Ac023509.1
Ac023632.2
Ac023790.2
Ac023855.1
Ac023906.3
Ac023906.4
Ac024145.1
Ac024243.1
Ac024267.6
Ac024270.4
Ac024361.2
Ac024475.4
Ac024651.2
Ac024941.2
Ac025031.1
Ac025031.2
Ac025034.2
Ac025048.1
Ac025048.4
Ac025162.1
Ac025162.2
Ac025164.1
Ac025165.1
Ac025165.2
Ac025165.3
Ac025165.4
Ac025165.5
Ac025166.1
Ac025171.2
Ac025171.3
Ac025181.2
Ac025262.1
Ac025262.3
Ac025279.1
Ac025280.3
Ac025283.3
Ac025287.2
Ac025419.1
Ac025423.3
Ac025442.1
Ac025569.1
Ac025580.1
Ac025580.2
Ac025682.1
Ac025754.1
Ac026100.1
Ac026124.2
Ac026202.3
Ac026254.1
Ac026254.2
Ac026310.2
Ac026362.1
Ac026401.2
Ac026412.1
Ac026412.3
Ac026458.2
Ac026461.1
Ac026461.2
Ac026461.3
Ac026461.4
Ac026462.3
Ac026464.4
Ac026464.6
Ac026470.1
Ac026471.2
Ac026691.1
Ac026704.1
Ac026786.1
Ac026803.2
Ac026954.1
Ac026954.3
Ac027031.2
Ac027097.1
Ac027097.2
Ac027117.2
Ac027176.2
Ac027243.1
Ac027281.1
Ac027575.2
Ac027644.1
Ac027644.4
Ac027682.5
Ac027801.1
Ac034102.4
Ac034102.6
Ac034102.7
Ac034228.1
Ac036103.1
Ac036176.1
Ac036214.1
Ac036214.4
Ac037459.1
Ac037487.4
Ac040160.1
Ac040162.1
Ac040169.1
Ac040169.3
Ac040173.1
Ac044798.1
Ac044849.1
Ac046130.1
Ac046185.3
Ac051619.10
Ac051619.8
Ac053503.2
Ac053503.5
Ac053527.1
Ac058822.1
Ac061992.1
Ac061999.1
Ac062028.1
Ac063948.1
Ac063952.1
Ac064805.2
Ac064807.1
Ac066612.2
Ac067852.1
Ac067930.3
Ac067930.4
Ac067945.3
Ac067968.1
Ac068134.2
Ac068205.2
Ac068234.1
Ac068305.2
Ac068338.2
Ac068389.1
Ac068389.2
Ac068418.1
Ac068531.1
Ac068533.3
Ac068580.1
Ac068620.1
Ac068631.1
Ac068669.1
Ac068724.3
Ac068790.8
Ac068831.6
Ac068870.1
Ac068870.2
Ac068888.1
Ac068888.2
Ac068946.1
Ac068987.3
Ac069185.1
Ac069213.1
Ac069277.1
Ac069368.1
Ac069503.2
Ac072022.2
Ac072052.1
Ac073046.1
Ac073107.1
Ac073107.2
Ac073111.1
Ac073111.3
Ac073111.4
Ac073111.5
Ac073195.1
Ac073210.2
Ac073257.1
Ac073283.1
Ac073283.2
Ac073314.1
Ac073320.1
Ac073332.1
Ac073349.1
Ac073389.1
Ac073389.2
Ac073464.1
Ac073508.3
Ac073522.1
Ac073573.1
Ac073585.1
Ac073610.1
Ac073610.3
Ac073611.1
Ac073648.6
Ac073655.2
Ac073842.1
Ac073869.9
Ac073896.1
Ac073896.2
Ac073896.5
Ac073957.1
Ac073957.3
Ac074032.1
Ac074050.1
Ac074091.1
Ac074117.1
Ac074138.1
Ac074143.1
Ac074212.1
Ac074366.1
Ac078802.1
Ac078883.1
Ac078883.2
Ac078929.1
Ac078942.1
Ac079031.2
Ac079061.1
Ac079145.1
Ac079200.1
Ac079305.1
Ac079341.2
Ac079447.1
Ac079600.3
Ac079602.3
Ac079741.1
Ac079742.1
Ac079766.1
Ac079807.1
Ac079848.1
Ac079907.1
Ac080075.1
Ac080080.1
Ac080112.1
Ac080129.1
Ac083798.1
Ac083798.2
Ac083837.1
Ac083841.1
Ac083843.2
Ac083867.1
Ac083949.1
Ac084018.1
Ac084082.1
Ac084125.1
Ac084262.1
Ac084262.2
Ac084337.2
Ac084759.1
Ac084871.2
Ac084876.2
Ac084879.1
Ac087269.1
Ac087289.1
Ac087289.3
Ac087385.2
Ac087392.5
Ac087439.2
Ac087457.1
Ac087491.1
Ac087500.1
Ac087521.3
Ac087623.2
Ac087645.2
Ac087721.2
Ac087741.3
Ac087752.3
Ac087762.1
Ac089999.1
Ac090004.1
Ac090114.2
Ac090115.1
Ac090229.1
Ac090281.1
Ac090283.1
Ac090360.1
Ac090510.1
Ac090527.2
Ac090589.1
Ac090607.5
Ac090617.3
Ac090617.5
Ac090772.1
Ac090772.2
Ac090825.1
Ac090826.2
Ac090844.2
Ac090888.3
Ac090971.1
Ac091045.1
Ac091053.2
Ac091133.3
Ac091152.4
Ac091153.1
Ac091153.3
Ac091153.4
Ac091167.2
Ac091167.6
Ac091167.7
Ac091180.2
Ac091212.1
Ac091390.4
Ac091551.1
Ac091564.2
Ac091564.3
Ac091588.1
Ac091729.2
Ac091729.3
Ac091849.1
Ac091917.2
Ac091925.1
Ac091959.1
Ac091959.3
Ac092035.1
Ac092053.2
Ac092053.3
Ac092070.2
Ac092072.1
Ac092115.1
Ac092115.2
Ac092115.3
Ac092117.2
Ac092118.1
Ac092118.2
Ac092119.2
Ac092119.3
Ac092123.1
Ac092143.1
Ac092143.2
Ac092159.2
Ac092164.1
Ac092171.1
Ac092171.3
Ac092171.4
Ac092171.5
Ac092287.1
Ac092295.2
Ac092296.1
Ac092296.3
Ac092335.1
Ac092338.3
Ac092364.1
Ac092368.3
Ac092384.3
Ac092473.1
Ac092535.3
Ac092535.4
Ac092587.1
Ac092597.1
Ac092647.5
Ac092718.1
Ac092720.1
Ac092821.3
Ac092835.1
Ac092902.4
Ac092902.5
Ac092910.3
Ac092941.2
Ac092944.1
Ac093151.3
Ac093152.1
Ac093157.1
Ac093249.2
Ac093249.4
Ac093281.2
Ac093323.1
Ac093323.2
Ac093323.3
Ac093484.1
Ac093484.3
Ac093484.4
Ac093495.1
Ac093503.1
Ac093510.1
Ac093512.1
Ac093512.2
Ac093525.1
Ac093525.7
Ac093535.1
Ac093620.1
Ac093627.5
Ac093700.1
Ac093714.1
Ac093732.1
Ac093732.2
Ac093734.1
Ac093752.1
Ac093752.2
Ac093827.4
Ac093899.2
Ac093904.1
Ac093911.1
Ac096540.1
Ac096637.2
Ac096649.1
Ac096677.1
Ac096734.2
Ac096921.1
Ac097059.1
Ac097103.2
Ac097104.1
Ac097460.1
Ac097468.1
Ac097478.1
Ac097484.1
Ac097484.2
Ac097634.1
Ac097634.3
Ac097637.1
Ac097641.2
Ac098484.3
Ac098484.4
Ac098582.1
Ac098583.2
Ac098650.1
Ac098828.2
Ac098829.1
Ac098850.3
Ac098851.1
Ac098934.1
Ac098934.2
Ac098934.4
Ac099066.2
Ac099329.1
Ac099342.1
Ac099343.3
Ac099344.1
Ac099344.2
Ac099489.1
Ac099518.1
Ac099518.3
Ac099521.1
Ac099522.2
Ac099524.1
Ac099535.1
Ac099677.5
Ac099684.2
Ac099782.2
Ac099795.1
Ac099811.1
Ac099811.2
Ac099850.1
Ac100778.3
Ac100791.1
Ac100793.2
Ac100793.3
Ac100793.4
Ac100827.1
Ac100835.2
Ac100861.1
Ac100861.2
Ac102945.2
Ac102953.1
Ac103702.2
Ac103706.1
Ac103739.2
Ac103769.1
Ac103810.1
Ac103810.3
Ac103810.8
Ac103923.1
Ac104024.2
Ac104046.1
Ac104073.4
Ac104109.2
Ac104162.1
Ac104170.1
Ac104332.2
Ac104333.4
Ac104365.1
Ac104435.1
Ac104450.1
Ac104461.1
Ac104506.1
Ac104521.1
Ac104532.1
Ac104532.2
Ac104534.1
Ac104561.1
Ac104564.3
Ac104564.4
Ac104581.4
Ac104590.1
Ac104662.2
Ac104667.2
Ac104695.4
Ac104758.2
Ac104958.2
Ac104984.5
Ac104997.1
Ac105020.6
Ac105021.1
Ac105052.4
Ac105053.1
Ac105129.2
Ac105277.1
Ac105339.1
Ac105429.2
Ac105935.1
Ac105942.1
Ac106028.2
Ac106038.1
Ac106739.1
Ac106782.2
Ac106782.5
Ac106795.1
Ac106818.1
Ac106820.6
Ac106865.1
Ac106897.1
Ac107079.1
Ac107223.1
Ac107398.4
Ac107464.3
Ac107959.4
Ac107959.5
Ac107982.2
Ac108002.1
Ac108039.1
Ac108047.1
Ac108134.1
Ac108134.4
Ac108448.3
Ac108471.2
Ac108673.2
Ac108676.1
Ac108693.2
Ac108738.1
Ac108751.5
Ac108866.1
Ac108868.2
Ac109460.3
Ac109587.1
Ac110079.1
Ac110285.7
Ac110716.2
Ac110749.1
Ac110769.1
Ac111000.1
Ac111149.2
Ac111182.1
Ac111186.1
Ac112225.1
Ac112243.1
Ac112250.1
Ac112673.1
Ac112907.1
Ac112907.2
Ac113189.1
Ac113192.1
Ac113361.1
Ac113382.1
Ac113410.3
Ac114271.1
Ac114291.1
Ac114401.1
Ac114489.1
Ac114498.1
Ac114689.3
Ac114730.1
Ac114803.1
Ac114812.3
Ac114956.1
Ac114956.3
Ac115676.1
Ac115989.1
Ac116025.1
Ac116025.2
Ac116049.2
Ac116337.3
Ac116348.4
Ac116353.1
Ac116353.5
Ac116366.3
Ac116407.2
Ac116535.1
Ac117382.2
Ac117422.1
Ac117498.2
Ac117500.5
Ac118553.2
Ac118658.1
Ac118754.3
Ac118755.1
Ac119403.2
Ac119427.1
Ac119673.1
Ac119674.1
Ac119677.1
Ac119800.1
Ac120036.3
Ac120036.4
Ac120057.2
Ac120057.4
Ac120114.1
Ac120114.2
Ac120114.4
Ac120193.1
Ac120498.1
Ac121758.3
Ac122108.1
Ac122129.1
Ac124016.1
Ac124068.2
Ac124242.1
Ac124276.1
Ac124283.5
Ac124312.1
Ac124319.1
Ac124947.2
Ac125494.1
Ac125611.3
Ac125616.1
Ac126544.1
Ac126544.2
Ac126614.1
Ac126696.1
Ac126755.3
Ac126763.1
Ac126773.4
Ac127002.1
Ac127024.2
Ac127070.1
Ac128709.3
Ac129492.1
Ac129492.5
Ac129492.8
Ac129507.2
Ac129507.3
Ac129926.1
Ac130343.1
Ac130343.2
Ac130371.1
Ac130469.1
Ac131009.4
Ac131025.1
Ac131025.3
Ac131097.1
Ac131097.3
Ac131391.1
Ac132219.2
Ac132872.1
Ac132872.2
Ac132938.5
Ac133552.1
Ac133552.2
Ac133637.1
Ac133644.3
Ac134043.1
Ac134682.1
Ac134772.1
Ac135048.2
Ac135050.5
Ac135178.3
Ac135178.6
Ac135586.2
Ac136443.3
Ac136469.1
Ac136469.2
Ac136475.2
Ac136475.4
Ac136475.8
Ac136632.2
Ac137579.2
Ac137590.2
Ac137630.3
Ac137695.2
Ac137767.1
Ac137932.2
Ac138150.1
Ac138304.1
Ac138393.1
Ac138393.3
Ac138409.1
Ac138466.1
Ac138474.1
Ac138512.1
Ac138811.1
Ac139149.1
Ac139256.1
Ac139530.3
Ac139749.1
Ac139795.3
Ac140504.1
Ac141586.1
Ac144522.1
Ac145124.1
Ac145207.7
Ac145207.9
Ac145285.2
Ac145423.3
Ac148477.5
Ac190387.1
Ac231981.1
Ac233280.19
Ac233702.8
Ac233992.2
Ac233992.3
Ac234582.1
Ac234917.1
Ac239868.1
Ac242426.2
Ac242842.1
Ac242842.3
Ac243547.1
Ac243547.2
Ac243547.3
Ac243571.2
Ac243585.2
Ac243654.1
Ac243829.4
Ac244035.1
Ac244090.3
Ac244100.3
Ac244153.1
Ac245014.3
Ac245033.1
Ac245033.2
Ac245100.4
Ac245140.3
Ac245452.1
Ac246793.1
Ac253536.1
Ac253536.5
Ac254562.1
Ac254633.1
Acaa1
Acaca
Acacb
Acad10
Acad8
Acad9
Acadm
Acads
Acadsb
Acadvl
Acap1
Acap2
Acap3
Acat1
Acbd4
Ace
Acer3
Ache
Acin1
Ackr2
Acly
Aco2
Acot1
Acot13
Acot2
Acot6
Acot7
Acox1
Acox2
Acp1
Acp2
Acpp
Acsf2
Acsf3
Acsl3
Acsl5
Acsm1
Acsm2a
Acsm2b
Acsm3
Acsm5
Acss2
Acss3
Acta1
Acta2
Acta2-as1
Actl6a
Actl6b
Actn1
Actn1-as1
Actn3
Actn4
Actr10
Actr1a
Actr2
Actr3
Actr3b
Actr6
Acvr2a
Acvr2b
Acy1
Acyp1
Acyp2
Ad000671.1
Ad000671.3
Ad000864.2
Adal
Adam10
Adam11
Adam15
Adam22
Adam28
Adam29
Adam9
Adamts13
Adamts4
Adamtsl2
Adamtsl5
Adap2
Adarb1
Adck5
Adcy1
Adcy4
Adcy7
Adcy9
Adcyap1
Add1
Add3
Adgb
Adgrb1
Adgrb3
Adgrf3
Adgrg1
Adgrg3
Adgrg6
Adgrl1
Adhfe1
Adi1p1
Adipor2
Adirf
Adk
Adm
Adnp-as1
Ado
Adora2a
Adpgk-as1
Adprm
Adra2c
Adrm1
Adsl
Adssl1
Aebp2
Aen
Af111167.1
Af127577.5
Af129408.1
Af186190.1
Af196972.1
Af241726.2
Af274858.1
Afap1l1
Afdn
Aff1
Afg1l
Afg3l1p
Afg3l2
Afmid
Afp
Aftph
Agap1
Agap11
Agap1-it1
Agap2
Agap2-as1
Agap3
Agbl2
Agbl3
Agbl5
Agfg1
Agfg2
Aggf1
Agk
Agl
Ago2
Ago3
Agpat2
Agpat3
Agpat5
Agps
Agrn
Agrp
Agtrap
Agxt
Ahcyl1
Ahcyl2
Ahdc1
Ahnak
Ahr
Ahrr
Ahsa1
Ahsa2p
Ahsg
Aif1
Aif1l
Aifm3
Aig1
Aimp1
Aimp2
Aip
Aj003147.1
Aj011932.1
Ajm1
Ajuba
Ak2
Ak3p5
Ak4
Ak5
Ak7
Ak9
Akap1
Akap12
Akap13
Akap17a
Akap2
Akap7
Akap8l
Akap9
Akip1
Akirin1
Akr1a1
Akr1c1
Akr1c2
Akr1c3
Akr1d1
Akt1
Akt1s1
Akt2
Al008718.1
Al008726.1
Al008729.2
Al009179.1
Al020997.2
Al021068.1
Al021155.2
Al021391.1
Al021396.1
Al021546.1
Al021578.1
Al021707.3
Al021707.5
Al021997.3
Al022069.1
Al022157.1
Al022237.1
Al022238.4
Al022312.1
Al022313.2
Al022315.1
Al022316.1
Al022318.4
Al022323.2
Al022326.1
Al022328.2
Al022331.1
Al022341.1
Al022341.2
Al022345.4
Al023284.1
Al023803.3
Al023806.1
Al023806.2
Al024498.2
Al031055.1
Al031229.1
Al031282.1
Al031289.1
Al031428.1
Al031432.3
Al031432.4
Al031587.2
Al031590.1
Al031658.2
Al031665.1
Al031666.2
Al031710.2
Al031726.1
Al031777.2
Al031777.3
Al031847.2
Al031848.2
Al031963.2
Al032819.1
Al032819.2
Al032819.3
Al033528.2
Al033529.1
Al034346.1
Al034374.1
Al034379.1
Al034417.2
Al034548.1
Al034550.2
Al035045.1
Al035252.2
Al035398.1
Al035405.1
Al035410.1
Al035420.1
Al035423.1
Al035425.1
Al035427.1
Al035530.2
Al035587.1
Al035693.1
Al049543.1
Al049557.1
Al049697.1
Al049712.1
Al049749.1
Al049780.1
Al049780.2
Al049794.1
Al049795.1
Al049836.1
Al049870.3
Al049874.3
Al050320.1
Al050403.2
Al078459.1
Al078601.3
Al078605.1
Al078621.1
Al078621.3
Al078644.2
Al079342.3
Al080250.1
Al080276.2
Al096828.3
Al096870.1
Al109613.1
Al109615.2
Al109910.2
Al109917.1
Al109918.1
Al109976.1
Al110118.2
Al117339.5
Al117348.2
Al117378.2
Al117382.2
Al118558.3
Al121594.1
Al121603.2
Al121758.1
Al121760.1
Al121768.1
Al121772.1
Al121827.1
Al121845.2
Al121845.3
Al121900.2
Al121906.1
Al121936.1
Al121949.3
Al121972.1
Al121983.1
Al121983.2
Al121990.1
Al121992.1
Al122023.1
Al132639.2
Al132671.1
Al132780.1
Al132780.2
Al132857.1
Al132989.2
Al133153.1
Al133153.2
Al133215.2
Al133216.2
Al133227.1
Al133230.1
Al133325.2
Al133338.1
Al133351.1
Al133351.4
Al133396.2
Al133410.1
Al133410.3
Al133467.1
Al133480.1
Al133481.1
Al133485.2
Al133520.1
Al133551.1
Al135744.1
Al135791.1
Al135838.1
Al136038.3
Al136038.5
Al136040.1
Al136115.1
Al136131.1
Al136131.3
Al136141.1
Al136172.1
Al136295.1
Al136301.1
Al136309.2
Al136309.4
Al136366.1
Al136380.1
Al136419.1
Al136982.7
Al137003.1
Al137003.2
Al137028.1
Al137058.1
Al137077.2
Al137782.1
Al137802.2
Al137802.3
Al137847.1
Al137856.1
Al138724.1
Al138785.1
Al138826.1
Al138831.1
Al138831.2
Al138916.1
Al138921.1
Al138960.2
Al138966.2
Al138976.2
Al139035.1
Al139039.3
Al139082.1
Al139095.3
Al139095.4
Al139099.1
Al139158.2
Al139184.1
Al139220.2
Al139246.5
Al139254.2
Al139260.1
Al139288.1
Al139300.1
Al139317.1
Al139317.5
Al139339.1
Al139353.2
Al139393.1
Al139412.1
Al139424.1
Al139805.1
Al139807.1
Al157400.2
Al157400.5
Al157702.2
Al157713.1
Al157786.1
Al157791.2
Al157823.2
Al157838.1
Al157871.1
Al157935.1
Al158063.1
Al158070.2
Al158147.1
Al158151.1
Al158151.3
Al158175.1
Al158212.1
Al158212.2
Al158212.3
Al160291.1
Al160313.1
Al160314.2
Al160408.5
Al161668.1
Al161669.1
Al161719.1
Al161785.3
Al161896.1
Al161908.1
Al161937.1
Al162171.1
Al162231.1
Al162231.2
Al162231.3
Al162258.1
Al162311.3
Al162377.1
Al162385.2
Al162411.1
Al162419.1
Al162458.1
Al162591.2
Al162595.1
Al162595.2
Al163636.2
Al352979.1
Al353579.1
Al353596.1
Al353597.3
Al353622.2
Al353648.1
Al353662.1
Al353689.2
Al353743.1
Al353747.2
Al353764.1
Al353795.2
Al353801.1
Al353807.4
Al354696.2
Al354707.1
Al354707.2
Al354710.2
Al354740.1
Al354811.1
Al354813.1
Al354836.1
Al354861.3
Al354863.1
Al354892.1
Al354989.2
Al355001.2
Al355075.1
Al355096.1
Al355149.1
Al355297.2
Al355301.1
Al355303.1
Al355312.3
Al355315.1
Al355388.1
Al355388.3
Al355472.2
Al355482.2
Al355490.1
Al355490.2
Al355499.1
Al355574.1
Al355870.1
Al355916.2
Al355916.3
Al355987.1
Al355987.2
Al355987.4
Al355987.5
Al355994.3
Al356020.1
Al356056.1
Al356235.1
Al356309.1
Al356309.3
Al356441.1
Al356488.2
Al356599.1
Al356740.3
Al356966.1
Al357033.1
Al357078.2
Al357079.2
Al357140.4
Al357315.2
Al358075.2
Al358113.1
Al358472.2
Al358472.4
Al358472.5
Al358472.7
Al358473.1
Al358613.2
Al358852.1
Al358933.1
Al359182.1
Al359258.3
Al359265.3
Al359397.1
Al359541.1
Al359643.2
Al359644.1
Al359711.2
Al359762.1
Al359853.1
Al359878.1
Al359878.2
Al359922.1
Al360012.1
Al360181.4
Al360182.2
Al360219.1
Al365204.1
Al365205.1
Al365356.2
Al365436.2
Al390067.1
Al390198.1
Al390294.1
Al390718.1
Al390719.1
Al390719.2
Al390719.3
Al390728.5
Al390955.2
Al391069.2
Al391121.1
Al391244.2
Al391262.1
Al391335.1
Al391422.4
Al391497.1
Al391650.1
Al391684.1
Al391832.2
Al391832.3
Al391839.1
Al391839.2
Al391845.1
Al391863.1
Al392172.1
Al441992.1
Al442128.2
Al445070.1
Al445187.1
Al445237.1
Al445250.1
Al445363.3
Al445490.1
Al445524.1
Al445675.2
Al445685.1
Al449423.1
Al450163.1
Al450322.1
Al450322.2
Al450326.1
Al450468.1
Al450468.2
Al450992.1
Al451044.1
Al451062.1
Al451074.1
Al451085.1
Al451085.2
Al451123.1
Al451137.1
Al451165.2
Al512328.1
Al512343.1
Al512622.1
Al512791.2
Al513122.2
Al513165.1
Al513217.1
Al513220.1
Al513327.2
Al513485.1
Al513523.3
Al583722.2
Al583722.4
Al583844.1
Al589684.1
Al589740.1
Al589765.4
Al590004.2
Al590068.3
Al590133.1
Al590235.1
Al590327.1
Al590440.2
Al590556.3
Al590617.2
Al590627.1
Al590666.4
Al590677.1
Al590708.1
Al590764.1
Al590822.2
Al590999.1
Al591212.1
Al591222.1
Al591473.1
Al591485.1
Al591503.3
Al591806.1
Al591806.3
Al591845.1
Al591846.1
Al591846.2
Al591848.1
Al592045.1
Al592146.1
Al592287.1
Al592295.4
Al592402.1
Al592464.2
Al596094.1
Al596223.1
Al596257.1
Al603832.3
Al606489.1
Al606760.1
Al606760.3
Al606763.1
Al611929.1
Al627171.1
Al627422.2
Al645608.3
Al645608.4
Al645608.6
Al645608.7
Al645728.1
Al645922.1
Al645929.3
Al645941.1
Al645941.3
Al645949.2
Al662791.1
Al662797.1
Al662890.1
Al662899.2
Al669831.3
Al669831.5
Al670729.1
Al671762.1
Al671883.3
Al672291.1
Al691403.2
Al691442.1
Al691482.3
Al713999.1
Al731563.3
Al731569.1
Al731577.2
Al732292.2
Al732314.6
Al807740.1
Al807752.1
Al807752.2
Al807752.3
Al807752.6
Al807752.7
Al807757.2
Al831784.1
Al844908.1
Al844908.2
Al928654.3
Al928921.1
Al929472.2
Alad
Alas1
Alas2
Alb
Alcam
Aldh16a1
Aldh18a1
Aldh1b1
Aldh1l1
Aldh1l1-as2
Aldh2
Aldh3a2
Aldh3b1
Aldh5a1
Aldh7a1
Aldoa
Aldoc
Alg1
Alg10
Alg10b
Alg11
Alg13
Alg1l13p
Alg1l14p
Alg1l9p
Alg3
Alg6
Alg9
Alkbh2
Alkbh3
Alkbh5
Alkbh6
Alkbh7
Alms1
Alms1p1
Alox12p2
Alpl
Alx3
Ambra1
Amd1
Amdhd1
Amdhd2
Amer3
Amn
Ampd2
Ampd3
Amz1
Amz2
Amz2p1
Anapc11
Anapc16
Anapc4
Anapc5
Ang
Angel1
Angptl4
Angptl6
Angptl8
Ankar
Ankef1
Ankfy1
Ankhd1
Ankhd1-eif4ebp3
Ankrd11
Ankrd12
Ankrd13a
Ankrd13b
Ankrd13d
Ankrd2
Ankrd20a4
Ankrd20a5p
Ankrd20a7p
Ankrd24
Ankrd29
Ankrd30bl
Ankrd34a
Ankrd36
Ankrd37
Ankrd42
Ankrd44
Ankrd46
Ankrd49
Ankrd53
Ankrd54
Ankrd55
Ankrd6
Ankrd62
Ankrd63
Ankrd65
Anks1a
Anks1b
Anks3
Ankub1
Ankzf1
Anln
Ano3
Ano6
Ano7
Anp32b
Anxa13
Anxa2
Anxa3
Anxa4
Anxa5
Anxa6
Anxa9
Aoc2
Aoc4p
Ap000229.1
Ap000295.1
Ap000317.2
Ap000343.1
Ap000346.3
Ap000346.4
Ap000350.1
Ap000350.4
Ap000354.1
Ap000356.4
Ap000358.1
Ap000424.1
Ap000438.1
Ap000439.1
Ap000442.1
Ap000442.2
Ap000446.1
Ap000553.1
Ap000640.2
Ap000646.1
Ap000662.1
Ap000688.1
Ap000688.4
Ap000695.1
Ap000696.1
Ap000704.1
Ap000721.1
Ap000757.2
Ap000763.3
Ap000763.4
Ap000769.1
Ap000769.2
Ap000781.1
Ap000785.2
Ap000787.1
Ap000812.5
Ap000842.2
Ap000845.1
Ap000866.1
Ap000866.2
Ap000892.1
Ap000893.1
Ap000894.2
Ap000894.4
Ap000902.1
Ap000936.1
Ap000941.1
Ap000942.1
Ap000942.2
Ap000944.1
Ap000944.2
Ap001062.2
Ap001107.3
Ap001107.4
Ap001107.5
Ap001107.9
Ap001160.1
Ap001160.2
Ap001266.2
Ap001267.5
Ap001269.2
Ap001269.4
Ap001273.2
Ap001347.1
Ap001357.2
Ap001362.2
Ap001372.3
Ap001412.1
Ap001432.1
Ap001453.1
Ap001453.2
Ap001453.4
Ap001462.1
Ap001468.1
Ap001496.3
Ap001496.4
Ap001528.1
Ap001542.1
Ap001625.3
Ap001767.3
Ap001781.2
Ap001816.1
Ap001830.1
Ap001893.3
Ap001931.1
Ap002008.2
Ap002026.1
Ap002364.1
Ap002373.1
Ap002380.1
Ap002381.2
Ap002387.2
Ap002469.1
Ap002495.1
Ap002495.2
Ap002518.2
Ap002761.2
Ap002761.4
Ap002800.1
Ap002812.4
Ap002851.1
Ap002852.1
Ap002884.1
Ap002884.3
Ap002981.1
Ap002990.1
Ap002992.1
Ap003065.1
Ap003068.1
Ap003068.4
Ap003071.1
Ap003097.1
Ap003108.1
Ap003108.2
Ap003119.3
Ap003357.1
Ap003390.1
Ap003392.13
Ap003396.1
Ap003419.1
Ap003419.2
Ap003419.3
Ap003499.2
Ap003501.1
Ap003721.4
Ap003733.1
Ap003733.4
Ap003774.1
Ap004609.3
Ap005131.1
Ap005212.4
Ap005229.2
Ap005263.1
Ap005264.7
Ap005329.3
Ap005717.1
Ap006216.1
Ap006285.2
Ap006289.1
Ap006621.3
Ap006621.4
Ap006621.5
Ap1ar
Ap1b1
Ap1g1
Ap1g2
Ap1m1
Ap1m2
Ap1s1
Ap2a1
Ap2a2
Ap2b1
Ap2m1
Ap3m2
Ap3s1
Ap4e1
Ap4m1
Ap4s1
Ap5m1
Ap5s1
Ap5z1
Apaf1
Apbb1
Apbb3
Apc
Apc2
Apeh
Apex1
Apex2
Aph1a
Api5
Aplf
Aplp1
Aplp2
Apoa1
Apoa1-as
Apoa5
Apob
Apobec3b
Apobec3c
Apobec3f
Apoc1
Apoc1p1
Apoc2
Apoc3
Apod
Apoe
Apol1
Apol3
Apol4
Apool
Apopt1
Appl1
Aqp10
Aqp6
Aqp7
Araf
Arap1
Arap1-as1
Arcn1
Arf3
Arf4
Arf4-as1
Arf5
Arfgap1
Arfgap3
Arfip1
Arg2
Arhgap11a
Arhgap11b
Arhgap23
Arhgap24
Arhgap26
Arhgap27
Arhgap30
Arhgap33
Arhgap39
Arhgap4
Arhgap40
Arhgap42
Arhgap44
Arhgap45
Arhgap5
Arhgef1
Arhgef10l
Arhgef12
Arhgef16
Arhgef17
Arhgef18
Arhgef19
Arhgef2
Arhgef25
Arhgef26
Arhgef26-as1
Arhgef28
Arhgef37
Arhgef39
Arhgef40
Arhgef7
Arid1a
Arid1b
Arid2
Arid3a
Arid3b
Arid3c
Arid4a
Arid5a
Arid5b
Arih1
Arih2
Arl13b
Arl14ep
Arl16
Arl2
Arl2bp
Arl2-snx15
Arl4a
Arl6
Arl6ip5
Arl6ip6
Arl8b
Armc10
Armc2
Armc3
Armc5
Armc6
Armc7
Armc8
Armc9
Armcx3
Armcx3-as1
Armcx5
Armcx5-gprasp2
Armh1
Armt1
Arpc1a
Arpc1b
Arpc2
Arpc3p1
Arpc4
Arpc4-ttll3
Arpc5l
Arrb1
Arrb2
Arrdc2
Arrdc3-as1
Arsa
Arsg
Arsh
Arsk
Arv1
Arvcf
As3mt
Asah2b
Asap1
Asap2
Asb1
Asb16
Asb2
Asb4
Asb7
Ascc1
Ascc2
Asdurf
Asf1a
Asf1b
Ash2l
Asic1
Asic3
Asl
Asna1
Asnsd1
Aspdh
Asphd1
Aspn
Aspscr1
Ass1
Asxl1
Atad3a
Atad3b
Atad3c
Atad5
Atat1
Ate1
Ate1-as1
Atf1
Atf3
Atf5
Atf6b
Atf7ip2
Atg10
Atg101
Atg12
Atg12p2
Atg13
Atg16l1
Atg16l2
Atg2a
Atg4a
Atg4b
Atg4c
Atg4d
Atg7
Atg9a
Atg9b
Atic
Atl1
Atl3
Atm
Atmin
Atn1
Atoh8
Atox1
Atp10d
Atp11a
Atp11b
Atp13a1
Atp1a1
Atp1b1
Atp1b3
Atp23
Atp2a2
Atp2b4
Atp2c1
Atp4a
Atp5f1b
Atp5f1c
Atp5f1d
Atp5if1
Atp5mc1
Atp5mf
Atp5mg
Atp5mpl
Atp5pb
Atp6ap1
Atp6ap1l
Atp6ap2
Atp6v0a1
Atp6v0a2
Atp6v0b
Atp6v0c
Atp6v0cp3
Atp6v0e1
Atp6v0e2
Atp6v1a
Atp6v1b2
Atp6v1c1
Atp6v1d
Atp6v1f
Atp6v1g1
Atp6v1g2-ddx39b
Atp7a
Atp8b2
Atp9a
Atp9b
Atpaf2
Atr
Atraid
Atrip
Atrn
Atxn10
Atxn1l
Atxn2-as
Atxn2l
Atxn7
Atxn7l2
Aup1
Aurkaip1
Aurkb
Auts2
Avil
Avl9
Axdnd1
Axin2
Azi2
Azin1-as1
Azin2
B2m
B3galt6
B3gnt10
B3gnt3
B3gnt8
B4galnt1
B4galnt3
B4galnt4
B4galt1-as1
B4galt2
B4galt7
B9d1
B9d2
Babam1
Babam2
Bach1
Bad
Bag3
Bag4
Bag6
Bahcc1
Baiap2
Baiap2l1
Baiap3
Bak1
Bambi
Banf1
Banp
Barhl1
Bax
Baz2a
Bbof1
Bbox1
Bbs1
Bbs12
Bbs4
Bbs5
Bbs7
Bbs9
Bbx
Bcam
Bcap29
Bcar1
Bcar3
Bcas3
Bcas4
Bcat2
Bccip
Bcdin3d-as1
Bckdha
Bckdhb
Bckdk
Bcl2l1
Bcl2l11
Bcl2l12
Bcl2l13
Bcl2l2
Bcl2l2-pabpn1
Bcl3
Bcl6
Bcl6b
Bcl7a
Bcl9l
Bcorl1
Bcr
Bcrp1
Bcrp2
Bcrp3
Bcrp5
Bcs1l
Bcyrn1
Bdh1
Bdh2
Bdnf-as
Bdp1
Bean1
Becn1
Bend6
Bend7
Best1
Bfsp1
Bhlha15
Bhlhe40
Bhmt2
Bicc1
Bicd1
Bicdl1
Bicdl2
Bicra
Bicral
Bin3
Birc2
Birc3
Birc5
Birc6
Birc7
Bispr
Bivm
Bivm-ercc5
Blcap
Blm
Bloc1s1
Bloc1s3
Bloc1s4
Bloc1s6
Blvra
Blzf1
Bmf
Bmf-as1
Bmi1
Bmp1
Bmp4
Bmpr1a
Bmpr2
Bms1p1
Bms1p4
Bnip1
Bnip2
Bnip3l
Bnip3p5
Bok
Bola1
Bola2p1
Bola3-as1
Bora
Borcs5
Borcs6
Borcs7
Borcs7-asmt
Borcs8
Borcs8-mef2b
Bphl
Bpifc
Bptf
Brca2
Brcc3
Brd2
Brd3
Brd3os
Brd4
Brd9
Brf2
Bri3
Brix1
Brms1
Brms1l
Brox
Brpf1
Brpf3
Brsk1
Brsk2
Brwd1
Brwd1-as1
Brwd1-as2
Bscl2
Bsg
Btbd10
Btbd11
Btbd16
Btbd19
Btbd3
Btbd8
Btbd9
Btd
Btf3
Btf3l4
Btg1
Btg2
Btk
Btn2a2
Btn2a3p
Btn3a1
Btn3a2
Btrc
Bub1b
Bub3
Bud23
Bud31
Bx255925.3
Bx323046.1
Bx470102.1
Bx537318.1
Bx537318.2
Bx571818.1
Bx649632.1
Bysl
Bzw1
Bzw2
C11orf1
C11orf21
C11orf49
C11orf52
C11orf54
C11orf58
C11orf68
C11orf74
C11orf80
C11orf95
C11orf97
C12orf10
C12orf29
C12orf42
C12orf43
C12orf45
C12orf57
C12orf60
C12orf65
C12orf75
C12orf76
C14orf119
C14orf178
C14orf93
C15orf39
C15orf41
C15orf48
C15orf61
C15orf65
C16orf45
C16orf70
C16orf71
C16orf72
C16orf74
C16orf86
C16orf89
C16orf92
C17orf100
C17orf49
C17orf53
C17orf64
C17orf67
C17orf75
C17orf80
C17orf97
C17orf99
C18orf21
C18orf25
C18orf54
C19orf24
C19orf44
C19orf53
C19orf66
C19orf67
C19orf85
C1galt1p1
C1orf105
C1orf109
C1orf112
C1orf122
C1orf131
C1orf167
C1orf198
C1orf210
C1orf216
C1orf220
C1orf56
C1qc
C1qtnf1
C1qtnf12
C1qtnf5
C1qtnf8
C1qtnf9b
C1rl
C1rl-as1
C1s
C2
C20orf204
C20orf27
C21orf62-as1
C22orf46
C2cd2l
C2cd3
C2cd4a
C2cd4d
C2cd4d-as1
C2orf15
C2orf49
C2orf50
C2orf69
C2orf70
C2orf72
C2orf73
C2orf74
C2orf81
C2orf88
C2orf92
C3orf18
C3orf38
C3orf52
C4bpa
C4bpb
C4orf33
C4orf47
C4orf48
C4orf51
C5
C5ar1
C5ar2
C5orf22
C5orf24
C5orf47
C5orf51
C5orf56
C5orf66-as2
C6orf120
C6orf136
C6orf203
C6orf223
C6orf48
C6orf89
C7orf57
C8a
C8g
C8orf31
C8orf33
C8orf44
C8orf58
C9orf139
C9orf152
C9orf16
C9orf163
C9orf24
C9orf3
C9orf43
C9orf64
C9orf85
Ca11
Ca13
Ca14
Ca2
Ca5b
Cab39
Cabin1
Cables1
Cables2
Cabp1
Cacfd1
Cacna1a
Cacna1d
Cacna1g
Cacnb3
Cacybp
Cad
Calcoco2
Cald1
Calhm1
Calm1
Calm2
Calm3
Calml3-as1
Calr
Calu
Caly
Camk2a
Camk2b
Camk2g
Camkk1
Camkmt
Camkv
Camlg
Camsap1
Camsap2
Camsap3
Camta1
Camta2
Canx
Cap1
Cap2
Capg
Capn1
Capn10
Capn12
Capn5
Capn7
Capn8
Capns1
Caprin1
Capza1
Capza2
Capzb
Card10
Card19
Card8-as1
Card9
Carf
Carmil2
Carnmt1-as1
Cars
Casc19
Casc2
Casc3
Casc4
Casd1
Caskin2
Casp10
Casp2
Casp3
Casp4
Casp5
Casp7
Casp8
Casp8ap2
Cast
Castor2
Casz1
Cat
Catip
Catsper4
Catsperd
Catsperg
Cav1
Cbarp
Cbfa2t2
Cbfb
Cbl
Cblc
Cbll1
Cbln3
Cbr4
Cbs
Cbwd2
Cbwd3
Cbwd5
Cbx1
Cbx2
Cbx3
Cbx4
Cbx5
Cbx6
Cbx7
Cby1
Cc2d1a
Cc2d2b
Ccar1
Ccar2
Ccdc102b
Ccdc103
Ccdc106
Ccdc107
Ccdc113
Ccdc114
Ccdc115
Ccdc116
Ccdc117
Ccdc12
Ccdc124
Ccdc126
Ccdc13
Ccdc130
Ccdc137
Ccdc138
Ccdc13-as1
Ccdc141
Ccdc142
Ccdc144a
Ccdc144cp
Ccdc144nl
Ccdc144nl-as1
Ccdc146
Ccdc15
Ccdc150
Ccdc157
Ccdc159
Ccdc162p
Ccdc163
Ccdc171
Ccdc174
Ccdc18
Ccdc183
Ccdc187
Ccdc18-as1
Ccdc192
Ccdc194
Ccdc196
Ccdc200
Ccdc22
Ccdc24
Ccdc28a
Ccdc30
Ccdc33
Ccdc38
Ccdc39
Ccdc39-as1
Ccdc40
Ccdc51
Ccdc57
Ccdc61
Ccdc65
Ccdc66
Ccdc69
Ccdc7
Ccdc74a
Ccdc77
Ccdc78
Ccdc83
Ccdc84
Ccdc85b
Ccdc86
Ccdc88b
Ccdc9
Ccdc91
Ccdc97
Ccdc9b
Ccl19
Ccl20
Ccm2
Ccm2l
Ccn1
Ccnb1
Ccnb2
Ccnd1
Ccnd2
Ccnd3
Ccndbp1
Ccne1
Ccnf
Ccng1
Ccng2
Ccnj
Ccnk
Ccnt2
Ccny
Ccnyl1
Ccp110
Ccr10
Ccr7
Ccs
Ccser2
Cct2
Cct5
Cct6a
Cct6p1
Cct6p3
Cct7
Cct7p2
Ccz1
Ccz1b
Cd151
Cd163l1
Cd19
Cd22
Cd247
Cd274
Cd276
Cd27-as1
Cd2ap
Cd300lg
Cd34
Cd36
Cd37
Cd3eap
Cd3g
Cd40
Cd46
Cd55
Cd63
Cd68
Cd9
Cd99
Cd99p1
Cdadc1
Cdc123
Cdc14a
Cdc16
Cdc20
Cdc25b
Cdc25c
Cdc34
Cdc37
Cdc37l1
Cdc37l1-dt
Cdc40
Cdc42
Cdc42ep1
Cdc42ep2
Cdc42ep4
Cdc42se2
Cdc45
Cdc6
Cdc73
Cdca2
Cdca5
Cdca7
Cdca8
Cdh1
Cdh15
Cdh23
Cdhr2
Cdhr3
Cdhr4
Cdip1
Cdiptosp
Cdk1
Cdk12
Cdk13
Cdk16
Cdk18
Cdk2
Cdk2ap1
Cdk2ap2
Cdk3
Cdk5rap1
Cdk5rap2
Cdk5rap3
Cdk6
Cdk7
Cdk8
Cdk9
Cdkal1
Cdkl5
Cdkn1a
Cdkn1b
Cdkn2a-dt
Cdkn2aip
Cdkn2b-as1
Cdkn2c
Cdkn2d
Cdkn3
Cdr2l
Cdrt1
Cdrt4
Cds1
Cds2
Cdt1
Cdv3
Cdx2
Ceacam20
Ceacam21
Ceacam4
Ceacamp3
Cebpa-dt
Cebpb
Cebpd
Cebpg
Celf5
Celsr1
Celsr2
Celsr3
Cemip
Cenpa
Cenpbd1p1
Cenpf
Cenph
Cenpi
Cenpn
Cenpo
Cenpp
Cenps
Cenps-cort
Cenpt
Cenpw
Cep112
Cep126
Cep135
Cep164
Cep170b
Cep192
Cep250
Cep350
Cep44
Cep55
Cep57
Cep57l1
Cep57l1p1
Cep63
Cep68
Cep78
Cep83-dt
Cep85
Cep95
Cep97
Cept1
Cercam
Cerna3
Cers1
Cers4
Cers6
Ces2
Ces3
Ces4a
Cfap206
Cfap221
Cfap298
Cfap299
Cfap36
Cfap52
Cfap54
Cfap57
Cfap58-dt
Cfap61
Cfap65
Cfap69
Cfap70
Cfap73
Cfap74
Cfap77
Cfap97d1
Cfap99
Cfb
Cfl1
Cfl1p1
Cflar
Cflar-as1
Cgb2
Cgn
Cgref1
Cgrrf1
Chadl
Chaf1a
Chaf1b
Chat
Chchd1
Chchd2p2
Chchd2p6
Chchd5
Chchd6
Chchd7
Chd1l
Chd2
Chd3
Chd4
Chd7
Chd8
Chd9
Chek1
Chga
Chgb
Chi3l1
Chi3l2
Chid1
Chit1
Chkb-cpt1b
Chkb-dt
Chmp1b
Chmp1b-as1
Chmp2b
Chmp5
Chmp6
Chmp7
Chn2
Chp1
Chpf2
Chpt1
Chrac1
Chrd
Chrm1
Chrna2
Chrnb1
Chrnb2
Chrnd
Chst12
Chst13
Chst14
Chst6
Chst8
Chsy3
Chtf18
Chtop
Churc1
Churc1-fntb
Ciao1
Ciao2a
Ciao3
Ciart
Cib2
Cic
Cipc
Cirbp
Cirbp-as1
Cisd1
Cisd2
Cisd3
Ckap2
Ckb
Cklf
Cklf-cmtm1
Cks1b
Clasrp
Clba1
Clcn2
Clcn3
Clcn5
Clcn6
Cldn10-as1
Cldn12
Cldn16
Cldn19
Cldn23
Cldn4
Cldn6
Cldn7
Clec16a
Clec4f
Clic1
Clic4
Clip3
Clk2
Clk3
Cln3
Cln5
Cln6
Cln8
Clp1
Clpp
Clpsl2
Clptm1
Clrn1
Clstn3
Cltc
Cltcl1
Clu
Cluap1
Cluhp3
Clul1
Clybl
Cmbl
Cmc1
Cmip
Cmpk1
Cmss1
Cmtm3
Cmtr1
Cnbd2
Cndp2
Cnep1r1
Cnga4
Cngb3
Cnih2
Cnih3
Cnih4
Cnksr1
Cnksr3
Cnn2
Cnnm2
Cnnm3
Cnot10
Cnot11
Cnot2
Cnot3
Cnot4p1
Cnot6
Cnot8
Cnot9
Cnp
Cnpy4
Cnrip1
Cnst
Cntd1
Cntd2
Cntnap1
Cntnap2
Cntnap3p2
Cntnap5
Cntrl
Cntrob
Coa1
Coa5
Coa6
Coa7
Coasy
Cobll1
Cog1
Cog2
Cog3
Cog6
Cog8
Col11a2
Col13a1
Col14a1
Col18a1-as2
Col27a1
Col4a2-as2
Col4a5
Col7a1
Col8a2
Col9a2
Colca2
Colec11
Commd1
Commd10
Commd3
Commd3-bmi1
Commd4
Commd5
Comt
Copb2
Copg1
Cops4
Cops6
Cops7a
Cops7b
Cops8
Copz1
Copz2
Coq10a
Coq2
Coq4
Coq6
Coq7
Coq8a
Coq8b
Coq9
Coro1a
Coro1b
Coro2a
Coro6
Coro7
Cox10
Cox14
Cox15
Cox19
Cox20
Cox4i1
Cox5b
Cox6a1
Cox6b1
Cox6cp2
Cox7b
Cpb2
Cpb2-as1
Cpd
Cpe
Cpeb1
Cpeb2
Cpeb4
Cped1
Cplx2
Cpm
Cpne3
Cpne4
Cpne8-as1
Cpped1
Cps1
Cpsf2
Cpsf3
Cpsf4
Cpsf6
Cpt1b
Cpt2
Cptp
Cr559946.2
Cracr2b
Cradd
Cramp1
Crat
Crb2
Crb3
Crcp
Creb1
Creb3
Creb3l1
Creb3l3
Creb3l4
Creb5
Crebl2
Crebrf
Creld1
Creld2
Crem
Crim1
Crim1-dt
Crip1
Cript
Crkl
Crlf1
Crls1
Crocc
Croccp2
Croccp4
Crot
Crtap
Crtc1
Crtc2
Cry2
Crybb2p1
Crybg1
Crybg2
Crym
Crym-as1
Cryzl1
Cs
Csad
Csde1
Csf1
Csf3
Csf3r
Csk
Cskmt
Csnk1e
Csnk1g2
Csnk1g3
Csnk2a1
Csnk2b
Cspp1
Csrp1
Cstf1
Cstf2
Cstf3-dt
Ctage13p
Ctc1
Ctcf
Ctcfl
Ctdnep1
Ctdp1
Ctdsp1
Ctdspl
Cth
Cthrc1
Ctif
Ctnna1
Ctnna2
Ctnnb1
Ctnnbl1
Ctnnd1
Ctns
Ctps1
Ctr9
Ctrl
Ctsa
Ctsb
Ctsz
Cttn
Cttnbp2nl
Ctu2
Ctxn2
Cuedc1
Cuedc2
Cul1
Cul4a
Cul5
Cul7
Cul9
Cuta
Cutc
Cux1
Cux2
Cwc25
Cwc27
Cxadr
Cxcl16
Cxorf40a
Cxorf58
Cxxc1
Cxxc5
Cxxc5-as1
Cyb561
Cyb561d1
Cyb561d2
Cyb5b
Cyb5d1
Cyb5d2
Cyb5r2
Cyb5r4
Cyc1
Cycsp19
Cyfip2
Cygb
Cyhr1
Cyld
Cyp17a1
Cyp19a1
Cyp20a1
Cyp26a1
Cyp27a1
Cyp27b1
Cyp2ab1p
Cyp2e1
Cyp2f2p
Cyp2t1p
Cyp3a7
Cyp46a1
Cyp4f12
Cyp4f23p
Cyp4f3
Cyp4f32p
Cyp51a1-as1
Cyp8b1
Cystm1
Cyth1
Cyth2
Cytor
Czib
D2hgdh
Daam1
Daam2
Dab1
Dab2ip
Dact3-as1
Dag1
Dagla
Dalrd3
Dancr
Dao
Dap3
Dapk1
Dars2
Dars-as1
Daxx
Dazap1
Dazap2
Dbf4
Dbf4b
Dbi
Dbil5p
Dbn1
Dbnl
Dcaf10
Dcaf11
Dcaf13
Dcaf15
Dcaf16
Dcaf17
Dcaf4
Dcaf6
Dcaf7
Dcakd
Dcbld1
Dcbld2
Dck
Dclre1b
Dcp2
Dcst1-as1
Dcst2
Dctn3
Dctn5
Dctn6
Dcun1d4
Dcxr-dt
Dda1
Ddb1
Ddb2
Ddi2
Ddias
Ddit4
Ddit4-as1
Ddn-as1
Ddo
Ddr1
Ddx1
Ddx10
Ddx11l10
Ddx11l2
Ddx11l5
Ddx18
Ddx19a
Ddx19b
Ddx21
Ddx25
Ddx27
Ddx39b
Ddx39b-as1
Ddx3x
Ddx3y
Ddx42
Ddx46
Ddx47
Ddx49
Ddx5
Ddx50
Ddx52
Ddx55
Ddx56
Ddx6
Deaf1
Dec1
Decr1
Decr2
Def8
Degs1
Degs2
Dele1
Dennd2a
Dennd2c
Dennd2d
Dennd3
Dennd4c
Dennd5b-as1
Dennd6a-dt
Dennd6b
Denr
Depdc5
Depdc7
Deptor
Dera
Desi2
Dffb
Dgat1
Dgat2
Dgat2l7p
Dgcr8
Dgka
Dgkd
Dgke
Dgkg
Dgkz
Dglucy
Dguok
Dhcr24-dt
Dhcr7
Dhdds
Dhdh
Dhodh
Dhps
Dhrs11
Dhrs13
Dhrs2
Dhrs4-as1
Dhrs4l1
Dhrs4l2
Dhrs7
Dhrs7b
Dhtkd1
Dhx30
Dhx35
Dhx38
Dhx40
Dhx58
Dhx8
Dhx9
Diablo
Diaph2
Dicer1-as1
Dio1
Dip2a
Dip2b
Dipk1a
Dis3l2
Dis3l2p1
Disc1
Disc1fp1
Disp1
Disp2
Disp3
Dixdc1
Dkc1
Dkk1
Dkkl1
Dlat
Dld
Dlg3
Dlg3-as1
Dlg4
Dlgap1-as1
Dlgap4
Dlk1
Dll3
Dll4
Dlst
Dlx1
Dlx2
Dlx2-dt
Dlx4
Dlx6
Dm1-as
Dmac2l
Dmap1
Dmgdh
Dmkn
Dmpk
Dmtf1
Dmtn
Dmxl1
Dnaaf1
Dnaaf3
Dnaaf5
Dnah10
Dnah11
Dnah14
Dnah17
Dnah2
Dnah6
Dnah9
Dnai1
Dnaja1
Dnajb11
Dnajb12
Dnajb13
Dnajb2
Dnajb4
Dnajb5
Dnajb5-dt
Dnajb6
Dnajb9
Dnajc10
Dnajc11
Dnajc12
Dnajc16
Dnajc18
Dnajc21
Dnajc22
Dnajc24
Dnajc25
Dnajc25-gng10
Dnajc27-as1
Dnajc3
Dnajc4
Dnajc5
Dnajc7
Dnajc8
Dnajc9
Dnajc9-as1
Dnal1
Dnali1
Dnase1
Dnase1l1
Dnd1p1
Dnm1
Dnm1l
Dnm1p38
Dnm2
Dnmt3b
Dnttip1
Doc2a
Dock1
Dock5
Dock6
Dok1
Dok3
Dok4
Dolpp1
Donson
Dop1a
Dop1b
Dot1l
Dpagt1
Dpcd
Dpep1
Dpep2
Dpf2
Dph1
Dph2
Dph6-dt
Dpp3
Dpp9
Dpy19l2p3
Dpy19l3
Dpy19l4
Dpy30
Dpysl2
Dpysl4
Dpysl5
Dr1
Draic
Dram1
Drap1
Drc3
Drc7
Drg1
Drg2
Dscr9
Dse
Dsg2
Dsp
Dst
Dstn
Dstyk
Dtd1
Dtl
Dtna
Dtnb
Dtwd1
Dtx2
Dtx3l
Dtx4
Duoxa1
Dus1l
Dus2
Dus4l
Dusp12
Dusp13
Dusp15
Dusp19
Dusp26
Dusp28
Dusp8p5
Dusp9
Dut
Dvl1
Dym
Dync1h1
Dync1i1
Dync1i2
Dync2h1
Dync2li1
Dynll1
Dynlrb1
Dynlrb2
Dyrk1a
Dyrk2
Dyrk3
Dyrk4
Dzip1l
Dzip3
E2f3
E2f4
E2f5
E2f6
E4f1
Eaf1
Eaf2
Ebag9
Ebln3p
Ecd
Ece1
Eci2
Ecsit
Ect2
Eda
Edc3
Edc4
Edem1
Edrf1
Eed
Eef1a1p25
Eef1a1p7
Eef1a2
Eef1akmt3
Eef1akmt4
Eef1akmt4-ece2
Eef1aknmt
Eef1b2
Eef1e1p1
Eef1gp4
Eef2k
Eef2kmt
Eefsec
Eepd1
Efcab12
Efcab13
Efcab7
Efhc1
Efhd1
Efhd2
Efna1
Efna3
Efna4
Efr3a
Efr3b
Egfem1p
Egfr-as1
Egln2
Egot
Egr4
Ehbp1
Ehbp1l1
Ehd1
Ehf
Ehmt1
Ehmt2
Ehmt2-as1
Ei24
Ei24p3
Eif1
Eif1ay
Eif1b
Eif2a
Eif2ak2
Eif2ak3-dt
Eif2ak4
Eif2b1
Eif2b2
Eif2b3
Eif2b5
Eif2d
Eif2s1
Eif2s2p5
Eif2s3
Eif3b
Eif3f
Eif3i
Eif3j
Eif3k
Eif3l
Eif3m
Eif4a1
Eif4a2
Eif4b
Eif4bp8
Eif4e2
Eif4e3
Eif4g1
Eif4h
Eif5
Eif5a
Eif5b
Elac1
Elavl1
Elavl3
Elf2
Elf3
Elk3
Ell
Ell3
Elmo2
Elmod2
Elmod3
Elmsan1
Eln
Eloa
Elovl2-as1
Elp2
Elp3
Elp4
Elp5
Embp1
Emc10
Emc1-as1
Emc2
Emc3
Emc3-as1
Emc4
Emc6
Emd
Eme1
Eme2
Emg1
Emilin2
Eml1
Eml2
Eml2-as1
Eml3
Eml4
Eml6
Emp1
Emp3
Emsy
Emx1
Endou
Endov
Eng
Engase
Eno3
Eno4
Enoph1
Enosf1
Enpp1
Enpp3
Ensa
Entpd1-as1
Entpd2
Entpd5
Entpd6
Entpd7
Entr1
Eny2
Ep300
Ep400
Ep400p1
Epas1
Epb41
Epb41l1
Epb41l4a
Epb41l4a-as1
Epb41l5
Epc2
Epcam
Epcam-dt
Epha1
Epha2
Epha6
Ephb4
Ephx1
Ephx2
Epn1
Epn2
Epor
Eps8l2
Eral1
Erap2
Erbb2
Erbb3
Erbin
Erc1
Ercc1
Ercc4
Ercc5
Ercc6l2
Erfe
Erg
Erg28
Ergic1
Ergic3
Eri1
Eri3
Ericd
Erich1
Erich6-as1
Erlec1
Erlin2
Ermap
Ermard
Ern1
Erp29
Ervk13-1
Ervk3-1
Ervk9-11
Ervmer34-1
Esco2
Espl1
Espn
Espnl
Esrp2
Esrra
Esyt1
Esyt3
Etaa1
Etf1
Etfbkmt
Etfdh
Etfrf1
Ethe1
Etnk1
Etnk2
Ets2
Etv2
Etv4
Etv5
Etv6
Eva1a
Evi5l
Evl
Evpl
Ewsr1
Exd2
Exo1
Exo5
Exoc1
Exoc3
Exoc3l1
Exoc3l4
Exog
Exosc10-as1
Exosc2
Exosc4
Exosc7
Exosc8
Exosc9
Ext2
Extl1
Extl2
Extl3
F10
F11
F11r
F2
F7
Faah
Faah2
Faap20
Faap24
Fabp5
Fabp5p3
Fadd
Fads2
Faf2
Fah
Fahd1
Fahd2a
Faim
Faim2
Fam102a
Fam107b
Fam110a
Fam111a
Fam111a-dt
Fam111b
Fam117b
Fam118a
Fam118b
Fam120b
Fam122a
Fam122c
Fam129a
Fam129b
Fam129c
Fam131a
Fam135a
Fam13c
Fam149b1
Fam151b
Fam155b
Fam160a1
Fam160b2
Fam162a
Fam168a
Fam171a2
Fam172a
Fam173a
Fam174a
Fam174b
Fam177a1
Fam181a-as1
Fam182b
Fam183a
Fam185a
Fam187a
Fam189b
Fam193a
Fam198b-as1
Fam19a3
Fam19a5
Fam200b
Fam201a
Fam204cp
Fam206a
Fam207a
Fam20b
Fam20c
Fam214b
Fam216a
Fam217b
Fam219b
Fam222a
Fam228b
Fam229b
Fam234a
Fam234b
Fam237a
Fam238c
Fam27c
Fam32a
Fam3b
Fam43a
Fam45a
Fam47e
Fam47e-stbd1
Fam53c
Fam57a
Fam57b
Fam66c
Fam72a
Fam76a
Fam78a
Fam78b
Fam81a
Fam83c-as1
Fam83d
Fam83e
Fam84a
Fam86b3p
Fam86gp
Fam86jp
Fam86kp
Fam89b
Fam91a1
Fam92a
Fam98b
Fam98c
Fam99b
Fan1
Fancc
Fancd2
Fance
Fancg
Fanci
Fancm
Fank1
Far2p3
Farp1
Farp2
Fars2
Fas
Fastkd1
Fastkd2
Fat4
Faxdc2
Fbh1
Fblim1
Fbll1
Fbln1
Fbn3
Fbrs
Fbxl15
Fbxl18
Fbxl19
Fbxl2
Fbxl21p
Fbxl3
Fbxl8
Fbxo2
Fbxo21
Fbxo22
Fbxo24
Fbxo25
Fbxo27
Fbxo28
Fbxo31
Fbxo34
Fbxo36
Fbxo38
Fbxo3-dt
Fbxo4
Fbxo44
Fbxo45
Fbxo6
Fbxo7
Fbxo9
Fbxw8
Fcf1
Fcgr2a
Fcgr3a
Fcgrt
Fcho1
Fcho2
Fchsd1
Fdft1
Fdps
Fdxr
Fem1a
Fen1
Fer
Fer1l4
Fermt1
Fermt3
Fes
Fetub
Fev
Fez1
Fgd3
Fgd4
Fgf11
Fgf22
Fgfr1
Fgfr1op
Fgfr3p6
Fgfr4
Fgfrl1
Fggy
Fgl1
Fgr
Fhad1
Fibp
Ficd
Fig4
Filip1l
Fip1l1
Fis1
Fitm1
Fjx1
Fkbp10
Fkbp11
Fkbp1b
Fkbp2
Fkbp4
Fkbp9
Fktn
Flad1
Flii
Flnb
Flot1
Flot2
Flt3lg
Flt4
Flvcr1
Flvcr2
Flywch1
Flywch2
Fmnl1
Fmo4
Fmr1
Fn3krp
Fnbp1
Fnbp1l
Fnbp1p1
Fnbp4
Fndc3a
Fndc3b
Fnip2
Fnta
Fntb
Fo393415.1
Fo393418.1
Fo393419.1
Fo704657.1
Fos
Fosb
Fosl1
Fosl2
Foxa1
Foxa3
Foxc1
Foxc2-as1
Foxcut
Foxj2
Foxk1
Foxk2
Foxl1
Foxn2
Foxn3
Foxn3-as1
Foxn4
Foxo3
Foxo6
Foxp4
Foxred1
Foxred2
Fpgs
Fpgt
Fpgt-tnni3k
Fras1
Frat1
Frem1
Frg1
Frg1bp
Frg1dp
Frg1gp
Frg1hp
Frgca
Frmd3
Frmd4b
Frmd5
Frmd6
Frmd8
Frrs1
Frrs1l
Frs2
Frs3
Fry
Fryl
Fscn1
Fsd1
Fsd1l
Fsip2
Fst
Fstl3
Fto
Ftsj1
Ftsj3
Fubp3
Fuk
Fundc2
Furin
Fus
Fut11
Fut2
Fut7
Fut8
Fuz
Fxn
Fxr1
Fxyd3
Fxyd7
Fyttd1
Fzd1
Fzd2
Fzd3
Fzd9
Fzr1
G2e3
G3bp1
G3bp2
G6pc
G6pc3
G6pd
Gaa
Gab1
Gabarap
Gabarapl1
Gabarapl2
Gabpa
Gabpb1-as1
Gad1
Gadd45a
Gadd45b
Gadd45g
Gal3st4
Galk1
Galk2
Galm
Galns
Galnt1
Galnt10
Galnt11
Galnt12
Galnt16
Galnt2
Galr3
Galt
Gan
Ganc
Gapdh
Gapdhp20
Gapvd1
Gar1
Garem2
Garnl3
Gars
Gars-dt
Gas2
Gas2l1
Gas2l1p1
Gas2l1p2
Gas2l2
Gas2l3
Gas8
Gasal1
Gask1b
Gata2-as1
Gata3-as1
Gata4
Gata6
Gatad1
Gatad2a
Gatc
Gatd1
Gatd3a
Gatd3b
Gba2
Gbf1
Gbgt1
Gca
Gcat
Gcc1
Gcc2
Gcdh
Gchfr
Gcnt1
Gcnt1p5
Gcnt2
Gcnt3
Gdap1
Gdf11
Gdf15
Gdi1
Gdpd1
Gdpd2
Gdpd5
Gdpgp1
Gemin2
Gemin4
Gemin6
Gemin7
Gemin7-as1
Gen1
Get4
Gfap
Gfer
Gfi1b
Gfm1
Gfod1-as1
Gfod2
Gfpt2
Gfra1
Gga1
Gga3
Ggcx
Ggnbp2
Ggps1
Ggt1
Ggt6
Ggtlc4p
Ghet1
Ghr
Ghrhr
Ghrlos
Gid4
Gid8
Gigyf2
Ginm1
Gins1
Gins3
Gins4
Gipc2
Gipr
Git1
Git2
Gja9
Gjb1
Gjd3
Gk
Gkn2
Glb1
Glb1l3
Glcci1
Glce
Gldc
Gle1
Gli1
Gli4
Glipr1l1
Glis2
Glmp
Glod5
Glra1
Glra2
Glrx
Glrx3
Glrx5
Gls
Gls2
Glt8d1
Glud1p3
Glyctk
Glyctk-as1
Glyr1
Gm2a
Gmcl1
Gmds-dt
Gmeb1
Gmfb
Gmnn
Gmppa
Gmps
Gna11
Gnai2
Gnal
Gnao1
Gnas
Gnaz
Gnb1
Gnb1l
Gnb2
Gnb5
Gnl1
Gnl3
Gnl3l
Gnpat
Gnptg
Gnrhr2
Golga2
Golga2p5
Golga4
Golga7
Golt1a
Golt1b
Gorab
Gorasp1
Gorasp2
Gosr1
Gosr2
Got1
Gpaa1
Gpalpp1
Gpank1
Gpat3
Gpat4
Gpatch11
Gpatch2l
Gpatch3
Gpbp1
Gpbp1l1
Gpcpd1
Gpd1
Gpd1l
Gper1
Gpha2
Gphn
Gpi
Gpn1
Gpn3
Gpnmb
Gpr107
Gpr108
Gpr137
Gpr137c
Gpr146
Gpr157
Gpr158
Gpr160
Gpr162
Gpr17
Gpr171
Gpr35
Gpr4
Gpr55
Gpr6
Gpr75
Gpr84
Gpr89a
Gpr89b
Gprc5a
Gprc5c
Gprc5d-as1
Gps1
Gpsm1
Gpsm2
Gpsm3
Gpt
Gpt2
Gpx2
Gpx3
Gpx4
Gramd1a
Gramd1c
Gramd2b
Gramd4
Grasp
Grb10
Grb7
Greb1
Grhl1
Grhpr
Gria2
Grifin
Grik4
Grin1
Grin2a
Grin2b
Grin2c
Grin2d
Grin3b
Grina
Grk1
Grk2
Grk3
Grk4
Grk5
Grk6
Grm1
Grm2
Grn
Grpel2
Grwd1
Gsdma
Gsdmb
Gsdmd
Gse1
Gsk3b
Gskip
Gsn
Gsn-as1
Gstcd
Gstk1
Gstm2
Gstm4
Gsto1
Gsto2
Gstp1
Gstt2b
Gstz1
Gsx1
Gtf2e1
Gtf2e2
Gtf2h1
Gtf2h2c
Gtf2h3
Gtf2h4
Gtf2i
Gtf2ip13
Gtf2ip4
Gtf2ird1
Gtf3c1
Gtf3c4
Gtf3c5
Gtf3c6
Gtpbp1
Gtpbp10
Gtpbp3
Gtpbp4
Gtpbp8
Gtse1
Gtsf1l
Gucy2gp
Guf1
Guk1
Gusbp1
Gusbp5
Gvqw3
Gxylt2
Gyg1
Gys1
Gzf1
H1f0
H1fx-as1
H2afy2
H3f3a
H3f3bp2
H6pd
Habp4
Hacd3
Hadh
Hadhb
Hagh
Haghl
Hal
Hamp
Hao2
Hao2-it1
Hars2
Has3
Haspin
Hat1
Haus1
Haus2
Haus5
Haus7
Hax1
Hbm
Hbp1
Hbzp1
Hcar1
Hccs
Hcfc1
Hcfc1r1
Hcfc2
Hcg11
Hcg14
Hcg15
Hcg20
Hcg25
Hcg27
Hcg9
Hcls1
Hcn3
Hcp5
Hcrt
Hcst
Hdac1
Hdac10
Hdac11
Hdac11-as1
Hdac2-as2
Hdac3
Hdac4-as1
Hdac5
Hdac6
Hdac7
Hddc3
Hdgf
Hdlbp
Heatr3
Heatr5b
Hebp2
Hectd1
Hectd4
Helb
Hells
Helz
Hemk1
Henmt1
Herc2p2
Herc2p9
Herc3
Herc5
Herc6
Herpud1
Hes1
Hes2
Hes6
Hes7
Hexa-as1
Hexb
Hexd
Hexim1
Hexim2
Hey1
Hey2
Hgfac
Hgh1
Hgs
Hhatl-as1
Hhex
Hic1
Hic2
Hid1
Hif1a
Hif1a-as2
Hif1an
Higd1ap5
Hikeshi
Hilpda
Hils1
Hinfp
Hint2
Hip1
Hip1r
Hipk1
Hipk3
Hist1h1c
Hist1h1e
Hist1h1ps1
Hist1h2ab
Hist1h2ac
Hist1h2ad
Hist1h2ae
Hist1h2ag
Hist1h2aj
Hist1h2bc
Hist1h2bd
Hist1h2bf
Hist1h2bi
Hist1h2bm
Hist1h2bn
Hist1h2bo
Hist1h3c
Hist1h3d
Hist1h3h
Hist1h3j
Hist1h4b
Hist1h4c
Hist1h4e
Hist1h4j
Hist1h4k
Hist2h2aa4
Hist2h2ac
Hist2h3d
Hist3h3
Hist4h4
Hivep1
Hk2
Hkr1
Hla-a
Hla-dma
Hla-dmb
Hla-l
Hla-z
Hlf
Hltf-as1
Hm13
Hm13-it1
Hmbox1
Hmbs
Hmces
Hmg20b
Hmga1
Hmga2
Hmgb1p41
Hmgb1p8
Hmgb3
Hmgb3p22
Hmgcl
Hmgcr
Hmgn2
Hmgn2p40
Hmgn4
Hmgxb3
Hmgxb4
Hmmr
Hmox1
Hmox2
Hmx2
Hnf1a
Hnf4a
Hnf4a-as1
Hnf4g
Hnrnpa1
Hnrnpab
Hnrnpc
Hnrnph1
Hnrnph3
Hnrnpll
Hnrnpm
Hnrnpul1
Hnrnpul2
Hoga1
Homer2
Hook1
Hook3
Hormad1
Hotairm1
Hoxa6
Hoxa9
Hoxa-as2
Hoxb6
Hoxb-as3
Hoxc10
Hoxc5
Hoxc6
Hoxc9
Hoxc-as2
Hoxd12
Hp
Hpcal1
Hpn
Hpr
Hprt1
Hps1
Hps3
Hps4
Hps6
Hpx
Hr
Hrc
Hs3st2
Hs3st3b1
Hsbp1
Hsbp1l1
Hscb
Hsd11b1l
Hsd11b2
Hsd17b12
Hsd17b14
Hsd17b1p1
Hsd17b2
Hsd17b4
Hsd17b6
Hsd17b7
Hsd17b7p2
Hsd17b8
Hsd3b7
Hsdl2
Hsf1
Hsf2
Hsf2bp
Hsf4
Hsh2d
Hsp90ab1
Hsp90b1
Hspa12a
Hspa14
Hspa1a
Hspa2
Hspa4l
Hspb1
Hspb7
Hspb9
Hspbap1
Hspd1p7
Hspe1
Hspe1-mob4
Htatsf1
Htd2
Htr4
Htr5a
Htr5a-as1
Htr7p1
Htra2
Htt
Hus1
Hyal1
Hyal3
Hydin2
Hykk
Hypk
Iars
Icam1
Icam2
Icam3
Ice1
Id1
Id2
Id2-as1
Id3
Idh1-as1
Idh2-dt
Idh3a
Idnk
Idua
Ier2
Ier3
Ier3-as1
Ier5
Ier5l
Iffo2
Ifi27l1
Ifi30
Ifi35
Ifit1
Ifit2
Ifit3
Ifitm2
Ifitm3
Ifitm4p
Ifrd1
Ift122
Ift140
Ift27
Ift52
Ift74
Ift81
Ift88
Igbp1
Igdcc3
Igdcc4
Igf1r
Igf2bp1
Igf2bp2
Igf2r
Igfbp1
Igfbp6
Igflr1
Ighmbp2
Ighv4-59
Ighv4-80
Ighv7-81
Ighvii-1-1
Igkv6d-41
Iglv10-54
Iglv1-51
Iglv3-10
Iglv3-12
Iglv6-57
Iglvvii-41-1
Igsf1
Igsf10
Igsf23
Ik
Ikbkb
Ikbke
Ikbkg
Ikzf4
Il10rb
Il11ra
Il12a
Il12rb1
Il15ra
Il17b
Il17d
Il17ra
Il17rb
Il17rc
Il17rel
Il18r1
Il1r1
Il1r2
Il1rap
Il1rn
Il23a
Il32
Il34
Il4r
Il6r
Il6st
Ilf3
Ilk
Imp3
Imp4
Impa2
Impact
Impdh1
Inafm1
Inafm2
Inava
Inca1
Incenp
Inf2
Ing1
Ing3
Ing5
Inhbe
Inhcap
Inka2
Inka2-as1
Ino80-as1
Ino80b
Ino80b-wbp1
Ino80c
Ino80e
Inpp1
Inpp4a
Inpp5a
Inpp5b
Inpp5d
Inpp5f
Inppl1
Insig2
Insyn2
Ints1
Ints2
Ints3
Ints5
Ints6-as1
Ints7
Intu
Invs
Ip6k1
Ipo11
Ipo13
Ipo5
Ipo7
Ipo9
Ippkp1
Iqank1
Iqcc
Iqce
Iqcg
Iqch
Iqcj-schip1
Iqcj-schip1-as1
Iqck
Iqgap1
Iqgap2
Iqsec2
Iqsec3
Irak1
Irak1bp1
Irak4
Ireb2
Irf5
Irf6
Irf7
Irf9
Irgm
Irgq
Irs3p
Isca2
Iscu
Isg15
Isg20
Isg20l2
Isl2
Islr2
Isoc1
Ist1
Itch
Itfg1-as1
Itfg2-as1
Itga2
Itga3
Itga6
Itgae
Itgal
Itgav
Itgb1
Itgb1-dt
Itgb3
Itgb3bp
Itgb4
Itgb5
Itgb7
Itgb8
Itih1
Itih3
Itih4
Itk
Itm2b
Itm2c
Itpa
Itpka
Itpr1
Itpripl2
Itsn1
Itsn2
Ivd
Iws1
Izumo4
Jade1
Jade3
Jagn1
Jak2
Jakmip3
Jam3
Jaml
Jarid2
Jarid2-as1
Jdp2
Jmjd6
Jmjd7
Jmjd7-pla2g4b
Jmjd8
Jpt2
Jpx
Jrkl
Jsrp1
Jund
Kalrn
Kank1
Kank3
Kansl1-as1
Kansl3
Kantr
Kat14
Kat2a
Kat2b
Kat5
Kat6a
Kat7
Kat8
Katnal2
Katnb1
Kazald1
Kazn
Kbtbd8
Kcmf1
Kcnab2
Kcnc1
Kcnc4
Kcne2
Kcne3
Kcnh4
Kcnh6
Kcnip2-as1
Kcnip3
Kcnj11
Kcnj4
Kcnk15-as1
Kcnk17
Kcnq1-as1
Kcp
Kctd11
Kctd15
Kctd2
Kctd20
Kctd21-as1
Kctd5
Kctd6
Kctd7
Kdelr2
Kdelr3
Kdf1
Kdm1a
Kdm2a
Kdm2b
Kdm3a
Kdm4a
Kdm4b
Kdm4c
Kdm4d
Kdm6a
Kdm6b
Kdm7a-dt
Kdm8
Kdsr
Keap1
Khdc4
Khdrbs1
Khdrbs3
Khk
Khnyn
Khsrp
Kiaa0232
Kiaa0319l
Kiaa0355
Kiaa0391
Kiaa0513
Kiaa0556
Kiaa0895l
Kiaa1109
Kiaa1217
Kiaa1324
Kiaa1328
Kiaa1586
Kiaa1614
Kiaa1671
Kiaa1841
Kiaa1958
Kif13a
Kif15
Kif1bp
Kif1c
Kif20a
Kif20b
Kif22
Kif23
Kif26a
Kif2a
Kif2c
Kif3c
Kif4a
Kif7
Kif9-as1
Kifc1
Kifc2
Kifc3
Kiss1
Kiss1r
Kiz
Klc1
Klc2
Klc3
Klc4
Klf11
Klf13
Klf16
Klf2
Klf3
Klf5
Klhdc10
Klhdc2
Klhdc3
Klhdc4
Klhdc7a
Klhdc8a
Klhdc8b
Klhdc9
Klhl14
Klhl17
Klhl18
Klhl2
Klhl20
Klhl22
Klhl23
Klhl24
Klhl26
Klhl28
Klhl32
Klhl36
Klhl41
Klhl5
Klhl7
Klkb1
Klrg1
Kmo
Kmt2a
Kmt2b
Kmt2d
Kmt2e
Kmt2e-as1
Kmt5a
Kmt5c
Knl1
Knstrn
Kntc1
Kpna2
Kpna5
Kpna6
Kpnb1
Krba1
Krbox4
Kremen1
Krt12
Krt16p1
Krt18
Krt18p13
Krt18p34
Krt18p67
Krt19
Krt39
Krt8
Krt8p12
Krtap10-13p
Krtap5-10
Krtap5-as1
Krtcap2
Ksr1
Ktn1
Kxd1
Kyat3
Kynu
L1cam
L3mbtl1
L3mbtl2
Lactb
Lactb2
Lactb2-as1
Lad1
Lag3
Lair1
Lama3
Lamb2
Lamtor2
Lamtor4
Lamtor5-as1
Lap3
Laptm4b
Large1
Large2
Larp1
Larp1b
Larp4
Larp7
Lars2
Lasp1
Lax1
Lbhd1
Lbx2-as1
Lck
Lclat1
Lcmt1
Lcn12
Lcn15
Lcn6
Lcor
Ldah
Ldha
Ldhap4
Ldhbp1
Ldhd
Ldlr
Ldlrad4
Ldlrap1
Lect2
Lef1-as1
Lefty1
Lekr1
Lemd3
Leng8
Lepr
Leprot
Leprotl1
Letm2
Letmd1
Lfng
Lgals1
Lgals3bp
Lgals8
Lgalsl
Lgi3
Lgi4
Lgmn
Lgr5
Lgr6
Lhfpl4
Lhpp
Lhx4
Lhx9
Lias
Lifr
Lifr-as1
Lig3
Lima1
Limd1
Limd1-as1
Lime1
Limk1
Limk2
Lims1
Lims2
Lin37
Lin52
Lin7b
Linc00112
Linc00205
Linc00222
Linc00240
Linc00265
Linc00271
Linc00316
Linc00332
Linc00336
Linc00337
Linc00339
Linc00398
Linc00426
Linc00449
Linc00467
Linc00475
Linc00479
Linc00494
Linc00511
Linc00528
Linc00533
Linc00552
Linc00574
Linc00582
Linc00592
Linc00598
Linc00606
Linc00620
Linc00628
Linc00630
Linc00638
Linc00649
Linc00653
Linc00667
Linc00672
Linc00674
Linc00685
Linc00692
Linc00853
Linc00857
Linc00863
Linc00869
Linc00881
Linc00884
Linc00886
Linc00887
Linc00888
Linc00894
Linc00910
Linc00920
Linc00921
Linc00933
Linc00941
Linc00957
Linc00963
Linc00974
Linc01022
Linc01060
Linc01067
Linc01079
Linc01089
Linc01091
Linc01096
Linc01118
Linc01124
Linc01126
Linc01127
Linc01128
Linc01132
Linc01134
Linc01135
Linc01137
Linc01140
Linc01141
Linc01146
Linc01166
Linc01182
Linc01191
Linc01220
Linc01231
Linc01238
Linc01270
Linc01271
Linc01273
Linc01285
Linc01293
Linc01297
Linc01322
Linc01337
Linc01389
Linc01391
Linc01424
Linc01426
Linc01460
Linc01476
Linc01485
Linc01521
Linc01529
Linc01547
Linc01549
Linc01560
Linc01571
Linc01578
Linc01595
Linc01607
Linc01620
Linc01627
Linc01635
Linc01659
Linc01664
Linc01672
Linc01703
Linc01714
Linc01715
Linc01716
Linc01719
Linc01730
Linc01749
Linc01767
Linc01771
Linc01775
Linc01778
Linc01780
Linc01783
Linc01786
Linc01836
Linc01843
Linc01849
Linc01881
Linc01897
Linc01900
Linc01909
Linc01932
Linc01942
Linc01943
Linc01948
Linc01952
Linc01970
Linc01976
Linc01977
Linc01990
Linc02001
Linc02004
Linc02008
Linc02021
Linc02028
Linc02029
Linc02054
Linc02055
Linc02071
Linc02084
Linc02119
Linc02168
Linc02169
Linc02175
Linc02182
Linc02204
Linc02210
Linc02210-crhr1
Linc02278
Linc02288
Linc02289
Linc02316
Linc02323
Linc02348
Linc02352
Linc02356
Linc02362
Linc02366
Linc02387
Linc02410
Linc02428
Linc02454
Linc02460
Linc02482
Linc02489
Linc02499
Linc02521
Linc02528
Linc02532
Linc02558
Linc02563
Linc02569
Linc02571
Linc02575
Linc02579
Linc02585
Linc02586
Linc02596
Linc02613
Linc02614
Linc02615
Linc02634
Linc02652
Linc-pint
Lipc
Lipe
Lipg
Liph
Lipt1
Livar
Lix1l-as1
Lkaaear1
Llgl1
Llgl2
Llph-dt
Lman1l
Lman2
Lmbrd2
Lmcd1
Lmcd1-as1
Lmln
Lmna
Lmnb1
Lmnb2
Lmntd2
Lmo2
Lmo4
Lmo7
Lmod1
Lncnef
Lnctam34a
Lnp1
Lnx1
Lonp1
Lonp2
Lonrf3
Loxl1-as1
Loxl2
Loxl3
Lpar5
Lpcat2
Lpcat3
Lpgat1-as1
Lpin1
Lpin2
Lpp
Lrch1
Lrch3
Lrfn3
Lrfn4
Lrguk
Lrig1
Lrmda
Lrp1
Lrp10
Lrp3
Lrp4-as1
Lrr1
Lrrc1
Lrrc14
Lrrc23
Lrrc27
Lrrc28
Lrrc29
Lrrc36
Lrrc37b
Lrrc42
Lrrc43
Lrrc45
Lrrc46
Lrrc49
Lrrc59
Lrrc61
Lrrc70
Lrrc71
Lrrc73
Lrrc74b
Lrrc75b
Lrrc8a
Lrrc8b
Lrrc8c
Lrrc8d
Lrrc8e
Lrrc9
Lrrcc1
Lrrfip2
Lrriq1
Lrrk1
Lrsam1
Lrtm2
Lrtomt
Lrwd1
Lsm14a
Lsm14b
Lsm2
Lsm4
Lsm6
Lsm7
Lsm8
Lsp1
Lsr
Lss
Lst1
Lta4h
Ltb4r2
Ltbp1
Ltbp3
Ltbp4
Ltbr
Lto1
Luc7l2
Luc7l3
Lxn
Ly6e
Ly6e-dt
Ly6g5c
Ly6g6c
Lyn
Lynx1-slurp2
Lypd2
Lypd3
Lypla2
Lyplal1
Lyrm1
Lyrm7
Lyz
Lzic
Lztr1
Lzts2
Mab21l3
Macf1
Maco1
Macrod1
Mad1l1
Mad2l1bp
Madcam1
Maea
Maf1
Maff
Mafg-dt
Mafk
Mag
Maged1
Magi2
Magi2-as3
Magi3
Maip1
Majin
Mak16
Malat1
Malsu1
Malt1
Mamdc4
Mamstr
Man1a2
Man1b1
Man1b1-dt
Man1c1
Man2a1
Man2a2
Man2b2
Manbal
Maneal
Manf
Mansc1
Map1a
Map1lc3b
Map1s
Map2k1
Map2k3
Map2k4
Map2k5
Map2k7
Map3k10
Map3k13
Map3k14-as1
Map3k19
Map3k20
Map3k2-dt
Map3k3
Map3k4
Map3k8
Map4k1
Map4k2
Map4k3-dt
Map4k4
Map4k5
Map7d1
Mapk12
Mapk13
Mapk14
Mapk15
Mapk1ip1l
Mapk3
Mapk6
Mapk6-dt
Mapk7
Mapk8
Mapk8ip1
Mapk8ip3
Mapkap1
Mapkapk3
Mapkapk5
Mapkbp1
Mapre2
Mapre3
Mapt
Mapt-it1
March10
March2
March6
March7
March9
Marf1
Mark2
Mark3
Mark4
Mars
Mars2
Marveld2
Marveld3
Masp2
Mast1
Mast3
Mastl
Mat2a
Mat2b
Matk
Matn1-as1
Matr3
Mau2
Mavs
Maz
Mbd1
Mbd3l1
Mbd5
Mbd6
Mblac1
Mbnl1
Mbnl2
Mboat7
Mbtps1
Mbtps2
Mc1r
Mc3r
Mc5r
Mccc2
Mcf2l
Mcf2l2
Mcl1
Mcm10
Mcm2
Mcm3ap-as1
Mcm4
Mcm5
Mcm7
Mcm8
Mcoln1
Mcph1
Mcrip1
Mcrip2
Mctp2
Mcts1
Mcts2p
Mcu
Mcub
Mdh2
Mdk
Mdm2
Mdm4
Mdp1
Mds2
Me2
Mea1
Meak7
Mecom
Mecp2
Mecr
Med1
Med11
Med12
Med12l
Med14
Med15
Med15p9
Med17
Med18
Med21
Med24
Med25
Med28
Med29
Med9
Mef2a
Megf6
Megf8
Meig1
Meiob
Meis1
Meis2
Meis3
Melk
Meltf
Men1
Mep1a
Mepce
Mertk
Mest
Mestit1
Met
Metap1
Metap1d
Metap2
Metrn
Mettl14
Mettl14-dt
Mettl15
Mettl16
Mettl17
Mettl21a
Mettl22
Mettl23
Mettl25
Mettl27
Mettl2a
Mettl2b
Mettl3
Mettl7b
Mettl9
Mfap3
Mff
Mfge8
Mfn1
Mfn2
Mfng
Mfrp
Mfsd1
Mfsd11
Mfsd12
Mfsd13a
Mfsd14b
Mfsd2a
Mfsd2b
Mfsd3
Mfsd4a
Mfsd4b
Mfsd5
Mga
Mgat1
Mgat2
Mgat3
Mgat4b
Mgat5
Mgat5b
Mgme1
Mgrn1
Mgst1
Mgst2
Mgst3
Mhencr
Mia2
Mia3
Miat
Mib1
Mib2
Mica
Mical2
Micall2
Micb
Micos10
Micos10-nbl1
Micu3
Mid1ip1
Mid1ip1-as1
Midn
Mief1
Mief2
Mier1
Mif
Mif4gd
Mif-as1
Miga1
Miga2
Miip
Mimt1
Mincr
Mindy2
Mink1
Minpp1
Mios
Mip
Mipepp3
Mipol1
Mir100hg
Mir101-2
Mir106b
Mir1181
Mir1185-1
Mir1199
Mir1224
Mir1229
Mir1243
Mir1257
Mir1260b
Mir1281
Mir1282
Mir1292
Mir1306
Mir130a
Mir130b
Mir1322
Mir138-2
Mir141
Mir145
Mir1469
Mir146b
Mir148a
Mir151b
Mir152
Mir1538
Mir1539
Mir17
Mir17hg
Mir181c
Mir1825
Mir18a
Mir1908
Mir1915
Mir193a
Mir193bhg
Mir194-2hg
Mir19a
Mir200a
Mir200c
Mir200chg
Mir20a
Mir210
Mir2110
Mir212
Mir22
Mir2276
Mir2277
Mir22hg
Mir25
Mir26a1
Mir26b
Mir2861
Mir29a
Mir29b1
Mir29b2chg
Mir300
Mir301b
Mir3131
Mir3142hg
Mir3150bhg
Mir3153
Mir3175
Mir3176
Mir3178
Mir3179-1
Mir3180-3
Mir3180-4
Mir3180-5
Mir3181
Mir3184
Mir3188
Mir3189
Mir3190
Mir3191
Mir3193
Mir3195
Mir3199-1
Mir3199-2
Mir320a
Mir33b
Mir342
Mir345
Mir34ahg
Mir3609
Mir3610
Mir3615
Mir3618
Mir3650
Mir3652
Mir3655
Mir3661
Mir3677
Mir3678
Mir3680-2
Mir3917
Mir3928
Mir3939
Mir3960
Mir3976hg
Mir422a
Mir423
Mir425
Mir4258
Mir429
Mir4323
Mir4421
Mir4429
Mir4434
Mir4435-2hg
Mir4437
Mir4442
Mir4443
Mir4448
Mir4453
Mir4453hg
Mir4470
Mir4479
Mir4488
Mir4492
Mir449c
Mir4505
Mir4513
Mir4515
Mir4519
Mir4521
Mir4523
Mir4638
Mir4651
Mir4655
Mir4665
Mir4687
Mir4707
Mir4712
Mir4726
Mir4727
Mir4738
Mir4741
Mir4756
Mir4757
Mir4761
Mir4781
Mir4785
Mir484
Mir497hg
Mir4999
Mir5001
Mir5003
Mir5088
Mir5090
Mir5091
Mir5092
Mir5093
Mir5187
Mir5188
Mir5189
Mir5197
Mir544b
Mir548ak
Mir548al
Mir548at
Mir548au
Mir548aw
Mir548n
Mir548o
Mir5587
Mir564
Mir5696
Mir5703
Mir5707
Mir5708
Mir5787
Mir589
Mir600
Mir6070
Mir6076
Mir6081
Mir6084
Mir6089
Mir611
Mir6125
Mir615
Mir629
Mir632
Mir638
Mir639
Mir6500
Mir6506
Mir6508
Mir6514
Mir6515
Mir6516
Mir658
Mir661
Mir6732
Mir6743
Mir6774
Mir6777
Mir6784
Mir6787
Mir6789
Mir6791
Mir6795
Mir6809
Mir6818
Mir6819
Mir6823
Mir6834
Mir6845
Mir6847
Mir6848
Mir6851
Mir6853
Mir6854
Mir6864
Mir6865
Mir6867
Mir6872
Mir6876
Mir6879
Mir7107
Mir7-3
Mir7-3hg
Mir759
Mir762hg
Mir769
Mir7703
Mir7706
Mir7854
Mir7973-1
Mir7973-2
Mir8064
Mir8072
Mir8078
Mir92b
Mir93
Mir9-3hg
Mirlet7a1hg
Mis12
Misp3
Mitf
Mkln1
Mkrn2
Mkx
Mlec
Mlf1
Mlh1
Mlip
Mllt10
Mllt6
Mlnr
Mlph
Mlst8
Mlx
Mlxip
Mmaa
Mmachc
Mmp11
Mmp20
Mmp28
Mnat1
Mnd1
Mnx1
Mnx1-as1
Mob1b
Mob4
Mogat1
Mok
Mon1a
Mon1b
Mon2
Morc2-as1
Morc3
Morf4l1
Morf4l2-as1
Morf4l2p1
Morn1
Morn2
Mosmo
Mospd2
Mospd3
Mov10
Mov10l1
Mpdu1
Mpg
Mphosph10
Mphosph9
Mpi
Mpig6b
Mpl
Mpnd
Mpp6
Mpp7-dt
Mppe1
Mprip
Mpst
Mpv17
Mpv17l
Mpv17l2
Mpzl1
Mras
Mrfap1
Mrgprg
Mrgprg-as1
Mrgprx4
Mri1
Mrm1
Mrm2
Mrm3
Mrnip
Mroh1
Mroh3p
Mroh7
Mrpl1
Mrpl10
Mrpl15
Mrpl15p1
Mrpl18
Mrpl19
Mrpl2
Mrpl20
Mrpl20-as1
Mrpl22
Mrpl30
Mrpl32
Mrpl33
Mrpl34
Mrpl35
Mrpl35p4
Mrpl37
Mrpl4
Mrpl40
Mrpl42
Mrpl43
Mrpl45
Mrpl48
Mrpl49
Mrpl52
Mrpl54
Mrpl58
Mrps11
Mrps12
Mrps16
Mrps17
Mrps18b
Mrps18c
Mrps2
Mrps21
Mrps22
Mrps25
Mrps27
Mrps31p4
Mrps35
Mrps6
Mrps7
Mrrf
Mrs2
Mrtfb
Mrto4
Mrvi1-as1
Msantd3
Msh2
Msh3
Msh5
Msh5-sapcd1
Msh6
Msi2
Msl1
Msl3
Msmb
Msmo1
Msrb1
Msrb3
Mst1p2
Msto1
Msto2p
Mt1cp
Mt1e
Mt1f
Mt1h
Mt1x
Mt2a
Mt2p1
Mta1
Mta2
Mtap
Mtapp2
Mtbp
Mtch2
Mtcl1
Mtco1p12
Mtco1p28
Mtco1p30
Mtco1p31
Mtco2p30
Mtco3p12
Mtdh
Mterf2
Mterf4
Mtf2
Mtfp1
Mtfr1
Mtfr1l
Mtg1
Mtg2
Mthfd1
Mthfd1l
Mthfd2
Mthfd2l
Mthfr
Mtm1
Mtmr1
Mtmr11
Mtmr12
Mtmr14
Mtmr2
Mtmr3
Mtmr7
Mtmr9
Mtr
Mtrex
Mtrf1
Mtrr
Mtss1
Mttp
Mturn
Mtx1
Mtx2
Muc20-ot1
Muc3a
Mus81
Mvb12a
Mvb12b
Mvd
Mvk
Mvp
Mx1
Mxd1
Mxd3
Mxi1
Mxra7
Myadm
Mybbp1a
Mybl2
Mybpc1
Mybph
Myc
Mycbp2-as1
Mycl
Mycn
Mycnos
Myd88
Mydgf
Myeov
Myh14
Myh9
Myl12a
Myl12b
Myl3
Myl5
Myl6
Myl6b
Myl6bp1
Mylip
Mylk-as1
Mylpf
Mynn
Myo10
Myo15a
Myo15b
Myo18b
Myo19
Myo1b
Myo1c
Myo1f
Myo1g
Myo1h
Myo5c
Myo7a
Myo9b
Myom1
Myrf
Mysm1
Myt1
Mzb1
Mzf1-as1
Mzt2b
N4bp2l2
NA
Naa15
Naa16
Naa20
Naa30
Naa35
Naa38
Naa40
Naa60
Naaa
Nab1
Nab2
Nabp1
Nabp2
Naca4p
Nadk
Nadsyn1
Nagk
Naglu
Nagpa
Nagpa-as1
Nags
Nanos1
Nanos2
Nans
Napa-as1
Napg
Napsa
Napsb
Narf
Nasp
Nat1
Nat10
Nat14
Nat16
Nat8l
Nat9
Nav2
Nav2-as3
Nav3
Naxd
Nbea
Nbeal1
Nbeal2
Nbl1
Nbpf12
Nbpf26
Nbpf3
Nbr1
Nbr2
Ncan
Ncapd2
Ncapd2p1
Ncapd3
Ncapg
Ncapg2
Ncaph
Ncaph2
Ncbp1
Ncbp2-as1
Ncbp2l
Ncdn
Ncf1c
Ncf4-as1
Nck1
Ncln
Ncoa1
Ncoa3
Ncoa7
Ncor1
Ncor2
Ncr3lg1
Ncstn
Ndc80
Nde1
Ndel1
Ndfip1
Ndfip2
Ndor1
Ndp
Ndp-as1
Ndrg2
Ndrg3
Ndrg4
Ndufa11
Ndufa13
Ndufa3
Ndufa4l2
Ndufa6-dt
Ndufa7
Ndufa9
Ndufaf2
Ndufaf3
Ndufaf4p1
Ndufaf5
Ndufaf6
Ndufaf7
Ndufaf8
Ndufb10
Ndufb2
Ndufb3
Ndufb4p4
Ndufb5
Ndufb6
Ndufb9
Ndufc1
Ndufc2
Ndufs2
Ndufs3
Ndufs4
Ndufs5
Ndufs6
Ndufs7
Ndufs8
Ndufv1
Ndufv2
Ndufv3
Neat1
Necab2
Necap1
Necap2
Nectin2
Nectin3
Nedd1
Nedd4l
Nedd8
Nedd8-mdp1
Nedd9
Nefh
Neil1
Neil2
Neil3
Nek10
Nek11
Nek4
Nek6
Nek7
Nek9
Nelfb
Nelfcd
Nelfe
Nemp1
Net1
Neu3
Neu4
Neurl1
Neurl1b
Neurl4
Nf1
Nf2
Nfat5
Nfatc2ip
Nfatc3
Nfatc4
Nfe2l1
Nfia
Nfix
Nfkb1
Nfkb2
Nfkbia
Nfkbib
Nfkbie
Nfkbil1
Nfkbiz
Nfx1
Nfya
Nfyc
Ngdn
Ngfr
Ngrn
Nhej1
Nhlrc3
Nhlrc4
Nhsl1
Nicn1
Nif3l1
Nifk-as1
Ninj1
Nip7
Nip7p1
Nipa1
Nipa2
Nipal1
Nipal3
Nipbl
Nipbl-dt
Nipsnap1
Nipsnap2
Nipsnap3b
Nisch
Nit1
Nit2
Nkain1
Nkain2
Nkain4
Nkapd1
Nkd1
Nkiras2
Nktr
Nlgn2
Nlgn4y
Nlk
Nln
Nlrc5
Nlrp1
Nlrp11
Nlrp12
Nlrp14
Nlrx1
Nmb
Nmd3
Nme1
Nme1-nme2
Nme2
Nme4
Nmnat1
Nmral1
Nmt1
Nmt2
Nnt
Noc4l
Noct
Nodal
Nol11
Nol12
Nol4l
Nol7
Nolc1
Nomo1
Nomo2
Nomo3
Nono
Nop14
Nop14-as1
Nop2
Nop53
Nop56
Nop58
Nop9
Nos1ap
Nos3
Notch2
Notch2p1
Notch3
Noxa1
Npas1
Npas4
Npc1
Npepps
Nphp3-as1
Npipb9
Npm1
Npm1p32
Npm2
Npm3
Nppa
Nppc
Npr2
Nprl3
Npw
Nqo1
Nqo2
Nr1d2
Nr1h2
Nr1h3
Nr1h4
Nr2c2
Nr2e1
Nr2f1
Nr2f2
Nr2f2-as1
Nr3c1
Nr4a1
Nr4a3
Nrbf2
Nrbp1
Nrbp2
Nrcam
Nrf1
Nrgn
Nrip3
Nrn1l
Nrp1
Nrsn1
Nrsn2
Nrtn
Nsa2
Nsd2
Nsdhl
Nsg2
Nsmce1
Nsmce1-dt
Nsmce2
Nsrp1
Nsun3
Nsun4
Nsun5p2
Nsun6
Nt5c
Nt5c2
Nt5cp1
Nt5cp2
Nt5dc1
Nt5e
Nt5m
Ntf6b
Nthl1
Ntmt1
Ntpcr
Ntrk1
Nuak2
Nub1
Nubp1
Nubp2
Nubpl
Nucb1
Nucb2
Nudc
Nudt1
Nudt13
Nudt16
Nudt16l1
Nudt17
Nudt19
Nudt2
Nudt22
Nudt4
Nudt7
Nudt9
Nuf2
Numb
Nup107
Nup188
Nup205
Nup210l
Nup214
Nup35
Nup50
Nup58
Nup85
Nup93
Nupl2
Nupr1
Nusap1
Nutf2
Nutf2p2
Nutm1
Nutm2a-as1
Nxf1
Nxnl1
Nxpe3
Nxph3
Nxt2
Nyap2
Oaf
Oard1
Oas1
Oas3
Oat
Oaz1
Oaz2
Oaz3
Obsl1
Oca2
Ocel1
Ociad1
Ocrl
Odc1-dt
Odf2
Odf3b
Odf3l2
Odr4
Ofd1
Oga
Ogdh
Ogfod1
Ogfod2
Ogfod3
Ogfr
Ogfrp1
Ogg1
Ogt
Oip5-as1
Oit3
Olfm1
Olfml3
Oosp1p2
Opa1
Oprl1
Oprm1
Optn
Or2a14
Or52k3p
Or6e1p
Or7e122p
Or7e14p
Or7e47p
Orai1
Orai2
Orc3
Orc4
Orc6
Orm1
Ormdl2
Ormdl3
Os9
Osbp2
Osbpl2
Osbpl5
Osbpl6
Osbpl9
Oscp1
Oser1-dt
Osgepl1-as1
Osgin1
Osgin2
Osm
Osmr
Osr1
Osr2
Ostc
Otof
Otop1
Otop2
Otp
Otub1
Otub2
Otud1
Otud4
Otud6b
Otulin
Otx1
Ovgp1
Oxa1l
Oxnad1
Oxr1
Oxsm
Oxsr1
P2rx3
P2rx4
P2rx5
P2rx6
P2ry2
P2ry6
P3h1
P3h2
P3h2-as1
P3h4
P4ha2
P4htm
Pa2g4
Paaf1
Pabpc1
Pabpc1l
Pabpc4
Pabpn1
Pacrg
Pacrg-as3
Pacrgl
Pacs1
Pacs2
Pacsin2
Pacsin3
Pafah1b1
Pafah1b2
Pafah1b3
Pag1
Pah
Paics
Paip2
Pak2
Pak4
Palld
Palm
Palmd
Pam
Pam16
Pan2
Pank2
Panx1
Papola
Papolg
Paqr4
Paqr7
Paqr9-as1
Pard3-as1
Pard6a
Pard6b
Pard6g-as1
Park7
Parp10
Parp14
Parp2
Parp3
Parpbp
Pask
Patj
Patl2
Pax8-as1
Paxbp1-as1
Paxip1-as2
Paxx
Pbdc1
Pbx1
Pbx3
Pbx4
Pc
Pca3
Pcat1
Pcat14
Pcat6
Pcat7
Pcbd2
Pcbp1-as1
Pcbp2
Pcca
Pccb
Pcdh8
Pcdhb13
Pcdhb6
Pcdhgb1
Pced1b
Pcf11
Pcgf1
Pcgf2
Pcgf3
Pcgf5
Pcif1
Pck1
Pck2
Pclaf
Pcm1
Pcmt1
Pcmtd2
Pcna
Pcnp
Pcnt
Pcnx1
Pcnx3
Pcnx4
Pcolce
Pcolce2
Pcolce-as1
Pcoth
Pcp2
Pcsk6
Pcsk6-as1
Pcsk7
Pcsk9
Pctp
Pcyox1
Pcyox1l
Pcyt2
Pdcd11
Pdcd2l
Pdcd5
Pdcd6
Pdcd6ip
Pdcd6ipp2
Pdcl3
Pde12
Pde3b
Pde4c
Pde4dip
Pde8a
Pde9a
Pdgfb
Pdgfrb
Pdha1p1
Pdia3
Pdia3p1
Pdia5
Pdik1l
Pdk1
Pdk2
Pdk3
Pdlim1
Pdlim2
Pdlim3
Pdlim5
Pdlim7
Pdp1
Pdp2
Pdpk1
Pdpr
Pds5b
Pdss1
Pdxdc1
Pdxdc2p
Pdxk
Pdzd7
Pdzrn3-as1
Pear1
Pebp1
Peg10
Peli1
Per2
Per3
Pes1
Pet100
Pex11a
Pex11b
Pex14
Pex26
Pex3
Pex5
Pex6
Pfas
Pfdn1
Pfdn4
Pfdn5
Pfdn6
Pfkfb2
Pfkfb3
Pfkfb4
Pfkl
Pfkm
Pgam1
Pgam5
Pgap2
Pgap3
Pgbd1
Pgc
Pgd
Pgk1
Pgm1
Pgm2
Pgpep1
Pgrmc1
Pgs1
Phactr2
Phactr4
Phax
Phb
Phb2
Phc1
Phc2
Phf1
Phf10
Phf11
Phf12
Phf13
Phf20l1
Phf21a
Phf23
Phf6
Phf7
Phgdh
Phkb
Phkg1
Phkg2
Phldb1
Phldb2
Phospho2
Phpt1
Phrf1
Phtf2
Phyh
Phyhd1
Phyhip
Phyhipl
Pi4k2a
Pi4ka
Pi4kb
Pias1
Pias4
Pibf1
Pick1
Pidd1
Pif1
Pifo
Pigb
Pigg
Pigl
Pigq
Pigr
Pigs
Pigt
Pigv
Pigw
Pigx
Pigy-dt
Pih1d3
Pik3c2a
Pik3c3
Pik3ca
Pik3ip1-as1
Pik3r1
Pik3r2
Pikfyve
Pim1
Pim2
Pim3
Pimreg
Pin1
Pinlyp
Pip4k2a
Pip4k2c
Pip5k1a
Pip5k1b
Pip5kl1
Pipox
Pithd1
Pitpna
Pitpna-as1
Pitpnc1
Pitx3
Piwil2
Pjvk
Pkd1l2
Pkd2
Pkd2l1
Pkdcc
Pkib
Pkig
Pkm
Pkmyt1
Pkn1
Pkn2
Pknox1
Pknox2
Pkp2
Pkp3
Pkp4
Pla2g12ap1
Pla2g15
Pla2g16
Pla2g1b
Pla2g2a
Pla2g2e
Pla2g4c
Pla2g4d
Pla2g4e-as1
Pla2g4f
Pla2g6
Plagl1
Plat
Plcb1
Plcb2
Plcb3
Plcd3
Plcg1
Plcg2
Plch2
Plcl1
Plcxd1
Plcxd2
Plcxd2-as1
Pld2
Pld3
Plekha2
Plekha3
Plekha4
Plekha8
Plekhb1
Plekhb2
Plekhf2
Plekhg2
Plekhg4
Plekhg5
Plekhg6
Plekhh1
Plekhh2
Plekhj1
Plekhm3
Plekho1
Plekho2
Plin3
Plin5
Plk1
Plk3
Plk4
Plod1
Plod3
Plpbp
Plpp3
Plpp5
Plpp6
Plpp7
Plppr1
Pls1
Pls3
Plscr1
Plxna3
Plxnb2
Plxnb3
Plxnc1
Plxnd1
Pmepa1
Pml
Pmm1
Pmm2
Pmp22
Pmpca
Pmpcb
Pms1
Pms2cl
Pnck
Pnkd
Pnkp
Pnmt
Pno1
Pnp
Pnpla2
Pnpla3
Pnpla5
Pnpla6
Pnpla8
Pnpo
Pnrc1
Pnrc2
Poc1b-as1
Podxl
Pofut1
Pogk
Poglut1
Pola1
Pola2
Polb
Pold1
Pold3
Pold4
Poldip2
Poldip3
Pole2
Pole3
Pole4
Polg
Polh
Poli
Polk
Poln
Polr1b
Polr1c
Polr1d
Polr1e
Polr2a
Polr2b
Polr2c
Polr2f
Polr2g
Polr2h
Polr2k
Polr2m
Polr3a
Polr3b
Polr3c
Polr3d
Polr3e
Polr3f
Polr3g
Polr3gl
Polr3k
Pom121
Pomk
Pomp
Pomt1
Pomt2
Pop1
Pop4
Pop7
Por
Porcn
Pot1-as1
Pou2af1
Pou2f1
Pou2f2
Pou2f3
Pou4f2
Pou6f2
Ppa2
Ppan
Ppan-p2ry11
Ppard
Ppargc1a
Ppargc1b
Ppcdc
Ppcs
Ppef1
Ppfia1
Ppfia3
Ppfia4
Ppfibp2
Pphln1
Ppia
Ppiap25
Ppiap3
Ppiap35
Ppiap4
Ppiap68
Ppif
Ppig
Ppih
Ppil2
Ppip5k2
Ppm1a
Ppm1b
Ppm1g
Ppm1k-dt
Ppm1m
Ppm1n
Ppme1
Ppox
Ppp1cb
Ppp1r10
Ppp1r11
Ppp1r14a
Ppp1r15a
Ppp1r16a
Ppp1r1b
Ppp1r1c
Ppp1r21
Ppp1r26
Ppp1r26-as1
Ppp1r27
Ppp1r32
Ppp1r37
Ppp1r3e
Ppp1r3f
Ppp1r3g
Ppp1r7
Ppp1r8
Ppp1r9a
Ppp2r1a
Ppp2r1b
Ppp2r2a
Ppp2r2c
Ppp2r5b
Ppp2r5c
Ppp2r5d
Ppp3cb-as1
Ppp3cc
Ppp4c
Ppp4r1
Ppp4r1l
Ppp4r2
Ppp5c
Ppp6r1
Ppp6r2
Ppp6r3
Pprc1
Ppt1
Ppt2
Ppt2-egfl8
Ppwd1
Ppy
Pqbp1
Pqlc1
Pqlc2
Pqlc3
Prcc
Prcd
Prdm11
Prdm16
Prdm2
Prdm8
Prdx1
Prdx2
Prdx4
Prdx5
Prdx6
Prelid1
Prelid3a
Prelid3b
Prepl
Prf1
Prickle1
Prickle4
Prim2
Primpol
Prkab1
Prkaca
Prkacb
Prkar1a
Prkar2a-as1
Prkca
Prkca-as1
Prkcd
Prkce
Prkcg
Prkch
Prkcq-as1
Prkcsh
Prkcz
Prkrip1
Prky
Prmt1
Prmt2
Prmt3
Prmt6
Prmt7
Prnp
Proc
Proca1
Procr
Prom1
Prorsd1p
Proser3
Prox1
Proz
Prpf18
Prpf19
Prpf3
Prpf31
Prpf38a
Prpf38b
Prpf39
Prpf4
Prpf40b
Prpf4b
Prpf8
Prps1
Prps2
Prpsap2
Prr11
Prr13
Prr14
Prr15
Prr26
Prr29
Prr3
Prr5
Prr5-arhgap8
Prr7
Prrc2a
Prrc2b
Prrg1
Prrg2
Prrt1b
Prrt2
Prrt3
Prrt3-as1
Prss30p
Prss48
Prtn3
Prune1
Prx
Prxl2a
Prxl2b
Prxl2c
Psca
Psd
Psd4
Psen1
Psenen
Psma3
Psma3-as1
Psma4
Psma6
Psma7
Psmb10
Psmb3
Psmb4
Psmb6
Psmb8
Psmb8-as1
Psmb9
Psmc1
Psmc2
Psmc4
Psmc5
Psmc6
Psmd1
Psmd11
Psmd13
Psmd14
Psmd2
Psmd3
Psmd4
Psmd7
Psmd8
Psmd9
Psme1
Psme2
Psme2p2
Psme3
Psmf1
Psmg3-as1
Psmg4
Psors1c1
Psrc1
Pstk
Pstpip1
Ptar1
Ptbp1
Ptbp2
Ptcd1
Ptcd3
Ptch2
Ptchd3p2
Ptdss1
Ptdss2
Pten
Ptgds
Ptger4p2
Ptges
Ptges2
Ptk2
Ptk2b
Ptk7
Ptma
Ptms
Ptov1
Ptp4a2
Ptpa
Ptpdc1
Ptpmt1
Ptpn1
Ptpn11
Ptpn12
Ptpn18
Ptpn2
Ptpn22
Ptpn23
Ptpn2p1
Ptpn4
Ptpn6
Ptpra
Ptprf
Ptprg
Ptprh
Ptprj-as1
Ptprk
Ptprm
Ptprvp
Ptrh1
Pts
Pttg1
Pttg1ip
Puf60
Pum1
Pura
Purpl
Pus1
Pusl1
Pvr
Pvrig
Pwp1
Pwp2
Pwwp2b
Pwwp3a
Pxk
Pxmp2
Pxn-as1
Pyroxd1
Pyy3
Qars
Qki
Qpctl
Qrich1
Qrsl1
Qsox1
Qsox2
Qtrt1
Qtrt2
R3hcc1
R3hcc1l
R3hdm1
R3hdm2
Rab10
Rab11a
Rab11b
Rab11b-as1
Rab11fip3
Rab11fip4
Rab11fip5
Rab12
Rab14
Rab15
Rab18
Rab1a
Rab21
Rab22a
Rab25
Rab26
Rab2a
Rab30-as1
Rab31
Rab33b
Rab36
Rab37
Rab3d
Rab3il1
Rab40c
Rab42
Rab4a
Rab4b
Rab4b-egln2
Rab5a
Rab5b
Rab5if
Rab7a
Rab8a
Rab8b
Rab9a
Rabac1
Rabep1
Rabepk
Rabgap1
Rabgap1l
Rabgef1
Rabggtb
Rabl2a
Rabl2b
Rabl3
Rabl6
Rac1
Rac2
Rac3
Rack1
Rad17
Rad18
Rad21-as1
Rad21l1
Rad23a
Rad23b
Rad50
Rad51
Rad51ap1
Rad51b
Rad51c
Rad54b
Rad54l
Rad9a
Rad9b
Radil
Radx
Rae1
Rag1
Rag2
Rai1
Rai14
Rala
Ralb
Ralgapa1
Ralgapa1p1
Ralgapb
Ralgds
Ralgps1
Ralgps2
Raly
Ramp1
Ran
Ranbp1
Ranbp2
Ranbp3l
Rangrf
Rap1b
Rap1gap2
Rap1gds1
Rap2a
Rap2b
Rap2c
Rap2c-as1
Rapgef1
Rapgef2
Rapgef4
Rapgef5
Rapsn
Rara
Rarg
Rarres2p1
Rarres2p2
Rars
Rasa1
Rasa2
Rasa4
Rasal1
Rasal2
Rasal3
Rasgef1c
Rasgrf1
Rasgrp2
Rasip1
Rasl10a
Rasl10b
Rasl11a
Rasl12
Rassf1
Rassf10
Rassf1-as1
Rassf3
Rassf4
Rassf5
Rassf6
Rassf7
Raver1
Rb1
Rbak
Rbak-rbakdn
Rbbp4
Rbbp6
Rbbp8
Rbck1
Rbfa
Rbfox3
Rbl2
Rbm14
Rbm14-rbm4
Rbm17
Rbm23
Rbm25
Rbm26-as1
Rbm3
Rbm33
Rbm39
Rbm4
Rbm42
Rbm45
Rbm47
Rbm48
Rbm5
Rbm6
Rbm7
Rbm8a
Rbms1
Rbmx2
Rbp4
Rbp5
Rbpj
Rbpms
Rbpmslp
Rbx1
Rcan1
Rcan3
Rcc1
Rcc2
Rcc2-as1
Rccd1
Rce1
Rcl1
Rcn1
Rcn2
Rcor3
Rcsd1
Rdh10
Rdh13
Rdh5
Rdm1p5
Rdx
Recql4
Recql5
Reep1
Reep4
Reep6
Rel
Rela
Relb
Relch
Rell2
Relt
Renbp
Repin1
Reps2
Rer1
Rere-as1
Resf1
Rest
Retreg2
Retreg3
Rev3l
Rex1bd
Rexo1
Rexo2
Rexo4
Rexo5
Rf00003
Rf00004
Rf00012
Rf00015
Rf00017
Rf00019
Rf00024
Rf00026
Rf00066
Rf00091
Rf00096
Rf00100
Rf00134
Rf00150
Rf00156
Rf00263
Rf00283
Rf00285
Rf00322
Rf00345
Rf00401
Rf00407
Rf00411
Rf00415
Rf00424
Rf00554
Rf00560
Rf00568
Rf00591
Rf00601
Rf01210
Rf01225
Rf01882
Rf01909
Rf01928
Rf01955
Rf01956
Rf01957
Rf01975
Rf02101
Rf02116
Rf02118
Rf02124
Rf02125
Rf02126
Rf02148
Rf02149
Rf02156
Rf02157
Rf02158
Rf02174
Rf02175
Rf02176
Rf02187
Rf02188
Rf02196
Rf02198
Rf02216
Rf02217
Rf02220
Rf02271
Rfc3
Rfc5
Rfesd
Rflna
Rfpl1s
Rfwd3
Rfx3-as1
Rfx5
Rfxank
Rfxap
Rgl1
Rgl3
Rgmb
Rgn
Rgp1
Rgs10
Rgs12
Rgs14
Rgs17
Rgs2
Rgs20
Rgs3
Rgs4
Rgs9
Rgs9bp
Rgsl1
Rhbdd1
Rhbdd2
Rhbdf2
Rhbg
Rhebl1
Rhno1
Rhoa
Rhob
Rhobtb2
Rhobtb3
Rhoc
Rhod
Rhof
Rhoh
Rhoj
Rhoq
Rhoqp1
Rhot1
Rhot2
Rhpn1
Ribc1
Ribc2
Ric1
Ric8a
Rif1
Rimkla
Rin1
Rin2
Ring1
Rint1
Riok1
Riok2
Riok3
Riox1
Ripk1
Ripk2
Ripor1
Ripor2
Ripor3
Rita1
Rmc1
Rmdn2
Rmi1
Rmi2
Rmnd5b
Rmrp
Rn7sk
Rn7skp114
Rn7skp127
Rn7skp130
Rn7skp175
Rn7skp202
Rn7skp223
Rn7skp242
Rn7skp249
Rn7skp272
Rn7skp276
Rn7skp49
Rn7skp8
Rn7skp92
Rn7sl1
Rn7sl105p
Rn7sl132p
Rn7sl160p
Rn7sl181p
Rn7sl2
Rn7sl3
Rn7sl346p
Rn7sl354p
Rn7sl369p
Rn7sl382p
Rn7sl402p
Rn7sl403p
Rn7sl441p
Rn7sl445p
Rn7sl45p
Rn7sl477p
Rn7sl505p
Rn7sl513p
Rn7sl523p
Rn7sl543p
Rn7sl581p
Rn7sl600p
Rn7sl605p
Rn7sl63p
Rn7sl645p
Rn7sl652p
Rn7sl66p
Rn7sl674p
Rn7sl684p
Rn7sl688p
Rn7sl736p
Rn7sl743p
Rn7sl745p
Rn7sl784p
Rn7sl788p
Rn7sl794p
Rn7sl811p
Rn7sl832p
Rna5s12
Rna5s6
Rna5sp121
Rna5sp130
Rna5sp18
Rna5sp19
Rna5sp21
Rna5sp351
Rna5sp382
Rna5sp387
Rna5sp397
Rna5sp440
Rna5sp473
Rna5sp60
Rnase4
Rnaseh1-as1
Rnaseh2a
Rnaseh2b
Rnasek
Rnasek-c17orf49
Rnd2
Rnf10
Rnf11
Rnf111
Rnf114
Rnf121
Rnf123
Rnf13
Rnf130
Rnf133
Rnf138
Rnf139
Rnf14
Rnf144b
Rnf146
Rnf151
Rnf157
Rnf157-as1
Rnf166
Rnf181
Rnf185
Rnf187
Rnf19a
Rnf20
Rnf207
Rnf208
Rnf212
Rnf214
Rnf216p1
Rnf220
Rnf227
Rnf24
Rnf26
Rnf2p1
Rnf31
Rnf34
Rnf4
Rnf40
Rnf41
Rnf43
Rnf6p1
Rnf8
Rnft2
Rnmt
Rnpc3
Rnpep
Rnpepl1
Rnps1
Rnu11
Rnu1-1
Rnu1-103p
Rnu1-117p
Rnu1-120p
Rnu12
Rnu1-59p
Rnu1-85p
Rnu1-8p
Rnu2-17p
Rnu2-27p
Rnu2-2p
Rnu2-51p
Rnu2-63p
Rnu4-1
Rnu4-2
Rnu4-27p
Rnu4-30p
Rnu4-63p
Rnu4-8p
Rnu4atac
Rnu5a-1
Rnu5a-8p
Rnu5b-1
Rnu5d-1
Rnu5e-1
Rnu5e-4p
Rnu5e-6p
Rnu5f-1
Rnu6-1
Rnu6-1005p
Rnu6-1025p
Rnu6-103p
Rnu6-1079p
Rnu6-1106p
Rnu6-1128p
Rnu6-1137p
Rnu6-1148p
Rnu6-1273p
Rnu6-1276p
Rnu6-1283p
Rnu6-1305p
Rnu6-1311p
Rnu6-131p
Rnu6-196p
Rnu6-199p
Rnu6-2
Rnu6-20p
Rnu6-212p
Rnu6-218p
Rnu6-237p
Rnu6-299p
Rnu6-405p
Rnu6-431p
Rnu6-450p
Rnu6-481p
Rnu6-506p
Rnu6-510p
Rnu6-526p
Rnu6-564p
Rnu6-600p
Rnu6-611p
Rnu6-678p
Rnu6-7
Rnu6-708p
Rnu6-722p
Rnu6-728p
Rnu6-73p
Rnu6-740p
Rnu6-8
Rnu6-817p
Rnu6-842p
Rnu6-845p
Rnu6-859p
Rnu6-880p
Rnu6-881p
Rnu6-882p
Rnu6-927p
Rnu6-92p
Rnu6-988p
Rnu6-992p
Rnu6atac
Rnu7-1
Rnu7-160p
Rnu7-176p
Rnu7-194p
Rnu7-19p
Rnu7-27p
Rnu7-29p
Rnu7-94p
Rnu7-97p
Rnvu1-14
Rnvu1-15
Rnvu1-19
Rnvu1-3
Rnvu1-6
Rny1
Rny1p5
Rny1p6
Rny3
Rny3p16
Rny4
Rny4p10
Ro60
Robo3
Robo4
Rock1p1
Rogdi
Rom1
Romo1
Ropn1
Ropn1l
Ror1
Rora-as1
Rpa1
Rpain
Rparp-as1
Rpe
Rpel1
Rpf1
Rpf2
Rpgrip1
Rph3a
Rph3al
Rpl10
Rpl10a
Rpl10p15
Rpl11
Rpl12p14
Rpl12p28
Rpl12p41
Rpl13
Rpl13a
Rpl13p5
Rpl14
Rpl15
Rpl17
Rpl18a
Rpl19
Rpl21
Rpl21p42
Rpl21p6
Rpl22
Rpl22p11
Rpl23a
Rpl23ap12
Rpl23ap19
Rpl23ap70
Rpl23ap82
Rpl26
Rpl26l1
Rpl27
Rpl27a
Rpl28
Rpl3
Rpl31
Rpl32p3
Rpl34
Rpl35
Rpl35a
Rpl36
Rpl36a
Rpl36a-hnrnph2
Rpl37a
Rpl38
Rpl3p7
Rpl4
Rpl41
Rpl5
Rpl5p10
Rpl5p27
Rpl5p28
Rpl5p6
Rpl7a
Rpl7l1
Rpl7l1p3
Rpl7l1p5
Rpl7p4
Rpl7p41
Rpl7p44
Rplp0
Rplp0p2
Rplp1
Rplp2
Rpn2
Rpp14
Rpp21
Rpp30
Rpp38
Rprd1b
Rps11
Rps12
Rps15
Rps15ap10
Rps15ap38
Rps16p8
Rps17
Rps17p8
Rps18
Rps19
Rps19bp1
Rps21
Rps24
Rps26
Rps26p31
Rps27
Rps27a
Rps28
Rps29p16
Rps2p32
Rps2p45
Rps3
Rps3a
Rps3ap38
Rps4xp16
Rps4y1
Rps5
Rps5p3
Rps6ka1
Rps6ka4
Rps6kb1
Rps6kb2
Rps6kc1
Rps6kl1
Rps7
Rps8
Rps9
Rpsap31
Rpsap54
Rptor
Rpusd1
Rpusd2
Rraga
Rragb
Rreb1
Rrm1
Rrm2
Rrnad1
Rrp1
Rrp12
Rrp15
Rrp8
Rsad1
Rsbn1l
Rsph4a
Rspry1
Rsrc1
Rtbdn
Rtca
Rtca-as1
Rtel1
Rtel1-tnfrsf6b
Rtf1
Rtf2
Rtkn
Rtl8c
Rtn2
Rtn3
Rtn4
Rtraf
Rufy1
Rufy3
Rufy4
Rundc1
Rundc3a
Rundc3b
Runx1
Runx3
Rusc1
Ruvbl2
Rwdd1
Rwdd3
Rxfp3
Rxfp4
Rxylt1
S100a1
S100a6
S100b
S100p
S100pbp
Saa2
Saa3p
Sac3d1
Sacm1l
Sae1
Safb
Sage1
Sall3
Samd1
Samd10
Samd11
Samd14
Samd15
Samd4a
Samd4b
Samd8
Samm50
Sap18
Sap30
Sap30bp
Sap30l
Sapcd1
Sapcd1-as1
Sar1a
Sart1
Sat1
Satb2
Satb2-as1
Sbdsp1
Sbf2-as1
Sbno2
Sc5d
Scaf1
Scaf8
Scai
Scamp1
Scamp2
Scamp3
Scamp4
Scamp5
Scand2p
Scap
Scara3
Scarb1
Scarb2
Scarna13
Scarna16
Scarna17
Scarna2
Scfd1
Scg3
Scgb1c2
Scgb1d4
Scgn
Sclt1
Scly
Scn2a
Scnm1
Scnn1a
Scnn1d
Scoc
Scp2
Scpep1
Scrib
Scrn1
Scrn3
Sctr
Scube1
Scyl1
Scyl2
Sdad1
Sdad1p1
Sdc2
Sdcbp
Sdcbp2-as1
Sdccag8
Sdf2
Sdf2l1
Sdhaf1
Sdhaf2
Sdhaf3
Sdhaf4
Sdhap2
Sdhc
Sdhd
Sdk1
Sdr42e2
Sdsl
Sec11c
Sec13
Sec14l1
Sec14l2
Sec14l3
Sec14l5
Sec1p
Sec22a
Sec22c
Sec23a-as1
Sec23ip
Sec24a
Sec24b
Sec24c
Sec61a1
Sec61a2
Sec61b
Sec62
Sec63
Secisbp2
Secisbp2l
Sectm1
Seh1l
Selenoh
Selenoi
Selenokp1
Selenoo
Selenos
Selenot
Selenov
Selenow
Selplg
Sema3b
Sema3b-as1
Sema3f
Sema4a
Sema4b
Sema4c
Sema4g
Sema5b
Senp2
Senp3
Senp3-eif4a1
Senp5
Senp6
Sepsecs-as1
Sept1
Sept11
Sept2
Sept4
Sept4-as1
Sept5
Sept7
Sept8
Sept9
Serf2
Sergef
Serhl2
Serinc4
Serp1
Serpina1
Serpina12
Serpina5
Serpinb6
Serpind1
Serpine1
Serpinf1
Serpinf2
Serpinh1
Serpini1
Set
Setbp1
Setd1a
Setd1b
Setd5
Setd6
Setd9
Setdb1
Setdb2
Setmar
Setx
Sez6
Sf1
Sf3a2
Sf3b2
Sf3b3
Sfi1
Sfr1
Sfswap
Sft2d2
Sft2d3
Sftpc
Sfxn2
Sfxn3
Sfxn4
Sfxn5
Sgf29
Sgk2
Sgk3
Sgms1-as1
Sgms2
Sgo1-as1
Sgo2
Sgpl1
Sgsm2
Sh2b1
Sh2b2
Sh2b3
Sh2d2a
Sh2d3a
Sh2d4a
Sh2d5
Sh2d6
Sh2d7
Sh3bgr
Sh3bgrl3
Sh3bp1
Sh3bp2
Sh3bp4
Sh3bp5
Sh3d21
Sh3glb2
Sh3pxd2a
Sh3rf1
Sh3rf2
Sh3rf3
Sh3tc1
Sh3tc2-dt
Sh3yl1
Shank2
Shbg
Shc1
Shisa4
Shkbp1
Shld1
Shld2
Shld3
Shoc2
Shox2
Shroom1
Siae
Siah1
Siah2
Sidt2
Sigmar1
Sil1
Simc1
Sin3a
Sin3b
Sipa1
Sipa1l1
Sipa1l3
Sirpa
Sirpb2
Sirt1
Sirt2
Sirt4
Sirt6
Sirt7
Siva1
Six1
Ska1
Skap2
Ski
Skil
Skiv2l
Skp2
Slbp
Slc11a1
Slc11a2
Slc12a1
Slc12a2
Slc12a4
Slc12a5
Slc12a9
Slc13a3
Slc16a10
Slc16a13
Slc16a1-as1
Slc16a3
Slc16a5
Slc16a6
Slc17a6
Slc17a7
Slc17a9
Slc18b1
Slc1a5
Slc1a7
Slc20a1
Slc22a11
Slc22a14
Slc22a18
Slc22a31
Slc22a4
Slc22a5
Slc23a3
Slc24a1
Slc25a10
Slc25a12
Slc25a14
Slc25a15
Slc25a19
Slc25a20
Slc25a20p1
Slc25a25
Slc25a26
Slc25a28
Slc25a29
Slc25a3
Slc25a34
Slc25a34-as1
Slc25a35
Slc25a36
Slc25a37
Slc25a38
Slc25a4
Slc25a41
Slc25a42
Slc25a43
Slc25a44
Slc25a46
Slc25a5
Slc26a1
Slc26a10
Slc26a11
Slc26a2
Slc26a6
Slc27a1
Slc27a2
Slc27a3
Slc27a4
Slc27a5
Slc28a1
Slc29a1
Slc29a3
Slc2a1
Slc2a10
Slc2a11
Slc2a14
Slc2a1-as1
Slc2a3
Slc2a4
Slc2a4rg
Slc2a8
Slc2a9
Slc30a2
Slc30a5
Slc30a6
Slc30a7
Slc30a9
Slc31a1
Slc31a2
Slc34a1
Slc34a3
Slc35a1
Slc35a3
Slc35a4
Slc35a5
Slc35b1
Slc35b4
Slc35c1
Slc35c2
Slc35d2
Slc35e2a
Slc35e2b
Slc35e3
Slc35f6
Slc35g1
Slc35g6
Slc36a1
Slc37a2
Slc37a3
Slc37a4
Slc38a1
Slc38a11
Slc38a3
Slc38a5
Slc38a6
Slc38a9
Slc39a1
Slc39a10
Slc39a11
Slc39a13
Slc39a14
Slc39a4
Slc39a7
Slc39a9
Slc3a2
Slc40a1
Slc41a3
Slc43a1
Slc43a2
Slc44a1
Slc44a2
Slc44a3
Slc44a4
Slc45a1
Slc45a3
Slc46a1
Slc47a1p2
Slc47a2
Slc48a1
Slc49a3
Slc49a4
Slc4a11
Slc4a1ap
Slc4a2
Slc4a7
Slc51a
Slc52a2
Slc52a3
Slc5a11
Slc5a2
Slc5a9
Slc6a12
Slc6a13
Slc6a6
Slc6a8
Slc6a9
Slc7a2
Slc7a6
Slc8a1-as1
Slc8a2
Slc8a3
Slc8b1
Slc9a1
Slc9a3
Slc9a3-as1
Slc9a3r1
Slc9a3r2
Slc9a5
Slc9a6
Slc9a8
Slc9b2
Slco1a2
Slco2b1
Slco3a1
Slco4a1
Slf1
Slf2
Slfn5
Slirp
Slit1
Slitrk3
Slk
Slmap
Slurp2
Slx4
Smad3
Smad4
Smad5
Smad6
Smap1
Smap2
Smarca2
Smarca4
Smarcad1
Smarcal1
Smarcb1
Smarcd1
Smarcd2
Smc2
Smc3
Smc4
Smchd1
Smco3
Smdt1
Smg1p1
Smg1p3
Smg6
Smg7
Smg8
Smim1
Smim12p1
Smim13
Smim20
Smim25
Smim26
Smim27
Smim29
Smim2-as1
Smim3
Smim36
Smim4
Smim40
Smim5
Smim6
Smim8
Smlr1
Smo
Smoc1
Smox
Smpd1
Smpd2
Sms
Smtn
Smurf2p1
Smyd2
Smyd3
Smyd4
Smyd5
Snai3-as1
Snap23
Snap29
Snap47
Snapc2
Snapc3
Snapc4
Snapin
Sncb
Snd1
Snhg11
Snhg16
Snhg18
Snhg19
Snhg20
Snhg21
Snhg22
Snhg25
Snhg26
Snhg29
Snhg3
Snhg4
Snhg5
Snhg9
Snora13
Snora17a
Snora26
Snora3a
Snora3b
Snora48
Snora50c
Snora52
Snora55
Snora57
Snora70
Snora71e
Snora73a
Snora74c-1
Snora74d
Snora78
Snorc
Snord101
Snord104
Snord105
Snord110
Snord118
Snord12
Snord121b
Snord124
Snord12b
Snord12c
Snord13
Snord15a
Snord17
Snord18a
Snord1c
Snord2
Snord24
Snord32a
Snord33
Snord34
Snord35a
Snord35b
Snord36b
Snord3a
Snord3b-2
Snord3c
Snord3d
Snord42b
Snord45a
Snord45c
Snord46
Snord48
Snord49a
Snord49b
Snord51
Snord55
Snord58c
Snord60
Snord68
Snord95
Snord96a
Snrnp25
Snrnp27
Snrnp35
Snrnp48
Snrnp70
Snrpa
Snrpb2
Snrpc
Snrpcp19
Snrpd1
Snrpd2
Snrpd3
Snrpe
Snrpf
Snrpgp12
Snrpn
Sntb1
Sntb2
Sntg1
Snu13
Snurf
Snx1
Snx10
Snx11
Snx13
Snx15
Snx17
Snx18
Snx2
Snx20
Snx22
Snx24
Snx25
Snx27
Snx29
Snx30
Snx7
Snx9
Soat1
Soat2
Sobp
Socs2
Socs2-as1
Socs3
Socs4
Socs5
Socs6
Socs7
Sod1
Soga3
Son
Sorbs2
Sorbs3
Sord2p
Sorl1
Sos1
Sos2
Sox10
Sox12
Sox13
Sox15
Sox2-ot
Sox6
Sox9
Sp100
Sp140l
Sp2
Sp2-as1
Sp4
Sp6
Spaar
Spaca5
Spaca6
Spaca9
Spag1
Spag16
Spag4
Spag5
Spag5-as1
Spag9
Spast
Spata1
Spata13
Spata17
Spata20
Spata33
Spata3-as1
Spata41
Spata5
Spata5l1
Spata6l
Spata7
Spats2
Spats2l
Spc24
Spcs1
Spcs2
Spcs3
Spdl1
Specc1
Specc1l
Specc1l-adora2a
Specc1p1
Spef2
Speg
Spegnb
Spesp1
Spg21
Spg7
Sphk1
Sphk2
Spice1
Spidr
Spin1
Spint2
Spire2
Spns1
Spocd1
Spock2
Spon2
Spopl
Spp1
Sppl2b
Sprtn
Spry1
Spry4
Spry4-as1
Spryd3
Spsb2
Sptan1
Sptb
Sptbn1
Sptbn4
Sptlc2
Sptlc3
Spty2d1os
Sqle
Sqor
Sqstm1
Srarp
Src
Srcap
Srd5a1
Srd5a3
Srebf1
Srebf2
Srek1
Srfbp1
Srgap1
Srgap2
Srgap2c
Srm
Srp14-as1
Srp19
Srp54
Srp72
Srp9
Srprb
Srpx2
Srr
Srrd
Srrm1
Srrm2
Srrm5
Srrt
Srsf11
Srsf3
Srsf4
Srsf5
Srsf6
Srsf7
Srsf8
Srxn1
Ss18l1
Ss18l2
Ssb
Ssbp1
Ssbp4
Ssh3
Ssmem1
Ssna1
Ssr3
Ssr4
Ssrp1
Sssca1
Sstr5
Ssu72
Ssuh2
St18
St20
St3gal1
St3gal2
St3gal3
St3gal5-as1
St3gal6
St5
St6gal1
St6galnac1
St6galnac2
St7
St7-ot4
Stab1
Stac3
Stag1
Stag2
Stag3l4
Stag3l5p
Stag3l5p-pvrig2p-pilrb
Stambp
Stambpl1
Stard10
Stard13
Stard3
Stard7-as1
Stard8
Stard9
Stat3
Stat4
Stat5a
Stat5b
Stat6
Steap1
Steap2
Stim1
Stim2
Stimate
Stip1
Stk11
Stk11ip
Stk16
Stk17a
Stk19
Stk26
Stk35
Stk36
Stk38l
Stk4
Stkld1
Stmn1p1
Stmn3
Stmp1
Ston2
Stpg1
Stpg3
Stpg4
Stra6lp
Stradb
Strap
Strbp
Strip1
Strip2
Strn4
Stt3a
Stt3b
Stub1
Stum
Stx12
Stx16
Stx16-npepl1
Stx17
Stx18-as1
Stx3
Stx4
Stx5
Stxbp1
Stxbp2
Stxbp3
Stxbp4
Stxbp5
Stxbp5l
Styx
Styxl1
Sub1
Sucla2-as1
Suclg2-as1
Suco
Sufu
Sugct
Sugt1
Sugt1p3
Sugt1p4
Sugt1p4-stra6lp
Sult1c2
Sult4a1
Sumf2
Sumo1p3
Sun1
Sun2
Suox
Supt5h
Supt6h
Supv3l1
Surf2
Surf4
Susd1
Susd2
Susd6
Suv39h1
Suv39h2
Suz12
Suz12p1
Svil-as1
Swi5
Swsap1
Swt1
Syap1
Sympk
Sync
Syne1
Syne2
Syne3
Syngap1
Syngr2
Syngr3
Syngr4
Synj2
Synj2bp-cox16
Synm
Synpo
Synpo2l
Synrg
Syp
Syp-as1
Sys1
Sys1-dbndd2
Syt14
Syt17
Syt2
Syt8
Sytl1
Szrd1
Szt2
Tab1
Tab2
Tac3
Tacc1
Tacc2
Tacc3
Taco1
Tada2a
Tada2b
Taf1
Taf10
Taf12
Taf15
Taf1a-as1
Taf1b
Taf1c
Taf4
Taf4b
Taf6
Taf6l
Taf8
Taldo1
Tango2
Tango6
Tank
Taok1
Taok2
Tap1
Tapbp
Tapbpl
Tarbp2
Tars
Tars2
Tarsl2
Tas1r1
Tasor2
Tat-as1
Tatdn3
Tax1bp1
Taz
Tbc1d1
Tbc1d10b
Tbc1d10c
Tbc1d12
Tbc1d13
Tbc1d14
Tbc1d15
Tbc1d17
Tbc1d19
Tbc1d22a
Tbc1d22b
Tbc1d23
Tbc1d25
Tbc1d2b
Tbc1d31
Tbc1d32
Tbc1d7
Tbc1d8-as1
Tbc1d8b
Tbc1d9b
Tbcb
Tbcd
Tbce
Tbcel
Tbk1
Tbkbp1
Tbl1x
Tbl1y
Tbl3
Tbp
Tbpl1
Tbpl2
Tbrg1
Tbx1
Tbx10
Tbx2
Tbx3
Tbx4
Tbxas1
Tcaim
Tcam1p
Tcap
Tcea2
Tceal1
Tceal9
Tceanc
Tceanc2
Tcerg1
Tcf12
Tcf19
Tcf25
Tcf7
Tcf7l1
Tcf7l2
Tchp
Tcirg1
Tcl6
Tcn2
Tcof1
Tcp11l1
Tcp11l2
Tcta
Tctn1
Tctn2
Tctn3
Tdg
Tdgf1
Tdgf1p7
Tdp1
Tdrd10
Tdrkh-as1
Tdrp
Tead1
Tead2
Tead4
Tecpr2
Tecr
Tedc1
Tedc2
Teddm1
Tef
Telo2
Tenm3
Tent2
Tent4a
Tent4b
Tepsin
Terb1
Terc
Terf1
Terf2ip
Tesc
Tesc-as1
Tesk1
Tet3
Tex2
Tex22
Tex264
Tex54
Tex9
Tf
Tfam
Tfap4
Tfdp1
Tfdp2
Tfeb
Tfg
Tfr2
Tfrc
Tg
Tgfbi
Tgfbr2
Tgif1
Tgif2
Tgif2-rab5if
Tgm1
Tgm2
Tgm4
Tgs1
Thada
Thap11
Thap2
Thap3
Thap6
Thap7-as1
Thap9
Thap9-as1
Thbs1
Thbs3
Thbs4
Them6
Thnsl1
Thoc6
Thop1
Thpo
Thrap3
Thrb-as1
Thsd4
Thsd8
Thtpa
Thumpd3
Tiam2
Ticam1
Ticrr
Tigd2
Tigd5
Timm10
Timm10b
Timm17a
Timm17b
Timm21
Timm23b
Timm29
Timm44
Timm50
Timmdc1
Timp1
Timp2
Timp3
Tinagl1
Tiparp
Tiprl
Tirap
Tjap1
Tjp2
Tjp3
Tk2
Tkfc
Tldc2
Tle1
Tle4
Tle6
Tlk2
Tlnrd1
Tlr3
Tlr5
Tlr9
Tlx2
Tm2d3
Tm4sf1
Tm4sf19
Tm4sf19-as1
Tm4sf1-as1
Tm4sf5
Tm7sf2
Tm9sf1
Tm9sf2
Tma16
Tma7
Tmbim1
Tmbim6
Tmc3-as1
Tmc4
Tmc6
Tmc7
Tmc8
Tmcc1-as1
Tmcc2
Tmco1-as1
Tmco3
Tmco6
Tmed10
Tmed2
Tmed3
Tmed9
Tmem101
Tmem102
Tmem104
Tmem105
Tmem106a
Tmem106b
Tmem106c
Tmem107
Tmem114
Tmem117
Tmem120b
Tmem121
Tmem126a
Tmem126b
Tmem127
Tmem131l
Tmem132a
Tmem132b
Tmem134
Tmem135
Tmem136
Tmem138
Tmem139
Tmem140
Tmem144
Tmem147
Tmem14b
Tmem14c
Tmem14dp
Tmem156
Tmem159
Tmem161b-as1
Tmem165
Tmem167b
Tmem169
Tmem175
Tmem177
Tmem179b
Tmem181
Tmem182
Tmem183a
Tmem184b
Tmem184c
Tmem19
Tmem191b
Tmem191c
Tmem198
Tmem198b
Tmem199
Tmem200a
Tmem200b
Tmem201
Tmem205
Tmem208
Tmem212
Tmem214
Tmem216
Tmem219
Tmem220
Tmem220-as1
Tmem222
Tmem223
Tmem231p1
Tmem234
Tmem238
Tmem246
Tmem247
Tmem248
Tmem249
Tmem25
Tmem251
Tmem253
Tmem254
Tmem254-as1
Tmem255a
Tmem255b
Tmem258
Tmem260
Tmem262
Tmem263
Tmem266
Tmem268
Tmem272
Tmem274p
Tmem33
Tmem38a
Tmem38b
Tmem39b
Tmem41a
Tmem42
Tmem43
Tmem44
Tmem44-as1
Tmem45a
Tmem45b
Tmem50a
Tmem51
Tmem53
Tmem56
Tmem56-rwdd3
Tmem59l
Tmem62
Tmem63a
Tmem63b
Tmem67
Tmem69
Tmem70
Tmem79
Tmem80
Tmem82
Tmem87a
Tmem87b
Tmem88b
Tmem8a
Tmem91
Tmem94
Tmem97
Tmem98
Tmem99
Tmem9b-as1
Tmigd3
Tmod1
Tmod3
Tmpo
Tmpop2
Tmprss3
Tmprss9
Tmsb4xp4
Tmtc2
Tmtc3
Tmtc4
Tmub1
Tmub2
Tmx1
Tmx2
Tmx2-ctnnd1
Tnfaip1
Tnfaip2
Tnfaip3
Tnfaip8
Tnfaip8l1
Tnfrsf10b
Tnfrsf14-as1
Tnfrsf19
Tnfrsf25
Tnfsf13
Tnk1
Tnk2-as1
Tnks
Tnni1
Tnni2
Tnp2
Tnpo1
Tnpo2
Tnrc18p1
Tnrc6a
Tnrc6b
Tnrc6c
Tnrc6c-as1
Tns2
Tns4
Tnxa
Tob1
Tob1-as1
Toe1
Togaram1
Togaram2
Tollip
Tollip-as1
Tom1
Tom1l1
Tom1l2
Tomm22
Tomm40l
Tomm6
Tonsl
Top1mt
Tor1aip1
Tor1b
Tor2a
Tor3a
Tox4
Tp53
Tp53bp1
Tp53i13
Tp53i3
Tp53inp2
Tp53tg5
Tp73-as1
Tpcn1
Tpcn2
Tpd52l1
Tpd52l2
Tpgs1
Tph2
Tpi1
Tpi1p2
Tpm1
Tpm3
Tpm3p7
Tpm3p9
Tpm4
Tpp1
Tpp2
Tprg1l
Tprg1lp1
Tpst1
Tpt1-as1
Tpte2p1
Tpx2
Trabd
Tradd
Traf2
Traf3
Traf3ip1
Traf3ip2
Traf3ip2-as1
Traf4
Traf7
Trafd1
Traip
Trak1
Tram2-as1
Trappc10
Trappc11
Trappc12
Trappc12-as1
Trappc13
Trappc2b
Trappc2l
Trappc3
Trappc4
Trappc5
Trappc6a
Trappc8
Trbv29or9-2
Trbv8-2
Treh
Trem1
Trerna1
Trex1
Trib1
Trib3
Trim13
Trim15
Trim17
Trim2
Trim24
Trim25
Trim28
Trim31
Trim32
Trim36
Trim39
Trim39-rpp21
Trim41
Trim46
Trim52-as1
Trim54
Trim56
Trim62
Trim65
Trim67
Trim69
Trim8
Trio
Trip10
Trip13
Trip4
Trit1
Trmt10b
Trmt10c
Trmt11
Trmt112p4
Trmt12
Trmt13
Trmt44
Trmt61a
Trmu
Trnau1ap
Trnp1
Trnt1
Troap
Trpc1
Trpc7
Trpc7-as1
Trpm4
Trpv2
Trrap
Trub1
Tsacc
Tsc2
Tsc22d1
Tsc22d2
Tsc22d4
Tsen15
Tsen2
Tsen34
Tsen54
Tsfm
Tsga13
Tshr
Tshz1
Tsku
Tsn
Tsnax
Tsnax-disc1
Tsnaxip1
Tspan1
Tspan10
Tspan17
Tspan31
Tspan32
Tspan4
Tspan9
Tspear
Tspear-as1
Tspear-as2
Tspo2
Tspoap1
Tspyl2
Tssc2
Tssc4
Tssk3
Tstd1
Tstd3
Ttbk1
Ttc1
Ttc12
Ttc14
Ttc17
Ttc19
Ttc21a
Ttc23l
Ttc25
Ttc26
Ttc27
Ttc28-as1
Ttc3
Ttc31
Ttc38
Ttc39a
Ttc39c
Ttc4
Ttc41p
Ttc6
Ttc7a
Ttc8
Ttc9c
Ttf2
Tti2
Ttk
Ttl
Ttll10
Ttll13p
Ttll3
Ttll4
Ttll5
Ttll6
Ttll7
Ttn-as1
Ttpal
Ttr
Ttyh1
Ttyh3
Tuba1c
Tuba4a
Tubb
Tubb3
Tubb4b
Tubbp9
Tube1
Tubg1
Tubg2
Tubgcp2
Tubgcp4
Tubgcp6
Tuft1
Tug1
Tulp3
Tulp4
Tusc2
Tusc8
Tut1
Tut7
Tvp23b
Tvp23c-cdrt4
Twnk
Twsg1
Txlna
Txlng
Txlngy
Txndc12
Txndc15
Txndc17
Txndc9
Txnl1
Txnrd1
Txnrd2
Tymp
Tyms
Tyro3
Tyrobp
Tyw1
Tyw3
U2af1l4
U2af2
U2surp
U73166.1
U91319.1
U91328.1
Uap1
Uap1l1
Uba1
Uba2
Uba5
Uba52
Uba52p6
Uba6-as1
Uba7
Ubac2
Ubald2
Ubap1
Ubap2
Ubap2l
Ubash3b
Ubb
Ubc
Ube2a
Ube2b
Ube2c
Ube2d1
Ube2d2
Ube2d3-as1
Ube2d4
Ube2e1
Ube2e3
Ube2f
Ube2f-scly
Ube2k
Ube2l3
Ube2m
Ube2o
Ube2q2
Ube2q2l
Ube2r2-as1
Ube2v1
Ube2v1p4
Ube2v2
Ube2v2p4
Ube2z
Ube3b
Ube3c
Ube4a
Ube4b
Ubfd1
Ubiad1
Ubl5
Ubl7-as1
Ubn1
Ubox5
Ubqln2
Ubqln4
Ubr2
Ubr3
Ubr5-as1
Ubr7
Ubtf
Ubxn11
Ubxn2a
Ubxn2b
Ubxn4
Ubxn8
Uchl3
Ucma
Ufc1
Ufm1
Ugcg
Ugdh-as1
Uggt1
Ugp2
Ugt1a2p
Ugt2b10
Ugt2b4
Ugt2b7
Uhmk1
Uhrf1
Uhrf2
Ulk3
Ulk4p3
Umad1
Umodl1
Umps
Unc119b
Unc13a
Unc13b
Unc45a
Unc50
Unc5cl
Unc79
Unc80
Ung
Unk
Unkl
Upb1
Upf1
Upf3a
Upk2
Upp1
Upp2
Uprt
Uqcc1
Uqcr10
Uqcrc1
Uqcrc2
Uqcrh
Uqcrq
Urb1
Urb1-as1
Uri1
Urm1
Uroc1
Urod
Uros
Usb1
Use1
Usf2
Ushbp1
Uso1
Usp10
Usp11
Usp12-as2
Usp13
Usp14
Usp15
Usp16
Usp18
Usp20
Usp21
Usp22
Usp24
Usp2-as1
Usp30
Usp30-as1
Usp35
Usp38
Usp39
Usp42
Usp43
Usp47
Usp5
Usp53
Usp54
Usp8
Usp9x
Uspl1
Utp11
Utp14a
Utp15
Utp20
Utp23
Utp4
Utrn
Uvrag-dt
Uvssa
Uxt
Vac14
Vamp2
Vamp3
Vamp5
Vamp7
Vamp8
Vapa
Vapb
Vars
Vars2
Vash1
Vasp
Vav2
Vax2
Vcl
Vdac1
Vdac2
Vdac3
Vegfa
Vegfb
Vezt
Vgll4
Vhl
Vil1
Vill
Vip
Vipr2
Vkorc1l1
Vldlr
Vma21
Vmac
Vmp1
Vn1r96p
Vn2r17p
Vps11
Vps13a
Vps13b
Vps13d
Vps16
Vps18
Vps25
Vps26b
Vps33b-dt
Vps35l
Vps37a
Vps37b
Vps37d
Vps45
Vps50
Vps51
Vps52
Vps8
Vps9d1
Vrk1
Vrk2
Vrk3
Vrtn
Vsig10
Vsig2
Vsnl1
Vsx1
Vta1
Vta1p1
Vti1a
Vtn
Vtrna1-1
Vtrna1-2
Vtrna1-3
Vwa1
Vwa2
Vwa5a
Vwa5b2
Vwa7
Vwa8-as1
Vwc2l
Wac
Wars2-as1
Was
Wasf3
Wash2p
Washc2a
Washc2c
Washc3
Washc4
Wbp1
Wbp1l
Wbp2
Wdfy2
Wdr11
Wdr12
Wdr13
Wdr18
Wdr19
Wdr20
Wdr25
Wdr3
Wdr34
Wdr36
Wdr37
Wdr38
Wdr43
Wdr44
Wdr45
Wdr46
Wdr48
Wdr54
Wdr55
Wdr6
Wdr62
Wdr7
Wdr70
Wdr73
Wdr74
Wdr75
Wdr76
Wdr81
Wdr83
Wdr83os
Wdr87
Wdr90
Wdr92
Wdr93
Wdtc1
Wdyhv1
Wee1
Wfs1
Whamm
Whammp2
Whammp3
Whrn
Wipf2
Wipi2
Wiz
Wnk1
Wnk2
Wnk4
Wnt10a
Wnt10b
Wnt2b
Wnt3
Wnt9b
Wrap53
Wrb
Wrb-sh3bgr
Wrnip1
Wsb1
Wscd1
Wtap
Wtip
Wwc1
Wwc2
Wwc2-as2
Wwc3
Wwox
Wwox-as1
Wwp2
Wwtr1-as1
Xirp1
Xkr9
Xpc
Xpnpep1
Xpnpep3
Xpo7
Xpot
Xpr1
Xrcc4
Xrcc5
Xrcc6
Xrn1
Xrra1
Xylb
Xylt2
Yae1
Yap1
Ybey
Ybx1
Ybx1p2
Yeats4
Yif1a
Yipf3
Yipf4
Yipf6
Yju2
Ykt6
Ylpm1
Ypel2
Ypel3
Ypel4
Ypel5
Ythdc2
Ythdf2
Ythdf3
Ywhab
Ywhah
Ywhaz
Z69890.1
Z73429.1
Z82188.2
Z82190.2
Z82214.1
Z82244.2
Z83844.1
Z83844.3
Z84492.2
Z93241.1
Z93930.3
Z94721.2
Z95114.4
Z95115.1
Z97634.1
Z97986.1
Z98257.1
Z98752.1
Z98752.3
Z98883.1
Z99129.3
Zap70
Zbed3-as1
Zbed5-as1
Zbed6
Zbed6cl
Zbed9
Zbtb1
Zbtb10
Zbtb12
Zbtb18
Zbtb22
Zbtb32
Zbtb33
Zbtb34
Zbtb37
Zbtb38
Zbtb40
Zbtb43
Zbtb45
Zbtb46
Zbtb48
Zbtb49
Zbtb7b
Zbtb8a
Zbtb9
Zc2hc1a
Zc2hc1c
Zc3h10
Zc3h11a
Zc3h12a
Zc3h12d
Zc3h14
Zc3h15
Zc3h18
Zc3h6
Zc3h7a
Zc3h7b
Zcchc10
Zcchc17
Zcchc18
Zcchc2
Zcchc24
Zcchc4
Zcchc7
Zcchc8
Zcchc9
Zcwpw1
Zcwpw2
Zdhhc1
Zdhhc13
Zdhhc14
Zdhhc16
Zdhhc17
Zdhhc18
Zdhhc19
Zdhhc2
Zdhhc22
Zdhhc23
Zdhhc3
Zdhhc4
Zdhhc5
Zdhhc7
Zdhhc8
Zdhhc8p1
Zeb1
Zfand2a
Zfand2b
Zfand3
Zfand6
Zfas1
Zfp1
Zfp36
Zfp36l1
Zfp41
Zfp64
Zfp69
Zfp69b
Zfp90
Zfp91-cntf
Zfpl1
Zfpm1
Zfpm2
Zfx
Zfyve16
Zfyve19
Zfyve21
Zfyve27
Zfyve9
Zg16b
Zgpat
Zik1
Zkscan1
Zkscan2-dt
Zkscan3
Zkscan5
Zkscan8
Zmat2
Zmiz2
Zmpste24
Zmym1
Zmym6
Zmynd11
Zmynd12
Znf10
Znf101
Znf107
Znf114
Znf131
Znf133
Znf134
Znf136
Znf138
Znf140
Znf142
Znf143
Znf146
Znf155
Znf160
Znf169
Znf17
Znf174
Znf175
Znf181
Znf185
Znf189
Znf19
Znf192p1
Znf197
Znf2
Znf205
Znf207
Znf211
Znf212
Znf213
Znf213-as1
Znf219
Znf222
Znf224
Znf225
Znf226
Znf227
Znf230
Znf233
Znf234
Znf236
Znf250
Znf252p
Znf252p-as1
Znf253
Znf25-dt
Znf26
Znf263
Znf267
Znf268
Znf271p
Znf273
Znf274
Znf275
Znf276
Znf277
Znf282
Znf283
Znf286a
Znf292
Znf30
Znf304
Znf316
Znf317
Znf324
Znf324b
Znf326
Znf330
Znf331
Znf333
Znf337-as1
Znf33a
Znf345
Znf346
Znf354b
Znf362
Znf37a
Znf382
Znf383
Znf384
Znf385a
Znf385b
Znf385c
Znf391
Znf395
Znf397
Znf398
Znf408
Znf410
Znf419
Znf420
Znf426-dt
Znf430
Znf431
Znf432
Znf433-as1
Znf436-as1
Znf439
Znf440
Znf441
Znf444
Znf444p1
Znf445
Znf446
Znf449
Znf451
Znf460
Znf473
Znf48
Znf480
Znf485
Znf486
Znf487
Znf491
Znf493
Znf501
Znf503-as1
Znf503-as2
Znf507
Znf511
Znf511-prap1
Znf512
Znf517
Znf518a
Znf524
Znf525
Znf526
Znf527
Znf528
Znf529-as1
Znf530
Znf540
Znf542p
Znf544
Znf546
Znf547
Znf548
Znf549
Znf551
Znf552
Znf554
Znf555
Znf556
Znf557
Znf561-as1
Znf567
Znf57
Znf570
Znf575
Znf576
Znf577
Znf580
Znf581
Znf582-as1
Znf583
Znf584
Znf587
Znf587b
Znf589
Znf592
Znf593
Znf596
Znf609
Znf610
Znf611
Znf613
Znf619
Znf620
Znf621
Znf623
Znf625
Znf625-znf20
Znf627
Znf628
Znf638
Znf639
Znf646
Znf653
Znf654
Znf655
Znf658
Znf66
Znf664
Znf665
Znf672
Znf674-as1
Znf678
Znf683
Znf684
Znf687
Znf69
Znf691
Znf696
Znf7
Znf700
Znf701
Znf705e
Znf707
Znf71
Znf713
Znf714
Znf720
Znf738
Znf740
Znf749
Znf76
Znf763
Znf765
Znf766
Znf768
Znf771
Znf772
Znf773
Znf774
Znf776
Znf778
Znf783
Znf785
Znf789
Znf79
Znf791
Znf805
Znf808
Znf81
Znf813
Znf814
Znf815p
Znf830
Znf839
Znf84
Znf844
Znf845
Znf846
Znf85
Znf860
Znf862
Znf92
Znhit1
Znhit3
Znrd1
Znrf1
Znrf2
Znrf2p1
Znrf2p2
Znrf3
Znrf3-as1
Zp3
Zranb2-as2
Zrsr2
Zscan10
Zscan2
Zscan20
Zscan21
Zscan25
Zscan26
Zscan31
Zscan9
Zswim1
Zswim4
Zswim8
Zswim9
Zup1
Zwilch
Zyg11a
Zyg11b
Zzef1
