# Supplementary material for: A Bayesian inference transcription factor activity model for the analysis of single-cell transcriptomes
Source: Genome Res. 2021 Jul;31(7):1296–311. doi: 10.1101/gr.265595.120 (PMC8256867; doi:10.1101/gr.265595.120)
Supplement: Supplemental Material [file supp_gr.265595.120_Supplemental_Code.zip › BITFAM/inst/extdata/human/ARNT]

A1bg
A2ml1
Aacs
Aadacl2-as1
Aagab
Aak1
Aamdc
Aanat
Aars
Aarsd1
Aasdhppt
Aass
Aatbc
Aatf
Abalon
Abat
Abca13
Abca17p
Abca4
Abca5
Abca8
Abca9
Abca9-as1
Abcb1
Abcb5
Abcc1
Abcc10
Abcc11
Abcc12
Abcc13
Abcc3
Abcc4
Abcc5
Abcc6
Abcc8
Abcd1
Abcd3
Abcf1
Abcf2p1
Abcg1
Abhd1
Abhd12
Abhd14a
Abhd14a-acy1
Abhd16a
Abhd17a
Abhd17b
Abhd17c
Abhd18
Abhd2
Abhd3
Abhd5
Abi1
Abi3
Abi3bp
Abl2
Ablim1
Ablim2
Ablim3
Abr
Abracl
Ac000035.1
Ac000089.1
Ac000093.1
Ac000120.2
Ac000120.3
Ac000123.2
Ac000123.3
Ac000403.1
Ac001226.1
Ac002059.3
Ac002064.3
Ac002090.1
Ac002094.1
Ac002306.1
Ac002310.3
Ac002310.5
Ac002310.6
Ac002347.2
Ac002350.1
Ac002428.1
Ac002429.1
Ac002429.2
Ac002451.1
Ac002454.1
Ac002456.2
Ac002472.2
Ac002480.2
Ac002519.1
Ac002551.1
Ac002553.2
Ac002563.1
Ac003002.1
Ac003043.1
Ac003070.1
Ac003070.2
Ac003072.1
Ac003092.1
Ac003092.2
Ac003101.1
Ac003101.2
Ac003102.1
Ac003687.1
Ac003986.2
Ac003991.1
Ac004009.2
Ac004022.2
Ac004053.1
Ac004054.1
Ac004057.1
Ac004066.1
Ac004066.2
Ac004080.1
Ac004080.2
Ac004080.3
Ac004130.1
Ac004148.1
Ac004156.1
Ac004158.1
Ac004160.1
Ac004160.2
Ac004221.1
Ac004233.2
Ac004233.3
Ac004241.1
Ac004386.1
Ac004453.1
Ac004461.2
Ac004477.2
Ac004486.1
Ac004490.1
Ac004528.1
Ac004540.1
Ac004542.2
Ac004584.1
Ac004593.2
Ac004593.3
Ac004597.1
Ac004623.1
Ac004672.1
Ac004687.1
Ac004690.1
Ac004696.1
Ac004706.1
Ac004706.3
Ac004707.1
Ac004771.3
Ac004771.4
Ac004771.5
Ac004805.2
Ac004812.2
Ac004816.1
Ac004832.1
Ac004832.4
Ac004832.5
Ac004839.1
Ac004854.1
Ac004854.2
Ac004862.1
Ac004869.1
Ac004870.2
Ac004877.1
Ac004882.1
Ac004882.2
Ac004888.1
Ac004890.2
Ac004890.3
Ac004893.1
Ac004895.1
Ac004918.3
Ac004920.1
Ac004921.1
Ac004923.3
Ac004925.1
Ac004941.1
Ac004943.3
Ac004946.1
Ac004947.1
Ac004951.3
Ac004951.4
Ac004974.1
Ac004980.1
Ac004986.1
Ac004987.1
Ac005008.1
Ac005020.2
Ac005033.1
Ac005034.3
Ac005042.3
Ac005052.1
Ac005070.2
Ac005104.1
Ac005104.2
Ac005154.4
Ac005165.1
Ac005224.1
Ac005224.2
Ac005229.1
Ac005232.1
Ac005244.1
Ac005244.2
Ac005253.1
Ac005256.1
Ac005258.1
Ac005280.2
Ac005291.2
Ac005300.1
Ac005329.3
Ac005332.4
Ac005336.2
Ac005341.1
Ac005351.1
Ac005355.2
Ac005357.1
Ac005363.2
Ac005391.1
Ac005394.2
Ac005410.1
Ac005482.1
Ac005486.1
Ac005487.1
Ac005498.3
Ac005518.2
Ac005520.1
Ac005520.2
Ac005534.1
Ac005540.1
Ac005586.2
Ac005593.1
Ac005606.1
Ac005606.2
Ac005609.3
Ac005609.4
Ac005622.1
Ac005632.3
Ac005670.2
Ac005674.1
Ac005692.1
Ac005695.2
Ac005696.1
Ac005697.2
Ac005699.1
Ac005703.3
Ac005722.3
Ac005725.1
Ac005730.3
Ac005736.1
Ac005736.2
Ac005740.2
Ac005740.3
Ac005741.1
Ac005746.1
Ac005759.1
Ac005775.1
Ac005776.2
Ac005785.1
Ac005786.2
Ac005796.1
Ac005798.1
Ac005823.1
Ac005829.1
Ac005832.3
Ac005832.4
Ac005833.1
Ac005837.1
Ac005837.3
Ac005840.1
Ac005845.1
Ac005856.1
Ac005868.1
Ac005884.1
Ac005899.2
Ac005899.8
Ac005906.3
Ac005908.2
Ac005921.1
Ac005972.3
Ac006001.1
Ac006001.2
Ac006013.1
Ac006023.1
Ac006023.2
Ac006026.3
Ac006033.1
Ac006033.2
Ac006037.2
Ac006041.1
Ac006042.1
Ac006058.1
Ac006058.2
Ac006059.3
Ac006063.2
Ac006065.2
Ac006065.4
Ac006065.6
Ac006076.1
Ac006111.3
Ac006116.8
Ac006122.1
Ac006141.1
Ac006206.1
Ac006213.1
Ac006213.3
Ac006213.4
Ac006213.5
Ac006252.1
Ac006262.1
Ac006272.1
Ac006296.1
Ac006305.1
Ac006333.1
Ac006369.2
Ac006387.1
Ac006435.2
Ac006449.2
Ac006449.6
Ac006460.2
Ac006483.2
Ac006487.2
Ac006499.1
Ac006499.4
Ac006499.8
Ac006504.4
Ac006509.1
Ac006511.1
Ac006511.2
Ac006512.2
Ac006518.1
Ac006530.1
Ac006538.2
Ac006557.3
Ac006557.5
Ac006557.6
Ac006840.1
Ac006946.3
Ac006960.1
Ac006965.1
Ac006971.1
Ac006974.2
Ac006978.2
Ac006994.1
Ac006994.2
Ac007014.1
Ac007029.1
Ac007032.1
Ac007092.1
Ac007099.1
Ac007136.1
Ac007179.3
Ac007182.1
Ac007182.3
Ac007192.1
Ac007192.2
Ac007193.3
Ac007215.1
Ac007216.1
Ac007216.4
Ac007225.1
Ac007240.1
Ac007283.2
Ac007285.1
Ac007308.1
Ac007312.1
Ac007314.1
Ac007326.5
Ac007342.7
Ac007346.2
Ac007349.2
Ac007349.4
Ac007362.1
Ac007364.1
Ac007365.1
Ac007365.2
Ac007375.1
Ac007383.2
Ac007389.1
Ac007391.1
Ac007405.2
Ac007405.3
Ac007406.3
Ac007422.1
Ac007448.2
Ac007448.3
Ac007450.2
Ac007463.1
Ac007493.2
Ac007497.1
Ac007533.1
Ac007547.3
Ac007552.2
Ac007556.1
Ac007563.2
Ac007569.1
Ac007598.2
Ac007598.3
Ac007599.1
Ac007608.3
Ac007610.4
Ac007614.2
Ac007618.1
Ac007620.1
Ac007638.1
Ac007663.2
Ac007663.3
Ac007673.1
Ac007679.2
Ac007681.1
Ac007686.2
Ac007686.4
Ac007728.2
Ac007786.1
Ac007787.1
Ac007790.1
Ac007834.1
Ac007849.2
Ac007861.1
Ac007878.1
Ac007879.3
Ac007899.1
Ac007923.2
Ac007923.4
Ac007938.2
Ac007948.1
Ac007950.1
Ac007952.4
Ac007953.1
Ac007969.1
Ac007991.2
Ac007998.4
Ac008013.1
Ac008014.1
Ac008038.1
Ac008040.1
Ac008040.4
Ac008056.1
Ac008060.1
Ac008060.3
Ac008063.2
Ac008067.1
Ac008073.2
Ac008073.3
Ac008079.1
Ac008080.1
Ac008115.3
Ac008121.2
Ac008125.1
Ac008126.1
Ac008127.2
Ac008133.2
Ac008149.1
Ac008163.1
Ac008171.1
Ac008243.1
Ac008250.1
Ac008250.2
Ac008268.1
Ac008277.2
Ac008278.1
Ac008379.1
Ac008393.1
Ac008403.2
Ac008403.3
Ac008429.1
Ac008429.3
Ac008438.2
Ac008443.1
Ac008443.3
Ac008443.4
Ac008443.5
Ac008443.6
Ac008481.2
Ac008481.3
Ac008494.2
Ac008505.1
Ac008507.2
Ac008514.1
Ac008534.1
Ac008537.4
Ac008543.3
Ac008565.1
Ac008569.1
Ac008581.1
Ac008581.2
Ac008588.1
Ac008608.2
Ac008622.1
Ac008622.2
Ac008627.1
Ac008663.1
Ac008667.2
Ac008667.3
Ac008686.1
Ac008687.3
Ac008691.1
Ac008700.1
Ac008708.1
Ac008716.1
Ac008723.1
Ac008734.1
Ac008734.2
Ac008735.3
Ac008735.5
Ac008736.1
Ac008736.3
Ac008738.1
Ac008750.3
Ac008750.5
Ac008758.1
Ac008758.5
Ac008759.3
Ac008763.3
Ac008764.8
Ac008770.2
Ac008781.1
Ac008794.1
Ac008806.1
Ac008813.1
Ac008814.1
Ac008825.2
Ac008883.1
Ac008894.2
Ac008894.3
Ac008897.2
Ac008906.2
Ac008914.1
Ac008937.3
Ac008948.1
Ac008957.3
Ac008966.2
Ac008969.1
Ac009019.1
Ac009041.3
Ac009065.4
Ac009078.3
Ac009086.3
Ac009088.2
Ac009093.3
Ac009102.3
Ac009107.2
Ac009119.2
Ac009121.1
Ac009126.1
Ac009133.1
Ac009133.5
Ac009137.2
Ac009145.1
Ac009145.3
Ac009152.1
Ac009159.2
Ac009163.1
Ac009163.6
Ac009220.2
Ac009220.3
Ac009229.1
Ac009237.16
Ac009248.1
Ac009264.1
Ac009269.1
Ac009269.5
Ac009299.3
Ac009309.1
Ac009313.2
Ac009318.1
Ac009318.4
Ac009336.3
Ac009396.1
Ac009404.1
Ac009474.1
Ac009474.2
Ac009480.2
Ac009486.1
Ac009495.1
Ac009495.3
Ac009506.1
Ac009517.1
Ac009518.1
Ac009522.1
Ac009541.1
Ac009542.2
Ac009560.1
Ac009623.2
Ac009646.2
Ac009652.2
Ac009690.1
Ac009779.1
Ac009779.2
Ac009779.3
Ac009784.1
Ac009803.2
Ac009804.1
Ac009879.2
Ac009879.3
Ac009908.1
Ac009930.1
Ac009948.3
Ac009970.1
Ac009987.1
Ac010087.1
Ac010132.3
Ac010136.1
Ac010139.1
Ac010148.1
Ac010157.2
Ac010181.1
Ac010182.1
Ac010183.2
Ac010186.4
Ac010198.2
Ac010200.2
Ac010201.1
Ac010203.2
Ac010210.1
Ac010240.3
Ac010245.1
Ac010255.2
Ac010261.1
Ac010266.1
Ac010271.2
Ac010273.2
Ac010280.3
Ac010285.2
Ac010307.2
Ac010319.4
Ac010319.5
Ac010320.2
Ac010320.3
Ac010325.2
Ac010326.3
Ac010326.4
Ac010327.2
Ac010327.5
Ac010329.1
Ac010333.3
Ac010335.1
Ac010336.3
Ac010336.5
Ac010343.3
Ac010359.1
Ac010374.1
Ac010422.1
Ac010422.2
Ac010422.6
Ac010422.7
Ac010442.2
Ac010442.3
Ac010445.1
Ac010457.1
Ac010468.2
Ac010476.1
Ac010522.1
Ac010531.6
Ac010547.1
Ac010547.3
Ac010551.1
Ac010587.1
Ac010608.1
Ac010608.3
Ac010615.2
Ac010618.1
Ac010624.3
Ac010632.3
Ac010641.1
Ac010642.1
Ac010646.1
Ac010654.1
Ac010655.2
Ac010655.4
Ac010683.1
Ac010733.1
Ac010735.1
Ac010745.3
Ac010745.5
Ac010746.1
Ac010761.1
Ac010761.2
Ac010761.3
Ac010761.7
Ac010776.2
Ac010834.2
Ac010894.1
Ac010894.5
Ac010900.1
Ac010904.1
Ac010913.1
Ac010928.3
Ac010947.1
Ac010976.1
Ac010980.1
Ac010997.2
Ac010997.4
Ac010997.5
Ac011008.1
Ac011139.1
Ac011193.1
Ac011195.1
Ac011195.2
Ac011239.1
Ac011247.2
Ac011257.1
Ac011287.1
Ac011362.1
Ac011369.1
Ac011374.2
Ac011379.2
Ac011396.1
Ac011411.1
Ac011444.1
Ac011445.2
Ac011447.5
Ac011451.1
Ac011455.1
Ac011458.2
Ac011462.1
Ac011462.3
Ac011462.4
Ac011466.1
Ac011466.3
Ac011468.5
Ac011471.4
Ac011476.3
Ac011481.1
Ac011481.2
Ac011498.1
Ac011503.1
Ac011507.1
Ac011510.1
Ac011511.1
Ac011511.4
Ac011523.1
Ac011529.1
Ac011601.1
Ac011603.1
Ac011603.2
Ac011611.1
Ac011611.2
Ac011611.4
Ac011611.6
Ac011718.1
Ac011752.1
Ac011753.1
Ac011755.1
Ac011773.1
Ac011773.2
Ac011773.3
Ac011816.1
Ac011840.3
Ac011840.5
Ac011853.1
Ac011890.2
Ac011897.1
Ac011933.1
Ac011933.2
Ac011939.2
Ac011979.2
Ac011998.1
Ac012044.1
Ac012055.2
Ac012065.1
Ac012065.3
Ac012100.1
Ac012146.4
Ac012158.1
Ac012184.3
Ac012184.4
Ac012186.1
Ac012291.2
Ac012306.1
Ac012313.6
Ac012313.9
Ac012358.3
Ac012360.1
Ac012363.1
Ac012366.1
Ac012370.1
Ac012370.2
Ac012377.1
Ac012400.1
Ac012409.4
Ac012417.1
Ac012435.1
Ac012451.1
Ac012462.1
Ac012462.3
Ac012470.1
Ac012485.3
Ac012501.1
Ac012501.2
Ac012506.4
Ac012507.1
Ac012507.3
Ac012513.3
Ac012531.1
Ac012531.4
Ac012531.5
Ac012593.1
Ac012613.1
Ac012625.1
Ac012645.4
Ac012668.3
Ac012676.3
Ac013248.1
Ac013275.1
Ac013356.3
Ac013356.4
Ac013394.1
Ac013402.1
Ac013429.1
Ac013442.1
Ac013448.2
Ac013452.1
Ac013467.1
Ac013470.2
Ac013714.1
Ac013731.1
Ac015468.1
Ac015468.2
Ac015468.3
Ac015540.1
Ac015656.1
Ac015687.1
Ac015712.1
Ac015712.4
Ac015712.5
Ac015712.6
Ac015726.2
Ac015813.1
Ac015813.2
Ac015813.4
Ac015813.7
Ac015871.5
Ac015908.2
Ac015908.5
Ac015909.1
Ac015909.4
Ac015909.5
Ac015911.1
Ac015912.3
Ac015921.1
Ac015936.1
Ac015961.2
Ac015982.1
Ac016027.4
Ac016042.1
Ac016168.2
Ac016180.1
Ac016229.1
Ac016229.2
Ac016304.1
Ac016397.1
Ac016397.2
Ac016405.1
Ac016405.2
Ac016542.1
Ac016559.1
Ac016573.1
Ac016575.1
Ac016582.1
Ac016582.2
Ac016582.3
Ac016583.1
Ac016588.2
Ac016596.1
Ac016596.2
Ac016629.1
Ac016629.3
Ac016691.1
Ac016700.3
Ac016708.1
Ac016710.1
Ac016717.1
Ac016717.2
Ac016727.1
Ac016730.1
Ac016735.1
Ac016747.1
Ac016769.4
Ac016773.1
Ac016825.1
Ac016876.2
Ac016877.2
Ac016907.2
Ac016908.1
Ac016910.1
Ac016924.1
Ac016925.2
Ac016956.1
Ac016957.1
Ac016968.1
Ac016987.2
Ac016993.1
Ac016999.1
Ac017006.1
Ac017007.2
Ac017015.2
Ac017037.3
Ac017074.1
Ac017081.1
Ac017083.1
Ac017083.2
Ac017083.4
Ac017091.1
Ac017101.1
Ac017104.1
Ac017104.3
Ac018362.2
Ac018410.1
Ac018448.2
Ac018511.1
Ac018529.3
Ac018557.2
Ac018563.1
Ac018618.1
Ac018638.3
Ac018638.7
Ac018643.1
Ac018647.2
Ac018682.2
Ac018695.1
Ac018755.4
Ac018761.2
Ac018761.3
Ac018766.1
Ac018797.1
Ac018832.1
Ac018845.3
Ac018846.1
Ac018868.1
Ac019069.1
Ac019070.1
Ac019080.1
Ac019080.2
Ac019080.4
Ac019117.1
Ac019117.2
Ac019117.3
Ac019129.1
Ac019131.1
Ac019178.2
Ac019185.3
Ac019186.1
Ac019209.2
Ac019211.1
Ac019226.1
Ac019254.1
Ac019257.8
Ac019294.2
Ac020558.1
Ac020558.2
Ac020593.1
Ac020637.1
Ac020651.1
Ac020659.1
Ac020663.4
Ac020688.1
Ac020699.1
Ac020703.1
Ac020728.1
Ac020743.1
Ac020763.1
Ac020765.3
Ac020779.2
Ac020891.1
Ac020891.4
Ac020899.1
Ac020900.1
Ac020904.2
Ac020904.3
Ac020908.2
Ac020910.6
Ac020913.1
Ac020914.3
Ac020914.4
Ac020915.1
Ac020915.5
Ac020931.1
Ac020978.3
Ac020978.5
Ac021016.3
Ac021035.1
Ac021054.1
Ac021074.2
Ac021087.2
Ac021106.3
Ac021146.1
Ac021146.10
Ac021146.6
Ac021218.1
Ac021321.1
Ac021483.1
Ac021483.2
Ac021506.2
Ac021594.1
Ac021646.1
Ac021660.2
Ac021660.3
Ac021766.1
Ac021876.1
Ac021915.1
Ac021945.1
Ac022001.1
Ac022034.1
Ac022034.3
Ac022039.1
Ac022075.1
Ac022081.1
Ac022098.1
Ac022098.4
Ac022106.2
Ac022145.2
Ac022148.2
Ac022149.2
Ac022150.2
Ac022154.1
Ac022166.1
Ac022166.2
Ac022167.4
Ac022182.1
Ac022182.3
Ac022201.1
Ac022210.1
Ac022211.3
Ac022254.1
Ac022272.1
Ac022306.2
Ac022360.1
Ac022384.1
Ac022387.1
Ac022392.1
Ac022400.1
Ac022400.2
Ac022432.1
Ac022441.1
Ac022447.6
Ac022447.7
Ac022509.3
Ac022509.4
Ac022511.1
Ac022613.1
Ac022613.2
Ac022616.6
Ac022634.1
Ac022655.1
Ac022662.1
Ac022679.1
Ac022695.3
Ac022748.2
Ac022762.1
Ac022778.1
Ac022784.1
Ac022784.4
Ac022795.1
Ac022809.1
Ac022868.1
Ac022878.1
Ac022880.1
Ac022880.2
Ac022893.2
Ac022903.1
Ac022915.1
Ac022916.1
Ac022916.2
Ac022929.1
Ac022929.2
Ac022960.1
Ac022973.2
Ac023024.1
Ac023050.4
Ac023051.2
Ac023078.3
Ac023090.2
Ac023136.1
Ac023137.1
Ac023158.2
Ac023202.1
Ac023245.2
Ac023300.2
Ac023310.4
Ac023347.1
Ac023389.1
Ac023421.2
Ac023442.1
Ac023442.2
Ac023442.3
Ac023509.2
Ac023509.3
Ac023509.4
Ac023510.2
Ac023595.1
Ac023669.1
Ac023781.1
Ac023905.1
Ac023906.1
Ac023906.2
Ac023906.3
Ac023906.4
Ac023908.3
Ac023934.1
Ac024060.1
Ac024084.1
Ac024085.1
Ac024145.1
Ac024224.1
Ac024243.1
Ac024255.1
Ac024267.5
Ac024267.6
Ac024293.1
Ac024337.2
Ac024451.2
Ac024475.4
Ac024560.2
Ac024568.1
Ac024581.1
Ac024592.2
Ac024592.3
Ac024610.1
Ac024610.2
Ac024614.1
Ac024619.1
Ac024619.2
Ac024940.1
Ac024940.2
Ac024940.3
Ac024958.1
Ac025030.1
Ac025031.1
Ac025048.1
Ac025062.1
Ac025162.1
Ac025164.1
Ac025165.2
Ac025165.3
Ac025171.2
Ac025171.3
Ac025180.1
Ac025181.2
Ac025198.1
Ac025254.1
Ac025262.1
Ac025263.3
Ac025268.1
Ac025271.3
Ac025279.1
Ac025281.1
Ac025283.1
Ac025283.2
Ac025287.2
Ac025419.1
Ac025423.1
Ac025423.3
Ac025428.1
Ac025434.1
Ac025437.2
Ac025442.1
Ac025459.1
Ac025524.2
Ac025539.1
Ac025569.1
Ac025576.2
Ac025578.1
Ac025580.1
Ac025580.3
Ac025822.2
Ac025884.1
Ac025887.2
Ac026100.1
Ac026124.2
Ac026191.1
Ac026202.1
Ac026202.3
Ac026304.1
Ac026310.2
Ac026310.3
Ac026320.1
Ac026333.3
Ac026336.3
Ac026362.2
Ac026367.2
Ac026367.3
Ac026369.3
Ac026391.1
Ac026401.1
Ac026434.1
Ac026436.1
Ac026444.1
Ac026461.1
Ac026461.3
Ac026462.3
Ac026462.4
Ac026470.1
Ac026470.4
Ac026471.2
Ac026616.1
Ac026691.1
Ac026741.1
Ac026770.1
Ac026785.1
Ac026786.1
Ac026786.2
Ac026803.1
Ac026826.1
Ac026904.1
Ac026950.2
Ac026954.3
Ac026956.1
Ac026979.2
Ac026991.2
Ac027013.1
Ac027031.2
Ac027097.2
Ac027104.1
Ac027117.1
Ac027117.2
Ac027279.2
Ac027281.1
Ac027288.3
Ac027308.1
Ac027309.3
Ac027329.1
Ac027335.1
Ac027369.1
Ac027458.1
Ac027544.1
Ac027644.4
Ac027682.2
Ac027682.3
Ac034102.4
Ac034102.6
Ac034102.7
Ac034102.8
Ac034154.1
Ac034159.1
Ac034195.1
Ac034205.1
Ac034213.1
Ac034223.1
Ac034226.1
Ac034228.1
Ac034229.2
Ac034229.3
Ac034229.4
Ac034232.1
Ac034238.1
Ac034238.2
Ac036103.1
Ac036108.2
Ac036176.1
Ac036214.1
Ac036214.4
Ac036222.2
Ac037450.1
Ac037459.4
Ac037487.4
Ac040160.1
Ac040169.1
Ac040904.1
Ac040914.1
Ac040918.1
Ac040977.1
Ac041040.1
Ac044784.2
Ac044792.1
Ac044802.1
Ac044810.3
Ac044839.1
Ac044860.2
Ac046134.1
Ac046143.1
Ac046158.1
Ac048341.2
Ac048346.1
Ac048382.5
Ac048383.1
Ac051618.1
Ac051619.3
Ac051619.7
Ac051619.8
Ac055716.2
Ac055758.1
Ac055758.2
Ac055839.1
Ac055854.1
Ac058823.1
Ac060764.1
Ac060766.2
Ac061709.2
Ac061975.1
Ac061975.6
Ac061992.1
Ac062015.1
Ac062028.1
Ac062039.1
Ac063923.1
Ac063952.1
Ac063960.1
Ac063976.2
Ac063977.3
Ac063980.1
Ac064799.1
Ac064799.2
Ac064805.1
Ac064807.1
Ac064834.1
Ac064852.1
Ac064853.1
Ac064862.3
Ac064872.1
Ac066612.2
Ac066613.2
Ac066616.2
Ac067751.1
Ac067817.1
Ac067817.2
Ac067819.1
Ac067838.1
Ac067852.1
Ac067930.3
Ac067931.2
Ac067945.3
Ac067959.1
Ac067960.1
Ac068025.2
Ac068050.1
Ac068051.1
Ac068152.1
Ac068234.1
Ac068234.3
Ac068254.2
Ac068389.1
Ac068473.2
Ac068512.1
Ac068547.1
Ac068580.3
Ac068587.2
Ac068594.1
Ac068620.1
Ac068620.2
Ac068631.1
Ac068669.1
Ac068672.1
Ac068722.2
Ac068724.2
Ac068724.3
Ac068759.1
Ac068781.1
Ac068789.1
Ac068790.3
Ac068790.9
Ac068831.1
Ac068831.2
Ac068831.4
Ac068831.7
Ac068870.1
Ac068888.1
Ac068987.2
Ac069029.1
Ac069061.2
Ac069113.1
Ac069113.3
Ac069148.1
Ac069154.1
Ac069200.1
Ac069213.2
Ac069228.1
Ac069257.2
Ac069262.1
Ac069277.2
Ac069287.2
Ac069304.2
Ac069360.1
Ac069366.2
Ac069368.1
Ac069437.1
Ac069444.2
Ac069503.2
Ac069528.2
Ac069540.1
Ac069547.1
Ac072022.2
Ac072039.1
Ac072039.2
Ac072046.1
Ac073046.1
Ac073046.2
Ac073050.1
Ac073062.1
Ac073065.1
Ac073111.2
Ac073111.3
Ac073111.4
Ac073111.5
Ac073130.1
Ac073195.1
Ac073218.1
Ac073254.1
Ac073283.2
Ac073314.1
Ac073316.1
Ac073320.1
Ac073325.2
Ac073332.1
Ac073342.1
Ac073346.1
Ac073349.2
Ac073349.3
Ac073358.1
Ac073415.1
Ac073465.2
Ac073476.1
Ac073517.1
Ac073530.1
Ac073530.2
Ac073539.3
Ac073539.7
Ac073551.1
Ac073569.2
Ac073578.4
Ac073585.1
Ac073592.9
Ac073636.1
Ac073641.1
Ac073657.2
Ac073842.2
Ac073864.1
Ac073869.1
Ac073878.2
Ac073916.1
Ac073957.1
Ac074029.2
Ac074032.1
Ac074050.1
Ac074087.1
Ac074121.1
Ac074140.1
Ac074143.1
Ac074212.1
Ac074276.2
Ac074290.1
Ac074351.1
Ac074389.1
Ac074389.3
Ac074397.1
Ac076966.1
Ac078785.1
Ac078802.1
Ac078814.2
Ac078819.1
Ac078842.1
Ac078842.2
Ac078850.1
Ac078850.2
Ac078851.1
Ac078864.1
Ac078880.1
Ac078883.1
Ac078899.1
Ac078899.4
Ac078909.1
Ac078922.1
Ac079062.1
Ac079089.1
Ac079140.1
Ac079148.1
Ac079160.1
Ac079174.2
Ac079203.2
Ac079209.2
Ac079226.1
Ac079305.1
Ac079313.1
Ac079313.2
Ac079316.2
Ac079328.1
Ac079329.1
Ac079331.1
Ac079336.1
Ac079340.1
Ac079340.2
Ac079341.2
Ac079362.1
Ac079363.1
Ac079382.1
Ac079466.1
Ac079467.1
Ac079584.1
Ac079587.1
Ac079598.4
Ac079610.2
Ac079753.1
Ac079776.2
Ac079780.1
Ac079781.5
Ac079799.2
Ac079801.1
Ac079807.1
Ac079834.2
Ac079866.2
Ac079921.1
Ac080013.1
Ac080013.3
Ac080023.1
Ac080038.1
Ac080080.1
Ac080100.1
Ac080128.2
Ac080129.1
Ac082651.4
Ac083798.1
Ac083798.2
Ac083801.2
Ac083841.4
Ac083843.2
Ac084018.2
Ac084024.3
Ac084030.1
Ac084033.2
Ac084036.1
Ac084048.1
Ac084064.1
Ac084082.1
Ac084083.1
Ac084116.1
Ac084117.1
Ac084125.1
Ac084198.1
Ac084262.1
Ac084337.1
Ac084337.2
Ac084357.3
Ac084364.2
Ac084782.3
Ac084809.1
Ac084824.2
Ac084851.2
Ac084866.2
Ac084871.1
Ac084871.3
Ac084876.2
Ac084879.1
Ac084880.3
Ac087045.1
Ac087072.1
Ac087164.2
Ac087190.2
Ac087257.2
Ac087276.3
Ac087277.2
Ac087286.2
Ac087289.2
Ac087289.3
Ac087289.4
Ac087362.1
Ac087393.2
Ac087439.1
Ac087439.2
Ac087477.2
Ac087477.6
Ac087481.1
Ac087491.1
Ac087498.1
Ac087501.3
Ac087521.1
Ac087521.4
Ac087564.1
Ac087588.1
Ac087612.1
Ac087623.1
Ac087623.2
Ac087632.1
Ac087641.1
Ac087645.2
Ac087741.1
Ac087741.3
Ac087752.3
Ac087762.1
Ac087821.2
Ac087855.2
Ac087863.1
Ac087879.1
Ac087884.1
Ac089987.1
Ac089998.3
Ac089999.1
Ac089999.2
Ac090023.1
Ac090044.1
Ac090061.1
Ac090095.1
Ac090099.3
Ac090099.4
Ac090114.3
Ac090115.1
Ac090124.2
Ac090124.3
Ac090150.1
Ac090150.2
Ac090152.1
Ac090164.3
Ac090181.2
Ac090192.2
Ac090193.2
Ac090197.1
Ac090236.1
Ac090236.2
Ac090241.2
Ac090246.1
Ac090282.1
Ac090340.1
Ac090360.1
Ac090365.1
Ac090371.2
Ac090376.1
Ac090415.1
Ac090458.1
Ac090502.1
Ac090502.2
Ac090517.5
Ac090518.1
Ac090525.2
Ac090541.1
Ac090559.2
Ac090578.1
Ac090579.1
Ac090589.3
Ac090592.1
Ac090607.1
Ac090607.5
Ac090616.3
Ac090617.3
Ac090617.4
Ac090617.5
Ac090617.6
Ac090617.7
Ac090617.9
Ac090627.1
Ac090679.1
Ac090680.1
Ac090686.1
Ac090735.1
Ac090751.1
Ac090774.1
Ac090821.2
Ac090826.1
Ac090844.2
Ac090948.3
Ac090971.3
Ac090983.1
Ac090985.1
Ac091027.2
Ac091046.2
Ac091053.1
Ac091059.2
Ac091076.1
Ac091096.1
Ac091114.1
Ac091152.4
Ac091153.4
Ac091167.2
Ac091167.7
Ac091180.1
Ac091180.2
Ac091182.1
Ac091212.1
Ac091271.1
Ac091390.2
Ac091390.4
Ac091393.1
Ac091489.1
Ac091492.1
Ac091516.1
Ac091544.2
Ac091564.2
Ac091564.6
Ac091729.2
Ac091736.1
Ac091770.1
Ac091799.1
Ac091819.1
Ac091832.1
Ac091849.1
Ac091860.1
Ac091874.1
Ac091885.1
Ac091887.1
Ac091905.3
Ac091905.4
Ac091917.3
Ac091932.1
Ac091932.3
Ac091948.1
Ac091953.2
Ac091953.3
Ac091959.1
Ac091959.2
Ac091959.3
Ac091965.1
Ac091965.3
Ac091965.4
Ac091965.5
Ac091980.2
Ac092042.3
Ac092053.1
Ac092053.2
Ac092053.3
Ac092058.1
Ac092068.2
Ac092070.1
Ac092070.3
Ac092071.1
Ac092072.1
Ac092114.1
Ac092115.1
Ac092115.3
Ac092117.1
Ac092118.1
Ac092125.1
Ac092130.1
Ac092132.1
Ac092135.1
Ac092135.2
Ac092142.2
Ac092143.1
Ac092143.2
Ac092143.3
Ac092145.1
Ac092159.2
Ac092164.1
Ac092168.1
Ac092171.1
Ac092171.3
Ac092171.4
Ac092183.1
Ac092268.1
Ac092284.1
Ac092287.1
Ac092295.1
Ac092296.2
Ac092327.2
Ac092335.1
Ac092338.3
Ac092354.1
Ac092354.2
Ac092435.1
Ac092436.1
Ac092447.5
Ac092447.9
Ac092471.1
Ac092484.1
Ac092552.1
Ac092568.1
Ac092574.1
Ac092587.1
Ac092614.1
Ac092647.5
Ac092650.1
Ac092652.3
Ac092656.1
Ac092670.1
Ac092673.1
Ac092674.1
Ac092687.1
Ac092692.1
Ac092701.1
Ac092718.2
Ac092718.3
Ac092723.1
Ac092723.2
Ac092723.4
Ac092747.4
Ac092754.1
Ac092757.3
Ac092794.1
Ac092802.1
Ac092803.2
Ac092807.2
Ac092809.1
Ac092811.1
Ac092813.1
Ac092821.3
Ac092835.1
Ac092849.1
Ac092902.2
Ac092910.3
Ac092919.1
Ac092919.2
Ac092944.1
Ac092944.2
Ac092953.2
Ac092969.1
Ac093012.1
Ac093014.1
Ac093107.2
Ac093117.1
Ac093151.3
Ac093152.1
Ac093156.1
Ac093157.1
Ac093159.1
Ac093166.1
Ac093218.1
Ac093225.1
Ac093227.1
Ac093248.1
Ac093249.2
Ac093277.1
Ac093278.2
Ac093295.1
Ac093323.1
Ac093323.3
Ac093330.1
Ac093330.2
Ac093423.3
Ac093459.1
Ac093484.1
Ac093484.3
Ac093484.4
Ac093495.1
Ac093496.1
Ac093503.1
Ac093510.1
Ac093512.2
Ac093524.1
Ac093525.1
Ac093534.2
Ac093535.1
Ac093579.1
Ac093581.1
Ac093599.1
Ac093620.1
Ac093627.4
Ac093627.5
Ac093714.1
Ac093716.1
Ac093732.1
Ac093734.1
Ac093752.1
Ac093752.2
Ac093770.1
Ac093789.1
Ac093827.4
Ac093840.1
Ac093843.1
Ac093852.1
Ac093864.1
Ac093871.1
Ac093895.1
Ac093899.2
Ac093904.1
Ac093904.2
Ac093904.4
Ac093908.1
Ac093911.1
Ac093912.1
Ac093913.1
Ac095031.1
Ac095032.2
Ac095041.1
Ac095056.1
Ac095057.3
Ac095350.1
Ac096553.1
Ac096564.2
Ac096570.1
Ac096636.1
Ac096637.2
Ac096638.2
Ac096639.1
Ac096644.2
Ac096649.1
Ac096669.1
Ac096677.1
Ac096720.2
Ac096734.2
Ac096751.1
Ac096751.2
Ac096759.2
Ac096773.1
Ac096887.1
Ac096915.1
Ac096947.1
Ac096992.1
Ac096992.2
Ac096996.1
Ac096996.2
Ac097059.1
Ac097065.2
Ac097104.1
Ac097358.2
Ac097359.3
Ac097382.1
Ac097382.2
Ac097451.1
Ac097460.1
Ac097462.1
Ac097467.3
Ac097486.1
Ac097494.1
Ac097504.2
Ac097512.1
Ac097523.1
Ac097534.2
Ac097634.1
Ac097634.3
Ac097638.1
Ac097639.1
Ac097641.1
Ac097658.1
Ac097662.1
Ac097717.1
Ac097724.1
Ac098484.1
Ac098484.4
Ac098590.2
Ac098592.1
Ac098614.3
Ac098617.1
Ac098650.1
Ac098657.3
Ac098679.3
Ac098679.4
Ac098799.2
Ac098818.3
Ac098820.1
Ac098828.2
Ac098828.3
Ac098829.1
Ac098847.1
Ac098850.2
Ac098859.1
Ac098869.1
Ac099066.2
Ac099329.2
Ac099343.3
Ac099344.2
Ac099489.1
Ac099520.1
Ac099535.1
Ac099552.3
Ac099560.1
Ac099566.1
Ac099568.1
Ac099654.10
Ac099654.13
Ac099654.14
Ac099654.3
Ac099667.1
Ac099670.1
Ac099673.1
Ac099677.1
Ac099677.4
Ac099677.7
Ac099730.1
Ac099753.1
Ac099782.1
Ac099782.2
Ac099791.2
Ac099794.1
Ac099795.1
Ac099850.1
Ac100768.2
Ac100771.2
Ac100775.1
Ac100778.2
Ac100778.3
Ac100791.1
Ac100793.3
Ac100797.5
Ac100801.1
Ac100803.3
Ac100812.1
Ac100821.2
Ac100823.2
Ac100830.2
Ac100832.1
Ac100832.2
Ac100835.1
Ac100839.1
Ac100843.1
Ac100849.1
Ac100854.1
Ac100871.1
Ac102941.1
Ac102945.2
Ac102953.1
Ac103409.1
Ac103563.7
Ac103591.3
Ac103702.2
Ac103706.1
Ac103719.1
Ac103740.2
Ac103746.1
Ac103808.6
Ac103810.8
Ac103855.4
Ac103858.1
Ac103923.1
Ac103925.1
Ac103982.1
Ac103987.2
Ac103987.3
Ac103996.2
Ac104012.1
Ac104027.1
Ac104072.1
Ac104076.2
Ac104109.2
Ac104109.3
Ac104118.1
Ac104134.1
Ac104135.1
Ac104162.1
Ac104162.2
Ac104164.1
Ac104169.1
Ac104212.1
Ac104237.1
Ac104248.1
Ac104306.1
Ac104306.2
Ac104308.1
Ac104316.2
Ac104333.1
Ac104365.1
Ac104389.5
Ac104394.1
Ac104452.1
Ac104453.1
Ac104454.2
Ac104455.1
Ac104532.1
Ac104564.3
Ac104564.5
Ac104574.1
Ac104590.1
Ac104619.4
Ac104653.2
Ac104662.2
Ac104687.2
Ac104688.1
Ac104695.2
Ac104695.4
Ac104699.1
Ac104771.1
Ac104781.2
Ac104794.1
Ac104794.3
Ac104806.1
Ac104806.2
Ac104819.1
Ac104825.1
Ac104831.1
Ac104837.2
Ac104958.2
Ac104971.2
Ac104978.1
Ac104984.3
Ac104985.3
Ac104996.1
Ac105020.6
Ac105036.1
Ac105105.1
Ac105105.4
Ac105114.1
Ac105129.1
Ac105133.2
Ac105137.2
Ac105219.2
Ac105235.1
Ac105277.1
Ac105285.1
Ac105345.1
Ac105345.2
Ac105362.1
Ac105391.1
Ac105402.1
Ac105402.2
Ac105402.3
Ac105420.1
Ac105424.1
Ac105429.2
Ac105446.1
Ac105460.2
Ac105760.1
Ac105760.2
Ac105919.1
Ac105940.2
Ac105942.1
Ac106028.2
Ac106028.5
Ac106038.1
Ac106052.1
Ac106734.1
Ac106745.1
Ac106772.1
Ac106774.3
Ac106785.2
Ac106795.2
Ac106798.1
Ac106799.2
Ac106800.3
Ac106800.4
Ac106806.1
Ac106820.6
Ac106865.1
Ac106871.1
Ac106872.11
Ac106872.12
Ac106872.3
Ac106886.4
Ac106897.1
Ac107015.1
Ac107016.1
Ac107029.1
Ac107032.2
Ac107072.1
Ac107072.2
Ac107083.1
Ac107214.1
Ac107220.1
Ac107223.1
Ac107241.1
Ac107294.3
Ac107304.1
Ac107373.2
Ac107398.1
Ac107399.1
Ac107463.1
Ac107871.1
Ac107886.1
Ac107905.1
Ac107909.1
Ac107918.4
Ac107953.2
Ac107958.3
Ac107959.1
Ac107973.1
Ac107982.2
Ac108002.1
Ac108025.1
Ac108047.1
Ac108063.1
Ac108073.2
Ac108134.3
Ac108210.2
Ac108448.2
Ac108448.3
Ac108449.1
Ac108471.1
Ac108471.2
Ac108475.1
Ac108673.2
Ac108673.3
Ac108676.2
Ac108693.2
Ac108704.1
Ac108725.1
Ac108738.1
Ac108749.1
Ac108751.4
Ac108751.5
Ac108752.1
Ac108860.1
Ac108865.1
Ac108866.1
Ac109136.1
Ac109445.1
Ac109460.1
Ac109464.2
Ac109466.1
Ac109471.1
Ac109486.1
Ac109587.1
Ac109631.1
Ac109635.4
Ac109638.1
Ac109780.1
Ac109810.1
Ac109830.1
Ac110014.1
Ac110053.1
Ac110058.1
Ac110285.6
Ac110285.7
Ac110491.1
Ac110597.1
Ac110620.1
Ac110716.1
Ac110741.1
Ac110753.1
Ac110754.1
Ac110769.3
Ac110792.3
Ac110794.1
Ac110799.1
Ac111000.2
Ac111152.1
Ac111152.2
Ac111170.1
Ac111170.2
Ac111188.3
Ac111193.1
Ac112184.1
Ac112196.1
Ac112198.3
Ac112204.2
Ac112206.3
Ac112220.2
Ac112225.1
Ac112242.1
Ac112484.2
Ac112487.2
Ac112491.1
Ac112503.2
Ac112504.2
Ac112719.1
Ac112721.2
Ac113143.1
Ac113143.2
Ac113155.1
Ac113192.3
Ac113208.1
Ac113208.3
Ac113346.2
Ac113349.1
Ac113367.1
Ac113367.3
Ac113391.1
Ac113414.1
Ac113418.1
Ac113420.1
Ac113430.1
Ac113608.2
Ac114271.1
Ac114291.1
Ac114316.1
Ac114401.1
Ac114482.1
Ac114485.1
Ac114488.2
Ac114488.3
Ac114490.3
Ac114501.3
Ac114730.1
Ac114776.1
Ac114803.1
Ac114808.2
Ac114811.2
Ac114812.1
Ac114812.2
Ac114814.1
Ac114973.1
Ac115284.2
Ac115619.1
Ac115676.1
Ac115989.1
Ac116021.1
Ac116337.3
Ac116347.2
Ac116351.2
Ac116353.1
Ac116353.4
Ac116353.5
Ac116359.1
Ac116362.1
Ac116366.3
Ac116407.2
Ac116407.3
Ac116456.1
Ac116535.1
Ac116563.1
Ac116651.1
Ac116667.1
Ac117382.2
Ac117453.1
Ac117465.1
Ac117482.1
Ac117503.2
Ac117569.1
Ac117944.1
Ac118345.1
Ac118549.1
Ac118553.2
Ac118754.2
Ac118755.1
Ac119044.1
Ac119396.1
Ac119403.2
Ac119673.1
Ac119674.1
Ac119674.2
Ac119677.1
Ac119744.1
Ac119800.1
Ac120114.1
Ac120114.2
Ac120114.4
Ac120193.1
Ac120349.1
Ac120498.4
Ac121320.1
Ac121338.2
Ac121757.1
Ac121761.2
Ac121764.1
Ac122108.2
Ac122719.2
Ac123023.1
Ac123767.1
Ac123768.5
Ac123912.2
Ac123912.4
Ac123912.6
Ac124014.1
Ac124016.1
Ac124067.1
Ac124067.2
Ac124068.2
Ac124069.1
Ac124076.1
Ac124242.1
Ac124283.5
Ac124319.1
Ac124319.3
Ac124804.1
Ac124916.2
Ac124944.1
Ac124944.3
Ac125257.2
Ac125336.1
Ac125421.2
Ac125494.1
Ac125603.1
Ac125603.4
Ac125611.3
Ac125616.1
Ac125807.1
Ac126283.1
Ac126544.2
Ac126614.1
Ac126615.1
Ac126696.1
Ac126696.2
Ac126763.1
Ac127002.1
Ac127071.2
Ac127496.6
Ac127521.1
Ac127894.1
Ac128707.1
Ac128709.3
Ac129492.1
Ac129492.4
Ac129492.5
Ac129492.8
Ac129507.3
Ac130324.1
Ac130324.3
Ac130343.1
Ac130364.1
Ac130456.3
Ac130650.2
Ac131009.2
Ac131009.3
Ac131025.1
Ac131094.1
Ac131211.1
Ac131391.1
Ac131902.1
Ac131902.3
Ac131956.1
Ac132008.2
Ac132219.2
Ac132872.2
Ac133552.4
Ac133634.1
Ac133785.1
Ac133919.1
Ac133961.1
Ac133963.2
Ac134043.1
Ac134503.1
Ac134669.1
Ac134682.1
Ac134698.1
Ac135048.2
Ac135050.1
Ac135279.3
Ac135586.2
Ac135895.1
Ac136424.2
Ac136469.2
Ac136621.1
Ac136628.3
Ac137549.1
Ac137579.2
Ac137630.3
Ac137767.1
Ac137932.2
Ac138123.1
Ac138123.2
Ac138150.1
Ac138207.4
Ac138207.8
Ac138304.1
Ac138393.3
Ac138409.1
Ac138466.1
Ac138473.1
Ac138701.2
Ac138811.2
Ac138951.1
Ac138956.2
Ac139103.1
Ac139493.1
Ac139493.2
Ac139530.3
Ac139712.1
Ac139712.2
Ac139720.1
Ac139720.2
Ac139769.1
Ac139783.2
Ac139795.3
Ac140172.1
Ac140481.1
Ac140847.1
Ac140847.2
Ac140912.1
Ac141586.1
Ac141586.5
Ac141846.1
Ac143336.1
Ac144522.1
Ac144652.1
Ac144831.1
Ac145098.1
Ac145207.9
Ac145285.1
Ac145285.6
Ac145422.1
Ac146507.2
Ac147651.1
Ac156455.1
Ac211433.2
Ac211469.2
Ac226119.1
Ac226119.2
Ac231657.1
Ac231759.1
Ac231981.1
Ac233290.1
Ac233296.1
Ac233992.3
Ac234582.1
Ac234644.1
Ac234778.2
Ac234781.1
Ac239584.1
Ac239809.3
Ac241520.1
Ac241952.1
Ac242376.2
Ac242426.2
Ac242842.3
Ac243547.3
Ac243571.2
Ac243585.1
Ac243654.1
Ac243654.3
Ac243829.4
Ac243960.2
Ac243961.1
Ac243962.1
Ac243964.2
Ac243965.1
Ac243972.1
Ac244021.1
Ac244033.1
Ac244033.2
Ac244090.3
Ac244093.4
Ac244100.3
Ac244153.1
Ac244197.3
Ac244517.10
Ac244517.8
Ac244517.9
Ac245014.3
Ac245028.3
Ac245052.1
Ac245052.2
Ac245054.1
Ac245060.3
Ac245088.2
Ac245100.1
Ac245100.4
Ac245100.6
Ac245123.1
Ac245140.3
Ac245291.1
Ac245505.2
Ac245505.3
Ac245517.2
Ac245884.10
Ac245884.8
Ac246793.1
Ac253536.7
Ac254633.1
Acaa1
Acaca
Acacb
Acad10
Acad11
Acad8
Acad9
Acadm
Acads
Acadvl
Acan
Acap1
Acap2
Acap3
Acat2
Acbd4
Accs
Acer3
Acin1
Ackr2
Acly
Aco2
Acot12
Acot13
Acot2
Acot6
Acox1
Acox2
Acp1
Acp4
Acpp
Acsbg1
Acsf2
Acsf3
Acsl6
Acsm1
Acsm3
Acsm4
Acsm6
Acss1
Acss2
Acta2-as1
Actb
Actg1p1
Actg1p17
Actg1p19
Actl6b
Actl7a
Actn1
Actn1-as1
Actn2
Actn3
Actp1
Actr2
Actr3
Actr3b
Acvr1
Acvr1b
Acvr2a
Acvr2b
Acy1
Acyp1
Acyp2
Ad000864.1
Ad000864.2
Ad001527.2
Adal
Adam10
Adam12
Adam15
Adam18
Adam20p2
Adam20p3
Adam22
Adam24p
Adam28
Adam6
Adam7
Adam8
Adam9
Adamts1
Adamts10
Adamts12
Adamts13
Adamts18
Adamts20
Adamts3
Adamts4
Adamts9
Adamtsl1
Adamtsl3
Adap2
Adar
Adarb1
Adarb2
Adck2
Adck5
Adcy10
Adcy2
Adcy3
Adcy5
Adcy6
Adcy7
Add1
Add2
Add3
Adgrd1
Adgre5
Adgrf1
Adgrf3
Adgrf4
Adgrf5
Adgrg1
Adgrg6
Adgrg7
Adgrl2
Adgrl4
Adgrv1
Adh1a
Adh1b
Adh4
Adh5
Adh6
Adi1p1
Adipor2
Adirf-as1
Adk
Adm
Adnp
Adnp2
Ado
Adora1
Adora2a
Adpgk-as1
Adra1a
Adrm1
Adsl
Adssl1
Adtrp
Aebp2
Aen
Af015262.1
Af064858.1
Af064860.1
Af067845.2
Af099810.1
Af106564.1
Af117829.1
Af127577.6
Af129408.1
Af130417.1
Af146191.1
Af178030.1
Af230666.1
Af233439.1
Af246928.1
Af254983.2
Af279873.4
Af305872.1
Afap1
Afap1l1
Afap1l2
Afdn
Aff1
Aff3
Aff4
Afg1l
Afmid
Afp
Aga
Agap1
Agap1-it1
Agap2
Agap3
Agbl1-as1
Agbl4
Agbl5
Ager
Agfg2
Aggf1
Aggf1p8
Agk
Agl
Ago3
Agpat1
Agpat3
Agpat4-it1
Agpat5
Agps
Agr2
Agrn
Agtr1
Agxt
Agxt2
Ahctf1
Ahcyl2
Ahcyp7
Ahdc1
Ahi1
Ahnak
Ahnak2
Ahr
Ahrr
Ahsa1
Ahsa2p
Aicda
Aif1l
Aifm1
Aig1
Aig1p1
Aim2
Aimp2
Aipl1
Aj009632.1
Aj009632.2
Ajuba
Ak2
Ak3
Ak4
Ak4p2
Ak5
Ak7
Ak8
Ak9
Akap1
Akap10
Akap12
Akap13
Akap2
Akap3
Akap6
Akap7
Akap8
Akap8l
Akap8p1
Akap9
Akip1
Akirin1
Akr1a1
Akr1b1
Akr1b10p1
Akr1c2
Akr1c3
Akr1d1
Akr1d1p1
Akr7l
Akt1s1
Akt2
Akt3-it1
Al008636.1
Al008638.6
Al008726.1
Al008729.1
Al009048.1
Al009050.1
Al020995.1
Al020996.2
Al021068.1
Al021154.1
Al021155.2
Al021331.1
Al021392.1
Al021408.1
Al021546.1
Al021707.2
Al021707.4
Al021808.1
Al021997.2
Al022068.1
Al022100.1
Al022238.4
Al022313.3
Al022314.1
Al022316.1
Al022318.1
Al022318.4
Al022323.2
Al022323.3
Al022323.5
Al022324.3
Al022326.1
Al022328.3
Al022345.4
Al022476.1
Al022722.2
Al022725.1
Al023283.1
Al023693.1
Al023773.1
Al023775.1
Al023803.2
Al023806.1
Al023806.2
Al024498.2
Al031009.1
Al031055.1
Al031121.1
Al031121.2
Al031123.2
Al031133.1
Al031229.1
Al031282.1
Al031283.1
Al031315.1
Al031428.1
Al031432.3
Al031577.2
Al031587.2
Al031590.1
Al031595.3
Al031666.2
Al031670.1
Al031674.1
Al031679.1
Al031681.1
Al031768.1
Al031772.1
Al031777.2
Al031777.3
Al031846.1
Al031847.1
Al031847.2
Al031864.1
Al031864.2
Al033397.1
Al033504.1
Al033527.4
Al033527.5
Al033528.2
Al033539.1
Al034417.2
Al034417.4
Al034546.1
Al034550.1
Al034550.2
Al034555.1
Al035045.1
Al035078.1
Al035250.2
Al035411.2
Al035419.1
Al035420.3
Al035423.1
Al035456.1
Al035458.2
Al035530.1
Al035530.2
Al035691.1
Al035696.2
Al035701.1
Al049541.1
Al049543.1
Al049557.1
Al049597.1
Al049629.1
Al049697.1
Al049712.1
Al049749.1
Al049758.1
Al049830.3
Al049840.2
Al049840.3
Al049870.3
Al049873.1
Al050320.1
Al050341.1
Al050403.2
Al078581.2
Al078582.1
Al078590.2
Al078595.1
Al078612.2
Al078621.3
Al078624.1
Al078644.2
Al079307.3
Al080243.2
Al080250.1
Al080285.1
Al080313.2
Al096772.1
Al096817.1
Al096828.3
Al096861.1
Al096865.1
Al096869.2
Al109615.2
Al109741.1
Al109809.3
Al109811.3
Al109910.2
Al109914.1
Al109917.1
Al109918.1
Al109918.3
Al109935.2
Al109936.2
Al109936.6
Al109954.1
Al109983.1
Al110118.2
Al110505.1
Al117339.1
Al117339.3
Al117339.5
Al117378.1
Al118508.2
Al118516.1
Al118558.3
Al118558.4
Al121574.1
Al121603.1
Al121652.1
Al121672.1
Al121722.1
Al121749.1
Al121769.1
Al121772.1
Al121781.1
Al121790.1
Al121809.1
Al121820.1
Al121820.2
Al121832.1
Al121845.3
Al121845.4
Al121890.4
Al121894.2
Al121900.1
Al121906.1
Al121917.1
Al121929.1
Al121936.1
Al121936.2
Al121955.1
Al121972.1
Al121985.3
Al121992.3
Al122008.2
Al122013.1
Al122034.1
Al132639.2
Al132639.3
Al132671.2
Al132709.1
Al132777.1
Al132780.1
Al132780.2
Al132780.4
Al132796.3
Al132989.2
Al133153.1
Al133153.2
Al133163.1
Al133166.1
Al133216.2
Al133243.2
Al133268.3
Al133279.1
Al133297.1
Al133297.2
Al133299.1
Al133304.2
Al133325.2
Al133330.1
Al133338.2
Al133346.1
Al133351.1
Al133368.2
Al133419.1
Al133464.1
Al133465.1
Al133467.3
Al133480.1
Al133481.1
Al133485.1
Al133485.2
Al133492.1
Al133516.1
Al133517.1
Al133523.1
Al135744.1
Al135791.1
Al135818.1
Al135901.1
Al135908.1
Al135923.1
Al135936.1
Al135978.1
Al135999.2
Al136038.2
Al136038.3
Al136038.5
Al136040.1
Al136115.2
Al136115.3
Al136131.3
Al136139.1
Al136140.2
Al136141.1
Al136146.1
Al136164.2
Al136228.1
Al136295.1
Al136301.1
Al136309.2
Al136366.1
Al136368.1
Al136376.1
Al136379.1
Al136382.1
Al136987.1
Al137003.1
Al137003.2
Al137026.1
Al137028.1
Al137058.2
Al137060.1
Al137077.1
Al137077.2
Al137100.1
Al137186.1
Al137247.1
Al137779.3
Al137782.1
Al137798.3
Al137802.2
Al137802.3
Al137847.3
Al137856.1
Al138479.1
Al138720.1
Al138721.1
Al138724.1
Al138756.1
Al138787.1
Al138828.1
Al138828.2
Al138830.2
Al138831.3
Al138878.2
Al138885.3
Al138885.4
Al138900.2
Al138902.1
Al138916.1
Al138916.2
Al138920.1
Al138921.1
Al138957.1
Al138960.1
Al138960.2
Al138999.1
Al139039.3
Al139089.1
Al139099.2
Al139120.1
Al139125.1
Al139132.1
Al139142.2
Al139156.3
Al139158.1
Al139174.1
Al139193.2
Al139220.1
Al139220.2
Al139241.1
Al139247.1
Al139254.1
Al139260.1
Al139275.1
Al139280.1
Al139294.1
Al139300.1
Al139300.2
Al139317.1
Al139317.5
Al139352.1
Al139353.2
Al139354.1
Al139383.1
Al139384.2
Al139412.1
Al139413.1
Al139424.3
Al139807.1
Al157371.1
Al157392.1
Al157392.3
Al157392.5
Al157400.1
Al157400.2
Al157400.5
Al157402.1
Al157413.1
Al157687.1
Al157688.1
Al157786.1
Al157791.1
Al157813.1
Al157827.2
Al157834.2
Al157838.1
Al157912.1
Al157944.1
Al158013.1
Al158042.1
Al158050.1
Al158050.2
Al158055.1
Al158071.1
Al158071.4
Al158151.1
Al158151.3
Al158166.2
Al158175.1
Al158207.2
Al158800.1
Al158823.1
Al158829.1
Al158839.1
Al158847.1
Al159166.1
Al159169.2
Al159174.1
Al159987.1
Al160153.1
Al160162.1
Al160191.1
Al160236.1
Al160237.3
Al160254.1
Al160272.1
Al160275.1
Al160279.1
Al160291.1
Al160314.1
Al160394.1
Al160408.1
Al161423.1
Al161443.1
Al161447.1
Al161618.1
Al161638.2
Al161640.1
Al161644.1
Al161646.1
Al161669.2
Al161669.3
Al161716.1
Al161722.1
Al161733.1
Al161773.1
Al161781.2
Al161782.1
Al161793.1
Al161908.1
Al161910.1
Al161937.1
Al162171.1
Al162171.2
Al162171.4
Al162231.4
Al162258.1
Al162291.1
Al162293.1
Al162377.2
Al162385.2
Al162388.1
Al162419.1
Al162596.1
Al162632.2
Al162724.2
Al162725.2
Al162727.3
Al162739.1
Al163051.1
Al163153.1
Al163192.1
Al163636.2
Al163953.1
Al163974.1
Al353093.1
Al353147.1
Al353152.1
Al353193.1
Al353572.2
Al353572.3
Al353579.1
Al353588.1
Al353593.3
Al353597.1
Al353604.1
Al353613.1
Al353614.1
Al353616.1
Al353626.2
Al353653.1
Al353662.2
Al353680.1
Al353684.1
Al353689.2
Al353704.1
Al353706.1
Al353708.2
Al353719.1
Al353759.1
Al353780.1
Al353784.1
Al353803.1
Al353803.2
Al353803.4
Al353807.4
Al353811.1
Al353997.2
Al354702.2
Al354707.1
Al354707.3
Al354710.1
Al354714.1
Al354714.3
Al354714.4
Al354726.1
Al354741.1
Al354751.2
Al354771.1
Al354811.1
Al354872.1
Al354872.2
Al354892.1
Al354892.2
Al354919.2
Al354920.1
Al354950.2
Al354983.1
Al354984.3
Al354989.2
Al355073.2
Al355075.1
Al355076.1
Al355076.2
Al355095.1
Al355310.2
Al355312.1
Al355312.6
Al355314.1
Al355315.1
Al355355.2
Al355376.1
Al355379.1
Al355390.2
Al355472.1
Al355472.2
Al355480.1
Al355480.3
Al355493.3
Al355499.1
Al355499.2
Al355526.1
Al355574.1
Al355607.1
Al355816.1
Al355838.1
Al355862.1
Al355864.2
Al355877.1
Al355916.1
Al355916.2
Al355916.3
Al355974.3
Al355987.2
Al355987.3
Al355987.4
Al355987.5
Al355990.1
Al355990.2
Al356000.1
Al356010.2
Al356019.1
Al356020.1
Al356055.1
Al356095.1
Al356095.2
Al356102.1
Al356133.2
Al356215.1
Al356274.1
Al356274.2
Al356275.1
Al356280.1
Al356289.1
Al356299.1
Al356310.1
Al356317.1
Al356421.2
Al356441.1
Al356488.2
Al356489.2
Al356490.1
Al356512.1
Al356535.1
Al356583.1
Al356599.1
Al356653.1
Al356750.1
Al356753.1
Al356756.1
Al356800.1
Al356967.1
Al356986.1
Al357054.1
Al357060.1
Al357140.2
Al357312.1
Al357315.2
Al357556.4
Al357568.1
Al357673.2
Al357832.1
Al357833.1
Al357992.1
Al358072.1
Al358074.1
Al358075.2
Al358113.1
Al358333.3
Al358334.2
Al358334.3
Al358472.4
Al358472.5
Al358612.1
Al358613.2
Al358976.1
Al359075.1
Al359094.1
Al359094.2
Al359182.1
Al359220.1
Al359233.1
Al359258.3
Al359265.3
Al359313.1
Al359317.1
Al359396.1
Al359397.1
Al359458.1
Al359510.1
Al359535.1
Al359547.1
Al359555.1
Al359636.1
Al359636.2
Al359643.3
Al359644.1
Al359692.1
Al359704.1
Al359711.2
Al359757.2
Al359834.1
Al359844.1
Al359853.1
Al359878.1
Al359878.2
Al359881.1
Al359893.1
Al359920.1
Al359922.1
Al359922.2
Al359924.1
Al359962.1
Al360007.1
Al360012.1
Al360013.2
Al360181.4
Al360182.2
Al360219.1
Al360270.2
Al360270.3
Al360294.1
Al365203.2
Al365205.1
Al365205.2
Al365223.1
Al365258.2
Al365259.1
Al365338.1
Al365434.1
Al365436.1
Al365436.2
Al390036.1
Al390066.1
Al390198.1
Al390318.1
Al390718.1
Al390719.1
Al390719.3
Al390726.5
Al390728.4
Al390730.1
Al390754.1
Al390760.1
Al390774.1
Al390786.1
Al390955.2
Al390957.1
Al390962.1
Al391069.3
Al391095.3
Al391097.1
Al391121.1
Al391152.1
Al391156.1
Al391244.1
Al391244.2
Al391261.4
Al391262.1
Al391280.1
Al391361.2
Al391421.1
Al391422.1
Al391422.2
Al391422.3
Al391422.4
Al391645.1
Al391650.1
Al391669.1
Al391684.1
Al391832.2
Al391832.3
Al391834.3
Al391839.1
Al391839.2
Al391988.1
Al392003.2
Al392046.1
Al392083.1
Al392086.3
Al392172.1
Al392185.1
Al441992.1
Al442067.1
Al442128.2
Al442663.1
Al445183.1
Al445259.1
Al445430.1
Al445433.2
Al445483.1
Al445567.1
Al445647.2
Al445669.2
Al445933.1
Al449403.2
Al450306.1
Al450322.2
Al450344.3
Al450384.2
Al450442.1
Al450468.2
Al450469.1
Al450469.2
Al450992.1
Al450998.2
Al451046.2
Al451062.1
Al451062.2
Al451085.1
Al451085.2
Al451142.1
Al451164.2
Al500527.1
Al512271.1
Al512283.1
Al512303.1
Al512306.2
Al512306.3
Al512324.1
Al512326.2
Al512329.1
Al512329.2
Al512353.2
Al512422.1
Al512593.1
Al512598.1
Al512625.3
Al512635.1
Al512637.1
Al512638.1
Al512652.2
Al512782.1
Al512791.2
Al513043.1
Al513122.2
Al513128.2
Al513185.2
Al513190.1
Al513210.1
Al513321.1
Al513321.2
Al513327.2
Al513327.3
Al513365.2
Al513497.1
Al583722.4
Al583803.1
Al583808.1
Al583835.1
Al583836.1
Al583856.1
Al589642.1
Al589647.1
Al589655.1
Al589678.1
Al589765.4
Al589935.1
Al589994.2
Al590226.1
Al590282.1
Al590286.1
Al590396.1
Al590396.4
Al590410.1
Al590440.1
Al590440.2
Al590490.1
Al590552.1
Al590559.1
Al590627.1
Al590627.2
Al590635.1
Al590644.3
Al590652.1
Al590666.1
Al590666.3
Al590708.1
Al590723.1
Al590999.1
Al591222.1
Al591368.1
Al591416.1
Al591485.1
Al591504.1
Al591543.1
Al591806.3
Al591848.1
Al591848.4
Al591885.1
Al591893.1
Al592114.1
Al592435.1
Al592436.1
Al592437.1
Al592466.1
Al593851.1
Al596028.1
Al596094.1
Al596218.1
Al596220.1
Al596223.2
Al596275.1
Al596275.2
Al603832.2
Al603841.1
Al603908.1
Al603962.1
Al606468.1
Al606489.1
Al606517.1
Al606517.2
Al606537.1
Al606753.1
Al606760.2
Al606845.1
Al607023.1
Al607033.1
Al626787.1
Al627171.1
Al627308.1
Al627422.2
Al645608.4
Al645608.6
Al645608.7
Al645634.1
Al645728.1
Al645937.3
Al645941.1
Al645941.2
Al645941.3
Al645944.2
Al662884.1
Al662899.2
Al662907.3
Al663023.1
Al663061.1
Al669831.5
Al669841.1
Al669970.2
Al670729.2
Al671277.1
Al671883.3
Al672032.1
Al672167.1
Al672277.1
Al672291.1
Al683813.2
Al691403.1
Al691403.2
Al691432.2
Al691442.1
Al691482.3
Al713851.1
Al713852.1
Al713922.2
Al713999.1
Al714022.1
Al731563.3
Al731575.1
Al731577.2
Al731684.2
Al732292.2
Al732314.4
Al732414.1
Al772337.2
Al772337.4
Al807752.6
Al807757.1
Al807776.1
Al844908.2
Al845321.1
Al928654.2
Al929472.3
Alas1
Alb
Alcam
Aldh16a1
Aldh1a1
Aldh1a3
Aldh1l1
Aldh2
Aldh3a1
Aldh3a2
Aldh3b1
Aldh5a1
Aldh7a1
Aldh7a1p1
Aldh7a1p2
Aldh9a1
Aldoa
Alg1
Alg10b
Alg13
Alg13-as1
Alg14
Alg1l2
Alg5
Alg6
Alg8
Alg9
Alkbh2
Alkbh3
Alkbh5
Alkbh7
Allc
Alox12p2
Alox5ap
Alpi
Alpk2
Alpl
Als2
Als2cr12
Alyref
Ambra1
Amdhd2
Amn
Amn1
Amot
Ampd1
Ampd2
Ampd3
Amph
Amt
Amy2b
Amz1
Amz2
Amz2p1
Amz2p2
Anapc11
Anapc13
Anapc16
Anapc4
Anapc5
Anapc7
Ang
Angpt1
Angpt2
Angptl1
Angptl4
Angptl5
Angptl8
Ank2
Ank3
Ankar
Ankdd1a
Ankef1
Ankfn1
Ankfy1
Ankh
Ankhd1
Ankhd1-eif4ebp3
Ankk1
Ankle1
Ankle2
Ankmy1
Ankrd12
Ankrd13a
Ankrd13d
Ankrd18dp
Ankrd18ep
Ankrd20a18p
Ankrd20a21p
Ankrd22
Ankrd26
Ankrd27
Ankrd28
Ankrd29
Ankrd34c-as1
Ankrd36
Ankrd36c
Ankrd37
Ankrd40cl
Ankrd44
Ankrd44-it1
Ankrd46
Ankrd49
Ankrd6
Ankrd62p1
Ankrd62p1-parp4p3
Ankrd65
Anks1b
Anks3
Ankub1
Ankzf1
Anln
Ano1
Ano10
Ano2
Ano3
Ano4
Ano5
Ano7
Anp32a
Anp32b
Anp32d
Anpep
Antxr1
Anxa11
Anxa13
Anxa2
Anxa4
Anxa5
Anxa6
Aoc3
Aox1
Ap000221.1
Ap000275.1
Ap000295.1
Ap000317.2
Ap000345.2
Ap000347.1
Ap000402.1
Ap000438.2
Ap000439.1
Ap000439.3
Ap000439.4
Ap000442.1
Ap000442.2
Ap000445.1
Ap000446.1
Ap000459.1
Ap000553.3
Ap000568.1
Ap000590.1
Ap000593.2
Ap000593.3
Ap000619.1
Ap000640.1
Ap000640.2
Ap000641.1
Ap000646.1
Ap000662.1
Ap000692.1
Ap000695.1
Ap000704.1
Ap000711.1
Ap000722.1
Ap000753.2
Ap000757.2
Ap000759.1
Ap000763.2
Ap000763.4
Ap000769.1
Ap000769.2
Ap000777.3
Ap000779.1
Ap000781.1
Ap000787.2
Ap000787.3
Ap000808.1
Ap000812.5
Ap000813.1
Ap000820.2
Ap000842.3
Ap000843.1
Ap000845.1
Ap000852.1
Ap000855.1
Ap000864.1
Ap000866.1
Ap000894.1
Ap000894.3
Ap000920.1
Ap000924.1
Ap000936.1
Ap000943.3
Ap000944.1
Ap000944.2
Ap000977.1
Ap000997.2
Ap001001.1
Ap001001.2
Ap001002.1
Ap001011.1
Ap001029.2
Ap001062.2
Ap001107.2
Ap001107.9
Ap001122.1
Ap001124.1
Ap001178.1
Ap001180.1
Ap001207.2
Ap001207.3
Ap001257.1
Ap001258.1
Ap001267.4
Ap001269.1
Ap001273.1
Ap001273.2
Ap001317.1
Ap001324.2
Ap001330.3
Ap001347.1
Ap001350.1
Ap001350.2
Ap001357.1
Ap001362.2
Ap001363.2
Ap001372.2
Ap001372.4
Ap001412.1
Ap001425.1
Ap001429.1
Ap001453.1
Ap001453.2
Ap001453.4
Ap001458.2
Ap001462.1
Ap001485.1
Ap001496.2
Ap001527.2
Ap001542.2
Ap001542.3
Ap001574.1
Ap001582.1
Ap001610.1
Ap001619.2
Ap001636.2
Ap001636.3
Ap001646.3
Ap001652.1
Ap001767.1
Ap001775.2
Ap001825.1
Ap001830.1
Ap001922.5
Ap001931.1
Ap001960.1
Ap001970.1
Ap001972.2
Ap002001.1
Ap002026.1
Ap002336.1
Ap002336.3
Ap002353.1
Ap002360.3
Ap002373.1
Ap002380.1
Ap002387.1
Ap002387.2
Ap002414.1
Ap002414.2
Ap002433.2
Ap002490.2
Ap002495.2
Ap002512.3
Ap002530.1
Ap002748.2
Ap002761.1
Ap002761.3
Ap002761.4
Ap002784.1
Ap002799.1
Ap002800.1
Ap002802.2
Ap002812.2
Ap002833.2
Ap002840.1
Ap002840.2
Ap002847.1
Ap002851.1
Ap002852.1
Ap002856.2
Ap002884.1
Ap002884.3
Ap002956.1
Ap002963.1
Ap002986.1
Ap002990.1
Ap002992.1
Ap003025.1
Ap003025.2
Ap003028.1
Ap003032.1
Ap003043.1
Ap003062.2
Ap003063.2
Ap003065.1
Ap003071.2
Ap003072.4
Ap003108.2
Ap003117.1
Ap003170.1
Ap003170.4
Ap003171.3
Ap003304.1
Ap003357.1
Ap003385.2
Ap003393.1
Ap003396.1
Ap003396.3
Ap003396.4
Ap003399.1
Ap003419.3
Ap003498.1
Ap003555.2
Ap003680.1
Ap003717.1
Ap003733.4
Ap003784.1
Ap004245.1
Ap004247.2
Ap004550.1
Ap004609.2
Ap004609.3
Ap005119.2
Ap005131.3
Ap005136.1
Ap005203.1
Ap005205.2
Ap005230.1
Ap005233.2
Ap005242.4
Ap005262.1
Ap005263.1
Ap005264.1
Ap005271.1
Ap005380.1
Ap005432.1
Ap005436.2
Ap005482.1
Ap005482.2
Ap005597.2
Ap005597.3
Ap005899.1
Ap006248.2
Ap006248.3
Ap006248.5
Ap006287.1
Ap006287.2
Ap006545.1
Ap006565.1
Ap006621.3
Ap006621.4
Ap006621.5
Ap1ar
Ap1b1
Ap1g1
Ap1m1
Ap1m2
Ap1s2
Ap2a1
Ap2a2
Ap2m1
Ap3m1
Ap3m2
Ap3s1
Ap3s2
Ap4e1
Ap4m1
Ap4s1
Ap5m1
Ap5s1
Ap5z1
Apaf1
Apba2
Apbb1ip
Apbb2
Apbb3
Apcdd1
Apex2
Aph1a
Aph1b
Aplf
Aplp2
Apoa1-as
Apob
Apobec3c
Apobec3d
Apobec3g
Apoh
Apol3
Apold1
Apom
Apoop5
Apopt1
App
Appl1
Appl2
Aprt
Aptx
Aqr
Araf
Arap1-as2
Arap2
Arcn1
Areg
Arel1
Arf1
Arf4
Arf4-as1
Arf4p3
Arf4p4
Arf5
Arfgap1
Arfgap2
Arfgap3
Arfgef1
Arfip1
Arfip2
Arfrp1
Arg2
Arhgap10
Arhgap17
Arhgap21
Arhgap23
Arhgap24
Arhgap25
Arhgap26
Arhgap27
Arhgap28
Arhgap30
Arhgap31
Arhgap36
Arhgap39
Arhgap42
Arhgap44
Arhgap45
Arhgap5
Arhgdia
Arhgef1
Arhgef10
Arhgef10l
Arhgef12
Arhgef16
Arhgef17
Arhgef18
Arhgef19
Arhgef2
Arhgef26
Arhgef28
Arhgef3
Arhgef37
Arhgef39
Arhgef4
Arhgef40
Arhgef6
Arhgef7
Arhgef7-as2
Arid1a
Arid1b
Arid2
Arid3a
Arid3b
Arid4b
Arid5a
Arid5b
Arih1
Arih2
Arih2p1
Arl10
Arl14
Arl14ep
Arl15
Arl2
Arl2bpp10
Arl2bpp3
Arl2-snx15
Arl4a
Arl4ap1
Arl4ap2
Arl5a
Arl5ap2
Arl5ap4
Arl6
Arl6ip1p3
Arl6ip4
Arl6ip6
Armc10
Armc5
Armc6
Armc8
Armc8p1
Armc9
Armcx6
Armh1
Arnt
Arnt2
Arntl
Arntl2
Arpc1b
Arpc2
Arpc3
Arpc4
Arpc4-ttll3
Arpc5l
Arpin-ap3s2
Arpp21
Arrb1
Arrb2
Arrdc1
Arrdc2
Arsa
Arsb
Arsd
Arsd-as1
Arsg
Arsi
Arsj
Arsk
Art3
Artn
Arx
Asah1
Asap1
Asap2
Asb1
Asb15
Asb16
Asb18
Asb2
Asb7
Asb8
Ascc2
Ascc3
Ash2l
Asic1
Asic3
Asic4
Asip
Asl
Asmtl
Asns
Asnsp4
Aspdh
Aspg
Asph
Asphd1
Aspn
Asprv1
Aspscr1
Ass1
Ass1p10
Ass1p11
Ass1p7
Aste1
Astn2-as1
Asxl1
Asxl2
Asxl3
Atad2b
Atad3a
Atad3b
Ate1
Ate1-as1
Atf1
Atf1p1
Atf3
Atf4p3
Atf5
Atf6b
Atf7
Atf7ip
Atf7ip2
Atg10
Atg101
Atg13
Atg16l1
Atg16l2
Atg4a
Atg4b
Atg4c
Atg4d
Atg7
Atg9a
Atg9b
Atic
Atl1
Atl3
Atm
Atmin
Atn1
Atoh8
Atp10a
Atp10b
Atp11a
Atp11b
Atp11c
Atp13a4
Atp1a1
Atp1a1-as1
Atp1a3
Atp1b1
Atp1b3
Atp23
Atp2a1
Atp2a1-as1
Atp2a2
Atp2c1
Atp4a
Atp5f1a
Atp5f1ap2
Atp5f1b
Atp5f1c
Atp5f1d
Atp5if1
Atp5mc2
Atp5md
Atp5mgp2
Atp5mgp5
Atp5mgp6
Atp5mpl
Atp5pbp6
Atp5pdp3
Atp5pdp4
Atp6ap1
Atp6ap1l
Atp6v0a1
Atp6v0a2
Atp6v0a4
Atp6v0b
Atp6v0c
Atp6v0cp2
Atp6v0cp4
Atp6v0e2
Atp6v1a
Atp6v1c1
Atp6v1c2
Atp6v1d
Atp6v1e1p1
Atp6v1f
Atp6v1g1
Atp6v1g2-ddx39b
Atp7b
Atp8b1
Atp8b4
Atp9a
Atp9b
Atpaf1
Atpaf2
Atpsckmt
Atr
Atraid
Atrip
Atrn
Atrx
Atxn1
Atxn10
Atxn1l
Atxn2
Atxn2-as
Atxn2l
Atxn3
Atxn7
Atxn7l1
Atxn7l2
Auh
Aurka
Aurkap1
Auts2
Avil
Avl9
Axdnd1
Axin1
Axl
Azin1
Azin1-as1
B2m
B3galnt1
B3galnt2
B3galt5
B3galt6
B3gnt10
B3gnt2p1
B3gnt4
B3gnt5
B3gnt8
B3gntl1
B4galt2
B4galt3
B4galt4
B4galt6
B4galt7
B9d1
B9d2
Baalc
Babam1
Babam2
Bace2
Bach1
Bach1-it1
Bach2
Bad
Bag2
Bag3
Bag4
Bag5
Bage2
Bahcc1
Baiap2
Baiap2l1
Bak1
Banf1
Banf1p1
Banf1p3
Banf1p5
Banp
Bap1
Basp1
Batf
Bax
Baz1a
Baz2a
Bbip1
Bbof1
Bbox1
Bbs2
Bbs4
Bbs5
Bbs7
Bbx
Bcap29
Bcap31
Bcar1
Bcas3
Bcas4
Bcat1
Bcat2
Bckdha
Bckdhb
Bckdk
Bcl10
Bcl11a
Bcl2l1
Bcl2l10
Bcl2l11
Bcl2l12
Bcl2l15
Bcl3
Bcl6
Bcl7a
Bcl7b
Bcl7c
Bcl9
Bclaf1p2
Bco1
Bcr
Bcrp2
Bcs1l
Bcyrn1
Bdh1
Bdh2
Bdkrb1
Bdnf-as
Bdp1
Becn1
Becn1p2
Begain
Bend3
Bend5
Bend6
Bend7
Best3
Bet1
Bet1l
Bet1p1
Bfar
Bfsp1
Bfsp2
Bhlhe40
Bhmt2
Bicc1
Bicdl1
Bicdl2
Bicra
Bicra-as1
Bicral
Bid
Birc2
Birc3
Birc5
Birc6
Birc6-as1
Birc6-as2
Blacat1
Blace
Blk
Blmh
Blnk
Bloc1s1
Bloc1s3
Blvra
Blzf1
Bmf
Bmi1
Bmp2k
Bmpr1a
Bmpr1b
Bmpr1b-dt
Bmpr2
Bnc2-as1
Bnip1
Bnip2
Bnip3l
Bnip3p1
Bnip3p20
Bnip3p26
Boc
Bod1p1
Bola1
Bola2p1
Bola3-as1
Borcs6
Bphl
Bpifa4p
Bpifb4
Bpifc
Bpnt1
Bptf
Brap
Brca1
Brca2
Brcc3
Brd2
Brd3os
Brd8
Brd9
Brf1
Bri3
Bri3p1
Brinp3
Brix1
Brms1
Brox
Brpf1
Brpf3
Brsk1
Brwd1
Brwd1-as1
Brwd1-as2
Brwd1p2
Bscl2
Bsg
Bsn-dt
Btbd11
Btbd16
Btbd3
Btbd6
Btbd7
Btbd8
Btf3
Btf3l4
Btf3p12
Btg4p1
Btk
Btla
Btn2a1
Btnl8
Btnl9
Btrc
Bub1b
Bud23
Bud31
Bud31p1
Bves
Bx005132.1
Bx284668.6
Bx322234.2
Bx322557.1
Bx322559.1
Bx322562.1
Bx322639.1
Bx322650.1
Bx323046.1
Bx470102.1
Bx470209.1
Bx539320.1
Bx571818.1
Bx640514.2
Bx640515.1
Bx679664.2
Bzw1
C10orf142
C10orf25
C10orf55
C10orf67
C10orf90
C10orf99
C11orf16
C11orf24
C11orf44
C11orf45
C11orf49
C11orf52
C11orf54
C11orf58
C11orf65
C11orf68
C11orf80
C11orf87
C12orf10
C12orf29
C12orf40
C12orf50
C12orf54
C12orf56
C12orf57
C12orf74
C12orf75
C12orf76
C12orf77
C14orf28
C15orf32
C15orf39
C15orf40
C15orf41
C15orf48
C15orf53
C15orf54
C15orf61
C15orf65
C16orf45
C16orf46
C16orf70
C16orf71
C16orf72
C16orf78
C16orf97
C17orf100
C17orf112
C17orf49
C17orf51
C17orf58
C17orf64
C17orf67
C17orf75
C17orf77
C17orf78
C17orf82
C17orf99
C18orf21
C18orf25
C18orf54
C19orf24
C19orf38
C19orf44
C19orf48
C19orf54
C19orf66
C19orf67
C19orf85
C1d
C1dp5
C1galt1
C1orf100
C1orf105
C1orf109
C1orf112
C1orf116
C1orf122
C1orf159
C1orf194
C1orf198
C1orf21
C1orf216
C1orf52
C1orf53
C1qc
C1ql3
C1qtnf1
C1qtnf7
C1qtnf9b
C2
C20orf197
C20orf202
C21orf62-as1
C21orf91
C22orf34
C22orf42
C22orf46
C2cd3
C2cd4d
C2cd5
C2orf27a
C2orf50
C2orf69p2
C2orf70
C2orf74
C2orf76
C2orf88
C2orf92
C3
C3orf14
C3orf35
C3orf38
C3orf67
C3orf85
C4bpb
C4orf19
C4orf33
C4orf45
C4orf46
C4orf47
C4orf50
C4orf54
C5ar1
C5ar2
C5orf24
C5orf30
C5orf34
C5orf46
C5orf51
C5orf63
C5orf64
C5orf64-as1
C5orf66-as2
C6
C6orf120
C6orf163
C6orf62
C6orf89
C6orf99
C7
C7orf25
C7orf26
C7orf31
C7orf57
C7orf65
C8b
C8g
C8orf17
C8orf33
C8orf37-as1
C8orf44
C8orf58
C8orf74
C8orf76
C8orf82
C8orf87
C9orf135
C9orf152
C9orf153
C9orf163
C9orf3
C9orf43
C9orf50
C9orf72
C9orf78
C9orf85
Ca10
Ca12
Ca14
Ca2
Ca5a
Ca9
Caap1
Cab39
Cabin1
Cables1
Cables2
Cabp1
Cabyrp1
Cacfd1
Cachd1
Cacna1a
Cacna1c
Cacna1c-it1
Cacna1d
Cacna1e
Cacna2d1
Cacna2d2
Cacna2d3
Cacna2d4
Cacnb1
Cacnb2
Cacnb3
Cacnb4
Cacul1
Cad
Cadm1
Cadm2-as1
Calb2
Calca
Calcoco1
Cald1
Calhm6
Calm1
Calm1p2
Calm3
Calml4
Calr3
Calr4p
Calu
Caly
Camk1d
Camk1g
Camk2d
Camk2g
Camkk1
Camkmt
Camsap2
Camta1
Camta2
Cand1
Canx
Cap1
Cap1p2
Cap2
Capn1
Capn13
Capn15
Capn2
Capn3
Capn7
Capn8
Capns1
Capns2
Caprin1
Caps2
Capza2
Card11
Card18
Card19
Card8
Card9
Carm1
Carmil1
Carmil2
Carnmt1
Carnmt1-as1
Cars
Cars2
Casc15
Casc19
Casc2
Casc22
Casc3
Casd1
Cask
Casp10
Casp17p
Casp7
Casp8
Casr
Cast
Castor3
Cat
Catsper1
Catsper2p1
Catsperg
Cav1
Cav2
Cbfa2t2
Cbfb
Cbl
Cblb
Cbll2
Cbln2
Cbln3
Cbr1
Cbr4
Cbx3
Cbx5
Cbx7
Cby1
Cc2d1a
Cc2d1b
Cc2d2a
Cc2d2b
Ccar2
Ccdc102b
Ccdc106
Ccdc107
Ccdc112
Ccdc113
Ccdc114
Ccdc115
Ccdc120
Ccdc124
Ccdc126
Ccdc13
Ccdc130
Ccdc136
Ccdc137
Ccdc138
Ccdc141
Ccdc142
Ccdc144nl-as1
Ccdc149
Ccdc15
Ccdc150
Ccdc157
Ccdc158
Ccdc162p
Ccdc169
Ccdc17
Ccdc171
Ccdc174
Ccdc178
Ccdc18
Ccdc180
Ccdc183
Ccdc186
Ccdc187
Ccdc18-as1
Ccdc190
Ccdc191
Ccdc192
Ccdc194
Ccdc195
Ccdc196
Ccdc197
Ccdc198
Ccdc200
Ccdc24
Ccdc26
Ccdc30
Ccdc36
Ccdc40
Ccdc42
Ccdc47
Ccdc51
Ccdc57
Ccdc59
Ccdc66
Ccdc7
Ccdc74a
Ccdc75p1
Ccdc77
Ccdc78
Ccdc80
Ccdc84
Ccdc85b
Ccdc86
Ccdc88a
Ccdc88c
Ccdc91
Ccdc92
Ccdc97
Ccer1
Ccl19
Ccl2
Ccl20
Ccl27
Ccl4l2
Ccn1
Ccn5
Ccnb1ip1p2
Ccnb2
Ccnb2p1
Ccnb3
Ccnc
Ccnd1
Ccnd2p1
Ccnd3
Ccnf
Ccng1
Ccng2
Ccnjl
Ccnt1
Ccny
Ccnyl1
Ccnyl2
Ccp110
Ccpg1
Ccr10
Ccr12p
Ccr4
Ccr7
Ccrl2
Ccs
Ccsap
Ccser2
Cct2
Cct3
Cct5p2
Cct6a
Cct6b
Cct6p1
Cct7
Cct7p2
Cct8
Cd109
Cd151
Cd164
Cd177p1
Cd1b
Cd200r1l
Cd200r1l-as1
Cd209
Cd22
Cd226
Cd24p1
Cd274
Cd276
Cd27-as1
Cd2ap
Cd300lg
Cd33
Cd36
Cd37
Cd3e
Cd3eap
Cd44
Cd46
Cd47
Cd53
Cd59
Cd68
Cd74
Cd79a
Cd81
Cd82
Cd84
Cd8b
Cd9
Cd96
Cd99
Cd99p1
Cda
Cdc123
Cdc14a
Cdc14b
Cdc16
Cdc23
Cdc25b
Cdc25c
Cdc34
Cdc37l1
Cdc37l1-dt
Cdc42
Cdc42bpa
Cdc42ep1
Cdc42ep2
Cdc42ep3
Cdc42ep4
Cdc42se2
Cdc45
Cdc7
Cdc73
Cdca2
Cdca4p2
Cdca7
Cdca8
Cdcp2
Cdh1
Cdh10
Cdh11
Cdh12
Cdh16
Cdh18
Cdh19
Cdh3
Cdh5
Cdh7
Cdh8
Cdhr2
Cdhr3
Cdip1
Cdiptosp
Cdk12
Cdk13
Cdk14
Cdk15
Cdk16
Cdk18
Cdk19
Cdk2
Cdk20
Cdk5rap1
Cdk5rap2
Cdk5rap3
Cdk6
Cdk9
Cdkl1
Cdkl2
Cdkl5
Cdkn1a
Cdkn1b
Cdkn2aipnlp3
Cdkn2c
Cdkn3
Cdon
Cdpf1
Cdrt4
Cds1
Cdt1
Cdv3
Cdyl
Cdylp1
Ceacam20
Ceacam21
Ceacam4
Ceacamp2
Ceacamp5
Cebpd
Cebpg
Cebpzos
Cela2b
Celf1
Celf2-as2
Celf4
Celf5
Celsr1
Celsr2
Cemip
Cenpa
Cenpbd1p1
Cenpe
Cenpm
Cenpn
Cenpo
Cenpp
Cenps
Cenps-cort
Cenpv
Cep112
Cep120
Cep128
Cep135
Cep152
Cep162
Cep164
Cep164p1
Cep170b
Cep192
Cep250
Cep350
Cep41
Cep44
Cep55
Cep63
Cep68
Cep76
Cep83
Cep85
Cep85l
Cep95
Cept1
Cercam
Cerk
Cerna1
Cerna3
Cers2
Cers6
Ces2
Cfap206
Cfap221
Cfap298
Cfap36
Cfap43
Cfap44
Cfap46
Cfap47
Cfap52
Cfap54
Cfap61
Cfap69
Cfap97
Cfap97d1
Cfb
Cfh
Cfl1p1
Cfl1p3
Cflar
Cflar-as1
Cggbp1
Cgn
Chac1
Chaf1a
Champ1
Chat
Chchd2p11
Chchd4p4
Chchd6
Chchd7
Chd1l
Chd3
Chd4
Chd6
Chd7
Chd8
Chd9
Chek1
Chek2
Cherp
Chfr
Chga
Chgb
Chi3l1
Chiap2
Chit1
Chkb-dt
Chmp1a
Chmp1ap1
Chmp2b
Chmp5
Chmp6
Chmp7
Chn1
Chn2
Chpf
Chpf2
Chpt1
Chrac1
Chrm3-as1
Chrm3-as2
Chrna1
Chrna10
Chrna2
Chrna6
Chrna7
Chrna9
Chrnb1
Chrnb3
Chrnb4
Chst1
Chst11
Chst12
Chst14
Chst15
Chst6
Chsy1
Chtf18
Chuk
Churc1
Churc1-fntb
Ciao3
Ciart
Cib3
Cic
Cicp13
Cidea
Cideb
Cidecp1
Cinp
Cip2a
Cipc
Cirbp
Cirbp-as1
Cisd1
Cisd1p1
Cisd2
Cisd3
Cish
Cit
Cited2
Ciz1
Ckap5
Ckb
Cks1b
Clasp1
Clasp2
Clasrp
Clba1
Clca3p
Clcn3
Clcn6
Cldn12
Cldn16
Cldn25
Cldn3
Cldn4
Cldn6
Cldnd1
Clec16a
Clec1a
Clec1b
Clec2a
Clec2d
Clec4e
Clec4m
Clhc1
Clic4
Clic5
Clint1
Clip1
Clip2
Clip3
Clip4
Clk2
Clk3
Clk4
Clmn
Cln3
Cln5
Cln6
Cln8
Clock
Clp1
Clpb
Clpp
Clptm1l
Clrn1
Clstn1
Clta
Cltc
Cltcl1
Cluap1
Clvs1
Clybl
Clybl-as2
Cmahp
Cmas
Cmbl
Cmc1
Cmip
Cmklr1
Cmpk1
Cmpk2
Cmss1
Cmtm3
Cmtm6
Cmtm7
Cnbd2
Cnbp
Cndp1
Cndp2
Cngb1
Cnih1
Cnih3
Cnksr1
Cnksr2
Cnmd
Cnn3
Cnnm2
Cnot1
Cnot10
Cnot11
Cnot2
Cnot4
Cnot6
Cnot6l
Cnot7
Cnot8
Cnot9
Cnp
Cnpy4
Cnrip1
Cntln
Cntn1
Cntn2
Cntn4
Cntn4-as2
Cntn5
Cntnap1
Cntnap2
Cntrl
Cntrob
Coa6
Cobl
Cog1
Cog2
Cog3
Cog4
Cog5
Cog7
Cog8
Col11a2p1
Col13a1
Col16a1
Col18a1
Col1a1
Col1a2
Col21a1
Col22a1
Col23a1
Col24a1
Col25a1
Col26a1
Col27a1
Col3a1
Col4a1
Col4a2
Col4a2-as2
Col4a3bp
Col4a4
Col4a5
Col4a6
Col5a2
Col6a2
Col6a3
Col6a4p1
Col6a4p2
Col6a5
Col7a1
Col8a2
Col9a1
Colgalt1
Commd1
Commd2
Commd3
Commd3-bmi1
Commd4
Commd5
Comp
Comt
Comtd1
Copa
Copb1
Copb2
Copg1
Copg2
Cops4
Cops5
Cops7b
Cops8p3
Cops9
Copz2
Coq10a
Coq10b
Coq2
Coq3
Coq4
Coq5
Coq6
Coq7
Coq8a
Coq8b
Coq9
Coro1a
Coro1b
Cotl1p1
Cotl1p2
Cox11
Cox14
Cox16
Cox18
Cox20
Cox20p1
Cox20p2
Cox4i1
Cox4i1p1
Cox6a1
Cox6cp10
Cox6cp18
Cox7a2p1
Cox7b2
Cox7c
Cp
Cpa2
Cpa5
Cpamd8
Cpb1
Cpd
Cpe
Cpeb1-as1
Cpeb2
Cpeb2-dt
Cpeb4
Cplane1
Cplane2
Cplx4
Cpm
Cpne3
Cpne8
Cpo
Cpox
Cpped1
Cpq
Cps1
Cpsf2
Cpsf3
Cpsf4
Cpsf6
Cpt1b
Cpt1c
Cpvl
Cr1l
Cr391992.1
Cr392000.1
Cr392039.3
Cr559946.1
Cr559946.2
Cr589904.1
Cr589904.2
Cr936218.1
Cracr2a
Cracr2b
Cradd
Cramp1
Crat
Crb1
Crbn
Creb1
Creb3
Creb3l2
Creb5
Crebbp
Crebl2
Crebrf
Creld1
Crem
Crhr2
Crim1
Crip2
Cript
Crispld2
Crkl
Crlf1
Crlf3
Crls1
Crmp1
Crnkl1
Crocc
Croccp2
Crtam
Crtc1
Crtc2
Crtc3
Crtc3-as1
Crx
Cry2
Cryab
Crybb1
Crybb2p1
Crybg2
Crygs
Crym-as1
Cryzl1
Cryzl2p
Cs
Csag4
Cse1l
Csf1
Csf1r
Csf3r
Csgalnact1
Csh2
Csk
Cskmt
Csmd1
Csmd2-as1
Csmd3
Csn1s1
Csnk1a1p1
Csnk1d
Csnk1e
Csnk1g2
Csnk1g3
Csnk2a1
Csnk2b
Cspp1
Csrnp2
Csrp3
Cst11
Cst12p
Csta
Cstf1
Cstf2
Ctage14p
Ctage3p
Ctbp1-dt
Ctbp2
Ctbp2p3
Ctbp2p8
Ctc1
Ctcf
Ctcfl
Ctdp1
Ctdsp1
Ctdsp2
Ctdspl
Ctdspl2
Ctf1
Cth
Cthrc1
Ctnna1
Ctnnal1
Ctnnb1
Ctnnbl1
Ctnnd1
Ctns
Ctps2
Ctr9
Ctrb1
Ctsa
Ctsc
Ctsg
Ctsh
Ctsl3p
Ctsv
Ctsz
Cttn
Cttnbp2
Ctxn2
Cubn
Cuedc1
Cuedc2
Cul2
Cul3
Cul4a
Cul5
Cul9
Cutc
Cux1
Cwc15
Cwf19l1
Cwf19l2
Cwh43
Cxadr
Cxcl11
Cxcl14
Cxcl16
Cxcr2
Cxorf38
Cxorf40a
Cxxc1
Cxxc1p1
Cxxc5
Cxxc5-as1
Cyb561a3
Cyb561d2
Cyb5d1
Cyb5d2
Cyb5r1
Cyb5r2
Cyb5r3
Cyb5r4
Cyc1
Cycsp11
Cycsp20
Cycsp34
Cyctp
Cyfip1
Cyfip2
Cyhr1
Cyld
Cymp
Cymp-as1
Cyp19a1
Cyp1b1
Cyp1b1-as1
Cyp1d1p
Cyp20a1
Cyp26a1
Cyp26c1
Cyp27a1
Cyp2a6
Cyp2a7
Cyp2b6
Cyp2c19
Cyp2c56p
Cyp2c58p
Cyp2c59p
Cyp2c9
Cyp2d7
Cyp2e1
Cyp2f1
Cyp2u1
Cyp39a1
Cyp3a4
Cyp3a43
Cyp3a5
Cyp3a52p
Cyp46a1
Cyp46a4p
Cyp4b1
Cyp4f11
Cyp4f23p
Cyp4f24p
Cyth2
Cyth4
Cytl1
Cytor
Cyyr1-as1
Czib
D2hgdh
Daam1
Daam2
Dab1
Dab1-as1
Dach1
Dad1
Dag1
Dagla
Daglb
Dancr
Dao
Daoa
Daoa-as1
Dap3
Dapk1
Dapk1-it1
Dapk2
Dapl1
Dapp1
Dars
Dars-as1
Daw1
Daxx
Dazap1
Dazap2
Dbf4
Dbf4b
Dbi
Dbil5p
Dbn1
Dbndd2
Dbnl
Dbp
Dbt
Dbx1
Dcaf11
Dcaf12
Dcaf13
Dcaf17
Dcaf4
Dcaf5
Dcaf6
Dcaf7
Dcaf8l1
Dcbld1
Dcbld2
Dcdc1
Dchs2
Dclk1
Dclk3
Dclre1b
Dcp1a
Dcp2
Dcst2
Dctn1
Dctn3
Dctn4
Dctn6
Dcun1d1
Dcun1d2
Dcun1d2-as
Dcun1d4
Dcxr-dt
Ddah1
Ddb1
Ddb2
Ddc
Ddc-as1
Ddhd1
Ddhd2
Ddi1
Ddi2
Ddias
Ddit4
Ddit4-as1
Ddit4l
Ddo
Ddr1
Ddt
Ddx1
Ddx10
Ddx11
Ddx11l1
Ddx11l5
Ddx17
Ddx18
Ddx18p1
Ddx20
Ddx23
Ddx24
Ddx25
Ddx27
Ddx31
Ddx39ap1
Ddx39b
Ddx39b-as1
Ddx3p3
Ddx3x
Ddx3y
Ddx4
Ddx41
Ddx42
Ddx43p3
Ddx46
Ddx47
Ddx49
Ddx5
Ddx50
Ddx51
Ddx53
Ddx54
Ddx55
Ddx55p1
Ddx59
Ddx6
Ddx60l
Deaf1
Dec1
Dedd2
Defb115
Defb124
Defb126
Defb129
Degs1
Dele1
Dennd1a
Dennd1b
Dennd2a
Dennd2d
Dennd3
Dennd4b
Dennd5a
Dennd5b
Dennd5b-as1
Dennd6a
Dennd6a-dt
Dennd6b
Denr
Depdc1
Depdc1b
Depdc5
Depdc7
Depp1
Deptor
Dera
Derl2
Derl3
Des
Desi2
Det1
Dffbp1
Dgat2
Dgcr5
Dgcr8
Dgcr9
Dgkd
Dgke
Dgkg
Dgkh
Dgkz
Dglucy
Dguok-as1
Dhcr24
Dhcr24-dt
Dhdds
Dhfrp2
Dhodh
Dhrs1
Dhrs11
Dhrs13
Dhrs2
Dhrs4-as1
Dhrs7b
Dhrs9
Dhrsx
Dhx15
Dhx30
Dhx36
Dhx40
Dhx8
Dhx9
Diablo
Diaph1
Diaph3
Dicer1
Dimt1p1
Dip2a
Dip2b
Dip2c
Dipk1a
Dipk2a
Diras1
Dis3l
Dis3l2
Disp2
Dixdc1
Dkc1
Dkk1
Dkk2
Dkk3
Dlat
Dlc1
Dld
Dleu2
Dleu7
Dlg1
Dlg1-as1
Dlg2
Dlg3
Dlg5
Dlgap1
Dlgap1-as1
Dlgap1-as2
Dlgap1-as3
Dlgap1-as4
Dlgap2
Dlgap4
Dll1
Dll3
Dlst
Dlx2
Dlx2-dt
Dlx4
Dlx6-as1
Dm1-as
Dmac2
Dmac2l
Dmap1
Dmbt1p1
Dmc1
Dmpk
Dmrt1
Dmrt2
Dmtf1
Dmxl1
Dmxl2
Dnaaf1
Dnaaf2
Dnaaf4-ccpg1
Dnaaf5
Dnah1
Dnah11
Dnah12
Dnah14
Dnah17
Dnah3
Dnah9
Dnai1
Dnai2
Dnaja3
Dnaja4
Dnajb1
Dnajb11
Dnajb12
Dnajb13
Dnajb14
Dnajb2
Dnajb4
Dnajb5
Dnajb6
Dnajc10
Dnajc11
Dnajc14
Dnajc16
Dnajc18
Dnajc19
Dnajc2
Dnajc21
Dnajc22
Dnajc25
Dnajc25-gng10
Dnajc27
Dnajc27-as1
Dnajc3
Dnajc3-dt
Dnajc4
Dnajc5
Dnajc5g
Dnajc6
Dnase1
Dnase1l3
Dnd1p1
Dnhd1
Dnm1
Dnm1p49
Dnm2
Dnm3
Dnmt1
Dnmt3a
Dnmt3b
Dntt
Dnttip1
Doc2a
Doc2gp
Dock10
Dock11
Dock4
Dock5
Dock6
Dock7
Dock8
Dock9-dt
Dok1
Dok3
Dok4
Dok7
Donson
Dop1a
Dop1b
Dot1l
Dpagt1
Dpcd
Dpep2nb
Dpf1
Dpf3
Dph1
Dph6
Dph6-dt
Dph7
Dpm1
Dpp10
Dpp4
Dpp6
Dpp9
Dppa2p3
Dprxp4
Dprxp5
Dpy19l1
Dpy19l2p1
Dpy19l2p3
Dpy19l2p5
Dpy19l4
Dpy30
Dpyd-as1
Dpysl2
Dpysl3
Dpysl4
Dqx1
Draic
Dram1
Drap1
Drc3
Drd2
Drd3
Drg2
Drosha
Dsc2
Dscam-as1
Dse
Dsg2-as1
Dsp
Dst
Dstn
Dstnp1
Dstnp5
Dtd1
Dthd1
Dtl
Dtna
Dtnb
Dtnbp1
Dtwd1
Dtx3
Dtymk
Dubr
Duox1
Duoxa1
Dus2
Dus4l
Dusp12p1
Dusp13
Dusp14
Dusp18
Dusp22
Dusp23
Dusp27
Dusp28
Dusp8
Dut
Dutp8
Dux4l16
Dux4l27
Dux4l37
Dux4l45
Dux4l51
Duxap1
Duxap3
Duxap7
Dydc2
Dync1h1
Dync1i1
Dync1i2
Dync1li1
Dync1li2
Dync2h1
Dync2li1
Dynll1
Dynll1p3
Dynll1p4
Dynlrb2
Dyrk1a
Dyrk3
Dyrk4
Dysf
Dytn
Dzank1
E2f3
E2f4p1
E2f5
E2f6
Ebag9
Ebf2
Ebf3
Ebln3p
Ecel1p2
Echdc2
Eci2
Ecm1
Ecm2
Ecsit
Ect2
Ect2l
Edar
Edc3
Edc4
Eddm13
Edem1
Edil3
Ednra
Ednrb
Edrf1
Edrf1-dt
Eed
Eef1a1
Eef1a1p1
Eef1a1p17
Eef1a1p24
Eef1a1p31
Eef1a1p42
Eef1a1p5
Eef1a1p7
Eef1a1p9
Eef1akmt2
Eef1akmt3
Eef1akmt4
Eef1akmt4-ece2
Eef1aknmt
Eef1b2p2
Eef1b2p3
Eef1b2p5
Eef1dp1
Eef1dp3
Eef1e1
Eef1e1p1
Eef1g
Eef1gp4
Eef2k
Eefsec
Eepd1
Efcab12
Efcab13
Efcab2
Efcab5
Efcab7
Efcab8
Efemp1
Efhb
Efhc1
Efhd1
Efl1
Efna1
Efna3
Efna4
Efna5
Efr3a
Eftud2
Egf
Egfem1p
Egfl7
Egflam
Egflam-as2
Egfr
Egln1p1
Egln2
Egln3
Egln3p1
Egr2
Ehbp1l1
Ehd1
Ehd2
Ehmt1
Ei24
Eid1
Eid2
Eif1ad
Eif1b-as1
Eif2ak3
Eif2ak3-dt
Eif2ak4
Eif2ap4
Eif2b4
Eif2d
Eif2s1
Eif2s2p5
Eif3b
Eif3d
Eif3e
Eif3ep1
Eif3h
Eif3j
Eif3k
Eif3kp3
Eif3l
Eif3m
Eif4a1
Eif4a1p12
Eif4a2
Eif4b
Eif4e
Eif4e2
Eif4e3
Eif4ebp1p1
Eif4ebp2p2
Eif4enif1
Eif4ep3
Eif4ep5
Eif4g1
Eif4g2
Eif4g3
Eif4h
Eif5
Eif5a
Eif5a2p1
Eif5b
Eif6
Elavl2
Elavl3
Elf1
Elf3
Elf5
Elfn1
Ell
Ell2
Elmo1
Elmo2
Elmo2p1
Elmod1
Elmod2
Elmsan1
Eloa2
Elobp3
Elocp21
Elocp29
Elovl1
Elovl2-as1
Elovl6
Elovl7
Elp1
Elp2
Elp3
Elp4
Elp6
Emc1
Emc10
Emc1-as1
Emc2
Emc3
Emc3-as1
Emc4
Emcn
Emd
Eme1
Eme2
Emid1
Eml1
Eml2
Eml2-as1
Eml6
Emp1
Emp3
Emsy
Emx1
Emx2os
Enam
Endov
Eng
Engase
Enkd1
Enkur
Eno1
Eno1-as1
Eno2
Eno3
Eno4
Enoph1
Enox1
Enpp2
Enpp3
Ensa
Ensap1
Ensap3
Entpd1
Entpd1-as1
Entpd2
Entpd4
Entpd5
Entpd6
Entpd8
Entr1
Ep300
Ep400
Ep400p1
Epas1
Epb41
Epb41l1
Epb41l2
Epb41l3
Epb41l4a
Epb41l4a-as1
Epb41l4a-dt
Epb41l5
Epc1
Epc2
Epcam
Epcam-dt
Epdr1
Epg5
Epgn
Epha1
Epha10
Epha2
Epha4
Epha5
Ephb1
Ephb2
Ephb6
Ephx1
Ephx2
Ephx4
Epm2a
Epn1
Epop
Eprs
Eps15l1
Eps8
Eps8l1
Eps8l2
Epsti1
Erap1
Erap2
Erbb2
Erbb3
Erbin
Erc1
Erc2
Ercc1
Ercc3
Ercc4
Ercc6
Ercc6l2
Ereg
Erfe
Erg
Erg28
Ergic1
Ergic2
Ergic3
Eri1
Ericd
Erich6
Erich6-as1
Erlec1p1
Erlin1
Erlin2
Ermard
Ern1
Erp29
Ervk13-1
Ervk3-1
Ervmer34-1
Ervmer61-1
Ervw-1
Esco2
Espl1
Espn
Esr1
Esr2
Esrp1
Esrp2
Esrra
Esyt1
Etf1
Etf1p1
Etfdh
Etnk1
Etnppl
Ets2
Etv1
Etv4
Etv5
Etv6
Eva1a
Eva1c
Evc
Evi5
Evi5l
Evl
Ewsr1
Exd1
Exd3
Exoc1
Exoc3l4
Exoc4
Exoc5
Exoc6
Exoc6b
Exosc3p1
Exosc4
Exosc7
Exosc9
Ext1
Ext2
Extl2
Extl3
Eya1
Eya2
Eya3
Ezh1
F11-as1
F12
F13a1
F2r
F2rl3
Faap20
Fabp1
Fabp5
Fabp5p13
Fabp5p3
Fabp5p4
Fabp6
Fabp7p1
Fabp7p2
Fads1
Fads2
Fah
Faim
Fam102b
Fam104a
Fam107a
Fam107b
Fam110c
Fam111a
Fam111a-dt
Fam111b
Fam114a1
Fam114a2
Fam117b
Fam118a
Fam118b
Fam120a
Fam120aos
Fam120b
Fam124a
Fam124b
Fam126a
Fam126b
Fam129b
Fam131a
Fam133a
Fam133b
Fam138e
Fam13a
Fam13a-as1
Fam13b
Fam13c
Fam149b1
Fam151a
Fam151b
Fam157c
Fam160a1
Fam161a
Fam162a
Fam166a
Fam167a
Fam168a
Fam169b
Fam170a
Fam171b
Fam172bp
Fam173a
Fam174a
Fam174b
Fam178b
Fam180a
Fam183a
Fam183dp
Fam192a
Fam193a
Fam193b
Fam19a1
Fam19a2
Fam200b
Fam201a
Fam204a
Fam206a
Fam207a
Fam209a
Fam20a
Fam20b
Fam210cp
Fam214b
Fam216a
Fam217b
Fam219a
Fam221a
Fam221b
Fam222b
Fam225a
Fam227b
Fam228b
Fam229b
Fam234b
Fam237a
Fam30a
Fam3b
Fam3c
Fam3d
Fam3d-as1
Fam45a
Fam47e
Fam49a
Fam49b
Fam50a
Fam50b
Fam53b
Fam53b-as1
Fam53c
Fam57a
Fam57b
Fam66c
Fam71d
Fam71f1
Fam76a
Fam81a
Fam83a-as1
Fam83c-as1
Fam83d
Fam83e
Fam83f
Fam83g
Fam84a
Fam86c1
Fam86c2p
Fam86jp
Fam92a
Fam95c
Fam98b
Fam98c
Fam9b
Fan1
Fanca
Fancd2
Fancd2os
Fance
Fancg
Fanci
Fancm
Fank1
Fap
Far1
Far1-it1
Farp1
Farp1-as1
Farp2
Farsa
Farsa-as1
Fas
Fastkd2
Fat1
Fat3
Fat4
Faup2
Faxdc2
Fbh1
Fbl
Fbll1
Fbln5
Fbln7
Fbn1
Fbn2
Fbp1
Fbp2p1
Fbrs
Fbxl13
Fbxl17
Fbxl18
Fbxl2
Fbxl20
Fbxl7
Fbxl8
Fbxo11
Fbxo16
Fbxo21
Fbxo22
Fbxo24
Fbxo25
Fbxo3
Fbxo31
Fbxo32
Fbxo34
Fbxo36
Fbxo36-it1
Fbxo38
Fbxo39
Fbxo4
Fbxo43
Fbxo45
Fbxo7
Fbxo9
Fbxw11
Fbxw12
Fbxw2
Fbxw7
Fcer1a
Fcf1p2
Fcf1p3
Fcf1p7
Fcgr3a
Fcho1
Fcho2
Fchsd1
Fcmr
Fcn1
Fcrl5
Fcrlb
Fdft1
Fdps
Fdx2
Fdxr
Fech
Fem1b
Fen1
Fer
Fer1l5
Fermt1
Fermt2
Fev
Fez1
Fez2
Ffar4
Fga
Fgd2
Fgd4
Fgd6
Fgf1
Fgf11
Fgf12
Fgf12-as1
Fgf14
Fgf22
Fgf23
Fgf5
Fgf6
Fgf7
Fgfbp1
Fgfr1
Fgfr1op
Fgfr1op2
Fgfr2
Fgfr4
Fgfrl1
Fggy
Fgl1
Fgr
Fhad1
Fhit
Fhl1
Fhl2
Fhl3
Fig4
Filip1
Filip1l
Filnc1
Fip1l1
Fjx1
Fkbp10
Fkbp1a
Fkbp1ap2
Fkbp2
Fkbp3
Fkbp4
Fkbp9
Fktn
Flad1
Flcn
Flii
Flnb
Flnb-as1
Flnc
Flrt2
Flt1
Flvcr1
Flvcr2
Flywch2
Fmc1
Fmc1-luc7l2
Fmn1
Fmo1
Fmo4
Fmo5
Fmo6p
Fmo9p
Fmod
Fmr1-as1
Fn3k
Fnbp1
Fnbp1l
Fndc3a
Fndc3b
Fndc5
Fnip1
Fnip2
Fnta
Fntb
Fo393418.1
Fo538757.1
Folh1
Folr1
Fos
Fosb
Fosl1
Fosl2
Foxa1
Foxa3
Foxb1
Foxc1
Foxd2
Foxf2
Foxg1-as1
Foxj3
Foxk2
Foxn3
Foxn3-as1
Foxn3-as2
Foxo3
Foxp1
Foxp2
Foxp4
Foxp4-as1
Foxred1
Fp325332.1
Fp565171.1
Fpgs
Fpr1
Fras1
Frat1
Frg1bp
Frg1cp
Frg1fp
Frg1hp
Frg2gp
Frmd4a
Frmd4b
Frmd5
Frmd6
Frmd6-as1
Frmd8
Frmpd2
Fryl
Fscn1
Fscn1p1
Fsd1l
Fshr
Fsip1
Fsip2
Fsip2-as1
Fstl1
Fstl3
Fstl4
Fstl5
Ftcd
Fth1p15
Fth1p21
Fth1p3
Ftlp15
Ftlp18
Ftlp8
Fto
Ftsj1
Ftsj3
Fubp3
Fuca1p1
Fuca2
Fuk
Fundc2
Fundc2p4
Fut10
Fut11
Fut3
Fut4
Fut5
Fut8
Fut8-as1
Fuz
Fxn
Fxnp1
Fxyd2
Fxyd6-fxyd2
Fxyd7
Fyb1
Fyco1
Fyn
Fyttd1
Fzd1
Fzd6
Fzd7
Fzd8
Fzd9
Fzr1
G2e3
G2e3-as1
G3bp1
G3bp2
G6pc3
G6pd
Gaa
Gab1
Gab2
Gab4
Gabarapl1
Gabarapl2
Gabbr1
Gabbr2
Gabpb1
Gabpb1-it1
Gabpb2
Gabra1
Gabra2
Gabra4
Gabrb3
Gabrg3
Gabrg3-as1
Gabrp
Gabrr2
Gabrr3
Gacat1
Gad1
Gadd45b
Gadl1
Gal3st1
Galc
Gale
Galk1
Galk2
Galnt1
Galnt10
Galnt11
Galnt12
Galnt13
Galnt15
Galnt16
Galnt2
Galnt5
Galnt7
Galnt8
Galnt9
Galt
Gan
Gapdh
Gapdhp27
Gapdhp29
Gapdhp32
Gapdhp34
Gapdhp36
Gapdhp38
Gapdhp40
Gapdhp52
Gapdhp57
Gapdhp62
Gapdhp70
Gapdhp71
Gapdhp76
Gapvd1
Gar1
Garnl3
Gars
Gars-dt
Garsp1
Gas2
Gas2l1
Gas2l1p1
Gas2l3
Gas7
Gasal1
Gask1b
Gata2-as1
Gata3
Gata3-as1
Gata4
Gata6
Gata6-as1
Gatad2a
Gatad2b
Gatc
Gatd1
Gatm
Gba
Gbe1
Gbf1
Gbp3
Gcat
Gcc2
Gcdh
Gclc
Gcn1
Gcnt1
Gcnt1p3
Gcnt3
Gcnt7
Gcsaml-as1
Gcshp5
Gda
Gdf11
Gdf15
Gdi2
Gdnf
Gdnf-as1
Gdpd3
Gdpgp1
Gemin2
Gemin4
Gemin6
Gemin7
Gemin8p2
Gen1
Get4
Gfap
Gfer
Gfi1b
Gfm1
Gfod1
Gfpt2
Gfral
Gga1
Gga2
Ggcx
Ggn
Ggnbp2
Ggps1
Ggt1
Ggt5
Ggt7
Ggta1p
Ggtlc4p
Ghdc
Ghet1
Ghr
Ghrhr
Gid4
Gid8
Gigyf2
Gin1
Gipc1
Gipc2
Git1
Git2
Gja4
Gjb1
Gjb2
Gjb5
Gjb6
Gjd3
Gk5
Glb1
Glb1l2
Glb1l3
Glcci1
Gldc
Gldn
Gle1
Glg1
Gli1
Gli2
Gli4
Glipr1l1
Glipr1l2
Glis2
Glis3
Glmn
Glp2r
Glra3
Glrb
Glrx
Glrx2
Glrx5
Gls
Gls2
Glt8d1
Glud1p4
Glulp5
Glyat
Glyatl1
Glyatl1p2
Glycam1
Glyctk
Glyr1
Gm2a
Gm2ap1
Gmcl1
Gmcl1p2
Gmds-dt
Gmeb1
Gmip
Gmnc
Gmppa
Gmps
Gmpsp1
Gna11
Gna14-as1
Gnai1
Gnai2
Gnal
Gnao1
Gnas
Gnaz
Gnb2
Gnb3
Gnb4
Gnb5
Gne
Gng2
Gng8
Gngt2
Gnl2
Gnl3
Gnl3l
Gnpatp
Gnptab
Gnptg
Gnrh1
Gnrh2
Gnrhr
Gnrhr2
Gns
Golga2p4
Golga2p8
Golga4
Golga7
Golgb1
Golim4
Golm1
Golph3
Golt1a
Gon4l
Gopc
Gorab
Gorab-as1
Gorasp1
Gorasp2
Gosr2
Got1
Got2
Got2p3
Gp9
Gpalpp1
Gpam
Gpat3
Gpat4
Gpatch1
Gpatch11
Gpatch2
Gpatch2l
Gpatch3
Gpatch4
Gpatch8
Gpbp1
Gpbp1l1
Gpc1
Gpc2
Gpc5
Gpd1l
Gpd2
Gper1
Gphn
Gpi
Gpld1
Gpm6a
Gpnmb
Gpr107
Gpr108
Gpr132
Gpr137
Gpr137b
Gpr143
Gpr146
Gpr151
Gpr160
Gpr161
Gpr162
Gpr32p1
Gpr35
Gpr39
Gpr55
Gpr78
Gpracr
Gprc5a
Gprc5c
Gprc5d-as1
Gprc6a
Gprin2
Gps2p2
Gpsm2
Gpsm3
Gpt2
Gpx4
Gramd1a
Gramd1b
Gramd1c
Gramd2b
Grap2
Grb10
Grb14
Grb7
Greb1
Greb1l
Grhl1
Grhl2
Grhl3
Gria1
Gria4
Grid1-as1
Grifin
Grin2a
Grin2b
Grin2d
Grin3b
Grina
Grip1
Grip2
Gripap1
Grk2
Grk4
Grk5-it1
Grk6
Grm2
Grm5
Grm5-as1
Grm6
Grm7
Grm7-as3
Grm8
Grn
Grpel2p1
Grtp1
Grxcr1
Grxcr2
Gsap
Gsdmd
Gsdme
Gse1
Gsk3a
Gsn
Gsn-as1
Gspt1
Gss
Gsta3
Gsta8p
Gstcd
Gsto1
Gstp1
Gstp1p1
Gstz1
Gsx2
Gtdc1
Gtf2e1
Gtf2e2
Gtf2h1
Gtf2i
Gtf2ip13
Gtf2ird2b
Gtf3a
Gtf3c1
Gtf3c2
Gtf3c2-as1
Gtf3c4
Gtpbp1
Gtpbp10
Gtpbp2
Gtpbp3
Gtpbp4
Gtpbp8
Gtscr1
Gtsf1
Guca1c
Gucy2d
Gucy2ep
Guk1
Gulp1
Gvinp2
Gvqw3
Gxylt2
Gyg1
Gypa
Gys1
Gzf1
Gzmk
H1f0
H1fx-as1
H2afzp2
H3f3a
H3f3ap2
H3f3b
H6pd
Hacd1
Hacd3
Hadh
Hadhap1
Hagh
Haghl
Hamp
Hapln1
Har1a
Hars
Hars2
Has2-as1
Has3
Haspin
Hat1
Haus5
Haus6p2
Hbegf
Hbg1
Hbp1
Hbs1l
Hccs
Hcfc1r1
Hcfc2
Hcg11
Hcg14
Hcg25
Hcg4
Hcg4b
Hcg9
Hcn1
Hcn3
Hcp5
Hcrtr2
Hdac1
Hdac10
Hdac11
Hdac11-as1
Hdac2
Hdac2-as2
Hdac3
Hdac4
Hdac4-as1
Hdac5
Hdac6
Hdac8
Hdac9
Hddc2
Hddc3
Hdgf
Hdgfl3
Hdhd3
Hdhd5-as1
Hdlbp
Heatr1
Heatr3
Heatr5a
Heatr5b
Heatr6
Hebp1
Hebp2
Hectd1
Hectd2
Hectd3
Hectd4
Hecw2
Hecw2-as1
Helb
Hells
Helz
Helz2
Hemk1
Hepacam
Hephl1
Hepn1
Herc1
Herc2
Herc2p2
Herc3
Herc4
Herc5
Herpud1
Herpud2
Hes1
Hes7
Hexa
Hexa-as1
Hexd
Hexim1
Hey1
Hfm1
Hgd
Hgf
Hgh1
Hgs
Hgsnat
Hhat
Hhatl
Hhip
Hhipl2
Hhla2
Hhla3
Hibadh
Hid1
Hif1a
Higd1a
Higd1ap1
Higd1ap10
Higd1ap14
Higd1ap5
Higd1ap8
Higd1b
Hikeshi
Hilpda
Hils1
Hinfp
Hint1p2
Hint2p1
Hip1
Hip1r
Hipk1
Hipk2
Hipk3
Hist1h1c
Hist1h1d
Hist1h1ps1
Hist1h2ac
Hist1h2ai
Hist1h2aj
Hist1h2ak
Hist1h2aps5
Hist1h2bc
Hist1h2be
Hist1h2bi
Hist1h2bj
Hist1h2bl
Hist1h2bm
Hist1h2bn
Hist1h3c
Hist1h3e
Hist1h3g
Hist1h3ps1
Hist1h4a
Hist1h4b
Hist1h4c
Hist1h4d
Hist1h4e
Hist1h4g
Hist1h4h
Hist1h4i
Hist1h4j
Hist1h4k
Hist1h4l
Hist1h4ps1
Hist2h2ac
Hist3h2ba
Hist4h4
Hivep1
Hivep2
Hivep3
Hk1
Hk2
Hkdc1
Hkr1
Hla-a
Hla-dpa1
Hla-dqa1
Hla-dqb1
Hla-f
Hla-f-as1
Hla-k
Hla-v
Hlf
Hlfp1
Hltf
Hm13
Hm13-as1
Hmbox1
Hmbs
Hmces
Hmcn1
Hmg20a
Hmga1
Hmga1p6
Hmga1p8
Hmga2
Hmga2-as1
Hmgb1
Hmgb1p11
Hmgb1p16
Hmgb1p23
Hmgb1p24
Hmgb1p25
Hmgb1p35
Hmgb1p36
Hmgb1p37
Hmgb1p46
Hmgb1p50
Hmgb1p6
Hmgb3p1
Hmgb3p11
Hmgb3p12
Hmgb3p16
Hmgb3p18
Hmgb3p21
Hmgb3p22
Hmgb3p23
Hmgb3p26
Hmgb3p3
Hmgb3p30
Hmgb3p32
Hmgb3p4
Hmgb3p5
Hmgcr
Hmgcs1
Hmgn1
Hmgn1p12
Hmgn1p15
Hmgn1p34
Hmgn2
Hmgn2p10
Hmgn2p15
Hmgn2p18
Hmgn2p20
Hmgn2p21
Hmgn2p26
Hmgn2p27
Hmgn2p46
Hmgn3
Hmgn4
Hmmr
Hmox1
Hmox2
Hmx2
Hnf1a
Hnf4g
Hnrnpa1
Hnrnpa1p15
Hnrnpa1p20
Hnrnpa1p24
Hnrnpa1p32
Hnrnpa1p64
Hnrnpa1p74
Hnrnpa2b1
Hnrnpa3
Hnrnpcp3
Hnrnpdp2
Hnrnph1
Hnrnph3
Hnrnph3p1
Hnrnpk
Hnrnpkp1
Hnrnpkp3
Hnrnpl
Hnrnpm
Hnrnpr
Hnrnprp1
Hnrnpu
Hnrnpul1
Hoga1
Hook1
Hook3
Hormad1
Hotairm1
Hottip
Hoxa10
Hoxa11-as
Hoxa3
Hoxa6
Hoxa9
Hoxa-as2
Hoxa-as3
Hoxb1
Hoxb3
Hoxb8
Hoxb-as1
Hoxb-as2
Hoxb-as4
Hoxc10
Hoxc13-as
Hoxc4
Hoxc5
Hoxd10
Hoxd11
Hoxd8
Hoxd-as2
Hp1bp3
Hpca
Hpcal1
Hpn
Hprt1
Hps1
Hps3
Hps4
Hps5
Hps6
Hr
Hrc
Hrg
Hrh1
Hrk
Hs1bp3
Hs2st1
Hsbp1l1
Hsbp1p2
Hsd11b1l
Hsd17b12
Hsd17b14
Hsd17b4
Hsd17b6
Hsd17b7
Hsd17b7p2
Hsd3bp1
Hsf1
Hsf2
Hsfy1p1
Hsh2d
Hsp90aa2p
Hsp90aa6p
Hsp90ab1
Hsp90ab3p
Hsp90b1
Hspa12a
Hspa4l
Hspa8p19
Hspa8p4
Hspa8p9
Hspb1
Hspb11
Hspb7
Hspd1
Hspd1p7
Hspd1p8
Hspe1
Hspe1-mob4
Hspe1p13
Hspe1p2
Hspg2
Htd2
Htr1b
Htr3b
Htr4
Htra3
Htt
Hunk-as1
Hvcn1
Hyal1
Hyal3
Hydin2
Hyls1
Hypk
Iah1
Iars
Iars2
Iatpr
Ica1
Ica1l
Icam1
Icam3
Icam5
Ice1
Ice2
Id1
Id2
Id2-as1
Id3
Idh1
Idh2-dt
Idh3a
Idi1
Ido1
Ido2
Ids
Ier5
Ier5l
Iffo1
Iffo2
Ifi16
Ifi27
Ifi27l1
Ifi44
Ifi44l
Ifi6
Ifitm2
Ifitm9p
Ifna16
Ifna8
Ifngr1
Ifngr2
Ifnl4p1
Ifnlr1
Ifnw1
Ifnwp19
Ifrd1
Ift122
Ift20
Ift43
Ift46
Ift52
Ift57
Ift74
Ift80
Ift81
Ift88
Igbp1
Igf1
Igf1r
Igf2bp2
Igfbp3
Igfbp6
Igfbp7-as1
Igfl1p2
Igfl2
Igfl2-as1
Ighd
Ighd2-21
Ighv1-45
Ighv1-46
Ighv3-48
Ighv3-62
Ighv3-63
Ighv3-64
Ighv3-72
Ighv3-73
Ighv4-39
Ighv4-59
Ighv4-80
Ighvii-22-1
Ighvii-62-1
Ighvii-65-1
Ighviii-22-2
Ighviii-25-1
Ighviii-26-1
Ighviii-38-1
Ighviii-82
Igkv1d-43
Igkv2-18
Igkv2-26
Igkv2-4
Igkv2d-26
Iglc1
Iglc6
Iglcor22-1
Iglj1
Iglj7
Iglv10-54
Iglv10-67
Iglv1-50
Iglv2-8
Iglv3-26
Iglv3-30
Iglv3-7
Iglv4-60
Iglv4-69
Iglv5-48
Iglvvi-22-1
Iglvvi-25-1
Iglvvii-41-1
Igsf10
Igsf11
Igsf11-as1
Igsf21
Igsf23
Igsf9
Ik
Ikbkb
Ikbke
Ikbkg
Ikzf1
Ikzf3
Ikzf4
Il10rb
Il11ra
Il12rb2
Il15
Il16
Il17b
Il17c
Il17ra
Il17rc
Il17rd
Il17re
Il18
Il18r1
Il18rap
Il1b
Il1r1
Il1r2
Il1rapl1
Il1rl1
Il1rl2
Il1rn
Il20
Il20ra
Il21r
Il21r-as1
Il22
Il23a
Il23r
Il2ra
Il2rb
Il32
Il34
Il36g
Il4i1
Il4r
Il5ra
Il6r
Il6st
Il6stp1
Il9
Il9r
Ilf2p1
Ilf3
Ilk
Ilkap
Immp1l
Immp1lp1
Immp2l
Immt
Imp3
Imp3p1
Imp4
Impa1p1
Impa2
Impact
Impdh1p10
Impdh1p5
Impdh1p8
Impdh2
Impg1
Inafm2
Ine2
Inf2
Ing1
Ing2
Ing3
Ing5
Inha
Inhbe
Inhcap
Inip
Inka2
Inka2-as1
Ino80c
Ino80e
Inpp1
Inpp4a
Inpp4b
Inpp5a
Inpp5b
Inpp5d
Insc
Insig1
Insig2
Insl4
Insr
Ints10
Ints13
Ints14
Ints3
Ints4
Ints5
Ints6-as1
Ints7
Ints8
Ints9
Intu
Invs
Ip6k1
Ip6k3
Ipo11
Ipo13
Ipo4
Ipo5
Ipo7
Ipo9-as1
Ippkp1
Iqank1
Iqcd
Iqce
Iqcg
Iqch
Iqch-as1
Iqcj-schip1
Iqcj-schip1-as1
Iqck
Iqcm
Iqgap1
Iqgap2
Iqgap3
Iqsec1
Iqsec2
Iqsec3
Ireb2
Irf1
Irf2bp2
Irf3
Irf4
Irf9
Irs1
Irx2
Irx4
Irx5
Isca1
Iscu
Isg15
Isg20
Isg20l2
Isl1
Islr2
Ism2
Isoc1
Isoc2
Ispd
Ist1
Itch
Itch-as1
Itfg1
Itfg1-as1
Itfg2
Itfg2-as1
Itga1
Itga11
Itga2
Itga3
Itga4
Itga5
Itga6
Itga7
Itga9
Itga9-as1
Itgae
Itgal
Itgav
Itgb1
Itgb1bp2
Itgb1-dt
Itgb3
Itgb3bp
Itgb4
Itgb5
Itgb5-as1
Itgb8
Itgbl1
Itih3
Itih6
Itln2
Itm2b
Itm2c
Itpa
Itpk1-as1
Itpr1
Itprid1
Itprid2
Itsn1
Itsn2
Izumo4
Jade1
Jade2
Jag1
Jak1
Jak2
Jakmip2
Jakmip2-as1
Jam2
Jaml
Jarid2
Jarid2-as1
Jkamp
Jmjd6
Jmjd8
Jph4
Jpt1
Jpt2
Jpx
Jrk
Jun
Kalrn
Kank3
Kansl1
Kansl1-as1
Kansl1l
Kat14
Kat2b
Kat5
Kat6b
Kat7
Kat8
Katna1
Katnal1
Katnal2
Katnbl1p4
Kazald1
Kazn
Kbtbd12
Kbtbd2
Kbtbd3
Kcna2
Kcna7
Kcnab2
Kcnc1
Kcnc4
Kcne2
Kcng4
Kcnh1
Kcnh1-it1
Kcnh5
Kcnh7
Kcnip2
Kcnip3
Kcnj15
Kcnj2
Kcnj2-as1
Kcnj6-as1
Kcnj8
Kcnk1
Kcnk12
Kcnk15-as1
Kcnk2
Kcnk3
Kcnma1
Kcnmb2
Kcnmb3
Kcnn1
Kcnq1
Kcnq2
Kcnq3
Kcnq5
Kcns2
Kcnt2
Kcp
Kctd1
Kctd11
Kctd15
Kctd16
Kctd18
Kctd19
Kctd2
Kctd6
Kctd7
Kctd9p2
Kdelr2
Kdelr3
Kdm1a
Kdm1b
Kdm2a
Kdm2b
Kdm3a
Kdm3b
Kdm4b
Kdm4c
Kdm4f
Kdm5a
Kdm5b
Kdm6b
Kdm7a
Kdm7a-dt
Kdm8
Khdc4
Khdrbs1
Khdrbs3
Khk
Khnyn
Kiaa0100
Kiaa0232
Kiaa0319
Kiaa0319l
Kiaa0408
Kiaa0513
Kiaa0556
Kiaa0586
Kiaa0753
Kiaa0895
Kiaa0895l
Kiaa0895lp1
Kiaa0930
Kiaa1109
Kiaa1191
Kiaa1211
Kiaa1211l
Kiaa1217
Kiaa1324
Kiaa1324l
Kiaa1328
Kiaa1958
Kiaa2013
Kidins220
Kif13a
Kif16b
Kif17
Kif18b
Kif1a
Kif1b
Kif20b
Kif28p
Kif3c
Kif4a
Kif4b
Kif5c
Kif6
Kif9
Kifc1
Kifc2
Kifc3
Kir3dl1
Kir3dx1
Kirrel1-it1
Kirrel2
Kirrel3
Kiz
Kiz-as1
Kl
Klc1
Klc2
Klf1
Klf11
Klf13
Klf14
Klf2
Klf3
Klf3-as1
Klf4p1
Klf6
Klf8p1
Klhdc1
Klhdc10
Klhdc2
Klhdc3
Klhdc4
Klhdc7a
Klhdc8a
Klhdc9
Klhl17
Klhl18
Klhl2
Klhl20
Klhl21
Klhl22
Klhl23
Klhl24
Klhl29
Klhl3
Klhl32
Klhl33
Klhl35
Klhl36
Klhl38
Klhl40
Klhl42
Klhl8
Klk1
Klk15
Klk2
Klrc4-klrk1
Klrg1
Kmt2a
Kmt2b
Kmt2d
Kmt2e
Kmt2e-as1
Kmt5a
Kmt5b
Kmt5c
Kng1
Knl1
Knop1
Kntc1
Kpna1
Kpna2
Kpna5
Kpna6
Kpna7
Kpnb1
Krba1
Krbox1
Krbox1-as1
Kremen1
Krt1
Krt12
Krt125p
Krt128p
Krt14
Krt15
Krt18
Krt18p13
Krt18p15
Krt18p2
Krt18p20
Krt18p22
Krt18p27
Krt18p3
Krt18p38
Krt18p46
Krt18p51
Krt18p62
Krt18p66
Krt223p
Krt26
Krt33b
Krt5
Krt7
Krt71
Krt73-as1
Krt78
Krt7-as
Krt8
Krt8p12
Krt8p21
Krt8p26
Krt8p3
Krt8p39
Krt8p6
Krtap10-11
Krtap10-4
Krtap1-4
Krtap19-7
Krtap21-3
Krtap2-2
Krtap26-1
Krtap27-1
Krtap3-4p
Krtap4-5
Krtap5-11
Krtap5-2
Krtap5-7
Krtap5-as1
Krtap6-3
Krtap8-2p
Krtap9-9
Krtcap2
Krtdap
Ksr1
Ksr2
Ktn1
Ktn1-as1
Kxd1
Ky
Kyat3
L2hgdh
L3mbtl3
Lacc1
Lactb
Lactb2
Lactb2-as1
Lag3
Lama1
Lama3
Lama4
Lama5
Lamb1
Lamb4
Lamc1
Lamc2
Lamp3
Lamtor2
Lamtor5-as1
Lancl1
Lancl1-as1
Lancl2
Lap3
Laptm5
Large1
Large2
Large-as1
Large-it1
Larp1
Larp1b
Larp1p1
Larp4
Larp4b
Larp7
Larp7p3
Lars
Lasp1
Lat2
Lbhd1
Lbx1-as1
Lbx2
Lca5
Lce6a
Lcep1
Lcmt1
Lcn9
Lcor
Lcp1
Lcp2
Ldah
Ldb1
Ldb2
Ldha
Ldhal6b
Ldhap5
Ldhbp3
Ldhd
Ldlr
Ldlrad2
Ldlrad4
Ldlrap1
Leap2
Lef1
Lemd2
Leo1
Lepr
Leprot
Letm2
Lfng
Lgals1
Lgals12
Lgals16
Lgals3
Lgals3bp
Lgals4
Lgals8
Lgals9
Lgalsl
Lgi1
Lgi3
Lgi4
Lgmn
Lgr5
Lgr6
Lhcgr
Lhpp
Lhx1-dt
Lhx4
Lhx6
Lias
Lig1
Lig3
Lilra6
Lilrb1
Lilrb2
Lilrb3
Lima1
Limch1
Limd1
Limk1
Limk2
Lims1
Lims2
Lin28b-as1
Linc00028
Linc00052
Linc00111
Linc00158
Linc00163
Linc00165
Linc00167
Linc00205
Linc00210
Linc00211
Linc00222
Linc00229
Linc00240
Linc00242
Linc00243
Linc00254
Linc00261
Linc00265
Linc00284
Linc00299
Linc00303
Linc00310
Linc00315
Linc00320
Linc00333
Linc00337
Linc00348
Linc00350
Linc00352
Linc00363
Linc00365
Linc00368
Linc00376
Linc00381
Linc00382
Linc00383
Linc00385
Linc00393
Linc00399
Linc00402
Linc00411
Linc00412
Linc00421
Linc00424
Linc00426
Linc00431
Linc00433
Linc00445
Linc00452
Linc00457
Linc00458
Linc00459
Linc00460
Linc00461
Linc00462
Linc00466
Linc00469
Linc00470
Linc00474
Linc00475
Linc00484
Linc00486
Linc00501
Linc00511
Linc00514
Linc00517
Linc00520
Linc00523
Linc00533
Linc00536
Linc00544
Linc00550
Linc00551
Linc00556
Linc00561
Linc00572
Linc00574
Linc00583
Linc00587
Linc00589
Linc00598
Linc00602
Linc00603
Linc00605
Linc00607
Linc00615
Linc00621
Linc00624
Linc00629
Linc00630
Linc00635
Linc00637
Linc00638
Linc00640
Linc00642
Linc00644
Linc00648
Linc00649
Linc00656
Linc00662
Linc00665
Linc00668
Linc00670
Linc00676
Linc00683
Linc00698
Linc00700
Linc00703
Linc00706
Linc00710
Linc00824
Linc00836
Linc00838
Linc00839
Linc00840
Linc00857
Linc00861
Linc00865
Linc00866
Linc00867
Linc00869
Linc00871
Linc00877
Linc00879
Linc00881
Linc00884
Linc00886
Linc00887
Linc00894
Linc00895
Linc00900
Linc00909
Linc00920
Linc00922
Linc00923
Linc00926
Linc00927
Linc00930
Linc00937
Linc00943
Linc00944
Linc00945
Linc00963
Linc00964
Linc00967
Linc00973
Linc00974
Linc00993
Linc01003
Linc01005
Linc01006
Linc01010
Linc01011
Linc01013
Linc01020
Linc01028
Linc01033
Linc01044
Linc01049
Linc01053
Linc01055
Linc01060
Linc01066
Linc01068
Linc01075
Linc01077
Linc01081
Linc01088
Linc01089
Linc01093
Linc01094
Linc01095
Linc01099
Linc01102
Linc01117
Linc01118
Linc01119
Linc01121
Linc01122
Linc01126
Linc01127
Linc01128
Linc01132
Linc01133
Linc01135
Linc01137
Linc01146
Linc01147
Linc01152
Linc01154
Linc01162
Linc01166
Linc01170
Linc01177
Linc01181
Linc01182
Linc01185
Linc01192
Linc01201
Linc01204
Linc01206
Linc01213
Linc01214
Linc01216
Linc01220
Linc01225
Linc01226
Linc01232
Linc01234
Linc01237
Linc01238
Linc01239
Linc01241
Linc01243
Linc01249
Linc01255
Linc01260
Linc01270
Linc01287
Linc01289
Linc01291
Linc01300
Linc01301
Linc01304
Linc01307
Linc01310
Linc01312
Linc01320
Linc01323
Linc01324
Linc01331
Linc01332
Linc01339
Linc01354
Linc01358
Linc01376
Linc01378
Linc01398
Linc01399
Linc01411
Linc01422
Linc01423
Linc01424
Linc01425
Linc01427
Linc01435
Linc01436
Linc01443
Linc01445
Linc01450
Linc01460
Linc01467
Linc01471
Linc01478
Linc01482
Linc01483
Linc01484
Linc01485
Linc01488
Linc01491
Linc01492
Linc01499
Linc01501
Linc01503
Linc01504
Linc01505
Linc01506
Linc01514
Linc01517
Linc01519
Linc01522
Linc01533
Linc01534
Linc01537
Linc01539
Linc01550
Linc01554
Linc01556
Linc01558
Linc01559
Linc01560
Linc01570
Linc01572
Linc01578
Linc01579
Linc01581
Linc01584
Linc01588
Linc01591
Linc01603
Linc01605
Linc01607
Linc01619
Linc01621
Linc01623
Linc01624
Linc01629
Linc01634
Linc01637
Linc01638
Linc01644
Linc01659
Linc01672
Linc01673
Linc01680
Linc01682
Linc01693
Linc01695
Linc01697
Linc01701
Linc01704
Linc01707
Linc01714
Linc01715
Linc01716
Linc01717
Linc01719
Linc01729
Linc01730
Linc01731
Linc01734
Linc01743
Linc01744
Linc01754
Linc01760
Linc01762
Linc01763
Linc01764
Linc01771
Linc01786
Linc01789
Linc01800
Linc01809
Linc01814
Linc01821
Linc01824
Linc01828
Linc01829
Linc01833
Linc01836
Linc01842
Linc01843
Linc01852
Linc01866
Linc01869
Linc01870
Linc01873
Linc01874
Linc01876
Linc01889
Linc01891
Linc01892
Linc01893
Linc01894
Linc01898
Linc01903
Linc01905
Linc01906
Linc01907
Linc01909
Linc01910
Linc01914
Linc01917
Linc01918
Linc01924
Linc01933
Linc01934
Linc01946
Linc01947
Linc01948
Linc01952
Linc01963
Linc01965
Linc01967
Linc01968
Linc01972
Linc01975
Linc01980
Linc01990
Linc01994
Linc01999
Linc02004
Linc02006
Linc02008
Linc02013
Linc02015
Linc02017
Linc02028
Linc02031
Linc02035
Linc02038
Linc02054
Linc02055
Linc02056
Linc02057
Linc02058
Linc02059
Linc02062
Linc02070
Linc02073
Linc02077
Linc02082
Linc02084
Linc02086
Linc02099
Linc02111
Linc02114
Linc02119
Linc02121
Linc02122
Linc02128
Linc02133
Linc02149
Linc02150
Linc02156
Linc02160
Linc02167
Linc02168
Linc02171
Linc02193
Linc02195
Linc02201
Linc02213
Linc02217
Linc02223
Linc02224
Linc02225
Linc02228
Linc02230
Linc02231
Linc02235
Linc02236
Linc02238
Linc02240
Linc02243
Linc02267
Linc02271
Linc02282
Linc02287
Linc02288
Linc02293
Linc02298
Linc02299
Linc02300
Linc02307
Linc02309
Linc02318
Linc02327
Linc02330
Linc02332
Linc02341
Linc02344
Linc02346
Linc02348
Linc02349
Linc02353
Linc02354
Linc02358
Linc02362
Linc02364
Linc02365
Linc02372
Linc02378
Linc02384
Linc02387
Linc02388
Linc02395
Linc02398
Linc02405
Linc02406
Linc02410
Linc02411
Linc02413
Linc02417
Linc02425
Linc02429
Linc02430
Linc02432
Linc02436
Linc02444
Linc02447
Linc02458
Linc02462
Linc02466
Linc02475
Linc02476
Linc02478
Linc02479
Linc02482
Linc02488
Linc02494
Linc02495
Linc02503
Linc02505
Linc02511
Linc02518
Linc02519
Linc02521
Linc02526
Linc02527
Linc02531
Linc02532
Linc02544
Linc02553
Linc02567
Linc02568
Linc02569
Linc02570
Linc02574
Linc02577
Linc02579
Linc02583
Linc02594
Linc02599
Linc02609
Linc02611
Linc02613
Linc02615
Linc02626
Linc02636
Linc02640
Linc02643
Linc02659
Linc02662
Linc02667
Linc02669
Linc02672
Lincmd1
Linc-pint
Linp1
Lins1
Lipa
Lipc-as1
Lipi
Lipt1
Litaf
Lix1l-as1
Llgl1
Llgl2
Llphp1
Lman1l
Lman2
Lmbr1
Lmbr1l
Lmbrd1
Lmbrd2
Lmcd1
Lmcd1-as1
Lmf1
Lmln
Lmna
Lmnb1
Lmnb2
Lmntd1
Lmo3
Lmo7
Lmod1
Lmx1a
Lncoc1
Lnctam34a
Lonp1
Lonrf1
Lonrf3
Lox
Loxhd1
Loxl1-as1
Loxl2
Loxl3
Lpa
Lpal2
Lpar3
Lpcat1
Lpcat2
Lpcat3
Lpgat1
Lpgat1-as1
Lpin1
Lpin3
Lpp
Lrat
Lrch1
Lrch3
Lrfn4
Lrig3
Lrmda
Lrmp
Lrp1
Lrp10
Lrp11
Lrp12
Lrp1b
Lrp2bp
Lrp3
Lrp5
Lrp8
Lrpprc
Lrrc1
Lrrc14
Lrrc17
Lrrc18
Lrrc19
Lrrc23
Lrrc24
Lrrc25
Lrrc27
Lrrc28
Lrrc2-as1
Lrrc31
Lrrc34
Lrrc34p1
Lrrc37a14p
Lrrc37a3
Lrrc37a4p
Lrrc37a5p
Lrrc37a6p
Lrrc37a9p
Lrrc41
Lrrc42
Lrrc49
Lrrc53
Lrrc59
Lrrc6
Lrrc61
Lrrc66
Lrrc69
Lrrc7
Lrrc73
Lrrc74a
Lrrc75a
Lrrc8a
Lrrc8b
Lrrc8c
Lrrc8c-dt
Lrrc8d
Lrrc8e
Lrrc9
Lrrcc1
Lrrfip1
Lrrfip2
Lrriq3
Lrriq4
Lrrk1
Lrrk2
Lrrn3
Lrrn4
Lrrtm1
Lrrtm4
Lrtm1
Lrtomt
Lrwd1
Lsamp
Lsamp-as1
Lsg1
Lsm1
Lsm14a
Lsm14b
Lsm1p2
Lsm2
Lsm3p2
Lsm8
Lsmem1
Lsp1
Lsr
Lss
Lta4h
Ltb4r
Ltb4r2
Ltbp1
Ltbp3
Ltbr
Ltn1
Luc7l
Luc7l2
Luc7l3
Lucat1
Luzp1
Ly6e
Ly6e-dt
Ly6g5c
Ly6g6c
Ly6g6d
Ly6k
Ly75
Lyar
Lyl1
Lyn
Lypd1
Lypd6b
Lypla2p3
Lyplal1
Lysmd4
Lyst
Lyve1
Lyzl2
Lyzl6
Lzic
Lztr1
Lzts2
M1ap
Maats1
Mab21l2
Mab21l3
Mab21l4
Macc1
Macf1
Maco1
Macrod1
Macrod2
Macrod2-it1
Mad1l1
Madcam1
Madd
Maea
Maf
Maf1
Maff
Mafg-dt
Mafk
Mag
Magea10-magea5
Maged1
Magi2
Magi2-as3
Magi3
Magix
Magoh
Magohb
Maip1
Mal
Mal2-as1
Malat1
Malrd1
Malt1
Mamdc2-as1
Mamld1
Mamstr
Man1a2
Man1b1
Man2a2
Man2b2
Manea
Maneal
Manf
Maob
Map10
Map1b
Map1lc3b
Map2
Map2k4
Map2k5
Map2k7
Map3k10
Map3k12
Map3k13
Map3k19
Map3k2
Map3k20
Map3k2-dt
Map3k4
Map3k7cl
Map3k8
Map4k2
Map4k3
Map4k4
Map4k5
Map6d1
Map7
Map7d1
Map7d3
Mapk1
Mapk10
Mapk11
Mapk14
Mapk1ip1l
Mapk6
Mapk6p1
Mapk7
Mapk8
Mapk8ip3
Mapk9
Mapkapk3
Mapkapk5
Mapkbp1
Mapre1p3
Mapre3
Marc2
March1
March10
March11
March2
March5
March6
March7
March8
Marf1
Mark2p13
Mark2p16
Mark3
Mark4
Mars2
Marveld1
Masp1
Masp2
Mast1
Mast2
Mast3
Mast4
Mast4-it1
Mat2a
Mat2b
Matn1
Matn1-as1
Matn2
Matn3
Matr3
Mau2
Mavs
Max
Maz
Mb
Mbd2
Mbd3l1
Mbd4
Mbd5
Mbd6
Mbip
Mbnl1
Mbnl2
Mbnl3
Mboat2
Mboat7
Mbp
Mbtd1
Mbtps1
Mbtps2
Mc1r
Mc3r
Mcc
Mccc1
Mccc1-as1
Mccc2
Mcemp1
Mcf2l
Mcf2l2
Mcfd2p1
Mcm2
Mcm3
Mcm3ap-as1
Mcm4
Mcm5
Mcm8
Mcm9
Mcmbp
Mcoln3
Mcph1-as1
Mcrip2
Mctp1
Mctp2
Mcub
Mcur1p2
Mdh1
Mdh2
Mdm1
Mdm2
Mdm4
Me2
Me3
Meaf6
Meak7
Mecom
Mecp2
Mecr
Med1
Med11
Med12l
Med13
Med13l
Med15
Med16
Med17
Med18
Med19
Med22
Med23
Med24
Med26
Med4
Med6
Mef2a
Mef2c
Mef2c-as1
Mef2c-as2
Mefv
Meg8
Meg9
Megf11
Megf8
Mei1
Meiob
Meis1
Meis2
Meis3
Meltf
Meltf-as1
Memo1
Men1
Mepce
Mertk
Mesd
Mest
Mestit1
Met
Metap1
Metap1d
Metap2
Metrn
Metrnl
Mettl11b
Mettl15
Mettl16
Mettl21a
Mettl22
Mettl23
Mettl25
Mettl3
Mettl4
Mettl5
Mettl6
Mettl7a
Mettl8
Mettl9
Mfap3
Mfap3l
Mfap5
Mff
Mfge8
Mfhas1
Mfn1
Mfn2
Mfsd1
Mfsd11
Mfsd1p1
Mfsd2a
Mfsd3
Mfsd4b
Mfsd6
Mfsd8
Mga
Mgam
Mgat4a
Mgat4b
Mgat4c
Mgat5
Mgat5b
Mgme1
Mgrn1
Mhencr
Mia2
Mia3
Miatnb
Mib1
Mib2
Mica
Mical1
Mical2
Mical3
Micg
Micos10
Micos10-nbl1
Micu3
Mid1
Midn
Mier1
Mier3
Mif
Mif-as1
Minar1
Mindy1
Mindy2
Mindy3
Mindy4
Mink1
Minpp1
Mios
Mip
Mipep
Mipepp3
Mipol1
Mir100hg
Mir107
Mir1199
Mir1204
Mir1205
Mir1206
Mir1207
Mir1208
Mir1228
Mir1229
Mir1244-1
Mir1245a
Mir1245b
Mir1246
Mir1248
Mir1252
Mir1255b2
Mir125a
Mir125b2
Mir1260a
Mir1263
Mir1277
Mir1278
Mir1282
Mir1283-1
Mir1286
Mir1292
Mir1295a
Mir1295b
Mir1297
Mir1302-4
Mir130a
Mir132
Mir137hg
Mir141
Mir142
Mir145
Mir147a
Mir147b
Mir1538
Mir1539
Mir155hg
Mir17hg
Mir181a2
Mir181d
Mir1825
Mir183
Mir1915
Mir192
Mir193a
Mir193b
Mir193bhg
Mir194-2hg
Mir198
Mir200c
Mir200chg
Mir205
Mir2052hg
Mir205hg
Mir210
Mir212
Mir22
Mir22hg
Mir24-2
Mir2682
Mir26a2
Mir27a
Mir28
Mir2861
Mir2909
Mir29b2
Mir30d
Mir3133
Mir3142hg
Mir3144
Mir3153
Mir3157
Mir3159
Mir3165
Mir3166
Mir3169
Mir3170
Mir3173
Mir3177
Mir3178
Mir3180-4
Mir3180-5
Mir3181
Mir3188
Mir3193
Mir3195
Mir3197
Mir3199-1
Mir3199-2
Mir31hg
Mir3201
Mir320a
Mir320c1
Mir320e
Mir331
Mir335
Mir340
Mir345
Mir346
Mir34ahg
Mir3652
Mir3654
Mir3655
Mir3666
Mir3678
Mir3679
Mir3681hg
Mir3684
Mir3685
Mir3714
Mir378a
Mir378b
Mir383
Mir3910-1
Mir3910-2
Mir3912
Mir3913-1
Mir3913-2
Mir3914-1
Mir3914-2
Mir3916
Mir3917
Mir3925
Mir3926-1
Mir3926-2
Mir3927
Mir3928
Mir3929
Mir3939
Mir3942
Mir3945hg
Mir3960
Mir3972
Mir3973
Mir3976
Mir4251
Mir4255
Mir4260
Mir4261
Mir4270
Mir4273
Mir4274
Mir4290
Mir4302
Mir4307hg
Mir4311
Mir4322
Mir4325
Mir4418
Mir4422hg
Mir4425
Mir4429
Mir4435-2hg
Mir4444-1
Mir4446
Mir4449
Mir4469
Mir4470
Mir4472-2
Mir4476
Mir4477a
Mir4479
Mir4492
Mir4505
Mir4512
Mir4514
Mir4515
Mir4518
Mir4519
Mir4521
Mir4522
Mir4523
Mir4526
Mir4527hg
Mir4633
Mir4634
Mir4636
Mir4637
Mir4638
Mir4651
Mir4659a
Mir4659b
Mir4663
Mir4664
Mir4665
Mir4670
Mir4674
Mir4676
Mir4679-1
Mir4679-2
Mir4692
Mir4703
Mir4705
Mir4708
Mir4715
Mir4717
Mir4734
Mir4735
Mir4751
Mir4754
Mir4756
Mir4757
Mir4767
Mir4785
Mir4793
Mir4797
Mir484
Mir493
Mir497hg
Mir498
Mir5001
Mir5002
Mir5006
Mir5090
Mir5092
Mir5188
Mir520a
Mir520e
Mir524
Mir548ac
Mir548ao
Mir548as
Mir548at
Mir548aw
Mir548ay
Mir548az
Mir548j
Mir548l
Mir549a
Mir551b
Mir552
Mir556
Mir5582
Mir5585
Mir5590
Mir561
Mir563
Mir564
Mir5689
Mir5690
Mir5694
Mir5696
Mir5698
Mir5704
Mir5705
Mir5707
Mir5708
Mir574
Mir577
Mir5787
Mir583
Mir583hg
Mir584
Mir587
Mir589
Mir597
Mir602
Mir6070
Mir6077
Mir6078
Mir6079
Mir6084
Mir6085
Mir6089
Mir6090
Mir611
Mir6125
Mir6128
Mir6133
Mir614
Mir615
Mir617
Mir622
Mir632
Mir638
Mir639
Mir645
Mir650
Mir6505
Mir6508
Mir660
Mir661
Mir670hg
Mir6716
Mir6720
Mir6732
Mir6740
Mir6743
Mir6747
Mir6761
Mir6764
Mir6773
Mir6775
Mir6787
Mir6821
Mir6825
Mir6831
Mir6832
Mir6833
Mir6834
Mir6836
Mir6842
Mir6844
Mir6847
Mir6853
Mir6861
Mir6864
Mir6869
Mir6870
Mir6872
Mir6875
Mir6884
Mir6892
Mir708
Mir7111
Mir7150
Mir718
Mir7-3
Mir7-3hg
Mir7515hg
Mir759
Mir762hg
Mir7704
Mir7848
Mir7850
Mir7854
Mir7976
Mir7977
Mir8053
Mir8063
Mir8072
Mir8075
Mir8078
Mir8081
Mir873
Mir92b
Mir9-3hg
Mir941-1
Mir941-2
Mir941-3
Mir941-4
Mir941-5
Mir96
Mir99ahg
Mir99b
Mirlet7a1hg
Mirlet7bhg
Mirlet7d
Mirlet7e
Mirlet7i
Mis18bp1
Misp3
Mitd1
Mitf
Mki67
Mkln1
Mkln1-as
Mknk1
Mkrn2
Mkrn2os
Mkrn5p
Mkx
Mlec
Mlf2
Mlip
Mlkl
Mllt10
Mllt11
Mllt3
Mllt6
Mln
Mlst8
Mlx
Mlxip
Mlxipl
Mmaa
Mmachc
Mmadhc
Mmd
Mmd2
Mme
Mmp10
Mmp11
Mmp17
Mmp24os
Mmp25-as1
Mmp26
Mmp3
Mmp8
Mms19
Mms22l
Mn1
Mnat1
Mnda
Mnt
Mob4
Mocs2
Mocs3
Mogat2
Mok
Mon1a
Morc3
Morf4
Morf4l2-as1
Mosmo
Mov10
Mov10l1
Mpg
Mphosph10
Mphosph6
Mphosph9
Mpi
Mpig6b
Mpl
Mpnd
Mpo
Mpp4
Mpp5
Mpp6
Mppe1
Mprip
Mpripp1
Mpst
Mptx1
Mpv17l2
Mpzl1
Mpzl2
Mpzl3
Mre11
Mregp1
Mrfap1
Mrgprd
Mrgprx3
Mrm2
Mrm3
Mroh1
Mroh2a
Mroh2b
Mroh5
Mroh7
Mroh7-ttc4
Mroh8
Mrpl1
Mrpl13
Mrpl16
Mrpl20
Mrpl20-as1
Mrpl21
Mrpl22
Mrpl30
Mrpl32
Mrpl32p1
Mrpl33
Mrpl34
Mrpl38
Mrpl40
Mrpl42p3
Mrpl42p4
Mrpl45
Mrpl49p2
Mrpl58
Mrpl9
Mrps11
Mrps12
Mrps15p1
Mrps17
Mrps18a
Mrps18b
Mrps18bp2
Mrps18c
Mrps2
Mrps21p1
Mrps21p6
Mrps22
Mrps27
Mrps30
Mrps30-dt
Mrps31p1
Mrps31p4
Mrps33p4
Mrps36p2
Mrps36p5
Mrps5
Mrps5p4
Mrps6
Mrps7
Mrrf
Mrs2
Mrtfa-as1
Mrtfb
Mrvi1
Mrvi1-as1
Ms4a1
Ms4a14
Ms4a3
Ms4a4a
Ms4a6a
Ms4a7
Msantd3
Msantd4
Msc-as1
Msh3
Msh5
Msh6
Msi1
Msi2
Msl1
Msmb
Msmo1
Msmp
Msr1
Msra
Mst1p2
Mt1e
Mt1x
Mt2a
Mt2p1
Mta1
Mta2
Mta3
Mtap
Mtapp2
Mtatp6p17
Mtatp6p2
Mtatp6p30
Mtatp6p31
Mtbp
Mtcl1
Mtco1p12
Mtco1p17
Mtco1p21
Mtco1p28
Mtco1p39
Mtco1p47
Mtco1p48
Mtco1p56
Mtco1p7
Mtco2p11
Mtco2p17
Mtco2p22
Mtco2p31
Mtco2p34
Mtco3p12
Mtco3p2
Mtco3p22
Mtco3p23
Mtco3p30
Mtco3p31
Mtcybp11
Mtcybp17
Mtcybp43
Mtcybp5
Mtcybp6
Mtdh
Mterf2
Mterf4
Mtf2
Mtfmt
Mtfp1
Mtfr1
Mtfr1l
Mtg1
Mtg2
Mthfd1
Mthfd1l
Mthfd1p1
Mthfd2
Mthfd2l
Mthfs
Mthfsd
Mtif3
Mtmr1
Mtmr11
Mtmr12
Mtmr14
Mtmr2
Mtmr3
Mtmr7
Mtmr9
Mtnd1p2
Mtnd1p20
Mtnd1p33
Mtnd1p5
Mtnd2p11
Mtnd2p15
Mtnd2p16
Mtnd2p22
Mtnd2p32
Mtnd2p39
Mtnd2p4
Mtnd2p6
Mtnd3p1
Mtnd3p12
Mtnd3p20
Mtnd4lp19
Mtnd4lp26
Mtnd4p25
Mtnd4p5
Mtnd4p6
Mtnd5p11
Mtnd5p14
Mtnd5p24
Mtnd5p27
Mtnd5p28
Mtnd5p34
Mtnd6p11
Mtnd6p4
Mtor
Mtpap
Mtr
Mtrex
Mtrf1
Mtrnr2l1
Mtrnr2l11
Mtrr
Mtss1
Mttp
Mturn
Mtus1
Mtus2-as1
Muc1
Muc12
Muc13
Muc19
Muc20-ot1
Muc20p1
Muc3a
Muc4
Mucl1
Mustn1
Mutyh
Mvb12a
Mvd
Mvk
Mx1
Mxd1
Mxd3
Mxd4
Mxi1
Mxra7
Myadm
Myb
Mybl1
Mybpc1
Mybph
Mybphl
Myc
Mycbp2
Mycbp2-as1
Mycbpap
Myct1
Myef2
Myeov
Myh10
Myh11
Myh15
Myh3
Myh9
Myl1
Myl12b
Myl2
Myl5
Myl6
Myl6b
Myl6p5
Mylk
Mylk-as1
Mynn
Myo10
Myo15a
Myo15b
Myo18a
Myo19
Myo1a
Myo1b
Myo1c
Myo1d
Myo1e
Myo1f
Myo3a
Myo3b
Myo5a
Myo5b
Myo6
Myo9a
Myo9b
Myocos
Myom2
Myom3
Myrf
Myrfl
Mysm1
Myt1
Myt1l
Myzap
Mzf1
Mzf1-as1
Mzt2a
Mzt2b
N4bp2
N4bp2l1
N4bp2l2
NA
Naa15
Naa16
Naa20
Naa30
Naa35
Naa38
Naa40
Naa80
Naaa
Naaladl2
Nab1
Nab2
Nabp1
Nabp2
Naca4p
Nacap10
Nacap7
Nacap8
Nadk
Nadsyn1
Nagk
Naglu
Nalcn
Nalt1
Nama
Namptp2
Namptp3
Nanognbp1
Nanogp1
Nanogp7
Nanos1
Nans
Nap1l3
Nap1l4
Napa
Napb
Napg
Napsb
Narf
Nars2
Nat10
Nat14
Nat16
Nat8
Nat9
Nav1
Nav2
Nav3
Naxe
Nbas
Nbea
Nbeal1
Nbl1
Nbn
Nbpf12
Nbpf14
Nbpf18p
Nbpf22p
Ncam1
Ncam2
Ncan
Ncapd2
Ncapd2p1
Ncapd3
Ncapg
Ncapg2
Ncapgp2
Ncaph
Ncaph2
Ncbp1
Ncbp2
Ncbp2-as1
Ncbp3
Nceh1
Ncf2
Nck1-dt
Nckap1l
Ncln
Ncoa1
Ncoa2
Ncoa3
Ncoa4
Ncoa5
Ncoa7
Ncor2
Ncr1
Ncr2
Ncstn
Ndc1
Nde1
Ndel1
Ndfip2
Ndn
Ndor1
Ndrg1
Ndrg2
Ndrg4
Ndst1
Ndst1-as1
Ndst2
Ndufa10
Ndufa12
Ndufa4l2
Ndufa6-dt
Ndufa7
Ndufa9
Ndufaf1
Ndufaf2
Ndufaf3
Ndufaf5
Ndufaf6
Ndufaf7
Ndufaf8
Ndufb10p1
Ndufb2
Ndufb3
Ndufb5
Ndufb8
Ndufb9
Ndufc1
Ndufs2
Ndufs3
Ndufs6
Ndufs7
Ndufs8
Ndufv2
Ndufv3
Neat1
Nebl-as1
Necab3
Necap1
Nectin2
Nectin3-as1
Nedd1
Nedd4
Nedd4l
Nedd8
Nedd9
Nefh
Nefl
Nefm
Neil1
Neil2
Neil3
Nek1
Nek10
Nek11
Nek3
Nek4
Nek6
Nek7
Nelfb
Nelfcd
Nelfe
Nell1
Nenf
Nenfp2
Nenfp3
Neo1
Neto1
Neu3
Neu4
Neurl1
Neurl1-as1
Neurl1b
Neurl3
Neurl4
Neurod2
Nexn
Nf1
Nf2
Nfat5
Nfatc2
Nfatc2ip
Nfatc4
Nfe2l1
Nfe2l2
Nfia
Nfia-as1
Nfic
Nfix
Nfkb1
Nfkb2
Nfkbia
Nfkbie
Nfkbil1
Nfkbiz
Nfrkb
Nfs1
Nfu1
Nfu1p2
Nfxl1
Nfya
Nfyc
Ngef
Nhp2p1
Nhsl1
Nid2
Nif3l1
Nifk
Nifkp3
Nim1k
Ninj1
Nip7
Nipa1
Nipa2
Nipal1
Nipal2
Nipbl
Nipsnap2
Nipsnap3a
Nisch
Nit2
Nkain1
Nkain4
Nkapd1
Nkapp1
Nkd1
Nkila
Nkiras2
Nktr
Nlgn1
Nlgn1-as1
Nlgn2
Nlk
Nlrc3
Nlrc4
Nlrc5
Nlrp10
Nlrp3
Nlrp6
Nlrp9
Nlrx1
Nmb
Nmbr
Nmd3
Nmd3p1
Nme1
Nme1-nme2
Nme6
Nme7
Nme9
Nmi
Nmnat1
Nmnat1p1
Nmnat1p2
Nmnat1p3
Nmnat2
Nmnat3
Nmral1
Nmt1
Nnmt
Nnt
Nnt-as1
Noc4l
Noct
Nol10
Nol11
Nol12
Nol4
Nol4l
Nol7
Nol8
Nom1
Nono
Nop14
Nop14-as1
Nop53
Nop56
Nop56p3
Nop58
Nos1
Nos1ap
Nostrin
Nova1
Nox5
Noxa1
Noxred1
Npap1p4
Npas2
Npas4
Npat
Npc1
Npc1l1
Npc2
Npepl1
Npffr2
Nphp1
Nphp3
Nphp3-acad11
Nphp3-as1
Npl
Npm1
Npm1p19
Npm1p27
Npm1p28
Npm1p32
Npm1p42
Npm1p47
Npnt
Nppa
Nprl3
Npsr1-as1
Nptn
Nptx1
Npvf
Npw
Npy6r
Nqo1
Nqo2
Nr1d2
Nr1h2
Nr1h4
Nr1h5p
Nr2c1
Nr2c2
Nr2f2
Nr2f2-as1
Nr2f6
Nr3c1
Nr3c2
Nr4a1
Nr4a2
Nr4a3
Nr5a2
Nrbf2
Nrbp1
Nrcam
Nrdc
Nrde2
Nrep
Nrf1
Nrg1
Nrg1-it1
Nrg3
Nrg3-as1
Nrg4
Nrm
Nrn1
Nrp1
Nrp2
Nrsn1
Nrsn2
Nrxn1
Nrxn3
Nsd1
Nsd2
Nsd3
Nsfl1c
Nsg2
Nsmaf
Nsun2
Nsun3
Nsun7
Nt5c1b-rdh14
Nt5c3ap1
Nt5cp1
Nt5dc1
Nt5dc3
Nt5e
Ntan1
Ntf3
Ntf6b
Nthl1
Ntm
Ntm-it
Ntmt1
Ntn4
Ntn5
Ntng1
Ntpcr
Ntrk1
Ntrk2
Nuak2
Nub1
Nucb1
Nudcd2
Nudcd3
Nudt12
Nudt17
Nudt19
Nudt2
Nudt22
Nudt9
Nuf2
Numa1
Numb
Numbl
Nup155
Nup160
Nup188
Nup205
Nup214
Nup37
Nup43
Nup50
Nup54
Nup58
Nup58p1
Nup85
Nup88
Nup93
Nupl2
Nutf2
Nutf2p4
Nutm2a-as1
Nvl
Nxf4
Nxn
Nxnl2
Nxph4
Nxt2
Nyx
Oacylp
Oaf
Oas1
Oasl
Oaz1
Oaz2
Oaz3
Obscn
Obsl1
Oca2
Ocel1
Ociad2
Ocln
Ocrl
Odam
Odc1-dt
Odf2
Odr4
Ogdh
Ogdhl
Ogfr
Ogfrl1
Ogfrp1
Ogg1
Ogt
Oit3
Ola1
Ola1p1
Olfm3
Olfml1
Olfml3
Olmalinc
Omp
Ooep
Ooep-as1
Oosp1p2
Oosp2
Opa1
Opcml
Ophn1
Opn3
Oprk1
Oprl1
Oprm1
Optn
Or10a4
Or10ag1
Or10ah1p
Or10d3
Or10g1p
Or10g3
Or10j7p
Or10j9p
Or10r2
Or10t1p
Or10u1p
Or11g1p
Or11g2
Or11h5p
Or12d1
Or13c6p
Or13c7
Or13f1
Or13h1
Or13i1p
Or14a2
Or1a1
Or1d2
Or1i1
Or1j1
Or1j2
Or1j4
Or1q1
Or1s2
Or2a13p
Or2a2
Or2a3p
Or2ad1p
Or2ae1
Or2ag1
Or2ag2
Or2b11
Or2b7p
Or2c3
Or2g1p
Or2h1
Or2j2
Or2m2
Or2m7
Or2s1p
Or2t1
Or2t11
Or2v1
Or2w5
Or2w6p
Or2y1
Or3a1
Or4a2p
Or4a9p
Or4c11
Or4c14p
Or4c3
Or4c48p
Or4c50p
Or4d1
Or4d5
Or4d7p
Or4d8p
Or4d9
Or4e2
Or4f13p
Or4f6
Or4g3p
Or4k14
Or4k17
Or4s2
Or4x1
Or4x2
Or51a1p
Or51a5p
Or51a7
Or51ab1p
Or51b5
Or51b6
Or51f3p
Or51f5p
Or51g2
Or51j1
Or52b1p
Or52b3p
Or52b4
Or52b6
Or52e2
Or52h1
Or52h2p
Or52i2
Or52j2p
Or52j3
Or52k1
Or52k3p
Or52l1
Or52l2p
Or52m2p
Or52t1p
Or52u1p
Or56b4
Or5as1
Or5b19p
Or5bb1p
Or5bn1p
Or5d17p
Or5h4p
Or5i1
Or5m7p
Or5m9
Or5p3
Or5t3
Or6c70
Or6k1p
Or6k5p
Or6m2p
Or6m3p
Or6p1
Or6q1
Or7a5
Or7e155p
Or7e161p
Or7e16p
Or7e1p
Or7e35p
Or7e46p
Or7e47p
Or7e94p
Or7k1p
Or8a1
Or8a3p
Or8d4
Or8g5
Or8h3
Or8i2
Or8k4p
Or9a2
Or9a4
Or9g1
Or9g3p
Or9g4
Or9h1p
Or9p1p
Or9q2
Orai3
Orc4
Orc5
Ormdl2
Os9
Osbp2
Osbpl10
Osbpl2
Osbpl6
Osbpl8
Osbpl9
Oscar
Oscp1
Oser1-dt
Osgep
Osgepl1
Osgin1
Osgin2
Osmr
Osr1
Ost4
Ostc
Ostcp1
Ostcp6
Ostf1p1
Ostm1
Otoa
Otof
Otogl
Otub1
Otud1
Otud3
Otud4
Otud5
Otud6b
Otulin
Otx2p1
Ovch1
Ovch1-as1
Ovgp1
Ovol1
Oxa1l
Oxct1
Oxr1
Oxsm
Oxsr1
P2rx3
P2rx4
P2rx5
P2ry11
P2ry6
P2ry8
P3h2-as1
P3h3
P3h4
P4ha1
P4ha2
P4hb
P4htm
Pa2g4
Pa2g4p4
Paaf1
Pabpc1
Pabpc1p4
Pabpc4
Pacrg
Pacrg-as2
Pacs1
Pacsin3
Padi1
Padi4
Paf1
Pafah1b1
Pah
Paics
Paip1p1
Paip2
Pak1
Pak5
Palld
Palm2
Palm2-akap2
Palmd
Pam
Pan3
Pank1
Pantr1
Panx1
Panx3
Papln
Papola
Papolg
Pappa2
Papss2
Paqr3
Paqr5
Paqr7
Paqr9-as1
Pard3-as1
Pard3b
Pard6b
Pard6g-as1
Parg
Park7
Parl
Parn
Parp1
Parp10
Parp11
Parp14
Parp2
Parp3
Parp6
Parp8
Parp9
Parpbp
Part1
Parvb
Pate2
Patj
Patz1
Pawr
Pax3
Pax5
Pax6
Pax8
Pax8-as1
Pax9
Paxbp1
Paxip1
Paxip1-as1
Paxip1-as2
Paxx
Pbdc1
Pbld
Pbrm1
Pbx1
Pbx2
Pbx3
Pbxip1
Pc
Pcat1
Pcat14
Pcbp1
Pcbp1-as1
Pcbp2
Pcbp2p3
Pcbp3
Pcca
Pccb
Pcdh10
Pcdh15
Pcdh19
Pcdh9-as2
Pcdha11
Pcdha12
Pcdhac2
Pcdhb14
Pcdhb8
Pcdhga1
Pcdhga2
Pcf11
Pcgf2
Pcgf5
Pcif1
Pck2
Pclaf
Pclo
Pcm1
Pcmt1
Pcmtd1
Pcmtd2
Pcnp
Pcnt
Pcnx1
Pcnx2
Pcnx3
Pcnx4
Pcolce
Pcolce2
Pcoth
Pcp2
Pcp4
Pcsk2
Pcsk5
Pcsk6
Pcsk6-as1
Pcsk7
Pctp
Pcyox1
Pcyox1l
Pcyt1a
Pdcd10
Pdcd11
Pdcd4
Pdcd4-as1
Pdcd5
Pdcd5p1
Pdcd6ip
Pdcd6ipp2
Pdcd7
Pdcl3
Pdcl3p7
Pde10a
Pde11a
Pde12
Pde1a
Pde1b
Pde1c
Pde3b
Pde4b
Pde4d
Pde5a
Pde6b
Pde6c
Pde6d
Pde7a
Pde7b
Pde8a
Pdgfc
Pdgfrb
Pdha1
Pdhx
Pdia2
Pdia3
Pdia3p1
Pdia5
Pdia6
Pdik1l
Pdk1
Pdk2
Pdk3
Pdk4
Pdlim1
Pdlim3
Pdlim4
Pdlim5
Pdlim7
Pdp1
Pdp2
Pdpk1
Pdpr
Pds5a
Pds5b
Pdss1
Pdss2
Pdxdc1
Pdxk
Pdzd4
Pdzd7
Pdzd8
Pdzk1ip1
Pdzph1p
Peak1
Pebp1p1
Peg3
Peli1
Peli3
Pelo
Pemt
Penk
Per2
Per3
Pes1
Pet100
Pex11a
Pex12
Pex13
Pex26
Pex3
Pex5
Pex5l
Pfdn1
Pfdn4
Pfdn6
Pfkfb1
Pfkfb2
Pfkfb3
Pfkfb4
Pfkl
Pfkm
Pfkp
Pfn1p1
Pfn2
Pfn4
Pgam1
Pgam1p10
Pgam1p5
Pgam3p
Pgap2
Pgap3
Pgbd2
Pgd
Pggt1b
Pgk2
Pglyrp2
Pglyrp3
Pglyrp4
Pgm1
Pgm2
Pgm3
Pgm5
Pgpep1
Pgr
Pgrmc2
Pgs1
Phactr1
Phactr2
Phactr3
Phactr4
Phb
Phbp12
Phbp14
Phbp19
Phbp20
Phbp4
Phbp8
Phc1
Phc2
Phc3
Phf1
Phf10
Phf11
Phf12
Phf14
Phf20
Phf20l1
Phf21a
Phf21b
Phf3
Phf6
Phf7
Phgdh
Phgr1
Phkb
Phldb1
Phldb2
Phlpp1
Phlpp2
Phpt1
Phrf1
Phtf1
Phtf2
Phyhd1
Phykpl
Pi16
Pi4ka
Pias1
Pias2
Pias4
Pibf1
Picalm
Pick1
Pidd1
Piezo2
Piga
Pigf
Pigg
Pigh
Pigl
Pign
Pigp
Pigq
Pigt
Pigw
Pigx
Pigz
Pih1d2
Pik3ap1
Pik3c2b
Pik3c2g
Pik3c3
Pik3ca
Pik3cb
Pik3cd
Pik3cd-as2
Pik3cdp1
Pik3cg
Pik3ip1
Pik3ip1-as1
Pik3r1
Pik3r4
Pikfyve
Pilra
Pim3
Pin1
Pinlyp
Pinx1
Pip4k2c
Pip5k1a
Pip5kl1
Pisrt1
Pitpna
Pitpna-as1
Pitpnb
Pitpnc1
Pitpnm2
Pitx1
Pitx3
Piwil1
Piwil2
Piwil4
Pja2
Pjvk
Pkd1
Pkd1l2
Pkd2
Pkdcc
Pkia
Pkia-as1
Pkib
Pklr
Pkm
Pkn1
Pkn2
Pkn2-as1
Pknox1
Pknox2
Pknox2-as1
Pkp2
Pkp3
Pkp4
Pla2g12a
Pla2g12ap1
Pla2g16
Pla2g2a
Pla2g2f
Pla2g4a
Pla2g4b
Pla2g4c
Pla2g4e
Pla2g6
Plagl1
Plat
Plau
Plb1
Plbd2
Plcb1
Plcb2
Plcb3
Plcb4
Plcd4
Plce1-as1
Plce1-as2
Plcg1
Plcg1-as1
Plcg2
Plcl2
Plcxd1
Plcxd2-as1
Plcz1
Pld1
Pld2
Pld5
Plec
Plekha1
Plekha2
Plekha3p1
Plekha5
Plekha7
Plekha8
Plekha8p1
Plekhb1
Plekhb2
Plekhf2
Plekhg1
Plekhg2
Plekhg4
Plekhg4b
Plekhh1
Plekhh2
Plekho1
Plekho2
Plgrkt
Plin3
Plin5
Plk2
Plk3
Plk5
Pllp
Plod1
Plod3
Plpp3
Plpp5
Plppr2
Plppr5
Plrg1
Pls1
Plscr1
Plxdc1
Plxna2
Plxna3
Plxnb1
Plxnb2
Plxnb3
Plxnd1
Pmaip1
Pmfbp1
Pmm1
Pmm2
Pmp22
Pmpca
Pmpcb
Pms1
Pms2cl
Pms2p11
Pnkd
Pnkp
Pnma8b
Pnn
Pno1
Pnpla3
Pnpla5
Pnpla6
Pnpla8
Pnpo
Pnrc1
Poc1b
Poc5
Podxl
Pofut1
Poglut1
Pogz
Pola2
Pold1
Pold3
Pold4
Pole
Pole3
Pole4
Poli
Polk
Polm
Polr1a
Polr1b
Polr1d
Polr1e
Polr2a
Polr2f
Polr2g
Polr2h
Polr2i
Polr2m
Polr3b
Polr3c
Polr3d
Polr3e
Polr3gp1
Polr3kp2
Pom121
Pom121l2
Pomgnt1
Pomk
Pomp
Pomt2
Pon2
Pon3
Pop7
Popdc2
Popdc3
Por
Pot1
Pot1-as1
Pou2af1
Pou2f1
Pou2f2
Pou2f3
Pou3f2
Pou5f1
Ppa1
Ppa2
Ppan
Ppan-p2ry11
Ppara
Pparg
Ppargc1a
Ppargc1b
Ppat
Ppcdc
Ppcs
Ppdpf
Ppdpfl
Ppef1
Ppef2
Ppfia1
Ppfia2
Ppfia3
Ppfia4
Ppfibp1
Ppfibp2
Pphln1
Ppia
Ppiap1
Ppiap34
Ppiap39
Ppiap4
Ppiap40
Ppiap42
Ppiap51
Ppiap59
Ppiap60
Ppiap62
Ppiap63
Ppiap64
Ppiap71
Ppiap74
Ppiap78
Ppiap8
Ppiap80
Ppiap82
Ppiap84
Ppiap86
Ppif
Ppig
Ppih
Ppihp1
Ppil3
Ppil4
Ppil6
Ppip5k1
Ppip5k2
Ppl
Ppm1a
Ppm1ap1
Ppm1d
Ppm1f
Ppm1j
Ppm1k-dt
Ppm1l
Ppm1m
Ppme1
Ppp1cb
Ppp1cc
Ppp1r10p1
Ppp1r11
Ppp1r12a
Ppp1r12a-as1
Ppp1r12b
Ppp1r12c
Ppp1r13b
Ppp1r14d
Ppp1r16a
Ppp1r16b
Ppp1r1c
Ppp1r21
Ppp1r27
Ppp1r2p10
Ppp1r32
Ppp1r37
Ppp1r3a
Ppp1r3e
Ppp1r3g
Ppp1r7
Ppp1r8
Ppp1r9a
Ppp2r1a
Ppp2r2a
Ppp2r2b
Ppp2r2b-it1
Ppp2r2c
Ppp2r2d
Ppp2r5b
Ppp2r5c
Ppp3cb-as1
Ppp3cc
Ppp4c
Ppp4r1
Ppp4r1-as1
Ppp4r1l
Ppp4r2
Ppp4r3a
Ppp4r3b
Ppp4r4
Ppp5d1
Ppp6r1
Ppp6r2
Ppp6r2p1
Ppp6r3
Ppt1
Ppwd1
Ppy2p
Pqlc1
Pqlc2l
Pramef1
Pramef20
Pramef30p
Prb4
Prc1
Prc1-as1
Prcc
Prcd
Prcp
Prdm1
Prdm14
Prdm15
Prdm2
Prdm4
Prdm5
Prdm6
Prdm7
Prdm8
Prdx1
Prdx2
Prdx3p1
Prdx3p3
Prdx4
Prdx4p1
Prdx5
Prdx6
Preb
Prelid1
Prelid2
Prelid3a
Prelid3bp7
Prepl
Prex2
Prg2
Prg4
Prickle1
Prickle4
Prim1
Prima1
Prkaa1
Prkaa2
Prkab1
Prkaca
Prkacb
Prkag2
Prkag2-as1
Prkar1a
Prkar1b
Prkar2a-as1
Prkca
Prkcb
Prkcd
Prkce
Prkch
Prkd3
Prkdc
Prkg1
Prkra
Prkrip1
Prmt1
Prmt1p1
Prmt6
Prmt7
Prodh2
Prom1
Prom2
Proser1
Proser2
Prox1
Prox1-as1
Prpf3
Prpf31
Prpf38a
Prpf38ap2
Prpf38b
Prpf39
Prpf40b
Prpf4b
Prpf8
Prph
Prps1
Prpsap2
Prr12
Prr14l
Prr16
Prr19
Prr34-as1
Prr36
Prr5
Prr5-arhgap8
Prr5l
Prr7
Prrc1
Prrc2a
Prrc2b
Prrc2c
Prrt3
Prrt3-as1
Prrx1
Prss1
Prss16
Prss23
Prss30p
Prss33
Prss36
Prss3p4
Prss42
Prtn3
Prune1
Prune2
Prxl2a
Psat1
Psca
Psd3
Psd4
Psen1
Psen2
Psg10p
Psg11
Psg5
Psg6
Psip1
Pskh1
Pskh2
Psma2p2
Psma2p3
Psma3p
Psma4
Psma6
Psma6p2
Psmb3
Psmb5
Psmb6
Psmb9
Psmc1
Psmc1p5
Psmc1p8
Psmc1p9
Psmc2
Psmc4
Psmc5
Psmd1
Psmd10p2
Psmd11
Psmd12
Psmd13
Psmd14
Psmd2
Psmd3
Psmd4
Psmd5
Psmd8
Psmd9
Psme3
Psmf1
Psmg2
Psmg3-as1
Psors1c1
Pspc1
Psph
Pspn
Pstk
Pstpip1
Pstpip2
Ptar1
Ptbp1
Ptbp3
Ptcd2p1
Ptcd3
Ptch1
Ptch2
Ptchd4
Ptcsc2
Ptdss1
Ptdss2
Pten
Ptgds
Ptger2
Ptger3
Ptger4
Ptges
Ptges3l-aarsd1
Ptgr1
Ptgr2
Pth1r
Ptk2
Ptma
Ptmap1
Ptmap2
Ptms
Ptov1
Ptov1-as1
Ptp4a1
Ptp4a2
Ptpa
Ptpdc1
Ptpmt1
Ptpn11
Ptpn12
Ptpn13
Ptpn14
Ptpn18
Ptpn2
Ptpn22
Ptpn4
Ptpn9
Ptpra
Ptprb
Ptprd
Ptprd-as2
Ptprf
Ptprg
Ptprg-as1
Ptprj
Ptprk
Ptprm
Ptprn
Ptprq
Ptprr
Ptprs
Ptpru
Ptprvp
Ptprz1
Ptrh1
Ptrh2
Pttg4p
Pudpp3
Puf60
Pum1
Pum2
Pura
Purg
Pus10
Pus7
Pus7l
Pusl1
Pvt1
Pwrn1
Pwrn2
Pwwp3a
Pxdn
Pxk
Pxmp2
Pxylp1
Pygl
Pygm
Pym1
Pyroxd2
Pzp
Qars
Qdpr
Qki
Qpct
Qpctl
Qprt
Qrfpr
Qrich1
Qser1
Qsox1
Qtrt1
Qtrt2
R3hcc1
R3hcc1l
R3hdm1
R3hdm2
Rab11a
Rab11b
Rab11fip3
Rab11fip5
Rab13
Rab17
Rab24
Rab26
Rab27a
Rab27b
Rab2a
Rab30
Rab31
Rab33b
Rab35
Rab3gap2
Rab3ip
Rab40b
Rab40c
Rab41
Rab42
Rab4a
Rab4b
Rab4b-egln2
Rab5a
Rab5b
Rab5cp1
Rab5if
Rab6c-as1
Rab7a
Rab8a
Rab8b
Rabep1
Rabep2
Rabgap1
Rabgap1l
Rabgef1
Rabggtb
Rabl3
Rabl6
Rac1
Racgap1
Rad1
Rad17
Rad1p1
Rad21
Rad21l1
Rad23a
Rad23b
Rad23bp3
Rad50
Rad51ap1
Rad51ap2
Rad51b
Rad51c
Rad52
Rad54b
Rad54l
Rad54l2
Rad9a
Rad9b
Radil
Rae1
Raf1p1
Rag1
Rai1
Rai14
Rai1-as1
Rala
Ralb
Ralgapa1
Ralgapa2
Ralgps1
Ralgps2
Raly
Raly-as1
Ramp2-as1
Ran
Ranbp1
Ranbp17
Ranbp2
Ranbp20p
Ranbp3
Ranp5
Ranp7
Rap1a
Rap1b
Rap1gds1
Rap2a
Rap2b
Rap2cp1
Rapgef2
Rapgef3
Rapgef4
Rapgef5
Rapgef6
Raph1
Rara
Rarb
Rarg
Rarres2
Rars
Rasa1
Rasal1
Rasal2
Rasal3
Rasd1
Rasgef1a
Rasgef1b
Rasgrf1
Rasgrp1
Rasgrp3
Rasl10a
Rasl10b
Rassf1
Rassf1-as1
Rassf3
Rassf4
Rassf5
Rassf7
Rassf8
Rassf8-as1
Raver1
Raver2
Rb1
Rbak
Rbak-rbakdn
Rbbp4
Rbbp6
Rbbp7
Rbbp8
Rbbp9
Rbck1
Rbfox1
Rbfox3
Rbks
Rbl2
Rbm12b
Rbm15
Rbm17
Rbm18
Rbm20
Rbm22p5
Rbm23
Rbm24
Rbm25
Rbm26-as1
Rbm27
Rbm3
Rbm33
Rbm38
Rbm39
Rbm43p1
Rbm45
Rbm5
Rbm6
Rbm7
Rbm8a
Rbm8b
Rbms1
Rbms2
Rbms2p1
Rbms3
Rbmx2
Rbmx2p5
Rbp5
Rbpj
Rbpjl
Rbpms
Rbpmslp
Rbsn
Rbx1
Rc3h1
Rc3h2
Rcan3
Rcbtb1
Rcc1
Rcc2
Rcc2-as1
Rcc2p4
Rce1
Rcl1
Rcn1
Rcn2
Rcor1
Rcor3
Rdh10
Rdh11
Rdh12
Rdh14
Rdx
Reck
Recql
Recql4
Reep1
Reep5
Reg1b
Rel
Rela
Relb
Relch
Rell1
Rell2
Relt
Repin1
Reps1
Rer1
Rere
Rerg
Rerg-as1
Resf1
Rest
Retnlb
Retreg2
Rev1
Rev3l
Rex1bd
Rexo1
Rexo1l1p
Rexo2
Rexo4
Rf00003
Rf00004
Rf00006
Rf00012
Rf00015
Rf00016
Rf00017
Rf00019
Rf00026
Rf00045
Rf00049
Rf00066
Rf00092
Rf00096
Rf00100
Rf00105
Rf00136
Rf00137
Rf00139
Rf00151
Rf00154
Rf00156
Rf00181
Rf00190
Rf00191
Rf00218
Rf00272
Rf00275
Rf00284
Rf00285
Rf00322
Rf00402
Rf00406
Rf00407
Rf00408
Rf00409
Rf00413
Rf00424
Rf00425
Rf00428
Rf00432
Rf00493
Rf00494
Rf00554
Rf00561
Rf00568
Rf00569
Rf00586
Rf00591
Rf00598
Rf00602
Rf00635
Rf01161
Rf01183
Rf01210
Rf01233
Rf01518
Rf01699
Rf01778
Rf01873
Rf01875
Rf01876
Rf01877
Rf01887
Rf01888
Rf01946
Rf01955
Rf01956
Rf01957
Rf01976
Rf01984
Rf02040
Rf02041
Rf02043
Rf02105
Rf02106
Rf02107
Rf02108
Rf02109
Rf02110
Rf02112
Rf02114
Rf02122
Rf02124
Rf02125
Rf02137
Rf02138
Rf02139
Rf02143
Rf02156
Rf02157
Rf02159
Rf02160
Rf02166
Rf02174
Rf02175
Rf02176
Rf02179
Rf02187
Rf02188
Rf02192
Rf02193
Rf02198
Rf02203
Rf02204
Rf02205
Rf02211
Rf02212
Rf02215
Rf02216
Rf02217
Rf02220
Rf02246
Rf02252
Rf02271
Rf02277
Rfc2
Rfc4
Rfc5
Rfesd
Rfesdp1
Rfpl3s
Rfpl4ap3
Rftn2
Rfx2
Rfx3
Rfx3-as1
Rfx4
Rfx8
Rgl3
Rgma
Rgmb
Rgn
Rgpd4-as1
Rgs1
Rgs10
Rgs12
Rgs14
Rgs17
Rgs17p1
Rgs18
Rgs19
Rgs2
Rgs20
Rgs21
Rgs22
Rgs3
Rgs5
Rgs6
Rgs8
Rgs9
Rgsl1
Rhbdd1
Rhbdd2
Rhbdf1
Rhbdf2
Rhbg
Rhcg
Rhoa
Rhob
Rhobtb1
Rhobtb2
Rhobtb3
Rhoc
Rhod
Rhof
Rhoq
Rhot1
Rhot1p1
Rhoxf1p3
Rhpn2
Ribc1
Ribc2
Ric1
Ric3
Ric8a
Rictor
Rida
Rif1
Rimbp2
Rimklb
Rims1
Rims2
Rin3
Ring1
Rinl
Riok1
Riok2
Riok3
Ripk2
Ripor1
Ripor2
Ripor3
Rit1
Rit2
Rita1
Rmc1
Rmdn1
Rmdn2
Rmdn2-as1
Rmi1
Rmi2
Rmnd1
Rmnd5a
Rmnd5b
Rmrp
Rn7skp108
Rn7skp124
Rn7skp126
Rn7skp133
Rn7skp140
Rn7skp143
Rn7skp144
Rn7skp153
Rn7skp157
Rn7skp164
Rn7skp168
Rn7skp175
Rn7skp18
Rn7skp180
Rn7skp181
Rn7skp188
Rn7skp199
Rn7skp202
Rn7skp209
Rn7skp213
Rn7skp218
Rn7skp22
Rn7skp235
Rn7skp237
Rn7skp243
Rn7skp255
Rn7skp257
Rn7skp27
Rn7skp273
Rn7skp286
Rn7skp291
Rn7skp3
Rn7skp35
Rn7skp40
Rn7skp49
Rn7skp57
Rn7skp66
Rn7skp70
Rn7skp72
Rn7skp74
Rn7skp87
Rn7skp92
Rn7skp94
Rn7sl1
Rn7sl105p
Rn7sl120p
Rn7sl148p
Rn7sl149p
Rn7sl156p
Rn7sl162p
Rn7sl167p
Rn7sl168p
Rn7sl16p
Rn7sl200p
Rn7sl215p
Rn7sl222p
Rn7sl225p
Rn7sl228p
Rn7sl236p
Rn7sl244p
Rn7sl246p
Rn7sl250p
Rn7sl259p
Rn7sl266p
Rn7sl271p
Rn7sl284p
Rn7sl292p
Rn7sl3
Rn7sl304p
Rn7sl30p
Rn7sl334p
Rn7sl340p
Rn7sl342p
Rn7sl346p
Rn7sl353p
Rn7sl354p
Rn7sl356p
Rn7sl359p
Rn7sl366p
Rn7sl383p
Rn7sl398p
Rn7sl420p
Rn7sl426p
Rn7sl430p
Rn7sl431p
Rn7sl448p
Rn7sl449p
Rn7sl452p
Rn7sl456p
Rn7sl461p
Rn7sl472p
Rn7sl475p
Rn7sl477p
Rn7sl478p
Rn7sl503p
Rn7sl509p
Rn7sl515p
Rn7sl520p
Rn7sl525p
Rn7sl530p
Rn7sl558p
Rn7sl563p
Rn7sl564p
Rn7sl581p
Rn7sl591p
Rn7sl597p
Rn7sl605p
Rn7sl610p
Rn7sl636p
Rn7sl638p
Rn7sl645p
Rn7sl650p
Rn7sl657p
Rn7sl66p
Rn7sl685p
Rn7sl691p
Rn7sl697p
Rn7sl717p
Rn7sl728p
Rn7sl734p
Rn7sl736p
Rn7sl738p
Rn7sl748p
Rn7sl754p
Rn7sl756p
Rn7sl757p
Rn7sl775p
Rn7sl814p
Rn7sl81p
Rn7sl820p
Rn7sl822p
Rn7sl827p
Rn7sl856p
Rn7sl97p
Rna5-8sp7
Rna5s13
Rna5s7
Rna5sp105
Rna5sp106
Rna5sp110
Rna5sp115
Rna5sp117
Rna5sp118
Rna5sp120
Rna5sp127
Rna5sp132
Rna5sp142
Rna5sp144
Rna5sp147
Rna5sp150
Rna5sp151
Rna5sp152
Rna5sp159
Rna5sp161
Rna5sp162
Rna5sp165
Rna5sp166
Rna5sp18
Rna5sp185
Rna5sp19
Rna5sp198
Rna5sp201
Rna5sp219
Rna5sp220
Rna5sp223
Rna5sp231
Rna5sp234
Rna5sp239
Rna5sp257
Rna5sp258
Rna5sp261
Rna5sp267
Rna5sp27
Rna5sp271
Rna5sp275
Rna5sp281
Rna5sp286
Rna5sp292
Rna5sp321
Rna5sp324
Rna5sp333
Rna5sp336
Rna5sp343
Rna5sp364
Rna5sp365
Rna5sp386
Rna5sp387
Rna5sp391
Rna5sp399
Rna5sp40
Rna5sp410
Rna5sp411
Rna5sp412
Rna5sp425
Rna5sp435
Rna5sp436
Rna5sp440
Rna5sp441
Rna5sp460
Rna5sp470
Rna5sp473
Rna5sp480
Rna5sp488
Rna5sp490
Rna5sp514
Rna5sp532
Rna5sp55
Rna5sp62
Rna5sp64
Rna5sp69
Rna5sp70
Rna5sp75
Rna5sp88
Rna5sp89
Rna5sp93
Rnase10
Rnase4
Rnaseh1
Rnaseh1-as1
Rnaseh2b
Rnaseh2c
Rnaset2
Rnd2
Rnd3
Rnf10
Rnf11
Rnf111
Rnf113a
Rnf11p2
Rnf121
Rnf123
Rnf125
Rnf13
Rnf130
Rnf135
Rnf138
Rnf139
Rnf14
Rnf141
Rnf144a
Rnf165
Rnf167
Rnf175
Rnf181
Rnf182
Rnf183
Rnf185
Rnf187
Rnf19a
Rnf2
Rnf20
Rnf207
Rnf212
Rnf214
Rnf216p1
Rnf217
Rnf219-as1
Rnf220
Rnf222
Rnf224
Rnf225
Rnf227
Rnf24
Rnf32
Rnf4
Rnf40
Rnf41
Rnf43
Rnf7
Rnft1
Rnft1p3
Rnft2
Rngtt
Rnh1
Rnmt
Rnpep
Rnpepl1
Rnps1
Rnu11
Rnu1-1
Rnu1-104p
Rnu1-109p
Rnu1-119p
Rnu1-120p
Rnu1-122p
Rnu1-130p
Rnu1-136p
Rnu1-13p
Rnu1-146p
Rnu1-150p
Rnu1-15p
Rnu1-17p
Rnu1-19p
Rnu12
Rnu1-20p
Rnu1-24p
Rnu1-30p
Rnu1-58p
Rnu1-72p
Rnu1-73p
Rnu1-83p
Rnu1-85p
Rnu1-92p
Rnu1-94p
Rnu1-96p
Rnu1-98p
Rnu2-13p
Rnu2-15p
Rnu2-17p
Rnu2-19p
Rnu2-23p
Rnu2-2p
Rnu2-37p
Rnu2-39p
Rnu2-40p
Rnu2-41p
Rnu2-43p
Rnu2-46p
Rnu2-47p
Rnu2-51p
Rnu2-54p
Rnu2-63p
Rnu4-1
Rnu4-15p
Rnu4-16p
Rnu4-2
Rnu4-30p
Rnu4-40p
Rnu4-49p
Rnu4-51p
Rnu4-56p
Rnu4-72p
Rnu4-75p
Rnu4-80p
Rnu4-85p
Rnu4-88p
Rnu4-8p
Rnu4atac
Rnu4atac13p
Rnu5a-8p
Rnu5b-1
Rnu5b-6p
Rnu5d-1
Rnu5e-1
Rnu5e-4p
Rnu5e-6p
Rnu5f-1
Rnu5f-4p
Rnu5f-6p
Rnu6-1005p
Rnu6-1016p
Rnu6-1019p
Rnu6-1023p
Rnu6-1024p
Rnu6-1034p
Rnu6-1037p
Rnu6-103p
Rnu6-104p
Rnu6-1059p
Rnu6-105p
Rnu6-1065p
Rnu6-1074p
Rnu6-1086p
Rnu6-1093p
Rnu6-1104p
Rnu6-1128p
Rnu6-1138p
Rnu6-1154p
Rnu6-1161p
Rnu6-1162p
Rnu6-1169p
Rnu6-1176p
Rnu6-117p
Rnu6-1181p
Rnu6-1184p
Rnu6-1194p
Rnu6-1214p
Rnu6-121p
Rnu6-1228p
Rnu6-1232p
Rnu6-1234p
Rnu6-1237p
Rnu6-1248p
Rnu6-1252p
Rnu6-1256p
Rnu6-1265p
Rnu6-1272p
Rnu6-1280p
Rnu6-1281p
Rnu6-1284p
Rnu6-1285p
Rnu6-1292p
Rnu6-12p
Rnu6-1300p
Rnu6-1303p
Rnu6-1304p
Rnu6-1311p
Rnu6-1324p
Rnu6-148p
Rnu6-153p
Rnu6-166p
Rnu6-169p
Rnu6-180p
Rnu6-185p
Rnu6-191p
Rnu6-196p
Rnu6-2
Rnu6-208p
Rnu6-219p
Rnu6-228p
Rnu6-238p
Rnu6-247p
Rnu6-252p
Rnu6-253p
Rnu6-262p
Rnu6-270p
Rnu6-271p
Rnu6-278p
Rnu6-28p
Rnu6-295p
Rnu6-299p
Rnu6-308p
Rnu6-311p
Rnu6-313p
Rnu6-315p
Rnu6-316p
Rnu6-319p
Rnu6-323p
Rnu6-325p
Rnu6-334p
Rnu6-339p
Rnu6-361p
Rnu6-363p
Rnu6-369p
Rnu6-371p
Rnu6-380p
Rnu6-38p
Rnu6-391p
Rnu6-395p
Rnu6-397p
Rnu6-399p
Rnu6-3p
Rnu6-402p
Rnu6-408p
Rnu6-413p
Rnu6-419p
Rnu6-430p
Rnu6-431p
Rnu6-433p
Rnu6-437p
Rnu6-439p
Rnu6-441p
Rnu6-444p
Rnu6-450p
Rnu6-470p
Rnu6-478p
Rnu6-481p
Rnu6-486p
Rnu6-497p
Rnu6-499p
Rnu6-49p
Rnu6-510p
Rnu6-511p
Rnu6-513p
Rnu6-519p
Rnu6-526p
Rnu6-529p
Rnu6-536p
Rnu6-542p
Rnu6-544p
Rnu6-548p
Rnu6-560p
Rnu6-564p
Rnu6-571p
Rnu6-576p
Rnu6-584p
Rnu6-5p
Rnu6-606p
Rnu6-609p
Rnu6-61p
Rnu6-628p
Rnu6-632p
Rnu6-634p
Rnu6-635p
Rnu6-637p
Rnu6-638p
Rnu6-643p
Rnu6-644p
Rnu6-649p
Rnu6-64p
Rnu6-651p
Rnu6-653p
Rnu6-659p
Rnu6-660p
Rnu6-666p
Rnu6-678p
Rnu6-679p
Rnu6-682p
Rnu6-696p
Rnu6-699p
Rnu6-7
Rnu6-706p
Rnu6-710p
Rnu6-713p
Rnu6-718p
Rnu6-722p
Rnu6-733p
Rnu6-735p
Rnu6-740p
Rnu6-757p
Rnu6-763p
Rnu6-765p
Rnu6-772p
Rnu6-775p
Rnu6-780p
Rnu6-786p
Rnu6-793p
Rnu6-795p
Rnu6-796p
Rnu6-79p
Rnu6-8
Rnu6-801p
Rnu6-806p
Rnu6-812p
Rnu6-827p
Rnu6-839p
Rnu6-844p
Rnu6-851p
Rnu6-855p
Rnu6-856p
Rnu6-858p
Rnu6-875p
Rnu6-889p
Rnu6-899p
Rnu6-89p
Rnu6-9
Rnu6-902p
Rnu6-907p
Rnu6-909p
Rnu6-914p
Rnu6-917p
Rnu6-922p
Rnu6-943p
Rnu6-948p
Rnu6-951p
Rnu6-967p
Rnu6-968p
Rnu6-971p
Rnu6-990p
Rnu6-999p
Rnu6atac
Rnu6atac12p
Rnu6atac21p
Rnu6atac29p
Rnu6atac32p
Rnu6atac33p
Rnu6atac39p
Rnu7-1
Rnu7-104p
Rnu7-113p
Rnu7-120p
Rnu7-125p
Rnu7-128p
Rnu7-133p
Rnu7-154p
Rnu7-161p
Rnu7-165p
Rnu7-180p
Rnu7-186p
Rnu7-190p
Rnu7-21p
Rnu7-26p
Rnu7-27p
Rnu7-2p
Rnu7-43p
Rnu7-52p
Rnu7-61p
Rnu7-75p
Rnu7-77p
Rnu7-80p
Rnu7-85p
Rnu7-88p
Rnu7-94p
Rnvu1-14
Rnvu1-15
Rnvu1-17
Rnvu1-18
Rnvu1-19
Rnvu1-2
Rnvu1-3
Rnvu1-4
Rnvu1-6
Rnvu1-7
Rny1p1
Rny1p4
Rny3
Rny4
Ro60
Robo1
Robo2
Robo3
Rock1p1
Rock2
Rom1
Ropn1b
Ropn1l
Ror1
Ror1-as1
Rora
Rora-as1
Rora-as2
Ros1
Rp1
Rpa1
Rpa2
Rpain
Rpap1
Rpap3
Rparp-as1
Rpe
Rpep2
Rpep5
Rpf2
Rpgrip1l
Rph3a
Rpiap1
Rpl10
Rpl10p9
Rpl11
Rpl12p21
Rpl12p27
Rpl12p30
Rpl12p42
Rpl12p44
Rpl12p49
Rpl12p5
Rpl12p9
Rpl13
Rpl13a
Rpl13ap17
Rpl13p5
Rpl14
Rpl17
Rpl17p2
Rpl17p33
Rpl17p34
Rpl18
Rpl18a
Rpl18p10
Rpl18p11
Rpl19
Rpl19p16
Rpl21
Rpl21p11
Rpl21p121
Rpl21p123
Rpl21p13
Rpl21p135
Rpl21p18
Rpl21p23
Rpl21p33
Rpl21p39
Rpl21p41
Rpl21p71
Rpl21p75
Rpl22
Rpl22p18
Rpl22p20
Rpl22p24
Rpl22p3
Rpl23a
Rpl23ap19
Rpl23ap28
Rpl23ap3
Rpl23ap31
Rpl23ap42
Rpl23ap59
Rpl23ap78
Rpl23ap8
Rpl23ap87
Rpl23ap93
Rpl23ap94
Rpl23ap95
Rpl24p8
Rpl26
Rpl26p27
Rpl27a
Rpl28
Rpl29p14
Rpl30p1
Rpl30p6
Rpl31p12
Rpl31p33
Rpl31p41
Rpl31p47
Rpl31p56
Rpl31p58
Rpl31p59
Rpl32p26
Rpl32p33
Rpl32p9
Rpl34
Rpl34p18
Rpl34p33
Rpl35a
Rpl35ap19
Rpl35ap21
Rpl35p2
Rpl35p3
Rpl36
Rpl36a
Rpl36a-hnrnph2
Rpl36ap13
Rpl36ap40
Rpl36p1
Rpl36p16
Rpl37
Rpl37p2
Rpl37p23
Rpl38p4
Rpl39p33
Rpl39p34
Rpl39p39
Rpl3p13
Rpl3p2
Rpl4
Rpl41p1
Rpl4p2
Rpl4p5
Rpl5
Rpl5p17
Rpl5p22
Rpl5p28
Rpl5p29
Rpl5p6
Rpl6p2
Rpl6p8
Rpl7a
Rpl7ap10
Rpl7ap25
Rpl7ap57
Rpl7ap58
Rpl7ap64
Rpl7ap65
Rpl7l1
Rpl7l1p3
Rpl7l1p5
Rpl7p12
Rpl7p20
Rpl7p33
Rpl7p38
Rpl7p4
Rpl7p41
Rpl7p44
Rpl7p6
Rpl9p18
Rpl9p25
Rpl9p3
Rpl9p31
Rplp0
Rplp0p6
Rplp1p13
Rplp2
Rplp2p1
Rpn1
Rpn2
Rpp14
Rpp30
Rpp38
Rpp40p2
Rprd1a
Rprd1b
Rprd2
Rps10p7
Rps12
Rps12p10
Rps12p27
Rps12p28
Rps13p2
Rps15
Rps15a
Rps15ap11
Rps15ap25
Rps15ap6
Rps17
Rps17p13
Rps17p15
Rps19bp1
Rps20
Rps20p24
Rps20p4
Rps21
Rps21p8
Rps23
Rps23p2
Rps23p5
Rps24p17
Rps24p6
Rps26
Rps26p21
Rps26p24
Rps26p3
Rps26p35
Rps27ap13
Rps27ap8
Rps27p1
Rps27p27
Rps27p5
Rps28
Rps28p8
Rps29
Rps29p1
Rps29p13
Rps29p16
Rps29p17
Rps29p2
Rps29p20
Rps29p21
Rps29p24
Rps29p26
Rps29p3
Rps29p30
Rps2p24
Rps2p36
Rps2p6
Rps3a
Rps3ap50
Rps3ap53
Rps3ap6
Rps4xp10
Rps4xp16
Rps4xp21
Rps4xp4
Rps4y1
Rps5
Rps5p2
Rps6ka1
Rps6ka2
Rps6ka4
Rps6ka5
Rps6kb1
Rps6kb2
Rps6p23
Rps6p8
Rps7
Rps7p10
Rps7p15
Rps7p3
Rps7p5
Rps8
Rpsap11
Rpsap12
Rpsap18
Rpsap27
Rpsap37
Rpsap5
Rpsap52
Rpsap54
Rpsap59
Rpsap66
Rpsap67
Rpsap69
Rpsap71
Rpsap74
Rpsap75
Rraga
Rragd
Rreb1
Rrm1-as1
Rrm2
Rrm2b
Rrnad1
Rrp1
Rrp12
Rrp15
Rrp7bp
Rrp8
Rsad1
Rsbn1
Rsbn1l
Rsf1
Rsf1-it2
Rsl24d1
Rsl24d1p1
Rsl24d1p3
Rsl24d1p6
Rsph14
Rspry1
Rsrc2
Rsrp1
Rsu1
Rtca-as1
Rtel1
Rtel1-tnfrsf6b
Rtf1
Rtf2
Rtkn
Rtl9
Rtn4rl2
Rtp2
Rtp5
Rtraf
Rttn
Rubcnl
Rufy1
Rufy2
Rufy3
Rufy4
Rundc1
Rundc3a-as1
Rundc3b
Runx1
Runx1t1
Runx2
Rusc1
Ruvbl2
Rwdd2b
Rwdd3
Rxfp3
Rxrb
Rxylt1
Rxylt1-as1
Ryk
Ryr3
S100a1
S100a15a
S100a3
S100a5
S100a6
S100a7
S100a7p1
S100p
S100pbp
S1pr1
S1pr3
Saa2
Saal1
Sac3d1
Sacm1l
Sae1
Safb
Safb2
Sag
Sall3
Sall4
Sall4p6
Salrna2
Samd10
Samd11
Samd12
Samd12-as1
Samd13
Samd14
Samd3
Samd4a
Samd4b
Samhd1
Sammson
Samsn1
Samsn1-as1
Sap18
Sap18p1
Sap30
Sap30bp
Sap30l
Sap30l-as1
Sapcd1
Sapcd1-as1
Sapcd2p3
Sar1a
Sar1ap3
Saraf
Sarnp
Sart1
Sart3
Sash1
Satb1-as1
Satb2
Sav1
Saxo2
Sbds
Sbf2
Sbf2-as1
Sbk2
Scaf1
Scaf11
Scaf4
Scaf8
Scai
Scamp1
Scamp2
Scamp3
Scamp4
Scamp5
Scand2p
Scap
Scaper
Scarb2
Scarf1
Scarna2
Scarna21
Scarna5
Scat2
Scel
Scel-as1
Scfd1
Scg5
Scgb2b3p
Scgb3a1
Scgn
Scin
Scmh1
Scml2p2
Scml4
Scn11a
Scn1a
Scn2a
Scn2b
Scn4a
Scn5a
Scn7a
Scn8a
Scn9a
Scnn1a
Scnn1b
Scnn1d
Sco1
Scoc
Scoc-as1
Scpep1
Scrn1
Scube2
Scygr4
Scyl1
Scyl2
Scyl3
Sdad1
Sdc2
Sdc4
Sdcbp
Sdcbpp1
Sdcbpp3
Sdccag8
Sdf2
Sdha
Sdhaf1
Sdhaf2
Sdhaf3
Sdhap3
Sdhc
Sdhd
Sdhdp1
Sdk1
Sdr16c5
Sdr16c6p
Sdr42e1p5
Sec11c
Sec13
Sec14l1
Sec14l3
Sec16a
Sec16b
Sec22a
Sec22c
Sec23ip
Sec24a
Sec24ap1
Sec24b
Sec24b-as1
Sec24c
Sec24d
Sec31a
Sec31b
Sec61a1
Sec61a2
Sec61b
Sec61g
Secisbp2
Secisbp2l
Sectm1
Seh1l
Sel1l2
Sel1l3
Sele
Selenoh
Selenoi
Selenokp1
Selenokp3
Selenom
Selenoo
Selenos
Selenot
Selenotp2
Sell
Selp
Selplg
Sem1
Sema3b
Sema3c
Sema3d
Sema3e
Sema3f
Sema4a
Sema4b
Sema4c
Sema4g
Sema5b
Sema6a
Sema6a-as2
Sema6b
Sema6c
Sema6d
Senp2
Senp3
Senp3-eif4a1
Senp5
Senp6
Senp7
Senp8
Sephs1
Sepsecs-as1
Sept11
Sept12
Sept14
Sept2
Sept5
Sept7
Sept7-as1
Sept7p9
Sept8
Sept9
Serbp1
Serbp1p3
Serbp1p5
Serf2
Serhl
Serinc2
Serinc3
Serinc4
Serinc5
Serpina1
Serpina12
Serpina3
Serpina5
Serpina7p1
Serpinb13
Serpine1
Serpinh1
Serpini1
Sertad2
Set
Setbp1
Setd1a
Setd2
Setd3
Setd5
Setd6
Setd9
Setp10
Setp17
Setp20
Setx
Sez6l2
Sf1
Sf3a2
Sf3a3
Sf3a3p2
Sf3b1
Sf3b2
Sf3b3
Sf3b6
Sfi1
Sfmbt2
Sfpq
Sfr1
Sfswap
Sft2d1
Sft2d3
Sfta2
Sfta3
Sfxn1
Sfxn2
Sfxn3
Sfxn4
Sfxn5
Sgce
Sgf29
Sgk1
Sgk2
Sgk3
Sgms1-as1
Sgms2
Sgo1-as1
Sgo2
Sgsh
Sgsm1
Sgsm2
Sh2b1
Sh2b2
Sh2d1a
Sh2d3c
Sh2d4b
Sh2d5
Sh2d7
Sh3bgr
Sh3bgrl3
Sh3bp2
Sh3bp4
Sh3bp5
Sh3d19
Sh3d21
Sh3glb1
Sh3kbp1
Sh3rf2
Sh3tc1
Sh3tc2
Sh3yl1
Shank2
Shank3
Shbg
Shc1
Shc2
Shc3
Shc4
Shcbp1
Shcbp1l
Shf
Shisa5
Shisa9
Shisal2b
Shkbp1
Shld2
Shld3
Shmt1
Shmt2
Shoc1
Shoc2
Shox2
Shpk
Shprh
Shq1
Shroom1
Shroom3
Siae
Siah1
Sidt1
Sidt2
Siglec22p
Siglec29p
Siglec8
Siglecl1
Sigmar1
Sike1
Sil1
Silc1
Sim1
Sin3a
Sipa1
Sipa1l1
Sipa1l3
Sirpap1
Sirpb1
Sirpb2
Sirpg-as1
Sirt1
Sirt2
Sirt3
Sirt4
Sirt6
Siva1
Six1
Six3-as1
Six6
Ska2
Ska3
Skap1
Skap2
Skida1
Skil
Skiv2l
Skor2
Skp1
Skp2
Sla
Slain2
Slc10a7
Slc11a2
Slc12a1
Slc12a3
Slc12a4
Slc12a5
Slc12a5-as1
Slc12a6
Slc12a8
Slc12a9
Slc12a9-as1
Slc13a3
Slc13a4
Slc13a5
Slc14a1
Slc15a2
Slc15a3
Slc15a4
Slc16a14p1
Slc16a1-as1
Slc16a3
Slc16a5
Slc16a7
Slc17a3
Slc17a4
Slc17a7
Slc17a9
Slc19a1
Slc1a2
Slc1a4
Slc1a5
Slc1a7
Slc20a1
Slc20a2
Slc22a10
Slc22a15
Slc22a16
Slc22a17
Slc22a18as
Slc22a4
Slc22a5
Slc22a6
Slc22a7
Slc22a8
Slc23a1
Slc25a1
Slc25a10
Slc25a12
Slc25a15
Slc25a17
Slc25a18
Slc25a25
Slc25a27
Slc25a29
Slc25a3
Slc25a30
Slc25a30-as1
Slc25a36
Slc25a37
Slc25a38
Slc25a39p2
Slc25a4
Slc25a41
Slc25a44
Slc25a45
Slc25a46
Slc25a48
Slc25a53
Slc25a5p2
Slc26a11
Slc26a2
Slc26a4-as1
Slc26a6
Slc26a7
Slc27a1
Slc27a2
Slc27a3
Slc27a4
Slc27a5
Slc29a1
Slc29a3
Slc29a4
Slc2a1
Slc2a11
Slc2a14
Slc2a1-as1
Slc2a3
Slc2a3p2
Slc2a4rg
Slc2a5
Slc2a7
Slc2a8
Slc30a10
Slc30a2
Slc30a5
Slc30a6
Slc30a8
Slc31a1
Slc31a2
Slc33a1
Slc34a1
Slc35a1
Slc35a3
Slc35a4
Slc35a5
Slc35b1
Slc35b4
Slc35c1
Slc35e1
Slc35e2a
Slc35e3
Slc35e4
Slc35f4
Slc35f5
Slc35g2
Slc35g6
Slc36a1
Slc36a4
Slc37a2
Slc37a3
Slc38a1
Slc38a10
Slc38a11
Slc38a2
Slc38a3
Slc38a4
Slc38a5
Slc38a6
Slc38a7
Slc38a9
Slc39a10
Slc39a11
Slc39a12
Slc39a12-as1
Slc39a13
Slc39a14
Slc39a4
Slc39a5
Slc39a6
Slc39a9
Slc3a2
Slc41a1
Slc41a2
Slc43a1
Slc43a2
Slc43a3
Slc44a1
Slc44a2
Slc44a4
Slc45a2
Slc47a1p1
Slc48a1
Slc4a1ap
Slc4a2
Slc4a4
Slc4a5
Slc4a7
Slc4a8
Slc5a1
Slc5a11
Slc5a4p1
Slc5a8
Slc5a9
Slc6a1
Slc6a10p
Slc6a13
Slc6a14
Slc6a15
Slc6a6
Slc6a6p1
Slc6a9
Slc7a11
Slc7a13
Slc7a14-as1
Slc7a2
Slc7a6
Slc7a8
Slc8a1
Slc8a1-as1
Slc8a2
Slc8a3
Slc8b1
Slc9a1
Slc9a3
Slc9a3-as1
Slc9a3r2
Slc9a5
Slc9a6
Slc9a8
Slc9a9
Slc9b1
Slc9b2
Slc9c2
Slco1a2
Slco1b1
Slco2a1
Slco2b1
Slco3a1
Slco5a1
Slco6a1
Slf1
Slfn12
Slfn12l
Slfn13
Slit2
Slit3
Slk
Slmap
Sltm
Smad3
Smad4
Smad5
Smad6
Smap1
Smap2
Smarca2
Smarca4
Smarca5
Smarca5-as1
Smarcad1
Smarcb1
Smarcc2
Smarcd1
Smarcd2
Smarce1
Smarce1p3
Smc1a
Smc2
Smc2-as1
Smchd1
Smco2
Smdt1
Smg1
Smg1p1
Smg5
Smg6
Smg7
Smg8
Smim10l1
Smim19
Smim2
Smim20
Smim29
Smim2-as1
Smim3
Smim36
Smim4
Smim6
Smoc1
Smox
Smpd2
Smr3a
Sms
Smtn
Smug1p1
Smurf2p1
Smyd2
Smyd3
Smyd4
Smyd5
Snap23p1
Snap25
Snap25-as1
Snap47
Snap91
Snapc2
Snapc3
Snapin
Sncaip
Sncg
Snd1
Sned1
Snhg11
Snhg12
Snhg14
Snhg15
Snhg16
Snhg17
Snhg18
Snhg22
Snhg25
Snhg26
Snhg29
Snhg3
Snhg4
Snhg8
Snora108
Snora13
Snora15
Snora19
Snora24
Snora25
Snora25b
Snora26
Snora27
Snora29
Snora32
Snora3a
Snora3b
Snora3c
Snora4
Snora41b
Snora50c
Snora52
Snora57
Snora63
Snora63b
Snora70
Snora70e
Snora71b
Snora71c
Snora71e
Snora73a
Snora73b
Snora80c
Snora81
Snorc
Snord10
Snord101
Snord102
Snord104
Snord105
Snord107
Snord109b
Snord11
Snord110
Snord113-1
Snord114-1
Snord114-17
Snord114-18
Snord114-19
Snord114-31
Snord115-28
Snord115-29
Snord115-35
Snord115-40
Snord115-41
Snord115-42
Snord115-43
Snord115-46
Snord116-13
Snord116-16
Snord116-17
Snord116-18
Snord117
Snord118
Snord12
Snord124
Snord127
Snord12b
Snord12c
Snord13
Snord19
Snord1a
Snord1b
Snord1c
Snord2
Snord24
Snord36b
Snord38a
Snord3b-2
Snord3d
Snord42b
Snord46
Snord49a
Snord49b
Snord53
Snord55
Snord68
Snord72
Snord74b
Snord8
Snord88c
Snrk
Snrk-as1
Snrnp25
Snrnp27
Snrnp35
Snrnp40
Snrnp48
Snrnp70
Snrpb2
Snrpcp19
Snrpcp3
Snrpd3
Snrpe
Snrpep9
Snrpfp3
Snrpg
Snrpgp12
Snrpgp15
Snrpgp18
Sntb1
Sntb2
Sntg1
Sntg2
Sntn
Snu13
Snx1
Snx10
Snx11
Snx13
Snx16
Snx17
Snx19
Snx2
Snx24
Snx25
Snx25p1
Snx29
Snx3
Snx32
Snx33
Snx4
Snx5
Snx7
Snx8
Snx9
Socs2-as1
Socs2p1
Socs3
Socs5
Socs5p5
Sod1
Sod1p1
Soga3
Son
Sorbs1
Sorbs2
Sorbs3
Sorcs1
Sorcs2
Sorcs3
Sorl1
Sostdc1
Sox12
Sox2-ot
Sox5
Sox9-as1
Sp1
Sp100
Sp140
Sp2
Sp2-as1
Sp3
Sp3p
Sp6
Spaca6
Spaca7
Spaca9
Spag1
Spag16
Spag17
Spag4
Spag5
Spag5-as1
Spag6
Spag7
Spag9
Spam1
Sparc
Spart
Spart-as1
Spast
Spata1
Spata13
Spata17
Spata18
Spata19
Spata21
Spata31d5p
Spata33
Spata5
Spata5l1
Spata7
Spatc1
Spats2
Spats2l
Spc24
Spc25
Spcs1
Spcs2
Spdyc
Spdye4
Specc1
Specc1l
Spef2
Speg
Spen
Spert
Spg11
Spg7
Sphk1
Sphk2
Sphkap
Spi1
Spic
Spice1
Spidr
Spin1
Spindoc
Spink13
Spink14
Spink2
Spint2
Spns3
Spocd1
Spock2
Spock3
Spop
Spopl
Sppl3
Spr
Spred1
Spred2
Spred3
Sprtn
Spry1
Spry4
Spry4-as1
Spryd3
Spsb1
Spsb2
Spta1
Sptan1
Sptb
Sptbn1
Sptbn4
Sptlc1
Sptlc1p4
Sptlc2
Sptlc3
Spty2d1
Sqle
Sqor
Sqstm1
Sra1
Srbd1
Src
Srcap
Srd5a1
Srd5a3
Srd5a3-as1
Srebf2
Srek1
Srfbp1
Srgap1
Srgap3
Srgap3-as1
Srm
Srp14-as1
Srp19
Srp54
Srp54-as1
Srp72
Srp9
Srpk1
Srprb
Srr
Srrd
Srrm1
Srrm2
Srrm3
Srrt
Srsf2
Srsf3
Srsf5
Srsf8
Ss18
Ss18l1
Ss18l2
Ssb
Ssbp1
Ssbp2
Ssbp4
Ssc5d
Ssh1
Ssh3
Ssmem1
Ssna1
Sspn
Sspo
Ssr1p2
Ssr2
Ssr3
Ssr4
Ssrp1
Sstr5-as1
Ssu72p3
Ssuh2
Ssx2ip
Ssx3
Ssxp10
St13
St13p12
St13p13
St13p14
St13p16
St13p5
St20
St3gal1
St3gal3
St3gal4
St3gal5
St3gal5-as1
St3gal6
St5
St6gal1
St6gal2-it1
St6galnac1
St6galnac2p1
St6galnac3
St7
St7-as1
St7l
St7-ot4
St8sia2
St8sia5
Stab2
Stac
Stag3
Stag3l1
Stag3l4
Stag3l5p
Stag3l5p-pvrig2p-pilrb
Stam2
Stambp
Stambpl1
Stard13
Stard13-as
Stard13-it1
Stard4
Stard7
Stard7-as1
Stard9
Stat1
Stat2
Stat3
Stat4
Stat5a
Stat6
Stath
Stau1
Stau2
Stau2-as1
Steap1b
Steap2
Steap3
Steap4
Stim1
Stim2
Stimate
Stip1
Stk11
Stk11ip
Stk17a
Stk24
Stk24-as1
Stk25
Stk3
Stk31
Stk32a
Stk32b
Stk33
Stk35
Stk38l
Stk39
Stk4
Stkld1
Stmn2
Stmnd1
Stmp1
Stn1
Stoml1
Ston1-gtf2a1l
Stox1
Stox2
Stpg2
Stra6
Strada
Stradb
Strap
Strbp
Strip2
Strn4
Stt3a
Stt3b
Stub1
Stum
Stx12
Stx16
Stx16-npepl1
Stx17
Stx18
Stx18-as1
Stx18-it1
Stx1b
Stx3
Stx4
Stx5
Stx7
Stx8
Stxbp1
Stxbp2
Stxbp3
Stxbp4
Stxbp5
Stxbp5l
Sub1
Sub1p4
Sucla2p3
Suclg2-as1
Suclg2p4
Suco
Sugct
Sugt1
Sulf1
Sult1c2
Sult1c2p1
Sult1c3
Sult4a1
Sumf2
Sumo2p13
Sumo2p18
Sumo2p19
Sumo2p2
Sun1
Sun2
Supt16hp1
Supt20h
Supt5h
Supt6h
Supv3l1
Surf1
Surf2
Surf4
Susd3
Susd4
Susd6
Suv39h1
Suv39h2
Suz12
Suz12p1
Svbp
Svil
Svip
Svop
Sybu
Sycp1
Sycp2
Sycp2l
Syde1
Sympk
Syn2
Syn3
Syncrip
Syne1
Syne2
Syne3
Syngap1
Synj1
Synj2
Synj2bp-cox16
Synm
Synpo
Synpo2
Synpr
Syp
Sypl1
Syt1
Syt10
Syt12
Syt17
Syt2
Syt4
Syt5
Syt6
Syt8
Syt9
Sytl2
Sytl3
Sytl4
Syvn1
Szrd1
Taar2
Taar3p
Taar4p
Taar5
Tab1
Tab2
Tac1
Tac3
Tac4
Tacc1
Tacc2
Tacc3
Tacr2
Tada2a
Tada3
Taf1
Taf13
Taf15
Taf1b
Taf1d
Taf2
Taf4
Taf6
Taf7
Tal1
Tamm41
Tanc2
Tango2
Tango6
Tank
Taok1
Taok2
Taok3
Tap1
Tap2
Tapbpl
Tapt1
Tapt1-as1
Tarbp1
Tarbp2
Tardbp
Tars
Tars2
Tarsl2
Tas1r1
Tas2r1
Tas2r13
Tas2r39
Tas2r4
Tasor2
Tatdn1
Tatdn3
Tax1bp1
Taz
Tbc1d1
Tbc1d10c
Tbc1d13
Tbc1d14
Tbc1d15
Tbc1d16
Tbc1d17
Tbc1d19
Tbc1d22a
Tbc1d23
Tbc1d24
Tbc1d25
Tbc1d28
Tbc1d30
Tbc1d31
Tbc1d5
Tbc1d7
Tbc1d8
Tbc1d8-as1
Tbc1d8b
Tbcb
Tbcd
Tbce
Tbcel
Tbck
Tbk1
Tbl1x
Tbl1xr1
Tbl2
Tbl3
Tbp
Tbpl1
Tbrg1
Tbx1
Tbx10
Tbx18-as1
Tbx2
Tbx3
Tbx4
Tbx6
Tbxas1
Tc2n
Tcam1p
Tcea2
Tcea3
Tceal3
Tceal4
Tceanc
Tcerg1
Tcerg1l
Tcf12
Tcf19
Tcf20
Tcf23
Tcf25
Tcf3p1
Tcf4
Tcf4-as1
Tcf7
Tcf7l2
Tcirg1
Tcl6
Tcn1
Tcn2
Tcof1
Tcp1
Tcp10
Tcp11l1
Tcp11l2
Tcta
Tcte1
Tctex1d2
Tctn1
Tdgf1
Tdgf1p2
Tdgf1p4
Tdgf1p6
Tdgf1p7
Tdh
Tdo2
Tdp1
Tdrd3
Tdrd6
Tead1
Tead2
Tead4
Tec
Tecpr1
Tecpr2
Tecr
Tecrl
Tedc1
Teddm1
Tef
Tefm
Tekt3
Tekt4
Tekt5
Tenm2
Tenm3-as1
Tenm4
Tent2
Tent4a
Tent4b
Tent5a
Tep1
Terf1
Tes
Tesk1
Tespa1
Tet2
Tet3
Tex10
Tex2
Tex22
Tex264
Tex26-as1
Tex30
Tex36
Tex38
Tex41
Tex44
Tex45
Tex51
Tex9
Tfap2a
Tfdp2
Tfg
Tfpi2
Tfr2
Tfrc
Tg
Tgfb1i1
Tgfb2
Tgfbi
Tgfbr1
Tgfbr2
Tgfbr3
Tgif1
Tgif2
Tgif2-rab5if
Tgm1
Tgm2
Tgs1
Thada
Thap10
Thap12p6
Thap12p9
Thap5
Thap6
Thap7-as1
Thap9
Thap9-as1
Thbs1
Thbs4
Them6
Them7p
Themis
Themis2
Thg1l
Thnsl2
Thoc1
Thoc2
Thoc3
Thoc6
Thoc7
Thop1
Thorlnc
Thra
Thrb
Thrb-it1
Thrsp
Thsd4
Thsd8
Thtpa
Thumpd3
Thumpd3-as1
Thy1
Thyn1
Tial1
Ticam1
Tie1
Tigar
Tigd2
Tigd6
Tigit
Timm10
Timm10b
Timm17bp1
Timm21
Timm44
Timm50
Timm8ap1
Timm9p1
Timm9p3
Tinagl1
Tiparp
Tipin
Tirap
Tjp2
Tjp3
Tk2
Tkfc
Tle1
Tle3
Tle4
Tle6
Tlk1
Tlk2
Tln1
Tln2
Tlr1
Tlr2
Tlr3
Tlr5
Tlr6
Tlx1nb
Tm2d2
Tm2d3
Tm4sf1
Tm4sf18
Tm4sf19-as1
Tm4sf20
Tm7sf3
Tm9sf1
Tm9sf2
Tm9sf3
Tm9sf4
Tma16
Tmbim1
Tmbim4
Tmbim6
Tmc1
Tmc2
Tmc3-as1
Tmc5
Tmc8
Tmcc1
Tmcc1-as1
Tmco1
Tmco2
Tmco3
Tmed2
Tmed3
Tmed9
Tmeff2
Tmem105
Tmem106b
Tmem106c
Tmem107
Tmem108
Tmem109
Tmem110-mustn1
Tmem116
Tmem117
Tmem120b
Tmem121
Tmem123
Tmem125
Tmem131
Tmem131l
Tmem132a
Tmem132e
Tmem134
Tmem135
Tmem136
Tmem138
Tmem139
Tmem141
Tmem144
Tmem145
Tmem14b
Tmem14dp
Tmem156
Tmem161b-as1
Tmem164
Tmem165
Tmem167a
Tmem167b
Tmem168
Tmem171
Tmem173
Tmem175
Tmem178a
Tmem178b
Tmem179b
Tmem184a
Tmem184b
Tmem184c
Tmem185a
Tmem186
Tmem187
Tmem19
Tmem198
Tmem198b
Tmem199
Tmem200a
Tmem201
Tmem202-as1
Tmem211
Tmem212-as1
Tmem213
Tmem214
Tmem218
Tmem219
Tmem222
Tmem223
Tmem225
Tmem229b
Tmem237
Tmem241
Tmem243
Tmem246
Tmem248
Tmem250
Tmem251
Tmem252
Tmem254-as1
Tmem258
Tmem260
Tmem263
Tmem266
Tmem267
Tmem268
Tmem272
Tmem274p
Tmem30a
Tmem35a
Tmem37
Tmem39b
Tmem42
Tmem44
Tmem45a
Tmem50b
Tmem54
Tmem56
Tmem56-rwdd3
Tmem62
Tmem63b
Tmem63c
Tmem68
Tmem69
Tmem70
Tmem79
Tmem80
Tmem86b
Tmem87a
Tmem87b
Tmem8a
Tmem91
Tmem92
Tmem94
Tmem9b
Tmf1
Tmie
Tmigd3
Tmod1
Tmod2
Tmod3
Tmpo
Tmpo-as1
Tmppe
Tmprss11b
Tmprss11bnl
Tmprss11d
Tmprss13
Tmprss2
Tmprss4
Tmprss5
Tmprss6
Tmsb4xp1
Tmsb4xp4
Tmtc2
Tmtc3
Tmub1
Tmx1
Tnfaip1
Tnfaip2
Tnfaip3
Tnfaip8
Tnfrsf10a
Tnfrsf12a
Tnfrsf14
Tnfrsf14-as1
Tnfrsf18
Tnfrsf9
Tnfsf10
Tnfsf11
Tnip2
Tnks
Tnks1bp1
Tnni1
Tnni3
Tnnt2
Tnpo1
Tnpo3
Tnr
Tnrc18
Tnrc6a
Tnrc6c
Tns1
Tns2
Tns3
Tns4
Tob1-as1
Tob2
Togaram1
Togaram2
Tollip
Tom1
Tom1l1
Tom1l2
Tomm22
Tomm22p6
Tomm6
Tomm70
Tonsl
Top2b
Top3a
Top3b
Topbp1
Tor1aip1
Tox2
Tox4
Tp53bp1
Tp53i13
Tp53i3
Tp53inp2
Tp53tg1
Tp53tg5
Tp73
Tpcn1
Tpd52
Tpd52l1
Tpd52l2
Tpi1
Tpi1p2
Tpi1p3
Tpk1
Tpm1
Tpm1-as
Tpm3
Tpm3p1
Tpm4
Tpo
Tpr
Tpra1
Tprg1
Tprn
Tprxl
Tpt1
Tpt1-as1
Tpt1p11
Tpt1p8
Tra2a
Tra2b
Trabd
Traf2
Traf3
Traf3ip2-as1
Traf4
Traf5
Traf6
Traf7
Traip
Traj22
Traj23
Traj61
Trak1
Trak2
Tram1
Tram2-as1
Trap1
Trappc1
Trappc10
Trappc11
Trappc12
Trappc13
Trappc2b
Trappc2l
Trappc3
Trappc3l
Trappc4
Trappc5
Trappc6b
Trappc9
Trav1-2
Trav12-1
Trav17
Trav2
Trav23dv6
Trav25
Trav36dv7
Trav37
Trav5
Trav8-1
Trav9-1
Trbd1
Trbj1-1
Trbj1-2
Trbj1-3
Trbj1-4
Trbv10-1
Trbv11-1
Trbv12-3
Trbv13
Trbv2
Trbv20or9-2
Trbv24-1
Trbv26
Trbv6-2
Trbv7-3
Trbv7-4
Trbv7-9
Trdj3
Trdmt1
Trdn
Trdv2
Trehp1
Trerf1
Trgc1
Trgj2
Trhde
Trhde-as1
Triap1
Trib1
Trib2
Trib3
Trim10
Trim11
Trim15
Trim16l
Trim2
Trim21
Trim24
Trim25
Trim27
Trim28
Trim29
Trim31
Trim31-as1
Trim33
Trim35
Trim36
Trim37
Trim39
Trim39-rpp21
Trim4
Trim41
Trim5
Trim50
Trim51hp
Trim52
Trim52-as1
Trim59
Trim60
Trim62
Trim66
Trim67
Trim68
Trim69
Trim8
Trim9
Triml1
Triml2
Trio
Triobp
Trip10
Trip11
Trip13
Trip4
Trip6
Triqk
Trir
Trmt10a
Trmt10b
Trmt10c
Trmt11
Trmt12
Trmt44
Trmt5
Trmt6
Trmt61a
Trmt9b
Trmu
Trnau1ap
Trnp1
Tro
Trpc1
Trpm1
Trpm3
Trpm8
Trps1
Trpv3
Trpv5
Trrap
Tsacc
Tsbp1
Tsc1
Tsc2
Tsc22d1
Tsc22d2
Tsc22d3
Tsen15
Tsen2
Tsen54
Tsg101
Tsga10
Tsga13
Tshb
Tshr
Tshz1
Tsix
Tsku
Tslp
Tsn
Tsnax
Tsnax-disc1
Tsnaxip1
Tspan1
Tspan10
Tspan12
Tspan14
Tspan15
Tspan17
Tspan18
Tspan3
Tspan4
Tspan5
Tspan8
Tspoap1-as1
Tspy26p
Tspyl2
Tsr1
Tssk3
Tsta3
Tstd2
Ttc1
Ttc12
Ttc13
Ttc19
Ttc21b
Ttc21b-as1
Ttc22
Ttc23
Ttc23l
Ttc25
Ttc26
Ttc28-as1
Ttc29
Ttc3
Ttc37
Ttc38
Ttc39a
Ttc39a-as1
Ttc39b
Ttc39c
Ttc4
Ttc41p
Ttc6
Ttc7a
Ttc7b
Ttc8
Ttc9c
Ttf2
Tti1
Tti2
Ttk
Ttl
Ttll13p
Ttll3
Ttll4
Ttll5
Ttll6
Ttll7
Ttll7-it1
Ttll9
Ttn
Ttn-as1
Ttr
Ttyh1
Ttyh2
Tuba1c
Tuba4a
Tuba4b
Tuba8
Tubb
Tubb3
Tubb4b
Tubb6
Tubb8p1
Tubbp9
Tubd1
Tube1
Tubg1
Tubgcp2
Tubgcp3
Tubgcp5
Tuft1
Tulp3
Tulp4
Tusc2
Tut7
Tvp23a
Tvp23bp2
Tvp23c-cdrt4
Twf1
Twist1
Twistnb
Twsg1
Txk
Txlna
Txlng
Txn
Txn2
Txndc15
Txndc16
Txndc17
Txndc9
Txnl1
Txnp3
Txnp4
Txnp5
Txnp6
Txnp7
Txnrd1
Txnrd2
Txnrd3
Tymp
Tyms
Tyro3
Tyrobp
Tyrp1
Tyw3
Tyw5
U2af1l4
U2surp
U47924.1
U73169.1
U91328.1
Uaca
Uap1
Uap1l1
Uba3
Uba5
Uba52
Uba52p3
Uba52p7
Uba6
Uba6-as1
Ubac2
Ubap1
Ubap2
Ubap2l
Ubash3b
Ubb
Ubbp1
Ubbp4
Ubbp5
Ube2b
Ube2d1
Ube2d2
Ube2d3-as1
Ube2d4
Ube2e2
Ube2e2-as1
Ube2e3
Ube2f
Ube2f-scly
Ube2g2
Ube2h
Ube2hp1
Ube2i
Ube2k
Ube2l5
Ube2o
Ube2q1
Ube2q1-as1
Ube2q2
Ube2s
Ube2u
Ube2v1
Ube2v1p11
Ube2v1p13
Ube2v2
Ube2w
Ube2wp1
Ube2z
Ube3a
Ube3b
Ube3c
Ube4b
Ubfd1
Ubfd1p1
Ubiad1
Ubl7
Ubl7-as1
Ubn1
Ubn2
Ubp1
Ubqln4p2
Ubqlnl
Ubr2
Ubr3
Ubr4
Ubr5-as1
Ubtf
Ubxn11
Ubxn2a
Ubxn4
Ubxn7
Ubxn8
Uca1
Uchl1-as1
Uchl3
Uchl5
Uck2
Ugcg
Ugdh
Ugdh-as1
Uggt2
Ugp2
Ugt1a1
Ugt1a3
Ugt1a6
Ugt2a1
Ugt2b27p
Ugt2b4
Ugt8
Uhrf1
Uhrf1bp1l
Uhrf2
Uimc1
Ulk2
Umodl1
Umodl1-as1
Umps
Unc119b
Unc13a
Unc13b
Unc13d
Unc45a
Unc45b
Unc5c
Unc79
Unc80
Unc93b8
Ungp1
Unk
Upb1
Upf2
Upf3b
Upk1b
Upp1
Upp2
Uprt
Uqcc1
Uqcc3
Uqcrc2p1
Uqcrfs1p1
Uqcrfs1p3
Uqcrh
Uqcrq
Urahp
Urb1
Urb2
Uri1
Urm1
Uros
Usb1
Usf1
Usf2
Ush2a
Usp1
Usp11
Usp12
Usp12-as2
Usp13
Usp14
Usp15
Usp2
Usp20
Usp22
Usp24p1
Usp25
Usp29
Usp2-as1
Usp30
Usp30-as1
Usp33
Usp34
Usp35
Usp36
Usp38
Usp39
Usp3-as1
Usp40
Usp42
Usp43
Usp44
Usp46
Usp47
Usp48
Usp49
Usp5
Usp53
Usp54
Usp7
Usp9x
Ust
Utp18
Utp20
Utp23
Utp4
Utrn
Uts2
Uvssa
Uxs1
Uxt
Vac14
Vamp1
Vamp3
Vamp4
Vamp9p
Vangl1
Vapa
Vapb
Vars
Vars2
Vash1
Vash2
Vav1
Vav2
Vav3
Vax1
Vcam1
Vcan
Vcpkmt
Vdac1p10
Vdac1p11
Vdac1p4
Vdac1p8
Vdac1p9
Vdac2
Vdac2p3
Vdac3
Vdr
Vegfa
Vegfb
Ventxp4
Veph1
Vgll3
Vgll4
Vhl
Vil1
Vill
Vim
Vim-as1
Vipr1
Virma
Vldlr
Vmac
Vmp1
Vn1r107p
Vn1r10p
Vn1r110p
Vn1r2
Vn1r37p
Vn1r51p
Vn1r53p
Vn1r65p
Vn1r69p
Vn1r76p
Vn1r79p
Vn1r87p
Vn1r9p
Vnn2
Vnn3
Vopp1
Vpreb3
Vps13a
Vps13b
Vps13c
Vps13d
Vps26ap1
Vps26b
Vps28
Vps33a
Vps33b
Vps35l
Vps37a
Vps37d
Vps39
Vps45
Vps4b
Vps50
Vps51
Vps52
Vps53
Vps8
Vrk1
Vrk2
Vrk3
Vsig10
Vstm2a
Vstm5
Vta1
Vtcn1
Vti1a
Vti1b
Vtrna1-1
Vtrna1-2
Vtrna1-3
Vtrna2-1
Vwa1
Vwa2
Vwa3a
Vwa3b
Vwa5b1
Vwf
Vwfp1
Wac
Wars2p1
Warsp1
Was
Wasf1
Wasf3-as1
Washc2a
Washc2c
Washc4
Wbp11
Wbp1l
Wbp1lp2
Wdcp
Wdfy1
Wdfy2
Wdfy3
Wdfy4
Wdr1
Wdr11
Wdr11-as1
Wdr12
Wdr13
Wdr17
Wdr18
Wdr19
Wdr20
Wdr24
Wdr26
Wdr27
Wdr31
Wdr34
Wdr35
Wdr36
Wdr37
Wdr38
Wdr41
Wdr43
Wdr44
Wdr47
Wdr5
Wdr54
Wdr55
Wdr59
Wdr61
Wdr62
Wdr63
Wdr64
Wdr66
Wdr70
Wdr72
Wdr75
Wdr81
Wdr83
Wdr89
Wdr90
Wdr93
Wdtc1
Wdyhv1
Wee1
Wfdc11
Wfikkn1
Wfs1
Whamm
Whammp3
Whrn
Wipf1
Wipf2
Wipf3
Wipi2
Wiz
Wnk1
Wnk2
Wnk4
Wnt1
Wnt10a
Wnt11
Wnt2b
Wnt3
Wnt5a
Wnt7b
Wrap53
Wrb
Wrn
Wrnip1
Wsb1
Wsb2
Wscd1
Wt1-as
Wtap
Wtapp1
Wwc1
Wwc2
Wwc2-as1
Wwp1
Wwp2
Wwtr1
Wwtr1-as1
Xact
Xbp1
Xdh
Xiapp3
Xist
Xkr5
Xkr6
Xkr9
Xkrx
Xpc
Xpnpep1
Xpnpep3
Xpo5
Xpo7
Xpot
Xpr1
Xrcc5
Xrcc6p1
Xrcc6p2
Xrra1
Xxylt1
Xxylt1-as1
Xylb
Xylt1
Xylt2
Yae1
Yap1
Yars
Ybey
Ybx1
Ybx1p5
Ybx2
Ybx3
Yeats2
Yipf1
Yipf2
Yipf7
Yju2
Ykt6
Ylpm1
Yod1
Ypel2
Ypel4
Ypel5
Ypel5p1
Yrdcp2
Ythdc1
Ythdc2
Ythdf3
Ywhab
Ywhae
Ywhaep7
Ywhah
Ywhaq
Ywhaz
Ywhazp1
Yy1
Z69890.1
Z70280.1
Z73429.1
Z82185.1
Z82190.2
Z82195.2
Z82198.3
Z82244.2
Z83836.1
Z83839.1
Z83844.1
Z84468.1
Z84488.1
Z84492.1
Z84492.2
Z85996.1
Z86062.1
Z86062.2
Z93241.1
Z93242.1
Z93930.3
Z94721.2
Z95114.3
Z95114.4
Z95115.1
Z96074.1
Z97205.1
Z97633.1
Z97634.1
Z97653.1
Z97653.2
Z97832.2
Z97987.1
Z97988.1
Z98257.1
Z98257.2
Z98259.1
Z98259.3
Z98742.1
Z98749.1
Z98752.4
Z98884.2
Z99127.1
Z99127.3
Z99129.1
Zacnp1
Zadh2
Zbed5-as1
Zbed6cl
Zbed9
Zbp1
Zbtb1
Zbtb10
Zbtb16
Zbtb18
Zbtb20
Zbtb20-as3
Zbtb20-as5
Zbtb32
Zbtb34
Zbtb37
Zbtb38
Zbtb40
Zbtb43
Zbtb44
Zbtb48
Zbtb49
Zbtb7b
Zbtb7c
Zbtb8os
Zc3h10
Zc3h12a
Zc3h12c
Zc3h12d
Zc3h14
Zc3h15
Zc3h18
Zc3h6
Zc3hc1
Zcchc2
Zcchc23
Zcchc24
Zcchc8
Zcrb1
Zcwpw1
Zcwpw2
Zdbf2
Zdhhc11
Zdhhc13
Zdhhc14
Zdhhc15
Zdhhc17
Zdhhc19
Zdhhc20p4
Zdhhc23
Zdhhc5
Zdhhc6
Zdhhc7
Zdhhc8
Zdhhc9
Zeb1
Zeb1-as1
Zeb2
Zeb2-as1
Zeb2p1
Zfand1
Zfand2a
Zfand2b
Zfand3
Zfand4
Zfand6
Zfas1
Zfat
Zfat-as1
Zfhx2
Zfhx3
Zfhx4
Zfp1
Zfp2
Zfp28
Zfp30
Zfp64
Zfp64p1
Zfp69b
Zfp82
Zfp90
Zfp91-cntf
Zfpm1
Zfpm2
Zfpm2-as1
Zfx
Zfyve16
Zfyve26
Zfyve27
Zfyve28
Zfyve9
Zfyve9p1
Zglp1
Zgpat
Zgrf1
Zhx1-c8orf76
Zhx3
Zic2
Zic4
Zkscan2-dt
Zkscan5
Zkscan7
Zmat2
Zmiz1
Zmiz1-as1
Zmiz2
Zmpste24
Zmym2
Zmym4
Zmym5
Zmynd10
Zmynd10-as1
Zmynd11
Zmynd15
Zmynd8
Znf10
Znf101
Znf101p1
Znf106
Znf107
Znf112
Znf114
Znf114-as1
Znf114p1
Znf131
Znf133
Znf134
Znf141
Znf142
Znf143
Znf146
Znf148
Znf155
Znf160
Znf169
Znf175
Znf185
Znf19
Znf192p2
Znf195
Znf197
Znf200
Znf205
Znf207
Znf211
Znf212
Znf213
Znf214
Znf217
Znf219
Znf226
Znf227
Znf229
Znf232
Znf235
Znf25
Znf252p-as1
Znf25-dt
Znf26
Znf260
Znf263
Znf264
Znf274
Znf275
Znf276
Znf277
Znf280d
Znf282
Znf287
Znf292
Znf295-as1
Znf3
Znf304
Znf316
Znf320
Znf326
Znf329
Znf330
Znf331
Znf333
Znf335
Znf337-as1
Znf33b
Znf341
Znf346
Znf350
Znf350-as1
Znf354b
Znf37a
Znf385b
Znf385c
Znf395
Znf396
Znf397
Znf398
Znf415p1
Znf428
Znf432
Znf436
Znf436-as1
Znf44
Znf444
Znf446
Znf449
Znf45
Znf451
Znf451-as1
Znf460-as1
Znf461
Znf462
Znf468
Znf470
Znf473
Znf48
Znf485
Znf487
Znf490
Znf506
Znf511
Znf511-prap1
Znf517
Znf518a
Znf519
Znf521
Znf525
Znf528
Znf528-as1
Znf529
Znf532
Znf544
Znf547
Znf552
Znf554
Znf555
Znf561
Znf565
Znf566
Znf567
Znf571-as1
Znf573
Znf577
Znf580
Znf581
Znf582
Znf582-as1
Znf584
Znf586
Znf587b
Znf587p1
Znf589
Znf593
Znf594
Znf598
Znf600
Znf603p
Znf605
Znf606
Znf607
Znf608
Znf609
Znf613
Znf616
Znf618
Znf620
Znf624
Znf627
Znf628
Znf638
Znf639
Znf641
Znf644
Znf646
Znf652
Znf653
Znf654
Znf655
Znf660
Znf662
Znf667
Znf667-as1
Znf668
Znf671
Znf672
Znf675
Znf676
Znf677
Znf678
Znf680
Znf682
Znf687
Znf696
Znf7
Znf702p
Znf706
Znf710
Znf713
Znf714
Znf717
Znf724
Znf728
Znf736
Znf738
Znf740
Znf746
Znf747
Znf749
Znf76
Znf770
Znf774
Znf775
Znf778
Znf780b
Znf782
Znf783
Znf785
Znf789
Znf79
Znf790
Znf793
Znf793-as1
Znf799
Znf807
Znf814
Znf815p
Znf816
Znf827
Znf830
Znf839
Znf84
Znf85
Znf852
Znf860
Znf862
Znf883
Znf887p
Znf888
Znf891
Znf90
Znf92
Znf92p1y
Znf971p
Znf98
Znhit1
Znhit3
Znrd1
Znrd1asp
Znrf1
Znrf2
Znrf2p1
Znrf2p2
Znrf4
Zp2
Zp3
Zp4
Zpbp2
Zpld1
Zpr1
Zranb1
Zranb2-as2
Zranb3
Zscan12p1
Zscan18
Zscan2
Zscan25
Zscan32
Zscan5a
Zswim5p3
Zswim8
Zswim9
Zwilch
Zyg11ap1
Zyx
