# Supplementary material for: A Bayesian inference transcription factor activity model for the analysis of single-cell transcriptomes
Source: Genome Res. 2021 Jul;31(7):1296–311. doi: 10.1101/gr.265595.120 (PMC8256867; doi:10.1101/gr.265595.120)
Supplement: Supplemental Material [file supp_gr.265595.120_Supplemental_Code.zip › BITFAM/inst/extdata/human/ARNTL]

Aacs
Aanat
Aars
Aatf
Abalon
Abca12
Abca17p
Abca9
Abcc3
Abcc8
Abcd1
Abcd3
Abcd4
Abce1
Abcf1
Abcf3
Abcg1
Abhd12b
Abhd17a
Abhd18
Abhd2
Abhd5
Abi2
Abl2
Ablim1
Abo
Ac002094.1
Ac002454.1
Ac002472.2
Ac003002.3
Ac003043.1
Ac003070.2
Ac003989.2
Ac003991.2
Ac004052.1
Ac004156.1
Ac004160.1
Ac004471.2
Ac004551.1
Ac004812.2
Ac004817.3
Ac004830.1
Ac004832.1
Ac004882.1
Ac004882.2
Ac004890.2
Ac004895.1
Ac004906.1
Ac004922.1
Ac004972.1
Ac005005.4
Ac005020.2
Ac005066.1
Ac005083.1
Ac005088.1
Ac005256.1
Ac005280.3
Ac005281.1
Ac005293.1
Ac005324.4
Ac005332.4
Ac005410.1
Ac005520.1
Ac005523.2
Ac005532.1
Ac005532.2
Ac005580.1
Ac005593.1
Ac005606.2
Ac005670.2
Ac005674.1
Ac005696.1
Ac005779.2
Ac005790.1
Ac005828.5
Ac005832.1
Ac005832.4
Ac005837.1
Ac005841.1
Ac005884.2
Ac005972.3
Ac006037.2
Ac006042.1
Ac006059.1
Ac006254.3
Ac006273.1
Ac006460.2
Ac006483.1
Ac006486.2
Ac006504.1
Ac006517.1
Ac006547.1
Ac006994.2
Ac007029.1
Ac007032.1
Ac007040.2
Ac007216.4
Ac007279.1
Ac007285.1
Ac007349.1
Ac007375.1
Ac007378.1
Ac007389.1
Ac007422.1
Ac007422.2
Ac007563.2
Ac007655.1
Ac007663.1
Ac007663.3
Ac007686.4
Ac007786.1
Ac007795.1
Ac007879.3
Ac007950.1
Ac007950.3
Ac008014.1
Ac008115.3
Ac008393.1
Ac008443.2
Ac008443.5
Ac008467.1
Ac008481.3
Ac008514.1
Ac008537.4
Ac008592.1
Ac008622.2
Ac008670.1
Ac008694.2
Ac008735.3
Ac008736.1
Ac008738.1
Ac008763.3
Ac008764.6
Ac008878.1
Ac008883.1
Ac008892.1
Ac009053.4
Ac009061.2
Ac009063.1
Ac009063.3
Ac009065.4
Ac009075.1
Ac009078.3
Ac009090.4
Ac009107.2
Ac009108.5
Ac009133.1
Ac009133.2
Ac009133.5
Ac009133.6
Ac009159.4
Ac009163.6
Ac009226.1
Ac009238.1
Ac009238.2
Ac009269.2
Ac009309.1
Ac009411.2
Ac009486.1
Ac009506.1
Ac009518.1
Ac009686.1
Ac009779.3
Ac009812.3
Ac009879.2
Ac009879.3
Ac009902.1
Ac009948.2
Ac010087.1
Ac010157.2
Ac010201.1
Ac010207.1
Ac010240.3
Ac010247.1
Ac010271.1
Ac010271.2
Ac010323.1
Ac010327.2
Ac010327.4
Ac010333.3
Ac010343.2
Ac010422.7
Ac010442.2
Ac010531.6
Ac010547.1
Ac010733.2
Ac010761.1
Ac010761.2
Ac011008.1
Ac011284.1
Ac011352.2
Ac011444.1
Ac011444.2
Ac011446.2
Ac011452.1
Ac011462.4
Ac011466.1
Ac011473.4
Ac011481.1
Ac011498.1
Ac011518.1
Ac011524.2
Ac011529.1
Ac011676.3
Ac011676.5
Ac011773.1
Ac011921.1
Ac012291.2
Ac012307.1
Ac012313.6
Ac012358.3
Ac012485.3
Ac012488.2
Ac012531.1
Ac012555.1
Ac012615.3
Ac012640.3
Ac012676.3
Ac013275.1
Ac013400.1
Ac013468.1
Ac013470.3
Ac013472.1
Ac013472.3
Ac013724.1
Ac015522.1
Ac015687.1
Ac015804.1
Ac015813.1
Ac015813.2
Ac015813.7
Ac015909.3
Ac015920.1
Ac015982.1
Ac016394.1
Ac016405.2
Ac016405.3
Ac016575.1
Ac016687.2
Ac016708.1
Ac016876.2
Ac016999.2
Ac017006.2
Ac017015.2
Ac017083.1
Ac018410.1
Ac018755.3
Ac018761.1
Ac018816.2
Ac018845.3
Ac019103.1
Ac019197.1
Ac020549.2
Ac020743.1
Ac020763.1
Ac020907.1
Ac020907.6
Ac020911.2
Ac020914.5
Ac021016.3
Ac021054.1
Ac021106.3
Ac021180.1
Ac021188.1
Ac021422.1
Ac021546.1
Ac021594.2
Ac021660.3
Ac022028.2
Ac022075.1
Ac022098.3
Ac022098.4
Ac022118.1
Ac022154.1
Ac022167.3
Ac022182.1
Ac022206.1
Ac022211.2
Ac022296.3
Ac022384.1
Ac022400.1
Ac022413.1
Ac022509.3
Ac022559.1
Ac022973.1
Ac022973.2
Ac023024.1
Ac023043.4
Ac023078.5
Ac023115.1
Ac023194.2
Ac023513.1
Ac023632.2
Ac023790.2
Ac023824.3
Ac024022.1
Ac024243.1
Ac024270.4
Ac025031.1
Ac025031.2
Ac025031.5
Ac025048.1
Ac025048.2
Ac025048.4
Ac025165.2
Ac025165.3
Ac025283.3
Ac025442.1
Ac025470.1
Ac025594.1
Ac026202.2
Ac026250.1
Ac026254.2
Ac026362.1
Ac026458.2
Ac026461.1
Ac026469.1
Ac027279.4
Ac027313.1
Ac027343.2
Ac027419.2
Ac027449.1
Ac027541.1
Ac027601.4
Ac027702.1
Ac034102.2
Ac034102.4
Ac034102.6
Ac034102.7
Ac034199.1
Ac034236.2
Ac036214.1
Ac040904.1
Ac044798.1
Ac044839.1
Ac046130.1
Ac046130.2
Ac046168.2
Ac046195.2
Ac048341.1
Ac048341.2
Ac051619.10
Ac051619.8
Ac053527.1
Ac058822.1
Ac062015.1
Ac063948.1
Ac063952.1
Ac064805.1
Ac064807.1
Ac064834.1
Ac067930.3
Ac067942.3
Ac067945.3
Ac068152.1
Ac068205.2
Ac068305.2
Ac068338.2
Ac068389.1
Ac068631.1
Ac068669.1
Ac068790.8
Ac069061.2
Ac069281.1
Ac069503.2
Ac072052.1
Ac073167.1
Ac073283.2
Ac073316.2
Ac073316.3
Ac073869.1
Ac073869.8
Ac073957.1
Ac074032.1
Ac074117.1
Ac074138.1
Ac074143.1
Ac078802.1
Ac078929.1
Ac079145.1
Ac079305.1
Ac079328.2
Ac079355.2
Ac079466.2
Ac079742.1
Ac079753.1
Ac079781.5
Ac079834.2
Ac080075.1
Ac082651.1
Ac083843.2
Ac083843.4
Ac083902.1
Ac084125.1
Ac084211.1
Ac084337.2
Ac084781.2
Ac084816.1
Ac084880.3
Ac087241.3
Ac087385.2
Ac087393.3
Ac087399.1
Ac087491.1
Ac087521.2
Ac087521.3
Ac087623.2
Ac087645.2
Ac087667.1
Ac087741.3
Ac087783.1
Ac089999.1
Ac090115.1
Ac090164.4
Ac090192.2
Ac090193.1
Ac090409.2
Ac090572.3
Ac090578.1
Ac090617.3
Ac090617.5
Ac090692.3
Ac090696.1
Ac090844.2
Ac091059.1
Ac091153.1
Ac091153.3
Ac091167.6
Ac091167.7
Ac091180.2
Ac091182.1
Ac091212.1
Ac091390.4
Ac091551.1
Ac091564.6
Ac091564.7
Ac091729.3
Ac091912.1
Ac091953.1
Ac092053.2
Ac092053.3
Ac092115.1
Ac092117.2
Ac092127.1
Ac092135.2
Ac092143.1
Ac092143.2
Ac092171.3
Ac092171.4
Ac092296.3
Ac092384.2
Ac092384.3
Ac092587.1
Ac092617.1
Ac092691.3
Ac092718.1
Ac092720.1
Ac092723.5
Ac092807.1
Ac092807.3
Ac092821.3
Ac092835.1
Ac092944.1
Ac093151.3
Ac093484.4
Ac093512.2
Ac093525.1
Ac093627.4
Ac093732.1
Ac093752.1
Ac093752.2
Ac093827.4
Ac093909.4
Ac096540.1
Ac096720.1
Ac096734.2
Ac096736.3
Ac097103.2
Ac097104.1
Ac097105.1
Ac097460.1
Ac097460.2
Ac097488.1
Ac097637.1
Ac098479.1
Ac098484.3
Ac098614.1
Ac098820.1
Ac098828.2
Ac098935.2
Ac099066.2
Ac099342.1
Ac099489.1
Ac099782.2
Ac099795.1
Ac100801.1
Ac100803.1
Ac100814.1
Ac100858.3
Ac100860.1
Ac100868.1
Ac103706.1
Ac103770.1
Ac103833.1
Ac103993.1
Ac104035.1
Ac104046.1
Ac104109.2
Ac104211.2
Ac104212.1
Ac104461.1
Ac104506.1
Ac104561.1
Ac104564.3
Ac104590.1
Ac104623.1
Ac104662.2
Ac104695.2
Ac104958.1
Ac104984.5
Ac105052.4
Ac105137.2
Ac105180.1
Ac105206.1
Ac105411.1
Ac105429.2
Ac106028.2
Ac106795.3
Ac106801.1
Ac106871.1
Ac107029.1
Ac107398.4
Ac108039.1
Ac108142.1
Ac108457.1
Ac108471.2
Ac109445.1
Ac109460.3
Ac109471.1
Ac110079.1
Ac110285.7
Ac110749.1
Ac110769.1
Ac110769.2
Ac111000.3
Ac112200.1
Ac112225.1
Ac112518.1
Ac112673.1
Ac112715.1
Ac113143.1
Ac113382.1
Ac113383.1
Ac113386.1
Ac113398.2
Ac113410.3
Ac113608.1
Ac113615.1
Ac114271.1
Ac114752.2
Ac114956.3
Ac116345.1
Ac116348.4
Ac116535.1
Ac117382.2
Ac117498.2
Ac118658.1
Ac119501.1
Ac120057.2
Ac120114.1
Ac120114.4
Ac120498.7
Ac122719.1
Ac123595.1
Ac124016.1
Ac124068.2
Ac124242.1
Ac124276.1
Ac124283.2
Ac124283.5
Ac124319.1
Ac124804.1
Ac125611.3
Ac126407.1
Ac127522.1
Ac128709.3
Ac129492.1
Ac129926.2
Ac130324.2
Ac130371.1
Ac131009.4
Ac131160.1
Ac131182.1
Ac131254.2
Ac131280.1
Ac132192.2
Ac132825.2
Ac132872.1
Ac132872.2
Ac132938.1
Ac133141.1
Ac133637.1
Ac133644.3
Ac134043.1
Ac135586.2
Ac137767.1
Ac137932.3
Ac138150.1
Ac138150.2
Ac138304.1
Ac138393.1
Ac138393.3
Ac138409.1
Ac138409.2
Ac138466.1
Ac138951.2
Ac139149.1
Ac139530.3
Ac139722.1
Ac139795.3
Ac141586.1
Ac145207.9
Ac147651.2
Ac147651.4
Ac190387.1
Ac231981.1
Ac233702.1
Ac233724.8
Ac233992.3
Ac234582.1
Ac234781.1
Ac234917.2
Ac237221.1
Ac243585.2
Ac243829.1
Ac243829.2
Ac243965.1
Ac244033.1
Ac244034.2
Ac244090.2
Ac245052.2
Ac245291.3
Ac245517.2
Ac246793.1
Ac253536.6
Ac253536.7
Acad10
Acad9
Acadm
Acadsb
Aco2
Acot13
Acot8
Acox1
Acoxl
Acp1
Acsf2
Acsl6
Acss2
Actb
Actbp13
Actn1
Actn2
Actn4
Actr2
Actr3
Actr3p3
Acvr1
Acy1
Ad000671.1
Ad000671.3
Adam11
Adam19
Adam20p1
Adam22
Adam23
Adam30
Adamts1
Adamtsl4
Adap1
Adck1
Adck5
Adcy3
Adcy8
Adgrf2
Adgrg1
Adgrg7
Adgrl3
Adi1p1
Adipor2
Adk
Adnp2
Adpgk-as1
Adrm1
Adsl
Af015262.1
Af111167.1
Af111169.3
Af186190.1
Af230666.1
Aff1
Afg3l1p
Afp
Aftph
Agap1
Agbl5
Ago1
Agpat3
Agpat5
Agrp
Ahr
Ahrr
Ahsa2p
Aig1
Aimp1
Aimp2
Ak3p2
Ak5
Akap1
Akap8l
Akap9
Akip1
Akirin1
Aknad1
Akr1a1
Akr1c2
Akr1c7p
Al008638.4
Al008721.2
Al008726.1
Al020994.2
Al020994.3
Al020997.2
Al021546.1
Al021877.1
Al021878.2
Al021937.1
Al022238.4
Al022323.3
Al022324.2
Al022329.3
Al022345.1
Al022345.3
Al022345.4
Al023803.3
Al023806.1
Al023806.2
Al024498.2
Al031229.1
Al031282.1
Al031289.1
Al031432.3
Al031658.2
Al031666.2
Al031687.1
Al031710.2
Al032819.1
Al033384.2
Al033527.4
Al033528.2
Al034345.1
Al034376.1
Al034550.2
Al035420.2
Al035425.1
Al049536.1
Al049539.1
Al049637.2
Al049779.3
Al049869.4
Al049870.3
Al078621.2
Al079307.3
Al080250.1
Al080273.1
Al080276.2
Al096828.3
Al109618.3
Al109918.1
Al117340.1
Al118508.2
Al118558.3
Al121594.1
Al121772.2
Al121820.1
Al121820.2
Al121832.1
Al121912.1
Al121972.1
Al122013.1
Al122023.1
Al132780.1
Al132780.2
Al133227.1
Al133346.1
Al133371.1
Al135791.1
Al136038.5
Al136040.1
Al136084.2
Al136131.3
Al136295.1
Al136301.1
Al137161.1
Al137790.1
Al137798.1
Al137802.2
Al137802.3
Al137856.1
Al138478.1
Al138885.3
Al139022.1
Al139135.1
Al139161.2
Al139184.1
Al139220.2
Al139260.1
Al139300.1
Al139317.1
Al139317.5
Al157392.3
Al157895.1
Al157935.2
Al158055.1
Al158073.1
Al158151.3
Al158801.1
Al158801.4
Al160291.1
Al161640.1
Al161646.1
Al161729.1
Al161756.1
Al161935.1
Al162171.2
Al162385.2
Al162388.1
Al162632.1
Al162726.3
Al163636.2
Al352979.1
Al353579.1
Al353596.1
Al353651.1
Al353651.2
Al353651.3
Al353768.2
Al353795.2
Al353807.2
Al354696.2
Al354726.1
Al354872.2
Al354919.2
Al354920.1
Al355075.1
Al355357.1
Al355490.2
Al355574.1
Al355834.1
Al355877.1
Al355916.2
Al355916.3
Al355922.4
Al355987.3
Al356055.1
Al356130.1
Al356218.2
Al356235.1
Al356277.1
Al356289.1
Al356488.2
Al356596.1
Al356608.1
Al357054.4
Al357078.3
Al357568.1
Al358075.2
Al358393.1
Al358472.4
Al359095.1
Al359633.1
Al359711.2
Al359924.1
Al360012.1
Al360294.1
Al365436.2
Al389885.1
Al389895.1
Al390726.6
Al390955.2
Al391069.2
Al391069.3
Al391156.1
Al391415.1
Al391832.2
Al391832.3
Al391839.1
Al391839.2
Al392024.1
Al442663.1
Al445250.1
Al445490.1
Al445648.1
Al450326.1
Al450992.1
Al451067.1
Al451085.1
Al451123.1
Al451165.2
Al512310.2
Al512328.1
Al512329.2
Al512378.1
Al512638.1
Al512791.2
Al513122.2
Al513124.1
Al513220.1
Al513318.2
Al583722.3
Al583835.2
Al590103.1
Al590383.1
Al590438.1
Al590677.1
Al590708.1
Al590822.2
Al590999.1
Al591167.1
Al591368.1
Al591424.2
Al592486.1
Al592494.2
Al596094.1
Al596442.2
Al603832.1
Al603832.2
Al603839.2
Al603882.1
Al604028.2
Al606517.2
Al606760.3
Al627171.1
Al627422.2
Al645608.6
Al645728.1
Al645941.1
Al645941.3
Al663070.1
Al663074.1
Al669831.5
Al671710.1
Al671762.1
Al672277.1
Al672291.1
Al731563.3
Al731569.1
Al731577.2
Al831784.1
Al844908.2
Alas1
Alcam
Aldh1a2
Aldh1l1-as2
Aldh3b1
Aldh9a1
Alg10
Alg10b
Alg13
Alg1l10p
Alg8
Alkbh3
Alkbh8
Alms1
Alox5
Alpl
Als2
Amacr
Amdhd2
Ampd2
Amz2
Anapc11
Anapc16
Ang
Angpt1
Ank2
Ankar
Ankhd1
Ankhd1-eif4ebp3
Ankmy1
Ankrd1
Ankrd11
Ankrd12
Ankrd24
Ankrd37
Ankrd53
Anks1a
Anln
Ano6
Anxa13
Anxa2
Anxa4
Aoah
Aox2p
Ap000238.1
Ap000240.1
Ap000265.1
Ap000439.1
Ap000446.1
Ap000547.3
Ap000553.2
Ap000553.4
Ap000553.6
Ap000553.7
Ap000619.2
Ap000646.1
Ap000688.4
Ap000769.2
Ap000812.5
Ap000866.2
Ap000894.4
Ap000897.1
Ap000936.1
Ap000942.3
Ap000944.2
Ap000997.1
Ap001020.1
Ap001020.2
Ap001024.1
Ap001107.1
Ap001267.5
Ap001273.2
Ap001340.1
Ap001363.2
Ap001412.1
Ap001462.1
Ap001830.1
Ap001931.1
Ap002026.1
Ap002370.2
Ap002373.1
Ap002380.1
Ap002381.2
Ap002414.5
Ap002495.1
Ap002784.1
Ap002833.2
Ap002851.1
Ap002852.1
Ap002884.1
Ap002884.3
Ap002990.1
Ap002992.1
Ap003097.1
Ap003100.2
Ap003108.2
Ap003174.1
Ap003385.1
Ap003392.13
Ap003396.5
Ap003419.2
Ap003419.3
Ap003555.1
Ap003774.1
Ap003973.1
Ap005018.1
Ap005121.1
Ap005131.3
Ap005229.2
Ap005329.3
Ap005671.1
Ap006216.1
Ap006621.1
Ap006621.3
Ap1ar
Ap1g1
Ap1s1
Ap2a1
Ap2a2
Ap2m1
Ap3s1
Ap3s2
Ap4m1
Ap4s1
Ap5b1
Ap5s1
Ap5z1
Apbb3
Apc
Apeh
Apex1
Aph1b
Api5
Aplf
Apoa5
Apobec2
Apoc1p1
Apol2
Apol4
Apol5
Apold1
Apom
Apopt1
Aptx
Aqp11
Araf
Arap2
Areg
Arf1
Arf1p3
Arf4-as1
Arfip1
Arg2
Arhgap19
Arhgap19-slit1
Arhgap24
Arhgap27
Arhgap28
Arhgap30
Arhgap5
Arhgap9
Arhgdib
Arhgdig
Arhgef1
Arhgef10l
Arhgef16
Arhgef18
Arhgef2
Arhgef37
Arhgef39
Arid1b
Arid2
Arid4a
Arl14ep
Arl2
Arl2-snx15
Arl4a
Arl6ip5
Arl6ip6
Arl8a
Arl8b
Armc2
Armc6
Armh1
Armt1
Arpc1a
Arpin
Arpin-ap3s2
Arrdc3-as1
Arsg
Arsk
Asap1
Asap2
Asb7
Ascc2
Asdurf
Asf1b
Asgr2
Asic2
Asns
Asnsd1
Aspdh
Aspscr1
Ass1
Ass1p12
Atad3a
Atad3b
Ate1-as1
Atf3
Atf4
Atf5
Atg101
Atg16l2
Atg2a
Atg4b
Atg7
Atic
Atl1
Atm
Atn1
Atp11a
Atp13a1
Atp23
Atp2b4
Atp5f1b
Atp5f1c
Atp5f1cp1
Atp5f1d
Atp5mc1
Atp5mfp4
Atp5mg
Atp5mgp6
Atp6ap1l
Atp6v0a1
Atp6v0b
Atp6v0c
Atp6v0cp4
Atp6v1b2
Atp6v1c1
Atp6v1e1p1
Atp6v1f
Atp7a
Atp9b
Atraid
Atrip
Atrn
Atxn1l
Atxn2-as
Atxn7l2
Auh
Auts2
Axdnd1
Axin2
Axl
Azin1-as1
Azu1
B3galt4
B3galt6
B3gnt10
B3gntl1
B4galt1-as1
B4galt2
B4galt7
B9d1
B9d2
Baalc
Baalc-as1
Bach1
Bad
Bag3
Bag4
Bahcc1
Baiap2
Banf1
Banp
Barx2
Bax
Bbof1
Bbox1
Bbs1
Bbs9
Bcar1
Bcas3
Bccip
Bcdin3d-as1
Bckdha
Bcl2l1
Bcl2l2
Bcl2l2-pabpn1
Bcl9
Bcr
Bdh1
Bdnf-as
Bdp1
Bend6
Bfar
Bhlhe40
Bicra
Birc3
Birc6
Blacat1
Blk
Blm
Bloc1s1
Bloc1s3
Bloc1s4
Blvra
Blzf1
Bmi1
Bmp1
Bnip1
Bnip3l
Bola1
Bola3-as1
Borcs6
Borcs7
Borcs7-asmt
Bpi
Bptf
Brca2
Brd2
Brd3
Brd3os
Brd8
Brd9
Bri3
Brix1
Brox
Brpf3
Brwd1-as1
Brwd1-as2
Bsg
Bsn-dt
Btbd3
Btf3
Btf3l4
Btk
Btnl8
Bub3
Bud31
Bx323014.1
Bx323046.1
Bysl
Bzw1
C10orf55
C10orf91
C11orf49
C11orf54
C11orf74
C11orf80
C12orf60
C12orf80
C14orf178
C14orf28
C16orf70
C16orf71
C16orf72
C16orf92
C17orf49
C17orf64
C17orf97
C18orf15
C18orf21
C18orf54
C19orf12
C19orf38
C19orf85
C1orf109
C1orf116
C1orf122
C1orf159
C1orf167
C1orf210
C1orf216
C1orf50
C1orf61
C1qtnf1
C1qtnf3
C1qtnf9b
C1rl
C20orf144
C21orf62-as1
C22orf42
C2orf74
C2orf80
C3
C3orf84
C4orf19
C5orf51
C5orf63
C6orf120
C6orf136
C6orf48
C6orf99
C7orf26
C7orf65
C8g
C8orf33
C8orf34
C8orf74
C9orf16
C9orf43
C9orf66
C9orf72
Ca11
Ca3
Ca3-as1
Ca5bp1
Cab39
Cabin1
Cabp5
Cacna1c
Cacna1h
Cacna2d1
Cacna2d4
Cacnb3
Cad
Cadps
Calb2
Calm1
Calm3
Calml5
Calr
Calu
Camk2b
Camk2g
Camk4
Camkmt
Camlg
Camsap1
Camsap2
Camta1
Cand1
Canx
Cap1
Capn7
Capza1
Capza2
Card19
Card8-as1
Casc19
Casc3
Casp4
Casp8
Cast
Casz1
Catsper1
Catsperb
Cbarp
Cbfa2t2
Cbfa2t3
Cbl
Cblb
Cbll1
Cbx2
Cbx3
Cbx7
Cc2d1a
Ccat2
Ccdc102b
Ccdc103
Ccdc107
Ccdc115
Ccdc11p1
Ccdc124
Ccdc125
Ccdc144nl-as1
Ccdc146
Ccdc158
Ccdc159
Ccdc174
Ccdc200
Ccdc24
Ccdc26
Ccdc28a
Ccdc57
Ccdc61
Ccdc77
Ccdc80
Ccdc86
Ccdc9
Cck
Ccl28
Ccm2
Ccn4
Ccn5
Ccnb3
Ccnd2
Ccnd3
Ccne1
Ccng1
Ccng2
Ccnk
Ccnt2
Ccnyl1
Ccnyl2
Ccs
Ccser1
Ccser2
Cct5
Cct6a
Cct6p2
Cd101
Cd163
Cd163l1
Cd1c
Cd22
Cd300lb
Cd34
Cd3eap
Cd40
Cd55
Cd58
Cd68
Cd72
Cd80
Cdc14a
Cdc16
Cdc34
Cdc42
Cdc42bpa
Cdc42ep3
Cdc45
Cdc6
Cdc7
Cdc73
Cdca2
Cdca4p3
Cdca8
Cdhr3
Cdk10
Cdk12
Cdk14
Cdk2ap2
Cdk3
Cdk9
Cdkn1b
Cdkn2aip
Cdkn2c
Cdnf
Cds2
Cdt1
Cdyl2
Ceacam21
Cecr2
Celsr1
Cemip2
Cenpc
Cenph
Cenpo
Cenpp
Cenps
Cenps-cort
Cenpx
Cep112
Cep120
Cep135
Cep192
Cep57
Cep57l1
Cep63
Cep78
Cep95
Cept1
Cercam
Cerna3
Ces2
Cfap57
Cfap58-dt
Cfap61
Cfap70
Cfl1p1
Cflar
Cgn
Chaf1a
Champ1
Chchd2p6
Chchd6
Chchd7
Chd2
Chd9
Chmp1b
Chmp1b-as1
Chmp5
Chn2
Chrac1
Chrm3-as2
Chrna4
Chst12
Chtop
Ciao1
Ciao3
Cic
Cidecp1
Cipc
Cirbp
Cisd1
Cisd2
Cited4
Cks1b
Cks1bp7
Clcn6
Cldn12
Cldn16
Cldn4
Cldnd1
Clec11a
Clec16a
Clec19a
Clec2a
Clec7a
Clip4
Clk2
Cln3
Cln6
Cln8
Clp1
Clpx
Cltc
Cluap1
Cmc1
Cmc2
Cmip
Cmss1
Cmtr1
Cnbd1
Cnbd2
Cndp2
Cnep1r1
Cnih2
Cnn3
Cnnm2
Cnnm3
Cnot1
Cnot9
Cntd1
Cntn1
Cntn5
Coa1
Coasy
Cog2
Col14a1
Col22a1
Col5a1
Col6a2
Col7a1
Col9a2
Colec11
Commd1
Commd10
Commd4
Commd5
Comtd1
Copa
Copg1
Cops7a
Cops8
Copz1
Coq10b
Coq4
Coq6
Coq8a
Coq8b
Coro1b
Coro7
Cox14
Cox17
Cox4i1
Cox6a1
Cpa5
Cpeb1-as1
Cpeb4
Cpne3
Cpne5
Cpsf3
Cpsf6
Cpvl
Cr2
Cr392039.3
Cramp1
Creb3l4
Creb5
Crebl2
Crebrf
Crem
Crim1
Crkl
Crlf1
Crls1
Crocc
Croccp2
Crtc1
Crtc2
Cry2
Crybb2p1
Cryl1
Crym-as1
Csde1
Csf1
Csf2rb
Csnk1d
Csnk1g2
Csnk2a1
Cstf1
Cstf3-dt
Ctcf
Ctdnep1
Ctdp1
Ctdsp1
Ctdspl2
Ctf1
Ctf2p
Cthrc1
Ctnnbl1
Ctps1
Ctsa
Ctse
Ctss
Ctsz
Cttn
Cttnbp2nl
Ctu2
Cu104787.1
Cul4a
Cul5
Cul9
Cuta
Cux1
Cwc25
Cwc27
Cxxc1
Cxxc5
Cxxc5-as1
Cyb5rl
Cycsp6
Cyhr1
Cyld
Cyp11b1
Cyp4b1
Cyp51a1-as1
Cys1
Cyth1
Cytor
Cyyr1-as1
Daam1
Dab2
Dact3-as1
Daglb
Dancr
Dap
Dap3
Dars2
Dars-as1
Dazap1
Dazap2
Dbi
Dbn1
Dcaf10
Dcaf11
Dcaf13
Dcaf17
Dcaf4
Dcaf5
Dcaf6
Dcaf7
Dcbld1
Dcdc1
Dck
Dclre1b
Dcp1b
Dctd
Dctn3
Dctn5
Dctn6
Ddit4
Ddit4-as1
Ddit4l
Ddt
Ddx10
Ddx11
Ddx11l1
Ddx11l5
Ddx18
Ddx19a
Ddx21
Ddx3x
Ddx42
Ddx43
Ddx5
Ddx50
Ddx52
Ddx59
Decr2
Dedd
Defb109f
Defb115
Defb118
Dennd2c
Dennd6a-dt
Denr
Depdc5
Depp1
Dffb
Dgat2
Dgcr8
Dglucy
Dguok
Dhdds
Dhodh
Dhrs11
Dhrs2
Dhrs7
Dhrs9
Dhx29
Dhx35
Dhx37
Dhx38
Dhx8
Dhx9
Diablo
Diaph2
Dido1
Dip2a
Dip2b
Dipk1a
Disc1
Disp1
Dixdc1
Dkc1
Dkkl1
Dleu1
Dlg2
Dlgap1
Dlgap1-as2
Dlgap4
Dm1-as
Dmap1
Dmpk
Dmtf1
Dna2
Dnaaf1
Dnaaf3
Dnaaf5
Dnah3
Dnah6
Dnah8
Dnai1
Dnai2
Dnaja1
Dnaja3
Dnajb11
Dnajb12
Dnajb2
Dnajb4
Dnajb5
Dnajb5-dt
Dnajb6
Dnajb9
Dnajc10
Dnajc21
Dnajc5
Dnal1
Dnase1
Dok2
Dolpp1
Dpagt1
Dpcd
Dpep1
Dph1
Dph5
Dpp3
Dpp9
Dpy30
Dpysl2
Dpysl4
Draic
Drap1
Drg1
Drg2
Dse
Dtl
Dtwd1
Dtymk
Dus2
Dusp19
Dusp23
Dusp28
Dux4
Dux4l16
Dux4l17
Dux4l18
Dux4l34
Dux4l50
Dynll1
Dynll1p6
Dynlrb1
Dyrk1a
Dyrk4
E2f4
E2f5
E4f1
Ebag9
Ece2
Edc3
Edem1
Eef1akmt3
Eef1akmt4
Eef1akmt4-ece2
Eef1aknmt
Eef1d
Eef2
Eefsec
Eepd1
Efcab7
Efemp2
Efhc1
Efna5
Efr3a
Egln2
Ehbp1
Ehbp1l1
Ehd1
Ehmt1
Eif1
Eif1b-as1
Eif2a
Eif2ak3
Eif2s1
Eif3b
Eif3f
Eif3fp1
Eif3k
Eif3l
Eif3m
Eif4a1
Eif4a3
Eif4b
Eif4e2
Eif4g1
Eif4g3
Eif4h
Elac1
Elane
Elavl3
Elfn1-as1
Elk4
Elmo2
Elmsan1
Elobp4
Elocp30
Elp3
Elp5
Emc10
Emc2
Emc4
Emc6
Eme1
Eme2
Emg1
Emid1
Eml2
Emp1
Emsy
Enah
Eno1
Enoph1
Enpp2
Entpd4
Entpd5
Entpd6
Ep400p1
Epas1
Epb41
Epb41l3
Epb41l4a
Epb41l4a-as1
Epb41l5
Epc2
Epcam
Epcam-dt
Epha5-as1
Epm2a
Eps15l1
Erap2
Erc1
Ercc1
Ercc6l2
Erf
Ergic1
Erich3
Erich3-as1
Erlec1
Erlin2
Erp29
Esco2
Esr2
Esrra
Esyt1
Etfdh
Ets2
Etv1
Ewsr1
Exd2
Exd3
Exo5
Exoc1
Exog
Exosc2
Exosc7
Extl3
Eya3
F5
Fabp5
Fads2
Fahd1
Fahd2b
Fam107a
Fam117b
Fam118a
Fam118b
Fam120b
Fam122a
Fam135b
Fam13a
Fam149b1
Fam160a2
Fam178b
Fam187a
Fam193a
Fam200b
Fam207a
Fam20b
Fam210a
Fam217b
Fam228b
Fam230g
Fam245a
Fam49b
Fam71d
Fam76a
Fam86b3p
Fam91a1
Fam98b
Fan1
Fance
Fancm
Far2
Fat3
Fat4
Fbh1
Fbl
Fbrs
Fbxl15
Fbxl18
Fbxl19
Fbxo24
Fbxo3
Fbxo32
Fbxo34
Fbxo36
Fbxo45
Fbxw8
Fcamr
Fcgrt
Fcho2
Fcmr
Fem1a
Fer1l6-as1
Fer1l6-as2
Fermt3
Fga
Fgd3
Fgd4
Fgfr1op
Fgfr1op2
Fgfr2
Fhad1
Fignl1
Filip1l
Fip1l1
Fkbp10
Fkbp2
Fkbp4
Fkbp9
Flad1
Flg-as1
Fli1
Flywch2
Fmc1
Fmc1-luc7l2
Fnbp1
Fnbp4
Fndc3a
Fntb
Fo538757.1
Fosl1
Fosl2
Foxa3
Foxc2-as1
Foxj2
Foxj3
Foxn2
Foxn3
Foxo3
Foxp1
Frg1
Frg1bp
Frg1dp
Frg1fp
Frg1gp
Frg1hp
Frmd1
Frmd6
Fryl
Fsd1l
Fst
Ftcd
Fto
Ftop1
Ftsj1
Fubp3
Fundc2
Fut8
Fxr1
Fxyd5
Fyttd1
Fzr1
G3bp1
G6pc3
Gaa
Gabarap
Gabarapl2
Gabpa
Gabpb1-as1
Gadd45b
Galk2
Galnt12
Galnt3
Galnt9
Gan
Ganc
Gapdh
Gapdhp14
Gapdhp72
Gar1
Garnl3
Gars
Gars-dt
Gasal1
Gata2
Gatad1
Gatc
Gbp5
Gca
Gcat
Gcdh
Gda
Gdf15
Gdf9
Gdpgp1
Gemin6
Gen1
Get4
Gfap
Gfer
Gfi1b
Ggcx
Ggnbp2
Ggps1
Ggt1
Ggtlc4p
Gid4
Gid8
Gigyf2
Ginm1
Gins3
Gipc2
Gipr
Gja5
Gja9
Glcci1
Gle1
Gli1
Gli2
Gli3
Glis2
Glmn
Gls
Glyctk
Glyctk-as1
Gmcl1
Gmeb1
Gna11
Gnai2
Gnaq
Gnas
Gnat1
Gnb2
Gng12-as1
Gng2
Gnl3
Gnptab
Gnptg
Gnrhr2
Golga7
Golm1
Gorab
Gosr1
Gosr2
Gpaa1
Gpatch11
Gpbp1
Gpd2
Gphn
Gpi
Gpn1
Gpr107
Gpr135
Gpr137
Gpr146
Gpr158
Gpr19
Gprc5d-as1
Gpsm2
Gpt
Gpt2
Gramd1b
Gramd1c
Gramd4p2
Gramd4p8
Grap2
Grhl2
Grhpr
Gria1
Grid2
Grin2b
Grin2c
Grk1
Grk3
Grk4
Grk6
Gsap
Gsdmc
Gsdmd
Gsdme
Gse1
Gsn-as1
Gsta9p
Gstcd
Gstp1
Gstt2b
Gstt4
Gstz1
Gtf2e1
Gtf2f2p2
Gtf2h1
Gtf2h3
Gtf2h4
Gtf2ip13
Gtf3a
Gtf3ap2
Gtf3c4
Gtf3c5
Gtpbp1
Gtpbp10
Guf1
Guk1
Gusbp1
Gvqw3
Gyg1
Gypc
Gzf1
H3f3a
H6pd
Hacd3
Hadhb
Haghl
Hars2
Has2-as1
Haspin
Hbp1
Hcfc2
Hcg20
Hcg27
Hcg4b
Hcls1
Hdac10
Hdac2-as2
Hdac4-as1
Hdac6
Hdac9
Hddc2
Hddc3
Hdgf
Heatr5b
Hemk1
Henmt1
Herc1
Herc3
Herpud1
Herpud2
Hes1
Hexa-as1
Hexb
Hexd
Hexim1
Hexim2
Hgh1
Hgs
Hgsnat
Hhat
Hhla1
Hhla3
Hid1
Hif1a
Hif1an
Hinfp
Hist1h1c
Hist1h1e
Hist1h2ab
Hist1h2ac
Hist1h2ag
Hist1h2ah
Hist1h2bc
Hist1h2bd
Hist1h2bf
Hist1h2bk
Hist1h2bm
Hist1h3a
Hist1h3ps1
Hist1h4a
Hist1h4e
Hist2h2ac
Hist4h4
Hivep1
Hk2
Hkr1
Hla-drb9
Hla-k
Hla-v
Hla-z
Hlf
Hmga1
Hmga2
Hmgb1p28
Hmgb1p41
Hmgcr
Hmgn1p3
Hmgn2
Hmgxb4
Hmmr
Hmox1
Hmox2
Hnrnpa1
Hnrnpa1p1
Hnrnpa1p6
Hnrnpab
Hnrnpdl
Hnrnph1
Hnrnph3
Hnrnpm
Hnrnpu
Hnrnpul1
Hormad1
Hoxa3
Hoxa-as2
Hpcal1
Hps4
Hpx
Hrc
Hrh1
Hs2st1
Hscb
Hsd17b2
Hsd3bp3
Hsdl1
Hsdl2
Hsf1
Hsf2
Hsp90ab1
Hspa14
Hspa1a
Hspa2
Hspa8p5
Hspb1
Hspb2-c11orf52
Hspd1p15
Hspd1p7
Hspe1
Hspe1-mob4
Htatsf1
Htd2
Htr3b
Htr7p1
Htra2
Hyal1
Hyal3
Iapp
Ica1
Icam1
Icam3
Ice1
Ier2
Ier5
Ier5l
Iffo1
Ifi16
Ifi30
Ifi44l
Ift122
Ift172
Ift74
Ift88
Igdcc4
Igf1r
Igf2
Igf2bp1
Igf2bp2
Igf2r
Igfbp3
Igfl1p2
Igfl2-as1
Ighmbp2
Ighv3-49
Ighv4-31
Igkv2d-40
Igll3p
Iglv3-21
Iglv3-27
Iglv4-3
Iglv8-61
Iglvi-42
Iglviv-64
Iglvivor22-2
Iglvvii-41-1
Igsf21
Il15ra
Il18rap
Il1r1
Il1rn
Il2rg
Il36b
Il36g
Ildr2
Ilf3
Imp3
Impa2
Inf2
Ing1
Ing5
Inpp5a
Ins-igf2
Ints1
Ints2
Ints6-as1
Ints9
Invs
Ipo11
Ipo13
Ipo9
Iqce
Iqch
Iqcj-schip1
Iqcj-schip1-as1
Iqgap2
Iqgap3
Iqsec2
Iqsec3
Irak4
Irs1
Iscu
Isg20
Ist1
Isx
Itfg2
Itfg2-as1
Itga11
Itgae
Itgb1
Itgb1-dt
Itgb2-as1
Itk
Itpa
Itpr1
Itprid2
Itsn1
Iyd
Izumo4
Jarid2
Jazf1
Jkamp
Jpx
Kansl1-as1
Kat5
Kat6b
Kazald1
Kc877373.1
Kcmf1
Kcnab1
Kcnh6
Kcnh7
Kcnip2-as1
Kcnj16
Kcnk3
Kcnk9
Kcnma1
Kcnma1-as1
Kcnq2
Kctd2
Kctd21-as1
Kctd5
Kdelr2
Kdm2a
Kdm3a
Kdm4a-as1
Kdm4c
Kdm5a
Kdm6b
Kdm7a-dt
Kdm8
Kdr
Khdc4
Khdrbs1
Khdrbs3
Khk
Kiaa0391
Kiaa0513
Kiaa0556
Kiaa0586
Kiaa0895l
Kiaa1211
Kiaa1324
Kiaa1671
Kiaa1958
Kiaa2012-as1
Kif13a
Kif15
Kif1b
Kif22
Kif2c
Kifc1
Kirrel3
Klc1
Klc4
Klf11
Klf13
Klf16
Klf3
Klf8
Klhdc3
Klhdc4
Klhdc8a
Klhl12
Klhl17
Klhl22
Klhl28
Klhl3
Klhl33
Klhl36
Klhl5
Klhl7-dt
Klk8
Klrc1
Klrg1
Kmt2a
Kmt2e
Kmt2e-as1
Knl1
Kntc1
Kpna2
Kpna6
Kremen1
Krt10
Krt18
Krt23
Krt41p
Krt42p
Krt7
Krt7-as
Krt8p12
Krtap10-6
Krtap15-1
Krtap19-7
Krtap19-9p
Krtap23-1
Krtap6-3
Krtap8-2p
Krtap9-12p
Krtap9-3
Krtap9-6
Ksr1
Ktn1
Ktn1-as1
L3hypdh
L3mbtl1
L3mbtl4
L3mbtl4-as1
Lactb2-as1
Lama1
Lama4
Lama5
Lamtor2
Lamtor4
Lamtor5-as1
Lancl2
Lap3
Larp1
Larp4
Larp6
Larp7
Lce1a
Lcnl1
Lcor
Lcp2
Ldha
Ldlr
Lef1-as1
Lenep
Leng8
Lfng
Lgals3bp
Lgalsl
Lhfpl3-as1
Lhpp
Lhx9
Lias
Lifr
Lig3
Limch1
Limk2
Lims1
Lin37
Lin52
Linc00028
Linc00111
Linc00161
Linc00173
Linc00205
Linc00211
Linc00240
Linc00265
Linc00271
Linc00475
Linc00511
Linc00519
Linc00563
Linc00587
Linc00607
Linc00622
Linc00635
Linc00636
Linc00649
Linc00653
Linc00662
Linc00665
Linc00672
Linc00685
Linc00824
Linc00839
Linc00853
Linc00856
Linc00863
Linc00884
Linc00900
Linc00906
Linc00910
Linc00933
Linc00963
Linc00973
Linc00974
Linc00997
Linc01010
Linc01013
Linc01029
Linc01044
Linc01081
Linc01094
Linc01117
Linc01118
Linc01119
Linc01122
Linc01132
Linc01137
Linc01144
Linc01170
Linc01186
Linc01191
Linc01206
Linc01217
Linc01229
Linc01230
Linc01237
Linc01255
Linc01285
Linc01299
Linc01304
Linc01332
Linc01353
Linc01387
Linc01410
Linc01414
Linc01443
Linc01444
Linc01460
Linc01465
Linc01483
Linc01521
Linc01559
Linc01560
Linc01579
Linc01584
Linc01591
Linc01593
Linc01606
Linc01607
Linc01618
Linc01627
Linc01638
Linc01644
Linc01698
Linc01719
Linc01730
Linc01738
Linc01744
Linc01771
Linc01799
Linc01800
Linc01802
Linc01808
Linc01816
Linc01828
Linc01843
Linc01850
Linc01890
Linc01935
Linc01943
Linc01952
Linc01960
Linc01970
Linc01971
Linc02003
Linc02021
Linc02036
Linc02055
Linc02062
Linc02074
Linc02098
Linc02156
Linc02159
Linc02185
Linc02225
Linc02235
Linc02274
Linc02288
Linc02289
Linc02332
Linc02371
Linc02380
Linc02405
Linc02417
Linc02434
Linc02437
Linc02475
Linc02495
Linc02508
Linc02513
Linc02519
Linc02559
Linc02577
Linc02580
Linc02585
Linc02599
Linc02613
Linc02615
Linc02616
Linc02623
Linc02652
Linc02655
Lins1
Liph
Lipt1
Llph-dt
Lman1l
Lmf1
Lmln
Lmna
Lmnb2
Lmx1b
Lnx1-as1
Lonp1
Lonrf2p1
Loxhd1
Loxl2
Loxl3
Lpar5
Lpin1
Lrch4
Lrfn4
Lrig1
Lrp1
Lrp3
Lrp6
Lrrc1
Lrrc14
Lrrc2
Lrrc23
Lrrc24
Lrrc27
Lrrc28
Lrrc37b
Lrrc42
Lrrc46
Lrrc49
Lrrc59
Lrrc6
Lrrc71
Lrrc75b
Lrrc8a
Lrrcc1
Lrrfip1
Lrrk2
Lrrn2
Lrtomt
Lrwd1
Lsg1
Lsm14a
Lsm14b
Lsmem1
Lsr
Lst1
Ltbp1
Luc7l2
Luc7l3
Lucat1
Ly6k
Lyl1
Lypla2
Lyst
Mab21l3
Macf1
Macrod2
Madd
Maf1
Maff
Mafg-dt
Mafk
Maged1
Maged2
Magi2
Magi2-as3
Magi3
Maip1
Mak16
Mal2
Mal2-as1
Malat1
Malrd1
Malsu1
Mamdc4
Man1b1
Man1c1
Maneal
Map10
Map1a
Map1lc3b
Map1s
Map2k7
Map3k12
Map3k13
Map3k2-dt
Map3k7cl
Map3k8
Map4k4
Map4k5
Map6d1
Mapk10
Mapk11
Mapk12
Mapk14
Mapk1ip1l
Mapk6
Mapk8
Mapk8ip3
Mapkapk2
Mapkapk5
Mapt
Mapt-it1
March10
March6
March7
Marcksl1p1
Mark2
Mars
Mars2
Marveld1
Mastl
Mat2a
Mat2b
Matr3
Max
Maz
Mbd5
Mbd6
Mbnl1
Mbnl1-as1
Mbp
Mc1r
Mc2r
Mccc2
Mcemp1
Mcf2l
Mcf2l2
Mcm2
Mcm3ap-as1
Mcm4
Mcm5
Mcoln1
Mcrip1
Mcrip2
Mdga2
Mdh1
Mdm4
Med14
Med15
Med15p6
Med18
Med22
Med24
Med28
Med30
Med9
Mef2c
Mef2c-as1
Megf8
Mepce
Mertk
Metap1d
Metrnl
Mettl15
Mettl17
Mettl22
Mettl23
Mettl25
Mfn2
Mfsd1
Mfsd2a
Mfsd4a
Mfsd9
Mgat5b
Mgll
Mhencr
Mia3
Miat
Mib1
Mical2
Mid1ip1
Mier1
Miip
Mincr
Mindy2
Mios
Miox
Mip
Mir100hg
Mir1204
Mir1206
Mir1208
Mir1260a
Mir1268a
Mir1281
Mir1282
Mir1299
Mir132
Mir137hg
Mir1469
Mir1538
Mir190b
Mir1915
Mir193bhg
Mir212
Mir23b
Mir27b
Mir2861
Mir29b2chg
Mir30a
Mir30d
Mir3143
Mir3147
Mir3153
Mir3155a
Mir3155b
Mir3175
Mir3178
Mir3181
Mir3184
Mir3188
Mir3199-1
Mir3199-2
Mir320a
Mir3610
Mir3615
Mir3678
Mir3681hg
Mir3917
Mir3928
Mir3929
Mir3936
Mir3939
Mir3960
Mir3976hg
Mir423
Mir4258
Mir4280
Mir4323
Mir4422hg
Mir4434
Mir4449
Mir4453
Mir4453hg
Mir4470
Mir4477b
Mir4491
Mir4521
Mir4648
Mir4661
Mir4711
Mir4727
Mir4738
Mir4757
Mir4781
Mir4802
Mir484
Mir499a
Mir499b
Mir5001
Mir5088
Mir5090
Mir5188
Mir548aw
Mir548n
Mir5692a1
Mir5692c2
Mir5695
Mir5696
Mir5739
Mir5787
Mir583
Mir6073
Mir6079
Mir6124
Mir6125
Mir632
Mir635
Mir6516
Mir6732
Mir6737
Mir6749
Mir6750
Mir6816
Mir6817
Mir6821
Mir6825
Mir6869
Mir6870
Mir6875
Mir6887
Mir6889
Mir6892
Mir7111
Mir769
Mir8070
Mir8072
Mir8078
Mir920
Mir92b
Mir936
Mir99ahg
Mir99b
Mirlet7a1hg
Mirlet7bhg
Mirlet7e
Mirlet7i
Mis18bp1
Mkln1
Mkrn2
Mkrn3
Mlec
Mlh1
Mllt10
Mllt6
Mlst8
Mmaa
Mmd2
Mmp2
Mnat1
Mnt
Mob4
Mok
Morc3
Morf4l1
Morn1
Morn3
Mov10
Mphosph10
Mphosph6
Mpl
Mpnd
Mpp7
Mpst
Mpv17
Mr1
Mrm1
Mrm3
Mroh1
Mrpl1
Mrpl18
Mrpl2
Mrpl23
Mrpl30
Mrpl33
Mrpl40
Mrpl45
Mrpl49
Mrpl53p1
Mrps12
Mrps17
Mrps17p3
Mrps18b
Mrps18c
Mrps31p4
Mrps34
Mrps36
Mrps7
Mrrf
Mrtfa
Mrtfb
Mrto4
Mrvi1-as1
Ms4a15
Ms4a5
Ms4a6a
Msh5
Msh5-sapcd1
Msi2
Msl1
Msrb3
Msto1
Mt1x
Mt2a
Mta2
Mtbp
Mtcl1
Mtco1p12
Mtco3p12
Mtco3p23
Mtdh
Mterf1
Mtf2
Mtfp1
Mtg1
Mtg2
Mthfd1
Mthfd1l
Mthfd2l
Mtmr2
Mtmr3
Mtnd1p15
Mtnd2p13
Mtnd3p25
Mtnd4lp30
Mtnd4p12
Mtrf1lp2
Mtrnr2l1
Mtrr
Mtss1
Mttp
Mtx1
Muc20-ot1
Mus81
Mvb12a
Mvk
Mvp
Mx1
Mxi1
Mxra7
Myeov
Myl12a
Myl12b
Myl5
Mynn
Myo18b
Myo19
Myo1b
Myo1d
Myo5b
Myo9b
Myorg
Myoslid
Myrf
Myrip
Mzt2b
NA
Naa10
Naa35
Naa40
Nab1
Nab2
Nabp1
Nabp2
Naca
Nagk
Nans
Napa
Napg
Napgp1
Napsb
Nasp
Nav2
Nbas
Nbea
Ncaph2
Ncbp1
Ncln
Ncoa1
Ncoa3
Ncoa7
Ncor2
Nde1
Ndrg1
Ndufa6-dt
Ndufa7
Ndufaf2
Ndufaf4p1
Ndufaf5
Ndufaf6
Ndufb3
Ndufb4
Ndufb6
Ndufb9
Ndufs2
Ndufs3
Ndufs5p3
Ndufs6
Ndufs7
Ndufv1
Ndufv3
Neat1
Necap1
Necap2
Nectin2
Nectin3
Nek6
Nelfb
Nelfcd
Net1
Neurl1
Nf1
Nf2
Nfam1
Nfat5
Nfatc3
Nfe4
Nfia
Nfic
Nfkb2
Nfkbib
Nfkbie
Nfx1
Nfya
Nfyc
Ngb
Ngef
Ngrn
Nifk-as1
Nipa1
Nipa2
Nipal3
Nipbl
Nipsnap2
Nit1
Nkila
Nktr
Nlgn1
Nln
Nlrc5
Nlrp11
Nlrp3
Nme1
Nme1-nme2
Nme3
Nmnat1
Nnmt
Nnt
Noc4l
Noct
Nod2
Nol11
Nol4l
Nol7
Nolc1
Nop14-as1
Notch4
Noxa1
Npas4
Npepps
Npl
Npm1
Npm1p11
Nr1d2
Nr1h4
Nr1i3
Nr2c2
Nr2f1
Nr2f2
Nr4a3
Nrbp2
Nrcam
Nrg4
Nrp1
Nrp2
Nrxn1
Nsmce2
Nsrp1
Nsun3
Nt5dc2
Ntmt1
Ntng2
Ntpcr
Nubp2
Nudt16l1
Nudt4
Nudt9
Nuf2
Numb
Nup107
Nup188
Nup205
Nup210p3
Nup214
Nup50
Nup58
Nup62
Nup93
Nupl2
Nutm1
Nwd1
Nxn
Nxt2
Oard1
Oas1
Oasl
Oat
Oaz1
Ociad1
Odaph
Odf2
Odr4
Ogdh
Ogfod2
Olfml3
Olmalinc
Opa1
Opn3
Optn
Or10ah1p
Or13c7
Or2t1
Or4k1
Or4k16p
Or4k4p
Or4n1p
Or8a2p
Or8s1
Orai2
Os9
Osbp2
Osbpl2
Osbpl3
Osbpl9
Oser1-dt
Osgepl1-as1
Osgin1
Osmr
Otud1
Otud6b
Otulin
Ovaal
Oxnad1
Oxr1
Oxsm
Oxtr
P2rx6
P3h4
P4hb
Pa2g4
Paaf1
Pabpc1p5
Pabpn1
Pacerr
Pacrg
Pacrgl
Pacs2
Pacsin3
Pafah1b2
Paics
Pak1
Pak4
Pam16
Papln
Paqr7
Pard6a
Pard6b
Park7
Parp11
Parp15
Parp2
Parp3
Parva
Patl2
Pax8
Pax8-as1
Pc
Pcat1
Pcat14
Pcbp1
Pcbp1-as1
Pcbp2
Pcbp3
Pcgf3
Pcmt1
Pcmtd1
Pcmtd2
Pcnx1
Pcnx3
Pcnx4
Pcolce
Pcoth
Pcsk5
Pcsk6
Pdcd2l
Pdcd4
Pdcd6
Pdcd6ip
Pde12
Pdhx
Pdia5
Pdlim4
Pdlim5
Pdp2
Pdxk
Pdzd8
Pea15
Peli2
Pemt
Per2
Per3
Pes1
Pex12
Pex13
Pex3
Pex5
Pfas
Pfkfb2
Pfkfb3
Pfkm
Pgam1
Pgam5
Pgk1
Pgm2
Pgs1
Phactr4
Phb2
Phc1
Phf1
Phf10
Phf20
Phf20l1
Phf21b
Phf23
Phf24
Phf3
Phf7
Phgdh
Phkb
Phkg2
Phldb1
Phpt1
Phtf2
Pias1
Pias4
Pif1
Pigb
Pigp
Pigv
Pigw
Pigx
Pik3c2a
Pik3ca
Pik3ip1-as1
Pikfyve
Pinlyp
Pip5k1a
Pip5kl1
Pipox
Pitpnb
Pjvk
Pkd2l2
Pkia
Pkib
Pkn2
Pkp4
Plagl1
Plat
Plau
Plb1
Plbd2
Plcb1
Plcb2
Plcg2
Plcl2
Plcxd1
Plcxd2-as1
Plcxd3
Pld3
Plekha1
Plekha4
Plekha5
Plekha7
Plekhb2
Plekhf2
Plekhg2
Plekhg3
Plekhg4
Plekhm3
Plekhn1
Plekho1
Plin1
Plk2
Plpp1
Plpp3
Plxdc1
Plxnb1
Pmm2
Pms1
Pms2cl
Pno1
Pnpla2
Pnpla7
Poc5
Pogk
Pogz
Pola2
Pold1
Polh
Poli
Polk
Polr1c
Polr1d
Polr2a
Polr2b
Polr2h
Polr3b
Polr3c
Polr3d
Polr3gl
Pomt2
Pon3
Pop4
Pop7
Popdc2
Pot1-as1
Pou2f1
Pou6f2
Ppfia3
Ppfia4
Ppfibp2
Ppia
Ppiel
Ppil1
Ppil2
Ppip5k2
Ppm1a
Ppm1d
Ppm1k-dt
Ppm1l
Ppp1cb
Ppp1r10
Ppp1r11
Ppp1r16a
Ppp1r21
Ppp1r27
Ppp1r37
Ppp1r7
Ppp1r8
Ppp2r2a
Ppp2r2d
Ppp2r5c
Ppp4r2
Ppp4r3b
Ppp5c
Ppp6r2
Ppt1
Ppt2
Ppt2-egfl8
Prcc
Prdm2
Prdm6
Prdx5
Prdx6
Prelid3bp3
Prepl
Prickle4
Prkar1a
Prkar1b
Prkar2a
Prkce
Prkch
Prkcsh
Prkg1
Prkrip1
Prlh
Prm3
Prmt1
Prmt2
Prmt3
Prokr1
Prorsd1p
Prpf3
Prpf38ap1
Prpf39
Prr14
Prr14l
Prr29
Prr5
Prr5-arhgap8
Prr5l
Prrc2a
Prrc2b
Prrg2
Prrt2
Prrt3
Prrt3-as1
Prrx2-as1
Prss36
Prune2
Prxl2b
Psca
Psenen
Psg4
Psg5
Psg8
Pskh1
Psma4
Psmb10
Psmb3
Psmb7
Psmc2
Psmc4
Psmd1
Psmd2
Psmd3
Psmd8
Psmd9
Psme3
Psmf1
Psmg2
Psmg3
Psmg3-as1
Pstk
Ptbp1
Ptcd3
Ptchd3p1
Ptdss2
Ptgfr
Ptgr2
Ptk2
Ptk2b
Ptma
Ptms
Ptpa
Ptpn12
Ptpn2
Ptpn22
Ptpn23
Ptpn4
Ptprf
Ptprm
Ptpru
Ptrh1
Puf60
Purpl
Pusl1
Pvt1
Pxmp2
Pxn-as1
Pydc2
Pzp
Qki
Qpctl
Qrich1
Qser1
Qtrt2
R3hdm2
Rab10
Rab11fip4
Rab12
Rab18
Rab1b
Rab2a
Rab30
Rab31
Rab33b
Rab34
Rab36
Rab37
Rab3ip
Rab4b
Rab4b-egln2
Rab5a
Rab5if
Rab8a
Rab8b
Rabep1
Rac1
Rad17
Rad23a
Rad23b
Rad50
Rad51b
Rad51d
Rad9a
Radil
Rag2
Rai14
Ralb
Ralbp1
Ralgapb
Ralyl
Ramp3
Ran
Ranbp1
Ranbp10
Ranbp2
Rap1a
Rap1gap2
Rap2b
Rapgef5
Rara
Rarb
Rasa1
Rasal1
Rasgrp3
Rassf1-as1
Rassf4
Raver2
Rbbp6
Rbm14
Rbm14-rbm4
Rbm15
Rbm17
Rbm38
Rbm4
Rbm42
Rbm47
Rbm7
Rbms1
Rbms2
Rbpj
Rbx1
Rcc1
Rccd1
Rce1
Rcn1
Rcor3
Rdh10
Rdh11
Rdh13
Reg1cp
Reg4
Rela
Rell1
Repin1
Rerg
Rest
Ret
Rexo1l10p
Rexo1l1p
Rexo2
Rexo5
Rf00003
Rf00004
Rf00012
Rf00015
Rf00017
Rf00019
Rf00026
Rf00049
Rf00066
Rf00100
Rf00139
Rf00150
Rf00278
Rf00322
Rf00345
Rf00407
Rf00416
Rf00554
Rf00560
Rf00561
Rf00601
Rf01210
Rf01699
Rf01871
Rf01955
Rf01956
Rf01957
Rf01986
Rf01987
Rf02043
Rf02103
Rf02124
Rf02125
Rf02154
Rf02155
Rf02166
Rf02174
Rf02175
Rf02176
Rf02198
Rf02216
Rf02217
Rf02220
Rfc2
Rfc3
Rfesd
Rflna
Rfpl1s
Rfx2
Rfxank
Rfxap
Rgl1
Rgmb
Rgmb-as1
Rgs11
Rgs13
Rgs6
Rgs9
Rgs9bp
Rhbdd1
Rhbdd2
Rhex
Rhoq
Ric8b
Rif1
Rimklb
Rims1
Rin1
Ring1
Riok3
Ripor3
Rita1
Rlimp2
Rmdn1
Rmdn2
Rmi1
Rmrp
Rn7sk
Rn7skp114
Rn7skp116
Rn7skp119
Rn7skp133
Rn7skp153
Rn7skp175
Rn7skp206
Rn7skp21
Rn7skp250
Rn7skp49
Rn7sl1
Rn7sl107p
Rn7sl170p
Rn7sl181p
Rn7sl299p
Rn7sl308p
Rn7sl326p
Rn7sl346p
Rn7sl354p
Rn7sl38p
Rn7sl402p
Rn7sl420p
Rn7sl448p
Rn7sl477p
Rn7sl530p
Rn7sl543p
Rn7sl645p
Rn7sl66p
Rn7sl692p
Rn7sl69p
Rn7sl767p
Rn7sl836p
Rn7sl854p
Rna5sp121
Rna5sp192
Rna5sp230
Rna5sp251
Rna5sp280
Rna5sp283
Rna5sp378
Rna5sp406
Rna5sp445
Rna5sp448
Rna5sp460
Rna5sp462
Rna5sp473
Rna5sp87
Rna5sp94
Rna5sp98
Rnase4
Rnase7
Rnaseh1-as1
Rnaseh2c
Rnasek
Rnasek-c17orf49
Rnf10
Rnf123
Rnf13
Rnf138p2
Rnf139
Rnf151
Rnf175
Rnf185
Rnf187
Rnf215
Rnf24
Rnf4
Rnf43
Rnft2
Rnls
Rnmt
Rnpc3
Rnu11
Rnu1-1
Rnu12
Rnu1-58p
Rnu2-1
Rnu2-17p
Rnu2-2p
Rnu2-51p
Rnu4-1
Rnu4-2
Rnu4-61p
Rnu4atac14p
Rnu5b-1
Rnu5e-4p
Rnu6-101p
Rnu6-1043p
Rnu6-1066p
Rnu6-1138p
Rnu6-1145p
Rnu6-1255p
Rnu6-1307p
Rnu6-1311p
Rnu6-229p
Rnu6-230p
Rnu6-293p
Rnu6-299p
Rnu6-306p
Rnu6-411p
Rnu6-416p
Rnu6-422p
Rnu6-442p
Rnu6-510p
Rnu6-560p
Rnu6-740p
Rnu6-859p
Rnu6-881p
Rnu6-9
Rnu6-928p
Rnu6-951p
Rnu6-994p
Rnu6atac17p
Rnu7-186p
Rnvu1-6
Rock1p1
Rock2
Rora
Rora-as1
Rp1
Rparp-as1
Rpf2
Rph3al
Rpl10
Rpl10a
Rpl13
Rpl13a
Rpl13p5
Rpl14
Rpl15
Rpl19
Rpl21
Rpl21p10
Rpl21p6
Rpl22p3
Rpl23a
Rpl23ap52
Rpl23ap72
Rpl23ap74
Rpl23ap82
Rpl27
Rpl27a
Rpl3
Rpl31
Rpl31p15
Rpl34
Rpl36
Rpl37p25
Rpl38
Rpl3l
Rpl41
Rpl5
Rpl6p2
Rpl7p25
Rplp1
Rpp14
Rpp21
Rpp38
Rprd2
Rps11
Rps12
Rps15ap3
Rps18
Rps18p6
Rps19
Rps20p2
Rps20p4
Rps26
Rps27a
Rps4xp16
Rps6ka4
Rps6kb2
Rps6p20
Rps7
Rps8
Rps9
Rpsa
Rragb
Rrp1
Rrp12
Rrp15
Rsad1
Rsf1
Rsph4a
Rspry1
Rsrc1
Rsu1p2
Rtca
Rtel1
Rtel1-tnfrsf6b
Rtf1
Rtf2
Rtn3
Rtraf
Rundc1
Rundc3a
Rusc1
Ryr3
S100a5
S100a6
S100pbp
Sac3d1
Sacm1l
Sae1
Safb
Samd12
Samd13
Samd4a
Samd4b
Sap18
Sap30bp
Sbk2
Scaf1
Scamp3
Scamp5
Scarb2
Scarna16
Scarna2
Scin
Scn8a
Scnm1
Scoc
Sdc2
Sdcbp
Sdcbp2-as1
Sdccag8
Sdha
Sdhaf2
Sdhaf3
Sdhap1
Sdhap2
Sdhc
Sdhd
Sdk1
Sdr42e1
Sec11c
Sec14l1
Sec14l5
Sec16a
Sec1p
Sec23ip
Sec24c
Sec24d
Secisbp2
Sectm1
Seh1l
Selenoh
Selenoi
Selenot
Sema3b-as1
Sema4b
Sema6a
Senp2
Senp3
Senp3-eif4a1
Senp8
Sepsecs-as1
Sept1
Sept10
Sept11
Sept2
Sept3
Sept4-as1
Sept5
Sept7
Sept9
Serf2
Serinc2
Serinc3
Serp1
Serpine1
Set
Setd1a
Setd5
Setd9
Setdb1
Sf3a2
Sf3a3p1
Sfi1
Sfr1
Sfxn2
Sgms1
Sgms1-as1
Sgo1-as1
Sgpl1
Sgsm2
Sgsm3
Sh2d4a
Sh3bp2
Sh3bp5
Sh3gl3
Sh3rf2
Sh3tc1
Sh3tc2
Shisa5
Shkbp1
Shld2
Shld3
Shmt2
Shroom3
Siah1
Sigmar1
Sin3a
Sipa1
Sipa1l1
Sirt1
Sirt7
Sit1
Skp2
Sla
Slain2
Slamf8
Slc12a9
Slc12a9-as1
Slc14a1
Slc16a1-as1
Slc16a5
Slc1a3
Slc20a1
Slc22a18
Slc22a5
Slc24a1
Slc25a10
Slc25a19
Slc25a1p5
Slc25a25
Slc25a26
Slc25a36
Slc25a41
Slc26a2
Slc29a1
Slc2a1
Slc2a11
Slc2a1-as1
Slc2a3
Slc2a4rg
Slc30a5
Slc30a7
Slc30a9
Slc35a4
Slc35a5
Slc35c1
Slc35d2
Slc35e2a
Slc36a1
Slc38a10
Slc38a6
Slc39a1
Slc39a10
Slc39a11
Slc39a12-as1
Slc39a13
Slc39a14
Slc39a2
Slc39a4
Slc39a9
Slc3a2
Slc43a3
Slc44a3
Slc45a2
Slc49a4
Slc4a1ap
Slc4a4
Slc5a7
Slc6a9
Slc7a7
Slc8a1-as1
Slc9a1
Slc9a3r1
Slc9a3r2
Slc9a4
Slc9b2
Slco4a1
Slf2
Slit1
Slk
Slmap
Smad3
Smad4
Smad5
Smad6
Smagp
Smap2
Smarca2
Smarca4
Smarcad1
Smarcb1
Smc3
Smdt1
Smg7
Smg8
Smim15-as1
Smim20
Smim27
Smim36
Smim4
Smim40
Smoc1
Smpd4p1
Smyd3
Snai3-as1
Snap29
Snap47
Snhg19
Snhg20
Snhg25
Snhg26
Snhg29
Snhg3
Snhg4
Snhg9
Snora13
Snora26
Snora3a
Snora48
Snora50c
Snora6
Snora66
Snora73a
Snora78
Snord101
Snord104
Snord118
Snord12
Snord12b
Snord12c
Snord35b
Snord3a
Snord3b-2
Snord3c
Snord42b
Snord46
Snord48
Snord49a
Snord49b
Snord52
Snord55
Snord60
Snord68
Snord73b
Snrk
Snrnp70
Snrpa
Snrpb2
Snrpd2
Snrpd3
Snrpe
Sntb1
Snupn
Snw1
Snx11
Snx17
Snx2
Snx33
Snx8
Socs4
Socs5
Socs7
Sod1
Sort1
Sos2
Sox12
Sox5
Sox9-as1
Sp1
Sp2
Sp2-as1
Sp4
Spaca5
Spaca6
Spag4
Spag5
Sparc
Spast
Spata33
Spata5l1
Specc1l
Specc1l-adora2a
Spef2
Spg7
Sphk2
Spin1
Spink13
Spink5
Spire2
Spns1
Spocd1
Sppl2b
Spred1
Sprtn
Spsb1
Spsb2
Sptan1
Sptb
Sptbn4
Sptlc1p1
Sqle
Sqstm1
Srebf2
Srek1
Srfbp1
Srgap3
Srmp2
Srp54
Srp9
Srrd
Srrm1
Srrm2
Srrm5
Srrt
Srsf11
Srsf3
Srsf5
Ssbp3
Ssbp4
Ssmem1
Ssna1
Sssca1
Sssca1-as1
Ssuh2
Ssxp1
St13p6
St18
St20
St3gal3
St3gal5
St6gal1
St6gal2
St6galnac1
St8sia1
Stag3
Stag3l4
Stard4-as1
Stard9
Stau1
Steap1
Steap2
Stim1
Stip1
Stk11ip
Stk16
Stk17a
Stk19
Stk35
Stk4
Stkld1
Stra6
Strada
Stt3b
Stx12
Stx16
Stx16-npepl1
Stx18-as1
Stx4
Stx5
Stxbp3
Stxbp4
Styx
Sub1
Sucla2p3
Suco
Sugct
Sult2b1
Sumf2
Sun1
Sun5
Supt16h
Supt4h1p2
Supt5h
Supv3l1
Susd6
Suv39h2
Suz12
Suz12p1
Swi5
Sybu
Sycp1
Syne2
Syngap1
Syngr2
Syngr4
Synj2
Synj2bp-cox16
Synpo
Sys1
Sys1-dbndd2
Syt12
Syt8
Szrd1
Szt2
Tab1
Taco1
Tada2b
Taf1
Taf10
Taf11l10
Taf11l3
Taf11l6
Taf1b
Taf4b
Tango6
Tank
Tapbp
Tapbpl
Tapt1-as1
Tarbp2
Tars
Tars2
Tarsl2
Tas2r1
Tas2r62p
Tasor2
Tat-as1
Tatdn3
Tbc1d13
Tbc1d14
Tbc1d15
Tbc1d17
Tbc1d22a
Tbc1d22a-as1
Tbc1d25
Tbc1d31
Tbcb
Tbcd
Tbce
Tbcel
Tbk1
Tbkbp1
Tbl1x
Tbl3
Tbpl1
Tbpl2
Tbrg4
Tbx4
Tcaim
Tcam1p
Tcea2
Tceanc2
Tcerg1
Tcf12
Tcf19
Tcf25
Tchp
Tcp1
Tcp10l2
Tcta
Tctex1d1
Tdrkh
Tead1
Tecpr1
Tecr
Tecta
Tedc1
Tef
Telo2
Ten1
Tenm3
Tenm4
Tepsin
Terf2ip
Tesc
Tesmin
Tet3
Tex2
Tex21p
Tex22
Tex264
Tex41
Tex45
Tex9
Tfam
Tfap2a
Tfg
Tfip11
Tg
Tgm2
Thap6
Thap7
Thap7-as1
Thap8
Thap9-as1
Thbs2
Thbs3
Thnsl1
Thra
Thrap3
Thrb
Thrb-as1
Thumpd2
Thumpd3
Thy1
Tigd5
Tigit
Timm10b
Timm17a
Timm21
Timm50
Tiparp
Tiprl
Tjp2
Tk2
Tkfc
Tktl1
Tle1
Tle6
Tlk2
Tlr6
Tlr9
Tm9sf1
Tm9sf4
Tmc8
Tmco3
Tmed2
Tmem104
Tmem107
Tmem114
Tmem117
Tmem120b
Tmem126b
Tmem127
Tmem130
Tmem141
Tmem147
Tmem14b
Tmem14c
Tmem161b-as1
Tmem167b
Tmem169
Tmem175
Tmem183a
Tmem184a
Tmem19
Tmem199
Tmem200c
Tmem208
Tmem222
Tmem229b
Tmem231
Tmem248
Tmem262
Tmem263
Tmem30b
Tmem38a
Tmem50a
Tmem51
Tmem56
Tmem56-rwdd3
Tmem63b
Tmem64
Tmem69
Tmem86a
Tmem91
Tmem99
Tmem9b-as1
Tmie
Tmprss7
Tmtc3
Tmx1
Tnfaip2
Tnfaip8
Tnfrsf11b
Tnfrsf21
Tnpo1p2
Tnrc6b
Tnrc6c
Tns1
Tob1-as1
Togaram1
Tollip-as1
Tom1
Tomm22p3
Tomm40l
Tomm6
Tonsl
Top1mt
Tor1aip1
Tox2
Tox4
Tox4p1
Tp53i13
Tp53i3
Tp53tg3gp
Tp53tg3hp
Tpd52l2
Tpgs1
Tph1
Tpi1
Tpm1
Tpm3
Tpm3p4
Tpra1
Tpt1-as1
Tptep1
Tra2b
Traf3ip1
Traf7
Trafd1
Traj34
Traj35
Traj6
Traj7
Trappc11
Trappc12
Trappc13
Trappc2l
Trappc4
Trappc9
Trav19
Trav8-1
Trbv12-2
Trbv25or9-2
Trbv7-9
Trex1
Trg-as1
Trgva
Trib1
Trim41
Trim45
Trim46
Trim7
Trim8
Trim9
Trio
Trip13
Trip4
Trip6
Trit1
Trmt12
Trmt2a
Trmt44
Trmt61a
Trnau1ap
Tro
Trpm3
Trpm6
Tsacc
Tsbp1-as1
Tsc22d1
Tsen2
Tsen54
Tsfm
Tshr
Tsn
Tsnare1
Tspan10
Tspan17
Tspan32
Tspan4
Tspan7
Tspear-as2
Tspo2
Tspyl2
Tssc2
Tssc4
Tssk1a
Ttc25
Ttc26
Ttc28-as1
Ttc31
Ttc7a
Ttc7b
Ttc9c
Tti1
Ttll12
Ttll13p
Ttll3
Ttll4
Ttll5
Ttll6
Ttn-as1
Tuba1c
Tubbp11
Tubg1
Tuft1
Tulp3
Tulp4
Tut1
Tvp23b
Twnk
Twsg1
Txlna
Txnl1
Txnrd2
Tymp
Tyms
Tyw1
U2af2
U91319.1
Uba1
Uba52
Uba6-as1
Ubald2
Ubap2l
Ubbp4
Ubc
Ube2b
Ube2d3-as1
Ube2f
Ube2f-scly
Ube2i
Ube2j2
Ube2k
Ube2q1-as1
Ube2v1
Ube2z
Ube3a
Ube4b
Ubfd1
Ubl5
Ubl7-as1
Ubn1
Ubr5-as1
Ugt3a1
Unc13a
Unc13b
Unc45a
Unc50
Unc5b
Unc5d
Unc79
Unk
Unkl
Upp1
Uqcc1
Uqcrc1
Uqcrhp3
Usf2
Uso1
Usp1
Usp10
Usp15
Usp21
Usp24
Usp30
Usp34
Usp36
Usp39
Usp42
Usp53
Usp8
Usp9x
Uspl1
Ust
Utp11
Utp15
Utp23
Uvssa
Uxt
Vac14
Vamp3
Vamp5
Vamp8
Vangl1
Vapa
Vapb
Vars2
Vash1
Vat1
Vav3
Vcl
Vdac2
Vdac3
Vegfa
Vegfb
Vill
Vim
Vim-as1
Vma21
Vmp1
Vps11
Vps13a
Vps13d
Vps16
Vps26a
Vps35l
Vps37a
Vps41
Vps51
Vps8
Vrk2
Vrk3
Vsx1
Vta1
Vwa3b
Vwc2l
Vwf
Wac
Wars2-as1
Washc2a
Washc2c
Washc4
Washc5
Wbp1l
Wbp2
Wdfy2
Wdfy3
Wdfy4
Wdr19
Wdr20
Wdr25
Wdr35
Wdr36
Wdr37
Wdr4
Wdr43
Wdr45b
Wdr5
Wdr54
Wdr62
Wdr83
Wdtc1
Wdyhv1
Wee1
Wipi2
Wnk1
Wrnip1
Wtap
Wwc1
Wwp1
Wwp2
Xiapp3
Xkr4
Xkr9
Xpnpep1
Xpnpep3
Xpo1
Xpo7
Xpot
Xpr1
Xrcc5
Xrcc6
Xrra1
Xylb
Xylt2
Yap1
Ybx1
Yif1a
Yju2
Ykt6
Ypel2
Ypel5
Ypel5p1
Ythdc1
Ythdf2
Ythdf3
Ywhab
Z69720.2
Z82196.1
Z83836.1
Z93015.1
Z93241.1
Z93930.2
Z94721.2
Z95114.4
Z95115.1
Z97205.1
Z98257.1
Z98949.1
Z99289.3
Zbtb10
Zbtb18
Zbtb22
Zbtb37
Zbtb38
Zbtb40
Zbtb49
Zc2hc1a
Zc3h10
Zc3h12a
Zc3h14
Zc3h15
Zc3h18
Zcchc2
Zcchc4
Zdhhc16
Zdhhc17
Zdhhc2
Zdhhc23
Zdhhc4
Zeb1
Zeb1-as1
Zeb2-as1
Zfand2b
Zfand3
Zfas1
Zfat
Zfp1
Zfp14
Zfp28
Zfp36
Zfp36l1
Zfp41
Zfp64
Zfp69b
Zfp91-cntf
Zfpl1
Zfpm1
Zfyve9p2
Zmat2
Zmpste24
Zmynd8
Znf12
Znf124
Znf131
Znf133
Znf140
Znf143
Znf146
Znf174
Znf175
Znf185
Znf19
Znf2
Znf207
Znf225
Znf227
Znf250
Znf252p-as1
Znf25-dt
Znf263
Znf271p
Znf276
Znf286a
Znf292
Znf302
Znf316
Znf32
Znf32-as2
Znf330
Znf331
Znf33a
Znf408
Znf410
Znf420
Znf436-as1
Znf441
Znf444
Znf451
Znf462
Znf471
Znf473
Znf48
Znf524
Znf526
Znf527
Znf548
Znf554
Znf567
Znf57
Znf576
Znf581
Znf583
Znf589
Znf620
Znf628
Znf649
Znf649-as1
Znf653
Znf654
Znf655
Znf664
Znf684
Znf687
Znf691
Znf7
Znf704
Znf740
Znf76
Znf771
Znf778
Znf79
Znf791
Znf793
Znf808
Znf815p
Znf84
Znf846
Znhit3
Znrd1
Znrf2
Znrf3
Zranb2-as2
Zscan2
Zscan20
Zswim9
Zwilch
Zxdb
Zyx
Zyxp1
