# Supplementary material for: A Bayesian inference transcription factor activity model for the analysis of single-cell transcriptomes
Source: Genome Res. 2021 Jul;31(7):1296–311. doi: 10.1101/gr.265595.120 (PMC8256867; doi:10.1101/gr.265595.120)
Supplement: Supplemental Material [file supp_gr.265595.120_Supplemental_Code.zip › BITFAM/inst/extdata/human/ASCL1]

A1bg-as1
A2m
A2m-as1
A4galt
Aaas
Aacs
Aadacl2
Aadacl2-as1
Aadacl4
Aadacp1
Aadat
Aagab
Aak1
Aamdc
Aasdhppt
Aatf
Aatk
Abalon
Abat
Abca1
Abca17p
Abca2
Abca3
Abca5
Abca6
Abca7
Abca8
Abca9
Abcb1
Abcb11
Abcb4
Abcb7
Abcb8
Abcb9
Abcc1
Abcc10
Abcc11
Abcc12
Abcc2
Abcc3
Abcc4
Abcc5
Abcc5-as1
Abcc6
Abcc8
Abcc9
Abce1
Abcf1
Abcf2
Abcf3
Abcg1
Abcg4
Abcg8
Abhd1
Abhd10
Abhd12
Abhd14a-acy1
Abhd17a
Abhd17c
Abhd18
Abhd2
Abhd3
Abi2
Abi3bp
Abl2
Ablim1
Ablim2
Abo
Abr
Abtb1
Ac000068.1
Ac000077.1
Ac000095.2
Ac000111.1
Ac000120.2
Ac000123.1
Ac000123.2
Ac000123.3
Ac000362.1
Ac000403.1
Ac001226.1
Ac002044.1
Ac002044.2
Ac002056.2
Ac002070.1
Ac002074.1
Ac002076.1
Ac002094.1
Ac002094.4
Ac002094.5
Ac002101.1
Ac002116.2
Ac002128.2
Ac002306.1
Ac002310.1
Ac002310.4
Ac002350.1
Ac002381.1
Ac002400.1
Ac002401.4
Ac002429.2
Ac002451.1
Ac002454.1
Ac002464.1
Ac002470.2
Ac002472.2
Ac002472.3
Ac002511.2
Ac002553.1
Ac002553.2
Ac002558.1
Ac002558.3
Ac003001.2
Ac003002.1
Ac003005.2
Ac003043.1
Ac003101.2
Ac003102.1
Ac003665.1
Ac003956.1
Ac003965.2
Ac003973.1
Ac003973.2
Ac003982.1
Ac003984.1
Ac003989.1
Ac003989.2
Ac003991.1
Ac004009.1
Ac004009.3
Ac004012.1
Ac004080.1
Ac004080.2
Ac004080.6
Ac004160.1
Ac004224.2
Ac004232.2
Ac004232.3
Ac004241.2
Ac004253.2
Ac004263.1
Ac004381.3
Ac004448.2
Ac004461.2
Ac004486.1
Ac004494.1
Ac004540.1
Ac004543.1
Ac004551.1
Ac004584.1
Ac004593.2
Ac004597.1
Ac004623.1
Ac004687.1
Ac004706.1
Ac004771.3
Ac004771.4
Ac004792.1
Ac004797.1
Ac004801.3
Ac004801.5
Ac004803.1
Ac004805.3
Ac004816.1
Ac004817.3
Ac004830.1
Ac004832.1
Ac004832.2
Ac004834.1
Ac004837.1
Ac004837.3
Ac004839.1
Ac004847.1
Ac004852.3
Ac004854.1
Ac004854.2
Ac004862.1
Ac004866.1
Ac004870.3
Ac004872.1
Ac004875.1
Ac004877.1
Ac004882.1
Ac004882.2
Ac004890.2
Ac004893.1
Ac004895.1
Ac004898.1
Ac004918.3
Ac004920.1
Ac004943.3
Ac004946.1
Ac004947.1
Ac004965.1
Ac004972.1
Ac004994.1
Ac005008.2
Ac005013.1
Ac005037.1
Ac005041.3
Ac005042.2
Ac005042.3
Ac005046.1
Ac005050.1
Ac005052.1
Ac005070.3
Ac005076.1
Ac005077.2
Ac005077.4
Ac005082.1
Ac005083.1
Ac005086.2
Ac005086.3
Ac005086.4
Ac005100.1
Ac005144.1
Ac005154.3
Ac005162.2
Ac005162.3
Ac005176.1
Ac005178.1
Ac005180.1
Ac005220.1
Ac005258.1
Ac005280.1
Ac005280.2
Ac005281.1
Ac005288.1
Ac005293.1
Ac005300.1
Ac005303.1
Ac005323.2
Ac005324.4
Ac005324.5
Ac005324.6
Ac005326.1
Ac005336.3
Ac005342.1
Ac005355.1
Ac005357.2
Ac005363.2
Ac005381.1
Ac005392.3
Ac005394.1
Ac005412.1
Ac005479.1
Ac005479.2
Ac005487.1
Ac005495.1
Ac005515.1
Ac005520.1
Ac005520.2
Ac005520.3
Ac005523.1
Ac005523.2
Ac005524.1
Ac005532.2
Ac005538.1
Ac005544.1
Ac005550.1
Ac005552.1
Ac005559.1
Ac005562.1
Ac005614.2
Ac005616.1
Ac005622.1
Ac005625.1
Ac005632.4
Ac005691.1
Ac005692.1
Ac005703.2
Ac005703.3
Ac005703.4
Ac005703.5
Ac005703.6
Ac005722.1
Ac005730.1
Ac005746.1
Ac005746.3
Ac005757.1
Ac005774.1
Ac005775.1
Ac005776.1
Ac005779.2
Ac005785.1
Ac005786.2
Ac005829.1
Ac005832.4
Ac005833.1
Ac005837.1
Ac005837.3
Ac005839.1
Ac005858.2
Ac005865.2
Ac005899.6
Ac005906.1
Ac005906.2
Ac005911.1
Ac005912.2
Ac005920.1
Ac005920.3
Ac005921.2
Ac005921.3
Ac005943.1
Ac005972.3
Ac006001.2
Ac006012.1
Ac006017.1
Ac006022.1
Ac006026.3
Ac006033.1
Ac006037.2
Ac006059.1
Ac006059.2
Ac006064.1
Ac006065.4
Ac006065.6
Ac006115.1
Ac006116.2
Ac006148.2
Ac006150.1
Ac006195.1
Ac006207.1
Ac006213.1
Ac006213.3
Ac006213.4
Ac006238.2
Ac006254.1
Ac006254.3
Ac006262.1
Ac006262.4
Ac006277.1
Ac006299.1
Ac006305.1
Ac006333.1
Ac006333.2
Ac006363.1
Ac006387.1
Ac006390.1
Ac006427.1
Ac006441.2
Ac006441.5
Ac006449.7
Ac006450.3
Ac006452.1
Ac006455.8
Ac006460.1
Ac006460.2
Ac006461.1
Ac006483.1
Ac006483.2
Ac006486.1
Ac006486.2
Ac006499.4
Ac006504.3
Ac006518.1
Ac006529.1
Ac006547.1
Ac006600.2
Ac006942.1
Ac006947.1
Ac006960.1
Ac006970.1
Ac006971.1
Ac006978.1
Ac006994.2
Ac007009.1
Ac007014.1
Ac007029.1
Ac007032.1
Ac007036.1
Ac007036.2
Ac007036.3
Ac007038.1
Ac007040.2
Ac007066.1
Ac007066.2
Ac007100.1
Ac007114.1
Ac007126.1
Ac007128.1
Ac007161.1
Ac007161.3
Ac007179.2
Ac007179.3
Ac007192.1
Ac007216.4
Ac007224.1
Ac007225.1
Ac007240.1
Ac007244.1
Ac007250.1
Ac007256.1
Ac007272.1
Ac007278.1
Ac007278.2
Ac007285.1
Ac007285.2
Ac007318.1
Ac007336.1
Ac007336.3
Ac007342.2
Ac007342.4
Ac007342.8
Ac007346.1
Ac007346.2
Ac007362.1
Ac007368.1
Ac007375.1
Ac007375.2
Ac007384.1
Ac007389.1
Ac007389.4
Ac007391.1
Ac007395.1
Ac007405.2
Ac007406.4
Ac007424.1
Ac007448.3
Ac007448.4
Ac007450.3
Ac007450.4
Ac007463.1
Ac007490.1
Ac007493.1
Ac007529.1
Ac007537.1
Ac007546.2
Ac007547.2
Ac007557.3
Ac007557.4
Ac007563.2
Ac007569.1
Ac007608.4
Ac007610.1
Ac007610.3
Ac007610.4
Ac007614.1
Ac007656.1
Ac007656.2
Ac007663.1
Ac007663.3
Ac007673.1
Ac007683.2
Ac007686.1
Ac007686.4
Ac007718.1
Ac007728.3
Ac007731.1
Ac007749.1
Ac007773.1
Ac007785.1
Ac007785.3
Ac007786.1
Ac007787.1
Ac007787.2
Ac007848.1
Ac007861.2
Ac007881.2
Ac007881.3
Ac007906.2
Ac007919.1
Ac007923.4
Ac007950.1
Ac007967.3
Ac007992.1
Ac007992.2
Ac007993.3
Ac007998.3
Ac008011.1
Ac008011.2
Ac008013.1
Ac008013.3
Ac008014.1
Ac008033.2
Ac008040.1
Ac008040.2
Ac008040.3
Ac008050.1
Ac008056.2
Ac008060.2
Ac008063.2
Ac008073.1
Ac008073.2
Ac008073.3
Ac008079.1
Ac008080.2
Ac008083.3
Ac008105.2
Ac008121.1
Ac008121.3
Ac008124.1
Ac008126.1
Ac008127.1
Ac008147.4
Ac008163.1
Ac008267.5
Ac008269.2
Ac008277.1
Ac008378.1
Ac008379.1
Ac008385.1
Ac008393.1
Ac008395.1
Ac008403.4
Ac008406.1
Ac008438.1
Ac008438.2
Ac008440.1
Ac008443.2
Ac008443.6
Ac008464.1
Ac008481.1
Ac008481.2
Ac008481.3
Ac008498.2
Ac008514.1
Ac008537.4
Ac008543.2
Ac008549.1
Ac008550.1
Ac008554.1
Ac008555.1
Ac008555.2
Ac008555.5
Ac008555.6
Ac008555.7
Ac008556.1
Ac008610.1
Ac008622.2
Ac008649.1
Ac008663.3
Ac008670.1
Ac008691.1
Ac008694.1
Ac008694.2
Ac008696.2
Ac008735.1
Ac008736.2
Ac008738.1
Ac008738.2
Ac008750.6
Ac008750.7
Ac008763.1
Ac008763.3
Ac008770.2
Ac008771.1
Ac008781.1
Ac008794.1
Ac008794.2
Ac008808.2
Ac008825.2
Ac008833.1
Ac008878.1
Ac008885.2
Ac008892.1
Ac008894.2
Ac008895.1
Ac008897.2
Ac008897.3
Ac008914.1
Ac008953.1
Ac008957.1
Ac008957.3
Ac008972.2
Ac009019.1
Ac009039.1
Ac009041.2
Ac009060.1
Ac009061.2
Ac009063.2
Ac009065.1
Ac009065.2
Ac009065.4
Ac009078.3
Ac009084.3
Ac009088.3
Ac009090.1
Ac009090.2
Ac009090.3
Ac009093.2
Ac009093.8
Ac009094.1
Ac009097.1
Ac009097.4
Ac009107.2
Ac009108.5
Ac009118.2
Ac009119.1
Ac009120.6
Ac009121.1
Ac009123.1
Ac009133.1
Ac009133.2
Ac009158.1
Ac009163.1
Ac009163.6
Ac009226.1
Ac009227.2
Ac009244.1
Ac009248.2
Ac009264.1
Ac009271.1
Ac009283.1
Ac009292.2
Ac009299.3
Ac009303.4
Ac009309.1
Ac009312.1
Ac009314.1
Ac009318.4
Ac009319.1
Ac009336.1
Ac009336.3
Ac009365.1
Ac009365.2
Ac009365.3
Ac009403.1
Ac009403.2
Ac009404.1
Ac009495.1
Ac009495.3
Ac009500.1
Ac009502.1
Ac009509.2
Ac009511.2
Ac009517.1
Ac009518.2
Ac009518.3
Ac009522.1
Ac009558.2
Ac009560.1
Ac009570.1
Ac009643.1
Ac009652.1
Ac009654.1
Ac009720.1
Ac009779.2
Ac009779.5
Ac009800.1
Ac009803.2
Ac009804.2
Ac009806.1
Ac009869.1
Ac009879.1
Ac009879.3
Ac009899.1
Ac009901.2
Ac009902.3
Ac009948.2
Ac009950.1
Ac009951.1
Ac010099.1
Ac010099.2
Ac010099.3
Ac010132.3
Ac010139.1
Ac010145.1
Ac010168.1
Ac010173.1
Ac010198.1
Ac010198.2
Ac010200.2
Ac010205.1
Ac010226.1
Ac010240.3
Ac010247.1
Ac010247.2
Ac010255.3
Ac010261.2
Ac010266.1
Ac010266.2
Ac010271.1
Ac010271.2
Ac010280.3
Ac010319.3
Ac010320.3
Ac010323.1
Ac010323.2
Ac010325.1
Ac010327.4
Ac010330.1
Ac010333.2
Ac010335.2
Ac010335.3
Ac010336.2
Ac010336.3
Ac010336.6
Ac010338.1
Ac010343.1
Ac010343.3
Ac010359.1
Ac010401.2
Ac010420.1
Ac010422.2
Ac010422.5
Ac010422.7
Ac010422.8
Ac010424.1
Ac010425.1
Ac010442.1
Ac010442.3
Ac010457.1
Ac010460.1
Ac010468.3
Ac010487.2
Ac010487.3
Ac010491.1
Ac010501.1
Ac010504.1
Ac010511.1
Ac010522.1
Ac010531.3
Ac010531.7
Ac010547.1
Ac010547.5
Ac010547.6
Ac010551.2
Ac010595.1
Ac010605.1
Ac010618.3
Ac010618.4
Ac010619.2
Ac010624.4
Ac010627.1
Ac010632.2
Ac010634.1
Ac010638.1
Ac010646.1
Ac010655.2
Ac010655.4
Ac010680.2
Ac010680.3
Ac010683.1
Ac010731.1
Ac010735.2
Ac010745.1
Ac010745.2
Ac010745.4
Ac010761.1
Ac010761.2
Ac010761.4
Ac010761.5
Ac010761.7
Ac010768.1
Ac010776.1
Ac010834.2
Ac010883.1
Ac010894.2
Ac010894.3
Ac010894.4
Ac010894.5
Ac010928.3
Ac010973.1
Ac010974.1
Ac010978.1
Ac010980.1
Ac010997.2
Ac010997.6
Ac010999.2
Ac011008.2
Ac011037.1
Ac011092.1
Ac011095.1
Ac011124.1
Ac011124.2
Ac011131.1
Ac011139.1
Ac011193.2
Ac011195.2
Ac011228.1
Ac011247.2
Ac011257.1
Ac011266.1
Ac011290.1
Ac011290.2
Ac011306.1
Ac011363.1
Ac011374.2
Ac011379.2
Ac011389.2
Ac011442.1
Ac011444.1
Ac011444.2
Ac011446.2
Ac011447.5
Ac011448.1
Ac011452.1
Ac011453.2
Ac011460.1
Ac011462.1
Ac011462.5
Ac011466.1
Ac011466.4
Ac011468.3
Ac011468.4
Ac011468.5
Ac011471.4
Ac011472.2
Ac011474.1
Ac011475.1
Ac011477.1
Ac011479.1
Ac011481.1
Ac011481.3
Ac011483.1
Ac011483.2
Ac011487.1
Ac011487.4
Ac011491.1
Ac011495.3
Ac011497.1
Ac011498.1
Ac011498.3
Ac011498.7
Ac011500.1
Ac011504.1
Ac011509.1
Ac011523.1
Ac011529.1
Ac011530.1
Ac011586.1
Ac011603.2
Ac011611.4
Ac011611.5
Ac011676.2
Ac011676.3
Ac011700.1
Ac011742.2
Ac011753.4
Ac011767.1
Ac011773.3
Ac011816.2
Ac011824.2
Ac011825.3
Ac011897.1
Ac011899.1
Ac011900.1
Ac011933.1
Ac011933.3
Ac011994.1
Ac011995.1
Ac012065.2
Ac012157.1
Ac012158.1
Ac012181.1
Ac012181.2
Ac012184.2
Ac012186.1
Ac012186.3
Ac012213.1
Ac012213.5
Ac012301.1
Ac012307.1
Ac012309.1
Ac012309.2
Ac012313.1
Ac012313.2
Ac012313.3
Ac012313.4
Ac012313.6
Ac012314.22
Ac012339.1
Ac012358.3
Ac012362.1
Ac012368.1
Ac012368.3
Ac012370.2
Ac012378.1
Ac012442.2
Ac012456.1
Ac012464.1
Ac012464.2
Ac012464.3
Ac012485.2
Ac012485.3
Ac012488.2
Ac012493.2
Ac012498.1
Ac012499.1
Ac012501.1
Ac012501.2
Ac012507.1
Ac012507.2
Ac012512.1
Ac012513.2
Ac012531.4
Ac012557.2
Ac012564.1
Ac012593.1
Ac012615.2
Ac012640.1
Ac012640.3
Ac012640.4
Ac012640.5
Ac012645.1
Ac012651.1
Ac012673.1
Ac012676.5
Ac013244.2
Ac013270.1
Ac013356.4
Ac013391.1
Ac013400.1
Ac013403.1
Ac013417.1
Ac013468.1
Ac013470.2
Ac013470.4
Ac013472.1
Ac013476.2
Ac013489.3
Ac013549.3
Ac013553.3
Ac013562.2
Ac013643.2
Ac013644.1
Ac013701.1
Ac013717.1
Ac013726.1
Ac013727.1
Ac013727.2
Ac013733.1
Ac015688.3
Ac015688.5
Ac015688.6
Ac015689.1
Ac015712.2
Ac015722.2
Ac015726.3
Ac015802.2
Ac015813.1
Ac015813.2
Ac015813.4
Ac015813.5
Ac015813.7
Ac015819.1
Ac015819.2
Ac015819.4
Ac015845.1
Ac015853.1
Ac015908.2
Ac015908.6
Ac015909.3
Ac015909.5
Ac015910.1
Ac015911.2
Ac015917.2
Ac015921.1
Ac015936.2
Ac015967.1
Ac015967.2
Ac015977.1
Ac015982.1
Ac015983.2
Ac016026.1
Ac016027.1
Ac016168.2
Ac016229.2
Ac016245.1
Ac016405.2
Ac016405.3
Ac016550.1
Ac016575.1
Ac016576.1
Ac016582.3
Ac016586.1
Ac016612.1
Ac016629.1
Ac016700.3
Ac016708.1
Ac016712.1
Ac016723.1
Ac016724.1
Ac016738.2
Ac016739.1
Ac016746.1
Ac016751.1
Ac016769.1
Ac016769.2
Ac016772.1
Ac016813.1
Ac016831.1
Ac016831.5
Ac016831.6
Ac016831.7
Ac016866.1
Ac016866.3
Ac016877.1
Ac016933.1
Ac016968.1
Ac016999.1
Ac016999.2
Ac017002.4
Ac017071.1
Ac017078.1
Ac017083.4
Ac017104.2
Ac017104.3
Ac017104.4
Ac018362.1
Ac018362.3
Ac018410.1
Ac018410.2
Ac018413.1
Ac018442.1
Ac018445.1
Ac018475.1
Ac018511.1
Ac018511.5
Ac018521.1
Ac018521.2
Ac018521.3
Ac018521.4
Ac018521.5
Ac018529.3
Ac018552.3
Ac018616.1
Ac018618.1
Ac018634.1
Ac018647.1
Ac018647.2
Ac018653.3
Ac018653.4
Ac018659.2
Ac018685.1
Ac018688.1
Ac018695.6
Ac018716.1
Ac018716.2
Ac018752.1
Ac018755.3
Ac018761.3
Ac018766.1
Ac018809.1
Ac018845.3
Ac018861.2
Ac018953.1
Ac019055.1
Ac019068.1
Ac019080.2
Ac019103.1
Ac019117.1
Ac019117.2
Ac019117.3
Ac019129.2
Ac019130.1
Ac019171.1
Ac019183.1
Ac019197.1
Ac019257.2
Ac019257.8
Ac020549.1
Ac020549.2
Ac020558.1
Ac020558.2
Ac020604.1
Ac020611.1
Ac020634.1
Ac020637.1
Ac020658.3
Ac020658.6
Ac020659.1
Ac020661.1
Ac020661.2
Ac020661.3
Ac020663.2
Ac020703.1
Ac020763.1
Ac020763.2
Ac020763.5
Ac020765.3
Ac020891.3
Ac020891.4
Ac020898.1
Ac020900.1
Ac020904.2
Ac020905.1
Ac020907.1
Ac020907.3
Ac020908.2
Ac020909.2
Ac020910.5
Ac020913.2
Ac020915.5
Ac020916.2
Ac020922.4
Ac020928.2
Ac020928.3
Ac020978.9
Ac020980.1
Ac021006.3
Ac021016.3
Ac021087.3
Ac021092.1
Ac021097.2
Ac021106.2
Ac021146.5
Ac021188.1
Ac021220.1
Ac021231.1
Ac021321.1
Ac021393.1
Ac021491.1
Ac021491.2
Ac021491.3
Ac021504.1
Ac021534.1
Ac021546.1
Ac021594.2
Ac021660.1
Ac021660.2
Ac021683.1
Ac021683.2
Ac021723.1
Ac021739.2
Ac021744.1
Ac021766.1
Ac021818.1
Ac021915.1
Ac021915.2
Ac021945.1
Ac022007.1
Ac022034.1
Ac022034.3
Ac022035.1
Ac022075.1
Ac022079.2
Ac022080.3
Ac022081.1
Ac022098.3
Ac022098.4
Ac022137.1
Ac022137.3
Ac022140.2
Ac022150.2
Ac022150.4
Ac022154.1
Ac022164.1
Ac022167.2
Ac022167.3
Ac022167.4
Ac022167.5
Ac022173.1
Ac022182.1
Ac022182.2
Ac022182.3
Ac022201.2
Ac022206.1
Ac022211.1
Ac022239.1
Ac022254.1
Ac022294.1
Ac022296.1
Ac022364.2
Ac022367.1
Ac022384.1
Ac022395.1
Ac022413.1
Ac022415.1
Ac022424.1
Ac022424.2
Ac022447.2
Ac022447.5
Ac022447.6
Ac022509.1
Ac022509.2
Ac022509.3
Ac022509.4
Ac022511.1
Ac022558.3
Ac022613.2
Ac022616.3
Ac022655.2
Ac022679.1
Ac022679.2
Ac022695.3
Ac022710.1
Ac022726.1
Ac022726.2
Ac022762.2
Ac022784.1
Ac022784.6
Ac022816.1
Ac022868.1
Ac022874.1
Ac022903.2
Ac022915.2
Ac022915.3
Ac022916.3
Ac022973.1
Ac022973.2
Ac023043.2
Ac023043.3
Ac023043.4
Ac023051.1
Ac023078.3
Ac023095.1
Ac023157.2
Ac023157.3
Ac023158.1
Ac023161.1
Ac023161.2
Ac023194.3
Ac023302.1
Ac023310.4
Ac023421.1
Ac023421.2
Ac023449.1
Ac023509.1
Ac023509.3
Ac023509.5
Ac023575.1
Ac023595.1
Ac023632.2
Ac023632.3
Ac023632.5
Ac023794.2
Ac023824.6
Ac023825.2
Ac023866.2
Ac023886.1
Ac023906.1
Ac023906.3
Ac023906.5
Ac024132.2
Ac024224.1
Ac024255.1
Ac024257.3
Ac024267.4
Ac024267.6
Ac024288.1
Ac024341.1
Ac024361.2
Ac024451.2
Ac024451.3
Ac024475.4
Ac024559.1
Ac024568.1
Ac024580.2
Ac024614.2
Ac024619.1
Ac024619.2
Ac024619.3
Ac024619.4
Ac024681.1
Ac024681.2
Ac024884.1
Ac024940.1
Ac024940.2
Ac025031.1
Ac025034.1
Ac025040.2
Ac025048.4
Ac025154.2
Ac025159.1
Ac025164.1
Ac025165.2
Ac025165.3
Ac025165.5
Ac025171.1
Ac025171.3
Ac025171.5
Ac025181.2
Ac025198.1
Ac025211.1
Ac025252.1
Ac025257.1
Ac025259.1
Ac025259.3
Ac025263.1
Ac025263.3
Ac025271.1
Ac025271.3
Ac025279.1
Ac025283.2
Ac025366.1
Ac025423.3
Ac025437.4
Ac025437.6
Ac025459.1
Ac025465.2
Ac025465.3
Ac025524.1
Ac025524.2
Ac025538.1
Ac025569.1
Ac025578.1
Ac025580.3
Ac025588.2
Ac025588.3
Ac025588.4
Ac025627.1
Ac025682.1
Ac025741.1
Ac025773.1
Ac025809.1
Ac025887.2
Ac026100.1
Ac026108.1
Ac026124.2
Ac026191.1
Ac026202.2
Ac026202.3
Ac026250.1
Ac026254.2
Ac026310.2
Ac026316.2
Ac026316.4
Ac026336.3
Ac026336.4
Ac026353.1
Ac026358.1
Ac026362.1
Ac026369.2
Ac026369.3
Ac026391.1
Ac026401.1
Ac026402.1
Ac026412.1
Ac026461.3
Ac026462.2
Ac026462.3
Ac026470.1
Ac026471.2
Ac026474.1
Ac026585.1
Ac026616.1
Ac026688.2
Ac026691.1
Ac026726.1
Ac026740.1
Ac026746.1
Ac026765.1
Ac026771.1
Ac026780.1
Ac026785.1
Ac026790.1
Ac026798.1
Ac026801.1
Ac026888.1
Ac026894.1
Ac026904.1
Ac026904.2
Ac026951.2
Ac026954.1
Ac026979.2
Ac026992.2
Ac027018.1
Ac027097.1
Ac027097.2
Ac027124.1
Ac027124.2
Ac027228.1
Ac027228.2
Ac027237.3
Ac027279.2
Ac027279.3
Ac027281.1
Ac027287.2
Ac027290.2
Ac027309.3
Ac027313.1
Ac027541.1
Ac027575.2
Ac027601.3
Ac027601.4
Ac027607.1
Ac027613.1
Ac027682.2
Ac027682.3
Ac027682.4
Ac027688.1
Ac027688.2
Ac027701.1
Ac027702.1
Ac027779.1
Ac027796.1
Ac027801.3
Ac034102.4
Ac034102.5
Ac034102.6
Ac034102.7
Ac034102.8
Ac034198.1
Ac034198.2
Ac034199.1
Ac034205.1
Ac034205.2
Ac034226.1
Ac034229.2
Ac034229.3
Ac034229.6
Ac034231.1
Ac034238.1
Ac034238.2
Ac034238.3
Ac034243.1
Ac035140.1
Ac036101.1
Ac036108.3
Ac036176.1
Ac036214.2
Ac036214.3
Ac036214.4
Ac036222.1
Ac037441.1
Ac037450.1
Ac037459.1
Ac040160.1
Ac040162.1
Ac040162.3
Ac040169.3
Ac040169.4
Ac040174.1
Ac040963.1
Ac040970.1
Ac040978.1
Ac044839.1
Ac044839.4
Ac044840.1
Ac044849.1
Ac044860.1
Ac044860.2
Ac044873.1
Ac046158.4
Ac046168.1
Ac046176.1
Ac048341.1
Ac048341.2
Ac048351.1
Ac048380.1
Ac048380.3
Ac048387.1
Ac051619.4
Ac051619.8
Ac053481.1
Ac053503.6
Ac053503.7
Ac055716.3
Ac055720.2
Ac055733.2
Ac055733.3
Ac055854.1
Ac055872.1
Ac058791.1
Ac058822.1
Ac060764.1
Ac060771.1
Ac060788.1
Ac060834.1
Ac061975.1
Ac061975.2
Ac061975.3
Ac061975.4
Ac061992.1
Ac061999.1
Ac062004.1
Ac062028.1
Ac062031.1
Ac063924.1
Ac063943.1
Ac063944.2
Ac063947.2
Ac063952.1
Ac063952.3
Ac063960.2
Ac063977.1
Ac063977.5
Ac064801.1
Ac064805.1
Ac064807.2
Ac064836.3
Ac064850.1
Ac064853.1
Ac064874.1
Ac064875.1
Ac067751.1
Ac067773.1
Ac067852.1
Ac067863.1
Ac067930.1
Ac067930.4
Ac067930.5
Ac067940.1
Ac067945.3
Ac068014.1
Ac068042.1
Ac068050.1
Ac068075.1
Ac068134.2
Ac068138.1
Ac068205.4
Ac068234.1
Ac068234.2
Ac068254.2
Ac068298.1
Ac068299.1
Ac068338.1
Ac068338.2
Ac068389.1
Ac068473.3
Ac068489.1
Ac068512.1
Ac068531.1
Ac068533.3
Ac068538.1
Ac068580.4
Ac068587.7
Ac068594.1
Ac068620.1
Ac068631.1
Ac068633.1
Ac068669.1
Ac068672.1
Ac068722.2
Ac068733.3
Ac068789.1
Ac068792.1
Ac068870.1
Ac068880.5
Ac068888.1
Ac068946.1
Ac068987.2
Ac068987.3
Ac068993.1
Ac069114.2
Ac069120.1
Ac069148.1
Ac069213.1
Ac069213.2
Ac069224.1
Ac069234.5
Ac069240.1
Ac069262.1
Ac069277.2
Ac069281.1
Ac069285.2
Ac069366.2
Ac069439.2
Ac069444.2
Ac069503.1
Ac069503.2
Ac072061.1
Ac072062.1
Ac073046.1
Ac073062.1
Ac073072.1
Ac073082.1
Ac073107.1
Ac073111.1
Ac073111.3
Ac073111.4
Ac073111.5
Ac073114.1
Ac073130.1
Ac073195.1
Ac073236.1
Ac073254.1
Ac073263.3
Ac073283.2
Ac073288.2
Ac073310.1
Ac073320.1
Ac073324.1
Ac073332.1
Ac073336.1
Ac073342.3
Ac073346.1
Ac073358.1
Ac073359.1
Ac073359.2
Ac073365.1
Ac073389.1
Ac073410.2
Ac073413.2
Ac073429.1
Ac073465.1
Ac073476.1
Ac073488.10
Ac073488.8
Ac073488.9
Ac073508.3
Ac073525.1
Ac073529.1
Ac073530.1
Ac073539.1
Ac073551.1
Ac073569.1
Ac073569.2
Ac073573.1
Ac073585.1
Ac073592.1
Ac073592.3
Ac073592.4
Ac073610.2
Ac073611.1
Ac073612.1
Ac073621.1
Ac073641.1
Ac073648.3
Ac073842.1
Ac073848.1
Ac073862.1
Ac073862.4
Ac073863.1
Ac073896.1
Ac073896.2
Ac073896.3
Ac073900.1
Ac073901.1
Ac073913.2
Ac073957.1
Ac074019.1
Ac074029.2
Ac074032.1
Ac074050.4
Ac074085.1
Ac074099.1
Ac074117.1
Ac074121.1
Ac074141.1
Ac074143.1
Ac074212.1
Ac074276.2
Ac074286.1
Ac074290.1
Ac074338.1
Ac074366.1
Ac074389.1
Ac074389.2
Ac076966.1
Ac078778.1
Ac078785.3
Ac078802.1
Ac078817.1
Ac078819.1
Ac078820.1
Ac078841.1
Ac078845.1
Ac078846.1
Ac078850.2
Ac078860.1
Ac078864.1
Ac078865.1
Ac078880.1
Ac078881.2
Ac078882.1
Ac078883.1
Ac078883.2
Ac078923.1
Ac078925.1
Ac078962.3
Ac079031.1
Ac079061.1
Ac079062.1
Ac079089.1
Ac079154.1
Ac079160.1
Ac079305.1
Ac079313.1
Ac079313.2
Ac079316.1
Ac079325.1
Ac079331.1
Ac079336.2
Ac079336.4
Ac079336.5
Ac079336.6
Ac079336.7
Ac079341.1
Ac079341.2
Ac079354.2
Ac079355.2
Ac079380.1
Ac079385.1
Ac079385.3
Ac079411.1
Ac079466.2
Ac079598.1
Ac079598.3
Ac079598.4
Ac079600.3
Ac079602.3
Ac079610.1
Ac079610.2
Ac079612.1
Ac079612.2
Ac079630.1
Ac079768.1
Ac079779.3
Ac079780.1
Ac079793.1
Ac079807.1
Ac079834.1
Ac079866.2
Ac079896.1
Ac079906.1
Ac079942.1
Ac079949.1
Ac080013.4
Ac080037.1
Ac080068.1
Ac080075.1
Ac080078.1
Ac080078.2
Ac080100.1
Ac080112.1
Ac080129.1
Ac083795.2
Ac083798.1
Ac083798.2
Ac083801.2
Ac083805.2
Ac083805.3
Ac083822.1
Ac083841.4
Ac083843.4
Ac083855.2
Ac083867.1
Ac083906.2
Ac083906.3
Ac083949.1
Ac083973.1
Ac084030.1
Ac084032.1
Ac084116.3
Ac084125.1
Ac084125.4
Ac084211.1
Ac084290.1
Ac084364.1
Ac084365.1
Ac084398.1
Ac084759.1
Ac084782.3
Ac084816.1
Ac084851.2
Ac084855.1
Ac084864.1
Ac084871.2
Ac084871.3
Ac084876.2
Ac084879.1
Ac084880.2
Ac087045.1
Ac087045.2
Ac087045.3
Ac087071.1
Ac087241.3
Ac087241.4
Ac087257.2
Ac087260.1
Ac087277.2
Ac087284.1
Ac087286.1
Ac087289.1
Ac087289.5
Ac087289.6
Ac087292.1
Ac087311.2
Ac087321.1
Ac087359.1
Ac087362.1
Ac087393.1
Ac087393.2
Ac087393.3
Ac087439.2
Ac087482.1
Ac087500.1
Ac087516.2
Ac087518.1
Ac087521.2
Ac087521.3
Ac087521.4
Ac087564.1
Ac087612.1
Ac087620.1
Ac087623.3
Ac087632.1
Ac087645.1
Ac087645.2
Ac087645.3
Ac087664.2
Ac087672.2
Ac087721.2
Ac087741.1
Ac087741.3
Ac087749.1
Ac087752.1
Ac087762.2
Ac087878.1
Ac087879.1
Ac087893.2
Ac087897.2
Ac089983.1
Ac089984.3
Ac089998.2
Ac090001.1
Ac090004.1
Ac090099.3
Ac090109.1
Ac090124.1
Ac090125.1
Ac090132.2
Ac090142.2
Ac090151.1
Ac090159.1
Ac090186.1
Ac090197.1
Ac090198.1
Ac090229.1
Ac090241.1
Ac090241.2
Ac090283.1
Ac090312.2
Ac090337.1
Ac090360.1
Ac090371.2
Ac090376.1
Ac090403.1
Ac090498.1
Ac090502.1
Ac090503.1
Ac090503.2
Ac090510.1
Ac090517.1
Ac090518.1
Ac090525.1
Ac090525.2
Ac090527.2
Ac090531.1
Ac090568.1
Ac090578.1
Ac090589.3
Ac090607.1
Ac090607.2
Ac090607.3
Ac090616.3
Ac090621.1
Ac090625.2
Ac090627.1
Ac090643.1
Ac090679.1
Ac090680.1
Ac090692.1
Ac090699.1
Ac090709.1
Ac090735.1
Ac090772.1
Ac090772.2
Ac090772.3
Ac090819.1
Ac090821.1
Ac090825.2
Ac090826.2
Ac090844.2
Ac090897.1
Ac090907.2
Ac090912.2
Ac090921.1
Ac090948.1
Ac090960.1
Ac090970.1
Ac090971.1
Ac090984.1
Ac091047.1
Ac091059.1
Ac091153.4
Ac091163.3
Ac091180.2
Ac091180.3
Ac091196.1
Ac091212.1
Ac091230.1
Ac091393.1
Ac091435.1
Ac091435.2
Ac091534.1
Ac091544.4
Ac091564.7
Ac091576.1
Ac091691.1
Ac091705.1
Ac091729.3
Ac091905.3
Ac091912.1
Ac091917.2
Ac091925.1
Ac091939.1
Ac091948.1
Ac091953.3
Ac091959.3
Ac091965.5
Ac092013.1
Ac092017.4
Ac092042.3
Ac092053.2
Ac092053.3
Ac092058.1
Ac092072.1
Ac092073.1
Ac092115.1
Ac092115.3
Ac092118.1
Ac092119.1
Ac092127.2
Ac092134.1
Ac092135.1
Ac092135.2
Ac092138.2
Ac092142.1
Ac092143.1
Ac092143.2
Ac092155.2
Ac092159.1
Ac092162.1
Ac092171.5
Ac092198.1
Ac092265.1
Ac092287.1
Ac092295.1
Ac092295.2
Ac092296.1
Ac092296.3
Ac092306.1
Ac092324.1
Ac092338.3
Ac092349.1
Ac092368.3
Ac092376.3
Ac092384.2
Ac092384.3
Ac092427.1
Ac092436.4
Ac092447.4
Ac092451.3
Ac092468.1
Ac092470.1
Ac092484.1
Ac092535.1
Ac092535.2
Ac092535.3
Ac092552.1
Ac092570.2
Ac092587.1
Ac092597.1
Ac092601.1
Ac092608.3
Ac092634.5
Ac092634.7
Ac092634.8
Ac092638.1
Ac092647.2
Ac092647.4
Ac092691.2
Ac092718.1
Ac092718.4
Ac092718.7
Ac092720.1
Ac092724.1
Ac092725.1
Ac092745.2
Ac092755.1
Ac092755.2
Ac092794.1
Ac092801.1
Ac092807.3
Ac092809.4
Ac092811.1
Ac092811.2
Ac092821.3
Ac092828.1
Ac092834.1
Ac092835.1
Ac092839.1
Ac092848.1
Ac092851.1
Ac092865.1
Ac092881.1
Ac092910.2
Ac092910.3
Ac092941.2
Ac092944.1
Ac092957.1
Ac092958.3
Ac092969.1
Ac093019.1
Ac093027.1
Ac093083.1
Ac093117.1
Ac093151.1
Ac093151.3
Ac093166.4
Ac093249.2
Ac093249.4
Ac093249.6
Ac093297.1
Ac093303.1
Ac093323.3
Ac093323.4
Ac093330.1
Ac093330.2
Ac093390.1
Ac093422.1
Ac093423.3
Ac093433.1
Ac093462.1
Ac093484.1
Ac093503.2
Ac093503.3
Ac093512.1
Ac093525.1
Ac093535.1
Ac093581.1
Ac093627.2
Ac093627.4
Ac093627.7
Ac093689.1
Ac093725.2
Ac093732.1
Ac093734.1
Ac093752.1
Ac093752.2
Ac093787.1
Ac093799.1
Ac093802.1
Ac093821.1
Ac093826.1
Ac093827.4
Ac093829.1
Ac093831.2
Ac093850.1
Ac093904.3
Ac093909.4
Ac094085.1
Ac095057.2
Ac095057.3
Ac095350.1
Ac096536.2
Ac096559.1
Ac096564.1
Ac096631.1
Ac096633.1
Ac096637.2
Ac096644.2
Ac096644.3
Ac096644.4
Ac096667.1
Ac096677.1
Ac096677.3
Ac096720.1
Ac096725.1
Ac096733.1
Ac096734.2
Ac096736.1
Ac096736.3
Ac096751.1
Ac096772.1
Ac096996.2
Ac097103.1
Ac097103.2
Ac097105.1
Ac097347.1
Ac097359.1
Ac097372.3
Ac097376.2
Ac097467.3
Ac097468.1
Ac097478.1
Ac097484.1
Ac097512.1
Ac097537.1
Ac097634.4
Ac097637.2
Ac097639.1
Ac097641.1
Ac097641.2
Ac097658.1
Ac097662.1
Ac097713.1
Ac097717.1
Ac097721.1
Ac098476.1
Ac098483.2
Ac098484.2
Ac098484.3
Ac098484.4
Ac098587.1
Ac098617.1
Ac098657.1
Ac098798.1
Ac098799.2
Ac098818.3
Ac098828.3
Ac098829.1
Ac098847.1
Ac098850.2
Ac098934.4
Ac099063.2
Ac099063.3
Ac099063.4
Ac099066.1
Ac099066.2
Ac099313.1
Ac099329.2
Ac099342.1
Ac099344.1
Ac099482.2
Ac099489.1
Ac099489.3
Ac099494.2
Ac099509.2
Ac099518.5
Ac099521.1
Ac099522.2
Ac099524.1
Ac099535.1
Ac099541.1
Ac099552.4
Ac099554.1
Ac099567.1
Ac099654.8
Ac099654.9
Ac099782.2
Ac099785.1
Ac099788.1
Ac099792.1
Ac099811.3
Ac100767.2
Ac100778.3
Ac100781.1
Ac100786.1
Ac100786.2
Ac100788.1
Ac100791.2
Ac100791.3
Ac100793.2
Ac100793.4
Ac100801.1
Ac100803.1
Ac100810.2
Ac100812.1
Ac100826.1
Ac100835.1
Ac100839.1
Ac100843.1
Ac100847.1
Ac100860.1
Ac100863.1
Ac100870.1
Ac100872.1
Ac103409.1
Ac103563.5
Ac103564.2
Ac103592.1
Ac103681.1
Ac103702.1
Ac103705.1
Ac103706.1
Ac103718.1
Ac103724.3
Ac103726.1
Ac103726.2
Ac103736.1
Ac103739.3
Ac103746.1
Ac103770.1
Ac103808.2
Ac103808.4
Ac103808.5
Ac103810.3
Ac103831.1
Ac103855.3
Ac103923.1
Ac103952.1
Ac103957.2
Ac103974.1
Ac103988.1
Ac104009.1
Ac104035.1
Ac104073.3
Ac104078.1
Ac104135.1
Ac104170.1
Ac104211.1
Ac104211.4
Ac104212.1
Ac104232.2
Ac104233.1
Ac104248.1
Ac104260.2
Ac104316.1
Ac104332.2
Ac104333.2
Ac104333.3
Ac104333.4
Ac104339.1
Ac104350.1
Ac104389.3
Ac104446.1
Ac104453.1
Ac104458.1
Ac104461.1
Ac104532.1
Ac104532.2
Ac104534.1
Ac104561.1
Ac104564.1
Ac104564.2
Ac104564.3
Ac104564.4
Ac104564.5
Ac104619.4
Ac104640.1
Ac104651.1
Ac104662.2
Ac104663.1
Ac104667.2
Ac104695.1
Ac104695.3
Ac104758.2
Ac104770.1
Ac104777.1
Ac104777.2
Ac104794.1
Ac104794.3
Ac104827.1
Ac104843.1
Ac104961.1
Ac104964.1
Ac104964.5
Ac104971.1
Ac104971.3
Ac104978.1
Ac104982.2
Ac104984.1
Ac104984.2
Ac104984.3
Ac104984.6
Ac104985.2
Ac104996.3
Ac104997.1
Ac105021.1
Ac105031.1
Ac105052.4
Ac105053.1
Ac105105.4
Ac105114.2
Ac105180.1
Ac105219.2
Ac105219.3
Ac105224.1
Ac105227.1
Ac105235.1
Ac105250.1
Ac105254.1
Ac105265.1
Ac105265.2
Ac105271.1
Ac105277.1
Ac105339.1
Ac105339.2
Ac105345.1
Ac105399.1
Ac105402.3
Ac105411.1
Ac105417.1
Ac105446.1
Ac105450.1
Ac105758.1
Ac105935.1
Ac105940.1
Ac105940.2
Ac105942.1
Ac106028.2
Ac106028.3
Ac106038.1
Ac106038.2
Ac106052.1
Ac106754.1
Ac106760.2
Ac106772.1
Ac106774.4
Ac106782.2
Ac106782.5
Ac106786.1
Ac106791.1
Ac106791.2
Ac106795.5
Ac106796.1
Ac106800.1
Ac106800.3
Ac106800.4
Ac106820.4
Ac106865.1
Ac106872.8
Ac106873.1
Ac106874.1
Ac106875.1
Ac106882.1
Ac106897.1
Ac107031.1
Ac107068.2
Ac107223.1
Ac107294.3
Ac107373.2
Ac107398.4
Ac107464.1
Ac107884.1
Ac107896.1
Ac107905.1
Ac107959.1
Ac107980.1
Ac107983.1
Ac108002.1
Ac108002.2
Ac108025.2
Ac108039.1
Ac108058.1
Ac108059.1
Ac108078.3
Ac108082.1
Ac108134.1
Ac108134.4
Ac108448.2
Ac108448.3
Ac108462.1
Ac108463.3
Ac108471.2
Ac108676.2
Ac108688.1
Ac108704.1
Ac108706.1
Ac108729.2
Ac108733.1
Ac108734.3
Ac108734.4
Ac108738.1
Ac108860.1
Ac108860.2
Ac108863.1
Ac108866.1
Ac109361.2
Ac109445.1
Ac109449.1
Ac109460.3
Ac109460.4
Ac109587.1
Ac110285.1
Ac110285.7
Ac110491.2
Ac110619.1
Ac110716.1
Ac110716.2
Ac110749.1
Ac110753.1
Ac110769.1
Ac110769.3
Ac110926.1
Ac110994.1
Ac111149.2
Ac111152.2
Ac111186.1
Ac111188.1
Ac111194.1
Ac112184.1
Ac112187.3
Ac112206.2
Ac112243.1
Ac112249.1
Ac112481.1
Ac112482.1
Ac112484.2
Ac112504.2
Ac112673.1
Ac112698.1
Ac112907.1
Ac112907.2
Ac113133.1
Ac113139.1
Ac113146.1
Ac113174.1
Ac113189.1
Ac113189.2
Ac113192.2
Ac113331.1
Ac113349.1
Ac113382.1
Ac113382.2
Ac113386.1
Ac113430.1
Ac113618.1
Ac114296.1
Ac114402.1
Ac114482.1
Ac114488.2
Ac114489.1
Ac114495.1
Ac114498.2
Ac114760.1
Ac114939.1
Ac114947.1
Ac114947.2
Ac114956.1
Ac114956.2
Ac114977.1
Ac114977.2
Ac114982.2
Ac115115.1
Ac115223.1
Ac115284.3
Ac115676.1
Ac115837.1
Ac115989.1
Ac116025.1
Ac116025.2
Ac116347.1
Ac116353.4
Ac116366.3
Ac116407.3
Ac116407.4
Ac116456.1
Ac116535.1
Ac116609.1
Ac116609.2
Ac117382.2
Ac117386.1
Ac117386.2
Ac117395.1
Ac117430.1
Ac117470.1
Ac117489.1
Ac117498.1
Ac117500.3
Ac117503.4
Ac117532.1
Ac117944.1
Ac117945.1
Ac118344.2
Ac118549.1
Ac118553.2
Ac118754.2
Ac118754.3
Ac118755.1
Ac118757.1
Ac119428.2
Ac119674.1
Ac120024.1
Ac120049.1
Ac120057.2
Ac120057.3
Ac120114.1
Ac120114.4
Ac120498.1
Ac120498.2
Ac120498.3
Ac120498.7
Ac121251.1
Ac121758.3
Ac121761.1
Ac122108.2
Ac122129.2
Ac122683.1
Ac122688.4
Ac122714.1
Ac123567.1
Ac123767.1
Ac123905.1
Ac123912.3
Ac123912.4
Ac124016.1
Ac124057.1
Ac124067.2
Ac124242.1
Ac124276.2
Ac124283.2
Ac124319.1
Ac124319.3
Ac124861.1
Ac124916.2
Ac124947.1
Ac125238.1
Ac125238.2
Ac125421.1
Ac125421.2
Ac125603.1
Ac125612.1
Ac125793.1
Ac125807.1
Ac126177.4
Ac126177.6
Ac126182.2
Ac126283.2
Ac126323.1
Ac126323.6
Ac126407.1
Ac126471.1
Ac126603.1
Ac126696.1
Ac126768.2
Ac126915.1
Ac127024.4
Ac127024.5
Ac127070.2
Ac127071.1
Ac127455.1
Ac127496.3
Ac127496.4
Ac127496.7
Ac128687.1
Ac128709.3
Ac129492.2
Ac129492.8
Ac129502.1
Ac129507.3
Ac129510.1
Ac129510.2
Ac129908.1
Ac130343.1
Ac130371.2
Ac130469.1
Ac130650.1
Ac130710.1
Ac131009.3
Ac131009.4
Ac131160.1
Ac131212.4
Ac131254.2
Ac131274.2
Ac131274.3
Ac131280.1
Ac131934.1
Ac131953.1
Ac132154.1
Ac132192.2
Ac132217.1
Ac132807.2
Ac132825.2
Ac132825.3
Ac132825.4
Ac132872.1
Ac132872.4
Ac132938.1
Ac132938.2
Ac132938.5
Ac133065.1
Ac133065.3
Ac133552.2
Ac133552.3
Ac133785.1
Ac133961.1
Ac134312.1
Ac134407.3
Ac134682.1
Ac135048.2
Ac135050.5
Ac135178.3
Ac135279.2
Ac135626.1
Ac135628.1
Ac135782.1
Ac136285.1
Ac136285.2
Ac136469.1
Ac136475.3
Ac136603.1
Ac136628.3
Ac136632.2
Ac137549.1
Ac137579.2
Ac137590.1
Ac137695.1
Ac137723.1
Ac137735.1
Ac137767.1
Ac137768.1
Ac137894.1
Ac137936.1
Ac138024.1
Ac138028.6
Ac138123.1
Ac138150.1
Ac138207.1
Ac138230.1
Ac138304.1
Ac138393.1
Ac138393.3
Ac138409.2
Ac138466.2
Ac138466.3
Ac138466.5
Ac138627.1
Ac138655.1
Ac138696.2
Ac138761.1
Ac138811.1
Ac138832.1
Ac138932.5
Ac138951.1
Ac138956.2
Ac138965.3
Ac139099.2
Ac139149.1
Ac139491.2
Ac139491.6
Ac139530.3
Ac139749.1
Ac139768.1
Ac139783.2
Ac139792.3
Ac139887.1
Ac139887.3
Ac140059.1
Ac140504.1
Ac140847.3
Ac141273.2
Ac141586.5
Ac141930.2
Ac143336.1
Ac144522.1
Ac144836.1
Ac145207.1
Ac145207.2
Ac145207.7
Ac145207.8
Ac145207.9
Ac145285.6
Ac145422.1
Ac147067.1
Ac148477.2
Ac156455.1
Ac174048.1
Ac187653.1
Ac190387.1
Ac207130.1
Ac211433.2
Ac231981.1
Ac233702.7
Ac233723.1
Ac233724.1
Ac233992.3
Ac234582.1
Ac234582.2
Ac234779.1
Ac234917.1
Ac239859.1
Ac239868.1
Ac241644.1
Ac241644.2
Ac242022.1
Ac242988.1
Ac243312.1
Ac243547.1
Ac243547.2
Ac243562.1
Ac243571.2
Ac243585.1
Ac243585.2
Ac243654.2
Ac243830.1
Ac243836.1
Ac243960.1
Ac243964.2
Ac244033.2
Ac244034.2
Ac244034.3
Ac244035.1
Ac244090.3
Ac244157.1
Ac244205.1
Ac244205.2
Ac244250.1
Ac244250.2
Ac244250.3
Ac244517.10
Ac244517.5
Ac245014.3
Ac245028.2
Ac245036.4
Ac245052.4
Ac245052.5
Ac245060.1
Ac245088.2
Ac245100.7
Ac245102.2
Ac245140.1
Ac245140.3
Ac245291.2
Ac245291.3
Ac245297.1
Ac245452.1
Ac245452.3
Ac245505.1
Ac245505.2
Ac245505.3
Ac245517.1
Ac245517.2
Ac245517.3
Ac245748.1
Ac245748.3
Ac245884.2
Ac245884.7
Ac246785.1
Ac253536.7
Ac254633.1
Acaa1
Acaca
Acacb
Acad10
Acad11
Acad8
Acad9
Acadm
Acadsb
Acap1
Acap2
Acap3
Acat1
Acbd4
Acbd6
Accsl
Ace
Acin1
Ackr2
Ackr3
Acly
Aco1
Acot11
Acot13
Acot2
Acot4
Acot7
Acox1
Acoxl
Acoxl-as1
Acp1
Acp6
Acpp
Acrbp
Acsbg1
Acsbg2
Acsf2
Acsf3
Acsl3
Acsl6
Acsm1
Acsm2b
Acsm5
Acsm6
Acss2
Acss3
Acta2-as1
Actb
Actbp9
Actg1
Actg1p1
Actg1p13
Actg1p17
Actg1p23
Actl6b
Actl7a
Actn1
Actn1-as1
Actn2
Actn3
Actr10
Actr1a
Actr3
Actr6
Actr8
Acvrl1
Acy1
Acyp1
Ad000091.1
Ad000864.1
Ad001527.2
Ada
Ada2
Adad1
Adad2
Adam10
Adam11
Adam12
Adam15
Adam17
Adam19
Adam20p1
Adam22
Adam23
Adam29
Adam5
Adam7
Adam8
Adamts12
Adamts16
Adamts17
Adamts20
Adamts7
Adamts7p3
Adamts8
Adamts9
Adamtsl1
Adamtsl2
Adamtsl4-as1
Adamtsl5
Adar
Adarb1
Adarb2
Adarb2-as1
Adat1
Adck1
Adck2
Adck5
Adcy1
Adcy10p1
Adcy2
Adcy3
Adcy4
Adcy5
Adcy6
Adcy7
Adcy8
Adcy9
Adcyap1
Adcyap1r1
Add1
Add2
Add3
Adgra1
Adgra2
Adgra3
Adgrb1
Adgrb2
Adgrd1
Adgrd2
Adgre4p
Adgre5
Adgrf1
Adgrf2
Adgrf3
Adgrf5
Adgrg1
Adgrl1
Adgrl2
Adgrl3
Adgrv1
Adh1b
Adh5p2
Adh5p4
Adhfe1
Adi1p2
Adipoq-as1
Adipor1
Adipor1p2
Adipor2
Adirf
Adk
Adm
Adm5
Adnp
Adora1
Adora2a
Adora2a-as1
Adora2b
Adora3
Adpgk-as1
Adprhl1
Adra1a
Adrm1
Adss
Adssl1
Adtrp
Aebp2
Aes
Af013593.1
Af064858.1
Af064860.2
Af067845.1
Af099810.1
Af107885.2
Af111167.1
Af111169.2
Af117829.1
Af117829.2
Af123462.1
Af127577.3
Af127577.4
Af129408.1
Af131215.5
Af131215.7
Af186190.1
Af186192.1
Af186192.2
Af186192.3
Af235103.1
Af241726.2
Af246928.1
Af254982.1
Af305872.1
Afap1l1
Afdn
Aff1
Aff3
Afg3l1p
Afg3l2
Afp
Aftph
Agap1
Agap1-it1
Agap2
Agap3
Agbl1
Agbl2
Agbl4
Agbl5
Agfg1
Aggf1p8
Agk
Ago1
Ago2
Ago3
Agpat1
Agpat2
Agpat3
Agps
Agr2
Agr3
Agrn
Agrp
Agtpbp1
Agxt
Agxt2
Ahctf1
Ahcy
Ahcyl1
Ahcyl2
Ahdc1
Ahi1
Ahr
Ahrr
Ahsa1
Ahsa2p
Aif1l
Aig1
Aim2
Aip
Aj011932.1
Ajap1
Ajuba
Ak2
Ak3p2
Ak3p3
Ak4
Ak4p6
Ak5
Ak7
Akap1
Akap10
Akap12
Akap13
Akap17a
Akap2
Akap5
Akap6
Akap7
Akap8l
Akap9
Akip1
Akirin1
Akr1a1
Akr1b1
Akr1b10
Akr1b1p3
Akr1b1p4
Akr1b1p7
Akr1c1
Akr1d1
Akr1e2
Akr7l
Akt1s1
Akt2
Akt3
Al008638.3
Al008638.4
Al008718.2
Al008721.1
Al009050.1
Al009176.1
Al020989.1
Al020994.2
Al020994.3
Al020995.1
Al020996.2
Al021026.1
Al021068.1
Al021407.1
Al021546.1
Al021707.3
Al021707.5
Al021937.3
Al021939.1
Al021940.1
Al021997.1
Al021997.3
Al022068.1
Al022069.1
Al022069.2
Al022100.2
Al022163.1
Al022237.1
Al022238.3
Al022313.1
Al022313.2
Al022313.3
Al022314.1
Al022315.1
Al022316.1
Al022319.1
Al022322.2
Al022323.4
Al022328.3
Al022334.2
Al022341.1
Al022394.1
Al022721.1
Al023581.1
Al023653.1
Al023755.1
Al023806.1
Al023806.2
Al023806.3
Al024498.1
Al024498.2
Al024507.2
Al024508.2
Al024509.2
Al031055.1
Al031123.1
Al031123.2
Al031275.1
Al031281.1
Al031283.3
Al031289.1
Al031315.1
Al031428.2
Al031577.1
Al031587.2
Al031593.1
Al031598.1
Al031600.3
Al031602.1
Al031663.1
Al031674.1
Al031708.1
Al031710.2
Al031716.1
Al031719.1
Al031726.1
Al031770.1
Al031772.1
Al031777.2
Al031779.1
Al031848.2
Al031864.1
Al031985.2
Al031985.3
Al031985.4
Al032819.1
Al032819.3
Al033381.2
Al033504.1
Al033519.3
Al033527.2
Al033527.3
Al033527.4
Al033527.5
Al033528.1
Al033529.1
Al034369.1
Al034376.1
Al034379.1
Al034397.3
Al034399.1
Al034548.1
Al034550.2
Al035078.3
Al035401.1
Al035409.1
Al035410.2
Al035411.2
Al035412.1
Al035414.1
Al035417.2
Al035425.4
Al035448.1
Al035456.1
Al035460.1
Al035530.2
Al035541.1
Al035634.1
Al035661.1
Al035665.1
Al035696.1
Al035696.2
Al049542.1
Al049543.1
Al049597.2
Al049610.1
Al049629.1
Al049629.2
Al049648.1
Al049697.1
Al049732.1
Al049767.1
Al049779.3
Al049780.1
Al049780.3
Al049794.1
Al049794.2
Al049795.1
Al049796.1
Al049812.1
Al049812.3
Al049836.2
Al049869.2
Al050320.1
Al050327.1
Al050341.1
Al050341.2
Al050343.1
Al050344.1
Al050344.2
Al050403.1
Al050403.2
Al078459.1
Al078601.1
Al078604.1
Al078604.2
Al078605.1
Al078621.3
Al078644.1
Al078644.2
Al079307.1
Al079352.1
Al080250.1
Al080276.2
Al080285.1
Al080312.2
Al096677.1
Al096678.1
Al096803.1
Al096803.2
Al096828.3
Al096869.3
Al096870.1
Al109613.1
Al109615.2
Al109615.3
Al109628.1
Al109741.2
Al109767.1
Al109804.1
Al109807.1
Al109810.2
Al109811.3
Al109837.1
Al109910.2
Al109914.1
Al109918.1
Al109935.2
Al109936.6
Al109947.1
Al110118.1
Al110118.2
Al110292.1
Al117192.1
Al117332.1
Al117335.1
Al117378.2
Al117381.1
Al117382.2
Al118505.1
Al118508.1
Al118556.2
Al118558.1
Al118558.3
Al121574.1
Al121578.3
Al121590.1
Al121594.1
Al121656.1
Al121672.1
Al121721.1
Al121757.1
Al121757.2
Al121759.1
Al121768.1
Al121772.1
Al121772.2
Al121782.1
Al121809.2
Al121820.2
Al121821.1
Al121823.1
Al121827.1
Al121829.1
Al121830.1
Al121832.1
Al121832.2
Al121832.3
Al121839.1
Al121845.3
Al121892.1
Al121895.1
Al121895.2
Al121900.2
Al121901.1
Al121902.1
Al121906.1
Al121906.2
Al121917.1
Al121932.1
Al121935.2
Al121936.1
Al121949.3
Al121957.1
Al121972.1
Al121983.2
Al121985.1
Al121990.1
Al122018.1
Al132639.2
Al132711.1
Al132780.1
Al132857.1
Al132989.1
Al132989.2
Al133163.1
Al133166.1
Al133216.2
Al133227.1
Al133245.1
Al133247.2
Al133259.1
Al133264.1
Al133264.2
Al133279.1
Al133279.3
Al133304.1
Al133320.1
Al133325.2
Al133330.1
Al133342.1
Al133346.1
Al133351.1
Al133351.4
Al133367.1
Al133370.2
Al133380.1
Al133383.1
Al133387.1
Al133396.2
Al133410.1
Al133410.3
Al133444.1
Al133445.1
Al133464.1
Al133465.1
Al133467.1
Al133467.2
Al133467.3
Al133467.4
Al133480.1
Al133481.2
Al133485.2
Al133499.1
Al135785.1
Al135787.1
Al135878.1
Al135926.1
Al135929.2
Al136038.1
Al136038.2
Al136040.1
Al136084.1
Al136087.1
Al136090.1
Al136100.1
Al136115.1
Al136116.1
Al136116.3
Al136126.1
Al136131.2
Al136131.3
Al136140.1
Al136140.2
Al136172.1
Al136295.4
Al136309.1
Al136363.1
Al136366.1
Al136368.1
Al136369.1
Al136379.1
Al136528.1
Al136528.2
Al136531.3
Al136537.1
Al136962.1
Al136964.1
Al136968.1
Al136968.2
Al136980.1
Al136982.7
Al136985.1
Al136988.2
Al137000.1
Al137002.1
Al137003.1
Al137009.1
Al137026.1
Al137058.2
Al137060.1
Al137067.2
Al137077.1
Al137077.2
Al137078.2
Al137127.1
Al137129.1
Al137161.1
Al137186.2
Al137190.1
Al137781.1
Al137782.1
Al137793.1
Al137796.1
Al137798.1
Al137798.3
Al137802.2
Al137802.3
Al137803.1
Al137804.1
Al137847.2
Al138713.1
Al138720.1
Al138724.1
Al138726.1
Al138731.1
Al138749.1
Al138781.1
Al138785.1
Al138820.1
Al138831.1
Al138831.2
Al138878.1
Al138878.2
Al138885.3
Al138895.2
Al138899.1
Al138899.2
Al138900.1
Al138916.1
Al138918.1
Al138927.1
Al138960.1
Al138960.2
Al138966.2
Al138976.1
Al139008.1
Al139010.1
Al139021.1
Al139035.1
Al139042.1
Al139082.1
Al139082.2
Al139095.4
Al139099.1
Al139099.2
Al139156.1
Al139158.2
Al139174.1
Al139193.1
Al139193.2
Al139220.1
Al139220.2
Al139246.1
Al139246.2
Al139246.3
Al139246.4
Al139246.5
Al139247.1
Al139260.1
Al139274.1
Al139289.2
Al139317.1
Al139327.3
Al139339.1
Al139344.1
Al139349.1
Al139353.1
Al139353.2
Al139354.1
Al139383.1
Al139393.1
Al139393.2
Al139412.1
Al139423.1
Al139823.1
Al157371.1
Al157373.1
Al157392.3
Al157398.1
Al157414.1
Al157414.2
Al157702.1
Al157702.2
Al157709.1
Al157770.1
Al157788.1
Al157823.1
Al157871.4
Al157871.6
Al157902.1
Al157931.2
Al157932.1
Al157938.1
Al157938.2
Al157944.1
Al157955.1
Al158050.1
Al158062.1
Al158063.1
Al158064.1
Al158066.1
Al158071.1
Al158071.3
Al158071.4
Al158147.1
Al158151.2
Al158801.1
Al158824.1
Al158832.1
Al158835.1
Al158847.1
Al159152.1
Al159169.3
Al159174.1
Al160004.1
Al160006.1
Al160035.1
Al160175.1
Al160191.2
Al160237.3
Al160272.1
Al160286.1
Al160291.1
Al160313.1
Al160394.1
Al160408.1
Al160411.1
Al160412.1
Al161449.2
Al161629.1
Al161629.2
Al161636.2
Al161658.1
Al161669.1
Al161669.2
Al161669.3
Al161719.1
Al161729.1
Al161729.2
Al161729.3
Al161733.1
Al161734.1
Al161751.1
Al161757.2
Al161757.5
Al161781.2
Al161787.1
Al161788.1
Al161793.1
Al161901.1
Al161911.1
Al161935.1
Al161937.1
Al161938.1
Al162171.2
Al162231.1
Al162231.3
Al162231.4
Al162258.1
Al162291.1
Al162311.3
Al162377.1
Al162377.2
Al162385.1
Al162385.2
Al162395.1
Al162400.1
Al162400.2
Al162411.1
Al162412.1
Al162425.1
Al162431.2
Al162431.3
Al162431.4
Al162458.1
Al162497.1
Al162574.1
Al162586.1
Al162591.2
Al162596.1
Al162713.1
Al162727.2
Al162727.3
Al162734.1
Al162739.1
Al162741.1
Al163952.1
Al163973.3
Al352955.1
Al353072.1
Al353133.1
Al353133.2
Al353135.1
Al353572.2
Al353597.3
Al353604.1
Al353613.2
Al353621.2
Al353622.2
Al353625.1
Al353648.1
Al353653.1
Al353705.1
Al353705.3
Al353708.2
Al353718.1
Al353743.1
Al353743.3
Al353747.1
Al353747.4
Al353753.1
Al353759.1
Al353795.2
Al353801.2
Al353803.2
Al353807.4
Al353898.2
Al354674.1
Al354707.1
Al354707.2
Al354740.1
Al354741.1
Al354761.1
Al354810.1
Al354811.1
Al354813.1
Al354821.1
Al354872.1
Al354892.1
Al354892.2
Al354928.1
Al354941.1
Al354976.1
Al354977.1
Al354989.1
Al354989.2
Al355075.5
Al355076.1
Al355076.3
Al355102.2
Al355102.3
Al355112.1
Al355297.2
Al355312.1
Al355338.1
Al355353.1
Al355376.1
Al355388.1
Al355433.1
Al355472.2
Al355472.3
Al355480.4
Al355482.2
Al355483.2
Al355499.1
Al355512.1
Al355578.1
Al355592.1
Al355773.1
Al355816.1
Al355862.1
Al355864.2
Al355870.1
Al355877.1
Al355916.1
Al355916.3
Al355974.2
Al355987.2
Al355987.3
Al355987.4
Al355990.2
Al355994.4
Al355997.1
Al356020.1
Al356055.1
Al356095.2
Al356121.2
Al356133.2
Al356272.1
Al356273.2
Al356273.3
Al356274.2
Al356275.2
Al356276.1
Al356276.2
Al356277.1
Al356320.1
Al356320.2
Al356361.2
Al356364.1
Al356379.1
Al356417.1
Al356417.3
Al356441.1
Al356481.2
Al356740.1
Al356805.1
Al356867.1
Al356966.1
Al356968.1
Al357033.1
Al357033.4
Al357054.2
Al357060.1
Al357078.1
Al357078.2
Al357080.1
Al357093.2
Al357127.1
Al357140.3
Al357153.3
Al357500.1
Al357518.1
Al357552.2
Al357568.1
Al357568.2
Al357833.1
Al357992.1
Al358075.1
Al358075.2
Al358075.4
Al358115.1
Al358176.5
Al358178.1
Al358334.2
Al358335.1
Al358393.1
Al358452.1
Al358472.2
Al358472.5
Al358472.7
Al358473.1
Al358913.1
Al358933.1
Al358976.1
Al359081.1
Al359091.1
Al359091.3
Al359094.1
Al359094.2
Al359182.1
Al359183.1
Al359232.1
Al359237.1
Al359238.1
Al359265.2
Al359265.3
Al359313.1
Al359314.1
Al359397.1
Al359513.1
Al359538.2
Al359541.1
Al359555.3
Al359555.4
Al359633.2
Al359636.1
Al359643.2
Al359644.1
Al359704.1
Al359704.2
Al359710.1
Al359711.2
Al359715.1
Al359715.3
Al359736.1
Al359740.1
Al359757.1
Al359762.3
Al359834.1
Al359844.1
Al359853.1
Al359853.2
Al359853.3
Al359878.1
Al359918.2
Al359921.2
Al359922.1
Al359924.1
Al359962.2
Al359976.1
Al359979.2
Al360012.1
Al360089.1
Al360182.2
Al360219.1
Al360227.1
Al360268.2
Al365194.1
Al365222.1
Al365255.1
Al365258.1
Al365258.2
Al365259.1
Al365330.1
Al365356.2
Al365357.1
Al365394.1
Al365436.2
Al365440.1
Al390036.1
Al390037.1
Al390066.1
Al390119.1
Al390198.1
Al390205.1
Al390240.1
Al390726.6
Al390729.1
Al390730.1
Al390730.2
Al390755.1
Al390774.1
Al390816.2
Al390838.1
Al390838.2
Al390856.1
Al390957.1
Al391001.1
Al391097.1
Al391152.1
Al391244.1
Al391262.1
Al391421.1
Al391422.1
Al391422.2
Al391422.3
Al391650.1
Al391684.1
Al391807.1
Al391832.1
Al391832.2
Al391832.3
Al391863.1
Al391903.1
Al391903.2
Al391903.3
Al391988.1
Al392003.2
Al392046.1
Al392083.1
Al441963.1
Al441992.1
Al442125.1
Al442128.2
Al442163.2
Al442639.1
Al442663.3
Al445123.1
Al445193.2
Al445223.1
Al445235.1
Al445259.1
Al445288.1
Al445309.1
Al445423.1
Al445430.1
Al445465.1
Al445470.1
Al445472.1
Al445483.1
Al445490.1
Al445528.1
Al445604.1
Al445933.1
Al445985.1
Al449212.1
Al449363.1
Al449423.1
Al449983.1
Al450063.1
Al450163.1
Al450263.1
Al450304.1
Al450327.1
Al450344.1
Al450345.1
Al450384.2
Al450468.1
Al450469.1
Al450469.2
Al450992.2
Al450998.2
Al451007.1
Al451046.2
Al451050.1
Al451050.2
Al451054.2
Al451054.3
Al451062.2
Al451062.3
Al451063.1
Al451069.2
Al451074.1
Al451074.3
Al451085.1
Al451123.1
Al451164.2
Al499627.1
Al512306.1
Al512306.3
Al512326.1
Al512329.2
Al512343.1
Al512378.1
Al512428.1
Al512430.2
Al512504.2
Al512590.2
Al512622.1
Al512625.3
Al512631.2
Al512635.1
Al512638.2
Al512649.1
Al512649.2
Al512658.1
Al512658.2
Al512791.2
Al513008.1
Al513122.1
Al513122.2
Al513123.1
Al513190.1
Al513217.1
Al513220.1
Al513321.2
Al513327.2
Al513327.3
Al513329.1
Al513331.1
Al513422.1
Al513477.1
Al513479.1
Al513480.1
Al513493.1
Al513523.1
Al513523.4
Al513548.2
Al583722.3
Al583722.4
Al583804.1
Al583824.1
Al583835.1
Al583839.1
Al583843.1
Al589666.2
Al589678.1
Al589740.1
Al589745.2
Al589765.1
Al589765.3
Al589765.7
Al589826.2
Al589923.1
Al589935.1
Al589986.1
Al589987.1
Al590004.1
Al590004.2
Al590004.3
Al590079.1
Al590084.2
Al590099.1
Al590103.1
Al590128.1
Al590132.1
Al590133.1
Al590226.2
Al590240.4
Al590327.1
Al590369.1
Al590385.2
Al590392.1
Al590426.2
Al590440.1
Al590440.2
Al590483.2
Al590552.1
Al590560.2
Al590627.1
Al590627.2
Al590648.1
Al590648.2
Al590648.3
Al590652.1
Al590666.4
Al590682.1
Al590708.1
Al590764.2
Al590867.2
Al590989.1
Al590999.1
Al591163.1
Al591178.2
Al591222.1
Al591424.2
Al591473.1
Al591485.1
Al591644.1
Al591686.1
Al591721.1
Al591742.1
Al591770.1
Al591806.1
Al591806.2
Al591806.3
Al591848.1
Al591848.2
Al591888.1
Al591895.1
Al592043.2
Al592045.1
Al592078.1
Al592146.1
Al592158.1
Al592164.1
Al592166.1
Al592182.1
Al592182.2
Al592182.3
Al592287.1
Al592293.1
Al592295.3
Al592310.1
Al592429.1
Al592435.1
Al592436.1
Al592490.1
Al592546.1
Al596218.1
Al596220.1
Al596257.1
Al596275.2
Al596325.1
Al596442.1
Al596442.2
Al596448.1
Al603650.1
Al603914.1
Al603962.1
Al604028.2
Al606462.1
Al606489.1
Al606516.1
Al606537.1
Al606760.1
Al626787.1
Al627095.1
Al627171.1
Al627422.2
Al627443.1
Al645568.1
Al645568.2
Al645568.3
Al645608.2
Al645608.4
Al645638.1
Al645924.1
Al645933.1
Al645941.1
Al645944.2
Al662797.1
Al662844.4
Al662884.3
Al662899.2
Al662907.1
Al662907.2
Al663061.1
Al663070.1
Al669831.5
Al669831.6
Al671277.1
Al671710.1
Al671762.1
Al671883.1
Al672212.1
Al672291.1
Al683887.1
Al691403.1
Al691403.2
Al691442.1
Al691482.2
Al713965.1
Al713998.2
Al713999.1
Al731532.2
Al731537.2
Al731559.1
Al731563.3
Al732292.2
Al732414.1
Al732437.1
Al807740.1
Al807752.2
Al807752.4
Al807752.5
Al807752.6
Al807757.1
Al807761.3
Al845331.1
Al845472.2
Al929288.2
Al929302.1
Al929472.1
Al929472.3
Al929554.1
Alad
Alb
Alcam
Aldh18a1
Aldh1a1
Aldh1a2
Aldh1a3
Aldh1l1
Aldh1l1-as1
Aldh1l2
Aldh2
Aldh3a2
Aldh3b1
Aldh3b2
Aldh5a1
Aldh7a1
Aldh9a1
Aldoa
Aldoap1
Aldob
Alg1
Alg12
Alg13
Alg1l
Alg1l2
Alg1l3p
Alg1l9p
Alg3
Alg3p1
Alg6
Alg8
Alg9
Alk
Alkbh2
Alkbh3
Alkbh3-as1
Alkbh5
Alkbh8
Alox12-as1
Alox12p2
Alox15
Alox15p1
Alox15p2
Alpi
Alpk1
Alpk2
Alpl
Als2
Alx3
Alx4
Alyref
Amacr
Ambra1
Amdhd2
Amer2
Amfr
Amh
Ammecr1-it1
Ammecr1l
Ammecr1lp1
Amn
Amot
Amotl1
Amotl2
Ampd2
Ampd3
Amph
Amy2b
Amz1
Amz2
Amz2p1
Anapc10
Anapc15
Anapc16
Anapc2
Anapc4
Anapc5
Anapc7
Ang
Angel2
Angpt2
Angptl1
Angptl3
Angptl4
Ank1
Ank2
Ank3
Ankar
Ankdd1a
Ankef1
Ankfy1
Ankh
Ankhd1
Ankhd1-eif4ebp3
Ankib1
Ankk1
Ankle2
Ankmy1
Ankmy2
Ankrd11
Ankrd12
Ankrd13b
Ankrd13c
Ankrd16
Ankrd18b
Ankrd18cp
Ankrd19p
Ankrd2
Ankrd20a21p
Ankrd20a5p
Ankrd23
Ankrd24
Ankrd26p4
Ankrd27
Ankrd28
Ankrd29
Ankrd33
Ankrd33b
Ankrd34a
Ankrd34c
Ankrd34c-as1
Ankrd36
Ankrd42
Ankrd44
Ankrd46
Ankrd53
Ankrd6
Ankrd60
Ankrd62
Ankrd63
Ankrd65
Ankrd66
Ankrd9
Anks1a
Anks1b
Anks3
Ankzf1
Anln
Ano10
Ano2
Ano3
Ano4
Ano5
Ano6
Ano8
Ano9
Anp32e
Antxr2
Antxrlp1
Anxa1
Anxa13
Anxa2
Anxa2p2
Anxa2r
Anxa6
Anxa7
Anxa9
Aoah
Aoc1
Aoc2
Aoc3
Aox1
Aox2p
Aox3p
Aox3p-aox2p
Ap000238.1
Ap000240.1
Ap000251.1
Ap000317.1
Ap000317.2
Ap000344.1
Ap000346.1
Ap000347.1
Ap000350.4
Ap000356.2
Ap000356.3
Ap000358.1
Ap000402.1
Ap000424.1
Ap000424.2
Ap000437.1
Ap000442.1
Ap000446.1
Ap000462.1
Ap000474.1
Ap000477.1
Ap000487.1
Ap000487.2
Ap000553.1
Ap000553.5
Ap000619.1
Ap000640.2
Ap000648.3
Ap000662.1
Ap000676.1
Ap000692.2
Ap000708.1
Ap000711.1
Ap000721.1
Ap000721.2
Ap000753.2
Ap000757.1
Ap000757.2
Ap000759.1
Ap000763.2
Ap000763.3
Ap000763.4
Ap000766.1
Ap000769.2
Ap000769.3
Ap000770.2
Ap000777.3
Ap000781.2
Ap000787.2
Ap000802.1
Ap000811.1
Ap000812.4
Ap000812.5
Ap000820.2
Ap000821.1
Ap000842.2
Ap000842.3
Ap000843.1
Ap000845.1
Ap000859.1
Ap000866.1
Ap000866.2
Ap000867.1
Ap000873.3
Ap000873.5
Ap000889.2
Ap000892.3
Ap000894.2
Ap000894.4
Ap000904.1
Ap000907.3
Ap000911.1
Ap000911.2
Ap000919.3
Ap000920.1
Ap000926.1
Ap000936.1
Ap000936.3
Ap000941.1
Ap000942.3
Ap000942.4
Ap000943.1
Ap000943.2
Ap000943.3
Ap000943.4
Ap000944.2
Ap000959.1
Ap000974.1
Ap000997.1
Ap001000.1
Ap001001.2
Ap001007.2
Ap001029.1
Ap001043.1
Ap001046.1
Ap001062.2
Ap001065.1
Ap001094.2
Ap001094.3
Ap001107.2
Ap001107.3
Ap001107.5
Ap001107.8
Ap001107.9
Ap001122.1
Ap001160.1
Ap001160.2
Ap001160.4
Ap001178.1
Ap001178.2
Ap001189.2
Ap001189.5
Ap001206.1
Ap001207.1
Ap001208.1
Ap001257.1
Ap001266.2
Ap001267.1
Ap001267.2
Ap001267.3
Ap001267.4
Ap001271.2
Ap001318.1
Ap001318.2
Ap001324.1
Ap001330.2
Ap001330.3
Ap001330.5
Ap001360.1
Ap001362.1
Ap001363.1
Ap001372.1
Ap001372.2
Ap001412.1
Ap001432.1
Ap001453.1
Ap001453.2
Ap001453.4
Ap001458.2
Ap001462.1
Ap001469.3
Ap001486.2
Ap001527.1
Ap001528.2
Ap001547.1
Ap001554.1
Ap001582.1
Ap001625.3
Ap001646.3
Ap001652.1
Ap001775.1
Ap001781.2
Ap001804.1
Ap001816.1
Ap001823.1
Ap001830.1
Ap001889.1
Ap001893.2
Ap001922.1
Ap001922.5
Ap001931.1
Ap001993.1
Ap001999.3
Ap002004.1
Ap002008.1
Ap002008.3
Ap002026.1
Ap002336.3
Ap002353.1
Ap002360.2
Ap002360.3
Ap002364.1
Ap002365.1
Ap002371.1
Ap002381.2
Ap002387.1
Ap002387.2
Ap002414.2
Ap002414.5
Ap002433.2
Ap002439.1
Ap002490.1
Ap002495.1
Ap002495.2
Ap002505.2
Ap002512.1
Ap002518.1
Ap002748.1
Ap002754.1
Ap002754.2
Ap002768.1
Ap002784.1
Ap002800.1
Ap002802.2
Ap002807.1
Ap002812.2
Ap002812.5
Ap002833.2
Ap002851.1
Ap002852.1
Ap002884.1
Ap002884.3
Ap002884.4
Ap002892.2
Ap002954.1
Ap002956.1
Ap002981.1
Ap002982.1
Ap002986.1
Ap002992.1
Ap003025.1
Ap003025.2
Ap003035.1
Ap003041.1
Ap003049.1
Ap003063.1
Ap003064.1
Ap003065.1
Ap003068.3
Ap003068.4
Ap003071.2
Ap003072.1
Ap003072.4
Ap003084.1
Ap003086.3
Ap003096.1
Ap003097.1
Ap003097.2
Ap003102.1
Ap003108.1
Ap003108.2
Ap003168.2
Ap003171.3
Ap003174.1
Ap003174.3
Ap003175.1
Ap003304.1
Ap003352.1
Ap003355.1
Ap003355.2
Ap003385.1
Ap003386.1
Ap003390.2
Ap003392.13
Ap003392.5
Ap003392.6
Ap003396.2
Ap003400.3
Ap003419.2
Ap003465.1
Ap003467.2
Ap003469.4
Ap003471.1
Ap003486.1
Ap003499.1
Ap003500.1
Ap003550.1
Ap003555.3
Ap003557.1
Ap003680.1
Ap003692.1
Ap003717.1
Ap003717.2
Ap003721.3
Ap003721.4
Ap003730.2
Ap003774.1
Ap003784.1
Ap003785.1
Ap003969.1
Ap003969.2
Ap003972.1
Ap004550.1
Ap004609.3
Ap005018.1
Ap005019.3
Ap005062.1
Ap005119.1
Ap005131.1
Ap005131.2
Ap005135.1
Ap005137.2
Ap005205.3
Ap005229.1
Ap005233.1
Ap005263.1
Ap005264.1
Ap005264.7
Ap005329.3
Ap005357.1
Ap005380.1
Ap005482.1
Ap005660.1
Ap006216.1
Ap006216.3
Ap006248.4
Ap006259.1
Ap006284.1
Ap006288.1
Ap006621.1
Ap1ar
Ap1b1
Ap1g1
Ap1m1
Ap1m2
Ap1s1
Ap2a1
Ap2a2
Ap2b1
Ap3b1
Ap3b2
Ap3m2
Ap3s1
Ap4b1
Ap5m1
Ap5s1
Ap5z1
Apba1
Apba2
Apbb2
Apbb3
Apc
Apc2
Apcdd1l
Apcdd1l-dt
Apeh
Apela
Aph1b
Api5
Aplf
Aplp2
Apoa2
Apoa5
Apobec1
Apobec2
Apobec3a
Apobec4
Apoc1p1
Apoc2
Apoc4
Apoc4-apoc2
Apoh
Apol2
Apol3
Apol4
Apoo
Apool
Apopt1
App
Appl1
Appl2
Aptr
Aqp1
Aqp3
Aqp4-as1
Aqp7
Arcn1
Areg
Arel1
Arf3
Arf4
Arf5
Arfgap1
Arfgap2
Arfgef1
Arfip1
Arfip2
Arg2
Argfxp1
Arglu1
Arhgap1
Arhgap10
Arhgap11b
Arhgap12
Arhgap15
Arhgap17
Arhgap19
Arhgap20
Arhgap21
Arhgap22
Arhgap23
Arhgap24
Arhgap25
Arhgap26
Arhgap27
Arhgap27p1-bptfp1-kpna2p3
Arhgap28
Arhgap30
Arhgap32
Arhgap33
Arhgap35
Arhgap39
Arhgap4
Arhgap42
Arhgap45
Arhgap8
Arhgdia
Arhgdig
Arhgef1
Arhgef10
Arhgef10l
Arhgef11
Arhgef12
Arhgef16
Arhgef17
Arhgef18
Arhgef2
Arhgef28
Arhgef33
Arhgef37
Arhgef38-it1
Arhgef39
Arhgef4
Arhgef40
Arhgef7
Arhgef7-it1
Arhgef9
Arid1a
Arid1b
Arid2
Arid3a
Arid3b
Arid3c
Arid4a
Arid4b
Arid5a
Arid5b
Arih1
Arl1
Arl10
Arl13b
Arl14ep
Arl16
Arl17b
Arl2
Arl2bpp3
Arl2-snx15
Arl4a
Arl4ap2
Arl6
Arl6ip1
Arl6ip6
Arl8a
Arl8b
Armc10
Armc5
Armc7
Armc8
Armc9
Armcx4
Armh1
Armh2
Armh4
Arnt
Arpc1b
Arpc2
Arpc3p1
Arpc3p5
Arpc4-ttll3
Arpc5
Arpc5l
Arpin
Arpp19
Arpp21
Arrb1
Arrb2
Arrdc1
Arrdc2
Arrdc5
Arsa
Arsb
Arsg
Arsj
Arv1
Asap1
Asap3
Asb1
Asb10
Asb15
Asb16
Asb17
Asb18
Asb2
Asb3
Asb4
Asb5
Asb6
Ascc1
Ascc2
Ascc3
Asdurf
Asf1a
Asgr1
Asgr2
Ash1l
Ash1l-it1
Ash2l
Asic1
Asic2
Asic3
Asic4
Asip
Asns
Asnsd1
Asnsp1
Asnsp4
Asnsp6
Aspg
Asph
Asprv1
Aspscr1
Asrgl1
Ass1p4
Aste1
Astn2
Astn2-as1
Asxl1
Asz1
Atad2
Atad2b
Atad3a
Atad3b
Atad3c
Ate1
Atf1
Atf2
Atf3
Atf5
Atf6
Atf6b
Atf7ip
Atf7ip2
Atg10
Atg101
Atg13
Atg16l1
Atg16l2
Atg2a
Atg2b
Atg4a
Atg4b
Atg4c
Atg4d
Atg5
Atg7
Atg9a
Atg9b
Atic
Atl2
Atm
Atoh8
Atp10a
Atp10b
Atp10d
Atp11a
Atp11a-as1
Atp11c
Atp13a3
Atp13a4
Atp13a4-as1
Atp13a5
Atp1a1
Atp1a1-as1
Atp1a2
Atp1a3
Atp1a4
Atp1b1
Atp23
Atp2a2
Atp2a3
Atp2b2
Atp2b2-it1
Atp2b3
Atp2b4
Atp2c1
Atp2c2
Atp4a
Atp4b
Atp5f1b
Atp5f1d
Atp5f1e
Atp5if1
Atp5mc1
Atp5mc2p3
Atp5mc3
Atp5mfp1
Atp5mf-ptcd1
Atp5mg
Atp5mgl
Atp5mpl
Atp5pbp1
Atp5pbp3
Atp5po
Atp6ap1
Atp6ap2
Atp6v0a1
Atp6v0a2
Atp6v0a4
Atp6v0b
Atp6v0c
Atp6v0cp1
Atp6v0cp3
Atp6v0cp4
Atp6v0d1
Atp6v0d2
Atp6v0e1p2
Atp6v0e2
Atp6v1b1
Atp6v1c1
Atp6v1c2
Atp6v1f
Atp6v1g1p3
Atp6v1g1p4
Atp6v1g1p7
Atp6v1g2-ddx39b
Atp6v1h
Atp7b
Atp8a1
Atp8a2
Atp8b2
Atp8b4
Atp8b5p
Atp9a
Atp9b
Atpaf1
Atpaf2
Atpsckmt
Atraid
Atrn
Atrnl1
Atxn1
Atxn2l
Atxn3
Atxn7
Atxn7l1
Atxn7l2
Atxn7l3b
Aunip
Aup1
Aurkaip1
Auts2
Avil
Avl9
Avp
Avpr2
Axdnd1
Axin1
Axl
Azgp1
Azgp1p1
Azgp1p2
Azi2
Azin1
Azin1-as1
Azin2
B3galnt1
B3galt4
B3galt5
B3gat1
B3gnt10
B3gnt2
B3gnt5
B3gnt6
B3gntl1
B4galnt1
B4galnt2
B4galnt3
B4galnt4
B4galt1
B4galt1-as1
B4galt2
B4galt3
B4galt7
B9d1
Baalc
Baalc-as1
Baalc-as2
Babam2
Bace1
Bace1-as
Bach1
Bach2
Bad
Bag1
Bag3
Bag4
Bag5
Bage2
Bahcc1
Baiap2-dt
Baiap2l1
Baiap3
Bak1
Banf1p4
Banf2
Bank1
Banp
Bap1
Bard1
Basp1-as1
Baz1a
Baz2a
Baz2b
Bbip1
Bbox1-as1
Bbs2
Bbs7
Bbs9
Bbx
Bcam
Bcan
Bcap29
Bcar1
Bcar3
Bcas1
Bcas3
Bcas4
Bcat1
Bcat2
Bckdha
Bckdk
Bcl11a
Bcl2l1
Bcl2l11
Bcl2l12
Bcl2l13
Bcl2l14
Bcl3
Bcl6
Bcl7a
Bcl9l
Bclaf1
Bco1
Bco2
Bcor
Bcr
Bcrp2
Bcrp4
Bcrp5
Bcrp8
Bcrp9
Bcs1l
Bdh1
Bdh2
Bdkrb2
Becn1
Bend3p1
Bend3p2
Bend7
Best1
Best2
Best3
Bet1
Bfsp1
Bfsp2
Bfsp2-as1
Bhlhb9
Bhlhe40
Bhlhe41
Bicd1
Bicdl1
Bicdl2
Bicra
Bicral
Bin1
Bin2
Birc2
Birc3
Birc6
Bivm-ercc5
Blace
Blcap
Blm
Blmh
Bloc1s3
Bloc1s5
Bloc1s5-txndc5
Bloc1s6
Blvra
Blzf1
Bmf
Bmp7
Bmper
Bmpr1a
Bmpr2
Bms1p1
Bmx
Bnc2
Bnip1
Bnip3
Bnip3l
Bnip3p22
Bnip3p25
Bnip3p34
Bnipl
Boc
Bod1l1
Bola1
Bola2p1
Bola2p3
Boll
Bop1
Borcs5
Borcs6
Bpgm
Bphl
Bpifa1
Bpifa4p
Bpifb1
Bpifb3
Bpifb5p
Bpifb6
Bpnt1
Bptf
Brap
Brca1
Brca2
Brcc3
Brd1
Brd2
Brd3
Brd4
Brd7p4
Brd7p5
Brd8
Brd9
Brd9p2
Brf1
Brf2
Bri3
Bri3bpp1
Bricd5
Brinp1
Brinp2
Brix1p1
Brms1
Brox
Brpf1
Brsk1
Brwd1
Brwd1-as1
Brwd1-as2
Brwd1p2
Bscl2
Bsdc1
Bsg
Bspry
Btaf1
Btbd1
Btbd11
Btbd18
Btbd19
Btbd3
Btbd7
Btbd7p2
Btbd8
Btbd9
Btd
Btf3
Btf3l4
Btf3l4p3
Btf3p11
Btf3p14
Btf3p9
Btg2
Btg3-as1
Btg4p1
Btn1a1
Btn2a1
Btn3a1
Btn3a3
Btnl2
Btnl8
Bub1
Bud23
Bud31
Bx248123.1
Bx248409.1
Bx255923.2
Bx284668.2
Bx284668.6
Bx293535.1
Bx293995.1
Bx322557.1
Bx322562.1
Bx322650.1
Bx323046.1
Bx470102.1
Bx470209.1
Bx510359.5
Bx571673.1
Bx842242.1
Bx842559.2
Bx890604.2
Bx927359.1
Bzw1
Bzw2
C10orf105
C10orf111
C10orf143
C10orf25
C10orf55
C10orf67
C10orf90
C11orf1
C11orf16
C11orf24
C11orf49
C11orf52
C11orf53
C11orf58
C11orf65
C11orf68
C11orf74
C11orf80
C11orf88
C11orf95
C12orf10
C12orf29
C12orf42
C12orf43
C12orf50
C12orf66
C12orf74
C12orf75
C12orf76
C12orf80
C13orf42
C14orf180
C14orf39
C15orf39
C15orf41
C15orf53
C15orf61
C15orf62
C16orf45
C16orf58
C16orf70
C16orf74
C16orf82
C16orf86
C16orf87
C16orf91
C16orf92
C16orf97
C17orf100
C17orf50
C17orf51
C17orf58
C17orf64
C17orf80
C17orf99
C18orf21
C18orf25
C18orf32
C18orf65
C19orf24
C19orf53
C19orf54
C19orf57
C19orf81
C19orf84
C19orf85
C1galt1p3
C1orf105
C1orf109
C1orf112
C1orf116
C1orf122
C1orf127
C1orf137
C1orf141
C1orf147
C1orf158
C1orf159
C1orf185
C1orf195
C1orf21
C1orf216
C1orf220
C1orf226
C1orf43
C1orf53
C1orf56
C1orf61
C1qa
C1qc
C1qtnf1
C1qtnf3-amacr
C1qtnf7
C1qtnf9b
C1r
C1rl
C2
C20orf141
C20orf194
C20orf203
C20orf85
C20orf96
C21orf59-tcp10l
C22orf23
C22orf24
C22orf34
C22orf46
C2cd2
C2cd2l
C2cd3
C2cd4a
C2cd4d
C2cd5
C2orf15
C2orf16
C2orf49
C2orf70
C2orf73
C2orf74
C2orf83
C2orf88
C2orf92
C3
C3orf38
C3orf79
C4bpap2
C4bpb
C4orf19
C4orf33
C4orf45
C4orf46
C4orf47
C4orf50
C4orf51
C5
C5ar1
C5orf22
C5orf34
C5orf38
C5orf46
C5orf47
C5orf51
C5orf56
C5orf63
C5orf66
C5orf66-as2
C5orf67
C6
C6orf106
C6orf136
C6orf141
C6orf203
C6orf48
C6orf58
C6orf62
C6orf89
C6orf99
C7
C7orf25
C7orf31
C7orf50
C7orf57
C7orf65
C8g
C8orf17
C8orf31
C8orf33
C8orf34
C8orf37-as1
C8orf44
C8orf59
C8orf74
C8orf76
C8orf82
C8orf86
C8orf89
C9orf106
C9orf116
C9orf131
C9orf135
C9orf139
C9orf147
C9orf152
C9orf163
C9orf24
C9orf3
C9orf50
C9orf57
C9orf85
Ca1
Ca10
Ca12
Ca13
Ca14
Ca3-as1
Ca4
Ca5a
Ca6
Ca9
Caap1
Cab39
Cab39l
Cabcoco1
Cabin1
Cables1
Cables2
Cabp1
Cabp4
Cabp5
Cabyr
Cacfd1
Cachd1
Cacna1a
Cacna1b
Cacna1c
Cacna1c-as1
Cacna1c-as2
Cacna1c-as3
Cacna1c-it3
Cacna1d
Cacna1g
Cacna1g-as1
Cacna1h
Cacna1i
Cacna2d1
Cacna2d3
Cacna2d4
Cacnb2
Cacnb3
Cacnb4
Cacng5
Cacng6
Cactin-as1
Cacul1
Cacybp
Cad
Cadm1
Cadm2
Cadm3
Calb1
Calb2
Calcb
Calcr
Calcrl
Cald1
Calhm1
Calhm4
Calm1
Calm1p2
Calm2
Calm3
Calml5
Calml6
Calr
Camk2a
Camk2b
Camk2d
Camkk1
Camkk2
Camkmt
Camkv
Camlg
Camsap2
Camta1
Camta1-dt
Camta1-it1
Camta2
Cand1
Cand2
Canx
Cap1
Cap2
Capg
Capn1
Capn12
Capn13
Capn15
Capn2
Capn3
Capn5
Capn7
Capn9
Capns1
Caprin1
Caprin2
Caps2
Capza2
Capzb
Card11
Card14
Card16
Card19
Carhsp1
Carm1
Carmil2
Carmil3
Carnmt1
Carnmt1-as1
Cars
Cars2
Cars-as1
Casc1
Casc11
Casc15
Casc16
Casc18
Casc19
Casc2
Casc20
Casc3
Casc4
Casd1
Cask
Caskin1
Casp17p
Casp3p1
Casp4
Casp5
Casp8
Casp9
Casq2
Casr
Cast
Castor3
Catsper1
Catsperb
Catspere
Catsperg
Cav1
Cbfa2t2
Cbfa2t3
Cbfb
Cbl
Cblb
Cblif
Cbll1
Cbln2
Cbln3
Cbr1
Cbwd5
Cbx1
Cbx1p5
Cbx2
Cbx3
Cbx3p9
Cbx4
Cbx5p1
Cbx6
Cbx8
Cc2d1a
Cc2d2b
Ccar1
Ccar2
Ccdc102b
Ccdc106
Ccdc107
Ccdc116
Ccdc117
Ccdc120
Ccdc124
Ccdc125
Ccdc126
Ccdc13
Ccdc130
Ccdc136
Ccdc14
Ccdc141
Ccdc142
Ccdc144nl-as1
Ccdc146
Ccdc149
Ccdc15
Ccdc150
Ccdc151
Ccdc153
Ccdc154
Ccdc155
Ccdc157
Ccdc159
Ccdc162p
Ccdc163
Ccdc17
Ccdc171
Ccdc173
Ccdc178
Ccdc18
Ccdc180
Ccdc181
Ccdc182
Ccdc183
Ccdc190
Ccdc194
Ccdc195
Ccdc198
Ccdc24
Ccdc25
Ccdc26
Ccdc28b
Ccdc30
Ccdc32
Ccdc33
Ccdc34
Ccdc37-dt
Ccdc38
Ccdc39-as1
Ccdc40
Ccdc47
Ccdc50
Ccdc51
Ccdc57
Ccdc58p2
Ccdc59
Ccdc61
Ccdc69
Ccdc73
Ccdc75p1
Ccdc77
Ccdc78
Ccdc8
Ccdc80
Ccdc83
Ccdc84
Ccdc85b
Ccdc86
Ccdc88a
Ccdc88b
Ccdc88c
Ccdc9
Ccdc90b
Ccdc91
Ccdc93
Ccdc97
Ccdc9b
Cck
Cckbr
Ccl16
Ccl18
Ccl19
Ccl27
Ccl3l1
Ccl4l2
Ccm2
Ccm2l
Ccna1
Ccnb1
Ccnb1ip1p2
Ccnb3
Ccnc
Ccnd1
Ccnd3
Ccndbp1
Ccne2
Ccnf
Ccng2
Ccni
Ccnk
Ccnl1
Ccnl2
Ccnq
Ccnt1
Ccnt2-as1
Ccnyl1
Ccp110
Ccr10
Ccr12p
Ccr3
Ccr7
Ccs
Ccser1
Cct2
Cct3
Cct4p1
Cct5
Cct6p1
Cct6p2
Cct7
Cct8p1
Ccz1
Cd14
Cd151
Cd160
Cd164
Cd1b
Cd1e
Cd200
Cd226
Cd247
Cd27
Cd274
Cd276
Cd28
Cd2ap
Cd300a
Cd300lf
Cd33
Cd34
Cd36
Cd37
Cd3g
Cd4
Cd44
Cd48
Cd52
Cd53
Cd55
Cd59
Cd6
Cd63
Cd68
Cd79a
Cd79b
Cd81
Cd82
Cd83p1
Cd84
Cd86
Cd9
Cd99p1
Cdadc1
Cdc123
Cdc14a
Cdc14b
Cdc20
Cdc23
Cdc25b
Cdc25c
Cdc34
Cdc37
Cdc37l1
Cdc40
Cdc42
Cdc42bpa
Cdc42bpb
Cdc42bpg
Cdc42ep2
Cdc42ep4
Cdc42p3
Cdc42se1
Cdc42se2
Cdc45
Cdc6
Cdc73
Cdca4p1
Cdca5
Cdca8
Cdh1
Cdh10
Cdh11
Cdh12
Cdh13
Cdh15
Cdh18
Cdh20
Cdh23
Cdh26
Cdh3
Cdh4
Cdh5
Cdh9
Cdhr2
Cdhr3
Cdhr4
Cdhr5
Cdip1
Cdipt
Cdiptosp
Cdk1
Cdk12
Cdk13
Cdk14
Cdk15
Cdk17
Cdk18
Cdk2ap1
Cdk2ap2
Cdk2ap2p2
Cdk4
Cdk5r1
Cdk5r2
Cdk5rap1
Cdk5rap2
Cdk5rap3
Cdk6
Cdk9
Cdkal1
Cdkl1
Cdkl3
Cdkl4
Cdkl5
Cdkn1a
Cdkn1b
Cdkn2aip
Cdkn2b-as1
Cdkn2c
Cdkn2d
Cdo1
Cdon
Cdrt4
Cdrt7
Cds1
Cds2
Cdt1
Cdv3
Cdyl
Ceacam1
Ceacam19
Ceacam20
Ceacam21
Ceacam22p
Ceacam3
Ceacam7
Ceacamp10
Ceacamp11
Ceacamp2
Ceacamp3
Cebpb
Cebpd
Cebpz
Cebpzos
Cecr2
Cel
Cela1
Cela2b
Cela3a
Celf1
Celf4
Celp
Celsr3
Cenpa
Cenpe
Cenph
Cenpj
Cenpk
Cenpl
Cenpm
Cenpn
Cenpo
Cenpp
Cenpt
Cenpu
Cenpx
Cep104
Cep112
Cep120
Cep126
Cep128
Cep152
Cep164
Cep164p1
Cep170
Cep170b
Cep19
Cep192
Cep250
Cep295
Cep295nl
Cep350
Cep41
Cep44
Cep55
Cep57
Cep57l1p1
Cep63
Cep68
Cep72
Cep76
Cep78
Cep83
Cep89
Cep97
Cept1
Cer1
Cercam
Cerk
Cerna1
Cerna3
Cers2
Cers3
Cers4
Ces2
Ces3
Ces4a
Cetn4p
Cfap157
Cfap20
Cfap206
Cfap221
Cfap298
Cfap36
Cfap45
Cfap46
Cfap47
Cfap52
Cfap54
Cfap57
Cfap61
Cfap65
Cfap69
Cfap73
Cfap74
Cfap77
Cfap97d1
Cfap97d2
Cfap99
Cfhr1
Cfhr4
Cfl1
Cfl1p3
Cfl2
Cflar
Cftr
Cftrp2
Cggbp1
Cgn
Cgrrf1
Ch25h
Chac1
Chad
Chaf1a
Chaf1b
Champ1
Chat
Chchd1
Chchd2p1
Chchd2p3
Chchd2p6
Chchd3
Chchd4p5
Chchd6
Chchd7
Chd2
Chd3
Chd4
Chd6
Chd7
Chd8
Chd9
Chdh
Chek1
Chek2
Chek2p2
Chfr
Chi3l1
Chi3l2
Chia
Chid1
Chit1
Chka
Chkb-cpt1b
Chkb-dt
Chl1
Chl1-as2
Chm
Chmp1a
Chmp1ap1
Chmp1b
Chmp1b-as1
Chmp5
Chmp7
Chn1
Chn2
Chodl
Chordc1
Chp1
Chpt1
Chrdl2
Chrm3
Chrm3-as1
Chrm3-as2
Chrm5
Chrna2
Chrna3
Chrna4
Chrna5
Chrna7
Chrna9
Chrnb1
Chrnb2
Chrng
Chst10
Chst11
Chst12
Chst15
Chst4
Chst6
Chsy1
Chtf18
Chtop
Churc1
Churc1-fntb
Ciao2a
Ciao3
Ciapin1
Ciart
Cic
Cicp12
Cidea
Cideb
Ciita
Cilp2
Cip2a
Cipc
Cirbp
Cirbp-as1
Cisd1
Cisd2
Cisd3
Cit
Cited2
Cited4
Ciz1
Ckap2
Ckb
Cklf
Cklf-cmtm1
Ckmt2
Ckmt2-as1
Cks1b
Clasp1
Clasp2
Clasrp
Clba1
Clca1
Clcn3
Clcn6
Clcn7
Clcnka
Clcnkb
Cldn10
Cldn11
Cldn12
Cldn14
Cldn15
Cldn16
Cldn18
Cldn20
Cldn25
Cldn4
Cldn5
Cldn6
Cldnd1
Clec16a
Clec19a
Clec20a
Clec2l
Clec3a
Clec4a
Clec4c
Clec4d
Clec4m
Clgn
Clhc1
Clic1
Clic3
Clic4
Clic6
Clip1
Clip2
Clip3
Clip4
Clk2
Clk3
Clk4
Clmp
Cln3
Cln5
Cln8
Clns1a
Clock
Clp1
Clptm1
Clptm1l
Clptm1lp1
Clpx
Clrn1
Clspn
Clstn2-as1
Clstn3
Clta
Cltc
Cltcl1
Clu
Cluh
Cluhp3
Cluhp8
Clul1
Clvs1
Clybl
Cmahp
Cmas
Cmbl
Cmc1
Cmc2
Cmip
Cmklr1
Cmpk2
Cmss1
Cmtm3
Cmtm7
Cmtr1
Cnbd2
Cndp1
Cndp2
Cnga3
Cnga4
Cngb1
Cnih2
Cnih3
Cnih4
Cnksr2
Cnksr3
Cnmd
Cnn1
Cnn2p10
Cnn3
Cnn3p1
Cnnm2
Cnot1
Cnot10
Cnot11
Cnot2
Cnot3
Cnot6
Cnot7
Cnot9
Cnp
Cnppd1
Cnpy1
Cnpy3
Cnpy4
Cnr1
Cntd1
Cntfr
Cntn2
Cntn4
Cntn4-as2
Cntn6
Cntnap1
Cntnap2
Cntnap3
Cntrl
Coa6
Coa6-as1
Cobll1
Coch
Cog1
Cog2
Cog3
Cog4
Cog5
Cog6
Col11a1
Col12a1
Col14a1
Col18a1
Col1a1
Col1a2
Col20a1
Col21a1
Col22a1
Col23a1
Col26a1
Col2a1
Col4a1
Col4a2
Col4a2-as2
Col4a3
Col4a3bp
Col5a1
Col6a2
Col6a3
Col6a4p2
Col7a1
Col9a2
Col9a3
Colca1
Colca2
Colgalt1
Colq
Commd1
Commd10
Commd2
Commd3
Commd3-bmi1
Commd4
Commd5
Commd7
Commd8
Commd9
Comt
Comtd1
Cop1
Copa
Copb2
Copg2
Cops2
Cops3
Cops5
Cops7a
Cops7b
Cops8
Cops9
Copz1
Copz2
Coq10a
Coq10b
Coq2
Coq4
Coq7
Coq8a
Coq8b
Coq9
Coro1a
Coro1b
Coro1c
Coro2b
Coro6
Coro7
Cotl1
Cotl1p1
Cox10-as1
Cox11
Cox11p1
Cox14
Cox15
Cox20
Cox5b
Cox5bp3
Cox6a1
Cox6b2
Cox6c
Cox6cp12
Cox6cp15
Cox7b
Cox7b2
Cox7bp2
Cp
Cpa1
Cpa5
Cpamd8
Cpb1
Cpd
Cpe
Cpeb2
Cpeb3
Cpeb4
Cped1
Cphl1p
Cplane1
Cplane2
Cplx2
Cpm
Cpne2
Cpne3
Cpne5
Cpne6
Cpne7
Cpne8
Cpne9
Cpped1
Cps1
Cpsf2
Cpsf4
Cpsf4l
Cpsf7
Cpt1a
Cpt1b
Cpt1c
Cpt2
Cpvl
Cr1l
Cr2
Cr382285.2
Cr392000.2
Cr559946.2
Cr936218.2
Crabp1
Cracr2a
Cracr2b
Cradd
Crb1
Crb3
Crbn
Crcp
Creb3l1
Creb3l4
Creb5
Crebbp
Crebl2
Creld1
Crem
Crhr2
Crip2
Cript
Crisp3
Crispld2
Crkl
Crlf1
Crls1
Crnde
Crnkl1
Crocc
Crocc2
Croccp2
Croccp5
Crot
Crtap
Crtc1
Crtc2
Crtc3
Crtc3-as1
Cry2
Cryab
Cryba1
Crybb2p1
Crybg2
Crygfp
Crygn
Cryl1
Crym
Crym-as1
Cryzl1
Cryzl2p
Cryzl2p-sec16b
Csad
Csag4
Csde1
Csf1
Csf1r
Csf2ra
Csf3
Csf3r
Csgalnact1
Csk
Csmd2
Csn1s1
Csn1s2ap
Csnk1a1
Csnk1a1l
Csnk1d
Csnk1g2-as1
Csnk2a1
Csnk2a2
Csnk2b
Cspg4p13
Cspp1
Csrnp1
Csrnp2
Csrnp3
Csrp2
Cst11
Cstf2
Cstf3
Cstf3-dt
Ct45a1
Ctbp1
Ctbp1-as
Ctbp2p1
Ctbp2p3
Ctc1
Ctcf
Ctcfl
Ctdnep1
Ctdp1
Ctdsp1
Ctdsp2
Ctdspl2
Ctf1
Ctf2p
Cthrc1
Ctif
Ctnna1
Ctnna2
Ctnna3
Ctnnb1
Ctnnbip1
Ctnnbl1
Ctnnd2
Ctns
Ctps1
Ctr9
Ctrc
Ctrl
Ctsa
Ctsb
Ctsc
Ctsd
Ctsf
Ctsk
Ctss
Ctsz
Cttn
Cttnbp2
Ctxn2
Cubn
Cuedc1
Cuedc2
Cul1
Cul3
Cul4a
Cul4b
Cul5
Cul7
Cul9
Cuta
Cutalp
Cutc
Cux1
Cwc15
Cwf19l1
Cwf19l2
Cwh43
Cx3cl1
Cxcl17
Cxcl2
Cxcl3
Cxcl6
Cxcr2
Cxcr3
Cxcr6
Cxorf40a
Cxorf58
Cxorf65
Cxxc1
Cxxc4-as1
Cxxc5
Cyb561
Cyb561a3
Cyb561d1
Cyb561d2
Cyb5b
Cyb5d2
Cyb5r1
Cyb5r2
Cyb5r4
Cybc1
Cybrd1
Cyc1
Cycs
Cycsp19
Cycsp26
Cycsp35
Cycsp40
Cycsp41
Cycsp53
Cycsp8
Cyfip1
Cyfip2
Cyhr1
Cyld
Cymp
Cyp11b1
Cyp1a1
Cyp1b1-as1
Cyp26a1
Cyp27a1
Cyp27c1
Cyp2c59p
Cyp2c8
Cyp2j2
Cyp2t1p
Cyp2t3p
Cyp2w1
Cyp3a5
Cyp3a7
Cyp46a1
Cyp4b1
Cyp4f23p
Cyp4f24p
Cyp4f26p
Cyp4f3
Cyp4f35p
Cyp4f36p
Cyp4v2
Cyp51a1
Cyp51a1-as1
Cyp51a1p3
Cyp8b1
Cyren
Cys1
Cystm1
Cyth1
Cyth4
Cytip
Cyyr1
Cyyr1-as1
Czib
D2hgdh
Daam1
Daam2
Dab1
Dab1-as1
Dab2
Dab2ip
Dach2
Dact3
Dact3-as1
Dag1
Dagla
Daglb
Dalrd3
Dancr
Dand5
Dao
Daoa
Dap
Dap3
Dapk2
Dapp1
Dars
Dars2
Dars-as1
Dazap1
Dazap2
Dbf4
Dbf4b
Dbh
Dbi
Dbip1
Dbn1
Dbndd2
Dbp
Dcaf10
Dcaf11
Dcaf12
Dcaf13
Dcaf16
Dcaf17
Dcaf4
Dcaf5
Dcaf6
Dcaf7
Dcakd
Dcanp1
Dcbld2
Dcc
Dcdc1
Dcdc2
Dcdc2b
Dck
Dclk1
Dclk2
Dclre1a
Dclre1b
Dcn
Dcp2
Dcps
Dcst1-as1
Dcst2
Dct
Dctn1
Dctn2
Dctn3
Dctn4
Dctn5
Dctn6
Dcun1d1
Dcun1d2
Dcun1d2-as
Dcun1d4
Dcun1d5
Dcx
Dcxr
Ddah2
Ddb1
Ddc
Ddc-as1
Ddhd1
Ddhd2
Ddi1
Ddi2
Ddias
Ddit4
Ddit4-as1
Ddit4l
Ddn-as1
Ddr1
Ddr1-dt
Ddr2
Ddrgk1
Ddt
Ddx1
Ddx10
Ddx10p2
Ddx11
Ddx11l1
Ddx11l10
Ddx11l8
Ddx17
Ddx18
Ddx18p3
Ddx18p5
Ddx19b
Ddx25
Ddx27
Ddx31
Ddx39b
Ddx39b-as1
Ddx4
Ddx41
Ddx42
Ddx46
Ddx47
Ddx50
Ddx52
Ddx55
Ddx56
Ddx59
Ddx6
Ddx60l
Deaf1
Dec1
Decr1
Decr2
Dedd
Def8
Defa4
Defb109f
Defb112
Defb114
Defb115
Defb119
Degs1
Dennd1a
Dennd1b
Dennd2a
Dennd2c
Dennd2d
Dennd3
Dennd4b
Dennd4c
Dennd5a
Dennd5b
Dennd5b-as1
Dennd6b
Denr
Depdc1
Depdc4
Depdc5
Dera
Derl3
Desi2
Det1
Deup1
Dexi
Dffa
Dffb
Dgat2
Dgat2l6
Dgcr10
Dgcr2
Dgcr8
Dgcr9
Dgka
Dgkb
Dgkd
Dgke
Dgkg
Dgkh
Dgki
Dgkq
Dgkz
Dglucy
Dhcr24-dt
Dhcr7
Dhdds
Dhfrp5
Dhodh
Dhps
Dhrs1
Dhrs11
Dhrs12
Dhrs13
Dhrs4l2
Dhrs7
Dhrs9
Dhtkd1
Dhx15
Dhx16
Dhx29
Dhx35
Dhx36
Dhx40
Dhx57
Dhx58
Dhx8
Dhx9
Diablo
Diaph1
Diaph2-as1
Diaph3
Dido1
Dio1
Dio3os
Dip2a
Dip2b
Dip2c
Dipk1a
Dipk1c
Dipk2a
Dipk2b
Diras3
Dirc3
Dis3l
Dis3l2
Disc1
Disc1fp1
Disc1-it1
Disp2
Dixdc1
Dkc1
Dkk3
Dlat
Dlc1
Dleu1
Dlg1
Dlg2
Dlg3
Dlgap1
Dlgap1-as1
Dlgap4
Dll3
Dll4
Dlx1
Dlx2
Dlx2-dt
Dlx3
Dlx4
Dlx6-as1
Dm1-as
Dmac2
Dmac2l
Dmap1
Dmc1
Dmd
Dmgdh
Dmpk
Dmtf1
Dmwd
Dmxl1
Dna2
Dnaaf3
Dnaaf5
Dnah11
Dnah12
Dnah14
Dnah17
Dnah2
Dnah3
Dnah6
Dnah7
Dnah9
Dnai1
Dnai2
Dnaja1
Dnaja2
Dnajb1
Dnajb11
Dnajb12
Dnajb13
Dnajb14
Dnajb2
Dnajb3
Dnajb4
Dnajb5
Dnajb5-dt
Dnajb6
Dnajc10
Dnajc12
Dnajc16
Dnajc18
Dnajc19
Dnajc19p5
Dnajc19p7
Dnajc2
Dnajc21
Dnajc24
Dnajc25
Dnajc25-gng10
Dnajc27-as1
Dnajc3
Dnajc4
Dnajc5
Dnajc5b
Dnajc6
Dnajc7
Dnajc8
Dnajc9
Dnali1
Dnase1l1
Dnase1l2
Dnhd1
Dnm1
Dnm1p46
Dnm3
Dnmt3b
Dnttip1
Doc2a
Doc2gp
Dock10
Dock11
Dock2
Dock4
Dock6
Dock7
Dock8
Dock9
Dok1
Dok4
Dok6
Dok7
Dolpp1
Donson
Dop1a
Dop1b
Dot1l
Dpagt1
Dpcd
Dpep1
Dpf1
Dpf2
Dph1
Dph3
Dph3p2
Dpp10
Dpp3
Dpp4
Dpp6
Dpp7
Dpp8
Dpp9
Dppa2
Dppa2p4
Dppa3p3
Dppa5p2
Dprxp1
Dprxp3
Dpy19l1
Dpy19l1p1
Dpy19l3
Dpy19l4
Dpy30
Dpyd
Dpyd-it1
Dpys
Dpysl2
Dpysl3
Dpysl4
Dpysl5
Draic
Drap1
Drc1
Drc3
Drc7
Drd2
Drd5
Drg1
Drosha
Drp2
Dscam-it1
Dscaml1
Dscas
Dscr10
Dscr4
Dse
Dsg2
Dsg2-as1
Dsp
Dst
Dstn
Dstnp5
Dtd1
Dtl
Dtna
Dtnb
Dtx1
Dtx2p1
Dtx3
Dtx3l
Dtx4
Dtymk
Dubr
Duox2
Dupd1
Dus1l
Dus2
Dus4l
Dusp11
Dusp15
Dusp16
Dusp23
Dusp27
Dusp28
Dusp4
Dusp5p2
Dusp6
Dutp6
Dutp8
Dux4l16
Dux4l17
Dux4l18
Dux4l19
Dux4l37
Dux4l51
Dux4l52
Dvl3
Dxo
Dydc1
Dydc2
Dym
Dync1h1
Dync1i2
Dync1li2
Dync2h1
Dync2li1
Dynll1
Dynlrb2
Dynlt3p2
Dyrk1a
Dyrk1b
Dyrk2
Dyrk4
Dysf
Dzip1
Dzip1l
E2f3
E2f3-it1
E2f4
E2f4p1
E2f5
E2f7
E2f8
E4f1
Eaf1-as1
Eaf2
Ears2
Ebag9
Ebf4
Ebi3
Ebln1
Ebln3p
Ebna1bp2
Ebpl
Ece1
Ecel1p3
Ech1
Echdc2
Echdc3
Ecm1
Ecm2
Ect2
Edc3
Edc4
Eddm13
Edem1
Edem3
Edn2
Ednrb-as1
Edrf1
Eea1
Eed
Eef1a1p12
Eef1a1p17
Eef1a1p19
Eef1a1p26
Eef1a1p28
Eef1a1p36
Eef1a1p37
Eef1a1p4
Eef1a1p5
Eef1a1p7
Eef1a2
Eef1akmt3
Eef1akmt4
Eef1akmt4-ece2
Eef1aknmt
Eef1b2
Eef1d
Eef1dp3
Eef1e1-bloc1s5
Eef1e1p1
Eef1gp6
Eef1gp7
Eef2
Eef2k
Eepd1
Efcab1
Efcab11
Efcab13
Efcab2
Efcab3
Efcab5
Efcab7
Efcc1
Efemp1
Efhb
Efhc1
Efhd1
Efl1
Efl1p1
Efna1
Efna4
Efr3a
Efr3b
Eftud2
Egf
Egfem1p
Egfl7
Egfl8
Egflam
Egflam-as1
Egfr
Egln1p1
Egln2
Egln3
Egr2
Egr4
Ehbp1
Ehbp1l1
Ehd1
Ehd4
Ehd4-as1
Ehf
Ehmt1
Ehmt2
Ehmt2-as1
Ei24
Eid1
Eif1
Eif1ad
Eif1b
Eif1p4
Eif1p7
Eif2a
Eif2ak1
Eif2ak3-dt
Eif2ak4
Eif2b1
Eif2b2
Eif2b3
Eif2d
Eif2s2p2
Eif2s2p4
Eif3b
Eif3e
Eif3f
Eif3h
Eif3i
Eif3j-dt
Eif3k
Eif4a1
Eif4a1p6
Eif4a1p7
Eif4a2
Eif4a2p3
Eif4a3
Eif4b
Eif4e1b
Eif4e2
Eif4enif1
Eif4ep1
Eif4ep3
Eif4g1
Eif4h
Eif5
Eif5a2
Eif5ap2
Eif5b
Eipr1-it1
Elavl3
Elavl4
Elf1
Elf3-as1
Elf5
Elfn1
Elk2bp
Elk3
Elk4
Ell
Ell2p3
Elmo1
Elmo2
Elmo2p1
Elmo3
Elmod2
Elmsan1
Eln
Eloa-as1
Elovl5
Elovl7
Elp2
Elp3
Elp4
Elp5
Elp6
Emb
Emc1
Emc10
Emc1-as1
Emc2
Emc3
Emc3-as1
Emc4
Eme1
Eme2
Emid1
Emilin1
Eml1
Eml2
Eml3
Eml4
Eml6
Emp1
Emsy
Emx1
Enah
Enam
Endov
Eng
Enkur
Eno1p3
Eno1p4
Eno2
Eno3
Enoph1
Enosf1
Enox1
Enpep
Enpp2
Enpp3
Enpp7p10
Enpp7p8
Ensa
Ensap3
Enthd1
Entpd2
Entpd4
Entpd6
Entpd8
Entr1
Ep400p1
Epas1
Epb41
Epb41l1
Epb41l2
Epb41l3
Epb41l4a
Epb41l5
Epc2
Epcam
Epcam-dt
Epg5
Epha10
Epha2
Epha4
Epha6
Epha7
Epha8
Ephb1
Ephb4
Ephx1
Epm2a
Epn1
Epn2
Epn2-as1
Epn3
Epor
Eppin-wfdc6
Eprs
Eps15
Eps15l1
Eps15p1
Eps8
Eps8l1
Eps8l2
Epsti1
Eral1
Erap1
Erap2
Erbb2
Erbb3
Erbb4
Erbin
Erc1
Ercc1
Ercc3
Ercc4
Ercc5
Ercc6
Ercc6l2
Erfe
Erg
Erg28
Ergic1
Ergic2
Ergic3
Erh
Eri1
Eri2
Eri3
Erich1
Erich3
Erich4
Erich6
Erlin2
Ermap
Ermard
Ermn
Ermp1
Ern1
Ero1a
Ero1b
Erp27
Erp29
Erve-1
Ervfrd-3
Ervk13-1
Ervk3-1
Ervk9-11
Ervmer34-1
Ervmer61-1
Esco2
Esf1
Esm1
Espl1
Espn
Espnl
Esr1
Esrp1
Esrrg
Esyt1
Etaa1
Etf1p2
Etfbkmt
Etfdh
Etnk2
Ets1
Etv1
Etv5
Etv6
Etv7
Eva1a
Eva1b
Evi2a
Evi5
Evi5l
Evl
Evpl
Evx1
Evx2
Exd2
Exd3
Exo5
Exoc1l
Exoc3
Exoc3l1
Exoc3l4
Exoc4
Exoc5
Exoc5p1
Exoc7
Exosc10
Exosc2
Exosc3
Exosc5
Exosc8
Exph5
Ext2
Extl1
Extl3
Eya1
Eya2
Eys
Ezh1
Ezh2
F10
F10-as1
F11r
F12
F13a1
F13b
F2
F2rl1
F2rl3
F7
F8
Faah2
Faap100
Faap20
Faap24
Fabp5p3
Fabp5p6
Fadd
Fads1
Fads2
Fads3
Faf2p1
Fah
Fahd2a
Fahd2b
Fahd2cp
Faim2
Falec
Fam102a
Fam104a
Fam107b
Fam110a
Fam110b
Fam111a
Fam111b
Fam117a
Fam117b
Fam118a
Fam118b
Fam120aos
Fam120b
Fam120c
Fam122b
Fam122c
Fam124a
Fam126a
Fam126b
Fam129a
Fam129b
Fam129c
Fam131a
Fam133a
Fam133b
Fam135a
Fam135b
Fam136bp
Fam13a
Fam13a-as1
Fam13b
Fam13c
Fam151b
Fam160a1
Fam162a
Fam163a
Fam166a
Fam167a
Fam167a-as1
Fam168a
Fam173a
Fam174a
Fam174b
Fam177a1
Fam178b
Fam181a
Fam183a
Fam184a
Fam184b
Fam186b
Fam187b
Fam189a2
Fam189b
Fam192a
Fam193a
Fam193b
Fam198b-as1
Fam19a1
Fam19a2
Fam19a5
Fam201a
Fam201b
Fam206a
Fam214a
Fam216a
Fam217a
Fam217b
Fam219a
Fam221a
Fam221b
Fam222a
Fam222a-as1
Fam227a
Fam227b
Fam228b
Fam229a
Fam230g
Fam234a
Fam242c
Fam24b
Fam32cp
Fam3a
Fam3b
Fam3c
Fam47e-stbd1
Fam50b
Fam53b-as1
Fam53c
Fam71a
Fam71bp1
Fam71e1
Fam71e2
Fam71f1
Fam71f2
Fam76a
Fam76b
Fam78b
Fam81a
Fam81b
Fam83a
Fam83d
Fam83e
Fam83f
Fam83h
Fam84a
Fam86c1
Fam86c2p
Fam86dp
Fam86ep
Fam86fp
Fam86gp
Fam86hp
Fam86jp
Fam86lp
Fam89b
Fam91a1
Fam92a
Fam98b
Fanca
Fancc
Fancg
Fancl
Fancm
Fank1
Fap
Far2
Farp1
Farp2
Fars2
Fastk
Fastkd1
Fastkd2
Fastkd3
Fat3
Fau
Faup2
Faxdc2
Fbf1
Fbh1
Fbl
Fblim1
Fbln2
Fbln7
Fbn1
Fbrs
Fbxl12
Fbxl13
Fbxl16
Fbxl17
Fbxl19
Fbxl2
Fbxl20
Fbxl21p
Fbxl22
Fbxl3
Fbxl6
Fbxl8
Fbxo11
Fbxo17
Fbxo2
Fbxo22
Fbxo24
Fbxo25
Fbxo27
Fbxo31
Fbxo32
Fbxo33
Fbxo36-it1
Fbxo38
Fbxo42
Fbxo6
Fbxo7
Fbxo8
Fbxw10
Fbxw11
Fbxw4
Fbxw5
Fbxw8
Fcer1a
Fcf1p10
Fcgbp
Fcgr2a
Fcgr3a
Fcgrt
Fcho1
Fcho2
Fchsd2
Fcmr
Fcn3
Fcrl2
Fcrl3
Fcrl4
Fcrl6
Fcrlb
Fdcsp
Fdps
Fdpsp1
Fdpsp8
Fdxr
Fech
Fechp1
Fem1a
Fem1b
Fer1l4
Fer1l6-as2
Fermt2
Fermt3
Fes
Fez1
Fez2
Fezf1-as1
Ffar2
Ffar3
Fga
Fgb
Fgd3
Fgd4
Fgd5-as1
Fgd6
Fgf10
Fgf10-as1
Fgf12
Fgf12-as1
Fgf12-as2
Fgf12-as3
Fgf14
Fgf14-it1
Fgf17
Fgf21
Fgf3
Fgf9
Fgfbp1
Fgfr1
Fgfr2
Fgfr4
Fgfrl1
Fgg
Fggy
Fgl1
Fhad1
Fhdc1
Fhl1
Fhl2
Fhl3
Fhod1
Fhod3
Fhp1
Fibcd1
Fibp
Ficd
Fig4
Fignl1
Fip1l1
Fitm1
Fjx1
Fkbp10
Fkbp11
Fkbp14
Fkbp1a
Fkbp1ap3
Fkbp1b
Fkbp2
Fkbp5
Fkbp9
Fkrp
Flad1
Flcn
Flg-as1
Fli1
Flii
Flnb
Flot1
Flrt2
Flt1
Flt3
Flt3lg
Flt4
Flvcr1
Flywch1
Fmc1
Fmc1-luc7l2
Fmn1
Fmn2
Fmnl1
Fmnl3
Fmo1
Fmo4
Fmo5
Fmo6p
Fmo8p
Fn1
Fn3k
Fn3krp
Fnbp1
Fnbp1l
Fnbp4
Fndc11
Fndc3a
Fndc3b
Fnip1
Fnip2
Fntb
Fo393400.1
Fo393419.1
Fo393419.2
Fo393422.1
Focad
Folh1
Folr1
Fopnl
Fos
Fosb
Fosl1
Foxa1
Foxa2
Foxa3
Foxc1
Foxc2-as1
Foxd1
Foxg1
Foxh1
Foxi1
Foxj3
Foxk2
Foxl1
Foxl2nb
Foxm1
Foxn2
Foxn3
Foxn4
Foxo1
Foxo3
Foxo4
Foxp1
Foxp2
Foxp4
Foxp4-as1
Foxr1
Foxr2
Foxred1
Foxred2
Fp325330.2
Fp325332.1
Fp325335.1
Fpgs
Fpgt
Fpgt-tnni3k
Fpr2
Fra10ac1
Fras1
Frem1
Frg1
Frg1bp
Frg1dp
Frg1gp
Frg1hp
Frg2
Frg2fp
Frmd1
Frmd4a
Frmd5
Frmd6
Frmd8
Frmpd1
Frmpd2
Frmpd3-as1
Frs2
Frs3
Fry
Fryl
Fsbp
Fscn2
Fscn3
Fsd1l
Fsd2
Fshr
Fsip2
Fsip2-as2
Fst
Fstl1
Fstl3
Ftcd
Ftcdnl1
Fth1
Fth1p1
Fth1p22
Fth1p3
Ftlp12
Ftlp18
Fto
Ftop1
Ftx
Fubp1
Fubp3
Fuk
Fundc2
Fut10
Fut2
Fut4
Fut6
Fut7
Fut8
Fut8-as1
Fuz
Fxnp1
Fxr1
Fxyd2
Fxyd4
Fxyd5
Fxyd6
Fxyd6-fxyd2
Fyco1
Fyn
Fyttd1
Fzd1
Fzd10-as1
Fzd2
Fzr1
G2e3
G2e3-as1
G3bp2
G6pc2
G6pc3
G6pd
Gaa
Gab1
Gab2
Gabarap
Gabarapl1
Gabarapl2
Gabbr1
Gabpb1-as1
Gabpb2
Gabra3
Gabra5
Gabrb3
Gabrg3
Gabrp
Gabrr1
Gacat1
Gad1
Gad2
Gadd45a
Gadd45g
Gadl1
Gak
Gal3st1
Gal3st2
Gal3st3
Galc
Galk1
Galk2
Galm
Galns
Galnt12
Galnt13
Galnt14
Galnt15
Galnt17
Galnt2
Galnt3
Galnt6
Galnt8
Galnt9
Galntl5
Galntl6
Galp
Galr1
Galt
Gan
Ganc
Gapdh
Gapdhp20
Gapdhp36
Gapdhp49
Gapdhp54
Gapdhp58
Gapdhp70
Gapdhp75
Gapdhs
Gapvd1
Garnl3
Gars
Gars-dt
Garsp1
Gart
Gas1rr
Gas2
Gas5
Gas6
Gas6-as1
Gas7
Gas8
Gask1b
Gata2-as1
Gata6-as1
Gatad1
Gatad2a
Gatad2b
Gatb
Gatc
Gatm
Gba
Gbp1
Gbp1p1
Gbp3
Gca
Gcc2
Gcdh
Gcfc2
Gcg
Gcgr
Gchfr
Gckr
Gclc
Gcnt1
Gcnt1p2
Gcnt2
Gcnt3
Gcshp1
Gda
Gdap1
Gdap1l1
Gdap2
Gdf15
Gdf5
Gdf5os
Gdi2p2
Gdnf
Gdnf-as1
Gdpd1
Gdpd2
Gdpd3
Gdpd4
Gdpd5
Gemin2
Gemin2p1
Gemin4
Gemin6
Gemin7
Gemin7-as1
Get4
Gfap
Gfer
Gfi1b
Gfm1
Gfod2
Gga1
Gga2
Gga3
Ggact
Ggcx
Ggps1
Ggt1
Ggt6
Ggt7
Ggta1p
Ggtlc4p
Ghet1
Ghrh
Ghrhr
Ghrl
Ghrlos
Gid4
Gigyf1
Gigyf2
Gihcg
Gimap3p
Gimap4
Gimap5
Gimap6
Gins1
Gins3
Gipc2
Gipr
Git1
Git2
Gja9
Gjb1
Gjc1
Gjc3
Gk5
Gkap1
Glb1
Glb1l
Glb1l2
Glb1l3
Glcci1
Gldc
Gldn
Gle1
Glg1
Gli1
Gli4
Glis1
Glis2
Glis2-as1
Glis3
Glmn
Glo1
Glrx
Glrx2
Glrx3
Glrx5
Glrxp1
Gls
Gls2
Glt8d1
Glul
Glulp3
Glyat
Glyatl1
Glyatl1p4
Glyctk
Glyctk-as1
Glyr1
Gmcl1
Gmds
Gmds-dt
Gmeb1
Gmfb
Gmnc
Gmnn
Gmppa
Gmpr
Gmpr2
Gmps
Gna13
Gnai2
Gnal
Gnao1
Gnas
Gnaz
Gnb1
Gnb3
Gnb5
Gne
Gng2
Gng5
Gng5p5
Gngt1
Gngt2
Gnl1
Gnl2
Gnl3
Gnpat
Gnptab
Gnrh2
Gns
Golga1
Golga2
Golga2p11
Golga2p5
Golga4
Golga6l7
Golga7
Golga8ip
Golgb1
Golim4
Golm1
Gon4l
Gopc
Gorab
Gosr1
Gp5
Gpaa1
Gpank1
Gpat3
Gpat4
Gpatch11
Gpatch2l
Gpatch3
Gpatch4
Gpatch8
Gpbar1
Gpbp1
Gpbp1l1
Gpc3
Gpc6-as1
Gpd1
Gpd1l
Gpd2
Gper1
Gphn
Gpi
Gpn1
Gpn3
Gpn3p1
Gpnmb
Gpr12
Gpr132
Gpr137
Gpr137c
Gpr142
Gpr143
Gpr146
Gpr148
Gpr151
Gpr152
Gpr155
Gpr160
Gpr162
Gpr21
Gpr39
Gpr4
Gpr55
Gpr6
Gpr68
Gpr78
Gpr85
Gpr89a
Gprc5a
Gprc5c
Gprin2
Gps1
Gps2
Gpsm1
Gpt
Gpt2
Gpx1p1
Gpx2
Gpx3
Gpx4
Gpx6
Gramd1a
Gramd1b
Gramd2b
Gramd4
Gramd4p8
Grasp
Grb10
Grb14
Grb7
Greb1l
Grhl2
Grhl3
Grhpr
Gria1
Gria2
Grik2
Grik3
Grik4
Grik5
Grin1
Grin2b
Grin2c
Grina
Grip1
Grk1
Grk2
Grk4
Grk5-it1
Grk6
Grm3
Grm4
Grm7
Grm7-as3
Grm8
Grn
Grpel2
Grpel2p1
Grtp1-as1
Gsap
Gsdma
Gsdmd
Gse1
Gskip
Gsn
Gsn-as1
Gspt1
Gss
Gstm2
Gstm3
Gstm4
Gsto2
Gstp1
Gstt2b
Gstz1
Gtdc1
Gtf2a2
Gtf2b
Gtf2e1
Gtf2f1
Gtf2f2p2
Gtf2h1
Gtf2h5
Gtf2i
Gtf2ip23
Gtf2ip4
Gtf2ip7
Gtf2ird1
Gtf2ird1p1
Gtf3ap1
Gtf3c1
Gtf3c3
Gtf3c6
Gtpbp1
Gtpbp10
Gtpbp2
Gtpbp3
Gtpbp4
Gtpbp8
Gtse1
Gtsf1l
Guca1a
Gucd1
Gucy2c
Guk1
Gulop
Gulp1
Gusbp1
Gusbp5
Gvqw3
Gxylt2
Gyg1
Gyg1p1
Gyg1p3
Gypb
Gype
Gzf1
Gzmb
H1fx-as1
H2afj
H2afv
H2afx
H3f3ap4
H3f3b
Habp2
Hacd1
Hacl1
Hadh
Hagh
Haghl
Haglr
Hal
Hapln1
Hapln2
Har1a
Has1
Has2-as1
Hat1
Haus1
Haus7
Hax1
Hbb
Hbd
Hbs1l
Hcar1
Hcfc1-as1
Hcfc2
Hcg18
Hcg20
Hcg22
Hcg25
Hcg27
Hcg9
Hcls1
Hcn1
Hcn3
Hcrt
Hcrtr1
Hdac1
Hdac10
Hdac11
Hdac2
Hdac2-as2
Hdac3
Hdac4
Hdac5
Hdac6
Hdac7
Hdac8
Hdac9
Hddc3
Hdgf
Hdgfl2
Hdhd2
Hdhd5-as1
Hdlbp
Hdx
Heatr3
Heatr5a
Heatr5b
Heatr6
Heatr9
Hebp2
Hectd1
Hectd2
Hectd3
Hectd4
Hecw1
Hecw2
Heg1
Helz2
Hemk1
Herc1
Herc2p3
Herc3
Herc5
Herpud1
Hes1
Hes2
Hes6
Hes7
Hesx1
Hexa
Hexb
Hexd
Hexim1
Hexim2
Hey1
Hey2
Hgf
Hgh1
Hgs
Hgsnat
Hhat
Hhla1
Hhla3
Hibch
Hid1
Hif1a
Hif1an
Hif3a
Higd1ap16
Higd1ap5
Higd1ap6
Higd1b
Higd1c
Hikeshi
Hilpda
Hinfp
Hint1
Hint1p1
Hint2
Hip1
Hip1r
Hipk1
Hipk2
Hipk3
Hirip3
Hist1h1b
Hist1h1c
Hist1h1d
Hist1h1e
Hist1h2aa
Hist1h2ab
Hist1h2ac
Hist1h2ad
Hist1h2ag
Hist1h2ah
Hist1h2aj
Hist1h2ak
Hist1h2am
Hist1h2aps2
Hist1h2aps4
Hist1h2ba
Hist1h2bc
Hist1h2bd
Hist1h2bf
Hist1h2bh
Hist1h2bi
Hist1h2bj
Hist1h2bk
Hist1h2bm
Hist1h2bn
Hist1h2bo
Hist1h3c
Hist1h3g
Hist1h3h
Hist1h3ps1
Hist1h4b
Hist1h4c
Hist1h4h
Hist1h4i
Hist1h4j
Hist1h4k
Hist1h4l
Hist2h2ac
Hist2h2be
Hist3h2bb
Hist4h4
Hivep3
Hjurp
Hk1
Hkr1
Hla-a
Hla-c
Hla-dma
Hla-dmb
Hla-dpa1
Hla-dqa1
Hla-dqb1
Hla-dqb1-as1
Hla-u
Hla-z
Hlf
Hm13
Hm13-as1
Hm13-it1
Hmbox1
Hmbs
Hmces
Hmcn1
Hmcn2
Hmg20b
Hmga1
Hmga2
Hmgb1
Hmgb1p16
Hmgb1p19
Hmgb1p20
Hmgb1p38
Hmgb1p39
Hmgb1p5
Hmgb3p1
Hmgb3p12
Hmgb3p19
Hmgb3p20
Hmgb3p22
Hmgb3p32
Hmgb3p4
Hmgb3p6
Hmgb4
Hmgcl
Hmgcll1
Hmgcr
Hmgcs1
Hmgn1p10
Hmgn1p16
Hmgn1p18
Hmgn2
Hmgn2p17
Hmgn2p28
Hmgn2p46
Hmgn3
Hmgn4
Hmgxb3
Hmox1
Hmsd
Hnf1a
Hnf1a-as1
Hnf4a
Hnf4a-as1
Hnf4g
Hnmt
Hnrnpa1p12
Hnrnpa1p15
Hnrnpa1p19
Hnrnpa1p30
Hnrnpa1p31
Hnrnpa1p39
Hnrnpa1p4
Hnrnpa1p42
Hnrnpa1p44
Hnrnpa1p61
Hnrnpa1p64
Hnrnpa1p65
Hnrnpa1p66
Hnrnpa1p68
Hnrnpa1p72
Hnrnpa2b1
Hnrnpa3
Hnrnpa3p10
Hnrnpa3p11
Hnrnpc
Hnrnpcp6
Hnrnpcp8
Hnrnpd
Hnrnpdlp4
Hnrnpdp2
Hnrnph3
Hnrnpkp1
Hnrnpl
Hnrnpm
Hnrnpr
Hnrnpu
Hnrnpul1
Hook1
Hook2
Hopx
Hormad1
Hotairm1
Hottip
Hoxa11
Hoxa11-as
Hoxa4
Hoxa9
Hoxa-as2
Hoxa-as3
Hoxb3
Hoxb7
Hoxb8
Hoxb-as3
Hoxc6
Hoxd12
Hoxd3
Hoxd-as2
Hp1bp3
Hpca
Hpcal1
Hpd
Hpgd
Hpgds
Hpn
Hprt1
Hps1
Hpse2
Hpx
Hpyr1
Hrasls5
Hrc
Hrh3
Hrk
Hs1bp3
Hs3st3b1
Hs3st5
Hs3st6
Hs6st1
Hs6st2
Hs6st2-as1
Hsbp1
Hsbp1l1
Hsbp1p1
Hsd11b1l
Hsd11b2
Hsd17b1
Hsd17b12
Hsd17b14
Hsd17b2
Hsd17b4
Hsd17b6
Hsd17b7
Hsd17b8
Hsd3b2
Hsd3bp2
Hsd3bp4
Hsdl1
Hsf1
Hsf2
Hsf4
Hsf5
Hsh2d
Hsp90aa1
Hsp90aa5p
Hsp90ab1
Hsp90b1
Hspa12a
Hspa12b
Hspa14
Hspa4l
Hspa8p5
Hspa9
Hspa9p1
Hspb7
Hspb8
Hspbp1
Hspd1
Hspd1p1
Hspd1p10
Hspe1
Hspe1p14
Hspe1p28
Hspg2
Hsph1
Htatsf1p2
Htn1
Htr1a
Htr1dp1
Htr1f
Htr2a
Htr3a
Htr3b
Htr4
Htr5a-as1
Htra1
Htt
Hus1
Hvcn1
Hyal1
Hyal2
Hyal3
Hyal4
Hydin
Hydin2
Hyi
Hykk
Hyls1
Hyou1
Hypk
Iah1
Iba57
Ibtk
Ica1l
Icam2
Ice1
Ice2
Icmt
Id1
Id2
Id2-as1
Ide
Idh1
Idh3a
Idh3b
Idh3g
Idi1
Idi2-as1
Idnk
Ido1
Ier3
Ier3-as1
Ier5
Ifi16
Ifi27
Ifi27l1
Ifi27l2
Ifi30
Ifi44
Ifi44l
Ifih1
Ifit2
Ifitm10
Ifitm9p
Ifna11p
Ifna12p
Ifna17
Ifna7
Ifna8
Ifng-as1
Ifnl3p1
Ifnlr1
Ifrd1
Ift122
Ift172
Ift20
Ift27
Ift46
Ift52
Ift74
Ift80
Ift88
Igf1
Igf1r
Igf2
Igf2bp2
Igf2bp2-as1
Igf2bp3
Igf2r
Igfals
Igfbp2
Igfbp3
Igfl1p2
Igflr1
Igfn1
Ighmbp2
Ighv1-46
Ighv3-13
Ighv3-15
Ighv3-21
Ighv3-22
Ighv3-23
Ighv3-47
Ighv3-49
Ighv3-57
Ighv3-64
Ighv3-7
Ighv3-71
Ighv3-72
Ighv3-73
Ighv3-75
Ighv3-79
Ighv4-31
Ighv4-34
Ighv4-39
Ighv4-4
Ighv4-55
Ighv4-80
Ighv7-27
Ighv7-56
Ighv7-81
Ighvii-51-2
Ighviii-13-1
Ighviii-25-1
Ighviii-38-1
Ighviii-51-1
Igkv2d-40
Iglcor22-2
Igll4p
Iglv11-55
Iglv1-40
Iglv1-47
Iglv1-51
Iglv3-10
Iglv3-15
Iglv3-2
Iglv3-24
Iglv3-32
Iglv3-9
Iglv4-60
Iglv4-69
Iglv5-37
Iglv5-45
Iglv6-57
Iglv7-43
Iglv7-46
Iglvi-38
Iglvi-68
Iglviv-53
Iglviv-59
Iglvivor22-1
Iglvv-66
Iglvvi-25-1
Igsf1
Igsf10
Igsf11
Igsf21
Igsf22
Igsf23
Igsf5
Igsf9
Igsf9b
Ikbkb
Ikbke
Ikbkg
Ikzf1
Ikzf2
Il10ra
Il11ra
Il12a-as1
Il12rb1
Il15ra
Il16
Il17a
Il17c
Il17d
Il17ra
Il17rc
Il17rd
Il17re
Il18
Il18r1
Il19
Il1a
Il1f10
Il1r1
Il1r1-as1
Il1r2
Il1rap
Il1rapl1
Il1rapl2
Il1rl1
Il2
Il20rb
Il20rb-as1
Il21r
Il23r
Il24
Il25
Il2ra
Il2rb
Il2rg
Il34
Il36rn
Il4i1
Il5ra
Il6
Il6r
Il6st
Il6stp1
Il7
Il7r
Il9r
Ildr2
Ilf2
Ilf3
Ilkap
Ilvbl
Immp1l
Immp2l
Immt
Imp4
Impa1
Impa2
Impdh1
Impdh1p8
Impg1
Inafm1
Inava
Inca1
Incenp
Inf2
Ing1
Ing3
Ing5
Inhbe
Inhcap
Inka2
Inka2-as1
Ino80
Ino80b
Ino80b-wbp1
Ino80c
Ino80d
Ino80e
Inpp1
Inpp4a
Inpp5a
Inpp5b
Inpp5j
Inpp5k
Inppl1
Insc
Insig2
Insl6
Insr
Ints11
Ints2
Ints3
Ints4
Ints5
Ints6
Ints7
Ints8
Ints9
Intu
Invs
Ip6k1
Ipcef1
Ipo11
Ipo13
Ipo4
Ipo5
Ipo7
Ipo8
Ipo9
Ipo9-as1
Iqank1
Iqcb1
Iqcc
Iqce
Iqcg
Iqch
Iqcj-schip1
Iqcj-schip1-as1
Iqck
Iqcn
Iqgap1
Iqgap2
Iqgap3
Iqsec1
Iqsec3p1
Iqub
Irak4
Irf2bp2
Irf3
Irf5
Irf6
Irf7
Irf8
Irgm
Irgq
Irx1p1
Irx5
Irx6
Isca1p2
Iscu
Isg15
Isg20
Isg20l2
Isl1
Ism2
Isoc2
Ispd-as1
Ist1
Isy1
Itch
Itfg1
Itfg1-as1
Itfg2
Itga10
Itga3
Itga5
Itga6
Itga7
Itga8
Itga9-as1
Itgam
Itgb1
Itgb1-dt
Itgb2
Itgb2-as1
Itgb3
Itgb3bp
Itgb4
Itgb5
Itgb8
Itih1
Itih2
Itih3
Itih4
Itih5
Itln1
Itln2
Itm2c
Itpk1
Itpka
Itpkb
Itpkb-it1
Itpkc
Itpr1
Itpr2
Itpr3
Itprid1
Itprid2
Itprip-as1
Itsn1
Itsn2
Ivns1abp
Iws1
Izumo1
Izumo4
Jade1
Jag1
Jak2
Jak3
Jakmip1
Jakmip2
Jam3
Jazf1
Jcad
Jhy
Jkamp
Jmjd1c
Jmjd1c-as1
Jmjd6
Jmjd7
Jmjd7-pla2g4b
Josd1
Jph2
Jph4
Jpt2
Jrkl
Jund
Jup
Kalrn
Kank1
Kank1p1
Kank2
Kank3
Kansl1
Kansl1-as1
Kansl1l
Kansl3
Kars
Kat2b
Kat5
Kat6a
Kat6b
Kat7
Kat8
Katnal1
Katnal2
Katnb1
Katnbl1
Kazald1
Kazn
Kbtbd12
Kbtbd3
Kbtbd8
Kcmf1
Kcna6
Kcnab1
Kcnab1-as2
Kcnab2
Kcnb1
Kcnc1
Kcnc2
Kcnc3
Kcnd3-it1
Kcne3
Kcne4
Kcng1
Kcnh1
Kcnh1-it1
Kcnh2
Kcnh3
Kcnh5
Kcnh6
Kcnh8
Kcnip2
Kcnip3
Kcnip4-it1
Kcnj1
Kcnj10
Kcnj11
Kcnj16
Kcnj2
Kcnj3
Kcnj4
Kcnj5
Kcnj6-as1
Kcnk1
Kcnk10
Kcnk15-as1
Kcnk17
Kcnk2
Kcnk9
Kcnma1
Kcnma1-as1
Kcnmb2
Kcnn1
Kcnn2
Kcnn3
Kcnq1ot1
Kcnq2
Kcnq3
Kcnq4
Kcnq5
Kcnq5-as1
Kcnt1
Kcnt2
Kcp
Kctd1
Kctd10
Kctd10p1
Kctd15
Kctd18
Kctd2
Kctd3
Kctd8
Kctd9p4
Kdelc2
Kdelr2
Kdm1a
Kdm2a
Kdm2b
Kdm3a
Kdm4a
Kdm4b
Kdm4c
Kdm5a
Kdm5b
Kdm6a
Kdm6b
Kdm7a-dt
Kdm8
Kdr
Kdsr
Kf459542.1
Khdc4
Khdrbs3
Khk
Khsrp
Khsrpp1
Kiaa0040
Kiaa0100
Kiaa0232
Kiaa0319
Kiaa0319l
Kiaa0355
Kiaa0391
Kiaa0586
Kiaa0895
Kiaa0895l
Kiaa0895lp1
Kiaa0930
Kiaa1109
Kiaa1217
Kiaa1257
Kiaa1324
Kiaa1324l
Kiaa1328
Kiaa1522
Kiaa1614
Kiaa1671
Kiaa1958
Kidins220
Kif13a
Kif16b
Kif17
Kif18a
Kif18b
Kif19
Kif1a
Kif1b
Kif1bp
Kif1c
Kif21a
Kif22
Kif23
Kif25
Kif2a
Kif2c
Kif3a
Kif3c
Kif6
Kif9-as1
Kifap3
Kifc1
Kifc2
Kifc3
Kir2dl3
Kir3dp1
Kirrel1
Kirrel1-it1
Kirrel2
Kirrel3
Kirrel3-as1
Kiss1
Kit
Kitlg
Kiz
Klc1
Klc2
Klc3
Klc4
Klf10
Klf13
Klf4
Klf5
Klf6
Klf7
Klf7p1
Klhdc1
Klhdc10
Klhdc2
Klhdc3
Klhdc4
Klhdc8a
Klhdc9
Klhl10
Klhl17
Klhl18
Klhl2
Klhl20
Klhl22
Klhl23
Klhl24
Klhl28
Klhl3
Klhl32
Klhl35
Klhl36
Klhl41
Klhl42
Klhl6
Klhl7
Klk1
Klk11
Klk13
Klk14
Klk2
Klkb1
Klkp1
Klrg1
Kmo
Kmt2a
Kmt2c
Kmt2d
Kmt2e
Kmt2e-as1
Kmt5a
Kmt5b
Kmt5c
Kncn
Kndc1
Knl1
Knop1p5
Knstrn
Kpna1
Kpna2p2
Kpna2p3
Kpna3
Kpna4
Kpna6
Kpnb1
Kprp
Kptn
Kras
Krba1
Krbox1
Kremen1
Kremen2
Kri1
Krit1
Krr1
Krt12
Krt125p
Krt14
Krt16p6
Krt17
Krt18
Krt18p31
Krt18p36
Krt18p39
Krt18p43
Krt18p59
Krt18p7
Krt19p6
Krt23
Krt36
Krt37
Krt4
Krt42p
Krt6c
Krt7
Krt71
Krt72
Krt73
Krt73-as1
Krt77
Krt7-as
Krt8
Krt85
Krt86
Krt87p
Krt8p12
Krt8p25
Krt8p39
Krt8p44
Krt8p47
Krt8p48
Krt8p7
Krt9
Krt90p
Krtap10-10
Krtap10-13p
Krtap10-2
Krtap10-3
Krtap10-8
Krtap10-9
Krtap11-1
Krtap12-4
Krtap13-5p
Krtap1-4
Krtap15-1
Krtap16-1
Krtap19-7
Krtap2-3
Krtap2-4
Krtap2-5p
Krtap3-1
Krtap3-4p
Krtap4-2
Krtap4-4
Krtap4-5
Krtap4-7
Krtap4-8
Krtap4-9
Krtap5-1
Krtap5-10
Krtap5-11
Krtap5-14p
Krtap5-2
Krtap5-4
Krtap5-5
Krtap5-8
Krtap5-as1
Krtap8-2p
Krtap9-1
Krtap9-12p
Krtap9-2
Krtap9-4
Krtap9-6
Krtap9-8
Krtcap2
Ksr1
Ktn1
Ktn1-as1
Kxd1
Ky
L3mbtl1
L3mbtl2
L3mbtl3
Lacc1
Lactb2-as1
Lactbl1
Lag3
Lair1
Lalba
Lama3
Lama4
Lama5
Lama5-as1
Lamb1
Lamb2
Lamb3
Lamb4
Lamc1
Lamc2
Lamc3
Lamp1
Lamp3
Lamp5
Lamtor2
Lamtor5-as1
Lamtor5p1
Lancl1
Lancl1-as1
Lancl2
Laptm4b
Laptm4bp1
Laptm5
Large1
Large2
Large-as1
Larp1
Larp1b
Larp4
Larp4b
Larp6
Larp7
Larp7p1
Lars2
Lasp1
Lat
Lat2
Layn
Lbr
Lbx2
Lbx2-as1
Lca5l
Lce1a
Lce1b
Lce1e
Lce2d
Lce3a
Lce6a
Lcep1
Lck
Lcmt1
Lcn1
Lcn12
Lcn6
Lcn8
Lcnl1
Lcp1
Lcp2
Ldb3
Ldha
Ldhal6b
Ldhal6fp
Ldhap1
Ldhd
Ldlrad4
Ldlrap1
Lekr1
Lemd2
Lemd3
Lenep
Lepr
Letm1
Letmd1
Leutx
Lfng
Lgals3bp
Lgals4
Lgals8
Lgals9dp
Lgi1
Lgmnp1
Lgr4
Lgr5
Lgr6
Lhfpl3
Lhfpl3-as1
Lhfpl4
Lhpp
Lhx1
Lhx1-dt
Lhx2
Lhx6
Lhx9
Lias
Lif-as1
Lifr
Lifr-as1
Lilra6
Lilrb1
Lilrb1-as1
Lilrb4
Lilrb5
Lilrp1
Lima1
Limch1
Limd1
Limk1
Limk2
Lims1
Lims2
Lin28a
Lin28b-as1
Lin37
Lin52
Lin54
Lin7a
Lin7b
Linc00051
Linc00052
Linc00114
Linc00173
Linc00174
Linc00207
Linc00239
Linc00240
Linc00242
Linc00251
Linc00261
Linc00269
Linc00271
Linc00272
Linc00284
Linc00299
Linc00303
Linc00304
Linc00305
Linc00309
Linc00311
Linc00314
Linc00323
Linc00324
Linc00327
Linc00330
Linc00331
Linc00337
Linc00339
Linc00348
Linc00354
Linc00355
Linc00370
Linc00380
Linc00391
Linc00392
Linc00400
Linc00407
Linc00412
Linc00415
Linc00426
Linc00445
Linc00446
Linc00449
Linc00452
Linc00460
Linc00466
Linc00467
Linc00469
Linc00475
Linc00476
Linc00479
Linc00511
Linc00519
Linc00520
Linc00523
Linc00526
Linc00533
Linc00535
Linc00539
Linc00543
Linc00544
Linc00545
Linc00552
Linc00556
Linc00557
Linc00559
Linc00565
Linc00570
Linc00574
Linc00578
Linc00592
Linc00598
Linc00602
Linc00603
Linc00606
Linc00607
Linc00608
Linc00609
Linc00624
Linc00626
Linc00634
Linc00635
Linc00639
Linc00643
Linc00649
Linc00653
Linc00656
Linc00659
Linc00662
Linc00664
Linc00665
Linc00667
Linc00674
Linc00677
Linc00683
Linc00685
Linc00686
Linc00689
Linc00690
Linc00710
Linc00824
Linc00836
Linc00847
Linc00852
Linc00861
Linc00866
Linc00871
Linc00877
Linc00881
Linc00884
Linc00886
Linc00887
Linc00888
Linc00899
Linc00900
Linc00910
Linc00927
Linc00940
Linc00941
Linc00944
Linc00954
Linc00957
Linc00958
Linc00963
Linc00964
Linc00967
Linc00982
Linc01004
Linc01006
Linc01007
Linc01010
Linc01011
Linc01013
Linc01018
Linc01029
Linc01033
Linc01038
Linc01044
Linc01055
Linc01063
Linc01066
Linc01069
Linc01079
Linc01080
Linc01081
Linc01089
Linc01090
Linc01102
Linc01107
Linc01109
Linc01111
Linc01114
Linc01118
Linc01121
Linc01122
Linc01126
Linc01128
Linc01132
Linc01134
Linc01136
Linc01137
Linc01138
Linc01139
Linc01143
Linc01144
Linc01146
Linc01149
Linc01154
Linc01159
Linc01162
Linc01165
Linc01173
Linc01182
Linc01187
Linc01191
Linc01192
Linc01194
Linc01197
Linc01203
Linc01208
Linc01213
Linc01215
Linc01222
Linc01231
Linc01232
Linc01237
Linc01238
Linc01239
Linc01251
Linc01252
Linc01254
Linc01259
Linc01264
Linc01266
Linc01267
Linc01270
Linc01271
Linc01273
Linc01287
Linc01290
Linc01291
Linc01298
Linc01301
Linc01304
Linc01311
Linc01320
Linc01322
Linc01341
Linc01342
Linc01343
Linc01344
Linc01345
Linc01350
Linc01352
Linc01353
Linc01358
Linc01360
Linc01391
Linc01392
Linc01393
Linc01399
Linc01416
Linc01424
Linc01431
Linc01432
Linc01433
Linc01438
Linc01449
Linc01456
Linc01460
Linc01465
Linc01470
Linc01471
Linc01473
Linc01476
Linc01485
Linc01488
Linc01492
Linc01495
Linc01497
Linc01499
Linc01500
Linc01503
Linc01505
Linc01508
Linc01513
Linc01517
Linc01521
Linc01524
Linc01526
Linc01529
Linc01534
Linc01535
Linc01537
Linc01539
Linc01541
Linc01543
Linc01549
Linc01555
Linc01560
Linc01562
Linc01563
Linc01569
Linc01571
Linc01572
Linc01574
Linc01579
Linc01587
Linc01588
Linc01591
Linc01593
Linc01596
Linc01602
Linc01603
Linc01615
Linc01619
Linc01620
Linc01623
Linc01624
Linc01630
Linc01638
Linc01645
Linc01657
Linc01659
Linc01681
Linc01688
Linc01694
Linc01698
Linc01700
Linc01701
Linc01707
Linc01709
Linc01713
Linc01715
Linc01717
Linc01719
Linc01725
Linc01726
Linc01727
Linc01730
Linc01731
Linc01732
Linc01733
Linc01739
Linc01749
Linc01753
Linc01756
Linc01758
Linc01760
Linc01762
Linc01764
Linc01765
Linc01770
Linc01786
Linc01789
Linc01793
Linc01799
Linc01802
Linc01804
Linc01805
Linc01808
Linc01814
Linc01817
Linc01819
Linc01828
Linc01829
Linc01833
Linc01841
Linc01850
Linc01853
Linc01856
Linc01869
Linc01870
Linc01871
Linc01872
Linc01881
Linc01886
Linc01897
Linc01898
Linc01901
Linc01902
Linc01905
Linc01909
Linc01915
Linc01918
Linc01921
Linc01926
Linc01933
Linc01934
Linc01939
Linc01941
Linc01950
Linc01952
Linc01953
Linc01965
Linc01968
Linc01970
Linc01975
Linc01976
Linc01977
Linc01979
Linc01980
Linc01987
Linc01990
Linc01993
Linc02002
Linc02006
Linc02009
Linc02020
Linc02022
Linc02024
Linc02026
Linc02028
Linc02032
Linc02033
Linc02040
Linc02042
Linc02047
Linc02052
Linc02058
Linc02064
Linc02066
Linc02074
Linc02078
Linc02091
Linc02092
Linc02093
Linc02109
Linc02110
Linc02112
Linc02122
Linc02128
Linc02139
Linc02142
Linc02146
Linc02149
Linc02151
Linc02168
Linc02182
Linc02185
Linc02198
Linc02200
Linc02210
Linc02217
Linc02218
Linc02221
Linc02223
Linc02228
Linc02233
Linc02235
Linc02237
Linc02241
Linc02243
Linc02246
Linc02247
Linc02251
Linc02255
Linc02257
Linc02260
Linc02265
Linc02272
Linc02277
Linc02278
Linc02280
Linc02283
Linc02285
Linc02287
Linc02288
Linc02289
Linc02293
Linc02299
Linc02318
Linc02326
Linc02328
Linc02331
Linc02341
Linc02345
Linc02348
Linc02352
Linc02356
Linc02359
Linc02365
Linc02371
Linc02375
Linc02377
Linc02384
Linc02387
Linc02389
Linc02397
Linc02399
Linc02400
Linc02402
Linc02404
Linc02408
Linc02413
Linc02416
Linc02425
Linc02427
Linc02437
Linc02441
Linc02442
Linc02446
Linc02453
Linc02463
Linc02471
Linc02473
Linc02478
Linc02487
Linc02498
Linc02500
Linc02508
Linc02514
Linc02519
Linc02520
Linc02521
Linc02532
Linc02536
Linc02537
Linc02542
Linc02543
Linc02547
Linc02548
Linc02550
Linc02558
Linc02561
Linc02562
Linc02563
Linc02564
Linc02565
Linc02568
Linc02572
Linc02578
Linc02587
Linc02588
Linc02593
Linc02603
Linc02606
Linc02608
Linc02611
Linc02613
Linc02614
Linc02615
Linc02618
Linc02623
Linc02625
Linc02632
Linc02651
Linc02666
Linc02672
Linc2194
Linc-pint
Lingo4
Lins1
Lipa
Lipc
Lipc-as1
Lipe
Lipe-as1
Lipg
Lipm
Lipt1
Lipt2
Litaf
Livar
Lix1l-as1
Llgl2
Llphp1
Lman1
Lman1l
Lman2
Lman2l
Lmbr1
Lmbr1l
Lmcd1-as1
Lmf1
Lmf2
Lmln
Lmln2
Lmna
Lmnb2
Lmntd1
Lmntd2
Lmo2
Lmo3
Lmo4
Lmo7
Lmo7dn-it1
Lmod1
Lmod3
Lmx1a
Lnctam34a
Lnpep
Lnpk
Lnx1
Lnx1-as1
Lnx1-as2
Lonp1
Lonp2
Lonrf3
Loxhd1
Loxl1
Loxl1-as1
Loxl2
Loxl3
Lpa
Lpal2
Lpar5
Lpar6
Lpcat1
Lpcat4
Lpin1
Lpin3
Lpl
Lpp
Lrba
Lrch3
Lrch4
Lrcol1
Lrfn4
Lrfn5
Lrguk
Lrif1
Lrig3
Lrmda
Lrmp
Lrp1
Lrp10
Lrp11
Lrp12
Lrp1-as
Lrp3
Lrp4
Lrp5
Lrp6
Lrp8
Lrpprc
Lrr1
Lrrc1
Lrrc14
Lrrc17
Lrrc2
Lrrc23
Lrrc26
Lrrc27
Lrrc28
Lrrc29
Lrrc34
Lrrc36
Lrrc37a11p
Lrrc37a13p
Lrrc37a17p
Lrrc37a3
Lrrc37a5p
Lrrc3-dt
Lrrc41
Lrrc43
Lrrc45
Lrrc46
Lrrc52
Lrrc52-as1
Lrrc53
Lrrc59
Lrrc6
Lrrc61
Lrrc63
Lrrc7
Lrrc71
Lrrc74b
Lrrc75b
Lrrc77p
Lrrc8a
Lrrc8b
Lrrc8c
Lrrc8d
Lrrc9
Lrrcc1
Lrrd1
Lrrfip1
Lrrfip2
Lrriq1
Lrriq4
Lrrk2
Lrrn1
Lrrn3
Lrrtm2
Lrrtm4
Lrsam1
Lrtm2
Lrtomt
Lrwd1
Lsamp
Lsg1
Lsm1
Lsm14a
Lsm14b
Lsm4
Lsm6
Lsp1
Lsr
Lss
Lta
Ltb4r
Ltb4r2
Ltbp2
Ltbp3
Ltbp4
Ltbr
Ltc4s
Ltf
Lto1
Luc7l
Luc7l2
Luc7l3
Lurap1l
Lurap1l-as1
Lxn
Ly6e
Ly6e-dt
Ly6g6c
Ly6g6e
Ly6g6f
Ly6g6f-ly6g6d
Ly75-cd302
Ly86-as1
Ly9
Lyn
Lynx1
Lypd1
Lypd3
Lypd4
Lypd6
Lypla1
Lypla2
Lypla2p1
Lypla2p2
Lyplal1
Lyrm1
Lyrm2
Lyrm9
Lysmd3
Lysmd4
Lyst
Lztfl1
Lztr1
Lzts2
Lzts3
M6pr
Maats1
Macf1
Macrod1
Macrod2
Mad1l1
Mad2l1bp
Madcam1
Madd
Maea
Mael
Maf1
Maff
Mafg
Mafg-dt
Mafk
Mag
Magea12
Magea4-as1
Maged1
Mageh1
Magel2
Magi1
Magi1-as1
Magi1-it1
Magi2
Magi2-as2
Magi2-as3
Magi3
Magt1
Majin
Mak
Mal
Mal2
Mal2-as1
Malat1
Malinc1
Malrd1
Malt1
Mamdc2
Mamdc2-as1
Mamdc4
Maml2
Mamstr
Man1a2
Man1b1
Man1c1
Man2a1
Man2a2
Man2b1
Man2b2
Manbal
Manea
Maneal
Mansc4
Map1a
Map1lc3a
Map1lc3b
Map1lc3b2
Map1lc3c
Map1s
Map2
Map2k1
Map2k3
Map2k4
Map2k5
Map2k6
Map3k10
Map3k11
Map3k12
Map3k13
Map3k14
Map3k14-as1
Map3k19
Map3k20-as1
Map3k21
Map3k3
Map3k4
Map3k6
Map3k7cl
Map3k8
Map3k9
Map4
Map4k1
Map4k2
Map4k3
Map4k3-dt
Map4k4
Map4k5
Map6
Map6d1
Map7d1
Mapk1
Mapk10
Mapk13
Mapk14
Mapk15
Mapk1ip1l
Mapk3
Mapk4
Mapk8
Mapk8ip1
Mapk8ip1p1
Mapk8ip3
Mapk9
Mapkap1
Mapkapk2
Mapkapk3
Mapkapk5
Mapkbp1
Mapre2
Mapt
Mapt-as1
Mapt-it1
Marc2
March10
March2
March3
March6
March7
March8
March9
Marcol
Marf1
Mark2
Mark2p10
Mark2p12
Mark2p13
Mark3
Mark4
Mars
Marveld1
Marveld2
Masp1
Mast1
Mast2
Mast3
Mast4
Mat2a
Matn1-as1
Matn2
Matn4
Matr3
Mau2
Mavs
Maz
Mbd1
Mbd3
Mbd4
Mbd5
Mbd6
Mbip
Mbnl1
Mbnl1-as1
Mbnl2
Mboat1
Mboat4
Mboat7
Mbp
Mbtps1
Mbtps2
Mc1r
Mcat
Mcc
Mccc1
Mccc2
Mcemp1
Mcf2l
Mcf2l2
Mcf2l-as1
Mcfd2p1
Mchr1
Mchr2-as1
Mcidas
Mcl1
Mcm10
Mcm2
Mcm3ap
Mcm3ap-as1
Mcm4
Mcm5
Mcm7
Mcm8
Mcm9
Mcmdc2
Mcph1
Mcrip1
Mcrip2
Mctp2
Mcts1
Mcts2p
Mdc1
Mdga2
Mdh2
Mdk
Mdm2
Mdm4
Mds2
Me3
Meaf6
Meak7
Mecom
Mecp2
Mecr
Med1
Med10
Med11
Med12
Med12l
Med13l
Med14
Med15
Med15p5
Med17
Med18
Med21
Med22
Med24
Med25
Med27
Med28p7
Med29
Med30
Med31
Med6
Med8
Mef2a
Mef2bnbp1
Mef2c
Mef2c-as1
Mef2c-as2
Mef2d
Meg3
Meg8
Megf10
Megf11
Megf6
Megf8
Mei1
Meikin
Meiob
Meis1
Meis2
Meis3
Meltf
Memo1
Memo1p1
Men1
Mepce
Mesp1
Mest
Mestit1
Met
Metap1d
Metap2
Metrnl
Mettl11b
Mettl14
Mettl16
Mettl17
Mettl18
Mettl21a
Mettl22
Mettl24
Mettl25
Mettl26
Mettl27
Mettl2a
Mettl2b
Mettl5
Mettl7a
Mettl9
Mex3b
Mex3c
Mfap2
Mfap3
Mfap3l
Mfap5
Mff
Mfrp
Mfsd1
Mfsd10
Mfsd11
Mfsd12
Mfsd13a
Mfsd14b
Mfsd2a
Mfsd3
Mfsd4a
Mfsd4b
Mfsd6
Mfsd8
Mfsd9
Mga
Mgam
Mgat2
Mgat3
Mgat4a
Mgat4b
Mgat5
Mgat5b
Mgll
Mgme1
Mgrn1
Mgst1
Mgst2
Mgst3
Mia2
Mia3
Miat
Mib1
Mib2
Mica
Mical2
Mical3
Micall2
Micb
Micc
Micg
Micos10
Micos10-nbl1
Micos10p4
Micos13
Midn
Mief1
Mier1
Mif4gd
Miga1
Miga2
Miip
Minar1
Mincr
Mindy1
Mink1
Minpp1
Mioxp1
Mipepp3
Mipol1
Mir100hg
Mir101-2
Mir10a
Mir1-1
Mir1178
Mir1179
Mir1-1hg
Mir1202
Mir1204
Mir1205
Mir1206
Mir1207
Mir1250
Mir1251
Mir1256
Mir1257
Mir1281
Mir1282
Mir1283-2
Mir1284
Mir1286
Mir1292
Mir1295a
Mir1295b
Mir1302-1
Mir1306
Mir130a
Mir130b
Mir134
Mir135a2
Mir135b
Mir137
Mir137hg
Mir139
Mir141
Mir142
Mir146b
Mir1471
Mir150
Mir152
Mir1539
Mir1587
Mir15b
Mir16-2
Mir182
Mir183
Mir185
Mir1908
Mir190b
Mir1911
Mir1913
Mir193a
Mir193bhg
Mir196a2
Mir200b
Mir200c
Mir200chg
Mir202
Mir203a
Mir203b
Mir2053
Mir2110
Mir222
Mir2276
Mir23c
Mir25
Mir26a2
Mir26b
Mir29a
Mir29b1
Mir29b2chg
Mir301a
Mir301b
Mir3065
Mir30a
Mir30c1
Mir30d
Mir30e
Mir3124
Mir3131
Mir3134
Mir3137
Mir3138
Mir3139
Mir3143
Mir3150bhg
Mir3153
Mir3158-1
Mir3158-2
Mir3159
Mir3165
Mir3166
Mir3167
Mir3174
Mir3175
Mir3181
Mir3188
Mir3190
Mir3191
Mir3192
Mir3193
Mir3198-2
Mir3199-1
Mir3199-2
Mir320b2
Mir338
Mir34ahg
Mir34b
Mir34c
Mir3605
Mir3609
Mir3615
Mir3618
Mir3621
Mir3650
Mir3652
Mir3658
Mir3659
Mir365a
Mir3662
Mir3665
Mir3678
Mir3681hg
Mir3683
Mir3685
Mir3713
Mir375
Mir376c
Mir378b
Mir378d1
Mir378d2
Mir382
Mir3917
Mir3919
Mir3927
Mir3938
Mir3973
Mir3976hg
Mir425
Mir4258
Mir4260
Mir4264
Mir4266
Mir4269
Mir4270
Mir4279
Mir4281
Mir4296
Mir4300hg
Mir4301
Mir4305
Mir4317
Mir4319
Mir4323
Mir4329
Mir4422hg
Mir4423
Mir4425
Mir4428
Mir4429
Mir4434
Mir4435-2hg
Mir4439
Mir4442
Mir4443
Mir4446
Mir4448
Mir4449
Mir4453
Mir4455
Mir4458
Mir4458hg
Mir4470
Mir4472-1
Mir4474
Mir4476
Mir4477b
Mir4486
Mir4490
Mir4491
Mir4493
Mir4496
Mir4497
Mir4499
Mir449a
Mir449b
Mir449c
Mir4505
Mir4508
Mir4512
Mir4519
Mir4520-1
Mir4520-2
Mir4521
Mir4522
Mir4523
Mir4527hg
Mir454
Mir4632
Mir4633
Mir4637
Mir4640
Mir4648
Mir4651
Mir4652
Mir4654
Mir4656
Mir4657
Mir466
Mir4661
Mir4665
Mir4668
Mir4669
Mir4674
Mir4681
Mir4685
Mir4692
Mir4696
Mir4698
Mir4705
Mir4707
Mir4710
Mir4721
Mir4724
Mir4726
Mir4727
Mir4729
Mir4730
Mir4738
Mir4739
Mir4741
Mir4743
Mir4749
Mir4750
Mir4751
Mir4752
Mir4754
Mir4755
Mir4757
Mir4761
Mir4770
Mir4772
Mir4775
Mir4780
Mir4783
Mir483
Mir484
Mir489
Mir491
Mir4999
Mir5001
Mir5003
Mir5008
Mir5088
Mir5090
Mir5093
Mir515-2
Mir5188
Mir518c
Mir5191
Mir519c
Mir522
Mir523
Mir525
Mir548a2
Mir548aa1
Mir548ac
Mir548ag2
Mir548as
Mir548ay
Mir548az
Mir548d1
Mir548e
Mir548f2
Mir548h2
Mir550a2
Mir550b2
Mir554
Mir555
Mir557
Mir5572
Mir5581
Mir5584
Mir5588
Mir562
Mir5680
Mir5681a
Mir5681b
Mir5685
Mir5687
Mir5689hg
Mir5693
Mir5695
Mir5698
Mir5700
Mir5702
Mir5787
Mir579
Mir584
Mir588
Mir589
Mir592
Mir595
Mir600
Mir601
Mir602
Mir605
Mir6069
Mir6076
Mir6077
Mir6079
Mir6080
Mir6081
Mir6084
Mir6089
Mir609
Mir6124
Mir6125
Mir6129
Mir6131
Mir6132
Mir614
Mir6165
Mir617
Mir618
Mir623
Mir632
Mir645
Mir646
Mir646hg
Mir649
Mir6499
Mir6509
Mir6513
Mir6515
Mir653
Mir657
Mir661
Mir6715a
Mir6715b
Mir6716
Mir6719
Mir6727
Mir6732
Mir6735
Mir6736
Mir6737
Mir6753
Mir6756
Mir6757
Mir6767
Mir6772
Mir6774
Mir6781
Mir6787
Mir6789
Mir6791
Mir6797
Mir6820
Mir6825
Mir6831
Mir6834
Mir6843
Mir6847
Mir6850
Mir6854
Mir6855
Mir6860
Mir6864
Mir6869
Mir6870
Mir6871
Mir6877
Mir6890
Mir6892
Mir6893
Mir7109
Mir7111
Mir7112
Mir7150
Mir7153
Mir7156
Mir7157
Mir7-3
Mir7-3hg
Mir7515hg
Mir762hg
Mir765
Mir769
Mir7705
Mir7846
Mir8052
Mir8062
Mir8070
Mir8072
Mir8074
Mir8076
Mir8078
Mir8079
Mir8084
Mir8085
Mir8087
Mir885
Mir920
Mir92b
Mir9-3hg
Mir941-1
Mir941-2
Mir941-3
Mir941-4
Mir941-5
Mir96
Mir99ahg
Mirlet7a1
Mirlet7f1
Mirlet7i
Mis12
Mis18bp1
Misp
Mixl1
Mki67
Mkln1
Mkln1-as
Mknk1
Mkrn3
Mkrn4p
Mkrn7p
Mkx-as1
Mlec
Mlf1
Mlf2
Mlh3
Mlip
Mlip-as1
Mlkl
Mllt10
Mllt11
Mllt3
Mllt6
Mln
Mlph
Mlst8
Mlxip
Mlxipl
Mmab
Mmachc
Mmadhc
Mmd
Mme
Mmp11
Mmp16
Mmp17
Mmp19
Mmp20
Mmp23b
Mmp24os
Mmp25
Mmp25-as1
Mmp26
Mmp28
Mmp2-as1
Mmp3
Mmp8
Mmp9
Mmrn1
Mms19
Mnt
Mnx1
Mnx1-as1
Moap1
Mob1ap2
Mob3c
Mob4
Mocs1
Mocs3
Mogat2
Mok
Mon1b
Mon2
Morc1-as1
Morc2-as1
Morc3
Morf4l1p7
Morn1
Morn2
Morn5
Mosmo
Mospd2
Mospd3
Mov10
Mov10l1
Moxd1
Moxd2p
Mpdz
Mpeg1
Mpg
Mphosph10
Mphosph6
Mphosph8
Mphosph9
Mpig6b
Mpl
Mpnd
Mpo
Mpp2
Mpp4
Mpp7
Mppe1
Mpped2
Mprip
Mprip-as1
Mptx1
Mpv17
Mpv17l
Mpzl1
Mpzl2
Mras
Mre11
Mrfap1l1
Mrgprf
Mrgprf-as1
Mrnip
Mro
Mroh1
Mroh2a
Mroh4p
Mroh7
Mroh7-ttc4
Mroh8
Mrpl10
Mrpl15
Mrpl15p1
Mrpl17
Mrpl18
Mrpl2
Mrpl20
Mrpl21
Mrpl22
Mrpl24
Mrpl27
Mrpl28
Mrpl30
Mrpl33
Mrpl34
Mrpl35
Mrpl37
Mrpl40
Mrpl40p1
Mrpl42
Mrpl45
Mrpl45p2
Mrpl48
Mrpl49
Mrpl52
Mrpl57p7
Mrpl58
Mrpl9
Mrps10p2
Mrps11
Mrps12
Mrps14
Mrps15
Mrps16p1
Mrps16p2
Mrps17
Mrps18ap1
Mrps18b
Mrps18c
Mrps21
Mrps21p1
Mrps21p3
Mrps22
Mrps23
Mrps27
Mrps28
Mrps30
Mrps31
Mrps31p4
Mrps31p5
Mrps34
Mrps35
Mrps36
Mrps5p4
Mrps6
Mrps6p2
Mrrf
Mrs2
Mrtfb
Mrto4
Mrvi1-as1
Ms4a1
Ms4a15
Ms4a6a
Ms4a8
Msc-as1
Msh2
Msh3
Msh5
Msh5-sapcd1
Msi2
Msl1
Mslnl
Msmo1
Msr1
Msrb1
Msrb3
Mst1p2
Mt1dp
Mt1l
Mt1p3
Mt1xp1
Mt2a
Mt3
Mta1
Mta3
Mtap
Mtapp2
Mtatp6p1
Mtatp6p15
Mtatp6p16
Mtatp6p29
Mtatp8p1
Mtbp
Mtch2
Mtcl1
Mtco1p12
Mtco1p17
Mtco1p35
Mtco1p4
Mtco1p42
Mtco1p44
Mtco1p49
Mtco2p11
Mtco2p12
Mtco2p16
Mtco2p17
Mtco2p34
Mtco3p12
Mtco3p15
Mtco3p17
Mtco3p29
Mtco3p4
Mtcybp11
Mtcybp15
Mtcybp37
Mtcybp40
Mtcybp42
Mtdh
Mterf1
Mterf2
Mterf3
Mterf4
Mtf2
Mtfp1
Mtfr1
Mtfr1l
Mtg2
Mthfd1l
Mthfd2p1
Mthfr
Mtif2p1
Mtmr10
Mtmr11
Mtmr12
Mtmr2
Mtmr3
Mtmr4
Mtmr7
Mtmr9
Mtnd1p11
Mtnd1p15
Mtnd1p16
Mtnd1p24
Mtnd1p26
Mtnd1p29
Mtnd1p37
Mtnd1p5
Mtnd1p7
Mtnd2p13
Mtnd2p18
Mtnd2p19
Mtnd2p22
Mtnd2p23
Mtnd2p28
Mtnd2p38
Mtnd2p7
Mtnd2p8
Mtnd3p10
Mtnd3p17
Mtnd3p25
Mtnd4lp14
Mtnd4lp17
Mtnd4lp30
Mtnd4p12
Mtnd4p19
Mtnd4p20
Mtnd4p26
Mtnd4p30
Mtnd5p11
Mtnd5p28
Mtnd5p6
Mtnd5p8
Mtnd6p15
Mtnd6p2
Mtnd6p6
Mtor
Mtrex
Mtrnr2l1
Mtrr
Mtss1
Mttp
Mturn
Mtx1
Mtx2
Muc1
Muc12
Muc13
Muc15
Muc19
Muc20
Muc20-ot1
Muc3a
Muc4
Muc5ac
Muc5b
Muc6
Mucl1
Mucl3
Mus81
Musk
Mvb12a
Mvb12b
Mvd
Mvk
Mvp
Mx1
Mx2
Mxd1
Mxd3
Mxi1
Mxra7
Myadm
Myadml2
Myb
Mybbp1a
Mybl1
Mybpc1
Mybphl
Myc
Mycbp2
Mycbp2-as1
Mycbpap
Mycl
Mycn
Mycnos
Myct1
Mydgf
Myef2
Myeov
Myh11
Myh14
Myh16
Myh7b
Myh9
Myhas
Myl1
Myl12a
Myl2
Myl3
Myl4
Myl5
Myl6
Myl6b
Mylip
Mylk2
Mylk3
Mylkp1
Mylpf
Mymk
Mymx
Mynn
Myo10
Myo15a
Myo15b
Myo16-as2
Myo18a
Myo18b
Myo19
Myo1a
Myo1b
Myo1c
Myo1d
Myo1e
Myo1f
Myo1g
Myo1h
Myo3b-as1
Myo5a
Myo5b
Myo6
Myo7a
Myo7b
Myo9a
Myo9b
Myocos
Myom2
Myoslid
Myrf
Mysm1
Myt1
Myt1l
Myt1l-as1
N4bp2
N4bp2l1
NA
Naa10
Naa15
Naa25
Naa30
Naa40
Naa60
Naaa
Naaladl2
Nab1
Nab2
Nabp1
Nabp2
Naca
Naca4p
Nacap10
Nacap2
Nadk
Nadk2
Nadsyn1
Nae1
Nagk
Naglu
Nagpa
Nags
Nalt1
Nampt
Nanogp2
Nanos1
Nanos2
Nap1l1
Nap1l1p1
Nap1l4
Nap1l4p3
Nap1l6
Napa
Napa-as1
Napepld
Napsa
Napsb
Narf
Nasp
Nat10
Nat14
Nat16
Nav1
Nav2
Nav2-as5
Nav3
Naxd
Naxe
Nbea
Nbeal1
Nbl1
Nbn
Nbpf1
Nbpf12
Nbr1
Ncald
Ncam1
Ncam1-as1
Ncapd2
Ncapd2p1
Ncapd3
Ncapg2
Ncapgp2
Ncbp1
Ncbp2
Ncbp2-as1
Ncdn
Ncf2
Ncf4-as1
Nck2
Nckap1
Nckap1l
Nckap5-as2
Nckap5-it1
Nckap5l
Nckipsd
Ncl
Ncln
Ncmap
Ncoa1
Ncoa2
Ncoa7
Ncor1
Ncs1
Ncstn
Ndc80
Nde1
Ndel1
Ndfip1
Ndor1
Ndrg1
Ndrg4
Ndst1
Ndst1-as1
Ndufa10
Ndufa11
Ndufa13
Ndufa3
Ndufa4
Ndufa4l2
Ndufa5
Ndufa5p6
Ndufa6-dt
Ndufa7
Ndufa9
Ndufaf3
Ndufaf4p1
Ndufaf4p4
Ndufaf5
Ndufaf6
Ndufaf7
Ndufaf8
Ndufb11p1
Ndufb1p2
Ndufb2
Ndufb3
Ndufb4p3
Ndufb4p8
Ndufb5
Ndufb6
Ndufb8
Ndufb9
Ndufc1
Ndufc2
Ndufs1
Ndufs2
Ndufs3
Ndufs5p2
Ndufs6
Ndufs7
Ndufv1
Ndufv2
Ndufv3
Neat1
Neb
Nebl
Nebl-as1
Necab1
Necab2
Necab3
Necap1
Nectin1
Nectin2
Nectin3
Nectin4
Nedd4
Nedd4l
Nedd9
Nefm
Negr1
Neil1
Neil2
Nek10
Nek11
Nek4
Nek4p1
Nek5
Nek6
Nek7
Nelfa
Nelfb
Nelfcd
Nell2
Nemf
Nemp2
Nenfp2
Nepnp
Nepro
Neto2
Neu2
Neu3
Neu4
Neurl1
Neurl4
Neurod1
Nexn
Nf1
Nfam1
Nfasc
Nfatc2
Nfatc3
Nfatc4
Nfe2l1
Nfe2l2
Nfe2l3
Nfia
Nfia-as2
Nfib
Nfix
Nfkb2
Nfkbia
Nfkbie
Nfkbil1
Nfrkb
Nfs1
Nfx1
Nfya
Nfyc
Nfyc-as1
Nhej1
Nhlrc2
Nhlrc3
Nhp2
Nhs
Nhsl1
Nhsl2
Nid2
Nifk
Nifkp6
Nin
Ninj1
Ninj2
Nip7
Nipa2
Nipal1
Nipal2
Nipal3
Nipbl
Nipsnap1
Nipsnap2
Nisch
Nit1
Nit2
Nkain1
Nkain2
Nkain4
Nkapd1
Nkd2
Nkpd1
Nkx2-1
Nkx2-1-as1
Nkx2-2
Nkx2-2-as1
Nlgn1
Nlgn2
Nlgn4x
Nlk
Nlrc5
Nlrp1
Nlrp10
Nlrp11
Nlrp12
Nlrp2
Nlrp3
Nlrp4
Nlrp5
Nlrx1
Nmbr
Nmd3
Nme1
Nme2
Nme3
Nme7
Nmi
Nmnat1p2
Nmnat2
Nmnat3
Nmral2p
Nmrk1
Nms
Nmt1
Nmt2
Nmu
Nnat
Nnmt
Nnt
Nnt-as1
Nobox
Noc2lp1
Nod2
Nodal
Nol11
Nol12
Nol4l
Nol4l-dt
Nol7
Nol8
Nolc1
Nom1
Nop14
Nop14-as1
Nop53
Nop56
Nop56p3
Nop58
Nop9
Nos1
Nos2
Nos2p4
Nos3
Nostrin
Notch1
Notch2p1
Nova1
Noxa1
Noxo1
Noxred1
Npas1
Npas2
Npas3
Npas4
Npat
Npbwr1
Npc1
Npc1l1
Npepl1
Npepps
Nphp1
Nphp3
Nphp3-acad11
Nphp4
Nphs1
Npl
Nploc4
Npm1
Npm1p28
Npm1p29
Npm1p30
Npm1p32
Npm1p40
Npm2
Npm3
Npnt
Nppc
Npr3
Nprl3
Nptn
Nptx1
Nptx2
Npw
Nqo1
Nqo2
Nr1h2
Nr1h3
Nr1i2
Nr2c1
Nr2c2ap
Nr2e3
Nr2f1
Nr2f6
Nr3c2
Nr4a1
Nr4a2
Nr4a3
Nr5a1
Nrap
Nrav
Nrbf2
Nrbp1
Nrbp2
Nrcam
Nrdc
Nrde2
Nrep-as1
Nrg1
Nrg4
Nrip1
Nrip2
Nrip3
Nrl
Nrm
Nrn1
Nrn1l
Nrp1
Nrp2
Nrsn1
Nrsn2
Nrxn1
Nrxn2
Nrxn3
Nsd1
Nsd2
Nsd3
Nsfl1c
Nsg2
Nsl1
Nsmaf
Nsmce1
Nsmce1-dt
Nsmce2
Nsmce3
Nsmf
Nsun2
Nsun6
Nsun7
Nt5c1a
Nt5c3a
Nt5cp2
Nt5dc1
Nt5dc2
Nt5dc4
Nt5e
Ntan1
Ntan1p2
Ntf3
Nthl1
Ntm
Ntmt1
Ntn1
Ntn3
Ntn4
Ntng1
Ntng2
Ntrk1
Ntrk2
Ntrk3
Ntsr1
Nuak2
Nub1
Nubp2
Nudc
Nudcd1
Nudcd3
Nudt1
Nudt13
Nudt14
Nudt17
Nudt19
Nudt19p4
Nudt2
Nudt22
Nudt4
Nudt7
Nudt9
Nuf2
Numa1
Nup107
Nup155
Nup188
Nup205
Nup210l
Nup214
Nup35
Nup37
Nup54
Nup58
Nup62
Nup88
Nup93
Nup98
Nupl2
Nusap1
Nutf2
Nutm1
Nwd1
Nxf1
Nxn
Nxnl1
Nxnl2
Nxpe1
Nxpe2p1
Nxpe3
Nxph4
Nyap1
Nyap2
Oacylp
Oard1
Oas1
Oas3
Oasl2p
Oaz1
Oaz2
Oaz3
Obscn
Ocel1
Ociad1
Ocm
Ocm2
Odc1-dt
Odf3b
Odf3l2
Odr4
Ofcc1
Ofd1p17
Oga
Ogdh
Ogdhl
Ogfod2
Ogfod3
Ogg1
Ogt
Oip5-as1
Olah
Olfm1
Olfml2a
Olmalinc
Oma1
Oosp1p2
Oosp3
Opa1
Opa3
Opcml
Opcml-it2
Opn3
Opn4
Opn5
Oprl1
Oprm1
Optc
Or10ab1p
Or10ae1p
Or10c1
Or10g4
Or10g7
Or10j1
Or10j4
Or10j6p
Or10j7p
Or10j8p
Or10p1
Or10r1p
Or10u1p
Or10w1
Or10z1
Or11a1
Or13c1p
Or14l1p
Or1e2
Or1e3
Or1m1
Or1n2
Or1q1
Or2a14
Or2a3p
Or2a7
Or2ag2
Or2ap1
Or2aq1p
Or2at2p
Or2at4
Or2b6
Or2d3
Or2e1p
Or2f1
Or2i1p
Or2l1p
Or2l2
Or2l3
Or2l8
Or2m7
Or2q1p
Or2s1p
Or2t1
Or2t32p
Or2v2
Or2x1p
Or3d1p
Or4a40p
Or4a47
Or4c4p
Or4c6
Or4d11
Or4d6
Or4k1
Or4k17
Or4k5
Or4n2
Or4u1p
Or4x2
Or51c1p
Or51e2
Or51f1
Or51f3p
Or51g1
Or51g2
Or51p1p
Or51t1
Or51v1
Or52a1
Or52a4p
Or52b1p
Or52b3p
Or52e3p
Or52l1
Or52m1
Or52u1p
Or56a4
Or56a7p
Or5a1
Or5al2p
Or5an2p
Or5ap2
Or5az1p
Or5b21
Or5b3
Or5bb1p
Or5bm1p
Or5bq1p
Or5br1p
Or5bt1p
Or5d13
Or5e1p
Or5k2
Or5l2
Or5m1
Or5m4p
Or5m5p
Or5m9
Or5t2
Or6b1
Or6b2
Or6c1
Or6c68
Or6c74
Or6c75
Or6n2
Or6q1
Or6t1
Or6u2p
Or6w1p
Or7a2p
Or7c1
Or7d1p
Or7d4
Or7e16p
Or7e1p
Or7e39p
Or7e41p
Or7e47p
Or7e66p
Or7e87p
Or7h2p
Or8a1
Or8a2p
Or8b8
Or8b9p
Or8f1p
Or8g1
Or8g7p
Or8r1p
Or8t1p
Or9a4
Or9i2p
Or9q1
Orai1
Orai2
Orc3
Orc4
Orc5
Orc6
Ormdl2
Ormdl3
Os9
Osbp2
Osbpl10
Osbpl10-as1
Osbpl1a
Osbpl2
Osbpl5
Osbpl8
Osbpl9
Osbpl9p3
Oscp1
Osgepl1
Osgepl1-as1
Osgin1
Osgin2
Osmr-as1
Osr2
Ost4
Ostf1
Otof
Otog
Otol1
Otop3
Otp
Otub1
Otub2
Otud4
Otud6b
Otud7b
Otulin
Otulinl
Ovol1
Oxa1l
Oxct1
Oxgr1
Oxnad1
Oxr1
Oxsr1
Oxt
Oxtr
P2rx3
P2rx4
P2rx6
P2rx7
P2ry2
P2ry6
P3h1
P3h2
P3h4
P3r3urf
P4ha2
P4ha3-as1
P4htm
Pa2g4
Pa2g4p2
Pa2g4p3
Pa2g4p6
Paaf1
Pabpc1
Pabpc1l
Pabpc1p4
Pabpc4
Pacerr
Pacrg
Pacrg-as3
Pacrgl
Pacs1
Pacs2
Pacsin1
Pacsin2
Pacsin3
Padi1
Padi3
Padi6
Paf1
Pafah1b1
Pafah1b2
Pag1
Paics
Pak1
Pak2
Pak4
Palb2
Palld
Palm2
Palmd
Pam
Pam16
Pamr1
Pan2
Pan3
Pank2
Panx1
Papln
Papola
Pappa2
Papss1
Paqr3
Paqr8
Paqr9
Paqr9-as1
Pard3b
Pard6b
Park7
Parn
Parp1
Parp10
Parp12
Parp14
Parp15
Parp3
Parp8
Part1
Parvb
Parvg
Pask
Patj
Patl2
Patz1
Paupar
Pawr
Pax3
Pax6
Pax8
Pax8-as1
Pax9
Paxbp1
Paxbp1-as1
Paxip1
Paxx
Pbrm1
Pbx1
Pbx2
Pbx2p1
Pbx3
Pc
Pca3
Pcat1
Pcat14
Pcat6
Pcbp1
Pcbp2
Pcbp3
Pcca
Pccb
Pcdh1
Pcdh12
Pcdh20
Pcdh7
Pcdh8
Pcdh8p1
Pcdh9
Pcdh9-as2
Pcdha5
Pcdha8
Pcdhac1
Pcdhb1
Pcdhb14
Pcdhb18p
Pcdhga7
Pcdhgb4
Pced1a
Pced1b-as1
Pcf11
Pcf11-as1
Pcgf2
Pcgf3
Pcgf5
Pcid2
Pcif1
Pck1
Pck2
Pclaf
Pclo
Pcm1
Pcmtd1
Pcmtd2
Pcna
Pcnp
Pcnx1
Pcnx2
Pcnx3
Pcnx4
Pcolce
Pcolce-as1
Pcoth
Pcp4
Pcsk5
Pcsk6
Pcsk6-as1
Pcsk7
Pctp
Pcyox1
Pcyox1l
Pcyt1a
Pcyt2
Pdap1
Pdc
Pdcd11
Pdcd2
Pdcd2l
Pdcd4-as1
Pdcd5
Pdcd5p1
Pdcd6
Pdcd6ipp2
Pdcl
Pdcl2p1
Pdcl3
Pdcl3p7
Pde10a
Pde11a
Pde12
Pde2a
Pde4b
Pde4c
Pde4d
Pde4dip
Pde6b
Pde6d
Pde7a
Pde8a
Pde8b
Pde9a
Pdgfa
Pdgfc
Pdgfra
Pdgfrb
Pdgfrl
Pdia3p1
Pdia4
Pdia5
Pdik1l
Pdilt
Pdk1
Pdk2
Pdk4
Pdlim1
Pdlim2
Pdlim3
Pdlim4
Pdlim5
Pdp1
Pds5b
Pdxdc1
Pdxk
Pdzd2
Pdzd3
Pdzd7
Pdzd9
Pdzk1ip1
Pdzrn3-as1
Pea15
Pecam1
Pef1
Peg10
Peg3
Peli1
Pemt
Pepd
Per2
Pes1
Pex1
Pex10
Pex11b
Pex13
Pex16
Pex19
Pex2
Pex26
Pex3
Pex5
Pfas
Pfdn1
Pfdn4
Pfdn5
Pfdn6
Pfkfb2
Pfkfb3
Pfkfb4
Pfkm
Pfkp
Pfn1
Pfn2
Pgam1p11
Pgam1p4
Pgam1p5
Pgam3p
Pgam5
Pgap1
Pgap2
Pgap3
Pgbd1
Pgbd2
Pgc
Pgcp1
Pgd
Pgf
Pgghg
Pggt1b
Pgk1
Pglyrp4
Pgm1
Pgm2l1
Pgpep1
Pgr
Pgrmc2
Pgs1
Phactr1
Phactr2
Phactr3
Phactr4
Phb
Phbp2
Phbp7
Phc1
Phc3
Pheta1
Phf1
Phf10
Phf11
Phf12
Phf13
Phf14
Phf19
Phf20
Phf20l1
Phf21a
Phf3
Phf6
Phf7
Phgdh
Phgr1
Phkb
Phkg1
Phkg1p1
Phldb1
Phldb2
Phldb3
Phlpp1
Phlpp2
Phospho1
Phospho2
Phpt1
Phrf1
Phtf1
Phtf2
Phyhd1
Phyhipl
Phykpl
Pi4ka
Pi4kb
Pias1
Pias2
Pias4
Pibf1
Picalm
Pick1
Pidd1
Piezo1
Pif1
Pifo
Pigb
Pigc
Pigf
Pigg
Pigk
Pigl
Pigm
Pign
Pigp
Pigq
Pigqp1
Pigs
Pigt
Pigw
Pigx
Pih1d2
Pik3c3
Pik3ca
Pik3cd
Pik3cg
Pik3ip1
Pik3r1
Pik3r2
Pik3r3
Pik3r4
Pik3r5
Pik3r6
Pikfyve
Pim3
Pimreg
Pinlyp
Pip4k2b
Pip4p2
Pip5k1a
Pip5k1b
Pip5k1c
Pipox
Pisd
Pitpna
Pitpnc1
Pitpnm1
Pitpnm2-as1
Pitpnm3
Pitx2
Piwil1
Piwil4
Pjvk
Pkd1
Pkd1l1
Pkd1p6
Pkd2l2
Pkdcc
Pkhd1
Pkia
Pkia-as1
Pkib
Pkm
Pkmp4
Pkmyt1
Pkn2
Pknox1
Pknox2
Pkp1
Pkp2
Pkp3
Pla2g12a
Pla2g12ap1
Pla2g16
Pla2g4b
Pla2g4c
Pla2g4d
Pla2g4e-as1
Pla2g4f
Pla2g6
Pla2g7
Pla2r1
Plaa
Plac4
Plac8
Plac9
Plac9p1
Plag1
Plat
Plau
Plaur
Plb1
Plbd1
Plbd1-as1
Plcb1
Plcb2
Plcb4
Plcd1
Plcd4
Plcg1
Plcg1-as1
Plcg2
Plch2
Plcl1
Plcl2-as1
Plcxd2
Plcz1
Pld1
Pld2
Pld5
Plec
Plekha2
Plekha3
Plekha4
Plekha5
Plekha8
Plekhb1
Plekhb2
Plekhd1
Plekhf1
Plekhg1
Plekhg2
Plekhg3
Plekhg4
Plekhg5
Plekhg6
Plekhh1
Plekhh2
Plekhj1
Plekhm1p1
Plekhm2
Plekhn1
Plekho1
Plgrkt
Plin5
Plk3
Plk4
Plk5
Plod2
Plod3
Plpbp
Plpp2
Plpp3
Plpp5
Plpp6
Pls3
Plscr1
Plscr5
Plxdc1
Plxna1
Plxna2
Plxna4
Plxnb3
Plxnc1
Plxnd1
Pm20d1
Pmaip1
Pmchl2
Pmepa1
Pmfbp1
Pmis2
Pmm1
Pmm2
Pmpca
Pmpcap1
Pms1
Pms2
Pnck
Pnma1
Pnn
Pno1
Pnoc
Pnp
Pnpla1
Pnpla2
Pnpla6
Pnpla7
Pnpla8
Pnpo
Pnpt1
Pnrc1
Pnrc2
Poc1b
Poc1b-as1
Poc1b-galnt4
Poc5
Podnl1
Pofut1
Pofut2
Pogz
Pola2
Polb
Pold2
Pold3
Pold4
Pole2
Pole4
Polg
Polg2
Poli
Polk
Poln
Polq
Polr1b
Polr1c
Polr1d
Polr2a
Polr2b
Polr2e
Polr2h
Polr2i
Polr2j4
Polr2k
Polr2kp1
Polr2kp2
Polr2m
Polr3b
Polr3c
Polr3e
Polr3f
Polr3gl
Polr3gp2
Polr3k
Polr3kp2
Polrmt
Polrmtp1
Pom121
Pom121l14p
Pomgnt1
Pomt1
Pomt2
Pon2
Pop1
Pop4
Popdc3
Por
Pot1-as1
Pou1f1
Pou2af1
Pou2f1
Pou2f2
Pou2f3
Pou3f2
Pou4f2
Pou5f1p2
Pou5f1p4
Pou6f2
Pp2d1
Ppa2
Ppan
Ppan-p2ry11
Ppard
Ppargc1a
Ppargc1b
Ppat
Ppcs
Ppef2
Ppfia1
Ppfia2
Ppfia2-as1
Ppfia3
Ppfia4
Ppfibp1
Ppfibp2
Pphln1
Ppiap16
Ppiap28
Ppiap39
Ppiap56
Ppiap68
Ppiap75
Ppie
Ppih
Ppil1
Ppil2
Ppil3
Ppip5k1
Ppm1a
Ppm1b
Ppm1d
Ppm1f
Ppm1g
Ppm1j
Ppm1k
Ppm1k-dt
Ppm1l
Ppm1n
Ppme1
Ppox
Ppp1ca
Ppp1cb
Ppp1cc
Ppp1r10
Ppp1r10p1
Ppp1r11
Ppp1r12a
Ppp1r12b
Ppp1r12c
Ppp1r14a
Ppp1r15a
Ppp1r16a
Ppp1r16b
Ppp1r17
Ppp1r1a
Ppp1r1b
Ppp1r1c
Ppp1r2
Ppp1r21
Ppp1r26-as1
Ppp1r27
Ppp1r36
Ppp1r37
Ppp1r42
Ppp1r7
Ppp1r9a
Ppp2cb
Ppp2r1b
Ppp2r2b
Ppp2r2c
Ppp2r3c
Ppp2r5b
Ppp2r5c
Ppp3cb
Ppp3cb-as1
Ppp4r1
Ppp4r1l
Ppp4r3b
Ppp4r4
Ppp5c
Ppp5d1
Ppp6r2
Ppp6r3
Pprc1
Ppt1
Ppt2
Ppt2-egfl8
Ppwd1
Pqlc1
Pqlc1p1
Pqlc2
Pqlc3
Pram1
Prame
Pramenp
Prc1
Prcc
Prcp
Prdm1
Prdm11
Prdm14
Prdm15
Prdm16
Prdm2
Prdm4
Prdm9
Prdx1
Prdx3
Prdx5
Prdx6
Preb
Prelid1
Prelid1p2
Prelid3a
Prelid3b
Prelid3bp2
Prelid3bp3
Prelid3bp4
Prepl
Prex1
Prex2
Prg2
Prh1
Prickle2
Prickle2-as1
Primpol
Prkaa1
Prkaa2
Prkab1
Prkab2
Prkacb
Prkag1
Prkag2
Prkag2-as1
Prkag3
Prkar1a
Prkar2b
Prkca
Prkca-as1
Prkcb
Prkce
Prkcg
Prkch
Prkci
Prkcq-as1
Prkcz
Prkd1
Prkdc
Prkg2
Prkn
Prl
Prlh
Prlhr
Prlr
Prmt1
Prmt2
Prmt3
Prmt5
Prmt5-as1
Prmt6
Prmt7
Prmt8
Prncr1
Prnp
Prob1
Proc
Proca1
Prodh
Prodh2
Prokr1
Prom2
Proser1
Proser3
Prox1
Prox1-as1
Proz
Prpf18
Prpf19p1
Prpf3
Prpf31
Prpf40b
Prpf4b
Prpf8
Prph
Prps2
Prpsap1
Prpsap2
Prr11
Prr13
Prr13p3
Prr13p7
Prr14
Prr15
Prr18
Prr23b
Prr26
Prr27
Prr29
Prr3
Prr31
Prr36
Prr5
Prr5-arhgap8
Prr5l
Prr7
Prrc2a
Prrc2b
Prrc2c
Prrg1
Prrg3
Prrt1b
Prrt3
Prrx1
Prss1
Prss12
Prss16
Prss2
Prss21
Prss23
Prss27
Prss29p
Prss3
Prss30p
Prss36
Prss3p1
Prss3p3
Prss48
Prss54
Prss55
Prss8
Prtfdc1
Prune1
Prune2
Prx
Prxl2c
Psat1
Psd
Psd4
Psen1
Psen2
Psg1
Psg9
Psip1
Psma2p3
Psma3
Psma3-as1
Psma4
Psma6
Psma6p3
Psma6p4
Psma7
Psmb3
Psmb4
Psmb6
Psmb9
Psmc1
Psmc1p10
Psmc1p11
Psmc6
Psmd10p1
Psmd11
Psmd12
Psmd2
Psmd3
Psmd4
Psmd5
Psmd6
Psmd7p1
Psmd8
Psmd8p1
Psmd9
Psme1
Psme2
Psme2p2
Psme3
Psmf1
Psmg1
Psmg2
Psmg4
Psph
Psrc1
Pstk
Pstpip1
Pstpip2
Ptafr
Ptbp1
Ptbp2
Ptbp3
Ptcd3
Ptch1
Ptch2
Ptchd3p1
Ptchd3p2
Ptdss1
Ptdss2
Pten
Ptenp1-as
Ptger4
Ptger4p2
Ptges
Ptges2
Ptges3l-aarsd1
Ptges3p3
Ptgfr
Ptgr2
Ptgs1
Pth2
Pth2r
Pthlh
Ptk2
Ptk2b
Ptk6
Ptk7
Ptma
Ptmap10
Ptms
Ptov1
Ptp4a1p2
Ptp4a1p3
Ptp4a2
Ptp4a3
Ptpa
Ptpdc1
Ptpmt1
Ptpn1
Ptpn11
Ptpn14
Ptpn18
Ptpn2
Ptpn23
Ptpn2p2
Ptpn4
Ptpn6
Ptpn7
Ptpn9
Ptpra
Ptprb
Ptprd
Ptprd-as1
Ptprd-as2
Ptpre
Ptprf
Ptprg
Ptprh
Ptprk
Ptprn
Ptprn2
Ptpro
Ptprr
Ptpru
Ptprvp
Ptprz1
Ptrh1
Ptrh2
Pts
Pttg3p
Puf60
Pum1
Pum3
Purg
Pus1
Pus7
Pus7l
Pusl1
Pvalb
Pvalef
Pvr
Pvt1
Pwp1
Pwwp2a
Pwwp3a
Pxdc1
Pxdn
Pxmp2
Pxn
Pxn-as1
Pxylp1
Pycr2
Pydc1
Pygl
Pygm
Pygo2
Pyhin5p
Pyroxd1
Qars
Qdpr
Qki
Qpct
Qpctl
Qprt
Qrsl1
Qrsl1p2
Qser1
Qsox1
Qtrt1
R3hcc1
R3hdm1
R3hdm2
R3hdm4
Rab11a
Rab11b
Rab11b-as1
Rab11fip3
Rab11fip4
Rab11fip5
Rab14
Rab15
Rab17
Rab18
Rab19
Rab22a
Rab24
Rab25
Rab26
Rab29
Rab2a
Rab30
Rab31
Rab33b
Rab34
Rab36
Rab37
Rab3a
Rab3c
Rab3gap1
Rab3gap2
Rab3ip
Rab40c
Rab4a
Rab4b
Rab4b-egln2
Rab5a
Rab5b
Rab5c
Rab5cp1
Rab5if
Rab6c
Rab6c-as1
Rab7a
Rab7b
Rab8a
Rab8b
Rab9a
Rabac1
Rabep2
Rabepk
Rabgap1
Rabgap1l
Rabgef1
Rabggtb
Rabl6
Rac1
Rac1p9
Racgap1
Rack1
Rad1
Rad17
Rad18
Rad21
Rad23a
Rad23b
Rad50
Rad51
Rad51ap1
Rad51b
Rad51c
Rad51d
Rad52
Rad54b
Rad54l
Rad9a
Rad9b
Radil
Raet1e
Raet1e-as1
Raf1
Rag1
Rag2
Rai1
Rai14
Rai1-as1
Rala
Ralb
Ralgapa1
Ralgapa2
Ralgapb
Ralgps1
Ralgps2
Raly
Raly-as1
Ralyl
Ramp1
Ramp2-as1
Ranbp1
Ranbp10
Ranbp17
Ranbp3
Ranbp3l
Ranbp6
Rangap1
Rangrf
Ranp3
Ranp4
Rap1gap2
Rap1gds1
Rap2b
Rapgef1
Rapgef2
Rapgef3
Rapgef4
Rapgef5
Rapgef6
Rapgefl1
Rara
Rara-as1
Rarg
Rarres2
Rarres3
Rars
Rars2
Rasa1
Rasa3
Rasa4
Rasal1
Rasal2
Rasd1
Rasgef1b
Rasgrp1
Rasgrp3
Rasip1
Rasl11a
Rasl11b
Rasl12
Rassf1
Rassf1-as1
Rassf3
Rassf4
Rassf6
Rassf7
Rassf8
Raver1
Raver2
Rb1
Rb1cc1
Rbak
Rbakdn
Rbak-rbakdn
Rbbp7
Rbbp8
Rbbp9
Rbck1
Rbfa
Rbfadn
Rbfox1
Rbfox2
Rbfox3
Rbl1
Rbl2
Rbm10
Rbm12b
Rbm14
Rbm14-rbm4
Rbm17p4
Rbm19
Rbm20
Rbm22
Rbm24
Rbm25
Rbm26-as1
Rbm3
Rbm33
Rbm34
Rbm39
Rbm4
Rbm45
Rbm47
Rbm48
Rbm4b
Rbm5
Rbm6
Rbm8a
Rbms1p1
Rbms3-as2
Rbp1
Rbp2
Rbp3
Rbpj
Rbpjl
Rbpms
Rbpms2
Rbsn
Rc3h1
Rc3h2
Rcan3
Rcc1
Rcc1l
Rcc2p3
Rccd1
Rce1
Rcl1
Rcn1
Rcn3
Rcor3
Rcsd1
Rdh10
Rdh10-as1
Rdh11
Rdh12
Rdh13
Rdh5
Rdh8
Rdm1p5
Rdx
Rec8
Recql4
Recql5
Reep1
Reep2
Reg1a
Reg4
Rela
Relch
Rell1
Relt
Repin1
Reps2
Rer1
Rere
Rerg
Resf1
Ret
Retnlb
Retreg1
Retreg2
Rev1
Rev3l
Rexo1
Rexo1l10p
Rexo1l1p
Rexo1l2p
Rexo2
Rexo4
Rexo5
Rf00003
Rf00004
Rf00012
Rf00017
Rf00019
Rf00026
Rf00056
Rf00066
Rf00092
Rf00096
Rf00099
Rf00100
Rf00136
Rf00137
Rf00154
Rf00156
Rf00157
Rf00191
Rf00212
Rf00218
Rf00263
Rf00264
Rf00272
Rf00273
Rf00275
Rf00279
Rf00283
Rf00285
Rf00322
Rf00334
Rf00345
Rf00394
Rf00402
Rf00404
Rf00407
Rf00409
Rf00416
Rf00424
Rf00426
Rf00432
Rf00438
Rf00443
Rf00494
Rf00537
Rf00554
Rf00560
Rf00561
Rf00568
Rf00569
Rf00586
Rf00599
Rf00601
Rf00622
Rf00635
Rf01161
Rf01183
Rf01210
Rf01225
Rf01684
Rf01699
Rf01874
Rf01906
Rf01909
Rf01951
Rf01954
Rf01957
Rf01963
Rf01964
Rf01967
Rf01968
Rf01971
Rf01975
Rf02038
Rf02039
Rf02041
Rf02042
Rf02089
Rf02102
Rf02103
Rf02108
Rf02109
Rf02114
Rf02116
Rf02119
Rf02122
Rf02137
Rf02138
Rf02139
Rf02140
Rf02148
Rf02149
Rf02156
Rf02159
Rf02160
Rf02166
Rf02177
Rf02178
Rf02179
Rf02180
Rf02187
Rf02188
Rf02189
Rf02190
Rf02192
Rf02197
Rf02198
Rf02215
Rf02216
Rf02217
Rf02246
Rf02247
Rf02271
Rfc1
Rfc3
Rfesd
Rfk
Rflna
Rfng
Rfpl3
Rfpl4ap1
Rft1
Rftn1
Rfx1
Rfx2
Rfx3
Rfxap
Rgl1
Rgl2
Rgl3
Rgmb-as1
Rgpd4-as1
Rgs10
Rgs11
Rgs12
Rgs2
Rgs22
Rgs3
Rgs6
Rgs7bp
Rgs8
Rgs9
Rgs9bp
Rgsl1
Rhbdd1
Rhbdd2
Rhbdd3
Rhbdf1
Rhbdf2
Rhbg
Rhcg
Rhex
Rhoa
Rhob
Rhobtb2
Rhobtb3
Rhod
Rhof
Rhog
Rhoh
Rhoj
Rhoq
Rhoqp1
Rhot1
Rhot2
Rhpn1-as1
Ric1
Ric8a
Ric8b
Rictor
Rida
Rif1
Riiad1
Rilp
Rilpl1
Rilpl2
Rimbp2
Rimklbp2
Rims1
Rims2
Rims3
Rin2
Rin3
Rinl
Riok1
Riok2
Riok3
Riox1
Riox2
Ripor1
Ripor2
Ripor3
Rit1
Rln3
Rmc1
Rmdn2
Rmdn3
Rmnd1
Rmnd5a
Rmnd5b
Rmrp
Rmst
Rn7skp106
Rn7skp107
Rn7skp108
Rn7skp114
Rn7skp120
Rn7skp122
Rn7skp124
Rn7skp13
Rn7skp134
Rn7skp135
Rn7skp137
Rn7skp139
Rn7skp141
Rn7skp150
Rn7skp152
Rn7skp153
Rn7skp155
Rn7skp156
Rn7skp157
Rn7skp16
Rn7skp160
Rn7skp164
Rn7skp171
Rn7skp172
Rn7skp178
Rn7skp179
Rn7skp187
Rn7skp19
Rn7skp207
Rn7skp208
Rn7skp214
Rn7skp225
Rn7skp237
Rn7skp238
Rn7skp243
Rn7skp249
Rn7skp250
Rn7skp26
Rn7skp264
Rn7skp273
Rn7skp284
Rn7skp285
Rn7skp289
Rn7skp29
Rn7skp291
Rn7skp297
Rn7skp299
Rn7skp49
Rn7skp50
Rn7skp56
Rn7skp65
Rn7skp67
Rn7skp74
Rn7skp8
Rn7skp85
Rn7skp90
Rn7skp92
Rn7sl1
Rn7sl101p
Rn7sl104p
Rn7sl135p
Rn7sl138p
Rn7sl141p
Rn7sl14p
Rn7sl150p
Rn7sl168p
Rn7sl172p
Rn7sl176p
Rn7sl192p
Rn7sl218p
Rn7sl222p
Rn7sl230p
Rn7sl241p
Rn7sl254p
Rn7sl260p
Rn7sl263p
Rn7sl266p
Rn7sl280p
Rn7sl292p
Rn7sl297p
Rn7sl302p
Rn7sl306p
Rn7sl311p
Rn7sl320p
Rn7sl346p
Rn7sl356p
Rn7sl368p
Rn7sl369p
Rn7sl370p
Rn7sl371p
Rn7sl37p
Rn7sl390p
Rn7sl391p
Rn7sl393p
Rn7sl401p
Rn7sl403p
Rn7sl417p
Rn7sl41p
Rn7sl430p
Rn7sl443p
Rn7sl447p
Rn7sl449p
Rn7sl44p
Rn7sl454p
Rn7sl461p
Rn7sl469p
Rn7sl475p
Rn7sl477p
Rn7sl480p
Rn7sl483p
Rn7sl484p
Rn7sl508p
Rn7sl50p
Rn7sl543p
Rn7sl558p
Rn7sl559p
Rn7sl563p
Rn7sl571p
Rn7sl578p
Rn7sl581p
Rn7sl585p
Rn7sl586p
Rn7sl587p
Rn7sl596p
Rn7sl600p
Rn7sl605p
Rn7sl607p
Rn7sl608p
Rn7sl615p
Rn7sl632p
Rn7sl638p
Rn7sl650p
Rn7sl65p
Rn7sl666p
Rn7sl674p
Rn7sl685p
Rn7sl688p
Rn7sl697p
Rn7sl711p
Rn7sl731p
Rn7sl735p
Rn7sl736p
Rn7sl741p
Rn7sl754p
Rn7sl76p
Rn7sl783p
Rn7sl784p
Rn7sl789p
Rn7sl809p
Rn7sl810p
Rn7sl813p
Rn7sl817p
Rn7sl820p
Rn7sl822p
Rn7sl827p
Rn7sl828p
Rn7sl82p
Rn7sl831p
Rn7sl840p
Rn7sl845p
Rn7sl862p
Rn7sl865p
Rn7sl88p
Rn7sl89p
Rn7sl97p
Rna5sp103
Rna5sp115
Rna5sp118
Rna5sp122
Rna5sp129
Rna5sp142
Rna5sp145
Rna5sp152
Rna5sp155
Rna5sp167
Rna5sp168
Rna5sp172
Rna5sp181
Rna5sp195
Rna5sp197
Rna5sp199
Rna5sp200
Rna5sp204
Rna5sp205
Rna5sp21
Rna5sp222
Rna5sp229
Rna5sp230
Rna5sp231
Rna5sp236
Rna5sp265
Rna5sp266
Rna5sp267
Rna5sp278
Rna5sp279
Rna5sp280
Rna5sp305
Rna5sp324
Rna5sp33
Rna5sp330
Rna5sp336
Rna5sp351
Rna5sp354
Rna5sp355
Rna5sp357
Rna5sp366
Rna5sp374
Rna5sp375
Rna5sp378
Rna5sp379
Rna5sp382
Rna5sp392
Rna5sp396
Rna5sp404
Rna5sp419
Rna5sp420
Rna5sp421
Rna5sp422
Rna5sp423
Rna5sp427
Rna5sp436
Rna5sp44
Rna5sp440
Rna5sp45
Rna5sp450
Rna5sp452
Rna5sp456
Rna5sp47
Rna5sp477
Rna5sp478
Rna5sp481
Rna5sp483
Rna5sp49
Rna5sp491
Rna5sp493
Rna5sp496
Rna5sp50
Rna5sp51
Rna5sp515
Rna5sp62
Rna5sp63
Rna5sp64
Rna5sp65
Rna5sp66
Rna5sp70
Rna5sp72
Rna5sp80
Rna5sp85
Rna5sp89
Rna5sp94
Rnase4
Rnase8
Rnaseh2a
Rnaseh2b
Rnaseh2b-as1
Rnaseh2c
Rnasel
Rnd1
Rnd2
Rnf10
Rnf103
Rnf11
Rnf111
Rnf113b
Rnf114
Rnf121
Rnf123
Rnf13
Rnf130
Rnf135
Rnf138
Rnf139
Rnf14
Rnf144b
Rnf146
Rnf157
Rnf157-as1
Rnf165
Rnf167
Rnf170
Rnf175
Rnf183
Rnf187
Rnf19a
Rnf2
Rnf20
Rnf208
Rnf212
Rnf212b
Rnf214
Rnf215
Rnf216
Rnf216p1
Rnf219-as1
Rnf220
Rnf224
Rnf31
Rnf32
Rnf34
Rnf38
Rnf39
Rnf40
Rnf43
Rnf44
Rnf6
Rnft1
Rnft1p3
Rnft2
Rnh1
Rnmt
Rnpep
Rnpepl1
Rnu11
Rnu1-1
Rnu1-108p
Rnu1-117p
Rnu1-120p
Rnu1-122p
Rnu1-123p
Rnu11-2p
Rnu1-131p
Rnu1-13p
Rnu1-150p
Rnu1-15p
Rnu1-18p
Rnu1-20p
Rnu1-28p
Rnu1-35p
Rnu1-38p
Rnu1-58p
Rnu1-61p
Rnu1-74p
Rnu1-82p
Rnu1-85p
Rnu1-93p
Rnu2-1
Rnu2-12p
Rnu2-13p
Rnu2-15p
Rnu2-17p
Rnu2-2p
Rnu2-31p
Rnu2-35p
Rnu2-37p
Rnu2-39p
Rnu2-41p
Rnu2-45p
Rnu2-55p
Rnu2-5p
Rnu2-60p
Rnu2-62p
Rnu2-65p
Rnu4-1
Rnu4-2
Rnu4-21p
Rnu4-27p
Rnu4-29p
Rnu4-38p
Rnu4-39p
Rnu4-40p
Rnu4-42p
Rnu4-59p
Rnu4-60p
Rnu4-62p
Rnu4-63p
Rnu4-77p
Rnu4-83p
Rnu4-88p
Rnu4-8p
Rnu4atac
Rnu4atac12p
Rnu5b-1
Rnu5d-1
Rnu5e-4p
Rnu5e-6p
Rnu5e-7p
Rnu5e-9p
Rnu5f-1
Rnu6-1028p
Rnu6-1037p
Rnu6-103p
Rnu6-1045p
Rnu6-1062p
Rnu6-1081p
Rnu6-1082p
Rnu6-1083p
Rnu6-1098p
Rnu6-1099p
Rnu6-1107p
Rnu6-110p
Rnu6-1112p
Rnu6-1114p
Rnu6-1115p
Rnu6-111p
Rnu6-1123p
Rnu6-1131p
Rnu6-1136p
Rnu6-1137p
Rnu6-1138p
Rnu6-1153p
Rnu6-1159p
Rnu6-1175p
Rnu6-11p
Rnu6-1201p
Rnu6-1204p
Rnu6-1209p
Rnu6-1213p
Rnu6-121p
Rnu6-1224p
Rnu6-1230p
Rnu6-1234p
Rnu6-1236p
Rnu6-1237p
Rnu6-1240p
Rnu6-1243p
Rnu6-1251p
Rnu6-1256p
Rnu6-1263p
Rnu6-1267p
Rnu6-1276p
Rnu6-1278p
Rnu6-1281p
Rnu6-1290p
Rnu6-1292p
Rnu6-1300p
Rnu6-1305p
Rnu6-1307p
Rnu6-1308p
Rnu6-1309p
Rnu6-1310p
Rnu6-1337p
Rnu6-147p
Rnu6-148p
Rnu6-152p
Rnu6-155p
Rnu6-171p
Rnu6-180p
Rnu6-182p
Rnu6-190p
Rnu6-194p
Rnu6-199p
Rnu6-203p
Rnu6-205p
Rnu6-219p
Rnu6-223p
Rnu6-229p
Rnu6-234p
Rnu6-236p
Rnu6-238p
Rnu6-239p
Rnu6-25p
Rnu6-263p
Rnu6-274p
Rnu6-279p
Rnu6-282p
Rnu6-295p
Rnu6-298p
Rnu6-307p
Rnu6-310p
Rnu6-31p
Rnu6-335p
Rnu6-339p
Rnu6-358p
Rnu6-360p
Rnu6-361p
Rnu6-364p
Rnu6-369p
Rnu6-380p
Rnu6-390p
Rnu6-398p
Rnu6-39p
Rnu6-414p
Rnu6-417p
Rnu6-418p
Rnu6-424p
Rnu6-429p
Rnu6-431p
Rnu6-442p
Rnu6-450p
Rnu6-455p
Rnu6-468p
Rnu6-470p
Rnu6-481p
Rnu6-510p
Rnu6-526p
Rnu6-532p
Rnu6-542p
Rnu6-54p
Rnu6-553p
Rnu6-559p
Rnu6-57p
Rnu6-596p
Rnu6-597p
Rnu6-600p
Rnu6-601p
Rnu6-629p
Rnu6-62p
Rnu6-645p
Rnu6-646p
Rnu6-668p
Rnu6-66p
Rnu6-673p
Rnu6-67p
Rnu6-684p
Rnu6-692p
Rnu6-693p
Rnu6-698p
Rnu6-701p
Rnu6-70p
Rnu6-710p
Rnu6-711p
Rnu6-714p
Rnu6-715p
Rnu6-722p
Rnu6-728p
Rnu6-73p
Rnu6-742p
Rnu6-748p
Rnu6-754p
Rnu6-756p
Rnu6-761p
Rnu6-763p
Rnu6-774p
Rnu6-801p
Rnu6-807p
Rnu6-823p
Rnu6-834p
Rnu6-840p
Rnu6-845p
Rnu6-863p
Rnu6-869p
Rnu6-875p
Rnu6-87p
Rnu6-882p
Rnu6-884p
Rnu6-888p
Rnu6-894p
Rnu6-897p
Rnu6-9
Rnu6-914p
Rnu6-91p
Rnu6-927p
Rnu6-929p
Rnu6-92p
Rnu6-936p
Rnu6-948p
Rnu6-952p
Rnu6-960p
Rnu6-969p
Rnu6-971p
Rnu6-977p
Rnu6-999p
Rnu6atac24p
Rnu6atac27p
Rnu6atac28p
Rnu6atac33p
Rnu7-104p
Rnu7-105p
Rnu7-113p
Rnu7-119p
Rnu7-129p
Rnu7-148p
Rnu7-14p
Rnu7-155p
Rnu7-161p
Rnu7-171p
Rnu7-173p
Rnu7-180p
Rnu7-183p
Rnu7-195p
Rnu7-24p
Rnu7-26p
Rnu7-29p
Rnu7-2p
Rnu7-30p
Rnu7-40p
Rnu7-43p
Rnu7-48p
Rnu7-54p
Rnu7-56p
Rnu7-62p
Rnu7-66p
Rnu7-71p
Rnu7-84p
Rnu7-85p
Rnu7-8p
Rnu7-97p
Rnu7-99p
Rnu7-9p
Rnvu1-14
Rnvu1-15
Rnvu1-3
Rnvu1-4
Rnvu1-6
Rny1
Rny1p15
Rny1p5
Rny1p6
Rny3p14
Rny3p9
Rny4p13
Rny4p16
Rny4p7
Ro60
Robo1
Robo2
Robo3
Robo4
Rock1p1
Rock2
Rogdi
Rom1
Ropn1l
Ropn1l-as1
Ror2
Rorc
Rp1
Rpa2
Rpa2p1
Rpa2p3
Rpa3
Rparp-as1
Rpf1
Rpf2
Rpgr
Rph3a
Rph3al
Rpl10
Rpl10p11
Rpl10p12
Rpl10p13
Rpl10p3
Rpl12p1
Rpl12p14
Rpl12p15
Rpl12p17
Rpl12p19
Rpl12p3
Rpl12p41
Rpl12p42
Rpl13a
Rpl13ap20
Rpl13ap3
Rpl13p
Rpl13p12
Rpl13p5
Rpl15p3
Rpl15p4
Rpl17
Rpl17-c18orf32
Rpl17p1
Rpl17p10
Rpl17p19
Rpl17p2
Rpl17p36
Rpl17p40
Rpl17p44
Rpl17p49
Rpl18
Rpl18a
Rpl18ap17
Rpl18ap3
Rpl19p14
Rpl21
Rpl21p10
Rpl21p104
Rpl21p106
Rpl21p108
Rpl21p126
Rpl21p129
Rpl21p131
Rpl21p133
Rpl21p38
Rpl21p40
Rpl21p43
Rpl21p44
Rpl21p6
Rpl21p66
Rpl21p99
Rpl23a
Rpl23ap12
Rpl23ap17
Rpl23ap19
Rpl23ap2
Rpl23ap22
Rpl23ap23
Rpl23ap26
Rpl23ap43
Rpl23ap52
Rpl23ap56
Rpl23ap68
Rpl23ap69
Rpl23ap7
Rpl23ap72
Rpl23ap75
Rpl23ap8
Rpl23ap81
Rpl23ap96
Rpl24p8
Rpl26
Rpl27a
Rpl27p12
Rpl28
Rpl29p7
Rpl3
Rpl30
Rpl30p1
Rpl30p7
Rpl31p28
Rpl31p40
Rpl31p56
Rpl31p58
Rpl32
Rpl32p3
Rpl32p33
Rpl32p9
Rpl34
Rpl34p17
Rpl34p22
Rpl34p6
Rpl35a
Rpl36
Rpl36al
Rpl36ap21
Rpl36p2
Rpl36p4
Rpl37
Rpl37ap8
Rpl37p1
Rpl37p2
Rpl37p21
Rpl37p23
Rpl38
Rpl38p3
Rpl39
Rpl39p40
Rpl39p5
Rpl3p13
Rpl3p2
Rpl4
Rpl41
Rpl4p1
Rpl5
Rpl5p14
Rpl5p20
Rpl5p21
Rpl5p24
Rpl5p25
Rpl6p5
Rpl7ap15
Rpl7ap25
Rpl7ap66
Rpl7ap8
Rpl7p12
Rpl7p23
Rpl7p3
Rpl7p30
Rpl7p4
Rpl7p41
Rpl7p43
Rpl7p59
Rpl7p6
Rpl7p60
Rpl7p7
Rpl8
Rpl9p2
Rpl9p31
Rpl9p9
Rplp0
Rplp0p2
Rplp1p11
Rplp1p6
Rplp2
Rpn1
Rpn2
Rpp21
Rpp38
Rpp40
Rprd1a
Rprd1b
Rprd2
Rps10
Rps10p27
Rps10p7
Rps11
Rps12
Rps12p21
Rps12p31
Rps12p5
Rps13
Rps15ap11
Rps15ap12
Rps15ap27
Rps15ap32
Rps15ap9
Rps16p9
Rps19
Rps19bp1
Rps19p1
Rps2
Rps20p14
Rps20p2
Rps20p20
Rps20p21
Rps21
Rps23p2
Rps24
Rps26
Rps26p15
Rps26p52
Rps26p55
Rps27
Rps27ap12
Rps27ap15
Rps27ap7
Rps27p18
Rps27p5
Rps29p1
Rps29p14
Rps29p16
Rps29p30
Rps29p33
Rps29p5
Rps29p8
Rps2p36
Rps2p45
Rps3a
Rps3ap12
Rps3ap46
Rps3ap47
Rps3ap50
Rps3ap9
Rps4x
Rps5
Rps6ka1
Rps6ka2
Rps6ka3
Rps6ka5
Rps6kb2
Rps6kc1
Rps6kl1
Rps6p22
Rps7
Rps7p5
Rps8
Rps9
Rpsa
Rpsap16
Rpsap20
Rpsap31
Rpsap62
Rpsap69
Rpsap75
Rpsap76
Rptor
Rpusd1
Rraga
Rragd
Rreb1
Rrm1
Rrm2
Rrm2b
Rrm2p2
Rrp1
Rrp8
Rs1
Rsad1
Rsad2
Rsc1a1
Rsf1
Rsf1-it1
Rsl24d1p2
Rsl24d1p4
Rsl24d1p8
Rsph14
Rspo1
Rspo2
Rspry1
Rsrc1
Rsrc2
Rsrp1
Rtca
Rtca-as1
Rtcb
Rtel1
Rtel1-tnfrsf6b
Rtf1
Rtl5
Rtn3
Rtn4r
Rtraf
Rttn
Rubcn
Rufy1
Rufy3
Rufy4
Rundc1
Rundc3a
Rundc3b
Runx1
Runx1t1
Runx2
Rusc1
Ruvbl1
Ruvbl1-as1
Rwdd1
Rwdd3
Rxfp2
Rxrg
Rxylt1
Rxylt1-as1
Ryk
Ryr1
Ryr2
Ryr3
S100a1
S100a10
S100a14
S100a2
S100a6
S100a7a
S100a7l2
S100a8
S100z
S1pr4
Saa2
Saa3p
Saal1
Sacm1l
Sacs
Safb2
Sag
Sall3
Salrna1
Samd1
Samd10
Samd11
Samd12
Samd12-as1
Samd13
Samd15
Samd4a
Samd4b
Samd8
Samd9
Samd9l
Samm50
Sap30
Sap30bp
Sap30l-as1
Sarm1
Sart3
Sass6
Satb2
Satb2-as1
Sav1
Saxo1
Saxo2
Saysd1
Sbds
Sbdsp1
Sbf2
Sbf2-as1
Sbk2
Sbk3
Sbno2
Sc5d
Scaf1
Scaf11
Scaf4
Scai
Scamp1
Scamp2
Scamp4
Scamp5
Scand2p
Scaper
Scara3
Scarb2
Scarf1
Scarf2
Scarna13
Scarna17
Scarna18
Scarna18b
Scarna20
Scarna3
Scat8
Scel
Scfd1
Scg5
Scgb1a1
Scgb1d4
Scgb2b2
Scgb2b3p
Scgn
Scin
Scly
Scmh1
Scml1
Scn1a-as1
Scn2a
Scn2b
Scn3a
Scn3b
Scn4a
Scn5a
Scn8a
Scn9a
Scnm1
Scnn1a
Scnn1b
Scnn1d
Sco2
Scp2
Scpep1
Scrib
Scrn1
Scrn3
Sctr
Scube1
Scube2
Scygr1
Scygr3
Scygr4
Scygr5
Scygr6
Scygr7
Scyl1
Sdc1
Sdcbp
Sdcbp2
Sdcbp2-as1
Sdcbpp2
Sdccag8
Sdf2l1
Sdf4
Sdha
Sdhaf2
Sdhaf3
Sdhap1
Sdhc
Sdhdp6
Sdk1
Sdr16c5
Sdr39u1
Sdr42e1
Sdr42e2
Sds
Sdsl
Sec11a
Sec11b
Sec11c
Sec13
Sec14l1
Sec14l3
Sec14l4
Sec14l5
Sec16a
Sec16b
Sec22a
Sec23a
Sec23b
Sec23ip
Sec24b-as1
Sec24c
Sec24d
Sec31a
Sec61a1
Sec61b
Sec62
Sec63
Sel1l3
Sele
Selenbp1
Selenof
Selenoh
Selenok
Selenon
Selenop
Selenov
Selenow
Selenowp1
Selp
Sem1
Sem1p1
Sema3a
Sema3b
Sema3c
Sema3e
Sema3f
Sema4a
Sema4b
Sema4c
Sema4d
Sema5a
Sema5b
Sema6a
Sema6a-as1
Sema6a-as2
Sema6b
Sema6c
Sema6d
Sencr
Senp1
Senp2
Senp3
Senp3-eif4a1
Senp5
Senp6
Senp8
Sepsecs-as1
Sept1
Sept10
Sept2
Sept2p1
Sept3
Sept4
Sept4-as1
Sept7
Sept8
Sept9
Serbp1
Serf2
Sergef
Serhl
Serinc2
Serinc4
Serp1
Serpina1
Serpina5
Serpina6
Serpinb1
Serpinb6
Serpinb8
Serpind1
Serpine1
Serpine2
Serpine4p
Serpinf1
Serpini1
Serpini2
Sertad4
Sertad4-as1
Sesn1
Sesn3
Sestd1
Set
Setd1a
Setd1b
Setd2
Setd4
Setd5
Setd7
Setdb1
Setdb2
Setp10
Setp12
Setp22
Setx
Sez6
Sf1
Sf3a2
Sf3a3
Sf3b1
Sf3b2
Sf3b3
Sfi1
Sfmbt2
Sfpq
Sfr1
Sfswap
Sft2d1
Sft2d2
Sft2d3
Sftpc
Sfxn1
Sfxn2
Sfxn3
Sfxn5
Sgca
Sgcg
Sgip1
Sgk1
Sgk2
Sgk3
Sgms1
Sgo1
Sgo2
Sgsh
Sh2b1
Sh2b3
Sh2d4a
Sh2d4b
Sh2d5
Sh2d6
Sh3bgrl
Sh3bgrl3
Sh3bp1
Sh3bp2
Sh3bp4
Sh3bp5
Sh3bp5-as1
Sh3d19
Sh3d21
Sh3gl2
Sh3glb1
Sh3glb2
Sh3rf3
Sh3rf3-as1
Sh3tc1
Sh3tc2
Shank2
Shank2-as1
Shank2-as2
Shank2-as3
Shbg
Shc2
Shcbp1
Shd
She
Shf
Shisa4
Shisa7
Shisa9
Shisal2b
Shkbp1
Shld3
Shmt2
Shoc2
Shox2
Shroom1
Shroom3
Shtn1
Siae
Siah1
Siah2
Sidt1
Sidt2
Siglec15
Siglec30p
Sil1
Silc1
Simc1
Sin3a
Sinhcaf
Sipa1
Sipa1l1
Sipa1l3
Sirpb1
Sirpb2
Sirpb3p
Sirt2
Sirt3
Sirt4
Sirt6
Sirt7
Sit1
Siva1
Six1
Six4
Ska1
Ska2
Ska3
Skida1
Skil
Skiv2l
Skor1
Skor2
Skp1
Skp2
Sla
Slain1
Slain2
Slamf1
Slamf6p1
Slamf7
Slbp
Slc10a5p1
Slc11a1
Slc11a2
Slc12a1
Slc12a5-as1
Slc12a6
Slc12a7
Slc12a8
Slc12a9
Slc12a9-as1
Slc13a2
Slc13a3
Slc13a4
Slc13a5
Slc14a1
Slc14a2
Slc14a2-as1
Slc15a1
Slc15a3
Slc15a5
Slc16a11
Slc16a2
Slc16a3
Slc16a5
Slc16a6
Slc16a7
Slc17a8
Slc17a9
Slc18a1
Slc19a1
Slc19a3
Slc1a1
Slc1a2
Slc1a3
Slc20a1
Slc20a2
Slc22a10
Slc22a11
Slc22a18as
Slc22a20p
Slc22a23
Slc22a5
Slc22a6
Slc22a7
Slc24a1
Slc24a3
Slc24a4
Slc25a1
Slc25a10
Slc25a12
Slc25a15
Slc25a1p5
Slc25a21
Slc25a21-as1
Slc25a22
Slc25a24
Slc25a24p2
Slc25a25
Slc25a26
Slc25a27
Slc25a28
Slc25a32
Slc25a34
Slc25a34-as1
Slc25a35
Slc25a36
Slc25a37
Slc25a38
Slc25a3p1
Slc25a4
Slc25a40
Slc25a42
Slc25a44
Slc25a45
Slc25a47
Slc25a47p1
Slc25a5
Slc25a51
Slc25a5-as1
Slc25a5p4
Slc25a6p2
Slc26a11
Slc26a2
Slc26a3
Slc26a4
Slc26a6
Slc26a7
Slc27a1
Slc27a2
Slc27a3
Slc27a5
Slc29a1
Slc2a1
Slc2a11
Slc2a13
Slc2a2
Slc2a4rg
Slc2a8
Slc30a7
Slc30a9
Slc35a1
Slc35a3
Slc35a4
Slc35a5
Slc35b1
Slc35b3
Slc35c2
Slc35d2
Slc35f2
Slc35f4
Slc35f5
Slc35g2
Slc35g3
Slc36a1
Slc36a4
Slc37a1
Slc37a3
Slc37a4
Slc38a10
Slc38a11
Slc38a2
Slc38a3
Slc38a4
Slc38a5
Slc38a6
Slc38a7
Slc38a8
Slc38a9
Slc39a1
Slc39a11
Slc39a13
Slc39a3
Slc39a4
Slc39a7
Slc39a9
Slc3a1
Slc3a2
Slc41a3
Slc43a1
Slc43a2
Slc43a3
Slc44a1
Slc44a2
Slc44a3
Slc44a4
Slc44a5
Slc45a2
Slc45a4
Slc46a1
Slc47a1p1
Slc47a2
Slc48a1
Slc49a3
Slc4a11
Slc4a1app1
Slc4a2
Slc4a3
Slc4a5
Slc4a8
Slc4a9
Slc50a1
Slc51a
Slc52a2
Slc5a1
Slc5a9
Slc6a12
Slc6a13
Slc6a15
Slc6a16
Slc6a20
Slc6a4
Slc6a5
Slc6a6
Slc6a8
Slc6a9
Slc7a11-as1
Slc7a14-as1
Slc7a4
Slc7a5
Slc7a6
Slc7a7
Slc7a8
Slc7a9
Slc8a1-as1
Slc8b1
Slc9a1
Slc9a3
Slc9a3-as1
Slc9a3r1
Slc9a3r2
Slc9a4
Slc9a5
Slc9a6
Slc9a7p1
Slc9a8
Slc9b2
Slc9c2
Slco1a2
Slco1b1
Slco2a1
Slco2b1
Slco4a1
Slco5a1
Slf2
Slfn5
Slfnl1-as1
Slit1
Slit2
Slit3
Slmap
Sln
Sltm
Slx4ip
Smad1
Smad3
Smad4
Smad5
Smad9-it1
Smap1
Smap2
Smarca2
Smarca4
Smarca5-as1
Smarcal1
Smarcb1
Smarcc1
Smarcc2
Smarcd1
Smarce1
Smbd1p
Smc3
Smc4
Smc6
Smchd1
Smco1
Smco2
Smco4
Smcr2
Smcr5
Smg1
Smg1p3
Smg5
Smg6
Smg7
Smg7-as1
Smg8
Smilr
Smim11p1
Smim12
Smim13
Smim14
Smim2
Smim20
Smim21
Smim22
Smim23
Smim25
Smim26
Smim27
Smim29
Smim2-as1
Smim3
Smim38
Smim4
Smim40
Smim6
Smoc2
Smpd1
Smpd3
Smpd4
Smpd4p1
Smpd4p2
Smpdl3a
Smtn
Smug1
Smug1p1
Smyd1
Smyd2
Smyd3
Smyd5
Snai3-as1
Snap23
Snap23p1
Snap25
Snap29
Snap47
Snap91
Snapc3
Snapc4
Snapc5
Snd1
Sned1
Snf8
Snhg1
Snhg11
Snhg12
Snhg14
Snhg16
Snhg17
Snhg19
Snhg20
Snhg22
Snhg25
Snhg3
Snhg5
Snhg6
Snhg8
Snhg9
Snip1
Snora10
Snora11f
Snora16a
Snora24
Snora26
Snora36c
Snora37
Snora3a
Snora3b
Snora48
Snora50c
Snora51
Snora54
Snora55
Snora63c
Snora66
Snora68
Snora70c
Snora70g
Snora71a
Snora71c
Snora72
Snora73a
Snora74d
Snora78
Snora79
Snora80a
Snora80c
Snora80d
Snorc
Snord101
Snord104
Snord105
Snord11
Snord110
Snord113-8
Snord114-16
Snord114-17
Snord114-25
Snord114-26
Snord115-32
Snord116-7
Snord118
Snord11b
Snord121a
Snord123
Snord126
Snord12b
Snord12c
Snord13
Snord14a
Snord15b
Snord19
Snord2
Snord25
Snord26
Snord27
Snord28
Snord30
Snord32a
Snord33
Snord34
Snord35a
Snord35b
Snord37
Snord42b
Snord45a
Snord45c
Snord46
Snord48
Snord50b
Snord53b
Snord55
Snord58c
Snord59a
Snord60
Snord61
Snord62a
Snord63b
Snord65c
Snord72
Snord73b
Snord8
Snord83b
Snord84
Snord86
Snord90
Snord95
Snph
Snrnp27
Snrnp35
Snrnp40
Snrnp70
Snrpa
Snrpa1
Snrpb
Snrpb2
Snrpc
Snrpcp1
Snrpd2
Snrpd3
Snrpe
Snrpep7
Snrpfp4
Snrpgp10
Snrpgp13
Snrpgp17
Snrpgp18
Snrpgp9
Sntg1
Sntg2
Sntg2-as1
Snu13
Snupn
Snx1
Snx10
Snx11
Snx13
Snx15
Snx16
Snx17
Snx19
Snx20
Snx21
Snx27
Snx29
Snx32
Snx33
Snx5
Snx6
Soat1
Soat2
Socs3
Socs4
Socs5
Socs5p2
Soga1
Son
Sorbs2
Sorbs3
Sorcs1
Sorl1
Sort1
Sos1
Sos2
Sowaha
Sox10
Sox12
Sox13
Sox14
Sox21
Sox2-ot
Sox4
Sox5
Sox6
Sox9-as1
Sp100
Sp110
Sp140
Sp140l
Sp2
Sp3
Sp4
Sp5
Sp6
Spa17
Spaar
Spaca3
Spaca5
Spaca6
Spag1
Spag16
Spag17
Spag4
Spag5-as1
Spag6
Spag7
Spag8
Sparcl1
Spart
Spata1
Spata13
Spata17
Spata17-as1
Spata19
Spata2
Spata20
Spata21
Spata24
Spata2l
Spata31d2p
Spata31e1
Spata33
Spata4
Spata46
Spata5l1
Spata6l
Spatc1
Spats2
Spats2l
Spcs2
Spdl1
Spdye4
Specc1
Specc1l
Specc1p2
Spef2
Speg
Spem2
Spg11
Spg7
Sphk2
Sphkap
Spi1
Spic
Spidr
Spin4-as1
Spink5
Spink6
Spint1
Spint2
Spire2
Spn
Spns1
Spns3
Spocd1
Spon2
Spop
Spopl
Spout1
Sppl2b
Spr
Spred3
Sprr1a
Sprr2b
Sprr2d
Sprr3
Sprtn
Spry4-as1
Spryd3
Spryd7
Spsb1
Spsb2
Spsb3
Spta1
Sptan1
Sptb
Sptbn2
Sptbn4
Sptlc1
Sptlc2
Sptssb
Spz1
Sqle
Sqstm1
Sra1
Srbd1
Src
Srcap
Srcin1
Srd5a3
Srd5a3-as1
Srebf1
Srebf2
Srfbp1
Srgap2
Srgap3
Srgap3-as2
Sri
Srl
Srm
Srmp1
Srms
Srp14p4
Srp54-as1
Srp68
Srp72
Srp9
Srpk1
Srpk2
Srpra
Srprb
Srrd
Srrm1
Srrm2
Srrm2-as1
Srrm5
Srrt
Srsf1
Srsf10
Srsf11
Srsf3
Srsf5
Ss18
Ss18l1
Ssbp1
Ssbp4
Ssc5d
Ssh1
Ssh2
Ssh3
Ssna1
Sspn
Sspo
Ssr1
Ssr2
Ssr3
Ssr4
Sstr2
Sstr5
Ssuh2
Ssx2ip
St13
St18
St3gal1
St3gal2
St3gal3
St3gal4
St3gal5
St5
St6gal1
St6gal2
St6galnac1
St6galnac4
St6galnac5
St7
St7-as1
St7-as2
St7-ot4
St8sia1
St8sia2
St8sia4
Stab1
Stac3
Stag1
Stag3
Stag3l5p
Stag3l5p-pvrig2p-pilrb
Stam
Stambp
Stambpl1
Stap1
Star
Stard10
Stard13
Stard13-as
Stard3
Stard4
Stard6
Stard7
Stard8
Stard9
Stat1
Stat2
Stat3
Stat4
Stat5a
Stat5b
Stat6
Stau2
Stau2-as1
Stc2
Steap1
Steap1b
Steap2
Steap3-as1
Steap4
Stil
Stim1
Stimate
Stip1
Stk10
Stk11ip
Stk16
Stk17a
Stk17b
Stk19
Stk24
Stk25
Stk3
Stk32b
Stk35
Stk36
Stk38l
Stk40
Stk4-as1
Stmn1
Stmn1p1
Stmn1p2
Stmn2
Stmn3
Stmnd1
Stmp1
Stn1
Stom
Stoml1
Stoml2
Ston2
Stox2
Stpg1
Stpg4
Stra6
Strap
Strbp
Strip1
Strn
Strn3
Strn4
Stt3a
Stt3b
Stum
Stx17
Stx18
Stx18-as1
Stx1a
Stx4
Stx5
Stx8p1
Stxbp1
Stxbp2
Stxbp3
Stxbp5
Stxbp5-as1
Stxbp5l
Styx
Styxl1
Sub1
Sub1p4
Sucla2
Sucla2p1
Sucla2p3
Suclg2p2
Sucnr1
Suco
Suds3
Sugt1
Sugt1p3
Sulf1
Sulf2
Sult1c2
Sult1c2p1
Sult1c2p2
Sult2b1
Sult4a1
Sumf2
Sumo1p2
Sumo2
Sumo2p12
Sumo2p18
Sumo2p19
Sumo2p20
Sumo2p6
Sun1
Sun2
Sun3
Sun5
Supt16h
Supt20hl2
Supt4h1
Supt4h1p2
Supt5h
Supt6h
Supt7l
Supv3l1
Surf1
Surf2
Surf4
Susd1
Susd2
Susd4
Susd5
Suv39h2
Sv2b
Svil
Svil-as1
Svopl
Swi5
Swsap1
Swt1
Sybu
Syce1l
Sycn
Sycp2
Sycp3
Syf2
Syk
Sympk
Syn3
Sync
Syne1
Syne2
Syne3
Syngap1
Syngr2
Syngr3
Syngr4
Synj1
Synj2
Synpo
Synpo2
Synpr-as1
Synrg
Sypl1
Syt1
Syt10
Syt13
Syt14
Syt16
Syt17
Syt2
Syt3
Syt4
Syt5
Syt6
Syt7
Syt8
Sytl1
Sytl2
Sytl3
Syvn1
Szrd1
Szt2
Szt2-as1
Tab2
Tac4
Tacc1
Tacc1p1
Tacc2
Tacc3
Tada2a
Tada2b
Tada3
Taf1
Taf10
Taf11l10
Taf11l12
Taf11l2
Taf11l6
Taf12
Taf15
Taf1a-as1
Taf1b
Taf1c
Taf1l
Taf2
Taf4
Taf4b
Taf5l
Taf6
Taf6l
Taf7
Taf8
Tagln2
Tagln3
Tal1
Tal2
Taldo1
Tamm41
Tanc1
Tanc2
Tango2
Tango6
Tank
Taok1
Taok2
Tap1
Tap2
Tapbp
Tapbpl
Tarbp1
Tarbp2
Tardbp
Tarid
Tars
Tars2
Tarsl2
Tas1r1
Tas2r10
Tas2r13
Tas2r20
Tas2r2p
Tas2r46
Tas2r5
Tas2r62p
Tat-as1
Tatdn1
Tatdn2
Tatdn2p3
Tatdn3
Tax1bp1
Taz
Tbc1d1
Tbc1d10a
Tbc1d10c
Tbc1d14
Tbc1d16
Tbc1d17
Tbc1d2
Tbc1d22a
Tbc1d22a-as1
Tbc1d23
Tbc1d24
Tbc1d27p
Tbc1d29p
Tbc1d2b
Tbc1d30
Tbc1d31
Tbc1d3b
Tbc1d3p5
Tbc1d4
Tbc1d7
Tbc1d8
Tbc1d8-as1
Tbc1d9b
Tbcap3
Tbcb
Tbcc
Tbcd
Tbce
Tbcel
Tbck
Tbk1
Tbkbp1
Tbl1x
Tbl1xr1
Tbl1xr1-as1
Tbl3
Tbpl1
Tbpl2
Tbr1
Tbrg1
Tbx19
Tbx20
Tbx21
Tbx3
Tbx4
Tbx5
Tbxas1
Tc2n
Tcaim
Tcam1p
Tcea1
Tcea2
Tcea3
Tceal1
Tceal8
Tceanc
Tcf12
Tcf25
Tcf4
Tcf4-as1
Tcf4-as2
Tchp
Tcirg1
Tcl6
Tcn1
Tcn2
Tcof1
Tcp10
Tcp10l2
Tcp11l1
Tcp11l2
Tcta
Tcte1
Tctex1d1
Tctex1d2
Tctn3
Tdg
Tdgf1
Tdgf1p5
Tdgf1p7
Tdgp1
Tdh
Tdp1
Tdp2
Tdrd10
Tdrd3
Tdrd5
Tdrd9
Tdrkh
Tdrkh-as1
Tead1
Tead2
Tead3
Tead4
Tec
Tecpr1
Tecpr2
Tecr
Tecta
Tef
Tekt2
Tekt5
Telo2
Ten1
Ten1-cdk3
Tenm2
Tenm4
Tent2
Tent5a
Tep1
Tepsin
Terb1
Terf1
Terf2
Tert
Tesc
Tesc-as1
Tesk1
Tespa1
Tet1p1
Tet3
Tex12
Tex14
Tex15
Tex2
Tex21p
Tex261
Tex264
Tex26-as1
Tex35
Tex38
Tex41
Tex44
Tex45
Tex52
Tex54
Tex9
Tf
Tfap2a
Tfap4
Tfdp2
Tfdp3
Tfeb
Tfec
Tff3
Tfg
Tfip11
Tfpi
Tfr2
Tfrc
Tg
Tgfa
Tgfb3-as1
Tgfbr3l
Tgif1
Tgif1p1
Tgm2
Tgs1
Thada
Thap2
Thap4
Thap5
Thap7
Thap7-as1
Thap9-as1
Thbd
Thbs1
Thbs2
Thbs3
Thegl
Them6
Them7p
Themis
Themis2
Thnsl1
Thoc2
Thoc3
Thoc6
Thop1
Thorlnc
Thpo
Thra
Thrap3
Thrsp
Thsd7a
Thsd7b
Thsd8
Thumpd1
Thumpd2
Thumpd3
Thumpd3-as1
Tiam1
Tiam2
Ticam1
Ticrr
Tie1
Tigar
Tigd2
Tigd5
Tigd6
Timeless
Timm10
Timm13
Timm21
Timm44
Tinag
Tinagl1
Tiparp
Tiprl
Tirap
Tjap1
Tjp1
Tjp2
Tjp3
Tk1
Tkfc
Tkt
Tldc2
Tle1
Tle4
Tle6
Tle7
Tlk1
Tlk2
Tln1
Tln2
Tlr1
Tlr4
Tlr5
Tlr6
Tlr8
Tlx2
Tm2d2
Tm2d3
Tm4sf1
Tm4sf19
Tm4sf19-as1
Tm4sf4
Tm7sf2
Tm9sf2
Tm9sf4
Tma16
Tmbim1
Tmbim4
Tmc2
Tmc3-as1
Tmc4
Tmc6
Tmc7
Tmc8
Tmcc2
Tmcc3
Tmco1
Tmco1-as1
Tmco3
Tmco4
Tmco5a
Tmco5b
Tmco6
Tmed10
Tmed2
Tmed3
Tmed9
Tmem100
Tmem101
Tmem104
Tmem106a
Tmem106b
Tmem106c
Tmem107
Tmem108
Tmem11
Tmem114
Tmem116
Tmem117
Tmem120b
Tmem125
Tmem126b
Tmem129
Tmem131
Tmem131l
Tmem132a
Tmem132d-as1
Tmem132d-as2
Tmem132e
Tmem134
Tmem135
Tmem136
Tmem138
Tmem141
Tmem143
Tmem147-as1
Tmem14b
Tmem14ep
Tmem150c
Tmem163
Tmem165
Tmem167b
Tmem169
Tmem173
Tmem176a
Tmem177
Tmem178a
Tmem178b
Tmem182
Tmem183a
Tmem184a
Tmem184b
Tmem184c
Tmem187
Tmem19
Tmem191a
Tmem198
Tmem198b
Tmem199
Tmem204
Tmem205
Tmem206
Tmem207
Tmem209
Tmem210
Tmem214
Tmem216
Tmem218
Tmem220
Tmem222
Tmem223
Tmem225
Tmem229b
Tmem234
Tmem237
Tmem238
Tmem238l
Tmem239
Tmem241
Tmem245
Tmem246
Tmem248
Tmem25
Tmem250
Tmem251
Tmem253
Tmem254
Tmem255b
Tmem256p2
Tmem256-plscr3
Tmem260
Tmem263
Tmem266
Tmem267
Tmem269
Tmem270
Tmem272
Tmem274p
Tmem30cp
Tmem33
Tmem38a
Tmem39a
Tmem39b
Tmem41a
Tmem43
Tmem44-as1
Tmem45a
Tmem45b
Tmem51
Tmem52
Tmem53
Tmem54
Tmem56-rwdd3
Tmem62
Tmem63a
Tmem63b
Tmem63c
Tmem67
Tmem68
Tmem69
Tmem70
Tmem71
Tmem74
Tmem79
Tmem80
Tmem82
Tmem86a
Tmem87a
Tmem87b
Tmem8a
Tmem9
Tmem91
Tmem92
Tmem94
Tmem97
Tmem98
Tmem9b-as1
Tmf1p1
Tmigd3
Tmod1
Tmod4
Tmpo
Tmprss11bnl
Tmprss13
Tmprss3
Tmprss4
Tmprss5
Tmprss6
Tmsb10p1
Tmsb4x
Tmtc1
Tmtc2
Tmtc3
Tmtc4
Tmub1
Tmub2
Tmx1
Tmx2
Tmx2-ctnnd1
Tmx3
Tmx4
Tnc
Tnfaip1
Tnfaip2
Tnfaip8l1
Tnfrsf10a
Tnfrsf11a
Tnfrsf13b
Tnfrsf14
Tnfrsf14-as1
Tnfrsf17
Tnfrsf18
Tnfrsf19
Tnfrsf1a
Tnfrsf1b
Tnfrsf25
Tnfrsf9
Tnfsf10
Tnfsf12
Tnfsf13
Tnfsf14
Tnfsf4
Tnik
Tnip1
Tnip2
Tnk2-as1
Tnks
Tnnc1
Tnnc2
Tnni1
Tnni3
Tnni3k
Tnnt1
Tnnt2
Tnnt3
Tnp1
Tnp2
Tnpo1
Tnr
Tnrc6a
Tnrc6b
Tnrc6c
Tnr-it1
Tns1
Tns2
Tns3
Tnxb
Tob1-as1
Togaram1
Togaram2
Tollip
Tollip-as1
Tom1l1
Tom1l2
Top1mt
Top2a
Top3a
Top3b
Top3bp1
Tor1aip1
Tor1aip2
Tor3a
Tox2
Tox3
Tp53aip1
Tp53bp1
Tp53bp2
Tp53i11
Tp53i13
Tp53i3
Tp53inp2
Tp63
Tp73
Tp73-as1
Tpbg
Tpcn1
Tpd52
Tpd52l1
Tpd52l2
Tpgs1
Tpgs2
Tph1
Tph2
Tpi1
Tpi1p1
Tpk1
Tpm1
Tpm3
Tpm3p9
Tpm4
Tpo
Tpp1
Tpp2
Tppp3
Tpr
Tpra1
Tprg1
Tprg1lp1
Tprn
Tprxl
Tpsb2
Tpsd1
Tpst1
Tpst2
Tpt1
Tpt1-as1
Tpt1p1
Tpt1p11
Tpt1p7
Tpte2p1
Tpte2p5
Tpte2p6
Tptep2
Tra2a
Tra2b
Trabd
Trabd2a
Tradd
Traf1
Traf3
Traf3ip2
Traf3ip2-as1
Traf3ip3
Traf4
Traf6
Traf7
Traj20
Traj21
Traj40
Trak1
Trak2
Tram1
Tram2-as1
Trank1
Trap1
Trappc10
Trappc11
Trappc12
Trappc13
Trappc2b
Trappc2l
Trappc3
Trappc3l
Trappc4
Trappc6a
Trappc6b
Trappc9
Trat1
Trav10
Trav3
Trav5
Trav6
Trav8-1
Trbc2
Trbj1-4
Trbj1-5
Trbj1-6
Trbv11-3
Trbv13
Trbv20or9-2
Trbv23or9-2
Trbv25-1
Trbv26
Trbv27
Trbv29-1
Trbv6-2
Trbv7-9
Trbva
Trdn
Treh
Trehp1
Treml3p
Trerf1
Trerna1
Trgj2
Trgv6
Trgv8
Trgvb
Trhde
Trib1
Trib3
Trim14
Trim15
Trim16
Trim16l
Trim17
Trim2
Trim22
Trim23
Trim25
Trim28
Trim29
Trim3
Trim31
Trim31-as1
Trim32
Trim35
Trim36
Trim37
Trim39
Trim39-rpp21
Trim41
Trim43cp
Trim45
Trim54
Trim55
Trim56
Trim60p19
Trim62
Trim65
Trim66
Trim67
Trim69
Trim7
Trim8
Trim9
Trio
Trip10
Trip12
Trip13
Trip4
Trip6
Triqk
Trit1
Trmo
Trmt10b
Trmt13
Trmt1l
Trmt2a
Trmt44
Trmt5
Trmt61a
Trmt61b
Trmt9b
Trmu
Trnau1ap
Trpa1
Trpc1
Trpc4ap
Trpc7
Trpc7-as1
Trpm2
Trpm2-as
Trpm5
Trpm8
Trps1
Trpt1
Trpv1
Trpv2
Trrap
Tsbp1-as1
Tsc1
Tsc2
Tsc22d1
Tsc22d1-as1
Tsc22d2
Tsc22d4
Tsen15
Tsen15p1
Tsen2
Tsen34
Tsen54
Tsga10
Tshz1
Tshz2
Tshz3
Tsku
Tsn
Tsnare1
Tsnax
Tsnax-disc1
Tsnaxip1
Tspan1
Tspan10
Tspan11
Tspan13
Tspan15
Tspan19
Tspan3
Tspan31
Tspan32
Tspan4
Tspan7
Tspan8
Tspan9
Tspear
Tspear-as1
Tspoap1-as1
Tspy26p
Tssc2
Tssk3
Tssk4
Tssk5p
Tst
Tsta3
Tstd2
Tstd3
Ttbk1
Ttbk2
Ttc1
Ttc12
Ttc19
Ttc21b
Ttc23
Ttc23l
Ttc24
Ttc25
Ttc26
Ttc27
Ttc28
Ttc28-as1
Ttc3
Ttc31
Ttc33
Ttc37
Ttc39a
Ttc39a-as1
Ttc39b
Ttc39c
Ttc39c-as1
Ttc41p
Ttc4p1
Ttc6
Ttc7a
Ttc7b
Ttc8
Ttc9c
Ttf2
Ttl
Ttll10
Ttll10-as1
Ttll11
Ttll3
Ttll4
Ttll5
Ttll6
Ttll7
Ttll7-it1
Ttn
Ttn-as1
Ttpa
Ttpal
Ttyh2
Ttyh3
Tuba1a
Tuba1c
Tuba3gp
Tuba4a
Tuba4b
Tuba8
Tubb
Tubb1
Tubb2b
Tubb2bp1
Tubb3
Tubb4b
Tubb4bp4
Tubb4bp7
Tubb8p11
Tubb8p4
Tubb8p8
Tubbp11
Tubbp8
Tubg1
Tubg1p
Tubg2
Tubgcp2
Tubgcp3
Tubgcp4
Tubgcp5
Tufm
Tufmp1
Tuft1
Tulp1
Tulp2
Tunar
Tusc2
Tusc8
Tut1
Tvp23a
Tvp23b
Tvp23c
Tvp23c-cdrt4
Tvp23cp2
Twf1
Twistnb
Twsg1
Txk
Txlna
Txndc11
Txndc12-as1
Txndc15
Txndc17
Txndc5
Txndc8
Txnip
Txnl1
Txnl1p1
Txnl4b
Txnrd1
Txnrd2
Tyk2
Tymp
Tyms
Tyro3
Tyrobp
Tyrp1
Tyw1
Tyw3
Tyw5
U2af1l4
U2af2
U47924.1
U52112.1
U62317.2
U73169.1
U91324.1
U91328.1
U91328.2
Uap1
Uba2
Uba3
Uba5
Uba52
Uba52p5
Uba52p6
Uba6-as1
Ubac2
Ubap2l
Ubash3b
Ube2b
Ube2d2
Ube2d3-as1
Ube2d3p1
Ube2d3p3
Ube2d4
Ube2e1
Ube2e2
Ube2e3
Ube2f
Ube2g1
Ube2g2
Ube2h
Ube2hp1
Ube2j2
Ube2k
Ube2l5
Ube2n
Ube2o
Ube2s
Ube2u
Ube2v1
Ube2v1p4
Ube2v1p8
Ube2v2
Ube2v2p4
Ube2w
Ube3a
Ube3b
Ube3c
Ube4b
Ubfd1
Ubiad1
Ubl4b
Ubn1
Ubox5
Ubox5-as1
Ubp1
Ubqln1
Ubqln4
Ubr1
Ubr2
Ubr3
Ubr4
Ubr5
Ubr5-as1
Ubr7
Ubtfl7
Ubxn11
Ubxn2a
Ubxn2b
Ubxn8
Uchl3
Uchl5
Uck2
Ucp2
Ucp3
Ufsp2
Ugcg
Ugdh
Ugdh-as1
Uggt1
Uggt2
Ugp2
Ugt1a10
Ugt1a5
Ugt2a1
Ugt3a1
Ugt3a2
Uhmk1
Uhrf1
Uhrf1bp1l
Uhrf2
Ulk2
Ulk3
Umad1
Umod
Umodl1
Umodl1-as1
Umps
Unc119
Unc13a
Unc13b
Unc13c
Unc13d
Unc45a
Unc93a
Unc93b1
Ungp3
Unk
Unkl
Uox
Upf1
Upf3a
Upf3ap1
Upp1
Upp2
Upp2-it1
Uprt
Uqcc1
Uqcc2
Uqcr10
Uqcrb
Uqcrc1
Uqcrc2
Uqcrh
Urgcp
Uri1
Urm1
Urod
Uros
Usb1
Usf1
Usf2
Usf3
Ush1c
Ush1g
Ushbp1
Usp10
Usp11
Usp12
Usp12-as1
Usp13
Usp14
Usp15
Usp17l18
Usp18
Usp2
Usp20
Usp21
Usp22
Usp24
Usp27x
Usp28
Usp29
Usp2-as1
Usp30
Usp32
Usp34
Usp35
Usp36
Usp37
Usp38
Usp39
Usp3-as1
Usp4
Usp40
Usp41
Usp42
Usp45
Usp46
Usp47
Usp5
Usp53
Usp54
Usp6nl
Usp7
Usp9x
Uspl1
Utp11
Utp15
Utp23
Utp4
Utrn
Uts2b
Uvrag
Uvrag-dt
Uvssa
Uxs1
Vac14
Vamp4
Vamp8
Vamp9p
Vangl1
Vapa
Vars
Vars2
Vash1
Vasp
Vav1
Vcl
Vcp
Vdac1p13
Vdac1p4
Vdac1p5
Vdac2
Vdac2p3
Vdac3
Vdac3p1
Vdr
Vegfa
Vegfb
Ventxp3
Ventxp5
Ventxp6
Vezf1
Vezt
Vgll4
Vil1
Vill
Vim
Vinac1p
Vipas39
Vipr1
Vipr1-as1
Vipr2
Virma
Vit
Vldlr
Vldlr-as1
Vmac
Vmp1
Vn1r11p
Vn1r13p
Vn1r17p
Vn1r20p
Vn1r85p
Vn1r88p
Vn2r3p
Vnn2
Vopp1
Vpreb3
Vps11
Vps13a
Vps13b
Vps13d
Vps16
Vps18
Vps25p1
Vps26a
Vps26b
Vps26c
Vps28
Vps29
Vps35
Vps35l
Vps37b
Vps37c
Vps37d
Vps39
Vps41
Vps45
Vps50
Vps51
Vps52
Vps53
Vps72
Vps8
Vps9d1
Vps9d1-as1
Vrk2
Vrk3
Vsig1
Vsig10
Vsnl1
Vstm2a
Vstm2a-ot1
Vstm2b
Vstm5
Vta1
Vta1p1
Vta1p2
Vtcn1
Vtn
Vwa1
Vwa3b
Vwa5a
Vwa5b1
Vwa5b2
Vwa8
Vwc2l-it1
Vwde
Vxn
Wapl
Wars
Wars2
Wars2-as1
Wasf1
Wasf5p
Wash3p
Wash8p
Washc4
Washc5
Wbp1
Wbp1l
Wbp2
Wdfy2
Wdfy3
Wdpcp
Wdr1
Wdr11
Wdr12
Wdr18
Wdr20
Wdr24
Wdr25
Wdr26
Wdr27
Wdr3
Wdr33
Wdr34
Wdr35
Wdr37
Wdr38
Wdr4
Wdr41
Wdr44
Wdr45bp1
Wdr46
Wdr48
Wdr53
Wdr54
Wdr55
Wdr5b
Wdr6
Wdr60
Wdr61
Wdr62
Wdr63
Wdr64
Wdr66
Wdr7
Wdr70
Wdr72
Wdr74
Wdr75
Wdr78
Wdr81
Wdr82p1
Wdr83
Wdr83os
Wdr87
Wdr89
Wdr90
Wdr91
Wdtc1
Wdyhv1
Wee2
Wee2-as1
Wfdc1
Wfdc12
Wfdc2
Wfdc5
Wfikkn1
Wfikkn2
Whamm
Whrn
Wif1
Wipf1
Wipf2
Wipi1
Wiz
Wizp1
Wls
Wnk1
Wnk2
Wnk4
Wnt10a
Wnt10b
Wnt11
Wnt2
Wnt3
Wnt5b
Wnt6
Wnt7a
Wrap53
Wrap73
Wrb
Wrn
Wrnip1
Wsb1
Wsb2
Wscd1
Wt1
Wtap
Wwc1
Wwox
Wwp1
Wwp1p1
Wwp2
Wwtr1
Wwtr1-as1
Xact
Xbp1
Xirp2
Xkr4
Xkr5
Xpo1
Xpo4
Xpo5
Xpo6
Xpo7
Xpot
Xpr1
Xrcc3
Xrcc5
Xrcc6p3
Xrn1
Xrra1
Xxylt1
Xylt1
Xylt2
Ybey
Ybx1p2
Ybx3
Ydjc
Yeats2
Yeats2-as1
Yeats4
Yes1
Yipf5
Yju2
Ykt6
Yod1
Ypel2
Ypel4
Ypel5
Ythdc1
Ythdf2
Ythdf3
Ywhab
Ywhabp1
Ywhaep7
Ywhah
Ywhaq
Ywhaqp9
Ywhaz
Z69720.2
Z82188.2
Z82195.1
Z82206.1
Z82210.1
Z82214.1
Z82244.2
Z83836.1
Z83840.1
Z83844.2
Z84492.2
Z92544.1
Z92544.3
Z93930.3
Z94160.1
Z94721.3
Z95114.4
Z95115.1
Z97056.1
Z97353.1
Z97653.1
Z97653.2
Z97832.2
Z97986.1
Z97989.1
Z98200.1
Z98257.1
Z98259.2
Z98751.1
Z98751.3
Z98883.1
Z99127.1
Z99289.3
Z99716.1
Z99755.2
Zacn
Zap70
Zar1
Zar1l
Zbbx
Zbed1p1
Zbed3
Zbed3-as1
Zbed6
Zbed6cl
Zbed9
Zbp1
Zbtb1
Zbtb12
Zbtb14
Zbtb16
Zbtb17
Zbtb18
Zbtb20-as1
Zbtb20-as4
Zbtb20-as5
Zbtb38
Zbtb4
Zbtb40
Zbtb43
Zbtb44
Zbtb45
Zbtb46
Zbtb48
Zbtb49
Zbtb7b
Zbtb8os
Zc2hc1a
Zc2hc1c
Zc3h10
Zc3h11a
Zc3h12a
Zc3h12c
Zc3h12d
Zc3h13
Zc3h14
Zc3h15
Zc3h18
Zc3h6
Zc3h8
Zc4h2
Zcchc2
Zcchc7
Zcwpw1
Zdbf2
Zdhhc1
Zdhhc11
Zdhhc13
Zdhhc14
Zdhhc17
Zdhhc19
Zdhhc21
Zdhhc22
Zdhhc23
Zdhhc8
Zeb1
Zeb2
Zer1
Zfand1
Zfand2b
Zfand3
Zfand5
Zfand6
Zfas1
Zfat
Zfc3h1
Zfhx2
Zfhx2-as1
Zfhx3
Zfhx4
Zfhx4-as1
Zfp1
Zfp2
Zfp28
Zfp57
Zfp69
Zfp69b
Zfp90
Zfpl1
Zfpm2
Zfpm2-as1
Zfr
Zfr2
Zfyve16
Zfyve21
Zfyve26
Zfyve28
Zfyve9
Zg16b
Zgpat
Zgrf1
Zhx1-c8orf76
Zhx3
Zic2
Zic5
Zkscan1
Zkscan5
Zkscan7p1
Zkscan8
Zmat1
Zmat2
Zmat4
Zmat5
Zmiz1-as1
Zmiz2
Zmpste24
Zmym1
Zmym3
Zmym4
Zmynd11
Zmynd12
Zmynd8
Znf101
Znf106
Znf112
Znf12
Znf123p
Znf124
Znf131
Znf133
Znf136
Znf138
Znf140
Znf142
Znf143
Znf146
Znf148
Znf154
Znf155
Znf16
Znf160
Znf169
Znf17
Znf174
Znf175
Znf177
Znf181
Znf185
Znf19
Znf192p1
Znf195
Znf197
Znf2
Znf202
Znf205
Znf207
Znf212
Znf213
Znf213-as1
Znf214
Znf215
Znf224
Znf225
Znf226
Znf227
Znf229
Znf230
Znf232
Znf233
Znf235
Znf236
Znf239
Znf250
Znf251
Znf252p
Znf252p-as1
Znf253
Znf254
Znf26
Znf271p
Znf273
Znf276
Znf28
Znf280d
Znf282
Znf283
Znf285b
Znf286a
Znf295-as1
Znf3
Znf30
Znf317p1
Znf318
Znf319
Znf320
Znf324
Znf324b
Znf331
Znf334
Znf337
Znf337-as1
Znf33a
Znf34
Znf343
Znf345
Znf347
Znf350
Znf354c
Znf382
Znf383
Znf384
Znf385a
Znf385b
Znf385d-as2
Znf396
Znf397
Znf407
Znf410
Znf414
Znf415
Znf420
Znf426-dt
Znf429
Znf432
Znf433-as1
Znf436-as1
Znf439
Znf44
Znf442
Znf444
Znf445
Znf446
Znf451
Znf451-as1
Znf460
Znf461
Znf462
Znf468
Znf470
Znf471
Znf48
Znf483
Znf487
Znf488
Znf491
Znf497
Znf503-as2
Znf507
Znf511
Znf511-prap1
Znf512
Znf514
Znf517
Znf519
Znf524
Znf525
Znf528
Znf528-as1
Znf529
Znf530
Znf532
Znf540
Znf542p
Znf544
Znf546
Znf547
Znf552
Znf554
Znf556
Znf557
Znf559
Znf559-znf177
Znf561
Znf562
Znf566
Znf567
Znf568
Znf569
Znf57
Znf570
Znf571
Znf573
Znf574
Znf575
Znf576
Znf578
Znf580
Znf581
Znf583
Znf584
Znf585a
Znf585b
Znf587b
Znf589
Znf593
Znf600
Znf603p
Znf608
Znf609
Znf610
Znf611
Znf613
Znf614
Znf615
Znf616
Znf619
Znf620
Znf621
Znf623
Znf625
Znf627
Znf628
Znf639
Znf641
Znf646
Znf646p1
Znf649
Znf649-as1
Znf652
Znf653
Znf66
Znf660
Znf665
Znf669
Znf670-znf695
Znf671
Znf672
Znf677
Znf678
Znf680
Znf683
Znf687
Znf688
Znf691
Znf695
Znf696
Znf7
Znf700
Znf701
Znf704
Znf706
Znf707
Znf710-as1
Znf711
Znf725p
Znf736
Znf738
Znf74
Znf740
Znf746
Znf750
Znf76
Znf761
Znf765
Znf772
Znf775
Znf776
Znf778
Znf780a
Znf780b
Znf782
Znf783
Znf784
Znf785
Znf789
Znf790
Znf800
Znf804b
Znf805
Znf81
Znf814
Znf816
Znf826p
Znf829
Znf836
Znf839
Znf84
Znf841
Znf846
Znf847p
Znf849p
Znf850
Znf852
Znf862
Znf877p
Znf93
Znf969p
Znhit1
Znhit2
Znhit6
Znrf2
Znrf2p2
Znrf3
Zp1
Zp2
Zp3
Zp4
Zpld1
Zpr1
Zranb2
Zranb2-as2
Zranb3
Zrsr2
Zscan10
Zscan12p1
Zscan18
Zscan25
Zscan26
Zscan29
Zscan30
Zscan31
Zscan32
Zscan5a
Zscan5c
Zscan5dp
Zscan9
Zswim4
Zswim8
Zswim9
Zxdc
Zyg11ap1
Zyx
Zzef1
