# Supplementary material for: A Bayesian inference transcription factor activity model for the analysis of single-cell transcriptomes
Source: Genome Res. 2021 Jul;31(7):1296–311. doi: 10.1101/gr.265595.120 (PMC8256867; doi:10.1101/gr.265595.120)
Supplement: Supplemental Material [file supp_gr.265595.120_Supplemental_Code.zip › BITFAM/inst/extdata/human/ASCL2]

A1cf
A2m-as1
A2ml1
A2ml1-as2
Aak1
Aamdc
Aar2
Aars
Aarsd1
Aasdhppt
Aatf
Abalon
Abat
Abca13
Abca4
Abca7
Abcb10
Abcb8
Abcc10
Abcc11
Abcc3
Abcc5
Abcc5-as1
Abcc8
Abcd3
Abce1
Abcf1
Abcg1
Abhd10
Abhd14a
Abhd14a-acy1
Abhd17a
Abhd17c
Abhd18
Abhd2
Abhd5
Abl1
Abr
Abracl
Ac000041.1
Ac000077.1
Ac000095.2
Ac001226.1
Ac002094.1
Ac002094.4
Ac002094.5
Ac002127.1
Ac002310.1
Ac002310.2
Ac002407.1
Ac002451.1
Ac002472.2
Ac003002.1
Ac003002.3
Ac003005.1
Ac003005.2
Ac003006.1
Ac003080.1
Ac003991.1
Ac004080.2
Ac004241.1
Ac004381.1
Ac004448.2
Ac004522.1
Ac004551.1
Ac004692.2
Ac004771.4
Ac004812.2
Ac004816.1
Ac004862.1
Ac004882.1
Ac004882.2
Ac004922.1
Ac004947.1
Ac004969.1
Ac004980.1
Ac005040.1
Ac005041.1
Ac005154.3
Ac005186.1
Ac005253.1
Ac005258.1
Ac005261.2
Ac005280.1
Ac005280.2
Ac005288.1
Ac005324.4
Ac005324.5
Ac005336.2
Ac005342.1
Ac005343.1
Ac005410.1
Ac005480.1
Ac005482.1
Ac005515.1
Ac005520.1
Ac005523.2
Ac005540.1
Ac005593.1
Ac005614.1
Ac005618.1
Ac005670.2
Ac005674.1
Ac005696.1
Ac005699.1
Ac005703.3
Ac005703.6
Ac005726.4
Ac005740.3
Ac005779.2
Ac005828.4
Ac005829.1
Ac005832.4
Ac005833.1
Ac005899.4
Ac005915.1
Ac005920.4
Ac005972.3
Ac005996.1
Ac005999.1
Ac006001.2
Ac006022.1
Ac006077.2
Ac006116.8
Ac006160.1
Ac006207.1
Ac006213.1
Ac006213.4
Ac006329.1
Ac006333.1
Ac006333.2
Ac006483.2
Ac006504.5
Ac006504.7
Ac006511.5
Ac006947.1
Ac006971.1
Ac006994.2
Ac007032.1
Ac007161.3
Ac007192.1
Ac007216.4
Ac007250.1
Ac007298.2
Ac007365.1
Ac007375.1
Ac007383.2
Ac007389.1
Ac007391.1
Ac007422.1
Ac007546.3
Ac007570.1
Ac007601.2
Ac007608.3
Ac007610.2
Ac007611.1
Ac007619.2
Ac007620.1
Ac007663.2
Ac007681.1
Ac007686.1
Ac007731.1
Ac007786.1
Ac007899.1
Ac007923.4
Ac007950.1
Ac007998.5
Ac008012.1
Ac008013.3
Ac008014.1
Ac008040.1
Ac008040.4
Ac008060.1
Ac008079.1
Ac008083.2
Ac008105.3
Ac008267.5
Ac008393.1
Ac008438.2
Ac008443.1
Ac008443.2
Ac008443.4
Ac008443.5
Ac008494.1
Ac008549.1
Ac008555.2
Ac008556.1
Ac008562.1
Ac008581.2
Ac008592.4
Ac008610.1
Ac008641.1
Ac008649.1
Ac008670.1
Ac008691.1
Ac008736.1
Ac008736.3
Ac008738.1
Ac008755.1
Ac008764.10
Ac008764.2
Ac008764.5
Ac008764.6
Ac008764.8
Ac008770.2
Ac008781.1
Ac008794.1
Ac008892.1
Ac008897.3
Ac008966.1
Ac008969.1
Ac009088.3
Ac009107.2
Ac009119.1
Ac009133.1
Ac009133.3
Ac009302.1
Ac009309.1
Ac009407.1
Ac009495.1
Ac009495.3
Ac009502.1
Ac009509.1
Ac009522.1
Ac009560.1
Ac009570.1
Ac009630.2
Ac009686.1
Ac009720.1
Ac009879.3
Ac009967.1
Ac009975.2
Ac010087.1
Ac010198.1
Ac010203.2
Ac010240.3
Ac010247.1
Ac010271.1
Ac010307.1
Ac010307.4
Ac010327.2
Ac010327.4
Ac010330.1
Ac010335.2
Ac010335.3
Ac010422.1
Ac010422.2
Ac010422.7
Ac010463.1
Ac010487.2
Ac010522.1
Ac010542.2
Ac010618.1
Ac010619.2
Ac010655.2
Ac010655.4
Ac010754.1
Ac010761.1
Ac010761.2
Ac010761.7
Ac010834.2
Ac010834.3
Ac010973.1
Ac010978.1
Ac010980.1
Ac011195.2
Ac011287.1
Ac011298.1
Ac011379.2
Ac011444.2
Ac011445.2
Ac011446.2
Ac011448.1
Ac011462.4
Ac011466.1
Ac011468.5
Ac011471.2
Ac011477.1
Ac011478.1
Ac011481.1
Ac011487.4
Ac011491.1
Ac011498.1
Ac011503.1
Ac011511.2
Ac011603.2
Ac011611.4
Ac011773.2
Ac011773.3
Ac011825.2
Ac011921.1
Ac011933.3
Ac012065.2
Ac012087.1
Ac012087.2
Ac012100.1
Ac012103.1
Ac012146.1
Ac012158.1
Ac012170.1
Ac012184.2
Ac012291.2
Ac012313.6
Ac012313.9
Ac012314.22
Ac012358.3
Ac012368.2
Ac012370.1
Ac012377.1
Ac012442.2
Ac012451.1
Ac012488.2
Ac012531.2
Ac012615.1
Ac012615.5
Ac012618.3
Ac012629.2
Ac012668.3
Ac012676.3
Ac013356.4
Ac013391.1
Ac013391.2
Ac013394.1
Ac013400.1
Ac013402.1
Ac013468.1
Ac013472.3
Ac013717.1
Ac015468.4
Ac015687.1
Ac015712.1
Ac015712.6
Ac015795.1
Ac015802.3
Ac015802.4
Ac015802.5
Ac015845.1
Ac015908.4
Ac015911.2
Ac015912.3
Ac015921.1
Ac015936.1
Ac015977.2
Ac015982.1
Ac016027.1
Ac016229.2
Ac016394.1
Ac016405.2
Ac016582.2
Ac016629.3
Ac016727.1
Ac016735.1
Ac016773.1
Ac017015.2
Ac017083.1
Ac018362.1
Ac018362.3
Ac018467.1
Ac018511.1
Ac018552.3
Ac018553.2
Ac018647.2
Ac018680.1
Ac018690.1
Ac018755.3
Ac018781.1
Ac018943.1
Ac019131.1
Ac019254.1
Ac020558.1
Ac020891.1
Ac020892.2
Ac020907.1
Ac020910.6
Ac020911.1
Ac020915.1
Ac020915.5
Ac020922.4
Ac020928.1
Ac020928.2
Ac020928.3
Ac020978.4
Ac021016.3
Ac021078.1
Ac021146.6
Ac021188.1
Ac021321.1
Ac021766.1
Ac021915.1
Ac022075.1
Ac022098.1
Ac022113.1
Ac022113.2
Ac022137.2
Ac022137.3
Ac022146.2
Ac022154.1
Ac022384.1
Ac022413.1
Ac022414.1
Ac022415.1
Ac022498.2
Ac022706.1
Ac022819.1
Ac022973.1
Ac022973.2
Ac023024.1
Ac023157.3
Ac023509.1
Ac023632.2
Ac023790.2
Ac023794.5
Ac023983.1
Ac024084.1
Ac024243.1
Ac024267.6
Ac024270.4
Ac024651.2
Ac025031.1
Ac025031.2
Ac025048.1
Ac025048.4
Ac025162.1
Ac025162.2
Ac025164.1
Ac025165.2
Ac025171.2
Ac025171.3
Ac025188.1
Ac025211.1
Ac025257.1
Ac025263.1
Ac025265.2
Ac025279.2
Ac025419.1
Ac025442.1
Ac025459.1
Ac025524.2
Ac025580.1
Ac025580.2
Ac025754.1
Ac026100.1
Ac026124.2
Ac026202.3
Ac026254.2
Ac026336.3
Ac026355.2
Ac026362.1
Ac026412.3
Ac026461.1
Ac026462.3
Ac026464.6
Ac026471.2
Ac026691.1
Ac026765.2
Ac026771.1
Ac026785.1
Ac026786.1
Ac026904.1
Ac026954.1
Ac027097.1
Ac027117.2
Ac027281.2
Ac027309.1
Ac027575.2
Ac027644.4
Ac027801.1
Ac027807.2
Ac034102.4
Ac034102.6
Ac034102.7
Ac034205.3
Ac034213.1
Ac036103.1
Ac036108.1
Ac036176.1
Ac036214.1
Ac036214.4
Ac040169.1
Ac044781.1
Ac044802.1
Ac044860.2
Ac046130.1
Ac046168.2
Ac048341.2
Ac048383.1
Ac051619.10
Ac051619.8
Ac053527.1
Ac055764.2
Ac058822.1
Ac060766.3
Ac060780.2
Ac061999.1
Ac062028.1
Ac063948.1
Ac063952.1
Ac063952.2
Ac063962.1
Ac064807.1
Ac067750.1
Ac067930.1
Ac067930.3
Ac067931.2
Ac067945.3
Ac067968.1
Ac068205.2
Ac068254.2
Ac068305.2
Ac068338.2
Ac068531.1
Ac068533.3
Ac068620.1
Ac068620.3
Ac068724.3
Ac068768.1
Ac068790.4
Ac068831.6
Ac068870.1
Ac069213.1
Ac069503.2
Ac069528.2
Ac073046.1
Ac073046.2
Ac073107.1
Ac073137.1
Ac073195.1
Ac073257.1
Ac073283.3
Ac073314.1
Ac073320.1
Ac073342.3
Ac073387.1
Ac073389.1
Ac073508.3
Ac073896.1
Ac073896.2
Ac073909.1
Ac074029.3
Ac074032.1
Ac074117.1
Ac074121.1
Ac074138.1
Ac074194.1
Ac074194.2
Ac074351.1
Ac076968.1
Ac078857.1
Ac078899.3
Ac078929.1
Ac079061.1
Ac079089.1
Ac079140.1
Ac079145.1
Ac079178.2
Ac079305.1
Ac079384.1
Ac079414.3
Ac079600.2
Ac079610.2
Ac079742.1
Ac079779.2
Ac079807.1
Ac079848.1
Ac079907.2
Ac080013.2
Ac080023.1
Ac080068.1
Ac080080.1
Ac083798.1
Ac083798.2
Ac083801.2
Ac083805.3
Ac083837.1
Ac083843.2
Ac083867.1
Ac084018.1
Ac084018.2
Ac084082.1
Ac084116.1
Ac084262.1
Ac084262.2
Ac084337.2
Ac084809.1
Ac084879.1
Ac087071.1
Ac087286.3
Ac087289.1
Ac087392.5
Ac087620.1
Ac087632.1
Ac087721.2
Ac087741.3
Ac089998.2
Ac089998.4
Ac090164.3
Ac090181.2
Ac090227.1
Ac090283.1
Ac090286.3
Ac090527.2
Ac090587.2
Ac090589.1
Ac090607.1
Ac090607.2
Ac090607.5
Ac090617.3
Ac090617.5
Ac090617.6
Ac090643.1
Ac090826.2
Ac090844.2
Ac090971.1
Ac090984.1
Ac091013.1
Ac091138.1
Ac091152.4
Ac091153.4
Ac091167.6
Ac091180.2
Ac091180.3
Ac091230.1
Ac091271.1
Ac091390.4
Ac091435.2
Ac091544.5
Ac091564.2
Ac091729.3
Ac091917.2
Ac091939.1
Ac091959.3
Ac091965.5
Ac092053.2
Ac092070.2
Ac092072.1
Ac092106.2
Ac092115.1
Ac092115.3
Ac092117.2
Ac092119.1
Ac092171.1
Ac092171.4
Ac092279.1
Ac092295.1
Ac092295.2
Ac092296.3
Ac092306.1
Ac092364.1
Ac092451.2
Ac092473.1
Ac092535.3
Ac092535.4
Ac092570.2
Ac092647.5
Ac092811.1
Ac092849.1
Ac092944.1
Ac093001.1
Ac093152.1
Ac093155.3
Ac093157.1
Ac093249.2
Ac093249.4
Ac093323.1
Ac093484.3
Ac093484.4
Ac093510.1
Ac093535.1
Ac093583.1
Ac093620.1
Ac093714.1
Ac093734.1
Ac093752.1
Ac093752.2
Ac093799.1
Ac093827.4
Ac093833.1
Ac093899.2
Ac093904.1
Ac093911.1
Ac095350.1
Ac096540.1
Ac096564.1
Ac096586.1
Ac096649.1
Ac096656.1
Ac096677.1
Ac096733.2
Ac096734.2
Ac096736.3
Ac096751.1
Ac096887.1
Ac096887.2
Ac097059.1
Ac097103.2
Ac097104.1
Ac097358.2
Ac097460.1
Ac097467.4
Ac097478.1
Ac097634.1
Ac097637.1
Ac097714.1
Ac098484.4
Ac098582.1
Ac098650.1
Ac098828.2
Ac098831.1
Ac098850.2
Ac098934.2
Ac098934.4
Ac099329.1
Ac099342.1
Ac099343.3
Ac099489.1
Ac099509.2
Ac099518.1
Ac099522.2
Ac099535.1
Ac099560.1
Ac099681.1
Ac099782.2
Ac099788.1
Ac099791.2
Ac099795.1
Ac099850.1
Ac100771.2
Ac100778.3
Ac100786.1
Ac100810.1
Ac100812.1
Ac100861.1
Ac100861.2
Ac103718.1
Ac103739.1
Ac103923.1
Ac104024.2
Ac104031.1
Ac104051.2
Ac104109.1
Ac104109.2
Ac104123.1
Ac104170.1
Ac104350.1
Ac104532.1
Ac104564.3
Ac104564.4
Ac104590.1
Ac104634.1
Ac104653.1
Ac104662.2
Ac104667.2
Ac104984.5
Ac104997.1
Ac105020.6
Ac105036.2
Ac105036.3
Ac105137.2
Ac105150.1
Ac105219.4
Ac105402.3
Ac105935.1
Ac106028.2
Ac106028.5
Ac106038.1
Ac106782.2
Ac106820.6
Ac106886.2
Ac106897.1
Ac107083.1
Ac107223.1
Ac107373.2
Ac107398.4
Ac107934.1
Ac107958.3
Ac108002.1
Ac108039.1
Ac108448.3
Ac108471.2
Ac108477.1
Ac108676.1
Ac108693.2
Ac108866.1
Ac108935.1
Ac109466.1
Ac109587.1
Ac110079.1
Ac110285.1
Ac110285.2
Ac110285.5
Ac110285.7
Ac110620.1
Ac110749.1
Ac110769.2
Ac111188.1
Ac111194.1
Ac112200.1
Ac112219.2
Ac112225.1
Ac112236.2
Ac112250.1
Ac112504.2
Ac112518.1
Ac112698.1
Ac112719.1
Ac112907.1
Ac113192.5
Ac113361.1
Ac113382.1
Ac113391.2
Ac113410.3
Ac113935.1
Ac114488.2
Ac114495.2
Ac114689.3
Ac114752.2
Ac114803.1
Ac114812.3
Ac114956.1
Ac114956.3
Ac115621.1
Ac115676.1
Ac115989.1
Ac116312.1
Ac116351.2
Ac116366.3
Ac116407.1
Ac116407.2
Ac116407.4
Ac116535.1
Ac117382.2
Ac117489.1
Ac117945.1
Ac118469.1
Ac118553.2
Ac118755.1
Ac119677.1
Ac119800.1
Ac120057.2
Ac120114.4
Ac121251.1
Ac121338.2
Ac122713.1
Ac122714.2
Ac123595.1
Ac124016.1
Ac124067.2
Ac124068.2
Ac124283.5
Ac124916.2
Ac124944.1
Ac124944.3
Ac125494.1
Ac125603.1
Ac125603.3
Ac126544.2
Ac126614.1
Ac127002.1
Ac127070.1
Ac127496.5
Ac128709.3
Ac129492.1
Ac129507.2
Ac129510.1
Ac130371.2
Ac130469.1
Ac131097.2
Ac131160.1
Ac132219.2
Ac132872.1
Ac132872.2
Ac133637.1
Ac133785.1
Ac134043.1
Ac134682.1
Ac134772.1
Ac135048.2
Ac135178.3
Ac135178.6
Ac135388.1
Ac135586.2
Ac135803.1
Ac136632.2
Ac137579.2
Ac137630.3
Ac137675.1
Ac137767.1
Ac137834.2
Ac137936.1
Ac138150.1
Ac138207.8
Ac138393.1
Ac138393.3
Ac138811.1
Ac139100.1
Ac139149.1
Ac139256.1
Ac139491.6
Ac139530.3
Ac139769.1
Ac139795.3
Ac140504.1
Ac141586.1
Ac143336.1
Ac145146.1
Ac145207.3
Ac145285.6
Ac148477.8
Ac156455.1
Ac231981.1
Ac242426.2
Ac243547.1
Ac243547.3
Ac243571.2
Ac243585.2
Ac243654.1
Ac243830.1
Ac243960.3
Ac244034.3
Ac244035.1
Ac244090.3
Ac244197.3
Ac244517.10
Ac244517.2
Ac244517.8
Ac245014.3
Ac245033.2
Ac245052.2
Ac245452.1
Ac245884.9
Ac254633.1
Acaa2
Acaca
Acad10
Acad11
Acad8
Acad9
Acadl
Acads
Acadsb
Acap2
Acap3
Acat1
Acbd4
Accs
Ache
Acin1
Ackr2
Aco2
Acox1
Acoxl
Acp1
Acpp
Acsbg1
Acsl3
Acss1
Acss2
Acss3
Actg1
Actl6a
Actn3
Actn4
Actr10
Actr1a
Actr2
Actr3
Actr3b
Actr6
Acy1
Acyp1
Acyp2
Ad000091.1
Ad000671.1
Ad000671.3
Adal
Adam11
Adam15
Adam22
Adam9
Adamts3
Adamts9
Adamtsl1
Adap2
Adarb1
Adat1
Adat3
Adck2
Add1
Adgrb3
Adgrf5p2
Adgrg1
Adgrg6
Adgrg7
Adgrl2
Adgrv1
Adhfe1
Adi1p2
Adipoq
Adipor2
Adirf
Adk
Adnp-as1
Adpgk-as1
Adprh
Adprm
Adrb1
Adrm1
Adsl
Adssl1
Aebp2
Aen
Aes
Af117829.1
Af127577.3
Af127577.5
Af129408.1
Af131215.1
Af305872.1
Aff1
Afg1l
Afmid
Afp
Aftph
Agap1-it1
Agap3
Agbl3
Agbl5
Agfg1
Aggf1
Agk
Agl
Ago3
Agpat3
Agpat4
Agpat5
Ahcyl1
Ahcyl2
Ahcyp7
Ahrr
Ahsa1
Ahsa2p
Aif1l
Aig1
Aimp1
Aimp2
Aip
Aipl1
Aj009632.2
Aj239318.1
Ak2
Ak3p2
Ak5
Ak7
Akap1
Akap12
Akap13
Akap2
Akap7
Akap9
Akr1a1
Akr1b1
Akr1d1
Akt1
Akt1s1
Akt2
Al008718.1
Al008720.1
Al008721.2
Al008726.1
Al008733.1
Al009178.3
Al009179.1
Al009183.1
Al021068.1
Al021154.1
Al021155.2
Al021393.1
Al021396.1
Al021546.1
Al021940.1
Al021997.3
Al022238.4
Al022312.1
Al022313.2
Al022326.1
Al022345.4
Al023284.1
Al023754.1
Al023803.3
Al024508.2
Al031055.1
Al031229.1
Al031282.1
Al031428.1
Al031432.3
Al031432.4
Al031590.1
Al031602.1
Al031708.1
Al031710.2
Al031727.2
Al031777.3
Al031847.2
Al031848.2
Al032819.3
Al033528.2
Al034370.1
Al034379.1
Al034417.2
Al034430.2
Al034548.1
Al035252.2
Al035398.1
Al035458.2
Al035530.2
Al035661.1
Al049543.1
Al049557.1
Al049629.2
Al049712.1
Al049780.1
Al049780.2
Al049794.2
Al049796.1
Al049812.2
Al050403.2
Al078459.1
Al078621.3
Al079342.3
Al080250.1
Al080276.2
Al096803.2
Al096803.3
Al096828.3
Al096865.1
Al096869.2
Al109613.1
Al109659.2
Al109811.3
Al109910.2
Al109936.2
Al117187.1
Al117329.1
Al117339.5
Al117341.1
Al117379.1
Al118558.3
Al121594.1
Al121603.2
Al121655.1
Al121772.2
Al121827.1
Al121829.2
Al121832.1
Al121845.3
Al121900.2
Al121906.2
Al121936.1
Al121957.1
Al121983.1
Al121990.1
Al122010.1
Al132639.2
Al132655.2
Al132780.1
Al132780.2
Al132857.1
Al133268.1
Al133338.1
Al133346.1
Al133351.1
Al133371.2
Al133396.2
Al133410.1
Al133410.3
Al133464.1
Al133480.1
Al133481.1
Al133485.2
Al133500.1
Al133516.1
Al133551.1
Al135744.1
Al135902.2
Al135905.1
Al135905.2
Al136038.3
Al136038.5
Al136040.1
Al136115.1
Al136131.1
Al136131.3
Al136141.1
Al136295.1
Al136301.1
Al136979.1
Al136982.2
Al136982.6
Al136982.7
Al137060.1
Al137077.2
Al137782.1
Al137802.2
Al137802.3
Al137856.1
Al138760.1
Al138762.1
Al138826.1
Al138831.1
Al138831.2
Al138885.3
Al138916.1
Al138921.1
Al139008.2
Al139035.1
Al139082.1
Al139099.1
Al139184.1
Al139241.1
Al139254.2
Al139260.1
Al139300.1
Al139317.1
Al139317.5
Al139353.2
Al157392.1
Al157392.5
Al157400.1
Al157400.2
Al157402.2
Al157702.2
Al157786.1
Al157823.2
Al157871.6
Al157896.1
Al157932.1
Al157935.1
Al157955.1
Al158032.2
Al158069.2
Al158198.1
Al160272.1
Al160281.1
Al160286.1
Al160291.1
Al160408.5
Al160411.1
Al161725.1
Al161729.2
Al161742.1
Al161782.1
Al161937.1
Al162171.1
Al162231.3
Al162258.1
Al162377.1
Al162377.2
Al162385.2
Al162464.2
Al162497.1
Al162591.2
Al162595.2
Al162713.1
Al353135.1
Al353572.1
Al353596.1
Al353621.2
Al353648.1
Al353662.1
Al353680.1
Al353747.4
Al353748.2
Al353751.1
Al353759.1
Al353764.1
Al353778.1
Al353795.2
Al353803.1
Al353803.4
Al354696.2
Al354707.1
Al354707.2
Al354707.3
Al354710.2
Al354861.3
Al354892.2
Al354920.1
Al354928.1
Al354989.2
Al355001.2
Al355075.1
Al355103.1
Al355310.1
Al355355.2
Al355472.1
Al355472.2
Al355490.2
Al355592.1
Al355810.1
Al355870.1
Al355916.2
Al355916.3
Al355974.1
Al355987.3
Al355987.4
Al355987.5
Al355990.1
Al356019.1
Al356020.1
Al356133.2
Al356235.1
Al356488.2
Al356489.1
Al356535.1
Al356575.1
Al357078.1
Al357084.1
Al357140.3
Al357140.4
Al357673.2
Al357992.1
Al358072.1
Al358075.2
Al358115.1
Al358472.7
Al358852.1
Al358933.1
Al359258.2
Al359258.3
Al359265.3
Al359382.1
Al359711.2
Al359762.1
Al359834.1
Al359922.1
Al360012.1
Al360182.2
Al360219.1
Al365205.1
Al365259.1
Al365356.2
Al365356.3
Al365394.1
Al365436.2
Al390198.1
Al390726.3
Al390726.4
Al390726.5
Al390728.5
Al390783.1
Al390838.1
Al390955.2
Al391152.1
Al391244.2
Al391262.1
Al391335.1
Al391645.1
Al391650.1
Al391684.1
Al391832.2
Al391832.3
Al391839.1
Al391839.2
Al391883.1
Al392172.1
Al441963.1
Al442128.2
Al442644.1
Al445250.1
Al445309.1
Al445363.3
Al449423.1
Al451085.1
Al451085.2
Al451142.1
Al451165.2
Al499616.1
Al512422.1
Al512430.3
Al512625.3
Al512638.2
Al512791.2
Al513124.1
Al513165.2
Al513220.1
Al513523.3
Al583722.4
Al589740.1
Al589765.4
Al589986.2
Al590004.2
Al590133.1
Al590226.2
Al590627.1
Al590627.2
Al590648.3
Al590652.1
Al590666.4
Al590708.1
Al591222.1
Al591468.1
Al591503.1
Al591686.2
Al591848.1
Al592156.1
Al592295.4
Al592429.2
Al592431.2
Al596094.1
Al596275.2
Al606495.1
Al606760.1
Al606760.3
Al627171.1
Al627422.2
Al645728.1
Al645929.3
Al645941.3
Al662791.1
Al662890.1
Al662899.2
Al663070.1
Al669831.5
Al669841.1
Al671762.1
Al671883.3
Al672138.1
Al672291.1
Al691482.3
Al731533.1
Al731563.3
Al731569.1
Al731577.2
Al732314.6
Al807752.2
Al845331.3
Al928596.1
Al929472.2
Alcam
Aldh16a1
Aldh1a2
Aldh1a3
Aldh3a2
Aldh3b1
Aldh7a1
Aldoa
Aldoc
Alg10
Alg10b
Alkal2
Alkbh3
Alkbh5
Alms1
Alox15
Alox15p2
Alpk1
Alpk2
Alpl
Amd1
Amdhd1
Amdhd2
Amer3
Amotl1
Ampd3
Amz1
Anapc16
Anapc2
Ang
Ank1
Ankar
Ankfn1
Ankfy1
Ankh
Ankhd1
Ankhd1-eif4ebp3
Ankrd10-it1
Ankrd12
Ankrd13a
Ankrd13b
Ankrd13d
Ankrd24
Ankrd26
Ankrd26p4
Ankrd29
Ankrd36
Ankrd36bp1
Ankrd40cl
Ankrd42
Ankrd49
Ankrd55
Ankrd6
Ankrd62
Anks1a
Ankzf1
Anln
Ano6
Ano7
Ano8
Anp32a
Antxr1
Anxa1
Anxa10
Anxa11
Anxa2
Anxa3
Anxa4
Aoc2
Aox1
Aox3p
Ap000229.1
Ap000350.1
Ap000438.1
Ap000442.1
Ap000446.1
Ap000553.5
Ap000640.2
Ap000646.1
Ap000688.4
Ap000692.2
Ap000697.1
Ap000704.1
Ap000721.1
Ap000753.1
Ap000753.2
Ap000757.1
Ap000769.1
Ap000769.2
Ap000777.2
Ap000781.1
Ap000787.1
Ap000842.2
Ap000843.1
Ap000845.1
Ap000867.2
Ap000894.4
Ap000907.1
Ap000936.1
Ap000943.3
Ap000944.1
Ap000962.2
Ap001025.1
Ap001034.1
Ap001062.2
Ap001107.1
Ap001107.5
Ap001107.9
Ap001208.1
Ap001267.5
Ap001269.4
Ap001318.3
Ap001330.3
Ap001347.1
Ap001362.1
Ap001372.2
Ap001412.1
Ap001432.1
Ap001453.1
Ap001453.2
Ap001453.4
Ap001462.1
Ap001542.1
Ap001547.1
Ap001582.1
Ap001599.1
Ap001628.2
Ap001767.3
Ap001783.1
Ap001830.1
Ap001922.4
Ap001931.1
Ap002008.2
Ap002026.1
Ap002364.1
Ap002370.1
Ap002373.1
Ap002392.1
Ap002748.1
Ap002754.1
Ap002761.3
Ap002800.1
Ap002812.4
Ap002852.1
Ap002884.2
Ap002884.3
Ap002956.1
Ap002990.1
Ap002992.1
Ap003068.1
Ap003068.3
Ap003068.4
Ap003071.1
Ap003108.2
Ap003171.1
Ap003392.13
Ap003392.6
Ap003419.1
Ap003419.2
Ap003419.3
Ap003465.1
Ap003472.1
Ap003501.1
Ap003559.1
Ap003680.1
Ap003721.4
Ap003774.1
Ap004609.2
Ap004782.1
Ap005018.1
Ap005137.2
Ap005717.1
Ap006216.1
Ap1ar
Ap1g1
Ap1m1
Ap2a1
Ap2b1
Ap3m2
Ap3s1
Ap3s2
Ap4e1
Ap4m1
Ap4s1
Ap5m1
Ap5s1
Ap5z1
Apaf1
Apba2
Apbb3
Apeh
Apela
Aph1a
Aph1b
Api5
Aplf
Aplp2
Apoa1-as
Apol3
Apom
Apool
Apopt1
Appl1
Aqp5
Ar
Araf
Arap3
Arf4-as1
Arf4p2
Arfgap1
Arfgap3
Arg2
Arhgap10
Arhgap11a
Arhgap11b
Arhgap17
Arhgap24
Arhgap26
Arhgap28
Arhgap30
Arhgap31
Arhgap35
Arhgap42
Arhgap5
Arhgef1
Arhgef12
Arhgef17
Arhgef2
Arhgef26
Arhgef26-as1
Arhgef37
Arhgef38
Arhgef39
Arhgef7
Arid1a
Arid1b
Arid2
Arid3b
Arid3c
Arid4a
Arid5a
Arid5b
Arih2
Arl13b
Arl14ep
Arl2
Arl2-snx15
Arl4a
Arl6
Arl6ip4
Arl6ip5
Arl6ip6
Arl8b
Armc10
Armc2
Armc6
Armc8
Armc9
Armh1
Armt1
Arnt
Arpc1a
Arpc1b
Arpc2
Arpc4
Arpc4-ttll3
Arpc5l
Arrdc1
Arrdc3-as1
Arse
Arsj
Arsk
Artn
Arv1
Asah1
Asah2b
Asb16
Asb7
Asb8
Asdurf
Asf1a
Ash2l
Asic1
Asl
Asna1
Asnsd1
Aspdh
Asph
Asphd1
Aspscr1
Asxl1
Atad3a
Atad3b
Atad5
Atat1
Atf1
Atf3
Atf4
Atf5
Atf7ip
Atg101
Atg16l1
Atg4b
Atg4c
Atg7
Atl1
Atl2
Atm
Atn1
Atp10a
Atp10d
Atp13a3
Atp1b1
Atp1b3
Atp23
Atp2a2
Atp2b4
Atp2c1
Atp2c2
Atp5f1b
Atp5f1c
Atp5f1d
Atp5if1
Atp5mc1
Atp5mc2p3
Atp5mg
Atp5pb
Atp5pd
Atp5pdp3
Atp6ap1l
Atp6ap2
Atp6v0cp3
Atp6v0d1
Atp6v0e2
Atp6v1a
Atp6v1b2
Atp6v1c1
Atp6v1c2
Atp6v1e2
Atp6v1f
Atp6v1g2-ddx39b
Atp7a
Atp7b
Atp8a2p2
Atp8b1
Atp8b2
Atp8b4
Atp9a
Atp9b
Atr
Atraid
Atrip
Atrn
Atrx
Atxn1l
Atxn2-as
Atxn2l
Atxn3
Atxn7l2
Atxn7l3b
Aurkap2
Auts2
Aven
Avl9
Axdnd1
Axin2
Azin1
Azin1-as1
B2m
B3galt4
B3galt6
B3gnt10
B3gnt4
B4galnt3
B4galt7
B9d1
Baalc-as1
Babam1
Babam2
Bace2
Bad
Bag4
Bahcc1
Baiap2
Baiap2-dt
Baiap2l1
Baiap3
Bak1
Bambi
Banf1
Bank1
Barx1
Batf
Bbof1
Bbs1
Bbs4
Bbs5
Bbs7
Bbx
Bcam
Bcap29
Bcar3
Bcas3
Bcat1
Bcat2
Bccip
Bcdin3d-as1
Bckdha
Bckdhb
Bcl11a
Bcl2l1
Bcl2l11
Bcl2l12
Bcl2l13
Bcl2l14
Bcl3
Bcl9l
Bco1
Bcorl1
Bdkrb1
Bdnf-as
Bdp1
Bend7
Best3
Bhlhe40
Bhlhe40-as1
Bicc1
Bicd1
Bicdl1
Bicra
Birc2
Birc3
Birc5
Birc6
Birc7
Bivm
Bivm-ercc5
Blcap
Blm
Bloc1s3
Bloc1s4
Bloc1s6
Blvra
Blzf1
Bmf
Bmi1
Bmi1p1
Bmp2k
Bmp4
Bmpr1a
Bmpr1b
Bmpr2
Bms1p1
Bms1p4
Bnc2-as1
Bnip1
Bnip2
Bok
Bola1
Bola3-as1
Borcs5
Borcs7
Borcs7-asmt
Bpgm
Bpifa4p
Bpifc
Bptf
Brca2
Brd2
Brd3os
Brix1
Brms1l
Brox
Brpf1
Brpf3
Brsk1
Brwd1
Brwd1-as1
Brwd1-as2
Brwd1p2
Bscl2
Bsg
Btbd8
Btbd9
Btd
Btf3
Btf3l4
Btf3l4p3
Btf3p12
Btn2a2
Btn3a1
Btn3a2
Btn3a3
Btnl2
Btnl9
Bub1b
Bub1b-pak6
Bub3
Bud23
Bud31
Bx255925.1
Bx255925.3
Bx323046.1
Bx537318.1
Bx539320.1
Bysl
Bzw1
Bzw2
C10orf25
C11orf49
C11orf52
C11orf54
C11orf58
C11orf74
C11orf80
C11orf95
C12orf10
C12orf29
C12orf57
C12orf60
C12orf65
C12orf74
C14orf178
C15orf39
C15orf48
C15orf53
C15orf56
C15orf61
C16orf45
C16orf70
C17orf49
C17orf51
C17orf53
C17orf64
C17orf67
C17orf75
C17orf97
C17orf99
C18orf21
C18orf25
C18orf54
C19orf24
C19orf44
C19orf53
C19orf67
C19orf81
C19orf85
C1galt1
C1orf105
C1orf109
C1orf112
C1orf131
C1orf21
C1orf216
C1orf220
C1orf53
C1orf56
C1orf87
C1qtnf1
C1qtnf9b
C1s
C2
C21orf62-as1
C22orf46
C2cd2l
C2cd3
C2cd4d
C2cd4d-as1
C2orf15
C2orf49
C2orf68
C2orf69
C2orf73
C2orf76
C3orf38
C3orf52
C4orf19
C4orf33
C4orf47
C4orf51
C5
C5ar1
C5orf22
C5orf24
C5orf30
C5orf47
C5orf51
C5orf56
C5orf63
C5orf64
C5orf64-as1
C6orf120
C6orf58
C6orf89
C6orf99
C7orf26
C7orf31
C7orf65
C8orf34
C8orf44
C8orf86
C9orf106
C9orf152
C9orf24
C9orf3
C9orf43
C9orf85
C9orf92
Ca10
Ca12
Ca13
Ca3
Ca5bp1
Ca8
Cab39
Cab39l
Cabin1
Cables1
Cables2
Cabp4
Cacna1c-as1
Cacna1d
Cacna2d1
Cacna2d3
Cacnb4
Cacybp
Calcoco2
Cald1
Calhm4
Calm1
Calm3
Calr4p
Calu
Camk2a
Camk2b
Camkk2
Camkmt
Camkv
Camlg
Camsap2
Camta1-it1
Camta2
Cand1
Cant1
Canx
Cap1
Capg
Capn10
Capn13
Capn2
Capn7
Capns1
Caprin1
Capza1
Capza2
Capzb
Card11
Card14
Card8-as1
Card9
Carf
Carmil1
Carnmt1-as1
Cars
Cars2
Casc19
Casc2
Casc3
Casd1
Casp2
Casp7
Casp8
Casp8ap2
Cast
Casz1
Catip
Catspere
Catsperg
Cbfa2t2
Cbll1
Cbr1
Cbr3-as1
Cbr4
Cbwd5
Cbx3
Cc2d2a
Ccar1
Ccar2
Ccdc102b
Ccdc103
Ccdc107
Ccdc115
Ccdc117
Ccdc11p1
Ccdc124
Ccdc13
Ccdc130
Ccdc134
Ccdc137
Ccdc138
Ccdc141
Ccdc142
Ccdc146
Ccdc149
Ccdc15
Ccdc157
Ccdc158
Ccdc159
Ccdc162p
Ccdc17
Ccdc171
Ccdc174
Ccdc183
Ccdc184
Ccdc192
Ccdc194
Ccdc24
Ccdc25
Ccdc28a
Ccdc34
Ccdc39
Ccdc47
Ccdc57
Ccdc61
Ccdc66
Ccdc7
Ccdc77
Ccdc78
Ccdc83
Ccdc84
Ccdc86
Ccdc88b
Ccdc88c
Ccdc9
Ccdc91
Ccdc97
Ccl2
Ccm2
Ccn5
Ccnb1
Ccnd1
Ccne2
Ccng2
Ccnh
Ccnk
Ccnt2
Ccny
Ccnyl1
Ccp110
Ccrl2
Ccs
Ccser2
Cct2
Cct5
Cct6a
Cct6p1
Cct7
Cd177
Cd24
Cd274
Cd276
Cd2ap
Cd300lg
Cd3eap
Cd46
Cd59
Cd81
Cd9
Cdadc1
Cdc123
Cdc14a
Cdc25b
Cdc25c
Cdc37l1
Cdc37l1-dt
Cdc40
Cdc42
Cdc42bpa
Cdc42bpb
Cdc42se2
Cdc45
Cdc7
Cdc73
Cdca2
Cdca5
Cdca8
Cdcp2
Cdh20
Cdh26
Cdhr2
Cdhr3
Cdhr5
Cdk1
Cdk12
Cdk13
Cdk16
Cdk19
Cdk2
Cdk2ap1
Cdk3
Cdk5r1
Cdk5rap1
Cdk5rap2
Cdk5rap3
Cdk6
Cdk7
Cdk8
Cdk9
Cdkal1
Cdkn1a
Cdkn2a-dt
Cdkn2aip
Cdkn2b-as1
Cdkn2c
Cdkn3
Cds1
Ceacam20
Cebpd
Cebpg
Cebpzos
Celf4
Celsr2
Celsr3
Cenpa
Cenpbd1p1
Cenpf
Cenph
Cenpo
Cenpp
Cenps
Cenps-cort
Cenpw
Cenpx
Cep112
Cep120
Cep135
Cep164p1
Cep192
Cep250
Cep290
Cep350
Cep44
Cep57l1
Cep63
Cep78
Cep83-dt
Cep95
Cep97
Cept1
Cerk
Cerna3
Cers1
Cers4
Ces2
Cfap20
Cfap300
Cfap54
Cfap57
Cfap61
Cfap69
Cfap70
Cfap77
Cfl1
Cfl1p1
Cflar
Cgrrf1
Chac1
Chaf1a
Chchd1
Chchd2p2
Chchd2p6
Chchd7
Chd1l
Chd2
Chd3
Chd4
Chd8
Chek1
Chgb
Chic1
Chka
Chmp1b
Chmp1b-as1
Chmp2b
Chmp5
Chn2
Chp1
Chpf2
Chpt1
Chrac1
Chrm1
Chrm3-as1
Chrna4
Chst12
Chtop
Churc1
Churc1-fntb
Ciao1
Ciao2a
Ciao3
Ciart
Cic
Cipc
Cirbp
Cisd1
Cisd2
Cistr
Cit
Cited1
Ckb
Cks1b
Clasp1
Clasrp
Clcn3
Cldn25
Cldn4
Clec16a
Clec3b
Clec4c
Clic4
Clic6
Clk2
Clmp
Cln5
Cln6
Cln8
Clnk
Clp1
Clptm1
Clptm1l
Clspn
Clta
Cltc
Clu
Cluap1
Clvs1
Clybl
Cmbl
Cmc1
Cmpk1
Cmss1
Cmtm3
Cmtm7
Cmtr1
Cnbd2
Cndp2
Cnep1r1
Cnfn
Cnih2
Cnih3
Cnih4
Cnnm3
Cnot10
Cnot2
Cnot3
Cnot4
Cnot6
Cnot8
Cnot9
Cnp
Cnrip1
Cnst
Cntd1
Cntln
Cntnap2
Cntrl
Coa6
Coasy
Cobl
Cobll1
Cog1
Cog2
Cog3
Cog5
Cog6
Cog7
Cog8
Col12a1
Col18a1
Col21a1
Col2a1
Col4a2
Col4a2-as2
Col5a1
Col6a4p2
Col9a2
Colgalt1
Commd1
Commd10
Commd3
Commd3-bmi1
Commd4
Commd9
Comt
Copg1
Cops3
Cops4
Cops5
Cops6
Cops7a
Cops7b
Cops8
Copz1
Copz2
Coq10b
Coq4
Coq6
Coq7
Coq8a
Coro2a
Coro2b
Coro6
Cox10
Cox14
Cox20
Cox5b
Cox6a1
Cox7b
Cox7c
Cp
Cpb2
Cpb2-as1
Cpd
Cpe
Cpeb4
Cpm
Cpne3
Cpne8-as1
Cps1
Cpsf2
Cpsf3
Cpsf4
Cpt1a
Cpt2
Cpvl
Cradd
Crcp
Creb1
Creb3
Creb3l4
Creb5
Crebl2
Crim1
Crip2
Cript
Crkl
Crlf1
Crls1
Croccp2
Crot
Crtam
Crtc1
Cry2
Crybb2p1
Crybg1
Crym-as1
Cryzl1
Csad
Csde1
Csf3
Csf3r
Csgalnact1
Csmd2
Csnk1g1
Csnk1g2
Csnk1g3
Csnk2a1
Csnk2b
Cspp1
Csrnp1
Csrnp3
Cst9lp1
Cstf1
Cstf3-dt
Ctage3p
Ctbp1
Ctc1
Ctdp1
Ctdsp1
Ctdspl
Ctdspl2
Cth
Ctnna1
Ctnna3
Ctnnal1
Ctnnb1
Ctnnbl1
Ctnnd1
Ctnnd2
Ctns
Ctr9
Ctrl
Ctsa
Ctse
Ctsh
Ctxn3
Cuedc1
Cul4a
Cul5
Cul9
Cutalp
Cutc
Cux1
Cwc25
Cwc27
Cwh43
Cxadr
Cxcl16
Cxcl8
Cxorf40a
Cxorf58
Cxxc1
Cyb561
Cyb561d1
Cyb561d2
Cyb5b
Cyb5d2
Cyb5r2
Cyb5r4
Cycsp19
Cyfip2
Cyp20a1
Cyp27a1
Cyp27b1
Cyp2c8
Cyp2j2
Cyp2u1
Cyp2w1
Cyp3a43
Cyp4b1
Cyp4f23p
Cyp4f8
Cyp4v2
Cyp51a1-as1
Cystm1
Cyth4
Cytip
Daam1
Dab1-as1
Dab2
Dab2ip
Dag1
Dancr
Dap3
Dars2
Dars-as1
Dazap1
Dazap2
Dbf4
Dbf4b
Dbi
Dbil5p
Dbnl
Dcaf10
Dcaf11
Dcaf13
Dcaf17
Dcaf6
Dcaf7
Dck
Dclk2
Dclre1b
Dclre1c
Dclre1cp1
Dcp2
Dcst2
Dctn1-as1
Dctn3
Dctn5
Dctn6
Dcun1d4
Dcxr-dt
Dda1
Ddc
Ddhd2
Ddi2
Ddit3
Ddit4
Ddit4-as1
Ddo
Ddr1
Ddx1
Ddx10
Ddx11l1
Ddx18
Ddx19a
Ddx19b
Ddx20
Ddx21
Ddx25
Ddx27
Ddx39b-as1
Ddx42
Ddx46
Ddx47
Ddx49
Ddx5
Ddx50
Ddx52
Ddx55
Decr1
Defb121
Degs1
Dele1
Dennd1a
Dennd2a
Dennd2c
Dennd3
Dennd4c
Dennd5b
Dennd5b-as1
Dennd6a-dt
Denr
Depdc1-as1
Depdc4
Depdc5
Deptor
Dera
Desi2
Dffb
Dgcr8
Dgka
Dgke
Dgkh
Dguok
Dhdds
Dhdh
Dhodh
Dhrs11
Dhrs13
Dhrs7
Dhtkd1
Dhx30
Dhx35
Dhx38
Dhx40
Dhx8
Dhx9
Diablo
Dido1
Dio1
Dio2
Dip2b
Dipk1a
Dipk2a
Dis3l
Dis3l2
Disc1
Disp1
Dixdc1
Dkk3
Dlat
Dld
Dleu1
Dleu2
Dlg2
Dlgap1
Dlgap1-as1
Dlgap1-as2
Dlgap4
Dlst
Dlx1
Dlx3
Dlx6
Dm1-as
Dmac2l
Dmap1
Dmc1
Dmgdh
Dmpk
Dmrtc2
Dmxl1
Dnaaf2
Dnaaf5
Dnah14
Dnah2
Dnah8
Dnah9
Dnai1
Dnaja1
Dnaja3
Dnaja4
Dnajb11
Dnajb12
Dnajb2
Dnajb4
Dnajb5
Dnajb9
Dnajc10
Dnajc16
Dnajc18
Dnajc24
Dnajc25
Dnajc25-gng10
Dnajc27-as1
Dnajc4
Dnajc5
Dnajc5b
Dnajc8
Dnajc9
Dnajc9-as1
Dnal1
Dnase1
Dnase2b
Dnd1p1
Dnm1
Dnm1l
Dnm1p38
Dnm2
Dnttip1
Dock10
Dock2
Dock4
Dock5
Dock7
Dock9
Dok2
Dok7
Dolpp1
Dop1a
Dop1b
Dpagt1
Dpcd
Dph1
Dph6-dt
Dpp3
Dpy19l2
Dpy19l2p4
Dpy19l3
Dpy19l4
Dpy30
Dpysl2
Dpysl3
Dr1
Draic
Dram1
Drg1
Drg2
Dse
Dstn
Dtd1
Dtnb
Dtwd1
Dtx3l
Dubr
Dus1l
Dus2
Dusp12
Dusp15
Dusp19
Dusp28
Dusp8p5
Dut
Dux4l50
Dync1h1
Dync1i1
Dync1i2
Dync2h1
Dync2li1
Dynll1
Dynlrb1
Dynlrb2
Dyrk1b
Dyrk4
Dzank1
Dzip1l
Dzip3
E2f3
E4f1
Eaf1
Eaf2
Ebag9
Ech1
Eci2
Ecsit
Ect2
Edaradd
Edc3
Edem1
Edn3
Ednrb
Edrf1
Eed
Eef1a1p36
Eef1akmt4
Eef1akmt4-ece2
Eef1aknmt
Eef1b2
Eef1d
Eef1e1p1
Eef1gp1
Eef2k
Eefsec
Eepd1
Efcab13
Efcab14
Efcab2
Efcab7
Efna1
Efr3a
Egfr-as1
Egln2
Egr4
Ehbp1
Ehbp1l1
Ehf
Ehmt1
Ehmt2-as1
Ei24
Eid1
Eif1
Eif1ay
Eif1b
Eif1b-as1
Eif2a
Eif2ak3-dt
Eif2ak4
Eif2b2
Eif2b5
Eif2s1
Eif2s3
Eif3b
Eif3f
Eif3g
Eif3i
Eif3j
Eif3k
Eif3l
Eif3m
Eif4a1
Eif4a2
Eif4e1b
Eif4e2
Eif4e3
Eif4g1
Eif5
Eif5b
Eif6
Elf2p3
Elf3
Elk3
Elk4
Ell3
Elmod2
Elmod3
Eloa
Elocp2
Elovl2-as1
Elp3
Elp4
Emc10
Emc1-as1
Emc2
Emc3
Emc3-as1
Emc4
Emc6
Emc8
Emd
Eme1
Eme2
Emg1
Emilin2
Eml2
Eml2-as1
Eml3
Eml6
Emp1
Emsy
En2
Enc1
Endou
Endov
Eno1-as1
Eno4
Enoph1
Enpp3
Entpd2
Entpd5
Entpd6
Entr1
Eny2
Epb41l1
Epb41l4a
Epb41l4a-as1
Epb41l5
Epc2
Epcam
Epcam-dt
Epdr1
Epha5-as1
Ephb1
Ephb4
Ephb6
Ephx2
Epn1
Epn2
Epn3
Epor
Eps8l2
Epsti1
Eral1
Erap2
Erbb2
Erbb3
Erbin
Erc1
Ercc4
Ercc5
Ercc6l2
Erg
Ergic1
Eri1
Erich5
Erich6-as1
Erlec1
Erlin2
Ermard
Ervmer34-1
Ervmer61-1
Esco2
Espl1
Espn
Esr2
Esrp1
Esrra
Esrrap2
Esyt1
Esyt2
Etaa1
Etf1
Etfa
Etfbkmt
Etfdh
Etfrf1
Ethe1
Etnk1
Ets1
Ets2
Etv1
Etv2
Etv6
Eva1a
Evc
Ewsr1
Exd2
Exd3
Exo1
Exo5
Exoc1
Exoc3
Exoc4
Exoc6
Exog
Exosc10-as1
Exosc2
Exosc4
Exosc7
Exosc8
Exosc9
Extl3
Eya2
Eya3
Ezh2
Ezr
Ezr-as1
F12
F2
F2rl1
F9
Faah2
Faap20
Faap24
Fads2
Faf2
Fahd2a
Faim
Faim2
Fam104b
Fam110a
Fam110b
Fam111a
Fam118a
Fam118b
Fam120a
Fam120b
Fam122a
Fam124a
Fam129a
Fam129c
Fam135a
Fam13c
Fam149a
Fam149b1
Fam151b
Fam160a1
Fam162a
Fam172a
Fam173a
Fam174b
Fam177a1
Fam185a
Fam186a
Fam187a
Fam189a2
Fam193b
Fam198b-as1
Fam200b
Fam201a
Fam206a
Fam207a
Fam20b
Fam210b
Fam214b
Fam216a
Fam217b
Fam218a
Fam228a
Fam228b
Fam229b
Fam234a
Fam32a
Fam3b
Fam43a
Fam47e
Fam47e-stbd1
Fam53c
Fam76a
Fam81a
Fam81b
Fam83c-as1
Fam84a
Fam86c2p
Fam89b
Fam8a6p
Fam95c
Fam98b
Fam98c
Fam99b
Fan1
Fancd2
Fancg
Fanci
Fancm
Farp1
Farp2
Fas
Fastkd2
Fat3
Fat4
Faxdc2
Fbf1
Fbh1
Fbl
Fbrs
Fbxl15
Fbxl3
Fbxl5
Fbxo10
Fbxo21
Fbxo22
Fbxo24
Fbxo28
Fbxo34
Fbxo36
Fbxo38
Fbxo3-dt
Fbxo4
Fbxo41
Fbxo45
Fbxw8
Fcf1
Fcho2
Fcn3
Fcrlb
Fdft1
Fdps
Fem1a
Fem1b
Fermt3
Fez1
Fezf1-as1
Ffar2
Fgd4
Fgf1
Fgf9
Fgfr1
Fgfr1op
Fgfr1op2
Fggy
Filip1
Fip1l1
Fjx1
Fkbp14
Fkbp4
Fkbp9
Fktn
Flrt2
Flt3lg
Flt4
Flvcr1
Fmc1
Fmc1-luc7l2
Fmnl1
Fmnl2
Fmo4
Fmo5
Fmod
Fn1
Fnbp1
Fnbp1l
Fnbp1p1
Fndc3a
Fndc3b
Fndc4
Fnip2
Fnta
Fntb
Fo393415.2
Fo538757.1
Fo704657.1
Focad
Folr3
Fos
Fosl1
Fosl2
Foxa2
Foxa3
Foxb2
Foxk2
Foxn2
Foxn3-as1
Foxo6
Foxp1
Foxp4
Foxred1
Fras1
Frat1
Frg1
Frg1bp
Frg1hp
Frmd4b
Frmd6
Frs2
Fry
Fryl
Fstl3
Ftcd
Fth1
Fto
Ftsj3
Fubp3
Fundc2
Furin
Fus
Fut11
Fut4
Fut8
Fuz
Fxn
Fxr1
Fxyd3
Fyco1
Fyn
Fyttd1
Fzd1
Fzd9
G2e3
G3bp1
G6pc3
Gaa
Gab1
Gabarap
Gabarapl1
Gabpa
Gabpb1-as1
Gabpb2
Gad1
Gadd45a
Gadd45b
Gal3st3
Gal3st4
Galk2
Galnt11
Galnt12
Galnt7
Galt
Gan
Ganc
Gapdh
Gapdhp25
Gapvd1
Gar1
Garnl3
Gars
Gars-dt
Gas2
Gas2l3
Gas5
Gask1b
Gata6
Gata6-as1
Gatad1
Gatad2a
Gatc
Gbf1
Gbp1
Gca
Gcat
Gchfr
Gcnt1
Gdap1
Gdf15
Gdpgp1
Gemin2
Gemin6
Gemin7-as1
Gen1
Get4
Gfm1
Gfod2
Gga1
Ggcx
Ggnbp2
Ggps1
Ggt1
Ggt6
Ggt7
Ghr
Ghrhr
Ghrl
Ghrlos
Gid4
Gid8
Gigyf2
Gimap2
Gimap5
Ginm1
Gins1
Gins3
Gins4
Gipc2
Git1
Git2
Gja9
Gjb1
Glb1
Glb1l2
Glcci1
Gle1
Gli1
Glipr1l2
Glis3
Glmp
Glp2r
Glrx
Glrx5
Gls
Glud1p3
Glyatl1
Glyctk
Glyctk-as1
Gmeb1
Gmnn
Gnai1
Gnai2
Gnal
Gnas
Gnas-as1
Gnb2
Gng12-as1
Gnl3
Gnl3l
Gnpat
Gnptab
Golga2p5
Golga4
Golm1
Golt1b
Gorasp2
Gosr1
Gosr2
Got1
Got2
Gp2
Gp9
Gpalpp1
Gpat4
Gpatch11
Gpatch3
Gpbp1
Gpi
Gpn1
Gpn3
Gpnmb
Gpr107
Gpr137
Gpr137c
Gpr156
Gpr158
Gpr160
Gpr162
Gpr182
Gprc5c
Gprc5d-as1
Gpx2
Gpx5
Gramd1c
Gramd2a
Gramd2b
Grap2
Grb2
Grb7
Greb1
Grhl2
Grhl3
Grhpr
Gria2
Grk2
Grk4
Grk5
Grk6
Grpel2
Grwd1
Gskip
Gstcd
Gstk1
Gsto1
Gsto2
Gstp1
Gtf2a1
Gtf2a2
Gtf2e1
Gtf2f2p2
Gtf2h1
Gtf2h2c
Gtf2h3
Gtf2h4
Gtf2h5
Gtf2i
Gtf2ip13
Gtf2ip23
Gtf2ip7
Gtf2ip9
Gtf3c4
Gtf3c5
Gtf3c6
Gtpbp1
Gtpbp10
Gtpbp3
Gtpbp4
Gtpbp8
Gucy1a1
Gucy1b1
Guf1
Gulp1
Gusbp5
Gvqw3
Gzf1
Gzmb
H1fx-as1
H2afvp1
H2afy2
H2afz
H3f3ap6
H3.y
Habp2
Hacd3
Hadh
Hadhb
Har1a
Hars2
Has1
Haspin
Hat1
Haus2
Haus5
Hax1
Hbp1
Hcfc1-as1
Hcfc2
Hcg11
Hcg14
Hcg15
Hcg27
Hcg9
Hcp5
Hdac1
Hdac11-as1
Hdac2-as2
Hdac3
Hdac4-as1
Hdac5
Hddc3
Hdgf
Hdgfl3
Hdhd5-as1
Heatr5b
Hebp2
Hecw2-as1
Helb
Hells
Hemk1
Herc1
Herc3
Herc5
Herc6
Herpud1
Hes1
Hes2
Hes7
Hexa
Hexa-as1
Hexd
Hexim1
Hexim2
Hgs
Hgsnat
Hhat
Hhla3
Hif1a
Hif1an
Higd1ap5
Hikeshi
Hilpda
Hinfp
Hint1
Hint2
Hip1r
Hipk1
Hipk3
Hist1h1b
Hist1h1c
Hist1h1d
Hist1h1e
Hist1h2ab
Hist1h2ac
Hist1h2ad
Hist1h2ae
Hist1h2ag
Hist1h2ah
Hist1h2ai
Hist1h2ak
Hist1h2al
Hist1h2am
Hist1h2aps4
Hist1h2bc
Hist1h2bd
Hist1h2be
Hist1h2bf
Hist1h2bh
Hist1h2bi
Hist1h2bj
Hist1h2bk
Hist1h2bl
Hist1h2bn
Hist1h3a
Hist1h3b
Hist1h3d
Hist1h3e
Hist1h3f
Hist1h3g
Hist1h3h
Hist1h3j
Hist1h4a
Hist1h4c
Hist1h4e
Hist1h4h
Hist1h4j
Hist1h4l
Hist2h2ac
Hist2h3d
Hist3h2bb
Hist4h4
Hk1
Hk2
Hkr1
Hla-dma
Hla-z
Hltf-as1
Hm13
Hmbs
Hmces
Hmg20a
Hmgb3p22
Hmgb3p32
Hmgcl
Hmgcr
Hmgn1p18
Hmgn1p26
Hmgn2p32
Hmgn2p46
Hmgn4
Hmgxb4
Hmmr
Hmox2
Hnf4g
Hnmt
Hnrnpa1
Hnrnpa1p55
Hnrnpa3
Hnrnpab
Hnrnpf
Hnrnph1
Hnrnph3
Hnrnpl
Hnrnpm
Hnrnpr
Hnrnpul1
Homer2
Hook1
Hormad1
Hottip
Hoxa11
Hoxa11-as
Hoxa13
Hoxa-as3
Hoxb6
Hoxc4
Hpgd
Hpn
Hps1
Hps3
Hps6
Hrh1
Hrh3
Hs2st1
Hsbp1
Hsbp1l1
Hsd11b1l
Hsd17b12
Hsd17b2
Hsd17b6
Hsdl2
Hsf1
Hsh2d
Hsp90ab1
Hsp90ab2p
Hsp90b1
Hspa14
Hspa1a
Hspa2
Hspa4
Hspa4l
Hspa9
Hspb1
Hspe1
Hspe1-mob4
Htd2
Htr7p1
Htra2
Htt
Hyal1
Hyal3
Hyal4
Hykk
Hyls1
Hypk
Icam1
Ice1
Ice2
Id1
Id2
Id3
Idh1-as1
Idh3a
Idi2-as1
Ier5
Ifi27l1
Ifi35
Ifi44
Ifit1
Ifit2
Ifrd1
Ift122
Ift20
Ift43
Ift52
Ift74
Ift81
Ift88
Igf1r
Ighmbp2
Ighv4-80
Ighv7-81
Iglv3-24
Iglvv-58
Igsf23
Igsf9
Ik
Ikbkb
Ikbke
Ikbkg
Ikzf4
Il10rb
Il11ra
Il12rb1
Il15ra
Il16
Il17ra
Il1rap
Il1rn
Il20ra
Il23a
Il24
Il33
Il6r
Il9r
Ilf3
Ilk
Ilkap
Immp1lp1
Imp3
Imp4
Impa2
Inafm2
Incenp
Inf2
Ing1
Ing2
Ing3
Inhcap
Ino80b
Ino80b-wbp1
Ino80c
Inpp1
Inpp4b
Inpp5b
Inppl1
Insig1
Insyn2
Ints12
Ints2
Ints3
Ints5
Ints6
Ints6-as1
Ints7
Ints8
Intu
Invs
Ip6k3
Ipo11
Ipo13
Ipo5
Ipo7
Iqank1
Iqca1
Iqce
Iqch
Iqcj-schip1
Iqgap1
Irain
Irak1bp1
Irak4
Ireb2
Irf2
Irf2bp2
Irf6
Irf9
Irx5
Iscu
Isg15
Isg20
Islr2
Isoc1
Ist1
Isx
Isy1
Itfg2
Itga1
Itga10
Itga3
Itga4
Itga9-as1
Itgae
Itgav
Itgb1
Itgb1-dt
Itgb2
Itgb5
Itgb8
Itk
Itln2
Itm2a
Itm2b
Itm2c
Itpa
Itpr1
Itpr3
Itsn1
Ivd
Izumo4
Jade1
Jagn1
Jak2
Jam2
Jam3
Jph4
Jpt2
Jpx
Jrk
Jun
Jund
Kalrn
Kank1
Kank3
Kansl1
Kansl1-as1
Kansl2
Kat14
Kat5
Kat6b
Kat7
Kazald1
Kazn
Kcnab2
Kcnh8
Kcnip2-as1
Kcnip3
Kcnj16
Kcnj3
Kcnk1
Kcnmb2
Kcnn2
Kcnq1
Kctd1
Kctd15
Kctd2
Kctd20
Kctd5
Kctd7
Kdelr2
Kdm1a
Kdm2a
Kdm2b
Kdm3a
Kdm4a
Kdm4b
Kdm4c
Kdm4d
Kdm7a-dt
Khdc4
Khdrbs1
Khdrbs3
Khk
Kiaa0232
Kiaa0319l
Kiaa0355
Kiaa0391
Kiaa0586
Kiaa0895lp1
Kiaa1109
Kiaa1217
Kiaa1257
Kiaa1324
Kiaa1328
Kiaa1522
Kiaa1586
Kiaa1671
Kiaa1958
Kiaa2012-as1
Kif15
Kif1b
Kif1bp
Kif20a
Kif20b
Kif22
Kif25
Kif26b
Kif28p
Kif2a
Kif2c
Kif3c
Kif9-as1
Kifc1
Kifc2
Kiz
Klc1
Klc2
Klf10
Klf4
Klf6
Klf7
Klhdc10
Klhdc2
Klhdc3
Klhdc7a
Klhdc8a
Klhdc8b
Klhdc9
Klhl12
Klhl17
Klhl18
Klhl2
Klhl20
Klhl23
Klhl26
Klhl28
Klhl3
Klhl31
Klhl35
Klhl42
Klhl6
Klhl7
Klk11
Klk2
Klk7
Klkb1
Klrc4-klrk1
Klrg1
Klrk1
Kmo
Kmt2a
Kmt2b
Kmt2d
Kmt2e
Kmt2e-as1
Kmt5a
Kmt5c
Knl1
Knstrn
Kpna2
Kpna5
Kpna6
Kpnb1
Krt18
Krt18p13
Krt19
Krt36
Krt39
Krt7
Krt7-as
Krt8
Krt8p12
Krt8p31
Krtap10-7
Krtap19-1
Krtap19-11p
Krtap9-6
Krtdap
Ktn1
Ktn1-as1
Kxd1
L3mbtl2
Lacc1
Lactb
Lactb2-as1
Lad1
Lag3
Lair2
Lama1
Lama3
Lama4
Lamb2
Lamc2
Lamtor2
Lamtor5-as1
Large1
Large2
Larp1
Larp1b
Larp1bp2
Larp4
Larp7
Lars2
Lat2
Lbr
Lca5l
Lck
Lclat1
Ldha
Ldhb
Ldlr
Ldlrad4
Lef1-as1
Lekr1
Lemd3
Lepr
Leprot
Letm2
Lfng
Lgals3
Lgals3bp
Lgals8
Lgi4
Lhx1-dt
Lias
Lifr-as1
Lig1
Lig3
Lima1
Limch1
Limk2
Lims1
Lin37
Lin52
Lin7b
Linc00029
Linc00111
Linc00161
Linc00173
Linc00174
Linc00240
Linc00290
Linc00330
Linc00339
Linc00368
Linc00449
Linc00467
Linc00475
Linc00479
Linc00511
Linc00520
Linc00533
Linc00592
Linc00598
Linc00606
Linc00608
Linc00616
Linc00649
Linc00653
Linc00674
Linc00840
Linc00844
Linc00847
Linc00852
Linc00853
Linc00857
Linc00869
Linc00870
Linc00880
Linc00884
Linc00885
Linc00888
Linc00910
Linc00920
Linc00928
Linc00933
Linc00941
Linc00957
Linc00963
Linc00964
Linc00992
Linc01006
Linc01067
Linc01088
Linc01089
Linc01091
Linc01093
Linc01094
Linc01102
Linc01118
Linc01128
Linc01132
Linc01141
Linc01146
Linc01168
Linc01169
Linc01181
Linc01213
Linc01220
Linc01224
Linc01229
Linc01252
Linc01269
Linc01300
Linc01301
Linc01310
Linc01341
Linc01351
Linc01414
Linc01424
Linc01489
Linc01497
Linc01503
Linc01511
Linc01535
Linc01549
Linc01560
Linc01578
Linc01596
Linc01602
Linc01620
Linc01641
Linc01644
Linc01686
Linc01703
Linc01715
Linc01719
Linc01725
Linc01727
Linc01735
Linc01765
Linc01767
Linc01775
Linc01777
Linc01786
Linc01802
Linc01805
Linc01814
Linc01819
Linc01849
Linc01876
Linc01881
Linc01896
Linc01902
Linc01926
Linc01927
Linc01942
Linc01952
Linc01962
Linc01975
Linc01978
Linc01989
Linc02001
Linc02029
Linc02031
Linc02034
Linc02038
Linc02051
Linc02055
Linc02062
Linc02065
Linc02093
Linc02171
Linc02183
Linc02202
Linc02235
Linc02240
Linc02266
Linc02278
Linc02288
Linc02289
Linc02328
Linc02343
Linc02356
Linc02408
Linc02437
Linc02466
Linc02532
Linc02558
Linc02568
Linc02569
Linc02593
Linc02611
Linc02635
Linc02640
Lipe-as1
Lipg
Lix1l-as1
Llph-dt
Lmbr1
Lmcd1
Lmnb2
Lmo4
Lmo7
Lnp1
Lnpep
Lnx1-as2
Lonp1
Lonp2
Lonrf1
Loxl1-as1
Lpcat3
Lpin3
Lpp
Lrat
Lrch3
Lrfn4
Lrig1
Lrig3
Lrmda
Lrp10
Lrp3
Lrp4
Lrp4-as1
Lrp5
Lrr1
Lrrc1
Lrrc23
Lrrc28
Lrrc32
Lrrc36
Lrrc37b
Lrrc46
Lrrc47
Lrrc49
Lrrc59
Lrrc61
Lrrc69
Lrrc74b
Lrrc75a
Lrrc75b
Lrrc8a
Lrrc8d
Lrrc9
Lrrcc1
Lrrfip2
Lrrk1
Lrsam1
Lrtomt
Lrwd1
Lsm14a
Lsm2
Lsm6
Lsm8
Lsr
Lss
Lta4h
Ltbp3
Ltbp4
Ltbr
Luc7l2
Luc7l3
Lucat1
Lurap1l
Luzp2
Lxn
Ly6e
Ly6e-dt
Ly6g6c
Lyl1
Lyn
Lypd3
Lypd5
Lypd6
Lypla1
Lypla2
Lyplal1
Lyrm4
Lyve1
Lztr1
Mab21l3
Macf1
Macrod1
Macrod2
Mad2l1bp
Maea
Maf1
Maged2
Mageh1
Magi2
Magi3
Maip1
Mak16
Mal2-as1
Malat1
Mamdc4
Maml3
Man1a2
Man1b1
Man1c1
Man2a2
Manbal
Mancr
Maoa
Map2k1
Map2k5
Map2k6
Map3k13
Map3k14
Map3k20
Map3k2-dt
Map3k3
Map3k7cl
Map4k1
Map4k3-dt
Map4k4
Map4k5
Map6d1
Map7d2
Mapk14
Mapk1ip1l
Mapk6
Mapk6-dt
Mapk7
Mapk8ip3
Mapkapk2
Mapkapk5
Mapkbp1
Mapre2
Mapt
Mapt-it1
Marc2
March6
March7
March9
Mark2
Mars
Mars2
Marveld1
Marveld2
Mast1
Mast4
Mast4-it1
Mastl
Mat2a
Mat2b
Matn2
Matr3
Mavs
Mbd5
Mbd6
Mbnl1
Mbnl2
Mbtps2
Mc3r
Mcf2
Mcf2l2
Mcidas
Mcl1
Mcm2
Mcm4
Mcm8
Mcmdc2
Mcoln1
Mcrip1
Mcrip2
Mctp1
Mcts2p
Mdh1
Mdh2
Mdm2
Mdm4
Mdp1
Mds2
Me2
Meaf6
Mecom
Mecp2
Mecr
Med12l
Med13l
Med15
Med17
Med18
Med21
Med22
Med25
Med28
Med29
Med30
Med9
Mef2a
Megf8
Meis1
Melk
Men1
Mepce
Mest
Mestit1
Metap1
Metap1d
Metap2
Mettl14
Mettl15
Mettl16
Mettl23
Mettl25
Mettl27
Mettl2a
Mettl2b
Mettl7a
Mettl7ap1
Mettl9
Mex3b
Mfap3
Mff
Mfn1
Mfsd1
Mfsd11
Mfsd2b
Mfsd4a
Mfsd4b
Mfsd5
Mfsd6
Mga
Mgat2
Mgat4b
Mgat5
Mgat5b
Mgll
Mgme1
Mgrn1
Mgst1
Mgst3
Mia2
Mia3
Miat
Miatnb
Mib1
Mib2
Mical2
Micg
Micos10
Micos10-nbl1
Mid1ip1
Mid1ip1-as1
Mief1
Mief2
Mif
Mif-as1
Miga1
Mindy2
Mindy4
Mindy4b
Minpp1
Mios
Mip
Mipepp3
Mir106a
Mir1181
Mir1204
Mir1229
Mir125b2
Mir1273c
Mir1281
Mir1292
Mir141
Mir1539
Mir17
Mir17hg
Mir18a
Mir18b
Mir1915
Mir19a
Mir19b1
Mir19b2
Mir200c
Mir200chg
Mir20a
Mir20b
Mir2110
Mir2116
Mir223
Mir2277
Mir2861
Mir296
Mir298
Mir3124
Mir3143
Mir3150bhg
Mir3153
Mir3165
Mir3170
Mir3173
Mir3174
Mir3175
Mir3184
Mir3185
Mir3188
Mir3190
Mir3191
Mir3193
Mir3195
Mir3198-2
Mir320a
Mir33b
Mir3609
Mir3610
Mir363
Mir3650
Mir3652
Mir3655
Mir3678
Mir3684
Mir378g
Mir3928
Mir3934
Mir3936
Mir3960
Mir3978
Mir423
Mir4251
Mir4258
Mir4269
Mir4279
Mir4308
Mir4323
Mir4429
Mir4434
Mir4442
Mir4444-1
Mir4446
Mir4448
Mir4449
Mir4453
Mir4453hg
Mir4458hg
Mir4470
Mir4471
Mir449c
Mir4515
Mir4519
Mir4522
Mir4523
Mir4638
Mir4651
Mir4661
Mir4665
Mir4669
Mir4683
Mir4684
Mir4687
Mir4708
Mir4727
Mir4741
Mir4757
Mir4761
Mir4781
Mir4786
Mir4799
Mir497hg
Mir5001
Mir5087
Mir5090
Mir5091
Mir5188
Mir5193
Mir544b
Mir548al
Mir548h1
Mir548j
Mir5580
Mir5581
Mir564
Mir567
Mir5691
Mir5694
Mir5696
Mir5703
Mir5705
Mir5707
Mir5708
Mir6070
Mir6077
Mir6125
Mir6132
Mir623
Mir632
Mir633
Mir636
Mir638
Mir648
Mir6508
Mir6516
Mir658
Mir661
Mir6715a
Mir6715b
Mir6719
Mir6777
Mir6815
Mir6823
Mir6825
Mir6834
Mir6847
Mir6853
Mir6872
Mir7107
Mir760
Mir762hg
Mir7706
Mir7845
Mir7976
Mir8059
Mir8072
Mir92a2
Mir933
Mir9-3hg
Mir99a
Mir99ahg
Mirlet7bhg
Mirlet7i
Mitf
Mkln1
Mkrn1
Mkrn2
Mlec
Mlf1
Mlh1
Mllt10
Mllt11
Mllt6
Mlst8
Mlxip
Mmaa
Mmachc
Mme
Mmp24os
Mmp25
Mmp26
Mmp28
Mmp3
Mms19
Mnat1
Mnd1
Mnx1
Mob1b
Mob4
Mocs3
Mogat1
Mogat2
Mon2
Morc3
Morf4l1
Morn2
Morn3
Morn5
Mov10
Mphosph10
Mphosph9
Mpi
Mpig6b
Mpl
Mpnd
Mpp5
Mpp6
Mpp7-dt
Mpv17l
Mpv17l2
Mpzl1
Mras
Mrfap1
Mrm1
Mrm2
Mrm3
Mrnip
Mroh4p
Mrpl1
Mrpl10
Mrpl15
Mrpl15p1
Mrpl18
Mrpl19
Mrpl2
Mrpl20-as1
Mrpl22
Mrpl30
Mrpl32
Mrpl34
Mrpl35
Mrpl35p2
Mrpl37
Mrpl4
Mrpl40
Mrpl45
Mrpl48
Mrpl49
Mrpl52
Mrpl58
Mrps11
Mrps12
Mrps14
Mrps16
Mrps17
Mrps18b
Mrps18c
Mrps2
Mrps21
Mrps22
Mrps23
Mrps25
Mrps30
Mrps31p4
Mrps33p2
Mrps36
Mrps7
Mrrf
Mrs2
Mrtfb
Mrto4
Mrvi1-as1
Ms4a14
Ms4a7
Msh2
Msh5
Msh5-sapcd1
Msl1
Msmo1
Mst1p2
Msx2
Mt1e
Mt1x
Mt2a
Mt2p1
Mta2
Mta3
Mtap
Mtbp
Mtcl1
Mtco1p12
Mtco3p12
Mtcybp14
Mtdh
Mterf4
Mtf2
Mtfmt
Mtfp1
Mtfr1l
Mtg1
Mtg2
Mthfd1l
Mthfd2
Mtif2
Mtmr10
Mtmr11
Mtmr12
Mtmr2
Mtmr3
Mtmr7
Mtmr9
Mtnd3p25
Mtnd4lp30
Mto1
Mtr
Mtrex
Mtrnr2l1
Mtrr
Mturn
Mtx2
Muc20-ot1
Muc3a
Mus81
Mvb12a
Mvk
Mx1
Mx2
Mxd1
Mxd3
Mxi1
Mxra7
Myadm
Myb
Mybpc1
Myc
Mycbp2
Mycbp2-as1
Myd88
Myeov
Myl12a
Myl12b
Myl5
Myl6b
Mylip
Mylk
Mylk-as1
Myo15b
Myo18a
Myo19
Myo1b
Myo1c
Myo1e
Myo6
Myo9b
Myot
Myrip
Myt1
Myt1l
Mzb1
Mzt2b
NA
Naa10
Naa15
Naa16
Naa20
Naa30
Naa35
Naa40
Naaa
Naaladl2
Nab2
Nabp1
Naca4p
Nadsyn1
Naf1
Nagk
Nagpa
Nans
Napg
Napsb
Narf
Nat10
Nat8b
Nav3
Naxd
Naxe
Nbat1
Nbea
Nbeal1
Nbeal2
Nbl1
Nbn
Nbpf1
Nbpf3
Nbr1
Nbr2
Ncapd2
Ncaph
Ncbp1
Ncdn
Ncoa1
Ncoa2
Ncoa3
Ncoa7
Ncor1
Ncor2
Ncstn
Ndc80
Ndel1
Ndfip2
Ndrg1
Ndufa13
Ndufa3
Ndufa6-dt
Ndufa9
Ndufaf2
Ndufaf3
Ndufaf4p1
Ndufaf5
Ndufaf6
Ndufaf7
Ndufb2
Ndufb3
Ndufb5
Ndufb6
Ndufb9
Ndufc1
Ndufs2
Ndufs3
Ndufs4
Ndufs5
Ndufs5p3
Ndufs7
Ndufs8
Ndufv1
Ndufv3
Neat1
Necab3
Necap1
Necap2
Nectin2
Nectin3
Nedd1
Nedd4l
Nedd8
Nedd8-mdp1
Nedd9
Nefm
Neil1
Nek10
Nek11
Nek4
Nek5
Nelfb
Nelfcd
Nemp1
Nemp2
Nenf
Neo1
Net1
Neto1
Neu3
Nf1
Nf2
Nfatc4
Nfia
Nfic
Nfix
Nfkb1
Nfkb2
Nfkbib
Nfkbie
Nfkbil1
Nfkbiz
Nfrkb
Nfx1
Nfyc
Ngrn
Nhlrc2
Nhlrc3
Nhsl1
Nid2
Nif3l1
Nifk-as1
Nip7
Nipa1
Nipa2
Nipal1
Nipal3
Nipbl
Nipbl-dt
Nipsnap1
Nipsnap2
Nipsnap3b
Nisch
Nkapd1
Nkiras2
Nkx2-1
Nkx2-1-as1
Nkx6-3
Nlgn1
Nlgn2
Nlrc5
Nlrp12
Nlrp14
Nlrx1
Nmd3
Nme1
Nme1-nme2
Nmnat1
Nmral1
Nmt1
Nnat
Nnmt
Nnt
Noc4l
Noct
Nol11
Nol12
Nol4l
Nol7
Nolc1
Nop53
Nop56
Nop58
Nop9
Nostrin
Nova1
Nox5
Noxa1
Npas1
Npas4
Npc1
Nphp1
Npl
Npm1
Npm1p42
Npnt
Npr2
Nptx2
Nqo1
Nr1d2
Nr1h2
Nr1h3
Nr1i3
Nr2c2
Nr2f2
Nr4a1
Nr4a3
Nrbf2
Nrbp1
Nrcam
Nrf1
Nrg2
Nrgn
Nrp1
Nrsn1
Nrsn2
Nrxn3
Nsa2
Nsd1
Nsd2
Nsd3
Nsg2
Nsmce1
Nsmce1-dt
Nsmce2
Nsrp1
Nsun3
Nsun4
Nsun6
Nt5dc1
Nt5m
Ntf3
Nthl1
Ntm
Ntmt1
Ntn4
Ntng2
Nub1
Nubpl
Nucb1
Nucb2
Nudc
Nudt13
Nudt19
Nudt2
Nudt22
Nudt5
Nudt9
Nuf2
Nup107
Nup188
Nup205
Nup210l
Nup214
Nup35
Nup54
Nup58
Nup85
Nup93
Nupl2
Nusap1
Nutm1
Nutm2a-as1
Nvl
Nwd1
Nxpe3
Nxph4
Oacylp
Oas1
Oas3
Oaz1
Oaz3
Ociad1
Odam
Odc1-dt
Odf2
Ofd1
Ogdh
Ogdhl
Ogfod2
Ogfod3
Ogfr
Ogg1
Ogt
Oip5-as1
Olfm1
Olmalinc
Oosp1p2
Opa1
Oprk1
Optn
Or10ad1
Or2j3
Or51d1
Or52k3p
Or6u2p
Or7e47p
Or7e91p
Or9p1p
Orai1
Orai2
Orc3
Orc5
Ormdl2
Os9
Osbpl10
Osbpl2
Osbpl5
Osbpl9
Oser1-dt
Osgepl1-as1
Osgin1
Osgin2
Osr2
Ostc
Otub1
Otud1
Otud6b
Otulin
Otx1
Ovch1
Ovch1-as1
Ovol1
Ovol1-as1
Oxa1l
Oxct1-as1
Oxgr1
Oxnad1
Oxr1
Oxsm
Oxsr1
Oxtr
P2rx1
P2rx4
P2ry6
P3h2-as1
P3h4
P4hb
P4htm
Pa2g4
Paaf1
Pacs1
Pacsin2
Pafah1b2
Pag1
Paics
Paip2
Pak4
Palld
Palm
Palmd
Pank2
Papolg
Paqr7
Pard3b
Pard6b
Pard6g
Park7
Parp1
Parp14
Parp2
Parp3
Parpbp
Part1
Parvb
Pask
Patj
Pawrp1
Paxip1-as1
Paxip1-as2
Pbx1
Pbxip1
Pc
Pcat1
Pcat5
Pcat7
Pcbd2
Pcbp1
Pcbp1-as1
Pcbp2
Pcca
Pccb
Pcdhb14
Pcdhb3
Pcdhb8
Pcdhga5
Pced1b
Pcgf5
Pcif1
Pclaf
Pcm1
Pcmtd1
Pcna
Pcnx2
Pcnx3
Pcnx4
Pcoth
Pcsk4
Pcsk6
Pcsk9
Pctp
Pdcd11
Pdcd2l
Pdcd4
Pdcd6
Pdcd6ip
Pdcl
Pdcl3
Pde12
Pde1b
Pde3b
Pde4b
Pde6a
Pde8a
Pde9a
Pdgfc
Pdgfrb
Pdgfrl
Pdhx
Pdia3p1
Pdik1l
Pdk1
Pdk3
Pdlim3
Pdlim5
Pdp1
Pdpn
Pds5b
Pdss1
Pdxdc1
Pdxk
Pdzd2
Pdzph1p
Pdzrn3-as1
Peak1
Pebp1p2
Peg10
Penk
Pes1
Pex11a
Pex13
Pex14
Pex2
Pex26
Pex3
Pex5
Pex7
Pfas
Pfdn4
Pfdn5
Pfdn6
Pfkfb1
Pfkfb2
Pfkfb3
Pfkfb4
Pfkl
Pfkm
Pfkp
Pgam5
Pgap1
Pgap2
Pgbd1
Pgbd2
Pgk1
Pgm1
Pgm2
Pgm3
Pgs1
Phactr2
Phactr4
Phax
Phb
Phb2
Phc1
Phf1
Phf10
Phf12
Phf13
Phf14
Phf21a
Phf23
Phf3
Phf6
Phgdh
Phgr1
Phkb
Phldb1
Phldb2
Phospho2
Phpt1
Phrf1
Phtf2
Phyhipl
Phykpl
Pi4k2a
Pigb
Pigg
Pigl
Pigt
Pigw
Pigy-dt
Pik3c2a
Pik3r1
Pikfyve
Pin4
Pip5kl1
Pithd1
Pitpna
Pitpna-as1
Pitpnb
Piwil2
Piwil4
Pjvk
Pkd2
Pkia
Pkib
Pkm
Pkmyt1
Pkn2
Pknox1
Pknox2
Pkp1
Pkp3
Pkp4
Pla1a
Pla2g10
Pla2g15
Pla2g1b
Pla2g4b
Pla2g4c
Pla2g4c-as1
Pla2g4e-as1
Pla2g4f
Pla2g6
Plat
Plb1
Plcb4
Plce1-as1
Plcxd2
Pld1
Pld3
Plek2
Plekha5
Plekha8
Plekhb1
Plekhd1
Plekhf2
Plin2
Plk3
Plk4
Plpp3
Plpp5
Plpp6
Plppr1
Pls1
Plxna4
Plxnc1
Pmaip1
Pmf1
Pmf1-bglap
Pml
Pmm2
Pmpca
Pmpcb
Pms1
Pms2cl
Pnkd
Pnkp
Pnldc1
Pnmt
Pno1
Pnp
Pnpla6
Pnpo
Pnrc1
Pnrc2
Pola1
Pold1
Pold3
Pold4
Pole
Pole2
Pole4
Polh
Polk
Polm
Poln
Polr1b
Polr1e
Polr2a
Polr2b
Polr2c
Polr2f
Polr2h
Polr2k
Polr2m
Polr3a
Polr3b
Polr3c
Polr3d
Polr3f
Polr3g
Polr3gl
Pom121
Pomp
Pomt1
Pop1
Pop4
Pop7
Por
Pot1-as1
Pou2af1
Pou2f1
Pou2f2
Pou2f3
Pou5f1b
Pou6f2
Ppard
Ppcdc
Ppcs
Ppdpf
Ppef1
Ppfia1
Ppfia3
Ppfibp1
Ppfibp2
Pphln1
Ppia
Ppiap3
Ppiap35
Ppiap76
Ppie
Ppig
Ppih
Ppil2
Ppip5k2
Ppm1a
Ppm1b
Ppm1d
Ppm1f
Ppm1g
Ppm1k-dt
Ppm1l
Ppme1
Ppox
Ppp1cb
Ppp1r10
Ppp1r11
Ppp1r12a-as1
Ppp1r12b
Ppp1r13b
Ppp1r15a
Ppp1r1a
Ppp1r21
Ppp1r32
Ppp1r37
Ppp1r3e
Ppp1r7
Ppp1r8
Ppp2r1a
Ppp2r5b
Ppp2r5d
Ppp3cb-as1
Ppp4r1l
Ppp4r2
Ppp5c
Ppp6r3
Ppt2
Ppt2-egfl8
Ppwd1
Pqlc1
Prac2
Prcc
Prdm1
Prdm15
Prdm16
Prdm2
Prdx4
Prdx5
Prelid1
Prelid3a
Prelid3b
Prex2
Prickle4
Prim2
Prkaa1
Prkaa2
Prkab1
Prkaca
Prkacb
Prkar1a
Prkar2a
Prkar2a-as1
Prkcd
Prkce
Prkch
Prkcsh
Prkcz
Prkd2
Prkrip1
Prmt1
Prmt3
Prmt5
Prmt5-as1
Prmt6
Prmt7
Prnp
Prob1
Prom2
Prorsd1p
Proser3
Prox2
Prpf18
Prpf3
Prpf31
Prpf38a
Prpf38b
Prpf39
Prpf4
Prpf40b
Prpf8
Prpsap2
Prr11
Prr13
Prr26
Prr3
Prr7
Prrc1
Prrc2a
Prrc2b
Prrc2c
Prrg2
Prrt1b
Prrt3
Prrt3-as1
Prrt4
Prrx2-as1
Prss12
Prss16
Prss23
Prss8
Prx
Prxl2c
Psca
Psd4
Psen1
Psen2
Psenen
Psma3
Psma4
Psma6
Psmb4
Psmb6
Psmb8
Psmb8-as1
Psmb9
Psmc1
Psmc2
Psmc3ip
Psmc4
Psmc5
Psmd1
Psmd11
Psmd13
Psmd14
Psmd3
Psmd4
Psmd7
Psmd8
Psmd9
Psme1
Psme2
Psme2p2
Psme3
Psmf1
Psmg2
Psmg3-as1
Psmg4
Psph
Psrc1
Pstk
Ptar1
Ptbp1
Ptbp2
Ptcd2
Ptcd3
Ptch2
Ptcsc2
Ptdss1
Ptdss2
Pten
Ptger4
Ptger4p2
Ptges3l-aarsd1
Ptges3p2
Ptgfr
Ptgr2
Pth1r
Ptk2
Ptk2b
Ptma
Ptp4a1
Ptpa
Ptpn1
Ptpn11
Ptpn12
Ptpn13
Ptpn18
Ptpn22
Ptpn4
Ptpn6
Ptpra
Ptprf
Ptprg
Ptprm
Ptpro
Pts
Pura
Pus3
Pusl1
Pvalef
Pvt1
Pwp1
Pwwp3a
Pxdn
Pxmp2
Pxn-as1
Pxylp1
Pyroxd1
Pyroxd2
Qars
Qpct
Qpctl
Qrich1
Qrsl1
Qtrt2
R3hcc1
R3hcc1l
R3hdm2
Rab10
Rab11a
Rab11fip1
Rab11fip3
Rab11fip5
Rab17
Rab18
Rab19
Rab1b
Rab24
Rab25
Rab27a
Rab29
Rab30-as1
Rab33b
Rab37
Rab3gap1
Rab5a
Rab5b
Rab5if
Rab7a
Rab8a
Rab8b
Rabgap1l
Rabgef1
Rabggtb
Rabl3
Rac3
Rad17
Rad21
Rad23a
Rad23b
Rad50
Rad51
Rad51ap1
Rad51ap1p1
Rad51b
Rad51c
Rad54l
Rad9a
Rad9b
Rae1
Rag1
Rag2
Rai14
Rala
Ralbp1
Ralgapb
Raly
Ran
Ranbp1
Ranbp2
Ranbp20p
Rap1b
Rap1gap2
Rap2a
Rap2c
Rap2c-as1
Rapgef2
Rapgef5
Rarres3
Rars
Rasa1
Rasa4
Rasal1
Rasal2
Rasgef1a
Rasgrf1
Rasgrp3
Rasl10b
Rassf1
Rassf1-as1
Rassf5
Rassf6
Rassf7
Rbak
Rbak-rbakdn
Rbbp8
Rbck1
Rbfox3
Rbm11
Rbm14
Rbm14-rbm4
Rbm15
Rbm17
Rbm20
Rbm25
Rbm33
Rbm39
Rbm4
Rbm42
Rbm45
Rbm48
Rbm5
Rbm6
Rbm7
Rbms2
Rbms3
Rbms3-as2
Rbp4
Rbpj
Rcc1
Rcc2p6
Rccd1
Rce1
Rcl1
Rcn2
Rdh10
Rdm1
Reeld1
Reep1
Reep5
Rel
Rela
Relch
Rep15
Reps2
Rer1
Rere
Rere-as1
Rerg
Resf1
Rest
Retreg1
Retreg2
Retreg3
Retsat
Rev1
Rexo1l1p
Rexo2
Rexo5
Rf00003
Rf00004
Rf00006
Rf00012
Rf00017
Rf00019
Rf00100
Rf00139
Rf00283
Rf00407
Rf00409
Rf00560
Rf00568
Rf00569
Rf00635
Rf01183
Rf01210
Rf01877
Rf01882
Rf01883
Rf01955
Rf01956
Rf01957
Rf02040
Rf02041
Rf02042
Rf02043
Rf02103
Rf02110
Rf02116
Rf02122
Rf02124
Rf02125
Rf02126
Rf02132
Rf02133
Rf02137
Rf02138
Rf02139
Rf02140
Rf02148
Rf02160
Rf02174
Rf02175
Rf02176
Rf02180
Rf02187
Rf02188
Rf02189
Rf02195
Rf02196
Rf02215
Rf02216
Rf02217
Rf02220
Rf02271
Rf02272
Rf02277
Rfc1
Rfc3
Rfc5
Rfesd
Rflna
Rfx3-as1
Rfx4
Rfx5
Rfxank
Rgl1
Rgl2
Rgmb
Rgp1
Rgs12
Rgs14
Rgs17
Rgs20
Rgs3
Rgs5
Rgs9bp
Rhbdd1
Rhbdd2
Rhbdf2
Rhno1
Rhoa
Rhobtb3
Rhod
Rhoh
Rhoqp1
Rhot1
Rhpn2
Ric8b
Rif1
Rimbp2
Rimklb
Rims1
Rims2
Rin1
Rin2
Ring1
Rint1
Riok3
Ripor2
Ripor3
Rmc1
Rmdn2
Rmdn3
Rmi1
Rmnd5b
Rmrp
Rmst
Rn7sk
Rn7skp114
Rn7skp150
Rn7skp175
Rn7skp220
Rn7skp242
Rn7skp268
Rn7skp272
Rn7skp276
Rn7skp49
Rn7sl181p
Rn7sl20p
Rn7sl228p
Rn7sl265p
Rn7sl288p
Rn7sl3
Rn7sl335p
Rn7sl342p
Rn7sl346p
Rn7sl354p
Rn7sl382p
Rn7sl441p
Rn7sl496p
Rn7sl505p
Rn7sl574p
Rn7sl581p
Rn7sl600p
Rn7sl616p
Rn7sl636p
Rn7sl63p
Rn7sl653p
Rn7sl670p
Rn7sl688p
Rn7sl72p
Rn7sl736p
Rn7sl832p
Rna5sp121
Rna5sp127
Rna5sp152
Rna5sp18
Rna5sp21
Rna5sp336
Rna5sp351
Rna5sp352
Rna5sp371
Rna5sp382
Rna5sp397
Rna5sp40
Rna5sp442
Rna5sp473
Rna5sp477
Rna5sp492
Rna5sp506
Rna5sp78
Rna5sp89
Rnase4
Rnaseh1-as1
Rnaseh2b
Rnaseh2c
Rnf10
Rnf11
Rnf113b
Rnf114
Rnf121
Rnf123
Rnf13
Rnf138
Rnf139
Rnf14
Rnf141
Rnf144a
Rnf151
Rnf157
Rnf165
Rnf181
Rnf185
Rnf187
Rnf19a
Rnf212
Rnf214
Rnf216p1
Rnf224
Rnf225
Rnf31
Rnf32
Rnf43
Rnf6p1
Rnf7
Rnf8
Rnft2
Rnmt
Rnpep
Rnu11
Rnu1-1
Rnu1-108p
Rnu1-120p
Rnu1-122p
Rnu1-13p
Rnu12
Rnu2-2p
Rnu2-37p
Rnu2-39p
Rnu2-51p
Rnu2-63p
Rnu4-1
Rnu4-2
Rnu4-60p
Rnu4-91p
Rnu4atac
Rnu4atac14p
Rnu5a-1
Rnu5b-1
Rnu5d-1
Rnu5e-1
Rnu5e-4p
Rnu5e-6p
Rnu5f-1
Rnu6-1008p
Rnu6-101p
Rnu6-1079p
Rnu6-123p
Rnu6-1276p
Rnu6-1309p
Rnu6-1311p
Rnu6-145p
Rnu6-151p
Rnu6-161p
Rnu6-2
Rnu6-222p
Rnu6-228p
Rnu6-253p
Rnu6-32p
Rnu6-392p
Rnu6-431p
Rnu6-433p
Rnu6-450p
Rnu6-487p
Rnu6-510p
Rnu6-559p
Rnu6-611p
Rnu6-648p
Rnu6-655p
Rnu6-689p
Rnu6-7
Rnu6-714p
Rnu6-788p
Rnu6-806p
Rnu6-819p
Rnu6-824p
Rnu6-881p
Rnu6-921p
Rnu6-92p
Rnu6atac
Rnu6atac20p
Rnu6atac31p
Rnu7-1
Rnu7-104p
Rnu7-116p
Rnu7-134p
Rnu7-174p
Rnu7-26p
Rnu7-27p
Rnu7-69p
Rnvu1-14
Rnvu1-15
Rnvu1-19
Rnvu1-3
Rnvu1-4
Rnvu1-6
Rnvu1-7
Rny3
Rny4
Ro60
Robo3
Robo4
Romo1
Ropn1b
Ror1
Rora
Rora-as1
Rp1
Rpain
Rpap2
Rparp-as1
Rpe
Rpf1
Rpf2
Rph3a
Rph3al
Rpl10
Rpl10a
Rpl11
Rpl13a
Rpl13ap17
Rpl13p5
Rpl14
Rpl15
Rpl17
Rpl18
Rpl18a
Rpl19
Rpl21
Rpl21p12
Rpl21p2
Rpl21p33
Rpl21p42
Rpl21p65
Rpl22p3
Rpl23a
Rpl23ap19
Rpl23ap2
Rpl24p8
Rpl26
Rpl27
Rpl27a
Rpl28
Rpl31
Rpl32p9
Rpl34
Rpl34p29
Rpl35a
Rpl35ap28
Rpl35p3
Rpl36
Rpl36a
Rpl36a-hnrnph2
Rpl36ap21
Rpl37a
Rpl37p2
Rpl38
Rpl39p39
Rpl39p40
Rpl3p1
Rpl4
Rpl41
Rpl5
Rpl7a
Rpl7ap4
Rpl7l1
Rpl7l1p8
Rpl7p16
Rpl7p37
Rpl7p56
Rplp0p2
Rplp1
Rplp2
Rpn2
Rpp14
Rpp38
Rprd1b
Rprd2
Rps10
Rps10p7
Rps11
Rps12
Rps15
Rps15ap10
Rps18
Rps19
Rps19bp1
Rps20p23
Rps21
Rps23p6
Rps24p12
Rps26p31
Rps27
Rps27a
Rps27p16
Rps28
Rps29
Rps29p16
Rps3
Rps3a
Rps3ap26
Rps4xp16
Rps4y1
Rps5
Rps6ka4
Rps6kb1
Rps6kb2
Rps6kc1
Rps7
Rps7p15
Rps8
Rps9
Rpsa
Rpsap31
Rpsap37
Rptor
Rpusd2
Rraga
Rragb
Rrm1
Rrnad1
Rrp1
Rrp12
Rrp15
Rsad1
Rsad2
Rsbn1l
Rsrc1
Rsrp1
Rtca-as1
Rtel1
Rtel1-tnfrsf6b
Rtf2
Rtl8c
Rtn3
Rtn4
Rtraf
Rufy1
Rufy3
Rufy4
Runx1
Ruvbl1
Ruvbl1-as1
Ruvbl2
Rwdd1
Rwdd3
Rxfp4
Rxylt1
S100a1
S100p
S100pbp
Sacm1l
Sae1
Safb
Sall3
Samd4a
Samd4b
Samd8
Samhd1
Samm50
Sammson
Sap18
Sap30
Sap30l
Sar1a
Sarm1
Sart1
Satb1
Saxo2
Sbdsp1
Sc5d
Scaf1
Scaf8
Scai
Scamp1
Scamp2
Scamp3
Scamp4
Scamp5
Scand2p
Scarb2
Scarna13
Scarna16
Scarna17
Scarna2
Scfd1
Scg3
Scgb2b3p
Scgb3a1
Scgn
Scimp
Scly
Scml1
Scnm1
Scnn1a
Scnn1d
Scoc
Scp2
Scrn3
Sdad1
Sdc2
Sdcbp
Sdccag8
Sdf2
Sdhaf1
Sdhaf2
Sdhaf3
Sdhaf4
Sdhd
Sdk1
Sec11c
Sec14l1
Sec14l3
Sec22c
Sec23b
Sec23ip
Sec24a
Sec24b
Sec61a1
Sec61b
Sec62
Secisbp2
Seh1l
Selenoh
Selenoi
Selenokp1
Sema3b
Sema4a
Sema4b
Sema4c
Sema6d
Semg2
Senp2
Senp5
Senp6
Senp8
Sepsecs-as1
Sept11
Sept2
Sept4
Sept4-as1
Sept7
Sept7p2
Sept7p8
Sept7p9
Sept9
Serf2
Sergef
Serhl
Serinc2
Serp1
Serpind1
Serpinh1
Serpini1
Sertad2
Sesn1
Set
Setbp1
Setd1b
Setd4
Setd5
Setd9
Setdb1
Setdb2
Setmar
Setx
Sf3a2
Sf3b2
Sfi1
Sfr1
Sfswap
Sft2d2
Sft2d3
Sftpa2
Sftpc
Sfxn2
Sgk2
Sgk3
Sgms1-as1
Sgms2
Sgo2
Sgsm1
Sgsm2
Sh2b1
Sh2d4a
Sh2d7
Sh3bgr
Sh3bgrl3
Sh3bp2
Sh3bp4
Sh3d21
Sh3rf2
Sh3tc1
Sh3yl1
Shc1
She
Shisa5
Shld1
Shld2
Shld3
Shmt2
Shoc2
Shroom3
Siae
Sidt2
Sil1
Sim2
Sin3a
Sipa1
Sipa1l1
Sipa1l3
Sirpb2
Sirt2
Sirt4
Siva1
Ska1
Skap1
Skiv2l
Skp2
Slain1
Slain2
Slbp
Slc12a1
Slc12a2
Slc12a9
Slc12a9-as1
Slc13a3
Slc13a4
Slc13a5
Slc15a2
Slc16a13
Slc16a1-as1
Slc16a3
Slc17a4
Slc19a1
Slc1a2
Slc1a4
Slc1a7
Slc20a2
Slc22a10
Slc22a11
Slc22a20p
Slc23a2
Slc24a1
Slc24a4
Slc25a13
Slc25a18
Slc25a25
Slc25a26
Slc25a27
Slc25a29
Slc25a3
Slc25a30-as1
Slc25a36
Slc25a37
Slc25a38
Slc25a38p1
Slc25a44
Slc25a46
Slc25a5p6
Slc26a2
Slc26a5
Slc26a6
Slc27a4
Slc27a5
Slc2a10
Slc2a1-as1
Slc2a3
Slc2a8
Slc30a5
Slc30a6
Slc30a7
Slc30a9
Slc31a1
Slc34a1
Slc35a1
Slc35a3
Slc35a4
Slc35a5
Slc35b1
Slc35b4
Slc35e1
Slc35e2a
Slc35e2b
Slc35e3
Slc35f6
Slc36a1
Slc36a2
Slc36a3
Slc37a1
Slc37a2
Slc37a3
Slc38a1
Slc38a2
Slc38a6
Slc39a1
Slc39a13
Slc39a6
Slc39a7
Slc39a9
Slc3a2
Slc43a1
Slc44a1
Slc44a2
Slc48a1
Slc49a3
Slc4a10
Slc4a1ap
Slc50a1
Slc52a3
Slc5a9
Slc6a6
Slc6a9
Slc7a2
Slc8a1
Slc8a1-as1
Slc8a3
Slc8b1
Slc9a3
Slc9a3-as1
Slc9a3r1
Slc9a6
Slc9a8
Slc9b2
Slco4a1
Slf1
Slfn5
Slirp
Slmap
Smad4
Smad5
Smad9-it1
Smagp
Smap1
Smap2
Smarca2
Smarcad1
Smarcd1
Smbd1p
Smc2
Smc3
Smc4
Smc6
Smchd1
Smg6
Smg7
Smg8
Smim13
Smim19
Smim20
Smim26
Smim27
Smim28
Smim31
Smim36
Smim4
Smim7
Smim8
Smoc2
Smox
Smpd2
Smpd4
Smpdl3a
Smpdl3b
Smug1
Smurf2p1
Smyd4
Smyd5
Snap23
Snap29
Snap47
Snap91
Snapc3
Snapin
Snd1
Snhg11
Snhg16
Snhg20
Snhg21
Snhg22
Snhg25
Snhg29
Snhg3
Snhg4
Snhg8
Snhg9
Snora13
Snora14b
Snora17a
Snora24
Snora26
Snora38
Snora3a
Snora48
Snora50c
Snora52
Snora6
Snora60
Snora70
Snora71e
Snora73a
Snora74d
Snora78
Snora80c
Snorc
Snord101
Snord104
Snord118
Snord12
Snord12b
Snord12c
Snord13
Snord15a
Snord19
Snord1c
Snord2
Snord24
Snord32a
Snord33
Snord34
Snord35a
Snord35b
Snord36b
Snord3a
Snord3b-2
Snord3c
Snord42b
Snord45a
Snord45c
Snord46
Snord49a
Snord49b
Snord55
Snord58c
Snord63
Snord65
Snord71
Snrk
Snrnp25
Snrnp27
Snrnp35
Snrnp40
Snrnp70
Snrpa
Snrpb2
Snrpc
Snrpd1
Snrpd2
Snrpd3
Snrpe
Snrpep5
Snrpf
Snrpfp1
Snx1
Snx10
Snx11
Snx15
Snx17
Snx2
Snx21
Snx25
Snx27
Snx3
Snx32
Snx33
Snx7
Soat1
Socs2-as1
Socs4
Socs5
Socs7
Sod1
Sod1p1
Soga1
Son
Sorbs2
Sorl1
Sos2
Sox2-ot
Sox6
Sp1
Sp2
Sp2-as1
Sp4
Spaca6
Spaca9
Spag1
Spag16
Spag4
Sparcl1
Spast
Spata13
Spata17
Spata2
Spata20
Spata5
Spata5l1
Spata6l
Spata7
Spata9
Spats2
Spats2l
Spcs1
Spcs2
Spcs3
Spdef
Specc1
Specc1l
Specc1l-adora2a
Spef2
Sphk2
Spin1
Spint2
Spon2
Spop
Spopl
Sppl2b
Spred1
Spred2
Sprtn
Spry1
Spry4-as1
Spryd3
Spsb1
Sptan1
Sptbn1
Sptbn4
Sptssb
Spty2d1os
Sqstm1
Src
Srd5a1
Srebf1
Srebf2
Srek1
Srfbp1
Srgap1
Srms
Srp14-as1
Srp14p4
Srp19
Srp54
Srp72
Srp9
Srprb
Srr
Srrd
Srrm1
Srrm5
Srrt
Srsf11
Srsf2
Srsf5
Srsf6
Ss18l2
Ssb
Ssbp1
Ssh3
Ssmem1
Ssna1
Sspo
Ssr4
Ssrp1
Sssca1
Sstr5
Ssu72
St20
St3gal6
St5
St6gal1
St7
St7-ot4
Stag3l4
Stag3l5p
Stag3l5p-pvrig2p-pilrb
Stam
Stambp
Stambpl1
Stard3
Stard3nl
Stard7-as1
Stard9
Stat5b
Stau2
Steap1
Steap2
Stim1
Stip1
Stk11ip
Stk17a
Stk19
Stk24
Stk24-as1
Stk32a
Stk36
Stk38l
Stmp1
Stpg4
Stra6
Stra6lp
Stradb
Strap
Strip1
Stt3a
Stt3b
Stum
Stx16
Stx16-npepl1
Stx17
Stx18
Stx18-as1
Stx3
Stx5
Stxbp3
Stxbp4
Stxbp5
Stxbp5l
Styx
Sub1
Sucla2-as1
Sucla2p3
Sufu
Sugct
Sugt1
Sugt1p4
Sugt1p4-stra6lp
Sulf1
Sumf2
Sun1
Sun5
Suox
Supt5h
Supt6h
Supv3l1
Surf4
Susd1
Suz12
Suz12p1
Sv2b
Svil
Svil-as1
Swsap1
Swt1
Syap1
Sybu
Syk
Sympk
Sync
Syne1
Syne2
Syngap1
Syngr4
Synj2bp-cox16
Synrg
Sys1
Sys1-dbndd2
Syt5
Syt8
Sytl1
Sytl2
Szrd1
Szt2
Tab1
Tac1
Tac4
Tacc2
Taco1
Tada2a
Taf1
Taf15
Taf1a-as1
Taf1b
Taf4
Taf4b
Taf8
Taldo1
Tank
Taok1
Tap1
Tapbp
Tapbpl
Tarbp1
Tarbp2
Tardbp
Tars
Tars2
Tarsl2
Tas1r1
Tasor
Tasor2
Tatdn3
Tax1bp1
Tbc1d1
Tbc1d10a
Tbc1d10b
Tbc1d10c
Tbc1d12
Tbc1d13
Tbc1d14
Tbc1d15
Tbc1d17
Tbc1d19
Tbc1d23
Tbc1d2b
Tbc1d31
Tbc1d5
Tbc1d8
Tbc1d9b
Tbcb
Tbcd
Tbce
Tbcel
Tbk1
Tbkbp1
Tbl1x
Tbl1xr1-as1
Tbl3
Tbp
Tbpl1
Tbrg1
Tbx10
Tbxas1
Tcaim
Tcap
Tceanc
Tceanc2
Tcerg1
Tcf12
Tchp
Tcirg1
Tcp11l1
Tcp11l2
Tcta
Tctn1
Tdg
Tdgf1p7
Tdp1
Tdrd1
Tdrd10
Tdrd3
Tdrd7
Tdrkh
Tdrp
Tead1
Tead3
Tead4
Tecpr1
Tecpr2
Tedc1
Ten1
Ten1-cdk3
Tent2
Tent4a
Terf1
Tesmin
Tet2
Tex11
Tex2
Tex22
Tex264
Tex38
Tfam
Tfap2a
Tfap2b
Tfap2c
Tfeb
Tfg
Tg
Tgfa
Tgfbr3
Tgif1
Tgs1
Thada
Thap11
Thap2
Thap3
Thap6
Thap7-as1
Thap9
Thap9-as1
Them6
Thg1l
Thoc1
Thoc5
Thop1
Thorlnc
Thpo
Thra
Thrap3
Thrb-as1
Thsd4
Thsd8
Thumpd3
Thyn1
Tia1
Tiam2
Ticam1
Ticrr
Tigar
Tigd2
Tigd5
Timm10b
Timm17a
Timm21
Timm23b
Timm29
Timm50
Timmdc1
Tiparp
Tiprl
Tjp2
Tjp3
Tk1
Tk2
Tkfc
Tldc2
Tln2
Tlnrd1
Tlr3
Tlr5
Tlr9
Tlx1
Tm2d3
Tm4sf1
Tm4sf19
Tm4sf19-as1
Tm4sf1-as1
Tm7sf2
Tm9sf1
Tm9sf2
Tm9sf4
Tma16
Tma7
Tmbim1
Tmc1
Tmc3-as1
Tmc4
Tmcc1-as1
Tmco1-as1
Tmco4
Tmco5b
Tmco6
Tmed2
Tmed3
Tmed9
Tmem105
Tmem106c
Tmem107
Tmem116
Tmem121
Tmem121b
Tmem125
Tmem126a
Tmem126b
Tmem129
Tmem135
Tmem136
Tmem138
Tmem141
Tmem143
Tmem144
Tmem161b-as1
Tmem165
Tmem167b
Tmem169
Tmem175
Tmem177
Tmem178b
Tmem179b
Tmem181
Tmem182
Tmem183a
Tmem184c
Tmem189
Tmem19
Tmem192
Tmem198
Tmem198b
Tmem199
Tmem205
Tmem208
Tmem212-as1
Tmem214
Tmem216
Tmem220
Tmem222
Tmem223
Tmem248
Tmem25
Tmem253
Tmem254
Tmem262
Tmem265
Tmem274p
Tmem33
Tmem38a
Tmem39b
Tmem41b
Tmem42
Tmem44-as1
Tmem62
Tmem63b
Tmem63c
Tmem67
Tmem69
Tmem70
Tmem72
Tmem79
Tmem86a
Tmem89
Tmem91
Tmem94
Tmem97
Tmem98
Tmem9b-as1
Tmod3
Tmpo
Tmpo-as1
Tmpop2
Tmprss2
Tmprss4
Tmsb4xp4
Tmtc2
Tmtc3
Tmub1
Tmub2
Tmx1
Tmx2
Tmx2-ctnnd1
Tnfaip1
Tnfaip2
Tnfrsf10b
Tnfrsf14-as1
Tnfrsf21
Tnfsf10
Tnfsf13
Tnk1
Tnk2-as1
Tnnc2
Tnpo1
Tnrc6a
Tnrc6b
Tnrc6c
Tnrc6c-as1
Tns2
Tns3
Togaram1
Tollip
Tomm20l
Tomm22
Tomm40l
Tomm6
Tonsl
Top2a
Top2b
Tor1aip1
Tor1b
Tox4
Tp53i13
Tp53i3
Tp53inp2
Tp53tg5
Tpcn1
Tpcn2
Tpd52
Tpd52l1
Tpd52l2
Tpgs1
Tpi1p2
Tpk1
Tpm1
Tpm3
Tpm3p4
Tpm3p9
Tpm4
Tpp1
Tpra1
Tprg1-as1
Tprkb
Tpst1
Tpt1-as1
Tpte2p1
Tpx2
Traf3ip2
Traf3ip2-as1
Traf4
Traf7
Trafd1
Traj37
Traj38
Trak1
Trappc10
Trappc11
Trappc12
Trappc13
Trappc2b
Trappc4
Trappc6a
Trbv13
Trbv16
Trex1
Trgv11
Trhde
Trib1
Trib3
Trim16
Trim2
Trim24
Trim25
Trim28
Trim35
Trim36
Trim39
Trim41
Trim46
Trim52-as1
Trim56
Trim69
Trim8
Trio
Trip10
Trip4
Trmt10c
Trmt11
Trmt112
Trmt13
Trmt44
Trmt61a
Trmu
Trnau1ap
Trnt1
Trpm2
Trpm4
Trpm8
Trrap
Trub1
Tsacc
Tsc2
Tsc22d1-as1
Tsc22d2
Tsen15
Tsen2
Tsfm
Tshz1
Tsku
Tsn
Tsnax
Tsnax-disc1
Tsnaxip1
Tspan1
Tspan10
Tspan17
Tspan3
Tspan8
Tspan9
Tspear-as1
Tspo
Tspyl2
Tssc2
Tssc4
Tstd2
Tstd3
Ttbk1
Ttbk2
Ttc1
Ttc12
Ttc14
Ttc17
Ttc19
Ttc21a
Ttc23
Ttc23l
Ttc25
Ttc26
Ttc31
Ttc39a
Ttc39a-as1
Ttc39b
Ttc4
Ttc7a
Ttc7b
Ttc8
Tti2
Ttk
Ttll13p
Ttll4
Ttll5
Ttll6
Ttn-as1
Ttpal
Ttr
Ttty11
Tuba4a
Tuba8
Tubb4b
Tuft1
Tug1
Tulp3
Tulp4
Tusc8
Tut1
Tvp23b
Twf1
Twnk
Txlna
Txlngy
Txndc15
Txndc17
Txndc9
Txnl1
Txnrd1
Txnrd2
Tyms
Tyrp1
Tyw1
Tyw3
U2af2
U2surp
U47924.1
U73169.1
U91328.1
Uba2
Uba5
Uba52
Uba52p5
Uba6-as1
Uba7
Ubac2
Ubald2
Ubap1
Ubap2l
Ubb
Ube2b
Ube2c
Ube2d2
Ube2d3-as1
Ube2d4
Ube2e1
Ube2e2
Ube2f
Ube2f-scly
Ube2g2
Ube2h
Ube2k
Ube2l3
Ube2l5
Ube2m
Ube2o
Ube2q2
Ube2v1
Ube2v2
Ube2z
Ube3b
Ube3c
Ube4a
Ubfd1
Ubiad1
Ubl5
Ubl7-as1
Ubqln2
Ubr5-as1
Ubr7
Ubxn11
Ubxn2a
Ubxn2b
Ubxn4
Uchl1
Uchl3
Uck2
Ufc1
Ufm1
Ufsp2
Ugcg
Ugdh-as1
Uggt1
Ugt2b24p
Ugt2b25p
Ugt2b26p
Ugt2b28
Ugt3a2
Ugt8
Uhmk1
Uhrf1bp1
Uhrf2
Ulk2
Ulk3
Umad1
Umodl1
Umps
Unc13b
Unc45a
Unc50
Unc5a
Unc5b
Unc5d
Unc80
Upf1
Uqcc1
Uqcc2
Uqcr10
Uqcrc1
Uqcrc2
Uqcrh
Uqcrq
Urod
Use1
Ush1c
Usp11
Usp13
Usp14
Usp15
Usp18
Usp20
Usp2-as1
Usp30
Usp30-as1
Usp35
Usp36
Usp38
Usp39
Usp40
Usp42
Usp43
Usp44
Usp46-as1
Usp47
Usp48
Usp5
Usp53
Usp54
Usp8
Uspl1
Utp11
Utp14a
Utp15
Utp23
Utp6
Utrn
Uvrag-dt
Vamp3
Vamp5
Vamp7
Vamp8
Vapa
Vars2
Vasp
Vax2
Vdac2
Vdac3
Vegfa
Vezt
Vgll4
Vhl
Vil1
Vill
Vim
Vipr1
Vipr1-as1
Vmac
Vmp1
Vn1r12p
Vn1r13p
Vps11
Vps13a
Vps13b
Vps13d
Vps18
Vps25
Vps26a
Vps26c
Vps33b-dt
Vps37a
Vps39
Vps41
Vps45
Vps50
Vps51
Vrk2
Vrk3
Vrtn
Vta1
Vti1a
Vtrna1-1
Vtrna1-2
Vwa1
Vwa2
Vwa8-as1
Wac
Wars
Wars2-as1
Wars2-it1
Washc4
Wbp1
Wbp1l
Wbp2nl
Wdfy2
Wdfy3
Wdr11
Wdr18
Wdr19
Wdr20
Wdr25
Wdr26
Wdr3
Wdr35
Wdr36
Wdr37
Wdr38
Wdr41
Wdr43
Wdr46
Wdr48
Wdr55
Wdr6
Wdr61
Wdr62
Wdr66
Wdr7
Wdr70
Wdr75
Wdr81
Wdr83
Wdr93
Wdtc1
Whamm
Wipf1
Wipf2
Wipi1
Wipi2
Wiz
Wnk1
Wnt10a
Wnt2
Wnt2b
Wrap53
Wrb
Wrb-sh3bgr
Wsb1
Wtap
Wtapp1
Wwc1
Wwp1
Wwp1p1
Xab2
Xbp1p1
Xkr9
Xpnpep3
Xpo4
Xpot
Xpr1
Xrcc3
Xrcc4
Xrcc5
Xrcc6
Xxylt1
Xylb
Xylt2
Yae1
Ybey
Ybx1p2
Ybx3
Yif1a
Yipf4
Yipf6
Ykt6
Ylpm1
Ypel2
Ypel5p1
Ythdc2
Ythdf3
Ywhab
Ywhaep4
Ywhaz
Z69890.1
Z73429.1
Z82190.2
Z83844.1
Z83847.1
Z84492.2
Z93241.1
Z93930.2
Z94160.2
Z94721.2
Z95114.4
Z95115.1
Z97987.1
Z99129.3
Zbed3-as1
Zbed5-as1
Zbed6cl
Zbed9
Zbtb1
Zbtb10
Zbtb11-as1
Zbtb16
Zbtb18
Zbtb20-as4
Zbtb20-as5
Zbtb21
Zbtb22
Zbtb32
Zbtb34
Zbtb37
Zbtb38
Zbtb40
Zbtb43
Zbtb48
Zbtb49
Zbtb7b
Zbtb8a
Zbtb9
Zc3h10
Zc3h12d
Zc3h14
Zc3h15
Zc3h6
Zc3h7b
Zcchc17
Zcchc2
Zcchc24
Zcchc4
Zcchc7
Zcchc9
Zcrb1
Zcwpw2
Zdhhc14
Zdhhc16
Zdhhc17
Zdhhc20
Zdhhc23
Zdhhc4
Zdhhc5
Zeb2
Zfand2a
Zfand2b
Zfand3
Zfand6
Zfas1
Zfhx4
Zfpl1
Zfpm2
Zfyve16
Zfyve19
Zfyve21
Zfyve27
Zg16b
Zgpat
Zhx3
Zic5
Zik1
Zkscan3
Zkscan5
Zkscan7
Zkscan7-as1
Zkscan8
Zmat2
Zmpste24
Zmym1
Zmym4
Zmym6
Zmynd11
Znf10
Znf107
Znf131
Znf133
Znf135
Znf136
Znf138
Znf141
Znf143
Znf146
Znf155
Znf17
Znf174
Znf175
Znf181
Znf185
Znf189
Znf19
Znf197
Znf207
Znf211
Znf212
Znf213
Znf213-as1
Znf222
Znf224
Znf225
Znf227
Znf230
Znf233
Znf234
Znf236
Znf252p-as1
Znf254
Znf25-dt
Znf26
Znf264
Znf268
Znf271p
Znf274
Znf277
Znf280d
Znf282
Znf283
Znf286a
Znf292
Znf30
Znf302
Znf304
Znf317
Znf319
Znf320
Znf326
Znf32-as3
Znf330
Znf331
Znf337-as1
Znf33a
Znf345
Znf346
Znf35
Znf350
Znf37a
Znf383
Znf385b
Znf391
Znf397
Znf398
Znf407
Znf408
Znf410
Znf418
Znf419
Znf420
Znf426-dt
Znf432
Znf433-as1
Znf439
Znf440
Znf441
Znf444
Znf446
Znf451
Znf460
Znf462
Znf471
Znf473
Znf480
Znf483
Znf487
Znf491
Znf493
Znf501
Znf502
Znf507
Znf518a
Znf524
Znf527
Znf528
Znf529-as1
Znf530
Znf540
Znf541
Znf542p
Znf544
Znf546
Znf547
Znf548
Znf549
Znf551
Znf552
Znf554
Znf555
Znf567
Znf568
Znf570
Znf575
Znf576
Znf577
Znf580
Znf581
Znf583
Znf584
Znf586
Znf587b
Znf589
Znf593
Znf600
Znf608
Znf609
Znf610
Znf613
Znf619
Znf620
Znf621
Znf623
Znf625
Znf627
Znf638
Znf639
Znf653
Znf654
Znf664
Znf665
Znf667-as1
Znf674-as1
Znf675
Znf684
Znf687
Znf688
Znf69
Znf692
Znf696
Znf7
Znf700
Znf707
Znf70p1
Znf713
Znf718
Znf736
Znf74
Znf740
Znf75a
Znf76
Znf763
Znf766
Znf773
Znf774
Znf776
Znf783
Znf79
Znf791
Znf805
Znf808
Znf81
Znf830
Znf839
Znf84
Znf844
Znf845
Znf846
Znf860
Znf862
Znf876p
Znf880
Znf92
Znhit3
Znrd1
Zranb2-as2
Zrsr2
Zscan1
Zscan21
Zscan25
Zscan26
Zscan31
Zscan9
Zswim1
Zswim8
Zswim9
Zwilch
