# Supplementary material for: A Bayesian inference transcription factor activity model for the analysis of single-cell transcriptomes
Source: Genome Res. 2021 Jul;31(7):1296–311. doi: 10.1101/gr.265595.120 (PMC8256867; doi:10.1101/gr.265595.120)
Supplement: Supplemental Material [file supp_gr.265595.120_Supplemental_Code.zip › BITFAM/inst/extdata/human/ATF1]

A1bg-as1
A2m-as1
A4galt
Aacs
Aadacp1
Aamdc
Aamp
Aanat
Aar2
Aars
Aasdhppt
Aatf
Aatk
Abalon
Abat
Abca17p
Abca2
Abca4
Abca6
Abca7
Abca9
Abcb1
Abcb6
Abcb8
Abcc1
Abcc10
Abcc11
Abcc2
Abcc3
Abcc5
Abcc6
Abcd1
Abcd3
Abcd4
Abce1
Abcf1
Abcf3
Abhd1
Abhd10
Abhd11
Abhd11-as1
Abhd12
Abhd12b
Abhd14a
Abhd14a-acy1
Abhd14b
Abhd17a
Abhd18
Abhd2
Abhd3
Abhd4
Abhd5
Abhd6
Abi2
Abl1
Ablim3
Abtb1
Ac000068.1
Ac000077.1
Ac001226.1
Ac002094.1
Ac002094.4
Ac002116.1
Ac002116.2
Ac002310.1
Ac002310.2
Ac002310.3
Ac002310.6
Ac002375.1
Ac002398.1
Ac002451.1
Ac002470.1
Ac002472.2
Ac002472.3
Ac002996.1
Ac003002.1
Ac003002.3
Ac003005.1
Ac003005.2
Ac003006.1
Ac003043.1
Ac003070.1
Ac003688.2
Ac003991.1
Ac004012.1
Ac004148.1
Ac004156.1
Ac004224.2
Ac004233.3
Ac004233.4
Ac004241.1
Ac004264.1
Ac004381.1
Ac004408.2
Ac004448.2
Ac004471.2
Ac004475.1
Ac004491.1
Ac004522.1
Ac004522.2
Ac004551.1
Ac004584.1
Ac004590.1
Ac004593.2
Ac004597.1
Ac004623.1
Ac004771.3
Ac004771.4
Ac004801.5
Ac004812.1
Ac004812.2
Ac004816.1
Ac004816.2
Ac004817.3
Ac004832.5
Ac004862.1
Ac004865.2
Ac004882.1
Ac004884.2
Ac004895.1
Ac004908.1
Ac004908.2
Ac004921.1
Ac004922.1
Ac004943.2
Ac004965.1
Ac004980.1
Ac005005.3
Ac005013.1
Ac005020.2
Ac005037.1
Ac005041.1
Ac005052.1
Ac005086.1
Ac005088.1
Ac005089.1
Ac005104.1
Ac005154.3
Ac005186.1
Ac005220.1
Ac005224.1
Ac005224.3
Ac005234.1
Ac005253.1
Ac005256.1
Ac005258.1
Ac005280.1
Ac005280.2
Ac005324.4
Ac005324.5
Ac005332.4
Ac005342.1
Ac005379.1
Ac005410.1
Ac005515.1
Ac005520.1
Ac005520.2
Ac005523.2
Ac005532.2
Ac005540.1
Ac005551.1
Ac005586.2
Ac005593.1
Ac005606.2
Ac005614.1
Ac005618.1
Ac005618.3
Ac005632.2
Ac005632.3
Ac005632.4
Ac005670.2
Ac005674.1
Ac005695.1
Ac005696.1
Ac005726.4
Ac005740.3
Ac005759.1
Ac005775.1
Ac005779.2
Ac005786.2
Ac005796.1
Ac005808.1
Ac005828.1
Ac005828.4
Ac005829.1
Ac005832.4
Ac005833.1
Ac005837.1
Ac005837.3
Ac005841.1
Ac005871.2
Ac005899.3
Ac005906.2
Ac005911.1
Ac005915.1
Ac005920.1
Ac005920.3
Ac005920.4
Ac005972.3
Ac006001.2
Ac006022.1
Ac006059.1
Ac006059.2
Ac006064.1
Ac006064.6
Ac006077.2
Ac006116.8
Ac006153.1
Ac006160.2
Ac006205.2
Ac006206.2
Ac006213.1
Ac006213.4
Ac006252.1
Ac006254.1
Ac006273.1
Ac006299.1
Ac006329.1
Ac006333.1
Ac006333.2
Ac006357.1
Ac006441.4
Ac006449.6
Ac006483.1
Ac006486.2
Ac006504.5
Ac006504.7
Ac006511.5
Ac006517.1
Ac006539.1
Ac006942.1
Ac006960.2
Ac006960.3
Ac006994.2
Ac007009.1
Ac007029.1
Ac007032.1
Ac007040.2
Ac007066.2
Ac007099.1
Ac007128.1
Ac007161.3
Ac007192.1
Ac007207.2
Ac007216.1
Ac007216.4
Ac007224.1
Ac007225.1
Ac007240.1
Ac007244.1
Ac007250.1
Ac007285.1
Ac007298.2
Ac007319.1
Ac007364.1
Ac007375.1
Ac007375.2
Ac007376.2
Ac007381.1
Ac007383.2
Ac007389.1
Ac007391.1
Ac007395.1
Ac007405.2
Ac007405.3
Ac007431.3
Ac007448.1
Ac007490.1
Ac007491.1
Ac007493.1
Ac007496.1
Ac007546.3
Ac007608.3
Ac007610.4
Ac007611.1
Ac007637.1
Ac007655.1
Ac007656.2
Ac007663.3
Ac007681.1
Ac007686.1
Ac007686.4
Ac007780.1
Ac007786.1
Ac007792.1
Ac007834.1
Ac007922.1
Ac007950.1
Ac007991.1
Ac007998.5
Ac008013.3
Ac008014.1
Ac008040.4
Ac008060.1
Ac008063.2
Ac008073.2
Ac008088.1
Ac008105.2
Ac008105.3
Ac008109.1
Ac008115.1
Ac008115.3
Ac008121.2
Ac008267.5
Ac008278.2
Ac008280.3
Ac008393.1
Ac008403.1
Ac008406.3
Ac008438.2
Ac008440.1
Ac008443.2
Ac008443.5
Ac008494.1
Ac008525.1
Ac008525.2
Ac008537.4
Ac008543.1
Ac008549.3
Ac008555.2
Ac008581.2
Ac008592.1
Ac008608.2
Ac008610.1
Ac008622.1
Ac008622.2
Ac008629.2
Ac008641.1
Ac008649.2
Ac008663.3
Ac008670.1
Ac008734.2
Ac008736.1
Ac008736.2
Ac008738.1
Ac008738.2
Ac008750.3
Ac008750.7
Ac008752.1
Ac008753.1
Ac008755.1
Ac008763.2
Ac008764.6
Ac008764.8
Ac008770.2
Ac008771.1
Ac008781.1
Ac008781.2
Ac008870.5
Ac008892.1
Ac008894.3
Ac008897.1
Ac008914.1
Ac008915.2
Ac008966.1
Ac008969.1
Ac008972.2
Ac008985.1
Ac009005.1
Ac009060.1
Ac009061.1
Ac009061.2
Ac009065.4
Ac009078.3
Ac009086.1
Ac009086.2
Ac009087.1
Ac009088.2
Ac009090.3
Ac009093.4
Ac009093.7
Ac009097.2
Ac009097.4
Ac009107.2
Ac009108.3
Ac009108.5
Ac009121.2
Ac009133.1
Ac009133.2
Ac009133.5
Ac009133.6
Ac009159.2
Ac009163.2
Ac009163.6
Ac009166.1
Ac009271.1
Ac009299.1
Ac009303.1
Ac009303.4
Ac009309.1
Ac009313.1
Ac009387.1
Ac009404.1
Ac009407.1
Ac009413.1
Ac009480.2
Ac009502.1
Ac009506.1
Ac009509.1
Ac009509.2
Ac009511.2
Ac009554.1
Ac009560.1
Ac009562.1
Ac009779.2
Ac009779.3
Ac009800.1
Ac009812.2
Ac009879.2
Ac009879.3
Ac009950.1
Ac009955.3
Ac009967.1
Ac010148.1
Ac010198.1
Ac010203.2
Ac010240.3
Ac010260.1
Ac010271.1
Ac010271.2
Ac010273.2
Ac010297.1
Ac010307.4
Ac010323.1
Ac010327.2
Ac010327.4
Ac010328.1
Ac010333.3
Ac010335.1
Ac010336.1
Ac010336.5
Ac010422.1
Ac010422.2
Ac010422.7
Ac010457.1
Ac010463.1
Ac010487.2
Ac010501.1
Ac010503.3
Ac010522.1
Ac010531.6
Ac010531.8
Ac010536.3
Ac010547.1
Ac010547.2
Ac010618.1
Ac010618.4
Ac010654.1
Ac010655.2
Ac010655.4
Ac010735.1
Ac010735.2
Ac010746.1
Ac010761.1
Ac010761.2
Ac010761.5
Ac010761.7
Ac010768.3
Ac010834.2
Ac010894.2
Ac010913.1
Ac010973.1
Ac010976.1
Ac010980.1
Ac010997.4
Ac010997.5
Ac010999.2
Ac011008.1
Ac011120.1
Ac011195.2
Ac011247.1
Ac011247.2
Ac011374.1
Ac011379.2
Ac011444.1
Ac011444.2
Ac011445.2
Ac011446.2
Ac011448.1
Ac011450.1
Ac011453.2
Ac011462.2
Ac011462.4
Ac011466.1
Ac011468.1
Ac011468.5
Ac011471.3
Ac011476.3
Ac011477.1
Ac011478.1
Ac011481.1
Ac011487.4
Ac011491.1
Ac011495.1
Ac011498.1
Ac011511.1
Ac011511.2
Ac011511.3
Ac011529.1
Ac011586.1
Ac011603.1
Ac011603.2
Ac011611.4
Ac011747.1
Ac011752.1
Ac011753.1
Ac011773.1
Ac011773.2
Ac011773.3
Ac011773.4
Ac011825.3
Ac011893.1
Ac011897.1
Ac011899.2
Ac011921.1
Ac011921.2
Ac011933.3
Ac012065.3
Ac012065.4
Ac012087.1
Ac012087.2
Ac012123.1
Ac012146.1
Ac012158.1
Ac012184.2
Ac012186.3
Ac012291.2
Ac012306.2
Ac012313.1
Ac012313.3
Ac012313.6
Ac012313.9
Ac012314.22
Ac012358.3
Ac012368.1
Ac012370.1
Ac012370.2
Ac012377.1
Ac012409.2
Ac012447.1
Ac012462.3
Ac012485.1
Ac012485.2
Ac012485.3
Ac012488.2
Ac012507.4
Ac012511.1
Ac012531.3
Ac012555.1
Ac012613.1
Ac012645.1
Ac012645.3
Ac012668.2
Ac012673.1
Ac012676.3
Ac012676.5
Ac013275.1
Ac013356.4
Ac013394.1
Ac013400.1
Ac013429.1
Ac013468.1
Ac013476.1
Ac013489.3
Ac013643.3
Ac013717.1
Ac013731.1
Ac015687.1
Ac015795.1
Ac015802.2
Ac015802.4
Ac015802.5
Ac015813.1
Ac015813.2
Ac015908.1
Ac015908.7
Ac015909.1
Ac015909.3
Ac015909.4
Ac015909.5
Ac015912.3
Ac015917.2
Ac015921.1
Ac015936.1
Ac015936.2
Ac015967.1
Ac015982.1
Ac016026.1
Ac016027.1
Ac016229.2
Ac016394.1
Ac016405.2
Ac016582.2
Ac016588.2
Ac016596.1
Ac016629.3
Ac016722.1
Ac016724.1
Ac016727.1
Ac016735.1
Ac016737.1
Ac016739.1
Ac016773.1
Ac016866.1
Ac016876.2
Ac016912.1
Ac016957.1
Ac016999.1
Ac017015.2
Ac017078.1
Ac017083.1
Ac017083.4
Ac017100.1
Ac018362.1
Ac018362.3
Ac018410.1
Ac018521.1
Ac018521.2
Ac018521.4
Ac018521.5
Ac018521.7
Ac018637.1
Ac018647.2
Ac018653.3
Ac018690.1
Ac018716.2
Ac018755.3
Ac018761.1
Ac018761.2
Ac018761.3
Ac018766.1
Ac018781.1
Ac018809.1
Ac018816.2
Ac018845.3
Ac018846.1
Ac018865.3
Ac018892.3
Ac018931.1
Ac019068.1
Ac019109.1
Ac019117.2
Ac019117.3
Ac019131.1
Ac019197.1
Ac019257.8
Ac019294.1
Ac019294.2
Ac019294.3
Ac020612.2
Ac020659.1
Ac020661.1
Ac020663.2
Ac020743.2
Ac020763.1
Ac020765.2
Ac020765.5
Ac020891.2
Ac020904.2
Ac020904.3
Ac020907.2
Ac020907.4
Ac020907.5
Ac020909.1
Ac020909.3
Ac020910.3
Ac020910.5
Ac020911.1
Ac020913.2
Ac020915.1
Ac020915.5
Ac020916.2
Ac020922.4
Ac020928.1
Ac020928.2
Ac020928.3
Ac020934.1
Ac021016.3
Ac021151.1
Ac021171.1
Ac021188.1
Ac021218.1
Ac021269.2
Ac021321.1
Ac021491.4
Ac021594.2
Ac021698.1
Ac021744.1
Ac022007.1
Ac022022.1
Ac022028.2
Ac022080.2
Ac022080.3
Ac022098.1
Ac022098.3
Ac022098.4
Ac022137.2
Ac022137.3
Ac022154.1
Ac022167.4
Ac022167.5
Ac022201.2
Ac022210.1
Ac022211.2
Ac022217.3
Ac022296.1
Ac022296.2
Ac022296.3
Ac022336.2
Ac022364.2
Ac022384.1
Ac022400.1
Ac022400.2
Ac022413.1
Ac022415.1
Ac022498.1
Ac022511.1
Ac022613.2
Ac022706.1
Ac022748.1
Ac022784.1
Ac022816.1
Ac022878.1
Ac022973.2
Ac023024.1
Ac023043.4
Ac023090.1
Ac023115.1
Ac023157.2
Ac023157.3
Ac023347.1
Ac023355.1
Ac023389.1
Ac023509.1
Ac023632.2
Ac023790.2
Ac023906.3
Ac023906.4
Ac023908.3
Ac024082.1
Ac024145.1
Ac024243.1
Ac024257.3
Ac024267.4
Ac024267.6
Ac024270.4
Ac024361.2
Ac024475.4
Ac024559.2
Ac024592.2
Ac024592.3
Ac025031.1
Ac025031.2
Ac025034.2
Ac025048.1
Ac025162.1
Ac025162.2
Ac025164.1
Ac025165.1
Ac025165.2
Ac025165.3
Ac025165.4
Ac025171.2
Ac025171.3
Ac025181.2
Ac025257.1
Ac025262.1
Ac025271.3
Ac025278.2
Ac025279.1
Ac025279.2
Ac025280.3
Ac025283.3
Ac025287.2
Ac025419.1
Ac025423.3
Ac025437.4
Ac025442.1
Ac025569.1
Ac025580.1
Ac025580.2
Ac025887.2
Ac026124.2
Ac026202.3
Ac026254.2
Ac026310.2
Ac026310.3
Ac026362.1
Ac026401.1
Ac026401.2
Ac026412.1
Ac026412.3
Ac026458.2
Ac026461.1
Ac026461.4
Ac026462.3
Ac026464.4
Ac026464.6
Ac026470.1
Ac026471.2
Ac026691.1
Ac026704.1
Ac026740.3
Ac026765.1
Ac026785.1
Ac026786.1
Ac026803.2
Ac026904.1
Ac026954.1
Ac026954.3
Ac027031.2
Ac027088.3
Ac027097.1
Ac027097.2
Ac027117.2
Ac027176.2
Ac027281.1
Ac027307.1
Ac027307.2
Ac027449.1
Ac027575.2
Ac027644.1
Ac027644.4
Ac027801.1
Ac034102.4
Ac034102.6
Ac034102.7
Ac034102.8
Ac034199.1
Ac034228.1
Ac036103.1
Ac036176.1
Ac036214.1
Ac036214.4
Ac036222.2
Ac037459.1
Ac037487.4
Ac040160.1
Ac040162.1
Ac040169.1
Ac040169.3
Ac040173.1
Ac044798.1
Ac044802.1
Ac044839.1
Ac044849.1
Ac046130.1
Ac048341.1
Ac048341.2
Ac051619.1
Ac051619.10
Ac051619.7
Ac051619.8
Ac053503.2
Ac053527.1
Ac058822.1
Ac061992.1
Ac061999.1
Ac062028.1
Ac063948.1
Ac063952.1
Ac064805.2
Ac064807.1
Ac066612.2
Ac067852.1
Ac067930.1
Ac067930.3
Ac067930.4
Ac067930.5
Ac067931.2
Ac067942.2
Ac067945.3
Ac067960.1
Ac067968.1
Ac068051.1
Ac068075.1
Ac068152.1
Ac068205.1
Ac068205.2
Ac068228.2
Ac068234.1
Ac068254.2
Ac068305.2
Ac068338.2
Ac068389.1
Ac068389.2
Ac068418.1
Ac068531.1
Ac068580.1
Ac068620.1
Ac068620.3
Ac068631.1
Ac068669.1
Ac068724.3
Ac068790.8
Ac068831.6
Ac068870.1
Ac068888.1
Ac068888.2
Ac068946.1
Ac068946.2
Ac068987.3
Ac069185.1
Ac069200.1
Ac069213.1
Ac069213.2
Ac069277.1
Ac069281.1
Ac069281.2
Ac069287.3
Ac069307.1
Ac069368.1
Ac069503.2
Ac073050.1
Ac073107.2
Ac073111.1
Ac073111.3
Ac073111.4
Ac073111.5
Ac073195.1
Ac073210.2
Ac073257.1
Ac073283.1
Ac073283.2
Ac073288.2
Ac073314.1
Ac073316.2
Ac073320.1
Ac073332.1
Ac073342.1
Ac073349.1
Ac073389.2
Ac073464.1
Ac073508.3
Ac073522.1
Ac073573.1
Ac073578.4
Ac073585.1
Ac073610.1
Ac073610.3
Ac073611.1
Ac073626.1
Ac073655.2
Ac073834.1
Ac073842.1
Ac073896.2
Ac073896.5
Ac073957.1
Ac074032.1
Ac074050.1
Ac074091.1
Ac074117.1
Ac074138.1
Ac074143.1
Ac074351.1
Ac078785.1
Ac078802.1
Ac078880.1
Ac078883.1
Ac078883.2
Ac078925.1
Ac078929.1
Ac078974.1
Ac079145.1
Ac079200.1
Ac079296.1
Ac079305.1
Ac079341.2
Ac079354.2
Ac079414.3
Ac079447.1
Ac079602.3
Ac079610.2
Ac079741.1
Ac079742.1
Ac079766.1
Ac079807.1
Ac079907.1
Ac079949.2
Ac080068.1
Ac080075.1
Ac080080.1
Ac080112.1
Ac080129.1
Ac082651.1
Ac082651.4
Ac083798.1
Ac083798.2
Ac083800.1
Ac083805.3
Ac083837.1
Ac083841.1
Ac083843.2
Ac083867.1
Ac083949.1
Ac084018.1
Ac084030.1
Ac084033.1
Ac084082.1
Ac084125.1
Ac084262.1
Ac084262.2
Ac084337.2
Ac084398.1
Ac084759.1
Ac084781.2
Ac084809.1
Ac084871.2
Ac084876.2
Ac084879.1
Ac087190.2
Ac087222.1
Ac087239.1
Ac087269.1
Ac087289.1
Ac087289.3
Ac087294.1
Ac087385.2
Ac087392.5
Ac087439.2
Ac087441.2
Ac087457.1
Ac087500.1
Ac087521.3
Ac087564.1
Ac087591.1
Ac087623.2
Ac087645.4
Ac087721.2
Ac087741.3
Ac087752.3
Ac087762.1
Ac089999.1
Ac090114.2
Ac090164.4
Ac090192.2
Ac090229.1
Ac090281.1
Ac090283.1
Ac090360.1
Ac090510.1
Ac090527.2
Ac090527.3
Ac090541.1
Ac090589.1
Ac090607.5
Ac090617.3
Ac090617.5
Ac090699.1
Ac090772.1
Ac090772.2
Ac090796.1
Ac090826.2
Ac090844.2
Ac090888.3
Ac090912.2
Ac090971.1
Ac090971.3
Ac091045.1
Ac091053.2
Ac091057.6
Ac091133.1
Ac091152.4
Ac091153.1
Ac091153.3
Ac091153.4
Ac091167.2
Ac091167.6
Ac091167.7
Ac091179.1
Ac091180.2
Ac091212.1
Ac091390.4
Ac091551.1
Ac091564.2
Ac091564.3
Ac091564.4
Ac091588.1
Ac091729.2
Ac091729.3
Ac091917.2
Ac091925.1
Ac091959.1
Ac091959.3
Ac091965.5
Ac091979.2
Ac092042.3
Ac092053.2
Ac092058.1
Ac092070.2
Ac092072.1
Ac092115.1
Ac092115.2
Ac092117.2
Ac092118.1
Ac092118.2
Ac092119.3
Ac092120.1
Ac092123.1
Ac092134.1
Ac092143.1
Ac092143.2
Ac092145.1
Ac092155.1
Ac092159.2
Ac092164.1
Ac092168.2
Ac092171.3
Ac092171.4
Ac092171.5
Ac092279.1
Ac092287.1
Ac092295.1
Ac092295.2
Ac092296.1
Ac092296.3
Ac092335.1
Ac092338.3
Ac092364.1
Ac092368.1
Ac092368.3
Ac092375.1
Ac092378.2
Ac092468.1
Ac092473.1
Ac092535.2
Ac092535.3
Ac092535.4
Ac092570.2
Ac092587.1
Ac092597.1
Ac092647.5
Ac092718.1
Ac092718.6
Ac092720.1
Ac092794.1
Ac092821.3
Ac092835.1
Ac092902.4
Ac092902.5
Ac092910.3
Ac092941.2
Ac092944.1
Ac093107.2
Ac093152.1
Ac093157.1
Ac093248.1
Ac093249.2
Ac093249.4
Ac093281.2
Ac093323.1
Ac093323.2
Ac093323.3
Ac093330.2
Ac093423.3
Ac093484.1
Ac093484.3
Ac093484.4
Ac093495.1
Ac093503.1
Ac093510.1
Ac093512.1
Ac093512.2
Ac093525.1
Ac093627.4
Ac093627.5
Ac093698.2
Ac093714.1
Ac093732.1
Ac093732.2
Ac093734.1
Ac093752.1
Ac093752.2
Ac093827.4
Ac093835.1
Ac093899.2
Ac093904.1
Ac093904.2
Ac093911.1
Ac096540.1
Ac096632.1
Ac096637.2
Ac096677.1
Ac096733.1
Ac096734.2
Ac096751.1
Ac096921.1
Ac096996.2
Ac097059.2
Ac097065.2
Ac097103.2
Ac097104.1
Ac097105.1
Ac097358.2
Ac097381.3
Ac097460.1
Ac097467.3
Ac097468.1
Ac097478.1
Ac097484.2
Ac097523.2
Ac097534.2
Ac097625.1
Ac097634.1
Ac097634.3
Ac097637.1
Ac097641.1
Ac097641.2
Ac098484.3
Ac098484.4
Ac098582.1
Ac098583.2
Ac098614.1
Ac098614.3
Ac098650.1
Ac098799.2
Ac098828.2
Ac098831.1
Ac098847.1
Ac098850.2
Ac098850.3
Ac098851.1
Ac098934.1
Ac098934.2
Ac098934.4
Ac099066.2
Ac099329.1
Ac099342.1
Ac099343.3
Ac099344.1
Ac099489.1
Ac099508.2
Ac099518.1
Ac099521.1
Ac099522.2
Ac099524.1
Ac099535.1
Ac099670.1
Ac099677.5
Ac099681.1
Ac099681.2
Ac099684.2
Ac099687.1
Ac099782.2
Ac099795.1
Ac099811.1
Ac099811.4
Ac099850.1
Ac100778.3
Ac100786.1
Ac100788.1
Ac100791.1
Ac100793.2
Ac100793.3
Ac100803.1
Ac100810.1
Ac100812.1
Ac100826.1
Ac100830.2
Ac100835.2
Ac100872.1
Ac102945.2
Ac102953.1
Ac103681.1
Ac103702.2
Ac103706.1
Ac103736.1
Ac103740.2
Ac103810.1
Ac103810.8
Ac103923.1
Ac103925.1
Ac103957.2
Ac104024.2
Ac104046.1
Ac104073.2
Ac104073.4
Ac104109.2
Ac104123.1
Ac104135.1
Ac104162.1
Ac104332.2
Ac104365.1
Ac104389.1
Ac104435.1
Ac104450.1
Ac104453.1
Ac104461.1
Ac104506.1
Ac104521.1
Ac104532.1
Ac104532.2
Ac104534.1
Ac104561.1
Ac104564.1
Ac104564.3
Ac104564.4
Ac104581.4
Ac104590.1
Ac104634.1
Ac104662.2
Ac104667.2
Ac104695.4
Ac104698.1
Ac104758.2
Ac104763.2
Ac104958.2
Ac104971.1
Ac104984.4
Ac104984.5
Ac104985.2
Ac104997.1
Ac105020.6
Ac105021.1
Ac105053.1
Ac105137.2
Ac105219.2
Ac105277.1
Ac105402.3
Ac105411.1
Ac105415.1
Ac105429.2
Ac105935.1
Ac105942.1
Ac106028.2
Ac106038.1
Ac106707.1
Ac106739.1
Ac106760.2
Ac106779.1
Ac106782.2
Ac106782.5
Ac106820.6
Ac106874.1
Ac106875.1
Ac107079.1
Ac107081.1
Ac107083.1
Ac107223.1
Ac107398.4
Ac107401.1
Ac107464.3
Ac107959.1
Ac107959.3
Ac107959.4
Ac107959.5
Ac107982.2
Ac108002.1
Ac108002.2
Ac108039.1
Ac108047.1
Ac108134.1
Ac108134.4
Ac108448.3
Ac108471.2
Ac108673.2
Ac108673.3
Ac108676.1
Ac108693.2
Ac108738.1
Ac108751.5
Ac108866.1
Ac108868.2
Ac109460.3
Ac109462.1
Ac109587.1
Ac109635.2
Ac110079.1
Ac110285.1
Ac110285.2
Ac110285.5
Ac110285.7
Ac110716.2
Ac110741.1
Ac110749.1
Ac110769.1
Ac111000.1
Ac111000.4
Ac111149.2
Ac111182.1
Ac111186.1
Ac111198.1
Ac112225.1
Ac112236.2
Ac112243.1
Ac112250.1
Ac112484.1
Ac112484.3
Ac112504.2
Ac112907.1
Ac112907.2
Ac113146.1
Ac113189.1
Ac113192.4
Ac113192.5
Ac113361.1
Ac113382.1
Ac113410.3
Ac113430.1
Ac113554.1
Ac114271.1
Ac114291.1
Ac114401.1
Ac114488.2
Ac114488.3
Ac114489.1
Ac114498.1
Ac114689.3
Ac114730.1
Ac114730.3
Ac114744.1
Ac114755.4
Ac114786.1
Ac114803.1
Ac114812.3
Ac114956.1
Ac114956.3
Ac115676.1
Ac115989.1
Ac116021.1
Ac116025.1
Ac116025.2
Ac116337.3
Ac116348.4
Ac116353.1
Ac116353.5
Ac116366.3
Ac116535.1
Ac116609.1
Ac116609.2
Ac117382.1
Ac117382.2
Ac117386.2
Ac117498.2
Ac117500.2
Ac118344.1
Ac118553.2
Ac118658.1
Ac118754.3
Ac118757.1
Ac119427.1
Ac119673.1
Ac119677.1
Ac119800.1
Ac119868.1
Ac120057.2
Ac120057.3
Ac120057.4
Ac120114.1
Ac120114.4
Ac120193.1
Ac121334.2
Ac121758.3
Ac122108.1
Ac122129.1
Ac122710.1
Ac122714.2
Ac123767.1
Ac124016.1
Ac124067.2
Ac124068.2
Ac124242.1
Ac124276.1
Ac124283.5
Ac124312.1
Ac124319.5
Ac124947.2
Ac125494.1
Ac125611.3
Ac125616.1
Ac126323.4
Ac126407.1
Ac126544.1
Ac126544.2
Ac126614.1
Ac126696.1
Ac126763.1
Ac126773.4
Ac126915.1
Ac127002.1
Ac127024.2
Ac127070.1
Ac127459.1
Ac127459.3
Ac127496.7
Ac127521.1
Ac127522.1
Ac128709.3
Ac129492.1
Ac129492.2
Ac129492.5
Ac129492.8
Ac129507.2
Ac129507.3
Ac129926.1
Ac130343.1
Ac130343.2
Ac130371.1
Ac130456.6
Ac130469.1
Ac131009.4
Ac131025.1
Ac131025.3
Ac131097.3
Ac131235.2
Ac131391.1
Ac131888.1
Ac131934.1
Ac132219.2
Ac132872.1
Ac132872.2
Ac132938.1
Ac132938.5
Ac133552.1
Ac133552.2
Ac133637.1
Ac133644.3
Ac133785.1
Ac134043.1
Ac134682.1
Ac134772.1
Ac135048.2
Ac135050.5
Ac135050.7
Ac135178.3
Ac135178.6
Ac135586.2
Ac136469.1
Ac136475.2
Ac136475.3
Ac136475.4
Ac136475.5
Ac136475.8
Ac136621.1
Ac136632.2
Ac137527.1
Ac137579.1
Ac137579.2
Ac137590.2
Ac137630.3
Ac137767.1
Ac137932.2
Ac137936.1
Ac138150.1
Ac138304.1
Ac138393.1
Ac138393.3
Ac138409.1
Ac138466.1
Ac138474.1
Ac138512.1
Ac138811.1
Ac138832.1
Ac139256.1
Ac139493.2
Ac139530.3
Ac139749.1
Ac139795.3
Ac140504.1
Ac140912.1
Ac141586.1
Ac141930.1
Ac141930.2
Ac144522.1
Ac145124.1
Ac145207.7
Ac145207.8
Ac145207.9
Ac145285.2
Ac145285.6
Ac145422.1
Ac145423.3
Ac148477.5
Ac156455.1
Ac190387.1
Ac231657.1
Ac231981.1
Ac233280.19
Ac233702.8
Ac233992.2
Ac233992.3
Ac234582.1
Ac234582.2
Ac234917.1
Ac242426.2
Ac242842.3
Ac243312.2
Ac243547.1
Ac243547.2
Ac243547.3
Ac243571.2
Ac243585.2
Ac243654.1
Ac243829.4
Ac243965.1
Ac243967.1
Ac244090.3
Ac244100.2
Ac244250.1
Ac244517.4
Ac244517.5
Ac244517.6
Ac244636.2
Ac245014.3
Ac245033.2
Ac245052.5
Ac245100.4
Ac245140.3
Ac245452.1
Ac245519.1
Ac246793.1
Ac254562.1
Ac254633.1
Acaa1
Acaca
Acacb
Acad10
Acad8
Acad9
Acadm
Acads
Acadsb
Acadvl
Acap1
Acap3
Acat1
Acat2
Acbd4
Acbd6
Accs
Ace
Acer3
Ache
Acin1
Ackr2
Acly
Aco1
Aco2
Acot1
Acot11
Acot13
Acot2
Acot6
Acot7
Acox1
Acox2
Acp1
Acp2
Acp6
Acsf2
Acsf3
Acsl3
Acsl5
Acsm1
Acsm2a
Acsm2b
Acsm5
Acss2
Acss3
Acta1
Acta2
Acta2-as1
Actl6a
Actl6b
Actn1-as1
Actn2
Actn3
Actn4
Actr1a
Actr2
Actr3
Actr3b
Actr6
Acvr1
Acvr1b
Acvr2a
Acvr2b
Acy1
Acyp1
Acyp2
Ad000671.1
Ad000671.3
Ad000864.2
Adal
Adam10
Adam11
Adam15
Adam19
Adam22
Adam28
Adam33
Adam8
Adam9
Adamts10
Adamts4
Adamts9
Adamtsl1
Adamtsl2
Adamtsl5
Adap2
Adarb1
Adck1
Adck5
Adcy3
Adcy4
Adcy7
Adcy9
Adcyap1
Add1
Add3
Add3-as1
Adgb
Adgrb1
Adgrb3
Adgrd1
Adgrf3
Adgrg3
Adgrg6
Adgrg7
Adgrl1
Adgrv1
Adhfe1
Adi1p1
Adig
Adipor2
Adirf
Adk
Adm
Adm2
Adnp2
Adnp-as1
Ado
Adpgk-as1
Adprm
Adra1a
Adra1d
Adrm1
Adsl
Adssl1
Aebp2
Aen
Af003529.1
Af111167.1
Af111167.2
Af117829.1
Af117829.2
Af124730.1
Af127577.5
Af129408.1
Af186190.1
Af196972.1
Af233439.1
Af274858.1
Afap1
Afap1l1
Afdn
Aff1
Aff3
Afg1l
Afg3l1p
Afg3l2
Afmid
Afp
Aftph
Agap1
Agap1-it1
Agap2
Agap2-as1
Agap3
Agbl3
Agbl5
Agfg1
Agfg2
Aggf1
Agk
Agl
Ago1
Ago2
Ago3
Agpat1
Agpat2
Agpat3
Agpat5
Agps
Agrn
Agrp
Agtr1
Agxt
Ahcyl1
Ahcyl2
Ahcyp7
Ahdc1
Ahnak
Ahr
Ahrr
Ahsa1
Ahsa2p
Ahsg
Aif1l
Aifm3
Aig1
Aimp1
Aimp2
Aip
Aipl1
Aj003147.2
Aj009632.2
Ajap1
Ajm1
Ajuba
Ak3p2
Ak3p5
Ak4
Ak4p2
Ak7
Akap1
Akap12
Akap13
Akap17a
Akap2
Akap5
Akap7
Akap8l
Akap9
Akip1
Akirin1
Akr1a1
Akr1b15
Akr1c1
Akr1c2
Akr1c3
Akr1d1
Akr1d1p1
Akr1e2
Akt1s1
Akt2
Al008718.1
Al008726.1
Al008729.2
Al009028.1
Al009179.1
Al020996.1
Al020996.2
Al020997.2
Al021068.1
Al021155.2
Al021391.1
Al021396.1
Al021546.1
Al021707.3
Al021707.5
Al021879.1
Al021997.3
Al022069.1
Al022069.2
Al022100.1
Al022157.1
Al022237.1
Al022238.2
Al022238.4
Al022312.1
Al022313.2
Al022313.4
Al022314.1
Al022316.1
Al022318.4
Al022324.3
Al022326.1
Al022328.3
Al022331.1
Al022341.1
Al022341.2
Al022345.4
Al022394.1
Al022476.1
Al023283.1
Al023284.1
Al023574.1
Al023584.1
Al023754.1
Al023803.2
Al023803.3
Al023806.1
Al023806.2
Al024498.2
Al024508.2
Al024509.1
Al031055.1
Al031123.2
Al031229.1
Al031282.1
Al031428.1
Al031432.3
Al031432.4
Al031587.2
Al031590.1
Al031658.2
Al031666.2
Al031710.2
Al031726.1
Al031777.3
Al031847.1
Al031847.2
Al031848.2
Al031864.1
Al031963.2
Al031985.1
Al032819.1
Al032819.2
Al032819.3
Al033527.3
Al033528.2
Al034349.1
Al034374.1
Al034379.1
Al034417.2
Al034548.1
Al034550.2
Al035045.1
Al035071.2
Al035078.3
Al035078.4
Al035250.1
Al035252.2
Al035252.3
Al035398.1
Al035405.1
Al035410.1
Al035420.1
Al035420.2
Al035423.1
Al035427.1
Al035530.2
Al035587.1
Al049543.1
Al049557.1
Al049629.2
Al049697.1
Al049712.1
Al049749.1
Al049775.3
Al049780.1
Al049780.2
Al049794.1
Al049795.1
Al049796.1
Al049828.1
Al049830.3
Al049861.1
Al049870.3
Al050320.1
Al050403.2
Al078459.1
Al078590.3
Al078601.3
Al078605.1
Al078621.1
Al078621.3
Al078644.2
Al079342.3
Al080250.1
Al080276.2
Al096828.3
Al096870.1
Al109613.1
Al109614.1
Al109811.3
Al109910.2
Al109917.1
Al109918.1
Al109936.2
Al109976.1
Al110118.2
Al110292.1
Al117329.1
Al117339.5
Al117348.2
Al117378.2
Al118508.2
Al118558.3
Al121594.1
Al121603.2
Al121758.1
Al121760.1
Al121768.1
Al121772.1
Al121820.2
Al121829.1
Al121829.2
Al121830.1
Al121845.2
Al121845.3
Al121885.3
Al121890.4
Al121894.1
Al121900.2
Al121906.1
Al121935.1
Al121936.1
Al121949.3
Al121972.1
Al121983.1
Al121983.2
Al121985.1
Al121990.1
Al121992.1
Al122023.1
Al132639.2
Al132639.3
Al132709.1
Al132780.1
Al132780.2
Al132819.1
Al132857.1
Al132875.3
Al132989.2
Al133153.1
Al133215.2
Al133216.2
Al133227.1
Al133284.1
Al133325.2
Al133338.1
Al133351.1
Al133351.4
Al133371.1
Al133375.1
Al133383.1
Al133396.2
Al133410.1
Al133410.2
Al133410.3
Al133467.1
Al133467.2
Al133480.1
Al133481.1
Al133499.1
Al133520.1
Al133551.1
Al135744.1
Al135785.1
Al135791.1
Al135838.1
Al135902.2
Al135905.2
Al136038.3
Al136038.5
Al136040.1
Al136131.1
Al136131.3
Al136141.1
Al136295.1
Al136301.1
Al136309.2
Al136309.4
Al136419.1
Al136979.1
Al137003.1
Al137003.2
Al137026.2
Al137028.1
Al137060.1
Al137782.1
Al137785.1
Al137793.2
Al137802.2
Al137802.3
Al137856.1
Al138720.1
Al138733.1
Al138825.1
Al138826.1
Al138831.1
Al138831.2
Al138885.3
Al138900.2
Al138916.1
Al138921.1
Al138960.2
Al138966.2
Al138976.1
Al138976.2
Al139008.2
Al139035.1
Al139039.3
Al139082.1
Al139095.3
Al139095.4
Al139099.1
Al139184.1
Al139220.2
Al139246.5
Al139254.2
Al139260.1
Al139288.1
Al139300.1
Al139317.1
Al139317.5
Al139330.1
Al139353.2
Al139383.1
Al139393.1
Al139412.1
Al139415.2
Al139424.1
Al139805.1
Al139807.1
Al157400.1
Al157400.2
Al157400.5
Al157402.2
Al157702.2
Al157713.1
Al157786.1
Al157791.2
Al157823.2
Al157827.2
Al157838.1
Al157871.1
Al157886.1
Al157932.1
Al157935.1
Al158070.2
Al158147.1
Al158151.1
Al158151.3
Al158175.1
Al158211.3
Al158212.1
Al158212.2
Al158212.3
Al158800.1
Al158837.1
Al159169.1
Al160191.1
Al160237.1
Al160275.2
Al160291.1
Al160313.1
Al160314.2
Al160408.5
Al161668.1
Al161668.4
Al161669.1
Al161719.1
Al161729.1
Al161785.2
Al161785.3
Al161893.1
Al161896.1
Al161908.1
Al161910.1
Al161935.1
Al161937.1
Al162171.1
Al162231.3
Al162258.1
Al162311.3
Al162377.1
Al162385.2
Al162411.1
Al162419.1
Al162458.1
Al162591.2
Al163636.2
Al352979.1
Al353579.1
Al353588.1
Al353596.1
Al353597.3
Al353622.2
Al353648.1
Al353662.1
Al353662.2
Al353689.2
Al353719.1
Al353743.1
Al353747.2
Al353764.1
Al353795.2
Al353801.1
Al354696.2
Al354707.1
Al354707.2
Al354707.3
Al354710.2
Al354740.1
Al354811.1
Al354813.1
Al354861.3
Al354863.1
Al354872.1
Al354892.1
Al354892.2
Al354919.2
Al354920.1
Al354989.2
Al355001.2
Al355075.1
Al355096.1
Al355102.2
Al355297.1
Al355297.2
Al355301.1
Al355303.1
Al355312.1
Al355312.3
Al355315.1
Al355388.1
Al355388.2
Al355388.3
Al355472.2
Al355482.2
Al355490.1
Al355490.2
Al355499.1
Al355499.2
Al355574.1
Al355803.1
Al355836.1
Al355870.1
Al355877.1
Al355916.2
Al355916.3
Al355987.1
Al355987.2
Al355987.3
Al355987.4
Al355987.5
Al355994.3
Al356234.1
Al356235.1
Al356276.1
Al356309.3
Al356441.1
Al356488.2
Al356583.1
Al356599.1
Al356740.3
Al356966.1
Al357033.1
Al357033.3
Al357078.2
Al357078.3
Al357079.2
Al357084.1
Al357140.2
Al357140.4
Al357315.2
Al357874.1
Al358075.2
Al358113.1
Al358334.2
Al358393.1
Al358472.2
Al358472.4
Al358472.5
Al358472.7
Al358613.2
Al358933.1
Al358976.1
Al359073.1
Al359265.3
Al359541.1
Al359633.2
Al359636.2
Al359643.2
Al359644.1
Al359711.2
Al359762.1
Al359853.1
Al359878.1
Al359878.2
Al359922.1
Al360012.1
Al360181.4
Al360182.2
Al360219.1
Al360270.3
Al365205.1
Al365226.2
Al365356.2
Al365356.3
Al365436.2
Al390067.1
Al390198.1
Al390294.1
Al390718.1
Al390719.1
Al390726.6
Al390728.5
Al390955.2
Al391058.1
Al391069.2
Al391069.3
Al391121.1
Al391152.1
Al391244.2
Al391262.1
Al391335.1
Al391422.1
Al391650.1
Al391684.1
Al391832.2
Al391832.3
Al391839.1
Al391839.2
Al391845.1
Al391863.1
Al392172.1
Al441992.1
Al442128.2
Al442663.3
Al445070.1
Al445187.1
Al445190.1
Al445205.1
Al445250.1
Al445363.1
Al445363.3
Al445471.2
Al445483.1
Al445490.1
Al445531.1
Al445991.1
Al450163.1
Al450322.1
Al450344.3
Al450468.1
Al450468.2
Al450992.1
Al451044.1
Al451050.1
Al451062.1
Al451062.3
Al451074.1
Al451085.1
Al451085.2
Al451137.1
Al451165.1
Al451165.2
Al512328.1
Al512343.1
Al512408.1
Al512622.1
Al512791.2
Al513122.2
Al513165.1
Al513217.1
Al513220.1
Al513327.2
Al513485.1
Al513523.3
Al583722.4
Al583835.2
Al583836.1
Al583844.1
Al589684.1
Al589740.1
Al589765.4
Al590004.2
Al590068.1
Al590068.3
Al590133.1
Al590235.1
Al590327.1
Al590422.1
Al590432.1
Al590440.2
Al590483.1
Al590556.3
Al590617.2
Al590627.1
Al590627.2
Al590648.1
Al590666.4
Al590682.1
Al590683.1
Al590708.1
Al590714.1
Al590764.1
Al590764.2
Al590999.1
Al591167.1
Al591212.1
Al591222.1
Al591368.1
Al591473.1
Al591485.1
Al591503.3
Al591806.1
Al591806.3
Al591845.1
Al591846.2
Al591848.1
Al592146.1
Al592287.1
Al592295.4
Al592309.2
Al592402.1
Al592431.2
Al596094.1
Al596223.1
Al596257.1
Al603832.3
Al606489.1
Al606537.1
Al606760.1
Al606760.3
Al606763.1
Al606807.1
Al611929.1
Al627171.1
Al627313.1
Al627422.1
Al627422.2
Al627443.1
Al645608.3
Al645608.6
Al645608.7
Al645728.1
Al645922.1
Al645929.3
Al645941.3
Al645949.2
Al662791.1
Al662795.1
Al662797.1
Al662890.1
Al662899.2
Al663074.1
Al669831.3
Al669831.5
Al670729.1
Al671277.2
Al671762.1
Al671883.3
Al672142.1
Al672212.1
Al672277.1
Al672291.1
Al691403.2
Al691442.1
Al691482.3
Al713999.1
Al731563.3
Al731569.1
Al731577.2
Al732292.2
Al732314.6
Al807740.1
Al807752.2
Al807752.6
Al807757.2
Al831784.1
Al844908.2
Al928654.1
Al928921.1
Al929472.2
Alad
Alas1
Alcam
Aldh16a1
Aldh18a1
Aldh1b1
Aldh1l1
Aldh1l1-as2
Aldh2
Aldh3a2
Aldh3b1
Aldh5a1
Aldh7a1
Aldh8a1
Aldoa
Aldoc
Alg1
Alg10
Alg10b
Alg11
Alg13
Alg1l13p
Alg1l14p
Alg1l3p
Alg1l9p
Alg3
Alg6
Alg8
Alg9
Alkbh1
Alkbh2
Alkbh3
Alkbh6
Alkbh7
Alms1
Alms1p1
Alox12p2
Alox15p1
Alpk1
Alpk2
Alpk3
Alpl
Als2
Alx3
Amd1
Amdhd1
Amdhd2
Amn
Ampd2
Ampd3
Amz2
Anapc11
Anapc16
Anapc4
Anapc5
Ang
Angel1
Angel2
Angptl4
Angptl6
Angptl8
Ank1
Ank2
Ank3
Ankar
Ankef1
Ankfn1
Ankfy1
Ankhd1
Ankhd1-eif4ebp3
Ankrd1
Ankrd11
Ankrd12
Ankrd13a
Ankrd13b
Ankrd13d
Ankrd2
Ankrd20a4
Ankrd20a5p
Ankrd20a7p
Ankrd24
Ankrd29
Ankrd30bl
Ankrd33
Ankrd34a
Ankrd36
Ankrd37
Ankrd40cl
Ankrd42
Ankrd44
Ankrd46
Ankrd49
Ankrd53
Ankrd54
Ankrd55
Ankrd62
Ankrd65
Anks1a
Anks1b
Ankub1
Ankzf1
Anln
Ano10
Ano2
Ano3
Ano6
Ano7
Anp32a
Anp32b
Antxr1
Antxrl
Anxa13
Anxa2
Anxa2p2
Anxa4
Anxa5
Anxa6
Anxa9
Aoc2
Aoc4p
Ap000253.1
Ap000265.1
Ap000343.1
Ap000344.1
Ap000345.1
Ap000346.4
Ap000350.1
Ap000354.1
Ap000358.1
Ap000424.1
Ap000438.1
Ap000439.1
Ap000442.1
Ap000442.2
Ap000446.1
Ap000547.3
Ap000553.1
Ap000640.2
Ap000646.1
Ap000662.1
Ap000688.1
Ap000695.1
Ap000696.1
Ap000704.1
Ap000721.1
Ap000753.2
Ap000757.2
Ap000763.3
Ap000763.4
Ap000769.1
Ap000769.2
Ap000781.1
Ap000785.2
Ap000787.1
Ap000808.1
Ap000812.5
Ap000842.2
Ap000845.1
Ap000866.1
Ap000866.2
Ap000892.1
Ap000893.1
Ap000894.2
Ap000894.4
Ap000902.1
Ap000916.1
Ap000936.1
Ap000942.1
Ap000942.2
Ap000942.3
Ap000943.3
Ap000944.1
Ap000944.2
Ap001062.2
Ap001107.1
Ap001107.3
Ap001107.4
Ap001107.5
Ap001107.9
Ap001160.1
Ap001160.2
Ap001178.3
Ap001266.1
Ap001266.2
Ap001267.2
Ap001269.2
Ap001269.4
Ap001273.2
Ap001324.3
Ap001347.1
Ap001357.2
Ap001362.2
Ap001372.2
Ap001372.3
Ap001412.1
Ap001432.1
Ap001453.1
Ap001462.1
Ap001468.1
Ap001496.3
Ap001496.4
Ap001528.1
Ap001542.1
Ap001625.3
Ap001627.1
Ap001636.3
Ap001767.3
Ap001781.2
Ap001816.1
Ap001830.1
Ap001893.3
Ap001931.1
Ap002008.2
Ap002026.1
Ap002364.1
Ap002373.1
Ap002381.2
Ap002387.2
Ap002478.1
Ap002495.2
Ap002518.2
Ap002761.2
Ap002761.4
Ap002784.1
Ap002800.1
Ap002812.4
Ap002851.1
Ap002852.1
Ap002884.1
Ap002884.3
Ap002981.1
Ap002986.1
Ap002992.1
Ap003065.1
Ap003068.1
Ap003068.4
Ap003071.1
Ap003097.1
Ap003108.2
Ap003119.2
Ap003119.3
Ap003174.2
Ap003357.1
Ap003390.1
Ap003392.13
Ap003392.6
Ap003396.1
Ap003419.1
Ap003419.2
Ap003419.3
Ap003465.1
Ap003471.1
Ap003486.1
Ap003499.2
Ap003501.1
Ap003680.1
Ap003721.4
Ap003733.1
Ap003733.4
Ap003774.1
Ap003774.2
Ap004609.3
Ap005018.1
Ap005131.1
Ap005131.4
Ap005137.2
Ap005212.4
Ap005229.2
Ap005263.1
Ap005264.7
Ap005273.1
Ap005328.1
Ap005328.2
Ap005329.3
Ap005717.1
Ap006216.1
Ap006285.2
Ap006621.4
Ap006748.1
Ap1ar
Ap1b1
Ap1g1
Ap1g2
Ap1m1
Ap1m2
Ap1s1
Ap2a1
Ap2a2
Ap2b1
Ap2m1
Ap3b2
Ap3m2
Ap3s1
Ap4e1
Ap4m1
Ap4s1
Ap5m1
Ap5s1
Ap5z1
Apaf1
Apba2
Apbb1
Apbb3
Apc
Apc2
Apeh
Apex1
Apex2
Aph1a
Aph1b
Api5
Aplf
Aplp2
Apoa1
Apoa1-as
Apoa5
Apobec3b
Apobec3c
Apobec3d
Apoc1
Apoc1p1
Apoc2
Apoc3
Apod
Apoe
Apol1
Apol3
Apol4
Apold1
Apom
Apool
Apopt1
Appl1
Aqp10
Aqp6
Aqp7
Aqp8
Araf
Arap1
Arap1-as1
Arap3
Arcn1
Areg
Arf1
Arf3
Arf4
Arf4-as1
Arf4p2
Arf5
Arfgap1
Arfgap3
Arfip1
Arfip2
Arfrp1
Arg1
Arg2
Arhgap11a
Arhgap11b
Arhgap23
Arhgap24
Arhgap25
Arhgap26
Arhgap27
Arhgap28
Arhgap30
Arhgap31
Arhgap33
Arhgap39
Arhgap4
Arhgap40
Arhgap44
Arhgap45
Arhgap5
Arhgap5-as1
Arhgdia
Arhgef1
Arhgef10
Arhgef10l
Arhgef12
Arhgef17
Arhgef18
Arhgef2
Arhgef25
Arhgef26
Arhgef26-as1
Arhgef28
Arhgef37
Arhgef39
Arhgef40
Arhgef7
Arid1a
Arid1b
Arid2
Arid3a
Arid3b
Arid3c
Arid4a
Arid4b
Arid5a
Arid5b
Arih1
Arih2
Arl13b
Arl14ep
Arl14epl
Arl2
Arl2bp
Arl2-snx15
Arl4a
Arl5c
Arl6
Arl6ip4
Arl6ip5
Arl6ip6
Arl8a
Arl8b
Armc10
Armc12
Armc2
Armc5
Armc6
Armc7
Armc8
Armc9
Armcx3
Armcx3-as1
Armcx5
Armcx5-gprasp2
Armh1
Armt1
Arntl
Arntl2
Arpc1a
Arpc1b
Arpc2
Arpc4
Arpc4-ttll3
Arpc5
Arpc5l
Arrb1
Arrb2
Arrdc1
Arrdc2
Arsa
Arsf
Arsg
Arsi
Arsk
Artn
Arv1
Arvcf
As3mt
Asah2b
Asap2
Asb1
Asb16
Asb2
Asb3
Asb4
Asb7
Asb9p1
Ascc1
Ascc2
Asdurf
Asf1a
Ash2l
Asic1
Asic4
Asl
Asna1
Asnsd1
Aspa
Aspdh
Asphd1
Aspn
Aspscr1
Ass1
Ass1p9
Asxl1
Asxl3
Atad2b
Atad3a
Atad3b
Atad3c
Atad5
Atat1
Ate1
Ate1-as1
Atf1
Atf2
Atf3
Atf4
Atf5
Atf6b
Atf7ip
Atf7ip2
Atg10
Atg101
Atg12
Atg12p2
Atg13
Atg16l1
Atg16l2
Atg2a
Atg4a
Atg4b
Atg4c
Atg7
Atg9a
Atg9b
Atic
Atl1
Atl3
Atm
Atmin
Atn1
Atoh8
Atox1
Atp10d
Atp11a
Atp11b
Atp1a1
Atp1b1
Atp1b3
Atp1b3p1
Atp23
Atp2a2
Atp2b2
Atp2b3
Atp2b4
Atp2c1
Atp4a
Atp5f1b
Atp5f1c
Atp5f1d
Atp5if1
Atp5mc1
Atp5mpl
Atp5pb
Atp6ap1
Atp6ap1l
Atp6ap2
Atp6v0a1
Atp6v0a2
Atp6v0a4
Atp6v0b
Atp6v0c
Atp6v0cp3
Atp6v0e1
Atp6v0e2
Atp6v1a
Atp6v1b1
Atp6v1b2
Atp6v1c1
Atp6v1d
Atp6v1f
Atp6v1g1
Atp6v1g2-ddx39b
Atp7a
Atp8b2
Atp9a
Atp9b
Atpaf2
Atr
Atraid
Atrip
Atrn
Atxn10
Atxn1l
Atxn2-as
Atxn2l
Atxn3
Atxn7
Atxn7l2
Atxn7l3b
Aup1
Aurkaip1
Aurkb
Aurkc
Auts2
Avl9
Avp
Axdnd1
Axin2
Axl
Azin1-as1
Azin2
B2m
B3galt4
B3galt6
B3gnt10
B3gnt3
B3gnt5
B4galnt1
B4galnt3
B4galnt4
B4galt1-as1
B4galt2
B4galt5
B9d1
B9d2
Baat
Babam1
Babam2
Bace2
Bach1
Bad
Bag2
Bag3
Bag4
Bag6
Bahcc1
Baiap2
Baiap2l1
Baiap3
Bak1
Bambi
Banf1
Banp
Barhl1
Basp1
Batf2
Bax
Baz2b
Bbof1
Bbox1
Bbs1
Bbs12
Bbs4
Bbs5
Bbs7
Bbs9
Bbx
Bcam
Bcap29
Bcar1
Bcar3
Bcas3
Bcat1
Bcat2
Bccip
Bcdin3d-as1
Bckdha
Bckdhb
Bckdk
Bcl2l1
Bcl2l11
Bcl2l12
Bcl2l13
Bcl2l2
Bcl2l2-pabpn1
Bcl3
Bcl6b
Bcl9
Bcl9l
Bco1
Bco2
Bcorl1
Bcr
Bcrp2
Bcrp5
Bcrp8
Bcs1l
Bcyrn1
Bdh1
Bdh2
Bdkrb2
Bdnf-as
Bdp1
Bean1
Becn1
Bend6
Best1
Bex3
Bex4
Bfar
Bfsp1
Bhlhb9
Bhlhe40
Bhmt2
Bicd1
Bicd1p1
Bicdl1
Bicdl2
Bicra
Bicral
Bin1
Bin3
Birc2
Birc3
Birc5
Birc6
Bivm
Bivm-ercc5
Blm
Bloc1s1
Bloc1s3
Bloc1s4
Bloc1s6
Blvra
Blzf1
Bmf
Bmf-as1
Bmp1
Bmp2k
Bmpr1a
Bmpr2
Bms1p1
Bms1p4
Bnip1
Bnip2
Bnip3l
Bok
Bola1
Bola2p1
Bola3-as1
Bora
Borcs5
Borcs6
Borcs7
Borcs7-asmt
Borcs8
Borcs8-mef2b
Bpgm
Bphl
Bpifb1
Bpifc
Bptf
Brca2
Brcc3
Brd2
Brd3os
Brd4
Brd9
Brd9p1
Brf2
Bri3
Brix1
Brms1
Brms1l
Brox
Brpf1
Brpf3
Brsk1
Brsk2
Brwd1
Brwd1-as1
Brwd1-as2
Bscl2
Bsg
Btbd10
Btbd11
Btbd16
Btbd19
Btbd3
Btbd9
Btd
Btf3
Btf3l4
Btf3p9
Btg1
Btg2
Btg3-as1
Btk
Btn2a1
Btn2a2
Btn2a3p
Btn3a1
Btn3a2
Btn3a3
Btnl9
Btrc
Bub1b
Bub1p1
Bub3
Bud23
Bud31
Bud31p1
Bx072579.2
Bx248123.1
Bx255925.3
Bx323046.1
Bx470102.1
Bx537318.1
Bx537318.2
Bx571818.1
Bx664615.1
Bysl
Bzw1
Bzw2
C10orf25
C10orf62
C10orf82
C10orf95
C11orf1
C11orf21
C11orf49
C11orf52
C11orf54
C11orf58
C11orf74
C11orf95
C12orf10
C12orf29
C12orf40
C12orf42
C12orf43
C12orf45
C12orf60
C12orf65
C12orf76
C14orf119
C14orf178
C14orf28
C14orf93
C15orf39
C15orf41
C15orf48
C15orf61
C15orf65
C16orf45
C16orf70
C16orf71
C16orf72
C16orf74
C16orf86
C16orf89
C16orf92
C17orf49
C17orf51
C17orf53
C17orf64
C17orf75
C17orf80
C17orf97
C17orf99
C18orf21
C18orf25
C18orf32
C18orf65
C19orf24
C19orf33
C19orf38
C19orf44
C19orf53
C19orf66
C19orf67
C19orf84
C19orf85
C1galt1
C1galt1p1
C1orf105
C1orf109
C1orf112
C1orf122
C1orf131
C1orf147
C1orf159
C1orf167
C1orf21
C1orf210
C1orf216
C1orf220
C1orf53
C1orf56
C1orf74
C1qtnf1
C1qtnf12
C1qtnf4
C1qtnf5
C1qtnf6
C1qtnf8
C1qtnf9b
C1rl
C1rl-as1
C1s
C2
C20orf204
C20orf27
C21orf59-tcp10l
C21orf62-as1
C21orf91
C22orf24
C22orf34
C22orf46
C2cd2l
C2cd3
C2cd4a
C2cd4d
C2cd4d-as1
C2orf15
C2orf16
C2orf49
C2orf50
C2orf69
C2orf69p1
C2orf70
C2orf72
C2orf73
C2orf74
C2orf81
C2orf88
C2orf92
C3orf18
C3orf38
C3orf52
C3orf85
C4bpa
C4bpb
C4orf19
C4orf33
C4orf47
C5
C5ar1
C5ar2
C5orf22
C5orf24
C5orf30
C5orf47
C5orf51
C5orf56
C5orf66
C5orf66-as2
C6orf120
C6orf136
C6orf203
C6orf223
C6orf47
C6orf47-as1
C6orf89
C7orf26
C7orf57
C7orf61
C7orf77
C8a
C8g
C8orf31
C8orf33
C8orf37-as1
C8orf44
C8orf58
C8orf89
C9orf135
C9orf139
C9orf152
C9orf16
C9orf163
C9orf170
C9orf24
C9orf3
C9orf43
C9orf64
C9orf85
Ca11
Ca13
Ca14
Ca2
Ca5a
Ca5bp1
Cab39
Cabin1
Cables1
Cables2
Cabp1
Cacfd1
Cacna1a
Cacna1d
Cacna1g
Cacna1h
Cacna2d4
Cacnb2
Cacnb3
Cacnb4
Cacng7
Cacybp
Cadm2
Calb2
Calcoco2
Cald1
Calm1
Calm2
Calm3
Calml3-as1
Calr
Calu
Caly
Camk2a
Camk2g
Camkmt
Camkv
Camlg
Camsap2
Camsap3
Camta1
Camta2
Cand1
Cand2
Cant1
Canx
Cap1
Cap2
Capn1
Capn10
Capn12
Capn15
Capn5
Capn7
Capn8
Capns1
Caprin1
Capza1
Capza2
Capzb
Card10
Card19
Card8-as1
Card9
Carf
Carm1
Carmil1
Carmil2
Carnmt1-as1
Cartpt
Casc19
Casc2
Casc3
Casc4
Casd1
Caskin2
Casp10
Casp16p
Casp2
Casp3
Casp5
Casp7
Casp8
Casp8ap2
Cass4
Cast
Castor1
Casz1
Cat
Catip
Catsper4
Catsperd
Catsperg
Cbfa2t2
Cbfb
Cbl
Cbll1
Cbr1
Cbs
Cbwd2
Cbwd5
Cbx1
Cbx2
Cbx3
Cbx4
Cbx5
Cbx6
Cby1
Cc2d1a
Cc2d2b
Ccar1
Ccar2
Ccdc102b
Ccdc103
Ccdc106
Ccdc107
Ccdc113
Ccdc114
Ccdc115
Ccdc116
Ccdc117
Ccdc12
Ccdc124
Ccdc126
Ccdc13
Ccdc130
Ccdc134
Ccdc136
Ccdc137
Ccdc138
Ccdc13-as1
Ccdc141
Ccdc142
Ccdc144a
Ccdc144cp
Ccdc144nl
Ccdc144nl-as1
Ccdc146
Ccdc15
Ccdc150
Ccdc151
Ccdc157
Ccdc159
Ccdc162p
Ccdc171
Ccdc174
Ccdc18
Ccdc183
Ccdc184
Ccdc187
Ccdc190
Ccdc192
Ccdc194
Ccdc196
Ccdc200
Ccdc22
Ccdc28a
Ccdc28b
Ccdc30
Ccdc33
Ccdc34
Ccdc38
Ccdc39
Ccdc39-as1
Ccdc40
Ccdc50
Ccdc51
Ccdc57
Ccdc61
Ccdc63
Ccdc65
Ccdc66
Ccdc69
Ccdc7
Ccdc77
Ccdc78
Ccdc83
Ccdc84
Ccdc85b
Ccdc86
Ccdc88a
Ccdc88b
Ccdc9
Ccdc90b
Ccdc91
Ccdc93
Ccdc97
Ccl14
Ccl15-ccl14
Ccl19
Ccl20
Ccl25
Ccl4
Ccm2
Ccm2l
Ccn1
Ccnb1
Ccnb2
Ccnd1
Ccnd2
Ccnd3
Ccndbp1
Ccne1
Ccnf
Ccng1
Ccng2
Ccnj
Ccnk
Ccnt2
Ccny
Ccnyl1
Ccp110
Ccr10
Ccr7
Ccs
Ccser2
Cct2
Cct5
Cct6a
Cct6p1
Cct6p3
Cct7
Cct7p2
Ccz1
Ccz1b
Cd151
Cd163l1
Cd19
Cd22
Cd274
Cd27-as1
Cd2ap
Cd300lg
Cd34
Cd36
Cd37
Cd3d
Cd3eap
Cd46
Cd53
Cd55
Cd59
Cd6
Cd68
Cd69
Cd82
Cd9
Cd99
Cd99p1
Cda
Cdadc1
Cdc123
Cdc14a
Cdc14b
Cdc16
Cdc20
Cdc25b
Cdc25c
Cdc34
Cdc37l1
Cdc37l1-dt
Cdc40
Cdc42
Cdc42ep1
Cdc42ep2
Cdc42ep4
Cdc42se2
Cdc45
Cdc6
Cdc7
Cdc73
Cdca2
Cdca5
Cdca7
Cdca8
Cdcp1
Cdh1
Cdh11
Cdh13
Cdh15
Cdh23
Cdh5
Cdhr2
Cdhr3
Cdhr4
Cdhr5
Cdiptosp
Cdk1
Cdk12
Cdk13
Cdk16
Cdk18
Cdk2
Cdk2ap2
Cdk5r2
Cdk5rap1
Cdk5rap2
Cdk5rap3
Cdk7
Cdk8
Cdk9
Cdkal1
Cdkl5
Cdkn1a
Cdkn1b
Cdkn2a-dt
Cdkn2aip
Cdkn2c
Cdkn2d
Cdkn3
Cdrt1
Cdrt4
Cds1
Cds2
Cdt1
Cdv3
Cdx2
Cdyl
Ceacam20
Ceacam21
Ceacam3
Ceacam4
Ceacam5
Ceacamp3
Cebpa-dt
Cebpb
Cebpd
Cebpg
Cebpzos
Celf6
Celsr1
Celsr2
Celsr3
Cenpa
Cenpbd1p1
Cenpf
Cenph
Cenpi
Cenpn
Cenpo
Cenpp
Cenps
Cenps-cort
Cenpt
Cenpw
Cep112
Cep126
Cep131
Cep135
Cep164
Cep170b
Cep192
Cep250
Cep350
Cep44
Cep55
Cep57
Cep57l1
Cep57l1p1
Cep63
Cep68
Cep78
Cep83
Cep83-dt
Cep85
Cep95
Cep97
Cept1
Cercam
Cerna1
Cerna3
Cers1
Cers4
Cers5
Cers6
Cers6-as1
Ces1p1
Ces2
Ces3
Ces4a
Cfap221
Cfap298
Cfap299
Cfap36
Cfap44
Cfap52
Cfap54
Cfap57
Cfap58-dt
Cfap61
Cfap65
Cfap69
Cfap70
Cfap97d1
Cfap99
Cfb
Cfd
Cfl1
Cfl1p1
Cflar
Cflar-as1
Cfp
Cgb2
Cgn
Cgnl1
Cgrrf1
Chadl
Chaf1a
Chaf1b
Champ1
Chat
Chchd1
Chchd2p1
Chchd2p2
Chchd2p6
Chchd5
Chchd6
Chchd7
Chd1l
Chd2
Chd4
Chd6
Chd7
Chd8
Chd9
Chek1
Chga
Chgb
Chi3l1
Chi3l2
Chid1
Chkb-cpt1b
Chkb-dt
Chmp1b
Chmp1b-as1
Chmp2b
Chmp5
Chmp6
Chmp7
Chn2
Chp1
Chpf2
Chpt1
Chrac1
Chrd
Chrdl2
Chrm1
Chrna2
Chrnb1
Chrnb2
Chrnd
Chst12
Chst13
Chst14
Chst5
Chst6
Chst7
Chsy1
Chsy3
Chtf18
Chtop
Churc1
Churc1-fntb
Ciao1
Ciao2a
Cib2
Cic
Cicp11
Cicp13
Cideb
Ciita
Cilp2
Cipc
Cirbp
Cirbp-as1
Cisd1
Cisd2
Cisd3
Cit
Cited2
Ciz1
Ckap2
Ckap2p1
Ckb
Cklf
Cklf-cmtm1
Ckmt2
Cks1b
Clasrp
Clba1
Clcn2
Clcn3
Clcn4
Clcn5
Clcn6
Clcnkb
Clcp1
Cldn10
Cldn10-as1
Cldn12
Cldn15
Cldn16
Cldn19
Cldn2
Cldn23
Cldn3
Cldn4
Cldn7
Cldnd2
Clec12b
Clec16a
Clec4e
Clec4f
Clic1
Clic4
Clic5
Clip1-as1
Clip3
Clk2
Clk3
Cln3
Cln5
Cln6
Cln8
Clock
Clp1
Clpp
Clptm1
Clrn1
Clstn3
Clta
Cltb
Cltc
Cltcl1
Clu
Cluap1
Cluhp3
Clul1
Clvs1
Clybl
Cmas
Cmbl
Cmc1
Cmip
Cmss1
Cmtm3
Cmtm8
Cmtr1
Cnbd2
Cndp2
Cnep1r1
Cnfn
Cnga4
Cngb3
Cnih2
Cnih3
Cnih4
Cnksr1
Cnksr3
Cnn2
Cnnm2
Cnnm3
Cnnm3-dt
Cnot10
Cnot11
Cnot2
Cnot3
Cnot4p1
Cnot6
Cnot8
Cnot9
Cnp
Cnppd1
Cnpy3
Cnpy4
Cnst
Cntd1
Cntd2
Cntln
Cntn2
Cntnap1
Cntnap2
Cntnap5
Cntrl
Cntrob
Coa1
Coa5
Coa6
Coa7
Coasy
Cobll1
Coch
Cog1
Cog2
Cog3
Cog6
Cog8
Col11a2
Col14a1
Col18a1-as1
Col20a1
Col27a1
Col4a1
Col4a2
Col4a2-as2
Col4a3
Col4a5
Col7a1
Col9a2
Col9a3
Colec11
Colgalt1
Commd1
Commd10
Commd3
Commd3-bmi1
Commd4
Commd5
Comp
Comt
Copb2
Copg1
Cops4
Cops6
Cops7a
Cops7b
Cops8
Copz1
Copz2
Coq10a
Coq10b
Coq2
Coq4
Coq6
Coq7
Coq8a
Coq8b
Coq9
Coro1a
Coro2a
Coro6
Coro7
Cox10
Cox14
Cox15
Cox20
Cox4i1
Cox5b
Cox6a1
Cox6b1
Cox6cp2
Cox7b
Cox7c
Cpa3
Cpb2
Cpb2-as1
Cpd
Cpe
Cpeb2
Cpeb4
Cped1
Cplx2
Cpne2
Cpne3
Cpne4
Cpne7
Cpped1
Cps1
Cpsf2
Cpsf3
Cpsf4
Cpsf6
Cpt1b
Cpt2
Cptp
Cr559946.2
Cracr2b
Cradd
Cramp1
Crat
Crb2
Crb3
Crcp
Creb1
Creb3
Creb3l1
Creb3l3
Creb3l4
Creb5
Crebl2
Crebrf
Creld1
Creld2
Crem
Crhr1
Crim1
Crip3
Cript
Crispld1
Crispld2
Crkl
Crlf1
Crls1
Crocc
Croccp2
Crot
Crtap
Crtc1
Crtc2
Cry2
Crybb2p1
Crybg1
Crybg2
Crym
Crym-as1
Cryzl1
Csad
Csag4
Csde1
Cse1l
Csf1
Csf1r
Csf3
Csf3r
Csk
Cskmt
Csmd1
Csnk1g2
Csnk1g3
Csnk2a1
Csnk2b
Cspg4
Cspp1
Csrnp3
Csrp1
Cstf1
Cstf2
Cstf3-dt
Ctage13p
Ctbp1-dt
Ctc1
Ctcf
Ctcfl
Ctdnep1
Ctdp1
Ctdsp1
Ctdspl
Ctdspl2
Ctf1
Cth
Cthrc1
Ctif
Ctnna1
Ctnna2
Ctnna3
Ctnnb1
Ctnnbl1
Ctnnd1
Ctns
Ctps1
Ctr9
Ctrl
Ctsa
Ctsb
Ctsz
Cttn
Cttnbp2nl
Ctu2
Ctxn2
Cuedc1
Cuedc2
Cul1
Cul4a
Cul5
Cul9
Cuta
Cutalp
Cutc
Cux1
Cwc25
Cwc27
Cxadr
Cxcl16
Cxcr6
Cxorf40a
Cxorf58
Cxorf65
Cxxc1
Cxxc4-as1
Cxxc5
Cxxc5-as1
Cyb561
Cyb561d1
Cyb561d2
Cyb5b
Cyb5d1
Cyb5d2
Cyb5r2
Cyb5r4
Cyc1
Cycsp19
Cyfip2
Cyhr1
Cyld
Cyp17a1
Cyp19a1
Cyp1b1-as1
Cyp20a1
Cyp21a1p
Cyp24a1
Cyp26a1
Cyp27a1
Cyp2ab1p
Cyp2ac1p
Cyp2e1
Cyp2t1p
Cyp2u1
Cyp3a43
Cyp3a7
Cyp46a1
Cyp4f12
Cyp4f23p
Cyp4f24p
Cyp4f3
Cyp4f32p
Cyp4v2
Cyp51a1-as1
Cyp8b1
Cys1
Cystm1
Cyth1
Cyth2
Cytor
Czib
D2hgdh
Daam1
Daam2
Dab1
Dab2ip
Dach2
Dact3-as1
Dagla
Dalrd3
Dancr
Dap3
Dapk1
Dapk1-it1
Dapk2
Dars2
Dars-as1
Daxx
Dazap1
Dazap2
Dbf4
Dbf4b
Dbi
Dbil5p
Dbn1
Dbndd2
Dbnl
Dcaf10
Dcaf11
Dcaf13
Dcaf15
Dcaf17
Dcaf4
Dcaf6
Dcaf7
Dcakd
Dcbld1
Dcbld2
Dck
Dclre1b
Dcp2
Dcst1-as1
Dcst2
Dctn3
Dctn5
Dctn6
Dcun1d4
Dcxr-dt
Dda1
Ddb1
Ddb2
Ddhd2
Ddi2
Ddias
Ddit4
Ddit4-as1
Ddn-as1
Ddr1
Ddx1
Ddx10
Ddx11
Ddx11l1
Ddx11l10
Ddx11l5
Ddx12p
Ddx17
Ddx18
Ddx19a
Ddx19b
Ddx21
Ddx24
Ddx25
Ddx27
Ddx39b
Ddx39b-as1
Ddx3x
Ddx3y
Ddx42
Ddx46
Ddx47
Ddx49
Ddx5
Ddx50
Ddx52
Ddx53
Ddx54
Ddx55
Ddx56
Ddx6
Dec1
Decr1
Decr2
Dedd2
Def8
Degs1
Degs2
Dele1
Dennd1b
Dennd1c
Dennd2a
Dennd2c
Dennd2d
Dennd3
Dennd5a
Dennd5b-as1
Dennd6a-dt
Dennd6b
Denr
Depdc5
Depdc7
Deptor
Dera
Desi2
Dffb
Dgat1
Dgat2
Dgat2l7p
Dgcr10
Dgcr8
Dgcr9
Dgka
Dgkd
Dgke
Dgkg
Dgkz
Dglucy
Dguok
Dhcr24-dt
Dhcr7
Dhdds
Dhdh
Dhodh
Dhps
Dhrs1
Dhrs11
Dhrs13
Dhrs2
Dhrs4
Dhrs4-as1
Dhrs4l2
Dhrs7
Dhrs7b
Dhtkd1
Dhx30
Dhx35
Dhx38
Dhx40
Dhx58
Dhx8
Dhx9
Diablo
Dicer1-as1
Dinol
Dio1
Dio3os
Dip2a
Dip2b
Dipk1a
Dis3l
Dis3l2
Dis3l2p1
Disc1
Disp1
Disp2
Disp3
Dixdc1
Dkc1
Dkk1
Dkk3
Dkkl1
Dlat
Dld
Dleu1
Dlg1-as1
Dlg3
Dlg4
Dlgap1
Dlgap1-as1
Dlgap4
Dll3
Dll4
Dlst
Dlx1
Dlx2
Dlx2-dt
Dlx4
Dlx6
Dm1-as
Dmac2l
Dmap1
Dmgdh
Dmkn
Dmpk
Dmrt2
Dmtf1
Dmtn
Dmxl1
Dnaaf1
Dnaaf3
Dnaaf5
Dnah11
Dnah14
Dnah17
Dnah2
Dnah3
Dnah6
Dnah9
Dnai1
Dnaja1
Dnaja3
Dnajb11
Dnajb12
Dnajb13
Dnajb2
Dnajb4
Dnajb5
Dnajb6
Dnajb9
Dnajc10
Dnajc11
Dnajc12
Dnajc13
Dnajc16
Dnajc18
Dnajc21
Dnajc22
Dnajc24
Dnajc25
Dnajc25-gng10
Dnajc27-as1
Dnajc3
Dnajc4
Dnajc5
Dnajc7
Dnajc8
Dnajc9
Dnajc9-as1
Dnal1
Dnali1
Dnase1
Dnase1l1
Dnase1l3
Dnd1p1
Dnm1
Dnm1l
Dnm1p35
Dnm1p38
Dnm2
Dnm3
Dnmt3b
Dnttip1
Doc2a
Dock1
Dock5
Dock6
Dock7
Dock8
Dock9-dt
Dok1
Dok3
Dok4
Dok7
Dolpp1
Donson
Dop1a
Dop1b
Dot1l
Dpagt1
Dpcd
Dpep1
Dpep2
Dph1
Dph2
Dph6-dt
Dpp3
Dpp4
Dpp9
Dpp9-as1
Dprxp1
Dpy19l1
Dpy19l3
Dpy19l4
Dpy30
Dpysl2
Dpysl4
Dpysl5
Dr1
Draic
Dram1
Drap1
Drc3
Drc7
Drg1
Drg2
Drgx
Dscr8
Dscr9
Dse
Dsg2
Dsp
Dst
Dstn
Dstyk
Dtd1
Dtl
Dtna
Dtnb
Dtwd1
Dtx4
Duoxa1
Dus1l
Dus2
Dus4l
Dusp12
Dusp13
Dusp14
Dusp15
Dusp19
Dusp2
Dusp23
Dusp26
Dusp28
Dusp3
Dusp5
Dusp8p5
Dusp9
Dut
Dutp1
Dvl1
Dvl3
Dym
Dync1h1
Dync1i2
Dync1li2
Dync2h1
Dync2li1
Dynll1
Dynlrb1
Dynlrb2
Dyrk1a
Dyrk1b
Dyrk3
Dyrk4
Dzank1
Dzip1l
Dzip3
E2f3
E2f4
E2f5
E2f6
E4f1
Eaf2
Ebag9
Ebf1
Ebf4
Ebln3p
Ebp
Ecd
Ece1
Eci2
Ecsit
Ect2
Eda
Edc3
Edc4
Edem1
Edrf1
Eed
Eef1a1
Eef1a1p25
Eef1a1p7
Eef1a2
Eef1akmt3
Eef1akmt4
Eef1akmt4-ece2
Eef1aknmt
Eef1b2
Eef1d
Eef1gp4
Eef2
Eef2k
Eef2kmt
Eefsec
Eepd1
Efcab12
Efcab13
Efcab14-as1
Efcab2
Efcab7
Efhc1
Efhd1
Efhd2
Efna1
Efna3
Efna4
Efr3a
Eftud2
Egf
Egfl7
Egfr-as1
Egln2
Egln3-as1
Egr4
Ehbp1
Ehbp1l1
Ehd1
Ehd2
Ehmt1
Ehmt2
Ehmt2-as1
Ei24
Ei24p3
Eid1
Eif1
Eif1ay
Eif1b
Eif2a
Eif2ak1
Eif2ak3-dt
Eif2ak4
Eif2b1
Eif2b2
Eif2b5
Eif2s1
Eif2s2p5
Eif2s3
Eif3b
Eif3f
Eif3g
Eif3i
Eif3j
Eif3k
Eif3l
Eif3m
Eif4a1
Eif4a2
Eif4b
Eif4bp8
Eif4e
Eif4e2
Eif4e3
Eif4g1
Eif4g3
Eif4h
Eif5
Eif5a
Eif5b
Eif6
Elac1
Elac2
Elavl3
Elf2
Elf3
Elf3-as1
Elfn1
Elk3
Ell
Ell3
Elmo2
Elmod2
Elmod3
Eln
Eloa
Elovl2-as1
Elovl6
Elp2
Elp3
Elp4
Elp5
Emc10
Emc1-as1
Emc2
Emc3
Emc3-as1
Emc4
Emd
Eme1
Eme2
Emg1
Emid1
Emilin2
Eml1
Eml2
Eml2-as1
Eml3
Eml4
Eml6
Emp1
Emp3
Emsy
Emx1
Endou
Endov
Eng
Engase
Eno1
Eno1-as1
Enoph1
Enpp1
Enpp3
Ensa
Entpd1-as1
Entpd2
Entpd5
Entpd6
Entpd8
Entr1
Eny2
Ep300
Ep400
Ep400p1
Epas1
Epb41
Epb41l4a
Epb41l4a-as1
Epb41l5
Epb42
Epc2
Epcam
Epcam-dt
Epdr1
Epha1
Epha2
Epha3
Epha6
Ephb4
Ephb6
Ephx1
Ephx2
Epm2a
Epn1
Eps8
Eps8l1
Eps8l2
Eral1
Erap1
Erap2
Erbb2
Erbb3
Erbin
Erc1
Ercc1
Ercc4
Ercc5
Ercc6l2
Erf
Erfe
Erg
Erg28
Ergic1
Ergic3
Eri1
Eri3
Ericd
Erich1
Erich6-as1
Erlec1
Erlin2
Ermard
Ern1
Ern2
Erp29
Ervk13-1
Ervk3-1
Ervmer34-1
Esco2
Espl1
Espn
Espnl
Esr1
Esrp1
Esrp2
Esrra
Esyt1
Esyt3
Etaa1
Etf1
Etfbkmt
Etfdh
Etfrf1
Ethe1
Etnk1
Etnk2
Etv2
Etv4
Etv5
Etv6
Eva1a
Eva1c
Evc
Evi5l
Evl
Evpl
Ewsat1
Ewsr1
Exd2
Exd3
Exo1
Exo5
Exoc1
Exoc3
Exoc3l1
Exoc3l4
Exoc4
Exog
Exosc10-as1
Exosc2
Exosc4
Exosc7
Exosc8
Exosc9
Ext2
Extl1
Extl2
Extl3
Ezh1
Ezr-as1
F10
F11
F11r
F12
F2
F2rl1
F7
Faah
Faah2
Faahp1
Faap100
Faap20
Faap24
Fabp1
Fabp5p3
Fadd
Fads2
Faf1
Faf2
Fah
Fahd1
Fahd2a
Fahd2cp
Faim2
Falec
Fam102a
Fam102b
Fam104a
Fam107b
Fam110a
Fam111a
Fam111a-dt
Fam111b
Fam114a1
Fam117b
Fam118a
Fam118b
Fam120b
Fam122a
Fam122c
Fam129a
Fam129b
Fam131a
Fam131b
Fam131c
Fam135a
Fam13c
Fam149b1
Fam155b
Fam157a
Fam157c
Fam160a1
Fam162a
Fam166a
Fam168a
Fam171a2
Fam172a
Fam172bp
Fam173a
Fam174a
Fam174b
Fam177a1
Fam178b
Fam181a-as1
Fam182b
Fam185a
Fam187a
Fam189b
Fam193a
Fam198b-as1
Fam19a5
Fam200b
Fam201a
Fam206a
Fam207a
Fam20b
Fam20c
Fam214b
Fam216a
Fam217b
Fam221b
Fam222a
Fam227b
Fam228b
Fam229b
Fam234a
Fam237a
Fam238c
Fam241b
Fam32a
Fam43a
Fam45a
Fam47e
Fam50a
Fam53c
Fam57b
Fam72a
Fam76a
Fam78a
Fam81a
Fam83c-as1
Fam83d
Fam83e
Fam86b1
Fam86b3p
Fam86c1
Fam86gp
Fam86jp
Fam86kp
Fam86mp
Fam87b
Fam89b
Fam91a1
Fam96ap2
Fam98a
Fam98b
Fam98c
Fam99b
Fan1
Fancc
Fancd2
Fance
Fancg
Fanci
Fancm
Fank1
Far1
Far1-it1
Far2p1
Far2p3
Farp1
Farp2
Fars2
Fastkd1
Fastkd2
Fat1
Fat4
Faxdc2
Fbh1
Fbll1
Fbln1
Fbln5
Fbln7
Fbn3
Fbrs
Fbrsl1
Fbxl13
Fbxl15
Fbxl19
Fbxl2
Fbxl3
Fbxl8
Fbxo2
Fbxo21
Fbxo22
Fbxo24
Fbxo25
Fbxo28
Fbxo31
Fbxo34
Fbxo36
Fbxo38
Fbxo3-dt
Fbxo4
Fbxo44
Fbxo45
Fbxo6
Fbxo7
Fbxo9
Fbxw8
Fcf1
Fcgr2a
Fcgr3a
Fcgrt
Fcho1
Fcho2
Fchsd1
Fcmr
Fdft1
Fdps
Fdxr
Fem1a
Fem1b
Fen1
Fer
Fer1l4
Fermt1
Fermt3
Fetub
Fev
Fez1
Fgd3
Fgd4
Fgf1
Fgf22
Fgf7
Fgfr1
Fgfr1op
Fgfr1op2
Fgfr3
Fgfr3p6
Fgfr4
Fgfrl1
Fggy
Fgl1
Fgr
Fhad1
Fhdc1
Fhl2
Fibp
Ficd
Fig4
Filip1l
Fip1l1
Fis1
Fitm1
Fkbp10
Fkbp2
Fkbp4
Fkbp9
Fktn
Flad1
Flii
Flnb
Flnb-as1
Flot1
Flrt2
Flt3lg
Flt4
Flvcr1
Flvcr2
Flywch1
Flywch2
Fmc1
Fmc1-luc7l2
Fmnl1
Fmnl3
Fmo4
Fmr1
Fn1
Fn3k
Fn3krp
Fnbp1
Fnbp1l
Fnbp1p1
Fnbp4
Fndc3a
Fndc3b
Fndc4
Fnip2
Fnta
Fntb
Fo393415.1
Fo393418.1
Fo538757.1
Fo704657.1
Fos
Fosb
Fosl1
Fosl2
Foxa1
Foxa3
Foxc2-as1
Foxd3
Foxk1
Foxk2
Foxl1
Foxl2
Foxn2
Foxn3-as1
Foxn4
Foxo3
Foxo4
Foxo6
Foxp1
Foxp2
Foxp4
Foxred1
Foxred2
Fp565260.6
Fpgs
Fpgt
Fpgt-tnni3k
Frat1
Frg1
Frg1bp
Frg1dp
Frg1gp
Frg1hp
Frmd5
Frmd8
Frrs1
Frs2
Frs3
Fry
Fryl
Fscn1
Fsd1
Fsd1l
Fsip2
Fst
Fstl3
Fstl4
Ftcd
Fto
Ftsj1
Ftsj3
Fubp3
Fuk
Fundc2
Furin
Fus
Fut1
Fut11
Fut2
Fut3
Fut4
Fut7
Fut8
Fuz
Fxn
Fxr1
Fxyd1
Fxyd2
Fxyd3
Fyttd1
Fzd1
Fzd2
Fzd3
Fzd7
Fzd9
Fzr1
G2e3
G3bp1
G3bp2
G6pc
G6pc3
G6pd
Gaa
Gab1
Gabarap
Gabarapl1
Gabarapl2
Gabbr1
Gabpa
Gabpb1-as1
Gabpb2
Gabrb3
Gad1
Gadd45a
Gadd45b
Gal3st4
Galk2
Galm
Galns
Galnt10
Galnt11
Galnt12
Galnt13
Galnt2
Galnt6
Galnt8
Galntl5
Galp
Galr3
Galt
Gan
Ganc
Gapdh
Gapdhp16
Gapdhp20
Gapdhs
Gapvd1
Gar1
Garem2
Garnl3
Gars
Gars-dt
Gas2
Gas2l1
Gas2l1p2
Gas2l2
Gas2l3
Gas8
Gasal1
Gask1b
Gata1
Gata2-as1
Gata3-as1
Gata4
Gatad1
Gatad2a
Gatc
Gbf1
Gbgt1
Gca
Gcat
Gcc1
Gcc2
Gcdh
Gchfr
Gckr
Gcnt1
Gcnt2
Gcnt3
Gdap1
Gdap2
Gde1
Gdf11
Gdf15
Gdi1
Gdpd1
Gdpd2
Gdpd5
Gdpgp1
Gemin2
Gemin6
Gemin7
Gemin7-as1
Gen1
Get4
Gfap
Gfer
Gfi1b
Gfm1
Gfod1-as1
Gfod2
Gfpt2
Gfra1
Gfra4
Gfy
Gga1
Gga3
Ggcx
Ggh
Ggnbp2
Ggps1
Ggt1
Ggt6
Ggtlc4p
Ghet1
Ghr
Ghrhr
Gid4
Gid8
Gigyf2
Ginm1
Gins1
Gins3
Gins4
Gipc1
Gipc2
Gipr
Git1
Git2
Gja9
Gjb1
Gjd3
Gk
Gk5
Gkn2
Glb1
Glb1l3
Glcci1
Glce
Gldc
Gle1
Gli1
Gli3
Gli4
Glipr1
Glipr1l1
Glmp
Glra1
Glrx
Glrx3
Glrx5
Gls
Gls2
Glt8d1
Glud1p3
Glyctk
Glyctk-as1
Glyr1
Gm2a
Gmcl1
Gmds-dt
Gmfb
Gmnn
Gmppa
Gmpr2
Gmps
Gna11
Gnai2
Gnal
Gnao1
Gnas
Gnat1
Gnaz
Gnb2
Gnb5
Gnl1
Gnl3
Gnl3l
Gnpat
Gnptg
Gnrh1
Gnrhr2
Golga2
Golga2p5
Golga4
Golga7
Golm1
Golt1a
Golt1b
Gorab
Gorasp2
Gosr1
Gosr2
Got1
Got2
Gpa33
Gpaa1
Gpalpp1
Gpat3
Gpat4
Gpatch11
Gpatch2l
Gpatch3
Gpbp1
Gpbp1l1
Gpcpd1
Gpd1
Gpd1l
Gper1
Gpha2
Gphn
Gpi
Gpn1
Gpn3
Gpnmb
Gpr107
Gpr108
Gpr137
Gpr137c
Gpr146
Gpr157
Gpr158
Gpr160
Gpr17
Gpr171
Gpr20
Gpr35
Gpr39
Gpr4
Gpr55
Gpr6
Gpr61
Gpr75
Gpr75-asb3
Gpr84
Gpr89a
Gpr89b
Gprc5c
Gprc5d-as1
Gps1
Gpsm1
Gpsm2
Gpsm3
Gpt
Gpt2
Gpx2
Gpx3
Gpx4
Gramd1a
Gramd1c
Gramd2b
Gramd4
Grap
Grasp
Grb10
Grb14
Grb7
Greb1
Grhl1
Grhpr
Gria2
Grid2
Grifin
Grik2
Grik4
Grin1
Grin2a
Grin2b
Grin2c
Grin3b
Grina
Gripap1
Grk1
Grk3
Grk4
Grk5
Grk6
Grm1
Grm2
Grn
Grpel2
Grpr
Grwd1
Gsap
Gsdma
Gsdmb
Gsdmd
Gsdme
Gse1
Gsk3b
Gskip
Gsn
Gsn-as1
Gstcd
Gstk1
Gstm2
Gstm4
Gsto1
Gsto2
Gstp1
Gstt2b
Gstt4
Gstz1
Gsx1
Gtf2e1
Gtf2e2
Gtf2f2
Gtf2f2p2
Gtf2h1
Gtf2h2c
Gtf2h3
Gtf2h4
Gtf2h5
Gtf2i
Gtf2ip13
Gtf2ip4
Gtf2ird1
Gtf3c1
Gtf3c5
Gtf3c6
Gtpbp1
Gtpbp10
Gtpbp3
Gtpbp4
Gtpbp8
Gtsf1l
Guca1c
Gucy1b2
Gucy2gp
Guf1
Guk1
Gusbp1
Gusbp5
Gvqw2
Gvqw3
Gxylt2
Gyg1
Gys1
Gzf1
H1f0
H1fx-as1
H2afj
H2afvp1
H2afy
H2afy2
H3f3a
H3f3bp2
H6pd
Habp4
Hacd2
Hacd3
Hadh
Hadhb
Hagh
Haglr
Hal
Hamp
Hand2-as1
Hapln3
Hars2
Has2-as1
Haspin
Hat1
Haus1
Haus2
Haus5
Hax1
Hbm
Hbp1
Hbzp1
Hccat5
Hccs
Hcfc1
Hcg11
Hcg14
Hcg15
Hcg20
Hcg25
Hcg27
Hcg9
Hcls1
Hcn3
Hcp5
Hcrt
Hcst
Hdac1
Hdac10
Hdac11
Hdac11-as1
Hdac2-as2
Hdac3
Hdac4-as1
Hdac5
Hdac6
Hddc3
Hdgf
Hdgfl2
Hdlbp
Heatr3
Heatr5b
Hebp2
Hectd1
Hectd2
Hectd4
Helb
Hells
Helz
Helz2
Hemk1
Henmt1
Herc3
Herc5
Herpud1
Hes1
Hes2
Hes6
Hes7
Hesx1
Hexa-as1
Hexb
Hexd
Hexim1
Hexim2
Hey1
Hgd
Hgfac
Hgh1
Hgs
Hgsnat
Hhat
Hhatl-as1
Hhex
Hhla3
Hic1
Hid1
Hif1a
Hif1a-as2
Hif1an
Higd1ap5
Hikeshi
Hilpda
Hils1
Hinfp
Hint2
Hip1r
Hipk1
Hipk3
Hist1h1b
Hist1h1c
Hist1h1e
Hist1h1ps1
Hist1h2ab
Hist1h2ac
Hist1h2ad
Hist1h2ae
Hist1h2ag
Hist1h2ah
Hist1h2ai
Hist1h2al
Hist1h2aps2
Hist1h2bc
Hist1h2bd
Hist1h2be
Hist1h2bf
Hist1h2bh
Hist1h2bi
Hist1h2bj
Hist1h2bk
Hist1h2bm
Hist1h2bn
Hist1h2bo
Hist1h3a
Hist1h3c
Hist1h3d
Hist1h3e
Hist1h3f
Hist1h3h
Hist1h4a
Hist1h4b
Hist1h4c
Hist1h4d
Hist1h4e
Hist1h4i
Hist1h4j
Hist2h2ac
Hist2h3d
Hist3h2ba
Hist3h2bb
Hist3h3
Hivep1
Hivep2
Hk1
Hk2
Hkr1
Hla-a
Hla-dma
Hla-dmb
Hla-dpa1
Hla-dpb1
Hla-dpb2
Hla-dra
Hla-e
Hla-f
Hla-j
Hla-l
Hla-z
Hlf
Hm13
Hm13-it1
Hmbox1
Hmbs
Hmces
Hmg20a
Hmg20b
Hmga1
Hmga2
Hmgb1p14
Hmgb1p3
Hmgb1p35
Hmgb1p42
Hmgb3
Hmgb3p22
Hmgcl
Hmgcr
Hmgn2
Hmgn2p38
Hmgn2p40
Hmgn2p46
Hmgn3p1
Hmgn4
Hmgxb3
Hmgxb4
Hmmr
Hmox2
Hmsd
Hnf1a
Hnf1a-as1
Hnf4a
Hnf4a-as1
Hnf4g
Hnmt
Hnrnpa1
Hnrnpa3
Hnrnpab
Hnrnpf
Hnrnph1
Hnrnph3
Hnrnpl
Hnrnpll
Hnrnpul1
Hoga1
Homer2
Homer3
Homer3-as1
Hook1
Hook3
Hormad1
Hoxa10
Hoxa11
Hoxa11-as
Hoxa6
Hoxa9
Hoxa-as2
Hoxa-as3
Hoxb13
Hoxb6
Hoxb-as3
Hoxb-as4
Hoxc10
Hoxc5
Hoxc6
Hoxc9
Hoxc-as2
Hoxd10
Hoxd12
Hp
Hpcal1
Hpn
Hpr
Hprt1
Hps1
Hps3
Hps6
Hpx
Hr
Hrc
Hrg
Hrk
Hs1bp3
Hs2st1
Hs3st2
Hs3st3b1
Hsbp1
Hsbp1l1
Hscb
Hsd11b1l
Hsd11b2
Hsd17b12
Hsd17b14
Hsd17b1p1
Hsd17b2
Hsd17b3-as1
Hsd17b4
Hsd17b6
Hsd17b7
Hsd17b7p2
Hsd17b8
Hsd3b7
Hsdl2
Hsf1
Hsf2
Hsf2bp
Hsf4
Hsh2d
Hsp90ab1
Hsp90b1
Hspa12a
Hspa14
Hspa1a
Hspa2
Hspa4
Hspa4l
Hspb1
Hspb7
Hspb9
Hspbap1
Hspd1p7
Hspe1
Hspe1-mob4
Htatsf1
Htd2
Htr4
Htr5a
Htr5a-as1
Htr7p1
Htra2
Htt
Hus1
Hyal1
Hyal3
Hydin2
Hykk
Hypk
Iah1
Iars
Ica1
Ica1l
Icam1
Icam2
Icam3
Icam4
Icam5
Ice1
Ice2
Id1
Id2
Id2-as1
Id3
Idh1
Idh1-as1
Idh3a
Idnk
Idua
Ier2
Ier3
Ier3-as1
Ier5
Ier5l
Ifi27l1
Ifi30
Ifi35
Ifit3
Ifitm2
Ifitm4p
Ifnwp19
Ifrd1
Ift122
Ift22
Ift27
Ift43
Ift52
Ift74
Ift81
Ift88
Igbp1
Igdcc4
Igf1
Igf1r
Igf2
Igf2bp1
Igf2bp2-as1
Igflr1
Ighmbp2
Ighv3-30
Ighv3-72
Ighv3-73
Ighv4-31
Ighv4-4
Ighv4-59
Ighv4-80
Ighv7-81
Ighvii-1-1
Ighviii-5-2
Ighviii-76-1
Igkv6d-41
Iglj6
Igll4p
Iglv10-54
Iglv11-55
Iglv1-40
Iglv1-47
Iglv1-51
Iglv3-15
Iglv3-16
Iglv3-21
Iglv3-24
Iglv5-37
Iglv6-57
Iglv9-49
Iglviv-66-1
Iglvv-66
Iglvvii-41-1
Igsf1
Igsf10
Igsf23
Ik
Ikbkb
Ikbke
Ikbkg
Ikzf4
Il10
Il10ra
Il10rb
Il11ra
Il12a
Il12rb1
Il15ra
Il17b
Il17d
Il17ra
Il17rb
Il17rc
Il17re
Il17rel
Il18r1
Il1b
Il1r1
Il1r2
Il1rap
Il1rn
Il20rb
Il21r
Il23a
Il27
Il32
Il34
Il3ra
Il4r
Il6r
Il6st
Il9r
Ilf3
Ilk
Immp1lp1
Imp3
Imp4
Impa2
Impact
Impdh1
Impdh1p3
Inafm1
Inafm2
Inca1
Incenp
Inf2
Ing1
Ing2
Ing3
Ing5
Inhbe
Inhcap
Inka2-as1
Ino80b
Ino80b-wbp1
Ino80c
Ino80e
Inpp1
Inpp4a
Inpp5a
Inpp5b
Inpp5d
Inpp5f
Inpp5j
Inpp5k
Inppl1
Insig2
Ins-igf2
Insyn2
Ints1
Ints10
Ints2
Ints3
Ints5
Ints6-as1
Ints6l
Ints7
Ints9
Intu
Invs
Ip6k1
Ipcef1
Ipo11
Ipo13
Ipo5
Ipo7
Ipo9
Ippkp1
Iqank1
Iqcc
Iqce
Iqcg
Iqch
Iqcj-schip1
Iqck
Iqgap1
Iqgap2
Iqsec2
Iqsec3
Iqsec3p1
Irak1
Irak1bp1
Irak4
Ireb2
Irf2bp2
Irf3
Irf5
Irf6
Irf9
Irgm
Irgq
Irs3p
Irx5
Isca2
Iscu
Isg15
Isg20
Isl2
Islr2
Ispd-as1
Ist1
Isx
Itch
Itfg1-as1
Itfg2
Itfg2-as1
Itga1
Itga2
Itga3
Itga5
Itga6
Itga6-as1
Itga7
Itga9
Itgae
Itgal
Itgav
Itgb1
Itgb1-dt
Itgb2
Itgb3
Itgb3bp
Itgb4
Itgb5
Itih1
Itih4
Itk
Itm2b
Itpa
Itpka
Itpr1
Itprid2
Itpripl1
Itsn1
Itsn2
Ivd
Iws1
Iyd
Izumo4
Jade1
Jade2
Jade3
Jag1
Jagn1
Jak2
Jak3
Jakmip1
Jaml
Jarid2
Jarid2-as1
Jdp2
Jkamp
Jmjd4
Jmjd6
Jmjd7
Jmjd7-pla2g4b
Jmjd8
Jph4
Jpt2
Jpx
Jrkl
Jsrp1
Jund
Kaag1
Kalrn
Kank1
Kank3
Kansl1
Kansl1-as1
Kansl3
Kantr
Kat14
Kat2b
Kat5
Kat6a
Kat6b
Kat7
Kat8
Katnb1
Kazald1
Kbtbd8
Kcna2
Kcnab2
Kcnb1
Kcnc1
Kcnc4
Kcnd3
Kcne2
Kcne3
Kcnh3
Kcnh4
Kcnh6
Kcnh8
Kcnip2-as1
Kcnj11
Kcnk1
Kcnk15-as1
Kcnk17
Kcnn2
Kcnq2
Kcnq5-as1
Kcp
Kctd10
Kctd11
Kctd15
Kctd2
Kctd20
Kctd21-as1
Kctd5
Kctd6
Kctd7
Kdelr3
Kdf1
Kdm1a
Kdm1b
Kdm2a
Kdm2b
Kdm3a
Kdm4a
Kdm4b
Kdm4c
Kdm4d
Kdm6a
Kdm6b
Kdm7a-dt
Kdm8
Kdsr
Khdc4
Khdrbs1
Khdrbs3
Khk
Khnyn
Kiaa0040
Kiaa0232
Kiaa0319l
Kiaa0355
Kiaa0391
Kiaa0513
Kiaa0556
Kiaa0586
Kiaa0895l
Kiaa1109
Kiaa1217
Kiaa1257
Kiaa1324
Kiaa1328
Kiaa1549
Kiaa1586
Kiaa1614-as1
Kiaa1671
Kiaa1841
Kiaa1958
Kiaa2026
Kif13a
Kif15
Kif1b
Kif1bp
Kif1c
Kif20a
Kif20b
Kif22
Kif23
Kif25
Kif2a
Kif2c
Kif3c
Kif4a
Kif5a
Kif7
Kif9-as1
Kifc1
Kifc2
Kifc3
Kirrel1
Kiss1
Kiss1r
Kiz
Klc1
Klc2
Klc3
Klc4
Klf11
Klf13
Klf16
Klf4
Klf5
Klhdc10
Klhdc2
Klhdc3
Klhdc4
Klhdc7a
Klhdc8a
Klhdc8b
Klhdc9
Klhl10
Klhl14
Klhl17
Klhl18
Klhl2
Klhl20
Klhl22
Klhl23
Klhl24
Klhl26
Klhl28
Klhl3
Klhl31
Klhl32
Klhl36
Klhl40
Klhl42
Klhl5
Klhl7
Klk2
Klk9
Klkb1
Klrg1
Kmo
Kmt2a
Kmt2b
Kmt2d
Kmt2e
Kmt2e-as1
Kmt5a
Kmt5c
Kng1
Knl1
Knstrn
Kntc1
Kpna2
Kpna5
Kpna6
Kpnb1
Kras
Krba1
Krbox1
Krbox4
Kremen1
Krt12
Krt18
Krt18p13
Krt18p59
Krt23
Krt28
Krt39
Krt7
Krt8
Krt86
Krt8p12
Krt8p13
Krt8p15
Krt8p2
Krt8p29
Krt8p42
Krtap10-13p
Krtap2-3
Krtap3-4p
Krtap5-10
Krtap5-11
Krtap5-2
Krtap5-4
Krtap5-5
Krtap5-7
Krtap5-as1
Krtap9-6
Krtcap2
Krtdap
Ksr1
Ktn1
Kxd1
Kyat3
Kynu
L3mbtl1
L3mbtl2
L3mbtl3
Lactb
Lactb2
Lactb2-as1
Lad1
Lag3
Lair1
Lama1
Lama2
Lamb1
Lamb2
Lamtor2
Lamtor4
Lamtor5-as1
Lancl2
Lap3
Laptm4b
Large1
Larp1
Larp1b
Larp4
Larp7
Lars2
Lasp1
Lax1
Lbhd1
Lbx2
Lbx2-as1
Lcat
Lck
Lclat1
Lcmt1
Lcn12
Lcn15
Lcn2
Lcn6
Lcor
Lcp1
Ldah
Ldha
Ldhap4
Ldhbp1
Ldhd
Ldlr
Ldlrad4
Ldlrap1
Leap2
Lect2
Lef1-as1
Lefty1
Lekr1
Lemd3
Leng8
Lepr
Leprot
Leprotl1
Letm2
Letmd1
Lfng
Lgals1
Lgals2
Lgals3
Lgals3bp
Lgals8
Lgalsl
Lgi4
Lgmn
Lgr4
Lgr5
Lgr6
Lhb
Lhfpl2
Lhpp
Lhx1
Lhx9
Lias
Lifr
Lig3
Limch1
Limd1
Lime1
Limk1
Limk2
Lims1
Lin37
Lin52
Lin7b
Linc00111
Linc00112
Linc00167
Linc00200
Linc00205
Linc00240
Linc00265
Linc00271
Linc00316
Linc00324
Linc00332
Linc00336
Linc00337
Linc00339
Linc00350
Linc00398
Linc00431
Linc00449
Linc00467
Linc00475
Linc00479
Linc00494
Linc00511
Linc00518
Linc00528
Linc00533
Linc00543
Linc00552
Linc00574
Linc00582
Linc00592
Linc00598
Linc00605
Linc00606
Linc00607
Linc00609
Linc00616
Linc00620
Linc00630
Linc00632
Linc00635
Linc00637
Linc00638
Linc00643
Linc00649
Linc00653
Linc00667
Linc00671
Linc00672
Linc00674
Linc00707
Linc00853
Linc00863
Linc00869
Linc00870
Linc00880
Linc00881
Linc00884
Linc00886
Linc00887
Linc00888
Linc00894
Linc00896
Linc00910
Linc00917
Linc00920
Linc00921
Linc00926
Linc00929
Linc00933
Linc00937
Linc00941
Linc00942
Linc00957
Linc00963
Linc00974
Linc00992
Linc01003
Linc01010
Linc01011
Linc01013
Linc01022
Linc01023
Linc01060
Linc01067
Linc01079
Linc01088
Linc01089
Linc01091
Linc01094
Linc01096
Linc01118
Linc01126
Linc01127
Linc01128
Linc01132
Linc01134
Linc01135
Linc01137
Linc01140
Linc01141
Linc01144
Linc01146
Linc01149
Linc01165
Linc01166
Linc01169
Linc01173
Linc01182
Linc01191
Linc01220
Linc01224
Linc01231
Linc01237
Linc01238
Linc01270
Linc01271
Linc01273
Linc01276
Linc01285
Linc01290
Linc01291
Linc01293
Linc01301
Linc01304
Linc01337
Linc01345
Linc01353
Linc01358
Linc01376
Linc01389
Linc01424
Linc01426
Linc01460
Linc01465
Linc01476
Linc01485
Linc01488
Linc01490
Linc01498
Linc01504
Linc01509
Linc01517
Linc01521
Linc01524
Linc01529
Linc01549
Linc01554
Linc01556
Linc01558
Linc01560
Linc01565
Linc01569
Linc01571
Linc01578
Linc01588
Linc01595
Linc01596
Linc01602
Linc01607
Linc01620
Linc01627
Linc01629
Linc01635
Linc01639
Linc01659
Linc01664
Linc01672
Linc01694
Linc01702
Linc01703
Linc01714
Linc01715
Linc01716
Linc01719
Linc01730
Linc01739
Linc01749
Linc01763
Linc01767
Linc01771
Linc01775
Linc01778
Linc01780
Linc01783
Linc01786
Linc01836
Linc01843
Linc01864
Linc01881
Linc01894
Linc01897
Linc01900
Linc01902
Linc01909
Linc01932
Linc01937
Linc01942
Linc01943
Linc01948
Linc01952
Linc01953
Linc01960
Linc01970
Linc01976
Linc01977
Linc01990
Linc02001
Linc02003
Linc02008
Linc02011
Linc02015
Linc02018
Linc02021
Linc02028
Linc02029
Linc02054
Linc02055
Linc02062
Linc02084
Linc02091
Linc02118
Linc02119
Linc02125
Linc02136
Linc02139
Linc02156
Linc02168
Linc02169
Linc02171
Linc02175
Linc02182
Linc02185
Linc02202
Linc02204
Linc02206
Linc02210
Linc02210-crhr1
Linc02213
Linc02235
Linc02236
Linc02288
Linc02289
Linc02313
Linc02316
Linc02323
Linc02327
Linc02332
Linc02348
Linc02352
Linc02354
Linc02356
Linc02362
Linc02363
Linc02366
Linc02384
Linc02395
Linc02396
Linc02408
Linc02410
Linc02418
Linc02428
Linc02454
Linc02455
Linc02460
Linc02475
Linc02482
Linc02499
Linc02513
Linc02521
Linc02528
Linc02532
Linc02537
Linc02563
Linc02569
Linc02571
Linc02574
Linc02575
Linc02579
Linc02583
Linc02585
Linc02586
Linc02588
Linc02596
Linc02612
Linc02613
Linc02614
Linc02615
Linc02616
Linc02617
Linc02634
Linc02651
Linc-pint
Lingo1-as1
Lingo1-as2
Lingo3
Linp1
Lipc
Lipe
Lipe-as1
Lipg
Lipt1
Livar
Lix1l-as1
Lkaaear1
Llgl1
Llgl2
Llph-dt
Lman1l
Lmbrd2
Lmcd1
Lmcd1-as1
Lmf1
Lmln
Lmna
Lmnb2
Lmntd2
Lmo2
Lmo4
Lmo7
Lmo7dn-it1
Lmod1
Lncnef
Lnctam34a
Lnp1
Lnpep
Lnx1
Lnx1-as2
Lonp1
Lonp2
Lonrf3
Loxl1-as1
Loxl2
Lpar5
Lpar6
Lpcat2
Lpcat3
Lpgat1-as1
Lpin1
Lpin2
Lpin3
Lpp
Lrat
Lrch1
Lrch3
Lrfn4
Lrguk
Lrig1
Lrig3
Lrmda
Lrp1
Lrp10
Lrp2
Lrp3
Lrp4
Lrp4-as1
Lrr1
Lrrc1
Lrrc14
Lrrc23
Lrrc24
Lrrc27
Lrrc28
Lrrc34p2
Lrrc36
Lrrc37a7p
Lrrc37b
Lrrc42
Lrrc45
Lrrc46
Lrrc49
Lrrc59
Lrrc61
Lrrc63
Lrrc7
Lrrc71
Lrrc73
Lrrc74b
Lrrc75b
Lrrc8a
Lrrc8b
Lrrc8c
Lrrc8d
Lrrc8e
Lrrc9
Lrrcc1
Lrrfip1
Lrrfip2
Lrriq1
Lrsam1
Lrtm2
Lrtomt
Lrwd1
Lsm14a
Lsm14b
Lsm2
Lsm4
Lsm6
Lsm8
Lsp1
Lsr
Lss
Ltb4r2
Ltbp1
Ltbp3
Ltbp4
Ltbr
Luc7l2
Luc7l3
Lucat1
Lurap1l
Lxn
Ly6g5c
Ly6g6c
Lynx1-slurp2
Lypd2
Lypd3
Lypd4
Lypla2
Lyplal1
Lyrm1
Lyrm4
Lyrm7
Lyrm9
Lyz
Lzic
Lztr1
Lzts2
Lzts3
Mab21l3
Macf1
Maco1
Macrod1
Macrod2
Mad1l1
Mad2l1bp
Madcam1
Madd
Maea
Maf1
Maff
Mafg
Mafg-dt
Mafk
Mag
Magea12
Magea8
Maged1
Maged2
Magee1
Mageh1
Magel2
Magi2-as3
Magi3
Magix
Maip1
Mak
Mak16
Malat1
Malsu1
Malt1
Mamdc2
Mamdc2-as1
Mamdc4
Maml2
Mamstr
Man1a2
Man1b1
Man1b1-dt
Man1c1
Man2a1
Man2a2
Man2b2
Manbal
Manea-dt
Maneal
Manf
Mansc1
Maoa
Map1a
Map1lc3a
Map1lc3b
Map2
Map2k1
Map2k3
Map2k4
Map2k5
Map2k6
Map2k7
Map3k10
Map3k13
Map3k14-as1
Map3k19
Map3k20
Map3k2-dt
Map3k3
Map3k4
Map3k7cl
Map3k8
Map4k2
Map4k3-dt
Map4k4
Map4k5
Mapk12
Mapk13
Mapk14
Mapk15
Mapk1ip1l
Mapk3
Mapk6
Mapk6-dt
Mapk7
Mapk8
Mapk8ip1
Mapk8ip3
Mapkap1
Mapkapk2
Mapkapk3
Mapkapk5
Mapkbp1
Mapre2
Mapre3
Marc2
March10
March2
March6
March7
March9
Marf1
Mark2
Mark3
Mark4
Mars
Mars2
Masp2
Mast1
Mast3
Mast4
Mastl
Mat2a
Mat2b
Matk
Matn1-as1
Matn4
Matr3
Mau2
Maz
Mbd1
Mbd3l1
Mbd5
Mbd6
Mblac1
Mbnl1
Mbnl2
Mbnl3
Mboat2
Mboat7
Mbp
Mbtps1
Mbtps2
Mc1r
Mc5r
Mccc2
Mcf2l
Mcf2l2
Mcm10
Mcm2
Mcm3
Mcm3ap-as1
Mcm4
Mcm5
Mcm8
Mcoln1
Mcph1
Mcrip1
Mcrip2
Mctp2
Mcts1
Mcts2p
Mcu
Mdga1
Mdh1
Mdh2
Mdk
Mdm2
Mdm4
Mdp1
Mds2
Me2
Me3
Meak7
Mecp2
Mecr
Med1
Med11
Med12l
Med13l
Med14
Med15
Med15p3
Med15p9
Med17
Med18
Med21
Med24
Med25
Med28
Med29
Med30
Med9
Mef2a
Mef2c
Mef2c-as1
Mef2c-as2
Megf6
Megf8
Mei1
Meig1
Meiob
Meis1
Meis2
Meltf
Memo1p3
Memo1p4
Men1
Mep1a
Mepce
Mertk
Mest
Mestit1
Met
Metap1
Metap1d
Metap2
Metrn
Mettl14
Mettl14-dt
Mettl15
Mettl16
Mettl17
Mettl21a
Mettl22
Mettl23
Mettl25
Mettl2a
Mettl2b
Mettl3
Mettl7a
Mettl7b
Mettl9
Mfap3
Mff
Mfge8
Mfn1
Mfn2
Mfng
Mfrp
Mfsd1
Mfsd11
Mfsd12
Mfsd13a
Mfsd14b
Mfsd2a
Mfsd2b
Mfsd3
Mfsd4a
Mfsd4b
Mfsd8
Mga
Mgat2
Mgat5
Mgat5b
Mgll
Mgme1
Mgrn1
Mgst1
Mgst2
Mgst3
Mhencr
Mia2
Mia3
Miat
Miatnb
Mib1
Mib2
Mica
Mical2
Micall1
Micall2
Micb
Micos10
Micos10-nbl1
Micu3
Mid1ip1
Mid1ip1-as1
Midn
Mief1
Mief2
Mier1
Mier3
Mif
Mif4gd
Mif-as1
Miga1
Miga2
Miip
Mimt1
Mincr
Mindy1
Mindy2
Mink1
Minpp1
Mios
Miox
Mip
Mipepp3
Mipol1
Mir100hg
Mir101-2
Mir1181
Mir1185-1
Mir1-1hg-as1
Mir1204
Mir1207
Mir1257
Mir1268a
Mir1273c
Mir1281
Mir1282
Mir1292
Mir1306
Mir130a
Mir130b
Mir1322
Mir1323
Mir138-2
Mir141
Mir145
Mir146b
Mir148a
Mir151b
Mir152
Mir1538
Mir1539
Mir17
Mir17hg
Mir181c
Mir1825
Mir18a
Mir1908
Mir1915
Mir192
Mir193bhg
Mir194-2hg
Mir19a
Mir200a
Mir200b
Mir200c
Mir200chg
Mir202
Mir202hg
Mir208a
Mir20a
Mir2110
Mir212
Mir2276
Mir2277
Mir22hg
Mir26b
Mir2861
Mir29b2chg
Mir300
Mir301b
Mir30c1
Mir3124
Mir3131
Mir3142hg
Mir3143
Mir3148
Mir3150bhg
Mir3153
Mir3155a
Mir3155b
Mir3161
Mir3174
Mir3175
Mir3176
Mir3178
Mir3180-4
Mir3180-5
Mir3181
Mir3184
Mir3188
Mir3189
Mir3190
Mir3191
Mir3193
Mir3195
Mir3196
Mir3199-1
Mir3199-2
Mir31hg
Mir320a
Mir330
Mir33b
Mir342
Mir345
Mir34a
Mir34ahg
Mir3609
Mir3610
Mir3615
Mir3616
Mir3618
Mir3646
Mir3649
Mir3652
Mir3655
Mir3659
Mir3661
Mir3665
Mir3678
Mir3680-2
Mir3681hg
Mir3684
Mir378a
Mir3917
Mir3926-1
Mir3926-2
Mir3928
Mir3945hg
Mir3960
Mir3976hg
Mir422a
Mir423
Mir425
Mir4258
Mir4301
Mir4309
Mir4310
Mir4317
Mir4322
Mir4421
Mir4425
Mir4429
Mir4434
Mir4435-2hg
Mir4437
Mir4442
Mir4443
Mir4444-1
Mir4448
Mir4449
Mir4453
Mir4453hg
Mir4458hg
Mir4469
Mir4470
Mir4479
Mir449c
Mir4519
Mir4521
Mir4522
Mir4523
Mir4530
Mir4540
Mir4638
Mir4645
Mir4651
Mir4655
Mir4687
Mir4706
Mir4707
Mir4726
Mir4727
Mir4733
Mir4734
Mir4738
Mir4741
Mir4756
Mir4757
Mir4761
Mir4766
Mir4781
Mir4782
Mir4785
Mir484
Mir497hg
Mir4999
Mir5001
Mir5003
Mir5088
Mir5090
Mir5091
Mir5092
Mir5093
Mir5187
Mir5188
Mir5191
Mir5197
Mir548ak
Mir548al
Mir548au
Mir548aw
Mir548n
Mir548o
Mir5587
Mir5591
Mir564
Mir567
Mir5695
Mir5696
Mir5702
Mir5703
Mir5707
Mir5708
Mir5787
Mir589
Mir592
Mir598
Mir600
Mir6070
Mir6079
Mir6081
Mir6084
Mir6089
Mir611
Mir6125
Mir615
Mir629
Mir632
Mir638
Mir639
Mir6500
Mir6506
Mir6508
Mir6514
Mir6515
Mir6516
Mir661
Mir670
Mir6732
Mir6743
Mir6771
Mir6774
Mir6777
Mir6779
Mir6781
Mir6784
Mir6787
Mir6789
Mir6791
Mir6795
Mir6804
Mir6809
Mir6818
Mir6819
Mir6820
Mir6821
Mir6823
Mir6833
Mir6834
Mir6838
Mir6845
Mir6847
Mir6848
Mir6851
Mir6853
Mir6854
Mir6864
Mir6867
Mir6869
Mir6872
Mir6875
Mir6876
Mir6892
Mir7107
Mir7157
Mir7-3
Mir7-3hg
Mir759
Mir760
Mir762hg
Mir769
Mir7703
Mir7704
Mir7706
Mir7845
Mir7850
Mir7973-1
Mir7973-2
Mir7977
Mir8064
Mir8072
Mir92b
Mir9-3
Mir9-3hg
Mir99ahg
Mir99b
Mirlet7a1hg
Mirlet7e
Mirlet7i
Mis12
Mis18a-as1
Mis18bp1
Mitf
Mixl1
Mkln1
Mkrn2
Mkrn3
Mlec
Mlf1
Mlh1
Mllt10
Mllt6
Mlph
Mlst8
Mlx
Mlxip
Mmaa
Mmachc
Mmp11
Mmp14
Mmp20
Mmp25
Mmp28
Mms19
Mnat1
Mnd1
Mnt
Mnx1
Mnx1-as1
Mob1b
Mob4
Mocs3
Mogat2
Mok
Mon1a
Mon1b
Mon2
Morc2-as1
Morc3
Morf4l1
Morf4l2-as1
Morn1
Morn2
Morn3
Morn4
Morn5
Mosmo
Mospd2
Mospd3
Mov10
Mov10l1
Mpdu1
Mpeg1
Mpg
Mphosph10
Mpi
Mpig6b
Mpnd
Mpp5
Mpp7-dt
Mppe1
Mprip
Mpst
Mpv17
Mpv17l
Mpv17l2
Mpzl1
Mr1
Mras
Mrfap1
Mrgprf
Mrgprg
Mrgprg-as1
Mrgprx4
Mri1
Mrm1
Mrm2
Mrm3
Mroh1
Mroh3p
Mroh7
Mrpl1
Mrpl10
Mrpl15
Mrpl15p1
Mrpl18
Mrpl19
Mrpl2
Mrpl20-as1
Mrpl22
Mrpl30
Mrpl32
Mrpl33
Mrpl35
Mrpl35p4
Mrpl37
Mrpl4
Mrpl40
Mrpl42
Mrpl43
Mrpl45
Mrpl48
Mrpl49
Mrpl52
Mrpl54
Mrpl58
Mrps11
Mrps12
Mrps16
Mrps17
Mrps18b
Mrps18c
Mrps2
Mrps21
Mrps22
Mrps25
Mrps27
Mrps30
Mrps31p4
Mrps31p5
Mrps35
Mrps36
Mrps7
Mrrf
Mrs2
Mrtfb
Mrto4
Mrvi1-as1
Msantd3
Msc-as1
Msh2
Msh3
Msh5
Msh5-sapcd1
Msh6
Msi2
Msl1
Msl3
Msl3p1
Msmb
Msmo1
Msra
Msrb1
Msrb3
Mst1p2
Msto1
Msto2p
Msx1
Msx2p1
Mt1a
Mt1dp
Mt1f
Mt1h
Mt1x
Mt2a
Mt2p1
Mta1
Mta2
Mta3
Mtap
Mtbp
Mtch2
Mtcl1
Mtco1p12
Mtco1p28
Mtco1p30
Mtco1p31
Mtco2p30
Mtco3p12
Mtdh
Mterf2
Mterf4
Mtf2
Mtfp1
Mtfr1
Mtfr1l
Mtfr2
Mtg1
Mtg2
Mthfd1
Mthfd1l
Mthfd2
Mthfd2l
Mthfr
Mtif2
Mtm1
Mtmr11
Mtmr12
Mtmr14
Mtmr2
Mtmr3
Mtmr7
Mtmr9
Mtnd3p25
Mtnd4lp30
Mto1
Mtr
Mtrex
Mtrf1
Mtrnr2l1
Mtrr
Mttp
Mturn
Mtx1
Mtx2
Muc12
Muc2
Muc20-ot1
Muc3a
Mucl1
Mus81
Mvb12a
Mvb12b
Mvd
Mvk
Mvp
Mx1
Mx2
Mxd1
Mxd3
Mxi1
Mxra7
Myadm
Myb
Mybl2
Mybpc1
Mybphl
Myc
Mycbp2-as1
Mycbpap
Mycl
Myd88
Mydgf
Myeov
Myh10
Myh14
Myh9
Myl12a
Myl12b
Myl3
Myl5
Myl6
Myl6b
Mylip
Mylk-as1
Mylpf
Mynn
Myo10
Myo15a
Myo15b
Myo18b
Myo19
Myo1b
Myo1c
Myo1f
Myo1g
Myo1h
Myo5c
Myo6
Myo7a
Myo9b
Myom1
Myom2
Myrf
Myrfl
Mysm1
Myt1
Mzb1
Mzf1-as1
Mzt2b
N4bp2l2
NA
Naa10
Naa15
Naa16
Naa20
Naa30
Naa35
Naa38
Naa40
Naa60
Naaa
Naalad2
Nab2
Nabp1
Nabp2
Naca4p
Nacap8
Nadk
Nadsyn1
Nagk
Naglu
Nags
Nanogp1
Nanos1
Nanos2
Nanos3
Nans
Napa-as1
Napg
Napsa
Napsb
Narf
Nasp
Nat1
Nat10
Nat14
Nat16
Nat8l
Nat9
Nav2
Nav2-as3
Naxd
Naxe
Nbeal1
Nbeal2
Nbl1
Nbpf12
Nbpf26
Nbpf3
Nbr1
Nbr2
Ncan
Ncapd2
Ncapd2p1
Ncapd3
Ncapg
Ncapg2
Ncaph
Ncaph2
Ncbp1
Ncbp2l
Ncdn
Ncf4-as1
Nck1
Nck2
Ncln
Ncoa1
Ncoa3
Ncoa6
Ncoa7
Ncor2
Ncr3lg1
Ncstn
Ndc80
Nde1
Ndel1
Ndfip1
Ndor1
Ndrg2
Ndrg3
Ndrg4
Ndst1
Ndufa11
Ndufa13
Ndufa3
Ndufa3p3
Ndufa4l2
Ndufa5
Ndufa6-dt
Ndufa7
Ndufa9
Ndufaf2
Ndufaf3
Ndufaf4p1
Ndufaf5
Ndufaf6
Ndufaf7
Ndufaf8
Ndufb10
Ndufb2
Ndufb3
Ndufb4
Ndufb4p4
Ndufb5
Ndufb6
Ndufb9
Ndufc1
Ndufs2
Ndufs3
Ndufs4
Ndufs5
Ndufs6
Ndufs7
Ndufs8
Ndufv1
Ndufv2
Ndufv3
Neat1
Necab2
Necap1
Necap2
Nectin2
Nectin3
Nedd1
Nedd4l
Nedd8
Nedd8-mdp1
Nedd9
Neil1
Neil2
Neil3
Nek10
Nek11
Nek4
Nek6
Nek7
Nelfcd
Nelfe
Nemp1
Neo1
Net1
Neu3
Neu4
Neurl4
Nexn
Nf1
Nf2
Nfasc
Nfat5
Nfatc2ip
Nfatc3
Nfatc4
Nfe2l1
Nfia
Nfic
Nfix
Nfkb1
Nfkb2
Nfkbia
Nfkbib
Nfkbil1
Nfkbiz
Nfrkb
Nfx1
Nfya
Nfyc
Ngdn
Ngef
Ngfr
Ngrn
Nhej1
Nhlrc2
Nhlrc3
Nhlrc4
Nhsl1
Nicn1
Nif3l1
Nifk-as1
Nim1k
Ninj1
Nip7
Nip7p1
Nipa1
Nipa2
Nipal3
Nipbl
Nipbl-dt
Nipsnap1
Nipsnap2
Nisch
Nit1
Nit2
Nkain1
Nkain2
Nkain4
Nkapd1
Nkd1
Nkila
Nkiras2
Nktr
Nlgn2
Nlk
Nln
Nlrc5
Nlrp1
Nlrp12
Nlrp14
Nlrx1
Nmb
Nmd3
Nme1
Nme1-nme2
Nme2
Nme4
Nmnat1
Nmnat2
Nmral1
Nmt1
Nmt2
Nnmt
Noc2l
Noc2lp1
Noc4l
Noct
Nod2
Nodal
Nol11
Nol12
Nol4l
Nol7
Nolc1
Nomo1
Nomo3
Nono
Nop14
Nop14-as1
Nop2
Nop53
Nop56
Nop58
Nop9
Nos3
Nosip
Nostrin
Notch2
Notch2p1
Notch3
Nova2
Nox5
Noxa1
Npas1
Npas4
Npc1
Npepps
Npffr2
Nphp3-as1
Nphs1
Npipb9
Npl
Nploc4
Npm1
Npm1p32
Npm1p46
Npm2
Npm3
Npr2
Npr3
Nprl3
Npw
Nqo1
Nqo2
Nr1d2
Nr1h2
Nr1h3
Nr1h4
Nr1i2
Nr2c2
Nr2e1
Nr2f1
Nr2f2
Nr2f2-as1
Nr3c1
Nr4a1
Nr4a3
Nr5a1
Nr5a2
Nr6a1
Nrbf2
Nrbf2p2
Nrbp1
Nrbp2
Nrcam
Nrep
Nrf1
Nrgn
Nrip3
Nrl
Nrm
Nrn1l
Nrp1
Nrp2
Nrsn1
Nrsn2
Nrtn
Nsa2
Nsd2
Nsdhl
Nsg2
Nsmaf
Nsmce1
Nsmce1-dt
Nsmce2
Nsrp1
Nsun3
Nsun4
Nsun6
Nt5c1a
Nt5cp1
Nt5cp2
Nt5dc1
Nt5dc4
Nt5e
Nt5m
Ntf3
Ntf6b
Nthl1
Ntmt1
Ntn5
Ntpcr
Ntrk1
Ntrk3-as1
Nts
Nuak2
Nub1
Nubp1
Nubp2
Nubpl
Nucb1
Nucb2
Nudc
Nudt1
Nudt13
Nudt16
Nudt16l1
Nudt17
Nudt19
Nudt19p5
Nudt2
Nudt22
Nudt4
Nudt7
Nudt9
Nuf2
Numb
Nup107
Nup188
Nup205
Nup210l
Nup210p1
Nup214
Nup35
Nup50
Nup50-dt
Nup58
Nup85
Nup93
Nupl2
Nupr1
Nusap1
Nutf2
Nutf2p2
Nutm1
Nutm2a-as1
Nxf1
Nxnl1
Nxpe3
Nxt2
Nynrin
Oaf
Oard1
Oas1
Oas3
Oaz1
Oaz3
Obsl1
Oca2
Ocel1
Ociad1
Ocrl
Odam
Odc1-dt
Odf2
Odf3b
Odf3l2
Odf4
Odr4
Ofd1
Ofd1p3y
Oga
Ogdh
Ogfod1
Ogfod2
Ogfod3
Ogfr
Ogfrp1
Ogg1
Ogt
Oip5-as1
Oit3
Olfm1
Olfm2
Olfml1
Olfml3
Olmalinc
Omp
Oosp1p2
Opa1
Opa3
Opn5
Oprm1
Optn
Or11q1p
Or1ab1p
Or2a14
Or2b11
Or2s2
Or2t11
Or52k3p
Or6e1p
Or7e122p
Or7e14p
Or7e28p
Or7e46p
Or7e47p
Or9l1p
Orai1
Orai2
Orc3
Orc4
Orc6
Orm1
Ormdl2
Ormdl3
Os9
Osbp2
Osbpl1a
Osbpl2
Osbpl6
Osbpl9
Oscp1
Oser1-dt
Osgepl1-as1
Osgin1
Osgin2
Osm
Osmr
Ostc
Otoa
Otof
Otop1
Otop2
Otp
Otub1
Otub2
Otud1
Otud5
Otud6b
Otulin
Otx1
Ovch2
Ovgp1
Oxa1l
Oxnad1
Oxr1
Oxsm
Oxsr1
Oxt
P2rx3
P2rx4
P2rx5
P2rx6
P2rx7
P2ry2
P2ry6
P3h2
P3h2-as1
P3h3
P3h4
P4ha2
P4htm
Pa2g4
Paaf1
Pabpc1
Pabpc1l
Pabpc4
Pabpn1
Pacrg
Pacrg-as1
Pacrg-as3
Pacrgl
Pacs1
Pacsin2
Pacsin3
Padi1
Padi4
Paep
Pafah1b1
Pafah1b2
Pafah1b3
Pag1
Pah
Paics
Paip2
Pak2
Pak4
Palm
Palmd
Pam
Pan2
Pan3
Pank2
Panx1
Paox
Papola
Papolg
Papss2
Paqr4
Paqr5
Paqr7
Paqr8
Paqr9-as1
Pard3
Pard3-as1
Pard6a
Pard6b
Park7
Parm1
Parp10
Parp14
Parp2
Parp3
Parpbp
Part1
Parvb
Parvg
Pask
Patl2
Patz1
Paupar
Pax8
Pax8-as1
Pax9
Paxbp1-as1
Paxip1-as1
Paxip1-as2
Paxx
Pbx1
Pbx3
Pbxip1
Pc
Pca3
Pcat1
Pcat14
Pcat6
Pcat7
Pcbd2
Pcbp1
Pcbp1-as1
Pcbp2
Pcca
Pccb
Pcdh10
Pcdh12
Pcdh8
Pcdha11
Pcdha7
Pcdha8
Pcdhb10
Pcdhb11
Pcdhb12
Pcdhb13
Pcdhb16
Pcdhb2
Pcdhb6
Pcdhb7
Pcdhga1
Pcdhgb1
Pcdhgb2
Pcdhgb4
Pcdhgb7
Pced1b
Pcf11
Pcgf2
Pcgf3
Pcgf5
Pcif1
Pck1
Pck2
Pclaf
Pcm1
Pcmt1
Pcmtd2
Pcna
Pcnp
Pcnt
Pcnx1
Pcnx3
Pcnx4
Pcolce
Pcolce2
Pcolce-as1
Pcoth
Pcp4
Pcsk4
Pcsk5
Pcsk6
Pcsk6-as1
Pcsk9
Pctp
Pcyox1
Pcyox1l
Pcyt2
Pdcd11
Pdcd2l
Pdcd4
Pdcd5
Pdcd6
Pdcd6ip
Pdcd6ipp2
Pdcl3
Pde10a
Pde12
Pde3b
Pde4c
Pde4d
Pde4dip
Pde5a
Pde7a
Pde8a
Pde9a
Pdgfra
Pdgfrb
Pdgfrl
Pdha1
Pdha1p1
Pdhx
Pdia3
Pdia3p1
Pdia5
Pdilt
Pdk1
Pdk2
Pdk3
Pdlim2
Pdlim3
Pdlim5
Pdlim7
Pdp1
Pdp2
Pdpk1
Pdpr
Pds5b
Pdss1
Pdss2
Pdxdc1
Pdxdc2p
Pdxk
Pdzd2
Pdzrn3-as1
Pea15
Peak1
Pear1
Pebp1
Peg10
Peli1
Peli2
Peli3
Pelo
Pepd
Per3
Pes1
Pet100
Pex1
Pex11a
Pex11b
Pex13
Pex14
Pex26
Pex3
Pex5
Pex7
Pfas
Pfdn1
Pfdn4
Pfdn5
Pfdn6
Pfkfb2
Pfkfb3
Pfkfb4
Pfkl
Pfkm
Pfn1
Pgam1
Pgam1p8
Pgam5
Pgap2
Pgap3
Pgbd1
Pgbd2
Pgc
Pgd
Pgf
Pgghg
Pgk1
Pglyrp4
Pgm2
Pgpep1
Pgrmc1
Pgs1
Phactr2
Phactr4
Phax
Phb
Phb2
Phc1
Phc2
Phf1
Phf10
Phf11
Phf12
Phf13
Phf14
Phf20
Phf20l1
Phf21a
Phf23
Phf3
Phf6
Phf7
Phgdh
Phkb
Phkg1
Phkg2
Phldb1
Phldb2
Phospho1
Phospho2
Phox2a
Phpt1
Phrf1
Phtf2
Phyh
Phyhd1
Phyhip
Pi4k2a
Pi4ka
Pi4kb
Pias1
Pias4
Pibf1
Pick1
Pidd1
Pif1
Pifo
Pigb
Pigg
Pigl
Pigq
Pigr
Pigt
Pigu
Pigv
Pigw
Pigx
Pigy-dt
Pih1d1
Pih1d3
Pik3c2a
Pik3c2b
Pik3c3
Pik3ca
Pik3cd
Pik3ip1-as1
Pik3r1
Pik3r5
Pikfyve
Pim2
Pim3
Pimreg
Pin1
Pin4
Pink1
Pinlyp
Pip4k2c
Pip5k1a
Pip5k1b
Pip5kl1
Pipox
Pithd1
Pitpna
Pitpna-as1
Pitpnc1
Pitx3
Piwil2
Piwil4
Pjvk
Pkd1l2
Pkd2
Pkd2l1
Pkd2l2
Pkdcc
Pkib
Pkig
Pkm
Pkmyt1
Pkn1
Pkn2
Pknox1
Pkp2
Pkp3
Pkp4
Pla2g12ap1
Pla2g15
Pla2g16
Pla2g1b
Pla2g2a
Pla2g2e
Pla2g2f
Pla2g4d
Pla2g4e-as1
Pla2g4f
Pla2g6
Plac9
Plagl1
Plat
Plb1
Plbd2
Plcb1
Plcb3
Plcb4
Plcd3
Plcg1
Plcg2
Plch2
Plcl1
Plcxd1
Plcxd2
Plcxd2-as1
Pld1
Pld2
Pld3
Plekha1
Plekha2
Plekha3
Plekha4
Plekha5
Plekha6
Plekha7
Plekha8
Plekhb1
Plekhb2
Plekhf1
Plekhf2
Plekhg2
Plekhg3
Plekhg4
Plekhg5
Plekhg6
Plekhh1
Plekhh2
Plekhj1
Plekhm1p1
Plekhm2
Plekhm3
Plekhn1
Plekho1
Plekho2
Plg
Plgla
Plin2
Plin3
Plin5
Plk1
Plk2
Plk3
Plk4
Plk5
Plod1
Plpbp
Plpp3
Plpp5
Plpp6
Plpp7
Plppr1
Pls1
Pls3
Plscr1
Plxdc1
Plxnb2
Plxnb3
Pmaip1
Pmepa1
Pmf1
Pmf1-bglap
Pmfbp1
Pml
Pmm1
Pmm2
Pmp22
Pmpca
Pmpcb
Pms1
Pms2cl
Pnck
Pnkd
Pnkp
Pnliprp2
Pnmt
Pnn
Pno1
Pnp
Pnpla2
Pnpla3
Pnpla5
Pnpla6
Pnpla7
Pnpo
Pnrc1
Pnrc2
Poc1b-as1
Poc5
Podxl
Pofut1
Pogk
Poglut1
Pola1
Pola2
Polb
Pold1
Pold3
Pold4
Poldip2
Poldip3
Pole2
Pole3
Pole4
Polg
Polh
Poli
Polk
Polm
Poln
Polr1a
Polr1b
Polr1c
Polr1d
Polr1e
Polr2a
Polr2b
Polr2c
Polr2f
Polr2g
Polr2h
Polr2k
Polr2m
Polr3a
Polr3b
Polr3c
Polr3d
Polr3e
Polr3f
Polr3g
Polr3gl
Polr3h
Polr3k
Pom121
Pomk
Pomp
Pomt1
Pomt2
Pop1
Pop4
Pop7
Por
Porcn
Pot1-as1
Pou2af1
Pou2f1
Pou2f2
Pou2f3
Pou4f2
Pou6f2
Ppa2
Ppan
Ppan-p2ry11
Ppara
Ppard
Pparg
Ppargc1a
Ppcdc
Ppdpf
Ppef1
Ppfia1
Ppfia3
Ppfia4
Ppfibp1
Ppfibp2
Pphln1
Ppia
Ppiap25
Ppiap3
Ppiap35
Ppiap4
Ppiap68
Ppie
Ppif
Ppig
Ppih
Ppil2
Ppil6
Ppip5k2
Ppm1a
Ppm1b
Ppm1d
Ppm1g
Ppm1k-dt
Ppm1l
Ppm1n
Ppme1
Ppox
Ppp1cb
Ppp1r10
Ppp1r11
Ppp1r12a
Ppp1r12b
Ppp1r13b
Ppp1r14a
Ppp1r15a
Ppp1r16a
Ppp1r16b
Ppp1r1a
Ppp1r1b
Ppp1r1c
Ppp1r21
Ppp1r26
Ppp1r26-as1
Ppp1r27
Ppp1r32
Ppp1r37
Ppp1r3e
Ppp1r3f
Ppp1r3g
Ppp1r7
Ppp1r8
Ppp1r9a
Ppp2r1a
Ppp2r1b
Ppp2r2a
Ppp2r2c
Ppp2r2d
Ppp2r5b
Ppp2r5c
Ppp2r5d
Ppp3cb-as1
Ppp3cc
Ppp4c
Ppp4r1
Ppp4r1l
Ppp4r2
Ppp4r4
Ppp6r1
Ppp6r2
Ppp6r3
Pprc1
Ppt2
Ppt2-egfl8
Ppwd1
Ppy
Pqbp1
Pqlc1
Pqlc2
Pqlc3
Prap1
Prcc
Prcd
Prdm11
Prdm16
Prdm2
Prdm5
Prdm8
Prdm9
Prdx1
Prdx2
Prdx4
Prdx5
Prdx6
Prelid1
Prelid3a
Prepl
Prf1
Prickle4
Prim2
Primpol
Prkaa2
Prkab1
Prkaca
Prkacb
Prkar1a
Prkar1b
Prkar2a-as1
Prkca
Prkcd
Prkce
Prkch
Prkcq-as1
Prkcsh
Prkcz
Prkcz-as1
Prkn
Prkra-as1
Prkrip1
Prky
Prmt1
Prmt2
Prmt3
Prmt5
Prmt5-as1
Prmt6
Prmt7
Prnp
Prob1
Proc
Proca1
Procr
Prom1
Prorsd1p
Proser2
Proser3
Prox1
Proz
Prpf18
Prpf19
Prpf3
Prpf31
Prpf38a
Prpf38b
Prpf39
Prpf4
Prpf40a
Prpf40b
Prpf4b
Prpf8
Prph
Prps1
Prps2
Prpsap2
Prr11
Prr13
Prr14
Prr15
Prr26
Prr3
Prr5
Prr5-arhgap8
Prr7
Prrc1
Prrc2a
Prrc2b
Prrc2c
Prrg2
Prrt1b
Prrt2
Prrt3
Prrt3-as1
Prss12
Prss16
Prss21
Prss23
Prss30p
Prss36
Prss48
Prtfdc1
Prune1
Prx
Prxl2a
Prxl2b
Psat1
Psca
Psd
Psd4
Psen1
Psen2
Psenen
Pskh1
Psma2p3
Psma3
Psma3-as1
Psma4
Psma6
Psma7
Psmb3
Psmb4
Psmb6
Psmb8
Psmb9
Psmc1
Psmc2
Psmc4
Psmc5
Psmc6
Psmd1
Psmd11
Psmd12p
Psmd13
Psmd14
Psmd2
Psmd3
Psmd4
Psmd7
Psmd8
Psmd9
Psme1
Psme2
Psme2p2
Psme3
Psmf1
Psmg2
Psmg3-as1
Psmg4
Psors1c1
Pspn
Psrc1
Pstk
Pstpip1
Ptbp1
Ptbp2
Ptcd1
Ptcd2
Ptcd3
Ptch2
Ptdss1
Ptdss2
Ptger4
Ptges
Ptgr2
Ptk2
Ptk2b
Ptk7
Ptma
Ptmap3
Ptms
Ptov1
Ptp4a1
Ptpa
Ptpdc1
Ptpmt1
Ptpn1
Ptpn11
Ptpn12
Ptpn18
Ptpn22
Ptpn23
Ptpn2p1
Ptpn4
Ptpn5
Ptpn6
Ptpra
Ptprf
Ptprg
Ptprj
Ptprj-as1
Ptprk
Ptprm
Ptprn2
Ptpru
Ptprvp
Ptrh1
Pts
Pttg1
Puf60
Pum1
Pura
Purpl
Pus1
Pusl1
Pvalef
Pvt1
Pwp1
Pwwp2b
Pwwp3a
Pxk
Pxmp2
Pxn-as1
Pxylp1
Pydc1
Pyroxd1
Pyy3
Qars
Qki
Qpct
Qpctl
Qrich1
Qrsl1
Qser1
Qsox1
Qtrt1
Qtrt2
R3hcc1
R3hcc1l
R3hdm1
R3hdm2
Rab10
Rab11a
Rab11b
Rab11b-as1
Rab11fip3
Rab11fip4
Rab11fip5
Rab14
Rab15
Rab17
Rab18
Rab1b
Rab22a
Rab25
Rab26
Rab27a
Rab28
Rab2a
Rab30-as1
Rab31
Rab33b
Rab36
Rab37
Rab3d
Rab3il1
Rab3ip
Rab40c
Rab42
Rab4a
Rab4b
Rab4b-egln2
Rab5a
Rab5b
Rab5if
Rab7a
Rab7b
Rab8a
Rab8b
Rab9a
Rabep1
Rabep2
Rabgap1
Rabgap1l
Rabgef1
Rabggtb
Rabl2a
Rabl2b
Rabl3
Rabl6
Rac1
Racgap1
Rack1
Rad17
Rad18
Rad21l1
Rad23a
Rad23b
Rad50
Rad51
Rad51ap1
Rad51b
Rad51c
Rad54b
Rad54l
Rad9a
Rad9b
Radil
Radx
Rae1
Raet1e
Raet1l
Raet1m
Rag1
Rag2
Rai1
Rai14
Rala
Ralb
Ralbp1
Ralgapa1
Ralgapb
Ralgds
Ralgps1
Ralgps2
Raly
Ramp1
Ran
Ranbp1
Ranbp2
Ranbp3l
Rangrf
Rap1a
Rap1b
Rap1gap
Rap1gds1
Rap2a
Rap2b
Rap2c
Rap2c-as1
Rapgef1
Rapgef2
Rapgef3
Rapgef4
Rapsn
Rara
Rarb
Rarg
Rarres2p5
Rars
Rasa2
Rasa4
Rasal1
Rasal2
Rasal3
Rasgef1c
Rasgrf1
Rasgrf2
Rasgrp3
Rasip1
Rasl10a
Rasl10b
Rasl11b
Rasl12
Rassf1
Rassf10
Rassf1-as1
Rassf4
Rassf5
Rassf6
Rassf7
Rassf8
Raver1
Raver2
Rb1
Rbak
Rbak-rbakdn
Rbbp4
Rbbp6
Rbbp8
Rbck1
Rbfa
Rbfox3
Rbks
Rbl2
Rbm10
Rbm14
Rbm14-rbm4
Rbm15
Rbm17
Rbm19
Rbm20
Rbm23
Rbm24
Rbm25
Rbm26-as1
Rbm28
Rbm3
Rbm33
Rbm38
Rbm39
Rbm4
Rbm42
Rbm45
Rbm47
Rbm48
Rbm5
Rbm6
Rbm7
Rbm8a
Rbms1
Rbms1p1
Rbms2
Rbmx2
Rbmxp1
Rbp5
Rbpj
Rbpjl
Rbpms
Rbpmslp
Rbx1
Rcan2
Rcan3
Rcc1
Rcc2
Rcc2-as1
Rccd1
Rce1
Rcl1
Rcn1
Rcn2
Rcn3
Rcor3
Rcsd1
Rd3
Rdh10
Rdh13
Rdh5
Rdm1p3
Rdx
Recql5
Reep4
Reep6
Rel
Rela
Relb
Relch
Rell2
Relt
Rem2
Renbp
Rep15
Repin1
Reps2
Rer1
Resf1
Rest
Retreg2
Retreg3
Rex1bd
Rexo1
Rexo1l10p
Rexo1l1p
Rexo1l2p
Rexo2
Rexo4
Rexo5
Rf00003
Rf00004
Rf00006
Rf00012
Rf00015
Rf00017
Rf00019
Rf00024
Rf00026
Rf00066
Rf00091
Rf00096
Rf00100
Rf00139
Rf00156
Rf00263
Rf00279
Rf00283
Rf00285
Rf00401
Rf00407
Rf00411
Rf00415
Rf00424
Rf00554
Rf00560
Rf00568
Rf00601
Rf01210
Rf01877
Rf01882
Rf01928
Rf01955
Rf01956
Rf01957
Rf01986
Rf01987
Rf02101
Rf02103
Rf02116
Rf02118
Rf02122
Rf02124
Rf02125
Rf02137
Rf02138
Rf02139
Rf02148
Rf02156
Rf02159
Rf02160
Rf02174
Rf02175
Rf02176
Rf02179
Rf02180
Rf02187
Rf02188
Rf02198
Rf02199
Rf02215
Rf02216
Rf02217
Rf02220
Rf02271
Rfc2
Rfc3
Rfc5
Rfesd
Rfesdp1
Rflna
Rfpl1s
Rfx3
Rfx3-as1
Rfx5
Rfxank
Rfxap
Rgl1
Rgl3
Rgmb
Rgmb-as1
Rgn
Rgp1
Rgpd4-as1
Rgs10
Rgs12
Rgs14
Rgs17
Rgs2
Rgs20
Rgs3
Rgs6
Rgs9
Rgs9bp
Rgsl1
Rhbdd1
Rhbdd2
Rhbdf2
Rhbdl1
Rhebl1
Rhno1
Rhoa
Rhob
Rhobtb2
Rhobtb3
Rhoc
Rhod
Rhof
Rhoh
Rhoj
Rhoq
Rhoqp1
Rhot1
Rhot2
Rhpn1
Ribc1
Ric1
Ric8a
Ric8b
Rif1
Riiad1
Rimkla
Rimklb
Rin1
Rin2
Ring1
Rint1
Riok1
Riok2
Riok3
Riox1
Ripk1
Ripk2
Ripor1
Ripor2
Ripor3
Ripply1
Rita1
Rmc1
Rmdn2
Rmi1
Rmi2
Rmnd5a
Rmnd5b
Rmrp
Rn7sk
Rn7skp114
Rn7skp119
Rn7skp127
Rn7skp130
Rn7skp145
Rn7skp175
Rn7skp193
Rn7skp202
Rn7skp214
Rn7skp223
Rn7skp232
Rn7skp242
Rn7skp249
Rn7skp272
Rn7skp276
Rn7skp291
Rn7skp49
Rn7skp8
Rn7skp92
Rn7sl1
Rn7sl105p
Rn7sl14p
Rn7sl160p
Rn7sl181p
Rn7sl2
Rn7sl284p
Rn7sl296p
Rn7sl3
Rn7sl346p
Rn7sl353p
Rn7sl354p
Rn7sl369p
Rn7sl382p
Rn7sl402p
Rn7sl441p
Rn7sl443p
Rn7sl445p
Rn7sl45p
Rn7sl494p
Rn7sl505p
Rn7sl523p
Rn7sl543p
Rn7sl551p
Rn7sl581p
Rn7sl600p
Rn7sl605p
Rn7sl63p
Rn7sl645p
Rn7sl648p
Rn7sl674p
Rn7sl684p
Rn7sl688p
Rn7sl736p
Rn7sl743p
Rn7sl784p
Rn7sl794p
Rn7sl811p
Rn7sl832p
Rn7sl862p
Rna5s6
Rna5sp121
Rna5sp130
Rna5sp139
Rna5sp155
Rna5sp18
Rna5sp19
Rna5sp21
Rna5sp218
Rna5sp236
Rna5sp237
Rna5sp242
Rna5sp243
Rna5sp245
Rna5sp301
Rna5sp308
Rna5sp324
Rna5sp351
Rna5sp362
Rna5sp382
Rna5sp397
Rna5sp40
Rna5sp430
Rna5sp440
Rna5sp448
Rna5sp452
Rna5sp473
Rna5sp481
Rna5sp490
Rna5sp60
Rnase4
Rnase8
Rnaseh1-as1
Rnaseh2a
Rnaseh2b
Rnaseh2c
Rnasek
Rnasek-c17orf49
Rnd1
Rnd2
Rnf10
Rnf11
Rnf111
Rnf114
Rnf121
Rnf123
Rnf128
Rnf13
Rnf133
Rnf138
Rnf139
Rnf14
Rnf144a
Rnf144b
Rnf145
Rnf146
Rnf151
Rnf157
Rnf157-as1
Rnf166
Rnf167
Rnf181
Rnf185
Rnf187
Rnf19a
Rnf2
Rnf20
Rnf207
Rnf208
Rnf212
Rnf214
Rnf216p1
Rnf220
Rnf227
Rnf24
Rnf26
Rnf31
Rnf34
Rnf4
Rnf40
Rnf41
Rnf43
Rnf5
Rnf6p1
Rnf7
Rnf8
Rnft1-dt
Rnft2
Rnmt
Rnpc3
Rnpep
Rnpepl1
Rnps1
Rnu11
Rnu1-1
Rnu1-120p
Rnu12
Rnu1-2
Rnu1-59p
Rnu1-85p
Rnu1-8p
Rnu2-1
Rnu2-17p
Rnu2-27p
Rnu2-2p
Rnu2-51p
Rnu2-63p
Rnu4-1
Rnu4-2
Rnu4-27p
Rnu4-30p
Rnu4-63p
Rnu4-8p
Rnu4atac
Rnu5a-1
Rnu5a-8p
Rnu5b-1
Rnu5b-2p
Rnu5d-1
Rnu5e-1
Rnu5e-4p
Rnu5e-6p
Rnu5f-1
Rnu6-1
Rnu6-1005p
Rnu6-1019p
Rnu6-103p
Rnu6-1055p
Rnu6-1079p
Rnu6-1104p
Rnu6-1128p
Rnu6-1137p
Rnu6-1148p
Rnu6-114p
Rnu6-1177p
Rnu6-121p
Rnu6-1276p
Rnu6-1280p
Rnu6-1283p
Rnu6-1290p
Rnu6-1305p
Rnu6-1311p
Rnu6-131p
Rnu6-196p
Rnu6-2
Rnu6-20p
Rnu6-212p
Rnu6-218p
Rnu6-237p
Rnu6-238p
Rnu6-299p
Rnu6-316p
Rnu6-370p
Rnu6-405p
Rnu6-431p
Rnu6-467p
Rnu6-481p
Rnu6-506p
Rnu6-510p
Rnu6-526p
Rnu6-530p
Rnu6-559p
Rnu6-564p
Rnu6-599p
Rnu6-600p
Rnu6-611p
Rnu6-678p
Rnu6-7
Rnu6-707p
Rnu6-708p
Rnu6-722p
Rnu6-728p
Rnu6-73p
Rnu6-740p
Rnu6-745p
Rnu6-787p
Rnu6-8
Rnu6-817p
Rnu6-842p
Rnu6-845p
Rnu6-874p
Rnu6-880p
Rnu6-881p
Rnu6-882p
Rnu6-9
Rnu6-919p
Rnu6-920p
Rnu6-922p
Rnu6-927p
Rnu6-92p
Rnu6-940p
Rnu6-947p
Rnu6-948p
Rnu6-951p
Rnu6-992p
Rnu6atac
Rnu7-160p
Rnu7-182p
Rnu7-195p
Rnu7-19p
Rnu7-26p
Rnu7-27p
Rnu7-29p
Rnu7-69p
Rnu7-94p
Rnu7-97p
Rnvu1-14
Rnvu1-15
Rnvu1-19
Rnvu1-3
Rnvu1-4
Rnvu1-6
Rnvu1-7
Rny1
Rny1p5
Rny1p8
Rny3
Rny3p1
Rny3p16
Rny4p10
Rny4p36
Ro60
Robo2
Robo3
Robo4
Rock1p1
Rogdi
Rom1
Romo1
Ror1
Rora
Rora-as1
Rpa1
Rpain
Rpap2
Rparp-as1
Rpe
Rpel1
Rpf1
Rpf2
Rph3a
Rph3al
Rpl10
Rpl10a
Rpl10p15
Rpl11
Rpl12
Rpl12p14
Rpl12p28
Rpl12p29
Rpl12p41
Rpl12p45
Rpl12p47
Rpl13
Rpl13a
Rpl13p2
Rpl13p5
Rpl14
Rpl15
Rpl17
Rpl17-c18orf32
Rpl17p43
Rpl18a
Rpl19
Rpl21
Rpl21p10
Rpl21p18
Rpl21p42
Rpl21p6
Rpl22p24
Rpl22p3
Rpl23
Rpl23a
Rpl23ap12
Rpl23ap19
Rpl23ap70
Rpl23ap8
Rpl23ap81
Rpl23ap82
Rpl23ap85
Rpl23ap93
Rpl23ap95
Rpl26
Rpl26l1
Rpl27
Rpl27a
Rpl27ap5
Rpl28
Rpl3
Rpl30p4
Rpl31
Rpl31p56
Rpl31p57
Rpl32p3
Rpl34
Rpl34p1
Rpl34p29
Rpl35a
Rpl36
Rpl36a
Rpl36a-hnrnph2
Rpl37a
Rpl38
Rpl38p4
Rpl3p7
Rpl4
Rpl41
Rpl4p1
Rpl5
Rpl5p10
Rpl5p25
Rpl5p27
Rpl5p28
Rpl5p6
Rpl7a
Rpl7l1
Rpl7l1p5
Rpl7p4
Rpl7p41
Rpl7p44
Rplp0
Rplp0p2
Rplp1
Rplp2
Rpn2
Rpp14
Rpp21
Rpp30
Rpp38
Rprd1b
Rprd2
Rps11
Rps12
Rps15
Rps15ap38
Rps17p8
Rps18
Rps19
Rps19bp1
Rps21
Rps24
Rps26
Rps26p31
Rps26p45
Rps27
Rps27a
Rps28
Rps29p16
Rps29p27
Rps2p32
Rps2p36
Rps2p45
Rps3
Rps3a
Rps4xp16
Rps4y1
Rps5
Rps5p3
Rps6ka1
Rps6ka2
Rps6kb1
Rps6kb2
Rps6kc1
Rps6kl1
Rps7
Rps7p1
Rps8
Rps9
Rpsa
Rpsap31
Rpsap5
Rpsap54
Rpsap65
Rpsap69
Rpsap72
Rpsap75
Rptor
Rpusd1
Rpusd2
Rraga
Rragb
Rreb1
Rrm1
Rrm2
Rrnad1
Rrp1
Rrp12
Rrp15
Rsad1
Rsbn1l
Rsl24d1p6
Rsph3
Rsph4a
Rspry1
Rsrc1
Rtbdn
Rtca
Rtca-as1
Rtel1
Rtel1-tnfrsf6b
Rtf1
Rtf2
Rtkn
Rtl8c
Rtl9
Rtn2
Rtn3
Rtn4
Rtraf
Rttn
Rufy1
Rufy3
Rufy4
Rundc1
Rundc3a
Rundc3b
Runx1
Rusc1
Ruvbl1-as1
Ruvbl2
Rwdd1
Rwdd3
Rxfp4
Rxylt1
Rykp1
S100a1
S100a6
S100b
S100p
S100pbp
S1pr2
Saa2
Saa2-saa4
Sac3d1
Sacm1l
Sae1
Safb
Sall3
Samd10
Samd11
Samd14
Samd4a
Samd4b
Samd8
Samhd1
Samm50
Sap18
Sap25
Sap30
Sap30bp
Sap30l
Sapcd1
Sapcd1-as1
Sar1a
Sars2
Sart1
Sat1
Satb2
Satb2-as1
Saxo2
Saysd1
Sbdsp1
Sbk2
Sbno2
Sc5d
Scaf1
Scaf8
Scai
Scamp1
Scamp2
Scamp3
Scamp4
Scamp5
Scand2p
Scap
Scara3
Scarb2
Scarna16
Scarna17
Scarna2
Scat8
Scfd1
Scg3
Scg5
Scgb1c2
Scgn
Scly
Scml1
Scml4
Scn11a
Scn1a-as1
Scn2a
Scn4a
Scnm1
Scnn1a
Scnn1d
Scoc
Scoc-as1
Scp2
Scpep1
Scrn3
Sctr
Scube1
Scyl1
Scyl2
Sdad1
Sdad1p1
Sdc2
Sdcbp
Sdcbp2-as1
Sdccag8
Sdf2
Sdf2l1
Sdha
Sdhaf1
Sdhaf2
Sdhaf3
Sdhaf4
Sdhap3
Sdhc
Sdhd
Sdk1
Sdr39u1
Sdr42e2
Sec11c
Sec13
Sec14l1
Sec14l2
Sec14l5
Sec16b
Sec1p
Sec22a
Sec22c
Sec23a-as1
Sec23b
Sec23ip
Sec24a
Sec24b
Sec24c
Sec61a1
Sec61a2
Sec61b
Sec62
Sec63
Secisbp2
Secisbp2l
Sectm1
Seh1l
Selenoh
Selenoi
Selenokp1
Selenon
Selenoo
Selenop
Selenot
Selenow
Selp
Selplg
Sema3b
Sema3b-as1
Sema3f
Sema4b
Sema4c
Sema4f
Sema4g
Sema5b
Senp2
Senp3
Senp3-eif4a1
Senp5
Senp8
Sepsecs-as1
Sept1
Sept11
Sept2
Sept4
Sept4-as1
Sept6
Sept7
Sept9
Serf2
Sergef
Serinc4
Serp1
Serpina1
Serpina12
Serpina2
Serpina3
Serpina9
Serpinb6
Serpinb8
Serpinb9p1
Serpind1
Serpine1
Serpinf1
Serpinf2
Serpinh1
Serpini1
Serpini2
Sertad4
Sestd1
Set
Setbp1
Setd1a
Setd1b
Setd5
Setd6
Setd7
Setd9
Setdb1
Setdb2
Setmar
Setx
Sez6l
Sf1
Sf3a2
Sf3b2
Sf3b3
Sfi1
Sfr1
Sfswap
Sft2d1
Sft2d2
Sft2d3
Sfxn2
Sfxn3
Sfxn4
Sfxn5
Sgcb
Sgf29
Sgk1
Sgk2
Sgk3
Sgms1-as1
Sgo1-as1
Sgo2
Sgpl1
Sgsm1
Sgsm2
Sgsm3
Sgta
Sh2b1
Sh2b2
Sh2b3
Sh2d2a
Sh2d3a
Sh2d4a
Sh2d5
Sh2d6
Sh2d7
Sh3bgr
Sh3bgrl3
Sh3bp1
Sh3bp2
Sh3bp4
Sh3bp5
Sh3d21
Sh3glb2
Sh3pxd2a
Sh3rf2
Sh3rf3
Sh3tc1
Sh3tc2
Sh3tc2-dt
Sh3yl1
Shank2
Shbg
Shc1
Shc4
Shf
Shkbp1
Shld1
Shld2
Shld3
Shoc2
Shroom1
Siah1
Siah2
Sidt1
Sidt2
Sigirr
Siglec10
Sike1
Sin3a
Sin3b
Sipa1
Sipa1l1
Sipa1l3
Sirpb1
Sirpb2
Sirt1
Sirt2
Sirt4
Sirt5
Sirt6
Sirt7
Siva1
Six1
Ska1
Skap1
Skap2
Skida1
Skil
Skiv2l
Skor2
Skp2
Slain1
Slamf8
Slbp
Slc11a1
Slc11a2
Slc12a1
Slc12a2
Slc12a4
Slc12a5
Slc12a9
Slc13a3
Slc13a5
Slc14a1
Slc14a2
Slc16a10
Slc16a13
Slc16a1-as1
Slc16a3
Slc16a5
Slc16a6
Slc17a3
Slc17a6
Slc17a7
Slc17a9
Slc18b1
Slc1a4
Slc1a5
Slc1a7
Slc20a1
Slc22a1
Slc22a10
Slc22a11
Slc22a15
Slc22a18
Slc22a31
Slc22a4
Slc22a5
Slc22a7
Slc22a9
Slc23a3
Slc24a1
Slc25a10
Slc25a12
Slc25a14
Slc25a15
Slc25a18
Slc25a19
Slc25a20p1
Slc25a21-as1
Slc25a25
Slc25a26
Slc25a27
Slc25a28
Slc25a29
Slc25a3
Slc25a30
Slc25a34
Slc25a34-as1
Slc25a35
Slc25a36
Slc25a37
Slc25a38
Slc25a4
Slc25a41
Slc25a42
Slc25a43
Slc25a44
Slc25a46
Slc25a47
Slc25a48
Slc25a5
Slc26a1
Slc26a10
Slc26a11
Slc26a2
Slc26a6
Slc26a7
Slc27a1
Slc27a2
Slc27a4
Slc27a5
Slc28a1
Slc29a1
Slc29a3
Slc29a4
Slc2a1
Slc2a10
Slc2a14
Slc2a1-as1
Slc2a3
Slc2a4
Slc2a4rg
Slc2a7
Slc2a8
Slc2a9
Slc30a2
Slc30a5
Slc30a6
Slc30a7
Slc30a9
Slc31a1
Slc31a1p1
Slc31a2
Slc34a1
Slc34a3
Slc35a1
Slc35a3
Slc35a4
Slc35a5
Slc35b1
Slc35b4
Slc35c1
Slc35e2a
Slc35e2b
Slc35e3
Slc35e4
Slc35f3
Slc35f6
Slc35g2
Slc36a1
Slc36a2
Slc37a2
Slc37a3
Slc37a4
Slc38a1
Slc38a10
Slc38a11
Slc38a2
Slc38a3
Slc38a6
Slc38a9
Slc39a1
Slc39a10
Slc39a11
Slc39a13
Slc39a14
Slc39a4
Slc39a5
Slc39a7
Slc39a9
Slc3a2
Slc40a1
Slc41a1
Slc43a1
Slc43a2
Slc43a3
Slc44a1
Slc44a3
Slc44a3-as1
Slc44a4
Slc44a5
Slc45a1
Slc45a3
Slc46a1
Slc47a1
Slc48a1
Slc49a3
Slc49a4
Slc4a11
Slc4a1ap
Slc4a2
Slc4a3
Slc4a7
Slc50a1
Slc51a
Slc52a1
Slc52a2
Slc52a3
Slc5a1
Slc5a10
Slc5a11
Slc5a2
Slc6a12
Slc6a13
Slc6a6
Slc6a8
Slc6a9
Slc7a2
Slc7a6
Slc7a8
Slc8a2
Slc8a3
Slc9a1
Slc9a3
Slc9a3-as1
Slc9a3r1
Slc9a5
Slc9a6
Slc9a8
Slc9b2
Slco1a2
Slco1b3
Slco2a1
Slco2b1
Slco3a1
Slco4a1
Slf1
Slf2
Slfn5
Slirp
Slit1
Slitrk5
Slk
Slmap
Slurp2
Slx4ip
Smad1
Smad3
Smad4
Smad5
Smad6
Smap1
Smap2
Smarca2
Smarca4
Smarca5-as1
Smarcad1
Smarcal1
Smarcb1
Smarcd1
Smarcd2
Smc2
Smc3
Smc4
Smchd1
Smco3
Smdt1
Smg1p1
Smg1p3
Smg6
Smg7
Smg8
Smg9
Smim1
Smim10l1
Smim12p1
Smim13
Smim15-as1
Smim19
Smim2
Smim20
Smim24
Smim25
Smim26
Smim27
Smim29
Smim2-as1
Smim3
Smim31
Smim36
Smim4
Smim40
Smim5
Smim6
Smim8
Smlr1
Smo
Smoc1
Smox
Smpd1
Smpd3
Smpd4p1
Sms
Smtn
Smurf2p1
Smyd2
Smyd4
Smyd5
Snai2
Snai3-as1
Snap23
Snap25
Snap29
Snap47
Snap91
Snapc2
Snapc3
Snapin
Snd1
Sned1
Snf8
Snhg1
Snhg11
Snhg16
Snhg18
Snhg20
Snhg21
Snhg22
Snhg25
Snhg26
Snhg29
Snhg3
Snhg4
Snhg5
Snhg8
Snhg9
Snora13
Snora17a
Snora24
Snora26
Snora3a
Snora3b
Snora48
Snora50c
Snora52
Snora55
Snora57
Snora6
Snora60
Snora65
Snora70
Snora71e
Snora73a
Snora74c-1
Snora78
Snorc
Snord101
Snord104
Snord105
Snord110
Snord118
Snord124
Snord12b
Snord12c
Snord13
Snord15a
Snord17
Snord1c
Snord2
Snord22
Snord24
Snord35b
Snord36b
Snord3a
Snord3c
Snord42b
Snord45a
Snord45c
Snord46
Snord49a
Snord49b
Snord55
Snord56b
Snord58c
Snord68
Snord95
Snord96a
Snrk
Snrnp25
Snrnp27
Snrnp35
Snrnp48
Snrnp70
Snrpa
Snrpb2
Snrpc
Snrpcp19
Snrpd1
Snrpd2
Snrpd3
Snrpe
Snrpf
Snrpn
Sntb1
Sntb2
Sntg1
Snu13
Snurf
Snx1
Snx10
Snx11
Snx13
Snx15
Snx17
Snx18
Snx18p3
Snx2
Snx20
Snx21
Snx22
Snx24
Snx25
Snx27
Snx29
Snx30
Snx32
Snx33
Soat1
Sobp
Socs2
Socs2-as1
Socs3
Socs4
Socs5
Socs6
Socs7
Sod1
Soga3
Son
Sorbs2
Sorbs3
Sord2p
Sorl1
Sort1
Sos1
Sos2
Sox10
Sox12
Sox13
Sox15
Sox2-ot
Sox6
Sox9
Sp1
Sp100
Sp140l
Sp2
Sp2-as1
Sp4
Sp5
Sp6
Spa17
Spaar
Spaca5
Spaca6
Spaca9
Spag1
Spag16
Spag4
Spag5
Spag5-as1
Spag9
Spart-as1
Spast
Spata1
Spata13
Spata17
Spata20
Spata22
Spata2l
Spata31a6
Spata33
Spata3-as1
Spata41
Spata5
Spata5l1
Spata6l
Spata7
Spats2
Spats2l
Spc24
Spcs1
Spcs2
Spcs3
Spdl1
Spdye4
Specc1
Specc1l
Specc1l-adora2a
Specc1p1
Spef2
Speg
Spegnb
Spesp1
Spg21
Spg7
Sphk1
Sphk2
Spidr
Spin1
Spink1
Spink9
Spint2
Spire2
Spns1
Spocd1
Spock2
Spon2
Spopl
Spp1
Sppl2b
Spred1
Sprtn
Spry1
Spry4
Spry4-as1
Spryd3
Spsb2
Sptan1
Sptb
Sptbn1
Sptbn4
Sptlc3
Spty2d1os
Sqle
Sqstm1
Srarp
Srbd1
Src
Srcap
Srd5a1
Srd5a3
Srd5a3-as1
Srebf1
Srebf2
Srek1
Srfbp1
Srgap1
Srgap2
Srgap2c
Srp14-as1
Srp14p4
Srp19
Srp54
Srp68
Srp72
Srp9
Srprb
Srpx2
Srr
Srrd
Srrm1
Srrm2
Srrm5
Srrt
Srsf11
Srsf3
Srsf4
Srsf5
Srsf6
Srsf7
Srsf8
Srxn1
Ss18l1
Ss18l2
Ssb
Ssbp1
Ssbp4
Ssc4d
Ssh3
Ssmem1
Ssna1
Ssr4
Ssrp1
Sssca1
Sstr2
Sstr5
Sstr5-as1
Ssuh2
St13p6
St18
St20
St3gal1
St3gal2
St3gal3
St3gal5-as1
St3gal6
St5
St6gal1
St6galnac1
St7
St7-as1
St7-ot4
St8sia6-as1
Stab1
Stac3
Stag1
Stag2
Stag3
Stag3l1
Stag3l4
Stag3l5p
Stag3l5p-pvrig2p-pilrb
Stam
Stambp
Stard10
Stard13
Stard3
Stard3nl
Stard7-as1
Stard9
Stat3
Stat4
Stat5a
Stat5b
Stat6
Stau2
Stau2-as1
Steap1
Steap2
Stim1
Stim2
Stimate
Stip1
Stk10
Stk11
Stk11ip
Stk16
Stk17a
Stk19
Stk32c
Stk35
Stk36
Stk38l
Stk4
Stkld1
Stmn1p1
Stmn3
Stmp1
Ston2
Stox1
Stpg1
Stpg3
Stpg3-as1
Stpg4
Stra6lp
Strada
Stradb
Strap
Strbp
Strip1
Stt3a
Stt3b
Stub1
Stum
Stx11
Stx12
Stx16
Stx16-npepl1
Stx17
Stx18-as1
Stx1a
Stx3
Stx4
Stx5
Stxbp1
Stxbp2
Stxbp3
Stxbp4
Stxbp5
Stxbp5l
Stxbp6
Styx
Styxl1
Sub1
Sucla2
Sucla2-as1
Suclg2-as1
Sucnr1
Suco
Sufu
Sugct
Sugt1
Sugt1p3
Sugt1p4
Sugt1p4-stra6lp
Sulf2
Sult1c2
Sult1c4
Sult2b1
Sult4a1
Sumf2
Sun1
Sun2
Sun5
Suox
Supt5h
Supt6h
Supv3l1
Surf2
Surf4
Susd1
Susd2
Susd3
Susd6
Suv39h1
Suv39h2
Suz12
Suz12p1
Svil-as1
Svop
Swi5
Swsap1
Swt1
Syap1
Sympk
Syn3
Sync
Syne1
Syne3
Syngap1
Syngr2
Syngr3
Syngr4
Synj2
Synj2bp-cox16
Synj2-it1
Synm
Synpo
Synpo2l
Synpr
Synrg
Syp
Syp-as1
Sys1
Sys1-dbndd2
Syt13
Syt17
Syt2
Syt5
Syt7
Syt8
Sytl1
Sytl3
Szrd1
Szt2
Tab1
Tab2
Tac3
Tacc1
Tacc2
Tacc3
Taco1
Tada2a
Tada2b
Taf1
Taf10
Taf12
Taf15
Taf1a-as1
Taf1b
Taf1c
Taf4
Taf4b
Taf6l
Taf7
Taf8
Tal1
Taldo1
Tanc1
Tango2
Tango6
Tank
Taok1
Taok2
Tap1
Tapbp
Tapbpl
Tapt1-as1
Tarbp2
Tardbp
Tars
Tars2
Tarsl2
Tas1r1
Tas2r6p
Tasor2
Tat-as1
Tatdn3
Tax1bp1
Taz
Tbc1d1
Tbc1d10a
Tbc1d10b
Tbc1d10c
Tbc1d12
Tbc1d13
Tbc1d14
Tbc1d15
Tbc1d16
Tbc1d17
Tbc1d19
Tbc1d22a
Tbc1d22b
Tbc1d23
Tbc1d25
Tbc1d29p
Tbc1d2b
Tbc1d31
Tbc1d32
Tbc1d3p7
Tbc1d7
Tbc1d8-as1
Tbc1d8b
Tbcb
Tbccd1
Tbcd
Tbce
Tbcel
Tbkbp1
Tbl1x
Tbl2
Tbl3
Tbp
Tbpl1
Tbpl2
Tbrg1
Tbx1
Tbx10
Tbx21
Tbx3
Tbx4
Tbxas1
Tcaim
Tcam1p
Tcap
Tcea2
Tcea3
Tceal1
Tceal9
Tceanc
Tceanc2
Tcerg1
Tcf12
Tcf19
Tcf25
Tcf4
Tcf7
Tcf7l1
Tcf7l2
Tchp
Tcim
Tcirg1
Tcl6
Tcn2
Tcof1
Tcp10
Tcp11l1
Tcp11l2
Tcta
Tctn1
Tctn2
Tctn3
Tdg
Tdgf1p7
Tdh
Tdp1
Tdrd10
Tdrd3
Tdrd7
Tdrkh-as1
Tdrp
Tead1
Tead2
Tecpr1
Tecpr2
Tecr
Tedc1
Teddm1
Tef
Tekt1
Telo2
Ten1
Tenm2
Tenm3
Tent2
Tent4a
Tent4b
Tent5a
Tepp
Terc
Terf1
Terf2
Terf2ip
Tesc
Tesk1
Tet2
Tex2
Tex21p
Tex22
Tex264
Tex26-as1
Tex38
Tex43
Tex54
Tex55
Tex9
Tf
Tfam
Tfap2a
Tfap2e
Tfap4
Tfdp1
Tfdp2
Tfeb
Tff3
Tfg
Tfip11
Tfr2
Tfrc
Tg
Tgfbi
Tgfbr1
Tgfbr2
Tgif1
Tgif2
Tgif2-rab5if
Tgm1
Tgm2
Tgs1
Tha1p
Thada
Thap11
Thap2
Thap3
Thap6
Thap7-as1
Thap9
Thap9-as1
Thbs1
Thbs3
Thbs4
Them5
Them6
Thg1l
Thnsl1
Thoc6
Thop1
Thpo
Thrap3
Thrb-as1
Thsd8
Thtpa
Thumpd3
Tiam2
Ticam1
Ticrr
Tigar
Tigd2
Tigd5
Tigit
Timm10
Timm10b
Timm17a
Timm17b
Timm21
Timm23b
Timm29
Timm44
Timm50
Timmdc1
Timp1
Timp2
Tinagl1
Tiparp
Tiprl
Tirap
Tjap1
Tjp2
Tjp3
Tk2
Tkfc
Tldc2
Tle1
Tle4
Tle6
Tlk2
Tln1
Tln2
Tlnrd1
Tlr3
Tlr5
Tlr9
Tlx2
Tm2d3
Tm4sf19
Tm4sf19-as1
Tm4sf1-as1
Tm4sf4
Tm4sf5
Tm7sf2
Tm9sf1
Tm9sf2
Tm9sf4
Tma16
Tma7
Tmbim1
Tmbim6
Tmc1
Tmc3
Tmc3-as1
Tmc4
Tmc6
Tmc7
Tmc8
Tmcc1-as1
Tmcc2
Tmco1-as1
Tmco3
Tmco6
Tmed10
Tmed2
Tmed3
Tmed9
Tmem100
Tmem102
Tmem104
Tmem105
Tmem106a
Tmem106b
Tmem106c
Tmem107
Tmem108
Tmem114
Tmem120b
Tmem121
Tmem126a
Tmem126b
Tmem127
Tmem131l
Tmem132a
Tmem134
Tmem135
Tmem136
Tmem138
Tmem139
Tmem140
Tmem141
Tmem143
Tmem144
Tmem147
Tmem14b
Tmem14c
Tmem14dp
Tmem156
Tmem159
Tmem161b-as1
Tmem164
Tmem165
Tmem167b
Tmem169
Tmem175
Tmem177
Tmem179b
Tmem18
Tmem181
Tmem182
Tmem183a
Tmem184b
Tmem184c
Tmem187
Tmem19
Tmem191a
Tmem191b
Tmem191c
Tmem198
Tmem198b
Tmem199
Tmem200b
Tmem201
Tmem205
Tmem208
Tmem212
Tmem212-as1
Tmem214
Tmem216
Tmem219
Tmem220
Tmem220-as1
Tmem222
Tmem223
Tmem242
Tmem246
Tmem248
Tmem249
Tmem25
Tmem251
Tmem253
Tmem254
Tmem254-as1
Tmem255a
Tmem260
Tmem262
Tmem263
Tmem266
Tmem272
Tmem274p
Tmem33
Tmem37
Tmem38a
Tmem39b
Tmem42
Tmem43
Tmem44
Tmem44-as1
Tmem45a
Tmem50a
Tmem51
Tmem51-as1
Tmem53
Tmem56
Tmem56-rwdd3
Tmem59l
Tmem62
Tmem63a
Tmem63b
Tmem67
Tmem69
Tmem70
Tmem72
Tmem78
Tmem79
Tmem82
Tmem86a
Tmem87a
Tmem87b
Tmem89
Tmem8a
Tmem8b
Tmem91
Tmem92
Tmem94
Tmem97
Tmem97p1
Tmem98
Tmem99
Tmem9b-as1
Tmigd3
Tmod3
Tmpo
Tmpop2
Tmprss13
Tmprss3
Tmprss4
Tmprss7
Tmprss9
Tmsb4x
Tmsb4xp4
Tmtc2
Tmtc3
Tmub1
Tmub2
Tmx1
Tmx2
Tmx2-ctnnd1
Tmx3
Tnfaip1
Tnfaip2
Tnfaip3
Tnfaip8
Tnfaip8l1
Tnfrsf12a
Tnfrsf14
Tnfrsf14-as1
Tnfrsf18
Tnfrsf19
Tnfrsf25
Tnfrsf8
Tnfsf10
Tnfsf14
Tnik
Tnip1
Tnk1
Tnk2-as1
Tnks
Tnni1
Tnni3
Tnnt1
Tnp2
Tnpo1
Tnrc18p1
Tnrc6a
Tnrc6b
Tnrc6c
Tnrc6c-as1
Tns2
Tns4
Tnxb
Tob1
Tob1-as1
Toe1
Togaram1
Togaram2
Tollip
Tollip-as1
Tom1
Tom1l2
Tomm22
Tomm40l
Tomm6
Tonsl
Top3b
Tor1aip1
Tor1b
Tor2a
Tor3a
Tox4
Tp53bp1
Tp53i13
Tp53i3
Tp53inp2
Tp53tg3hp
Tp53tg5
Tp73-as1
Tpbg
Tpcn1
Tpcn2
Tpd52l1
Tpd52l2
Tpgs1
Tpgs2
Tph2
Tpi1
Tpi1p2
Tpm1
Tpm3
Tpm3p7
Tpm3p9
Tpm4
Tpp1
Tpp2
Tppp2
Tprg1l
Tprg1lp1
Tpst1
Tpt1-as1
Tpte2p1
Tptep1
Tptep2
Tpx2
Trabd
Traf2
Traf3
Traf3ip1
Traf3ip2
Traf3ip2-as1
Traf3ip3
Traf4
Traf6p1
Traf7
Trafd1
Traip
Trak1
Tram2-as1
Trappc10
Trappc11
Trappc12
Trappc12-as1
Trappc13
Trappc2b
Trappc2l
Trappc4
Trappc5
Trappc6a
Trappc8
Trav13-1
Trav13-2
Trav17
Trav2
Trav26-1
Trav26-2
Trav3
Trav37
Trav4
Trav40
Trav41
Trav5
Trav8-2
Trav8-3
Trav8-6
Trav9-2
Trbv13
Trbv14
Trbv29or9-2
Trbv8-1
Trbv8-2
Trdmt1
Treh
Trem1
Trerf1
Trex1
Trib1
Trib3
Trim15
Trim16
Trim16l
Trim17
Trim2
Trim24
Trim28
Trim31
Trim31-as1
Trim32
Trim36
Trim37
Trim39
Trim39-rpp21
Trim40
Trim41
Trim46
Trim52-as1
Trim54
Trim56
Trim65
Trim67
Trim69
Trim8
Trio
Triobp
Trip10
Trip13
Trip4
Trip6
Trit1
Trmt10b
Trmt10c
Trmt11
Trmt112p4
Trmt112p6
Trmt12
Trmt13
Trmt44
Trmt61a
Trmu
Trnau1ap
Trnp1
Trnt1
Troap
Trpc1
Trpm1
Trpm4
Trpm8
Trpv2
Trpv4
Trrap
Trub1
Tsacc
Tsc2
Tsc22d1
Tsc22d1-as1
Tsc22d2
Tsc22d4
Tsen15
Tsen2
Tsen34
Tsen54
Tsfm
Tsga10ip
Tshr
Tshz1
Tsku
Tsn
Tsnax
Tsnax-disc1
Tsnaxip1
Tspan1
Tspan10
Tspan15
Tspan31
Tspan32
Tspan4
Tspan8
Tspear
Tspear-as1
Tspear-as2
Tspo2
Tspoap1
Tspyl2
Tssc2
Tssc4
Tssk3
Tstd1
Tstd2
Tstd3
Ttbk1
Ttc1
Ttc12
Ttc13
Ttc14
Ttc17
Ttc19
Ttc21a
Ttc23l
Ttc25
Ttc26
Ttc27
Ttc28
Ttc28-as1
Ttc3
Ttc31
Ttc38
Ttc39a
Ttc39c
Ttc4
Ttc41p
Ttc6
Ttc7a
Ttc8
Ttf2
Tti2
Ttk
Ttl
Ttll1
Ttll10
Ttll13p
Ttll4
Ttll5
Ttll6
Ttll7
Ttll9
Ttn-as1
Ttpal
Ttr
Ttyh1
Ttyh3
Tuba1c
Tuba4a
Tubb
Tubb2bp1
Tubb3
Tubb4b
Tubbp9
Tubd1
Tubg1
Tubg2
Tubgcp2
Tubgcp4
Tubgcp6
Tuft1
Tug1
Tulp1
Tulp3
Tulp4
Tusc2
Tusc8
Tut1
Tut7
Tvp23b
Tvp23c-cdrt4
Twnk
Twsg1
Txlna
Txlng
Txlngy
Txndc15
Txndc17
Txndc9
Txnip
Txnl1
Txnl4b
Txnp1
Txnrd1
Txnrd2
Tymp
Tyms
Tymsos
Tyro3
Tyrobp
Tyrp1
Tyw1
Tyw3
U2af1l4
U2af2
U2surp
U62317.1
U73166.1
U91319.1
U91324.1
U91328.1
Uap1
Uap1l1
Uba1
Uba2
Uba5
Uba52
Uba52p6
Uba6-as1
Ubac2
Ubald2
Ubap1
Ubap2l
Ubash3b
Ubb
Ubbp4
Ubc
Ube2a
Ube2b
Ube2c
Ube2d1
Ube2d2
Ube2d3-as1
Ube2d4
Ube2e1
Ube2e3
Ube2f
Ube2f-scly
Ube2h
Ube2i
Ube2k
Ube2l3
Ube2m
Ube2o
Ube2q2p2
Ube2r2-as1
Ube2v1
Ube2v1p4
Ube2v2
Ube2v2p4
Ube2z
Ube3b
Ube3c
Ube4a
Ube4b
Ubfd1
Ubiad1
Ubl4a
Ubl5
Ubl7-as1
Ubn1
Ubn2
Ubox5
Ubqln2
Ubqln4
Ubr2
Ubr3
Ubr5-as1
Ubr7
Ubtf
Ubxn11
Ubxn2a
Ubxn2b
Ubxn4
Ubxn8
Uca1
Uchl3
Uck2
Ucma
Ufc1
Ufm1
Ugcg
Ugdh-as1
Uggt1
Ugp2
Ugt1a2p
Ugt1a5
Ugt2b10
Ugt2b25p
Ugt2b4
Ugt2b7
Uhmk1
Uhrf1bp1
Uhrf2
Ulk3
Umad1
Umodl1
Umps
Unc13a
Unc13b
Unc13d
Unc45a
Unc50
Unc79
Unc80
Unc93a
Ung
Unk
Unkl
Upf1
Upf3a
Upp1
Upp2
Upp2-it1
Uprt
Uqcc1
Uqcr10
Uqcrbp3
Uqcrc1
Uqcrc2
Uqcrh
Uqcrq
Urb1
Urb1-as1
Uri1
Urm1
Uroc1
Urod
Uros
Usb1
Use1
Usf1
Usf2
Ushbp1
Uso1
Usp1
Usp10
Usp11
Usp12-as2
Usp13
Usp14
Usp15
Usp16
Usp18
Usp2
Usp20
Usp21
Usp22
Usp24
Usp27x
Usp2-as1
Usp30
Usp30-as1
Usp31
Usp35
Usp38
Usp39
Usp4
Usp42
Usp43
Usp47
Usp5
Usp53
Usp54
Usp8
Usp9x
Uspl1
Utp11
Utp14a
Utp15
Utp20
Utp23
Utp4
Utrn
Uvrag-dt
Uvssa
Uxs1
Uxt-as1
Vac14
Vamp2
Vamp3
Vamp5
Vamp7
Vamp8
Vamp9p
Vangl1
Vapa
Vapb
Vars
Vars2
Vasp
Vav2
Vax1
Vax2
Vcl
Vdac2
Vdac3
Vegfa
Vegfb
Ventxp5
Vezt
Vgll4
Vhl
Vil1
Vill
Vim
Vinac1p
Vip
Vipr1
Vipr1-as1
Vkorc1l1
Vma21
Vmac
Vmp1
Vn1r96p
Vn2r17p
Vnn2
Vpreb3
Vps11
Vps13a
Vps13b
Vps13d
Vps16
Vps18
Vps25
Vps26a
Vps26b
Vps33b-dt
Vps35l
Vps37a
Vps37b
Vps37d
Vps45
Vps50
Vps51
Vps52
Vps8
Vps9d1
Vrk1
Vrk2
Vrk3
Vrtn
Vsig2
Vsnl1
Vstm2l
Vsx1
Vta1
Vti1a
Vtn
Vtrna1-1
Vtrna1-2
Vtrna1-3
Vtrna2-1
Vtrna2-2p
Vwa1
Vwa5a
Vwa7
Vwa8-as1
Vwc2l
Wac
Wars2-as1
Was
Wasf3
Wash2p
Wash3p
Washc2a
Washc2c
Washc3
Washc4
Wbp1
Wbp1l
Wbp2
Wdfy2
Wdr1
Wdr11
Wdr12
Wdr13
Wdr18
Wdr19
Wdr20
Wdr24
Wdr25
Wdr3
Wdr34
Wdr36
Wdr37
Wdr43
Wdr44
Wdr45
Wdr45b
Wdr46
Wdr48
Wdr5
Wdr54
Wdr55
Wdr59
Wdr6
Wdr62
Wdr63
Wdr7
Wdr70
Wdr73
Wdr74
Wdr75
Wdr77
Wdr81
Wdr83
Wdr86
Wdr86-as1
Wdr87
Wdr90
Wdr92
Wdr93
Wdtc1
Wdyhv1
Wee1
Wfdc1
Wfdc2
Wfs1
Whamm
Whammp3
Whrn
Wipf2
Wipi2
Wiz
Wnk1
Wnk4
Wnt10a
Wnt2b
Wnt3
Wnt5b
Wnt9b
Wrap53
Wrb
Wrb-sh3bgr
Wrnip1
Wsb1
Wsb2
Wt1
Wtap
Wwc1
Wwc2
Wwox
Wwox-as1
Wwp1
Wwp2
Xbp1
Xiap
Xkr5
Xkr9
Xpc
Xpnpep1
Xpnpep3
Xpo7
Xpot
Xpr1
Xrcc4
Xrcc5
Xrcc6
Xrra1
Xylb
Xylt2
Yae1
Yap1
Ybey
Ybx1
Ybx1p2
Yeats4
Yif1a
Yif1b
Yipf3
Yipf4
Yipf6
Yju2
Ykt6
Ylpm1
Ypel2
Ypel3
Ypel4
Ypel5
Ythdc2
Ythdf2
Ythdf3
Ythdf3-as1
Ywhab
Ywhah
Ywhaz
Yy1
Z69890.1
Z73429.1
Z82190.2
Z82214.1
Z82244.2
Z83844.1
Z83844.3
Z84492.2
Z85994.2
Z93241.1
Z93930.2
Z93930.3
Z94721.2
Z95114.4
Z95115.1
Z97989.1
Z98257.1
Z98257.2
Z98752.1
Z98752.3
Z98883.1
Z99129.2
Z99129.3
Z99756.1
Zap70
Zbed3-as1
Zbed5-as1
Zbed6
Zbed6cl
Zbed9
Zbtb1
Zbtb10
Zbtb12
Zbtb18
Zbtb20
Zbtb22
Zbtb32
Zbtb33
Zbtb34
Zbtb37
Zbtb38
Zbtb40
Zbtb43
Zbtb45
Zbtb46
Zbtb48
Zbtb49
Zbtb7b
Zbtb8a
Zbtb9
Zc2hc1a
Zc2hc1c
Zc3h10
Zc3h11a
Zc3h12a
Zc3h14
Zc3h15
Zc3h18
Zc3h6
Zc3h7a
Zc3h7b
Zc3hav1
Zc3hc1
Zcchc10
Zcchc17
Zcchc2
Zcchc24
Zcchc4
Zcchc7
Zcchc9
Zcwpw1
Zcwpw2
Zdbf2
Zdhhc1
Zdhhc13
Zdhhc14
Zdhhc16
Zdhhc18
Zdhhc2
Zdhhc20p2
Zdhhc22
Zdhhc23
Zdhhc3
Zdhhc4
Zdhhc5
Zdhhc7
Zdhhc8
Zeb1
Zeb2-as1
Zfand2a
Zfand2b
Zfand3
Zfand5
Zfand6
Zfas1
Zfat
Zfp1
Zfp2
Zfp36l1
Zfp41
Zfp64
Zfp69b
Zfp90
Zfp91-cntf
Zfp92
Zfpl1
Zfpm1
Zfpm2
Zfx
Zfy
Zfyve19
Zfyve21
Zfyve27
Zg16b
Zglp1
Zgpat
Zgrf1
Zik1
Zkscan1
Zkscan2-dt
Zkscan3
Zkscan5
Zkscan8
Zmat2
Zmiz2
Zmpste24
Zmym1
Zmym2
Zmym4
Zmym6
Zmynd11
Zmynd15
Znf10
Znf101
Znf107
Znf114
Znf131
Znf133
Znf134
Znf136
Znf138
Znf140
Znf142
Znf143
Znf146
Znf155
Znf160
Znf169
Znf17
Znf174
Znf175
Znf181
Znf185
Znf189
Znf19
Znf192p1
Znf197
Znf2
Znf20
Znf200
Znf205
Znf207
Znf211
Znf212
Znf213
Znf213-as1
Znf215
Znf219
Znf222
Znf224
Znf225
Znf226
Znf227
Znf230
Znf233
Znf234
Znf252p
Znf252p-as1
Znf253
Znf254
Znf257
Znf25-dt
Znf26
Znf263
Znf264
Znf267
Znf268
Znf271p
Znf273
Znf274
Znf276
Znf277
Znf281
Znf282
Znf283
Znf286a
Znf292
Znf30
Znf304
Znf317
Znf324
Znf324b
Znf326
Znf330
Znf331
Znf333
Znf337-as1
Znf33a
Znf341
Znf345
Znf347
Znf354b
Znf362
Znf37a
Znf382
Znf383
Znf385a
Znf385b
Znf385c
Znf391
Znf395
Znf397
Znf398
Znf407
Znf408
Znf410
Znf419
Znf420
Znf426-dt
Znf429
Znf430
Znf431
Znf432
Znf436-as1
Znf438
Znf439
Znf440
Znf441
Znf444
Znf444p1
Znf445
Znf446
Znf449
Znf451
Znf460
Znf473
Znf48
Znf485
Znf486
Znf487
Znf491
Znf493
Znf501
Znf502
Znf503-as1
Znf503-as2
Znf507
Znf511
Znf511-prap1
Znf512
Znf517
Znf518a
Znf524
Znf525
Znf526
Znf527
Znf528
Znf529-as1
Znf530
Znf540
Znf542p
Znf544
Znf546
Znf547
Znf548
Znf549
Znf551
Znf552
Znf554
Znf555
Znf556
Znf557
Znf559
Znf559-znf177
Znf561-as1
Znf567
Znf568
Znf57
Znf570
Znf571-as1
Znf575
Znf576
Znf577
Znf580
Znf581
Znf582-as1
Znf584
Znf586
Znf587
Znf587b
Znf589
Znf593
Znf596
Znf600
Znf609
Znf610
Znf611
Znf613
Znf619
Znf620
Znf621
Znf623
Znf625
Znf625-znf20
Znf627
Znf628
Znf638
Znf639
Znf646
Znf653
Znf654
Znf655
Znf658
Znf66
Znf660
Znf664
Znf665
Znf672
Znf674-as1
Znf678
Znf683
Znf684
Znf687
Znf69
Znf691
Znf696
Znf7
Znf700
Znf701
Znf705e
Znf707
Znf71
Znf711
Znf713
Znf714
Znf720
Znf726
Znf736
Znf738
Znf74
Znf740
Znf749
Znf75a
Znf76
Znf761
Znf763
Znf765
Znf766
Znf768
Znf773
Znf774
Znf776
Znf778
Znf783
Znf785
Znf788p
Znf789
Znf79
Znf791
Znf805
Znf808
Znf81
Znf813
Znf814
Znf815p
Znf821
Znf830
Znf839
Znf84
Znf844
Znf845
Znf846
Znf85
Znf860
Znf862
Znf865
Znf879
Znf90
Znf92
Znf93
Znhit1
Znhit3
Znrd1
Znrf1
Znrf2
Znrf2p1
Znrf3
Zp3
Zranb2-as2
Zrsr2
Zscan10
Zscan2
Zscan20
Zscan21
Zscan25
Zscan26
Zscan31
Zscan9
Zswim1
Zswim4
Zswim8
Zswim9
Zup1
Zwilch
Zyg11a
Zyg11b
Zyx
Zzef1
