# Supplementary material for: A Bayesian inference transcription factor activity model for the analysis of single-cell transcriptomes
Source: Genome Res. 2021 Jul;31(7):1296–311. doi: 10.1101/gr.265595.120 (PMC8256867; doi:10.1101/gr.265595.120)
Supplement: Supplemental Material [file supp_gr.265595.120_Supplemental_Code.zip › BITFAM/inst/extdata/human/ATF2]

A1bg
A1bg-as1
A2m
A2ml1
A4galt
Aacs
Aadacl2-as1
Aagab
Aak1
Aamdc
Aanat
Aar2
Aars
Aasdhppt
Aatbc
Aatf
Abba01000935.2
Abca13
Abca17p
Abca4
Abca5
Abca6
Abca7
Abca9
Abca9-as1
Abcb1
Abcb11
Abcb4
Abcb5
Abcb8
Abcb9
Abcc1
Abcc10
Abcc3
Abcc4
Abcc5
Abcc6
Abcc8
Abcd1
Abcd3
Abce1
Abcf1
Abcg1
Abhd10
Abhd12
Abhd14a
Abhd14a-acy1
Abhd17a
Abhd2
Abhd3
Abhd5
Abhd6
Abi3
Abi3bp
Abl1
Ablim1
Abracl
Abtb1
Ac000068.1
Ac000077.1
Ac000078.1
Ac000111.2
Ac000120.1
Ac002074.1
Ac002094.1
Ac002116.2
Ac002310.1
Ac002310.2
Ac002310.3
Ac002310.6
Ac002383.1
Ac002429.1
Ac002454.1
Ac002467.1
Ac002470.1
Ac002470.2
Ac002472.2
Ac003001.2
Ac003002.1
Ac003002.3
Ac003005.1
Ac003005.2
Ac003092.1
Ac003102.1
Ac003659.1
Ac003991.1
Ac004080.4
Ac004134.1
Ac004148.1
Ac004156.1
Ac004160.1
Ac004224.2
Ac004232.1
Ac004232.2
Ac004232.3
Ac004233.4
Ac004241.1
Ac004253.1
Ac004381.1
Ac004491.1
Ac004494.1
Ac004522.1
Ac004551.1
Ac004584.2
Ac004585.1
Ac004590.1
Ac004593.2
Ac004596.1
Ac004637.1
Ac004687.1
Ac004687.2
Ac004706.1
Ac004771.4
Ac004775.1
Ac004805.2
Ac004812.1
Ac004812.2
Ac004816.1
Ac004816.2
Ac004817.4
Ac004830.1
Ac004832.3
Ac004862.1
Ac004890.2
Ac004895.1
Ac004908.1
Ac004908.2
Ac004917.1
Ac004921.1
Ac004922.1
Ac004923.1
Ac004980.1
Ac005005.1
Ac005005.3
Ac005019.2
Ac005020.2
Ac005037.1
Ac005041.1
Ac005050.1
Ac005070.3
Ac005077.2
Ac005083.1
Ac005084.1
Ac005086.1
Ac005144.1
Ac005154.4
Ac005160.1
Ac005176.2
Ac005178.1
Ac005208.1
Ac005220.1
Ac005224.1
Ac005225.3
Ac005253.1
Ac005258.1
Ac005277.2
Ac005280.1
Ac005280.2
Ac005300.1
Ac005304.1
Ac005307.1
Ac005324.4
Ac005342.1
Ac005355.1
Ac005363.2
Ac005391.1
Ac005410.1
Ac005410.2
Ac005412.1
Ac005476.1
Ac005498.2
Ac005514.1
Ac005515.1
Ac005520.1
Ac005520.2
Ac005523.2
Ac005532.2
Ac005540.1
Ac005544.2
Ac005593.1
Ac005606.2
Ac005614.1
Ac005632.2
Ac005670.1
Ac005670.2
Ac005696.1
Ac005699.1
Ac005722.3
Ac005726.1
Ac005726.4
Ac005740.3
Ac005740.4
Ac005758.1
Ac005771.1
Ac005779.2
Ac005785.1
Ac005786.2
Ac005828.1
Ac005828.3
Ac005828.4
Ac005832.4
Ac005833.1
Ac005837.1
Ac005840.2
Ac005858.3
Ac005920.1
Ac005920.2
Ac005972.1
Ac005972.3
Ac006001.2
Ac006001.3
Ac006023.2
Ac006058.4
Ac006059.1
Ac006063.1
Ac006077.2
Ac006116.8
Ac006146.1
Ac006153.1
Ac006158.1
Ac006195.1
Ac006206.2
Ac006207.1
Ac006213.1
Ac006213.5
Ac006213.6
Ac006252.1
Ac006262.1
Ac006329.1
Ac006333.1
Ac006333.2
Ac006372.2
Ac006449.2
Ac006449.5
Ac006449.6
Ac006450.2
Ac006460.2
Ac006483.1
Ac006483.2
Ac006486.2
Ac006504.5
Ac006504.7
Ac006511.3
Ac006511.5
Ac006529.1
Ac006538.3
Ac006557.3
Ac006942.1
Ac006994.2
Ac007012.2
Ac007029.1
Ac007091.1
Ac007092.1
Ac007099.1
Ac007161.3
Ac007179.2
Ac007192.1
Ac007192.2
Ac007193.2
Ac007204.1
Ac007216.1
Ac007216.4
Ac007225.1
Ac007250.1
Ac007272.1
Ac007319.1
Ac007364.1
Ac007365.1
Ac007370.2
Ac007375.1
Ac007383.2
Ac007389.1
Ac007405.3
Ac007422.1
Ac007422.2
Ac007448.2
Ac007491.1
Ac007495.1
Ac007529.1
Ac007546.2
Ac007546.3
Ac007563.3
Ac007569.1
Ac007610.1
Ac007610.3
Ac007610.4
Ac007611.1
Ac007619.2
Ac007638.1
Ac007663.3
Ac007679.1
Ac007686.1
Ac007686.2
Ac007686.4
Ac007728.3
Ac007786.1
Ac007879.2
Ac007906.2
Ac007920.1
Ac007922.1
Ac007950.1
Ac007952.4
Ac007969.2
Ac007992.2
Ac008012.1
Ac008013.1
Ac008014.1
Ac008040.1
Ac008040.4
Ac008065.1
Ac008073.3
Ac008088.1
Ac008105.1
Ac008105.2
Ac008105.3
Ac008250.1
Ac008250.2
Ac008264.1
Ac008267.5
Ac008278.2
Ac008280.3
Ac008393.1
Ac008395.1
Ac008406.3
Ac008443.2
Ac008443.5
Ac008443.6
Ac008494.1
Ac008521.1
Ac008537.4
Ac008543.1
Ac008543.3
Ac008555.2
Ac008569.1
Ac008572.1
Ac008581.2
Ac008592.4
Ac008622.2
Ac008637.1
Ac008638.3
Ac008641.1
Ac008694.2
Ac008696.2
Ac008735.1
Ac008735.4
Ac008736.1
Ac008738.1
Ac008738.2
Ac008750.7
Ac008763.2
Ac008764.10
Ac008764.2
Ac008764.4
Ac008764.6
Ac008764.7
Ac008764.8
Ac008764.9
Ac008770.2
Ac008781.2
Ac008840.1
Ac008870.1
Ac008870.3
Ac008870.5
Ac008878.1
Ac008892.1
Ac008895.1
Ac008914.1
Ac008915.2
Ac008966.1
Ac008985.1
Ac009054.1
Ac009054.2
Ac009061.2
Ac009065.4
Ac009081.1
Ac009088.3
Ac009090.3
Ac009097.4
Ac009107.2
Ac009108.5
Ac009118.1
Ac009120.2
Ac009123.1
Ac009133.1
Ac009133.2
Ac009133.5
Ac009133.6
Ac009153.1
Ac009159.2
Ac009163.6
Ac009220.3
Ac009229.1
Ac009229.3
Ac009234.1
Ac009237.15
Ac009237.16
Ac009244.1
Ac009269.5
Ac009292.2
Ac009299.1
Ac009299.3
Ac009309.1
Ac009446.1
Ac009478.1
Ac009495.1
Ac009495.3
Ac009502.1
Ac009506.1
Ac009509.2
Ac009522.1
Ac009542.2
Ac009554.1
Ac009558.2
Ac009560.1
Ac009563.1
Ac009567.2
Ac009646.2
Ac009779.3
Ac009800.1
Ac009812.3
Ac009879.2
Ac009899.1
Ac009945.1
Ac009948.4
Ac009950.1
Ac009955.3
Ac009965.1
Ac009967.1
Ac009970.1
Ac009987.1
Ac009988.1
Ac009994.1
Ac010086.2
Ac010136.1
Ac010148.1
Ac010149.1
Ac010149.2
Ac010168.1
Ac010198.1
Ac010198.2
Ac010200.1
Ac010210.1
Ac010223.1
Ac010226.1
Ac010240.3
Ac010247.1
Ac010255.3
Ac010260.1
Ac010271.1
Ac010271.2
Ac010285.1
Ac010307.3
Ac010319.5
Ac010320.1
Ac010323.1
Ac010326.2
Ac010327.2
Ac010327.3
Ac010327.4
Ac010328.2
Ac010330.1
Ac010333.3
Ac010336.2
Ac010336.5
Ac010359.1
Ac010422.1
Ac010422.2
Ac010422.4
Ac010422.7
Ac010442.1
Ac010442.2
Ac010469.1
Ac010487.2
Ac010501.1
Ac010503.3
Ac010511.1
Ac010522.1
Ac010525.2
Ac010531.6
Ac010542.5
Ac010547.1
Ac010601.1
Ac010615.2
Ac010618.1
Ac010618.4
Ac010619.2
Ac010634.1
Ac010638.1
Ac010654.1
Ac010655.2
Ac010655.4
Ac010729.1
Ac010735.1
Ac010735.2
Ac010746.1
Ac010761.1
Ac010761.2
Ac010761.5
Ac010761.7
Ac010834.1
Ac010834.2
Ac010834.3
Ac010883.1
Ac010886.1
Ac010894.2
Ac010894.5
Ac010967.2
Ac010973.1
Ac010976.1
Ac010997.1
Ac010999.2
Ac011005.2
Ac011005.3
Ac011008.1
Ac011092.2
Ac011124.1
Ac011124.2
Ac011195.2
Ac011239.1
Ac011247.2
Ac011287.1
Ac011374.1
Ac011379.2
Ac011389.1
Ac011389.3
Ac011396.2
Ac011444.1
Ac011445.2
Ac011446.2
Ac011447.1
Ac011447.3
Ac011448.1
Ac011450.1
Ac011467.4
Ac011468.1
Ac011471.4
Ac011472.1
Ac011476.3
Ac011477.1
Ac011481.1
Ac011487.4
Ac011491.1
Ac011497.1
Ac011498.1
Ac011500.2
Ac011511.2
Ac011511.4
Ac011518.1
Ac011529.1
Ac011530.1
Ac011591.1
Ac011592.1
Ac011603.2
Ac011611.4
Ac011731.1
Ac011752.1
Ac011773.1
Ac011773.2
Ac011773.3
Ac011773.4
Ac011815.3
Ac011816.1
Ac011894.1
Ac011901.1
Ac011921.1
Ac011933.1
Ac011944.1
Ac011979.2
Ac011995.2
Ac012065.3
Ac012075.1
Ac012087.2
Ac012146.1
Ac012158.1
Ac012181.1
Ac012181.2
Ac012184.2
Ac012213.1
Ac012291.2
Ac012306.2
Ac012313.3
Ac012313.6
Ac012313.9
Ac012358.3
Ac012363.1
Ac012368.1
Ac012368.3
Ac012370.1
Ac012377.1
Ac012379.1
Ac012462.3
Ac012485.1
Ac012488.2
Ac012493.1
Ac012498.2
Ac012506.1
Ac012508.1
Ac012508.2
Ac012531.3
Ac012531.4
Ac012531.5
Ac012629.2
Ac012645.1
Ac012653.2
Ac012668.3
Ac012676.3
Ac012676.5
Ac013262.1
Ac013270.1
Ac013275.1
Ac013394.1
Ac013400.1
Ac013410.1
Ac013429.1
Ac013468.1
Ac013472.1
Ac013549.3
Ac013652.1
Ac013717.1
Ac013726.1
Ac013733.1
Ac015468.1
Ac015468.2
Ac015687.1
Ac015795.1
Ac015813.1
Ac015813.2
Ac015813.5
Ac015813.6
Ac015819.4
Ac015849.2
Ac015853.3
Ac015871.1
Ac015908.4
Ac015909.3
Ac015911.9
Ac015912.3
Ac015922.3
Ac015936.1
Ac015936.2
Ac015982.1
Ac016027.1
Ac016229.2
Ac016251.1
Ac016292.1
Ac016355.1
Ac016382.1
Ac016394.1
Ac016542.3
Ac016559.2
Ac016588.2
Ac016596.1
Ac016597.2
Ac016598.2
Ac016629.3
Ac016687.1
Ac016687.2
Ac016717.1
Ac016717.2
Ac016723.1
Ac016727.1
Ac016727.2
Ac016738.2
Ac016747.4
Ac016773.1
Ac016831.4
Ac016876.2
Ac016885.1
Ac016888.1
Ac016993.1
Ac017007.1
Ac017007.5
Ac017015.2
Ac017037.1
Ac017053.1
Ac017083.1
Ac017100.1
Ac017101.1
Ac017104.1
Ac017104.3
Ac018362.1
Ac018362.3
Ac018410.1
Ac018445.3
Ac018450.1
Ac018467.1
Ac018521.4
Ac018637.1
Ac018647.2
Ac018709.1
Ac018716.2
Ac018737.1
Ac018754.1
Ac018755.2
Ac018755.3
Ac018761.1
Ac018809.1
Ac018816.2
Ac018845.3
Ac018892.3
Ac018931.1
Ac019055.1
Ac019064.1
Ac019080.1
Ac019117.2
Ac019117.3
Ac019127.1
Ac019131.1
Ac019133.1
Ac019159.1
Ac019176.1
Ac019193.3
Ac019226.1
Ac019257.8
Ac019257.9
Ac019288.1
Ac019294.2
Ac019294.3
Ac019330.1
Ac020656.2
Ac020659.1
Ac020719.1
Ac020743.3
Ac020763.1
Ac020892.2
Ac020904.2
Ac020907.4
Ac020907.5
Ac020909.1
Ac020911.1
Ac020913.2
Ac020914.5
Ac020915.1
Ac020915.5
Ac020916.1
Ac020916.2
Ac020917.4
Ac020922.4
Ac020928.1
Ac020978.9
Ac021151.1
Ac021188.1
Ac021193.1
Ac021205.2
Ac021218.1
Ac021422.1
Ac021678.3
Ac021683.1
Ac021698.1
Ac021733.1
Ac021753.1
Ac021766.1
Ac021860.1
Ac021979.1
Ac022018.1
Ac022022.1
Ac022028.2
Ac022075.1
Ac022098.1
Ac022098.3
Ac022098.4
Ac022121.1
Ac022137.2
Ac022137.3
Ac022154.1
Ac022201.2
Ac022210.1
Ac022211.2
Ac022217.3
Ac022296.3
Ac022384.1
Ac022395.1
Ac022400.1
Ac022413.1
Ac022424.2
Ac022441.2
Ac022447.2
Ac022509.3
Ac022509.4
Ac022511.1
Ac022558.1
Ac022613.1
Ac022613.2
Ac022679.2
Ac022706.1
Ac022709.1
Ac022748.2
Ac022784.1
Ac022784.3
Ac022819.1
Ac022903.1
Ac022915.2
Ac022919.1
Ac023024.1
Ac023050.4
Ac023078.1
Ac023078.2
Ac023157.2
Ac023157.3
Ac023271.1
Ac023301.1
Ac023347.1
Ac023442.3
Ac023509.1
Ac023510.2
Ac023575.1
Ac023590.1
Ac023632.1
Ac023632.2
Ac023790.1
Ac023790.2
Ac023825.2
Ac023983.2
Ac024022.1
Ac024023.1
Ac024132.1
Ac024224.2
Ac024243.1
Ac024267.1
Ac024267.4
Ac024267.6
Ac024270.2
Ac024270.4
Ac024451.1
Ac024475.2
Ac024579.1
Ac024581.2
Ac024614.4
Ac024619.1
Ac024651.2
Ac024937.1
Ac024940.1
Ac024940.2
Ac024941.2
Ac025031.1
Ac025031.4
Ac025034.2
Ac025048.1
Ac025159.1
Ac025162.1
Ac025162.2
Ac025164.1
Ac025165.2
Ac025165.3
Ac025171.3
Ac025181.2
Ac025183.1
Ac025262.1
Ac025263.1
Ac025278.3
Ac025279.1
Ac025281.1
Ac025287.3
Ac025419.1
Ac025428.1
Ac025434.1
Ac025445.1
Ac025465.2
Ac025524.2
Ac025569.1
Ac025572.1
Ac025773.1
Ac025871.1
Ac025887.1
Ac026100.1
Ac026124.1
Ac026124.2
Ac026202.3
Ac026250.1
Ac026254.2
Ac026271.3
Ac026310.2
Ac026310.3
Ac026320.1
Ac026336.2
Ac026362.1
Ac026369.1
Ac026369.3
Ac026391.1
Ac026396.1
Ac026401.1
Ac026403.1
Ac026427.2
Ac026461.1
Ac026461.3
Ac026462.5
Ac026471.2
Ac026495.1
Ac026585.1
Ac026704.1
Ac026726.1
Ac026740.3
Ac026765.1
Ac026785.1
Ac026785.2
Ac026786.1
Ac026803.2
Ac026894.1
Ac026904.1
Ac026904.2
Ac026904.3
Ac026954.1
Ac026954.2
Ac026954.3
Ac027013.1
Ac027097.1
Ac027228.3
Ac027277.1
Ac027277.2
Ac027281.1
Ac027290.1
Ac027307.1
Ac027309.1
Ac027309.3
Ac027319.1
Ac027338.1
Ac027343.2
Ac027348.2
Ac027369.2
Ac027541.1
Ac027559.1
Ac027575.2
Ac027644.4
Ac027682.6
Ac027807.1
Ac034102.4
Ac034102.6
Ac034102.7
Ac034199.1
Ac034222.1
Ac034223.1
Ac034228.1
Ac034229.2
Ac034229.3
Ac034236.2
Ac034236.3
Ac036103.1
Ac036108.1
Ac036108.3
Ac036111.1
Ac036111.2
Ac036222.2
Ac037441.1
Ac040169.1
Ac040169.3
Ac040918.1
Ac044787.1
Ac044849.1
Ac046130.1
Ac046176.1
Ac046185.2
Ac046185.3
Ac048341.1
Ac048341.2
Ac048382.5
Ac048383.1
Ac051619.10
Ac051619.7
Ac051619.8
Ac053481.3
Ac053503.2
Ac053513.1
Ac053527.1
Ac055736.1
Ac055811.4
Ac058791.1
Ac058822.1
Ac060834.1
Ac061999.1
Ac062028.1
Ac063947.2
Ac063948.1
Ac063952.1
Ac063961.1
Ac063976.4
Ac063979.1
Ac063980.1
Ac064807.1
Ac064836.1
Ac064836.2
Ac064871.1
Ac064875.1
Ac067751.1
Ac067817.1
Ac067852.1
Ac067930.1
Ac067930.3
Ac067931.2
Ac067945.3
Ac068134.2
Ac068137.2
Ac068152.1
Ac068205.1
Ac068205.2
Ac068234.3
Ac068254.2
Ac068305.2
Ac068338.2
Ac068389.1
Ac068389.2
Ac068418.1
Ac068491.1
Ac068491.4
Ac068547.1
Ac068620.1
Ac068620.3
Ac068631.1
Ac068631.3
Ac068647.2
Ac068657.1
Ac068669.1
Ac068724.3
Ac068790.8
Ac068831.6
Ac068870.1
Ac068888.1
Ac069079.1
Ac069120.1
Ac069185.1
Ac069213.1
Ac069234.4
Ac069277.1
Ac069282.1
Ac069366.2
Ac069368.1
Ac069410.1
Ac069503.2
Ac069528.2
Ac073046.1
Ac073052.2
Ac073071.1
Ac073111.1
Ac073111.3
Ac073111.4
Ac073111.5
Ac073210.2
Ac073283.2
Ac073308.1
Ac073314.1
Ac073316.1
Ac073316.2
Ac073320.1
Ac073336.1
Ac073346.1
Ac073359.2
Ac073365.1
Ac073389.1
Ac073429.2
Ac073439.1
Ac073517.1
Ac073569.2
Ac073573.1
Ac073583.1
Ac073585.1
Ac073592.1
Ac073592.4
Ac073592.7
Ac073610.1
Ac073611.1
Ac073611.2
Ac073648.1
Ac073648.5
Ac073657.2
Ac073842.2
Ac073864.1
Ac073869.1
Ac073869.5
Ac073878.1
Ac073896.2
Ac073896.5
Ac073911.3
Ac074029.3
Ac074032.1
Ac074051.3
Ac074091.1
Ac074117.1
Ac074121.1
Ac074131.1
Ac074138.1
Ac074143.1
Ac074194.1
Ac074325.1
Ac074351.1
Ac074366.1
Ac078785.1
Ac078795.2
Ac078795.3
Ac078819.1
Ac078841.1
Ac078880.5
Ac078883.1
Ac078883.2
Ac078906.1
Ac079075.1
Ac079140.1
Ac079145.1
Ac079171.1
Ac079200.1
Ac079209.1
Ac079210.1
Ac079296.1
Ac079305.1
Ac079313.1
Ac079313.2
Ac079328.1
Ac079336.3
Ac079336.7
Ac079341.2
Ac079349.1
Ac079362.1
Ac079447.1
Ac079466.2
Ac079598.4
Ac079600.3
Ac079684.1
Ac079742.1
Ac079779.2
Ac079779.3
Ac079807.1
Ac079907.1
Ac079949.2
Ac079987.1
Ac080011.1
Ac080013.1
Ac080013.3
Ac080080.1
Ac080112.1
Ac080129.1
Ac082651.1
Ac082651.3
Ac083798.1
Ac083798.2
Ac083801.2
Ac083805.3
Ac083806.2
Ac083837.1
Ac083843.2
Ac083855.1
Ac083880.1
Ac083902.1
Ac083964.1
Ac083973.1
Ac084018.1
Ac084024.3
Ac084026.3
Ac084082.1
Ac084262.1
Ac084262.2
Ac084337.2
Ac084364.2
Ac084398.1
Ac084398.2
Ac084757.3
Ac084781.2
Ac084809.1
Ac084816.1
Ac084819.1
Ac084859.1
Ac084871.2
Ac084876.1
Ac084876.2
Ac084879.1
Ac087163.3
Ac087190.2
Ac087239.1
Ac087269.1
Ac087277.2
Ac087280.1
Ac087286.3
Ac087294.1
Ac087311.1
Ac087362.2
Ac087379.2
Ac087385.3
Ac087392.5
Ac087439.1
Ac087498.2
Ac087500.1
Ac087516.1
Ac087521.1
Ac087521.3
Ac087591.1
Ac087612.1
Ac087632.1
Ac087664.3
Ac087672.2
Ac087683.2
Ac087721.2
Ac087741.3
Ac087749.2
Ac087752.3
Ac087783.1
Ac087888.1
Ac087893.1
Ac089999.1
Ac090023.1
Ac090099.5
Ac090109.1
Ac090115.1
Ac090124.1
Ac090136.3
Ac090192.2
Ac090337.2
Ac090340.1
Ac090376.1
Ac090398.1
Ac090502.4
Ac090506.1
Ac090527.2
Ac090559.2
Ac090572.2
Ac090578.1
Ac090589.2
Ac090607.1
Ac090607.5
Ac090617.3
Ac090617.4
Ac090617.5
Ac090617.6
Ac090692.1
Ac090692.2
Ac090699.1
Ac090772.2
Ac090774.1
Ac090802.1
Ac090826.2
Ac090844.2
Ac090877.2
Ac090952.1
Ac090958.1
Ac090971.1
Ac091057.6
Ac091059.2
Ac091133.3
Ac091151.1
Ac091152.4
Ac091153.1
Ac091153.3
Ac091153.4
Ac091167.2
Ac091167.6
Ac091167.7
Ac091170.1
Ac091180.5
Ac091193.1
Ac091212.1
Ac091390.4
Ac091544.3
Ac091564.2
Ac091564.3
Ac091564.4
Ac091729.2
Ac091860.2
Ac091906.1
Ac091917.2
Ac091925.1
Ac091946.1
Ac091951.3
Ac091953.1
Ac091959.1
Ac091959.3
Ac091965.5
Ac091987.1
Ac092001.1
Ac092032.1
Ac092042.1
Ac092042.4
Ac092053.2
Ac092053.3
Ac092068.1
Ac092068.2
Ac092070.1
Ac092070.2
Ac092100.1
Ac092112.1
Ac092115.1
Ac092115.3
Ac092117.2
Ac092121.1
Ac092123.1
Ac092138.1
Ac092145.1
Ac092159.2
Ac092162.1
Ac092171.1
Ac092171.3
Ac092171.4
Ac092184.1
Ac092287.1
Ac092296.2
Ac092327.2
Ac092332.1
Ac092335.1
Ac092435.4
Ac092451.2
Ac092468.1
Ac092535.2
Ac092535.4
Ac092587.1
Ac092597.1
Ac092608.3
Ac092617.1
Ac092638.2
Ac092641.1
Ac092647.5
Ac092650.1
Ac092653.2
Ac092701.1
Ac092718.1
Ac092794.2
Ac092807.1
Ac092807.3
Ac092813.1
Ac092814.1
Ac092835.1
Ac092868.3
Ac092910.3
Ac092933.1
Ac092944.1
Ac092953.2
Ac092958.4
Ac092969.1
Ac093010.2
Ac093107.2
Ac093151.2
Ac093155.1
Ac093155.2
Ac093157.1
Ac093159.2
Ac093249.2
Ac093249.4
Ac093281.2
Ac093323.1
Ac093330.2
Ac093331.2
Ac093390.1
Ac093422.2
Ac093459.1
Ac093484.3
Ac093484.4
Ac093495.1
Ac093510.1
Ac093512.2
Ac093515.1
Ac093525.7
Ac093534.2
Ac093579.1
Ac093581.1
Ac093620.1
Ac093627.4
Ac093663.2
Ac093716.1
Ac093732.1
Ac093752.1
Ac093752.2
Ac093797.1
Ac093827.4
Ac093865.1
Ac093875.1
Ac093899.2
Ac093904.1
Ac095033.1
Ac095040.1
Ac095057.2
Ac096540.1
Ac096576.1
Ac096582.2
Ac096588.1
Ac096637.2
Ac096649.1
Ac096649.2
Ac096677.1
Ac096720.1
Ac096721.1
Ac096733.2
Ac096734.2
Ac096751.1
Ac096759.1
Ac096861.1
Ac096887.1
Ac096921.1
Ac097103.2
Ac097104.1
Ac097105.1
Ac097374.2
Ac097460.1
Ac097468.2
Ac097478.1
Ac097494.1
Ac097518.1
Ac097534.2
Ac097634.1
Ac097636.1
Ac097636.2
Ac097717.1
Ac098484.3
Ac098484.4
Ac098582.1
Ac098650.1
Ac098818.1
Ac098820.1
Ac098828.2
Ac098831.1
Ac098850.1
Ac098850.2
Ac098850.3
Ac098850.4
Ac098869.1
Ac099063.2
Ac099329.1
Ac099335.1
Ac099336.1
Ac099343.3
Ac099344.1
Ac099344.2
Ac099487.1
Ac099489.1
Ac099489.2
Ac099518.1
Ac099518.3
Ac099521.1
Ac099524.1
Ac099566.1
Ac099677.5
Ac099730.1
Ac099782.2
Ac099794.1
Ac099795.1
Ac099811.4
Ac099811.5
Ac100775.1
Ac100778.3
Ac100786.1
Ac100786.2
Ac100793.2
Ac100802.1
Ac100810.1
Ac100812.1
Ac100818.1
Ac100823.1
Ac100827.3
Ac100830.3
Ac100835.2
Ac100843.1
Ac100861.1
Ac100861.2
Ac100871.1
Ac102797.1
Ac102797.2
Ac103591.3
Ac103706.1
Ac103719.1
Ac103736.1
Ac103740.1
Ac103740.2
Ac103794.1
Ac103808.4
Ac103843.1
Ac103858.1
Ac103923.1
Ac103988.1
Ac104024.1
Ac104046.1
Ac104076.2
Ac104078.1
Ac104109.1
Ac104109.2
Ac104123.1
Ac104126.1
Ac104162.1
Ac104162.2
Ac104170.1
Ac104211.1
Ac104333.1
Ac104333.2
Ac104365.1
Ac104365.2
Ac104389.1
Ac104435.1
Ac104453.1
Ac104458.1
Ac104461.1
Ac104506.1
Ac104532.1
Ac104534.1
Ac104561.1
Ac104564.5
Ac104581.4
Ac104590.1
Ac104623.1
Ac104662.2
Ac104695.1
Ac104695.3
Ac104695.4
Ac104699.1
Ac104758.5
Ac104759.1
Ac104763.2
Ac104781.2
Ac104791.2
Ac104806.2
Ac104827.1
Ac104836.1
Ac104971.3
Ac104984.5
Ac104985.2
Ac104997.1
Ac105020.6
Ac105036.1
Ac105105.1
Ac105129.2
Ac105148.1
Ac105275.2
Ac105277.1
Ac105383.1
Ac105390.1
Ac105402.3
Ac105411.1
Ac105415.1
Ac105430.1
Ac105446.1
Ac105760.2
Ac105935.1
Ac105942.1
Ac105999.1
Ac106028.2
Ac106038.1
Ac106707.2
Ac106782.2
Ac106791.2
Ac106820.6
Ac106865.1
Ac106872.2
Ac106872.8
Ac106895.1
Ac107029.1
Ac107074.1
Ac107079.1
Ac107083.1
Ac107223.1
Ac107398.4
Ac107399.1
Ac107959.4
Ac107959.5
Ac107982.2
Ac107990.1
Ac107993.1
Ac108002.1
Ac108039.1
Ac108047.1
Ac108058.1
Ac108073.1
Ac108097.1
Ac108099.1
Ac108120.1
Ac108134.1
Ac108134.3
Ac108134.4
Ac108199.1
Ac108215.1
Ac108448.3
Ac108451.1
Ac108463.2
Ac108463.3
Ac108471.1
Ac108471.2
Ac108475.1
Ac108477.1
Ac108673.3
Ac108676.2
Ac108693.2
Ac108729.2
Ac108734.3
Ac108738.1
Ac108751.4
Ac108866.1
Ac109460.3
Ac109479.2
Ac109587.1
Ac109597.1
Ac109597.2
Ac109811.1
Ac110011.1
Ac110058.1
Ac110079.1
Ac110285.7
Ac110716.2
Ac110749.1
Ac110760.2
Ac110760.3
Ac110769.1
Ac110769.2
Ac110769.3
Ac110794.1
Ac111000.4
Ac111149.2
Ac111152.2
Ac111194.1
Ac111198.1
Ac112196.1
Ac112198.2
Ac112200.1
Ac112206.2
Ac112219.2
Ac112220.2
Ac112225.1
Ac112236.2
Ac112242.1
Ac112250.1
Ac112482.1
Ac112484.1
Ac112484.3
Ac112504.2
Ac112907.1
Ac113137.1
Ac113143.1
Ac113143.2
Ac113189.1
Ac113192.4
Ac113208.1
Ac113347.1
Ac113347.2
Ac113349.2
Ac113382.1
Ac113410.3
Ac113608.2
Ac114271.1
Ac114296.1
Ac114401.1
Ac114488.2
Ac114488.3
Ac114489.1
Ac114760.2
Ac114763.1
Ac114763.2
Ac114776.1
Ac114781.3
Ac114801.3
Ac114803.1
Ac114811.2
Ac114812.2
Ac114956.1
Ac114956.3
Ac114982.1
Ac115115.1
Ac115284.3
Ac115618.2
Ac115618.3
Ac115676.1
Ac115989.1
Ac116021.1
Ac116337.3
Ac116345.1
Ac116348.4
Ac116351.2
Ac116353.1
Ac116353.5
Ac116366.1
Ac116366.3
Ac116407.2
Ac116535.1
Ac116553.2
Ac116609.2
Ac116903.1
Ac116913.1
Ac117382.2
Ac117386.2
Ac117500.2
Ac117834.1
Ac117945.1
Ac118469.1
Ac118553.2
Ac118658.1
Ac118754.1
Ac118754.3
Ac118755.1
Ac118942.1
Ac119044.1
Ac119396.1
Ac119673.1
Ac119674.1
Ac119744.1
Ac119800.1
Ac119868.1
Ac120057.2
Ac120057.4
Ac120114.1
Ac120114.4
Ac120193.1
Ac121334.2
Ac121338.2
Ac121342.1
Ac121758.2
Ac122688.2
Ac122710.2
Ac122713.2
Ac123767.1
Ac124016.1
Ac124067.1
Ac124068.2
Ac124069.1
Ac124242.1
Ac124276.1
Ac124283.1
Ac124283.5
Ac124290.1
Ac124319.1
Ac124891.1
Ac125494.1
Ac125611.3
Ac126614.1
Ac126696.1
Ac126915.1
Ac127002.1
Ac127024.4
Ac127070.1
Ac127164.1
Ac127459.1
Ac127459.3
Ac127522.1
Ac127526.1
Ac128685.1
Ac128709.3
Ac129492.1
Ac129492.2
Ac129492.5
Ac129492.8
Ac129507.2
Ac129807.1
Ac130343.2
Ac130371.1
Ac130448.1
Ac130456.4
Ac130469.1
Ac130650.2
Ac131182.1
Ac131212.4
Ac131235.2
Ac131254.3
Ac131391.1
Ac132825.4
Ac132872.1
Ac132872.2
Ac132938.1
Ac133065.1
Ac133528.1
Ac133552.1
Ac133552.2
Ac133865.1
Ac133961.1
Ac134043.1
Ac134312.1
Ac134312.3
Ac134698.1
Ac134772.1
Ac134878.1
Ac135048.2
Ac135050.3
Ac135178.3
Ac135279.3
Ac135586.2
Ac136475.2
Ac136475.4
Ac136475.5
Ac136475.7
Ac136475.8
Ac136944.2
Ac137579.1
Ac137579.2
Ac137630.3
Ac137894.1
Ac138024.1
Ac138123.1
Ac138150.1
Ac138207.4
Ac138304.1
Ac138305.1
Ac138393.1
Ac138393.3
Ac138409.1
Ac138623.1
Ac138627.1
Ac138649.1
Ac138696.2
Ac138761.1
Ac138811.1
Ac138811.2
Ac138907.7
Ac139149.1
Ac139256.1
Ac139493.2
Ac139530.3
Ac139712.3
Ac139769.1
Ac139792.1
Ac139795.3
Ac140063.1
Ac140118.1
Ac141586.1
Ac144522.1
Ac145098.1
Ac145207.2
Ac145207.9
Ac145285.6
Ac145422.1
Ac145423.1
Ac147651.1
Ac147651.4
Ac148476.1
Ac148477.6
Ac156455.1
Ac190387.1
Ac211469.2
Ac217774.2
Ac231657.1
Ac231981.1
Ac233266.1
Ac233280.19
Ac233296.1
Ac233300.1
Ac233702.8
Ac233992.1
Ac233992.2
Ac233992.3
Ac234582.1
Ac234582.2
Ac234771.4
Ac234772.2
Ac239803.2
Ac239868.1
Ac241520.1
Ac242498.1
Ac243547.3
Ac243571.2
Ac243654.1
Ac243829.2
Ac243829.4
Ac243830.1
Ac243965.1
Ac243967.1
Ac244090.3
Ac244517.5
Ac244517.8
Ac244636.2
Ac245014.3
Ac245033.2
Ac245052.2
Ac245100.4
Ac245140.1
Ac245297.1
Ac245452.1
Ac245505.3
Ac245517.2
Ac245884.4
Ac246817.2
Ac253536.7
Acaca
Acad10
Acad11
Acad8
Acad9
Acadm
Acadsb
Acadvl
Acat2
Acbd4
Acbd6
Ace3p
Ache
Acin1
Ackr2
Acod1
Acot13
Acot7
Acot9
Acox2
Acox3
Acoxl
Acp1
Acp6
Acpp
Acsbg2
Acsf3
Acsl3
Acsl5
Acsm1
Acsm2b
Acsm3
Acsm4
Acss2
Acta2
Acta2-as1
Actb
Actg1
Actg1p16
Actl6a
Actl7a
Actl7b
Actn1-as1
Actn3
Actn4
Actr10
Actr1a
Actr2
Actr3
Actr3b
Actr6
Acvr1
Acy1
Acyp1
Acyp2
Ad000671.1
Ad000671.3
Ad000864.2
Adad2
Adal
Adam11
Adam15
Adam18
Adam19
Adam20p1
Adam21p1
Adam22
Adam28
Adam32
Adam8
Adam9
Adamts1
Adamts12
Adamts13
Adamts2
Adamts6
Adamts7p4
Adamtsl2
Adamtsl5
Adap2
Adat1
Adck2
Adck5
Adcy1
Adcy2
Adcy4
Adcy7
Adcy9
Add1
Add2
Add3
Add3-as1
Adgra3
Adgrb3
Adgrd1
Adgrd1-as1
Adgre3
Adgre5
Adgrf2
Adgrf3
Adgrg1
Adgrg3
Adgrg6
Adgrl1
Adgrl3-as1
Adgrv1
Adh5
Adh5p2
Adhfe1
Adipor2
Adirf
Adk
Adm
Adnp2
Adnp-as1
Ado
Adora1
Adpgk-as1
Adprhl1
Adprm
Adra1a
Adrb1
Adrm1
Adsl
Adssl1
Adtrp
Aebp2
Af038458.3
Af064858.1
Af111167.1
Af117829.1
Af127577.1
Af127577.6
Af129408.1
Af131215.7
Af131216.5
Af165147.1
Af230666.1
Af233439.1
Af238378.1
Af241725.1
Af254983.2
Af279873.4
Afap1l2
Aff1
Aff2
Aff2-it1
Afg1l
Afmid
Afp
Aftph
Agap1
Agap2
Agap2-as1
Agap3
Agbl3
Agfg1
Agfg2
Aggf1
Agk
Agl
Ago3
Agpat3
Agpat5
Agps
Agrn
Agrp
Agtpbp1
Agtr1
Agtrap
Ahcyl1
Ahcyl2
Ahr
Ahrr
Ahsa2p
Aida
Aif1l
Aifm3
Aig1
Aimp1
Aimp2
Aip
Aipl1
Ajm1
Ajuba
Ak2
Ak2p2
Ak3p2
Ak3p5
Ak4
Ak4p5
Ak8
Akap1
Akap10
Akap12
Akap13
Akap17a
Akap17bp
Akap2
Akap6
Akap7
Akap8l
Akap9
Akip1
Akirin1
Akna
Akr1b1p8
Akr1c2
Akr1c3
Akr1d1
Akt1
Akt1s1
Akt2
Akt3
Al008726.1
Al009031.1
Al009050.1
Al009179.1
Al009183.1
Al020993.1
Al020996.2
Al020997.2
Al021068.1
Al021154.1
Al021155.2
Al021331.1
Al021368.1
Al021391.1
Al021546.1
Al021707.8
Al021807.1
Al021997.3
Al022069.1
Al022157.1
Al022238.2
Al022238.4
Al022312.1
Al022316.1
Al022319.1
Al022323.1
Al022323.2
Al022324.3
Al022331.1
Al022345.4
Al022476.1
Al022725.1
Al023284.4
Al023495.1
Al023584.1
Al023803.1
Al023803.3
Al023806.1
Al023806.2
Al024498.2
Al024508.2
Al031118.1
Al031123.1
Al031123.2
Al031123.3
Al031229.1
Al031282.1
Al031320.1
Al031320.2
Al031428.1
Al031432.3
Al031432.4
Al031651.1
Al031658.2
Al031666.1
Al031710.2
Al031714.1
Al031772.1
Al031777.3
Al031846.2
Al031963.2
Al031985.1
Al031985.3
Al032819.1
Al032822.1
Al033504.1
Al033527.5
Al033528.2
Al034349.1
Al034374.1
Al034379.1
Al034397.3
Al034399.1
Al034399.2
Al034546.1
Al034555.1
Al035078.4
Al035252.1
Al035252.2
Al035252.3
Al035398.1
Al035420.2
Al035420.3
Al035427.1
Al035458.1
Al035530.2
Al035691.1
Al049536.1
Al049543.1
Al049651.1
Al049651.2
Al049697.1
Al049712.1
Al049780.1
Al049780.2
Al049795.1
Al049796.1
Al049828.1
Al049829.2
Al049830.3
Al050343.2
Al078459.1
Al078587.1
Al078604.3
Al078621.3
Al078644.1
Al078644.2
Al079307.1
Al079342.3
Al080250.1
Al080276.2
Al096803.1
Al096803.2
Al096828.3
Al096870.1
Al109613.1
Al109615.2
Al109741.1
Al109811.3
Al109837.1
Al109897.1
Al109917.1
Al109918.1
Al109918.3
Al109936.2
Al109976.1
Al110118.2
Al117187.1
Al117348.1
Al117379.1
Al118508.2
Al118556.1
Al118558.3
Al121594.1
Al121603.2
Al121612.2
Al121655.1
Al121656.1
Al121758.1
Al121759.2
Al121768.1
Al121772.1
Al121785.1
Al121820.1
Al121820.2
Al121827.2
Al121829.1
Al121829.2
Al121845.3
Al121845.4
Al121895.1
Al121900.2
Al121935.1
Al121936.1
Al121950.1
Al121956.4
Al121972.1
Al121983.1
Al121988.1
Al121990.1
Al121992.1
Al122013.1
Al122018.1
Al122023.1
Al122058.1
Al132639.3
Al132640.1
Al132655.3
Al132709.1
Al132780.1
Al132780.2
Al132801.1
Al132819.1
Al132857.1
Al133153.1
Al133153.2
Al133163.3
Al133166.1
Al133216.2
Al133227.1
Al133230.1
Al133247.1
Al133247.2
Al133268.3
Al133271.1
Al133325.1
Al133338.1
Al133346.1
Al133351.1
Al133371.1
Al133372.1
Al133410.3
Al133415.1
Al133445.2
Al133467.2
Al133467.3
Al133481.1
Al133485.1
Al133520.1
Al133547.1
Al133551.1
Al135744.1
Al135818.2
Al135838.1
Al135901.1
Al135905.2
Al135924.1
Al135999.1
Al136038.3
Al136038.5
Al136040.1
Al136084.2
Al136087.1
Al136131.1
Al136131.3
Al136172.1
Al136181.1
Al136295.1
Al136295.2
Al136295.4
Al136301.1
Al136307.1
Al136441.1
Al136454.1
Al136520.1
Al136528.1
Al136979.1
Al136982.4
Al136982.7
Al136987.1
Al137003.1
Al137027.1
Al137060.1
Al137067.1
Al137071.1
Al137076.1
Al137078.1
Al137100.1
Al137182.1
Al137782.1
Al137784.1
Al137802.2
Al137802.3
Al137843.1
Al137847.2
Al137856.1
Al138478.1
Al138689.1
Al138720.1
Al138752.2
Al138756.1
Al138760.1
Al138781.1
Al138827.1
Al138828.1
Al138831.1
Al138831.2
Al138878.1
Al138916.1
Al138921.1
Al138930.1
Al138966.2
Al138976.2
Al139035.1
Al139042.1
Al139093.1
Al139095.4
Al139099.1
Al139125.1
Al139132.1
Al139161.1
Al139184.1
Al139220.2
Al139260.1
Al139294.1
Al139317.1
Al139317.5
Al139353.2
Al139385.1
Al139412.1
Al139418.1
Al139424.1
Al139807.1
Al139811.2
Al157373.1
Al157385.1
Al157392.3
Al157392.4
Al157392.5
Al157400.1
Al157400.2
Al157400.5
Al157770.1
Al157778.1
Al157788.1
Al157791.1
Al157813.1
Al157823.1
Al157823.2
Al157888.1
Al157911.1
Al157935.1
Al157938.2
Al157938.3
Al157955.1
Al157996.1
Al158064.1
Al158151.1
Al158151.3
Al158206.1
Al158207.1
Al158211.3
Al158211.5
Al158212.5
Al158839.1
Al158840.1
Al158850.1
Al159169.3
Al160035.1
Al160153.1
Al160171.1
Al160191.2
Al160254.1
Al160272.1
Al160272.2
Al160275.1
Al160286.1
Al160286.2
Al160286.3
Al160291.1
Al160408.1
Al161423.1
Al161431.1
Al161449.1
Al161621.1
Al161638.1
Al161668.1
Al161785.1
Al161788.1
Al161798.1
Al161891.1
Al161908.1
Al161937.1
Al162171.2
Al162258.1
Al162377.1
Al162385.1
Al162385.2
Al162419.1
Al162427.1
Al162595.1
Al162595.2
Al162632.3
Al162724.1
Al162726.1
Al162726.3
Al163636.2
Al163974.1
Al353133.1
Al353579.1
Al353596.1
Al353611.1
Al353648.1
Al353651.3
Al353708.1
Al353719.1
Al353726.1
Al353747.4
Al353765.1
Al353795.2
Al353807.2
Al354696.2
Al354707.1
Al354707.2
Al354710.1
Al354710.2
Al354740.1
Al354751.3
Al354811.1
Al354868.1
Al354919.1
Al354919.2
Al354920.1
Al354928.1
Al354989.2
Al355001.2
Al355032.1
Al355075.1
Al355095.1
Al355102.2
Al355306.2
Al355312.6
Al355377.2
Al355388.2
Al355472.1
Al355472.2
Al355472.3
Al355480.4
Al355481.1
Al355482.1
Al355490.2
Al355499.1
Al355512.1
Al355816.2
Al355838.1
Al355916.1
Al355987.2
Al355987.3
Al355987.5
Al355989.1
Al355997.1
Al356019.1
Al356020.1
Al356022.1
Al356055.1
Al356133.1
Al356215.1
Al356234.2
Al356235.1
Al356379.1
Al356488.2
Al356515.1
Al356583.1
Al356599.1
Al356740.3
Al357054.2
Al357055.1
Al357078.1
Al357093.2
Al357375.1
Al357500.1
Al357507.1
Al357833.1
Al357835.1
Al357992.1
Al358075.2
Al358075.4
Al358113.1
Al358115.1
Al358176.1
Al358176.5
Al358334.2
Al358394.2
Al358472.2
Al358472.4
Al358472.7
Al358613.3
Al358933.1
Al358972.1
Al359094.1
Al359233.1
Al359258.1
Al359258.2
Al359258.3
Al359265.3
Al359314.1
Al359317.2
Al359396.1
Al359397.1
Al359510.2
Al359511.1
Al359541.1
Al359555.1
Al359633.1
Al359636.2
Al359643.2
Al359672.1
Al359694.1
Al359711.2
Al359715.1
Al359715.2
Al359715.4
Al359762.1
Al359834.1
Al359853.1
Al359878.1
Al359878.2
Al359881.1
Al359979.2
Al360012.1
Al360013.1
Al360081.1
Al360093.1
Al360181.3
Al360181.4
Al360267.2
Al360270.2
Al360294.1
Al365205.1
Al365222.1
Al365226.1
Al365226.2
Al365259.1
Al365273.1
Al365295.1
Al365356.2
Al365434.1
Al365436.1
Al365436.2
Al390115.1
Al390195.2
Al390198.1
Al390334.1
Al390719.1
Al390728.5
Al390755.1
Al390783.1
Al390882.1
Al390955.1
Al390955.2
Al390957.1
Al391056.1
Al391058.1
Al391069.2
Al391121.1
Al391244.2
Al391361.2
Al391427.1
Al391516.1
Al391650.1
Al391684.1
Al391704.1
Al391832.3
Al391834.2
Al391839.1
Al391863.1
Al391903.3
Al392024.1
Al392088.1
Al392088.2
Al441963.1
Al441992.1
Al442128.2
Al442163.1
Al442163.2
Al445205.1
Al445231.1
Al445250.1
Al445253.1
Al445307.1
Al445363.3
Al445471.2
Al445472.1
Al445490.1
Al445528.2
Al445529.1
Al445648.1
Al445928.1
Al449283.1
Al450043.1
Al450226.1
Al450226.2
Al450306.1
Al450309.1
Al450326.1
Al450344.1
Al450384.2
Al450423.1
Al450992.1
Al451000.1
Al451042.1
Al451062.3
Al451063.1
Al451074.1
Al451085.1
Al451085.2
Al451165.2
Al512286.1
Al512328.1
Al512343.1
Al512353.1
Al512625.1
Al512625.3
Al512631.1
Al512643.1
Al512658.1
Al512770.1
Al512785.2
Al512791.2
Al513008.1
Al513043.1
Al513124.1
Al513165.1
Al513165.2
Al513174.1
Al513217.1
Al513220.1
Al513327.2
Al513475.1
Al513485.1
Al513523.3
Al583722.2
Al583835.2
Al589642.1
Al589684.1
Al589740.1
Al589765.4
Al589765.7
Al590004.2
Al590006.1
Al590068.1
Al590068.3
Al590084.2
Al590226.1
Al590235.1
Al590408.1
Al590617.2
Al590627.2
Al590644.3
Al590683.1
Al590705.2
Al590764.1
Al590787.1
Al590822.1
Al591222.1
Al591368.1
Al591419.1
Al591468.1
Al591485.1
Al591721.1
Al591770.1
Al591806.1
Al591806.2
Al591846.1
Al591848.2
Al591885.1
Al592114.3
Al592166.1
Al592287.1
Al592293.1
Al592295.2
Al592295.4
Al592309.1
Al592309.2
Al592429.2
Al592430.2
Al592431.2
Al592435.1
Al596094.1
Al596211.1
Al596220.1
Al596275.2
Al596451.1
Al603766.1
Al603832.3
Al603914.1
Al606760.1
Al606760.3
Al606763.1
Al606807.1
Al627171.1
Al627313.1
Al627389.1
Al627422.2
Al627443.1
Al645504.1
Al645608.3
Al645634.2
Al645728.1
Al645730.1
Al645820.1
Al645924.1
Al645929.3
Al645937.3
Al645941.1
Al645941.3
Al645949.2
Al646090.1
Al662791.1
Al662797.1
Al662890.1
Al662899.2
Al669831.5
Al670729.1
Al671710.1
Al671762.1
Al672291.1
Al691403.2
Al691442.1
Al691482.2
Al691482.3
Al713998.2
Al731563.3
Al731577.2
Al732314.6
Al807740.1
Al807752.6
Al807757.1
Al807761.4
Al845331.3
Al929472.2
Al954722.1
Alas1
Alas2
Alb
Alcam
Aldh1a2
Aldh1b1
Aldh1l1
Aldh1l1-as2
Aldh2
Aldh3a1
Aldh3a2
Aldh3b1
Aldh5a1
Aldh7a1
Aldh9a1
Aldoa
Aldoc
Alg1
Alg10
Alg10b
Alg12
Alg13
Alg14
Alg1l13p
Alg6
Alg8
Alg9
Alkal2
Alkbh1
Alkbh3
Alkbh5
Alkbh7
Alms1
Alox12-as1
Alox15
Alox5ap
Alpk1
Alpk3
Amd1
Amd1p1
Amdhd1
Amdhd2
Amn
Amot
Amotl1
Amotl2
Ampd2
Ampd3
Amt
Amz2
Amz2p1
Anapc11
Anapc16
Anapc4
Anapc5
Ang
Angel1
Angel2
Angpt1
Ank2
Ank3
Ankar
Ankfy1
Ankhd1
Ankhd1-eif4ebp3
Ankib1
Ankrd1
Ankrd10
Ankrd11
Ankrd12
Ankrd13a
Ankrd13b
Ankrd13d
Ankrd19p
Ankrd20a21p
Ankrd24
Ankrd26
Ankrd28
Ankrd29
Ankrd33b
Ankrd37
Ankrd40cl
Ankrd42
Ankrd44
Ankrd44-it1
Ankrd45
Ankrd46
Ankrd49
Ankrd55
Ankrd6
Ankrd62p1
Ankrd62p1-parp4p3
Ankrd63
Anks1a
Anks1b
Anks6
Anln
Ano5
Ano6
Ano9
Anp32b
Anpep
Antxr2
Antxrl
Anxa2
Anxa2p2
Anxa3
Anxa4
Anxa6
Aoc2
Aoc4p
Ap000244.1
Ap000265.1
Ap000266.1
Ap000281.2
Ap000346.3
Ap000346.4
Ap000347.1
Ap000350.7
Ap000355.1
Ap000357.1
Ap000439.2
Ap000442.1
Ap000442.2
Ap000446.1
Ap000527.1
Ap000547.3
Ap000553.1
Ap000553.5
Ap000568.1
Ap000640.2
Ap000646.1
Ap000654.1
Ap000688.4
Ap000695.1
Ap000696.1
Ap000697.1
Ap000704.1
Ap000721.1
Ap000753.2
Ap000763.3
Ap000769.1
Ap000769.2
Ap000781.1
Ap000785.2
Ap000787.1
Ap000812.5
Ap000813.1
Ap000844.1
Ap000844.2
Ap000845.1
Ap000851.1
Ap000866.1
Ap000866.2
Ap000867.3
Ap000893.1
Ap000894.4
Ap000902.2
Ap000907.2
Ap000911.2
Ap000936.1
Ap000941.1
Ap000942.1
Ap000943.3
Ap000944.2
Ap001007.2
Ap001024.1
Ap001043.1
Ap001062.1
Ap001062.2
Ap001107.1
Ap001107.3
Ap001107.4
Ap001107.5
Ap001107.9
Ap001120.3
Ap001124.1
Ap001150.1
Ap001160.1
Ap001172.2
Ap001180.3
Ap001180.4
Ap001189.4
Ap001189.5
Ap001207.2
Ap001267.4
Ap001267.5
Ap001273.2
Ap001324.3
Ap001340.1
Ap001350.2
Ap001351.1
Ap001362.2
Ap001363.2
Ap001372.2
Ap001412.1
Ap001432.1
Ap001453.1
Ap001453.2
Ap001453.4
Ap001462.1
Ap001486.1
Ap001542.2
Ap001554.1
Ap001625.3
Ap001636.2
Ap001636.3
Ap001767.3
Ap001781.1
Ap001781.2
Ap001816.1
Ap001830.1
Ap001922.5
Ap001931.1
Ap001981.1
Ap001993.1
Ap002001.1
Ap002008.2
Ap002026.1
Ap002336.3
Ap002358.1
Ap002364.1
Ap002373.1
Ap002387.2
Ap002414.3
Ap002439.1
Ap002453.1
Ap002478.1
Ap002495.2
Ap002761.1
Ap002761.3
Ap002761.4
Ap002833.2
Ap002840.2
Ap002851.1
Ap002852.1
Ap002856.2
Ap002856.3
Ap002884.3
Ap002892.2
Ap002990.1
Ap003028.1
Ap003032.1
Ap003057.1
Ap003064.2
Ap003068.4
Ap003071.1
Ap003086.2
Ap003119.1
Ap003170.2
Ap003170.3
Ap003354.1
Ap003355.3
Ap003385.1
Ap003385.5
Ap003392.13
Ap003392.3
Ap003396.1
Ap003398.2
Ap003419.2
Ap003465.1
Ap003467.1
Ap003472.1
Ap003498.2
Ap003499.1
Ap003499.2
Ap003692.1
Ap003721.4
Ap003733.4
Ap003774.2
Ap003789.1
Ap004247.2
Ap004609.1
Ap004609.2
Ap004609.3
Ap005018.1
Ap005119.1
Ap005131.2
Ap005131.4
Ap005136.1
Ap005233.1
Ap005263.1
Ap005264.1
Ap005329.3
Ap005357.1
Ap005403.1
Ap005436.1
Ap006216.1
Ap006587.2
Ap1ar
Ap1g1
Ap1g2
Ap1m2
Ap2a2
Ap2b1
Ap2m1
Ap3d1
Ap3m2
Ap3s1
Ap3s2
Ap4e1
Ap4m1
Ap5s1
Ap5z1
Apaf1
Apbb1
Apbb2
Apbb3
Apc
Apcdd1l
Apeh
Apela
Apex1
Apex2
Aph1b
Api5
Apip
Aplf
Aplp2
Apoa1
Apoa1-as
Apoa5
Apob
Apobec3b
Apobec3h
Apobr
Apol1
Apol3
Apol4
Apold1
Apom
Apoop1
App
Appbp2
Aptr
Aqp1
Aqp6
Araf
Arap1
Arap1-as1
Areg
Arf1
Arf4-as1
Arfgef1
Arfip1
Arfrp1
Arg2
Arhgap11a
Arhgap11b
Arhgap15
Arhgap17
Arhgap21
Arhgap22
Arhgap24
Arhgap25
Arhgap26
Arhgap27
Arhgap30
Arhgap31
Arhgap4
Arhgap44
Arhgap45
Arhgap5
Arhgap6
Arhgap8
Arhgdia
Arhgdib
Arhgdig
Arhgef1
Arhgef10
Arhgef10l
Arhgef12
Arhgef16
Arhgef17
Arhgef19
Arhgef19-as1
Arhgef2
Arhgef3
Arhgef37
Arhgef38
Arhgef39
Arhgef7
Arhgef9
Arid1a
Arid1b
Arid2
Arid3a
Arid3b
Arid3c
Arid4a
Arid5a
Arid5b
Arih1
Arih2
Arl11
Arl13b
Arl14ep
Arl14epl
Arl15
Arl17b
Arl2
Arl2bp
Arl2-snx15
Arl4a
Arl5a
Arl5ap1
Arl5ap4
Arl6ip5
Arl6ip6
Arl8a
Arl8b
Armc10
Armc2
Armc5
Armc6
Armc7
Armc8
Armc9
Armcx3
Armcx3-as1
Armcx5
Armcx5-gprasp2
Armh1
Armt1
Arntl2
Arntl2-as1
Arpc1a
Arpc2
Arpc4
Arpc4-ttll3
Arpc5
Arpc5l
Arpin-ap3s2
Arrb1
Arrb2
Arrdc1
Arsa
Arsg
Arsk
Arv1
Asah1
Asah2b
Asap1
Asap3
Asb15
Asb16
Asb2
Asb3
Asb5
Asb7
Ascc1
Ascc2
Ascl3
Asdurf
Asf1a
Asf1b
Ash1l
Ash2l
Asic1
Asic3
Asip
Asl
Asna1
Asnsd1
Asnsp1
Asnsp3
Aspdh
Asphd1
Aspn
Asrgl1
Ass1
Ass1p1
Ass1p10
Ass1p12
Ass1p4
Ass1p5
Ass1p9
Asxl1
Asxl2
Asxl3
Atad2b
Atad3a
Atad3b
Atad5
Atat1
Ate1
Ate1-as1
Atf1
Atf3
Atf4
Atf4p3
Atf4p4
Atf5
Atf6
Atf6b
Atf7ip
Atf7ip2
Atg10
Atg101
Atg10-it1
Atg13
Atg16l1
Atg16l2
Atg2a
Atg4a
Atg4b
Atg4c
Atg5
Atg7
Atg9a
Atic
Atl1
Atl3
Atm
Atmin
Atn1
Atp10a
Atp11b
Atp13a3
Atp13a4-as1
Atp1a1
Atp1a1-as1
Atp1a4
Atp1b3
Atp1b3p1
Atp23
Atp2a1
Atp2a2
Atp2b3
Atp2b4
Atp2c1
Atp2c2
Atp5f1b
Atp5f1c
Atp5f1d
Atp5f1ep1
Atp5if1
Atp5mc1
Atp5mc1p3
Atp5mc2p3
Atp5mg
Atp5pb
Atp6ap1
Atp6ap1l
Atp6ap2
Atp6v0a1
Atp6v0a2
Atp6v0a4
Atp6v0b
Atp6v0c
Atp6v0d2
Atp6v0e1
Atp6v1a
Atp6v1b1
Atp6v1b2
Atp6v1c1
Atp6v1e2
Atp6v1f
Atp6v1g1
Atp6v1g1p6
Atp6v1g2-ddx39b
Atp6v1h
Atp7a
Atp7b
Atp8a1
Atp8a2p2
Atp8b2
Atp8b4
Atp9a
Atp9b
Atpaf1
Atr
Atraid
Atrn
Atrx
Atxn1
Atxn10
Atxn1l
Atxn2l
Atxn7
Atxn7l2
Atxn7l3
Aup1
Auts2
Avil
Avl9
Avpr1a
Avpr1b
Axdnd1
Axl
Azin1-as1
Azin2
B2m
B3galnt1
B3galt4
B3galt6
B3gnt10
B3gnt2p1
B3gnt5
B3gnt6
B4galt1-as1
B4galt2
B4galt6
B4galt7
B9d1
B9d2
Baalc
Baalc-as2
Bace1
Bace2
Bach1
Bach2
Bad
Bag1
Bag2
Bag3
Bahcc1
Baiap2
Baiap2l1
Bak1
Banf1
Bank1
Banp
Barhl1
Batf
Baz2a
Baz2b
Bbip1
Bbof1
Bbox1
Bbs1
Bbs12
Bbs4
Bbs5
Bbs7
Bbx
Bcap29
Bcar1
Bcar3
Bcas3
Bcat1
Bcat2
Bccip
Bcdin3d-as1
Bckdhb
Bcl11a
Bcl2
Bcl2a1
Bcl2l10
Bcl2l12
Bcl2l13
Bcl2l2
Bcl2l2-pabpn1
Bcl3
Bcl9
Bcl9l
Bclaf3
Bcorl1
Bcrp2
Bcs1l
Bdh1
Bdh2
Bdkrb2
Bdnf-as
Bdp1
Bean1
Becn1
Bend4
Bend6
Bend7
Bend7p1
Best1
Bex3
Bex4
Bfar
Bfsp2
Bhlha15
Bhlhe40
Bhlhe40-as1
Bhmt
Bicd1
Bicra
Bicral
Birc2
Birc3
Birc5
Birc6
Bispr
Bivm
Bivm-ercc5
Blk
Bloc1s1
Bloc1s3
Bloc1s6
Blvra
Blzf1
Bmf
Bmp1
Bmp2k
Bmper
Bmpr1b
Bmpr2
Bms1p1
Bnc2
Bnip1
Bnip2
Bnip3l
Bod1p1
Bok
Bola1
Bola2p1
Bop1
Bora
Borcs5
Borcs6
Borcs7
Borcs7-asmt
Borcs8
Borcs8-mef2b
Bpgm
Bphl
Bptf
Bpy2dp
Brap
Brca1
Brca2
Brcc3
Brd2
Brd3
Brd4
Brd8
Brd9
Brd9p1
Brf2
Bri3
Brinp2
Brix1
Brms1
Brms1l
Brpf1
Brpf3
Brsk1
Brsk2
Brwd1
Brwd1-as1
Brwd1-as2
Bscl2
Bsdc1
Bsg
Btbd18
Btbd19
Btbd6
Btbd7
Btbd8
Btd
Btf3
Btf3l4
Btg2
Btg3-as1
Btk
Btla
Btn2a1
Btn3a1
Btnl10
Btrc
Bub1
Bub1b
Bub1b-pak6
Bub3
Bud23
Bud31
Bud31p1
Bx119904.2
Bx322234.1
Bx322559.1
Bx323046.1
Bx571818.1
Bx640514.1
Bx640515.1
Bysl
Bzw1
Bzw2
C10orf53
C10orf55
C10orf82
C10orf95
C11orf1
C11orf24
C11orf42
C11orf45
C11orf49
C11orf52
C11orf54
C11orf58
C11orf74
C11orf80
C11orf98p1
C12orf10
C12orf29
C12orf4
C12orf42
C12orf45
C12orf50
C12orf54
C12orf57
C12orf60
C12orf65
C12orf75
C12orf76
C13orf42
C13orf46
C14orf119
C14orf178
C14orf39
C15orf39
C15orf40
C15orf41
C15orf53
C15orf61
C15orf65
C16orf45
C16orf58
C16orf70
C16orf72
C16orf74
C16orf89
C16orf92
C17orf100
C17orf107
C17orf49
C17orf51
C17orf53
C17orf64
C17orf80
C17orf99
C18orf12
C18orf21
C18orf25
C18orf32
C18orf65
C19orf24
C19orf38
C19orf44
C19orf47
C19orf53
C19orf67
C19orf81
C19orf85
C1galt1
C1orf105
C1orf109
C1orf112
C1orf147
C1orf185
C1orf195
C1orf21
C1orf210
C1orf220
C1orf232
C1orf52
C1orf56
C1orf94
C1qtnf7
C1qtnf8
C1qtnf9b
C1rl-as1
C20orf144
C20orf187
C21orf62-as1
C21orf91
C22orf46
C2cd2l
C2cd3
C2cd4a
C2cd4d-as1
C2cd5
C2orf15
C2orf16
C2orf42
C2orf49
C2orf50
C2orf69p1
C2orf69p4
C2orf80
C2orf88
C2orf92
C3
C3orf14
C3orf20
C3orf38
C3orf52
C3orf62
C3orf85
C3p1
C4bpb
C4orf33
C4orf47
C5ar1
C5orf24
C5orf30
C5orf38
C5orf47
C5orf51
C5orf56
C5orf66-as2
C6
C6orf120
C6orf136
C6orf141
C6orf203
C6orf223
C6orf47
C6orf47-as1
C6orf48
C6orf58
C6orf89
C6orf99
C7orf26
C7orf50
C8g
C8orf33
C8orf44
C9orf131
C9orf139
C9orf16
C9orf163
C9orf170
C9orf3
C9orf43
C9orf85
Ca13
Ca5bp1
Ca9
Caap1
Cab39
Cabin1
Cables2
Cabp1
Cabp4
Cabyr
Cacfd1
Cacna1a
Cacna1d
Cacna1h
Cacna2d1
Cacna2d4
Cacnb1
Cacnb2
Cacnb3
Cacnb4
Cacng7
Cacybp
Cad
Cadps
Cage1
Calcb
Calcoco1
Calcoco2
Calcrl
Cald1
Calhm3
Calm1
Calm1p2
Calm2p2
Calm3
Calml4
Calr
Calu
Camk2a
Camk2b
Camk2d
Camk2g
Camkmt
Camkv
Camlg
Camp
Camsap2
Camta1
Camta1-dt
Camta2
Cand1
Cand2
Canx
Capn1
Capn10
Capn11
Capn12
Capn2
Capn3
Capn5
Capn7
Caprin1
Capsl
Capza1
Capza2
Capza3
Card19
Card8
Card8-as1
Card9
Carm1
Carmil2
Carnmt1
Cars2
Casc1
Casc19
Casc2
Casc22
Casc3
Casc4
Casc8
Casd1
Cask
Caskin2
Casp10
Casp2
Casp3
Casp4
Casp5
Casp8
Casp8ap2
Casq2
Cast
Castor3
Cat
Catsper2
Catsper2p1
Catsper4
Catsperd
Catspere
Catsperg
Cav2
Cbfa2t2
Cbfb
Cblb
Cblc
Cblif
Cbll1
Cbll2
Cbr1
Cbr4
Cbwd2
Cbx3
Cbx4
Cbx5
Cbx6
Cbx7
Cbx8
Cby1
Cc2d1a
Cc2d2a
Cc2d2b
Ccar1
Ccar2
Ccbe1
Ccdc103
Ccdc106
Ccdc107
Ccdc115
Ccdc117
Ccdc120
Ccdc124
Ccdc126
Ccdc13
Ccdc130
Ccdc134
Ccdc136
Ccdc137
Ccdc138
Ccdc142
Ccdc144a
Ccdc144cp
Ccdc144nl-as1
Ccdc146
Ccdc149
Ccdc15
Ccdc150
Ccdc157
Ccdc159
Ccdc17
Ccdc171
Ccdc173
Ccdc174
Ccdc18
Ccdc180
Ccdc183
Ccdc190
Ccdc192
Ccdc194
Ccdc22
Ccdc26
Ccdc28a
Ccdc30
Ccdc33
Ccdc34
Ccdc39
Ccdc40
Ccdc50
Ccdc51
Ccdc57
Ccdc6
Ccdc61
Ccdc66
Ccdc68
Ccdc69
Ccdc7
Ccdc73
Ccdc77
Ccdc83
Ccdc84
Ccdc85b
Ccdc86
Ccdc88a
Ccdc88b
Ccdc9
Ccdc91
Ccdc96
Ccdc97
Ccdc9b
Ccin
Ccl17
Ccl18
Ccl20
Ccl25
Ccl4
Ccl4l2
Ccm2
Ccn1
Ccn3
Ccn5
Ccnb1
Ccnb2
Ccnd1
Ccnd2
Ccnd3
Ccndbp1
Ccnf
Ccng1
Ccni2
Ccnk
Ccnl1
Ccnqp1
Ccnqp3
Ccnt2
Ccnyl1
Ccp110
Ccr10
Ccr4
Ccr5
Ccr8
Ccr9
Ccs
Ccser1
Ccser2
Cct2
Cct3
Cct5
Cct6a
Cct6p1
Cct6p2
Cct6p3
Cct7
Cct8
Cd101
Cd109
Cd151
Cd163l1
Cd164
Cd1d
Cd200
Cd200r1
Cd200r1l
Cd22
Cd226
Cd24
Cd27
Cd274
Cd28
Cd2ap
Cd300lb
Cd34
Cd36
Cd37
Cd3d
Cd3eap
Cd4
Cd40
Cd44
Cd46
Cd48
Cd53
Cd55
Cd59
Cd68
Cd69
Cd72
Cd74
Cd79a
Cd81
Cd82
Cd84
Cd86
Cd8a
Cd9
Cd99p1
Cda
Cdadc1
Cdc123
Cdc14a
Cdc14b
Cdc16
Cdc20
Cdc25b
Cdc27
Cdc37
Cdc37l1
Cdc37l1-dt
Cdc40
Cdc42
Cdc42bpb
Cdc42ep1
Cdc42ep2
Cdc42ep3
Cdc42ep4
Cdc42ep5
Cdc42se1
Cdc42se2
Cdc45
Cdc6
Cdc7
Cdc73
Cdca2
Cdca5
Cdca7l
Cdca8
Cdh1
Cdh13
Cdh26
Cdh3
Cdh5
Cdhr2
Cdhr3
Cdhr5
Cdip1
Cdiptosp
Cdk1
Cdk10
Cdk12
Cdk13
Cdk16
Cdk17
Cdk18
Cdk19
Cdk2
Cdk2ap1
Cdk2ap2
Cdk4
Cdk5r2
Cdk5rap2
Cdk5rap3
Cdk6
Cdk7
Cdk8
Cdk9
Cdkal1
Cdkl5
Cdkn1a
Cdkn2aip
Cdkn2aipnlp1
Cdkn2c
Cdkn2d
Cdkn3
Cdon
Cdrt1
Cds1
Cds2
Cdt1
Cdv3
Cdx2
Cdy4p
Cdyl
Ceacam18
Ceacam19
Ceacam20
Ceacam5
Ceacamp3
Cebpg
Cebpz
Cebpzos
Cecr2
Cela2b
Cela3a
Celf2
Celf2-dt
Celsr1
Celsr2
Celsr3
Cemip
Cemip2
Cenpa
Cenpbd1p1
Cenpc
Cenpf
Cenph
Cenpi
Cenpn
Cenpo
Cenpp
Cenps-cort
Cenpt
Cenpw
Cep104
Cep112
Cep120
Cep135
Cep152
Cep164
Cep170b
Cep192
Cep250
Cep350
Cep44
Cep57
Cep57l1p1
Cep63
Cep68
Cep70
Cep72
Cep78
Cep83
Cep83-dt
Cep85
Cep95
Cep97
Cept1
Cercam
Cerna3
Cers4
Cers5
Cers6
Cers6-as1
Ces2
Ces4a
Cfap100
Cfap221
Cfap36
Cfap410
Cfap52
Cfap54
Cfap57
Cfap58-dt
Cfap61
Cfap70
Cfap74
Cfap77
Cfap99
Cfb
Cfl1p1
Cfl1p8
Cfl2
Cflar
Cftr
Cftr-as1
Cftrp2
Cgb2
Cgn
Cgnl1
Cgrrf1
Chac1
Chaf1a
Champ1
Chchd1
Chchd2p2
Chchd2p6
Chchd3
Chchd3p1
Chchd5
Chchd7
Chd1l
Chd2
Chd3
Chd4
Chd5
Chd7
Chd8
Chd9
Chek1
Chfr
Chga
Chgb
Chiap3
Chic1
Chkb-dt
Chl1-as1
Chmp1b
Chmp1b-as1
Chmp2a
Chmp2b
Chmp5
Chmp6
Chmp7
Chordc1
Chp1
Chpf2
Chpt1
Chrac1
Chrdl2
Chrna1
Chrna2
Chrna7
Chrne
Chst11
Chst12
Chst4
Chst6
Chtf18
Chtop
Chuk
Churc1
Churc1-fntb
Ciao1
Ciao3
Ciapin1
Cib2
Cib3
Cic
Cideb
Ciita
Cip2a
Cipc
Cirbp
Cisd1
Cisd2
Cisd3
Ciz1
Ckap2
Ckap2p1
Ckb
Cklf
Cklf-cmtm1
Clasp1
Clasp2
Clasrp
Clcn1
Clcn2
Clcn3
Clcp1
Cldn10-as1
Cldn12
Cldn4
Cldn7
Cldnd1
Cldnd2
Clec12a-as1
Clec16a
Clec17a
Clec2b
Clec2d
Clec4e
Clec7a
Clecl1
Clhc1
Clic1
Clic3
Clic4
Clip1
Clip1-as1
Clip3
Clk2
Clk3
Cln5
Cln6
Cln8
Clock
Clp1
Clpp
Clptm1
Clptm1l
Clspn
Clstn2
Clstn3
Clta
Cltc
Cltcl1
Clu
Cluap1
Cluhp3
Clul1
Clybl-as1
Cmahp
Cmas
Cmbl
Cmc1
Cmip
Cmss1
Cmtm4
Cmtm6
Cmtr1
Cnbd2
Cndp1
Cndp2
Cnep1r1
Cnih1
Cnih2
Cnih3
Cnih4
Cnksr1
Cnksr2
Cnn1
Cnn2
Cnn2p1
Cnn2p10
Cnot1
Cnot10
Cnot2
Cnot3
Cnot4
Cnot6
Cnot6l
Cnot6lp1
Cnot8
Cnot9
Cnpy4
Cnst
Cntd1
Cntd2
Cntfr-as1
Cntln
Cntn1
Cntnap2
Cntnap5
Cntrl
Cntrob
Coa5
Coa6
Coa6-as1
Coa7
Coasy
Cobll1
Coch
Cog2
Cog3
Cog6
Cog8
Coil
Col17a1
Col18a1-as1
Col19a1
Col1a1
Col20a1
Col21a1
Col22a1
Col27a1
Col3a1
Col4a2
Col4a2-as2
Col4a5
Col5a1
Col9a3
Colec12
Colgalt1
Colq
Commd1
Commd10
Commd3
Commd3-bmi1
Commd4
Commd6
Comtd1
Copa
Copb1
Copb2
Copg1
Cops2
Cops4
Cops7a
Cops7b
Cops8
Copz1
Copz2
Coq10a
Coq10b
Coq2
Coq4
Coq5
Coq6
Coq7
Coq8a
Coq8b
Coq9
Corin
Coro1a
Coro7
Cox10
Cox10-as1
Cox14
Cox15
Cox18
Cox20
Cox20p2
Cox4i1
Cox5b
Cox5bp7
Cox6a1
Cox6b1
Cox6b1p7
Cox6c
Cox6cp18
Cox6cp2
Cox6cp4
Cox6cp5
Cox6cp7
Cox7a2l
Cox7b
Cox7c
Cp
Cpa5
Cpa6
Cpb2
Cpb2-as1
Cpd
Cpeb2
Cpeb4
Cped1
Cplane1
Cplx2
Cpm
Cpne2
Cpne3
Cpne6
Cpne7
Cpne8-as1
Cpo
Cps1
Cpsf1
Cpsf2
Cpsf3
Cpsf4
Cpt1a
Cpt1c
Cpt2
Cr382285.1
Cracr2b
Cradd
Cramp1
Crat
Crb3
Crbn
Crcp
Creb1
Creb3
Creb3l2
Creb3l4
Creb5
Crebbp
Crebl2
Crebrf
Creld1
Crem
Crim1-dt
Crip3
Cript
Crisp3
Crispld2
Crkl
Crlf1
Crls1
Crocc
Croccp2
Crot
Crpp1
Crtc1
Crtc2
Crx
Cry2
Cryab
Cryba2
Crybb2p1
Crybg1
Crybg2
Crym-as1
Cryzl1
Csad
Csag4
Csde1
Cse1l
Csf1
Csf2rb
Csf3
Csf3r
Csk
Cskmt
Csnk1a1
Csnk1g1
Csnk1g2
Csnk1g3
Csnk2a1
Csnk2b
Cspp1
Csrnp3
Csrp1
Cst11
Cst13p
Csta
Cstf1
Cstf2
Cstf3-dt
Ct62
Ctbp1
Ctbp2
Ctc1
Ctcf
Ctdnep1
Ctdp1
Ctdsp1
Ctdspl
Ctdspl2
Cth
Ctif
Ctla4
Ctnna1
Ctnna2
Ctnnb1
Ctnnbl1
Ctnnd1
Ctps1
Ctr9
Ctrb1
Ctsa
Ctsc
Ctse
Ctsh
Ctsl
Ctsz
Cttn
Cttnbp2
Ctu2
Ctxn2
Cubn
Cuedc2
Cul4a
Cul5
Cul9
Cuta
Cutalp
Cutc
Cux1
Cwc25
Cwc27
Cx3cr1
Cxcl12
Cxcr6
Cxorf40a
Cxorf58
Cxxc1
Cxxc4-as1
Cxxc5
Cyb561d1
Cyb5b
Cyb5d1
Cyb5d2
Cyb5r2
Cyb5r4
Cyb5rl
Cybrd1
Cyc1
Cycsp19
Cycsp25
Cycsp27
Cycsp42
Cyfip1
Cyfip2
Cygb
Cylc1
Cylc2
Cyld
Cyp11a1
Cyp11b2
Cyp19a1
Cyp1b1-as1
Cyp20a1
Cyp26a1
Cyp27c1
Cyp2ab1p
Cyp2c8
Cyp2e1
Cyp2s1
Cyp2t1p
Cyp2u1
Cyp2w1
Cyp39a1
Cyp3a4
Cyp3a5
Cyp46a1
Cyp4b1
Cyp4f12
Cyp4f29p
Cyp4f3
Cyp51a1-as1
Cyp51a1p3
Cyren
Cystm1
Cyth1
Cyth2
Cytl1
D2hgdh
Daam1
Daam2
Dab2
Dab2ip
Dact1
Dag1
Dalrd3
Dancr
Dap
Dap3
Dap3p2
Dapk1
Dapk2
Dapl1
Dapp1
Dars
Dars2
Dars-as1
Daxx
Dazap1
Dazap2
Dazl
Dbf4b
Dbi
Dbil5p
Dbil5p2
Dbn1
Dbndd2
Dbnl
Dbp
Dbx1
Dcaf10
Dcaf11
Dcaf13
Dcaf15
Dcaf17
Dcaf6
Dcaf7
Dcakd
Dcanp1
Dcbld1
Dcc
Dclre1a
Dclre1b
Dclre1c
Dcp2
Dcst1-as1
Dcst2
Dctn3
Dctn5
Dcxr-dt
Dda1
Ddah2
Ddb1
Ddb2
Ddhd2
Ddi2
Ddit4
Ddit4-as1
Ddr1
Ddr2
Ddt
Ddx1
Ddx10
Ddx11
Ddx18
Ddx18p5
Ddx19a
Ddx19b
Ddx21
Ddx23
Ddx27
Ddx31
Ddx39b
Ddx39b-as1
Ddx3x
Ddx3y
Ddx42
Ddx43
Ddx43p1
Ddx46
Ddx47
Ddx49
Ddx5
Ddx50
Ddx54
Ddx55
Ddx59
Ddx6
Ddx60
Ddx60l
Deaf1
Dec1
Decr1
Decr2
Def8
Defb109f
Defb119
Defb128
Degs1
Dele1
Dennd1b
Dennd1c
Dennd2a
Dennd2c
Dennd3
Dennd4c
Dennd5a
Dennd5b
Dennd5b-as1
Dennd6a-dt
Denr
Depdc1-as1
Depdc1b
Depdc5
Depdc7
Depp1
Derl1
Desi2
Dffb
Dgat1
Dgcr8
Dgka
Dgkd
Dgkg
Dgkh
Dgkz
Dglucy
Dguok
Dhcr24-dt
Dhdds
Dhdh
Dhodh
Dhrs1
Dhrs11
Dhrs13
Dhrs2
Dhrs3
Dhrs4
Dhrs4l1
Dhrs4l2
Dhrs7b
Dhrs9
Dhrsx
Dhtkd1
Dhx30
Dhx35
Dhx38
Dhx40
Dhx57
Dhx8
Dhx9
Diablo
Dicer1
Dicer1-as1
Dio1
Dio2
Dip2a
Dip2b
Dipk1a
Dipk2a
Dirc3
Dis3
Dis3l
Dis3l2
Disc1
Disp1
Dixdc1
Dkk1
Dlat
Dld
Dleu1
Dleu2
Dlg2
Dlg3
Dlg4
Dlgap1
Dlgap1-as1
Dlgap1-as2
Dlgap2
Dlgap4
Dlgap4-as1
Dlgap5
Dll4
Dlst
Dlstp1
Dlx2
Dlx2-dt
Dlx6
Dmac2
Dmac2l
Dmap1
Dmbt1
Dmbt1p1
Dmd
Dmgdh
Dmkn
Dmrt1
Dmrt2
Dmtf1
Dmxl1
Dna2
Dnaaf1
Dnaaf2
Dnaaf3
Dnaaf5
Dnah11
Dnah14
Dnah2
Dnah3
Dnah6
Dnah9
Dnai1
Dnai2
Dnaja1
Dnaja2
Dnaja3
Dnaja4
Dnajb11
Dnajb12
Dnajb2
Dnajb4
Dnajb5
Dnajb6
Dnajb8-as1
Dnajb9
Dnajc1
Dnajc10
Dnajc12
Dnajc13
Dnajc16
Dnajc18
Dnajc21
Dnajc22
Dnajc24
Dnajc25
Dnajc25-gng10
Dnajc27-as1
Dnajc3
Dnajc4
Dnajc5
Dnajc7
Dnajc8
Dnajc9
Dnajc9-as1
Dnal1
Dnase1l1
Dnase1l3
Dnhd1
Dnlz
Dnm1
Dnm1l
Dnm1p35
Dnm1p51
Dnm2
Dnm3
Dnmt1
Dnmt3a
Dnmt3b
Dnph1
Dnttip1
Doc2gp
Dock2
Dock5
Dock6
Dock7
Dock8
Dock9
Dock9-dt
Dok1
Dok3
Dolpp1
Donson
Dop1a
Dop1b
Dot1l
Dpagt1
Dpcd
Dpf2
Dpf3
Dph1
Dph2
Dph6-dt
Dph7
Dpp10-as2
Dpp3
Dpp6
Dpp7
Dpp9
Dpp9-as1
Dprxp1
Dpy19l3
Dpy19l4
Dpy30
Dpysl2
Dpysl3
Dpysl5
Dr1
Draic
Dram1
Drap1
Drc3
Drd3
Drg1
Drg2
Drgx
Drosha
Dsc2
Dscaml1
Dscr4
Dse
Dsp
Dspp
Dst
Dstn
Dstyk
Dtl
Dtna
Dtnb
Dtwd1
Dtx1
Dtymk
Duox1
Duox2
Duoxa1
Dus2
Dus4l
Dusp12
Dusp12p1
Dusp13
Dusp16
Dusp19
Dusp2
Dusp22
Dusp23
Dusp26
Dusp27
Dusp28
Dusp5
Dusp5p1
Dusp6
Dusp8p5
Dut
Dux4l51
Dvl1
Dvl3
Dym
Dync1h1
Dync1i2
Dync1li2
Dync2h1
Dync2li1
Dynll1
Dynlrb1
Dynlrb2
Dynlt3p2
Dyrk1a
Dyrk1b
Dyrk2
Dyrk3
Dyrk4
Dzip1l
Dzip3
E2f3
E2f3p1
E2f5
E2f6p4
E2f8
E4f1
Eaf1
Eaf2
Ears2
Ebag9
Ebf1
Ebln3p
Ebp
Ece1
Ecel1p1
Ecsit
Ect2
Eda
Edc3
Edc4
Eddm3b
Ednrb
Edrf1
Eed
Eef1a1
Eef1a1p25
Eef1akmt3
Eef1akmt4
Eef1akmt4-ece2
Eef1aknmt
Eef1b2
Eef1d
Eef1dp3
Eef1gp7
Eef2
Eef2k
Eefsec
Efcab11
Efcab12
Efcab13
Efcab14
Efcab14-as1
Efcab2
Efcab5
Efcab7
Efhc1
Efhd1
Efl1
Efl1p1
Efna1
Efna3
Efna4
Efnb2
Efr3a
Efs
Eftud2
Egf
Egfem1p
Egln2
Egln3
Egot
Egr2
Ehbp1
Ehbp1l1
Ehd1
Ehf
Ehhadh
Ehmt1
Ei24
Eid1
Eif1
Eif1axp1
Eif1ay
Eif1b
Eif1b-as1
Eif2a
Eif2ak1
Eif2ak3
Eif2ak3-dt
Eif2ak4
Eif2b1
Eif2b2
Eif2b4
Eif2b5
Eif2d
Eif2s1
Eif2s2p2
Eif2s3
Eif3a
Eif3b
Eif3d
Eif3f
Eif3g
Eif3i
Eif3j
Eif3k
Eif3l
Eif3m
Eif4a1
Eif4a1p13
Eif4a1p4
Eif4a2
Eif4b
Eif4bp8
Eif4e1b
Eif4e2
Eif4g1
Eif4g2
Eif4h
Eif5
Eif5a
Eif5a2
Eif5ap2
Eif5b
Eif6
Elac2
Elavl1
Elf2
Elf3
Elf3-as1
Elf4
Elk1
Elk3
Ell2
Ell3
Elmo2
Elmo3
Elmod2
Elmod3
Elmsan1
Eln
Elocp24
Elocp32
Elof1
Elovl1
Elovl6
Elp2
Elp3
Elp4
Elp5
Emc10
Emc1-as1
Emc2
Emc3
Emc3-as1
Emc4
Emc6
Emc9
Emcn
Emd
Eme1
Eme2
Emg1
Emilin2
Eml1
Eml2
Eml3
Eml6
Emp1
Emp3
Emsy
Enah
Endov
Engase
Eno1-as1
Eno1p4
Eno3
Enoph1
Enosf1
Enpep
Enpp1
Enpp3
Enpp7
Enpp7p10
Ensa
Entpd1
Entpd1-as1
Entpd2
Entpd3-as1
Entpd6
Entr1
Eny2
Eomes
Ep300
Ep400
Epas1
Epb41
Epb41l1
Epb41l4a
Epb41l4a-as1
Epb41l4b
Epb42
Epc1
Epc2
Epcam
Epcam-dt
Epdr1
Epg5
Epha1
Epha2
Epha6
Ephb1
Ephb2
Ephb4
Ephx2
Epn1
Eppin
Eprs
Epsti1
Eral1
Erap1
Erbb2
Erbb3
Erbin
Erc1
Erc2
Ercc1
Ercc2
Ercc4
Ercc5
Ercc6l2
Ereg
Erg28
Ergic1
Ergic3
Eri1
Erich1
Erich6
Erlec1
Erlin2
Ermard
Ermp1
Ern1
Ern2
Erp29
Ervk13-1
Ervk3-1
Ervmer34-1
Ervw-1
Esco2
Espl1
Espnp
Esr2
Esrp1
Esrra
Esyt1
Etaa1
Etf1
Etf1p1
Etfbkmt
Etfdh
Etfrf1
Etnk1
Ets2
Etv1
Etv2
Etv4
Etv5
Etv6
Etv7
Eva1a
Eva1c
Evi5
Evi5l
Evl
Ewsat1
Ewsr1
Exd2
Exo1
Exo5
Exoc1
Exoc1l
Exoc3
Exoc3l1
Exoc3l4
Exoc4
Exog
Exosc10
Exosc10-as1
Exosc2
Exosc4
Exosc7
Exosc8
Exosc9
Ext2
Extl3
Eya1
Eys
Ezh1
Ezr
Ezr-as1
F10
F11
F12
F2
F2r
F2rl1
F2rl2
F2rl3
Faah
Fabp3p2
Fabp4
Fabp5
Fabp5p3
Fads2
Faf2
Fah
Fahd1
Fahd2a
Fahd2b
Fahd2cp
Falec
Fam106a
Fam107a
Fam107b
Fam110a
Fam110c
Fam111a
Fam111a-dt
Fam111b
Fam117b
Fam118a
Fam118b
Fam120b
Fam120c
Fam122a
Fam122c
Fam126a
Fam126b
Fam129b
Fam129c
Fam131a
Fam131b
Fam135a
Fam136a
Fam136bp
Fam13b
Fam13c
Fam149b1
Fam151b
Fam160a1
Fam161a
Fam162a
Fam163b
Fam166a
Fam168a
Fam170a
Fam170b-as1
Fam172a
Fam174a
Fam177a1
Fam177b
Fam178b
Fam181a-as1
Fam185a
Fam186b
Fam187a
Fam189a1
Fam189b
Fam193a
Fam19a2
Fam200b
Fam201a
Fam206a
Fam207a
Fam20b
Fam214b
Fam216a
Fam217a
Fam217b
Fam221a
Fam221b
Fam222a
Fam222a-as1
Fam227a
Fam227b
Fam228b
Fam229a
Fam229b
Fam234a
Fam245a
Fam32a
Fam3d-as1
Fam43a
Fam47e
Fam49a
Fam53c
Fam57a
Fam57b
Fam71f1
Fam74a7
Fam76a
Fam76b
Fam78a
Fam81a
Fam83a
Fam83c-as1
Fam83d
Fam83e
Fam83f
Fam83h
Fam86b3p
Fam86kp
Fam87b
Fam89b
Fam90a2p
Fam91a1
Fam98b
Fam9c
Fan1
Fancc
Fancd2
Fancg
Fanci
Fancl
Fancm
Fank1
Fap
Far2
Far2p1
Farp1
Farp2
Fars2
Fas
Fasn
Fastkd2
Fat1p1
Fat2
Fat3
Faxdc2
Fbh1
Fbl
Fblim1
Fbln5
Fbn1
Fbn2
Fbrs
Fbxl19
Fbxl3
Fbxl8
Fbxo10
Fbxo16
Fbxo2
Fbxo21
Fbxo22
Fbxo24
Fbxo28
Fbxo31
Fbxo34
Fbxo38
Fbxo4
Fbxo41
Fbxo42
Fbxo45
Fbxo9
Fbxw8
Fcf1
Fcf1p2
Fcf1p7
Fcf1p8
Fcgr3a
Fcgr3b
Fcgrt
Fcho1
Fcho2
Fchsd1
Fchsd2
Fcrl5
Fcrla
Fcrlb
Fdft1
Fdps
Fdx2
Fem1a
Fem1b
Fen1
Fer
Fermt3
Ferp1
Fetub
Fev
Fez1
Fez2
Fezf1-as1
Ffar3
Fgb
Fgd2
Fgd3
Fgd4
Fgd6
Fgf11
Fgf12-as1
Fgf7
Fgfr1
Fgfr1op2
Fgfr3
Fgfr3p6
Fgfr4
Fggy
Fgr
Fhdc1
Fhit
Fhl1
Fhl3
Fhod3
Fibp
Ficd
Fignl1
Filip1
Filip1l
Filnc1
Fip1l1
Fkbp10
Fkbp1b
Fkbp2
Fkrp
Flad1
Flg-as1
Fli1
Flii
Flna
Flnb
Flot1
Flot2
Flt3
Flt3lg
Flvcr1
Flvcr2
Flywch1
Fmc1
Fmc1-luc7l2
Fmn1
Fmnl1
Fmnl3
Fmo4
Fmod
Fn1
Fn3krp
Fnbp1
Fnbp1p1
Fnbp4
Fndc11
Fndc3a
Fndc3b
Fndc4
Fnta
Fntb
Fo393418.1
Fo393419.3
Fo704657.1
Focad
Folr3
Fos
Fosb
Fosl2
Foxa1
Foxa3
Foxb1
Foxc1
Foxc2-as1
Foxd3
Foxg1
Foxh1
Foxi3
Foxk2
Foxl1
Foxn2
Foxn3
Foxn3-as1
Foxn4
Foxo1
Foxo1b
Foxo3
Foxo4
Foxp1
Foxp2
Foxred1
Fpgt
Fpgt-tnni3k
Fras1
Frat1
Frg1
Frg1hp
Frg2jp
Frmd3
Frmd4a
Frmd4b
Frmd8
Frmpd1
Frmpd3
Frmpd4
Frrs1l
Frs2
Fryl
Fscb
Fscn1
Fsd1
Fsd1l
Fshr
Fsip1
Fsip2
Fstl3
Ftcd
Fth1p10
Fth1p7
Fto
Ftop1
Ftsj1
Ftsj3
Ftx
Fubp3
Fuk
Furin
Fus
Fut1
Fut10
Fut11
Fut4
Fut7
Fut8
Fut9
Fuz
Fxn
Fxnp2
Fxr1
Fxyd2
Fxyd3
Fxyd5
Fxyd6-fxyd2
Fyco1
Fyn
Fyttd1
Fzd1
Fzd2
Fzd7
Fzd9
Fzr1
G2e3
G3bp1
G6pc3
G6pd
Gaa
Gab1
Gabarap
Gabarapl1
Gabarapl2
Gabarapl3
Gabpa
Gabpb1
Gabpb1-as1
Gabpb2
Gabra2
Gabrb3
Gabrr1
Gad1
Gadd45a
Gadd45b
Gadd45g
Gal3st4
Galc
Galk1
Galk2
Galm
Galns
Galnt11
Galnt14
Galnt6
Galnt7
Galnt8
Galntl5
Galp
Galr3
Gan
Ganc
Gap43
Gapdhp16
Gapdhp46
Gapdhp59
Gapdhp68
Gapdhp76
Gapdhs
Gapvd1
Gar1
Garnl3
Gars
Gars-dt
Gart
Gas2
Gas2l3
Gas5
Gas6
Gas8
Gata2
Gata2-as1
Gata3-as1
Gata6
Gatad1
Gatad2a
Gatad2b
Gatc
Gatd1
Gba3
Gbf1
Gbp6
Gc
Gca
Gcat
Gcc2
Gcdh
Gcfc2
Gchfr
Gcn1
Gcnt1
Gcnt3
Gcsam
Gcsh
Gdap1
Gdap1l1
Gdf11
Gdf15
Gdi1
Gdnf
Gdnf-as1
Gdpd1
Gdpd5
Gdpgp1
Gemin2
Gemin6
Gemin7
Gemin7-as1
Get4
Gfer
Gfi1
Gfi1b
Gfm1
Gfod1
Gfod2
Gfpt2
Gfra4
Gfy
Gga1
Gga2
Gga3
Ggcx
Ggnbp2
Ggps1
Ggt1
Ggt6
Ggta1p
Ggtlc4p
Ghet1
Ghrhr
Gid4
Gid8
Gigyf2
Gimap5
Gin1
Ginm1
Gins1
Gins3
Gins4
Gipc1
Gipc2
Gipr
Git1
Git2
Gjb3
Gjd3
Gk
Gkap1
Glb1
Glb1l3
Glcci1
Glce
Gldc
Gle1
Glg1
Gli1
Gli3
Glipr1l1
Glipr1l2
Glis2
Glrx
Glrx2
Glrx3
Glrx5
Glrxp1
Gls
Glt8d1
Glt8d2
Glud1p3
Glulp4
Glyatl1
Glycam1
Glyctk
Glyctk-as1
Gmcl1
Gmds-dt
Gmeb1
Gmip
Gmnn
Gmppa
Gmppb
Gmpr2
Gmps
Gnai2
Gnal
Gnas
Gnas-as1
Gnat1
Gnb2
Gnb5
Gng12-as1
Gng2
Gng7
Gnl3
Gnl3l
Gnpat
Gnpda1
Gnpda2
Gnptg
Gnrhr2
Gns
Golga1
Golga2
Golga2p5
Golga3
Golga4
Golga7
Golt1b
Gon4l
Gopc
Gorasp2
Gosr1
Gosr2
Got1
Gp5
Gpaa1
Gpalpp1
Gpank1
Gpatch11
Gpatch2l
Gpatch3
Gpatch8
Gpbar1
Gpbp1
Gpbp1l1
Gper1
Gphn
Gpi
Gpld1
Gpm6a
Gpn1
Gpn3
Gpnmb
Gpr107
Gpr137
Gpr137c
Gpr141
Gpr160
Gpr17
Gpr174
Gpr176
Gpr182
Gpr35
Gpr4
Gpr42
Gpr6
Gpr75-asb3
Gpr89a
Gpr89b
Gprasp1
Gprc5a
Gprc5b
Gprc5d-as1
Gps2
Gpsm2
Gpsm3
Gpt2
Gpx1p1
Gpx4
Gramd1a
Gramd1b
Gramd1c
Gramd2b
Gramd4
Grap2
Grb10
Grb14
Grb2
Grb7
Grhl2
Grhl3
Grhpr
Gria1
Gria4
Grid1-as1
Grid2
Grifin
Grik1-as1
Grik5
Grin1
Grin2a
Grin2b
Grip2
Gripap1
Grk4
Grk5
Grk6
Grm2
Grm3
Grm4
Grm5
Grn
Grpel2
Grsf1
Grwd1
Grxcr1
Gsdma
Gsdmd
Gsdme
Gse1
Gsk3b
Gsn
Gss
Gstcd
Gstk1
Gstm4
Gsto1
Gsto2
Gsto3p
Gstp1
Gstt2b
Gstz1
Gtf2e1
Gtf2f2
Gtf2h1
Gtf2h3
Gtf2h4
Gtf2h5
Gtf2i
Gtf2ip13
Gtf2ird1
Gtf3a
Gtf3c1
Gtf3c3
Gtf3c4
Gtf3c5
Gtf3c6
Gtpbp1
Gtpbp10
Gtpbp2
Gtpbp3
Gtpbp4
Gtpbp8
Gucy1a1
Guf1
Guk1
Gusb
Gusbp1
Gusbp10
Gusbp12
Gusbp5
Gvinp1
Gvqw3
Gxylt2
Gyg1
Gyg1p2
Gys1
Gzf1
H1f0
H1fx-as1
H2afj
H2afz
H2afzp3
H3f3a
H3f3ap2
H3f3b
H3f3bp2
Habp4
Hacd3
Hace1
Hadh
Hadha
Hadhb
Haghl
Hal
Hap1
Hars2
Has1
Has2-as1
Haspin
Hat1
Haus1
Haus2
Haus5
Haus6
Haus6p2
Havcr1
Hax1
Hbp1
Hcar1
Hccs
Hcfc1
Hcfc1r1
Hcg11
Hcg14
Hcg15
Hcg18
Hcg20
Hcg27
Hcg9
Hcp5
Hcrt
Hdac1
Hdac10
Hdac11
Hdac2
Hdac2-as2
Hdac3
Hdac4-as1
Hdac6
Hdac8
Hdac9
Hddc3
Hdgf
Hdhd2
Hdhd3
Hdhd5-as1
Hdlbp
Heatr3
Heatr4
Heatr5b
Hebp1
Hectd1
Hectd4
Hecw2
Hecw2-as1
Heg1
Helb
Hells
Hemk1
Heph
Hephl1
Herc1
Herc2
Herc5
Herpud1
Herpud2
Hes1
Hes2
Hes7
Hesx1
Hexa-as1
Hexb
Hexd
Hexim1
Hexim2
Hey2
Hfe
Hgfac
Hgh1
Hgs
Hhip
Hhla2
Hhla3
Hibch
Hid1
Hif1a
Hif1an
Hif3a
Higd1ap16
Higd1ap5
Hikeshi
Hilpda
Hils1
Hinfp
Hint2
Hip1r
Hipk1
Hipk3
Hirip3
Hist1h1b
Hist1h1c
Hist1h1d
Hist1h1e
Hist1h2ab
Hist1h2ac
Hist1h2ad
Hist1h2ae
Hist1h2ag
Hist1h2ah
Hist1h2ai
Hist1h2aj
Hist1h2al
Hist1h2am
Hist1h2aps4
Hist1h2aps5
Hist1h2bc
Hist1h2bd
Hist1h2be
Hist1h2bf
Hist1h2bh
Hist1h2bi
Hist1h2bj
Hist1h2bk
Hist1h2bl
Hist1h2bm
Hist1h2bn
Hist1h3a
Hist1h3c
Hist1h3d
Hist1h3h
Hist1h3i
Hist1h3j
Hist1h4a
Hist1h4b
Hist1h4c
Hist1h4d
Hist1h4e
Hist1h4h
Hist1h4j
Hist1h4k
Hist1h4l
Hist1h4ps1
Hist2h2aa4
Hist2h2ac
Hist2h3d
Hist3h2bb
Hist4h4
Hivep1
Hivep2
Hjurp
Hk1
Hk2
Hkr1
Hla-a
Hla-b
Hla-dma
Hla-doa
Hla-dqa1
Hla-dqb2
Hla-dra
Hla-e
Hla-f
Hla-l
Hla-u
Hla-z
Hlcs
Hlf
Hlx
Hlx-as1
Hm13
Hm13-it1
Hmbox1
Hmbs
Hmces
Hmg20a
Hmga1
Hmga2
Hmgb1
Hmgb1p22
Hmgb1p28
Hmgb1p42
Hmgb3
Hmgb3p14
Hmgb3p22
Hmgb3p32
Hmgb4
Hmgcl
Hmgcr
Hmgn1p12
Hmgn1p32
Hmgn1p35
Hmgn1p38
Hmgn2p16
Hmgn2p20
Hmgn2p28
Hmgn2p38
Hmgn2p41
Hmgn3-as1
Hmgn4
Hmgxb3
Hmgxb4
Hmmr
Hmmr-as1
Hmox2
Hnf1a
Hnf1a-as1
Hnf4a
Hnf4g
Hnf4gp1
Hnmt
Hnrnpa1
Hnrnpa1p2
Hnrnpa1p56
Hnrnpa1p63
Hnrnpa1p64
Hnrnpa1p65
Hnrnpa2b1
Hnrnpa3
Hnrnpa3p11
Hnrnpab
Hnrnpc
Hnrnpcp1
Hnrnpf
Hnrnph3
Hnrnpl
Hnrnpm
Hnrnpul1
Hnrnpul2-bscl2
Hoga1
Homer2
Homer3-as1
Hook2
Hormad1
Hotairm1
Hottip
Hoxa11
Hoxa13
Hoxa2
Hoxa7
Hoxa-as2
Hoxa-as3
Hoxb1
Hoxb5
Hoxb6
Hoxb-as3
Hoxc10
Hoxc4
Hoxc6
Hp
Hp1bp3
Hpcal1
Hpdl
Hpgds
Hps1
Hps4
Hps5
Hps6
Hpx
Hr
Hrc
Hrh1
Hrk
Hs2st1
Hs3st3b1
Hs6st1
Hsbp1l1
Hscb
Hsd11b1l
Hsd17b1
Hsd17b12
Hsd17b2
Hsd17b3-as1
Hsd17b4
Hsd17b6
Hsd17b7
Hsd17b7p2
Hsd17b8
Hsd3b7
Hsdl2
Hsf1
Hsf2
Hsf2bp
Hsh2d
Hsp90aa2p
Hsp90ab1
Hsp90b1
Hspa12a
Hspa14
Hspa1a
Hspa2
Hspa4
Hspa4l
Hspa8
Hspa8p3
Hspb1
Hspb2-c11orf52
Hspbap1
Hspbp1
Hspd1
Hspd1p1
Hspd1p7
Hspe1
Hspe1-mob4
Hspe1p5
Hsph1
Htd2
Htr3a
Htr3b
Htr3e
Htr4
Htr5a
Htr5a-as1
Htr7
Htr7p1
Htra1
Htra2
Htt
Hunk
Hvcn1
Hyal1
Hyal2
Hyal3
Hykk
Hyou1
Hypk
Iah1
Iars
Ica1l
Icam1
Icam3
Icam5
Ice1
Ice2
Id1
Id2
Id3
Idh1-as1
Idh3a
Idh3b
Idi1
Idi2-as1
Idsp1
Idua
Ier2
Ier3
Ier3-as1
Ier5
Ier5l
Ifi16
Ifi27l1
Ifi30
Ifi35
Ifit1
Ifitm2
Ifitm4p
Ifitm8p
Ifnwp19
Ifrd1
Ifrd2
Ift122
Ift172
Ift20
Ift43
Ift52
Ift74
Ift81
Igdcc4
Igf1r
Igf2bp1
Igfbp1
Igfl4
Igha1
Igha2
Ighj3p
Ighj5
Ighj6
Ighmbp2
Ighv3-57
Ighv4-34
Ighv4-61
Ighv5-51
Ighv7-27
Ighvii-15-1
Ighvii-60-1
Ighviii-13-1
Ighviii-26-1
Ighviii-38-1
Ighviii-76-1
Igkv1d-17
Igkv2-19
Igkv2or22-4
Igkv3d-20
Igkv3or22-2
Igkv4-1
Iglv3-29
Iglv3-30
Iglv4-69
Iglv6-57
Iglvi-68
Iglvi-70
Igsf10
Igsf11
Igsf21
Igsf9
Ik
Ikbkb
Ikbke
Ikzf3
Ikzf4
Il10
Il10ra
Il15ra
Il16
Il17ra
Il17rb
Il17rc
Il18
Il18r1
Il1r1
Il1rn
Il20ra
Il20rb
Il20rb-as1
Il21r
Il23a
Il23r
Il24
Il27
Il2ra
Il32
Il4r
Il5ra
Il6
Il6r
Il6st
Il9r
Ilf2
Ilf3
Ilk
Ilkap
Immp1lp1
Imp3
Imp4
Impa2
Impact
Impdh1p3
Impg1
Inafm2
Incenp
Inf2
Ing1
Ing2
Ing3
Ing5
Inhbe
Inhcap
Ino80
Ino80b
Ino80b-wbp1
Ino80c
Ino80e
Inpp4a
Inpp4b
Inpp5a
Inpp5b
Inpp5d
Inpp5f
Inpp5j
Inppl1
Insc
Insig2
Insyn1
Ints10
Ints11
Ints12
Ints13
Ints2
Ints3
Ints4
Ints5
Ints6-as1
Ints6l
Ints7
Ints8
Intu
Invs
Ip6k1
Ipo11
Ipo13
Ipo4
Ipo5
Ipo7
Ipo8
Ipo9
Iqank1
Iqca1
Iqcc
Iqcg
Iqch
Iqcj-schip1
Iqcj-schip1-as1
Iqck
Iqgap2
Iqsec1
Iqsec2
Iqub
Irak1bp1
Irak3
Irak4
Ireb2
Irf2
Irf2bp2
Irf5
Irf6
Irf8
Irf9
Irgm
Irs1
Irx5
Irx6
Isca2
Iscu
Isg15
Isg20
Isg20l2
Isl1
Isl2
Ist1
Isx
Isy1
Isyna1
Itch
Itfg2
Itga1
Itga11
Itga2
Itga2b
Itga3
Itga6
Itga9
Itgae
Itgal
Itgam
Itgav
Itgb1
Itgb1-dt
Itgb3
Itgb3bp
Itgb4
Itgb7
Itgb8
Itgbl1
Itih1
Itih4
Itk
Itm2a
Itm2b
Itm2c
Itpa
Itpk1
Itpk1-as1
Itpka
Itpr1
Itprid1
Itprid2
Itprip
Itpripl1
Itpripl2
Itsn1
Ivd
Iws1
Iyd
Izumo2
Izumo4
Jade1
Jade2
Jag1
Jagn1
Jak2
Jak3
Jakmip1
Jaml
Jarid2
Jazf1-as1
Jchain
Jdp2
Jkamp
Jmjd1c
Jmjd1c-as1
Jmjd7
Jmjd7-pla2g4b
Josd2
Jph1
Jph4
Jpx
Jrkl
Jsrp1
Jund
Kank1
Kank3
Kansl1
Kansl1-as1
Kansl2
Kansl3
Kars
Kat14
Kat2a
Kat2b
Kat5
Kat6a
Kat7
Katna1
Katnal2
Katnb1
Kazald1
Kazn
Kbtbd8
Kcna2
Kcna6
Kcnab1
Kcnab2
Kcnab3
Kcnb1
Kcnc1
Kcne2
Kcng1
Kcnh1
Kcnh8
Kcnip1
Kcnip2-as1
Kcnj16
Kcnk1
Kcnk10
Kcnk15-as1
Kcnk17
Kcnk6
Kcnk9
Kcnma1
Kcnmb2
Kcnmb3
Kcnmb3p1
Kcnn2
Kcnn4
Kcnq5-as1
Kcns1
Kcnt1
Kcnv1
Kctd1
Kctd11
Kctd16
Kctd2
Kctd20
Kctd21-as1
Kctd5
Kctd6
Kctd7
Kctd8
Kdelc1
Kdelc2
Kdm1a
Kdm1b
Kdm2a
Kdm2b
Kdm3a
Kdm4a
Kdm4b
Kdm4c
Kdm4d
Kdm6a
Kdm6b
Kdm7a-dt
Kdm8
Keap1
Kel
Kf455155.1
Khdc1p1
Khdc4
Khdrbs1
Khdrbs3
Khk
Khnyn
Khsrp
Kiaa0040
Kiaa0100
Kiaa0232
Kiaa0319l
Kiaa0391
Kiaa0513
Kiaa0556
Kiaa0586
Kiaa0753
Kiaa0895
Kiaa0895l
Kiaa1109
Kiaa1191
Kiaa1211
Kiaa1217
Kiaa1257
Kiaa1328
Kiaa1586
Kiaa1614-as1
Kiaa1671
Kiaa1841
Kiaa1958
Kif13a
Kif13b
Kif15
Kif18a
Kif1bp
Kif20b
Kif21b
Kif22
Kif23
Kif25
Kif26a
Kif26b
Kif2a
Kif2c
Kif3a
Kif3c
Kif4a
Kif6
Kif9
Kifap3
Kifc1
Kifc2
Kirrel3
Kiss1r
Kiz
Klc1
Klc2
Klc4
Klf11
Klf13
Klf16
Klf4
Klf5
Klf6
Klf7
Klhdc10
Klhdc2
Klhdc3
Klhdc7a
Klhdc8a
Klhdc8b
Klhdc9
Klhl17
Klhl18
Klhl20
Klhl23
Klhl24
Klhl28
Klhl32
Klhl33
Klhl4
Klhl42
Klhl7
Klk1
Klk11
Klk15
Klk2
Klk4
Klk6
Klk7
Klk9
Klrc1
Klrc2
Klrd1
Klrg1
Klrg2
Kmt2a
Kmt2b
Kmt2c
Kmt2d
Kmt2e
Kmt2e-as1
Kmt5a
Kmt5c
Kndc1
Knl1
Knstrn
Kntc1
Kpna2
Kpna5
Kpna6
Krasp1
Krba1
Krbox4
Kremen2
Krit1
Krt1
Krt12
Krt15
Krt18
Krt18p20
Krt18p28
Krt18p33
Krt18p42
Krt18p45
Krt18p59
Krt18p64
Krt19p2
Krt19p3
Krt23
Krt34
Krt42p
Krt7
Krt71
Krt7-as
Krt8
Krt80
Krt81
Krt8p12
Krt8p29
Krt8p3
Krt8p34
Krt8p42
Krt8p48
Krt8p9
Krt9
Krtap10-1
Krtap10-10
Krtap10-12
Krtap19-11p
Krtap20-3
Krtap21-3
Krtap3-4p
Krtap4-2
Krtap5-3
Krtap5-as1
Krtcap3
Ksr1
Ksr2
Kxd1
L3hypdh
L3mbtl1
L3mbtl2
L3mbtl4
Lacc1
Lactb
Lactb2-as1
Lair2
Lalba
Lama1
Lama3
Lamb2
Lamc1
Lamc2
Lamp2
Lamtor2
Lamtor4
Lamtor5-as1
Lancl2
Lap3
Laptm4b
Large1
Larp1
Larp1b
Larp4
Larp7
Lars2
Lasp1
Lax1
Lbh
Lbhd1
Lce3e
Lck
Lclat1
Lcmt1
Lcn15
Lcn2
Ldah
Ldha
Ldhal6ep
Ldhap4
Ldhb
Ldhd
Ldlr
Ldlrad3
Ldlrad4
Ldlrap1
Lef1-as1
Lefty2
Lekr1
Lemd3
Leng8
Lepr
Leprot
Letm1p2
Letm2
Letmd1
Lfng
Lgals1
Lgals14
Lgals2
Lgals3bp
Lgals4
Lgi1
Lgi4
Lgmn
Lgr5
Lhb
Lhfpl2
Lhfpl4
Lhfpl6
Lhpp
Lhx1
Lias
Lif-as1
Lig1
Lig3
Lilra6
Lilrb1
Lilrb1-as1
Lilrb4
Lima1
Limch1
Limd1
Limd2
Limk2
Lims1
Lims1-as1
Lims2
Lin37
Lin52
Lin7b
Lin9
Linc00111
Linc00161
Linc00167
Linc00173
Linc00200
Linc00205
Linc00207
Linc00208
Linc00222
Linc00240
Linc00243
Linc00254
Linc00265
Linc00271
Linc00284
Linc00311
Linc00324
Linc00339
Linc00343
Linc00383
Linc00410
Linc00431
Linc00449
Linc00454
Linc00458
Linc00461
Linc00466
Linc00467
Linc00469
Linc00470
Linc00475
Linc00494
Linc00511
Linc00513
Linc00528
Linc00533
Linc00539
Linc00544
Linc00563
Linc00570
Linc00574
Linc00578
Linc00592
Linc00598
Linc00606
Linc00607
Linc00616
Linc00630
Linc00632
Linc00642
Linc00649
Linc00653
Linc00663
Linc00668
Linc00686
Linc00689
Linc00690
Linc00700
Linc00705
Linc00707
Linc00845
Linc00850
Linc00853
Linc00857
Linc00863
Linc00868
Linc00869
Linc00877
Linc00880
Linc00881
Linc00887
Linc00888
Linc00893
Linc00894
Linc00906
Linc00910
Linc00917
Linc00922
Linc00933
Linc00941
Linc00944
Linc00957
Linc00960
Linc00963
Linc00964
Linc00972
Linc00973
Linc00982
Linc00987
Linc00992
Linc01005
Linc01006
Linc01010
Linc01011
Linc01015
Linc01020
Linc01033
Linc01046
Linc01052
Linc01063
Linc01067
Linc01085
Linc01089
Linc01091
Linc01094
Linc01099
Linc01118
Linc01119
Linc01122
Linc01126
Linc01128
Linc01132
Linc01133
Linc01135
Linc01144
Linc01160
Linc01182
Linc01184
Linc01206
Linc01209
Linc01214
Linc01215
Linc01229
Linc01234
Linc01238
Linc01247
Linc01262
Linc01269
Linc01273
Linc01277
Linc01285
Linc01301
Linc01304
Linc01311
Linc01315
Linc01318
Linc01320
Linc01332
Linc01337
Linc01339
Linc01353
Linc01354
Linc01356
Linc01357
Linc01358
Linc01366
Linc01378
Linc01389
Linc01392
Linc01412
Linc01424
Linc01426
Linc01427
Linc01435
Linc01444
Linc01460
Linc01465
Linc01470
Linc01480
Linc01481
Linc01485
Linc01488
Linc01491
Linc01494
Linc01495
Linc01500
Linc01503
Linc01511
Linc01524
Linc01527
Linc01531
Linc01547
Linc01559
Linc01560
Linc01578
Linc01579
Linc01588
Linc01595
Linc01605
Linc01607
Linc01608
Linc01611
Linc01613
Linc01616
Linc01618
Linc01624
Linc01627
Linc01628
Linc01629
Linc01635
Linc01641
Linc01659
Linc01664
Linc01694
Linc01714
Linc01715
Linc01719
Linc01728
Linc01730
Linc01739
Linc01745
Linc01747
Linc01762
Linc01771
Linc01778
Linc01781
Linc01788
Linc01795
Linc01799
Linc01806
Linc01814
Linc01836
Linc01843
Linc01844
Linc01851
Linc01852
Linc01857
Linc01862
Linc01867
Linc01869
Linc01880
Linc01884
Linc01887
Linc01893
Linc01894
Linc01899
Linc01909
Linc01914
Linc01915
Linc01931
Linc01934
Linc01939
Linc01949
Linc01952
Linc01960
Linc01976
Linc01980
Linc01993
Linc02001
Linc02003
Linc02006
Linc02016
Linc02021
Linc02023
Linc02028
Linc02029
Linc02039
Linc02041
Linc02042
Linc02054
Linc02055
Linc02058
Linc02060
Linc02061
Linc02062
Linc02064
Linc02067
Linc02076
Linc02084
Linc02086
Linc02090
Linc02091
Linc02093
Linc02098
Linc02102
Linc02104
Linc02128
Linc02135
Linc02139
Linc02149
Linc02156
Linc02157
Linc02159
Linc02168
Linc02182
Linc02185
Linc02188
Linc02192
Linc02201
Linc02202
Linc02213
Linc02216
Linc02223
Linc02228
Linc02235
Linc02236
Linc02252
Linc02255
Linc02258
Linc02262
Linc02263
Linc02265
Linc02269
Linc02280
Linc02288
Linc02292
Linc02301
Linc02317
Linc02327
Linc02332
Linc02341
Linc02345
Linc02357
Linc02366
Linc02372
Linc02380
Linc02385
Linc02387
Linc02389
Linc02392
Linc02408
Linc02418
Linc02427
Linc02428
Linc02438
Linc02455
Linc02459
Linc02461
Linc02464
Linc02471
Linc02497
Linc02502
Linc02505
Linc02507
Linc02533
Linc02537
Linc02538
Linc02546
Linc02558
Linc02569
Linc02574
Linc02579
Linc02585
Linc02590
Linc02606
Linc02612
Linc02614
Linc02615
Linc02616
Linc02634
Linc02640
Linc02649
Linc02652
Linc02656
Linc02663
Linc02669
Linc-ror
Lingo3
Lins1
Lipa
Lipe
Lipe-as1
Lipg
Lipt1
Lipt1p1
Lipt2
Livar
Lix1l-as1
Llgl2
Llph-dt
Lman2
Lman2l
Lmbrd1
Lmcd1
Lmcd1-as1
Lmln
Lmna
Lmnb1
Lmnb2
Lmo4
Lmo7
Lmod1
Lmod3
Lnp1
Lnpep
Lnpk
Lnx1
Lnx1-as2
Lonp1
Lonp2
Lonrf2
Lonrf3
Loxl2
Loxl3
Lpar2
Lpar5
Lpcat2
Lpin1
Lpin2
Lpp
Lpp-as2
Lpxn
Lrch1
Lrch3
Lrch4
Lrfn4
Lrig3
Lrmp
Lrp1
Lrp1-as
Lrp1b
Lrp2bp
Lrp3
Lrp4-as1
Lrp8
Lrrc1
Lrrc10
Lrrc14
Lrrc23
Lrrc24
Lrrc27
Lrrc28
Lrrc34
Lrrc36
Lrrc42
Lrrc45
Lrrc46
Lrrc49
Lrrc4c
Lrrc52
Lrrc59
Lrrc61
Lrrc71
Lrrc73
Lrrc74a
Lrrc77p
Lrrc8a
Lrrc8b
Lrrc8d
Lrrc8e
Lrrcc1
Lrriq1
Lrrk1
Lrrtm4
Lrsam1
Lrtomt
Lrwd1
Lsm1
Lsm14a
Lsm14b
Lsm2
Lsm7
Lsm8
Lsmem1
Lsp1
Lta
Ltb4r2
Ltbp1
Ltbp3
Ltbp4
Ltbr
Luc7l2
Luc7l3
Lucat1
Luzp1
Luzp2
Luzp4p1
Lxn
Ly6g5c
Ly6g6c
Ly6h
Ly6k
Ly75
Ly9
Ly96
Lyl1
Lyn
Lypd5
Lypd6
Lypla1p1
Lypla1p2
Lypla2
Lyplal1
Lyrm1
Lyrm7
Lyst
Lyzl4
Lztfl1
Lztr1
Lzts2
Maats1
Mab21l2
Mab21l4
Macc1-as1
Macf1
Maco1
Macrod1
Macrod2-as1
Macrod2-it1
Mad1l1
Mad2l1bp
Mad2l2
Madd
Maea
Maf1
Maff
Mafg-dt
Mafk
Maftrr
Magea12
Magi2
Magi2-as3
Magi3
Magix
Magoh3p
Maip1
Mak16
Mal2
Malat1
Malsu1
Malt1
Mamdc2-as1
Mamdc4
Maml2
Mamld1
Man1b1
Man2a2
Manbal
Maneal
Manf
Maoa
Map1a
Map1b
Map1lc3a
Map1s
Map2k1
Map2k5
Map2k6
Map2k7
Map3k10
Map3k13
Map3k14
Map3k14-as1
Map3k19
Map3k2
Map3k21
Map3k2-dt
Map3k3
Map3k6
Map3k7
Map3k7cl
Map3k8
Map4
Map4k3-dt
Map7d1
Map7d3
Mapk1
Mapk10
Mapk12
Mapk14
Mapk1ip1l
Mapk3
Mapk4
Mapk6
Mapk6-dt
Mapk6p5
Mapk7
Mapk8
Mapk8ip3
Mapkapk5
Mapkapk5p1
Mapkbp1
Mapre2
Mapt
Mapt-as1
Mapt-it1
Marc1
Marc2
March1
March10
March3
March6
March7
March8
March9
Marcol
Mark2
Mark3
Mark4
Mars
Mars2
Marveld1
Marveld3
Masp2
Mast1
Mast2
Mast3
Mast4
Mastl
Mat2a
Mat2b
Matk
Matn1-as1
Matr3
Mau2
Maz
Mbd1
Mbd5
Mbd6
Mboat7
Mbp
Mbtps1
Mbtps2
Mc1r
Mc2r
Mccc2
Mcee
Mcf2l
Mcf2l2
Mcl1
Mcm10
Mcm2
Mcm4
Mcm5
Mcm7
Mcm8
Mcmbp
Mcmdc2
Mcoln1
Mcph1
Mcrip2
Mctp1
Mctp2
Mcts2p
Mdfic
Mdga1
Mdga2
Mdh1
Mdh2
Mdk
Mdm2
Mdm4
Mdn1
Mdp1
Mds2
Me2
Me3
Meaf6
Mecr
Med1
Med11
Med13
Med13l
Med15
Med17
Med18
Med21
Med22
Med25
Med26
Med28
Med28p8
Med29
Med30
Med9
Mef2a
Mef2c
Mef2c-as2
Meg3
Meg8
Megf10
Megf11
Megf8
Mei1
Mei4
Meig1
Meiob
Meioc
Meis1
Melk
Memo1p3
Memo1p4
Men1
Mepce
Mesd
Mest
Met
Metap1
Metap1d
Metap2
Mettl11b
Mettl14
Mettl15
Mettl16
Mettl17
Mettl22
Mettl23
Mettl25
Mettl2a
Mettl2b
Mettl3
Mettl7a
Mettl7b
Mettl8
Mettl9
Mex3c
Mfap3
Mfap3l
Mfap5
Mff
Mfge8
Mfn1
Mfn2
Mfng
Mfsd1
Mfsd10
Mfsd11
Mfsd13a
Mfsd14b
Mfsd14c
Mfsd2a
Mfsd3
Mfsd4a
Mfsd4b
Mfsd8
Mga
Mgat2
Mgat4a
Mgat4b
Mgat5
Mgll
Mgme1
Mgmt
Mgrn1
Mgst1
Mgst2
Mgst3
Mhencr
Mia2
Mia3
Miat
Miatnb
Mib2
Mica
Mical2
Micall1
Micb
Micos10
Micos10-nbl1
Micu1
Micu2
Micu3
Mid1
Mid1ip1
Midn
Mief1
Mief2
Mier1
Mif
Mif4gd
Mif-as1
Miga1
Miga2
Miip
Milr1
Mimt1
Mincr
Mindy2
Minpp1
Mip
Mipepp3
Mipol1
Mir100hg
Mir106b
Mir1181
Mir1204
Mir1207
Mir1226
Mir1229
Mir124-2
Mir124-2hg
Mir124-3
Mir1255a
Mir1273c
Mir1281
Mir128-1
Mir1282
Mir1286
Mir1292
Mir1294
Mir1296
Mir1297
Mir1302-3
Mir130b
Mir138-1
Mir141
Mir144
Mir1471
Mir148b
Mir150
Mir1538
Mir1539
Mir17
Mir181a2hg
Mir184
Mir18a
Mir1908
Mir196a1
Mir198
Mir19a
Mir19b1
Mir200c
Mir200chg
Mir204
Mir20a
Mir2110
Mir212
Mir222
Mir2276
Mir25
Mir2681
Mir28
Mir2861
Mir29b2chg
Mir301b
Mir302a
Mir302chg
Mir302d
Mir30e
Mir3123
Mir3124
Mir3137
Mir3142hg
Mir3143
Mir3153
Mir3156-2
Mir3166
Mir3175
Mir3178
Mir3181
Mir3184
Mir3188
Mir3189
Mir3190
Mir3191
Mir3193
Mir3198-2
Mir31hg
Mir3201
Mir320a
Mir320b2
Mir330
Mir33b
Mir34a
Mir34ahg
Mir3612
Mir3613
Mir3615
Mir3646
Mir3652
Mir3655
Mir3660
Mir3661
Mir3662
Mir3663
Mir3663hg
Mir367
Mir3681hg
Mir3684
Mir3692
Mir3918
Mir3925
Mir3926-1
Mir3926-2
Mir3928
Mir3929
Mir3945
Mir3945hg
Mir3960
Mir3974
Mir3976hg
Mir422a
Mir423
Mir4262
Mir4263
Mir4268
Mir4276
Mir4285
Mir4293
Mir4300
Mir4301
Mir4304
Mir4307hg
Mir4323
Mir4422hg
Mir4425
Mir4426
Mir4434
Mir4435-2
Mir4435-2hg
Mir4439
Mir4441
Mir4442
Mir4443
Mir4444-1
Mir4448
Mir4449
Mir4453
Mir4453hg
Mir4458hg
Mir4462
Mir4468
Mir4469
Mir4470
Mir4474
Mir4477b
Mir4479
Mir4483
Mir4484
Mir4493
Mir4496
Mir449c
Mir4500hg
Mir4506
Mir4510
Mir4513
Mir4519
Mir451a
Mir451b
Mir4520-1
Mir4520-2
Mir4522
Mir4523
Mir4526
Mir4530
Mir4540
Mir4637
Mir4645
Mir4651
Mir4674
Mir4676
Mir4688
Mir4697
Mir4726
Mir4727
Mir4732
Mir4738
Mir4741
Mir4756
Mir4757
Mir4781
Mir4801
Mir484
Mir489
Mir492
Mir497hg
Mir4999
Mir5001
Mir5002
Mir5087
Mir5090
Mir5091
Mir5187
Mir5188
Mir5191
Mir544b
Mir548ac
Mir548ae1
Mir548ak
Mir548al
Mir548at
Mir548aw
Mir548c
Mir548n
Mir548z
Mir556
Mir5589
Mir564
Mir5695
Mir5696
Mir570
Mir5700
Mir5703
Mir5787
Mir581
Mir583hg
Mir589
Mir592
Mir598
Mir6069
Mir6073
Mir6083
Mir6089
Mir6090
Mir611
Mir612
Mir6125
Mir6132
Mir6134
Mir615
Mir6165
Mir632
Mir638
Mir639
Mir6508
Mir651
Mir6514
Mir6515
Mir6516
Mir653
Mir670hg
Mir6717
Mir6718
Mir6719
Mir6730
Mir6732
Mir6734
Mir6743
Mir6745
Mir6749
Mir6753
Mir6774
Mir6777
Mir6781
Mir6791
Mir6795
Mir6825
Mir6833
Mir6843
Mir6847
Mir6848
Mir6850
Mir6853
Mir6864
Mir6865
Mir6872
Mir6875
Mir6876
Mir6890
Mir6892
Mir7111
Mir7112
Mir7160
Mir7-3
Mir7-3hg
Mir759
Mir760
Mir762hg
Mir7702
Mir7703
Mir7704
Mir7845
Mir7973-1
Mir7973-2
Mir8056
Mir8059
Mir8064
Mir8087
Mir92a1
Mir92b
Mir93
Mir9-3
Mir935
Mir9-3hg
Mir942
Mir99ahg
Mirlet7a1hg
Mirlet7f2
Mirlet7i
Mis12
Mis18bp1
Mitd1
Mitf
Mkks
Mkln1
Mkrn2
Mkx
Mlec
Mlf1
Mlh1
Mllt10
Mllt11
Mllt6
Mlst8
Mlx
Mmaa
Mmachc
Mmp11
Mmp23b
Mmp24os
Mmrn1
Mms19
Mms22l
Mnat1
Mnda
Mnt
Mnx1
Mob4
Mocs3
Mok
Mon1b
Mon2
Morc3
Morf4l1
Morf4l2
Morf4l2-as1
Morf4l2p1
Morn2
Morn5
Mospd3
Mov10
Mov10l1
Moxd1
Mpc1l
Mpdu1
Mpeg1
Mphosph10
Mphosph6
Mphosph9
Mpi
Mpig6b
Mpl
Mpnd
Mpo
Mpp2
Mpp5
Mpp6
Mpp7
Mpp7-dt
Mppe1
Mprip
Mpv17
Mpv17l2
Mpz
Mpzl1
Mpzl3
Mre11
Mrfap1
Mri1
Mrln
Mrm1
Mrm2
Mrm3
Mroh1
Mroh2a
Mroh3p
Mrpl1
Mrpl10
Mrpl13
Mrpl15
Mrpl18
Mrpl19
Mrpl2
Mrpl20
Mrpl20-as1
Mrpl20p1
Mrpl22
Mrpl22p1
Mrpl30
Mrpl32
Mrpl33
Mrpl34
Mrpl35
Mrpl35p2
Mrpl37
Mrpl4
Mrpl40
Mrpl42
Mrpl45
Mrpl48
Mrpl49
Mrpl52
Mrpl53p1
Mrpl54
Mrpl57p7
Mrpl58
Mrps11
Mrps12
Mrps14
Mrps16
Mrps17
Mrps18b
Mrps18c
Mrps2
Mrps21
Mrps22
Mrps25
Mrps27
Mrps28
Mrps30
Mrps31p4
Mrps31p5
Mrps35
Mrps36
Mrps36p2
Mrps7
Mrps9
Mrrf
Mrs2
Mrtfa
Mrtfa-as1
Mrtfb
Mrto4
Mrvi1-as1
Ms4a1
Ms4a14
Ms4a4a
Ms4a4e
Ms4a7
Msantd1
Msantd4
Msc-as1
Msgn1
Msh2
Msh3
Msh5
Msh5-sapcd1
Msh6
Msi2
Msl1
Msl3
Msmb
Msmo1
Msrb3
Mst1p2
Msto1
Msto2p
Mt1a
Mt1dp
Mt1e
Mt1f
Mt1h
Mt1x
Mt2a
Mt2p1
Mta2
Mta3
Mtap
Mtatp6p15
Mtatp6p23
Mtbp
Mtcl1
Mtco1p15
Mtco1p3
Mtco1p30
Mtco2p15
Mtco2p30
Mtco3p46
Mtcybp16
Mtcybp20
Mtcybp36
Mtcybp40
Mtdh
Mterf4
Mtf2
Mtfp1
Mtfr1
Mtfr1l
Mtfr2
Mtg1
Mtg2
Mthfd1
Mthfd1l
Mthfd2
Mthfd2l
Mtif3
Mtm1
Mtmr1
Mtmr11
Mtmr14
Mtmr2
Mtmr8
Mtmr9
Mtnd2p30
Mtnd3p4
Mtnd3p7
Mtnd3p8
Mtnd4lp10
Mtnd4lp21
Mtnd4p17
Mtnd4p2
Mtnd5p26
Mto1
Mtr
Mtrex
Mtrr
Mttp
Mturn
Mtus2-as1
Mtx1
Mtx2
Muc1
Muc12
Muc2
Muc20-ot1
Muc5ac
Mucl1
Mucl3
Mupp
Mus81
Musk
Mvb12a
Mvd
Mvk
Mvp
Mx1
Mx2
Mxd1
Mxd3
Mxra7
Myb
Mybpc1
Mybpc3
Myc
Mycbpap
Mycn
Mycnos
Mycnut
Myd88
Myeov
Myh10
Myh13
Myh2
Myh9
Myl10
Myl12a
Myl12ap1
Myl12b
Myl5
Myl6
Myl6b
Mylip
Mylk4
Mylk-as1
Mylpf
Mynn
Myo15a
Myo15b
Myo16-as1
Myo16-as2
Myo18a
Myo18b
Myo19
Myo1b
Myo1c
Myo1d
Myo1f
Myo3b-as1
Myo5a
Myo5c
Myo6
Myo7b
Myo9a
Myo9b
Myocd
Myof
Myom2
Myt1
Mzb1
Mzf1-as1
Mzt2b
N4bp2
N4bp2l2
N4bp2l2-it2
NA
Naa15
Naa16
Naa20
Naa30
Naa35
Naa38
Naa40
Naa60
Naaa
Naaladl2
Nab2
Nabp1
Nabp2
Nacap8
Nadk
Nadsyn1
Nagk
Naglu
Nalt1
Nampt
Nanogp1
Nanogp2
Nanogp6
Nanos3
Nans
Nap1l1
Nap1l4
Napa-as1
Napepld
Napsa
Napsb
Narf
Nars2
Nasp
Nat1
Nat10
Nat14
Nat9
Nav1
Nav2
Nav2-as3
Nav3
Naxd
Naxe
Nbas
Nbat1
Nbea
Nbeal1
Nbeal2
Nbl1
Nbpf12
Nbpf3
Nbpf4
Nbpf9
Nbr1
Nbr2
Ncam1
Ncapd2p1
Ncapg
Ncapg2
Ncapgp2
Ncaph2
Ncbp1
Ncdn
Ncf4
Ncf4-as1
Nck1
Nckap1
Nckap5
Nckap5l
Ncln
Ncoa1
Ncoa2
Ncoa3
Ncoa6
Ncoa7
Ncor1
Ncor2
Ncr2
Ncr3lg1
Ncstn
Ndc80
Nde1
Ndel1
Ndfip1
Ndor1
Ndrg1
Ndrg2
Ndrg4
Ndufa13
Ndufa4l2
Ndufa5
Ndufa5p7
Ndufa6-dt
Ndufa7
Ndufa9
Ndufaf1
Ndufaf2
Ndufaf3
Ndufaf4p1
Ndufaf5
Ndufaf6
Ndufaf7
Ndufb11p1
Ndufb2
Ndufb3
Ndufb4
Ndufb4p9
Ndufb5
Ndufb6
Ndufb9
Ndufc1
Ndufs2
Ndufs3
Ndufs4
Ndufs5
Ndufs5p4
Ndufs6
Ndufs7
Ndufs8
Ndufv1
Ndufv2
Ndufv3
Neat1
Neb
Nebl
Nebl-as1
Necap1
Necap2
Nectin1
Nectin2
Nectin3
Nedd1
Nedd4l
Nedd8
Nedd8-mdp1
Nedd9
Nefhp1
Neil1
Neil2
Neil3
Nek10
Nek11
Nek6
Nelfb
Nelfcd
Nell1
Nell2
Nemf
Neo1
Nepnp
Net1
Neto1
Neu3
Neurl1
Neurl1b
Neurl4
Neurod1
Nexn
Nf1
Nf2
Nfasc
Nfat5
Nfatc1
Nfatc2
Nfatc2ip
Nfatc3
Nfatc4
Nfe2l1
Nfe2l3p1
Nfia
Nfib
Nfic
Nfix
Nfkb1
Nfkb2
Nfkbia
Nfkbib
Nfkbie
Nfkbil1
Nfkbiz
Nfrkb
Nfx1
Nfya
Nfyc
Ngdn
Ngef
Ngrn
Nhlrc2
Nhlrc3
Nhs
Nicn1
Nif3l1
Nifk-as1
Nip7
Nipa1
Nipa2
Nipa2p4
Nipal1
Nipbl-dt
Nipsnap1
Nipsnap2
Nisch
Nit1
Nkapd1
Nkila
Nkiras2
Nktr
Nlgn1
Nlgn2
Nlk
Nlrc3
Nlrc5
Nlrp1
Nlrp12
Nlrp7
Nlrx1
Nmb
Nmd3
Nme1
Nme1-nme2
Nme2
Nme5
Nme6
Nme9
Nmnat1
Nmnat2
Nmnat3
Nmral1
Nmrk2
Nmt1
Nmt2
Nnmt
Nnt
Noc2l
Noc3l
Noc4l
Noct
Nog
Nol11
Nol12
Nol7
Nolc1
Nono
Nop53
Nop56
Nop58
Nop9
Nos1
Nos1ap
Nos2p1
Nos3
Nostrin
Notch3
Notum
Nova1
Nova2
Noxa1
Noxo1
Noxred1
Npas1
Npas4
Npc1
Nphp3-as1
Nphs1
Npipb2
Npl
Npm1
Npm1p18
Npm1p28
Npm1p43
Npm1p46
Npm1p52
Npnt
Nprl3
Nqo1
Nqo2
Nr1d2
Nr1h2
Nr1h3
Nr2c2
Nr2e1
Nr2f1
Nr2f1-as1
Nr2f2
Nr2f2-as1
Nr3c1
Nr4a1
Nr4a3
Nr5a2
Nrav
Nrbf2
Nrbf2p2
Nrbp1
Nrcam
Nrep
Nrf1
Nrg1
Nrg1-it3
Nrip1
Nrm
Nrn1
Nrn1l
Nrp1
Nrp2
Nrsn2
Nrxn1
Nrxn2
Nrxn3
Nsa2
Nsd1
Nsd2
Nsd3
Nsdhl
Nsf
Nsmaf
Nsmce1
Nsmce1-dt
Nsmce2
Nsrp1
Nsun2
Nsun3
Nsun4
Nsun6
Nsun7
Nt5c1a
Nt5cp1
Ntf6b
Ntmt1
Ntn4
Ntn5
Ntng2
Ntpcr
Ntrk1
Ntrk3
Ntrk3-as1
Nts
Nuak2
Nub1
Nubp1
Nubpl
Nucb1
Nucb1-as1
Nucb2
Nudc
Nudcd3
Nudt1
Nudt13
Nudt16
Nudt16l1
Nudt16p1
Nudt2
Nudt22
Nudt4
Nudt7
Nudt9
Nuf2
Nufip1p
Numa1
Nup107
Nup133
Nup188
Nup205
Nup210l
Nup214
Nup35
Nup50
Nup50-dt
Nup58
Nup62
Nup85
Nup88
Nup93
Nupl2
Nupr1
Nusap1
Nutf2
Nutm1
Nutm2a-as1
Nvl
Nwd1
Nxf1
Nxn
Nxpe1
Nxt2
Oas1
Oas2
Oat
Oaz1
Oaz3
Obscn
Ocel1
Ociad1
Ocm2
Odc1
Odc1-dt
Odf3b
Odf3l2
Odr4
Ofcc1
Ofd1
Oga
Ogdh
Ogdhl
Ogfod1
Ogfod2
Ogfod3
Ogfr
Ogfrp1
Ogg1
Ogt
Oip5-as1
Ola1
Olah
Olfm5p
Olig2
Onecut1
Oosp1p1
Oosp1p2
Oosp3
Opa1
Opalin
Ophn1
Opn5
Or10a3
Or10a6
Or10ae3p
Or10ah1p
Or10c1
Or10h3
Or10w1
Or11h5p
Or13g1
Or14a16
Or1a1
Or1l3
Or2a14
Or2a25
Or2ag1
Or2b11
Or2j4p
Or2l3
Or2l9p
Or2m2
Or2m5
Or2q1p
Or2t1
Or2t10
Or2t11
Or2t7
Or2w4p
Or2x1p
Or3a4p
Or4d11
Or4g3p
Or4k17
Or4k5
Or51a3p
Or51b5
Or51b6
Or51f1
Or51g1
Or51j1
Or52b6
Or52k1
Or52k3p
Or56a1
Or5d3p
Or5h5p
Or5m5p
Or5w1p
Or5w2
Or6c2
Or6k3
Or6n2
Or6p1
Or7a3p
Or7c1
Or7d2
Or7e11p
Or7e12p
Or7e13p
Or7e28p
Or7e29p
Or7e31p
Or7e33p
Or7e35p
Or7e43p
Or7e46p
Or7e47p
Or7e55p
Or8b12
Or8b9p
Or8d1
Or8g3p
Or8k3
Or8k5
Or8q1p
Or8x1p
Orai1
Orai3
Orc3
Ormdl2
Os9
Osbp2
Osbpl10-as1
Osbpl1a
Osbpl2
Osbpl5
Osbpl8
Osbpl9
Oscar
Oser1-dt
Osgepl1-as1
Osgin1
Osgin2
Osm
Osr1
Osr2
Ostc
Ostcp1
Ostf1
Otc
Otoa
Otof
Otop1
Otub1
Otub2
Otud4
Otud5
Otud6b
Otulin
Otx1
Ovch2
Ovol1-as1
Ovol2
Oxa1l
Oxct1
Oxct1-as1
Oxnad1
Oxr1
Oxsm
Oxsr1
P2rx1
P2rx3
P2rx5
P2rx7
P2ry10
P2ry14
P2ry2
P3h1
P3h2
P3h3
P3h4
P3r3urf
P4ha2
P4ha3
P4htm
Pa2g4
Paaf1
Pabpc1p7
Pabpc4
Pacrg
Pacrg-as1
Pacrg-as3
Pacrgl
Pacs1
Pacsin2
Pacsin3
Padi1
Padi4
Paep
Paf1
Pafah1b1
Pafah1b2
Pafah1b3
Pag1
Paics
Paicsp3
Paip2
Pak1
Pak2
Pak3
Pak6
Palm
Pam
Pam16
Pan2
Pan3
Pank2
Panx1
Paox
Papola
Papolg
Papss1
Paqr4
Paqr7
Paqr8
Pard3
Pard3b
Pard6a
Park7
Parm1
Parn
Parp1
Parp10
Parp14
Parp15
Parp2
Parp3
Parp6
Parp8
Parp9
Parpbp
Parva
Parvb
Pask
Patl2
Paupar
Pawr
Pax3
Pax8
Paxip1-as1
Paxx
Pbld
Pbx1
Pbx2
Pbx3
Pbxip1
Pc
Pcat1
Pcat6
Pcat7
Pcbd2
Pcbp1
Pcbp1-as1
Pcbp2
Pcbp3
Pcca
Pccb
Pcdh17
Pcdh8p1
Pcdha4
Pcdhac2
Pcdhb13
Pcdhb15
Pcdhb18p
Pcdhb2
Pcdhb7
Pcdhb8
Pcdhga10
Pcdhga11
Pcdhgb2
Pcdhgb7
Pcdhgc3
Pcdhgc5
Pced1b
Pced1b-as1
Pcf11
Pcgf1
Pcgf3
Pcgf5
Pcgf6
Pcid2
Pcif1
Pck1
Pck2
Pclaf
Pclo
Pcm1
Pcmt1
Pcna
Pcnp
Pcnt
Pcnx2
Pcnx3
Pcnx4
Pcolce
Pcolce2
Pcolce-as1
Pcoth
Pcp2
Pcp4
Pcsk2
Pcsk4
Pcsk6
Pcsk7
Pcsk9
Pctp
Pcyox1
Pcyt1a
Pcyt2
Pdcd11
Pdcd1lg2
Pdcd2
Pdcd2l
Pdcd4
Pdcd5
Pdcd6
Pdcd6ip
Pdcd6ipp2
Pdcl2p2
Pdcl3
Pdcl3p7
Pde10a
Pde12
Pde1b
Pde1c
Pde2a
Pde4b
Pde4c
Pde4d
Pde5a
Pde6c
Pde8a
Pde9a
Pdha1
Pdhx
Pdik1l
Pdk1
Pdlim1
Pdlim3
Pdlim4
Pdlim5
Pdlim7
Pdp1
Pdp2
Pds5a
Pdss1p1
Pdxdc1
Pdxk
Pdzph1p
Pea15
Peak1
Pear1
Pebp1p2
Peli1
Peli3
Pet100
Pex13
Pex14
Pex26
Pex3
Pex5l
Pex5l-as2
Pex7
Pfas
Pfdn5
Pfkfb2
Pfkfb3
Pfkl
Pfkm
Pfkp
Pfn1
Pfn2
Pgam1p13
Pgam1p5
Pgam5
Pgap2
Pgbd1
Pgbd4p1
Pgbd4p2
Pgbd4p5
Pgc
Pgd
Pgf
Pgk1
Pgm3
Pgpep1
Pgr
Pgrmc1
Pgs1
Phactr1
Phactr2
Phactr4
Phax
Phb
Phb2
Phc3
Pheta2
Phf1
Phf10
Phf12
Phf14
Phf19
Phf2
Phf20
Phf21a
Phf21b
Phf23
Phf24
Phf3
Phf6
Phf7
Phf8
Phgdh
Phkb
Phkg2
Phlda2
Phldb1
Phldb2
Phlpp1
Phlpp2
Phospho2
Phox2a
Phpt1
Phrf1
Phtf2
Phyh
Phyhd1
Phyhip
Phykpl
Pi4k2a
Pias2
Pias4
Pibf1
Pick1
Pif1
Piga
Pigb
Pigc
Pigfp2
Pigg
Pigl
Pign
Pigr
Pigt
Pigu
Pigv
Pigw
Pigx
Pigy-dt
Pih1d1
Pik3c2a
Pik3c2b
Pik3c3
Pik3ca
Pik3ip1-as1
Pik3r1
Pik3r3
Pik3r4
Pikfyve
Pilra
Pilrb
Pim1
Pim2
Pimreg
Pin4
Pincr
Pink1
Pinlyp
Pip4k2a
Pip5k1a
Pip5k1b
Pip5kl1
Pipox
Pithd1
Pitpna
Pitpna-as1
Pitpnb
Pitpnc1
Pitpnm2
Pitpnm3
Pitx2
Pitx3
Piwil1
Piwil4
Pja1
Pjvk
Pkd1p5
Pkd2l1
Pkdcc
Pkhd1l1
Pkia
Pkib
Pkm
Pkmyt1
Pkn2
Pkn2-as1
Pknox1
Pkp2
Pkp3
Pkp4
Pla1a
Pla2g10
Pla2g15
Pla2g16
Pla2g2c
Pla2g2e
Pla2g2f
Pla2g4c
Pla2g4e-as1
Pla2g6
Plac9
Plagl1
Plat
Plau
Plaur
Plbd1-as1
Plbd2
Plcb1
Plcb2
Plce1
Plcg1
Plcg2
Plcl1
Plcl2
Plcxd1
Plcxd2
Pld1
Pld3
Plec
Plek
Plekha1
Plekha4
Plekha5
Plekha7
Plekhb2
Plekhf2
Plekhg1
Plekhg2
Plekhg4
Plekhh1
Plekhj1
Plekhm3
Plekho2
Plekhs1
Plgrkt
Plin3
Plk1
Plk2
Plk3
Plk4
Plk5
Plod2
Plp2
Plpbp
Plpp7
Plppr2
Plppr3
Plscr2
Plxna4
Plxnb3
Plxnc1
Pmaip1
Pmf1
Pmf1-bglap
Pml
Pmm1
Pmm2
Pmpca
Pmpcb
Pms1
Pms2cl
Pnck
Pnkd
Pnkdp1
Pnliprp1
Pnma1
Pnmt
Pnn
Pno1
Pnoc
Pnp
Pnpla1
Pnpla2
Pnpla3
Pnpla6
Pnpla7
Pnpo
Pnrc1
Pnrc2
Poc1b
Poc1b-as1
Poc5
Podxl
Pogk
Poglut1
Pogz
Pola1
Pola2
Polb
Pold1
Pold2
Pold3
Pole
Pole4
Polh
Poli
Polk
Polr1b
Polr1c
Polr1d
Polr1e
Polr2a
Polr2b
Polr2c
Polr2f
Polr2g
Polr2h
Polr2k
Polr2m
Polr3b
Polr3c
Polr3d
Polr3e
Polr3f
Polr3g
Polr3gl
Polr3h
Polrmtp1
Pom121
Pomp
Pomt1
Pomt2
Pomzp3
Pon1
Pop4
Pop7
Por
Porcn
Pot1-as1
Pou2f1
Pou2f2
Pou4f2
Pou5f1
Pou6f2
Ppa2
Ppan
Ppan-p2ry11
Ppard
Pparg
Ppargc1b
Ppcdc
Ppcs
Ppef1
Ppfia1
Ppfia2
Ppfia3
Ppfibp1
Ppfibp2
Pphln1
Ppia
Ppiap29
Ppiap3
Ppiap34
Ppiap35
Ppiap5
Ppiap68
Ppiap73
Ppiap79
Ppiap80
Ppiap88
Ppiap89
Ppie
Ppig
Ppih
Ppil3
Ppil6
Ppip5k2
Ppm1a
Ppm1b
Ppm1d
Ppm1g
Ppm1h
Ppm1k-dt
Ppm1l
Ppm1m
Ppm1n
Ppme1
Ppp1ca
Ppp1cb
Ppp1cc
Ppp1r10
Ppp1r12a
Ppp1r12b
Ppp1r13l
Ppp1r14b
Ppp1r15a
Ppp1r16b
Ppp1r1a
Ppp1r1b
Ppp1r1c
Ppp1r2
Ppp1r21
Ppp1r27
Ppp1r37
Ppp1r3b
Ppp1r3e
Ppp1r3f
Ppp1r8
Ppp2r1a
Ppp2r1b
Ppp2r2a
Ppp2r2d
Ppp2r5b
Ppp2r5d
Ppp3ca
Ppp3cb
Ppp3cb-as1
Ppp3cc
Ppp4c
Ppp4r1
Ppp4r1-as1
Ppp4r1l
Ppp4r2
Ppp4r3a
Ppp4r4
Ppp5c
Ppp6c
Ppp6r3
Ppt1
Ppwd1
Pqbp1
Pqlc2l
Pramef1
Pramef2
Prc1
Prcc
Prcd
Prcp
Prdm1
Prdm15
Prdm2
Prdm5
Prdm8
Prdm9
Prdx1
Prdx3
Prdx3p4
Prdx4
Prdx5
Prdx6
Prelid1
Prelid1p1
Prelid3a
Prelid3bp2
Prelid3bp3
Prelid3bp5
Prep
Prickle1
Prickle2
Prickle2-as1
Prickle2-as3
Prickle4
Prim2
Primpol
Prkab1
Prkaca
Prkag2
Prkag2-as1
Prkar1a
Prkar1b
Prkar2b
Prkce
Prkch
Prkcq-as1
Prkcsh
Prkcz
Prkcz-as1
Prkdc
Prkg1
Prkn
Prkra
Prkra-as1
Prkrip1
Prmt1
Prmt2
Prmt3
Prmt5
Prmt5-as1
Prmt6
Prmt7
Prnp
Prob1
Prom1
Prorsd1p
Pros1
Proser3
Prox2
Prpf18
Prpf3
Prpf31
Prpf38a
Prpf38b
Prpf39
Prpf4
Prpf40a
Prpf40b
Prpf4b
Prpf8
Prps2
Prpsap2
Prr11
Prr13
Prr13p5
Prr14
Prr15
Prr3
Prr5l
Prr7
Prr7-as1
Prrc1
Prrc2a
Prrc2b
Prrc2c
Prrg1
Prrg2
Prrt1
Prrt2
Prrt3
Prrt3-as1
Prss12
Prss16
Prss2
Prss23
Prss3
Prss42
Prss46p
Prss48
Prss58
Prss8
Prune1
Prxl2b
Prxl2c
Psat1
Psd
Psd3
Psen1
Psenen
Psg1
Psg10p
Psg2
Psg4
Psg5
Psg6
Psma3
Psma3-as1
Psma4
Psma6
Psmb3
Psmb4
Psmb6
Psmb8
Psmb9
Psmc1
Psmc1p3
Psmc1p5
Psmc1p8
Psmc2
Psmc4
Psmc5
Psmc6
Psmd1
Psmd10
Psmd11
Psmd12
Psmd13
Psmd14
Psmd2
Psmd3
Psmd4
Psmd7
Psmd8
Psmd9
Psme2
Psme2p2
Psme3
Psmf1
Psmg2
Psmg3
Psmg3-as1
Psmg4
Psors1c1
Psph
Psrc1
Pstk
Pstpip1
Ptbp1
Ptbp2
Ptcd2
Ptcd3
Ptch1
Ptch2
Ptdss1
Ptdss2
Pten
Pter
Ptger4
Ptges3
Ptges3l
Ptges3l-aarsd1
Ptges3p5
Ptgir
Ptgr2
Ptgs2
Ptk2
Ptk2b
Ptk7
Ptma
Ptmap3
Ptov1
Ptov1-as2
Ptp4a1
Ptp4a2
Ptpa
Ptpdc1
Ptpmt1
Ptpn1
Ptpn11
Ptpn12
Ptpn13
Ptpn18
Ptpn22
Ptpn23
Ptpn2p1
Ptpn4
Ptpn6
Ptpn9
Ptpra
Ptprc
Ptpre
Ptprf
Ptprg-as1
Ptprk
Ptprm
Ptprn
Ptprn2
Ptpro
Ptprq
Ptpru
Ptprvp
Ptprz1
Ptrh1
Ptrh2
Ptrhd1
Pts
Pttg1
Pttg1ip
Pudp
Pudpp3
Puf60
Pum1
Pura
Purg
Purpl
Pus1
Pus7
Pusl1
Pvrig
Pvt1
Pwp1
Pwrn4
Pwwp2a
Pwwp3a
Pxmp2
Pxn-as1
Pxylp1
Pygb
Pyroxd1
Qars
Qki
Qpctl
Qrich1
Qrich2
Qrsl1
Qser1
Qtrt1
Qtrt2
R3hcc1
R3hcc1l
R3hdm1
R3hdm2
R3hdm2p1
R3hdm4
Rab10
Rab11a
Rab11b
Rab11fip1
Rab11fip3
Rab11fip5
Rab12
Rab18
Rab1b
Rab22a
Rab24
Rab25
Rab26
Rab27a
Rab27b
Rab2a
Rab30
Rab30-as1
Rab31
Rab33b
Rab37
Rab3a
Rab3gap1
Rab3il1
Rab40c
Rab4a
Rab4b
Rab4b-egln2
Rab5a
Rab5b
Rab5c
Rab5if
Rab7a
Rab8a
Rab9a
Rabepk
Rabgap1
Rabgap1l
Rabgef1
Rabggtb
Rabl2a
Rabl2b
Rabl3
Rabl6
Rac1p6
Rac2
Racgap1p
Rack1
Rad17
Rad21
Rad23a
Rad23b
Rad50
Rad51
Rad51ap1
Rad51-as1
Rad51b
Rad51c
Rad54b
Rad54l
Rad9a
Rad9b
Rae1
Raet1g
Raet1m
Raf1
Rag1
Rag2
Rai1
Rai14
Rai2
Rala
Ralb
Ralbp1
Ralgapb
Ralgps2
Raly
Ralyl
Ramacl
Ramp1
Ran
Ranbp1
Ranbp2
Ranbp6
Rap1b
Rap1gap
Rap1gap2
Rap1gds1
Rap2a
Rap2b
Rap2c
Rap2c-as1
Rapgef1
Rapgef2
Rapgef3
Rapgef4
Rapgef6
Rara
Rarb
Rarres3
Rars
Rasa1
Rasal2
Rasal2-as1
Rasgrf1
Rasgrf2-as1
Rasgrp1
Rasgrp3
Rasl10a
Rassf1
Rassf1-as1
Rassf4
Rassf5
Rassf6
Rassf7
Rassf8
Raver1
Rax
Rb1
Rbak
Rbak-rbakdn
Rbbp4
Rbbp6
Rbbp8
Rbbp8p1
Rbck1
Rbfox2
Rbfox3
Rbm10
Rbm11
Rbm11p1
Rbm12b
Rbm14
Rbm14-rbm4
Rbm15
Rbm17
Rbm20
Rbm23
Rbm24
Rbm25
Rbm26-as1
Rbm3
Rbm33
Rbm39
Rbm4
Rbm42
Rbm45
Rbm48
Rbm5
Rbm6
Rbm7
Rbms1
Rbms1p1
Rbms2
Rbms3-as1
Rbmx
Rbmx2
Rbmx2p2
Rbmx2p3
Rbmxl3
Rbmy2fp
Rbp5
Rbpj
Rbpjl
Rbpms
Rbx1
Rcan1
Rcan2
Rcbtb2
Rcc1
Rcc2
Rcc2-as1
Rccd1
Rce1
Rcl1
Rcn1
Rcn2
Rcn3
Rcor1
Rcor3
Rcsd1
Rdh10
Rdh13
Rdx
Rec8
Reep4
Reep6
Rel
Rela
Relb
Relch
Rem2
Repin1
Reps1
Rere
Rerg
Resf1
Retnlb
Retreg1
Retreg2
Retreg3
Retsat
Rev3l
Rex1bd
Rexo1
Rexo2
Rexo4
Rexo5
Rf00003
Rf00004
Rf00006
Rf00012
Rf00015
Rf00017
Rf00019
Rf00024
Rf00026
Rf00056
Rf00066
Rf00070
Rf00072
Rf00091
Rf00092
Rf00096
Rf00100
Rf00105
Rf00134
Rf00139
Rf00150
Rf00156
Rf00264
Rf00272
Rf00279
Rf00283
Rf00284
Rf00322
Rf00345
Rf00401
Rf00402
Rf00407
Rf00416
Rf00477
Rf00568
Rf00598
Rf00599
Rf00601
Rf01169
Rf01210
Rf01518
Rf01684
Rf01699
Rf01872
Rf01875
Rf01877
Rf01882
Rf01950
Rf01955
Rf01956
Rf01957
Rf01976
Rf01977
Rf01978
Rf01979
Rf01981
Rf01986
Rf01987
Rf01992
Rf02040
Rf02041
Rf02042
Rf02101
Rf02103
Rf02109
Rf02110
Rf02119
Rf02121
Rf02122
Rf02123
Rf02124
Rf02125
Rf02143
Rf02148
Rf02149
Rf02154
Rf02155
Rf02166
Rf02172
Rf02174
Rf02175
Rf02176
Rf02179
Rf02180
Rf02187
Rf02188
Rf02189
Rf02192
Rf02195
Rf02196
Rf02211
Rf02212
Rf02216
Rf02217
Rf02220
Rf02271
Rfc1
Rfc2
Rfc3
Rfc4
Rfc5
Rfesd
Rflna
Rfpl1s
Rfpl4ap3
Rfpl4ap7
Rfwd3
Rfx2
Rfx3
Rfx3-as1
Rfx5
Rfxank
Rgl1
Rgl4
Rgmb
Rgmb-as1
Rgp1
Rgpd4
Rgpd4-as1
Rgs1
Rgs11
Rgs14
Rgs17
Rgs20
Rgs3
Rgs9
Rgs9bp
Rgsl1
Rhbdd1
Rhbdd2
Rhbdf2
Rhbdl1
Rhbg
Rhebl1
Rhno1
Rhoa
Rhob
Rhobtb3
Rhoc
Rhof
Rhoh
Rhoj
Rhoq
Rhot1
Rhot2
Rhoxf1-as1
Rhpn1
Ribc1
Ribc2
Ric1
Ric8a
Ric8b
Rif1
Riiad1
Rilp
Rimklb
Rims2
Rin2
Rin3
Ring1
Rint1
Riok1
Riok2
Riox1
Ripk1
Ripk2
Ripk3
Ripor1
Ripor2
Ripor3
Rita1
Rmc1
Rmdn1
Rmdn2
Rmi1
Rmi2
Rmnd5a
Rmnd5b
Rmrp
Rn7sk
Rn7skp114
Rn7skp133
Rn7skp175
Rn7skp189
Rn7skp193
Rn7skp200
Rn7skp222
Rn7skp230
Rn7skp232
Rn7skp237
Rn7skp249
Rn7skp43
Rn7skp46
Rn7skp50
Rn7skp54
Rn7skp56
Rn7skp62
Rn7skp82
Rn7skp92
Rn7sl1
Rn7sl105p
Rn7sl108p
Rn7sl121p
Rn7sl134p
Rn7sl150p
Rn7sl153p
Rn7sl170p
Rn7sl2
Rn7sl220p
Rn7sl254p
Rn7sl284p
Rn7sl28p
Rn7sl293p
Rn7sl3
Rn7sl337p
Rn7sl354p
Rn7sl356p
Rn7sl357p
Rn7sl36p
Rn7sl382p
Rn7sl385p
Rn7sl38p
Rn7sl402p
Rn7sl411p
Rn7sl414p
Rn7sl445p
Rn7sl448p
Rn7sl460p
Rn7sl468p
Rn7sl483p
Rn7sl487p
Rn7sl4p
Rn7sl505p
Rn7sl538p
Rn7sl543p
Rn7sl547p
Rn7sl561p
Rn7sl578p
Rn7sl581p
Rn7sl600p
Rn7sl610p
Rn7sl63p
Rn7sl660p
Rn7sl674p
Rn7sl684p
Rn7sl688p
Rn7sl693p
Rn7sl697p
Rn7sl698p
Rn7sl706p
Rn7sl718p
Rn7sl784p
Rn7sl790p
Rn7sl791p
Rn7sl793p
Rn7sl820p
Rn7sl824p
Rn7sl825p
Rn7sl832p
Rn7sl837p
Rn7sl845p
Rn7sl846p
Rn7sl88p
Rna5sp104
Rna5sp113
Rna5sp133
Rna5sp139
Rna5sp152
Rna5sp174
Rna5sp178
Rna5sp185
Rna5sp186
Rna5sp21
Rna5sp230
Rna5sp242
Rna5sp243
Rna5sp27
Rna5sp28
Rna5sp285
Rna5sp31
Rna5sp328
Rna5sp333
Rna5sp336
Rna5sp350
Rna5sp351
Rna5sp378
Rna5sp382
Rna5sp388
Rna5sp389
Rna5sp39
Rna5sp392
Rna5sp40
Rna5sp404
Rna5sp406
Rna5sp407
Rna5sp408
Rna5sp429
Rna5sp440
Rna5sp447
Rna5sp473
Rna5sp48
Rna5sp481
Rna5sp493
Rna5sp517
Rna5sp60
Rna5sp61
Rna5sp74
Rna5sp84
Rna5sp89
Rnase4
Rnase8
Rnaseh1-as1
Rnaseh2a
Rnaseh2b
Rnaseh2c
Rnasek
Rnasek-c17orf49
Rnasel
Rnd1
Rnd2
Rnd3
Rnf10
Rnf11
Rnf111
Rnf114
Rnf121
Rnf123
Rnf13
Rnf135
Rnf138
Rnf139
Rnf139-as1
Rnf14
Rnf141
Rnf144a
Rnf145
Rnf146
Rnf151
Rnf157
Rnf157-as1
Rnf165
Rnf166
Rnf167
Rnf170
Rnf181
Rnf183
Rnf185
Rnf187
Rnf19a
Rnf20
Rnf207
Rnf212
Rnf216
Rnf216p1
Rnf220
Rnf227
Rnf26
Rnf31
Rnf32
Rnf34
Rnf4
Rnf40
Rnf41
Rnf43
Rnf5
Rnf6
Rnf7
Rnf8
Rnft1-dt
Rnft2
Rngttp1
Rnls
Rnmt
Rnpc3
Rnpep
Rnpepl1
Rnps1
Rnu11
Rnu1-1
Rnu1-117p
Rnu1-119p
Rnu1-120p
Rnu1-122p
Rnu1-19p
Rnu12
Rnu1-2
Rnu1-21p
Rnu1-31p
Rnu1-55p
Rnu1-59p
Rnu1-85p
Rnu1-8p
Rnu2-12p
Rnu2-17p
Rnu2-2p
Rnu2-34p
Rnu2-40p
Rnu2-46p
Rnu2-51p
Rnu2-63p
Rnu4-1
Rnu4-17p
Rnu4-2
Rnu4-28p
Rnu4-29p
Rnu4-30p
Rnu4-38p
Rnu4-42p
Rnu4-43p
Rnu4-60p
Rnu4-63p
Rnu4-8p
Rnu4-90p
Rnu4-9p
Rnu4atac
Rnu4atac11p
Rnu4atac14p
Rnu5a-1
Rnu5a-8p
Rnu5b-1
Rnu5b-4p
Rnu5b-6p
Rnu5d-1
Rnu5e-1
Rnu5e-4p
Rnu5e-6p
Rnu5e-8p
Rnu5f-1
Rnu5f-8p
Rnu6-1009p
Rnu6-1012p
Rnu6-1013p
Rnu6-1035p
Rnu6-103p
Rnu6-107p
Rnu6-1096p
Rnu6-10p
Rnu6-1104p
Rnu6-1128p
Rnu6-1129p
Rnu6-1130p
Rnu6-1148p
Rnu6-1149p
Rnu6-114p
Rnu6-1154p
Rnu6-1158p
Rnu6-1159p
Rnu6-1175p
Rnu6-1195p
Rnu6-1196p
Rnu6-1203p
Rnu6-1228p
Rnu6-1236p
Rnu6-1271p
Rnu6-1276p
Rnu6-1280p
Rnu6-1296p
Rnu6-1301p
Rnu6-1311p
Rnu6-1336p
Rnu6-143p
Rnu6-151p
Rnu6-159p
Rnu6-160p
Rnu6-163p
Rnu6-188p
Rnu6-197p
Rnu6-2
Rnu6-212p
Rnu6-218p
Rnu6-231p
Rnu6-259p
Rnu6-266p
Rnu6-274p
Rnu6-27p
Rnu6-289p
Rnu6-290p
Rnu6-299p
Rnu6-316p
Rnu6-327p
Rnu6-341p
Rnu6-342p
Rnu6-351p
Rnu6-35p
Rnu6-378p
Rnu6-405p
Rnu6-411p
Rnu6-418p
Rnu6-431p
Rnu6-445p
Rnu6-451p
Rnu6-466p
Rnu6-467p
Rnu6-471p
Rnu6-472p
Rnu6-481p
Rnu6-486p
Rnu6-510p
Rnu6-528p
Rnu6-532p
Rnu6-541p
Rnu6-546p
Rnu6-561p
Rnu6-573p
Rnu6-586p
Rnu6-590p
Rnu6-596p
Rnu6-600p
Rnu6-601p
Rnu6-611p
Rnu6-638p
Rnu6-642p
Rnu6-658p
Rnu6-663p
Rnu6-665p
Rnu6-675p
Rnu6-680p
Rnu6-7
Rnu6-707p
Rnu6-710p
Rnu6-722p
Rnu6-73p
Rnu6-740p
Rnu6-742p
Rnu6-757p
Rnu6-761p
Rnu6-788p
Rnu6-8
Rnu6-835p
Rnu6-838p
Rnu6-839p
Rnu6-842p
Rnu6-859p
Rnu6-864p
Rnu6-867p
Rnu6-881p
Rnu6-9
Rnu6-919p
Rnu6-920p
Rnu6-927p
Rnu6-929p
Rnu6-92p
Rnu6-951p
Rnu6-952p
Rnu6-968p
Rnu6-996p
Rnu6-999p
Rnu6atac11p
Rnu6atac32p
Rnu7-1
Rnu7-105p
Rnu7-171p
Rnu7-24p
Rnu7-27p
Rnu7-38p
Rnu7-60p
Rnu7-81p
Rnu7-96p
Rnvu1-14
Rnvu1-15
Rnvu1-18
Rnvu1-19
Rnvu1-3
Rnvu1-4
Rnvu1-6
Rnvu1-7
Rny3
Ro60
Robo1
Robo3
Rock1p1
Rom1
Ror2
Rora
Rora-as1
Ros1
Rp1
Rpa2
Rpain
Rpap1
Rpap2
Rpap2p1
Rparp-as1
Rpe
Rpf1
Rpf2
Rpgr
Rpgrip1
Rph3a
Rpiap1
Rpl10
Rpl10a
Rpl10p15
Rpl11
Rpl12
Rpl12p1
Rpl12p12
Rpl12p15
Rpl12p17
Rpl12p21
Rpl12p23
Rpl12p27
Rpl12p29
Rpl12p32
Rpl12p35
Rpl12p38
Rpl12p39
Rpl12p42
Rpl12p45
Rpl12p47
Rpl12p49
Rpl12p5
Rpl12p50
Rpl12p6
Rpl13
Rpl13a
Rpl13ap17
Rpl13ap19
Rpl13ap5
Rpl13p5
Rpl14
Rpl15
Rpl15p13
Rpl15p18
Rpl17
Rpl17-c18orf32
Rpl17p10
Rpl17p20
Rpl17p41
Rpl18
Rpl18a
Rpl19
Rpl19p1
Rpl19p14
Rpl21
Rpl21p116
Rpl21p129
Rpl21p18
Rpl21p28
Rpl21p54
Rpl21p6
Rpl21p75
Rpl21p88
Rpl22
Rpl22l1
Rpl22p18
Rpl22p3
Rpl23
Rpl23a
Rpl23ap53
Rpl23ap89
Rpl23ap93
Rpl23ap95
Rpl24
Rpl26
Rpl26l1
Rpl26p28
Rpl27
Rpl27a
Rpl27p12
Rpl28
Rpl29
Rpl29p12
Rpl29p24
Rpl29p29
Rpl3
Rpl30
Rpl30p12
Rpl30p4
Rpl31
Rpl31p3
Rpl31p49
Rpl31p57
Rpl32p28
Rpl34
Rpl34-as1
Rpl34p6
Rpl35a
Rpl35ap12
Rpl36
Rpl36a
Rpl36a-hnrnph2
Rpl36ap45
Rpl36ap48
Rpl36ap51
Rpl37a
Rpl38
Rpl38p4
Rpl39p33
Rpl4
Rpl41
Rpl5
Rpl5p21
Rpl5p28
Rpl5p3
Rpl5p6
Rpl6
Rpl7a
Rpl7l1
Rpl7l1p8
Rpl7p30
Rpl7p39
Rpl7p4
Rpl7p41
Rpl7p44
Rpl7p46
Rpl7p48
Rpl7p50
Rpl8
Rplp0
Rplp0p11
Rplp0p2
Rplp1
Rplp1p13
Rplp2
Rpn2
Rpp14
Rpp21
Rpp25
Rpp40p1
Rpp40p2
Rprd1a
Rprd1b
Rprd2
Rps11
Rps12
Rps13
Rps13p2
Rps14
Rps15
Rps15a
Rps15ap1
Rps15ap18
Rps15ap38
Rps18
Rps19
Rps19bp1
Rps19p7
Rps2
Rps20
Rps20p25
Rps20p4
Rps21
Rps23
Rps23p6
Rps24
Rps26
Rps26p31
Rps26p42
Rps26p45
Rps27
Rps27a
Rps27p18
Rps27p22
Rps28
Rps29
Rps29p16
Rps2p5
Rps2p52
Rps2p55
Rps2p6
Rps2p7
Rps3
Rps3a
Rps3ap24
Rps3ap32
Rps3ap42
Rps4xp13
Rps4xp14
Rps4xp16
Rps4y1
Rps5
Rps5p2
Rps5p3
Rps6
Rps6ka5
Rps6kb1
Rps6kb2
Rps6kc1
Rps6kl1
Rps6p8
Rps7
Rps8
Rps9
Rpsa
Rpsap26
Rpsap28
Rpsap29
Rpsap31
Rpsap35
Rpsap52
Rptor
Rpusd2
Rraga
Rragb
Rragd
Rreb1
Rrm1
Rrm2
Rrnad1
Rrp1
Rrp12
Rrp15
Rsad1
Rsbn1l
Rsf1
Rsl24d1p11
Rsph4a
Rspry1
Rsrc1
Rtca
Rtca-as1
Rtel1
Rtel1-tnfrsf6b
Rtf1
Rtf2
Rtn3
Rtn4
Rtp1
Rtraf
Rttn
Rubcn
Rubcnl
Rufy1
Rufy3
Rundc1
Rundc3a
Runx1t1
Runx3
Rusc1
Rusc1-as1
Rusc2
Ruvbl1
Ruvbl2
Rwdd1
Rwdd3
Rxfp3
Rxfp4
Rxrg
Ryk
S100a1
S100a10
S100a5
S100a7a
S100a7l2
S100p
S100pbp
S100z
S1pr1
S1pr2
Saa2
Saal1
Sac3d1
Sacm1l
Sae1
Safb
Sag
Sall3
Sall4
Samd12
Samd12-as1
Samd13
Samd4a
Samd4b
Samd9l
Samm50
Samsn1
Sap18
Sap30bp
Sap30l
Sar1a
Saraf
Sarm1
Sars
Sart1
Sart3
Sass6
Sat1
Satb1
Saxo2
Sbdsp1
Sbf1
Sbf2-as1
Sbk3
Sbsn
Sc5d
Scaf1
Scaf4
Scai
Scamp1
Scamp1-as1
Scamp2
Scamp3
Scamp4
Scamp5
Scand2p
Scaper
Scarna1
Scarna16
Scarna17
Scarna18b
Scarna2
Scat2
Scfd1
Scfd2
Scgb2a2
Schip1
Scly
Scmh1
Scml1
Scn1a
Scn3a
Scn4a
Scnm1
Scnn1a
Scoc
Scp2
Scrn1
Scrn3
Scygr2
Scyl2
Sdad1
Sdad1p1
Sdc3
Sdcbp
Sdcbp2-as1
Sdcbpp2
Sdccag8
Sdf2
Sdf2l1
Sdf4
Sdha
Sdhaf1
Sdhaf3
Sdhaf4
Sdhap2
Sdhb
Sdhc
Sdhd
Sdk1
Sdr16c6p
Sdsl
Sec13
Sec14l1
Sec14l2
Sec14l5
Sec22a
Sec23a-as1
Sec23b
Sec23ip
Sec24a
Sec24b-as1
Sec24c
Sec24d
Sec61a1
Sec61a2
Sec61b
Sec62
Sec63
Secisbp2
Secisbp2l
Seh1l
Selenof
Selenoh
Selenoi
Selenok
Selenokp3
Selenon
Selenos
Selenot
Selenotp1
Selenov
Selenow
Sema3b
Sema3b-as1
Sema3c
Sema3d
Sema3e
Sema3f
Sema4a
Sema4b
Sema4c
Sema4d
Sema4f
Sema5a-as1
Sema6a
Sema6d
Senp1
Senp2
Senp3
Senp3-eif4a1
Senp6
Senp8
Sephs1
Sepsecs-as1
Sept1
Sept10
Sept10p1
Sept11
Sept14p21
Sept2
Sept6
Sept7
Sept7p2
Sept7p8
Sept9
Serf2
Serinc3
Serinc4
Serp1
Serpina9
Serpinb2
Serpinb5
Serpinb8
Serpinb8p1
Serpinb9p1
Serpinc1
Serpind1
Serpine1
Serpine4p
Serpinf1
Serpinh1
Serpini1
Sertad2
Sertad4
Sertad4-as1
Sesn1
Sesn3
Set
Setbp1
Setd1a
Setd1b
Setd2
Setd5
Setd6
Setd6p1
Setd9
Setdb1
Setdb2
Setmar
Setp11
Sez6
Sf1
Sf3a2
Sf3b2
Sf3b3
Sfi1
Sfpq
Sfr1
Sfswap
Sft2d2
Sft2d3
Sfxn1
Sfxn2
Sfxn5
Sgce
Sgf29
Sgip1
Sgk2
Sgk3
Sgms1
Sgms1-as1
Sgo1-as1
Sgo1p1
Sgo2
Sgsm1
Sgsm2
Sgsm3
Sgta
Sh2b1
Sh2b2
Sh2b3
Sh2d2a
Sh2d3a
Sh2d4b
Sh2d6
Sh3bgr
Sh3bgrl
Sh3bgrl3
Sh3bp1
Sh3bp5
Sh3d19
Sh3d21
Sh3gl1
Sh3gl2
Sh3glb1
Sh3kbp1
Sh3rf2
Sh3tc1
Sh3tc2
Sh3yl1
Shank2
Shank2-as1
Sharpin
Shbg
Shc1
Shc2
Shf
Shisa7
Shisa8
Shkbp1
Shld1
Shld2
Shld3
Shmt2
Shoc2
Shox2
Shprh
Shq1
Shroom1
Shroom3
Siae
Siah1
Siah2
Siah2-as1
Sidt1
Sidt2
Sigirr
Siglec1
Siglec5
Siglec8
Sil1
Sim2
Sin3a
Sin3b
Sipa1
Sipa1l1
Sipa1l3
Sirpb1
Sirpb2
Sirpb3p
Sirpg-as1
Sirt1
Sirt4
Sirt5
Sirt7
Siva1
Ska1
Skap2
Skida1
Skil
Skint1l
Skiv2l
Skp2
Sla
Slain1
Slamf7
Slc10a3
Slc10a5p1
Slc12a1
Slc12a2
Slc12a5
Slc12a5-as1
Slc12a8
Slc12a9
Slc12a9-as1
Slc13a3
Slc13a5
Slc14a1
Slc14a2
Slc15a4
Slc16a13
Slc16a1-as1
Slc16a5
Slc16a6
Slc17a3
Slc18a1
Slc19a1
Slc19a3
Slc1a1
Slc1a2
Slc1a3
Slc1a4
Slc22a11
Slc22a13
Slc22a16
Slc22a18
Slc22a2
Slc22a4
Slc22a5
Slc22a7
Slc23a1
Slc23a3
Slc24a1
Slc24a2
Slc24a4
Slc25a12
Slc25a15
Slc25a21
Slc25a21-as1
Slc25a25
Slc25a25-as1
Slc25a26
Slc25a3
Slc25a30
Slc25a36
Slc25a37
Slc25a38
Slc25a4
Slc25a41
Slc25a42
Slc25a44
Slc25a46
Slc25a48
Slc25a5
Slc25a6p6
Slc26a1
Slc26a11
Slc26a2
Slc26a5
Slc27a1
Slc27a3
Slc27a4
Slc27a5
Slc28a1
Slc29a1
Slc29a3
Slc2a1
Slc2a11
Slc2a14
Slc2a1-as1
Slc2a2
Slc2a3
Slc2a4
Slc2a8
Slc2a9
Slc30a5
Slc30a6
Slc30a7
Slc30a9
Slc31a1
Slc34a1
Slc35a1
Slc35a3
Slc35a4
Slc35a5
Slc35b4
Slc35c1
Slc35d2
Slc35e2a
Slc35e2b
Slc35e3
Slc36a1
Slc36a4
Slc37a1
Slc37a2
Slc37a3
Slc38a1
Slc38a10
Slc38a11
Slc38a2
Slc38a4
Slc38a6
Slc39a1
Slc39a10
Slc39a11
Slc39a13
Slc39a14
Slc39a4
Slc39a7
Slc39a8
Slc39a9
Slc3a2
Slc43a1
Slc43a2
Slc43a3
Slc44a1
Slc44a3
Slc44a3-as1
Slc44a4
Slc48a1
Slc49a4
Slc4a1
Slc4a1ap
Slc4a2
Slc4a4
Slc4a5
Slc4a7
Slc4a8
Slc50a1
Slc51a
Slc52a1
Slc5a1
Slc5a11
Slc5a2
Slc6a12
Slc6a13
Slc6a15
Slc6a20
Slc7a11
Slc7a6
Slc7a7
Slc8a1-as1
Slc8b1
Slc9a1
Slc9a3r1
Slc9a5
Slc9a6
Slc9a8
Slc9a9
Slc9b1
Slc9b2
Slco1a2
Slco1b7
Slco1c1
Slco3a1
Slco5a1
Slf1
Slf2
Slfn5
Slirp
Slit1
Slitrk1
Slitrk5
Slk
Slmap
Smad1
Smad2
Smad3
Smad4
Smad5
Smad6
Smad9-it1
Smap1
Smap2
Smarca2
Smarca4
Smarca5-as1
Smarcad1
Smarcal1
Smarcc2
Smarcd1
Smbd1p
Smc2
Smc3
Smc4
Smc5
Smchd1
Smco3
Smdt1
Smg1p3
Smg6
Smg7
Smg7-as1
Smg8
Smim13
Smim2
Smim20
Smim26
Smim27
Smim29
Smim2-as1
Smim30
Smim4
Smim40
Smim8
Smkr1
Smpd1
Smpd3
Smpd4p1
Smpdl3b
Smr3a
Sms
Smtn
Smurf2p1
Smyd2
Smyd3
Smyd5
Snai2
Snai3-as1
Snap23
Snap25
Snap47
Snapc2
Snapc3
Snapc5
Snapin
Snca
Sncaip
Snd1
Snf8
Snhg1
Snhg11
Snhg12
Snhg14
Snhg15
Snhg16
Snhg17
Snhg19
Snhg20
Snhg21
Snhg22
Snhg25
Snhg29
Snhg3
Snhg4
Snhg7
Snhg8
Snhg9
Snora10
Snora10b
Snora13
Snora16a
Snora24
Snora25
Snora26
Snora32
Snora36c
Snora3a
Snora3c
Snora40c
Snora44
Snora48
Snora50c
Snora52
Snora57
Snora6
Snora61
Snora64
Snora65
Snora70
Snora71e
Snora73a
Snora74d
Snora78
Snora80b
Snora80c
Snora80d
Snorc
Snord101
Snord104
Snord105
Snord110
Snord114-10
Snord114-11
Snord114-12
Snord115-10
Snord115-48
Snord118
Snord12
Snord12b
Snord12c
Snord13
Snord13p1
Snord14a
Snord14b
Snord14d
Snord14e
Snord15a
Snord17
Snord1c
Snord2
Snord22
Snord24
Snord25
Snord26
Snord27
Snord35b
Snord36b
Snord3a
Snord3b-2
Snord3c
Snord3d
Snord42a
Snord42b
Snord45a
Snord45b
Snord45c
Snord46
Snord48
Snord49a
Snord49b
Snord4a
Snord4b
Snord55
Snord58c
Snord60
Snord68
Snord73a
Snord83a
Snord83b
Snord89
Snord99
Snrk
Snrnp25
Snrnp27
Snrnp35
Snrnp40
Snrnp70
Snrpa
Snrpb2
Snrpc
Snrpd1
Snrpd2
Snrpd3
Snrpe
Snrpep5
Snrpep6
Snrpep9
Snrpf
Sntb1
Sntb2
Snu13
Snx1
Snx10
Snx11
Snx13
Snx17
Snx18
Snx18p14
Snx19
Snx2
Snx21
Snx25
Snx29
Snx29p1
Snx32
Snx33
Snx5
Soat1
Soat2
Socs2
Socs2p2
Socs3
Socs4
Socs5
Socs7
Sod1
Sod1p3
Soga1
Sohlh2
Son
Sorbs1
Sorbs2
Sord
Sorl1
Sos1
Sos2
Sox13
Sox14
Sox2-ot
Sox5
Sox6
Sox9-as1
Sp1
Sp100
Sp110
Sp140
Sp2
Sp2-as1
Sp4
Spa17
Spaca5
Spag1
Spag16
Spag17
Spag4
Spag5
Spag6
Spag7
Spag9
Sparc
Spart
Spast
Spata13
Spata13-as1
Spata17
Spata20
Spata22
Spata24
Spata2p1
Spata3
Spata33
Spata3-as1
Spata5l1
Spata6l
Spata7
Spatc1
Spats2
Spats2l
Spc24
Spc25
Spcs1
Spcs2
Spdl1
Spdye4
Specc1
Spef2
Spert
Spg11
Spg7
Sphk2
Spidr
Spin1
Spin2a
Spink1
Spint1
Spint2
Spire2
Spns1
Spocd1
Spon2
Sppl2b
Sppl3
Spred1
Sprr1a
Sprr3
Sprtn
Spry1
Spry4
Spry4-as1
Spsb2
Spsb3
Sptan1
Sptb
Sptbn1
Sptbn4
Sptlc3
Spty2d1os
Sqle
Sqor
Sqstm1
Srbd1
Src
Srcap
Srd5a1
Srd5a3
Srebf1
Srebf2
Srek1
Srfbp1
Srgap1
Srgn
Sri
Srm
Srmp1
Srp14-as1
Srp19
Srp54
Srp68
Srp68p2
Srp72
Srp9
Srpk1
Srprb
Srpx2
Srrd
Srrm1
Srrm2
Srrm3
Srrm5
Srrt
Srsf1
Srsf11
Srsf12
Srsf3
Srsf5
Srsf6
Srsf7
Srsf8
Srsf9
Srxn1
Sry
Ss18
Ss18l1
Ss18l2
Ssb
Ssbp1
Ssbp3
Ssbp4
Ssmem1
Ssna1
Ssr1p2
Ssr4
Ssrp1
Sssca1
Ssu72
Ssuh2
Ssx1
Ssxp3
St13p16
St13p4
St13p6
St20
St3gal2
St3gal3
St3gal4
St3gal5
St3gal5-as1
St3gal6
St5
St6gal1
St6galnac2
St6galnac4
St7
St7-as1
St7-ot4
St8sia4
St8sia6-as1
Stab2
Stac3
Stag2
Stag3
Stag3l1
Stag3l4
Stag3l5p
Stag3l5p-pvrig2p-pilrb
Stam
Stambp
Stambpl1
Stap1
Stard10
Stard13
Stard13-as
Stard3
Stard3nl
Stard4
Stard7-as1
Stard9
Stat1
Stat3
Stat4
Stath
Stau2
Stau2-as1
Steap1
Steap2
Sth
Stim1
Stim2
Stim2-as1
Stip1
Stk11
Stk11ip
Stk16
Stk17a
Stk19
Stk24
Stk3
Stk32b
Stk36
Stk38l
Stk4
Stkld1
Stmn1p1
Stmn3
Stmnd1
Stmp1
Stom
Ston1-gtf2a1l
Ston2
Stox2
Stpg1
Stpg2
Stradb
Strap
Strip1
Strip2
Strn4
Stt3a
Stt3b
Stum
Stx11
Stx12
Stx16
Stx16-npepl1
Stx17
Stx18
Stx18-as1
Stx1a
Stx2
Stx3
Stx4
Stx5
Stx8
Stxbp1
Stxbp3
Stxbp4
Stxbp5-as1
Stxbp6
Styx
Styxl1
Sub1
Sucla2-as1
Sucla2p3
Suclg2-as1
Suclg2p2
Sucnr1
Suco
Sufu
Sugct
Sugt1
Sulf2
Sult1c4
Sult2b1
Sumf2
Sumo1p2
Sumo2p10
Sun1
Sun2
Suox
Supt16h
Supt3h
Supt4h1
Supt5h
Supt6h
Supv3l1
Surf2
Susd1
Susd5
Suv39h1
Suv39h2
Suz12
Suz12p1
Svil-as1
Svop
Swap70
Swi5
Swsap1
Swt1
Syap1
Sycp1
Sycp2l
Syk
Sympk
Syn2
Syn3
Syncrip
Syne1
Syne2
Syngap1
Syngr1
Syngr2
Syngr3
Syngr4
Synj2
Synj2bp-cox16
Synm
Synpo
Synpo2
Synpo2l
Syp-as1
Sys1
Sys1-dbndd2
Syt12
Syt16
Syt17
Syt2
Syt4
Syt5
Syt7
Sytl3
Szrd1
Szt2
Tab1
Tab2
Tac1
Tacc1
Tacc2
Tacc3
Taco1
Tacstd2
Tada2a
Tada2b
Tada3
Taf1
Taf11l13
Taf15
Taf1a
Taf1b
Taf1d
Taf1l
Taf4
Taf4b
Taf6
Taf6l
Taf9
Tagap
Tagln2
Taldo1
Tango2
Tango6
Tank
Taok1
Taok2
Taok3
Tap1
Tapbp
Tapbpl
Tapt1-as1
Tarbp1
Tarbp2
Tardbp
Tars
Tars2
Tarsl2
Tas1r1
Tas2r2p
Tas2r38
Tas2r46
Tas2r7
Tasor2
Tatdn1p1
Tatdn3
Tax1bp1
Tbc1d1
Tbc1d10b
Tbc1d12
Tbc1d14
Tbc1d15
Tbc1d16
Tbc1d17
Tbc1d19
Tbc1d20
Tbc1d22a
Tbc1d22b
Tbc1d23
Tbc1d25
Tbc1d27p
Tbc1d29p
Tbc1d2b
Tbc1d5
Tbc1d7
Tbc1d8
Tbc1d8-as1
Tbc1d8b
Tbca
Tbccd1
Tbcd
Tbce
Tbcel
Tbck
Tbila
Tbk1
Tbkbp1
Tbl1x
Tbl1xr1
Tbl3
Tbp
Tbpl2
Tbrg1
Tbx10
Tbx18
Tbx4
Tbxa2r
Tbxt
Tc2n
Tcaf1
Tcaim
Tcam1p
Tcea2
Tcea3
Tceal4
Tceal7
Tceal8
Tceal9
Tceanc
Tceanc2
Tcerg1
Tcf12
Tcf19
Tcf25
Tcf4
Tcf7
Tcf7l1-it1
Tcf7l2
Tchp
Tcirg1
Tcl6
Tcn2
Tcp10l2
Tcp11
Tcp11l2
Tcp1p3
Tcta
Tctn1
Tctn2
Tdg
Tdgf1p4
Tdgf1p5
Tdgf1p7
Tdp1
Tdrd10
Tdrd3
Tdrkh-as1
Tead1
Tead2
Tead4
Tecpr1
Tecpr2
Tecr
Tecrp1
Tedc1
Tedc2
Tef
Tekt3
Telo2
Tenm2
Tenm4
Tent2
Tent4a
Tent4b
Tep1
Terc
Terf2ip
Tes
Tesc-as1
Tesk1
Tesk2
Tesmin
Tet2
Tet3
Tex2
Tex21p
Tex22
Tex261
Tex264
Tex38
Tex41
Tex45
Tex54
Tex9
Tf
Tfam
Tfap2a
Tfap2a-as1
Tfdp1
Tfdp2
Tfeb
Tfec
Tfg
Tfip11
Tfr2
Tfrc
Tg
Tgfb3
Tgfbi
Tgfbr1
Tgfbr2
Tgfbr3
Tgfbr3l
Tgif1
Tgif2lx
Tgif2ly
Tgm2
Tgm5
Tgs1
Th2lcrr
Thada
Thap11
Thap12p6
Thap2
Thap3
Thap6
Thap7
Thap7-as1
Thap9
Thap9-as1
Thbs1
Thbs2
Thbs3
Thbs4
Them4
Them6
Themis2
Thg1l
Thnsl1
Thnsl2
Thoc1
Thoc2
Thoc5
Thoc6
Thop1
Thorlnc
Thpo
Thrap3
Thrb-as1
Thsd8
Thtpa
Thumpd1
Thumpd2
Thumpd3
Thyn1
Tiam2
Ticam1
Ticam2
Ticrr
Tigar
Tigd2
Tigd5
Tigd6
Tigit
Timm10b
Timm17a
Timm17b
Timm21
Timm23b
Timm29
Timm44
Timm50
Timm9p3
Timmdc1
Timp1
Timp3
Tinagl1
Tiparp
Tiprl
Tjap1
Tjp2
Tjp3
Tk2
Tkfc
Tlcd1
Tldc2
Tle3
Tle4
Tln1
Tln2
Tlnrd1
Tlr4
Tm2d1
Tm2d3
Tm4sf1
Tm4sf19
Tm4sf19-as1
Tm4sf1-as1
Tm4sf4
Tm7sf2
Tm7sf3
Tm9sf1
Tm9sf2
Tm9sf4
Tma16
Tma7
Tmbim1
Tmbim6
Tmc1
Tmc2
Tmc3-as1
Tmc4
Tmc5
Tmc6
Tmc8
Tmcc1-as1
Tmco1
Tmco1-as1
Tmco3
Tmco5a
Tmco5b
Tmco6
Tmed2
Tmed7
Tmed7-ticam2
Tmed9
Tmem102
Tmem104
Tmem106a
Tmem106b
Tmem107
Tmem109
Tmem114
Tmem120b
Tmem123
Tmem125
Tmem126a
Tmem126b
Tmem127
Tmem131l
Tmem132a
Tmem132b
Tmem132d-as2
Tmem134
Tmem135
Tmem136
Tmem138
Tmem140
Tmem141
Tmem143
Tmem144
Tmem147
Tmem14b
Tmem14c
Tmem155
Tmem156
Tmem161b
Tmem161b-as1
Tmem165
Tmem167b
Tmem169
Tmem170a
Tmem173
Tmem175
Tmem177
Tmem178a
Tmem178b
Tmem179b
Tmem181
Tmem183a
Tmem184b
Tmem187
Tmem19
Tmem198
Tmem198b
Tmem199
Tmem200a
Tmem201
Tmem205
Tmem208
Tmem212
Tmem212-as1
Tmem216
Tmem219
Tmem220
Tmem222
Tmem223
Tmem237
Tmem242
Tmem243
Tmem245
Tmem246
Tmem248
Tmem249
Tmem25
Tmem251
Tmem254-as1
Tmem255a
Tmem255b
Tmem258
Tmem260
Tmem262
Tmem263
Tmem268
Tmem272
Tmem273
Tmem30b
Tmem38a
Tmem38b
Tmem39b
Tmem41b
Tmem42
Tmem43
Tmem44
Tmem44-as1
Tmem45b
Tmem50a
Tmem50b
Tmem51
Tmem56
Tmem56-rwdd3
Tmem59l
Tmem62
Tmem63a
Tmem63c
Tmem67
Tmem68
Tmem69
Tmem70
Tmem79
Tmem80
Tmem82
Tmem86a
Tmem87b
Tmem8a
Tmem8b
Tmem91
Tmem94
Tmem97
Tmem9b-as1
Tmf1
Tmigd3
Tmod1
Tmod3
Tmpo
Tmpop1
Tmpop2
Tmppe
Tmprss11b
Tmprss13
Tmprss2
Tmprss4
Tmprss5
Tmprss9
Tmsb4x
Tmsb4xp4
Tmtc3
Tmub1
Tmub2
Tmx1
Tmx2
Tmx2-ctnnd1
Tmx3
Tnc
Tnfaip1
Tnfaip2
Tnfaip3
Tnfaip8l1
Tnfrsf10c
Tnfrsf11a
Tnfrsf12a
Tnfrsf14
Tnfrsf14-as1
Tnfrsf17
Tnfrsf18
Tnfrsf19
Tnfrsf8
Tnfrsf9
Tnfsf13b
Tnfsf14
Tnip1
Tnip2
Tnip3
Tnk1
Tnk2-as1
Tnks
Tnni1
Tnni3
Tnni3k
Tnnt2
Tnpo1
Tnpo1p1
Tnpo3
Tnrc18
Tnrc6b
Tnrc6c
Tns1
Tns2
Tns3
Tob1-as1
Tob2p1
Toe1
Togaram1
Tom1
Tom1l1
Tom1l2
Tomm20l
Tomm22
Tomm40l
Tomm5
Tomm6
Tonsl
Top2a
Top3a
Tor1aip1
Tor1b
Tor3a
Tox4
Tp53
Tp53aip1
Tp53bp1
Tp53bp2
Tp53i13
Tp53i3
Tp53inp2
Tp63
Tpbg
Tpcn1
Tpd52l1
Tpd52l2
Tpgs1
Tph1
Tph2
Tpi1
Tpi1p2
Tpk1
Tpm2
Tpm3
Tpm3p9
Tpm4
Tpp1
Tpp2
Tpra1
Tprg1
Tprg1-as1
Tprg1-as2
Tprx2p
Tpt1-as1
Tpt1p1
Tpt1p4
Tpte2p1
Tpte2p6
Tptep1
Tptep2
Tpx2
Tra2b
Trabd
Traf2
Traf3
Traf3ip2
Traf3ip2-as1
Traf3ip3
Traf4
Traf7
Trafd1
Traj10
Traj21
Traj22
Traj29
Traj30
Traj31
Traj45
Traj46
Traj47
Traj6
Traj7
Traj9
Trak1
Trak2
Tram1
Tram2-as1
Trap1
Trappc12
Trappc13
Trappc2
Trappc2b
Trappc2l
Trappc2p2
Trappc3
Trappc4
Trappc5
Trappc6a
Trappc9
Trav16
Trav2
Trav29dv5
Trav40
Trav8-2
Trav8-4
Trbj2-1
Trbj2-2
Trbj2-2p
Trbj2-3
Trbj2-4
Trbj2-5
Trbj2-6
Trbj2-7
Trbv10-1
Trbv10-2
Trbv12-1
Trbv12-5
Trbv14
Trbv15
Trbv17
Trbv20-1
Trbv24-1
Trbv24or9-2
Trbv6-1
Trbv8-1
Trbv8-2
Trbv9
Trdmt1
Treh
Trerf1
Trgjp1
Trib1
Trib3
Trim10
Trim13
Trim15
Trim16
Trim16l
Trim17
Trim2
Trim22
Trim24
Trim25
Trim28
Trim3
Trim31
Trim32
Trim36
Trim37
Trim41
Trim46
Trim50
Trim51hp
Trim52-as1
Trim54
Trim56
Trim65
Trim69
Trim77
Trim8
Trio
Triobp
Trip10
Trip4
Trip6
Trit1
Trmt10a
Trmt10b
Trmt10c
Trmt11
Trmt112p1
Trmt112p3
Trmt12
Trmt13
Trmt44
Trmt61a
Trmt9b
Trmu
Trnau1ap
Trnt1
Troap
Trpc1
Trpc6
Trpm1
Trpm4
Trpm7
Trpm8
Trps1
Trpv2
Trrap
Trub1
Tsacc
Tsc2
Tsc22d1
Tsc22d2
Tsc22d4
Tsen15
Tsen2
Tsen34
Tsen54
Tsfm
Tshb
Tshz1
Tsku
Tslp
Tsn
Tsnaxip1
Tspan1
Tspan16
Tspan17
Tspan31
Tspan33
Tspan4
Tspan6
Tspan8
Tspoap1-as1
Tspy20p
Tspyl2
Tssc2
Tssc4
Tssk3
Tstd3
Ttbk2
Ttc1
Ttc12
Ttc13
Ttc14
Ttc17
Ttc19
Ttc21a
Ttc23
Ttc25
Ttc26
Ttc27
Ttc28
Ttc28-as1
Ttc29
Ttc3
Ttc30b
Ttc31
Ttc38
Ttc39a
Ttc39c
Ttc39c-as1
Ttc4
Ttc5
Ttc6
Ttc7a
Ttc7b
Ttc8
Ttc9c
Ttf1
Ttf2
Tti2
Ttk
Ttll1
Ttll10
Ttll10-as1
Ttll13p
Ttll4
Ttll5
Ttll6
Ttll9
Ttn
Ttn-as1
Ttpal
Ttyh1
Ttyh3
Tuba1c
Tubb
Tubb2bp1
Tubb4b
Tubb4bp1
Tubb4bp3
Tubb8p1
Tubd1
Tube1
Tubg1
Tubg2
Tubgcp4
Tuft1
Tug1
Tulp1
Tulp3
Tusc2
Tusc3
Tusc8
Tut1
Tut7
Tvp23a
Tvp23b
Tvp23bp2
Twnk
Txk
Txlna
Txlng
Txlngy
Txn
Txn2
Txndc11
Txndc15
Txndc17
Txndc8
Txndc9
Txnl1
Txnrd1
Tymp
Tyms
Tyro3
Tyrobp
Tyw1
Tyw3
U2af1l4
U2af2
U2surp
U47924.1
U73166.1
U91328.1
U91328.3
Uap1
Uba1
Uba2
Uba5
Uba52
Uba6-as1
Ubac1
Ubac2
Ubald2
Ubap1
Ubap2l
Ubash3b
Ubb
Ubbp5
Ubc
Ube2a
Ube2b
Ube2c
Ube2cp1
Ube2d2
Ube2d3
Ube2d3-as1
Ube2d3p4
Ube2d4
Ube2e1
Ube2e3
Ube2f
Ube2f-scly
Ube2h
Ube2i
Ube2k
Ube2l3
Ube2m
Ube2n
Ube2np1
Ube2q2
Ube2q2l
Ube2q2p9
Ube2t
Ube2v1
Ube2v1p12
Ube2v1p15
Ube2v1p4
Ube2v1p5
Ube2w
Ube2z
Ube3b
Ube3c
Ube4a
Ube4b
Ubfd1
Ubiad1
Ubl4a
Ubl5
Ubl7-as1
Ubn1
Ubn2
Ubox5-as1
Ubr2
Ubr4
Ubr5
Ubr5-as1
Ubr7
Ubxn1
Ubxn11
Ubxn2a
Ubxn4
Ubxn8
Uca1
Uchl1-as1
Uchl3
Uck2
Ucp2
Ufc1
Ufl1
Ufm1
Ufsp2
Ugcg
Ugdh-as1
Uggt1
Ugp2
Ugt1a2p
Ugt1a4
Ugt1a5
Ugt1a6
Ugt1a8
Ugt2a3
Ugt2b10
Ugt2b11
Ugt8
Uhmk1
Uhrf1
Uhrf1bp1
Ulk3
Ulk4
Umad1
Umlilo
Umodl1
Umps
Unc119b
Unc13a
Unc13b
Unc45a
Unc50
Unc79
Ung
Unk
Upf1
Upf3a
Upk3a
Uqcc1
Uqcr10
Uqcrc1
Uqcrc2
Uqcrh
Uqcrhp3
Uqcrq
Urb1
Urb1-as1
Uri1
Urm1
Urod
Uros
Usb1
Use1
Usf1
Usf2
Ushbp1
Uso1
Usp1
Usp11
Usp12-as1
Usp12-as2
Usp13
Usp15
Usp16
Usp2
Usp21
Usp24
Usp24p1
Usp29
Usp2-as1
Usp30
Usp30-as1
Usp31
Usp32p1
Usp32p2
Usp32p3
Usp34
Usp35
Usp38
Usp39
Usp4
Usp41
Usp42
Usp43
Usp44
Usp46
Usp47
Usp5
Usp53
Usp54
Usp7
Usp8
Usp9x
Uspl1
Ust
Utp11
Utp14a
Utp15
Utp18
Utp20
Utp23
Utp4
Utp6
Utrn
Uvrag
Uvrag-dt
Uvssa
Uxs1
Uxt
Uxt-as1
Vac14
Vamp1
Vamp2
Vamp3
Vamp7
Vamp8
Vangl1
Vars
Vars2
Vash1
Vasp
Vav1
Vav3
Vav3-as1
Vax2
Vcl
Vdac2
Vdac3
Vegfa
Vegfb
Veph1
Vezt
Vgll4
Vhl
Vil1
Vill
Vim
Vim-as1
Vipr1
Virma
Vldlr
Vma21
Vmac
Vmp1
Vn1r104p
Vn1r108p
Vn1r54p
Vn1r65p
Vn1r70p
Vn1r71p
Vn1r8p
Vn2r9p
Vnn3
Vpreb1
Vpreb3
Vps11
Vps13a
Vps13b
Vps13d
Vps16
Vps18
Vps25
Vps26a
Vps26b
Vps26c
Vps33b-dt
Vps35l
Vps37a
Vps37d
Vps41
Vps45
Vps50
Vps51
Vps8
Vps9d1
Vps9d1-as1
Vrk1
Vrk3
Vsig2
Vsnl1
Vstm2a
Vstm2l
Vsx1
Vta1
Vtrna1-1
Vtrna1-2
Vtrna1-3
Vtrna2-1
Vtrna2-2p
Vwa3a
Vwa5a
Vwa5b2
Vwa7
Vwa8-as1
Vwc2l
Vwce
Wac
Wars
Wars2-as1
Was
Wasf3
Wasf3-as1
Washc2a
Washc2c
Washc3
Washc4
Washc5-as1
Wbp1
Wbp11p1
Wbp1l
Wbp2
Wbp2nl
Wdfy1
Wdfy4
Wdpcp
Wdr1
Wdr11
Wdr13
Wdr18
Wdr19
Wdr20
Wdr24
Wdr25
Wdr26
Wdr27
Wdr3
Wdr34
Wdr36
Wdr37
Wdr43
Wdr44
Wdr45
Wdr45b
Wdr46
Wdr48
Wdr49
Wdr54
Wdr55
Wdr59
Wdr6
Wdr61
Wdr62
Wdr63
Wdr66
Wdr7
Wdr70
Wdr73
Wdr74
Wdr75
Wdr76
Wdr81
Wdr82
Wdr83
Wdr86-as1
Wdr89
Wdr91
Wdr92
Wdr93
Wdr97
Wdyhv1
Wee1
Wfdc1
Whamm
Wipf2
Wipi2
Wiz
Wls
Wnk1
Wnk4
Wnt1
Wnt10a
Wnt10b
Wnt2b
Wnt3
Wnt9b
Wrap53
Wrb
Wrb-sh3bgr
Wrnip1
Wsb1
Wsb2
Wt1
Wtap
Wwc1
Wwc2
Wwc2-as1
Wwc2-as2
Wwox
Wwox-as1
Wwp1
Wwp2
Wwtr1-as1
Wwtr1-it1
Xact
Xirp2-as1
Xkr4
Xkr8
Xkr9
Xpnpep1
Xpnpep3
Xpo5
Xpo6
Xpo7
Xpot
Xpr1
Xrcc2
Xrcc4
Xrcc5
Xrcc6
Xrra1
Xxylt1
Xxylt1-as2
Xylb
Xylt2
Yae1
Yap1
Ybey
Ybx1
Ybx2p1
Yeats4
Yif1a
Yipf2
Yipf3
Yipf4
Yipf6
Yju2
Ykt6
Ylpm1
Ypel3
Ypel5
Ythdc2
Ythdf2
Ythdf3
Ywhab
Ywhae
Ywhaep1
Ywhah
Ywhaz
Yy1
Yy2
Z68868.1
Z69720.2
Z69890.1
Z82190.2
Z82205.1
Z82243.1
Z82244.2
Z83844.1
Z84492.1
Z92545.1
Z93241.1
Z93930.2
Z95114.3
Z95114.4
Z95115.1
Z96074.1
Z97055.2
Z97634.1
Z98257.2
Z98749.1
Z98752.1
Z98752.3
Z98883.1
Z98949.1
Z99129.3
Z99289.2
Z99756.1
Z99774.1
Zacn
Zbbx
Zbed3-as1
Zbed5-as1
Zbed6
Zbed6cl
Zbtb1
Zbtb10
Zbtb11-as1
Zbtb14
Zbtb18
Zbtb20
Zbtb20-as4
Zbtb32
Zbtb33
Zbtb34
Zbtb37
Zbtb38
Zbtb40
Zbtb43
Zbtb46
Zbtb48
Zbtb49
Zbtb7b
Zbtb8a
Zbtb8os
Zbtb9
Zc2hc1a
Zc2hc1b
Zc2hc1c
Zc3h10
Zc3h11a
Zc3h12a
Zc3h12c
Zc3h14
Zc3h15
Zc3h18
Zc3h6
Zc3h7b
Zc3hav1
Zcchc13
Zcchc17
Zcchc2
Zcchc24
Zcchc4
Zcchc7
Zcchc9
Zcwpw1
Zcwpw2
Zdhhc1
Zdhhc13
Zdhhc17
Zdhhc23
Zdhhc3
Zdhhc4
Zdhhc5
Zeb1
Zeb1-as1
Zeb2
Zeb2-as1
Zfand2b
Zfand3
Zfand5
Zfand6
Zfas1
Zfat
Zfat-as1
Zfhx3
Zfhx4-as1
Zfp1
Zfp30
Zfp36
Zfp36l1
Zfp69
Zfp69b
Zfp90
Zfp91-cntf
Zfp92
Zfpl1
Zfpm1
Zfpm2
Zfr2
Zfy
Zfyve16
Zfyve19
Zfyve27
Zgpat
Zgrf1
Zhx1
Zic1
Zkscan1
Zkscan2-dt
Zkscan3
Zkscan5
Zkscan8
Zmat2
Zmiz1
Zmiz2
Zmpste24
Zmym1
Zmym4
Zmym6
Zmynd11
Zmynd15
Zmynd8
Znf10
Znf101
Znf106
Znf107
Znf117
Znf12
Znf131
Znf133
Znf134
Znf136
Znf138
Znf140
Znf141
Znf143
Znf146
Znf148
Znf155
Znf160
Znf169
Znf17
Znf174
Znf181
Znf185
Znf189
Znf19
Znf197
Znf2
Znf20
Znf205
Znf207
Znf211
Znf212
Znf213
Znf213-as1
Znf215
Znf219
Znf236
Znf252p-as1
Znf25-dt
Znf263
Znf267
Znf268
Znf271p
Znf273
Znf274
Znf276
Znf277
Znf28
Znf280d
Znf281
Znf282
Znf286a
Znf292
Znf30
Znf302
Znf317
Znf318
Znf324
Znf324b
Znf326
Znf330
Znf331
Znf333
Znf335
Znf337-as1
Znf346
Znf350
Znf383
Znf384
Znf385b
Znf385c
Znf385d
Znf391
Znf395
Znf397
Znf398
Znf407
Znf408
Znf410
Znf419
Znf420
Znf426-dt
Znf430
Znf431
Znf436-as1
Znf440
Znf441
Znf444
Znf445
Znf446
Znf451
Znf451-as1
Znf460
Znf462
Znf470
Znf471
Znf473
Znf474
Znf48
Znf480
Znf485
Znf487
Znf493
Znf500
Znf501
Znf502
Znf503-as2
Znf506
Znf511
Znf511-prap1
Znf512
Znf517
Znf518a
Znf519
Znf524
Znf525
Znf526
Znf527
Znf529-as1
Znf544
Znf546
Znf547
Znf548
Znf549
Znf552
Znf554
Znf555
Znf556
Znf557
Znf561-as1
Znf568
Znf57
Znf570
Znf573
Znf575
Znf576
Znf580
Znf581
Znf584
Znf586
Znf587b
Znf589
Znf593
Znf596
Znf599
Znf600
Znf608
Znf609
Znf610
Znf613
Znf620
Znf621
Znf623
Znf625-znf20
Znf627
Znf638
Znf639
Znf646
Znf649-as1
Znf652
Znf653
Znf654
Znf655
Znf664
Znf665
Znf667-as1
Znf672
Znf674-as1
Znf678
Znf683
Znf684
Znf687
Znf688
Znf689
Znf691
Znf696
Znf7
Znf700
Znf701
Znf707
Znf710
Znf711
Znf713
Znf714
Znf720
Znf721
Znf726
Znf736
Znf74
Znf740
Znf749
Znf75a
Znf76
Znf765
Znf766
Znf768
Znf771
Znf773
Znf776
Znf778
Znf783
Znf785
Znf789
Znf79
Znf791
Znf804b
Znf805
Znf808
Znf814
Znf815p
Znf826p
Znf829
Znf830
Znf833p
Znf839
Znf84
Znf845
Znf846
Znf850
Znf860
Znf862
Znf865
Znf880
Znf883
Znf887p
Znf90p1
Znf92
Znfx1
Znhit1
Znhit3
Znrd1
Znrf1
Znrf2
Znrf2p1
Zp2
Zp3
Zpbp
Zpbp2
Zranb2-as2
Zranb3
Zrsr2
Zscan10
Zscan2
Zscan20
Zscan21
Zscan25
Zscan26
Zscan31
Zscan9
Zswim1
Zswim4
Zswim8
Zswim9
Zup1
Zwilch
Zwint
Zxdb
Zyg11b
Zyx
Zyxp1
