# Supplementary material for: A Bayesian inference transcription factor activity model for the analysis of single-cell transcriptomes
Source: Genome Res. 2021 Jul;31(7):1296–311. doi: 10.1101/gr.265595.120 (PMC8256867; doi:10.1101/gr.265595.120)
Supplement: Supplemental Material [file supp_gr.265595.120_Supplemental_Code.zip › BITFAM/inst/extdata/human/ATF3]

A1bg
A1bg-as1
A1cf
A2m
A2m-as1
A2mp1
A3galt2
A4galt
Aacs
Aadac
Aadacp1
Aadat
Aak1
Aamdc
Aamp
Aanat
Aar2
Aard
Aars
Aarsd1
Aasdhppt
Aatf
Ab015752.1
Abalon
Abat
Abba01006766.1
Abca1
Abca13
Abca17p
Abca2
Abca3
Abca4
Abca5
Abca6
Abca7
Abca9
Abcb1
Abcb11
Abcb8
Abcb9
Abcc1
Abcc10
Abcc11
Abcc12
Abcc13
Abcc2
Abcc3
Abcc4
Abcc5
Abcc5-as1
Abcc6
Abcc8
Abcc9
Abcd1
Abcd1p5
Abcd3
Abcd4
Abce1
Abcf1
Abcf2
Abcf2p2
Abcf3
Abcg1
Abcg4
Abcg8
Abhd1
Abhd10
Abhd11
Abhd11-as1
Abhd12
Abhd14a
Abhd14a-acy1
Abhd14b
Abhd16a
Abhd17a
Abhd17ap1
Abhd17ap6
Abhd17c
Abhd18
Abhd2
Abhd3
Abhd4
Abhd5
Abhd6
Abhd8
Abi1
Abi2
Abi3
Abl1
Abl2
Ablim3
Abr
Abracl
Abraxas1
Abtb1
Ac000032.1
Ac000068.1
Ac000077.1
Ac000093.1
Ac000123.2
Ac001226.1
Ac002059.2
Ac002074.1
Ac002076.1
Ac002076.2
Ac002091.1
Ac002091.2
Ac002094.1
Ac002094.4
Ac002094.5
Ac002116.1
Ac002116.2
Ac002306.1
Ac002310.1
Ac002310.2
Ac002310.4
Ac002310.6
Ac002350.1
Ac002351.1
Ac002378.1
Ac002398.1
Ac002401.4
Ac002451.1
Ac002454.1
Ac002470.1
Ac002472.2
Ac002480.1
Ac002486.2
Ac002504.1
Ac002524.1
Ac002542.1
Ac002551.1
Ac002558.3
Ac002563.1
Ac002996.1
Ac003002.1
Ac003002.3
Ac003005.1
Ac003005.2
Ac003006.1
Ac003043.1
Ac003070.1
Ac003070.2
Ac003092.1
Ac003101.1
Ac003101.2
Ac003102.1
Ac003665.1
Ac003950.1
Ac003958.2
Ac003965.2
Ac003982.1
Ac003984.1
Ac003986.2
Ac003986.3
Ac004012.1
Ac004024.1
Ac004080.1
Ac004080.2
Ac004080.4
Ac004148.1
Ac004156.1
Ac004158.1
Ac004160.1
Ac004221.1
Ac004224.1
Ac004224.2
Ac004231.3
Ac004232.2
Ac004233.3
Ac004233.4
Ac004241.1
Ac004253.1
Ac004263.1
Ac004264.1
Ac004381.1
Ac004448.2
Ac004461.2
Ac004466.2
Ac004471.1
Ac004471.2
Ac004475.1
Ac004477.1
Ac004477.2
Ac004491.1
Ac004522.2
Ac004551.1
Ac004585.1
Ac004585.2
Ac004590.1
Ac004593.2
Ac004593.3
Ac004672.2
Ac004706.1
Ac004771.3
Ac004771.4
Ac004777.1
Ac004801.5
Ac004805.1
Ac004812.1
Ac004812.2
Ac004816.1
Ac004816.2
Ac004817.3
Ac004825.1
Ac004832.1
Ac004832.2
Ac004832.3
Ac004832.4
Ac004832.5
Ac004837.1
Ac004837.3
Ac004840.1
Ac004840.2
Ac004846.2
Ac004858.1
Ac004862.1
Ac004870.2
Ac004884.1
Ac004884.2
Ac004890.1
Ac004890.2
Ac004895.1
Ac004917.1
Ac004920.1
Ac004921.1
Ac004922.1
Ac004923.1
Ac004943.2
Ac004946.1
Ac004947.1
Ac004980.1
Ac004987.1
Ac004987.2
Ac004990.1
Ac004994.1
Ac005005.1
Ac005005.2
Ac005005.3
Ac005008.1
Ac005008.2
Ac005013.1
Ac005014.1
Ac005020.2
Ac005033.1
Ac005034.1
Ac005037.1
Ac005041.1
Ac005041.2
Ac005042.3
Ac005050.1
Ac005052.1
Ac005070.2
Ac005076.1
Ac005077.2
Ac005083.1
Ac005086.1
Ac005088.1
Ac005105.1
Ac005144.1
Ac005150.1
Ac005154.3
Ac005154.4
Ac005162.2
Ac005176.2
Ac005178.1
Ac005180.2
Ac005186.1
Ac005220.1
Ac005224.1
Ac005224.2
Ac005224.3
Ac005224.4
Ac005234.1
Ac005253.1
Ac005256.1
Ac005258.1
Ac005261.1
Ac005262.1
Ac005277.1
Ac005280.1
Ac005280.2
Ac005281.1
Ac005288.1
Ac005300.1
Ac005304.1
Ac005323.1
Ac005324.4
Ac005324.5
Ac005329.1
Ac005332.4
Ac005339.1
Ac005342.1
Ac005355.1
Ac005357.2
Ac005363.1
Ac005410.1
Ac005476.2
Ac005481.1
Ac005486.1
Ac005514.1
Ac005515.1
Ac005515.2
Ac005520.1
Ac005520.2
Ac005520.4
Ac005523.2
Ac005532.2
Ac005537.1
Ac005540.1
Ac005544.1
Ac005544.2
Ac005551.1
Ac005559.1
Ac005593.1
Ac005606.2
Ac005614.1
Ac005616.1
Ac005625.1
Ac005632.2
Ac005632.4
Ac005670.2
Ac005674.1
Ac005696.1
Ac005699.1
Ac005703.3
Ac005722.1
Ac005726.4
Ac005736.1
Ac005740.3
Ac005746.2
Ac005753.1
Ac005759.1
Ac005775.1
Ac005779.2
Ac005785.1
Ac005786.2
Ac005786.4
Ac005796.1
Ac005808.1
Ac005821.1
Ac005822.1
Ac005823.2
Ac005828.1
Ac005828.5
Ac005829.1
Ac005832.4
Ac005833.1
Ac005837.1
Ac005837.3
Ac005840.2
Ac005840.3
Ac005841.1
Ac005842.1
Ac005906.2
Ac005911.1
Ac005912.2
Ac005915.1
Ac005920.1
Ac005920.3
Ac005920.4
Ac005921.2
Ac005921.4
Ac005954.1
Ac005962.1
Ac005972.3
Ac005996.1
Ac006001.1
Ac006001.2
Ac006001.3
Ac006001.4
Ac006003.1
Ac006022.1
Ac006023.2
Ac006026.2
Ac006026.3
Ac006027.1
Ac006041.1
Ac006058.2
Ac006058.4
Ac006059.1
Ac006059.2
Ac006064.1
Ac006064.6
Ac006077.2
Ac006116.8
Ac006146.1
Ac006153.1
Ac006159.2
Ac006160.2
Ac006205.1
Ac006205.2
Ac006213.1
Ac006252.1
Ac006254.1
Ac006262.1
Ac006273.1
Ac006299.1
Ac006329.1
Ac006333.1
Ac006333.2
Ac006372.2
Ac006387.1
Ac006435.5
Ac006441.4
Ac006449.2
Ac006449.5
Ac006449.6
Ac006452.1
Ac006460.2
Ac006483.1
Ac006483.2
Ac006486.2
Ac006487.2
Ac006504.5
Ac006504.7
Ac006511.1
Ac006511.3
Ac006511.5
Ac006512.1
Ac006517.1
Ac006539.1
Ac006547.1
Ac006547.3
Ac006557.1
Ac006557.3
Ac006927.5
Ac006942.1
Ac006960.2
Ac006960.3
Ac006970.2
Ac006971.1
Ac006994.1
Ac006994.2
Ac007001.1
Ac007009.1
Ac007029.1
Ac007032.1
Ac007036.2
Ac007040.1
Ac007040.2
Ac007092.1
Ac007099.1
Ac007114.2
Ac007126.1
Ac007128.1
Ac007128.2
Ac007160.1
Ac007161.1
Ac007161.3
Ac007192.1
Ac007215.1
Ac007216.1
Ac007216.4
Ac007218.1
Ac007221.2
Ac007224.1
Ac007244.1
Ac007250.1
Ac007285.1
Ac007285.2
Ac007298.2
Ac007308.1
Ac007319.1
Ac007349.1
Ac007362.1
Ac007363.1
Ac007365.1
Ac007375.1
Ac007375.2
Ac007376.2
Ac007378.1
Ac007383.2
Ac007386.1
Ac007389.1
Ac007391.1
Ac007402.1
Ac007403.1
Ac007405.3
Ac007406.4
Ac007422.1
Ac007448.2
Ac007448.3
Ac007463.1
Ac007491.1
Ac007493.1
Ac007493.2
Ac007541.1
Ac007546.2
Ac007546.3
Ac007563.2
Ac007569.1
Ac007599.2
Ac007608.3
Ac007610.4
Ac007611.1
Ac007620.1
Ac007637.1
Ac007656.1
Ac007656.2
Ac007663.1
Ac007663.3
Ac007686.1
Ac007686.3
Ac007686.4
Ac007728.3
Ac007731.3
Ac007741.1
Ac007773.1
Ac007785.3
Ac007786.1
Ac007834.1
Ac007834.2
Ac007846.1
Ac007846.2
Ac007861.2
Ac007881.2
Ac007920.1
Ac007923.3
Ac007923.4
Ac007950.1
Ac007952.3
Ac007952.4
Ac007952.7
Ac007969.1
Ac007991.1
Ac007991.2
Ac007998.5
Ac008012.1
Ac008013.1
Ac008013.2
Ac008014.1
Ac008026.2
Ac008033.3
Ac008040.4
Ac008060.1
Ac008060.2
Ac008060.4
Ac008063.1
Ac008063.2
Ac008073.2
Ac008073.3
Ac008079.1
Ac008083.1
Ac008083.2
Ac008088.1
Ac008105.1
Ac008105.2
Ac008105.3
Ac008115.3
Ac008121.2
Ac008127.1
Ac008147.1
Ac008163.1
Ac008243.1
Ac008264.1
Ac008267.1
Ac008267.5
Ac008267.8
Ac008278.2
Ac008280.3
Ac008393.1
Ac008403.4
Ac008406.3
Ac008417.1
Ac008429.1
Ac008429.3
Ac008438.2
Ac008443.1
Ac008443.2
Ac008443.4
Ac008443.5
Ac008443.6
Ac008494.1
Ac008494.3
Ac008514.1
Ac008525.1
Ac008525.2
Ac008526.1
Ac008537.1
Ac008537.4
Ac008543.1
Ac008543.3
Ac008555.2
Ac008556.1
Ac008567.2
Ac008569.1
Ac008572.1
Ac008581.2
Ac008592.1
Ac008592.4
Ac008608.2
Ac008609.1
Ac008610.1
Ac008622.1
Ac008622.2
Ac008629.2
Ac008638.1
Ac008641.1
Ac008649.1
Ac008649.2
Ac008663.3
Ac008667.4
Ac008687.1
Ac008687.4
Ac008687.5
Ac008687.7
Ac008691.1
Ac008694.1
Ac008694.2
Ac008708.1
Ac008708.2
Ac008725.1
Ac008734.2
Ac008735.1
Ac008736.1
Ac008738.1
Ac008738.2
Ac008738.5
Ac008750.3
Ac008750.7
Ac008752.1
Ac008759.3
Ac008763.2
Ac008764.6
Ac008764.8
Ac008770.2
Ac008771.1
Ac008781.1
Ac008781.2
Ac008802.1
Ac008813.1
Ac008825.2
Ac008840.1
Ac008870.5
Ac008878.1
Ac008878.3
Ac008892.1
Ac008895.1
Ac008897.3
Ac008914.1
Ac008915.2
Ac008957.1
Ac008966.1
Ac008969.1
Ac008972.1
Ac008972.2
Ac008982.1
Ac008985.1
Ac008992.1
Ac009021.1
Ac009061.2
Ac009065.4
Ac009078.2
Ac009078.3
Ac009084.3
Ac009086.3
Ac009088.3
Ac009090.1
Ac009090.3
Ac009093.3
Ac009093.4
Ac009093.6
Ac009093.8
Ac009093.9
Ac009097.4
Ac009102.2
Ac009107.2
Ac009108.2
Ac009108.3
Ac009108.5
Ac009118.1
Ac009120.5
Ac009132.1
Ac009133.1
Ac009133.2
Ac009133.5
Ac009133.6
Ac009137.1
Ac009139.1
Ac009153.1
Ac009159.2
Ac009163.2
Ac009163.6
Ac009166.1
Ac009171.2
Ac009226.1
Ac009229.1
Ac009237.3
Ac009237.9
Ac009238.1
Ac009238.2
Ac009238.3
Ac009248.1
Ac009248.2
Ac009269.3
Ac009271.1
Ac009299.1
Ac009299.3
Ac009302.1
Ac009303.4
Ac009309.1
Ac009320.1
Ac009336.3
Ac009404.1
Ac009407.1
Ac009412.1
Ac009413.1
Ac009446.1
Ac009452.1
Ac009478.1
Ac009480.2
Ac009486.1
Ac009487.3
Ac009495.1
Ac009495.3
Ac009502.1
Ac009506.1
Ac009509.1
Ac009509.2
Ac009511.2
Ac009518.1
Ac009522.1
Ac009558.2
Ac009560.1
Ac009562.1
Ac009563.1
Ac009570.1
Ac009623.1
Ac009686.1
Ac009720.1
Ac009779.2
Ac009779.3
Ac009812.1
Ac009812.2
Ac009812.3
Ac009879.2
Ac009879.3
Ac009884.2
Ac009902.2
Ac009927.1
Ac009948.4
Ac009950.1
Ac009950.2
Ac009955.2
Ac009955.3
Ac009955.4
Ac009962.1
Ac009987.1
Ac009994.1
Ac010082.1
Ac010099.1
Ac010105.1
Ac010148.1
Ac010149.1
Ac010175.1
Ac010186.1
Ac010186.2
Ac010197.1
Ac010198.1
Ac010198.2
Ac010200.1
Ac010200.2
Ac010202.1
Ac010203.1
Ac010203.2
Ac010205.1
Ac010210.1
Ac010226.1
Ac010240.2
Ac010240.3
Ac010247.1
Ac010255.3
Ac010260.1
Ac010261.2
Ac010271.1
Ac010271.2
Ac010280.1
Ac010297.1
Ac010306.1
Ac010307.1
Ac010319.2
Ac010319.5
Ac010323.1
Ac010325.1
Ac010325.2
Ac010327.2
Ac010327.3
Ac010327.4
Ac010333.2
Ac010333.3
Ac010335.1
Ac010336.1
Ac010336.2
Ac010336.3
Ac010336.5
Ac010343.1
Ac010359.1
Ac010376.1
Ac010422.1
Ac010422.2
Ac010422.4
Ac010422.5
Ac010422.7
Ac010422.8
Ac010425.1
Ac010457.1
Ac010463.1
Ac010463.3
Ac010487.1
Ac010487.2
Ac010491.1
Ac010501.1
Ac010503.3
Ac010504.1
Ac010507.2
Ac010522.1
Ac010524.1
Ac010525.1
Ac010525.2
Ac010530.1
Ac010531.3
Ac010531.4
Ac010531.5
Ac010531.6
Ac010538.1
Ac010542.1
Ac010542.2
Ac010547.1
Ac010551.1
Ac010551.2
Ac010595.1
Ac010608.3
Ac010618.1
Ac010618.3
Ac010618.4
Ac010619.1
Ac010619.2
Ac010632.1
Ac010646.1
Ac010649.1
Ac010654.1
Ac010655.2
Ac010655.4
Ac010735.1
Ac010746.1
Ac010761.1
Ac010761.2
Ac010761.5
Ac010761.7
Ac010768.2
Ac010789.1
Ac010834.2
Ac010834.3
Ac010883.1
Ac010886.1
Ac010894.2
Ac010913.1
Ac010967.2
Ac010967.3
Ac010973.1
Ac010976.1
Ac010976.2
Ac010978.1
Ac010980.1
Ac010997.2
Ac010997.4
Ac010997.5
Ac010998.1
Ac010999.2
Ac011008.1
Ac011195.2
Ac011239.1
Ac011247.2
Ac011287.1
Ac011294.1
Ac011369.2
Ac011379.2
Ac011383.1
Ac011442.1
Ac011443.1
Ac011444.1
Ac011444.2
Ac011444.3
Ac011446.2
Ac011447.1
Ac011447.3
Ac011448.1
Ac011450.1
Ac011452.1
Ac011455.1
Ac011455.2
Ac011462.1
Ac011462.2
Ac011462.4
Ac011462.5
Ac011465.1
Ac011466.1
Ac011468.1
Ac011468.5
Ac011471.2
Ac011471.3
Ac011471.4
Ac011473.4
Ac011474.4
Ac011476.3
Ac011477.1
Ac011477.7
Ac011478.1
Ac011479.3
Ac011481.1
Ac011481.4
Ac011483.2
Ac011491.1
Ac011495.1
Ac011498.1
Ac011498.2
Ac011498.6
Ac011500.3
Ac011509.1
Ac011510.1
Ac011511.1
Ac011511.2
Ac011511.3
Ac011511.4
Ac011518.1
Ac011529.1
Ac011551.1
Ac011586.1
Ac011591.1
Ac011601.1
Ac011603.1
Ac011603.2
Ac011603.3
Ac011611.4
Ac011676.3
Ac011676.4
Ac011752.1
Ac011773.1
Ac011773.2
Ac011773.3
Ac011773.4
Ac011815.2
Ac011825.3
Ac011840.1
Ac011840.3
Ac011840.5
Ac011890.1
Ac011899.2
Ac011921.1
Ac011921.2
Ac011921.3
Ac011933.3
Ac011939.3
Ac011944.2
Ac012065.3
Ac012081.1
Ac012087.2
Ac012100.1
Ac012100.2
Ac012119.1
Ac012146.1
Ac012146.2
Ac012158.1
Ac012175.1
Ac012184.2
Ac012184.3
Ac012184.4
Ac012186.3
Ac012213.4
Ac012236.1
Ac012254.1
Ac012254.5
Ac012291.2
Ac012306.2
Ac012307.1
Ac012313.2
Ac012313.3
Ac012313.6
Ac012313.8
Ac012313.9
Ac012349.1
Ac012358.1
Ac012358.2
Ac012358.3
Ac012362.1
Ac012366.1
Ac012368.1
Ac012370.1
Ac012377.1
Ac012379.2
Ac012409.1
Ac012409.4
Ac012441.2
Ac012447.1
Ac012456.2
Ac012462.3
Ac012470.1
Ac012485.1
Ac012485.3
Ac012488.1
Ac012488.2
Ac012506.3
Ac012507.1
Ac012507.2
Ac012511.1
Ac012513.1
Ac012531.1
Ac012531.2
Ac012531.3
Ac012531.4
Ac012531.5
Ac012555.1
Ac012569.1
Ac012574.1
Ac012613.1
Ac012615.1
Ac012617.1
Ac012625.1
Ac012629.2
Ac012640.2
Ac012640.3
Ac012645.1
Ac012645.3
Ac012651.1
Ac012653.2
Ac012668.1
Ac012668.2
Ac012668.3
Ac012673.1
Ac012676.3
Ac012676.5
Ac013270.1
Ac013275.1
Ac013356.1
Ac013356.4
Ac013394.1
Ac013399.1
Ac013400.1
Ac013410.1
Ac013429.1
Ac013437.2
Ac013439.1
Ac013451.2
Ac013468.1
Ac013470.3
Ac013472.1
Ac013472.3
Ac013489.3
Ac013652.1
Ac013701.1
Ac013717.1
Ac013724.1
Ac013726.1
Ac013731.1
Ac015468.1
Ac015468.2
Ac015468.3
Ac015563.2
Ac015660.1
Ac015687.1
Ac015688.1
Ac015712.1
Ac015712.4
Ac015712.5
Ac015712.6
Ac015712.7
Ac015722.1
Ac015726.2
Ac015795.1
Ac015802.4
Ac015802.5
Ac015802.6
Ac015813.1
Ac015813.2
Ac015813.3
Ac015813.4
Ac015813.5
Ac015813.7
Ac015818.1
Ac015818.3
Ac015818.5
Ac015818.6
Ac015818.8
Ac015845.1
Ac015871.3
Ac015871.4
Ac015908.1
Ac015908.4
Ac015908.7
Ac015909.3
Ac015909.4
Ac015909.5
Ac015911.2
Ac015912.1
Ac015912.3
Ac015914.2
Ac015917.2
Ac015921.1
Ac015922.2
Ac015922.3
Ac015923.1
Ac015936.1
Ac015936.2
Ac015982.1
Ac016026.1
Ac016027.1
Ac016168.2
Ac016180.1
Ac016229.2
Ac016245.1
Ac016266.1
Ac016292.1
Ac016292.2
Ac016304.1
Ac016382.1
Ac016394.1
Ac016405.1
Ac016405.2
Ac016493.1
Ac016526.4
Ac016542.2
Ac016542.3
Ac016559.2
Ac016575.1
Ac016582.2
Ac016582.3
Ac016588.2
Ac016596.1
Ac016598.2
Ac016629.3
Ac016700.1
Ac016700.3
Ac016705.2
Ac016708.1
Ac016717.1
Ac016717.2
Ac016722.1
Ac016727.1
Ac016727.2
Ac016738.1
Ac016747.1
Ac016747.2
Ac016773.1
Ac016825.1
Ac016831.1
Ac016831.3
Ac016831.4
Ac016831.5
Ac016831.7
Ac016876.2
Ac016877.3
Ac016903.1
Ac016910.1
Ac016912.1
Ac016957.1
Ac016957.2
Ac016987.2
Ac016999.1
Ac017006.1
Ac017015.2
Ac017035.1
Ac017083.1
Ac017100.1
Ac017104.1
Ac017104.5
Ac017116.1
Ac018358.1
Ac018362.1
Ac018362.2
Ac018362.3
Ac018371.1
Ac018410.1
Ac018413.1
Ac018463.1
Ac018475.1
Ac018521.1
Ac018521.2
Ac018521.3
Ac018521.5
Ac018521.6
Ac018552.2
Ac018552.3
Ac018554.1
Ac018558.3
Ac018558.5
Ac018563.1
Ac018607.1
Ac018637.1
Ac018638.4
Ac018639.1
Ac018644.1
Ac018647.1
Ac018647.2
Ac018648.1
Ac018682.2
Ac018755.1
Ac018755.3
Ac018761.1
Ac018761.3
Ac018765.1
Ac018766.1
Ac018781.1
Ac018809.1
Ac018816.1
Ac018816.2
Ac018845.1
Ac018845.3
Ac018866.1
Ac018880.1
Ac018892.3
Ac018931.1
Ac018946.2
Ac018992.1
Ac019055.1
Ac019068.1
Ac019069.1
Ac019080.1
Ac019080.5
Ac019117.2
Ac019117.3
Ac019129.2
Ac019131.1
Ac019163.1
Ac019193.1
Ac019193.3
Ac019197.1
Ac019205.1
Ac019209.2
Ac019254.1
Ac019257.8
Ac019257.9
Ac019288.1
Ac019294.2
Ac019294.3
Ac019349.1
Ac020558.1
Ac020558.2
Ac020612.2
Ac020629.1
Ac020658.3
Ac020658.6
Ac020659.1
Ac020661.1
Ac020661.3
Ac020663.4
Ac020743.2
Ac020763.1
Ac020763.3
Ac020765.2
Ac020891.1
Ac020893.2
Ac020898.1
Ac020904.2
Ac020907.1
Ac020907.2
Ac020907.3
Ac020907.4
Ac020907.5
Ac020907.6
Ac020909.1
Ac020909.2
Ac020909.3
Ac020911.1
Ac020913.2
Ac020914.5
Ac020915.1
Ac020915.5
Ac020916.1
Ac020916.2
Ac020917.4
Ac020922.4
Ac020928.1
Ac020928.2
Ac020928.3
Ac020978.4
Ac021054.1
Ac021072.1
Ac021074.2
Ac021097.2
Ac021106.3
Ac021146.4
Ac021146.6
Ac021148.1
Ac021151.1
Ac021180.1
Ac021188.1
Ac021218.1
Ac021269.2
Ac021321.1
Ac021422.1
Ac021504.1
Ac021534.1
Ac021549.1
Ac021594.2
Ac021660.2
Ac021660.3
Ac021683.1
Ac021683.3
Ac021739.1
Ac021739.2
Ac021755.2
Ac021755.3
Ac022001.3
Ac022007.1
Ac022022.1
Ac022028.2
Ac022034.1
Ac022034.3
Ac022075.1
Ac022079.2
Ac022087.1
Ac022098.1
Ac022098.3
Ac022098.4
Ac022106.1
Ac022113.2
Ac022118.1
Ac022121.1
Ac022137.3
Ac022144.1
Ac022145.2
Ac022154.1
Ac022166.1
Ac022167.2
Ac022167.4
Ac022167.5
Ac022182.1
Ac022196.1
Ac022201.2
Ac022210.1
Ac022211.2
Ac022211.4
Ac022217.2
Ac022217.3
Ac022217.4
Ac022239.1
Ac022254.1
Ac022296.2
Ac022296.3
Ac022364.2
Ac022367.1
Ac022384.1
Ac022400.1
Ac022400.2
Ac022413.1
Ac022415.1
Ac022424.1
Ac022424.2
Ac022441.2
Ac022447.1
Ac022493.2
Ac022494.1
Ac022509.3
Ac022517.1
Ac022523.3
Ac022596.2
Ac022613.1
Ac022613.2
Ac022616.7
Ac022634.2
Ac022655.1
Ac022695.1
Ac022730.3
Ac022730.4
Ac022748.1
Ac022748.2
Ac022748.3
Ac022778.1
Ac022784.1
Ac022784.4
Ac022816.1
Ac022819.1
Ac022915.1
Ac022915.2
Ac022929.2
Ac022973.2
Ac023024.1
Ac023043.4
Ac023050.1
Ac023051.2
Ac023115.1
Ac023137.1
Ac023141.10
Ac023141.4
Ac023141.6
Ac023141.8
Ac023157.1
Ac023157.2
Ac023157.3
Ac023162.1
Ac023194.3
Ac023232.1
Ac023301.1
Ac023347.1
Ac023389.1
Ac023469.1
Ac023509.1
Ac023509.3
Ac023509.5
Ac023510.2
Ac023511.2
Ac023632.2
Ac023632.5
Ac023790.2
Ac023794.2
Ac023855.1
Ac023886.1
Ac023906.1
Ac023906.4
Ac023906.5
Ac023908.3
Ac023983.2
Ac024075.3
Ac024145.1
Ac024243.1
Ac024257.3
Ac024267.1
Ac024267.4
Ac024267.6
Ac024270.4
Ac024451.4
Ac024475.4
Ac024560.1
Ac024579.1
Ac024587.1
Ac024592.3
Ac024598.1
Ac024619.2
Ac024619.3
Ac024651.2
Ac024909.1
Ac024937.1
Ac024940.1
Ac024941.1
Ac024941.2
Ac024958.1
Ac025031.1
Ac025031.2
Ac025034.2
Ac025048.4
Ac025154.1
Ac025154.2
Ac025162.1
Ac025162.2
Ac025164.1
Ac025165.1
Ac025165.2
Ac025165.3
Ac025165.4
Ac025166.1
Ac025171.2
Ac025171.3
Ac025181.1
Ac025181.2
Ac025183.1
Ac025188.1
Ac025211.1
Ac025257.1
Ac025259.3
Ac025262.1
Ac025271.4
Ac025278.3
Ac025279.1
Ac025280.1
Ac025283.3
Ac025287.2
Ac025419.1
Ac025423.1
Ac025442.1
Ac025458.1
Ac025465.2
Ac025470.1
Ac025524.2
Ac025569.1
Ac025578.1
Ac025580.1
Ac025580.2
Ac025580.3
Ac025682.1
Ac025754.1
Ac025809.1
Ac025822.1
Ac025884.2
Ac025887.2
Ac025918.2
Ac026100.1
Ac026124.2
Ac026191.1
Ac026250.1
Ac026254.2
Ac026304.1
Ac026310.2
Ac026310.3
Ac026316.1
Ac026316.4
Ac026336.1
Ac026362.1
Ac026362.2
Ac026367.1
Ac026369.1
Ac026369.2
Ac026369.3
Ac026401.1
Ac026401.2
Ac026403.1
Ac026412.1
Ac026412.3
Ac026414.1
Ac026458.2
Ac026461.1
Ac026461.2
Ac026461.3
Ac026461.4
Ac026462.3
Ac026464.6
Ac026470.1
Ac026471.1
Ac026471.2
Ac026620.1
Ac026688.1
Ac026691.1
Ac026704.1
Ac026725.1
Ac026726.1
Ac026740.3
Ac026746.1
Ac026770.1
Ac026785.1
Ac026786.1
Ac026790.1
Ac026803.1
Ac026803.2
Ac026894.1
Ac026904.1
Ac026904.2
Ac026954.1
Ac026954.3
Ac026979.2
Ac026992.1
Ac026992.2
Ac027013.1
Ac027026.1
Ac027031.2
Ac027097.1
Ac027097.2
Ac027117.2
Ac027176.2
Ac027228.3
Ac027237.3
Ac027237.4
Ac027243.1
Ac027277.2
Ac027279.3
Ac027281.1
Ac027281.2
Ac027290.2
Ac027307.1
Ac027307.2
Ac027307.3
Ac027309.1
Ac027309.3
Ac027312.1
Ac027338.2
Ac027343.2
Ac027369.3
Ac027369.6
Ac027449.1
Ac027451.1
Ac027575.2
Ac027644.1
Ac027644.4
Ac027682.5
Ac027682.6
Ac027763.1
Ac027801.3
Ac027807.1
Ac032044.1
Ac034102.3
Ac034102.4
Ac034102.5
Ac034102.6
Ac034102.7
Ac034105.2
Ac034198.1
Ac034198.2
Ac034199.1
Ac034206.1
Ac034223.1
Ac034228.1
Ac034232.1
Ac034238.3
Ac034244.2
Ac036103.1
Ac036108.1
Ac036108.3
Ac036164.1
Ac036176.1
Ac036214.1
Ac036222.1
Ac037450.1
Ac037459.1
Ac037459.2
Ac037487.2
Ac037487.4
Ac039056.2
Ac040162.1
Ac040169.1
Ac040169.2
Ac040169.3
Ac040173.1
Ac040904.1
Ac044798.1
Ac044802.1
Ac044836.1
Ac044839.1
Ac044839.3
Ac044849.1
Ac044860.2
Ac046130.1
Ac046143.1
Ac046158.4
Ac046185.2
Ac048337.1
Ac048338.1
Ac048341.1
Ac048341.2
Ac048344.4
Ac048380.2
Ac051619.1
Ac051619.10
Ac051619.2
Ac051619.7
Ac051619.8
Ac051649.1
Ac053481.3
Ac053503.2
Ac053503.5
Ac053503.6
Ac053513.1
Ac053527.1
Ac055716.3
Ac055733.3
Ac055758.2
Ac055854.1
Ac058822.1
Ac060766.1
Ac060771.1
Ac060788.1
Ac061965.1
Ac061975.4
Ac061992.1
Ac061999.1
Ac062015.1
Ac062028.1
Ac062032.1
Ac063919.1
Ac063947.1
Ac063947.2
Ac063948.1
Ac063952.1
Ac063952.2
Ac063961.1
Ac063965.1
Ac063979.2
Ac064801.1
Ac064805.1
Ac064805.2
Ac064807.1
Ac064836.1
Ac064836.2
Ac064859.1
Ac064862.2
Ac064862.3
Ac064862.4
Ac064875.1
Ac066692.1
Ac067852.1
Ac067930.1
Ac067930.3
Ac067930.4
Ac067930.5
Ac067931.1
Ac067931.2
Ac067945.3
Ac067968.1
Ac067969.2
Ac068050.1
Ac068075.1
Ac068134.4
Ac068152.1
Ac068205.1
Ac068205.2
Ac068234.1
Ac068234.3
Ac068298.1
Ac068305.2
Ac068338.2
Ac068338.3
Ac068389.1
Ac068389.2
Ac068418.1
Ac068418.2
Ac068481.1
Ac068491.4
Ac068506.1
Ac068512.1
Ac068580.3
Ac068580.4
Ac068587.2
Ac068620.1
Ac068620.3
Ac068631.1
Ac068631.3
Ac068643.2
Ac068647.2
Ac068669.1
Ac068714.1
Ac068722.1
Ac068724.3
Ac068733.3
Ac068775.1
Ac068790.2
Ac068790.5
Ac068790.7
Ac068790.8
Ac068867.1
Ac068870.1
Ac068870.2
Ac068880.1
Ac068880.3
Ac068888.1
Ac068888.2
Ac068944.1
Ac068987.3
Ac068987.5
Ac069120.1
Ac069200.1
Ac069209.1
Ac069213.1
Ac069213.2
Ac069234.3
Ac069236.1
Ac069271.1
Ac069277.1
Ac069280.1
Ac069281.1
Ac069281.2
Ac069307.1
Ac069366.2
Ac069368.1
Ac069444.2
Ac069454.1
Ac069503.2
Ac069528.1
Ac069528.2
Ac072062.1
Ac073046.1
Ac073046.2
Ac073050.1
Ac073062.1
Ac073072.1
Ac073107.1
Ac073107.2
Ac073111.1
Ac073111.3
Ac073111.4
Ac073111.5
Ac073130.1
Ac073136.1
Ac073150.1
Ac073195.1
Ac073210.2
Ac073257.1
Ac073283.1
Ac073283.2
Ac073314.1
Ac073316.1
Ac073316.2
Ac073320.1
Ac073332.1
Ac073335.1
Ac073342.1
Ac073343.2
Ac073346.1
Ac073365.1
Ac073389.1
Ac073410.2
Ac073429.2
Ac073488.7
Ac073488.8
Ac073488.9
Ac073508.3
Ac073517.1
Ac073544.1
Ac073569.2
Ac073573.1
Ac073585.1
Ac073592.1
Ac073592.4
Ac073592.8
Ac073611.1
Ac073611.2
Ac073621.1
Ac073648.6
Ac073651.2
Ac073842.1
Ac073857.1
Ac073861.1
Ac073862.1
Ac073862.5
Ac073869.1
Ac073869.3
Ac073896.1
Ac073896.2
Ac073896.5
Ac073913.2
Ac073957.1
Ac073968.1
Ac074029.3
Ac074032.1
Ac074051.2
Ac074091.1
Ac074117.1
Ac074134.1
Ac074138.1
Ac074143.1
Ac074194.1
Ac074198.2
Ac074281.2
Ac074351.1
Ac074389.2
Ac078785.1
Ac078795.1
Ac078802.1
Ac078814.1
Ac078817.1
Ac078842.1
Ac078845.1
Ac078850.1
Ac078850.2
Ac078864.1
Ac078865.1
Ac078878.2
Ac078882.1
Ac078883.1
Ac078883.2
Ac078899.2
Ac078909.1
Ac078929.1
Ac078962.3
Ac078974.1
Ac079061.1
Ac079075.1
Ac079089.1
Ac079140.1
Ac079145.1
Ac079148.1
Ac079174.1
Ac079178.1
Ac079193.1
Ac079200.1
Ac079203.1
Ac079209.1
Ac079296.1
Ac079305.1
Ac079313.1
Ac079313.2
Ac079328.1
Ac079336.5
Ac079336.7
Ac079340.2
Ac079341.2
Ac079355.2
Ac079360.1
Ac079384.1
Ac079385.2
Ac079411.1
Ac079416.3
Ac079447.1
Ac079466.1
Ac079594.2
Ac079598.1
Ac079600.3
Ac079602.2
Ac079602.3
Ac079610.2
Ac079741.1
Ac079742.1
Ac079760.2
Ac079779.3
Ac079790.1
Ac079807.1
Ac079834.2
Ac079848.1
Ac079880.2
Ac079905.1
Ac079907.1
Ac079922.2
Ac079942.1
Ac079944.1
Ac079944.2
Ac079949.2
Ac080013.5
Ac080023.1
Ac080038.1
Ac080038.4
Ac080075.1
Ac080080.1
Ac080112.1
Ac080129.1
Ac080129.2
Ac082651.1
Ac083798.1
Ac083798.2
Ac083799.1
Ac083800.1
Ac083801.2
Ac083806.2
Ac083822.1
Ac083829.1
Ac083837.1
Ac083841.1
Ac083841.3
Ac083843.2
Ac083855.1
Ac083867.1
Ac083880.1
Ac083906.5
Ac083949.1
Ac083973.1
Ac084018.1
Ac084018.2
Ac084024.2
Ac084030.1
Ac084033.1
Ac084082.1
Ac084083.1
Ac084125.1
Ac084125.2
Ac084211.1
Ac084262.1
Ac084262.2
Ac084337.2
Ac084398.1
Ac084754.1
Ac084757.1
Ac084757.3
Ac084781.2
Ac084809.1
Ac084819.1
Ac084824.4
Ac084855.2
Ac084871.2
Ac084876.1
Ac084876.2
Ac084879.1
Ac084880.3
Ac087163.2
Ac087163.3
Ac087164.1
Ac087190.2
Ac087239.1
Ac087269.1
Ac087269.2
Ac087276.2
Ac087286.1
Ac087286.2
Ac087289.1
Ac087289.3
Ac087289.4
Ac087289.6
Ac087294.1
Ac087385.3
Ac087392.1
Ac087393.1
Ac087393.3
Ac087439.2
Ac087441.2
Ac087457.1
Ac087477.2
Ac087491.1
Ac087499.4
Ac087499.5
Ac087500.1
Ac087521.1
Ac087521.2
Ac087521.3
Ac087564.1
Ac087588.1
Ac087591.1
Ac087612.1
Ac087623.1
Ac087623.2
Ac087623.3
Ac087632.1
Ac087633.2
Ac087645.2
Ac087650.1
Ac087651.1
Ac087664.3
Ac087683.1
Ac087721.2
Ac087741.2
Ac087741.3
Ac087752.3
Ac087762.1
Ac087763.1
Ac087893.1
Ac087897.2
Ac089987.1
Ac089999.1
Ac090004.1
Ac090023.2
Ac090099.1
Ac090109.1
Ac090114.2
Ac090114.3
Ac090115.1
Ac090142.2
Ac090152.1
Ac090159.1
Ac090164.1
Ac090181.3
Ac090186.1
Ac090192.2
Ac090193.1
Ac090197.1
Ac090241.2
Ac090286.2
Ac090358.1
Ac090360.1
Ac090376.1
Ac090409.2
Ac090510.1
Ac090510.2
Ac090527.2
Ac090539.1
Ac090541.1
Ac090559.2
Ac090578.1
Ac090589.1
Ac090607.1
Ac090607.5
Ac090617.1
Ac090617.2
Ac090617.3
Ac090617.5
Ac090617.6
Ac090618.1
Ac090644.1
Ac090692.2
Ac090699.1
Ac090707.1
Ac090772.1
Ac090772.2
Ac090774.1
Ac090825.1
Ac090825.2
Ac090826.2
Ac090833.1
Ac090844.2
Ac090844.3
Ac090877.2
Ac090921.1
Ac090948.2
Ac090952.1
Ac090958.1
Ac090970.1
Ac090971.1
Ac090971.2
Ac090971.3
Ac090984.1
Ac091013.1
Ac091045.1
Ac091046.2
Ac091059.2
Ac091060.1
Ac091078.1
Ac091114.1
Ac091132.2
Ac091133.3
Ac091133.4
Ac091133.5
Ac091138.1
Ac091152.2
Ac091152.4
Ac091153.1
Ac091153.3
Ac091153.4
Ac091167.1
Ac091167.2
Ac091167.6
Ac091167.7
Ac091173.1
Ac091179.1
Ac091180.2
Ac091180.5
Ac091212.1
Ac091271.1
Ac091390.1
Ac091390.4
Ac091435.2
Ac091551.1
Ac091564.2
Ac091564.3
Ac091564.4
Ac091564.5
Ac091564.6
Ac091588.3
Ac091614.2
Ac091675.1
Ac091729.2
Ac091729.3
Ac091806.1
Ac091820.1
Ac091849.2
Ac091874.1
Ac091895.1
Ac091917.2
Ac091925.1
Ac091931.1
Ac091951.3
Ac091959.1
Ac091959.3
Ac091965.5
Ac091979.2
Ac092017.1
Ac092042.1
Ac092042.3
Ac092042.4
Ac092053.1
Ac092053.2
Ac092053.3
Ac092068.1
Ac092069.1
Ac092070.2
Ac092072.1
Ac092115.1
Ac092115.3
Ac092117.1
Ac092117.2
Ac092118.1
Ac092120.1
Ac092120.2
Ac092123.1
Ac092127.1
Ac092134.1
Ac092135.3
Ac092138.1
Ac092139.3
Ac092140.1
Ac092142.1
Ac092142.2
Ac092143.1
Ac092143.2
Ac092159.2
Ac092159.3
Ac092168.2
Ac092170.1
Ac092171.1
Ac092171.4
Ac092171.5
Ac092198.1
Ac092265.1
Ac092279.1
Ac092287.1
Ac092295.1
Ac092295.2
Ac092296.2
Ac092296.3
Ac092324.1
Ac092327.2
Ac092329.2
Ac092335.1
Ac092338.3
Ac092343.1
Ac092364.1
Ac092364.2
Ac092368.1
Ac092368.3
Ac092378.1
Ac092422.1
Ac092435.1
Ac092442.1
Ac092451.2
Ac092468.1
Ac092473.1
Ac092490.1
Ac092490.2
Ac092535.2
Ac092535.3
Ac092535.4
Ac092552.1
Ac092570.2
Ac092580.2
Ac092587.1
Ac092641.1
Ac092642.1
Ac092645.1
Ac092647.5
Ac092658.1
Ac092666.2
Ac092675.2
Ac092687.2
Ac092718.1
Ac092718.2
Ac092718.6
Ac092720.1
Ac092723.4
Ac092723.5
Ac092724.1
Ac092747.1
Ac092794.1
Ac092801.1
Ac092807.1
Ac092807.2
Ac092807.3
Ac092810.2
Ac092821.3
Ac092835.1
Ac092862.1
Ac092902.4
Ac092902.5
Ac092910.3
Ac092919.2
Ac092933.1
Ac092941.1
Ac092941.2
Ac092944.1
Ac092953.2
Ac092958.1
Ac092969.1
Ac093004.1
Ac093010.2
Ac093107.2
Ac093151.2
Ac093151.3
Ac093152.1
Ac093155.1
Ac093155.2
Ac093156.1
Ac093157.1
Ac093159.1
Ac093166.1
Ac093248.1
Ac093249.2
Ac093249.4
Ac093277.1
Ac093278.2
Ac093323.1
Ac093323.2
Ac093323.3
Ac093323.4
Ac093325.1
Ac093367.1
Ac093423.3
Ac093426.1
Ac093459.1
Ac093484.3
Ac093484.4
Ac093495.1
Ac093503.1
Ac093503.2
Ac093510.1
Ac093512.1
Ac093512.2
Ac093519.1
Ac093525.1
Ac093535.1
Ac093579.1
Ac093620.1
Ac093627.2
Ac093627.4
Ac093627.5
Ac093627.7
Ac093663.2
Ac093700.1
Ac093714.1
Ac093716.1
Ac093732.1
Ac093732.2
Ac093734.1
Ac093752.1
Ac093752.2
Ac093817.1
Ac093821.1
Ac093827.2
Ac093827.4
Ac093843.1
Ac093864.1
Ac093899.2
Ac093903.1
Ac093904.1
Ac093904.2
Ac093904.3
Ac093911.1
Ac094108.1
Ac095040.1
Ac095057.1
Ac095057.2
Ac095060.1
Ac095350.1
Ac096531.2
Ac096536.2
Ac096540.1
Ac096541.1
Ac096564.1
Ac096577.1
Ac096582.2
Ac096631.1
Ac096637.2
Ac096644.3
Ac096649.1
Ac096649.2
Ac096661.1
Ac096677.1
Ac096733.2
Ac096734.2
Ac096736.1
Ac096751.1
Ac096887.1
Ac096887.2
Ac096921.1
Ac096992.2
Ac096996.1
Ac096996.2
Ac097059.1
Ac097059.2
Ac097065.2
Ac097103.2
Ac097104.1
Ac097105.1
Ac097372.1
Ac097372.3
Ac097375.1
Ac097376.1
Ac097382.2
Ac097460.1
Ac097467.3
Ac097468.1
Ac097478.1
Ac097484.1
Ac097493.3
Ac097493.4
Ac097521.1
Ac097535.2
Ac097634.1
Ac097636.1
Ac097636.2
Ac097637.2
Ac097638.1
Ac097641.1
Ac097641.2
Ac097713.2
Ac098484.3
Ac098484.4
Ac098582.1
Ac098614.3
Ac098617.1
Ac098650.1
Ac098818.1
Ac098820.1
Ac098828.2
Ac098828.3
Ac098829.1
Ac098850.1
Ac098850.2
Ac098850.3
Ac098850.4
Ac098869.1
Ac098934.2
Ac098934.4
Ac098935.1
Ac098935.2
Ac099062.1
Ac099063.2
Ac099063.3
Ac099066.1
Ac099066.2
Ac099329.1
Ac099329.2
Ac099343.3
Ac099344.1
Ac099344.2
Ac099489.1
Ac099489.2
Ac099509.2
Ac099518.1
Ac099518.5
Ac099518.6
Ac099521.1
Ac099522.1
Ac099524.1
Ac099535.1
Ac099552.4
Ac099670.1
Ac099677.1
Ac099677.5
Ac099681.1
Ac099681.2
Ac099681.3
Ac099687.1
Ac099782.2
Ac099791.1
Ac099795.1
Ac099796.1
Ac099811.1
Ac099811.2
Ac099811.4
Ac099849.1
Ac099850.1
Ac099850.2
Ac100768.2
Ac100775.1
Ac100778.3
Ac100786.1
Ac100788.1
Ac100793.2
Ac100793.3
Ac100797.1
Ac100800.1
Ac100802.1
Ac100810.2
Ac100812.1
Ac100823.1
Ac100827.1
Ac100830.2
Ac100830.3
Ac100835.1
Ac100835.2
Ac100839.1
Ac100847.1
Ac100849.1
Ac100861.1
Ac100861.2
Ac100872.1
Ac102945.2
Ac102953.1
Ac102953.2
Ac103681.1
Ac103691.1
Ac103702.1
Ac103702.2
Ac103706.1
Ac103724.1
Ac103739.1
Ac103740.2
Ac103746.1
Ac103810.1
Ac103810.3
Ac103810.8
Ac103923.1
Ac103925.1
Ac103957.2
Ac103974.1
Ac103987.2
Ac103988.1
Ac104024.2
Ac104031.1
Ac104046.1
Ac104066.1
Ac104073.4
Ac104076.1
Ac104078.1
Ac104109.2
Ac104123.1
Ac104151.1
Ac104162.2
Ac104211.1
Ac104212.1
Ac104241.2
Ac104248.1
Ac104333.2
Ac104333.4
Ac104365.1
Ac104383.1
Ac104389.1
Ac104417.2
Ac104435.1
Ac104450.1
Ac104451.1
Ac104452.1
Ac104461.1
Ac104506.1
Ac104521.1
Ac104532.1
Ac104561.1
Ac104564.1
Ac104564.2
Ac104564.3
Ac104564.4
Ac104581.4
Ac104590.1
Ac104634.1
Ac104640.1
Ac104653.1
Ac104662.2
Ac104667.2
Ac104687.1
Ac104692.1
Ac104692.2
Ac104695.2
Ac104695.4
Ac104758.2
Ac104758.3
Ac104758.5
Ac104763.2
Ac104781.2
Ac104785.1
Ac104809.2
Ac104819.3
Ac104827.1
Ac104836.1
Ac104852.1
Ac104958.2
Ac104971.1
Ac104984.4
Ac104984.5
Ac104985.3
Ac104989.1
Ac104997.1
Ac105020.6
Ac105036.1
Ac105052.4
Ac105053.1
Ac105133.1
Ac105137.2
Ac105177.1
Ac105206.1
Ac105206.3
Ac105219.1
Ac105224.1
Ac105233.4
Ac105233.5
Ac105265.2
Ac105275.1
Ac105275.2
Ac105277.1
Ac105339.1
Ac105339.5
Ac105345.1
Ac105345.2
Ac105384.1
Ac105389.3
Ac105393.2
Ac105402.3
Ac105415.1
Ac105429.1
Ac105429.2
Ac105450.1
Ac105910.1
Ac105942.1
Ac106028.2
Ac106037.2
Ac106038.1
Ac106730.1
Ac106739.1
Ac106745.1
Ac106760.2
Ac106772.1
Ac106782.1
Ac106782.2
Ac106782.5
Ac106782.6
Ac106782.7
Ac106786.1
Ac106786.2
Ac106791.2
Ac106820.4
Ac106820.6
Ac106865.1
Ac106874.1
Ac106881.1
Ac106886.1
Ac106886.2
Ac106886.3
Ac106886.4
Ac106897.1
Ac107016.1
Ac107027.2
Ac107027.3
Ac107029.1
Ac107032.1
Ac107068.2
Ac107083.1
Ac107204.1
Ac107214.1
Ac107223.1
Ac107294.1
Ac107294.3
Ac107373.2
Ac107398.4
Ac107463.1
Ac107464.1
Ac107871.1
Ac107909.2
Ac107918.4
Ac107952.1
Ac107952.2
Ac107959.1
Ac107959.4
Ac107959.5
Ac107973.1
Ac107976.1
Ac107982.1
Ac107982.2
Ac108002.1
Ac108002.2
Ac108022.1
Ac108037.1
Ac108039.1
Ac108047.1
Ac108058.1
Ac108073.2
Ac108102.1
Ac108134.1
Ac108134.4
Ac108142.1
Ac108174.1
Ac108210.1
Ac108448.3
Ac108449.2
Ac108471.1
Ac108471.2
Ac108516.2
Ac108673.2
Ac108673.3
Ac108676.1
Ac108681.1
Ac108693.2
Ac108704.2
Ac108706.1
Ac108734.3
Ac108738.1
Ac108751.5
Ac108866.1
Ac108868.1
Ac108935.1
Ac109129.1
Ac109309.1
Ac109460.3
Ac109466.1
Ac109583.2
Ac109587.1
Ac109597.2
Ac109635.2
Ac109638.1
Ac109927.2
Ac110011.1
Ac110027.1
Ac110048.1
Ac110079.1
Ac110285.1
Ac110285.2
Ac110285.5
Ac110285.6
Ac110285.7
Ac110615.1
Ac110716.2
Ac110749.1
Ac110768.2
Ac110769.1
Ac110769.2
Ac111000.1
Ac111149.1
Ac111149.2
Ac111170.1
Ac111170.2
Ac111186.1
Ac112198.2
Ac112200.1
Ac112200.2
Ac112206.2
Ac112219.2
Ac112220.2
Ac112225.1
Ac112230.1
Ac112236.2
Ac112242.1
Ac112250.1
Ac112492.3
Ac112492.5
Ac112504.2
Ac112518.1
Ac112673.1
Ac112907.1
Ac113133.1
Ac113143.1
Ac113146.1
Ac113167.1
Ac113189.1
Ac113189.3
Ac113189.4
Ac113191.1
Ac113192.1
Ac113192.4
Ac113192.5
Ac113208.1
Ac113346.2
Ac113347.2
Ac113347.3
Ac113361.1
Ac113367.2
Ac113382.1
Ac113383.1
Ac113391.2
Ac113404.1
Ac113410.3
Ac113608.2
Ac113615.1
Ac114271.1
Ac114291.1
Ac114316.1
Ac114401.1
Ac114488.2
Ac114488.3
Ac114489.1
Ac114546.1
Ac114546.3
Ac114546.4
Ac114684.1
Ac114730.1
Ac114730.3
Ac114755.1
Ac114763.1
Ac114763.2
Ac114776.1
Ac114801.3
Ac114811.2
Ac114956.1
Ac114956.2
Ac114956.3
Ac115102.1
Ac115284.3
Ac115676.1
Ac115837.1
Ac115989.1
Ac116021.1
Ac116025.1
Ac116025.2
Ac116038.1
Ac116050.1
Ac116337.3
Ac116348.2
Ac116348.4
Ac116351.2
Ac116353.1
Ac116353.4
Ac116353.5
Ac116366.3
Ac116407.2
Ac116535.1
Ac116563.1
Ac116609.1
Ac116609.2
Ac116667.1
Ac116913.1
Ac116914.2
Ac117382.2
Ac117386.2
Ac117394.2
Ac117430.1
Ac117462.1
Ac117465.1
Ac117470.1
Ac117498.2
Ac117500.2
Ac117500.3
Ac117503.1
Ac118344.1
Ac118549.1
Ac118553.2
Ac118658.1
Ac118754.2
Ac118754.3
Ac118757.1
Ac118758.3
Ac118942.1
Ac119427.1
Ac119428.3
Ac119673.1
Ac119677.1
Ac119751.4
Ac119800.1
Ac119868.1
Ac120036.3
Ac120057.2
Ac120057.3
Ac120057.4
Ac120114.1
Ac120114.3
Ac120114.4
Ac120498.4
Ac121334.2
Ac121338.1
Ac121338.2
Ac121758.1
Ac121758.3
Ac121761.1
Ac122713.1
Ac122718.2
Ac123595.1
Ac123767.1
Ac123784.1
Ac124016.1
Ac124066.1
Ac124067.2
Ac124068.2
Ac124242.1
Ac124276.1
Ac124276.2
Ac124283.1
Ac124283.2
Ac124283.5
Ac124319.1
Ac124319.5
Ac124854.1
Ac124891.1
Ac124916.2
Ac124944.1
Ac124944.3
Ac124945.1
Ac124947.1
Ac124947.2
Ac125257.2
Ac125494.1
Ac125603.2
Ac125611.2
Ac125611.3
Ac126182.1
Ac126323.4
Ac126407.1
Ac126544.2
Ac126614.1
Ac126696.1
Ac126755.3
Ac126763.1
Ac126768.2
Ac126773.4
Ac126915.1
Ac126915.3
Ac127002.1
Ac127024.2
Ac127070.1
Ac127070.3
Ac127383.1
Ac127496.7
Ac127522.1
Ac127526.1
Ac128709.3
Ac128716.1
Ac129492.1
Ac129492.2
Ac129492.3
Ac129492.5
Ac129492.8
Ac129510.2
Ac130324.2
Ac130343.1
Ac130343.2
Ac130448.1
Ac130456.4
Ac130469.1
Ac130686.1
Ac131009.1
Ac131009.3
Ac131009.4
Ac131025.1
Ac131097.2
Ac131097.3
Ac131097.4
Ac131157.1
Ac131159.1
Ac131182.1
Ac131212.1
Ac131235.2
Ac131254.3
Ac131274.3
Ac131280.1
Ac131888.1
Ac131902.3
Ac131934.1
Ac131953.1
Ac132219.2
Ac132479.1
Ac132825.2
Ac132872.1
Ac132872.2
Ac132872.3
Ac132938.3
Ac132938.4
Ac133041.1
Ac133065.1
Ac133106.1
Ac133539.1
Ac133552.1
Ac133552.2
Ac133552.3
Ac133552.4
Ac133561.3
Ac133634.1
Ac133637.1
Ac133644.3
Ac133785.1
Ac134043.1
Ac134043.2
Ac134312.1
Ac134312.3
Ac134407.2
Ac134508.1
Ac134682.1
Ac134772.1
Ac135048.1
Ac135048.2
Ac135048.3
Ac135048.4
Ac135050.2
Ac135050.4
Ac135050.5
Ac135050.7
Ac135178.3
Ac135178.6
Ac135584.1
Ac135586.2
Ac135628.1
Ac135782.2
Ac136285.3
Ac136297.1
Ac136443.3
Ac136469.1
Ac136469.2
Ac136475.2
Ac136475.4
Ac136475.5
Ac136475.8
Ac136601.1
Ac136632.2
Ac137056.1
Ac137527.1
Ac137549.1
Ac137579.1
Ac137590.1
Ac137630.3
Ac137675.1
Ac137695.2
Ac137767.1
Ac137834.2
Ac137932.2
Ac137936.2
Ac138123.1
Ac138123.2
Ac138150.1
Ac138150.2
Ac138207.4
Ac138207.5
Ac138207.8
Ac138304.1
Ac138393.1
Ac138393.3
Ac138409.1
Ac138466.1
Ac138474.1
Ac138512.1
Ac138649.1
Ac138649.4
Ac138696.2
Ac138761.1
Ac138811.1
Ac138907.7
Ac138932.1
Ac139149.1
Ac139256.1
Ac139451.1
Ac139493.2
Ac139530.3
Ac139722.1
Ac139768.1
Ac139768.2
Ac139783.1
Ac139795.3
Ac139887.1
Ac139887.2
Ac140063.1
Ac140504.1
Ac140912.1
Ac141586.1
Ac141930.2
Ac142391.1
Ac142472.1
Ac144522.1
Ac144831.1
Ac145098.1
Ac145207.2
Ac145207.3
Ac145207.7
Ac145207.9
Ac145350.3
Ac145422.1
Ac145423.3
Ac145676.1
Ac147067.2
Ac147651.1
Ac147651.4
Ac148476.1
Ac148477.2
Ac148477.5
Ac156455.1
Ac187653.1
Ac190387.1
Ac207130.1
Ac211433.2
Ac215522.1
Ac215522.2
Ac231657.1
Ac231981.1
Ac233702.2
Ac233702.8
Ac233702.9
Ac233724.10
Ac233728.2
Ac233982.1
Ac233992.3
Ac234063.1
Ac234582.1
Ac234582.2
Ac234772.1
Ac234781.1
Ac234917.1
Ac237221.1
Ac239800.2
Ac239803.1
Ac239803.2
Ac239868.1
Ac240442.1
Ac241377.3
Ac242022.1
Ac242426.2
Ac242842.1
Ac242842.2
Ac243547.1
Ac243547.2
Ac243571.2
Ac243585.1
Ac243585.2
Ac243654.1
Ac243654.3
Ac243829.1
Ac243829.2
Ac243829.3
Ac243829.4
Ac243830.1
Ac243836.1
Ac243965.1
Ac243967.1
Ac243972.3
Ac244021.1
Ac244033.1
Ac244034.3
Ac244035.1
Ac244090.2
Ac244090.3
Ac244100.1
Ac244100.2
Ac244100.3
Ac244153.1
Ac244197.2
Ac244250.1
Ac244394.1
Ac244517.8
Ac244636.2
Ac244669.2
Ac245014.3
Ac245033.2
Ac245036.3
Ac245047.6
Ac245052.2
Ac245060.4
Ac245060.6
Ac245096.1
Ac245100.1
Ac245100.2
Ac245100.4
Ac245100.5
Ac245100.7
Ac245140.1
Ac245140.3
Ac245452.1
Ac245517.3
Ac245517.5
Ac245519.1
Ac245884.1
Ac245884.6
Ac245884.9
Ac246793.1
Ac254562.1
Ac254629.1
Ac254633.1
Acaa1
Acaca
Acacb
Acad10
Acad11
Acad8
Acad9
Acadm
Acads
Acadsb
Acadvl
Acan
Acap1
Acap3
Acat1
Acat2
Acbd4
Acbd6
Accs
Accsl
Ace
Acer3
Ache
Acin1
Ackr2
Ackr4
Acly
Acmsd
Aco1
Aco2
Acot1
Acot11
Acot13
Acot2
Acot6
Acot8
Acox1
Acox2
Acoxl
Acp1
Acp2
Acp5
Acp7
Acpp
Acrbp
Acsbg1
Acsf2
Acsf3
Acsl1
Acsl3
Acsl5
Acsm1
Acsm2b
Acsm3
Acsm4
Acss1
Acss2
Acss3
Acta2
Actb
Actbp7
Actg1
Actg1p1
Actg1p14
Actg1p16
Actl6a
Actl6b
Actl7a
Actl7b
Actn1
Actn1-as1
Actn2
Actn3
Actn4
Actr10
Actr1a
Actr2
Actr3
Actr3b
Actr3c
Actr6
Acvr1
Acvr1b
Acvr1c
Acvr2a
Acvr2b
Acvrl1
Acy1
Acyp1
Acyp2
Ad000090.1
Ad000671.1
Ad000671.3
Ad000813.1
Ad000864.1
Ad000864.2
Ad001527.2
Ada
Ada2
Adal
Adam10
Adam11
Adam12
Adam15
Adam17
Adam20p1
Adam22
Adam23
Adam29
Adam32
Adam33
Adam5
Adam8
Adam9
Adamts1
Adamts10
Adamts12
Adamts13
Adamts14
Adamts15
Adamts17
Adamts18
Adamts2
Adamts4
Adamts6
Adamts7
Adamts7p1
Adamts7p3
Adamts8
Adamtsl2
Adamtsl3
Adamtsl4
Adamtsl4-as1
Adamtsl5
Adap1
Adap2
Adar
Adarb1
Adarb2
Adat3
Adck1
Adck2
Adck5
Adcy1
Adcy10p1
Adcy3
Adcy4
Adcy5
Adcy7
Adcy9
Add1
Add2
Add3
Adgra3
Adgrb1
Adgrb2
Adgrd1
Adgrd1-as1
Adgrd2
Adgre5
Adgrf2
Adgrf3
Adgrf4
Adgrg1
Adgrg3
Adgrg6
Adgrg7
Adgrl1
Adgrl2
Adgrl3
Adgrv1
Adh4
Adh6
Adh7
Adhfe1
Adi1p1
Adig
Adipor1p2
Adipor2
Adirf
Adk
Adm
Adnp2
Adnp-as1
Ado
Adora1
Adora2a
Adora2a-as1
Adora2b
Adora3
Adpgk
Adpgk-as1
Adprh
Adprhl1
Adprm
Adra1a
Adra1d
Adra2a
Adrb1
Adrm1
Adsl
Adssl1
Aebp1
Aebp2
Aen
Aes
Af038458.2
Af038458.3
Af064860.1
Af067845.5
Af111167.1
Af111167.2
Af111169.2
Af111169.3
Af117829.1
Af117829.2
Af124730.1
Af127577.5
Af129408.1
Af131215.7
Af131216.5
Af165147.1
Af181450.1
Af186190.1
Af196972.1
Af228730.4
Af228730.5
Af233439.1
Af233439.2
Af238378.1
Af241726.2
Af241728.1
Af254983.2
Af274858.1
Afap1
Afap1-as1
Afap1l1
Afdn
Afdn-dt
Aff1
Aff2
Aff3
Afg1l
Afg3l1p
Afg3l2
Afmid
Afp
Aftph
Agap1
Agap11
Agap1-it1
Agap2
Agap2-as1
Agap3
Agbl1
Agbl1-as1
Agbl3
Agbl4
Agbl5
Agfg1
Agfg2
Aggf1
Aggf1p10
Aggf1p9
Agk
Agl
Agmo
Ago2
Ago3
Agpat2
Agpat3
Agpat5
Agps
Agr2
Agrn
Agrp
Agtr1
Agtrap
Agxt
Ahcy
Ahcyl1
Ahcyl2
Ahdc1
Ahi1
Ahnak
Ahr
Ahrr
Ahsa1
Ahsa2p
Ahsg
Aif1l
Aifm3
Aig1
Aim2
Aimp1
Aimp1p2
Aimp2
Aip
Aipl1
Aj003147.1
Aj003147.2
Aj003147.3
Aj009632.2
Aj011932.1
Aj239322.2
Aj239328.1
Ajap1
Ajm1
Ajuba
Ak1
Ak2
Ak3p2
Ak3p5
Ak4
Ak5
Ak7
Ak8
Akap1
Akap10
Akap12
Akap13
Akap17a
Akap2
Akap5
Akap6
Akap7
Akap8
Akap8l
Akap9
Akip1
Akirin1
Akirin1p1
Akirin1p2
Akirin2
Aknad1
Akr1a1
Akr1b1
Akr1b10
Akr1b15
Akr1c1
Akr1c2
Akr1c3
Akr1d1
Akr1d1p1
Akr1e2
Akr7l
Akt1
Akt1s1
Akt2
Akt3
Al008582.1
Al008627.1
Al008638.6
Al008707.1
Al008726.1
Al008729.1
Al009178.3
Al009179.1
Al009183.1
Al020989.1
Al020996.2
Al020997.2
Al021068.1
Al021068.2
Al021153.1
Al021155.2
Al021331.1
Al021391.1
Al021396.1
Al021408.1
Al021546.1
Al021578.1
Al021707.6
Al021707.7
Al021807.1
Al021879.1
Al021920.1
Al021997.3
Al022067.1
Al022069.1
Al022069.2
Al022237.1
Al022238.2
Al022238.4
Al022312.1
Al022314.1
Al022316.1
Al022318.1
Al022318.4
Al022319.1
Al022322.1
Al022322.2
Al022323.2
Al022324.3
Al022324.4
Al022326.1
Al022328.1
Al022329.3
Al022331.1
Al022332.2
Al022341.1
Al022345.4
Al022476.1
Al022722.2
Al022724.1
Al023284.4
Al023495.1
Al023653.1
Al023755.1
Al023803.2
Al023803.3
Al023806.1
Al023806.2
Al023806.3
Al023881.1
Al024498.2
Al024507.1
Al024507.2
Al024508.1
Al024508.2
Al031005.1
Al031055.1
Al031056.1
Al031123.1
Al031123.2
Al031186.1
Al031229.1
Al031282.1
Al031284.1
Al031289.1
Al031315.1
Al031428.1
Al031432.3
Al031432.4
Al031432.5
Al031584.1
Al031584.2
Al031587.2
Al031587.5
Al031590.1
Al031593.1
Al031595.1
Al031597.1
Al031600.1
Al031602.1
Al031651.2
Al031658.2
Al031663.2
Al031665.1
Al031666.1
Al031666.2
Al031708.1
Al031709.1
Al031710.1
Al031710.2
Al031714.1
Al031717.1
Al031726.1
Al031777.2
Al031777.3
Al031847.2
Al031848.2
Al031963.2
Al031985.1
Al031985.3
Al032819.1
Al033380.1
Al033384.1
Al033384.2
Al033519.1
Al033527.3
Al033527.4
Al033527.5
Al033528.2
Al034346.1
Al034349.1
Al034370.1
Al034374.1
Al034376.1
Al034379.1
Al034397.2
Al034417.1
Al034417.2
Al034417.4
Al034430.2
Al034546.1
Al034548.1
Al034555.1
Al035078.1
Al035078.4
Al035252.1
Al035252.3
Al035398.1
Al035404.2
Al035410.1
Al035420.1
Al035420.2
Al035423.1
Al035427.1
Al035460.1
Al035530.2
Al035587.1
Al035660.1
Al035660.2
Al035661.1
Al035685.1
Al035690.1
Al035691.1
Al035696.2
Al049543.1
Al049548.1
Al049557.1
Al049629.2
Al049637.2
Al049697.1
Al049712.1
Al049737.1
Al049749.1
Al049757.1
Al049767.1
Al049775.3
Al049780.1
Al049780.2
Al049794.1
Al049794.2
Al049795.1
Al049796.1
Al049820.1
Al049830.3
Al049836.1
Al049836.2
Al049840.6
Al049844.1
Al049861.1
Al049870.1
Al049870.3
Al049870.4
Al050320.1
Al050344.1
Al050403.2
Al078459.1
Al078582.1
Al078587.1
Al078590.1
Al078590.3
Al078601.2
Al078601.3
Al078604.3
Al078621.3
Al078624.2
Al078644.1
Al078644.2
Al078645.1
Al079307.2
Al079342.1
Al079342.3
Al080250.1
Al080273.1
Al080276.2
Al096814.1
Al096828.3
Al096865.1
Al096870.1
Al109610.1
Al109613.1
Al109614.1
Al109615.2
Al109615.3
Al109618.1
Al109755.1
Al109767.1
Al109806.1
Al109811.3
Al109897.1
Al109910.2
Al109914.1
Al109917.1
Al109918.1
Al109918.2
Al109923.1
Al109933.1
Al109936.2
Al109947.1
Al109976.1
Al110118.2
Al110292.1
Al117187.1
Al117190.1
Al117190.3
Al117329.1
Al117336.1
Al117336.2
Al117339.1
Al117339.5
Al117340.1
Al117342.1
Al117348.1
Al117348.2
Al117382.2
Al118508.2
Al118508.3
Al118522.1
Al118556.1
Al118557.1
Al118558.3
Al121578.2
Al121578.3
Al121583.1
Al121594.1
Al121603.2
Al121655.1
Al121656.1
Al121672.1
Al121758.1
Al121759.2
Al121760.1
Al121768.1
Al121772.1
Al121787.1
Al121820.1
Al121820.2
Al121829.1
Al121829.2
Al121830.1
Al121839.2
Al121845.3
Al121845.4
Al121885.3
Al121890.4
Al121895.1
Al121899.1
Al121900.2
Al121906.1
Al121906.2
Al121912.1
Al121917.2
Al121932.1
Al121935.1
Al121936.1
Al121949.2
Al121949.3
Al121956.4
Al121972.1
Al121983.1
Al121983.2
Al121985.1
Al121987.1
Al121990.1
Al121992.2
Al122001.1
Al122008.1
Al122023.1
Al122034.1
Al122035.1
Al122035.2
Al132639.2
Al132639.3
Al132640.1
Al132642.1
Al132709.1
Al132711.1
Al132777.1
Al132780.1
Al132780.2
Al132780.5
Al132819.1
Al132838.1
Al132855.1
Al132857.1
Al132996.1
Al133153.1
Al133153.2
Al133163.3
Al133216.2
Al133227.1
Al133247.2
Al133264.2
Al133268.1
Al133284.1
Al133304.3
Al133330.1
Al133338.1
Al133343.2
Al133351.1
Al133351.3
Al133352.1
Al133368.1
Al133370.1
Al133371.1
Al133380.1
Al133383.1
Al133387.1
Al133396.2
Al133410.1
Al133415.1
Al133444.1
Al133461.1
Al133464.1
Al133467.1
Al133467.2
Al133467.3
Al133480.1
Al133481.1
Al133481.3
Al133485.2
Al133547.1
Al133551.1
Al133553.1
Al135744.1
Al135791.1
Al135818.2
Al135838.1
Al135878.1
Al135902.2
Al135905.2
Al136038.3
Al136038.5
Al136040.1
Al136084.2
Al136090.1
Al136097.2
Al136115.1
Al136115.3
Al136131.3
Al136141.1
Al136172.1
Al136228.1
Al136234.1
Al136295.1
Al136295.4
Al136298.1
Al136301.1
Al136307.1
Al136309.2
Al136309.4
Al136360.2
Al136366.1
Al136419.1
Al136439.1
Al136531.3
Al136980.1
Al136982.4
Al136982.5
Al136982.7
Al137002.1
Al137003.1
Al137003.2
Al137024.1
Al137027.1
Al137058.2
Al137060.1
Al137067.1
Al137067.2
Al137071.1
Al137077.2
Al137078.1
Al137078.2
Al137100.1
Al137186.2
Al137779.3
Al137782.1
Al137785.1
Al137786.1
Al137789.2
Al137792.1
Al137793.1
Al137802.1
Al137802.2
Al137802.3
Al137847.2
Al137856.1
Al138478.1
Al138686.2
Al138724.1
Al138725.1
Al138726.1
Al138756.1
Al138760.1
Al138767.2
Al138787.2
Al138807.1
Al138826.1
Al138827.1
Al138831.1
Al138831.2
Al138878.1
Al138881.1
Al138885.3
Al138885.4
Al138889.1
Al138916.1
Al138921.1
Al138966.2
Al138976.2
Al139005.1
Al139008.2
Al139010.1
Al139011.1
Al139011.2
Al139020.2
Al139035.1
Al139039.3
Al139082.1
Al139098.2
Al139099.1
Al139099.3
Al139118.1
Al139142.1
Al139156.2
Al139161.2
Al139184.1
Al139220.2
Al139246.2
Al139246.5
Al139254.1
Al139254.3
Al139260.1
Al139274.2
Al139280.1
Al139288.1
Al139294.1
Al139300.1
Al139300.2
Al139317.1
Al139317.5
Al139339.1
Al139339.2
Al139353.2
Al139384.1
Al139393.1
Al139412.1
Al139424.1
Al139424.3
Al139805.1
Al139819.1
Al157371.1
Al157384.1
Al157385.1
Al157385.2
Al157392.3
Al157400.1
Al157400.2
Al157400.5
Al157702.2
Al157770.1
Al157786.1
Al157823.1
Al157823.2
Al157827.1
Al157832.1
Al157871.6
Al157888.1
Al157896.1
Al157912.1
Al157935.1
Al157935.2
Al157937.1
Al157938.2
Al158013.1
Al158047.1
Al158055.1
Al158063.1
Al158064.1
Al158066.2
Al158068.2
Al158070.2
Al158071.1
Al158071.4
Al158147.1
Al158151.1
Al158151.3
Al158151.4
Al158166.2
Al158175.1
Al158207.1
Al158211.3
Al158212.2
Al158800.1
Al158824.1
Al158840.1
Al158847.1
Al160006.1
Al160171.1
Al160191.1
Al160191.2
Al160237.1
Al160254.1
Al160272.1
Al160272.2
Al160286.2
Al160313.1
Al160314.2
Al160408.1
Al160408.4
Al160408.5
Al160411.1
Al160412.1
Al161420.1
Al161431.1
Al161621.1
Al161629.1
Al161629.2
Al161640.1
Al161668.1
Al161669.3
Al161719.1
Al161729.1
Al161729.2
Al161733.1
Al161740.1
Al161751.1
Al161757.4
Al161757.5
Al161781.2
Al161785.1
Al161785.2
Al161785.3
Al161793.1
Al161908.1
Al161910.1
Al161935.1
Al161937.1
Al162151.1
Al162171.2
Al162231.1
Al162231.2
Al162231.3
Al162258.1
Al162258.2
Al162311.2
Al162373.1
Al162377.1
Al162385.1
Al162385.2
Al162399.1
Al162411.1
Al162412.1
Al162419.1
Al162424.1
Al162425.1
Al162430.2
Al162431.1
Al162457.1
Al162464.2
Al162584.1
Al162586.1
Al162588.1
Al162595.2
Al162713.1
Al162724.1
Al162724.2
Al162726.3
Al163636.2
Al163974.1
Al352979.1
Al352979.3
Al352984.1
Al353133.1
Al353135.1
Al353151.1
Al353588.1
Al353596.1
Al353597.3
Al353611.2
Al353613.2
Al353616.1
Al353621.2
Al353622.2
Al353648.1
Al353651.1
Al353651.2
Al353651.3
Al353653.1
Al353662.2
Al353662.3
Al353693.1
Al353705.2
Al353708.2
Al353718.1
Al353719.1
Al353743.1
Al353764.1
Al353768.1
Al353795.2
Al353801.1
Al353801.3
Al353803.1
Al353803.3
Al353807.2
Al353807.3
Al353996.1
Al353997.5
Al354674.1
Al354696.2
Al354702.1
Al354707.1
Al354707.2
Al354707.3
Al354710.1
Al354710.2
Al354718.2
Al354726.1
Al354733.1
Al354733.3
Al354740.1
Al354760.1
Al354761.1
Al354811.1
Al354813.1
Al354824.1
Al354861.2
Al354892.1
Al354892.2
Al354919.2
Al354920.1
Al354979.1
Al354984.3
Al354989.2
Al355001.2
Al355075.1
Al355075.4
Al355076.2
Al355102.2
Al355102.3
Al355149.1
Al355297.1
Al355297.2
Al355297.4
Al355300.1
Al355303.1
Al355306.1
Al355306.2
Al355310.2
Al355310.3
Al355312.3
Al355315.1
Al355377.2
Al355388.1
Al355388.2
Al355388.3
Al355472.3
Al355490.1
Al355490.2
Al355499.1
Al355512.1
Al355574.1
Al355674.1
Al355796.1
Al355803.1
Al355810.1
Al355877.1
Al355916.1
Al355916.2
Al355916.3
Al355987.1
Al355987.3
Al355987.5
Al355994.4
Al355997.1
Al356017.1
Al356020.1
Al356055.1
Al356057.1
Al356134.1
Al356215.1
Al356235.1
Al356277.1
Al356289.1
Al356299.1
Al356309.2
Al356309.3
Al356320.2
Al356361.2
Al356364.1
Al356379.1
Al356417.1
Al356421.2
Al356423.1
Al356441.1
Al356481.1
Al356488.2
Al356489.2
Al356515.1
Al356575.1
Al356583.1
Al356599.1
Al356740.3
Al356867.1
Al356968.2
Al357055.2
Al357060.1
Al357078.1
Al357078.3
Al357084.1
Al357093.2
Al357127.1
Al357140.3
Al357140.4
Al357143.1
Al357315.2
Al357500.1
Al357558.2
Al357568.1
Al357673.1
Al357752.1
Al357793.1
Al357833.1
Al357874.1
Al357992.1
Al358074.1
Al358075.2
Al358113.1
Al358154.1
Al358176.3
Al358176.5
Al358334.2
Al358393.1
Al358394.2
Al358453.1
Al358472.2
Al358472.4
Al358472.5
Al358472.7
Al358473.1
Al358612.1
Al358613.1
Al358613.2
Al358613.3
Al358777.1
Al358852.1
Al358876.1
Al358876.2
Al358933.1
Al358976.1
Al359094.1
Al359094.2
Al359182.1
Al359232.1
Al359237.1
Al359258.2
Al359258.3
Al359265.3
Al359273.1
Al359313.1
Al359317.2
Al359397.1
Al359541.1
Al359633.1
Al359633.2
Al359636.2
Al359643.2
Al359644.1
Al359672.1
Al359711.2
Al359715.4
Al359736.1
Al359757.2
Al359762.1
Al359764.1
Al359851.1
Al359878.1
Al359878.2
Al359880.1
Al359921.2
Al359922.1
Al359922.2
Al359962.1
Al359979.1
Al359979.2
Al360012.1
Al360013.1
Al360181.2
Al360181.3
Al360181.4
Al360182.2
Al360219.1
Al360270.3
Al360294.1
Al365184.1
Al365184.2
Al365205.1
Al365226.2
Al365265.1
Al365295.1
Al365356.2
Al365356.3
Al365436.1
Al365436.2
Al389885.1
Al389889.1
Al390026.1
Al390036.1
Al390037.1
Al390198.1
Al390240.1
Al390294.1
Al390318.1
Al390719.1
Al390726.1
Al390726.6
Al390728.5
Al390760.1
Al390778.2
Al390838.1
Al390860.1
Al390866.1
Al390879.1
Al390955.2
Al390957.1
Al390961.1
Al391058.1
Al391069.2
Al391069.3
Al391094.1
Al391121.1
Al391244.1
Al391244.2
Al391261.1
Al391262.1
Al391335.1
Al391422.1
Al391422.4
Al391497.1
Al391645.1
Al391650.1
Al391650.2
Al391669.1
Al391684.1
Al391832.1
Al391832.2
Al391832.3
Al391839.1
Al391839.2
Al391863.1
Al392003.2
Al392024.1
Al392046.1
Al392083.1
Al392086.2
Al392086.3
Al392172.1
Al441963.1
Al441992.1
Al442067.1
Al442125.2
Al442128.2
Al442163.2
Al442663.1
Al445183.1
Al445183.2
Al445193.1
Al445209.1
Al445228.2
Al445235.1
Al445250.1
Al445253.1
Al445288.1
Al445307.1
Al445363.3
Al445423.1
Al445471.2
Al445472.1
Al445483.1
Al445487.1
Al445490.1
Al445528.2
Al445529.1
Al445531.1
Al445648.1
Al445670.1
Al445673.1
Al445685.1
Al445928.2
Al445985.1
Al449283.1
Al449423.1
Al450163.1
Al450304.2
Al450306.1
Al450326.1
Al450346.2
Al450468.2
Al450487.2
Al450992.1
Al450998.1
Al450998.2
Al451007.2
Al451042.1
Al451042.2
Al451044.1
Al451049.1
Al451050.1
Al451050.2
Al451062.1
Al451062.3
Al451067.1
Al451069.1
Al451069.2
Al451069.3
Al451074.1
Al451085.1
Al451085.2
Al451123.1
Al451137.1
Al451142.1
Al451164.1
Al451164.2
Al451165.1
Al451165.2
Al499627.2
Al500522.1
Al512310.5
Al512310.6
Al512326.3
Al512328.1
Al512329.2
Al512343.1
Al512408.1
Al512422.1
Al512430.2
Al512598.1
Al512598.2
Al512599.1
Al512622.1
Al512625.3
Al512631.2
Al512633.1
Al512638.1
Al512638.2
Al512649.1
Al512662.2
Al512785.2
Al512791.2
Al513008.1
Al513122.2
Al513123.1
Al513124.1
Al513165.1
Al513165.2
Al513174.1
Al513217.1
Al513220.1
Al513302.1
Al513314.2
Al513318.1
Al513318.2
Al513327.1
Al513327.2
Al513412.1
Al513475.1
Al513477.2
Al513485.1
Al513523.2
Al513523.3
Al513533.1
Al583722.1
Al583722.2
Al583722.4
Al583824.1
Al583835.2
Al589642.1
Al589642.2
Al589740.1
Al589745.1
Al589765.2
Al589765.3
Al589765.4
Al589843.1
Al590002.1
Al590004.2
Al590068.1
Al590084.1
Al590084.2
Al590095.1
Al590133.1
Al590226.2
Al590235.1
Al590282.2
Al590327.1
Al590365.1
Al590381.1
Al590385.1
Al590408.1
Al590440.1
Al590440.2
Al590483.1
Al590490.1
Al590552.1
Al590556.1
Al590559.1
Al590560.1
Al590560.2
Al590617.2
Al590627.1
Al590627.2
Al590644.3
Al590648.1
Al590666.3
Al590666.4
Al590677.1
Al590683.1
Al590705.2
Al590708.1
Al590714.1
Al590764.1
Al590822.1
Al590822.2
Al590867.1
Al590999.1
Al591167.1
Al591212.1
Al591222.1
Al591368.1
Al591419.1
Al591485.1
Al591686.2
Al591770.1
Al591806.1
Al591806.2
Al591806.3
Al591846.2
Al591885.1
Al591893.1
Al592045.1
Al592114.3
Al592146.1
Al592164.2
Al592166.1
Al592182.3
Al592287.1
Al592293.1
Al592295.1
Al592295.4
Al592429.2
Al592430.1
Al592430.2
Al592528.1
Al592546.1
Al596094.1
Al596220.1
Al596244.1
Al596257.1
Al596275.1
Al596275.2
Al596442.1
Al596442.2
Al603832.2
Al603832.3
Al603840.1
Al603865.1
Al606489.1
Al606490.6
Al606517.2
Al606537.1
Al606748.1
Al606752.1
Al606753.1
Al606760.1
Al606760.3
Al606763.1
Al606807.1
Al627171.1
Al627309.1
Al627422.1
Al627422.2
Al627443.1
Al645504.1
Al645608.2
Al645608.3
Al645608.6
Al645728.1
Al645924.1
Al645929.3
Al645939.1
Al645939.2
Al645939.5
Al645941.1
Al645941.3
Al645949.2
Al646090.1
Al662789.1
Al662791.1
Al662795.1
Al662797.1
Al662844.3
Al662860.1
Al662884.2
Al662890.1
Al662899.2
Al662907.2
Al663074.1
Al669831.5
Al669970.2
Al669970.3
Al670729.1
Al670729.2
Al671762.1
Al671883.2
Al671883.3
Al672291.1
Al683887.1
Al691403.2
Al691420.1
Al691432.1
Al691442.1
Al691482.2
Al691482.3
Al691520.1
Al713851.1
Al713852.1
Al713965.1
Al713998.2
Al713999.1
Al714022.1
Al731556.2
Al731563.3
Al731569.1
Al731577.1
Al731577.2
Al732292.2
Al732314.4
Al732314.6
Al732323.1
Al772155.1
Al772155.2
Al772337.3
Al807752.6
Al807752.7
Al807757.1
Al807776.1
Al844170.1
Al844908.1
Al844908.2
Al845331.3
Al845552.1
Al928654.1
Al928654.2
Al928654.3
Al928921.1
Al929288.2
Al929410.2
Al929472.2
Al953897.1
Alad
Alas1
Alas2
Alb
Alcam
Aldh16a1
Aldh1a1
Aldh1a2
Aldh1a3
Aldh1b1
Aldh1l1
Aldh1l1-as2
Aldh1l2
Aldh2
Aldh3a1
Aldh3a2
Aldh3b1
Aldh4a1
Aldh5a1
Aldh7a1
Aldh9a1
Aldoa
Aldoap1
Aldob
Aldoc
Alg1
Alg10
Alg10b
Alg11
Alg13
Alg14
Alg1l10p
Alg1l13p
Alg1l2
Alg1l9p
Alg3
Alg6
Alg8
Alg9
Alkbh2
Alkbh3
Alkbh4
Alkbh5
Alkbh6
Alkbh7
Alms1
Alms1p1
Alox12
Alox12-as1
Alox12p2
Alpk1
Alpk2
Alpl
Alx3
Alyref
Amacr
Ambp
Ambra1
Amd1
Amdhd1
Amdhd2
Amer3
Amn
Amotl1
Amotl2
Ampd2
Ampd3
Amt
Amy2a
Amz1
Amz2
Anapc11
Anapc16
Anapc4
Anapc5
Anapc7
Ang
Angel2
Angptl1
Angptl3
Angptl4
Angptl6
Angptl7
Angptl8
Ank1
Ank2
Ank3
Ank3-dt
Ankar
Ankdd1a
Ankef1
Ankfy1
Ankhd1
Ankhd1-eif4ebp3
Ankle1
Ankle2
Ankmy1
Ankmy2
Ankrd10
Ankrd11
Ankrd12
Ankrd13a
Ankrd13b
Ankrd13c
Ankrd13d
Ankrd17
Ankrd18b
Ankrd2
Ankrd20a4
Ankrd20a7p
Ankrd24
Ankrd27
Ankrd28
Ankrd29
Ankrd30a
Ankrd33
Ankrd33b
Ankrd34a
Ankrd36
Ankrd36bp1
Ankrd36c
Ankrd37
Ankrd40
Ankrd40cl
Ankrd42
Ankrd44
Ankrd46
Ankrd53
Ankrd55
Ankrd6
Ankrd62
Ankrd62p1
Ankrd63
Ankrd65
Ankrd7
Anks1a
Anks1b
Anks3
Anks6
Ankub1
Ankzf1
Anln
Ano10
Ano2
Ano3
Ano4
Ano5
Ano6
Ano7
Ano9
Anp32ap1
Anp32b
Anp32bp3
Anpep
Antxr1
Antxr2
Antxrl
Anxa1
Anxa11
Anxa13
Anxa2
Anxa2p2
Anxa2r
Anxa3
Anxa4
Anxa5
Anxa6
Anxa9
Aoah
Aoc1
Aoc3
Aoc4p
Aox1
Aox3p
Aox3p-aox2p
Ap000229.1
Ap000238.1
Ap000251.1
Ap000265.1
Ap000282.1
Ap000295.1
Ap000302.1
Ap000311.1
Ap000317.2
Ap000345.1
Ap000346.3
Ap000346.4
Ap000347.1
Ap000350.2
Ap000350.7
Ap000355.1
Ap000357.1
Ap000358.1
Ap000424.1
Ap000437.1
Ap000438.1
Ap000439.1
Ap000442.1
Ap000442.2
Ap000446.1
Ap000462.1
Ap000547.1
Ap000547.3
Ap000553.1
Ap000553.5
Ap000590.1
Ap000593.1
Ap000640.2
Ap000646.1
Ap000662.1
Ap000679.1
Ap000688.1
Ap000688.2
Ap000688.4
Ap000695.1
Ap000696.1
Ap000697.1
Ap000704.1
Ap000721.1
Ap000753.1
Ap000753.3
Ap000757.2
Ap000769.1
Ap000769.2
Ap000777.1
Ap000781.1
Ap000785.2
Ap000787.1
Ap000812.5
Ap000842.2
Ap000845.1
Ap000851.1
Ap000855.1
Ap000864.1
Ap000866.1
Ap000866.2
Ap000866.4
Ap000867.3
Ap000867.4
Ap000873.2
Ap000879.2
Ap000889.2
Ap000892.1
Ap000894.4
Ap000897.2
Ap000904.1
Ap000907.1
Ap000907.2
Ap000911.1
Ap000911.2
Ap000936.1
Ap000941.1
Ap000942.1
Ap000942.3
Ap000943.3
Ap000944.2
Ap001007.2
Ap001029.1
Ap001029.2
Ap001034.1
Ap001043.1
Ap001046.1
Ap001062.2
Ap001094.1
Ap001094.2
Ap001099.1
Ap001107.1
Ap001107.3
Ap001107.4
Ap001107.5
Ap001107.9
Ap001150.1
Ap001160.1
Ap001160.2
Ap001160.4
Ap001178.3
Ap001180.1
Ap001180.3
Ap001187.1
Ap001207.3
Ap001266.2
Ap001267.1
Ap001267.4
Ap001267.5
Ap001269.2
Ap001269.4
Ap001273.2
Ap001318.3
Ap001340.1
Ap001347.1
Ap001350.2
Ap001362.1
Ap001362.2
Ap001363.2
Ap001372.2
Ap001412.1
Ap001432.1
Ap001453.1
Ap001453.2
Ap001453.3
Ap001453.4
Ap001462.1
Ap001468.1
Ap001476.2
Ap001476.3
Ap001528.1
Ap001542.1
Ap001574.1
Ap001582.1
Ap001596.1
Ap001625.3
Ap001627.1
Ap001636.3
Ap001767.3
Ap001781.2
Ap001783.1
Ap001803.2
Ap001816.1
Ap001823.1
Ap001830.1
Ap001831.1
Ap001885.1
Ap001931.1
Ap001970.1
Ap001972.4
Ap002008.2
Ap002026.1
Ap002364.1
Ap002373.1
Ap002380.1
Ap002381.2
Ap002387.2
Ap002392.1
Ap002409.1
Ap002414.3
Ap002414.4
Ap002469.1
Ap002472.1
Ap002478.1
Ap002490.1
Ap002495.1
Ap002495.2
Ap002518.2
Ap002748.3
Ap002754.1
Ap002761.3
Ap002761.4
Ap002762.1
Ap002784.1
Ap002800.1
Ap002833.2
Ap002833.3
Ap002840.2
Ap002851.1
Ap002852.1
Ap002884.1
Ap002884.2
Ap002884.3
Ap002892.1
Ap002892.2
Ap002893.1
Ap002954.1
Ap002957.1
Ap002986.1
Ap002989.1
Ap002990.1
Ap002992.1
Ap003027.1
Ap003028.1
Ap003041.2
Ap003057.1
Ap003059.2
Ap003062.1
Ap003064.2
Ap003065.1
Ap003068.3
Ap003068.4
Ap003071.1
Ap003071.4
Ap003080.1
Ap003097.1
Ap003100.1
Ap003108.2
Ap003119.3
Ap003327.1
Ap003357.1
Ap003390.1
Ap003392.13
Ap003392.3
Ap003396.1
Ap003396.3
Ap003396.5
Ap003419.1
Ap003419.3
Ap003465.1
Ap003467.1
Ap003469.3
Ap003469.4
Ap003471.1
Ap003472.1
Ap003486.1
Ap003499.2
Ap003499.3
Ap003716.2
Ap003721.3
Ap003721.4
Ap003733.1
Ap003733.4
Ap003774.1
Ap003774.2
Ap003774.4
Ap004550.1
Ap004608.1
Ap004609.2
Ap004609.3
Ap005018.1
Ap005019.2
Ap005059.2
Ap005119.1
Ap005131.1
Ap005131.2
Ap005131.4
Ap005136.1
Ap005137.2
Ap005229.2
Ap005233.1
Ap005263.1
Ap005264.1
Ap005264.4
Ap005264.5
Ap005264.7
Ap005273.1
Ap005717.1
Ap006216.1
Ap006248.2
Ap006248.5
Ap006285.2
Ap006287.1
Ap006289.1
Ap006294.1
Ap006294.2
Ap006587.1
Ap006587.3
Ap006587.5
Ap006621.3
Ap006621.4
Ap006748.1
Ap1ar
Ap1b1
Ap1g2
Ap1m1
Ap1m2
Ap1s1
Ap2a1
Ap2a2
Ap2b1
Ap2m1
Ap2s1
Ap3b2
Ap3m1
Ap3m2
Ap3s1
Ap3s2
Ap4b1
Ap4e1
Ap4m1
Ap4s1
Ap5b1
Ap5m1
Ap5s1
Ap5z1
Apaf1
Apba2
Apbb1
Apbb1ip
Apbb2
Apbb3
Apc
Apc2
Apcdd1
Apcdd1l
Apcdd1l-dt
Apeh
Apex1
Apex2
Aph1a
Aph1b
Api5
Apip
Aplf
Aplp1
Aplp2
Apoa1-as
Apoa5
Apobec3a
Apobec3b
Apobec3c
Apobec3f
Apobec3g
Apoc1
Apoc1p1
Apoc2
Apoc3
Apoc4
Apoc4-apoc2
Apoe
Apol3
Apol4
Apold1
Apom
Apool
Apopt1
App
Appbp2
Appl1
Appl2
Aptr
Aptx
Aqp1
Aqp11
Aqp2
Aqp5
Aqp6
Aqp7
Aqp9
Aqr
Ar
Araf
Arap1
Arap1-as1
Arap1-as2
Arap2
Arap3
Arc
Areg
Arel1
Arf1
Arf1p1
Arf4
Arf4-as1
Arf4p4
Arf5
Arfgap1
Arfgef1
Arfip1
Arfip2
Arfrp1
Arg2
Arhgap10
Arhgap11a
Arhgap11b
Arhgap12
Arhgap15
Arhgap19-slit1
Arhgap23
Arhgap24
Arhgap25
Arhgap26
Arhgap27
Arhgap27p1-bptfp1-kpna2p3
Arhgap28
Arhgap29
Arhgap30
Arhgap31
Arhgap33
Arhgap39
Arhgap40
Arhgap42
Arhgap44
Arhgap45
Arhgap5
Arhgap8
Arhgap9
Arhgdia
Arhgef1
Arhgef10
Arhgef10l
Arhgef12
Arhgef15
Arhgef17
Arhgef18
Arhgef2
Arhgef25
Arhgef26
Arhgef28
Arhgef33
Arhgef37
Arhgef38
Arhgef39
Arhgef4
Arhgef40
Arhgef5
Arhgef7
Arid1a
Arid1b
Arid2
Arid3a
Arid3b
Arid3c
Arid4a
Arid5a
Arid5b
Arih1
Arih2
Arl10
Arl13b
Arl14
Arl14ep
Arl14epl
Arl15
Arl2
Arl2bp
Arl2bpp3
Arl2bpp4
Arl2-snx15
Arl4a
Arl4ap4
Arl4ap5
Arl5a
Arl5ap1
Arl5ap3
Arl5ap4
Arl6
Arl6ip4
Arl6ip5
Arl6ip6
Arl8a
Arl8b
Armc10
Armc12
Armc2
Armc3
Armc5
Armc6
Armc7
Armc8
Armc9
Armcx1
Armcx2
Armcx3
Armcx3-as1
Armcx4
Armcx5
Armcx5-gprasp2
Armcx7p
Armh1
Armh3
Armt1
Arnt2
Arntl
Arntl2
Arpc1a
Arpc1b
Arpc2
Arpc4
Arpc4-ttll3
Arpc5l
Arpin-ap3s2
Arpp19
Arpp21
Arrb1
Arrb2
Arrdc1
Arrdc2
Arrdc3-as1
Arrdc5
Arsa
Arsb
Arsg
Arsi
Arsk
Artn
Arv1
Arvcf
As3mt
Asah1
Asah2b
Asap1
Asap2
Asb1
Asb16
Asb16-as1
Asb2
Asb3
Asb4
Asb7
Asb9
Ascc2
Asdurf
Asf1a
Asf1b
Asgr1
Asgr2
Ash2l
Ash2lp1
Asic1
Asic2
Asl
Aslp1
Asmtl
Asna1
Asns
Asnsd1
Aspa
Aspdh
Asph
Asphd1
Aspscr1
Asrgl1
Ass1
Ass1p1
Ass1p9
Asxl1
Asxl2
Asxl3
Atad1
Atad2b
Atad3a
Atad3b
Atad5
Atat1
Ate1
Ate1-as1
Atf1
Atf3
Atf4
Atf5
Atf6b
Atf7
Atf7ip
Atf7ip2
Atg10
Atg101
Atg12
Atg13
Atg16l1
Atg16l2
Atg2a
Atg4a
Atg4b
Atg4c
Atg4d
Atg5
Atg7
Atg9a
Atg9b
Atic
Atl1
Atm
Atmin
Atn1
Atoh1
Atoh8
Atox1
Atp10d
Atp11a
Atp11aun
Atp11b
Atp13a1
Atp13a2
Atp13a4
Atp1a1
Atp1a2
Atp1a4
Atp1b1
Atp1b3
Atp23
Atp2a1
Atp2a2
Atp2b1-as1
Atp2b2
Atp2b3
Atp2b4
Atp2c1
Atp2c2
Atp4a
Atp4b
Atp5f1b
Atp5f1c
Atp5f1d
Atp5f1e
Atp5if1
Atp5mc1
Atp5mfp3
Atp5mg
Atp5mgl
Atp5mgp3
Atp5mpl
Atp5pb
Atp5po
Atp6ap1
Atp6ap1l
Atp6ap2
Atp6v0a1
Atp6v0a2
Atp6v0a4
Atp6v0b
Atp6v0c
Atp6v0cp3
Atp6v0d1
Atp6v0e1
Atp6v0e2
Atp6v1a
Atp6v1b2
Atp6v1c1
Atp6v1c2
Atp6v1f
Atp6v1g1
Atp6v1g1p6
Atp6v1g2-ddx39b
Atp6v1h
Atp7a
Atp7b
Atp8a1
Atp8a2
Atp8b1
Atp8b2
Atp8b5p
Atp9a
Atp9b
Atpaf2
Atpsckmt
Atr
Atraid
Atrip
Atrn
Atrx
Atxn1
Atxn10
Atxn1l
Atxn2
Atxn2-as
Atxn2l
Atxn7
Atxn7l2
Atxn7l3b
Aurkaip1
Aurkb
Auts2
Avil
Avl9
Avp
Avpr1b
Avpr2
Axdnd1
Axin1
Axin2
Axl
Azgp1p1
Azi2
Azin1
Azin1-as1
Azin2
B2m
B3galnt1
B3galt5
B3galt6
B3gat3
B3gnt10
B3gnt5
B3gnt6
B3gnt7
B4galnt1
B4galnt2
B4galnt3
B4galnt4
B4galt1-as1
B4galt2
B4galt7
B9d1
B9d2
Baalc
Baalc-as2
Babam1
Babam2
Bace2
Bach1
Bach2
Bad
Bag1
Bag2
Bag3
Bag4
Bag6
Bahcc1
Baiap2
Baiap2-dt
Baiap2l1
Baiap3
Bak1
Bambi
Banf1
Banf1p1
Bank1
Banp
Barhl1
Barx1
Basp1
Basp1-as1
Batf
Batf2
Bax
Baz1a
Baz2a
Baz2b
Bbc3
Bbip1
Bbof1
Bbox1
Bbs1
Bbs12
Bbs2
Bbs4
Bbs5
Bbs7
Bbs9
Bbx
Bcam
Bcan
Bcap29
Bcar1
Bcar3
Bcar4
Bcas2
Bcas3
Bcas4
Bcat2
Bccip
Bcdin3d-as1
Bckdha
Bckdhb
Bckdk
Bcl10
Bcl2a1
Bcl2l1
Bcl2l11
Bcl2l12
Bcl2l13
Bcl2l2
Bcl2l2-pabpn1
Bcl3
Bcl6b
Bcl7a
Bcl9
Bcl9l
Bclaf1
Bclaf3
Bco1
Bco2
Bcor
Bcorl1
Bcr
Bcrp2
Bcrp5
Bcrp8
Bcs1l
Bcyrn1
Bdh1
Bdkrb1
Bdkrb2
Bdnf-as
Bdp1
Bean1
Becn1
Bend6
Bend7
Best1
Best2
Best3
Bet1
Bex3
Bex4
Bfar
Bfsp1
Bfsp2
Bfsp2-as1
Bglap
Bhlha15
Bhlhb9
Bhlhe40
Bhlhe40-as1
Bhlhe41
Bhmt
Bhmt2
Bicc1
Bicd1
Bicdl1
Bicdl2
Bicra
Bicral
Bid
Bin1
Bin2
Bin3
Birc2
Birc3
Birc5
Birc6
Birc7
Bispr
Bivm
Bivm-ercc5
Blk
Blm
Bloc1s1
Bloc1s2
Bloc1s3
Bloc1s4
Bloc1s6
Blvra
Blzf1
Bmf
Bmf-as1
Bmi1
Bmp1
Bmp2k
Bmp4
Bmpr1a
Bmpr2
Bms1p1
Bms1p21
Bms1p4
Bnc2
Bnc2-as1
Bnip1
Bnip2
Bnip3
Bnip3l
Bnip3p1
Boc
Bok-as1
Bola1
Bola2p1
Bola2p3
Bola3-as1
Bola3p2
Boll
Bop1
Bora
Borcs5
Borcs6
Borcs7
Borcs7-asmt
Borcs8
Borcs8-mef2b
Bpesc1
Bpgm
Bphl
Bpifc
Bpnt1
Bptf
Bptfp1
Brap
Brca1
Brca2
Brcc3
Brd2
Brd3os
Brd4
Brd7p1
Brd8
Brd9
Brd9p1
Brd9p2
Brf1
Brf2
Bri3
Bri3p1
Brinp2
Brix1
Brms1
Brms1l
Brox
Brpf1
Brpf3
Brsk1
Brsk2
Brwd1
Brwd1-as1
Brwd1-as2
Bscl2
Bsdc1
Bsg
Bsn-as1
Bsndp2
Bspry
Bst1
Bst2
Btbd11
Btbd16
Btbd18
Btbd19
Btbd2
Btbd3
Btbd6
Btbd7
Btbd8
Btbd9
Btd
Btf3
Btf3l4
Btf3p13
Btf3p8
Btf3p9
Btg2
Btg3-as1
Btk
Btn2a2
Btn2a3p
Btn3a1
Btn3a2
Btnl2
Btnl9
Btrc
Bub1
Bub1b
Bub1b-pak6
Bub1p1
Bub3
Bud23
Bud31
Bves-as1
Bx072579.2
Bx088702.1
Bx276092.9
Bx284668.2
Bx284668.6
Bx322234.1
Bx322559.1
Bx323014.1
Bx323046.1
Bx470102.1
Bx537318.1
Bx571818.1
Bx640514.2
Bx649632.1
Bx664615.1
Bx682237.1
Bx842242.1
Bx890604.2
Bysl
Bzw1
Bzw2
C10orf143
C10orf25
C10orf53
C10orf55
C10orf67
C10orf88
C10orf90
C10orf91
C11orf1
C11orf21
C11orf24
C11orf45
C11orf49
C11orf52
C11orf54
C11orf58
C11orf68
C11orf71
C11orf74
C11orf80
C11orf87
C11orf88
C11orf95
C11orf96
C11orf97
C12orf10
C12orf29
C12orf42
C12orf45
C12orf49
C12orf57
C12orf60
C12orf65
C12orf66
C12orf75
C12orf76
C12orf80
C13orf42
C14orf119
C14orf132
C14orf178
C14orf28
C15orf39
C15orf41
C15orf48
C15orf53
C15orf61
C15orf62
C15orf65
C16orf45
C16orf70
C16orf71
C16orf72
C16orf74
C16orf86
C16orf89
C16orf92
C16orf96
C17orf100
C17orf107
C17orf113
C17orf49
C17orf51
C17orf53
C17orf64
C17orf67
C17orf80
C17orf97
C17orf98
C17orf99
C18orf21
C18orf25
C18orf32
C18orf54
C18orf65
C19orf12
C19orf24
C19orf33
C19orf38
C19orf44
C19orf47
C19orf53
C19orf54
C19orf57
C19orf66
C19orf67
C19orf81
C19orf85
C1galt1
C1galt1c1
C1galt1p1
C1orf105
C1orf109
C1orf112
C1orf116
C1orf122
C1orf131
C1orf137
C1orf146
C1orf147
C1orf158
C1orf159
C1orf167
C1orf198
C1orf21
C1orf210
C1orf216
C1orf220
C1orf226
C1orf232
C1orf53
C1orf56
C1orf94
C1qa
C1qc
C1qtnf1
C1qtnf12
C1qtnf1-as1
C1qtnf5
C1qtnf6
C1qtnf9
C1qtnf9b
C1r
C1rl
C1rl-as1
C1s
C2
C20orf141
C20orf144
C20orf173
C20orf194
C20orf204
C20orf27
C20orf85
C21orf59-tcp10l
C21orf62-as1
C21orf91
C22orf23
C22orf24
C22orf34
C22orf46
C2cd2
C2cd2l
C2cd3
C2cd4a
C2cd4d-as1
C2cd5
C2orf15
C2orf42
C2orf49
C2orf50
C2orf66
C2orf69
C2orf69p1
C2orf69p2
C2orf69p3
C2orf69p4
C2orf70
C2orf72
C2orf73
C2orf74
C2orf78
C2orf81
C2orf88
C2orf91
C2orf92
C3
C3ar1
C3orf14
C3orf20
C3orf35
C3orf38
C3orf52
C3orf80
C3orf85
C3p1
C4a
C4bpa
C4bpb
C4orf19
C4orf33
C4orf45
C4orf46
C4orf47
C4orf48
C4orf51
C5ar1
C5orf17
C5orf22
C5orf24
C5orf30
C5orf38
C5orf47
C5orf51
C5orf56
C5orf58
C5orf63
C5orf66
C5orf66-as2
C6orf106
C6orf120
C6orf132
C6orf136
C6orf141
C6orf201
C6orf203
C6orf223
C6orf47
C6orf47-as1
C6orf48
C6orf58
C6orf89
C6orf99
C7orf26
C7orf43
C7orf57
C7orf61
C7orf65
C8a
C8g
C8orf33
C8orf37-as1
C8orf44
C8orf58
C8orf74
C8orf76
C8orf82
C8orf87
C9orf106
C9orf129
C9orf131
C9orf135
C9orf139
C9orf152
C9orf16
C9orf163
C9orf170
C9orf24
C9orf3
C9orf43
C9orf50
C9orf64
C9orf85
C9orf92
Ca11
Ca12
Ca13
Ca14
Ca2
Ca3
Ca3-as1
Ca4
Ca5b
Ca5bp1
Ca7
Ca9
Cab39
Cab39l
Cabcoco1
Cabin1
Cables1
Cables2
Cabp1
Cabp4
Cabyr
Cacfd1
Cachd1
Cacna1a
Cacna1b
Cacna1c
Cacna1c-as1
Cacna1c-as2
Cacna1c-it3
Cacna1d
Cacna1e
Cacna1g-as1
Cacna1h
Cacna1i
Cacna2d1
Cacna2d3
Cacna2d4
Cacnb1
Cacnb2
Cacnb3
Cacnb4
Cacng2
Cacng6
Cacng8
Cactin-as1
Cacul1
Cacybp
Cacybpp3
Cad
Cadm1
Cadm2
Cadm3
Cadm4
Cadps2
Calb2
Calca
Calcb
Calcoco2
Calcp
Calcrl
Cald1
Calhm1
Calhm2
Calhm3
Calm1
Calm2
Calm3
Calr
Calr4p
Calu
Caly
Camk1d
Camk1g
Camk2a
Camk2b
Camk2d
Camk2g
Camk2n1
Camk4
Camkk1
Camkk2
Camkmt
Camkv
Camlg
Camsap2
Camsap3
Camta1
Camta2
Cand1
Cand2
Canx
Cap1
Cap2
Capg
Capn1
Capn10
Capn11
Capn12
Capn13
Capn15
Capn2
Capn3
Capn5
Capn7
Capn8
Capns1
Caprin1
Caps
Capsl
Capza1
Capza2
Capzb
Card10
Card11
Card14
Card19
Card6
Card8
Card8-as1
Card9
Carf
Carhsp1
Carm1
Carmil1
Carmil2
Carmn
Carnmt1-as1
Cars
Cars2
Casc11
Casc15
Casc19
Casc2
Casc3
Casc4
Casc4p1
Casd1
Cask
Caskin1
Caskin2
Casp10
Casp2
Casp3
Casp4
Casp7
Casp8
Casp9
Casq2
Cass4
Cast
Castor1
Castor2
Casz1
Cat
Catip
Catsper1
Catsperb
Catsperd
Catspere
Catsperg
Catsperz
Cav1
Cav2
Cavin4
Cbfa2t2
Cbfb
Cbl
Cblb
Cblc
Cblif
Cbll1
Cbr1
Cbr4
Cbwd2
Cbwd5
Cbx2
Cbx3
Cbx3p3
Cbx3p8
Cbx4
Cbx6
Cbx7
Cbx8
Cby1
Cc2d1a
Cc2d1b
Cc2d2a
Cc2d2b
Ccar1
Ccar2
Ccat2
Ccdc102b
Ccdc103
Ccdc106
Ccdc107
Ccdc110
Ccdc112
Ccdc113
Ccdc114
Ccdc115
Ccdc117
Ccdc12
Ccdc120
Ccdc121
Ccdc124
Ccdc126
Ccdc13
Ccdc130
Ccdc134
Ccdc136
Ccdc137
Ccdc138
Ccdc140
Ccdc141
Ccdc142
Ccdc144a
Ccdc144cp
Ccdc144nl
Ccdc144nl-as1
Ccdc146
Ccdc149
Ccdc15
Ccdc150
Ccdc151
Ccdc155
Ccdc157
Ccdc158
Ccdc159
Ccdc162p
Ccdc171
Ccdc174
Ccdc18
Ccdc180
Ccdc183
Ccdc184
Ccdc187
Ccdc189
Ccdc18-as1
Ccdc190
Ccdc192
Ccdc194
Ccdc197
Ccdc22
Ccdc24
Ccdc26
Ccdc28a
Ccdc28b
Ccdc30
Ccdc33
Ccdc38
Ccdc39
Ccdc39-as1
Ccdc40
Ccdc43
Ccdc50
Ccdc51
Ccdc57
Ccdc58
Ccdc60
Ccdc61
Ccdc62
Ccdc63
Ccdc65
Ccdc66
Ccdc68
Ccdc69
Ccdc7
Ccdc70
Ccdc77
Ccdc78
Ccdc8
Ccdc80
Ccdc81
Ccdc82
Ccdc83
Ccdc84
Ccdc85b
Ccdc85c
Ccdc86
Ccdc88a
Ccdc88b
Ccdc88c
Ccdc9
Ccdc90b
Ccdc91
Ccdc92
Ccdc97
Ccdc9b
Ccer2
Cchcr1
Ccin
Cck
Cckbr
Ccl14
Ccl15-ccl14
Ccl19
Ccl2
Ccl28
Ccl4
Ccl4l2
Ccm2
Ccm2l
Ccn1
Ccn3
Ccn5
Ccna1
Ccnb1
Ccnb2
Ccnb3
Ccnd1
Ccnd2
Ccnd2p1
Ccnd3
Ccndbp1
Ccne1
Ccnf
Ccng1
Ccng2
Ccnh
Ccni
Ccni2
Ccnjl
Ccnjp2
Ccnk
Ccnl2
Ccnq
Ccnqp3
Ccnt2
Ccnt2-as1
Ccny
Ccnyl1
Ccp110
Ccr10
Ccr3
Ccr6
Ccr7
Ccrl1p1
Ccrl2
Ccs
Ccser1
Ccser2
Cct2
Cct3
Cct5
Cct6a
Cct6p1
Cct6p3
Cct7
Cct7p2
Ccz1
Cd109
Cd14
Cd151
Cd163l1
Cd200
Cd200r1l
Cd200r1l-as1
Cd22
Cd226
Cd247
Cd27
Cd274
Cd276
Cd2ap
Cd2bp2
Cd300lg
Cd320
Cd33
Cd37
Cd3d
Cd3eap
Cd3g
Cd40
Cd44
Cd46
Cd46p1
Cd48
Cd5
Cd53
Cd55
Cd59
Cd6
Cd68
Cd69
Cd72
Cd81
Cd82
Cd84
Cd8a
Cd8b2
Cd9
Cd96
Cd99
Cd99l2
Cd99p1
Cda
Cdadc1
Cdc123
Cdc14a
Cdc14b
Cdc14c
Cdc16
Cdc20
Cdc20p1
Cdc25a
Cdc25b
Cdc27
Cdc34
Cdc37
Cdc37l1
Cdc37l1-dt
Cdc40
Cdc42
Cdc42bpa
Cdc42bpg
Cdc42ep1
Cdc42ep2
Cdc42ep3
Cdc42ep4
Cdc42ep5
Cdc42p1
Cdc42p3
Cdc42se1
Cdc42se2
Cdc45
Cdc6
Cdc7
Cdc73
Cdca2
Cdca4p2
Cdca7
Cdca8
Cdcp2
Cdh1
Cdh15
Cdh18-as1
Cdh20
Cdh23
Cdh24
Cdh26
Cdh3
Cdh4
Cdh5
Cdhr1
Cdhr2
Cdhr3
Cdhr5
Cdipt
Cdiptosp
Cdk1
Cdk10
Cdk12
Cdk13
Cdk14
Cdk15
Cdk16
Cdk18
Cdk2
Cdk2ap1
Cdk2ap2
Cdk3
Cdk4
Cdk5p1
Cdk5r1
Cdk5r2
Cdk5rap1
Cdk5rap2
Cdk5rap3
Cdk6
Cdk7
Cdk8
Cdk9
Cdkal1
Cdkl1
Cdkl4
Cdkl5
Cdkn1a
Cdkn1b
Cdkn2a
Cdkn2a-dt
Cdkn2aip
Cdkn2aipnlp1
Cdkn2b
Cdkn2b-as1
Cdkn2c
Cdkn2d
Cdkn3
Cdr2l
Cdrt1
Cdrt4
Cds1
Cds2
Cdt1
Cdv3
Cdv3p1
Cdx2
Cdyl
Cdyl2
Ceacam16
Ceacam18
Ceacam19
Ceacam20
Ceacam21
Ceacam5
Cebpa-dt
Cebpb
Cebpd
Cebpg
Cebpz
Cebpzos
Cecr2
Cel
Cela1
Cela2b
Cela3a
Celf1
Celf2
Celf2-dt
Celf3
Celf4
Celf5
Celsr1
Celsr2
Celsr3
Cemip
Cemip2
Cend1p1
Cenpa
Cenpbd1p1
Cenpcp1
Cenpe
Cenpf
Cenph
Cenpi
Cenpl
Cenpn
Cenpo
Cenpp
Cenps
Cenps-cort
Cenpt
Cenpw
Cep104
Cep112
Cep120
Cep126
Cep135
Cep162
Cep164
Cep164p1
Cep170b
Cep192
Cep250
Cep350
Cep41
Cep44
Cep55
Cep57
Cep57l1
Cep57l1p1
Cep63
Cep68
Cep70
Cep76
Cep78
Cep83
Cep83-dt
Cep85
Cep89
Cep95
Cep97
Cept1
Cercam
Cerkl
Cerna1
Cerna3
Cers1
Cers4
Cers6
Cers6-as1
Ces1p1
Ces2
Ces3
Ces4a
Cetn1
Cetn3
Cetp
Cfap161
Cfap206
Cfap221
Cfap298
Cfap299
Cfap300
Cfap36
Cfap43
Cfap46
Cfap52
Cfap54
Cfap57
Cfap58
Cfap58-dt
Cfap61
Cfap65
Cfap69
Cfap70
Cfap73
Cfap74
Cfap77
Cfap97
Cfap97d1
Cfap99
Cfb
Cfh
Cfhr3
Cfhr4
Cfhr5
Cfl1
Cfl1p1
Cfl1p3
Cfl1p4
Cfl1p8
Cflar
Cflar-as1
Cfp
Cgas
Cgb2
Cgb3
Cgn
Cgnl1
Cgrrf1
Chac1
Chad
Chadl
Chaf1a
Chaf1b
Champ1
Chchd1
Chchd10
Chchd2p1
Chchd2p2
Chchd2p3
Chchd2p6
Chchd2p8
Chchd3
Chchd5
Chchd6
Chchd7
Chd1
Chd1l
Chd2
Chd3
Chd4
Chd6
Chd7
Chd8
Chd9
Chek1
Chek2p2
Cherp
Chfr
Chga
Chgb
Chi3l1
Chi3l2
Chic1
Chid1
Chit1
Chkb-dt
Chl1-as1
Chmp1a
Chmp1ap1
Chmp1b
Chmp1b-as1
Chmp2b
Chmp3
Chmp4bp1
Chmp5
Chmp6
Chmp7
Chn1
Chn2
Chodl
Chp1
Chpf
Chpf2
Chpt1
Chrac1
Chrdl2
Chrm1
Chrm3-as2
Chrna10
Chrna3
Chrna4
Chrna5
Chrna7
Chrna9
Chrnb1
Chrnb2
Chrnb4
Chrnd
Chrne
Chst11
Chst12
Chst13
Chst14
Chst4
Chst5
Chst6
Chst7
Chst8
Chsy1
Chtf18
Chtf8
Chtop
Churc1
Churc1-fntb
Ciao1
Ciao2a
Ciao2b
Ciao3
Ciart
Cib2
Cib3
Cic
Cideb
Cidec
Cidecp1
Ciita
Cilp2
Cipc
Cir1
Cirbp
Cirbp-as1
Cisd1
Cisd2
Cisd3
Cish
Cit
Ciz1
Ckap2
Ckap2l
Ckb
Ckbp1
Cklf
Cklf-cmtm1
Ckmt2
Ckmt2-as1
Cks1b
Clasp1
Clasp2
Clasrp
Clba1
Clcn1
Clcn2
Clcn3
Clcn4
Clcn5
Clcn6
Clcnka
Clcnkb
Clcp1
Cldn10-as1
Cldn11
Cldn12
Cldn16
Cldn18
Cldn19
Cldn2
Cldn25
Cldn4
Cldn6
Cldn7
Cldnd1
Cldnd2
Clec11a
Clec16a
Clec19a
Clec1a
Clec2b
Clec2d
Clec3b
Clec4e
Clec4gp1
Clecl1
Clhc1
Clic1
Clic4
Clic5
Clip1
Clip1-as1
Clip2
Clip3
Clip4
Clk2
Clk3
Cllu1
Clmn
Cln3
Cln5
Cln8
Clnk
Clns1a
Clock
Clp1
Clpp
Clpsl2
Clptm1
Clptm1l
Clpx
Clrn1
Clrn1-as1
Clspn
Clstn3
Clta
Cltc
Cltcl1
Clu
Cluap1
Cluh
Cluhp3
Clul1
Clvs2
Clybl
Cmahp
Cmas
Cmbl
Cmc1
Cmc2
Cmip
Cmklr1
Cmpk1
Cmss1
Cmtm1
Cmtm2
Cmtm3
Cmtm4
Cmtm5
Cmtm7
Cmtm8
Cmtr1
Cnbd2
Cndp1
Cndp2
Cnep1r1
Cnga3
Cnga4
Cngb1
Cngb3
Cnih2
Cnih3
Cnksr1
Cnksr3
Cnn1
Cnn2
Cnn2p1
Cnn2p6
Cnn2p9
Cnn3
Cnnm2
Cnnm3
Cnnm4
Cnot10
Cnot2
Cnot3
Cnot4
Cnot6
Cnot6l
Cnot6lp1
Cnot7p2
Cnot8
Cnot9
Cnp
Cnppd1
Cnrip1
Cnst
Cntd1
Cntd2
Cntfr
Cntln
Cntn1
Cntn2
Cntn5
Cntnap1
Cntnap2
Cntnap3
Cntnap5
Cntrl
Cntrob
Coa1
Coa6
Coa6-as1
Coa7
Coasy
Cobl
Cobll1
Coch
Cog1
Cog2
Cog3
Cog5
Cog6
Cog8
Col11a2
Col12a1
Col13a1
Col14a1
Col16a1
Col17a1
Col18a1
Col18a1-as1
Col19a1
Col1a1
Col1a2
Col22a1
Col27a1
Col2a1
Col3a1
Col4a1
Col4a2
Col4a2-as2
Col4a3
Col4a3bp
Col4a5
Col5a1
Col5a1-as1
Col6a1
Col6a2
Col7a1
Col8a1
Col9a2
Col9a3
Colca2
Colec11
Colgalt1
Colq
Commd1
Commd10
Commd3
Commd3-bmi1
Commd4
Commd5
Commd6
Comp
Comt
Comtd1
Copb2
Cope
Copg1
Cops2
Cops3
Cops4
Cops5
Cops6
Cops7a
Cops7b
Cops8
Copz1
Copz2
Coq10a
Coq10b
Coq2
Coq4
Coq5
Coq6
Coq7
Coq8a
Coq8b
Coq9
Coro1a
Coro1c
Coro2a
Coro2b
Coro6
Coro7
Cotl1
Cotl1p1
Cox10
Cox10-as1
Cox11p1
Cox14
Cox15
Cox17
Cox17p1
Cox20
Cox20p2
Cox4i1
Cox4i2
Cox5b
Cox6a1
Cox6b1
Cox6b2
Cox6c
Cox6cp16
Cox6cp18
Cox6cp2
Cox6cp5
Cox7a2l
Cox7a2p1
Cox7b
Cox7c
Cpa1
Cpa4
Cpa5
Cpamd8
Cpb1
Cpb2
Cpb2-as1
Cpd
Cpdp1
Cpe
Cpeb1-as1
Cpeb2
Cpeb2-dt
Cpeb4
Cped1
Cplane2
Cplx2
Cpm
Cpn2
Cpne2
Cpne3
Cpne4
Cpne5
Cpne6
Cpne7
Cpne8-as1
Cpox
Cpq
Cps1
Cpsf1
Cpsf2
Cpsf3
Cpsf4
Cpsf6
Cpt1a
Cpt1c
Cpt2
Cptp
Cpz
Cr1
Cr1l
Cr2
Cr392000.1
Cr392000.2
Cr392039.1
Crabp1
Cracr2a
Cracr2b
Cradd
Cramp1
Crb2
Crb3
Crcp
Creb1
Creb3
Creb3l1
Creb3l2
Creb3l3
Creb3l4
Creb5
Crebbp
Crebl2
Crebrf
Creg2
Creld1
Creld2
Crem
Crhr1
Crim1
Crim1-dt
Crip1
Crip1p4
Crip2
Crip3
Cript
Crispld1
Crispld2
Crk
Crkl
Crlf1
Crls1
Crmp1
Crnde
Crocc
Croccp2
Croccp3
Croccp5
Crot
Crp
Crtap
Crtc1
Crtc2
Crtc3
Crx
Cry2
Cryba2
Crybb2p1
Crybg1
Crybg2
Cryl1
Crym
Crym-as1
Cryzl1
Cryzl2p
Cs
Csad
Csag4
Csdc2
Csde1
Cse1l
Csf1
Csf1r
Csf2ra
Csf2rb
Csf3
Csf3r
Csgalnact1
Csh2
Csk
Cskmt
Csmd2
Csnk1d
Csnk1e
Csnk1g1
Csnk1g2
Csnk1g3
Csnk2a1
Csnk2b
Cspg4p13
Cspp1
Csrnp1
Csrp1
Cst1
Cst12p
Cst8
Csta
Cstf1
Cstf2
Cstf3
Cstf3-dt
Ctage1
Ctage16p
Ctage7p
Ctbp1
Ctbp1-dt
Ctbp2
Ctbp2p4
Ctbp2p6
Ctc1
Ctcf
Ctcfl
Ctdnep1
Ctdp1
Ctdsp1
Ctdspl
Ctdspl2
Ctf1
Cth
Cthrc1
Ctif
Ctnna1
Ctnna2
Ctnnb1
Ctnnbl1
Ctnnd1
Ctnnd2
Ctns
Ctps1
Ctr9
Ctrb1
Ctrc
Ctrl
Ctsa
Ctsb
Ctse
Ctsf
Ctsh
Ctsl
Ctsz
Cttn
Cttnbp2nl
Ctu2
Ctxn2
Cu104787.1
Cubn
Cuedc1
Cuedc2
Cul4a
Cul5
Cul7
Cul9
Cuta
Cutalp
Cutc
Cux1
Cux2
Cwc25
Cwc27
Cx3cl1
Cxadr
Cxcl14
Cxcl16
Cxcl8
Cxorf40a
Cxorf58
Cxxc1
Cxxc1p1
Cxxc5
Cxxc5-as1
Cyb561
Cyb561a3
Cyb561d1
Cyb561d2
Cyb5a
Cyb5b
Cyb5d1
Cyb5d2
Cyb5r1
Cyb5r2
Cyb5r3
Cyb5r4
Cyb5rl
Cybrd1
Cyc1
Cycsp19
Cycsp33
Cyfip1
Cyfip2
Cygb
Cyhr1
Cyld
Cyp11a1
Cyp11b1
Cyp17a1
Cyp19a1
Cyp1b1-as1
Cyp1d1p
Cyp20a1
Cyp24a1
Cyp26a1
Cyp26b1
Cyp27a1
Cyp27b1
Cyp2ac1p
Cyp2b6
Cyp2b7p
Cyp2c18
Cyp2c8
Cyp2c9
Cyp2d7
Cyp2e1
Cyp2s1
Cyp2t1p
Cyp2u1
Cyp3a43
Cyp3a5
Cyp46a1
Cyp4b1
Cyp4f11
Cyp4f12
Cyp4f23p
Cyp4f3
Cyp4f62p
Cyp4v2
Cyp51a1-as1
Cyp8b1
Cyren
Cystm1
Cyth1
Cyth2
Cyth4
Cytl1
Cytor
D2hgdh
Daam1
Daam2
Dab1
Dab2
Dab2ip
Dact1
Dact3
Dact3-as1
Dag1
Dagla
Daglb
Dalrd3
Dancr
Dand5
Dao
Dap
Dap3
Dapk1
Dapk1-it1
Dapk2
Dapp1
Dars
Dars2
Dars-as1
Daw1
Daxx
Dazap1
Dazap2
Dbf4
Dbf4b
Dbi
Dbil5p
Dbn1
Dbndd2
Dbnl
Dbp
Dbx1
Dcaf10
Dcaf11
Dcaf13
Dcaf15
Dcaf17
Dcaf4
Dcaf5
Dcaf6
Dcaf7
Dcaf8
Dcakd
Dcbld1
Dcbld2
Dcdc2b
Dck
Dclk2
Dclre1b
Dclre1c
Dclre1cp1
Dcn
Dcp1b
Dcp2
Dcps
Dcst1-as1
Dcst2
Dcstamp
Dctn1
Dctn1-as1
Dctn2
Dctn3
Dctn5
Dctn6
Dcun1d1
Dcun1d2
Dcun1d2-as
Dcun1d4
Dcxr-dt
Dda1
Ddah1
Ddah2
Ddb1
Ddb2
Ddc-as1
Ddhd2
Ddi2
Ddias
Ddit4
Ddit4-as1
Ddn-as1
Ddr1
Ddr2
Ddrgk1
Ddx1
Ddx10
Ddx11
Ddx11l1
Ddx11l10
Ddx11l5
Ddx11l8
Ddx17
Ddx18
Ddx18p3
Ddx19a
Ddx19b
Ddx21
Ddx24
Ddx25
Ddx27
Ddx31
Ddx39a
Ddx39ap1
Ddx39b-as1
Ddx39bp2
Ddx3p1
Ddx3x
Ddx4
Ddx41
Ddx42
Ddx46
Ddx47
Ddx49
Ddx5
Ddx50
Ddx52
Ddx53
Ddx54
Ddx55
Ddx56
Ddx59
Ddx6
Ddx60
Ddx60l
Deaf1
Dec1
Decr1
Decr2
Dedd
Dedd2
Def8
Defa1
Defa11p
Defa9p
Defb109f
Defb110
Defb128
Defb135
Degs1
Dele1
Dennd1a
Dennd1c
Dennd2a
Dennd2c
Dennd3
Dennd4a
Dennd4c
Dennd5a
Dennd5b-as1
Dennd6a-as1
Dennd6a-dt
Denr
Depdc1-as1
Depdc5
Depdc7
Depp1
Deptor
Dera
Desi2
Det1
Dffb
Dgat1
Dgat2
Dgcr11
Dgcr2
Dgcr5
Dgcr8
Dgka
Dgkb
Dgkd
Dgke
Dgkg
Dgkz
Dglucy
Dguok
Dhcr24
Dhcr24-dt
Dhcr7
Dhdds
Dhdh
Dhodh
Dhps
Dhrs1
Dhrs11
Dhrs13
Dhrs2
Dhrs3
Dhrs4
Dhrs4l1
Dhrs4l2
Dhrs7
Dhrs7b
Dhrs9
Dhrsx-it1
Dhtkd1
Dhx29
Dhx30
Dhx34
Dhx35
Dhx38
Dhx40
Dhx40p1
Dhx57
Dhx58
Dhx8
Dhx9
Dhx9p1
Diablo
Diaph1
Diaph2
Diaph3
Diaph3-as1
Diaph3-as2
Dicer1-as1
Dido1
Dio1
Dio3
Dio3os
Dip2a
Dip2b
Dip2c
Dipk1a
Dipk2a
Dipk2b
Diras2
Diras3
Dis3
Dis3l
Dis3l2
Dis3l2p1
Disc1
Disc1fp1
Disp1
Disp2
Disp3
Dixdc1
Dkc1
Dkk1
Dkk3
Dkkl1
Dlat
Dlc1
Dld
Dlec1
Dlec1p1
Dleu1
Dleu2
Dleu7
Dlg1
Dlg1-as1
Dlg2
Dlg3
Dlg3-as1
Dlg4
Dlg5
Dlg5-as1
Dlgap1
Dlgap1-as1
Dlgap1-as2
Dlgap2
Dlgap3
Dlgap4
Dlgap4-as1
Dlk2
Dll3
Dll4
Dlst
Dlx1
Dlx2
Dlx2-dt
Dlx3
Dlx4
Dlx6
Dlx6-as1
Dm1-as
Dmac2
Dmac2l
Dmap1
Dmbt1p1
Dmbx1
Dmc1
Dmgdh
Dmkn
Dmpk
Dmrt1
Dmtf1
Dmtn
Dmwd
Dmxl1
Dmxl2
Dnaaf1
Dnaaf3
Dnaaf4
Dnaaf5
Dnah1
Dnah10
Dnah11
Dnah14
Dnah17
Dnah17-as1
Dnah2
Dnah3
Dnah5
Dnah6
Dnah8
Dnah9
Dnai1
Dnai2
Dnaja1
Dnaja3
Dnaja4
Dnajb11
Dnajb12
Dnajb13
Dnajb2
Dnajb4
Dnajb5
Dnajb6
Dnajb9
Dnajc1
Dnajc10
Dnajc11
Dnajc12
Dnajc13
Dnajc16
Dnajc18
Dnajc19
Dnajc19p1
Dnajc21
Dnajc22
Dnajc24
Dnajc25
Dnajc25-gng10
Dnajc27
Dnajc27-as1
Dnajc3
Dnajc4
Dnajc5
Dnajc5b
Dnajc5g
Dnajc6
Dnajc7
Dnajc9
Dnajc9-as1
Dnal1
Dnal4
Dnase1
Dnase1l3
Dnase2b
Dnd1p1
Dnhd1
Dnm1
Dnm1l
Dnm1p34
Dnm1p35
Dnm1p38
Dnm1p47
Dnm1p49
Dnm1p51
Dnm2
Dnm3
Dnmt1
Dnmt3a
Dnmt3b
Dnttip1
Doc2a
Dock1
Dock10
Dock11
Dock2
Dock4
Dock5
Dock6
Dock7
Dock8
Dock9
Dock9-dt
Dok1
Dok2
Dok3
Dok4
Dok5
Dok7
Dolpp1
Donson
Dop1a
Dop1b
Dot1l
Dpagt1
Dpcd
Dpep1
Dpf1
Dpf2
Dph1
Dph2
Dph3p1
Dph5
Dph6-dt
Dph7
Dpm2
Dpm3
Dpp3
Dpp4
Dpp6
Dpp9
Dppa2p4
Dprxp1
Dpy19l2p3
Dpy19l3
Dpy19l4
Dpy30
Dpyd-as1
Dpys
Dpysl2
Dpysl3
Dpysl5
Dr1
Draic
Dram1
Drap1
Drc1
Drc3
Drc7
Drd2
Drd3
Drd4
Drg1
Drg2
Drgx
Drosha
Drp2
Dsc2
Dscam-as1
Dscaml1
Dscas
Dscr9
Dse
Dsg2
Dsp
Dst
Dstn
Dstnp2
Dtd1
Dthd1
Dtl
Dtna
Dtnb
Dtwd1
Dtx1
Dtx2
Dtx3
Dtx3l
Dtymk
Dubr
Duox2
Duoxa1
Dupd1
Dus2
Dus3l
Dus4l
Dusp11
Dusp12
Dusp14
Dusp15
Dusp16
Dusp19
Dusp22
Dusp23
Dusp27
Dusp28
Dusp5
Dusp5p1
Dusp5p2
Dusp6
Dusp8p5
Dut
Dutp1
Dutp6
Dux4l16
Dux4l17
Dux4l18
Dux4l8
Dvl1
Dvl2
Dvl3
Dym
Dync1h1
Dync1i2
Dync1li2
Dync2h1
Dync2li1
Dynll1
Dynll1p2
Dynll1p4
Dynll1p5
Dynlrb1
Dynlrb2
Dynlt3
Dynlt3p2
Dyrk1a
Dyrk1b
Dyrk2
Dyrk3
Dyrk4
Dysf
Dzip1l
Dzip3
E2f3
E2f4
E2f5
E2f6p4
E2f7
E4f1
Eaf1
Eaf2
Ears2
Ebag9
Ebf1
Ebf4
Ebi3
Ebln2
Ebln3p
Ebp
Ecd
Ece1
Ece2
Ecel1p2
Ecel1p3
Ech1
Echdc2
Echdc3
Eci2
Ecm1
Ecsit
Ect2
Edaradd
Edc3
Edc4
Eddm13
Edem1
Edn3
Edrf1
Edrf1-dt
Eed
Eef1a1
Eef1a1p25
Eef1a1p5
Eef1a2
Eef1akmt3
Eef1akmt4
Eef1akmt4-ece2
Eef1aknmt
Eef1b2
Eef1b2p1
Eef1d
Eef1dp2
Eef1dp3
Eef2
Eef2k
Eefsec
Eepd1
Efcab11
Efcab13
Efcab14-as1
Efcab2
Efcab5
Efcab7
Efemp2
Efhc1
Efhd1
Efhd2
Efl1
Efl1p1
Efna1
Efna3
Efna4
Efna5
Efr3a
Efr3b
Eftud2
Egf
Egfem1p
Egfl7
Egfr
Egfr-as1
Egln1p1
Egln2
Egln3
Egln3-as1
Egot
Ehbp1
Ehbp1l1
Ehd1
Ehd2
Ehd4
Ehf
Ehhadh
Ehhadh-as1
Ehmt1
Ei24
Eid1
Eid3
Eif1
Eif1ad
Eif1axp1
Eif1ay
Eif1b
Eif1p7
Eif2a
Eif2ak2
Eif2ak3-dt
Eif2ak4
Eif2b1
Eif2b2
Eif2b3
Eif2b4
Eif2b5
Eif2d
Eif2s1
Eif2s3
Eif2s3b
Eif3b
Eif3ep1
Eif3f
Eif3g
Eif3h
Eif3i
Eif3j
Eif3k
Eif3l
Eif3m
Eif4a1
Eif4a1p12
Eif4a2
Eif4b
Eif4e
Eif4e1b
Eif4e2
Eif4e2p1
Eif4e3
Eif4ebp2p3
Eif4ep2
Eif4g1
Eif4g3
Eif4h
Eif5
Eif5a
Eif5a2
Eif5b
Eif6
Eipr1
Elac1
Elane
Elavl1
Elavl4
Eldr
Elf1
Elf3
Elf3-as1
Elfn1
Elk3
Ell
Ell2
Ell3
Elmo1
Elmo2
Elmo3
Elmod1
Elmod2
Elmod3
Elmsan1
Eln
Eloa
Elobp2
Eloc
Elocp18
Elocp20
Elocp24
Elof1
Elovl2-as1
Elovl6
Elp2
Elp3
Elp4
Elp5
Elp6
Emc10
Emc1-as1
Emc2
Emc3
Emc3-as1
Emc4
Emc6
Emd
Eme1
Eme2
Emg1
Emid1
Emilin2
Eml1
Eml2
Eml3
Eml4
Eml6
Emp1
Emp3
Emsy
Emx1
Emx2
Emx2os
En1
En2
Endou
Endov
Eng
Engase
Eno1
Eno1-as1
Eno1p3
Eno2
Eno3
Eno4
Enoph1
Enosf1
Enox2
Enpep
Enpp1
Enpp3
Enpp7
Enpp7p2
Enpp7p5
Ensa
Ensap3
Entpd2
Entpd3-as1
Entpd6
Entpd8
Entr1
Eny2
Eogt
Ep300
Ep400
Ep400p1
Epas1
Epb41
Epb41l1
Epb41l3
Epb41l4a
Epb41l4a-as1
Epb41l5
Epb42
Epc1
Epc2
Epcam
Epcam-dt
Epdr1
Epg5
Epgn
Epha1
Epha10
Epha1-as1
Epha2
Epha3
Epha5-as1
Epha6
Epha8
Ephb1
Ephb2
Ephb4
Ephb6
Ephx1
Ephx2
Ephx4
Epm2a
Epn1
Epn2
Epn2-as1
Epn3
Epor
Eps15l1
Eps8
Eps8l1
Eps8l2
Epsti1
Epyc
Eral1
Erap1
Erap2
Erbb2
Erbb3
Erbb4
Erbin
Erc1
Ercc1
Ercc2
Ercc4
Ercc5
Ercc6
Ercc6l2
Ereg
Erf
Erfe
Erg28
Ergic1
Ergic2
Ergic3
Eri1
Eri3
Ericd
Erich1
Erich5
Erich6-as1
Erich6b
Erlec1
Erlin2
Ermap
Ermard
Ern1
Ero1a
Erp27
Erp29
Erv3-1
Ervk13-1
Ervk3-1
Ervmer34-1
Ervmer61-1
Ervw-1
Esco2
Esm1
Espl1
Espn
Espnl
Espnp
Esr2
Esrg
Esrp1
Esrra
Esrrap2
Esrrb
Ess2
Esyt1
Esyt3
Etf1
Etf1p2
Etfbkmt
Etfdh
Etfrf1
Ethe1
Etnk1
Etnk2
Etnppl
Ets1
Ets2
Etv1
Etv2
Etv4
Etv5
Etv6
Etv7
Eva1a
Eva1c
Evc
Evi5l
Evl
Evpl
Evx1-as
Ewsat1
Ewsr1
Exd2
Exd3
Exo1
Exo5
Exoc1
Exoc1l
Exoc3-as1
Exoc3l1
Exoc3l2
Exoc3l4
Exoc4
Exoc6
Exoc7
Exog
Exosc10
Exosc10-as1
Exosc2
Exosc3p1
Exosc4
Exosc5
Exosc7
Exosc8
Exosc9
Exph5
Ext2
Extl1
Extl2
Extl3
Eya3
Eya4
Eys
Ezh1
Ezr-as1
F10
F11
F12
F2
F2r
F2rl1
F2rl2
F7
F8a1
F9
Fa2h
Faah
Faah2
Faahp1
Faap20
Faap24
Fabp3p2
Fabp4
Fabp5
Fabp5p13
Fabp5p14
Fabp5p3
Fabp7
Fadd
Fads2
Fads3
Faf2
Fah
Fahd1
Fahd2a
Fahd2cp
Faim
Faim2
Falec
Fam102b
Fam107a
Fam107b
Fam110a
Fam110c
Fam111a
Fam111a-dt
Fam111b
Fam114a1
Fam117a
Fam117b
Fam118a
Fam118b
Fam120a
Fam120b
Fam122a
Fam122c
Fam124a
Fam126a
Fam126b
Fam129a
Fam129b
Fam129c
Fam131a
Fam131c
Fam133a
Fam133b
Fam135a
Fam138b
Fam138e
Fam13a
Fam13c
Fam149a
Fam149b1
Fam149b1p1
Fam151a
Fam151b
Fam153b
Fam153c
Fam157c
Fam160a1
Fam160b1
Fam160b2
Fam162a
Fam166a
Fam167a
Fam170b-as1
Fam171a1
Fam171b
Fam172a
Fam172bp
Fam173a
Fam174a
Fam174b
Fam177a1
Fam180a
Fam182b
Fam183a
Fam185a
Fam186a
Fam187a
Fam189a1
Fam189b
Fam192a
Fam193a
Fam193b
Fam198b-as1
Fam19a2
Fam19a3
Fam19a5
Fam200b
Fam201a
Fam206a
Fam207a
Fam20a
Fam20c
Fam210b
Fam214b
Fam216a
Fam217a
Fam217b
Fam218a
Fam219b
Fam220a
Fam220bp
Fam220cp
Fam221a
Fam221b
Fam222a
Fam225a
Fam227a
Fam227b
Fam228a
Fam228b
Fam229b
Fam230i
Fam234a
Fam234b
Fam237a
Fam237b
Fam241b
Fam245a
Fam24b
Fam27b
Fam27e5
Fam32a
Fam3b
Fam43a
Fam45a
Fam47e
Fam47e-stbd1
Fam49b
Fam50a
Fam50b
Fam53b-as1
Fam53c
Fam57a
Fam57b
Fam66c
Fam71d
Fam71e1
Fam71e2
Fam71f1
Fam76a
Fam76b
Fam78a
Fam81a
Fam81b
Fam83a
Fam83c-as1
Fam83d
Fam83e
Fam83f
Fam83g
Fam84a
Fam86b3p
Fam86c1
Fam86fp
Fam86gp
Fam86jp
Fam86kp
Fam87b
Fam89b
Fam8a3p
Fam90a24p
Fam91a1
Fam92a
Fam92a1p1
Fam98a
Fam98b
Fam98c
Fan1
Fanca
Fancb
Fancc
Fancd2
Fance
Fancg
Fanci
Fancm
Fank1
Fap
Far1
Far1-it1
Far1p1
Far2
Far2p3
Farp1
Farp2
Fars2
Farsa
Farsa-as1
Fas
Fastk
Fastkd2
Fat3
Fat4
Faxdc2
Fbh1
Fbl
Fblim1
Fbll1
Fbln1
Fbln2
Fbln5
Fbln7
Fbn1
Fbn2
Fbn3
Fbrs
Fbxl12
Fbxl13
Fbxl18
Fbxl19
Fbxl2
Fbxl20
Fbxl3
Fbxl7
Fbxl8
Fbxo16
Fbxo17
Fbxo2
Fbxo21
Fbxo22
Fbxo24
Fbxo25
Fbxo27
Fbxo28
Fbxo31
Fbxo32
Fbxo34
Fbxo36
Fbxo38
Fbxo3-dt
Fbxo4
Fbxo41
Fbxo42
Fbxo44
Fbxo45
Fbxo46
Fbxo7
Fbxo9
Fbxw11p1
Fbxw2
Fbxw5
Fbxw8
Fcf1
Fcf1p8
Fcgr3a
Fcgr3b
Fcgrt
Fcho1
Fcho2
Fchsd1
Fchsd2
Fcrla
Fcrlb
Fdft1
Fdps
Fdx1p1
Fdx2
Fdxr
Fechp1
Fem1a
Fem1b
Fen1
Fen1p1
Fer
Fer1l5
Fermt2
Fermt3
Fes
Fetub
Fev
Fez1
Fez2
Fezf1-as1
Ffar3
Fgb
Fgd2
Fgd4
Fgd5
Fgd5p1
Fgd6
Fgf1
Fgf11
Fgf12
Fgf12-as3
Fgf14
Fgf14-as2
Fgf14-it1
Fgf17
Fgf2
Fgf21
Fgf22
Fgf23
Fgf5
Fgf7
Fgf9
Fgfr1
Fgfr1op
Fgfr1op2
Fgfr3p6
Fgfr4
Fgfrl1
Fgg
Fggy
Fgl1
Fgr
Fhad1
Fhdc1
Fhit
Fhl1
Fhl2
Fhl3
Fhod1
Fibcd1
Fibin
Fibp
Ficd
Fig4
Figla
Fignl1
Filip1l
Filnc1
Fip1l1
Firre
Fiz1
Fjx1
Fkbp10
Fkbp1b
Fkbp1c
Fkbp2
Fkbp4
Fkbp4p6
Fkbp8
Fkbp9
Fkrp
Fktn
Flad1
Flcn
Flg-as1
Fli1
Flii
Flj45513
Flnb
Flnb-as1
Flnc
Flot1
Flot2
Flrt2
Flt1
Flt3lg
Flt4
Flvcr1
Flvcr2
Flywch1
Flywch1p1
Flywch2
Fmc1
Fmc1-luc7l2
Fmn1
Fmn2
Fmnl1
Fmnl3
Fmo1
Fmo3
Fmo4
Fmo5
Fmod
Fmr1
Fn1
Fn3k
Fn3krp
Fnbp1
Fnbp1l
Fnbp1p1
Fnbp4
Fndc1
Fndc11
Fndc1-it1
Fndc3a
Fndc3b
Fndc4
Fndc5
Fndc7
Fndc9
Fnip1
Fnip2
Fnta
Fntap2
Fntb
Fo393418.1
Fo393419.1
Fo393419.3
Fo538757.1
Fo681491.1
Fo704657.1
Focad
Focad-as1
Folh1
Folr3
Fos
Fosb
Fosl1
Fosl2
Foxa1
Foxa3
Foxc1
Foxc2
Foxc2-as1
Foxcut
Foxd1
Foxd1-as1
Foxd2-as1
Foxd3
Foxg1
Foxh1
Foxj2
Foxk1
Foxk2
Foxl1
Foxl2
Foxl2nb
Foxm1
Foxn2
Foxn3
Foxn3-as1
Foxo1
Foxo3
Foxo4
Foxo6
Foxp1
Foxp2
Foxp4
Foxp4-as1
Foxr1
Foxred1
Foxred2
Foxs1
Fp325335.1
Fp565171.1
Fp565260.6
Fpgs
Fpgt
Fpgt-tnni3k
Fpr2
Fras1
Frat1
Frem2-as1
Frg1
Frg1bp
Frg1dp
Frg1gp
Frg1hp
Frg2
Frmd3
Frmd4a
Frmd6
Frmd6-as2
Frmd8
Frrs1l
Frs2
Frs3
Fry
Fryl
Fscn1
Fscn1p1
Fscn2
Fsd1
Fsd1l
Fshr
Fsip1
Fsip2
Fst
Fstl3
Ftcd
Fth1
Fth1p14
Fth1p19
Fth1p21
Fth1p8
Ftlp10
Fto
Ftsj1
Ftsj3
Ftx
Fubp3
Fuk
Fundc2
Furin
Fus
Fut1
Fut10
Fut11
Fut6
Fut7
Fut8
Fuz
Fxn
Fxnp2
Fxr1
Fxyd1
Fxyd3
Fxyd4
Fxyd5
Fxyd6
Fxyd7
Fyco1
Fyttd1
Fzd1
Fzd2
Fzd3
Fzd6
Fzd7
Fzd9
Fzr1
G2e3
G2e3-as1
G3bp1
G6pc
G6pc3
G6pd
Gaa
Gab1
Gabarap
Gabarapl1
Gabarapl2
Gabbr1
Gabbr2
Gabpa
Gabpb1
Gabpb1-as1
Gabpb2
Gabrb1
Gabrg3
Gabrp
Gabrr3
Gad1
Gad2
Gadd45a
Gadd45b
Gadd45g
Gak
Gal
Gal3st2
Gal3st3
Gal3st4
Galk1
Galk2
Galm
Galns
Galnt1
Galnt10
Galnt11
Galnt12
Galnt13
Galnt15
Galnt16
Galnt2
Galnt6
Galnt8
Galntl5
Galntl6
Galp
Galr1
Galr3
Galt
Gamt
Gan
Ganc
Gap43
Gapdh
Gapdhp14
Gapdhp20
Gapdhp24
Gapdhp29
Gapdhp61
Gapdhs
Gapvd1
Gar1
Garem1
Garem2
Garnl3
Gars
Gars-dt
Gart
Gas1rr
Gas2
Gas2l1
Gas2l3
Gas5
Gas6-as1
Gas6-dt
Gas8
Gasal1
Gask1b
Gata2-as1
Gata3
Gata3-as1
Gata4
Gata6
Gatad1
Gatad2a
Gatb
Gatc
Gatd1
Gatm
Gba
Gbgt1
Gbp1p1
Gbp2
Gbx2
Gca
Gcat
Gcc1
Gcc2
Gcdh
Gchfr
Gck
Gckr
Gclc
Gcnt1
Gcnt2
Gcnt2p1
Gcnt3
Gcom1
Gcom2
Gcsaml
Gcsaml-as1
Gda
Gdap1
Gdap1l1
Gdf11
Gdf15
Gdf5
Gdf5os
Gdi1
Gdnf
Gdnf-as1
Gdpd1
Gdpd5
Gdpgp1
Gem
Gemin2
Gemin6
Gemin7
Gemin7-as1
Gemin8p4
Gen1
Get4
Gfap
Gfer
Gfi1
Gfi1b
Gfm1
Gfod1
Gfod1-as1
Gfod2
Gfpt2
Gfra1
Gfra2
Gfy
Gga1
Gga2
Gga3
Ggact
Ggh
Ggn
Ggnbp1
Ggnbp2
Ggps1
Ggt1
Ggt6
Ggt7
Ggta1p
Ggtlc4p
Ghet1
Ghr
Ghrhr
Ghrl
Ghrlos
Gid4
Gid8
Gigyf1
Gigyf2
Gimap2
Gimap5
Gin1
Ginm1
Gins1
Gins3
Gins4
Gipc1
Gipc2
Gipc3
Gipr
Git1
Git2
Gja1
Gja10
Gja4
Gja6p
Gja9
Gjb1
Gjb3
Gjd3
Gk
Gk5
Gkn2
Glb1
Glb1l2
Glb1l3
Glcci1
Glce
Gldc
Gldcp1
Gldn
Gle1
Gli1
Gli2
Gli3
Gli4
Glipr1
Glipr1l1
Glipr1l2
Glipr2
Glis2
Glis3
Glmp
Glra4
Glrb
Glrx3
Glrx5
Glrxp1
Gls
Gls2
Glt1d1
Glt8d1
Glt8d2
Gltp
Gltpp1
Glud1p3
Glulp6
Glyatl1
Glyctk
Glyctk-as1
Glyr1
Gm2a
Gmcl1
Gmcl1p2
Gmds-dt
Gmeb1
Gmeb2
Gmfg
Gmip
Gml
Gmnc
Gmnn
Gmppa
Gmppb
Gmpr
Gmpr2
Gmps
Gna11
Gna12
Gnai1
Gnai2
Gnal
Gnao1
Gnas
Gnas-as1
Gnaz
Gnb1l
Gnb2
Gnb3
Gnb5
Gng11
Gng12-as1
Gng2
Gng8
Gnl1
Gnl3
Gnl3l
Gnly
Gnpat
Gnpda1
Gnpda2
Gnptab
Gnptg
Gnrh1
Gnrhr2
Gns
Golga1
Golga2
Golga2p11
Golga2p5
Golga2p8
Golga2p9
Golga3
Golga4
Golga5p1
Golga7
Golga7b
Golga8b
Golga8ip
Golga8vp
Golm1
Golt1a
Golt1b
Gon4l
Gorab
Gorab-as1
Gorasp2
Gosr1
Gosr2
Got1
Got2
Gp2
Gpaa1
Gpalpp1
Gpank1
Gpat3
Gpat4
Gpatch1
Gpatch11
Gpatch2l
Gpatch3
Gpatch8
Gpbp1
Gpbp1l1
Gpd1
Gpd1l
Gpd2
Gper1
Gphn
Gpi
Gpm6a
Gpm6b
Gpn1
Gpn2
Gpn3
Gpnmb
Gpr107
Gpr108
Gpr135
Gpr137
Gpr137b
Gpr137c
Gpr143
Gpr146
Gpr157
Gpr160
Gpr161
Gpr162
Gpr17
Gpr171
Gpr1-as
Gpr25
Gpr39
Gpr4
Gpr55
Gpr6
Gpr61
Gpr68
Gpr75
Gpr75-asb3
Gpr84
Gpr89a
Gpr89b
Gprc5a
Gprc5b
Gprc5c
Gprc5d-as1
Gps1
Gps2p2
Gpsm1
Gpsm2
Gpsm3
Gpt
Gpt2
Gpx1p1
Gpx2
Gpx3
Gpx4
Gpx5
Gpx6
Gpx7
Gpx8
Gramd1a
Gramd1b
Gramd1c
Gramd2b
Gramd4
Grap2
Grasp
Grb10
Grb14
Grb2
Grb7
Greb1
Greb1l
Grem1
Grhl1
Grhl2
Grhl3
Grhpr
Gria2
Gria4
Grid2
Grid2ip
Grik4
Grik5
Grin1
Grin2a
Grin2b
Grin2c
Grin2d
Grina
Grip1
Grip2
Gripap1
Grk1
Grk2
Grk3
Grk4
Grk5
Grk5-it1
Grk6
Grk6p1
Grm2
Grm7
Grm7-as3
Grn
Grpel2
Grwd1
Grxcr2
Gsap
Gsdma
Gsdmd
Gsdme
Gse1
Gsg1l
Gsk3b
Gskip
Gsn
Gsn-as1
Gspt1
Gss
Gsta4
Gstcd
Gstk1
Gstm1
Gstm2
Gstm4
Gsto1
Gsto2
Gsto3p
Gstp1
Gstp1p1
Gstt2b
Gstz1
Gtdc1
Gtf2a1l
Gtf2e1
Gtf2e2
Gtf2f2
Gtf2f2p2
Gtf2h1
Gtf2h2c
Gtf2h3
Gtf2h4
Gtf2h5
Gtf2i
Gtf2ip13
Gtf2ip23
Gtf2ip4
Gtf2ird1
Gtf2ird2
Gtf3a
Gtf3ap2
Gtf3c1
Gtf3c3
Gtf3c4
Gtf3c5
Gtpbp1
Gtpbp10
Gtpbp2
Gtpbp3
Gtpbp4
Gtpbp8
Gtse1
Gtsf1
Gtsf1l
Guca1a
Guca1c
Gucd1
Gucy1a1
Gucy1b1
Gucy2ep
Guf1
Guk1
Gulp1
Gusb
Gusbp1
Gusbp11
Gusbp5
Gusbp6
Gvinp1
Gvqw2
Gvqw3
Gxylt1p5
Gxylt1p6
Gxylt2
Gyg1
Gypc
Gype
Gys1
Gzf1
Gzmh
H1f0
H1fx-as1
H2afj
H2afvp1
H2afy
H2afz
H2afzp2
H3f3a
H3f3ap2
H3f3b
H6pd
Habp2
Habp4
Hacd3
Hace1
Hacl1
Hadh
Hadhb
Haglr
Hal
Hamp
Hand2-as1
Hao2
Hao2-it1
Hap1
Hapln1
Hapln3
Har1a
Harbi1
Hars2
Has1
Has2-as1
Has3
Haspin
Hat1
Haus2
Haus5
Haus6
Haus6p3
Haus8
Havcr2
Hax1
Hbb
Hbp1
Hbs1l
Hcar1
Hccs
Hcfc1
Hcfc1r1
Hcfc2
Hcg11
Hcg14
Hcg15
Hcg20
Hcg25
Hcg27
Hcg4
Hcg4b
Hcg4p8
Hcg9
Hck
Hcls1
Hcn3
Hcp5
Hcrt
Hcrtr1
Hcst
Hdac1
Hdac10
Hdac11
Hdac2-as2
Hdac3
Hdac4
Hdac4-as1
Hdac5
Hdac6
Hdac7
Hdac8
Hdac9
Hddc2
Hddc3
Hdgf
Hdgfl2
Hdhd3
Hdhd5-as1
Hdlbp
Heatr3
Heatr5b
Heatr6
Hebp2
Hectd1
Hectd2
Hectd3
Hectd4
Hecw1
Hecw2
Hecw2-as1
Helb
Hells
Helt
Helz
Hemk1
Henmt1
Heph
Hepn1
Herc1
Herc2
Herc2p2
Herc3
Herc5
Herc6
Herpud1
Herpud2
Hes1
Hes2
Hes7
Hexa
Hexa-as1
Hexb
Hexd
Hexim1
Hexim2
Hey1
Hey2
Hfe
Hfm1
Hgfac
Hgh1
Hgs
Hgsnat
Hhat
Hhatl-as1
Hhex
Hhip
Hhipl2
Hhla2
Hhla3
Hibadh
Hic1
Hid1
Hif1a
Hif1an
Hif3a
Higd1ap18
Higd1ap5
Higd1ap9
Hikeshi
Hilpda
Hils1
Hinfp
Hip1
Hip1r
Hipk1
Hipk3
Hirip3
Hist1h1b
Hist1h1c
Hist1h1e
Hist1h2ab
Hist1h2ac
Hist1h2ad
Hist1h2ae
Hist1h2ag
Hist1h2ah
Hist1h2ai
Hist1h2ak
Hist1h2al
Hist1h2aps1
Hist1h2aps2
Hist1h2aps4
Hist1h2aps5
Hist1h2bc
Hist1h2bd
Hist1h2be
Hist1h2bf
Hist1h2bh
Hist1h2bi
Hist1h2bj
Hist1h2bn
Hist1h2bo
Hist1h2bps2
Hist1h2bps3
Hist1h3c
Hist1h3d
Hist1h3e
Hist1h3f
Hist1h3g
Hist1h3h
Hist1h3j
Hist1h3ps1
Hist1h4a
Hist1h4b
Hist1h4c
Hist1h4d
Hist1h4e
Hist1h4g
Hist1h4h
Hist1h4k
Hist1h4l
Hist2h2ac
Hist3h2ba
Hist3h2bb
Hist3h3
Hist4h4
Hivep1
Hivep2
Hivep3
Hjurp
Hjv
Hk1
Hk2
Hk3
Hkr1
Hla-a
Hla-b
Hla-doa
Hla-dpb1
Hla-dpb2
Hla-dra
Hla-e
Hla-f
Hla-g
Hla-j
Hla-k
Hla-l
Hla-t
Hla-v
Hla-w
Hla-z
Hlf
Hltf-as1
Hlx
Hm13
Hm13-as1
Hm13-it1
Hmbox1
Hmbs
Hmces
Hmcn1
Hmcn2
Hmg20a
Hmg20b
Hmga1
Hmga1p5
Hmga2
Hmgb1p10
Hmgb1p26
Hmgb1p27
Hmgb1p28
Hmgb1p3
Hmgb1p35
Hmgb1p41
Hmgb1p50
Hmgb1p7
Hmgb3
Hmgb3p18
Hmgb3p22
Hmgb3p26
Hmgcl
Hmgcr
Hmgn1p28
Hmgn1p30
Hmgn1p38
Hmgn1p6
Hmgn2
Hmgn2p16
Hmgn2p26
Hmgn2p32
Hmgn2p38
Hmgn3-as1
Hmgn4
Hmgxb4
Hmmr
Hmox1
Hmox2
Hmsd
Hmx2
Hnf1a
Hnf1a-as1
Hnf4a
Hnf4a-as1
Hnf4g
Hnmt
Hnrnpa1
Hnrnpa1p19
Hnrnpa1p48
Hnrnpa1p65
Hnrnpa2b1
Hnrnpa3
Hnrnpa3p11
Hnrnpab
Hnrnpabp1
Hnrnpcp9
Hnrnpd
Hnrnpdl
Hnrnph1
Hnrnph3
Hnrnpk
Hnrnpl
Hnrnpll
Hnrnpm
Hnrnpul1
Hnrnpul2-bscl2
Hoga1
Homer2
Homer2p2
Homer3
Homer3-as1
Hook2
Hook3
Hopx
Hormad1
Hormad2
Hormad2-as1
Hotair
Hotairm1
Hottip
Hoxa10
Hoxa10-as
Hoxa11
Hoxa11-as
Hoxa13
Hoxa3
Hoxa6
Hoxa7
Hoxa9
Hoxa-as2
Hoxa-as3
Hoxb1
Hoxb13
Hoxb2
Hoxb3
Hoxb6
Hoxb8
Hoxb-as1
Hoxb-as2
Hoxb-as3
Hoxb-as4
Hoxc10
Hoxc4
Hoxc5
Hoxc6
Hoxd10
Hoxd11
Hoxd3
Hoxd8
Hp
Hp1bp3
Hpcal1
Hpcal4
Hpd
Hpgd
Hpn
Hpr
Hprt1
Hps1
Hps3
Hps4
Hps5
Hps6
Hpx
Hpyr1
Hr
Hras
Hrc
Hrg
Hrh1
Hrk
Hs1bp3
Hs2st1
Hs3st1
Hs3st2
Hs3st3b1
Hs6st1
Hs6st3
Hsbp1
Hscb
Hsd11b1-as1
Hsd11b1l
Hsd11b2
Hsd17b1
Hsd17b12
Hsd17b13
Hsd17b14
Hsd17b1p1
Hsd17b2
Hsd17b3
Hsd17b3-as1
Hsd17b4
Hsd17b6
Hsd17b7
Hsd17b7p1
Hsd17b7p2
Hsd17b8
Hsd3b7
Hsdl2
Hsf1
Hsf2
Hsf4
Hsfy1p1
Hsh2d
Hsp90aa2p
Hsp90aa6p
Hsp90ab1
Hsp90b1
Hsp90b2p
Hspa12a
Hspa14
Hspa1a
Hspa2
Hspa4
Hspa4l
Hspa7
Hspa9p1
Hspb1
Hspb2-c11orf52
Hspb7
Hspb8
Hspb9
Hspbap1
Hspbp1
Hspd1p10
Hspd1p7
Hspe1
Hspe1-mob4
Hspe1p22
Hspe1p28
Hspe1p8
Hspg2
Htatip2
Htatsf1
Htd2
Htr1f
Htr2a
Htr3a
Htr3e
Htr5a
Htr5a-as1
Htr7p1
Htra1
Htra2
Htt
Huwe1
Hyal1
Hyal2
Hyal3
Hyi-as1
Hykk
Hyls1
Hyou1
Hypk
Iah1
Iapp
Iars
Iba57
Iba57-dt
Ica1l
Icam1
Icam2
Icam3
Icam5
Ice1
Icmt
Id1
Id2
Id2-as1
Id3
Idh1
Idh1-as1
Idh3a
Idh3b
Idi2-as1
Idnk
Ido1
Ids
Idsp1
Idua
Ier2
Ier3
Ier3-as1
Ier5
Ier5l
Iffo1
Iffo2
Ifi16
Ifi27
Ifi27l1
Ifi30
Ifi35
Ifi44l
Ifit1
Ifit2
Ifit3
Ifitm10
Ifitm2
Ifitm4p
Ifitm8p
Ifitm9p
Ifnar2
Ifngr2
Ifnl4p1
Ifnwp19
Ifrd1
Ift122
Ift172
Ift27
Ift43
Ift46
Ift52
Ift74
Ift80
Ift81
Ift88
Igbp1
Igdcc3
Igdcc4
Igf1
Igf1r
Igf2
Igf2-as
Igf2bp1
Igf2bp2
Igf2bp3
Igf2r
Igfbp1
Igfbp2
Igfbp3
Igfbp6
Igfbp7-as1
Igfl1p1
Igfl1p2
Igfl2
Igfl2-as1
Igflr1
Igfn1
Igha2
Ighd2-15
Ighgp
Ighmbp2
Ighv3-15
Ighv3-22
Ighv3-30
Ighv3-30-2
Ighv3-49
Ighv3-52
Ighv3-57
Ighv3-65
Ighv3-72
Ighv4-31
Ighv4-34
Ighv4-4
Ighv4-59
Ighvii-1-1
Ighviii-16-1
Ighviii-2-1
Ighviii-26-1
Ighviii-38-1
Ighviii-47-1
Ighviii-5-2
Ighviii-67-3
Ighviii-67-4
Ighviii-76-1
Ighviii-82
Igkv1-27
Igkv2-18
Igkv2or22-4
Igkv3or22-2
Igkv6d-41
Iglv1-44
Iglv1-47
Iglv1-51
Iglv1-62
Iglv2-33
Iglv2-34
Iglv2-5
Iglv3-10
Iglv3-12
Iglv3-15
Iglv3-19
Iglv3-21
Iglv3-22
Iglv3-24
Iglv3-25
Iglv3-27
Iglv3-29
Iglv3-6
Iglv3-7
Iglv4-69
Iglv6-57
Iglv9-49
Iglvi-68
Iglviv-64
Iglvv-66
Iglvvii-41-1
Igsf10
Igsf21
Igsf22
Igsf23
Igsf8
Igsf9
Igsf9b
Ik
Ikbkb
Ikbke
Ikbkg
Ikzf4
Il10ra
Il10rb
Il11ra
Il12a
Il12rb1
Il12rb2
Il13
Il13ra1
Il15
Il15ra
Il16
Il17b
Il17c
Il17d
Il17ra
Il17rb
Il17rc
Il17re
Il17rel
Il18r1
Il18rap
Il1r1
Il1r2
Il1rap
Il1rl1
Il1rl2
Il1rn
Il20rb
Il20rb-as1
Il21r
Il23a
Il2ra
Il2rg
Il31ra
Il32
Il34
Il36a
Il4r
Il5ra
Il6
Il6r
Il6st
Il6stp1
Il7r
Il9r
Ildr2
Ilf2p1
Ilf3
Ilk
Ilkap
Ilvbl
Imp3
Imp4
Impa1
Impa2
Impact
Impdh1
Impdh1p10
Impdh1p3
Impdh1p8
Inafm1
Inafm2
Inava
Inca1
Incenp
Inf2
Ing1
Ing2
Ing3
Ing5
Inhbe
Inhcap
Inka2-as1
Ino80b
Ino80b-wbp1
Ino80c
Ino80e
Inpp1
Inpp4a
Inpp4b
Inpp5a
Inpp5b
Inpp5d
Inpp5f
Inpp5j
Inpp5k
Inppl1
Insc
Insig1
Insig2
Ins-igf2
Insr
Insyn1-as1
Ints1
Ints10
Ints11
Ints14
Ints2
Ints3
Ints4
Ints5
Ints6-as1
Ints6l
Ints7
Ints8
Ints9
Intu
Invs
Ip6k1
Ip6k2
Ip6k3
Ipo11
Ipo13
Ipo4
Ipo5
Ipo7
Ipo9
Ippk
Iqank1
Iqcb1
Iqcc
Iqcd
Iqce
Iqcg
Iqch
Iqch-as1
Iqcj-schip1
Iqcj-schip1-as1
Iqck
Iqcn
Iqgap1
Iqgap2
Iqsec1
Iqsec2
Iqsec3
Iqsec3p1
Irain
Irak1
Irak1bp1
Irak3
Irak4
Ireb2
Irf2
Irf2bp2
Irf3
Irf5
Irf6
Irf8
Irf9
Irgm
Irgq
Irs1
Irs3p
Irx1p1
Irx3
Irx5
Irx6
Isca1p2
Isca2
Iscu
Isg15
Isg20
Isg20l2
Isl1
Isl2
Islr2
Ism2
Isoc1
Isoc2
Ispd-as1
Ist1
Isx
Itch
Itch-as1
Itfg1-as1
Itfg2
Itfg2-as1
Itga1
Itga11
Itga2
Itga2b
Itga3
Itga4
Itga5
Itga6
Itga6-as1
Itga7
Itga9
Itgae
Itgal
Itgam
Itgav
Itgax
Itgb1
Itgb1-dt
Itgb2
Itgb2-as1
Itgb3
Itgb4
Itgb5
Itgb5-as1
Itgb7
Itgb8
Itgbl1
Itih3
Itih4
Itk
Itln2
Itm2b
Itm2c
Itpa
Itpk1
Itpr1
Itpr2
Itprid1
Itprid2
Itpripl1
Itsn1
Itsn2
Ivd
Ivns1abp
Iyd
Izumo1
Izumo1r
Izumo4
Jade1
Jade2
Jade3
Jag1
Jagn1
Jak2
Jak3
Jakmip1
Jam2
Jam3
Jaml
Jarid2
Jarid2-as1
Jazf1
Jazf1-as1
Jcad
Jdp2
Jhy
Jkamp
Jmjd1c-as1
Jmjd4
Jmjd6
Jmjd7
Jmjd7-pla2g4b
Jph2
Jph3
Jph4
Jpt1
Jpt2
Jpx
Jrk
Jrkl
Jsrp1
Jtbp1
Jun
Jund
Jup
Kalrn
Kank1
Kank2
Kank3
Kank4
Kansl1
Kansl1-as1
Kansl3
Kantr
Karsp2
Kat14
Kat2a
Kat2b
Kat5
Kat6a
Kat6b
Kat7
Kat8
Katnal2
Katnb1
Katnbl1
Katnbl1p3
Katnbl1p5
Kazald1
Kazn
Kbtbd12
Kbtbd13
Kbtbd2
Kbtbd4
Kbtbd8
Kcmf1
Kcna1
Kcna10
Kcna2
Kcna5
Kcna6
Kcnab1
Kcnab2
Kcnb1
Kcnc1
Kcnc3
Kcnc4
Kcng1
Kcnh1
Kcnh2
Kcnh3
Kcnh4
Kcnh8
Kcnip1
Kcnip2
Kcnip2-as1
Kcnj10
Kcnj11
Kcnj14
Kcnj15
Kcnj16
Kcnj2
Kcnj6
Kcnk1
Kcnk15-as1
Kcnk16
Kcnk17
Kcnk2
Kcnk4
Kcnk6
Kcnma1
Kcnmb2
Kcnmb2-as1
Kcnn1
Kcnn2
Kcnn4
Kcnq1
Kcnq1dn
Kcnq2
Kcnq3
Kcnq4
Kcnq5
Kcnq5-as1
Kcns3
Kcnt1
Kcp
Kctd1
Kctd10
Kctd11
Kctd12
Kctd13
Kctd15
Kctd16
Kctd17
Kctd19
Kctd2
Kctd20
Kctd21-as1
Kctd4
Kctd5
Kctd6
Kctd7
Kctd9p1
Kdelr2
Kdelr3
Kdm1a
Kdm1b
Kdm2a
Kdm2b
Kdm3a
Kdm3b
Kdm4a
Kdm4b
Kdm4c
Kdm4d
Kdm5a
Kdm5b
Kdm6a
Kdm6b
Kdm7a-dt
Kdm8
Kdr
Kdsr
Keap1
Kel
Khdc1p1
Khdc4
Khdrbs1
Khdrbs3
Khk
Khnyn
Khsrp
Kiaa0040
Kiaa0232
Kiaa0319l
Kiaa0355
Kiaa0391
Kiaa0513
Kiaa0556
Kiaa0586
Kiaa0753
Kiaa0895
Kiaa0895l
Kiaa0895lp1
Kiaa0930
Kiaa1109
Kiaa1211
Kiaa1217
Kiaa1257
Kiaa1324
Kiaa1328
Kiaa1522
Kiaa1549
Kiaa1549l
Kiaa1586
Kiaa1614
Kiaa1614-as1
Kiaa1671
Kiaa1755
Kiaa1841
Kiaa1958
Kiaa2012
Kiaa2013
Kiaa2026
Kif12
Kif14
Kif15
Kif16b
Kif17
Kif18b
Kif1b
Kif1bp
Kif1c
Kif20a
Kif20b
Kif21a
Kif21b
Kif22
Kif23
Kif25
Kif27
Kif2a
Kif2b
Kif2c
Kif3a
Kif3c
Kif4a
Kif5a
Kif5c
Kif6
Kif7
Kif9
Kif9-as1
Kifc1
Kifc2
Kifc3
Kirrel2
Kirrel3
Kirrel3-as3
Kiss1
Kiss1r
Kitlg
Kiz
Klc1
Klc2
Klc3
Klc4
Klf11
Klf13
Klf16
Klf2
Klf2p1
Klf2p2
Klf3
Klf4
Klf5
Klf6
Klf7
Klf7-it1
Klhdc1
Klhdc10
Klhdc2
Klhdc3
Klhdc4
Klhdc7a
Klhdc7b
Klhdc8a
Klhdc8b
Klhdc9
Klhl10
Klhl12
Klhl17
Klhl18
Klhl2
Klhl20
Klhl22
Klhl23
Klhl24
Klhl25
Klhl26
Klhl28
Klhl3
Klhl32
Klhl33
Klhl36
Klhl4
Klhl40
Klhl42
Klhl5
Klhl6-as1
Klhl7
Klk1
Klk10
Klk11
Klk15
Klk2
Klk7
Klk8
Klk9
Klkb1
Klkp1
Klra1p
Klrc3
Klrc4-klrk1
Klrd1
Klrg1
Klrg2
Klrk1
Kmo
Kmt2a
Kmt2b
Kmt2c
Kmt2d
Kmt2e
Kmt2e-as1
Kmt5a
Kmt5ap1
Kmt5b
Kmt5c
Kncn
Kndc1
Kng1
Knl1
Knstrn
Kntc1
Kpna2
Kpna2p3
Kpna5
Kpna6
Kpnb1
Kprp
Kptn
Kras
Krba1
Krbox1
Krbox4
Kremen1
Kri1
Krt1
Krt13
Krt15
Krt16p2
Krt16p6
Krt17
Krt17p1
Krt17p2
Krt17p4
Krt18
Krt18p1
Krt18p13
Krt18p15
Krt18p16
Krt18p18
Krt18p23
Krt18p27
Krt18p33
Krt18p34
Krt18p38
Krt18p4
Krt18p47
Krt18p59
Krt18p61
Krt18p63
Krt18p67
Krt19
Krt19p1
Krt223p
Krt23
Krt37
Krt39
Krt42p
Krt5
Krt7
Krt71
Krt73
Krt77
Krt78
Krt7-as
Krt8
Krt81
Krt86
Krt87p
Krt8p10
Krt8p12
Krt8p13
Krt8p18
Krt8p21
Krt8p22
Krt8p23
Krt8p31
Krt8p37
Krt8p42
Krt8p45
Krt8p50
Krt8p8
Krt8p9
Krt9
Krtap10-10
Krtap10-6
Krtap12-1
Krtap12-3
Krtap1-4
Krtap21-3
Krtap4-1
Krtap4-16
Krtap4-7
Krtap4-9
Krtap5-10
Krtap5-5
Krtap5-7
Krtap5-as1
Krtap9-12p
Krtcap2
Krtcap3
Krtdap
Ksr1
Ksr1p1
Ktn1
Ktn1-as1
Kxd1
Kynu
L2hgdh
L3mbtl1
L3mbtl2
L3mbtl3
L3mbtl4
Lacc1
Lactb
Lactb2
Lactb2-as1
Lad1
Lair1
Lama1
Lama2
Lama3
Lama4
Lama5
Lama5-as1
Lamb1
Lamb2
Lamb3
Lamb4
Lamc2
Lamc3
Lamp2
Lamp3
Lamtor2
Lamtor4
Lamtor5-as1
Lancl2
Lancl3
Lap3
Lap3p1
Lap3p2
Laptm4b
Laptm5
Large1
Large2
Larp1
Larp1b
Larp1bp2
Larp4
Larp4b
Larp7
Lars2
Lasp1
Lat2
Lax1
Layn
Lbh
Lbhd1
Lbhd2
Lbx1-as1
Lbx2
Lcat
Lce1a
Lce1e
Lce1f
Lce4a
Lck
Lclat1
Lcmt1
Lcn12
Lcn15
Lcn1p1
Lcn2
Lcn6
Lcor
Lcp2
Ldah
Ldb2
Ldb3
Ldha
Ldhal6b
Ldhal6cp
Ldhb
Ldhbp1
Ldhc
Ldhd
Ldlr
Ldlrad3
Ldlrad4
Ldlrad4-as1
Ldlrap1
Leap2
Lect2
Lef1-as1
Lefty1
Lefty2
Lekr1
Lemd1-as1
Lemd2
Lemd3
Leng8
Lepr
Leprot
Leprotl1
Letm1
Letm1p2
Letm2
Letmd1
Lexm
Lfng
Lgals1
Lgals12
Lgals2
Lgals3
Lgals3bp
Lgals4
Lgals7
Lgals8
Lgals9
Lgals9b
Lgalsl
Lgi1
Lgi3
Lgi4
Lgmn
Lgr5
Lgr6
Lgsn
Lhb
Lhcgr
Lhfpl2
Lhfpl3
Lhfpl5
Lhpp
Lhx1
Lhx2
Lhx4
Lhx6
Lhx9
Lias
Lif-as1
Lifr
Lifr-as1
Lig1
Lig3
Lilra2
Lilra4
Lilra6
Lilrb4
Lima1
Limch1
Limd1
Limd1-as1
Lime1
Limk1
Limk2
Lims1
Lims2
Lin28ap1
Lin37
Lin52
Lin7b
Linc00028
Linc00051
Linc00052
Linc00092
Linc00111
Linc00160
Linc00161
Linc00163
Linc00167
Linc00173
Linc00174
Linc00184
Linc00200
Linc00205
Linc00208
Linc00211
Linc00226
Linc00229
Linc00240
Linc00243
Linc00254
Linc00265
Linc00271
Linc00272
Linc00301
Linc00303
Linc00322
Linc00324
Linc00327
Linc00330
Linc00332
Linc00334
Linc00336
Linc00337
Linc00339
Linc00350
Linc00351
Linc00365
Linc00393
Linc00398
Linc00426
Linc00431
Linc00434
Linc00449
Linc00457
Linc00460
Linc00461
Linc00466
Linc00467
Linc00469
Linc00475
Linc00482
Linc00484
Linc00494
Linc00501
Linc00511
Linc00513
Linc00520
Linc00523
Linc00524
Linc00533
Linc00539
Linc00545
Linc00551
Linc00554
Linc00563
Linc00570
Linc00574
Linc00578
Linc00582
Linc00588
Linc00592
Linc00598
Linc00606
Linc00607
Linc00609
Linc00620
Linc00623
Linc00628
Linc00629
Linc00630
Linc00632
Linc00635
Linc00637
Linc00639
Linc00642
Linc00643
Linc00649
Linc00653
Linc00659
Linc00664
Linc00667
Linc00674
Linc00676
Linc00682
Linc00683
Linc00685
Linc00689
Linc00690
Linc00702
Linc00707
Linc00840
Linc00842
Linc00844
Linc00847
Linc00853
Linc00857
Linc00861
Linc00863
Linc00869
Linc00870
Linc00877
Linc00879
Linc00880
Linc00881
Linc00884
Linc00885
Linc00886
Linc00887
Linc00888
Linc00894
Linc00900
Linc00906
Linc00910
Linc00917
Linc00920
Linc00921
Linc00928
Linc00933
Linc00937
Linc00941
Linc00942
Linc00943
Linc00944
Linc00945
Linc00954
Linc00957
Linc00960
Linc00963
Linc00964
Linc00973
Linc00974
Linc00982
Linc00987
Linc00989
Linc00996
Linc01001
Linc01002
Linc01003
Linc01004
Linc01006
Linc01007
Linc01010
Linc01011
Linc01013
Linc01023
Linc01030
Linc01033
Linc01046
Linc01060
Linc01067
Linc01085
Linc01089
Linc01091
Linc01093
Linc01094
Linc01096
Linc01097
Linc01098
Linc01099
Linc01101
Linc01111
Linc01114
Linc01117
Linc01118
Linc01119
Linc01121
Linc01122
Linc01126
Linc01127
Linc01128
Linc01132
Linc01133
Linc01134
Linc01135
Linc01137
Linc01138
Linc01140
Linc01141
Linc01143
Linc01144
Linc01146
Linc01148
Linc01149
Linc01160
Linc01166
Linc01170
Linc01173
Linc01179
Linc01180
Linc01182
Linc01184
Linc01186
Linc01191
Linc01194
Linc01198
Linc01206
Linc01210
Linc01213
Linc01220
Linc01225
Linc01226
Linc01229
Linc01233
Linc01234
Linc01237
Linc01238
Linc01252
Linc01254
Linc01257
Linc01266
Linc01270
Linc01271
Linc01273
Linc01275
Linc01285
Linc01300
Linc01301
Linc01304
Linc01311
Linc01315
Linc01322
Linc01332
Linc01333
Linc01344
Linc01345
Linc01349
Linc01351
Linc01352
Linc01355
Linc01356
Linc01358
Linc01362
Linc01363
Linc01366
Linc01370
Linc01376
Linc01381
Linc01385
Linc01389
Linc01391
Linc01394
Linc01402
Linc01405
Linc01410
Linc01411
Linc01423
Linc01424
Linc01426
Linc01431
Linc01433
Linc01438
Linc01448
Linc01460
Linc01465
Linc01474
Linc01476
Linc01481
Linc01483
Linc01484
Linc01485
Linc01500
Linc01501
Linc01502
Linc01503
Linc01504
Linc01505
Linc01509
Linc01510
Linc01513
Linc01517
Linc01521
Linc01524
Linc01527
Linc01529
Linc01531
Linc01533
Linc01535
Linc01537
Linc01547
Linc01549
Linc01551
Linc01554
Linc01556
Linc01560
Linc01563
Linc01569
Linc01572
Linc01574
Linc01578
Linc01579
Linc01580
Linc01581
Linc01585
Linc01588
Linc01589
Linc01595
Linc01596
Linc01602
Linc01605
Linc01607
Linc01618
Linc01619
Linc01620
Linc01623
Linc01624
Linc01629
Linc01634
Linc01635
Linc01637
Linc01638
Linc01639
Linc01655
Linc01659
Linc01664
Linc01666
Linc01668
Linc01672
Linc01682
Linc01686
Linc01690
Linc01691
Linc01692
Linc01693
Linc01694
Linc01701
Linc01702
Linc01703
Linc01714
Linc01715
Linc01719
Linc01726
Linc01728
Linc01730
Linc01739
Linc01742
Linc01747
Linc01749
Linc01750
Linc01753
Linc01754
Linc01763
Linc01767
Linc01768
Linc01770
Linc01771
Linc01775
Linc01776
Linc01778
Linc01780
Linc01781
Linc01783
Linc01786
Linc01795
Linc01802
Linc01813
Linc01814
Linc01816
Linc01818
Linc01819
Linc01823
Linc01828
Linc01836
Linc01838
Linc01843
Linc01844
Linc01852
Linc01855
Linc01864
Linc01865
Linc01876
Linc01881
Linc01890
Linc01894
Linc01897
Linc01900
Linc01909
Linc01910
Linc01914
Linc01918
Linc01931
Linc01937
Linc01943
Linc01952
Linc01953
Linc01960
Linc01963
Linc01970
Linc01971
Linc01976
Linc01978
Linc01979
Linc01980
Linc01990
Linc01991
Linc01993
Linc01999
Linc02001
Linc02003
Linc02004
Linc02008
Linc02009
Linc02011
Linc02013
Linc02015
Linc02016
Linc02018
Linc02021
Linc02022
Linc02027
Linc02028
Linc02029
Linc02034
Linc02037
Linc02041
Linc02044
Linc02046
Linc02048
Linc02052
Linc02054
Linc02055
Linc02062
Linc02071
Linc02073
Linc02074
Linc02085
Linc02086
Linc02088
Linc02090
Linc02091
Linc02092
Linc02098
Linc02102
Linc02104
Linc02124
Linc02125
Linc02128
Linc02134
Linc02138
Linc02142
Linc02148
Linc02149
Linc02156
Linc02158
Linc02160
Linc02168
Linc02171
Linc02172
Linc02175
Linc02178
Linc02179
Linc02181
Linc02182
Linc02188
Linc02192
Linc02201
Linc02202
Linc02204
Linc02206
Linc02207
Linc02209
Linc02210
Linc02210-crhr1
Linc02211
Linc02213
Linc02218
Linc02225
Linc02235
Linc02236
Linc02240
Linc02241
Linc02243
Linc02249
Linc02252
Linc02255
Linc02256
Linc02265
Linc02273
Linc02275
Linc02278
Linc02288
Linc02289
Linc02293
Linc02298
Linc02321
Linc02324
Linc02325
Linc02326
Linc02332
Linc02338
Linc02340
Linc02341
Linc02345
Linc02348
Linc02352
Linc02354
Linc02356
Linc02359
Linc02362
Linc02363
Linc02366
Linc02372
Linc02376
Linc02380
Linc02381
Linc02384
Linc02385
Linc02392
Linc02393
Linc02395
Linc02396
Linc02408
Linc02410
Linc02413
Linc02414
Linc02416
Linc02417
Linc02418
Linc02419
Linc02422
Linc02428
Linc02430
Linc02446
Linc02450
Linc02454
Linc02455
Linc02456
Linc02459
Linc02473
Linc02474
Linc02495
Linc02499
Linc02521
Linc02539
Linc02544
Linc02547
Linc02558
Linc02561
Linc02569
Linc02574
Linc02577
Linc02579
Linc02583
Linc02585
Linc02587
Linc02588
Linc02590
Linc02599
Linc02603
Linc02609
Linc02612
Linc02614
Linc02615
Linc02616
Linc02618
Linc02625
Linc02630
Linc02634
Linc02635
Linc02636
Linc02640
Linc02649
Linc02652
Linc02663
Linc02668
Linc02669
Linc2194
Linc-pint
Lingo1
Lingo1-as2
Linp1
Lins1
Lipc
Lipe
Lipe-as1
Lipg
Lipt1
Litaf
Livar
Lix1l-as1
Llgl1
Llgl2
Llph-dt
Lman1l
Lman2
Lmbr1l
Lmbrd1
Lmbrd2
Lmcd1
Lmcd1-as1
Lmf1
Lmln
Lmna
Lmnb1
Lmnb2
Lmntd1
Lmo1
Lmo2
Lmo4
Lmo7
Lmod1
Lmx1b
Lncnef
Lncoc1
Lnctam34a
Lnp1
Lnpep
Lnpk
Lnx1
Lnx1-as2
Lonp1
Lonp2
Lonrf1
Lonrf2
Lonrf3
Loxl1
Loxl1-as1
Loxl2
Loxl3
Lpar2
Lpar5
Lpcat2
Lpcat3
Lpcat4
Lpgat1-as1
Lpin1
Lpin2
Lpin3
Lpl
Lpo
Lpp
Lpp-as2
Lrat
Lrba
Lrch1
Lrch3
Lrch4
Lrcol1
Lrfn3
Lrfn4
Lrfn5
Lrg1
Lrif1
Lrig1
Lrit3
Lrmda
Lrmp
Lrp1
Lrp10
Lrp11
Lrp12
Lrp2
Lrp3
Lrp4-as1
Lrp5
Lrp5l
Lrr1
Lrrc1
Lrrc10
Lrrc14
Lrrc2
Lrrc23
Lrrc24
Lrrc25
Lrrc27
Lrrc28
Lrrc29
Lrrc2-as1
Lrrc34p2
Lrrc36
Lrrc37a11p
Lrrc37a3
Lrrc37a5p
Lrrc37a7p
Lrrc37b
Lrrc3b
Lrrc42
Lrrc43
Lrrc45
Lrrc46
Lrrc49
Lrrc59
Lrrc61
Lrrc63
Lrrc7
Lrrc71
Lrrc73
Lrrc74a
Lrrc74b
Lrrc75a
Lrrc77p
Lrrc8a
Lrrc8b
Lrrc8c
Lrrc8c-dt
Lrrc8d
Lrrc8e
Lrrc9
Lrrcc1
Lrrfip1
Lrrfip2
Lrrk1
Lrrk2
Lrrn1
Lrrn2
Lrsam1
Lrtm1
Lrtomt
Lrwd1
Lsamp
Lsm14a
Lsm14b
Lsm2
Lsm4
Lsm6
Lsm7
Lsm8
Lsmem1
Lsp1
Lsr
Lss
Lst1
Lta
Ltb4r
Ltb4r2
Ltbp1
Ltbp2
Ltbp3
Ltbp4
Ltbr
Lto1
Luc7l
Luc7l2
Luc7l3
Lucat1
Lurap1l
Luzp2
Lxn
Ly6e
Ly6e-dt
Ly6g5c
Ly6g6c
Ly6g6e
Ly6k
Ly9
Ly96
Lyn
Lynx1
Lynx1-slurp2
Lypd2
Lypd3
Lypd4
Lypd5
Lypd6
Lypd6b
Lypd9p
Lypla1
Lypla2
Lypla2p1
Lyplal1
Lyplal1-dt
Lyrm1
Lyrm7
Lysmd1
Lysmd2
Lysmd3
Lysmd4
Lyst
Lztr1
Lzts1
Lzts2
Maats1
Mab21l2
Mab21l3
Mab21l4
Macc1
Macc1-as1
Macf1
Maco1
Macrod1
Macrod2
Mad1l1
Mad2l1
Mad2l1bp
Mad2l2
Madcam1
Madd
Maea
Mael
Maf1
Maff
Mafg-dt
Mafk
Mag
Magea12
Magea4-as1
Magea8-as1
Maged1
Maged2
Mageh1
Magi1
Magi1-it1
Magi2
Magi2-as1
Magi2-as3
Magi3
Magix
Maip1
Mak
Mak16
Mal2
Malat1
Malrd1
Malsu1
Malt1
Mamdc2-as1
Mamdc4
Maml2
Mamld1
Mamstr
Man1a2
Man1b1
Man1b1-dt
Man1c1
Man2a2
Man2b1
Man2b2
Manba
Manbal
Manea
Manea-dt
Maneal
Manf
Mansc1
Maoa
Map1a
Map1b
Map1lc3a
Map1lc3b
Map1s
Map2
Map2k1
Map2k1p1
Map2k2
Map2k3
Map2k4
Map2k5
Map2k6
Map2k7
Map3k10
Map3k11
Map3k13
Map3k14
Map3k14-as1
Map3k19
Map3k20
Map3k21
Map3k2-dt
Map3k3
Map3k4
Map3k7cl
Map3k8
Map4
Map4k1
Map4k2
Map4k3-dt
Map4k4
Map7d1
Map7d3
Mapk10
Mapk11
Mapk12
Mapk13
Mapk14
Mapk1ip1l
Mapk3
Mapk4
Mapk6
Mapk6-dt
Mapk7
Mapk8
Mapk8ip1
Mapk8ip1p2
Mapk8ip3
Mapkap1
Mapkapk2
Mapkapk3
Mapkapk5
Mapkbp1
Mapre2
Mapre3
Mapt
Mapt-as1
Mapt-it1
Marc1
Marc2
March1
March10
March11
March2
March3
March6
March7
March8
March9
Marf1
Mark1
Mark2
Mark2p12
Mark2p13
Mark2p17
Mark3
Mark4
Mars
Mars2
Marveld1
Marveld2
Marveld3
Masp2
Mast1
Mast2
Mast3
Mast4
Mastl
Mat2a
Mat2b
Matk
Matn1-as1
Matn2
Matn3
Matn4
Matr3
Mau2
Mavs
Maz
Mb
Mbd1
Mbd3l1
Mbd4
Mbd5
Mbd6
Mblac1
Mbnl1
Mbnl1-as1
Mbnl2
Mbnl3
Mboat2
Mboat7
Mbp
Mbtps1
Mbtps2
Mc1r
Mc2r
Mc3r
Mc5r
Mcc
Mccc2
Mccd1p2
Mcf2l
Mcf2l2
Mchr1
Mcidas
Mcl1
Mcm10
Mcm2
Mcm3ap-as1
Mcm4
Mcm5
Mcm8
Mcm9
Mcmdc2
Mcoln1
Mcoln2
Mcph1
Mcph1-as1
Mcrip1
Mcrip2
Mcrs1
Mctp2
Mcts1
Mcts2p
Mcu
Mcub
Mcur1
Mdfi
Mdfic
Mdga1
Mdh1
Mdh2
Mdk
Mdm2
Mdm4
Mdp1
Mds2
Me2
Me3
Meak7
Mecom
Mecp2
Mecr
Med1
Med11
Med12
Med12l
Med13
Med14
Med14os
Med15
Med15p3
Med15p6
Med15p9
Med16
Med17
Med18
Med21
Med24
Med25
Med28
Med28p1
Med28p2
Med29
Med30
Med9
Medag
Mef2a
Mef2bnbp1
Mef2c
Mef2c-as1
Mef2c-as2
Meg3
Meg8
Megf10
Megf11
Megf6
Megf8
Mei1
Meig1
Meioc
Meis1
Meis1-as2
Meis1-as3
Meis2
Meis3
Meis3p1
Meis3p2
Melk
Meltf
Meltf-as1
Memo1
Memo1p3
Memo1p4
Men1
Mepce
Mepe
Mertk
Mesp2
Mest
Mestit1
Met
Metap1
Metap1d
Metap2
Metrn
Metrnl
Mettl1
Mettl11b
Mettl14
Mettl15
Mettl16
Mettl17
Mettl22
Mettl23
Mettl25
Mettl27
Mettl2a
Mettl2b
Mettl6
Mettl7a
Mettl7b
Mettl9
Mex3a
Mfap3
Mff
Mfge8
Mfhas1
Mfn1
Mfn2
Mfng
Mfrp
Mfsd1
Mfsd10
Mfsd11
Mfsd12
Mfsd13a
Mfsd14b
Mfsd2a
Mfsd2b
Mfsd3
Mfsd4a
Mfsd4b
Mfsd5
Mfsd6
Mfsd8
Mfsd9
Mga
Mgam
Mgat1
Mgat2
Mgat4a
Mgat4b
Mgat5
Mgat5b
Mgll
Mgme1
Mgmt
Mgrn1
Mgst1
Mgst2
Mgst3
Mhencr
Mia2
Mia3
Miat
Miatnb
Mib1
Mib2
Mica
Mical1
Mical2
Mical3
Micall1
Micall2
Micb
Micos10
Micos10-nbl1
Micos13
Micu2
Micu3
Mid1
Mid1ip1
Mid1ip1-as1
Midn
Mief1
Mief2
Mier1
Mier3
Mif
Mif-as1
Miga1
Miga2
Miip
Milr1
Minar1
Mincr
Mindy1
Mindy2
Mindy4
Mink1
Minpp1
Mios
Miox
Mip
Mipepp3
Mipol1
Mir100hg
Mir101-2
Mir106b
Mir107
Mir10a
Mir1-1
Mir1180
Mir1181
Mir1184-1
Mir1199
Mir1-1hg
Mir1204
Mir1207
Mir1208
Mir1224
Mir1228
Mir1229
Mir122hg
Mir1247
Mir1257
Mir125a
Mir125b2
Mir1281
Mir128-1
Mir1282
Mir1292
Mir129-2
Mir1296
Mir1302-3
Mir1306
Mir1307
Mir130a
Mir130b
Mir132
Mir1343
Mir135b
Mir137
Mir137hg
Mir138-1
Mir138-2
Mir140
Mir141
Mir143
Mir144
Mir145
Mir1468
Mir1469
Mir146b
Mir1470
Mir151b
Mir152
Mir1538
Mir1539
Mir155
Mir15b
Mir16-2
Mir17
Mir17hg
Mir181a2hg
Mir181c
Mir181d
Mir18a
Mir1908
Mir190a
Mir1915
Mir193a
Mir193b
Mir193bhg
Mir194-2hg
Mir196b
Mir199a1
Mir19a
Mir200c
Mir200chg
Mir203a
Mir203b
Mir20a
Mir2110
Mir2116
Mir2117
Mir2117hg
Mir212
Mir219a1
Mir222hg
Mir2276
Mir2277
Mir22hg
Mir25
Mir26a1
Mir26b
Mir28
Mir2861
Mir2909
Mir296
Mir298
Mir29a
Mir29b1
Mir29b2chg
Mir301b
Mir3064
Mir30c1
Mir3122
Mir3124
Mir3131
Mir3137
Mir3142hg
Mir3143
Mir3147
Mir3150bhg
Mir3153
Mir3157
Mir3163
Mir3166
Mir3170
Mir3174
Mir3175
Mir3176
Mir3178
Mir3179-1
Mir3180-3
Mir3180-4
Mir3180-5
Mir3181
Mir3184
Mir3185
Mir3188
Mir3189
Mir3190
Mir3191
Mir3193
Mir3196
Mir3198-2
Mir3199-1
Mir3199-2
Mir31hg
Mir320a
Mir330
Mir33b
Mir342
Mir345
Mir34ahg
Mir3610
Mir3615
Mir3618
Mir3619
Mir3622a
Mir3622b
Mir3646
Mir3649
Mir3650
Mir3652
Mir3655
Mir365a
Mir3661
Mir3663
Mir3678
Mir3681hg
Mir3684
Mir3692
Mir375
Mir376a2
Mir376b
Mir376c
Mir378a
Mir378b
Mir378d2
Mir378d2hg
Mir378j
Mir384
Mir3909
Mir3912
Mir3917
Mir3923
Mir3926-1
Mir3926-2
Mir3928
Mir3929
Mir3934
Mir3936
Mir3936hg
Mir3940
Mir3945hg
Mir3960
Mir3973
Mir422a
Mir423
Mir425
Mir4252
Mir4258
Mir4262
Mir4263
Mir4276
Mir4280
Mir4281
Mir4282
Mir4285
Mir4301
Mir4311
Mir4316
Mir4321
Mir4322
Mir4323
Mir4422hg
Mir4424
Mir4425
Mir4433a
Mir4433b
Mir4434
Mir4435-1
Mir4435-2
Mir4435-2hg
Mir4442
Mir4444-1
Mir4448
Mir4449
Mir4451
Mir4453
Mir4453hg
Mir4458hg
Mir4462
Mir4466
Mir4469
Mir4470
Mir4471
Mir4472-2
Mir4477a
Mir4477b
Mir4479
Mir4482
Mir4483
Mir4487
Mir4488
Mir4489
Mir4492
Mir4497
Mir4505
Mir4506
Mir4510
Mir4512
Mir4515
Mir4519
Mir451a
Mir451b
Mir4521
Mir4522
Mir4523
Mir4527
Mir4527hg
Mir4530
Mir4534
Mir4540
Mir455
Mir4634
Mir4638
Mir4640
Mir4642
Mir4645
Mir4650-2
Mir4651
Mir4655
Mir4658
Mir4661
Mir4664
Mir4665
Mir4669
Mir4674
Mir4676
Mir4680
Mir4687
Mir4689
Mir4691
Mir4695
Mir4706
Mir4707
Mir4710
Mir4712
Mir4716
Mir4722
Mir4724
Mir4726
Mir4727
Mir4732
Mir4734
Mir4737
Mir4738
Mir4740
Mir4741
Mir4744
Mir4747
Mir4754
Mir4756
Mir4757
Mir4758
Mir4761
Mir4766
Mir4781
Mir4783
Mir4785
Mir4787
Mir4794
Mir4799
Mir484
Mir486-1
Mir486-2
Mir487b
Mir497hg
Mir4999
Mir5001
Mir5002
Mir5003
Mir5008
Mir5087
Mir5088
Mir5090
Mir5091
Mir5092
Mir5093
Mir5094
Mir5187
Mir5188
Mir5191
Mir5193
Mir5197
Mir539
Mir548aj2
Mir548ak
Mir548al
Mir548aw
Mir548n
Mir548o
Mir548x2
Mir557
Mir5572
Mir5580
Mir5581
Mir5584
Mir5589
Mir564
Mir5680
Mir5682
Mir5684
Mir5689hg
Mir5695
Mir5696
Mir5698
Mir570
Mir5700
Mir5702
Mir5703
Mir5708
Mir573
Mir574
Mir5787
Mir583
Mir583hg
Mir584
Mir587
Mir589
Mir591
Mir592
Mir596
Mir598
Mir600
Mir6069
Mir6073
Mir6076
Mir6080
Mir6081
Mir6084
Mir6090
Mir611
Mir6125
Mir6126
Mir6131
Mir6132
Mir6133
Mir615
Mir6165
Mir622
Mir626
Mir632
Mir636
Mir638
Mir639
Mir641
Mir646hg
Mir648
Mir649
Mir6501
Mir6504
Mir6508
Mir6510
Mir6514
Mir6515
Mir6516
Mir654
Mir658
Mir661
Mir663a
Mir6730
Mir6732
Mir6735
Mir6736
Mir6737
Mir6738
Mir6743
Mir6745
Mir6748
Mir6749
Mir6752
Mir6753
Mir6766
Mir6769a
Mir6774
Mir6777
Mir6780b
Mir6782
Mir6787
Mir6791
Mir6792
Mir6793
Mir6795
Mir6800
Mir6806
Mir6808
Mir6809
Mir6814
Mir6815
Mir6817
Mir6819
Mir6821
Mir6822
Mir6825
Mir6831
Mir6833
Mir6834
Mir6835
Mir6836
Mir6838
Mir6841
Mir6845
Mir6847
Mir6848
Mir6851
Mir6853
Mir6854
Mir6855
Mir6859-3
Mir6860
Mir6864
Mir6865
Mir6867
Mir6869
Mir6872
Mir6875
Mir6876
Mir6879
Mir6881
Mir6888
Mir6892
Mir7107
Mir7110
Mir7111
Mir7112
Mir7155
Mir7160
Mir7162
Mir718
Mir7-3
Mir7-3hg
Mir759
Mir760
Mir762
Mir762hg
Mir766
Mir770
Mir7703
Mir7704
Mir7706
Mir7844
Mir7845
Mir7848
Mir7849
Mir7850
Mir7854
Mir7856
Mir7973-1
Mir7973-2
Mir8059
Mir8064
Mir8066
Mir8072
Mir8078
Mir8083
Mir8085
Mir8087
Mir889
Mir92b
Mir93
Mir935
Mir938
Mir939
Mir9-3hg
Mir942
Mir9500
Mir99ahg
Mir99b
Mirlet7a1hg
Mirlet7a2
Mirlet7bhg
Mirlet7e
Mirlet7i
Mis12
Misp
Misp3
Mitf
Mkln1
Mknk1
Mkrn1
Mkrn2
Mkrn3
Mkrn4p
Mkx
Mlc1
Mlec
Mlf1
Mlf2
Mlh1
Mlh3
Mlip
Mlip-as1
Mllt10
Mllt11
Mllt6
Mlph
Mlst8
Mlx
Mlxip
Mlxipl
Mmaa
Mmab
Mmachc
Mmadhc
Mme
Mmp10
Mmp11
Mmp14
Mmp15
Mmp17
Mmp2
Mmp20
Mmp24os
Mmp25
Mmp25-as1
Mmp28
Mmp8
Mmrn1
Mmrn2
Mms19
Mms22l
Mnat1
Mnd1
Mnt
Mnx1-as1
Mob1b
Mob3a
Mob4
Mocs1
Mocs1p1
Mocs2
Mocs3
Mogat1
Mogat3
Mok
Mon1a
Mon1b
Mon2
Morc2-as1
Morc3
Morc4
Morf4l1
Morf4l2
Morf4l2-as1
Morf4l2p1
Morn1
Morn2
Morn5
Mosmo
Mospd2
Mospd3
Mov10
Mov10l1
Mpc1
Mpdu1
Mpg
Mphosph10
Mphosph9
Mpi
Mpig6b
Mpl
Mpnd
Mpo
Mpp2
Mpp3
Mpp4
Mpp5
Mpp6
Mpp7-dt
Mppe1
Mprip
Mpripp1
Mpst
Mpv17
Mpv17l
Mpv17l2
Mpz
Mpzl1
Mras
Mreg
Mrfap1
Mrgprd
Mrgprf
Mrgprf-as1
Mrgprg
Mrgprg-as1
Mri1
Mrm1
Mrm2
Mrm3
Mrnip
Mro
Mroh1
Mroh2a
Mroh3p
Mroh4p
Mroh5
Mroh6
Mroh7
Mrpl1
Mrpl10
Mrpl15
Mrpl15p1
Mrpl18
Mrpl19
Mrpl2
Mrpl20
Mrpl20-as1
Mrpl20p1
Mrpl21
Mrpl22
Mrpl22p1
Mrpl30
Mrpl32
Mrpl33
Mrpl34
Mrpl35
Mrpl37
Mrpl38
Mrpl4
Mrpl40
Mrpl42
Mrpl43
Mrpl45
Mrpl48
Mrpl49
Mrpl52
Mrpl54
Mrpl58
Mrps10p2
Mrps11
Mrps12
Mrps14
Mrps16
Mrps16p2
Mrps17
Mrps18b
Mrps18c
Mrps2
Mrps21
Mrps22
Mrps25
Mrps30
Mrps31
Mrps31p4
Mrps31p5
Mrps35
Mrps36
Mrps36p1
Mrps36p2
Mrps36p4
Mrps6
Mrps6p2
Mrps7
Mrrf
Mrs2
Mrtfb
Mrto4
Mrvi1
Mrvi1-as1
Ms4a13
Ms4a3
Ms4a5
Ms4a6e
Msantd2p1
Msantd3
Msantd3-tmeff1
Msc
Msc-as1
Msh2
Msh3
Msh5
Msh5-sapcd1
Msh6
Msi1
Msi2
Msl1
Msl3
Msln
Mslnl
Msmb
Msmo1
Msn
Msnp1
Msra
Msrb1
Msrb1p1
Msrb3
Mst1p2
Msto1
Msto2p
Msx2
Mt1a
Mt1cp
Mt1dp
Mt1e
Mt1f
Mt1h
Mt1jp
Mt1l
Mt1p1
Mt1x
Mt2a
Mt2p1
Mta1
Mta2
Mta3
Mtap
Mtatp6p22
Mtatp6p26
Mtbp
Mtch2
Mtcl1
Mtco1p11
Mtco1p12
Mtco1p51
Mtco2p5
Mtco3p12
Mtco3p38
Mtco3p43
Mtco3p46
Mtcp1
Mtdh
Mtdhp2
Mterf1
Mterf2
Mtf2
Mtfp1
Mtfr1
Mtfr1l
Mtfr2
Mtg1
Mtg2
Mthfd1
Mthfd1l
Mthfd2
Mthfd2l
Mthfr
Mthfsd
Mtm1
Mtmr1
Mtmr11
Mtmr12
Mtmr14
Mtmr2
Mtmr3
Mtmr4
Mtmr9
Mtnd1p15
Mtnd2p11
Mtnd2p13
Mtnd3p7
Mtnd3p8
Mtnd4lp10
Mtnd4lp21
Mtnd4lp9
Mtnd4p17
Mtnd4p20
Mtnd4p7
Mtnd5p16
Mtnd5p22
Mtnd5p31
Mtnd5p5
Mto1
Mtr
Mtrex
Mtrf1
Mtrnr2l1
Mtrr
Mttp
Mturn
Mtus1
Mtus2
Mtus2-as1
Mtx1
Mtx2
Mtx3
Muc1
Muc20-ot1
Muc20p1
Muc21
Muc3a
Muc4
Muc5ac
Mucl1
Mucl3
Mus81
Mustn1
Mvb12a
Mvb12b
Mvd
Mvk
Mvp
Mx1
Mx2
Mxd1
Mxd3
Mxd4
Mxi1
Mxra7
Myadm
Myadml2
Myb
Mybl1
Mybl2
Mybpc1
Mybph
Myc
Mycbp2
Mycbp2-as1
Mycbpap
Mycl
Myct1
Myd88
Mydgf
Myeov
Myh11
Myh13
Myh14
Myh7b
Myh9
Myl12a
Myl12b
Myl2
Myl3
Myl4
Myl5
Myl6
Myl6b
Myl9
Mylip
Mylk
Mylk3
Mylk-as1
Mylk-as2
Mylpf
Mymk
Mynn
Myo10
Myo15a
Myo15b
Myo16
Myo16-as2
Myo18a
Myo18b
Myo19
Myo1a
Myo1b
Myo1c
Myo1d
Myo1e
Myo1f
Myo1g
Myo1h
Myo3b-as1
Myo5a
Myo5b
Myo5c
Myo6
Myo7a
Myo7b
Myo9b
Myocd
Myof
Myom1
Myom2
Myoslid
Myrf
Mysm1
Myt1
Myt1l
Myzap
Mzb1
Mzf1-as1
Mzt2b
N4bp2
N4bp2l2
NA
Naa10
Naa15
Naa16
Naa20
Naa30
Naa35
Naa38
Naa40
Naa50
Naa60
Naaladl1
Naaladl2
Nab1
Nab2
Nabp1
Nabp2
Naca
Naca4p
Nacap8
Nacc1
Nacc2
Nadk
Nadk2
Nadsyn1
Nae1
Nagk
Naglu
Nagpa
Nagpa-as1
Nags
Nalcn-as1
Nalt1
Nama
Nampt
Nanogp1
Nanogp2
Nanogp6
Nanos1
Nanos3
Nans
Nap1l1
Nap1l4
Nap1l4p1
Napa
Napa-as1
Napepld
Napg
Naprt
Napsa
Napsb
Narf
Nars2
Nat10
Nat14
Nat16
Nat2
Nat8
Nav1
Nav2
Nav2-as3
Nav2-as4
Nav2-as5
Nav2-it1
Nav3
Naxd
Naxe
Nbas
Nbeal1
Nbeal2
Nbl1
Nbpf12
Nbpf3
Nbr1
Nbr2
Ncald
Ncam1
Ncan
Ncapd2
Ncapd2p1
Ncapd3
Ncapg
Ncaph
Ncaph2
Ncbp1
Ncbp2l
Ncdn
Ncf4
Ncf4-as1
Nck1
Nck1-dt
Nck2
Nckap5
Ncln
Ncoa1
Ncoa2
Ncoa3
Ncoa4
Ncoa4p3
Ncoa4p4
Ncoa6
Ncoa7
Ncor1
Ncor2
Ncr3
Ncr3lg1
Ncs1
Ncstn
Ndc80
Nde1
Ndel1
Ndfip1
Ndfip2
Ndor1
Ndrg1
Ndrg2
Ndrg4
Ndst1
Ndst1-as1
Ndst2
Ndst3
Ndufa11
Ndufa13
Ndufa3
Ndufa3p3
Ndufa4l2
Ndufa6-dt
Ndufa7
Ndufa9
Ndufaf2
Ndufaf3
Ndufaf4p1
Ndufaf4p4
Ndufaf5
Ndufaf6
Ndufaf7
Ndufaf8
Ndufb10
Ndufb10p1
Ndufb2
Ndufb3
Ndufb4
Ndufb4p4
Ndufb5
Ndufb6
Ndufb7
Ndufb8
Ndufb9
Ndufc1
Ndufc2
Ndufs2
Ndufs3
Ndufs4
Ndufs5
Ndufs5p3
Ndufs5p5
Ndufs6
Ndufs7
Ndufs8
Ndufv1
Ndufv2
Ndufv3
Neat1
Neb
Nebl-as1
Necab2
Necab3
Necap1
Necap1p2
Necap2
Nectin1
Nectin2
Nectin3
Nectin3-as1
Nedd1
Nedd4l
Nedd8
Nedd8-mdp1
Nedd9
Nefl
Neil1
Neil2
Neil3
Nek10
Nek11
Nek6
Nek7
Nek9
Nelfb
Nelfcd
Nell2
Nemf
Nemp1
Nenf
Neo1
Net1
Neto1
Neu4
Neurl1
Neurl1-as1
Neurl2
Neurl4
Neurod1
Nexn
Nf1
Nf2
Nfasc
Nfat5
Nfatc1
Nfatc2
Nfatc2ip
Nfatc3
Nfatc4
Nfe2l1
Nfe4
Nfia
Nfia-as2
Nfib
Nfic
Nfix
Nfkb1
Nfkb2
Nfkbia
Nfkbib
Nfkbie
Nfkbil1
Nfkbiz
Nfrkb
Nfx1
Nfya
Nfyb
Nfyc
Ngdn
Ngef
Ngfr
Ngrn
Nhlrc1
Nhlrc2
Nhlrc3
Nhlrc4
Nhp2
Nhp2p1
Nhp2p2
Nhs
Nhsl1
Nhsl2
Nicn1
Nid2
Nif3l1
Nifk
Nifk-as1
Nifkp3
Nifkp6
Nim1k
Nin
Ninj1
Nip7
Nip7p1
Nip7p2
Nipa1
Nipa2
Nipal1
Nipal3
Nipal4
Nipbl
Nipsnap1
Nipsnap2
Nipsnap3b
Nisch
Nit1
Nit2
Nkain1
Nkapd1
Nkapl
Nkd2
Nkila
Nkiras2
Nkpd1
Nkrf
Nktr
Nkx2-1
Nkx2-1-as1
Nkx2-3
Nkx2-5
Nkx2-6
Nle1
Nlgn1
Nlgn2
Nlgn3
Nlgn4x
Nlk
Nln
Nlrc3
Nlrc5
Nlrp1
Nlrp11
Nlrp12
Nlrp14
Nlrp4
Nlrx1
Nmb
Nmd3
Nme1
Nme1-nme2
Nme2
Nme4
Nme5
Nme9
Nmi
Nmnat1
Nmnat2
Nmnat3
Nmral1
Nmrk2
Nmt1
Nmu
Nnat
Nnmt
Nnt
Nnt-as1
Noc2l
Noc4l
Noct
Nod1
Nod2
Nodal
Nog
Nol11
Nol12
Nol4l
Nol7
Nolc1
Nom1
Nomo3
Nop14
Nop14-as1
Nop2
Nop53
Nop56
Nop58
Nop9
Nos1ap
Nos2
Nos3
Nosip
Nostrin
Notch2
Notch2p1
Notch3
Notum
Nox5
Noxa1
Noxo1
Noxred1
Npap1p7
Npas1
Npas2
Npas3
Npas4
Npb
Npc1
Npepl1
Npepps
Npff
Npffr2
Nphp4
Nphs1
Npipb8
Npl
Nploc4
Npm1
Npm1p19
Npm1p2
Npm1p47
Npm1p5
Npm1p50
Npm1p52
Npm2
Npm3
Npnt
Nppc
Npr1
Npr2
Npr3
Nprl2
Nprl3
Nptx1
Nptx2
Nptxr
Npw
Npy
Npy2r
Npy5r
Nqo1
Nqo2
Nr0b1
Nr1d2
Nr1h2
Nr1h3
Nr1h4
Nr1i2
Nr2c2
Nr2e3
Nr2f1
Nr2f2
Nr2f2-as1
Nr2f6
Nr3c1
Nr3c2
Nr4a1
Nr4a2
Nr4a3
Nr5a1
Nr5a2
Nr6a1
Nraddp
Nrav
Nrbf2
Nrbf2p2
Nrbp1
Nrbp2
Nrdc
Nrde2
Nrep
Nrf1
Nrg1
Nrgn
Nrir
Nrl
Nrm
Nrn1
Nrn1l
Nron
Nrp1
Nrp2
Nrros
Nrsn1
Nrsn2
Nrxn1
Nrxn2
Nrxn3
Nsa2
Nsd1
Nsd2
Nsd3
Nsdhl
Nsg1
Nsg2
Nsl1
Nsmaf
Nsmce1
Nsmce1-dt
Nsmce2
Nsrp1
Nsun2
Nsun4
Nsun6
Nsun7
Nt5c
Nt5c1a
Nt5c3b
Nt5cp1
Nt5cp2
Nt5dc1
Nt5dc3
Nt5dc4
Nt5e
Nt5m
Ntan1
Ntan1p1
Ntf3
Ntf4
Ntf6b
Ntm
Ntmt1
Ntn1
Ntn5
Ntng1
Ntng2
Ntpcr
Ntrk1
Ntrk3
Nuak1
Nuak2
Nub1
Nubp1
Nubp2
Nubpl
Nucb1
Nucb2
Nudc
Nudcd1
Nudcd3
Nudt1
Nudt13
Nudt14
Nudt16
Nudt16l1
Nudt16p1
Nudt17
Nudt19
Nudt2
Nudt22
Nudt4
Nudt5
Nudt7
Nudt9
Nuf2
Numa1
Numbl
Nup107
Nup133
Nup160
Nup188
Nup205
Nup210
Nup210l
Nup214
Nup35
Nup50
Nup54
Nup58
Nup62
Nup85
Nup88
Nup93
Nup98
Nupl2
Nus1p2
Nusap1
Nutf2
Nutf2p6
Nutm1
Nutm2a-as1
Nutm2hp
Nxf1
Nxn
Nxnl1
Nxnl2
Nxpe3
Nxph3
Nxph4
Nxt2
Oaf
Oard1
Oas1
Oas2
Oas3
Oasl
Oat
Oaz1
Oaz3
Obscn
Obsl1
Oca2
Ocel1
Ociad1
Ociad1-as1
Ociad2
Ocln
Ocrl
Odaph
Odc1-dt
Odf2
Odf2l
Odf3b
Odf3l2
Odf4
Odr4
Ofcc1
Ofd1
Oga
Ogdh
Ogdhl
Ogfod1
Ogfod2
Ogfod3
Ogfr-as1
Ogfrl1
Ogg1
Ogt
Oip5-as1
Ola1
Ola1p2
Olah
Olfm1
Olfm2
Olfml2a
Olfml3
Olmalinc
Omp
Onecut1
Ooep-as1
Oosp1
Oosp1p1
Oosp1p2
Opa1
Opa3
Opn3
Opn5
Oprd1
Oprl1
Oprm1
Optc
Optn
Or10a6
Or10ae1p
Or10ae3p
Or10d1p
Or10h3
Or10j6p
Or10j7p
Or10w1
Or11a1
Or11g1p
Or11g2
Or13g1
Or13j1
Or1a1
Or1f1
Or1l8
Or1x1p
Or2a14
Or2a15p
Or2a3p
Or2a7
Or2ad1p
Or2l1p
Or2q1p
Or2r1p
Or2s1p
Or2t10
Or2v1
Or2w6p
Or2x1p
Or3a1
Or3a2
Or3b1p
Or4d9
Or4e1
Or4g3p
Or4k14
Or4k17
Or4k5
Or4n2
Or51a10p
Or51a3p
Or51f2
Or52h2p
Or52k1
Or52k3p
Or52m1
Or5bq1p
Or5bs1p
Or6c5p
Or6c69p
Or6e1p
Or6k3
Or6k6
Or7a10
Or7a3p
Or7a5
Or7c1
Or7e122p
Or7e14p
Or7e18p
Or7e43p
Or7e47p
Or7e91p
Or7e99p
Or8b3
Or8b9p
Or8c1p
Or8d1
Or8x1p
Or9a4
Or9g2p
Orai1
Orai2
Orai3
Orc2
Orc3
Orc6
Orm1
Ormdl2
Ormdl3
Os9
Osbp2
Osbpl10
Osbpl1a
Osbpl2
Osbpl3
Osbpl5
Osbpl6
Osbpl8
Osbpl9
Oscar
Oscp1
Oser1-dt
Osgepl1-as1
Osgin1
Osgin2
Osm
Osmr
Osr2
Ostf1
Otc
Otoa
Otof
Otogl
Otop1
Otop2
Otos
Otub1
Otub2
Otud1
Otud4
Otud4p1
Otud5
Otud6b
Otulin
Otulinl
Otx1
Otx2
Otx2-as1
Ovch1-as1
Ovch2
Ovgp1
Ovol1
Ovol3
Oxa1l
Oxct1
Oxct1-as1
Oxct2p1
Oxld1
Oxnad1
Oxr1
Oxsm
Oxsr1
P2rx2
P2rx4
P2rx5
P2rx6
P2rx7
P2ry11
P2ry14
P2ry2
P2ry6
P3h2
P3h2-as1
P3h3
P3h4
P3r3urf
P4ha2
P4hb
P4htm
Pa2g4
Paaf1
Pabpc1
Pabpc1l
Pabpc1p10
Pabpc1p12
Pabpc1p4
Pabpc1p9
Pabpc3
Pabpc4
Pabpn1
Pacerr
Pacrg
Pacrg-as1
Pacrg-as3
Pacrgl
Pacs1
Pacs2
Pacsin1
Pacsin2
Pacsin3
Padi4
Padi6
Paep
Paepp1
Pafah1b1
Pafah1b2
Pafah1b3
Pag1
Page4
Page5
Pah
Paics
Paicsp4
Paip1p1
Paip2
Pak2
Pak3
Pak4
Pak6
Palld
Palm
Palm2
Palm2-akap2
Palm3
Palmd
Pam
Pam16
Pan2
Pan3
Pandar
Pank2
Pank4
Panx1
Panx2
Paox
Papln
Papola
Papss1
Papss2
Paqr3
Paqr4
Paqr5
Paqr6
Paqr7
Paqr8
Paqr9
Paqr9-as1
Pard3-as1
Pard3b
Pard6a
Pard6b
Park7
Parl
Parm1
Parn
Parp10
Parp12
Parp14
Parp15
Parp16
Parp2
Parp3
Parp8
Parp9
Parpbp
Parva
Parvb
Parvg
Pasd1
Pask
Patj
Patl1
Patl2
Paupar
Pawr
Pawrp1
Pax5
Pax6
Pax7
Pax8
Pax8-as1
Pax9
Paxbp1-as1
Paxip1
Paxip1-as1
Paxx
Pbdc1
Pbrm1
Pbx1
Pbx2
Pbx3
Pbx4
Pc
Pca3
Pcat1
Pcat14
Pcat6
Pcat7
Pcbd2
Pcbp1
Pcbp1-as1
Pcbp2
Pcbp3
Pcca
Pccb
Pcdh10
Pcdh12
Pcdh17
Pcdh18
Pcdh7
Pcdha11
Pcdha5
Pcdha6
Pcdhac1
Pcdhb15
Pcdhb8
Pcdhga4
Pcdhga5
Pcdhga8
Pcdhgb6
Pcdhgc3
Pcdhgc5
Pced1b
Pcf11
Pcgf1
Pcgf2
Pcgf3
Pcgf5
Pcid2
Pcif1
Pck1
Pck2
Pclaf
Pcm1
Pcmt1
Pcmtd1
Pcmtd1p7
Pcmtd2
Pcna
Pcnp
Pcnpp3
Pcnt
Pcnx1
Pcnx2
Pcnx3
Pcnx4
Pcolce
Pcolce2
Pcolce-as1
Pcoth
Pcp2
Pcp4
Pcsk1n
Pcsk2
Pcsk4
Pcsk5
Pcsk6
Pcsk6-as1
Pcsk9
Pctp
Pcyox1
Pcyox1l
Pcyt2
Pdc
Pdcd10
Pdcd11
Pdcd1lg2
Pdcd2l
Pdcd4
Pdcd5
Pdcd5p1
Pdcd5p2
Pdcd6
Pdcd6ip
Pdcl
Pdcl3
Pde10a
Pde12
Pde1b
Pde1c
Pde3a
Pde3b
Pde4b
Pde4c
Pde4d
Pde4dip
Pde5a
Pde6a
Pde6b
Pde7a
Pde7b
Pde8a
Pde8b
Pde9a
Pdgfc
Pdgfra
Pdgfrb
Pdgfrl
Pdha1
Pdhx
Pdia3
Pdia3p1
Pdia3p2
Pdia5
Pdik1l
Pdilt
Pdk1
Pdk2
Pdk3
Pdlim1
Pdlim2
Pdlim3
Pdlim4
Pdlim5
Pdlim7
Pdp1
Pdp2
Pdpk1
Pdpn
Pdpr
Pds5b
Pdss1
Pdss1p2
Pdss2
Pdxdc1
Pdxdc2p
Pdxk
Pdyn-as1
Pdzd2
Pdzd7
Pdzk1ip1
Pdzph1p
Pea15
Pear1
Pebp1
Pebp1p1
Pecam1
Peg10
Peli1
Peli2
Peli3
Pelo
Pemt
Penk
Per2
Per3
Pet100
Pex10
Pex11a
Pex13
Pex14
Pex16
Pex26
Pex3
Pex5
Pex5l
Pex5l-as2
Pex7
Pfas
Pfdn1
Pfdn2
Pfdn4
Pfdn5
Pfdn6
Pfkfb2
Pfkfb3
Pfkl
Pfkm
Pfkp
Pfn1
Pfn1p10
Pfn1p6
Pfn1p9
Pfn2
Pgam1
Pgam1p4
Pgam1p5
Pgam1p8
Pgam5
Pgap2
Pgbd1
Pgbd2
Pgbd4p1
Pgc
Pgd
Pgdp1
Pgf
Pgk1
Pglyrp3
Pgm1
Pgm2
Pgm3
Pgm5
Pgm5p3-as1
Pgpep1
Pgr
Pgr-as1
Pgrmc1
Pgs1
Phactr1
Phactr2
Phactr3
Phactr4
Phax
Phb
Phb2
Phbp11
Phbp3
Phc1
Phc2
Phc3
Pheta1
Pheta2
Phf1
Phf10
Phf11
Phf12
Phf13
Phf14
Phf19
Phf2
Phf20
Phf20l1
Phf21a
Phf21b
Phf23
Phf3
Phf6
Phf7
Phf8
Phgdh
Phkb
Phkg1
Phkg2
Phlda1
Phldb1
Phldb2
Phldb3
Phlpp1
Phospho1
Phospho2
Phox2a
Phpt1
Phrf1
Phtf2
Phyh
Phyhd1
Phyhip
Pi16
Pi4k2a
Pi4ka
Pi4kb
Pianp
Pias1
Pias4
Pibf1
Picalm
Picart1
Pick1
Picsar
Pidd1
Piezo1
Piezo2
Pif1
Pifo
Pigb
Pigg
Pigl
Pigq
Pigr
Pigs
Pigt
Pigu
Pigv
Pigw
Pigx
Pigy-dt
Pik3c2a
Pik3c2b
Pik3c2g
Pik3c3
Pik3ca
Pik3cd
Pik3cd-as1
Pik3cd-as2
Pik3ip1-as1
Pik3r1
Pik3r2
Pik3r4
Pik3r5
Pikfyve
Pilra
Pim1
Pim2
Pim3
Pimreg
Pin1
Pin4
Pincr
Pink1
Pink1-as
Pinlyp
Pip4k2a
Pip4k2c
Pip5k1a
Pip5k1b
Pip5k1p1
Pip5kl1
Pipox
Pipsl
Pisd
Pithd1
Pitpna
Pitpna-as1
Pitpnb
Pitpnc1
Pitpnm1
Pitpnm2
Pitrm1
Pitx1
Pitx2
Pitx3
Piwil1
Piwil2
Piwil4
Pja1
Pjvk
Pkd1
Pkd1l2
Pkd1l3
Pkd2
Pkd2l1
Pkd2l2
Pkdcc
Pkhd1l1
Pkia
Pkib
Pklr
Pkm
Pkmyt1
Pkn1
Pkn2
Pkn2-as1
Pknox1
Pknox2
Pkp2
Pkp3
Pkp4
Pkp4-as1
Pla1a
Pla2g10
Pla2g12ap1
Pla2g15
Pla2g16
Pla2g2a
Pla2g2d
Pla2g2e
Pla2g4c
Pla2g4d
Pla2g4e
Pla2g4e-as1
Pla2g4f
Pla2g6
Plac1
Plac9
Plac9p1
Plag1
Plagl1
Plat
Plau
Plb1
Plbd1-as1
Plbd2
Plcb1
Plcb2
Plcb3
Plcb4
Plcd3
Plce1
Plce1-as2
Plcg1
Plcg2
Plch2
Plcl1
Plcl2
Plcxd1
Plcxd2
Plcxd2-as1
Pld1
Pld2
Pld3
Plec
Plek2
Plekha1
Plekha2
Plekha3
Plekha4
Plekha5
Plekha6
Plekha7
Plekha8
Plekha8p1
Plekhb1
Plekhb2
Plekhd1
Plekhf1
Plekhf2
Plekhg1
Plekhg2
Plekhg3
Plekhg4
Plekhg5
Plekhg6
Plekhh1
Plekhh2
Plekhh3
Plekhm1
Plekhm1p1
Plekhm2
Plekhm3
Plekhn1
Plekho1
Plekho2
Plg
Plgla
Plglb2
Plin1
Plin2
Plin3
Plin5
Plk1
Plk2
Plk3
Plk4
Plk5
Plod1
Plod2
Plod3
Plp2
Plpbp
Plpp1
Plpp3
Plpp4
Plpp6
Plppr2
Plppr3
Plppr4
Pls1
Pls3
Plscr2
Plvap
Plxna2
Plxna3
Plxna4
Plxnb1
Plxnb2
Plxnb3
Plxnc1
Plxnd1
Pmaip1
Pmel
Pmf1
Pmf1-bglap
Pmfbp1
Pml
Pmm2
Pmp22
Pmpca
Pmpcb
Pms1
Pms2cl
Pms2p11
Pnck
Pnkd
Pnkp
Pnldc1
Pnliprp1
Pnliprp2
Pnma3
Pnmt
Pnn
Pno1
Pnp
Pnpla1
Pnpla2
Pnpla3
Pnpla5
Pnpla6
Pnpla7
Pnpla8
Pnpo
Pnrc1
Pnrc2
Poc1b
Poc1b-as1
Podn
Podnl1
Podxl
Pofut1
Pofut2
Pogk
Poglut1
Pogz
Pola1
Pola2
Polb
Pold1
Pold2
Pold3
Pold4
Poldip2
Poldip3
Pole
Pole2
Pole4
Polg
Polh
Poli
Polk
Polm
Poln
Polr1a
Polr1b
Polr1c
Polr1d
Polr1e
Polr2a
Polr2b
Polr2c
Polr2f
Polr2g
Polr2h
Polr2i
Polr2k
Polr2m
Polr3b
Polr3c
Polr3d
Polr3e
Polr3f
Polr3g
Polr3h
Polrmt
Polrmtp1
Pom121
Pom121l3p
Pom121l9p
Pomk
Pomp
Pomt1
Pomt2
Pon1
Pon2
Pop1
Pop4
Pop7
Por
Porcn
Pot1-as1
Potea
Potekp
Pou2af1
Pou2f1
Pou2f2
Pou2f3
Pou3f2
Pou5f1
Pou6f2
Ppa2
Ppan
Ppan-p2ry11
Ppara
Ppard
Pparg
Ppargc1a
Ppargc1b
Ppcdc
Ppcs
Ppdpf
Ppdpfl
Ppef1
Ppef2
Ppfia1
Ppfia2
Ppfia3
Ppfia4
Ppfibp1
Ppfibp2
Pphln1
Ppia
Ppiap17
Ppiap28
Ppiap29
Ppiap3
Ppiap35
Ppiap39
Ppiap47
Ppiap52
Ppiap53
Ppiap54
Ppiap56
Ppiap59
Ppiap72
Ppiap73
Ppiap76
Ppiap84
Ppiap88
Ppie
Ppif
Ppig
Ppih
Ppil2
Ppil3
Ppil6
Ppip5k2
Ppl
Ppm1a
Ppm1b
Ppm1d
Ppm1f
Ppm1g
Ppm1k-dt
Ppm1l
Ppm1m
Ppm1n
Ppme1
Ppox
Ppp1cb
Ppp1r10
Ppp1r10p1
Ppp1r11
Ppp1r12a-as1
Ppp1r12b
Ppp1r12c
Ppp1r13b
Ppp1r13l
Ppp1r15a
Ppp1r16a
Ppp1r16b
Ppp1r1a
Ppp1r1c
Ppp1r21
Ppp1r26
Ppp1r26-as1
Ppp1r27
Ppp1r2b
Ppp1r2p2
Ppp1r32
Ppp1r36
Ppp1r37
Ppp1r3e
Ppp1r3f
Ppp1r3g
Ppp1r42
Ppp1r7
Ppp1r8
Ppp1r9b
Ppp2r1a
Ppp2r1b
Ppp2r2a
Ppp2r2b
Ppp2r2b-it1
Ppp2r2d
Ppp2r5b
Ppp2r5c
Ppp2r5d
Ppp3cb-as1
Ppp3cc
Ppp4c
Ppp4r1
Ppp4r1-as1
Ppp4r1l
Ppp4r2
Ppp4r3b
Ppp4r4
Ppp5c
Ppp6r1
Ppp6r2
Ppp6r3
Pprc1
Ppt2
Ppt2-egfl8
Ppwd1
Pqbp1
Pqlc2
Pqlc3
Prac2
Prag1
Pramef11
Prc1
Prcc
Prcd
Prdm1
Prdm11
Prdm13
Prdm16
Prdm2
Prdm5
Prdm6
Prdm7
Prdm8
Prdm9
Prdx1
Prdx1p1
Prdx3
Prdx4
Prdx5
Prdx6
Prelid1
Prelid1p1
Prelid1p2
Prelid2
Prelid3a
Prelid3b
Prelid3bp1
Prelid3bp6
Prelid3bp7
Prex2
Prg3
Prg4
Prickle1
Prickle2
Prickle2-as3
Prickle4
Prim2
Primpol
Prkaa2
Prkab1
Prkab2
Prkaca
Prkacb
Prkag2
Prkag2-as1
Prkag3
Prkar1a
Prkar1b
Prkar2a
Prkar2a-as1
Prkca
Prkcb
Prkcd
Prkce
Prkcg
Prkch
Prkcq-as1
Prkcsh
Prkcz
Prkcz-as1
Prkd1
Prkd2
Prkg1
Prkg1-as1
Prkn
Prkra
Prkra-as1
Prkrip1
Prlr
Prmt1
Prmt1p1
Prmt2
Prmt3
Prmt5
Prmt5-as1
Prmt6
Prmt7
Prnp
Proc
Procr
Prokr1
Prom1
Prom2
Prorsd1p
Proser2
Proser2-as1
Proser3
Prox1
Prox2
Proz
Prpf18
Prpf3
Prpf31
Prpf38a
Prpf38b
Prpf39
Prpf4
Prpf40a
Prpf40b
Prpf4b
Prpf8
Prps1
Prps2
Prpsap2
Prr11
Prr12
Prr13
Prr14
Prr15
Prr16
Prr19
Prr20b
Prr27
Prr29
Prr3
Prr31
Prr34-as1
Prr5
Prr5-arhgap8
Prr5l
Prr7
Prrc1
Prrc2a
Prrc2b
Prrc2c
Prrg1
Prrg2
Prrg3
Prrt1
Prrt2
Prrt3
Prrt3-as1
Prrx1
Prrx2-as1
Prss12
Prss16
Prss2
Prss21
Prss22
Prss23
Prss29p
Prss3
Prss30p
Prss36
Prss3p1
Prss46p
Prss53
Prss54
Prss55
Prss56
Prss57
Prss8
Prtfdc1
Prtn3
Prune1
Prune2
Prxl2a
Prxl2b
Prxl2c
Psat1
Psca
Psd
Psd2-as1
Psd3
Psen1
Psen2
Psenen
Psg1
Psg4
Psg5
Psg8-as1
Pskh1
Pskh2
Psma1
Psma2p2
Psma3
Psma3-as1
Psma4
Psma6
Psma6p2
Psma7
Psmb10
Psmb3
Psmb4
Psmb6
Psmb7
Psmb8
Psmb8-as1
Psmb9
Psmc1
Psmc1p9
Psmc2
Psmc4
Psmc5
Psmd1
Psmd10
Psmd10p2
Psmd11
Psmd12
Psmd13
Psmd14
Psmd2
Psmd3
Psmd4
Psmd7
Psmd8
Psmd9
Psme1
Psme2
Psme2p2
Psme3
Psmf1
Psmg2
Psmg3
Psmg3-as1
Psmg4
Psors1c1
Psors1c3
Pspc1
Pspn
Psrc1
Pstk
Pstpip1
Ptbp1
Ptbp2
Ptcd2
Ptcd2p1
Ptcd2p2
Ptcd3
Ptch1
Ptch2
Ptcra
Ptdss1
Ptdss2
Pten
Ptenp1-as
Pter
Ptgds
Ptger2
Ptger4
Ptger4p2
Ptges
Ptges2
Ptges3
Ptges3l
Ptges3l-aarsd1
Ptges3p1
Ptges3p2
Ptges3p3
Ptgfr
Ptgfrn
Ptgir
Ptgr2
Ptgs1
Pth1r
Pth2
Pth2r
Ptk2
Ptk2b
Ptk7
Ptma
Ptms
Ptn
Ptov1
Ptp4a1
Ptp4a1p6
Ptp4a2
Ptp4a2p1
Ptp4a3
Ptpa
Ptpdc1
Ptpmt1
Ptpn1
Ptpn11
Ptpn12
Ptpn13
Ptpn14
Ptpn18
Ptpn22
Ptpn23
Ptpn2p1
Ptpn4
Ptpn5
Ptpn6
Ptpn7
Ptpra
Ptprb
Ptprc
Ptprd
Ptprd-as1
Ptprd-as2
Ptpre
Ptprf
Ptprg
Ptprh
Ptprk
Ptprm
Ptprn
Ptprn2
Ptpro
Ptprq
Ptprr
Ptprs
Ptpru
Ptprvp
Ptprz1
Ptrh1
Ptrh2
Ptrhd1
Pts
Pttg1
Pttg1ip
Pudp
Puf60
Pum1
Pum3
Pura
Pus1
Pus7
Pus7l
Pusl1
Pvr
Pvrig
Pvt1
Pwp1
Pwp2
Pwwp3a
Pxdc1
Pxdn
Pxk
Pxmp2
Pxn
Pxn-as1
Pxylp1
Pycard
Pycard-as1
Pydc1
Pygm
Pygo1
Pyroxd1
Pyroxd2
Pyy2
Pzp
Qars
Qki
Qpct
Qpctl
Qrich1
Qrich2
Qrsl1
Qser1
Qsox1
Qtrt1
Qtrt2
R3hcc1
R3hcc1l
R3hdm1
R3hdm2
R3hdm4
Rab10
Rab11a
Rab11b
Rab11b-as1
Rab11fip1
Rab11fip3
Rab11fip4
Rab11fip5
Rab12
Rab14
Rab15
Rab17
Rab18
Rab19
Rab1a
Rab1b
Rab1c
Rab22a
Rab24
Rab25
Rab26
Rab27a
Rab27b
Rab28
Rab2a
Rab30
Rab30-as1
Rab31
Rab33b
Rab35
Rab36
Rab37
Rab3a
Rab3d
Rab3gap2
Rab3il1
Rab3ip
Rab40c
Rab41
Rab42
Rab4a
Rab4b
Rab4b-egln2
Rab5a
Rab5b
Rab5if
Rab7a
Rab7b
Rab8a
Rab8b
Rab9a
Rabep1
Rabep2
Rabepk
Rabgap1
Rabgap1l
Rabgef1
Rabggta
Rabggtb
Rabl2a
Rabl2b
Rabl3
Rabl6
Rac1
Rac2
Rac3
Rack1
Rad17
Rad1p1
Rad21-as1
Rad21l1
Rad23a
Rad23b
Rad50
Rad51
Rad51ap1
Rad51ap1p1
Rad51b
Rad51c
Rad52
Rad54l
Rad54l2
Rad9a
Rad9b
Radil
Rae1
Raet1e
Raet1g
Raet1l
Raet1m
Rag1
Rag2
Rai1
Rai14
Rai2
Rala
Ralb
Ralbp1
Ralgapa1p1
Ralgapa2
Ralgapb
Ralgds
Ralgps1
Ralgps2
Raly
Ralyl
Ramacl
Ramp1
Ramp2
Ramp3
Ran
Ranbp1
Ranbp17
Ranbp2
Ranbp3
Rangap1
Rangrf
Rap1a
Rap1b
Rap1gap
Rap1gap2
Rap1gds1
Rap2a
Rap2b
Rap2c-as1
Rapgef1
Rapgef2
Rapgef3
Rapgef4
Rapgef5
Rapgefl1
Rapsn
Rara
Rarb
Rarg
Rarres2p8
Rarres3
Rars
Rasa1
Rasa2
Rasa4
Rasal1
Rasal2
Rasal3
Rasgef1b
Rasgrf2
Rasgrp2
Rasgrp3
Rasgrp4
Rasip1
Rasl10a
Rasl10b
Rasl11a
Rasl11b
Rasl12
Rassf1
Rassf10
Rassf1-as1
Rassf3
Rassf4
Rassf5
Rassf6
Rassf7
Rassf8
Rassf8-as1
Raver1
Raver2
Rax
Rb1
Rb1cc1
Rbak
Rbakdn
Rbak-rbakdn
Rbbp4
Rbbp6
Rbbp7
Rbbp8
Rbck1
Rbfa
Rbfox1
Rbfox2
Rbfox3
Rbks
Rbl2
Rbm10
Rbm11p1
Rbm12
Rbm14
Rbm14-rbm4
Rbm15
Rbm17
Rbm23
Rbm25
Rbm26-as1
Rbm28
Rbm3
Rbm33
Rbm38
Rbm39
Rbm4
Rbm42
Rbm44
Rbm45
Rbm46
Rbm47
Rbm48
Rbm5
Rbm6
Rbm7
Rbms1
Rbms1p1
Rbms2
Rbms3
Rbms3-as2
Rbmx
Rbmx2
Rbmx2p1
Rbmx2p3
Rbmxl2
Rbp5
Rbpj
Rbpjl
Rbpms
Rbpmslp
Rbsn
Rbx1
Rc3h2
Rcan1
Rcc1
Rcc2
Rcc2-as1
Rcc2p3
Rcc2p6
Rccd1
Rce1
Rcl1
Rcn1
Rcn2
Rcn3
Rcor3
Rcsd1
Rdh10
Rdh12
Rdh13
Rdh5
Rdm1
Rdm1p2
Rdm1p5
Rdx
Rec114
Rec8
Reck
Recql4
Reep1
Reep2
Reep4
Reep5
Reep6
Rel
Rela
Relb
Relch
Rell2
Relt
Rem2
Renbp
Rep15
Repin1
Reps2
Rer1
Rere
Rere-as1
Resf1
Rest
Ret
Retnlb
Retreg2
Retreg3
Rev3l
Rex1bd
Rexo1l10p
Rexo1l1p
Rexo1l8p
Rexo2
Rexo4
Rexo5
Rf00002
Rf00003
Rf00004
Rf00006
Rf00012
Rf00015
Rf00017
Rf00019
Rf00024
Rf00026
Rf00049
Rf00066
Rf00070
Rf00086
Rf00088
Rf00090
Rf00091
Rf00092
Rf00096
Rf00100
Rf00134
Rf00139
Rf00156
Rf00181
Rf00201
Rf00212
Rf00263
Rf00272
Rf00275
Rf00279
Rf00283
Rf00284
Rf00285
Rf00322
Rf00401
Rf00402
Rf00407
Rf00415
Rf00416
Rf00418
Rf00424
Rf00432
Rf00492
Rf00493
Rf00494
Rf00554
Rf00560
Rf00561
Rf00564
Rf00568
Rf00591
Rf00599
Rf00601
Rf00619
Rf00635
Rf01169
Rf01210
Rf01225
Rf01233
Rf01518
Rf01684
Rf01871
Rf01872
Rf01875
Rf01876
Rf01877
Rf01882
Rf01883
Rf01909
Rf01947
Rf01948
Rf01951
Rf01953
Rf01955
Rf01956
Rf01957
Rf01975
Rf01984
Rf01986
Rf01987
Rf01992
Rf02040
Rf02041
Rf02042
Rf02043
Rf02045
Rf02101
Rf02103
Rf02110
Rf02112
Rf02116
Rf02118
Rf02124
Rf02125
Rf02126
Rf02131
Rf02133
Rf02137
Rf02138
Rf02139
Rf02140
Rf02143
Rf02148
Rf02149
Rf02156
Rf02158
Rf02166
Rf02174
Rf02175
Rf02176
Rf02178
Rf02187
Rf02188
Rf02198
Rf02208
Rf02209
Rf02210
Rf02215
Rf02216
Rf02217
Rf02220
Rf02252
Rf02271
Rfc1
Rfc2
Rfc3
Rfc4
Rfc5
Rfesd
Rfesdp1
Rfkp1
Rflna
Rfpl1s
Rft1
Rftn1
Rfwd2p1
Rfwd3
Rfx1
Rfx2
Rfx3
Rfx3-as1
Rfx4
Rfx5
Rfx6
Rfx8
Rfxank
Rfxap
Rgl1
Rgl3
Rgl4
Rgma
Rgmb
Rgmb-as1
Rgp1
Rgs10
Rgs11
Rgs12
Rgs14
Rgs17
Rgs2
Rgs20
Rgs3
Rgs4
Rgs6
Rgs9
Rgs9bp
Rgsl1
Rhbdd1
Rhbdd2
Rhbdd3
Rhbdf1
Rhbdl3
Rhbg
Rhce
Rhebl1
Rhebp2
Rhex
Rhno1
Rhoa
Rhob
Rhobtb2
Rhobtb3
Rhoc
Rhod
Rhof
Rhog
Rhoh
Rhoj
Rhoq
Rhoqp1
Rhoqp2
Rhot1
Rhot2
Rhpn1
Ribc1
Ribc2
Ric1
Ric8a
Ric8b
Rictor
Rida
Rif1
Riiad1
Rilp
Rimbp2
Rimkla
Rimklb
Rims1
Rims2
Rims3
Rims4
Rin1
Rin2
Rin3
Ring1
Rinl
Rint1
Riok1
Riok2
Riok3
Riox1
Ripk1
Ripk2
Ripk3
Ripor1
Ripor2
Ripor3
Ripply1
Rita1
Rmc1
Rmdn1
Rmdn2
Rmdn3
Rmi1
Rmi2
Rmnd1
Rmnd5a
Rmnd5b
Rmrp
Rn7sk
Rn7skp11
Rn7skp110
Rn7skp114
Rn7skp119
Rn7skp122
Rn7skp123
Rn7skp127
Rn7skp129
Rn7skp130
Rn7skp132
Rn7skp133
Rn7skp173
Rn7skp175
Rn7skp180
Rn7skp19
Rn7skp193
Rn7skp196
Rn7skp2
Rn7skp22
Rn7skp223
Rn7skp232
Rn7skp235
Rn7skp237
Rn7skp249
Rn7skp291
Rn7skp292
Rn7skp296
Rn7skp50
Rn7skp71
Rn7skp78
Rn7skp8
Rn7skp91
Rn7skp92
Rn7sl1
Rn7sl116p
Rn7sl138p
Rn7sl160p
Rn7sl181p
Rn7sl18p
Rn7sl192p
Rn7sl198p
Rn7sl2
Rn7sl208p
Rn7sl241p
Rn7sl244p
Rn7sl26p
Rn7sl279p
Rn7sl284p
Rn7sl290p
Rn7sl299p
Rn7sl3
Rn7sl304p
Rn7sl311p
Rn7sl313p
Rn7sl318p
Rn7sl332p
Rn7sl333p
Rn7sl334p
Rn7sl346p
Rn7sl353p
Rn7sl356p
Rn7sl395p
Rn7sl398p
Rn7sl402p
Rn7sl411p
Rn7sl430p
Rn7sl441p
Rn7sl45p
Rn7sl471p
Rn7sl474p
Rn7sl484p
Rn7sl487p
Rn7sl502p
Rn7sl505p
Rn7sl523p
Rn7sl538p
Rn7sl543p
Rn7sl570p
Rn7sl581p
Rn7sl592p
Rn7sl600p
Rn7sl606p
Rn7sl624p
Rn7sl63p
Rn7sl645p
Rn7sl648p
Rn7sl655p
Rn7sl665p
Rn7sl674p
Rn7sl681p
Rn7sl688p
Rn7sl689p
Rn7sl698p
Rn7sl706p
Rn7sl726p
Rn7sl735p
Rn7sl736p
Rn7sl738p
Rn7sl743p
Rn7sl756p
Rn7sl785p
Rn7sl793p
Rn7sl794p
Rn7sl802p
Rn7sl809p
Rn7sl814p
Rn7sl825p
Rn7sl832p
Rn7sl833p
Rn7sl838p
Rn7sl843p
Rn7sl847p
Rn7sl862p
Rn7sl87p
Rn7sl96p
Rna5-8sp4
Rna5s6
Rna5sp101
Rna5sp113
Rna5sp120
Rna5sp122
Rna5sp130
Rna5sp131
Rna5sp133
Rna5sp137
Rna5sp139
Rna5sp146
Rna5sp152
Rna5sp158
Rna5sp162
Rna5sp174
Rna5sp180
Rna5sp185
Rna5sp186
Rna5sp190
Rna5sp206
Rna5sp207
Rna5sp21
Rna5sp215
Rna5sp217
Rna5sp218
Rna5sp219
Rna5sp22
Rna5sp222
Rna5sp230
Rna5sp241
Rna5sp242
Rna5sp243
Rna5sp245
Rna5sp258
Rna5sp283
Rna5sp297
Rna5sp304
Rna5sp308
Rna5sp311
Rna5sp317
Rna5sp334
Rna5sp342
Rna5sp351
Rna5sp353
Rna5sp357
Rna5sp373
Rna5sp382
Rna5sp397
Rna5sp404
Rna5sp406
Rna5sp407
Rna5sp408
Rna5sp409
Rna5sp429
Rna5sp440
Rna5sp442
Rna5sp448
Rna5sp472
Rna5sp473
Rna5sp48
Rna5sp486
Rna5sp488
Rna5sp489
Rna5sp490
Rna5sp493
Rna5sp502
Rna5sp51
Rna5sp527
Rna5sp53
Rna5sp531
Rna5sp534
Rna5sp61
Rna5sp71
Rna5sp74
Rna5sp84
Rna5sp89
Rna5sp96
Rnase4
Rnase7
Rnase8
Rnaseh1-as1
Rnaseh1p2
Rnaseh2a
Rnaseh2b
Rnaseh2c
Rnasek
Rnasek-c17orf49
Rnaset2
Rnd1
Rnd2
Rnf10
Rnf103
Rnf103-chmp3
Rnf11
Rnf111
Rnf112
Rnf114
Rnf121
Rnf123
Rnf13
Rnf130
Rnf135
Rnf138
Rnf139
Rnf14
Rnf141
Rnf144a
Rnf144a-as1
Rnf144b
Rnf145
Rnf146
Rnf149
Rnf150
Rnf151
Rnf157
Rnf157-as1
Rnf165
Rnf166
Rnf167
Rnf170
Rnf175
Rnf181
Rnf182
Rnf183
Rnf185
Rnf187
Rnf19a
Rnf19b
Rnf2
Rnf20
Rnf207
Rnf208
Rnf212
Rnf212b
Rnf214
Rnf215
Rnf216
Rnf216p1
Rnf217
Rnf219-as1
Rnf220
Rnf224
Rnf26
Rnf31
Rnf32
Rnf34
Rnf4
Rnf40
Rnf41
Rnf43
Rnf5
Rnf6
Rnf7
Rnf8
Rnft1-dt
Rnft2
Rnh1
Rnls
Rnmt
Rnmtl1p1
Rnpc3
Rnpep
Rnpepl1
Rnps1
Rnu11
Rnu1-1
Rnu1-103p
Rnu1-108p
Rnu1-117p
Rnu1-119p
Rnu1-120p
Rnu1-122p
Rnu1-124p
Rnu1-125p
Rnu1-129p
Rnu1-130p
Rnu1-13p
Rnu11-6p
Rnu1-19p
Rnu12
Rnu1-2
Rnu1-30p
Rnu1-31p
Rnu1-38p
Rnu1-47p
Rnu1-55p
Rnu1-5p
Rnu1-77p
Rnu1-85p
Rnu1-8p
Rnu1-93p
Rnu2-1
Rnu2-16p
Rnu2-17p
Rnu2-24p
Rnu2-2p
Rnu2-32p
Rnu2-34p
Rnu2-51p
Rnu2-56p
Rnu2-63p
Rnu2-64p
Rnu4-1
Rnu4-2
Rnu4-27p
Rnu4-28p
Rnu4-30p
Rnu4-32p
Rnu4-39p
Rnu4-47p
Rnu4-60p
Rnu4-82p
Rnu4-8p
Rnu4atac
Rnu4atac14p
Rnu4atac15p
Rnu4atac16p
Rnu5a-1
Rnu5a-3p
Rnu5a-8p
Rnu5b-1
Rnu5d-1
Rnu5e-1
Rnu5e-10p
Rnu5e-4p
Rnu5e-6p
Rnu5f-1
Rnu5f-2p
Rnu6-1
Rnu6-1003p
Rnu6-1013p
Rnu6-1031p
Rnu6-1034p
Rnu6-1036p
Rnu6-1038p
Rnu6-103p
Rnu6-1048p
Rnu6-1055p
Rnu6-105p
Rnu6-1068p
Rnu6-1069p
Rnu6-1077p
Rnu6-1079p
Rnu6-107p
Rnu6-1082p
Rnu6-1090p
Rnu6-1093p
Rnu6-10p
Rnu6-1102p
Rnu6-1104p
Rnu6-1106p
Rnu6-1115p
Rnu6-1119p
Rnu6-1121p
Rnu6-1128p
Rnu6-1138p
Rnu6-1148p
Rnu6-1150p
Rnu6-1151p
Rnu6-1154p
Rnu6-1175p
Rnu6-1176p
Rnu6-1178p
Rnu6-118p
Rnu6-1190p
Rnu6-1196p
Rnu6-11p
Rnu6-1201p
Rnu6-1203p
Rnu6-1216p
Rnu6-1231p
Rnu6-1234p
Rnu6-1245p
Rnu6-1255p
Rnu6-1272p
Rnu6-1274p
Rnu6-1276p
Rnu6-1280p
Rnu6-1300p
Rnu6-1301p
Rnu6-1311p
Rnu6-1313p
Rnu6-131p
Rnu6-1327p
Rnu6-132p
Rnu6-139p
Rnu6-147p
Rnu6-151p
Rnu6-170p
Rnu6-171p
Rnu6-172p
Rnu6-181p
Rnu6-2
Rnu6-212p
Rnu6-215p
Rnu6-218p
Rnu6-229p
Rnu6-22p
Rnu6-237p
Rnu6-238p
Rnu6-247p
Rnu6-250p
Rnu6-252p
Rnu6-254p
Rnu6-259p
Rnu6-263p
Rnu6-266p
Rnu6-268p
Rnu6-282p
Rnu6-288p
Rnu6-290p
Rnu6-293p
Rnu6-299p
Rnu6-307p
Rnu6-316p
Rnu6-322p
Rnu6-335p
Rnu6-339p
Rnu6-366p
Rnu6-369p
Rnu6-378p
Rnu6-390p
Rnu6-392p
Rnu6-405p
Rnu6-406p
Rnu6-411p
Rnu6-419p
Rnu6-430p
Rnu6-450p
Rnu6-451p
Rnu6-460p
Rnu6-466p
Rnu6-467p
Rnu6-471p
Rnu6-481p
Rnu6-482p
Rnu6-488p
Rnu6-501p
Rnu6-510p
Rnu6-524p
Rnu6-526p
Rnu6-537p
Rnu6-554p
Rnu6-559p
Rnu6-560p
Rnu6-564p
Rnu6-570p
Rnu6-573p
Rnu6-575p
Rnu6-57p
Rnu6-588p
Rnu6-595p
Rnu6-600p
Rnu6-607p
Rnu6-609p
Rnu6-620p
Rnu6-628p
Rnu6-633p
Rnu6-645p
Rnu6-658p
Rnu6-675p
Rnu6-680p
Rnu6-681p
Rnu6-7
Rnu6-707p
Rnu6-708p
Rnu6-713p
Rnu6-722p
Rnu6-725p
Rnu6-728p
Rnu6-73p
Rnu6-740p
Rnu6-745p
Rnu6-757p
Rnu6-761p
Rnu6-781p
Rnu6-8
Rnu6-800p
Rnu6-807p
Rnu6-826p
Rnu6-833p
Rnu6-838p
Rnu6-842p
Rnu6-845p
Rnu6-859p
Rnu6-863p
Rnu6-869p
Rnu6-881p
Rnu6-884p
Rnu6-9
Rnu6-910p
Rnu6-913p
Rnu6-918p
Rnu6-920p
Rnu6-927p
Rnu6-928p
Rnu6-92p
Rnu6-940p
Rnu6-949p
Rnu6-951p
Rnu6-953p
Rnu6-968p
Rnu6-970p
Rnu6-992p
Rnu6-999p
Rnu6atac
Rnu6atac11p
Rnu6atac22p
Rnu6atac32p
Rnu6atac35p
Rnu7-1
Rnu7-137p
Rnu7-13p
Rnu7-143p
Rnu7-144p
Rnu7-188p
Rnu7-192p
Rnu7-195p
Rnu7-26p
Rnu7-27p
Rnu7-50p
Rnu7-52p
Rnu7-70p
Rnu7-80p
Rnu7-81p
Rnu7-96p
Rnu7-97p
Rnvu1-1
Rnvu1-14
Rnvu1-15
Rnvu1-18
Rnvu1-19
Rnvu1-3
Rnvu1-4
Rnvu1-6
Rnvu1-7
Rny1
Rny1p10
Rny1p15
Rny1p5
Rny3
Rny3p16
Rny4
Rny4p10
Rny4p16
Rny4p27
Rny4p9
Ro60
Robo1
Robo2
Robo3
Robo4
Rock1p1
Rock2
Rom1
Romo1
Ropn1l
Ror1
Ror2
Rora-as1
Rpa1
Rpain
Rpap2
Rparp-as1
Rpe
Rpel1
Rpf1
Rpf2
Rpgrip1
Rpgrip1l
Rph3a
Rph3al
Rpl10
Rpl10a
Rpl10p15
Rpl10p2
Rpl11
Rpl12
Rpl12p1
Rpl12p14
Rpl12p2
Rpl12p21
Rpl12p27
Rpl12p28
Rpl12p35
Rpl12p42
Rpl12p45
Rpl12p47
Rpl12p49
Rpl12p5
Rpl13
Rpl13a
Rpl13ap20
Rpl13ap5
Rpl13p
Rpl13p2
Rpl13p5
Rpl14
Rpl15
Rpl15p1
Rpl15p18
Rpl17
Rpl17-c18orf32
Rpl17p11
Rpl17p2
Rpl17p36
Rpl17p41
Rpl17p43
Rpl18
Rpl18a
Rpl18ap3
Rpl18p13
Rpl19
Rpl19p14
Rpl21
Rpl21p10
Rpl21p121
Rpl21p126
Rpl21p18
Rpl21p28
Rpl21p6
Rpl21p93
Rpl22
Rpl22p18
Rpl22p24
Rpl22p3
Rpl23a
Rpl23ap43
Rpl23ap53
Rpl23ap64
Rpl23ap66
Rpl23ap8
Rpl23ap82
Rpl23ap93
Rpl26
Rpl26l1
Rpl27
Rpl27a
Rpl27p12
Rpl28
Rpl29p12
Rpl29p24
Rpl29p30
Rpl29p33
Rpl3
Rpl30p11
Rpl30p12
Rpl30p7
Rpl31
Rpl31p44
Rpl31p57
Rpl32
Rpl32p1
Rpl32p31
Rpl32p9
Rpl34
Rpl34-as1
Rpl34p22
Rpl35a
Rpl35ap21
Rpl35ap33
Rpl35p1
Rpl36
Rpl36a
Rpl36a-hnrnph2
Rpl36ap36
Rpl36ap43
Rpl36ap48
Rpl36ap6
Rpl36p16
Rpl36p2
Rpl37a
Rpl38
Rpl38p4
Rpl39p
Rpl39p18
Rpl39p5
Rpl39p6
Rpl3l
Rpl3p7
Rpl4
Rpl41
Rpl5
Rpl5p10
Rpl5p2
Rpl5p24
Rpl5p27
Rpl5p28
Rpl5p34
Rpl5p6
Rpl6p30
Rpl7a
Rpl7ap65
Rpl7ap73
Rpl7l1
Rpl7l1p5
Rpl7l1p8
Rpl7p21
Rpl7p3
Rpl7p30
Rpl7p4
Rpl7p41
Rpl7p43
Rpl7p44
Rpl7p5
Rpl8
Rpl9
Rpl9p18
Rpl9p30
Rpl9p32
Rpl9p9
Rplp0
Rplp0p11
Rplp0p2
Rplp1
Rplp1p13
Rplp2
Rpn1
Rpn2
Rpp14
Rpp21
Rpp25
Rpp30
Rpp38
Rpph1
Rprd1b
Rprd2
Rps10p7
Rps11
Rps12
Rps12p21
Rps14
Rps15
Rps15ap1
Rps15ap3
Rps15ap30
Rps15ap38
Rps18
Rps18p13
Rps19
Rps19bp1
Rps19p1
Rps19p3
Rps19p7
Rps2
Rps20p23
Rps20p25
Rps20p33
Rps20p4
Rps21
Rps23
Rps23p1
Rps23p3
Rps23p9
Rps24
Rps24p6
Rps26
Rps26p31
Rps26p39
Rps26p43
Rps26p49
Rps26p6
Rps27
Rps27a
Rps27ap13
Rps28
Rps29p14
Rps29p16
Rps29p26
Rps29p27
Rps2p1
Rps2p32
Rps2p44
Rps2p45
Rps2p6
Rps2p7
Rps3
Rps3a
Rps3ap38
Rps3ap50
Rps4x
Rps4xp16
Rps4xp18
Rps4y1
Rps5
Rps5p2
Rps5p3
Rps6ka1
Rps6ka2
Rps6ka3
Rps6ka4
Rps6ka5
Rps6kb1
Rps6kb2
Rps6kc1
Rps6kl1
Rps6p14
Rps6p8
Rps7
Rps7p1
Rps7p9
Rps8
Rps9
Rpsa
Rpsap10
Rpsap18
Rpsap28
Rpsap29
Rpsap31
Rpsap41
Rpsap5
Rpsap52
Rpsap57
Rpsap65
Rpsap66
Rpsap75
Rptor
Rpusd1
Rpusd2
Rraga
Rragb
Rrbp1
Rreb1
Rrm1
Rrm2
Rrm2p2
Rrn3p2
Rrn3p3
Rrnad1
Rrp1
Rrp12
Rrp15
Rrp7a
Rrp7bp
Rrp8
Rsad1
Rsad2
Rsbn1
Rsbn1l
Rsf1
Rsl24d1p1
Rspo3
Rspry1
Rsrc1
Rsrc2
Rsu1
Rsu1p2
Rtca
Rtca-as1
Rtel1
Rtel1-tnfrsf6b
Rtf1
Rtf2
Rtkn
Rtl10
Rtl5
Rtl8c
Rtl9
Rtn1
Rtn2
Rtn3
Rtn4
Rtn4r
Rtn4rl2
Rtp1
Rtraf
Rubcn
Rubcnl
Rufy1
Rufy2
Rufy3
Rufy4
Rundc1
Rundc3a
Rundc3b
Runx1
Runx2
Runx3
Rusc1
Rusc2
Ruvbl1
Ruvbl1-as1
Ruvbl2
Rwdd1
Rwdd3
Rwdd4
Rxfp1
Rxfp3
Rxfp4
Rxra
Rxrg
Rxylt1
Ryk
Rykp1
Ryr1
Ryr3
S100a1
S100a13
S100a14
S100a4
S100a5
S100a6
S100a7l2
S100b
S100p
S100pbp
S100z
S1pr1
S1pr3
S1pr4
Saa1
Sac3d1
Sacm1l
Sacs-as1
Sae1
Safb
Safb2
Sag
Sall1
Sall3
Sall4
Salrna1
Samd1
Samd10
Samd11
Samd11p1
Samd12
Samd12-as1
Samd13
Samd14
Samd15
Samd4a
Samd4b
Samd5
Samd7
Samd8
Samhd1
Samm50
Sammson
Samsn1-as1
Sap18
Sap25
Sap30
Sap30bp
Sap30l
Sar1a
Sar1b
Saraf
Sarm1
Sars
Sars2
Sart1
Sart3
Sash1
Sash3
Sass6
Sat1
Satb1
Satb1-as1
Satb2
Satb2-as1
Sav1
Saxo2
Sbdsp1
Sbf1p1
Sbf2-as1
Sbno2
Sc5d
Scaf1
Scaf4
Scaf8
Scai
Scamp1
Scamp2
Scamp3
Scamp4
Scamp5
Scand2p
Scaper
Scarb1
Scarb2
Scarf1
Scarf2
Scarna1
Scarna16
Scarna17
Scarna2
Scarna9
Scat2
Scat8
Scdp1
Scel
Scel-as1
Scfd1
Scg3
Scg5
Scgb1b2p
Scgb3a1
Scgn
Schip1
Schlap1
Scin
Scly
Scml1
Scml4
Scn1a-as1
Scn1b
Scn3b
Scn4a
Scn5a
Scn7a
Scn8a
Scn9a
Scnm1
Scnn1a
Scnn1b
Scnn1d
Scoc
Scp2
Scpep1
Scrg1
Scrn1
Scrn3
Scube1
Scygr2
Scygr7
Scyl1
Scyl2
Scyl3
Sdad1
Sdad1p1
Sdc1
Sdc2
Sdc3
Sdcbp
Sdcbp2
Sdcbp2-as1
Sdcbpp1
Sdccag8
Sdf2
Sdf2l1
Sdf4
Sdha
Sdhaf1
Sdhaf2
Sdhaf3
Sdhaf4
Sdhap1
Sdhap2
Sdhap3
Sdhb
Sdhc
Sdhd
Sdk1
Sdk2
Sdr39u1
Sdr42e1
Sds
Sdsl
Sec11b
Sec11c
Sec13
Sec13p1
Sec14l1
Sec14l2
Sec14l5
Sec16a
Sec16b
Sec1p
Sec22a
Sec22c
Sec23a
Sec23a-as1
Sec23b
Sec23ip
Sec24a
Sec24b
Sec24c
Sec31a
Sec61a1
Sec61a2
Sec61b
Sec62
Secisbp2
Secisbp2l
Sectm1
Seh1l
Selenof
Selenoh
Selenoi
Selenok
Selenokp1
Selenom
Selenon
Selenoo
Selenop
Selenot
Selenow
Selp
Sema3b
Sema3b-as1
Sema3c
Sema3f
Sema4a
Sema4b
Sema4c
Sema4d
Sema4f
Sema4g
Sema5b
Sema6a
Sema6a-as2
Sema6b
Sema6c
Sema6d
Sema7a
Senp2
Senp3
Senp3-eif4a1
Senp5
Senp6
Senp7
Senp8
Sephs2p1
Sepsecs-as1
Sept1
Sept10
Sept11
Sept12
Sept14p12
Sept2
Sept3
Sept4
Sept4-as1
Sept5
Sept6
Sept7
Sept7-as1
Sept7p2
Sept7p6
Sept9
Serac1
Serbp1
Serf2
Sergef
Serhl
Serhl2
Serinc2
Serinc3
Serinc4
Serp1
Serpina1
Serpina12
Serpina13p
Serpina3
Serpina4
Serpina5
Serpina9
Serpinb11
Serpinb13
Serpinb4
Serpinb5
Serpinb6
Serpinb7
Serpinb8
Serpinb9p1
Serpinc1
Serpind1
Serpine1
Serpinf1
Serpinf2
Serping1
Serpinh1
Serpini1
Sertad2
Sertad4
Sertad4-as1
Set
Setbp1
Setd1a
Setd1b
Setd2
Setd4
Setd5
Setd6
Setd7
Setd9
Setdb1
Setdb2
Setmar
Setp14
Setp9
Setx
Sez6l2
Sf1
Sf3a1
Sf3a2
Sf3a3p2
Sf3b1
Sf3b2
Sf3b3
Sfi1
Sfr1
Sfrp4
Sfswap
Sft2d2
Sft2d3
Sfta1p
Sfta3
Sftpb
Sftpc
Sfxn1
Sfxn2
Sfxn3
Sfxn4
Sfxn5
Sgca
Sgce
Sgf29
Sgip1
Sgk1
Sgk2
Sgk3
Sgms1
Sgms1-as1
Sgms2
Sgo1-as1
Sgo2
Sgpl1
Sgsh
Sgsm1
Sgsm2
Sgsm3
Sgta
Sh2b1
Sh2b2
Sh2b3
Sh2d1b
Sh2d2a
Sh2d3a
Sh2d3c
Sh2d4a
Sh2d5
Sh2d6
Sh2d7
Sh3bgr
Sh3bgrl
Sh3bgrl3
Sh3bp1
Sh3bp2
Sh3bp4
Sh3bp5
Sh3d19
Sh3d21
Sh3gl3
Sh3glb1
Sh3glb2
Sh3kbp1
Sh3pxd2a
Sh3pxd2a-as1
Sh3rf1
Sh3rf2
Sh3rf3-as1
Sh3tc1
Sh3tc2
Sh3tc2-dt
Sh3yl1
Shank1
Shank2
Shank2-as1
Sharpin
Shbg
Shc1
Shc2
Shc4
Shd
Shf
Shh
Shisa4
Shisa5
Shisa7
Shisa9
Shisal2a
Shisal2b
Shkbp1
Shld1
Shld2
Shld3
Shmt2
Shoc2
Shox2
Shq1
Shroom1
Shroom2
Shroom3
Siah1
Siah2
Sidt1
Sidt2
Sigirr
Siglec1
Siglec14
Siglec15
Siglec9
Siglecl1
Sigmar1
Sik2
Sik3
Sike1
Sil1
Silc1
Sim1
Sim2
Simc1
Sin3a
Sin3b
Sipa1
Sipa1l1
Sipa1l3
Sirpa
Sirpb1
Sirpb2
Sirt1
Sirt2
Sirt3
Sirt4
Sirt5
Sirt6
Sirt7
Siva1
Six3-as1
Ska1
Skap1
Ski
Skida1
Skil
Skint1l
Skiv2l
Skp2
Sla
Slain1
Slain2
Slamf7
Slamf8
Slbp
Slc10a3
Slc10a7
Slc11a1
Slc11a2
Slc12a1
Slc12a2
Slc12a5
Slc12a5-as1
Slc12a6
Slc12a8
Slc12a9
Slc12a9-as1
Slc13a2
Slc13a3
Slc13a5
Slc14a1
Slc14a2
Slc16a10
Slc16a13
Slc16a1-as1
Slc16a2
Slc16a3
Slc16a5
Slc16a6
Slc16a7
Slc16a9
Slc17a1
Slc17a7
Slc17a8
Slc17a9
Slc18a1
Slc19a3
Slc1a2
Slc1a3
Slc1a4
Slc1a5
Slc1a7
Slc20a1
Slc20a2
Slc22a1
Slc22a11
Slc22a13
Slc22a15
Slc22a17
Slc22a18
Slc22a23
Slc22a4
Slc22a5
Slc22a7
Slc23a2
Slc23a3
Slc24a1
Slc24a3
Slc24a4
Slc25a1
Slc25a10
Slc25a12
Slc25a15
Slc25a18
Slc25a19
Slc25a1p1
Slc25a21
Slc25a21-as1
Slc25a25
Slc25a26
Slc25a27
Slc25a29
Slc25a3
Slc25a30-as1
Slc25a35
Slc25a36
Slc25a37
Slc25a38
Slc25a3p1
Slc25a4
Slc25a40
Slc25a41
Slc25a42
Slc25a44
Slc25a46
Slc25a47
Slc25a48
Slc25a5
Slc25a51p1
Slc25a5p1
Slc25a5p3
Slc25a5p7
Slc25a6p3
Slc26a1
Slc26a10
Slc26a11
Slc26a2
Slc26a4
Slc26a4-as1
Slc26a5
Slc26a6
Slc26a9
Slc27a1
Slc27a2
Slc27a3
Slc27a4
Slc27a5
Slc28a1
Slc29a1
Slc29a3
Slc29a4
Slc2a1
Slc2a10
Slc2a11
Slc2a14
Slc2a1-as1
Slc2a3
Slc2a4rg
Slc2a8
Slc2a9
Slc30a2
Slc30a3
Slc30a5
Slc30a6
Slc30a7
Slc30a8
Slc30a9
Slc31a1
Slc31a2
Slc34a1
Slc34a2
Slc35a1
Slc35a3
Slc35a4
Slc35a5
Slc35c1
Slc35c2
Slc35d2
Slc35e2a
Slc35e2b
Slc35e3
Slc35e4
Slc35f2
Slc35f3
Slc35f6
Slc35g1
Slc35g2
Slc35g5
Slc35g6
Slc36a1
Slc36a2
Slc37a1
Slc37a2
Slc37a3
Slc37a4
Slc38a1
Slc38a11
Slc38a2
Slc38a3
Slc38a5
Slc38a6
Slc38a7
Slc38a8
Slc38a9
Slc39a1
Slc39a10
Slc39a11
Slc39a12
Slc39a13
Slc39a14
Slc39a2
Slc39a4
Slc39a5
Slc39a7
Slc39a8
Slc39a9
Slc3a1
Slc3a2
Slc40a1
Slc41a2
Slc41a3
Slc43a1
Slc43a2
Slc43a3
Slc44a1
Slc44a2
Slc44a3
Slc44a3-as1
Slc44a4
Slc44a5
Slc45a1
Slc45a2
Slc45a3
Slc45a4
Slc46a1
Slc47a1
Slc47a1p2
Slc47a2
Slc48a1
Slc49a4
Slc4a1
Slc4a10
Slc4a11
Slc4a1ap
Slc4a2
Slc4a3
Slc4a4
Slc4a7
Slc4a8
Slc4a9
Slc50a1
Slc51a
Slc52a1
Slc52a2
Slc52a3
Slc5a1
Slc5a10
Slc5a11
Slc6a1
Slc6a11
Slc6a12
Slc6a13
Slc6a1-as1
Slc6a21p
Slc6a3
Slc6a4
Slc6a6
Slc6a8
Slc6a9
Slc7a10
Slc7a14-as1
Slc7a2
Slc7a5
Slc7a5p1
Slc7a5p2
Slc7a6
Slc7a8
Slc8a1-as1
Slc8a2
Slc8a3
Slc8b1
Slc9a1
Slc9a2
Slc9a3
Slc9a3-as1
Slc9a3p2
Slc9a3p3
Slc9a3r1
Slc9a3r2
Slc9a5
Slc9a6
Slc9a8
Slc9b2
Slco1a2
Slco1b1
Slco1b3
Slco2a1
Slco2b1
Slco3a1
Slco4a1
Slf1
Slf2
Slfn5
Slirp
Slit1
Slit2
Slit3
Slitrk2
Slitrk5
Slk
Slmap
Sln
Sltm
Slurp2
Slx1a
Slx1a-sult1a3
Slx4ip
Smad1
Smad2
Smad3
Smad4
Smad5
Smad6
Smap1
Smap2
Smarca2
Smarca4
Smarca5-as1
Smarcad1
Smarcal1
Smarcb1
Smarcd1
Smarcd2
Smarce1
Smc1a
Smc2
Smc3
Smc4
Smc5
Smc5-as1
Smc6
Smchd1
Smco2
Smco3
Smco4p1
Smdt1
Smg1
Smg1p1
Smg1p3
Smg5
Smg6
Smg7
Smg7-as1
Smg8
Smg9
Smim1
Smim10l1
Smim11a
Smim12
Smim12p1
Smim13
Smim18
Smim19
Smim2
Smim20
Smim21
Smim24
Smim25
Smim26
Smim27
Smim29
Smim2-as1
Smim3
Smim30
Smim36
Smim39
Smim4
Smim40
Smim5
Smim6
Smim7
Smim8
Smkr1
Smoc1
Smox
Smpd1
Smpd2
Smpd4
Smpdl3a
Smpdl3b
Sms
Smtn
Smtnl2
Smug1
Smurf2p1
Smyd2
Smyd4
Smyd5
Snai1p1
Snai2
Snai3-as1
Snap23
Snap23p1
Snap25
Snap29
Snap47
Snap91
Snapc2
Snapc3
Snapin
Sncaip
Sncb
Sncg
Snd1
Sned1
Snhg10
Snhg11
Snhg12
Snhg14
Snhg16
Snhg17
Snhg18
Snhg20
Snhg21
Snhg22
Snhg25
Snhg26
Snhg28
Snhg29
Snhg3
Snhg4
Snhg5
Snhg6
Snhg7
Snhg8
Snhg9
Snip1
Snora10
Snora108
Snora10b
Snora13
Snora17a
Snora17b
Snora1b
Snora24
Snora26
Snora31
Snora3a
Snora3c
Snora41
Snora48
Snora50c
Snora50d
Snora52
Snora57
Snora59b
Snora6
Snora63b
Snora63c
Snora64
Snora65
Snora68b
Snora70
Snora71a
Snora71e
Snora73a
Snora78
Snora80c
Snora80d
Snora80e
Snorc
Snord101
Snord104
Snord105
Snord110
Snord111b
Snord113-7
Snord114-1
Snord114-15
Snord114-16
Snord114-18
Snord114-19
Snord114-20
Snord114-21
Snord114-22
Snord114-23
Snord114-24
Snord114-25
Snord114-27
Snord114-28
Snord114-29
Snord114-30
Snord114-31
Snord115-15
Snord115-41
Snord116-5
Snord118
Snord12
Snord125
Snord12b
Snord12c
Snord13
Snord13p1
Snord15a
Snord15b
Snord17
Snord1c
Snord2
Snord23
Snord24
Snord25
Snord26
Snord27
Snord35b
Snord38a
Snord38b
Snord3a
Snord3b-2
Snord3c
Snord3d
Snord41
Snord42b
Snord45a
Snord45c
Snord46
Snord48
Snord49a
Snord49b
Snord50b
Snord51
Snord52
Snord55
Snord58a
Snord58b
Snord58c
Snord65
Snord68
Snord70
Snord70b
Snord74b
Snord87
Snord91a
Snord91b
Snord93
Snord95
Snord96a
Snord99
Snph
Snrk
Snrnp200
Snrnp25
Snrnp27
Snrnp35
Snrnp48
Snrnp70
Snrpa
Snrpb2
Snrpc
Snrpcp19
Snrpcp9
Snrpd1
Snrpd2
Snrpd3
Snrpe
Snrpep6
Snrpf
Snrpgp12
Snrpgp20
Snrpn
Sntb1
Sntb2
Sntg1
Sntg2
Snu13
Snupn
Snw1
Snx1
Snx10
Snx11
Snx13
Snx15
Snx17
Snx18
Snx18p13
Snx18p14
Snx18p2
Snx18p26
Snx18p3
Snx19
Snx19p1
Snx2
Snx20
Snx21
Snx24
Snx25
Snx27
Snx29
Snx29p1
Snx29p2
Snx30
Snx32
Snx33
Snx7
Snx8
Snx9
Soat1
Soat2
Socs2
Socs2-as1
Socs3
Socs4
Socs5
Socs7
Sod1
Sod1p3
Soga3
Sohlh1
Son
Sorbs1
Sorbs2
Sorbs3
Sorcs3-as1
Sord
Sorl1
Sort1
Sos1
Sos2
Sox12
Sox13
Sox15
Sox21
Sox2-ot
Sox5
Sox5-as1
Sox6
Sox9
Sox9-as1
Sp1
Sp100
Sp140
Sp140l
Sp2
Sp2-as1
Sp4
Sp5
Sp6
Sp8
Spa17
Spaar
Spaca3
Spaca5
Spaca6
Spaca9
Spag1
Spag16
Spag4
Spag5
Spag5-as1
Spag6
Spag7
Spag9
Spam1
Sparc
Spart-as1
Spast
Spata1
Spata13
Spata17
Spata18
Spata20
Spata21
Spata22
Spata25
Spata32
Spata33
Spata3-as1
Spata41
Spata46
Spata5
Spata5l1
Spata6l
Spata7
Spata9
Spatc1l
Spats1
Spats2
Spats2l
Spc24
Spcs1
Spcs2
Spcs3
Spdl1
Spdya
Spdyc
Spdye4
Specc1
Specc1l
Specc1l-adora2a
Specc1p2
Spef2
Speg
Spegnb
Spesp1
Spg11
Spg21
Spg7
Sphk1
Sphk2
Spi1
Spice1
Spidr
Spin1
Spin2a
Spink13
Spink9
Spint1
Spint1-as1
Spint2
Spire1
Spire2
Spn
Spns1
Spns3
Spocd1
Spock3
Spon2
Spopl
Spout1
Spp1
Spp2
Sppl2a
Sppl2b
Sppl3
Spr
Spred1
Spred2
Spred3
Sprr1a
Sprr2e
Sprr3
Sprtn
Spry1
Spry2
Spry3
Spry4
Spry4-as1
Spryd7
Spsb1
Spsb2
Sptan1
Sptb
Sptbn1
Sptbn4
Sptssb
Spty2d1
Spty2d1os
Spx
Spz1
Sqle
Sqor
Sqstm1
Sra1
Src
Srcap
Srcin1
Srd5a1
Srd5a3
Srd5a3-as1
Srebf1
Srebf2
Srek1
Srfbp1
Srgap1
Srgap2-as1
Srgap3-as2
Sri
Srl
Srmp1
Srms
Srp14-as1
Srp14p4
Srp19
Srp54
Srp72
Srp9
Srp9p1
Srpk1
Srpk2
Srprb
Srpx2
Srr
Srrd
Srrm1
Srrm2
Srrm2-as1
Srrm3
Srrm5
Srrt
Srsf10
Srsf10p1
Srsf11
Srsf2
Srsf3
Srsf4
Srsf5
Srsf6
Srsf8
Srxn1
Ss18l1
Ss18l2
Ssb
Ssbp1
Ssbp2
Ssbp3
Ssbp4
Ssc4d
Ssc5d
Ssh2
Ssh3
Ssmem1
Ssna1
Sspn
Ssr1
Ssr1p2
Ssr4
Ssrp1
Sssca1
Sstr2
Sstr5
Sstr5-as1
Ssuh2
St13p10
St13p20
St13p4
St13p6
St14
St20
St3gal1
St3gal2
St3gal3
St3gal4
St3gal5
St3gal5-as1
St3gal6
St5
St6gal1
St6galnac1
St6galnac2
St6galnac4
St6galnac4p1
St6galnac5
St6galnac6
St7
St7-as2
St7l
St7-ot4
St8sia2
St8sia5
St8sia6-as1
Stab1
Stac
Stac2
Stac3
Stag2
Stag3
Stag3l4
Stag3l5p
Stag3l5p-pvrig2p-pilrb
Stam
Stambp
Stambpl1
Stard10
Stard13
Stard3
Stard3nl
Stard4-as1
Stard5
Stard7-as1
Stard8
Stard9
Stat1
Stat3
Stat4
Stat5a
Stat5b
Stat6
Stath
Stau1
Stau2
Stau2-as1
Stc2
Steap1
Steap1b
Steap2
Steap3
Steap3-as1
Sth
Stim1
Stim2
Stim2-as1
Stimate
Stip1
Stk10
Stk11
Stk11ip
Stk16
Stk17a
Stk17b
Stk19
Stk24
Stk24p1
Stk26
Stk3
Stk32a
Stk32b
Stk32c
Stk33p1
Stk35
Stk36
Stk38l
Stk4
Stk4-as1
Stkld1
Stmn2
Stmn3
Stmnd1
Stmp1
Stoml1
Ston1
Ston2
Stox2
Stpg1
Stpg4
Stra6
Stra6lp
Strada
Stradb
Strap
Strbp
Strip1
Strip2
Strn3
Strn4
Stt3a
Stt3b
Stum
Stx10
Stx11
Stx12
Stx16
Stx16-npepl1
Stx17
Stx18
Stx18-as1
Stx1a
Stx1b
Stx2
Stx3
Stx4
Stx5
Stxbp1
Stxbp2
Stxbp3
Stxbp4
Stxbp5
Stxbp5-as1
Stxbp6
Styx
Styxl1
Sub1
Sub1p1
Sub1p4
Sucla2
Sucla2-as1
Sucla2p3
Suclg2-as1
Sucnr1
Suco
Suds3
Suds3p1
Sufu
Sugct
Sugt1
Sugt1p3
Sugt1p4
Sugt1p4-stra6lp
Sulf1
Sulf2
Sult1a1
Sult1a2
Sult1c2
Sult2b1
Sult4a1
Sumf2
Sumo1p2
Sumo2p14
Sumo2p8
Sumo3
Sun1
Sun2
Sun5
Suox
Supt16h
Supt5h
Supt6h
Supv3l1
Surf2
Susd1
Susd3
Susd4
Susd5
Susd6
Suv39h1
Suv39h2
Suz12
Suz12p1
Sv2c
Svil
Svil2p
Svil-as1
Svop
Swap70
Swi5
Swsap1
Swt1
Syap1
Sybu
Syce1l
Sycp1
Sycp2l
Syde1
Syf2p1
Syk
Sympk
Syn2
Syn3
Syndig1l
Syne1
Syne1-as1
Syne2
Syngap1
Syngr1
Syngr2
Syngr3
Syngr4
Synj2
Synj2bp-cox16
Synm
Synpo
Synpo2
Synpr
Synrg
Syp
Sypl1p2
Sys1
Sys1-dbndd2
Syt1
Syt12
Syt13
Syt14
Syt16
Syt17
Syt2
Syt5
Syt6
Syt7
Syt8
Sytl1
Sytl3
Sytl4
Syvn1
Szrd1
Szt2
Tab1
Tab2
Tab2-as1
Tac1
Tac3
Tac4
Tacc1
Tacc2
Tacc3
Taco1
Tacr2
Tada2a
Tada2b
Tada3
Taf1
Taf11l12
Taf11l3
Taf12
Taf15
Taf1a
Taf1b
Taf1c
Taf1d
Taf1l
Taf4
Taf4b
Taf6
Taf6l
Taf8
Taf9
Tagap
Tagln
Tagln2
Tal1
Taldo1
Tanc1
Tanc2
Tango2
Tango6
Tank
Taok1
Taok2
Taok3
Tap1
Tap2
Tapbp
Tapbpl
Tapt1-as1
Tarbp1
Tarbp2
Tardbp
Tars
Tars2
Tarsl2
Tas1r1
Tas2r2p
Tas2r46
Tas2r62p
Tas2r7
Tasor2
Tat-as1
Tatdn2p1
Tatdn3
Tax1bp1
Taz
Tbc1d1
Tbc1d10a
Tbc1d10b
Tbc1d12
Tbc1d13
Tbc1d14
Tbc1d15
Tbc1d16
Tbc1d17
Tbc1d19
Tbc1d2
Tbc1d22a
Tbc1d22b
Tbc1d23
Tbc1d24
Tbc1d25
Tbc1d26
Tbc1d28
Tbc1d2b
Tbc1d30
Tbc1d31
Tbc1d3p3
Tbc1d3p5
Tbc1d3p6
Tbc1d4
Tbc1d5
Tbc1d7
Tbc1d8
Tbc1d8-as1
Tbc1d9b
Tbcap3
Tbcb
Tbcd
Tbce
Tbcel
Tbck
Tbk1
Tbkbp1
Tbl1x
Tbl1xr1
Tbl1y
Tbl3
Tbp
Tbpl1
Tbpl2
Tbr1
Tbrg1
Tbx1
Tbx10
Tbx18
Tbx19
Tbx2
Tbx21
Tbx3
Tbx4
Tbx5
Tbx6
Tbxa2r
Tbxas1
Tc2n
Tcaim
Tcam1p
Tcap
Tcea1p1
Tcea1p3
Tcea2
Tcea3
Tceal1
Tceal2
Tceal3
Tceal4
Tceal7
Tceal8
Tceanc
Tceanc2
Tcerg1
Tcerg1l-as1
Tcf12
Tcf15
Tcf19
Tcf20
Tcf23
Tcf25
Tcf3
Tcf4
Tcf7
Tcf7l1
Tcf7l2
Tcfl5
Tchp
Tcim
Tcirg1
Tcl6
Tcn1
Tcn2
Tcof1
Tcp11l1
Tcp11l2
Tcp1p3
Tcta
Tcte1
Tctex1d1
Tctn1
Tctn2
Tdg
Tdgf1
Tdgf1p7
Tdh
Tdo2
Tdp1
Tdrd1
Tdrd10
Tdrd15
Tdrd3
Tdrd7
Tdrd9
Tdrg1
Tdrkh
Tdrkh-as1
Tdrp
Tead1
Tead2
Tead3
Tead4
Tecpr1
Tecpr2
Tecr
Tecrl
Tecta
Tectb
Tedc1
Teddm1
Tef
Tekt3
Telo2
Ten1
Ten1-cdk3
Tenm2
Tenm3
Tenm4
Tent2
Tent4a
Tent4b
Tent5d
Tepp
Terc
Terf1
Terf2
Terf2ip
Tes
Tesc
Tesk1
Tesmin
Tet2
Tet3
Tex12
Tex2
Tex21p
Tex22
Tex26
Tex264
Tex26-as1
Tex29
Tex36-as1
Tex38
Tex41
Tex45
Tex46
Tex53
Tex54
Tex55
Tex9
Tf
Tfam
Tfap2a
Tfap2a-as1
Tfap2c
Tfap2e
Tfap4
Tfb1m
Tfdp1
Tfdp2
Tfe3
Tfeb
Tfec
Tff3
Tfg
Tfpt
Tfr2
Tfrc
Tg
Tgds
Tgfa
Tgfb1i1
Tgfb2
Tgfb3
Tgfb3-as1
Tgfbi
Tgfbr1
Tgfbr2
Tgfbr3
Tgfbr3l
Tgif1
Tgif1p1
Tgif2
Tgif2-rab5if
Tgm2
Tgm5
Tgm7
Tgs1
Thada
Thap11
Thap2
Thap3
Thap4
Thap6
Thap7-as1
Thap8
Thap9
Thap9-as1
Thbs1
Thbs2
Thbs3
Thbs4
Thegl
Them4
Them5
Them6
Themis2
Thnsl1
Thnsl2
Thoc1
Thoc5
Thoc6
Thop1
Thpo
Thrap3
Thrb
Thrb-as1
Thsd1
Thsd4
Thsd7a
Thtpa
Thumpd1
Thumpd1p1
Thumpd3
Thumpd3-as1
Thumpd3p1
Thy1
Thyn1
Tial1
Tiam1
Tiam2
Ticam1
Ticam2
Ticrr
Tie1
Tigar
Tigd2
Tigd5
Tigit
Timm10b
Timm17a
Timm17b
Timm21
Timm23b
Timm29
Timm44
Timm50
Timm8b
Timm8bp1
Timmdc1
Timp1
Timp3
Tinagl1
Tinf2
Tiparp
Tiprl
Tirap
Tjap1
Tjp1
Tjp2
Tjp3
Tk2
Tkfc
Tldc2
Tle1
Tle1p1
Tle2
Tle3
Tle4
Tle6
Tle7
Tlk1
Tlk2
Tll1
Tln1
Tln2
Tlnrd1
Tlr3
Tlr4
Tlr5
Tlr6
Tlr7
Tlx1
Tm2d1
Tm2d3
Tm4sf1
Tm4sf19
Tm4sf19-as1
Tm4sf1-as1
Tm4sf4
Tm4sf5
Tm6sf1
Tm6sf2
Tm7sf2
Tm9sf1
Tm9sf2
Tm9sf4
Tma16
Tma16p2
Tma7
Tmbim1
Tmbim6
Tmc1
Tmc3-as1
Tmc4
Tmc5
Tmc6
Tmc7
Tmc8
Tmcc1
Tmcc1-as1
Tmcc2
Tmco1-as1
Tmco2
Tmco3
Tmco4
Tmco5b
Tmco6
Tmed1
Tmed11p
Tmed2
Tmed3
Tmed4
Tmed7-ticam2
Tmed9
Tmem101
Tmem102
Tmem104
Tmem105
Tmem106a
Tmem106b
Tmem106c
Tmem107
Tmem108
Tmem109
Tmem11
Tmem110-mustn1
Tmem114
Tmem116
Tmem117
Tmem120b
Tmem125
Tmem126a
Tmem126b
Tmem127
Tmem129
Tmem130
Tmem131l
Tmem132a
Tmem132b
Tmem132c
Tmem134
Tmem135
Tmem136
Tmem138
Tmem139
Tmem140
Tmem141
Tmem143
Tmem144
Tmem145
Tmem147
Tmem147-as1
Tmem14b
Tmem14c
Tmem14dp
Tmem151b
Tmem154
Tmem155
Tmem156
Tmem158
Tmem159
Tmem161a
Tmem161b-as1
Tmem161bp1
Tmem165
Tmem167b
Tmem169
Tmem171
Tmem173
Tmem175
Tmem177
Tmem178a
Tmem178b
Tmem179
Tmem179b
Tmem18
Tmem181
Tmem182
Tmem183a
Tmem183ap1
Tmem184b
Tmem184c
Tmem187
Tmem189
Tmem19
Tmem191a
Tmem191c
Tmem198
Tmem198b
Tmem199
Tmem200a
Tmem201
Tmem205
Tmem208
Tmem212
Tmem212-as1
Tmem214
Tmem216
Tmem219
Tmem220
Tmem220-as1
Tmem222
Tmem223
Tmem225b
Tmem229b
Tmem231p1
Tmem232
Tmem233
Tmem234
Tmem235
Tmem237
Tmem239
Tmem241
Tmem242
Tmem245
Tmem246
Tmem248
Tmem25
Tmem251
Tmem253
Tmem254
Tmem254-as1
Tmem255a
Tmem255b
Tmem258
Tmem26
Tmem260
Tmem262
Tmem263
Tmem265
Tmem266
Tmem268
Tmem273
Tmem274p
Tmem30b
Tmem33
Tmem35a
Tmem37
Tmem38a
Tmem39b
Tmem40
Tmem41a
Tmem42
Tmem43
Tmem44
Tmem44-as1
Tmem45a
Tmem50a
Tmem50b
Tmem51
Tmem51-as1
Tmem52b
Tmem53
Tmem56
Tmem56-rwdd3
Tmem59l
Tmem62
Tmem63a
Tmem63b
Tmem63c
Tmem67
Tmem68
Tmem69
Tmem70
Tmem75
Tmem79
Tmem80
Tmem82
Tmem86a
Tmem87b
Tmem8b
Tmem91
Tmem92
Tmem94
Tmem95
Tmem97
Tmem97p1
Tmem98
Tmem99
Tmem9b-as1
Tmie
Tmod2
Tmod3
Tmpo
Tmpop1
Tmpop2
Tmprss11d
Tmprss12
Tmprss13
Tmprss2
Tmprss3
Tmprss4
Tmprss5
Tmprss9
Tmsb15b
Tmsb15b-as1
Tmsb4x
Tmsb4xp3
Tmsb4xp4
Tmtc2
Tmtc3
Tmtc4
Tmub1
Tmub2
Tmx1
Tnc
Tnfaip1
Tnfaip2
Tnfaip3
Tnfaip8
Tnfaip8l1
Tnfrsf10b
Tnfrsf10c
Tnfrsf11a
Tnfrsf12a
Tnfrsf13b
Tnfrsf14
Tnfrsf14-as1
Tnfrsf18
Tnfrsf19
Tnfrsf1a
Tnfrsf25
Tnfrsf9
Tnfsf11
Tnfsf12
Tnfsf13b
Tnfsf14
Tnfsf15
Tnfsf4
Tnfsf8
Tnik
Tnip1
Tnip2
Tnk1
Tnk2-as1
Tnks
Tnks1bp1
Tnnc1
Tnnc2
Tnni1
Tnnt2
Tnnt3
Tnp2
Tnpo1
Tnpo1p2
Tnpo2
Tnrc18
Tnrc6a
Tnrc6b
Tnrc6c
Tns1
Tns2
Tns3
Tns4
Tnxa
Tnxb
Tob1-as1
Tob2
Toe1
Togaram1
Togaram2
Tollip
Tollip-as1
Tom1
Tom1l1
Tom1l2
Tomm20l
Tomm22
Tomm40l
Tomm6
Tonsl
Top1mt
Top2a
Top2b
Top3a
Top3b
Topaz1
Tor1aip1
Tor1b
Tor3a
Tox2
Tox4
Tp53bp1
Tp53bp2
Tp53i11
Tp53i13
Tp53i3
Tp53inp2
Tp53rk
Tp53tg1
Tp53tg3hp
Tp53tg5
Tp63
Tp73
Tpbg
Tpcn1
Tpcn2
Tpd52l1
Tpd52l2
Tpgs1
Tph2
Tpi1
Tpi1p2
Tpk1
Tpm1
Tpm1-as
Tpm2
Tpm3
Tpm3p9
Tpm4
Tpo
Tpp1
Tpp2
Tpra1
Tprg1
Tprg1-as2
Tprg1l
Tprg1lp1
Tprx2p
Tprxl
Tpsb2
Tpsp2
Tpst1
Tpst2
Tpt1
Tpt1-as1
Tpt1p8
Tpte2p1
Tptep1
Tptep2
Tptep2-csnk1e
Tpx2
Trabd2b
Tradd
Traf2
Traf3
Traf3ip1
Traf3ip2
Traf3ip2-as1
Traf4
Traf5
Traf7
Trafd1
Traj10
Traj11
Traj21
Traj22
Traj23
Traj6
Traj7
Trak1
Trak2
Tram1
Tram2-as1
Trap1
Trappc1
Trappc10
Trappc11
Trappc12
Trappc13
Trappc2
Trappc2b
Trappc2l
Trappc3
Trappc4
Trappc5
Trav13-2
Trav17
Trav2
Trav3
Trav40
Trav8-2
Trav8-4
Trbv1
Trbv12-2
Trbv12-3
Trbv14
Trbv20-1
Trbv20or9-2
Trbv24-1
Trbv6-1
Trbv8-1
Trbv8-2
Trdmt1
Treh
Trem1
Treml3p
Treml5p
Trerf1
Trerna1
Trex1
Trgc1
Trgjp1
Trgva
Trhde
Trib1
Trib2
Trib3
Trim10
Trim11
Trim13
Trim14
Trim15
Trim16
Trim16l
Trim17
Trim2
Trim22
Trim24
Trim25
Trim26
Trim28
Trim3
Trim31
Trim32
Trim34
Trim35
Trim36
Trim37
Trim39
Trim39-rpp21
Trim40
Trim41
Trim45
Trim46
Trim50
Trim52-as1
Trim54
Trim56
Trim6
Trim62
Trim63
Trim65
Trim66
Trim67
Trim69
Trim6-trim34
Trim7
Trim72
Trim8
Trim9
Trio
Triobp
Trip10
Trip11
Trip13
Trip4
Trip6
Trit1
Trmo
Trmt1
Trmt10a
Trmt10b
Trmt10c
Trmt11
Trmt112p4
Trmt112p7
Trmt12
Trmt13
Trmt44
Trmt61a
Trmt9b
Trmu
Trnau1ap
Trnp1
Trnt1
Troap
Trpc1
Trpc3
Trpm1
Trpm2
Trpm4
Trpm8
Trps1
Trpv2
Trpv3
Trpv4
Trpv6
Trrap
Trub1
Trub2
Tsacc
Tsbp1-as1
Tsc1
Tsc2
Tsc22d1
Tsc22d1-as1
Tsc22d2
Tsc22d4
Tsen15
Tsen15p1
Tsen2
Tsen34
Tsen54
Tsfm
Tsg101
Tsga13
Tshr
Tshz1
Tshz3
Tsku
Tslp
Tsn
Tsnax
Tsnax-disc1
Tsnaxip1
Tspan1
Tspan10
Tspan11
Tspan15
Tspan16
Tspan17
Tspan18
Tspan19
Tspan3
Tspan31
Tspan32
Tspan33
Tspan4
Tspan7
Tspan9
Tspan9-it1
Tspear-as1
Tspear-as2
Tspo
Tspo2
Tspoap1
Tspoap1-as1
Tspyl2
Tssc2
Tssc4
Tssk3
Tstd3
Ttbk1
Ttc1
Ttc12
Ttc13
Ttc14
Ttc17
Ttc19
Ttc21a
Ttc22
Ttc23
Ttc23l
Ttc24
Ttc25
Ttc26
Ttc27
Ttc28
Ttc28-as1
Ttc3
Ttc31
Ttc36
Ttc37
Ttc38
Ttc39a
Ttc39a-as1
Ttc39b
Ttc39c
Ttc39c-as1
Ttc4
Ttc41p
Ttc5
Ttc6
Ttc7a
Ttc7b
Ttc8
Ttc9c
Ttf1
Ttf2
Tti1
Tti2
Ttk
Ttl
Ttll1
Ttll10
Ttll12
Ttll13p
Ttll2
Ttll3
Ttll4
Ttll5
Ttll6
Ttll7
Ttll8
Ttll9
Ttn
Ttn-as1
Ttpal
Ttyh1
Ttyh2
Ttyh3
Tub
Tuba1c
Tuba4a
Tuba8
Tubb
Tubb1
Tubb2bp1
Tubb3
Tubb4b
Tubb6
Tubb7p
Tubb8p1
Tubb8p5
Tubb8p6
Tubb8p7
Tubbp5
Tubbp8
Tubbp9
Tube1
Tubg1
Tubg1p
Tubg2
Tubgcp4
Tuft1
Tug1
Tulp1
Tulp3
Tulp4
Tusc2
Tusc3
Tut1
Tut7
Tvp23a
Tvp23b
Tvp23bp2
Tvp23c
Tvp23c-cdrt4
Twf1
Twist1
Twist2
Twnk
Twsg1
Txk
Txlna
Txlng
Txlngy
Txn
Txn2
Txndc11
Txndc12
Txndc12-as1
Txndc15
Txndc17
Txndc8
Txndc9
Txnl1
Txnl4b
Txnp1
Txnrd1
Txnrd2
Txnrd3
Tyk2
Tymp
Tyms
Tymsos
Tyro3
Tyrobp
Tyw1
Tyw3
U2af1l4
U2af2
U2surp
U47924.1
U47924.2
U52111.1
U62317.1
U73166.1
U73479.1
U91319.1
U91324.1
U91328.1
U91328.3
Uap1
Uap1l1
Uba1
Uba2
Uba3
Uba5
Uba52
Uba6-as1
Uba7
Ubac1
Ubac2
Ubald2
Ubap1
Ubap2
Ubap2l
Ubash3a
Ubash3b
Ubb
Ubbp1
Ubbp3
Ubbp4
Ubd
Ube2a
Ube2b
Ube2c
Ube2cp2
Ube2cp3
Ube2d1
Ube2d2
Ube2d3-as1
Ube2d4
Ube2dnl
Ube2e1
Ube2e2
Ube2e3
Ube2f
Ube2f-scly
Ube2h
Ube2hp1
Ube2i
Ube2k
Ube2l3
Ube2m
Ube2q2
Ube2q2l
Ube2q2p1
Ube2q2p9
Ube2v1
Ube2v1p4
Ube2v2
Ube2v2p4
Ube2w
Ube2z
Ube3b
Ube3c
Ube3d
Ube4a
Ube4b
Ubfd1
Ubiad1
Ubl4a
Ubl5
Ubl7
Ubl7-as1
Ubn1
Ubox5
Ubox5-as1
Ubqln2
Ubqln4
Ubr1
Ubr2
Ubr3
Ubr4
Ubr5-as1
Ubr7
Ubtf
Ubxn10-as1
Ubxn11
Ubxn2a
Ubxn2b
Ubxn4
Ubxn6
Ubxn7
Ubxn8
Uca1
Uchl1
Uchl1-as1
Uchl3
Uchl5
Uck1
Uck2
Ucma
Ucp3
Ufc1
Ufd1
Ufl1
Ufm1
Ugcg
Ugdh
Ugdh-as1
Uggt1
Uggt2
Ugp2
Ugt1a12p
Ugt1a2p
Ugt1a3
Ugt1a4
Ugt1a5
Ugt1a6
Ugt2a3
Ugt2b10
Ugt2b4
Ugt2b7
Ugt3a1
Ugt8
Uhmk1
Uhrf1
Uhrf1bp1
Uhrf1bp1l
Uhrf2
Uhrf2p1
Ulk1
Ulk2
Ulk3
Ulk4
Ulk4p3
Umad1
Umod
Umodl1
Umps
Unc119
Unc119b
Unc13a
Unc13b
Unc13d
Unc45a
Unc50
Unc5b
Unc5cl
Unc5d
Unc79
Unc80
Unc93b1
Unc93b5
Unc93b8
Ung
Unk
Unkl
Uox
Upb1
Upf1
Upf3a
Upf3ap3
Upk1a
Upk1b
Upk3a
Upp1
Upp2
Uprt
Uqcc1
Uqcc2
Uqcr10
Uqcrbp2
Uqcrbp3
Uqcrc1
Uqcrc2
Uqcrfs1p1
Uqcrh
Uqcrq
Urb1-as1
Urgcp
Uri1
Urm1
Urod
Uros
Usb1
Use1
Usf1
Usf2
Usf3
Ushbp1
Uso1
Usp1
Usp10
Usp11
Usp12-as2
Usp13
Usp14
Usp15
Usp16
Usp18
Usp19
Usp2
Usp20
Usp21
Usp22
Usp24
Usp25
Usp27x
Usp2-as1
Usp30
Usp30-as1
Usp32
Usp32p1
Usp34
Usp35
Usp36
Usp38
Usp39
Usp3-as1
Usp4
Usp40
Usp42
Usp44
Usp46
Usp46-as1
Usp47
Usp49
Usp5
Usp51
Usp53
Usp54
Usp6nl
Usp7
Usp8
Usp9x
Uspl1
Utp11
Utp14a
Utp15
Utp18
Utp20
Utp23
Utp25
Utp4
Utp6
Utrn
Uts2b
Uvrag-dt
Uvssa
Uxs1
Uxt
Uxt-as1
Vac14
Vac14-as1
Vamp2
Vamp3
Vamp7
Vamp8
Vamp9p
Vangl1
Vapa
Vapb
Vars
Vars2
Vash1
Vash2
Vasp
Vav1
Vav3
Vax2
Vbp1
Vcan
Vcl
Vdac1
Vdac1p8
Vdac2
Vdac3
Vegfa
Vegfb
Ventxp1
Ventxp2
Ventxp4
Ventxp5
Ventxp6
Veph1
Vezt
Vgf
Vgll1
Vgll2
Vgll4
Vhl
Vil1
Vill
Vim
Vim-as1
Vipr1
Vipr1-as1
Virma
Vkorc1l1
Vldlr
Vma21
Vmac
Vmp1
Vn1r104p
Vn1r12p
Vn1r51p
Vn1r64p
Vn2r10p
Vn2r17p
Vn2r3p
Vnn2
Vpreb3
Vps11
Vps13a
Vps13b
Vps13d
Vps16
Vps18
Vps25
Vps26a
Vps26b
Vps28
Vps35l
Vps36
Vps37a
Vps37b
Vps37d
Vps39
Vps45
Vps4b
Vps50
Vps51
Vps52
Vps53
Vps72
Vps8
Vps9d1
Vrk1
Vrk2
Vrk3
Vrtn
Vsig1
Vsig10
Vsig10l2
Vsig2
Vsir
Vsnl1
Vstm2a
Vstm2a-ot1
Vstm2b
Vstm2l
Vsx1
Vta1
Vtcn1
Vti1a
Vti1b
Vtn
Vtrna1-1
Vtrna1-2
Vtrna1-3
Vtrna2-1
Vtrna2-2p
Vwa1
Vwa3a
Vwa3b
Vwa5a
Vwa5b1
Vwa5b2
Vwa7
Vwa8-as1
Vwce
Vwde
Vwf
Vxn
Wars
Wars2
Wars2-as1
Was
Wasf3
Wasf4p
Wash3p
Wash6p
Wash8p
Wash9p
Washc2a
Washc2c
Washc3
Washc4
Wbp1
Wbp1l
Wbp2
Wbp2nl
Wdfy2
Wdfy3
Wdr1
Wdr11
Wdr13
Wdr17
Wdr18
Wdr19
Wdr20
Wdr24
Wdr25
Wdr27
Wdr3
Wdr33
Wdr34
Wdr35
Wdr36
Wdr37
Wdr38
Wdr4
Wdr41
Wdr43
Wdr44
Wdr45
Wdr46
Wdr48
Wdr49
Wdr5
Wdr54
Wdr55
Wdr59
Wdr5b
Wdr6
Wdr60
Wdr61
Wdr62
Wdr63
Wdr64
Wdr66
Wdr7
Wdr70
Wdr72
Wdr73
Wdr74
Wdr75
Wdr77
Wdr7-ot1
Wdr81
Wdr82
Wdr83
Wdr83os
Wdr90
Wdr91
Wdr92
Wdr93
Wdtc1
Wdyhv1
Wee1
Wfdc1
Wfdc2
Wfdc21p
Wfikkn1
Wfs1
Whamm
Whammp2
Whrn
Wipf1
Wipf2
Wipi2
Wiz
Wls
Wnk1
Wnk2
Wnk4
Wnt1
Wnt10a
Wnt10b
Wnt2b
Wnt3
Wnt5a
Wnt5b
Wnt6
Wnt7a
Wnt9b
Wrap53
Wrap73
Wrb
Wrb-sh3bgr
Wrnip1
Wsb1
Wsb2
Wscd1
Wt1
Wtap
Wtip
Wwc1
Wwc2
Wwc2-as2
Wwc3
Wwox
Wwox-as1
Wwp1
Wwp1p1
Wwp2
Wwtr1
Wwtr1-as1
Xaf1
Xage5
Xiap
Xkr3
Xkr4
Xkr8
Xkr9
Xpc
Xpnpep1
Xpnpep3
Xpo1
Xpo6
Xpo7
Xpot
Xpr1
Xrcc4
Xrcc5
Xrcc6
Xrn1
Xrra1
Xxylt1
Xylb
Xylt1
Xylt2
Yae1
Yap1
Yap1p1
Yars
Ybey
Ybx1
Ybx1p2
Ybx1p3
Ybx1p5
Ybx3
Yeats2
Yeats4
Yes1
Yif1a
Yif1b
Yipf3
Yipf4
Yipf6
Yjefn3
Yju2
Ykt6
Ylpm1
Yod1
Ypel2
Ypel3
Ypel4
Ypel5
Ypel5p1
Ythdc2
Ythdf2
Ythdf3
Ythdf3-as1
Ywhab
Ywhae
Ywhaep1
Ywhah
Ywhaqp5
Ywhaz
Yy1
Yy1p1
Yy2
Z69720.2
Z69890.1
Z73429.1
Z82180.1
Z82188.2
Z82190.2
Z82198.1
Z82206.1
Z82214.1
Z82244.2
Z83844.1
Z83844.3
Z83846.1
Z84485.1
Z84492.1
Z84492.2
Z85994.1
Z85996.1
Z92846.1
Z93015.1
Z93241.1
Z93242.1
Z93930.2
Z93930.3
Z94160.1
Z94721.2
Z95114.1
Z95114.3
Z95114.4
Z95115.1
Z97055.2
Z97056.1
Z97205.1
Z97634.1
Z97653.1
Z97988.2
Z98257.1
Z98257.2
Z98751.3
Z98752.1
Z98752.3
Z98883.1
Z98885.1
Z99127.3
Z99129.3
Z99289.1
Z99289.2
Z99289.3
Z99756.1
Z99774.1
Z99916.3
Z99943.1
Z99943.2
Zacn
Zap70
Zar1
Zbed3
Zbed3-as1
Zbed5-as1
Zbed6
Zbed6cl
Zbed9
Zbtb1
Zbtb10
Zbtb11-as1
Zbtb12
Zbtb16
Zbtb18
Zbtb20
Zbtb20-as1
Zbtb20-as4
Zbtb20-as5
Zbtb22
Zbtb32
Zbtb33
Zbtb34
Zbtb37
Zbtb38
Zbtb40
Zbtb43
Zbtb45
Zbtb46
Zbtb48
Zbtb49
Zbtb7a
Zbtb7b
Zbtb8a
Zbtb8os
Zbtb9
Zc2hc1a
Zc2hc1b
Zc2hc1c
Zc3h10
Zc3h11a
Zc3h12a
Zc3h12c
Zc3h14
Zc3h15
Zc3h18
Zc3h6
Zc3h7a
Zc3h7b
Zc3h8
Zc3hav1
Zc3hc1
Zcchc14
Zcchc17
Zcchc18
Zcchc2
Zcchc23
Zcchc24
Zcchc4
Zcchc7
Zcchc8
Zcchc9
Zcwpw2
Zdbf2
Zdhhc13
Zdhhc14
Zdhhc16
Zdhhc17
Zdhhc18
Zdhhc19
Zdhhc2
Zdhhc22
Zdhhc23
Zdhhc4
Zdhhc5
Zdhhc7
Zdhhc8
Zeb1
Zeb1-as1
Zeb2
Zeb2-as1
Zer1
Zfand2a
Zfand2b
Zfand3
Zfand6
Zfas1
Zfat
Zfc3h1
Zfhx2-as1
Zfhx3
Zfhx4
Zfhx4-as1
Zfp1
Zfp2
Zfp28
Zfp36
Zfp36l1
Zfp41
Zfp42
Zfp64
Zfp69
Zfp69b
Zfp90
Zfp91-cntf
Zfpl1
Zfpm1
Zfpm2
Zfr2
Zfx
Zfx-as1
Zfyve16
Zfyve19
Zfyve21
Zfyve27
Zfyve28
Zfyve9
Zglp1
Zgpat
Zgrf1
Zhx1-c8orf76
Zhx3
Zic1
Zic2
Zic4
Zik1
Zkscan1
Zkscan2-dt
Zkscan3
Zkscan5
Zkscan7
Zkscan8
Zmat2
Zmat4
Zmiz1
Zmiz2
Zmpste24
Zmym1
Zmym2
Zmym3
Zmym4
Zmym5
Zmym6
Zmynd10
Zmynd10-as1
Zmynd11
Zmynd15
Znf10
Znf100
Znf101
Znf114
Znf131
Znf133
Znf134
Znf135
Znf136
Znf138
Znf140
Znf141
Znf142
Znf143
Znf146
Znf148
Znf155
Znf169
Znf17
Znf174
Znf175
Znf177
Znf181
Znf185
Znf189
Znf19
Znf192p1
Znf195
Znf197
Znf2
Znf20
Znf200
Znf202
Znf205
Znf207
Znf211
Znf212
Znf213
Znf213-as1
Znf215
Znf217
Znf219
Znf222
Znf224
Znf225
Znf226
Znf227
Znf23
Znf230
Znf233
Znf234
Znf236
Znf250
Znf252p-as1
Znf254
Znf257
Znf25-dt
Znf26
Znf263
Znf264
Znf267
Znf268
Znf271p
Znf273
Znf274
Znf275
Znf276
Znf277
Znf281
Znf282
Znf283
Znf286a
Znf286b
Znf292
Znf295-as1
Znf29p
Znf30
Znf302
Znf304
Znf316
Znf317
Znf318
Znf324
Znf324b
Znf326
Znf32-as3
Znf330
Znf331
Znf333
Znf337
Znf337-as1
Znf33a
Znf341
Znf345
Znf346
Znf35
Znf350
Znf354b
Znf354c
Znf362
Znf365
Znf37a
Znf382
Znf383
Znf384
Znf385a
Znf385b
Znf385c
Znf385d
Znf385d-as2
Znf391
Znf395
Znf397
Znf398
Znf408
Znf410
Znf418
Znf419
Znf420
Znf425
Znf426
Znf426-dt
Znf428
Znf432
Znf433-as1
Znf436-as1
Znf438
Znf439
Znf44
Znf440
Znf441
Znf444
Znf445
Znf446
Znf449
Znf451
Znf460
Znf462
Znf470
Znf473
Znf474
Znf48
Znf484
Znf485
Znf486
Znf487
Znf490
Znf491
Znf493
Znf497
Znf500
Znf501
Znf502
Znf503-as1
Znf503-as2
Znf507
Znf511
Znf511-prap1
Znf512
Znf513
Znf517
Znf518a
Znf519
Znf521
Znf524
Znf526
Znf527
Znf528
Znf529
Znf529-as1
Znf532
Znf536
Znf540
Znf541
Znf542p
Znf544
Znf546
Znf547
Znf548
Znf549
Znf551
Znf552
Znf554
Znf555
Znf556
Znf557
Znf559
Znf559-znf177
Znf561-as1
Znf565
Znf567
Znf568
Znf57
Znf570
Znf571-as1
Znf573
Znf574
Znf575
Znf576
Znf578
Znf580
Znf581
Znf582
Znf582-as1
Znf583
Znf584
Znf586
Znf587
Znf587b
Znf589
Znf593
Znf608
Znf609
Znf610
Znf611
Znf613
Znf618
Znf619
Znf620
Znf621
Znf623
Znf625
Znf627
Znf628
Znf638
Znf639
Znf641
Znf646
Znf646p1
Znf649-as1
Znf653
Znf654
Znf655
Znf660
Znf662
Znf664
Znf665
Znf667-as1
Znf668
Znf672
Znf674-as1
Znf675
Znf678
Znf683
Znf684
Znf687
Znf688
Znf689
Znf691
Znf696
Znf7
Znf700
Znf701
Znf705a
Znf705e
Znf705g
Znf706
Znf707
Znf71
Znf710
Znf711
Znf713
Znf714
Znf718
Znf720
Znf721
Znf726
Znf736
Znf738
Znf74
Znf740
Znf749
Znf75a
Znf76
Znf763
Znf765
Znf766
Znf767p
Znf770
Znf771
Znf773
Znf774
Znf776
Znf778
Znf783
Znf784
Znf785
Znf789
Znf79
Znf791
Znf793
Znf805
Znf808
Znf81
Znf812p
Znf813
Znf814
Znf815p
Znf821
Znf827
Znf830
Znf839
Znf84
Znf843
Znf845
Znf846
Znf85
Znf860
Znf862
Znf865
Znf876p
Znf879
Znf90
Znf90p1
Znf92
Znf93
Znhit1
Znhit3
Znrd1
Znrd1asp
Znrf1
Znrf2
Znrf2p1
Znrf2p2
Znrf3
Znrf3-as1
Zp1
Zp3
Zpbp2
Zpld1
Zpr1
Zranb2-as1
Zranb2-as2
Zrsr2
Zscan1
Zscan10
Zscan18
Zscan2
Zscan20
Zscan21
Zscan23
Zscan25
Zscan26
Zscan31
Zscan5a
Zscan5b
Zscan9
Zswim1
Zswim4
Zswim8
Zswim9
Zwilch
Zwint
Zxdb
Zxdc
Zyg11a
Zyg11b
Zyx
