# Supplementary material for: A Bayesian inference transcription factor activity model for the analysis of single-cell transcriptomes
Source: Genome Res. 2021 Jul;31(7):1296–311. doi: 10.1101/gr.265595.120 (PMC8256867; doi:10.1101/gr.265595.120)
Supplement: Supplemental Material [file supp_gr.265595.120_Supplemental_Code.zip › BITFAM/inst/extdata/human/ATF4]

A1bg
A1cf
A2m
Aak1
Aars
Aarsp1
Abca13
Abca4
Abca6
Abca8
Abca9
Abcb11
Abcb4
Abcb7
Abcb8
Abcc10
Abcc11
Abcc13
Abcc3
Abcc4
Abcc5
Abcc5-as1
Abcc6
Abce1
Abcf2p1
Abcg1
Abhd14a
Abhd14a-acy1
Abhd14b
Abhd3
Abi2
Abi3bp
Ablim3
Abr
Abracl
Ac000068.1
Ac000120.1
Ac002044.1
Ac002044.2
Ac002069.2
Ac002350.1
Ac002381.1
Ac002456.2
Ac003001.2
Ac003002.1
Ac003045.1
Ac003659.1
Ac003984.1
Ac003991.1
Ac004023.1
Ac004148.2
Ac004156.1
Ac004491.1
Ac004494.2
Ac004522.1
Ac004585.1
Ac004672.2
Ac004805.1
Ac004837.1
Ac004837.3
Ac004840.2
Ac004862.1
Ac004884.2
Ac004890.1
Ac004917.1
Ac004980.1
Ac005005.2
Ac005008.1
Ac005008.2
Ac005033.1
Ac005050.1
Ac005086.1
Ac005162.1
Ac005176.2
Ac005183.1
Ac005224.1
Ac005261.4
Ac005280.1
Ac005280.2
Ac005323.1
Ac005324.5
Ac005330.1
Ac005343.1
Ac005392.1
Ac005410.1
Ac005412.1
Ac005520.2
Ac005520.4
Ac005532.2
Ac005580.1
Ac005625.1
Ac005632.3
Ac005682.1
Ac005736.1
Ac005775.1
Ac005779.2
Ac005786.2
Ac005833.1
Ac005842.1
Ac005920.1
Ac005920.3
Ac005972.3
Ac006017.1
Ac006023.2
Ac006059.1
Ac006077.2
Ac006122.1
Ac006213.1
Ac006213.5
Ac006213.6
Ac006277.1
Ac006305.1
Ac006329.2
Ac006387.1
Ac006441.4
Ac006441.5
Ac006504.5
Ac006504.7
Ac006509.2
Ac006511.5
Ac006581.1
Ac006927.5
Ac006994.2
Ac007014.1
Ac007114.2
Ac007126.1
Ac007128.2
Ac007216.4
Ac007250.1
Ac007272.1
Ac007344.1
Ac007349.1
Ac007370.2
Ac007386.1
Ac007389.1
Ac007403.1
Ac007424.1
Ac007463.1
Ac007546.2
Ac007557.2
Ac007569.1
Ac007620.1
Ac007631.1
Ac007663.3
Ac007686.1
Ac007686.3
Ac007728.3
Ac007773.1
Ac007786.1
Ac007906.2
Ac007920.1
Ac007950.1
Ac007952.4
Ac008012.1
Ac008038.1
Ac008040.4
Ac008060.2
Ac008067.1
Ac008069.1
Ac008073.2
Ac008105.3
Ac008121.2
Ac008243.1
Ac008278.2
Ac008280.2
Ac008280.3
Ac008385.1
Ac008443.1
Ac008443.6
Ac008446.1
Ac008498.2
Ac008534.1
Ac008572.1
Ac008588.1
Ac008592.2
Ac008610.1
Ac008622.1
Ac008629.1
Ac008663.1
Ac008670.1
Ac008687.1
Ac008735.5
Ac008737.2
Ac008761.2
Ac008764.4
Ac008771.1
Ac008814.1
Ac008972.1
Ac008972.2
Ac009039.1
Ac009065.4
Ac009075.1
Ac009084.2
Ac009086.1
Ac009087.1
Ac009090.3
Ac009118.1
Ac009119.3
Ac009132.1
Ac009171.2
Ac009299.3
Ac009309.1
Ac009318.2
Ac009446.1
Ac009487.2
Ac009509.2
Ac009563.1
Ac009743.1
Ac009779.4
Ac009831.2
Ac009869.1
Ac009879.3
Ac009962.1
Ac010186.1
Ac010200.1
Ac010205.1
Ac010260.1
Ac010319.5
Ac010325.2
Ac010327.4
Ac010385.2
Ac010425.1
Ac010469.1
Ac010486.2
Ac010487.3
Ac010491.1
Ac010501.1
Ac010503.3
Ac010618.3
Ac010618.4
Ac010624.1
Ac010632.1
Ac010632.2
Ac010646.1
Ac010677.2
Ac010731.1
Ac010735.1
Ac010809.2
Ac010809.3
Ac010867.1
Ac010907.1
Ac010973.1
Ac011195.2
Ac011287.1
Ac011447.4
Ac011447.6
Ac011474.1
Ac011478.1
Ac011500.3
Ac011511.1
Ac011511.4
Ac011529.1
Ac011591.1
Ac011603.2
Ac011611.5
Ac011632.1
Ac011742.2
Ac011773.2
Ac011773.3
Ac011816.1
Ac011816.2
Ac011825.3
Ac011894.1
Ac011921.1
Ac011939.3
Ac012048.1
Ac012081.1
Ac012087.2
Ac012100.2
Ac012146.2
Ac012175.1
Ac012181.1
Ac012181.2
Ac012186.1
Ac012213.4
Ac012309.1
Ac012313.3
Ac012358.2
Ac012360.2
Ac012368.1
Ac012370.2
Ac012417.1
Ac012456.2
Ac012464.1
Ac012485.3
Ac012498.2
Ac012506.3
Ac012531.2
Ac012668.1
Ac012676.3
Ac013290.1
Ac013356.1
Ac013394.1
Ac013402.2
Ac013468.1
Ac013470.2
Ac013470.4
Ac013472.1
Ac013724.1
Ac013731.1
Ac015656.1
Ac015712.2
Ac015722.1
Ac015802.3
Ac015802.4
Ac015802.5
Ac015802.6
Ac015871.2
Ac015908.4
Ac015909.4
Ac015911.2
Ac015912.3
Ac015914.2
Ac015982.1
Ac016292.2
Ac016542.3
Ac016576.1
Ac016601.1
Ac016629.1
Ac016629.3
Ac016717.1
Ac016717.2
Ac017002.5
Ac017048.2
Ac017048.3
Ac018362.1
Ac018362.3
Ac018413.1
Ac018448.2
Ac018511.2
Ac018552.2
Ac018552.3
Ac018558.1
Ac018563.1
Ac018638.3
Ac018761.3
Ac018765.1
Ac018816.1
Ac018868.1
Ac018880.1
Ac018992.1
Ac019069.1
Ac019080.1
Ac019117.1
Ac019171.1
Ac019193.1
Ac019257.9
Ac019278.1
Ac019288.1
Ac020658.3
Ac020659.1
Ac020741.1
Ac020763.1
Ac020763.3
Ac020907.1
Ac020907.6
Ac020916.1
Ac020922.4
Ac021146.6
Ac021242.3
Ac021549.1
Ac022001.1
Ac022075.1
Ac022079.2
Ac022098.4
Ac022145.1
Ac022167.5
Ac022182.2
Ac022202.1
Ac022296.2
Ac022336.2
Ac022441.2
Ac022596.2
Ac022613.2
Ac022733.1
Ac022762.2
Ac022784.4
Ac022929.1
Ac022973.2
Ac022973.4
Ac023034.1
Ac023043.4
Ac023301.1
Ac023347.1
Ac023509.1
Ac023510.1
Ac023510.2
Ac023762.1
Ac023906.3
Ac023906.4
Ac024022.1
Ac024132.1
Ac024451.4
Ac024475.4
Ac024619.2
Ac024909.1
Ac024940.1
Ac025040.2
Ac025164.1
Ac025165.3
Ac025181.1
Ac025280.3
Ac025287.4
Ac025300.1
Ac025419.1
Ac025423.2
Ac025431.1
Ac025442.1
Ac025518.1
Ac025524.2
Ac025569.1
Ac026100.1
Ac026111.1
Ac026202.3
Ac026254.1
Ac026310.2
Ac026333.1
Ac026333.2
Ac026362.1
Ac026403.1
Ac026461.2
Ac026471.2
Ac026726.1
Ac026740.3
Ac026780.1
Ac026798.1
Ac026992.1
Ac026992.2
Ac027013.1
Ac027018.1
Ac027097.1
Ac027335.2
Ac027644.1
Ac027644.3
Ac027763.1
Ac034102.5
Ac034213.1
Ac034232.1
Ac036222.1
Ac037450.1
Ac037459.2
Ac040904.1
Ac051619.3
Ac053481.3
Ac053513.1
Ac062028.1
Ac063947.1
Ac063965.1
Ac064805.2
Ac064807.4
Ac066692.1
Ac067750.1
Ac067930.4
Ac067945.3
Ac067968.1
Ac068050.1
Ac068152.1
Ac068205.1
Ac068205.2
Ac068228.1
Ac068298.1
Ac068338.3
Ac068481.1
Ac068506.1
Ac068533.2
Ac068533.3
Ac068587.4
Ac068631.3
Ac068647.2
Ac068657.1
Ac068672.3
Ac068775.1
Ac068790.7
Ac068880.3
Ac068888.1
Ac069061.2
Ac069114.1
Ac069148.1
Ac069213.2
Ac069236.1
Ac069277.1
Ac069287.3
Ac069307.1
Ac069366.2
Ac069431.1
Ac069503.2
Ac069528.1
Ac073046.2
Ac073052.2
Ac073072.1
Ac073210.2
Ac073283.2
Ac073320.1
Ac073323.1
Ac073332.1
Ac073346.1
Ac073349.2
Ac073365.1
Ac073389.2
Ac073410.1
Ac073573.1
Ac073585.1
Ac073610.1
Ac073610.3
Ac073842.1
Ac073878.1
Ac073896.2
Ac073941.2
Ac073968.1
Ac074035.1
Ac074117.1
Ac074194.1
Ac074255.1
Ac078795.1
Ac078842.2
Ac078850.2
Ac078878.2
Ac078882.1
Ac078883.1
Ac078889.1
Ac079168.2
Ac079171.1
Ac079193.1
Ac079203.1
Ac079298.1
Ac079305.1
Ac079305.3
Ac079313.2
Ac079355.2
Ac079385.2
Ac079466.1
Ac079594.2
Ac079600.3
Ac079630.1
Ac079807.1
Ac079907.1
Ac079921.1
Ac079942.1
Ac079949.2
Ac080011.1
Ac080013.5
Ac080075.1
Ac080078.2
Ac080112.1
Ac080129.1
Ac083806.2
Ac083829.1
Ac083880.1
Ac083949.1
Ac084024.2
Ac084024.4
Ac084211.1
Ac084816.1
Ac084871.2
Ac084879.2
Ac087235.2
Ac087239.1
Ac087241.4
Ac087269.2
Ac087284.1
Ac087301.1
Ac087321.1
Ac087360.1
Ac087362.1
Ac087373.1
Ac087385.2
Ac087499.5
Ac087518.1
Ac087521.3
Ac087588.1
Ac087623.2
Ac087639.2
Ac087664.1
Ac087664.3
Ac087683.1
Ac087683.2
Ac087721.2
Ac087821.2
Ac090004.1
Ac090023.1
Ac090061.1
Ac090109.1
Ac090398.1
Ac090409.2
Ac090517.3
Ac090517.5
Ac090543.1
Ac090618.1
Ac090679.1
Ac090696.1
Ac090699.1
Ac090771.2
Ac090774.1
Ac090921.1
Ac091045.1
Ac091057.6
Ac091078.2
Ac091096.1
Ac091144.1
Ac091152.2
Ac091167.6
Ac091173.1
Ac091212.1
Ac091769.2
Ac091799.1
Ac091806.1
Ac091820.1
Ac091820.2
Ac091860.2
Ac091959.1
Ac091965.1
Ac092001.1
Ac092045.1
Ac092053.1
Ac092069.1
Ac092070.1
Ac092070.4
Ac092135.3
Ac092140.1
Ac092155.1
Ac092168.1
Ac092171.5
Ac092295.2
Ac092324.1
Ac092393.1
Ac092442.1
Ac092447.5
Ac092468.1
Ac092570.2
Ac092580.2
Ac092634.4
Ac092701.1
Ac092718.5
Ac092755.2
Ac092811.1
Ac092832.1
Ac092835.1
Ac092916.1
Ac092916.2
Ac092919.2
Ac092944.1
Ac092969.1
Ac093484.3
Ac093484.4
Ac093495.1
Ac093503.1
Ac093579.1
Ac093591.3
Ac093663.2
Ac093689.1
Ac093698.1
Ac093752.1
Ac093752.2
Ac093765.1
Ac093766.1
Ac093797.1
Ac093827.2
Ac093827.4
Ac093831.2
Ac095040.1
Ac095057.2
Ac096577.1
Ac096664.1
Ac096711.1
Ac096741.1
Ac096992.2
Ac097105.1
Ac097375.3
Ac097381.1
Ac097460.1
Ac097467.3
Ac097501.1
Ac097521.1
Ac097534.2
Ac097658.1
Ac098484.1
Ac098592.1
Ac098617.1
Ac098650.1
Ac098657.2
Ac098828.2
Ac098831.1
Ac099343.3
Ac099344.1
Ac099487.1
Ac099489.2
Ac099567.1
Ac099782.2
Ac099786.3
Ac099791.2
Ac099795.1
Ac099811.4
Ac099850.2
Ac100775.1
Ac100778.3
Ac100788.1
Ac100797.1
Ac100802.1
Ac100839.2
Ac100870.1
Ac100872.1
Ac103591.3
Ac103706.1
Ac103724.1
Ac103739.2
Ac103809.1
Ac103925.1
Ac104066.2
Ac104073.2
Ac104073.3
Ac104211.1
Ac104383.1
Ac104532.1
Ac104561.1
Ac104619.3
Ac104685.1
Ac104758.3
Ac104758.5
Ac104771.1
Ac104781.2
Ac104849.1
Ac104984.5
Ac104997.1
Ac105036.1
Ac105265.2
Ac105277.1
Ac105345.2
Ac105430.1
Ac105758.1
Ac105917.1
Ac106028.2
Ac106754.1
Ac106865.1
Ac106872.12
Ac106872.3
Ac106872.8
Ac107029.1
Ac107079.1
Ac107398.4
Ac107421.1
Ac107871.1
Ac107890.1
Ac107909.2
Ac107959.1
Ac108039.1
Ac108448.3
Ac108471.2
Ac108516.1
Ac108516.2
Ac108941.1
Ac109454.3
Ac109466.1
Ac109492.1
Ac109597.2
Ac109927.2
Ac109992.1
Ac110285.7
Ac110615.1
Ac110749.1
Ac110774.1
Ac110799.1
Ac110813.1
Ac112200.2
Ac112206.2
Ac112220.2
Ac112236.2
Ac112484.4
Ac112673.1
Ac112722.1
Ac113143.1
Ac113146.1
Ac113608.2
Ac114271.1
Ac114316.1
Ac114401.1
Ac114488.2
Ac114498.2
Ac114776.1
Ac114781.3
Ac114801.2
Ac114811.2
Ac114956.1
Ac114956.3
Ac115676.1
Ac116353.1
Ac116366.3
Ac117386.2
Ac117462.1
Ac118273.2
Ac118344.1
Ac118549.1
Ac119674.1
Ac120036.5
Ac121338.1
Ac121342.1
Ac122129.1
Ac123767.1
Ac123904.3
Ac124242.1
Ac124854.1
Ac124944.3
Ac125388.1
Ac125611.1
Ac126182.1
Ac126696.1
Ac127002.1
Ac127029.3
Ac127164.1
Ac127496.7
Ac128709.3
Ac129492.8
Ac130456.4
Ac130466.1
Ac131009.3
Ac131254.3
Ac131888.1
Ac131902.3
Ac131934.1
Ac132008.2
Ac132219.2
Ac135507.1
Ac136469.2
Ac136475.1
Ac136628.1
Ac137549.1
Ac137630.3
Ac137630.5
Ac137761.1
Ac138024.1
Ac138123.1
Ac138331.1
Ac138393.3
Ac138409.1
Ac138470.1
Ac138646.1
Ac138907.7
Ac138932.5
Ac138965.1
Ac139256.1
Ac139783.1
Ac139795.3
Ac139887.2
Ac145207.9
Ac147876.1
Ac148476.1
Ac174065.1
Ac190387.1
Ac211476.2
Ac233702.1
Ac234582.1
Ac234778.2
Ac239803.2
Ac239809.3
Ac243562.3
Ac243829.3
Ac243960.1
Ac244093.5
Ac244131.1
Ac244517.7
Ac244517.8
Ac245014.3
Ac245036.3
Ac245047.6
Ac245052.2
Ac245060.4
Ac245088.2
Ac245100.4
Ac245100.7
Ac254562.1
Ac254629.1
Acaa1
Acad11
Acad9
Acap1
Acbd6
Aco2
Acp6
Acpp
Acsbg1
Acsf2
Acsf3
Acsl3
Acsm1
Acsm2b
Acsm3
Acsm4
Actg1p14
Actl6b
Actl7a
Actl7b
Actn1
Actp1
Actr3p3
Acvr1
Acvr1c
Acvr2a
Acyp2
Ad000671.1
Ad000671.3
Adam15
Adam20p1
Adam22
Adam33
Adam3a
Adam9
Adamts1
Adamts10
Adamts12
Adamts17
Adamts6
Adamtsl1
Adarb1
Adcy4
Adcy5
Adcy7
Add2
Add3
Adgrb3
Adgrd1
Adgre5
Adgrf4
Adgrg3
Adgrl1
Adgrv1
Adh6
Adipor2
Adnp2
Adora2b
Adra1b
Adrb1
Adrb2
Aebp2
Af038458.1
Af106564.1
Af117829.1
Af130417.1
Af131215.2
Af131216.5
Af165147.1
Af186190.1
Af235103.2
Af241726.2
Afap1
Afap1-as1
Afap1l1
Aff1
Aff3
Afmid
Aftph
Agbl1
Agbl1-as1
Agbl2
Agfg2
Ago1
Agpat3
Agps
Ahcy
Ahcyl1
Ahcyl2
Ahcyp4
Ahi1
Aida
Aif1l
Aig1
Aim2
Aipl1
Aj003147.3
Aj009632.2
Ajuba
Ak8
Ak9
Akap10
Akap12
Akap13
Akap6
Akap7
Akr1c1
Akr1c2
Akr1c3
Akr1e2
Akt1s1
Akt2
Al009031.1
Al009179.1
Al021155.1
Al021396.1
Al021578.1
Al022312.1
Al022313.4
Al022319.1
Al022331.1
Al022722.2
Al022724.1
Al023284.4
Al023803.2
Al023806.2
Al024474.1
Al024507.1
Al024507.2
Al031289.1
Al031432.4
Al031584.1
Al031584.2
Al031590.1
Al031600.1
Al031651.2
Al031658.2
Al031663.2
Al031686.1
Al031719.1
Al031722.1
Al031772.1
Al033504.1
Al033527.1
Al033528.2
Al034397.2
Al034417.2
Al034430.2
Al034546.1
Al035078.4
Al035419.1
Al035588.1
Al035681.1
Al035696.2
Al049697.1
Al049748.1
Al049775.3
Al049812.1
Al078459.1
Al078587.1
Al078590.3
Al078605.1
Al079342.3
Al096828.3
Al096869.2
Al096870.1
Al109615.3
Al109933.4
Al109936.2
Al109954.1
Al110292.1
Al117332.1
Al117336.1
Al117342.1
Al118556.2
Al118558.3
Al121749.1
Al121753.2
Al121772.1
Al121820.2
Al121839.2
Al121885.3
Al121917.1
Al121936.1
Al121949.2
Al121974.1
Al122013.1
Al132639.3
Al132765.1
Al132857.1
Al133338.1
Al133351.1
Al133375.1
Al133406.2
Al133415.1
Al133467.2
Al133553.1
Al135838.1
Al135902.1
Al135923.2
Al135924.1
Al135978.1
Al136038.1
Al136040.1
Al136084.2
Al136097.2
Al136115.3
Al136116.1
Al136146.1
Al136228.1
Al136361.1
Al136531.1
Al136982.5
Al136984.1
Al137028.1
Al137060.1
Al137076.1
Al137782.1
Al137789.2
Al137793.1
Al137802.1
Al137802.2
Al137802.3
Al137856.1
Al138478.1
Al138787.2
Al138799.1
Al138799.4
Al138827.1
Al138831.1
Al138831.2
Al138916.1
Al138916.2
Al138976.2
Al139095.2
Al139142.2
Al139220.2
Al139294.1
Al139317.5
Al157378.1
Al157871.2
Al157912.1
Al157935.1
Al157938.3
Al158063.1
Al158151.3
Al158801.2
Al158840.1
Al158850.1
Al160191.2
Al160254.1
Al161420.1
Al161669.3
Al161729.4
Al161740.1
Al161931.1
Al162373.1
Al162377.1
Al162385.1
Al162385.2
Al162591.2
Al163192.1
Al163195.2
Al353135.1
Al353649.1
Al353662.1
Al353708.3
Al353764.1
Al353807.3
Al354676.1
Al354696.2
Al354710.1
Al354941.1
Al354983.1
Al354989.2
Al355073.2
Al355075.1
Al355075.4
Al355076.2
Al355102.2
Al355297.1
Al355297.2
Al355297.4
Al355303.1
Al355306.1
Al355312.3
Al355388.3
Al355472.3
Al355490.2
Al355516.1
Al355810.1
Al355916.2
Al355994.5
Al356057.1
Al356266.1
Al356299.1
Al356299.2
Al356364.1
Al356387.2
Al356488.2
Al356489.1
Al356489.2
Al356580.1
Al356599.1
Al356753.1
Al356800.1
Al356867.1
Al357055.2
Al357084.1
Al357093.2
Al357153.1
Al357500.1
Al357833.1
Al358154.1
Al358333.2
Al358394.2
Al358472.2
Al358777.1
Al359258.1
Al359258.2
Al359258.3
Al359317.2
Al359541.1
Al359633.1
Al359636.2
Al359643.2
Al359644.1
Al359672.1
Al359757.2
Al359844.1
Al359878.1
Al359881.1
Al359921.2
Al359924.1
Al360012.1
Al360294.1
Al365205.3
Al365226.2
Al365258.2
Al365295.1
Al365356.1
Al365356.3
Al365400.2
Al365436.1
Al389885.1
Al390061.1
Al390719.1
Al390835.1
Al390879.1
Al390961.2
Al391094.1
Al391244.1
Al391244.2
Al391335.1
Al391497.1
Al391645.1
Al391684.1
Al391704.2
Al391832.1
Al391832.2
Al391845.2
Al391863.1
Al392024.1
Al392046.1
Al445183.1
Al445259.1
Al445288.1
Al445307.1
Al445471.2
Al445493.3
Al445670.1
Al450163.1
Al450998.2
Al451042.2
Al451046.2
Al451049.1
Al451061.1
Al451164.2
Al451165.2
Al512274.1
Al512326.3
Al512328.1
Al512353.2
Al512590.1
Al512598.1
Al512598.2
Al512604.1
Al512649.1
Al512652.1
Al513128.1
Al513165.1
Al513217.1
Al513220.1
Al513314.2
Al513533.1
Al583834.1
Al583835.2
Al589642.1
Al590002.1
Al590004.3
Al590068.1
Al590103.1
Al590226.1
Al590385.1
Al590483.2
Al590552.1
Al590617.2
Al590627.1
Al590644.3
Al590705.2
Al590714.1
Al591485.1
Al591686.1
Al591806.1
Al591806.2
Al592295.3
Al592429.2
Al592490.1
Al596188.1
Al596220.1
Al596327.1
Al603839.1
Al606760.1
Al606760.3
Al606845.1
Al627171.1
Al627308.2
Al627422.1
Al627443.1
Al645634.2
Al645728.1
Al646090.1
Al662844.3
Al662884.1
Al669831.4
Al669831.5
Al691403.1
Al691447.2
Al731532.2
Al731556.1
Al731577.1
Al732292.2
Al807757.1
Al844170.1
Al929288.2
Al929472.2
Alas1
Alas2
Alb
Alcam
Aldh1a2
Aldh2
Aldh3a2
Alg1
Alg13
Alkbh7
Alms1
Alox12-as1
Alpk1
Alpk2
Als2cr12
Amacr
Amd1
Amdhd1
Amfr
Ammecr1
Anapc10
Anapc13
Anapc16
Anapc1p1
Anapc4
Anapc5
Angptl8
Ank2
Ankh
Ankib1
Ankrd10
Ankrd10-it1
Ankrd22
Ankrd28
Ankrd36bp1
Ankrd36c
Ankrd40cl
Ankrd42
Ankrd44
Ankrd53
Ankrd65
Anks1a
Anks1b
Ankzf1
Anln
Ano10
Ano3
Anp32ap1
Anp32b
Antxr1
Antxr2
Anxa2
Anxa3
Anxa4
Anxa7
Anxa9
Aox1
Aox3p
Ap000240.1
Ap000311.1
Ap000343.1
Ap000347.1
Ap000350.7
Ap000358.1
Ap000446.1
Ap000462.1
Ap000704.1
Ap000721.1
Ap000769.1
Ap000769.3
Ap000777.1
Ap000781.1
Ap000787.1
Ap000790.2
Ap000812.5
Ap000855.1
Ap000879.2
Ap000897.2
Ap000907.2
Ap000911.2
Ap000919.4
Ap000942.1
Ap000942.4
Ap000949.1
Ap001002.2
Ap001029.2
Ap001033.2
Ap001160.4
Ap001267.1
Ap001267.2
Ap001267.4
Ap001350.2
Ap001469.2
Ap001528.3
Ap001636.2
Ap001767.3
Ap001781.1
Ap001830.2
Ap001972.2
Ap002364.1
Ap002478.1
Ap002518.1
Ap002884.3
Ap002954.1
Ap002986.1
Ap003068.2
Ap003068.4
Ap003097.1
Ap003121.1
Ap003385.2
Ap003392.3
Ap003461.1
Ap003465.1
Ap003469.3
Ap003486.1
Ap003499.2
Ap003972.1
Ap004609.3
Ap005131.4
Ap005233.1
Ap005329.2
Ap005329.3
Ap006248.1
Ap1ar
Ap1s2
Ap2a2
Ap2b1
Ap2m1
Ap2s1
Ap3m2
Ap3s2
Ap5s1
Ap5z1
Apba1
Apbb2
Apbb3
Apc
Apc2
Apela
Apex1
Aph1b
Aplf
Aplp2
Apobec3f
Apoc3
Apold1
App
Aptr
Aptx
Aqp4-as1
Aqp7
Arel1
Arf1
Arf3
Arf4p4
Arf5
Arfgef1
Argfxp1
Arhgap1
Arhgap11b
Arhgap15
Arhgap21
Arhgap24
Arhgap25
Arhgap45
Arhgap6
Arhgap8
Arhgef10
Arhgef12
Arhgef19
Arhgef19-as1
Arhgef2
Arhgef26
Arhgef33
Arhgef7
Arid1a
Arid1b
Arid3a
Arid5a
Arid5b
Arih1
Arih2
Arl14ep
Arl14epl
Arl15
Arl16
Arl17b
Arl2bp
Arl6ip1
Arl9
Armc3
Armc5
Armcx2
Armcx3
Armcx3-as1
Armh1
Arpc2
Arpc5l
Arpp19
Arpp21
Arrb1
Arrb2
Arrdc3
Arsg
Arsk
Asb3
Ascc1
Ascc2
Asns
Aspdh
Asph
Ass1p1
Atad3c
Atat1
Ate1
Atf2
Atf3
Atf7ip
Atg13
Atg3
Atg4d
Atg7
Atl1
Atm
Atp13a4
Atp13a4-as1
Atp1a4
Atp2b1
Atp2b3
Atp2b4
Atp2c1
Atp5f1d
Atp5if1
Atp5mc1
Atp5mgp3
Atp5pbp6
Atp6ap1l
Atp6v0a1
Atp6v0a2
Atp6v0e1
Atp6v1d
Atp6v1h
Atp8a1
Atp8b2
Atp9b
Atpsckmt
Atr
Atrnl1
Atrx
Atxn1
Atxn1l
Atxn2l
Atxn7
Aurka
Auts2
Avl9
Avpr2
Axdnd1
Axin2
Axl
Azin1
Azin1-as1
Azu1
B3gnt5
B4galnt2p1
B4galnt3
B4galt1-as1
Baalc
Bace2
Bad
Bag1
Bag2
Bag3
Bage2
Bahcc1
Bard1
Barhl1
Basp1
Batf3
Baz1a
Baz2a
Baz2b
Bbip1
Bbox1-as1
Bbs2
Bbx
Bcar3
Bcas2
Bcas2p1
Bcas3
Bcat1
Bckdha
Bcl11a
Bcl2a1
Bcl2l12p1
Bcl9
Bclaf1
Bclaf3
Bcrp9
Bdh1
Bdkrb2
Bdp1
Becn1
Bend6
Best1
Bet1
Bex4
Bfsp1
Bhmg1
Bhmt
Bicd1
Bicral
Bin3
Birc6
Birc6-as2
Bispr
Blid
Bloc1s3
Bloc1s5
Blvra
Bmp2k
Bola2p1
Borcs6
Borcs7
Borcs7-asmt
Borcs8
Bphl
Brca1
Brca2
Brcc3
Brd2
Brd3
Brd4
Brd8
Brsk1
Brwd1
Bsdc1
Bsn-dt
Bspry
Bst1
Btbd19
Btbd9
Btf3l4
Btf3p13
Btg3-as1
Btn2a2
Btn3a1
Bub1b
Bub1b-pak6
Bud23
Bud31
Bx284668.6
Bx322639.1
Bx470102.2
Bx510359.5
Bzw2
C10orf71
C10orf88
C11orf1
C11orf24
C11orf45
C11orf52
C11orf58
C11orf80
C12orf50
C12orf57
C12orf60
C12orf65
C12orf66
C12orf76
C15orf65
C16orf72
C17orf51
C17orf99
C18orf32
C19orf81
C1orf109
C1orf158
C1r
C1rl
C1rl-as1
C2
C22orf24
C2cd2l
C2cd3
C2cd5
C2orf49
C2orf50
C2orf91
C2orf92
C3
C3ar1
C3p1
C4orf33
C4orf45
C4orf50
C5ar1
C5orf63
C5orf66-as2
C8orf34
C9orf131
C9orf163
C9orf3
Ca3-as1
Ca5bp1
Caap1
Cab39
Cab39l
Cacfd1
Cacna1c-as2
Cacna1c-it2
Cacna1d
Cacna2d1
Cacnb1
Cacnb4
Cadm1
Cadm2
Cadm2-as1
Calb2
Calcb
Calcoco2
Calcrl
Cald1
Calml5
Calr
Camk2g
Camkmt
Camsap3
Camta2
Cand1
Canx
Cap1
Cap2
Capn11
Capn2
Capn7
Capn8
Capza1
Capzb
Card8
Carhsp1
Carm1
Casc1
Casc3
Casd1
Cask
Casp10
Casp4
Casp7
Cast
Casz1
Catsperb
Catsperd
Catsperg
Cav1
Cbfa2t2
Cblif
Cbln3
Cbwd5
Cbx4
Cc2d2b
Ccdc14
Ccdc142
Ccdc144nl
Ccdc144nl-as1
Ccdc155
Ccdc162p
Ccdc171
Ccdc174
Ccdc178
Ccdc18
Ccdc186
Ccdc196
Ccdc24
Ccdc26
Ccdc28a
Ccdc40
Ccdc43
Ccdc50
Ccdc58
Ccdc65
Ccdc66
Ccdc68
Ccdc77
Ccdc88a
Ccdc88c
Ccdc9
Ccdc90b
Ccdc91
Ccdc97
Ccl18
Ccn6
Ccnd2
Ccnd2p1
Ccnd3
Ccnl1
Ccnt2
Ccnt2-as1
Ccny
Ccnyl2
Ccr10
Ccrl2
Ccser2
Cct2
Cct3
Cct5
Cct6p3
Cct7
Cd27
Cd300ld
Cd34
Cd36
Cd3d
Cd40
Cd40lg
Cd48
Cd53
Cd55
Cd69
Cd80
Cd84
Cd96
Cd99
Cdadc1
Cdc27
Cdc37l1-dt
Cdc42ep1
Cdc42ep4
Cdc42-it1
Cdc42se1
Cdc6
Cdca8
Cdh1
Cdh13
Cdh3
Cdhr2
Cdip1
Cdk13
Cdk17
Cdk4
Cdk5rap2
Cdk6
Cdk8
Cdkal1
Cdkl5
Cdkn1b
Cdkn2a
Cdt1
Ceacam18
Ceacam20
Ceacam21
Cebpd
Cebpg
Cecr2
Cela1
Celsr1
Cenpbd1p1
Cenpe
Cenph
Cenpu
Cenpw
Cep120
Cep126
Cep152
Cep164
Cep164p1
Cep170
Cep192
Cep250
Cep41
Cep55
Cep57
Cep63
Cep89
Cerkl
Cers6-as1
Ces5a
Cfap298
Cfap52
Cfap58-dt
Cfap61
Cfap74
Cfb
Cfi
Cfl1p1
Cgb3
Cgn
Cgnl1
Chac1
Chaf1a
Champ1
Chchd10
Chchd2p8
Chchd3
Chchd5
Chd4
Chd6
Chd8
Chd9
Chgb
Chi3l2
Chic1
Chmp1b
Chmp1b-as1
Chmp3
Chn1
Chn2
Chpt1
Chrna6
Chrnb2
Chst6
Chsy1
Chtop
Ciao1
Ciao3
Ciapin1
Cic
Cirbp
Cirbp-as1
Ckap5
Cks1b
Clasp1
Clasp2
Clcn3
Clcn4
Clcn5
Cldn10
Cldn12
Cldn16
Cldn23
Cldn7
Cldn8
Clec20a
Clec2b
Clec2d
Clec4gp1
Clec5a
Clec6a
Clec7a
Clhc1
Clint1
Clip1
Clip1-as1
Clip2
Clk1
Clk3
Clk4
Cln8
Clps
Clptm1
Clpx
Clstn3
Cltc
Clul1
Cmas
Cmc1
Cmip
Cmklr1
Cmss1
Cmtm4
Cmtr2
Cndp2
Cnga3
Cngb3
Cnih1
Cnn2
Cnn3
Cnnm1
Cnot1
Cnot10
Cnot2
Cnot6l
Cnot6lp1
Cnot7
Cntd2
Cntn1
Cntn5
Cntnap4
Cntnap5
Cntrl
Coa4
Coa6
Coa6-as1
Coasy
Cobl
Coch
Cog1
Col16a1
Col17a1
Col19a1
Col1a2
Col4a1
Col4a2
Col4a3bp
Col4a4
Col9a2
Commd6
Comt
Copb2
Copg1
Cops2
Cops5
Cops7a
Coq4
Coq7
Coro1a
Cox20p2
Cox6a1
Cox6cp17
Cox6cp5
Cox7a2l
Cox7bp2
Cp
Cpb1
Cpe
Cpeb2
Cpeb2-dt
Cped1
Cphl1p
Cplx2
Cpm
Cpne2
Cpne8-as1
Cpne9
Cps1
Cpsf2
Cpsf4l
Cpsf6
Cpsf7
Cpt1c
Cpxcr1
Cr589904.1
Cramp1
Crat
Crbn
Crcp
Creb1
Creb3l2
Creb3l3
Creb5
Creg1
Crem
Crim1-dt
Crlf3
Crls1
Crtc3
Crtc3-as1
Cryl1
Crym-as1
Cryzl1
Csad
Csf1
Csf3r
Csh2
Csk
Csnk1d
Csnk1g1
Csnk2a1
Cspp1
Csrp1
Csta
Cstf2
Cstf3
Cstf3-dt
Ctage9
Ctbp2
Ctc1
Ctf1
Cthrc1
Ctif
Ctnna1
Ctns
Ctrb1
Ctsv
Cttn
Cubn
Cul3
Cul9
Cux1
Cux2
Cwc27
Cwh43
Cxcl8
Cxorf40a
Cyb561
Cyb5rl
Cybrd1
Cycsp27
Cyfip1
Cyld
Cyp19a1
Cyp1b1-as1
Cyp2a7
Cyp2c8
Cyp3a5
Cyp4f12
Cyp4f3
Cyp51a1
Cyp51a1p3
Cys1
Cytip
Cytl1
Cytor
Daam1
Dab2
Dach1
Dact1
Dao
Dap3
Dapk2
Dars
Daxx
Dazap1
Dbi
Dbr1
Dcaf10
Dcaf17
Dcaf8l1
Dcdc1
Dclre1c
Dcps
Dcst2
Dcstamp
Dcun1d4
Dcx
Dda1
Ddb2
Ddhd1
Ddhd2
Ddias
Ddit4
Ddit4-as1
Ddr2
Ddx10p1
Ddx17
Ddx18
Ddx18p1
Ddx19b
Ddx21
Ddx24
Ddx3p2
Ddx42
Ddx47
Ddx49
Deaf1
Dec1
Defb109a
Defb109d
Defb109f
Defb128
Dennd1b
Dennd2a
Dennd2c
Dennd2d
Depdc1-as1
Depdc4
Depdc5
Dffb
Dgat2
Dgka
Dgkb
Dgkd
Dgke
Dgkg
Dgki
Dgkz
Dhdds
Dhrs7
Dhrs7b
Dhrs9
Dhx40
Dhx40p1
Dhx8
Dhx9
Dhx9p1
Diaph3
Dicer1-as1
Dip2c
Dis3l
Dixdc1
Dkc1
Dkkl1p1
Dleu1
Dleu7
Dlg1
Dlg2
Dlgap1
Dlgap1-as1
Dlgap1-as2
Dlgap4
Dlgap4-as1
Dlx1
Dm1-as
Dmc1
Dmd-as3
Dmgdh
Dmpk
Dmtf1
Dna2
Dnaaf4
Dnah11
Dnah14
Dnah17
Dnai2
Dnaja3
Dnajb1
Dnajb11
Dnajb12
Dnajb2
Dnajb4
Dnajb6
Dnajb9
Dnajc1
Dnajc10
Dnajc11
Dnajc12
Dnajc13
Dnajc17
Dnajc2
Dnajc3
Dnajc4
Dnajc5b
Dnajc6
Dnajc7
Dnase1l1
Dnhd1
Dnm1p47
Dnm2
Dnmt3a
Dock10
Dock11
Dock4
Dock6
Dock7
Dock8
Dok1
Donson
Dop1a
Dpf1
Dpf2
Dph7
Dpp10
Dpp3p2
Dpp4
Dppa4
Dpyd-as1
Dpysl2
Dpysl3
Dpysl5
Draic
Dram1
Drc1
Dsc2
Dse
Dst
Dtnb
Dtx2
Duox2
Dus4l
Dusp11
Dusp16
Dusp21
Dusp23
Dusp27
Dusp6
Dut
Dutp8
Dux4l17
Dym
Dync1h1
Dync1i1
Dync1i2p1
Dync1li1
Dync1li2
Dync2h1
Dync2li1
Dynll1p5
Dyrk1a
E2f3
Eapp
Ears2
Ebln2
Ebna1bp2
Ecd
Ece2
Ech1
Ecm2
Eea1
Eef1a1p5
Eef1a1p7
Eef1a1p9
Eef1akmt2
Eef1akmt3
Eef1akmt4
Eef1akmt4-ece2
Eef1e1
Eef1e1-bloc1s5
Efcab13
Efcab2
Efcab7
Efcab8
Efemp1
Efemp2
Efhc1
Efhd1
Efl1
Efr3a
Egflam
Egln1p1
Ehbp1
Ehf
Ehhadh
Ehhadh-as1
Ehmt1
Eid1
Eif1
Eif1ad
Eif1axp1
Eif2ak1
Eif2ak2
Eif2ak4
Eif2s3
Eif3h
Eif3i
Eif4a2
Eif4b
Eif4bp2
Eif4e1b
Eif4e3
Eif4ebp2p3
Eif4g2
Eif4g3
Eif4h
Eipr1
Elavl3
Elf1
Ell2p2
Elmo2
Elmod1
Elmod3
Eloa
Elobp2
Elocp19
Elocp28
Elocp32
Elocp33
Elovl2-as1
Elp3
Elp4
Emc1-as1
Emc3
Emg1
Eml1
Eml2
Eml3
Emp3
Emsy
Emx2os
Enah
Enam
Eno1
Eno3
Enpep
Ensa
Entpd1-as1
Entpd3-as1
Entpd5
Eny2
Epas1
Epb41
Epb41l3
Epb41l5
Epc1
Epc2
Epha4
Epn2
Epor
Eprs
Eps8
Eps8l2
Epsti1
Eral1
Erap1
Erbb2
Erbb3
Erbb4
Erc1
Erc2
Ercc4
Ercc5
Ercc6
Ergic1
Ergic2
Eri1
Ermard
Ern1
Erv3-1
Ervk3-1
Espl1
Espnp
Esrg
Esrp1
Esrp2
Esrrap2
Esyt1
Etfa
Etfdh
Etfrf1
Etv4
Etv5
Evc
Evl
Ewsr1
Exd2
Exo1
Exoc3l4
Exoc4
Exoc6
Exosc5
Exosc7
Exosc8
Exosc9
Extl1
Extl3
Eya1
Eya3
Eya4
Eys
Ezh1
F7
Faah2
Fabp3p2
Fabp5p3
Faim
Fam102a
Fam107a
Fam107b
Fam110c
Fam122a
Fam129a
Fam133b
Fam135b
Fam138e
Fam13a
Fam13c
Fam149a
Fam149b1
Fam157a
Fam160a1
Fam160b2
Fam161a
Fam170b-as1
Fam172a
Fam184a
Fam186a
Fam187b2p
Fam192a
Fam19a1
Fam19a2
Fam20c
Fam221b
Fam227a
Fam228a
Fam228b
Fam229b
Fam234a
Fam25g
Fam27b
Fam43a
Fam45a
Fam47e-stbd1
Fam53c
Fam71d
Fam71f1
Fam83a
Fam98a
Fancc
Fancd2
Fanci
Fank1
Far1p1
Far2
Farp2
Fas
Fat3
Fbl
Fblim1
Fbll1
Fbrs
Fbxl14
Fbxl5
Fbxo22
Fbxo25
Fbxo27
Fbxo38
Fbxo43
Fbxw2
Fcgr3a
Fcgr3b
Fchsd2
Fcrla
Fdft1
Fdx2
Fem1b
Fendrr
Fer
Fer1l4
Fermt3
Fetub
Fez2
Ffar2
Ffar3
Fgd5
Fgd6
Fgf12
Fgf14-as1
Fgf21
Fgl2
Fh
Fhit
Fibin
Fignl1
Filip1
Filip1l
Fip1l1
Fkbp10
Fkbp14
Fkbp1b
Fkbp3
Fkbp7
Fkbp9
Flad1
Flnb
Flnb-as1
Flot2
Fmn1
Fmnl1
Fmr1
Fn1
Fnbp1
Fndc3b
Fnip1
Focad
Folh1
Folr2
Fos
Fosb
Foxd1
Foxd2-as1
Foxj3
Foxk2
Foxl2nb
Foxn2
Foxn3
Foxo1
Foxo3
Foxp1
Foxp2
Foxr1
Foxred1
Fpr2
Fras1
Frmd4b
Frmd5
Frmpd2
Frrs1
Fry
Fryl
Fsd1
Fst
Ftcd
Fth1
Fth1p16
Fth1p24
Ftx
Fuk
Fundc2
Fundc2p4
Fut10
Fxnp2
Fxyd2
Fxyd4
Fxyd6
Fyn
G2e3
G3bp1
Gabarapl1
Gabarapl2
Gabbr2
Gabpb1
Gabpb1-as1
Gabpb2
Gabrb2
Gabrb3
Gadd45b
Galc
Galk2
Galnt11
Galnt12
Galnt13
Galnt14
Galnt7
Galntl5
Galr3
Gap43
Gapdhp50
Gapvd1
Garnl3
Gars
Gart
Gata3
Gatd1
Gbe1
Gbp1
Gbp1p1
Gbp2
Gc
Gcc2
Gcg
Gchfr
Gckr
Gclc
Gclm
Gcnt3
Gdf11
Gdf15
Gdi2
Gemin6
Gen1
Get4
Gfap
Gfi1b
Gfm2
Gfod1
Gfod2
Gfra1
Gga1
Ggnbp2
Ggt1
Ggta1p
Gh1
Gh2
Ghet1
Gigyf2
Gihcg
Gipc1
Gipr
Gla
Glb1
Gldc
Gli3
Glrxp1
Glt8d1
Glt8d2
Glud1p3
Glyctk
Glyctk-as1
Glyr1
Gmds
Gmnn
Gnai2
Gnas
Gnb5
Gng12-as1
Gng2
Gnl3
Gnpda1
Gns
Golga2p11
Golga8g
Golga8ip
Golga8vp
Gon4l
Gorab
Gorasp2
Gpat3
Gpatch8
Gpbp1
Gpc6-as2
Gpd1l
Gphn
Gpi
Gpm6a
Gpm6b
Gpn1
Gpn3
Gpnmb
Gpr135
Gpr137
Gpr137b
Gpr158
Gpr160
Gpr171
Gpr179
Gpr1-as
Gpr22
Gpr39
Gpr55
Gpr75-asb3
Gpr89a
Gpr89b
Gprc5b
Gpt2
Gpx1p1
Gpx3
Gpx4
Gpx5
Grap2
Grb14
Greb1
Gria2
Grid2
Grik1
Grin2b
Grk3
Grm2
Grm5-as1
Grm8
Gse1
Gsta4
Gstk1
Gsto2
Gstp1
Gtf2h2
Gtf2ip23
Gtf2ip4
Gtf3c6
Gtpbp10
Gtse1
Gtse1-dt
Gtsf1
Gucy1a1
Gulp1
Gvqw2
Gxylt2
Gype
Gzf1
H1f0
H2afy
H3f3a
H3f3ap2
H6pd
Hacd1
Hacl1
Hadh
Hadhb
Haghl
Hand2-as1
Hars2
Has2-as1
Haspin
Hat1
Haus1
Havcr2
Hax1
Hba1
Hbb
Hbp1
Hbs1l
Hcg20
Hdac2
Hdac2-as2
Hdac4-as1
Hdac6
Hdac9
Hectd4
Hecw2
Heg1
Hepn1
Herc1
Herpud1
Hes2
Hexb
Hgf
Hhatl-as1
Hhip
Hhla3
Hibadh
Hif1a
Hif1an
Higd1ap13
Higd1ap15
Higd1ap9
Hipk1
Hist1h1b
Hist1h1c
Hist1h2ai
Hist1h2ak
Hist1h2al
Hist1h2bd
Hist1h2bl
Hist1h2bn
Hist1h4b
Hist1h4e
Hist1h4k
Hist1h4ps1
Hist3h2ba
Hist4h4
Hk1
Hk2
Hmbox1
Hmbs
Hmg20a
Hmga1
Hmgb1p13
Hmgb1p26
Hmgb1p31
Hmgb1p47
Hmgb3p22
Hmgb3p23
Hmgcll1
Hmgcr
Hmgn1p2
Hmgn1p32
Hmgn2p16
Hmgn2p46
Hmgn4
Hmox2
Hnf1a-as1
Hnrnpa1p19
Hnrnpa1p34
Hnrnpa1p50
Hnrnpa2b1
Hnrnpa3p11
Hnrnpcp9
Hnrnpd
Hnrnph1
Hnrnpkp5
Hnrnpl
Hnrnpm
Hnrnpu
Hnrnpul1
Hnrnpup1
Homer2
Hoxa-as2
Hoxb-as1
Hoxc4
Hoxc6
Hoxd3
Hpn
Hpn-as1
Hps4
Hps5
Hr
Hs1bp3
Hsd17b13
Hsd17b14
Hsd17b1p1
Hsd17b3-as1
Hsd17b6
Hsd17b7
Hsh2d
Hsp90b1
Hspa14
Hspa1a
Hspa8p18
Hspbap1
Hspd1
Hspd1p15
Hspd1p21
Hspe1
Hspe1-mob4
Hspe1p28
Htr1f
Htr5a
Htr5a-as1
Htt
Hus1b
Hyou1
Iatpr
Ica1
Ica1l
Icam3
Idh1
Idh1-as1
Idh3a
Idi1
Ier5
Ier5l
Ifi16
Ifih1
Ifit1p1
Ifnwp15
Ifrd1
Ift122
Ift22
Igdcc3
Igf2bp2
Igf2r
Igfl4
Ighd2-15
Ighv7-81
Igkv2-18
Igkv2d-40
Igkv2or22-4
Igkv3or22-2
Iglv3-7
Iglv5-45
Igsf3
Ikzf2
Ikzf3
Ikzf4
Il10ra
Il15ra
Il16
Il18rap
Il1r2
Il20rb
Il20rb-as1
Il21r
Il32
Il4i1
Il5ra
Il6
Il6r
Il7
Ilf2p1
Ilf3
Ilkap
Ilvbl
Imp3
Imp4
Impdh1p8
Impg1
Ing1
Inhbe
Inka2
Ino80c
Inpp5b
Inpp5j
Insig2
Ints14
Ints4
Ints6
Ints6-as1
Ints6l
Ints7
Intu
Ipo11
Ipo5
Ipo7
Iqcg
Iqcj
Iqcj-schip1
Iqcn
Iqgap1
Iqsec2
Iqsec3p1
Irak1bp1
Ireb2
Irf8
Irgm
Irs1
Irx5
Iscu
Isg15
Isg20
Isl2
Islr
Ispd-as1
Ist1
Itch-as1
Itfg2
Itga10
Itga11
Itga2b
Itga6
Itgae
Itgal
Itgb3bp
Itih4
Itk
Itm2c
Itpr1
Itpr2
Itsn1
Jade1
Jag1
Jagn1
Jakmip2
Jdp2
Jmjd6
Jph1
Jph4
Jpx
Jrkl
Kank4
Kansl1
Kansl1-as1
Kansl2
Kat5
Kat6a
Kat7
Katnb1
Kcnb1
Kcnc3
Kcnh7
Kcnip1
Kcnj3
Kcnma1
Kcnma1-as1
Kcnmb2
Kcnmb2-as1
Kcnn3
Kcnq3
Kctd1
Kctd15
Kctd16
Kctd19
Kctd20
Kctd6
Kctd9
Kdm1b
Kdm2a
Kdm2b
Kdm3a
Kdm4a
Kdm4c
Kdm5b
Kdm6b
Khdrbs1
Kiaa0232
Kiaa0319l
Kiaa0586
Kiaa0753
Kiaa1109
Kiaa1324
Kiaa1549
Kiaa1671
Kiaa2026
Kif12
Kif23
Kif2c
Kif3a
Kif5a
Kif5c
Kif6
Kif7
Kif9-as1
Kifc1
Kiss1r
Klf1
Klf13
Klf5
Klf6
Klhdc1
Klhdc10
Klhdc4
Klhdc7b
Klhl10
Klhl13
Klhl3
Klhl40
Klhl8
Klra1p
Klrb1
Klrc3
Kmt2c
Kmt2d
Kmt2e
Kmt5c
Kndc1
Knl1
Knstrn
Kntc1
Kpna2
Kpnb1
Krit1
Krt18p47
Krt18p6
Krt19p2
Krt34
Krt42p
Krt5
Krt73
Krt8p3
Krt8p34
Krt8p37
Krt8p42
Krt8p6
Krt8p9
Krt9
Krtap10-8
Krtap12-2
Krtap8-1
Krtap9-6
Ksr1
L3hypdh
L3mbtl1
L3mbtl2
Lactb
Lage3p1
Lama3
Lamb1
Lamc3
Lamp5
Lamtor3
Lamtor5-as1
Lancl1
Lap3
Lap3p2
Laptm5
Larp1
Larp1b
Lars
Lars2
Lasp1
Lax1
Lbhd1
Lbx1-as1
Lca5l
Lck
Lclat1
Lcor
Lcorl
Ldah
Ldb3
Ldhb
Ldlr
Ldlrad4
Lect2
Lef1
Lekr1
Letm2
Lgals12
Lgals3bp
Lgals4
Lgi1
Lgr5
Lhb
Lias
Lig1
Lig3
Lilra2
Lilrb5
Lima1
Limd1-as1
Lin37
Linc00240
Linc00243
Linc00310
Linc00322
Linc00324
Linc00345
Linc00358
Linc00393
Linc00426
Linc00431
Linc00454
Linc00460
Linc00461
Linc00470
Linc00475
Linc00476
Linc00511
Linc00518
Linc00520
Linc00533
Linc00539
Linc00563
Linc00571
Linc00598
Linc00607
Linc00615
Linc00616
Linc00632
Linc00641
Linc00642
Linc00649
Linc00689
Linc00705
Linc00707
Linc00710
Linc00840
Linc00887
Linc00888
Linc00901
Linc00906
Linc00910
Linc00911
Linc00937
Linc00963
Linc00971
Linc00972
Linc00992
Linc00996
Linc01006
Linc01010
Linc01017
Linc01023
Linc01040
Linc01048
Linc01056
Linc01088
Linc01091
Linc01097
Linc01111
Linc01127
Linc01132
Linc01133
Linc01135
Linc01136
Linc01138
Linc01152
Linc01184
Linc01186
Linc01216
Linc01227
Linc01281
Linc01300
Linc01301
Linc01337
Linc01344
Linc01356
Linc01363
Linc01366
Linc01378
Linc01392
Linc01397
Linc01405
Linc01436
Linc01440
Linc01448
Linc01455
Linc01460
Linc01474
Linc01478
Linc01485
Linc01503
Linc01517
Linc01524
Linc01531
Linc01549
Linc01567
Linc01569
Linc01571
Linc01578
Linc01579
Linc01581
Linc01597
Linc01603
Linc01634
Linc01646
Linc01659
Linc01686
Linc01694
Linc01697
Linc01715
Linc01719
Linc01730
Linc01751
Linc01803
Linc01813
Linc01841
Linc01865
Linc01881
Linc01915
Linc01919
Linc01952
Linc01973
Linc01980
Linc01993
Linc02009
Linc02028
Linc02037
Linc02057
Linc02091
Linc02109
Linc02121
Linc02124
Linc02134
Linc02154
Linc02156
Linc02163
Linc02178
Linc02202
Linc02209
Linc02217
Linc02235
Linc02237
Linc02240
Linc02241
Linc02260
Linc02265
Linc02288
Linc02289
Linc02293
Linc02303
Linc02324
Linc02349
Linc02354
Linc02362
Linc02380
Linc02413
Linc02428
Linc02444
Linc02465
Linc02473
Linc02512
Linc02543
Linc02551
Linc02552
Linc02569
Linc02574
Linc02585
Linc02590
Linc02615
Linc02616
Linc02627
Linc02649
Lipc
Lman1
Lmna
Lmnb1
Lmnb2
Lmntd1
Lmo4
Lmod1
Lonrf3
Loxhd1
Loxl1-as1
Lpgat1-as1
Lpl
Lpo
Lrat
Lrba
Lrif1
Lrig3
Lrmp
Lrp1
Lrp1b
Lrpprc
Lrrc10
Lrrc17
Lrrc2
Lrrc23
Lrrc27
Lrrc28
Lrrc36
Lrrc42
Lrrc49
Lrrc61
Lrrc75a
Lrrc77p
Lrriq1
Lrrn3
Lrrn4
Lrtomt
Lsm14a
Lsm4
Lsm8
Lsr
Lta
Ltbp4
Ltbr
Luadt1
Luc7l2
Lucat1
Lunar1
Luzp4p1
Ly6g6e
Ly6k
Ly96
Lyg1
Lynx1-slurp2
Lypla1
Lypla2p2
Lyplal1
Lyrm1
Lyrm4
Lyst
Macc1
Macf1
Mad2l1bp
Madcam1
Mael
Magi2
Mak16
Malat1
Malt1
Mamdc4
Man1b1
Man1c1
Man2a2
Manea-dt
Manf
Map1b
Map2
Map2k4
Map2k5
Map2k6
Map2k7
Map3k2
Map3k20-as1
Map3k8
Mapk10
Mapk14
Mapk6
Mapk6p1
Mapkap1
March10
March11
March2
Mark2p13
Mark4
Mars
Mars2
Mast1
Mast2
Mast3
Mast4
Mastl
Mat2a
Mat2b
Matn1
Mbd5
Mbd6
Mbl2
Mblac1
Mbnl3
Mboat2
Mcc
Mccc1
Mccc2
Mcf2l
Mcm9
Mcph1
Mcph1-as1
Mctp1
Mctp2
Mcts1
Mdh1
Mdh1b
Mdm2
Mdm4
Mecp2
Med12l
Med13l
Med15
Med17
Med26
Med28
Med29
Med8
Mef2c
Meg3
Meg8
Megf8
Meikin
Meis1
Meis2
Meis3
Memo1
Memo1p3
Men1
Mestp1
Met
Metap1
Metrnl
Mettl16
Mettl17
Mettl25
Mettl7a
Mettl9
Mfap3l
Mff
Mfn1
Mfsd1
Mfsd2b
Mfsd6
Mgat1
Mgme1
Mgst1
Mia2
Mical2
Micall1
Micu2
Micu3
Mid1ip1
Mief1
Mier1
Miga2
Milr1
Mincr
Mipol1
Mir1181
Mir1185-1
Mir1205
Mir128-1
Mir1298
Mir1307
Mir138-2
Mir1539
Mir22hg
Mir29b2chg
Mir300
Mir3178
Mir3184
Mir3189
Mir320b2
Mir326
Mir330
Mir34a
Mir34ahg
Mir3649
Mir3652
Mir3654
Mir3661
Mir3666
Mir3678
Mir3681hg
Mir3692
Mir378a
Mir3918
Mir3926-1
Mir3926-2
Mir3929
Mir423
Mir4262
Mir4282
Mir4420
Mir4422hg
Mir4438
Mir4448
Mir4458hg
Mir4479
Mir4482
Mir4493
Mir4496
Mir4501
Mir4505
Mir4508
Mir4521
Mir4645
Mir4676
Mir4704
Mir4706
Mir4715
Mir4729
Mir4791
Mir492
Mir4999
Mir5087
Mir548al
Mir548h2
Mir548j
Mir548n
Mir548t
Mir5584
Mir5589
Mir5696
Mir5697
Mir5702
Mir579
Mir583
Mir6070
Mir6073
Mir6077
Mir6127
Mir6132
Mir616
Mir626
Mir6502
Mir6507
Mir6781
Mir6791
Mir6834
Mir6864
Mir6865
Mir6892
Mir7160
Mir7-3
Mir7-3hg
Mir759
Mir7849
Mir8054
Mir8057
Mir8066
Mir8067
Mir8078
Mir9-1
Mir92b
Mir99ahg
Mitf
Mkks
Mkln1-as
Mknk2
Mkrn1
Mkrn5p
Mkx
Mlh1
Mlh3
Mllt10
Mlst8
Mmaa
Mmachc
Mmd
Mme
Mmp24os
Mmp28
Mmp3
Mmp8
Mms19
Mnx1
Mob1a
Mocs3
Mon1b
Morf4l2-as1
Morn3
Mos
Mospd2
Mospd3
Mov10l1
Mpdz
Mpg
Mpo
Mpp2
Mpp3
Mpp7
Mpped1
Mre11
Mrnip
Mroh1
Mroh2a
Mroh8
Mrpl22p1
Mrpl35
Mrpl45
Mrpl52
Mrpl53p1
Mrpl54
Mrpl58
Mrps18b
Mrps22
Mrps27
Mrps30
Mrps31p5
Mrps33p4
Mrps35p2
Mrps36p1
Mrtfa
Ms4a3
Msi1
Msi2
Msl1
Msl2
Msmo1
Mt1cp
Mt1g
Mt1l
Mtatp6p1
Mtatp6p22
Mtatp8p1
Mtco1p11
Mtco1p12
Mtco1p27
Mtco1p40
Mtco2p12
Mtco2p27
Mtco3p12
Mtco3p38
Mtcybp37
Mtcybp9
Mterf1
Mtfr1
Mthfd1
Mthfd1l
Mthfd2
Mthfr
Mtif2
Mtm1
Mtmr10
Mtnd1p19
Mtnd2p30
Mtnd3p25
Mtnd3p7
Mtnd4lp10
Mtnd4lp13
Mtnd4lp30
Mtnd4p23
Mtnd4p26
Mtnd5p16
Mtnd5p28
Mtnd5p31
Mtnd6p2
Mto1
Mtrex
Mtrf1
Mtrf1l
Mtrf1lp1
Mtrnr2l11
Mtrnr2l4
Mtrnr2l7
Mtrr
Mtss1
Mtss1l
Mttp
Mtus1
Muc17
Mus81
Mvb12a
Mxd1
Myb
Mycbp2
Mycbpap
Mycl
Mycnos
Myh10
Myh11
Myh7b
Myl12a
Myl12b
Myl6
Myl6b
Myl6p1
Mylk-as1
Myo18b
Myo1b
Myo1d
Myo5c
Myo9b
Myom2
Myrfl
NA
Naa15
Naalad2
Naaladl2
Nabp2
Naca
Nae1
Nags
Nampt
Nap1l1
Nap1l4
Nap1l4p3
Naprt
Napsa
Napsb
Narf
Nars2
Nat10
Nav2
Nav3
Nbeal1
Nbr1
Nbr2
Ncaph2
Ncbp1
Ncoa7
Ncor1
Ndc80
Ndrg3
Ndst2
Ndufa3
Ndufa6-dt
Ndufa9
Ndufab1
Ndufaf2
Ndufaf3
Ndufaf6
Ndufaf7
Ndufb3
Ndufs2
Ndufs4
Ndufs7
Neb
Necap1
Necap1p2
Nectin3-as1
Nedd4l
Nedd8
Nedd9
Negr1
Neil1
Nek10
Nek11
Nek2
Nelfcd
Nell1
Neo1
Nepro
Neto1
Neurl4
Nexn
Nf1
Nfatc1
Nfe2l1
Nfe4
Nfia
Nfkb2
Nfkbia
Nfkbib
Nfkbil1
Nfkbiz
Nfx1
Nfyap1
Ngrn
Nhlrc3
Nid1
Nif3l1
Nifk
Nifkp6
Ninj1
Nip7p1
Nipa2
Nipal3
Nisch
Nit1
Nkap
Nktr
Nlk
Nln
Nlrc3
Nlrp11
Nlrp12
Nlrp2
Nme2
Nme5
Nme6
Nmnat3
Nmral1
Nnmt
Nog
Nol11
Nolc1
Nono
Nop58
Notch2
Notch4
Nox4
Noxred1
Npas3
Npas4
Npat
Npbwr1
Npc1
Npc2
Npffr2
Nphp3
Nphp4
Npipb8
Npm1p46
Npm1p52
Npsr1-as1
Npw
Nqo1
Nqo2
Nr1d2
Nr1h2
Nr2f2
Nr2f2-as1
Nr2f6
Nr3c1
Nr3c2
Nr4a1
Nrbf2p3
Nrbp1
Nrf1
Nrg4
Nrp1
Nrxn3
Nsa2
Nsd2
Nsd3
Nsmaf
Nsmce1
Nsmce2
Nsrp1
Nsun4
Nsun6
Nsun7
Nt5c1b
Nt5c3a
Nt5dc1
Ntan1
Ntmt1
Ntn4
Ntng1
Nubp1
Nubpl
Nucb2
Nup205
Nup210l
Nup214
Nup35
Nup58
Nup85
Nup88
Nup93
Nupl2
Nutm1
Nvl
Nxf3
Nxn
Nxpe3
Nxph3
Oacylp
Oard1
Oaz1
Oca2
Ocel1
Ociad1
Ocm
Odf4
Ofcc1
Ogfod2
Ogfrl1
Ogt
Oip5-as1
Ola1
Olah
Olig2
Oosp1p1
Opa1
Opn5
Or10a5
Or10d3
Or10h3
Or10v1
Or10w1
Or11a1
Or11g1p
Or11g2
Or11h13p
Or13g1
Or13j1
Or14a16
Or1f1
Or2a7
Or2ad1p
Or2ah1p
Or2l1p
Or3a1
Or4c48p
Or4d9
Or4k14
Or4k5
Or4v1p
Or51a10p
Or51a3p
Or51b6
Or51g1
Or52h1
Or52h2p
Or52l2p
Or52x1p
Or5bs1p
Or5v1
Or6d1p
Or6k6
Or6n1
Or7a10
Or7a3p
Or7e102p
Or7e129p
Or7e35p
Or7e47p
Or7e53p
Or7g2
Or7g3
Or8c1p
Or8g1
Or8t1p
Or8x1p
Or9k1p
Orc2
Ormdl2
Osbp2
Osbpl10
Osbpl1a
Osbpl8
Osbpl9
Oscar
Oscp1
Oser1-dt
Osgepl1-as1
Osgin2
Ostn
Otogl
Otol1
Otop1
Otud6b-as1
Otulin
Otx1
Ovch2
Oxnad1
Oxr1
P2rx1
P2rx6p
P2ry14
P3h2
P3r3urf
P4htm
Paaf1
Pacerr
Pacrg
Pacrg-as1
Pacrg-as3
Pacrgl
Pacsin2
Padi4
Paics
Pak3
Palld
Palmd
Pam
Pan2
Pandar
Pank1
Papss1
Paqr4
Paqr7
Pard6a
Pard6b
Parn
Parp11
Parp2
Parpbp
Parva
Parvb
Parvg
Patj
Paupar
Pax3
Pax8
Pax8-as1
Paxip1-as2
Paxx
Pbrm1
Pbx1
Pbx2
Pcat1
Pcbd2
Pcbp1-as1
Pcbp2
Pcca
Pccb
Pcdh12
Pcdh17
Pcdh19
Pcdha5
Pcdhb15
Pcdhb8
Pced1b
Pced1b-as1
Pck1
Pck2
Pclaf
Pcnp
Pcnt
Pcnx1
Pcnx2
Pcolce2
Pcsk6
Pdcd10
Pdcd11
Pdcd4
Pdcd6ipp2
Pdcl
Pde10a
Pde1a
Pde4b
Pde4d
Pde5a
Pde6a
Pdgfc
Pdgfrb
Pdha1
Pdhb
Pdhx
Pdia3p1
Pdk1
Pdlim1
Pdlim3
Pdp2
Pdpk1
Pdxdc1
Pdzd7
Pdzph1p
Pea15
Pear1
Peg10
Pex13
Pex5l
Pfas
Pfdn6
Pfn1
Pfn1p10
Pfn2
Pgap1
Pgap2
Pgk1
Pglyrp2
Pgm3
Pgm5
Pgpep1
Pgr
Phbp16
Phbp7
Phc1
Phc3
Phex-as1
Phf20
Phf20l1
Phf21a
Phgdh
Phkb
Phldb1
Phpt1
Phyh
Phyhip
Pi4k2a
Pias2
Pibf1
Pif1
Pigb
Pigfp2
Pigg
Pigv
Pigx
Pik3c2a
Pik3c2b
Pik3ip1-as1
Pik3r1
Pikfyve
Pilra
Pincr
Pip5kl1
Pisd
Pithd1
Pitpnm3
Piwil2
Pja2
Pkd1l2
Pkd1l3
Pkdcc
Pkmyt1
Pkn1
Pknox2
Pknox2-as1
Pla2g6
Plaa
Plag1
Plcb1
Plcb4
Plce1
Plcl2
Plcxd1
Plcxd2-as1
Pld2
Pld3
Pld5
Plekha1
Plekha5
Plekhg1
Plekhg2
Plekhg3
Plekho1
Plin2
Plin3
Plk1
Plk3
Plk4
Plod1
Plpp2
Plpp4
Plppr4
Plscr2
Plscr4
Plxna1
Plxnb3
Pmpcb
Pms1
Pnn
Pnpla1
Pnpla7
Pnrc1
Pnrc2
Poc1b-as1
Podnl1
Pofut1
Polb
Pold3
Pole
Pole4
Poli
Polk
Polr1d
Polr2a
Polr2b
Pom121
Pom121l4p
Pomk
Pou5f1
Pou6f2
Ppara
Ppargc1a
Ppfia1
Ppfia3
Ppfibp1
Ppfibp2
Ppiap3
Ppiap31
Ppiap47
Ppiap52
Ppiap59
Ppiap72
Ppig
Ppil3
Ppm1a
Ppm1j
Ppm1m
Ppp1cb
Ppp1cc
Ppp1r10
Ppp1r12b
Ppp1r12c
Ppp1r13l
Ppp1r1c
Ppp1r2
Ppp1r27
Ppp1r2p6
Ppp1r36
Ppp1r3e
Ppp1r8p1
Ppp2r1a
Ppp2r2b-it1
Ppp2r5b
Ppp4r1
Ppp4r2
Ppp4r3a
Ppp4r3b
Ppp4r4
Ppp5c
Ppp5d1
Pprc1
Ppwd1
Pqlc3
Prcc
Prdx3
Prdx4
Prdx6
Prelid1p2
Prelid2
Prelid3b
Prex1
Primpol
Prkab2
Prkag1
Prkar2a
Prkcb
Prkch
Prkcz
Prkd2
Prkd3
Prkg1
Prkg2
Prkn
Prkra
Prmt1
Prnp
Prom1
Proser2
Proser3
Prpf38ap2
Prph
Prpsap2
Prr11
Prr13
Prr14
Prr16
Prr19
Prr29
Prr3
Prr34
Prrc2a
Prrg1
Prrt1
Prss1
Prss12
Prss16
Prss2
Prss3
Prss3p1
Prss3p3
Prune2
Prxl2ap2
Psap
Psat1
Psd3
Psenen
Pskh2
Psma1
Psma4
Psmb3
Psmc1p10
Psmc1p8
Psmc3ip
Psmc4
Psmd10
Psmd10p1
Psmd12
Psmd3
Psmd4
Psmd7
Psmd8
Psmd9
Psme3
Psme4
Psmg2
Pspn
Ptch1
Ptch2
Ptchd3
Ptgdr
Ptges3
Ptges3l
Ptges3p2
Ptges3p3
Ptgfr
Ptgfrn
Ptk2
Ptk2b
Ptms
Ptov1
Ptp4a2p1
Ptpa
Ptpdc1
Ptpn12
Ptpn13
Ptpn20
Ptpn2p1
Ptprb
Ptprd
Ptprm
Ptprn2
Ptprq
Ptprr
Ptpru
Ptrh2
Pttg1ip
Pum1
Pum3
Pvalb
Pwwp3a
Pzp
Qdpr
Qpctl
Qprt
Qrich1
R3hdm1
Rab10
Rab11fip1
Rab14
Rab27a
Rab28
Rab2a
Rab30-as1
Rab37
Rab3d
Rab5b
Rab5c
Rab7a
Rab9a
Rabepk
Rabgef1
Rabggta
Rabggtb
Rac1
Rack1
Rad17
Rad18
Rad23a
Rad23b
Rad50
Rad51c
Rad9b
Radil
Raet1e
Rai14
Rai2
Ralb
Ralgapa2
Ralgps1
Ran
Rap1b
Rara
Rasgrp4
Rassf4
Rassf8
Raver1
Rbbp8
Rbfa
Rbfox2
Rbks
Rbm14
Rbm23
Rbm3
Rbm33
Rbm34
Rbm39
Rbm5
Rbm7
Rbms1
Rbmx
Rbmx2p3
Rbp5
Rbpms
Rc3h1
Rcan3
Rcc1
Rcc2p3
Rcc2p8
Rccd1
Rcn1
Rcn2
Rdh12
Rdh13
Rdm1
Rdm1p2
Reep6
Relb
Relch
Reps1
Rere-as1
Rest
Retreg2
Rev3l
Rexo1l10p
Rexo1l2p
Rexo2
Rf00003
Rf00004
Rf00012
Rf00017
Rf00019
Rf00024
Rf00026
Rf00070
Rf00086
Rf00088
Rf00090
Rf00091
Rf00092
Rf00096
Rf00181
Rf00190
Rf00212
Rf00263
Rf00264
Rf00271
Rf00275
Rf00279
Rf00283
Rf00284
Rf00402
Rf00418
Rf00432
Rf00477
Rf00492
Rf00537
Rf00561
Rf00568
Rf00569
Rf00572
Rf00588
Rf00601
Rf01183
Rf01210
Rf01881
Rf01884
Rf01891
Rf01892
Rf01951
Rf01953
Rf01986
Rf01987
Rf01992
Rf02103
Rf02110
Rf02124
Rf02125
Rf02172
Rf02271
Rfc1
Rfc2
Rfc4
Rfc5
Rfx2
Rfx3-as1
Rfx4
Rfx6
Rfx8
Rgl1
Rgmb-as1
Rgpd4-as1
Rgs20
Rgs21
Rgsl1
Rhbdd1
Rhbdd2
Rhbdf2
Rhobtb3
Rhoq
Rhoxf1p1
Ribc1
Ric1
Rictor
Rimklb
Rims2
Riok3
Riox1
Ripk1
Ripk2
Ripor2
Rmc1
Rmi2
Rmnd5a
Rmst
Rn7skp1
Rn7skp114
Rn7skp120
Rn7skp153
Rn7skp223
Rn7skp224
Rn7skp235
Rn7skp237
Rn7skp272
Rn7skp50
Rn7skp68
Rn7sl1
Rn7sl131p
Rn7sl134p
Rn7sl153p
Rn7sl165p
Rn7sl253p
Rn7sl267p
Rn7sl271p
Rn7sl279p
Rn7sl284p
Rn7sl290p
Rn7sl294p
Rn7sl304p
Rn7sl329p
Rn7sl332p
Rn7sl354p
Rn7sl356p
Rn7sl411p
Rn7sl483p
Rn7sl4p
Rn7sl507p
Rn7sl508p
Rn7sl592p
Rn7sl600p
Rn7sl605p
Rn7sl607p
Rn7sl63p
Rn7sl643p
Rn7sl655p
Rn7sl66p
Rn7sl684p
Rn7sl715p
Rn7sl718p
Rn7sl743p
Rn7sl77p
Rn7sl793p
Rn7sl849p
Rn7sl856p
Rna5sp113
Rna5sp118
Rna5sp120
Rna5sp130
Rna5sp138
Rna5sp185
Rna5sp186
Rna5sp202
Rna5sp227
Rna5sp308
Rna5sp321
Rna5sp324
Rna5sp326
Rna5sp336
Rna5sp382
Rna5sp403
Rna5sp404
Rna5sp429
Rna5sp441
Rna5sp444
Rna5sp48
Rna5sp480
Rna5sp501
Rna5sp502
Rna5sp515
Rna5sp527
Rna5sp534
Rna5sp60
Rnaseh1p1
Rnd2
Rnf103
Rnf114
Rnf126p1
Rnf14
Rnf144a
Rnf170
Rnf182
Rnf183
Rnf214
Rnf40
Rnf41
Rnf43
Rnft2
Rnls
Rnmt
Rnps1
Rnu11
Rnu1-1
Rnu1-120p
Rnu1-122p
Rnu1-13p
Rnu11-6p
Rnu12
Rnu1-31p
Rnu1-34p
Rnu1-45p
Rnu1-55p
Rnu1-85p
Rnu2-16p
Rnu2-17p
Rnu2-2p
Rnu2-48p
Rnu2-63p
Rnu4-1
Rnu4-2
Rnu4-28p
Rnu4-41p
Rnu4-8p
Rnu4-90p
Rnu4atac
Rnu4atac14p
Rnu4atac7p
Rnu5a-1
Rnu5a-2p
Rnu5a-3p
Rnu5a-8p
Rnu5b-1
Rnu5d-1
Rnu5e-4p
Rnu5e-6p
Rnu5f-1
Rnu6-1
Rnu6-1013p
Rnu6-1020p
Rnu6-1023p
Rnu6-1048p
Rnu6-1055p
Rnu6-105p
Rnu6-1084p
Rnu6-1104p
Rnu6-1121p
Rnu6-1154p
Rnu6-1170p
Rnu6-118p
Rnu6-1190p
Rnu6-11p
Rnu6-1232p
Rnu6-1234p
Rnu6-1272p
Rnu6-1274p
Rnu6-131p
Rnu6-132p
Rnu6-213p
Rnu6-215p
Rnu6-221p
Rnu6-293p
Rnu6-294p
Rnu6-296p
Rnu6-299p
Rnu6-335p
Rnu6-338p
Rnu6-339p
Rnu6-342p
Rnu6-37p
Rnu6-418p
Rnu6-442p
Rnu6-451p
Rnu6-460p
Rnu6-466p
Rnu6-471p
Rnu6-486p
Rnu6-575p
Rnu6-590p
Rnu6-620p
Rnu6-621p
Rnu6-628p
Rnu6-635p
Rnu6-675p
Rnu6-752p
Rnu6-757p
Rnu6-763p
Rnu6-800p
Rnu6-833p
Rnu6-84p
Rnu6-877p
Rnu6-883p
Rnu6-911p
Rnu6-927p
Rnu6-958p
Rnu6-991p
Rnu6-992p
Rnu6atac12p
Rnu6atac32p
Rnu6atac40p
Rnu6atac6p
Rnu7-1
Rnu7-119p
Rnu7-190p
Rnu7-193p
Rnu7-200p
Rnu7-26p
Rnu7-29p
Rnu7-81p
Rnvu1-14
Rnvu1-15
Rnvu1-18
Rnvu1-19
Rnvu1-3
Rnvu1-4
Rnvu1-6
Rnvu1-7
Rny1p10
Rny1p15
Rny3p16
Rny4p9
Ro60
Rock1
Rock1p1
Ropn1b
Ror2
Rora
Rora-as2
Rpf2
Rpgrip1l
Rph3a
Rpl10ap6
Rpl12
Rpl12p1
Rpl12p28
Rpl13
Rpl13a
Rpl13ap
Rpl14p1
Rpl15p18
Rpl17
Rpl17-c18orf32
Rpl17p10
Rpl17p20
Rpl19p20
Rpl21
Rpl21p28
Rpl21p88
Rpl21p9
Rpl21p93
Rpl23ap68
Rpl23ap82
Rpl23ap93
Rpl30p13
Rpl31
Rpl31p20
Rpl31p56
Rpl34
Rpl36a
Rpl36a-hnrnph2
Rpl39p18
Rpl39p33
Rpl4
Rpl41
Rpl41p5
Rpl5p13
Rpl5p28
Rpl6
Rpl7ap3
Rpl7ap30
Rpl7p15
Rpl7p41
Rpl9
Rpl9p18
Rpl9p25
Rpl9p30
Rpl9p32
Rpl9p7
Rpl9p9
Rplp0
Rplp1
Rplp1p11
Rpp25
Rpph1
Rprd2
Rps10p7
Rps12p21
Rps14
Rps15ap30
Rps16p8
Rps20p33
Rps23
Rps26p43
Rps26p47
Rps27
Rps27ap11
Rps27ap13
Rps29
Rps2p36
Rps2p46
Rps2p6
Rps2p7
Rps3ap22
Rps3ap44
Rps4xp16
Rps4xp19
Rps4xp2
Rps6kb2
Rps6kc1
Rps7
Rps7p1
Rps7p9
Rps8
Rps9
Rpsa
Rpsap13
Rpsap26
Rpsap28
Rpsap31
Rpsap37
Rpsap65
Rptor
Rraga
Rragb
Rrp12
Rsbn1
Rsf1
Rsl1d1
Rspry1
Rsrc1
Rsu1p2
Rtel1
Rtf1
Rtl10
Rtn1
Rtn4
Rtp1
Rtraf
Rufy2
Runx1t1
Ruvbl1
Ruvbl2
Rwdd1
Rxfp4
Ryr3
S100a7l2
S100p
S100pbp
S100z
Saal1
Sacm1l
Sag
Salrna1
Samd1
Samd12
Samd14
Samd3
Samd4a
Samhd1
Samm50
Sap130
Sap18
Sap30bp
Sar1a
Sar1b
Sart3
Satb1
Sav1
Sbds
Sbf2
Sbf2-as1
Scaf1
Scaf11
Scaf4
Scaf8
Scai
Scand2p
Scarb1
Scarna17
Scarna2
Scarna22
Scat1
Scat2
Scg5
Scgb1d4
Scgb1d5p
Scgn
Scin
Scly
Scn1a
Scn1a-as1
Scn1b
Scn3a
Scn4b
Scn7a
Scn9a
Scnm1
Scnn1b
Scoc-as1
Scpep1
Scyl2
Sdc3
Sdcbp2-as1
Sdf2
Sec14l1
Sec22a
Sec24b
Sec31a
Sec61a1
Sec62-as1
Secisbp2
Secisbp2l
Seh1l
Selenof
Selenowp1
Selplg
Sem1
Sema4b
Sema4d
Sema4f
Sema5a
Sema6b
Senp5
Senp6
Senp7
Sephs1p6
Sept12
Sept2
Sept2p1
Sept7p2
Sept9
Serac1
Serinc3
Serpina1
Serpinb8
Serpinb9p1
Serpinf1
Sesn3
Set
Setd5
Setd7
Setd9
Sf1
Sf3b3
Sfmbt1
Sfswap
Sfta3
Sgce
Sgms2
Sgta
Sh2b3
Sh2d3c
Sh2d5
Sh2d7
Sh3bp2
Sh3d21
Sh3glb1
Sh3kbp1
Sh3rf1
Sh3rf3-as1
Sh3tc1
Sh3yl1
Sharpin
Shc4
She
Shisa7
Shld2
Shmt2
Shoc2
Shprh
Shroom3
Siglec10
Siglec14
Siglec9
Sil1
Sipa1l1
Sipa1l2
Sirpb1
Sirt1
Sirt2
Sirt4
Ska1
Ska3
Ski
Skida1
Skil
Sla
Slain2
Slamf6
Slc12a2
Slc13a2
Slc15a2
Slc16a1-as1
Slc16a6
Slc16a6p1
Slc16a9
Slc19a3
Slc1a1
Slc1a2
Slc1a3
Slc20a1p2
Slc22a11
Slc22a18
Slc25a15
Slc25a18p1
Slc25a21
Slc25a25
Slc25a36
Slc25a37
Slc25a4
Slc25a45
Slc25a5p1
Slc26a1
Slc26a4
Slc26a4-as1
Slc27a2
Slc2a12
Slc2a14
Slc2a1-as1
Slc30a2
Slc30a3
Slc30a9
Slc31a1
Slc34a2
Slc35a1
Slc35a5
Slc35f3
Slc35f5
Slc37a1
Slc38a1
Slc38a3
Slc38a5
Slc38a9
Slc39a10
Slc39a11
Slc39a12
Slc39a9
Slc3a2
Slc41a1
Slc41a2
Slc41a3
Slc43a1
Slc43a2
Slc43a3
Slc44a3-as1
Slc48a1
Slc49a4
Slc4a1ap
Slc4a4
Slc4a7
Slc6a1
Slc6a9
Slc7a5p1
Slc7a5p2
Slc8a1-as1
Slc9a1
Slc9a6
Slc9b2
Slc9c2
Slco1a2
Slco6a1
Slf2
Slit1
Slit2
Slit3
Slitrk4
Slk
Slurp2
Smad1
Smad3
Smad6
Smap2
Smarca2
Smarca4
Smarcad1
Smarcd1
Smc4
Smc5
Smc6
Smchd1
Smco2
Smco3
Smg6
Smim11a
Smim11p1
Smim18
Smim20
Smim21
Smim30
Smim35
Smim40
Smpdl3b
Smurf1
Snai2
Snai3-as1
Snap91
Sncg
Snd1
Snf8
Snhg1
Snhg14
Snhg16
Snhg6
Snora10b
Snora16b
Snora58
Snora6
Snora65
Snora80d
Snora80e
Snorc
Snord111b
Snord114-1
Snord114-10
Snord114-6
Snord114-9
Snord118
Snord13d
Snord19
Snord1c
Snord2
Snord32b
Snord38a
Snord38b
Snord3b-2
Snord3d
Snord45b
Snord49a
Snord58c
Snord65
Snord87
Snord91a
Snord91b
Snord95
Snord96a
Snph
Snrk
Snrpcp19
Snrpcp5
Snrpe
Snrpfp1
Snrpn
Sntb1
Sntg1
Snupn
Snx10
Snx13
Snx17
Snx18
Snx18p2
Snx18p26
Snx18p3
Snx2
Snx21
Snx27
Snx29p1
Snx29p2
Snx3
Snx31
Snx4
Snx5
Socs2
Socs3
Socs4
Socs7
Sod1
Sod1p2
Sod1p3
Sod2
Soga3
Son
Sorbs2
Sorl1
Sox21
Sox2-ot
Sox5
Sox5-as1
Sox6
Sp4
Spa17p1
Spaca5
Spag1
Spag17
Spag4
Spag6
Spag9
Spam1
Spart-as1
Spast
Spata1
Spata21
Spata5l1
Spata9
Spdef
Spdyc
Spdye4
Speg
Spg7
Sphk2
Spice1
Spidr
Spin2a
Spink14
Spire1
Spp1
Spred1
Sprr2c
Spry1
Spry2
Spry3
Spry4
Spry4-as1
Spta1
Sptssb
Spty2d1
Spx
Sqor
Srarp
Srcin1
Srebf1
Srebf2
Srek1
Srgap1
Sri
Srp72p2
Srpk3
Srprb
Srrd
Srrm1
Srrm2
Srrm3
Srsf10
Srsf10p1
Srsf4
Ssbp1
Ssbp2
Ssmem1
Ssr1
Ssrp1
Ssx2ip
St13p21
St13p4
St3gal5
St5
St6galnac2
St7
St7l
St8sia6-as1
Stag3
Stag3l1
Stam
Stard10
Stard13
Stard7-as1
Stat3
Stat4
Stat5b
Stau2
Stau2-as1
Steap1b
Stim1
Stim2
Stk10
Stk19
Stk24p1
Stk3
Stk32c
Stkld1
Stmn1
Ston2
Stpg1
Strbp
Strip1
Strn4
Sts
Stt3b
Stum
Stx10
Stx3
Stx4
Stx5
Stx8
Sub1
Sucla2
Sult2b1
Sumf2
Sumo1p2
Sumo1p4
Sumo2p10
Sun1
Sun5
Supt16h
Supt4h1
Supt5h
Supv3l1
Susd3
Susd4
Suz12
Suz12p1
Sv2b
Sycp1
Sycp2
Syn3
Syne1
Syne1-as1
Syngap1
Synj2
Synpo2
Synrg
Syp
Sypl1
Syt6
Sytl1
Szrd1
Szt2
Tab3p1
Tac1
Tacc1
Tacc2
Tada2a
Tada3
Taf1
Taf13
Taf15
Taf1l
Taf8
Tagln2
Tango6
Tank
Tapt1-as1
Tarbp1
Tarbp2
Tars
Tarsl2
Tas2r2p
Tas2r39
Tas2r9
Tatdn3
Tax1bp1
Tbc1d13
Tbc1d14
Tbc1d17
Tbc1d20
Tbc1d23
Tbc1d25
Tbc1d3p6
Tbc1d7
Tbcap1
Tbccd1
Tbce
Tbck
Tbl1x
Tbl1xr1
Tbp
Tbx15
Tbx18
Tbx6
Tcaim
Tcam1p
Tcea3
Tceal8
Tceanc
Tcerg1
Tcf12
Tcf19
Tcf23
Tcf4
Tcf7l2
Tcn1
Tcn2
Tcof1
Tdo2
Tdrd1
Tdrg1
Tead3
Tecpr1
Tecrl
Tenm2
Tenm3
Tent2
Tent5d
Tep1
Terc
Terf1
Tesk2
Tesmin
Tex12
Tex2
Tex22
Tex264
Tex26-as1
Tex41
Tex45
Tfap2e
Tfb1m
Tfdp2
Tfec
Tfr2
Tgfbi
Tgif1
Tgif2p1
Tgm5
Th2lcrr
Thada
Thap11
Thap12p3
Thap2
Thbs3
Themis2
Thg1l
Thoc1
Thoc6
Thrap3
Thrb-as1
Thsd4
Thsd4-as1
Thumpd1
Thumpd1p1
Thumpd3
Tiam2
Timm10
Timm29
Tinf2
Tiparp
Tipin
Tiprl
Tjp2
Tk2
Tlk1
Tln2
Tlr6
Tlr7
Tm2d1
Tm2d3
Tm4sf20
Tm6sf1
Tm6sf2
Tm7sf3
Tm9sf4
Tma16p1
Tma16p2
Tmbim6
Tmc1
Tmc5
Tmc8
Tmco1
Tmco5a
Tmed10
Tmem105
Tmem106b
Tmem107
Tmem119
Tmem120b
Tmem132a
Tmem138
Tmem144
Tmem147
Tmem14b
Tmem14dp
Tmem150b
Tmem150c
Tmem155
Tmem161b-as1
Tmem170a
Tmem173
Tmem175
Tmem182
Tmem183a
Tmem184c
Tmem19
Tmem201
Tmem222
Tmem231
Tmem237
Tmem242
Tmem256p2
Tmem26
Tmem260
Tmem263
Tmem266
Tmem268
Tmem273
Tmem274p
Tmem33
Tmem38b
Tmem44
Tmem44-as1
Tmem50b
Tmem51
Tmem59
Tmem63a
Tmem63c
Tmem80
Tmem87a
Tmem8b
Tmem9b
Tmod3
Tmpo
Tmpo-as1
Tmprss5
Tmprss9
Tmsb4x
Tmtc4
Tmx2
Tmx2-ctnnd1
Tmx3
Tnc
Tnfrsf9
Tnik
Tnks
Tnnt1
Tnp2
Tnpo1
Tnrc6a
Tnrc6c-as1
Togaram1
Tomm40l
Tomm70
Top2a
Top3a
Tor1aip1
Tox2
Tp53bp1
Tp53tg3hp
Tpd52l1
Tph2
Tpi1p4
Tpk1
Tpm3
Tpmtp1
Tprxl
Tpt1-as1
Tpte2p1
Tptep1
Traf1
Traf2
Traf3ip2
Traf3ip2-as1
Traj10
Traj11
Traj12
Traj13
Traj55
Traj57
Traj58
Trak2
Trappc12
Trappc13
Trappc2b
Trappc2p2
Trappc3
Trappc8
Trav12-2
Trav30
Trav9-2
Trbv21-1
Trbv8-1
Trbv8-2
Trdmt1
Trerf1
Trgv8
Trib1
Trib3
Trim14
Trim16
Trim17
Trim2
Trim22
Trim3
Trim36
Trim39
Trim56
Trim6
Trim6-trim34
Trim9
Trip10
Trip11
Triqk
Trmt1
Trmt10a
Trmt10bp1
Trmt11
Trmt1l
Trmt44
Trnt1
Trpm8
Trps1
Trpt1
Trpv2
Trub1
Trub2
Tsc2
Tsc22d2
Tsen15
Tsfm
Tsn
Tspan1
Tspan19
Tspan3
Tspan31
Tspyl2
Tssc2
Tstd2
Ttc17
Ttc25
Ttc27
Ttc28
Ttc3
Ttc39c
Ttc7b
Ttll4
Ttll5
Ttll7
Ttn
Ttn-as1
Ttyh3
Tuba1b
Tubb2bp1
Tubb6
Tubb8p1
Tubgcp3
Tubgcp4
Tug1
Tut7
Tvp23a
Twf1
Txndc8
Txnl4b
Txnrd1
U2surp
Uaca
Uba3
Uba52p5
Ubac1
Ubap1
Ubash3a
Ubb
Ubbp4
Ube2b
Ube2cp2
Ube2d2
Ube2d3
Ube2d4
Ube2e3
Ube2f
Ube2f-scly
Ube2h
Ube2i
Ube2m
Ube2v1p10
Ube2v2
Ube2w
Ube3d
Ube4a
Ube4b
Ubp1
Ubr1
Ubr4
Ubr5-as1
Ubtfl11
Ubxn10-as1
Uca1
Uchl1
Uchl3
Ucp2
Ufc1
Ufl1
Ugdh
Ugt2a1
Ugt2a2
Ugt2b4
Uhrf1bp1l
Uhrf2
Ulk4
Umps
Unc13d
Unc80
Uqcc3
Uqcrhp3
Urm1
Uros
Ushbp1
Usp10
Usp19
Usp28
Usp32p1
Usp33
Usp39
Usp44
Usp46
Usp54
Usp7
Usp8
Usp9x
Uspl1
Utp18
Utp23
Utp4
Utp6
Utrn
Uvrag
Vash2
Vat1
Vav1
Vav3
Vcan
Vdac1p8
Vdac2
Vegfa
Veph1
Vezt
Vgll4
Vhl
Vim
Vipas39
Virma
Vit
Vkorc1l1
Vldlr
Vmac
Vmp1
Vn1r104p
Vn1r108p
Vn1r4
Vn1r7p
Vn2r19p
Vnn2
Vnn3
Vpreb3
Vps11
Vps13c
Vps13d
Vps25p1
Vps26a
Vps36
Vps39
Vps45
Vps50
Vps53
Vps72
Vrk3
Vsig10
Vstm1
Vta1
Vtrna1-3
Vwa8-as1
Vwc2l
Vwce
Wac
Wapl
Wasf5p
Washc4
Wbp2nl
Wdpcp
Wdr11
Wdr13
Wdr18
Wdr25
Wdr26
Wdr27
Wdr35
Wdr36
Wdr43
Wdr45
Wdr49
Wdr59
Wdr5b
Wdr6
Wdr64
Wdr73
Wdr75
Wdr76
Wdr77
Wdr92
Wee1
Wfdc12
Wfdc21p
Whamm
Wnt2
Wnt7a
Wrap53
Wrb
Wrb-sh3bgr
Wrn
Wt1
Wwc2-as2
Wwp1
Wwtr1
Wwtr1-as1
Xact
Xist
Xkr3
Xpc
Xpnpep1
Xpo5
Xpo6
Xpot
Xpr1
Xrcc2
Xrcc4
Xrcc6
Xrn1
Xrra1
Xxylt1-as2
Yap1
Yars
Yipf4
Yipf7
Yod1
Ypel4
Ythdf3-as1
Ywhaep7
Ywhaz
Yy1p1
Yy2
Z84488.2
Z85995.1
Z93241.1
Z93242.1
Z93930.2
Z97056.1
Z97192.3
Z97205.1
Z97652.1
Z98257.2
Z99758.1
Zbed3-as1
Zbed6cl
Zbtb1
Zbtb10
Zbtb18
Zbtb20
Zbtb20-as5
Zbtb38
Zbtb43
Zbtb44
Zbtb46
Zbtb8a
Zbtb8os
Zc3h10
Zc3h12c
Zc3h13
Zc3h14
Zc3h15
Zc3h8
Zcchc10
Zcchc13
Zcchc2
Zcchc9
Zcwpw2
Zdhhc14
Zdhhc16
Zdhhc17
Zdhhc7
Zeb1
Zeb2
Zeb2-as1
Zfand1
Zfand6
Zfat
Zfhx4
Zfp30
Zfp36
Zfp90
Zfr2
Zfx
Zglp1
Zkscan2-dt
Zkscan8
Zmat2
Zmpste24
Zmym6
Znf106
Znf114
Znf131
Znf133
Znf143
Znf146
Znf148
Znf155
Znf169
Znf181
Znf182
Znf189
Znf20
Znf202
Znf207
Znf213
Znf222
Znf230
Znf268
Znf274
Znf275
Znf276
Znf280d
Znf281
Znf292
Znf300p1
Znf324b
Znf33b
Znf341
Znf354b
Znf384
Znf385b
Znf385c
Znf391
Znf408
Znf415
Znf43
Znf445
Znf451-as1
Znf460
Znf462
Znf468
Znf486
Znf493
Znf506
Znf507
Znf526
Znf528
Znf529
Znf532
Znf540
Znf546
Znf547
Znf552
Znf556
Znf57
Znf582-as1
Znf587
Znf592
Znf615
Znf638
Znf649-as1
Znf652
Znf654
Znf660
Znf663p
Znf674-as1
Znf687
Znf702p
Znf707
Znf711
Znf726
Znf736
Znf764
Znf766
Znf778
Znf784
Znf800
Znf808
Znf814
Znf827
Znf887p
Znf90p1
Zp1
Zscan23
Zscan5a
Zscan5b
Zscan5dp
Zscan9
Zyg11b
Zyx
