# Supplementary material for: A Bayesian inference transcription factor activity model for the analysis of single-cell transcriptomes
Source: Genome Res. 2021 Jul;31(7):1296–311. doi: 10.1101/gr.265595.120 (PMC8256867; doi:10.1101/gr.265595.120)
Supplement: Supplemental Material [file supp_gr.265595.120_Supplemental_Code.zip › BITFAM/inst/extdata/human/ATF7]

A1bg
A1bg-as1
A4galt
Aacs
Aadacl2-as1
Aagab
Aak1
Aamdc
Aanat
Aars
Aasdhppt
Aatbc
Abca13
Abca17p
Abca5
Abca7
Abca8
Abca9
Abcb1
Abcb5
Abcb8
Abcb9
Abcc1
Abcc10
Abcc3
Abcc6
Abcd1
Abcd3
Abce1
Abcg1
Abhd11
Abhd11-as1
Abhd12
Abhd2
Abhd5
Abi3
Abl2
Abtb1
Ac000068.1
Ac000078.1
Ac000120.1
Ac001226.1
Ac002310.2
Ac002454.1
Ac002470.1
Ac002470.2
Ac003002.1
Ac003002.3
Ac003005.2
Ac003043.1
Ac003092.1
Ac003101.2
Ac003984.1
Ac003991.1
Ac004130.1
Ac004148.1
Ac004156.1
Ac004232.3
Ac004233.3
Ac004241.1
Ac004381.1
Ac004448.2
Ac004471.2
Ac004491.1
Ac004494.1
Ac004540.1
Ac004551.1
Ac004585.1
Ac004594.1
Ac004637.1
Ac004687.1
Ac004687.2
Ac004771.3
Ac004771.4
Ac004805.1
Ac004812.2
Ac004816.1
Ac004832.3
Ac004832.6
Ac004890.2
Ac004895.1
Ac004908.1
Ac004908.2
Ac004917.1
Ac004922.1
Ac004943.2
Ac005005.2
Ac005033.1
Ac005041.1
Ac005041.2
Ac005050.1
Ac005052.1
Ac005062.1
Ac005077.2
Ac005083.1
Ac005086.1
Ac005088.1
Ac005154.4
Ac005160.1
Ac005176.2
Ac005178.1
Ac005220.1
Ac005224.1
Ac005225.3
Ac005234.1
Ac005253.1
Ac005258.1
Ac005277.2
Ac005280.2
Ac005300.1
Ac005304.1
Ac005324.4
Ac005324.5
Ac005332.4
Ac005342.1
Ac005391.1
Ac005410.1
Ac005410.2
Ac005412.1
Ac005476.2
Ac005498.2
Ac005514.1
Ac005515.1
Ac005520.1
Ac005520.2
Ac005523.2
Ac005532.2
Ac005538.1
Ac005540.1
Ac005544.2
Ac005606.2
Ac005614.1
Ac005618.1
Ac005632.2
Ac005632.3
Ac005670.2
Ac005696.1
Ac005697.2
Ac005699.1
Ac005726.4
Ac005740.3
Ac005740.4
Ac005758.1
Ac005759.1
Ac005775.1
Ac005779.2
Ac005786.2
Ac005789.1
Ac005796.1
Ac005828.1
Ac005828.3
Ac005832.4
Ac005837.1
Ac005840.2
Ac005911.1
Ac005920.1
Ac005920.3
Ac005972.3
Ac006001.2
Ac006059.1
Ac006063.1
Ac006077.2
Ac006116.8
Ac006146.1
Ac006158.1
Ac006206.2
Ac006207.1
Ac006213.5
Ac006213.6
Ac006272.2
Ac006333.1
Ac006333.2
Ac006372.2
Ac006372.4
Ac006449.6
Ac006450.2
Ac006483.1
Ac006486.2
Ac006511.3
Ac006511.5
Ac006517.1
Ac006529.1
Ac006557.3
Ac006927.5
Ac006942.1
Ac007009.1
Ac007012.2
Ac007029.1
Ac007032.1
Ac007092.1
Ac007128.1
Ac007192.1
Ac007192.2
Ac007216.1
Ac007216.4
Ac007225.1
Ac007272.1
Ac007285.1
Ac007312.1
Ac007383.2
Ac007389.1
Ac007391.1
Ac007405.3
Ac007422.1
Ac007422.2
Ac007529.1
Ac007546.2
Ac007546.3
Ac007563.3
Ac007569.1
Ac007610.1
Ac007610.3
Ac007614.1
Ac007620.1
Ac007637.1
Ac007686.2
Ac007686.4
Ac007728.2
Ac007728.3
Ac007786.1
Ac007787.1
Ac007792.1
Ac007906.2
Ac007923.4
Ac007950.1
Ac008012.1
Ac008014.1
Ac008040.4
Ac008073.3
Ac008105.1
Ac008105.2
Ac008115.1
Ac008267.5
Ac008280.3
Ac008393.1
Ac008395.1
Ac008406.3
Ac008429.1
Ac008429.4
Ac008438.2
Ac008443.1
Ac008443.2
Ac008443.4
Ac008443.6
Ac008494.3
Ac008514.1
Ac008521.2
Ac008543.1
Ac008543.3
Ac008572.1
Ac008592.3
Ac008592.4
Ac008610.1
Ac008622.1
Ac008637.1
Ac008655.2
Ac008691.1
Ac008694.2
Ac008735.4
Ac008738.2
Ac008750.3
Ac008750.7
Ac008763.2
Ac008764.7
Ac008764.8
Ac008764.9
Ac008770.2
Ac008840.1
Ac008870.1
Ac008878.1
Ac008892.1
Ac008914.1
Ac008915.2
Ac008957.1
Ac009022.1
Ac009054.2
Ac009065.4
Ac009081.1
Ac009086.2
Ac009086.3
Ac009088.3
Ac009090.3
Ac009093.9
Ac009097.3
Ac009107.2
Ac009108.3
Ac009108.5
Ac009118.1
Ac009123.1
Ac009133.1
Ac009133.2
Ac009153.1
Ac009171.2
Ac009220.3
Ac009229.1
Ac009244.1
Ac009264.1
Ac009299.3
Ac009303.4
Ac009446.1
Ac009480.2
Ac009506.1
Ac009509.2
Ac009522.1
Ac009563.1
Ac009686.1
Ac009779.3
Ac009879.2
Ac009902.1
Ac009945.1
Ac009950.1
Ac009965.1
Ac009987.1
Ac009994.1
Ac010086.2
Ac010148.1
Ac010149.1
Ac010149.2
Ac010200.1
Ac010210.1
Ac010226.1
Ac010240.3
Ac010247.1
Ac010260.1
Ac010271.1
Ac010271.2
Ac010285.1
Ac010297.1
Ac010323.1
Ac010325.1
Ac010327.2
Ac010327.3
Ac010327.4
Ac010333.3
Ac010336.3
Ac010336.5
Ac010359.1
Ac010422.1
Ac010422.2
Ac010422.4
Ac010422.7
Ac010442.1
Ac010445.1
Ac010469.1
Ac010501.1
Ac010503.3
Ac010507.2
Ac010511.1
Ac010522.1
Ac010542.2
Ac010547.1
Ac010601.1
Ac010601.2
Ac010615.2
Ac010618.4
Ac010619.2
Ac010654.1
Ac010655.2
Ac010655.4
Ac010735.1
Ac010746.1
Ac010761.1
Ac010761.2
Ac010761.5
Ac010761.7
Ac010886.1
Ac010894.2
Ac010894.5
Ac010973.1
Ac010980.1
Ac010997.1
Ac010999.2
Ac011005.2
Ac011005.3
Ac011008.1
Ac011124.1
Ac011124.2
Ac011195.2
Ac011239.1
Ac011247.2
Ac011287.1
Ac011294.1
Ac011444.2
Ac011445.2
Ac011446.2
Ac011448.1
Ac011450.1
Ac011452.1
Ac011462.4
Ac011466.3
Ac011476.3
Ac011477.1
Ac011481.1
Ac011487.4
Ac011491.1
Ac011497.1
Ac011498.1
Ac011511.2
Ac011529.1
Ac011591.1
Ac011603.2
Ac011731.1
Ac011773.1
Ac011773.2
Ac011921.1
Ac011933.1
Ac011944.1
Ac011979.2
Ac012065.3
Ac012075.1
Ac012087.1
Ac012146.1
Ac012181.1
Ac012181.2
Ac012213.1
Ac012291.2
Ac012306.2
Ac012313.3
Ac012313.6
Ac012313.8
Ac012313.9
Ac012368.1
Ac012368.3
Ac012377.1
Ac012462.3
Ac012467.2
Ac012485.3
Ac012488.2
Ac012498.2
Ac012507.1
Ac012531.3
Ac012615.1
Ac012615.5
Ac012618.1
Ac012629.2
Ac012645.3
Ac012653.2
Ac012673.1
Ac012676.3
Ac012676.5
Ac013356.1
Ac013356.4
Ac013394.1
Ac013400.1
Ac013410.1
Ac013468.1
Ac013472.1
Ac013549.3
Ac013717.1
Ac013724.1
Ac013726.1
Ac013731.1
Ac013733.1
Ac015468.1
Ac015468.2
Ac015795.1
Ac015813.5
Ac015813.6
Ac015871.1
Ac015909.1
Ac015909.5
Ac015911.2
Ac015911.9
Ac015912.3
Ac015922.3
Ac015936.1
Ac015982.1
Ac016027.1
Ac016292.1
Ac016355.1
Ac016382.1
Ac016559.2
Ac016588.2
Ac016596.1
Ac016629.1
Ac016629.3
Ac016687.1
Ac016717.1
Ac016717.2
Ac016723.1
Ac016727.1
Ac016727.2
Ac016747.4
Ac016773.1
Ac016831.2
Ac016831.4
Ac016876.2
Ac016957.1
Ac017006.2
Ac017015.2
Ac017037.1
Ac017081.1
Ac017083.1
Ac017104.1
Ac018410.1
Ac018413.1
Ac018521.1
Ac018521.2
Ac018521.5
Ac018521.7
Ac018552.3
Ac018639.1
Ac018647.2
Ac018695.7
Ac018709.1
Ac018754.1
Ac018766.1
Ac018781.1
Ac018809.1
Ac018845.3
Ac018861.2
Ac018892.3
Ac018931.1
Ac019055.1
Ac019080.1
Ac019117.2
Ac019117.3
Ac019133.1
Ac019193.1
Ac019226.1
Ac019254.1
Ac019257.8
Ac019288.1
Ac019294.2
Ac019294.3
Ac020661.1
Ac020763.1
Ac020765.2
Ac020892.2
Ac020907.1
Ac020907.2
Ac020907.5
Ac020907.6
Ac020908.3
Ac020914.5
Ac020915.1
Ac020916.1
Ac020922.4
Ac020928.2
Ac020928.3
Ac020934.2
Ac020978.9
Ac021151.1
Ac021188.1
Ac021193.1
Ac021422.1
Ac021678.3
Ac021683.1
Ac021698.1
Ac021753.1
Ac022007.1
Ac022022.1
Ac022075.1
Ac022098.3
Ac022098.4
Ac022121.1
Ac022144.1
Ac022154.1
Ac022167.4
Ac022201.2
Ac022210.1
Ac022211.2
Ac022217.3
Ac022400.1
Ac022413.1
Ac022441.1
Ac022441.2
Ac022494.1
Ac022509.4
Ac022613.1
Ac022613.2
Ac022679.2
Ac022733.1
Ac022748.1
Ac022748.2
Ac022762.2
Ac022784.1
Ac022784.3
Ac022819.1
Ac022915.2
Ac022919.1
Ac023050.1
Ac023050.4
Ac023078.1
Ac023157.2
Ac023157.3
Ac023347.1
Ac023575.1
Ac023590.1
Ac023632.2
Ac023762.1
Ac023790.1
Ac023794.3
Ac024023.1
Ac024145.1
Ac024243.1
Ac024267.1
Ac024267.4
Ac024267.6
Ac024270.4
Ac024579.1
Ac024651.2
Ac024937.1
Ac024940.1
Ac024940.2
Ac025031.4
Ac025031.5
Ac025164.1
Ac025165.2
Ac025165.3
Ac025171.2
Ac025171.3
Ac025181.2
Ac025262.1
Ac025278.3
Ac025279.1
Ac025281.1
Ac025419.1
Ac025428.1
Ac025434.1
Ac025470.1
Ac025524.2
Ac025569.1
Ac025572.1
Ac025754.1
Ac025887.1
Ac026100.1
Ac026108.1
Ac026124.2
Ac026202.3
Ac026254.2
Ac026310.2
Ac026310.3
Ac026336.2
Ac026362.1
Ac026391.1
Ac026403.1
Ac026436.1
Ac026458.2
Ac026461.3
Ac026461.4
Ac026462.5
Ac026691.1
Ac026740.3
Ac026765.1
Ac026785.1
Ac026786.1
Ac026803.2
Ac026904.1
Ac026904.2
Ac026954.1
Ac026992.1
Ac026992.2
Ac027013.1
Ac027031.2
Ac027045.1
Ac027228.3
Ac027277.1
Ac027277.2
Ac027279.1
Ac027281.1
Ac027307.1
Ac027309.3
Ac027319.1
Ac027338.1
Ac027343.2
Ac027348.2
Ac027559.1
Ac027644.4
Ac027682.6
Ac027702.1
Ac027801.1
Ac034102.6
Ac034102.7
Ac034105.1
Ac034105.2
Ac034199.1
Ac034223.1
Ac034228.1
Ac034229.2
Ac034229.3
Ac034236.3
Ac036108.1
Ac036108.3
Ac036111.1
Ac036214.1
Ac036222.2
Ac037441.1
Ac037487.2
Ac040169.1
Ac040173.1
Ac044849.1
Ac046130.1
Ac046176.1
Ac046185.3
Ac048337.1
Ac048341.1
Ac048341.2
Ac051619.10
Ac051619.7
Ac051619.8
Ac053481.3
Ac053503.2
Ac053513.1
Ac053527.1
Ac055811.4
Ac060834.1
Ac061992.1
Ac062028.1
Ac063948.1
Ac063979.1
Ac064836.1
Ac064836.2
Ac064875.1
Ac067751.1
Ac067817.1
Ac067930.3
Ac067931.2
Ac067945.3
Ac067968.1
Ac068152.1
Ac068205.2
Ac068234.1
Ac068234.3
Ac068254.2
Ac068298.1
Ac068389.1
Ac068389.2
Ac068418.1
Ac068481.1
Ac068506.1
Ac068620.1
Ac068620.3
Ac068631.3
Ac068669.1
Ac068724.3
Ac068790.8
Ac068831.6
Ac068880.3
Ac068888.1
Ac069185.1
Ac069209.1
Ac069213.1
Ac069236.1
Ac069277.1
Ac069287.3
Ac069366.2
Ac069368.1
Ac069410.1
Ac069503.2
Ac072022.2
Ac073071.1
Ac073111.3
Ac073111.5
Ac073263.1
Ac073283.2
Ac073308.1
Ac073316.1
Ac073320.1
Ac073336.1
Ac073346.1
Ac073359.2
Ac073365.1
Ac073389.1
Ac073429.2
Ac073517.1
Ac073522.1
Ac073569.2
Ac073573.1
Ac073585.1
Ac073592.4
Ac073592.8
Ac073610.1
Ac073611.1
Ac073648.5
Ac073655.1
Ac073657.2
Ac073864.1
Ac073896.2
Ac073896.5
Ac073957.1
Ac073957.2
Ac074029.3
Ac074032.1
Ac074050.1
Ac074051.3
Ac074091.1
Ac074117.1
Ac074134.1
Ac074138.1
Ac074143.1
Ac074194.1
Ac074255.1
Ac074366.1
Ac078785.1
Ac078845.1
Ac078899.1
Ac078906.1
Ac079062.1
Ac079075.1
Ac079089.1
Ac079097.1
Ac079140.1
Ac079209.1
Ac079210.1
Ac079305.1
Ac079313.1
Ac079313.2
Ac079328.1
Ac079340.2
Ac079341.2
Ac079349.1
Ac079456.1
Ac079684.1
Ac079742.1
Ac079779.3
Ac079807.1
Ac079907.1
Ac079942.1
Ac079944.1
Ac079987.1
Ac080129.1
Ac082651.3
Ac083798.1
Ac083798.2
Ac083801.2
Ac083806.2
Ac083822.1
Ac083837.1
Ac083843.2
Ac083855.1
Ac083880.1
Ac084018.1
Ac084024.2
Ac084337.2
Ac084364.2
Ac084398.1
Ac084781.1
Ac084781.2
Ac084809.1
Ac084816.1
Ac084871.2
Ac084876.2
Ac087045.1
Ac087163.3
Ac087239.1
Ac087277.2
Ac087289.3
Ac087311.1
Ac087362.2
Ac087498.2
Ac087501.1
Ac087521.3
Ac087591.1
Ac087632.1
Ac087641.1
Ac087645.2
Ac087672.2
Ac087721.2
Ac087741.3
Ac087752.1
Ac087783.1
Ac087893.1
Ac089999.1
Ac090023.1
Ac090099.5
Ac090109.1
Ac090136.2
Ac090181.2
Ac090192.2
Ac090360.1
Ac090506.1
Ac090559.2
Ac090578.1
Ac090589.1
Ac090607.1
Ac090607.5
Ac090617.4
Ac090699.1
Ac090772.2
Ac090774.1
Ac090844.2
Ac090921.1
Ac090952.1
Ac090958.1
Ac090970.1
Ac091057.6
Ac091151.1
Ac091153.1
Ac091153.3
Ac091153.4
Ac091167.2
Ac091180.2
Ac091193.1
Ac091390.2
Ac091390.4
Ac091544.3
Ac091551.1
Ac091564.3
Ac091564.4
Ac091729.2
Ac091729.3
Ac091806.1
Ac091820.1
Ac091860.2
Ac091951.3
Ac091959.1
Ac091959.3
Ac091987.1
Ac092001.1
Ac092032.1
Ac092042.1
Ac092042.2
Ac092042.4
Ac092053.2
Ac092068.2
Ac092070.1
Ac092112.1
Ac092117.2
Ac092118.1
Ac092120.1
Ac092123.1
Ac092135.1
Ac092135.2
Ac092138.1
Ac092143.3
Ac092145.1
Ac092159.1
Ac092159.2
Ac092184.1
Ac092287.1
Ac092295.2
Ac092296.3
Ac092326.1
Ac092327.2
Ac092364.1
Ac092378.1
Ac092384.2
Ac092451.2
Ac092468.1
Ac092535.2
Ac092587.1
Ac092608.3
Ac092617.1
Ac092641.1
Ac092645.1
Ac092647.5
Ac092658.1
Ac092718.1
Ac092720.1
Ac092783.1
Ac092814.1
Ac092835.1
Ac092868.3
Ac092910.3
Ac092919.2
Ac092933.1
Ac092944.1
Ac092953.2
Ac092958.3
Ac092958.4
Ac092969.1
Ac093107.2
Ac093151.2
Ac093155.1
Ac093155.2
Ac093157.1
Ac093159.2
Ac093249.2
Ac093249.4
Ac093330.2
Ac093331.2
Ac093422.2
Ac093423.3
Ac093484.3
Ac093484.4
Ac093495.1
Ac093512.2
Ac093525.1
Ac093534.2
Ac093581.1
Ac093627.4
Ac093635.1
Ac093663.2
Ac093716.1
Ac093734.1
Ac093752.1
Ac093752.2
Ac093865.1
Ac093899.2
Ac095057.2
Ac095059.1
Ac096540.1
Ac096577.1
Ac096582.2
Ac096637.2
Ac096644.1
Ac096649.2
Ac096661.1
Ac096677.1
Ac096708.1
Ac096720.1
Ac096734.2
Ac096751.1
Ac096759.1
Ac096887.1
Ac096887.2
Ac097103.2
Ac097105.1
Ac097374.2
Ac097460.1
Ac097484.2
Ac097487.1
Ac097512.1
Ac097521.1
Ac097636.1
Ac097636.2
Ac097637.1
Ac097641.1
Ac097717.1
Ac098484.3
Ac098582.1
Ac098583.2
Ac098650.1
Ac098828.2
Ac098828.3
Ac098850.1
Ac098850.2
Ac098850.3
Ac098850.4
Ac098869.1
Ac098934.2
Ac099063.3
Ac099066.2
Ac099343.2
Ac099343.3
Ac099344.1
Ac099344.2
Ac099489.2
Ac099506.1
Ac099518.1
Ac099521.1
Ac099524.1
Ac099535.1
Ac099782.2
Ac099795.1
Ac099811.4
Ac100775.1
Ac100778.3
Ac100786.2
Ac100788.1
Ac100791.2
Ac100793.3
Ac100802.1
Ac100812.1
Ac100823.1
Ac100830.3
Ac100843.1
Ac100871.1
Ac102797.1
Ac102797.2
Ac102953.2
Ac103736.1
Ac103739.1
Ac103740.1
Ac103794.1
Ac103810.1
Ac103810.3
Ac103858.1
Ac103876.1
Ac103923.1
Ac103925.1
Ac103987.3
Ac104046.1
Ac104076.2
Ac104109.2
Ac104123.1
Ac104126.1
Ac104135.1
Ac104211.1
Ac104248.1
Ac104260.3
Ac104423.1
Ac104461.1
Ac104532.1
Ac104534.1
Ac104561.1
Ac104564.2
Ac104590.1
Ac104662.2
Ac104695.4
Ac104699.1
Ac104758.5
Ac104763.2
Ac104763.3
Ac104781.2
Ac104791.2
Ac104827.1
Ac104836.1
Ac104971.3
Ac104984.5
Ac104985.2
Ac104997.1
Ac105036.1
Ac105105.1
Ac105129.2
Ac105148.1
Ac105219.2
Ac105224.1
Ac105265.2
Ac105275.2
Ac105345.2
Ac105383.1
Ac105390.1
Ac105402.3
Ac105430.1
Ac105760.2
Ac105999.1
Ac106028.2
Ac106028.4
Ac106038.1
Ac106760.2
Ac106782.2
Ac106782.5
Ac106791.2
Ac106865.1
Ac106872.2
Ac106872.8
Ac107029.1
Ac107068.1
Ac107074.1
Ac107399.1
Ac107871.1
Ac107884.1
Ac107959.1
Ac108002.1
Ac108039.1
Ac108047.1
Ac108134.3
Ac108134.4
Ac108199.1
Ac108215.1
Ac108448.3
Ac108449.2
Ac108451.1
Ac108463.2
Ac108463.3
Ac108471.2
Ac108676.1
Ac108693.2
Ac108729.2
Ac108734.3
Ac108738.1
Ac108865.1
Ac109587.1
Ac109597.1
Ac109597.2
Ac109992.1
Ac110011.1
Ac110079.1
Ac110285.2
Ac110285.5
Ac110285.7
Ac110716.2
Ac110749.1
Ac110760.3
Ac110769.2
Ac111000.4
Ac111149.2
Ac111198.1
Ac112196.1
Ac112204.1
Ac112204.3
Ac112219.2
Ac112220.2
Ac112236.2
Ac112242.1
Ac112482.1
Ac112484.1
Ac112484.3
Ac112504.2
Ac112907.1
Ac113143.1
Ac113143.2
Ac113189.1
Ac113191.1
Ac113192.5
Ac113208.1
Ac113382.1
Ac113410.3
Ac113608.2
Ac114271.1
Ac114291.1
Ac114488.2
Ac114488.3
Ac114490.2
Ac114689.3
Ac114730.1
Ac114763.1
Ac114763.2
Ac114776.1
Ac114781.2
Ac114781.3
Ac114801.3
Ac114956.3
Ac115676.1
Ac115837.1
Ac116021.1
Ac116348.4
Ac116353.1
Ac116366.3
Ac116407.1
Ac116535.1
Ac116903.1
Ac117382.2
Ac117386.2
Ac117473.1
Ac117503.2
Ac117834.1
Ac119396.1
Ac119677.1
Ac119744.1
Ac119868.1
Ac120057.2
Ac120114.4
Ac120193.1
Ac121251.1
Ac121333.1
Ac121334.2
Ac121334.3
Ac121338.1
Ac121338.2
Ac122710.2
Ac122713.1
Ac123767.1
Ac123777.1
Ac124016.1
Ac124017.1
Ac124068.2
Ac124242.1
Ac124248.1
Ac124276.1
Ac124283.5
Ac124290.1
Ac124319.1
Ac124891.1
Ac125494.1
Ac126177.6
Ac126407.1
Ac126614.1
Ac126696.1
Ac126915.1
Ac127002.1
Ac127024.2
Ac127024.5
Ac127070.1
Ac127522.1
Ac127526.1
Ac128685.1
Ac128709.2
Ac128709.3
Ac129492.1
Ac129492.3
Ac129492.7
Ac129492.8
Ac129807.1
Ac130343.1
Ac130371.1
Ac130448.1
Ac130456.4
Ac131009.4
Ac131097.4
Ac131182.1
Ac131254.3
Ac131391.1
Ac131934.1
Ac132872.2
Ac133065.1
Ac133106.1
Ac133552.1
Ac133637.1
Ac134043.1
Ac134879.1
Ac135050.5
Ac135279.3
Ac135586.2
Ac135626.1
Ac136475.5
Ac136475.6
Ac136632.2
Ac136944.2
Ac137579.1
Ac137630.3
Ac137894.1
Ac138024.1
Ac138089.1
Ac138207.9
Ac138304.1
Ac138331.1
Ac138393.1
Ac138393.3
Ac138409.1
Ac138466.1
Ac138627.1
Ac138649.1
Ac138811.1
Ac138811.2
Ac138853.1
Ac138907.7
Ac138956.2
Ac139493.2
Ac139768.1
Ac139769.1
Ac139795.3
Ac139887.1
Ac140063.1
Ac140118.1
Ac141586.1
Ac144522.1
Ac145098.1
Ac145207.9
Ac145422.1
Ac147067.1
Ac147651.4
Ac148476.1
Ac209007.1
Ac217774.2
Ac231657.1
Ac231981.1
Ac233289.1
Ac233296.1
Ac233300.1
Ac234582.1
Ac234772.2
Ac239803.2
Ac241520.1
Ac242426.2
Ac242842.3
Ac243547.1
Ac243571.2
Ac243585.2
Ac243654.3
Ac243829.2
Ac243829.4
Ac243960.1
Ac243965.1
Ac243967.1
Ac244517.8
Ac244636.2
Ac245014.3
Ac245033.2
Ac245036.2
Ac245036.3
Ac245052.2
Ac245100.3
Ac245100.4
Ac245100.8
Ac245100.9
Ac245505.1
Ac245505.3
Ac245884.4
Ac253536.7
Ac254633.1
Acaa1
Acaca
Acacb
Acad10
Acad8
Acad9
Acadvl
Acap1
Acap3
Acbd4
Acer3
Acin1
Ackr2
Aco2
Acot13
Acot9
Acp1
Acp6
Acpp
Acsbg1
Acsbg2
Acsf3
Acsl3
Acsm1
Acsm2b
Acsm3
Acsm4
Acss2
Acta2-as1
Actg1p16
Actl6a
Actl7a
Actn1-as1
Actn3
Actn4
Actr2
Actr3
Actr6
Acvr1
Acvr2b
Acvrl1
Acy1
Acyp2
Ad000671.1
Ad000671.3
Ad000864.2
Adad2
Adam15
Adam18
Adam20p1
Adam21p1
Adam22
Adam28
Adam29
Adam33
Adam9
Adamts1
Adamts12
Adamts13
Adamts2
Adamts6
Adamtsl4
Adamtsl5
Adap1
Adap2
Adck1
Adck5
Adcy3
Adcy4
Adcy7
Add1
Add2
Add3
Add3-as1
Adgra2
Adgra3
Adgrb3
Adgrd1
Adgrd1-as1
Adgre3
Adgre5
Adgrf2
Adgrf3
Adgrg1
Adgrg3
Adgrg6
Adgrg7
Adgrl1
Adgrl3-as1
Adgrv1
Adh5
Adhfe1
Adirf-as1
Adk
Adnp2
Adnp-as1
Ado
Adora1
Adora2a
Adora2a-as1
Adpgk-as1
Adprh
Adprhl1
Adprm
Adra1b
Adra1d
Adrm1
Adsl
Adssl1
Adtrp
Aebp2
Aen
Af038458.3
Af064858.1
Af111167.1
Af117829.1
Af127577.5
Af131215.7
Af131216.5
Af186190.1
Af230666.1
Af233439.1
Af254983.2
Af279873.4
Aff1
Aff2
Aff2-it1
Afg3l1p
Afmid
Aftph
Agap1
Agbl3
Agbl5
Agfg2
Agpat1
Agpat5
Agps
Agrn
Agtr1
Ahcyl1
Ahcyl2
Ahi1
Ahr
Ahrr
Ahsa1
Ahsa2p
Ahsg
Aif1
Aig1
Aimp1
Aimp2
Aipl1
Aj239322.2
Ajm1
Ajuba
Ak1
Ak3p5
Ak4
Ak4p2
Ak8
Ak9
Akap1
Akap10
Akap13
Akap17a
Akap2
Akap6
Akap7
Akap8l
Akirin1
Akirin2
Akna
Akr1a1
Akr1b1p8
Akr1c2
Akr1d1
Akt1s1
Akt2
Akt3
Al008638.3
Al008726.1
Al009028.1
Al009050.1
Al009179.1
Al009183.1
Al020996.2
Al020997.2
Al021068.1
Al021155.2
Al021331.1
Al021396.1
Al021407.1
Al021807.1
Al021997.3
Al022069.1
Al022157.1
Al022238.2
Al022238.4
Al022312.1
Al022314.1
Al022316.1
Al022318.4
Al022324.3
Al022331.1
Al022345.4
Al022476.1
Al023495.1
Al023755.1
Al024508.2
Al031123.2
Al031123.3
Al031133.1
Al031282.1
Al031284.1
Al031428.1
Al031432.3
Al031587.1
Al031587.2
Al031666.1
Al031710.2
Al031772.1
Al031777.3
Al031848.2
Al031963.2
Al031985.1
Al032819.1
Al032821.1
Al032822.1
Al033504.1
Al033519.1
Al033527.4
Al033527.5
Al033528.2
Al034374.1
Al034379.1
Al034397.2
Al034399.1
Al034417.2
Al034548.1
Al034555.1
Al035078.4
Al035252.1
Al035252.3
Al035410.1
Al035420.2
Al035691.1
Al049697.1
Al049712.1
Al049795.1
Al049796.1
Al049828.1
Al049830.1
Al049870.3
Al050403.2
Al078459.1
Al078587.1
Al078604.3
Al078621.1
Al078621.3
Al078644.1
Al078644.2
Al079342.3
Al080250.1
Al096701.2
Al096803.1
Al096803.2
Al096828.3
Al096870.1
Al109615.3
Al109767.1
Al109811.3
Al109837.1
Al109917.1
Al109918.3
Al109936.2
Al110118.2
Al117341.1
Al117342.1
Al118508.2
Al118558.3
Al121655.1
Al121772.1
Al121820.1
Al121829.1
Al121829.2
Al121845.3
Al121900.2
Al121935.1
Al121936.1
Al121950.1
Al121956.4
Al121983.1
Al121990.1
Al122023.1
Al132639.3
Al132640.1
Al132709.1
Al132780.1
Al132780.2
Al132819.1
Al132857.1
Al133163.3
Al133166.1
Al133216.2
Al133227.1
Al133230.1
Al133247.1
Al133247.2
Al133325.1
Al133338.1
Al133351.1
Al133372.1
Al133410.2
Al133410.3
Al133445.2
Al133467.1
Al133467.2
Al133467.3
Al133480.1
Al133485.2
Al133520.1
Al133547.1
Al135744.1
Al135791.1
Al135818.1
Al135818.2
Al135838.1
Al135905.2
Al136038.5
Al136040.1
Al136084.2
Al136087.1
Al136146.1
Al136181.1
Al136228.1
Al136295.1
Al136295.2
Al136295.4
Al136301.1
Al136307.1
Al136380.1
Al136454.1
Al136528.1
Al136987.1
Al137003.1
Al137005.2
Al137027.1
Al137060.1
Al137067.1
Al137071.1
Al137078.1
Al137100.1
Al137182.1
Al137782.1
Al137785.1
Al137792.1
Al137802.1
Al137802.2
Al137802.3
Al137847.2
Al137856.1
Al138720.1
Al138724.1
Al138733.1
Al138752.2
Al138756.1
Al138781.1
Al138831.1
Al138831.2
Al138881.1
Al138885.3
Al138900.2
Al138921.1
Al138966.2
Al138976.2
Al139022.2
Al139035.1
Al139125.1
Al139132.1
Al139184.1
Al139220.2
Al139260.1
Al139317.1
Al139317.5
Al139353.2
Al139385.1
Al139418.1
Al157378.1
Al157385.1
Al157392.3
Al157392.5
Al157400.2
Al157400.5
Al157788.1
Al157823.2
Al157888.1
Al157911.1
Al157935.2
Al157938.2
Al157955.1
Al157996.1
Al158151.1
Al158198.1
Al158206.1
Al158207.1
Al158211.3
Al158839.1
Al158840.1
Al158847.1
Al159169.3
Al160153.1
Al160191.2
Al160272.1
Al160272.2
Al160286.1
Al160286.2
Al160286.3
Al160291.1
Al160313.1
Al161423.1
Al161621.1
Al161638.1
Al161640.1
Al161668.1
Al161729.1
Al161785.3
Al161788.1
Al161908.1
Al161931.1
Al161937.1
Al162231.3
Al162291.1
Al162377.1
Al162385.1
Al162385.2
Al162399.1
Al162427.1
Al162632.3
Al162725.2
Al353133.1
Al353596.1
Al353621.2
Al353648.1
Al353651.1
Al353651.2
Al353651.3
Al353653.1
Al353708.1
Al353719.1
Al353726.1
Al353743.1
Al353764.1
Al353765.1
Al354694.1
Al354696.2
Al354707.1
Al354707.3
Al354710.1
Al354710.2
Al354740.1
Al354811.1
Al354919.1
Al354919.2
Al354920.1
Al354989.2
Al355001.2
Al355075.1
Al355076.2
Al355102.2
Al355297.1
Al355297.4
Al355306.2
Al355388.1
Al355480.4
Al355481.1
Al355482.1
Al355483.1
Al355490.1
Al355490.2
Al355493.3
Al355581.1
Al355838.1
Al355987.5
Al355997.1
Al356017.1
Al356019.1
Al356057.1
Al356133.1
Al356234.2
Al356441.1
Al356488.2
Al356498.1
Al356515.1
Al356585.10
Al356599.1
Al356740.3
Al357093.2
Al357143.1
Al357315.2
Al357833.1
Al357992.1
Al358075.2
Al358113.1
Al358115.1
Al358154.1
Al358176.1
Al358176.5
Al358334.2
Al358393.1
Al358472.4
Al358472.5
Al358933.1
Al359265.3
Al359397.1
Al359510.2
Al359541.1
Al359633.1
Al359636.2
Al359643.2
Al359644.1
Al359672.1
Al359694.1
Al359711.2
Al359715.1
Al359715.4
Al359834.1
Al359878.1
Al359878.2
Al359922.1
Al359979.2
Al360012.1
Al360081.1
Al360181.3
Al360181.4
Al360294.1
Al365181.1
Al365205.1
Al365226.1
Al365226.2
Al365259.1
Al365265.1
Al365273.1
Al365434.1
Al390036.1
Al390195.2
Al390198.1
Al390334.1
Al390719.1
Al390882.1
Al390955.1
Al390955.2
Al390957.1
Al391056.1
Al391069.2
Al391121.1
Al391262.1
Al391335.1
Al391516.1
Al391650.1
Al391684.1
Al391832.3
Al391903.3
Al442163.1
Al442163.2
Al442663.1
Al445231.1
Al445250.1
Al445307.1
Al445363.3
Al445471.2
Al445528.2
Al445529.1
Al445648.1
Al449283.1
Al450226.2
Al450306.1
Al450309.1
Al450344.1
Al450344.3
Al450384.2
Al450468.2
Al450998.2
Al451007.2
Al451007.3
Al451062.1
Al451063.1
Al451085.1
Al451085.2
Al451137.1
Al451140.1
Al451164.2
Al451165.2
Al512286.1
Al512328.1
Al512625.3
Al512631.1
Al512631.2
Al512658.1
Al512770.1
Al512791.2
Al513008.1
Al513043.1
Al513124.1
Al513165.1
Al513174.1
Al513217.1
Al513220.1
Al513304.1
Al513314.2
Al513475.1
Al583722.1
Al583835.2
Al589642.1
Al589684.1
Al589765.7
Al590002.1
Al590004.2
Al590133.1
Al590235.1
Al590327.1
Al590408.1
Al590432.1
Al590617.2
Al590627.2
Al590644.3
Al590708.1
Al590714.1
Al590764.1
Al590822.1
Al591419.1
Al591468.1
Al591485.1
Al591770.1
Al591806.1
Al591806.2
Al591846.2
Al591926.6
Al592166.1
Al592287.1
Al592293.1
Al592429.2
Al592430.2
Al592435.1
Al592494.2
Al596211.1
Al596327.1
Al596448.1
Al603832.2
Al603832.3
Al606517.2
Al606760.1
Al606760.3
Al606763.1
Al626787.1
Al627171.1
Al627313.1
Al627422.2
Al645608.3
Al645608.6
Al645634.2
Al645728.1
Al645730.1
Al645929.3
Al645941.3
Al646090.1
Al646090.2
Al662890.1
Al662899.2
Al669831.5
Al670729.1
Al672277.1
Al691403.2
Al691432.1
Al691447.2
Al691482.2
Al691482.3
Al713998.2
Al713999.1
Al731577.2
Al732314.6
Al844908.2
Al928654.1
Al929472.2
Al954722.1
Alas1
Aldh16a1
Aldh1a2
Aldh1b1
Aldh2
Aldh3a2
Aldh3b1
Aldh5a1
Aldh7a1
Aldh9a1
Aldoa
Aldoc
Alg1
Alg10
Alg10b
Alg13
Alg1l10p
Alg1l13p
Alg6
Alg8
Alg9
Alkbh3
Alkbh7
Alms1
Alox15
Alox5ap
Alpk1
Alx3
Amacr
Amd1
Amdhd1
Amotl1
Ampd2
Ampd3
Anapc11
Anapc16
Anapc5
Anapc7
Angel2
Angpt1
Angptl8
Ank2
Ank3
Ankef1
Ankhd1
Ankhd1-eif4ebp3
Ankrd11
Ankrd12
Ankrd13a
Ankrd13b
Ankrd13d
Ankrd24
Ankrd29
Ankrd36
Ankrd37
Ankrd40cl
Ankrd42
Ankrd44
Ankrd44-it1
Ankrd46
Ankrd53
Ankrd55
Anks1a
Anks1b
Ankzf1
Ano5
Anp32ap1
Anp32b
Anxa2
Anxa3
Anxa4
Anxa6
Aox3p
Ap000281.2
Ap000295.1
Ap000317.2
Ap000346.3
Ap000346.4
Ap000347.1
Ap000355.1
Ap000442.1
Ap000442.2
Ap000446.1
Ap000547.3
Ap000568.1
Ap000640.2
Ap000662.1
Ap000695.1
Ap000704.1
Ap000721.1
Ap000753.1
Ap000769.1
Ap000769.2
Ap000781.1
Ap000787.1
Ap000812.5
Ap000842.2
Ap000844.2
Ap000845.1
Ap000866.2
Ap000867.3
Ap000867.4
Ap000893.1
Ap000911.2
Ap000936.1
Ap000942.1
Ap001007.2
Ap001011.1
Ap001046.1
Ap001062.2
Ap001107.3
Ap001107.7
Ap001107.9
Ap001122.1
Ap001150.1
Ap001160.1
Ap001180.1
Ap001180.3
Ap001267.4
Ap001267.5
Ap001273.2
Ap001324.3
Ap001351.1
Ap001362.2
Ap001363.2
Ap001412.1
Ap001432.1
Ap001462.1
Ap001468.1
Ap001542.2
Ap001625.3
Ap001636.3
Ap001767.3
Ap001781.2
Ap001830.2
Ap001922.5
Ap001931.1
Ap001981.1
Ap002008.2
Ap002008.3
Ap002358.1
Ap002373.1
Ap002387.2
Ap002414.3
Ap002453.1
Ap002478.1
Ap002505.2
Ap002761.3
Ap002762.1
Ap002840.2
Ap002851.1
Ap002884.1
Ap002884.3
Ap002892.2
Ap002986.1
Ap002990.1
Ap002992.1
Ap003057.1
Ap003064.2
Ap003065.1
Ap003068.4
Ap003097.1
Ap003108.2
Ap003175.1
Ap003354.1
Ap003385.1
Ap003385.5
Ap003390.1
Ap003392.13
Ap003392.3
Ap003419.2
Ap003419.3
Ap003465.1
Ap003499.2
Ap003692.1
Ap003721.4
Ap003774.2
Ap003789.1
Ap004609.2
Ap004609.3
Ap005018.1
Ap005119.1
Ap005131.4
Ap005136.1
Ap005233.1
Ap005264.4
Ap005264.5
Ap006216.1
Ap006621.3
Ap006621.5
Ap1m2
Ap1s1
Ap2a1
Ap2a2
Ap2b1
Ap2m1
Ap3b2
Ap3m2
Ap3s1
Ap4e1
Ap4m1
Ap5m1
Ap5s1
Ap5z1
Apaf1
Apba2
Apbb1
Apbb3
Apc2
Apeh
Apela
Aph1a
Api5
Apip
Aplf
Aplp2
Apoa5
Apobec3b
Apobec3c
Apobec3d
Apobec3f
Apobec3g
Apobec3h
Apobr
Apoc2
Apol3
Apol4
Apold1
Apom
Apool
Apoop1
App
Appbp2
Aqp1
Aqp10
Aqp11
Aqp7
Araf
Arcn1
Areg
Arf1
Arf4-as1
Arfgap1
Arfgef1
Arfip1
Arfrp1
Arg2
Arhgap10
Arhgap11a
Arhgap11b
Arhgap15
Arhgap25
Arhgap26
Arhgap31
Arhgap33
Arhgap39
Arhgap4
Arhgap44
Arhgap45
Arhgap6
Arhgap8
Arhgap9
Arhgdib
Arhgef1
Arhgef10
Arhgef10l
Arhgef12
Arhgef17
Arhgef19
Arhgef19-as1
Arhgef2
Arhgef3
Arhgef37
Arhgef38
Arhgef39
Arhgef7
Arid1a
Arid1b
Arid2
Arid3a
Arid3b
Arid3c
Arid4a
Arid5b
Arih1
Arih2
Arl13b
Arl14ep
Arl14epl
Arl2
Arl2bp
Arl2bpp3
Arl2-snx15
Arl4a
Arl5ap1
Arl5ap3
Arl6ip5
Arl6ip6
Armc2
Armc5
Armc6
Armc8
Armcx3
Armcx3-as1
Armcx7p
Armh1
Armh4
Armt1
Arntl2
Arntl2-as1
Arpc1a
Arpc1b
Arpc2
Arpc4
Arpc4-ttll3
Arpc5l
Arrb1
Arrb2
Arrdc1
Arrdc2
Arsa
Arsg
Arv1
Asah1
Asap1
Asap2
Asap3
Asb15
Asb2
Asb3
Asb7
Asb9
Ascc1
Ascc2
Asdurf
Asf1a
Ash2l
Asl
Asna1
Asns
Asnsd1
Aspdh
Asph
Asphd1
Aspscr1
Ass1
Ass1p12
Ass1p4
Ass1p5
Ass1p9
Asxl1
Asxl2
Atad2b
Atad3a
Atad3b
Atad3c
Atat1
Atf1
Atf3
Atf4
Atf4p3
Atf7ip
Atf7ip2
Atg10
Atg101
Atg16l1
Atg16l2
Atg4a
Atg4c
Atg4d
Atg5
Atg7
Atg9a
Atg9b
Atic
Atl1
Atl3
Atm
Atmin
Atn1
Atp11b
Atp11c
Atp1a1
Atp1b3
Atp23
Atp2a1
Atp2a2
Atp2b3
Atp2b4
Atp2c1
Atp5f1b
Atp5f1d
Atp5mc1
Atp5mc2p1
Atp5mc2p3
Atp5mg
Atp5mgp3
Atp5pdp4
Atp6ap1
Atp6ap1l
Atp6ap2
Atp6v0a1
Atp6v0a2
Atp6v0a4
Atp6v0c
Atp6v0cp3
Atp6v0e2
Atp6v1a
Atp6v1b2
Atp6v1c1
Atp6v1d
Atp6v1g1
Atp6v1g1p6
Atp6v1h
Atp7b
Atp8a1
Atp8b2
Atp9b
Atr
Atraid
Atrip
Atrn
Atxn1
Atxn1l
Atxn2-as
Atxn7
Atxn7l2
Aup1
Aurkc
Auts2
Avil
Avpr1a
Avpr1b
Avpr2
Axdnd1
Azi2
Azin1-as1
Azu1
B2m
B3galt6
B3gnt5
B3gnt6
B4galt1-as1
B9d1
B9d2
Baalc
Babam2
Bace1
Bace2
Bach1
Bach2
Bad
Bag2
Bage2
Bahcc1
Baiap2l1
Bak1
Bambi
Banf1
Bank1
Banp
Basp1
Batf
Bax
Baz2b
Bbip1
Bbs1
Bbs12
Bbs4
Bbs5
Bbs7
Bbs9
Bbx
Bcap29
Bcar1
Bcas3
Bcat1
Bcat2
Bccip
Bcdin3d-as1
Bckdha
Bckdk
Bcl2l10
Bcl2l12
Bcl2l13
Bcl2l2
Bcl2l2-pabpn1
Bcl3
Bcl9
Bcl9l
Bcr
Bcrp2
Bcrp5
Bdkrb2
Bdnf-as
Bdp1
Bean1
Bend4
Bend6
Bend7p1
Best1
Bet1
Bex4
Bfsp2
Bhlhe22
Bhlhe40
Bicra
Bicra-as1
Bicral
Birc2
Birc3
Birc5
Birc6
Blk
Bloc1s1
Bloc1s3
Bloc1s6
Blvra
Blzf1
Bmf
Bmp1
Bmp2k
Bmper
Bmpr1a
Bms1p1
Bnip1
Bnip2
Bnip3l
Boc
Bola2p1
Bola3-as1
Borcs5
Borcs6
Borcs7
Borcs7-asmt
Borcs8
Bpgm
Bphl
Bptf
Brca2
Brd2
Brd4
Brd7p4
Brd9
Brms1
Brpf1
Brsk1
Brsk2
Brwd1-as1
Brwd1-as2
Bsg
Bsn-as1
Btbd19
Btbd3
Btbd7
Btbd8
Btf3l4
Btg2
Btg3-as1
Btk
Btn2a2
Btnl2
Btnl8
Btnl9
Btrc
Bub1
Bub3
Bud31
Bx119904.2
Bx284668.2
Bx323046.1
Bx323845.2
Bx537318.2
Bx571818.1
Bx664615.1
Bysl
Bzw1
Bzw2
C10orf55
C11orf1
C11orf24
C11orf49
C11orf54
C11orf58
C11orf80
C12orf10
C12orf43
C12orf54
C12orf57
C12orf60
C12orf65
C12orf76
C12orf77
C13orf42
C14orf119
C14orf28
C15orf39
C15orf40
C15orf53
C15orf61
C15orf62
C15orf65
C16orf45
C16orf71
C16orf72
C16orf92
C17orf107
C17orf49
C17orf53
C17orf64
C17orf80
C17orf99
C18orf25
C18orf32
C18orf65
C19orf24
C19orf44
C19orf53
C19orf57
C19orf81
C1galt1
C1orf109
C1orf112
C1orf159
C1orf167
C1orf232
C1orf53
C1orf54
C1qtnf3-amacr
C1qtnf7
C1qtnf9b
C1rl-as1
C1s
C20orf187
C20orf204
C21orf62-as1
C21orf91
C22orf46
C2cd2l
C2cd4d
C2cd5
C2orf27a
C2orf49
C2orf50
C2orf69
C2orf69p4
C2orf83
C2orf88
C2orf92
C3
C3orf14
C3orf38
C3orf52
C3orf67
C3orf85
C3p1
C4bpb
C4orf33
C4orf47
C5ar1
C5orf51
C6orf120
C6orf203
C6orf223
C6orf48
C6orf89
C6orf99
C7orf26
C7orf50
C7orf71
C8g
C8orf33
C8orf44
C9orf131
C9orf16
C9orf170
C9orf3
C9orf43
C9orf50
C9orf64
Ca2
Ca5a
Ca5bp1
Cab39
Cabin1
Cables1
Cables2
Cabp1
Cabp4
Cacfd1
Cacna1a
Cacna1c-it1
Cacna1d
Cacna1f
Cacna2d1
Cacnb1
Cacnb2
Cacnb4
Cacng7
Cacybp
Calcoco1
Calcoco2
Calcrl
Cald1
Calhm3
Calm1
Calm2p2
Calm3
Calml4
Calr
Camk1g
Camk2d
Camk2g
Camkmt
Camkv
Camlg
Camp
Camta1
Camta2
Cand1
Cand2
Canx
Cap1
Capn1
Capn10
Capn11
Capn13
Capn2
Capn5
Capn7
Caprin1
Capza1
Capza2
Capza3
Card11
Card19
Carm1
Carmil2
Casc1
Casc15
Casc19
Casc2
Casc3
Casc4
Casc8
Casd1
Cask
Caskin2
Casp10
Casp12
Casp3
Casp4
Casp5
Casp7
Casp8
Casp8ap2
Casq2
Cass4
Cast
Castor3
Catsper2p1
Catsperd
Catsperg
Cbfa2t2
Cbfb
Cbll1
Cbwd2
Cbx3
Cbx4
Cbx7
Cby1
Cc2d1a
Cc2d2b
Ccar1
Ccar2
Ccdc103
Ccdc106
Ccdc107
Ccdc113
Ccdc115
Ccdc117
Ccdc124
Ccdc126
Ccdc130
Ccdc136
Ccdc144a
Ccdc144cp
Ccdc144nl-as1
Ccdc146
Ccdc149
Ccdc159
Ccdc171
Ccdc174
Ccdc182
Ccdc184
Ccdc187
Ccdc190
Ccdc192
Ccdc22
Ccdc26
Ccdc28a
Ccdc28b
Ccdc30
Ccdc39
Ccdc50
Ccdc57
Ccdc69
Ccdc74a
Ccdc77
Ccdc78
Ccdc83
Ccdc85b
Ccdc86
Ccdc88a
Ccdc88b
Ccdc9
Ccdc9b
Ccin
Ccl15
Ccl20
Ccl25
Ccl4
Ccl4l2
Ccm2
Ccn1
Ccnb1
Ccnb3
Ccnd1
Ccnd2
Ccnd2-as1
Ccnd3
Ccne1
Ccng1
Ccng2
Ccni2
Ccnk
Ccnqp1
Ccnqp3
Ccnt2
Ccp110
Ccr10
Ccr5
Ccr7
Ccr8
Ccr9
Ccrl2
Ccser2
Cct2
Cct5
Cct6a
Cct7
Cct7p2
Cct8
Ccz1
Cd101
Cd109
Cd151
Cd160
Cd164
Cd19
Cd1d
Cd22
Cd226
Cd27
Cd27-as1
Cd28
Cd2ap
Cd300lb
Cd36
Cd37
Cd3d
Cd3eap
Cd5
Cd53
Cd55
Cd69
Cd7
Cd70
Cd72
Cd79a
Cd81
Cd84
Cd86
Cd8a
Cd9
Cd96
Cd99
Cda
Cdadc1
Cdc123
Cdc14b
Cdc25b
Cdc34
Cdc37l1
Cdc37l1-dt
Cdc40
Cdc42
Cdc42bpg
Cdc42ep1
Cdc42ep2
Cdc42ep4
Cdc42ep5
Cdc42se2
Cdc45
Cdc7
Cdc73
Cdca2
Cdca5
Cdca7
Cdca8
Cdh13
Cdh26
Cdh3
Cdh5
Cdhr2
Cdhr3
Cdhr4
Cdhr5
Cdiptosp
Cdk10
Cdk12
Cdk13
Cdk14
Cdk16
Cdk18
Cdk19
Cdk2
Cdk5r1
Cdk5rap1
Cdk5rap2
Cdk6
Cdk7
Cdk9
Cdkal1
Cdkl1
Cdkn2aipnlp1
Cdkn2c
Cdkn2d
Cds1
Cds2
Cdt1
Cdv3
Cdyl2
Ceacam1
Ceacam18
Ceacam19
Ceacam20
Ceacam21
Ceacam3
Ceacam5
Cebpa-dt
Cebpb
Cebpg
Cebpz
Cecr2
Cela2b
Celf2
Celsr1
Celsr2
Cemip2
Cenpa
Cenpbd1p1
Cenpc
Cenpf
Cenpi
Cenpn
Cenpp
Cenpw
Cep112
Cep120
Cep126
Cep135
Cep152
Cep164
Cep192
Cep250
Cep350
Cep44
Cep55
Cep57
Cep57l1
Cep63
Cep72
Cep78
Cep83
Cep83-dt
Cep85
Cep95
Cercam
Cerna1
Cerna3
Cers5
Ces4a
Cfap221
Cfap57
Cfap58-dt
Cfap61
Cfap69
Cfap74
Cfap77
Cfap99
Cfb
Cfl1p1
Cflar
Cftr-as1
Cgb2
Cgn
Cgrrf1
Chac1
Chaf1a
Chaf1b
Champ1
Chchd1
Chchd2p1
Chchd3
Chchd3p1
Chchd5
Chchd6
Chd2
Chd3
Chd7
Chd8
Chd9
Chek1
Chfr
Chga
Chgb
Chi3l2
Chiap3
Chkb-cpt1b
Chl1
Chl1-as1
Chm
Chmp1b
Chmp1b-as1
Chmp4bp1
Chmp6
Chmp7
Chp1
Chpt1
Chrac1
Chrna1
Chrna2
Chrne
Chst11
Chst15
Chst6
Chst7
Chtf18
Chtop
Chuk
Ciao1
Ciao2b
Ciao3
Ciapin1
Cib2
Cic
Ciita
Cip2a
Cirbp
Cisd2
Ckmt2-as1
Clasp1
Clasp2
Clasrp
Clcn3
Clcnkb
Clcp1
Cldn12
Cldn23
Cldn4
Cldnd1
Clec16a
Clec17a
Clec2d
Clec4e
Clec4gp1
Clec7a
Clecl1
Clhc1
Clic4
Clip1
Clip1-as1
Clip4
Clk2
Clk3
Cllu1
Cln3
Cln5
Cln8
Clock
Clp1
Clpp
Clptm1
Clptm1l
Clspn
Clstn3
Clta
Cltc
Cluap1
Cluhp3
Clul1
Cmahp
Cmc1
Cmip
Cmss1
Cmtm3
Cmtm4
Cmtm6
Cmtr1
Cnbd2
Cndp2
Cnep1r1
Cnfn
Cnga4
Cngb3
Cnih2
Cnih3
Cnih4
Cnn1
Cnn2
Cnnm3
Cnot10
Cnot2
Cnot3
Cnot6
Cnot6l
Cnot6lp1
Cnot8
Cnot9
Cnpy3
Cnpy4
Cntn2
Cntn4
Cntn4-as1
Cntnap1
Cntrl
Cntrob
Coa1
Coa6
Coa7
Coasy
Cobll1
Cog1
Cog3
Col13a1
Col19a1
Col1a1
Col20a1
Col22a1
Col27a1
Col28a1
Col3a1
Col4a2
Col4a2-as2
Col7a1
Col9a3
Colec11
Colgalt1
Colq
Commd1
Commd10
Commd4
Copb1
Cops2
Cops4
Cops5
Cops7a
Cops7b
Cops8
Coq10a
Coq10b
Coq10bp2
Coq2
Coq4
Coq5
Coq7
Corin
Coro1a
Coro1b
Coro6
Coro7
Cox10
Cox10-as1
Cox14
Cox15
Cox20p2
Cox4i1
Cox5bp7
Cox6b1
Cox6b1p7
Cox6c
Cox6cp18
Cox6cp5
Cox6cp7
Cox7a2l
Cox7b
Cp
Cpa5
Cpd
Cpe
Cpeb3
Cpeb4
Cpne2
Cpne3
Cpne4
Cpne5
Cpne6
Cpne7
Cpo
Cpsf2
Cpsf4
Cpsf6
Cpt1b
Cptp
Cr382285.1
Cradd
Cramp1
Crat
Crb2
Crbn
Creb1
Creb3
Creb3l1
Creb3l2
Creb3l3
Creb3l4
Creb5
Crebbp
Crebrf
Creld1
Creld2
Crem
Crim1-dt
Cript
Crkl
Crocc
Crtc1
Crtc3-as1
Crx
Cry2
Cryba2
Crybb2p1
Crybg2
Crym-as1
Cryzl1
Cryzl2p
Csad
Csag4
Csde1
Csf2rb
Csf3
Csf3r
Csk
Csnk1g1
Csnk1g2
Csnk1g3
Csnk2b
Cspp1
Csrnp3
Cst11
Csta
Cstf1
Cstf2
Cstf3-dt
Ctbp1
Ctbp1-dt
Ctbp2
Ctc1
Ctcf
Ctdnep1
Ctdp1
Ctdsp1
Ctdspl
Ctdspl2
Cth
Cthrc1
Ctif
Ctnna1
Ctnna2
Ctnnb1
Ctnnbl1
Ctnnd1
Ctns
Ctsa
Ctse
Ctsh
Ctsz
Cttn
Cttnbp2
Ctu2
Ctxn2
Cubn
Cul1
Cul4a
Cul9
Cuta
Cutalp
Cux1
Cwc25
Cwc27
Cxcl16
Cxcr5
Cxorf40a
Cxorf58
Cxxc4-as1
Cxxc5
Cyb561
Cyb561a3
Cyb561d2
Cyb5b
Cyb5d2
Cyb5r4
Cyb5rl
Cybc1
Cybrd1
Cycsp27
Cycsp42
Cyfip2
Cygb
Cyld
Cyp19a1
Cyp1b1-as1
Cyp2a7
Cyp2c8
Cyp2e1
Cyp2t1p
Cyp3a4
Cyp4f12
Cyp51a1-as1
Cyp8b1
Cystm1
Cytl1
Cytor
D2hgdh
Daam1
Dab2
Dact1
Dact3-as1
Dag1
Dagla
Dancr
Dant2
Dao
Dap
Dap3
Dapk1-it1
Dapk2
Dapp1
Dars
Dars2
Dars-as1
Daxx
Dazap1
Dazap2
Dbf4b
Dbn1
Dbndd2
Dbnl
Dcaf10
Dcaf11
Dcaf13
Dcaf15
Dcaf17
Dcaf6
Dcaf7
Dcakd
Dcc
Dck
Dclre1a
Dclre1b
Dcst1-as1
Dcst2
Dctn5
Dcun1d4
Dcxr-dt
Dda1
Ddb2
Ddc-as1
Ddhd2
Ddi2
Ddias
Ddit4
Ddr1
Ddr2
Ddt
Ddx10
Ddx11
Ddx11l10
Ddx17
Ddx18
Ddx19a
Ddx19b
Ddx25
Ddx27
Ddx31
Ddx42
Ddx46
Ddx47
Ddx49
Ddx5
Ddx52
Ddx55
Ddx59
Ddx60
Deaf1
Dec1
Decr2
Dedd
Dedd2
Def8
Defb109f
Defb119
Degs1
Dele1
Dennd2c
Dennd3
Dennd4c
Dennd5a
Dennd5b
Dennd6a-dt
Denr
Depdc1-as1
Depdc5
Depp1
Dffb
Dgat2
Dgka
Dgkd
Dgke
Dgkg
Dgkz
Dglucy
Dguok
Dhdds
Dhodh
Dhps
Dhrs1
Dhrs13
Dhrs3
Dhrs4l2
Dhrs7b
Dhtkd1
Dhx35
Dhx38
Dhx40
Diablo
Diaph1
Diaph2-as1
Dicer1
Dicer1-as1
Dido1
Dio2
Dip2a
Dip2b
Dipk1a
Dipk2a
Dis3
Dis3l
Dis3l2
Disp2
Disp3
Dixdc1
Dkk1
Dkkl1
Dlat
Dld
Dlec1
Dleu1
Dleu2
Dlg1
Dlg2
Dlgap1
Dlgap1-as1
Dlgap4
Dll4
Dlst
Dlstp1
Dlx2-dt
Dm1-as
Dmac2l
Dmap1
Dmbt1
Dmbt1p1
Dmc1
Dmd
Dmpk
Dmtf1
Dmtn
Dna2
Dnaaf1
Dnaaf2
Dnaaf3
Dnah11
Dnah14
Dnah9
Dnai1
Dnai2
Dnaja1
Dnaja3
Dnajb11
Dnajb12
Dnajb2
Dnajb4
Dnajb5
Dnajb6
Dnajb8-as1
Dnajb9
Dnajc12
Dnajc16
Dnajc18
Dnajc21
Dnajc22
Dnajc24
Dnajc27-as1
Dnajc7
Dnajc8
Dnase1
Dnhd1
Dnm1
Dnm1p35
Dnm1p38
Dnm2
Dnmt1
Dnmt3a
Dnph1
Dnttip1
Doc2gp
Dock2
Dock6
Dock7
Dock8
Dok1
Dok3
Dok4
Donson
Dop1b
Dot1l
Dpcd
Dpep2
Dph1
Dph6-dt
Dph7
Dpp3
Dprxp1
Dpy19l4
Dpy30
Dpysl2
Dpysl3
Dpysl5
Draic
Dram1
Drap1
Drc3
Drd3
Drg2
Drgx
Drosha
Dscam-as1
Dscr4
Dscr9
Dse
Dst
Dstn
Dthd1
Dtl
Dtna
Dtnb
Duox2
Duoxa1
Dus2
Dus4l
Dusp12p1
Dusp16
Dusp2
Dusp22
Dusp23
Dusp5
Dusp6
Dut
Dutp1
Dux4l50
Dvl3
Dym
Dync1i2
Dync1li2
Dync2h1
Dynll1
Dynlrb2
Dynlt3p2
Dyrk1a
Dyrk1b
Dyrk2
Dyrk3
Dyrk4
Dzip3
E2f4
E2f5
E4f1
Eaf1
Ebag9
Ebf1
Ebf4
Ebln3p
Ebp
Ech1
Ecpas
Ect2
Edc4
Edem1
Ednrb
Edrf1-dt
Eed
Eef1a1p25
Eef1akmt3
Eef1akmt4
Eef1akmt4-ece2
Eef1aknmt
Eef1b2
Eef1dp3
Eef1gp7
Eef2k
Eefsec
Eepd1
Efcab11
Efcab12
Efcab13
Efcab14-as1
Efcab2
Efcab5
Efcab7
Efcab9
Efhc1
Efhd1
Efhd2
Efl1
Efna1
Efna3
Efr3a
Eftud2
Egln2
Egln3
Egr2
Ehbp1
Ehbp1l1
Ehd1
Ehmt1
Ei24
Eid1
Eif1
Eif1ad
Eif2a
Eif2ak1
Eif2ak3-dt
Eif2b1
Eif2b5
Eif2s1
Eif2s2p2
Eif2s2p5
Eif2s3
Eif3b
Eif3e
Eif3f
Eif3h
Eif3i
Eif3j
Eif3k
Eif4a1
Eif4a1p4
Eif4a2
Eif4b
Eif4e2
Eif4ebp2p2
Eif4ebp2p3
Eif4ep4
Eif4g2
Eif4h
Eif5a
Eif5ap2
Eif6
Eipr1
Elac1
Elavl3
Elf2
Elf3
Elk1
Ell
Ell3
Elmo2
Elmod3
Elmsan1
Eln
Elobp4
Elocp24
Elovl6
Elp3
Elp4
Elp5
Emc10
Emc1-as1
Emc2
Emc3
Emc3-as1
Emc4
Emc9
Emd
Eme1
Emg1
Eml2
Eml6
Emp3
Emsy
Emx1
Emx2os
Endov
Eng
Engase
Eno1-as1
Eno1p4
Eno3
Enoph1
Enpep
Enpp2
Enpp3
Enpp7p2
Enpp7p8
Ensa
Entpd1
Entpd6
Entpd8
Entr1
Eny2
Ep400
Ep400p1
Epas1
Epb41
Epb41l3
Epb41l4a
Epb41l4a-as1
Epb42
Epc1
Epc2
Epha2
Ephb1
Ephb4
Ephb6
Epn1
Epn2
Eps15l1
Eps8l1
Eps8l2
Epsti1
Eral1
Erap2
Erbb3
Erbin
Erc1
Erc2
Ercc1
Ercc5
Ercc6l2
Ereg
Erg28
Ergic1
Ergic2
Ergic3
Erich1
Erich6-as1
Erlec1
Erlin2
Ermard
Ermn
Ern1
Ern2
Ervk13-1
Ervk3-1
Ervmer61-1
Ervw-1
Esco2
Espnl
Esr2
Esrp1
Esrra
Esyt1
Etfbkmt
Etfdh
Ets1-as1
Ets2
Etv1
Etv2
Etv5
Etv7
Eva1b
Eva1c
Evi5
Evi5l
Evl
Ewsr1
Exd2
Exo1
Exoc1
Exoc1l
Exoc3
Exoc3l1
Exoc3l4
Exoc4
Exosc10
Exosc4
Exosc9
Ext2
Extl3
Eya1
Eya2
Eya3
Eya4
Ezh1
F11
F11-as1
F12
F2rl2
F8
Faah2
Faap20
Faap24
Fabp3p2
Fabp5p3
Fabp6
Faf2
Fahd1
Fahd2a
Fahd2b
Fahd2cp
Faim
Faim2
Fam102a
Fam102b
Fam107a
Fam107b
Fam110a
Fam110c
Fam111a
Fam111b
Fam117b
Fam118a
Fam118b
Fam120b
Fam122c
Fam126a
Fam129a
Fam129c
Fam131a
Fam135a
Fam136a
Fam13b
Fam13c
Fam149b1
Fam160a1
Fam160b2
Fam163b
Fam167a
Fam170a
Fam170b-as1
Fam172bp
Fam173a
Fam174a
Fam174b
Fam177a1
Fam178b
Fam182b
Fam183a
Fam185a
Fam187a
Fam189b
Fam193a
Fam19a2
Fam200b
Fam206a
Fam207a
Fam20b
Fam214b
Fam216a
Fam217a
Fam217b
Fam221b
Fam222a
Fam228b
Fam229b
Fam234a
Fam241b
Fam3d-as1
Fam41c
Fam43a
Fam47e
Fam49a
Fam53b-as1
Fam53c
Fam57a
Fam71f1
Fam72a
Fam76a
Fam76b
Fam78a
Fam83e
Fam86b3p
Fam86c1
Fam86fp
Fam86jp
Fam87b
Fam89b
Fam91a1
Fam9c
Fanca
Fancc
Fancd2
Fanci
Fancm
Fank1
Far1
Far1-it1
Fars2
Fas
Fat1p1
Fat3
Faxdc2
Fbh1
Fblim1
Fbln5
Fbn1
Fbn2
Fbp2p1
Fbrs
Fbxl19
Fbxl2
Fbxl22
Fbxl3
Fbxo16
Fbxo22
Fbxo24
Fbxo25
Fbxo31
Fbxo34
Fbxo36
Fbxo38
Fbxo4
Fbxo41
Fbxo45
Fbxo6
Fbxo7
Fbxw4
Fcf1
Fcf1p2
Fcf1p7
Fcf1p8
Fcgr3a
Fcgr3b
Fcho1
Fchsd2
Fcrl5
Fcrla
Fcrlb
Fdft1
Fdps
Fem1a
Fem1b
Fer
Fer1l4
Fermt3
Fez1
Fez2
Ffar3
Fgd2
Fgd3
Fgf11
Fgf12-as1
Fgf21
Fgfr1
Fgfr1op
Fgfr4
Fgr
Fhdc1
Fhl1
Fhod3
Fibp
Ficd
Fig4
Fignl1
Filip1
Filip1l
Filnc1
Fiz1
Fkbp2
Fkbp9
Fkrp
Flad1
Flg-as1
Fli1
Flii
Flot2
Flt3lg
Flywch1
Flywch2
Fmc1
Fmc1-luc7l2
Fmnl1
Fmnl3
Fmo4
Fn1
Fn3k
Fn3krp
Fnbp4
Fndc3a
Fndc3b
Fndc4
Fnip1
Fnta
Fntb
Fo393418.1
Fo393419.3
Fo704657.1
Focad
Focad-as1
Fos
Fosb
Fosl1
Fosl2
Foxa3
Foxd3
Foxi3
Foxk2
Foxl2nb
Foxm1
Foxn2
Foxn3
Foxn3-as1
Foxn4
Foxo3
Foxo6
Foxp1
Foxp4
Foxred1
Fpgs
Frat1
Frg1
Frg1bp
Frg1hp
Frmd3
Frmd4a
Frmd6
Frmpd4
Frrs1l
Frs2
Fry
Fryl
Fscb
Fscn1
Fsd1
Fsd1l
Fsip2-as1
Fstl3
Ftcd
Fth1
Ftop1
Ftsj1
Ftsj3
Fuk
Fundc2
Fus
Fut1
Fut11
Fuz
Fxn
Fxnp2
Fxyd1
Fxyd3
Fyco1
Fyttd1
Fzd1
Fzd2
Fzd9
Fzr1
G2e3
G3bp1
G6pc3
G6pd
Gaa
Gab1
Gabarap
Gabarapl1
Gabarapl2
Gabpa
Gabpb1
Gabpb1-as1
Gabpb2
Gabrb3
Gadd45b
Gadd45g
Gal3st4
Galc
Galk1
Galk2
Galm
Galnt1
Galnt10
Galnt11
Galnt8
Galntl5
Galp
Galt
Gan
Ganc
Gapdh
Gapdhp54
Gapdhp59
Gapdhp62
Gapdhp76
Gapdhs
Gapvd1
Gar1
Garem2
Garnl3
Gars
Gart
Gas2
Gas5
Gas6-dt
Gasal1
Gata2-as1
Gatad1
Gatad2a
Gatc
Gba3
Gbf1
Gca
Gcat
Gcc2
Gcdh
Gchfr
Gcn1
Gcnt2
Gcnt2p1
Gda
Gdf11
Gdf15
Gdi1
Gdnf
Gdnf-as1
Gdpd1
Gemin6
Gemin7-as1
Gen1
Get4
Gfap
Gfer
Gfi1
Gfi1b
Gfm1
Gfod1
Gfod1-as1
Gfod2
Gfra4
Gfy
Gga1
Gga3
Ggcx
Ggn
Ggps1
Ggt1
Ggt6
Ghet1
Ghrhr
Gid4
Gigyf2
Gin1
Ginm1
Gins4
Gipc1
Gipc2
Gjd3
Gk
Glb1
Glb1l3
Glcci1
Glce
Glg1
Gli1
Glipr1
Glipr1l2
Glrx2
Glrx3
Glrx5
Glrxp1
Gls
Glt8d2
Glulp4
Glyatl1
Glyctk
Glyctk-as1
Glyr1
Gm2a
Gmcl1
Gmds-dt
Gmfg
Gmip
Gmnn
Gmppa
Gmpr2
Gnai2
Gnal
Gnas
Gnb2
Gng2
Gngt1
Gnl3
Gnpda1
Gnpda2
Gnptg
Gnrhr2
Gns
Golga1
Golga3
Golga7
Golt1b
Gorasp2
Gosr1
Gosr2
Gp5
Gpaa1
Gpalpp1
Gpat3
Gpat4
Gpatch2l
Gpatch3
Gpatch8
Gpbp1
Gper1
Gphn
Gpi
Gpld1
Gpm6a
Gpn1
Gpn3
Gpr107
Gpr137
Gpr137c
Gpr143
Gpr146
Gpr160
Gpr162
Gpr173
Gpr174
Gpr182
Gpr1-as
Gpr35
Gpr55
Gpr75-asb3
Gpr89a
Gpr89b
Gprasp1
Gprc5a
Gprc5b
Gprc5c
Gprc5d-as1
Gpsm1
Gpsm2
Gpsm3
Gpt2
Gpx1p1
Gpx4
Gramd1b
Gramd1c
Gramd2b
Grap2
Grb14
Grb2
Greb1
Grhl2
Grhpr
Gria1
Grid1-as1
Grid2
Grifin
Grik5
Grin1
Grin2a
Grin2b
Grin3b
Grk1
Grk2
Grk5
Grk6
Grm5
Grn
Grwd1
Grxcr1
Gsap
Gsdmd
Gse1
Gsn
Gstcd
Gstk1
Gsto2
Gstp1
Gstz1
Gtf2f2
Gtf2h1
Gtf2h2c
Gtf2h4
Gtf2h5
Gtf2i
Gtf2ip13
Gtf2ip4
Gtf2ird1
Gtf2ird2b
Gtf3ap2
Gtf3c1
Gtf3c4
Gtf3c5
Gtf3c6
Gtpbp1
Gtpbp10
Gtpbp3
Gtpbp4
Gucd1
Gucy1b1
Gucy2d
Guf1
Guk1
Gusb
Gusbp1
Gusbp10
Gusbp12
Gvqw3
Gyg1
Gypc
Gys1
Gzf1
H1f0
H2afvp1
H2afz
H3f3a
H3f3b
H6pd
Hace1
Hadhb
Hat1
Haus2
Haus3
Haus5
Haus6
Hax1
Hbp1
Hcar1
Hccs
Hcfc1
Hcfc1r1
Hcg14
Hcg20
Hcg27
Hcls1
Hcn3
Hcp5
Hcrt
Hcst
Hdac1
Hdac10
Hdac11
Hdac2
Hdac2-as2
Hdac3
Hdac4
Hdac6
Hddc3
Hdgf
Hdlbp
Heatr4
Heatr5b
Hebp2
Hectd1
Hecw2
Hecw2-as1
Heg1
Helb
Hemk1
Heph
Herc3
Herc5
Herpud1
Herpud2
Hes1
Hes2
Hesx1
Hexa-as1
Hexb
Hexd
Hexim1
Hexim2
Hgs
Hgsnat
Hhat
Hhipl2
Hhla2
Hhla3
Hibch
Hic1
Hid1
Hif1a
Hif1an
Higd1ap16
Higd1ap5
Higd1ap9
Hilpda
Hils1
Hinfp
Hint2
Hip1r
Hipk1
Hipk3
Hist1h1b
Hist1h1ps1
Hist1h2ab
Hist1h2ac
Hist1h2ah
Hist1h2aj
Hist1h2al
Hist1h2am
Hist1h2bc
Hist1h2bd
Hist1h2be
Hist1h2bf
Hist1h2bi
Hist1h2bm
Hist1h2bn
Hist1h3d
Hist1h4a
Hist1h4b
Hist1h4c
Hist1h4e
Hist1h4j
Hist2h2ac
Hist2h3d
Hist3h2ba
Hist3h2bb
Hivep1
Hivep2
Hk1
Hkr1
Hla-b
Hla-c
Hla-doa
Hla-dpb1
Hla-dqa1
Hla-drb9
Hla-e
Hla-l
Hla-n
Hlf
Hm13
Hmbox1
Hmbs
Hmces
Hmcn1
Hmg20a
Hmg20b
Hmgb3
Hmgb3p14
Hmgb3p22
Hmgb3p32
Hmgb3p5
Hmgcl
Hmgn1p12
Hmgn1p32
Hmgn1p35
Hmgn2p16
Hmgn3-as1
Hmgxb4
Hmmr-as1
Hnf1a-as1
Hnf4gp1
Hnrnpa1
Hnrnpa1p41
Hnrnpa1p44
Hnrnpa1p49
Hnrnpa1p64
Hnrnpa2b1
Hnrnph1
Hnrnph3
Hnrnpul1
Hoga1
Homer2
Homer3
Hook2
Hormad1
Hormad2
Hoxa9
Hoxb-as2
Hoxc10
Hoxc5
Hoxc9
Hpca
Hpcal1
Hpn
Hpr
Hprt1
Hps3
Hps4
Hps5
Hr
Hrc
Hrk
Hs2st1
Hsbp1
Hsbp1l1
Hscb
Hsd11b1l
Hsd17b12
Hsd17b13
Hsd17b14
Hsd17b4
Hsd17b6
Hsd17b7
Hsd17b7p2
Hsd3b7
Hsdl2
Hsf1
Hsf2
Hsf4
Hsh2d
Hsp90ab1
Hsp90b1
Hspa14
Hspa1a
Hspa4
Hspb1
Hspb7
Hspb8
Hspe1
Hspe1-mob4
Htatsf1
Htd2
Htr3a
Htr5a
Htr5a-as1
Htra2
Htt
Hvcn1
Hyal1
Hyal2
Hyal3
Hydin2
Hyou1
Hypk
Ica1
Icam3
Icam4
Ice1
Id1
Id2
Id3
Idh2-dt
Idh3a
Idi1
Ido2
Idsp1
Idua
Ier2
Ier3
Ier3-as1
Ier5
Ifi16
Ifi30
Ifi35
Ifit2
Ifitm4p
Ifitm8p
Ifna13
Ifnar2
Ifng-as1
Ifngr1
Ifrd1
Ift122
Ift20
Ift43
Ift52
Ift74
Ift81
Igbp1
Igdcc4
Igf1r
Igfl4
Ighd2-15
Ighj3p
Ighj5
Ighj6
Ighv4-34
Ighvii-60-1
Ighviii-16-1
Ighviii-2-1
Ighviii-26-1
Ighviii-38-1
Ighviii-76-1
Igkv1d-17
Igkv2-18
Igkv2-19
Igkv2or22-4
Igkv3or22-2
Iglv10-67
Iglv2-5
Iglv2-8
Iglv3-29
Iglv3-30
Iglv3-32
Iglv6-57
Iglvi-20
Iglvi-70
Igsf11
Igsf6
Ik
Ikbkb
Ikbke
Ikbkg
Ikzf1
Ikzf3
Ikzf4
Il10
Il10ra
Il11ra
Il13ra1
Il15ra
Il16
Il17c
Il17rb
Il17re
Il17rel
Il18
Il18r1
Il18rap
Il19
Il1r1
Il1rl1
Il1rn
Il20ra
Il20rb
Il20rb-as1
Il21r
Il23a
Il23r
Il24
Il27
Il2ra
Il32
Il4i1
Il4r
Il5ra
Il6
Il6r
Il6st
Il7r
Il9r
Ilf3
Ilk
Immp1lp1
Imp3
Imp4
Impa2
Impact
Impdh1p10
Impdh1p8
Impg1
Inafm1
Inafm2
Inava
Inca1
Ing1
Ing2
Ing3
Ing5
Inhbe
Inhcap
Ino80b
Ino80b-wbp1
Ino80c
Ino80e
Inpp1
Inpp5a
Inpp5b
Inpp5d
Inpp5j
Insig1
Insig2
Insyn1
Ints1
Ints10
Ints4
Ints6l
Ints7
Intu
Invs
Ipcef1
Ipo11
Ipo4
Ipo5
Ipo7
Ipo9
Iqca1
Iqcc
Iqcg
Iqch
Iqch-as1
Iqcj-schip1
Iqgap2
Iqsec1
Iqsec2
Iqsec3
Iqub
Irak1
Irak1bp1
Ireb2
Irf2
Irf2bp2
Irf3
Irf6
Irf8
Irf9
Irgm
Irgq
Irs1
Irx5
Irx6
Isca2
Iscu
Isg15
Isg20
Isl2
Islr2
Isoc2
Ispd-as1
Ist1
Isx
Isy1
Isyna1
Itch
Itch-as1
Itfg1-as1
Itfg2
Itfg2-as1
Itga1
Itga11
Itga2b
Itga4
Itga9-as1
Itgae
Itgal
Itgam
Itgav
Itgb1
Itgb1-dt
Itgb2
Itgb2-as1
Itgb3
Itgb3bp
Itgb4
Itgb5
Itgb8
Itgbl1
Itih1
Itln2
Itm2b
Itm2c
Itpa
Itpk1-as1
Itpr1
Itpr2
Itprid2
Itsn1
Ivd
Izumo2
Jade1
Jade2
Jag1
Jak3
Jarid2
Jarid2-as1
Jdp2
Jmjd6
Jmjd8
Jpt2
Jpx
Jund
Kank3
Kansl1-as1
Kansl3
Kat14
Kat2b
Kat5
Kat6a
Kat6b
Kat7
Kat8
Katnb1
Kazald1
Kazn
Kcna2
Kcna6
Kcnab1
Kcnab2
Kcnab3
Kcnc1
Kcnc2
Kcnh3
Kcnh4
Kcnh8
Kcnip1
Kcnip2-as1
Kcnj16
Kcnk1
Kcnk10
Kcnma1
Kcnmb2
Kcnmb3
Kcnn1
Kcnn2
Kcnn4
Kcnq2
Kcnq4
Kcnq5
Kcnt1
Kctd1
Kctd11
Kctd15
Kctd19
Kctd2
Kctd20
Kctd5
Kctd6
Kctd7
Kctd8
Kdelc2
Kdelr3
Kdm1a
Kdm1b
Kdm2a
Kdm2b
Kdm3a
Kdm4b
Kdm4c
Kdm4d
Kdm6a
Kdm6b
Kdm7a-dt
Kdm8
Keap1
Kel
Kf455155.1
Khdc1l
Khdc1p1
Khdrbs3
Kiaa0087
Kiaa0232
Kiaa0319l
Kiaa0355
Kiaa0513
Kiaa0556
Kiaa0586
Kiaa0753
Kiaa0895
Kiaa0895l
Kiaa1191
Kiaa1211
Kiaa1217
Kiaa1328
Kiaa1586
Kiaa1671
Kiaa1841
Kiaa1958
Kiaa2026
Kif13a
Kif13b
Kif15
Kif1b
Kif1c
Kif20b
Kif21b
Kif23
Kif2a
Kif2c
Kif3a
Kif4a
Kif5a
Kif7
Kifc1
Kirrel3
Kiss1r
Klc1
Klc4
Klf11
Klf13
Klf6
Klf7
Klhdc10
Klhdc2
Klhdc3
Klhdc7a
Klhdc7b
Klhdc8a
Klhdc9
Klhl17
Klhl18
Klhl2
Klhl20
Klhl23
Klhl24
Klhl26
Klhl28
Klhl3
Klhl36
Klhl4
Klhl42
Klhl5
Klk1
Klk15
Klk2
Klk3
Klk9
Klrc1
Klrc2
Kmt2a
Kmt2b
Kmt2c
Kmt2d
Kmt2e
Kmt2e-as1
Kmt5a
Kmt5c
Kndc1
Knl1
Kpna2
Kpna6
Kpnb1
Krasp1
Krba1
Kremen2
Krit1
Krt1
Krt18
Krt18p20
Krt19p3
Krt39
Krt42p
Krt7
Krt71
Krt7-as
Krt8
Krt8p42
Krt8p9
Krt9
Krtap21-3
Krtap22-2
Krtap5-3
Krtap5-4
Krtap5-as1
Krtap6-1
Krtcap2
Ksr1
Ksr2
Ktn1
Kxd1
L29074.1
L3mbtl1
L3mbtl3
Lactb
Lactb2-as1
Lag3
Lama1
Lama3
Lamb2
Lamp2
Lamtor2
Lamtor5-as1
Lancl2
Lap3
Laptm4b
Laptm4bp2
Large1
Larp1
Larp1b
Larp4
Larp4p
Larp7
Lasp1
Lbh
Lck
Lclat1
Lcmt1
Lcor
Ldha
Ldhb
Ldlr
Ldlrad4
Ldlrap1
Lekr1
Lemd2
Lemd3
Leng8
Leprotl1
Letm2
Lfng
Lgals1
Lgals3bp
Lgals4
Lgals8
Lgals9c
Lgi4
Lgmn
Lgr5
Lhb
Lhfpl2
Lhfpl4
Lhpp
Lias
Lifr-as1
Lig3
Lilrb1
Lilrb1-as1
Lilrb4
Lim2
Lima1
Limch1
Limd1
Limd1-as1
Limd2
Limk1
Lims1
Lims2
Lin37
Lin52
Linc00111
Linc00158
Linc00167
Linc00173
Linc00200
Linc00222
Linc00240
Linc00243
Linc00265
Linc00271
Linc00284
Linc00337
Linc00343
Linc00350
Linc00383
Linc00426
Linc00431
Linc00449
Linc00454
Linc00460
Linc00466
Linc00467
Linc00470
Linc00475
Linc00485
Linc00494
Linc00511
Linc00533
Linc00539
Linc00544
Linc00552
Linc00570
Linc00592
Linc00598
Linc00607
Linc00620
Linc00630
Linc00642
Linc00648
Linc00649
Linc00653
Linc00667
Linc00677
Linc00685
Linc00689
Linc00705
Linc00707
Linc00863
Linc00868
Linc00869
Linc00870
Linc00877
Linc00881
Linc00887
Linc00888
Linc00893
Linc00894
Linc00906
Linc00910
Linc00917
Linc00926
Linc00933
Linc00937
Linc00957
Linc00963
Linc00964
Linc01002
Linc01010
Linc01015
Linc01023
Linc01033
Linc01038
Linc01046
Linc01052
Linc01053
Linc01063
Linc01067
Linc01085
Linc01089
Linc01091
Linc01096
Linc01098
Linc01099
Linc01118
Linc01128
Linc01132
Linc01133
Linc01134
Linc01135
Linc01138
Linc01144
Linc01152
Linc01160
Linc01184
Linc01197
Linc01206
Linc01215
Linc01220
Linc01225
Linc01226
Linc01237
Linc01238
Linc01247
Linc01252
Linc01262
Linc01270
Linc01273
Linc01291
Linc01300
Linc01301
Linc01304
Linc01318
Linc01332
Linc01342
Linc01353
Linc01356
Linc01358
Linc01366
Linc01378
Linc01389
Linc01392
Linc01410
Linc01427
Linc01433
Linc01435
Linc01465
Linc01480
Linc01485
Linc01503
Linc01521
Linc01523
Linc01524
Linc01531
Linc01543
Linc01547
Linc01556
Linc01559
Linc01578
Linc01579
Linc01585
Linc01588
Linc01605
Linc01607
Linc01618
Linc01619
Linc01624
Linc01627
Linc01628
Linc01629
Linc01659
Linc01694
Linc01711
Linc01714
Linc01719
Linc01730
Linc01743
Linc01747
Linc01766
Linc01775
Linc01778
Linc01781
Linc01786
Linc01795
Linc01799
Linc01803
Linc01814
Linc01825
Linc01841
Linc01852
Linc01857
Linc01869
Linc01871
Linc01881
Linc01884
Linc01887
Linc01890
Linc01894
Linc01899
Linc01909
Linc01915
Linc01922
Linc01952
Linc01953
Linc01960
Linc01980
Linc02003
Linc02006
Linc02016
Linc02018
Linc02028
Linc02029
Linc02039
Linc02041
Linc02055
Linc02058
Linc02060
Linc02061
Linc02084
Linc02090
Linc02091
Linc02098
Linc02102
Linc02104
Linc02128
Linc02139
Linc02145
Linc02149
Linc02156
Linc02159
Linc02163
Linc02168
Linc02178
Linc02182
Linc02185
Linc02192
Linc02193
Linc02201
Linc02202
Linc02223
Linc02235
Linc02243
Linc02258
Linc02262
Linc02265
Linc02289
Linc02292
Linc02293
Linc02316
Linc02324
Linc02327
Linc02332
Linc02341
Linc02354
Linc02356
Linc02365
Linc02366
Linc02372
Linc02380
Linc02392
Linc02393
Linc02403
Linc02404
Linc02422
Linc02428
Linc02454
Linc02455
Linc02464
Linc02473
Linc02502
Linc02505
Linc02507
Linc02528
Linc02548
Linc02574
Linc02575
Linc02579
Linc02585
Linc02590
Linc02606
Linc02614
Linc02615
Linc02616
Linc02649
Linc02652
Linc02663
Linc02669
Linc-pint
Linc-ror
Lins1
Lipa
Lipe-as1
Lipt1
Lipt1p1
Llgl2
Lman2
Lman2l
Lmcd1
Lmf1
Lmln
Lmna
Lmnb1
Lmntd1
Lmo4
Lmo7
Lmod1
Lmod3
Lnpk
Lonp1
Lonp2
Lonrf2
Lonrf3
Loxl1-as1
Lpar2
Lpar5
Lpgat1-as1
Lpin1
Lpin2
Lpp
Lpxn
Lrch1
Lrch3
Lrcol1
Lrfn3
Lrfn4
Lrig3
Lrmp
Lrp10
Lrp8
Lrr1
Lrrc14
Lrrc23
Lrrc24
Lrrc27
Lrrc28
Lrrc34p2
Lrrc36
Lrrc37b
Lrrc42
Lrrc59
Lrrc61
Lrrc71
Lrrc74a
Lrrc77p
Lrrc8a
Lrrc8b
Lrrc8c
Lrriq1
Lrrtm4
Lrsam1
Lrtomt
Lrwd1
Lsm14b
Lsm2
Lsm4
Lsm7
Lsm8
Lsmem1
Lsp1
Lsr
Lta
Lta4h
Ltbp1
Ltbp3
Ltbp4
Ltbr
Luc7l2
Luc7l3
Lucat1
Luzp4p1
Lxn
Ly6e
Ly6g5c
Ly6h
Ly9
Lyl1
Lyn
Lypd3
Lypd4
Lypla2
Lyplal1
Lyrm1
Lyrm7
Lysmd3
Maats1
Mab21l3
Mab21l4
Macc1-as1
Macf1
Maco1
Mad1l1
Madcam1
Madd
Maea
Maf1
Maff
Mafg-dt
Mafk
Magea12
Mageh1
Magi2
Magi3
Magix
Magoh3p
Maip1
Mak16
Malat1
Malsu1
Mamdc4
Mamstr
Man1b1
Man1b1-dt
Man2a2
Manbal
Maneal
Maoa
Map1a
Map1b
Map1lc3a
Map1lc3b
Map1s
Map2k1
Map2k3
Map2k4
Map2k6
Map2k7
Map3k10
Map3k13
Map3k14-as1
Map3k19
Map3k2
Map3k20
Map3k21
Map3k2-dt
Map3k3
Map3k6
Map3k7cl
Map3k8
Map4k4
Map7d1
Mapk1
Mapk10
Mapk12
Mapk14
Mapk15
Mapk6
Mapk6-dt
Mapk6p5
Mapk7
Mapk8ip1
Mapk8ip3
Mapkapk5
Mapkapk5p1
Mapre2
Mapt
Mapt-as1
Mapt-it1
Marc1
March11
March2
March3
March6
March7
March8
March9
Mark2
Mark4
Mars
Mars2
Mast1
Mast2
Mast3
Mast4
Mastl
Mat2a
Mat2b
Matk
Matn1-as1
Matr3
Mau2
Mavs
Max
Maz
Mb
Mbd3l2b
Mbd5
Mbd6
Mbnl1
Mboat2
Mbp
Mbtps1
Mbtps2
Mc2r
Mcc
Mccc2
Mcf2l
Mcf2l2
Mcm10
Mcm2
Mcm4
Mcm5
Mcm8
Mcoln1
Mcph1
Mcrip2
Mctp1
Mctp2
Mcts1
Mcts2p
Mdga1
Mdh1
Mdm2
Mdm4
Mdn1
Meaf6
Mecp2
Mecr
Med1
Med11
Med12
Med12l
Med14
Med15
Med16
Med17
Med18
Med28
Med29
Med30
Med9
Mef2a
Mef2c
Meg3
Megf10
Megf11
Mei1
Meiob
Meis1
Meltf-as1
Memo1
Memo1p3
Men1
Mepce
Mertk
Metap1
Metap1d
Metrn
Mettl11b
Mettl15
Mettl16
Mettl17
Mettl25
Mettl2a
Mettl3
Mettl7a
Mettl7b
Mettl8
Mettl9
Mfap3
Mfap5
Mff
Mfge8
Mfn1
Mfn2
Mfrp
Mfsd1
Mfsd10
Mfsd12
Mfsd14b
Mfsd4a
Mfsd4b
Mfsd6
Mgat4b
Mgat5
Mgme1
Mgrn1
Mgst3
Mhencr
Mia2
Mia3
Miatnb
Mib1
Mica
Mical2
Micall1
Micall2
Micb
Micos10
Micos10-nbl1
Micu1
Mid1ip1
Midn
Mief1
Mief2
Mier1
Mif
Mif-as1
Miga1
Miip
Milr1
Mimt1
Mincr
Mindy4
Mink1
Minpp1
Mios
Mipepp3
Mir1181
Mir1204
Mir1207
Mir1238
Mir124-3
Mir1255a
Mir125a
Mir1281
Mir1282
Mir1286
Mir1292
Mir1294
Mir1296
Mir1297
Mir1302-3
Mir132
Mir139
Mir142
Mir144
Mir145
Mir1469
Mir1538
Mir1539
Mir17
Mir18a
Mir1915
Mir192
Mir193a
Mir193bhg
Mir194-2hg
Mir196a1
Mir19a
Mir19b1
Mir200chg
Mir204
Mir20a
Mir212
Mir222
Mir222hg
Mir223
Mir2861
Mir3124
Mir3142hg
Mir3143
Mir3150bhg
Mir3153
Mir3156-2
Mir3166
Mir3175
Mir3178
Mir3181
Mir3184
Mir3188
Mir3189
Mir3198-2
Mir3199-1
Mir3199-2
Mir34ahg
Mir3613
Mir3615
Mir3650
Mir3652
Mir3655
Mir3661
Mir3662
Mir3663hg
Mir3665
Mir3681hg
Mir3692
Mir378a
Mir3928
Mir3929
Mir3945
Mir3945hg
Mir3960
Mir3974
Mir422a
Mir423
Mir4262
Mir4263
Mir4268
Mir4269
Mir4285
Mir4293
Mir4300
Mir4307hg
Mir4323
Mir4330
Mir4420
Mir4425
Mir4426
Mir4429
Mir4434
Mir4435-2hg
Mir4437
Mir4442
Mir4448
Mir4453
Mir4453hg
Mir4462
Mir4469
Mir4470
Mir4471
Mir4477b
Mir4479
Mir4483
Mir4496
Mir4505
Mir4510
Mir4513
Mir4515
Mir4519
Mir451a
Mir451b
Mir4522
Mir4523
Mir4526
Mir4527hg
Mir4530
Mir4539
Mir4540
Mir4645
Mir4651
Mir4674
Mir4687
Mir4707
Mir4727
Mir4732
Mir4734
Mir4738
Mir4750
Mir4756
Mir4757
Mir4781
Mir484
Mir489
Mir491
Mir497hg
Mir4999
Mir5010
Mir5090
Mir5091
Mir5093
Mir5188
Mir5191
Mir5193
Mir548ac
Mir548al
Mir548aw
Mir548n
Mir550a2
Mir550b2
Mir5589
Mir564
Mir5684
Mir5696
Mir5702
Mir5708
Mir5787
Mir598
Mir604
Mir6069
Mir6073
Mir6083
Mir6084
Mir6125
Mir6132
Mir6134
Mir615
Mir638
Mir650
Mir6509
Mir651
Mir6516
Mir653
Mir6719
Mir6730
Mir6732
Mir6743
Mir6749
Mir6753
Mir6791
Mir6795
Mir6809
Mir6821
Mir6825
Mir6834
Mir6847
Mir6853
Mir6867
Mir6872
Mir6875
Mir6879
Mir6890
Mir7155
Mir7160
Mir7162
Mir7-3
Mir7-3hg
Mir759
Mir760
Mir762hg
Mir7702
Mir7706
Mir7845
Mir7846
Mir7973-1
Mir7973-2
Mir8078
Mir92b
Mir9-3
Mir935
Mir9-3hg
Mir99b
Mirlet7d
Mirlet7e
Mirlet7i
Mis18bp1
Mkks
Mkln1
Mkrn2
Mkrn3
Mlec
Mlf1
Mlh1
Mllt10
Mllt11
Mllt6
Mlph
Mlst8
Mmachc
Mmd
Mmp11
Mmp24os
Mmp28
Mmrn1
Mnat1
Mnda
Mnt
Mnx1-as1
Mob4
Mocs3
Mogat2
Mon1b
Mon2
Morc2-as1
Morc3
Morf4l2-as1
Morf4l2p1
Morn2
Morn3
Morn5
Mospd2
Mospd3
Mov10
Mov10l1
Mpeg1
Mphosph10
Mpo
Mpp6
Mppe1
Mprip
Mpst
Mpv17
Mpz
Mpzl1
Mpzl3
Mre11
Mrfap1
Mrm2
Mrm3
Mrnip
Mrpl1
Mrpl10
Mrpl15
Mrpl18
Mrpl2
Mrpl22
Mrpl30
Mrpl30p1
Mrpl33
Mrpl35p2
Mrpl35p4
Mrpl37
Mrpl4
Mrpl40
Mrpl42
Mrpl43
Mrpl45
Mrpl48
Mrpl49
Mrpl53p1
Mrpl54
Mrpl58
Mrps11
Mrps14
Mrps17
Mrps18a
Mrps18b
Mrps18c
Mrps21
Mrps25
Mrps27
Mrps30
Mrps31p4
Mrps31p5
Mrps35
Mrps36
Mrps6
Mrps7
Mrrf
Mrs2
Mrtfa
Mrtfa-as1
Mrto4
Ms4a1
Ms4a4a
Ms4a4e
Ms4a6a
Msc-as1
Msh3
Msh5
Msh5-sapcd1
Msi2
Msl3
Msmo1
Msra
Msrb3
Mst1r
Msto1
Msto2p
Mt1b
Mt2a
Mta2
Mta3
Mtap
Mtatp6p22
Mtbp
Mtcl1
Mtco1p30
Mtco2p30
Mtcybp16
Mtcybp40
Mtdh
Mterf4
Mtf2
Mtfp1
Mtfr1
Mtfr2
Mtg1
Mtg2
Mthfd1l
Mthfd2l
Mthfr
Mtm1
Mtmr14
Mtmr9
Mtnd1p12
Mtnd4p2
Mtnd5p16
Mto1
Mtr
Mtrex
Mtrr
Mttp
Mturn
Mtus2-as1
Muc12
Muc13
Muc19
Muc20-ot1
Muc7
Mus81
Mvb12a
Mvd
Mvk
Mvp
Mx1
Mx2
Mxd1
Mxd3
Mxra7
Myadm
Myb
Mybpc3
Mycbp2
Mycbp2-as1
Mycbpap
Myeov
Myh9
Myl12a
Myl12b
Myl5
Myl6
Myl6p1
Mylk
Mylk4
Mylk-as1
Mylpf
Mynn
Myo15a
Myo16-as1
Myo18a
Myo18b
Myo1c
Myo1d
Myo1f
Myo3b
Myo3b-as1
Myo5c
Myo6
Myo7a
Myo9a
Myo9b
Myt1
Mzt2b
N4bp2
NA
Naa10
Naa16
Naa35
Naa40
Nab1
Nabp1
Nabp2
Nacap8
Nadk
Nadsyn1
Nagk
Nalt1
Nampt
Nanogp1
Nanogp2
Nanos3
Nans
Nap1l4p3
Napa-as1
Napepld
Napsa
Napsb
Narf
Narf-as1
Nars2
Nat1
Nat10
Nat14
Nav2
Nav2-as3
Nav3
Nbas
Nbat1
Nbdy
Nbea
Nbeal1
Nbeal2
Nbl1
Nbpf12
Nbpf14
Nbpf26
Nbpf3
Nbr1
Nbr2
Ncan
Ncapd2
Ncapg2
Ncaph2
Ncbp1
Ncbp2-as1
Ncbp2l
Ncdn
Ncf4
Ncf4-as1
Nck2
Nckap1l
Ncln
Ncoa3
Ncoa4p3
Ncoa6
Ncoa7
Ncor1
Ncr2
Ncr3
Ncr3lg1
Ncstn
Ndc80
Nde1
Ndel1
Ndfip1
Ndfip2
Ndor1
Ndrg1
Ndrg4
Ndufa13
Ndufa6-dt
Ndufa7
Ndufaf3
Ndufaf4p1
Ndufaf5
Ndufaf6
Ndufaf7
Ndufaf8
Ndufb10p1
Ndufb2
Ndufb3
Ndufb4
Ndufb5
Ndufb9
Ndufc1
Ndufs2
Ndufs3
Ndufs5
Ndufs5p4
Ndufs7
Ndufs8
Ndufv1
Ndufv2
Ndufv3
Neat1
Neb
Necap1
Nectin1
Nectin2
Nectin3
Nedd1
Nedd4l
Nedd8
Nedd9
Nefhp1
Neil1
Nek10
Nek4
Nek6
Nelfcd
Nemf
Nemp2
Neto1
Neu3
Neu4
Neurl1b
Neurl4
Neurod1
Nf1
Nf2
Nfasc
Nfat5
Nfatc1
Nfatc2
Nfatc2ip
Nfe2l1
Nfe2l3p1
Nfib
Nfic
Nfix
Nfkb1
Nfkb2
Nfkbia
Nfkbib
Nfkbil1
Nfkbiz
Nfrkb
Nfx1
Nfyc
Ngdn
Nhlrc2
Nhlrc3
Nhlrc4
Nhs
Nif3l1
Nifk-as1
Nifkp6
Nin
Ninj1
Nip7
Nip7p1
Nipa2
Nipsnap1
Nipsnap2
Nisch
Nkain1
Nkapd1
Nkila
Nktr
Nlgn2
Nlk
Nlrc3
Nlrc5
Nlrp12
Nlrp2
Nlrp3
Nlrp6
Nlrx1
Nmb
Nmd3
Nme1
Nme1-nme2
Nme2
Nme4
Nme6
Nmnat1
Nmnat3
Nmral1
Nmrk1
Nmt1
Nnmt
Noc3l
Noc4l
Noct
Nod2
Nog
Nol11
Nol12
Nolc1
Nop14
Nop14-as1
Nop53
Nop56
Nop56p1
Nop58
Nop9
Nos1
Nos1ap
Nos3
Notch3
Nova1
Noxa1
Npas4
Npc1
Npipb2
Nploc4
Npm1p28
Npm1p43
Npm1p52
Nprl2
Nprl3
Npw
Nqo1
Nr1d2
Nr1h2
Nr2c2
Nr2f2
Nr2f2-as1
Nr3c2
Nr4a1
Nr4a3
Nrav
Nrbf2
Nrbf2p2
Nrbp1
Nrcam
Nrep
Nrf1
Nrir
Nrm
Nrp1
Nrp2
Nrsn2
Nrxn1
Nrxn2
Nrxn3
Nsa2
Nsd2
Nsd3
Nsdhl
Nsf
Nsmaf
Nsmce1
Nsmce1-dt
Nsmce2
Nsrp1
Nsun4
Nsun6
Nt5c2
Nt5dc1
Nt5e
Ntf6b
Ntmt1
Ntn5
Ntng1
Ntrk1
Nts
Nub1
Nubp2
Nubpl
Nucb1
Nucb1-as1
Nucb2
Nucks1
Nudc
Nudcd3
Nudt16
Nudt16l1
Nudt17
Nudt19
Nudt2
Nudt4
Nudt7
Nudt9
Nuf2
Numb
Nup107
Nup133
Nup188
Nup205
Nup210l
Nup214
Nup35
Nup50-dt
Nup58
Nup62
Nup85
Nupl2
Nus1p1
Nusap1
Nutf2
Nutm1
Nwd1
Nxnl1
Nxt2
Oas1
Oasl
Oat
Oaz1
Oaz3
Ocel1
Ociad1
Ocln
Ocrl
Odaph
Odf2
Odf3l2
Odr4
Ofd1
Ogdh
Ogfod1
Ogfod2
Ogfod3
Ogfrp1
Ogg1
Ogt
Oip5-as1
Ola1
Olfml2a
Oosp1p1
Oosp1p2
Oosp3
Opa1
Opa3
Opn4
Or10a6
Or10ah1p
Or10h3
Or13g1
Or1a1
Or2a25
Or2ag1
Or2at2p
Or2b11
Or2l3
Or2m2
Or2m5
Or2q1p
Or2t10
Or2t11
Or2t3
Or3a1
Or3a4p
Or4k5
Or4s2
Or51a3p
Or51j1
Or52h2p
Or52k1
Or52l2p
Or56a1
Or5d3p
Or5f2p
Or5h5p
Or5m5p
Or5w1p
Or6c2
Or6k3
Or6n2
Or7a1p
Or7a3p
Or7e11p
Or7e46p
Or7g3
Or9m1p
Orai1
Orai2
Orai3
Orc3
Ormdl2
Os9
Osbp2
Osbpl1a
Osbpl2
Osbpl9
Oscp1
Oser1-dt
Osgepl1-as1
Osgin2
Ostc
Ostf1
Otc
Otoa
Otof
Otop1
Otub1
Otub2
Otud5
Otud6b
Otulin
Otx1
Ovol1
Ovol2
Oxct1
Oxld1
Oxnad1
Oxr1
Oxsr1
P2rx4
P2rx7
P2ry10
P2ry11
P2ry6
P3h3
P3r3urf
P4ha3
P4htm
Pabpc1
Pabpn1
Pacrg
Pacrg-as1
Pacrg-as3
Pacrgl
Pacs1
Pacsin1
Pacsin2
Pacsin3
Padi2
Padi4
Pafah1b1
Pafah1b2
Pag1
Paics
Paip2
Pak1
Pak3
Pak4
Pak6
Palld
Palm
Pam
Pan2
Pan3
Pank2
Paox
Papola
Papss1
Paqr4
Paqr7
Paqr8
Pard3
Pard3b
Pard6a
Pard6b
Park7
Parn
Parp1
Parp10
Parp11
Parp15
Parp2
Parp3
Parp6
Parp8
Parpbp
Parvb
Parvg
Patl2
Paupar
Pawr
Pax3
Pax8
Pax8-as1
Paxip1-as1
Paxip1-as2
Paxx
Pbx1
Pbx2
Pbxip1
Pc
Pcat6
Pcat7
Pcbd2
Pcbp1
Pcbp1-as1
Pcbp2
Pcbp3
Pccb
Pcdhb18p
Pcdhb8
Pcdhga12
Pced1a
Pced1b
Pced1b-as1
Pcf11
Pcgf3
Pcgf5
Pcgf6
Pck1
Pclo
Pcm1
Pcmtd2
Pcna
Pcnp
Pcnt
Pcnx3
Pcnx4
Pcolce
Pcoth
Pcp2
Pcsk2
Pcsk4
Pcsk6-as1
Pctp
Pcyox1
Pcyox1l
Pdcd11
Pdcd1lg2
Pdcd2l
Pdcd6
Pdcl2p2
Pdcl3
Pde10a
Pde12
Pde1b
Pde1c
Pde4d
Pde4dip
Pde5a
Pde8a
Pde9a
Pdgfrb
Pdha1
Pdha1p1
Pdia3p1
Pdik1l
Pdlim1
Pdlim3
Pdlim4
Pdlim5
Pdlim7
Pdp1
Pdp2
Pdpr
Pds5a
Pdxdc1
Pdxk
Pdzph1p
Pea15
Peak1
Pear1
Peli3
Per3
Pet100
Pex11a
Pex26
Pex5l-as2
Pfas
Pfdn4
Pfdn6
Pfkfb2
Pfkfb3
Pfkl
Pfkm
Pfn1
Pfn1p11
Pfn2
Pgam1
Pgam1p13
Pgam5
Pgap1
Pgap2
Pgbd2
Pgbd4p1
Pgbd4p5
Pgc
Pgd
Pgf
Pgk1
Pglyrp2
Pgm3
Pgr
Pgs1
Phactr2
Phbp3
Phc1
Phf1
Phf10
Phf11
Phf12
Phf14
Phf19
Phf2
Phf20
Phf20l1
Phf21a
Phf24
Phf3
Phf6
Phf7
Phgdh
Phkb
Phkg2
Phldb1
Phldb2
Phlpp1
Phospho2
Phox2a
Phpt1
Phrf1
Phtf2
Phyh
Phyhip
Pi4k2a
Pianp
Pias4
Picalm
Pick1
Pif1
Pigb
Pigc
Pigg
Pigl
Pigq
Pigr
Pigt
Pigu
Pigv
Pigy-dt
Pih1d1
Pik3c2a
Pik3c2b
Pik3ca
Pik3ip1-as1
Pik3r1
Pik3r4
Pilra
Pilrb
Pim2
Pincr
Pink1
Pinlyp
Pip4k2a
Pip5k1a
Pip5kl1
Pipox
Pithd1
Pitpna
Pitpna-as1
Pitpnb
Pitpnc1
Pitpnm2
Pitx3
Piwil1
Pja1
Pjvk
Pkd1p5
Pkd2l2
Pkdcc
Pkhd1l1
Pkia
Pkig
Pkn1
Pkn2
Pknox1
Pkp2
Pla1a
Pla2g10
Pla2g15
Pla2g16
Pla2g2c
Pla2g4e-as1
Pla2g6
Plau
Plaur
Plb1
Plbd2
Plcb1
Plcb2
Plcg1
Plcg2
Plcl1
Plcl2
Plcxd1
Plcxd2
Pld1
Pld3
Plec
Plek
Plekha1
Plekha2
Plekha3
Plekha4
Plekha8
Plekhb1
Plekhb2
Plekhf2
Plekhg1
Plekhg2
Plekhg4
Plekhh1
Plekhh2
Plekho1
Plekho2
Plin3
Plk2
Plk3
Plk4
Plpbp
Plpp5
Plpp6
Plpp7
Pls1
Plscr2
Plxna3
Plxna4
Plxnc1
Plxnd1
Pmaip1
Pmf1
Pmf1-bglap
Pmm2
Pmpca
Pmpcb
Pms1
Pms2p3
Pnck
Pnkd
Pnmt
Pnn
Pno1
Pnoc
Pnpla1
Pnpla2
Pnpla6
Pnpla7
Pnpo
Pnrc1
Poc1b
Poc1b-as1
Pofut1
Pogk
Pola1
Pola2
Polb
Pold2
Pole2
Pole4
Polh
Poli
Polk
Polr1a
Polr1b
Polr1c
Polr1d
Polr2a
Polr2h
Polr2k
Polr2m
Polr3a
Polr3c
Polr3d
Polr3e
Polr3f
Polr3g
Polr3gl
Polr3h
Pom121
Pomt2
Pon1
Pop4
Pop7
Por
Porcn
Pot1-as1
Pou2af1
Pou2f1
Pou2f2
Pou5f1
Pou6f2
Ppa2
Ppan
Ppan-p2ry11
Ppard
Ppargc1a
Ppargc1b
Ppcdc
Ppcs
Ppdpf
Ppfia2
Ppfia3
Ppfibp1
Ppfibp2
Pphln1
Ppia
Ppiap3
Ppiap34
Ppiap35
Ppiap47
Ppiap73
Ppiap79
Ppiap88
Ppig
Ppil3
Ppil6
Ppip5k2
Ppm1a
Ppm1b
Ppm1d
Ppm1g
Ppm1h
Ppm1k-dt
Ppm1l
Ppm1m
Ppm1n
Ppme1
Ppox
Ppp1ca
Ppp1cb
Ppp1cc
Ppp1r10
Ppp1r11
Ppp1r12a
Ppp1r12b
Ppp1r15a
Ppp1r16b
Ppp1r17
Ppp1r2
Ppp1r21
Ppp1r26
Ppp1r27
Ppp1r37
Ppp1r3f
Ppp2r1a
Ppp2r1b
Ppp2r2a
Ppp2r2b-it1
Ppp2r2c
Ppp2r2d
Ppp2r5b
Ppp2r5c
Ppp3cb-as1
Ppp3cc
Ppp4c
Ppp4r2
Ppp4r3a
Ppp4r4
Ppp6r2
Ppp6r3
Pprc1
Ppt2
Ppt2-egfl8
Ppwd1
Pqbp1
Pqlc2
Pqlc3
Prcc
Prcd
Prdm1
Prdm11
Prdm2
Prdm8
Prdx3
Prdx5
Prdx6
Prelid1
Prelid1p1
Prelid3a
Prelid3bp3
Prickle1
Prickle4
Prim2
Prkab1
Prkaca
Prkag2
Prkar1a
Prkca-as1
Prkcb
Prkcd
Prkce
Prkch
Prkcq-as1
Prkcsh
Prkcz
Prkcz-as1
Prkd2
Prkg1
Prkra-as1
Prkrip1
Prlr
Prmt1
Prmt2
Prmt3
Prmt5
Prmt5-as1
Prnp
Prob1
Prokr1
Pros1
Proser3
Prox2
Prpf18
Prpf31
Prpf38a
Prpf4
Prpf40a
Prpf4b
Prr11
Prr14
Prr3
Prr36
Prr5
Prrc2a
Prrc2c
Prrt1
Prss12
Prss16
Prss2
Prss23
Prss42
Prss8
Prxl2b
Psd2-as1
Psd4
Psen1
Psen2
Psenen
Psg1
Psg4
Psg5
Psma6
Psmb4
Psmb6
Psmb8
Psmb9
Psmc1
Psmc1p5
Psmc2
Psmc4
Psmc5
Psmd1
Psmd10
Psmd10p1
Psmd10p2
Psmd11
Psmd12
Psmd12p
Psmd13
Psmd2
Psmd3
Psmd8
Psmd9
Psme3
Psmf1
Psmg2
Psmg3-as1
Psmg4
Psors1c1
Pstk
Pstpip1
Ptbp1
Ptbp2
Ptcd2
Ptcd3
Ptch1
Ptdss1
Ptdss2
Ptgds
Ptger4
Ptgir
Ptgr2
Pth2
Ptk2
Ptk2b
Ptk6
Ptma
Ptmap12
Ptmap3
Ptms
Ptov1
Ptp4a1
Ptp4a2
Ptpa
Ptpdc1
Ptpn12
Ptpn18
Ptpn22
Ptpn23
Ptpn2p1
Ptpn4
Ptpn6
Ptpra
Ptprb
Ptprc
Ptpre
Ptprf
Ptprg
Ptprg-as1
Ptprk
Ptprm
Ptprn2
Ptpro
Ptpru
Ptprvp
Ptprz1
Ptrh1
Ptrh2
Ptrhd1
Pts
Pudp
Puf60
Pum1
Pum3
Pus1
Pus10
Pus7
Pusl1
Pvrig
Pvt1
Pwp1
Pwwp3a
Pxmp2
Pxn-as1
Pycard
Pydc1
Pygb
Pygm
Qars
Qki
Qpctl
Qrich1
Qrich2
Qsox1
Qtrt1
Qtrt2
R3hcc1
R3hcc1l
R3hdm2
R3hdm4
Rab10
Rab11a
Rab11b
Rab11fip3
Rab11fip5
Rab18
Rab1b
Rab22a
Rab24
Rab25
Rab26
Rab27a
Rab27b
Rab28
Rab2a
Rab30
Rab30-as1
Rab31
Rab33b
Rab37
Rab3a
Rab3d
Rab3gap1
Rab40c
Rab42
Rab4b
Rab4b-egln2
Rab5a
Rab5b
Rab5if
Rab7a
Rab8a
Rabep1
Rabep2
Rabgap1
Rabgap1l
Rabgef1
Rabggtb
Rabl2a
Rabl3
Rabl6
Rac1
Rac2
Racgap1p
Rack1
Rad17
Rad23a
Rad23b
Rad50
Rad51ap1
Rad51b
Rad51c
Rad54l
Rad9a
Rad9b
Raet1g
Raet1m
Rai1
Rai14
Rai2
Rala
Ralb
Ralbp1
Ralgapa2
Ralgapb
Ralgps1
Ralgps2
Raly
Ramp1
Ramp2
Ran
Ranbp1
Ranbp2
Ranbp6
Rangrf
Rap1a
Rap1gap
Rap1gds1
Rap2a
Rap2b
Rap2c
Rap2c-as1
Rapgef1
Rapgef2
Rapgef3
Rapgef4
Raph1
Rara
Rarb
Rarg
Rarres3
Rasa1
Rasa4
Rasgrf1
Rasgrf2-as1
Rasgrp3
Rasgrp4
Rasl10a
Rasl11b
Rassf1-as1
Rassf3
Rassf4
Rassf5
Rassf6
Rassf7
Rassf8
Raver2
Rax
Rb1
Rbak
Rbak-rbakdn
Rbbp6
Rbfa
Rbfox2
Rbl2
Rbm14
Rbm14-rbm4
Rbm17
Rbm20
Rbm25
Rbm26-as1
Rbm3
Rbm38
Rbm39
Rbm42
Rbm44
Rbm45
Rbm48
Rbm6
Rbm7
Rbms2
Rbmx
Rbmx2
Rbmx2p3
Rbmxl3
Rbp5
Rbpj
Rbx1
Rcan2
Rcan3
Rcbtb2
Rccd1
Rce1
Rcl1
Rcn2
Rcsd1
Rdh13
Rdm1p5
Rdx
Reep4
Reep5
Reep6
Rel
Rela
Relb
Relch
Relt
Rem2
Repin1
Rer1
Resf1
Retreg2
Rexo1
Rexo2
Rexo4
Rexo5
Rf00003
Rf00006
Rf00012
Rf00015
Rf00017
Rf00019
Rf00026
Rf00049
Rf00066
Rf00072
Rf00092
Rf00096
Rf00100
Rf00105
Rf00139
Rf00283
Rf00322
Rf00401
Rf00402
Rf00407
Rf00416
Rf00418
Rf00477
Rf00554
Rf00566
Rf00568
Rf00569
Rf00601
Rf01169
Rf01183
Rf01210
Rf01518
Rf01872
Rf01877
Rf01882
Rf01950
Rf01955
Rf01956
Rf01957
Rf01967
Rf01981
Rf01984
Rf01986
Rf01987
Rf02101
Rf02103
Rf02110
Rf02124
Rf02125
Rf02174
Rf02175
Rf02176
Rf02187
Rf02188
Rf02189
Rf02198
Rf02211
Rf02212
Rf02216
Rf02217
Rf02220
Rf02271
Rfc3
Rfc5
Rfesd
Rflna
Rfpl4ap7
Rft1
Rfx3
Rfx3-as1
Rfx5
Rfxank
Rgl1
Rgl3
Rgl4
Rgmb-as1
Rgpd4
Rgpd4-as1
Rgs1
Rgs12
Rgs14
Rgs2
Rgs20
Rgs3
Rgs6
Rgs8
Rgs9
Rgs9bp
Rgsl1
Rhbdd1
Rhbdd2
Rhbdf2
Rhoa
Rhob
Rhobtb3
Rhoc
Rhof
Rhoh
Rhoj
Rhoq
Rhoqp1
Rhot1
Rhot2
Ribc1
Ric1
Ric8a
Ric8b
Riiad1
Rilp
Rimklb
Rims2
Rin2
Rin3
Ring1
Rint1
Riok1
Riox1
Ripk1
Ripk2
Ripk3
Ripor1
Rita1
Rmc1
Rmi2
Rmnd5b
Rmrp
Rmst
Rn7sk
Rn7skp133
Rn7skp141
Rn7skp175
Rn7skp193
Rn7skp222
Rn7skp237
Rn7skp245
Rn7skp50
Rn7skp54
Rn7skp82
Rn7skp9
Rn7skp92
Rn7sl1
Rn7sl108p
Rn7sl121p
Rn7sl134p
Rn7sl170p
Rn7sl181p
Rn7sl258p
Rn7sl278p
Rn7sl284p
Rn7sl293p
Rn7sl3
Rn7sl311p
Rn7sl337p
Rn7sl38p
Rn7sl402p
Rn7sl414p
Rn7sl483p
Rn7sl487p
Rn7sl505p
Rn7sl543p
Rn7sl547p
Rn7sl558p
Rn7sl600p
Rn7sl623p
Rn7sl66p
Rn7sl674p
Rn7sl684p
Rn7sl693p
Rn7sl697p
Rn7sl793p
Rn7sl794p
Rn7sl832p
Rn7sl88p
Rna5sp113
Rna5sp133
Rna5sp139
Rna5sp152
Rna5sp162
Rna5sp18
Rna5sp184
Rna5sp186
Rna5sp21
Rna5sp242
Rna5sp243
Rna5sp27
Rna5sp28
Rna5sp285
Rna5sp308
Rna5sp324
Rna5sp328
Rna5sp333
Rna5sp388
Rna5sp389
Rna5sp406
Rna5sp407
Rna5sp408
Rna5sp429
Rna5sp448
Rna5sp473
Rna5sp48
Rna5sp481
Rna5sp493
Rna5sp61
Rna5sp74
Rna5sp89
Rnase8
Rnaseh1-as1
Rnaseh2b
Rnaseh2c
Rnasek
Rnasek-c17orf49
Rnasel
Rnd1
Rnd2
Rnd3
Rnf10
Rnf11
Rnf114
Rnf138
Rnf139
Rnf14
Rnf145
Rnf151
Rnf166
Rnf167
Rnf170
Rnf180
Rnf181
Rnf183
Rnf185
Rnf187
Rnf19a
Rnf2
Rnf20
Rnf207
Rnf212
Rnf214
Rnf216
Rnf216p1
Rnf217
Rnf220
Rnf227
Rnf34
Rnf4
Rnf43
Rnf7
Rnft1-dt
Rnft2
Rnmt
Rnpepl1
Rnps1
Rnu11
Rnu1-1
Rnu1-106p
Rnu1-119p
Rnu1-19p
Rnu12
Rnu1-2
Rnu1-21p
Rnu1-31p
Rnu1-55p
Rnu1-70p
Rnu1-84p
Rnu2-17p
Rnu2-27p
Rnu2-2p
Rnu2-34p
Rnu2-46p
Rnu2-51p
Rnu4-1
Rnu4-2
Rnu4-28p
Rnu4-29p
Rnu4-38p
Rnu4-62p
Rnu4-8p
Rnu4-90p
Rnu4-9p
Rnu4atac14p
Rnu4atac7p
Rnu5a-1
Rnu5a-3p
Rnu5a-8p
Rnu5b-4p
Rnu5d-1
Rnu5e-1
Rnu5e-4p
Rnu5e-8p
Rnu5f-1
Rnu6-1
Rnu6-1013p
Rnu6-103p
Rnu6-1055p
Rnu6-105p
Rnu6-107p
Rnu6-1104p
Rnu6-1128p
Rnu6-1129p
Rnu6-1137p
Rnu6-1148p
Rnu6-1149p
Rnu6-1154p
Rnu6-1175p
Rnu6-1194p
Rnu6-1196p
Rnu6-11p
Rnu6-1203p
Rnu6-1211p
Rnu6-1231p
Rnu6-1255p
Rnu6-126p
Rnu6-1276p
Rnu6-1300p
Rnu6-1301p
Rnu6-143p
Rnu6-159p
Rnu6-188p
Rnu6-2
Rnu6-212p
Rnu6-218p
Rnu6-244p
Rnu6-259p
Rnu6-266p
Rnu6-289p
Rnu6-290p
Rnu6-299p
Rnu6-316p
Rnu6-327p
Rnu6-35p
Rnu6-405p
Rnu6-418p
Rnu6-431p
Rnu6-445p
Rnu6-451p
Rnu6-466p
Rnu6-467p
Rnu6-471p
Rnu6-472p
Rnu6-481p
Rnu6-486p
Rnu6-510p
Rnu6-552p
Rnu6-561p
Rnu6-586p
Rnu6-588p
Rnu6-611p
Rnu6-628p
Rnu6-675p
Rnu6-707p
Rnu6-722p
Rnu6-740p
Rnu6-742p
Rnu6-761p
Rnu6-788p
Rnu6-793p
Rnu6-8
Rnu6-800p
Rnu6-835p
Rnu6-838p
Rnu6-839p
Rnu6-859p
Rnu6-881p
Rnu6-9
Rnu6-911p
Rnu6-927p
Rnu6-929p
Rnu6-951p
Rnu6-996p
Rnu6atac9p
Rnu7-1
Rnu7-140p
Rnu7-27p
Rnu7-60p
Rnu7-79p
Rnvu1-14
Rnvu1-15
Rnvu1-18
Rnvu1-19
Rnvu1-3
Rnvu1-4
Rnvu1-7
Rny3
Rny4
Rny4p9
Ro60
Robo3
Rock1p1
Romo1
Ror2
Rora
Rora-as1
Ros1
Rp1
Rpa2
Rpa2p2
Rpap2p1
Rparp-as1
Rpf1
Rpf2
Rpgr
Rpgrip1
Rph3a
Rpiap1
Rpl10
Rpl10a
Rpl12
Rpl12p1
Rpl12p12
Rpl12p17
Rpl12p21
Rpl12p23
Rpl12p32
Rpl12p35
Rpl12p39
Rpl12p45
Rpl12p47
Rpl12p49
Rpl12p5
Rpl12p6
Rpl13
Rpl13a
Rpl13ap17
Rpl13ap19
Rpl13ap5
Rpl15
Rpl17
Rpl17-c18orf32
Rpl17p10
Rpl17p2
Rpl17p41
Rpl18a
Rpl19
Rpl21
Rpl21p116
Rpl21p28
Rpl21p88
Rpl22p18
Rpl22p3
Rpl23a
Rpl23ap6
Rpl23ap82
Rpl23ap93
Rpl26l1
Rpl27
Rpl27a
Rpl29p24
Rpl3
Rpl30
Rpl30p12
Rpl31
Rpl31p3
Rpl34
Rpl34p6
Rpl35a
Rpl35ap12
Rpl36
Rpl36a
Rpl36a-hnrnph2
Rpl38
Rpl39p18
Rpl39p33
Rpl39p38
Rpl3p7
Rpl4
Rpl41
Rpl4p6
Rpl5
Rpl5p28
Rpl5p6
Rpl7a
Rpl7ap73
Rpl7l1
Rpl7l1p5
Rpl7p1
Rpl7p30
Rpl7p39
Rpl7p4
Rpl7p41
Rpl7p50
Rpl7p51
Rpl9p18
Rpl9p33
Rpl9p9
Rplp0p11
Rplp0p2
Rplp1p13
Rplp2
Rpn2
Rpp14
Rpp25
Rpp38
Rprd1a
Rprd1b
Rprd2
Rps11
Rps15a
Rps15ap1
Rps15p9
Rps18
Rps19
Rps19bp1
Rps19p7
Rps20
Rps20p4
Rps21
Rps23p6
Rps24
Rps26
Rps26p31
Rps26p45
Rps27
Rps27a
Rps28
Rps29p16
Rps29p9
Rps2p36
Rps2p5
Rps2p55
Rps2p6
Rps2p7
Rps3a
Rps3ap32
Rps3ap42
Rps3ap44
Rps4xp13
Rps4xp9
Rps6ka1
Rps6ka5
Rps6kb1
Rps6kb2
Rps6kc1
Rps6kl1
Rps7
Rps9
Rpsa
Rpsap28
Rpsap52
Rpusd1
Rpusd2
Rraga
Rragb
Rras2
Rrm1
Rrm2
Rrn3p2
Rrnad1
Rrp1
Rrp12
Rsad1
Rsbn1l
Rsf1
Rsl24d1p11
Rspry1
Rsrc1
Rtca
Rtca-as1
Rtcb
Rtel1
Rtel1-tnfrsf6b
Rtf1
Rtf2
Rtn4
Rtn4rl2
Rtraf
Rttn
Rubcn
Rubcnl
Rufy1
Rundc3a
Runx3
Rusc1
Ruvbl2
Rwdd1
Rwdd3
Rxra
Ryr1
S100a3
S100a7l2
S100p
S100pbp
S100z
S1pr3
S1pr4
Saa2
Saal1
Sac3d1
Sacm1l
Sag
Sall4
Samd11
Samd12
Samd14
Samd15
Samd4a
Samd4b
Samm50
Sammson
Samsn1
Sap30
Sap30bp
Sap30l
Sapcd1
Sapcd1-as1
Sar1a
Saraf
Sart1
Sart3
Sat1
Satb1
Satb2
Satb2-as1
Sbdsp1
Sbno2
Scaf1
Scaf8
Scamp2
Scamp4
Scamp5
Scand2p
Scarb1
Scarna16
Scarna17
Scarna2
Scat2
Scel
Scfd1
Scg3
Scgb1c1
Scgb2a2
Scly
Scmh1
Scml1
Scml4
Scn3a
Scn4a
Scnm1
Scnn1a
Scnn1b
Scoc
Scrn3
Scygr10
Scyl2
Sdad1p1
Sdcbp
Sdccag8
Sdhaf1
Sdhaf2
Sdhaf3
Sdhap2
Sdhc
Sdhd
Sdk1
Sdsl
Sec14l1
Sec14l2
Sec23a-as1
Sec23b
Sec23ip
Sec24a
Sec24b
Sec24b-as1
Sec24c
Sec61a1
Sec61b
Sec62
Sec63
Secisbp2
Secisbp2l
Seh1l
Sel1l
Selenof
Selenoh
Selenoi
Selenok
Selenokp2
Selenokp3
Selenos
Selenow
Sema3b
Sema3b-as1
Sema3c
Sema3d
Sema3e
Sema4a
Sema4b
Sema4d
Senp2
Senp8
Sephs1
Sephs1p6
Sepsecs-as1
Sept1
Sept11
Sept2
Sept3
Sept4
Sept4-as1
Sept7
Sept7p2
Sept8
Sept9
Serbp1
Serf2
Serinc3
Serinc5
Serp1
Serpina3
Serpina9
Serpinb2
Serpinb9p1
Serpinc1
Serpind1
Serpine1
Serpine4p
Serpinf1
Sertad4
Sertad4-as1
Set
Setbp1
Setd1a
Setd1b
Setd5
Setd6
Setd6p1
Setd9
Setdb1
Setmar
Sf1
Sf3a2
Sf3b2
Sfi1
Sfr1
Sfswap
Sft2d1
Sft2d2
Sft2d3
Sfta3
Sfxn1
Sfxn3
Sgca
Sgf29
Sgk3
Sgms1-as1
Sgo1-as1
Sgo1p1
Sgpl1
Sgsm2
Sgsm3
Sgta
Sh2b1
Sh2b2
Sh2b3
Sh2d2a
Sh2d3a
Sh2d3c
Sh2d6
Sh3bgrl
Sh3bp1
Sh3bp2
Sh3bp5
Sh3glb1
Sh3glb2
Sh3kbp1
Sh3tc1
Sh3yl1
Shank2
Shank2-as1
Sharpin
Shbg
Shc1
Shc2
Shc4
Shf
Shisa5
Shisa7
Shisa9
Shkbp1
Shld3
Shmt2
Shoc2
Shprh
Shq1
Shroom1
Siah1
Siah2
Siah2-as1
Sidt1
Sidt2
Siglec15
Siglec17p
Sin3a
Sin3b
Sipa1
Sipa1l1
Sipa1l3
Sirpb1
Sirt1
Sirt2
Sirt3
Sirt4
Sirt5
Sirt7
Sit1
Siva1
Ska1
Skil
Skint1l
Skiv2l
Skp2
Sla
Slain1
Slamf1
Slamf7
Slbp
Slc10a3
Slc12a1
Slc12a2
Slc12a8
Slc12a9
Slc14a1
Slc15a4
Slc16a13
Slc17a3
Slc18a1
Slc19a3
Slc1a2
Slc20a1
Slc22a11
Slc22a13
Slc22a16
Slc22a18
Slc24a1
Slc25a12
Slc25a15
Slc25a19
Slc25a25
Slc25a26
Slc25a29
Slc25a3
Slc25a35
Slc25a36
Slc25a37
Slc25a38
Slc25a4
Slc25a41
Slc25a42
Slc25a43
Slc25a44
Slc25a45
Slc25a46
Slc25a5
Slc25a6p6
Slc26a1
Slc26a11
Slc26a2
Slc27a1
Slc27a2
Slc27a4
Slc27a5
Slc28a1
Slc29a1
Slc2a1
Slc2a11
Slc2a14
Slc2a1-as1
Slc2a2
Slc2a3
Slc2a9
Slc30a2
Slc30a5
Slc30a6
Slc30a9
Slc31a1
Slc35a3
Slc35a4
Slc35a5
Slc35b4
Slc35c1
Slc35e2a
Slc35e2b
Slc35f6
Slc36a1
Slc37a2
Slc38a1
Slc38a11
Slc38a4
Slc38a6
Slc39a10
Slc39a11
Slc39a13
Slc39a4
Slc39a9
Slc3a2
Slc43a1
Slc43a3
Slc44a1
Slc44a3-as1
Slc44a4
Slc45a4
Slc49a3
Slc49a4
Slc4a1
Slc4a1ap
Slc4a2
Slc4a4
Slc4a5
Slc4a7
Slc4a8
Slc50a1
Slc52a3
Slc5a6
Slc6a12
Slc6a15
Slc7a5p2
Slc7a6
Slc7a8
Slc8a1-as1
Slc8b1
Slc9a1
Slc9a3r1
Slc9a6
Slc9a8
Slc9b1
Slc9b2
Slco2a1
Slco3a1
Slco5a1
Slco6a1
Slit3
Slitrk1
Slmap
Smad2
Smad3
Smad5
Smad7
Smad9-it1
Smagp
Smap2
Smarca2
Smarca4
Smarca5-as1
Smarcad1
Smarcal1
Smarcb1
Smarcd1
Smc3
Smc4
Smc6
Smchd1
Smco3
Smdt1
Smg1p1
Smg1p3
Smg6
Smg7
Smg8
Smg9
Smim10l1
Smim13
Smim18
Smim2
Smim20
Smim26
Smim2-as1
Smim38
Smim4
Smim40
Smim6
Smim8
Smpd1
Smpd2
Smpd4
Smpdl3b
Smr3a
Sms
Smtn
Smyd2
Smyd3
Smyd5
Snai2
Snai3-as1
Snap23
Snap25
Snap29
Snap47
Snapc2
Snapc3
Snapin
Snca
Sncb
Snd1
Sned1
Snhg11
Snhg20
Snhg21
Snhg22
Snhg25
Snhg29
Snhg4
Snhg8
Snhg9
Snora10b
Snora13
Snora24
Snora26
Snora36c
Snora37
Snora3c
Snora48
Snora50c
Snora52
Snora6
Snora65
Snora70
Snora71e
Snora78
Snora80b
Snora80d
Snorc
Snord104
Snord105
Snord110
Snord118
Snord12
Snord12b
Snord12c
Snord13
Snord19
Snord2
Snord24
Snord25
Snord26
Snord27
Snord35b
Snord36b
Snord3b-2
Snord3d
Snord42b
Snord49a
Snord49b
Snord52
Snord58c
Snord68
Snord89
Snord95
Snord96a
Snrk
Snrnp25
Snrnp27
Snrpa
Snrpb2
Snrpc
Snrpd1
Snrpd3
Snrpe
Snrpep6
Snrpep9
Sntb1
Sntb2
Snu13
Snupn
Snx1
Snx11
Snx13
Snx17
Snx18
Snx18p14
Snx18p26
Snx19
Snx2
Snx21
Snx22
Snx25
Snx25p1
Snx27
Snx29
Snx29p1
Snx5
Soat2
Socs2
Socs2-as1
Socs3
Socs4
Socs5
Socs7
Sod1p3
Son
Sorbs1
Sorbs3
Sorcs1
Sorl1
Sos1
Sos2
Sox12
Sox2-ot
Sox6
Sox9
Sox9-as1
Sp1
Sp100
Sp140
Sp140l
Sp2
Sp2-as1
Sp4
Spa17
Spaca5
Spaca6
Spaca9
Spag1
Spag4
Spag6
Spag7
Spag9
Sparc
Spart
Spast
Spata1
Spata17
Spata24
Spata33
Spata3-as1
Spata46
Spata5l1
Spata6l
Spata7
Spata9
Spatc1
Spats2
Spats2l
Spc24
Spcs1
Spdye4
Specc1
Specc1l
Specc1l-adora2a
Specc1p1
Speg
Spert
Spg11
Spg7
Sphk2
Spib
Spidr
Spin2a
Spin3
Spint2
Spire2
Spn
Spocd1
Spon2
Sppl2b
Sppl3
Spred1
Sprr3
Sprtn
Spry1
Spry4-as1
Sptan1
Sptbn1
Sptbn4
Spty2d1os
Sqle
Sqstm1
Srcap
Srd5a3
Srebf1
Srebf2
Srek1
Srfbp1
Srgap1
Srgap2
Srgap2c
Srgn
Srmp1
Srp19
Srp54
Srp68
Srp72
Srrd
Srrm5
Srrt
Srsf1
Srsf11
Srsf3
Srsf5
Sry
Ss18l1
Ss18l2
Ssb
Ssbp1
Ssbp3
Ssbp4
Ssc5d
Ssna1
Ssr1
Ssr4
Ssrp1
Sssca1
Sstr2
Ssuh2
Ssxp3
St13p6
St20
St3gal3
St3gal5
St3gal5-as1
St3gal6
St5
St6gal1
St6galnac1
St6galnac2
St6galnac4
St7
St7-as2
St7-ot4
St8sia6
St8sia6-as1
Stag2
Stag3
Stag3l1
Stag3l4
Stag3l5p
Stag3l5p-pvrig2p-pilrb
Stam
Stambp
Stambpl1
Stap1
Stard10
Stard3
Stard3nl
Stard5
Stard7-as1
Stard9
Stat1
Stat3
Stat4
Stat5a
Stat5b
Stat6
Sth
Stim1
Stim2
Stip1
Stk11
Stk11ip
Stk16
Stk19
Stk24
Stk32b
Stk32c
Stk35
Stk38l
Stk4
Stk4-as1
Stkld1
Stmn1p1
Stmn2
Stmn3
Stmnd1
Stradb
Strap
Strip1
Strip2
Strn4
Stt3a
Stt3b
Stub1
Stx12
Stx16
Stx16-npepl1
Stx18
Stx18-as1
Stx4
Stx8
Stxbp1
Stxbp2
Stxbp3
Stxbp5-as1
Sub1
Sucnr1
Suco
Sugct
Sugt1
Sugt1p3
Sult2b1
Sumf2
Sumo1p2
Sun1
Supt16h
Supt4h1
Supt5h
Supt6h
Supv3l1
Susd1
Susd3
Susd5
Suv39h1
Suv39h2
Suz12
Suz12p1
Swi5
Syap1
Sycp2l
Syk
Sympk
Syn3
Syncrip
Syne1-as1
Syne2
Syngap1
Syngr1
Syngr2
Syngr3
Syngr4
Synj2
Synj2bp-cox16
Synpo
Synpo2l
Syp
Sys1
Sys1-dbndd2
Syt12
Syt17
Syt2
Syt3
Syt5
Syt7
Sytl1
Sytl3
Szrd1
Szt2
Tab1
Tab2
Tacc1
Tacc2
Tacstd2
Tada2a
Tada2b
Tada3
Taf1
Taf11l13
Taf15
Taf1a
Taf1a-as1
Taf1c
Taf4
Taf4b
Taf8
Taf9
Tagln2
Taldo1
Tanc1
Tango2
Tango6
Tank
Taok1
Taok3
Tapt1-as1
Tarbp1
Tarbp2
Tardbp
Tars
Tars2
Tas2r2p
Tas2r46
Tas2r64p
Tasor2
Tat-as1
Tatdn2
Tatdn3
Tax1bp1
Tbc1d1
Tbc1d10b
Tbc1d10c
Tbc1d13
Tbc1d14
Tbc1d15
Tbc1d16
Tbc1d17
Tbc1d19
Tbc1d22a
Tbc1d22b
Tbc1d23
Tbc1d24
Tbc1d25
Tbc1d27p
Tbc1d2b
Tbc1d31
Tbc1d7
Tbc1d8
Tbcd
Tbce
Tbck
Tbila
Tbk1
Tbl1x
Tbl1xr1
Tbl3
Tbp
Tbrg1
Tbx10
Tbxas1
Tc2n
Tcaim
Tcam1p
Tcea2
Tcea3
Tceal1
Tceal8
Tceanc
Tceanc2
Tcerg1
Tcf12
Tcf19
Tcf25
Tcf4
Tcf7
Tcf7l1-it1
Tcf7l2
Tchp
Tcirg1
Tcl6
Tcn2
Tcp10l2
Tcp11l1
Tcp11l2
Tcta
Tctn1
Tdg
Tdgf1p5
Tdgf1p7
Tdp1
Tdrd3
Tead1
Tead2
Tecr
Tedc1
Tedc2
Tekt3
Tekt5
Tenm2
Tenm4
Tent2
Tent4a
Tent4b
Tent5a
Tep1
Terf1p2
Tesk1
Tet2
Tet3
Tex2
Tex22
Tex41
Tex45
Tex54
Tex9
Tf
Tfam
Tfap2a
Tfap2a-as1
Tfb1m
Tfdp2
Tfeb
Tfec
Tfg
Tfip11
Tfpi
Tfrc
Tg
Tgfbi
Tgfbr1
Tgif1
Tgm2
Tgm5
Th2lcrr
Thada
Thap12p3
Thap2
Thap3
Thap6
Thap9
Thap9-as1
Thbs1
Thbs3
Thbs4
Them4
Them6
Themis2
Thg1l
Thnsl2
Thoc1
Thoc2
Thoc5
Thoc6
Thop1
Thorlnc
Thrap3
Thsd4
Thsd8
Thumpd1
Thumpd3
Tiam2
Ticam2
Ticrr
Tigd5
Timm10b
Timm17a
Timm17b
Timm21
Timm23b
Timm29
Timm44
Timm50
Timm9p3
Timp1
Tiparp
Tiprl
Tjap1
Tjp2
Tjp3
Tk2
Tkfc
Tldc2
Tle2
Tle3
Tle4
Tlk2
Tln2
Tlnrd1
Tlr4
Tlr7
Tlr9
Tm4sf1
Tm4sf19
Tm4sf19-as1
Tm4sf20
Tm4sf4
Tm7sf3
Tm9sf1
Tm9sf2
Tm9sf4
Tmbim6
Tmc1
Tmc2
Tmc3-as1
Tmc5
Tmc6
Tmc7
Tmc8
Tmco3
Tmco5a
Tmco5b
Tmco6
Tmed2
Tmed7-ticam2
Tmed9
Tmem104
Tmem106a
Tmem106b
Tmem107
Tmem114
Tmem117
Tmem120b
Tmem126a
Tmem132b
Tmem132d-as1
Tmem135
Tmem136
Tmem138
Tmem140
Tmem144
Tmem145
Tmem147
Tmem161b
Tmem161b-as1
Tmem165
Tmem167b
Tmem173
Tmem177
Tmem178a
Tmem178b
Tmem179b
Tmem183a
Tmem184c
Tmem187
Tmem19
Tmem191a
Tmem191c
Tmem198
Tmem198b
Tmem200a
Tmem201
Tmem205
Tmem208
Tmem212-as1
Tmem219
Tmem220
Tmem222
Tmem223
Tmem237
Tmem242
Tmem248
Tmem251
Tmem260
Tmem262
Tmem268
Tmem272
Tmem273
Tmem33
Tmem35b
Tmem37
Tmem38a
Tmem42
Tmem43
Tmem44
Tmem44-as1
Tmem50a
Tmem50b
Tmem51
Tmem54
Tmem59l
Tmem62
Tmem63b
Tmem63c
Tmem69
Tmem70
Tmem79
Tmem86a
Tmem87b
Tmem8a
Tmem8b
Tmem91
Tmem94
Tmem95
Tmem97p1
Tmem99
Tmem9b-as1
Tmod1
Tmod3
Tmpop2
Tmppe
Tmprss11b
Tmprss13
Tmprss2
Tmprss4
Tmprss9
Tmsb4x
Tmsb4xp4
Tmtc3
Tmub1
Tmub2
Tmx2
Tmx2-ctnnd1
Tmx3
Tnc
Tnfaip1
Tnfaip2
Tnfaip3
Tnfaip8l1
Tnfrsf10c
Tnfrsf11a
Tnfrsf12a
Tnfrsf14
Tnfrsf14-as1
Tnfrsf17
Tnfrsf18
Tnfrsf19
Tnfrsf1a
Tnfrsf1b
Tnfrsf9
Tnfsf14
Tnik
Tnip2
Tnks
Tnni2
Tnnt2
Tnpo1
Tnpo1p1
Tnpo3
Tnrc18
Tnrc6b
Tnrc6c
Tns3
Tns4
Togaram1
Tollip-as1
Tom1
Tomm22
Tomm5
Tor1aip1
Tor1b
Tox2
Tox4
Tp53bp1
Tp53i3
Tp53inp2
Tp53tg5
Tpbg
Tpcn2
Tpd52l2
Tph2
Tpi1p2
Tpk1
Tpm3
Tpm3p1
Tpm4
Tpp1
Tpra1
Tprg1
Tprg1-as1
Tprg1-as2
Tprg1l
Tprx2p
Tpt1-as1
Tpt1p4
Tpte2p1
Tptep1
Tptep2
Tpx2
Tra2b
Tradd
Traf3
Traf3ip1
Traf3ip2-as1
Traf4
Traf7
Traj10
Traj11
Traj12
Traj18
Traj19
Traj21
Traj22
Traj27
Traj28
Traj29
Traj30
Traj31
Traj47
Traj48
Traj49
Traj50
Traj6
Traj7
Trak1
Tram1
Tram2-as1
Trank1
Trappc12
Trappc13
Trappc2
Trappc2b
Trappc2p2
Trappc3
Trappc4
Trappc5
Trappc9
Trav2
Trav40
Trav8-2
Trav8-4
Trbc2
Trbv12-1
Trbv12-5
Trbv14
Trbv24-1
Trbv24or9-2
Trbv6-1
Trbv8-1
Treh
Trerf1
Trex1
Trg-as1
Trgc1
Trgv5
Trib1
Trib3
Trim10
Trim13
Trim16
Trim16l
Trim17
Trim22
Trim24
Trim25
Trim28
Trim29
Trim32
Trim37
Trim39
Trim39-rpp21
Trim41
Trim50
Trim52-as1
Trim54
Trim65
Trim67
Trim69
Trim8
Trio
Trip10
Trip11
Trip13
Trip4
Trip6
Trit1
Trmt1
Trmt10a
Trmt10c
Trmt11
Trmt112p1
Trmt13
Trmt44
Trmt61a
Trmt9b
Trmu
Trnt1
Trpc1
Trpc6
Trpm1
Trpm4
Trpm8
Trps1
Trpv2
Trub1
Tsbp1-as1
Tsc2
Tsc22d1
Tsc22d2
Tsc22d3
Tsc22d4
Tsfm
Tsga13
Tshz1
Tsks
Tsku
Tslp
Tsn
Tsnaxip1
Tspan1
Tspan10
Tspan12
Tspan14
Tspan17
Tspan31
Tspan4
Tspan6
Tspan7
Tspear-as1
Tspoap1-as1
Tspyl2
Tssc4
Tssk3
Tstd3
Ttbk1
Ttc1
Ttc14
Ttc17
Ttc19
Ttc21a
Ttc21b
Ttc23
Ttc23l
Ttc24
Ttc25
Ttc26
Ttc27
Ttc28
Ttc28-as1
Ttc29
Ttc3
Ttc30b
Ttc31
Ttc38
Ttc39a
Ttc4
Ttc6
Ttc7a
Ttf2
Tti2
Ttk
Ttll1
Ttll10
Ttll13p
Ttll4
Ttll5
Ttll7
Ttn
Ttn-as1
Ttyh1
Ttyh3
Tuba4a
Tubb2bp1
Tubb3
Tubb4b
Tube1
Tubg2
Tubgcp4
Tug1
Tulp3
Tulp4
Tusc2
Tusc3
Tut1
Tut7
Tvp23a
Tvp23b
Tvp23bp2
Twnk
Txlna
Txlng
Txn2
Txndc11
Txndc17
Txndc8
Txnl1
Txnrd1
Txnrd2
Tyms
Tyrobp
Tyw1
Tyw3
U2af1l4
U2af2
U2surp
U62317.1
U62631.1
U73166.1
U91328.1
U91328.3
Uap1
Uap1l1
Uba1
Uba6-as1
Ubac1
Ubac2
Ubald2
Ubap1
Ubap2l
Ubb
Ubbp4
Ube2a
Ube2b
Ube2d2
Ube2d3p4
Ube2d4
Ube2e1
Ube2f
Ube2f-scly
Ube2i
Ube2m
Ube2o
Ube2q2
Ube2q2p6
Ube2q2p9
Ube2v1p15
Ube2v2
Ube2wp1
Ube2z
Ube3b
Ube3c
Ube4a
Ube4b
Ubfd1
Ubiad1
Ubn1
Ubn2
Ubr2
Ubr3
Ubr5
Ubr5-as1
Ubr7
Ubtf
Ubxn11
Ubxn2a
Ubxn4
Ubxn8
Uca1
Uchl1-as1
Uchl3
Uck2
Ucp2
Ufc1
Ufl1
Ugcg
Uggt1
Ugp2
Ugt1a2p
Ugt1a4
Ugt1a8
Ugt2a3
Ugt2b11
Uhmk1
Uhrf1
Uhrf1bp1
Uhrf1bp1l
Uhrf2
Ulk4
Umlilo
Umodl1
Umodl1-as1
Umps
Unc119b
Unc13a
Unc45a
Unc5b
Unc79
Unk
Upf3a
Upp1
Upp2
Uqcc1
Uqcrc1
Uqcrc2
Uqcrh
Uqcrhp3
Uqcrq
Urb1
Uri1
Urm1
Urod
Uros
Usb1
Use1
Usf1
Usf2
Ushbp1
Uso1
Usp11
Usp12-as1
Usp12-as2
Usp13
Usp14
Usp15
Usp16
Usp2
Usp20
Usp25
Usp27x
Usp2-as1
Usp30
Usp30-as1
Usp32p1
Usp32p2
Usp35
Usp39
Usp4
Usp41
Usp42
Usp46
Usp53
Usp54
Usp7
Usp9x
Uspl1
Ust
Utp11
Utp14a
Utp15
Utp20
Utp23
Utp4
Uvrag
Uvssa
Uxt
Uxt-as1
Vamp1
Vamp2
Vamp8
Vapb
Vars
Vars2
Vash1
Vash2
Vasp
Vav1
Vav3
Vdac3
Vegfa
Vezt
Vgll4
Vil1
Vill
Vim
Vim-as1
Virma
Vkorc1l1
Vldlr
Vmac
Vmp1
Vn1r104p
Vn1r108p
Vn1r7p
Vn1r96p
Vn2r17p
Vnn2
Vpreb1
Vps11
Vps13b
Vps13d
Vps18
Vps25
Vps26b
Vps26c
Vps33b-dt
Vps35l
Vps37a
Vps37d
Vps39
Vps41
Vps45
Vps51
Vps72
Vrk1
Vrk3
Vsig2
Vsx1
Vti1a
Vtrna1-1
Vtrna1-2
Vtrna1-3
Vtrna2-1
Vtrna2-2p
Vwa3a
Vwa5a
Vwa7
Vwa8-as1
Wac
Wars
Wars2-as1
Was
Wasf3-as1
Wash2p
Wash3p
Wash8p
Washc2a
Washc2c
Washc4
Wbp1
Wbp2
Wbp2nl
Wdfy4
Wdpcp
Wdr1
Wdr11
Wdr13
Wdr18
Wdr19
Wdr20
Wdr24
Wdr25
Wdr27
Wdr36
Wdr37
Wdr43
Wdr44
Wdr45
Wdr46
Wdr48
Wdr49
Wdr5
Wdr55
Wdr59
Wdr61
Wdr62
Wdr63
Wdr64
Wdr66
Wdr7
Wdr70
Wdr74
Wdr75
Wdr76
Wdr81
Wdr82
Wdr83
Wdr86
Wdr86-as1
Wdr90
Wdr91
Wdtc1
Wdyhv1
Wee1
Wfdc10b
Wipf2
Wls
Wnk1
Wnk4
Wnt1
Wnt10a
Wnt10b
Wnt2b
Wnt5a
Wnt5b
Wnt7a
Wnt9b
Wrap53
Wrb
Wrb-sh3bgr
Wrnip1
Wsb1
Wsb2
Wscd2
Wt1
Wtap
Wwc1
Wwc2-as2
Wwox
Wwox-as1
Wwp1
Wwp2
Xiap
Xpc
Xpnpep1
Xpnpep3
Xpo5
Xpo6
Xpo7
Xpot
Xpr1
Xrcc5
Xrcc6
Xrn1
Xrra1
Xylb
Yae1
Ybey
Ybx1
Ybx3
Yeats4
Yif1a
Yipf6
Yjefn3
Yju2
Ykt6
Ylpm1
Ypel3
Ypel5
Ypel5p1
Ythdc2
Ythdf2
Ythdf3
Ywhab
Ywhae
Ywhaep1
Ywhah
Ywhaq
Ywhaz
Yy1
Yy2
Z69720.2
Z69890.1
Z82188.1
Z82190.2
Z82244.2
Z83844.1
Z84492.2
Z92545.1
Z93241.1
Z93930.2
Z93930.3
Z94721.2
Z95114.3
Z95114.4
Z95115.1
Z97055.2
Z97205.1
Z98257.2
Z98749.1
Z98752.1
Z98883.1
Z98949.1
Z99756.1
Zbed3-as1
Zbed6
Zbed6cl
Zbtb1
Zbtb10
Zbtb14
Zbtb18
Zbtb20
Zbtb22
Zbtb32
Zbtb33
Zbtb37
Zbtb38
Zbtb40
Zbtb43
Zbtb44
Zbtb46
Zbtb48
Zbtb49
Zbtb7b
Zbtb8os
Zbtb9
Zc2hc1a
Zc2hc1b
Zc3h10
Zc3h11a
Zc3h12a
Zc3h13
Zc3h15
Zc3h18
Zc3h6
Zc3h8
Zcchc17
Zcchc2
Zcchc7
Zcchc9
Zcwpw2
Zdhhc11
Zdhhc18
Zdhhc19
Zdhhc2
Zdhhc3
Zdhhc4
Zdhhc5
Zdhhc8
Zeb1
Zeb1-as1
Zeb2
Zeb2-as1
Zfand2a
Zfand2b
Zfand3
Zfand6
Zfas1
Zfat
Zfat-as1
Zfhx3
Zfhx4-as1
Zfp1
Zfp36
Zfp36l1
Zfp41
Zfp69
Zfp91-cntf
Zfp92
Zfpl1
Zfpm1
Zfpm2
Zfr2
Zfx
Zfyve19
Zfyve27
Zg16
Zgpat
Zhx1
Zkscan1
Zkscan5
Zmiz1
Zmiz2
Zmpste24
Zmym1
Zmym2
Zmym4
Zmym6
Znf10
Znf101
Znf131
Znf133
Znf134
Znf136
Znf138
Znf140
Znf141
Znf142
Znf143
Znf146
Znf148
Znf160
Znf169
Znf174
Znf175
Znf181
Znf185
Znf189
Znf197
Znf2
Znf202
Znf207
Znf211
Znf212
Znf213
Znf213-as1
Znf222
Znf225
Znf226
Znf227
Znf230
Znf236
Znf250
Znf252p-as1
Znf253
Znf25-dt
Znf26
Znf263
Znf264
Znf268
Znf271p
Znf274
Znf275
Znf276
Znf277
Znf281
Znf282
Znf286a
Znf292
Znf302
Znf304
Znf316
Znf317
Znf318
Znf324
Znf326
Znf329
Znf330
Znf331
Znf333
Znf335
Znf33a
Znf345
Znf366
Znf383
Znf385a
Znf385b
Znf385c
Znf391
Znf395
Znf398
Znf407
Znf408
Znf410
Znf426-dt
Znf430
Znf438
Znf444
Znf445
Znf446
Znf449
Znf451
Znf451-as1
Znf460
Znf462
Znf473
Znf48
Znf480
Znf487
Znf493
Znf500
Znf501
Znf503-as1
Znf503-as2
Znf507
Znf511
Znf511-prap1
Znf512
Znf519
Znf527
Znf529
Znf529-as1
Znf530
Znf532
Znf540
Znf547
Znf548
Znf554
Znf555
Znf556
Znf557
Znf561-as1
Znf57
Znf573
Znf575
Znf576
Znf580
Znf581
Znf582-as1
Znf584
Znf587
Znf587b
Znf589
Znf593
Znf596
Znf600
Znf609
Znf610
Znf613
Znf619p1
Znf620
Znf627
Znf628
Znf638
Znf639
Znf646
Znf654
Znf658
Znf664
Znf665
Znf672
Znf674-as1
Znf678
Znf684
Znf687
Znf688
Znf689
Znf696
Znf7
Znf700
Znf707
Znf710
Znf711
Znf713
Znf726
Znf736
Znf740
Znf749
Znf76
Znf764
Znf765
Znf766
Znf768
Znf771
Znf773
Znf776
Znf778
Znf785
Znf791
Znf804b
Znf805
Znf808
Znf813
Znf814
Znf815p
Znf826p
Znf830
Znf839
Znf845
Znf862
Znf865
Znf887p
Znfx1
Znhit1
Znhit3
Znrd1
Znrf2
Znrf2p1
Zpbp
Zpbp2
Zranb2-as2
Zranb3
Zrsr2
Zscan2
Zscan20
Zscan21
Zscan25
Zscan26
Zscan31
Zscan9
Zswim1
Zswim8
Zswim9
Zwint
Zyg11a
Zyx
Zyxp1
Zzef1
