# Supplementary material for: A Bayesian inference transcription factor activity model for the analysis of single-cell transcriptomes
Source: Genome Res. 2021 Jul;31(7):1296–311. doi: 10.1101/gr.265595.120 (PMC8256867; doi:10.1101/gr.265595.120)
Supplement: Supplemental Material [file supp_gr.265595.120_Supplemental_Code.zip › BITFAM/inst/extdata/human/ATM]

Ac012485.3
Ac026401.1
Af254983.2
Al121983.2
Al133466.1
Alas1
Ankrd12
Atp5mc1
Cactin-as1
Ccdc126
Cnot10
Crls1
Dhx8
Etv4
Krt39
Matk
Mbnl2
NA
Osbpl2
Por
Ptprf
Spaca6
Tns1
Trib1
