# Supplementary material for: A Bayesian inference transcription factor activity model for the analysis of single-cell transcriptomes
Source: Genome Res. 2021 Jul;31(7):1296–311. doi: 10.1101/gr.265595.120 (PMC8256867; doi:10.1101/gr.265595.120)
Supplement: Supplemental Material [file supp_gr.265595.120_Supplemental_Code.zip › BITFAM/inst/extdata/human/ATRX]

Aamdc
Aatf
Abca10
Abca17p
Abca7
Abcd3
Abhd17a
Abhd18
Abhd5
Ac002094.1
Ac002472.2
Ac003002.3
Ac003005.1
Ac003006.1
Ac003102.1
Ac004147.2
Ac004232.2
Ac004241.1
Ac005020.2
Ac005559.1
Ac005632.4
Ac005696.1
Ac005726.4
Ac005741.1
Ac005775.1
Ac006059.1
Ac006077.2
Ac006252.1
Ac006273.1
Ac006449.2
Ac006449.6
Ac006483.2
Ac006486.2
Ac007375.1
Ac008393.1
Ac008443.2
Ac008443.4
Ac008443.5
Ac008481.3
Ac008581.2
Ac008622.2
Ac008764.6
Ac008770.2
Ac008770.3
Ac008878.1
Ac008969.1
Ac009061.2
Ac009065.4
Ac009133.1
Ac009133.2
Ac009133.5
Ac009643.2
Ac010148.1
Ac010186.2
Ac010198.1
Ac010240.3
Ac010325.2
Ac010336.5
Ac010385.2
Ac010422.4
Ac010531.6
Ac010618.4
Ac010641.1
Ac010655.3
Ac010761.1
Ac010761.2
Ac010761.7
Ac010999.2
Ac011471.4
Ac011476.3
Ac011498.1
Ac011529.1
Ac011603.2
Ac011611.4
Ac011676.1
Ac011825.3
Ac011921.1
Ac012146.1
Ac012158.1
Ac012291.2
Ac012309.2
Ac012313.8
Ac012313.9
Ac012485.3
Ac012676.5
Ac013391.3
Ac015687.1
Ac015982.1
Ac016405.2
Ac016582.2
Ac016588.2
Ac016708.1
Ac016773.1
Ac016876.1
Ac017015.2
Ac017083.1
Ac018761.3
Ac019131.1
Ac020904.2
Ac020907.1
Ac020907.6
Ac020915.1
Ac020915.5
Ac020916.2
Ac020928.1
Ac021016.3
Ac022137.3
Ac022154.1
Ac022211.2
Ac022384.1
Ac022413.1
Ac022513.1
Ac023157.3
Ac024475.4
Ac024580.1
Ac024940.1
Ac025031.2
Ac025048.1
Ac025171.2
Ac025171.3
Ac025257.1
Ac025283.3
Ac025287.2
Ac025442.1
Ac025588.4
Ac026461.3
Ac026471.2
Ac026748.1
Ac026786.1
Ac027097.1
Ac027601.4
Ac034102.4
Ac036176.1
Ac040173.1
Ac046185.3
Ac048341.1
Ac048341.2
Ac063952.1
Ac067852.1
Ac067930.4
Ac068205.2
Ac068580.4
Ac068831.6
Ac069503.2
Ac073111.5
Ac073314.1
Ac073896.1
Ac073896.2
Ac073911.3
Ac073957.2
Ac074117.1
Ac074138.1
Ac074338.1
Ac078929.1
Ac079140.1
Ac079296.1
Ac079305.1
Ac079341.2
Ac083843.2
Ac084018.2
Ac090164.2
Ac090181.1
Ac090539.2
Ac090826.2
Ac091153.1
Ac091153.3
Ac091167.7
Ac091286.1
Ac092117.2
Ac092139.3
Ac092159.2
Ac092287.1
Ac092295.2
Ac092296.3
Ac092368.3
Ac092384.2
Ac092849.1
Ac092910.3
Ac092944.1
Ac093423.3
Ac093525.1
Ac093627.7
Ac093904.1
Ac096677.1
Ac097103.2
Ac097634.1
Ac098483.2
Ac098650.1
Ac098679.3
Ac099343.3
Ac100793.2
Ac100812.1
Ac104365.1
Ac104532.1
Ac104590.1
Ac104662.2
Ac104695.4
Ac106038.1
Ac106782.2
Ac107083.1
Ac107398.4
Ac108002.1
Ac108471.1
Ac110285.7
Ac110749.1
Ac110769.1
Ac112504.2
Ac112693.3
Ac114271.1
Ac114341.1
Ac114811.2
Ac116021.1
Ac116366.3
Ac116535.1
Ac117382.2
Ac120498.7
Ac122719.1
Ac124068.2
Ac124242.1
Ac124283.2
Ac124283.5
Ac124319.1
Ac127070.3
Ac129492.8
Ac133552.1
Ac135178.6
Ac135586.2
Ac137761.1
Ac138466.1
Ac138907.7
Ac143336.1
Ac144522.1
Ac144548.1
Ac145124.1
Ac147651.4
Ac174048.1
Ac233263.6
Ac233992.3
Ac234582.1
Ac234917.2
Ac239859.2
Ac239859.3
Ac242426.2
Ac243585.2
Ac243829.1
Ac245517.3
Acad9
Acap3
Acat1
Acbd4
Acox3
Acsf3
Actl6a
Ad000864.1
Ad000864.2
Adal
Adam9
Adck5
Add1
Adgre2
Adgre5
Adgrg1
Adi1p1
Adipor2
Adnp2
Agbl5
Aggf1
Aggf1p7
Agl
Agrp
Ahcyl1
Ahdc1
Aimp2
Akap1
Akap17a
Akt1s1
Al008636.1
Al008726.1
Al021918.4
Al022328.3
Al023803.3
Al031258.1
Al031432.3
Al031985.3
Al033519.1
Al035398.1
Al049796.1
Al078621.3
Al080250.1
Al109811.3
Al118558.3
Al121832.1
Al121845.3
Al122023.1
Al133153.1
Al133153.2
Al133387.1
Al136038.3
Al136099.1
Al136301.1
Al137856.1
Al138966.2
Al139193.2
Al139220.2
Al139353.2
Al162377.1
Al162385.2
Al163636.2
Al353719.1
Al354707.2
Al354710.2
Al354726.1
Al354920.1
Al355075.1
Al355075.4
Al355987.3
Al355987.5
Al356020.1
Al356599.1
Al357153.2
Al358113.1
Al358613.3
Al358781.2
Al359644.1
Al390728.5
Al390955.2
Al441992.1
Al451085.2
Al590032.1
Al590708.1
Al596094.1
Al596442.2
Al627171.1
Al645941.1
Al645941.3
Al663074.1
Al731577.2
Al845472.1
Alas1
Aldh16a1
Aldh3b1
Aldoc
Alg10b
Alkbh5
Alms1
Amd1
Anapc7
Ang
Ankle1
Ankrd24
Anp32b
Anxa2r
Ap000295.1
Ap000446.1
Ap000561.1
Ap000769.2
Ap000787.1
Ap000812.5
Ap001043.1
Ap001062.2
Ap001107.3
Ap001189.5
Ap001269.4
Ap001372.2
Ap001412.1
Ap001542.1
Ap002884.1
Ap002986.1
Ap002990.1
Ap003108.2
Ap003385.1
Ap003900.1
Ap005263.1
Ap1ar
Ap1m1
Ap2a2
Ap3m2
Ap5m1
Apaf1
Apbb3
Apeh
Api5
Apold1
Apom
Areg
Arf1
Arf4-as1
Arhgef1
Arhgef10
Arhgef37
Arid1a
Arid2
Arl4a
Arl6ip4
Arl8b
Armc10
Armc2
Armc5
Armc6
Armt1
Arrdc2
Arrdc3-as1
Arrdc5
Asb13
Asb5
Asf1a
Asgr1
Ash2l
Asic2
Aspdh
Atad3b
Atf1
Atf3
Atf4
Atf7ip
Atf7ip2
Atg9a
Atic
Atn1
Atp11a
Atp23
Atp4b
Atp6v0c
Atp9b
Atrip
Atrx
Atxn7l3b
B3galt4
B3gnt10
B3gnt5
B3gntl1
B4galt1-as1
B4galt7
B9d1
Bahcc1
Bahd1
Banf1
Banp
Bbof1
Bbs9
Bcap29
Bckdhb
Bcl2l11
Bcl2l13
Bclaf1p2
Bend6
Bicral
Bloc1s4
Bmp2k
Bnip1
Bnip3l
Borcs6
Borcs7
Borcs7-asmt
Bphl
Brd2
Brsk1
Bsg
Btrc
Bub3
Bx322639.1
Bx323046.1
C12orf29
C15orf39
C15orf41
C15orf65
C17orf49
C17orf53
C17orf80
C18orf21
C19orf38
C1galt1
C1orf109
C1orf53
C1orf56
C21orf62-as1
C2orf16
C3
C4orf47
C5ar2
C5orf24
C5orf30
C5orf56
C9orf24
C9orf85
Ca1
Ca2
Ca5b
Cab39
Cactin-as1
Calr
Camk2b
Capn15
Capn7
Capza1
Card19
Cartpt
Casc3
Catsperg
Cav1
Cbfa2t3
Cbx7
Ccdc130
Ccdc142
Ccdc171
Ccdc18
Ccdc66
Ccdc7
Ccdc9
Ccdc91
Ccdc9b
Ccnb1
Ccndbp1
Ccnf
Ccnk
Ccr10
Cct6p1
Cd151
Cd46p1
Cd55
Cd68
Cd82
Cd99
Cd99p1
Cda
Cdc123
Cdc16
Cdc37l1
Cdiptosp
Cdk12
Cdk8
Cdkn2c
Cdkn2d
Cdyl
Ceacam20
Cenpa
Cenpf
Cenpn
Cep135
Cep164
Cep44
Cep57
Cep63
Cep72
Cep95
Cep97
Cfap206
Cfap57
Cflar
Cgrrf1
Champ1
Chchd1
Chchd2p6
Chfr
Chkb-dt
Chmp1a
Chmp4bp1
Chmp5
Chmp6
Chp1
Chrna4
Chrnb2
Chtf18
Cic
Cipc
Cirbp
Cirbp-as1
Cklf
Cklf-cmtm1
Cks1b
Clec7a
Clic4
Cln5
Clptm1l
Cltc
Clul1
Cmpk2
Cnbd2
Cnnm2
Cnot2
Cnot3
Cnot8
Cntrl
Col22a1
Col6a1
Colec11
Colgalt1
Cops4
Cops7b
Copz2
Coro2a
Cpb2
Cpb2-as1
Cpeb2
Cpne7
Cpq
Cr1l
Cr392039.3
Cramp1
Crcp
Crtap
Cry2
Crybb2p1
Cryzl1
Csnk1g2
Cspp1
Cstf1
Ctbp1-dt
Ctc1
Ctcf
Ctdsp1
Ctps1
Ctsa
Cttn
Cul4a
Cul9
Cxorf58
Cyb561
Cyb561d2
Cyb5b
Cyb5r4
Cycsp17
Cyp20a1
Cyp27b1
Cyp46a1
Cyp4f12
Cyp51a1-as1
Dars2
Dazap1
Dbf4
Dbi
Dbil5p
Dbn1
Dbnl
Dcaf13
Dcaf17
Dcaf6
Dck
Dclre1b
Dcun1d4
Ddx1
Ddx11l1
Ddx11l10
Ddx11l5
Ddx11l8
Ddx18
Ddx19a
Ddx5
Ddx52
Ddx55
Decr2
Degs1
Dele1
Dennd4c
Dennd5b-as1
Depdc5
Desi2
Dgat1
Dhodh
Dhx35
Dhx8
Diablo
Dipk1a
Dkkl1
Dlat
Dmap1
Dmtf1
Dmxl1
Dnaaf3
Dnaaf5
Dnah10
Dnai1
Dnajb2
Dnajb6
Dnajc25
Dnajc25-gng10
Dnajc27-as1
Dnajc3
Dnajc9
Dnajc9-as1
Dock6
Dok1
Dot1l
Dpp3
Dpy19l3
Dpysl4
Dram1
Drap1
Drg1
Drg2
Dtwd1
Dtx3l
Dus2
Dusp12
Dusp23
Dux4
Dyrk1a
Dyrk3
Edem1
Ednra
Edrf1
Eef1aknmt
Egln1p1
Ehmt1
Ei24
Eid3
Eif1
Eif4ep2
Eif5b
Elane
Elavl3
Ell
Elmod2
Eloa
Elovl6
Elp2
Elp5
Emc10
Emc6
Eml6
Emsy
Endov
Enpp3
Entpd4
Entpd6
Eny2
Epb41
Epc2
Epdr1
Eri1
Ermard
Espnl
Etfdh
Etnk1
Etv2
Ewsr1
Exo5
Exosc10-as1
Faah
Fads2
Faim
Fam102b
Fam117b
Fam118a
Fam129c
Fam185a
Fam198b-as1
Fam201b
Fam206a
Fam225a
Fam230e
Fam230g
Fam234a
Fam86c1
Far1
Far1-it1
Fbh1
Fbrs
Fbxl3
Fbxl8
Fbxo16
Fbxo24
Fcho2
Fdft1
Fer
Fermt3
Fez1
Fgfr3p6
Fgfr4
Fgfrl1
Fggy
Flywch2
Fmc1
Fmc1-luc7l2
Fndc11
Fnta
Fo538757.1
Fo704657.1
Fos
Foxk2
Foxn2
Frg1hp
Fsip2
Ftcd
Fus
Fut8
Fxn
G3bp1
Gabpb1-as1
Gad1
Gadd45a
Gadd45b
Galns
Galnt11
Galr1
Galt
Ganc
Gapdh
Gar1
Gask1b
Gatad1
Gatad2a
Gcat
Gcc2
Gcom1
Gdap2
Gdf15
Gdpgp1
Gemin2
Get4
Gfi1b
Gga1
Ggnbp2
Ggt1
Ghrhr
Glis2
Glrx5
Gmip
Gmppb
Gna15
Gnai2
Gnas
Gorasp2
Gpatch11
Gpd1l
Gphn
Gpr137c
Gpr146
Gpr35
Gpx3
Grk1
Grk4
Grk6
Gse1
Gstm4
Gstp1
Gstz1
Gtf2h3
Gtf3c6
Gtpbp10
Guk1
Gvqw3
Gyg2
Gzf1
Hadhb
Haus1
Haus2
Haus5
Hbb
Hcfc2
Hcp5
Hcst
Hdac1
Hdgf
Hectd2
Helz2
Hemk1
Herpud1
Hes7
Hgsnat
Hhex
Hhla3
Hif1a
Hikeshi
Hipk3
Hirip3
Hist1h2bm
Hist1h2bps3
Hist3h2ba
Hkr1
Hm13-it1
Hmg20b
Hmga1
Hmgb1p1
Hmgcr
Hmgxb4
Hnrnpm
Hook3
Hras
Hsd11b1l
Hsdl2
Hspa2
Hspd1p7
Hspe1
Hspe1-mob4
Htd2
Hyal3
Iba57
Icam3
Ier2
Ier3
Ier3-as1
Iffo2
Ifnar2
Ift122
Ift74
Ift88
Ighv3-65
Ighviii-38-1
Il23a
Imp3
Inafm2
Ing1
Ing2
Ing5
Ino80e
Inpp5a
Inpp5f
Inppl1
Ints2
Ipo11
Ipo13
Iqch
Ireb2
Iscu
Isg20
Isoc1
Ist1
Itga2b
Itga3
Itga4
Itgb7
Itgb8
Itprid2
Izumo4
Jade1
Jagn1
Jak2
Jarid2-as1
Jkamp
Kat7
Kazald1
Kcnh4
Kcnip2-as1
Kctd2
Kctd5
Kdm2a
Kdm3a
Kdm4b
Kdm4c
Khk
Khnyn
Kiaa0232
Kiaa1211
Kiaa1328
Kif15
Kif1b
Kif1c
Kif22
Kif23
Kif26a
Kif9-as1
Klf13
Klf6
Klhdc8a
Klhl28
Kmt2a
Kmt2d
Kmt2e
Kmt2e-as1
Knl1
Kpnb1
Kremen1
Krt222
Krt73-as1
Lama5
Lamtor5-as1
Lap3
Larp1b
Lasp1
Lat2
Lepr
Leprot
Letmd1
Lgals1
Lgals2
Lgals7
Limd1
Lims1
Linc00304
Linc00431
Linc00533
Linc00917
Linc00941
Linc01089
Linc01126
Linc01153
Linc01191
Linc01234
Linc01237
Linc01465
Linc01638
Linc01952
Linc02062
Linc02235
Linc02352
Linc02369
Linc02384
Linc02437
Linc02475
Linc02519
Linc02564
Linc02577
Linc02585
Lingo3
Lmna
Lmnb1
Lmnb2
Lonp1
Lonp2
Loxl2
Lrfn4
Lrrc14
Lrrc24
Lrrc27
Lrrc42
Lrrc46
Lrrc63
Lrrc8a
Lrrc8c
Lrtomt
Lsm2
Lsm4
Ltbp3
Ltbp4
Luc7l2
Maco1
Madcam1
Maea
Maf1
Malat1
Malt1
Mamdc4
Man1b1
Man1c1
Manbal
Map1a
Map2
Map2k1
Map2k3
Map3k14
Map3k8
Mapk12
Mapk6
Mapkapk3
Mapkbp1
Mast1
Mastl
Matn1-as1
Matr3
Maz
Mc5r
Mcf2l2
Mcmdc2
Mcrip1
Mcrip2
Mcub
Mdga1
Mdm4
Mdp1
Med16
Men1
Mepce
Metap2
Mettl23
Mfap3
Mfsd12
Mfsd3
Mga
Mgll
Mgme1
Miat
Mib1
Mica
Micall2
Midn
Mier1
Mindy2
Mindy4
Mink1
Mipol1
Mir1199
Mir1281
Mir1282
Mir1302-5
Mir2110
Mir212
Mir3178
Mir3189
Mir33b
Mir3615
Mir4258
Mir4453
Mir4453hg
Mir4651
Mir4734
Mir4741
Mir4757
Mir497hg
Mir548ak
Mir548h5
Mir5695
Mir5787
Mir6089
Mir625
Mir6743
Mir6766
Mir6777
Mir6845
Mir7-3
Mir7-3hg
Mir760
Mir8078
Mir92b
Mirlet7i
Mis12
Misp3
Mkrn2
Mlph
Mmaa
Mospd3
Mpdu1
Mphosph10
Mpp4
Mpp7-dt
Mpv17l2
Mrfap1
Mrpl18
Mrpl2
Mrpl30
Mrpl34
Mrpl35
Mrpl40
Mrpl58
Mrps16
Mrps24
Mrps31p4
Mrps36
Mrps7
Msh2
Mslnl
Mst1p2
Mt2a
Mtap
Mtco1p28
Mtf2
Mtmr9
Mturn
Mus81
Mxd1
Mxra8
Myb
Myc
Myl12b
Myl5
Mynn
Myo18b
Myo9b
Myt1
Mzt2b
NA
Naa15
Nabp1
Naglu
Ncaph2
Ncbp1
Ncdn
Ncoa3
Ncoa7
Ncor2
Nde1
Ndel1
Ndufa4l2
Ndufaf3
Ndufaf6
Ndufs7
Ndufv2
Nedd1
Nedd8-mdp1
Neu3
Neurl3
Nf2
Nfatc3
Nfatc4
Nfia
Nfkbie
Nfya
Nhlrc4
Nifk-as1
Nipa2
Nipbl
Nkd2
Nktr
Nlgn2
Nme1
Nme1-nme2
Nme4
Nme8
Noc4l
Nop9
Nos1ap
Npas4
Nphp3-as1
Npl
Npm3
Nr1h2
Nr1h3
Nr2c2
Nr4a3
Nraddp
Nrbp2
Nsd1
Nsd2
Nt5m
Nucb2
Nudc
Nudt9
Nuf2
Nup93
Nusap1
Oaz1
Ocel1
Odc1-dt
Opa1
Or11h4
Or8b1p
Osbpl2
Otud1
Otud6b
Oxsr1
Pa2g4
Paics
Pak1
Palm
Pam16
Panx2
Park7
Parp10
Parp2
Parp3
Parvb
Pbx3
Pc
Pcbd2
Pcbp1
Pcdhga8
Pcdhga9
Pcgf3
Pcm1
Pcna
Pcnx4
Pdcd2l
Pdcd6ip
Pdhx
Pdia3p1
Pdxdc1
Pfkfb2
Pgam1
Pgbd2
Pgm5p3-as1
Phf3
Phpt1
Pigg
Pigq
Pigv
Pik3r1
Pim3
Pkd2l2
Pknox1
Pla2g6
Plekha8
Plekhg2
Plekhn1
Plppr2
Plxnb2
Pmp22
Pnkd
Pno1
Pnrc1
Poglut1
Pold1
Pold3
Polg
Polh
Polk
Polr2g
Polr3b
Polr3c
Pom121
Pop4
Pop7
Por
Ppan
Ppan-p2ry11
Ppfia3
Ppif
Ppig
Ppm1k-dt
Ppme1
Ppox
Ppp1r12b
Ppp1r15a
Ppp1r37
Ppp1r8
Ppp2r3b
Ppp3cb-as1
Pqbp1
Pqlc1
Pqlc3
Prdm2
Prelid3a
Prkab1
Prkaca
Prkce
Prkcz-as1
Prmt1
Prmt2
Prmt3
Prpf38b
Prpf8
Prr29
Prr5
Prrc2a
Prss22
Prtn3
Psma4
Psmb8
Psmd2
Psmd3
Psmd8
Psmd9
Psme1
Psme3
Psmf1
Ptbp1
Ptdss1
Ptdss2
Pten
Ptgds
Ptk2b
Ptma
Ptms
Ptov1
Ptpa
Ptpn22
Ptpn4
Ptpra
Ptprf
Ptprn2
Pttg1ip
Pxmp2
Qtrt1
Rab11a
Rab5if
Rab8a
Rabgap1l
Rad17
Rad51
Rad9b
Ranbp1
Ranbp2
Rap2b
Rasgrp2
Rasl11a
Rassf1-as1
Rb1
Rbakdn
Rbbp4
Rbbp8
Rbck1
Rbl2
Rbm14
Rbm14-rbm4
Rbm38
Rbm4
Rbm42
Rbm45
Rbm48
Rbm6
Rbpjl
Rccd1
Rcl1
Rell2
Relt
Rf00006
Rf00012
Rf00015
Rf00017
Rf00019
Rf00345
Rf01699
Rf01874
Rf02174
Rf02175
Rf02176
Rf02215
Rf02216
Rfesd
Rgcc
Rgl1
Rgl3
Rgs12
Rhot2
Ric1
Ric8a
Rimklb
Riok1
Ripk1
Rmdn2
Rmnd5b
Rn7sl120p
Rn7sl2
Rna5sp328
Rna5sp462
Rna5sp528
Rna5sp77
Rnase4
Rnf111
Rnf123
Rnf138
Rnf139
Rnf144a
Rnf144a-as1
Rnf151
Rnf167
Rnf217
Rnf220
Rnf32
Rnf7
Rnf8
Rnh1
Rnps1
Rnu1-39p
Rnu4-73p
Rnu5e-4p
Rnu6-1218p
Rnu6-1311p
Rnu6-2
Rnu6-488p
Rnu7-11p
Rny1p4
Rny1p6
Rny4
Ro60
Rock1p1
Romo1
Ror1-as1
Rpain
Rpl13
Rpl13a
Rpl14
Rpl15
Rpl23a
Rpl26l1
Rpl31
Rpl36
Rpl5
Rpl6p9
Rpn2
Rpp14
Rpph1
Rps11
Rps19
Rps3a
Rps5p3
Rps8p6
Rptor
Rrbp1
Rrm2
Rrp1
Rsad1
Rsrc1
Rsrc2
Rtn3
Rundc3b
Runx1
Rwdd1
Rwdd3
Rxylt1
S100pbp
Samd10
Samd13
Samd8
Samm50
Sap30
Sar1a
Sbk2
Sbno2
Scaf1
Scaf8
Scamp1
Scamp2
Scamp5
Scand2p
Scarf1
Scgb1c1
Scgb1c2
Scoc
Sdccag8
Sdhaf2
Sdhaf3
Sec61a2
Sec61b
Secisbp2
Sectm1
Seh1l
Sema4c
Sepsecs-as1
Sept2
Serf2
Serping1
Serpini1
Set
Setd1b
Setd6
Sf3a2
Sfr1
Sfswap
Sft2d2
Sfxn3
Sfxn5
Sgf29
Sgip1
Sgk3
Sgms1-as1
Sgo1-as1
Sgsm1
Sh2b3
Sh3bgrl3
Shank2
Shc1
Shoc2
Sin3a
Sin3b
Siva1
Slc12a9
Slc19a1
Slc22a16
Slc22a4
Slc23a3
Slc25a10
Slc25a19
Slc25a27
Slc25a36
Slc25a38
Slc25a41
Slc27a4
Slc27a5
Slc29a4
Slc2a1
Slc30a6
Slc31a1
Slc35a4
Slc35e2b
Slc35e3
Slc38a10
Slc38a6
Slc39a13
Slc39a14
Slc39a4
Slc44a1
Slc44a2
Slc45a4
Slc49a3
Slc4a1
Slc4a1ap
Slc4a2
Slc6a6
Slc7a6
Slc9a3r1
Slc9a8
Smad5
Smap1
Smarca2
Smc4
Smdt1
Smim8
Snai3-as1
Snapc2
Snapc3
Snhg11
Snhg4
Snhg9
Snora71e
Snora74d
Snora78
Snord105
Snord12b
Snord12c
Snord35b
Snord42b
Snord60
Snord68
Snrnp35
Snrnp70
Snrpa
Snrpc
Snx11
Snx22
Soat1
Socs2
Son
Sox12
Sox9
Sp4
Spa17
Spaar
Spag4
Spag5-as1
Spag7
Spast
Spata33
Spatc1l
Spats2
Specc1l
Specc1l-adora2a
Sphk1
Sphk2
Spi1
Spidr
Spint2
Sppl2b
Spred2
Spry1
Spry4-as1
Spsb1
Sptbn4
Sqstm1
Srcap
Srd5a1
Srd5a3
Srebf1
Srebf2
Srek1
Srr
Srrm2
Srsf3
Srsf6
Ssbp4
St3gal2
St3gal5-as1
Stam
Stard9
Stat3
Stim2
Stim2-as1
Stk11
Stk38l
Stk4
Stkld1
Stt3b
Stub1
Stx5
Stxbp1
Sugct
Supt5h
Syngap1
Syngr4
Synj2
Tab1
Tacc1
Tacc3
Tada2b
Taf6l
Taf7
Taok2
Tapbp
Tardbp
Tars
Tas1r1
Tat-as1
Tatdn3
Tax1bp1
Tbc1d10b
Tbc1d17
Tbc1d22a
Tbc1d5
Tbcb
Tbcd
Tbk1
Tcam1p
Tcf12
Tead1
Tedc2
Tef
Tepp
Tesc-as1
Tet3
Tex45
Tex9
Tfam
Tfdp1
Tfg
Tfrc
Tgif1
Thap6
Thap7-as1
Thap9-as1
Thbs3
Them6
Thnsl2
Thsd8
Ticam1
Tigd2
Timm21
Timm44
Tiparp
Tm4sf19
Tm4sf19-as1
Tmco3
Tmco6
Tmem106c
Tmem114
Tmem117
Tmem126a
Tmem131
Tmem131l
Tmem135
Tmem141
Tmem156
Tmem161b-as1
Tmem167b
Tmem179b
Tmem19
Tmem199
Tmem214
Tmem223
Tmem263
Tmem38a
Tmem51-as1
Tmem87b
Tmprss13
Tmsb4xp4
Tnfaip1
Tnfsf14
Tnni3
Tob1-as1
Togaram1
Tollip
Tp53inp2
Tpgs1
Tpm3p9
Tprn
Trabd
Traf7
Trappc12
Trappc2l
Trgv8
Trim41
Trip10
Trmt1
Trmt11
Trmu
Trnau1ap
Tsc22d1-as1
Tsen15
Tsen34
Tsn
Tspan10
Tspan17
Tspan32
Tspyl1
Tssk3
Tstd3
Ttc26
Tti2
Ttl
Tut1
Txlna
Txndc9
Tymp
Tyr
U91328.1
Uba5
Uba7
Ubac2
Ubald2
Ubap2l
Ube2d2
Ube2e2
Ube2i
Ube2k
Ube2l3
Ube2q2
Ube2v1
Ube3b
Ube3c
Ubn1
Ubtf
Ubxn11
Ubxn2a
Ubxn4
Ugdh-as1
Uhrf1
Uhrf2
Unc13a
Unc79
Uqcrh
Urgcp-mrps24
Usf1p1
Usp10
Usp25
Usp35
Usp38
Usp39
Usp54
Uspl1
Utp15
Utp23
Uvrag-dt
Vars2
Vbp1
Vegfa
Vezt
Vhl
Vill
Vip
Vmac
Vps13a
Vps18
Vps26a
Vps26b
Vps33b-dt
Vtrna1-3
Wash6p
Wdfy2
Wdr24
Wdr43
Wdr45
Wdr46
Wdr6
Wdr62
Wee1
Wnk1
Wnt7a
Wrap53
Wrnip1
Wwc2
Wwc3
Wwox
Xkr9
Xpot
Xrcc4
Ybx1
Ythdf2
Ythdf3
Z82190.2
Z82244.2
Z84492.2
Z98883.1
Zbtb1
Zbtb9
Zc2hc1c
Zc3h6
Zcchc2
Zcchc7
Zcchc9
Zcwpw2
Zdhhc14
Zdhhc17
Zdhhc19
Zdhhc20
Zdhhc20-it1
Zfas1
Zfp1
Zfp69
Zfp69b
Zfp90
Zfr2
Zfyve19
Zfyve21
Zgpat
Zik1
Zmpste24
Znf10
Znf100
Znf117
Znf12
Znf121
Znf124
Znf131
Znf134
Znf140
Znf146
Znf17
Znf180
Znf195
Znf197
Znf2
Znf20
Znf219
Znf226
Znf227
Znf236
Znf253
Znf25-dt
Znf26
Znf268
Znf274
Znf292
Znf317p1
Znf326
Znf331
Znf341
Znf345
Znf354b
Znf382
Znf383
Znf385a
Znf395
Znf397
Znf398
Znf410
Znf419
Znf420
Znf431
Znf432
Znf433-as1
Znf436-as1
Znf440
Znf451
Znf460
Znf461
Znf470
Znf525
Znf529
Znf542p
Znf544
Znf548
Znf549
Znf551
Znf554
Znf555
Znf559
Znf559-znf177
Znf561-as1
Znf564
Znf567
Znf568
Znf570
Znf582-as1
Znf583
Znf584
Znf585a
Znf586
Znf594
Znf610
Znf619
Znf620
Znf627
Znf638
Znf654
Znf655
Znf667-as1
Znf672
Znf675
Znf687
Znf696
Znf7
Znf700
Znf71
Znf718
Znf721
Znf724
Znf750
Znf75a
Znf76
Znf771
Znf773
Znf780b
Znf783
Znf788p
Znf789
Znf79
Znf790
Znf805
Znf808
Znf81
Znf836
Znf839
Znf84
Znf844
Znf879
Znf880
Znf91
Znrf2
Zscan2
Zscan32
Zswim4
Zyx
