# Supplementary material for: A Bayesian inference transcription factor activity model for the analysis of single-cell transcriptomes
Source: Genome Res. 2021 Jul;31(7):1296–311. doi: 10.1101/gr.265595.120 (PMC8256867; doi:10.1101/gr.265595.120)
Supplement: Supplemental Material [file supp_gr.265595.120_Supplemental_Code.zip › BITFAM/inst/extdata/human/BACH1]

Aamdc
Abca17p
Abca7
Abcc10
Abcc3
Abcc5
Abcc5-as1
Abce1
Abhd10
Abhd14a
Abhd14a-acy1
Abhd17a
Abhd2
Abhd5
Abtb1
Ac000068.1
Ac001226.1
Ac002094.1
Ac002116.2
Ac002310.2
Ac002451.1
Ac002472.2
Ac003084.1
Ac004224.2
Ac004233.4
Ac004241.1
Ac004381.1
Ac004540.1
Ac004637.1
Ac004687.1
Ac004690.2
Ac004702.1
Ac004846.2
Ac004890.2
Ac004921.1
Ac004990.1
Ac005037.1
Ac005083.1
Ac005234.1
Ac005253.1
Ac005256.1
Ac005288.1
Ac005324.4
Ac005332.4
Ac005520.1
Ac005520.2
Ac005523.2
Ac005532.2
Ac005593.1
Ac005606.2
Ac005726.3
Ac005759.1
Ac005775.1
Ac005786.2
Ac005789.1
Ac005841.1
Ac005920.1
Ac006058.2
Ac006059.1
Ac006077.2
Ac006252.1
Ac006254.3
Ac006262.1
Ac006333.1
Ac006449.2
Ac006449.6
Ac006483.2
Ac006486.2
Ac006511.1
Ac006511.5
Ac007029.1
Ac007032.1
Ac007192.1
Ac007216.1
Ac007365.1
Ac007375.1
Ac007546.2
Ac007546.3
Ac007620.1
Ac007686.4
Ac007919.2
Ac007952.4
Ac008012.1
Ac008014.1
Ac008040.1
Ac008040.3
Ac008073.3
Ac008105.2
Ac008109.1
Ac008115.3
Ac008267.5
Ac008269.2
Ac008280.3
Ac008464.1
Ac008608.2
Ac008622.2
Ac008734.2
Ac008736.2
Ac008738.1
Ac008750.3
Ac008763.2
Ac008764.6
Ac008781.2
Ac008870.1
Ac008897.3
Ac008957.1
Ac008966.1
Ac008982.2
Ac009065.4
Ac009086.1
Ac009090.3
Ac009107.2
Ac009108.5
Ac009133.1
Ac009133.2
Ac009133.5
Ac009148.1
Ac009879.3
Ac009951.2
Ac010198.2
Ac010271.1
Ac010271.2
Ac010323.1
Ac010333.3
Ac010336.3
Ac010442.1
Ac010463.1
Ac010547.1
Ac010646.1
Ac010654.1
Ac010655.2
Ac010655.4
Ac010761.1
Ac010761.5
Ac011008.1
Ac011195.2
Ac011446.2
Ac011455.1
Ac011471.4
Ac011476.3
Ac011481.1
Ac011491.1
Ac011511.2
Ac011529.1
Ac011603.1
Ac011611.4
Ac011773.3
Ac011825.3
Ac012184.2
Ac012184.3
Ac012306.2
Ac012307.1
Ac012313.9
Ac012358.2
Ac012358.3
Ac012377.1
Ac012485.3
Ac012555.1
Ac012629.2
Ac012645.1
Ac012676.3
Ac013394.1
Ac013400.1
Ac013472.1
Ac015795.1
Ac015813.1
Ac015813.2
Ac015911.9
Ac015982.1
Ac016355.1
Ac016394.1
Ac016596.1
Ac016629.3
Ac016727.1
Ac016957.1
Ac017083.1
Ac018410.1
Ac018552.1
Ac018644.1
Ac018647.2
Ac018761.3
Ac018816.1
Ac018845.3
Ac019117.2
Ac019205.1
Ac020558.1
Ac020612.2
Ac020659.1
Ac020904.3
Ac020914.5
Ac020915.5
Ac020916.2
Ac021054.1
Ac022098.1
Ac022098.3
Ac022211.2
Ac022400.1
Ac022509.3
Ac022613.1
Ac022748.1
Ac022784.1
Ac023157.3
Ac023886.1
Ac024145.1
Ac024243.1
Ac024267.6
Ac024293.1
Ac024941.2
Ac025031.1
Ac025031.2
Ac025162.2
Ac025164.1
Ac025165.3
Ac025470.1
Ac025524.2
Ac025580.3
Ac025822.1
Ac026100.1
Ac026124.2
Ac026310.3
Ac026362.1
Ac026461.1
Ac026461.3
Ac026803.2
Ac027644.1
Ac027644.4
Ac027763.1
Ac034102.6
Ac034102.7
Ac036214.1
Ac044798.1
Ac044802.1
Ac048337.1
Ac048341.2
Ac051619.10
Ac053503.2
Ac061992.1
Ac061999.1
Ac062028.1
Ac064807.1
Ac067852.1
Ac067930.1
Ac067930.3
Ac067930.5
Ac068205.2
Ac068234.1
Ac068338.2
Ac068389.1
Ac068491.4
Ac068580.3
Ac068620.1
Ac068724.3
Ac069200.1
Ac069213.1
Ac069281.2
Ac069368.1
Ac069503.2
Ac073111.1
Ac073111.4
Ac073195.1
Ac073210.2
Ac073314.1
Ac073316.1
Ac073320.1
Ac073389.1
Ac073869.6
Ac073957.1
Ac074029.3
Ac074143.1
Ac078909.1
Ac079341.2
Ac079416.3
Ac079602.3
Ac079742.1
Ac079834.2
Ac079848.1
Ac079949.2
Ac080129.1
Ac083798.1
Ac083798.2
Ac084018.1
Ac084125.1
Ac084337.2
Ac084364.2
Ac084781.2
Ac084871.2
Ac084876.2
Ac087289.3
Ac087385.3
Ac087477.5
Ac087521.3
Ac087645.2
Ac087651.1
Ac090115.1
Ac090192.2
Ac090527.3
Ac090607.5
Ac090617.4
Ac090826.2
Ac090844.2
Ac090952.1
Ac091060.1
Ac091153.4
Ac091167.2
Ac091167.6
Ac091167.7
Ac091180.2
Ac091551.1
Ac091729.3
Ac091834.1
Ac091965.5
Ac092042.1
Ac092042.4
Ac092053.1
Ac092068.2
Ac092072.1
Ac092115.3
Ac092117.2
Ac092118.1
Ac092123.1
Ac092134.1
Ac092145.1
Ac092159.2
Ac092338.3
Ac092442.1
Ac092587.1
Ac092718.1
Ac092724.1
Ac092755.2
Ac092919.2
Ac092944.1
Ac092953.2
Ac093156.1
Ac093157.1
Ac093323.1
Ac093510.1
Ac093663.2
Ac093752.1
Ac093752.2
Ac096577.1
Ac096677.1
Ac096734.2
Ac096751.1
Ac097460.1
Ac097637.1
Ac097641.1
Ac098828.2
Ac099535.1
Ac099681.1
Ac099782.2
Ac100778.3
Ac100812.1
Ac100847.1
Ac103591.3
Ac103858.1
Ac104123.1
Ac104162.2
Ac104365.1
Ac104564.1
Ac104581.4
Ac104590.1
Ac104667.2
Ac104984.5
Ac105020.6
Ac105129.2
Ac105277.1
Ac105411.1
Ac106028.2
Ac106038.1
Ac106782.5
Ac107027.3
Ac107029.1
Ac108002.1
Ac108047.1
Ac109460.3
Ac110749.1
Ac112225.1
Ac112236.2
Ac112484.2
Ac112907.1
Ac113189.1
Ac113410.3
Ac114271.1
Ac114489.1
Ac114684.1
Ac114730.1
Ac115676.1
Ac116021.1
Ac116158.2
Ac116535.1
Ac120498.4
Ac124016.1
Ac124068.2
Ac124319.1
Ac124947.2
Ac125494.1
Ac125611.3
Ac126544.2
Ac126763.1
Ac128709.2
Ac129492.2
Ac130343.1
Ac130343.2
Ac131097.4
Ac131934.1
Ac131971.1
Ac132008.2
Ac134043.1
Ac134772.1
Ac135048.2
Ac135050.5
Ac137630.3
Ac137767.1
Ac137932.2
Ac138150.1
Ac138207.4
Ac138393.1
Ac138393.3
Ac138811.1
Ac139149.1
Ac139530.3
Ac139795.3
Ac141586.1
Ac145207.2
Ac145207.9
Ac145285.6
Ac156455.1
Ac231657.1
Ac234582.1
Ac234781.1
Ac239868.1
Ac242426.2
Ac243585.2
Ac243965.1
Ac244090.3
Ac244636.2
Ac245014.3
Ac245033.1
Ac245033.2
Ac245452.1
Acaa1
Acaca
Acad9
Acap2
Acly
Aco1
Aco2
Acot6
Acox1
Acp1
Acsbg1
Acsf3
Acsl3
Acsm2b
Acss2
Actl6a
Actn1-as1
Actn4
Actr10
Actr3b
Acyp2
Ad000864.2
Adam15
Adam22
Adam33
Adam8
Adarb1
Adck5
Adcy5
Adcy7
Adcyap1
Adgrb3
Adgrg3
Adgrv1
Adhfe1
Adipor2
Adk
Adnp2
Adora2a
Adpgk-as1
Adsl
Af038458.2
Af111167.1
Af186190.1
Af274858.1
Afap1l1
Afp
Aftph
Agap11
Agap3
Agbl5
Agfg2
Agl
Ago3
Agpat3
Agrn
Ahcyl1
Ahcyl2
Ahdc1
Ahrr
Ahsa1
Aig1
Aimp2
Ak7
Akap13
Akap2
Akap8l
Akirin1
Akr1b1
Akr1d1
Akr1e2
Akt1s1
Al009179.1
Al021068.1
Al021546.1
Al022069.1
Al022238.2
Al022238.4
Al022312.1
Al024508.2
Al031282.1
Al031428.1
Al031432.3
Al031658.2
Al031710.2
Al031777.2
Al033527.3
Al034346.1
Al034374.1
Al034397.2
Al035398.1
Al035410.1
Al035530.2
Al049629.2
Al049712.1
Al049796.1
Al049844.1
Al049870.3
Al078590.3
Al078621.3
Al078644.2
Al079342.3
Al109917.1
Al118558.3
Al121603.2
Al121906.1
Al121972.1
Al121990.1
Al121992.1
Al132780.1
Al132857.1
Al133216.2
Al133227.1
Al133230.1
Al133338.1
Al133415.1
Al133467.3
Al136084.2
Al136982.7
Al137802.2
Al137802.3
Al139035.1
Al139158.2
Al139246.2
Al139353.2
Al160171.1
Al160313.1
Al160314.2
Al161909.1
Al161937.1
Al162385.2
Al162591.2
Al162724.2
Al353648.1
Al354696.2
Al354707.1
Al354710.2
Al354726.1
Al354733.1
Al354892.1
Al354892.2
Al354920.1
Al355075.1
Al355075.4
Al355376.2
Al355490.2
Al355916.1
Al355916.2
Al355987.5
Al356488.2
Al356583.1
Al356599.1
Al358472.2
Al358472.4
Al358472.5
Al358473.1
Al359258.3
Al359633.1
Al359711.2
Al359878.2
Al360012.1
Al365205.1
Al365226.2
Al365436.2
Al390719.1
Al390955.2
Al391244.2
Al391497.1
Al391650.1
Al391684.1
Al391832.3
Al391883.1
Al441992.1
Al449423.1
Al450344.3
Al450992.1
Al451042.1
Al451050.1
Al451085.1
Al451085.2
Al451165.2
Al512598.1
Al512791.2
Al513008.1
Al513220.1
Al583722.4
Al590617.2
Al590627.2
Al590705.2
Al590708.1
Al591368.1
Al591845.1
Al606489.1
Al606760.1
Al606760.3
Al627171.1
Al627422.2
Al645608.6
Al645728.1
Al645941.3
Al662797.1
Al669831.5
Al670729.1
Al672277.1
Al672291.1
Al731563.3
Al731569.1
Al732314.6
Al928654.1
Al929472.2
Alas1
Aldh5a1
Aldoa
Alg1
Alg6
Alkbh6
Alox12-as1
Amd1
Amdhd2
Ampd3
Anapc16
Anapc4
Anapc5
Angptl6
Ankar
Ankrd12
Ankrd13a
Ankrd24
Ankrd37
Ankrd49
Ankrd6
Anks1a
Anln
Anxa4
Ap000238.1
Ap000251.1
Ap000446.1
Ap000704.1
Ap000721.1
Ap000769.2
Ap000812.5
Ap000842.2
Ap000845.1
Ap000866.1
Ap000866.2
Ap000892.1
Ap000894.2
Ap000943.3
Ap001046.1
Ap001062.2
Ap001107.4
Ap001107.9
Ap001150.1
Ap001267.4
Ap001363.2
Ap001372.2
Ap001412.1
Ap001528.1
Ap001528.3
Ap001816.1
Ap001885.1
Ap001931.1
Ap001962.1
Ap002478.1
Ap002762.1
Ap002884.2
Ap002986.1
Ap003068.4
Ap003392.6
Ap003396.1
Ap003419.3
Ap003467.1
Ap003469.3
Ap1ar
Ap1m1
Ap2a2
Ap2b1
Ap4e1
Ap5s1
Apc2
Apeh
Aph1b
Aplf
Apoa1-as
Apold1
Aqp6
Areg
Arel1
Arf1
Arf4-as1
Arfgap1
Arfip1
Arhgap10
Arhgap26
Arhgap27
Arhgap31
Arhgap39
Arhgap45
Arhgdia
Arhgef37
Arhgef39
Arhgef7
Arid1b
Arid2
Arid3c
Arid4a
Arid5a
Arih1
Arih2
Arl14ep
Arl2bp
Arl4a
Arl6ip4
Arl8b
Armc10
Armc2
Armh3
Arntl
Arntl2
Arpc2
Arpc5l
Arrdc1
Arrdc2
Arrdc3-as1
Arsa
Arv1
Asap1
Asb2
Asf1a
Asf1b
Asl
Ass1p1
Ass1p7
Asxl1
Atad3a
Atad3b
Atat1
Atf1
Atf7ip
Atf7ip2
Atg10
Atg16l1
Atg2a
Atg4c
Atg4d
Atg9a
Atmin
Atn1
Atp11a
Atp11b
Atp23
Atp2a2
Atp2b1-as1
Atp2c1
Atp5f1b
Atp5f1d
Atp5if1
Atp6ap2
Atp6v0a1
Atp6v0a2
Atp6v0e2
Atp6v1b2
Atp6v1g1
Atp6v1h
Atp9b
Atraid
Atrip
Atxn2-as
Atxn2l
Atxn7
Atxn7l1
Atxn7l2
Aurka
Auts2
Avl9
Azin1-as1
B2m
B3galt4
B3galt6
B3gnt10
B4galt2
B4galt7
Babam1
Babam2
Bach1
Bag1
Baiap2
Banf1
Bank1
Bbs7
Bbs9
Bbx
Bcat2
Bccip
Bckdhb
Bcl2l11
Bcl2l13
Bcl3
Bcl7a
Bcl9
Bcorl1
Bcr
Bdnf-as
Bdp1
Bend6
Bhlhe40
Bicdl1
Birc2
Bivm
Bmi1
Bmp1
Bmp2k
Bmpr2
Bola1
Bora
Borcs5
Bphl
Bptf
Brd2
Brpf3
Brsk1
Bsg
Btbd3
Btbd6
Btf3
Btg2
Btnl9
Bud23
Bud31
Bx323046.1
Bx537318.2
Bysl
Bzw2
C11orf1
C11orf58
C11orf74
C11orf80
C12orf10
C12orf57
C12orf75
C16orf72
C17orf49
C17orf51
C17orf80
C18orf21
C18orf25
C18orf32
C19orf24
C19orf38
C19orf53
C1galt1
C1orf159
C1orf35
C1qtnf8
C2
C20orf202
C2orf49
C2orf69
C2orf76
C2orf88
C2orf91
C2orf92
C4orf33
C4orf47
C5orf24
C5orf56
C5orf63
C6orf120
C6orf223
C6orf89
C6orf99
C7orf26
C8orf44
C8orf82
C9orf163
C9orf3
C9orf43
Ca11
Ca13
Cab39
Cables2
Cacfd1
Cacna1d
Cacnb2
Cacybp
Calhm6
Calm1
Calm3
Calr
Calu
Camk2g
Camsap2
Camta1
Cand1
Canx
Cap1
Capn1
Capn12
Capn15
Capn2
Capn5
Capn7
Capn8
Capns1
Caprin1
Card8-as1
Carmil2
Cars2
Casc15
Cav1
Cblif
Cbx2
Cbx3
Cc2d1a
Ccdc106
Ccdc107
Ccdc113
Ccdc117
Ccdc124
Ccdc126
Ccdc150
Ccdc157
Ccdc174
Ccdc18
Ccdc28a
Ccdc30
Ccdc61
Ccdc62
Ccdc66
Ccdc74a
Ccdc77
Ccdc85b
Ccdc86
Ccdc91
Cck
Ccm2
Ccnd1
Ccne1
Ccng2
Ccnk
Ccnl1
Ccny
Ccrl2
Ccser1
Ccser2
Cct6p3
Cct7
Cd109
Cd37
Cd55
Cd59
Cd63
Cd68
Cd84
Cd9
Cd99p1
Cdadc1
Cdc34
Cdc37l1
Cdc42
Cdc42bpa
Cdc42ep2
Cdc42se2
Cdc6
Cdc73
Cdiptosp
Cdk10
Cdk12
Cdk13
Cdk14
Cdk5rap3
Cdkn1a
Cdkn2b-as1
Cdkn2c
Cds2
Cdt1
Cdv3
Cdyl
Cela1
Celf2
Cenpbd1p1
Cenpp
Cenpw
Cep57
Cep57l1
Cep68
Cercam
Cfap69
Cfap70
Cfl1p1
Cflar
Cftr
Champ1
Chat
Chchd2p1
Chchd7
Chd2
Chd4
Chd7
Chd9
Chgb
Chmp5
Chmp7
Chrna5
Ciao1
Cic
Ciita
Cipc
Cirbp
Cirbp-as1
Cisd1
Cisd3
Cish
Cklf
Cklf-cmtm1
Clba1
Clcn3
Clcn6
Clcn7
Cldn12
Cldn15
Cldn16
Cldn4
Cldn7
Clec19a
Clic4
Clic5
Clip3
Clip4
Clk3
Cln5
Cln8
Clp1
Cltc
Cmc1
Cmip
Cmpk2
Cmss1
Cndp2
Cnih2
Cnih3
Cnksr1
Cnn2
Cnnm3
Cnot10
Cnot3
Cnot8
Cnst
Cntd1
Cntln
Cog3
Col19a1
Col23a1
Col27a1
Col4a2-as2
Colgalt1
Commd1
Copg1
Cops4
Cops6
Cops7a
Cops8
Copz2
Coq6
Coq8a
Coq8b
Coq9
Coro6
Coro7
Cox5b
Cox6a1
Cpamd8
Cpeb4
Cped1
Cpne2
Cpne7
Cpsf3
Cpsf4
Cpt2
Cptp
Cracr2b
Cradd
Cramp1
Crcp
Creb1
Creld1
Creld2
Crem
Cript
Crkl
Crlf1
Crtc3
Cry2
Crybb2p1
Crym-as1
Cryzl1
Csde1
Csf3r
Csk
Cskmt
Csnk1g2
Cstf1
Ctbp1
Ctbp1-dt
Ctcf
Ctdp1
Ctdspl2
Cth
Ctnnd1
Ctps1
Ctps2
Cttn
Ctxn2
Cul1
Cul4a
Cul9
Cutalp
Cux1
Cwc27
Cxcl1
Cxcl16
Cxcl2
Cxxc1
Cyb561
Cyb561d1
Cyb5a
Cyb5d1
Cyb5r4
Cyc1
Cyhr1
Cyld
Cyth2
Cytor
Cyyr1-as1
D2hgdh
Dagla
Dao
Dap3
Dazap1
Dazap2
Dbf4
Dbf4b
Dcaf11
Dcaf13
Dcaf6
Dcaf7
Dcst2
Dcstamp
Dctn5
Dcun1d4
Dcxr-dt
Ddhd2
Ddi2
Ddit4
Ddit4-as1
Ddr2
Ddx11
Ddx19a
Ddx19b
Ddx21
Ddx25
Ddx27
Ddx42
Ddx47
Ddx49
Ddx50
Ddx52
Ddx55
Ddx59
Deaf1
Decr2
Def8
Degs1
Degs2
Dele1
Dennd2c
Dennd3
Dennd4c
Dennd6a-dt
Denr
Desi2
Dffb
Dgcr8
Dgka
Dgke
Dgkh
Dgkz
Dglucy
Dguok
Dhdds
Dhodh
Dhrs11
Dhrs13
Dhrs3
Dhrs4l1
Dhrs7b
Dhx30
Dhx8
Diablo
Dip2b
Dipk1a
Disp3
Dkk1
Dlat
Dleu1
Dlg5-as1
Dlgap4
Dll4
Dlst
Dlx2
Dm1-as
Dmpk
Dmxl1
Dnaaf1
Dnaaf5
Dnah10
Dnai1
Dnaja1
Dnaja2
Dnaja3
Dnajb11
Dnajb12
Dnajb2
Dnajb4
Dnajc16
Dnajc22
Dnajc25
Dnajc25-gng10
Dnajc27-as1
Dnajc3
Dnajc5
Dnajc8
Dnajc9
Dnajc9-as1
Dnase1l1
Dnd1p1
Dnhd1
Dnm1
Dnm2
Dnmt3b
Dnttip1
Dock2
Dock6
Donson
Dop1b
Dpagt1
Dpy30
Drap1
Drc3
Drg1
Drosha
Dse
Dtd1
Dtwd1
Dtx1
Dus4l
Dusp14
Dusp2
Dusp22
Dusp28
Dutp1
Dvl3
Dym
Dync1i1
Dync1i2
Dynll1
Dynlrb2
Dyrk1a
Dyrk2
Dyrk3
Dzip3
E4f1
Ebag9
Ebi3
Ebln3p
Ebp
Ecpas
Ecsit
Edc4
Edem1
Eef1a1p25
Eef1a2
Eef1akmt3
Eef1d
Eef2
Efcab2
Efhc1
Efhd2
Efna1
Efr3a
Egln2
Egr2
Ehbp1l1
Ehd1
Ehmt1
Ei24
Eid1
Eif1
Eif1ay
Eif2ak3-dt
Eif2b5
Eif2s1
Eif3i
Eif3m
Eif4e
Eif4g1
Eif5
Eif5b
Eif6
Elac1
Ell3
Elmo2
Elmod2
Elmod3
Elmsan1
Elovl6
Elp2
Elp4
Emc10
Emc3
Emc3-as1
Emc4
Emd
Emp1
Emx1
Enam
Endov
Eno2
Enpp3
Entr1
Eny2
Ep400p1
Epb41
Epb41l4a
Epb41l4a-as1
Ephb1
Epn1
Epn2
Epn3
Erbb3
Erlin2
Ermap
Ervmer34-1
Esco2
Esrra
Esyt1
Etfbkmt
Etnk1
Ets2
Etv2
Evi5l
Ewsr1
Exoc3
Exoc6
Exosc7
Exosc8
Exosc9
Ext2
Extl3
F2rl3
F8
Fabp5p3
Fah
Fahd2a
Faim
Fam110a
Fam114a1
Fam117b
Fam118b
Fam120a
Fam120b
Fam122a
Fam131a
Fam149b1
Fam160a1
Fam160b1
Fam160b2
Fam162a
Fam177a1
Fam178b
Fam189b
Fam200b
Fam206a
Fam207a
Fam210a
Fam216a
Fam228b
Fam234a
Fam50a
Fam50b
Fam53c
Fam57a
Fam72a
Fam76a
Fam81a
Fam81b
Fam89b
Fam98c
Fan1
Fancd2
Fancg
Fank1
Farp1
Farp2
Fastkd3
Fbh1
Fbrs
Fbrsl1
Fbxl16
Fbxl18
Fbxl19
Fbxl3
Fbxo22
Fbxo24
Fbxo28
Fbxo34
Fbxo36
Fbxo4
Fbxo45
Fcer2
Fcf1
Fcgr3a
Fcgr3b
Fcho1
Fdps
Fem1a
Fez1
Fez2
Fgd4
Fgf22
Fgf9
Fhad1
Fkbp10
Fkbp2
Fkbp4
Fkrp
Flg-as1
Flnb-as1
Flot1
Flywch1
Fmc1
Fmc1-luc7l2
Fmnl3
Fmo4
Fndc3a
Fndc3b
Fnip2
Fntb
Fo393419.1
Fosl1
Fosl2
Foxk1
Foxk2
Foxn2
Foxo3
Foxo6
Foxred1
Fp565260.6
Fpgs
Frat1
Frg1
Frg1hp
Frmd5
Frmd6
Frmd8
Fry
Fscn1
Fstl3
Fundc2
Fus
Fut11
Fut8
Fyttd1
Fzd1
Fzd3
Fzd7
Fzr1
G3bp1
Gaa
Gabarapl1
Gabpb1-as1
Gabpb2
Gadd45a
Galk2
Galns
Galnt1
Galnt11
Galnt8
Gan
Ganc
Gapdh
Garem2
Gart
Gas8
Gasal1
Gatad2a
Gatc
Gatm
Gcat
Gchfr
Gda
Gdnf
Gdnf-as1
Gdpd1
Gdpgp1
Gemin6
Gemin7
Gemin7-as1
Get4
Gfer
Ggn
Gid4
Gigyf2
Gins3
Gins4
Gipc2
Git1
Gjd3
Glcci1
Glce
Gli4
Glyctk
Gmcl1
Gmip
Gmnn
Gmpr2
Gnai2
Gnal
Gnas
Gng12-as1
Gnl3
Golga7
Gpalpp1
Gpat4
Gpatch3
Gpbp1
Gpd1l
Gphn
Gpi
Gpld1
Gpn1
Gpn3
Gpnmb
Gpr132
Gpr137
Gpr137b
Gpr146
Gpr89b
Gprc5a
Gps1
Gps2
Gpsm3
Gpt2
Gpx4
Gramd1b
Gramd1c
Gramd2b
Gramd4
Grhl1
Grina
Grk3
Grk6
Grpel2
Gsdmb
Gsdmd
Gskip
Gstk1
Gsto1
Gstp1
Gtf2e1
Gtf2h1
Gtf2h3
Gtf2h4
Gtf2h5
Gtf2ip13
Gtf2ip4
Gtf2ird1
Gtf2ird2b
Gtf3c6
Gtpbp3
Gucy1a1
Guf1
Guk1
Gzf1
H1fx-as1
H3f3a
H3f3b
H6pd
Hadh
Haghl
Hamp
Haspin
Hat1
Haus5
Hbp1
Hcls1
Hdac1
Hdac10
Hdac3
Hdac4-as1
Hdac6
Hddc3
Hdgf
Hdhd5-as1
Heatr5b
Hectd2
Helb
Heph
Hexa
Hexa-as1
Hexd
Hexim1
Hexim2
Hey1
Hif1a
Higd1ap5
Hikeshi
Hilpda
Hinfp
Hist1h1c
Hist1h1d
Hist1h2ac
Hist1h2ad
Hist1h2ae
Hist1h2ag
Hist1h2ah
Hist1h2bc
Hist1h2bd
Hist1h2be
Hist1h2bk
Hist1h2bo
Hist1h3a
Hist1h3h
Hist1h4a
Hist1h4c
Hist1h4l
Hist2h2ac
Hist2h3d
Hist3h2bb
Hist4h4
Hivep1
Hk1
Hkr1
Hla-b
Hla-drb1
Hla-e
Hm13
Hmbs
Hmg20a
Hmga1
Hmgb1
Hmgb3p32
Hmgn1
Hmox1
Hmox2
Hnmt
Hnrnpa2b1
Hnrnpa3
Hnrnpab
Hnrnpl
Hnrnpm
Hnrnpu
Hoga1
Hook1
Hook3
Hotairm1
Hottip
Hoxa-as2
Hpcal1
Hpd
Hprt1
Hrh1
Hsbp1l1
Hscb
Hsd17b1
Hsd17b14
Hsd17b4
Hsf1
Hsp90ab1
Hsp90b1
Hspa14
Hspa1a
Hspa4
Hspb7
Hspe1
Hspe1-mob4
Htatip2
Htatsf1
Htd2
Htr5a
Htr5a-as1
Htt
Hyal3
Hypk
Iah1
Icam1
Icam3
Id1
Id2
Idh3a
Idua
Ier3
Ier3-as1
Ifi16
Ifi27
Ifit2
Ifitm9p
Ifngr2
Ifrd1
Ift122
Ift43
Ift74
Igf1r
Ighmbp2
Iglv2-5
Iglv3-4
Ik
Ikbkg
Il16
Il17c
Il17d
Il17rb
Il17rc
Il18rap
Il1r1
Il21r
Il32
Il5ra
Il6
Immp1lp1
Imp3
Imp4
Inafm1
Inf2
Ing1
Ing3
Ing5
Ino80b
Ino80b-wbp1
Ino80e
Inpp1
Inpp4a
Inpp5a
Inpp5b
Ints10
Ints14
Ints5
Ints6-as1
Ints7
Intu
Ipo11
Ipo13
Ipo5
Ipo9
Iqank1
Iqcc
Iqub
Irf4
Irf8
Irf9
Irs3p
Isg15
Islr2
Isx
Isyna1
Itfg2
Itfg2-as1
Itga3
Itgae
Itgb1
Itgb1-dt
Itgb3
Itgb4
Itgb5
Itpr1
Itsn1
Izumo1
Jade1
Jak2
Jakmip1
Jmjd8
Kansl3
Kat2a
Kat6b
Kat7
Kat8
Kazald1
Kazn
Kbtbd2
Kcmf1
Kcnab1
Kcnab2
Kcnk10
Kcnk6
Kcnn1
Kcnn4
Kcnq4
Kcnq5
Kctd17
Kctd2
Kctd20
Kctd5
Kctd7
Kdm1a
Kdm1b
Kdm2b
Kdm4a
Kdm4b
Kdm6b
Kdm7a-dt
Keap1
Khk
Khnyn
Kiaa0040
Kiaa0895l
Kiaa1109
Kiaa1211
Kiaa1324
Kiaa1549l
Kiaa1586
Kiaa1614
Kiaa1671
Kiaa1841
Kif15
Kif1bp
Kif20a
Kif22
Kif2a
Kifc1
Kifc2
Klc1
Klc2
Klc4
Klf11
Klf3
Klhdc1
Klhdc10
Klhl17
Klhl2
Klhl23
Klhl36
Klhl40
Klhl42
Klhl7
Klrg1
Kmt2a
Kmt5c
Knl1
Knstrn
Kntc1
Kpnb1
Krt18p13
Krt18p20
Krt5
Krt73
Krt8p13
Krtap21-3
Ksr1
Kxd1
Lactb
Lactb2-as1
Lama3
Lamb2
Lamtor5-as1
Larp1
Larp1b
Larp4
Larp7
Lbhd1
Lclat1
Lcn12
Lcor
Lcp1
Ldha
Ldlrap1
Lekr1
Lemd3
Leprotl1
Letm2
Letmd1
Lfng
Lgalsl
Lgi4
Lhfpl2
Lias
Lig3
Lilrb1
Limd1
Lims1
Lin52
Linc00112
Linc00167
Linc00240
Linc00243
Linc00265
Linc00271
Linc00332
Linc00337
Linc00339
Linc00431
Linc00434
Linc00449
Linc00511
Linc00607
Linc00620
Linc00649
Linc00667
Linc00674
Linc00863
Linc00881
Linc00910
Linc00942
Linc00963
Linc00974
Linc01085
Linc01089
Linc01098
Linc01099
Linc01121
Linc01126
Linc01135
Linc01141
Linc01144
Linc01160
Linc01237
Linc01269
Linc01270
Linc01381
Linc01488
Linc01547
Linc01578
Linc01629
Linc01655
Linc01682
Linc01694
Linc01715
Linc01719
Linc01732
Linc01764
Linc01768
Linc01786
Linc01879
Linc01888
Linc01952
Linc02001
Linc02156
Linc02157
Linc02185
Linc02213
Linc02256
Linc02298
Linc02332
Linc02363
Linc02384
Linc02456
Linc02537
Linc02570
Linc02574
Linc02585
Linc02615
Linc02640
Linc-pint
Lipt1
Lix1l-as1
Lmln
Lmna
Lmnb2
Lmo7
Lnpep
Lonp2
Loxl3
Lpgat1-as1
Lpin1
Lrch3
Lrfn4
Lrp1
Lrp3
Lrrc23
Lrrc37a5p
Lrrc42
Lrrc49
Lrrc61
Lrrc8a
Lrrc8b
Lrrc8d
Lrrc8e
Lrsam1
Lrtomt
Lrwd1
Lsm14b
Lsm2
Lsm8
Lsp1
Ltb4r
Luc7l2
Ly6e
Ly9
Lyn
Lztr1
Macf1
Maco1
Macrod2
Madcam1
Madd
Maf1
Mafg-dt
Magi3
Magix
Mak16
Malat1
Malt1
Mamdc4
Man1a2
Man1b1
Man1c1
Manbal
Maneal
Manf
Map1lc3a
Map2k1
Map2k3
Map2k4
Map2k5
Map3k13
Map3k14-as1
Map3k8
Map4k3-dt
Map4k4
Map7d1
Mapk1
Mapk12
Mapk1ip1l
Mapk6
Mapk7
Mapk8
Mapk8ip3
Mapkapk5
Mapre2
March2
March6
Marcol
Mark2
Mark3
Mark4
Marveld2
Masp1
Mast1
Mast3
Mast4
Mat2a
Mat2b
Matn1-as1
Matr3
Mau2
Maz
Mbd3l1
Mbd6
Mcfd2p1
Mcm10
Mcm2
Mcm5
Mcoln1
Mcrip2
Mcts2p
Mdga1
Mdm2
Mdm4
Mdp1
Me2
Med11
Med15
Med30
Med9
Mef2a
Mef2c-as2
Megf8
Meltf-as1
Mepce
Mepe
Mertk
Mest
Mettl14
Mettl15
Mettl23
Mettl25
Mettl6
Mettl7a
Mettl9
Mfap5
Mfn1
Mfn2
Mfsd1
Mfsd2b
Mfsd3
Mfsd4b
Mfsd6
Mgat4b
Mgat5
Mgat5b
Mgme1
Mgrn1
Mgst1
Mhencr
Mib1
Mib2
Micos10
Micos10-nbl1
Midn
Mief1
Mief2
Mier1
Miga1
Mincr
Mindy1
Mios
Mir1229
Mir1282
Mir1292
Mir132
Mir141
Mir142
Mir1539
Mir17
Mir18a
Mir194-2hg
Mir19a
Mir200c
Mir200chg
Mir20a
Mir212
Mir22hg
Mir29b2
Mir29b2chg
Mir29c
Mir3143
Mir3153
Mir3175
Mir3178
Mir3180-4
Mir3181
Mir3184
Mir3188
Mir3190
Mir3191
Mir3199-1
Mir3199-2
Mir3652
Mir3655
Mir3660
Mir3662
Mir3665
Mir3681hg
Mir378a
Mir3926-1
Mir3926-2
Mir422a
Mir423
Mir4322
Mir4434
Mir4435-1
Mir4435-2
Mir4442
Mir4444-1
Mir4458hg
Mir4477b
Mir4479
Mir4519
Mir4522
Mir4530
Mir4651
Mir4674
Mir4710
Mir4727
Mir4734
Mir4738
Mir4756
Mir4757
Mir4766
Mir4767
Mir4781
Mir497hg
Mir5087
Mir5090
Mir5091
Mir5188
Mir544b
Mir564
Mir5695
Mir5696
Mir574
Mir589
Mir6073
Mir6077
Mir6084
Mir6089
Mir638
Mir639
Mir648
Mir6509
Mir6516
Mir658
Mir6795
Mir6832
Mir6833
Mir6892
Mir7-3
Mir7-3hg
Mir760
Mir762hg
Mir7845
Mir7846
Mir7848
Mir8072
Mir92b
Mirlet7a1hg
Mirlet7i
Misp3
Mkln1
Mkrn2
Mlec
Mlh1
Mlst8
Mmaa
Mmachc
Mmp11
Mnx1-as1
Mob4
Morf4l2-as1
Morn3
Mospd3
Mpg
Mphosph10
Mpi
Mpnd
Mpp7-dt
Mpv17l2
Mpzl3
Mrfap1
Mrm2
Mrm3
Mrpl1
Mrpl19
Mrpl2
Mrpl30
Mrpl33
Mrpl34
Mrpl4
Mrpl40
Mrpl49
Mrpl54
Mrps11
Mrps16
Mrps17
Mrps18b
Mrps21
Mrps21p9
Mrps36p2
Mrs2
Mrtfb
Mrto4
Mrvi1-as1
Ms4a1
Msantd3
Msh5
Msh5-sapcd1
Msh6
Msi2
Msmo1
Mst1p2
Mt1x
Mt2a
Mt3
Mta2
Mtdh
Mtfp1
Mtfr1l
Mtg1
Mtg2
Mthfd1
Mthfd2l
Mtmr11
Mtmr14
Mtnd4p21
Mttp
Muc20-ot1
Mus81
Mxd1
Mxd3
Mxi1
Myb
Mybl2
Mybphl
Myc
Mycbp2-as1
Mycbpap
Myl12b
Myl5
Myl6
Mylip
Mylk-as1
Mynn
Myo15b
Myo16-as1
Myo19
Myo1f
Myo3b-as1
Myo7a
Myo9b
Myom2
N4bp2
NA
Naa16
Naa20
Naa30
Naa38
Naa60
Nab1
Naglu
Nalt1
Napa-as1
Napsa
Napsb
Narf
Nat10
Nav2-as3
Naxe
Nbeal1
Nbeal2
Nbl1
Nbr1
Nbr2
Ncapd2
Ncapg
Ncapg2
Ncaph
Ncaph2
Ncbp1
Ncdn
Nck1
Nckipsd
Ncln
Ncoa7
Ncor2
Ncstn
Ndc80
Ndfip2
Ndor1
Ndst1
Ndufa7
Ndufaf4p1
Ndufaf6
Ndufaf8
Ndufb2
Ndufb3
Ndufc1
Ndufs3
Ndufv1
Ndufv3
Neat1
Necab2
Necap1
Nectin1
Nedd1
Nedd4l
Nedd8-mdp1
Neil1
Nek6
Nelfb
Nelfcd
Nenf
Neo1
Neurl4
Nf2
Nfatc2ip
Nfatc3
Nfe2l3
Nfe4
Nfic
Nfkbib
Nfkbiz
Nfx1
Nfya
Ngdn
Ngrn
Nif3l1
Nifk-as1
Nifkp6
Ninj1
Nipa1
Nipal1
Nipbl
Nipsnap2
Nit1
Nit2
Nkapd1
Nkiras2
Nktr
Nlgn1
Nln
Nlrc5
Nme2
Nme4
Noc4l
Noct
Nol11
Nolc1
Nop14-as1
Nop53
Nop56
Nop58
Nos1ap
Notch3
Noxa1
Npas4
Npc1
Npepl1
Npl
Npm1p46
Npw
Nr1d2
Nr1h2
Nr2f2-as1
Nr2f6
Nr4a1
Nr4a3
Nrbf2
Nrf1
Nrir
Nrm
Nsd3
Nsmaf
Nsmce1-dt
Nsmce2
Nsrp1
Nsun6
Nt5dc1
Nt5m
Ntn4
Nubp1
Nubp2
Nubpl
Nudt13
Nudt7
Nuf2
Numbl
Nup133
Nup188
Nup210l
Nup214
Nupl2
Nxpe3
Nxph3
Oaf
Oas3
Oasl
Ocln
Odc1-dt
Odf3b
Odr4
Oga
Ogdh
Ogfod1
Ogfod2
Ogfr
Ogt
Olfml2a
Opa1
Oprl1
Optn
Or11g1p
Or4k17
Or56a3
Or6e1p
Or9a4
Orai1
Osbp2
Osbpl2
Osbpl8
Osbpl9
Osgep
Osgin1
Otub1
Otud1
Otud6b
Otulin
Ovol1
Oxsr1
P2rx4
P3h4
P4ha2
Pabpn1
Pacerr
Pacs1
Padi4
Paics
Pam
Pan2
Pank2
Panx2
Paox
Papola
Paqr4
Paqr8
Park7
Parp1
Parp10
Parp2
Parp3
Parp8
Parpbp
Pawrp1
Paxip1-as1
Pbx3
Pc
Pcat14
Pcat6
Pcbd2
Pcbp1
Pcbp1-as1
Pcbp2
Pcbp3
Pccb
Pced1b-as1
Pcgf1
Pcgf5
Pcif1
Pck1
Pclaf
Pcm1
Pcna
Pcnp
Pcnx4
Pcolce2
Pcsk4
Pcsk6-as1
Pctp
Pdcd4
Pdcd5
Pdcd6
Pde12
Pdhx
Pdia3
Pdia3p1
Pdik1l
Pdlim1
Pdlim3
Pdp1
Pdpk1
Pdpr
Pds5b
Pdxk
Pdzph1p
Pecam1
Pet100
Pex13
Pex3
Pex7
Pfkfb2
Pfkm
Pfkp
Pfn1
Pgam5
Pgap2
Pgbd2
Pgghg
Pglyrp2
Pglyrp4
Pgm1
Pgpep1
Phactr4
Phf1
Phf10
Phf14
Phf19
Phf2
Phf23
Phf3
Phkb
Phospho1
Phospho2
Phox2a
Phpt1
Phrf1
Pi4k2a
Pi4kb
Picalm
Pidd1
Pif1
Pigb
Pigg
Pigl
Pigq
Pigs
Pigu
Pigw
Pigx
Pik3ca
Pik3ip1-as1
Pik3r1
Pik3r2
Pikfyve
Pip4k2a
Pip5k1a
Pip5k1b
Pip5kl1
Pithd1
Pitpna
Pitpna-as1
Pitpnc1
Piwil4
Pkd2
Pkd2l2
Pkm
Pla2g15
Pla2g4e
Pla2g4e-as1
Plb1
Plbd2
Plcb3
Plcg1
Plcg2
Plcl1
Pld2
Pld3
Plec
Plekha8
Plekhb2
Plekhf2
Plekhg1
Plekhg4
Plekhj1
Plekhm3
Plekho2
Plpbp
Plpp1
Pls1-as1
Pmf1
Pmf1-bglap
Pmm2
Pnkd
Pnmt
Pnpla2
Pnpla3
Pnpla7
Pnrc1
Pofut1
Pogk
Polb
Pold1
Pold3
Pole2
Poli
Polr1d
Polr2a
Polr2c
Polr2f
Polr2k
Polr2m
Polr3c
Polr3e
Polr3g
Polr3gl
Pom121
Pomp
Por
Pot1-as1
Ppan
Ppan-p2ry11
Ppargc1b
Ppdpf
Ppfia1
Ppfia3
Ppfibp1
Pphln1
Ppia
Ppiap3
Ppig
Ppip5k2
Ppm1a
Ppme1
Ppp1cb
Ppp1r10
Ppp1r11
Ppp1r11p2
Ppp1r12b
Ppp1r14b
Ppp1r15a
Ppp1r21
Ppp1r27
Ppp1r37
Ppp1r3g
Ppp2r5b
Ppp2r5c
Ppp4r4
Ppp6r3
Pprc1
Prc1
Prdm1
Prdm11
Prdx6
Prelid1
Prelid3a
Prickle4
Prkab1
Prkaca
Prkca
Prkce
Prkcq-as1
Prmt1
Prmt2
Prmt5
Prmt5-as1
Prmt7
Prorsd1p
Prpf3
Prpf31
Prpf38a
Prpf38b
Prpf4
Prpf40b
Prpf4b
Prr5
Prr5-arhgap8
Prrc1
Prrc2a
Prrc2b
Prrg2
Prrx1
Prss42
Psen2
Psma4
Psmc2
Psmc4
Psmc5
Psmd1
Psmd14
Psmd7
Psmd8
Psmd9
Psme1
Psme3
Psmg4
Pstk
Ptbp1
Ptbp2
Ptcd2
Ptch2
Ptdss2
Ptger4
Ptgir
Ptgr2
Ptma
Ptp4a3
Ptpa
Ptpmt1
Ptpn1
Ptpn12
Ptpn18
Ptpn23
Ptpn6
Ptprj
Ptrh1
Pts
Pttg1ip
Puf60
Pwp1
Pwwp3a
Pxk
Pxn-as1
Pygb
Qki
Qrich1
Qser1
Qtrt2
R3hcc1
R3hdm1
R3hdm2
Rab10
Rab11a
Rab11b
Rab11fip4
Rab12
Rab17
Rab22a
Rab25
Rab27a
Rab2a
Rab3d
Rab40c
Rab42
Rab5a
Rab5b
Rab5if
Rab7a
Rab8a
Rabep1
Rabl3
Rac1
Rad17
Rad23a
Rad9a
Rag1
Rag2
Rai1
Ralbp1
Raly
Ranbp2
Rap1b
Rap1gap2
Rap2b
Rapgef2
Rapgefl1
Rarres3
Rars
Rasa1
Rasa2
Rasal3
Rasl11b
Rassf1-as1
Rassf4
Rassf5
Rassf7
Raver1
Rb1
Rbbp4
Rbbp6
Rbm14
Rbm14-rbm4
Rbm15
Rbm39
Rbm42
Rbm45
Rbx1
Rcc1
Rce1
Rcn2
Rcsd1
Reep4
Relb
Rell2
Relt
Renbp
Rer1
Resp18
Rest
Rf00003
Rf00012
Rf00015
Rf00017
Rf00019
Rf00024
Rf00026
Rf00100
Rf00212
Rf00416
Rf00554
Rf00568
Rf01955
Rf01956
Rf01957
Rf01975
Rf01992
Rf02040
Rf02041
Rf02042
Rf02103
Rf02148
Rf02149
Rf02193
Rf02198
Rf02216
Rf02217
Rf02220
Rfesd
Rfx2
Rgl1
Rgp1
Rgs20
Rgs6
Rhbdd2
Rhbdd3
Rhbdl1
Rhoq
Rhot1
Rhoxf1-as1
Rhpn1
Ric1
Ric8b
Rimklb
Rin2
Rin3
Ring1
Rinl
Rint1
Riok1
Ripk1
Rmc1
Rmdn2
Rmi2
Rmnd5b
Rmrp
Rn7sk
Rn7skp114
Rn7skp123
Rn7skp175
Rn7skp91
Rn7sl181p
Rn7sl284p
Rn7sl346p
Rn7sl354p
Rn7sl38p
Rn7sl402p
Rn7sl477p
Rn7sl697p
Rn7sl761p
Rna5sp121
Rna5sp21
Rna5sp222
Rna5sp245
Rna5sp440
Rna5sp60
Rnaseh1-as1
Rnf11
Rnf135
Rnf139
Rnf144a
Rnf144b
Rnf146
Rnf167
Rnf187
Rnf20
Rnf214
Rnf216p1
Rnf220
Rnf26
Rnf34
Rnf43
Rnf5
Rnft1-dt
Rnft2
Rnmt
Rnpep
Rnps1
Rnu11
Rnu1-1
Rnu1-117p
Rnu1-120p
Rnu1-122p
Rnu1-13p
Rnu12
Rnu1-85p
Rnu2-2p
Rnu2-51p
Rnu2-63p
Rnu4-1
Rnu4-2
Rnu4-52p
Rnu4-65p
Rnu4-8p
Rnu5a-1
Rnu5a-8p
Rnu5b-1
Rnu5b-4p
Rnu5d-1
Rnu5e-4p
Rnu5e-6p
Rnu5f-1
Rnu6-1
Rnu6-107p
Rnu6-1138p
Rnu6-114p
Rnu6-1151p
Rnu6-1276p
Rnu6-383p
Rnu6-707p
Rnu6-881p
Rnu6-910p
Rnu6atac32p
Rnu7-1
Rnvu1-14
Rnvu1-15
Rnvu1-19
Rnvu1-3
Rnvu1-4
Rnvu1-6
Rnvu1-7
Rny3p11
Ro60
Robo3
Romo1
Rora-as1
Rpa2p2
Rpap2
Rparp-as1
Rpl10a
Rpl12p41
Rpl13
Rpl13a
Rpl17
Rpl18
Rpl21
Rpl21p10
Rpl22l1
Rpl23ap82
Rpl24
Rpl26l1
Rpl27
Rpl27a
Rpl30p12
Rpl34p3
Rpl39p39
Rpl4
Rpl5
Rpl5p28
Rpl6p30
Rpl7a
Rpl7ap53
Rpl7l1p5
Rplp0
Rplp1
Rpn2
Rpp14
Rpp38
Rpph1
Rprd1b
Rps11
Rps15
Rps17
Rps17p1
Rps19
Rps21
Rps26
Rps27
Rps27a
Rps2p32
Rps3
Rps4xp16
Rps6ka1
Rps6ka2
Rps6ka4
Rps6kb2
Rps6kc1
Rps6p8
Rps8
Rps9
Rpsap28
Rpusd2
Rraga
Rrm1
Rrp1
Rrp12
Rrp15
Rsad1
Rsad2
Rtf1
Rtf2
Rundc3b
Rusc1
Ruvbl1-as1
Rwdd1
Rwdd3
Rxfp4
Rxylt1
S100a5
S100pbp
Sae1
Samd1
Samd14
Samd4a
Samd8
Samm50
Sap18
Sap25
Sap30bp
Sap30l
Sat1
Satb2-as1
Sbf2-as1
Scaf1
Scamp1
Scamp2
Scamp4
Scamp5
Scarna16
Scarna2
Scfd1
Scly
Scnm1
Scyl2
Sdcbp
Sdccag8
Sdha
Sdhaf4
Sdhap2
Sec13
Sec14l1
Sec16a
Sec1p
Sec22a
Sec23a-as1
Sec23ip
Sec24ap1
Sec24b
Sec24c
Secisbp2
Selenoh
Selenoo
Sema3f
Sema4b
Senp5
Senp6
Senp8
Sept11
Sept2
Sept7
Sept9
Serf2
Serinc4
Serpinb5
Set
Sf1
Sf3a2
Sfi1
Sfpq
Sfswap
Sfxn1
Sfxn2
Sgf29
Sgk2
Sgk3
Sgms1
Sgo2
Sgsm2
Sgsm3
Sh2b3
Sh2d3a
Sh3bgrl3
Sh3d21
Sh3pxd2a-as1
Sh3tc1
Shc1
Shf
Shisa5
Shoc2
Siah1
Siglec15
Siglecl1
Sin3a
Sirpb1
Sirt2
Sirt5
Sirt7
Siva1
Skil
Skiv2l
Sla
Slain1
Slc12a1
Slc12a2
Slc12a9-as1
Slc16a10
Slc16a1-as1
Slc16a3
Slc16a9
Slc23a3
Slc24a1
Slc25a10
Slc25a15
Slc25a19
Slc25a3
Slc25a36
Slc25a4
Slc25a6
Slc26a1
Slc26a11
Slc27a1
Slc27a5
Slc2a1
Slc2a4rg
Slc2a8
Slc2a9
Slc30a5
Slc35a4
Slc35a5
Slc35b4
Slc35e2a
Slc35e3
Slc35g1
Slc35g6
Slc38a10
Slc38a6
Slc39a13
Slc39a14
Slc3a2
Slc41a1
Slc43a2
Slc44a3-as1
Slc48a1
Slc52a2
Slc5a11
Slc6a6
Slc7a6
Slc8b1
Slc9a2
Slc9a3
Slc9a3-as1
Slc9a5
Slc9b2
Slco2a1
Slco2b1
Slco3a1
Slco4a1
Slf1
Slk
Slmap
Smarca2
Smarca4
Smarcad1
Smarcal1
Smarcd3
Smchd1
Smdt1
Smg1p3
Smg7
Smim15-as1
Smim19
Smim20
Smim22
Smim29
Smim35
Smim4
Smkr1
Sms
Smyd5
Snap23p1
Snap29
Snap47
Snapc3
Snhg16
Snhg20
Snhg26
Snora13
Snora1b
Snora3a
Snora3c
Snora57
Snora80c
Snora80d
Snord105
Snord110
Snord118
Snord12
Snord12b
Snord12c
Snord15a
Snord1c
Snord24
Snord35b
Snord36b
Snord3b-2
Snord3d
Snord46
Snord55
Snord58c
Snord68
Snrk
Snrpb2
Snrpep9
Snx1
Snx10
Snx11
Snx17
Snx18
Snx24
Snx25
Snx27
Snx29
Snx33
Snx9
Socs4
Socs7
Sorl1
Sos2
Sox14
Sox2-ot
Sp2
Sp2-as1
Sp4
Spaar
Spag16
Spag5
Spart-as1
Spast
Spata20
Spata25
Spata5l1
Spdya
Specc1
Spg11
Spg7
Spin1
Spint1
Spns1
Spry1
Sptan1
Sptbn4
Spty2d1os
Sqor
Sqstm1
Srd5a3-as1
Srebf2
Srgap2
Srp54
Srpk1
Srrm1
Srrm2
Srrm5
Srrt
Srsf11
Srsf5
Srsf8
Ss18l1
Ss18l2
Ssbp1
Ssbp4
Ssc4d
Ssmem1
Ssna1
Sssca1
Sstr2
St3gal4
St3gal6
St6gal1
St6galnac1
Stac2
Stag3l4
Stag3l5p
Stag3l5p-pvrig2p-pilrb
Stambp
Stambpl1
Stard3nl
Stat3
Stbd1
Steap1
Steap2
Stim2
Stk11ip
Stk17b
Stk19
Stk38l
Stkld1
Stmn1p1
Stmn3
Stmp1
Strip2
Strn4
Stt3b
Stub1
Stx16
Stx16-npepl1
Stx18-as1
Stx4
Stx5
Sub1
Sugt1
Sumf2
Supt6h
Supv3l1
Susd4
Suz12p1
Swi5
Syap1
Syne2
Synj2bp-cox16
Syt12
Syt17
Szrd1
Tacc1
Taf1d
Taf4b
Taf8
Tap2
Tars
Tarsl2
Tas1r1
Tbc1d1
Tbc1d14
Tbc1d16
Tbc1d17
Tbc1d19
Tbc1d22b
Tbc1d23
Tbc1d24
Tbc1d25
Tbc1d27p
Tbc1d31
Tbc1d5
Tbc1d7
Tbcd
Tbk1
Tbkbp1
Tbl1x
Tbl3
Tbpl1
Tbx10
Tbxas1
Tcaim
Tcea2
Tceanc2
Tcf12
Tcf25
Tcf7
Tcl6
Tcn2
Tcp11l2
Tcta
Tctn1
Tdh
Tdrkh-as1
Tead2
Tead4
Tecr
Tedc1
Tekt5
Tent4a
Tent4b
Terc
Tesc-as1
Tesk1
Tet3
Tex2
Tex264
Tex38
Tex9
Tfdp1
Tfg
Tgif2p1
Thada
Thap2
Thap6
Thap7-as1
Thap9
Thbs1
Thbs3
Them6
Thg1l
Thoc5
Thop1
Thrap3
Thsd8
Thumpd1
Ticrr
Tigd2
Tigit
Timm10b
Timm50
Tiparp
Tirap
Tjp2
Tjp3
Tk1
Tlk2
Tln2
Tlnrd1
Tlr9
Tm4sf5
Tm6sf1
Tm7sf2
Tm9sf2
Tm9sf4
Tma7
Tmbim6
Tmcc1
Tmcc1-as1
Tmco3
Tmem102
Tmem106b
Tmem106c
Tmem107
Tmem117
Tmem120b
Tmem134
Tmem135
Tmem140
Tmem144
Tmem147
Tmem161b-as1
Tmem164
Tmem165
Tmem173
Tmem175
Tmem179b
Tmem183a
Tmem198
Tmem198b
Tmem199
Tmem208
Tmem222
Tmem223
Tmem229b
Tmem240
Tmem248
Tmem260
Tmem262
Tmem263
Tmem266
Tmem273
Tmem37
Tmem42
Tmem44-as1
Tmem50a
Tmem53
Tmem70
Tmem79
Tmem80
Tmem86a
Tmem97
Tmprss13
Tmprss4
Tmprss6
Tnc
Tnfaip8
Tnfrsf18
Tnfrsf1b
Tnip2
Tnpo1
Tnrc6c
Tns2
Tob1-as1
Tom1
Tonsl
Tor1aip1
Tor3a
Tox4
Tp53bp1
Tp53i3
Tp53inp2
Tpd52l1
Tpd52l2
Tpgs1
Tpm4
Tpp2
Tprkbp2
Tprxl
Tpst1
Tpt1-as1
Traf2
Traf3
Traf4
Trafd1
Traj6
Traj7
Trak1
Tram2-as1
Trappc10
Trappc5
Trerf1
Trim17
Trim28
Trim46
Trim52-as1
Trim63
Trim69
Trmt1
Trmt10c
Trmt11
Trmt12
Trmt44
Trmt61a
Troap
Trpc1
Tsacc
Tsc2
Tsen2
Tsen34
Tsn
Tsnax
Tsnax-disc1
Tspan10
Tspan3
Tspan33
Tspan4
Tspoap1-as1
Tssc4
Tssk3
Tstd3
Ttc1
Ttc17
Ttc19
Ttc25
Ttc27
Ttc28
Ttc28-as1
Ttc39c
Ttc7a
Ttc9c
Ttf2
Ttll13p
Ttll3
Ttll4
Ttll8
Ttll9
Ttyh2
Tuba1c
Tuba4a
Tubb
Tubb4b
Tubgcp4
Tuft1
Tug1
Tulp3
Tulp4
Txlna
Txnl1
Txnrd1
Txnrd3
Tymp
Tyw1
U47924.1
U91328.1
Uap1
Uap1l1
Uba52
Ubac2
Ubap2
Ubap2l
Ube2b
Ube2d4
Ube2e1
Ube2e2
Ube2e3
Ube2i
Ube2k
Ube2m
Ube2q2
Ube2q2p9
Ube2v1
Ube2v1p4
Ube3c
Ube4a
Ubfd1
Ubiad1
Ubl4a
Ubn1
Ubr3
Ubr7
Ubxn11
Ubxn2a
Ubxn4
Ubxn8
Ufl1
Ugdh-as1
Uggt1
Uhmk1
Uhrf1
Uhrf1bp1
Umps
Unc119b
Unc13a
Unc45a
Unc50
Unk
Upf1
Uqcc1
Uqcrc1
Uqcrq
Urb1-as1
Uri1
Usb1
Use1
Usf2
Uso1
Usp10
Usp12-as2
Usp14
Usp16
Usp25
Usp39
Usp42
Usp46-as1
Usp5
Usp7
Usp9x
Uspl1
Utp14a
Utp20
Utrn
Uvssa
Vamp3
Vangl1
Vars
Vars2
Vasp
Vdac2
Vegfa
Vegfb
Vezt
Vill
Vim
Vkorc1l1
Vldlr
Vmp1
Vn1r13p
Vps11
Vps13d
Vps26a
Vps35l
Vps37a
Vps37d
Vps50
Vrk1
Vrk3
Vtrna1-1
Vtrna1-2
Vtrna1-3
Vwa1
Wars2-as1
Washc4
Wbp1
Wbp1l
Wdr1
Wdr24
Wdr37
Wdr38
Wdr45
Wdr46
Wdr48
Wdr62
Wdr66
Wdr7
Wdr75
Wdr81
Wdr90
Wdr91
Wee1
Whammp2
Whammp3
Wipi2
Wiz
Wnk1
Wnt10a
Wsb1
Wsb2
Wtap
Wwc1
Wwc3
Wwox
Wwp1
Xpo5
Xpo7
Xpot
Xpr1
Xrra1
Xylt2
Yae1
Ybx1
Yif1a
Ykt6
Ypel2
Ypel3
Ythdf2
Ythdf3
Ywhah
Ywhaz
Z69890.1
Z73429.1
Z82244.2
Z93241.1
Z93930.2
Z95114.4
Z95115.1
Z97634.1
Z99943.1
Zap70
Zbed5-as1
Zbed6cl
Zbtb12
Zbtb34
Zbtb38
Zbtb48
Zbtb49
Zbtb7b
Zbtb9
Zc3h10
Zc3h12a
Zc3h15
Zc3hc1
Zcchc2
Zcchc9
Zdhhc14
Zdhhc17
Zdhhc4
Zfas1
Zfp69
Zfp91-cntf
Zfpl1
Zfpm2
Zfx
Zfyve16
Zfyve19
Zfyve27
Zfyve9
Zmym4
Zmym6
Zmynd15
Znf131
Znf133
Znf140
Znf143
Znf169
Znf174
Znf175
Znf212
Znf236
Znf250
Znf254
Znf25-dt
Znf263
Znf268
Znf275
Znf276
Znf277
Znf286a
Znf292
Znf316
Znf317
Znf318
Znf326
Znf333
Znf337-as1
Znf354b
Znf391
Znf398
Znf410
Znf426-dt
Znf444
Znf445
Znf446
Znf487
Znf501
Znf511
Znf511-prap1
Znf526
Znf540
Znf544
Znf554
Znf555
Znf57
Znf576
Znf580
Znf581
Znf587
Znf593
Znf620
Znf621
Znf638
Znf646
Znf653
Znf687
Znf710
Znf713
Znf740
Znf778
Znf783
Znf789
Znf791
Znf814
Znf815p
Znf830
Znf839
Znf844
Znf862
Znhit1
Znhit3
Znrd1
Znrf2
Znrf2p1
Znrf3
Zscan31
Zswim1
Zswim9
Zwilch
Zyx
