# Supplementary material for: A Bayesian inference transcription factor activity model for the analysis of single-cell transcriptomes
Source: Genome Res. 2021 Jul;31(7):1296–311. doi: 10.1101/gr.265595.120 (PMC8256867; doi:10.1101/gr.265595.120)
Supplement: Supplemental Material [file supp_gr.265595.120_Supplemental_Code.zip › BITFAM/inst/extdata/human/BACH2]

A4galt
Aacs
Aak1
Aamdc
Aatbc
Abalon
Abcb9
Abcc1
Abcc3
Abcc5-as1
Abcc8
Abce1
Abcf3
Abcg1
Abhd2
Abhd3
Abhd4
Ac000035.1
Ac000403.1
Ac002059.3
Ac002451.1
Ac003092.1
Ac004241.1
Ac004477.2
Ac004551.1
Ac004585.2
Ac004637.1
Ac004687.2
Ac004801.5
Ac005020.2
Ac005050.1
Ac005083.1
Ac005256.1
Ac005277.1
Ac005410.1
Ac005412.1
Ac005476.1
Ac005476.2
Ac005520.2
Ac005532.1
Ac005540.1
Ac005618.1
Ac005740.3
Ac005829.1
Ac006001.2
Ac006058.3
Ac006059.1
Ac006064.4
Ac006146.1
Ac006387.1
Ac006449.2
Ac006449.6
Ac006460.2
Ac006483.2
Ac006511.1
Ac006511.5
Ac007001.1
Ac007207.1
Ac007225.2
Ac007319.1
Ac007365.1
Ac007569.1
Ac007601.2
Ac007663.3
Ac007686.4
Ac007861.1
Ac007919.1
Ac007950.1
Ac008014.1
Ac008040.3
Ac008040.4
Ac008280.3
Ac008438.2
Ac008440.1
Ac008443.1
Ac008443.2
Ac008464.1
Ac008592.4
Ac008622.2
Ac008629.1
Ac008694.2
Ac008750.3
Ac008770.2
Ac009054.2
Ac009145.1
Ac009303.2
Ac009495.1
Ac009495.3
Ac009522.1
Ac009779.2
Ac009951.1
Ac010149.2
Ac010203.2
Ac010319.5
Ac010327.4
Ac010333.3
Ac010442.1
Ac010522.1
Ac010542.2
Ac010761.1
Ac010761.7
Ac011195.2
Ac011462.1
Ac011495.1
Ac011511.1
Ac011529.1
Ac011603.1
Ac011603.2
Ac011825.3
Ac012181.1
Ac012181.2
Ac012184.3
Ac012507.1
Ac012618.3
Ac012676.3
Ac013356.4
Ac015726.2
Ac015871.2
Ac016027.5
Ac016355.1
Ac016700.3
Ac017002.6
Ac017048.3
Ac017104.1
Ac018766.1
Ac018816.1
Ac019257.8
Ac020910.4
Ac020914.5
Ac020917.3
Ac021087.3
Ac021660.2
Ac021698.1
Ac022018.1
Ac022182.1
Ac022726.2
Ac022784.1
Ac023050.1
Ac023157.2
Ac023424.2
Ac023510.2
Ac023590.1
Ac024145.1
Ac024293.1
Ac024619.3
Ac025031.4
Ac025164.1
Ac025465.2
Ac025524.2
Ac026310.3
Ac026362.2
Ac026401.2
Ac026461.3
Ac026471.1
Ac026691.1
Ac026803.2
Ac027682.4
Ac027682.6
Ac034105.2
Ac034236.3
Ac036176.1
Ac048344.4
Ac048383.1
Ac051619.1
Ac051619.7
Ac051619.8
Ac055733.3
Ac061992.1
Ac063919.1
Ac063950.1
Ac067751.1
Ac067930.3
Ac067931.2
Ac067945.3
Ac067968.1
Ac068234.3
Ac068481.1
Ac068491.4
Ac068870.2
Ac069213.1
Ac069503.2
Ac069528.2
Ac073517.1
Ac073592.4
Ac073592.7
Ac073869.6
Ac074366.1
Ac078785.1
Ac079171.1
Ac079209.1
Ac079305.1
Ac079336.7
Ac079360.1
Ac079416.3
Ac079600.3
Ac079777.1
Ac080080.1
Ac080129.1
Ac083949.1
Ac084018.2
Ac084364.2
Ac084398.1
Ac084757.3
Ac087289.1
Ac087289.6
Ac087321.1
Ac087672.2
Ac090286.1
Ac090559.2
Ac090587.2
Ac090617.4
Ac090617.7
Ac091059.2
Ac091133.5
Ac091729.3
Ac091959.3
Ac091965.5
Ac092053.2
Ac092053.3
Ac092068.2
Ac092115.3
Ac092118.1
Ac092145.1
Ac092159.2
Ac092349.1
Ac092378.1
Ac092574.2
Ac092666.1
Ac092724.1
Ac092745.1
Ac092745.2
Ac092755.2
Ac092814.1
Ac092821.3
Ac092868.2
Ac093010.2
Ac093152.1
Ac093330.1
Ac093627.5
Ac093663.2
Ac093732.1
Ac093797.1
Ac096734.2
Ac097636.2
Ac098828.2
Ac098829.1
Ac098850.2
Ac098935.1
Ac098935.2
Ac099343.2
Ac099518.5
Ac099850.1
Ac100793.2
Ac100818.1
Ac100847.1
Ac100849.1
Ac100861.1
Ac100861.2
Ac102953.1
Ac103591.3
Ac103592.1
Ac103739.1
Ac103810.1
Ac103831.1
Ac103858.1
Ac103987.1
Ac104024.1
Ac104046.1
Ac104078.1
Ac104365.1
Ac104435.1
Ac104452.1
Ac104564.1
Ac104590.1
Ac104653.1
Ac104699.1
Ac104758.5
Ac104763.2
Ac104781.2
Ac105105.1
Ac105265.4
Ac105411.1
Ac106882.1
Ac106897.1
Ac107027.3
Ac107884.1
Ac107959.2
Ac108002.1
Ac108002.2
Ac108463.3
Ac108471.2
Ac108693.2
Ac110079.1
Ac110760.3
Ac110769.2
Ac112198.2
Ac112220.2
Ac112484.2
Ac113189.1
Ac113208.1
Ac114730.1
Ac114982.1
Ac115676.1
Ac115989.1
Ac116366.1
Ac116914.2
Ac117465.1
Ac117503.2
Ac118754.2
Ac120114.4
Ac120193.1
Ac121251.1
Ac123595.1
Ac124242.1
Ac126544.2
Ac126696.1
Ac127002.1
Ac127070.1
Ac129492.1
Ac131009.4
Ac131971.1
Ac133065.1
Ac133552.1
Ac133552.2
Ac134043.1
Ac135048.3
Ac137932.2
Ac138393.1
Ac138393.3
Ac139768.1
Ac139769.2
Ac139887.2
Ac141586.1
Ac145098.1
Ac147651.1
Ac233300.1
Ac234772.2
Ac243585.2
Ac243960.1
Ac243965.1
Ac244250.1
Ac245033.4
Ac245291.3
Ac245452.4
Ac245517.2
Ac245884.4
Acadvl
Acap2
Ace
Aco2
Acoxl
Acpp
Acvr2b
Acyp2
Adal
Adam15
Adam28
Adam9
Adamts7p4
Adcy7
Add1
Adgrg1
Adh5p2
Adi1p1
Ado
Adpgk-as1
Adrm1
Af111167.1
Af117829.2
Af230666.1
Aff1
Aftph
Agbl2
Agbl3
Agl
Agr2
Ahcyl1
Ajap1
Ak5
Ak9
Akap13
Akap2
Akirin2
Akr1b1
Al008729.1
Al022068.1
Al022237.1
Al022329.1
Al031282.1
Al031597.1
Al031666.1
Al031777.2
Al031985.1
Al049712.1
Al049844.1
Al078644.2
Al117381.1
Al121583.1
Al121594.1
Al121820.1
Al121830.1
Al121845.2
Al121845.4
Al121906.1
Al121935.1
Al121936.1
Al121985.1
Al121990.1
Al121992.2
Al122023.1
Al132639.2
Al132709.1
Al132801.1
Al132857.1
Al132996.1
Al133415.1
Al133467.3
Al136181.1
Al136301.1
Al136309.2
Al136987.1
Al137060.1
Al137782.1
Al138724.1
Al138812.1
Al138916.1
Al139132.1
Al139184.1
Al139260.1
Al139353.2
Al157937.1
Al158055.1
Al158063.1
Al160272.2
Al160275.1
Al160408.2
Al161937.1
Al162377.1
Al162427.1
Al162578.1
Al162591.2
Al353622.2
Al353689.2
Al353759.1
Al353997.1
Al353997.4
Al354813.1
Al354920.1
Al355377.2
Al355490.2
Al355816.2
Al355916.2
Al356055.1
Al356057.1
Al356215.1
Al356417.1
Al356599.1
Al357060.1
Al357093.2
Al357835.1
Al357992.1
Al358075.4
Al358852.1
Al359762.1
Al360181.3
Al365273.1
Al390754.1
Al390760.1
Al390957.1
Al391261.1
Al391497.1
Al391650.1
Al391832.1
Al391832.2
Al391832.3
Al392172.1
Al445363.3
Al450043.1
Al450226.2
Al450309.1
Al450344.1
Al512306.1
Al512631.1
Al512635.1
Al513008.1
Al513124.1
Al583722.1
Al583824.1
Al583835.2
Al590103.1
Al590385.1
Al590627.2
Al590764.1
Al591770.1
Al592429.2
Al603766.1
Al606807.1
Al645924.1
Al645941.1
Al645941.3
Al662884.3
Al669831.5
Al691403.2
Al691442.1
Al844908.2
Aldh3a2
Aldh3b2
Aldh5a1
Aldh7a1
Aldoa
Aldob
Alg3
Alox12p2
Alox15
Ampd2
Ampd3
Amt
Amz2
Anapc11
Anapc5
Angel2
Ankrd13a
Ankrd30bl
Ankrd33
Ankrd40cl
Ankrd44
Anks1a
Anxa2
Anxa4
Anxa6
Ap000238.1
Ap000265.1
Ap000437.1
Ap000688.1
Ap000695.1
Ap000769.2
Ap000787.2
Ap000820.1
Ap000842.3
Ap000845.1
Ap000894.4
Ap001107.5
Ap001107.7
Ap001150.1
Ap001160.4
Ap001180.2
Ap001189.5
Ap001267.4
Ap001350.2
Ap001351.1
Ap001362.2
Ap001432.1
Ap001453.2
Ap001453.4
Ap001496.3
Ap001542.2
Ap001619.1
Ap001767.3
Ap001830.1
Ap002358.1
Ap002373.1
Ap002478.1
Ap002762.1
Ap002852.1
Ap003097.1
Ap003419.3
Ap003469.3
Ap003472.2
Ap004609.2
Ap004609.3
Ap005264.4
Ap005264.5
Ap005901.1
Ap1g1
Ap3m2
Ap4e1
Apex1
Apoa1-as
Apobec3a
Apobec3b
Apobec3h
Apobr
Arel1
Arf4-as1
Arhgap15
Arhgap22
Arhgap24
Arhgap25
Arhgap26
Arhgap27
Arhgap31
Arhgap44
Arhgap45
Arhgdib
Arhgef3
Arhgef7
Arid1b
Arid5b
Arl2
Arl2bpp4
Arl2-snx15
Arl8b
Armc2-as1
Armc3
Armcx3
Armcx3-as1
Arrdc1
Arrdc2
Arrdc3-as1
Asap1
Asap2
Asf1a
Aspscr1
Ass1p1
Asxl3
Atad3a
Atf7ip
Atg101
Atg4b
Atg9a
Atmin
Atp1b1
Atp2a2
Atp2b4
Atp2c1
Atp5f1b
Atp6v0a1
Atp6v1a
Atp6v1e2
Atp6v1g1p6
Atp6v1h
Atxn7l1
Aurka
Auts2
Azin1-as1
B3gnt5
B4galt1-as1
B4galt3
B9d1
Babam1
Bace2
Bach1
Bach2
Baiap2
Bank1
Banp
Bbs7
Bbx
Bcas4
Bcat1
Bckdhb
Bcl2
Bcl2l1
Bcl2l13
Bcl3
Bcl6
Bcl9l
Bcrp5
Bdh1
Becn1
Bend6
Bhlhe40-as1
Bicdl1
Birc3
Blk
Blzf1
Bmf
Bmp2k
Bptf
Brd2
Bri3
Brinp2
Bsg
Btbd19
Btg1
Btla
Btn2a2
Btn3a2
Btrc
Bud13p1
Bx284656.2
Bx537318.1
C10orf91
C11orf68
C12orf10
C12orf57
C15orf53
C15orf62
C17orf49
C18orf32
C18orf65
C19orf57
C19orf67
C1galt1
C2cd2l
C2cd4a
C2orf27a
C3orf67
C4bpb
C5orf22
C6orf99
C7orf50
C9orf3
Ca5a
Cabin1
Cabp1
Cacna1d
Cacna2d3
Cacng2
Calm1
Calml4
Camp
Cand1
Canx
Capn10
Capsl
Card19
Card8-as1
Cars
Cars2
Casc11
Casc15
Casc16
Casc19
Casc3
Casc8
Casp8
Castor3
Catip
Catspere
Catsperg
Cbr1
Cbx3
Cbx3p9
Ccdc102b
Ccdc134
Ccdc150
Ccdc174
Ccdc66
Ccdc69
Ccdc78
Ccdc88a
Ccdc93
Ccl4
Ccnb3
Ccnd3
Ccr10
Ccser2
Cct5
Cct6b
Cd109
Cd1c
Cd1d
Cd200r1l
Cd247
Cd27
Cd274
Cd27-as1
Cd28
Cd36
Cd37
Cd3eap
Cd44
Cd53
Cd68
Cd79a
Cd81
Cd84
Cd96
Cdc40
Cdc42bpb
Cdc42se2
Cdca2
Cdca7
Cdk1
Cdk13
Cdk14
Cdk19
Cdk7
Cdkn1b
Cdv3
Ceacam21
Cebpb
Cebpg
Cebpz
Cela1
Celf2
Celf3
Cemip2
Cenpp
Cenpw
Cep192
Cep70
Cfap58-dt
Cflar
Chchd2p1
Chchd6
Chd1l
Chdh
Ciao3
Cib3
Ciita
Cirbp
Cirbp-as1
Ckap2
Cklf
Cklf-cmtm1
Clcn3
Cldn12
Clec17a
Clec19a
Clec2d
Clip4
Cln6
Cln8
Clptm1l
Clspn
Cltc
Cmahp
Cmbl
Cmss1
Cnot2
Cnr1
Cntrl
Col17a1
Col19a1
Col4a2-as2
Col9a2
Commd1
Copz1
Coq8a
Coq8b
Coro1a
Coro1b
Coro2b
Coro6
Coro7
Cox18
Cox20
Cpamd8
Cpeb2
Cpeb4
Cped1
Cpne5
Cpsf2
Cr559946.2
Cracr2b
Creb3l1
Creb5
Creld1
Crem
Crim1
Crtap
Crtc3
Crybb2p1
Csde1
Cse1l
Csf1
Csk
Cspp1
Csrnp3
Cth
Ctu2
Cwc27
Cxcr5
Cyb561
Cyb5a
Cyb5r4
Cybb
Cyp11b1
Cyp3a4
Cyth1
Cytor
Cyyr1-as1
D2hgdh
Daam1
Dad1
Dancr
Dap
Dap3
Dars-as1
Dbf4b
Dclre1b
Dcst2
Ddah2
Ddb2
Ddr1
Ddx10
Ddx18
Ddx19a
Ddx49
Ddx52
Ddx59
Deaf1
Dec1
Dedd2
Dennd2c
Dennd3
Dennd6b
Denr
Depdc4
Dgat2l6
Dgka
Dgkd
Dgkz
Dglucy
Dhdds
Diaph1
Dip2c
Dis3l
Disp2
Dixdc1
Dleu2
Dlgap1-as1
Dlgap1-as2
Dll4
Dnai1
Dnaja2
Dnajb2
Dnajb4
Dnajc10
Dnajc8
Dnd1p1
Dnhd1
Dnm1p38
Dnmt1
Dnmt3a
Dnph1
Doc2gp
Dok1
Donson
Dpm2
Dpysl2
Dse
Dtl
Dus2
Dusp22
Dusp5
Dusp6
Dutp1
Dym
Dynlrb2
Eaf2
Ebf1
Eddm3dp
Edem1
Eef1akmt4
Eef1akmt4-ece2
Eef1b2p1
Efcab12
Efcab7
Efhc1
Efna4
Egf
Egr2
Ehd1
Ehmt1
Eif1ay
Eif2d
Eif3b
Eif4e1b
Eif5
Elk4
Ell3
Emc1-as1
Emc4
Emp1
Endou
Eno1
Eno1-as1
Eno2
Eno3
Enpp3
Ensa
Ep400
Epb41
Epdr1
Epn2
Eps15l1
Eps8l1
Erap2
Ercc1
Ermap
Ern1
Esrrg
Etfbkmt
Etv2
Etv6
Evi5l
Evl
Ewsr1
Exoc3
Exosc4
Fabp12p1
Fam102a
Fam107b
Fam122c
Fam160a1
Fam160b1
Fam166a
Fam167a
Fam210a
Fam228b
Fam53b-as1
Fam53c
Fam57a
Fam57b
Fam89b
Fancg
Farp2
Fas
Fastkd3
Fbf1
Fbrs
Fbxl20
Fbxl5
Fbxo16
Fbxo25
Fcgr3a
Fcgr3b
Fcho1
Fchsd1
Fcrl5
Fcrla
Fcrlb
Fermt1
Fermt3
Fgd3
Fgf11
Fhod3
Filnc1
Fis1
Fjx1
Fkbp1ap2
Fli1
Flywch1
Fmnl3
Fndc3a
Fntb
Fo704657.1
Folr3
Fos
Foxk1
Foxn3
Foxn3-as1
Foxo3
Foxp1
Fpr2
Frg1hp
Fth1
Fuk
Fyco1
Fzr1
G3bp1
G6pc3
Gab1
Gabarapl1
Gabbr1
Gabpb1-as1
Gadd45a
Gapdh
Gapdhp76
Gar1
Gars
Gasal1
Gatad2a
Gcn1
Gcnt2
Gcnt3
Gcsam
Gdf15
Gfi1b
Gfm1
Gfod1
Ghrlos
Gid4
Ginm1
Gipr
Glb1
Glipr1
Glipr1l2
Gls
Gm2a
Gnai2
Gnas
Gnb2
Gnb5
Gns
Golga7
Gpatch2l
Gpbar1
Gper1
Gpi
Gpn1
Gpnmb
Gpr107
Gpr108
Gpr146
Gpr148
Gpr161
Gpr173
Gpr34
Gpr35
Gpr55
Gpt2
Gramd1b
Gramd2b
Grb2
Grin2b
Grk6
Grn
Gsdmb
Gsto1
Gstp1
Gtf2h1
Gtf2ird1
Gtpbp10
Gtpbp4
Gtse1-dt
Gvqw2
Gvqw3
Gys1
H2afj
H3f3b
Hadh
Hadhb
Hbp1
Hbzp1
Hcg27
Hddc3
Hecw1
Hecw2
Helb
Heph
Herpud1
Herpud2
Hgh1
Hgs
Hhip
Hif1a
Hip1
Hist1h1e
Hist1h2ab
Hist1h2ac
Hist1h2ad
Hist1h2ae
Hist1h2ag
Hist1h2ah
Hist1h2aj
Hist1h2aps4
Hist1h2aps5
Hist1h2bd
Hist1h2be
Hist1h2bf
Hist1h2bi
Hist1h2bm
Hist1h3a
Hist1h3b
Hist1h3c
Hist1h3h
Hist1h3j
Hist1h4a
Hist1h4c
Hist1h4d
Hist1h4e
Hist1h4k
Hist1h4l
Hist2h2ac
Hist2h2be
Hla-dpb1
Hla-dqa1
Hmbs
Hmces
Hmga1
Hmgb1
Hmgb1p31
Hmgcl
Hmgn2p47
Hnrnpdl
Hoga1
Homez
Hpcal1
Hpd
Hps5
Hpyr1
Hrk
Hsd17b6
Hsdl2
Hsfy1p1
Hsp90ab1
Hsp90b1
Hspbp1
Hspe1
Hspe1-mob4
Htatip2
Hyal1
Ica1l
Icam1
Ids
Ier5
Iffo1
Ifi16
Ifi30
Ifit2
Ifitm9p
Ifrd1
Ift74
Igf1r
Igf2bp3
Igha2
Ighd2-15
Ighj3p
Ighj5
Ighj6
Ighm
Ighv3-72
Ighv7-81
Ighvii-74-1
Ighviii-76-1
Igkv1d-8
Igkv1or2-108
Igkv5-2
Iglv10-54
Iglv10-67
Iglv11-55
Iglv3-19
Iglv3-25
Iglv3-27
Iglv3-30
Iglv3-4
Iglv3-6
Iglv4-69
Iglv5-48
Iglv6-57
Iglv7-43
Iglv7-46
Iglvi-68
Iglviv-59
Igsf6
Ikbke
Ikbkg
Ikzf1
Il10
Il12a
Il16
Il18rap
Il1r1
Il21r
Il5ra
Il6
Il7r
Ilf3-dt
Impdh1p10
Inafm1
Inpp5d
Inpp5f
Inppl1
Insc
Insig2
Ints14
Ints6-as1
Ints7
Intu
Iqgap2
Irain
Irf2
Irf2bp2
Irf5
Irf8
Isca2p1
Iscu
Isg20
Ist1
Itga3
Itgal
Itgax
Itgb1-dt
Itgb8
Itpr1
Jade2
Jazf1-as1
Jpt2
Kank1
Kansl1
Kansl3
Katnb1
Katnbl1
Kcmf1
Kcnk6
Kcnn4
Kcnq3
Kcnq4
Kctd12
Kctd15
Kctd20
Kctd21-as1
Kdm2a
Kdm3a
Kdm6b
Kf455155.1
Kiaa0040
Kiaa0319l
Kiaa0391
Kiaa0513
Kiaa0753
Kiaa1958
Kif15
Kif20a
Kif26a
Klc1
Klf1
Klhdc4
Klhl2
Klhl32
Klhl36
Klhl6
Klhl7
Kmo
Kmt2e
Kmt2e-as1
Kmt5a
Knstrn
Kntc1
Kpna2
Kpnb1
Krt18p59
Krt8p12
Krtap4-2
Krtap5-3
Ksr1
Ktn1
Lacc1
Lancl1
Lancl2
Laptm4b
Large1
Larp1
Larp1p1
Larp4
Lasp1
Lbr
Lck
Ldlrad4
Ldlrap1
Lgals8
Lhfpl2
Lilrb4
Lilrb5
Limd1
Lime1
Lims1
Linc00243
Linc00265
Linc00332
Linc00426
Linc00431
Linc00467
Linc00528
Linc00536
Linc00539
Linc00582
Linc00630
Linc00649
Linc00667
Linc00893
Linc00964
Linc01089
Linc01094
Linc01108
Linc01121
Linc01132
Linc01146
Linc01149
Linc01160
Linc01215
Linc01270
Linc01332
Linc01342
Linc01353
Linc01358
Linc01480
Linc01483
Linc01484
Linc01485
Linc01491
Linc01504
Linc01510
Linc01585
Linc01588
Linc01605
Linc01629
Linc01655
Linc01682
Linc01685
Linc01694
Linc01719
Linc01765
Linc01814
Linc01852
Linc01879
Linc01888
Linc01942
Linc01952
Linc01953
Linc02028
Linc02090
Linc02185
Linc02213
Linc02265
Linc02280
Linc02288
Linc02292
Linc02324
Linc02332
Linc02392
Linc02397
Linc02455
Linc02606
Linc02656
Linc02659
Linc02669
Linc-pint
Lipa
Llgl2
Lmna
Lmo4
Lpp
Lrch1
Lrmp
Lrp8
Lrrc2
Lrrc36
Lrrc37b
Lrrc45
Lrrc8b
Lsm10
Lsm14a
Lsm4
Ltbp4
Lucat1
Ly9
Ly96
Lyn
Macf1
Maco1
Mafg-dt
Magi2
Mal2
Malat1
Malt1
Mamdc2-as1
Man1a2
Man1b1-dt
Maneal
Map2k3
Map2k5
Map3k2-dt
Map3k8
Map4k2
Map4k3-dt
Mapk11
Mapk12
Mapk1ip1l
Mapk6
Mapkapk3
Mapre2
March1
March6
Marf1
Marveld1
Masp1
Mat2a
Matk
Mbp
Mcf2l2
Mcfd2p1
Mcm5
Mctp1
Mctp2
Mcub
Mdfic
Mdm2
Mdm4
Mds2
Mecr
Med18
Med28
Med9
Mef2c
Megf11
Meis1
Meltf
Mepce
Mettl21a
Mettl25
Mettl4
Mettl6
Mettl7a
Mettl7b
Mettl9
Mfap5
Mfng
Mfsd11
Mgat5
Mgll
Mgme1
Mgst1
Mgst3
Mia2
Mib1
Mical2
Micu3
Midn
Milr1
Mindy3
Mios
Mir1208
Mir1224
Mir1244-1
Mir141
Mir142
Mir153-2
Mir1538
Mir155
Mir17
Mir1827
Mir18a
Mir193bhg
Mir195
Mir19a
Mir200c
Mir200chg
Mir20a
Mir2110
Mir23c
Mir3142hg
Mir3143
Mir3155a
Mir3155b
Mir3188
Mir3190
Mir3191
Mir320c1
Mir3652
Mir3660
Mir3662
Mir3678
Mir3681hg
Mir3924
Mir3926-1
Mir3926-2
Mir3945
Mir4269
Mir4281
Mir4425
Mir4435-1
Mir4435-2
Mir4435-2hg
Mir4437
Mir4449
Mir4458hg
Mir4496
Mir4513
Mir4526
Mir4645
Mir4687
Mir4710
Mir4727
Mir4734
Mir4738
Mir4785
Mir497
Mir497hg
Mir5087
Mir5094
Mir5188
Mir5197
Mir548aw
Mir548c
Mir548j
Mir548z
Mir5571
Mir567
Mir5690
Mir5696
Mir5700
Mir5787
Mir589
Mir623
Mir648
Mir6516
Mir6774
Mir6847
Mir6867
Mir6875
Mir7706
Mir8073
Mitd1
Mkln1
Mknk2
Mlc1
Mlh1
Mme
Mmp9
Mms19
Mnd1
Mon1b
Mospd3
Mpp5
Mppe1
Mpv17l2
Mpzl3
Mre11
Mrpl32
Mrps11
Mrps17p1
Mrps18b
Mrps21
Mrps22
Mrps27
Mrps31
Ms4a1
Ms4a14
Ms4a4e
Ms4a7
Msantd3
Msh3
Msh6
Msi2
Msmo1
Mt2a
Mta3
Mtap
Mtg1
Mthfd1l
Mthfd2l
Mtnd1p30
Mtnd2p24
Mtnd4p21
Mtnd4p23
Mtnd5p25
Mttp
Mxd3
Myb
Mybpc1
Myeov
Myl12a
Mynn
Myo16-as1
Myo1c
Myo1f
Myo5c
Myo9b
Myocd
NA
Naa50
Nadsyn1
Nanos3
Napa
Nat10
Nbr1
Nckap1l
Ncln
Ncoa4p3
Ncoa7
Ncoa7-as1
Ncor1
Ncr2
Ndrg4
Ndufa6-dt
Ndufaf2
Ndufaf6
Ndufaf8
Ndufb9
Ndufc1
Ndufs2
Ndufs6
Neat1
Necap1
Nedd4l
Nefh
Neil3
Nek6
Nemp1
Nf1
Nfat5
Nfatc1
Nfe2l1
Nfe2l3
Nfic
Nfkbia
Nfkbiz
Nifkp6
Nipal3
Nit2
Nlrc5
Nmi
Nmral2p
Nmrk1
Noct
Nol4
Nol4l
Nop2
Npc1
Nploc4
Nprl3
Nqo2
Nr4a3
Nrir
Nrl
Nsd3
Nsmaf
Nsmce1
Nsun6
Nt5dc1
Nuak2
Nub1
Nubpl
Nuf2
Numbl
Nup133
Nup35
Nusap1
Nxpe3
Nxt2
Oas1
Odaph
Odr4
Ogdh
Ogfod2
Ogt
Olr1
Opn3
Opn5
Or56a3
Or7e122p
Or7e91p
Or8r1p
Or8x1p
Or9a4
Orai1
Orc3
Osbpl10
Osbpl2
Osbpl9
Oser1-dt
Osgep
Osgin1
Ostf1
Otof
Otud5
Otud6b
Ovch2
Ovol1-as1
Ovol2
Oxgr1
Oxnad1
Oxr1
Oxsm
P2rx6
P2ry6
P4ha2
P4htm
Pacsin1
Padi4
Pafah1b1
Pag1
Palld
Paox
Parp14
Parp15
Parp6
Parpbp
Pbxip1
Pcbp1-as1
Pcdh1
Pcdhgc3
Pced1b
Pced1b-as1
Pcgf5
Pcmt1
Pcnp
Pcnx3
Pcyox1l
Pdcd1lg2
Pde11a
Pde4b
Pdia4
Pdlim1
Pdxk
Pex3
Pfdn4
Pfkm
Pfn1
Pgap2
Pgd
Pgf
Pgk1
Pglyrp2
Pgs1
Phax
Phc3
Pheta1
Phf11
Phkb
Phtf2
Phykpl
Picalm
Pigb
Pigc
Pik3c2b
Pik3cd
Pik3cg
Pik3r1
Pik3r3
Pikfyve
Pilra
Pip4k2a
Pip4k2c
Pip5k1b
Pip5kl1
Pipox
Pitpnb
Pitpnm3
Piwil2
Pkd2l1
Pkhd1l1
Pla1a
Pla2g2d
Pla2g4e-as1
Pla2r1
Plb1
Plcg2
Plcxd2
Plcxd2-as1
Pld3
Plec
Plek
Plekhb2
Plekhg1
Plekho1
Plk1
Plpp1
Plxnc1
Plxnd1
Pml
Pmpca
Pms1
Pnkd
Pnpla8
Polb
Pole
Polr1a
Polr3e
Polr3f
Pop1
Pop4
Pot1-as1
Pou2af1
Pou2f1
Pou5f1
Pou6f2
Ppargc1b
Ppcdc
Ppiap29
Ppiap35
Ppig
Ppip5k2
Ppm1k-dt
Ppp1cb
Ppp1r37
Ppp2r2a
Ppp2r5b
Ppp2r5c
Ppt2
Ppt2-egfl8
Pramef30p
Prc1
Prdm1
Prdm10
Prdm2
Prdx5
Prickle1
Prkar1a
Prkar2b
Prkcb
Prkch
Prky
Prpf19
Prpf38a
Prpf40b
Prr13p5
Prr29
Prr3
Prr5
Prr5-arhgap8
Prr5l
Prr7
Prss2
Prune2
Psat1
Psat1p3
Psma4
Psma6
Psmb4
Psmb6
Psmc1
Psmc2
Psmc5
Psmc6
Psmd1
Psmd10p1
Psmd11
Psmd14
Psmd7
Psmd9
Ptger4p2
Ptk2
Ptk7
Ptma
Ptov1
Ptp4a2
Ptpn12
Ptpn18
Ptpn6
Ptprg
Pudp
Pvt1
Pycr2
Pygb
Pyhin1
Qki
Qpct
R3hcc1
R3hcc1l
R3hdm2
Rab1b
Rab24
Rab30-as1
Rab3d
Rab40c
Rab42
Rab5if
Rabgap1l
Rabggtb
Rac1
Rac3
Rad51ap1
Rad9a
Ranbp2
Ranbp3
Rap1gap2
Rap1gds1
Rap2b
Rassf5
Rbm25
Rbm33
Rbm39
Rbm48
Rbm7
Rbms1p1
Rbpj
Rcbtb1
Rcsd1
Reep1
Reep4
Rere-as1
Resf1
Resp18
Retreg2
Rev3l
Rexo4
Rf00003
Rf00004
Rf00017
Rf00019
Rf00568
Rf01955
Rf01984
Rf01992
Rf02116
Rf02122
Rf02126
Rf02193
Rf02213
Rf02215
Rf02216
Rf02217
Rfc2
Rfc4
Rfesd
Rft1
Rfx2
Rgs20
Rgs3
Rgs9
Rhbdd1
Rhoh
Rhoq
Rhoxf1-as1
Ric1
Rimkla
Ripor1
Rit1
Rmc1
Rmi2
Rn7skp110
Rn7skp123
Rn7skp175
Rn7skp230
Rn7skp249
Rn7sl278p
Rn7sl387p
Rn7sl38p
Rn7sl42p
Rn7sl600p
Rn7sl692p
Rn7sl761p
Rn7sl794p
Rna5sp122
Rna5sp152
Rna5sp245
Rna5sp28
Rna5sp351
Rna5sp492
Rna5sp493
Rnasek
Rnasek-c17orf49
Rnf10
Rnf11
Rnf14
Rnf166
Rnf170
Rnf187
Rnf19a
Rnf40
Rnf43
Rnft2
Rngtt
Rnpepl1
Rnu1-119p
Rnu1-122p
Rnu1-19p
Rnu1-2
Rnu2-2p
Rnu4-28p
Rnu4-38p
Rnu4-65p
Rnu5a-1
Rnu5d-1
Rnu6-1
Rnu6-103p
Rnu6-107p
Rnu6-1300p
Rnu6-142p
Rnu6-2
Rnu6-266p
Rnu6-35p
Rnu6-450p
Rnu6-535p
Rnu6-548p
Rnu6-617p
Rnu6-633p
Rnu6-677p
Rnu6-8
Rnu6-910p
Rnu6-918p
Rnu6-921p
Rnu6-958p
Rnu6atac16p
Rnu7-1
Rnu7-79p
Rnu7-96p
Rnvu1-15
Rnvu1-6
Rnvu1-7
Rp9
Rpa2
Rpgr
Rpgrip1l
Rpiap1
Rpl12p23
Rpl13a
Rpl19p1
Rpl23ap65
Rpl27
Rpl27a
Rpl3
Rpl32p34
Rpl36p2
Rpl3p2
Rpl7p5
Rpl7p60
Rpn2
Rpp14
Rprd1b
Rprd2
Rps10p16
Rps15ap30
Rps16p5
Rps19
Rps26
Rps29p16
Rps2p44
Rps6ka1
Rps6ka2
Rps6kc1
Rps8
Rpsa
Rpusd2
Rreb1
Rrm1
Rrm2
Rrp12
Rsad2
Rsl24d1p11
Rsrc1
Rtca
Rtf2
Rtn4
Rtn4rl2
Rufy1
Ryr3
S100a10
S100z
Saa2-saa4
Samd11
Samd13
Sap30bp
Sart3
Sash1
Sat1
Scarna16
Scn2a
Sdf2l1
Sec13
Sec14l1
Sec24a
Sec24ap1
Sec24c
Sec61b
Secisbp2
Sema3f
Sema4b
Sept2
Sept6
Sept9
Serpinb9p1
Set
Setbp1
Setd1a
Setd5
Setp12
Sft2d3
Sgk3
Sh2b3
Sh2d2a
Sh2d7
Sh3bp1
Sh3bp5
Sh3kbp1
Sh3tc1
Shisa5
Shkbp1
Shld2
Siglec15
Sirt4
Skap2
Skil
Slc12a2
Slc12a6
Slc12a8
Slc16a1-as1
Slc16a3
Slc16a9
Slc17a7
Slc18b1
Slc1a1
Slc1a4
Slc20a2
Slc25a15
Slc25a27
Slc26a11
Slc26a4
Slc26a4-as1
Slc2a1
Slc2a5
Slc31a1
Slc35c2
Slc35e2a
Slc35e2b
Slc35e4
Slc38a11
Slc38a6
Slc3a2
Slc43a2
Slc43a3
Slc48a1
Slc5a10
Slc6a6
Slc7a5
Slc7a5p1
Slc8a1-as1
Slc9a1
Slc9a5
Slco2b1
Slco3a1
Slmap
Smad1
Smad3
Smad5
Smad7
Smap2
Smarca2
Smarcad1
Smarcb1
Smarcd3
Smarce1
Smg1
Smg7
Smim20
Smim22
Smim29
Snap23p1
Snd1
Snhg20
Snora1b
Snora26
Snora33
Snora6
Snora80b
Snora80c
Snorc
Snord100
Snord12
Snord12b
Snord12c
Snord15b
Snord32a
Snord33
Snord34
Snord35a
Snord43
Snord45a
Snord45c
Snord46
Snord55
Snrnp27
Snrpcp2
Snrpep5
Sntg2
Snx10
Snx24
Snx25
Snx25p1
Snx29p2
Socs7
Sod1
Sorbs2
Sorbs3
Sorl1
Sos2
Sp100
Sp140
Spag1
Spart-as1
Spata13
Spata25
Spatc1
Specc1
Spef2
Spg7
Sphk1
Spint1
Sprtn
Spry4
Spry4-as1
Sptbn4
Sqstm1
Src
Srd5a3
Srgap1
Srgn
Srsf11
Srsf7
Ss18l1
Ss18l2
Ssc4d
Ssmem1
Ssna1
Sssca1
St3gal6
St6gal1
St6galnac1
St6galnac4
Stag3
Stambpl1
Stard5
Stat3
Stim1
Stim2
Stim2-as1
Stk16
Stk17a
Stk4-as1
Strbp
Strn3
Strn4
Sts
Stx5
Stxbp1
Stxbp5l
Sub1
Sufu
Sult2b1
Sun1
Supt4h1
Svil
Swap70
Sybu
Sycp2l
Syk
Sympk
Syne2
Synj2
Synrg
Syt17
Sytl1
Sytl3
Szt2
Tab2
Tac3
Tacc1
Taf11l4
Taf1d
Taf6l
Tank
Tap2
Tarbp1
Tatdn3
Tax1bp1
Tbc1d1
Tbc1d15
Tbc1d16
Tbc1d17
Tbc1d19
Tbc1d22a
Tbc1d2b
Tbc1d5
Tbc1d7
Tbc1d8-as1
Tbcc
Tbcd
Tbila
Tbk1
Tbl1x
Tbl1xr1-as1
Tbl1y
Tbp
Tbx10
Tbxas1
Tbxt
Tceanc
Tcf4
Tcf7
Tcl6
Tcp11l1
Tctn1
Tdgf1p5
Tdh
Tdp1
Tec
Tecpr1
Tecpr2
Tekt5
Tent4a
Terf2ip
Tet3
Tex38
Tex9
Tfdp1
Tfpi
Tg
Tgfbr2
Tgif1
Thada
Thap4
Thap9
Thbs4
Them6
Themis2
Ticam2
Tigit
Timmdc1
Tjp2
Tk2
Tlk2
Tln2
Tlnrd1
Tlr4
Tmcc2
Tmed10
Tmed7-ticam2
Tmem102
Tmem132a
Tmem140
Tmem19
Tmem210
Tmem223
Tmem260
Tmem272
Tmem37
Tmem50b
Tmem79
Tmem87b
Tmigd3
Tmprss13
Tmsb4x
Tmub2
Tnfaip8
Tnfrsf17
Tnfsf8
Tnip1
Tnip2
Tnks
Tnpo1
Tnrc6a
Tnrc6b
Tns1
Tom1
Tomm6
Tor3a
Tp53bp1
Tp53i3
Tpcn1
Tpcn2
Tpd52
Tpd52l1
Tpgs1
Tpm4
Tpp2
Tprg1
Tpt1-as1
Tpte2p1
Trabd
Traf1
Traj45
Traj46
Traj47
Traj5
Traj59
Traj6
Traj60
Traj61
Traj7
Traj9
Trak1
Trappc10
Trav36dv7
Trav4
Trbv1
Trbv2
Trbv27
Trbv29-1
Trbv29or9-2
Trex1
Trgv2
Trib3
Trim2
Trim22
Trim25
Trim41
Trim69
Trim8
Trip10
Trip13
Trip6
Trmt61a
Trps1
Tsc22d1
Tsc22d2
Tspan10
Tspan33
Tspan6
Ttc1
Ttc21a
Ttc28
Ttc28-as1
Ttc6
Ttn-as1
Tuba1c
Tuba4a
Tuba4b
Tubb3
Tvp23a
Txlngy
Txndc11
Txnl1
Txnrd1
Uaca
Ubac2
Ubald2
Ube2a
Ube2d2
Ube2i
Ube2k
Ube2l5
Ube2q2
Ube2q2p2
Ube2r2-as1
Ube3a
Ube4a
Ubl4a
Ubqln2
Ubxn11
Ubxn2a
Ubxn4
Uchl1
Uchl3
Ugt8
Uhrf2
Umodl1
Unc45a
Unc79
Unk
Upp1
Uso1
Usp10
Usp12-as2
Usp14
Usp38
Usp7
Usp9x
Utrn
Uvrag-dt
Vars
Vav1
Vdac3
Vezt
Vgll4
Vim
Vmp1
Vopp1
Vps25
Vps26c
Vps35l
Vps36
Vps52
Vtrna1-1
Vtrna1-3
Vtrna2-2p
Vwa5a
Vwa5b2
Wdfy1
Wdfy4
Wdr1
Wdr18
Wdr19
Wdr26
Wdr44
Wdr48
Wdr59
Wdr73
Wdr81
Wdr82
Wdr91
Wee1
Wipf1
Wnk2
Wrap53
Xpnpep1
Xpo7
Xpot
Xrcc6
Xrra1
Xxylt1-as2
Yeats4
Ypel2
Ypel5
Ythdf2
Ywhae
Z82244.2
Z84492.1
Z95115.1
Z99943.1
Z99943.2
Zbed5-as1
Zbed6
Zbtb12
Zbtb14
Zbtb18
Zbtb32
Zbtb38
Zbtb7b
Zbtb8os
Zc2hc1c
Zc3h11a
Zc3h14
Zc3hc1
Zcchc7
Zdhhc16
Zeb1
Zeb2
Zeb2-as1
Zfand2a
Zfas1
Zfat
Zfp36l1
Zfp91-cntf
Zglp1
Zhx1
Znf107
Znf131
Znf175
Znf222
Znf233
Znf318
Znf326
Znf335
Znf395
Znf426-dt
Znf445
Znf460
Znf529
Znf532
Znf580
Znf581
Znf583
Znf587b
Znf593
Znf613
Znf655
Znf667-as1
Znf700
Znf740
Znf771
Znf830
Znf839
Zpbp2
Zpr1
