# Supplementary material for: A Bayesian inference transcription factor activity model for the analysis of single-cell transcriptomes
Source: Genome Res. 2021 Jul;31(7):1296–311. doi: 10.1101/gr.265595.120 (PMC8256867; doi:10.1101/gr.265595.120)
Supplement: Supplemental Material [file supp_gr.265595.120_Supplemental_Code.zip › BITFAM/inst/extdata/human/BAP1]

Aamdc
Aar2
Aars
Abalon
Abca4
Abca7
Abcc1
Abcc3
Abce1
Abcf1
Abhd18
Abhd5
Abi2
Ac002094.1
Ac002310.2
Ac002310.6
Ac002451.1
Ac003002.1
Ac003005.1
Ac003084.1
Ac003092.1
Ac004148.1
Ac004224.2
Ac004381.1
Ac004706.1
Ac004771.4
Ac004908.1
Ac004908.2
Ac004980.1
Ac005253.1
Ac005288.1
Ac005324.4
Ac005332.4
Ac005342.1
Ac005523.2
Ac005606.2
Ac005670.2
Ac005696.1
Ac005703.3
Ac005703.4
Ac005759.1
Ac005775.1
Ac005786.2
Ac006001.2
Ac006059.1
Ac006213.1
Ac006333.2
Ac006483.2
Ac006511.5
Ac007161.3
Ac007216.1
Ac007375.1
Ac007389.1
Ac007450.4
Ac007546.3
Ac007663.1
Ac007950.1
Ac008115.3
Ac008443.1
Ac008443.2
Ac008443.5
Ac008494.1
Ac008537.4
Ac008738.1
Ac008763.2
Ac008764.8
Ac008969.1
Ac009061.2
Ac009086.3
Ac009107.2
Ac009108.5
Ac009133.2
Ac009309.1
Ac009502.1
Ac009562.1
Ac009779.3
Ac009879.2
Ac010148.1
Ac010271.1
Ac010323.1
Ac010325.2
Ac010327.2
Ac010327.4
Ac010422.2
Ac010422.7
Ac010547.1
Ac010618.1
Ac010654.1
Ac010761.1
Ac010761.2
Ac010761.7
Ac010999.2
Ac011195.2
Ac011287.1
Ac011448.1
Ac011462.4
Ac011468.5
Ac011477.1
Ac011481.1
Ac011495.1
Ac011498.1
Ac011511.2
Ac011529.1
Ac011603.2
Ac012065.3
Ac012184.2
Ac012313.6
Ac012313.9
Ac012358.3
Ac012409.1
Ac012488.2
Ac012645.1
Ac012673.1
Ac013356.4
Ac013394.1
Ac013400.1
Ac013451.2
Ac015726.2
Ac015795.1
Ac015813.1
Ac015813.2
Ac015813.7
Ac015921.1
Ac015982.1
Ac016355.1
Ac016559.2
Ac016588.2
Ac016629.3
Ac016773.1
Ac017015.2
Ac017083.1
Ac018410.1
Ac018639.1
Ac018647.2
Ac018755.3
Ac018766.1
Ac019257.8
Ac020612.2
Ac020915.5
Ac020928.2
Ac020928.3
Ac021188.1
Ac022098.4
Ac022154.1
Ac022400.1
Ac022413.1
Ac023024.1
Ac023632.2
Ac025164.1
Ac025165.3
Ac025171.3
Ac025257.1
Ac025283.3
Ac025442.1
Ac026362.1
Ac026471.2
Ac026786.1
Ac027097.1
Ac034102.4
Ac034102.6
Ac034102.7
Ac034114.1
Ac040169.1
Ac046130.1
Ac048341.1
Ac048341.2
Ac051619.7
Ac051619.8
Ac061992.1
Ac063948.1
Ac064807.1
Ac067930.3
Ac067945.3
Ac068205.2
Ac068234.3
Ac068305.2
Ac068620.1
Ac068987.1
Ac069213.1
Ac073111.5
Ac073195.1
Ac073314.1
Ac073320.1
Ac073389.1
Ac073869.1
Ac074117.1
Ac074138.1
Ac078929.1
Ac079140.1
Ac079305.1
Ac079305.2
Ac079807.1
Ac080075.1
Ac083843.2
Ac084082.1
Ac084337.2
Ac087294.1
Ac087439.2
Ac087500.1
Ac087623.2
Ac087741.3
Ac089999.1
Ac090527.2
Ac090607.5
Ac090617.3
Ac090617.5
Ac090844.2
Ac091152.4
Ac091153.1
Ac091153.3
Ac091167.6
Ac091390.4
Ac091551.1
Ac091729.3
Ac092072.1
Ac092117.1
Ac092117.2
Ac092123.1
Ac092159.2
Ac092171.4
Ac092587.1
Ac092720.1
Ac092821.3
Ac092944.1
Ac093484.3
Ac093484.4
Ac093512.2
Ac093525.1
Ac093734.1
Ac093752.1
Ac093752.2
Ac096540.1
Ac096734.2
Ac097103.2
Ac097460.1
Ac098484.4
Ac098582.1
Ac098650.1
Ac099329.1
Ac099343.3
Ac099521.1
Ac100778.3
Ac100791.2
Ac103923.1
Ac104532.1
Ac104581.4
Ac104662.2
Ac105942.1
Ac107083.1
Ac107959.4
Ac107959.5
Ac108002.1
Ac108134.4
Ac108693.2
Ac108752.1
Ac109460.3
Ac110079.1
Ac110285.7
Ac112191.3
Ac112225.1
Ac113189.3
Ac113367.1
Ac113410.3
Ac114271.1
Ac114488.2
Ac114956.1
Ac115676.1
Ac116535.1
Ac118553.2
Ac118754.3
Ac119673.1
Ac120057.2
Ac120057.4
Ac124016.1
Ac124068.2
Ac124283.5
Ac125494.1
Ac126696.1
Ac126763.1
Ac127002.1
Ac127070.1
Ac129492.8
Ac131009.4
Ac135050.5
Ac135586.2
Ac137767.1
Ac138207.4
Ac138393.1
Ac138393.3
Ac138811.1
Ac139149.1
Ac139256.1
Ac139530.3
Ac139795.3
Ac141586.1
Ac144522.1
Ac145207.9
Ac233992.3
Ac234582.2
Ac242426.2
Ac243585.2
Ac244153.1
Ac245014.3
Ac245033.2
Ac246793.1
Acaca
Acbd4
Ackr2
Aco2
Acot13
Acsf3
Acss2
Actn4
Actr10
Actr2
Actr3b
Actr6
Acvr2b
Acyp1
Ad000671.1
Ad000671.3
Ad000864.2
Adam22
Adap2
Add3
Adgrv1
Adnp2
Adnp-as1
Adpgk-as1
Adprm
Adrm1
Adssl1
Aebp2
Af111167.1
Aff1
Afg3l1p
Afmid
Aftph
Agbl5
Agk
Ago3
Agrn
Agrp
Ahnak
Ahrr
Ahsa1
Ajm1
Akap17a
Akirin1
Akr1d1
Akt2
Al021155.2
Al022157.1
Al022312.1
Al023803.3
Al031282.1
Al031428.1
Al031432.4
Al031587.2
Al031602.1
Al031710.2
Al031848.2
Al034417.2
Al035078.4
Al035530.2
Al049712.1
Al049780.2
Al078621.3
Al080250.1
Al080276.2
Al096828.3
Al109811.3
Al110118.2
Al118558.3
Al121845.3
Al121983.1
Al121990.1
Al132780.1
Al133227.1
Al133351.1
Al133410.3
Al133480.1
Al133551.1
Al135744.1
Al136038.3
Al136040.1
Al136141.1
Al136295.1
Al136301.1
Al137782.1
Al137802.2
Al137802.3
Al137856.1
Al138831.1
Al138831.2
Al138885.3
Al138885.4
Al138921.1
Al138966.2
Al139035.1
Al139220.2
Al139353.2
Al160291.1
Al160313.1
Al161431.1
Al162171.2
Al162385.2
Al163636.2
Al353622.2
Al353719.1
Al353795.2
Al354696.2
Al354920.1
Al355075.1
Al355512.1
Al355987.5
Al356488.2
Al356599.1
Al358075.2
Al358472.7
Al360012.1
Al360181.4
Al360182.2
Al390198.1
Al390955.2
Al391244.2
Al391684.1
Al442067.1
Al445250.1
Al445363.3
Al445483.1
Al450998.2
Al451007.2
Al451085.1
Al451123.1
Al512791.2
Al589740.1
Al589765.4
Al590068.3
Al590708.1
Al591503.1
Al591845.1
Al591926.6
Al592295.4
Al596094.1
Al596442.2
Al606760.1
Al627422.2
Al645728.1
Al645941.1
Al645941.3
Al662791.1
Al662797.1
Al662899.2
Al669831.5
Al670729.1
Al672291.1
Al691482.3
Al731569.1
Al732314.6
Alad
Aldh16a1
Aldh3b1
Alg10
Alg10b
Amd1
Amdhd2
Ang
Ankrd12
Ankrd13a
Ankrd24
Ankrd36
Ankrd6
Ankzf1
Anp32b
Ap000439.1
Ap000442.1
Ap000640.2
Ap000646.1
Ap000688.4
Ap000721.1
Ap000769.2
Ap000777.3
Ap000812.5
Ap000845.1
Ap000936.1
Ap001062.2
Ap001107.4
Ap001160.1
Ap001273.2
Ap001412.1
Ap001574.1
Ap001931.1
Ap002381.2
Ap002884.3
Ap003068.4
Ap003108.2
Ap003392.13
Ap005263.1
Ap006216.1
Ap2a1
Ap2a2
Ap2b1
Ap2m1
Ap3s1
Ap4e1
Ap4m1
Apeh
Api5
Aplp2
Aqp11
Arf4-as1
Arhgap11b
Arhgap24
Arhgap5
Arhgef1
Arhgef12
Arhgef37
Arhgef39
Arhgef7
Arid1a
Arid1b
Arid3a
Arid3b
Arid4a
Arid5b
Arih1
Arih2
Arl14ep
Arl4a
Arl6ip6
Arl8b
Armc10
Armc8
Armt1
Arpc3p1
Arpc4
Arpc4-ttll3
Arpc5l
Arrdc3-as1
Asdurf
Asf1a
Ash2l
Asic1
Asna1
Asnsd1
Aspdh
Aspscr1
Asxl1
Ate1-as1
Atf1
Atf7ip
Atg101
Atg13
Atg16l1
Atg16l2
Atg4b
Atg4c
Atg7
Atm
Atmin
Atn1
Atp5f1b
Atp5f1c
Atp5mc1
Atp5pb
Atp5pbp6
Atp6v0a2
Atp6v0c
Atp6v1a
Atp6v1g1
Atp6v1g2-ddx39b
Atp7b
Atp9b
Atr
Atrip
Atxn10
Atxn1l
Atxn2-as
Atxn2l
Atxn7
Atxn7l2
Atxn7l3b
Axl
B3gnt10
B4galnt3
B4galt7
Bad
Bag3
Bahcc1
Baiap2
Banf1
Banp
Bap1
Barhl1
Bbs1
Bbs7
Bbx
Bcap29
Bcas3
Bcas4
Bcat2
Bccip
Bckdha
Bckdk
Bcl2l1
Bcl2l11
Bcl9
Bcs1l
Bhlhe40
Bicdl2
Birc5
Bloc1s1
Bloc1s6
Blzf1
Bmp2k
Bmp4
Bmpr1b
Bms1p1
Bnip1
Bnip3l
Bola1
Borcs6
Borcs7
Borcs7-asmt
Bptf
Brd2
Brd3os
Brix1
Brsk1
Brsk2
Brwd1
Brwd1-as2
Btd
Btf3
Btrc
Bub1b
Bub3
Bud23
Bud31
Bx649632.1
Bx664615.1
Bysl
Bzw1
Bzw2
C11orf1
C11orf49
C11orf54
C11orf58
C11orf74
C12orf10
C12orf57
C14orf178
C15orf65
C17orf100
C17orf49
C18orf21
C19orf24
C19orf44
C19orf53
C19orf67
C1orf109
C1orf167
C1orf53
C1qtnf9b
C21orf62-as1
C2orf49
C3orf38
C4orf47
C5orf24
C5orf30
C5orf51
C5orf56
C6orf203
C6orf48
C6orf89
C7orf26
C8g
C8orf33
C8orf44
C8orf58
C9orf163
C9orf3
C9orf43
C9orf85
Ca5b
Ca5bp1
Cables2
Cacna1h
Cacng7
Cacybp
Cald1
Calm1
Calm3
Camk2g
Camta1
Camta2
Cand1
Cap1
Capn10
Capn15
Caprin1
Card8-as1
Card9
Carm1
Carmn
Casc18
Casc2
Casc4
Casd1
Cblc
Cbll1
Cbx3
Cby1
Ccar1
Ccar2
Ccdc102b
Ccdc103
Ccdc107
Ccdc115
Ccdc124
Ccdc130
Ccdc137
Ccdc138
Ccdc142
Ccdc146
Ccdc157
Ccdc159
Ccdc174
Ccdc28a
Ccdc30
Ccdc39
Ccdc51
Ccdc61
Ccdc62
Ccdc77
Ccdc83
Ccdc85b
Ccdc86
Ccdc88b
Ccdc97
Ccn1
Ccnd1
Ccndbp1
Ccng2
Ccnj
Ccnt2
Ccny
Ccp110
Cct5
Cct7
Ccz1
Cd3eap
Cdadc1
Cdc123
Cdc20
Cdc25b
Cdc37l1
Cdc40
Cdc42
Cdc45
Cdc73
Cdca2
Cdca8
Cdiptosp
Cdk12
Cdk7
Cdk8
Cdkn1b
Cdkn2aip
Cdkn2c
Cdt1
Ceacam20
Celsr3
Cenpbd1p1
Cenph
Cenpn
Cenpo
Cenpp
Cenpt
Cep164p1
Cep250
Cep350
Cep44
Cep57l1
Cep95
Cep97
Cerna3
Ces2
Cfap221
Cfap36
Cfap54
Cfap99
Cfl1p1
Cgrrf1
Chaf1a
Chchd7
Chd2
Chd3
Chd8
Chd9
Chek1
Chmp1b
Chmp1b-as1
Chmp6
Chmp7
Chtop
Churc1
Churc1-fntb
Ciao1
Cic
Cipc
Cirbp
Cirbp-as1
Cklf
Cklf-cmtm1
Clasrp
Clcn6
Clec16a
Clic4
Clk3
Cln8
Clp1
Clpp
Clta
Cltc
Cluap1
Cmip
Cmtr1
Cnbd2
Cnep1r1
Cnga4
Cnih2
Cnnm3
Cnot6
Cnot8
Cnst
Cntd1
Cntrl
Coasy
Cog2
Cog3
Colec11
Commd1
Cops4
Cops6
Cops7a
Cops7b
Cops8
Copz2
Coq4
Coq6
Coq9
Cox20
Cox7b
Cox7c
Cpb2
Cpb2-as1
Cpn2
Cpne4
Cps1
Cpsf2
Cpsf3
Cpsf4
Cradd
Cramp1
Crb2
Creb3
Creb3l4
Crebl2
Crebrf
Creld2
Crem
Crim1
Cript
Crlf1
Crls1
Crot
Crtc1
Csde1
Cse1l
Csf3r
Csk
Csnk2b
Cspp1
Cstf1
Cstf3-dt
Ctcf
Ctdnep1
Ctdp1
Ctdspl2
Ctnna1
Ctnnb1
Ctr9
Ctu2
Cuedc2
Cul4a
Cul5
Cutalp
Cutc
Cxadr
Cyb561d1
Cyb561d2
Cyb5d1
Cyb5d2
Cyp20a1
Cyth2
Dap3
Dars-as1
Daxx
Dbf4
Dcaf10
Dcaf11
Dcaf13
Dcst2
Dctn5
Dctn6
Dcun1d4
Dcxr-dt
Ddb2
Ddi2
Ddias
Ddx1
Ddx11l10
Ddx11l5
Ddx11l8
Ddx18
Ddx19a
Ddx19b
Ddx21
Ddx39b-as1
Ddx42
Ddx46
Ddx49
Ddx5
Ddx50
Ddx52
Ddx55
Deaf1
Decr1
Def8
Dele1
Dennd2c
Denr
Deptor
Desi2
Dgat2
Dgka
Dgkd
Dgke
Dgkz
Dhdds
Dhtkd1
Dhx30
Dhx35
Dhx40
Dhx8
Dhx9
Diablo
Dicer1-as1
Dip2a
Dip2b
Dipk1a
Dis3l
Dis3l2
Disp2
Disp3
Dixdc1
Dkkl1
Dleu1
Dlg4
Dlgap1-as2
Dlst
Dmap1
Dmxl1
Dnaaf3
Dnah2
Dnah6
Dnajb11
Dnajb2
Dnajb6
Dnajc16
Dnajc24
Dnajc25
Dnajc25-gng10
Dnajc27-as1
Dnase1
Dnm1
Dnm1l
Dnm2
Dnttip1
Dock11
Dock6
Dot1l
Dpagt1
Dph1
Dpy19l4
Dpy30
Dr1
Draic
Dram1
Drap1
Drc3
Drg2
Dstn
Dtd1
Dtwd1
Dus2
Dus4l
Dusp12
Dusp19
Dusp8p5
Dut
Dync1i2
Dync2h1
Dynll1
Dyrk1a
E2f4
E4f1
Ebag9
Ecsit
Edc4
Edrf1
Eed
Eef1a1p25
Eef1akmt3
Eef1aknmt
Eef1b2
Eef2k
Eefsec
Efcab12
Efcab7
Efhc1
Efhd1
Ehbp1
Ehbp1l1
Ehd1
Ehf
Ehmt1
Eif1b
Eif2a
Eif2b5
Eif2s3
Eif3b
Eif3f
Eif3k
Eif4b
Eif4e2
Eif4h
Eif5
Eif5a
Eif5b
Elac1
Elf3
Elmo2
Elovl6
Elp2
Elp3
Emc10
Emc1-as1
Emc3-as1
Emc4
Emd
Eme1
Eme2
Emg1
Eml2
Emp3
Emsy
Endov
Enoph1
Enpp3
Entpd2
Entr1
Eny2
Ep400
Epb41l4a
Epb41l4a-as1
Epb41l5
Epc2
Epn1
Epn2
Erbb2
Ercc1
Ercc5
Ercc6l2
Erfe
Ergic3
Eri1
Erich6-as1
Erlec1
Erlin2
Ermap
Ermard
Ervk3-1
Esyt1
Etfdh
Etv2
Ewsr1
Exd2
Exo1
Exog
Exosc2
Exosc4
Exosc8
Extl3
Faap24
Fabp3
Fabp5p3
Fads2
Faf2
Fahd1
Fahd2a
Fam110a
Fam118a
Fam118b
Fam120b
Fam135a
Fam149b1
Fam160a1
Fam174a
Fam183a
Fam187a
Fam200b
Fam206a
Fam207a
Fam214b
Fam222a
Fam228b
Fam229b
Fam43a
Fam47e
Fam50b
Fam53c
Fam83c-as1
Fam83d
Fam89b
Fam91a1
Fam98b
Fancd2
Fancm
Farp2
Fbxl16
Fbxo22
Fbxo25
Fbxo28
Fbxo31
Fbxo36
Fbxo38
Fbxo45
Fdft1
Fem1a
Fer
Fgf11
Fgfr1op2
Fgfr4
Fhad1
Fkbp2
Flt3lg
Fmc1
Fmc1-luc7l2
Fmn1
Fmr1
Fn3krp
Fnbp1p1
Fndc3b
Fntb
Fo538757.1
Fo704657.1
Fos
Foxd3
Foxk2
Foxn2
Foxred1
Fpgs
Frat1
Frg1
Frg1bp
Frg1hp
Frmd6
Frs2
Fscn1
Fstl3
Fubp3
Fundc2
G6pc3
Gabarap
Gabarapl1
Gabpa
Galk2
Galns
Galnt10
Gan
Gapdh
Gar1
Garem2
Garnl3
Gars
Gas8
Gatc
Gcc2
Gdf15
Gemin6
Gemin7
Get4
Gfer
Gfi1b
Gfm1
Gfy
Gga1
Ggnbp2
Ggt1
Ggt6
Gid4
Gid8
Gigyf2
Gins3
Gins4
Gk
Gli4
Glis2
Glis3
Glrx5
Glud1p3
Glyctk
Glyctk-as1
Gmppa
Gmpr2
Gnai1
Gnai2
Gnal
Gnas
Gnb2
Gnl3l
Gnptg
Gnrhr2
Gorasp2
Gosr1
Gosr2
Gpalpp1
Gphn
Gpi
Gpr107
Gpr137
Gpr146
Gpr158
Gpr89b
Gpsm1
Gpt2
Grb7
Gria2
Grk1
Grk4
Grk6
Grm2
Grpel2
Grpr
Grwd1
Gse1
Gsk3b
Gstcd
Gsto2
Gstp1
Gstz1
Gtf2h1
Gtf2h3
Gtf2h4
Gtf2i
Gtf2ip13
Gtf2ip4
Gtf2ird2b
Gtf3c4
Gtf3c5
Gtpbp10
Gtpbp3
Gtpbp8
Guk1
Gusbp1
Gvqw3
Gzf1
H1fx-as1
H3f3a
H6pd
Hacd3
Haglr
Hars2
Haspin
Hbp1
Hccs
Hcg14
Hcg15
Hdac1
Hdac10
Hdac2-as2
Hdac3
Hdac4-as1
Hdgf
Hdgfl2
Heatr5b
Hectd2
Helb
Hells
Hemk1
Hes1
Hes7
Hexd
Hexim1
Hhla3
Hif1a
Hif1an
Hikeshi
Hint2
Hist1h2ag
Hist1h2bn
Hist1h4c
Hist2h3d
Hivep1
Hm13
Hmbox1
Hmgcl
Hmgxb4
Hnrnph3
Hnrnpul1
Hook3
Hotairm1
Hoxa7
Hpcal1
Hrc
Hsbp1
Hsbp1l1
Hsd17b14
Hsf1
Hspa4
Hspe1
Hspe1-mob4
Htd2
Htr5a
Htr5a-as1
Htra2
Htt
Hyal3
Icam3
Ice1
Ice2
Id2
Idnk
Ier2
Ier5
Ifrd1
Ift74
Ighmbp2
Ighviii-38-1
Ik
Il17d
Ilf3
Impa2
Impact
Inafm2
Inava
Ing1
Ing2
Ing3
Ing5
Inhcap
Ino80b
Ino80b-wbp1
Inppl1
Ints10
Ipo5
Ipo9
Iqch
Iqgap2
Iqsec2
Ireb2
Irf3
Irf6
Iscu
Islr2
Ist1
Itfg1-as1
Itgae
Itgb1
Itgb1-dt
Itm2c
Jarid2
Jpx
Jrkl
Kank3
Kat5
Kat6b
Kat8
Kcnab2
Kcnh4
Kcnip2-as1
Kcnk1
Kctd1
Kctd5
Kctd6
Kdm1a
Kdm2a
Kdm4b
Kdm4d
Kdm8
Khnyn
Kiaa0586
Kiaa1328
Kif15
Kif1c
Kif22
Kifc2
Kiz
Klc2
Klc4
Klf16
Klhdc10
Klhdc2
Klhdc8b
Klhl18
Klhl20
Klhl7
Kmt2a
Kmt2b
Kmt2e
Kmt2e-as1
Kmt5a
Knl1
Knstrn
Kntc1
Kpna2
Krba1
Krt18p59
Krt8
Kxd1
Lactb
Lactb2-as1
Lamb2
Lamtor2
Lamtor5-as1
Lancl2
Larp4
Lars2
Lasp1
Lias
Lig3
Lin37
Lin52
Linc00167
Linc00240
Linc00337
Linc00449
Linc00605
Linc00645
Linc00853
Linc00857
Linc00863
Linc00869
Linc00884
Linc00910
Linc00933
Linc00957
Linc00960
Linc00963
Linc01091
Linc01118
Linc01128
Linc01220
Linc01320
Linc01424
Linc01465
Linc01521
Linc01578
Linc01715
Linc01719
Linc01730
Linc01786
Linc01881
Linc02004
Linc02021
Linc02028
Linc02235
Linc02240
Linc02387
Lipc
Lipt1
Lix1l-as1
Lmnb2
Lnp1
Lnpep
Lonp1
Lonp2
Lpin1
Lrp10
Lrp3
Lrrc27
Lrrc28
Lrrc49
Lrrc59
Lrrc8a
Lrsam1
Lrtomt
Lsm14a
Lsm2
Lsr
Ltbp4
Ltbr
Luc7l2
Luc7l3
Lucat1
Lxn
Lypd6b
Lypla2
Lyrm7
Madcam1
Madd
Maf1
Mafk
Mag
Maip1
Mak16
Malat1
Malsu1
Man1a2
Manbal
Maoa
Map1a
Map2
Map2k1
Map2k4
Map2k7
Map3k20
Map3k8
Map7d1
Mapk12
Mapk14
Mapk1ip1l
Mapk8
Mapk8ip1
Mapk8ip3
Mapkapk5
March7
Mark2
Mark3
Mark4
Mars
Mastl
Mat2a
Mat2b
Matr3
Mau2
Maz
Mbd5
Mboat7
Mbtps2
Mcf2l
Mcm10
Mcm2
Mcm4
Mcoln1
Mcrip2
Mdh1
Mdh2
Mdm4
Med12l
Med15
Med17
Med18
Med9
Megf8
Meig1
Meltf-as1
Mettl17
Mettl25
Mettl9
Mfap3
Mff
Mfn1
Mfn2
Mfsd14b
Mfsd4b
Mgme1
Mgrn1
Mgst3
Mhencr
Miatnb
Mib1
Mib2
Micos10
Micos10-nbl1
Midn
Mief1
Mier1
Mincr
Mindy2
Mir1281
Mir1292
Mir130a
Mir1538
Mir1539
Mir1915
Mir194-2hg
Mir200c
Mir200chg
Mir2110
Mir3124
Mir3153
Mir3175
Mir3180-4
Mir3188
Mir3189
Mir3193
Mir320a
Mir330
Mir3610
Mir3655
Mir3678
Mir3681hg
Mir3917
Mir4434
Mir4448
Mir4453
Mir4453hg
Mir4470
Mir4492
Mir4530
Mir4651
Mir4687
Mir4692
Mir4707
Mir4727
Mir4781
Mir484
Mir5001
Mir5091
Mir5188
Mir544b
Mir548ak
Mir548aw
Mir5695
Mir5787
Mir591
Mir6125
Mir638
Mir6516
Mir6743
Mir6833
Mir6847
Mir6853
Mir6864
Mir7-3
Mir7-3hg
Mir769
Mir8072
Mirlet7bhg
Mirlet7i
Mis12
Mitf
Mkrn2
Mlec
Mllt10
Mmaa
Mmachc
Mnat1
Mnd1
Mnt
Mob4
Mocs3
Morf4l1
Mospd3
Mpdu1
Mphosph10
Mpl
Mpp5
Mpst
Mrm2
Mrm3
Mrpl1
Mrpl18
Mrpl19
Mrpl2
Mrpl20-as1
Mrpl30
Mrpl33
Mrpl34
Mrpl4
Mrpl40
Mrpl45
Mrpl48
Mrpl49
Mrpl54
Mrpl58
Mrps11
Mrps12
Mrps17
Mrps18b
Mrps18c
Mrps31p4
Mrps7
Mrrf
Mrto4
Mrvi1-as1
Msh3
Mst1p2
Mta2
Mta3
Mtf2
Mtg1
Mtg2
Mthfd2
Mthfd2l
Mthfr
Mtmr11
Mtmr14
Mtmr3
Mtmr9
Mtr
Mtrnr2l1
Mttp
Mtx1
Muc20-ot1
Mus81
Mxd1
Mxi1
Myadm
Myh9
Myl12a
Myl12b
Myl5
Myl6b
Mynn
Myo1f
Myo9b
Mzt2b
NA
Naa15
Naa20
Naa35
Naa38
Naa40
Naa60
Naaladl2
Nab1
Nabp2
Napa-as1
Nat10
Nat14
Nav2
Nbl1
Nbr2
Ncapd2
Ncapg
Ncbp1
Ncdn
Ncoa3
Ncoa7
Ncstn
Ndc80
Nde1
Ndfip1
Ndor1
Ndrg4
Ndufa13
Ndufa3
Ndufa4l2
Ndufa6-dt
Ndufa7
Ndufaf3
Ndufaf4p1
Ndufaf5
Ndufaf6
Ndufaf8
Ndufb10
Ndufb2
Ndufb3
Ndufb5
Ndufb9
Ndufc1
Ndufs3
Ndufs7
Ndufv2
Necap1
Nectin3
Nelfb
Neurl4
Nfat5
Nfatc2ip
Nfatc3
Nfatc4
Nfkb2
Nfkbie
Nfkbil1
Nfkbiz
Nfx1
Nfyc
Ngdn
Ngrn
Nhlrc2
Nhs
Nif3l1
Nifk-as1
Nip7
Nipa2
Nipal3
Nipsnap1
Nipsnap2
Nipsnap3b
Nkapd1
Nkiras2
Nktr
Nlgn2
Nlk
Nln
Nlrx1
Nme1
Nme1-nme2
Nmnat1
Nmnat2
Nmt1
Noc4l
Noct
Nol11
Nol12
Nol7
Nolc1
Nop53
Nop56
Nop58
Nop9
Nos3
Noxa1
Npas4
Npm1
Npw
Nr1h2
Nr1h3
Nr2f2
Nr2f2-as1
Nraddp
Nrbf2
Nrf1
Nrp2
Nsa2
Nsun3
Nsun4
Nt5e
Ntmt1
Nub1
Nubp1
Nucb2
Nudc
Nudt13
Nudt16
Nuf2
Nup107
Nup210l
Nup214
Nup85
Nup93
Nupl2
Nutf2
Nutm1
Nutm2a-as1
Nxnl2
Oaz3
Ocel1
Ociad1
Ofd1
Ogfod2
Ogt
Olmalinc
Oosp1p2
Opa1
Or8x1p
Orc3
Orc6
Osbp2
Osbpl9
Otud1
Oxnad1
Oxr1
P3h4
Pa2g4
Pacrg
Pacs2
Pacsin3
Pafah1b2
Paip2
Pan2
Pard6b
Pard6g-as1
Park7
Parp2
Patj
Patl2
Paupar
Pawrp1
Paxip1-as1
Paxip1-as2
Paxx
Pcbp1
Pcbp2
Pccb
Pcgf3
Pcm1
Pcmt1
Pcna
Pcnt
Pcnx3
Pcnx4
Pcoth
Pcp2
Pcsk4
Pcsk6
Pdcd11
Pdcd6
Pdcd6ip
Pde12
Pde3a
Pde4dip
Pde8a
Pdhx
Pdia3
Pdia3p1
Pdik1l
Pdlim7
Peli2
Pet100
Pex13
Pex3
Pex5
Pfdn4
Pfkfb2
Pfkfb3
Pfkm
Pgam1
Pgam1p5
Pgap2
Pgbd2
Pgc
Pgs1
Phax
Phf1
Phf13
Phf20l1
Phf3
Phf7
Phkb
Phldb1
Phlpp1
Phrf1
Pi4k2a
Pibf1
Pick1
Pidd1
Pigg
Pigl
Pigq
Pigy-dt
Pik3c2a
Pik3c3
Pin1
Pip4k2c
Pipox
Pithd1
Pjvk
Pkib
Pkn2
Pknox1
Pkp4
Plcxd1
Pld3
Plekha1
Plekha4
Plekha8
Plekhg2
Plekhg4
Plk3
Plppr2
Pls1
Pmpcb
Pnkd
Pnmt
Pnn
Pnpla6
Pofut1
Poglut1
Pola1
Pole3
Pole4
Polk
Polr1c
Polr1d
Polr2a
Polr2c
Polr2g
Polr2k
Polr2m
Polr3b
Polr3c
Polr3d
Polr3e
Polr3f
Pom121
Pomt1
Pop7
Por
Pou2f1
Ppan
Ppan-p2ry11
Ppcdc
Ppef1
Ppfia3
Ppiap3
Ppig
Ppih
Ppil2
Ppip5k2
Ppm1a
Ppm1g
Ppme1
Ppp1r11
Ppp1r21
Ppp1r37
Ppp1r8
Ppp2r1a
Ppp2r5b
Ppp2r5c
Ppp3cb-as1
Ppp6r2
Pprc1
Ppt2
Ppt2-egfl8
Prcc
Prdx4
Prelid3a
Prkab1
Prkaca
Prkcsh
Prkrip1
Prmt3
Prmt7
Prorsd1p
Proser3
Prpf18
Prpf31
Prr11
Prr3
Prrc2a
Prrc2b
Prrg2
Prrt3
Prrt3-as1
Prss36
Prxl2b
Psca
Psenen
Pskh1
Psma3
Psma6
Psmb6
Psmc2
Psmc4
Psmc6
Psmd1
Psmd11
Psmd14
Psmd3
Psmd4
Psme3
Psmf1
Psmg2
Psmg3-as1
Pstk
Ptbp1
Ptcd2
Ptch2
Ptdss1
Ptdss2
Pten
Ptger4p2
Pth2
Ptk2b
Ptma
Ptov1
Ptpa
Ptpn1
Ptpn11
Ptpn22
Ptpn23
Ptpn4
Ptpra
Ptrh1
Puf60
Pwp1
Pwwp3a
Pxk
Pxmp2
Pxn-as1
Pxylp1
Qars
Qrsl1
Qser1
Qtrt1
Qtrt2
R3hcc1
R3hdm1
Rab11a
Rab11b
Rab11fip3
Rab12
Rab18
Rab22a
Rab36
Rab4b
Rab4b-egln2
Rab5a
Rab5if
Rab7a
Rab8a
Rab8b
Rabep1
Rabl2a
Rabl2b
Rad17
Rad23b
Rad51
Rad51ap1
Rad51c
Rad9b
Rag2
Rai1
Rai14
Rala
Ralbp1
Ralgapb
Ranbp1
Ranbp2
Rap1b
Rap2a
Rapgef2
Rars
Rars2
Rasa4
Rassf7
Rbbp8
Rbck1
Rbm14
Rbm14-rbm4
Rbm15
Rbm17
Rbm25
Rbm33
Rbm42
Rbm45
Rbpj
Rbx1
Rcc1
Rce1
Rcn1
Rcn3
Rcor3
Rel
Relt
Rer1
Rex1bd
Rexo2
Rexo5
Rf00003
Rf00004
Rf00015
Rf00017
Rf00019
Rf00026
Rf01210
Rf01877
Rf01975
Rf02103
Rf02110
Rf02118
Rf02124
Rf02125
Rf02196
Rf02271
Rfc5
Rfesdp1
Rfx3-as1
Rfxank
Rgp1
Rgs17
Rhobtb2
Rhot1
Rhot2
Ric1
Ric8a
Ric8b
Rif1
Rint1
Riok1
Ripk2
Rita1
Rmdn2
Rmnd5b
Rmrp
Rn7skp114
Rn7skp175
Rn7sl132p
Rn7sl3
Rn7sl477p
Rn7sl600p
Rn7sl634p
Rn7sl645p
Rna5sp160
Rna5sp18
Rna5sp351
Rna5sp473
Rna5sp89
Rnase4
Rnaseh1-as1
Rnaseh2c
Rnasek
Rnasek-c17orf49
Rnf114
Rnf121
Rnf123
Rnf135
Rnf139
Rnf151
Rnf167
Rnf214
Rnf216p1
Rnf34
Rnf43
Rnf5
Rnft2
Rnpc3
Rnps1
Rnu11
Rnu1-1
Rnu12
Rnu1-2
Rnu2-2p
Rnu2-51p
Rnu4-1
Rnu4-2
Rnu4atac
Rnu5a-1
Rnu5a-8p
Rnu5e-1
Rnu5e-4p
Rnu5e-6p
Rnu5f-1
Rnu6-1
Rnu6-103p
Rnu6-1311p
Rnu6-247p
Rnu6-481p
Rnu6-510p
Rnu6-881p
Rnu7-1
Rnu7-27p
Rnvu1-14
Rnvu1-15
Rnvu1-19
Rnvu1-4
Rnvu1-6
Rnvu1-7
Ro60
Robo3
Romo1
Rora-as1
Rpe
Rpf1
Rpf2
Rpl10
Rpl10a
Rpl13
Rpl13a
Rpl17
Rpl19
Rpl21
Rpl21p6
Rpl22p3
Rpl23a
Rpl26l1
Rpl27
Rpl27a
Rpl31
Rpl34
Rpl36
Rpl37a
Rpl38
Rpl4
Rpl41
Rpl5
Rpl7p4
Rplp2
Rpn2
Rpp14
Rprd1b
Rps11
Rps12
Rps15
Rps18
Rps19
Rps19bp1
Rps21
Rps26
Rps27
Rps27a
Rps28
Rps29p16
Rps3
Rps3a
Rps5
Rps6kb2
Rps6p8
Rps7
Rpsap31
Rptor
Rpusd2
Rrm1
Rrnad1
Rrp1
Rrp15
Rsad1
Rspry1
Rtel1
Rtel1-tnfrsf6b
Rtf2
Rtn2
Rtraf
Rusc1
Ruvbl2
Rwdd1
Rwdd3
Rxylt1
Sacs
Sae1
Samd11
Samd4b
Sap30
Sap30bp
Sart1
Sbdsp1
Scaf1
Scaf8
Scai
Scamp1
Scamp5
Scara3
Scarna16
Scarna2
Scin
Scnm1
Scoc
Scrn3
Scyl1
Sdhaf2
Sdhaf3
Sdhap2
Sdhd
Sec11c
Sec14l1
Sec23ip
Sec24c
Sec61a1
Sec61a2
Sec61b
Sec62
Secisbp2
Selenoh
Selenoi
Selenow
Sema3b-as1
Senp5
Sepsecs-as1
Sept11
Sept7
Serp1
Setd1a
Setd1b
Setdb1
Setmar
Sf3a2
Sf3b2
Sf3b3
Sfr1
Sfswap
Sgk3
Sgms2
Sgo2
Sgpl1
Sh2b1
Sh3bgrl
Sh3bp4
Shkbp1
Shld3
Sidt2
Sin3a
Sipa1
Sipa1l3
Sirpb2
Sirt1
Siva1
Skil
Skiv2l
Slc12a5
Slc12a9-as1
Slc24a1
Slc25a26
Slc25a3
Slc25a36
Slc25a37
Slc25a4
Slc25a44
Slc25a46
Slc25a5
Slc27a1
Slc27a4
Slc27a5
Slc30a5
Slc30a6
Slc35a1
Slc35a3
Slc35a4
Slc35e2a
Slc35e2b
Slc38a6
Slc39a1
Slc39a10
Slc39a13
Slc39a4
Slc39a7
Slc39a9
Slc3a2
Slc44a1
Slc44a2
Slc4a1ap
Slc4a2
Slc52a1
Slc6a6
Slc9a8
Slc9b2
Slirp
Slit2
Smad4
Smad6
Smarca4
Smarcad1
Smarcal1
Smarcd1
Smc2
Smc3
Smg7
Smg8
Smim13
Smim19
Smim27
Smim40
Smpd2
Smyd5
Snap23
Snap29
Snap47
Snapc2
Snapc3
Snhg11
Snhg16
Snhg20
Snhg21
Snhg29
Snhg3
Snhg9
Snora13
Snora3a
Snora52
Snora70
Snora71e
Snora73a
Snora78
Snorc
Snord101
Snord105
Snord110
Snord118
Snord13
Snord15a
Snord1c
Snord35b
Snord3b-2
Snord42b
Snord48
Snord49a
Snord49b
Snord58c
Snord68
Snrnp27
Snrnp35
Snrpb2
Snrpc
Snrpd1
Snrpd3
Snrpe
Snrpf
Snx1
Snx15
Snx17
Snx24
Snx25
Snx29
Socs2
Socs5
Sos2
Sox12
Sox2-ot
Sp1
Sp2
Sp2-as1
Spaca5
Spaca6
Spaca9
Spag16
Spata1
Spata17
Spata20
Spata3-as1
Spcs1
Spdl1
Spef2
Spg7
Sphk2
Spin1
Spire2
Spns1
Sqstm1
Srcap
Srek1
Srfbp1
Srp14-as1
Srp19
Srp54
Srp9
Srr
Srrd
Srrm1
Srrm5
Srsf11
Srsf3
Srsf5
Ss18l1
Ssbp1
Ssbp4
Ssmem1
Ssna1
Sssca1
Stac3
Stag2
Stag3l4
Stam
Stard3
Stim1
Stk11
Stk16
Stk17a
Stk24-as1
Stk36
Stk4
Stkld1
Stmp1
Stpg1
Stradb
Strip1
Stx16
Stx16-npepl1
Stx18-as1
Stx5
Stxbp2
Stxbp4
Sugct
Sugt1
Supt5h
Supv3l1
Susd3
Suv39h2
Suz12
Suz12p1
Syap1
Sympk
Syngr2
Syngr4
Synj2
Synj2bp-cox16
Synm
Szrd1
Tab2
Tac4
Tacc1
Tacc3
Taco1
Taf1
Taf15
Tango6
Tank
Tapt1-as1
Tarbp2
Tardbp
Tars2
Tas1r1
Tatdn3
Tbc1d10c
Tbc1d12
Tbc1d13
Tbc1d14
Tbc1d15
Tbc1d17
Tbc1d19
Tbc1d22a
Tbc1d23
Tbc1d31
Tbcb
Tbcd
Tbcel
Tbl1x
Tbl3
Tbp
Tbpl1
Tbpl2
Tcea2
Tceanc2
Tcf12
Tcf19
Tcp11l2
Tdg
Tead1
Tedc1
Tent2
Tent4a
Tex264
Tex38
Tex54
Tfap2a
Tfdp1
Tgif1
Tgif2
Tgif2-rab5if
Tgs1
Thap2
Thap3
Thap9
Thap9-as1
Thbs4
Them6
Thoc6
Thrap3
Thsd8
Thumpd3
Tigd2
Tigd5
Timm10b
Timm21
Timm23b
Timm29
Timm50
Timmdc1
Tiprl
Tjap1
Tjp3
Tlk2
Tln2
Tm9sf1
Tm9sf2
Tm9sf4
Tma16
Tmbim6
Tmco1-as1
Tmco3
Tmed2
Tmem106b
Tmem107
Tmem126a
Tmem138
Tmem14c
Tmem161b-as1
Tmem167b
Tmem175
Tmem178a
Tmem179b
Tmem184b
Tmem187
Tmem198
Tmem198b
Tmem199
Tmem201
Tmem205
Tmem208
Tmem220
Tmem222
Tmem223
Tmem251
Tmem255a
Tmem260
Tmem262
Tmem266
Tmem33
Tmem39b
Tmem44-as1
Tmem51
Tmem69
Tmem70
Tmem79
Tmem87b
Tmpo
Tmsb4x
Tmsb4xp4
Tmtc3
Tnfaip1
Tnfaip3
Tnfrsf10b
Tnks
Tnpo2
Tnrc6c
Tob1-as1
Tomm20l
Tomm22
Tomm6
Tonsl
Tor1aip1
Tor1b
Tox4
Tp53i3
Tpbg
Tpi1p2
Tpm1
Tpm4
Tpp2
Tprg1l
Tpst1
Trabd
Traf7
Trappc11
Trappc12
Trappc13
Trappc2b
Trappc4
Trim17
Trim41
Trip10
Trip13
Trip4
Trmt10c
Trmt12
Trmt13
Trmt44
Trmt61a
Trnau1ap
Tsc2
Tsfm
Tsn
Tsnax
Tsnax-disc1
Tsnaxip1
Tspan10
Tspan15
Tspan4
Tssc2
Tssc4
Ttbk1
Ttc14
Ttc17
Ttc23l
Ttc26
Ttc27
Ttc3
Ttc4
Ttf2
Tti2
Ttll4
Ttll5
Ttn-as1
Tubb
Tubb4b
Tvp23b
Twnk
Txndc15
Txndc17
Txndc9
Txnl1
Tyro3
Tyw1
Tyw3
U2surp
U91328.1
Uba1
Uba2
Uba52
Ubap2l
Ubb
Ube2b
Ube2d2
Ube2d3-as1
Ube2e3
Ube2f
Ube2f-scly
Ube2i
Ube2l3
Ube2z
Ube3b
Ube3c
Ube4a
Ube4b
Ubfd1
Ubl5
Ubl7-as1
Ubqln2
Ubr2
Ubr3
Ubr5-as1
Ubxn2a
Ubxn2b
Uchl3
Ufc1
Ugdh-as1
Uggt1
Uhrf2
Umad1
Umps
Unc13a
Unc50
Unc5a
Upf1
Uqcr10
Uqcrc2
Uqcrh
Uri1
Urod
Usb1
Use1
Usf2
Usp10
Usp13
Usp14
Usp15
Usp16
Usp20
Usp25
Usp30
Usp30-as1
Usp39
Usp42
Usp44
Usp47
Usp54
Usp8
Uspl1
Utp23
Utp4
Uxt-as1
Vamp7
Vamp8
Vars2
Vasp
Vdac2
Vma21
Vmac
Vps13a
Vps13b
Vps13d
Vps18
Vps25
Vps35l
Vps37a
Vps37d
Vps50
Vps51
Vrk2
Vrk3
Vta1
Vtrna1-1
Vtrna1-2
Vwa8-as1
Wac
Wars2-as1
Wbp1l
Wbp2nl
Wdfy2
Wdr11
Wdr18
Wdr25
Wdr34
Wdr36
Wdr37
Wdr43
Wdr45
Wdr48
Wdr5
Wdr54
Wdr62
Wdr70
Wdr74
Wdr75
Wdr81
Wdr83
Wdr90
Wee1
Wipi2
Wnk1
Wrap53
Wrnip1
Wtap
Wtip
Wwox
Xpnpep3
Xpo7
Xpot
Xrcc5
Xrcc6
Yap1
Ybx1p2
Yif1a
Yipf4
Yju2
Ykt6
Ylpm1
Ypel3
Ythdf2
Yy1
Z69890.1
Z82244.2
Z83844.1
Z84492.2
Z93241.1
Z95115.1
Z99129.3
Zbed5-as1
Zbed6
Zbtb10
Zbtb34
Zbtb40
Zbtb43
Zc3h10
Zc3h11a
Zc3h14
Zc3h15
Zc3h18
Zc3h6
Zcchc2
Zcchc4
Zcchc9
Zcwpw2
Zdhhc14
Zdhhc5
Zeb1
Zfand3
Zfand6
Zfp1
Zfp91-cntf
Zfpl1
Zfx
Zgpat
Zic2
Zkscan1
Zkscan2-dt
Zkscan5
Zkscan8
Zmpste24
Zmym4
Znf10
Znf131
Znf136
Znf141
Znf143
Znf155
Znf174
Znf185
Znf197
Znf2
Znf205
Znf212
Znf224
Znf225
Znf226
Znf236
Znf253
Znf25-dt
Znf26
Znf263
Znf274
Znf276
Znf286a
Znf292
Znf302
Znf331
Znf333
Znf33a
Znf341
Znf346
Znf354b
Znf354c
Znf398
Znf407
Znf408
Znf419
Znf420
Znf426-dt
Znf432
Znf433-as1
Znf436-as1
Znf439
Znf444
Znf451
Znf460
Znf48
Znf511
Znf511-prap1
Znf524
Znf529-as1
Znf544
Znf547
Znf549
Znf554
Znf557
Znf559
Znf559-znf177
Znf568
Znf57
Znf576
Znf580
Znf581
Znf583
Znf596
Znf609
Znf620
Znf623
Znf627
Znf628
Znf646
Znf649
Znf649-as1
Znf7
Znf707
Znf710
Znf718
Znf74
Znf740
Znf773
Znf778
Znf785
Znf79
Znf791
Znf805
Znf813
Znf815p
Znf830
Znf839
Znf846
Znf85
Znf865
Znhit3
Zranb2-as2
Zscan25
Zscan9
Zswim8
Zswim9
Zwilch
Zyg11b
