# Supplementary material for: A Bayesian inference transcription factor activity model for the analysis of single-cell transcriptomes
Source: Genome Res. 2021 Jul;31(7):1296–311. doi: 10.1101/gr.265595.120 (PMC8256867; doi:10.1101/gr.265595.120)
Supplement: Supplemental Material [file supp_gr.265595.120_Supplemental_Code.zip › BITFAM/inst/extdata/human/BATF]

A2ml1
A4galt
Aaas
Aacs
Aak1
Aamdc
Aanat
Aar2
Aard
Aars
Aasdhppt
Aatbc
Abca17p
Abca2
Abca4
Abca8
Abcb1
Abcb4
Abcb6
Abcb7
Abcb8
Abcb9
Abcc1
Abcc11
Abcc12
Abcc2
Abcc4
Abcc8
Abcd1
Abcd4
Abce1
Abcf1
Abcf2
Abcg1
Abhd11
Abhd11-as1
Abhd12
Abhd14a
Abhd14a-acy1
Abhd3
Abhd4
Abhd5
Abhd6
Abi1p1
Abi3
Abi3bp
Ablim2
Ablim3
Abr
Ac000077.1
Ac000093.1
Ac000120.2
Ac000120.3
Ac000123.1
Ac000123.2
Ac000403.1
Ac002091.1
Ac002310.2
Ac002310.3
Ac002378.1
Ac002401.2
Ac002451.1
Ac002454.1
Ac002467.1
Ac002511.2
Ac002996.1
Ac003002.1
Ac003002.3
Ac003005.1
Ac003092.1
Ac003666.1
Ac003950.1
Ac003958.1
Ac003991.1
Ac004012.1
Ac004074.1
Ac004148.1
Ac004223.2
Ac004233.4
Ac004241.1
Ac004241.4
Ac004381.1
Ac004408.2
Ac004448.2
Ac004449.1
Ac004491.1
Ac004522.1
Ac004528.1
Ac004551.1
Ac004590.1
Ac004593.2
Ac004623.1
Ac004672.2
Ac004678.2
Ac004687.1
Ac004706.2
Ac004771.3
Ac004771.4
Ac004812.2
Ac004817.1
Ac004817.3
Ac004846.2
Ac004852.1
Ac004865.2
Ac004908.1
Ac004908.2
Ac004922.1
Ac004980.1
Ac005009.1
Ac005037.1
Ac005040.1
Ac005041.1
Ac005041.2
Ac005050.1
Ac005052.1
Ac005062.1
Ac005070.1
Ac005083.1
Ac005105.1
Ac005220.1
Ac005224.4
Ac005234.1
Ac005256.1
Ac005258.1
Ac005274.1
Ac005280.2
Ac005324.4
Ac005332.4
Ac005342.1
Ac005391.1
Ac005410.1
Ac005412.1
Ac005476.1
Ac005476.2
Ac005514.1
Ac005520.1
Ac005521.1
Ac005523.2
Ac005538.1
Ac005540.1
Ac005544.1
Ac005593.1
Ac005618.1
Ac005670.2
Ac005696.1
Ac005697.1
Ac005722.1
Ac005726.1
Ac005740.3
Ac005746.2
Ac005759.1
Ac005779.2
Ac005786.2
Ac005828.3
Ac005829.1
Ac005829.2
Ac005832.4
Ac005833.2
Ac005840.4
Ac005842.1
Ac005906.2
Ac005911.1
Ac005912.2
Ac005972.3
Ac006001.2
Ac006022.1
Ac006058.2
Ac006058.3
Ac006058.4
Ac006059.1
Ac006077.2
Ac006116.8
Ac006146.1
Ac006205.2
Ac006207.1
Ac006213.1
Ac006272.2
Ac006329.1
Ac006333.2
Ac006355.2
Ac006435.5
Ac006449.6
Ac006460.2
Ac006483.1
Ac006483.2
Ac006486.2
Ac006504.5
Ac006511.5
Ac006517.1
Ac006529.1
Ac006538.3
Ac006960.3
Ac006974.1
Ac006994.2
Ac007029.1
Ac007099.1
Ac007192.1
Ac007207.1
Ac007216.4
Ac007225.2
Ac007250.1
Ac007285.1
Ac007298.2
Ac007319.1
Ac007342.4
Ac007365.1
Ac007389.1
Ac007389.4
Ac007391.2
Ac007406.5
Ac007490.1
Ac007546.3
Ac007563.2
Ac007569.1
Ac007608.3
Ac007610.4
Ac007611.1
Ac007620.1
Ac007622.1
Ac007637.1
Ac007656.1
Ac007656.2
Ac007663.3
Ac007686.4
Ac007731.1
Ac007731.3
Ac007834.1
Ac007879.2
Ac007881.2
Ac007919.1
Ac007922.1
Ac007950.1
Ac007950.3
Ac007952.4
Ac007991.1
Ac007991.2
Ac007991.3
Ac007992.2
Ac008012.1
Ac008014.1
Ac008035.1
Ac008040.1
Ac008040.3
Ac008040.4
Ac008060.1
Ac008060.2
Ac008066.1
Ac008073.2
Ac008079.1
Ac008088.1
Ac008105.3
Ac008149.1
Ac008164.1
Ac008280.3
Ac008403.2
Ac008403.3
Ac008443.1
Ac008443.2
Ac008443.5
Ac008494.1
Ac008514.1
Ac008525.1
Ac008525.2
Ac008534.1
Ac008537.4
Ac008569.1
Ac008591.1
Ac008592.3
Ac008592.4
Ac008619.1
Ac008622.1
Ac008622.2
Ac008628.2
Ac008629.1
Ac008637.1
Ac008655.2
Ac008663.3
Ac008667.4
Ac008676.1
Ac008687.1
Ac008687.4
Ac008694.2
Ac008696.2
Ac008736.1
Ac008738.1
Ac008750.3
Ac008750.7
Ac008764.6
Ac008764.7
Ac008764.9
Ac008770.2
Ac008771.1
Ac008840.1
Ac008870.1
Ac008892.1
Ac008914.1
Ac008915.2
Ac008937.2
Ac008940.1
Ac009022.1
Ac009054.1
Ac009054.2
Ac009065.4
Ac009078.3
Ac009086.2
Ac009086.3
Ac009107.1
Ac009108.3
Ac009133.1
Ac009133.2
Ac009133.5
Ac009134.1
Ac009145.1
Ac009159.3
Ac009159.4
Ac009185.1
Ac009226.1
Ac009237.3
Ac009292.1
Ac009320.1
Ac009365.1
Ac009365.3
Ac009404.1
Ac009464.1
Ac009495.1
Ac009495.3
Ac009506.2
Ac009509.2
Ac009522.1
Ac009554.1
Ac009558.2
Ac009560.1
Ac009570.1
Ac009623.3
Ac009686.1
Ac009716.2
Ac009720.1
Ac009812.1
Ac009812.3
Ac009879.3
Ac009884.1
Ac010149.1
Ac010149.2
Ac010168.1
Ac010186.1
Ac010198.1
Ac010202.1
Ac010203.2
Ac010210.1
Ac010226.1
Ac010247.1
Ac010260.1
Ac010261.2
Ac010266.1
Ac010271.2
Ac010285.1
Ac010307.3
Ac010307.4
Ac010319.5
Ac010320.2
Ac010326.3
Ac010326.4
Ac010333.3
Ac010336.2
Ac010336.3
Ac010336.5
Ac010378.1
Ac010420.1
Ac010422.1
Ac010442.1
Ac010442.2
Ac010451.2
Ac010487.2
Ac010503.3
Ac010536.3
Ac010542.2
Ac010542.5
Ac010547.1
Ac010601.2
Ac010609.1
Ac010618.1
Ac010619.2
Ac010624.1
Ac010646.1
Ac010653.3
Ac010655.2
Ac010655.4
Ac010735.1
Ac010746.1
Ac010761.1
Ac010761.3
Ac010761.7
Ac010768.3
Ac010789.1
Ac010881.1
Ac010883.1
Ac010973.1
Ac010976.1
Ac010980.1
Ac010999.2
Ac011005.2
Ac011005.3
Ac011008.1
Ac011092.2
Ac011195.2
Ac011247.2
Ac011257.1
Ac011287.1
Ac011365.1
Ac011374.1
Ac011379.2
Ac011444.3
Ac011445.2
Ac011446.2
Ac011450.1
Ac011452.1
Ac011455.1
Ac011462.4
Ac011466.1
Ac011476.3
Ac011477.1
Ac011481.1
Ac011495.1
Ac011497.1
Ac011498.1
Ac011500.1
Ac011500.2
Ac011511.2
Ac011529.1
Ac011530.1
Ac011603.1
Ac011603.2
Ac011611.4
Ac011676.1
Ac011742.1
Ac011773.3
Ac011773.4
Ac011825.3
Ac011893.1
Ac011921.1
Ac011933.1
Ac011933.3
Ac011933.4
Ac011944.1
Ac011979.2
Ac012020.1
Ac012073.1
Ac012087.1
Ac012170.1
Ac012181.1
Ac012181.2
Ac012186.2
Ac012186.3
Ac012213.1
Ac012254.1
Ac012254.5
Ac012291.2
Ac012307.1
Ac012313.6
Ac012313.9
Ac012360.1
Ac012366.1
Ac012368.1
Ac012462.1
Ac012485.3
Ac012488.2
Ac012506.3
Ac012507.1
Ac012511.1
Ac012531.3
Ac012555.1
Ac012613.1
Ac012629.2
Ac012645.3
Ac012653.2
Ac013270.1
Ac013275.1
Ac013356.4
Ac013394.1
Ac013451.2
Ac013468.1
Ac013476.2
Ac013652.2
Ac013717.1
Ac013726.1
Ac015660.1
Ac015687.1
Ac015795.1
Ac015802.6
Ac015813.1
Ac015813.2
Ac015813.4
Ac015813.7
Ac015849.5
Ac015871.1
Ac015909.3
Ac015909.4
Ac015909.5
Ac015911.2
Ac015912.3
Ac015936.1
Ac015982.1
Ac016027.1
Ac016205.1
Ac016292.1
Ac016355.1
Ac016394.1
Ac016542.3
Ac016559.2
Ac016582.2
Ac016588.2
Ac016598.2
Ac016629.3
Ac016717.1
Ac016717.2
Ac016735.1
Ac016773.1
Ac016831.1
Ac016831.3
Ac016866.1
Ac016876.1
Ac016876.2
Ac017007.3
Ac017015.2
Ac017081.1
Ac017083.1
Ac017100.1
Ac017101.1
Ac017104.1
Ac017104.3
Ac018410.1
Ac018413.1
Ac018442.3
Ac018450.1
Ac018511.2
Ac018521.1
Ac018521.2
Ac018521.4
Ac018521.5
Ac018552.2
Ac018634.1
Ac018695.7
Ac018716.1
Ac018716.2
Ac018755.1
Ac018755.2
Ac018755.3
Ac018761.2
Ac018761.3
Ac018766.1
Ac018809.1
Ac018816.2
Ac018861.2
Ac018904.1
Ac018931.1
Ac019080.1
Ac019117.2
Ac019118.2
Ac019133.1
Ac019193.3
Ac019197.1
Ac019226.1
Ac019257.8
Ac019294.2
Ac019294.3
Ac020612.2
Ac020656.2
Ac020659.1
Ac020661.1
Ac020661.4
Ac020743.3
Ac020763.1
Ac020765.2
Ac020904.2
Ac020907.4
Ac020909.1
Ac020911.1
Ac020913.2
Ac020914.5
Ac020916.1
Ac020928.1
Ac020928.2
Ac020928.3
Ac020978.3
Ac020978.9
Ac021054.1
Ac021097.2
Ac021205.2
Ac021218.1
Ac021393.1
Ac021660.2
Ac021739.4
Ac021766.1
Ac022018.1
Ac022087.1
Ac022098.4
Ac022101.1
Ac022137.2
Ac022154.1
Ac022167.3
Ac022167.5
Ac022296.3
Ac022400.1
Ac022417.1
Ac022441.1
Ac022441.2
Ac022509.4
Ac022517.1
Ac022613.2
Ac022616.2
Ac022634.1
Ac022726.1
Ac022726.2
Ac022733.2
Ac022748.1
Ac022778.1
Ac022784.1
Ac022915.2
Ac022919.1
Ac022973.2
Ac023024.1
Ac023050.1
Ac023050.4
Ac023157.2
Ac023157.3
Ac023424.2
Ac023509.4
Ac023590.1
Ac023825.2
Ac023855.1
Ac023906.3
Ac023906.4
Ac024022.1
Ac024075.2
Ac024075.3
Ac024082.2
Ac024145.1
Ac024267.2
Ac024267.3
Ac024267.4
Ac024270.4
Ac024475.1
Ac024475.2
Ac024475.4
Ac024581.2
Ac024619.3
Ac025031.2
Ac025031.4
Ac025031.5
Ac025034.2
Ac025164.1
Ac025165.1
Ac025171.2
Ac025171.3
Ac025181.2
Ac025257.1
Ac025279.1
Ac025287.2
Ac025287.3
Ac025419.1
Ac025437.4
Ac025465.2
Ac025470.1
Ac025539.1
Ac025569.1
Ac025580.1
Ac025580.2
Ac025755.1
Ac026100.1
Ac026108.1
Ac026191.1
Ac026250.1
Ac026254.2
Ac026310.2
Ac026310.3
Ac026369.3
Ac026401.2
Ac026412.1
Ac026412.3
Ac026436.1
Ac026461.3
Ac026470.1
Ac026471.2
Ac026691.1
Ac026786.1
Ac026803.2
Ac026904.1
Ac026904.2
Ac026956.1
Ac027031.2
Ac027045.2
Ac027097.1
Ac027176.2
Ac027279.1
Ac027307.1
Ac027309.1
Ac027319.1
Ac027335.1
Ac027338.1
Ac027544.3
Ac027575.2
Ac027644.1
Ac027682.5
Ac034102.6
Ac034102.7
Ac034105.2
Ac034114.1
Ac034199.1
Ac034229.6
Ac034234.1
Ac034236.3
Ac034238.2
Ac036103.1
Ac036108.1
Ac036111.1
Ac036176.1
Ac036214.1
Ac036222.1
Ac037441.1
Ac037459.2
Ac037487.4
Ac040160.1
Ac040160.2
Ac040162.1
Ac040169.3
Ac044802.1
Ac044839.1
Ac044849.1
Ac046130.1
Ac046185.3
Ac048337.1
Ac048383.1
Ac051619.1
Ac051619.10
Ac051619.5
Ac051619.7
Ac051619.8
Ac053503.2
Ac053527.1
Ac055733.3
Ac055811.4
Ac061992.1
Ac061999.1
Ac062028.1
Ac063947.1
Ac063948.1
Ac063949.1
Ac063977.3
Ac064807.1
Ac064807.4
Ac064836.3
Ac064871.1
Ac067751.1
Ac067752.1
Ac067817.1
Ac067931.2
Ac067945.3
Ac067968.1
Ac068075.1
Ac068205.1
Ac068205.2
Ac068234.2
Ac068234.3
Ac068305.2
Ac068389.2
Ac068418.1
Ac068533.3
Ac068594.1
Ac068631.1
Ac068657.1
Ac068669.1
Ac068831.6
Ac068870.1
Ac068946.1
Ac068946.2
Ac069061.2
Ac069120.1
Ac069185.1
Ac069213.1
Ac069307.1
Ac069366.2
Ac069503.2
Ac069528.2
Ac069547.1
Ac072022.2
Ac072062.1
Ac073050.1
Ac073072.1
Ac073111.3
Ac073111.5
Ac073176.2
Ac073314.1
Ac073320.1
Ac073336.1
Ac073346.1
Ac073352.2
Ac073389.1
Ac073439.1
Ac073517.1
Ac073569.2
Ac073573.1
Ac073578.2
Ac073578.4
Ac073585.1
Ac073592.4
Ac073592.8
Ac073610.1
Ac073648.6
Ac073655.1
Ac073842.1
Ac073896.1
Ac073896.2
Ac073957.1
Ac074029.3
Ac074031.1
Ac074032.1
Ac074050.1
Ac074051.2
Ac074138.1
Ac074366.1
Ac078850.2
Ac078867.1
Ac078878.2
Ac078880.1
Ac078974.1
Ac079140.1
Ac079160.1
Ac079171.1
Ac079200.1
Ac079209.1
Ac079250.1
Ac079296.1
Ac079305.1
Ac079336.4
Ac079336.6
Ac079336.7
Ac079340.2
Ac079587.1
Ac079602.3
Ac079684.1
Ac079742.1
Ac079777.1
Ac079790.1
Ac079807.1
Ac079922.2
Ac080112.1
Ac080129.1
Ac082651.1
Ac083805.3
Ac083837.1
Ac083841.3
Ac083855.1
Ac083867.1
Ac083949.1
Ac083973.1
Ac084018.2
Ac084024.3
Ac084026.2
Ac084033.1
Ac084082.1
Ac084291.1
Ac084337.1
Ac084364.2
Ac084398.1
Ac084398.2
Ac084759.1
Ac084781.2
Ac087163.3
Ac087190.2
Ac087269.1
Ac087277.2
Ac087280.1
Ac087289.3
Ac087385.1
Ac087392.5
Ac087439.2
Ac087441.2
Ac087500.1
Ac087521.3
Ac087591.1
Ac087741.3
Ac087749.2
Ac087752.1
Ac087893.1
Ac089984.2
Ac089999.1
Ac090114.3
Ac090136.2
Ac090152.1
Ac090164.1
Ac090164.2
Ac090193.1
Ac090197.1
Ac090281.1
Ac090340.1
Ac090376.1
Ac090403.1
Ac090559.2
Ac090572.3
Ac090607.5
Ac090617.3
Ac090617.4
Ac090617.5
Ac090617.9
Ac090673.1
Ac090692.2
Ac090772.2
Ac090791.1
Ac090826.2
Ac090877.2
Ac090912.2
Ac090948.2
Ac090970.2
Ac091059.2
Ac091074.1
Ac091133.4
Ac091153.1
Ac091153.3
Ac091167.6
Ac091167.7
Ac091180.2
Ac091185.1
Ac091230.1
Ac091390.4
Ac091544.3
Ac091544.7
Ac091564.2
Ac091564.4
Ac091564.6
Ac091729.3
Ac091906.1
Ac091917.2
Ac091925.2
Ac091959.3
Ac091965.1
Ac091965.5
Ac091979.1
Ac092053.2
Ac092053.3
Ac092068.1
Ac092068.2
Ac092068.3
Ac092070.2
Ac092115.1
Ac092117.2
Ac092118.1
Ac092118.2
Ac092145.1
Ac092162.2
Ac092184.1
Ac092265.1
Ac092287.1
Ac092295.1
Ac092296.3
Ac092332.1
Ac092338.3
Ac092364.1
Ac092364.2
Ac092368.1
Ac092378.1
Ac092468.1
Ac092535.3
Ac092535.4
Ac092587.1
Ac092617.1
Ac092641.1
Ac092645.1
Ac092666.1
Ac092701.1
Ac092723.2
Ac092745.2
Ac092757.3
Ac092783.1
Ac092800.1
Ac092814.1
Ac092819.1
Ac092835.1
Ac092868.3
Ac092902.4
Ac092902.5
Ac092969.1
Ac092994.1
Ac093010.2
Ac093063.1
Ac093152.1
Ac093155.1
Ac093155.2
Ac093157.1
Ac093218.1
Ac093278.2
Ac093323.3
Ac093323.4
Ac093388.1
Ac093422.2
Ac093423.3
Ac093484.3
Ac093484.4
Ac093495.1
Ac093510.1
Ac093512.1
Ac093512.2
Ac093525.1
Ac093525.7
Ac093567.1
Ac093591.1
Ac093591.3
Ac093726.3
Ac093752.1
Ac093752.2
Ac093772.1
Ac093821.1
Ac093824.1
Ac093904.1
Ac095350.1
Ac096540.1
Ac096577.1
Ac096636.1
Ac096637.2
Ac096708.1
Ac096734.2
Ac096751.1
Ac096861.1
Ac096996.2
Ac097103.2
Ac097104.1
Ac097460.1
Ac097467.3
Ac097487.1
Ac097504.2
Ac097534.2
Ac097636.1
Ac097636.2
Ac097637.1
Ac098484.4
Ac098613.1
Ac098614.3
Ac098617.1
Ac098818.1
Ac098818.2
Ac098820.1
Ac098847.1
Ac098850.3
Ac099063.3
Ac099343.3
Ac099489.1
Ac099489.2
Ac099494.2
Ac099518.1
Ac099518.5
Ac099524.1
Ac099535.1
Ac099541.1
Ac099560.1
Ac099670.3
Ac099681.3
Ac099684.3
Ac099782.2
Ac099850.2
Ac100775.1
Ac100786.1
Ac100793.2
Ac100793.3
Ac100803.1
Ac100812.1
Ac100818.1
Ac100830.2
Ac100843.1
Ac100871.1
Ac103591.3
Ac103681.1
Ac103702.1
Ac103702.2
Ac103810.1
Ac103810.3
Ac103810.8
Ac103831.1
Ac103843.1
Ac103858.1
Ac103987.1
Ac104024.1
Ac104031.1
Ac104046.1
Ac104076.2
Ac104078.1
Ac104123.1
Ac104233.1
Ac104248.1
Ac104333.4
Ac104423.1
Ac104435.1
Ac104453.1
Ac104461.1
Ac104506.1
Ac104561.1
Ac104564.1
Ac104564.4
Ac104581.1
Ac104590.1
Ac104634.1
Ac104695.4
Ac104699.1
Ac104758.5
Ac104791.1
Ac104791.2
Ac104794.1
Ac104837.2
Ac104971.3
Ac104984.5
Ac104985.2
Ac104986.1
Ac104997.1
Ac105021.1
Ac105031.1
Ac105052.2
Ac105053.1
Ac105105.1
Ac105129.2
Ac105219.2
Ac105224.1
Ac105265.4
Ac105275.2
Ac105285.1
Ac105339.2
Ac105402.3
Ac105411.1
Ac105417.1
Ac105760.2
Ac106028.2
Ac106037.1
Ac106047.1
Ac106796.1
Ac106874.1
Ac106881.1
Ac106897.1
Ac107029.1
Ac107068.1
Ac107074.1
Ac107079.1
Ac107223.1
Ac107294.3
Ac107398.1
Ac107399.1
Ac107959.1
Ac107959.2
Ac107959.4
Ac107959.5
Ac107982.2
Ac107990.1
Ac108002.1
Ac108039.1
Ac108047.1
Ac108097.1
Ac108134.1
Ac108134.3
Ac108134.4
Ac108174.1
Ac108210.1
Ac108448.3
Ac108463.1
Ac108463.2
Ac108463.3
Ac108471.1
Ac108471.2
Ac108673.3
Ac108704.2
Ac108738.1
Ac108751.4
Ac108868.2
Ac109460.1
Ac109460.3
Ac109462.1
Ac109471.1
Ac109583.2
Ac109587.1
Ac110058.1
Ac110079.1
Ac110285.6
Ac110285.7
Ac110716.1
Ac110760.3
Ac110769.1
Ac110769.2
Ac110794.1
Ac111006.1
Ac111198.1
Ac112200.2
Ac112206.1
Ac112219.2
Ac112220.2
Ac112225.1
Ac112242.1
Ac112482.1
Ac112503.2
Ac113143.1
Ac113143.2
Ac113189.1
Ac113189.3
Ac113192.1
Ac113192.5
Ac113194.1
Ac113208.1
Ac113349.1
Ac113382.1
Ac113382.2
Ac114271.1
Ac114291.1
Ac114490.2
Ac114546.1
Ac114730.1
Ac114752.1
Ac114760.2
Ac114763.1
Ac114781.2
Ac114781.3
Ac114803.1
Ac114947.2
Ac114956.3
Ac114982.1
Ac115115.1
Ac115676.1
Ac116021.1
Ac116025.2
Ac116158.2
Ac116345.1
Ac116366.1
Ac116366.2
Ac116535.1
Ac116903.1
Ac117382.2
Ac117386.2
Ac117473.1
Ac117498.1
Ac117500.2
Ac117503.2
Ac118549.1
Ac118553.2
Ac118757.1
Ac119673.1
Ac119868.1
Ac120057.4
Ac120193.1
Ac121338.2
Ac121758.3
Ac122688.2
Ac122714.2
Ac123595.1
Ac123784.1
Ac124016.1
Ac124017.1
Ac124066.1
Ac124068.2
Ac124242.1
Ac124283.1
Ac124319.1
Ac124798.1
Ac124854.1
Ac125494.1
Ac125494.2
Ac125611.3
Ac126323.4
Ac126544.1
Ac126696.1
Ac126773.4
Ac127002.1
Ac127024.4
Ac127029.1
Ac129492.1
Ac129492.3
Ac129492.5
Ac129807.1
Ac130364.2
Ac130371.1
Ac130456.4
Ac130469.1
Ac131009.1
Ac131094.1
Ac131097.4
Ac131235.2
Ac131391.1
Ac132872.2
Ac133065.1
Ac133552.1
Ac133552.2
Ac133552.3
Ac133552.4
Ac133637.1
Ac133644.3
Ac134043.1
Ac134508.1
Ac134682.1
Ac135048.3
Ac135048.4
Ac135178.3
Ac135178.6
Ac135586.2
Ac135782.2
Ac136475.5
Ac136632.2
Ac137630.3
Ac137675.1
Ac137735.1
Ac137767.1
Ac137932.2
Ac137936.1
Ac138024.1
Ac138123.2
Ac138150.1
Ac138207.8
Ac138393.1
Ac138393.3
Ac138409.1
Ac138811.1
Ac138811.2
Ac138956.1
Ac139100.2
Ac139149.1
Ac139256.1
Ac139713.1
Ac139749.1
Ac139768.1
Ac139769.2
Ac139783.2
Ac139792.1
Ac141586.1
Ac141586.3
Ac141930.1
Ac141930.2
Ac144522.1
Ac145098.1
Ac145207.9
Ac145285.2
Ac145285.6
Ac145423.1
Ac147651.4
Ac215522.1
Ac231657.1
Ac233280.19
Ac233289.1
Ac233296.1
Ac233300.1
Ac233992.2
Ac233992.3
Ac234063.1
Ac234582.1
Ac234772.2
Ac234781.1
Ac241584.2
Ac242426.2
Ac243547.1
Ac243547.3
Ac243585.2
Ac243654.1
Ac243773.1
Ac243829.4
Ac243830.1
Ac243960.1
Ac243965.1
Ac243967.1
Ac244100.2
Ac244100.3
Ac244250.1
Ac244452.1
Ac245014.3
Ac245033.2
Ac245036.1
Ac245036.3
Ac245036.4
Ac245052.2
Ac245052.5
Ac245100.4
Ac245100.5
Ac245452.1
Ac245452.4
Ac245517.2
Ac245517.3
Ac245884.4
Ac246793.1
Ac246817.2
Acaca
Acad10
Acad9
Acadm
Acadsb
Acadvl
Acap2
Acap3
Acbd4
Accs
Acin1
Acly
Acot2
Acox2
Acoxl
Acp5
Acp6
Acpp
Acrbp
Acsbg1
Acsf3
Acsl3
Acsl4
Acsl5
Acsl6
Acss2
Acta2
Acta2-as1
Actbp8
Actl6a
Actn3
Actn4
Actr10
Actr1a
Actr2
Actr3
Actr3b
Actr6
Acy1
Acyp2
Ad000671.1
Ad000671.3
Ad000864.2
Adam10
Adam11
Adam15
Adam18
Adam19
Adam28
Adam32
Adam9
Adamdec1
Adamts10
Adamts13
Adamts4
Adamts6
Adamts7p4
Adamtsl2
Adamtsl4
Adamtsl4-as1
Adamtsl5
Adap2
Adar
Adat1
Adck1
Adck5
Adcy3
Adcy4
Adcy5
Adcy6
Adcy7
Add1
Add2
Add3
Add3-as1
Adgrb1
Adgrd1
Adgre3
Adgrf4
Adgrg1
Adgrg5
Adgrl1
Adgrv1
Adh7
Adhfe1
Adi1p1
Adirf-as1
Adk
Adnp2
Adnp-as1
Ado
Adora2a
Adora3
Adpgk
Adpgk-as1
Adprh
Adra2a
Adrb1
Adrm1
Adsl
Adss
Adssl1
Adtrp
Af001550.1
Af111167.1
Af111169.3
Af117829.1
Af117829.2
Af127577.5
Af131216.5
Af230666.1
Af233439.1
Af233439.2
Af238378.1
Afap1
Afap1l2
Aff1
Aff4
Afg3l2
Afmid
Aftph
Agap3
Agbl3
Agbl5
Agfg1
Agk
Agl
Agmo
Agpat2
Agpat3
Agpat5
Agr2
Agrn
Agtpbp1
Ahcyl1
Ahcyl2
Ahdc1
Ahrr
Aig1
Aim2
Aimp1
Aimp1p2
Aimp2
Aip
Aipl1
Aire
Aj011932.1
Ajap1
Ajm1
Ak3p5
Ak4
Ak5
Ak9
Akap1
Akap12
Akap13
Akap17a
Akap2
Akap6
Akap7
Akirin1
Akirin2
Akr1a1
Akr1d1
Akt1
Akt1s1
Akt2
Akt3
Aktip
Al008726.1
Al008729.1
Al009183.1
Al020996.2
Al020997.2
Al021068.1
Al021155.2
Al021368.1
Al021391.1
Al021396.1
Al021407.1
Al021408.1
Al021807.1
Al022067.1
Al022069.1
Al022237.1
Al022316.1
Al022318.4
Al022319.1
Al022328.2
Al022328.3
Al022329.1
Al022341.1
Al022394.1
Al023755.1
Al023806.2
Al024474.1
Al024474.2
Al024498.2
Al024508.2
Al031055.1
Al031056.1
Al031123.3
Al031133.1
Al031229.1
Al031280.1
Al031281.2
Al031282.1
Al031289.1
Al031428.1
Al031432.3
Al031658.2
Al031710.2
Al031772.1
Al031773.1
Al031963.2
Al031985.1
Al032821.1
Al033519.1
Al033527.4
Al033527.5
Al034346.1
Al034374.1
Al034397.3
Al034548.1
Al034555.1
Al035078.4
Al035252.1
Al035398.1
Al035416.1
Al035420.2
Al035423.1
Al035530.2
Al035604.1
Al035696.4
Al049542.1
Al049543.1
Al049712.1
Al049830.1
Al049830.3
Al049836.1
Al049844.1
Al049869.1
Al049871.1
Al050343.2
Al050344.1
Al050403.2
Al078459.1
Al078601.2
Al078621.3
Al078644.2
Al079305.1
Al079342.3
Al080250.1
Al096701.2
Al096803.3
Al096828.3
Al096865.1
Al096870.1
Al109613.1
Al109741.1
Al109755.1
Al109761.1
Al109811.3
Al109897.1
Al109914.1
Al109917.1
Al109918.1
Al109935.1
Al109936.2
Al109954.1
Al109954.3
Al110118.2
Al117336.1
Al117379.1
Al117381.1
Al117382.2
Al118508.2
Al118516.1
Al118558.3
Al121603.2
Al121655.1
Al121758.1
Al121760.1
Al121768.1
Al121772.1
Al121820.1
Al121829.2
Al121830.1
Al121845.2
Al121845.3
Al121890.3
Al121900.2
Al121935.1
Al121936.1
Al121972.1
Al121983.1
Al121983.2
Al121985.1
Al121990.1
Al121994.1
Al122001.1
Al122003.1
Al122008.1
Al132639.3
Al132709.1
Al132780.1
Al132801.1
Al132996.1
Al133153.1
Al133153.2
Al133163.2
Al133215.2
Al133216.2
Al133227.1
Al133230.1
Al133264.2
Al133268.1
Al133268.3
Al133299.1
Al133338.1
Al133351.1
Al133371.1
Al133380.1
Al133396.2
Al133410.2
Al133410.3
Al133415.1
Al133467.1
Al133467.3
Al133480.1
Al133481.2
Al133485.1
Al133485.2
Al133499.1
Al133520.1
Al133553.1
Al135744.1
Al135791.1
Al135818.1
Al135838.1
Al135901.1
Al135905.2
Al135924.1
Al135999.1
Al136038.2
Al136040.1
Al136084.2
Al136115.1
Al136131.1
Al136131.3
Al136141.1
Al136146.2
Al136181.1
Al136221.1
Al136228.1
Al136295.1
Al136368.1
Al136369.2
Al136987.1
Al137003.1
Al137003.2
Al137005.2
Al137060.1
Al137067.1
Al137077.2
Al137078.2
Al137781.1
Al137782.1
Al137792.1
Al137802.2
Al137802.3
Al137856.1
Al138688.1
Al138720.1
Al138756.1
Al138781.1
Al138827.1
Al138831.1
Al138831.2
Al138916.1
Al138916.2
Al138921.1
Al138966.2
Al139011.1
Al139020.2
Al139039.3
Al139095.3
Al139095.4
Al139099.1
Al139125.1
Al139132.1
Al139220.2
Al139230.1
Al139241.1
Al139260.1
Al139353.2
Al139385.1
Al139393.1
Al139412.1
Al139424.1
Al139424.3
Al139807.1
Al157392.3
Al157400.1
Al157400.2
Al157791.1
Al157813.1
Al157884.2
Al157938.3
Al158063.1
Al158151.1
Al158151.3
Al158175.1
Al158206.1
Al158207.2
Al158212.2
Al158839.1
Al159169.3
Al160236.2
Al160272.1
Al160272.2
Al160275.1
Al160291.1
Al160313.1
Al161423.1
Al161621.1
Al161636.2
Al161668.1
Al161910.1
Al161931.1
Al161935.1
Al161937.1
Al162231.1
Al162231.2
Al162253.1
Al162258.1
Al162377.1
Al162385.1
Al162385.2
Al162419.1
Al162427.1
Al162724.2
Al163541.1
Al163636.1
Al163636.2
Al353579.1
Al353596.1
Al353597.3
Al353611.1
Al353612.1
Al353621.2
Al353626.3
Al353648.1
Al353689.2
Al353719.1
Al353748.2
Al353759.1
Al353795.2
Al353807.2
Al353807.4
Al354707.1
Al354707.2
Al354707.3
Al354710.1
Al354710.2
Al354726.1
Al354740.1
Al354754.1
Al354761.1
Al354794.1
Al354813.1
Al354836.1
Al354863.1
Al354892.2
Al354920.1
Al354949.1
Al355001.2
Al355075.1
Al355075.4
Al355102.2
Al355297.3
Al355306.2
Al355377.2
Al355388.1
Al355388.2
Al355472.1
Al355472.2
Al355481.1
Al355482.2
Al355483.1
Al355499.1
Al355512.1
Al355677.1
Al355816.1
Al355916.1
Al355987.5
Al356000.1
Al356215.1
Al356218.2
Al356234.1
Al356234.2
Al356235.1
Al356276.1
Al356292.1
Al356309.3
Al356356.1
Al356417.1
Al356417.3
Al356488.2
Al356583.1
Al356599.1
Al357078.2
Al357078.3
Al357084.1
Al357127.1
Al357315.1
Al357315.2
Al357556.4
Al357835.1
Al358072.1
Al358075.2
Al358075.4
Al358113.1
Al358333.1
Al358393.1
Al358472.5
Al358852.1
Al358976.1
Al359182.1
Al359232.1
Al359397.1
Al359510.2
Al359636.2
Al359643.2
Al359644.1
Al359711.2
Al359745.1
Al359757.1
Al359762.1
Al359764.1
Al359834.1
Al359921.2
Al359962.1
Al359962.2
Al359979.2
Al360012.1
Al360093.1
Al360181.3
Al360181.4
Al360270.3
Al360294.1
Al365205.1
Al365259.1
Al365273.1
Al365295.1
Al365356.2
Al365434.1
Al390026.1
Al390198.1
Al390318.1
Al390719.1
Al390754.1
Al390755.1
Al390816.2
Al390879.1
Al390955.2
Al390957.1
Al391094.1
Al391152.1
Al391244.2
Al391335.1
Al391361.2
Al391650.1
Al391684.1
Al391832.1
Al391832.2
Al391832.3
Al391839.1
Al391839.2
Al391863.1
Al392172.1
Al442067.1
Al442067.2
Al442128.2
Al445231.1
Al445250.1
Al445363.3
Al445471.2
Al445490.1
Al445646.1
Al445673.1
Al445685.1
Al449283.1
Al450043.1
Al450226.2
Al450309.1
Al450322.2
Al450344.1
Al450344.3
Al450992.1
Al451007.2
Al451007.3
Al451042.2
Al451054.2
Al451085.1
Al451085.2
Al451123.1
Al451137.1
Al451165.2
Al512343.1
Al512408.1
Al512631.1
Al512633.1
Al512635.1
Al512770.1
Al512791.2
Al513008.1
Al513043.1
Al513122.2
Al513124.1
Al513217.1
Al513327.2
Al513412.1
Al513523.3
Al583722.2
Al583835.2
Al589740.1
Al590084.1
Al590096.1
Al590133.1
Al590385.1
Al590483.3
Al590609.3
Al590617.2
Al590644.3
Al590666.4
Al590683.1
Al590764.1
Al590867.1
Al591163.1
Al591212.1
Al591222.1
Al591419.1
Al591485.1
Al591767.2
Al591770.1
Al591806.3
Al591846.2
Al591848.1
Al591848.2
Al592146.1
Al592293.1
Al592295.2
Al592295.4
Al592309.2
Al592429.1
Al592429.2
Al592437.2
Al596094.1
Al596188.1
Al596257.1
Al603766.1
Al603914.1
Al606469.2
Al606760.1
Al627171.1
Al627223.1
Al627422.1
Al627422.2
Al627443.1
Al645608.6
Al645728.1
Al645929.1
Al645929.3
Al645939.1
Al645941.1
Al645941.3
Al662797.1
Al662907.1
Al669831.5
Al671883.3
Al672032.1
Al672212.1
Al683887.1
Al691442.1
Al691482.3
Al731563.3
Al731577.2
Al732292.2
Al732314.6
Al772363.1
Al807740.1
Al807752.6
Al807761.1
Al807776.1
Al928654.1
Al928654.3
Al929472.2
Alas1
Alcam
Aldh18a1
Aldh1a2
Aldh1l2
Aldh5a1
Aldh7a1
Aldoa
Alg1
Alg10
Alg10b
Alg11
Alg13
Alg13-as1
Alg1l
Alg1l10p
Alg1l13p
Alg1l15p
Alg1l2
Alg1l3p
Alg1l9p
Alg6
Alg8
Alg9
Alkbh3
Alkbh5
Alms1
Alox15
Alox5ap
Aloxe3
Alpk2
Alpl
Alx3
Amd1
Amdhd2
Amotl1
Ampd2
Ampd3
Amt
Amz2
Amz2p1
Anapc7
Ang
Angel1
Angel2
Angptl3
Ank2
Ank3
Ankar
Ankfy1
Ankk1
Ankrd1
Ankrd11
Ankrd12
Ankrd13a
Ankrd13b
Ankrd13d
Ankrd19p
Ankrd20a11p
Ankrd20a4
Ankrd24
Ankrd27
Ankrd29
Ankrd33b
Ankrd34c
Ankrd36
Ankrd36bp2
Ankrd37
Ankrd40cl
Ankrd42
Ankrd44
Ankrd46
Ankrd49
Ankrd53
Ankrd55
Ankrd6
Ankrd62
Ankrd63
Ankrd65
Anks1a
Anks1b
Anks6
Ano3
Anp32ap1
Anp32b
Antxr1
Antxrl
Antxrlp1
Anxa2
Anxa2r
Anxa3
Anxa4
Anxa6
Ap000223.1
Ap000229.1
Ap000254.1
Ap000265.1
Ap000295.1
Ap000317.2
Ap000347.1
Ap000355.1
Ap000439.4
Ap000442.1
Ap000442.2
Ap000446.1
Ap000474.1
Ap000646.1
Ap000648.3
Ap000662.1
Ap000695.1
Ap000711.1
Ap000721.1
Ap000753.2
Ap000757.2
Ap000763.4
Ap000769.1
Ap000777.2
Ap000781.1
Ap000785.2
Ap000787.1
Ap000787.2
Ap000842.2
Ap000843.1
Ap000845.1
Ap000866.2
Ap000867.4
Ap000894.4
Ap000919.3
Ap000936.1
Ap000942.1
Ap000943.3
Ap000944.1
Ap000944.2
Ap000977.1
Ap001043.1
Ap001062.2
Ap001107.3
Ap001107.4
Ap001107.5
Ap001107.7
Ap001107.9
Ap001124.1
Ap001150.1
Ap001160.1
Ap001160.2
Ap001189.4
Ap001189.5
Ap001264.1
Ap001269.2
Ap001342.1
Ap001347.1
Ap001351.1
Ap001362.2
Ap001372.2
Ap001412.1
Ap001432.1
Ap001453.2
Ap001453.4
Ap001528.1
Ap001542.1
Ap001542.2
Ap001636.3
Ap001642.1
Ap001767.3
Ap001783.1
Ap001816.1
Ap001830.1
Ap001922.5
Ap001931.1
Ap001981.1
Ap002008.2
Ap002008.3
Ap002026.1
Ap002336.3
Ap002358.1
Ap002364.1
Ap002370.2
Ap002373.1
Ap002380.1
Ap002439.1
Ap002453.1
Ap002478.1
Ap002495.2
Ap002505.2
Ap002761.1
Ap002761.3
Ap002762.1
Ap002800.1
Ap002833.1
Ap002833.2
Ap002852.1
Ap002856.3
Ap002884.1
Ap002892.1
Ap002954.1
Ap002990.1
Ap002992.1
Ap003065.1
Ap003068.1
Ap003068.4
Ap003071.1
Ap003097.1
Ap003119.3
Ap003174.2
Ap003175.1
Ap003354.1
Ap003390.1
Ap003392.13
Ap003419.1
Ap003419.2
Ap003467.1
Ap003471.1
Ap003472.1
Ap003472.2
Ap003557.1
Ap003721.4
Ap003733.4
Ap003774.1
Ap004247.1
Ap004609.2
Ap004609.3
Ap005139.1
Ap005229.2
Ap005264.4
Ap005264.5
Ap005329.3
Ap005717.1
Ap1ar
Ap1g1
Ap1g2
Ap1m1
Ap1m2
Ap1s1
Ap2a2
Ap2b1
Ap2m1
Ap3b1
Ap3m2
Ap3s1
Ap3s2
Ap4e1
Ap5m1
Ap5s1
Ap5z1
Apbb1
Apc2
Apcdd1l
Apela
Apex1
Aph1a
Api5
Aplf
Apoa1-as
Apobec3b
Apobec3c
Apobec3h
Apobr
Apoe
Apol1
Apol2
Apol3
Apol4
Apold1
Apom
Apoop1
Appl1
Aqp6
Araf
Arap1
Arap1-as1
Arap2
Arf1
Arf3
Arf4-as1
Arf4p2
Arfgap3
Arfgef1
Arfrp1
Arg2
Arhgap11b
Arhgap15
Arhgap17
Arhgap22
Arhgap24
Arhgap25
Arhgap26
Arhgap27
Arhgap30
Arhgap31
Arhgap32
Arhgap40
Arhgap42
Arhgap45
Arhgdia
Arhgdib
Arhgef12
Arhgef17
Arhgef2
Arhgef25
Arhgef28
Arhgef3
Arhgef37
Arhgef39
Arhgef7
Arid1a
Arid1b
Arid2
Arid3a
Arid3b
Arid4b
Arid5a
Arid5b
Arih1
Arih2
Arl13b
Arl14
Arl14ep
Arl14epl
Arl2bpp3
Arl4a
Arl5c
Arl6ip4
Arl6ip5
Arl6ip6
Arl8a
Arl8b
Armc12
Armc2-as1
Armc5
Armc6
Armc7
Armc8
Armcx7p
Armh1
Arnt2
Arntl
Arntl2
Arpc1a
Arpc1b
Arpc4
Arpc4-ttll3
Arpc5
Arpc5l
Arpp21-as1
Arrb1
Arrb2
Arrdc2
Arsa
Arsg
Art2p
Art3
Artn
Arvcf
Asap2
Asap3
Asb16
Asb16-as1
Asb2
Asb4
Ascc1
Ascc2
Ascl3
Asdurf
Asf1a
Ash2l
Asic1
Asmtl
Asna1
Asnsd1
Aspdh
Asph
Aspscr1
Asxl1
Atad3a
Atad5
Ate1
Atf1
Atf3
Atf4
Atf5
Atf6b
Atf7ip
Atg10
Atg101
Atg12
Atg12p2
Atg13
Atg16l1
Atg16l2
Atg2a
Atg4a
Atg4c
Atg5
Atg7
Atg9a
Atg9b
Atic
Atl1
Atm
Atmin
Atn1
Atox1
Atp10b
Atp11a
Atp11c
Atp13a1
Atp1a1
Atp1a1-as1
Atp1a4
Atp1b2
Atp1b3
Atp23
Atp2a1
Atp2b1
Atp2b3
Atp2b4
Atp2c1
Atp4a
Atp5f1b
Atp5f1d
Atp5mc1
Atp5mc1p3
Atp5mc2p1
Atp5mfp4
Atp5mgp3
Atp5mgp7
Atp5mpl
Atp5pdp4
Atp6ap1
Atp6ap2
Atp6v0a1
Atp6v0a2
Atp6v0c
Atp6v0cp3
Atp6v0d1
Atp6v0e2
Atp6v1f
Atp6v1g1p6
Atp6v1g2
Atp6v1g2-ddx39b
Atp6v1h
Atp7a
Atp7b
Atp8b2
Atp9a
Atp9b
Atrnl1
Atxn1l
Atxn2-as
Atxn2l
Atxn7
Atxn7l1
Atxn7l2
Atxn7l3b
Aup1
Aurkaip1
Auts2
Avl9
Avpr2
Axin1
Axin2
Azin1-as1
B2m
B3galt4
B3gnt10
B3gnt5
B3gnt7
B4galnt1
B4galnt3
B4galt5
B4galt6
B9d1
B9d2
Babam1
Bace2
Bach1
Bach2
Bad
Bag3
Bag4
Bag5
Bahcc1
Baiap2
Baiap2l1
Baiap3
Bak1
Banf1
Bank1
Banp
Baz2a
Baz2b
Bbof1
Bbs1
Bbs9
Bbx
Bcar1
Bcar3
Bcas1
Bcas2p2
Bcas3
Bcas4
Bcat1
Bcat2
Bccip
Bckdha
Bckdhb
Bckdk
Bcl11a
Bcl2l10
Bcl2l12
Bcl2l13
Bcl2l15
Bcl3
Bcl6b
Bcl9l
Bcr
Bcrp1
Bcrp2
Bcrp5
Bcrp8
Bcs1l
Bdh1
Bdkrb2
Bdp1
Bean1
Becn1
Bend3
Bend5
Bend6
Best2
Bet1p1
Bfsp2
Bglt3
Bhlhe22
Bhlhe40
Bhlhe40-as1
Bhlhe41
Bhmt
Bicd1
Bicdl2
Bicra
Bicra-as1
Bicral
Bid
Bin1
Bin3
Birc2
Birc3
Birc6
Birc7
Bivm
Blace
Blcap
Blk
Blm
Blmh
Bloc1s3
Blvra
Blzf1
Bmf
Bmp1
Bmp2k
Bmpr2
Bnc2
Bnip1
Bnip2
Bnip3l
Bnip3p15
Bod1l1
Bola1
Bola2p1
Bola3-as1
Borcs5
Borcs7
Borcs7-asmt
Borcs8
Borcs8-mef2b
Bpgm
Bphl
Bptf
Brd2
Brd3os
Brd4
Brd9p1
Brdt
Brms1
Brms1l
Brpf3
Brsk1
Brsk2
Brwd1
Brwd1-as1
Brwd1-as2
Bscl2
Bsg
Bst1
Btbd19
Btbd2
Btbd6
Btf3l4
Btf3p7
Btf3p8
Btg2
Btg3
Btg3-as1
Btk
Btla
Btn2a3p
Btnl8
Btnl9
Btrc
Bub1b
Bub1b-pak6
Bud23
Bud31
Bud31p1
Bx293535.1
Bx323043.1
Bx323046.1
Bx323845.2
Bx537318.1
Bx537318.2
Bx539320.1
Bx571673.1
Bx571818.1
Bx842568.1
Bx890604.2
Bysl
Bzw1
Bzw2
C10orf105
C10orf55
C10orf67
C10orf91
C11orf1
C11orf24
C11orf49
C11orf53
C11orf74
C12orf10
C12orf42
C12orf54
C12orf57
C12orf60
C12orf65
C12orf74
C12orf75
C12orf76
C14orf93
C15orf39
C15orf41
C15orf48
C15orf53
C15orf61
C16orf72
C16orf89
C16orf92
C17orf107
C17orf49
C17orf53
C17orf64
C17orf75
C17orf80
C17orf97
C17orf99
C18orf21
C18orf25
C18orf32
C19orf38
C19orf53
C19orf57
C1galt1
C1galt1p1
C1orf105
C1orf109
C1orf112
C1orf147
C1orf162
C1orf167
C1orf185
C1orf216
C1orf220
C1orf56
C1qc
C1qtnf1
C1qtnf3
C1qtnf5
C1qtnf9b
C20orf204
C21orf62-as1
C21orf91
C21orf91-ot1
C22orf46
C2cd3
C2cd4d
C2cd5
C2orf42
C2orf50
C2orf69
C2orf83
C2orf88
C2orf91
C2orf92
C3
C3orf49
C3orf67
C4bpb
C4orf19
C4orf33
C4orf47
C4orf50
C5ar1
C5orf15
C5orf30
C5orf47
C5orf56
C6orf120
C6orf141
C6orf203
C6orf48
C6orf89
C6orf99
C7orf26
C8orf33
C8orf44
C9orf139
C9orf3
C9orf50
C9orf85
Ca10
Ca12
Ca13
Ca14
Ca2
Ca5a
Ca5b
Ca5bp1
Cab39
Cabin1
Cables1
Cables2
Cabp1
Cabyr
Cacna1a
Cacna1c
Cacna1c-it1
Cacna1d
Cacna1e
Cacna1g
Cacnb1
Cacnb2
Cacnb3
Cacnb4
Cage1
Calb2
Calcb
Calcoco2
Calcp
Cald1
Calhm3
Calhm6
Calm1
Calm2p2
Calm3
Camk1g
Camk2a
Camk2b
Camk2g
Camk4
Camkk1
Camkmt
Camlg
Camsap1
Camta1
Camta2
Cand1
Cant1
Canx
Cap1
Capg
Capn1
Capn10
Capn12
Capn15
Capn7
Capn8
Capns1
Caprin1
Caps2
Capsl
Capza1
Capza2
Capzb
Card19
Card8-as1
Card9
Carf
Carm1
Carmil1
Carmil2
Carnmt1-as1
Cars2
Casc1
Casc11
Casc15
Casc19
Casc4
Casc4p1
Casc8
Casp10
Casp17p
Casp7
Casp8
Casq1
Cast
Castor1
Castor3
Cat
Catsper2
Catsper2p1
Catsperg
Catsperz
Cav1
Cav2
Cavin4
Cbl
Cblb
Cblc
Cbll1
Cbln2
Cbx1
Cbx1p2
Cbx3
Cbx4
Cbx5
Cbx6
Cbx8
Cby1
Cc2d1a
Cc2d2b
Ccar1
Ccar2
Ccdc102b
Ccdc106
Ccdc107
Ccdc113
Ccdc115
Ccdc124
Ccdc126
Ccdc130
Ccdc136
Ccdc138
Ccdc141
Ccdc144a
Ccdc144cp
Ccdc15
Ccdc152
Ccdc157
Ccdc159
Ccdc162p
Ccdc18
Ccdc180
Ccdc184
Ccdc188
Ccdc18-as1
Ccdc192
Ccdc194
Ccdc197
Ccdc22
Ccdc30
Ccdc34
Ccdc38
Ccdc50
Ccdc51
Ccdc57
Ccdc61
Ccdc63
Ccdc65
Ccdc66
Ccdc69
Ccdc7
Ccdc77
Ccdc78
Ccdc83
Ccdc84
Ccdc85b
Ccdc86
Ccdc88a
Ccdc88b
Ccdc9
Ccdc97
Ccdc9b
Cchcr1
Ccl14
Ccl15
Ccl15-ccl14
Ccl17
Ccl20
Ccl25
Ccl28
Ccl4
Ccm2
Ccnb2
Ccnb3
Ccnd1
Ccnd2
Ccnd3
Ccne1
Ccng1
Ccng2
Ccnh
Ccnjl
Ccnl1
Ccnt2
Ccr10
Ccr4
Ccr5
Ccr6
Ccr8
Ccr9
Ccrl2
Ccser2
Cct5
Cct6a
Cct6p1
Cct8
Cd101
Cd109
Cd160
Cd164
Cd200r1l
Cd22
Cd226
Cd244
Cd247
Cd27
Cd274
Cd28
Cd2ap
Cd300lb
Cd300lg
Cd34
Cd36
Cd37
Cd38
Cd3eap
Cd44
Cd48
Cd53
Cd55
Cd6
Cd63
Cd68
Cd69
Cd70
Cd72
Cd74
Cd79a
Cd81
Cd82
Cd84
Cd86
Cd8a
Cd9
Cd96
Cd99l2
Cdadc1
Cdc123
Cdc14b
Cdc16
Cdc20
Cdc25b
Cdc34
Cdc37
Cdc40
Cdc42bpa
Cdc42bpb
Cdc42ep1
Cdc42ep2
Cdc42ep3
Cdc42ep4
Cdc42se2
Cdc45
Cdc6
Cdc73
Cdca2
Cdca5
Cdca8
Cdh1
Cdh11
Cdh23
Cdhr3
Cdhr5
Cdiptosp
Cdk1
Cdk12
Cdk13
Cdk14
Cdk16
Cdk17
Cdk18
Cdk19
Cdk2ap2
Cdk3
Cdk4
Cdk5rap2
Cdk5rap3
Cdk6
Cdk9
Cdkal1
Cdkl4
Cdkl5
Cdkn2a-dt
Cdkn2aip
Cdkn2b
Cdkn2c
Cdon
Cds2
Cdt1
Cdv3
Cdx2
Ceacam1
Ceacam19
Ceacam20
Ceacam21
Ceacam3
Ceacam5
Ceacamp3
Cebpa-dt
Cebpb
Cebpg
Cebpz
Cebpzos
Cela2a
Celf2
Celf2-as2
Celf2-dt
Celf3
Celf5
Celsr1
Celsr2
Celsr3
Cenpa
Cenpbd1p1
Cenpi
Cenpj
Cenpm
Cenpn
Cenpo
Cenpp
Cenps
Cenps-cort
Cenpw
Cep112
Cep128
Cep135
Cep192
Cep250
Cep295
Cep350
Cep41
Cep44
Cep57
Cep63
Cep70
Cep76
Cep83
Cep85l
Cep95
Cep97
Cept1
Cercam
Cerna2
Cerna3
Cers1
Cers6-as1
Ces2
Ces3
Cfap100
Cfap206
Cfap221
Cfap298
Cfap54
Cfap57
Cfap58-dt
Cfap65
Cfap69
Cfap70
Cfap73
Cfap77
Cfap99
Cfb
Cfhr3
Cfhr4
Cfl2
Cflar
Cgb2
Cgb3
Cgn
Chac1
Chaf1a
Chaf1b
Champ1
Chchd1
Chchd6
Chchd7
Chd1l
Chd2
Chd6
Chd8
Chd9
Chdh
Chfr
Chi3l2
Chmp1b
Chmp1b-as1
Chmp4bp1
Chmp5
Chmp7
Chp1
Chpf2
Chrac1
Chrdl2
Chrna1
Chrna10
Chrna7
Chrne
Chst1
Chst11
Chst4
Chst6
Chst7
Chtop
Ciao3
Cib2
Cic
Cideb
Ciita
Cip2a
Cirbp
Cirbp-as1
Cisd2
Cisd3
Cistr
Ckap2p1
Ckb
Ckmt2-as1
Cks1b
Cks1bp6
Cks1bp7
Clba1
Clcn1
Clcn2
Clcn3
Clcn6
Clcn7
Cldn10-as1
Cldn12
Cldn16
Cldn7
Clec12a-as1
Clec16a
Clec17a
Clec2d
Clec4e
Clecl1
Clic1
Clic4
Clic5
Clip2
Clip4
Clk1
Clk2
Clk3
Clmat3
Cln3
Cln5
Cln8
Clock
Clpb
Clpp
Clptm1
Clptm1l
Clrn1
Clspn
Clstn3
Cltc
Clu
Cluap1
Cluhp3
Clybl-as1
Clybl-as2
Cmas
Cmbl
Cmc1
Cmip
Cmss1
Cmtm3
Cmtm7
Cmtr1
Cnbd2
Cndp2
Cnep1r1
Cngb3
Cnih2
Cnih3
Cnih4
Cnksr3
Cnn2
Cnn2p1
Cnn2p10
Cnnm2
Cnot1
Cnot10
Cnot2
Cnot6
Cnot6l
Cnot9
Cnr1
Cnrip1
Cntd2
Cntn1
Cntn2
Cntn4
Cntn5
Cntnap1
Cntnap2
Cntrl
Cntrob
Coa1
Coa6
Coa7
Coasy
Coch
Cog1
Cog2
Cog3
Cog4
Col11a2
Col13a1
Col14a1
Col16a1
Col19a1
Col20a1
Col27a1
Col4a2
Col4a2-as2
Col4a3bp
Col9a2
Col9a3
Colca1
Colca2
Colgalt1
Commd1
Commd10
Commd4
Copb2
Cops2
Cops4
Cops7b
Copz2
Coq10bp2
Coq2
Coq4
Coq7
Coq9
Coro1a
Coro1b
Coro6
Coro7
Cox10
Cox14
Cox15
Cox18
Cox20p2
Cox6a1
Cox6b1
Cox6c
Cox6cp2
Cox6cp5
Cp
Cpa5
Cpa6
Cpamd8
Cpb2
Cpb2-as1
Cpeb2
Cpeb3
Cpeb4
Cped1
Cpne2
Cpne3
Cpne5
Cpne7
Cpo
Cpsf2
Cpsf3
Cpsf4
Cpsf6
Cpt1c
Cr1
Cr559946.1
Cr559946.2
Cr589904.1
Cr936218.1
Cracr2b
Cradd
Crb2
Crcp
Creb1
Creb3
Creb3l1
Creb3l2
Creb5
Crebbp
Creld1
Crem
Crhr1
Crip1
Crkl
Crlf1
Crocc
Croccp2
Crtap
Crtc1
Crtc2
Crtc3
Crx
Cry2
Crybb2p1
Crybg2
Crygs
Crym-as1
Cryzl2p
Csad
Csde1
Csf1
Csf2rb
Csf3
Csf3r
Csk
Cskmt
Csmd2
Csnk1g1
Cspp1
Csrp1
Cst3
Cst8
Csta
Cstf1
Cstf2
Cstf3-dt
Ctage13p
Ctage3p
Ctbp2
Ctbp2p2
Ctbp2p8
Ctcf
Ctcfl
Ctdsp1
Ctla4
Ctnna1
Ctnnal1
Ctnnb1
Ctns
Ctps1
Ctr9
Ctrb1
Ctrc
Ctrl
Ctsa
Ctsc
Ctsf
Ctsh
Ctsz
Cttn
Cttnbp2
Cttnbp2nl
Ctu2
Ctxn3
Cuedc2
Cul1
Cul4a
Cul4b
Cul9
Cuta
Cutalp
Cutc
Cux1
Cux2
Cwc25
Cwc27
Cxcl11
Cxcl16
Cxcr3
Cxcr6
Cxorf40a
Cxorf58
Cxxc1
Cxxc4-as1
Cxxc5
Cxxc5-as1
Cyb5d2
Cyb5r2
Cyb5r4
Cyc1
Cycsp34
Cygb
Cyp11b1
Cyp1b1-as1
Cyp20a1
Cyp26a1
Cyp27a1
Cyp2ab1p
Cyp2e1
Cyp2f2p
Cyp2s1
Cyp2t1p
Cyp3a4
Cyp46a1
Cyp51a1-as1
Cyth1
Cyth2
Cytor
D2hgdh
Dab2ip
Dact3
Dact3-as1
Dad1
Dagla
Dalrd3
Dancr
Dand5
Dap
Dap3
Dapk1
Dapk2
Dapp1
Dars
Dars-as1
Dazl
Dbf4
Dbf4b
Dbil5p
Dbn1
Dbndd2
Dcaf1
Dcaf10
Dcaf12
Dcaf16
Dcaf17
Dcaf5
Dcaf6
Dcaf7
Dcakd
Dcc
Dchs2
Dclk3
Dclre1a
Dclre1b
Dclre1c
Dclre1cp1
Dcst1-as1
Dcst2
Dcstamp
Dctn3
Dctn4
Dctn5
Dcun1d4
Dcxr-dt
Ddah2
Ddb1
Ddb2
Ddc-as1
Ddi2
Ddias
Ddit4
Ddit4-as1
Ddn-as1
Ddo
Ddr1
Ddr2
Ddx1
Ddx10
Ddx11l1
Ddx11l10
Ddx11l5
Ddx18
Ddx19a
Ddx19b
Ddx21
Ddx27
Ddx39b-as1
Ddx3x
Ddx46
Ddx47
Ddx49
Ddx5
Ddx52
Ddx54
Ddx55
Ddx56
Ddx59
Ddx6
Deaf1
Dec1
Dedd2
Def8
Defa9p
Degs1
Dele1
Dennd1a
Dennd2a
Dennd2c
Dennd2d
Dennd3
Dennd5a
Dennd5b
Dennd6b
Denr
Depdc1b
Depdc5
Depp1
Dera
Desi1
Det1
Dffb
Dgat2
Dgat2l6
Dgka
Dgkd
Dgkg
Dgkh
Dgkz
Dglucy
Dhdds
Dhodh
Dhps
Dhrs1
Dhrs4l2
Dhrs7
Dhrs7b
Dhtkd1
Dhx30
Dhx35
Dhx38
Dhx40
Dhx8
Diaph1
Diaph3
Diaph3-as1
Dio1
Dip2a
Dip2b
Dip2c
Dipk1a
Dipk2a
Dis3l2
Dis3l2p1
Disc1
Disp2
Disp3
Dixdc1
Dkk3
Dlat
Dlec1
Dleu1
Dleu2
Dleu7
Dlg1
Dlg3
Dlg4
Dlgap1
Dlgap1-as1
Dlgap1-as2
Dlgap4
Dlgap5
Dll4
Dlst
Dlx1
Dlx2
Dm1-as
Dmac2l
Dmap1
Dmd
Dmgdh
Dmkn
Dmpk
Dmtf1
Dnaaf1
Dnaaf2
Dnaaf3
Dnaaf5
Dnah1
Dnah14
Dnah17
Dnai2
Dnajb12
Dnajb13
Dnajb2
Dnajb4
Dnajb5
Dnajb5-dt
Dnajb6
Dnajc10
Dnajc12
Dnajc15
Dnajc16
Dnajc18
Dnajc22
Dnajc24
Dnajc25
Dnajc25-gng10
Dnajc27-as1
Dnajc3
Dnajc7
Dnajc8
Dnase1l3
Dnhd1
Dnm1
Dnm1p38
Dnm2
Dnmt3a
Dnmt3b
Dnph1
Dnttip1
Doc2a
Doc2gp
Dock11
Dock2
Dock5
Dock6
Dock7
Dock8
Dok1
Dok3
Dok4
Dolpp1
Dop1a
Dot1l
Dpagt1
Dpcd
Dpep1
Dpf1
Dpf3
Dph1
Dph6-dt
Dpp6
Dpp8
Dprxp1
Dpy19l1
Dpy19l3
Dpy19l4
Dpy30
Dpys
Dpysl2
Dpysl3
Dpysl5
Dr1
Draic
Dram1
Drap1
Drg1
Drg2
Drgx
Dsc2
Dscaml1
Dscr9
Dsn1
Dstn
Dstyk
Dtd1
Dthd1
Dtnb
Dtnbp1
Dtwd1
Dtx1
Dtx4
Duoxa1
Dupd1
Dus2
Dus4l
Dusp12
Dusp13
Dusp14
Dusp16
Dusp2
Dusp22
Dusp23
Dusp27
Dusp28
Dusp3
Dusp5
Dusp6
Dusp8p5
Dut
Dym
Dync1i2
Dync2h1
Dync2li1
Dynll1
Dynlrb2
Dyrk1a
Dyrk3
Dyrk4
Dzip1l
Dzip3
E2f3
E2f3p1
E2f5
E2f6
Eaf1
Eaf1-as1
Eaf2
Ebf1
Ece1
Echdc1
Eci2
Ecpas
Ect2
Edc3
Edc4
Eddm3b
Edem1
Ednrb
Eea1
Eed
Eef1a1p13
Eef1a2
Eef1akmt1
Eef1akmt4
Eef1akmt4-ece2
Eef1b2
Eef1b2p1
Eef1dp3
Eef1e1p1
Eef2
Eef2k
Eef2kmt
Eefsec
Eepd1
Efcab13
Efcab14-as1
Efcab2
Efcab5
Efcab7
Efemp1
Efhd1
Efl1
Efna3
Efna4
Efna5
Egfem1p
Egln2
Egot
Egr2
Ehbp1
Ehbp1l1
Ehd1
Ehd2
Ehf
Ehhadh-as1
Ehmt1
Ei24
Eid1
Eif1
Eif1b
Eif1b-as1
Eif2a
Eif2ak3
Eif2ak4
Eif2b1
Eif2b4
Eif2b5
Eif2d
Eif2s3
Eif3b
Eif3d
Eif3f
Eif3g
Eif3i
Eif3j
Eif3k
Eif3l
Eif3m
Eif4a1
Eif4e3
Eif4ebp2p3
Eif4g1
Eif5
Eif5a
Eif5b
Elac2
Elavl1
Elf2
Elf3
Elk3
Ell
Ell3
Elmo2
Elmod2
Eln
Elobp2
Elocp28
Elof1
Elovl2-as1
Elovl6
Elp2
Elp3
Elp5
Emc10
Emc1-as1
Emc3-as1
Emc8
Eme1
Eme2
Emg1
Emid1
Eml2
Eml4
Eml6
Emp1
Emp3
Emx1
Emx2
Emx2os
Endou
Endov
Eno1
Eno1-as1
Eno3
Enoph1
Enosf1
Enpp2
Enpp3
Ensa
Entpd1
Entpd2
Entpd6
Entr1
Eny2
Ep300
Ep400
Ep400p1
Epas1
Epb41
Epb41l2
Epb41l3
Epb41l4a
Epb41l4a-as1
Epb41l4b
Epb41l5
Epb42
Epc2
Epcam-dt
Epdr1
Epha6
Ephb1
Epm2a
Epm2aip1
Epn1
Epor
Eprs
Eps15l1
Eps8l2
Eral1
Erap2
Erbin
Erc1
Ercc1
Ercc3
Ercc4
Ercc5
Ercc6l
Ercc6l2
Ereg
Ergic1
Ergic3
Eri1
Ericd
Erich1
Erich5
Erlin1
Erlin2
Ermard
Ern1
Ervk13-1
Ervk3-1
Ervmer34-1
Esco2
Espl1
Espn
Espnl
Esr1
Esr2
Esrra
Esyt1
Esyt2
Etf1p2
Etfbkmt
Etfdh
Etfrf1
Etnk1
Etnk2
Ets1-as1
Etv2
Etv4
Etv6
Etv7
Eva1a
Evi2a
Evi5
Evl
Ewsr1
Exd2
Exo1
Exoc3
Exoc3l1
Exoc3l4
Exoc4
Exoc6
Exog
Exosc1
Exosc10
Exosc3p1
Exosc8
Exosc9
Exph5
Ext2
Extl3
Ezh1
F11r
F2rl3
F5
Faah2
Faahp1
Faap24
Fabp3p2
Fabp5
Fabp5p3
Fabp6
Fads2
Fads3
Fah
Fahd1
Fam102b
Fam107a
Fam107b
Fam110a
Fam111a
Fam111a-dt
Fam111b
Fam117a
Fam117b
Fam118a
Fam120b
Fam122c
Fam129a
Fam129b
Fam129c
Fam131a
Fam131c
Fam135a
Fam13b
Fam149b1
Fam157a
Fam160a1
Fam160b1
Fam160b2
Fam162a
Fam167a
Fam169b
Fam171a2
Fam172a
Fam173a
Fam174a
Fam177a1
Fam178b
Fam189b
Fam193a
Fam19a3
Fam200b
Fam206a
Fam207a
Fam20b
Fam214a
Fam214b
Fam215a
Fam216a
Fam221a
Fam221b
Fam227b
Fam228b
Fam229b
Fam234a
Fam43a
Fam45a
Fam49b
Fam50b
Fam53c
Fam57a
Fam57b
Fam71f2
Fam76a
Fam76b
Fam78a
Fam81a
Fam83a
Fam83d
Fam83e
Fam86b1
Fam86b3p
Fam86dp
Fam86fp
Fam86gp
Fam86jp
Fam98a
Fam98b
Fam98c
Fam9c
Fan1
Fancc
Fancd2
Fancg
Fanci
Fancm
Far1
Far1-it1
Farp1
Farp2
Fars2
Fas
Fastkd2
Fastkd3
Fat2
Fat3
Fbh1
Fblim1
Fbln7
Fbn1
Fbrs
Fbxl18
Fbxl19
Fbxl2
Fbxl22
Fbxl3
Fbxo16
Fbxo17
Fbxo2
Fbxo21
Fbxo22
Fbxo25
Fbxo27
Fbxo28
Fbxo3
Fbxo31
Fbxo34
Fbxo38
Fbxo4
Fbxo6
Fbxo7
Fbxo9
Fbxw8
Fcf1
Fcf1p4
Fcgr2a
Fcgr3a
Fcgr3b
Fcho1
Fcho2
Fchsd1
Fchsd2
Fcrl5
Fcrl6
Fcrla
Fcrlb
Fdft1
Fdxr
Fem1a
Fen1
Fer
Fer1l4
Fer1l6-as1
Fermt2
Fermt3
Fes
Fev
Fez1
Fez2
Ffar2
Ffar3
Fgd3
Fgd4
Fgd5
Fgf11
Fgf14-as2
Fgf7
Fgf9
Fgfr1
Fgfr2
Fggy
Fgl1
Fgr
Fhad1
Fhit
Fhod3
Fibcd1
Fibp
Fignl1
Filip1l
Filnc1
Fip1l1
Firre
Fkbp10
Fkbp11
Fkbp2
Fkrp
Flg-as1
Fli1
Flnb
Flot1
Flot2
Flt3lg
Flywch1
Fmc1
Fmc1-luc7l2
Fmn1
Fmn2
Fmnl1
Fmnl3
Fn3krp
Fnbp1
Fnbp1p1
Fnbp4
Fndc11
Fndc3b
Fndc9
Fnip1
Fnta
Fntb
Fo393401.2
Fo393414.3
Fo393418.1
Fo393419.1
Fo538757.1
Fo704657.1
Fos
Fosb
Fosl1
Fosl2
Foxa3
Foxc2-as1
Foxcut
Foxk2
Foxm1
Foxn2
Foxo3
Foxp1
Foxp2
Fpgs
Frat1
Frg1
Frg1hp
Frmd3
Frmd4a
Frmd4b
Frmd6
Frmd8
Frrs1
Frs3
Fscn1
Fsd1l
Fsip2
Fsip2-as1
Fst
Ftcd
Fth1p12
Ftop1
Ftx
Fubp3
Fuk
Fundc2
Fus
Fut4
Fut7
Fut8
Fxn
Fxr1
Fxr2
Fxyd2
Fxyd3
Fxyd5
Fxyd6-fxyd2
Fxyd6p2
Fxyd7
Fyco1
Fyttd1
Fzd1
Fzr1
G2e3
G3bp1
G6pd
Gaa
Gab1
Gabarapl1
Gabarapl2
Gabbr1
Gabpa
Gabpb1
Gabpb1-as1
Gabpb2
Gabra1
Gadd45b
Gadd45g
Galc
Galk1
Galk2
Galm
Galnt10
Galnt11
Galnt12
Galnt2
Galnt3
Galnt7
Galnt8
Galntl5
Galt
Ganc
Gapdh
Gapdhp20
Gapdhp76
Gapvd1
Gar1
Garem2
Garnl3
Gars
Gars-dt
Gas2
Gas7
Gas8
Gasal1
Gask1b
Gata2
Gata3
Gata3-as1
Gatad1
Gatad2a
Gatb
Gatc
Gatd1
Gatd3b
Gbf1
Gbp6
Gca
Gcdh
Gchfr
Gcn1
Gcnt1
Gcnt2
Gcnt2p1
Gcsam
Gda
Gdap2
Gdf15
Gdnf
Gdnf-as1
Gdpd1
Gdpgp1
Gemin2
Gemin2p1
Gemin6
Gemin7
Gemin7-as1
Get4
Gfi1
Gfi1b
Gfm1
Gfod1
Gfod1-as1
Gfod2
Gfpt2
Gfra4
Gga1
Gga3
Ggcx
Ggnbp2
Ggps1
Ggt1
Ggt5
Ggt6
Ggta1p
Ggtlc4p
Ghet1
Ghrhr
Gid4
Gigyf2
Gimap5
Ginm1
Gins2
Gins4
Gipc1
Gipc2
Gipr
Git1
Git2
Gjb7
Gjd3
Gk5
Gkn2
Glb1
Glb1l2
Gldc
Glg1
Gli1
Glipr1l1
Glipr1l2
Glis2
Glis3
Glra2
Glrx
Glrx3
Glrx3p2
Glrx5
Gls
Glud1p3
Glyctk
Glyctk-as1
Gm2a
Gmcl1
Gmfg
Gmip
Gml
Gmpsp1
Gna14-as1
Gnai2
Gnai2p1
Gnal
Gnas
Gnas-as1
Gnat1
Gnaz
Gnb2
Gnb5
Gng2
Gnl1
Gnl2
Gnl3
Gnl3l
Gnptab
Gnptg
Gns
Golga1
Golga2
Golga2p5
Golga3
Golga4
Golga7b
Gorab
Gorasp2
Gosr1
Gosr2
Gpalpp1
Gpank1
Gpat4
Gpatch1
Gpatch2l
Gpatch8
Gpbar1
Gpbp1
Gpd2
Gper1
Gpi
Gpn1
Gpn2
Gpn3
Gpnmb
Gpr107
Gpr132
Gpr137
Gpr141
Gpr141bp
Gpr146
Gpr157
Gpr160
Gpr161
Gpr162
Gpr17
Gpr34
Gpr4
Gpr55
Gpr82
Gpr84
Gpr89a
Gprc5c
Gpsm2
Gpt2
Gpx1
Gpx1p1
Gpx4
Gramd1a
Gramd1b
Gramd1c
Gramd2b
Gramd4
Grap2
Grb10
Grb2
Grem1
Grhl3
Grhpr
Grik4
Grik5
Grin2a
Grin2b
Grin3b
Gripap1
Grk1
Grk2
Grk3
Grk4
Grk6
Grm7-as3
Grn
Grpel1
Grpr
Gsap
Gsdme
Gse1
Gsk3b
Gsn
Gsn-as1
Gsta4
Gstcd
Gstm1
Gsto2
Gstp1
Gstp1p1
Gstt2b
Gtdc1
Gtf2f2
Gtf2h1
Gtf2h2c
Gtf2h3
Gtf2h4
Gtf2ip13
Gtf2ip7
Gtf2ird1
Gtf3c3
Gtf3c5
Gtf3c6
Gtpbp1
Gtpbp10
Gtpbp3
Gtpbp4
Gtpbp8
Gtse1
Guca1c
Gucd1
Gusbp1
Gusbp5
Gvqw2
Gvqw3
Gxylt2
Gyg1
Gys1
Gzf1
Gzmh
H1fx-as1
H2afvp1
H2afy
H2afzp3
H2afzp6
H3f3b
H3f3bp2
H6pd
Habp2
Hacd2
Hacd3
Hadh
Hadhb
Haglr
Har1a
Hars2
Has1
Has3
Haspin
Hat1
Haus2
Haus5
Haus7
Havcr1
Hax1
Hbp1
Hbs1l
Hcar1
Hcfc1
Hcfc1r1
Hcg11
Hcg14
Hcg20
Hcg22
Hcg24
Hcg25
Hcg27
Hcg4p8
Hcls1
Hcp5
Hcrtr1
Hcst
Hdac1
Hdac10
Hdac11
Hdac2-as2
Hdac3
Hdac4-as1
Hdac7
Hdac8
Hdac9
Hddc3
Heatr4
Heatr5b
Hebp2
Hectd1
Hectd2
Hectd3
Hectd4
Hecw1
Hecw2
Heg1
Hemk1
Heph
Herc1
Herc3
Herc4
Herc5
Herc6
Herpud1
Hes1
Hes2
Hes7
Hexa-as1
Hexb
Hexd
Hexd-it1
Hexim1
Hexim2
Hey1
Hey2
Hgfac
Hgsnat
Hhat
Hhex
Hhla2
Hhla3
Hic1
Hid1
Hif1a
Hif1an
Higd1ap2
Higd1ap5
Higd1ap9
Hikeshi
Hilpda
Hils1
Hint2
Hip1r
Hipk1
Hist1h1e
Hist1h2ab
Hist1h2ac
Hist1h2ae
Hist1h2ag
Hist1h2ah
Hist1h2ai
Hist1h2ak
Hist1h2am
Hist1h2aps4
Hist1h2bc
Hist1h2bd
Hist1h2bf
Hist1h2bh
Hist1h2bi
Hist1h2bk
Hist1h2bl
Hist1h2bm
Hist1h2bn
Hist1h2bo
Hist1h2bps2
Hist1h3c
Hist1h3h
Hist1h3i
Hist1h3j
Hist1h4b
Hist1h4e
Hist1h4i
Hist1h4k
Hist1h4l
Hist1h4ps1
Hist2h2ac
Hist2h3d
Hist3h2ba
Hist4h4
Hivep1
Hk1
Hkr1
Hla-dma
Hla-dmb
Hla-dpa1
Hla-dqa1
Hla-dra
Hla-f
Hla-g
Hla-h
Hla-l
Hla-n
Hla-z
Hlf
Hlx
Hm13
Hm13-it1
Hmbox1
Hmga1
Hmgb1
Hmgb1p28
Hmgb1p35
Hmgb3p22
Hmgb3p27
Hmgb3p32
Hmgcl
Hmgcr
Hmgcs1
Hmgn2
Hmgn2p20
Hmgn2p23
Hmgn2p38
Hmgn2p40
Hmgn2p47
Hmgxb4
Hmhb1
Hmmr
Hmox2
Hmsd
Hnf1a-as1
Hnrnpa1
Hnrnpa1p41
Hnrnpa1p49
Hnrnpa1p65
Hnrnpa2b1
Hnrnpa3
Hnrnpab
Hnrnpd
Hnrnph1
Hnrnph3
Hnrnpl
Hnrnpm
Hnrnpul1
Homer2
Homer2p1
Hormad2
Hotairm1
Hottip
Hoxa11
Hoxa2
Hoxa6
Hoxa9
Hoxb13
Hoxb5
Hoxb6
Hoxb-as3
Hoxc10
Hoxc5
Hoxc6
Hoxd11
Hoxd12
Hpca
Hprt1
Hps1
Hps4
Hps5
Hps6
Hpyr1
Hrc
Hrk
Hs1bp3
Hsbp1l1
Hscb
Hsd11b1-as1
Hsd11b1l
Hsd17b1
Hsd17b12
Hsd17b4
Hsd17b6
Hsd17b7p2
Hsd3b7
Hsdl2
Hsf2
Hsf2bp
Hsfy1p1
Hsh2d
Hsp90ab1
Hsp90b1
Hspa12a
Hspa1a
Hspb7
Hspbap1
Hspbp1
Hspe1
Hspe1-mob4
Hspe1p28
Htd2
Htr2a
Htr3a
Htr4
Htr5a
Htr5a-as1
Hus1
Hyal2
Hyal3
Hyou1
Hypk
Ica1
Icam1
Icam3
Ice1
Id1
Id2
Id3
Idh2-dt
Idh3a
Idi2-as1
Ido1
Idua
Ier2
Ier5
Ier5l
Iffo1
Iffo2
Ifi16
Ifi35
Ifi44
Ifit2
Ifitm5
Ifna13
Ifnar2
Ifng-as1
Ifngr1
Ifnlr1
Ifnwp19
Ifrd1
Ift122
Ift20
Ift43
Ift52
Ift74
Ift74-as1
Ift81
Ift88
Igbp1
Igdcc4
Igf1r
Igf2bp2-as1
Igf2bp3
Igfl2-as1
Igha1
Igha2
Ighj3p
Ighj5
Ighj6
Ighm
Ighmbp2
Ighv2-70
Ighv3-22
Ighv3-23
Ighv3-41
Ighv3-47
Ighv3-49
Ighv3-50
Ighv3-52
Ighv3-57
Ighv3-64
Ighv3-65
Ighv3-71
Ighv3-72
Ighv3-73
Ighv3-75
Ighv4-34
Ighv4-39
Ighv4-4
Ighv4-55
Ighv4-59
Ighv4-61
Ighv4-80
Ighv5-78
Ighv7-81
Ighvii-1-1
Ighvii-49-1
Ighvii-74-1
Ighviii-13-1
Ighviii-16-1
Ighviii-2-1
Ighviii-26-1
Ighviii-38-1
Ighviii-47-1
Ighviii-5-1
Ighviii-5-2
Ighviii-67-3
Ighviii-67-4
Ighviii-76-1
Ighviii-82
Igkv1d-8
Igkv4-1
Igkv6d-41
Iglv10-54
Iglv10-67
Iglv1-36
Iglv2-5
Iglv3-24
Iglv3-27
Iglv3-30
Iglv3-32
Iglv4-69
Iglv6-57
Iglv9-49
Iglvi-68
Iglvi-70
Igsf10
Igsf11-as1
Igsf21
Igsf9
Ikzf1
Il10
Il10ra
Il10rb
Il11ra
Il12a
Il12a-as1
Il12rb1
Il13
Il15ra
Il16
Il17d
Il17rb
Il17rel
Il18bp
Il18r1
Il18rap
Il19
Il1a
Il1r1
Il1r2
Il20
Il21r
Il21r-as1
Il23a
Il23r
Il24
Il2ra
Il2rb
Il31ra
Il32
Il34
Il3ra
Il4i1
Il5ra
Il6
Il6r
Il6r-as1
Il7
Il7r
Il9
Il9r
Ilf3
Ilk
Immp1lp1
Impact
Impdh1
Impdh1p10
Inafm1
Inava
Inca1
Inf2
Ing1
Ing2
Ing3
Ing5
Inhbe
Inhcap
Ino80-as1
Ino80b
Ino80b-wbp1
Ino80c
Ino80e
Inpp4a
Inpp5a
Inpp5b
Inpp5d
Inpp5f
Insig1
Insig2
Insr
Insyn2b
Ints1
Ints10
Ints3
Ints6
Ints6-as1
Ints7
Ints8
Intu
Ip6k3
Ipcef1
Ipo11
Ipo5
Ipo7p2
Ipo9
Ipp
Iqca1l
Iqce
Iqcg
Iqch
Iqch-as1
Iqcn
Iqgap2
Iqsec2
Iqsec3
Irak1bp1
Ireb2
Irf1
Irf2
Irf2bp2
Irf4
Irf6
Irf7
Irf8
Irf9
Irgm
Irgq
Irx1p1
Isca2p1
Iscu
Isg15
Isg20
Isg20l2
Isl2
Islr2
Isoc2
Ist1
Isx
Itch
Itfg1-as1
Itfg2
Itga1
Itga11
Itga3
Itga4
Itga5
Itga9
Itga9-as1
Itgae
Itgal
Itgam
Itgax
Itgb1
Itgb1-dt
Itgb2
Itgb2-as1
Itgb3bp
Itgb4
Itgb5
Itgb7
Itgb8
Itih3
Itk
Itm2c
Itpk1-as1
Itpka
Itpr1
Itpr2
Itprip
Itpripl1
Ivd
Iws1
Izumo4
Jade1
Jag1
Jagn1
Jak2
Jakmip3
Jaml
Jazf1-as1
Jcad
Jdp2
Jmjd8
Jpx
Jsrp1
Jund
Kank3
Kansl1
Kansl1-as1
Kansl3
Kantr
Kat14
Kat2a
Kat2b
Kat5
Kat6a
Kazald1
Kazn
Kbtbd8
Kc877392.1
Kcmf1
Kcna2
Kcna6
Kcnab2
Kcnb1
Kcnc3
Kcne2
Kcnh1
Kcnh8
Kcnip2-as1
Kcnip3
Kcnj11
Kcnj2
Kcnk1
Kcnk16
Kcnk17
Kcnk9
Kcnma1
Kcnmb2-as1
Kcnn2
Kcnn4
Kcnq2
Kcnq5
Kcnq5-as1
Kcnt1
Kcp
Kctd1
Kctd12
Kctd2
Kctd20
Kctd5
Kctd6
Kctd9
Kdelr3
Kdm1a
Kdm1b
Kdm2a
Kdm2b
Kdm3a
Kdm3b
Kdm4a
Kdm4c
Kdm5c
Kdm6b
Kdm7a-dt
Kf455155.1
Khdc4
Khk
Khnyn
Kiaa0040
Kiaa0232
Kiaa0319l
Kiaa0355
Kiaa0513
Kiaa0556
Kiaa0586
Kiaa0930
Kiaa1191
Kiaa1211
Kiaa1217
Kiaa1257
Kiaa1324
Kiaa1522
Kiaa1586
Kiaa2012
Kif13a
Kif15
Kif18a
Kif1b
Kif1bp
Kif1c
Kif20a
Kif20b
Kif21a
Kif21b
Kif22
Kif23
Kif26a
Kif26b
Kif2c
Kif3c
Kif7
Kif9
Kifc2
Kifc3
Kir3dx1
Kirrel1
Kiss1
Kiss1r
Kiz
Klc1
Klc2
Klc3
Klf11
Klf13
Klf16
Klf3
Klf3-as1
Klf3p2
Klf7
Klhdc10
Klhdc2
Klhdc4
Klhdc8a
Klhdc8b
Klhdc9
Klhl14
Klhl2
Klhl20
Klhl22
Klhl23
Klhl33
Klhl42
Klk1
Klk2
Klk4
Klrd1
Klrf1
Kmo
Kmt2b
Kmt2d
Kmt2e
Kmt2e-as1
Kmt5a
Kmt5b
Knl1
Knstrn
Kpna2
Kpnb1
Krba1
Kri1
Krt18
Krt18p17
Krt18p20
Krt18p33
Krt18p37
Krt18p39
Krt18p59
Krt19p2
Krt19p3
Krt5
Krt7
Krt78
Krt7-as
Krt8
Krt80
Krt8p24
Krt8p34
Krt8p46
Krtap12-6p
Krtap21-3
Krtap4-2
Krtap5-10
Krtap5-11
Krtap5-3
Krtap5-5
Krtap5-as1
Ksr1
Kti12
Ktn1
Kynu
L3mbtl1
L3mbtl4
L3mbtl4-as1
Lacc1
Lactb
Lactb2-as1
Lad1
Lag3
Lair1
Lama2
Lama3
Lama4
Lamp2
Lamp3
Lamp5-as1
Lamtor2
Lamtor4
Lamtor5-as1
Lancl2
Lap3
Laptm4b
Laptm5
Large1
Larp1
Larp1b
Larp4
Larp7
Lars2
Lax1
Layn
Lbhd1
Lca5l
Lcat
Lce3a
Lce3e
Lck
Lclat1
Lcmt1
Lcn15
Lcor
Lcp1
Lct
Ldha
Ldhal6b
Ldhb
Ldhc
Ldhd
Ldlr
Ldlrad2
Ldlrad4
Ldlrap1
Lekr1
Leng8
Letm2
Letmd1
Leutx
Lfng
Lgals3
Lgals3bp
Lgals7
Lgals8
Lgi1
Lgmn
Lgr6
Lhfpl2
Lhfpl5
Lhx1
Lias
Lig1
Lig3
Lilra2
Lilra4
Lilrb1
Lilrb4
Lima1
Limch1
Limd1
Lime1
Limk1
Limk2
Lims1
Lims2
Linc00158
Linc00160
Linc00167
Linc00184
Linc00240
Linc00243
Linc00254
Linc00299
Linc00327
Linc00334
Linc00336
Linc00350
Linc00398
Linc00426
Linc00428
Linc00431
Linc00458
Linc00460
Linc00467
Linc00475
Linc00494
Linc00511
Linc00529
Linc00533
Linc00539
Linc00544
Linc00561
Linc00574
Linc00582
Linc00592
Linc00604
Linc00606
Linc00609
Linc00616
Linc00620
Linc00630
Linc00632
Linc00634
Linc00636
Linc00640
Linc00643
Linc00649
Linc00689
Linc00692
Linc00837
Linc00850
Linc00853
Linc00856
Linc00869
Linc00880
Linc00881
Linc00884
Linc00887
Linc00893
Linc00894
Linc00910
Linc00921
Linc00933
Linc00941
Linc00944
Linc00963
Linc00964
Linc00972
Linc00973
Linc00974
Linc00987
Linc00992
Linc00996
Linc01010
Linc01011
Linc01020
Linc01023
Linc01033
Linc01050
Linc01053
Linc01063
Linc01074
Linc01085
Linc01089
Linc01094
Linc01095
Linc01102
Linc01118
Linc01121
Linc01126
Linc01128
Linc01132
Linc01135
Linc01136
Linc01137
Linc01140
Linc01149
Linc01152
Linc01160
Linc01181
Linc01182
Linc01191
Linc01203
Linc01215
Linc01225
Linc01226
Linc01237
Linc01238
Linc01252
Linc01277
Linc01301
Linc01311
Linc01320
Linc01322
Linc01332
Linc01337
Linc01343
Linc01344
Linc01349
Linc01358
Linc01366
Linc01385
Linc01391
Linc01392
Linc01411
Linc01426
Linc01435
Linc01460
Linc01485
Linc01490
Linc01491
Linc01509
Linc01521
Linc01529
Linc01531
Linc01535
Linc01539
Linc01570
Linc01571
Linc01578
Linc01585
Linc01588
Linc01594
Linc01595
Linc01619
Linc01624
Linc01629
Linc01630
Linc01634
Linc01637
Linc01655
Linc01671
Linc01685
Linc01686
Linc01693
Linc01716
Linc01719
Linc01743
Linc01749
Linc01754
Linc01763
Linc01765
Linc01766
Linc01786
Linc01814
Linc01827
Linc01841
Linc01849
Linc01852
Linc01857
Linc01864
Linc01865
Linc01869
Linc01871
Linc01887
Linc01890
Linc01897
Linc01899
Linc01905
Linc01914
Linc01923
Linc01934
Linc01939
Linc01943
Linc01953
Linc01960
Linc01990
Linc01991
Linc02001
Linc02009
Linc02014
Linc02015
Linc02021
Linc02028
Linc02029
Linc02048
Linc02051
Linc02054
Linc02055
Linc02057
Linc02061
Linc02062
Linc02074
Linc02084
Linc02090
Linc02091
Linc02099
Linc02102
Linc02128
Linc02157
Linc02168
Linc02185
Linc02196
Linc02201
Linc02204
Linc02210
Linc02213
Linc02214
Linc02235
Linc02240
Linc02246
Linc02252
Linc02255
Linc02257
Linc02265
Linc02280
Linc02286
Linc02289
Linc02292
Linc02298
Linc02325
Linc02328
Linc02332
Linc02344
Linc02345
Linc02352
Linc02354
Linc02365
Linc02366
Linc02378
Linc02384
Linc02389
Linc02392
Linc02403
Linc02408
Linc02418
Linc02420
Linc02422
Linc02427
Linc02455
Linc02456
Linc02473
Linc02484
Linc02493
Linc02505
Linc02521
Linc02556
Linc02558
Linc02564
Linc02574
Linc02579
Linc02583
Linc02585
Linc02586
Linc02590
Linc02601
Linc02606
Linc02611
Linc02615
Linc02634
Linc02652
Linc02656
Linc-pint
Linc-ror
Lingo1-as2
Lingo3
Lipa
Lipc
Lipe
Lipe-as1
Liph
Lipm
Lipt1
Lix1l-as1
Llgl2
Llph-dt
Lmbr1l
Lmf1
Lmna
Lmnb1
Lmntd2
Lmo1
Lmo2
Lmo4
Lmo7
Lmo7dn
Lmo7dn-it1
Lmod1
Lnctam34a
Lnpep
Lonp1
Lonp2
Loxl1-as1
Loxl2
Loxl3
Lpar1
Lpar5
Lpcat1
Lpin1
Lpin2
Lpin3
Lpo
Lpp
Lpxn
Lrch1
Lrch3
Lrig1
Lrmp
Lrp10
Lrp2bp
Lrp3
Lrp8
Lrrc14
Lrrc18
Lrrc23
Lrrc24
Lrrc28
Lrrc34p2
Lrrc37a
Lrrc37a15p
Lrrc37a7p
Lrrc37b
Lrrc42
Lrrc43
Lrrc49
Lrrc59
Lrrc61
Lrrc63
Lrrc71
Lrrc73
Lrrc8a
Lrrc8b
Lrrc8c
Lrrc8c-dt
Lrrc8d
Lrrc9
Lrrcc1
Lrrfip2
Lrrk1
Lrrk2
Lrsam1
Lrtm2
Lrwd1
Lsm14a
Lsm2
Lsm3p3
Lsm4
Lsm6
Lsp1
Lsr
Lss
Lst1
Lta4h
Ltb4r
Ltb4r2
Ltbp3
Ltbp4
Lto1
Luc7l
Luc7l2
Luc7l3
Lucat1
Lxn
Ly75
Ly9
Lyg2
Lyl1
Lyn
Lypd4
Lyplal1
Lyrm1
Lyrm4
Lyrm9
Lztfl1
Lztr1
Lzts2
M1ap
Macf1
Maco1
Macrod1
Macrod2
Macrod2-as1
Mad1l1
Madcam1
Madd
Maea
Mael
Maff
Mafg-dt
Mageb1
Mageb4
Magix
Magohb
Malat1
Mamdc4
Man1b1
Man1b1-dt
Man2a2
Manbal
Manea
Mansc4
Maoa
Map1lc3a
Map1lc3b
Map1s
Map2
Map2k1
Map2k3
Map2k4
Map2k6
Map3k10
Map3k13
Map3k19
Map3k21
Map3k2-dt
Map3k3
Map3k7cl
Map3k8
Map4
Map4k2
Map4k3-dt
Map7d1
Mapk1
Mapk10
Mapk12
Mapk14
Mapk15
Mapk1ip1l
Mapk3
Mapk4
Mapk6
Mapk6-dt
Mapk8
Mapk8ip1
Mapk8ip3
Mapkap1
Mapkapk3
Mapkapk5
Mapkbp1
Mapre3
Mapt
Mapt-it1
March1
March10
March2
March6
March7
March8
March9
Mark1
Mark2
Mark2p4
Mark2p5
Mark3
Mark4
Mars
Marveld1
Masp2
Mast1
Mast2
Mast4
Mat2a
Matn1
Matn1-as1
Matn4
Matr3
Mau2
Mavs
Maz
Mbd1
Mbd3l2b
Mbd6
Mbnl1
Mboat2
Mbp
Mbtps1
Mbtps2
Mc1r
Mc5r
Mccc1
Mccc2
Mcl1
Mcm2
Mcm3
Mcm4
Mcm5
Mcm9
Mcoln1
Mcoln2
Mcph1
Mctp1
Mctp2
Mcts2p
Mdfic
Mdga1
Mdh2
Mdm2
Mdm4
Mdp1
Mds2
Me3
Mecom
Mecp2
Mecr
Med1
Med12
Med12l
Med13
Med13l
Med15
Med21
Med24
Med29
Med30
Med9
Mef2a
Mef2c
Mef2c-as2
Mef2d
Megf10
Megf11
Megf6
Megf8
Mei1
Mei4
Meig1
Meltf-as1
Memo1
Mepce
Mest
Mestit1
Metap1
Metap1d
Metap2
Mettl15
Mettl16
Mettl23
Mettl25
Mettl2a
Mettl2b
Mettl7a
Mettl7b
Mettl8
Mettl9
Mex3b
Mex3c
Mfap3
Mfap5
Mff
Mfn1
Mfn2
Mfng
Mfsd10
Mfsd11
Mfsd3
Mfsd4a
Mfsd4b
Mfsd6
Mgat1
Mgat2
Mgat4b
Mgat4ep
Mgat5
Mgat5b
Mgll
Mgme1
Mgrn1
Mgst3
Mhencr
Mia2
Mia3
Miat
Mib1
Mica
Mical2
Mical3
Micall2
Micos10
Micos10-nbl1
Micu1
Midn
Mier1
Miga1
Milr1
Minar2
Mindy2
Minpp1
Mios
Mip
Mipepp3
Mir100hg
Mir10a
Mir1199
Mir1204
Mir1207
Mir1208
Mir1229
Mir1255a
Mir1268a
Mir1273h
Mir1281
Mir128-1
Mir1286
Mir1292
Mir1293
Mir1294
Mir1302-8
Mir1322
Mir138-1
Mir138-2
Mir142
Mir148b
Mir151b
Mir152
Mir1538
Mir155
Mir155hg
Mir17
Mir17hg
Mir181a2hg
Mir18a
Mir1915
Mir193bhg
Mir194-2hg
Mir196a1
Mir19a
Mir200chg
Mir20a
Mir21
Mir223
Mir2277
Mir2861
Mir29a
Mir29b1
Mir30e
Mir3124
Mir3131
Mir3137
Mir3142hg
Mir3148
Mir3153
Mir3155a
Mir3155b
Mir3174
Mir3175
Mir3184
Mir3188
Mir3189
Mir3190
Mir3191
Mir31hg
Mir320c1
Mir325
Mir33b
Mir342
Mir34ahg
Mir34b
Mir3613
Mir3652
Mir3660
Mir3662
Mir3678
Mir3681hg
Mir3684
Mir3692
Mir378d2
Mir384
Mir3917
Mir3926-1
Mir3926-2
Mir3928
Mir3945
Mir3960
Mir3976hg
Mir422a
Mir423
Mir4258
Mir4262
Mir4269
Mir4276
Mir4285
Mir4293
Mir4322
Mir4323
Mir4425
Mir4431
Mir4433a
Mir4433b
Mir4434
Mir4435-2hg
Mir4437
Mir4438
Mir4439
Mir4442
Mir4443
Mir4444-1
Mir4448
Mir4458hg
Mir4462
Mir4471
Mir4475
Mir4477b
Mir4482
Mir4496
Mir4505
Mir4506
Mir4510
Mir4513
Mir4514
Mir4519
Mir4522
Mir4526
Mir4530
Mir4645
Mir4651
Mir4652
Mir4657
Mir4674
Mir4677
Mir4687
Mir4697
Mir4697hg
Mir4706
Mir4711
Mir4712
Mir4713
Mir4727
Mir4734
Mir4738
Mir4741
Mir4756
Mir4757
Mir4767
Mir4777
Mir4799
Mir4801
Mir4803
Mir484
Mir497hg
Mir5000
Mir5010
Mir5087
Mir5088
Mir5090
Mir5091
Mir5092
Mir5094
Mir5188
Mir5191
Mir5194
Mir5197
Mir544b
Mir548ac
Mir548aw
Mir548c
Mir548o
Mir548z
Mir551b
Mir562
Mir567
Mir568
Mir5680
Mir5691
Mir5693
Mir5695
Mir5700
Mir5703
Mir5708
Mir573
Mir5787
Mir589
Mir601
Mir602
Mir604
Mir6073
Mir6077
Mir6079
Mir6083
Mir6084
Mir611
Mir612
Mir6125
Mir615
Mir623
Mir625
Mir632
Mir636
Mir649
Mir6508
Mir6509
Mir6514
Mir6516
Mir6732
Mir6745
Mir6749
Mir6760
Mir6764
Mir6774
Mir6777
Mir6780a
Mir6787
Mir6795
Mir6815
Mir6818
Mir6819
Mir6823
Mir6825
Mir6834
Mir6851
Mir6853
Mir6864
Mir6865
Mir6869
Mir6870
Mir6872
Mir6875
Mir6876
Mir6888
Mir6892
Mir708
Mir7107
Mir7155
Mir7157
Mir7162
Mir7-3
Mir7-3hg
Mir7515hg
Mir759
Mir762hg
Mir766
Mir769
Mir770
Mir7706
Mir7843
Mir7848
Mir8061
Mir8063
Mir8072
Mir92b
Mir99ahg
Mis12
Mis18bp1
Misp3
Mitd1
Mitf
Mki67
Mkln1
Mkrn1
Mkrn2
Mkx
Mlec
Mlf1
Mlh1
Mllt11
Mllt3
Mllt6
Mlst8
Mlxip
Mmaa
Mmab
Mmachc
Mmp11
Mmp13
Mmp20
Mmp23b
Mmp9
Mmrn1
Mnat1
Mnd1
Mnda
Mnt
Moap1
Mocs3
Mogat2
Mon2
Morc2-as1
Morc3
Morf4l1
Morf4l1p4
Morn2
Mospd3
Mov10l1
Mpeg1
Mpg
Mphosph10
Mphosph6
Mphosph8
Mphosph9
Mpnd
Mpo
Mpp2
Mpp4
Mpp6
Mpp7-dt
Mppe1
Mprip
Mpst
Mpv17l2
Mpzl1
Mpzl3
Mre11
Mrgprg
Mrgprg-as1
Mrm2
Mrm3
Mrnip
Mroh1
Mrpl1
Mrpl10
Mrpl15
Mrpl15p1
Mrpl20
Mrpl30
Mrpl34
Mrpl35
Mrpl4
Mrpl40
Mrpl42
Mrpl45
Mrpl48
Mrpl49
Mrpl52
Mrpl53p1
Mrpl54
Mrpl57p6
Mrpl58
Mrpl9p1
Mrps11
Mrps12
Mrps17
Mrps17p5
Mrps18b
Mrps18c
Mrps2
Mrps21
Mrps21p3
Mrps25
Mrps28
Mrps30
Mrps31p1
Mrps31p4
Mrps35
Mrps6
Mrps7
Mrrf
Mrtfa
Mrtfa-as1
Mrtfb
Mrto4
Mrvi1
Mrvi1-as1
Ms4a1
Ms4a14
Ms4a3
Ms4a4a
Ms4a4e
Ms4a6a
Ms4a6e
Ms4a7
Msantd3
Msc
Msc-as1
Msgn1
Msh5
Msh5-sapcd1
Msh6
Msi2
Msl2
Msl3
Msra
Msto1
Msto2p
Mt2a
Mta1
Mta2
Mta3
Mtap
Mtapp2
Mtatp6p22
Mtatp6p23
Mtbp
Mtch2
Mtco1p23
Mtco1p42
Mtco2p23
Mtcp1
Mtcybp40
Mtdh
Mterf4
Mtf2
Mtfr1
Mtg1
Mtg2
Mthfd1l
Mthfd2
Mthfr
Mtmr1
Mtmr11
Mtmr14
Mtmr7
Mtmr9
Mtnd1p7
Mtnd2p38
Mtnd3p1
Mtnd4p7
Mtnd5p16
Mto1
Mtrex
Mtrr
Mttp
Mturn
Mtus1
Mtx1
Mtx2
Muc1
Muc13
Muc17
Muc19
Muc20-ot1
Muc3a
Muc4
Mus81
Mvb12b
Mvd
Mvk
Mvp
Mx1
Mx2
Mxd3
Mxi1
Myb
Mybpc1
Myc
Mycbp2-as1
Mycbpap
Mycn
Mycnos
Myef2
Myeov
Myh9
Myl12a
Myl12b
Myl4
Myl5
Myl6
Myl6b
Mylip
Mylk4
Mylk-as2
Mylpf
Mynn
Myo15a
Myo15b
Myo16-as1
Myo18b
Myo1b
Myo1c
Myo1e
Myo1f
Myo3b
Myo3b-as1
Myo5c
Myo7a
Myo7b
Myo9a
Myo9b
Myocd
Myof
Mypn
Myrf
Mzt1p1
Mzt2b
N4bp2
N4bp2l2
NA
Naa15
Naa16
Naa20
Naa35
Naaa
Naaladl2
Naaladl2-as1
Nab1
Nab2
Nabp1
Nabp2
Nadk
Nagk
Naif1
Nalt1
Nama
Nampt
Nanogp2
Nanos3
Nans
Nap1l4
Napa-as1
Napg
Napsa
Napsb
Nars2
Nasp
Nat1
Nat10
Nat14
Nat16
Nat9
Nav2
Nav2-as3
Nav3
Nbas
Nbeal1
Nbl1
Nbpf11
Nbpf17p
Nbpf25p
Nbr1
Nbr2
Ncan
Ncapd2
Ncapd3
Ncapg
Ncapg2
Ncaph2
Ncbp1
Ncbp2-as1
Ncbp2l
Ncf4
Ncf4-as1
Nck1
Ncoa1
Ncoa3
Ncoa4p3
Ncoa6
Ncoa7
Ncor1
Ncor2
Ncr1
Ncr2
Ncstn
Ndc80
Nde1
Ndel1
Ndfip2
Ndor1
Ndrg1
Ndrg4
Ndst1
Ndufa11
Ndufa3
Ndufa3p1
Ndufa3p3
Ndufa4l2
Ndufa6-dt
Ndufaf3
Ndufaf4p1
Ndufaf5
Ndufaf6
Ndufaf8
Ndufb10
Ndufb3
Ndufb6
Ndufb9
Ndufc1
Ndufs2
Ndufs3
Ndufs7
Ndufv1
Ndufv2
Ndufv3
Neat1
Neb
Necab3
Necap1
Necap2
Nectin1
Nectin2
Nectin4
Nedd1
Nedd4l
Nedd8
Nedd8-mdp1
Neil3
Nek5
Nek6
Nek7
Nelfb
Nemp1
Nemp2
Neu3
Neurl4
Neurod1
Neurod2
Nf1
Nf2
Nfat5
Nfatc1
Nfatc2
Nfatc2ip
Nfatc3
Nfatc4
Nfe2l1
Nfib
Nfic
Nfkb1
Nfkb2
Nfkbia
Nfkbib
Nfkbie
Nfkbil1
Nfkbiz
Nfx1
Nfyc
Ngdn
Ngfr
Ngly1
Ngrn
Nhej1
Nhlrc3
Nhsl2
Nicn1
Nif3l1
Nifk-as1
Nifkp1
Nifkp6
Nin
Nip7p1
Nip7p2
Nip7p3
Nipa2
Nipal1
Nipal3
Nipbl
Nipbl-dt
Nipsnap1
Nipsnap2
Nisch
Nkain1
Nkain2
Nkapl
Nkapp1
Nkd2
Nktr
Nle1
Nlk
Nln
Nlrc5
Nlrp12
Nlrp2
Nlrp4
Nlrx1
Nmb
Nmd3
Nme1
Nme1-nme2
Nmnat1
Nmnat2
Nmral1
Nmt2
Nnmt
Noc2lp2
Noc3l
Noc4l
Noct
Nog
Nol11
Nol12
Nol4l-dt
Nol7
Nop14
Nop14-as1
Nop53
Nop56
Nop58
Nop9
Nos1ap
Nos2
Nosip
Notch2
Notch2p1
Notch3
Noxa1
Npas1
Npas4
Npat
Npb
Npc1
Npl
Nploc4
Npm1
Npm1p46
Npm3
Npr2
Nprl2
Nprl3
Npsr1-as1
Nqo2
Nr1h2
Nr1h3
Nr2c1
Nr2c2ap
Nr2f1
Nr2f2-as1
Nr2f6
Nr3c1
Nr4a1
Nr4a3
Nr5a1
Nr6a1
Nrbf2p1
Nrbp1
Nrcam
Nrde2
Nrep
Nrir
Nrn1
Nrn1l
Nrp1
Nrp2
Nrxn1
Nrxn3
Nsa2
Nsd3
Nsg2
Nsl1
Nsmaf
Nsmce1
Nsmce2
Nsmf
Nsrp1
Nsun4
Nsun6
Nt5c1a
Nt5c2
Nt5cp1
Nt5dc1
Nt5dc4
Nt5e
Ntmt1
Ntn5
Ntrk1
Nub1
Nubpl
Nucb2
Nudc
Nudt1
Nudt16
Nudt16l1
Nudt17
Nudt19
Nudt21
Nudt4
Nudt7
Nudt9
Nuf2
Nufip2
Numa1
Numb
Numbl
Nup107
Nup133
Nup188
Nup205
Nup210l
Nup214
Nup35
Nup62
Nup85
Nup88
Nupl2
Nutf2p3
Nutm1
Nutm2a-as1
Nxf1
Nxn
Nxnl1
Nxph4
Oard1
Oas3
Oaz1
Oaz3
Obscn
Ociad1
Ociad1-as1
Ocrl
Odaph
Odc1
Odf3b
Odr4
Ofd1
Oga
Ogfrl1
Ogt
Oip5
Olfml3
Oosp1p2
Opa1
Opa3
Opalin
Opn3
Oprl1
Optn
Or10ae3p
Or2a14
Or2at2p
Or2d2
Or2l3
Or2s2
Or2t1
Or2t2
Or2t7
Or2v2
Or2w5
Or2x1p
Or4d11
Or51d1
Or52h2p
Or5b21
Or5bc1p
Or5g5p
Or6c75
Or6k3
Or6x1
Or7e122p
Or7e47p
Or7e91p
Or8d4
Or8x1p
Or9a4
Orai1
Orai2
Orc4
Ormdl3
Osbp2
Osbpl2
Osbpl3
Osbpl5
Osbpl9
Oscp1
Osgepl1-as1
Osgin1
Osgin2
Osm
Osr1
Osr2
Otogl
Otop2
Otub1
Otub2
Otud4
Otud5
Otud6b
Otud7a
Ovol1
Oxct1
Oxnad1
Oxr1
Oxsm
Oxsr1
P2rx4
P2rx6p
P2ry10
P2ry11
P2ry6
P3h2
P3h4
P3r3urf
P4ha2
P4htm
Pabpc1
Pabpc1p7
Pabpc4
Pabpn1
Pacrg
Pacs1
Pacs2
Pacsin1
Pacsin2
Pacsin3
Padi1
Padi4
Pafah1b1
Pafah1b3
Paics
Paicsp3
Paip2
Pak3
Palm
Pam
Pam16
Pank1
Pank2
Panx2
Paox
Papln
Papolg
Paqr9-as1
Pard6a
Park7
Parl
Parm1
Parn
Parp1
Parp10
Parp11
Parp14
Parp15
Parp2
Parp3
Parp8
Parpbp
Parvb
Parvg
Pask
Patl2
Paupar
Pawr
Pawrp1
Pax8-as1
Paxip1-as1
Pbx1
Pbx2
Pbxip1
Pcare
Pcat1
Pcat7
Pcbd2
Pcbp1-as1
Pcbp2
Pcbp3
Pcca
Pccb
Pcdh12
Pcdhga10
Pcdhga11
Pcdhgb6
Pcdhgb7
Pcdhgc3
Pced1b
Pced1b-as1
Pcf11
Pcgf1
Pcgf2
Pcgf3
Pcgf5
Pclaf
Pcm1
Pcmt1
Pcna
Pcnp
Pcnx1
Pcnx2
Pcnx4
Pcolce2
Pcoth
Pcsk4
Pcyox1l
Pcyt1a
Pdcd10
Pdcd1lg2
Pdcd4-as1
Pdcd6
Pdcl2p2
Pdcl3
Pdcl3p7
Pde12
Pde1c
Pde4b
Pde4c
Pde4d
Pde6b
Pde7a
Pde8a
Pde8b
Pdgfc
Pdgfra
Pdgfrb
Pdha1
Pdhb
Pdhx
Pdia2
Pdia3
Pdia3p1
Pdia5
Pdia6
Pdik1l
Pdilt
Pdk2
Pdlim1
Pdlim3
Pdlim4
Pdlim5
Pdp1
Pdpk1
Pdpr
Pds5a
Pds5b
Pdxdc1
Pdxk
Pdzd2
Peak1
Peg10
Pelo
Pex11b
Pex13
Pex14
Pex16
Pex26
Pex3
Pfas
Pfdn1
Pfdn4
Pfdn5
Pfdn6
Pfkfb2
Pfkfb3
Pfkfb4
Pfkl
Pfkp
Pfn1
Pga3
Pgam1
Pgam1p3
Pgap2
Pgbd2
Pgc
Pgf
Pgk1
Pglyrp2
Pglyrp4
Pgpep1
Pgs1
Phactr1
Phactr2
Phactr3
Phax
Phb
Phb2
Phbp17
Phc2
Phc3
Phf1
Phf10
Phf11
Phf12
Phf13
Phf19
Phf20
Phf21a
Phf23
Phf24
Phf3
Phgdh
Phkb
Phkg2
Phldb1
Phldb2
Phlpp1
Phospho1
Phospho2
Phox2a
Phpt1
Phrf1
Phyh
Pi4kb
Pias2
Pibf1
Picalm
Pidd1
Pif1
Pigb
Pigc
Pigg
Pigl
Pign
Pigq
Pigr
Pigt
Pigu
Pigx
Pigz
Pik3c2a
Pik3c2b
Pik3c3
Pik3ca
Pik3cd
Pik3cd-as1
Pik3cg
Pik3ip1-as1
Pik3r1
Pik3r2
Pik3r3
Pik3r5
Pikfyve
Pilra
Pilrb
Pimreg
Pin4
Pinlyp
Pip4k2a
Pip4k2c
Pip5k1a
Pip5k1c
Pip5kl1
Pithd1
Pitpna
Pitpnb
Pitpnc1
Pitpnm3
Pitx3
Piwil2
Piwil4
Pja1
Pkd2l2
Pkdrej
Pkhd1l1
Pkia
Pkib
Pkig
Pkm
Pkn1
Pkn2
Pknox1
Pkp4
Pla1a
Pla2g10
Pla2g2a
Pla2g4c
Pla2g4e-as1
Pla2g6
Plac8l1
Plac9
Plagl1
Plat
Plau
Plb1
Plcb1
Plcb3
Plcg1
Plcg2
Plcl1
Plcl2
Plcxd1
Plcxd2
Pld3
Plec
Plek
Plekha3
Plekha4
Plekha7
Plekha8
Plekha8p1
Plekhb1
Plekhf1
Plekhg1
Plekhg2
Plekhg3
Plekhg4
Plekhh1
Plekhj1
Plekho1
Plin2
Plin3
Plin5
Plk3
Plk4
Plpbp
Plppr4
Pls1
Plscr1
Plvap
Plxna3
Plxnb2
Plxnb3
Plxnc1
Plxnd1
Pmaip1
Pmel
Pmf1
Pmf1-bglap
Pmfbp1
Pmm1
Pmp22
Pmpca
Pmpcb
Pms1
Pnck
Pnkdp1
Pnkp
Pnma8a
Pnn
Pno1
Pnoc
Pnp
Pnpla5
Pnpla6
Pnpla7
Pnrc1
Pnrc2
Poc1b-as1
Podxl
Pofut1
Pofut2
Pogk
Pola2
Polb
Pold1
Pold3
Pold4
Pole2
Pole3
Polh
Poli
Polk
Polm
Polr1a
Polr1b
Polr1c
Polr1d
Polr2a
Polr2b
Polr2c
Polr2g
Polr2h
Polr2k
Polr3b
Polr3e
Polr3h
Pom121
Pomk
Pomt2
Pon2
Pop4
Pop5
Pop7
Por
Porcn
Pot1-as1
Pou2af1
Pou2f1
Pou2f2
Pou2f3
Pou3f3
Pou5f1
Pou6f2
Ppa2
Ppan
Ppan-p2ry11
Ppard
Ppargc1b
Ppcdc
Ppef1
Ppef2
Ppfia1
Ppfia2
Ppfia3
Ppfibp2
Pphln1
Ppia
Ppiap17
Ppiap29
Ppiap35
Ppiap36
Ppiap73
Ppif
Ppig
Ppih
Ppil2
Ppil3
Ppip5k2
Ppm1a
Ppm1b
Ppm1d
Ppm1g
Ppm1h
Ppm1k-dt
Ppm1l
Ppm1m
Ppp1cb
Ppp1r11
Ppp1r11p2
Ppp1r12b
Ppp1r13l
Ppp1r15a
Ppp1r16b
Ppp1r1a
Ppp1r27
Ppp1r37
Ppp1r3b
Ppp1r3e
Ppp1r3f
Ppp1r42
Ppp1r7
Ppp2r2a
Ppp2r2c
Ppp2r2d
Ppp2r5b
Ppp2r5c
Ppp2r5e
Ppp3cb-as1
Ppp3cc
Ppp4r1
Ppp4r1l
Ppp4r3a
Ppp5c
Ppp6r2
Ppp6r3
Pprc1
Ppwd1
Ppy
Pqbp1
Pqlc3
Prc1
Prcd
Prdm1
Prdm11
Prdm16
Prdm2
Prdm8
Prdx1
Prdx2
Prdx2p1
Prdx3p4
Prdx4
Prdx5
Prelid1
Prelid3b
Prelid3bp8
Prickle1
Prickle4
Prim2
Primpol
Prkab1
Prkaca
Prkar1a
Prkcb
Prkce
Prkch
Prkcsh
Prkcz-as1
Prkd2
Prkn
Prkrip1
Prmt1
Prmt3
Prnp
Prob1
Prpf18
Prpf19
Prpf3
Prpf31
Prpf39
Prpf4
Prpf40a
Prpf40b
Prpf8
Prph
Prps2
Prpsap2
Prr11
Prr3
Prr5l
Prrc2a
Prrc2b
Prrc2c
Prrg2
Prss12
Prss16
Prss2
Prss48
Prss55
Prune1
Prune2
Psat1
Psca
Psd
Psen1
Psenen
Psg7
Psma3
Psma6
Psmb3
Psmb4
Psmb8
Psmc1
Psmc2
Psmc4
Psmc5
Psmd1
Psmd10p1
Psmd10p2
Psmd11
Psmd12p
Psmd13
Psmd14
Psmd3
Psmd5
Psmd7
Psmd9
Psme2
Psme2p2
Psme3
Psmf1
Psmg2
Psmg3
Psmg3-as1
Psmg4
Psors1c1
Pstk
Pstpip1
Ptbp1
Ptcd2
Ptcd3
Ptch1
Ptdss1
Ptdss2
Pten
Pter
Ptger4p2
Ptges
Ptges2
Ptges3l
Ptgir
Ptgr2
Ptk2
Ptk2b
Ptk6
Ptk7
Ptma
Ptms
Ptov1
Ptp4a1
Ptp4a2
Ptpa
Ptpdc1
Ptpn1
Ptpn12
Ptpn13
Ptpn18
Ptpn2
Ptpn22
Ptpn23
Ptpn4
Ptpn5
Ptpn6
Ptpn7
Ptprb
Ptprc
Ptpre
Ptprf
Ptprg
Ptprg-as1
Ptprh
Ptprs
Ptpru
Ptprvp
Ptrh1
Pudp
Puf60
Pum1
Pura
Pus1
Pusl1
Pvt1
Pwwp2a
Pwwp3a
Pxk
Pxmp2
Pxn-as1
Pxylp1
Pycr2
Pygb
Pygo1
Pyroxd1
Qars
Qki
Qpct
Qpctl
Qrich1
Qrsl1
Qser1
Qtrt1
R3hcc1
R3hcc1l
R3hdm1
R3hdm2
Rab11a
Rab11b
Rab11fip3
Rab12
Rab18
Rab1a
Rab1b
Rab21
Rab22a
Rab24
Rab25
Rab26
Rab27a
Rab2a
Rab30
Rab30-as1
Rab31
Rab36
Rab37
Rab3c
Rab3d
Rab3gap2
Rab3il1
Rab4a
Rab4b
Rab4b-egln2
Rab5a
Rab5if
Rab7a
Rab7b
Rab8a
Rab8b
Rabac1
Rabgap1l
Rabgef1
Rabggtb
Rabl3
Rac1
Rac3
Rack1
Rad17
Rad21
Rad23a
Rad23b
Rad50
Rad51ap1
Rad51ap1p1
Rad51b
Rad54l
Rad54l2
Rad9a
Radil
Raf1
Rag1
Rag2
Rai1
Rala
Ralb
Ralgapa1
Ralgapa2
Ralgds
Ralgps1
Raly
Raly-as1
Ramp1
Ramp2
Ran
Ranbp1
Ranbp2
Ranbp20p
Ranbp3l
Rap1a
Rap1b
Rap1gap
Rap1gds1
Rap2b
Rapgef1
Rapgef2
Rapgef3
Rapgef5
Rara
Rarg
Rarres3
Rars
Rasa4
Rasal1
Rasal2
Rasgrf1
Rasgrp2
Rasgrp3
Rasl10a
Rasl11a
Rasl11b
Rasl12
Rassf1
Rassf1-as1
Rassf4
Rassf5
Rassf6
Raver1
Rbbp6
Rbbp7
Rbbp8
Rbbp8p1
Rbck1
Rbfox1
Rbfox3
Rbm10
Rbm11p1
Rbm15
Rbm17
Rbm25
Rbm26
Rbm3
Rbm33
Rbm39
Rbm4
Rbm42
Rbm45
Rbm48
Rbm7
Rbm8a
Rbms1
Rbms1p1
Rbms2
Rbms3
Rbmx
Rbpj
Rbpms
Rbx1
Rc3h1
Rcan1
Rcan2
Rcbtb2p1
Rcc1
Rcc2
Rcc2-as1
Rccd1
Rce1
Rcn1
Rcor1
Rcor3
Rcsd1
Rd3
Rdh10
Rdh10-as1
Rdh13
Rdx
Rec8
Recql4
Reep1
Reep4
Reep5
Rel
Rela
Relb
Relch
Rell1
Relt
Repin1
Reps1
Rer1
Rere
Rere-as1
Resf1
Rest
Retreg3
Rev3l
Rex1bd
Rexo1
Rexo2
Rexo4
Rf00003
Rf00004
Rf00006
Rf00012
Rf00015
Rf00017
Rf00019
Rf00024
Rf00045
Rf00049
Rf00066
Rf00072
Rf00096
Rf00100
Rf00134
Rf00279
Rf00285
Rf00322
Rf00402
Rf00407
Rf00416
Rf00425
Rf00426
Rf00554
Rf00560
Rf00561
Rf00566
Rf00568
Rf00591
Rf00598
Rf00601
Rf00635
Rf01210
Rf01293
Rf01684
Rf01871
Rf01882
Rf01953
Rf01955
Rf01956
Rf01957
Rf01975
Rf01977
Rf01978
Rf01979
Rf01984
Rf01986
Rf01987
Rf02041
Rf02042
Rf02109
Rf02116
Rf02119
Rf02121
Rf02123
Rf02124
Rf02125
Rf02148
Rf02149
Rf02154
Rf02155
Rf02166
Rf02174
Rf02175
Rf02176
Rf02178
Rf02187
Rf02188
Rf02189
Rf02192
Rf02215
Rf02216
Rf02217
Rf02220
Rf02271
Rf02277
Rfc1
Rfc2
Rfc3
Rfc4
Rffl
Rfk
Rfpl1s
Rft1
Rfwd3
Rfx2
Rfx3
Rfx3-as1
Rfx5
Rfxank
Rgl1
Rgl3
Rgl4
Rgmb
Rgmb-as1
Rgs1
Rgs13
Rgs14
Rgs17
Rgs18
Rgs2
Rgs20
Rgs3
Rgs4
Rgs6
Rgs9
Rgs9bp
Rgsl1
Rhbdd1
Rhbdd2
Rhbdf2
Rheb
Rhebl1
Rhex
Rhno1
Rhob
Rhobtb2
Rhobtb3
Rhoh
Rhoq
Rhot1
Rhot2
Ribc1
Ric1
Ric8b
Rif1
Riiad1
Rilp
Rimkla
Rin1
Rin2
Rin3
Ring1
Rinl
Rint1
Riok2
Riok3
Riox1
Riox2
Ripor1
Ripor2
Ripor3
Rita1
Rmc1
Rmdn2
Rmi2
Rmnd5b
Rmrp
Rn7sk
Rn7skp11
Rn7skp114
Rn7skp12
Rn7skp127
Rn7skp133
Rn7skp141
Rn7skp145
Rn7skp153
Rn7skp165
Rn7skp196
Rn7skp209
Rn7skp210
Rn7skp222
Rn7skp223
Rn7skp232
Rn7skp249
Rn7skp272
Rn7skp288
Rn7skp291
Rn7skp50
Rn7skp62
Rn7skp78
Rn7skp9
Rn7skp92
Rn7skp94
Rn7skp95
Rn7sl1
Rn7sl121p
Rn7sl156p
Rn7sl160p
Rn7sl181p
Rn7sl2
Rn7sl211p
Rn7sl258p
Rn7sl26p
Rn7sl271p
Rn7sl278p
Rn7sl285p
Rn7sl288p
Rn7sl293p
Rn7sl294p
Rn7sl3
Rn7sl337p
Rn7sl346p
Rn7sl357p
Rn7sl382p
Rn7sl38p
Rn7sl414p
Rn7sl42p
Rn7sl445p
Rn7sl45p
Rn7sl473p
Rn7sl477p
Rn7sl505p
Rn7sl523p
Rn7sl543p
Rn7sl600p
Rn7sl605p
Rn7sl615p
Rn7sl623p
Rn7sl636p
Rn7sl674p
Rn7sl685p
Rn7sl688p
Rn7sl68p
Rn7sl692p
Rn7sl693p
Rn7sl698p
Rn7sl706p
Rn7sl736p
Rn7sl756p
Rn7sl767p
Rn7sl771p
Rn7sl783p
Rn7sl784p
Rn7sl794p
Rn7sl814p
Rn7sl817p
Rn7sl820p
Rn7sl823p
Rn7sl832p
Rn7sl837p
Rn7sl842p
Rn7sl847p
Rna5sp101
Rna5sp142
Rna5sp152
Rna5sp158
Rna5sp185
Rna5sp189
Rna5sp200
Rna5sp206
Rna5sp21
Rna5sp217
Rna5sp242
Rna5sp243
Rna5sp28
Rna5sp333
Rna5sp362
Rna5sp378
Rna5sp429
Rna5sp431
Rna5sp440
Rna5sp445
Rna5sp448
Rna5sp473
Rna5sp478
Rna5sp493
Rna5sp52
Rnase10
Rnase4
Rnaseh2b
Rnasek
Rnasek-c17orf49
Rnd2
Rnf10
Rnf11
Rnf111
Rnf114
Rnf121
Rnf123
Rnf13
Rnf130
Rnf138
Rnf139
Rnf14
Rnf145
Rnf151
Rnf166
Rnf17
Rnf170
Rnf175
Rnf185
Rnf187
Rnf19a
Rnf207
Rnf212
Rnf214
Rnf216p1
Rnf217
Rnf24
Rnf2p1
Rnf31
Rnf32
Rnf34
Rnf43
Rnf6
Rnft1-dt
Rnft2
Rnls
Rnmt
Rnpepl1
Rnps1
Rnu11
Rnu1-1
Rnu1-108p
Rnu1-119p
Rnu1-120p
Rnu1-122p
Rnu1-139p
Rnu1-13p
Rnu1-19p
Rnu12
Rnu1-2
Rnu1-34p
Rnu1-52p
Rnu1-85p
Rnu1-8p
Rnu2-17p
Rnu2-27p
Rnu2-2p
Rnu2-34p
Rnu2-46p
Rnu2-51p
Rnu2-63p
Rnu4-1
Rnu4-2
Rnu4-28p
Rnu4-30p
Rnu4-33p
Rnu4-38p
Rnu4-62p
Rnu4-63p
Rnu4-73p
Rnu4-82p
Rnu4-8p
Rnu4-90p
Rnu4atac
Rnu4atac16p
Rnu4atac2p
Rnu5a-1
Rnu5a-4p
Rnu5a-8p
Rnu5b-1
Rnu5b-4p
Rnu5d-1
Rnu5e-1
Rnu5e-4p
Rnu5e-5p
Rnu5e-8p
Rnu5f-1
Rnu6-1013p
Rnu6-1014p
Rnu6-103p
Rnu6-107p
Rnu6-1093p
Rnu6-1102p
Rnu6-1128p
Rnu6-1149p
Rnu6-1158p
Rnu6-1195p
Rnu6-1211p
Rnu6-1224p
Rnu6-1231p
Rnu6-1272p
Rnu6-1274p
Rnu6-1276p
Rnu6-1301p
Rnu6-1311p
Rnu6-163p
Rnu6-172p
Rnu6-2
Rnu6-218p
Rnu6-244p
Rnu6-266p
Rnu6-268p
Rnu6-298p
Rnu6-301p
Rnu6-307p
Rnu6-324p
Rnu6-351p
Rnu6-35p
Rnu6-380p
Rnu6-405p
Rnu6-418p
Rnu6-450p
Rnu6-451p
Rnu6-464p
Rnu6-467p
Rnu6-477p
Rnu6-481p
Rnu6-510p
Rnu6-526p
Rnu6-535p
Rnu6-538p
Rnu6-563p
Rnu6-565p
Rnu6-586p
Rnu6-588p
Rnu6-600p
Rnu6-611p
Rnu6-617p
Rnu6-61p
Rnu6-620p
Rnu6-633p
Rnu6-638p
Rnu6-63p
Rnu6-651p
Rnu6-710p
Rnu6-714p
Rnu6-722p
Rnu6-742p
Rnu6-743p
Rnu6-758p
Rnu6-761p
Rnu6-826p
Rnu6-835p
Rnu6-842p
Rnu6-845p
Rnu6-859p
Rnu6-881p
Rnu6-898p
Rnu6-920p
Rnu6-921p
Rnu6-927p
Rnu6-92p
Rnu6-939p
Rnu6-948p
Rnu6-951p
Rnu6-958p
Rnu6-970p
Rnu6-992p
Rnu6atac
Rnu7-1
Rnu7-111p
Rnu7-194p
Rnu7-26p
Rnu7-27p
Rnu7-60p
Rnu7-61p
Rnu7-81p
Rnu7-92p
Rnu7-94p
Rnu7-96p
Rnvu1-14
Rnvu1-15
Rnvu1-19
Rnvu1-3
Rnvu1-4
Rnvu1-6
Rnvu1-7
Rny1
Rny1p10
Rny1p11
Rny1p6
Rny3p11
Rny3p2
Rny4
Rny4p10
Rny4p16
Rny4p34
Ro60
Robo3
Rocr
Rom1
Ror2
Rora
Rora-as1
Rp1
Rpa2
Rpa2p2
Rparp-as1
Rpel1
Rpgr
Rpgrip1
Rpgrip1l
Rpiap1
Rpl10a
Rpl11p4
Rpl12p14
Rpl12p23
Rpl12p28
Rpl12p30
Rpl12p42
Rpl12p45
Rpl13
Rpl13a
Rpl13ap19
Rpl13p2
Rpl13p5
Rpl14
Rpl15
Rpl17p1
Rpl17p33
Rpl18
Rpl18a
Rpl19
Rpl19p1
Rpl21p6
Rpl22p11
Rpl22p3
Rpl23ap10
Rpl23ap48
Rpl23ap53
Rpl23ap73
Rpl23ap81
Rpl26
Rpl26l1
Rpl26p26
Rpl27
Rpl27a
Rpl28
Rpl3
Rpl30p12
Rpl30p15
Rpl31
Rpl31p57
Rpl32p1
Rpl32p23
Rpl34p20
Rpl34p22
Rpl34p6
Rpl36
Rpl36a
Rpl36ap45
Rpl37
Rpl38
Rpl39
Rpl4
Rpl41
Rpl4p1
Rpl5
Rpl5p10
Rpl5p6
Rpl7a
Rpl7ap10
Rpl7l1p4
Rpl7l1p5
Rpl7p1
Rpl7p41
Rpl7p44
Rpl7p46
Rpl7p50
Rplp0
Rplp0p2
Rplp1
Rplp1p13
Rpn2
Rpp14
Rpp21
Rpph1
Rprd1b
Rps10-nudt3
Rps11
Rps12
Rps14
Rps15
Rps15a
Rps15ap29
Rps15ap30
Rps16p5
Rps17
Rps18
Rps18p1
Rps19bp1
Rps21
Rps23
Rps24
Rps26
Rps26p52
Rps27
Rps27ap13
Rps27ap8
Rps28
Rps29p14
Rps29p16
Rps29p24
Rps2p55
Rps2p6
Rps3
Rps3a
Rps4x
Rps4xp16
Rps5
Rps6ka1
Rps6ka2
Rps6ka5
Rps6kb2
Rps6kc1
Rps6kl1
Rps6p14
Rps7
Rps7p14
Rps8
Rpsa
Rpsap31
Rpsap52
Rpsap74
Rptor
Rpusd1
Rraga
Rragb
Rragd
Rreb1
Rrm1
Rrm2
Rrn3
Rrp1
Rrp12
Rrp15
Rrp36
Rsad1
Rsf1
Rsl24d1p11
Rsph14
Rsph6a
Rsrc1
Rsrc2
Rsrp1
Rtca
Rtca-as1
Rtel1
Rtel1-tnfrsf6b
Rtl5
Rtl9
Rtn2
Rtn4
Rtn4rl2
Rtraf
Rttn
Rubcnl
Rufy1
Rufy3
Rufy4
Rundc1
Runx1
Runx3
Rusc1
Ruvbl1-as1
Ruvbl2
Rwdd1
Rwdd3
Rwdd4
Rxfp1
Rxfp3
Rxra
Rxrg
Rxylt1
Ryr2
S100a1
S100a10
S100a13
S100a7a
S100pbp
S100z
S1pr1
S1pr2
S1pr3
Saa2
Sac3d1
Sacm1l
Sae1
Safb
Sag
Samd12
Samd14
Samd15
Samd4a
Samd4b
Samhd1
Samm50
Samsn1
Sap18p1
Sar1a
Sar1b
Sarnp
Sart1
Sart3
Sash1
Sat1
Saxo2
Saysd1
Sbdsp1
Sbf2-as1
Sbno2
Scaf1
Scaf11
Scaf4
Scaf8
Scamp1
Scamp4
Scaper
Scarb2
Scarna16
Scarna2
Scel
Scfd1
Scg5
Scgb1c2
Scgb1d4
Scimp
Scly
Scml4
Scn1b
Scn2a
Scn3b
Scn4a
Scnm1
Scoc
Scp2
Scpep1
Scrn1
Scube1
Scygr1
Scygr10
Scyl1
Scyl2
Sdad1
Sdad1p3
Sdc3
Sdcbp
Sdcbp2-as1
Sdcbpp2
Sdccag8
Sdf2l1
Sdha
Sdhaf3
Sdhap2
Sdhb
Sdhc
Sdk1
Sdsl
Sec13
Sec14l1
Sec14l3
Sec16a
Sec16b
Sec22c
Sec23b
Sec24a
Sec24ap1
Sec24b
Sec24b-as1
Sec24c
Sec24d
Sec61a1
Sec62
Secisbp2
Sectm1
Sel1l3
Selenof
Selenoh
Selenoi
Selenok
Selenon
Selenos
Selenotp1
Selenow
Selp
Sem1
Sema3b
Sema3d
Sema4a
Sema4b
Sema4c
Sema4d
Sema5b
Sema6a
Senp2
Senp3
Sepsecs
Sept1
Sept10
Sept11
Sept2
Sept3
Sept4
Sept4-as1
Sept5
Sept7
Sept7p2
Sept7p9
Sept9
Serbp1
Serf2
Serhl2
Serinc3
Serp1
Serpina12
Serpinb2
Serpinb8
Serpinb9p1
Serpine1
Serpinf1
Sestd1
Setbp1
Setd1a
Setd2
Setd5
Setd7
Setdb1
Setdb2
Setmar
Setp11
Setp17
Setp5
Setx
Sez6
Sez6l
Sf1
Sf3a2
Sf3b3
Sfi1
Sfr1
Sfswap
Sft2d3
Sfta1p
Sftpa1
Sfxn4
Sgca
Sgf29
Sgk1
Sgms1
Sgms1-as1
Sgms2
Sgo1-as1
Sgo2
Sgpl1
Sgsm2
Sgsm3
Sgta
Sh2b1
Sh2b3
Sh2d2a
Sh2d3a
Sh2d4b
Sh2d6
Sh3bgr
Sh3bgrl3
Sh3bp1
Sh3bp2
Sh3bp5
Sh3glb1
Sh3glb2
Sh3kbp1
Sh3pxd2a
Sh3pxd2a-as1
Sh3rf2
Sh3rf3
Sh3rf3-as1
Sh3tc1
Shank2
Shbg
Shc1
Shcbp1
Shisa5
Shkbp1
Shld3
Shmt2
Shox2
Shq1
Shroom1
Siah1
Siah2
Siah2-as1
Sidt2
Siglec10
Siglec15
Siglec5
Siglecl1
Sigmar1
Sil1
Sim1
Sin3a
Sin3b
Sinhcafp1
Sipa1
Sipa1l1
Sipa1l3
Sirpb1
Sirpg-as1
Sirt1
Sirt2
Sirt3
Sirt4
Sirt6
Siva1
Ska1
Ska3
Skap1
Skida1
Skil
Skor2
Sla
Slain1
Slamf7
Slamf8
Slbp
Slc11a2
Slc12a2
Slc12a4
Slc12a6
Slc12a8
Slc12a9
Slc13a2
Slc14a1
Slc14a2
Slc15a4
Slc16a10
Slc16a13
Slc16a3
Slc16a5
Slc16a6
Slc16a7
Slc18b1
Slc1a1
Slc1a2
Slc1a3
Slc1a4
Slc20a1
Slc22a11
Slc22a14
Slc22a18
Slc22a5
Slc23a3
Slc24a1
Slc24a4
Slc25a15
Slc25a17
Slc25a28
Slc25a29
Slc25a30
Slc25a30-as1
Slc25a36
Slc25a37
Slc25a38
Slc25a3p2
Slc25a4
Slc25a44
Slc25a46
Slc25a47p1
Slc25a5
Slc26a1
Slc26a10
Slc26a11
Slc26a2
Slc26a4
Slc26a4-as1
Slc26a8
Slc27a4
Slc27a5
Slc29a1
Slc29a3
Slc2a1
Slc2a3
Slc2a4
Slc2a5
Slc2a9
Slc30a2
Slc30a5
Slc30a6
Slc30a7
Slc30a9
Slc31a1
Slc33a1
Slc35a3
Slc35a4
Slc35a5
Slc35b4
Slc35c2
Slc35e1
Slc35e2a
Slc35e2b
Slc35e3
Slc35e4
Slc35f3
Slc36a1
Slc36a2
Slc37a2
Slc37a3
Slc38a1
Slc38a10
Slc38a11
Slc38a2
Slc38a4
Slc38a5
Slc38a6
Slc38a9
Slc39a10
Slc39a13
Slc39a4
Slc39a9
Slc3a2
Slc43a1
Slc43a2
Slc43a3
Slc44a1
Slc44a5
Slc45a3
Slc45a4
Slc46a1
Slc48a1
Slc49a4
Slc4a1ap
Slc4a4
Slc4a8
Slc51a
Slc52a1
Slc52a2
Slc52a3
Slc5a1
Slc6a12
Slc6a13
Slc6a6
Slc6a9
Slc7a5p1
Slc7a5p2
Slc7a6
Slc8a2
Slc8b1
Slc9a1
Slc9a3r2
Slc9a4
Slc9a5
Slc9a6
Slc9a8
Slc9b1
Slc9b2
Slco2a1
Slco2b1
Slco3a1
Slco4a1
Slco5a1
Slf2
Slfn14
Slfn5
Slit1
Slitrk1
Slitrk3
Slitrk5
Slk
Slmap
Sltm
Smad1
Smad3
Smad4
Smad5
Smad7
Smap2
Smarca2
Smarcad1
Smarcal1
Smarcb1
Smarcd1
Smarcd2
Smarce1
Smarce1p2
Smc3
Smc6
Smchd1
Smco3
Smdt1
Smg1
Smg6
Smg7
Smg8
Smg9
Smim13
Smim19
Smim20
Smim21
Smim24
Smim26
Smim27
Smim30
Smim35
Smim38
Smim4
Smim40
Smim5
Smim7
Smim8
Smim9
Smo
Smpd4
Smpd4p1
Smtn
Smyd2
Smyd5
Snai3-as1
Snap23
Snap25-as1
Snap29
Snap47
Snap91
Snapin
Sncaip
Snd1
Snhg11
Snhg14
Snhg18
Snhg20
Snhg25
Snhg29
Snhg3
Snhg4
Snhg8
Snhg9
Snora1
Snora13
Snora17a
Snora22b
Snora24
Snora26
Snora32
Snora37
Snora3a
Snora41
Snora48
Snora50c
Snora57
Snora6
Snora60
Snora71e
Snora73a
Snora73b
Snora78
Snora8
Snora80d
Snord101
Snord104
Snord110
Snord111b
Snord114-28
Snord114-29
Snord118
Snord12
Snord124
Snord12b
Snord12c
Snord13
Snord13p1
Snord15a
Snord17
Snord1a
Snord1b
Snord24
Snord35b
Snord36b
Snord3a
Snord3b-2
Snord3c
Snord3d
Snord46
Snord48
Snord49a
Snord49b
Snord51
Snord52
Snord55
Snord58b
Snord6
Snord68
Snord70b
Snord72
Snord89
Snord95
Snord96a
Snrk
Snrnp27
Snrnp70
Snrpa
Snrpa1
Snrpb2
Snrpd3
Snrpe
Snrpep5
Snrpep6
Snrpep9
Snrpgp5
Sntb1
Sntb2
Snw1
Snx1
Snx11
Snx14
Snx15
Snx18
Snx2
Snx20
Snx25
Snx27
Soat1
Socs1
Socs2
Socs3
Socs4
Socs5
Socs7
Sod1p3
Sod2
Sorbs1
Sorbs3
Sorcs2
Sorl1
Sos2
Sowahb
Sox2-ot
Sox5
Sox6
Sox9-as1
Sp1
Sp100
Sp110
Sp140
Sp140l
Sp4
Sp6
Spaca3
Spaca9
Spag1
Spag4
Spag5
Spag7
Spag9
Sparc
Spart
Spast
Spata1
Spata17
Spata20
Spata24
Spata25
Spata3-as1
Spata41
Spata5
Spatc1
Spc24
Spdl1
Specc1
Specc1l
Specc1l-adora2a
Specc1p1
Spef2
Speg
Spert
Spesp1
Spg11
Spg7
Sphk1
Sphk2
Spidr
Spin1
Spin3
Spint2
Spire2
Spn
Spns1
Spocd1
Spp1
Spred1
Spry1
Spryd3
Spsb2
Sptan1
Sptb
Sptbn4
Sptlc1
Sptlc2
Spty2d1
Sqor
Sqstm1
Srcin1
Srd5a3
Srebf1
Srebf2
Srek1
Srfbp1
Srgap1
Srgn
Sri
Srmp1
Srp19
Srp72
Srp9
Srpk2
Srpk2p
Srprb
Srpx2
Srr
Srrd
Srrm1
Srrm5
Srsf10p1
Srsf11
Srsf12
Srsf2
Srsf3
Srsf5
Srsf6
Srsf8
Srxn1
Ss18l1
Ss18l2
Ssb
Ssbp1
Ssh2
Ssmem1
Ssna1
Sspn
Ssr1p2
Ssrp1
Ssuh2
St13p19
St13p6
St18
St3gal1
St3gal3
St3gal4
St3gal5
St3gal5-as1
St3gal6
St5
St6gal1
St6galnac1
St6galnac4
St6galnac6
St7
St7-as2
St7l
St7-ot4
St8sia6
Stac3
Stag2
Stag3
Stam
Stambp
Stambpl1
Stap1
Stard13
Stard3
Stard5
Stard7-as1
Stat1
Stat2
Stat3
Stat4
Stath
Steap1
Stim1
Stim2
Stk10
Stk17a
Stk19
Stk24
Stk3
Stk32c
Stk35
Stk38l
Stk4
Stk40
Stmn1
Stmn1p1
Stmn3
Stom
Stoml1
Ston2
Stpg1
Stra6
Stradb
Strap
Strip1
Strn4
Stt3a
Stt3b
Stub1
Stum
Stx11
Stx12
Stx16
Stx16-npepl1
Stx18-as1
Stx1b
Stx3
Stxbp1
Stxbp3
Stxbp4
Sub1
Suclg2-as1
Suclg2p2
Sucnr1
Sufu
Sugct
Sugt1
Sugt1p3
Sulf1
Sulf2
Sult1c2p2
Sult1c4
Sult1e1
Sult2b1
Sumf1
Sumf2
Sumo2p14
Sun1
Supt5h
Supt6h
Surf1
Susd1
Susd3
Sv2b
Svil
Svop
Swap70
Syap1
Sycp2
Sycp2l
Syk
Sympk
Syne1
Syne2
Syne3
Syngap1
Syngr1
Syngr3
Synj2
Synj2bp-cox16
Synm
Synpo2
Synpo2l
Synpr
Syp
Sypl1
Syt1
Syt12
Syt13
Syt14
Syt16
Syt17
Syt7
Syt8
Sytl3
Szrd1
Szt2
Taar1
Tab1
Tab2
Tab2-as1
Tac3
Tacc1
Tacc2
Tacc3
Taco1
Tacstd2
Tada2a
Tada3
Taf1
Taf10
Taf12
Taf15
Taf1a-as1
Taf1b
Taf1d
Taf4
Taf6l
Taf8
Taf9bp1
Tagap
Tal2
Tango2
Tank
Taok3
Tapbp
Tapbpl
Tarbp1
Tardbp
Tars
Tars2
Tarsl2
Tas1r1
Tas2r64p
Tat
Tat-as1
Tatdn1p1
Tatdn3
Tbc1d1
Tbc1d14
Tbc1d15
Tbc1d17
Tbc1d19
Tbc1d20
Tbc1d22a
Tbc1d23
Tbc1d25
Tbc1d2b
Tbc1d3p7
Tbc1d4
Tbc1d5
Tbc1d7
Tbc1d8
Tbc1d9b
Tbcd
Tbce
Tbcel
Tbila
Tbk1
Tbkbp1
Tbl1x
Tbl1xr1-as1
Tbl3
Tbpl1
Tbpl2
Tbx1
Tbx10
Tbx20
Tbx21
Tbxas1
Tcam1p
Tcea3
Tcf12
Tcf19
Tcf25
Tcf3
Tcf4
Tcf4-as2
Tcf7
Tcf7l2
Tcl6
Tcn2
Tcof1
Tcp10l2
Tcp11
Tcp11l2
Tctn1
Tdgf1p5
Tdgf1p7
Tdp1
Tdrd3
Tdrd9
Tead1
Tead2
Tecpr1
Tecpr2
Tecr
Tedc1
Teddm1
Tekt4
Tekt5
Tenm2
Tent2
Tent4b
Tep1
Terc
Terf1
Tesk1
Tet2
Tex13b
Tex2
Tex22
Tex261
Tex264
Tex46
Tex54
Tex9
Tfam
Tfap2a
Tfap2a-as1
Tfdp2
Tfeb
Tff3
Tfpi
Tfrc
Tg
Tgfb3
Tgfb3-as1
Tgfbr1
Tgfbr2
Tgfbr3
Tgif1
Tgm1
Tgm5
Tgs1
Th2lcrr
Thada
Thap1
Thap11
Thap3
Thap9
Thap9-as1
Thbs1
Thbs3
Thbs4
Them6
Themis2
Thg1l
Thoc6
Thop1
Thorlnc
Thpo
Thsd4
Thsd8
Thumpd3
Tiam1
Tiam2
Ticam2
Tifa
Tigd2
Tigd5
Tigit
Timd4
Timm10
Timm17b
Timm23b
Timm29
Timm44
Timm50
Timm8b
Timp1
Timp2
Tiparp
Tjp2
Tjp3
Tk1
Tk2
Tkfc
Tldc2
Tlk2
Tln1
Tln2
Tlnrd1
Tlr12p
Tlr3
Tlr4
Tlr5
Tlr7
Tlr8-as1
Tlr9
Tm2d2
Tm2d3
Tm4sf1
Tm7sf2
Tm7sf3
Tm9sf1
Tm9sf2
Tm9sf4
Tma16
Tmbim1
Tmbim6
Tmc3-as1
Tmc5
Tmc6
Tmc8
Tmcc1
Tmcc2
Tmco6
Tmed7-ticam2
Tmem100
Tmem102
Tmem106a
Tmem106c
Tmem107
Tmem114
Tmem116
Tmem117
Tmem120b
Tmem121
Tmem123
Tmem126a
Tmem132a
Tmem140
Tmem143
Tmem144
Tmem14b
Tmem14dp
Tmem151b
Tmem159
Tmem165
Tmem167b
Tmem179b
Tmem183a
Tmem184b
Tmem187
Tmem19
Tmem198
Tmem198b
Tmem201
Tmem208
Tmem212-as1
Tmem216
Tmem219
Tmem222
Tmem223
Tmem245
Tmem246
Tmem248
Tmem249
Tmem251
Tmem254-as1
Tmem255a
Tmem256-plscr3
Tmem260
Tmem262
Tmem266
Tmem268
Tmem272
Tmem273
Tmem274p
Tmem35b
Tmem37
Tmem41b
Tmem50b
Tmem53
Tmem54
Tmem63b
Tmem69
Tmem70
Tmem79
Tmem82
Tmem86a
Tmem87b
Tmem8b
Tmem91
Tmem92
Tmem92-as1
Tmem95
Tmigd3
Tmod1
Tmpo
Tmpo-as1
Tmppe
Tmprss13
Tmprss3
Tmprss5
Tmprss6
Tmsb15b
Tmsb15b-as1
Tmsb4x
Tmsb4xp4
Tmtc2
Tmtc3
Tmub2
Tmx1
Tnc
Tnfaip1
Tnfaip2
Tnfaip3
Tnfaip8
Tnfaip8l1
Tnfrsf10b
Tnfrsf11a
Tnfrsf11b
Tnfrsf14
Tnfrsf14-as1
Tnfrsf17
Tnfrsf18
Tnfrsf19
Tnfrsf8
Tnfsf10
Tnfsf13b
Tnfsf14
Tnfsf8
Tnip1
Tnip2
Tnip3
Tnk2-as1
Tnks
Tnni1
Tnni2
Tnnt2
Tnpo1
Tnpo3
Tnrc6a
Tnrc6b
Tnrc6c
Tns2
Toe1
Tom1
Tom1l2
Tomm20l
Tomm22
Tomm40l
Tomm6
Top3b
Topbp1
Tor1a
Tor1aip1
Tox2
Tox4
Tp53bp1
Tp53i11
Tp53i3
Tp53inp2
Tp53rk
Tp53tg5
Tpbg
Tpcn2
Tpd52l1
Tpd52l2
Tpgs1
Tph2
Tpi1
Tpi1p2
Tpk1
Tpm1
Tpm3
Tpm3p1
Tpm4
Tpm4p1
Tpp1
Tpp2
Tpra1
Tprg1
Tpst1
Tpt1
Tpt1-as1
Tpte2p1
Tpte2p2
Tpte2p6
Tptep2
Tra2a
Tra2b
Trabd
Tradd
Traf2
Traf3
Traf3ip2
Traf3ip2-as1
Traf3ip3
Traf4
Trafd1
Traip
Traj10
Traj11
Traj12
Traj19
Traj20
Traj21
Traj27
Traj28
Traj32
Traj33
Traj34
Traj35
Traj37
Traj38
Traj39
Traj41
Traj42
Traj45
Traj46
Traj47
Traj48
Traj49
Traj50
Traj59
Traj6
Traj60
Traj61
Traj7
Trak1
Trak2
Tram2-as1
Trank1
Trappc12
Trappc13
Trappc2b
Trappc2l
Trappc3
Trappc4
Trappc5
Trappc9
Trav26-2
Trav40
Trav41
Trav5
Trav8-2
Trbv13
Trbv14
Trbv20-1
Trbv30
Trbv6-7
Trbv7-3
Treh
Trem1
Trerf1
Trex1
Trgv1
Trgv2
Trgv5p
Trib1
Trib2
Trib3
Trim13
Trim16l
Trim2
Trim22
Trim24
Trim25
Trim28
Trim31
Trim31-as1
Trim34
Trim37
Trim39
Trim39-rpp21
Trim41
Trim44
Trim46
Trim51jp
Trim52-as1
Trim54
Trim69
Trio
Trip10
Trip12
Trip4
Trip6
Triqk
Trmt1
Trmt112
Trmt12
Trmt13
Trmt44
Trmt61a
Trmu
Trnau1ap
Trnt1
Trpa1
Trpm2
Trps1
Trpv2
Trub1
Tsbp1-as1
Tsc22d1
Tsc22d1-as1
Tsc22d2
Tsen15
Tsen2
Tsen34
Tsen54
Tsfm
Tsg101
Tshr
Tshz1
Tsn
Tsnax
Tsnax-disc1
Tspan1
Tspan10
Tspan12
Tspan17
Tspan18
Tspan31
Tspan32
Tspan33
Tspan4
Tspan6
Tspear-as1
Tspo2
Tspoap1
Tspoap1-as1
Tspyl2
Tssc2
Tssc4
Tssk3
Tstd3
Ttbk1
Ttc1
Ttc12
Ttc23
Ttc25
Ttc26
Ttc28
Ttc3
Ttc30b
Ttc31
Ttc32
Ttc39a
Ttc39c
Ttc39dp
Ttc4
Ttc41p
Ttc7b
Ttf1
Ttf2
Tti2
Ttl
Ttll4
Ttll6
Ttn-as1
Ttyh2
Ttyh3
Tuba1b
Tuba1c
Tuba4a
Tuba8
Tubb4bp7
Tubb6
Tubb8p1
Tubgcp2
Tubgcp3
Tubgcp4
Tug1
Tulp3
Tulp4
Tusc2
Tut1
Tut7
Tvp23a
Tvp23b
Tvp23bp2
Twsg1
Txk
Txlna
Txlng
Txndc11
Txndc12
Txndc15
Txnl1
Txnp1
Txnrd1
Txnrd2
Tymp
Tyms
Tyrobp
Tyw1
Tyw3
Tyw5
U2af1l4
U2af2
U2surp
U52111.1
U62317.1
U62631.1
U73166.1
U73479.1
U91319.1
U91328.1
Uap1
Uba1
Uba2
Uba3
Uba5
Uba6-as1
Ubac2
Ubald2
Ubap1
Ubap2
Ubap2l
Ubash3a
Ubash3b
Ubb
Ubbp1
Ube2a
Ube2b
Ube2d2
Ube2d3-as1
Ube2d4
Ube2e1
Ube2e2
Ube2e3
Ube2f
Ube2f-scly
Ube2h
Ube2i
Ube2j2
Ube2m
Ube2o
Ube2q2
Ube2q2p9
Ube2v1p4
Ube2v2
Ube2wp1
Ube2z
Ube3b
Ube3c
Ube4a
Ube4b
Ubfd1
Ubiad1
Ubl7
Ubl7-as1
Ubn1
Ubr1
Ubr2
Ubr3
Ubr5
Ubr5-as1
Ubtf
Ubxn11
Ubxn2a
Ubxn2b
Ubxn4
Ubxn8
Uchl1
Uchl3
Ucma
Ucp2
Ufd1
Ufsp2
Uggt1
Ugp2
Ugt1a5
Ugt2a3p7
Ugt2b25p
Uhmk1
Uhrf2
Uimc1
Ulk4
Umodl1
Umps
Unc13c
Unc13d
Unc45a
Unc50
Unc5cl
Unc80
Unc93b1
Unk
Unkl
Upf1
Upp1
Uqcc1
Uqcrc1
Uqcrc2
Uqcrh
Uqcrhp1
Uqcrq
Uri1
Urm1
Urod
Usb1
Use1
Usf1
Usf2
Ushbp1
Usp10
Usp11
Usp12-as2
Usp13
Usp14
Usp15
Usp18
Usp2
Usp2-as1
Usp30
Usp30-as1
Usp32
Usp35
Usp38
Usp39
Usp4
Usp42
Usp46
Usp53
Usp54
Usp7
Usp8
Usp9x
Uspl1
Ust
Utp11
Utp14a
Utp18
Utp23
Utp4
Utrn
Uvrag-dt
Uxs1
Uxt
Vamp1
Vamp2
Vangl1
Vapa
Vars
Vars2
Vash1
Vash2
Vasp
Vav1
Vav3-as1
Vax2
Vbp1
Vcam1
Vcl
Vdac2
Vegfa
Ventxp2
Veph1
Vezt
Vgll2
Vgll4
Vill
Vim
Vinac1p
Vipr1
Vldlr
Vldlr-as1
Vmp1
Vn1r104p
Vnn2
Vps13b
Vps13d
Vps18
Vps25
Vps26b
Vps26c
Vps33b-dt
Vps35
Vps35l
Vps36
Vps37d
Vps45
Vps50
Vps51
Vps52
Vps72
Vps9d1
Vrk2
Vrk3
Vsig1
Vsig2
Vsnl1
Vstm2l
Vta1
Vtrna1-1
Vtrna1-2
Vtrna1-3
Vtrna2-1
Vtrna2-2p
Vwa5a
Vwa7
Vwa8-as1
Vwce
Wars
Wars2
Wars2-as1
Wash2p
Washc2a
Washc2c
Washc3
Wbp1
Wbp2
Wdfy1
Wdfy2
Wdfy3
Wdfy4
Wdr1
Wdr13
Wdr18
Wdr19
Wdr25
Wdr27
Wdr3
Wdr36
Wdr37
Wdr38
Wdr41
Wdr43
Wdr44
Wdr45
Wdr45bp1
Wdr46
Wdr48
Wdr5
Wdr55
Wdr59
Wdr6
Wdr63
Wdr66
Wdr70
Wdr74
Wdr76
Wdr77
Wdr81
Wdr82
Wdr89
Wdr90
Wdr91
Wdr92
Wdtc1
Wdyhv1
Wfdc2
Whammp2
Whrn
Wipf2
Wiz
Wnk1
Wnt1
Wnt10a
Wnt10b
Wnt2b
Wnt5b
Wrap53
Wrb
Wrnip1
Wsb1
Wsb2
Wscd1
Wtap
Wwc2-as2
Wwc3
Wwox
Wwox-as1
Wwp1p1
Wwtr1-it1
Xbp1
Xcr1
Xkr9
Xpc
Xpnpep1
Xpnpep2
Xpnpep3
Xpo1
Xpo6
Xpot
Xpotp1
Xpr1
Xrcc4
Xrcc6
Xrn1
Xrra1
Xxylt1-as2
Yars
Ybey
Ybx1p2
Yeats4
Yif1a
Yipf6
Yju2
Ykt6
Ylpm1
Ypel3
Ypel4
Ypel5
Ypel5p1
Ythdc2
Ythdf2
Ythdf3
Ythdf3-as1
Ywhab
Ywhae
Ywhah
Ywhaz
Yy1
Z69890.1
Z82188.2
Z82190.2
Z82214.1
Z82244.2
Z83844.1
Z93241.1
Z93930.2
Z95114.3
Z95114.4
Z98257.1
Z98749.1
Z98752.3
Z98755.1
Z98885.1
Z99127.2
Z99129.2
Z99129.3
Z99756.1
Zacn
Zbed3
Zbed3-as1
Zbed5-as1
Zbed6
Zbed6cl
Zbed9
Zbp1
Zbtb10
Zbtb18
Zbtb20
Zbtb25
Zbtb32
Zbtb33
Zbtb34
Zbtb37
Zbtb38
Zbtb40
Zbtb46
Zbtb7b
Zbtb8os
Zc2hc1a
Zc2hc1c
Zc3h10
Zc3h11a
Zc3h12a
Zc3h12d
Zc3h14
Zc3h15
Zc3h18
Zc3h6
Zc3h7a
Zc3h7b
Zcchc14
Zcchc2
Zcchc4
Zcchc7
Zcchc8
Zcchc9
Zdhhc14
Zdhhc16
Zdhhc19
Zdhhc2
Zdhhc3
Zdhhc4
Zdhhc5
Zeb1
Zeb1-as1
Zeb2
Zeb2-as1
Zfand2b
Zfand3
Zfas1
Zfat
Zfhx4-as1
Zfp1
Zfp36
Zfp36l1
Zfp64
Zfp69b
Zfp90
Zfp91-cntf
Zfpl1
Zfpm2
Zfx
Zfyve16
Zfyve26
Zfyve27
Zfyve9
Zgpat
Zgrf1
Zhx1
Zkscan1
Zkscan3
Zkscan8
Zmiz1
Zmpste24
Zmym1
Zmym2
Zmym6
Znf10
Znf101p2
Znf107
Znf131
Znf140
Znf141
Znf142
Znf143
Znf146
Znf148
Znf155
Znf17
Znf175
Znf181
Znf185
Znf189
Znf197
Znf205
Znf207
Znf212
Znf213
Znf213-as1
Znf219
Znf222
Znf225
Znf227
Znf233
Znf234
Znf252p
Znf252p-as1
Znf253
Znf254
Znf25-dt
Znf263
Znf268
Znf276
Znf280d
Znf286a
Znf316
Znf318
Znf324
Znf324b
Znf326
Znf32-as3
Znf330
Znf331
Znf335
Znf337
Znf337-as1
Znf33b
Znf341
Znf345
Znf354b
Znf366
Znf383
Znf385a
Znf385c
Znf391
Znf394
Znf395
Znf397
Znf398
Znf408
Znf410
Znf419
Znf426-dt
Znf430
Znf44
Znf445
Znf449
Znf451
Znf460
Znf460-as1
Znf473
Znf485
Znf487
Znf490
Znf491
Znf500
Znf501
Znf503-as1
Znf511
Znf511-prap1
Znf517
Znf518a
Znf530
Znf541
Znf547
Znf548
Znf552
Znf554
Znf559
Znf559-znf177
Znf561-as1
Znf568
Znf570
Znf575
Znf576
Znf580
Znf581
Znf583
Znf586
Znf593
Znf596
Znf600
Znf608
Znf609
Znf613
Znf621
Znf623
Znf627
Znf638
Znf639
Znf646
Znf653
Znf66
Znf662
Znf674-as1
Znf678
Znf683
Znf687
Znf69
Znf691
Znf700
Znf705e
Znf705g
Znf713
Znf720
Znf76
Znf763
Znf773
Znf774
Znf778
Znf783
Znf784
Znf785
Znf791
Znf793
Znf807
Znf808
Znf813
Znf814
Znf827
Znf830
Znf839
Znf84
Znf840p
Znf845
Znf862
Znf887p
Znf92
Znhit1
Znhit3
Znrd1
Znrf1
Znrf2
Znrf3-it1
Zp3
Zpbp2
Zpr1
Zscan10
Zscan2
Zscan21
Zscan25
Zscan9
Zswim1
Zwilch
Zxda
Zyg11a
Zyx
Zzef1
