# Supplementary material for: A Bayesian inference transcription factor activity model for the analysis of single-cell transcriptomes
Source: Genome Res. 2021 Jul;31(7):1296–311. doi: 10.1101/gr.265595.120 (PMC8256867; doi:10.1101/gr.265595.120)
Supplement: Supplemental Material [file supp_gr.265595.120_Supplemental_Code.zip › BITFAM/inst/extdata/human/BATF3]

A4galt
Aak1
Aasdhppt
Abca13
Abca17p
Abcc2
Abi2
Abi3
Ac000123.1
Ac000123.2
Ac002378.1
Ac002429.2
Ac002454.1
Ac003092.1
Ac003991.1
Ac004223.2
Ac004241.1
Ac004771.4
Ac004825.1
Ac005019.2
Ac005034.1
Ac005050.1
Ac005381.1
Ac005538.1
Ac005593.1
Ac005699.1
Ac005726.1
Ac005833.2
Ac005912.2
Ac006059.1
Ac006076.1
Ac006146.1
Ac006435.5
Ac006529.1
Ac006538.3
Ac006974.1
Ac006994.2
Ac007099.1
Ac007207.1
Ac007285.1
Ac007389.4
Ac007406.5
Ac007463.1
Ac007546.2
Ac007610.4
Ac007728.2
Ac007950.1
Ac007952.4
Ac007992.2
Ac008040.4
Ac008063.1
Ac008115.1
Ac008164.1
Ac008280.3
Ac008403.2
Ac008403.3
Ac008427.1
Ac008592.3
Ac008592.4
Ac008622.2
Ac008628.2
Ac008670.1
Ac008694.2
Ac008696.2
Ac008750.7
Ac008840.1
Ac008870.1
Ac008892.1
Ac009022.1
Ac009054.2
Ac009159.1
Ac009185.1
Ac009226.1
Ac009264.1
Ac009486.1
Ac009522.1
Ac009951.1
Ac009969.1
Ac010149.2
Ac010203.2
Ac010226.1
Ac010260.1
Ac010307.2
Ac010319.5
Ac010420.1
Ac010442.2
Ac010542.5
Ac010618.4
Ac010655.2
Ac010655.4
Ac010789.1
Ac010969.1
Ac011005.2
Ac011005.3
Ac011195.2
Ac011287.1
Ac011476.1
Ac011476.3
Ac011500.1
Ac011893.1
Ac012181.1
Ac012181.2
Ac012358.3
Ac012613.1
Ac013270.1
Ac013472.1
Ac013726.1
Ac015802.6
Ac016355.1
Ac016542.3
Ac016559.2
Ac016598.2
Ac016716.2
Ac016766.1
Ac016831.3
Ac017101.1
Ac018442.3
Ac018529.3
Ac018644.1
Ac018712.1
Ac018761.3
Ac018766.1
Ac018816.2
Ac019117.2
Ac019226.1
Ac020914.5
Ac020916.1
Ac020978.3
Ac021205.2
Ac021218.1
Ac021220.1
Ac021594.1
Ac021660.2
Ac022018.1
Ac022517.1
Ac022634.1
Ac022726.1
Ac022784.1
Ac023050.1
Ac023157.2
Ac023906.4
Ac024145.1
Ac024267.4
Ac024475.2
Ac024619.3
Ac025031.2
Ac025263.2
Ac025465.2
Ac026108.1
Ac026191.1
Ac026254.2
Ac026310.3
Ac026436.1
Ac026803.2
Ac026894.1
Ac027045.2
Ac027309.1
Ac027338.1
Ac034102.6
Ac034102.7
Ac034105.2
Ac034114.1
Ac034236.3
Ac034238.3
Ac036164.1
Ac036222.1
Ac055811.4
Ac063977.3
Ac064871.1
Ac064875.1
Ac067931.1
Ac067931.2
Ac068234.2
Ac068491.4
Ac068533.3
Ac069061.2
Ac069120.1
Ac069157.1
Ac069236.1
Ac069257.3
Ac069503.2
Ac069528.2
Ac069547.1
Ac072062.1
Ac073320.1
Ac073336.1
Ac073487.1
Ac073592.4
Ac073610.1
Ac073610.3
Ac073878.2
Ac074029.3
Ac074366.1
Ac078850.2
Ac078925.3
Ac079171.1
Ac079328.1
Ac079341.1
Ac079587.1
Ac080075.1
Ac080129.1
Ac082651.1
Ac083805.3
Ac083837.1
Ac084026.2
Ac084364.2
Ac084824.2
Ac087222.1
Ac087280.1
Ac087385.1
Ac087441.2
Ac087521.3
Ac087632.1
Ac087857.1
Ac087893.1
Ac090164.2
Ac090340.1
Ac090376.1
Ac090617.4
Ac090739.1
Ac090877.2
Ac091153.4
Ac091769.2
Ac091906.1
Ac091959.1
Ac091959.2
Ac091959.3
Ac091965.1
Ac091987.1
Ac092053.3
Ac092068.2
Ac092145.1
Ac092184.1
Ac092332.1
Ac092364.2
Ac092368.1
Ac092378.1
Ac092617.1
Ac092641.1
Ac092757.1
Ac092783.1
Ac092814.1
Ac092925.1
Ac092969.1
Ac093010.2
Ac093152.1
Ac093155.1
Ac093157.1
Ac093326.1
Ac093495.1
Ac093591.1
Ac093726.3
Ac095057.1
Ac096564.1
Ac096577.1
Ac096751.1
Ac096861.1
Ac097103.2
Ac097359.2
Ac097462.2
Ac097534.2
Ac097636.1
Ac097636.2
Ac098614.3
Ac098617.1
Ac098828.3
Ac099062.1
Ac099328.2
Ac099344.2
Ac099518.5
Ac099541.1
Ac099560.1
Ac099670.3
Ac099811.5
Ac100786.1
Ac100788.1
Ac100818.1
Ac103591.3
Ac103705.1
Ac103858.1
Ac104031.1
Ac104046.1
Ac104076.2
Ac104248.1
Ac104461.1
Ac104695.4
Ac104699.1
Ac104758.5
Ac104791.2
Ac104837.2
Ac104984.5
Ac105031.1
Ac105105.1
Ac105137.2
Ac105224.1
Ac105402.3
Ac105760.2
Ac106028.2
Ac106872.8
Ac107029.1
Ac107068.2
Ac107294.3
Ac107399.1
Ac107990.1
Ac108039.1
Ac108097.1
Ac108134.3
Ac108174.1
Ac108463.1
Ac108734.3
Ac108751.4
Ac110760.3
Ac110769.2
Ac110792.2
Ac112503.2
Ac113143.2
Ac113192.5
Ac114291.1
Ac114546.1
Ac114781.3
Ac114982.1
Ac115676.1
Ac116021.1
Ac117386.2
Ac118549.1
Ac120193.1
Ac121338.2
Ac123767.1
Ac124283.1
Ac124319.1
Ac126323.3
Ac126696.1
Ac127496.6
Ac130371.1
Ac133065.1
Ac133552.1
Ac135782.2
Ac137675.1
Ac138123.2
Ac138305.1
Ac138811.2
Ac139491.2
Ac139491.6
Ac139792.1
Ac141586.3
Ac145207.9
Ac148476.1
Ac211433.3
Ac233280.19
Ac234772.2
Ac239809.3
Ac243965.1
Ac244153.1
Ac245014.3
Ac245036.1
Ac245884.4
Ac246817.2
Acap2
Acat1
Acp6
Acpp
Acsf3
Acsl6
Adam10
Adam28
Adamts6
Adat1
Adcy3
Add3
Adgra3
Adgrd1
Adgrg1
Adh7
Adora3
Adss
Adtrp
Af107885.1
Af117829.1
Af230666.1
Aff1
Aftph
Ago2
Agps
Agr2
Agtpbp1
Ahcyl2
Aip
Akap1
Akap13
Akirin2
Akt1s1
Akt3
Al008627.1
Al021155.2
Al021368.1
Al021807.1
Al022067.1
Al022394.1
Al023806.2
Al024474.2
Al031056.1
Al031123.3
Al032821.1
Al035252.1
Al035410.1
Al035530.2
Al035666.1
Al035698.1
Al049543.1
Al049820.1
Al049830.3
Al049861.1
Al049871.1
Al080250.1
Al096701.2
Al109741.1
Al109761.1
Al109936.2
Al118508.2
Al121721.1
Al121772.1
Al121845.2
Al121935.1
Al121983.1
Al121992.2
Al121994.1
Al122003.1
Al122035.1
Al132709.1
Al133153.2
Al133163.2
Al133260.1
Al133268.1
Al133304.3
Al133351.1
Al133352.1
Al133380.1
Al133415.1
Al133481.2
Al135838.1
Al136040.1
Al136115.1
Al136181.1
Al136309.3
Al136531.1
Al136982.5
Al136985.3
Al136987.1
Al137060.1
Al137781.1
Al137802.2
Al137802.3
Al138756.1
Al138781.1
Al138881.1
Al139132.1
Al139230.1
Al139385.1
Al157791.1
Al157871.5
Al157938.3
Al158151.1
Al158839.1
Al160275.1
Al161621.1
Al161640.1
Al161937.1
Al162385.1
Al163636.1
Al353648.1
Al353651.1
Al353651.2
Al353651.3
Al353662.2
Al353689.2
Al353748.2
Al353759.1
Al354754.1
Al354920.1
Al355306.2
Al355377.2
Al355481.1
Al355581.1
Al355812.1
Al355916.3
Al356000.1
Al356215.1
Al356218.2
Al356234.2
Al356309.3
Al357084.1
Al357833.1
Al358333.1
Al358334.2
Al359232.1
Al359762.1
Al359962.1
Al359962.2
Al360093.1
Al360181.3
Al365259.1
Al365273.1
Al365295.1
Al365434.1
Al390026.1
Al390318.1
Al390719.1
Al390755.1
Al390816.2
Al390957.1
Al391361.2
Al391684.1
Al391832.1
Al391832.2
Al392172.1
Al445222.1
Al445228.1
Al445231.1
Al445471.2
Al445646.1
Al449283.1
Al450226.2
Al450309.1
Al450344.1
Al450992.1
Al451046.1
Al512347.1
Al512631.1
Al512635.1
Al513124.1
Al590084.1
Al590385.1
Al591767.2
Al591806.1
Al592429.2
Al592437.2
Al606469.2
Al627171.1
Al672032.1
Alg1l10p
Alg1l13p
Alkbh5
Alox5ap
Amt
Amy2b
Amz2p1
Anapc4
Angel2
Angptl1
Angptl3
Ank2
Ankrd18b
Ankrd19p
Ankrd27
Ankrd33b
Ankrd40cl
Ankrd46
Ankrd65
Anks1b
Anks6
Anp32ap1
Anxa2
Anxa3
Anxa4
Anxa6
Ap000317.1
Ap000320.1
Ap000347.1
Ap000695.1
Ap000777.2
Ap001046.1
Ap001124.1
Ap001150.1
Ap001180.4
Ap001264.1
Ap001340.1
Ap001468.1
Ap001596.1
Ap001978.1
Ap002336.3
Ap002358.1
Ap002370.2
Ap002453.1
Ap002892.1
Ap003025.2
Ap003354.1
Ap003467.1
Ap003472.1
Ap003721.2
Ap004609.2
Ap005139.1
Ap005264.4
Ap005264.5
Ap2b1
Ap3m2
Apbb1
Apela
Arap2
Arel1
Arf4-as1
Arfgap3
Arfgef1
Arhgap15
Arhgap19
Arhgap25
Arhgap26
Arhgef2
Arhgef3
Arhgef38-it1
Arid1b
Arid5b
Arl2bpp4
Armc2-as1
Arnt2
Arntl2
Arpc2
Arsa
Arsg
Art3
Asap2
Asb2
Ascc1
Ascc2
Asxl1
Atad2b
Atg10
Atg16l1
Atg5
Atg7
Atm
Atp11a
Atp1a1-as1
Atp1a4
Atp1b2
Atp2c1
Atp6v0a2
Atp6v0e1p3
Atp6v1g1p6
Atp6v1h
Atp7b
Atpaf2
Atxn7
Auts2
B3gnt7
Bach1
Bach2
Baiap2
Bak1
Bank1
Barx2
Baz2b
Bbx
Bcas1
Bckdhb
Bcl2l10
Bcl2l15
Bcrp5
Bend3
Bend6
Bfsp2
Bhlhe40
Bhlhe40-as1
Bicd1
Bid
Birc2
Blace
Blk
Blm
Blmh
Blvra
Borcs8
Bphl
Brms1
Brwd1
Brwd1-as1
Brwd1p3
Btla
Bud31
Bx005132.2
Bx255923.2
Bx323845.2
Bx571818.1
Bysl
Bzw2
C12orf42
C12orf57
C12orf76
C15orf53
C17orf75
C17orf99
C1orf105
C1orf162
C1orf185
C20orf204
C21orf91
C2cd3
C2cd5
C2orf92
C3
C4bpb
C5orf15
C6orf89
C6orf99
C8orf44
Ca12
Cabyr
Cacna1c
Cacna1c-as2
Cacna1c-it1
Cacna2d4
Cacnb4
Calcoco2
Cald1
Calhm3
Calm2p2
Camkmt
Camta2
Capn15
Capn2
Capn8
Capsl
Capza1
Card19
Casc1
Casc15
Casc19
Casc8
Casp10
Casp17p
Casp8
Castor3
Catspere
Cblb
Cbr4
Cbx1p2
Cbx5
Ccar1
Ccdc130
Ccdc136
Ccdc157
Ccdc178
Ccdc180
Ccdc192
Ccdc34
Ccdc51
Ccdc84
Ccdc88a
Ccdc91
Ccl28
Ccm2
Ccnl1
Ccr3
Ccr5
Ccr8
Ccr9
Cd101
Cd164
Cd226
Cd274
Cd36
Cd86
Cd9
Cd99l2
Cdc20b
Cdc42bpb
Cdc42ep3
Cdc42se2
Cdca5
Cdh11
Cdk17
Cdkal1
Cdkl4
Cdkn2c
Cdon
Cdv3
Ceacam8
Ceacamp1
Celf2-as2
Celf2-dt
Celsr1
Cenpbd1p1
Cenpj
Cenpk
Cep112
Cep128
Cep41
Cep70
Cep83
Cfap126
Cfhr4
Cflar
Chac1
Chchd3p1
Chd6
Chd8
Chmp4bp1
Chn2
Chrac1
Chrm3
Chrm3-as2
Chrna1
Ciao3
Cib2
Ciita
Cip2a
Ciz1
Ckap2p1
Clasp2
Clcn1
Clcn3
Clcn6
Clec12a-as1
Clec17a
Clec2d
Clecl1
Clic5
Clip4
Cln5
Cln8
Clpb
Clybl-as2
Cnih3
Cnksr3
Cnot1
Cnot11
Cnot2
Cnot6l
Cntn1
Coa1
Col22a1
Col25a1
Commd3
Commd3-bmi1
Copb2
Coq2
Coro7
Cox15
Cox18
Cox6cp5
Cp
Cped1
Cpne2
Cpne5
Cr559946.2
Cradd
Crcp
Creb3l2
Crebbp
Crkl
Cryggp
Cryzl2p
Csf1r
Csf3r
Csgalnact1
Csnk1g1
Csrp1
Ctbp2
Ctcf
Ctnna1
Ctrc
Ctsc
Ctxn3
Cul1
Cuta
Cyb5r2
Cyp19a1
Cyp1b1-as1
Cyp24a1
Cyp26a1
Cyp3a4
Cyp4f12
Dab2ip
Dapk1
Dapk2
Dazl
Dbn1
Dcaf17
Dcaf5
Dcaf6
Dcakd
Dclre1c
Dcstamp
Dctn4
Ddb1
Ddc-as1
Ddhd1
Ddr2
Ddx39b
Ddx3p3
Ddx5
Ddx60
Deaf1
Dec1
Degs1
Dennd3
Dennd6b
Depdc5
Dgkh
Dgki
Dglucy
Dhrs4l2
Dhx15
Dhx35
Dhx40
Dio1
Dip2c
Dlec1
Dleu1
Dleu2
Dlg1
Dlg2
Dlx6-as1
Dmac2l
Dmd
Dmtf1
Dmxl1
Dnah7
Dnajb4
Dnajb6
Dnajc18
Dnajc27-as1
Dnajc5b
Dnajc8
Dnmt3a
Dok1
Dok5
Dpep1
Dpf1
Dph6
Dpp6
Dpyd-as1
Drd3
Dsc2
Dthd1
Dtl
Duoxa1
Dusp16
Dusp22
Dusp5
Dusp6
Dux4l17
Dym
Dync1i2
Dzip1l
Eaf2
Ebf1
Edc3
Ednrb
Eef1a1
Eef1a1p12
Eepd1
Efcab8
Efl1
Egot
Egr2
Ehbp1l1
Ehd1
Ehf
Ehmt1
Eif1
Eif1b-as1
Eif2ak3
Eif2d
Eif5p2
Elocp28
Elp3
Eml2
Eml2-as1
Emp1
Enosf1
Ep300
Epc2
Eps15l1
Eps8l1
Ercc5
Ergic2
Erich1
Erlin2
Esyt1
Etv1
Evi5
Exd3
Exoc4
Exosc10
Exph5
Ezh1
Fabp3p2
Fabp5p3
Fam107b
Fam117a
Fam13b
Fam168a
Fam180a
Fam186b
Fam19a2
Fam216a
Fam234a
Fam50b
Fam76b
Fam83g
Fam86b3p
Fancc
Fancg
Farp1
Fas
Fasn
Fbn1
Fbxl3
Fbxo3
Fbxo32
Fbxo9
Fcgr3a
Fchsd2
Fer1l6-as1
Fermt3
Fgd6
Fgfr1
Fignl1
Filip1l
Fli1
Flot2
Fmc1
Fmc1-luc7l2
Fmn1
Fmnl1
Focad
Fosl2
Foxk2
Foxn2
Foxp1
Foxp2
Frg1hp
Frmd4a
Fsip2-as1
Ftop1
Fuk
Furin
Fyco1
Fzr1
Gabarapl1
Gabpb1-as1
Gabrr3
Galc
Gapdh
Gatad2a
Gbp1p1
Gcn1
Gcnt1
Gcnt2
Gdap2
Gfi1
Gfod1
Gfod1-as1
Gfpt2
Gfra4
Ggta1p
Gipc2
Glb1
Glrx3p2
Glyatl1
Gm2a
Gmcl1p2
Gnas
Gnas-as1
Gnb5
Gnl2
Gnrhr2p1
Golga4
Golga7b
Golim4
Gpatch2l
Gpn1
Gpn3
Gpnmb
Gpr107
Gpr137b
Gpr160
Gpr89a
Gpx4
Gramd1b
Gramd1c
Grap2
Grb10
Grb2
Greb1l
Grhl1
Grhl3
Grk4
Grn
Gsdme
Gsn
Gsto2
Gtdc1
Gtf2f2
Gtf2h1
Gtf2ip7
Gtf2ird1
Gtpbp3
Gyg1
Gzf1
H3f3ap1
Haus3
Haus5
Havcr1
Hbs1l
Hcar1
Hcfc1r1
Hcg27
Hcls1
Hdac3
Hdac8
Herc5
Herpud1
Hhla2
Hif1a
Hilpda
Hils1
Hist1h1e
Hist1h2ak
Hist1h2bn
Hist1h3g
Hist1h3h
Hist1h4b
Hist1h4e
Hist1h4l
Hist3h2ba
Hivep1
Hk1
Hla-b
Hla-drb9
Hla-n
Hmgb1p28
Hmgb3p32
Hmgxb3
Hnf1a-as1
Hnrnpa1p65
Hnrnpul1
Hps5
Hrh1
Hrh4
Hsbp1l1
Hsd11b1-as1
Hsd17b12
Hsdl2
Hsp90b1
Hyou1
Id1
Iffo1
Ifna10
Ift122
Ift20
Ift88
Igha2
Ighd2-15
Ighj3p
Ighj5
Ighj6
Ighv3-37
Ighvii-74-1
Ikzf1
Ikzf4
Il10
Il16
Il1r1
Il1r2
Il1rap
Il21r
Il23r
Il31ra
Il5ra
Il6r
Il7r
Il9
Immp1lp1
Impact
Impdh1p3
Inava
Ino80b
Ino80b-wbp1
Inpp5b
Insig2
Ints2
Ints7
Intu
Ipo7p2
Iqcg
Iqgap2
Irf2
Irf4
Isg15
Isg20
Isx
Itfg1-as1
Itfg2
Itga11
Itga2
Itgal
Itk
Itpk1-as1
Itpripl1
Itsn1
Jak2
Jazf1-as1
Jcad
Kansl1
Kansl3
Kcnk1
Kcnk9
Kcnn4
Kctd1
Kctd20
Kdm7a
Kiaa0232
Kiaa0319l
Kif13a
Kif26b
Kif3c
Kir2dl4
Kir3dx1
Kitlg
Klf3-as1
Klhdc4
Klhdc8a
Klhl2
Klhl24
Klhl42
Klk1
Klrc1
Klrd1
Kmo
Kmt2e
Kmt2e-as1
Kntc1
Kpna2p1
Krt18p20
Krt18p39
Krt19p2
Krt19p3
Krt8
Krt8p34
Krtap21-3
Ksr1
L3mbtl4
Lama2
Lama3
Lamp3
Lamtor5-as1
Lce3a
Lce3e
Lcp2
Ldlrad3
Lect2
Letm2
Leutx
Lexm
Lfng
Lgals9b
Lgmn
Lgr4
Lhfpl5
Lhx6
Lilrb1
Lima1
Lime1
Linc00184
Linc00243
Linc00350
Linc00431
Linc00494
Linc00511
Linc00544
Linc00563
Linc00604
Linc00649
Linc00689
Linc00846
Linc00869
Linc00972
Linc00973
Linc00987
Linc01010
Linc01011
Linc01050
Linc01085
Linc01102
Linc01121
Linc01146
Linc01152
Linc01162
Linc01206
Linc01215
Linc01238
Linc01262
Linc01277
Linc01332
Linc01337
Linc01344
Linc01349
Linc01366
Linc01423
Linc01435
Linc01531
Linc01539
Linc01550
Linc01588
Linc01629
Linc01630
Linc01694
Linc01719
Linc01814
Linc01817
Linc01852
Linc01869
Linc01871
Linc01905
Linc01914
Linc01934
Linc02028
Linc02055
Linc02061
Linc02064
Linc02074
Linc02099
Linc02157
Linc02201
Linc02244
Linc02265
Linc02325
Linc02332
Linc02354
Linc02392
Linc02403
Linc02427
Linc02455
Linc02456
Linc02505
Linc02579
Linc02590
Linc02656
Lincmd1
Linc-ror
Lnpep
Lpar1
Lpp
Lpxn
Lrch3
Lrmp
Lrp10
Lrrc43
Lrrc8b
Lrrcc1
Lrrfip2
Lsm14a
Lsm3p3
Lsp1
Lta4h
Ltbp1
Luc7l2
Lucat1
Lvrn
Ly75
Ly9
Lyl1
Lyn
Maats1
Mad1l1
Maff
Malsu1
Map2k3
Map2k6
Map3k21
Map3k4
Map3k7cl
Map3k8
Map4k3-dt
Mapk1
Mapk6-dt
Mapkapk3
March1
March6
Mark2p4
Mark3
Mast4
Mavs
Mboat2
Mbp
Mccc2
Mcm4
Mcph1
Mctp1
Mcub
Mdh2
Mdm1
Mdm2
Med11
Med12l
Med13
Med15
Med31
Med9
Mef2a
Mef2c
Mef2c-as2
Mei1
Meis1
Metap1d
Mettl16
Mettl25
Mex3c
Mfap5
Mfge8
Mgat4ep
Mgat5
Mgll
Mgst1
Mgst3
Mia2
Mical3
Milr1
Minar2
Mindy2
Minpp1
Mipep
Mir100hg
Mir1207
Mir1255a
Mir126
Mir128-1
Mir1294
Mir153-2
Mir155
Mir155hg
Mir17hg
Mir196a1
Mir21
Mir219a1
Mir30e
Mir3148
Mir3157
Mir3184
Mir3193
Mir3652
Mir3660
Mir3662
Mir3681
Mir3681hg
Mir3926-1
Mir3926-2
Mir3945
Mir422a
Mir423
Mir4269
Mir4276
Mir4425
Mir4431
Mir4434
Mir4435-1
Mir4435-2
Mir4435-2hg
Mir4454
Mir4462
Mir4482
Mir4506
Mir4657
Mir4674
Mir4697
Mir4697hg
Mir4749
Mir4756
Mir4757
Mir4799
Mir4801
Mir5087
Mir5094
Mir5197
Mir548ac
Mir548h5
Mir5691
Mir5700
Mir6083
Mir623
Mir6509
Mir6780a
Mir6836
Mir6875
Mir8063
Mir8078
Mitd1
Mitf
Mkrn1
Mkx
Mlh1
Mmachc
Mmp25-as1
Mnat1
Moap1
Mob1a
Mpo
Mpp6
Mppe1
Mprip
Mre11
Mrpl1
Mrps17p5
Mrps28
Mrps31p1
Mrto4
Ms4a3
Ms4a4e
Msc
Msgn1
Msi2
Mst1l
Mtap
Mtco1p49
Mtco1p53
Mtco3p38
Mterf4
Mthfd1
Mthfd2
Mtnd2p7
Mtnd3p1
Mtnd3p25
Mtnd3p7
Mtnd4lp1
Mtnd4lp10
Mtnd4lp30
Mtnd4p17
Mtnd4p24
Mtrr
Muc17
Muc20-ot1
Mx2
Myb
Myc
Mycbp2-as1
Myeov
Myl12a
Myl6p1
Myo16-as1
Myo1c
Myo3b-as1
NA
Nabp1
Naca4p
Nalt1
Nanogp2
Nanos3
Napsa
Nars2
Nat10
Nav2
Nav2-as3
Nbas
Nbl1
Nbpf11
Nbpf20
Nbpf25p
Ncapg2
Ncoa7
Ncor1
Ncor2
Ndufb5
Ndufc1
Ndufv2
Neb
Nedd4l
Neil3
Nek6
Nek7
Nelfcd
Nfia-as1
Nfib
Nfkbia
Nfkbiz
Nfyc
Nicn1
Nip7p3
Nktr
Nlrc5
Nlrp2
Nop14
Nop14-as1
Nos1
Nos1ap
Npat
Npb
Npc1
Npsr1-as1
Nqo2
Nrbf2p1
Nrip3
Nrir
Nsl1
Nsmce1
Nsrp1
Ntrk1
Nub1
Nucb2
Nudt17
Nudt9
Nup133
Nup214
Ociad1
Ociad1-as1
Odaph
Odc1
Ofcc1
Oip5
Olfml3
Olig3
Opalin
Opn3
Or10a6
Or14a2
Or1f2p
Or2af1p
Or2v2
Or4a43p
Or4a9p
Or4d11
Or5bd1p
Or7a3p
Or8d4
Or8x1p
Orm1
Osbpl3
Osmr
Otof
Otogl
Otud4
Otulin
Ovol1
Oxct1
P4htm
Pacsin2
Palld
Pam
Pank2
Paox
Paqr9
Paqr9-as1
Parn
Parp14
Pax2
Pbx1
Pcat7
Pcbp3
Pcyt1a
Pdc
Pdcd1lg2
Pdcd6ipp1
Pdcl3
Pdcl3p7
Pde1c
Pde4b
Pde4d
Pde7a
Pdgfra
Pdgfrb
Pdlim1
Pdlim3
Pdlim4
Pdpk1
Pds5a
Pdxk
Pdzd7
Pdzph1p
Peg10
Pex13
Pex14
Pex2
Pfn1
Pga3
Pgam1p4
Pgk1
Pglyrp2
Phactr3
Phbp17
Phf11
Phf12
Phyh
Picalm
Piezo2
Pik3c3
Pik3ca
Pik3cg
Pik3r1
Pitpnb
Pitpnc1
Pitpnm3
Piwil2
Pla2g4c
Plac1
Plat
Plcd4
Plce1-as2
Plcg2
Plcxd2
Pld1
Plec
Plekha8
Plekhg2
Plin3
Plk2
Plppr4
Plxnd1
Pms1
Pnp
Pnrc2
Polb
Pole2
Polr1a
Pomt1
Pomt2
Popdc3
Pou2af1
Pou2f1
Ppcdc
Ppef2
Ppfia1
Pphln1
Ppiap29
Ppm1k-dt
Ppm1m
Ppp1r11
Ppp1r12b
Ppp1r13l
Ppp1r16b
Ppp2r2a
Ppp2r2b
Ppp2r5c
Ppp3cc
Ppp4r1
Ppp4r1l
Prdm1
Prdx5
Prkab1
Prkch
Prkcz-as1
Prpf40a
Prpf40b
Prpf4b
Prr13p3
Prr3
Prrc2a
Prrc2b
Prss2
Psmb4
Psmb8
Psmd9
Ptger4
Ptov1
Ptp4a2
Ptpa
Ptpdc1
Ptpn22
Ptpn23
Ptpn6
Ptpn7
Ptprc
Ptprf
Ptprn2
Pvt1
Pxn-as1
Pygo1
Pyroxd1
Qpct
R3hdm1
Rab30
Rab8b
Rabgap1l
Rabl2b
Rad23a
Rad51ap1
Rad51b
Raf1
Rala
Ralgapa1
Rapgef5
Rarres3
Rasal2
Rassf1-as1
Rassf8
Rbm33
Rbm8b
Rbms1
Rbpj
Rc3h1
Rcc1
Rdx
Relch
Rere
Rf00003
Rf00012
Rf00017
Rf00019
Rf00026
Rf00045
Rf00275
Rf00402
Rf00416
Rf00554
Rf00598
Rf00601
Rf01210
Rf01954
Rf01984
Rf02109
Rf02116
Rf02154
Rf02155
Rf02166
Rf02189
Rf02215
Rf02216
Rf02271
Rfx2
Rfx3
Rfx8
Rgl1
Rgs1
Rgs14
Rgs20
Rgs3
Rgs6
Rgs9
Rgsl1
Rhobtb3
Rhoh
Rhoq
Ric8b
Riox2
Rmc1
Rmi2
Rn7skp11
Rn7skp110
Rn7skp133
Rn7skp209
Rn7skp223
Rn7skp232
Rn7skp265
Rn7skp288
Rn7skp92
Rn7sl1
Rn7sl357p
Rn7sl445p
Rn7sl568p
Rn7sl600p
Rn7sl674p
Rn7sl693p
Rn7sl820p
Rn7sl837p
Rna5sp104
Rna5sp113
Rna5sp185
Rna5sp333
Rna5sp378
Rna5sp493
Rna5sp494
Rna5sp52
Rnase10
Rnf13
Rnf170
Rnu1-1
Rnu1-119p
Rnu1-122p
Rnu1-139p
Rnu1-19p
Rnu12
Rnu1-2
Rnu1-85p
Rnu1-8p
Rnu2-34p
Rnu4-1
Rnu4-2
Rnu4-25p
Rnu4-27p
Rnu4-38p
Rnu4-41p
Rnu4-62p
Rnu4-65p
Rnu4-8p
Rnu4atac16p
Rnu5a-1
Rnu5a-8p
Rnu5b-4p
Rnu5d-1
Rnu5e-1
Rnu5e-4p
Rnu5f-1
Rnu6-1013p
Rnu6-1014p
Rnu6-107p
Rnu6-1106p
Rnu6-1151p
Rnu6-1154p
Rnu6-1272p
Rnu6-1301p
Rnu6-130p
Rnu6-218p
Rnu6-266p
Rnu6-293p
Rnu6-316p
Rnu6-324p
Rnu6-351p
Rnu6-367p
Rnu6-450p
Rnu6-538p
Rnu6-577p
Rnu6-599p
Rnu6-633p
Rnu6-638p
Rnu6-710p
Rnu6-714p
Rnu6-761p
Rnu6-8
Rnu6-835p
Rnu6-951p
Rnu6-991p
Rnu7-1
Rnu7-26p
Rnu7-96p
Rnvu1-14
Rnvu1-15
Rnvu1-19
Rnvu1-3
Rnvu1-4
Rnvu1-6
Rnvu1-7
Rny1p11
Rny1p6
Ro60
Rock1p1
Rora
Rpa2p2
Rpgr
Rpl12p28
Rpl19p1
Rpl22p3
Rpl23ap48
Rpl23ap81
Rpl23ap93
Rpl30p12
Rpl32p23
Rpl34-as1
Rpl34p26
Rpl34p6
Rpl5p10
Rpl7p46
Rps10
Rps15a
Rps15ap29
Rps17
Rps18
Rps23
Rps27ap13
Rps29p1
Rps29p14
Rps3ap23
Rpsap52
Rreb1
Rrn3p1
Rrp12
Rsl24d1p11
Rsrc1
Rtkn
Rtn3
Rtn4
Rubcnl
Rufy3
Runx3
Ryr2
S100a10
S1pr1
Saa1
Samd12
Samd13
Samd3
Samd4a
Samsn1
Samsn1-as1
Sar1b
Sarnp
Sart3
Sash1
Satb1-as1
Satb2
Scaant1
Scaf1
Scaf11
Scaf4
Scamp4
Scfd1
Scpep1
Sdcbp2-as1
Sdccag8
Sec13p1
Sec24b-as1
Sema3d
Sema4b
Sepsecs
Sept10
Sept11
Sept2
Sept9
Serinc3
Serpinb8
Serpini1
Sestd1
Setd1b
Setd3
Setd5
Setp17
Sez6l
Sf3b3
Sfi1
Sfxn3
Sgca
Sgip1
Sh2b3
Sh2d3c
Sh2d4b
Sh3bp1
Sh3bp2
Sh3rf2
Shkbp1
Shq1
Siglecl1
Sim1
Sinhcafp1
Sipa1l1
Sirpg-as1
Sirt7
Six1
Slc12a8
Slc1a3
Slc1a4
Slc20a2
Slc25a36
Slc25a38p1
Slc25a44
Slc25a46
Slc26a4
Slc26a4-as1
Slc2a1
Slc2a9
Slc31a1
Slc35a5
Slc35e3
Slc35e4
Slc38a10
Slc38a11
Slc38a4
Slc39a13
Slc43a3
Slc45a4
Slc47a1
Slc4a4
Slc6a6
Slc7a5p2
Slc8a1-as1
Slco5a1
Slitrk1
Smarca2
Smarcad1
Smdt1
Smim20
Smim35
Smpd4p1
Snora80b
Snora80d
Snord118
Snord12c
Snord13
Snord17
Snord1a
Snord1b
Snord3d
Snord52
Snord89
Snrk
Snrk-as1
Snrpep5
Snrpep6
Snrpep9
Sntb1
Snw1
Snx11
Snx14
Snx8
Socs1
Socs3
Sorbs1
Sorl1
Sox2-ot
Sox9-as1
Sp100
Sp110
Sp140
Spag5
Spag7
Spart
Spata24
Spata25
Spats2
Specc1l
Spidr
Spin1
Spin3
Sppl3
Spred2
Spry2
Spty2d1
Sqor
Srd5a3-as1
Srfbp1
Srgap2
Srgap3
Srgn
Srprb
Srsf12
Ss18l1
Ssbp2
Ssu72p6
Ssuh2
St13p6
St3gal5
St6galnac4
St7l
St7-ot4
Stambp
Stat3
Stat4
Stath
Stim1
Stk19
Stk24
Stk38l
Stom
Stpg1
Stra6
Stradb
Strn4
Stx1b
Stx8
Stxbp1
Stxbp5-as1
Sub1
Sugt1p3
Sult2b1
Sun1
Susd1
Svop
Swsap1
Sycp2
Sycp2l
Syf2p1
Syk
Syne1
Syne2
Synj2
Syt12
Sytl3
Szrd1
Tab2
Tacc1
Tacstd2
Taf1b
Tagap
Tank
Tarbp1
Tatdn1p1
Tbc1d1
Tbc1d20
Tbc1d2b
Tbc1d5
Tbc1d7
Tbcd
Tbl1x
Tbpl1
Tcf4
Tcf7
Tctn1
Teddm1
Tenm2
Tent4b
Tep1
Terf1
Tex15
Tex45
Tex9
Tg
Tgfb3-as1
Tgfbr1
Tgif1
Th2lcrr
Thada
Thap9
Thbs4
Thoc6
Thorlnc
Thumpd2
Thumpd3-as1
Tiam1
Tiam2
Ticam2
Timm8b
Tiprl
Tjp2
Tlk2
Tln2
Tlr12p
Tlr5
Tm9sf4
Tmbim6
Tmc3
Tmcc1
Tmed10p2
Tmed7-ticam2
Tmem107
Tmem114
Tmem117
Tmem140
Tmem14dp
Tmem164
Tmem245
Tmem275
Tmem63b
Tmem63c
Tmod1
Tmppe
Tmprss12
Tmprss5
Tnc
Tnfaip8
Tnfrsf11a
Tnfrsf17
Tnfsf13b
Tnip2
Tnip3
Tnrc6b
Tnrc6c
Tp63
Tpd52
Tpgs1
Tpm1
Tpm4
Tprg1
Tpt1p8
Tpx2
Traf3ip3
Traj10
Traj11
Traj12
Traj33
Traj34
Traj6
Traj7
Trak1
Trak2
Trappc12
Trerf1
Trgv2
Trgv6
Trib2
Trim40
Trim69
Trio
Trip4
Trip6
Trmt112
Trmt112p3
Trps1
Trpv2
Tsg101
Tslp
Tspan6
Ttbk2
Ttc23
Ttc3
Ttc30b
Ttc32
Ttc39a
Ttc7b
Ttf2
Tti1
Ttll4
Ttn-as1
Tubb2bp1
Tubb6
Tubb8p1
Tubbp9
Twist1
Txk
Txnrd2
U62317.1
Ubac2
Ubald2
Ube2i
Ube2z
Ube4b
Uhrf2
Ulk2
Umodl1
Uqcc1
Urgcp
Usp34
Usp36
Usp39
Usp4
Usp53
Usp7
Utp18
Uvrag-dt
Uxs1
Ventxp2
Vim
Virma
Vit
Vmp1
Vnn2
Vps13d
Vps36
Vps50
Vps8
Vrk3
Vtrna1-1
Vtrna1-2
Vtrna1-3
Vtrna2-2p
Vwce
Wars
Washc3
Wbp1
Wbp11p1
Wdfy3
Wdfy4
Wdr1
Wdr25
Wdr59
Wdr70
Wdr91
Wipf1
Wnt10b
Wrb
Wwox
Xpc
Ybx1p1
Ypel5
Ythdf2
Ywhae
Z93241.1
Z93930.2
Z97206.1
Z98885.1
Z99756.1
Zbtb20
Zbtb32
Zbtb38
Zbtb40
Zbtb8os
Zc3h10
Zcchc14
Zcchc7
Zeb1
Zeb1-as1
Zeb2
Zeb2-as1
Zfas1
Zfhx4-as1
Zmiz1
Zmpste24
Zmym1
Znf101p2
Znf148
Znf207
Znf252p-as1
Znf337-as1
Znf451
Znf600
Znf623
Znf653
Znf691
Znf75a
Zpbp2
Zscan10
Zscan2
Zscan26
Zzef1
