# Supplementary material for: A Bayesian inference transcription factor activity model for the analysis of single-cell transcriptomes
Source: Genome Res. 2021 Jul;31(7):1296–311. doi: 10.1101/gr.265595.120 (PMC8256867; doi:10.1101/gr.265595.120)
Supplement: Supplemental Material [file supp_gr.265595.120_Supplemental_Code.zip › BITFAM/inst/extdata/human/BCHE]

A1bg
A1bg-as1
A4galt
Aacs
Aars
Aatbc
Aatf
Aatk
Abat
Abca2
Abca3
Abca7
Abcb6
Abcb9
Abcc1
Abcd1
Abcg1
Abcg4
Abhd10
Abhd11
Abhd11-as1
Abhd12
Abhd14a
Abhd14b
Abhd16b
Abhd17a
Abhd17ap6
Abhd18
Abhd3
Abr
Abtb1
Abtb2
Ac000078.1
Ac002091.1
Ac002091.2
Ac002094.4
Ac002094.5
Ac002310.1
Ac002310.4
Ac002310.6
Ac002398.1
Ac002472.2
Ac002551.1
Ac003005.1
Ac003665.1
Ac003688.2
Ac003956.1
Ac003965.2
Ac003986.2
Ac004000.1
Ac004034.1
Ac004080.3
Ac004134.1
Ac004156.1
Ac004221.1
Ac004232.2
Ac004233.1
Ac004233.2
Ac004233.4
Ac004461.2
Ac004475.1
Ac004490.1
Ac004494.1
Ac004542.1
Ac004542.2
Ac004623.1
Ac004637.1
Ac004678.2
Ac004692.2
Ac004702.1
Ac004706.1
Ac004771.3
Ac004817.2
Ac004846.2
Ac004882.1
Ac004882.2
Ac004922.1
Ac004923.1
Ac005006.1
Ac005077.3
Ac005256.1
Ac005258.1
Ac005262.2
Ac005277.1
Ac005288.1
Ac005329.1
Ac005391.1
Ac005523.1
Ac005559.1
Ac005609.5
Ac005670.2
Ac005696.1
Ac005736.2
Ac005775.1
Ac005786.2
Ac005943.1
Ac006001.3
Ac006003.1
Ac006026.3
Ac006058.2
Ac006058.3
Ac006065.2
Ac006128.1
Ac006249.1
Ac006252.1
Ac006254.3
Ac006299.1
Ac006449.5
Ac006509.1
Ac006538.2
Ac006547.1
Ac006970.2
Ac007040.1
Ac007160.1
Ac007191.1
Ac007192.2
Ac007193.3
Ac007221.2
Ac007342.4
Ac007375.1
Ac007375.2
Ac007389.1
Ac007405.3
Ac007448.2
Ac007494.3
Ac007611.1
Ac007620.1
Ac007663.3
Ac007679.2
Ac007686.3
Ac007786.1
Ac008012.1
Ac008013.1
Ac008105.2
Ac008109.1
Ac008162.1
Ac008163.1
Ac008267.8
Ac008393.1
Ac008403.1
Ac008549.1
Ac008610.1
Ac008627.1
Ac008687.4
Ac008691.1
Ac008734.2
Ac008740.1
Ac008764.4
Ac008764.6
Ac008808.1
Ac008894.1
Ac009005.1
Ac009041.2
Ac009041.4
Ac009053.3
Ac009061.2
Ac009065.1
Ac009065.3
Ac009065.4
Ac009065.5
Ac009065.7
Ac009078.3
Ac009081.1
Ac009093.4
Ac009119.2
Ac009133.3
Ac009309.1
Ac009336.1
Ac009501.1
Ac009518.1
Ac009560.1
Ac009716.1
Ac009779.6
Ac009879.2
Ac009955.3
Ac009955.4
Ac010099.1
Ac010307.4
Ac010323.1
Ac010336.4
Ac010442.1
Ac010457.1
Ac010531.6
Ac010531.7
Ac010531.8
Ac010536.1
Ac010618.1
Ac010654.1
Ac010761.6
Ac010761.7
Ac010776.2
Ac010834.2
Ac010857.1
Ac010894.2
Ac010997.4
Ac010997.5
Ac011005.2
Ac011005.3
Ac011005.4
Ac011444.1
Ac011452.1
Ac011462.1
Ac011465.1
Ac011471.4
Ac011481.1
Ac011484.1
Ac011492.1
Ac011498.1
Ac011498.3
Ac011507.1
Ac011511.1
Ac011511.2
Ac011511.3
Ac011529.1
Ac011603.1
Ac011676.4
Ac011747.1
Ac011752.1
Ac012158.1
Ac012173.1
Ac012291.2
Ac012307.1
Ac012313.10
Ac012313.3
Ac012366.1
Ac012377.1
Ac012441.1
Ac012506.1
Ac012531.4
Ac012531.5
Ac012615.1
Ac012615.6
Ac012668.3
Ac012676.2
Ac013270.1
Ac013286.1
Ac013467.1
Ac013470.3
Ac013791.1
Ac015468.4
Ac015688.1
Ac015712.1
Ac015712.6
Ac015726.2
Ac015802.1
Ac015813.4
Ac015908.7
Ac015912.3
Ac016027.1
Ac016168.2
Ac016304.1
Ac016394.1
Ac016493.1
Ac016582.3
Ac016588.1
Ac016735.1
Ac016876.3
Ac017000.1
Ac017100.2
Ac018413.1
Ac018470.1
Ac018529.1
Ac018553.1
Ac018665.1
Ac018845.3
Ac019117.3
Ac019205.1
Ac019257.2
Ac019257.9
Ac020549.1
Ac020558.2
Ac020659.2
Ac020907.2
Ac020907.3
Ac020907.4
Ac020907.5
Ac020917.4
Ac020934.1
Ac020934.2
Ac020978.4
Ac021054.1
Ac021087.4
Ac021218.1
Ac021683.3
Ac021733.2
Ac021739.5
Ac022098.1
Ac022167.2
Ac022167.5
Ac022182.1
Ac022217.1
Ac022217.3
Ac022384.1
Ac022400.2
Ac022400.8
Ac022414.1
Ac022616.1
Ac022872.1
Ac022973.2
Ac023024.1
Ac023141.12
Ac023141.5
Ac023300.1
Ac023794.3
Ac023824.6
Ac024475.2
Ac024580.1
Ac024592.3
Ac024619.4
Ac024884.1
Ac025165.3
Ac025178.1
Ac025183.2
Ac025283.3
Ac025627.2
Ac025674.2
Ac025773.1
Ac025809.1
Ac026316.4
Ac026320.2
Ac026396.1
Ac026470.1
Ac026471.2
Ac026471.5
Ac026620.1
Ac026704.1
Ac026740.1
Ac026950.2
Ac026954.1
Ac026954.3
Ac027307.2
Ac027601.4
Ac027613.1
Ac027682.5
Ac036176.1
Ac036214.4
Ac037459.1
Ac037487.4
Ac041040.1
Ac044802.1
Ac048341.2
Ac051619.6
Ac051649.1
Ac053503.5
Ac055811.1
Ac060766.1
Ac061975.3
Ac062028.1
Ac063952.1
Ac064801.1
Ac067852.1
Ac067930.1
Ac067930.4
Ac067930.5
Ac067931.2
Ac068014.1
Ac068286.1
Ac068338.2
Ac068385.1
Ac068418.1
Ac068473.3
Ac068533.4
Ac068580.1
Ac068580.4
Ac068700.1
Ac068896.1
Ac068987.1
Ac068987.3
Ac068987.5
Ac069234.1
Ac069281.2
Ac073046.1
Ac073107.1
Ac073188.3
Ac073321.1
Ac073349.2
Ac073585.1
Ac073592.1
Ac073592.5
Ac073611.1
Ac073651.2
Ac073863.1
Ac073896.1
Ac073896.2
Ac073896.5
Ac073911.1
Ac073957.1
Ac074051.2
Ac074117.2
Ac074212.1
Ac074351.1
Ac074389.2
Ac078776.1
Ac078802.1
Ac078852.1
Ac078925.1
Ac078925.3
Ac079031.1
Ac079140.1
Ac079145.1
Ac079228.1
Ac079296.1
Ac079305.1
Ac079328.1
Ac079336.5
Ac079411.1
Ac079465.1
Ac079602.2
Ac079630.1
Ac079848.1
Ac080038.1
Ac082651.2
Ac083841.4
Ac083964.2
Ac084018.2
Ac084082.1
Ac084125.2
Ac084125.3
Ac084125.4
Ac084816.1
Ac084855.2
Ac087071.1
Ac087164.1
Ac087164.2
Ac087273.1
Ac087289.1
Ac087289.4
Ac087289.6
Ac087393.2
Ac087521.2
Ac087623.1
Ac087627.1
Ac087741.1
Ac087752.3
Ac090099.1
Ac090236.2
Ac090286.3
Ac090505.1
Ac090515.4
Ac090527.2
Ac090625.2
Ac090696.1
Ac090952.1
Ac091076.1
Ac091078.1
Ac091135.1
Ac091729.3
Ac091812.2
Ac092073.1
Ac092118.1
Ac092118.2
Ac092127.2
Ac092135.1
Ac092135.2
Ac092139.3
Ac092171.5
Ac092265.1
Ac092338.3
Ac092354.1
Ac092354.2
Ac092368.3
Ac092384.2
Ac092474.2
Ac092506.1
Ac092535.3
Ac092574.2
Ac092611.1
Ac092647.5
Ac092687.2
Ac092723.5
Ac092810.1
Ac092821.3
Ac092865.4
Ac093151.3
Ac093156.1
Ac093323.1
Ac093326.1
Ac093390.1
Ac093458.1
Ac093458.2
Ac093512.1
Ac093525.1
Ac093578.1
Ac093627.3
Ac093627.7
Ac093673.2
Ac093734.1
Ac093752.2
Ac093821.1
Ac096541.1
Ac096582.2
Ac096719.1
Ac096734.2
Ac097374.2
Ac097381.3
Ac097467.3
Ac097467.4
Ac097468.1
Ac097523.2
Ac097637.1
Ac097638.1
Ac098850.3
Ac099489.1
Ac099522.1
Ac099681.1
Ac100786.1
Ac100788.1
Ac100861.1
Ac103409.1
Ac103591.2
Ac103706.1
Ac103724.2
Ac103810.4
Ac103810.8
Ac103923.1
Ac103957.2
Ac104009.1
Ac104129.1
Ac104506.1
Ac104564.3
Ac104564.4
Ac104581.4
Ac104590.1
Ac104687.2
Ac104695.2
Ac104794.3
Ac104809.2
Ac104852.1
Ac104985.1
Ac105020.4
Ac105219.1
Ac105219.2
Ac106738.2
Ac106772.2
Ac106786.2
Ac106794.1
Ac106886.1
Ac106886.3
Ac106886.4
Ac107223.1
Ac107373.2
Ac107956.1
Ac107959.4
Ac107959.5
Ac107973.1
Ac108002.1
Ac108134.2
Ac108142.1
Ac108448.1
Ac108724.2
Ac108738.1
Ac109635.2
Ac110285.1
Ac110285.2
Ac110285.3
Ac110716.2
Ac111000.3
Ac111182.1
Ac112173.1
Ac112907.2
Ac113403.1
Ac113410.3
Ac114490.1
Ac114730.1
Ac115284.1
Ac115989.1
Ac116535.1
Ac116552.1
Ac116612.1
Ac117382.2
Ac117394.2
Ac117500.1
Ac118754.1
Ac118758.3
Ac119868.1
Ac120057.2
Ac120114.3
Ac120498.6
Ac120498.9
Ac121338.1
Ac121338.2
Ac122719.2
Ac123912.2
Ac124057.1
Ac124242.1
Ac124283.1
Ac124319.1
Ac124319.3
Ac126696.2
Ac127024.2
Ac127496.4
Ac127496.6
Ac127496.7
Ac129492.1
Ac130324.2
Ac130371.2
Ac130456.4
Ac130709.1
Ac131009.4
Ac131097.4
Ac131212.2
Ac131212.4
Ac131274.2
Ac131274.3
Ac132825.5
Ac132872.2
Ac132872.3
Ac133540.1
Ac133561.3
Ac133561.4
Ac134043.2
Ac134684.6
Ac135048.1
Ac135048.2
Ac135178.2
Ac136428.2
Ac136628.1
Ac136632.2
Ac137695.2
Ac137767.1
Ac138409.1
Ac138474.1
Ac138696.2
Ac138811.1
Ac138932.1
Ac139085.1
Ac139530.1
Ac139530.3
Ac139749.1
Ac139769.1
Ac139795.3
Ac139887.3
Ac141586.3
Ac141930.2
Ac145207.2
Ac145207.3
Ac145207.4
Ac145207.7
Ac145207.8
Ac145343.1
Ac145422.1
Ac145676.1
Ac147067.2
Ac147651.1
Ac148477.3
Ac187653.1
Ac226118.1
Ac233992.3
Ac234582.1
Ac234582.2
Ac239803.3
Ac241584.1
Ac243725.1
Ac243773.1
Ac243829.1
Ac243967.1
Ac244035.1
Ac244090.3
Ac244230.1
Ac244502.1
Ac245060.2
Ac245100.1
Ac245884.1
Ac245884.7
Ac254562.1
Acaa1
Acad8
Acadsb
Acadvl
Acan
Acap1
Acap3
Acat1
Acat2
Acd
Ace
Acly
Aco2
Acot7
Acp1
Acp4
Acrbp
Acsbg1
Acsf3
Acsl6
Acss3
Actg1p16
Actl9
Actn1-as1
Actn3
Actn4
Actr3
Acyp2
Ad000090.1
Ad001527.2
Ada2
Adad2
Adam11
Adam15
Adam17
Adam2
Adam28
Adam29
Adam6
Adam8
Adamts1
Adamts10
Adamts19
Adamts4
Adamts7
Adamts7p1
Adamtsl2
Adap1
Adck2
Adcy1
Adcy5
Adcy7
Add1
Add2
Add3
Adgra1
Adgra1-as1
Adgra2
Adgrb1
Adgrg1
Adgrl1
Adk
Adm
Adnp2
Adora2a
Adora2a-as1
Adpgk-as1
Adprm
Adssl1
Aebp1
Aebp2
Af038458.2
Af067845.4
Af111169.1
Af111169.3
Af186192.2
Af186996.2
Af233439.1
Afap1
Afap1-as1
Afap1l2
Agap3
Agbl3
Agbl5
Ago2
Agpat1
Agpat3
Agrn
Agrp
Agtrap
Agxt
Agxt2
Ahcy
Ahdc1
Ahr
Aifm3
Aimp2
Aire
Aj003147.1
Aj011931.1
Aj011932.1
Aj239328.1
Ak4
Ak7
Ak8
Akap2
Akap5
Akap8
Akap8l
Akr1d1
Akr1e2
Akr7a2p1
Akt1
Akt2
Al008707.1
Al008720.1
Al008721.2
Al008726.1
Al008733.1
Al009031.1
Al021396.1
Al021707.3
Al021707.5
Al021707.6
Al021707.7
Al021707.8
Al021937.3
Al022069.1
Al022238.2
Al022318.2
Al022323.3
Al022324.2
Al022324.4
Al022326.1
Al022328.1
Al022328.3
Al022332.2
Al023775.1
Al024508.2
Al031123.1
Al031186.1
Al031229.1
Al031282.1
Al031283.2
Al031600.2
Al031713.1
Al031848.1
Al032819.3
Al033527.3
Al033529.1
Al034346.1
Al034374.1
Al035398.1
Al035420.2
Al049757.1
Al049796.1
Al049840.2
Al049840.3
Al078605.1
Al096700.1
Al096828.1
Al109659.2
Al109976.1
Al110115.2
Al110118.2
Al117328.2
Al117340.1
Al117379.1
Al118506.1
Al118522.1
Al118558.4
Al121612.2
Al121722.1
Al121760.1
Al121772.3
Al121827.1
Al121829.1
Al121829.2
Al121832.1
Al121832.3
Al121845.1
Al121845.3
Al121912.1
Al121972.1
Al122018.1
Al122023.1
Al122058.1
Al132711.1
Al133227.1
Al133279.1
Al133410.2
Al133477.1
Al133481.1
Al133500.1
Al135744.1
Al135786.2
Al135910.1
Al136116.1
Al136295.1
Al136295.2
Al136307.1
Al136366.1
Al136372.2
Al137025.1
Al137077.2
Al137186.2
Al138781.1
Al138885.2
Al138885.4
Al138920.1
Al138921.1
Al139005.1
Al139020.2
Al139093.1
Al139099.1
Al139109.1
Al139130.1
Al139220.2
Al139246.1
Al139246.2
Al139246.4
Al139246.5
Al139254.2
Al139260.1
Al139300.1
Al139349.1
Al157400.1
Al157400.2
Al157400.5
Al157823.1
Al157911.1
Al157937.1
Al158151.3
Al160313.1
Al161637.1
Al161669.1
Al161733.1
Al161793.1
Al161908.1
Al161935.1
Al162274.2
Al162457.1
Al162457.2
Al162497.1
Al162713.1
Al162724.2
Al163636.2
Al353588.1
Al353597.3
Al353625.1
Al353658.2
Al353747.3
Al353803.1
Al353997.2
Al354712.1
Al354733.1
Al354740.1
Al354928.1
Al354979.1
Al355310.2
Al355472.2
Al355490.1
Al355803.1
Al355987.1
Al355987.2
Al356020.1
Al356275.1
Al356309.2
Al356481.3
Al356583.2
Al356740.1
Al357033.1
Al357033.4
Al357140.3
Al358613.3
Al359182.1
Al359183.1
Al359265.3
Al359313.1
Al359771.1
Al359854.1
Al359962.1
Al359979.2
Al360181.2
Al365209.1
Al390719.1
Al390726.1
Al390728.5
Al390957.1
Al391121.1
Al391262.1
Al391280.1
Al391422.2
Al391807.1
Al391832.2
Al391845.1
Al392086.1
Al442128.2
Al445183.1
Al445253.1
Al445288.1
Al445363.3
Al445465.1
Al445483.1
Al450267.1
Al450326.1
Al451065.1
Al451069.3
Al451142.1
Al499627.1
Al512353.1
Al512356.1
Al512430.2
Al512599.1
Al512622.1
Al512662.2
Al513218.1
Al513477.1
Al583722.3
Al589642.1
Al589765.4
Al589923.1
Al590068.3
Al590079.1
Al590226.1
Al590226.2
Al590327.1
Al590369.1
Al590560.1
Al590627.2
Al590639.1
Al590708.1
Al590729.1
Al590822.1
Al590989.1
Al591167.1
Al591485.1
Al591742.1
Al592071.1
Al592301.1
Al596442.2
Al603832.2
Al606489.1
Al606490.8
Al606760.3
Al611929.1
Al645608.4
Al645608.8
Al645728.1
Al645924.1
Al662884.4
Al669970.2
Al671883.2
Al672291.1
Al731577.2
Al807752.6
Al845331.2
Al928654.2
Al928742.1
Al929472.2
Alas1
Aldh16a1
Aldh1l1
Aldh1l1-as1
Aldh3a1
Aldh3a2
Aldh3b1
Aldh3b2
Aldh5a1
Aldoa
Aldoc
Alg10
Alg12
Alg1l13p
Alg1l2
Alg6
Alkbh6
Alkbh7
Alox12
Alox12p2
Alx3
Alyref
Amdhd2
Amer3
Amotl1
Amotl2
Ampd2
Ampd3
Anapc11
Anapc2
Ang
Angptl8
Ankfy1
Ankk1
Ankle2
Ankmy1
Ankrd11
Ankrd13b
Ankrd13d
Ankrd2
Ankrd23
Ankrd24
Ankrd30b
Ankrd33b
Ankrd36bp2
Anks1a
Anks6
Ankzf1
Ano3
Ano4
Ano7
Ano8
Ano9
Anp32b
Anpep
Antxrl
Anxa11
Anxa5
Aoc1
Ap000229.1
Ap000251.1
Ap000344.1
Ap000345.1
Ap000347.1
Ap000350.2
Ap000356.4
Ap000357.1
Ap000357.2
Ap000553.1
Ap000662.1
Ap000688.4
Ap000721.2
Ap000769.1
Ap000808.1
Ap000808.2
Ap000866.2
Ap000894.4
Ap001021.1
Ap001024.1
Ap001029.1
Ap001062.3
Ap001107.2
Ap001107.4
Ap001107.6
Ap001107.7
Ap001107.8
Ap001107.9
Ap001266.2
Ap001363.1
Ap001363.2
Ap001412.1
Ap001453.3
Ap001458.1
Ap001468.1
Ap001469.2
Ap001476.1
Ap001476.2
Ap001476.3
Ap001496.4
Ap001528.1
Ap001542.1
Ap001636.3
Ap001889.1
Ap001893.3
Ap001922.1
Ap002008.2
Ap002380.1
Ap002490.1
Ap002495.2
Ap002505.1
Ap002748.1
Ap002748.3
Ap002754.1
Ap002761.1
Ap002956.1
Ap003040.1
Ap003108.1
Ap003171.2
Ap003390.1
Ap003392.2
Ap003555.3
Ap003721.3
Ap003733.4
Ap003774.2
Ap003789.1
Ap004609.1
Ap005136.1
Ap005212.1
Ap005264.7
Ap006248.2
Ap006248.5
Ap006287.1
Ap006333.1
Ap006547.1
Ap006621.2
Ap006621.3
Ap006621.5
Ap007216.2
Ap1ar
Ap1b1
Ap1b1p1
Ap1m1
Ap1m2
Ap2a1
Ap2a2
Ap2b1
Ap3d1
Ap5z1
Apc2
Aplf
Aplp1
Apobec3a
Apopt1
Appl2
Aprt
Aqp1
Aqp3
Arf1p1
Arfgap1
Arfgap2
Arfrp1
Arhgap21
Arhgap25
Arhgap27
Arhgap27p2
Arhgap30
Arhgap36
Arhgap39
Arhgap40
Arhgap44
Arhgap45
Arhgap8
Arhgap9
Arhgdia
Arhgdig
Arhgef1
Arhgef10
Arhgef15
Arhgef17
Arhgef2
Arhgef33
Arhgef4
Arhgef40
Arid3b
Arih2
Arl8b
Armc2
Armc5
Armh1
Arpc1a
Arpc5l
Arpp21
Arrdc1
Arrdc1-as1
Arsb
Artn
Arvcf
Asap3
Asb10
Ascl2
Asgr1
Asic3
Asl
Aspa
Aspdh
Aspg
Asphd1
Aspscr1
Ass1
Astl
Atad3b
Atad3c
Atcay
Atg101
Atg2a
Atg4b
Atg9a
Atn1
Atoh8
Atp11a
Atp13a1
Atp13a2
Atp1a1
Atp2a1
Atp2a3
Atp2b2
Atp2b3
Atp5f1ap4
Atp5f1d
Atp5mc1p8
Atp5mf-ptcd1
Atp6ap1
Atp6ap1l
Atp6v0a1
Atp6v0c
Atp6v0d1
Atp6v0e1
Atp6v1c2
Atp8b5p
Atp9b
Atraid
Atrnl1
Atxn1
Atxn10
Atxn2
Atxn7l3
Atxn8os
Aurkaip1
Aurkb
Avl9
Axin1
Azin2
B3gat3
B3gntl1
B4galnt1
B4galnt3
B4galnt4
B4galt1-as1
B4galt2
B4galt7
B9d1
Babam2
Bag6
Bahcc1
Baiap2
Baiap3
Bak1
Banf1
Banp
Barhl1
Barx1-dt
Basp1
Bbc3
Bbx
Bcam
Bcan
Bcar1
Bcas4
Bcl11a
Bcl2l11
Bcl2l12
Bcl2l2
Bcl6b
Bcl7c
Bcl9
Bcl9l
Bcr
Bcrp3
Begain
Bend5
Best2
Bfsp1
Bglap
Bgn
Bhmg1
Bicdl2
Bin1
Bin3
Birc7
Blm
Bloc1s6
Bmi1
Bmp7-as1
Bmpr2
Bms1p4
Bnip2
Boll
Bop1
Borcs8
Borcs8-mef2b
Bphl
Bpifb3
Brat1
Brd1
Brd3
Brd4
Brd7p4
Brd9
Brd9p2
Brf1
Brf2
Brms1
Brsk2
Brwd1-as1
Brwd1-as2
Bscl2
Bsdc1
Bsg
Btbd19
Btbd6
Btbd9
Btn2a2
Btnl8
Btnl9
Btrc
Bves-as1
Bx255925.3
Bx284668.2
Bx284668.4
Bx293535.1
Bx537318.1
Bx927359.1
Bzw1
C10orf91
C11orf94
C12orf57
C15orf41
C15orf62
C16orf70
C17orf100
C17orf107
C17orf51
C17orf75
C17orf99
C18orf54
C19orf18
C19orf25
C19orf38
C19orf47
C19orf57
C19orf66
C19orf84
C1orf147
C1orf159
C1orf167
C1qa
C1qbpp1
C1qc
C1qtnf1
C1qtnf12
C1qtnf5
C2
C20orf203
C20orf204
C2cd2l
C2orf50
C2orf72
C2orf81
C5orf51
C6orf120
C6orf136
C6orf141
C6orf201
C7orf26
C7orf31
C7orf43
C7orf50
C7orf61
C8g
C8orf37-as1
C8orf44
C8orf58
C8orf82
C9orf16
C9orf43
C9orf85
Ca3
Ca9
Cables1
Cacna1a
Cacna1c
Cacna1d
Cacna1g
Cacna1h
Cacna2d3
Cacna2d4
Cacnb3
Cacng5
Cactin
Cactin-as1
Calcb
Calcoco2
Calcp
Camk2b
Camk2g
Camkk1
Camkv
Camsap3
Cand1
Cant1
Canx
Capn1
Capn10
Capn15
Capn5
Caprin1
Capzb
Card10
Card14
Card19
Card9
Carhsp1
Carmil2
Carmil3
Cars2
Casc2
Caskin1
Caskin2
Casp7
Casp8ap2
Cast
Casz1
Catip
Catip-as1
Catsperb
Catsperg
Cbarp
Cbfa2t3
Cblb
Cbx3
Cbx3p8
Cbx8
Cby1
Cc2d1a
Cc2d1b
Cc2d2b
Ccdc102b
Ccdc106
Ccdc113
Ccdc114
Ccdc127
Ccdc137
Ccdc140
Ccdc144a
Ccdc144cp
Ccdc157
Ccdc159
Ccdc18
Ccdc182
Ccdc183
Ccdc187
Ccdc189
Ccdc196
Ccdc22
Ccdc40
Ccdc57
Ccdc78
Ccdc88b
Ccdc88c
Ccdc9
Ccdc91
Ccdc92
Cchcr1
Ccl17
Ccl24
Ccn5
Ccnyl1
Ccp110
Ccr8
Cct3
Cct5
Cd14
Cd151
Cd276
Cd5
Cd81
Cd81-as1
Cd9
Cdc14a
Cdc14b
Cdc25b
Cdc34
Cdc37l1
Cdc42bpg
Cdc42ep2
Cdc45
Cdh15
Cdh3
Cdh7
Cdhr5
Cdip1
Cdk11a
Cdk13
Cdk18
Cdk19
Cdk2ap1
Cdk2ap2
Cdk6
Cdk8
Cdk9
Cdkn2aip
Cdkn2d
Cdt1
Cdx1
Cdx2
Ceacam21
Ceacam5
Cebpb
Cecr7
Celf2
Celf5
Celsr1
Celsr2
Cemip
Cend1
Cenpn
Cenpo
Cep131
Cep192
Cep250
Cep290
Cep72
Cep89
Cercam
Cerk
Cers1
Cers3
Cfap36
Cfap410
Cfap46
Cfap65
Cfap70
Cfap74
Cfap97d2
Cfap99
Cfdp1
Cgb1
Cgn
Chchd2p6
Chd3
Chd4
Chd8
Chek1
Chfr
Chid1
Chmp1a
Chmp6
Chmp7
Chp1
Chpf
Chrac1
Chrna10
Chrna4
Chrnb1
Chrne
Chst10
Chst11
Chst12
Chst15
Chst5
Chst8
Chtf18
Cic
Cicp14
Cidea
Cilp2
Cinp
Cipc
Cirbp
Cit
Cited1
Ciz1
Ckb
Ckmt2
Clasrp
Clca1
Clcn7
Clcnka
Clcnkb
Cldn11
Cldn14
Cldn6
Cldn7
Cldnd2
Clec18b
Clec4g
Clic4p3
Clic6
Clip2
Clip3
Clk3
Clp1
Clpsl1
Clptm1
Clptm1l
Clspn
Clstn2
Clstn3
Cltcl1
Cluh
Cmc1
Cmtm1
Cmtm4
Cmtm5
Cmtm7
Cmtr1
Cndp1
Cnih3
Cnksr1
Cnn2
Cnnm4
Cntd2
Cntn1
Cntn2
Cntnap4
Cntnap5
Coa1
Coasy
Cog3
Cog6
Col16a1
Col18a1
Col20a1
Col23a1
Col26a1
Col27a1
Col4a2
Col4a3
Col5a1
Col6a1
Col6a2
Col6a3
Col7a1
Col8a2
Col9a2
Col9a3
Comtd1
Cope
Copz2
Coq10a
Coq8a
Coro1b
Coro1c
Coro6
Coro7
Cort
Cotl1
Cox10
Cox19
Cox6a2
Cox6b2
Cpa1
Cpd
Cpeb1
Cpeb2
Cplane1
Cplx2
Cplx4
Cpne2
Cpne3
Cpne7
Cpne8
Cpsf1
Cpsf4
Cpt1b
Cpt1c
Cpxcr1
Cr1
Cr382285.1
Cr392000.1
Cr392000.2
Crabp1
Cracr2b
Cramp1
Crat
Crb2
Creb3l3
Creb3l4
Crebbp
Creld1
Crispld1
Crlf1
Crocc
Crocc2
Croccp2
Crtap
Crtc1
Cry1
Cry2
Crybb2p1
Crybg1
Crybg2
Crym-as1
Csf3r
Cskmt
Csnk1d
Csnk1g1
Csnk1g2
Csnk1g2-as1
Csnk2a2
Cspg4
Cspg4p13
Cstp1
Ctbp1
Ctbp1-dt
Ctdp1
Ctf1
Ctif
Ctnnd2
Ctns
Ctrc
Ctsa
Ctsd
Ctu2
Ctxn2
Cu104787.1
Cuedc1
Cul4a
Cul9
Cux1
Cx3cl1
Cxcl1
Cxcl12
Cxcr1
Cxorf40a
Cxxc1
Cxxc5
Cyb561
Cyb561d2
Cyb5ap5
Cyb5d1
Cyba
Cybc1
Cyc1
Cymp
Cyp1b1
Cyp26a1
Cyp26c1
Cyp27a1
Cyp27c1
Cyp2f1
Cyp2w1
Cyp46a1
Cyp4f23p
Cyp4f3
Cyp7b1
Cyth3
D2hgdh
Dab2ip
Dact1
Dact3-as1
Dagla
Daglb
Dalrd3
Dapk3
Dapp1
Dazap1
Dbf4b
Dbh
Dbn1
Dbndd1
Dbnl
Dbp
Dcaf15
Dcaf4
Dcakd
Dclk3
Dcst1
Dcst2
Dctd
Dcun1d2
Dcun1d5
Ddah2
Ddi2
Ddit4
Ddit4-as1
Ddn-as1
Ddr1
Ddx39a
Ddx4
Ddx41
Ddx42
Deaf1
Decr1
Def8
Degs1
Dele1
Dennd3
Dennd4b
Dennd5a
Dennd6b
Denr
Depdc5
Desi2
Dffbp1
Dgat1
Dgat2
Dgcr2
Dgka
Dgke
Dgkh
Dgkz
Dglucy
Dhps
Dhrs13
Dhrs7c
Dhx34
Dido1
Dip2a
Dip2c
Dipk1b
Diras1
Dis3l2
Dis3l2p1
Disp2
Disp3
Dixdc1
Dkkl1
Dlc1
Dleu2
Dlg1-as1
Dlgap2
Dll1
Dll4
Dlstp1
Dlx1
Dlx4
Dm1-as
Dmbt1p1
Dmpk
Dmrt2
Dmrtc2
Dmtn
Dnaaf3
Dnaaf5
Dnah1
Dnah11
Dnah8
Dnai2
Dnaja1
Dnaja3
Dnajb12
Dnajb2
Dnajb8-as1
Dnajc10
Dnajc11
Dnajc17
Dnajc22
Dnajc5
Dnase1
Dnase1l2
Dnhd1
Dnm1
Dnm1p49
Dnm1p51
Dnm2
Dnmt1
Doc2a
Doc2gp
Dock2
Dock5
Dock6
Dock7
Dock9-dt
Dok3
Dok5
Dot1l
Dpagt1
Dpcd
Dpep1
Dpep2
Dph1
Dpm3
Dpp3
Dpp7
Dpp9
Dppa3p3
Dppa4
Dpy19l3
Dpys
Dpysl4
Draic
Dram1
Drap1
Drd2
Drd4
Drg1
Drg2
Dscaml1
Dstn
Dtna
Dtx3l
Duox1
Dus1l
Dus2
Dus3l
Dusp15
Dusp16
Dusp22
Dusp28
Dusp5p1
Dusp7
Dut
Dux4l26
Dux4l34
Dux4l35
Dvl1
Dvl2
Dvl3
Dync1h1
Dynll1
Dyrk3
Dzip1l
E2f3p1
E4f1
Ebf4
Ecel1
Edaradd
Edc3
Edc4
Eef1a2
Eef1akmt3
Eef1d
Eef2
Eef2kmt
Efcab1
Efcab12
Efcab13
Efcab2
Efemp2
Efhd2
Efl1p1
Efna1
Eftud2
Egfl7
Egflam
Egln2
Ehbp1l1
Ehd4-as1
Ehmt1
Ei24
Eif1p7
Eif2b1
Eif2b5
Eif3b
Eif3g
Eif4a2p1
Eif4e2
Eif5
Eipr1
Elane
Elfn2
Elk3
Elmo2
Elmod2
Eln
Elof1
Elp2
Elp5
Emc6
Emc9
Eme2
Emilin1
Eml2
Eml3
Emx1
Emx2
En1
Endov
Engase
Enkd1
Eno3
Enpp7
Entpd3-as1
Entpd6
Entpd8
Entr1
Eny2
Ep300
Ep400p1
Epb41
Epb41l2
Epcam
Epha6
Ephb2
Ephb6
Ephx1
Epn1
Eps8l2
Eps8l3
Erc1
Ercc2
Ercc4
Erfe
Ergic1
Ergic3
Eri3
Ermard
Erp29
Esam
Espl1
Espn
Espnl
Esrrap2
Ess2
Etv2
Eva1b
Evc
Evi5l
Evl
Evx1
Ewsr1
Exd3
Exoc3
Exoc3l1
Exoc7
Ext2
Extl3
Extl3-as1
Eya4
F12
F2r
Faah2
Faap100
Faap20
Fadd
Fads1
Fads2
Fads3
Fam110a
Fam118a
Fam120b
Fam129b
Fam131a
Fam131c
Fam167a
Fam168b
Fam171a2
Fam173a
Fam174b
Fam177a1
Fam178b
Fam181a-as1
Fam182b
Fam189b
Fam193a
Fam193b
Fam207a
Fam210b
Fam216a
Fam218a
Fam21ep
Fam220bp
Fam221a
Fam234a
Fam238a
Fam242c
Fam25bp
Fam3b
Fam43a
Fam47e
Fam47e-stbd1
Fam53a
Fam53b
Fam71e2
Fam81a
Fam81b
Fam83d
Fam83e
Fam83g
Fam86b3p
Fam86c1
Fam86c2p
Fam86fp
Fam86kp
Fam8a3p
Fanca
Fancm
Far2p4
Farp1
Fasn
Fastk
Fat4
Fbf1
Fbh1
Fbl
Fbln2
Fbn3
Fbrs
Fbxl18
Fbxl6
Fbxo2
Fbxo28
Fbxo34
Fbxo36p1
Fbxo3-dt
Fbxo41
Fbxo43
Fbxo45
Fbxo46
Fbxo9
Fbxw4
Fcgbp
Fcgr2a
Fcgrt
Fchsd1
Fcmr
Fdx2
Fdxr
Fermt3
Fetub
Fev
Fez1
Ffar4
Fgd5p1
Fgf11
Fgf14-as2
Fgf3
Fgfr1
Fgfr3
Fgfr3p1
Fgfr4
Fgfrl1
Fgr
Fhad1
Fhdc1
Fhod3
Fibcd1
Fis1
Fiz1
Fjx1
Fkbp10
Fkbp4
Fkbp8
Flii
Flnb
Flot2
Flrt2
Flt4
Flywch1
Flywch2
Fmnl1
Fn3krp
Fnbp1l
Fndc3a
Fndc5
Fo393418.1
Folr3
Fos
Foxa1
Foxb2
Foxcut
Foxd1
Foxd3
Foxf2
Foxg1
Foxj2
Foxk2
Foxl1
Foxn1
Foxn3-as1
Foxr1
Fp565171.1
Fpgs
Frg1dp
Frg1hp
Frmd1
Frmd4a
Frmd6
Frmd8
Frs3
Fscn1
Fstl3
Ftcd
Ftcd-as1
Ftcdnl1
Fth1p8
Fubp3
Fuk
Fuom
Fus
Fut5
Fut7
Fut8
Fxyd1
Fxyd6
Fyco1
Fyttd1
Fzd6
Fzr1
G2e3
G3bp1
Gaa
Gab1
Gabarap
Gabbr2
Gabpb1
Gabrd
Gad1
Gad2
Gadd45g
Gale
Galk1
Galk2
Galns
Galnt10
Galnt9
Galp
Galt
Gamt
Gapdhp39
Gars-dt
Gas2
Gas2l1
Gas6-as1
Gas8
Gata2-as1
Gata3
Gata4
Gata6
Gatad1
Gatd1
Gca
Gcc2
Gcgr
Gclc
Gcn1
Gdf15
Gdnf-as1
Gdpd5
Gemin4
Gemin7
Gen1
Get4
Gfap
Gfi1
Gfi1b
Gfpt2
Gfra2
Gga1
Gga3
Ggact
Ggh
Ggnbp2
Ggps1
Ggt1
Ggt5
Ghdc
Ghr
Gipc1
Gipr
Git1
Gja9
Gli4
Glipr2
Glmp
Glrx5
Glyctk-as1
Gmip
Gmppa
Gmppb
Gmpsp1
Gna11
Gna12
Gnai1
Gnai2
Gnao1
Gnas
Gnas-as1
Gnaz
Gnb1l
Gnb2
Gnb5
Gng7
Golga1
Golga2
Gon4l
Gorasp2
Gosr1
Gosr2
Gpaa1
Gpc1
Gper1
Gphn
Gpr107
Gpr108
Gpr137
Gpr137c
Gpr158
Gpr161
Gpr17
Gpr179
Gpr26
Gpr35
Gpr39
Gpr4
Gpr68
Gpr84
Gprc5b
Gprc5d-as1
Gps1
Gpsm1
Gpt
Gramd1a
Gramd1b
Gramd4
Grap
Grb7
Greb1
Greb1l
Gria4
Grid2ip
Grifin
Grin1
Grin2b
Grin2c
Grina
Grk1
Grk2
Grk3
Grk6
Grm2
Grm4
Grm7-as3
Grm8
Grn
Gsdmd
Gsdme
Gse1
Gskip
Gsn
Gstm4
Gsto2
Gstp1
Gtf2e1
Gtf2f1
Gtf2h5
Gtf2i
Gtf2ird1
Gtf3a
Gtf3c1
Gtf3c2
Gtf3c5
Gtpbp3
Gtpbp8
Gucd1
Gucy1b2
Guk1
Gyg1p2
Gzf1
H1foo
H1fx-as1
H2afy2
H3f3a
Haao
Hadh
Hadha
Hagh
Haghl
Haglr
Hapln3
Hapln4
Hars
Hccs
Hcg22
Hcg9
Hck
Hdac1
Hdac10
Hdac11
Hdac2-as2
Hdac4
Hdac4-as1
Hdac5
Hdac6
Hdac7
Hddc3
Hdgf
Hdhd5-as1
Hdlbp
Hebp2
Hectd1
Helz2
Hes3
Hes6
Hexa
Hexd
Hey1
Hgfac
Hgh1
Hgs
Hgsnat
Hhex
Hhipl1
Hic1
Hid1
Hif1a
Higd1ap3
Hip1r
Hist1h2be
Hk3
Hkdc1
Hkr1
Hla-dra
Hla-w
Hla-z
Hlx
Hm13
Hmcn2
Hmg20b
Hmga1
Hmgb1p10
Hmgb3p22
Hmgcr
Hmgn1p12
Hmgn1p3
Hmgn2p35
Hmox2
Hnf1b
Hnmt
Hnrnpa1p30
Hnrnpa1p60
Hnrnpabp1
Hnrnpul2-bscl2
Hoga1
Hook2
Hottip
Hoxa3
Hoxa9
Hoxa-as2
Hoxb6
Hoxb8
Hoxb-as3
Hoxd10
Hoxd11
Hoxd3
Hpca
Hpcal1
Hpn
Hprt1p2
Hps1
Hr
Hras
Hrc
Hrh3
Hs3st3b1
Hsd11b1l
Hsd17b1
Hsd17b12
Hsd17b6
Hsf1
Hsf4
Hsp90aa1
Hsp90b2p
Hspa14
Hspa4
Hspa8p17
Hspb1p1
Hspb1p2
Hspbp1
Hspe1p27
Hspg2
Htra2
Htt
Hvcn1
Hyal1
Hydin2
Hyls1
Hypm
Iba57
Iba57-dt
Icam1
Icam3
Id2
Idua
Ier2
Ier5l
Ifi30
Ifitm10
Ifngr2
Ifnl3p1
Ift140
Ift20
Ift27
Ift43
Ift81
Igdcc4
Igf2
Igf2bp2
Igfals
Igfbp6
Igfbp7-as1
Igha2
Ighd1-14
Ighd5-5
Ighd6-13
Ighe
Ighep2
Ighg3
Ighg4
Ighmbp2
Iglv3-29
Iglv9-49
Igsf9b
Ikzf1
Il13
Il15ra
Il18bp
Il18r1
Il1r2
Il20ra
Il21r
Il27
Il2rb
Il32
Il34
Il4i1
Il4r
Il6
Il6stp1
Ilf3
Ilkap
Ilvbl
Immp2l
Impdh1
Inafm2
Inava
Inca1
Inf2
Ing5
Inka2-as1
Inpp5a
Inpp5b
Inpp5d
Inpp5f
Inppl1
Ins
Ins-igf2
Insr
Insyn2
Ints1
Ints11
Ints9
Iqank1
Iqce
Iqch
Iqgap2
Iqsec1
Iqsec3
Irf8
Irgm
Irgq
Irs3p
Irx1p1
Irx4
Irx6
Isca2
Isg20
Islr2
Isy1
Isyna1
Itfg1-as1
Itga2b
Itga3
Itgal
Itgax
Itgb2
Itgb2-as1
Itgb4
Itgb5
Itgb7
Itih3
Itm2c
Itprid2
Itprip
Itpripl1
Itsn1
Izumo4
Jag1
Jag2
Jak1
Jhy
Jmjd1c-as1
Jmjd4
Jmjd7
Jmjd7-pla2g4b
Jmjd8
Josd2
Jsrp1
Jup
Kat14
Kat2a
Kat6b
Kat7
Katnb1
Kazald1
Kbtbd12
Kbtbd13
Kbtbd7
Kbtbd8
Kcnab1
Kcnab2
Kcnc1
Kcnip3
Kcnk16
Kcnk4
Kcnn2
Kcnn4
Kcnq1
Kcnq1dn
Kcnq2
Kcns2
Kcnt1
Kctd11
Kctd17
Kctd19
Kctd6
Kdelr1
Kdelr2
Kdm2b
Kdm4b
Kdm6b
Kdm7a
Keap1
Kiaa0513
Kiaa1211
Kiaa1217
Kiaa1614
Kiaa1671
Kiaa1755
Kif12
Kif1a
Kif1c
Kif21a
Kif26a
Kif7
Kif9-as1
Kifc2
Kifc3
Kiss1r
Kit
Kiz-as1
Klc2
Klc4
Klf14
Klf15
Klf17
Klhdc4
Klhl17
Klhl20
Klhl21
Klhl29
Klhl36
Klk12
Klk14
Klrc4-klrk1
Klrk1
Kmt2a
Kmt2b
Kmt5a
Kncn
Knop1
Krba1
Krba2
Kremen1
Kri1
Krt1
Krt18p21
Krt18p63
Krt19
Krt222
Krt42p
Krt5
Krt8
Krt81
Krt85
Krt8p20
Krt8p36
Krt8p47
Krt8p7
Krtap10-13p
Krtap10-4
Krtap1-4
Krtap5-5
Krtap5-as1
Ksr1
L1cam
L34079.2
L3mbtl1
Lactb2-as1
Lad1
Lama2
Lama5
Lamb2
Lamb3
Lamp1
Lamtor2
Lamtor4
Lamtor5-as1
Lap3
Large2
Larp4b
Lat
Lbh
Lbhd1
Lbx1-as1
Lcat
Lcn12
Lcn15
Lcn6
Lcn8
Lcn9
Lcnl1
Ldb2
Ldhc
Ldlr
Ldlrad4
Ldlrap1
Lef1
Lef1-as1
Lenep
Leng9
Leo1
Leprotl1
Lfng
Lgals3bp
Lgals7
Lgals8
Lgr6
Lhb
Lhpp
Lhx1
Lhx5
Lhx5-as1
Lhx9
Lig1
Lilra2
Lilra6
Lilrb2
Limd1
Limk1
Lims1
Lims2
Lin52
Linc00051
Linc00174
Linc00205
Linc00235
Linc00261
Linc00271
Linc00301
Linc00327
Linc00337
Linc00350
Linc00368
Linc00415
Linc00482
Linc00494
Linc00523
Linc00552
Linc00565
Linc00629
Linc00654
Linc00659
Linc00661
Linc00667
Linc00683
Linc00700
Linc00710
Linc00840
Linc00842
Linc00888
Linc00905
Linc00910
Linc00926
Linc00933
Linc00954
Linc00963
Linc00973
Linc01006
Linc01007
Linc01015
Linc01022
Linc01115
Linc01119
Linc01134
Linc01148
Linc01166
Linc01167
Linc01168
Linc01194
Linc01204
Linc01210
Linc01231
Linc01288
Linc01311
Linc01315
Linc01342
Linc01381
Linc01385
Linc01391
Linc01413
Linc01471
Linc01510
Linc01521
Linc01529
Linc01531
Linc01533
Linc01547
Linc01551
Linc01571
Linc01574
Linc01584
Linc01588
Linc01620
Linc01624
Linc01639
Linc01686
Linc01738
Linc01743
Linc01749
Linc01750
Linc01757
Linc01788
Linc01833
Linc01865
Linc01896
Linc01975
Linc01996
Linc02004
Linc02010
Linc02026
Linc02051
Linc02086
Linc02106
Linc02125
Linc02132
Linc02138
Linc02139
Linc02176
Linc02210
Linc02225
Linc02240
Linc02255
Linc02276
Linc02298
Linc02299
Linc02317
Linc02325
Linc02348
Linc02352
Linc02354
Linc02369
Linc02446
Linc02449
Linc02465
Linc02487
Linc02506
Linc02593
Linc02604
Linc02610
Linc02646
Linc-ror
Lingo1
Lipe
Lipg
Llgl2
Lmbr1l
Lmf1
Lmf1-as1
Lmna
Lmnb2
Lmx1b
Lncpress1
Lnctam34a
Loxl2
Loxl3
Lpar2
Lpar5
Lpcat1
Lpin2
Lpp-as2
Lrch4
Lrcol1
Lrfn3
Lrig1
Lrp1
Lrp10
Lrp3
Lrp5l
Lrp8
Lrrc14
Lrrc26
Lrrc37a7p
Lrrc3-dt
Lrrc43
Lrrc45
Lrrc4b
Lrrc75b
Lrrc8c
Lrrc8e
Lrrk1
Lrrk2
Lrrn2
Lrtm2
Lrwd1
Lsm4
Lsm7
Lsp1
Lsr
Lss
Ltbp3
Ltbp4
Ltbr
Ltc4s
Ltk
Luc7l3
Luzp1
Ly6d
Ly6g5c
Ly6l
Lynx1
Lztr1
Lzts2
Macrod1
Mad1l1
Madcam1
Madd
Maea
Mael
Mafg
Mafk
Mag
Maged1
Magi2-as3
Mal
Mamdc4
Maml3
Man1b1
Man1c1
Man2a1
Man2c1
Map1s
Map2k1p1
Map2k2
Map2k3
Map2k4
Map2k7
Map3k11
Map3k14-as1
Map3k3
Map3k4
Map3k7cl
Map3k8
Map4
Map4k1
Map4k2
Map6
Map7d1
Mapk12
Mapk13
Mapk14
Mapk15
Mapk3
Mapk7
Mapk8ip2
Mapk8ip3
Mapkap1
Mapkapk3
Mapre2
March8
Mark2p16
Mark3
Mark4
Mast1
Mast3
Mat2a
Matk
Mau2
Mbd1
Mbd3
Mbd3l1
Mbnl1
Mbp
Mbtps1
Mc1r
Mcf2l
Mcm3ap-as1
Mcm7
Mcoln1
Mcrip1
Mcrip2
Mcrs1
Mcub
Mdm2
Med12l
Med13
Med15
Med15p4
Med15p8
Med16
Med17
Med24
Med26
Med27
Med28
Med29
Mef2b
Meg3
Megf10
Megf11
Megf6
Megf8
Mei1
Meltf
Men1
Mepce
Mertk
Mesd
Mest
Met
Metrn
Metrnl
Mettl23
Mettl26
Mex3a
Mfn2
Mfng
Mfrp
Mfsd10
Mfsd13a
Mfsd3
Mfsd9
Mga
Mgat1
Mgat2
Mgat4b
Mgrn1
Mia2
Miat
Mib2
Mical1
Mical3
Micall2
Micb
Micos10
Micos10-nbl1
Midn
Mier2
Miip
Mink1
Mios
Miox
Mir106b
Mir1180
Mir1193
Mir1199
Mir1227
Mir1229
Mir1257
Mir1260a
Mir127
Mir1286
Mir129-2
Mir130b
Mir133a2
Mir139
Mir152
Mir182
Mir1910
Mir192
Mir194-2hg
Mir200a
Mir200b
Mir2276
Mir22hg
Mir25
Mir296
Mir298
Mir301b
Mir3123
Mir3132
Mir3153
Mir3187
Mir3189
Mir3193
Mir3195
Mir3196
Mir339
Mir34a
Mir365b
Mir3663
Mir3678
Mir375
Mir378b
Mir424
Mir4251
Mir429
Mir4292
Mir4296
Mir4310
Mir4314
Mir4321
Mir4322
Mir433
Mir4429
Mir4453
Mir4453hg
Mir4456
Mir4468
Mir4470
Mir4477b
Mir4515
Mir4519
Mir4521
Mir4530
Mir4540
Mir4635
Mir4648
Mir4649
Mir4655
Mir4656
Mir4658
Mir4664
Mir4665
Mir4669
Mir4673
Mir4674
Mir4686
Mir4690
Mir4696
Mir4707
Mir4722
Mir4725
Mir4731
Mir4745
Mir4747
Mir4751
Mir4767
Mir4793
Mir494
Mir503
Mir5189
Mir5191
Mir5587
Mir5699
Mir5739
Mir608
Mir6165
Mir623
Mir631
Mir647
Mir649
Mir6514
Mir661
Mir662
Mir6716
Mir6720
Mir6721
Mir6726
Mir6729
Mir6738
Mir6741
Mir6742
Mir6749
Mir6753
Mir6756
Mir6765
Mir6772
Mir6783
Mir6784
Mir6787
Mir6789
Mir6792
Mir6794
Mir6796
Mir6802
Mir6804
Mir6808
Mir6813
Mir6815
Mir6821
Mir6836
Mir6848
Mir6850
Mir6875
Mir6880
Mir6893
Mir7107
Mir7108
Mir7112
Mir7113
Mir7114
Mir7155
Mir7160
Mir718
Mir760
Mir762
Mir762hg
Mir770
Mir7847
Mir8072
Mir9-1
Mir93
Mir9-3
Mir937
Mir939
Mir9-3hg
Mir940
Mir99ahg
Mirlet7i
Mis12
Misp
Misp3
Mixl1
Mknk2
Mkrn2
Mlc1
Mlecp1
Mllt6
Mlph
Mlst8
Mlxip
Mlxipl
Mmab
Mmel1
Mmp11
Mmp14
Mmp15
Mmp17
Mmp23b
Mmp25
Mmp28
Mnt
Mnx1
Mob3a
Mogat1
Mogat3
Mok
Morf4l1
Morf4l2
Morn1
Mpdu1
Mphosph10
Mpnd
Mpo
Mprip
Mpripp1
Mpst
Mpz
Mpzl1
Mrgprd
Mrgprf-as1
Mrm2
Mrm3
Mrnip
Mroh1
Mroh5
Mroh6
Mrpl15
Mrpl2
Mrpl20
Mrpl20-as1
Mrpl28
Mrpl37
Mrpl37p1
Mrpl38
Mrpl4
Mrps11
Mrps16p2
Mrto4
Ms4a8
Msh5
Msl1
Mslnl
Msr1
Mst1r
Mta1
Mta3
Mtch1
Mtcybp13
Mtdh
Mtfr1l
Mtg1
Mtg2
Mthfd2l
Mthfd2p7
Mthfr
Mtmr12
Mtmr2
Mtmr9
Mtss1l
Mtx1
Muc2
Muc5b
Muc5b-as1
Muc6
Mutyh
Mvd
Mx2
Mxd1
Mxd3
Mxi1
Mxra8
Myadm
Mybbp1a
Mybpc3
Mycbpap
Myd88
Myh10
Myh14
Myh7b
Myh9
Myl5
Mylk3
Mylk-as1
Mylpf
Mymk
Myo10
Myo15a
Myo15b
Myo18a
Myo18b
Myo1d
Myo1e
Myo1g
Myo7b
Myo9b
Myom2
Myrf
Myrip
Myt1
N4bp2
NA
Naa20
Naa30
Naa38
Naa40
Naa80
Naaladl1
Nab2
Naca4p
Nacad
Nacc1
Nadk
Naglu
Nagpa
Nalt1
Nanos1
Nap1l4
Naprt
Napsa
Narf-as1
Nars2
Nat10
Nav2
Nbl1
Ncaph2
Ncf4
Nckap5
Ncln
Ncor2
Ncs1
Ndor1
Ndrg4
Ndufa4l2
Ndufa6-dt
Ndufa7
Ndufaf3
Ndufaf6
Ndufb2
Ndufb4p11
Ndufc1
Ndufs2
Ndufs3
Ndufs6
Ndufs7
Ndufs8
Ndufv3
Necab3
Nectin3
Nedd1
Nefl
Neil1
Nek6
Nelfa
Neu2
Neu4
Nfam1
Nfatc1
Nfe2l1
Nfib
Nfic
Nfix
Nfyc
Ngb
Nhlrc2
Nhlrc4
Nicn1
Nifk-as1
Nifkp2
Nim1k
Ninj1
Ninl
Nipal1
Nipal4
Nipsnap2
Nisch
Nkain1
Nkain4
Nkpd1
Nkx2-1
Nkx2-1-as1
Nkx2-2
Nkx2-2-as1
Nkx2-5
Nlrc5
Nlrp1
Nmd3
Nme1
Nme1-nme2
Nme2
Nme3
Nmral1
Nmrk2
Nmt1
Nob1
Nod2
Nol4
Nol4l
Nol7
Nop16
Nop53
Nop53-as1
Nop9
Nos1
Nos3
Nosip
Notch1
Nox4
Npap1
Npas1
Npas4
Npdc1
Nphp4
Npnt
Npr1
Npr3
Nprl3
Npsr1-as1
Nptx1
Npy2r
Nr1h2
Nr4a2
Nraddp
Nrbp1
Nrde2
Nrg1
Nrl
Nrp2
Nrxn3
Nsd1
Nsmce1
Nsmce2
Nsmf
Nt5c3b
Nt5dc4
Ntf3
Nthl1
Ntmt1
Ntng1
Nubpl
Nudc
Nudt10
Nudt14
Nudt4
Numa1
Nup188
Nup58
Nup62
Nusap1
Nxf1
Nxn
Nxnl2
Nxph1
Nyap1
Oasl
Oasl2p
Oat
Oaz1
Oaz3
Obp2a
Obp2b
Obscn
Ocel1
Ocrl
Ogfod3
Ogfrl1
Oip5
Onecut1
Opa1
Oplah
Oprl1
Or1d2
Or2ai1p
Or2w3
Or4c14p
Or5ak3p
Or6k2
Or7e14p
Or8g3p
Orai3
Orc1
Os9
Osbpl2
Osbpl5
Oscar
Osgin1
Osr1
Otub1
Ovol1
Ovol1-as1
Oxa1l
Oxld1
P2rx1
P2rx5
P2ry6
P4hb
Pa2g4
Pabpc1p6
Pacrgl
Pacs1
Pacs2
Pacsin1
Pacsin3
Paep
Paepp1
Pafah1b1
Pah
Paicsp3
Paip2
Pak4
Pak6
Palm
Pan2
Pank4
Paox
Papola
Paqr6
Paqr9
Pard3-as1
Pard6a
Parp10
Parp3
Parp8
Parva
Parvb
Pasd1
Pask
Paupar
Pax1
Pax2
Pax8-as1
Pax9
Pbx3
Pbx4
Pcbp3
Pcbp4
Pcdh10
Pcdh17
Pcdha1
Pcdha11
Pcdhac1
Pcdhga7
Pcdhgc4
Pcgf3
Pcm1
Pcmtd2
Pcnt
Pcnx2
Pcnx3
Pcolce
Pcsk6
Pcsk9
Pcyox1l
Pcyt1a
Pdcd5p1
Pdcd6
Pde2a
Pde3a
Pde6b
Pde8a
Pde9a
Pdgfrb
Pdia2
Pdlim1p1
Pdlim2
Pdlim4
Pdp1
Pdpk1
Pdpn
Pdxdc1
Pdxk
Pdzd4
Pemt
Pepd
Perm1
Pex10
Pex16
Pex26
Pfkfb1
Pfkfb3
Pfkl
Pfkm
Pfkp
Pfn1p12
Pfn1p9
Pgam1p8
Pgam5
Pgap3
Pgdp1
Pgghg
Pgm1
Pgm5p3-as1
Pgp
Pgs1
Phactr1
Phax
Phc2
Pheta2
Phf10
Phf13
Phf2
Phf21a
Phf21b
Phf24
Phf2p2
Phgdh
Phlda3
Phldb1
Phldb3
Phox2a
Phykpl
Pi4k2a
Pi4ka
Pianp
Pick1
Pidd1
Piezo1
Piezo2
Pigg
Pigl
Pign
Pigp
Pigq
Pik3c2a
Pik3ca
Pik3cd
Pik3cd-as1
Pik3r2
Pik3r5
Pilra
Pimreg
Pip5k1a
Pip5k1c
Pip5k1p2
Pipox
Pisd
Pitpnc1
Pitpnm1
Pitpnm2
Pitpnm3
Pitrm1
Piwil4
Pjvk
Pkd1
Pkd2
Pkdcc
Pkm
Pkmyt1
Pkn1
Pkp3
Pkp4
Pla2g15
Pla2g4b
Pla2g4f
Pla2g6
Plac4
Plac9p1
Plat
Plau
Plcb1
Plcb2
Plcb3
Plcb4
Plcd1
Plcd3
Plch2
Plcz1
Pld2
Pld3
Pld4
Plec
Plekha2
Plekha4
Plekhf1
Plekhg2
Plekhg3
Plekhg4
Plekhg4b
Plekhh2
Plekhh3
Plekhj1
Plekhm1
Plekhm1p1
Plekhm2
Plekho1
Plin2
Plin3
Plk1
Plk4
Plk5
Plod3
Plpbp
Plpp7
Plppr3
Plvap
Plxdc2
Plxna1
Plxna3
Plxnb1
Plxnb2
Plxnc1
Plxnd1
Pmm1
Pms2cl
Pnkd
Pnma8b
Pnpla2
Pnpla4
Pnpla5
Pnpla6
Pnpla7
Pnrc2
Podn
Podnl1
Podxl
Pold1
Pold2
Poldip3
Pole
Poli
Polk
Poln
Polr1c
Polr2e
Polr2f
Polr2g
Polr2h
Polr2i
Polr2j
Polr3e
Polr3f
Pomt1
Pomt2
Pon1
Pop7
Por
Potekp
Pou2f2
Ppargc1a
Ppdpf
Ppfia1
Ppfia3
Ppfia4
Ppfibp2
Ppiap49
Ppiap68
Ppiel
Ppil2
Ppm1a
Ppm1g
Ppm1l
Ppm1m
Ppm1n
Ppp1ca
Ppp1r11p2
Ppp1r12c
Ppp1r13b
Ppp1r15a
Ppp1r16a
Ppp1r16b
Ppp1r1ap1
Ppp1r1b
Ppp1r26-as1
Ppp1r27
Ppp1r2p2
Ppp1r37
Ppp1r7
Ppp2r2dp1
Ppp2r3b
Ppp2r5c
Ppp4r1l
Ppp6r1
Ppp6r2
Pqlc1
Pram1
Pramenp
Prap1
Prcd
Prdm10
Prdm13
Prdm15
Prdm16
Prdx6
Prelid3a
Prex1
Prkag2
Prkag2-as1
Prkar1b
Prkcb
Prkce
Prkch
Prkcq-as1
Prkcsh
Prkcz
Prkcz-as1
Prkd2
Prkd3
Prkra-as1
Prkrip1
Prm3
Prmt1
Prmt2
Prmt7
Proca1
Prodh2
Prokr1
Proser3
Prpf40b
Prr14
Prr15
Prr33
Prr5
Prr5-arhgap8
Prr5l
Prrc1
Prrc2a
Prrc2c
Prrg3
Prrt4
Prss22
Prss27
Prss29p
Prss3
Prss30p
Prss36
Prss41
Prss50
Prss51
Psca
Psd
Psen1
Psg4
Psmb3
Psmb4
Psmc3ip
Psmc5
Psmd11
Psmd2
Psmg2
Psmg3
Psrc1
Pstpip1
Ptbp1
Ptcd1
Ptdss2
Pten
Ptger4p3
Ptges
Ptges2
Ptges3p5
Pth1r
Ptk2
Ptk2b
Ptma
Ptov1
Ptov1-as2
Ptp4a1p2
Ptp4a2p1
Ptp4a3
Ptpa
Ptpdc1
Ptpmt1
Ptpn11
Ptpn23
Ptpn6
Ptpra
Ptprf
Ptprn2
Ptpru
Ptrh1
Pttg1ip
Puf60
Pus1
Pvalef
Pwwp3a
Pxdn
Pxylp1
Pycard
Pycr1
Pycr2
Pycr3
Pyy
Qpctl
Qprt
Qrich2
Qtrt1
R3hdm4
Rab10
Rab11fip3
Rab11fip5
Rab1b
Rab26
Rab27a
Rab29
Rab2a
Rab33b
Rab37
Rab3c
Rab40b
Rab40c
Rab42
Rab43p1
Rab5a
Rab5b
Rab5c
Rab6c-as1
Rab8a
Rabep2
Rac2
Racgap1
Rad1p1
Rad51
Rad9a
Radil
Rai1
Ralgds
Ralgps2
Ran
Ranbp1
Ranbp17
Ranbp2
Ranbp3
Rangap1
Rangrf
Rap1gap2
Rapgef1
Rapgef2
Rapgef3
Rapgefl1
Rara
Rarres2p1
Rarres2p5
Rasa3-it1
Rasa4cp
Rasal1
Rasal2
Rasgef1a
Rasgrp2
Rasgrp3
Rasip1
Rasl10b
Rassf10
Rassf7
Raver1
Rax2
Rbbp4
Rbck1
Rbfadn
Rbfox3
Rbl2
Rbm11
Rbm22p1
Rbm24
Rbm28
Rbm33
Rbm38
Rbms1
Rbms3
Rbmxl3
Rbpj
Rbpms
Rbpms2p1
Rc3h2
Rcan3
Rcc2
Rcc2p3
Rccd1
Rcor3
Rdm1
Rdx
Recql
Recql4
Recql5
Reep2
Reep6
Relb
Relch
Rell2
Resf1
Retreg2
Retsat
Rex1bd
Rexo1
Rexo5
Rf00002
Rf00017
Rf00019
Rf00285
Rf00393
Rf00415
Rf00416
Rf00438
Rf00554
Rf00568
Rf00603
Rf01210
Rf01225
Rf01518
Rf01684
Rf01699
Rf01874
Rf02040
Rf02148
Rf02149
Rf02177
Rf02178
Rf02215
Rf02216
Rf02251
Rf02252
Rf02271
Rfc5
Rflna
Rfng
Rfx2
Rfxank
Rgl1
Rgl3
Rgl4
Rgma
Rgmb
Rgmb-as1
Rgs11
Rgs12
Rgs19
Rgs20
Rgs3
Rhbdd1
Rhbdd2
Rhbdd3
Rhbdf1
Rhbdf2
Rhobtb1
Rhobtb2
Rhoq
Rhot2
Rhpn1
Ribc2
Ric8a
Rilp
Rimbp2
Rimkla
Rims1
Rims2
Rims4
Rin1
Rin3
Rinl
Riox1
Ripk1
Ripk3
Ripor1
Rita1
Rmc1
Rmdn1
Rmi2
Rmnd5b
Rn7skp197
Rn7skp214
Rn7skp79
Rn7skp92
Rn7sl181p
Rn7sl217p
Rn7sl241p
Rn7sl250p
Rn7sl260p
Rn7sl32p
Rn7sl426p
Rn7sl471p
Rn7sl491p
Rn7sl664p
Rn7sl835p
Rna5-8sp5
Rna5s6
Rna5s7
Rna5sp103
Rna5sp107
Rna5sp162
Rna5sp242
Rna5sp243
Rna5sp257
Rna5sp377
Rna5sp378
Rna5sp382
Rna5sp406
Rna5sp407
Rna5sp408
Rna5sp409
Rna5sp415
Rna5sp434
Rna5sp446
Rna5sp45
Rna5sp532
Rnase4
Rnaset2
Rnd2
Rnf10
Rnf121
Rnf123
Rnf130
Rnf138
Rnf151
Rnf157
Rnf168
Rnf19b
Rnf207
Rnf208
Rnf212
Rnf215
Rnf216
Rnf219-as1
Rnf25
Rnf32
Rnf38
Rnf4
Rnf40
Rnf44
Rnh1
Rnmtl1p1
Rnmtl1p2
Rnpep
Rnpepl1
Rnps1
Rnu1-100p
Rnu1-103p
Rnu11-2p
Rnu1-5p
Rnu1-63p
Rnu1-98p
Rnu4-27p
Rnu4atac16p
Rnu6-1007p
Rnu6-1140p
Rnu6-1150p
Rnu6-1223p
Rnu6-1311p
Rnu6-1332p
Rnu6-2
Rnu6-225p
Rnu6-317p
Rnu6-338p
Rnu6-352p
Rnu6-384p
Rnu6-503p
Rnu6-611p
Rnu6-612p
Rnu6-653p
Rnu6-717p
Rnu6-761p
Rnu6-781p
Rnu6-87p
Rnu6-937p
Rnu6atac
Rnu6atac10p
Rnu7-1
Rnu7-160p
Rnu7-38p
Rnu7-43p
Rom1
Romo1
Ropn1l
Rora-as1
Rpap1
Rpap2
Rparp-as1
Rpe
Rpgr
Rph3al
Rpl10
Rpl11p5
Rpl12p14
Rpl13p6
Rpl15
Rpl17p46
Rpl18
Rpl23ap49
Rpl23ap65
Rpl26l1
Rpl27
Rpl27ap5
Rpl28
Rpl3
Rpl32p3
Rpl36ap48
Rpl36p2
Rpl7p46
Rplp2
Rpn1
Rpp21
Rpp38
Rps10p16
Rps14
Rps26p52
Rps27p21
Rps27p5
Rps2p2
Rps2p24
Rps2p4
Rps2p6
Rps3
Rps4xp3
Rps6ka1
Rps6ka2
Rps6ka2-as1
Rps6ka6
Rpsap31
Rptor
Rpusd1
Rpusd2
Rpusd3
Rrbp1
Rreb1
Rrm2
Rrnad1
Rrp1
Rrp15
Rrp7bp
Rsl1d1
Rsrc1
Rtbdn
Rtel1
Rtel1p1
Rtn3p1
Rufy1
Rufy4
Rundc3a
Runx1
Runx1t1
Runx3
Rusc1
Ruvbl2
Rxrb
Ryr1
S1pr4
S1pr5
Sacm1l
Sacs-as1
Safb
Safb2
Sall2
Sall4
Samd11
Samd14
Samd4a
Samm50
Sap25
Sapcd1
Sapcd1-as1
Sar1a
Sars2
Satb1
Satb2
Satb2-as1
Sbf1
Sbno2
Scaf8
Scai
Scamp1
Scamp3
Scamp4
Scap
Scaper
Scarb1
Scarf2
Scg5
Scly
Scmh1
Scn1a
Scn1a-as1
Scn5a
Scnn1a
Scnn1b
Scnn1d
Sco2
Scrib
Scrn2
Sctr
Sdc2
Sdccag3p2
Sdf2
Sdf2l1
Sdf4
Sdhaf1
Sdk1
Sdr39u1
Sec14l5
Sec16a
Sec24a
Sec61b
Secisbp2
Seh1l
Selenoi
Selenoo
Selenow
Sema3b
Sema3g
Sema4a
Sema4b
Sema4c
Sema4d
Sema4g
Sema6d
Sencr
Senp8
Sept12
Sept2
Sept5
Sept9
Serhl
Serinc5
Serpinb1
Serpind1
Serpinh1p1
Sertad3
Setd1b
Setd6
Setd9
Sez6l
Sez6l2
Sf3a2
Sfmbt2
Sfswap
Sft2d2
Sfta1p
Sfxn5
Sgce
Sgk2
Sgk3
Sgms1-as1
Sgo1-as1
Sgpl1
Sgsh
Sgsm2
Sgsm3
Sh2b1
Sh2b2
Sh2d3a
Sh2d3c
Sh2d4b
Sh3bp2
Sh3d21
Sh3gl2
Sh3glb2
Sh3pxd2a
Sh3rf3
Sh3tc1
Shank1
Shank2
Shank3
Sharpin
Shc2
Shf
Shh
Shisa4
Shisa5
Shisa8
Shisa9
Shisal2b
Shkbp1
Shld2
Shmt1
Shoc2
Shox
Shox2
Sidt2
Sigirr
Siglec8
Sigmar1
Sil1
Sim1
Sin3a
Sin3b
Sipa1
Sipa1l3
Sirt1
Sirt6
Sirt7
Sit1
Siva1
Six1
Six3-as1
Six5
Ski
Skp2
Slc12a1
Slc12a4
Slc12a7
Slc12a9
Slc15a3
Slc16a13
Slc16a3
Slc16a5
Slc17a7
Slc19a1
Slc1a6
Slc22a11
Slc22a12
Slc22a13
Slc22a17
Slc22a18
Slc22a20p
Slc22a31
Slc22a4
Slc22a5
Slc24a4
Slc25a17
Slc25a18p1
Slc25a19
Slc25a1p3
Slc25a1p4
Slc25a22
Slc25a23
Slc25a30
Slc25a35
Slc25a37
Slc25a39
Slc25a42
Slc25a45
Slc26a1
Slc26a11
Slc26a4
Slc26a4-as1
Slc26a6
Slc27a3
Slc29a4
Slc2a11
Slc2a14
Slc2a4
Slc2a5
Slc2a6
Slc2a9
Slc30a7
Slc34a3
Slc35c2
Slc35e2a
Slc35e3
Slc35g2
Slc37a1
Slc38a1
Slc38a10
Slc38a6
Slc39a10
Slc39a13
Slc39a3
Slc39a4
Slc41a3
Slc43a2
Slc44a1
Slc45a4
Slc47a1p1
Slc49a3
Slc4a1
Slc4a11
Slc4a2
Slc4a8
Slc4a9
Slc51a
Slc52a2
Slc5a1
Slc5a10
Slc5a5
Slc6a13
Slc6a18
Slc6a19
Slc6a2
Slc6a3
Slc6a5
Slc6a9
Slc7a5
Slc7a6
Slc8a2
Slc8b1
Slc9a3
Slc9a3-as1
Slc9a3r2
Slc9a5
Slco4a1
Slitrk5
Slmap
Slx4
Smap1
Smap2
Smarca2
Smarca4
Smarcb1
Smarcc2
Smarcd2
Smc3
Smc4
Smim22
Smim25
Smim4
Smim5
Smo
Smpd1
Smpd3
Smtn
Smug1
Smurf2
Smurf2p1
Snai3-as1
Snap23p1
Snap29
Snd1
Sned1
Snhg11
Snhg16
Snhg19
Snhg28
Snhg7
Snhg9
Snora52
Snora57
Snora59b
Snora68
Snora71e
Snora78
Snord115-1
Snord115-25
Snord115-28
Snord115-29
Snord115-45
Snord12c
Snord13p1
Snord1c
Snord37
Snord83a
Snrnp70
Snx17
Snx18
Snx22
Snx33
Snx8
Socs7
Sorbs2
Sorbs3
Sord
Sox1
Sox10
Sox15
Sp2
Sp2-as1
Spaca9
Spata25
Spata2l
Spata3-as1
Spata5l1
Spats1
Spats2
Spcs2
Spdef
Speg
Spegnb
Spesp1
Spg7
Sphk1
Spire2
Spo11
Spock2
Spon1
Spon1-as1
Spon2
Spout1
Sppl2b
Spsb1
Spsb3
Sptan1
Sptb
Sptbn2
Sqor
Sqstm1
Src
Srcap
Srcin1
Srd5a3
Srd5a3p1
Srebf1
Srp72
Srpk3
Srprb
Srrm2
Srrm4
Srsf6
Ss18l1
Ssbp4
Ssh3
Ssna1
Sspo
Ssr1
Sssca1-as1
Sstr3
Sstr5
Sstr5-as1
St13p13
St14
St20
St20-as1
St3gal6
St5
St6galnac2
St6galnac4
St8sia5
Stac2
Stac3
Stap2
Stard7-as1
Stard8
Stat5a
Stat5b
Stat6
Stc2
Steap1
Steap2-as1
Stip1
Stip1p3
Stk11
Stk11ip
Stk25
Stk4
Stkld1
Stoml1
Ston1-gtf2a1l
Stox1
Stpg1
Stpg3
Strada
Strn4
Stub1
Stx16
Stx16-npepl1
Stx1a
Stx2
Stx4
Stxbp1
Stxbp2
Sub1p1
Sult2b1
Sumo3
Sumo4
Sun1
Sun2
Suox
Susd2
Suz12p1
Syce3
Sympk
Syndig1
Syngr1
Syngr3
Syp
Syp-as1
Syt8
Sytl1
Tacc3
Taco1
Tada2a
Tada2b
Taf10
Taf13
Taf4
Taf6l
Tango2
Tapbp
Tapbpl
Tas1r1
Tasor2
Taz
Tbc1d10c
Tbc1d13
Tbc1d16
Tbc1d24
Tbc1d27p
Tbcb
Tbcd
Tbce
Tbkbp1
Tbl3
Tbrg4
Tbx1
Tbx21
Tbx6
Tbxt
Tcea1p1
Tcea2
Tcerg1l-as1
Tcf19
Tcf21
Tcf25
Tcf3
Tcf4
Tcfl5
Tcirg1
Tcp11l1
Tcp11l2
Tctex1d1
Tctex1d4
Tdp1
Tdrd10
Tdrd5
Tdrkh-as1
Tdrp
Tead4
Tecpr1
Tecpr2
Tedc1
Tedc2
Tef
Telo2
Tenm3
Tenm4
Tent4b
Tepsin
Tert
Tesc
Tesc-as1
Tesk1
Tet2
Tet3
Tex29
Tf
Tfap2a-as1
Tfap2b
Tfdp1
Tgif1
Tgm2
Tgm6
Tgoln2
Th
Thap7
Thap7-as1
Thap8
Thbs3
Them6
Thop1
Thrb
Thyn1
Ticrr
Tie1
Timm13
Timm29
Timm44
Tinagl1
Tiparp
Tiprl
Tjp3
Tkt
Tle2
Tle3
Tle6
Tll1
Tlx1
Tm9sf1
Tmbim6
Tmc4
Tmc5
Tmc6
Tmc8
Tmco3
Tmco4
Tmco6
Tmed10p1
Tmed2
Tmem104
Tmem105
Tmem106c
Tmem119
Tmem120a
Tmem120b
Tmem129
Tmem131
Tmem132a
Tmem150b
Tmem161a
Tmem173
Tmem175
Tmem179
Tmem184a
Tmem184b
Tmem19
Tmem204
Tmem220
Tmem220-as1
Tmem225b
Tmem229b
Tmem235
Tmem237
Tmem240
Tmem25
Tmem250
Tmem251
Tmem254
Tmem255b
Tmem269
Tmem45a
Tmem52
Tmem53
Tmem59l
Tmem63a
Tmem67
Tmem70
Tmem79
Tmem88b
Tmem8a
Tmem94
Tmem95
Tmem97
Tmod3
Tmprss13
Tmprss2
Tmprss4
Tmprss6
Tmprss9
Tmsb4xp4
Tmub1
Tmx1
Tmx4
Tnfaip1
Tnfaip2
Tnfrsf10b
Tnfrsf10c
Tnfrsf11b
Tnfrsf12a
Tnfrsf14
Tnfrsf19
Tnfrsf25
Tnfrsf4
Tnfsf13
Tnfsf14
Tnik
Tnk1
Tnks1bp1
Tnni2
Tnnt2
Tnnt3
Tnpo1
Tnpo2
Tnrc6a
Tns1
Tns2
Tob1-as1
Tollip
Tom1
Tomm22p5
Tomm6
Tonsl
Top1mt
Top3b
Tor1a
Tor1b
Tor3a
Tox2
Tp53bp1
Tp53i11
Tp53i13
Tp73
Tpbg
Tpbgl
Tpcn2
Tpd52l2
Tpgs1
Tpi1
Tpm1
Tpm4
Tprg1l
Tprn
Tpsg1
Tpst1
Tpte
Trabd
Tradd
Traf2
Traf3
Traf3ip1
Trap1
Trappc10
Trappc12
Trappc4
Trappc5
Trappc6a
Trbj2-6
Trbj2-7
Trbv5-7
Trehp1
Treml4
Trib1
Trim11
Trim17
Trim24
Trim25
Trim31
Trim36
Trim39
Trim52-as1
Trim56
Trim65
Trim8
Trip10
Trip6
Trmt2a
Trmt44
Trmt61a
Trmu
Trpc2
Trpc3
Trpm2
Trpm2-as
Trpm3
Trpm5
Trpt1
Trpv1
Trpv4
Trpv6
Trrap
Tsc1
Tsc2
Tsc22d2
Tsen34
Tsga13
Tshr
Tshz1
Tsks
Tsnare1
Tspan18
Tspan32
Tspan4
Tspan9
Tspan9-it1
Tspear-as2
Tspo
Tspoap1
Tssc4
Tst
Tsta3
Ttc12
Ttc24
Ttc31
Ttc38
Ttc39c
Ttc7a
Tti2
Ttll10
Ttll12
Ttll3
Ttll5
Ttll9
Ttyh1
Ttyh2
Ttyh3
Tubb4a
Tubb4b
Tubgcp6
Tulp1
Tulp2
Twist1
Twsg1
Txn2
Txndc16
Tyk2
Tyw1
U2af1
U47924.2
U62317.2
Uba7
Ubap1
Ubap1l
Ubash3a
Ubash3b
Ube2d3-as1
Ube2e3
Ube2i
Ube2j2
Ube2v2p3
Ube2z
Ubn1
Ubr1
Ubxn11
Ubxn2a
Ubxn4
Uckl1
Uckl1-as1
Ucn
Ugdh-as1
Ulk1
Ulk3
Umodl1
Unc13d
Unc45a
Unc5a
Unc93b1
Ung
Unk
Unkl
Upb1
Upf1
Upk2
Uqcc3
Uqcrbp2
Uqcrh
Urahp
Urb1-as1
Urgcp
Uros
Usf2
Ushbp1
Usp18
Usp2
Usp20
Usp22
Usp40
Usp43
Utp15
Uts2r
Uvrag
Uvrag-dt
Uvssa
Vamp3
Vangl2
Vapb
Vash2
Vav1
Ventxp4
Vgll4
Vil1
Vill
Vim
Vinac1p
Vipr1
Vipr1-as1
Vipr2
Vn2r19p
Vps18
Vps26bp1
Vps51
Vps72
Vps9d1-as1
Vrtn
Vtcn1
Vtn
Vwa3b
Vwa5b2
Vwce
Vwf
Wash3p
Wbp1
Wbp2
Wdfy4
Wdr1
Wdr18
Wdr20
Wdr24
Wdr27
Wdr38
Wdr4
Wdr47
Wdr5
Wdr6
Wdr60
Wdr70
Wdr74
Wdr81
Wdr86
Wdr86-as1
Wdr90
Wdr91
Wdr93
Wdr97
Wdyhv1
Wee1
Wee2-as1
Wfikkn2
Wfs1
Wipi2
Wiz
Wnk2
Wnt1
Wnt10a
Wnt11
Wnt4
Wnt6
Wnt7b
Wrap53
Wrap73
Wwtr1
Wwtr1-as1
Xab2
Xkr4
Xrcc1
Xrcc3
Xylt2
Ybey
Ybx1p2
Ybx1p6
Yif1a
Yipf2
Yjefn3
Ypel1
Ypel3
Ypel4
Ywhaz
Yy1
Z82188.1
Z82190.2
Z82214.2
Z84468.1
Z84492.2
Z84723.1
Z85994.1
Z92544.2
Z94160.2
Z95331.1
Z97200.1
Z97205.1
Z97634.1
Z97653.1
Z98259.3
Z98752.3
Z99756.1
Z99916.2
Zacn
Zap70
Zbed3-as1
Zbp1
Zbtb1
Zbtb10
Zbtb11-as1
Zbtb12bp
Zbtb16
Zbtb17
Zbtb22
Zbtb45
Zbtb46
Zbtb48
Zc2hc1c
Zc3h12d
Zc3h18
Zcchc2
Zcchc24
Zcwpw1
Zdhhc11
Zdhhc2
Zdhhc22
Zdhhc8
Zdhhc8p1
Zfas1
Zfat
Zfhx2
Zfp64
Zfyve21
Zfyve26
Zfyve27
Zfyve28
Zgpat
Zhx2
Zmat5
Zmiz2
Zmynd15
Znf107
Znf114
Znf141
Znf142
Znf16
Znf17
Znf192p1
Znf197
Znf236
Znf252p
Znf25-dt
Znf264
Znf292
Znf296
Znf316
Znf319
Znf32
Znf32-as2
Znf331
Znf337-as1
Znf341
Znf366
Znf398
Znf419
Znf433-as1
Znf438
Znf441
Znf454
Znf469
Znf480
Znf497
Znf500
Znf501
Znf511
Znf526
Znf540
Znf541
Znf556
Znf568
Znf57
Znf571-as1
Znf575
Znf582-as1
Znf583
Znf584
Znf598
Znf610
Znf638
Znf653
Znf660
Znf667-as1
Znf668
Znf683
Znf684
Znf687
Znf688
Znf689
Znf692
Znf696
Znf7
Znf713
Znf738
Znf75a
Znf764
Znf771
Znf774
Znf778
Znf787
Znf79
Znf805
Znf815p
Znf821
Znf835
Znf839
Znhit1
Zp3
Zscan10
Zscan18
Zscan25
Zswim9
Zwilch
Zzef1
