# Supplementary material for: A Bayesian inference transcription factor activity model for the analysis of single-cell transcriptomes
Source: Genome Res. 2021 Jul;31(7):1296–311. doi: 10.1101/gr.265595.120 (PMC8256867; doi:10.1101/gr.265595.120)
Supplement: Supplemental Material [file supp_gr.265595.120_Supplemental_Code.zip › BITFAM/inst/extdata/human/BCL11A]

A4galt
Aaas
Aacs
Aak1
Aamdc
Aar2
Aars
Aatbc
Aatf
Aatk
Abalon
Abca17p
Abca2
Abca4
Abca7
Abca9
Abcb1
Abcb11
Abcb8
Abcb9
Abcc1
Abcc10
Abcc13
Abcc6
Abcc9
Abce1
Abcf1
Abcf2
Abcf3
Abcg1
Abhd1
Abhd10
Abhd12
Abhd14a
Abhd14a-acy1
Abhd16a
Abhd17a
Abhd17c
Abhd18
Abhd2
Abhd5
Abi1p1
Abi2
Abi3
Ablim2
Abracl
Abtb1
Ac000068.1
Ac000120.2
Ac000120.3
Ac001226.1
Ac002059.3
Ac002074.1
Ac002091.1
Ac002091.2
Ac002094.1
Ac002116.2
Ac002310.1
Ac002310.3
Ac002310.5
Ac002310.6
Ac002378.1
Ac002400.1
Ac002451.1
Ac002454.1
Ac002467.1
Ac002472.2
Ac002472.3
Ac002480.1
Ac003002.1
Ac003006.1
Ac003070.1
Ac003092.1
Ac003101.1
Ac003101.2
Ac003102.1
Ac003666.1
Ac003950.1
Ac003982.1
Ac003984.1
Ac003991.1
Ac004012.1
Ac004023.1
Ac004130.1
Ac004148.1
Ac004156.1
Ac004160.1
Ac004221.1
Ac004223.2
Ac004233.3
Ac004233.4
Ac004241.1
Ac004241.2
Ac004253.2
Ac004381.1
Ac004471.1
Ac004540.1
Ac004585.1
Ac004593.2
Ac004637.1
Ac004687.1
Ac004687.2
Ac004706.1
Ac004771.3
Ac004771.4
Ac004817.1
Ac004846.1
Ac004846.2
Ac004888.1
Ac004890.2
Ac004895.1
Ac004908.1
Ac004908.2
Ac004921.1
Ac004922.1
Ac004980.1
Ac004997.1
Ac005013.1
Ac005037.1
Ac005050.1
Ac005083.1
Ac005086.1
Ac005144.1
Ac005220.1
Ac005224.4
Ac005234.1
Ac005253.1
Ac005256.1
Ac005264.1
Ac005280.2
Ac005323.2
Ac005324.4
Ac005332.4
Ac005342.1
Ac005342.2
Ac005391.1
Ac005410.1
Ac005412.1
Ac005476.1
Ac005476.2
Ac005479.1
Ac005486.1
Ac005540.1
Ac005586.2
Ac005592.1
Ac005593.1
Ac005606.2
Ac005614.1
Ac005696.1
Ac005722.1
Ac005726.1
Ac005775.1
Ac005779.2
Ac005786.2
Ac005821.1
Ac005823.2
Ac005829.1
Ac005832.4
Ac005837.2
Ac005837.3
Ac005841.1
Ac005906.2
Ac005911.1
Ac005996.1
Ac006059.1
Ac006064.6
Ac006077.2
Ac006128.1
Ac006146.1
Ac006153.1
Ac006207.1
Ac006213.1
Ac006238.2
Ac006252.1
Ac006299.1
Ac006329.1
Ac006333.2
Ac006449.2
Ac006449.6
Ac006450.1
Ac006450.2
Ac006460.1
Ac006460.2
Ac006483.1
Ac006483.2
Ac006504.5
Ac006504.7
Ac006511.5
Ac006517.1
Ac006529.1
Ac006538.3
Ac006581.1
Ac006994.2
Ac007029.1
Ac007032.1
Ac007040.1
Ac007040.2
Ac007099.1
Ac007161.3
Ac007192.1
Ac007193.3
Ac007207.1
Ac007207.2
Ac007216.2
Ac007250.1
Ac007285.1
Ac007312.1
Ac007319.1
Ac007364.1
Ac007365.1
Ac007375.1
Ac007383.2
Ac007389.1
Ac007389.4
Ac007405.2
Ac007546.3
Ac007569.1
Ac007608.3
Ac007610.4
Ac007622.1
Ac007639.1
Ac007663.1
Ac007663.3
Ac007681.1
Ac007686.4
Ac007787.1
Ac007879.2
Ac007881.2
Ac007919.1
Ac007923.4
Ac007950.1
Ac007952.4
Ac007956.1
Ac007991.2
Ac007991.3
Ac007992.2
Ac008012.1
Ac008014.1
Ac008035.1
Ac008040.1
Ac008040.4
Ac008060.2
Ac008073.2
Ac008079.1
Ac008105.2
Ac008149.1
Ac008280.3
Ac008393.1
Ac008395.1
Ac008397.1
Ac008403.2
Ac008403.3
Ac008438.2
Ac008443.4
Ac008443.5
Ac008443.6
Ac008494.3
Ac008514.1
Ac008537.1
Ac008581.2
Ac008592.2
Ac008592.3
Ac008592.4
Ac008601.1
Ac008608.2
Ac008610.1
Ac008622.2
Ac008628.2
Ac008637.1
Ac008655.2
Ac008663.3
Ac008677.2
Ac008694.2
Ac008696.2
Ac008705.1
Ac008734.2
Ac008735.1
Ac008735.5
Ac008738.1
Ac008750.3
Ac008750.7
Ac008759.1
Ac008759.3
Ac008764.7
Ac008764.8
Ac008764.9
Ac008770.2
Ac008781.1
Ac008840.1
Ac008870.1
Ac008892.1
Ac008894.1
Ac008915.2
Ac008957.1
Ac008966.1
Ac008969.1
Ac009054.1
Ac009054.2
Ac009061.2
Ac009078.3
Ac009086.2
Ac009088.3
Ac009090.3
Ac009090.5
Ac009093.9
Ac009107.2
Ac009108.5
Ac009121.1
Ac009133.1
Ac009133.2
Ac009133.5
Ac009133.6
Ac009145.1
Ac009163.6
Ac009185.1
Ac009226.1
Ac009237.3
Ac009263.1
Ac009292.1
Ac009301.1
Ac009309.1
Ac009365.1
Ac009495.1
Ac009495.3
Ac009501.2
Ac009502.1
Ac009522.1
Ac009541.1
Ac009560.1
Ac009562.1
Ac009779.2
Ac009812.1
Ac009812.3
Ac009879.2
Ac009879.3
Ac009884.1
Ac009899.1
Ac009951.2
Ac009967.1
Ac010149.1
Ac010149.2
Ac010186.2
Ac010198.1
Ac010202.1
Ac010203.2
Ac010226.1
Ac010240.3
Ac010255.3
Ac010260.1
Ac010261.2
Ac010266.1
Ac010271.1
Ac010307.3
Ac010307.4
Ac010319.1
Ac010319.5
Ac010320.1
Ac010320.2
Ac010323.1
Ac010325.2
Ac010327.2
Ac010327.3
Ac010327.4
Ac010333.3
Ac010336.2
Ac010336.3
Ac010336.4
Ac010422.1
Ac010422.2
Ac010422.7
Ac010422.8
Ac010424.3
Ac010435.1
Ac010442.1
Ac010442.2
Ac010445.1
Ac010457.1
Ac010463.1
Ac010491.1
Ac010501.1
Ac010503.3
Ac010522.1
Ac010531.4
Ac010542.2
Ac010542.5
Ac010547.1
Ac010601.2
Ac010609.1
Ac010618.3
Ac010619.2
Ac010646.1
Ac010654.1
Ac010655.2
Ac010655.4
Ac010719.1
Ac010729.1
Ac010746.1
Ac010761.1
Ac010761.2
Ac010761.3
Ac010761.5
Ac010761.7
Ac010768.4
Ac010789.1
Ac010834.2
Ac010883.1
Ac010894.2
Ac010973.1
Ac010997.2
Ac011005.2
Ac011005.3
Ac011092.2
Ac011195.2
Ac011247.2
Ac011257.1
Ac011287.1
Ac011389.2
Ac011448.1
Ac011450.1
Ac011452.1
Ac011462.1
Ac011462.2
Ac011468.5
Ac011471.2
Ac011472.1
Ac011477.1
Ac011481.1
Ac011491.1
Ac011498.1
Ac011500.1
Ac011511.1
Ac011511.2
Ac011529.1
Ac011558.1
Ac011603.1
Ac011603.2
Ac011611.4
Ac011752.1
Ac011773.1
Ac011773.2
Ac011773.3
Ac011815.2
Ac011825.3
Ac011840.5
Ac011893.1
Ac011933.1
Ac011933.3
Ac011944.1
Ac011979.2
Ac012087.2
Ac012146.1
Ac012158.1
Ac012170.1
Ac012181.1
Ac012181.2
Ac012184.2
Ac012186.2
Ac012213.1
Ac012236.1
Ac012291.2
Ac012307.1
Ac012313.6
Ac012313.9
Ac012358.3
Ac012366.1
Ac012370.2
Ac012447.1
Ac012454.1
Ac012462.3
Ac012485.1
Ac012485.3
Ac012507.4
Ac012531.1
Ac012531.3
Ac012613.1
Ac012645.1
Ac012645.3
Ac012676.3
Ac013270.1
Ac013275.1
Ac013356.4
Ac013400.1
Ac013451.2
Ac013468.1
Ac013472.1
Ac013731.1
Ac015687.1
Ac015795.1
Ac015802.1
Ac015813.1
Ac015813.2
Ac015813.7
Ac015849.5
Ac015853.1
Ac015871.1
Ac015871.2
Ac015871.3
Ac015909.3
Ac015909.5
Ac015912.3
Ac015936.1
Ac015982.1
Ac016292.1
Ac016355.1
Ac016394.1
Ac016526.2
Ac016542.3
Ac016559.2
Ac016582.2
Ac016586.1
Ac016588.2
Ac016629.1
Ac016629.3
Ac016700.3
Ac016708.1
Ac016727.1
Ac016727.2
Ac016735.1
Ac016751.1
Ac016773.1
Ac016876.2
Ac016877.3
Ac016957.1
Ac016999.1
Ac017015.2
Ac017081.1
Ac017083.1
Ac017100.1
Ac017104.3
Ac018362.1
Ac018362.3
Ac018413.1
Ac018450.1
Ac018511.2
Ac018521.7
Ac018529.3
Ac018629.1
Ac018647.2
Ac018653.3
Ac018714.1
Ac018755.2
Ac018755.3
Ac018761.2
Ac018761.3
Ac018816.2
Ac018861.2
Ac018868.1
Ac018992.1
Ac019055.1
Ac019103.1
Ac019117.2
Ac019131.1
Ac019133.1
Ac019205.1
Ac019226.1
Ac019257.2
Ac019257.8
Ac019294.2
Ac019294.3
Ac019349.1
Ac020612.2
Ac020656.2
Ac020659.1
Ac020661.4
Ac020663.3
Ac020743.3
Ac020763.1
Ac020904.2
Ac020904.3
Ac020909.1
Ac020909.2
Ac020914.5
Ac020915.1
Ac020915.5
Ac020916.2
Ac020922.4
Ac020928.1
Ac021016.3
Ac021054.1
Ac021097.2
Ac021146.6
Ac021151.1
Ac021188.1
Ac021205.2
Ac021321.1
Ac021422.1
Ac021660.2
Ac022018.1
Ac022028.2
Ac022075.1
Ac022098.1
Ac022098.3
Ac022144.1
Ac022154.1
Ac022167.2
Ac022167.5
Ac022173.1
Ac022182.1
Ac022201.2
Ac022211.2
Ac022296.3
Ac022384.1
Ac022400.1
Ac022414.1
Ac022415.1
Ac022447.6
Ac022506.1
Ac022509.4
Ac022511.1
Ac022537.1
Ac022613.2
Ac022726.1
Ac022726.2
Ac022784.1
Ac022915.2
Ac022919.1
Ac022973.2
Ac023050.1
Ac023137.1
Ac023157.2
Ac023157.3
Ac023271.1
Ac023389.1
Ac023421.2
Ac023509.3
Ac023590.1
Ac023632.2
Ac023825.2
Ac023906.3
Ac023906.4
Ac024022.1
Ac024075.1
Ac024075.3
Ac024243.1
Ac024257.3
Ac024267.1
Ac024267.3
Ac024267.4
Ac024267.6
Ac024270.4
Ac024475.2
Ac024475.4
Ac024580.2
Ac024581.2
Ac024619.3
Ac024651.2
Ac024909.1
Ac024940.1
Ac024940.4
Ac025031.1
Ac025031.4
Ac025031.5
Ac025154.2
Ac025162.2
Ac025164.1
Ac025165.2
Ac025165.3
Ac025171.2
Ac025171.3
Ac025181.2
Ac025183.1
Ac025259.1
Ac025262.1
Ac025278.3
Ac025279.1
Ac025287.2
Ac025287.3
Ac025431.1
Ac025465.2
Ac025465.3
Ac025470.1
Ac025524.2
Ac025580.2
Ac025580.3
Ac025627.2
Ac025871.1
Ac026100.1
Ac026108.1
Ac026202.3
Ac026254.2
Ac026310.2
Ac026310.3
Ac026369.3
Ac026412.3
Ac026436.1
Ac026458.2
Ac026461.3
Ac026471.2
Ac026691.1
Ac026785.1
Ac026785.2
Ac026786.1
Ac026803.2
Ac026904.1
Ac026904.2
Ac026954.1
Ac026954.2
Ac026954.3
Ac027031.2
Ac027097.1
Ac027279.1
Ac027307.3
Ac027309.1
Ac027319.1
Ac027335.1
Ac027338.1
Ac027601.1
Ac027644.4
Ac027682.6
Ac027702.1
Ac027801.1
Ac034102.4
Ac034102.6
Ac034102.7
Ac034105.2
Ac034199.1
Ac034236.3
Ac034238.2
Ac036108.1
Ac036111.1
Ac036164.1
Ac036176.1
Ac036214.1
Ac036222.1
Ac037441.1
Ac040162.1
Ac040169.1
Ac040169.2
Ac040173.1
Ac044802.1
Ac046176.1
Ac046185.3
Ac048337.1
Ac048341.1
Ac048341.2
Ac048383.1
Ac051619.4
Ac051649.1
Ac053503.2
Ac053527.1
Ac055733.3
Ac055811.4
Ac058822.1
Ac060771.1
Ac061992.1
Ac061999.1
Ac062028.1
Ac063948.1
Ac063952.1
Ac063960.2
Ac064807.1
Ac064852.1
Ac064871.1
Ac066612.2
Ac067751.1
Ac067852.1
Ac067930.1
Ac067930.3
Ac067931.2
Ac067942.2
Ac067945.3
Ac068051.1
Ac068152.1
Ac068205.2
Ac068234.1
Ac068234.3
Ac068338.2
Ac068389.1
Ac068418.1
Ac068473.4
Ac068491.4
Ac068533.3
Ac068580.3
Ac068594.1
Ac068620.1
Ac068620.3
Ac068669.1
Ac068724.3
Ac068790.2
Ac068790.8
Ac068831.6
Ac068870.1
Ac069120.1
Ac069213.1
Ac069281.2
Ac069366.2
Ac069368.1
Ac069503.2
Ac069528.2
Ac072062.1
Ac073046.1
Ac073065.1
Ac073111.1
Ac073111.3
Ac073111.4
Ac073111.5
Ac073176.2
Ac073195.1
Ac073218.1
Ac073314.1
Ac073320.1
Ac073336.1
Ac073346.1
Ac073389.1
Ac073439.1
Ac073517.1
Ac073569.2
Ac073578.2
Ac073592.1
Ac073610.1
Ac073611.1
Ac073850.1
Ac073857.1
Ac073862.2
Ac073862.3
Ac073869.1
Ac073896.2
Ac073896.4
Ac073896.5
Ac073957.1
Ac073957.2
Ac074029.3
Ac074032.1
Ac074051.2
Ac074117.1
Ac074138.1
Ac074143.1
Ac074212.1
Ac074351.1
Ac074366.1
Ac078785.1
Ac078802.1
Ac078882.1
Ac078929.1
Ac079062.1
Ac079089.1
Ac079140.1
Ac079145.1
Ac079171.1
Ac079200.1
Ac079209.1
Ac079250.1
Ac079305.1
Ac079313.1
Ac079313.2
Ac079316.2
Ac079336.4
Ac079336.6
Ac079336.7
Ac079340.2
Ac079587.1
Ac079600.3
Ac079602.3
Ac079610.2
Ac079684.1
Ac079742.1
Ac079777.1
Ac079807.1
Ac079834.2
Ac079848.1
Ac080038.1
Ac080075.1
Ac080080.1
Ac082651.1
Ac082651.4
Ac083798.1
Ac083805.2
Ac083805.3
Ac083822.1
Ac083837.1
Ac083843.2
Ac083855.1
Ac083864.2
Ac083973.1
Ac084018.1
Ac084018.2
Ac084024.3
Ac084026.2
Ac084026.3
Ac084048.1
Ac084082.1
Ac084211.1
Ac084262.1
Ac084262.2
Ac084364.2
Ac084398.1
Ac084398.2
Ac084757.2
Ac084781.2
Ac084809.1
Ac084809.2
Ac084816.1
Ac084859.1
Ac084876.2
Ac087163.3
Ac087190.2
Ac087241.4
Ac087277.2
Ac087289.3
Ac087289.4
Ac087294.1
Ac087385.1
Ac087393.2
Ac087439.2
Ac087441.2
Ac087612.1
Ac087632.1
Ac087664.3
Ac087672.2
Ac087721.2
Ac087741.3
Ac087742.1
Ac087752.3
Ac087893.1
Ac087897.2
Ac089999.1
Ac090071.1
Ac090114.2
Ac090124.1
Ac090136.2
Ac090152.1
Ac090181.2
Ac090192.2
Ac090197.1
Ac090340.1
Ac090376.1
Ac090506.1
Ac090527.2
Ac090541.1
Ac090559.2
Ac090572.3
Ac090578.1
Ac090607.5
Ac090617.1
Ac090617.4
Ac090772.2
Ac090774.1
Ac090844.2
Ac090877.2
Ac090948.2
Ac090958.1
Ac090971.3
Ac091013.1
Ac091059.2
Ac091133.4
Ac091152.4
Ac091167.6
Ac091167.7
Ac091180.2
Ac091212.1
Ac091390.4
Ac091493.1
Ac091544.7
Ac091551.1
Ac091564.2
Ac091564.3
Ac091564.4
Ac091564.6
Ac091729.3
Ac091906.1
Ac091917.3
Ac091925.1
Ac091946.1
Ac091959.3
Ac092042.2
Ac092045.1
Ac092053.2
Ac092053.3
Ac092068.2
Ac092072.1
Ac092115.1
Ac092117.1
Ac092117.2
Ac092118.1
Ac092123.1
Ac092127.1
Ac092135.1
Ac092135.2
Ac092143.1
Ac092143.2
Ac092145.1
Ac092159.1
Ac092159.2
Ac092171.3
Ac092171.4
Ac092184.1
Ac092287.1
Ac092295.2
Ac092332.1
Ac092338.3
Ac092364.1
Ac092440.1
Ac092468.1
Ac092535.4
Ac092587.1
Ac092617.1
Ac092641.1
Ac092645.1
Ac092720.1
Ac092755.2
Ac092756.1
Ac092783.1
Ac092798.1
Ac092801.1
Ac092807.2
Ac092807.3
Ac092814.1
Ac092835.1
Ac092849.1
Ac092868.1
Ac092868.3
Ac092910.3
Ac092919.2
Ac092944.1
Ac093010.2
Ac093084.1
Ac093151.3
Ac093152.1
Ac093155.1
Ac093157.1
Ac093159.2
Ac093162.2
Ac093218.1
Ac093325.1
Ac093330.1
Ac093422.2
Ac093423.3
Ac093484.3
Ac093495.1
Ac093510.1
Ac093510.2
Ac093512.2
Ac093525.1
Ac093525.8
Ac093700.1
Ac093726.3
Ac093752.1
Ac093752.2
Ac093797.1
Ac093824.1
Ac093827.4
Ac096540.1
Ac096577.1
Ac096637.2
Ac096638.2
Ac096649.1
Ac096677.1
Ac096734.2
Ac096746.1
Ac096751.1
Ac096861.1
Ac096887.1
Ac096922.1
Ac097103.2
Ac097104.1
Ac097460.1
Ac097467.3
Ac097480.1
Ac097487.1
Ac097523.1
Ac097534.2
Ac097537.1
Ac097634.1
Ac097636.2
Ac098484.4
Ac098582.1
Ac098614.3
Ac098650.1
Ac098818.1
Ac098828.2
Ac098828.3
Ac098829.1
Ac098934.2
Ac098934.4
Ac099063.3
Ac099066.2
Ac099343.2
Ac099343.3
Ac099489.1
Ac099489.2
Ac099508.2
Ac099518.1
Ac099518.5
Ac099518.6
Ac099520.1
Ac099521.1
Ac099535.1
Ac099541.1
Ac099552.3
Ac099670.3
Ac099677.5
Ac099681.1
Ac099811.2
Ac099811.4
Ac099850.1
Ac100771.2
Ac100778.3
Ac100786.1
Ac100791.2
Ac100793.2
Ac100793.3
Ac100801.1
Ac100803.1
Ac100803.3
Ac100812.1
Ac100818.1
Ac100830.2
Ac100835.2
Ac100843.1
Ac100843.2
Ac100847.1
Ac100849.1
Ac100861.1
Ac100861.2
Ac100871.1
Ac102953.1
Ac103591.3
Ac103702.1
Ac103739.1
Ac103746.1
Ac103810.9
Ac103831.1
Ac103843.1
Ac103858.1
Ac103923.1
Ac103987.1
Ac104024.1
Ac104046.1
Ac104073.4
Ac104076.2
Ac104078.1
Ac104109.2
Ac104123.1
Ac104248.1
Ac104260.3
Ac104333.1
Ac104333.4
Ac104365.1
Ac104389.4
Ac104411.1
Ac104423.1
Ac104435.1
Ac104452.1
Ac104461.1
Ac104521.1
Ac104532.1
Ac104561.1
Ac104564.2
Ac104564.4
Ac104581.4
Ac104590.1
Ac104662.2
Ac104667.1
Ac104699.1
Ac104791.1
Ac104791.2
Ac104794.3
Ac104794.4
Ac104958.2
Ac104984.4
Ac104985.1
Ac104985.3
Ac104997.1
Ac105105.1
Ac105129.2
Ac105137.2
Ac105224.1
Ac105265.4
Ac105275.2
Ac105760.2
Ac105942.1
Ac106028.2
Ac106038.1
Ac106047.1
Ac106782.2
Ac106782.5
Ac106820.4
Ac106820.6
Ac106865.1
Ac107029.1
Ac107068.1
Ac107074.1
Ac107083.1
Ac107223.1
Ac107294.3
Ac107398.1
Ac107926.1
Ac107954.1
Ac107982.2
Ac107990.1
Ac108002.1
Ac108039.1
Ac108047.1
Ac108058.1
Ac108103.1
Ac108134.3
Ac108134.4
Ac108161.1
Ac108174.1
Ac108463.2
Ac108463.3
Ac108471.2
Ac108704.2
Ac108734.4
Ac108738.1
Ac108751.4
Ac108866.1
Ac109454.3
Ac109460.3
Ac109466.1
Ac109471.1
Ac109587.1
Ac109992.1
Ac110058.1
Ac110285.7
Ac110619.1
Ac110716.2
Ac110754.1
Ac110760.3
Ac110769.2
Ac110794.1
Ac110801.1
Ac111182.1
Ac112128.1
Ac112204.1
Ac112204.3
Ac112206.1
Ac112219.2
Ac112225.1
Ac112236.2
Ac112242.1
Ac112482.1
Ac112504.2
Ac112907.1
Ac112907.2
Ac113143.1
Ac113143.2
Ac113189.3
Ac113192.5
Ac113208.1
Ac113346.2
Ac113382.1
Ac113410.3
Ac113615.1
Ac114271.1
Ac114296.1
Ac114400.1
Ac114546.3
Ac114730.1
Ac114752.1
Ac114763.1
Ac114781.2
Ac114781.3
Ac114801.2
Ac114956.1
Ac114956.3
Ac114982.1
Ac115676.1
Ac115989.1
Ac116158.2
Ac116348.4
Ac116351.2
Ac116366.1
Ac116366.3
Ac116407.2
Ac116535.1
Ac116552.1
Ac116609.2
Ac117382.2
Ac117473.1
Ac117498.1
Ac117498.2
Ac117503.2
Ac117503.4
Ac117945.1
Ac117945.2
Ac118344.1
Ac118553.2
Ac118755.1
Ac119396.1
Ac119673.1
Ac119677.1
Ac120036.3
Ac120057.2
Ac120057.3
Ac120114.1
Ac120114.4
Ac120193.1
Ac121251.1
Ac121338.2
Ac121757.1
Ac122688.2
Ac123768.1
Ac123777.1
Ac123912.2
Ac123912.4
Ac124016.1
Ac124067.1
Ac124068.2
Ac124242.1
Ac124283.1
Ac124283.2
Ac124283.5
Ac124319.1
Ac124854.1
Ac124861.1
Ac124944.1
Ac124947.1
Ac125257.2
Ac125611.3
Ac126544.2
Ac126614.1
Ac126696.1
Ac126763.1
Ac127002.1
Ac127024.2
Ac127070.1
Ac127496.3
Ac127496.7
Ac127526.2
Ac128709.2
Ac129492.1
Ac129492.4
Ac129507.4
Ac129510.1
Ac130343.1
Ac130371.1
Ac131009.1
Ac131009.4
Ac131097.2
Ac131097.4
Ac131212.2
Ac131391.1
Ac132008.1
Ac132872.1
Ac132872.2
Ac132938.3
Ac132938.5
Ac133065.1
Ac133552.2
Ac133785.1
Ac134043.1
Ac135048.2
Ac135178.3
Ac135178.6
Ac135586.2
Ac136475.2
Ac136475.5
Ac136475.6
Ac137630.3
Ac137735.1
Ac137932.2
Ac138123.1
Ac138123.2
Ac138150.1
Ac138207.4
Ac138207.9
Ac138304.1
Ac138393.1
Ac138393.3
Ac138466.1
Ac138474.1
Ac138811.2
Ac139149.1
Ac139256.1
Ac139530.3
Ac139713.1
Ac139768.1
Ac139792.1
Ac141586.1
Ac142472.1
Ac144522.1
Ac145098.1
Ac145207.2
Ac145207.4
Ac145207.9
Ac145422.1
Ac147651.4
Ac211476.2
Ac231533.1
Ac231657.1
Ac231981.1
Ac233300.1
Ac233992.1
Ac233992.3
Ac234582.1
Ac234772.2
Ac239868.1
Ac242426.2
Ac242842.3
Ac243547.2
Ac243571.2
Ac243585.2
Ac243654.1
Ac243829.4
Ac243830.1
Ac243965.1
Ac244153.1
Ac244157.1
Ac245014.3
Ac245033.1
Ac245033.2
Ac245036.1
Ac245036.2
Ac245052.2
Ac245140.3
Ac245452.1
Ac245452.4
Ac245517.2
Ac245884.4
Ac246817.2
Ac253536.7
Ac254633.1
Acaca
Acad8
Acadm
Acads
Acadsb
Acadvl
Acap1
Acap3
Acat1
Acat2
Acbd4
Accs
Acer3
Acin1
Acly
Aco1
Aco2
Acot7
Acox1
Acoxl
Acp5
Acsbg1
Acsf3
Acsl4
Acsl5
Acsl6
Acta1
Acta2
Acta2-as1
Actb
Actbp13
Actg1
Actl6b
Actn3
Actr10
Actr1a
Actr2
Actr3
Actr6
Acvr2a
Acvr2b
Acvrl1
Acy1
Acyp1
Acyp2
Ad000864.1
Ad000864.2
Adam15
Adam18
Adam28
Adam29
Adam8
Adam9
Adamts1
Adamts10
Adamts13
Adamts4
Adamts6
Adamts7
Adamts8
Adamtsl2
Adamtsl4
Adap2
Adarb1
Adat1
Adat3
Adck2
Adcy3
Adcy4
Adcy6
Adcy7
Adcy9
Adcyap1
Add1
Add2
Add3
Add3-as1
Adgrb3
Adgrd1
Adgrd2
Adgre3
Adgre5
Adgrg1
Adgrl2
Adgrl3
Adgrv1
Adhfe1
Adipor1
Adipor2
Adirf-as1
Adk
Adnp2
Adnp-as1
Adora2b
Adora3
Adpgk-as1
Adprh
Adprm
Adra1d
Adrb1
Adrm1
Adsl
Adssl1
Adtrp
Aebp2
Aen
Af038458.2
Af111167.1
Af117829.1
Af127577.3
Af127577.5
Af129408.1
Af131215.7
Af230666.1
Af238378.1
Af254982.1
Afdn
Aff1
Afg1l
Afg3l1p
Afmid
Afp
Agap3
Agbl3
Agfg1
Agfg2
Aggf1
Agk
Agl
Ago2
Ago3
Agpat1
Agpat2
Agpat3
Agpat5
Agps
Agrn
Agrp
Agtpbp1
Ahcyl1
Ahcyl2
Ahdc1
Ahr
Ahsa1
Ahsa2p
Ahsp
Aig1
Aimp1
Aimp2
Aip
Aj239322.2
Aj271736.1
Ajm1
Ajuba
Ak1
Ak2
Ak3p2
Ak3p5
Ak4
Ak5
Ak9
Akap1
Akap13
Akap17a
Akap2
Akap5
Akap7
Akap8
Akap8l
Akip1
Akirin1
Akirin2
Akr1a1
Akr1d1
Akt1
Akt1s1
Akt3
Al008726.1
Al008729.1
Al009028.1
Al020996.2
Al020997.2
Al021155.2
Al021368.1
Al021396.1
Al021997.3
Al022067.1
Al022069.1
Al022157.1
Al022238.2
Al022238.4
Al022312.1
Al022315.1
Al022316.1
Al022318.4
Al022319.1
Al022323.1
Al022328.2
Al022328.3
Al022329.1
Al022725.1
Al023803.3
Al023806.1
Al023806.3
Al024474.2
Al024498.2
Al024508.2
Al031123.3
Al031133.1
Al031282.1
Al031289.1
Al031428.1
Al031432.3
Al031432.5
Al031658.2
Al031666.2
Al031710.2
Al031719.1
Al031772.1
Al031777.2
Al031777.3
Al031985.1
Al032821.1
Al033527.3
Al033527.4
Al033527.5
Al034345.2
Al034374.1
Al034397.2
Al034397.3
Al034430.1
Al034548.1
Al034550.2
Al034555.1
Al035078.3
Al035078.4
Al035252.1
Al035398.1
Al035416.1
Al035530.2
Al035588.1
Al035696.4
Al049542.1
Al049712.1
Al049780.2
Al049794.1
Al049795.1
Al049796.1
Al049828.1
Al049844.1
Al049870.3
Al049871.1
Al050403.2
Al078459.1
Al078605.1
Al078621.3
Al078644.2
Al079305.1
Al079307.2
Al079342.3
Al080250.1
Al080276.2
Al096678.1
Al096701.2
Al096828.3
Al096869.2
Al096870.1
Al109613.1
Al109614.1
Al109615.3
Al109659.2
Al109741.1
Al109810.2
Al109811.3
Al109897.1
Al109914.1
Al109917.1
Al109918.1
Al109923.1
Al109936.2
Al109954.1
Al110118.1
Al117187.1
Al117381.1
Al118508.1
Al118508.2
Al118558.3
Al121578.3
Al121603.2
Al121655.1
Al121758.1
Al121768.1
Al121772.1
Al121820.1
Al121829.2
Al121830.1
Al121832.1
Al121834.1
Al121845.3
Al121845.4
Al121899.1
Al121900.2
Al121906.1
Al121935.1
Al121936.1
Al121972.1
Al121983.1
Al121985.1
Al121990.1
Al121992.1
Al121992.2
Al122001.1
Al122008.4
Al122023.1
Al122035.1
Al132639.2
Al132709.1
Al132780.1
Al132801.1
Al133153.1
Al133153.2
Al133216.2
Al133227.1
Al133343.1
Al133371.2
Al133372.1
Al133396.2
Al133410.3
Al133415.1
Al133445.2
Al133467.1
Al133467.3
Al133480.1
Al133485.1
Al133485.2
Al133516.1
Al133551.1
Al135744.1
Al135818.1
Al135901.1
Al135924.1
Al135960.1
Al136038.3
Al136038.5
Al136040.1
Al136131.1
Al136131.3
Al136141.1
Al136146.2
Al136181.1
Al136295.1
Al136301.1
Al136307.1
Al136309.2
Al136309.4
Al136368.1
Al136528.1
Al136979.1
Al136981.1
Al136982.5
Al136987.1
Al137003.1
Al137058.2
Al137060.1
Al137067.1
Al137078.2
Al137782.1
Al137792.1
Al137802.2
Al137802.3
Al137856.1
Al138693.1
Al138724.1
Al138756.1
Al138760.1
Al138781.1
Al138799.3
Al138885.3
Al138889.1
Al138895.1
Al138916.1
Al138921.1
Al139011.1
Al139020.2
Al139035.1
Al139095.5
Al139099.1
Al139099.2
Al139099.3
Al139125.1
Al139132.1
Al139220.2
Al139246.5
Al139260.1
Al139274.1
Al139300.1
Al139317.1
Al139317.5
Al139353.2
Al139385.1
Al157395.1
Al157402.2
Al157813.1
Al157823.2
Al157871.4
Al157888.1
Al157935.2
Al157938.3
Al158013.1
Al158063.1
Al158151.1
Al158151.3
Al158206.1
Al158207.2
Al158212.5
Al158839.1
Al158847.1
Al158850.1
Al159169.3
Al160272.2
Al160275.1
Al160291.1
Al161423.1
Al161452.1
Al161621.1
Al161658.1
Al161729.2
Al161935.1
Al161937.1
Al162231.3
Al162253.1
Al162258.1
Al162291.1
Al162311.3
Al162385.1
Al162385.2
Al162425.1
Al162427.1
Al162591.2
Al163636.2
Al353593.2
Al353611.1
Al353612.1
Al353621.2
Al353622.2
Al353648.1
Al353689.2
Al353719.1
Al353759.1
Al353795.2
Al353795.3
Al354694.1
Al354696.2
Al354707.2
Al354707.3
Al354710.1
Al354726.1
Al354733.1
Al354740.1
Al354761.1
Al354811.1
Al354836.1
Al354892.1
Al354892.2
Al354920.1
Al354928.1
Al354949.1
Al355001.2
Al355075.1
Al355075.4
Al355297.3
Al355297.4
Al355377.1
Al355377.2
Al355481.1
Al355490.2
Al355512.1
Al355574.1
Al355598.1
Al355798.1
Al355803.1
Al355987.1
Al355987.2
Al355987.3
Al355987.5
Al356000.1
Al356017.1
Al356020.1
Al356215.1
Al356234.2
Al356235.1
Al356320.2
Al356364.1
Al356481.3
Al356488.2
Al356583.1
Al356599.1
Al357060.1
Al357075.1
Al357140.3
Al357143.1
Al357315.2
Al358075.2
Al358075.4
Al358113.1
Al358472.1
Al358472.3
Al358613.2
Al358852.1
Al358933.1
Al358972.1
Al359258.2
Al359258.3
Al359265.3
Al359513.1
Al359538.1
Al359555.1
Al359633.2
Al359644.1
Al359711.2
Al359762.1
Al359834.1
Al359922.1
Al359979.1
Al359979.2
Al360012.1
Al360093.1
Al360181.3
Al360181.4
Al360182.2
Al360270.3
Al365181.1
Al365181.2
Al365205.1
Al365273.1
Al365434.1
Al365436.2
Al390026.1
Al390719.1
Al390728.5
Al390755.1
Al390955.2
Al390957.1
Al391069.2
Al391121.1
Al391244.2
Al391262.1
Al391335.1
Al391361.2
Al391415.1
Al391650.1
Al391684.1
Al391832.1
Al391832.2
Al391832.3
Al391839.1
Al391839.2
Al391863.1
Al392023.1
Al392089.1
Al392172.1
Al441992.1
Al442128.2
Al442639.1
Al442663.1
Al445231.1
Al445235.1
Al445363.3
Al445471.2
Al445483.1
Al445490.1
Al445646.1
Al445685.1
Al449283.1
Al449423.1
Al450043.1
Al450226.2
Al450309.1
Al450322.2
Al450344.1
Al450344.3
Al450346.2
Al450423.1
Al450992.1
Al450998.2
Al451007.2
Al451007.3
Al451062.1
Al451062.3
Al451065.1
Al451085.2
Al451123.1
Al451165.2
Al499627.2
Al512422.1
Al512625.3
Al512631.1
Al512635.1
Al512791.2
Al513008.1
Al513043.1
Al513124.1
Al513327.2
Al513327.3
Al513523.4
Al583722.1
Al583722.4
Al589740.1
Al589765.4
Al589990.1
Al590068.3
Al590226.1
Al590385.1
Al590617.2
Al590627.2
Al590666.4
Al590708.1
Al590764.1
Al590764.2
Al590822.2
Al591122.1
Al591167.1
Al591368.1
Al591419.1
Al591468.1
Al591485.1
Al591806.1
Al591846.1
Al591848.1
Al592309.1
Al592429.1
Al592429.2
Al592463.1
Al592494.2
Al592546.1
Al596094.1
Al596247.1
Al603832.2
Al603832.3
Al603914.1
Al606489.1
Al606760.1
Al606807.1
Al627171.1
Al627311.1
Al627422.2
Al645608.6
Al645728.1
Al645941.1
Al645941.3
Al662844.3
Al671762.1
Al672032.1
Al672291.1
Al691403.2
Al691432.1
Al691442.1
Al691482.2
Al731532.1
Al731563.3
Al731569.1
Al731577.2
Al772363.1
Al807752.6
Al807752.7
Al844908.2
Al928654.1
Al928654.3
Al929472.2
Al929554.1
Alas1
Aldh16a1
Aldh1a1
Aldh1b1
Aldh3a2
Aldh3b1
Aldh5a1
Aldh9a1
Aldoa
Alg1
Alg10
Alg10b
Alg11
Alg13
Alg1l10p
Alg1l13p
Alg1l2
Alg2
Alg6
Alg8
Alg9
Alkbh3
Alkbh6
Alkbh7
Alms1
Alox12
Alox12-as1
Alox15
Alox5
Alox5ap
Alpk1
Alpk2
Alpl
Amd1
Amd1p3
Amdhd1
Amdhd2
Amh
Amn1
Ampd2
Ampd3
Amt
Amz2
Amz2p1
Anapc11
Anapc16
Anapc4
Anapc7
Ang
Angel2
Angptl3
Angptl6
Angptl8
Ank2
Ank3
Ankar
Ankfy1
Ankh
Ankhd1
Ankhd1-eif4ebp3
Ankle1
Ankmy2
Ankrd11
Ankrd12
Ankrd13a
Ankrd13d
Ankrd18b
Ankrd19p
Ankrd20a11p
Ankrd24
Ankrd28
Ankrd29
Ankrd33b
Ankrd34a
Ankrd36bp2
Ankrd37
Ankrd40cl
Ankrd49
Ankrd53
Ankrd55
Ankrd65
Anks1a
Anks3
Ankzf1
Ano1
Ano3
Ano5
Anp32ap1
Anp32b
Antxrl
Anxa1
Anxa2
Anxa3
Anxa4
Anxa6
Aoc4p
Aox2p
Ap000238.1
Ap000255.1
Ap000317.2
Ap000345.2
Ap000350.4
Ap000355.1
Ap000356.4
Ap000358.1
Ap000424.2
Ap000438.1
Ap000439.4
Ap000442.1
Ap000646.1
Ap000662.1
Ap000695.1
Ap000704.1
Ap000711.1
Ap000721.1
Ap000753.1
Ap000757.2
Ap000769.1
Ap000769.2
Ap000785.2
Ap000787.1
Ap000797.3
Ap000812.5
Ap000842.3
Ap000843.1
Ap000845.1
Ap000867.4
Ap000894.2
Ap000936.1
Ap000943.3
Ap000943.4
Ap000977.1
Ap001021.2
Ap001043.1
Ap001046.1
Ap001057.1
Ap001107.3
Ap001107.4
Ap001107.5
Ap001107.9
Ap001122.1
Ap001124.1
Ap001150.1
Ap001160.1
Ap001180.1
Ap001189.4
Ap001189.5
Ap001207.2
Ap001269.2
Ap001269.4
Ap001273.2
Ap001351.1
Ap001372.2
Ap001412.1
Ap001432.1
Ap001453.1
Ap001453.2
Ap001453.4
Ap001462.1
Ap001468.1
Ap001528.1
Ap001542.1
Ap001542.2
Ap001625.3
Ap001636.3
Ap001767.3
Ap001783.1
Ap001816.1
Ap001830.1
Ap001931.1
Ap001981.1
Ap002008.2
Ap002026.1
Ap002336.3
Ap002358.1
Ap002373.1
Ap002387.2
Ap002414.2
Ap002505.2
Ap002761.1
Ap002761.4
Ap002762.1
Ap002770.1
Ap002833.1
Ap002851.1
Ap002852.1
Ap002856.2
Ap002856.3
Ap002884.1
Ap002892.1
Ap002893.1
Ap002992.1
Ap003062.3
Ap003065.1
Ap003068.4
Ap003097.1
Ap003108.2
Ap003119.3
Ap003390.1
Ap003392.2
Ap003419.1
Ap003419.2
Ap003419.3
Ap003469.1
Ap003472.1
Ap003472.2
Ap003498.2
Ap003499.2
Ap003774.1
Ap004609.2
Ap004609.3
Ap005139.1
Ap005264.4
Ap005264.5
Ap005329.3
Ap006216.1
Ap006248.3
Ap006295.1
Ap1ar
Ap1g1
Ap2a2
Ap2b1
Ap3b1
Ap3m2
Ap3s1
Ap3s2
Ap4e1
Ap4m1
Ap4s1
Ap5m1
Ap5s1
Ap5z1
Apaf1
Apbb1
Apbb1ip
Apbb3
Apc
Apc2
Apcdd1l
Apela
Aph1a
Aph1b
Api5
Aplp2
Apobec3a
Apobec3b
Apobec3c
Apobec3d
Apobec3h
Apobr
Apoc1
Apoe
Apol1
Apol4
Apold1
Apoop1
Apopt1
Appl1
Aqp11
Aqp2
Aqp6
Aqr
Araf
Arap1
Arap1-as1
Arap3
Arf4
Arf4-as1
Arf5
Arfgap3
Arfip1
Arfip2
Arfrp1
Arg2
Arhgap10
Arhgap11a
Arhgap11b
Arhgap15
Arhgap21
Arhgap22
Arhgap22-it1
Arhgap23
Arhgap24
Arhgap25
Arhgap26
Arhgap27
Arhgap30
Arhgap31
Arhgap45
Arhgap5
Arhgdia
Arhgdib
Arhgdig
Arhgef1
Arhgef10
Arhgef12
Arhgef18
Arhgef2
Arhgef3
Arhgef33
Arhgef37
Arhgef39
Arhgef4
Arhgef7
Arhgef9
Arid1a
Arid1b
Arid2
Arid3a
Arid5a
Arid5b
Arih1
Arih2
Arl10
Arl13b
Arl14ep
Arl14epl
Arl2
Arl2bp
Arl2-snx15
Arl4a
Arl4c
Arl5a
Arl6ip5
Arl6ip6
Arl8b
Armc10
Armc2
Armc5
Armc9
Armcx4
Armh1
Armt1
Arnt2
Arntl
Arpc1a
Arpc4
Arpc4-ttll3
Arpc5l
Arpin
Arpp19
Arpp21
Arrdc1
Arrdc2
Arsa
Arsb
Arsg
Arsk
Artn
Arv1
Arvcf
Asah1
Asah2b
Asap1
Asap2
Asb2
Asb7
Asb9
Ascc2
Ascl3
Asf1a
Asf1b
Ash2l
Asic3
Asic4
Asl
Aspdh
Asph
Aspscr1
Asxl1
Asxl2
Atad3a
Atad5
Atat1
Ate1-as1
Atf1
Atf3
Atf4
Atf6b
Atf7ip
Atf7ip2
Atg10
Atg101
Atg13
Atg16l2
Atg2a
Atg3
Atg4b
Atg4d
Atg5
Atg9a
Atic
Atl1
Atm
Atn1
Atoh1
Atox1
Atp10d
Atp11a
Atp11c
Atp13a1
Atp1a1
Atp1a1-as1
Atp1a4
Atp1b1
Atp1b3
Atp23
Atp2a1
Atp2a1-as1
Atp2c1
Atp4b
Atp5f1b
Atp5f1c
Atp5f1d
Atp5me
Atp5mf
Atp5mgp3
Atp5mgp7
Atp5pb
Atp5pdp4
Atp6v0a1
Atp6v0a2
Atp6v0c
Atp6v0cp3
Atp6v0d1
Atp6v0e2
Atp6v1b2
Atp6v1e2
Atp6v1g1
Atp6v1g1p6
Atp6v1g2-ddx39b
Atp6v1h
Atp7a
Atp7b
Atp8b2
Atp8b4
Atp9a
Atr
Atrip
Atrn
Atxn1
Atxn10
Atxn1l
Atxn2-as
Atxn2l
Atxn7
Atxn7l2
Atxn7l3
Auh
Aurkc
Auts2
Avl9
Avp
Avpr2
Axdnd1
Axin2
Axl
Azin1-as1
B2m
B3galt4
B3gnt10
B3gnt5
B3gnt6
B3gnt7
B4galnt1
B4galt1-as1
B4galt2
B4galt6
B4galt7
B9d1
B9d2
Babam1
Babam2
Bace2
Bach1
Bach2
Bad
Bag3
Bag6
Bahcc1
Baiap2
Baiap2l1
Baiap3
Bak1
Banf1
Bank1
Banp
Bap1
Barhl1
Batf
Bax
Bbof1
Bbs4
Bbs9
Bbx
Bcam
Bcap29
Bcar1
Bcar3
Bcas1
Bcas3
Bcas4
Bcat1
Bcat2
Bccip
Bcdin3d-as1
Bckdhb
Bckdk
Bcl11a
Bcl2
Bcl2l1
Bcl2l10
Bcl2l11
Bcl2l12
Bcl2l13
Bcl2l15
Bcl3
Bcl6b
Bcl7a
Bcl9l
Bcr
Bcrp2
Bcrp3
Bcs1l
Bdnf-as
Becn1
Bend3
Bend6
Bet1
Bfar
Bfsp1
Bfsp2
Bglt3
Bhlha15
Bhlhe22
Bhlhe40
Bhlhe40-as1
Bhlhe41
Bicd1
Bicra
Bicra-as1
Bicral
Bin2
Birc2
Birc3
Birc5
Birc6
Bispr
Bivm
Blk
Bloc1s3
Bloc1s6
Blvra
Blzf1
Bmi1
Bmp1
Bmp2k
Bmpr1a
Bmpr2
Bnc2
Bnip1
Bnipl
Bod1l1
Bola1
Bola3-as1
Bora
Borcs5
Borcs6
Borcs7
Borcs7-asmt
Borcs8-mef2b
Bpifc
Bptf
Brcc3
Brd2
Brd4
Brd9p1
Brf2
Bri3
Brinp2
Brix1
Brms1
Brms1l
Brox
Brpf1
Brpf3
Brsk1
Brwd1
Brwd1-as1
Brwd1-as2
Bscl2
Bsg
Btbd18
Btbd19
Btbd3
Btbd6
Btf3
Btf3l4
Btg1
Btg2
Btg3-as1
Btk
Btla
Btnl8
Btnl9
Btrc
Bub1b
Bub3
Bud23
Bud31
Bx284668.2
Bx323046.1
Bx323845.2
Bx537318.1
Bx539320.1
Bx571673.1
Bx571818.1
Bx890604.2
Bysl
Bzw1
Bzw2
C10orf55
C10orf88
C11orf1
C11orf24
C11orf40
C11orf42
C11orf49
C11orf54
C11orf58
C11orf68
C11orf80
C12orf10
C12orf29
C12orf42
C12orf54
C12orf57
C12orf60
C12orf65
C12orf73
C12orf74
C12orf75
C12orf76
C14orf119
C14orf180
C14orf93
C15orf39
C15orf41
C15orf53
C15orf61
C15orf62
C15orf65
C16orf71
C16orf72
C16orf74
C16orf86
C17orf100
C17orf49
C17orf64
C17orf97
C17orf98
C17orf99
C18orf21
C18orf25
C18orf32
C19orf24
C19orf25
C19orf33
C19orf38
C19orf48
C19orf53
C19orf57
C19orf66
C19orf67
C19orf81
C19orf85
C1d
C1galt1
C1orf105
C1orf167
C1orf220
C1orf232
C1orf35
C1orf53
C1orf56
C1orf61
C1orf94
C1qtnf1
C1qtnf9b
C1rl
C1rl-as1
C1s
C2
C20orf204
C21orf62-as1
C21orf91-ot1
C22orf46
C2cd2l
C2cd3
C2cd4d-as1
C2cd5
C2orf42
C2orf69
C2orf88
C2orf91
C2orf92
C3
C3orf52
C3orf67
C3orf85
C4bpb
C4orf33
C4orf48
C4orf50
C5orf15
C5orf22
C5orf24
C5orf30
C5orf51
C5orf56
C5orf63
C6orf120
C6orf136
C6orf203
C6orf223
C6orf48
C6orf89
C6orf99
C7
C7orf26
C7orf50
C8g
C8orf33
C8orf37-as1
C8orf44
C8orf58
C9orf16
C9orf24
C9orf3
C9orf43
C9orf85
Ca11
Ca13
Ca14
Ca2
Ca3
Ca5a
Ca5bp1
Ca9
Cab39
Cabin1
Cables2
Cabp1
Cabyr
Cacfd1
Cacna1a
Cacna1c-it1
Cacna1d
Cacna1e
Cacna1g
Cacna2d1
Cacna2d3
Cacna2d4
Cacnb1
Cacnb2
Cacnb3
Cacnb4
Cactin
Cacybp
Calcb
Calcoco2
Calcp
Cald1
Calhm3
Calm1
Calm2p2
Calm3
Calr
Camk1g
Camk2d
Camk2g
Camlg
Camp
Camta1
Camta2
Cand1
Canx
Cap1
Capn1
Capn10
Capn12
Capn15
Capn5
Capn7
Capn8
Capns1
Caprin1
Capza1
Capza2
Card19
Card8-as1
Card9
Carf
Carm1
Carmil1
Carmil2
Carnmt1-as1
Carns1
Cars
Cars2
Casc1
Casc15
Casc18
Casc19
Casc2
Casc4
Casc8
Cask
Caskin2
Casp10
Casp12
Casp3
Casp7
Casp8
Casp8ap2
Cast
Castor1
Castor3
Cat
Catsper2
Catsper2p1
Catsper4
Catsperz
Cav1
Cbarp
Cbfa2t2
Cbfb
Cbl
Cblb
Cbll1
Cbx1p2
Cbx3
Cbx3p9
Cbx4
Cbx5
Cbx6
Cc2d1a
Ccar1
Ccar2
Ccdc103
Ccdc106
Ccdc107
Ccdc114
Ccdc115
Ccdc12
Ccdc124
Ccdc126
Ccdc130
Ccdc134
Ccdc136
Ccdc137
Ccdc138
Ccdc144nl-as1
Ccdc146
Ccdc157
Ccdc159
Ccdc162p
Ccdc17
Ccdc171
Ccdc180
Ccdc183
Ccdc184
Ccdc188
Ccdc192
Ccdc24
Ccdc27
Ccdc34
Ccdc39
Ccdc40
Ccdc50
Ccdc57
Ccdc58
Ccdc62
Ccdc69
Ccdc7
Ccdc73
Ccdc77
Ccdc78
Ccdc80
Ccdc84
Ccdc85b
Ccdc86
Ccdc88a
Ccdc88b
Ccdc88c
Ccdc9
Ccdc91
Ccdc97
Ccl17
Ccl25
Ccl4
Ccl4l2
Ccn1
Ccn5
Ccnb3
Ccnd1
Ccnd2
Ccnd3
Ccndbp1
Ccnf
Ccng1
Ccng1p1
Ccng2
Ccni2
Ccnj
Ccnk
Ccnl1
Ccnl2
Ccny
Ccr10
Ccr5
Ccr6
Ccr7
Ccr8
Ccr9
Ccrl2
Ccs
Ccser2
Cct2
Cct5
Cct6a
Cct7
Cct8
Cd101
Cd109
Cd151
Cd164
Cd19
Cd1d
Cd200
Cd209
Cd22
Cd226
Cd24
Cd274
Cd28
Cd2ap
Cd300lb
Cd36
Cd37
Cd3eap
Cd4
Cd44
Cd46
Cd46p1
Cd48
Cd53
Cd55
Cd68
Cd69
Cd70
Cd74
Cd79a
Cd81
Cd82
Cd84
Cd86
Cd8a
Cd9
Cd96
Cd99
Cdadc1
Cdc123
Cdc16
Cdc20
Cdc25b
Cdc27
Cdc37l1
Cdc40
Cdc42
Cdc42bpa
Cdc42bpb
Cdc42ep2
Cdc42ep4
Cdc42ep5
Cdc42se2
Cdc45
Cdc6
Cdc7
Cdca2
Cdca3
Cdca5
Cdca7
Cdh1
Cdh11
Cdh3
Cdhr2
Cdhr3
Cdhr5
Cdip1
Cdk10
Cdk12
Cdk13
Cdk19
Cdk5r1
Cdk5rap3
Cdk6
Cdk7
Cdk8
Cdkal1
Cdkl4
Cdkn1a
Cdkn1b
Cdkn2a-dt
Cdkn2aip
Cdkn2b-as1
Cdkn2c
Cdkn2d
Cdkn3
Cds2
Cdt1
Cdv3
Cdx2
Cdyl
Ceacam19
Ceacam20
Ceacam3
Ceacamp3
Cebpa-dt
Cebpzos
Cecr7
Cela2b
Celf2
Celf2-as2
Celf2-dt
Celf5
Celsr2
Celsr3
Cenpbd1p1
Cenpe
Cenpf
Cenph
Cenpm
Cenpn
Cenpo
Cenpp
Cenps
Cenps-cort
Cenpt
Cenpw
Cep112
Cep135
Cep164p1
Cep170b
Cep295nl
Cep350
Cep57
Cep57l1
Cep63
Cep68
Cep70
Cep72
Cep78
Cep83
Cep83-dt
Cep85
Cep95
Cept1
Cercam
Cerk
Cerna2
Cerna3
Cers4
Cers6
Cers6-as1
Ces2
Cfap100
Cfap206
Cfap221
Cfap299
Cfap44
Cfap52
Cfap57
Cfap58-dt
Cfap69
Cfap70
Cfap97d1
Cfap99
Cfl1
Cfl1p1
Cfl2
Cflar
Cgrrf1
Chaf1a
Champ1
Chchd1
Chchd2p2
Chchd2p5
Chchd3
Chchd4p3
Chchd5
Chchd7
Chd1l
Chd2
Chd3
Chd4
Chd6
Chd7
Chd8
Chd9
Chi3l1
Chi3l2
Chid1
Chkb-dt
Chmp1b
Chmp1b-as1
Chmp5
Chmp6
Chmp7
Chn2
Chp1
Chpt1
Chrac1
Chrdl2
Chrm1
Chrna1
Chrna7
Chrnb1
Chrnd
Chst11
Chst12
Chst15
Chst6
Chtf18
Chtop
Churc1
Churc1-fntb
Ciao1
Ciao3
Cib2
Cic
Cideb
Ciita
Cilp2
Cip2a
Cipc
Cirbp
Cirbp-as1
Cisd1
Cisd2
Cisd3
Ckap2
Ckap2l
Ckap2p1
Ckb
Cks1b
Clasp2
Clasrp
Clba1
Clcn1
Clcn2
Clcn3
Clcn6
Clcn7
Cldn10-as1
Cldn12
Cldn15
Cldn2
Cldn23
Cldn7
Clec12a-as1
Clec16a
Clec17a
Clec2a
Clec2d
Clecl1
Clic3
Clic4
Clip2
Clip3
Clk2
Clk3
Clmn
Cln3
Cln5
Cln8
Clnk
Clns1a
Clp1
Clpb
Clpp
Clptm1
Clptm1l
Clspn
Clstn2
Clstn2-as1
Clstn3
Clta
Cltc
Cltcl1
Cluap1
Cluhp3
Clul1
Clybl
Clybl-as1
Cmahp
Cmas
Cmbl
Cmc1
Cmip
Cmpk1
Cmpk2
Cmtm3
Cmtm4
Cmtm7
Cnbd2
Cndp2
Cnep1r1
Cnih2
Cnih3
Cnih4
Cnn1
Cnn2
Cnnm3-dt
Cnot1
Cnot10
Cnot2
Cnot3
Cnot6
Cnot8
Cnot9
Cnp
Cnr1
Cnst
Cntln
Cntn1
Cntn2
Cntn4
Cntn4-as1
Cntnap1
Cntnap2
Cntnap4
Cntrl
Cntrob
Coa1
Coa6
Coasy
Cog1
Cog2
Cog4
Cog6
Cog8
Col10a1
Col11a2
Col18a1-as2
Col1a1
Col20a1
Col2a1
Col6a1
Col7a1
Col9a2
Col9a3
Colgalt1
Commd1
Commd10
Commd3
Commd3-bmi1
Commd4
Comt
Copb1
Cope
Cops4
Cops6
Cops7a
Cops7b
Cops8
Copz1
Coq10a
Coq10b
Coq10bp2
Coq2
Coq6
Coq7
Coq8a
Coq8b
Coq9
Coro1a
Coro1b
Coro2a
Coro6
Coro7
Cotl1
Cox10
Cox14
Cox15
Cox18
Cox19
Cox20
Cox20p1
Cox20p2
Cox4i1
Cox5b
Cox6cp7
Cox7b
Cox7c
Cp
Cpa5
Cpa6
Cpamd8
Cpd
Cpeb1-as1
Cpeb2
Cpeb4
Cplx1
Cplx2
Cpne2
Cpne5
Cpne7
Cpne8-as1
Cpo
Cpq
Cps1
Cpsf2
Cpsf3
Cpsf4
Cpt1c
Cpt2
Cptp
Cr1l
Cr2
Cr559946.1
Cr559946.2
Cracr2b
Cradd
Cramp1
Crb2
Crcp
Creb1
Creb3
Creb3l2
Creb3l4
Creb5
Crebl2
Crebrf
Creld2
Crem
Crip1
Crip2
Crispld1
Crkl
Crlf3
Crls1
Crocc
Croccp2
Crtap
Crtc1
Crtc2
Crtc3
Crx
Cry2
Cryl1
Crym-as1
Cryzl1
Cryzl2p
Csde1
Csf1
Csf2rb
Csf3
Csf3r
Csk
Cskmt
Csnk1e
Csnk1g1
Csnk1g2
Csnk1g3
Csnk2a1
Csnk2a2
Cspg5
Cspp1
Csrnp1
Csrp1
Cstf1
Cstf3-dt
Ctbp1
Ctbp1-as
Ctbp1-dt
Ctbp2
Ctbp2p2
Ctc1
Ctcf
Ctdnep1
Ctdp1
Ctdsp1
Ctdspl2
Ctf2p
Cth
Ctnna1
Ctnnb1
Ctnnd1
Ctnnd2
Ctns
Ctr9
Ctrb1
Ctrc
Ctrl
Ctsa
Ctsb
Ctsc
Ctse
Ctsl
Ctsz
Cttn
Cttnbp2
Cttnbp2nl
Ctu2
Ctxn2
Ctxn3
Cubn
Cuedc2
Cul4a
Cul5
Cul9
Cutalp
Cutc
Cux1
Cwc25
Cwc27
Cxadr
Cxcl12
Cxcl16
Cxorf40a
Cxorf65
Cxxc1
Cxxc4-as1
Cxxc5
Cyb561
Cyb5d1
Cyb5r2
Cyb5r4
Cybb
Cybc1
Cybrd1
Cyc1
Cycsp19
Cyfip1
Cyfip2
Cyhr1
Cyp1b1
Cyp1b1-as1
Cyp26a1
Cyp27a1
Cyp2e1
Cyp2w1
Cyp3a4
Cyp51a1-as1
Cyth1
Cyth4
Cytor
Czib
D2hgdh
Daam1
Dact3
Dact3-as1
Dad1
Dag1
Dagla
Daglb
Dalrd3
Dancr
Dao
Dap
Dap3
Dapk1
Dapk2
Dapp1
Dars
Dars2
Dars-as1
Daxx
Dazap1
Dazl
Dbf4
Dbf4b
Dbi
Dbil5p
Dbn1
Dbndd2
Dbnl
Dbp
Dcaf10
Dcaf11
Dcaf15
Dcaf16
Dcaf17
Dcaf6
Dcaf7
Dcakd
Dcbld1
Dcbld2
Dcdc1
Dchs2
Dck
Dclre1b
Dclre1c
Dcp2
Dcst2
Dctn5
Dctn6
Dcun1d1
Dcun1d2-as
Dcun1d4
Dcxr-dt
Dda1
Ddah2
Ddb2
Ddhd2
Ddias
Ddit3
Ddit4
Ddit4-as1
Ddn-as1
Ddr1
Ddr2
Ddt
Ddx1
Ddx10
Ddx11
Ddx17
Ddx18
Ddx19a
Ddx19b
Ddx20
Ddx21
Ddx27
Ddx31
Ddx39a
Ddx39b
Ddx3x
Ddx41
Ddx42
Ddx46
Ddx47
Ddx5
Ddx50
Ddx50p1
Ddx52
Ddx54
Ddx56
Ddx59
Ddx6
Ddx60
Deaf1
Dec1
Decr1
Decr2
Dedd2
Def8
Defa11p
Degs1
Dele1
Dennd2a
Dennd2c
Dennd3
Dennd4c
Dennd5a
Dennd5b
Dennd5b-as1
Dennd6a-dt
Dennd6b
Denr
Depdc1b
Depdc5
Depdc7
Depp1
Deptor
Dera
Dgat1
Dgat2l6
Dgcr8
Dgka
Dgkh
Dguok
Dhodh
Dhrs1
Dhrs11
Dhrs13
Dhrs4l1
Dhrs4l2
Dhrs7
Dhrs7b
Dhtkd1
Dhx30
Dhx35
Dhx40
Dhx8
Diaph1
Dicer1-as1
Dip2a
Dip2b
Dip2c
Dipk1b
Dipk2a
Disc1
Disp2
Dixdc1
Dkkl1
Dlat
Dld
Dlec1
Dleu1
Dleu2
Dlg1
Dlg1-as1
Dlg5-as1
Dlgap1
Dlgap1-as1
Dlgap1-as2
Dlgap4
Dlgap5
Dll3
Dll4
Dlst
Dlx2
Dm1-as
Dmac2l
Dmd
Dmgdh
Dmpk
Dmrt1
Dmrtc2
Dmtf1
Dmxl1
Dmxl2
Dnaaf1
Dnaaf2
Dnaaf3
Dnaaf4
Dnaaf5
Dnah14
Dnah8
Dnai2
Dnaja3
Dnaja4
Dnajb1
Dnajb11
Dnajb12
Dnajb2
Dnajb4
Dnajb5
Dnajb5-dt
Dnajb6
Dnajc10
Dnajc12
Dnajc13
Dnajc14
Dnajc17
Dnajc18
Dnajc19p6
Dnajc21
Dnajc22
Dnajc24
Dnajc27-as1
Dnajc3
Dnajc4
Dnajc6
Dnajc7
Dnajc8
Dnajc9
Dnajc9-as1
Dnal1
Dnase1
Dnase1l1
Dnase1l3
Dnd1p1
Dnhd1
Dnlz
Dnm1
Dnm1l
Dnm2
Dnm3
Dnmt3a
Dnmt3b
Dnph1
Dnttip1
Doc2gp
Dock10
Dock2
Dock6
Dock7
Dock8
Dock9
Dock9-dt
Dok1
Dok2
Dok3
Dop1a
Dop1b
Dot1l
Dpagt1
Dpcd
Dpep2
Dpf1
Dpf3
Dph1
Dph2
Dpm2
Dpp10
Dpp3
Dpp4
Dpp6
Dpp8
Dppa4
Dprxp1
Dpy19l1
Dpy19l2p3
Dpy19l3
Dpy19l4
Dpy30
Dpys
Dpysl2
Dpysl3
Dr1
Draic
Dram1
Drap1
Drc3
Drg1
Drg2
Drgx
Dsc2
Dscr9
Dse
Dsn1
Dst
Dtd1
Dtl
Dtna
Dtnb
Dtnbp1
Dtwd1
Dtx1
Dtx3l
Duoxa1
Dus2
Dusp12
Dusp16
Dusp19
Dusp2
Dusp21
Dusp22
Dusp23
Dusp28
Dusp5
Dusp6
Dusp8p5
Dut
Dvl1
Dvl3
Dym
Dync1h1
Dync1i2
Dync1li2
Dync2h1
Dynll1
Dyrk1a
Dyrk1b
Dyrk2
Dyrk3
Dyrk4
Dysf
Dzip1l
Dzip3
E2f3
E2f3p1
E2f4
E2f5
E4f1
Eaf1
Eaf2
Ebag9
Ebf1
Ebp
Ece1
Echdc1
Echdc2
Ecm1
Ecpas
Ecsit
Ect2
Edc3
Edc4
Eddm3b
Edem1
Ednrb
Edrf1
Eef1a1
Eef1a1p13
Eef1a1p25
Eef1a1p7
Eef1akmt3
Eef1akmt4
Eef1akmt4-ece2
Eef1b2
Eef1d
Eef1dp3
Eef2
Eef2k
Eefsec
Eepd1
Efcab13
Efcab14p1
Efcab2
Efcab7
Efemp1
Efhb
Efhc1
Efhd2
Efl1
Efna3
Efna4
Efr3a
Efr3b
Eftud2
Egfem1p
Egln1p1
Egln2
Egln3
Egot
Egr2
Ehbp1
Ehbp1l1
Ehd1
Ehf
Ehmt1
Ei24
Eid1
Eif1
Eif1b
Eif2ak3
Eif2ak3-dt
Eif2ak4
Eif2b5
Eif2s1
Eif2s3
Eif3b
Eif3d
Eif3f
Eif3g
Eif3j
Eif3k
Eif3l
Eif3m
Eif4a1
Eif4a2
Eif4b
Eif4e1b
Eif4e2
Eif4e3
Eif4g2
Eif4h
Eif5
Eif5b
Eif6
Eipr1
Elac1
Elane
Elk1
Elk3
Ell
Ell2
Ell3
Elmo2
Elmod2
Elmod3
Elmsan1
Eloa
Elob
Elocp28
Elof1
Elovl2-as1
Elovl6
Elp2
Elp3
Elp4
Elp5
Elp6
Emc1-as1
Emc3
Emc3-as1
Emc4
Emc6
Emd
Eme2
Emg1
Emilin2
Eml1
Eml2
Eml2-as1
Eml3
Emx1
Emx2
Endou
Endov
Engase
Eno1-as1
Eno2
Eno3
Eno4
Enosf1
Enpp3
Entpd1
Entpd1-as1
Entpd2
Entpd6
Entpd8
Entr1
Eomes
Ep300
Ep400
Ep400p1
Epas1
Epb41
Epb41l4a
Epb41l4a-as1
Epb41l4a-dt
Epb41l5
Epc1
Epc2
Epdr1
Epg5
Epha4
Epha6
Ephb1
Ephb4
Ephx1
Epm2a
Epn1
Epn2
Epn3
Epor
Eps8
Eps8l1
Eps8l2
Eral1
Erbb2
Erbb3
Erbin
Erc2
Ercc1
Ercc2
Ercc4
Ercc5
Ercc6l2
Ereg
Erfe
Erg28
Ergic1
Ergic3
Erhp2
Eri1
Eri3
Ericd
Erich1
Erich6-as1
Erlec1
Erlin2
Ermap
Ermard
Ermn
Ern1
Erv3-1
Ervmer34-1
Espl1
Espn
Esr2
Esrg
Esrp1
Esrra
Esyt1
Esyt2
Etfdh
Etfrf1
Ethe1
Etnk1
Ets2
Etv2
Etv4
Etv6
Etv7
Eva1c
Evi5
Evl
Ewsr1
Exd2
Exd3
Exo5
Exoc1
Exoc3
Exoc3-as1
Exoc3l1
Exoc3l4
Exoc6
Exosc10
Exosc10-as1
Exosc4
Exosc8
Ext2
Extl3
Ezh1
Ezr-as1
F2rl3
F8
Faahp1
Faap100
Faap20
Faap24
Fabp3p2
Fabp5p3
Fabp6
Fadd
Fads2
Faf2
Fah
Fahd1
Fahd2a
Faim2
Falec
Fam102b
Fam107b
Fam110a
Fam111a
Fam111a-dt
Fam111b
Fam114a1
Fam117b
Fam118a
Fam122a
Fam129c
Fam131a
Fam135a
Fam13b
Fam13c
Fam149b1
Fam160a1
Fam160b2
Fam162a
Fam166a
Fam167a
Fam170b
Fam170b-as1
Fam172a
Fam173a
Fam174a
Fam174b
Fam177a1
Fam177b
Fam178b
Fam185a
Fam187a
Fam189b
Fam193a
Fam19a2
Fam200b
Fam206a
Fam207a
Fam20b
Fam210b
Fam214b
Fam216a
Fam217b
Fam221a
Fam221b
Fam228b
Fam45a
Fam50a
Fam53c
Fam57a
Fam71e1
Fam71f2
Fam76a
Fam76b
Fam83a
Fam83c-as1
Fam83d
Fam83e
Fam83f
Fam86b3p
Fam86jp
Fam89b
Fam98a
Fam98b
Fam98c
Fan1
Fanca
Fancc
Fancd2
Fance
Fancg
Fanci
Fancm
Fank1
Far1
Far1-it1
Farp1
Farp2
Fars2
Fas
Fasn
Fastk
Fastkd2
Fat1
Fat3
Fbl
Fbln1
Fbn1
Fbrs
Fbrsl1
Fbxl19
Fbxl22
Fbxl3
Fbxo11
Fbxo16
Fbxo2
Fbxo21
Fbxo22
Fbxo25
Fbxo31
Fbxo34
Fbxo36
Fbxo38
Fbxo4
Fbxo41
Fbxo45
Fbxo7
Fbxw5
Fbxw8
Fcer2
Fcf1
Fcf1p4
Fcgr2a
Fcgr3a
Fcgr3b
Fcho1
Fcho2
Fchsd1
Fcn3
Fcrl5
Fcrla
Fdft1
Fdps
Fdxr
Fer
Fer1l4
Fermt3
Fes
Fez1
Ffar2
Fgd2
Fgd3
Fgd4
Fgf11
Fgf14
Fgf21
Fgf9
Fgfr1
Fgfr1op
Fgfr1op2
Fgfrl1
Fggy
Fhad1
Fhdc1
Fhl1
Fhl3
Fibp
Fig4
Fignl1
Filip1l
Fip1l1
Firre
Fjx1
Fkbp10
Fkbp1a
Fkbp1b
Fkbp2
Fkbp3
Fkbp4
Fkrp
Fktn
Fli1
Flnb
Flot1
Flt3lg
Flt4
Flvcr1
Flvcr2
Flywch1
Flywch2
Fmc1
Fmc1-luc7l2
Fmn1
Fmnl1
Fmod
Fmr1
Fn3k
Fn3krp
Fnbp1
Fnbp1p1
Fndc11
Fndc3a
Fndc3b
Fndc5
Fnip2
Fnta
Fo393418.1
Fo704657.1
Fos
Fosl2
Foxa2
Foxc1
Foxd2-as1
Foxh1
Foxk2
Foxl1
Foxm1
Foxn2
Foxn3
Foxn3-as1
Foxo3
Foxp1
Foxp4
Foxs1
Fpgs
Fras1
Frat1
Frg1
Frg1hp
Frmd3
Frmd4a
Frmd6
Frmd8
Frs2
Fry
Fscn1
Fsd1l
Fsip2
Fstl3
Ftcd
Fth1
Fth1p10
Ftlp3
Ftlp8
Ftop1
Ftx
Fubp3
Fuk
Fundc2
Furin
Fus
Fut1
Fut11
Fut6
Fut7
Fut8
Fxn
Fxyd2
Fxyd6-fxyd2
Fyco1
Fyttd1
Fzd1
Fzd2
Fzd8
G3bp2
G6pc3
G6pd
Gaa
Gab1
Gabarap
Gabarapl1
Gabarapl2
Gabbr2
Gabpa
Gabpb1-as1
Gabpb2
Gabrg2
Gabrp
Gad1
Gadd45a
Gadd45b
Gadd45g
Gak
Gal3st2
Gal3st4
Galc
Galm
Galns
Galnt1
Galnt10
Galnt2
Galnt3
Galnt7
Galnt8
Galntl6
Galt
Gamt
Gan
Gap43
Gapdh
Gapdhp20
Gapdhp54
Gapdhp62
Gapdhp76
Gapvd1
Garem2
Garnl3
Gars
Gas2
Gas2l1
Gas2l3
Gas5
Gasal1
Gata1
Gata2-as1
Gata3
Gata3-as1
Gatad1
Gatad2a
Gatm
Gbgt1
Gbp6
Gca
Gcc2
Gcdh
Gcgr
Gckr
Gclm
Gcn1
Gcnt1
Gcnt2
Gcnt2p1
Gda
Gdap1
Gdap2
Gdf15
Gdi1
Gdnf
Gdnf-as1
Gdpd5
Gdpgp1
Gemin6
Gemin7
Gemin7-as1
Gen1
Get4
Gfer
Gfi1
Gfi1b
Gfm1
Gfod1
Gfod1-as1
Gfra4
Gga1
Ggnbp2
Ggps1
Ggt1
Ggt6
Ggta1p
Ghet1
Ghrhr
Ghrl
Ghrlos
Gid8
Gigyf2
Gimap1
Gimap1-gimap5
Gimap5
Gin1
Ginm1
Gins2
Gipc2
Gipc3
Git1
Git2
Gja1
Gja9
Gjd3
Gk
Gk5
Glb1
Glb1l3
Glcci1
Glce
Gldc
Glg1
Gli1
Gli2
Gli3
Gli4
Glipr1
Glipr1l1
Glipr1l2
Glipr2
Glis2
Glo1
Glrx
Gls
Gls2
Glud1p3
Glud2
Glyctk
Glyctk-as1
Glyr1
Gm2a
Gmcl1
Gmcl2
Gmds-dt
Gmip
Gmnc
Gmnn
Gmppa
Gmppb
Gmpr
Gmps
Gmpsp1
Gna11
Gna15
Gnai1
Gnai2
Gnai2p1
Gnal
Gnas
Gnas-as1
Gnb2
Gnb4
Gnb5
Gne
Gng2
Gnl2
Gnl3
Gnly
Gnptg
Gnrhr2
Gns
Golga2p5
Golga3
Golga4
Golgb1
Golt1b
Gorab
Gp1ba
Gpaa1
Gpalpp1
Gpank1
Gpat4
Gpatch11
Gpatch2l
Gpbp1
Gpcpd1
Gpd1l
Gpd2
Gper1
Gphn
Gpi
Gpm6a
Gpn1
Gpn3
Gpnmb
Gpr107
Gpr108
Gpr137
Gpr141
Gpr143
Gpr146
Gpr155
Gpr160
Gpr17
Gpr174
Gpr35
Gpr89b
Gprc5c
Gps1
Gps2
Gpsm2
Gpsm3
Gpt
Gpt2
Gpx1
Gpx3
Gpx4
Gramd1a
Gramd1b
Gramd1c
Gramd2b
Gramd4
Grap2
Grb2
Grb7
Grhl1
Grhl3
Grhpr
Grifin
Grik3
Grin2b
Grin2c
Grin3b
Grina
Grk1
Grk2
Grk3
Grk4
Grk5
Grk5-it1
Grk6
Grm2
Grn
Grpel2
Grwd1
Gsap
Gsdma
Gsdmd
Gsdme
Gse1
Gsg1
Gsk3a
Gsk3b
Gsn
Gstcd
Gstm4
Gsto1
Gstp1
Gstz1
Gtdc1
Gtf2e1
Gtf2f2
Gtf2h1
Gtf2h3
Gtf2h4
Gtf2ip7
Gtf2ird1
Gtf3c5
Gtpbp10
Gtpbp2
Gtpbp3
Gtpbp4
Gtpbp8
Gucy1b2
Gucy2d
Gucy2ep
Guk1
Gulp1
Gusbp5
Gyg1
Gys1
Gzf1
Gzmk
H1f0
H1fx-as1
H2afj
H2afz
H3f3a
H3f3ap2
H3f3b
H3f3bp2
H6pd
Hacd3
Hadhb
Hagh
Haghl
Hal
Har1a
Hars2
Haspin
Haus5
Havcr1
Hax1
Hba1
Hbb
Hbbp1
Hbm
Hbp1
Hbs1l
Hbz
Hcar1
Hccs
Hcfc2
Hcg11
Hcg14
Hcg20
Hcg22
Hcg27
Hck
Hcls1
Hcrt
Hcst
Hdac1
Hdac11
Hdac2-as2
Hdac3
Hdac6
Hdac8
Hdac9
Hddc3
Hdgf
Hdhd2
Hdhd5-as1
Heatr1
Heatr4
Hebp2
Hectd1
Hecw1
Hecw2
Hells
Helz
Hemk1
Heph
Herc1
Herc3
Herc4
Herc5
Herc6
Herpud1
Hes1
Hes2
Hes3
Hes4
Hes6
Hes7
Hexa-as1
Hexb
Hexd
Hexim1
Hexim2
Hey1
Hgfac
Hgh1
Hgs
Hhat
Hhex
Hhip
Hhla3
Hic1
Hif1a
Higd1ap5
Hikeshi
Hilpda
Hils1
Hint2
Hip1r
Hipk1
Hipk3
Hist1h1b
Hist1h1c
Hist1h1d
Hist1h1e
Hist1h1ps1
Hist1h2ab
Hist1h2ac
Hist1h2ad
Hist1h2ae
Hist1h2ah
Hist1h2ai
Hist1h2aj
Hist1h2ak
Hist1h2aps4
Hist1h2bc
Hist1h2bd
Hist1h2be
Hist1h2bf
Hist1h2bh
Hist1h2bk
Hist1h2bm
Hist1h2bn
Hist1h2bo
Hist1h3a
Hist1h3b
Hist1h3c
Hist1h3d
Hist1h3h
Hist1h3i
Hist1h4a
Hist1h4b
Hist1h4c
Hist1h4f
Hist1h4k
Hist1h4l
Hist2h2aa4
Hist2h2ac
Hist2h3d
Hist3h2ba
Hist3h2bb
Hist4h4
Hivep1
Hivep2
Hjurp
Hk1
Hkr1
Hla-b
Hla-dpa1
Hla-dqa1
Hla-dqb1
Hla-dqb1-as1
Hla-dra
Hla-drb1
Hla-f
Hlcs
Hlx
Hm13
Hmbox1
Hmbs
Hmces
Hmg20a
Hmg20b
Hmga1
Hmgb1p46
Hmgb3p22
Hmgb3p27
Hmgb3p32
Hmgb3p5
Hmgcl
Hmgcr
Hmgn2
Hmgn2p20
Hmgn2p38
Hmgn3-as1
Hmgn4
Hmgxb3
Hmox1
Hmox2
Hmsd
Hnf1a-as1
Hnf4g
Hnrnpa1
Hnrnpa1p41
Hnrnpa1p49
Hnrnpa1p65
Hnrnpa2b1
Hnrnpa3p8
Hnrnpab
Hnrnpdl
Hnrnph1
Hnrnph3
Hnrnpu
Hnrnpul1
Homer2
Homer3-as1
Hook3
Hotairm1
Hoxa6
Hoxa9
Hoxb1
Hoxb2
Hoxb3
Hoxb5
Hoxb6
Hoxb8
Hoxb-as1
Hoxb-as3
Hoxc10
Hpcal1
Hpn
Hprt1
Hps1
Hps3
Hps4
Hps5
Hps6
Hpse2
Hr
Hs3st1
Hs6st1
Hsbp1
Hsbp1l1
Hscb
Hsd11b1l
Hsd11b2
Hsd17b12
Hsd17b14
Hsd17b4
Hsd17b6
Hsd17b7
Hsd17b8
Hsd3b7
Hsdl2
Hsf1
Hsf4
Hsh2d
Hsp90ab1
Hsp90b1
Hspa12a
Hspa1a
Hspa4
Hspa4l
Hspa9
Hspb1
Hspb7
Hspbap1
Hspbp1
Hspe1
Hspe1-mob4
Hsph1
Htd2
Htr1a
Htr3b
Htr5a
Htr5a-as1
Htra2
Htt
Hyal1
Hyal3
Hyou1
Hypk
Iah1
Iatpr
Ica1
Icam1
Icam3
Icam4
Icam5
Ice1
Id1
Id2
Id3
Idh1-as1
Idh2-dt
Idh3b
Ido1
Idua
Ier2
Ier3
Ier3-as1
Ier5
Ier5l
Iffo1
Ifi16
Ifi30
Ifi35
Ifi44l
Ifit3
Ifitm1
Ifitm5
Ifitm9p
Ifna13
Ifng-as1
Ifngr1
Ifrd1
Ift122
Ift172
Ift20
Ift74
Ift81
Ift88
Igbp1
Igdcc4
Igf1r
Igf2-as
Igf2bp1
Igf2bp3
Igf2r
Igflr1
Igha2
Ighd1-7
Ighd6-6
Ighj3p
Ighj4
Ighj5
Ighj6
Ighm
Ighmbp2
Ighviii-2-1
Ighviii-26-1
Ighviii-38-1
Ighviii-67-3
Ighviii-76-1
Igkv4-1
Igkv6d-41
Iglv10-54
Iglv3-30
Iglv4-69
Iglv6-57
Iglvi-20
Iglvi-68
Iglvi-70
Iglvv-66
Igsf6
Igsf9
Ik
Ikbip
Ikbkb
Ikbkg
Ikzf1
Ikzf3
Ikzf4
Il10
Il10ra
Il10rb
Il11ra
Il12a
Il12rb2
Il13
Il13ra1
Il15
Il16
Il17c
Il17rc
Il18bp
Il18r1
Il18rap
Il1b
Il1r1
Il1r2
Il1rap
Il1rl1
Il1rn
Il21r
Il23a
Il23r
Il27
Il2ra
Il2rb
Il32
Il34
Il3ra
Il4i1
Il4r
Il5ra
Il6r
Il7r
Il9r
Ilf2
Ilf3
Ilk
Immp1lp1
Imp3
Impa2
Impact
Impdh1p10
Impdh2
Inafm1
Inafm2
Inava
Inca1
Inf2
Ing1
Ing2
Ing5
Inhbe
Inhcap
Ino80
Ino80-as1
Ino80b
Ino80b-wbp1
Ino80c
Ino80e
Inpp1
Inpp4b
Inpp5a
Inpp5b
Inpp5d
Inpp5f
Inppl1
Insc
Insig1
Insig2
Ints10
Ints2
Ints3
Ints6-as1
Ints7
Intu
Ip6k1
Ip6k3
Ipo11
Ipo13
Ipo5
Ipo7
Ipo7p2
Ipo9-as1
Iqank1
Iqcc
Iqce
Iqcg
Iqch
Iqch-as1
Iqcj-schip1
Iqgap1
Iqgap2
Iqsec2
Iqsec3
Irak1
Irak3
Ireb2
Irf2
Irf4
Irf5
Irf6
Irf7
Irf8
Irf9
Irgm
Irs1
Irs3p
Iscu
Isg15
Isg20
Isg20l2
Ism2
Ist1
Isx
Isyna1
Itch
Itfg1-as1
Itfg2
Itfg2-as1
Itga1
Itga11
Itga3
Itga4
Itga5
Itgae
Itgal
Itgav
Itgax
Itgb1
Itgb1bp2
Itgb1-dt
Itgb2
Itgb3
Itgb4
Itgb5
Itgb7
Itgb8
Itih1
Itln2
Itm2a
Itpa
Itpk1-as1
Itpka
Itpr1
Itprid2
Itprip
Itsn1
Ivd
Izumo1
Izumo4
Jade1
Jade2
Jag1
Jagn1
Jak2
Jakmip2-as1
Jarid2
Jarid2-as1
Jazf1-as1
Jcad
Jdp2
Jkamp
Jmjd8
Josd1
Jpt2
Jpx
Jrkl
Jsrp1
Jun
Jund
Kank2
Kank3
Kansl1
Kansl1-as1
Kat14
Kat2b
Kat6b
Kat7
Kat8
Kazald1
Kazn
Kbtbd2
Kcmf1
Kcna2
Kcna6
Kcnab1
Kcnab2
Kcnab3
Kcnc4
Kcne2
Kcnh3
Kcnh6
Kcnip2-as1
Kcnk1
Kcnma1
Kcnn1
Kcnn2
Kcnn4
Kcnq2
Kcnq5
Kctd1
Kctd11
Kctd15
Kctd17
Kctd20
Kctd5
Kctd6
Kctd7
Kctd9
Kdm1a
Kdm1b
Kdm2a
Kdm3a
Kdm4a
Kdm4c
Kdm6b
Kdm7a
Kdm7a-dt
Kdm8
Kf455155.1
Khdc1l
Khdc4
Khdrbs1
Khk
Khnyn
Khsrp
Kiaa0232
Kiaa0319l
Kiaa0513
Kiaa0556
Kiaa0895l
Kiaa1217
Kiaa1324
Kiaa1328
Kiaa1549l
Kiaa1586
Kiaa1614
Kiaa1671
Kiaa1958
Kiaa2026
Kif15
Kif1b
Kif1bp
Kif1c
Kif20b
Kif21a
Kif21b
Kif23
Kif26a
Kif26b
Kif3a
Kif6
Kif7
Kif9
Kif9-as1
Kifc1
Kifc2
Kifc3
Kir3dx1
Kirrel3
Kiss1
Klc1
Klc2
Klc4
Klf1
Klf11
Klf13
Klf16
Klf2
Klf3-as1
Klhdc10
Klhdc4
Klhdc7a
Klhdc8a
Klhdc8b
Klhdc9
Klhl17
Klhl18
Klhl20
Klhl22
Klhl24
Klhl25
Klhl32
Klhl33
Klhl35
Klhl36
Klhl42
Klhl5
Klhl7
Klk1
Klk11
Klkb1
Klrd1
Klrg1
Kmt2a
Kmt2b
Kmt2d
Kmt2e
Kmt2e-as1
Kmt5a
Kmt5c
Kpna2
Kpna6
Kpnb1
Kras
Krba1
Kremen1
Kremen2
Krt13
Krt18
Krt18p20
Krt18p28
Krt18p33
Krt18p34
Krt18p59
Krt19p3
Krt7
Krt8
Krt86
Krt8p12
Krt8p2
Krtap10-3
Krtap21-3
Krtap4-2
Krtap5-3
Krtap5-as1
Krtcap3
Ksr1
Ktn1
Kxd1
L3mbtl1
L3mbtl4
Lacc1
Lactb
Lactb2-as1
Lama2
Lama3
Lama5
Lamb1
Lamtor2
Lamtor5-as1
Lancl2
Lap3
Laptm5
Large1
Large2
Larp1
Larp1b
Larp4
Larp7
Lars2
Lasp1
Lat2
Lax1
Lbh
Lbhd1
Lbx1-as1
Lca5l
Lce3e
Lck
Lclat1
Lcn15
Lcn6
Lcor
Lcp1
Ldb3
Ldha
Ldhb
Ldhd
Ldlr
Ldlrad3
Ldlrad4
Ldlrap1
Lef1-as1
Lekr1
Leng8
Leng8-as1
Lepr
Leprot
Letm1
Letm2
Letmd1
Leutx
Lfng
Lgals1
Lgals14
Lgals2
Lgals3
Lgals3bp
Lgals8
Lgmn
Lgr6
Lhfpl2
Lhfpl4
Lhpp
Lhx2
Lhx3
Lias
Lig3
Lilra4
Lilrb1
Lilrb4
Lilrp2
Lima1
Limd1
Limd2
Limk1
Lims1
Lims2
Lin28a
Lin37
Lin7b
Linc00092
Linc00158
Linc00160
Linc00205
Linc00237
Linc00240
Linc00243
Linc00254
Linc00265
Linc00271
Linc00299
Linc00327
Linc00337
Linc00350
Linc00398
Linc00431
Linc00449
Linc00460
Linc00461
Linc00466
Linc00467
Linc00475
Linc00494
Linc00511
Linc00520
Linc00525
Linc00528
Linc00533
Linc00539
Linc00544
Linc00578
Linc00592
Linc00598
Linc00607
Linc00616
Linc00620
Linc00636
Linc00649
Linc00654
Linc00667
Linc00674
Linc00842
Linc00852
Linc00862
Linc00863
Linc00881
Linc00884
Linc00885
Linc00887
Linc00888
Linc00893
Linc00894
Linc00905
Linc00910
Linc00921
Linc00926
Linc00933
Linc00941
Linc00963
Linc00964
Linc00972
Linc00973
Linc00987
Linc01010
Linc01011
Linc01023
Linc01029
Linc01033
Linc01053
Linc01060
Linc01063
Linc01085
Linc01088
Linc01089
Linc01091
Linc01094
Linc01107
Linc01118
Linc01121
Linc01126
Linc01128
Linc01132
Linc01134
Linc01135
Linc01144
Linc01146
Linc01152
Linc01160
Linc01192
Linc01197
Linc01206
Linc01215
Linc01218
Linc01220
Linc01225
Linc01226
Linc01238
Linc01252
Linc01270
Linc01277
Linc01305
Linc01311
Linc01312
Linc01320
Linc01332
Linc01337
Linc01342
Linc01344
Linc01349
Linc01353
Linc01356
Linc01358
Linc01366
Linc01389
Linc01391
Linc01410
Linc01411
Linc01424
Linc01435
Linc01438
Linc01460
Linc01480
Linc01484
Linc01485
Linc01491
Linc01517
Linc01521
Linc01529
Linc01531
Linc01539
Linc01543
Linc01547
Linc01582
Linc01585
Linc01588
Linc01607
Linc01619
Linc01624
Linc01627
Linc01629
Linc01655
Linc01664
Linc01686
Linc01694
Linc01707
Linc01713
Linc01715
Linc01719
Linc01765
Linc01778
Linc01781
Linc01783
Linc01786
Linc01816
Linc01836
Linc01852
Linc01857
Linc01869
Linc01871
Linc01886
Linc01905
Linc01914
Linc01919
Linc01934
Linc01952
Linc01953
Linc01968
Linc01997
Linc02018
Linc02021
Linc02054
Linc02055
Linc02057
Linc02061
Linc02071
Linc02084
Linc02090
Linc02102
Linc02134
Linc02137
Linc02139
Linc02157
Linc02175
Linc02189
Linc02201
Linc02202
Linc02213
Linc02223
Linc02235
Linc02236
Linc02240
Linc02252
Linc02255
Linc02256
Linc02265
Linc02280
Linc02288
Linc02292
Linc02298
Linc02312
Linc02321
Linc02332
Linc02356
Linc02392
Linc02408
Linc02418
Linc02428
Linc02455
Linc02456
Linc02457
Linc02473
Linc02487
Linc02495
Linc02505
Linc02574
Linc02579
Linc02583
Linc02585
Linc02590
Linc02606
Linc02615
Linc02640
Linc02642
Linc02656
Linc-pint
Linc-ror
Lingo3
Lipa
Lipc
Lipe
Lipe-as1
Lipt1
Llgl2
Llph-dt
Lmcd1
Lmf1
Lmln2
Lmna
Lmnb1
Lmnb2
Lmo4
Lmo7
Lncog
Lnp1
Lnpep
Lonp1
Lonp2
Lonrf2
Lonrf3
Loxl3
Lpar2
Lpgat1-as1
Lpin1
Lpin2
Lpin3
Lpxn
Lrat
Lrch1
Lrch3
Lrch4
Lrfn4
Lrmda
Lrmp
Lrp10
Lrp3
Lrp4-as1
Lrp5
Lrp8
Lrr1
Lrrc14
Lrrc18
Lrrc23
Lrrc24
Lrrc26
Lrrc27
Lrrc28
Lrrc36
Lrrc37a
Lrrc37b
Lrrc39
Lrrc43
Lrrc45
Lrrc47
Lrrc49
Lrrc6
Lrrc61
Lrrc71
Lrrc8a
Lrrc8b
Lrrc8c
Lrrc8d
Lrrc9
Lrrcc1
Lrrfip1
Lrrfip2
Lrrk1
Lrrk2
Lrsam1
Lrtm2
Lrtomt
Lrwd1
Lsg1
Lsm14a
Lsm14b
Lsm2
Lsm4
Lsm6
Lsm7
Lsm8
Lsp1
Lsr
Lst1
Lta
Ltb
Ltb4r
Ltbp3
Ltbp4
Ltbr
Ltc4s
Lto1
Luc7l2
Luc7l3
Lucat1
Lxn
Ly6g5b
Ly6k
Ly75
Ly86
Ly9
Ly96
Lyl1
Lyn
Lypd6
Lypla2
Lyplal1
Lyrm1
Lztfl1
Lztr1
Lzts2
M6pr
Mab21l2
Macf1
Maco1
Macrod1
Mad1l1
Mad2l1bp
Madcam1
Maea
Maf1
Maff
Mafg-dt
Mafk
Magix
Maip1
Mak16
Mal2-as1
Malat1
Malt1
Mamdc4
Mamstr
Man1a2
Man1b1
Man1c1
Man2a2
Man2b2
Maneal
Mansc4
Map1a
Map1lc3b
Map1lc3b2
Map1s
Map2k2
Map2k3
Map2k5
Map2k6
Map2k7
Map3k11
Map3k12
Map3k13
Map3k14-as1
Map3k21
Map3k2-dt
Map3k3
Map3k7cl
Map3k8
Map4k2
Map4k3-dt
Map4k4
Map7d1
Map9
Mapk1
Mapk10
Mapk11
Mapk12
Mapk13
Mapk14
Mapk15
Mapk1ip1l
Mapk3
Mapk4
Mapk6
Mapk6-dt
Mapk7
Mapk8
Mapk8ip2
Mapk8ip3
Mapkapk3
Mapkapk5
Mapkbp1
Mapre2
Mapt
Mapt-it1
March1
March11
March2
March6
March7
March8
Mark1
Mark2
Mark2p16
Mark3
Mark4
Mars
Marveld1
Marveld2
Marveld3
Mas1
Mast1
Mast3
Mast4
Mastl
Mat2a
Mat2b
Matn1-as1
Matn2
Matn4
Matr3
Mau2
Mavs
Maz
Mbd1
Mbd3l1
Mbd3l2b
Mbd5
Mbd6
Mblac1
Mbnl1
Mbnl1-as1
Mboat2
Mboat7
Mbp
Mbtps2
Mc1r
Mccc2
Mcf2l
Mcl1
Mcm2
Mcm4
Mcm5
Mcm8
Mcoln1
Mcph1
Mcph1-as1
Mcrip2
Mctp1
Mctp2
Mdfic
Mdga1
Mdh2
Mdk
Mdm2
Mdm4
Mdp1
Mds2
Me3
Med12l
Med13l
Med15
Med17
Med18
Med20
Med21
Med25
Med29
Med30
Med9
Mef2a
Mef2c
Mef2c-as1
Mef2c-as2
Megf11
Megf8
Mei1
Meiob
Meioc
Meis1
Meis3
Meltf
Meltf-as1
Mepce
Mepe
Mest
Metap1
Metrn
Metrnl
Mettl11b
Mettl15
Mettl23
Mettl25
Mettl2b
Mettl3
Mettl4
Mettl7a
Mettl8
Mettl9
Mex3b
Mfap3
Mfap5
Mff
Mfn2
Mfrp
Mfsd1
Mfsd10
Mfsd11
Mfsd13a
Mfsd2a
Mfsd2b
Mfsd3
Mfsd4a
Mfsd4b
Mfsd5
Mfsd6
Mgat2
Mgat3
Mgat4a
Mgat4b
Mgat5
Mgat5b
Mgll
Mgme1
Mgmt
Mgrn1
Mgst2
Mgst3
Mhencr
Mia2
Mia3
Miat
Miatnb
Mib1
Mib2
Mica
Mical2
Micall1
Micb
Micos10
Micos10-nbl1
Micos10p3
Micu1
Micu3
Mid1ip1
Midn
Mief1
Mief2
Mier1
Miga1
Miga2
Miip
Milr1
Mindy2
Mindy3
Mink1
Minpp1
Mios
Mip
Mipepp3
Mir106b
Mir1180
Mir1181
Mir1199
Mir1204
Mir1205
Mir1207
Mir1229
Mir1238
Mir124-2
Mir1255a
Mir1281
Mir128-1
Mir1282
Mir1286
Mir1292
Mir1294
Mir130a
Mir142
Mir144
Mir148a
Mir150
Mir152
Mir1538
Mir1539
Mir155
Mir17
Mir183
Mir185
Mir188
Mir18a
Mir1908
Mir191
Mir192
Mir193a
Mir194-2hg
Mir19a
Mir200c
Mir200chg
Mir202
Mir202hg
Mir20a
Mir21
Mir210
Mir210hg
Mir222hg
Mir2277
Mir25
Mir29b2chg
Mir302chg
Mir3064
Mir30a
Mir30e
Mir3123
Mir3142hg
Mir3143
Mir3150bhg
Mir3153
Mir3166
Mir3175
Mir3178
Mir3180-4
Mir3180-5
Mir3187
Mir3188
Mir3189
Mir3190
Mir3191
Mir3197
Mir3199-1
Mir3199-2
Mir320b2
Mir326
Mir33b
Mir345
Mir34ahg
Mir3529
Mir3613
Mir3615
Mir3621
Mir3652
Mir3655
Mir3660
Mir3661
Mir3662
Mir3663
Mir3665
Mir3678
Mir3681hg
Mir3684
Mir378a
Mir3917
Mir3918
Mir3934
Mir3945
Mir3945hg
Mir422a
Mir425
Mir4252
Mir4258
Mir4269
Mir4285
Mir4293
Mir4321
Mir4322
Mir4418
Mir4425
Mir4435-2
Mir4435-2hg
Mir4437
Mir4439
Mir4442
Mir4447
Mir4448
Mir4449
Mir4453
Mir4453hg
Mir4462
Mir4469
Mir4471
Mir4472-2
Mir4476
Mir4477b
Mir4487
Mir4496
Mir4502
Mir4506
Mir4513
Mir4515
Mir451a
Mir451b
Mir4521
Mir4523
Mir4526
Mir4527hg
Mir4530
Mir4537
Mir4634
Mir4638
Mir4645
Mir4651
Mir4664
Mir4674
Mir4683
Mir4687
Mir4690
Mir4706
Mir4707
Mir4708
Mir4727
Mir4729
Mir4732
Mir4734
Mir4736
Mir4738
Mir4749
Mir4750
Mir4754
Mir4756
Mir4757
Mir4767
Mir4777
Mir4781
Mir4801
Mir484
Mir497hg
Mir5001
Mir5010
Mir5087
Mir5088
Mir5090
Mir5091
Mir5188
Mir5189
Mir5191
Mir5193
Mir5194
Mir532
Mir548ac
Mir548ak
Mir548al
Mir548au
Mir548aw
Mir548c
Mir548s
Mir548z
Mir5571
Mir5587
Mir564
Mir567
Mir5684
Mir5693
Mir5695
Mir5696
Mir5700
Mir5703
Mir574
Mir5787
Mir589
Mir602
Mir6073
Mir6083
Mir6084
Mir6090
Mir612
Mir6125
Mir615
Mir623
Mir625
Mir636
Mir639
Mir647
Mir648
Mir649
Mir6508
Mir6509
Mir6514
Mir6516
Mir658
Mir6719
Mir6749
Mir6752
Mir6753
Mir6777
Mir6781
Mir6791
Mir6799
Mir6821
Mir6823
Mir6825
Mir6833
Mir6847
Mir6853
Mir6867
Mir6870
Mir6871
Mir6872
Mir6875
Mir6876
Mir6880
Mir6887
Mir6888
Mir7106
Mir7108
Mir7111
Mir7151
Mir7152
Mir7155
Mir718
Mir7-2
Mir7-3
Mir7-3hg
Mir7515hg
Mir759
Mir760
Mir762hg
Mir766
Mir7703
Mir7705
Mir7706
Mir8077
Mir9-2
Mir92b
Mir93
Mir9-3
Mir9-3hg
Mir96
Mir99ahg
Mir99b
Mirlet7a1hg
Mirlet7i
Misp3
Mitd1
Mkln1
Mknk2
Mkrn1
Mkrn2
Mkx
Mlec
Mlf1
Mlh1
Mllt10
Mllt11
Mllt3
Mllt6
Mlst8
Mlx
Mmaa
Mmachc
Mmd
Mmp11
Mmp20
Mmp23b
Mmp25
Mmp9
Mnat1
Mnda
Mnx1-as1
Moap1
Mob1b
Mob3a
Mob4
Mon1b
Mon2
Morc2-as1
Morc3
Morf4l1
Morn1
Morn2
Mospd2
Mospd3
Mov10
Mpc1
Mpeg1
Mpg
Mphosph10
Mphosph9
Mpnd
Mpo
Mpp4
Mpp5
Mpp6
Mpp7
Mppe1
Mprip
Mpst
Mpv17
Mpv17l2
Mpzl1
Mpzl3
Mre11
Mrm1
Mrm2
Mrnip
Mroh1
Mroh5
Mrpl1
Mrpl15
Mrpl15p1
Mrpl18
Mrpl19
Mrpl2
Mrpl20
Mrpl30
Mrpl33
Mrpl34
Mrpl35
Mrpl38
Mrpl4
Mrpl40
Mrpl42
Mrpl45
Mrpl48
Mrpl53p1
Mrpl54
Mrpl58
Mrps14
Mrps16
Mrps17
Mrps17p1
Mrps17p5
Mrps18b
Mrps18c
Mrps2
Mrps21p9
Mrps22
Mrps25
Mrps28
Mrps30
Mrps31p4
Mrps34
Mrps36
Mrps6
Mrps7
Mrrf
Mrs2
Mrtfa
Mrtfa-as1
Mrtfb
Mrvi1-as1
Ms4a1
Ms4a14
Ms4a3
Ms4a4a
Ms4a4e
Ms4a6a
Ms4a7
Msc
Msc-as1
Msgn1
Msh3
Msh5
Msh6
Msi2
Msl1
Msl3
Msra
Mst1
Mst1p2
Msto2p
Mt2a
Mta1
Mta2
Mta3
Mtap
Mtdh
Mterf2
Mterf4
Mtf2
Mtfp1
Mtfr1
Mtfr1l
Mtfr2
Mtg1
Mtg2
Mthfd1
Mthfd1l
Mthfd2
Mthfd2l
Mthfr
Mtmr14
Mtmr2
Mtmr3
Mtmr9
Mtnd1p30
Mtnd2p24
Mtnd4p28
Mto1
Mtpap
Mtr
Mtrex
Mtrnr2l1
Mtrr
Mturn
Mtus1
Mtx1
Muc1
Muc13
Muc17
Muc20
Muc3a
Mus81
Musk
Mutyh
Mvb12a
Mvb12b
Mvd
Mvk
Mx1
Mx2
Mxd1
Mxd3
Mxi1
Mxra8
Myadm
Myb
Mybpc1
Myc
Mycbp2-as1
Myd88
Myeov
Myhas
Myl12a
Myl12b
Myl3
Myl4
Myl5
Myl6
Myl6p1
Mylip
Mylk4
Mylk-as1
Mylk-as2
Mynn
Myo15a
Myo16
Myo16-as1
Myo18a
Myo1b
Myo1c
Myo3b
Myo3b-as1
Myo6
Myo7b
Myo9a
Myo9b
Myof
Mypn
Mzb1
Mzf1-as1
Mzt2a
Mzt2b
N4bp2
NA
Naa15
Naa16
Naa20
Naa30
Naa35
Naa38
Naa40
Naalad2
Naaladl2
Nab1
Nab2
Nabp1
Nadk
Nadsyn1
Nagk
Naglu
Naif1
Nalt1
Nampt
Nanogp2
Nanos3
Nans
Nap1l4
Napa
Napg
Narf
Nars2
Nasp
Nat10
Nat14
Nat16
Nat9
Nav1
Nav2
Nav2-as3
Nav3
Naxd
Naxe
Nbas
Nbeal1
Nbeal2
Nbl1
Nbpf14
Nbr1
Ncan
Ncapd2
Ncapg
Ncapg2
Ncbp1
Ncbp2-as1
Ncdn
Ncf4
Ncf4-as1
Nck2
Nckap1l
Nckap5-it1
Ncln
Ncoa1
Ncoa3
Ncoa6
Ncoa7
Ncor1
Ncor2
Ncr2
Ncr3lg1
Ncstn
Ndc80
Nde1
Ndel1
Ndfip2
Ndor1
Ndrg1
Ndrg4
Ndufa11
Ndufa13
Ndufa3p6
Ndufa4l2
Ndufa5
Ndufa6-dt
Ndufa8p1
Ndufa9
Ndufaf2
Ndufaf3
Ndufaf5
Ndufaf6
Ndufaf7
Ndufb10
Ndufb2
Ndufb9
Ndufc1
Ndufs2
Ndufs3
Ndufs4
Ndufs5
Ndufs6
Ndufs7
Ndufv2
Ndufv3
Neat1
Necab3
Necap1
Necap2
Nectin1
Nectin2
Nectin3
Nedd1
Nedd4l
Nedd8-mdp1
Nedd9
Nefhp1
Neil1
Neil2
Nek10
Nek11
Nek6
Nelfb
Nelfe
Nemp1
Nemp2
Nenf
Neto2
Neu3
Neu4
Neurl4
Nf1
Nfasc
Nfat5
Nfatc1
Nfatc2ip
Nfatc3
Nfatc4
Nfe2l1
Nfia
Nfia-as1
Nfic
Nfix
Nfkb1
Nfkb2
Nfkbia
Nfkbib
Nfkbie
Nfkbiz
Nfs1
Nfx1
Nfya
Nfyc
Ngly1
Ngrn
Nhlrc2
Nhlrc3
Nhlrc4
Nhs
Nicn1
Nif3l1
Nifk-as1
Nifkp1
Nin
Ninj1
Nip7
Nip7p1
Nipa1
Nipa2
Nipal3
Nipsnap1
Nipsnap2
Nipsnap3b
Nisch
Nit2
Nkd1
Nkila
Nkpd1
Nktr
Nlgn2
Nlrc5
Nlrp4
Nlrx1
Nmb
Nmd3
Nme1
Nme1-nme2
Nme2
Nme6
Nmnat1
Nmnat2
Nmral1
Nmt1
Noc2l
Noc4l
Noct
Nog
Nol11
Nol12
Nol4
Nol4l
Nol4l-dt
Nol7
Nop14
Nop14-as1
Nop2
Nop53
Nop56
Nop58
Nos1
Nos1ap
Nos3
Noxa1
Npas1
Npas4
Npat
Npc1
Npepl1
Nphp3-as1
Npl
Nploc4
Npm1
Nppc
Npr3
Nprl3
Npw
Nqo2
Nr1d2
Nr1h2
Nr1h3
Nr2c2
Nr2f1
Nr2f2
Nr2f2-as1
Nr2f6
Nr3c1
Nr4a1
Nr4a3
Nr5a1
Nraddp
Nrbf2
Nrbf2p1
Nrbp1
Nrep
Nrf1
Nrg1
Nrir
Nrm
Nrn1
Nrp2
Nrros
Nrsn1
Nrxn1
Nrxn2
Nrxn3
Nsa2
Nsd1
Nsd3
Nsfl1c
Nsmaf
Nsmce1
Nsmce1-dt
Nsrp1
Nsun3
Nsun4
Nsun6
Nsun7
Nt5c1a
Nt5c1b
Nt5c2
Nt5cp1
Nt5dc1
Nt5dc4
Ntan1
Ntf4
Ntmt1
Ntng1
Ntpcr
Ntrk1
Nuak2
Nub1
Nubp1
Nubp2
Nubpl
Nucb2
Nucks1
Nudc
Nudt1
Nudt14
Nudt16
Nudt16l1
Nudt16p1
Nudt17
Nudt9
Nuf2
Numb
Nup107
Nup133
Nup188
Nup205
Nup210l
Nup214
Nup35
Nup37
Nup50
Nup58
Nup62
Nup85
Nup93
Nupl2
Nus1p2
Nusap1
Nutf2
Nutf2p2
Nvl
Nxf1
Nxn
Nxph3
Nxph4
Oas3
Oat
Oaz1
Oaz3
Obsl1
Ocel1
Ociad1
Odaph
Odc1
Odc1-dt
Odf3b
Odf3l2
Odr4
Ofd1
Ogdh
Ogfod3
Ogfr
Ogfrl1
Ogfrp1
Ogg1
Ogt
Oip5-as1
Olig1
Olmalinc
Oosp1p2
Opa1
Opalin
Opcml-it1
Opn3
Oprl1
Optn
Or10ae3p
Or11a1
Or2ak2
Or2t7
Or4d11
Or51a6p
Or51b5
Or52d1
Or52h2p
Or52k3p
Or5b21
Or6k3
Orai1
Orai2
Orai3
Orc3
Ormdl2
Ormdl3
Os9
Osbp2
Osbpl9
Osgepl1-as1
Osgin2
Osr2
Ostc
Ostf1
Otoa
Otogl
Otub1
Otud1
Otud4
Otud4p1
Otud6b
Otulin
Otx2
Ovol1
Oxa1l
Oxct1
Oxnad1
Oxr1
Oxsm
Oxsr1
P2rx4
P2rx6
P2rx6p
P2ry10
P2ry11
P2ry2
P2ry6
P3h1
P3h4
P4htm
Pa2g4
Paaf1
Pabpc1
Pabpc1l
Pabpc1p7
Pabpc4
Pacrg
Pacrg-as3
Pacrgl
Pacs2
Pacsin1
Pacsin2
Pacsin3
Pafah1b2
Pag1
Paics
Paip2
Pak4
Palld
Palm
Palmd
Pam
Pam16
Pan2
Pank2
Paox
Papln
Papola
Papss2
Paqr4
Paqr7
Pard3b
Park7
Parn
Parp1
Parp10
Parp11
Parp14
Parp15
Parp1p1
Parp2
Parp3
Parp8
Parpbp
Parvb
Pask
Patj
Paupar
Pawr
Pawrp1
Pax2
Pax8-as1
Paxbp1-as1
Paxx
Pbx1
Pbx3
Pbxip1
Pc
Pcat1
Pcat6
Pcbd2
Pcbp1
Pcbp1-as1
Pcbp2
Pcbp3
Pcbp4
Pcca
Pccb
Pcdh7
Pcdhb9
Pcdhgc3
Pced1a
Pced1b-as1
Pcgf3
Pcgf5
Pcid2
Pcif1
Pck2
Pclaf
Pcm1
Pcmt1
Pcmtd1
Pcna
Pcnt
Pcnx2
Pcnx3
Pcnx4
Pcolce
Pcolce2
Pcolce-as1
Pcoth
Pcsk2
Pcsk4
Pcsk7
Pcsk9
Pctp
Pcyt1a
Pcyt2
Pdcd1lg2
Pdcd4
Pdcd4-as1
Pdcd5
Pdcd6ip
Pdcl3
Pdcl3p6
Pdcl3p7
Pde12
Pde1c
Pde3b
Pde4c
Pde4d
Pde6b
Pde8a
Pde9a
Pdgfra
Pdgfrl
Pdha1
Pdha2
Pdhx
Pdia2
Pdia3
Pdia3p1
Pdik1l
Pdk2
Pdk3
Pdlim1
Pdlim2
Pdlim4
Pdlim5
Pdp1
Pdp2
Pdpk1
Pdxdc1
Pdxk
Pdzd7
Pdzph1p
Pea15
Peak1
Pear1
Peli2
Pelo
Pelp1
Per3
Perm1
Pex13
Pex14
Pex3
Pfas
Pfdn1
Pfdn4
Pfkfb2
Pfkfb3
Pfkfb4
Pfkl
Pfkm
Pfn1
Pgam1
Pgam1p5
Pgam5
Pgap1
Pgbd1
Pgbd2
Pgc
Pgd
Pgf
Pgk1
Pglyrp2
Pgm1
Pgm2
Pgm3
Pgm5p3-as1
Pgm5p4
Pgpep1
Pgs1
Phactr1
Phactr2
Phactr3
Phactr4
Phax
Phb
Phc1
Phc3
Phf1
Phf10
Phf11
Phf12
Phf13
Phf2
Phf20l1
Phf21a
Phf21b
Phf23
Phf24
Phf3
Phf7
Phgdh
Phkb
Phkg2
Phldb1
Phldb2
Phldb3
Phlpp2
Phospho1
Phox2a
Phpt1
Phrf1
Phyh
Phykpl
Pianp
Pias2
Pibf1
Picalm
Picart1
Pidd1
Piezo1
Pigb
Pigc
Pigg
Pigl
Pign
Pigq
Pigr
Pigs
Pigt
Pigv
Pigw
Pigx
Pigy-dt
Pih1d3
Pik3c2a
Pik3c2b
Pik3c3
Pik3ca
Pik3cd
Pik3cd-as1
Pik3cg
Pik3ip1-as1
Pik3r1
Pik3r2
Pik3r3
Pik3r5
Pikfyve
Pilra
Pimreg
Pin1
Pin4
Pinlyp
Pip4k2a
Pip4k2c
Pipox
Pitpnb
Pitpnc1
Pitpnm2
Pitpnm3
Piwil4
Pjvk
Pkd1
Pkd2l1
Pkhd1l1
Pkia
Pkig
Pkmyt1
Pkn2
Pkp3
Pkp4
Pla1a
Pla2g10
Pla2g15
Pla2g16
Pla2g4e-as1
Pla2g6
Plac1
Plac9
Plat
Plau
Plaur
Plb1
Plbd2
Plcb2
Plcb3
Plcb4
Plcd1
Plcg1
Plcg2
Plch2
Plcl1
Plcl2
Plcxd1
Plcxd2
Plcz1
Pld1
Pld2
Pld3
Plec
Plek
Plekha2
Plekha3
Plekha4
Plekha7
Plekha8
Plekhb1
Plekhb2
Plekhf1
Plekhf2
Plekhg1
Plekhg2
Plekhg3
Plekhg4
Plekhg6
Plekhh3
Plekhj1
Plekho1
Plekho2
Plin2
Plin3
Plin5
Plk1
Plk3
Plk4
Plod3
Plpbp
Plpp6
Plppr1
Plppr2
Plppr3
Pls1
Plxnb2
Plxnb3
Plxnc1
Pmaip1
Pmel
Pml
Pmpca
Pms1
Pms2cl
Pnkd
Pnkp
Pnma8a
Pnmt
Pnoc
Pnpla2
Pnpla5
Pnpla7
Pnpo
Pnrc1
Pnrc2
Poc1b-as1
Pogk
Polb
Pold1
Pold3
Pold4
Polr1a
Polr1b
Polr1c
Polr1d
Polr2a
Polr2b
Polr2c
Polr2e
Polr2h
Polr2k
Polr2m
Polr3b
Polr3c
Polr3e
Polr3f
Polr3g
Polr3gl
Pom121
Pomp
Pomt1
Pomt2
Pop1
Pop7
Por
Pot1-as1
Pou2f1
Pou2f2
Pou2f3
Pou5f1
Pou5f1p6
Ppan
Ppan-p2ry11
Ppara
Ppard
Pparg
Ppargc1b
Ppat
Ppcdc
Ppcs
Ppdpf
Ppef1
Ppef2
Ppfia1
Ppfia3
Ppfibp1
Ppfibp2
Pphln1
Ppia
Ppiap29
Ppiap35
Ppiap40
Ppib
Ppie
Ppif
Ppig
Ppih
Ppil2
Ppip5k2
Ppl
Ppm1a
Ppm1d
Ppm1g
Ppm1h
Ppm1j
Ppm1l
Ppm1m
Ppox
Ppp1cb
Ppp1cc
Ppp1r11
Ppp1r12b
Ppp1r13l
Ppp1r15a
Ppp1r16a
Ppp1r16b
Ppp1r18
Ppp1r1c
Ppp1r21
Ppp1r26
Ppp1r26-as1
Ppp1r27
Ppp1r37
Ppp1r3e
Ppp1r42
Ppp1r8
Ppp2r1a
Ppp2r2a
Ppp2r2c
Ppp2r2d
Ppp2r5b
Ppp2r5c
Ppp2r5d
Ppp2r5e
Ppp3cb-as1
Ppp3cc
Ppp4r1
Ppp4r1-as1
Ppp4r1l
Ppp4r2
Ppp5c
Ppp6r1
Ppp6r2
Ppp6r3
Ppwd1
Pqlc2
Pram1
Prc1
Prcc
Prdm1
Prdm11
Prdm2
Prdm8
Prdx1
Prdx2
Prdx4
Prdx6
Prelid1
Prelid3b
Prickle1
Prickle2-as3
Prickle4
Primpol
Prkab1
Prkaca
Prkag2-as1
Prkar1a
Prkar2a-as1
Prkcb
Prkcd
Prkce
Prkch
Prkcsh
Prkcz
Prkd2
Prkra-as1
Prkrip1
Prmt1
Prmt2
Prmt6
Prnp
Prob1
Prorsd1p
Prpf18
Prpf3
Prpf31
Prpf38a
Prpf38b
Prpf39
Prpf4
Prpf40a
Prpf40b
Prpf4b
Prpf8
Prpsap2
Prr12
Prr13p5
Prr3
Prr5
Prr5l
Prr7
Prr7-as1
Prrc1
Prrc2a
Prrc2b
Prrc2c
Prrt2
Prrt3
Prrt3-as1
Prrt4
Prss12
Prss16
Prss2
Prss42
Prss55
Prss8
Prune1
Prune2
Prxl2a
Prxl2b
Psat1
Psat1p3
Psca
Psd4
Psen1
Psen2
Psma3
Psmb3
Psmb8
Psmb8-as1
Psmb9
Psmc2
Psmc4
Psmc5
Psmd13
Psmd14
Psmd3
Psmd4
Psmd5
Psmd7
Psmd8
Psmd9
Psme1
Psme2
Psme3
Psmf1
Psmg2
Psmg3
Psmg3-as1
Psmg4
Psors1c3
Pspc1p2
Pstk
Pstpip1
Ptbp1
Ptbp3
Ptcd2
Ptch1
Ptch2
Ptcra
Ptdss1
Ptdss2
Pten
Pter
Ptgds
Ptger4p2
Ptgir
Pth1r
Ptk2
Ptk2b
Ptma
Ptms
Ptov1
Ptp4a2
Ptp4a2p1
Ptpa
Ptpdc1
Ptpmt1
Ptpn11
Ptpn12
Ptpn13
Ptpn18
Ptpn22
Ptpn23
Ptpn4
Ptpn6
Ptpn7
Ptpn9
Ptprc
Ptprf
Ptprh
Ptprm
Ptprn
Ptpro
Ptprz1
Ptrh1
Ptrh2
Pts
Pttg1
Pttg1ip
Pudp
Puf60
Pum1
Pura
Pus1
Pusl1
Pvr
Pvrig
Pvt1
Pwwp2a
Pxk
Pxmp2
Pxn-as1
Pxylp1
Pycard
Pycr1
Pycr2
Pygb
Pygm
Pyroxd1
Qars
Qki
Qpct
Qpctl
Qprt
Qrich1
Qrich2
Qser1
Qsox1
Qtrt1
R3hcc1
R3hcc1l
R3hdm1
R3hdm2
R3hdm4
Rab10
Rab11a
Rab11b
Rab11fip3
Rab11fip5
Rab12
Rab21
Rab24
Rab25
Rab26
Rab27a
Rab2a
Rab30
Rab30-as1
Rab31
Rab33b
Rab3d
Rab4a
Rab4b
Rab4b-egln2
Rab5a
Rab5if
Rab7a
Rab8a
Rab8b
Rabac1
Rabepk
Rabgap1
Rabgap1l
Rabggtb
Rabl3
Rabl6
Rac1
Rac3
Rack1
Rad17
Rad23a
Rad23b
Rad51
Rad51ap1
Rad51-as1
Rad51b
Rad51c
Rad9a
Radil
Raf1
Rag1
Rai1
Rala
Ralb
Ralgapb
Ralgds
Raly
Raly-as1
Ran
Ranbp1
Ranbp17
Ranbp2
Rangrf
Rap1a
Rap1b
Rap1gap2
Rap2b
Rap2c-as1
Rapgef2
Rapgefl1
Rara
Rarg
Rarres3
Rars
Rasa1
Rasa4
Rasal1
Rasgef1b
Rasgrf1
Rasgrp3
Rasl10a
Rasl11a
Rassf1
Rassf1-as1
Rassf4
Rassf5
Rassf6
Rassf8
Rassf8-as1
Raver1
Raver2
Rb1
Rbak-rbakdn
Rbbp4
Rbbp6
Rbbp8
Rbbp8p1
Rbfa
Rbfox1
Rbl2
Rbm10
Rbm14
Rbm14-rbm4
Rbm15
Rbm17
Rbm20
Rbm22
Rbm23
Rbm25
Rbm26-as1
Rbm33
Rbm38
Rbm39
Rbm4
Rbm42
Rbm45
Rbm6
Rbm7
Rbm8a
Rbp1
Rbp5
Rbpj
Rbpjl
Rbx1
Rcan2
Rcbtb1
Rcc2
Rcc2-as1
Rccd1
Rcn2
Rcor3
Rcsd1
Rdh10
Rdm1p5
Rdx
Rec8
Recql5
Reep1
Reep2
Reep4
Reep6
Rel
Rela
Relb
Relch
Rell2
Relt
Rem2
Renbp
Repin1
Reps1
Rer1
Rere
Resf1
Rest
Retreg2
Retreg3
Rev1
Rev3l
Rexo5
Rf00003
Rf00004
Rf00012
Rf00015
Rf00017
Rf00019
Rf00026
Rf00049
Rf00066
Rf00096
Rf00100
Rf00134
Rf00212
Rf00283
Rf00345
Rf00392
Rf00402
Rf00407
Rf00416
Rf00425
Rf00426
Rf00568
Rf00601
Rf00635
Rf01210
Rf01225
Rf01684
Rf01875
Rf01876
Rf01877
Rf01951
Rf01955
Rf01956
Rf01957
Rf01969
Rf01970
Rf01975
Rf01984
Rf01986
Rf01987
Rf02109
Rf02116
Rf02118
Rf02119
Rf02121
Rf02123
Rf02124
Rf02125
Rf02148
Rf02149
Rf02154
Rf02155
Rf02166
Rf02174
Rf02175
Rf02176
Rf02187
Rf02188
Rf02189
Rf02192
Rf02197
Rf02198
Rf02203
Rf02204
Rf02205
Rf02215
Rf02216
Rf02217
Rf02220
Rf02271
Rf02277
Rfc2
Rfc3
Rfc4
Rfc5
Rfesd
Rflna
Rfng
Rftn1
Rfwd3
Rfx2
Rfx3
Rfx3-as1
Rfx4
Rfx6
Rfxank
Rgl3
Rgl4
Rgp1
Rgs1
Rgs10
Rgs12
Rgs14
Rgs17
Rgs18
Rgs19
Rgs20
Rgs22
Rgs3
Rgs6
Rgs9
Rgs9bp
Rhbdd1
Rhbdd2
Rhbdf2
Rhbdl1
Rhbdl2
Rhbdl3
Rhno1
Rhoa
Rhob
Rhobtb2
Rhobtb3
Rhoc
Rhog
Rhoh
Rhoq
Rhoqp1
Rhot1
Rhot2
Rhoxf1-as1
Ribc1
Ribc2
Ric1
Ric8b
Rif1
Rilp
Rims2
Rims3
Rin1
Rin2
Rin3
Ring1
Rinl
Rint1
Riok1
Riok3
Riox1
Ripk2
Ripor1
Ripor2
Ripor3
Rita1
Rmc1
Rmdn2
Rmi1
Rmi2
Rmnd5b
Rmrp
Rn7sk
Rn7skp11
Rn7skp110
Rn7skp114
Rn7skp165
Rn7skp175
Rn7skp210
Rn7skp214
Rn7skp222
Rn7skp232
Rn7skp249
Rn7skp266
Rn7skp272
Rn7skp4
Rn7skp78
Rn7skp9
Rn7skp92
Rn7sl1
Rn7sl121p
Rn7sl181p
Rn7sl2
Rn7sl254p
Rn7sl271p
Rn7sl278p
Rn7sl285p
Rn7sl288p
Rn7sl3
Rn7sl337p
Rn7sl346p
Rn7sl357p
Rn7sl38p
Rn7sl414p
Rn7sl42p
Rn7sl477p
Rn7sl491p
Rn7sl561p
Rn7sl600p
Rn7sl607p
Rn7sl623p
Rn7sl636p
Rn7sl645p
Rn7sl674p
Rn7sl688p
Rn7sl692p
Rn7sl693p
Rn7sl736p
Rn7sl794p
Rn7sl814p
Rn7sl832p
Rn7sl837p
Rna5sp123
Rna5sp127
Rna5sp130
Rna5sp152
Rna5sp174
Rna5sp18
Rna5sp185
Rna5sp200
Rna5sp21
Rna5sp212
Rna5sp28
Rna5sp283
Rna5sp324
Rna5sp333
Rna5sp429
Rna5sp440
Rna5sp473
Rna5sp482
Rna5sp490
Rna5sp493
Rna5sp52
Rna5sp60
Rna5sp89
Rnase10
Rnase4
Rnaseh1-as1
Rnaseh2b
Rnasek
Rnasek-c17orf49
Rnd1
Rnd2
Rnf10
Rnf11
Rnf121
Rnf123
Rnf13
Rnf135
Rnf138
Rnf139
Rnf14
Rnf144a
Rnf145
Rnf146
Rnf151
Rnf166
Rnf167
Rnf170
Rnf181
Rnf187
Rnf19a
Rnf207
Rnf208
Rnf214
Rnf216p1
Rnf220
Rnf224
Rnf24
Rnf31
Rnf32
Rnf34
Rnf4
Rnf40
Rnf43
Rnf5
Rnf7
Rnf8
Rnft1-dt
Rnh1
Rnls
Rnmt
Rnpc3
Rnpep
Rnpepl1
Rnps1
Rnu11
Rnu1-1
Rnu1-106p
Rnu1-119p
Rnu1-120p
Rnu1-122p
Rnu1-139p
Rnu1-13p
Rnu1-19p
Rnu12
Rnu1-52p
Rnu1-5p
Rnu1-85p
Rnu2-17p
Rnu2-2p
Rnu2-34p
Rnu2-51p
Rnu2-63p
Rnu4-1
Rnu4-2
Rnu4-26p
Rnu4-27p
Rnu4-28p
Rnu4-30p
Rnu4-38p
Rnu4-51p
Rnu4-52p
Rnu4-62p
Rnu4-75p
Rnu4-8p
Rnu4-90p
Rnu4atac
Rnu4atac16p
Rnu4atac2p
Rnu5a-1
Rnu5a-4p
Rnu5a-8p
Rnu5b-1
Rnu5b-4p
Rnu5d-1
Rnu5e-1
Rnu5e-4p
Rnu5e-6p
Rnu5f-1
Rnu6-1013p
Rnu6-1019p
Rnu6-103p
Rnu6-107p
Rnu6-1102p
Rnu6-1127p
Rnu6-1128p
Rnu6-1138p
Rnu6-1154p
Rnu6-1175p
Rnu6-1176p
Rnu6-1196p
Rnu6-1231p
Rnu6-1301p
Rnu6-130p
Rnu6-1311p
Rnu6-1336p
Rnu6-163p
Rnu6-170p
Rnu6-2
Rnu6-218p
Rnu6-244p
Rnu6-266p
Rnu6-268p
Rnu6-293p
Rnu6-299p
Rnu6-316p
Rnu6-351p
Rnu6-358p
Rnu6-35p
Rnu6-390p
Rnu6-411p
Rnu6-431p
Rnu6-450p
Rnu6-481p
Rnu6-492p
Rnu6-510p
Rnu6-526p
Rnu6-535p
Rnu6-560p
Rnu6-586p
Rnu6-588p
Rnu6-611p
Rnu6-628p
Rnu6-633p
Rnu6-638p
Rnu6-645p
Rnu6-7
Rnu6-710p
Rnu6-73p
Rnu6-740p
Rnu6-742p
Rnu6-743p
Rnu6-761p
Rnu6-826p
Rnu6-835p
Rnu6-842p
Rnu6-859p
Rnu6-922p
Rnu6-951p
Rnu6-964p
Rnu6-972p
Rnu7-1
Rnu7-106p
Rnu7-140p
Rnu7-143p
Rnu7-186p
Rnu7-27p
Rnu7-60p
Rnu7-79p
Rnu7-88p
Rnu7-96p
Rnvu1-14
Rnvu1-15
Rnvu1-19
Rnvu1-3
Rnvu1-4
Rnvu1-6
Rnvu1-7
Rny1p11
Rny3p11
Rny4p10
Rny4p18
Ro60
Robo2
Rocr
Rom1
Ror1
Ror2
Rora
Rora-as1
Rp1
Rpa1
Rpa2
Rpa2p2
Rpain
Rpap2
Rparp-as1
Rpgr
Rpgrip1
Rph3a
Rph3al
Rpiap1
Rpl10
Rpl10a
Rpl11
Rpl12
Rpl12p41
Rpl12p42
Rpl12p47
Rpl13
Rpl13a
Rpl13ap19
Rpl13p5
Rpl15p18
Rpl17
Rpl17p33
Rpl18
Rpl19
Rpl19p1
Rpl21
Rpl21p116
Rpl21p129
Rpl21p6
Rpl22
Rpl22l1
Rpl22p3
Rpl23
Rpl23a
Rpl23ap12
Rpl23ap19
Rpl23ap26
Rpl23ap6
Rpl23ap7
Rpl23ap89
Rpl24
Rpl26
Rpl26l1
Rpl27
Rpl27a
Rpl28
Rpl3
Rpl30p12
Rpl31
Rpl31p54
Rpl34
Rpl34p6
Rpl35
Rpl36
Rpl36a
Rpl36a-hnrnph2
Rpl36ap45
Rpl37
Rpl37ap1
Rpl38
Rpl4
Rpl5p6
Rpl6p9
Rpl7a
Rpl7ap11
Rpl7l1
Rpl7p3
Rpl7p44
Rpl7p46
Rpl7p50
Rpl8
Rpl9
Rpl9p16
Rplp0
Rplp0p2
Rplp1p13
Rplp2
Rpn2
Rpp14
Rpp21
Rpp38
Rpph1
Rprd1b
Rprd2
Rps11
Rps11p5
Rps12
Rps13
Rps14p8
Rps15
Rps15a
Rps15ap29
Rps15ap3
Rps17
Rps18
Rps19
Rps19bp1
Rps2
Rps21
Rps23p6
Rps24
Rps26p31
Rps27
Rps27ap13
Rps27p14
Rps28
Rps29
Rps29p16
Rps2p25
Rps2p36
Rps2p6
Rps3a
Rps3ap46
Rps4xp16
Rps5
Rps5p3
Rps6ka1
Rps6ka4
Rps6ka5
Rps6kb1
Rps6kb2
Rps7
Rps8
Rps9
Rpsa
Rpsap26
Rpsap31
Rpsap52
Rpsap71
Rpsap74
Rptor
Rpusd1
Rpusd2
Rraga
Rragb
Rragd
Rrbp1
Rreb1
Rrm1
Rrm2
Rrn3p2
Rrp1
Rrp12
Rsad1
Rsad2
Rsbn1l
Rsl24d1p11
Rsl24d1p9
Rspry1
Rsrc1
Rsrc2
Rsrp1
Rtca-as1
Rtcb
Rtel1
Rtel1-tnfrsf6b
Rtf1
Rtf2
Rtkn
Rtl8c
Rtn2
Rtn4
Rtn4rl2
Rtraf
Rttn
Rubcn
Rubcnl
Rufy1
Rufy3
Rufy4
Rundc3a
Runx1
Runx2
Runx3
Rusc1
Ruvbl1-as1
Ruvbl2
Rwdd1
Rwdd3
Rxra
Rxylt1
Ryr1
Ryr2
Ryr3
S100a1
S100a10
S100a5
S100a7a
S100pbp
S100z
S1pr1
S1pr2
S1pr3
S1pr4
Sac3d1
Sacm1l
Sae1
Safb
Safb2
Sag
Sall3
Salrna2
Samd10
Samd11
Samd12
Samd14
Samd4a
Samd5
Samm50
Samsn1
Sap18
Sap25
Sap30bp
Sap30l
Sar1b
Sars
Sart1
Sart3
Sash1
Sat1
Satb1-as1
Saxo2
Sbdsp1
Sbf2-as1
Sbno2
Scaf4
Scaf8
Scai
Scamp1
Scamp1-as1
Scamp2
Scamp4
Scamp5
Scand2p
Scaper
Scarb1
Scarna16
Scarna17
Scarna2
Scel
Scfd1
Scg5
Scgb1d4
Scgb3a2
Scly
Scml1
Scn2a
Scn4a
Scoc
Scp2
Scpep1
Scrn3
Scyl1
Scyl2
Sdad1
Sdad1p3
Sdc3
Sdcbp
Sdccag8
Sdf2l1
Sdf4
Sdha
Sdhaf1
Sdhaf2
Sdhaf4
Sdhc
Sdk1
Sdsl
Sec11c
Sec13
Sec14l1
Sec14l2
Sec14l5
Sec16a
Sec1p
Sec23a-as1
Sec23b
Sec23ip
Sec24a
Sec24ap1
Sec24b
Sec31b
Sec61a1
Sec61a2
Sec61b
Sec62
Secisbp2
Selenoh
Selenok
Selenon
Selenos
Selenot
Selenow
Sem1
Sema3b
Sema3b-as1
Sema4a
Sema4b
Sema4c
Sema4d
Sema4f
Sema6b
Sema6d
Senp2
Senp6
Senp8
Sepsecs
Sepsecs-as1
Sept1
Sept2
Sept5
Sept7
Sept7p1
Sept7p8
Sept8
Sept9
Serf2
Serhl
Serhl2
Serinc2
Serp1
Serpinb8
Serpinb9p1
Serpine1
Serpinf1
Serping1
Serpinh1
Serpini1
Sertad2
Sertad4
Set
Setbp1
Setd1b
Setd5
Setd6
Setd9
Setdb1
Setp17
Sf1
Sf3a2
Sf3b2
Sf3b3
Sfi1
Sfr1
Sft2d1
Sft2d3
Sftpa3p
Sfxn3
Sgca
Sgk3
Sgms1
Sgms1-as1
Sgms2
Sgo1-as1
Sgo2
Sgpl1
Sgsm1
Sgsm3
Sh2b1
Sh2b3
Sh2d1a
Sh2d2a
Sh2d3a
Sh2d3c
Sh2d6
Sh2d7
Sh3bgr
Sh3bgrl
Sh3bp1
Sh3bp2
Sh3bp5
Sh3glb1
Sh3rf3
Sh3tc1
Sh3yl1
Shank2
Shank3
Shbg
Shc1
She
Shf
Shisa5
Shld1
Shld2
Shoc2
Shox2
Shprh
Shq1
Shroom1
Shroom2p1
Shroom3
Siah1
Siah2
Siah2-as1
Sidt2
Sigirr
Siglec10
Siglec15
Siglec17p
Siglec5
Sil1
Sim1
Sin3a
Sin3b
Sinhcafp1
Sipa1
Sipa1l1
Sipa1l3
Sirpa
Sirpb1
Sirpb2
Sirpb3p
Sirpg-as1
Sirt1
Sirt2
Sirt4
Sirt5
Sirt6
Sirt7
Sit1
Six1
Ska1
Skil
Skiv2l
Skp1
Sla
Slain1
Slamf1
Slamf7
Slc12a1
Slc12a2
Slc12a4
Slc12a8
Slc13a3
Slc15a4
Slc16a1
Slc16a1-as1
Slc16a3
Slc16a6
Slc16a7
Slc16a8
Slc16a9
Slc17a9
Slc19a1
Slc1a1
Slc1a2
Slc1a3
Slc1a4
Slc20a1
Slc22a17
Slc22a18
Slc22a18as
Slc22a23
Slc22a7
Slc23a3
Slc24a1
Slc24a4
Slc25a10
Slc25a15
Slc25a19
Slc25a25
Slc25a26
Slc25a29
Slc25a30-as1
Slc25a35
Slc25a36
Slc25a37
Slc25a38
Slc25a4
Slc25a42
Slc25a46
Slc26a1
Slc26a11
Slc26a2
Slc27a1
Slc27a2
Slc27a5
Slc28a1
Slc29a1
Slc29a3
Slc2a1
Slc2a11
Slc2a4
Slc2a4rg
Slc2a5
Slc2a8
Slc30a2
Slc30a5
Slc30a6
Slc30a9
Slc31a1
Slc34a1
Slc35a3
Slc35a4
Slc35b4
Slc35c1
Slc35c2
Slc35e2a
Slc35e2b
Slc35e3
Slc35e4
Slc35f1
Slc36a1
Slc37a1
Slc37a2
Slc37a3
Slc38a1
Slc38a10
Slc38a2
Slc38a4
Slc38a6
Slc38a9
Slc39a10
Slc39a11
Slc39a13
Slc39a14
Slc39a4
Slc39a5
Slc39a7
Slc39a9
Slc3a2
Slc43a1
Slc43a2
Slc43a3
Slc44a1
Slc44a2
Slc44a4
Slc45a3
Slc45a4
Slc46a1
Slc47a1p1
Slc48a1
Slc49a4
Slc4a1
Slc4a1ap
Slc4a4
Slc4a5
Slc4a8
Slc50a1
Slc51a
Slc52a1
Slc52a2
Slc5a1
Slc5a9
Slc6a19
Slc6a6
Slc6a8
Slc6a9
Slc7a6
Slc8a1-as1
Slc9a1
Slc9a2
Slc9a3
Slc9a3-as1
Slc9a3r1
Slc9a5
Slc9a8
Slc9b2
Slco1b3
Slco2a1
Slco2b1
Slco3a1
Slco5a1
Slf1
Slf2
Slfn5
Slirp
Slit1
Slitrk1
Slk
Slmap
Smad1
Smad3
Smad5
Smad6
Smad7
Smagp
Smap1
Smap2
Smarca2
Smarca4
Smarca5-as1
Smarcad1
Smarcal1
Smarcb1
Smarcc2
Smc2
Smc3
Smc4
Smco3
Smdt1
Smg1
Smg1p1
Smg1p3
Smg6
Smg7
Smg7-as1
Smg8
Smim1
Smim13
Smim19
Smim2
Smim20
Smim26
Smim29
Smim2-as1
Smim36
Smim38
Smim4
Smim40
Smim5
Smim7
Smim8
Smox
Smpd1
Smpd2
Smpd3
Sms
Smtn
Smurf2p1
Smyd5
Snai3-as1
Snap23
Snap23p1
Snap25
Snap29
Snap47
Snapc2
Snapc3
Sncb
Sncg
Snd1
Snhg1
Snhg11
Snhg12
Snhg14
Snhg16
Snhg18
Snhg19
Snhg20
Snhg22
Snhg25
Snhg26
Snhg4
Snhg6
Snhg7
Snhg8
Snhg9
Snora10
Snora13
Snora24
Snora26
Snora38
Snora3a
Snora41
Snora48
Snora50c
Snora57
Snora60
Snora61
Snora64
Snora65
Snora70
Snora71e
Snora73a
Snora73b
Snora78
Snora80b
Snora80c
Snora80d
Snord101
Snord104
Snord110
Snord111b
Snord116-12
Snord116-13
Snord118
Snord12
Snord12b
Snord12c
Snord13
Snord14a
Snord14b
Snord19c
Snord1a
Snord1b
Snord1c
Snord2
Snord22
Snord24
Snord35b
Snord36b
Snord38a
Snord3a
Snord3b-2
Snord3c
Snord3d
Snord42b
Snord45a
Snord45c
Snord46
Snord48
Snord51
Snord52
Snord55
Snord58b
Snord58c
Snord60
Snord68
Snord69
Snord72
Snord83b
Snord87
Snord88c
Snord89
Snord99
Snrnp25
Snrnp27
Snrnp35
Snrnp70
Snrpa
Snrpb2
Snrpc
Snrpd1
Snrpd2
Snrpd3
Snrpe
Snrpep5
Snrpep6
Snrpep9
Sntb1
Sntb2
Snu13
Snupn
Snx11
Snx14
Snx15
Snx17
Snx18
Snx2
Snx22
Snx24
Snx25
Snx27
Snx29p2
Snx30
Snx32
Snx33
Snx33p1
Snx9
Soat1
Sobp
Socs1
Socs2
Socs3
Socs4
Socs5
Sorbs1
Sorbs2
Sorbs3
Sorl1
Sox21
Sox2-ot
Sox5
Sox6
Sox8
Sox9-as1
Sp1
Sp100
Sp110
Sp140
Sp4
Sp5
Sp6
Spaca3
Spag1
Spag16
Spag4
Spag5
Spag7
Sparc
Spart
Spart-as1
Spast
Spata1
Spata20
Spata24
Spata25
Spata2l
Spata33
Spata3-as1
Spata46
Spata5
Spata5l1
Spata6l
Spatc1
Spats2
Spats2l
Spcs1
Spdl1
Spdyc
Specc1
Specc1l
Specc1l-adora2a
Speg
Spesp1
Spg7
Sphk1
Sphk2
Spib
Spidr
Spin1
Spin3
Spire2
Spn
Spns1
Spocd1
Spon2
Spopl
Sppl2b
Spr
Spred1
Spred3
Spry1
Spsb2
Sptan1
Sptbn4
Sptlc1
Sptlc1p3
Spty2d1os
Spz1
Sqor
Sqstm1
Srcap
Srd5a3
Srebf1
Srebf2
Srek1
Srfbp1
Srgn
Srp14-as1
Srp54
Srp68
Srp72
Srp9
Srr
Srrd
Srrm1
Srrm2
Srrt
Srsf12
Srsf2
Srsf3
Srsf5
Srsf8
Srxn1
Ss18l1
Ss18l2
Ssb
Ssbp1
Ssbp4
Ssc5d
Ssh3
Ssmem1
Ssna1
Ssr1
Ssr1p1
Ssr4
Sssca1
Ssuh2
St13
St13p15
St13p16
St13p19
St13p6
St18
St20
St3gal3
St3gal4
St3gal5
St3gal5-as1
St3gal6
St5
St6gal1
St6gal2
St6galnac2
St6galnac4
St6galnac6
St7
St7-as2
St7-ot4
Stac3
Stag2
Stag3
Stag3l4
Stag3l5p
Stag3l5p-pvrig2p-pilrb
Stambpl1
Stap1
Stard13
Stard13-as
Stard3nl
Stard4-as1
Stard7-as1
Stard8
Stard9
Stat1
Stat2
Stat3
Stau2
Steap1
Steap3
Stim1
Stim2
Stip1
Stk11
Stk11ip
Stk16
Stk17a
Stk19
Stk24
Stk3
Stk35
Stk38l
Stkld1
Stmp1
Stom
Stoml1
Ston1-gtf2a1l
Ston2
Stpg1
Stpg2
Stpg3
Stra6
Strada
Stradb
Strap
Strip1
Strip2
Strn4
Stt3a
Stt3b
Stub1
Stx11
Stx12
Stx16
Stx16-npepl1
Stx17
Stx18-as1
Stx1b
Stx3
Stx5
Stx7
Stxbp1
Stxbp2
Stxbp3
Stxbp4
Stxbp5
Styx
Styxl1
Sub1
Sucla2p3
Suclg2-as1
Sucnr1
Suco
Sugct
Sugt1
Sulf1
Sulf2
Sult1c4
Sult2b1
Sumf1
Sumf2
Sumo2p14
Sumo2p18
Sun1
Suox
Supt4h1
Supt5h
Supt6h
Supv3l1
Surf1
Surf2
Susd1
Susd3
Suv39h1
Suv39h2
Suz12
Suz12p1
Svop
Swap70
Swi5
Swsap1
Syap1
Syce1l
Sycp2l
Syk
Sympk
Syne1
Syne2
Syne3
Syngap1
Syngr1
Syngr2
Syngr3
Syngr4
Synj2
Synj2bp-cox16
Synm
Synpo
Synpo2
Syp
Sypl1
Syt1
Syt12
Syt14
Syt16
Syt17
Syt2
Syt8
Sytl1
Sytl3
Sytl4
Szrd1
Szt2
Tab1
Tab2
Tab2-as1
Tacc1
Tacc2
Tacc3
Taco1
Tacstd2
Tada2a
Tada2b
Tada3
Taf12
Taf1b
Taf1d
Taf6
Taf6l
Taf8
Tagap
Tagln
Taldo1
Tango2
Tango6
Tank
Taok1
Taok2
Taok3
Tap1
Tapbp
Tapbpl
Tarbp1
Tardbp
Tars2
Tarsl2
Tas1r1
Tas2r64p
Tasor2
Tat
Tat-as1
Tatdn1p1
Tatdn3
Tax1bp1
Taz
Tbc1d1
Tbc1d10b
Tbc1d10c
Tbc1d12
Tbc1d13
Tbc1d14
Tbc1d15
Tbc1d16
Tbc1d19
Tbc1d20
Tbc1d22a
Tbc1d23
Tbc1d24
Tbc1d2b
Tbc1d31
Tbc1d3p6
Tbc1d5
Tbc1d7
Tbc1d8
Tbcd
Tbce
Tbcel
Tbila
Tbk1
Tbkbp1
Tbl1x
Tbl3
Tbp
Tbpl1
Tbpl2
Tbr1
Tbrg1
Tbrg4
Tbx10
Tbx3
Tcaim
Tcam1p
Tcap
Tcea2
Tceal1
Tceanc
Tceanc2
Tcerg1
Tcf12
Tcf19
Tcf25
Tcf3
Tcf4
Tcf7
Tcirg1
Tcl6
Tcn2
Tcp11l1
Tcp11l2
Tcta
Tctn1
Tdg
Tdgf1p5
Tdgf1p7
Tdp1
Tdrd3
Tead2
Tead4
Tecpr2
Tecr
Tecrp1
Tedc1
Tedc2
Teddm1
Tef
Tenm2
Tent2
Tent4a
Tent4b
Tep1
Tepp
Tepsin
Terf1
Terf2ip
Tesc-as1
Tet2
Tet3
Tex2
Tex22
Tex264
Tex38
Tex54
Tex9
Tfam
Tfap2a
Tfb1m
Tfdp1
Tfeb
Tff3
Tfg
Tfpi
Tfr2
Tg
Tgfa
Tgfb3
Tgfbr2
Tgfbr3l
Tgif1
Tgm1
Tgm5
Tgm6
Tgs1
Th2lcrr
Thada
Thap2
Thap3
Thap6
Thap7-as1
Thap9
Thap9-as1
Thbs1
Thbs3
Thbs4
Them6
Themis2
Thg1l
Thnsl1
Thoc5
Thop1
Thorlnc
Thra
Thrap3
Thrb-as1
Thsd4
Thsd8
Thumpd3
Tiam2
Ticam2
Tie1
Tifa
Tigd2
Tigd5
Tigit
Timm17a
Timm23b
Timm29
Timm44
Timm50
Timmdc1
Timp1
Tiparp
Tiprl
Tjp2
Tjp3
Tk2
Tkfc
Tle4
Tle6
Tlk2
Tln2
Tlnrd1
Tlr12p
Tlr4
Tm2d1
Tm2d3
Tm4sf1
Tm4sf19
Tm4sf19-as1
Tm7sf2
Tm7sf3
Tm9sf1
Tm9sf2
Tm9sf4
Tma16
Tmbim6
Tmc2
Tmc3-as1
Tmc4
Tmc6
Tmc8
Tmcc1
Tmcc2
Tmco1-as1
Tmco3
Tmco6
Tmed2
Tmed7-ticam2
Tmem105
Tmem106a
Tmem106b
Tmem107
Tmem108
Tmem120b
Tmem123
Tmem126a
Tmem129
Tmem131l
Tmem132b
Tmem135
Tmem136
Tmem138
Tmem140
Tmem141
Tmem143
Tmem147
Tmem14b
Tmem14c
Tmem164
Tmem167b
Tmem169
Tmem170a
Tmem171
Tmem173
Tmem175
Tmem177
Tmem179b
Tmem181
Tmem183a
Tmem184b
Tmem184c
Tmem19
Tmem198
Tmem198b
Tmem199
Tmem201
Tmem204
Tmem205
Tmem208
Tmem210
Tmem212
Tmem212-as1
Tmem216
Tmem219
Tmem220
Tmem222
Tmem223
Tmem230
Tmem231p1
Tmem233
Tmem240
Tmem245
Tmem248
Tmem25
Tmem254
Tmem254-as1
Tmem255a
Tmem259
Tmem260
Tmem262
Tmem263
Tmem268
Tmem272
Tmem33
Tmem37
Tmem38a
Tmem39b
Tmem41b
Tmem42
Tmem43
Tmem44-as1
Tmem50a
Tmem50b
Tmem56
Tmem56-rwdd3
Tmem62
Tmem63a
Tmem63b
Tmem63c
Tmem69
Tmem70
Tmem79
Tmem80
Tmem86a
Tmem87b
Tmem8a
Tmem8b
Tmem91
Tmem97
Tmem9b-as1
Tmod1
Tmod3
Tmpo
Tmpo-as1
Tmppe
Tmprss13
Tmprss3
Tmprss5
Tmprss7
Tmprss9
Tmtc1
Tmtc2
Tmub1
Tmub2
Tmx1
Tnc
Tnfaip1
Tnfaip2
Tnfaip3
Tnfaip8
Tnfrsf10b
Tnfrsf10c
Tnfrsf11a
Tnfrsf12a
Tnfrsf13c
Tnfrsf14
Tnfrsf17
Tnfrsf18
Tnfrsf19
Tnfrsf1a
Tnfrsf8
Tnfsf12
Tnfsf13b
Tnfsf18
Tnip1
Tnip2
Tnks
Tnni1
Tnni2
Tnpo1
Tnpo3
Tnrc6a
Tnrc6b
Tnrc6c
Tns2
Tns4
Tob1-as1
Toe1
Togaram2
Tollip-as1
Tom1
Tom1l2
Tomm20l
Tomm22
Tonsl
Top1mt
Tor1a
Tor1aip1
Tor1b
Tor3a
Tox2
Tp53i13
Tp53i3
Tp63
Tp73-as1
Tpbg
Tpcn2
Tpd52l1
Tpd52l2
Tpgs1
Tpi1
Tpi1p2
Tpk1
Tpm1
Tpm1-as
Tpm3
Tpm3p1
Tpm4
Tpm4p1
Tpp2
Tppp3
Tpra1
Tprg1
Tprg1l
Tprx2p
Tpsb2
Tpt1-as1
Tpte2p1
Tptep2-csnk1e
Trabd
Tradd
Traf3
Traf3ip2-as1
Traf3ip3
Traf4
Traf7
Trafd1
Traip
Traj10
Traj11
Traj12
Traj25
Traj26
Traj34
Traj35
Traj37
Traj45
Traj46
Traj47
Traj48
Traj49
Traj50
Traj6
Traj7
Trak1
Tram2-as1
Trank1
Trappc12
Trappc2b
Trappc2l
Trappc3
Trav26-2
Trbj2-1
Trbj2-2
Trbj2-2p
Trbj2-3
Trbj2-4
Trbj2-5
Trbj2-6
Trbj2-7
Trbv8-2
Trdd3
Trdj1
Trem1
Trerf1
Trex1
Trib1
Trim13
Trim15
Trim24
Trim25
Trim29
Trim32
Trim34
Trim36
Trim39
Trim41
Trim46
Trim52-as1
Trim6
Trim62
Trim65
Trim67
Trim69
Trim6-trim34
Trim7
Trim8
Trio
Triobp
Trip10
Trip4
Trip6
Triqk
Trit1
Trmt1
Trmt10c
Trmt12
Trmt13
Trmt44
Trmt61a
Trmu
Trnau1ap
Trnp1
Trnt1
Troap
Trps1
Trpv2
Trrap
Trub1
Tsacc
Tsc22d2
Tsc22d3
Tsc22d4
Tsen34
Tsen54
Tsfm
Tsku
Tsnax
Tsnax-disc1
Tspan1
Tspan10
Tspan12
Tspan14
Tspan17
Tspan18
Tspan31
Tspan32
Tspan33
Tspan4
Tspan6
Tspan7
Tspan9
Tspear-as1
Tspo
Tspoap1-as1
Tssc2
Tssc4
Tssk3
Tstd3
Ttc12
Ttc14
Ttc17
Ttc19
Ttc21a
Ttc23
Ttc23l
Ttc25
Ttc26
Ttc27
Ttc28
Ttc28-as1
Ttc3
Ttc30b
Ttc31
Ttc38
Ttc39a
Ttc39c
Ttc39c-as1
Ttc4
Ttc41p
Ttc7a
Ttc7b
Ttc8
Ttc9c
Ttf1
Ttll10
Ttll10-as1
Ttll3
Ttll4
Ttll6
Ttll9
Ttn-as1
Ttpal
Ttyh3
Tuba1c
Tuba4a
Tuba4b
Tuba8
Tubb1
Tubb4b
Tubb8p1
Tubbp8
Tubg1
Tubgcp2
Tubgcp4
Tuft1
Tulp1
Tulp3
Tvp23b
Twnk
Txk
Txlna
Txndc11
Txndc12
Txndc15
Txndc17
Txnip
Txnl1
Txnrd1
Tyk2
Tymp
Tymsp1
Tyr
Tyro3
Tyrobp
Tyw1
Tyw3
U2af1l4
U2af2
U2surp
U62317.1
U62631.1
U73166.1
U73169.1
U73479.1
U91328.1
Uap1
Uba2
Uba5
Uba6-as1
Uba7
Ubac1
Ubac2
Ubald2
Ubap1
Ubap2
Ubap2l
Ubb
Ubbp1
Ubc
Ube2a
Ube2b
Ube2d2
Ube2d3-as1
Ube2d4
Ube2e1
Ube2e2
Ube2e3
Ube2f
Ube2f-scly
Ube2g1
Ube2i
Ube2j2
Ube2k
Ube2l3
Ube2m
Ube2o
Ube2v2
Ube2z
Ube3c
Ube3d
Ube4b
Ubfd1
Ubl4a
Ubl5
Ubl7-as1
Ubn1
Ubr2
Ubr3
Ubr5
Ubr5-as1
Ubr7
Ubtf
Ubxn11
Ubxn2a
Ubxn4
Ubxn8
Uca1
Uchl1
Uchl3
Uck2
Ufl1
Ufsp2
Ugcg
Ugdh-as1
Uggt1
Ugp2
Uhrf1bp1
Uhrf2
Ulk4
Umad1
Umodl1
Umps
Unc119b
Unc13a
Unc13b
Unc13c
Unc45a
Unc50
Unc5cl
Unc79
Unc80
Unk
Upf1
Upf3a
Upp1
Upp2
Uprt
Uqcc1
Uqcc2
Uqcrc1
Uqcrc2
Uqcrh
Uqcrhp1
Uqcrq
Urod
Usb1
Use1
Usf1
Usf2
Usp11
Usp12-as1
Usp12-as2
Usp15
Usp16
Usp18
Usp20
Usp22
Usp25
Usp30
Usp30-as1
Usp35
Usp39
Usp4
Usp42
Usp47
Usp53
Usp54
Usp7
Usp8
Usp9x
Uspl1
Ust
Utp18
Utp4
Utrn
Uts2b
Uvrag-dt
Uxs1
Uxt
Vac14
Vamp1
Vamp3
Vamp7
Vamp8
Vangl1
Vars
Vars2
Vash2
Vasp
Vav1
Vax2
Vcam1
Vcx
Vdac2
Vdac3
Vegfa
Vezt
Vgll4
Vhl
Vil1
Vim
Vldlr
Vmac
Vmp1
Vn1r90p
Vnn2
Vpreb3
Vps13a
Vps13b
Vps13d
Vps16
Vps18
Vps25
Vps26a
Vps26b
Vps26c
Vps33b-dt
Vps35
Vps35l
Vps36
Vps37a
Vps37d
Vps45
Vps4a
Vps50
Vps51
Vps8
Vps9d1
Vps9d1-as1
Vrk2
Vrk3
Vrtn
Vta1
Vti1a
Vtrna1-1
Vtrna1-2
Vtrna1-3
Vtrna2-2p
Vwa1
Vwa5b2
Vwa8-as1
Vwce
Vwde
Wac
Wars
Wars2
Wars2-as1
Was
Wasf3
Wash6p
Washc2a
Washc2c
Washc3
Washc4
Wbp2
Wdfy1
Wdfy3
Wdfy4
Wdr1
Wdr11
Wdr13
Wdr18
Wdr20
Wdr24
Wdr25
Wdr27
Wdr34
Wdr35
Wdr36
Wdr37
Wdr38
Wdr43
Wdr44
Wdr45
Wdr46
Wdr48
Wdr55
Wdr59
Wdr6
Wdr61
Wdr62
Wdr66
Wdr7
Wdr70
Wdr74
Wdr75
Wdr76
Wdr81
Wdr82
Wdr83
Wdr83os
Wdr90
Wdr91
Wdr92
Wdr93
Wdtc1
Wdyhv1
Wee1
Wfikkn1
Whammp2
Wipf1
Wiz
Wnk1
Wnt1
Wnt10a
Wnt10b
Wnt2b
Wnt3
Wnt5b
Wrap53
Wrb
Wrnip1
Wsb1
Wsb2
Wt1-as
Wtap
Wwc1
Wwc2
Wwox
Wwp2
Wwtr1-it1
Xab2
Xcr1
Xiap
Xkr8
Xkr9
Xpc
Xpnpep3
Xpo1
Xpo6
Xrcc4
Xrcc5
Xxylt1
Xylb
Xylt2
Yap1
Ybey
Ybx1
Ybx3
Yeats4
Yif1a
Yif1b
Yipf6
Yjefn3
Yju2
Ykt6
Ypel2
Ypel3
Ypel4
Ypel5
Ythdc2
Ythdf2
Ythdf3
Ywhab
Ywhae
Ywhah
Ywhaz
Yy1
Z82188.2
Z82190.2
Z82244.2
Z83844.1
Z92544.2
Z93241.1
Z93930.2
Z94057.1
Z94721.2
Z95115.1
Z97055.2
Z97200.1
Z98257.1
Z98742.2
Z98883.1
Zacn
Zbed3
Zbed3-as1
Zbed5-as1
Zbed6
Zbed6cl
Zbp1
Zbtb1
Zbtb10
Zbtb12
Zbtb18
Zbtb22
Zbtb25
Zbtb32
Zbtb34
Zbtb37
Zbtb38
Zbtb40
Zbtb44
Zbtb7b
Zbtb8os
Zbtb9
Zc2hc1a
Zc2hc1c
Zc3h10
Zc3h11a
Zc3h13
Zc3h14
Zc3h15
Zc3h18
Zc3h6
Zc3h7b
Zcchc17
Zcchc2
Zcchc4
Zcchc7
Zcchc8
Zcchc9
Zcwpw2
Zdbf2
Zdhhc13
Zdhhc16
Zdhhc19
Zdhhc2
Zdhhc23
Zdhhc4
Zdhhc5
Zdhhc8
Zeb1
Zeb1-as1
Zeb2
Zeb2-as1
Zfand2a
Zfand2b
Zfand3
Zfand6
Zfas1
Zfat
Zfc3h1
Zfp1
Zfp36
Zfp36l1
Zfp41
Zfp69
Zfp69b
Zfp90
Zfp91-cntf
Zfpl1
Zfpm1
Zfpm2
Zfyve16
Zfyve21
Zfyve27
Zfyve9
Zgpat
Zik1
Zkscan2-dt
Zkscan3
Zkscan5
Zkscan8
Zmiz1
Zmiz2
Zmpste24
Zmym1
Zmym2
Zmym4
Zmynd10
Zmynd10-as1
Zmynd11
Znf10
Znf101p2
Znf107
Znf131
Znf133
Znf135
Znf138
Znf141
Znf143
Znf146
Znf148
Znf155
Znf160
Znf174
Znf175
Znf180
Znf181
Znf185
Znf19
Znf195
Znf197
Znf200
Znf211
Znf213
Znf217
Znf219
Znf225
Znf226
Znf227
Znf230
Znf233
Znf236
Znf250
Znf252p-as1
Znf254
Znf25-dt
Znf26
Znf263
Znf264
Znf267
Znf268
Znf274
Znf276
Znf277
Znf282
Znf286a
Znf292
Znf295-as1
Znf30
Znf302
Znf316
Znf317
Znf324
Znf324b
Znf326
Znf330
Znf331
Znf335
Znf337-as1
Znf33a
Znf341
Znf346
Znf347
Znf35
Znf366
Znf383
Znf385a
Znf385c
Znf391
Znf395
Znf397
Znf398
Znf408
Znf410
Znf420
Znf430
Znf432
Znf433-as1
Znf436-as1
Znf438
Znf440
Znf441
Znf445
Znf460
Znf462
Znf470
Znf473
Znf474
Znf48
Znf485
Znf487
Znf496
Znf500
Znf503-as1
Znf518a
Znf527
Znf529-as1
Znf532
Znf540
Znf542p
Znf544
Znf546
Znf547
Znf549
Znf551
Znf552
Znf554
Znf555
Znf57
Znf570
Znf575
Znf578
Znf580
Znf581
Znf582-as1
Znf584
Znf587b
Znf593
Znf596
Znf600
Znf608
Znf609
Znf619
Znf620
Znf621
Znf623
Znf625
Znf625-znf20
Znf627
Znf638
Znf639
Znf646
Znf649
Znf653
Znf654
Znf660
Znf663p
Znf664
Znf667-as1
Znf672
Znf674-as1
Znf684
Znf687
Znf688
Znf69
Znf692
Znf696
Znf7
Znf700
Znf701
Znf705g
Znf707
Znf710
Znf713
Znf736
Znf74
Znf740
Znf749
Znf75a
Znf76
Znf770
Znf771
Znf775
Znf776
Znf778
Znf783
Znf791
Znf805
Znf808
Znf81
Znf813
Znf839
Znf845
Znf862
Znf92
Znhit1
Znhit3
Znrd1
Znrf1
Znrf2
Znrf2p1
Zp3
Zpbp2
Zranb2-as2
Zscan10
Zscan2
Zscan20
Zscan21
Zscan25
Zscan26
Zscan31
Zscan9
Zswim4
Zzef1
