# Supplementary material for: A Bayesian inference transcription factor activity model for the analysis of single-cell transcriptomes
Source: Genome Res. 2021 Jul;31(7):1296–311. doi: 10.1101/gr.265595.120 (PMC8256867; doi:10.1101/gr.265595.120)
Supplement: Supplemental Material [file supp_gr.265595.120_Supplemental_Code.zip › BITFAM/inst/extdata/human/BCL11B]

A1bg-as1
A2m-as1
Aacs
Aamdc
Aanat
Aar2
Aars
Aasdhppt
Aatf
Abat
Abca17p
Abca2
Abca7
Abcb8
Abcc10
Abcd1
Abcd3
Abce1
Abcf1
Abcg1
Abhd1
Abhd12
Abhd14a
Abhd14a-acy1
Abhd17a
Abhd18
Abhd4
Abhd5
Abhd6
Abi2
Abi3
Abl1
Abr
Abtb1
Ac000068.1
Ac000093.1
Ac000123.2
Ac000403.1
Ac001226.1
Ac002091.1
Ac002091.2
Ac002094.1
Ac002116.2
Ac002306.1
Ac002310.2
Ac003002.1
Ac003002.3
Ac003005.1
Ac003006.1
Ac003043.1
Ac003102.1
Ac003688.2
Ac004039.1
Ac004080.3
Ac004148.1
Ac004156.1
Ac004224.2
Ac004232.2
Ac004233.4
Ac004241.1
Ac004241.4
Ac004381.1
Ac004408.1
Ac004408.2
Ac004471.2
Ac004540.1
Ac004585.1
Ac004596.1
Ac004706.1
Ac004771.3
Ac004771.4
Ac004801.2
Ac004812.2
Ac004816.1
Ac004877.1
Ac004890.2
Ac004895.1
Ac004908.1
Ac004908.2
Ac004921.1
Ac004922.1
Ac004943.2
Ac004980.1
Ac004987.1
Ac004987.2
Ac005013.1
Ac005020.2
Ac005041.1
Ac005052.1
Ac005224.4
Ac005253.1
Ac005258.1
Ac005280.2
Ac005324.4
Ac005332.4
Ac005342.1
Ac005410.1
Ac005481.1
Ac005486.1
Ac005520.1
Ac005520.2
Ac005523.2
Ac005540.1
Ac005586.2
Ac005614.1
Ac005670.2
Ac005696.1
Ac005726.4
Ac005740.3
Ac005759.1
Ac005775.1
Ac005779.2
Ac005786.2
Ac005829.1
Ac005833.1
Ac005837.1
Ac005841.1
Ac005915.1
Ac005921.4
Ac005944.1
Ac005972.3
Ac006001.2
Ac006026.3
Ac006059.1
Ac006064.6
Ac006077.2
Ac006213.1
Ac006252.1
Ac006333.2
Ac006449.2
Ac006449.6
Ac006483.2
Ac006486.2
Ac006504.5
Ac006511.5
Ac006529.1
Ac006994.2
Ac007029.1
Ac007032.1
Ac007036.3
Ac007161.3
Ac007192.1
Ac007216.1
Ac007375.1
Ac007391.1
Ac007563.2
Ac007569.1
Ac007601.2
Ac007611.1
Ac007620.1
Ac007663.1
Ac007663.3
Ac007686.4
Ac007786.1
Ac007834.1
Ac007861.1
Ac007879.2
Ac007881.2
Ac007952.4
Ac008012.1
Ac008014.1
Ac008073.3
Ac008105.2
Ac008115.3
Ac008267.5
Ac008385.1
Ac008393.1
Ac008443.1
Ac008443.2
Ac008443.5
Ac008494.1
Ac008494.3
Ac008537.4
Ac008581.2
Ac008592.4
Ac008608.2
Ac008610.1
Ac008622.2
Ac008641.1
Ac008655.2
Ac008667.2
Ac008687.7
Ac008696.2
Ac008734.2
Ac008738.1
Ac008750.3
Ac008750.7
Ac008752.1
Ac008763.2
Ac008764.6
Ac008764.8
Ac008770.2
Ac008878.1
Ac008915.2
Ac008969.1
Ac009061.2
Ac009065.4
Ac009086.2
Ac009086.3
Ac009088.2
Ac009090.3
Ac009093.9
Ac009107.2
Ac009108.5
Ac009123.1
Ac009127.1
Ac009133.1
Ac009133.2
Ac009133.5
Ac009145.1
Ac009163.6
Ac009237.3
Ac009292.1
Ac009303.4
Ac009309.1
Ac009495.1
Ac009495.3
Ac009560.1
Ac009779.3
Ac009879.2
Ac009879.3
Ac009899.1
Ac010186.2
Ac010198.1
Ac010203.2
Ac010240.3
Ac010247.1
Ac010271.1
Ac010271.2
Ac010307.1
Ac010323.1
Ac010325.2
Ac010327.2
Ac010333.3
Ac010336.3
Ac010336.5
Ac010422.1
Ac010422.2
Ac010463.1
Ac010487.2
Ac010501.1
Ac010522.1
Ac010531.6
Ac010542.1
Ac010547.1
Ac010619.2
Ac010646.1
Ac010654.1
Ac010655.2
Ac010655.4
Ac010746.1
Ac010761.1
Ac010761.2
Ac010761.5
Ac010761.7
Ac010834.2
Ac010973.1
Ac011005.2
Ac011005.3
Ac011008.1
Ac011195.2
Ac011239.2
Ac011444.1
Ac011444.3
Ac011446.2
Ac011448.1
Ac011455.1
Ac011462.4
Ac011466.1
Ac011468.5
Ac011471.3
Ac011471.4
Ac011477.1
Ac011481.1
Ac011491.1
Ac011497.1
Ac011498.1
Ac011511.2
Ac011529.1
Ac011530.1
Ac011558.1
Ac011603.1
Ac011603.2
Ac011611.4
Ac011773.3
Ac011815.2
Ac011816.1
Ac011825.3
Ac011893.1
Ac011921.1
Ac012055.1
Ac012184.2
Ac012291.2
Ac012306.2
Ac012313.3
Ac012313.6
Ac012313.8
Ac012313.9
Ac012358.2
Ac012358.3
Ac012377.1
Ac012379.2
Ac012447.1
Ac012485.1
Ac012485.3
Ac012555.1
Ac012629.2
Ac012645.1
Ac012645.3
Ac012676.3
Ac013356.4
Ac013400.1
Ac013451.2
Ac013468.1
Ac013731.1
Ac015795.1
Ac015813.1
Ac015813.2
Ac015813.7
Ac015908.7
Ac015909.3
Ac015912.3
Ac015936.1
Ac015982.1
Ac016027.1
Ac016229.2
Ac016266.1
Ac016394.1
Ac016405.2
Ac016405.3
Ac016575.1
Ac016582.2
Ac016596.1
Ac016629.3
Ac016727.1
Ac016773.1
Ac016866.1
Ac016999.1
Ac017015.2
Ac017083.1
Ac017100.1
Ac018362.1
Ac018362.3
Ac018647.2
Ac018755.3
Ac018809.1
Ac018845.3
Ac019205.1
Ac019257.1
Ac019257.2
Ac019257.8
Ac019294.2
Ac019294.3
Ac020558.1
Ac020612.2
Ac020661.1
Ac020688.1
Ac020763.3
Ac020904.3
Ac020911.1
Ac020914.5
Ac020915.1
Ac020916.2
Ac020928.1
Ac020928.2
Ac020928.3
Ac021016.3
Ac021054.1
Ac021151.1
Ac021188.1
Ac021321.1
Ac021755.2
Ac021915.2
Ac022098.1
Ac022098.3
Ac022098.4
Ac022113.2
Ac022137.3
Ac022144.1
Ac022154.1
Ac022167.3
Ac022167.4
Ac022211.2
Ac022384.1
Ac022400.1
Ac022413.1
Ac022748.1
Ac022784.1
Ac022826.2
Ac022973.2
Ac023157.3
Ac023632.2
Ac023794.3
Ac024243.1
Ac024257.3
Ac024270.4
Ac024475.4
Ac024619.3
Ac024940.1
Ac025031.1
Ac025048.1
Ac025164.1
Ac025165.3
Ac025171.3
Ac025171.5
Ac025181.2
Ac025257.1
Ac025580.1
Ac025580.2
Ac026100.1
Ac026124.2
Ac026254.2
Ac026310.2
Ac026362.1
Ac026362.2
Ac026412.3
Ac026461.3
Ac026471.2
Ac026691.1
Ac026770.1
Ac026785.1
Ac026786.1
Ac026803.2
Ac026904.1
Ac026954.1
Ac026954.3
Ac027031.2
Ac027097.1
Ac027309.1
Ac027601.3
Ac027644.4
Ac027682.4
Ac027682.5
Ac034102.4
Ac034102.6
Ac034102.7
Ac034105.2
Ac036103.1
Ac036108.1
Ac036214.1
Ac040169.1
Ac044802.1
Ac044839.1
Ac046130.1
Ac046185.3
Ac048380.1
Ac051619.8
Ac053503.2
Ac053527.1
Ac061992.1
Ac061999.1
Ac063948.1
Ac064805.2
Ac064807.1
Ac067852.1
Ac067863.1
Ac067930.3
Ac067945.3
Ac067969.2
Ac068205.2
Ac068234.1
Ac068389.1
Ac068512.1
Ac068620.1
Ac068669.1
Ac068724.3
Ac068790.8
Ac068831.6
Ac068870.1
Ac068987.3
Ac069213.1
Ac069281.2
Ac069368.1
Ac069503.1
Ac069503.2
Ac073046.1
Ac073050.1
Ac073111.1
Ac073111.3
Ac073111.4
Ac073111.5
Ac073195.1
Ac073210.2
Ac073314.1
Ac073320.1
Ac073343.2
Ac073370.1
Ac073508.3
Ac073569.2
Ac073592.5
Ac073611.1
Ac073857.1
Ac073869.1
Ac073896.5
Ac074032.1
Ac074091.1
Ac074101.1
Ac074117.1
Ac074138.1
Ac074351.1
Ac078864.1
Ac078883.2
Ac078929.1
Ac079140.1
Ac079145.1
Ac079171.1
Ac079296.1
Ac079305.1
Ac079447.1
Ac079594.2
Ac079610.2
Ac079742.1
Ac079807.1
Ac079848.1
Ac080038.1
Ac080075.1
Ac080080.1
Ac083798.1
Ac083801.2
Ac083843.2
Ac083973.1
Ac084018.2
Ac084125.1
Ac084125.3
Ac084211.1
Ac084262.1
Ac084262.2
Ac084337.2
Ac084757.3
Ac084876.2
Ac087289.1
Ac087289.3
Ac087289.4
Ac087289.6
Ac087294.1
Ac087439.2
Ac087500.1
Ac087521.1
Ac087623.2
Ac087645.2
Ac087721.2
Ac087752.3
Ac089999.1
Ac090115.1
Ac090152.1
Ac090181.2
Ac090283.1
Ac090360.1
Ac090527.2
Ac090607.5
Ac090617.3
Ac090617.5
Ac090826.2
Ac090844.2
Ac090948.2
Ac091152.4
Ac091167.6
Ac091180.2
Ac091212.1
Ac091390.4
Ac091551.1
Ac091729.3
Ac091959.3
Ac092053.2
Ac092053.3
Ac092115.1
Ac092115.3
Ac092117.2
Ac092118.1
Ac092118.2
Ac092123.1
Ac092143.1
Ac092143.2
Ac092145.1
Ac092159.2
Ac092171.3
Ac092171.4
Ac092171.5
Ac092279.1
Ac092287.1
Ac092295.1
Ac092295.2
Ac092296.3
Ac092335.1
Ac092338.3
Ac092343.1
Ac092368.3
Ac092384.3
Ac092468.1
Ac092535.4
Ac092587.1
Ac092645.1
Ac092647.5
Ac092667.1
Ac092718.1
Ac092720.1
Ac092821.3
Ac092835.1
Ac092849.1
Ac092902.4
Ac092902.5
Ac092910.3
Ac092919.2
Ac092944.1
Ac093010.2
Ac093151.3
Ac093157.1
Ac093249.2
Ac093249.4
Ac093323.1
Ac093484.3
Ac093484.4
Ac093510.1
Ac093512.2
Ac093525.1
Ac093627.4
Ac093734.1
Ac093752.1
Ac093752.2
Ac093788.1
Ac093827.4
Ac093899.2
Ac093915.1
Ac096540.1
Ac096637.2
Ac096677.1
Ac096734.2
Ac096751.1
Ac096887.1
Ac097103.2
Ac097104.1
Ac097460.1
Ac097493.4
Ac097637.2
Ac098484.3
Ac098484.4
Ac098582.1
Ac098614.3
Ac098650.1
Ac098828.2
Ac098829.1
Ac098850.2
Ac098934.4
Ac099063.1
Ac099329.1
Ac099343.3
Ac099521.1
Ac099535.1
Ac099677.5
Ac099782.2
Ac099795.1
Ac100778.3
Ac100793.2
Ac100812.1
Ac100835.2
Ac100847.1
Ac100861.1
Ac100861.2
Ac102953.1
Ac103706.1
Ac103810.3
Ac104078.1
Ac104109.2
Ac104123.1
Ac104333.4
Ac104365.1
Ac104365.2
Ac104461.1
Ac104532.1
Ac104561.1
Ac104564.2
Ac104564.3
Ac104564.4
Ac104590.1
Ac104662.2
Ac104825.1
Ac104958.2
Ac104997.1
Ac105020.3
Ac105137.2
Ac105265.2
Ac105339.1
Ac105935.1
Ac105942.1
Ac106038.1
Ac106779.1
Ac106782.2
Ac106820.4
Ac106820.6
Ac107083.1
Ac107223.1
Ac107373.2
Ac107398.4
Ac107982.2
Ac108002.1
Ac108047.1
Ac108134.3
Ac108134.4
Ac108142.1
Ac108448.3
Ac108693.2
Ac109460.3
Ac109587.1
Ac109992.1
Ac110079.1
Ac110285.7
Ac110716.2
Ac110749.1
Ac111152.1
Ac111182.1
Ac112219.2
Ac112236.2
Ac112504.2
Ac112907.1
Ac113143.1
Ac113382.1
Ac113410.3
Ac114271.1
Ac114689.3
Ac114730.1
Ac114956.1
Ac114956.3
Ac115989.1
Ac116348.4
Ac116351.2
Ac116366.3
Ac116407.2
Ac116667.1
Ac117382.2
Ac117383.1
Ac119396.1
Ac119673.1
Ac119677.1
Ac120057.2
Ac120114.1
Ac120114.4
Ac124016.1
Ac124067.1
Ac124242.1
Ac124248.1
Ac124283.5
Ac124319.1
Ac125494.1
Ac125611.3
Ac126283.1
Ac126544.2
Ac126614.1
Ac126696.1
Ac126763.1
Ac127002.1
Ac127070.1
Ac127496.3
Ac127521.1
Ac128709.3
Ac129492.1
Ac129492.2
Ac129492.5
Ac129507.1
Ac130343.2
Ac130469.1
Ac131009.4
Ac131097.4
Ac132872.1
Ac132872.2
Ac133552.1
Ac133552.2
Ac133634.1
Ac133637.1
Ac134043.1
Ac134682.1
Ac134772.1
Ac135048.2
Ac135050.5
Ac135178.3
Ac135178.6
Ac135584.1
Ac135586.2
Ac136632.2
Ac137630.3
Ac138150.1
Ac138207.4
Ac138304.1
Ac138393.1
Ac138393.3
Ac138466.1
Ac138649.1
Ac138811.1
Ac139149.1
Ac139256.1
Ac139530.3
Ac139795.3
Ac141586.1
Ac144522.1
Ac145098.1
Ac145207.9
Ac145422.1
Ac147067.2
Ac156455.1
Ac174048.1
Ac211433.2
Ac231657.1
Ac231981.1
Ac233702.8
Ac233992.3
Ac234582.1
Ac242426.2
Ac242842.3
Ac243547.3
Ac243585.2
Ac243654.1
Ac243830.1
Ac243965.1
Ac243967.1
Ac244090.3
Ac245014.3
Ac245033.2
Ac245036.2
Ac245100.4
Ac245452.1
Ac245884.4
Acaca
Acacb
Acad10
Acad9
Acadm
Acadsb
Acadvl
Acap3
Acat1
Acat2
Acbd4
Accs
Ache
Acin1
Ackr2
Acly
Aco1
Aco2
Acot11
Acot13
Acox1
Acsbg1
Acsf3
Acsl3
Acsl5
Acsm6
Acss2
Actl6a
Actn1-as1
Actr10
Actr1a
Actr2
Actr3
Actr6
Acvr1b
Acvr2a
Acy1
Acyp2
Ad000864.1
Ad000864.2
Adad2
Adal
Adam15
Adam22
Adam9
Adamts1
Adamts10
Adamts17
Adamts7p1
Adap2
Adarb1
Adck1
Adck2
Adck5
Adcy4
Add1
Add3
Add3-as1
Adgra2
Adgrb1
Adgrg6
Adgrv1
Adhfe1
Adipor2
Adk
Adnp-as1
Adora2a
Adora2a-as1
Adora2b
Adpgk-as1
Adprh
Adprm
Adrm1
Adsl
Adssl1
Aebp1
Aebp2
Aen
Aes
Af111167.1
Af111169.2
Af129408.1
Af228730.5
Af233439.1
Aff1
Aff2
Afg3l1p
Afmid
Aftph
Agap3
Agbl3
Agbl5
Agfg1
Agfg2
Aggf1
Agk
Agl
Ago3
Agpat5
Agps
Agrn
Agrp
Agtrap
Ahcyl1
Ahrr
Ahsa1
Aig1
Aimp1
Aimp2
Aip
Aipl1
Ajm1
Ak4
Ak4p2
Ak7
Akap1
Akap13
Akap17a
Akap2
Akap5
Akap7
Akap9
Akip1
Akirin1
Akr1a1
Akr1d1
Akt1
Akt1s1
Al008721.1
Al008726.1
Al020996.2
Al021068.1
Al021997.3
Al022069.1
Al022157.1
Al022238.2
Al022238.4
Al022312.1
Al022316.1
Al022318.4
Al022319.1
Al022328.3
Al022345.4
Al022394.1
Al023803.3
Al023806.1
Al024498.2
Al024507.2
Al031055.1
Al031123.1
Al031280.1
Al031282.1
Al031289.1
Al031428.1
Al031432.3
Al031432.4
Al031587.2
Al031595.1
Al031658.2
Al031710.2
Al031846.1
Al031848.2
Al033528.2
Al034374.1
Al034379.1
Al034417.2
Al034550.2
Al035398.1
Al035530.2
Al049629.2
Al049697.1
Al049712.1
Al049749.1
Al049780.1
Al049780.2
Al049796.1
Al049836.1
Al049870.3
Al078459.1
Al078644.2
Al079342.3
Al080250.1
Al080276.2
Al096828.3
Al096870.1
Al109615.2
Al109767.1
Al109811.3
Al109917.1
Al109918.1
Al109954.2
Al109976.1
Al110118.2
Al117381.1
Al118558.3
Al121594.1
Al121603.2
Al121672.1
Al121758.1
Al121760.1
Al121845.2
Al121845.3
Al121900.2
Al121972.1
Al121983.1
Al121992.1
Al132642.1
Al132780.2
Al132857.1
Al133153.1
Al133216.2
Al133227.1
Al133268.1
Al133343.1
Al133351.1
Al133396.2
Al133410.2
Al133410.3
Al133485.2
Al133516.1
Al133551.1
Al135744.1
Al136038.3
Al136038.5
Al136040.1
Al136131.3
Al136172.1
Al136295.1
Al136301.1
Al136369.1
Al136987.1
Al137002.1
Al137003.1
Al137003.2
Al137025.1
Al137060.1
Al137077.2
Al137782.1
Al137802.2
Al137802.3
Al137856.1
Al138688.1
Al138781.1
Al138831.1
Al138831.2
Al138921.1
Al138966.2
Al139008.2
Al139011.1
Al139035.1
Al139099.1
Al139260.1
Al139300.1
Al139317.1
Al139317.5
Al139353.2
Al157823.2
Al157871.2
Al157935.1
Al158151.1
Al158151.3
Al158211.5
Al160171.1
Al160291.1
Al160313.1
Al161644.1
Al161729.2
Al161935.1
Al162231.2
Al162231.3
Al162377.1
Al162385.2
Al162713.1
Al163636.2
Al353135.1
Al353596.1
Al353597.3
Al353622.2
Al353648.1
Al353719.1
Al353743.1
Al353795.2
Al353803.1
Al353807.2
Al354696.2
Al354707.2
Al354710.2
Al354733.1
Al354892.1
Al354892.2
Al354920.1
Al355001.2
Al355075.1
Al355075.4
Al355076.2
Al355297.2
Al355388.2
Al355490.1
Al355916.1
Al355987.2
Al355987.3
Al355987.5
Al356020.1
Al356235.1
Al356309.3
Al356320.2
Al356417.1
Al356441.1
Al356488.2
Al356583.1
Al356599.1
Al357078.3
Al357140.3
Al357315.2
Al357835.1
Al358075.2
Al358472.5
Al358472.7
Al358473.1
Al358933.1
Al359182.1
Al359258.2
Al359258.3
Al359265.3
Al359644.1
Al359762.1
Al359878.2
Al359922.1
Al359962.1
Al359979.2
Al360012.1
Al360181.4
Al365205.1
Al365295.1
Al365436.2
Al390198.1
Al390719.1
Al390728.5
Al390955.2
Al390957.1
Al391069.3
Al391121.1
Al391244.2
Al391262.1
Al391335.1
Al391650.1
Al391650.2
Al391684.1
Al391832.1
Al391832.2
Al391832.3
Al391839.1
Al391839.2
Al441992.1
Al442067.1
Al442663.1
Al445250.1
Al445363.2
Al445363.3
Al449423.1
Al450326.1
Al450344.3
Al451007.2
Al451042.1
Al451061.1
Al451062.1
Al451062.3
Al451074.1
Al451085.1
Al451123.1
Al512422.1
Al512598.1
Al512791.2
Al513220.1
Al583722.2
Al589739.1
Al589740.1
Al590327.1
Al590365.1
Al590560.2
Al590617.2
Al590666.4
Al590708.1
Al590764.1
Al590999.1
Al591167.1
Al591485.1
Al592295.4
Al592494.2
Al596094.1
Al603832.2
Al606760.3
Al627171.1
Al645608.6
Al645728.1
Al645941.1
Al662899.2
Al663070.1
Al669831.5
Al671762.1
Al672291.1
Al691403.2
Al691442.1
Al731563.3
Al731569.1
Al731577.2
Al732292.2
Al807776.1
Al844908.2
Al928654.1
Al928654.3
Al929472.2
Al929554.1
Alcam
Aldh16a1
Aldh1b1
Aldh3a1
Aldh3a2
Aldh5a1
Aldoa
Aldoc
Alg1
Alg10
Alg10b
Alg11
Alg1l2
Alg1l3p
Alg1l9p
Alg6
Alkbh3
Alkbh7
Alms1
Aloxe3
Amd1
Amdhd1
Amer3
Amh
Ampd2
Ampd3
Amz2
Amz2p1
Anapc11
Anapc16
Anapc1p1
Anapc4
Ang
Ankar
Ankef1
Ankfy1
Ankhd1
Ankhd1-eif4ebp3
Ankrd11
Ankrd12
Ankrd13a
Ankrd13b
Ankrd13d
Ankrd18b
Ankrd19p
Ankrd20a4
Ankrd20a5p
Ankrd20a7p
Ankrd23
Ankrd24
Ankrd27
Ankrd36
Ankrd36bp2
Ankrd37
Ankrd53
Ankrd6
Anks1a
Ankzf1
Ano6
Ano8
Anos2p
Anp32b
Antxrl
Anxa4
Anxa6
Ap000229.1
Ap000251.1
Ap000289.1
Ap000295.1
Ap000317.2
Ap000437.1
Ap000442.1
Ap000442.2
Ap000446.1
Ap000553.1
Ap000553.5
Ap000640.2
Ap000704.1
Ap000721.1
Ap000769.2
Ap000777.3
Ap000781.1
Ap000787.1
Ap000812.5
Ap000842.2
Ap000845.1
Ap000866.1
Ap000867.4
Ap000894.4
Ap000911.1
Ap000911.2
Ap000936.1
Ap000943.3
Ap001043.1
Ap001046.1
Ap001107.3
Ap001107.4
Ap001107.5
Ap001160.1
Ap001267.5
Ap001269.4
Ap001273.2
Ap001347.1
Ap001362.2
Ap001372.2
Ap001412.1
Ap001453.1
Ap001462.1
Ap001468.1
Ap001542.1
Ap001625.3
Ap001816.1
Ap001830.1
Ap001922.5
Ap001931.1
Ap002008.2
Ap002364.1
Ap002373.1
Ap002387.2
Ap002761.3
Ap002784.1
Ap002884.1
Ap002884.3
Ap002986.1
Ap002990.1
Ap002992.1
Ap003065.1
Ap003108.2
Ap003119.3
Ap003390.1
Ap003392.13
Ap003419.2
Ap003465.1
Ap003721.4
Ap003733.4
Ap003774.4
Ap005263.1
Ap006216.1
Ap006621.3
Ap006621.5
Ap1m1
Ap2a1
Ap2a2
Ap2b1
Ap2m1
Ap3b2
Ap3m2
Ap4e1
Ap4m1
Ap5s1
Ap5z1
Apaf1
Apba2
Apbb1
Apbb1ip
Apbb3
Apc
Apc2
Apeh
Apex1
Apex2
Aph1a
Aph1b
Api5
Aplf
Aplp2
Apoa1-as
Apoa5
Apobec3c
Apobec3f
Apobec3g
Apobr
Apoe
Apold1
Apom
Apopt1
Appl1
Aqp11
Araf
Arap3
Arcn1
Areg
Arf4-as1
Arfgap1
Arfip1
Arfip2
Arg2
Arhgap11a
Arhgap11b
Arhgap15
Arhgap24
Arhgap25
Arhgap26
Arhgap27
Arhgap31
Arhgap33
Arhgap39
Arhgap45
Arhgap5
Arhgdia
Arhgef1
Arhgef12
Arhgef17
Arhgef18
Arhgef33
Arhgef37
Arhgef39
Arhgef4
Arhgef7
Arid1a
Arid1b
Arid2
Arid3a
Arid3b
Arid3c
Arid4a
Arid5a
Arih1
Arih2
Arl13b
Arl14ep
Arl2
Arl2bp
Arl2-snx15
Arl4a
Arl5c
Arl6ip4
Arl6ip5
Arl6ip6
Arl8b
Arl9
Armc10
Armc4p1
Armc5
Armc6
Armc7
Armc8
Armc9
Armt1
Arntl
Arntl2
Arpc1a
Arpc1b
Arpc2
Arpc4
Arpc4-ttll3
Arpc5l
Arpp21
Arrb2
Arrdc2
Arrdc3-as1
Arsb
Arsg
Arsj
Arsk
Arv1
Asap2
Asb1
Asb5
Asb7
Asf1a
Asgr1
Asic3
Asl
Asmtl
Aspdh
Asphd1
Aspscr1
Asrgl1
Asxl1
Atad3a
Atad5
Ate1-as1
Atf1
Atf4
Atf6b
Atf7ip
Atf7ip2
Atg101
Atg13
Atg16l1
Atg16l2
Atg2a
Atg4b
Atg4c
Atg9a
Atg9b
Atic
Atl1
Atm
Atmin
Atn1
Atoh8
Atp10d
Atp11a
Atp11b
Atp1b1
Atp1b3
Atp23
Atp2a1
Atp2a2
Atp2b1-as1
Atp2b4
Atp5f1c
Atp5f1d
Atp5mg
Atp6ap1
Atp6ap1l
Atp6ap2
Atp6v0a1
Atp6v0a2
Atp6v0b
Atp6v0c
Atp6v0e2
Atp6v1a
Atp6v1b2
Atp6v1g1
Atp7a
Atp8b2
Atp9b
Atr
Atraid
Atrip
Atrn
Atxn10
Atxn2-as
Atxn2l
Atxn7
Atxn7l2
Atxn7l3b
Auts2
Avl9
Axdnd1
Axin2
Azin1-as1
Azin2
B2m
B3galt4
B3galt6
B3gnt10
B3gnt5
B4galt7
B9d1
B9d2
Babam1
Babam2
Bach1
Bad
Bahcc1
Baiap3
Bak1
Bambi
Banf1
Bank1
Barhl1
Batf
Bax
Bbof1
Bbs1
Bbs4
Bbs5
Bbs7
Bbx
Bcas4
Bccip
Bcdin3d-as1
Bckdha
Bckdhb
Bckdk
Bcl2l11
Bcl2l12
Bcl2l13
Bcl3
Bcl6b
Bcl9
Bcl9l
Bcorl1
Bcr
Bcs1l
Bdh1
Bdnf-as
Bend7
Bex4
Bfar
Bhlha9
Bicd1
Bicdl1
Bicra
Bicral
Bin3
Birc2
Birc6
Bispr
Bivm
Blk
Blm
Bloc1s1
Bloc1s3
Bloc1s4
Bloc1s6
Blzf1
Bmp1
Bmp2k
Bmpr1a
Bmpr2
Bnip1
Bnip2
Bnip3l
Bola1
Bola3-as1
Boll
Bora
Borcs5
Borcs7
Borcs7-asmt
Borcs8
Bphl
Bpifc
Bptf
Brca2
Brcc3
Brd1
Brd2
Brd3os
Bri3
Brix1
Brox
Brpf1
Brpf3
Brsk1
Brsk2
Brwd1
Brwd1-as1
Brwd1-as2
Bscl2
Bspry
Bst1
Btbd11
Btbd18
Btbd19
Btbd3
Btbd6
Btd
Btf3
Btf3l4
Btg2
Btrc
Bub3
Bud23
Bud31
Bx284668.2
Bx322234.1
Bx323046.1
Bx537318.1
Bx571818.1
Bx664615.1
Bysl
Bzw2
C10orf25
C11orf1
C11orf49
C11orf54
C11orf58
C11orf80
C12orf10
C12orf29
C12orf43
C12orf45
C12orf60
C12orf65
C12orf75
C14orf119
C14orf178
C15orf39
C15orf48
C15orf61
C15orf62
C15orf65
C16orf70
C16orf72
C16orf74
C16orf86
C16orf92
C17orf100
C17orf49
C17orf53
C17orf64
C17orf80
C17orf97
C18orf21
C18orf25
C19orf24
C19orf38
C19orf44
C19orf53
C19orf57
C19orf67
C19orf85
C1d
C1galt1
C1orf105
C1orf112
C1orf198
C1orf220
C1orf232
C1qtnf1
C1qtnf9b
C1rl-as1
C2
C20orf197
C21orf62-as1
C22orf46
C2cd2
C2cd2l
C2orf15
C2orf49
C2orf50
C2orf69
C2orf70
C2orf88
C2orf92
C3orf38
C3orf52
C3orf80
C4orf33
C4orf47
C5orf22
C5orf24
C5orf30
C5orf51
C5orf56
C6orf120
C6orf203
C6orf48
C6orf89
C6orf99
C7orf26
C8g
C8orf33
C9orf152
C9orf16
C9orf163
C9orf24
C9orf3
C9orf43
C9orf50
C9orf85
Ca11
Ca13
Ca2
Ca5bp1
Cab39
Cabin1
Cables1
Cables2
Cabp1
Cacfd1
Cacna1g
Cacna2d4
Cacnb1
Cacnb3
Cacybp
Cad
Calcb
Calcoco2
Calhm6
Calm1
Calm3
Calr
Calu
Camk1d
Camk2g
Camk4
Camkk1
Camkk2
Camkmt
Camkv
Camlg
Camta1
Camta2
Cand1
Cand2
Canx
Cap1
Capn10
Capn12
Capn15
Capn5
Capn7
Capns1
Caprin1
Capza1
Capza2
Card19
Card9
Carf
Carm1
Carmil1
Carmil2
Carnmt1-as1
Cars2
Casc15
Casc2
Casc3
Casc4
Casp2
Casp7
Casp8
Casp8ap2
Castor1
Castor3
Cat
Catsper4
Catspere
Catsperg
Cbarp
Cbfa2t2
Cbfb
Cbl
Cbll1
Cbr1
Cbwd2
Cbx2
Cbx3
Cbx4
Cbx7
Cby1
Cc2d1a
Cc2d2b
Ccar1
Ccar2
Ccdc102b
Ccdc103
Ccdc106
Ccdc107
Ccdc113
Ccdc124
Ccdc126
Ccdc130
Ccdc134
Ccdc137
Ccdc138
Ccdc142
Ccdc144cp
Ccdc146
Ccdc15
Ccdc150
Ccdc157
Ccdc159
Ccdc171
Ccdc174
Ccdc18
Ccdc183
Ccdc194
Ccdc24
Ccdc28a
Ccdc30
Ccdc39
Ccdc40
Ccdc50
Ccdc57
Ccdc61
Ccdc62
Ccdc65
Ccdc66
Ccdc69
Ccdc7
Ccdc74a
Ccdc77
Ccdc78
Ccdc83
Ccdc84
Ccdc85b
Ccdc86
Ccdc88b
Ccdc9
Ccdc91
Ccdc97
Ccdc9b
Ccm2
Ccn1
Ccnb1
Ccnb3
Ccnd1
Ccnd3
Ccndbp1
Ccne1
Ccnf
Ccng1
Ccng2
Ccni2
Ccnk
Ccnl2
Ccnt2
Ccny
Ccnyl1
Ccp110
Ccr10
Ccr6
Ccs
Ccser1
Ccser2
Cct6p1
Cct6p3
Cct7
Ccz1
Cd109
Cd14
Cd276
Cd28
Cd2ap
Cd34
Cd3e
Cd3eap
Cd3g
Cd44
Cd46
Cd5
Cd55
Cd6
Cd72
Cd82
Cd84
Cd8b
Cd9
Cd99
Cd99p1
Cdadc1
Cdc123
Cdc14a
Cdc16
Cdc25b
Cdc34
Cdc37l1
Cdc40
Cdc42
Cdc42bpb
Cdc42ep4
Cdc42se2
Cdc45
Cdc6
Cdc7
Cdc73
Cdca2
Cdca8
Cdh15
Cdh23
Cdhr3
Cdhr5
Cdiptosp
Cdk1
Cdk10
Cdk13
Cdk16
Cdk18
Cdk2
Cdk2ap2
Cdk5rap3
Cdk6
Cdk7
Cdk9
Cdkal1
Cdkn1a
Cdkn1b
Cdkn2aip
Cdkn2b-as1
Cdkn2c
Cdkn2d
Cdkn3
Cdr2l
Cdrt1
Cds1
Cds2
Cdt1
Cdv3
Cdyl
Ceacam20
Ceacam5
Cebpb
Cebpg
Cecr2
Celf2
Celsr2
Celsr3
Cenpa
Cenpbd1p1
Cenph
Cenpo
Cenpp
Cenps
Cenps-cort
Cenpt
Cenpv
Cenpw
Cep112
Cep126
Cep135
Cep164p1
Cep350
Cep44
Cep55
Cep57
Cep57l1
Cep63
Cep68
Cep78
Cep83-dt
Cep95
Cept1
Cerk
Cerna1
Cerna3
Cers1
Ces2
Cfap157
Cfap206
Cfap299
Cfap52
Cfap54
Cfap69
Cfap70
Cfap97d1
Cfap99
Cfl1p1
Cflar
Cfp
Cgrrf1
Chaf1a
Chaf1b
Champ1
Chat
Chchd1
Chchd2p2
Chchd2p6
Chchd5
Chchd6
Chchd7
Chd1l
Chd2
Chd4
Chd8
Chd9
Chga
Chgb
Chi3l2
Chit1
Chkb-dt
Chmp1b
Chmp1b-as1
Chmp2b
Chmp5
Chmp6
Chmp7
Chp1
Chpf2
Chpt1
Chrac1
Chrm5
Chrna3
Chrna5
Chrnb2
Chrnb4
Chst11
Chst12
Chtf18
Chtop
Ciao1
Cib2
Cic
Cideb
Cilp2
Cipc
Cirbp
Cisd1
Cisd3
Ckb
Cks1b
Clasrp
Clba1
Clcn3
Clcn5
Clcn6
Cldn12
Clec16a
Clic1
Clic4
Clip3
Clk2
Clk3
Cln3
Cln8
Clp1
Clpp
Clptm1
Clptm1l
Cltc
Cltcl1
Cluap1
Cluhp3
Clybl
Cmas
Cmc1
Cmpk1
Cmss1
Cmtm2
Cmtm3
Cmtm7
Cmtm8
Cmtr1
Cnbd2
Cndp2
Cnep1r1
Cnga4
Cnih2
Cnih3
Cnih4
Cnksr2
Cnnm2
Cnnm3
Cnot10
Cnot2
Cnot3
Cnot6
Cnot8
Cnot9
Cnp
Cnpy3
Cnpy4
Cnst
Cntrl
Cntrob
Coa6
Coasy
Cog1
Cog2
Cog3
Cog8
Col11a2
Col19a1
Col5a1
Col9a2
Colgalt1
Commd1
Commd10
Commd3
Commd3-bmi1
Comt
Cope
Copg1
Cops4
Cops6
Cops7a
Cops7b
Cops8
Copz1
Coq10a
Coq10b
Coq4
Coq6
Coq7
Coq8a
Coq8b
Coq9
Coro1a
Coro1b
Coro6
Coro7
Cox14
Cox20
Cox4i1
Cox5b
Cox6b1
Cox6cp7
Cpamd8
Cpeb1-as1
Cpeb2
Cplx2
Cpne3
Cpne7
Cpq
Cps1
Cpsf3
Cpsf4
Cpsf6
Cpt2
Cr1
Cr2
Cr559946.1
Cr559946.2
Cradd
Crcp
Creb3
Creb3l4
Crebl2
Crebrf
Creld1
Creld2
Crem
Crip1
Cript
Crispld2
Crkl
Crlf1
Crls1
Crot
Crtap
Crtc1
Crtc2
Crtc3
Cry2
Crybb2p1
Crybg1
Crygn
Cryl1
Crym-as1
Csde1
Csf3r
Csk
Cskmt
Csmd1
Csnk1g2
Csnk1g3
Csnk2b
Cspp1
Csrp1
Cstf1
Cstf2
Cstf3-dt
Ctbp1-dt
Ctc1
Ctcf
Ctdnep1
Ctdp1
Ctdsp1
Ctdspl
Ctdspl2
Ctf2p
Cth
Cthrc1
Ctif
Ctnnb1
Ctnnbip1
Ctnnbl1
Ctns
Ctps1
Ctr9
Ctsa
Ctsd
Ctse
Cttn
Ctu2
Ctxn2
Cuedc1
Cul4a
Cul5
Cul9
Cutalp
Cux1
Cwc25
Cxadr
Cxorf58
Cxxc1
Cxxc5
Cyb561
Cyb561d1
Cyb561d2
Cyb5b
Cyb5d2
Cyb5r4
Cybc1
Cybrd1
Cyc1
Cyfip2
Cygb
Cyhr1
Cyld
Cyp20a1
Cyp2e1
Cyp2f2p
Cyp2u1
Cyp46a1
Cyp51a1-as1
Cysltr1
Cyth2
Cyth4
Czib
D2hgdh
Daam1
Dab2ip
Dact1
Dag1
Dagla
Dap3
Dapk1
Dapk1-it1
Dars2
Dars-as1
Daxx
Dazap2
Dbf4
Dbh
Dbi
Dbil5p
Dbip2
Dbn1
Dbnl
Dcaf10
Dcaf11
Dcaf13
Dcaf15
Dcaf17
Dcaf4
Dcaf7
Dcakd
Dck
Dclre1b
Dcp2
Dcst2
Dctn3
Dctn5
Dctn6
Dcun1d4
Dcxr-dt
Dda1
Ddb2
Ddhd2
Ddi2
Ddias
Ddx1
Ddx10
Ddx11
Ddx18
Ddx19a
Ddx19b
Ddx21
Ddx25
Ddx27
Ddx3x
Ddx3y
Ddx46
Ddx47
Ddx49
Ddx5
Ddx50
Ddx52
Ddx54
Ddx55
Deaf1
Decr1
Decr2
Dedd2
Def8
Degs2
Dele1
Dennd2c
Dennd3
Dennd4c
Dennd5b-as1
Dennd6a-dt
Dennd6b
Denr
Depdc5
Depp1
Deptor
Dera
Desi2
Dffb
Dgat2
Dgcr8
Dgka
Dgkd
Dgke
Dgkh
Dgkz
Dglucy
Dguok
Dhdds
Dhodh
Dhrs4
Dhrs4l1
Dhrs4l2
Dhrs7b
Dhrsx
Dhtkd1
Dhx30
Dhx35
Dhx38
Dhx40
Dhx58
Dhx8
Dhx9
Diablo
Dicer1-as1
Dio1
Dip2a
Dip2b
Dipk1a
Dipk2a
Dis3l
Dis3l2
Dis3l2p1
Disp2
Disp3
Dixdc1
Dlat
Dlg1
Dlg1-as1
Dlgap1-as1
Dlgap4
Dlst
Dlx2-dt
Dlx4
Dm1-as
Dmap1
Dmpk
Dmtf1
Dmxl1
Dnaaf1
Dnaaf5
Dnah10
Dnah17
Dnai1
Dnaja1
Dnaja3
Dnaja4
Dnajb11
Dnajb12
Dnajb2
Dnajb4
Dnajb6
Dnajb9
Dnajc10
Dnajc13
Dnajc16
Dnajc18
Dnajc21
Dnajc22
Dnajc24
Dnajc25
Dnajc25-gng10
Dnajc27-as1
Dnajc3
Dnajc4
Dnajc5
Dnajc6
Dnase1
Dnd1p1
Dnm1
Dnm1l
Dnm2
Dnm3
Dnttip1
Doc2a
Doc2gp
Dock1
Dock2
Dock5
Dock8
Dock9-dt
Dolpp1
Dop1a
Dot1l
Dpagt1
Dpcd
Dpf1
Dpf2
Dph1
Dph6-dt
Dpp3
Dpy19l4
Dpy30
Dpys
Dpysl2
Dpysl4
Dpysl5
Dr1
Draic
Dram1
Drap1
Drc3
Drg1
Drg2
Dse
Dsg2
Dstn
Dtl
Dtnb
Dtwd1
Dtx1
Dtx3l
Dtx4
Dubr
Dus2
Dusp14
Dusp15
Dusp22
Dusp23
Dusp28
Dusp8p5
Dut
Dydc2
Dync1h1
Dync2h1
Dync2li1
Dynll1
Dynlrb1
Dynlrb2
Dyrk1a
Dyrk2
Dyrk3
E2f3
E2f4
E4f1
Ebag9
Ebln3p
Ecsit
Ect2
Edc4
Edem1
Edrf1
Eed
Eef1a1p24
Eef1akmt3
Eef1akmt4
Eef1akmt4-ece2
Eef1aknmt
Eef1b2
Eef2k
Eefsec
Eepd1
Efcab7
Efhc1
Efhd1
Efhd2
Efl1p1
Efna3
Efna4
Efr3b
Egfem1p
Egln1p1
Egln2
Ehbp1l1
Ehd1
Ehmt1
Ei24
Eid1
Eid3
Eif1
Eif1ay
Eif1b
Eif2a
Eif2ak3-dt
Eif2ak4
Eif2b2
Eif2b5
Eif2s1
Eif2s3
Eif3b
Eif3f
Eif3g
Eif3j
Eif3k
Eif3l
Eif4a1
Eif4a2
Eif4a2p1
Eif4b
Eif4e2
Eif4g1
Eif4h
Eif5
Eif5a
Eif5b
Eif6
Elac1
Elmo2
Elmod2
Elmod3
Eloa
Elovl6
Elp2
Elp4
Elp5
Embp1
Emc10
Emc1-as1
Emc3-as1
Emc4
Emc6
Emd
Eme1
Eme2
Emg1
Emid1
Eml1
Eml2
Eml3
Eml6
Emsy
Endov
Engase
Enkd1
Eno1-as1
Eno3
Enoph1
Enosf1
Enpp3
Entpd2
Entpd6
Entr1
Eny2
Ep400
Ep400p1
Epas1
Epb41
Epb41l4a
Epb41l4a-as1
Epb41l5
Epc2
Epdr1
Ephb6
Ephx1
Ephx2
Epn1
Eps8l1
Eps8l2
Erbb2
Erbb3
Erbin
Erc1
Ercc1
Ercc2
Ercc4
Ercc5
Ercc6l2
Ereg
Ergic1
Ergic3
Eri1
Ericd
Erich6-as1
Erlec1
Erlin2
Ermap
Ermard
Ern1
Ervk3-1
Ervmer34-1
Esco2
Espn
Esrra
Esyt1
Etaa1
Etfbkmt
Etfdh
Etfrf1
Etnk1
Etv6
Evi5l
Evl
Evpl
Ewsr1
Exd2
Exo1
Exo5
Exoc1
Exoc3
Exoc3l1
Exoc6
Exog
Exosc10-as1
Exosc4
Exosc8
Exosc9
Ext2
Extl3
Faah
Faap24
Fabp5
Fabp5p3
Fadd
Fads2
Faf2
Fah
Fahd1
Fahd2a
Fahd2cp
Falec
Fam102a
Fam102b
Fam110a
Fam111a
Fam111a-dt
Fam117b
Fam118a
Fam118b
Fam120a
Fam120b
Fam122a
Fam124a
Fam129c
Fam131a
Fam149b1
Fam151b
Fam160a1
Fam160b1
Fam162a
Fam171a2
Fam171b
Fam172a
Fam173a
Fam174a
Fam177a1
Fam187a
Fam189b
Fam193a
Fam19a3
Fam206a
Fam207a
Fam20b
Fam210b
Fam214b
Fam216a
Fam217b
Fam221a
Fam221b
Fam222a
Fam228b
Fam230b
Fam230g
Fam230i
Fam234a
Fam241b
Fam32a
Fam3b
Fam45a
Fam47e
Fam50b
Fam53c
Fam57a
Fam66c
Fam72a
Fam78a
Fam83c-as1
Fam83d
Fam86b3p
Fam86c1
Fam86fp
Fam86jp
Fam86kp
Fam86mp
Fam91a1
Fam92a
Fam98b
Fam98c
Fan1
Fancd2
Fance
Fancg
Fanci
Fank1
Far1
Far1-it1
Far2
Farp2
Fars2
Fas
Fbh1
Fbln1
Fbln2
Fbrs
Fbrsl1
Fbxl12
Fbxl15
Fbxl16
Fbxl18
Fbxl19
Fbxl8
Fbxo22
Fbxo24
Fbxo25
Fbxo28
Fbxo31
Fbxo34
Fbxo36
Fbxo41
Fbxo45
Fbxo6
Fbxw8
Fcgr3a
Fcho2
Fcrl6
Fdft1
Fdps
Fdxr
Fem1a
Fem1b
Fen1
Fer
Fer1l4
Fermt3
Fez1
Fgd4
Fgf11
Fgf22
Fgf9
Fgfr1op
Fgfr1op2
Fgfr4
Fgfrl1
Fggy
Fhit
Fhl1
Fibp
Ficd
Fig4
Fkbp10
Fkbp2
Fkbp4
Fkrp
Fktn
Flad1
Flg-as1
Fli1
Flnb
Flnc
Flot1
Flt3lg
Flt4
Flvcr1
Flywch1
Flywch2
Fmc1
Fmc1-luc7l2
Fmnl1
Fmr1
Fn3krp
Fnbp1
Fnbp1p1
Fnbp4
Fndc11
Fndc3a
Fndc3b
Fndc4
Fnip2
Fo393418.1
Fo704657.1
Focad
Fos
Fosl1
Fosl2
Foxc2-as1
Foxk2
Foxn2
Foxn3-as1
Foxo3
Foxo4
Foxo6
Foxp4
Foxred1
Fp565260.6
Fpgs
Fpgt
Fpgt-tnni3k
Frat1
Frg1
Frg1bp
Frg1hp
Frmd6
Frs2
Fry
Fsd1l
Fst
Fstl3
Ftcd
Fto
Ftsj1
Fubp3
Fuk
Fundc2
Fut11
Fut8
Fxr1
Fxyd5
Fyttd1
Fzd1
Fzd3
Fzd7
Fzr1
G2e3
G3bp1
Gaa
Gab1
Gab2
Gabarap
Gabarapl2
Gabpa
Gabpb1-as1
Gabpb2
Gad2
Gadd45a
Gadd45b
Gadd45g
Gal3st4
Galk1
Galk2
Galns
Galnt10
Galnt11
Galnt2
Galt
Gan
Gapvd1
Gar1
Garem2
Garnl3
Gars
Gas1rr
Gas2l3
Gas8
Gata3
Gata6
Gatad1
Gatad2a
Gatc
Gbp5
Gca
Gcc2
Gcdh
Gchfr
Gdap1
Gdi1
Gdpd1
Gemin6
Gemin7
Gemin7-as1
Gen1
Get4
Gfi1b
Gfm1
Gfod1
Gga1
Ggnbp2
Ggps1
Ggt6
Ghet1
Gid4
Gid8
Ginm1
Gins1
Gins4
Gipc2
Git1
Gja9
Gjd3
Gk
Glcci1
Glce
Gle1
Gli1
Gli4
Glipr1l2
Glipr2
Glis2
Glrx
Glrx3
Glrx5
Gls
Glud1p3
Glyatl1
Glyctk
Glyctk-as1
Glyr1
Gm2a
Gmcl1
Gmds-dt
Gmeb1
Gmip
Gmnn
Gmppa
Gmppb
Gmpr2
Gmps
Gna11
Gnai1
Gnai2
Gnal
Gnas
Gnaz
Gnb2
Gng2
Gnpat
Gnptg
Gnrhr2
Golga1
Golga2p5
Golga3
Golga4
Golga7
Golt1b
Gorab
Gorasp2
Gosr1
Gosr2
Gpalpp1
Gpank1
Gpat4
Gpatch2l
Gpatch3
Gpbp1
Gpc2
Gpd1l
Gpd2
Gper1
Gpi
Gpn1
Gpn3
Gpr107
Gpr137
Gpr146
Gpr158
Gpr160
Gpr55
Gpr6
Gpr78
Gpr89a
Gpr89b
Gprasp1
Gps1
Gpsm2
Gpx4
Gramd1b
Gramd1c
Gramd4
Grhl1
Grhl3
Grhpr
Gria2
Grin1
Grin2c
Grk1
Grk2
Grk3
Grk4
Grk5
Grk5-it1
Grk6
Grm1
Grn
Grpel2
Grwd1
Gsap
Gsdmd
Gse1
Gskip
Gsn
Gspt2
Gstcd
Gstm1
Gstm4
Gsto2
Gstp1
Gstz1
Gtf2h1
Gtf2h3
Gtf2h4
Gtf2h5
Gtf2i
Gtf2ip4
Gtf2ird2b
Gtf3a
Gtf3c4
Gtf3c5
Gtpbp1
Gtpbp10
Gtpbp3
Gtpbp4
Gtpbp8
Gtse1-dt
Gucy1a1
Gucy1b1
Guk1
Gusbp1
Gusbp5
Gvqw3
Gxylt2
Gyg1
Gzf1
Gzmm
H1f0
H1fx-as1
H2afvp1
H2afz
H3f3a
H6pd
Habp4
Hadh
Hadhb
Haghl
Har1a
Hars2
Haspin
Hat1
Haus2
Haus5
Hbp1
Hccs
Hcfc1
Hcfc1-as1
Hcfc1r1
Hcfc2
Hcg11
Hcg14
Hcg25
Hcg27
Hcn3
Hcp5
Hcrt
Hcst
Hdac1
Hdac11
Hdac2-as2
Hdac3
Hdac4-as1
Hdac7
Hddc3
Hdgf
Hdgfl2
Hdhd5-as1
Heatr5b
Hebp2
Hectd2
Helb
Hemk1
Herc3
Herc5
Herc6
Herpud2
Hes1
Hexa-as1
Hexb
Hexd
Hexim1
Hexim2
Hey1
Hgh1
Hgs
Hgsnat
Hhat
Hhatl-as1
Hhip
Hhla3
Hif1a
Hif1an
Higd1ap5
Hilpda
Hils1
Hinfp
Hint2
Hip1r
Hipk1
Hipk2
Hipk3
Hirip3
Hist1h1b
Hist1h1c
Hist1h1d
Hist1h1e
Hist1h2ac
Hist1h2ad
Hist1h2ae
Hist1h2ag
Hist1h2al
Hist1h2am
Hist1h2bc
Hist1h2bd
Hist1h2be
Hist1h2bf
Hist1h2bh
Hist1h2bi
Hist1h2bj
Hist1h3a
Hist1h3c
Hist1h3h
Hist1h3j
Hist1h4a
Hist1h4c
Hist1h4d
Hist1h4e
Hist1h4k
Hist2h2ac
Hist2h3d
Hist4h4
Hivep1
Hivep2
Hk1
Hk2
Hkr1
Hla-a
Hla-f
Hla-l
Hla-z
Hlf
Hm13
Hmbox1
Hmbs
Hmg20a
Hmg20b
Hmga1
Hmga2
Hmgb3p32
Hmgcl
Hmgcr
Hmgn2
Hmgn4
Hmgxb4
Hmhb1
Hmmr
Hmox2
Hnrnpa1
Hnrnpa3
Hnrnpab
Hnrnph3
Hnrnpm
Hnrnpul1
Hormad1
Hottip
Hoxa10
Hoxa11
Hoxa9
Hoxb2
Hoxb-as1
Hoxb-as4
Hoxd8
Hpca
Hpcal1
Hpd
Hpdl
Hps3
Hps6
Hs2st1
Hsbp1
Hsbp1l1
Hscb
Hsd11b1l
Hsd17b1
Hsd17b12
Hsd17b14
Hsd17b4
Hsd17b6
Hsd17b8
Hsf1
Hsf2
Hsp90ab1
Hsp90b1
Hspa14
Hspa1a
Hspa2
Hspa4
Hspa4l
Hspb9
Hspe1
Hspe1-mob4
Htatip2
Htatsf1
Htd2
Htr5a
Htr5a-as1
Htr7p1
Htra2
Htt
Hvcn1
Hyal3
Hydin2
Hyi-as1
Hykk
Hypk
Icam1
Icam3
Ice1
Id1
Id2
Idh1-as1
Idh2-dt
Idh3a
Idua
Ier2
Ier3
Ier3-as1
Ier5
Ier5l
Ifi27l1
Ifi35
Ifitm1
Ifnar2
Ifrd1
Ift43
Ift74
Igf1r
Igfbp2
Igflr1
Ighj3p
Ighj4
Ighj5
Ighj6
Ighmbp2
Ighv1-17
Ighv1-18
Ighv1-2
Ighv1-24
Ighv1-3
Ighv1-46
Ighv3-13
Ighv3-15
Ighv3-20
Ighv3-22
Ighv3-23
Ighv3-30
Ighv3-52
Ighv3-6
Ighv3-64
Ighv3-64d
Ighv3-7
Ighv3-72
Ighv4-31
Ighv4-34
Ighv4-39
Ighv4-4
Ighv4-55
Ighv4-59
Ighv4-80
Ighv7-81
Iglv2-8
Igsf9
Ik
Ikbkb
Ikbkg
Ikzf1
Il10
Il10rb
Il12a
Il12rb1
Il13
Il16
Il17d
Il17ra
Il17rc
Il17re
Il18r1
Il1rap
Il20rb
Il21r
Il21r-as1
Il23a
Il6r
Il7r
Il9r
Ilf3
Imp3
Imp4
Impa2
Impact
Inafm1
Inafm2
Inca1
Incenp
Ing1
Ing2
Ing5
Inhcap
Inka2-as1
Ino80b
Ino80b-wbp1
Ino80e
Inpp1
Inpp4a
Inpp5a
Inpp5b
Inpp5d
Inpp5f
Inppl1
Insc
Insig1
Insig2
Ints10
Ints3
Ints5
Ints6-as1
Ints6l
Ints8
Invs
Ip6k1
Ipo11
Ipo13
Ipo5
Ipo7
Ipo9
Iqce
Iqcg
Iqch
Iqck
Iqgap1
Iqgap2
Iqsec2
Irak1bp1
Irak3
Irak4
Ireb2
Irf6
Irf8
Irf9
Irgq
Irs1
Irx5
Isca2
Iscu
Isg15
Isg20
Islr2
Isoc1
Ist1
Itfg1-as1
Itfg2
Itfg2-as1
Itga1
Itga3
Itga4
Itga6
Itga6-as1
Itga8
Itgae
Itgal
Itgav
Itgb1
Itgb1-dt
Itgb3
Itgb4
Itgb8
Itk
Itm2b
Itm2c
Itpa
Itpr3
Itprid2
Itsn1
Ivd
Izumo1
Izumo4
Jade1
Jade2
Jade3
Jagn1
Jam3
Jarid2-as1
Jdp2
Jkamp
Jmjd7
Jmjd7-pla2g4b
Jmjd8
Jpt2
Jpx
Jrkl
Jund
Kank1
Kansl1-as1
Kat14
Kat2a
Kat2b
Kat5
Kat6b
Kat7
Kat8
Katnal2
Kazald1
Kbtbd11-ot1
Kbtbd8
Kcmf1
Kcnab2
Kcnab3
Kcnc1
Kcnc4
Kcnh3
Kcnh4
Kcnh6
Kcnh8
Kcnip2-as1
Kcnip3
Kcnj2
Kcnk16
Kcnk17
Kcnk3
Kcnq4
Kcnq5
Kcns2
Kctd11
Kctd15
Kctd2
Kctd20
Kctd21-as1
Kctd5
Kctd6
Kctd7
Kdelr3
Kdm1a
Kdm1b
Kdm2a
Kdm4a
Kdm4b
Kdm4c
Kdm4d
Kdm6b
Kdm7a-dt
Kdm8
Khdc4
Khdrbs1
Khk
Khnyn
Kiaa0232
Kiaa0319l
Kiaa0355
Kiaa0391
Kiaa0513
Kiaa0556
Kiaa0586
Kiaa1328
Kiaa1586
Kiaa1614
Kiaa1671
Kiaa1841
Kiaa1958
Kif15
Kif1b
Kif1c
Kif20a
Kif20b
Kif22
Kif23
Kif26a
Kif2a
Kif2c
Kif4a
Kif9-as1
Kifc1
Kifc3
Kiss1
Kiz
Klc2
Klc4
Klf13
Klf3
Klf5
Klhdc1
Klhdc10
Klhdc2
Klhdc3
Klhdc4
Klhdc8b
Klhdc9
Klhl17
Klhl18
Klhl20
Klhl23
Klhl24
Klhl26
Klhl28
Klhl29
Klhl42
Klhl7
Klrg1
Kmt2b
Kmt2d
Kmt2e
Kmt2e-as1
Kmt5a
Kmt5c
Knl1
Knstrn
Kntc1
Kpna2
Kpna5
Kpnb1
Krba1
Krbox4
Kremen2
Kri1
Krt18p57
Krt18p59
Krt8
Krt8p12
Ksr1
Ktn1
Kxd1
L3mbtl1
L3mbtl2
L3mbtl3
Lacc1
Lactb
Lactb2-as1
Lair1
Lair2
Lamb2
Lamtor2
Lamtor4
Lamtor5-as1
Lancl2
Lap3
Larp1
Larp1b
Larp4
Larp7
Lars2
Lasp1
Lat
Lax1
Lbh
Lbhd1
Lbx1-as1
Lce3a
Lck
Lclat1
Lcmt1
Lcn12
Lcor
Ldha
Ldlr
Ldlrad4
Ldlrap1
Lef1-as1
Lemd2
Lemd3
Leng1
Leng8
Lepr
Leprot
Leprotl1
Letm2
Letmd1
Lfng
Lgals1
Lgals2
Lgals7
Lgals8
Lgals9c
Lgalsl
Lhpp
Lias
Lig3
Limd1
Lime1
Limk1
Limk2
Lims1
Lims2
Lin37
Lin7b
Linc00029
Linc00205
Linc00229
Linc00240
Linc00265
Linc00271
Linc00327
Linc00337
Linc00339
Linc00426
Linc00431
Linc00449
Linc00544
Linc00563
Linc00602
Linc00620
Linc00629
Linc00637
Linc00649
Linc00663
Linc00667
Linc00674
Linc00847
Linc00863
Linc00869
Linc00881
Linc00884
Linc00894
Linc00896
Linc00905
Linc00910
Linc00920
Linc00933
Linc00941
Linc00957
Linc00963
Linc01058
Linc01089
Linc01118
Linc01122
Linc01124
Linc01126
Linc01128
Linc01132
Linc01134
Linc01135
Linc01136
Linc01144
Linc01163
Linc01215
Linc01220
Linc01225
Linc01226
Linc01237
Linc01238
Linc01342
Linc01424
Linc01503
Linc01521
Linc01547
Linc01607
Linc01624
Linc01703
Linc01715
Linc01719
Linc01749
Linc01763
Linc01771
Linc01775
Linc01783
Linc01786
Linc01816
Linc01864
Linc01881
Linc01934
Linc01952
Linc01961
Linc01991
Linc02018
Linc02021
Linc02168
Linc02175
Linc02202
Linc02208
Linc02235
Linc02273
Linc02285
Linc02295
Linc02325
Linc02332
Linc02352
Linc02356
Linc02361
Linc02369
Linc02384
Linc02404
Linc02455
Linc02521
Linc02569
Linc02574
Linc02579
Linc02585
Linc02606
Lipa
Lipe-as1
Lipt1
Lix1l-as1
Llgl1
Llph-dt
Lmln
Lmna
Lmnb1
Lmnb2
Lmntd2
Lmo4
Lnp1
Lnpep
Lonp2
Loxl1
Lpcat2
Lpgat1-as1
Lrch1
Lrch3
Lrmp
Lrp10
Lrp3
Lrp4-as1
Lrr1
Lrrc1
Lrrc14
Lrrc2
Lrrc23
Lrrc24
Lrrc26
Lrrc27
Lrrc36
Lrrc37b
Lrrc42
Lrrc45
Lrrc46
Lrrc49
Lrrc59
Lrrc61
Lrrc63
Lrrc8a
Lrrc8b
Lrrc8c
Lrrc8d
Lrrcc1
Lrrfip1
Lrrk2
Lrrn1
Lrsam1
Lrtomt
Lrwd1
Lsm14a
Lsm14b
Lsm2
Lsm6
Lsm8
Lsp1
Lst1
Lta
Ltb4r
Ltbp3
Ltbp4
Ltc4s
Luc7l2
Luc7l3
Lucat1
Lxn
Ly6e
Ly6g5c
Lyl1
Lyn
Lypd3
Lypla2
Lyplal1
Lyrm1
Lyrm7
Lztr1
Lzts2
Macf1
Maco1
Mad2l1bp
Madcam1
Maea
Mael
Maf1
Maff
Mafg-dt
Mag
Maged1
Mageh1
Magi3
Magix
Maip1
Mak16
Malat1
Malsu1
Malt1
Mamdc4
Mamstr
Man1a2
Man1b1
Man1c1
Man2a1
Man2a2
Man2b2
Manba
Manbal
Manea
Manf
Maoa
Map1a
Map1lc3b
Map1lc3b2
Map1s
Map2
Map2k1
Map2k2
Map2k3
Map2k4
Map2k5
Map3k13
Map3k14-as1
Map3k20
Map3k2-dt
Map3k4
Map3k8
Map4k2
Map4k4
Map7d1
Mapk12
Mapk13
Mapk14
Mapk15
Mapk1ip1l
Mapk6
Mapk7
Mapk8
Mapk8ip3
Mapkapk3
Mapkbp1
Mapre2
Mapt
Mapt-it1
March2
March6
March7
Mark1
Mark2
Mark3
Mark4
Mars
Mars2
Marveld1
Mast1
Mast3
Mast4
Mastl
Mat2a
Mat2b
Matn1-as1
Matr3
Mau2
Mavs
Maz
Mbd1
Mbd3l3
Mbd3l4
Mbd6
Mblac1
Mbnl1
Mbtps2
Mc1r
Mc5r
Mccc1
Mccc2
Mcm10
Mcm2
Mcm3ap-as1
Mcm4
Mcm5
Mcm8
Mcoln1
Mcph1
Mcrip2
Mctp2
Mcts2p
Mcu
Mcub
Mdc1
Mdfic
Mdh1
Mdh2
Mdm2
Mdm4
Mdp1
Me2
Mecom
Med12
Med12l
Med15p3
Med18
Med21
Med28
Med29
Med30
Med9
Mef2a
Megf8
Mei1
Meig1
Meis3
Melk
Meltf-as1
Mest
Met
Metap1
Metap1d
Metap2
Mettl14
Mettl15
Mettl17
Mettl22
Mettl25
Mettl2a
Mettl2b
Mettl7a
Mettl9
Mex3a
Mfap3
Mff
Mfge8
Mfn1
Mfn2
Mfng
Mfsd1
Mfsd11
Mfsd13a
Mfsd14b
Mfsd2a
Mfsd2b
Mfsd4b
Mfsd5
Mfsd6
Mgat2
Mgat4b
Mgat5
Mgat5b
Mgme1
Mgmt
Mgrn1
Mgst3
Mhencr
Mia2
Mia3
Miatnb
Mib1
Mib2
Mica
Mical2
Micall1
Micb
Micos10
Micos10-nbl1
Mid1ip1
Mid1ip1-as1
Mief1
Mief2
Mier1
Mif
Mif-as1
Miga1
Miga2
Miip
Mindy1
Mindy2
Mindy4
Mink1
Minpp1
Mios
Mip
Mipepp3
Mir1181
Mir1199
Mir1229
Mir1281
Mir1282
Mir1292
Mir130b
Mir151b
Mir1538
Mir1539
Mir17
Mir17hg
Mir18a
Mir1908
Mir1915
Mir194-2hg
Mir19a
Mir19b1
Mir20a
Mir2110
Mir2276
Mir2277
Mir2861
Mir29b2chg
Mir301b
Mir3142hg
Mir3153
Mir3155a
Mir3155b
Mir3175
Mir3177
Mir3178
Mir3180-4
Mir3180-5
Mir3181
Mir3188
Mir3193
Mir3199-1
Mir3199-2
Mir33b
Mir342
Mir345
Mir3605
Mir3610
Mir3615
Mir3621
Mir3652
Mir3655
Mir365a
Mir3677
Mir3678
Mir3684
Mir378a
Mir3917
Mir3928
Mir3939
Mir3960
Mir4258
Mir4321
Mir4323
Mir4425
Mir4434
Mir4437
Mir4444-1
Mir4448
Mir4453
Mir4453hg
Mir4466
Mir4470
Mir4479
Mir4496
Mir4505
Mir4513
Mir4515
Mir4519
Mir4521
Mir4522
Mir4523
Mir4651
Mir4665
Mir4674
Mir4687
Mir4707
Mir4727
Mir4734
Mir4736
Mir4741
Mir4751
Mir4754
Mir4781
Mir4785
Mir484
Mir497hg
Mir5001
Mir5090
Mir5091
Mir5188
Mir548ak
Mir548al
Mir548aw
Mir5571
Mir5587
Mir564
Mir5680
Mir5695
Mir5703
Mir5787
Mir589
Mir6089
Mir6090
Mir6125
Mir615
Mir638
Mir639
Mir648
Mir649
Mir650
Mir6514
Mir6516
Mir658
Mir6732
Mir6743
Mir6767
Mir6777
Mir6785
Mir6795
Mir6815
Mir6833
Mir6834
Mir6847
Mir6853
Mir6855
Mir6869
Mir6872
Mir6892
Mir7111
Mir7155
Mir718
Mir7-3
Mir7-3hg
Mir760
Mir762
Mir762hg
Mir769
Mir7703
Mir7706
Mir7845
Mir8077
Mir8078
Mir92b
Mirlet7a1hg
Mirlet7bhg
Misp3
Mixl1
Mkln1
Mkrn2
Mkx
Mlec
Mlh1
Mllt10
Mllt6
Mlnr
Mlst8
Mlx
Mmaa
Mmachc
Mme
Mmp11
Mmp17
Mmp23b
Mmp28
Mnat1
Mnd1
Mob1b
Mob4
Mon1b
Mon2
Morc3
Morf4l1
Morf4l2-as1
Morn3
Morn5
Mosmo
Mospd2
Mospd3
Mov10
Mpdu1
Mpg
Mphosph10
Mphosph9
Mpnd
Mpp5
Mpp6
Mpp7-dt
Mprip
Mpst
Mpv17l2
Mpzl1
Mrfap1
Mrgprg
Mrgprg-as1
Mrm2
Mrm3
Mroh1
Mroh6
Mrpl10
Mrpl15
Mrpl2
Mrpl20-as1
Mrpl22
Mrpl30
Mrpl32
Mrpl33
Mrpl34
Mrpl37
Mrpl38
Mrpl4
Mrpl40
Mrpl42
Mrpl45
Mrpl48
Mrpl49
Mrpl52
Mrpl54
Mrpl58
Mrps11
Mrps12
Mrps17
Mrps17p1
Mrps18b
Mrps18c
Mrps2
Mrps21
Mrps30
Mrps31p4
Mrps35
Mrps36
Mrps6
Mrps7
Mrrf
Mrs2
Mrtfb
Mrto4
Mrvi1-as1
Msantd3
Msh3
Msh5
Msh5-sapcd1
Msi2
Msl1
Msl3
Msmo1
Mst1p2
Msto1
Msto2p
Mt2a
Mta2
Mta3
Mtap
Mtbp
Mtcl1
Mtdh
Mtf2
Mtfp1
Mtfr1l
Mtg1
Mtg2
Mthfd1
Mthfd1l
Mthfd2
Mthfd2l
Mtm1
Mtmr11
Mtmr14
Mtmr2
Mtmr3
Mtmr4
Mtmr9
Mtr
Mtrex
Mtrr
Mttp
Mturn
Mtx1
Mtx2
Muc12
Muc20-ot1
Mus81
Mvb12a
Mvb12b
Mvd
Mvk
Mx1
Mx2
Mxd1
Mxd3
Mxi1
Mxra7
Myadm
Myb
Mybl2
Myc
Mycbp2-as1
Mycbpap
Myd88
Myeov
Myl12a
Myl12b
Myl4
Myl5
Myl6b
Mylip
Mylk-as1
Mylpf
Mynn
Myo15b
Myo19
Myo1a
Myo1b
Myo1c
Myo7a
Myo7b
Myo9b
Myom2
Myt1
Myt1l
Mzf1-as1
Mzt2b
N4bp2
NA
Naa10
Naa15
Naa16
Naa20
Naa30
Naa35
Naa40
Naa60
Naaa
Naaladl2
Nab1
Nab2
Nabp1
Nabp2
Nadk
Nadsyn1
Nagk
Naglu
Nalt1
Nanos1
Nanos3
Nans
Napg
Napsa
Narf
Nat10
Nat14
Nav2
Naxd
Nbea
Nbeal1
Nbeal2
Nbl1
Nbpf1
Nbpf12
Nbpf26
Nbr1
Nbr2
Ncam1
Ncapd2
Ncapg
Ncaph
Ncbp1
Ncdn
Ncf4-as1
Nck1
Nck2
Nckap1l
Ncln
Ncoa1
Ncoa3
Ncoa7
Ncr2
Ncstn
Ndc80
Nde1
Ndel1
Ndfip1
Ndfip2
Ndor1
Ndst3
Ndufa13
Ndufa3
Ndufa4l2
Ndufa6-dt
Ndufa7
Ndufa9
Ndufaf2
Ndufaf3
Ndufaf4p1
Ndufaf5
Ndufaf6
Ndufaf8
Ndufb10
Ndufb2
Ndufb3
Ndufb4
Ndufb5
Ndufb6
Ndufb9
Ndufc1
Ndufs2
Ndufs3
Ndufs4
Ndufs5
Ndufs6
Ndufs7
Ndufs8
Ndufv1
Ndufv2
Ndufv3
Neat1
Necap1
Necap2
Nectin2
Nectin3
Nedd1
Nedd8
Nedd8-mdp1
Neil1
Neil2
Nek11
Nek7
Nelfb
Nelfcd
Nenf
Neo1
Neu3
Neurl4
Nf2
Nfat5
Nfatc1
Nfatc2ip
Nfatc3
Nfatc4
Nfe2l1
Nfia
Nfic
Nfkb1
Nfkb2
Nfkbib
Nfkbil1
Nfkbiz
Nfya
Ngrn
Nhlrc3
Nhlrc4
Nif3l1
Ninj2
Nip7
Nipa1
Nipa2
Nipal1
Nipal3
Nipbl
Nipsnap1
Nipsnap2
Nipsnap3b
Nit1
Nit2
Nkain1
Nkapd1
Nkd1
Nkila
Nkiras2
Nktr
Nlgn1
Nlgn2
Nlk
Nln
Nlrc5
Nlrp1
Nlrx1
Nmb
Nme1
Nme1-nme2
Nme2
Nmnat1
Nmral1
Nmt1
Noc4l
Nol11
Nol12
Nol4l
Nol7
Nomo3
Nop14-as1
Nop2
Nop53
Nop56
Nop9
Nos1ap
Notch3
Noxa1
Npas1
Npas4
Npepps
Npl
Npm3
Nprl3
Npw
Nr1d2
Nr1h2
Nr1h3
Nr2c2
Nr2f1
Nr2f2
Nr2f6
Nr4a1
Nr4a3
Nraddp
Nrbf2
Nrbf2p5
Nrbp1
Nrf1
Nsa2
Nsd1
Nsdhl
Nsg1
Nsmce2
Nsun3
Nsun4
Nsun6
Nsun7
Nt5dc1
Ntmt1
Ntn5
Ntng2
Ntpcr
Ntrk1
Nub1
Nubp1
Nubp2
Nubpl
Nucb2
Nudc
Nudt1
Nudt14
Nudt16
Nudt16l1
Nudt17
Nudt2
Nudt4
Nudt7
Nudt9
Nuf2
Nup107
Nup188
Nup205
Nup210l
Nup214
Nup35
Nup58
Nup85
Nup93
Nupl2
Nutf2
Nutm1
Nutm2a-as1
Nxf1
Nxf4
Nxpe3
Nxt2
Oaf
Oas2
Oas3
Oaz1
Obsl1
Ocel1
Ociad1
Ocrl
Odc1-dt
Odf2
Odf3l2
Odr4
Ofd1
Oga
Ogfod1
Ogfod2
Ogfrp1
Ogg1
Ogt
Oip5-as1
Olmalinc
Oosp1p2
Oprl1
Optn
Or10ae3p
Or2x1p
Or4g3p
Or52k3p
Or7e159p
Or7e47p
Orai1
Orai2
Orai3
Orc3
Orc6
Ormdl2
Osbp2
Osbpl2
Osbpl9
Osgepl1-as1
Osgin2
Ostf1
Otub1
Otub2
Otud1
Otulin
Oxnad1
Oxsm
Oxsr1
P2rx4
P4htm
Pa2g4
Paaf1
Pabpc4
Pabpn1
Pacrg
Pacrgl
Pacs1
Pacsin3
Pafah1b1
Pafah1b2
Paics
Paip2
Pak4
Palm
Pam
Pam16
Pan2
Pan3
Pank2
Panx1
Paox
Paqr4
Paqr7
Paqr8
Pard3-as1
Pard6a
Pard6b
Park7
Parn
Parp10
Parp14
Parp2
Parp3
Parp8
Pawr
Pawrp1
Paxip1-as1
Paxip1-as2
Pbx3
Pcat1
Pcat6
Pcbd2
Pcbp1
Pcbp2
Pcbp3
Pcbp4
Pccb
Pced1b
Pcgf3
Pcgf5
Pclaf
Pcm1
Pcmt1
Pcna
Pcnp
Pcnt
Pcnx1
Pcnx2
Pcnx3
Pcnx4
Pcolce
Pcoth
Pcp2
Pcsk5
Pctp
Pcyox1
Pcyox1l
Pdcd11
Pdcd5
Pdcd6
Pdcd6ip
Pdcd6ipp2
Pdcl3
Pde12
Pde3b
Pde4d
Pde4dip
Pde6b
Pde8a
Pde9a
Pdha1
Pdhx
Pdia3
Pdia3p1
Pdik1l
Pdk1
Pdk2
Pdk3
Pdlim5
Pdp1
Pdp2
Pdpk1
Pdpr
Pds5b
Pdxdc1
Pdxk
Pdzd8
Pear1
Peli2
Peli3
Pelo
Per3
Perm1
Pet100
Pex13
Pex14
Pex26
Pex3
Pex5
Pex7
Pfas
Pfdn4
Pfdn5
Pfdn6
Pfkfb2
Pfkfb3
Pfkl
Pfkm
Pfkp
Pgam5
Pgap2
Pgbd1
Pgc
Pgd
Pgghg
Pgk1
Pgm1
Pgm2
Pgm2l1
Pgrmc1
Pgs1
Phax
Phb
Phc1
Phc3
Pheta2
Phf1
Phf10
Phf13
Phf14
Phf19
Phf2
Phf20
Phf20l1
Phf23
Phf3
Phf6
Phf7
Phkb
Phkg2
Phospho1
Phospho2
Phpt1
Phrf1
Phtf2
Pi4k2a
Pias1
Pias4
Pibf1
Picart1
Pick1
Pidd1
Pifo
Pigb
Pigg
Pigl
Pigq
Pigs
Pigt
Pigv
Pigw
Pigx
Pigy-dt
Pih1d3
Pik3ca
Pik3cd
Pik3cd-as1
Pik3ip1-as1
Pik3r1
Pik3r2
Pikfyve
Pim1
Pim2
Pim3
Pimreg
Pin1
Pin4
Pinlyp
Pip4k2c
Pipox
Pithd1
Pitpna
Pitpna-as1
Pitpnc1
Pitpnm2-as1
Pitpnm3
Piwil4
Pkd1
Pkd2l2
Pkia
Pkib
Pkig
Pkn1
Pkn2
Pknox1
Pkp4
Pla2g15
Pla2g4e-as1
Pla2g6
Plbd2
Plcb1
Plcg1
Plcg2
Plcxd1
Plcxd2
Pld3
Plec
Plekha1
Plekha2
Plekha3
Plekha4
Plekha8
Plekhb1
Plekhb2
Plekhf2
Plekhg2
Plekhg4
Plekhh1
Plekhm2
Plekho1
Plekho2
Plk1
Plk3
Plk4
Plpbp
Plpp3
Pls1
Plxnc1
Pmaip1
Pmepa1
Pml
Pmm2
Pmp22
Pmpca
Pms1
Pms2cl
Pnkd
Pnmt
Pno1
Pnpla2
Pnpla7
Pnrc1
Pnrc2
Pofut1
Pogk
Poglut1
Pola1
Polb
Pold1
Pold3
Poldip3
Pole4
Polh
Poli
Polr1b
Polr1c
Polr1d
Polr1e
Polr2a
Polr2b
Polr2c
Polr2e
Polr2g
Polr2h
Polr2m
Polr3b
Polr3c
Polr3d
Polr3e
Polr3gl
Pom121
Pomk
Pomp
Pomt1
Pop1
Pop7
Por
Pot1-as1
Pou2f1
Pou5f1p6
Ppa2
Ppan
Ppan-p2ry11
Ppara
Ppard
Ppargc1b
Ppcdc
Ppcs
Ppdpf
Ppfia3
Ppfia4
Ppfibp1
Ppfibp2
Pphln1
Ppiap35
Ppie
Ppif
Ppig
Ppih
Ppil2
Ppip5k2
Ppm1a
Ppm1d
Ppm1g
Ppm1k-dt
Ppm1l
Ppm1m
Ppm1n
Ppme1
Ppox
Ppp1cb
Ppp1r11
Ppp1r12a-as1
Ppp1r12b
Ppp1r15a
Ppp1r16b
Ppp1r21
Ppp1r27
Ppp1r37
Ppp1r7
Ppp1r8
Ppp2r1a
Ppp2r2a
Ppp2r2d
Ppp2r3a
Ppp2r5b
Ppp2r5c
Ppp3cb-as1
Ppp3cc
Ppp4c
Ppp4r1
Ppp4r1-as1
Ppp4r1l
Ppp4r2
Ppp4r4
Ppp5c
Ppp6r2
Ppp6r3
Ppt2
Ppt2-egfl8
Pqlc1
Pqlc2
Pqlc3
Prcc
Prcd
Prdm1
Prdm11
Prdm2
Prdm8
Prdx4
Prdx5
Prdx6
Prelid1
Prelid3a
Prickle4
Prim2
Prkab1
Prkaca
Prkacb
Prkar1a
Prkar2a-as1
Prkcb
Prkcd
Prkce
Prkch
Prkcq-as1
Prkcsh
Prkcz
Prkn
Prkra-as1
Prkrip1
Prky
Prmt1
Prmt3
Prmt5
Prmt5-as1
Prmt7
Prnp
Prob1
Prorsd1p
Proser3
Proz
Prpf18
Prpf3
Prpf31
Prpf38b
Prpf4
Prpf40b
Prpf8
Prps1
Prpsap2
Prr11
Prr14
Prr3
Prr34-as1
Prr5l
Prr7
Prrc1
Prrc2a
Prrc2b
Prrc2c
Prrg2
Prrt3
Prrt3-as1
Prss16
Prss54
Prune1
Prxl2b
Psat1
Psca
Psd4
Psen1
Pskh1
Psma4
Psma6
Psmb3
Psmb4
Psmb8
Psmc1
Psmc2
Psmc4
Psmd11
Psmd13
Psmd14
Psmd2
Psmd3
Psmd4
Psmd7
Psmd8
Psmd9
Psme1
Psme2
Psme3
Psmf1
Psmg2
Psmg3-as1
Psmg4
Pspn
Pstk
Pstpip1
Ptbp1
Ptbp2
Ptcd2
Ptch2
Ptcra
Ptdss1
Ptdss2
Pten
Pter
Ptger4
Ptger4p2
Ptgr2
Ptk2b
Ptk7
Ptma
Ptms
Ptov1
Ptp4a1
Ptpa
Ptpdc1
Ptpn11
Ptpn13
Ptpn18
Ptpn22
Ptpn23
Ptpn6
Ptpra
Ptprc
Ptprd-as1
Ptpre
Ptprf
Ptprh
Ptpru
Ptrh1
Pts
Pttg1
Puf60
Pura
Pus1
Pusl1
Pwwp3a
Pxk
Pxmp2
Pxylp1
Pygm
Pyroxd1
Qars
Qki
Qpctl
Qrich1
Qrich2
Qrsl1
Qser1
Qsox1
Qtrt2
R3hcc1
R3hcc1l
R3hdm1
Rab10
Rab11a
Rab11b
Rab11fip3
Rab11fip5
Rab12
Rab18
Rab19
Rab22a
Rab27a
Rab33b
Rab37
Rab3d
Rab3ip
Rab40c
Rab4a
Rab4b
Rab4b-egln2
Rab5a
Rab5b
Rab5if
Rab7a
Rab8a
Rabepk
Rabgap1
Rabgap1l
Rabgef1
Rabggtb
Rabl6
Rac1
Rac3
Rad17
Rad23a
Rad23b
Rad50
Rad51
Rad51ap1
Rad51c
Rad54l
Rad9a
Rad9b
Radil
Rae1
Rag1
Rai1
Rai14
Rai1-as1
Rala
Ralb
Ralbp1
Ralgds
Ralgps1
Ralgps2
Raly
Ran
Ranbp1
Ranbp2
Ranbp3
Rangrf
Rap1a
Rap1gap2
Rap1gds1
Rap2a
Rap2b
Rap2c
Rap2c-as1
Rapgef2
Rapgefl1
Rara
Rars
Rasa1
Rasa4
Rasgef1b
Rasgrp3
Rasl10b
Rasl11a
Rassf1
Rassf1-as1
Rassf3
Rassf4
Rassf5
Rassf7
Raver2
Rb1
Rbbp4
Rbbp8
Rbck1
Rbfa
Rbl2
Rbm10
Rbm11
Rbm14
Rbm14-rbm4
Rbm15
Rbm17
Rbm26
Rbm26-as1
Rbm3
Rbm33
Rbm38
Rbm39
Rbm4
Rbm42
Rbm45
Rbm48
Rbm5
Rbm6
Rbm7
Rbms1p1
Rbmx2
Rbpj
Rbx1
Rcan3
Rcc1
Rcc2p6
Rccd1
Rce1
Rcl1
Rcn2
Rcn3
Rcor3
Rcsd1
Rdh10
Rdh13
Rdm1p5
Rec8
Reep6
Rel
Rela
Relt
Repin1
Reps2
Rer1
Rere-as1
Resf1
Rest
Retreg2
Rexo1l1p
Rexo1l2p
Rexo2
Rexo5
Rf00003
Rf00004
Rf00012
Rf00015
Rf00017
Rf00019
Rf00026
Rf00100
Rf00156
Rf00345
Rf00407
Rf00416
Rf00568
Rf01225
Rf01877
Rf01882
Rf01955
Rf01956
Rf01957
Rf01984
Rf02040
Rf02041
Rf02116
Rf02118
Rf02124
Rf02125
Rf02174
Rf02175
Rf02176
Rf02187
Rf02188
Rf02196
Rf02198
Rf02215
Rf02216
Rf02271
Rfc5
Rfesd
Rflna
Rftn1
Rfx3-as1
Rfxank
Rgl1
Rgl2
Rgl3
Rgl4
Rgp1
Rgs12
Rgs14
Rgs17
Rgs2
Rgs3
Rgs9
Rgs9bp
Rhbdd1
Rhbdd2
Rhoa
Rhob
Rhobtb2
Rhobtb3
Rhoh
Rhoq
Rhoqp1
Rhot1
Rhot2
Rhpn1
Ribc1
Ric1
Ric8a
Ric8b
Rimklb
Rin1
Rin3
Ring1
Rinl
Rint1
Riok3
Riox1
Ripor1
Rita1
Rmc1
Rmdn2
Rmi1
Rmi2
Rmnd5a
Rmnd5b
Rmrp
Rn7sk
Rn7skp114
Rn7skp165
Rn7skp175
Rn7skp249
Rn7skp62
Rn7skp9
Rn7sl1
Rn7sl181p
Rn7sl2
Rn7sl3
Rn7sl380p
Rn7sl402p
Rn7sl523p
Rn7sl561p
Rn7sl688p
Rn7sl832p
Rna5sp162
Rna5sp21
Rna5sp242
Rna5sp243
Rna5sp351
Rna5sp382
Rna5sp440
Rna5sp473
Rna5sp492
Rnase4
Rnaseh1-as1
Rnaseh2a
Rnaseh2b
Rnasek
Rnasek-c17orf49
Rnd2
Rnf10
Rnf121
Rnf123
Rnf125
Rnf13
Rnf135
Rnf138
Rnf139
Rnf14
Rnf141
Rnf144a
Rnf144b
Rnf151
Rnf165
Rnf166
Rnf167
Rnf181
Rnf185
Rnf187
Rnf19a
Rnf2
Rnf20
Rnf212
Rnf214
Rnf216-it1
Rnf216p1
Rnf220
Rnf31
Rnf32
Rnf4
Rnf40
Rnf43
Rnf5
Rnf7
Rnf8
Rnft1-dt
Rnft2
Rnmt
Rnpepl1
Rnps1
Rnu11
Rnu1-1
Rnu12
Rnu1-2
Rnu1-28p
Rnu1-5p
Rnu2-1
Rnu2-2p
Rnu2-51p
Rnu4-1
Rnu4-30p
Rnu4-8p
Rnu4-90p
Rnu4atac
Rnu5b-1
Rnu5e-6p
Rnu5f-1
Rnu6-1255p
Rnu6-1311p
Rnu6-1337p
Rnu6-2
Rnu6-419p
Rnu6-431p
Rnu6-481p
Rnu6-510p
Rnu6-7
Rnu6-722p
Rnu6-8
Rnu6-881p
Rnu6-9
Rnu6-92p
Rnu7-11p
Rnu7-27p
Rnvu1-14
Rnvu1-19
Rnvu1-3
Rnvu1-4
Rnvu1-6
Rnvu1-7
Rny1
Ro60
Rock1p1
Rom1
Romo1
Ror1
Rora-as1
Rp1
Rpa1
Rpain
Rpap2
Rparp-as1
Rpe
Rpf1
Rpgrip1
Rph3al
Rpl10
Rpl10a
Rpl10p15
Rpl11
Rpl12p42
Rpl13
Rpl13a
Rpl13p5
Rpl17
Rpl18a
Rpl21
Rpl21p6
Rpl22p3
Rpl23a
Rpl23ap19
Rpl23ap81
Rpl23ap82
Rpl26
Rpl26l1
Rpl26p29
Rpl27
Rpl27a
Rpl28
Rpl31
Rpl34
Rpl35a
Rpl36
Rpl38
Rpl4
Rpl41
Rpl5
Rpl7a
Rpl7l1
Rplp0
Rplp1
Rpp14
Rpp21
Rpp38
Rpph1
Rprd1b
Rprd2
Rps11
Rps12
Rps15
Rps17p1
Rps18
Rps19
Rps19bp1
Rps21
Rps23p6
Rps24
Rps25p9
Rps26
Rps27
Rps27p5
Rps29p16
Rps3
Rps3a
Rps4xp16
Rps5
Rps5p3
Rps6ka1
Rps6ka2
Rps6kb1
Rps6kb2
Rps6kc1
Rps7
Rps8
Rps9
Rpsa
Rpsap31
Rpsap49
Rptor
Rpusd2
Rraga
Rragb
Rragd
Rreb1
Rrm1
Rrm2
Rrn3p2
Rrp1
Rrp15
Rsad1
Rsad2
Rsbn1l
Rsrc1
Rtca
Rtel1
Rtel1-tnfrsf6b
Rtf2
Rtn2
Rtn3
Rtp5
Rtraf
Rufy1
Rundc1
Rundc3a
Runx2
Runx3
Rusc1
Rwdd1
Rwdd3
Rwdd4p1
Ryr1
S100a3
S100a5
S100pbp
S1pr4
S1pr5
Sac3d1
Sacm1l
Sae1
Safb
Safb2
Samd13
Samd14
Samd15
Samd4a
Samd4b
Samd8
Samm50
Sap18
Sap25
Sap30bp
Sap30l
Sar1a
Sarm1
Sars
Sart1
Sat1
Satb1-as1
Saxo2
Sbdsp1
Sc5d
Scaf1
Scaf8
Scai
Scamp1
Scamp2
Scamp3
Scamp4
Scamp5
Scand2p
Scarf2
Scarna16
Scarna2
Scfd1
Scml1
Scn5a
Scn8a
Scnm1
Scp2
Scpep1
Scrn3
Scyl1
Scyl2
Sdad1
Sdc3
Sdcbp2-as1
Sdf2l1
Sdha
Sdhaf1
Sdhaf2
Sdhaf3
Sdhaf4
Sdhap2
Sdhc
Sdhd
Sdk1
Sec11c
Sec14l1
Sec14l5
Sec16a
Sec1p
Sec22a
Sec23a-as1
Sec23b
Sec23ip
Sec24a
Sec24b
Sec24c
Sec61a1
Sec61a2
Sec61b
Sec62
Secisbp2
Seh1l
Selenoh
Selenoi
Selenokp1
Selenon
Selenoo
Selenos
Selenot
Sema3b
Sema3f
Sema4b
Sema4c
Sema4f
Senp2
Senp3
Senp3-eif4a1
Senp5
Senp6
Sepsecs-as1
Sept1
Sept2
Sept4
Sept4-as1
Sept5
Sept9
Serf2
Serhl
Serp1
Serpinf1
Serping1
Serpinh1
Serpini1
Set
Setbp1
Setd1a
Setd1b
Setd5
Setd6
Setd9
Setdb1
Setdb2
Setmar
Sf1
Sf3a2
Sf3b2
Sf3b3
Sfi1
Sfr1
Sfswap
Sft2d2
Sft2d3
Sfxn1
Sfxn2
Sfxn3
Sfxn4
Sgf29
Sgk1
Sgk3
Sgms1-as1
Sgo1-as1
Sgo2
Sgpl1
Sgsm1
Sgsm2
Sgsm3
Sh2b1
Sh2b3
Sh2d2a
Sh2d3a
Sh2d4b
Sh2d6
Sh3bgrl
Sh3bgrl3
Sh3bp1
Sh3bp2
Sh3d21
Sh3glb1
Sh3tc1
Shank1
Shbg
Shisa8
Shkbp1
Shld1
Shoc2
Shox2
Shroom1
Siae
Siah1
Sidt1
Sidt2
Sigirr
Siglec15
Simc1
Sin3a
Sin3b
Sipa1
Sipa1l3
Sirpb3p
Sirt1
Sirt5
Sirt6
Sirt7
Siva1
Ska1
Skida1
Skil
Skiv2l
Skp2
Sla
Slc12a1
Slc12a2
Slc12a9
Slc12a9-as1
Slc14a1
Slc16a10
Slc16a13
Slc16a1-as1
Slc16a2
Slc16a3
Slc16a7
Slc1a4
Slc20a1
Slc22a18
Slc22a18as
Slc22a20p
Slc22a4
Slc22a5
Slc23a3
Slc24a1
Slc25a14
Slc25a15
Slc25a19
Slc25a25
Slc25a26
Slc25a3
Slc25a30-as1
Slc25a35
Slc25a36
Slc25a37
Slc25a38
Slc25a4
Slc25a41
Slc25a42
Slc25a44
Slc25a46
Slc25a5
Slc26a1
Slc26a11
Slc26a2
Slc27a1
Slc27a4
Slc27a5
Slc29a1
Slc29a3
Slc2a1
Slc2a1-as1
Slc2a4
Slc2a6
Slc30a2
Slc30a5
Slc30a6
Slc30a7
Slc30a9
Slc31a1
Slc31a2
Slc35a1
Slc35a3
Slc35a4
Slc35a5
Slc35c1
Slc35e2a
Slc35e2b
Slc35e3
Slc35e4
Slc35f6
Slc35g2
Slc36a1
Slc37a3
Slc38a6
Slc39a1
Slc39a10
Slc39a13
Slc39a14
Slc39a4
Slc39a9
Slc3a2
Slc44a1
Slc48a1
Slc49a4
Slc4a1ap
Slc4a2
Slc4a3
Slc4a8
Slc50a1
Slc52a2
Slc6a13
Slc6a6
Slc6a9
Slc7a6
Slc9a3r1
Slc9a5
Slc9a6
Slc9a8
Slc9b2
Slco2a1
Slco3a1
Slco4a1
Slf1
Slf2
Slfn5
Slfnl1
Slirp
Slk
Slmap
Smad1
Smad4
Smad5
Smad6
Smap1
Smap2
Smarca2
Smarca4
Smarca5-as1
Smarcad1
Smarcal1
Smarcb1
Smarcd1
Smc2
Smc3
Smc4
Smchd1
Smco3
Smdt1
Smg1p1
Smg1p3
Smg7
Smg8
Smim13
Smim19
Smim2
Smim20
Smim24
Smim26
Smim27
Smim2-as1
Smim4
Smim40
Smim8
Smkr1
Smpd1
Smpd2
Smpd3
Smpd5
Smtn
Smurf2p1
Smyd2
Smyd5
Snai3-as1
Snap23
Snap29
Snap47
Snapc2
Snapc3
Snapin
Snd1
Sned1
Snhg11
Snhg16
Snhg20
Snhg25
Snhg29
Snhg3
Snhg4
Snhg9
Snora13
Snora3a
Snora48
Snora50c
Snora57
Snora6
Snora70
Snora71e
Snora73a
Snora78
Snora80c
Snord101
Snord104
Snord105
Snord110
Snord12b
Snord12c
Snord13
Snord13p1
Snord15a
Snord1c
Snord2
Snord24
Snord35b
Snord36b
Snord3b-2
Snord3d
Snord42b
Snord45a
Snord45c
Snord46
Snord48
Snord49a
Snord49b
Snord55
Snord58c
Snord60
Snord68
Snrk
Snrnp25
Snrnp27
Snrnp35
Snrnp48
Snrpa
Snrpc
Snrpd1
Snrpe
Snrpf
Sntb1
Sntb2
Sntg2
Snx1
Snx10
Snx11
Snx15
Snx17
Snx18
Snx22
Snx25
Snx27
Snx29
Snx32
Snx33p1
Sobp
Socs2
Socs4
Socs5
Soga3
Son
Sorcs2
Sos2
Sox12
Sox21-as1
Sox2-ot
Sox8
Sp1
Sp100
Sp140l
Sp4
Spa17
Spaca5
Spaca6
Spaca9
Spag1
Spag16
Spag4
Spag5
Spag5-as1
Spart-as1
Spast
Spata1
Spata13
Spata17
Spata20
Spata33
Spata3-as1
Spata5l1
Spata6l
Spats2
Spcs1
Spcs2
Spcs3
Spdya
Specc1
Specc1l
Specc1l-adora2a
Spg7
Sphk1
Sphk2
Spidr
Spin1
Spint2
Spire2
Spn
Spns1
Spns3
Spocd1
Spon2
Spopl
Spp1
Sppl2b
Spr
Spred1
Spry1
Spry4-as1
Spsb2
Sptbn1
Sptbn4
Spty2d1os
Sqle
Sqor
Sqstm1
Src
Srebf1
Srebf2
Srek1
Srfbp1
Srgap1
Srgap2
Srgap2c
Srp14-as1
Srp19
Srp54
Srp72
Srp9
Srprb
Srr
Srrd
Srrm1
Srrm2
Srrm3
Srrm5
Srrt
Srsf11
Srsf3
Srsf5
Srsf6
Srsf8
Srxn1
Ss18l1
Ss18l2
Ssb
Ssbp1
Ssh2
Ssmem1
Ssr4
Ssrp1
Sssca1
St20
St3gal2
St3gal3
St3gal5-as1
St3gal6
St6gal1
St6galnac2
St6galnac4
St7
St7-ot4
Stag2
Stag3l1
Stag3l4
Stag3l5p
Stag3l5p-pvrig2p-pilrb
Stam
Stambpl1
Stard3
Stard3nl
Stard9
Stat3
Stau2
Stim1
Stim2
Stip1
Stk11
Stk11ip
Stk16
Stk17a
Stk19
Stk25p1
Stk26
Stk38l
Stk4
Stkld1
Stmn3
Stmp1
Stoml1
Ston1
Stox1
Stpg1
Stra6lp
Strap
Strip2
Strn4
Stt3a
Stt3b
Stub1
Stx16
Stx16-npepl1
Stx18-as1
Stx3
Stx4
Stx5
Stxbp1
Stxbp2
Stxbp3
Stxbp5
Styx
Styxl1
Sub1
Suclg2-as1
Suco
Sufu
Sugct
Sugt1
Sugt1p4
Sugt1p4-stra6lp
Supt5h
Supv3l1
Surf2
Susd6
Suv39h1
Suv39h2
Suz12
Suz12p1
Swap70
Swi5
Swt1
Syap1
Syce1l
Syk
Sympk
Syne2
Syngap1
Syngr1
Syngr2
Syngr3
Syngr4
Synj2
Synj2bp-cox16
Syt12
Sytl1
Sytl3
Szrd1
Szt2
Tab1
Tab2
Tacc1
Tacc3
Taco1
Tada2a
Taf1
Taf15
Taf1b
Taf6l
Taf8
Tagln2p1
Taldo1
Tango2
Tango6
Tank
Taok1
Taok2
Tap1
Tapbp
Tapbpl
Tapt1-as1
Tarbp2
Tardbp
Tars
Tars2
Tarsl2
Tas1r1
Tasor2
Tat-as1
Tatdn3
Tax1bp1
Taz
Tbc1d10b
Tbc1d10c
Tbc1d13
Tbc1d14
Tbc1d15
Tbc1d19
Tbc1d22a
Tbc1d22b
Tbc1d23
Tbc1d24
Tbc1d25
Tbc1d31
Tbcd
Tbce
Tbk1
Tbl1x
Tbl3
Tbp
Tbpl1
Tbpl2
Tbrg1
Tbx10
Tbxas1
Tcaim
Tcea2
Tceanc
Tceanc2
Tcerg1
Tcf12
Tcf19
Tcf25
Tcf7
Tcf7l2
Tchp
Tcof1
Tcp11l2
Tctn1
Tdg
Tdgf1p7
Tdp1
Tdrd3
Tdrkh-as1
Tecpr2
Tecr
Tedc1
Tedc2
Tef
Telo2
Tenm3
Tent4b
Tepp
Terf1
Terf2ip
Tes
Tesk1
Tet2
Tet3
Tex2
Tex22
Tex264
Tex38
Tex45
Tex54
Tex9
Tfam
Tfap2a
Tfap2a-as1
Tfap2e
Tfdp1
Tfeb
Tfg
Tgfbr1
Tgif1
Tgif2
Tgif2-rab5if
Tgs1
Thap2
Thap3
Thap6
Thap9-as1
Thbs1
Thbs3
Thbs4
Them6
Them7p
Themis2
Thg1l
Thnsl1
Thoc6
Thop1
Thrap3
Thsd4
Thsd8
Thumpd3
Tiam2
Ticrr
Tigd2
Tigd5
Timm10b
Timm17a
Timm17b
Timm21
Timm23b
Timm29
Timm44
Timm50
Timmdc1
Tiparp
Tiprl
Tjap1
Tjp2
Tjp3
Tk2
Tkfc
Tle4
Tlk2
Tln2
Tlnrd1
Tlr5
Tm4sf19
Tm4sf19-as1
Tm6sf1
Tm7sf2
Tm9sf1
Tm9sf2
Tma16
Tma7
Tmbim6
Tmc4
Tmc6
Tmc8
Tmcc1-as1
Tmco1-as1
Tmco3
Tmed2
Tmed3
Tmed9
Tmem104
Tmem106c
Tmem107
Tmem120b
Tmem126b
Tmem132b
Tmem134
Tmem135
Tmem138
Tmem140
Tmem141
Tmem143
Tmem147
Tmem14b
Tmem14c
Tmem159
Tmem161b-as1
Tmem164
Tmem165
Tmem167b
Tmem169
Tmem173
Tmem175
Tmem177
Tmem179b
Tmem181
Tmem182
Tmem183a
Tmem187
Tmem19
Tmem191a
Tmem191c
Tmem198
Tmem198b
Tmem199
Tmem201
Tmem214
Tmem216
Tmem219
Tmem220
Tmem220-as1
Tmem222
Tmem223
Tmem225b
Tmem248
Tmem251
Tmem255a
Tmem260
Tmem262
Tmem263
Tmem33
Tmem38a
Tmem39b
Tmem42
Tmem43
Tmem44-as1
Tmem50a
Tmem62
Tmem63c
Tmem67
Tmem69
Tmem70
Tmem79
Tmem80
Tmem86a
Tmem87b
Tmem8a
Tmem91
Tmem94
Tmem97
Tmem99
Tmem9b-as1
Tmie
Tmod2
Tmpop1
Tmpop2
Tmprss3
Tmsb4xp4
Tmtc2
Tmtc3
Tmub2
Tmx1
Tmx2
Tmx2-ctnnd1
Tnfaip3
Tnfaip8
Tnfaip8l1
Tnfrsf10b
Tnfrsf11a
Tnfrsf14
Tnfrsf18
Tnfrsf19
Tnfrsf25
Tnip3
Tnk1
Tnk2-as1
Tnks
Tnpo1
Tnrc6a
Tnrc6b
Tnrc6c
Tob1-as1
Toe1
Togaram1
Togaram2
Tom1
Tom1l2
Tomm20l
Tomm22
Tomm6
Tonsl
Tor1aip1
Tor1b
Tor3a
Tox2
Tp53i13
Tp53i3
Tp53tg5
Tpcn1
Tpcn2
Tpd52l2
Tpgs1
Tpi1
Tpi1p2
Tpm1
Tpm3p9
Tpm4
Tpp2
Tprg1
Tprg1l
Tpst1
Tpt1-as1
Tpte2p1
Tpx2
Trabd
Tradd
Traf3
Traf3ip1
Traf3ip2
Traf3ip2-as1
Traf3ip3
Traf4
Traf7
Trafd1
Trak1
Tram2-as1
Trappc10
Trappc11
Trappc12
Trappc2b
Trappc2l
Trappc4
Trappc5
Trbd1
Trbj1-1
Trbj1-2
Trbj1-3
Trbv13
Trbv8-2
Treh
Trib1
Trib2
Trib3
Trim13
Trim16l
Trim24
Trim28
Trim36
Trim39
Trim39-rpp21
Trim41
Trim46
Trim56
Trim67
Trim8
Trio
Triobp
Trip10
Trip13
Trip4
Trmt1
Trmt10b
Trmt10c
Trmt12
Trmt13
Trmt2a
Trmt44
Trmu
Trnau1ap
Trnt1
Troap
Trpm2
Trpm4
Trub1
Tsacc
Tsc2
Tsc22d2
Tsc22d3
Tsen15
Tsen34
Tsen54
Tsfm
Tshr
Tshz1
Tsku
Tsn
Tsnax
Tsnax-disc1
Tsnaxip1
Tspan10
Tspan14
Tspan15
Tspan17
Tspan18
Tspan32
Tspan4
Tspo
Tspoap1-as1
Tspyl2
Tssc2
Tssc4
Tssk3
Tstd3
Ttbk1
Ttc1
Ttc12
Ttc14
Ttc17
Ttc19
Ttc21a
Ttc23l
Ttc24
Ttc25
Ttc26
Ttc28-as1
Ttc3
Ttc31
Ttc38
Ttc4
Ttc7a
Ttc8
Ttc9c
Ttf2
Tti2
Ttk
Ttl
Ttll10
Ttll10-as1
Ttll4
Ttll9
Ttpal
Ttyh2
Ttyh3
Tuba1c
Tuba4a
Tubb
Tubb4b
Tubg1
Tuft1
Tug1
Tulp1
Tulp3
Tulp4
Tunar
Tut1
Tvp23b
Twnk
Txlna
Txlng
Txlngy
Txndc15
Txndc17
Txndc9
Txnl1
Txnrd1
Txnrd2
Tymp
Tyms
Tyro3
Tyrobp
Tyw1
Tyw3
U2af1l4
U2af2
U2surp
U73166.1
U73169.1
U91328.1
Uap1
Uba1
Uba2
Uba5
Uba52
Uba6-as1
Ubac2
Ubald2
Ubap1
Ubap2l
Ubash3a
Ubash3b
Ubb
Ube2b
Ube2d2
Ube2d3-as1
Ube2d4
Ube2e1
Ube2e3
Ube2f
Ube2f-scly
Ube2i
Ube2k
Ube2l3
Ube2l5
Ube2o
Ube2v1p4
Ube2v2
Ube2z
Ube3b
Ube3c
Ube4b
Ubfd1
Ubiad1
Ubl5
Ubl7-as1
Ubr2
Ubr3
Ubr4
Ubr5-as1
Ubr7
Ubtf
Ubxn11
Ubxn2a
Ubxn2b
Ubxn4
Ubxn8
Uchl3
Ucp2
Ucp3
Ufc1
Ufl1
Ufm1
Ugcg
Ugdh-as1
Uggt1
Ugp2
Ugt3a1
Uhmk1
Uhrf1bp1
Uhrf2
Umad1
Umodl1
Unc13a
Unc13d
Unc45a
Unc50
Unc5a
Unc5b
Unc5cl
Upf1
Upf3a
Upp1
Upp2
Uqcc2
Uqcr10
Uqcrc1
Uqcrc2
Uqcrh
Uqcrq
Urb1-as1
Uri1
Urm1
Urod
Usb1
Use1
Usf1
Usf2
Ushbp1
Uso1
Usp1
Usp10
Usp11
Usp12-as2
Usp13
Usp14
Usp15
Usp16
Usp18
Usp20
Usp21
Usp25
Usp27x
Usp2-as1
Usp30
Usp30-as1
Usp35
Usp38
Usp39
Usp42
Usp47
Usp5
Usp53
Usp54
Usp8
Usp9x
Uspl1
Utp11
Utp15
Utp23
Utrn
Uvrag-dt
Uvssa
Uxt
Uxt-as1
Vac14
Vamp1
Vamp2
Vamp7
Vamp8
Vamp9p
Vangl1
Vapa
Vapb
Vars2
Vash1
Vash2
Vasp
Vav1
Vav3
Vav3-as1
Vdac2
Vdac3
Vegfa
Vegfb
Vezt
Vgll4
Vhl
Vim
Vkorc1l1
Vma21
Vmac
Vmp1
Vopp1
Vpreb1
Vpreb3
Vps11
Vps13a
Vps13b
Vps13d
Vps16
Vps18
Vps25
Vps26a
Vps26c
Vps33a
Vps33b-dt
Vps35l
Vps37a
Vps37d
Vps50
Vps51
Vps52
Vrk1
Vrk2
Vrk3
Vrtn
Vsig2
Vsir
Vta1
Vti1a
Vtrna1-1
Vwa2
Vwa5b2
Vwa8-as1
Wac
Wars2-as1
Was
Wash3p
Wash6p
Washc2a
Washc2c
Washc4
Wbp1
Wbp2
Wdfy2
Wdr11
Wdr13
Wdr17
Wdr18
Wdr19
Wdr24
Wdr25
Wdr3
Wdr36
Wdr37
Wdr38
Wdr43
Wdr44
Wdr45
Wdr46
Wdr48
Wdr54
Wdr55
Wdr6
Wdr66
Wdr7
Wdr70
Wdr74
Wdr75
Wdr76
Wdr81
Wdr82
Wdr90
Wdtc1
Wee1
Wfs1
Whamm
Wipf2
Wiz
Wnk1
Wnt1
Wnt10a
Wrap53
Wrb
Wrb-sh3bgr
Wrnip1
Wsb1
Wtap
Wwc1
Wwc2
Wwc3
Wwox
Wwp1
Wwp1p1
Wwp2
Xiap
Xirp2
Xkr8
Xpnpep3
Xpo7
Xpot
Xrcc4
Xrcc5
Xylb
Yae1
Yap1
Ybey
Ybx1
Yif1a
Yipf4
Yipf6
Yju2
Ykt6
Ypel2
Ypel3
Ypel5
Ythdc2
Ythdf2
Ythdf3
Ywhab
Ywhah
Ywhaz
Yy1
Z73429.1
Z82190.2
Z82244.2
Z83844.1
Z83844.3
Z84492.1
Z84492.2
Z93241.1
Z93930.2
Z94160.2
Z94721.2
Z95114.4
Z95115.1
Z97055.2
Z97634.1
Z98883.1
Z99129.3
Zap70
Zbed3
Zbed3-as1
Zbed5-as1
Zbed6
Zbed6cl
Zbtb1
Zbtb10
Zbtb11-as1
Zbtb12
Zbtb18
Zbtb22
Zbtb33
Zbtb34
Zbtb37
Zbtb38
Zbtb40
Zbtb43
Zbtb48
Zbtb49
Zbtb7b
Zbtb8a
Zbtb9
Zc2hc1c
Zc3h10
Zc3h11a
Zc3h12a
Zc3h15
Zc3h18
Zc3h6
Zc3h7b
Zcchc17
Zcchc2
Zcchc4
Zcchc9
Zcwpw2
Zdhhc13
Zdhhc14
Zdhhc17
Zdhhc19
Zdhhc2
Zdhhc23
Zdhhc4
Zdhhc5
Zdhhc8
Zeb1
Zeb1-as1
Zeb2
Zeb2-as1
Zfand2b
Zfand3
Zfand6
Zfas1
Zfhx3
Zfp1
Zfp28
Zfp36l1
Zfp69
Zfp69b
Zfp90
Zfp91-cntf
Zfpl1
Zfpm1
Zfpm2
Zfx
Zfy
Zfyve16
Zfyve21
Zfyve27
Zfyve9
Zgpat
Zik1
Zkscan1
Zkscan2-dt
Zkscan3
Zkscan5
Zkscan7
Zkscan8
Zmiz1
Zmiz2
Zmpste24
Zmym1
Zmym2
Zmym4
Zmym6
Zmynd10
Zmynd10-as1
Zmynd11
Znf10
Znf101
Znf107
Znf131
Znf133
Znf134
Znf136
Znf138
Znf140
Znf141
Znf143
Znf146
Znf169
Znf174
Znf181
Znf185
Znf189
Znf197
Znf2
Znf205
Znf211
Znf212
Znf213
Znf219
Znf224
Znf225
Znf226
Znf227
Znf230
Znf234
Znf236
Znf252p-as1
Znf253
Znf254
Znf25-dt
Znf263
Znf264
Znf268
Znf271p
Znf274
Znf275
Znf276
Znf277
Znf282
Znf286a
Znf292
Znf302
Znf304
Znf316
Znf324
Znf324b
Znf330
Znf333
Znf337-as1
Znf33a
Znf341
Znf345
Znf362
Znf37a
Znf383
Znf385c
Znf397
Znf398
Znf407
Znf408
Znf410
Znf419
Znf420
Znf426-dt
Znf430
Znf431
Znf432
Znf436-as1
Znf440
Znf441
Znf444
Znf445
Znf446
Znf451
Znf460
Znf470
Znf471
Znf473
Znf48
Znf485
Znf487
Znf491
Znf493
Znf503-as1
Znf503-as2
Znf511
Znf511-prap1
Znf512
Znf517
Znf518a
Znf524
Znf526
Znf527
Znf529-as1
Znf536
Znf547
Znf548
Znf549
Znf551
Znf554
Znf555
Znf557
Znf559
Znf559-znf177
Znf561-as1
Znf567
Znf568
Znf57
Znf570
Znf576
Znf580
Znf581
Znf582-as1
Znf583
Znf584
Znf586
Znf587b
Znf593
Znf596
Znf609
Znf619
Znf620
Znf621
Znf623
Znf627
Znf639
Znf646
Znf653
Znf654
Znf655
Znf664
Znf665
Znf672
Znf674-as1
Znf684
Znf687
Znf69
Znf691
Znf696
Znf7
Znf700
Znf705e
Znf705g
Znf707
Znf71
Znf710
Znf711
Znf713
Znf714
Znf718
Znf720
Znf736
Znf74
Znf740
Znf75a
Znf76
Znf763
Znf766
Znf771
Znf773
Znf774
Znf778
Znf783
Znf785
Znf789
Znf79
Znf791
Znf805
Znf81
Znf813
Znf815p
Znf830
Znf839
Znf84
Znf844
Znf845
Znf846
Znf85
Znf862
Znf865
Znf879
Znf92
Znhit1
Znrd1
Znrf1
Znrf2
Znrf2p1
Znrf3
Zp1
Zp3
Zscan2
Zscan20
Zscan21
Zscan26
Zscan31
Zswim4
Zswim8
Zswim9
Zwilch
Zyg11a
Zyg11b
Zyx
