# Supplementary material for: A Bayesian inference transcription factor activity model for the analysis of single-cell transcriptomes
Source: Genome Res. 2021 Jul;31(7):1296–311. doi: 10.1101/gr.265595.120 (PMC8256867; doi:10.1101/gr.265595.120)
Supplement: Supplemental Material [file supp_gr.265595.120_Supplemental_Code.zip › BITFAM/inst/extdata/human/BCL3]

A1bg-as1
A2m-as1
Aacs
Aadacp1
Aamdc
Aanat
Aar2
Aars
Aasdhppt
Aass
Aatbc
Aatf
Abalon
Abca1
Abca17p
Abca3
Abca4
Abca7
Abcb1
Abcb10
Abcb8
Abcc1
Abcc10
Abcc11
Abcc12
Abcc2
Abcc3
Abcc5
Abcc6p1
Abcc8
Abcc9
Abcd1
Abcd3
Abce1
Abcf1
Abcf3
Abcg1
Abhd1
Abhd10
Abhd12
Abhd14a
Abhd14a-acy1
Abhd14b
Abhd17a
Abhd17c
Abhd18
Abhd2
Abhd4
Abhd5
Abhd6
Abi2
Abi3
Abl1
Ablim2
Abo
Abtb1
Ac000068.1
Ac000093.1
Ac000403.1
Ac001226.1
Ac002070.1
Ac002076.1
Ac002076.2
Ac002094.1
Ac002116.2
Ac002310.1
Ac002310.2
Ac002310.6
Ac002451.1
Ac002454.1
Ac002472.2
Ac002504.1
Ac003002.1
Ac003005.1
Ac003006.1
Ac003043.1
Ac003092.1
Ac003101.2
Ac003102.1
Ac004012.1
Ac004148.1
Ac004156.1
Ac004221.1
Ac004224.2
Ac004231.3
Ac004232.2
Ac004233.4
Ac004241.1
Ac004241.4
Ac004381.1
Ac004408.1
Ac004461.2
Ac004471.2
Ac004593.2
Ac004596.1
Ac004637.1
Ac004687.1
Ac004706.1
Ac004771.1
Ac004771.3
Ac004771.4
Ac004790.2
Ac004805.1
Ac004812.1
Ac004812.2
Ac004816.1
Ac004825.1
Ac004832.3
Ac004853.1
Ac004858.1
Ac004865.2
Ac004890.2
Ac004895.1
Ac004908.1
Ac004908.2
Ac004920.1
Ac004921.1
Ac004922.1
Ac004943.2
Ac004980.1
Ac004980.4
Ac005005.3
Ac005008.2
Ac005020.2
Ac005037.1
Ac005041.1
Ac005041.2
Ac005052.1
Ac005070.1
Ac005077.2
Ac005104.1
Ac005176.1
Ac005220.1
Ac005244.1
Ac005253.1
Ac005256.1
Ac005258.1
Ac005280.1
Ac005280.2
Ac005288.1
Ac005324.4
Ac005324.5
Ac005329.3
Ac005332.4
Ac005342.1
Ac005363.1
Ac005363.2
Ac005391.1
Ac005410.1
Ac005486.1
Ac005514.1
Ac005515.1
Ac005520.1
Ac005520.2
Ac005523.2
Ac005532.2
Ac005540.1
Ac005578.1
Ac005593.1
Ac005606.2
Ac005614.1
Ac005618.3
Ac005670.2
Ac005674.1
Ac005696.1
Ac005696.3
Ac005699.1
Ac005703.3
Ac005703.5
Ac005703.6
Ac005722.1
Ac005726.4
Ac005740.3
Ac005746.2
Ac005759.1
Ac005775.1
Ac005779.2
Ac005786.1
Ac005786.2
Ac005786.4
Ac005790.1
Ac005829.1
Ac005832.4
Ac005833.1
Ac005837.1
Ac005837.2
Ac005899.4
Ac005912.2
Ac005915.1
Ac005920.1
Ac005921.2
Ac005944.1
Ac005972.3
Ac005996.1
Ac006001.2
Ac006001.3
Ac006001.4
Ac006033.1
Ac006058.2
Ac006058.3
Ac006059.1
Ac006064.6
Ac006077.2
Ac006111.2
Ac006116.8
Ac006153.1
Ac006159.2
Ac006213.1
Ac006252.1
Ac006262.1
Ac006273.1
Ac006329.1
Ac006333.2
Ac006449.2
Ac006449.3
Ac006449.5
Ac006449.6
Ac006482.1
Ac006483.1
Ac006483.2
Ac006486.2
Ac006504.5
Ac006504.7
Ac006511.5
Ac006517.1
Ac006529.1
Ac006538.3
Ac006547.2
Ac006942.1
Ac006971.1
Ac006994.2
Ac007029.1
Ac007032.1
Ac007099.1
Ac007161.3
Ac007182.3
Ac007192.1
Ac007193.2
Ac007215.1
Ac007216.1
Ac007216.4
Ac007225.1
Ac007240.1
Ac007244.1
Ac007250.1
Ac007298.2
Ac007319.1
Ac007349.1
Ac007362.1
Ac007365.1
Ac007375.1
Ac007389.1
Ac007391.1
Ac007422.1
Ac007450.1
Ac007450.3
Ac007546.3
Ac007569.1
Ac007611.1
Ac007619.2
Ac007620.1
Ac007637.1
Ac007639.1
Ac007663.1
Ac007663.3
Ac007681.1
Ac007686.4
Ac007786.1
Ac007834.1
Ac007950.1
Ac007952.4
Ac007952.7
Ac007953.1
Ac007992.2
Ac007998.5
Ac008014.1
Ac008040.4
Ac008060.1
Ac008060.3
Ac008063.2
Ac008073.3
Ac008105.2
Ac008105.3
Ac008115.2
Ac008115.3
Ac008267.5
Ac008393.1
Ac008395.1
Ac008403.1
Ac008406.3
Ac008429.1
Ac008429.3
Ac008438.2
Ac008440.1
Ac008443.1
Ac008443.2
Ac008443.4
Ac008443.5
Ac008453.1
Ac008481.3
Ac008494.1
Ac008521.2
Ac008537.4
Ac008567.1
Ac008581.2
Ac008592.1
Ac008592.4
Ac008608.2
Ac008610.1
Ac008620.1
Ac008637.1
Ac008641.1
Ac008649.2
Ac008655.2
Ac008667.2
Ac008687.4
Ac008687.7
Ac008691.1
Ac008694.2
Ac008734.2
Ac008735.1
Ac008738.1
Ac008750.3
Ac008750.7
Ac008760.2
Ac008763.2
Ac008764.10
Ac008764.2
Ac008764.3
Ac008764.4
Ac008764.6
Ac008764.7
Ac008764.8
Ac008764.9
Ac008781.2
Ac008870.1
Ac008878.1
Ac008892.1
Ac008894.1
Ac008914.1
Ac008915.2
Ac008966.1
Ac008969.1
Ac008972.1
Ac009022.1
Ac009054.2
Ac009061.2
Ac009063.2
Ac009065.4
Ac009065.7
Ac009065.8
Ac009078.2
Ac009078.3
Ac009086.2
Ac009086.3
Ac009088.2
Ac009090.3
Ac009097.4
Ac009107.2
Ac009108.5
Ac009113.2
Ac009121.1
Ac009123.1
Ac009133.1
Ac009133.2
Ac009133.5
Ac009133.6
Ac009139.1
Ac009163.6
Ac009226.1
Ac009237.3
Ac009299.3
Ac009302.1
Ac009303.1
Ac009303.4
Ac009309.1
Ac009336.3
Ac009365.1
Ac009407.1
Ac009412.1
Ac009413.1
Ac009452.1
Ac009506.1
Ac009509.2
Ac009511.2
Ac009522.1
Ac009779.2
Ac009779.3
Ac009812.1
Ac009879.2
Ac009879.3
Ac010148.1
Ac010149.1
Ac010149.2
Ac010186.2
Ac010197.1
Ac010198.1
Ac010198.2
Ac010203.2
Ac010223.1
Ac010240.3
Ac010247.1
Ac010271.1
Ac010271.2
Ac010285.1
Ac010323.1
Ac010327.2
Ac010327.4
Ac010327.5
Ac010330.1
Ac010333.3
Ac010335.1
Ac010336.5
Ac010420.1
Ac010422.1
Ac010422.2
Ac010422.5
Ac010422.7
Ac010422.8
Ac010442.1
Ac010442.2
Ac010457.1
Ac010463.1
Ac010463.3
Ac010485.1
Ac010501.1
Ac010503.3
Ac010522.1
Ac010531.6
Ac010536.1
Ac010542.2
Ac010547.1
Ac010618.1
Ac010618.4
Ac010646.1
Ac010654.1
Ac010655.1
Ac010655.2
Ac010655.4
Ac010735.2
Ac010761.1
Ac010761.2
Ac010761.5
Ac010761.7
Ac010834.2
Ac010883.1
Ac010894.2
Ac010913.1
Ac010967.3
Ac010973.1
Ac010997.4
Ac010999.2
Ac011005.2
Ac011005.3
Ac011008.1
Ac011195.2
Ac011257.1
Ac011389.1
Ac011442.1
Ac011444.1
Ac011445.2
Ac011446.2
Ac011448.1
Ac011455.1
Ac011462.1
Ac011462.4
Ac011466.1
Ac011466.4
Ac011471.4
Ac011474.1
Ac011476.3
Ac011477.1
Ac011481.1
Ac011491.1
Ac011495.1
Ac011498.1
Ac011499.1
Ac011511.2
Ac011523.1
Ac011529.1
Ac011603.2
Ac011611.4
Ac011676.5
Ac011742.2
Ac011773.1
Ac011773.2
Ac011840.3
Ac011840.5
Ac011921.1
Ac011933.3
Ac011944.1
Ac011944.2
Ac012065.3
Ac012087.2
Ac012100.1
Ac012146.1
Ac012158.1
Ac012184.1
Ac012184.2
Ac012184.3
Ac012186.2
Ac012291.2
Ac012306.2
Ac012307.1
Ac012313.3
Ac012313.6
Ac012313.9
Ac012358.2
Ac012358.3
Ac012370.1
Ac012377.1
Ac012378.2
Ac012409.1
Ac012462.3
Ac012485.1
Ac012485.3
Ac012488.2
Ac012507.1
Ac012531.1
Ac012531.2
Ac012531.3
Ac012555.1
Ac012613.1
Ac012615.4
Ac012629.2
Ac012640.3
Ac012645.1
Ac012645.3
Ac012668.2
Ac012673.1
Ac012676.3
Ac013270.1
Ac013394.1
Ac013400.1
Ac013451.2
Ac013468.1
Ac013472.1
Ac013472.3
Ac013480.1
Ac013652.1
Ac013717.1
Ac013724.1
Ac013726.1
Ac013727.1
Ac013731.1
Ac015687.1
Ac015689.1
Ac015712.1
Ac015712.6
Ac015726.2
Ac015795.1
Ac015802.1
Ac015802.3
Ac015802.4
Ac015802.5
Ac015813.1
Ac015813.2
Ac015813.4
Ac015813.7
Ac015818.6
Ac015845.2
Ac015871.1
Ac015908.7
Ac015909.3
Ac015909.5
Ac015912.3
Ac015921.1
Ac015922.2
Ac015936.1
Ac015936.2
Ac015982.1
Ac016027.1
Ac016229.2
Ac016394.1
Ac016405.2
Ac016575.1
Ac016582.2
Ac016586.1
Ac016588.2
Ac016596.1
Ac016598.2
Ac016629.1
Ac016629.3
Ac016708.1
Ac016727.1
Ac016735.1
Ac016773.1
Ac016831.1
Ac016831.3
Ac016831.7
Ac016876.2
Ac016999.1
Ac017015.2
Ac017083.1
Ac017100.1
Ac017116.1
Ac018362.1
Ac018362.3
Ac018410.1
Ac018413.1
Ac018445.4
Ac018521.3
Ac018629.1
Ac018644.1
Ac018647.2
Ac018712.1
Ac018755.2
Ac018755.3
Ac018761.1
Ac018761.3
Ac018766.1
Ac018809.1
Ac018845.3
Ac018866.1
Ac018892.3
Ac019103.1
Ac019117.2
Ac019117.3
Ac019131.1
Ac019205.1
Ac019209.2
Ac019226.1
Ac019235.1
Ac019257.8
Ac019294.2
Ac019294.3
Ac020558.1
Ac020659.1
Ac020661.3
Ac020763.1
Ac020904.2
Ac020907.4
Ac020909.1
Ac020911.1
Ac020914.5
Ac020915.1
Ac020915.5
Ac020916.2
Ac020928.1
Ac020978.9
Ac021016.3
Ac021054.1
Ac021146.6
Ac021151.1
Ac021188.1
Ac021218.1
Ac021269.2
Ac021321.1
Ac021506.2
Ac021594.2
Ac021660.2
Ac021744.1
Ac022007.1
Ac022028.2
Ac022075.1
Ac022098.1
Ac022098.3
Ac022098.4
Ac022113.2
Ac022137.3
Ac022144.1
Ac022154.1
Ac022167.4
Ac022182.1
Ac022211.2
Ac022217.2
Ac022217.3
Ac022367.1
Ac022384.1
Ac022400.1
Ac022413.1
Ac022414.1
Ac022509.4
Ac022517.1
Ac022558.1
Ac022558.3
Ac022613.1
Ac022613.2
Ac022726.1
Ac022748.1
Ac022784.1
Ac022919.1
Ac022973.2
Ac023024.1
Ac023050.1
Ac023090.1
Ac023157.2
Ac023157.3
Ac023509.1
Ac023632.2
Ac023669.1
Ac023790.2
Ac023906.1
Ac024075.3
Ac024243.1
Ac024257.3
Ac024267.3
Ac024267.6
Ac024270.2
Ac024270.4
Ac024451.2
Ac024451.4
Ac024475.2
Ac024475.4
Ac024581.2
Ac024651.2
Ac024941.2
Ac025031.1
Ac025031.2
Ac025048.1
Ac025048.4
Ac025162.1
Ac025162.2
Ac025164.1
Ac025165.1
Ac025165.2
Ac025165.3
Ac025165.5
Ac025166.1
Ac025171.2
Ac025171.3
Ac025181.2
Ac025188.1
Ac025257.1
Ac025262.1
Ac025278.3
Ac025279.1
Ac025283.3
Ac025287.2
Ac025442.1
Ac025465.2
Ac025580.3
Ac025594.1
Ac025682.1
Ac025754.1
Ac025822.1
Ac025884.2
Ac026100.1
Ac026124.2
Ac026202.3
Ac026254.2
Ac026310.2
Ac026310.3
Ac026336.4
Ac026353.1
Ac026362.1
Ac026412.3
Ac026458.2
Ac026461.1
Ac026461.3
Ac026470.3
Ac026471.2
Ac026634.1
Ac026691.1
Ac026704.1
Ac026770.1
Ac026785.1
Ac026786.1
Ac026803.1
Ac026803.2
Ac026904.1
Ac026954.1
Ac026954.3
Ac026992.1
Ac027026.1
Ac027031.2
Ac027097.1
Ac027097.2
Ac027117.2
Ac027237.2
Ac027281.1
Ac027307.1
Ac027309.1
Ac027309.3
Ac027319.1
Ac027455.1
Ac027601.4
Ac027644.3
Ac027644.4
Ac027682.2
Ac027682.3
Ac027702.1
Ac032044.1
Ac034102.4
Ac034102.6
Ac034102.7
Ac034198.2
Ac034206.1
Ac034213.1
Ac034236.3
Ac036103.1
Ac036108.1
Ac036111.1
Ac036176.1
Ac036214.1
Ac037459.1
Ac040169.1
Ac040173.1
Ac040904.1
Ac040978.1
Ac041039.1
Ac044802.1
Ac046130.1
Ac046185.3
Ac048338.1
Ac048341.1
Ac048341.2
Ac048382.4
Ac051619.10
Ac051649.1
Ac053503.2
Ac053527.1
Ac055822.1
Ac055854.1
Ac058822.1
Ac061992.1
Ac061999.1
Ac063948.1
Ac063952.1
Ac063976.1
Ac064801.1
Ac064805.1
Ac064807.1
Ac066612.2
Ac067751.1
Ac067852.1
Ac067930.1
Ac067930.2
Ac067930.3
Ac067930.4
Ac067930.5
Ac067931.2
Ac067945.3
Ac067968.1
Ac068134.1
Ac068134.3
Ac068205.2
Ac068234.3
Ac068338.2
Ac068389.1
Ac068580.1
Ac068580.3
Ac068580.4
Ac068620.1
Ac068631.1
Ac068669.1
Ac068724.3
Ac068790.8
Ac068831.4
Ac068831.6
Ac068870.1
Ac068888.1
Ac068987.1
Ac068987.3
Ac068993.2
Ac069213.1
Ac069281.2
Ac069282.1
Ac069368.1
Ac069503.2
Ac069528.2
Ac073046.1
Ac073111.1
Ac073111.3
Ac073111.4
Ac073111.5
Ac073176.1
Ac073195.1
Ac073210.2
Ac073283.2
Ac073284.1
Ac073314.1
Ac073316.2
Ac073320.1
Ac073335.1
Ac073389.1
Ac073439.1
Ac073508.3
Ac073517.1
Ac073578.2
Ac073583.1
Ac073585.1
Ac073592.3
Ac073592.6
Ac073592.9
Ac073611.1
Ac073857.1
Ac073869.1
Ac073896.1
Ac073896.2
Ac073896.4
Ac073896.5
Ac073916.1
Ac073957.1
Ac074032.1
Ac074050.1
Ac074091.1
Ac074117.1
Ac074138.1
Ac074143.1
Ac074212.1
Ac074338.1
Ac074351.1
Ac076966.1
Ac078785.1
Ac078802.1
Ac078883.2
Ac078909.1
Ac078929.1
Ac079140.1
Ac079145.1
Ac079171.1
Ac079209.1
Ac079296.1
Ac079305.1
Ac079313.2
Ac079328.2
Ac079336.7
Ac079341.2
Ac079384.1
Ac079447.1
Ac079594.2
Ac079742.1
Ac079793.1
Ac079807.1
Ac079848.1
Ac079907.1
Ac079949.2
Ac080013.1
Ac080038.1
Ac080075.1
Ac080078.2
Ac080080.1
Ac080112.1
Ac080112.2
Ac080129.1
Ac083795.2
Ac083798.1
Ac083798.2
Ac083837.1
Ac083841.1
Ac083843.2
Ac083855.1
Ac083949.1
Ac083973.1
Ac084018.1
Ac084018.2
Ac084024.3
Ac084082.1
Ac084125.1
Ac084262.1
Ac084262.2
Ac084291.1
Ac084337.2
Ac084364.2
Ac084757.3
Ac084759.3
Ac084781.2
Ac084871.2
Ac084876.2
Ac084879.1
Ac087190.2
Ac087289.1
Ac087289.3
Ac087289.4
Ac087294.1
Ac087385.3
Ac087392.5
Ac087393.2
Ac087439.2
Ac087441.2
Ac087491.1
Ac087500.1
Ac087501.1
Ac087518.1
Ac087521.2
Ac087521.3
Ac087612.1
Ac087623.2
Ac087645.2
Ac087721.1
Ac087721.2
Ac087741.3
Ac087742.1
Ac087752.3
Ac087763.1
Ac089999.1
Ac090114.2
Ac090115.1
Ac090152.1
Ac090192.2
Ac090360.1
Ac090510.1
Ac090527.2
Ac090541.1
Ac090559.2
Ac090589.1
Ac090607.5
Ac090617.3
Ac090617.4
Ac090617.5
Ac090695.1
Ac090753.1
Ac090772.2
Ac090826.2
Ac090833.1
Ac090844.2
Ac090877.2
Ac090970.1
Ac091133.1
Ac091152.4
Ac091153.1
Ac091153.3
Ac091153.4
Ac091167.2
Ac091167.6
Ac091167.7
Ac091180.2
Ac091212.1
Ac091390.4
Ac091544.3
Ac091551.1
Ac091564.2
Ac091564.4
Ac091564.6
Ac091729.3
Ac091849.2
Ac091906.1
Ac091925.1
Ac091959.3
Ac091965.5
Ac092053.2
Ac092053.3
Ac092068.2
Ac092072.1
Ac092115.1
Ac092115.3
Ac092117.1
Ac092117.2
Ac092118.1
Ac092123.1
Ac092127.1
Ac092135.1
Ac092135.2
Ac092143.1
Ac092143.2
Ac092145.1
Ac092159.1
Ac092159.2
Ac092164.1
Ac092171.1
Ac092171.3
Ac092171.4
Ac092171.5
Ac092184.1
Ac092279.1
Ac092287.1
Ac092295.1
Ac092295.2
Ac092296.3
Ac092338.3
Ac092343.1
Ac092384.2
Ac092435.1
Ac092468.1
Ac092535.3
Ac092587.1
Ac092598.1
Ac092647.5
Ac092687.1
Ac092718.1
Ac092720.1
Ac092723.5
Ac092783.1
Ac092807.2
Ac092814.1
Ac092821.3
Ac092835.1
Ac092839.2
Ac092849.1
Ac092910.3
Ac092919.2
Ac092944.1
Ac092966.1
Ac093063.1
Ac093084.1
Ac093151.2
Ac093151.3
Ac093152.1
Ac093157.1
Ac093159.2
Ac093225.1
Ac093323.1
Ac093323.3
Ac093330.1
Ac093426.1
Ac093433.1
Ac093484.3
Ac093484.4
Ac093495.1
Ac093510.1
Ac093512.2
Ac093525.1
Ac093567.1
Ac093620.1
Ac093627.4
Ac093663.2
Ac093700.1
Ac093732.1
Ac093732.2
Ac093734.1
Ac093752.1
Ac093752.2
Ac093797.1
Ac093827.4
Ac093899.2
Ac096536.2
Ac096540.1
Ac096637.2
Ac096638.1
Ac096649.1
Ac096659.1
Ac096677.1
Ac096733.2
Ac096734.2
Ac096751.1
Ac096861.1
Ac096887.1
Ac096887.2
Ac096921.1
Ac097059.1
Ac097065.2
Ac097103.2
Ac097104.1
Ac097105.1
Ac097372.1
Ac097460.1
Ac097467.3
Ac097487.1
Ac097504.2
Ac097534.1
Ac097634.1
Ac097637.1
Ac097662.1
Ac097713.2
Ac098484.3
Ac098484.4
Ac098582.1
Ac098614.1
Ac098614.3
Ac098650.1
Ac098680.1
Ac098827.1
Ac098828.2
Ac098829.1
Ac098850.2
Ac098869.1
Ac098934.4
Ac099063.4
Ac099066.1
Ac099066.2
Ac099329.1
Ac099343.3
Ac099489.1
Ac099518.1
Ac099518.3
Ac099535.1
Ac099677.5
Ac099681.1
Ac099687.1
Ac099782.2
Ac099795.1
Ac099811.4
Ac099850.1
Ac100778.3
Ac100786.1
Ac100793.2
Ac100812.1
Ac100827.1
Ac100835.2
Ac100847.1
Ac100861.1
Ac100861.2
Ac102953.1
Ac102953.2
Ac103591.3
Ac103706.1
Ac103746.1
Ac103810.3
Ac103810.4
Ac103858.1
Ac103923.1
Ac103957.2
Ac104024.2
Ac104046.1
Ac104078.1
Ac104109.2
Ac104123.1
Ac104129.1
Ac104162.2
Ac104316.1
Ac104333.2
Ac104333.4
Ac104365.1
Ac104365.3
Ac104389.6
Ac104461.1
Ac104506.1
Ac104532.1
Ac104561.1
Ac104564.3
Ac104564.4
Ac104581.4
Ac104590.1
Ac104662.2
Ac104695.2
Ac104695.4
Ac104699.1
Ac104785.1
Ac104791.2
Ac104837.2
Ac104971.3
Ac104984.5
Ac104997.1
Ac105052.4
Ac105105.1
Ac105213.1
Ac105219.1
Ac105219.3
Ac105277.1
Ac105339.1
Ac105760.2
Ac105935.1
Ac105942.1
Ac106028.2
Ac106037.2
Ac106038.1
Ac106738.2
Ac106760.2
Ac106782.2
Ac106782.5
Ac106795.3
Ac106820.4
Ac106820.6
Ac106858.1
Ac106883.1
Ac106897.1
Ac107029.1
Ac107081.1
Ac107083.1
Ac107373.2
Ac107398.4
Ac107401.1
Ac107871.1
Ac107954.1
Ac107959.1
Ac107959.4
Ac107959.5
Ac107982.2
Ac107990.1
Ac108002.1
Ac108039.1
Ac108047.1
Ac108134.4
Ac108448.3
Ac108463.2
Ac108471.1
Ac108471.2
Ac108693.2
Ac108704.2
Ac108738.1
Ac108751.4
Ac108866.1
Ac109347.2
Ac109460.3
Ac109587.1
Ac109992.1
Ac110079.1
Ac110285.6
Ac110285.7
Ac110619.1
Ac110749.1
Ac110760.2
Ac110760.3
Ac110769.1
Ac110769.2
Ac111149.2
Ac111186.1
Ac112198.2
Ac112200.1
Ac112219.2
Ac112220.2
Ac112225.1
Ac112236.2
Ac112242.1
Ac112250.1
Ac112482.1
Ac112504.2
Ac112518.1
Ac112907.1
Ac113133.1
Ac113143.2
Ac113189.1
Ac113189.3
Ac113192.4
Ac113192.5
Ac113208.1
Ac113361.1
Ac113382.1
Ac113410.3
Ac114271.1
Ac114401.1
Ac114488.2
Ac114488.3
Ac114489.1
Ac114550.2
Ac114730.1
Ac114763.1
Ac114797.1
Ac114811.2
Ac114956.1
Ac114956.3
Ac115115.1
Ac115618.2
Ac115618.3
Ac115676.1
Ac115989.1
Ac116021.1
Ac116025.1
Ac116025.2
Ac116348.4
Ac116351.2
Ac116366.1
Ac116366.3
Ac116407.2
Ac116535.1
Ac116609.2
Ac116667.1
Ac117382.2
Ac117394.1
Ac117430.1
Ac117460.1
Ac117498.2
Ac117500.3
Ac118553.2
Ac118754.1
Ac119673.1
Ac119677.1
Ac119800.1
Ac120057.2
Ac120114.1
Ac120114.4
Ac120193.1
Ac120498.3
Ac121338.2
Ac121757.1
Ac122714.2
Ac123768.2
Ac123777.1
Ac124016.1
Ac124066.1
Ac124068.2
Ac124242.1
Ac124276.1
Ac124276.2
Ac124283.5
Ac124312.1
Ac124319.1
Ac124804.1
Ac124854.1
Ac124861.1
Ac124945.1
Ac124947.1
Ac124947.2
Ac125257.2
Ac125494.1
Ac125611.3
Ac125793.1
Ac126407.1
Ac126544.2
Ac126564.1
Ac126614.1
Ac126696.1
Ac126696.2
Ac126763.1
Ac127002.1
Ac127070.1
Ac127459.1
Ac127459.3
Ac127496.3
Ac128709.3
Ac129492.1
Ac129492.2
Ac129492.5
Ac129492.8
Ac129507.2
Ac129507.3
Ac129510.2
Ac129807.1
Ac130343.1
Ac130343.2
Ac130360.1
Ac130364.2
Ac131009.4
Ac131097.4
Ac131212.4
Ac131235.2
Ac131391.1
Ac131934.1
Ac132068.1
Ac132872.1
Ac132872.2
Ac132872.3
Ac133065.1
Ac133528.1
Ac133550.1
Ac133552.1
Ac133552.2
Ac133644.3
Ac133961.1
Ac134043.1
Ac134043.2
Ac134682.1
Ac134772.1
Ac135048.1
Ac135048.2
Ac135050.5
Ac135178.3
Ac135178.6
Ac135586.2
Ac135721.1
Ac135782.2
Ac136424.2
Ac136469.2
Ac136475.2
Ac136618.1
Ac136628.3
Ac137579.2
Ac137590.2
Ac137630.3
Ac137675.1
Ac137767.1
Ac137932.2
Ac138028.2
Ac138123.1
Ac138123.2
Ac138150.1
Ac138207.4
Ac138304.1
Ac138393.1
Ac138393.3
Ac138466.1
Ac138466.2
Ac138811.1
Ac138951.1
Ac138951.2
Ac139149.1
Ac139256.1
Ac139530.3
Ac139722.1
Ac139749.1
Ac139795.3
Ac139887.1
Ac139887.2
Ac139887.4
Ac140504.1
Ac141586.1
Ac144522.1
Ac145207.2
Ac145207.3
Ac145207.4
Ac145207.9
Ac145285.6
Ac145422.1
Ac145423.2
Ac147067.1
Ac147651.1
Ac147651.4
Ac148477.4
Ac156455.1
Ac211433.2
Ac211433.3
Ac231657.1
Ac231981.1
Ac233280.19
Ac233300.1
Ac233701.1
Ac233702.8
Ac233992.3
Ac234582.1
Ac234582.2
Ac234772.2
Ac234917.1
Ac239800.2
Ac239801.1
Ac239868.1
Ac242426.2
Ac242842.3
Ac243547.1
Ac243547.2
Ac243547.3
Ac243571.2
Ac243585.2
Ac243654.1
Ac243829.1
Ac243829.4
Ac243960.3
Ac243964.3
Ac243965.1
Ac243965.2
Ac244090.3
Ac244153.1
Ac244250.1
Ac245014.3
Ac245033.2
Ac245036.2
Ac245041.1
Ac245052.2
Ac245100.4
Ac245140.3
Ac245452.1
Ac245517.2
Ac245884.4
Ac245884.6
Ac246793.1
Ac246817.2
Ac253536.7
Ac254633.1
Acaca
Acacb
Acad10
Acad8
Acad9
Acadm
Acads
Acadsb
Acadvl
Acap1
Acap3
Acat1
Acat2
Acbd4
Accs
Acer3
Ache
Acin1
Ackr2
Acly
Acmsd
Aco1
Aco2
Acot1
Acot11
Acot13
Acot2
Acox1
Acox2
Acox3
Acoxl
Acp1
Acp2
Acsbg1
Acsbg2
Acsf2
Acsf3
Acsl1
Acsl3
Acss2
Actb
Actg1
Actl6a
Actn1-as1
Actn3
Actn4
Actr10
Actr1a
Actr2
Actr3
Actr3b
Actr3c
Actr6
Acvr1b
Acvr2a
Acvr2b
Acy1
Acy3
Acyp1
Acyp2
Ad000671.1
Ad000671.2
Ad000671.3
Ad000864.2
Ada2
Adad2
Adal
Adam11
Adam12
Adam15
Adam22
Adam28
Adam29
Adam8
Adam9
Adamts15
Adamts18
Adamts6
Adamts7
Adamtsl4
Adamtsl5
Adap1
Adap2
Adarb1
Adarb2-as1
Adat1
Adck1
Adck2
Adck5
Adcy7
Add1
Add3
Add3-as1
Adgra2
Adgra3
Adgrb2
Adgrd1
Adgrd2
Adgre2
Adgre5
Adgrf3
Adgrf4
Adgrg1
Adgrg3
Adgrg6
Adgrl1
Adgrv1
Adhfe1
Adi1p1
Adipor2
Adirf-as1
Adk
Adm
Adm2
Adnp2
Ado
Adora2b
Adpgk-as1
Adprh
Adprm
Adra1d
Adra2a
Adra2c
Adrb1
Adrm1
Adsl
Adssl1
Adtrp
Aebp2
Aen
Aes
Af064858.1
Af067845.1
Af111167.2
Af117829.1
Af127577.1
Af129075.2
Af129408.1
Af186996.2
Af241726.2
Af274858.1
Af305872.1
Afap1
Afdn
Aff1
Afg1l
Afg3l1p
Afg3l2
Afmid
Aftph
Agap1
Agap2
Agap2-as1
Agap3
Agbl3
Agbl5
Agfg1
Agfg2
Aggf1
Agk
Agl
Ago2
Ago3
Agpat3
Agpat5
Agps
Agrn
Agrp
Agtrap
Ahctf1
Ahcyl1
Ahcyl2
Ahdc1
Ahr
Ahrr
Ahsa1
Ahsa2p
Aig1
Aimp1
Aimp2
Aip
Aj003147.2
Ajap1
Ajm1
Ajuba
Ak1
Ak4
Ak5
Ak6
Ak7
Akap1
Akap10
Akap12
Akap13
Akap17a
Akap2
Akap5
Akap6
Akap7
Akap8
Akap8l
Akap9
Akip1
Akirin1
Akna
Aknad1
Akr1a1
Akr1b10
Akr1b15
Akr1c1
Akr1c2
Akr1c3
Akr1c8p
Akr1d1
Akr1e2
Akt1
Akt1s1
Akt2
Akt3
Al008638.4
Al008726.1
Al009179.1
Al020996.2
Al020997.2
Al021068.1
Al021153.1
Al021155.1
Al021155.2
Al021391.1
Al021396.1
Al021407.2
Al021546.1
Al021578.1
Al021707.3
Al021707.5
Al021997.3
Al022067.1
Al022069.1
Al022157.1
Al022238.2
Al022238.4
Al022312.1
Al022318.4
Al022326.1
Al022328.3
Al022345.4
Al022724.1
Al023754.1
Al023803.1
Al023803.2
Al023803.3
Al023806.1
Al023806.2
Al024497.1
Al024498.2
Al024508.2
Al031005.1
Al031055.1
Al031123.3
Al031282.1
Al031428.1
Al031432.3
Al031432.4
Al031587.2
Al031666.2
Al031709.1
Al031710.2
Al031717.1
Al031767.1
Al031847.2
Al031848.2
Al032819.1
Al033381.2
Al033519.1
Al033527.3
Al033528.2
Al034346.1
Al034374.1
Al034379.1
Al034417.1
Al034417.2
Al034430.2
Al034548.1
Al035078.1
Al035250.1
Al035398.1
Al035404.2
Al035427.1
Al035530.2
Al035696.4
Al049543.1
Al049610.1
Al049629.2
Al049651.1
Al049712.1
Al049780.1
Al049780.2
Al049794.1
Al049795.1
Al049796.1
Al049830.3
Al049870.3
Al050320.1
Al050343.1
Al050344.1
Al050402.1
Al050403.2
Al078459.1
Al078621.3
Al078644.2
Al078645.1
Al079342.3
Al080250.1
Al080276.2
Al080285.1
Al096711.2
Al096803.2
Al096828.3
Al109615.2
Al109615.3
Al109659.2
Al109741.1
Al109811.3
Al109917.1
Al109918.1
Al109935.1
Al109936.2
Al109947.1
Al109976.1
Al110118.2
Al110292.1
Al117190.3
Al117328.1
Al117339.5
Al117692.1
Al118508.2
Al118558.3
Al121583.1
Al121594.1
Al121603.2
Al121655.1
Al121672.1
Al121758.1
Al121768.1
Al121772.1
Al121820.1
Al121829.2
Al121845.1
Al121845.3
Al121845.4
Al121890.3
Al121890.4
Al121894.1
Al121900.2
Al121906.1
Al121912.1
Al121917.2
Al121935.1
Al121936.1
Al121972.1
Al121983.1
Al121990.1
Al121992.1
Al122023.1
Al132639.3
Al132709.1
Al132719.1
Al132780.1
Al132780.2
Al132857.1
Al133153.1
Al133153.2
Al133216.2
Al133227.1
Al133268.1
Al133284.1
Al133338.1
Al133351.1
Al133396.2
Al133410.2
Al133410.3
Al133445.2
Al133466.1
Al133480.1
Al133485.2
Al133551.1
Al135744.1
Al135791.1
Al135818.1
Al135905.2
Al136038.3
Al136038.5
Al136040.1
Al136084.2
Al136131.3
Al136141.1
Al136172.1
Al136181.1
Al136295.1
Al136295.4
Al136301.1
Al136309.2
Al136309.4
Al136528.1
Al136528.2
Al136962.1
Al136982.2
Al136987.1
Al137003.1
Al137060.1
Al137067.1
Al137071.1
Al137077.2
Al137782.1
Al137802.2
Al137802.3
Al137856.1
Al138688.2
Al138724.1
Al138726.1
Al138756.1
Al138767.2
Al138781.1
Al138787.2
Al138831.1
Al138831.2
Al138881.1
Al138885.3
Al138916.1
Al138921.1
Al138966.2
Al138976.2
Al139008.2
Al139035.1
Al139099.1
Al139099.3
Al139125.1
Al139184.1
Al139220.2
Al139246.5
Al139254.2
Al139260.1
Al139300.1
Al139317.1
Al139317.5
Al139353.2
Al139385.1
Al139393.1
Al139415.2
Al139424.1
Al139424.3
Al139819.1
Al157371.2
Al157385.2
Al157398.1
Al157400.1
Al157400.2
Al157400.5
Al157786.1
Al157823.2
Al157829.1
Al157871.4
Al157888.1
Al157935.1
Al157935.2
Al157938.3
Al158064.1
Al158151.1
Al158151.3
Al158206.1
Al158211.3
Al158212.2
Al158834.2
Al159169.3
Al160006.1
Al160171.1
Al160254.1
Al160275.1
Al160291.1
Al160313.1
Al160394.1
Al160408.2
Al160408.5
Al161431.1
Al161640.1
Al161725.2
Al161729.1
Al161729.3
Al161935.1
Al161937.1
Al162171.2
Al162231.2
Al162231.3
Al162253.1
Al162258.1
Al162291.1
Al162377.1
Al162385.1
Al162385.2
Al162411.1
Al162419.1
Al162427.1
Al162431.4
Al162591.2
Al162595.1
Al162595.2
Al162724.2
Al163636.2
Al163974.1
Al352979.1
Al352984.1
Al353596.1
Al353597.3
Al353622.2
Al353625.1
Al353648.1
Al353651.1
Al353651.2
Al353651.3
Al353662.1
Al353719.1
Al353743.1
Al353795.2
Al353803.5
Al353807.2
Al354696.2
Al354707.2
Al354710.1
Al354710.2
Al354714.4
Al354726.1
Al354733.1
Al354740.1
Al354811.1
Al354824.1
Al354836.1
Al354892.1
Al354892.2
Al354919.2
Al354920.1
Al354956.1
Al355001.2
Al355075.1
Al355102.2
Al355297.2
Al355303.1
Al355312.3
Al355315.1
Al355377.1
Al355377.2
Al355388.1
Al355388.2
Al355472.1
Al355472.2
Al355490.1
Al355490.2
Al355499.1
Al355512.1
Al355574.1
Al355798.1
Al355916.1
Al355987.1
Al355987.3
Al355987.5
Al356017.1
Al356019.1
Al356020.1
Al356095.2
Al356234.2
Al356235.1
Al356273.3
Al356364.1
Al356481.3
Al356488.2
Al356583.1
Al356585.10
Al356599.1
Al357033.3
Al357084.1
Al357315.2
Al357552.2
Al357568.1
Al357673.2
Al358075.2
Al358113.1
Al358333.1
Al358334.2
Al358472.1
Al358472.2
Al358472.4
Al358472.5
Al358472.7
Al358473.1
Al358933.1
Al358944.1
Al359091.4
Al359095.1
Al359182.1
Al359258.3
Al359265.3
Al359397.1
Al359644.1
Al359711.2
Al359762.1
Al359878.2
Al359922.1
Al360012.1
Al360181.3
Al360181.4
Al360182.2
Al365205.1
Al365273.1
Al365295.1
Al365434.1
Al365436.2
Al390198.1
Al390719.1
Al390728.5
Al390879.1
Al390955.2
Al390957.1
Al391069.2
Al391069.3
Al391121.1
Al391244.2
Al391261.1
Al391261.4
Al391262.1
Al391335.1
Al391425.1
Al391427.1
Al391497.1
Al391650.1
Al391684.1
Al391832.1
Al391832.2
Al391832.3
Al391834.2
Al391839.1
Al391839.2
Al392086.2
Al392086.3
Al392172.1
Al441992.1
Al442067.1
Al442128.2
Al445231.1
Al445235.1
Al445250.1
Al445307.1
Al445363.3
Al445471.2
Al445483.1
Al445567.2
Al445646.1
Al445685.1
Al445686.1
Al445687.1
Al450226.2
Al450267.1
Al450309.1
Al450326.1
Al450344.1
Al450992.1
Al450998.2
Al451007.2
Al451007.3
Al451062.1
Al451062.3
Al451064.1
Al451074.1
Al451085.1
Al451085.2
Al451123.1
Al451165.1
Al451165.2
Al512422.1
Al512598.1
Al512622.1
Al512625.1
Al512631.1
Al512791.2
Al513122.2
Al513220.1
Al513327.2
Al513477.1
Al583722.1
Al583722.2
Al583722.4
Al583810.1
Al589740.1
Al589745.1
Al589765.4
Al589935.1
Al589935.2
Al589946.1
Al590004.2
Al590068.3
Al590139.1
Al590226.2
Al590282.2
Al590327.1
Al590365.1
Al590490.1
Al590560.2
Al590617.2
Al590627.2
Al590648.1
Al590705.2
Al590708.1
Al590764.1
Al590822.1
Al591167.1
Al591368.1
Al591428.1
Al591485.1
Al591684.3
Al591806.1
Al591845.1
Al591926.6
Al592045.1
Al592164.2
Al592166.1
Al592211.1
Al592295.4
Al592429.2
Al592430.2
Al596094.1
Al603832.3
Al603840.1
Al606462.1
Al606517.2
Al606760.1
Al606760.3
Al606763.1
Al606807.1
Al627171.1
Al627223.1
Al627422.2
Al645608.6
Al645728.1
Al645924.1
Al645939.1
Al645941.3
Al662791.1
Al662797.1
Al662844.3
Al662844.4
Al662899.2
Al669818.1
Al669831.5
Al669841.1
Al670729.1
Al671762.1
Al672277.1
Al672291.1
Al691403.2
Al691442.1
Al691482.3
Al713965.1
Al713999.1
Al731556.2
Al731563.3
Al731569.1
Al731577.2
Al732292.2
Al732314.6
Al807752.2
Al807752.3
Al807776.1
Al831784.1
Al844908.2
Al928654.1
Al928654.3
Al929472.2
Alas1
Alb
Alcam
Aldh16a1
Aldh1a1
Aldh1a3
Aldh1b1
Aldh2
Aldh3a1
Aldh3a2
Aldh3b1
Aldh4a1
Aldh5a1
Aldoa
Aldoc
Alg1
Alg10
Alg10b
Alg11
Alg13
Alg1l13p
Alg3
Alg6
Alkbh3
Alkbh5
Alkbh6
Alkbh7
Alms1
Alox12p2
Alox5
Alox5ap
Aloxe3
Alpk1
Alpk2
Alpp
Alyref
Amacr
Amd1
Amdhd1
Amdhd2
Amigo2
Ammecr1
Ammecr1l
Amotl1
Amotl2
Ampd2
Ampd3
Amt
Amz1
Amz2
Amz2p1
Amz2p2
Anapc11
Anapc16
Anapc4
Ang
Angptl4
Ank1
Ank2
Ank3
Ankar
Ankdd1a
Ankef1
Ankh
Ankhd1
Ankhd1-eif4ebp3
Ankle2
Ankmy1
Ankrd11
Ankrd12
Ankrd13a
Ankrd13b
Ankrd13d
Ankrd18b
Ankrd19p
Ankrd20a5p
Ankrd24
Ankrd29
Ankrd33b
Ankrd34a
Ankrd36
Ankrd37
Ankrd40
Ankrd42
Ankrd49
Ankrd52
Ankrd55
Ankrd7
Anks1a
Anks3
Ankzf1
Anln
Ano1
Ano5
Ano6
Ano9
Anp32a
Anp32b
Antxr1
Antxrl
Anxa1
Anxa13
Anxa2
Anxa3
Anxa4
Anxa6
Anxa9
Aoc1
Aox1
Aox3p
Ap000229.1
Ap000275.1
Ap000295.1
Ap000317.2
Ap000424.1
Ap000438.1
Ap000439.1
Ap000442.2
Ap000446.1
Ap000553.5
Ap000569.1
Ap000640.2
Ap000646.1
Ap000662.1
Ap000692.2
Ap000695.1
Ap000697.1
Ap000704.1
Ap000711.1
Ap000721.1
Ap000753.1
Ap000757.2
Ap000763.4
Ap000769.1
Ap000769.2
Ap000779.1
Ap000781.1
Ap000785.2
Ap000787.1
Ap000812.5
Ap000842.2
Ap000845.1
Ap000864.1
Ap000866.1
Ap000866.2
Ap000879.2
Ap000892.1
Ap000894.4
Ap000907.1
Ap000936.1
Ap000942.3
Ap000943.3
Ap000944.2
Ap001029.1
Ap001029.2
Ap001043.1
Ap001052.1
Ap001062.1
Ap001062.2
Ap001107.1
Ap001107.3
Ap001107.4
Ap001107.5
Ap001107.8
Ap001107.9
Ap001124.1
Ap001160.1
Ap001160.4
Ap001178.3
Ap001189.4
Ap001189.5
Ap001264.1
Ap001267.5
Ap001269.1
Ap001269.4
Ap001273.2
Ap001318.2
Ap001324.3
Ap001340.1
Ap001362.2
Ap001372.2
Ap001412.1
Ap001432.1
Ap001453.1
Ap001453.2
Ap001453.4
Ap001462.1
Ap001528.1
Ap001542.1
Ap001574.1
Ap001596.1
Ap001625.3
Ap001626.1
Ap001767.3
Ap001803.2
Ap001816.1
Ap001830.1
Ap001893.3
Ap001931.1
Ap001999.1
Ap002008.3
Ap002026.1
Ap002358.1
Ap002364.1
Ap002373.1
Ap002380.1
Ap002387.2
Ap002478.1
Ap002490.1
Ap002762.1
Ap002833.2
Ap002851.1
Ap002852.1
Ap002856.3
Ap002884.2
Ap002884.3
Ap002957.1
Ap002986.1
Ap002990.1
Ap002992.1
Ap003025.1
Ap003064.1
Ap003064.2
Ap003068.4
Ap003071.1
Ap003108.2
Ap003119.3
Ap003354.1
Ap003385.1
Ap003385.5
Ap003390.1
Ap003392.13
Ap003396.1
Ap003419.2
Ap003419.3
Ap003465.1
Ap003472.2
Ap003499.2
Ap003721.4
Ap003733.4
Ap003774.4
Ap004609.2
Ap004609.3
Ap005018.1
Ap005137.2
Ap005139.1
Ap005212.4
Ap005263.1
Ap005264.1
Ap005264.4
Ap005264.5
Ap006216.1
Ap006219.1
Ap006621.3
Ap006621.4
Ap006621.5
Ap1ar
Ap1m1
Ap1m2
Ap1s1
Ap2a1
Ap2a2
Ap2b1
Ap2m1
Ap3b2
Ap3d1
Ap3m2
Ap3s1
Ap3s2
Ap4e1
Ap4m1
Ap4s1
Ap5m1
Ap5s1
Ap5z1
Apaf1
Apba2
Apbb1
Apbb2
Apbb3
Apc
Apc2
Apcdd1l
Apeh
Apex1
Apex2
Aph1a
Aph1b
Api5
Aplf
Aplp1
Aplp2
Apoa1-as
Apoa5
Apobec3c
Apobec3g
Apobec3h
Apobr
Apoc2
Apoe
Apol4
Apold1
Apom
Apool
Apoop1
Apopt1
Appl1
Aprt
Aqp1
Aqp11
Ar
Araf
Arap3
Arcn1
Areg
Arf1
Arf4-as1
Arf5
Arfgap1
Arfgap3
Arfip1
Arfip2
Arfrp1
Arhgap1
Arhgap10
Arhgap11a
Arhgap11b
Arhgap17
Arhgap23
Arhgap24
Arhgap26
Arhgap30
Arhgap31
Arhgap39
Arhgap42
Arhgap44
Arhgap45
Arhgap5
Arhgap9
Arhgdia
Arhgdib
Arhgdig
Arhgef1
Arhgef10
Arhgef12
Arhgef17
Arhgef18
Arhgef2
Arhgef25
Arhgef26
Arhgef26-as1
Arhgef28
Arhgef3
Arhgef37
Arhgef38-it1
Arhgef39
Arhgef4
Arhgef40
Arhgef7
Arhgef7-as2
Arid1a
Arid1b
Arid2
Arid3a
Arid3b
Arid3c
Arid4a
Arid5a
Arid5b
Arih1
Arih2
Arl13b
Arl14ep
Arl16
Arl2
Arl2bp
Arl2bpp10
Arl2-snx15
Arl4a
Arl4ap4
Arl4ap5
Arl6
Arl6ip4
Arl6ip5
Arl6ip6
Arl8a
Arl8b
Arl9
Armc1
Armc10
Armc2
Armc5
Armc6
Armc7
Armc8
Armc9
Armcx3
Armcx3-as1
Armcx4
Armcx5
Armcx5-gprasp2
Armh1
Armt1
Arnt2
Arntl
Arntl2
Arpc1a
Arpc1b
Arpc2
Arpc4
Arpc4-ttll3
Arpc5l
Arpin-ap3s2
Arpp19
Arrb2
Arrdc1
Arrdc1-as1
Arrdc2
Arrdc3-as1
Arsb
Arsg
Arsk
Art3
Arv1
Asah1
Asah2b
Asap1
Asap2
Asb1
Asb2
Asb4
Asb6
Asb7
Ascc2
Ascl3
Asdurf
Asf1a
Asf1b
Asgr1
Asgr2
Ash2l
Asic1
Asic2
Asl
Asmtl
Asmtl-as1
Asna1
Asnsd1
Aspdh
Asph
Asphd1
Aspscr1
Asrgl1
Ass1
Asxl1
Atad3a
Atad3b
Atad5
Atat1
Atcay
Ate1-as1
Atf1
Atf3
Atf4
Atf5
Atf6b
Atf7ip
Atf7ip2
Atg10
Atg101
Atg13
Atg16l1
Atg16l2
Atg2a
Atg4a
Atg4b
Atg4c
Atg4d
Atg5
Atg7
Atg9a
Atg9b
Atic
Atl1
Atm
Atmin
Atn1
Atoh8
Atox1
Atp10a
Atp10d
Atp11a
Atp11b
Atp13a1
Atp13a2
Atp1a1
Atp1a4
Atp1b1
Atp1b3
Atp23
Atp2a1
Atp2a2
Atp2b1-as1
Atp2b3
Atp2b4
Atp2c1
Atp5f1b
Atp5f1c
Atp5f1d
Atp5if1
Atp5mc1
Atp5mc2p1
Atp5mg
Atp5pb
Atp6ap1
Atp6ap1l
Atp6ap2
Atp6v0a1
Atp6v0a2
Atp6v0b
Atp6v0c
Atp6v0e1
Atp6v0e2
Atp6v1a
Atp6v1b2
Atp6v1c1
Atp6v1c2
Atp6v1f
Atp6v1g1
Atp6v1g2
Atp6v1g2-ddx39b
Atp6v1h
Atp7a
Atp8b2
Atp8b4
Atp9b
Atr
Atraid
Atrip
Atrn
Atxn1
Atxn10
Atxn1l
Atxn2-as
Atxn2l
Atxn7
Atxn7l2
Atxn7l3
Atxn7l3b
Auts2
Avil
Avl9
Avpr2
Axdnd1
Axl
Azin1-as1
Azin2
B2m
B3galt4
B3galt6
B3gnt10
B3gnt5
B3gntl1
B4galnt4
B4galt1-as1
B4galt2
B4galt4
B4galt7
B9d1
B9d2
Babam1
Babam2
Bace2
Bach1
Bach2
Bad
Bag2
Bag3
Bag4
Bag5
Bag6
Bahcc1
Baiap2
Baiap2l1
Baiap3
Bak1
Bambi
Banf1
Bank1
Banp
Basp1-as1
Batf
Bax
Baz1a
Bbof1
Bbs1
Bbs12
Bbs4
Bbs5
Bbs7
Bbs9
Bbx
Bcam
Bcap29
Bcar1
Bcas3
Bcas4
Bcat1
Bcat2
Bccip
Bcdin3d
Bcdin3d-as1
Bckdha
Bckdhb
Bckdk
Bcl2l1
Bcl2l10
Bcl2l11
Bcl2l12
Bcl2l13
Bcl2l2
Bcl2l2-pabpn1
Bcl3
Bcl6b
Bcl7a
Bcl7c
Bcl9
Bcl9l
Bco2
Bcorl1
Bcr
Bcrp2
Bcs1l
Bdh1
Bdkrb1
Bdkrb2
Bdnf-as
Bdp1
Becn1
Bend6
Best1
Best3
Bet1
Bex3
Bfar
Bhlhb9
Bhlhe40
Bhmg1
Bicc1
Bicd1
Bicdl1
Bicra
Bicral
Bin3
Birc2
Birc3
Birc5
Birc6
Bivm
Bivm-ercc5
Blk
Blm
Bloc1s1
Bloc1s3
Bloc1s4
Bloc1s6
Blvra
Blzf1
Blzf2p
Bmf
Bmi1
Bmp1
Bmp2k
Bmp4
Bmpr1a
Bmpr1b
Bmpr2
Bms1p1
Bnc2
Bnc2-as1
Bnip1
Bnip2
Bnip3l
Bod1
Bola1
Bola3-as1
Bola3p2
Bola3p3
Bora
Borcs5
Borcs6
Borcs7
Borcs7-asmt
Borcs8
Bpgm
Bphl
Bpifa4p
Bpifc
Bptf
Brca2
Brcc3
Brd2
Brd3
Brd3os
Brd8
Brf1
Bri3
Brix1
Brms1
Brms1l
Brox
Brpf1
Brpf3
Brsk1
Brsk2
Brwd1
Brwd1-as1
Brwd1-as2
Bscl2
Bsg
Bst1
Btbd1
Btbd11
Btbd18
Btbd19
Btbd2
Btbd3
Btbd6
Btbd7
Btbd8
Btd
Btf3
Btf3l4
Btf3p2
Btf3p9
Btg2
Btk
Btla
Btn2a1
Btn2a3p
Btn3a2
Btrc
Bub1b
Bub3
Bud23
Bud31
Bves-as1
Bx072579.1
Bx088651.1
Bx284656.2
Bx284668.2
Bx322234.1
Bx322234.2
Bx322562.1
Bx323014.1
Bx323046.1
Bx470102.1
Bx537318.1
Bx539320.1
Bx571818.1
Bx890604.2
Bysl
Bzw1
Bzw2
C10orf55
C10orf95
C11orf1
C11orf24
C11orf49
C11orf54
C11orf58
C11orf68
C11orf74
C11orf80
C11orf86
C11orf95
C12orf10
C12orf29
C12orf43
C12orf45
C12orf49
C12orf57
C12orf60
C12orf65
C12orf75
C12orf76
C13orf42
C14orf119
C14orf132
C14orf178
C14orf28
C15orf39
C15orf41
C15orf61
C15orf62
C15orf65
C16orf45
C16orf70
C16orf71
C16orf72
C16orf74
C16orf86
C16orf92
C17orf100
C17orf49
C17orf53
C17orf64
C17orf75
C17orf80
C17orf97
C17orf99
C18orf21
C18orf25
C18orf54
C18orf65
C19orf12
C19orf24
C19orf33
C19orf38
C19orf44
C19orf48
C19orf53
C19orf57
C19orf66
C19orf67
C19orf71
C19orf81
C19orf84
C19orf85
C1galt1
C1galt1p1
C1orf105
C1orf109
C1orf112
C1orf116
C1orf122
C1orf159
C1orf194
C1orf198
C1orf21
C1orf50
C1orf53
C1orf56
C1qbp
C1qtnf1
C1qtnf3
C1qtnf3-amacr
C1qtnf5
C1qtnf6
C1qtnf8
C1qtnf9
C1qtnf9b
C1r
C1rl
C1rl-as1
C1s
C2
C20orf203
C20orf204
C21orf62-as1
C21orf91
C21orf91-ot1
C22orf46
C2cd2
C2cd2l
C2cd3
C2cd5
C2orf15
C2orf40
C2orf42
C2orf49
C2orf50
C2orf69
C2orf70
C2orf72
C2orf73
C2orf74
C2orf88
C2orf91
C2orf92
C3
C3ar1
C3orf14
C3orf38
C3orf52
C3orf67
C3orf80
C3p1
C4bpb
C4orf33
C4orf47
C4orf48
C4orf51
C5ar1
C5ar2
C5orf22
C5orf24
C5orf30
C5orf38
C5orf51
C5orf56
C5orf66
C5orf66-as2
C6orf120
C6orf136
C6orf141
C6orf203
C6orf48
C6orf58
C6orf89
C6orf99
C7orf26
C7orf50
C7orf57
C8g
C8orf33
C8orf44
C8orf58
C8orf59p1
C8orf74
C8orf82
C9orf152
C9orf16
C9orf163
C9orf24
C9orf3
C9orf43
C9orf50
C9orf85
C9orf92
Ca11
Ca13
Ca3
Ca5bp1
Cab39
Cabcoco1
Cabin1
Cables2
Cabyr
Cacfd1
Cacna1d
Cacna1h
Cacna2d1
Cacna2d3-as1
Cacnb1
Cacnb3
Cacng6
Cacng8
Cactin-as1
Cacybp
Cad
Calcoco2
Cald1
Calhm3
Calm1
Calm2p1
Calm3
Calml5
Calr
Calr4p
Calu
Camk1d
Camk2a
Camk2g
Camkk1
Camkmt
Camkv
Camlg
Camsap2
Camsap3
Camta1
Camta2
Cand1
Canx
Cap1
Cap2
Cap2p1
Capn1
Capn10
Capn15
Capn2
Capn5
Capn7
Capn8
Capns1
Caprin1
Capsl
Capza1
Capza2
Card19
Card8-as1
Card9
Carf
Carm1
Carmil1
Carnmt1-as1
Cars2
Casc1
Casc15
Casc19
Casc2
Casc3
Casc4
Casc8
Casd1
Caskin1
Caskin2
Casp10
Casp2
Casp7
Casp8
Casp8ap2
Cast
Castor2
Castor3
Casz1
Cat
Catip-as1
Catsperd
Catspere
Cav1
Cav2
Cbfa2t2
Cbfa2t3
Cbfb
Cbl
Cbll1
Cbr1
Cbwd2
Cbwd5
Cbx2
Cbx3
Cbx4
Cbx6
Cbx7
Cbx8
Cby1
Cc2d1a
Cc2d2a
Cc2d2b
Ccar1
Ccar2
Ccdc102b
Ccdc103
Ccdc106
Ccdc107
Ccdc113
Ccdc117
Ccdc120
Ccdc124
Ccdc126
Ccdc127
Ccdc130
Ccdc134
Ccdc136
Ccdc137
Ccdc138
Ccdc142
Ccdc146
Ccdc15
Ccdc150
Ccdc151
Ccdc155
Ccdc157
Ccdc158
Ccdc159
Ccdc17
Ccdc171
Ccdc174
Ccdc18
Ccdc180
Ccdc187
Ccdc188
Ccdc189
Ccdc18-as1
Ccdc192
Ccdc194
Ccdc22
Ccdc24
Ccdc28a
Ccdc28b
Ccdc30
Ccdc32
Ccdc33
Ccdc34
Ccdc39
Ccdc40
Ccdc50
Ccdc57
Ccdc61
Ccdc62
Ccdc65
Ccdc66
Ccdc69
Ccdc7
Ccdc73
Ccdc74a
Ccdc77
Ccdc78
Ccdc83
Ccdc84
Ccdc85b
Ccdc86
Ccdc88b
Ccdc9
Ccdc91
Ccdc92
Ccdc92b
Ccdc93
Ccdc97
Ccdc9b
Ccl20
Ccl3
Ccl4
Ccm2
Ccn1
Ccnb1
Ccnb2
Ccnb3
Ccnd1
Ccnd3
Ccndbp1
Ccne1
Ccnf
Ccng1
Ccng2
Ccnh
Ccni
Ccnj
Ccnjp2
Ccnk
Ccnl1
Ccnl2
Ccnt2
Ccny
Ccnyl1
Ccp110
Ccr10
Ccr3
Ccr7
Ccr9
Ccs
Ccser2
Cct2
Cct5
Cct6a
Cct6p1
Cct6p3
Cct7
Ccz1
Cd109
Cd151
Cd200r1l
Cd200r1l-as1
Cd22
Cd226
Cd24
Cd274
Cd276
Cd27-as1
Cd2ap
Cd300a
Cd320
Cd36
Cd37
Cd3eap
Cd44
Cd44-as1
Cd46
Cd53
Cd55
Cd58
Cd59
Cd68
Cd69
Cd74
Cd79a
Cd80
Cd81
Cd82
Cd83
Cd84
Cd9
Cd99
Cd99p1
Cda
Cdadc1
Cdc123
Cdc14a
Cdc16
Cdc20
Cdc25b
Cdc34
Cdc37l1
Cdc37l1-dt
Cdc40
Cdc42
Cdc42ep1
Cdc42ep4
Cdc42se2
Cdc45
Cdc6
Cdc7
Cdc73
Cdca2
Cdca5
Cdca7
Cdca8
Cdcp2
Cdhr2
Cdhr3
Cdhr5
Cdiptosp
Cdk1
Cdk10
Cdk12
Cdk13
Cdk16
Cdk2
Cdk2ap1
Cdk2ap2
Cdk4
Cdk5r1
Cdk5rap1
Cdk5rap2
Cdk5rap3
Cdk7
Cdk8
Cdk9
Cdkal1
Cdkl5
Cdkn1a
Cdkn1b
Cdkn2aip
Cdkn2c
Cdkn2d
Cdkn3
Cdr2l
Cdrt1
Cds2
Cdt1
Cdv3
Cdyl
Ceacam19
Ceacam20
Cebpa-dt
Cebpb
Cebpd
Cebpg
Cebpzos
Cecr7
Celf2
Celf2-dt
Celf5
Celp
Celsr1
Celsr3
Cemip
Cemip2
Cenpa
Cenpbd1p1
Cenpf
Cenph
Cenpi
Cenpn
Cenpo
Cenpp
Cenps
Cenps-cort
Cenpt
Cenpw
Cenpx
Cep104
Cep112
Cep126
Cep135
Cep164
Cep164p1
Cep170b
Cep192
Cep250
Cep350
Cep44
Cep55
Cep57
Cep57l1
Cep63
Cep68
Cep70
Cep72
Cep78
Cep83-dt
Cep85
Cep95
Cep97
Cept1
Cercam
Cerna1
Cerna3
Cers4
Cers6
Ces2
Ces3
Ces4a
Cfap100
Cfap157
Cfap300
Cfap36
Cfap410
Cfap52
Cfap57
Cfap61
Cfap65
Cfap69
Cfap70
Cfap97d1
Cfap99
Cfb
Cfl1p1
Cflar
Cflar-as1
Cgb2
Cgrrf1
Chac1
Chaf1a
Chaf1b
Champ1
Chchd1
Chchd2p2
Chchd2p6
Chchd5
Chchd6
Chchd7
Chd1l
Chd2
Chd3
Chd4
Chd7
Chd8
Chd9
Chek1
Chfr
Chi3l2
Chid1
Chka
Chkb-dt
Chmp1b
Chmp1b-as1
Chmp2a
Chmp2b
Chmp5
Chmp6
Chmp7
Chn1
Chp1
Chpf2
Chpt1
Chrac1
Chrm1
Chrm4
Chrna2
Chrna3
Chrna5
Chrna7
Chrna9
Chrnb2
Chrng
Chst11
Chst12
Chst13
Chst14
Chst7
Chst8
Chsy1
Chtf18
Chtop
Churc1
Churc1-fntb
Ciao1
Ciao3
Ciapin1
Ciart
Cic
Ciita
Cilp2
Cip2a
Cipc
Cirbp
Cirbp-as1
Cisd1
Cisd2
Cisd3
Cish
Cited4
Ckap2
Ckb
Cklf
Cklf-cmtm1
Cks1b
Clasp1
Clasrp
Clba1
Clcn3
Clcn4
Clcn5
Clcn6
Cldn12
Cldn16
Cldn2
Cldn23
Cldn7
Cldnd2
Clec12a-as1
Clec16a
Clec17a
Clec2d
Clec3b
Clecl1
Clic1
Clic4
Clip1
Clip2
Clip3
Clip4
Clk2
Clk3
Cln3
Cln5
Cln8
Clnk
Clp1
Clpp
Clptm1
Clptm1l
Clspn
Clta
Cltc
Cltcl1
Clu
Cluap1
Cluh
Cluhp3
Clvs1
Clybl
Clybl-as1
Cmas
Cmc1
Cmip
Cmklr1
Cmpk1
Cmss1
Cmtm3
Cmtm7
Cmtm8
Cmtr1
Cnbd2
Cndp2
Cnep1r1
Cnga4
Cnih2
Cnih3
Cnih4
Cnksr1
Cnksr3
Cnn2
Cnnm2
Cnnm3
Cnnm4
Cnot1
Cnot10
Cnot2
Cnot3
Cnot6
Cnot8
Cnot9
Cnp
Cnpy3
Cnpy4
Cnst
Cntd1
Cntln
Cntn1
Cntnap1
Cntnap3p2
Cntrl
Cntrob
Coa1
Coa6
Coasy
Coch
Cog1
Cog2
Cog3
Cog6
Cog7
Cog8
Col11a2
Col16a1
Col18a1
Col19a1
Col4a2
Col4a2-as2
Col4a5
Col5a1
Col5a1-as1
Col6a1
Col9a2
Col9a3
Colca2
Colec11
Colgalt1
Commd1
Commd10
Commd3
Commd3-bmi1
Commd4
Comp
Comt
Comtd1
Copg1
Cops3
Cops4
Cops5
Cops6
Cops7a
Cops7b
Cops8
Cops9
Copz1
Copz2
Coq10a
Coq10b
Coq2
Coq4
Coq6
Coq7
Coq8a
Coq8b
Coq9
Coro1a
Coro2a
Coro6
Coro7
Coro7-pam16
Cox10
Cox14
Cox15
Cox17p1
Cox20
Cox20p2
Cox4i1
Cox4i2
Cox5b
Cox6a1
Cox6b1
Cox6c
Cox6cp7
Cox7b
Cox7c
Cp
Cpa2
Cpa4
Cpb2
Cpb2-as1
Cpd
Cpe
Cpeb1-as1
Cpeb2
Cpeb4
Cplx2
Cpne2
Cpne3
Cpne4
Cpne5
Cpne6
Cpne7
Cpne8-as1
Cpo
Cps1
Cpsf1
Cpsf2
Cpsf3
Cpsf4
Cpsf6
Cpsf7
Cpt1a
Cpt1c
Cpt2
Cptp
Cr392039.3
Cr559946.1
Cr559946.2
Cracr2b
Cradd
Cramp1
Crat
Crcp
Creb1
Creb3
Creb3l1
Creb3l2
Creb3l4
Crebl2
Crebrf
Creld1
Creld2
Crem
Crim1
Crip1
Cript
Crispld2
Crk
Crkl
Crlf1
Crlf3
Crls1
Croccp2
Crot
Crtap
Crtc1
Crtc2
Crtc3
Cry2
Crybb2p1
Crym-as1
Cryzl1
Csad
Csde1
Cse1l
Csf1
Csf2ra
Csf2rb
Csf3
Csf3r
Csgalnact1
Csk
Cskmt
Csnk1a1p1
Csnk1d
Csnk1g2
Csnk1g3
Csnk2b
Cspp1
Csrp1
Cstf1
Cstf2
Cstf3-dt
Ctbp1-as
Ctbp1-dt
Ctbp2
Ctc1
Ctcf
Ctcfl
Ctdnep1
Ctdp1
Ctdsp1
Ctdspl
Ctdspl2
Ctf1
Ctf2p
Cth
Cthrc1
Ctif
Ctnna1
Ctnnb1
Ctnnbl1
Ctnnd1
Ctns
Ctps1
Ctps2
Ctr9
Ctrc
Ctrl
Ctsa
Ctsc
Ctsd
Ctsh
Ctsl
Ctsw
Cttn
Cttnbp2nl
Ctu2
Ctxn2
Cuedc1
Cuedc2
Cul1
Cul4a
Cul5
Cul9
Cutalp
Cutc
Cux1
Cwc25
Cwc27
Cxadr
Cxcl1
Cxcl16
Cxcl2
Cxcl8
Cxcr6
Cxorf40a
Cxorf58
Cxxc1
Cxxc5
Cxxc5-as1
Cyb561d1
Cyb561d2
Cyb5a
Cyb5b
Cyb5d1
Cyb5d2
Cyb5r2
Cyb5r3
Cyb5r4
Cyba
Cybc1
Cybrd1
Cyc1
Cycsp19
Cycsp51
Cyfip2
Cyhr1
Cyld
Cyp1b1-as1
Cyp20a1
Cyp2e1
Cyp2s1
Cyp2u1
Cyp3a43
Cyp3a7
Cyp46a1
Cyp4b1
Cyp4f12
Cyp4f3
Cyp4v2
Cyp51a1-as1
Cystm1
Cyth1
Cyth2
Cyth3
Cyth4
Cytor
Czib
D2hgdh
Daam1
Dab2
Dab2ip
Dag1
Dagla
Dancr
Dao
Dap
Dap3
Dapk1
Dapk2
Dapp1
Dars2
Dars-as1
Daw1
Daxx
Dazap1
Dazap2
Dbf4
Dbf4b
Dbi
Dbil5p
Dbn1
Dbndd2
Dbnl
Dcaf10
Dcaf11
Dcaf13
Dcaf15
Dcaf17
Dcaf4
Dcaf5
Dcaf6
Dcaf7
Dcbld1
Dck
Dclk2
Dclre1b
Dclre1c
Dcp2
Dcst2
Dctn3
Dctn5
Dctn6
Dcun1d4
Dcxr-dt
Dda1
Ddah1
Ddb2
Ddhd2
Ddi2
Ddias
Ddit4
Ddit4-as1
Ddn-as1
Ddr2
Ddt
Ddx1
Ddx10
Ddx11
Ddx11l10
Ddx17
Ddx18
Ddx19a
Ddx19b
Ddx21
Ddx25
Ddx27
Ddx31
Ddx39a
Ddx39b-as1
Ddx3x
Ddx3y
Ddx42
Ddx43p3
Ddx46
Ddx47
Ddx49
Ddx5
Ddx50
Ddx51
Ddx52
Ddx54
Ddx55
Ddx6
Ddx60
Ddx60l
Deaf1
Dec1
Decr1
Decr2
Dedd
Def8
Degs1
Degs2
Dele1
Dennd1a
Dennd1c
Dennd2a
Dennd2c
Dennd3
Dennd4c
Dennd5b
Dennd5b-as1
Dennd6a-dt
Dennd6b
Denr
Depdc1b
Depdc5
Depdc7
Depp1
Dera
Desi2
Dffb
Dgat1
Dgcr2
Dgcr5
Dgcr8
Dgcr9
Dgka
Dgkd
Dgke
Dgkg
Dgkh
Dgkz
Dglucy
Dguok
Dhcr24-dt
Dhdds
Dhodh
Dhrs1
Dhrs11
Dhrs13
Dhrs4
Dhrs4l1
Dhrs4l2
Dhrs7
Dhrs7b
Dhrs9
Dhtkd1
Dhx30
Dhx35
Dhx38
Dhx40
Dhx57
Dhx8
Dhx9
Diablo
Diaph1
Diaph2
Dicer1-as1
Dio1
Dio2
Dio3os
Dip2a
Dip2b
Dip2c
Dipk1a
Dipk1c
Dipk2a
Dis3
Dis3l
Dis3l2
Disp3
Dixdc1
Dkc1
Dkk1
Dkk3
Dkkl1
Dlat
Dld
Dleu1
Dleu7
Dlg1-as1
Dlg3
Dlg3-as1
Dlg4
Dlg5-as1
Dlgap1
Dlgap1-as1
Dlgap1-as2
Dlgap4
Dlgap5
Dlk1
Dll4
Dlst
Dlx1
Dlx2
Dlx2-dt
Dlx4
Dm1-as
Dmac2
Dmac2l
Dmap1
Dmc1
Dmd
Dmpk
Dmtf1
Dmtn
Dmwd
Dmxl1
Dnaaf1
Dnaaf5
Dnah11
Dnah14
Dnah17
Dnah17-as1
Dnah2
Dnai1
Dnai2
Dnaja1
Dnaja3
Dnajb11
Dnajb12
Dnajb13
Dnajb2
Dnajb4
Dnajb5
Dnajb5-dt
Dnajb6
Dnajb9
Dnajc10
Dnajc12
Dnajc13
Dnajc16
Dnajc18
Dnajc21
Dnajc22
Dnajc24
Dnajc25
Dnajc25-gng10
Dnajc27-as1
Dnajc3
Dnajc4
Dnajc5
Dnajc6
Dnajc8
Dnajc9
Dnajc9-as1
Dnal1
Dnal4
Dnase1
Dnase1l1
Dnase1l2
Dnase1l3
Dnd1p1
Dnhd1
Dnm1
Dnm1l
Dnm2
Dnm3
Dnmbp
Dnmt3a
Dnmt3b
Dnph1
Dnttip1
Doc2gp
Dock1
Dock2
Dock5
Dock6
Dock9-dt
Dok1
Dok3
Dok4
Dolpp1
Dop1a
Dop1b
Dot1l
Dpagt1
Dpcd
Dpep1
Dpf1
Dpf2
Dph1
Dph2
Dph3p1
Dph6-dt
Dph7
Dpp3
Dpp6
Dpp7
Dpp9
Dppa2p4
Dpy19l1p1
Dpy19l2p3
Dpy19l2p5
Dpy19l3
Dpy19l4
Dpy30
Dpyd-as1
Dpysl2
Dr1
Draic
Dram1
Drap1
Drc1
Drc3
Drg1
Drg2
Drgx
Dsc2
Dse
Dsg2
Dsp
Dstn
Dstyk
Dtd1
Dthd1
Dtl
Dtna
Dtnb
Dtwd1
Dtx1
Dtx2
Dtx3l
Dubr
Dus2
Dus4l
Dusp12
Dusp14
Dusp19
Dusp2
Dusp22
Dusp23
Dusp28
Dusp5
Dusp8p5
Dut
Dux4l9
Dvl1
Dvl3
Dym
Dync1h1
Dync1i2
Dync1li2
Dync2h1
Dync2li1
Dynll1
Dynlrb1
Dynlrb2
Dyrk1a
Dyrk1b
Dyrk2
Dyrk3
Dyrk4
Dzip1l
Dzip3
E2f3
E2f4
E2f5
E4f1
Eaf1
Eaf2
Ebag9
Ebln3p
Ebna1bp2
Ebp
Ece1
Echdc2
Eci1
Ecsit
Ect2
Edc4
Eddm13
Edem1
Edn3
Edrf1
Eed
Eef1a1
Eef1a1p25
Eef1akmt3
Eef1akmt4
Eef1akmt4-ece2
Eef1aknmt
Eef1b2
Eef1d
Eef1g
Eef2
Eef2k
Eefsec
Eepd1
Efcab11
Efcab12
Efcab13
Efcab2
Efcab5
Efcab7
Efemp2
Efhb
Efhc1
Efhd2
Efna1
Efna4
Efna5
Efr3a
Efr3b
Egf
Egfl7
Egfr
Egln2
Egr2
Egr3
Ehbp1
Ehbp1l1
Ehd1
Ehd2
Ehf
Ehmt1
Ehmt2
Ei24
Eid1
Eif1
Eif1ay
Eif1b
Eif2a
Eif2ak2
Eif2ak3-dt
Eif2ak4
Eif2b1
Eif2b2
Eif2b4
Eif2b5
Eif2d
Eif2s1
Eif2s3
Eif3b
Eif3f
Eif3g
Eif3i
Eif3j
Eif3k
Eif3l
Eif3m
Eif4a1
Eif4a2
Eif4b
Eif4e2
Eif4enif1
Eif4ep4
Eif4g1
Eif4g2
Eif4h
Eif5
Eif5a
Eif5b
Eif6
Eipr1
Elac1
Elane
Elavl3
Elf3
Elk1
Elk3
Ell3
Elmo1
Elmo2
Elmo3
Elmod2
Elmod3
Elmsan1
Eln
Eloa
Elovl2-as1
Elovl6
Elovl7
Elp2
Elp3
Elp4
Elp5
Emc10
Emc1-as1
Emc2
Emc3
Emc3-as1
Emc4
Emc6
Emd
Eme1
Eme2
Emg1
Emid1
Emilin2
Eml1
Eml2
Eml2-as1
Eml3
Eml4
Eml6
Emp1
Emp3
Emsy
Enah
Endov
Eng
Engase
Eno1
Eno1-as1
Eno1p3
Eno2
Eno3
Eno4
Enoph1
Enosf1
Enpp1
Enpp3
Enpp7
Ensa
Entpd1
Entpd1-as1
Entpd2
Entpd4
Entpd6
Entr1
Eny2
Ep300
Ep400
Ep400p1
Epas1
Epb41
Epb41l4a
Epb41l4a-as1
Epb41l5
Epc2
Epcam
Epcam-dt
Epdr1
Epha1
Ephb2
Ephb4
Ephb6
Ephx1
Ephx2
Epn1
Epn2
Eps15l1
Eps8l1
Eps8l2
Epsti1
Eral1
Erap1
Erbb2
Erbb3
Erbin
Erc1
Ercc1
Ercc4
Ercc5
Ercc6l2
Ereg
Erfe
Erg28
Ergic1
Ergic3
Eri1
Eri2
Eri3
Eri3-it1
Ericd
Erich1
Erich5
Erich6-as1
Erlec1
Erlin2
Ermap
Ermard
Ern1
Ern2
Erp29
Ervk13-1
Ervk3-1
Ervmer34-1
Esco2
Espl1
Espn
Esr2
Esrra
Esyt1
Esyt2
Esyt3
Etaa1
Etfbkmt
Etfdh
Etfrf1
Etnk1
Ets2
Etv2
Etv4
Etv5
Etv6
Eva1b
Eva1c
Evc
Evl
Ewsat1
Ewsr1
Exd2
Exd3
Exo1
Exo5
Exoc1
Exoc3
Exoc3l1
Exoc3l4
Exoc4
Exoc6
Exoc7
Exog
Exosc10-as1
Exosc2
Exosc4
Exosc7
Exosc8
Exosc9
Ext2
Extl3
Eya2
Eya4
Ezh1
Ezr
F10
F11
F11-as1
F2
F2rl1
F7
F8
Faap100
Faap20
Faap24
Fabp5
Fabp5p3
Fadd
Fads2
Fads2p1
Fads3
Faf2
Fahd1
Fahd2a
Fahd2cp
Faim
Falec
Fam102a
Fam102b
Fam107b
Fam110a
Fam110b
Fam111a
Fam111b
Fam114a1
Fam117b
Fam118a
Fam118b
Fam120a
Fam120aos
Fam120b
Fam122a
Fam122c
Fam124a
Fam129a
Fam129b
Fam129c
Fam131a
Fam135a
Fam136a
Fam149b1
Fam151b
Fam155b
Fam160b1
Fam160b2
Fam162a
Fam166a
Fam166b
Fam167a
Fam171b
Fam173a
Fam174a
Fam174b
Fam177a1
Fam185a
Fam186a
Fam186b
Fam187a
Fam189b
Fam193a
Fam200b
Fam201a
Fam201b
Fam206a
Fam207a
Fam210b
Fam214a
Fam214b
Fam216a
Fam217a
Fam217b
Fam218a
Fam221b
Fam222a
Fam228b
Fam229b
Fam230f
Fam230j
Fam234a
Fam234b
Fam241b
Fam32a
Fam43a
Fam45a
Fam47e
Fam49b
Fam50a
Fam50b
Fam53c
Fam57a
Fam66c
Fam76a
Fam76b
Fam81a
Fam83a
Fam83c-as1
Fam83d
Fam83e
Fam86b3p
Fam86c1
Fam86fp
Fam86jp
Fam86kp
Fam89b
Fam91a1
Fam92a
Fam98b
Fam98c
Fan1
Fanca
Fancd2
Fance
Fancg
Fanci
Fancm
Fank1
Fap
Far1
Far1-it1
Far2
Farp1
Farp2
Fas
Fasn
Fastk
Fastkd2
Faxdc2
Fbh1
Fbl
Fbln1
Fbln2
Fbn3
Fbrs
Fbrsl1
Fbxl15
Fbxl19
Fbxl2
Fbxl3
Fbxl7
Fbxl8
Fbxo17
Fbxo21
Fbxo22
Fbxo24
Fbxo25
Fbxo27
Fbxo28
Fbxo31
Fbxo34
Fbxo36
Fbxo38
Fbxo3-dt
Fbxo4
Fbxo41
Fbxo44
Fbxo45
Fbxo7
Fbxo9
Fbxw8
Fcf1
Fcgr2a
Fcgr3a
Fcgr3b
Fcgrt
Fcho1
Fcho2
Fcrla
Fdft1
Fdps
Fdpsp2
Fem1a
Fem1b
Fen1
Fer
Fer1l4
Fermt3
Fev
Fez1
Ffar2
Fgb
Fgd3
Fgd4
Fgf11
Fgf14-as2
Fgf2
Fgf9
Fgfr1op
Fgfr1op2
Fgfr3
Fgfr4
Fgfrl1
Fggy
Fhad1
Fhl1
Fhod3
Fibcd1
Ficd
Fig4
Fignl1
Fip1l1
Firre
Fjx1
Fkbp10
Fkbp1b
Fkbp2
Fkbp4
Fkbp9
Fkrp
Fktn
Flad1
Flg-as1
Flii
Flna
Flnb
Flot1
Flt3lg
Flvcr1
Flvcr2
Flywch1
Flywch2
Fmc1
Fmc1-luc7l2
Fmn1
Fmnl1
Fmod
Fmr1
Fn1
Fn3k
Fn3krp
Fnbp1
Fnbp1l
Fnbp1p1
Fnbp4
Fndc3a
Fndc3b
Fndc4
Fnip2
Fnta
Fntb
Fo393418.1
Fo704657.1
Focad
Folr3
Fos
Fosb
Fosl1
Fosl2
Foxa3
Foxc1
Foxc2
Foxd3
Foxf2
Foxi1
Foxj2
Foxk1
Foxk2
Foxl1
Foxl2nb
Foxm1
Foxn2
Foxn3-as1
Foxn4
Foxo1
Foxo1b
Foxo3
Foxo4
Foxp1
Foxp4
Foxred1
Fp325330.1
Fp565260.6
Fpgs
Fpgt
Fpgt-tnni3k
Fras1
Frat1
Frg1
Frg1bp
Frg1dp
Frg1hp
Frmd1
Frmd4a
Frmd4b
Frmd6
Frmd8
Frs2
Fscn1
Fscn3
Fsd1l
Fsd2
Fstl3
Ftcd
Fth1
Fto
Ftsj1
Ftsj3
Fubp3
Fuk
Fundc2
Fundc2p1
Fuom
Furin
Fus
Fut11
Fut7
Fut8
Fuz
Fxn
Fxr1
Fxr2
Fxyd2
Fxyd5
Fxyd6-fxyd2
Fyco1
Fyttd1
Fzd1
Fzd2
Fzd3
Fzd6
Fzd7
Fzd9
Fzr1
G2e3
G3bp1
G6pc3
G6pd
Gaa
Gabarap
Gabarapl1
Gabarapl2
Gabbr1
Gabpa
Gabpb1-as1
Gabpb2
Gabra5
Gabrb3
Gadd45a
Gadd45b
Gak
Gal3st2
Gal3st3
Gal3st4
Gale
Galk2
Galm
Galns
Galnt1
Galnt10
Galnt11
Galnt12
Galnt13
Galnt2
Galnt7
Galnt9
Galt
Gan
Ganc
Gapdh
Gapdhp76
Gapvd1
Gar1
Garnl3
Gars
Gas2
Gas2l1
Gas2l3
Gas5
Gas6-dt
Gas8
Gasal1
Gata2-as1
Gata3
Gata4
Gata6
Gatad1
Gatad2a
Gatad2b
Gatc
Gatd1
Gatm
Gbf1
Gca
Gcat
Gcc2
Gcdh
Gclc
Gcnt1
Gcnt1p5
Gcnt2
Gcnt3
Gcom1
Gcsam
Gdap1
Gdf11
Gdf15
Gdf2
Gdi1
Gdnf
Gdpd1
Gdpgp1
Gemin2
Gemin6
Gemin7
Gemin7-as1
Gen1
Get4
Gfap
Gfer
Gfi1
Gfi1b
Gfm1
Gfpt2
Gfra1
Gfra4
Gga1
Gga2
Ggcx
Ggnbp2
Ggps1
Ggt1
Ggt6
Ggtlc4p
Gid4
Gid8
Gigyf1
Gigyf2
Ginm1
Gins1
Gins3
Gins4
Gipc1
Gipc2
Gipr
Git1
Gja1
Gja9
Gjb7
Gjd3
Gk
Glcci1
Glce
Gldc
Gle1
Glg1
Gli1
Gli2
Gli4
Glipr1
Glipr1l2
Glipr2
Glp2r
Glrb
Glrx
Glrx3
Glrx5
Gls
Glt8d1
Glud1p3
Glud2
Glyctk
Glyctk-as1
Glyr1
Gm2a
Gmcl1
Gmds-dt
Gmip
Gmnn
Gmppa
Gmppb
Gmpr2
Gmps
Gna11
Gnai1
Gnai2
Gnal
Gnas
Gnb2
Gnb5
Gng11
Gng2
Gnl3
Gnl3l
Gnpat
Gnptg
Gnrhr2
Golga2
Golga4
Golga7
Golph3l
Golt1b
Gon4l
Gorab
Gorasp2
Gosr1
Gosr2
Gp2
Gp9
Gpaa1
Gpalpp1
Gpank1
Gpat3
Gpat4
Gpatch1
Gpatch11
Gpatch2l
Gpatch3
Gpatch8
Gpbp1
Gpc1
Gpd1
Gpd1l
Gpd2
Gper1
Gphn
Gpi
Gpn1
Gpn3
Gpnmb
Gpr107
Gpr137
Gpr137c
Gpr141
Gpr146
Gpr148
Gpr157
Gpr160
Gpr17
Gpr27
Gpr39
Gpr4
Gpr55
Gpr78
Gpr89a
Gpr89b
Gprc5a
Gprc5c
Gprc5d-as1
Gps1
Gps2
Gpsm2
Gpsm3
Gpt2
Gpx3
Gpx4
Gpx8
Gramd1a
Gramd1b
Gramd1c
Gramd2b
Gramd4
Grap2
Greb1l
Grhl3
Grhpr
Grin2b
Grina
Grip1
Gripap1
Grk1
Grk2
Grk3
Grk4
Grk5
Grk5-it1
Grk6
Grk6p1
Grn
Grpel2
Grwd1
Gsap
Gsdma
Gsdmd
Gsdme
Gse1
Gsec
Gskip
Gsn
Gsn-as1
Gspt2
Gstcd
Gstk1
Gstm4
Gsto1
Gsto2
Gstp1
Gstz1
Gtf2e1
Gtf2f1
Gtf2f2
Gtf2h1
Gtf2h2c
Gtf2h3
Gtf2h4
Gtf2h5
Gtf2i
Gtf2ip13
Gtf2ird1
Gtf2ird2b
Gtf3a
Gtf3c4
Gtf3c5
Gtf3c6
Gtpbp1
Gtpbp10
Gtpbp3
Gtpbp4
Gtpbp6
Gtpbp8
Gtse1
Gtsf1
Guf1
Guk1
Gulp1
Gusbp1
Gvqw3
Gxylt2
Gyg1
Gype
Gys1
Gzf1
H1f0
H1fx-as1
H2afj
H2afvp1
H2afy
H2afz
H3f3a
H6pd
Habp4
Hacd3
Hadh
Hadhb
Haghl
Hal
Hap1
Hars
Hars2
Has2-as1
Has3
Haspin
Hat1
Haus1
Haus2
Haus5
Haus7
Hax1
Hbb
Hbp1
Hccs
Hcfc1
Hcfc1r1
Hcfc2
Hcg11
Hcg14
Hcg15
Hcg20
Hcg25
Hcg27
Hcp5
Hcrt
Hcst
Hdac1
Hdac10
Hdac11
Hdac2-as2
Hdac3
Hdac4
Hdac4-as1
Hdac5
Hdac6
Hdac8
Hdac9
Hddc2
Hddc3
Hdgf
Hdgfl2
Hdhd5
Hdhd5-as1
Hdlbp
Heatr3
Heatr4
Heatr5b
Hebp2
Hectd2
Hecw1
Hecw2
Hecw2-as1
Helb
Hells
Hemk1
Herc2p2
Herc2p9
Herc3
Herc5
Herc6
Herpud1
Hes1
Hes2
Hexa
Hexa-as1
Hexb
Hexd
Hexim1
Hexim2
Hfe
Hgc6.3
Hgf
Hgh1
Hgs
Hgsnat
Hhat
Hhex
Hhipl2
Hhla3
Hid1
Hif1a
Hif1an
Hif3a
Higd1ap5
Hikeshi
Hilpda
Hils1
Hinfp
Hint2
Hip1
Hip1r
Hipk1
Hipk3
Hist1h1b
Hist1h1c
Hist1h1d
Hist1h1e
Hist1h2ab
Hist1h2ac
Hist1h2ae
Hist1h2ag
Hist1h2ah
Hist1h2ai
Hist1h2aj
Hist1h2al
Hist1h2am
Hist1h2aps4
Hist1h2aps5
Hist1h2bb
Hist1h2bc
Hist1h2bd
Hist1h2be
Hist1h2bf
Hist1h2bh
Hist1h2bi
Hist1h2bk
Hist1h2bm
Hist1h2bn
Hist1h2bo
Hist1h3a
Hist1h3b
Hist1h3c
Hist1h3e
Hist1h3f
Hist1h3h
Hist1h3i
Hist1h3j
Hist1h4a
Hist1h4b
Hist1h4c
Hist1h4d
Hist1h4e
Hist1h4h
Hist1h4j
Hist1h4k
Hist1h4l
Hist2h2aa4
Hist2h2ac
Hist2h3d
Hist3h2bb
Hist3h3
Hivep1
Hivep2
Hjurp
Hk1
Hkr1
Hla-a
Hla-dpb1
Hla-dqb1
Hla-dqb1-as1
Hla-e
Hla-f
Hla-z
Hlf
Hltf-as1
Hm13
Hmbox1
Hmbs
Hmces
Hmg20a
Hmg20b
Hmga1
Hmga2
Hmgb1
Hmgb1p3
Hmgb3
Hmgb3p22
Hmgb3p26
Hmgb3p32
Hmgcl
Hmgcr
Hmgn1
Hmgn2
Hmgn3-as1
Hmgn4
Hmgxb3
Hmgxb4
Hmmr
Hmox1
Hmox2
Hmsd
Hnf1a
Hnf4a
Hnf4a-as1
Hnmt
Hnrnpa1
Hnrnpa1p19
Hnrnpa1p49
Hnrnpa1p65
Hnrnpa2b1
Hnrnpa3
Hnrnpab
Hnrnpc
Hnrnpdl
Hnrnpf
Hnrnph1
Hnrnph3
Hnrnpk
Hnrnplp1
Hnrnpm
Hnrnpul1
Hnrnpul2-bscl2
Hoga1
Homer3
Hook3
Hormad1
Hotairm1
Hottip
Hoxa11
Hoxa3
Hoxa6
Hoxa7
Hoxa-as2
Hoxb3
Hoxb8
Hoxb-as1
Hoxb-as2
Hoxc10
Hoxc4
Hoxc6
Hoxc9
Hoxd10
Hoxd8
Hpcal1
Hpd
Hpdl
Hpgd
Hprt1
Hps1
Hps3
Hps4
Hps5
Hps6
Hr
Hrc
Hrh1
Hrk
Hs2st1
Hs3st3b1
Hsbp1
Hsbp1l1
Hscb
Hsd11b1l
Hsd11b2
Hsd17b1
Hsd17b12
Hsd17b14
Hsd17b4
Hsd17b6
Hsd17b7
Hsd17b7p2
Hsd17b8
Hsd3b7
Hsdl2
Hsf1
Hsf2
Hsp90ab1
Hsp90b1
Hspa12b
Hspa14
Hspa1a
Hspa2
Hspa4
Hspa4l
Hspa9
Hspb1
Hspb2-c11orf52
Hspb9
Hspd1
Hspd1p7
Hspe1
Hspe1-mob4
Htatip2
Htatsf1
Htd2
Htr5bp
Htr7p1
Htra2
Htt
Hyal1
Hyal3
Hyi-as1
Hykk
Hyls1
Hypk
Iah1
Iapp
Ica1
Icam3
Ice1
Ice2
Icmt
Id1
Id2
Id2-as1
Id3
Ide
Idh1-as1
Idh2-dt
Idh3a
Idh3b
Idi1
Idi2-as1
Idnk
Ids
Idua
Ier2
Ier3
Ier3-as1
Ier5
Iffo1
Ifi27l1
Ifi30
Ifi35
Ifitm10
Ifitm2
Ifitm5
Ifitm9p
Ifnar2
Ifngr2
Ifnlr1
Ifrd1
Ift122
Ift172
Ift43
Ift52
Ift74
Ift80
Ift81
Ift88
Igbp1
Igf1r
Igf2
Igf2bp1
Igf2bp2
Igf2r
Igfals
Igfbp2
Igfbp6
Igfl2-as1
Igflr1
Igha1
Igha2
Ighd2-8
Ighj3p
Ighj4
Ighj5
Ighj6
Ighmbp2
Ighv1-2
Ighv1-3
Ighv3-50
Ighviii-38-1
Ighviii-47-1
Iglc2
Iglv3-22
Iglv3-24
Iglv4-69
Iglvi-68
Iglviv-65
Iglvvi-25-1
Igsf10
Igsf9
Ik
Ikbkb
Ikbke
Ikbkg
Ikzf1
Ikzf2
Ikzf4
Il10
Il10rb
Il11
Il11ra
Il12a
Il12rb1
Il13ra1
Il13ra2
Il15
Il16
Il17d
Il17ra
Il17rb
Il17rc
Il18
Il18bp
Il18r1
Il19
Il1r1
Il1rap
Il21r
Il23a
Il23r
Il24
Il27
Il2rb
Il31ra
Il32
Il36g
Il4i1
Il4r
Il6r
Il6st
Il9r
Ilf2
Ilf3
Ilk
Immp1lp2
Imp3
Imp4
Impa2
Impact
Impdh1
Impdh1p10
Inafm1
Inafm2
Inava
Inca1
Incenp
Inf2
Ing1
Ing2
Ing3
Ing5
Inhcap
Inka2-as1
Ino80b
Ino80b-wbp1
Ino80c
Ino80e
Inpp1
Inpp4a
Inpp4b
Inpp5a
Inpp5b
Inpp5d
Inpp5f
Inppl1
Insc
Insig1
Insig2
Ins-igf2
Insl4
Insr
Ints10
Ints3
Ints5
Ints6
Ints6-as1
Ints7
Ints8
Ints9
Intu
Invs
Ip6k1
Ipo11
Ipo13
Ipo4
Ipo5
Ipo7
Ipo9
Iqank1
Iqcc
Iqce
Iqcg
Iqch
Iqcj-schip1
Iqcj-schip1-as1
Iqck
Iqgap1
Iqgap2
Iqsec2
Irak1
Irak1bp1
Irak3
Irak4
Ireb2
Irf2
Irf2bp2
Irf3
Irf4
Irf5
Irf6
Irf8
Irf9
Irgm
Irs1
Irs3p
Irx5
Isca2
Iscu
Isg15
Isg20
Isl2
Islr2
Isoc1
Ist1
Isyna1
Itch
Itfg1-as1
Itfg2
Itfg2-as1
Itga2
Itga3
Itga4
Itga5
Itga6
Itgae
Itgal
Itgam
Itgav
Itgb1
Itgb1-dt
Itgb2
Itgb4
Itgb7
Itgbl1
Itk
Itm2b
Itm2c
Itpa
Itpkb-as1
Itpr1
Itprid2
Itpripl2
Itsn1
Ivd
Izumo1
Izumo4
Jade1
Jade2
Jade3
Jag1
Jagn1
Jak2
Jak3
Jakmip1
Jam2
Jarid2
Jarid2-as1
Jazf1-as1
Jdp2
Jhy
Jkamp
Jmjd4
Jmjd6
Jmjd7
Jmjd7-pla2g4b
Jmjd8
Jph4
Jpt1
Jpt2
Jpx
Jrk
Jrkl
Jsrp1
Kaag1
Kank1
Kank2
Kank3
Kansl1-as1
Kantr
Kat14
Kat2b
Kat5
Kat6b
Kat7
Kat8
Katnal2
Katnb1
Kazald1
Kazn
Kbtbd8
Kcmf1
Kcnab2
Kcnb1
Kcnc4
Kcnh3
Kcnh4
Kcnip2-as1
Kcnip3
Kcnj10
Kcnj16
Kcnk1
Kcnk15-as1
Kcnma1
Kcnn2
Kcnn3
Kcnn4
Kcp
Kctd1
Kctd11
Kctd13
Kctd15
Kctd17
Kctd2
Kctd20
Kctd21-as1
Kctd5
Kctd6
Kctd7
Kctd9
Kdelr3
Kdm1a
Kdm1b
Kdm2a
Kdm3a
Kdm4a
Kdm4b
Kdm4c
Kdm4d
Kdm6a
Kdm6b
Kdm7a-dt
Kdm8
Khdc4
Khdrbs1
Khdrbs3
Khk
Khnyn
Kiaa0232
Kiaa0319l
Kiaa0355
Kiaa0391
Kiaa0513
Kiaa0556
Kiaa0586
Kiaa0895l
Kiaa0930
Kiaa1109
Kiaa1324
Kiaa1328
Kiaa1549
Kiaa1586
Kiaa1671
Kiaa1841
Kiaa1958
Kiaa2012
Kif15
Kif18b
Kif1b
Kif1bp
Kif1c
Kif20a
Kif20b
Kif21b
Kif22
Kif23
Kif26b
Kif2a
Kif2c
Kif4a
Kif5a
Kif7
Kif9
Kif9-as1
Kifc1
Kifc2
Kiz
Klc1
Klc2
Klc3
Klc4
Klf11
Klf13
Klf2
Klf3
Klf5
Klf6
Klf7
Klhdc1
Klhdc10
Klhdc2
Klhdc3
Klhdc4
Klhdc7a
Klhdc8a
Klhdc8b
Klhl10
Klhl17
Klhl18
Klhl2
Klhl20
Klhl23
Klhl26
Klhl28
Klhl33
Klhl35
Klhl36
Klhl4
Klhl40
Klhl42
Klhl5
Klhl7
Klk1
Klk9
Klrd1
Klrg1
Kmt2a
Kmt2b
Kmt2d
Kmt2e
Kmt2e-as1
Kmt5a
Kmt5b
Kmt5c
Kndc1
Knl1
Knstrn
Kntc1
Kpna2
Kpna5
Kpna6
Kpnb1
Krba1
Krbox4
Kremen2
Krt18
Krt18p13
Krt18p20
Krt18p59
Krt39
Krt5
Krt7
Krt7-as
Krt8
Krt80
Krt81
Krt86
Krt8p12
Krt8p13
Krt8p42
Krt8p47
Krt8p9
Krtap5-11
Krtap5-14p
Krtcap2
Krtcap3
Ksr1
Ktn1
Kxd1
Kynu
L3mbtl1
L3mbtl2
Lacc1
Lactb
Lactb2-as1
Lama3
Lama5
Lamb1
Lamb2
Lamtor2
Lamtor4
Lamtor5-as1
Lancl2
Lap3
Laptm4b
Large1
Large-as1
Larp1
Larp1b
Larp4
Larp4b
Larp7
Lars2
Lasp1
Lat2
Lax1
Lbh
Lbhd1
Lbx2
Lclat1
Lcmt1
Lcn2
Lcn6
Lcor
Lcp1
Ldha
Ldhb
Ldhbp1
Ldlr
Ldlrad3
Ldlrad4
Ldlrap1
Lect2
Lef1-as1
Lekr1
Lemd3
Leng1
Leng8
Lepr
Leprot
Leprotl1
Letmd1
Lfng
Lgals1
Lgals2
Lgals3
Lgals3bp
Lgals4
Lgals8
Lgals9
Lgalsl
Lgi4
Lgmn
Lhb
Lhfpl2
Lhfpl5
Lhpp
Lhx2
Lhx4
Lhx8
Lias
Lif-as1
Lifr-as1
Lig1
Lig3
Lilrb1
Lima1
Limch1
Limd1
Limd1-as1
Limd2
Limk1
Limk2
Lims1
Lin28a
Lin37
Lin52
Lin7b
Linc00111
Linc00112
Linc00163
Linc00167
Linc00173
Linc00184
Linc00200
Linc00205
Linc00235
Linc00240
Linc00243
Linc00265
Linc00271
Linc00284
Linc00304
Linc00332
Linc00337
Linc00339
Linc00350
Linc00431
Linc00449
Linc00460
Linc00467
Linc00484
Linc00494
Linc00511
Linc00513
Linc00519
Linc00544
Linc00592
Linc00598
Linc00607
Linc00620
Linc00629
Linc00630
Linc00637
Linc00649
Linc00653
Linc00656
Linc00667
Linc00674
Linc00683
Linc00685
Linc00689
Linc00698
Linc00700
Linc00707
Linc00842
Linc00847
Linc00853
Linc00857
Linc00862
Linc00863
Linc00869
Linc00881
Linc00884
Linc00887
Linc00888
Linc00894
Linc00896
Linc00899
Linc00910
Linc00920
Linc00941
Linc00963
Linc00964
Linc00972
Linc00974
Linc00987
Linc01003
Linc01010
Linc01013
Linc01020
Linc01044
Linc01053
Linc01056
Linc01063
Linc01067
Linc01085
Linc01089
Linc01094
Linc01111
Linc01117
Linc01118
Linc01119
Linc01121
Linc01126
Linc01128
Linc01132
Linc01134
Linc01135
Linc01143
Linc01144
Linc01146
Linc01152
Linc01160
Linc01166
Linc01168
Linc01181
Linc01186
Linc01215
Linc01237
Linc01268
Linc01270
Linc01271
Linc01273
Linc01285
Linc01289
Linc01290
Linc01311
Linc01332
Linc01353
Linc01354
Linc01358
Linc01366
Linc01391
Linc01405
Linc01424
Linc01433
Linc01480
Linc01483
Linc01488
Linc01491
Linc01503
Linc01504
Linc01509
Linc01510
Linc01513
Linc01515
Linc01521
Linc01554
Linc01560
Linc01578
Linc01579
Linc01588
Linc01589
Linc01607
Linc01619
Linc01629
Linc01685
Linc01701
Linc01703
Linc01714
Linc01715
Linc01719
Linc01726
Linc01730
Linc01749
Linc01754
Linc01763
Linc01767
Linc01771
Linc01775
Linc01778
Linc01783
Linc01786
Linc01802
Linc01806
Linc01814
Linc01825
Linc01828
Linc01836
Linc01842
Linc01843
Linc01849
Linc01852
Linc01865
Linc01869
Linc01880
Linc01881
Linc01883
Linc01909
Linc01914
Linc01934
Linc01942
Linc01943
Linc01952
Linc01960
Linc01970
Linc01978
Linc01991
Linc02001
Linc02004
Linc02015
Linc02018
Linc02021
Linc02028
Linc02055
Linc02057
Linc02062
Linc02068
Linc02074
Linc02086
Linc02090
Linc02091
Linc02098
Linc02104
Linc02111
Linc02129
Linc02153
Linc02156
Linc02157
Linc02175
Linc02181
Linc02196
Linc02210
Linc02210-crhr1
Linc02225
Linc02235
Linc02240
Linc02243
Linc02256
Linc02265
Linc02288
Linc02292
Linc02293
Linc02298
Linc02304
Linc02313
Linc02319
Linc02332
Linc02352
Linc02354
Linc02356
Linc02362
Linc02371
Linc02384
Linc02389
Linc02392
Linc02410
Linc02428
Linc02437
Linc02449
Linc02454
Linc02455
Linc02465
Linc02474
Linc02506
Linc02521
Linc02532
Linc02539
Linc02569
Linc02574
Linc02575
Linc02577
Linc02579
Linc02582
Linc02585
Linc02599
Linc02601
Linc02606
Linc02615
Linc02623
Linc02633
Linc02640
Linc02669
Linc-pint
Linc-ror
Lingo3
Linp1
Lipa
Lipc-as1
Lipe
Lipe-as1
Lipt1
Litaf
Livar
Lix1l-as1
Llgl1
Llgl2
Llph-dt
Lmbr1
Lmbr1l
Lmcd1
Lmln
Lmna
Lmnb1
Lmnb2
Lmntd2
Lmo4
Lmo7
Lmx1b
Lncog
Lnctam34a
Lnp1
Lnpep
Lonp1
Lonp2
Lonrf3
Loxl2
Loxl3
Lpcat1
Lpcat2
Lpgat1-as1
Lpin1
Lpin3
Lpp
Lpxn
Lrch1
Lrch3
Lrfn3
Lrfn4
Lrig1
Lrmp
Lrp10
Lrp2bp
Lrp3
Lrp4-as1
Lrp5
Lrp8
Lrr1
Lrrc1
Lrrc14
Lrrc23
Lrrc24
Lrrc25
Lrrc27
Lrrc28
Lrrc29
Lrrc37a5p
Lrrc37b
Lrrc3-dt
Lrrc41
Lrrc42
Lrrc43
Lrrc45
Lrrc46
Lrrc49
Lrrc59
Lrrc75a
Lrrc77p
Lrrc8a
Lrrc8b
Lrrc8d
Lrrc8e
Lrrfip1
Lrrk1
Lrrk2
Lrsam1
Lrtomt
Lrwd1
Lsamp
Lsm14a
Lsm14b
Lsm2
Lsm4
Lsm6
Lsm6p2
Lsm8
Lsp1
Lsr
Ltbp1
Ltbp3
Ltbp4
Ltbr
Lto1
Luadt1
Luc7l
Luc7l2
Luc7l3
Lucat1
Lurap1l
Lxn
Ly6e
Ly6k
Ly9
Lyl1
Lyn
Lypd5
Lypla2
Lyplal1
Lyrm1
Lyrm7
Lyst
Lztfl1
Lztr1
Lzts2
Mab21l3
Mab21l4
Macf1
Maco1
Macrod1
Mad1l1
Mad2l1bp
Madcam1
Madd
Maea
Maf1
Maff
Mafg-dt
Mafk
Magea4-as1
Maged1
Magee1
Mageh1
Magi1
Magi2
Magi2-as2
Magi2-as3
Magi3
Magix
Maip1
Mak16
Malat1
Malsu1
Malt1
Mamdc4
Maml2
Mamld1
Mamstr
Man1a2
Man1b1
Man1b1-dt
Man1c1
Man2a1
Man2a2
Man2b1
Man2b2
Manbal
Manea
Manea-dt
Maneal
Manf
Maoa
Map1a
Map1b
Map1lc3a
Map1lc3b
Map1s
Map2
Map2k1
Map2k3
Map2k4
Map2k5
Map2k6
Map2k7
Map3k10
Map3k11
Map3k12
Map3k13
Map3k14
Map3k14-as1
Map3k20
Map3k21
Map3k2-dt
Map3k3
Map3k4
Map3k7cl
Map3k8
Map4
Map4k2
Map4k3-dt
Map4k4
Map7d1
Mapk1
Mapk10
Mapk12
Mapk13
Mapk14
Mapk15
Mapk1ip1l
Mapk6
Mapk7
Mapk8
Mapk8ip1
Mapk8ip3
Mapkapk2
Mapkapk3
Mapkapk5
Mapkbp1
Mapre2
Mapt
Mapt-it1
Marc2
March10
March2
March6
March7
March9
Mark2
Mark3
Mark4
Mars
Mars2
Marveld1
Marveld2
Mast1
Mast3
Mast4
Mastl
Mat2a
Mat2b
Matn1-as1
Matr3
Mau2
Mavs
Maz
Mbd1
Mbd3
Mbd3l1
Mbd5
Mbd6
Mbnl1
Mbnl2
Mbp
Mbtps2
Mc1r
Mccc2
Mcf2l2
Mcm2
Mcm3ap-as1
Mcm4
Mcm5
Mcm8
Mcmdc2
Mcoln1
Mcoln2
Mcph1
Mcph1-as1
Mcrip2
Mcrs1
Mctp1
Mctp2
Mcts1
Mcts2p
Mcu
Mcub
Mcur1p1
Mdc1
Mdfic
Mdga1
Mdh1
Mdh1b
Mdh2
Mdk
Mdm2
Mdm4
Mdp1
Mds2
Me2
Med11
Med12
Med14
Med15
Med16
Med17
Med18
Med21
Med24
Med25
Med26
Med27
Med28
Med29
Med30
Med9
Mef2a
Mef2c
Mef2c-as1
Meg3
Megf11
Megf8
Meig1
Meiob
Meioc
Meis1
Meis2
Meis3
Meis3p1
Melk
Meltf
Meltf-as1
Memo1
Memo1p4
Men1
Mepce
Mertk
Mest
Mestit1
Met
Metap1
Metap1d
Metap2
Metrn
Metrnl
Mettl14
Mettl15
Mettl17
Mettl22
Mettl23
Mettl25
Mettl2a
Mettl2b
Mettl7a
Mettl7b
Mettl9
Mfap3
Mfap5
Mff
Mfge8
Mfn1
Mfn2
Mfsd1
Mfsd10
Mfsd11
Mfsd12
Mfsd13a
Mfsd14b
Mfsd2a
Mfsd2b
Mfsd3
Mfsd4a
Mfsd4b
Mfsd5
Mfsd6
Mfsd8
Mga
Mgam2
Mgat2
Mgat4b
Mgat4d
Mgat5
Mgat5b
Mgll
Mgme1
Mgmt
Mgrn1
Mgst1
Mgst2
Mgst3
Mhencr
Mia2
Mia3
Miatnb
Mib1
Mib2
Mica
Mical2
Micall1
Micb
Micos10
Micos10-nbl1
Micu1
Micu3
Mid1
Mid1ip1
Mid1ip1-as1
Midn
Mief1
Mief2
Mier1
Mif
Mif-as1
Miga1
Miga2
Miip
Mincr
Mindy2
Mindy4
Mink1
Minpp1
Mios
Mip
Mipepp3
Mipol1
Mir100
Mir100hg
Mir103a2
Mir103b2
Mir1181
Mir1199
Mir1204
Mir1229
Mir1247
Mir1281
Mir128-1
Mir1282
Mir1292
Mir1294
Mir137
Mir141
Mir142
Mir150
Mir1538
Mir1539
Mir155hg
Mir17
Mir17hg
Mir181a2hg
Mir181c
Mir181d
Mir18a
Mir1908
Mir191
Mir1913
Mir1915
Mir192
Mir193a
Mir193b
Mir193bhg
Mir194-2hg
Mir19a
Mir200c
Mir200chg
Mir20a
Mir2110
Mir222hg
Mir2276
Mir22hg
Mir2682
Mir2861
Mir3124
Mir3142hg
Mir3143
Mir3153
Mir3164
Mir3173
Mir3175
Mir3178
Mir3180-4
Mir3180-5
Mir3181
Mir3184
Mir3188
Mir3189
Mir3190
Mir3191
Mir3193
Mir3199-1
Mir3199-2
Mir320a
Mir345
Mir34ahg
Mir3610
Mir3613
Mir3615
Mir3649
Mir3650
Mir3652
Mir3655
Mir365a
Mir3662
Mir3663
Mir3663hg
Mir3678
Mir3681hg
Mir3684
Mir378a
Mir378g
Mir3917
Mir3918
Mir3926-1
Mir3926-2
Mir3928
Mir3936
Mir3936hg
Mir3945
Mir3960
Mir3972
Mir3978
Mir423
Mir425
Mir4254
Mir4258
Mir4276
Mir4285
Mir4288
Mir4292
Mir4294
Mir4321
Mir4323
Mir4418
Mir4425
Mir4434
Mir4435-2hg
Mir4439
Mir4442
Mir4444-1
Mir4448
Mir4449
Mir4451
Mir4453
Mir4453hg
Mir4458hg
Mir4462
Mir4466
Mir4467
Mir4469
Mir4470
Mir4471
Mir4472-2
Mir4479
Mir4492
Mir4496
Mir4513
Mir4515
Mir4519
Mir4522
Mir4523
Mir4530
Mir4632
Mir4645
Mir4651
Mir4669
Mir4674
Mir4687
Mir4707
Mir4717
Mir4726
Mir4727
Mir4734
Mir4740
Mir4741
Mir4749
Mir4754
Mir4756
Mir4757
Mir4758
Mir4767
Mir4781
Mir4783
Mir4785
Mir4799
Mir4801
Mir484
Mir486-1
Mir486-2
Mir497
Mir497hg
Mir4999
Mir5001
Mir5010
Mir503hg
Mir5087
Mir5090
Mir5091
Mir5188
Mir5197
Mir544b
Mir548ac
Mir548ak
Mir548al
Mir548aw
Mir548n
Mir554
Mir5581
Mir5589
Mir564
Mir5692a2
Mir5695
Mir5696
Mir5700
Mir5703
Mir5708
Mir574
Mir5787
Mir583
Mir589
Mir591
Mir600
Mir602
Mir6070
Mir6076
Mir6084
Mir6089
Mir6090
Mir611
Mir612
Mir6125
Mir6132
Mir625
Mir632
Mir635
Mir636
Mir638
Mir639
Mir6504
Mir6508
Mir6514
Mir6515
Mir6516
Mir6720
Mir6729
Mir6732
Mir6733
Mir6737
Mir6743
Mir6746
Mir6747
Mir6766
Mir6790
Mir6791
Mir6793
Mir6808
Mir6821
Mir6823
Mir6834
Mir6838
Mir6847
Mir6848
Mir6853
Mir6860
Mir6864
Mir6869
Mir6875
Mir6876
Mir6883
Mir6890
Mir6892
Mir6893
Mir7109
Mir7161
Mir718
Mir7515hg
Mir759
Mir760
Mir762
Mir762hg
Mir7703
Mir7704
Mir7706
Mir7845
Mir8072
Mir8085
Mir92b
Mir939
Mir943
Mir99ahg
Mirlet7a1hg
Mirlet7bhg
Mirlet7i
Mis12
Misp3
Mitf
Mkln1
Mknk1
Mkrn2
Mkrn3
Mkx
Mlec
Mlf1
Mlh1
Mllt10
Mllt6
Mlnr
Mlph
Mlst8
Mlx
Mlycd
Mmaa
Mmab
Mmachc
Mmp11
Mmp17
Mmp24os
Mmp25-as1
Mmp28
Mnat1
Mnt
Mnx1-as1
Mob1b
Mob4
Mobp
Mocs3
Mogs
Mok
Mon1b
Mon2
Morc3
Morf4l1
Morf4l2
Morf4l2-as1
Morf4l2p1
Morn1
Morn2
Morn5
Mosmo
Mospd2
Mospd3
Mov10
Mpdu1
Mpeg1
Mpg
Mphosph10
Mphosph9
Mpi
Mpl
Mpnd
Mpp1
Mpp5
Mpp6
Mprip
Mpst
Mpv17
Mpv17l
Mpv17l2
Mpzl1
Mras
Mre11
Mreg
Mrfap1
Mri1
Mrm1
Mrm2
Mrm3
Mrnip
Mroh1
Mrpl1
Mrpl10
Mrpl15
Mrpl15p1
Mrpl18
Mrpl19
Mrpl2
Mrpl20
Mrpl20-as1
Mrpl22
Mrpl30
Mrpl32
Mrpl32p1
Mrpl33
Mrpl34
Mrpl35
Mrpl36
Mrpl37
Mrpl38
Mrpl39
Mrpl4
Mrpl40
Mrpl42
Mrpl45
Mrpl48
Mrpl49
Mrpl52
Mrpl54
Mrpl58
Mrps11
Mrps12
Mrps16
Mrps17
Mrps17p1
Mrps18b
Mrps18c
Mrps2
Mrps21
Mrps22
Mrps24
Mrps25
Mrps30
Mrps31p4
Mrps34
Mrps35
Mrps36
Mrps6
Mrps7
Mrrf
Mrs2
Mrtfb
Mrto4
Mrvi1-as1
Ms4a1
Ms4a14
Ms4a4e
Ms4a7
Msantd2
Msantd3
Msc-as1
Msh2
Msh3
Msh5
Msh5-sapcd1
Msh6
Msi2
Msl1
Msl3
Msmo1
Msrb3
Mst1p2
Mst1r
Msto1
Msto2p
Msx2
Mt1a
Mt1dp
Mt1f
Mt1p3
Mt1x
Mt2a
Mta1
Mta2
Mta3
Mtap
Mtbp
Mtcl1
Mtcp1
Mtcybp10
Mtdh
Mterf4
Mtf2
Mtfp1
Mtfr1
Mtfr1l
Mtg1
Mtg2
Mthfd1
Mthfd1l
Mthfd2
Mthfd2l
Mtm1
Mtmr1
Mtmr10
Mtmr11
Mtmr12
Mtmr14
Mtmr2
Mtmr3
Mtmr9
Mtnd4p7
Mtnd5p19
Mtnd5p5
Mtnd6p14
Mto1
Mtor
Mtr
Mtrex
Mtrr
Mttp
Mturn
Mtus1
Mtx1
Mtx2
Muc1
Muc17
Muc20-ot1
Muc6
Mus81
Mvb12a
Mvd
Mvk
Mvp
Mx1
Mx2
Mxd1
Mxd3
Mxi1
Mxra7
Myadm
Myb
Mybbp1a
Mybl2
Mybpc1
Myc
Mycbp2
Mycbp2-as1
Mycbpap
Myd88
Mydgf
Myeov
Myh9
Myl12a
Myl12b
Myl2
Myl5
Myl6
Myl6b
Mylip
Mylk4
Mylk-as1
Mylpf
Mynn
Myo10
Myo15a
Myo15b
Myo16
Myo16-as1
Myo18b
Myo19
Myo1b
Myo1c
Myo1e
Myo3b
Myo5a
Myo6
Myo7a
Myo9b
Myocd
Myom1
Myom2
Myoslid
Myoz3
Mypn
Myrf
Myt1
Myzap
Mzb1
Mzf1-as1
Mzt2b
N4bp2
NA
Naa10
Naa15
Naa16
Naa20
Naa30
Naa35
Naa38
Naa40
Naa60
Naaa
Naaladl2
Nab1
Nab2
Nabp1
Nabp2
Naca
Naca4p
Nadk
Nadsyn1
Nagk
Naglu
Nagpa
Nagpa-as1
Nalt1
Nampt
Nanogp1
Nanogp6
Nanos1
Nanos3
Nans
Napa
Napa-as1
Napb
Napg
Naprt
Napsa
Napsb
Narf
Nars2
Nasp
Nat1
Nat10
Nat14
Nat8l
Nat9
Nav2
Naxd
Naxe
Nbas
Nbdy
Nbea
Nbeal1
Nbeal2
Nbl1
Nbpf12
Nbpf14
Nbpf3
Nbr1
Nbr2
Ncapd2
Ncapd2p1
Ncapg
Ncapg2
Ncaph
Ncaph2
Ncbp1
Ncbp2l
Ncdn
Ncf4
Ncf4-as1
Nck1
Nck2
Nckap1l
Nckap5
Nckap5-as2
Ncl
Ncln
Ncoa1
Ncoa2
Ncoa3
Ncoa6
Ncoa7
Ncor1
Ncor2
Ncstn
Ndc80
Nde1
Ndel1
Ndfip1
Ndfip2
Ndor1
Ndrg1
Ndrg4
Ndst1
Ndufa10
Ndufa11
Ndufa13
Ndufa3
Ndufa4l2
Ndufa6-dt
Ndufa7
Ndufa9
Ndufaf2
Ndufaf3
Ndufaf4p1
Ndufaf5
Ndufaf6
Ndufaf7
Ndufaf8
Ndufb10
Ndufb10p1
Ndufb2
Ndufb3
Ndufb4
Ndufb4p11
Ndufb5
Ndufb6
Ndufb9
Ndufc1
Ndufs2
Ndufs3
Ndufs4
Ndufs5
Ndufs5p3
Ndufs6
Ndufs7
Ndufs8
Ndufv1
Ndufv2
Ndufv3
Neat1
Nebl-as1
Necap1
Necap2
Nectin2
Nectin3
Nedd1
Nedd4l
Nedd8
Nedd8-mdp1
Nedd9
Nefhp1
Neil1
Neil2
Neil3
Nek11
Nek4
Nek6
Nek7
Nelfa
Nelfb
Nelfcd
Nenf
Nenfp2
Neo1
Net1
Neu3
Neu4
Neurl1
Neurl4
Neurod1
Nexn
Nf1
Nf2
Nfat5
Nfatc1
Nfatc2ip
Nfatc3
Nfatc4
Nfe2l1
Nfe2l3
Nfia
Nfic
Nfkb1
Nfkb2
Nfkbia
Nfkbib
Nfkbie
Nfkbil1
Nfkbiz
Nfrkb
Nfx1
Nfya
Nfyb
Nfyc
Ngdn
Ngrn
Nhlrc2
Nhlrc3
Nhs
Nhsl1
Nhsl2
Nicn1
Nif3l1
Nifk-as1
Ninj1
Ninj2
Nip7
Nipa1
Nipa2
Nipal3
Nipbl
Nipsnap1
Nipsnap2
Nisch
Nit1
Nit2
Nkapd1
Nkd2
Nkila
Nkiras2
Nkpd1
Nktr
Nlgn2
Nlk
Nln
Nlrc5
Nlrp12
Nlrp14
Nlrp3
Nlrx1
Nmb
Nmd3
Nme1
Nme1-nme2
Nme2
Nme4
Nmnat1
Nmnat2
Nmral1
Nmral2p
Nmrk1
Nmt1
Nnmt
Nob1
Noc2l
Noc4l
Noct
Nol11
Nol12
Nol4l
Nol4l-dt
Nol7
Nol9
Nolc1
Nomo1
Nomo3
Nono
Nop14
Nop14-as1
Nop2
Nop53
Nop56
Nop58
Nop9
Nos2p1
Nos3
Nostrin
Notch1
Noxa1
Npas1
Npas2
Npas4
Npepl1
Npepps
Nphp3-as1
Nphs1
Npl
Nploc4
Npm1
Npm1p25
Npm3
Npnt
Nppa
Npr3
Nprl3
Npw
Nqo2
Nr0b1
Nr1d2
Nr1h2
Nr1h3
Nr2c2
Nr2f2
Nr2f2-as1
Nr2f6
Nr3c1
Nr4a1
Nr4a3
Nrbf2
Nrbf2p1
Nrbp1
Nrbp2
Nrdc
Nrde2
Nrep
Nrf1
Nrg1
Nrip1
Nrl
Nrm
Nrp1
Nrp2
Nrsn2
Nrxn2
Nrxn3
Nsa2
Nsd1
Nsd2
Nsdhl
Nsmce1-dt
Nsmce2
Nsrp1
Nsun3
Nsun4
Nsun6
Nsun7
Nt5c1a
Nt5c2
Nt5cp1
Nt5cp2
Nt5dc1
Nt5e
Nt5m
Nthl1
Ntmt1
Ntng1
Ntpcr
Ntrk1
Nts
Nuak2
Nub1
Nubp1
Nubp2
Nubpl
Nucb1
Nucb2
Nudc
Nudt1
Nudt13
Nudt16
Nudt16l1
Nudt17
Nudt19
Nudt2
Nudt22
Nudt4
Nudt7
Nudt9
Nuf2
Numa1
Numbl
Nup107
Nup133
Nup188
Nup205
Nup210l
Nup210p3
Nup214
Nup35
Nup50
Nup58
Nup85
Nup88
Nup93
Nupl2
Nus1p2
Nusap1
Nutf2
Nutm1
Nutm2a-as1
Nxf1
Nxn
Nxnl2
Nxpe3
Nxt2
Oacylp
Oaf
Oaz1
Oaz3
Obscn
Ocel1
Ociad1
Ocrl
Odc1-dt
Odf2
Odf3b
Odr4
Ofcc1
Ofd1
Oga
Ogdh
Ogfod1
Ogfod2
Ogfr
Ogg1
Ogt
Oip5-as1
Olah
Olfm1
Olfml2a
Oosp1p1
Oosp1p2
Opa1
Opalin
Oprl1
Optn
Or10ae1p
Or10j6p
Or2q1p
Or2t32p
Or2t7
Or4a41p
Or52h2p
Or52k3p
Or5b21
Or7a11p
Or7e102p
Or7e110p
Or7e11p
Or7e122p
Or7e14p
Or7e15p
Or7e162p
Or7e16p
Or7e21p
Or7e26p
Or7e39p
Or7e43p
Or7e55p
Or7e62p
Or7e91p
Or8c1p
Orai1
Orai2
Orai3
Orc3
Orc6
Ormdl2
Ormdl3
Os9
Osbp2
Osbpl10
Osbpl2
Osbpl5
Osbpl6
Osbpl9
Oser1-dt
Osgepl1-as1
Osgin1
Osgin2
Osmr
Osr2
Ostc
Ostf1
Otof
Otub1
Otud1
Otud4
Otud5
Otud6b
Otud6b-as1
Otulin
Otx1
Ovol1
Ovol2
Oxa1l
Oxnad1
Oxr1
Oxsm
Oxsr1
P2rx4
P2rx5
P2ry2
P2ry6
P3h2-as1
P3h3
P3h4
P4ha3
P4ha3-as1
P4hb
P4htm
Pa2g4
Pa2g4p6
Paaf1
Pabpc1l
Pabpc4
Pabpn1
Pacerr
Pacrg
Pacrg-as3
Pacrgl
Pacs1
Pacs2
Pacsin2
Pacsin3
Paf1
Pafah1b1
Pafah1b2
Paics
Paip2
Pak2
Pak4
Palb2
Palld
Palm
Palmd
Pam
Pam16
Pan2
Pan3
Pank2
Panx1
Panx2
Paox
Papola
Papolg
Paqr4
Paqr5
Paqr6
Paqr7
Paqr8
Paqr9-as1
Pard3-as1
Pard3b
Pard6a
Pard6b
Pard6g-as1
Park7
Parp1
Parp10
Parp14
Parp15
Parp2
Parp3
Parp8
Parpbp
Part1
Parvb
Parvg
Patj
Pawrp1
Pax8
Pax8-as1
Pax9
Paxbp1-as1
Paxip1-as1
Paxx
Pbdc1
Pbx1
Pbx3
Pbxip1
Pc
Pcare
Pcat6
Pcat7
Pcbd2
Pcbp1
Pcbp2
Pcbp3
Pcca
Pccb
Pcdh10
Pcdhac2
Pcdhgb1
Pced1b
Pcf11
Pcgf1
Pcgf3
Pcgf5
Pcif1
Pck2
Pcm1
Pcmt1
Pcmtd1
Pcmtd2
Pcna
Pcnp
Pcnt
Pcnx1
Pcnx3
Pcnx4
Pcolce
Pcoth
Pcp2
Pcsk4
Pcsk5
Pcsk6
Pctp
Pcyox1
Pcyox1l
Pdap1
Pdcd11
Pdcd2
Pdcd2l
Pdcd4
Pdcd5
Pdcd6
Pdcd6ip
Pdcd6ipp2
Pdcl
Pdcl3
Pdcl3p7
Pde12
Pde2a
Pde3a
Pde3b
Pde4b
Pde4d
Pde4dip
Pde6a
Pde7a
Pde8a
Pdha1
Pdhx
Pdia3
Pdia3p1
Pdia5
Pdik1l
Pdk1
Pdk2
Pdk3
Pdlim2
Pdlim4
Pdlim5
Pdlim7
Pdp1
Pdp2
Pdpk1
Pdpr
Pds5b
Pdxdc1
Pdxk
Pdzph1p
Pea15
Peak1
Pebp1p3
Peg10
Peli2
Pepd
Per3
Pet100
Pex13
Pex14
Pex16
Pex26
Pex3
Pex5
Pex5l
Pex7
Pf4
Pfas
Pfdn4
Pfdn5
Pfdn6
Pfkfb2
Pfkfb3
Pfkfb4
Pfkl
Pfkm
Pfkp
Pfn1
Pgam1
Pgam5
Pgap2
Pgbd1
Pgbd2
Pgc
Pgd
Pgghg
Pgk1
Pgm1
Pgm2
Pgp
Pgpep1
Pgrmc1
Pgs1
Phactr2
Phactr4
Phax
Phb2
Phbp17
Phf1
Phf10
Phf11
Phf13
Phf14
Phf19
Phf2
Phf20
Phf20l1
Phf23
Phf24
Phf3
Phf6
Phf7
Phgdh
Phka1
Phkb
Phkg2
Phldb1
Phldb2
Phldb3
Phospho2
Phox2a
Phpt1
Phrf1
Phtf2
Phyhd1
Pi4k2a
Pi4ka
Pi4kb
Pias1
Pias4
Pibf1
Pick1
Pidd1
Piezo1
Piezo2
Pigb
Pigc
Pigg
Pigl
Pign
Pigq
Pigr
Pigs
Pigt
Pigv
Pigw
Pigx
Pigy-dt
Pih1d3
Pik3c2a
Pik3c3
Pik3ca
Pik3cd
Pik3ip1-as1
Pik3r1
Pik3r2
Pik3r6
Pikfyve
Pim1
Pim2
Pim3
Pimreg
Pin1
Pin4
Pip4k2a
Pip4k2c
Pip5k1a
Pip5k1c
Pip5kl1
Pipox
Pisd
Pithd1
Pitpna
Pitpna-as1
Pitpnb
Pitpnc1
Pitpnm1
Piwil2
Piwil4
Pjvk
Pkd1l2
Pkd2
Pkd2l1
Pkd2l2
Pkdcc
Pkia
Pkib
Pkig
Pkm
Pkmyt1
Pkn1
Pkn2
Pknox1
Pkp2
Pkp3
Pkp4
Pla1a
Pla2g10
Pla2g15
Pla2g4e-as1
Pla2g6
Plat
Plau
Plb1
Plbd1-as1
Plbd2
Plcb3
Plcb4
Plcd3
Plce1
Plcg1
Plcg2
Plcxd1
Plcxd2
Plcxd2-as1
Pld2
Pld3
Plec
Plek
Plekha1
Plekha2
Plekha3
Plekha4
Plekha5
Plekha8
Plekhb2
Plekhf2
Plekhg1
Plekhg2
Plekhg3
Plekhg4
Plekhh1
Plekhh3
Plekhj1
Plekhm2
Plekhm3
Plekhn1
Plekho2
Plg
Plin2
Plin3
Plk1
Plk3
Plk4
Plod1
Plod3
Plp2
Plpbp
Plpp3
Plpp6
Plppr2
Plppr3
Pls1
Pls3
Plxna3
Plxnb2
Plxnb3
Plxnc1
Pmaip1
Pmepa1
Pmf1
Pmf1-bglap
Pml
Pmm2
Pmpca
Pmpcb
Pms1
Pms2cl
Pms2p11
Pnck
Pnkd
Pnkdp1
Pnkp
Pnma5
Pnma6f
Pnn
Pno1
Pnp
Pnpla2
Pnpla3
Pnpla6
Pnpla7
Pnpla8
Pnpo
Pnrc1
Pnrc2
Poc1b-as1
Podnl1
Podxl
Pofut1
Pogk
Poglut1
Pogz
Pola1
Pola2
Polb
Pold1
Pold2
Pold3
Poldip3
Pole
Pole2
Pole4
Polg
Polh
Poli
Polk
Polm
Polr1b
Polr1c
Polr1d
Polr1e
Polr2a
Polr2b
Polr2c
Polr2e
Polr2f
Polr2g
Polr2h
Polr2k
Polr2m
Polr3b
Polr3c
Polr3d
Polr3e
Polr3f
Polr3g
Polr3gl
Polr3h
Pom121
Pomk
Pomp
Pomt1
Pomt2
Pon1
Pon3
Pop1
Pop4
Pop7
Por
Porcn
Pot1-as1
Pou2af1
Pou2f1
Pou2f2
Pou5f1
Ppa2
Ppan
Ppan-p2ry11
Ppard
Pparg
Ppargc1b
Ppcdc
Ppcs
Ppdpf
Ppef1
Ppfia1
Ppfia3
Ppfibp1
Ppfibp2
Pphln1
Ppia
Ppiap3
Ppiap35
Ppib
Ppie
Ppif
Ppig
Ppih
Ppil2
Ppip5k2
Ppm1a
Ppm1b
Ppm1d
Ppm1g
Ppm1l
Ppm1m
Ppm1n
Ppme1
Ppox
Ppp1cb
Ppp1r11
Ppp1r12a-as1
Ppp1r12b
Ppp1r14a
Ppp1r15a
Ppp1r16a
Ppp1r21
Ppp1r26
Ppp1r26-as1
Ppp1r27
Ppp1r37
Ppp1r3e
Ppp1r3f
Ppp1r3g
Ppp1r7
Ppp1r8
Ppp1r9a
Ppp2r1a
Ppp2r2a
Ppp2r2d
Ppp2r3a
Ppp2r5b
Ppp2r5c
Ppp2r5d
Ppp3cb-as1
Ppp3cc
Ppp4c
Ppp4r1-as1
Ppp4r1l
Ppp4r2
Ppp5c
Ppp6r1
Ppp6r2
Ppp6r3
Pprc1
Ppt2
Ppt2-egfl8
Ppwd1
Pqbp1
Pqlc2
Pqlc2l
Pqlc3
Pradc1
Pram1
Prcc
Prcd
Prdm1
Prdm11
Prdm15
Prdm2
Prdm5
Prdm8
Prdm9
Prdx1
Prdx2p1
Prdx4
Prdx5
Prdx6
Prelid1
Prelid3a
Prelid3b
Prg4
Prickle2-as3
Prickle3
Prickle4
Prim1
Prim2
Primpol
Prkaa2
Prkab1
Prkaca
Prkacb
Prkag2-as1
Prkar1a
Prkar2a-as1
Prkca
Prkcd
Prkce
Prkcg
Prkch
Prkcq-as1
Prkcsh
Prkcz
Prkcz-as1
Prkd2
Prkra-as1
Prkrip1
Prkx
Prky
Prlh
Prmt1
Prmt2
Prmt3
Prmt5
Prmt5-as1
Prmt6
Prmt7
Prnp
Proc
Prorsd1p
Proser2
Proser3
Prpf18
Prpf3
Prpf31
Prpf38a
Prpf38b
Prpf39
Prpf4
Prpf40a
Prpf40b
Prpf4b
Prpf8
Prps1
Prps2
Prpsap2
Prr11
Prr13
Prr13p5
Prr14
Prr22
Prr29
Prr3
Prr34-as1
Prr5
Prr5-arhgap8
Prr7
Prrc1
Prrc2a
Prrc2b
Prrc2c
Prrg1
Prrg2
Prrt1b
Prrt2
Prrt3
Prrt3-as1
Prss12
Prss16
Prss23
Prss27
Prss53
Prss57
Prtfdc1
Prune1
Prxl2a
Prxl2b
Psap
Psat1
Psca
Psd
Psd4
Psen1
Psen2
Psenen
Psg4
Psg5
Psg8-as1
Pskh1
Psma3
Psma4
Psma6
Psmb10
Psmb3
Psmb4
Psmb6
Psmb9
Psmc1
Psmc1p8
Psmc2
Psmc4
Psmc5
Psmc6
Psmd1
Psmd11
Psmd13
Psmd14
Psmd2
Psmd3
Psmd4
Psmd7
Psmd8
Psmd9
Psme1
Psme2
Psme3
Psmf1
Psmg2
Psmg3-as1
Psmg4
Psors1c1
Pstk
Pstpip1
Ptbp1
Ptbp2
Ptcd2
Ptcd3
Ptch1
Ptch2
Ptdss1
Ptdss2
Pten
Ptenp1-as
Pter
Ptger4
Ptger4p2
Ptges
Ptges2
Ptges3
Ptges3p3
Ptgir
Ptgr1
Ptgr2
Ptk2
Ptk2b
Ptma
Ptms
Ptov1
Ptov1-as2
Ptp4a1
Ptp4a2
Ptp4a2p1
Ptp4a3
Ptpa
Ptpdc1
Ptpmt1
Ptpn1
Ptpn11
Ptpn12
Ptpn13
Ptpn18
Ptpn20
Ptpn22
Ptpn23
Ptpn4
Ptpn6
Ptpra
Ptprc
Ptpre
Ptprf
Ptprg
Ptprh
Ptprj
Ptprm
Ptprn
Ptrh1
Ptrh2
Pts
Pttg1
Pttg1ip
Pudp
Puf60
Pum2
Pum3
Pura
Purpl
Pus1
Pus3
Pusl1
Pvr
Pvt1
Pwp1
Pwwp2b
Pwwp3a
Pxdn
Pxk
Pxmp2
Pxn
Pxn-as1
Pxylp1
Pycr1
Pydc1
Pygb
Pyroxd1
Qars
Qki
Qpct
Qpctl
Qrich1
Qrich2
Qrsl1
Qser1
Qsox1
Qsox2
Qtrt1
Qtrt2
R3hcc1
R3hcc1l
R3hdm1
R3hdm2
Rab10
Rab11a
Rab11b
Rab11b-as1
Rab11fip3
Rab11fip5
Rab12
Rab18
Rab1b
Rab22a
Rab24
Rab26
Rab27b
Rab2a
Rab30
Rab30-as1
Rab31
Rab33b
Rab3d
Rab3gap1
Rab3il1
Rab3ip
Rab40b
Rab40c
Rab4a
Rab4b
Rab4b-egln2
Rab5a
Rab5b
Rab5if
Rab7a
Rab8a
Rab8b
Rab9a
Rabep1
Rabepk
Rabgap1
Rabgap1l
Rabgef1
Rabggtb
Rabl2a
Rabl3
Rabl6
Rac1
Rac1p6
Rac3
Racgap1
Rack1
Rad17
Rad21l1
Rad23a
Rad23b
Rad50
Rad51
Rad51ap1
Rad51b
Rad51c
Rad54b
Rad54l
Rad9a
Rad9b
Rae1
Raet1e
Raet1e-as1
Raf1
Rag1
Rag2
Rai1
Rai14
Rala
Ralb
Ralbp1
Ralgapa1p1
Ralgapb
Ralgds
Ralgps1
Ralgps2
Raly
Ran
Ranbp1
Ranbp17
Ranbp2
Ranbp3
Rangrf
Rap1a
Rap1b
Rap1gap
Rap1gds1
Rap2a
Rap2b
Rap2c
Rap2c-as1
Rapgef1
Rapgef2
Rapgef5
Rara
Rarb
Rarres1
Rarres2p11
Rars
Rasa1
Rasa2
Rasa4
Rasal2
Rasgrf1
Rasgrf2
Rasl11a
Rasl12
Rassf1
Rassf10
Rassf1-as1
Rassf3
Rassf4
Rassf5
Rassf6
Rassf7
Rassf8
Raver1
Raver2
Rb1
Rbak
Rbak-rbakdn
Rbbp4
Rbbp6
Rbbp7
Rbbp8
Rbck1
Rbfa
Rbl2
Rbm10
Rbm12b
Rbm14
Rbm14-rbm4
Rbm15
Rbm17
Rbm24
Rbm25
Rbm26
Rbm26-as1
Rbm3
Rbm33
Rbm38
Rbm39
Rbm4
Rbm42
Rbm45
Rbm47
Rbm48
Rbm5
Rbm6
Rbm7
Rbms1
Rbms3-as2
Rbmx2
Rbpj
Rbpms
Rbx1
Rc3h1
Rcan1
Rcan3
Rcc1
Rcc2-as1
Rccd1
Rce1
Rcl1
Rcn1
Rcn2
Rcn3
Rcor1
Rcor3
Rcsd1
Rdh10
Rdh13
Rdh5
Rdm1p5
Rdx
Rec8
Reck
Recql4
Reep2
Reep4
Reep6
Rel
Rela
Relb
Relch
Rell2
Relt
Rem2
Renbp
Repin1
Rer1
Resf1
Rest
Retreg2
Retreg3
Rev1
Rex1bd
Rexo2
Rexo4
Rexo5
Rf00003
Rf00004
Rf00012
Rf00015
Rf00017
Rf00019
Rf00026
Rf00066
Rf00092
Rf00096
Rf00100
Rf00134
Rf00156
Rf00283
Rf00285
Rf00322
Rf00402
Rf00407
Rf00416
Rf00432
Rf00568
Rf00599
Rf00601
Rf00621
Rf01210
Rf01684
Rf01699
Rf01871
Rf01877
Rf01882
Rf01883
Rf01955
Rf01956
Rf01957
Rf01975
Rf01992
Rf02040
Rf02041
Rf02042
Rf02103
Rf02105
Rf02106
Rf02107
Rf02108
Rf02109
Rf02110
Rf02116
Rf02118
Rf02121
Rf02122
Rf02123
Rf02124
Rf02125
Rf02148
Rf02149
Rf02157
Rf02159
Rf02160
Rf02174
Rf02175
Rf02176
Rf02187
Rf02188
Rf02196
Rf02198
Rf02203
Rf02204
Rf02205
Rf02213
Rf02215
Rf02216
Rf02217
Rf02220
Rf02251
Rf02252
Rf02271
Rfc2
Rfc3
Rfc4
Rfc5
Rfesd
Rffl
Rflna
Rfng
Rftn2
Rfx1
Rfx3
Rfx3-as1
Rfx8
Rfxank
Rfxap
Rgl1
Rgl2
Rgma
Rgp1
Rgs1
Rgs11
Rgs12
Rgs14
Rgs17
Rgs2
Rgs20
Rgs3
Rgs9
Rgs9bp
Rhbdd1
Rhbdd2
Rhbdf2
Rhbdl1
Rhno1
Rhoa
Rhob
Rhobtb2
Rhobtb3
Rhoc
Rhod
Rhog
Rhoh
Rhoq
Rhoqp1
Rhot1
Rhot2
Rhpn1
Rhpn1-as1
Rhpn2
Ribc1
Ric1
Ric8a
Ric8b
Rif1
Rilp
Rilpl1
Rilpl2
Rimklb
Rin2
Rin3
Ring1
Rinl
Rint1
Riok1
Riok3
Riox1
Ripk1
Ripk2
Ripor1
Ripor2
Ripply1
Rita1
Rmc1
Rmdn2
Rmi1
Rmi2
Rmnd5b
Rmrp
Rn7sk
Rn7skp114
Rn7skp172
Rn7skp175
Rn7skp2
Rn7skp223
Rn7skp232
Rn7skp238
Rn7skp268
Rn7skp43
Rn7skp9
Rn7sl1
Rn7sl121p
Rn7sl155p
Rn7sl165p
Rn7sl181p
Rn7sl2
Rn7sl284p
Rn7sl294p
Rn7sl299p
Rn7sl3
Rn7sl32p
Rn7sl337p
Rn7sl346p
Rn7sl354p
Rn7sl380p
Rn7sl38p
Rn7sl472p
Rn7sl477p
Rn7sl561p
Rn7sl581p
Rn7sl600p
Rn7sl605p
Rn7sl645p
Rn7sl657p
Rn7sl688p
Rn7sl736p
Rn7sl823p
Rn7sl832p
Rn7sl847p
Rn7sl862p
Rna5s13
Rna5s7
Rna5sp121
Rna5sp152
Rna5sp18
Rna5sp185
Rna5sp21
Rna5sp283
Rna5sp321
Rna5sp333
Rna5sp334
Rna5sp351
Rna5sp379
Rna5sp382
Rna5sp387
Rna5sp40
Rna5sp429
Rna5sp440
Rna5sp442
Rna5sp473
Rna5sp492
Rna5sp493
Rna5sp52
Rnase10
Rnase4
Rnaseh1-as1
Rnaseh2a
Rnaseh2b
Rnaseh2c
Rnasek
Rnasek-c17orf49
Rnd2
Rnd3
Rnf10
Rnf11
Rnf111
Rnf114
Rnf121
Rnf123
Rnf13
Rnf135
Rnf138
Rnf139
Rnf14
Rnf144a
Rnf144a-as1
Rnf146
Rnf151
Rnf157
Rnf157-as1
Rnf166
Rnf167
Rnf17
Rnf181
Rnf185
Rnf187
Rnf19a
Rnf2
Rnf20
Rnf207
Rnf214
Rnf216p1
Rnf217
Rnf220
Rnf224
Rnf225
Rnf24
Rnf26
Rnf31
Rnf32
Rnf34
Rnf4
Rnf40
Rnf43
Rnf5
Rnf6
Rnf7
Rnf8
Rnft1-dt
Rnft2
Rnh1
Rnmt
Rnpc3
Rnpep
Rnpepl1
Rnps1
Rnu11
Rnu1-1
Rnu1-103p
Rnu1-108p
Rnu1-117p
Rnu1-119p
Rnu1-11p
Rnu1-120p
Rnu1-122p
Rnu1-134p
Rnu1-13p
Rnu1-19p
Rnu12
Rnu1-2
Rnu1-5p
Rnu1-67p
Rnu1-7p
Rnu1-85p
Rnu1-92p
Rnu2-17p
Rnu2-2p
Rnu2-30p
Rnu2-33p
Rnu2-51p
Rnu2-63p
Rnu2-72p
Rnu4-1
Rnu4-10p
Rnu4-2
Rnu4-27p
Rnu4-38p
Rnu4-83p
Rnu4-8p
Rnu4-90p
Rnu4atac
Rnu4atac15p
Rnu5a-1
Rnu5a-8p
Rnu5b-1
Rnu5b-4p
Rnu5d-1
Rnu5e-1
Rnu5e-4p
Rnu5e-6p
Rnu5f-1
Rnu6-1003p
Rnu6-1006p
Rnu6-1025p
Rnu6-1056p
Rnu6-1106p
Rnu6-1125p
Rnu6-1128p
Rnu6-1137p
Rnu6-1149p
Rnu6-120p
Rnu6-1263p
Rnu6-1264p
Rnu6-1272p
Rnu6-1276p
Rnu6-1311p
Rnu6-171p
Rnu6-191p
Rnu6-2
Rnu6-22p
Rnu6-23p
Rnu6-247p
Rnu6-266p
Rnu6-299p
Rnu6-304p
Rnu6-316p
Rnu6-324p
Rnu6-35p
Rnu6-380p
Rnu6-431p
Rnu6-450p
Rnu6-481p
Rnu6-510p
Rnu6-513p
Rnu6-530p
Rnu6-542p
Rnu6-588p
Rnu6-638p
Rnu6-653p
Rnu6-7
Rnu6-722p
Rnu6-740p
Rnu6-743p
Rnu6-8
Rnu6-800p
Rnu6-835p
Rnu6-853p
Rnu6-863p
Rnu6-881p
Rnu6-882p
Rnu6-9
Rnu6-903p
Rnu6-907p
Rnu6-910p
Rnu6-912p
Rnu6-927p
Rnu6-929p
Rnu6-92p
Rnu6-951p
Rnu6-958p
Rnu6-990p
Rnu6-994p
Rnu6atac11p
Rnu6atac17p
Rnu7-1
Rnu7-195p
Rnu7-27p
Rnu7-30p
Rnu7-38p
Rnu7-96p
Rnvu1-14
Rnvu1-15
Rnvu1-18
Rnvu1-19
Rnvu1-3
Rnvu1-4
Rnvu1-6
Rnvu1-7
Rny1p6
Rny3
Ro60
Robo1
Robo3
Rocr
Rom1
Romo1
Ropn1l
Ropn1l-as1
Ror1
Rora
Rora-as1
Rpa1
Rpain
Rpap2
Rparp-as1
Rpe
Rpf1
Rpf2
Rpgr
Rpgrip1l
Rph3al
Rpl10
Rpl10a
Rpl10p15
Rpl11
Rpl12
Rpl12p28
Rpl12p42
Rpl12p47
Rpl13
Rpl13a
Rpl13ap19
Rpl13p5
Rpl14
Rpl15
Rpl17
Rpl17p36
Rpl18
Rpl18a
Rpl19
Rpl19p1
Rpl21
Rpl21p1
Rpl21p10
Rpl21p42
Rpl21p6
Rpl21p65
Rpl22l1
Rpl22p3
Rpl23a
Rpl23ap55
Rpl23ap8
Rpl23ap82
Rpl26
Rpl26l1
Rpl26p20
Rpl27
Rpl27a
Rpl28
Rpl29p30
Rpl3
Rpl31
Rpl32
Rpl32p3
Rpl34
Rpl35
Rpl35a
Rpl36
Rpl36a
Rpl36a-hnrnph2
Rpl36p4
Rpl37a
Rpl38
Rpl4
Rpl41
Rpl5
Rpl5p28
Rpl5p6
Rpl6
Rpl6p9
Rpl7a
Rpl7ap4
Rpl7l1
Rpl7l1p5
Rpl7p3
Rpl7p4
Rpl7p43
Rpl7p46
Rpl9
Rplp0
Rplp1
Rplp2
Rpn1
Rpn2
Rpp14
Rpp21
Rpp30
Rpp38
Rpph1
Rprd1b
Rprd2
Rps10
Rps11
Rps12
Rps12p17
Rps12p21
Rps14
Rps15
Rps15a
Rps18
Rps18p1
Rps19
Rps19bp1
Rps2
Rps20
Rps21
Rps23
Rps23p6
Rps24
Rps25
Rps26
Rps27
Rps27a
Rps27ap13
Rps27p14
Rps27p26
Rps28
Rps29
Rps29p13
Rps29p16
Rps29p26
Rps29p27
Rps2p32
Rps3
Rps3a
Rps4xp16
Rps4y1
Rps5
Rps5p3
Rps6
Rps6ka1
Rps6ka2
Rps6ka2-as1
Rps6ka4
Rps6kb1
Rps6kb2
Rps6kc1
Rps6p20
Rps6p8
Rps7
Rps8
Rps9
Rpsa
Rpsap26
Rpsap31
Rpsap5
Rpsap52
Rpsap62
Rpsap75
Rptor
Rpusd2
Rraga
Rragb
Rragd
Rreb1
Rrm1
Rrm2
Rrn3p3
Rrnad1
Rrp1
Rrp12
Rrp15
Rrp7bp
Rsad1
Rsbn1l
Rsl24d1p11
Rsph4a
Rspo3
Rspry1
Rsrc1
Rsrc2
Rtca
Rtca-as1
Rtel1
Rtel1-tnfrsf6b
Rtf1
Rtf2
Rtl8c
Rtn3
Rtn4rl2
Rtraf
Rttn
Rubcn
Rubcnl
Rufy1
Rufy3
Rundc1
Runx1
Runx3
Rusc1
Ruvbl1-as1
Ruvbl2
Rwdd1
Rwdd3
Rxfp1
Rxrb
Rxylt1
S100a1
S100a10
S100a11
S100a14
S100a15a
S100a3
S100a5
S100a6
S100p
S100pbp
S100z
S1pr1
S1pr2
Saa1
Sac3d1
Sacm1l
Sae1
Safb
Samd10
Samd11
Samd12
Samd13
Samd15
Samd4a
Samd4b
Samd5
Samd8
Samm50
Sammson
Samsn1
Sap18
Sap25
Sap30bp
Sap30l
Sar1a
Sars
Sars2
Sart1
Sart3
Sash1
Sat1
Satb2
Satb2-as1
Saxo2
Sbdsp1
Sbf1
Sbf2-as1
Sbk2
Sbk3
Sbno2
Sc5d
Scaf1
Scaf4
Scaf8
Scai
Scamp1
Scamp2
Scamp3
Scamp4
Scamp5
Scand2p
Scarb1
Scarna16
Scarna17
Scarna2
Scarna4
Scat8
Scfd1
Scg5
Scimp
Scly
Scmh1
Scml1
Scn1b
Scn3b
Scnm1
Scnn1a
Scoc
Scp2
Scpep1
Scrn3
Scyl1
Scyl2
Sdad1
Sdc3
Sdcbp
Sdcbp2-as1
Sdcbpp1
Sdccag8
Sdf2l1
Sdha
Sdhaf1
Sdhaf2
Sdhaf3
Sdhaf4
Sdhap2
Sdhc
Sdhd
Sdk1
Sdk2
Sdr42e1
Sdsl
Sec11c
Sec13
Sec14l1
Sec14l2
Sec14l4
Sec14l5
Sec16a
Sec1p
Sec22a
Sec23a-as1
Sec23b
Sec23ip
Sec24a
Sec24b
Sec24c
Sec24d
Sec61a1
Sec61a2
Sec61b
Sec62
Sec63
Secisbp2
Secisbp2l
Seh1l
Selenoh
Selenoi
Selenon
Selenoo
Selenos
Selenot
Selenow
Sema3b
Sema3c
Sema3f
Sema4b
Sema4c
Sema4f
Sema6b
Senp2
Senp3
Senp3-eif4a1
Senp5
Senp6
Senp8
Sepsecs
Sepsecs-as1
Sept1
Sept11
Sept2
Sept4
Sept4-as1
Sept5
Sept6
Sept7
Sept7p2
Sept9
Serf2
Serhl2
Serinc2
Serinc3
Serinc4
Serp1
Serpina3
Serpinb2
Serpinb5
Serpinb8
Serpinb9p1
Serpind1
Serpine1
Serpinf1
Serpinh1
Serpini1
Sesn3
Set
Setbp1
Setd1a
Setd1b
Setd4
Setd5
Setd6
Setd9
Setdb1
Setdb2
Setmar
Setx
Sez6
Sf1
Sf3a2
Sf3b2
Sf3b3
Sfi1
Sfr1
Sfswap
Sft2d1
Sft2d2
Sft2d3
Sfxn1
Sfxn2
Sgca
Sgce
Sgf29
Sgk1
Sgk2
Sgk3
Sgms1-as1
Sgms2
Sgo1-as1
Sgo2
Sgpl1
Sgsm2
Sgsm3
Sh2b1
Sh2b2
Sh2b3
Sh2d2a
Sh2d3c
Sh2d4a
Sh2d4b
Sh2d7
Sh3bgr
Sh3bgrl
Sh3bgrl3
Sh3bp1
Sh3bp2
Sh3bp4
Sh3bp5
Sh3d21
Sh3glb1
Sh3glb2
Sh3rf2
Sh3rf3-as1
Sh3tc1
Shank2
Shbg
Shc1
Shc2
She
Shf
Shh
Shisa4
Shisa5
Shkbp1
Shld2
Shld3
Shmt2
Shoc2
Shox2
Shroom3
Siah1
Siah2
Siah2-as1
Sidt2
Sigirr
Siglec10
Siglec5
Sil1
Sim2
Simc1
Sin3a
Sin3b
Sipa1
Sipa1l1
Sipa1l3
Sirpa
Sirpb2
Sirpb3p
Sirpg-as1
Sirt1
Sirt4
Sirt5
Sirt7
Siva1
Six5
Ska1
Skil
Skiv2l
Skp2
Sla
Slain1
Slain2
Slamf1
Slamf7
Slc10a3
Slc10a7
Slc12a1
Slc12a2
Slc12a4
Slc12a5
Slc12a9
Slc12a9-as1
Slc14a1
Slc15a3
Slc15a4
Slc16a10
Slc16a13
Slc16a1-as1
Slc16a2
Slc16a3
Slc16a5
Slc16a6
Slc17a3
Slc17a7
Slc19a1
Slc1a2
Slc1a4
Slc1a5
Slc1a7
Slc20a1
Slc22a18
Slc22a20p
Slc22a4
Slc22a5
Slc23a2
Slc23a3
Slc24a1
Slc25a1
Slc25a10
Slc25a14
Slc25a15
Slc25a19
Slc25a21-as1
Slc25a22
Slc25a25
Slc25a26
Slc25a29
Slc25a3
Slc25a30-as1
Slc25a35
Slc25a36
Slc25a37
Slc25a38
Slc25a38p1
Slc25a3p1
Slc25a4
Slc25a41
Slc25a42
Slc25a43
Slc25a44
Slc25a46
Slc25a48
Slc25a5
Slc25a5p7
Slc26a1
Slc26a11
Slc26a2
Slc27a1
Slc27a4
Slc27a5
Slc27a6
Slc29a1
Slc29a3
Slc29a4
Slc2a1
Slc2a11
Slc2a1-as1
Slc2a4rg
Slc2a6
Slc2a8
Slc2a9
Slc30a2
Slc30a5
Slc30a6
Slc30a7
Slc30a9
Slc31a1
Slc31a2
Slc35a1
Slc35a2
Slc35a3
Slc35a4
Slc35a5
Slc35c1
Slc35c2
Slc35e1
Slc35e2a
Slc35e2b
Slc35e3
Slc35e4
Slc35f2
Slc35f6
Slc35g1
Slc35g2
Slc35g6
Slc36a1
Slc37a2
Slc37a3
Slc37a4
Slc38a1
Slc38a10
Slc38a2
Slc38a4
Slc38a5
Slc38a6
Slc38a7
Slc38a9
Slc39a1
Slc39a10
Slc39a13
Slc39a14
Slc39a3
Slc39a4
Slc39a5
Slc39a7
Slc39a9
Slc3a2
Slc43a1
Slc43a2
Slc43a3
Slc44a1
Slc44a3
Slc44a4
Slc45a1
Slc45a4
Slc47a1
Slc48a1
Slc49a3
Slc49a4
Slc4a1
Slc4a11
Slc4a1ap
Slc4a2
Slc4a3
Slc4a4
Slc4a8
Slc50a1
Slc52a1
Slc52a2
Slc5a12
Slc5a9
Slc6a6
Slc6a8
Slc6a9
Slc7a14-as1
Slc7a5
Slc7a6
Slc8a1-as1
Slc9a3
Slc9a3-as1
Slc9a3r1
Slc9a3r2
Slc9a5
Slc9a6
Slc9a8
Slc9b2
Slco2b1
Slco3a1
Slco4a1
Slco5a1
Slf1
Slf2
Slfn5
Slirp
Slitrk5
Slk
Slmap
Slx4ip
Smad1
Smad3
Smad4
Smad5
Smad6
Smad7
Smap1
Smap2
Smarca2
Smarca4
Smarca5-as1
Smarcad1
Smarcb1
Smarcc2
Smarcd1
Smarce1p6
Smc2
Smc3
Smc4
Smchd1
Smco3
Smco4
Smdt1
Smg1p1
Smg1p3
Smg5
Smg6
Smg7
Smg8
Smg9
Smim1
Smim10l1
Smim13
Smim19
Smim2
Smim20
Smim21
Smim26
Smim27
Smim29
Smim2-as1
Smim3
Smim36
Smim38
Smim4
Smim40
Smim6
Smim7
Smim8
Smkr1
Smoc1
Smox
Smpd1
Smpd2
Smpd3
Smpdl3a
Sms
Smtn
Smurf2p1
Smyd2
Smyd5
Snai3-as1
Snap23
Snap25
Snap29
Snap47
Snapc2
Snapc3
Snapin
Snd1
Sned1
Snf8
Snhg1
Snhg11
Snhg12
Snhg14
Snhg16
Snhg20
Snhg21
Snhg22
Snhg25
Snhg26
Snhg29
Snhg3
Snhg4
Snhg5
Snhg6
Snhg7
Snhg8
Snhg9
Snora10
Snora13
Snora20
Snora22b
Snora24
Snora25
Snora26
Snora31
Snora32
Snora3a
Snora48
Snora50c
Snora52
Snora57
Snora6
Snora61
Snora64
Snora67
Snora70
Snora71e
Snora73a
Snora73b
Snora78
Snora80b
Snora80c
Snorc
Snord101
Snord104
Snord105
Snord110
Snord114-28
Snord114-29
Snord118
Snord12
Snord12b
Snord12c
Snord13
Snord15a
Snord1c
Snord2
Snord22
Snord24
Snord35b
Snord36b
Snord3a
Snord3b-2
Snord3c
Snord3d
Snord42b
Snord45a
Snord45c
Snord46
Snord48
Snord49a
Snord49b
Snord51
Snord55
Snord58c
Snord62a
Snord65
Snord65c
Snord68
Snord83a
Snord87
Snord88b
Snord93
Snord99
Snph
Snrk
Snrnp25
Snrnp27
Snrnp35
Snrnp48
Snrnp70
Snrpa
Snrpb2
Snrpc
Snrpd1
Snrpd2
Snrpd3
Snrpe
Snrpf
Snrpfp1
Snrpn
Sntb1
Sntb2
Snurf
Snx1
Snx10
Snx11
Snx14
Snx15
Snx17
Snx18
Snx2
Snx21
Snx24
Snx25
Snx27
Snx29
Snx33
Snx5
Snx7
Snx8
Snx9
Soat1
Socs2
Socs2-as1
Socs4
Socs5
Socs7
Sod1
Son
Sorbs1
Sorbs2
Sorbs3
Sorcs1
Sord
Sorl1
Sos2
Sox12
Sox13
Sox2-ot
Sox6
Sox9
Sp1
Sp100
Sp110
Sp140
Sp2
Sp2-as1
Sp3
Sp4
Spa17
Spaar
Spaca5
Spaca6
Spaca9
Spag1
Spag16
Spag4
Spag5
Spag5-as1
Spag9
Sparc
Spart
Spart-as1
Spast
Spata1
Spata13
Spata17
Spata20
Spata24
Spata31d2p
Spata33
Spata3-as1
Spata41
Spata5
Spata5l1
Spata6l
Spata7
Spats2
Spats2l
Spcs1
Spcs2
Spcs2p3
Spcs3
Spdl1
Spdya
Specc1
Specc1l
Specc1l-adora2a
Spef2
Spesp1
Spg11
Spg7
Sphk1
Sphk2
Spi1
Spidr
Spin1
Spint2
Spire2
Spn
Spns1
Spocd1
Spock3
Spon2
Spopl
Sppl2b
Spr
Spred1
Spred2
Spred3
Sprn
Sprtn
Spry1
Spry2
Spry4
Spry4-as1
Spryd3
Spsb1
Spsb2
Spsb3
Spta1
Sptan1
Sptb
Sptbn1
Sptbn4
Spty2d1os
Spx
Sqle
Sqor
Sqstm1
Src
Srcap
Srd5a1
Srd5a3
Srebf1
Srebf2
Srek1
Srfbp1
Srgap1
Srgap2
Srgap2c
Srgn
Srm
Srms
Srp14-as1
Srp19
Srp54
Srp72
Srp9
Srpk1
Srprb
Srpx2
Srr
Srrd
Srrm1
Srrm2
Srrm3
Srrm5
Srrt
Srsf10
Srsf11
Srsf2
Srsf3
Srsf4
Srsf5
Srsf6
Srsf7
Srsf8
Srxn1
Ss18l1
Ss18l2
Ssb
Ssbp1
Ssbp4
Ssh3
Ssmem1
Ssna1
Ssr1
Ssr4
Ssrp1
Sssca1
Sstr5
Ssu72
Ssuh2
St18
St20
St3gal2
St3gal3
St3gal4
St3gal5-as1
St3gal6
St6galnac2
St6galnac6
St7
St7-as2
St7-ot4
Stac
Stag2
Stag3
Stag3l1
Stag3l4
Stag3l5p
Stag3l5p-pvrig2p-pilrb
Stam
Stam-as1
Stambp
Stambpl1
Stard13
Stard3
Stard3nl
Stard7
Stard7-as1
Stard9
Stat3
Stat5a
Stat5b
Stat6
Stau2
Stau2-as1
Steap1
Steap2
Steap3
Stim1
Stim2
Stim2-as1
Stip1
Stk10
Stk11
Stk11ip
Stk16
Stk17a
Stk19
Stk24
Stk24-as1
Stk25
Stk26
Stk31
Stk32b
Stk32c
Stk35
Stk36
Stk38l
Stk4
Stkld1
Stmn3
Stmp1
Stoml1
Stox1
Stpg1
Stpg4
Stra6
Stra6lp
Stradb
Strap
Strip1
Strip2
Stt3a
Stt3b
Stub1
Stx10
Stx11
Stx12
Stx16
Stx16-npepl1
Stx17
Stx18
Stx18-as1
Stx1b
Stx3
Stx4
Stx5
Stx8
Stxbp1
Stxbp2
Stxbp3
Stxbp4
Stxbp5
Styx
Styxl1
Sub1
Sucla2-as1
Suclg2-as1
Suco
Sufu
Sugct
Sugt1
Sugt1p4
Sugt1p4-stra6lp
Sulf1
Sumf2
Sumo2p13
Sun1
Sun2
Suox
Supt16h
Supt5h
Supt6h
Supv3l1
Surf1
Surf2
Susd6
Suv39h1
Suv39h2
Suz12
Suz12p1
Svil-as1
Swap70
Swi5
Swsap1
Swt1
Syap1
Sycp2l
Syde1
Sympk
Syn2
Syndig1l
Syne1
Syne2
Syngap1
Syngr2
Syngr3
Syngr4
Synj2
Synj2bp-cox16
Synm
Synpo
Syp
Sys1
Sys1-dbndd2
Syt1
Syt12
Syt16
Syt17
Syt2
Syt5
Syt8
Sytl1
Sytl3
Syvn1
Szrd1
Szt2
Tab1
Tab2
Tacc1
Tacc2
Tacc3
Taco1
Tacstd2
Tada2a
Taf1
Taf15
Taf1a-as1
Taf1b
Taf1c
Taf1d
Taf4
Taf4b
Taf6
Taf6l
Taf8
Tagln2
Taldo1
Tango2
Tango6
Tank
Taok1
Taok2
Tap1
Tapbp
Tapbpl
Tapt1-as1
Tarbp2
Tardbp
Tars
Tars2
Tarsl2
Tas1r1
Tasor2
Tat-as1
Tatdn2
Tatdn2p1
Tatdn2p2
Tatdn3
Tax1bp1
Taz
Tbc1d1
Tbc1d10b
Tbc1d10c
Tbc1d12
Tbc1d13
Tbc1d14
Tbc1d15
Tbc1d17
Tbc1d19
Tbc1d20
Tbc1d22a
Tbc1d22b
Tbc1d23
Tbc1d24
Tbc1d25
Tbc1d31
Tbc1d32
Tbc1d7
Tbc1d8
Tbc1d8-as1
Tbc1d8b
Tbcb
Tbcd
Tbce
Tbcel
Tbila
Tbk1
Tbl1x
Tbl3
Tbp
Tbpl1
Tbpl2
Tbrg1
Tbx10
Tbxas1
Tbxt
Tcaim
Tcea2
Tcea3
Tceal3
Tceal4
Tceal9
Tceanc
Tceanc2
Tcerg1
Tcf12
Tcf19
Tcf25
Tcf4
Tcf7
Tcf7l2
Tcfl5
Tchp
Tcim
Tcirg1
Tcof1
Tcp1
Tcp11l1
Tcta
Tctn1
Tdg
Tdgf1p5
Tdgf1p7
Tdh
Tdo2
Tdp1
Tdp2
Tdrd3
Tdrkh-as1
Tead1
Tead2
Tead4
Tecpr2
Tecr
Tedc1
Tedc2
Tef
Tekt5
Telo2
Ten1
Ten1-cdk3
Tenm3-as1
Tenm4
Tent2
Tent4a
Tent4b
Tent5d
Tep1
Tepsin
Terf1
Terf2ip
Tes
Tesc
Tesc-as1
Tesk1
Tet2
Tet3
Tex11
Tex12
Tex2
Tex22
Tex261
Tex264
Tex38
Tex41
Tex45
Tex46
Tex54
Tex9
Tfam
Tfap2a
Tfap2a-as1
Tfap2c
Tfdp1
Tfeb
Tff2
Tfg
Tfr2
Tfrc
Tg
Tgfb1i1
Tgfb2
Tgfb3
Tgfbi
Tgfbr1
Tgfbr2
Tgfbr3
Tgif1
Tgm2
Tgs1
Th2lcrr
Thada
Thap2
Thap3
Thap6
Thap7
Thap7-as1
Thap9
Thap9-as1
Thbs1
Thbs2
Thbs3
Thbs4
Thegl
Them6
Themis2
Thg1l
Thnsl1
Thoc2
Thoc5
Thoc6
Thop1
Thorlnc
Thra
Thrap3
Thrb
Thrb-as1
Thsd4
Thtpa
Thumpd3
Thumpd3p1
Tiam2
Ticam2
Ticrr
Tigd2
Tigd5
Tigit
Timm10
Timm10b
Timm17a
Timm17b
Timm21
Timm23b
Timm29
Timm44
Timm50
Timmdc1
Timp1
Tiparp
Tiprl
Tirap
Tjap1
Tjp1
Tjp2
Tjp3
Tk1
Tk2
Tkfc
Tle4
Tle6
Tlk2
Tln2
Tlnrd1
Tlr5
Tlr9
Tm2d2
Tm4sf1
Tm4sf19
Tm4sf19-as1
Tm4sf1-as1
Tm4sf20
Tm4sf4
Tm7sf2
Tm7sf3
Tm9sf1
Tm9sf2
Tm9sf4
Tma16
Tma7
Tmbim1
Tmbim6
Tmbim7p
Tmc1
Tmc3-as1
Tmc4
Tmc7
Tmc8
Tmcc1-as1
Tmcc2
Tmco1-as1
Tmco3
Tmco5b
Tmco6
Tmed11p
Tmed2
Tmed3
Tmed7-ticam2
Tmed9
Tmem102
Tmem104
Tmem105
Tmem106a
Tmem106b
Tmem106c
Tmem107
Tmem114
Tmem117
Tmem120b
Tmem121
Tmem126a
Tmem126b
Tmem129
Tmem131l
Tmem132a
Tmem134
Tmem135
Tmem136
Tmem138
Tmem141
Tmem144
Tmem147
Tmem14b
Tmem14c
Tmem161b
Tmem161b-as1
Tmem164
Tmem165
Tmem167b
Tmem169
Tmem171
Tmem175
Tmem177
Tmem179
Tmem179b
Tmem182
Tmem183a
Tmem184a
Tmem184b
Tmem184c
Tmem187
Tmem19
Tmem191a
Tmem198
Tmem198b
Tmem199
Tmem201
Tmem204
Tmem205
Tmem208
Tmem212-as1
Tmem214
Tmem216
Tmem219
Tmem220
Tmem220-as1
Tmem222
Tmem223
Tmem243
Tmem246-as1
Tmem248
Tmem250
Tmem251
Tmem253
Tmem254
Tmem255a
Tmem255b
Tmem260
Tmem262
Tmem263
Tmem268
Tmem30b
Tmem33
Tmem37
Tmem38a
Tmem39b
Tmem42
Tmem43
Tmem44-as1
Tmem45a
Tmem50a
Tmem50b
Tmem51
Tmem56
Tmem56-rwdd3
Tmem62
Tmem63a
Tmem63b
Tmem67
Tmem68
Tmem69
Tmem70
Tmem79
Tmem80
Tmem86a
Tmem86b
Tmem87b
Tmem8a
Tmem8b
Tmem9
Tmem91
Tmem94
Tmem97
Tmem98
Tmem99
Tmem9b-as1
Tmie
Tmod1
Tmod2
Tmod3
Tmpo
Tmpo-as1
Tmpop2
Tmprss13
Tmsb4x
Tmsb4xp4
Tmtc2
Tmtc3
Tmtc4
Tmub1
Tmub2
Tmx1
Tmx2
Tmx2-ctnnd1
Tnfaip1
Tnfaip2
Tnfaip3
Tnfaip8
Tnfaip8l1
Tnfrsf10a
Tnfrsf10b
Tnfrsf10c
Tnfrsf11a
Tnfrsf12a
Tnfrsf13b
Tnfrsf13c
Tnfrsf14
Tnfrsf17
Tnfrsf18
Tnfrsf19
Tnfrsf1a
Tnfrsf1b
Tnfrsf25
Tnfrsf4
Tnfrsf9
Tnfsf12
Tnfsf12-tnfsf13
Tnfsf13
Tnfsf14
Tnip1
Tnip2
Tnk1
Tnks
Tnni3
Tnpo1
Tnpo1p3
Tnpo2
Tnrc18
Tnrc6a
Tnrc6b
Tnrc6c
Tns1
Tns2
Tns3
Tns4
Tob1
Tob1-as1
Toe1
Togaram1
Tollip-as1
Tom1
Tom1l1
Tomm20l
Tomm22
Tomm6
Tonsl
Top1mt
Top3a
Top3b
Topbp1
Tor1aip1
Tor1b
Tor3a
Tox2
Tox4
Tp53bp1
Tp53i11
Tp53i13
Tp53i3
Tp53rk
Tp53tg3d
Tpbg
Tpcn1
Tpcn2
Tpd52l1
Tpd52l2
Tpd52l3
Tpgs1
Tph1
Tpi1
Tpi1p2
Tpm1
Tpm2
Tpm3p9
Tpm4
Tpp1
Tpp2
Tprg1
Tprg1l
Tpst1
Tpt1
Tpt1-as1
Tpte2p1
Tpx2
Trabd
Tradd
Traf2
Traf3
Traf3ip1
Traf3ip2-as1
Traf4
Traf5
Traf7
Trafd1
Traj10
Traj11
Traj12
Traj31
Traj33
Traj34
Traj37
Traj45
Traj46
Traj47
Traj48
Traj49
Traj50
Traj52
Traj6
Traj7
Trak1
Tram2-as1
Trappc10
Trappc11
Trappc12
Trappc13
Trappc2b
Trappc2l
Trappc4
Trappc5
Trappc9
Trav13-2
Trdj3
Trerf1
Trex1
Trib1
Trib3
Trim10
Trim13
Trim14
Trim16
Trim16l
Trim17
Trim24
Trim25
Trim28
Trim3
Trim31
Trim32
Trim34
Trim36
Trim39
Trim39-rpp21
Trim41
Trim46
Trim52-as1
Trim54
Trim56
Trim6
Trim65
Trim69
Trim6-trim34
Trim7
Trim8
Trio
Triobp
Trip10
Trip13
Trip4
Trip6
Trit1
Trmt1
Trmt10b
Trmt10c
Trmt11
Trmt112p4
Trmt12
Trmt13
Trmt2a
Trmt44
Trmt61a
Trmu
Trnau1ap
Trnp1
Trnt1
Troap
Trpa1
Trpc1
Trpc7
Trpc7-as1
Trpm2
Trpm4
Trpm6
Trpm8
Trpv2
Trrap
Trub1
Tsacc
Tsc2
Tsc22d1
Tsc22d2
Tsc22d3
Tsen15
Tsen2
Tsen34
Tsen54
Tsfm
Tsga13
Tshz1
Tsku
Tsn
Tsnare1
Tsnax
Tsnax-disc1
Tsnaxip1
Tspan1
Tspan10
Tspan14
Tspan16
Tspan17
Tspan19
Tspan31
Tspan32
Tspan33
Tspan4
Tspan6
Tspan7
Tspan9
Tspear-as1
Tspo
Tspoap1-as1
Tspyl2
Tssc2
Tssc4
Tssk3
Tssk4
Tstd3
Ttc1
Ttc12
Ttc13
Ttc14
Ttc17
Ttc19
Ttc21a
Ttc23l
Ttc25
Ttc26
Ttc27
Ttc28-as1
Ttc3
Ttc30b
Ttc31
Ttc38
Ttc39a
Ttc39c
Ttc4
Ttc41p
Ttc6
Ttc7a
Ttc8
Ttc9c
Ttf2
Tti1
Tti2
Ttk
Ttl
Ttll13p
Ttll3
Ttll4
Ttll5
Ttll6
Ttll7
Ttll9
Ttn-as1
Ttpal
Ttyh1
Ttyh2
Ttyh3
Tuba1b
Tuba1c
Tuba4a
Tubb
Tubb3
Tubb4b
Tubb6
Tubb8p1
Tubbp9
Tubg1
Tubg2
Tubgcp2
Tubgcp3
Tubgcp4
Tuft1
Tug1
Tulp1
Tulp3
Tulp4
Tusc3
Tut1
Tut7
Tvp23b
Tvp23cp1
Twist2
Twnk
Twsg1
Txk
Txlna
Txlng
Txlngy
Txn
Txn2
Txndc11
Txndc15
Txndc17
Txndc8
Txndc9
Txnl1
Txnp1
Txnrd1
Txnrd2
Tymp
Tyms
Tymsos
Tyro3
Tyrobp
Tyw1
Tyw3
U2af1l4
U2af2
U2surp
U47924.1
U62317.1
U73166.1
U91328.1
Uap1
Uap1l1
Uba1
Uba2
Uba5
Uba52
Uba6-as1
Uba7
Ubac1
Ubac2
Ubald2
Ubap1
Ubap2l
Ubash3b
Ubb
Ubbp1
Ubc
Ube2a
Ube2b
Ube2c
Ube2d1
Ube2d2
Ube2d3-as1
Ube2d4
Ube2e1
Ube2e2
Ube2e3
Ube2f
Ube2f-scly
Ube2g1
Ube2i
Ube2k
Ube2l3
Ube2l5
Ube2m
Ube2n
Ube2q2
Ube2s
Ube2v1
Ube2v1p4
Ube2v2
Ube2z
Ube3b
Ube3c
Ube4a
Ube4b
Ubfd1
Ubiad1
Ubl4a
Ubl5
Ubl7-as1
Ubn1
Ubqln2
Ubr2
Ubr3
Ubr5-as1
Ubr7
Ubtf
Ubxn11
Ubxn2a
Ubxn2b
Ubxn4
Ubxn8
Uchl1
Uchl3
Uck1
Uck2
Ucma
Ufc1
Ufl1
Ufm1
Ufsp2
Ugcg
Ugdh
Ugdh-as1
Uggt1
Ugp2
Ugt1a2p
Ugt1a7
Ugt2a1
Ugt2b10
Ugt2b24p
Ugt2b25p
Ugt2b28
Ugt2b7
Uhmk1
Uhrf1bp1
Uhrf2
Ulk1
Ulk4p3
Umad1
Umodl1
Umps
Unc119b
Unc13a
Unc13b
Unc13d
Unc45a
Unc50
Unc5b
Unc79
Unc93b1
Ung
Unk
Unkl
Uox
Upf1
Upf3a
Upf3ap3
Upk1b
Upk3b
Upp1
Upp2
Uprt
Uqcc1
Uqcr10
Uqcrc1
Uqcrc2
Uqcrh
Uqcrq
Urb1-as1
Urgcp-mrps24
Uri1
Urm1
Urod
Usb1
Use1
Usf1
Usf2
Uso1
Usp1
Usp10
Usp11
Usp12-as2
Usp13
Usp14
Usp15
Usp16
Usp18
Usp20
Usp21
Usp22
Usp24
Usp25
Usp27x
Usp30
Usp30-as1
Usp31
Usp35
Usp37
Usp38
Usp39
Usp3-as1
Usp4
Usp40
Usp41
Usp42
Usp43
Usp46-as1
Usp47
Usp5
Usp53
Usp54
Usp7
Usp8
Usp9x
Usp9y
Uspl1
Utp11
Utp14a
Utp15
Utp20
Utp23
Utp4
Utrn
Uvssa
Uxs1
Uxt
Uxt-as1
Vac14
Vamp1
Vamp3
Vamp7
Vamp8
Vangl1
Vapa
Vapb
Vars
Vars2
Vash1
Vasp
Vat1
Vav1
Vav3
Vax2
Vcam1
Vcan
Vcl
Vcpkmt
Vdac1
Vdac2
Vdac3
Vegfa
Vegfb
Veph1
Vezt
Vgll2
Vgll4
Vhl
Vill
Vim
Vipr1
Vkorc1
Vkorc1l1
Vldlr
Vldlr-as1
Vma21
Vmac
Vmp1
Vn1r12p
Vn2r10p
Vn2r17p
Vn2r1p
Vn2r3p
Vpreb3
Vps11
Vps13a
Vps13b
Vps13d
Vps16
Vps18
Vps25
Vps26a
Vps26b
Vps26c
Vps33b-dt
Vps35
Vps35l
Vps36
Vps37a
Vps37c
Vps37d
Vps39
Vps45
Vps4b
Vps50
Vps51
Vps52
Vps53
Vps8
Vps9d1-as1
Vrk1
Vrk2
Vrk3
Vrtn
Vsig2
Vsig8
Vsir
Vstm2l
Vsx1
Vta1
Vti1a
Vtn
Vtrna1-1
Vtrna1-2
Vtrna1-3
Vtrna2-2p
Vwa1
Vwa8
Vwa8-as1
Vwce
Wac
Wars
Wars2-as1
Was
Washc2a
Washc2c
Washc4
Wbp1
Wbp1l
Wbp2nl
Wdfy2
Wdfy3
Wdfy4
Wdr1
Wdr11
Wdr11-as1
Wdr13
Wdr17
Wdr18
Wdr19
Wdr20
Wdr24
Wdr25
Wdr3
Wdr34
Wdr35
Wdr36
Wdr37
Wdr38
Wdr4
Wdr41
Wdr43
Wdr44
Wdr45
Wdr46
Wdr48
Wdr5
Wdr54
Wdr55
Wdr6
Wdr62
Wdr7
Wdr70
Wdr74
Wdr75
Wdr76
Wdr81
Wdr82
Wdr83
Wdr83os
Wdr90
Wdr91
Wdr93
Wdr97
Wdtc1
Wdyhv1
Wee1
Wee2-as1
Wfdc21p
Wfs1
Whamm
Whammp2
Whammp3
Wipf2
Wipi2
Wiz
Wnk1
Wnk2
Wnt10a
Wnt10b
Wnt2b
Wnt3
Wrap53
Wrap73
Wrb
Wrb-sh3bgr
Wrnip1
Wsb1
Wsb2
Wscd1
Wt1-as
Wtap
Wtip
Wwc1
Wwc2
Wwc3
Wwox
Wwp1
Wwp2
Wwtr1-as1
Xbp1
Xcr1
Xiap
Xkr9
Xpc
Xpnpep3
Xpo1
Xpo7
Xpot
Xpr1
Xrcc3
Xrcc4
Xrcc5
Xrcc6
Xylb
Xylt2
Yae1
Yap1
Yars
Ybey
Ybx1
Ybx1p2
Yeats4
Yif1a
Yif1b
Yipf3
Yipf4
Yipf6
Yju2
Ykt6
Ylpm1
Ypel2
Ypel5
Ythdc2
Ythdf2
Ythdf3
Ywhab
Ywhae
Ywhah
Ywhaz
Yy1
Z69666.1
Z69720.2
Z69890.1
Z73429.1
Z82190.2
Z82244.2
Z83844.1
Z84492.2
Z85994.1
Z85994.2
Z93241.1
Z93930.2
Z93930.3
Z94721.2
Z95114.4
Z95115.1
Z97055.2
Z97634.1
Z97653.2
Z98885.3
Z99129.3
Zacn
Zap70
Zbed3
Zbed3-as1
Zbed5-as1
Zbed6
Zbed9
Zbtb1
Zbtb10
Zbtb11-as1
Zbtb12
Zbtb16
Zbtb17
Zbtb18
Zbtb20-as4
Zbtb21
Zbtb22
Zbtb32
Zbtb33
Zbtb34
Zbtb37
Zbtb38
Zbtb4
Zbtb40
Zbtb43
Zbtb46
Zbtb48
Zbtb49
Zbtb7b
Zbtb7c
Zbtb8a
Zbtb9
Zc2hc1a
Zc2hc1c
Zc3h10
Zc3h11a
Zc3h12a
Zc3h14
Zc3h15
Zc3h18
Zc3h6
Zc3h7b
Zcchc17
Zcchc2
Zcchc4
Zcchc7
Zcchc9
Zcwpw2
Zdbf2
Zdhhc11
Zdhhc13
Zdhhc14
Zdhhc16
Zdhhc17
Zdhhc18
Zdhhc2
Zdhhc23
Zdhhc4
Zdhhc5
Zdhhc7
Zdhhc8
Zeb1
Zeb2
Zfand2a
Zfand2b
Zfand3
Zfand5
Zfand6
Zfas1
Zfat
Zfhx3
Zfhx4
Zfp1
Zfp2
Zfp28
Zfp36
Zfp36l1
Zfp41
Zfp69b
Zfp90
Zfp91-cntf
Zfpl1
Zfpm1
Zfpm2
Zfr2
Zfx
Zfx-as1
Zfy
Zfyve16
Zfyve19
Zfyve21
Zfyve27
Zfyve28
Zfyve9
Zgpat
Zkscan1
Zkscan2-dt
Zkscan3
Zkscan5
Zkscan8
Zmat2
Zmiz1
Zmiz2
Zmpste24
Zmym1
Zmym2
Zmym4
Zmym6
Zmynd11
Znf10
Znf101
Znf107
Znf131
Znf133
Znf134
Znf136
Znf138
Znf140
Znf141
Znf143
Znf146
Znf148
Znf155
Znf169
Znf17
Znf174
Znf175
Znf181
Znf185
Znf189
Znf19
Znf192p1
Znf195
Znf197
Znf2
Znf205
Znf207
Znf211
Znf212
Znf213
Znf213-as1
Znf217
Znf219
Znf222
Znf224
Znf225
Znf226
Znf227
Znf230
Znf233
Znf234
Znf236
Znf252p-as1
Znf254
Znf259p1
Znf25-dt
Znf26
Znf260
Znf263
Znf264
Znf267
Znf268
Znf271p
Znf273
Znf274
Znf275
Znf276
Znf277
Znf281
Znf282
Znf283
Znf286a
Znf292
Znf30
Znf302
Znf316
Znf317
Znf319
Znf324
Znf324b
Znf326
Znf330
Znf331
Znf333
Znf335
Znf337
Znf337-as1
Znf33a
Znf341
Znf343
Znf346
Znf35
Znf354b
Znf354c
Znf362
Znf37a
Znf383
Znf385b
Znf391
Znf395
Znf397
Znf398
Znf407
Znf408
Znf410
Znf419
Znf420
Znf431
Znf433-as1
Znf436-as1
Znf444
Znf446
Znf449
Znf451
Znf460
Znf470
Znf473
Znf48
Znf480
Znf485
Znf487
Znf502
Znf503-as1
Znf503-as2
Znf507
Znf511
Znf511-prap1
Znf512
Znf517
Znf518a
Znf524
Znf526
Znf527
Znf529-as1
Znf532
Znf540
Znf542p
Znf544
Znf546
Znf547
Znf549
Znf551
Znf554
Znf555
Znf557
Znf559
Znf559-znf177
Znf561-as1
Znf565
Znf567
Znf568
Znf57
Znf570
Znf575
Znf576
Znf580
Znf581
Znf583
Znf584
Znf586
Znf587
Znf587b
Znf589
Znf593
Znf596
Znf609
Znf618
Znf619
Znf619p1
Znf620
Znf621
Znf623
Znf627
Znf628
Znf638
Znf639
Znf646
Znf653
Znf654
Znf655
Znf658
Znf664
Znf669
Znf672
Znf674-as1
Znf678
Znf684
Znf687
Znf688
Znf691
Znf692
Znf696
Znf7
Znf702p
Znf705e
Znf705g
Znf707
Znf71
Znf710
Znf713
Znf714
Znf718
Znf720
Znf74
Znf740
Znf749
Znf75a
Znf76
Znf765
Znf766
Znf771
Znf773
Znf776
Znf778
Znf783
Znf785
Znf789
Znf79
Znf791
Znf805
Znf808
Znf81
Znf814
Znf815p
Znf830
Znf839
Znf84
Znf843
Znf845
Znf846
Znf860
Znf862
Znf865
Znf879
Znf92
Znhit1
Znhit3
Znrd1
Znrf1
Znrf2
Znrf2p1
Znrf2p3
Znrf3
Zp3
Zpbp2
Zpld1
Zpr1
Zranb2-as2
Zrsr2
Zscan10
Zscan2
Zscan20
Zscan21
Zscan25
Zscan26
Zscan31
Zscan9
Zswim1
Zswim4
Zswim8
Zswim9
Zwilch
Zxdb
Zyg11a
Zyg11b
Zyx
Zzef1
