# Supplementary material for: A Bayesian inference transcription factor activity model for the analysis of single-cell transcriptomes
Source: Genome Res. 2021 Jul;31(7):1296–311. doi: 10.1101/gr.265595.120 (PMC8256867; doi:10.1101/gr.265595.120)
Supplement: Supplemental Material [file supp_gr.265595.120_Supplemental_Code.zip › BITFAM/inst/extdata/human/BCL6]

A1bg
A1bg-as1
A2m
A2m-as1
A2ml1
A2mp1
A4galt
Aacs
Aadacp1
Aagab
Aak1
Aamdc
Aanat
Aar2
Aars
Aasdhppt
Aatbc
Aatf
Aatk
Abalon
Abat
Abca1
Abca17p
Abca4
Abca6
Abca7
Abca9
Abcb1
Abcb4
Abcb6
Abcb8
Abcb9
Abcc1
Abcc10
Abcc11
Abcc12
Abcc2
Abcc3
Abcc5
Abcc5-as1
Abcc6
Abcc8
Abcd1
Abcd3
Abcd4
Abce1
Abcf1
Abcf3
Abcg1
Abhd10
Abhd11
Abhd11-as1
Abhd12
Abhd12b
Abhd14a
Abhd14a-acy1
Abhd17a
Abhd17ap4
Abhd17b
Abhd18
Abhd2
Abhd3
Abhd4
Abhd5
Abhd6
Abi2
Abi3
Abi3bp
Abl1
Abl2
Ablim1
Ablim2
Ablim3
Abr
Abracl
Abtb1
Ac000068.1
Ac000077.1
Ac000078.1
Ac000093.1
Ac000095.1
Ac000120.2
Ac000123.2
Ac000123.3
Ac000403.1
Ac001226.1
Ac002059.3
Ac002064.1
Ac002074.2
Ac002076.1
Ac002091.1
Ac002091.2
Ac002094.1
Ac002094.4
Ac002094.5
Ac002116.2
Ac002306.1
Ac002310.1
Ac002310.2
Ac002310.3
Ac002310.6
Ac002398.1
Ac002400.1
Ac002451.1
Ac002454.1
Ac002463.1
Ac002467.1
Ac002472.2
Ac002472.3
Ac002480.1
Ac002996.1
Ac003002.1
Ac003002.3
Ac003005.1
Ac003005.2
Ac003006.1
Ac003043.1
Ac003043.2
Ac003070.1
Ac003071.2
Ac003092.1
Ac003101.2
Ac003102.1
Ac003986.1
Ac003991.1
Ac004012.1
Ac004080.4
Ac004130.1
Ac004148.1
Ac004156.1
Ac004224.2
Ac004233.3
Ac004233.4
Ac004241.1
Ac004241.2
Ac004241.3
Ac004241.4
Ac004241.5
Ac004381.1
Ac004448.2
Ac004448.3
Ac004471.1
Ac004471.2
Ac004494.1
Ac004522.1
Ac004540.1
Ac004551.1
Ac004585.1
Ac004585.2
Ac004590.1
Ac004593.2
Ac004623.1
Ac004637.1
Ac004687.1
Ac004687.2
Ac004690.1
Ac004704.1
Ac004706.1
Ac004754.1
Ac004771.3
Ac004771.4
Ac004801.1
Ac004801.4
Ac004801.5
Ac004812.1
Ac004812.2
Ac004816.1
Ac004817.3
Ac004832.5
Ac004834.1
Ac004846.1
Ac004846.2
Ac004865.1
Ac004865.2
Ac004877.1
Ac004882.1
Ac004884.2
Ac004890.2
Ac004895.1
Ac004908.1
Ac004908.2
Ac004921.1
Ac004922.1
Ac004943.2
Ac004947.1
Ac004951.2
Ac004965.1
Ac004973.1
Ac004980.1
Ac004986.1
Ac004987.2
Ac004990.1
Ac005005.3
Ac005008.2
Ac005013.1
Ac005020.2
Ac005037.1
Ac005041.1
Ac005052.1
Ac005062.1
Ac005083.1
Ac005086.1
Ac005086.2
Ac005104.1
Ac005154.3
Ac005165.2
Ac005186.1
Ac005220.1
Ac005224.3
Ac005224.4
Ac005234.1
Ac005253.1
Ac005258.1
Ac005277.1
Ac005277.2
Ac005280.1
Ac005280.2
Ac005280.3
Ac005288.1
Ac005304.1
Ac005324.4
Ac005324.5
Ac005329.1
Ac005332.4
Ac005342.1
Ac005343.1
Ac005379.1
Ac005410.1
Ac005412.1
Ac005414.1
Ac005476.1
Ac005486.1
Ac005515.1
Ac005520.1
Ac005520.2
Ac005523.2
Ac005532.1
Ac005532.2
Ac005540.1
Ac005586.1
Ac005586.2
Ac005593.1
Ac005606.2
Ac005614.1
Ac005614.2
Ac005618.1
Ac005618.3
Ac005632.4
Ac005670.2
Ac005674.1
Ac005696.1
Ac005703.4
Ac005722.2
Ac005726.1
Ac005726.2
Ac005726.4
Ac005740.3
Ac005746.2
Ac005759.1
Ac005775.1
Ac005779.2
Ac005786.2
Ac005790.1
Ac005796.1
Ac005808.1
Ac005823.2
Ac005829.1
Ac005832.1
Ac005832.4
Ac005833.1
Ac005837.1
Ac005837.2
Ac005837.3
Ac005838.1
Ac005841.1
Ac005842.1
Ac005871.1
Ac005871.2
Ac005899.3
Ac005906.1
Ac005906.2
Ac005911.1
Ac005915.1
Ac005920.1
Ac005920.4
Ac005921.2
Ac006001.2
Ac006001.3
Ac006019.1
Ac006022.1
Ac006026.3
Ac006042.4
Ac006058.2
Ac006058.3
Ac006058.4
Ac006059.1
Ac006059.2
Ac006064.1
Ac006064.4
Ac006064.6
Ac006065.4
Ac006077.2
Ac006111.1
Ac006116.8
Ac006153.1
Ac006160.2
Ac006205.2
Ac006207.1
Ac006213.1
Ac006213.4
Ac006252.1
Ac006254.3
Ac006273.1
Ac006299.1
Ac006329.1
Ac006333.1
Ac006333.2
Ac006357.1
Ac006378.2
Ac006449.2
Ac006449.6
Ac006450.1
Ac006483.1
Ac006483.2
Ac006486.2
Ac006499.2
Ac006504.5
Ac006511.1
Ac006511.5
Ac006517.1
Ac006529.1
Ac006538.3
Ac006960.2
Ac006971.1
Ac006994.2
Ac007014.1
Ac007029.1
Ac007032.1
Ac007040.2
Ac007064.3
Ac007066.2
Ac007099.1
Ac007161.1
Ac007161.3
Ac007192.1
Ac007204.1
Ac007216.1
Ac007216.4
Ac007223.1
Ac007224.1
Ac007225.1
Ac007225.2
Ac007250.1
Ac007279.1
Ac007285.1
Ac007298.2
Ac007364.1
Ac007365.1
Ac007375.1
Ac007375.2
Ac007376.1
Ac007381.1
Ac007383.2
Ac007384.1
Ac007389.1
Ac007391.1
Ac007391.2
Ac007394.1
Ac007395.1
Ac007405.2
Ac007405.3
Ac007406.3
Ac007448.3
Ac007463.1
Ac007491.1
Ac007493.1
Ac007496.1
Ac007527.1
Ac007546.3
Ac007551.2
Ac007556.1
Ac007569.1
Ac007608.3
Ac007611.1
Ac007613.1
Ac007618.1
Ac007620.1
Ac007639.1
Ac007655.1
Ac007656.1
Ac007656.2
Ac007663.1
Ac007663.3
Ac007681.1
Ac007686.1
Ac007686.2
Ac007686.3
Ac007686.4
Ac007780.1
Ac007786.1
Ac007834.1
Ac007861.1
Ac007881.2
Ac007881.3
Ac007950.1
Ac007952.4
Ac007954.1
Ac007991.1
Ac007998.2
Ac007998.3
Ac008012.1
Ac008013.1
Ac008014.1
Ac008040.1
Ac008040.3
Ac008040.4
Ac008056.1
Ac008060.1
Ac008060.2
Ac008073.2
Ac008073.3
Ac008079.1
Ac008105.2
Ac008105.3
Ac008115.1
Ac008115.3
Ac008121.2
Ac008155.1
Ac008164.1
Ac008171.1
Ac008267.5
Ac008267.8
Ac008280.3
Ac008385.1
Ac008393.1
Ac008395.1
Ac008406.3
Ac008434.1
Ac008438.2
Ac008440.1
Ac008443.1
Ac008443.2
Ac008443.4
Ac008443.5
Ac008443.6
Ac008494.1
Ac008498.2
Ac008525.1
Ac008525.2
Ac008537.4
Ac008549.1
Ac008549.3
Ac008550.1
Ac008555.2
Ac008556.1
Ac008568.1
Ac008569.1
Ac008581.2
Ac008591.1
Ac008592.1
Ac008592.3
Ac008592.4
Ac008608.1
Ac008608.2
Ac008610.1
Ac008622.2
Ac008629.1
Ac008641.1
Ac008652.1
Ac008655.2
Ac008663.2
Ac008667.2
Ac008687.4
Ac008687.7
Ac008691.1
Ac008694.2
Ac008696.2
Ac008700.1
Ac008734.2
Ac008735.1
Ac008737.2
Ac008738.1
Ac008750.3
Ac008750.7
Ac008753.1
Ac008763.2
Ac008764.10
Ac008764.2
Ac008764.3
Ac008764.6
Ac008764.7
Ac008764.8
Ac008764.9
Ac008770.1
Ac008770.2
Ac008771.1
Ac008781.1
Ac008781.2
Ac008799.2
Ac008870.1
Ac008870.5
Ac008892.1
Ac008897.1
Ac008914.1
Ac008915.2
Ac008957.1
Ac008966.1
Ac008969.1
Ac008972.2
Ac008985.1
Ac009005.1
Ac009041.2
Ac009054.1
Ac009060.1
Ac009061.1
Ac009061.2
Ac009065.4
Ac009078.3
Ac009086.3
Ac009088.2
Ac009090.3
Ac009090.5
Ac009093.6
Ac009097.3
Ac009097.4
Ac009102.2
Ac009107.2
Ac009108.5
Ac009119.1
Ac009120.5
Ac009121.2
Ac009127.1
Ac009133.1
Ac009133.2
Ac009133.5
Ac009145.1
Ac009152.3
Ac009159.2
Ac009161.2
Ac009163.6
Ac009171.1
Ac009220.1
Ac009233.1
Ac009248.2
Ac009275.1
Ac009292.1
Ac009299.2
Ac009299.3
Ac009303.1
Ac009303.4
Ac009305.1
Ac009309.1
Ac009313.1
Ac009407.1
Ac009413.1
Ac009464.1
Ac009480.2
Ac009495.1
Ac009495.3
Ac009502.1
Ac009509.2
Ac009518.3
Ac009522.1
Ac009533.1
Ac009554.1
Ac009560.1
Ac009562.1
Ac009563.1
Ac009720.1
Ac009779.2
Ac009779.3
Ac009812.2
Ac009879.2
Ac009879.3
Ac009951.1
Ac009951.2
Ac010148.1
Ac010149.2
Ac010186.2
Ac010198.1
Ac010203.2
Ac010226.1
Ac010240.3
Ac010247.1
Ac010260.1
Ac010271.1
Ac010271.2
Ac010297.1
Ac010323.1
Ac010327.2
Ac010327.4
Ac010333.3
Ac010335.1
Ac010336.1
Ac010336.2
Ac010336.3
Ac010336.5
Ac010422.1
Ac010422.2
Ac010422.7
Ac010422.8
Ac010442.1
Ac010442.2
Ac010457.1
Ac010463.1
Ac010503.3
Ac010522.1
Ac010524.1
Ac010531.6
Ac010536.3
Ac010542.4
Ac010547.1
Ac010551.3
Ac010609.1
Ac010618.1
Ac010619.2
Ac010624.3
Ac010642.1
Ac010646.1
Ac010654.1
Ac010655.2
Ac010655.4
Ac010719.1
Ac010735.1
Ac010735.2
Ac010746.1
Ac010754.1
Ac010761.1
Ac010761.2
Ac010761.3
Ac010761.5
Ac010761.7
Ac010768.1
Ac010768.2
Ac010768.3
Ac010834.2
Ac010881.1
Ac010883.1
Ac010894.2
Ac010913.1
Ac010973.1
Ac010976.1
Ac010980.1
Ac010997.2
Ac010999.2
Ac011005.2
Ac011005.3
Ac011008.1
Ac011195.2
Ac011239.1
Ac011247.1
Ac011247.2
Ac011365.1
Ac011374.1
Ac011379.2
Ac011444.1
Ac011444.2
Ac011444.3
Ac011445.1
Ac011445.2
Ac011446.2
Ac011447.3
Ac011448.1
Ac011452.1
Ac011453.2
Ac011455.1
Ac011462.1
Ac011462.3
Ac011462.4
Ac011466.1
Ac011468.5
Ac011471.2
Ac011471.4
Ac011474.1
Ac011475.1
Ac011476.3
Ac011477.1
Ac011478.1
Ac011481.1
Ac011491.1
Ac011495.1
Ac011497.1
Ac011498.1
Ac011500.2
Ac011500.3
Ac011511.2
Ac011511.3
Ac011516.1
Ac011525.1
Ac011525.2
Ac011529.1
Ac011530.1
Ac011558.1
Ac011586.1
Ac011603.1
Ac011603.2
Ac011603.3
Ac011611.1
Ac011611.2
Ac011611.3
Ac011611.4
Ac011676.3
Ac011747.1
Ac011773.1
Ac011773.2
Ac011773.3
Ac011773.4
Ac011815.2
Ac011825.3
Ac011840.5
Ac011890.2
Ac011899.2
Ac011921.1
Ac011921.2
Ac011933.1
Ac011933.3
Ac011933.4
Ac011944.1
Ac012065.4
Ac012066.1
Ac012087.1
Ac012087.2
Ac012103.1
Ac012146.1
Ac012158.1
Ac012158.2
Ac012181.1
Ac012181.2
Ac012184.2
Ac012186.2
Ac012186.3
Ac012291.2
Ac012306.2
Ac012307.1
Ac012313.1
Ac012313.2
Ac012313.3
Ac012313.6
Ac012313.8
Ac012313.9
Ac012358.2
Ac012358.3
Ac012368.1
Ac012368.2
Ac012370.1
Ac012377.1
Ac012378.2
Ac012409.1
Ac012409.2
Ac012443.1
Ac012447.1
Ac012462.3
Ac012464.1
Ac012485.1
Ac012485.3
Ac012488.2
Ac012506.1
Ac012511.1
Ac012531.1
Ac012531.3
Ac012555.1
Ac012603.1
Ac012613.1
Ac012629.2
Ac012645.1
Ac012645.3
Ac012668.2
Ac012673.1
Ac012676.3
Ac012676.5
Ac013275.1
Ac013356.1
Ac013356.3
Ac013356.4
Ac013394.1
Ac013400.1
Ac013451.2
Ac013468.1
Ac013472.1
Ac013643.3
Ac013717.1
Ac013726.1
Ac013731.1
Ac015687.1
Ac015712.2
Ac015722.1
Ac015726.1
Ac015795.1
Ac015802.1
Ac015802.3
Ac015802.4
Ac015802.5
Ac015802.6
Ac015813.1
Ac015813.2
Ac015813.4
Ac015813.7
Ac015818.5
Ac015818.6
Ac015871.2
Ac015908.1
Ac015908.7
Ac015909.2
Ac015909.3
Ac015909.4
Ac015910.1
Ac015911.2
Ac015912.3
Ac015914.2
Ac015917.2
Ac015936.2
Ac015982.1
Ac016026.1
Ac016027.1
Ac016044.1
Ac016168.1
Ac016229.2
Ac016292.1
Ac016355.1
Ac016394.1
Ac016405.2
Ac016575.1
Ac016582.2
Ac016586.1
Ac016588.2
Ac016596.1
Ac016629.3
Ac016632.1
Ac016687.2
Ac016700.1
Ac016700.3
Ac016708.1
Ac016727.1
Ac016737.1
Ac016745.2
Ac016751.1
Ac016773.1
Ac016831.1
Ac016831.5
Ac016831.7
Ac016866.1
Ac016876.2
Ac016877.3
Ac016888.1
Ac016910.1
Ac016957.1
Ac016994.1
Ac016999.1
Ac017002.1
Ac017015.2
Ac017078.1
Ac017083.1
Ac017100.1
Ac017104.1
Ac017104.3
Ac018362.1
Ac018362.3
Ac018410.1
Ac018410.2
Ac018413.1
Ac018450.1
Ac018475.1
Ac018511.1
Ac018511.2
Ac018521.1
Ac018521.2
Ac018521.5
Ac018523.2
Ac018529.3
Ac018607.1
Ac018630.2
Ac018637.1
Ac018647.1
Ac018647.2
Ac018690.1
Ac018717.1
Ac018730.1
Ac018737.2
Ac018755.3
Ac018755.4
Ac018761.1
Ac018761.2
Ac018761.3
Ac018766.1
Ac018781.1
Ac018809.1
Ac018845.3
Ac018904.1
Ac019068.1
Ac019080.1
Ac019117.1
Ac019117.2
Ac019117.3
Ac019129.2
Ac019131.1
Ac019185.3
Ac019197.1
Ac019205.1
Ac019211.1
Ac019257.1
Ac019257.2
Ac019257.8
Ac019288.1
Ac019294.2
Ac019294.3
Ac020558.1
Ac020594.1
Ac020612.2
Ac020656.1
Ac020656.2
Ac020661.1
Ac020663.4
Ac020743.1
Ac020743.2
Ac020763.1
Ac020765.1
Ac020765.2
Ac020765.3
Ac020765.5
Ac020891.2
Ac020899.1
Ac020904.2
Ac020907.1
Ac020907.2
Ac020907.4
Ac020907.5
Ac020907.6
Ac020909.1
Ac020909.3
Ac020910.1
Ac020910.3
Ac020910.5
Ac020911.1
Ac020913.2
Ac020914.5
Ac020915.1
Ac020915.5
Ac020916.2
Ac020917.3
Ac020922.4
Ac020928.1
Ac020928.2
Ac020928.3
Ac021016.3
Ac021054.1
Ac021146.2
Ac021151.1
Ac021188.1
Ac021269.2
Ac021321.1
Ac021355.1
Ac021393.1
Ac021534.1
Ac021594.2
Ac021683.1
Ac021683.3
Ac021736.1
Ac021739.4
Ac021744.1
Ac021766.1
Ac022001.2
Ac022007.1
Ac022018.1
Ac022080.2
Ac022080.3
Ac022098.1
Ac022098.3
Ac022098.4
Ac022113.1
Ac022113.2
Ac022137.3
Ac022146.1
Ac022154.1
Ac022167.3
Ac022167.4
Ac022167.5
Ac022182.1
Ac022202.1
Ac022211.2
Ac022217.3
Ac022296.2
Ac022384.1
Ac022400.1
Ac022400.2
Ac022413.1
Ac022415.1
Ac022441.1
Ac022498.1
Ac022509.3
Ac022511.1
Ac022558.2
Ac022616.2
Ac022616.4
Ac022616.5
Ac022616.7
Ac022634.1
Ac022706.1
Ac022726.1
Ac022748.1
Ac022778.1
Ac022784.1
Ac022784.4
Ac022795.1
Ac022816.1
Ac022916.3
Ac022966.1
Ac022973.2
Ac023024.1
Ac023043.1
Ac023050.1
Ac023128.1
Ac023137.1
Ac023157.2
Ac023157.3
Ac023161.1
Ac023206.1
Ac023385.1
Ac023389.1
Ac023403.1
Ac023481.1
Ac023509.1
Ac023590.1
Ac023632.2
Ac023790.2
Ac023794.3
Ac023855.1
Ac023866.1
Ac023906.3
Ac023906.4
Ac023908.3
Ac024145.1
Ac024243.1
Ac024257.3
Ac024267.2
Ac024267.4
Ac024267.6
Ac024270.4
Ac024451.2
Ac024475.4
Ac024559.2
Ac024560.1
Ac024610.2
Ac024619.2
Ac024619.3
Ac024651.1
Ac024651.2
Ac024681.2
Ac024909.1
Ac024940.1
Ac024941.2
Ac025031.1
Ac025031.2
Ac025031.4
Ac025031.5
Ac025034.2
Ac025048.1
Ac025048.4
Ac025159.1
Ac025162.1
Ac025162.2
Ac025164.1
Ac025165.1
Ac025165.2
Ac025165.3
Ac025165.4
Ac025166.1
Ac025171.2
Ac025171.3
Ac025181.2
Ac025257.1
Ac025262.1
Ac025271.1
Ac025279.1
Ac025279.2
Ac025280.3
Ac025287.2
Ac025287.3
Ac025419.1
Ac025423.3
Ac025437.4
Ac025442.1
Ac025465.2
Ac025569.1
Ac025580.1
Ac025580.2
Ac025580.3
Ac025754.1
Ac025773.1
Ac025822.1
Ac025947.1
Ac026100.1
Ac026124.2
Ac026167.1
Ac026185.1
Ac026202.3
Ac026250.1
Ac026254.2
Ac026310.2
Ac026347.1
Ac026362.1
Ac026362.2
Ac026369.3
Ac026391.1
Ac026401.1
Ac026401.2
Ac026412.3
Ac026458.2
Ac026461.1
Ac026461.3
Ac026461.4
Ac026462.3
Ac026464.4
Ac026464.6
Ac026470.1
Ac026470.4
Ac026471.1
Ac026471.2
Ac026495.1
Ac026583.1
Ac026691.1
Ac026704.1
Ac026770.1
Ac026780.1
Ac026786.1
Ac026801.2
Ac026803.2
Ac026826.3
Ac026954.1
Ac026954.3
Ac026979.2
Ac027031.2
Ac027097.1
Ac027117.2
Ac027124.1
Ac027124.2
Ac027176.2
Ac027237.2
Ac027243.1
Ac027279.1
Ac027281.1
Ac027290.1
Ac027307.1
Ac027338.1
Ac027575.2
Ac027601.4
Ac027644.1
Ac027644.2
Ac027644.3
Ac027644.4
Ac027682.4
Ac027682.5
Ac027682.6
Ac027688.1
Ac027702.1
Ac027801.1
Ac034102.3
Ac034102.4
Ac034102.6
Ac034102.7
Ac034102.8
Ac034105.2
Ac034226.1
Ac034228.1
Ac034229.5
Ac034229.6
Ac034236.3
Ac036103.1
Ac036176.1
Ac036214.1
Ac036214.4
Ac037459.1
Ac037459.2
Ac040162.1
Ac040169.1
Ac040169.3
Ac040173.1
Ac040904.1
Ac040970.1
Ac044798.1
Ac044802.1
Ac044839.5
Ac044849.1
Ac046130.1
Ac046143.2
Ac046185.1
Ac046185.3
Ac048341.1
Ac048341.2
Ac048344.1
Ac048344.4
Ac048380.1
Ac048383.1
Ac051619.10
Ac051619.7
Ac051619.8
Ac053503.2
Ac053503.5
Ac053513.1
Ac053527.1
Ac055733.1
Ac055733.3
Ac055764.2
Ac055811.4
Ac055872.2
Ac058822.1
Ac060780.2
Ac061992.1
Ac061999.1
Ac062004.1
Ac062028.1
Ac063919.1
Ac063943.1
Ac063944.3
Ac063948.1
Ac063950.1
Ac063952.1
Ac064801.1
Ac064805.2
Ac064807.1
Ac064807.3
Ac064836.1
Ac064836.2
Ac064875.1
Ac066612.2
Ac066692.1
Ac067750.1
Ac067751.1
Ac067838.1
Ac067852.1
Ac067852.3
Ac067930.1
Ac067930.3
Ac067930.4
Ac067930.5
Ac067931.2
Ac067945.3
Ac067968.1
Ac068051.1
Ac068075.1
Ac068152.1
Ac068205.1
Ac068205.2
Ac068234.1
Ac068234.3
Ac068286.1
Ac068287.1
Ac068295.1
Ac068338.2
Ac068389.1
Ac068418.1
Ac068473.2
Ac068491.4
Ac068531.1
Ac068533.3
Ac068580.1
Ac068580.4
Ac068594.1
Ac068620.1
Ac068631.1
Ac068657.1
Ac068669.1
Ac068724.3
Ac068775.1
Ac068790.8
Ac068831.6
Ac068870.1
Ac068888.1
Ac068888.2
Ac068898.2
Ac068946.1
Ac068946.2
Ac068987.3
Ac069154.1
Ac069185.1
Ac069213.1
Ac069228.1
Ac069234.4
Ac069281.2
Ac069368.1
Ac069421.1
Ac069503.1
Ac069503.2
Ac069503.3
Ac072022.2
Ac072052.1
Ac073046.1
Ac073050.1
Ac073089.1
Ac073107.1
Ac073107.2
Ac073111.1
Ac073111.3
Ac073111.4
Ac073111.5
Ac073130.2
Ac073195.1
Ac073254.1
Ac073283.1
Ac073283.2
Ac073314.1
Ac073316.1
Ac073316.2
Ac073320.1
Ac073332.1
Ac073342.1
Ac073349.1
Ac073389.1
Ac073464.1
Ac073476.2
Ac073508.3
Ac073517.1
Ac073522.1
Ac073569.2
Ac073573.1
Ac073585.1
Ac073592.6
Ac073611.1
Ac073655.2
Ac073834.1
Ac073842.1
Ac073857.1
Ac073862.2
Ac073869.1
Ac073896.1
Ac073896.2
Ac073896.5
Ac073957.1
Ac074032.1
Ac074050.1
Ac074091.1
Ac074117.1
Ac074138.1
Ac074143.1
Ac074351.1
Ac074366.1
Ac074389.2
Ac076968.1
Ac078785.1
Ac078802.1
Ac078809.1
Ac078842.1
Ac078867.1
Ac078880.1
Ac078880.3
Ac078882.1
Ac078883.1
Ac078899.3
Ac078909.1
Ac078927.1
Ac078929.1
Ac079061.1
Ac079145.1
Ac079148.1
Ac079163.1
Ac079171.1
Ac079174.2
Ac079200.1
Ac079209.1
Ac079305.1
Ac079305.2
Ac079316.2
Ac079336.1
Ac079336.7
Ac079340.2
Ac079354.2
Ac079360.1
Ac079447.1
Ac079466.2
Ac079600.3
Ac079601.1
Ac079602.1
Ac079602.3
Ac079610.2
Ac079742.1
Ac079766.1
Ac079779.2
Ac079779.3
Ac079779.4
Ac079793.1
Ac079807.1
Ac079834.2
Ac079907.1
Ac079949.2
Ac080013.1
Ac080013.5
Ac080023.1
Ac080038.2
Ac080038.3
Ac080068.1
Ac080075.1
Ac080080.1
Ac080112.1
Ac080129.1
Ac082651.1
Ac082651.4
Ac083798.1
Ac083798.2
Ac083805.2
Ac083837.1
Ac083841.1
Ac083843.2
Ac083855.1
Ac083867.1
Ac083906.1
Ac083949.1
Ac083973.1
Ac084018.1
Ac084018.2
Ac084082.1
Ac084125.1
Ac084262.1
Ac084262.2
Ac084291.1
Ac084337.2
Ac084346.1
Ac084364.2
Ac084398.1
Ac084398.2
Ac084757.3
Ac084781.2
Ac084859.1
Ac084864.1
Ac084871.1
Ac084871.2
Ac084876.2
Ac084879.1
Ac087164.1
Ac087239.1
Ac087269.1
Ac087280.2
Ac087286.2
Ac087286.4
Ac087289.1
Ac087289.3
Ac087289.4
Ac087289.6
Ac087294.1
Ac087362.2
Ac087385.2
Ac087385.3
Ac087439.2
Ac087442.1
Ac087477.2
Ac087491.1
Ac087500.1
Ac087501.1
Ac087518.1
Ac087521.1
Ac087564.1
Ac087612.1
Ac087623.2
Ac087645.2
Ac087651.1
Ac087672.2
Ac087721.2
Ac087741.3
Ac087752.3
Ac087762.1
Ac087783.2
Ac087821.2
Ac089999.1
Ac090004.1
Ac090023.1
Ac090079.1
Ac090114.2
Ac090114.3
Ac090115.1
Ac090136.2
Ac090152.1
Ac090164.4
Ac090181.2
Ac090229.1
Ac090236.1
Ac090241.2
Ac090281.1
Ac090283.1
Ac090340.1
Ac090360.1
Ac090371.1
Ac090376.1
Ac090510.1
Ac090527.2
Ac090559.2
Ac090587.2
Ac090589.1
Ac090607.5
Ac090615.1
Ac090616.1
Ac090617.1
Ac090617.3
Ac090617.4
Ac090617.5
Ac090699.1
Ac090739.1
Ac090753.1
Ac090772.1
Ac090772.2
Ac090819.1
Ac090821.2
Ac090826.2
Ac090844.2
Ac090888.3
Ac090948.1
Ac090971.1
Ac090971.3
Ac091045.1
Ac091053.2
Ac091059.2
Ac091060.1
Ac091114.1
Ac091152.4
Ac091153.1
Ac091153.3
Ac091153.4
Ac091167.6
Ac091167.7
Ac091179.1
Ac091179.2
Ac091180.2
Ac091212.1
Ac091230.1
Ac091390.4
Ac091544.4
Ac091551.1
Ac091564.2
Ac091564.4
Ac091588.1
Ac091729.3
Ac091812.3
Ac091849.2
Ac091906.1
Ac091917.2
Ac091925.1
Ac091953.4
Ac091959.1
Ac091959.3
Ac091965.5
Ac091979.2
Ac092017.3
Ac092045.1
Ac092053.2
Ac092053.3
Ac092066.1
Ac092067.1
Ac092068.1
Ac092068.2
Ac092070.1
Ac092072.1
Ac092115.1
Ac092115.3
Ac092117.1
Ac092117.2
Ac092118.1
Ac092118.2
Ac092119.2
Ac092120.1
Ac092123.1
Ac092134.2
Ac092135.1
Ac092135.2
Ac092139.3
Ac092143.1
Ac092143.2
Ac092145.1
Ac092153.1
Ac092159.2
Ac092164.1
Ac092168.1
Ac092171.1
Ac092171.3
Ac092171.4
Ac092184.1
Ac092279.1
Ac092287.1
Ac092295.1
Ac092295.2
Ac092296.3
Ac092338.3
Ac092343.1
Ac092364.1
Ac092368.3
Ac092375.1
Ac092378.1
Ac092378.2
Ac092384.3
Ac092421.1
Ac092427.1
Ac092473.1
Ac092535.3
Ac092542.1
Ac092570.2
Ac092574.2
Ac092587.1
Ac092617.1
Ac092634.3
Ac092645.1
Ac092647.5
Ac092701.1
Ac092718.1
Ac092718.7
Ac092720.1
Ac092755.1
Ac092755.2
Ac092794.1
Ac092801.1
Ac092807.2
Ac092810.1
Ac092811.1
Ac092814.1
Ac092821.3
Ac092835.1
Ac092839.2
Ac092849.1
Ac092868.1
Ac092868.2
Ac092868.3
Ac092894.1
Ac092902.4
Ac092902.5
Ac092910.1
Ac092910.3
Ac092924.1
Ac092941.2
Ac092944.1
Ac092953.2
Ac092960.1
Ac092964.1
Ac093004.1
Ac093010.2
Ac093074.1
Ac093151.3
Ac093152.1
Ac093154.1
Ac093155.1
Ac093155.2
Ac093157.1
Ac093166.4
Ac093249.2
Ac093249.4
Ac093323.1
Ac093323.3
Ac093325.1
Ac093330.1
Ac093367.1
Ac093423.3
Ac093484.1
Ac093484.3
Ac093484.4
Ac093503.1
Ac093503.3
Ac093510.1
Ac093512.1
Ac093512.2
Ac093520.2
Ac093525.1
Ac093525.7
Ac093620.1
Ac093627.4
Ac093627.5
Ac093635.1
Ac093700.1
Ac093714.1
Ac093732.1
Ac093732.2
Ac093734.1
Ac093752.1
Ac093752.2
Ac093797.1
Ac093827.4
Ac093893.1
Ac093899.2
Ac093904.1
Ac093904.2
Ac093911.1
Ac095350.1
Ac096536.2
Ac096540.1
Ac096564.1
Ac096632.2
Ac096637.2
Ac096649.1
Ac096677.1
Ac096733.1
Ac096733.2
Ac096734.2
Ac096751.1
Ac096887.1
Ac096887.2
Ac096921.1
Ac096921.2
Ac096996.2
Ac097065.2
Ac097103.2
Ac097104.1
Ac097105.1
Ac097358.2
Ac097460.1
Ac097467.4
Ac097468.1
Ac097478.1
Ac097484.2
Ac097625.1
Ac097634.1
Ac097634.3
Ac097637.1
Ac097637.2
Ac097641.2
Ac097717.1
Ac097724.1
Ac098484.3
Ac098484.4
Ac098582.1
Ac098614.1
Ac098614.3
Ac098650.1
Ac098657.1
Ac098799.2
Ac098828.1
Ac098828.2
Ac098829.1
Ac098850.2
Ac098851.1
Ac098934.1
Ac098934.4
Ac098935.1
Ac098935.2
Ac099066.2
Ac099329.1
Ac099342.1
Ac099343.2
Ac099343.3
Ac099344.1
Ac099344.2
Ac099489.1
Ac099489.3
Ac099494.2
Ac099499.1
Ac099518.1
Ac099518.5
Ac099521.1
Ac099522.2
Ac099524.1
Ac099535.1
Ac099541.1
Ac099552.4
Ac099670.1
Ac099681.1
Ac099681.2
Ac099687.1
Ac099782.2
Ac099791.2
Ac099791.3
Ac099795.1
Ac099811.1
Ac099811.2
Ac099811.3
Ac099849.1
Ac099850.1
Ac100778.3
Ac100786.1
Ac100791.1
Ac100791.2
Ac100793.2
Ac100793.3
Ac100803.1
Ac100810.1
Ac100812.1
Ac100827.1
Ac100830.1
Ac100830.2
Ac100835.2
Ac100843.1
Ac100843.2
Ac100849.1
Ac100860.1
Ac100861.1
Ac100861.2
Ac102945.2
Ac102953.1
Ac103564.2
Ac103591.3
Ac103702.1
Ac103702.2
Ac103705.1
Ac103706.1
Ac103718.1
Ac103736.1
Ac103739.1
Ac103810.1
Ac103810.3
Ac103831.1
Ac103858.1
Ac103923.1
Ac103987.1
Ac103987.3
Ac104009.1
Ac104024.1
Ac104046.1
Ac104063.1
Ac104078.1
Ac104078.2
Ac104109.2
Ac104123.1
Ac104135.1
Ac104162.1
Ac104162.2
Ac104170.1
Ac104212.1
Ac104304.1
Ac104333.4
Ac104365.1
Ac104435.1
Ac104450.1
Ac104451.1
Ac104452.1
Ac104454.2
Ac104461.1
Ac104506.1
Ac104532.1
Ac104532.2
Ac104534.1
Ac104561.1
Ac104564.1
Ac104564.3
Ac104564.4
Ac104581.4
Ac104590.1
Ac104596.2
Ac104634.1
Ac104662.2
Ac104667.1
Ac104667.2
Ac104687.2
Ac104695.2
Ac104695.4
Ac104698.1
Ac104699.1
Ac104758.5
Ac104759.1
Ac104794.1
Ac104958.2
Ac104971.1
Ac104971.3
Ac104984.1
Ac104984.5
Ac104997.1
Ac105020.6
Ac105021.1
Ac105029.1
Ac105052.4
Ac105053.1
Ac105105.1
Ac105105.2
Ac105118.1
Ac105129.2
Ac105137.2
Ac105265.2
Ac105265.4
Ac105275.2
Ac105277.1
Ac105339.1
Ac105411.1
Ac105429.2
Ac105760.2
Ac105942.1
Ac106028.2
Ac106028.5
Ac106038.1
Ac106707.1
Ac106736.1
Ac106739.1
Ac106745.1
Ac106782.2
Ac106782.5
Ac106786.2
Ac106799.1
Ac106818.1
Ac106874.1
Ac106875.1
Ac106875.2
Ac106882.1
Ac106897.1
Ac107031.1
Ac107075.1
Ac107223.1
Ac107373.2
Ac107375.1
Ac107398.4
Ac107401.1
Ac107464.3
Ac107871.1
Ac107884.1
Ac107952.1
Ac107959.2
Ac107959.4
Ac107959.5
Ac107973.1
Ac107982.2
Ac107993.1
Ac108002.1
Ac108002.2
Ac108032.1
Ac108039.1
Ac108047.1
Ac108058.1
Ac108059.2
Ac108059.3
Ac108134.1
Ac108134.3
Ac108134.4
Ac108174.1
Ac108448.3
Ac108449.2
Ac108463.1
Ac108463.2
Ac108463.3
Ac108471.1
Ac108471.2
Ac108472.1
Ac108673.2
Ac108673.3
Ac108676.1
Ac108693.2
Ac108727.2
Ac108738.1
Ac108751.5
Ac108865.2
Ac108866.1
Ac108868.2
Ac109460.3
Ac109462.1
Ac109464.1
Ac109471.1
Ac109587.1
Ac109597.2
Ac109780.1
Ac109992.1
Ac110058.1
Ac110079.1
Ac110285.1
Ac110285.7
Ac110603.1
Ac110716.2
Ac110749.1
Ac110769.1
Ac110769.2
Ac110994.1
Ac111000.1
Ac111000.4
Ac111006.1
Ac111149.2
Ac111170.3
Ac111182.1
Ac111194.1
Ac111200.1
Ac112196.1
Ac112200.2
Ac112219.2
Ac112220.2
Ac112225.1
Ac112236.2
Ac112243.1
Ac112250.1
Ac112484.1
Ac112484.3
Ac112504.2
Ac112673.1
Ac112719.1
Ac112907.1
Ac113133.1
Ac113143.1
Ac113146.1
Ac113189.1
Ac113189.3
Ac113192.1
Ac113192.5
Ac113361.1
Ac113382.1
Ac113410.3
Ac114271.1
Ac114291.1
Ac114401.1
Ac114488.2
Ac114488.3
Ac114489.1
Ac114490.2
Ac114498.1
Ac114689.3
Ac114730.1
Ac114744.1
Ac114755.4
Ac114760.2
Ac114774.1
Ac114786.1
Ac114797.1
Ac114801.3
Ac114803.1
Ac114811.2
Ac114812.2
Ac114812.3
Ac114956.1
Ac114956.3
Ac114982.1
Ac115676.1
Ac115837.2
Ac115989.1
Ac116025.1
Ac116025.2
Ac116049.2
Ac116337.3
Ac116348.4
Ac116351.2
Ac116353.1
Ac116353.5
Ac116366.1
Ac116366.3
Ac116407.2
Ac116535.1
Ac116667.1
Ac116903.1
Ac116914.2
Ac117382.2
Ac117409.1
Ac117500.5
Ac117503.2
Ac118553.2
Ac118658.1
Ac118754.2
Ac118754.3
Ac118755.1
Ac118758.3
Ac119396.1
Ac119403.1
Ac119403.2
Ac119673.1
Ac119677.1
Ac119800.1
Ac120024.1
Ac120042.1
Ac120057.2
Ac120057.4
Ac120114.1
Ac120114.4
Ac120193.1
Ac120498.1
Ac120498.3
Ac120498.7
Ac120498.9
Ac121251.1
Ac121333.1
Ac121338.1
Ac121338.2
Ac121758.3
Ac121761.1
Ac122108.1
Ac122688.2
Ac122718.2
Ac122719.2
Ac123767.1
Ac123768.2
Ac123777.1
Ac124016.1
Ac124067.1
Ac124067.2
Ac124068.2
Ac124242.1
Ac124248.1
Ac124276.1
Ac124276.2
Ac124283.2
Ac124283.5
Ac124290.2
Ac124301.1
Ac124301.2
Ac124312.1
Ac124319.1
Ac124319.3
Ac124947.2
Ac125494.1
Ac125611.3
Ac125612.1
Ac125616.1
Ac126323.1
Ac126323.4
Ac126407.1
Ac126544.1
Ac126544.2
Ac126603.1
Ac126614.1
Ac126696.1
Ac126763.1
Ac126768.1
Ac126773.1
Ac126773.4
Ac127002.1
Ac127024.2
Ac127024.4
Ac127029.1
Ac127029.3
Ac127070.1
Ac127496.3
Ac127522.1
Ac128707.1
Ac128709.2
Ac128709.3
Ac128716.1
Ac129492.1
Ac129492.2
Ac129492.5
Ac129492.6
Ac129492.8
Ac129507.1
Ac130304.1
Ac130343.1
Ac130343.2
Ac130415.1
Ac130456.6
Ac130469.1
Ac130509.1
Ac130710.1
Ac131009.1
Ac131009.4
Ac131025.1
Ac131025.3
Ac131094.1
Ac131097.3
Ac131097.4
Ac131238.1
Ac131280.1
Ac131391.1
Ac132008.2
Ac132825.2
Ac132872.1
Ac132872.2
Ac132938.3
Ac132938.5
Ac133065.1
Ac133540.1
Ac133552.1
Ac133552.2
Ac133637.1
Ac133961.1
Ac134043.1
Ac134043.2
Ac134349.1
Ac134682.1
Ac134772.1
Ac135001.1
Ac135048.2
Ac135048.4
Ac135050.5
Ac135178.1
Ac135178.3
Ac135178.6
Ac135388.1
Ac135586.2
Ac135626.1
Ac135782.2
Ac135895.1
Ac136469.1
Ac136469.2
Ac136475.2
Ac136475.3
Ac136475.5
Ac136475.7
Ac136632.2
Ac137527.1
Ac137579.2
Ac137630.3
Ac137767.1
Ac137834.1
Ac137936.1
Ac138028.1
Ac138150.1
Ac138207.4
Ac138207.9
Ac138304.1
Ac138393.1
Ac138393.3
Ac138409.1
Ac138409.2
Ac138466.1
Ac138466.2
Ac138474.1
Ac138811.1
Ac138832.1
Ac138932.1
Ac139099.3
Ac139100.1
Ac139149.1
Ac139256.1
Ac139530.3
Ac139697.1
Ac139713.1
Ac139720.1
Ac139749.1
Ac139768.1
Ac139795.3
Ac140118.1
Ac140481.2
Ac140725.1
Ac140847.2
Ac140912.1
Ac141586.1
Ac141586.3
Ac144522.1
Ac145124.1
Ac145207.1
Ac145207.2
Ac145207.9
Ac145285.2
Ac145285.6
Ac145422.1
Ac147651.1
Ac156455.1
Ac190387.1
Ac211469.2
Ac215522.2
Ac231657.1
Ac231981.1
Ac233280.1
Ac233280.19
Ac233300.1
Ac233701.1
Ac233702.8
Ac233702.9
Ac233723.2
Ac233992.2
Ac233992.3
Ac234582.1
Ac234772.2
Ac234782.1
Ac234917.1
Ac237221.1
Ac239868.1
Ac241585.2
Ac242426.2
Ac242842.3
Ac243547.1
Ac243547.2
Ac243547.3
Ac243562.3
Ac243571.2
Ac243585.2
Ac243654.1
Ac243829.4
Ac243830.1
Ac243836.1
Ac243960.1
Ac243965.1
Ac243967.1
Ac244021.1
Ac244033.1
Ac244090.3
Ac244093.5
Ac244100.2
Ac244100.3
Ac244157.1
Ac244250.1
Ac244250.2
Ac244502.1
Ac244517.10
Ac244517.5
Ac245014.3
Ac245033.2
Ac245033.4
Ac245036.2
Ac245041.2
Ac245047.7
Ac245052.5
Ac245100.4
Ac245100.8
Ac245100.9
Ac245140.1
Ac245291.1
Ac245291.3
Ac245452.1
Ac245452.4
Ac245505.3
Ac245517.1
Ac245517.2
Ac245517.3
Ac245517.5
Ac245748.1
Ac245884.4
Ac245884.7
Ac246793.1
Ac254633.1
Acaa1
Acaca
Acacb
Acad10
Acad11
Acad8
Acad9
Acadm
Acads
Acadsb
Acadvl
Acap1
Acap3
Acat1
Acat2
Acbd4
Acbd6
Accs
Accsl
Ace
Acer3
Ache
Acin1
Ackr2
Ackr4
Acly
Aco1
Aco2
Acot1
Acot11
Acot13
Acot2
Acot6
Acox1
Acox2
Acoxl
Acp1
Acp2
Acpp
Acrbp
Acsbg1
Acsbg2
Acsf2
Acsf3
Acsl3
Acsl4
Acsl5
Acsl6
Acsm2a
Acsm2b
Acsm3
Acss2
Acss3
Acta1
Acta2
Acta2-as1
Actb
Actg1p22
Actg2
Actl6a
Actl6b
Actn3
Actn4
Actr10
Actr1a
Actr2
Actr3
Actr6
Acvr1b
Acvr2a
Acy1
Acyp1
Acyp2
Ad000671.1
Ad000671.3
Ad000864.2
Ada2
Adal
Adam10
Adam11
Adam15
Adam22
Adam23
Adam28
Adam29
Adam33
Adam8
Adam9
Adamts13
Adamts17
Adamts18
Adamts4
Adamts7p4
Adamtsl2
Adamtsl3
Adamtsl4
Adamtsl4-as1
Adamtsl5
Adap2
Adarb1
Adarb2-as1
Adat1
Adck1
Adck2
Adck5
Adcy1
Adcy4
Adcy5
Adcy7
Adcyap1
Add1
Add2
Add3
Add3-as1
Adgra2
Adgra3
Adgrb1
Adgrb3
Adgrd1
Adgre5
Adgrf2
Adgrf3
Adgrg1
Adgrg3
Adgrg5
Adgrg6
Adgrg7
Adgrl2
Adgrl3
Adgrv1
Adh5
Adh6
Adh7
Adhfe1
Adi1p1
Adig
Adipor1
Adipor2
Adirf
Adk
Adm
Adm2
Adnp2
Adnp-as1
Ado
Adora2a
Adora2a-as1
Adpgk
Adpgk-as1
Adprm
Adra2c
Adrb2
Adrm1
Adsl
Adssl1
Adtrp
Aebp1
Aebp2
Aen
Af038458.2
Af064858.1
Af111167.1
Af117829.1
Af117829.2
Af127577.5
Af129075.1
Af129075.2
Af129408.1
Af131215.7
Af186190.1
Af196972.1
Af228730.5
Af233439.1
Af238378.1
Af241728.1
Af274858.1
Afap1l1
Afdn
Aff1
Aff2
Aff3
Afg1l
Afg3l1p
Afg3l2
Afmid
Afp
Aftph
Agap1
Agap1-it1
Agap2
Agap2-as1
Agap3
Agbl3
Agbl5
Agfg1
Agfg2
Aggf1
Agk
Agl
Ago2
Ago3
Agpat2
Agpat3
Agpat4
Agpat5
Agps
Agr2
Agrn
Agrp
Agtrap
Agxt
Ahcyl1
Ahcyl2
Ahcyp7
Ahdc1
Ahnak
Ahnak2
Ahr
Ahrr
Ahsa1
Ahsa2p
Ahsg
Aif1
Aif1l
Aifm3
Aig1
Aimp1
Aimp1p2
Aimp2
Aip
Aipl1
Aj003147.2
Aj006995.1
Aj009632.2
Ajap1
Ajm1
Ajuba
Ak3p5
Ak4
Ak5
Ak7
Ak9
Akain1
Akap1
Akap10
Akap12
Akap13
Akap17a
Akap2
Akap5
Akap6
Akap7
Akap8l
Akap9
Akirin1
Akirin1p1
Akr1a1
Akr1b1p1
Akr1c1
Akr1c2
Akr1c3
Akr1d1
Akt1
Akt1s1
Akt2
Al008718.1
Al008718.2
Al008726.1
Al008729.1
Al008729.2
Al009028.1
Al009183.1
Al020996.2
Al020997.2
Al021068.1
Al021155.2
Al021368.1
Al021391.1
Al021393.1
Al021396.1
Al021407.1
Al021546.1
Al021878.2
Al021997.3
Al022067.1
Al022068.1
Al022069.1
Al022069.2
Al022097.1
Al022157.1
Al022237.1
Al022238.2
Al022238.3
Al022238.4
Al022312.1
Al022313.2
Al022316.1
Al022318.1
Al022318.4
Al022324.1
Al022326.1
Al022328.3
Al022329.1
Al022331.1
Al022332.1
Al022345.4
Al023283.1
Al023284.1
Al023803.1
Al023803.3
Al023806.1
Al023806.2
Al023881.1
Al024474.2
Al024498.2
Al024507.2
Al024508.2
Al024509.1
Al031055.1
Al031123.3
Al031229.1
Al031280.1
Al031282.1
Al031283.1
Al031289.1
Al031428.1
Al031428.2
Al031432.3
Al031432.4
Al031587.2
Al031590.1
Al031593.1
Al031595.1
Al031658.2
Al031666.1
Al031666.2
Al031666.3
Al031674.1
Al031687.1
Al031710.1
Al031710.2
Al031719.2
Al031728.1
Al031772.1
Al031777.2
Al031777.3
Al031846.2
Al031847.1
Al031847.2
Al031848.2
Al031864.1
Al031963.2
Al031985.1
Al032819.1
Al032819.3
Al032821.1
Al033384.1
Al033384.2
Al033519.1
Al033527.3
Al033527.4
Al033527.5
Al033528.2
Al034346.1
Al034374.1
Al034376.1
Al034379.1
Al034397.3
Al034417.2
Al034417.4
Al034548.1
Al034550.2
Al034555.1
Al035045.1
Al035078.4
Al035079.1
Al035250.1
Al035398.1
Al035405.1
Al035420.1
Al035423.1
Al035427.1
Al035446.2
Al035454.1
Al035461.2
Al035530.2
Al035541.1
Al035587.1
Al035693.1
Al035696.4
Al049543.1
Al049594.1
Al049597.1
Al049629.2
Al049651.2
Al049697.1
Al049712.1
Al049748.1
Al049749.1
Al049780.1
Al049780.2
Al049794.1
Al049795.1
Al049796.1
Al049812.1
Al049829.1
Al049830.3
Al049836.1
Al049839.2
Al049840.2
Al049840.3
Al049840.6
Al049870.3
Al049873.2
Al050320.1
Al050343.2
Al050403.2
Al050404.1
Al078459.1
Al078581.2
Al078590.2
Al078601.3
Al078605.1
Al078621.1
Al078621.2
Al078621.3
Al078644.2
Al079307.3
Al079342.3
Al080250.1
Al080276.2
Al080317.1
Al096701.3
Al096800.1
Al096828.3
Al096865.1
Al096870.1
Al109613.1
Al109614.1
Al109659.2
Al109767.1
Al109811.3
Al109838.1
Al109840.1
Al109917.1
Al109918.1
Al109924.1
Al109930.1
Al110118.2
Al117328.1
Al117339.5
Al117378.2
Al117381.1
Al117382.2
Al118508.2
Al118511.2
Al118557.1
Al118558.3
Al121594.1
Al121601.2
Al121603.2
Al121655.1
Al121672.1
Al121753.1
Al121758.1
Al121759.2
Al121760.1
Al121768.1
Al121768.2
Al121820.1
Al121827.1
Al121832.1
Al121832.2
Al121845.2
Al121845.3
Al121845.4
Al121885.1
Al121890.3
Al121890.4
Al121900.2
Al121904.1
Al121906.1
Al121929.1
Al121935.1
Al121935.2
Al121936.1
Al121949.3
Al121972.1
Al121983.1
Al121983.2
Al121985.1
Al121990.1
Al121992.1
Al121992.2
Al121992.3
Al122013.1
Al122016.1
Al122023.1
Al122058.1
Al132639.2
Al132639.3
Al132712.2
Al132780.1
Al132780.2
Al132801.1
Al132857.1
Al132989.2
Al133153.1
Al133153.2
Al133216.2
Al133227.1
Al133268.1
Al133325.2
Al133338.1
Al133351.1
Al133351.3
Al133351.4
Al133371.2
Al133380.1
Al133396.2
Al133406.2
Al133410.2
Al133410.3
Al133445.2
Al133464.1
Al133467.1
Al133467.2
Al133467.3
Al133480.1
Al133481.1
Al133485.2
Al133516.1
Al133520.1
Al133551.1
Al135744.1
Al135785.1
Al135791.1
Al135818.1
Al135838.1
Al135901.1
Al135905.2
Al135999.1
Al135999.3
Al136038.3
Al136038.5
Al136040.1
Al136084.1
Al136084.2
Al136131.1
Al136131.3
Al136141.1
Al136181.1
Al136295.1
Al136301.1
Al136309.2
Al136309.4
Al136368.1
Al136419.1
Al136979.1
Al136987.1
Al136988.1
Al137003.1
Al137003.2
Al137009.1
Al137025.1
Al137026.2
Al137028.1
Al137058.2
Al137060.1
Al137077.2
Al137078.1
Al137127.1
Al137186.2
Al137230.2
Al137247.1
Al137779.2
Al137782.1
Al137793.2
Al137802.2
Al137802.3
Al137856.1
Al138686.2
Al138688.1
Al138689.2
Al138720.1
Al138721.1
Al138724.1
Al138756.1
Al138767.2
Al138781.1
Al138825.1
Al138826.1
Al138831.1
Al138831.2
Al138885.3
Al138900.1
Al138916.1
Al138921.1
Al138966.2
Al138976.2
Al139020.2
Al139021.2
Al139035.1
Al139039.3
Al139082.1
Al139095.3
Al139095.4
Al139095.5
Al139099.1
Al139099.2
Al139100.1
Al139125.1
Al139132.1
Al139147.1
Al139158.2
Al139161.2
Al139184.1
Al139193.2
Al139220.2
Al139246.1
Al139246.4
Al139246.5
Al139254.2
Al139260.1
Al139300.1
Al139317.1
Al139317.5
Al139353.2
Al139383.1
Al139393.1
Al139412.1
Al139415.2
Al139424.1
Al139805.1
Al157359.1
Al157371.2
Al157384.1
Al157392.3
Al157400.1
Al157400.2
Al157400.5
Al157402.1
Al157402.2
Al157413.1
Al157702.2
Al157786.1
Al157813.1
Al157823.2
Al157838.1
Al157871.1
Al157871.5
Al157884.1
Al157888.1
Al157902.1
Al157935.1
Al157938.1
Al157955.1
Al157996.1
Al158055.1
Al158063.1
Al158070.2
Al158151.1
Al158151.3
Al158211.3
Al158211.5
Al158212.1
Al158212.2
Al158212.3
Al160171.1
Al160175.1
Al160269.1
Al160270.1
Al160272.2
Al160291.1
Al160313.1
Al160314.2
Al160408.2
Al160408.3
Al160408.5
Al161631.1
Al161645.1
Al161669.1
Al161719.1
Al161729.1
Al161729.2
Al161757.4
Al161781.2
Al161891.1
Al161896.1
Al161908.1
Al161937.1
Al162171.2
Al162231.1
Al162231.2
Al162231.3
Al162253.1
Al162258.1
Al162258.2
Al162377.1
Al162385.2
Al162386.1
Al162411.1
Al162419.1
Al162427.1
Al162578.1
Al162591.2
Al162595.1
Al162595.2
Al162724.1
Al162724.2
Al163195.1
Al163636.2
Al353135.1
Al353579.1
Al353596.1
Al353597.1
Al353597.2
Al353597.3
Al353611.1
Al353615.1
Al353622.2
Al353648.1
Al353689.2
Al353693.1
Al353706.1
Al353708.1
Al353719.1
Al353743.1
Al353747.2
Al353754.1
Al353759.1
Al353764.1
Al353768.1
Al353795.2
Al353801.1
Al353803.1
Al354696.2
Al354707.1
Al354707.2
Al354707.3
Al354710.1
Al354710.2
Al354714.4
Al354719.1
Al354726.1
Al354733.1
Al354761.1
Al354766.2
Al354809.1
Al354811.1
Al354813.1
Al354861.3
Al354863.1
Al354892.1
Al354892.2
Al354919.2
Al354920.1
Al354928.1
Al354989.2
Al355001.2
Al355075.1
Al355075.2
Al355075.5
Al355096.1
Al355102.2
Al355297.1
Al355297.2
Al355297.3
Al355303.1
Al355306.2
Al355312.4
Al355353.1
Al355365.1
Al355388.1
Al355388.2
Al355388.3
Al355472.1
Al355472.2
Al355482.2
Al355490.1
Al355490.2
Al355499.1
Al355512.1
Al355574.1
Al355607.2
Al355803.1
Al355836.1
Al355870.1
Al355916.1
Al355916.3
Al355987.1
Al355987.2
Al355987.4
Al355987.5
Al355994.3
Al356019.1
Al356020.1
Al356057.1
Al356157.1
Al356234.1
Al356235.1
Al356276.1
Al356276.2
Al356309.1
Al356309.3
Al356417.1
Al356417.3
Al356423.1
Al356441.1
Al356488.2
Al356580.1
Al356599.1
Al356740.3
Al356867.1
Al356966.1
Al357033.1
Al357033.3
Al357033.4
Al357054.2
Al357060.1
Al357078.3
Al357079.2
Al357084.1
Al357093.1
Al357140.2
Al357140.3
Al357315.2
Al357514.1
Al357552.1
Al357673.2
Al358074.1
Al358075.2
Al358075.4
Al358113.1
Al358216.1
Al358334.2
Al358393.1
Al358472.2
Al358472.4
Al358472.5
Al358472.7
Al358473.1
Al358613.2
Al358781.2
Al358790.1
Al358852.1
Al358933.1
Al359182.1
Al359265.3
Al359385.1
Al359397.1
Al359513.1
Al359538.1
Al359541.1
Al359633.2
Al359643.2
Al359644.1
Al359672.1
Al359692.1
Al359704.1
Al359711.2
Al359715.1
Al359762.1
Al359762.3
Al359853.1
Al359878.1
Al359878.2
Al359922.1
Al359962.1
Al360012.1
Al360181.3
Al360181.4
Al360182.2
Al360270.3
Al360294.1
Al365181.3
Al365205.1
Al365214.1
Al365259.1
Al365295.1
Al365356.2
Al365434.1
Al365436.2
Al390198.1
Al390240.1
Al390243.1
Al390294.1
Al390718.1
Al390719.1
Al390783.1
Al390879.1
Al390955.1
Al390955.2
Al390957.1
Al391069.2
Al391069.3
Al391097.2
Al391121.1
Al391244.2
Al391262.1
Al391335.1
Al391422.1
Al391497.1
Al391650.1
Al391684.1
Al391704.1
Al391832.1
Al391832.2
Al391832.3
Al391839.1
Al391839.2
Al391863.1
Al391903.3
Al392172.1
Al441963.1
Al441992.1
Al442067.1
Al442067.2
Al442128.2
Al442663.1
Al445070.1
Al445183.1
Al445190.1
Al445228.1
Al445250.1
Al445253.1
Al445363.1
Al445363.3
Al445437.1
Al445472.1
Al445483.1
Al445584.3
Al445670.1
Al445673.1
Al445685.1
Al445991.1
Al449214.1
Al449283.1
Al449423.1
Al450043.1
Al450063.1
Al450163.1
Al450263.1
Al450267.1
Al450309.1
Al450322.1
Al450327.1
Al450344.1
Al450344.3
Al450468.1
Al450468.2
Al450992.1
Al450998.2
Al451007.2
Al451007.3
Al451042.1
Al451044.1
Al451050.2
Al451054.2
Al451062.1
Al451062.3
Al451065.1
Al451074.1
Al451074.3
Al451085.1
Al451085.2
Al451123.1
Al451165.2
Al512306.1
Al512326.3
Al512328.1
Al512343.1
Al512408.1
Al512422.1
Al512506.1
Al512590.1
Al512622.1
Al512625.2
Al512631.1
Al512631.2
Al512770.1
Al512791.2
Al513008.1
Al513122.2
Al513124.1
Al513165.1
Al513217.1
Al513220.1
Al513327.2
Al513485.1
Al513523.3
Al583722.2
Al583722.4
Al583844.1
Al589684.1
Al589740.1
Al589745.1
Al589765.4
Al589935.1
Al589935.2
Al590004.2
Al590068.3
Al590128.1
Al590133.1
Al590233.1
Al590302.2
Al590327.1
Al590365.1
Al590422.1
Al590432.1
Al590438.1
Al590560.2
Al590609.3
Al590617.2
Al590627.1
Al590627.2
Al590640.2
Al590683.1
Al590705.1
Al590705.2
Al590708.1
Al590714.1
Al590764.1
Al590764.2
Al590867.1
Al590999.1
Al591135.1
Al591167.1
Al591222.1
Al591368.1
Al591485.1
Al591503.3
Al591518.1
Al591770.1
Al591806.3
Al591846.1
Al591846.2
Al591848.1
Al591848.3
Al592166.1
Al592182.3
Al592287.1
Al592293.1
Al592295.4
Al592402.1
Al592429.2
Al592431.2
Al592464.2
Al592494.2
Al596094.1
Al596188.1
Al596257.1
Al603766.1
Al603832.2
Al603832.3
Al603865.2
Al606489.1
Al606537.1
Al606748.1
Al606760.1
Al606760.3
Al606807.1
Al627171.1
Al627422.2
Al645465.1
Al645568.1
Al645608.3
Al645608.6
Al645608.7
Al645728.1
Al645733.1
Al645922.1
Al645924.1
Al645929.3
Al645937.3
Al645941.1
Al645941.2
Al645941.3
Al662791.1
Al662797.1
Al662844.1
Al662844.2
Al662890.1
Al662899.2
Al663070.1
Al669831.3
Al669831.5
Al670729.1
Al671762.1
Al671883.3
Al672212.1
Al691403.2
Al691442.1
Al691482.3
Al713999.1
Al731533.1
Al731533.2
Al731557.1
Al731563.3
Al731569.1
Al731577.2
Al732292.2
Al732314.6
Al805961.1
Al807740.1
Al807757.2
Al807776.1
Al831784.1
Al844908.2
Al928654.3
Al929472.2
Al954722.1
Alad
Alas1
Alas2
Alb
Alcam
Aldh16a1
Aldh18a1
Aldh1a1
Aldh1l2
Aldh2
Aldh3a2
Aldh3b1
Aldh5a1
Aldh7a1
Aldh8a1
Aldoa
Aldob
Aldoc
Alg1
Alg10
Alg10b
Alg11
Alg13
Alg1l13p
Alg1l2
Alg1l9p
Alg3
Alg6
Alg9
Alkal2
Alkbh2
Alkbh3
Alkbh4
Alkbh7
Alms1
Alms1p1
Alox15
Alox5
Alox5ap
Alpk1
Alpk2
Alpl
Als2
Ambp
Ambra1
Amd1
Amdhd1
Amdhd2
Amfr
Amn
Amn1
Amotl1
Ampd2
Ampd3
Amt
Amz2
Amz2p1
Anapc11
Anapc16
Anapc4
Anapc5
Anapc7
Ang
Angel1
Angptl1
Angptl4
Angptl6
Angptl8
Ank1
Ank2
Ank3
Ank3-dt
Ankar
Ankdd1a
Ankdd1b
Ankef1
Ankfn1
Ankfy1
Ankhd1
Ankhd1-eif4ebp3
Ankle1
Ankmy1
Ankmy2
Ankrd1
Ankrd11
Ankrd12
Ankrd13a
Ankrd13b
Ankrd13d
Ankrd18b
Ankrd19p
Ankrd2
Ankrd20a4
Ankrd20a5p
Ankrd23
Ankrd24
Ankrd26p4
Ankrd27
Ankrd29
Ankrd33
Ankrd33b
Ankrd34a
Ankrd36
Ankrd36bp2
Ankrd37
Ankrd40
Ankrd40cl
Ankrd42
Ankrd44
Ankrd46
Ankrd49
Ankrd53
Ankrd54
Ankrd55
Ankrd6
Ankrd63
Ankrd7
Anks1a
Anks1b
Anks6
Ankub1
Ankzf1
Anln
Ano10
Ano3
Ano6
Ano7
Ano9
Anp32a
Anp32b
Antxr1
Antxr2
Antxrl
Anxa13
Anxa2
Anxa2p2
Anxa2r
Anxa3
Anxa4
Anxa5
Anxa6
Anxa9
Aoc2
Aoc4p
Aox2p
Aox3p
Aox3p-aox2p
Ap000229.1
Ap000235.1
Ap000251.1
Ap000253.1
Ap000254.1
Ap000295.1
Ap000317.2
Ap000345.1
Ap000346.3
Ap000346.4
Ap000350.1
Ap000350.4
Ap000354.1
Ap000355.1
Ap000358.1
Ap000424.1
Ap000424.2
Ap000438.1
Ap000439.1
Ap000442.1
Ap000442.2
Ap000446.1
Ap000474.1
Ap000487.1
Ap000553.1
Ap000553.5
Ap000560.1
Ap000640.2
Ap000646.1
Ap000662.1
Ap000688.1
Ap000695.1
Ap000704.1
Ap000721.1
Ap000757.2
Ap000759.1
Ap000763.3
Ap000763.4
Ap000769.1
Ap000769.2
Ap000776.1
Ap000779.1
Ap000781.1
Ap000785.2
Ap000787.1
Ap000787.2
Ap000797.3
Ap000812.5
Ap000820.1
Ap000842.2
Ap000845.1
Ap000866.1
Ap000866.2
Ap000867.4
Ap000892.1
Ap000893.1
Ap000894.2
Ap000894.4
Ap000897.1
Ap000916.1
Ap000936.1
Ap000942.1
Ap000942.2
Ap000942.3
Ap000942.4
Ap000944.1
Ap000944.2
Ap000949.1
Ap000977.1
Ap001011.1
Ap001043.1
Ap001046.1
Ap001056.2
Ap001057.1
Ap001062.2
Ap001086.1
Ap001107.1
Ap001107.3
Ap001107.4
Ap001107.5
Ap001107.9
Ap001122.1
Ap001124.1
Ap001150.1
Ap001160.1
Ap001160.2
Ap001160.4
Ap001180.3
Ap001189.4
Ap001189.5
Ap001267.1
Ap001267.4
Ap001269.2
Ap001269.4
Ap001273.2
Ap001330.1
Ap001347.1
Ap001362.2
Ap001363.2
Ap001372.2
Ap001372.3
Ap001412.1
Ap001432.1
Ap001439.1
Ap001453.1
Ap001453.2
Ap001453.4
Ap001458.2
Ap001462.1
Ap001468.1
Ap001496.1
Ap001496.2
Ap001496.3
Ap001496.4
Ap001528.1
Ap001528.3
Ap001542.1
Ap001542.2
Ap001582.1
Ap001610.2
Ap001619.2
Ap001625.3
Ap001627.1
Ap001636.3
Ap001767.3
Ap001767.4
Ap001816.1
Ap001830.1
Ap001830.2
Ap001922.6
Ap001931.1
Ap001981.1
Ap001992.1
Ap001993.1
Ap001999.1
Ap002008.1
Ap002008.2
Ap002026.1
Ap002358.1
Ap002360.1
Ap002360.2
Ap002364.1
Ap002370.2
Ap002373.1
Ap002381.2
Ap002387.1
Ap002387.2
Ap002414.3
Ap002453.1
Ap002478.1
Ap002518.2
Ap002761.1
Ap002761.2
Ap002761.3
Ap002761.4
Ap002762.1
Ap002784.1
Ap002812.4
Ap002833.1
Ap002851.1
Ap002852.1
Ap002884.1
Ap002884.2
Ap002884.3
Ap002907.1
Ap002981.1
Ap002986.1
Ap002990.1
Ap002992.1
Ap003059.2
Ap003064.1
Ap003065.1
Ap003068.1
Ap003068.4
Ap003071.1
Ap003071.3
Ap003086.2
Ap003097.1
Ap003108.2
Ap003108.5
Ap003119.2
Ap003119.3
Ap003168.1
Ap003168.2
Ap003354.1
Ap003385.1
Ap003390.1
Ap003392.13
Ap003392.6
Ap003396.1
Ap003396.3
Ap003419.1
Ap003419.3
Ap003465.1
Ap003471.1
Ap003472.1
Ap003499.2
Ap003499.3
Ap003501.1
Ap003680.1
Ap003716.1
Ap003717.2
Ap003717.3
Ap003721.3
Ap003721.4
Ap003733.1
Ap003733.4
Ap003774.1
Ap004609.1
Ap004609.2
Ap004609.3
Ap004782.1
Ap005131.1
Ap005209.1
Ap005229.2
Ap005233.2
Ap005263.1
Ap005264.4
Ap005264.5
Ap005328.2
Ap005329.3
Ap005717.1
Ap006193.1
Ap006216.1
Ap006248.2
Ap006248.5
Ap006285.2
Ap006289.1
Ap006621.3
Ap006621.4
Ap1ar
Ap1b1
Ap1b1p1
Ap1g1
Ap1g2
Ap1m1
Ap1m2
Ap1s1
Ap2a1
Ap2a2
Ap2b1
Ap2m1
Ap3m1
Ap3m2
Ap3s1
Ap3s2
Ap4b1-as1
Ap4e1
Ap4m1
Ap4s1
Ap5m1
Ap5s1
Ap5z1
Apaf1
Apbb1
Apbb1ip
Apbb2
Apbb3
Apc
Apc2
Apcdd1l
Apeh
Apex1
Apex2
Aph1a
Aph1b
Api5
Aplf
Aplp1
Aplp2
Apoa1-as
Apoa5
Apobec2
Apobec3c
Apobr
Apoc1
Apoc1p1
Apoc2
Apoc3
Apoe
Apol1
Apol3
Apold1
Apom
Aponp
Apool
Apopt1
App
Appl1
Aprt
Aptx
Aqp1
Aqp10
Aqp11
Aqp6
Araf
Arap1
Arap2
Arcn1
Arf1
Arf3
Arf4
Arf4-as1
Arf5
Arfgap1
Arfgap2
Arfgap3
Arfip1
Arfrp1
Arg2
Arhgap1
Arhgap10
Arhgap11a
Arhgap11b
Arhgap15
Arhgap22
Arhgap23
Arhgap24
Arhgap25
Arhgap26
Arhgap27
Arhgap28
Arhgap30
Arhgap31
Arhgap33
Arhgap39
Arhgap40
Arhgap42
Arhgap44
Arhgap45
Arhgap5
Arhgap5-as1
Arhgdia
Arhgdib
Arhgef1
Arhgef10l
Arhgef12
Arhgef15
Arhgef16
Arhgef17
Arhgef18
Arhgef2
Arhgef25
Arhgef26-as1
Arhgef28
Arhgef3
Arhgef33
Arhgef37
Arhgef38
Arhgef39
Arhgef4
Arhgef40
Arhgef6
Arhgef7
Arhgef7-as2
Arhgef9
Arid1a
Arid1b
Arid2
Arid3a
Arid3b
Arid3c
Arid4a
Arid4b
Arid5a
Arid5b
Arih1
Arih2
Arl10
Arl11
Arl13b
Arl14ep
Arl17b
Arl2
Arl2bp
Arl2bpp6
Arl2-snx15
Arl4a
Arl6
Arl6ip4
Arl6ip5
Arl6ip6
Arl8a
Arl8b
Arlnc1
Armc10
Armc12
Armc2
Armc2-as1
Armc3
Armc5
Armc6
Armc7
Armc8
Armcx5
Armcx5-gprasp2
Armh1
Armh4
Armt1
Arntl
Arpc1a
Arpc1b
Arpc2
Arpc3
Arpc3p1
Arpc4
Arpc4-ttll3
Arpc5
Arpc5l
Arpin-ap3s2
Arrb1
Arrb2
Arrdc1
Arrdc2
Arrdc3-as1
Arsa
Arsb
Arsf
Arsg
Arsk
Art1
Art5
Artn
Arv1
Arvcf
Asah2b
Asap1
Asap2
Asap3
Asb1
Asb16
Asb18
Asb2
Asb4
Asb7
Ascc2
Ascc3
Asdurf
Asf1a
Ash2l
Asic1
Asic4
Asip
Asl
Asna1
Asnsd1
Asnsp1
Asnsp6
Aspdh
Asphd1
Aspscr1
Asrgl1
Ass1
Asxl1
Asxl3
Atad3a
Atad3b
Atad3c
Atad5
Atat1
Atcay
Ate1
Ate1-as1
Atf1
Atf3
Atf4
Atf5
Atf6b
Atf7ip
Atf7ip2
Atg10
Atg101
Atg12
Atg13
Atg14
Atg16l1
Atg16l2
Atg2a
Atg4a
Atg4b
Atg4c
Atg4d
Atg7
Atg9a
Atg9b
Atic
Atl1
Atl2
Atl3
Atm
Atmin
Atn1
Atoh8
Atox1
Atp10b
Atp10d
Atp11a
Atp11b
Atp13a1
Atp13a3
Atp1a1
Atp1b1
Atp1b2
Atp1b3
Atp23
Atp2a2
Atp2b1
Atp2b1-as1
Atp2b3
Atp2b4
Atp2c1
Atp4a
Atp5f1b
Atp5f1c
Atp5f1cp1
Atp5f1d
Atp5if1
Atp5mc1
Atp5mc1p6
Atp5mc2
Atp5mc2p3
Atp5mgp3
Atp5mpl
Atp5pb
Atp5pdp4
Atp5pfp1
Atp5po
Atp6ap1
Atp6ap1l
Atp6ap2
Atp6v0a1
Atp6v0a2
Atp6v0b
Atp6v0c
Atp6v0cp3
Atp6v0cp4
Atp6v0e1
Atp6v0e2
Atp6v0e2-as1
Atp6v1a
Atp6v1b2
Atp6v1c1
Atp6v1d
Atp6v1e2
Atp6v1f
Atp6v1g1
Atp6v1g1p2
Atp6v1g1p6
Atp6v1g2-ddx39b
Atp6v1g3
Atp7a
Atp8a1
Atp8b2
Atp8b5p
Atp9a
Atp9b
Atpaf2
Atr
Atraid
Atrip
Atrn
Atxn1
Atxn10
Atxn1l
Atxn2-as
Atxn2l
Atxn7
Atxn7l2
Atxn7l3b
Aup1
Auts2
Avil
Avl9
Avp
Avpr2
Axdnd1
Axin1
Axin2
Azi2
Azin1-as1
Azin2
B2m
B3galt4
B3galt5-as1
B3galt6
B3gnt10
B3gnt3
B3gnt5
B3gnt7
B3gnt8
B4galnt1
B4galnt2
B4galnt3
B4galnt4
B4galt1-as1
B4galt4
B4galt7
B9d1
B9d2
Babam1
Babam2
Bace2
Bach1
Bach2
Bad
Bag2
Bag3
Bag4
Bahcc1
Baiap2
Baiap2l1
Baiap3
Bak1
Bambi
Banf1
Bank1
Banp
Barhl1
Barx2
Basp1
Batf
Bax
Baz2a
Bbof1
Bbox1
Bbs1
Bbs12
Bbs4
Bbs5
Bbs7
Bbs9
Bbx
Bcam
Bcan
Bcap29
Bcar1
Bcar3
Bcas1
Bcas3
Bcas4
Bcat1
Bcat2
Bccip
Bcdin3d-as1
Bckdha
Bckdhb
Bckdk
Bcl11a
Bcl2
Bcl2l1
Bcl2l11
Bcl2l12
Bcl2l13
Bcl2l15
Bcl3
Bcl6
Bcl6b
Bcl7a
Bcl7b
Bcl9
Bcl9l
Bcl9p1
Bco2
Bcor
Bcorl1
Bcr
Bcrp1
Bcrp2
Bcrp4
Bcrp5
Bcrp8
Bcs1l
Bcyrn1
Bdh1
Bdh2
Bdkrb2
Bdnf-as
Bdp1
Bean1
Becn1
Bend3p2
Bend6
Bet1
Bfar
Bfsp1
Bfsp2
Bhlha15
Bhlhb9
Bhlhe40
Bhlhe41
Bhmt
Bicd1
Bicdl1
Bicdl2
Bicra
Bicral
Bid
Bin1
Bin2
Bin2p1
Bin3
Birc2
Birc3
Birc5
Birc6
Bispr
Bivm
Bivm-ercc5
Blcap
Blk
Blm
Blmh
Bloc1s1
Bloc1s3
Bloc1s4
Bloc1s5-txndc5
Bloc1s6
Blvra
Blzf1
Bmf
Bmf-as1
Bmi1
Bmp1
Bmp2k
Bmp4
Bmp7
Bmper
Bmpr1a
Bmpr2
Bms1p1
Bms1p4
Bnip1
Bnip2
Bnip3l
Boc
Bod1l1
Bod1p2
Bola1
Bola2p1
Bola3-as1
Bop1
Bora
Borcs5
Borcs6
Borcs7
Borcs7-asmt
Borcs8
Borcs8-mef2b
Bpgm
Bphl
Bpifa3
Bpifb1
Bpifc
Bptf
Braf
Brca2
Brcc3p1
Brd2
Brd3os
Brd4
Brd7
Brd7p2
Brd9
Brd9p1
Brdt
Brdtp1
Bri3
Brix1
Brms1
Brms1l
Brox
Brpf1
Brpf3
Brsk1
Brsk2
Brwd1
Brwd1-as1
Brwd1-as2
Bscl2
Bsdc1
Bsg
Bspry
Bst1
Btbd11
Btbd18
Btbd19
Btbd6
Btbd9
Btd
Btf3
Btf3l4
Btg1
Btg2
Btg3-as1
Btg4p1
Btk
Btla
Btn2a1
Btn2a2
Btn3a2
Btn3a3
Btnl8
Btnl9
Btrc
Bub1b
Bub3
Bud23
Bud31
Bud31p1
Bves-as1
Bx072579.1
Bx072579.2
Bx284668.6
Bx293535.1
Bx322234.1
Bx322234.2
Bx323046.1
Bx470102.1
Bx537318.1
Bx537318.2
Bx539320.1
Bx571818.1
Bx664615.1
Bx842559.2
Bx890604.2
Bysl
Bzw1
Bzw2
C10orf25
C10orf67
C10orf82
C11orf1
C11orf24
C11orf42
C11orf49
C11orf52
C11orf54
C11orf58
C11orf74
C11orf80
C11orf88
C11orf97
C12orf10
C12orf29
C12orf42
C12orf43
C12orf45
C12orf56
C12orf57
C12orf60
C12orf65
C12orf74
C12orf75
C12orf76
C12orf77
C14orf119
C14orf132
C14orf28
C14orf93
C15orf39
C15orf41
C15orf48
C15orf53
C15orf61
C15orf62
C15orf65
C16orf45
C16orf70
C16orf71
C16orf72
C16orf74
C16orf86
C16orf89
C16orf92
C17orf100
C17orf49
C17orf51
C17orf53
C17orf64
C17orf75
C17orf80
C17orf82
C17orf99
C18orf21
C18orf25
C18orf54
C18orf65
C19orf24
C19orf38
C19orf44
C19orf53
C19orf66
C19orf67
C19orf81
C19orf85
C1galt1
C1galt1p1
C1orf105
C1orf109
C1orf112
C1orf122
C1orf131
C1orf147
C1orf159
C1orf21
C1orf210
C1orf216
C1orf220
C1orf226
C1orf232
C1orf35
C1orf53
C1orf61
C1qc
C1qtnf1
C1qtnf8
C1qtnf9b
C1r
C1rl
C1rl-as1
C1s
C2
C20orf197
C21orf62-as1
C21orf91
C22orf42
C22orf46
C2-as1
C2cd2
C2cd2l
C2cd3
C2cd4a
C2cd4d
C2cd4d-as1
C2orf15
C2orf27a
C2orf42
C2orf49
C2orf50
C2orf69
C2orf70
C2orf72
C2orf73
C2orf74
C2orf78
C2orf81
C2orf88
C2orf92
C3orf38
C3orf49
C3orf52
C3orf67
C3orf67-as1
C3orf84
C3p1
C4bpa
C4bpb
C4orf19
C4orf33
C4orf47
C4orf48
C4orf51
C4orf54
C5
C5ar1
C5ar2
C5orf15
C5orf22
C5orf24
C5orf30
C5orf47
C5orf51
C5orf56
C5orf63
C5orf66
C6orf120
C6orf136
C6orf203
C6orf223
C6orf48
C6orf89
C6orf99
C7
C7orf26
C7orf43
C7orf50
C7orf57
C7orf77
C8a
C8g
C8orf33
C8orf37-as1
C8orf44
C8orf86
C9orf129
C9orf135
C9orf139
C9orf147
C9orf152
C9orf16
C9orf163
C9orf24
C9orf3
C9orf43
C9orf50
C9orf64
C9orf85
Ca11
Ca13
Ca14
Ca2
Ca5a
Ca5b
Cab39
Cab39l
Cabin1
Cables1
Cables2
Cabp1
Cacfd1
Cacna1a
Cacna1c
Cacna1c-as1
Cacna1d
Cacna1h
Cacna2d1
Cacna2d3
Cacna2d4
Cacnb1
Cacnb3
Cacnb4
Cacng7
Cacybp
Cacybpp2
Cadm1
Cadm2
Cage1
Calcb
Calcoco1
Calcoco2
Calcp
Cald1
Calhm3
Calhm6
Calm1
Calm2
Calm2p2
Calm3
Calml3-as1
Calml4
Calr
Calu
Caly
Camk1d
Camk2a
Camk2b
Camk2g
Camk4
Camkk2
Camkmt
Camkv
Camlg
Camp
Camsap1
Camsap2
Camsap3
Camta1
Camta1-dt
Camta2
Cand1
Cant1
Canx
Cap1
Capn1
Capn10
Capn12
Capn15
Capn5
Capn7
Capns1
Caprin1
Capsl
Capza1
Capza2
Card10
Card11
Card14
Card19
Card8-as1
Card9
Carf
Carm1
Carmil1
Carmil2
Carmn
Carnmt1-as1
Cars
Cars2
Casc11
Casc15
Casc16
Casc19
Casc2
Casc22
Casc3
Casc4
Casc8
Casd1
Cask
Caskin2
Casp1
Casp10
Casp2
Casp3
Casp5
Casp7
Casp8
Casp8ap2
Casq2
Casr
Cass4
Cast
Castor1
Castor2
Castor3
Casz1
Cat
Catip
Catsper2
Catsperd
Catsperg
Catsperz
Cav1
Cbarp
Cbfa2t2
Cbfb
Cbl
Cblb
Cblc
Cbll1
Cbln2
Cbr4
Cbs
Cbwd5
Cbx1
Cbx2
Cbx3
Cbx3p9
Cbx4
Cbx5
Cbx6
Cbx7
Cby1
Cc2d1a
Cc2d1b
Cc2d2b
Ccar1
Ccar2
Ccat2
Ccdc102b
Ccdc103
Ccdc106
Ccdc107
Ccdc112
Ccdc113
Ccdc114
Ccdc115
Ccdc117
Ccdc12
Ccdc124
Ccdc126
Ccdc127
Ccdc13
Ccdc130
Ccdc134
Ccdc136
Ccdc137
Ccdc138
Ccdc141
Ccdc142
Ccdc144cp
Ccdc144nl-as1
Ccdc146
Ccdc15
Ccdc150
Ccdc151
Ccdc152
Ccdc155
Ccdc157
Ccdc158
Ccdc159
Ccdc162p
Ccdc171
Ccdc174
Ccdc175
Ccdc18
Ccdc183
Ccdc184
Ccdc18-as1
Ccdc190
Ccdc191
Ccdc192
Ccdc194
Ccdc196
Ccdc198
Ccdc200
Ccdc22
Ccdc24
Ccdc28a
Ccdc30
Ccdc32
Ccdc33
Ccdc34
Ccdc38
Ccdc39
Ccdc39-as1
Ccdc40
Ccdc50
Ccdc51
Ccdc57
Ccdc61
Ccdc65
Ccdc66
Ccdc69
Ccdc7
Ccdc77
Ccdc78
Ccdc83
Ccdc84
Ccdc85b
Ccdc86
Ccdc88a
Ccdc88b
Ccdc88c
Ccdc9
Ccdc90b
Ccdc91
Ccdc93
Ccdc97
Ccdc9b
Ccl14
Ccl15
Ccl15-ccl14
Ccl16
Ccl17
Ccl19
Ccl20
Ccl3
Ccl3l1
Ccl4
Ccl4l2
Ccm2
Ccm2l
Ccn5
Ccn6
Ccnb1
Ccnb3
Ccnd1
Ccnd2
Ccnd2p1
Ccnd3
Ccndbp1
Ccne1
Ccng1
Ccng2
Ccni
Ccni2
Ccnj
Ccnk
Ccnl2
Ccnt2
Ccny
Ccnyl1
Ccp110
Ccr10
Ccr6
Ccr7
Ccs
Ccsap
Ccser1
Ccser2
Cct2
Cct3
Cct5
Cct6a
Cct6p1
Cct7
Cct7p2
Cct8
Ccz1
Ccz1b
Cd109
Cd151
Cd163l1
Cd19
Cd1d
Cd200r1l
Cd22
Cd226
Cd24
Cd244
Cd247
Cd27
Cd274
Cd276
Cd27-as1
Cd28
Cd2ap
Cd300lg
Cd34
Cd37
Cd38
Cd3d
Cd3e
Cd3eap
Cd4
Cd40
Cd40lg
Cd46
Cd48
Cd5
Cd52
Cd53
Cd55
Cd58
Cd59
Cd6
Cd68
Cd69
Cd7
Cd72
Cd74
Cd79a
Cd79b
Cd81
Cd82
Cd84
Cd86
Cd9
Cd96
Cd99
Cd99l2
Cd99p1
Cda
Cdadc1
Cdc123
Cdc14a
Cdc16
Cdc20
Cdc25b
Cdc27
Cdc34
Cdc37l1
Cdc40
Cdc42
Cdc42bpg
Cdc42ep1
Cdc42ep2
Cdc42ep4
Cdc42se2
Cdc45
Cdc6
Cdc7
Cdc73
Cdca2
Cdca5
Cdca7
Cdca8
Cdh1
Cdh11
Cdh13
Cdh23-as1
Cdhr2
Cdhr3
Cdhr5
Cdiptosp
Cdk1
Cdk10
Cdk12
Cdk13
Cdk14
Cdk16
Cdk18
Cdk19
Cdk2
Cdk2ap2
Cdk3
Cdk5r1
Cdk5r2
Cdk5rap1
Cdk5rap2
Cdk5rap3
Cdk6
Cdk7
Cdk8
Cdk9
Cdkal1
Cdkl1
Cdkn1a
Cdkn1b
Cdkn2a
Cdkn2a-dt
Cdkn2aip
Cdkn2aipnlp1
Cdkn2b
Cdkn2b-as1
Cdkn2c
Cdkn2d
Cdkn3
Cdr1
Cdr2l
Cdrt1
Cdrt4
Cds2
Cdt1
Cdv3
Cdx2
Cdyl
Ceacam1
Ceacam20
Ceacam21
Ceacam5
Ceacamp3
Cebpa-dt
Cebpb
Cebpd
Cebpg
Cebpzos
Cecr7
Cela1
Celf2
Celf5
Celf6
Celsr1
Celsr2
Celsr3
Cenpa
Cenpbd1p1
Cenpf
Cenph
Cenpj
Cenpm
Cenpn
Cenpo
Cenpp
Cenps
Cenps-cort
Cenpt
Cenpw
Cep112
Cep120
Cep126
Cep128
Cep135
Cep152
Cep164
Cep164p1
Cep170b
Cep192
Cep250
Cep295nl
Cep350
Cep44
Cep55
Cep57
Cep57l1
Cep57l1p1
Cep63
Cep68
Cep72
Cep78
Cep83
Cep83-dt
Cep85
Cep85l
Cep95
Cep97
Cept1
Cercam
Cerk
Cerna1
Cerna3
Cers1
Cers4
Cers6
Ces2
Ces3
Ces4a
Cfap161
Cfap206
Cfap221
Cfap299
Cfap36
Cfap44
Cfap52
Cfap54
Cfap57
Cfap58-dt
Cfap61
Cfap65
Cfap69
Cfap70
Cfap73
Cfap74
Cfap77
Cfap97d1
Cfap99
Cfb
Cfdp1
Cfl1
Cfl1p1
Cfl2
Cflar
Cflar-as1
Cftr
Cftr-as1
Cga
Cgn
Cgnl1
Cgref1
Cgrrf1
Chac1
Chadl
Chaf1a
Chaf1b
Champ1
Chat
Chchd1
Chchd10
Chchd2p1
Chchd2p2
Chchd2p6
Chchd2p7
Chchd2p9
Chchd3
Chchd4
Chchd5
Chchd6
Chchd7
Chd1l
Chd2
Chd3
Chd4
Chd7
Chd8
Chd9
Chek1
Chfr
Chga
Chgb
Chi3l2
Chid1
Chit1
Chkb-cpt1b
Chkb-dt
Chl1
Chml
Chmp1b
Chmp1b-as1
Chmp2a
Chmp2b
Chmp5
Chmp6
Chmp7
Chn2
Chp1
Chpf2
Chpt1
Chrac1
Chrm1
Chrm3
Chrna1
Chrna2
Chrna3
Chrna5
Chrna7
Chrnb1
Chrnb2
Chst1
Chst11
Chst12
Chst13
Chst6
Chst7
Chst8
Chsy1
Chsy3
Chtf18
Chtop
Chuk
Churc1
Churc1-fntb
Ciao1
Ciao2a
Ciao3
Ciart
Cib2
Cic
Cicp13
Cideb
Ciita
Cipc
Cirbp
Cirbp-as1
Cisd1
Cisd2
Cisd3
Cit
Ckap2
Ckb
Cklf
Cklf-cmtm1
Ckmt2-as1
Cks1b
Clasrp
Clba1
Clca1
Clcf1
Clcn2
Clcn3
Clcn4
Clcn5
Clcn6
Cldn10-as1
Cldn12
Cldn16
Cldn23
Cldn25
Cldn4
Cldn7
Cldnd2
Clec16a
Clec17a
Clec1a
Clec1b
Clec2d
Clec3a
Clec4a
Clec4d
Clec4e
Clec4f
Clec7a
Clecl1
Clhc1
Clic1
Clic4
Clip1
Clip2
Clip3
Clk2
Clk3
Clmat3
Cln3
Cln5
Cln6
Cln8
Clns1ap1
Clp1
Clpb
Clpp
Clptm1
Clptm1l
Clrn1
Clspn
Clstn1
Clstn2
Clstn3
Clta
Cltc
Cltcl1
Clu
Cluap1
Cluhp3
Clul1
Clvs1
Clybl
Cmahp
Cmas
Cmbl
Cmc1
Cmip
Cmpk1
Cmpk2
Cmss1
Cmtm3
Cmtm4
Cmtm7
Cmtm8
Cmtr1
Cnbd2
Cndp2
Cnep1r1
Cnfn
Cnga4
Cngb3
Cnih2
Cnih3
Cnih4
Cnksr2
Cnksr3
Cnn2
Cnn2p4
Cnnm2
Cnnm3
Cnnm3-dt
Cnot10
Cnot11
Cnot2
Cnot3
Cnot4p1
Cnot6
Cnot8
Cnot9
Cnp
Cnpy4
Cnr1
Cnrip1
Cnst
Cntd1
Cntd2
Cntln
Cntn5
Cntnap1
Cntnap2
Cntnap3p2
Cntrl
Cntrob
Coa1
Coa5
Coa6
Coa7
Coasy
Cobl
Cobll1
Coch
Cog1
Cog2
Cog3
Cog4
Cog5
Cog6
Cog8
Col11a2
Col14a1
Col16a1
Col18a1-as2
Col19a1
Col1a1
Col20a1
Col27a1
Col2a1
Col4a2
Col4a2-as2
Col4a3
Col6a1
Col9a2
Col9a3
Colca2
Colec11
Colgalt1
Colgalt2
Commd1
Commd10
Commd2
Commd3
Commd3-bmi1
Commd4
Commd5
Comt
Copa
Copb1
Copg1
Cops4
Cops6
Cops7a
Cops7b
Cops8
Copz1
Copz2
Coq10a
Coq10b
Coq2
Coq4
Coq6
Coq7
Coq8a
Coq8b
Coq9
Corin
Coro1a
Coro1b
Coro2a
Coro2b
Coro6
Coro7
Cox10
Cox10-as1
Cox14
Cox18
Cox19
Cox20
Cox20p1
Cox20p2
Cox4i1
Cox5b
Cox6a1
Cox6b1
Cox6cp2
Cox6cp7
Cox7b
Cox7c
Cp
Cpa2
Cpa3
Cpa5
Cpamd8
Cpb1
Cpb2
Cpb2-as1
Cpd
Cpe
Cpeb1
Cpeb2
Cpeb3
Cpeb4
Cped1
Cplx2
Cpne2
Cpne3
Cpne4
Cpne5
Cpne7
Cpne8-as1
Cpne9
Cpox
Cpped1
Cpq
Cps1-it1
Cpsf2
Cpsf3
Cpsf4
Cpsf6
Cpt1b
Cpt1c
Cpt2
Cptp
Cr1
Cr2
Cr392039.3
Cr559946.1
Cr559946.2
Cracr2a
Cracr2b
Cradd
Cramp1
Crb2
Crb3
Crcp
Creb1
Creb3
Creb3l1
Creb3l3
Creb3l4
Creb5
Crebbp
Crebl2
Crebrf
Creld1
Creld2
Crem
Crim1
Crim1-dt
Crip1
Crip2
Crip3
Cript
Crispld2
Crkl
Crlf1
Crls1
Crocc
Croccp2
Crot
Crtac1
Crtam
Crtap
Crtc1
Crtc2
Crtc3
Crx
Cry2
Crybb2p1
Crybg1
Crybg2
Cryl1
Crym
Crym-as1
Cryzl1
Csad
Csde1
Cse1l
Csf2rb
Csf3
Csf3r
Csgalnact1
Csk
Cskmt
Csn1s1
Csnk1e
Csnk1g2
Csnk1g3
Csnk2a1
Csnk2b
Cspg4
Cspp1
Csrnp3
Csrp1
Cstf1
Cstf2
Cstf3-dt
Ct47b1
Ctbp1
Ctbp1-dt
Ctbp2
Ctc1
Ctcf
Ctcfl
Ctdnep1
Ctdp1
Ctdsp1
Ctdspl2
Cthrc1
Cthrc1p1
Ctla4
Ctnna1
Ctnna2
Ctnnb1
Ctnnbip1
Ctnnbl1
Ctnnd1
Ctnnd2
Ctns
Ctps1
Ctr9
Ctrl
Ctsa
Ctsb
Ctse
Ctsh
Ctslp2
Ctsz
Cttn
Cttnbp2nl
Ctu2
Ctxn2
Cu104787.1
Cubnp1
Cuedc1
Cuedc2
Cul1
Cul1p1
Cul4a
Cul5
Cul9
Cuta
Cutalp
Cutc
Cux1
Cwc25
Cwc27
Cwf19l1
Cx3cl1
Cx3cr1
Cxadr
Cxcl13
Cxcl16
Cxcl8
Cxcr4
Cxcr5
Cxcr6
Cxorf40a
Cxorf58
Cxorf65
Cxxc1
Cxxc4-as1
Cxxc5
Cxxc5-as1
Cyb561
Cyb561a3
Cyb561d1
Cyb561d2
Cyb5b
Cyb5d1
Cyb5d2
Cyb5r2
Cyb5r4
Cybb
Cybc1
Cybrd1
Cyc1
Cycsp19
Cyfip2
Cygb
Cyhr1
Cyld
Cyp11b1
Cyp19a1
Cyp20a1
Cyp26a1
Cyp27a1
Cyp27b1
Cyp2ab1p
Cyp2e1
Cyp2f2p
Cyp2r1
Cyp2s1
Cyp2t1p
Cyp2u1
Cyp2w1
Cyp3a4
Cyp3a43
Cyp3a5
Cyp3a7
Cyp46a1
Cyp4b1
Cyp4f12
Cyp4f3
Cyp4f32p
Cyp4f8
Cyp4v2
Cyp51a1-as1
Cyp8b1
Cys1
Cystm1
Cyth1
Cyth2
Cyth4
Cytor
Czib
D2hgdh
Daam1
Dab1
Dab2ip
Dact3-as1
Dad1
Dag1
Dagla
Dalrd3
Dancr
Dao
Dap
Dap3
Dapk1
Dapk2
Dapp1
Dars
Dars2
Dars-as1
Daxx
Dazap1
Dazap2
Dbf4
Dbf4b
Dbi
Dbil5p
Dbip1
Dbn1
Dbndd2
Dbnl
Dbr1
Dcaf10
Dcaf11
Dcaf12
Dcaf13
Dcaf15
Dcaf16
Dcaf17
Dcaf4
Dcaf5
Dcaf6
Dcaf7
Dcakd
Dcbld1
Dcbld2
Dcdc2b
Dchs2
Dck
Dclk3
Dclre1a
Dclre1b
Dcp2
Dcst2
Dctn3
Dctn5
Dctn6
Dcun1d1
Dcun1d4
Dcxr-dt
Dda1
Ddah2
Ddb1
Ddb2
Ddhd2
Ddi2
Ddias
Ddit4
Ddit4-as1
Ddn-as1
Ddo
Ddr1
Ddx1
Ddx10
Ddx11
Ddx11l1
Ddx11l10
Ddx11l5
Ddx12p
Ddx18
Ddx19a
Ddx19b
Ddx20
Ddx21
Ddx25
Ddx27
Ddx39b
Ddx39b-as1
Ddx3x
Ddx3y
Ddx4
Ddx41
Ddx42
Ddx46
Ddx47
Ddx49
Ddx5
Ddx50
Ddx52
Ddx54
Ddx55
Deaf1
Dec1
Decr1
Decr2
Dedd2
Def8
Defa4
Defa9p
Defb136
Degs1
Degs2
Dele1
Dennd1b
Dennd2a
Dennd2c
Dennd2d
Dennd3
Dennd4a
Dennd4c
Dennd5a
Dennd5b
Dennd5b-as1
Dennd6a-dt
Dennd6b
Denr
Depdc1b
Depdc5
Depdc7
Deptor
Dera
Derl1
Desi2
Dffb
Dgat1
Dgat2
Dgat2l6
Dgat2l7p
Dgcr8
Dgcr9
Dgka
Dgkb
Dgkd
Dgke
Dgkg
Dgkh
Dgkz
Dglucy
Dguok
Dguok-as1
Dhcr24-dt
Dhdds
Dhodh
Dhrs11
Dhrs13
Dhrs2
Dhrs3
Dhrs4
Dhrs4-as1
Dhrs4l2
Dhrs7
Dhrs7b
Dhrs9
Dhrsx
Dhtkd1
Dhx30
Dhx35
Dhx38
Dhx40
Dhx58
Dhx8
Dhx9
Diablo
Diaph1
Diaph2
Dicer1-as1
Dido1
Dinol
Dio1
Dip2a
Dip2b
Dip2c
Dipk1a
Dipk1b
Dipk2a
Dis3l
Dis3l2
Dis3l2p1
Disc1
Disp2
Disp3
Dixdc1
Dkk1
Dkk3
Dkkl1
Dlat
Dlc1
Dld
Dlec1
Dleu1
Dlg1
Dlg1-as1
Dlg2
Dlg3
Dlg4
Dlgap1
Dlgap1-as1
Dlgap1-as3
Dlgap2
Dlgap4
Dlgap4-as1
Dll3
Dll4
Dlst
Dlx1
Dlx2
Dlx2-dt
Dlx4
Dlx6
Dm1-as
Dmac2l
Dmap1
Dmd
Dmkn
Dmpk
Dmrt2
Dmrtc2
Dmtf1
Dmtn
Dmxl1
Dnaaf1
Dnaaf2
Dnaaf3
Dnaaf5
Dnah10
Dnah11
Dnah14
Dnah17
Dnah17-as1
Dnah2
Dnah3
Dnah5
Dnah6
Dnah9
Dnai1
Dnaja1
Dnaja3
Dnaja4
Dnajb11
Dnajb12
Dnajb13
Dnajb2
Dnajb4
Dnajb5
Dnajb6
Dnajb9
Dnajc1
Dnajc10
Dnajc11
Dnajc12
Dnajc13
Dnajc16
Dnajc18
Dnajc19p5
Dnajc21
Dnajc22
Dnajc24
Dnajc25
Dnajc25-gng10
Dnajc27-as1
Dnajc3
Dnajc30
Dnajc4
Dnajc5
Dnajc6
Dnajc7
Dnajc8
Dnajc9
Dnajc9-as1
Dnal1
Dnase1
Dnase1l1
Dnase1l3
Dnd1p1
Dnm1
Dnm1l
Dnm1p34
Dnm1p38
Dnm1p50
Dnm2
Dnm3
Dnm3-it1
Dnmt3a
Dnmt3b
Dnph1
Dnttip1
Dnttip2
Doc2a
Doc2gp
Dock10
Dock11
Dock2
Dock5
Dock6
Dock7
Dock8
Dock9
Dock9-dt
Dok1
Dok3
Dok7
Donson
Dop1a
Dop1b
Dot1l
Dpagt1
Dpcd
Dpep1
Dpep2
Dpf1
Dpf2
Dpf3
Dph1
Dph2
Dph6-dt
Dpm3
Dpp3
Dpp4
Dpp7
Dpp8
Dpp9
Dpp9-as1
Dppa2
Dppa2p3
Dppa5p4
Dpy19l1
Dpy19l3
Dpy19l4
Dpy30
Dpys
Dpysl2
Dpysl4
Dpysl5
Dqx1
Dr1
Draic
Dram1
Drap1
Drc3
Drc7
Drd2
Drg1
Drg2
Dsc2
Dscaml1
Dscr9
Dse
Dsn1
Dsp
Dst
Dstn
Dtd1
Dthd1
Dtl
Dtna
Dtnb
Dtwd1
Dtx1
Dtx2
Dtx3l
Dtx4
Duox2
Duoxa1
Dupd1
Dus2
Dus4l
Dusp12
Dusp13
Dusp14
Dusp15
Dusp18
Dusp19
Dusp22
Dusp23
Dusp26
Dusp28
Dusp3
Dusp5
Dusp6
Dusp8p5
Dut
Dux4l16
Dux4l17
Dux4l18
Dux4l50
Duxap5
Dvl1
Dvl3
Dydc1
Dym
Dync1h1
Dync1i2
Dync1li1
Dync1li2
Dync2h1
Dync2li1
Dynll1
Dynll1p1
Dynlrb1
Dynlrb2
Dyrk1a
Dyrk1b
Dyrk2
Dyrk3
Dyrk4
Dzip1l
Dzip3
E2f3
E2f3p2
E2f4
E2f5
E2f6
E4f1
Eaf1
Eaf2
Ears2
Ebag9
Ebf1
Ebf4
Ebln3p
Ecd
Ece1
Ecel1p2
Ech1
Echdc2
Ecsit
Ect2
Eda
Edc3
Edc4
Edem1
Edn2
Edrf1
Eea1
Eed
Eef1a1
Eef1a1p25
Eef1a1p27
Eef1a1p7
Eef1a2
Eef1akmt3
Eef1akmt4
Eef1akmt4-ece2
Eef1aknmt
Eef1b2
Eef1b2p1
Eef1d
Eef1dp3
Eef1e1p1
Eef1gp4
Eef2k
Eefsec
Eepd1
Efcab1
Efcab12
Efcab13
Efcab14
Efcab14-as1
Efcab2
Efcab5
Efcab7
Efemp2
Efhb
Efhc1
Efhd1
Efhd2
Efna1
Efna3
Efna4
Efr3a
Efr3b
Egfem1p
Egfl7
Egfr
Egfr-as1
Egln1
Egln1p1
Egln2
Egr2
Ehbp1
Ehbp1l1
Ehd1
Ehd4-as1
Ehf
Ehmt1
Ei24
Ei24p3
Eid1
Eif1
Eif1ay
Eif1b
Eif2a
Eif2ak2
Eif2ak3
Eif2ak3-dt
Eif2ak4
Eif2b2
Eif2b5
Eif2d
Eif2s1
Eif2s2p5
Eif2s3
Eif3b
Eif3f
Eif3g
Eif3i
Eif3j
Eif3k
Eif3kp1
Eif3l
Eif3m
Eif4a1
Eif4a2
Eif4b
Eif4e1b
Eif4e2
Eif4g1
Eif4g3
Eif4h
Eif5
Eif5a
Eif5b
Eif6
Eipr1
Elac1
Elavl1
Elavl3
Elf3
Elf3-as1
Elfn1
Elfn2
Elk2bp
Elk3
Elk4
Ell
Ell3
Elmo2
Elmod2
Elmod3
Elmsan1
Eln
Eloa
Elocp22
Elocp33
Elovl2-as1
Elovl6
Elp2
Elp3
Elp4
Elp5
Embp1
Emc1
Emc10
Emc1-as1
Emc2
Emc3-as1
Emc4
Emc6
Emd
Eme1
Eme2
Emg1
Emilin2
Eml2
Eml2-as1
Eml3
Eml4
Eml6
Emp1
Emp3
Emsy
Emx1
Enah
Enc1
Endou
Endov
Eng
Engase
Enkd1
Eno1
Eno1-as1
Eno2
Eno3
Eno4
Enoph1
Enpp1
Enpp3
Ensa
Ensap3
Entpd1
Entpd1-as1
Entpd2
Entpd4
Entpd5
Entpd6
Entr1
Eny2
Ep400
Ep400p1
Epas1
Epb41
Epb41l3
Epb41l4a
Epb41l4a-as1
Epb41l5
Epc2
Epcam
Epcam-dt
Epdr1
Epha1
Epha10
Epha2
Epha6
Ephb1
Ephb2
Ephb4
Ephb6
Ephx1
Ephx2
Epm2a
Epm2aip1
Epn1
Epn2
Epor
Eppk1
Eprs
Eps15l1
Eps8
Eps8l1
Eps8l2
Eral1
Erap1
Erap2
Erbb2
Erbb3
Erbin
Erc1
Erc2
Ercc1
Ercc4
Ercc5
Ercc6l2
Erf
Erg
Erg28
Ergic1
Ergic3
Eri1
Eri3
Ericd
Erich6-as1
Erlec1
Erlin2
Ermard
Ern1
Erp29
Erv3-1
Ervfrd-1
Ervk13-1
Ervk3-1
Ervmer34-1
Ervmer61-1
Esam
Esco2
Espl1
Espn
Espnl
Espnp
Esr2
Esrp2
Esrra
Esyt1
Esyt3
Etaa1
Etf1
Etf1p2
Etfbkmt
Etfdh
Etfrf1
Etnk1
Ets2
Etv2
Etv4
Etv5
Etv6
Eva1a
Eva1c
Evi5
Evi5l
Evl
Evpl
Ewsr1
Exd2
Exo1
Exo5
Exoc1
Exoc3
Exoc3l1
Exoc3l4
Exoc4
Exog
Exosc10
Exosc10-as1
Exosc2
Exosc4
Exosc7
Exosc8
Exosc9
Ext2
Extl1
Extl2
Extl3
Eya2
Ezr-as1
F10
F11
F11r
F12
F13a1
F2
F2rl3
F7
Faah
Faah2
Faahp1
Faap20
Faap24
Fabp3p2
Fabp5
Fabp5p3
Fadd
Fads2
Faf2
Fah
Fahd1
Fahd2a
Fahd2cp
Faim
Faim2
Fam102a
Fam102b
Fam107b
Fam110a
Fam110b
Fam110c
Fam111a
Fam111a-dt
Fam111b
Fam114a1
Fam117a
Fam117b
Fam118a
Fam118b
Fam120a
Fam120b
Fam122a
Fam122c
Fam124a
Fam126b
Fam129a
Fam129c
Fam131a
Fam131c
Fam135a
Fam135b
Fam13a
Fam13c
Fam149b1
Fam151b
Fam155b
Fam157a
Fam157c
Fam160a1
Fam160a2
Fam160b1
Fam160b2
Fam162a
Fam166a
Fam167a
Fam167a-as1
Fam168a
Fam169b
Fam170b-as1
Fam171a2
Fam172a
Fam172bp
Fam173a
Fam174a
Fam174b
Fam177a1
Fam177b
Fam181a-as1
Fam183a
Fam185a
Fam187a
Fam189b
Fam192a
Fam193a
Fam193b
Fam198b-as1
Fam19a2
Fam19a3
Fam19a5
Fam200b
Fam201a
Fam204a
Fam205c
Fam206a
Fam207a
Fam20b
Fam20c
Fam214a
Fam214b
Fam216a
Fam217b
Fam221a
Fam221b
Fam222a
Fam227a
Fam227b
Fam228b
Fam229a
Fam229b
Fam230g
Fam234a
Fam237a
Fam238c
Fam241b
Fam24b
Fam32a
Fam3b
Fam3d
Fam43a
Fam45a
Fam47e
Fam47e-stbd1
Fam50b
Fam53b
Fam53b-as1
Fam53c
Fam57a
Fam57b
Fam66c
Fam71d
Fam72a
Fam76a
Fam76b
Fam78a
Fam81a
Fam83c-as1
Fam83d
Fam83e
Fam83f
Fam84a
Fam86b3p
Fam86ep
Fam86fp
Fam86gp
Fam86jp
Fam86kp
Fam89b
Fam91a1
Fam92a
Fam92a1p1
Fam96ap2
Fam98a
Fam98b
Fam98c
Fam99b
Fan1
Fanca
Fancc
Fancd2
Fance
Fancg
Fanci
Fancm
Fank1
Far1
Far1-it1
Far2p3
Farp1
Farp2
Fars2
Fas
Faslg
Fastkd1
Fastkd2
Fau
Faxdc2
Fbf1
Fbh1
Fbl
Fblim1
Fbll1
Fbln1
Fbln5
Fbln7
Fbn2
Fbn3
Fbp1
Fbrs
Fbrsl1
Fbxl13
Fbxl15
Fbxl18
Fbxl19
Fbxl22
Fbxl3
Fbxl8
Fbxo11
Fbxo16
Fbxo2
Fbxo21
Fbxo22
Fbxo24
Fbxo25
Fbxo28
Fbxo31
Fbxo33
Fbxo34
Fbxo36
Fbxo38
Fbxo3-dt
Fbxo4
Fbxo42
Fbxo44
Fbxo45
Fbxo46
Fbxo6
Fbxo7
Fbxo9
Fbxw11
Fbxw4
Fbxw8
Fcamr
Fcer2
Fcf1
Fcgr1b
Fcgr2a
Fcgr3a
Fcgr3b
Fcgrt
Fcho1
Fcho2
Fchsd1
Fcmr
Fcn3
Fcrl1
Fcrl5
Fcrla
Fcrlb
Fdft1
Fdps
Fem1a
Fem1b
Fen1
Fer
Fer1l4
Fer1l6-as2
Fermt1
Fermt3
Fetub
Fev
Fez1
Fez2
Fezf1-as1
Ffar1
Ffar2
Fgb
Fgd2
Fgd3
Fgd4
Fgf11
Fgf12
Fgf13
Fgf14
Fgf14-as2
Fgf22
Fgf7
Fgf9
Fgfr1
Fgfr1op
Fgfr1op2
Fgfr2
Fgfr3
Fgfr4
Fgg
Fggy
Fhad1
Fhdc1
Fhit
Fhl1
Fhl2
Fhod1
Fhod3
Fibp
Ficd
Filip1l
Fip1l1
Firre
Fitm1
Fkbp10
Fkbp11
Fkbp14
Fkbp15
Fkbp1a
Fkbp1b
Fkbp2
Fkbp4
Fkrp
Fktn
Flad1
Flcn
Fli1
Flii
Flnb
Flnb-as1
Flot1
Flot2
Flt3lg
Flt4
Flvcr1
Flvcr2
Flywch1
Flywch2
Fmc1
Fmc1-luc7l2
Fmn1
Fmnl1
Fmnl3
Fmo1
Fmo4
Fmo5
Fmod
Fmr1
Fn1
Fn3k
Fn3krp
Fnbp1
Fnbp1l
Fnbp1p1
Fnbp4
Fndc1
Fndc11
Fndc3a
Fndc3b
Fnip2
Fnta
Fntb
Fo393415.1
Fo393415.2
Fo393418.1
Fo538757.1
Fo704657.1
Focad
Folr2
Fos
Fosb
Fosl1
Fosl2
Foxa1
Foxa3
Foxc2
Foxc2-as1
Foxcut
Foxd1-as1
Foxd2
Foxh1
Foxj2
Foxk1
Foxk2
Foxl2
Foxl2nb
Foxn2
Foxn3
Foxn3-as1
Foxn4
Foxo3
Foxo4
Foxo6
Foxp1
Foxp2
Foxp4
Foxred1
Fpgs
Fpgt
Fpgt-tnni3k
Fpr2
Fras1
Frat1
Frg1
Frg1bp
Frg1dp
Frg1hp
Frmd4b
Frmd5
Frmd6
Frmd8
Frrs1
Frs2
Frs3
Fry
Fryl
Fscn1
Fsd1
Fsd1l
Fsip2
Fst
Fstl1
Fstl3
Fth1
Ftlp1
Ftlp13
Ftlp2
Ftlp8
Fto
Ftop1
Ftsj1
Ftsj3
Ftx
Fubp3
Fuk
Fundc2
Furin
Fus
Fut1
Fut11
Fut3
Fut6
Fut7
Fut8
Fxn
Fxr1
Fxyd1
Fxyd3
Fxyd5
Fxyd7
Fyttd1
Fzd1
Fzd2
Fzd3
Fzd6
Fzd9
Fzr1
G2e3
G3bp1
G3bp2
G6pc
G6pc3
G6pd
Gaa
Gab1
Gab2
Gabarap
Gabarapl1
Gabarapl2
Gabbr1
Gabpa
Gabpb1-as1
Gabpb2
Gabra6
Gabrb2
Gabrb3
Gabrd
Gabrg3
Gabrp
Gad1
Gadd45a
Gadd45b
Gadd45g
Gak
Gal3st4
Galk1
Galk2
Galm
Galns
Galnt10
Galnt11
Galnt12
Galnt13
Galnt2
Galnt7
Galnt8
Galt
Gan
Ganc
Gapdh
Gapdhp20
Gapdhp54
Gapdhp71
Gapdhp76
Gaplinc
Gapt
Gapvd1
Gar1
Garem2
Garnl3
Gars
Gars-dt
Gas1rr
Gas2
Gas2l1p1
Gas2l1p2
Gas2l2
Gas2l3
Gas5
Gas6-as1
Gas8
Gasal1
Gask1b
Gata1
Gata2-as1
Gata3-as1
Gata4
Gata6
Gatad1
Gatad2a
Gatc
Gatm
Gba2
Gbf1
Gbgt1
Gca
Gcat
Gcc2
Gcdh
Gcgr
Gchfr
Gckr
Gclc
Gclm
Gcn1
Gcnt1
Gcnt1p5
Gcnt2
Gcnt3
Gcsam
Gcsh
Gdap1
Gde1
Gdf11
Gdf15
Gdi1
Gdnf
Gdnf-as1
Gdpd1
Gdpd5
Gdpgp1
Gemin2
Gemin6
Gemin7
Gemin7-as1
Gen1
Get4
Gfer
Gfi1b
Gfm1
Gfod1
Gfod1-as1
Gfpt2
Gfra1
Gga1
Gga3
Ggnbp2
Ggps1
Ggt1
Ggt6
Gh1
Gh2
Ghr
Ghrhr
Ghrlos
Gid4
Gid8
Gigyf2
Ginm1
Gins1
Gins3
Gins4
Gipc2
Gipr
Git1
Git2
Gja9
Gjb1
Gjd3
Gk
Gk5
Glb1
Glb1l
Glb1l3
Glcci1
Glce
Gldc
Gle1
Glg1
Gli1
Gli2
Gli3
Gli4
Glipr1
Glipr1l1
Glipr1l2
Glipr2
Glis2
Glmp
Glod4
Glrx
Glrx3
Glrx5
Gls
Glt8d1
Glud1p3
Glud2
Glyatl1
Glyatl1p4
Glyctk
Glyctk-as1
Glyr1
Gm2a
Gmcl1
Gmds-dt
Gmeb1
Gmfb
Gmfg
Gmip
Gmnn
Gmppa
Gmpr
Gmpr2
Gmps
Gna11
Gna15
Gnai1
Gnai2
Gnal
Gnao1
Gnas
Gnat1
Gnb2
Gnb5
Gng12-as1
Gng2
Gng5
Gnl3
Gnl3l
Gnpat
Gnpda2
Gnptab
Gnptg
Gnrhr2
Golga2
Golga2p11
Golga2p5
Golga3
Golga4
Golga6l10
Golga7
Golgb1
Golph3
Golt1b
Gorab
Gorasp2
Gosr1
Gosr2
Got1
Got2
Gpaa1
Gpalpp1
Gpank1
Gpat3
Gpat4
Gpatch11
Gpatch2l
Gpatch3
Gpbar1
Gpbp1
Gpbp1l1
Gpcpd1
Gpd1
Gpd1l
Gper1
Gpha2
Gphn
Gpi
Gpld1
Gpn1
Gpn2
Gpn3
Gpnmb
Gpr107
Gpr108
Gpr137
Gpr137b
Gpr137c
Gpr141
Gpr146
Gpr156
Gpr157
Gpr158
Gpr160
Gpr161
Gpr162
Gpr17
Gpr171
Gpr174
Gpr35
Gpr39
Gpr4
Gpr55
Gpr6
Gpr61
Gpr75
Gpr89a
Gpr89b
Gprc5a
Gprc5c
Gprc5d
Gprc5d-as1
Gps1
Gps2
Gps2p2
Gpsm1
Gpsm2
Gpsm3
Gpt
Gpt2
Gpx2
Gpx4
Gpx5
Gpx6
Gpx7
Gramd1a
Gramd1b
Gramd1c
Gramd2b
Gramd4
Grap2
Grasp
Grb10
Grb2
Grb7
Greb1
Greb1l
Grhl1
Grhl3
Grhpr
Gria2
Grik2
Grik4
Grik5
Grin1
Grin2b
Grin2c
Grina
Grk1
Grk2
Grk3
Grk4
Grk5
Grk5-it1
Grk6
Grk7
Grm1
Grm2
Grn
Grpel1
Grpel2
Grpr
Grwd1
Gsap
Gsdmb
Gsdmd
Gsdme
Gse1
Gsg1l
Gsk3b
Gskip
Gsn
Gsn-as1
Gspt2
Gsr
Gss
Gsta4
Gstcd
Gstk1
Gstm1
Gstm2
Gstm4
Gsto1
Gsto2
Gsto3p
Gstp1
Gstt2b
Gstt4
Gstz1
Gsx1
Gtdc1
Gtf2e1
Gtf2e2
Gtf2f2p2
Gtf2h1
Gtf2h2c
Gtf2h3
Gtf2h4
Gtf2i
Gtf2ip13
Gtf2ip4
Gtf2ird1
Gtf2ird2b
Gtf3a
Gtf3c1
Gtf3c4
Gtf3c5
Gtf3c6
Gtpbp1
Gtpbp10
Gtpbp3
Gtpbp4
Gtpbp8
Gtse1
Gtse1-dt
Gtsf1l
Guca1c
Gucy2d
Gucy2gp
Guf1
Guk1
Gusb
Gusbp1
Gusbp5
Gvinp2
Gvqw3
Gxylt2
Gyg1
Gyg2
Gys1
Gzf1
H1f0
H1fx-as1
H2afj
H2afvp1
H2afz
H2afzp3
H3f3a
H3f3b
H6pd
Habp4
Hacd2
Hacd3
Hacl1
Hadh
Hadhb
Hagh
Haghl
Haglr
Hal
Hamp
Hapln2
Hars2
Has1
Has3
Haspin
Hat1
Haus1
Haus2
Haus5
Hax1
Hbm
Hbp1
Hbzp1
Hcar1
Hccs
Hcfc1
Hcfc1r1
Hcfc2
Hcg11
Hcg14
Hcg15
Hcg20
Hcg25
Hcg27
Hcg9
Hck
Hcls1
Hcn3
Hcp5
Hcst
Hdac1
Hdac10
Hdac11
Hdac11-as1
Hdac2-as2
Hdac3
Hdac4-as1
Hdac5
Hdac6
Hdac7
Hdac9
Hddc3
Hdgf
Hdgfl2
Hdhd2
Hdhd5-as1
Hdlbp
Heatr3
Heatr5a
Heatr5b
Hebp2
Hectd1
Hectd2
Hecw1
Hecw2
Hecw2-as1
Helb
Hells
Helz
Hemgn
Hemk1
Henmt1
Herc1
Herc2p2
Herc3
Herc5
Herc6
Herpud1
Herpud2
Hes1
Hes2
Hes3
Hes6
Hes7
Hexa
Hexa-as1
Hexb
Hexd
Hexim1
Hexim2
Hey1
Hey2
Hfe
Hgd
Hgfac
Hgh1
Hgs
Hgsnat
Hhat
Hhatl-as1
Hhex
Hhla3
Hibch
Hic1
Hid1
Hif1a
Hif1a-as2
Hif1an
Hif3a
Higd1ap5
Hikeshi
Hilpda
Hils1
Hinfp
Hint2
Hip1
Hip1r
Hipk1
Hipk3
Hira
Hist1h1a
Hist1h1b
Hist1h1c
Hist1h1d
Hist1h1e
Hist1h1ps1
Hist1h2ab
Hist1h2ac
Hist1h2ad
Hist1h2ae
Hist1h2ag
Hist1h2ah
Hist1h2ai
Hist1h2aj
Hist1h2ak
Hist1h2al
Hist1h2am
Hist1h2aps4
Hist1h2aps5
Hist1h2bb
Hist1h2bc
Hist1h2bd
Hist1h2be
Hist1h2bf
Hist1h2bh
Hist1h2bi
Hist1h2bk
Hist1h2bl
Hist1h2bm
Hist1h2bn
Hist1h2bo
Hist1h2bps2
Hist1h3a
Hist1h3c
Hist1h3d
Hist1h3f
Hist1h3h
Hist1h3i
Hist1h3j
Hist1h4a
Hist1h4b
Hist1h4c
Hist1h4d
Hist1h4e
Hist1h4f
Hist1h4h
Hist1h4i
Hist1h4j
Hist1h4k
Hist1h4l
Hist1h4ps1
Hist2h2aa4
Hist2h2ac
Hist2h3d
Hist3h2bb
Hist3h3
Hist4h4
Hivep1
Hivep2
Hivep3
Hjurp
Hk1
Hk2
Hkr1
Hla-b
Hla-c
Hla-dma
Hla-dmb
Hla-dpa1
Hla-dpb1
Hla-dqa1
Hla-dqb1
Hla-dqb1-as1
Hla-e
Hla-l
Hla-n
Hla-z
Hlf
Hltf-as1
Hlx
Hm13
Hm13-as1
Hm13-it1
Hmbox1
Hmbs
Hmces
Hmg20a
Hmg20b
Hmga1
Hmgb1
Hmgb1p26
Hmgb1p3
Hmgb1p35
Hmgb1p41
Hmgb2
Hmgb3
Hmgb3p22
Hmgb3p23
Hmgb3p32
Hmgcl
Hmgcr
Hmgn1p10
Hmgn1p14
Hmgn1p17
Hmgn1p30
Hmgn1p36
Hmgn2
Hmgn2p20
Hmgn2p38
Hmgn2p40
Hmgn2p46
Hmgn3p1
Hmgn4
Hmgxb3
Hmgxb4
Hmmr
Hmox1
Hmox2
Hmx2
Hnf1a
Hnf1a-as1
Hnf1b
Hnf4a
Hnf4a-as1
Hnf4g
Hnmt
Hnrnpa1
Hnrnpa1p44
Hnrnpa1p49
Hnrnpa1p57
Hnrnpa2b1
Hnrnpa3
Hnrnpa3p16
Hnrnpab
Hnrnpcp4
Hnrnpdl
Hnrnpdlp3
Hnrnph1
Hnrnph3
Hnrnpl
Hnrnpll
Hnrnpm
Hnrnpr
Hnrnpul1
Homer2
Homer2p1
Homer2p2
Hook1
Hook3
Hormad1
Hormad2
Hotairm1
Hottip
Hoxa1
Hoxa10
Hoxa11
Hoxa11-as
Hoxa6
Hoxa7
Hoxa9
Hoxa-as2
Hoxb6
Hoxb8
Hoxb-as3
Hoxc10
Hoxc13-as
Hoxc5
Hoxc6
Hoxc9
Hoxc-as2
Hoxd12
Hoxd8
Hp
Hpcal1
Hpd
Hpgds
Hpn
Hpr
Hprt1
Hps1
Hps3
Hps6
Hr
Hrc
Hrg
Hrk
Hs2st1
Hs3st2
Hs3st3b1
Hs6st3
Hsbp1
Hsbp1l1
Hscb
Hsd11b1-as1
Hsd11b1l
Hsd11b2
Hsd17b1
Hsd17b12
Hsd17b14
Hsd17b1p1
Hsd17b2
Hsd17b3
Hsd17b3-as1
Hsd17b4
Hsd17b6
Hsd17b7p2
Hsd17b8
Hsd3b7
Hsd3bp2
Hsdl2
Hsf1
Hsf2
Hsf2bp
Hsf4
Hsfy1p1
Hsh2d
Hsp90ab1
Hsp90ab3p
Hsp90b1
Hsp90b2p
Hspa12a
Hspa14
Hspa1a
Hspa2
Hspa4
Hspa4l
Hspa8
Hspa8p9
Hspb1
Hspb7
Hspb9
Hspbap1
Hspbp1
Hspd1p7
Hspe1
Hspe1-mob4
Hspg2
Htatip2
Htatsf1
Htd2
Htr1a
Htr3a
Htr4
Htr5a
Htr5a-as1
Htr7p1
Htra2
Htt
Hus1
Hvcn1
Hyal1
Hyal3
Hyal4
Hyls1
Hypk
Iah1
Iars
Iatpr
Ica1
Icam1
Icam2
Icam3
Icam4
Icam5
Ice1
Id1
Id2
Id2-as1
Id3
Idh1-as1
Idh2
Idh2-dt
Idh3a
Idnk
Idua
Ier2
Ier3
Ier3-as1
Ier5
Ier5l
Iffo1
Ifi16
Ifi27l1
Ifi30
Ifi35
Ifit1
Ifit2
Ifit3
Ifitm10
Ifitm2
Ifitm5
Ifitm9p
Ifna12p
Ifna2
Ifnar2
Ifng-as1
Ifngr1
Ifngr2
Ifnlr1
Ifnwp2
Ifnwp9
Ifrd1
Ift122
Ift172
Ift27
Ift43
Ift52
Ift57
Ift74
Ift80
Ift81
Ift88
Igdcc4
Igf1
Igf1r
Igf2bp1
Igf2bp2
Igf2bp2-as1
Igf2bp3
Igf2r
Igfbp1
Igfbp3
Igfl2
Igha2
Ighg4
Ighj2p
Ighj3
Ighj3p
Ighj4
Ighj5
Ighj6
Ighm
Ighmbp2
Ighv1-14
Ighv1-3
Ighv1-45
Ighv1-58
Ighv2-70
Ighv3-20
Ighv3-23
Ighv3-29
Ighv3-30-2
Ighv3-47
Ighv3-49
Ighv3-53
Ighv3-57
Ighv3-62
Ighv3-64
Ighv3-7
Ighv3-71
Ighv3-72
Ighv3-73
Ighv3-74
Ighv4-31
Ighv4-34
Ighv4-4
Ighv4-55
Ighv4-59
Ighv4-80
Ighv5-78
Ighv6-1
Ighv7-40
Ighv7-81
Ighvii-28-1
Ighvii-65-1
Ighviii-2-1
Ighviii-26-1
Ighviii-38-1
Ighviii-47-1
Ighviii-5-1
Ighviii-5-2
Ighviii-67-3
Ighviii-67-4
Ighviii-76-1
Ighviii-82
Igkc
Igkv1d-43
Igkv1d-8
Igkv1or2-108
Igkv1or22-1
Igkv2-14
Igkv2d-10
Igkv2d-14
Igkv2d-18
Igkv2d-24
Igkv2d-30
Igkv2or2-1
Igkv4-1
Igkv5-2
Igkv6d-41
Igkv7-3
Iglc1
Iglc5
Iglj1
Iglj3
Iglj5
Igll5
Iglv10-54
Iglv10-67
Iglv11-55
Iglv1-36
Iglv1-40
Iglv1-44
Iglv1-47
Iglv1-51
Iglv1-62
Iglv2-23
Iglv2-34
Iglv3-1
Iglv3-10
Iglv3-12
Iglv3-15
Iglv3-16
Iglv3-19
Iglv3-24
Iglv3-25
Iglv3-27
Iglv3-30
Iglv3-31
Iglv3-32
Iglv3-6
Iglv3-7
Iglv3-9
Iglv4-60
Iglv4-69
Iglv5-37
Iglv5-45
Iglv6-57
Iglv7-43
Iglv7-46
Iglv8-61
Iglv9-49
Iglvi-20
Iglvi-42
Iglvi-68
Iglvi-70
Iglviv-53
Iglviv-64
Iglvv-66
Iglvvii-41-1
Igsf1
Igsf23
Igsf6
Igsf9
Ik
Ikbip
Ikbkb
Ikbke
Ikbkg
Ikzf1
Ikzf3
Ikzf4
Il10
Il10ra
Il10rb
Il10rb-dt
Il12a
Il12rb1
Il13
Il13ra1
Il15ra
Il16
Il17b
Il17c
Il17d
Il17f
Il17ra
Il17re
Il17rel
Il18bp
Il18r1
Il18rap
Il19
Il1b
Il1r1
Il1r2
Il1rap
Il1rn
Il20
Il20ra
Il21r
Il23a
Il31
Il32
Il34
Il36rn
Il3ra
Il4r
Il5ra
Il6
Il6r
Il6st
Il7
Il7r
Il9
Ilf3
Ilk
Ilvbl
Immp1l
Immp1lp1
Immp2l
Imp3
Imp3p2
Imp4
Impa2
Impact
Impdh2
Inafm1
Inafm2
Inava
Inca1
Incenp
Inf2
Ing1
Ing2
Ing3
Ing5
Inhbe
Inhcap
Inka2
Inka2-as1
Ino80b
Ino80b-wbp1
Ino80c
Ino80e
Inpp1
Inpp4a
Inpp4b
Inpp5a
Inpp5b
Inpp5d
Inpp5f
Inpp5j
Inpp5k
Inppl1
Insc
Insig1
Insig2
Insr
Insyn2
Ints1
Ints10
Ints2
Ints3
Ints5
Ints6
Ints6-as1
Ints6l
Ints7
Ints8
Intu
Invs
Ip6k1
Ip6k2
Ip6k3
Ipcef1
Ipo11
Ipo13
Ipo5
Ipo7
Ipo8
Ipo9
Ippkp1
Iqank1
Iqcb1
Iqcc
Iqcd
Iqce
Iqcg
Iqch
Iqch-as1
Iqcj-schip1
Iqcn
Iqgap1
Iqgap2
Iqsec2
Iqsec3
Iqsec3p1
Irak1
Irak1bp1
Irak3
Irak4
Ireb2
Irf2
Irf2bp2
Irf3
Irf5
Irf6
Irf8
Irf9
Irgq
Irs1
Irs3p
Irx5
Isca1p2
Isca2
Isca2p1
Iscu
Isg15
Isg20
Isg20l2
Isl2
Islr2
Isoc1
Isoc2
Ispd
Ist1
Itch
Itfg1-as1
Itfg2
Itfg2-as1
Itga1
Itga2
Itga3
Itga4
Itga5
Itga6-as1
Itga9-as1
Itgae
Itgal
Itgam
Itgav
Itgax
Itgb1
Itgb1-dt
Itgb2-as1
Itgb3
Itgb3bp
Itgb4
Itgb5
Itgb5-as1
Itgb8
Itih1
Itih2
Itk
Itln2
Itm2b
Itm2bp1
Itm2c
Itpa
Itpk1-as1
Itpka
Itpkb-it1
Itpr1
Itpr2
Itprid2
Itprip-as1
Itpripl1
Itsn1
Ivd
Iws1
Izumo1
Izumo4
Jade1
Jade2
Jagn1
Jak2
Jak3
Jakmip3
Jam2
Jam3
Jaml
Jarid2
Jarid2-as1
Jazf1
Jazf1-as1
Jcad
Jdp2
Jkamp
Jmjd1c
Jmjd6
Jph4
Jpt2
Jpx
Jrkl
Jsrp1
Jund
Kalrn
Kank1
Kank2
Kank3
Kansl1
Kansl1-as1
Kansl3
Kantr
Kars
Kat14
Kat2a
Kat2b
Kat5
Kat6a
Kat6b
Kat7
Kat8
Katnal2
Katnb1
Kazald1
Kbtbd2
Kbtbd8
Kcmf1
Kcnab1
Kcnab2
Kcnab3
Kcnb1
Kcnc1
Kcnc4
Kcnd3
Kcne2
Kcne3
Kcnh2
Kcnh4
Kcnh6
Kcnh8
Kcnip1
Kcnip2-as1
Kcnip3
Kcnj11
Kcnj16
Kcnj2
Kcnj4
Kcnk1
Kcnk15-as1
Kcnk17
Kcnk2
Kcnk4
Kcnk6
Kcnk9
Kcnma1
Kcnma1-as1
Kcnmb2
Kcnmb2-as1
Kcnmb4
Kcnn4
Kcnq1
Kcnq2
Kcnq3
Kcnq5
Kcnq5-as1
Kcns2
Kcns3
Kcnt1
Kcp
Kctd11
Kctd12
Kctd15
Kctd17
Kctd2
Kctd20
Kctd21-as1
Kctd5
Kctd6
Kctd7
Kctd9p4
Kdelr3
Kdf1
Kdm1a
Kdm1b
Kdm2a
Kdm2b
Kdm3a
Kdm3b
Kdm4a
Kdm4b
Kdm4c
Kdm4d
Kdm5a
Kdm5d
Kdm6a
Kdm6b
Kdm7a-dt
Kdm8
Kdsr
Keap1
Kf455155.1
Kf456110.1
Khdc4
Khdrbs1
Khdrbs3
Khk
Khnyn
Kiaa0040
Kiaa0100
Kiaa0232
Kiaa0319l
Kiaa0355
Kiaa0391
Kiaa0513
Kiaa0556
Kiaa0586
Kiaa0895l
Kiaa1109
Kiaa1211
Kiaa1211l
Kiaa1217
Kiaa1257
Kiaa1324
Kiaa1324l
Kiaa1328
Kiaa1549l
Kiaa1586
Kiaa1671
Kiaa1841
Kiaa1958
Kiaa2026
Kidins220
Kif15
Kif1a
Kif1b
Kif1bp
Kif1c
Kif20a
Kif20b
Kif21b
Kif22
Kif23
Kif26b
Kif2a
Kif2c
Kif3c
Kif5a
Kif9
Kif9-as1
Kifc1
Kifc2
Kifc3
Kirrel3
Kiz
Klc1
Klc2
Klc3
Klc4
Klf11
Klf13
Klf16
Klf2
Klf3
Klf4
Klf5
Klf6
Klf7
Klhdc10
Klhdc2
Klhdc3
Klhdc4
Klhdc7b
Klhdc8a
Klhdc8b
Klhdc9
Klhl12
Klhl17
Klhl18
Klhl2
Klhl20
Klhl22
Klhl23
Klhl24
Klhl25
Klhl26
Klhl28
Klhl3
Klhl31
Klhl32
Klhl33
Klhl34
Klhl36
Klhl41
Klhl42
Klhl5
Klhl6
Klhl7
Klhl8
Klk1
Klk2
Klk4
Klkb1
Klrc3
Klrc4
Klrc4-klrk1
Klrg1
Klrk1
Kmo
Kmt2a
Kmt2b
Kmt2c
Kmt2d
Kmt2e
Kmt2e-as1
Kmt5a
Kmt5c
Kncn
Kng1
Knl1
Knop1p3
Knstrn
Kntc1
Kpna2
Kpna5
Kpna6
Kpna7
Kpnb1
Kras
Krba1
Krbox4
Kremen1
Kremen2
Kri1
Krt12
Krt17
Krt18
Krt18p13
Krt18p20
Krt18p24
Krt18p34
Krt18p39
Krt18p45
Krt18p59
Krt18p64
Krt19
Krt39
Krt7
Krt8
Krt81
Krt85
Krt86
Krt8p12
Krt8p25
Krtap10-13p
Krtap10-3
Krtap12-1
Krtap12-3
Krtap2-3
Krtap3-4p
Krtap4-11
Krtap4-2
Krtap5-10
Krtap5-11
Krtcap2
Krtcap3
Krtdap
Ksr1
Ksr1p1
Ktn1
Kxd1
Kyat3
Kynu
L2hgdh
L3mbtl1
L3mbtl2
L3mbtl3
L3mbtl4
Lacc1
Lactb
Lactb2
Lactb2-as1
Lad1
Lag3
Lair1
Lama2
Lama3
Lamb1
Lamb2
Lamc1
Lamc3
Lamp3
Lamtor1
Lamtor2
Lamtor4
Lamtor5-as1
Lancl1-as1
Lancl2
Lap3
Laptm4b
Large1
Large-as1
Large-it1
Larp1
Larp1b
Larp1bp2
Larp4
Larp4b
Larp7
Lars2
Lasp1
Lat
Lat2
Lax1
Layn
Lbh
Lbhd1
Lbx2
Lbx2-as1
Lca5l
Lcep1
Lcep4
Lck
Lclat1
Lcmt1
Lcn15
Lcn6
Lcnl1
Lcor
Lcp1
Lcp2
Ldha
Ldhap4
Ldhd
Ldlr
Ldlrad4
Ldlrap1
Leap2
Lect2
Lef1-as1
Lefty2
Lekr1
Lemd2
Lemd3
Leng1
Leng8
Lepr
Leprot
Leprotl1
Letm1
Letm2
Letmd1
Lfng
Lgals1
Lgals3
Lgals3bp
Lgals7
Lgals8
Lgalsl
Lgi2
Lgi3
Lgi4
Lgmn
Lgr5
Lhfpl2
Lhfpl3
Lhfpl4
Lhpp
Lhx1
Lhx4
Lias
Lifr
Lifr-as1
Lig3
Lilrb1
Lilrb3
Lilrb4
Lima1
Limch1
Limd1
Limd2
Lime1
Limk1
Limk2
Lims1
Lims2
Lin37
Lin52
Lin7a
Lin7b
Linc00029
Linc00111
Linc00112
Linc00163
Linc00167
Linc00173
Linc00174
Linc00184
Linc00205
Linc00226
Linc00240
Linc00243
Linc00254
Linc00265
Linc00271
Linc00284
Linc00303
Linc00304
Linc00305
Linc00327
Linc00332
Linc00336
Linc00337
Linc00339
Linc00350
Linc00351
Linc00398
Linc00424
Linc00426
Linc00449
Linc00454
Linc00460
Linc00461
Linc00463
Linc00467
Linc00475
Linc00479
Linc00494
Linc00511
Linc00517
Linc00520
Linc00523
Linc00528
Linc00533
Linc00543
Linc00544
Linc00554
Linc00563
Linc00574
Linc00578
Linc00582
Linc00587
Linc00592
Linc00598
Linc00605
Linc00606
Linc00607
Linc00609
Linc00615
Linc00616
Linc00620
Linc00629
Linc00632
Linc00638
Linc00643
Linc00649
Linc00653
Linc00667
Linc00671
Linc00674
Linc00685
Linc00703
Linc00846
Linc00847
Linc00853
Linc00857
Linc00863
Linc00869
Linc00870
Linc00877
Linc00881
Linc00884
Linc00886
Linc00887
Linc00888
Linc00894
Linc00910
Linc00920
Linc00926
Linc00929
Linc00933
Linc00941
Linc00954
Linc00957
Linc00963
Linc00974
Linc01004
Linc01010
Linc01013
Linc01022
Linc01023
Linc01038
Linc01052
Linc01053
Linc01060
Linc01065
Linc01067
Linc01074
Linc01079
Linc01082
Linc01087
Linc01089
Linc01091
Linc01095
Linc01096
Linc01098
Linc01099
Linc01102
Linc01118
Linc01124
Linc01126
Linc01128
Linc01132
Linc01134
Linc01135
Linc01136
Linc01137
Linc01138
Linc01140
Linc01141
Linc01145
Linc01146
Linc01149
Linc01151
Linc01152
Linc01160
Linc01163
Linc01176
Linc01180
Linc01182
Linc01191
Linc01198
Linc01215
Linc01217
Linc01220
Linc01224
Linc01225
Linc01226
Linc01231
Linc01237
Linc01238
Linc01252
Linc01255
Linc01270
Linc01285
Linc01290
Linc01291
Linc01293
Linc01301
Linc01304
Linc01305
Linc01322
Linc01332
Linc01342
Linc01343
Linc01345
Linc01353
Linc01357
Linc01366
Linc01376
Linc01381
Linc01385
Linc01389
Linc01391
Linc01410
Linc01424
Linc01426
Linc01433
Linc01447
Linc01449
Linc01465
Linc01471
Linc01476
Linc01478
Linc01480
Linc01483
Linc01484
Linc01485
Linc01488
Linc01489
Linc01490
Linc01491
Linc01495
Linc01498
Linc01503
Linc01509
Linc01521
Linc01538
Linc01545
Linc01547
Linc01549
Linc01556
Linc01560
Linc01571
Linc01572
Linc01578
Linc01581
Linc01582
Linc01585
Linc01588
Linc01589
Linc01591
Linc01596
Linc01605
Linc01607
Linc01619
Linc01620
Linc01624
Linc01627
Linc01634
Linc01635
Linc01637
Linc01640
Linc01664
Linc01685
Linc01686
Linc01694
Linc01703
Linc01714
Linc01715
Linc01719
Linc01726
Linc01730
Linc01749
Linc01750
Linc01754
Linc01763
Linc01765
Linc01767
Linc01770
Linc01771
Linc01775
Linc01781
Linc01786
Linc01798
Linc01806
Linc01814
Linc01816
Linc01819
Linc01836
Linc01843
Linc01849
Linc01852
Linc01857
Linc01864
Linc01869
Linc01871
Linc01879
Linc01881
Linc01888
Linc01897
Linc01900
Linc01902
Linc01904
Linc01909
Linc01932
Linc01934
Linc01937
Linc01948
Linc01950
Linc01952
Linc01953
Linc01962
Linc01968
Linc01970
Linc01976
Linc01977
Linc01988
Linc01990
Linc01991
Linc02001
Linc02004
Linc02015
Linc02016
Linc02018
Linc02021
Linc02026
Linc02027
Linc02028
Linc02029
Linc02038
Linc02042
Linc02043
Linc02054
Linc02055
Linc02062
Linc02069
Linc02071
Linc02084
Linc02090
Linc02093
Linc02097
Linc02099
Linc02119
Linc02137
Linc02140
Linc02156
Linc02168
Linc02169
Linc02171
Linc02175
Linc02179
Linc02182
Linc02202
Linc02204
Linc02205
Linc02210
Linc02210-crhr1
Linc02213
Linc02217
Linc02235
Linc02236
Linc02273
Linc02275
Linc02280
Linc02288
Linc02289
Linc02292
Linc02298
Linc02313
Linc02316
Linc02321
Linc02323
Linc02332
Linc02340
Linc02352
Linc02356
Linc02358
Linc02362
Linc02363
Linc02365
Linc02366
Linc02384
Linc02387
Linc02391
Linc02400
Linc02404
Linc02408
Linc02409
Linc02410
Linc02412
Linc02418
Linc02422
Linc02427
Linc02428
Linc02435
Linc02443
Linc02455
Linc02473
Linc02487
Linc02499
Linc02513
Linc02521
Linc02529
Linc02532
Linc02548
Linc02549
Linc02551
Linc02558
Linc02564
Linc02569
Linc02570
Linc02574
Linc02575
Linc02576
Linc02577
Linc02579
Linc02583
Linc02585
Linc02586
Linc02587
Linc02596
Linc02603
Linc02606
Linc02613
Linc02614
Linc02615
Linc02617
Linc02632
Linc02634
Linc02640
Linc02642
Linc02644
Linc02652
Linc02656
Linc02669
Linc-pint
Lingo1-as1
Lingo3
Lipa
Lipe
Lipe-as1
Lipg
Lipt1
Livar
Lix1l-as1
Lkaaear1
Llgl1
Llgl2
Llph
Llph-dt
Lman1l
Lman2
Lmbr1
Lmbrd2
Lmcd1
Lmf1
Lmln
Lmna
Lmnb1
Lmnb2
Lmntd1
Lmntd2
Lmo2
Lmo4
Lmo7
Lmo7-as1
Lmod1
Lncnef
Lncpress1
Lnctam34a
Lnp1
Lnpep
Lnx1
Lonp1
Lonp2
Lonrf3
Loxl3
Lpar5
Lpcat3
Lpgat1-as1
Lpin1
Lpin2
Lpin3
Lpp
Lpxn
Lrat
Lrba
Lrch1
Lrch3
Lrfn4
Lrguk
Lrig1
Lrig3
Lrmda
Lrmp
Lrp1
Lrp10
Lrp2bp
Lrp3
Lrp4-as1
Lrp8
Lrr1
Lrrc1
Lrrc14
Lrrc2
Lrrc23
Lrrc24
Lrrc27
Lrrc28
Lrrc36
Lrrc37a
Lrrc37b
Lrrc42
Lrrc43
Lrrc45
Lrrc46
Lrrc47
Lrrc49
Lrrc59
Lrrc61
Lrrc63
Lrrc69
Lrrc71
Lrrc73
Lrrc74b
Lrrc77p
Lrrc8a
Lrrc8b
Lrrc8c
Lrrc8c-dt
Lrrc8d
Lrrc8e
Lrrc9
Lrrcc1
Lrrfip1
Lrrfip1p1
Lrrfip2
Lrrk1
Lrrk2
Lrrn2
Lrrn3
Lrsam1
Lrtm2
Lrtomt
Lrwd1
Lsm10
Lsm14a
Lsm14b
Lsm2
Lsm4
Lsm6
Lsm7
Lsm8
Lsp1
Lsr
Lss
Lst1
Lta
Ltb4r
Ltbp1
Ltbp2
Ltbp3
Ltbp4
Ltbr
Ltf
Lto1
Luc7l2
Luc7l3
Lucat1
Luzp1
Lxn
Ly6e-dt
Ly6g5c
Ly6g6e
Ly6k
Ly86
Ly9
Ly96
Lyl1
Lyn
Lynx1-slurp2
Lypd1
Lypd3
Lypd6b
Lypla2
Lyplal1
Lyrm1
Lyrm2
Lyrm4
Lyrm7
Lyrm9
Lyst
Lyz
Lzic
Lztfl1
Lztr1
Lzts2
M1ap
Maats1
Mab21l3
Macf1
Maco1
Macrod1
Macrod2
Mad1l1
Mad2l1bp
Madcam1
Madd
Maea
Maf1
Maff
Mafg-dt
Mafk
Mag
Maged1
Maged2
Mageh1
Magi2
Magi2-as3
Magi3
Magix
Maip1
Majin
Mak16
Mal2
Mal2-as1
Malat1
Malsu1
Malt1
Mamdc2
Mamdc2-as1
Mamdc4
Maml3
Mamld1
Mamstr
Man1a2
Man1b1
Man1c1
Man2a1
Man2a2
Man2b1
Man2b2
Man2c1
Manbal
Manea
Manea-dt
Maneal
Manf
Mansc1
Maoa
Map1lc3a
Map1lc3b
Map1lc3b2
Map1s
Map2
Map2k1
Map2k3
Map2k4
Map2k5
Map2k6
Map2k7
Map3k10
Map3k11
Map3k13
Map3k14-as1
Map3k15
Map3k19
Map3k2
Map3k20
Map3k21
Map3k2-dt
Map3k3
Map3k4
Map3k7cl
Map3k8
Map3k9
Map4
Map4k2
Map4k3-dt
Map4k4
Map4k5
Map7d1
Mapk10
Mapk11
Mapk12
Mapk13
Mapk14
Mapk1ip1l
Mapk3
Mapk4
Mapk6
Mapk6-dt
Mapk7
Mapk8
Mapk8ip1
Mapk8ip3
Mapkapk2
Mapkapk3
Mapkapk5
Mapkbp1
Mapre2
Mapre3
Mapt
Mapt-it1
Marc1
Marc2
March2
March6
March7
March8
March9
Marf1
Mark2
Mark3
Mark4
Mars
Mars2
Marveld2
Masp1
Masp2
Mast1
Mast2
Mast3
Mast4
Mastl
Mat2a
Mat2b
Matk
Matn1-as1
Matn4
Matr3
Mau2
Mavs
Maz
Mb
Mbd1
Mbd2
Mbd3l1
Mbd4
Mbd5
Mbd6
Mblac1
Mbnl1
Mbnl2
Mbnl3
Mboat7
Mbp
Mbtd1
Mbtps1
Mbtps2
Mc1r
Mc2r
Mc5r
Mcc
Mccc2
Mccd1p1
Mcemp1
Mcf2l
Mcf2l2
Mcl1
Mcm10
Mcm2
Mcm3
Mcm3ap-as1
Mcm4
Mcm5
Mcm8
Mcm9
Mcmdc2
Mcoln1
Mcph1
Mcrip1
Mcrip2
Mcrip2p2
Mctp1
Mctp2
Mcts1
Mcts2p
Mcu
Mcub
Mdfic
Mdga1
Mdh1
Mdh2
Mdk
Mdm2
Mdm4
Mdp1
Mds2
Me2
Me3
Mecom
Mecp2
Mecr
Med11
Med12
Med12l
Med13
Med14
Med15
Med17
Med18
Med21
Med22
Med25
Med27
Med28
Med28p7
Med29
Med30
Med9
Mef2a
Mef2c
Mef2c-as1
Mef2c-as2
Meg8
Megf11
Megf6
Megf8
Meig1
Meiob
Meis1
Meis2
Meis3
Melk
Meltf
Meltf-as1
Memo1
Memo1p4
Men1
Mep1a
Mepce
Mertk
Mesp1
Mest
Mestit1
Met
Metap1
Metap1d
Metap2
Metrn
Metrnl
Mettl14
Mettl15
Mettl16
Mettl17
Mettl21a
Mettl21ep
Mettl22
Mettl23
Mettl25
Mettl2a
Mettl2b
Mettl3
Mettl4
Mettl7a
Mettl7b
Mettl8
Mettl9
Mex3a
Mex3c
Mfap3
Mfap5
Mff
Mfge8
Mfhas1
Mfn1
Mfn2
Mfng
Mfsd1
Mfsd10
Mfsd11
Mfsd12
Mfsd13a
Mfsd14b
Mfsd14c
Mfsd2a
Mfsd2b
Mfsd3
Mfsd4a
Mfsd4b
Mfsd5
Mfsd6
Mfsd8
Mga
Mgat1
Mgat2
Mgat3
Mgat4b
Mgat5
Mgat5b
Mgme1
Mgmt
Mgp
Mgrn1
Mgst2
Mgst3
Mhencr
Mia2
Mia3
Miat
Miatnb
Mib1
Mib2
Mica
Mical2
Micall1
Micb
Micos10
Micos10-nbl1
Micu1
Micu3
Mid1
Mid1ip1
Midn
Mief1
Mief2
Mier1
Mier2
Mif
Mif4gd
Mif-as1
Miga1
Miga2
Miip
Milr1
Mincr
Mindy2
Mindy3
Mink1
Minpp1
Mios
Miox
Mip
Mipepp3
Mipol1
Mir100
Mir10a
Mir1178
Mir1181
Mir1185-1
Mir1199
Mir1-1hg
Mir1-1hg-as1
Mir1204
Mir1205
Mir1207
Mir1224
Mir1229
Mir1244-1
Mir1255a
Mir1257
Mir1266
Mir1268a
Mir1281
Mir1282
Mir1292
Mir1299
Mir1302-10
Mir130b
Mir132
Mir1322
Mir1343
Mir138-1
Mir138-2
Mir139
Mir142
Mir145
Mir146b
Mir148a
Mir148b
Mir150
Mir151b
Mir1538
Mir1539
Mir155
Mir155hg
Mir17
Mir17hg
Mir181a1hg
Mir1825
Mir18a
Mir1908
Mir190a
Mir1915
Mir193a
Mir193b
Mir193bhg
Mir194-2hg
Mir195
Mir19a
Mir200chg
Mir203a
Mir203b
Mir206
Mir20a
Mir2110
Mir2114
Mir212
Mir222hg
Mir2277
Mir2278
Mir23a
Mir23b
Mir23c
Mir24-2
Mir26a1
Mir26b
Mir27a
Mir27b
Mir2861
Mir29b2chg
Mir300
Mir301b
Mir3064
Mir30e
Mir31
Mir3131
Mir3137
Mir3140
Mir3142hg
Mir3143
Mir3147
Mir3148
Mir3150bhg
Mir3153
Mir3161
Mir3170
Mir3175
Mir3178
Mir3180-4
Mir3181
Mir3184
Mir3188
Mir3189
Mir3190
Mir3191
Mir3193
Mir3195
Mir3199-1
Mir3199-2
Mir320a
Mir320c1
Mir33b
Mir342
Mir345
Mir34ahg
Mir34b
Mir34c
Mir3605
Mir3609
Mir3610
Mir3613
Mir3614
Mir3615
Mir3616
Mir3649
Mir3650
Mir3652
Mir3655
Mir3659
Mir365a
Mir3661
Mir3662
Mir3665
Mir3674
Mir3678
Mir3680-1
Mir3680-2
Mir3681
Mir3681hg
Mir3684
Mir3692
Mir377
Mir378a
Mir3908
Mir3914-1
Mir3914-2
Mir3917
Mir3928
Mir3934
Mir3945
Mir3960
Mir3973
Mir3976hg
Mir422a
Mir423
Mir4257
Mir4258
Mir4259
Mir4260
Mir4266
Mir4276
Mir4281
Mir4285
Mir4293
Mir4297
Mir4305
Mir4317
Mir4320
Mir4322
Mir4323
Mir4421
Mir4422hg
Mir4425
Mir4428
Mir4429
Mir4434
Mir4435-2
Mir4435-2hg
Mir4437
Mir4442
Mir4443
Mir4444-1
Mir4448
Mir4449
Mir4453
Mir4453hg
Mir4458
Mir4458hg
Mir4462
Mir4464
Mir4466
Mir4469
Mir4470
Mir4477b
Mir4479
Mir4480
Mir4487
Mir4496
Mir4497
Mir449c
Mir4505
Mir4513
Mir4515
Mir4519
Mir4521
Mir4523
Mir4526
Mir4527hg
Mir4530
Mir4540
Mir4638
Mir4645
Mir4647
Mir4651
Mir4652
Mir4655
Mir4657
Mir4674
Mir4683
Mir4687
Mir4690
Mir4697hg
Mir4700
Mir4703
Mir4706
Mir4708
Mir4727
Mir4728
Mir4734
Mir4736
Mir4738
Mir4741
Mir4752
Mir4756
Mir4757
Mir4762
Mir4763
Mir4767
Mir4780
Mir4781
Mir4785
Mir4787
Mir4799
Mir484
Mir496
Mir497
Mir497hg
Mir4999
Mir5001
Mir5087
Mir5088
Mir5090
Mir5091
Mir5092
Mir5093
Mir5187
Mir5188
Mir5189
Mir5193
Mir5195
Mir5196
Mir5197
Mir524
Mir544b
Mir548a1
Mir548a3
Mir548aa1
Mir548ab
Mir548ah
Mir548ak
Mir548al
Mir548ap
Mir548ar
Mir548at
Mir548au
Mir548aw
Mir548az
Mir548c
Mir548d1
Mir548h2
Mir548h3
Mir548h4
Mir548i4
Mir548j
Mir548n
Mir548o
Mir548q
Mir548w
Mir548y
Mir548z
Mir550a1
Mir550a2
Mir550b1
Mir550b2
Mir5571
Mir5580
Mir5582
Mir5587
Mir5589
Mir5591
Mir563
Mir564
Mir567
Mir5680
Mir5690
Mir5695
Mir5696
Mir570
Mir5700
Mir5702
Mir5703
Mir5707
Mir5708
Mir571
Mir5787
Mir589
Mir591
Mir597
Mir600
Mir600hg
Mir604
Mir6070
Mir6079
Mir6080
Mir6081
Mir6089
Mir6090
Mir611
Mir612
Mir6125
Mir6132
Mir615
Mir625
Mir626
Mir628
Mir629
Mir632
Mir634
Mir636
Mir638
Mir639
Mir648
Mir6500
Mir6504
Mir6506
Mir6508
Mir6509
Mir6514
Mir6515
Mir6516
Mir658
Mir663ahg
Mir6720
Mir6730
Mir6732
Mir6743
Mir6745
Mir6750
Mir6757
Mir676
Mir6771
Mir6775
Mir6777
Mir6781
Mir6784
Mir6787
Mir6789
Mir6791
Mir6795
Mir6807
Mir6809
Mir6818
Mir6819
Mir6820
Mir6821
Mir6823
Mir6825
Mir6830
Mir6833
Mir6834
Mir6838
Mir6840
Mir6847
Mir6848
Mir6850
Mir6853
Mir6855
Mir6864
Mir6867
Mir6869
Mir6871
Mir6872
Mir6875
Mir6876
Mir6891
Mir6892
Mir7107
Mir7112
Mir7152
Mir7154
Mir7155
Mir718
Mir7-3
Mir7-3hg
Mir759
Mir760
Mir762hg
Mir770
Mir7703
Mir7704
Mir7706
Mir7845
Mir7847
Mir7848
Mir7852
Mir7973-1
Mir7973-2
Mir8061
Mir8064
Mir8068
Mir8072
Mir8078
Mir9-1
Mir9-2
Mir924
Mir92b
Mir937
Mir9-3hg
Mir941-1
Mir941-2
Mir941-3
Mir941-4
Mir941-5
Mir99ahg
Mir99b
Mirlet7a1
Mirlet7a1hg
Mirlet7b
Mirlet7bhg
Mirlet7d
Mirlet7e
Mirlet7f1
Mirlet7i
Mis12
Mis18bp1
Misp3
Mitf
Mixl1
Mki67
Mkln1
Mknk1
Mkrn2
Mkrn3
Mks1
Mkx
Mlc1
Mlec
Mlf1
Mlh1
Mlip
Mllt10
Mllt10p2
Mllt11
Mllt6
Mlnr
Mlph
Mlst8
Mlx
Mmaa
Mmachc
Mmd
Mme
Mmp11
Mmp17
Mmp2
Mmp20
Mmp23b
Mmp25
Mmp28
Mmp8
Mms19
Mnat1
Mnd1
Mnt
Mnx1-as1
Mob1b
Mob2
Mob3a
Mob4
Mocs1
Mocs2
Mocs3
Mok
Mon1b
Mon2
Morc2-as1
Morc3
Morf4l1
Morf4l1p4
Morf4l2-as1
Morn1
Morn2
Morn5
Mosmo
Mospd2
Mospd3
Mov10
Mov10l1
Moxd1
Mpdu1
Mpeg1
Mpg
Mphosph10
Mphosph9
Mpi
Mpl
Mpnd
Mpo
Mpp4
Mpp5
Mpp6
Mpp7-dt
Mppe1
Mpped2-as1
Mprip
Mpst
Mpv17
Mpv17l2
Mpzl1
Mpzl3
Mr1
Mrap
Mras
Mre11
Mrfap1
Mrgprf
Mrgprg
Mrgprg-as1
Mri1
Mrm1
Mrm2
Mrm3
Mrnip
Mroh1
Mroh2a
Mroh7
Mroh7-ttc4
Mroh8
Mroh9
Mrpl1
Mrpl10
Mrpl13
Mrpl15
Mrpl15p1
Mrpl17
Mrpl18
Mrpl19
Mrpl2
Mrpl20
Mrpl20-as1
Mrpl20p1
Mrpl22
Mrpl2p1
Mrpl3
Mrpl30
Mrpl32
Mrpl33
Mrpl34
Mrpl35
Mrpl35p4
Mrpl37
Mrpl38
Mrpl39
Mrpl4
Mrpl40
Mrpl42
Mrpl45
Mrpl46
Mrpl48
Mrpl49
Mrpl52
Mrpl54
Mrpl58
Mrps11
Mrps11p1
Mrps12
Mrps15p1
Mrps16
Mrps17
Mrps18b
Mrps18c
Mrps2
Mrps21
Mrps22
Mrps24
Mrps25
Mrps27
Mrps30
Mrps31
Mrps31p4
Mrps34
Mrps35
Mrps36
Mrps6
Mrps7
Mrrf
Mrs2
Mrtfa
Mrtfb
Mrto4
Mrvi1
Mrvi1-as1
Ms4a1
Ms4a13
Ms4a14
Ms4a4a
Ms4a7
Msantd3
Msc-as1
Msh2
Msh3
Msh5
Msh5-sapcd1
Msh6
Msi2
Msl1
Msl3
Msmb
Msmo1
Msra
Msrb1
Msrb3
Mst1p2
Mst1r
Msto1
Msto2p
Mt1b
Mt1e
Mt1f
Mt1h
Mt1x
Mt2a
Mt2p1
Mta2
Mta3
Mtap
Mtapp2
Mtbp
Mtcl1
Mtco1p12
Mtco3p1
Mtco3p12
Mtcybp14
Mtcybp18
Mtcybp28
Mtdh
Mterf2
Mterf4
Mtf2
Mtfp1
Mtfr1
Mtfr1l
Mtg1
Mtg2
Mthfd1
Mthfd1l
Mthfd2
Mthfd2l
Mthfs
Mtm1
Mtmr1
Mtmr11
Mtmr12
Mtmr14
Mtmr2
Mtmr3
Mtmr4
Mtmr7
Mtmr9
Mtnd1p15
Mtnd1p33
Mtnd2p13
Mtnd2p28
Mtnd3p4
Mtnd4p23
Mtnd5p25
Mtnd6p4
Mto1
Mtpap
Mtr
Mtrex
Mtrf1
Mtrnr2l1
Mtrr
Mtss1
Mttp
Mtus2
Mtx1
Mtx2
Muc1
Muc19
Muc2
Muc20
Muc20-ot1
Muc3a
Muc4
Muc5ac
Muc6
Mucl1
Mus81
Mvb12a
Mvb12b
Mvd
Mvk
Mvp
Mx1
Mx2
Mxd1
Mxd3
Mxi1
Mxra7
Myadm
Myb
Myb-as1
Mybbp1a
Mybl1
Mybl2
Mybpc1
Mybphl
Myc
Mycbp2
Mycbp2-as1
Mycbpap
Mycn
Mycnos
Myd88
Myeov
Myh3
Myh7b
Myh9
Myl12a
Myl12b
Myl4
Myl5
Myl6
Myl6b
Myl6p1
Mylip
Mylk
Mylk-as1
Mylkp1
Mylpf
Mynn
Myo15a
Myo15b
Myo16
Myo16-as1
Myo18a
Myo18b
Myo19
Myo1b
Myo1c
Myo1d
Myo1e
Myo1f
Myo3b
Myo3b-as1
Myo5c
Myo7a
Myo7b
Myo9a
Myo9b
Myom1
Myom2
Myot
Myoz1
Myrfl
Myrip
Mysm1
Myt1
Mzb1
Mzf1
Mzf1-as1
Mzt1p2
Mzt2b
N4bp2
N4bp2l1
N4bp2l2-it2
NA
Naa10
Naa15
Naa16
Naa20
Naa30
Naa35
Naa38
Naa40
Naa60
Naaa
Naalad2
Naaladl2
Nab1
Nab2
Nabp1
Nabp2
Naca4p
Nacap8
Nadk
Nadk2
Nadsyn1
Nagk
Naglu
Nagpa-as1
Nags
Nalt1
Nampt
Nanogp1
Nanogp2
Nanogp8
Nanos1
Nanos3
Nans
Napa-as1
Napepld
Napg
Naprt
Napsa
Napsb
Narf
Nars2
Nasp
Nat1
Nat10
Nat14
Nat16
Nav1
Nav2
Nav2-as3
Nav2-it1
Nav3
Naxd
Naxe
Nbas
Nbdy
Nbea
Nbeal1
Nbeal2
Nbeap1
Nbl1
Nbn
Nbpf12
Nbpf26
Nbr1
Nbr2
Ncald
Ncan
Ncapd2
Ncapd2p1
Ncapg
Ncaph
Ncaph2
Ncbp1
Ncbp2-as1
Ncbp3
Ncdn
Nceh1
Ncf1c
Ncf2
Ncf4
Ncf4-as1
Nck1
Nck2
Nckap1l
Nckipsd
Ncln
Ncmap
Ncoa1
Ncoa3
Ncoa7
Ncoa7-as1
Ncor1
Ncor2
Ncr2
Ncr3lg1
Ncstn
Ndc80
Nde1
Ndel1
Ndfip2
Ndor1
Ndrg1
Ndrg2
Ndst1
Ndufa10
Ndufa12
Ndufa13
Ndufa3
Ndufa3p2
Ndufa3p3
Ndufa4l2
Ndufa6-dt
Ndufa7
Ndufa8p1
Ndufa9
Ndufaf1
Ndufaf2
Ndufaf3
Ndufaf4p1
Ndufaf4p4
Ndufaf5
Ndufaf6
Ndufaf7
Ndufaf8
Ndufb10
Ndufb2
Ndufb2p1
Ndufb3
Ndufb4
Ndufb4p9
Ndufb5
Ndufb6
Ndufb8
Ndufb9
Ndufc1
Ndufs2
Ndufs3
Ndufs4
Ndufs5
Ndufs6
Ndufs7
Ndufs8
Ndufv1
Ndufv2
Ndufv3
Neat1
Nebl-as1
Necab3
Necap1
Necap2
Nectin1
Nectin2
Nectin3-as1
Nedd1
Nedd4l
Nedd8
Nedd8-mdp1
Nedd9
Nefl
Negr1-it1
Neil1
Neil2
Neil3
Nek1
Nek10
Nek11
Nek4
Nek6
Nek7
Nelfb
Nelfcd
Nelfe
Nell1
Nell2
Nemp1
Nemp2
Nenf
Neo1
Net1
Neu3
Neu4
Neurl1
Neurl4
Neurod1
Nexn
Nf1
Nf2
Nfasc
Nfat5
Nfatc1
Nfatc2ip
Nfatc3
Nfatc4
Nfe2l1
Nfe2l2
Nfe4
Nfia
Nfic
Nfkb1
Nfkb2
Nfkbia
Nfkbib
Nfkbie
Nfkbil1
Nfkbiz
Nfs1
Nfx1
Nfya
Nfyc
Ngdn
Ngfr
Ngrn
Nhej1
Nhlrc2
Nhlrc3
Nhlrc4
Nhp2
Nhsl2
Nif3l1
Nifk-as1
Nifkp6
Nin
Ninj1
Ninl
Nip7
Nip7p1
Nip7p2
Nipa1
Nipa2
Nipal1
Nipal3
Nipal4
Nipbl
Nipbl-dt
Nipsnap1
Nipsnap2
Nipsnap3b
Nisch
Nit1
Nit2
Nkain1
Nkain2
Nkap
Nkapd1
Nkd1
Nkila
Nkiras2
Nktr
Nkx6-3
Nlgn2
Nlk
Nln
Nlrc5
Nlrp11
Nlrp12
Nlrp2
Nlrp3
Nlrp4
Nlrp7
Nlrx1
Nmb
Nmd3
Nme1
Nme1-nme2
Nme2
Nmnat1
Nmnat1p1
Nmnat2
Nmral1
Nmrk1
Nmt1
Nnmt
Nnt
Noc3l
Noc4l
Noct
Nodal
Nol10
Nol11
Nol12
Nol4
Nol4l
Nol4l-dt
Nol7
Nolc1
Nomo3
Nono
Nop14
Nop14-as1
Nop2
Nop53
Nop56
Nop56p1
Nop58
Nop9
Nos1ap
Nos3
Nostrin
Notch2
Notch3
Notch4
Nova2
Nox5
Noxa1
Noxo1
Npas1
Npas2
Npas4
Npat
Npbwr1
Npc1
Npepl1
Npepps
Nphp3-as1
Nphs1
Npipb11
Npl
Nploc4
Npm1
Npm1p12
Npm1p21
Npm1p32
Npm1p45
Npm1p46
Npm2
Npm3
Npnt
Nprl2
Nprl3
Npsr1-as1
Nptx2
Npvf
Npw
Npy6r
Nqo2
Nr1d2
Nr1h2
Nr1h3
Nr1h4
Nr1i2
Nr2c2
Nr2f1
Nr2f2
Nr2f2-as1
Nr2f6
Nr4a1
Nr4a3
Nrbf2
Nrbf2p5
Nrbp1
Nrbp2
Nrcam
Nrde2
Nrep
Nrf1
Nrg1
Nrg2
Nrg4
Nrgn
Nrip3
Nrl
Nrm
Nrn1
Nrp1
Nrp2
Nrros
Nrsn1
Nrsn2
Nrtn
Nrxn3
Nsa2
Nsd1
Nsd2
Nsd3
Nsdhl
Nsg1
Nsg2
Nsl1
Nsmaf
Nsmce1
Nsmce1-dt
Nsmce2
Nsrp1
Nsun3
Nsun4
Nsun6
Nt5c1a
Nt5cp1
Nt5cp2
Nt5dc1
Nt5dc3
Nt5e
Nt5m
Ntan1
Ntan1p2
Ntf3
Nthl1
Ntmt1
Ntn4
Ntng1
Ntng2
Ntpcr
Nuak2
Nub1
Nubp1
Nubp2
Nubpl
Nucb1
Nucb1-as1
Nucb2
Nudc
Nudcd3
Nudt1
Nudt13
Nudt14
Nudt16
Nudt16l1
Nudt17
Nudt19
Nudt19p5
Nudt2
Nudt22
Nudt4
Nudt7
Nudt9
Nuf2
Numb
Nup107
Nup133
Nup155
Nup160
Nup188
Nup205
Nup210l
Nup214
Nup50
Nup58
Nup62
Nup85
Nup93
Nupl2
Nus1p2
Nusap1
Nutf2
Nutm1
Nutm2a-as1
Nwd1
Nxf1
Nxnl1
Nxpe3
Nxph3
Nxph4
Nxt2
Oaf
Oard1
Oas1
Oas2
Oas3
Oat
Oaz1
Oaz3
Obsl1
Ocel1
Ociad1
Odaph
Odc1-dt
Odf2
Odf2l
Odf3b
Odf3l2
Odr4
Ofd1
Ogdh
Ogfod1
Ogfod1p1
Ogfod2
Ogfod3
Ogfr
Ogfrl1
Ogfrp1
Ogg1
Ogt
Oip5-as1
Oit3
Olfm1
Olfml2a
Olfml3
Olig1
Olmalinc
Olr1
Oma1
Onecut2
Oosp1p2
Opa1
Oplah
Opn5
Oprl1
Oprm1
Optn
Or10ae3p
Or10ah1p
Or10g2
Or10g7
Or10j6p
Or11q1p
Or13j1
Or13z1p
Or1a1
Or1f2p
Or1q1
Or2a14
Or2at4
Or2t11
Or2t12
Or4d1
Or4d9
Or4m1
Or51a7
Or51d1
Or5a2
Or5m4p
Or6c70
Or6e1p
Or6r2p
Or7e122p
Or7e14p
Or7e47p
Or8i1p
Orai1
Orai2
Orai3
Orc3
Orc5
Orc6
Orm1
Ormdl2
Ormdl3
Os9
Osbp2
Osbpl10
Osbpl10-as1
Osbpl1a
Osbpl2
Osbpl3
Osbpl5
Osbpl6
Osbpl8
Osbpl9
Oscp1
Oser1-dt
Osgep
Osgepl1-as1
Osgin1
Osgin2
Osm
Osmr
Osr2
Ostc
Ostf1
Otoa
Otop1
Otop2
Otub1
Otub2
Otud1
Otud4
Otud4p1
Otud6b
Otulin
Otx1
Otx2p1
Ovch1-as1
Ovgp1
Ovol1
Ovol1-as1
Ovol2
Oxa1l
Oxnad1
Oxr1
Oxsm
Oxsr1
P2rx3
P2rx4
P2rx5
P2rx6
P2rx7
P2ry10
P2ry11
P2ry14
P2ry6
P3h1
P3h2
P3h4
P4ha2
P4ha3
P4hb
P4htm
Pa2g4
Pa2g4p6
Paaf1
Pabpc1
Pabpc1l
Pabpc4
Pabpn1
Pacrg
Pacrg-as3
Pacrgl
Pacs1
Pacs2
Pacsin1
Pacsin2
Pacsin3
Pafah1b1
Pafah1b2
Pag1
Pah
Paics
Paip2
Pak2
Pak3
Pak4
Pak6
Palld
Palm
Palmd
Pam
Pam16
Pan2
Pan3
Pank2
Panx1
Paox
Papln
Papola
Paqr4
Paqr5
Paqr7
Paqr8
Paqr9-as1
Pard3
Pard3-as1
Pard6a
Pard6b
Pard6g
Park7
Parl
Parm1
Parn
Parp1
Parp10
Parp12
Parp14
Parp15
Parp2
Parp3
Parp8
Parpbp
Part1
Parvb
Parvg
Pask
Patj
Patl2
Patz1
Paupar
Pawr
Pawrp1
Pax6
Pax8
Pax8-as1
Pax9
Paxbp1-as1
Paxip1
Paxip1-as1
Paxip1-as2
Pbdc1
Pbrm1
Pbx1
Pbx3
Pbxip1
Pc
Pca3
Pcat1
Pcat14
Pcat18
Pcat19
Pcat6
Pcat7
Pcbd2
Pcbp1
Pcbp1-as1
Pcbp2
Pcca
Pccb
Pcdh10
Pcdh12
Pcdh17
Pcdh8
Pcdh9
Pcdhb11
Pcdhb14
Pcdhb2
Pcdhb3
Pcdhga11
Pcdhga12
Pcdhga7
Pcdhgb1
Pcdhgb3
Pcdhgb6
Pcdhgb7
Pcdhgc3
Pced1a
Pced1b
Pced1b-as1
Pcf11
Pcgf2
Pcgf3
Pcgf5
Pcif1
Pck1
Pck2
Pclaf
Pcm1
Pcmt1
Pcmtd2
Pcna
Pcnp
Pcnt
Pcnx1
Pcnx2
Pcnx3
Pcnx4
Pcolce
Pcolce-as1
Pcoth
Pcp2
Pcp4
Pcsk5
Pcsk6
Pcsk9
Pctp
Pcyox1
Pcyox1l
Pcyt2
Pdcd10
Pdcd11
Pdcd2l
Pdcd4
Pdcd4-as1
Pdcd5
Pdcd6
Pdcd6ip
Pdcl2p2
Pdcl3
Pdcl3p1
Pde10a
Pde12
Pde1b
Pde2a
Pde4b
Pde4c
Pde4dip
Pde5a
Pde8a
Pde9a
Pdgfb
Pdgfd
Pdgfrb
Pdgfrl
Pdha1
Pdha1p1
Pdhb
Pdhx
Pdia2
Pdia3
Pdia3p1
Pdia4
Pdia5
Pdik1l
Pdk1
Pdk2
Pdk3
Pdlim1
Pdlim2
Pdlim3
Pdlim5
Pdlim7
Pdp1
Pdp2
Pdpk1
Pdpr
Pds5b
Pdss1
Pdxdc1
Pdxk
Pdyn-as1
Pdzd2
Pea15
Peak1
Pebp1
Pebp1p3
Pef1
Peg10
Peli2
Peli3
Pelo
Pemt
Pepd
Per3
Pet100
Pex1
Pex11a
Pex12
Pex13
Pex14
Pex26
Pex3
Pex5
Pex5l
Pex7
Pfas
Pfdn1
Pfdn2
Pfdn4
Pfdn5
Pfdn6
Pfkfb2
Pfkfb3
Pfkfb4
Pfkl
Pfkm
Pfkp
Pfn1
Pfn2
Pga5
Pgam1
Pgam5
Pgap2
Pgbd1
Pgbd2
Pgc
Pgd
Pgf
Pggt1b
Pgk1
Pgk1p2
Pglyrp2
Pgm1
Pgm2
Pgm3
Pgpep1
Pgrmc1
Pgs1
Phactr1
Phactr2
Phactr4
Phax
Phb
Phb2
Phbp12
Phc1
Phc2
Phc3
Pheta1
Phf1
Phf10
Phf11
Phf12
Phf13
Phf14
Phf19
Phf20
Phf20l1
Phf21a
Phf23
Phf3
Phf5a
Phf6
Phf7
Phgdh
Phgr1
Phkb
Phkg2
Phlda1
Phldb1
Phldb2
Phldb3
Phospho1
Phospho2
Phox2a
Phpt1
Phrf1
Phtf2
Phyh
Phyhd1
Phyhip
Pi16
Pi4k2a
Pi4ka
Pianp
Pias1
Pias3
Pias4
Pibf1
Pick1
Pidd1
Piezo2
Pif1
Pifo
Pigb
Pigc
Pigfp1
Pigg
Pigl
Pigp
Pigq
Pigr
Pigs
Pigt
Pigu
Pigv
Pigw
Pigx
Pigy-dt
Pigz
Pih1d3
Pik3ap1
Pik3c2a
Pik3c2b
Pik3c3
Pik3ca
Pik3cb
Pik3cd
Pik3cd-as1
Pik3cg
Pik3ip1
Pik3ip1-as1
Pik3r1
Pik3r2
Pik3r3
Pik3r5
Pikfyve
Pilra
Pilrb
Pim1
Pim3
Pimreg
Pin1
Pinlyp
Pip4k2a
Pip4k2c
Pip5k1a
Pip5k1b
Pip5k1c
Pip5kl1
Pipox
Pithd1
Pitpna
Pitpna-as1
Pitpnb
Pitpnc1
Pitpnm2
Pitpnm3
Pitx3
Piwil2
Pjvk
Pkd1l1
Pkd2
Pkd2l1
Pkd2l2
Pkdcc
Pkhd1l1
Pkia
Pkib
Pkig
Pkm
Pkmyt1
Pkn1
Pkn2
Pkn2-as1
Pknox1
Pkp2
Pkp3
Pkp4
Pla2g10
Pla2g12ap1
Pla2g15
Pla2g16
Pla2g1b
Pla2g2a
Pla2g2e
Pla2g4c
Pla2g4e
Pla2g4e-as1
Pla2g4f
Pla2g6
Plac9
Plagl1
Plat
Plb1
Plbd1-as1
Plbd2
Plcb1
Plcb2
Plcd3
Plcg1
Plcg2
Plch2
Plcl1
Plcl2
Plcxd1
Plcxd2
Plcxd2-as1
Pld1
Pld2
Pld3
Pld4
Plec
Plek
Plekha1
Plekha2
Plekha3
Plekha4
Plekha6
Plekha7
Plekha8
Plekhb1
Plekhb2
Plekhf1
Plekhf2
Plekhg1
Plekhg2
Plekhg3
Plekhg4
Plekhg6
Plekhh1
Plekhh2
Plekhj1
Plekhm1
Plekhm1p1
Plekhm2
Plekhm3
Plekho1
Plekho2
Plg
Plgla
Plin2
Plin3
Plin5
Plk1
Plk3
Plk4
Plod1
Plod3
Plp2
Plpbp
Plpp1
Plpp3
Plpp5
Plpp6
Plppr1
Pls1
Pls3
Plscr1
Plxdc1
Plxna2
Plxnb2
Plxnb3
Plxnc1
Plxnd1
Pmaip1
Pmel
Pmf1
Pmf1-bglap
Pmfbp1
Pml
Pmm1
Pmm2
Pmp22
Pmpca
Pmpcb
Pms1
Pms2cl
Pnkd
Pnkdp1
Pnkp
Pnmt
Pnn
Pno1
Pnoc
Pnp
Pnpla1
Pnpla2
Pnpla6
Pnpla7
Pnpla8
Pnpo
Pnrc1
Pnrc2
Poc1b-as1
Podnl1
Podxl
Pofut1
Pogk
Poglut1
Pola1
Pola2
Polb
Pold1
Pold3
Pold4
Poldip3
Pole
Pole2
Pole4
Polh
Poli
Polk
Polm
Poln
Polr1a
Polr1b
Polr1c
Polr1d
Polr1e
Polr2a
Polr2b
Polr2c
Polr2e
Polr2f
Polr2g
Polr2h
Polr2k
Polr2m
Polr3a
Polr3b
Polr3c
Polr3d
Polr3e
Polr3f
Polr3g
Polr3gl
Polr3h
Pom121
Pomk
Pomp
Pomt1
Pomt2
Pop1
Pop4
Pop7
Por
Porcn
Pot1-as1
Pou2af1
Pou2f1
Pou2f2
Pou2f3
Pou4f2
Pou5f1
Pou5f1b
Pou5f1p6
Ppa2
Ppan
Ppan-p2ry11
Ppara
Ppard
Ppargc1a
Ppargc1b
Ppcdc
Ppcs
Ppdpf
Ppfia1
Ppfia2
Ppfia3
Ppfia4
Ppfibp1
Ppfibp2
Pphln1
Ppia
Ppiap14
Ppiap25
Ppiap29
Ppiap3
Ppiap35
Ppiap36
Ppiap39
Ppiap4
Ppiap63
Ppiap68
Ppiap78
Ppie
Ppif
Ppig
Ppih
Ppil2
Ppip5k2
Ppm1a
Ppm1b
Ppm1d
Ppm1g
Ppm1j
Ppm1k
Ppm1k-dt
Ppm1l
Ppm1m
Ppm1n
Ppme1
Ppox
Ppp1cb
Ppp1cc
Ppp1r10
Ppp1r11
Ppp1r12a-as1
Ppp1r12b
Ppp1r13b
Ppp1r14a
Ppp1r15a
Ppp1r16a
Ppp1r16b
Ppp1r1a
Ppp1r1c
Ppp1r21
Ppp1r26
Ppp1r26-as1
Ppp1r27
Ppp1r2c
Ppp1r37
Ppp1r3e
Ppp1r3f
Ppp1r3g
Ppp1r7
Ppp1r8
Ppp1r9a
Ppp1r9b
Ppp2r1a
Ppp2r1b
Ppp2r2a
Ppp2r2d
Ppp2r3a
Ppp2r3b
Ppp2r5b
Ppp2r5c
Ppp2r5d
Ppp3cb-as1
Ppp3cc
Ppp4c
Ppp4r1
Ppp4r1-as1
Ppp4r1l
Ppp4r2
Ppp4r3a
Ppp4r3c
Ppp5c
Ppp6r2
Ppp6r3
Pprc1
Ppt2
Ppt2-egfl8
Ppwd1
Pqbp1
Pqlc1
Pqlc2
Pqlc3
Prame
Prcc
Prcd
Prdm1
Prdm10
Prdm11
Prdm12
Prdm15
Prdm16
Prdm2
Prdm8
Prdx1
Prdx2
Prdx4
Prdx5
Prdx6
Prelid1
Prelid1p4
Prelid3a
Prelid3b
Prelid3bp2
Prf1
Prickle1
Prickle4
Prim2
Primpol
Prkab1
Prkaca
Prkacb
Prkag1
Prkag2
Prkar1a
Prkar1b
Prkar2a-as1
Prkar2b
Prkca
Prkca-as1
Prkcb
Prkcd
Prkce
Prkch
Prkcq-as1
Prkcsh
Prkcz
Prkd2
Prkd3
Prkn
Prkra
Prkra-as1
Prkrip1
Prky
Prm2
Prmt1
Prmt2
Prmt3
Prmt6
Prmt7
Prmt8
Prnp
Prnt
Prob1
Proc
Procr
Prorsd1p
Proser2
Proser3
Prox1
Prox2
Prpf18
Prpf3
Prpf31
Prpf38a
Prpf38b
Prpf39
Prpf4
Prpf40b
Prpf4b
Prpf8
Prps1
Prps2
Prpsap1
Prpsap2
Prr11
Prr13
Prr13p5
Prr14
Prr14l
Prr15
Prr16
Prr3
Prr31
Prr34-as1
Prr36
Prr4
Prr5
Prr5l
Prr7
Prrc1
Prrc2a
Prrc2b
Prrc2c
Prrg2
Prrt1b
Prrt3
Prrt3-as1
Prss12
Prss16
Prss2
Prss3
Prss30p
Prune1
Prune2
Prxl2a
Prxl2b
Prxl2c
Psap
Psat1
Psca
Psd
Psd2-as1
Psd3
Psd4
Psen1
Psen2
Psenen
Psg7
Pskh1
Psma2p3
Psma3
Psma3-as1
Psma4
Psma6
Psma7
Psma8
Psmb3
Psmb4
Psmb6
Psmb8
Psmb8-as1
Psmb9
Psmc1
Psmc2
Psmc4
Psmc5
Psmc6
Psmd1
Psmd11
Psmd12p
Psmd13
Psmd14
Psmd2
Psmd3
Psmd4
Psmd7
Psmd8
Psmd8p1
Psmd9
Psme1
Psme2
Psme2p2
Psme3
Psmf1
Psmg2
Psmg3-as1
Psmg4
Psors1c1
Pspc1p2
Psrc1
Pstk
Pstpip1
Pstpip2
Ptafr
Ptar1
Ptbp1
Ptbp2
Ptcd2
Ptcd3
Ptch1
Ptch2
Ptchd3p2
Ptcra
Ptcsc2
Ptdss1
Ptdss2
Pten
Pter
Ptger4
Ptger4p2
Ptges
Ptges3l
Ptges3l-aarsd1
Ptges3p2
Ptges3p4
Ptgir
Ptgr2
Pth1r
Ptk2
Ptk2b
Ptk6
Ptk7
Ptma
Ptmap12
Ptmap3
Ptms
Ptov1
Ptp4a1
Ptp4a2
Ptpa
Ptpdc1
Ptpmt1
Ptpn1
Ptpn11
Ptpn12
Ptpn13
Ptpn18
Ptpn22
Ptpn23
Ptpn2p1
Ptpn4
Ptpn5
Ptpn6
Ptpn7
Ptpra
Ptprc
Ptpre
Ptprf
Ptprg
Ptprg-as1
Ptprh
Ptprj
Ptprj-as1
Ptprk
Ptprm
Ptpro
Ptpru
Ptprz1
Ptrh1
Pts
Pttg1
Pttg1ip
Pudp
Puf60
Pum1
Pura
Purpl
Pus1
Pusl1
Pvrig
Pvt1
Pwp1
Pwwp2b
Pwwp3a
Pxdn
Pxk
Pxmp2
Pxn-as1
Pxylp1
Pycard
Pycard-as1
Pygm
Pyroxd1
Qars
Qki
Qpctl
Qrich1
Qrich2
Qrsl1
Qser1
Qsox1
Qsox2
Qtrt1
Qtrt2
R3hcc1
R3hcc1l
R3hdm1
R3hdm2
Rab10
Rab11a
Rab11b
Rab11b-as1
Rab11fip1
Rab11fip3
Rab11fip4
Rab11fip5
Rab12
Rab14
Rab17
Rab18
Rab1b
Rab21
Rab22a
Rab24
Rab26
Rab27a
Rab27b
Rab28
Rab2a
Rab2b
Rab30-as1
Rab31
Rab33b
Rab37
Rab3a
Rab3d
Rab3gap1
Rab3gap2
Rab3il1
Rab3ip
Rab40c
Rab4a
Rab4b
Rab4b-egln2
Rab5a
Rab5b
Rab5if
Rab7a
Rab7b
Rab8a
Rab8b
Rab9a
Rabep1
Rabep2
Rabepk
Rabgap1
Rabgap1l
Rabgef1
Rabggtb
Rabl2a
Rabl2b
Rabl3
Rabl6
Rac1
Rac1p1
Rac3
Rad17
Rad23a
Rad23b
Rad23bp3
Rad50
Rad51
Rad51ap1
Rad51ap1p1
Rad51b
Rad51c
Rad52
Rad54b
Rad54l
Rad54l2
Rad9a
Rad9b
Radil
Radx
Rae1
Rag1
Rag2
Rai1
Rai14
Rai1-as1
Rala
Ralb
Ralbp1
Ralgapa1
Ralgapb
Ralgps1
Ralgps2
Raly
Raly-as1
Ramp1
Ran
Ranbp1
Ranbp2
Ranbp3
Ranbp3l
Rangrf
Ranp1
Rap1a
Rap1b
Rap1gap2
Rap1gds1
Rap2a
Rap2b
Rap2c
Rap2c-as1
Rapgef1
Rapgef2
Rapgef3
Rapgef4
Rapgef5
Rapgef6
Rapsn
Rara
Rarg
Rarres3
Rars
Rasa1
Rasa2
Rasa2-it1
Rasa4
Rasal1
Rasal2
Rasal3
Rasgef1b
Rasgrf1
Rasgrp2
Rasgrp3
Rasip1
Rasl10b
Rasl11a
Rasl12
Rassf1
Rassf10
Rassf1-as1
Rassf3
Rassf4
Rassf5
Rassf6
Rassf7
Raver1
Rb1
Rbak
Rbak-rbakdn
Rbbp4
Rbbp6
Rbbp7
Rbbp8
Rbbp8p1
Rbck1
Rbfa
Rbfox2
Rbfox3
Rbks
Rbl1
Rbl2
Rbm10
Rbm11
Rbm11p1
Rbm12b
Rbm14
Rbm14-rbm4
Rbm15
Rbm17
Rbm20
Rbm23
Rbm25
Rbm26-as1
Rbm28
Rbm3
Rbm33
Rbm34
Rbm38
Rbm39
Rbm4
Rbm42
Rbm45
Rbm46
Rbm48
Rbm5
Rbm6
Rbm7
Rbms1
Rbms1p1
Rbms3
Rbmx2
Rbp5
Rbpj
Rbpms
Rbpmslp
Rbx1
Rc3h2
Rcan1
Rcan2
Rcan3
Rcbtb1
Rcbtb2
Rcc1
Rcc2p3
Rccd1
Rce1
Rcl1
Rcn1
Rcn2
Rcn3
Rcor2
Rcor3
Rcsd1
Rd3
Rdh10
Rdh10-as1
Rdh13
Rdm1p5
Rdx
Reck
Recql4
Recql5
Reep1
Reep2
Reep4
Reep5
Reep6
Rel
Rela
Relch
Rell1
Rell2
Relt
Repin1
Rer1
Rere
Rere-as1
Resf1
Rest
Retreg1
Retreg2
Retreg3
Rev1
Rev3l
Rex1bd
Rexo1
Rexo1l10p
Rexo1l1p
Rexo2
Rexo4
Rexo5
Rf00003
Rf00004
Rf00012
Rf00015
Rf00017
Rf00019
Rf00026
Rf00091
Rf00096
Rf00099
Rf00100
Rf00150
Rf00156
Rf00263
Rf00273
Rf00283
Rf00285
Rf00322
Rf00345
Rf00392
Rf00401
Rf00402
Rf00407
Rf00409
Rf00411
Rf00415
Rf00421
Rf00425
Rf00432
Rf00554
Rf00561
Rf00568
Rf00591
Rf00599
Rf00601
Rf00611
Rf01210
Rf01225
Rf01684
Rf01699
Rf01875
Rf01876
Rf01877
Rf01882
Rf01883
Rf01909
Rf01928
Rf01947
Rf01948
Rf01955
Rf01956
Rf01957
Rf01975
Rf01976
Rf01984
Rf01986
Rf01987
Rf01992
Rf02040
Rf02041
Rf02042
Rf02043
Rf02045
Rf02089
Rf02103
Rf02110
Rf02116
Rf02118
Rf02120
Rf02121
Rf02124
Rf02125
Rf02126
Rf02137
Rf02138
Rf02139
Rf02145
Rf02148
Rf02149
Rf02156
Rf02159
Rf02160
Rf02166
Rf02174
Rf02175
Rf02176
Rf02178
Rf02180
Rf02187
Rf02188
Rf02192
Rf02196
Rf02198
Rf02213
Rf02215
Rf02216
Rf02217
Rf02220
Rf02248
Rf02249
Rf02250
Rf02271
Rfc2
Rfc3
Rfc4
Rfc5
Rfesd
Rfesdp1
Rflna
Rfpl2
Rftn1
Rfx1
Rfx3
Rfx3-as1
Rfx4
Rfxank
Rfxap
Rgcc
Rgl1
Rgl3
Rgl4
Rgmb
Rgmb-as1
Rgn
Rgp1
Rgs1
Rgs10
Rgs12
Rgs13
Rgs14
Rgs17
Rgs18
Rgs2
Rgs20
Rgs3
Rgs4
Rgs8
Rgs9
Rgs9bp
Rgsl1
Rhbdd1
Rhbdd2
Rhbdf1
Rhbdf2
Rhbdl1
Rhbdl3
Rhbg
Rhno1
Rhoa
Rhob
Rhobtb2
Rhobtb3
Rhoc
Rhod
Rhof
Rhoh
Rhoj
Rhoq
Rhoqp1
Rhot1
Rhot2
Rhoxf1-as1
Rhoxf1p2
Rhpn1
Ribc2
Ric1
Ric8a
Ric8b
Rif1
Rilpl1
Rimklb
Rims2
Rin1
Rin2
Rin3
Ring1
Rinl
Rint1
Riok1
Riok2
Riok3
Riox1
Riox2
Ripk1
Ripk2
Ripor1
Ripor2
Ripor3
Rit2
Rita1
Rlim
Rmc1
Rmdn1
Rmdn2
Rmi1
Rmi2
Rmnd1
Rmnd5b
Rmrp
Rn7sk
Rn7skp107
Rn7skp114
Rn7skp122
Rn7skp127
Rn7skp130
Rn7skp141
Rn7skp145
Rn7skp165
Rn7skp175
Rn7skp179
Rn7skp193
Rn7skp195
Rn7skp20
Rn7skp202
Rn7skp223
Rn7skp232
Rn7skp249
Rn7skp272
Rn7skp279
Rn7skp280
Rn7skp291
Rn7skp49
Rn7skp50
Rn7skp67
Rn7skp8
Rn7skp9
Rn7skp92
Rn7sl1
Rn7sl127p
Rn7sl132p
Rn7sl138p
Rn7sl145p
Rn7sl160p
Rn7sl16p
Rn7sl181p
Rn7sl2
Rn7sl211p
Rn7sl271p
Rn7sl284p
Rn7sl290p
Rn7sl291p
Rn7sl297p
Rn7sl328p
Rn7sl337p
Rn7sl340p
Rn7sl346p
Rn7sl354p
Rn7sl363p
Rn7sl369p
Rn7sl375p
Rn7sl38p
Rn7sl399p
Rn7sl402p
Rn7sl414p
Rn7sl42p
Rn7sl435p
Rn7sl441p
Rn7sl445p
Rn7sl494p
Rn7sl496p
Rn7sl505p
Rn7sl543p
Rn7sl551p
Rn7sl552p
Rn7sl564p
Rn7sl581p
Rn7sl600p
Rn7sl605p
Rn7sl627p
Rn7sl645p
Rn7sl648p
Rn7sl650p
Rn7sl652p
Rn7sl674p
Rn7sl680p
Rn7sl684p
Rn7sl688p
Rn7sl692p
Rn7sl736p
Rn7sl741p
Rn7sl743p
Rn7sl751p
Rn7sl756p
Rn7sl767p
Rn7sl784p
Rn7sl794p
Rn7sl820p
Rn7sl832p
Rna5s12
Rna5s13
Rna5s6
Rna5sp120
Rna5sp121
Rna5sp127
Rna5sp128
Rna5sp152
Rna5sp155
Rna5sp162
Rna5sp168
Rna5sp179
Rna5sp18
Rna5sp19
Rna5sp21
Rna5sp211
Rna5sp218
Rna5sp221
Rna5sp242
Rna5sp243
Rna5sp260
Rna5sp261
Rna5sp279
Rna5sp28
Rna5sp301
Rna5sp308
Rna5sp324
Rna5sp345
Rna5sp351
Rna5sp352
Rna5sp357
Rna5sp371
Rna5sp373
Rna5sp382
Rna5sp384
Rna5sp397
Rna5sp42
Rna5sp435
Rna5sp440
Rna5sp444
Rna5sp448
Rna5sp473
Rna5sp48
Rna5sp492
Rna5sp515
Rna5sp60
Rna5sp77
Rna5sp82
Rna5sp95
Rnase4
Rnase8
Rnaseh1-as1
Rnaseh2a
Rnaseh2b
Rnaseh2b-as1
Rnaseh2c
Rnasek
Rnasek-c17orf49
Rnasel
Rnd1
Rnd2
Rnf10
Rnf11
Rnf111
Rnf112
Rnf113b
Rnf114
Rnf121
Rnf123
Rnf128
Rnf13
Rnf130
Rnf133
Rnf135
Rnf138
Rnf139
Rnf14
Rnf144a
Rnf144b
Rnf145
Rnf146
Rnf157
Rnf157-as1
Rnf166
Rnf167
Rnf175
Rnf185
Rnf187
Rnf19a
Rnf2
Rnf20
Rnf207
Rnf208
Rnf212
Rnf214
Rnf216
Rnf216-it1
Rnf216p1
Rnf217
Rnf220
Rnf227
Rnf24
Rnf26
Rnf31
Rnf32
Rnf34
Rnf4
Rnf40
Rnf41
Rnf43
Rnf44
Rnf5
Rnf6p1
Rnf7
Rnf8
Rnft1-dt
Rnft2
Rngtt
Rnh1
Rnls
Rnmt
Rnpc3
Rnpep
Rnpepl1
Rnps1
Rnu11
Rnu1-1
Rnu1-117p
Rnu1-119p
Rnu1-120p
Rnu1-122p
Rnu1-13p
Rnu1-19p
Rnu12
Rnu1-72p
Rnu1-84p
Rnu2-1
Rnu2-17p
Rnu2-23p
Rnu2-24p
Rnu2-27p
Rnu2-2p
Rnu2-46p
Rnu2-4p
Rnu2-51p
Rnu2-60p
Rnu2-63p
Rnu2-6p
Rnu2-72p
Rnu4-1
Rnu4-17p
Rnu4-2
Rnu4-25p
Rnu4-27p
Rnu4-28p
Rnu4-30p
Rnu4-38p
Rnu4-59p
Rnu4-62p
Rnu4-68p
Rnu4-6p
Rnu4-8p
Rnu4atac
Rnu4atac11p
Rnu4atac16p
Rnu4atac17p
Rnu4atac2p
Rnu5a-1
Rnu5a-8p
Rnu5b-1
Rnu5d-1
Rnu5e-1
Rnu5e-4p
Rnu5e-6p
Rnu5f-1
Rnu6-1
Rnu6-1005p
Rnu6-1012p
Rnu6-1025p
Rnu6-1031p
Rnu6-1034p
Rnu6-1079p
Rnu6-1081p
Rnu6-1088p
Rnu6-1093p
Rnu6-1096p
Rnu6-1128p
Rnu6-1137p
Rnu6-1148p
Rnu6-1208p
Rnu6-1209p
Rnu6-1227p
Rnu6-1262p
Rnu6-1272p
Rnu6-1276p
Rnu6-1280p
Rnu6-1283p
Rnu6-128p
Rnu6-1290p
Rnu6-1300p
Rnu6-1305p
Rnu6-1311p
Rnu6-1316p
Rnu6-131p
Rnu6-1328p
Rnu6-1334p
Rnu6-142p
Rnu6-148p
Rnu6-171p
Rnu6-192p
Rnu6-194p
Rnu6-196p
Rnu6-2
Rnu6-20p
Rnu6-212p
Rnu6-218p
Rnu6-222p
Rnu6-226p
Rnu6-237p
Rnu6-260p
Rnu6-268p
Rnu6-272p
Rnu6-283p
Rnu6-299p
Rnu6-316p
Rnu6-317p
Rnu6-326p
Rnu6-328p
Rnu6-343p
Rnu6-35p
Rnu6-393p
Rnu6-403p
Rnu6-418p
Rnu6-419p
Rnu6-431p
Rnu6-433p
Rnu6-450p
Rnu6-454p
Rnu6-481p
Rnu6-506p
Rnu6-509p
Rnu6-510p
Rnu6-518p
Rnu6-519p
Rnu6-522p
Rnu6-526p
Rnu6-535p
Rnu6-553p
Rnu6-559p
Rnu6-560p
Rnu6-564p
Rnu6-565p
Rnu6-586p
Rnu6-588p
Rnu6-599p
Rnu6-600p
Rnu6-611p
Rnu6-638p
Rnu6-669p
Rnu6-677p
Rnu6-678p
Rnu6-693p
Rnu6-696p
Rnu6-7
Rnu6-708p
Rnu6-713p
Rnu6-717p
Rnu6-728p
Rnu6-735p
Rnu6-73p
Rnu6-740p
Rnu6-745p
Rnu6-761p
Rnu6-797p
Rnu6-8
Rnu6-801p
Rnu6-817p
Rnu6-842p
Rnu6-845p
Rnu6-867p
Rnu6-874p
Rnu6-879p
Rnu6-881p
Rnu6-9
Rnu6-918p
Rnu6-920p
Rnu6-921p
Rnu6-927p
Rnu6-929p
Rnu6-92p
Rnu6-946p
Rnu6-992p
Rnu6atac24p
Rnu6atac9p
Rnu7-1
Rnu7-104p
Rnu7-105p
Rnu7-120p
Rnu7-143p
Rnu7-160p
Rnu7-183p
Rnu7-186p
Rnu7-19p
Rnu7-23p
Rnu7-26p
Rnu7-27p
Rnu7-49p
Rnu7-60p
Rnu7-79p
Rnu7-8p
Rnu7-94p
Rnu7-96p
Rnu7-97p
Rnvu1-14
Rnvu1-15
Rnvu1-19
Rnvu1-3
Rnvu1-4
Rnvu1-6
Rnvu1-7
Rny1p10
Rny1p11
Rny1p5
Rny1p6
Rny3
Rny3p14
Rny4
Rny4p10
Ro60
Robo2
Robo3
Robo4
Rock1p1
Rock2
Rocr
Rom1
Romo1
Ror1
Ror2
Rora
Rora-as1
Rp1
Rp9
Rpa1
Rpa2
Rpain
Rpap2
Rpap3
Rparp-as1
Rpe
Rpel1
Rpf1
Rpf2
Rpgrip1
Rph3a
Rph3al
Rpl10
Rpl10a
Rpl10p15
Rpl11
Rpl12
Rpl12p14
Rpl12p23
Rpl12p28
Rpl12p38
Rpl12p41
Rpl12p42
Rpl12p47
Rpl13
Rpl13a
Rpl13ap5
Rpl13p12
Rpl13p4
Rpl13p5
Rpl14
Rpl14p1
Rpl15
Rpl17
Rpl17p33
Rpl17p43
Rpl18a
Rpl19
Rpl19p16
Rpl21
Rpl21p123
Rpl21p42
Rpl21p6
Rpl21p67
Rpl21p93
Rpl22p24
Rpl22p3
Rpl23
Rpl23a
Rpl23ap12
Rpl23ap19
Rpl23ap43
Rpl23ap53
Rpl23ap55
Rpl23ap56
Rpl23ap6
Rpl23ap65
Rpl23ap82
Rpl23ap89
Rpl23ap94
Rpl26
Rpl26l1
Rpl27
Rpl27a
Rpl27ap5
Rpl28
Rpl3
Rpl30p12
Rpl30p4
Rpl31
Rpl32
Rpl32p34
Rpl34
Rpl34p18
Rpl34p22
Rpl34p29
Rpl34p3
Rpl34p6
Rpl35a
Rpl35ap26
Rpl35p2
Rpl36
Rpl36a
Rpl36a-hnrnph2
Rpl36al
Rpl36ap36
Rpl37a
Rpl37p25
Rpl38
Rpl38p4
Rpl39p39
Rpl4
Rpl41
Rpl5
Rpl5p10
Rpl5p28
Rpl5p6
Rpl6
Rpl7a
Rpl7l1
Rpl7l1p5
Rpl7l1p8
Rpl7p17
Rpl7p35
Rpl7p4
Rpl7p41
Rpl7p44
Rpl7p49
Rpl7p50
Rpl7p60
Rpl8
Rplp0
Rplp1
Rplp2
Rpn2
Rpp14
Rpp21
Rpp30
Rpp38
Rprd1b
Rprd2
Rps10-nudt3
Rps11
Rps12
Rps14p8
Rps15
Rps15a
Rps15ap10
Rps15ap30
Rps15ap32
Rps15ap38
Rps16p5
Rps17p1
Rps17p8
Rps18
Rps19
Rps19bp1
Rps2
Rps21
Rps21p1
Rps23
Rps23p6
Rps24
Rps26
Rps26p31
Rps26p4
Rps26p45
Rps27
Rps27a
Rps27ap13
Rps27ap16
Rps27ap2
Rps27p16
Rps27p25
Rps28
Rps29
Rps29p16
Rps29p27
Rps29p32
Rps29p6
Rps2p32
Rps2p36
Rps2p6
Rps3
Rps3a
Rps3ap41
Rps3ap49
Rps4xp12
Rps4xp16
Rps4y1
Rps5
Rps5p3
Rps6ka1
Rps6ka2
Rps6ka4
Rps6kb1
Rps6kb2
Rps6kc1
Rps6kl1
Rps6p23
Rps6p8
Rps7
Rps8
Rps9
Rpsa
Rpsap26
Rpsap31
Rpsap38
Rpsap49
Rpsap5
Rpsap54
Rpsap60
Rpsap72
Rptor
Rpusd2
Rpusd3
Rraga
Rragb
Rras
Rrbp1
Rreb1
Rrm1
Rrm2
Rrnad1
Rrp1
Rrp12
Rrp15
Rrp7bp
Rsad1
Rsad2
Rsbn1
Rsbn1l
Rsf1
Rsf1-it2
Rsl24d1p11
Rspry1
Rsrc1
Rsrp1
Rtca
Rtca-as1
Rtcb
Rtel1
Rtel1-tnfrsf6b
Rtf1
Rtf2
Rtl10
Rtl9
Rtn2
Rtn3
Rtn4
Rtraf
Rttn
Rubcn
Rubcnl
Rufy1
Rufy3
Rufy4
Rundc1
Rundc3a
Rundc3b
Runx1
Runx1t1
Runx2
Runx3
Rusc1
Ruvbl1
Ruvbl1-as1
Ruvbl2
Rwdd1
Rwdd3
Rxrg
Rxylt1
Rykp1
Ryr3
S100a1
S100a10
S100a6
S100a8
S100b
S100p
S100pbp
S100z
S1pr1
S1pr2
S1pr3
S1pr4
Saa2
Saa2-saa4
Sac3d1
Sacm1l
Sae1
Safb
Salrna2
Samd1
Samd10
Samd11
Samd12-as1
Samd13
Samd14
Samd15
Samd4a
Samd4b
Samd8
Samd9l
Samm50
Sap18
Sap25
Sap30
Sap30bp
Sap30l
Sapcd2p1
Sar1a
Sar1b
Saraf
Sardh
Sarm1
Sars
Sart1
Sart3
Sash3
Sat1
Satb1-as1
Satb2
Satb2-as1
Sav1
Saxo2
Sbdsp1
Sbf1
Sbf2-as1
Sc5d
Scaant1
Scaf1
Scaf8
Scai
Scamp1
Scamp1-as1
Scamp2
Scamp3
Scamp4
Scamp5
Scand2p
Scap
Scara3
Scarb1
Scarb2
Scarf1
Scarna12
Scarna16
Scarna17
Scarna2
Scat2
Scfd1
Scg3
Scg5
Scgb1d4
Scgn
Scimp
Sclt1
Scly
Scmh1
Scml4
Scn1b
Scn2a
Scn4a
Scn5a
Scn8a
Scnm1
Scnn1a
Scnn1d
Scoc
Scoc-as1
Scp2
Scpep1
Scrib
Scrn1
Scrn3
Scygr1
Scyl1
Scyl2
Sdad1
Sdad1p4
Sdc3
Sdcbp
Sdcbp2-as1
Sdccag8
Sdf2
Sdf2l1
Sdha
Sdhaf1
Sdhaf2
Sdhaf3
Sdhaf4
Sdhap2
Sdhc
Sdhd
Sdk1
Sdr39u1
Sdsl
Sec11c
Sec13
Sec14l1
Sec14l3
Sec14l5
Sec16a
Sec1p
Sec22a
Sec23a-as1
Sec23b
Sec23ip
Sec24a
Sec24b
Sec24c
Sec61a1
Sec61a2
Sec61b
Sec62
Sec62-as1
Sec63
Secisbp2
Secisbp2l
Sectm1
Seh1l
Selenof
Selenoh
Selenoi
Selenokp1
Selenom
Selenon
Selenoo
Selenot
Selenow
Sell
Selp
Selplg
Sema3b
Sema3b-as1
Sema3f
Sema4a
Sema4b
Sema4c
Sema4d
Sema4g
Sema5b
Sema6a
Sema6a-as2
Sema6c
Senp2
Senp3
Senp3-eif4a1
Senp5
Senp6
Senp8
Sepsecs-as1
Sept1
Sept10
Sept11
Sept12
Sept2
Sept3
Sept4
Sept4-as1
Sept5
Sept6
Sept7
Sept7p1
Sept9
Serf2
Sergef
Serhl2
Serinc2
Serinc4
Serinc5
Serp1
Serpina1
Serpina12
Serpina13p
Serpina3
Serpina9
Serpinb1
Serpinb2
Serpinb5
Serpinb6
Serpinb8
Serpinb9p1
Serpind1
Serpine1
Serpinf1
Serpinf2
Serping1
Serpini1
Sertad2
Sestd1
Set
Setbp1
Setd1a
Setd1b
Setd2
Setd4
Setd5
Setd6
Setd9
Setdb1
Setdb2
Setmar
Setp11
Setp17
Setx
Sf1
Sf3a2
Sf3b1
Sf3b2
Sf3b3
Sfi1
Sfmbt1
Sfmbt2
Sfr1
Sfswap
Sft2d2
Sft2d3
Sftpa1
Sfxn1
Sfxn2
Sfxn3
Sfxn4
Sfxn5
Sgcb
Sgf29
Sgk1
Sgk2
Sgk3
Sgms1
Sgms1-as1
Sgo1-as1
Sgo2
Sgpl1
Sgsm1
Sgsm2
Sgsm3
Sh2b1
Sh2b2
Sh2b3
Sh2d3a
Sh2d4a
Sh2d4b
Sh2d6
Sh2d7
Sh3bgr
Sh3bgrl
Sh3bgrl3
Sh3bp1
Sh3bp2
Sh3bp4
Sh3bp5
Sh3d21
Sh3gl1p3
Sh3glb1
Sh3kbp1
Sh3pxd2a
Sh3rf1
Sh3rf2
Sh3tc1
Sh3tc2
Sh3tc2-dt
Sh3yl1
Shank2
Shc1
Shc3
Shcbp1
She
Shf
Shh
Shisa5
Shisa8
Shisal2a
Shkbp1
Shld1
Shld2
Shld2p1
Shld3
Shoc2
Shox2
Shprh
Shq1
Shroom1
Siae
Siah1
Siah2
Siah2-as1
Sidt1
Sidt2
Sigirr
Siglec10
Siglec15
Sigmar1
Sike1
Sil1
Simc1
Sin3a
Sin3b
Sinhcafp1
Sipa1
Sipa1l1
Sipa1l3
Sirpa
Sirpb2
Sirpg-as1
Sirt1
Sirt2
Sirt4
Sirt5
Sirt6
Sirt7
Sit1
Siva1
Six1
Ska1
Skap1
Skap2
Skida1
Skil
Skiv2l
Skp2
Sla
Slain1
Slamf8
Slbp
Slc11a2
Slc12a1
Slc12a2
Slc12a4
Slc12a5
Slc12a5-as1
Slc12a8
Slc12a9
Slc12a9-as1
Slc13a3
Slc13a5
Slc14a1
Slc14a2
Slc15a1
Slc15a3
Slc16a10
Slc16a13
Slc16a1-as1
Slc16a3
Slc16a4
Slc16a5
Slc16a6
Slc16a7
Slc17a3
Slc17a6
Slc17a7
Slc17a9
Slc18b1
Slc1a1
Slc1a2
Slc1a3
Slc1a5
Slc1a6
Slc1a7
Slc20a1
Slc20a2
Slc22a10
Slc22a11
Slc22a16
Slc22a20p
Slc22a31
Slc22a5
Slc22a7
Slc22a9
Slc23a3
Slc24a1
Slc24a4
Slc25a1
Slc25a10
Slc25a12
Slc25a14
Slc25a15
Slc25a18
Slc25a19
Slc25a1p4
Slc25a20p1
Slc25a21
Slc25a21-as1
Slc25a25
Slc25a26
Slc25a27
Slc25a29
Slc25a3
Slc25a30-as1
Slc25a35
Slc25a36
Slc25a37
Slc25a38
Slc25a4
Slc25a40
Slc25a41
Slc25a42
Slc25a43
Slc25a44
Slc25a46
Slc25a48
Slc25a5
Slc26a1
Slc26a10
Slc26a11
Slc26a2
Slc26a3
Slc26a4
Slc26a4-as1
Slc26a6
Slc26a7
Slc27a1
Slc27a2
Slc27a3
Slc27a4
Slc27a5
Slc28a1
Slc29a1
Slc29a3
Slc2a1
Slc2a10
Slc2a11
Slc2a14
Slc2a1-as1
Slc2a2
Slc2a3
Slc2a4
Slc2a4rg
Slc2a5
Slc2a6
Slc2a8
Slc2a9
Slc30a2
Slc30a3
Slc30a5
Slc30a6
Slc30a7
Slc30a9
Slc31a1
Slc31a2
Slc34a1
Slc35a1
Slc35a3
Slc35a4
Slc35a5
Slc35b2
Slc35b4
Slc35c1
Slc35c2
Slc35e1
Slc35e2a
Slc35e2b
Slc35e3
Slc35e4
Slc35f6
Slc35g6
Slc36a1
Slc36a2
Slc36a4
Slc37a1
Slc37a2
Slc37a3
Slc38a1
Slc38a10
Slc38a11
Slc38a2
Slc38a3
Slc38a6
Slc38a9
Slc39a1
Slc39a10
Slc39a11
Slc39a13
Slc39a14
Slc39a4
Slc39a7
Slc39a9
Slc3a2
Slc40a1
Slc41a3
Slc43a1
Slc43a2
Slc43a3
Slc44a1
Slc44a3-as1
Slc44a4
Slc44a5
Slc45a2
Slc45a3
Slc45a4
Slc46a1
Slc47a2
Slc48a1
Slc49a3
Slc49a4
Slc4a1
Slc4a11
Slc4a1ap
Slc4a2
Slc4a3
Slc4a7
Slc4a8
Slc4a9
Slc50a1
Slc51a
Slc52a1
Slc52a2
Slc5a10
Slc5a11
Slc5a2
Slc5a9
Slc6a12
Slc6a13
Slc6a18
Slc6a6
Slc6a9
Slc7a11-as1
Slc7a2
Slc7a5
Slc7a5p1
Slc7a5p2
Slc7a6
Slc7a6os
Slc8a1-as1
Slc8a2
Slc8a3
Slc8b1
Slc9a1
Slc9a3
Slc9a3-as1
Slc9a3r1
Slc9a3r2
Slc9a4
Slc9a5
Slc9a6
Slc9a8
Slc9b2
Slco1b3
Slco2a1
Slco2b1
Slco3a1
Slco4a1
Slco6a1
Slf1
Slf2
Slfn12
Slfn13
Slfn5
Slirp
Slit1
Slitrk3
Slitrk5
Slk
Slmap
Slu7
Slurp2
Slx4
Smad1
Smad1-as1
Smad3
Smad4
Smad5
Smad6
Smap1
Smap2
Smarca2
Smarca4
Smarca5-as1
Smarcad1
Smarcal1
Smarcb1
Smarcd1
Smarcd2
Smarce1
Smarce1p2
Smbd1p
Smc2
Smc3
Smc4
Smchd1
Smco3
Smcr2
Smdt1
Smg1p1
Smg1p3
Smg6
Smg7
Smg8
Smg9
Smim10l1
Smim12p1
Smim13
Smim15-as1
Smim19
Smim2
Smim20
Smim22
Smim25
Smim26
Smim27
Smim2-as1
Smim2-it1
Smim31
Smim33
Smim36
Smim4
Smim40
Smim8
Smkr1
Smlr1
Smoc1
Smox
Smpd1
Smpd2
Smpd3
Smpd4
Smpdl3a
Sms
Smtn
Smurf2p1
Smyd1
Smyd2
Smyd3
Smyd4
Smyd5
Snai2
Snap23
Snap23p1
Snap29
Snap47
Snapc2
Snapc3
Snapc4
Snapin
Snd1
Sned1
Snhg1
Snhg11
Snhg12
Snhg14
Snhg16
Snhg19
Snhg20
Snhg21
Snhg22
Snhg25
Snhg26
Snhg29
Snhg3
Snhg4
Snhg7
Snhg8
Snhg9
Snora10
Snora10b
Snora13
Snora24
Snora26
Snora31
Snora37
Snora3a
Snora48
Snora50b
Snora50c
Snora52
Snora55
Snora57
Snora6
Snora63c
Snora64
Snora70
Snora71e
Snora73a
Snora74c-1
Snora74d
Snora78
Snora80b
Snora80c
Snorc
Snord101
Snord104
Snord105
Snord110
Snord115-11
Snord115-22
Snord115-23
Snord115-32
Snord115-47
Snord115-48
Snord116-6
Snord116-7
Snord118
Snord12
Snord121b
Snord12b
Snord12c
Snord13
Snord15a
Snord17
Snord1c
Snord2
Snord24
Snord25
Snord26
Snord27
Snord28
Snord35b
Snord36b
Snord3a
Snord3b-2
Snord3c
Snord3d
Snord3j
Snord42b
Snord43
Snord45a
Snord45c
Snord46
Snord48
Snord49a
Snord49b
Snord55
Snord56b
Snord58c
Snord60
Snord68
Snord93
Snord99
Snrk
Snrk-as1
Snrnp25
Snrnp27
Snrnp35
Snrnp48
Snrnp70
Snrpa
Snrpb2
Snrpc
Snrpcp19
Snrpd1
Snrpd2
Snrpd3
Snrpe
Snrpep2
Snrpf
Snrpfp1
Snrpfp2
Snrpg
Snrpgp12
Snrpn
Sntb1
Sntb2
Sntg1
Sntg2
Snu13
Snurf
Snx1
Snx10
Snx11
Snx13
Snx15
Snx17
Snx18
Snx18p3
Snx2
Snx20
Snx21
Snx22
Snx24
Snx25
Snx25p1
Snx27
Snx29
Snx29p2
Snx5
Snx7
Snx8
Snx9
Soat1
Soat2
Sobp
Socs1
Socs2
Socs2-as1
Socs2p2
Socs3
Socs4
Socs5
Socs6
Socs7
Sod1
Soga1
Soga3
Sohlh1
Son
Sorbs1
Sorbs2
Sorbs3
Sord2p
Sorl1
Sort1
Sos1
Sos2
Sowaha
Sox12
Sox13
Sox21-as1
Sox2-ot
Sox5
Sox6
Sox8
Sox9
Sox9-as1
Sp1
Sp100
Sp110
Sp140
Sp140l
Sp2
Sp2-as1
Sp4
Sp5
Spa17
Spaar
Spaca5
Spaca6
Spaca9
Spag1
Spag16
Spag4
Spag5
Spag5-as1
Spag6
Spag7
Spag9
Spam1
Spart-as1
Spast
Spata1
Spata13
Spata13-as1
Spata17
Spata20
Spata21
Spata25
Spata2l
Spata33
Spata3-as1
Spata5
Spata5l1
Spata6l
Spats2
Spats2l
Spc24
Spcs1
Spcs2
Spcs3
Spdl1
Spdya
Spdyc
Spdye19p
Spdye20p
Specc1
Specc1l
Specc1l-adora2a
Specc1p1
Spef2
Spegnb
Spesp1
Spg7
Sphk1
Sphk2
Spib
Spidr
Spin1
Spink1
Spink8
Spint2
Spire2
Spn
Spns1
Spo11
Spocd1
Spock2
Spon2
Spop
Spopl
Spout1
Spp1
Sppl2b
Sppl3
Spred1
Sprtn
Spry1
Spry4
Spry4-as1
Spryd3
Spsb1
Spsb2
Spta1
Sptan1
Sptb
Sptbn1
Sptbn4
Sptlc1p1
Sptlc2
Sptssb
Spty2d1os
Spx
Sqle
Sqor
Sqstm1
Sra1
Srarp
Src
Srcap
Srd5a1
Srd5a3
Srebf1
Srebf2
Srek1
Srfbp1
Srgap1
Srgap2
Srgap2-as1
Srgap2c
Srgn
Srp14-as1
Srp14p4
Srp19
Srp54
Srp68
Srp72
Srp9
Srpk2
Srprb
Srpx2
Srr
Srrd
Srrm1
Srrm2
Srrm5
Srrt
Srsf10
Srsf11
Srsf2
Srsf3
Srsf4
Srsf5
Srsf6
Srsf8
Srxn1
Ss18l1
Ss18l2
Ssb
Ssbp1
Ssbp4
Ssh2
Ssmem1
Ssna1
Sspn
Ssr2
Ssr3
Ssr4
Ssrp1
Sssca1
Sstr5
Sstr5-as1
Ssu72p8
Ssuh2
St13
St13p15
St13p19
St18
St20
St3gal1
St3gal2
St3gal3
St3gal4
St3gal5
St3gal5-as1
St3gal6
St5
St6gal1
St6galnac1
St6galnac2
St6galnac4
St6galnac6
St7
St7-as2
St7-ot4
Stac3
Stag1
Stag2
Stag3
Stag3l4
Stag3l5p
Stag3l5p-pvrig2p-pilrb
Stam
Stambp
Stambpl1
Stap1
Stard10
Stard13
Stard3
Stard3nl
Stard5
Stard9
Stat3
Stat4
Stat5a
Stat6
Stau2
Stau2-as1
Stc2
Steap1
Steap1b
Steap2
Steap3
Stim1
Stim2
Stim2-as1
Stimate
Stip1
Stk11
Stk11ip
Stk16
Stk17a
Stk17b
Stk19
Stk24
Stk24-as1
Stk26
Stk3
Stk35
Stk36
Stk38l
Stk4
Stk40
Stkld1
Stmn1p1
Stmn3
Stmnd1
Stmp1
Stoml1
Ston1-gtf2a1l
Stox1
Stpg1
Stpg3
Stpg4
Stra6
Stra6lp
Strada
Stradb
Strap
Strbp
Strip1
Strip2
Strn4
Stt3a
Stt3b
Stum
Stx12
Stx16
Stx16-npepl1
Stx17
Stx18
Stx18-as1
Stx1a
Stx3
Stx4
Stx5
Stx7
Stxbp1
Stxbp2
Stxbp3
Stxbp4
Stxbp5
Stxbp5l
Stxbp6
Styx
Styxl1
Sub1
Sucla2-as1
Sucla2p1
Suclg2-as1
Sucnr1
Suco
Sufu
Sugct
Sugt1
Sugt1p3
Sugt1p4
Sugt1p4-stra6lp
Sult1c2
Sult1c2p2
Sult2b1
Sult4a1
Sumf2
Sumo2p1
Sumo2p14
Sun1
Sun2
Sun5
Suox
Supt16h
Supt4h1
Supt5h
Supt6h
Supv3l1
Surf2
Susd1
Susd2
Susd3
Susd4
Susd6
Suv39h2
Suz12
Suz12p1
Svil
Svil-as1
Svip
Svop
Swap70
Swi5
Swsap1
Swt1
Syap1
Sybu
Sycp2
Sycp2l
Syk
Sympk
Syn3
Sync
Syndig1
Syne1
Syne2
Syne3
Syngap1
Syngr1
Syngr2
Syngr3
Syngr4
Synj2
Synj2bp-cox16
Synm
Synpo
Synpo2l
Sypl1
Sys1
Sys1-dbndd2
Syt12
Syt14
Syt16
Syt17
Syt2
Syt6
Syt7
Syt8
Sytl1
Sytl3
Sytl4
Syvn1
Szrd1
Szt2
Taar1
Taar6
Tab1
Tab2
Tab2-as1
Tab3
Tac3
Tacc1
Tacc2
Tacc3
Taco1
Tacr2
Tacstd2
Tada2a
Tada2b
Tada3
Taf1
Taf15
Taf1a-as1
Taf1b
Taf1c
Taf4
Taf4b
Taf6l
Taf8
Tagap
Tal1
Tal2
Taldo1
Tamm41
Tanc1
Tanc2
Tango2
Tango6
Tank
Taok1
Taok2
Taok3
Tap1
Tapbp
Tapbpl
Tapt1-as1
Tarbp1
Tarbp2
Tardbp
Tars
Tars2
Tarsl2
Tas1r1
Tas2r14
Tas2r39
Tasor2
Tat-as1
Tatdn1
Tatdn2
Tatdn3
Tax1bp1
Tbc1d1
Tbc1d10b
Tbc1d10c
Tbc1d13
Tbc1d14
Tbc1d15
Tbc1d16
Tbc1d17
Tbc1d19
Tbc1d20
Tbc1d22a
Tbc1d22b
Tbc1d23
Tbc1d24
Tbc1d25
Tbc1d2b
Tbc1d30
Tbc1d31
Tbc1d3p7
Tbc1d5
Tbc1d7
Tbc1d8
Tbc1d8b
Tbcb
Tbcc
Tbccd1
Tbcd
Tbce
Tbcel
Tbila
Tbk1
Tbkbp1
Tbl1x
Tbl1xr1
Tbl1y
Tbl1yp1
Tbl2
Tbl3
Tbp
Tbpl1
Tbpl2
Tbr1
Tbrg1
Tbx10
Tbx2
Tbx21
Tbx3
Tbx4
Tbxas1
Tc2n
Tcaim
Tcam1p
Tcea1
Tcea2
Tcea3
Tceanc
Tceanc2
Tcerg1
Tcf12
Tcf19
Tcf20
Tcf25
Tcf3
Tcf4
Tcf7
Tcf7l1
Tcf7l2
Tchp
Tcim
Tcirg1
Tcl6
Tcof1
Tcp10
Tcp11
Tcp11l1
Tcp11l2
Tctn1
Tctn3
Tdg
Tdgf1
Tdgf1p5
Tdgf1p7
Tdp1
Tdp2
Tdrd3
Tdrkh-as1
Tead1
Tead2
Tead3
Tead4
Tec
Tecpr1
Tecpr2
Tecr
Tecrp1
Tecta
Tedc1
Tedc2
Tef
Tekt1
Telo2
Ten1
Ten1-cdk3
Tenm2
Tenm3
Tenm4
Tent2
Tent4a
Tent4b
Tent5a
Terf1
Terf2
Terf2ip
Tes
Tesc
Tesc-as1
Tesk1
Tet2
Tet3
Tex14
Tex2
Tex21p
Tex22
Tex261
Tex264
Tex26-as1
Tex38
Tex41
Tex54
Tex9
Tf
Tfam
Tfap2a
Tfap2e
Tfdp1
Tfdp2
Tfdp3
Tfeb
Tff3
Tfg
Tfpi2
Tfr2
Tfrc
Tg
Tgfa
Tgfb1i1
Tgfb2
Tgfb3
Tgfbi
Tgfbr1
Tgfbr2
Tgfbr3
Tgfbr3l
Tgfbrap1
Tgif1
Tgif2
Tgif2p1
Tgif2-rab5if
Tgm1
Tgm2
Tgm5
Tgs1
Thada
Thap1
Thap11
Thap2
Thap3
Thap6
Thap7-as1
Thap8
Thap9
Thap9-as1
Thbs1
Thbs3
Thbs4
Them6
Them7p
Themis2
Thg1l
Thnsl1
Thnsl2
Thoc5
Thoc6
Thoc7
Thop1
Thorlnc
Thpo
Thra
Thrap3
Thrap3p1
Thrb-as1
Thsd4
Thsd8
Thtpa
Thumpd3
Tiam1
Tiam2
Ticam1
Ticam2
Ticrr
Tie1
Tigd2
Tigd5
Tigit
Timm10
Timm10b
Timm17a
Timm21
Timm23b
Timm29
Timm44
Timm50
Timmdc1
Timp2
Timp3
Tinagl1
Tiparp
Tjap1
Tjp2
Tjp3
Tk2
Tkfc
Tldc2
Tle1
Tle2
Tle3
Tle4
Tle6
Tlk2
Tln2
Tlnrd1
Tlr4
Tlr5
Tlr7
Tlr9
Tm2d2
Tm2d3
Tm4sf1
Tm4sf18
Tm4sf19
Tm4sf19-as1
Tm4sf1-as1
Tm4sf4
Tm7sf2
Tm7sf3
Tm9sf1
Tm9sf2
Tm9sf4
Tma16
Tma7
Tmbim1
Tmbim6
Tmc3-as1
Tmc4
Tmc6
Tmc7
Tmc8
Tmcc1
Tmcc1-as1
Tmcc2
Tmco1
Tmco1-as1
Tmco3
Tmco6
Tmed10
Tmed10p1
Tmed2
Tmed3
Tmed7-ticam2
Tmed9
Tmem100
Tmem102
Tmem104
Tmem106a
Tmem106b
Tmem106c
Tmem107
Tmem109
Tmem114
Tmem116
Tmem117
Tmem120b
Tmem121
Tmem125
Tmem126a
Tmem126b
Tmem129
Tmem131l
Tmem132a
Tmem132d-as1
Tmem134
Tmem135
Tmem136
Tmem138
Tmem139
Tmem140
Tmem143
Tmem144
Tmem147
Tmem14b
Tmem14c
Tmem151b
Tmem156
Tmem161b-as1
Tmem164
Tmem165
Tmem167b
Tmem169
Tmem170a
Tmem171
Tmem173
Tmem175
Tmem177
Tmem178b
Tmem179b
Tmem18
Tmem181
Tmem182
Tmem183a
Tmem183ap1
Tmem184b
Tmem184c
Tmem187
Tmem19
Tmem191a
Tmem198
Tmem198b
Tmem199
Tmem201
Tmem205
Tmem208
Tmem210
Tmem212
Tmem214
Tmem216
Tmem220
Tmem220-as1
Tmem222
Tmem223
Tmem229a
Tmem233
Tmem234
Tmem241
Tmem242
Tmem243
Tmem245
Tmem248
Tmem249
Tmem25
Tmem250
Tmem251
Tmem253
Tmem254
Tmem254-as1
Tmem255a
Tmem255b
Tmem260
Tmem262
Tmem263
Tmem266
Tmem268
Tmem26-as1
Tmem272
Tmem273
Tmem274p
Tmem33
Tmem35b
Tmem37
Tmem38a
Tmem38b
Tmem39b
Tmem41a
Tmem41b
Tmem42
Tmem43
Tmem44
Tmem44-as1
Tmem45a
Tmem45b
Tmem50a
Tmem50b
Tmem51
Tmem52b
Tmem53
Tmem56
Tmem56-rwdd3
Tmem59l
Tmem62
Tmem63b
Tmem63c
Tmem67
Tmem69
Tmem70
Tmem72
Tmem79
Tmem80
Tmem82
Tmem86a
Tmem87a
Tmem87b
Tmem89
Tmem8a
Tmem8b
Tmem91
Tmem92
Tmem94
Tmem97
Tmem99
Tmem9b-as1
Tmigd3
Tmod2
Tmod3
Tmpo
Tmpo-as1
Tmpop1
Tmpop2
Tmprss13
Tmprss3
Tmprss4
Tmprss9
Tmsb15b
Tmsb15b-as1
Tmsb4x
Tmsb4xp4
Tmtc2
Tmtc3
Tmtc4
Tmub1
Tmub2
Tmx1
Tmx2
Tmx2-ctnnd1
Tnc
Tnfaip1
Tnfaip2
Tnfaip3
Tnfaip8
Tnfaip8l1
Tnfrsf10b
Tnfrsf11a
Tnfrsf12a
Tnfrsf13c
Tnfrsf14
Tnfrsf14-as1
Tnfrsf17
Tnfrsf18
Tnfrsf19
Tnfrsf1a
Tnfrsf25
Tnfrsf9
Tnfsf13
Tnfsf8
Tnik
Tnip1
Tnip2
Tnip3
Tnk2-as1
Tnks
Tnni1
Tnni2
Tnni3
Tnnt2
Tnp1
Tnp2
Tnpo1
Tnrc18p1
Tnrc6a
Tnrc6b
Tnrc6c
Tnrc6c-as1
Tns2
Tns3
Tns4
Tob1-as1
Toe1
Togaram1
Togaram2
Tollip
Tollip-as1
Tom1
Tom1l2
Tomm20l
Tomm22
Tomm40l
Tomm5
Tomm6
Tonsl
Top3b
Tor1a
Tor1aip1
Tor1aip2
Tor1b
Tor3a
Tox2
Tox4
Tp53bp1
Tp53i11
Tp53i13
Tp53i3
Tp53inp2
Tp53tg1
Tp53tg5
Tp73-as1
Tpcn1
Tpcn2
Tpd52
Tpd52l1
Tpd52l2
Tpgs1
Tpgs2
Tph2
Tpi1
Tpi1p2
Tpk1
Tpm1
Tpm3
Tpm3p7
Tpm3p9
Tpm4
Tpp1
Tpp2
Tpra1
Tprg1
Tprg1-as1
Tprg1lp1
Tpst1
Tpst2
Tpt1
Tpt1-as1
Tpte2p1
Tpte2p6
Tptep1
Tptep2
Tpx2
Tra2a
Trabd
Trabd2a
Tradd
Traf2
Traf3
Traf3ip1
Traf3ip2
Traf3ip2-as1
Traf3ip3
Traf4
Traf5
Traf6
Traf6p1
Traf7
Trafd1
Traip
Traj10
Traj11
Traj12
Traj16
Traj20
Traj21
Traj32
Traj33
Traj34
Traj35
Traj41
Traj42
Traj47
Traj48
Traj49
Traj52
Traj53
Traj54
Traj55
Traj56
Traj57
Traj58
Traj6
Traj7
Trak1
Tram2-as1
Trappc1
Trappc10
Trappc11
Trappc12
Trappc12-as1
Trappc13
Trappc13p1
Trappc2
Trappc2b
Trappc2l
Trappc4
Trappc5
Trappc6a
Trappc8
Trappc9
Trav1-2
Trav13-2
Trav14dv4
Trav20
Trav26-2
Trav29dv5
Trav36dv7
Trav37
Trav39
Trav41
Trbd1
Trbj1-1
Trbj1-2
Trbj1-3
Trbj2-1
Trbj2-2
Trbj2-2p
Trbj2-3
Trbj2-4
Trbj2-5
Trbj2-6
Trbj2-7
Trbv1
Trbv21-1
Trbv27
Trbv29-1
Trbv30
Trbv7-5
Trbv8-1
Trbv8-2
Trdd3
Trdj1
Treh
Trem1
Treml3p
Trex1
Trgv2
Trib1
Trib2
Trib3
Trim13
Trim15
Trim16
Trim17
Trim2
Trim22
Trim24
Trim25
Trim28
Trim29
Trim31
Trim32
Trim34
Trim36
Trim39
Trim39-rpp21
Trim40
Trim41
Trim46
Trim5
Trim52
Trim52-as1
Trim53cp
Trim54
Trim56
Trim62
Trim65
Trim66
Trim67
Trim68
Trim69
Trim7
Trim8
Trim9
Trio
Triobp
Trip10
Trip12
Trip13
Trip4
Trip6
Trit1
Trmt1
Trmt10c
Trmt11
Trmt112
Trmt112p4
Trmt12
Trmt13
Trmt44
Trmt6
Trmt61a
Trmu
Trnau1ap
Trnp1
Trnt1
Troap
Trpc1
Trpm2
Trpm4
Trpm8
Trps1
Trpv1
Trpv2
Trpv3
Trrap
Trub1
Tsacc
Tsbp1
Tsbp1-as1
Tsc2
Tsc22d1
Tsc22d1-as1
Tsc22d2
Tsc22d3
Tsen15
Tsen2
Tsen34
Tsen54
Tsfm
Tsga13
Tshr
Tshz1
Tshz2
Tsku
Tsn
Tsnax
Tsnax-disc1
Tsnaxip1
Tspan1
Tspan10
Tspan12
Tspan14
Tspan15
Tspan17
Tspan18
Tspan3
Tspan31
Tspan32
Tspan33
Tspan4
Tspan6
Tspan9
Tspear-as1
Tspear-as2
Tspoap1-as1
Tspy26p
Tspyl2
Tssc2
Tssc4
Tssk3
Tstd3
Ttbk1
Ttc1
Ttc12
Ttc13
Ttc14
Ttc17
Ttc19
Ttc21a
Ttc23
Ttc23l
Ttc25
Ttc26
Ttc27
Ttc28
Ttc28-as1
Ttc3
Ttc31
Ttc33
Ttc38
Ttc39a
Ttc39c
Ttc4
Ttc41p
Ttc6
Ttc7a
Ttc7b
Ttc8
Ttc9b
Ttc9c
Ttf2
Tti2
Ttk
Ttl
Ttll10
Ttll10-as1
Ttll11-it1
Ttll3
Ttll4
Ttll5
Ttll6
Ttll7
Ttn-as1
Ttpal
Ttr
Ttyh1
Ttyh3
Tuba1c
Tuba4a
Tuba4b
Tuba8
Tubap4
Tubb
Tubb2bp1
Tubb3
Tubb4b
Tubb4bp7
Tubg1
Tubg2
Tubgcp2
Tubgcp4
Tubgcp6
Tuft1
Tug1
Tulp2
Tulp3
Tulp4
Tusc2
Tusc8
Tut1
Tut7
Tvp23b
Tvp23c-cdrt4
Twf1
Twnk
Twsg1
Txlna
Txlng
Txlngy
Txndc11
Txndc12
Txndc15
Txndc17
Txndc5
Txndc9
Txnip
Txnl1
Txnl4b
Txnp1
Txnrd1
Txnrd2
Tymp
Tyms
Tyro3
Tyrobp
Tyw1
Tyw1b
Tyw3
U2af1l4
U2af2
U2surp
U52111.1
U62317.1
U62631.1
U73166.1
U73169.1
U73479.1
U91319.1
U91324.1
U91328.1
Uap1
Uba1
Uba2
Uba3
Uba5
Uba52
Uba6-as1
Uba7
Ubac2
Ubald2
Ubap1
Ubap2
Ubap2l
Ubash3b
Ubb
Ubbp1
Ubc
Ube2a
Ube2b
Ube2c
Ube2d1
Ube2d2
Ube2d3-as1
Ube2d4
Ube2e1
Ube2e2
Ube2e3
Ube2f
Ube2f-scly
Ube2h
Ube2hp1
Ube2i
Ube2k
Ube2l3
Ube2l5
Ube2l6
Ube2m
Ube2o
Ube2q2
Ube2q2p2
Ube2v1
Ube2v1p4
Ube2v2
Ube2v2p4
Ube2z
Ube3a
Ube3b
Ube3c
Ube4a
Ube4b
Ubfd1
Ubiad1
Ubl5
Ubl7-as1
Ubn1
Ubox5
Ubqln2
Ubqln3
Ubqln4
Ubr2
Ubr3
Ubr5-as1
Ubr7
Ubtf
Ubxn11
Ubxn2a
Ubxn2b
Ubxn4
Ubxn7-as1
Ubxn8
Uchl1
Uchl3
Uck2
Ucp2
Ucp3
Ufc1
Ufl1
Ufm1
Ugcg
Ugdh-as1
Uggt1
Ugp2
Ugt1a10
Ugt1a2p
Ugt1a5
Ugt1a6
Ugt2b10
Ugt2b25p
Ugt2b4
Ugt2b7
Ugt3a1
Ugt8
Uhmk1
Uhrf1
Uhrf1bp1
Uhrf2
Ulk2
Ulk3
Ulk4
Umad1
Umod
Umodl1
Umodl1-as1
Umps
Unc119
Unc119b
Unc13a
Unc13b
Unc13d
Unc45a
Unc50
Unc5b
Unc5cl
Unc79
Unc80
Ung
Unk
Unkl
Upb1
Upf1
Upf3a
Upp1
Upp2
Uprt
Uqcc1
Uqcc2
Uqcc3
Uqcr10
Uqcr11
Uqcrb
Uqcrc1
Uqcrc2
Uqcrh
Uqcrq
Urb1-as1
Urgcp-mrps24
Uri1
Urm1
Urod
Uros
Usb1
Use1
Usf1
Usf2
Ush1c
Ushbp1
Uso1
Usp1
Usp10
Usp11
Usp12
Usp12-as2
Usp13
Usp14
Usp15
Usp16
Usp18
Usp2
Usp20
Usp21
Usp25
Usp2-as1
Usp30
Usp30-as1
Usp34
Usp35
Usp36
Usp37
Usp38
Usp39
Usp3-as1
Usp4
Usp40
Usp42
Usp43
Usp44
Usp46-as1
Usp47
Usp5
Usp53
Usp54
Usp7
Usp8
Usp9x
Usp9y
Usp9yp4
Uspl1
Ust
Utp11
Utp14a
Utp15
Utp20
Utp23
Utp4
Utrn
Uts2
Uty
Uvrag
Uvssa
Uxt
Vac14
Vac14-as1
Vamp1
Vamp2
Vamp3
Vamp5
Vamp7
Vamp8
Vamp9p
Vapa
Vapb
Vars
Vars2
Vasp
Vav1
Vav3-as1
Vax2
Vcan
Vcl
Vdac1p8
Vdac1p9
Vdac2
Vdac3
Vegfa
Vegfb
Ventxp4
Ventxp5
Vezt
Vgll2
Vgll4
Vhl
Vil1
Vill
Vim
Vinac1p
Vip
Vipr1
Vipr1-as1
Vipr2
Vkorc1l1
Vldlr
Vma21
Vmac
Vmp1
Vn1r12p
Vn1r96p
Vn2r17p
Vn2r3p
Vnn2
Vnn3
Vopp1
Vpreb1
Vpreb3
Vps11
Vps13a
Vps13b
Vps13d
Vps16
Vps18
Vps25
Vps26a
Vps26b
Vps26c
Vps33b-dt
Vps35
Vps35l
Vps37a
Vps37b
Vps37d
Vps45
Vps50
Vps51
Vps52
Vps8
Vps9d1
Vrk1
Vrk2
Vrk3
Vrtn
Vsig10
Vsig2
Vsir
Vsnl1
Vsx1
Vta1
Vta1p1
Vti1a
Vtn
Vtrna1-1
Vtrna1-2
Vtrna1-3
Vtrna2-2p
Vwa1
Vwa3b
Vwa5a
Vwa5b2
Vwa7
Vwa8-as1
Vwc2l
Vwf
Wac
Wars
Wars2-as1
Was
Wasf3-as1
Wash2p
Washc2a
Washc2c
Washc3
Washc4
Wbp1
Wbp1l
Wbp2
Wdfy1
Wdfy2
Wdfy4
Wdpcp
Wdr1
Wdr11
Wdr12
Wdr13
Wdr17
Wdr18
Wdr19
Wdr20
Wdr24
Wdr25
Wdr27
Wdr3
Wdr36
Wdr37
Wdr38
Wdr4
Wdr41
Wdr43
Wdr45
Wdr45bp1
Wdr46
Wdr48
Wdr5
Wdr53
Wdr54
Wdr55
Wdr59
Wdr6
Wdr62
Wdr63
Wdr66
Wdr7
Wdr70
Wdr73
Wdr74
Wdr75
Wdr76
Wdr77
Wdr81
Wdr82
Wdr83
Wdr83os
Wdr86
Wdr86-as1
Wdr90
Wdr92
Wdr97
Wdtc1
Wee1
Wfdc3
Whamm
Whammp3
Whrn
Wif1
Wipf1
Wipf2
Wipi1
Wipi2
Wiz
Wnk1
Wnk2
Wnk4
Wnt1
Wnt10a
Wnt10b
Wnt2b
Wnt3
Wnt5a-as1
Wnt5b
Wrap53
Wrb
Wrb-sh3bgr
Wrnip1
Wsb1
Wsb2
Wtap
Wwc1
Wwc2
Wwox
Wwox-as1
Wwp1
Wwp2
Xbp1
Xg
Xiap
Xiap-as1
Xirp2
Xkr9
Xpnpep1
Xpnpep2
Xpnpep3
Xpo7
Xpot
Xpr1
Xrcc3
Xrcc4
Xrcc5
Xrcc6
Xrra1
Xxylt1
Xxylt1-as1
Xxylt1-as2
Xylb
Xylt2
Yae1
Yap1
Yap1p1
Ybey
Ybx1
Ybx1p2
Ybx3
Yeats4
Yif1a
Yipf1
Yipf4
Yipf6
Yjefn3
Yju2
Ykt6
Ylpm1
Ypel1
Ypel2
Ypel3
Ypel4
Ypel5
Ythdc2
Ythdf2
Ythdf3
Ythdf3-as1
Ywhab
Ywhae
Ywhaep7
Ywhah
Ywhaz
Yy1
Z69720.2
Z69890.1
Z73429.1
Z82188.2
Z82190.2
Z82244.2
Z83844.1
Z83844.2
Z83844.3
Z83846.1
Z84468.1
Z84492.2
Z93241.1
Z93930.2
Z93930.3
Z94721.2
Z95114.4
Z95115.1
Z97055.2
Z97198.1
Z97633.1
Z97987.1
Z97989.1
Z98257.1
Z98749.1
Z98752.1
Z98752.3
Z98883.1
Z99127.1
Z99129.3
Z99756.1
Z99774.1
Zacn
Zan
Zap70
Zbed3
Zbed3-as1
Zbed5-as1
Zbed6
Zbed6cl
Zbed9
Zbtb1
Zbtb10
Zbtb11-as1
Zbtb12
Zbtb14
Zbtb16
Zbtb18
Zbtb20-as4
Zbtb20-as5
Zbtb21
Zbtb22
Zbtb32
Zbtb33
Zbtb34
Zbtb37
Zbtb38
Zbtb40
Zbtb43
Zbtb44
Zbtb45
Zbtb46
Zbtb48
Zbtb49
Zbtb7b
Zbtb8a
Zbtb8os
Zbtb9
Zc2hc1a
Zc2hc1c
Zc3h10
Zc3h11a
Zc3h12a
Zc3h14
Zc3h15
Zc3h18
Zc3h6
Zc3h7a
Zc3h7b
Zcchc17
Zcchc2
Zcchc24
Zcchc4
Zcchc7
Zcchc9
Zcwpw1
Zcwpw2
Zdbf2
Zdhhc1
Zdhhc11
Zdhhc13
Zdhhc14
Zdhhc16
Zdhhc17
Zdhhc18
Zdhhc19
Zdhhc2
Zdhhc22
Zdhhc23
Zdhhc3
Zdhhc4
Zdhhc5
Zdhhc7
Zeb1
Zeb1-as1
Zeb2
Zeb2-as1
Zer1
Zfand2a
Zfand2b
Zfand3
Zfand6
Zfas1
Zfat
Zfhx3
Zfp1
Zfp36
Zfp36l1
Zfp64
Zfp69
Zfp69b
Zfp82
Zfp90
Zfp91-cntf
Zfpl1
Zfpm1
Zfpm2
Zfr
Zfr2
Zfx
Zfy
Zfyve16
Zfyve19
Zfyve21
Zfyve27
Zfyve28
Zfyve9
Zgpat
Zgrf1
Zhx1
Zic2
Zik1
Zkscan1
Zkscan2-dt
Zkscan3
Zkscan5
Zkscan7
Zkscan7-as1
Zkscan8
Zmat2
Zmiz1
Zmiz2
Zmpste24
Zmym1
Zmym2
Zmym4
Zmym6
Zmynd10
Zmynd10-as1
Zmynd11
Zmynd15
Zmynd8
Znf10
Znf101
Znf107
Znf112
Znf131
Znf133
Znf134
Znf136
Znf138
Znf140
Znf143
Znf146
Znf155
Znf169
Znf17
Znf174
Znf175
Znf181
Znf185
Znf189
Znf19
Znf192p1
Znf195
Znf197
Znf2
Znf200
Znf205
Znf207
Znf209p
Znf211
Znf212
Znf213
Znf213-as1
Znf217
Znf219
Znf222
Znf224
Znf225
Znf226
Znf227
Znf230
Znf233
Znf234
Znf236
Znf236-dt
Znf250
Znf252p
Znf252p-as1
Znf253
Znf254
Znf25-dt
Znf26
Znf263
Znf264
Znf267
Znf268
Znf271p
Znf273
Znf274
Znf275
Znf276
Znf277
Znf282
Znf283
Znf286a
Znf292
Znf295-as1
Znf30
Znf302
Znf304
Znf316
Znf317
Znf324
Znf324b
Znf326
Znf329
Znf330
Znf331
Znf333
Znf337-as1
Znf33a
Znf341
Znf345
Znf346
Znf35
Znf354b
Znf354c
Znf362
Znf37a
Znf382
Znf383
Znf384
Znf385a
Znf385b
Znf385c
Znf391
Znf394
Znf395
Znf397
Znf398
Znf407
Znf408
Znf410
Znf419
Znf420
Znf423
Znf425
Znf426-dt
Znf428
Znf429
Znf430
Znf431
Znf432
Znf433
Znf433-as1
Znf436-as1
Znf439
Znf440
Znf441
Znf444
Znf444p1
Znf445
Znf446
Znf449
Znf451
Znf460
Znf470
Znf473
Znf48
Znf480
Znf486
Znf487
Znf491
Znf493
Znf497
Znf500
Znf501
Znf502
Znf503-as1
Znf503-as2
Znf507
Znf511
Znf511-prap1
Znf512
Znf517
Znf518a
Znf524
Znf526
Znf527
Znf528
Znf529-as1
Znf530
Znf532
Znf536
Znf540
Znf541
Znf542p
Znf544
Znf546
Znf547
Znf548
Znf549
Znf551
Znf552
Znf554
Znf555
Znf556
Znf557
Znf559
Znf559-znf177
Znf561-as1
Znf567
Znf568
Znf57
Znf570
Znf575
Znf576
Znf577
Znf578
Znf580
Znf581
Znf582-as1
Znf583
Znf584
Znf586
Znf587
Znf587b
Znf589
Znf593
Znf594
Znf595
Znf596
Znf608
Znf609
Znf611
Znf613
Znf620
Znf621
Znf623
Znf625
Znf627
Znf628
Znf638
Znf639
Znf646
Znf649-as1
Znf653
Znf654
Znf655
Znf66
Znf664
Znf665
Znf667-as1
Znf672
Znf674-as1
Znf678
Znf680
Znf683
Znf684
Znf687
Znf691
Znf696
Znf7
Znf700
Znf701
Znf704
Znf705a
Znf705e
Znf705g
Znf707
Znf71
Znf710
Znf713
Znf714
Znf718
Znf720
Znf723
Znf726
Znf736
Znf738
Znf74
Znf740
Znf749
Znf76
Znf761
Znf763
Znf764
Znf765
Znf766
Znf771
Znf772
Znf773
Znf776
Znf778
Znf780b
Znf783
Znf785
Znf786
Znf789
Znf79
Znf790
Znf791
Znf800
Znf805
Znf808
Znf81
Znf813
Znf814
Znf815p
Znf827
Znf829
Znf830
Znf831
Znf836
Znf839
Znf84
Znf841
Znf844
Znf846
Znf85
Znf860
Znf862
Znf865
Znf876p
Znf879
Znf880
Znf92
Znf93
Znhit1
Znhit3
Znrd1
Znrf1
Znrf2
Znrf2p1
Znrf3
Zp3
Zpbp2
Zranb2-as1
Zranb2-as2
Zscan10
Zscan2
Zscan20
Zscan21
Zscan25
Zscan26
Zscan31
Zscan9
Zswim1
Zswim4
Zswim8
Zswim9
Zup1
Zwilch
Zyg11b
Zyx
Zzef1
