# Supplementary material for: A Bayesian inference transcription factor activity model for the analysis of single-cell transcriptomes
Source: Genome Res. 2021 Jul;31(7):1296–311. doi: 10.1101/gr.265595.120 (PMC8256867; doi:10.1101/gr.265595.120)
Supplement: Supplemental Material [file supp_gr.265595.120_Supplemental_Code.zip › BITFAM/inst/extdata/human/BCOR]

A4galt
Aacs
Aar2
Abca17p
Abca7
Abca9-as1
Abcb6
Abcc1
Abcc13
Abcc3
Abcc8
Abcg4
Abhd14a
Abhd14a-acy1
Abi3
Ablim3
Abr
Abtb1
Ac002375.1
Ac002401.2
Ac002480.1
Ac002550.1
Ac003006.1
Ac004148.1
Ac004233.4
Ac004264.1
Ac004466.3
Ac004522.1
Ac004637.1
Ac004812.2
Ac004832.1
Ac004832.2
Ac004832.6
Ac004834.1
Ac004839.1
Ac004884.2
Ac004908.1
Ac004908.2
Ac004948.1
Ac005086.3
Ac005197.1
Ac005253.1
Ac005256.1
Ac005264.1
Ac005332.4
Ac005363.2
Ac005479.1
Ac005546.1
Ac005559.1
Ac005562.1
Ac005622.1
Ac005625.1
Ac005632.3
Ac005632.4
Ac005670.2
Ac005736.1
Ac005775.1
Ac005779.2
Ac005785.1
Ac005796.1
Ac005823.2
Ac005920.1
Ac005944.1
Ac006001.3
Ac006116.9
Ac006130.1
Ac006372.2
Ac006372.4
Ac006449.1
Ac006449.7
Ac006483.2
Ac006487.1
Ac006538.1
Ac006974.1
Ac007216.1
Ac007216.2
Ac007292.3
Ac007347.2
Ac007375.2
Ac007546.2
Ac007569.1
Ac007595.1
Ac007686.4
Ac007787.1
Ac007834.1
Ac007834.2
Ac007950.1
Ac007950.2
Ac007950.3
Ac007952.4
Ac008012.1
Ac008013.1
Ac008397.1
Ac008403.1
Ac008403.4
Ac008406.3
Ac008443.1
Ac008481.3
Ac008543.1
Ac008649.2
Ac008655.2
Ac008667.4
Ac008686.1
Ac008687.2
Ac008735.5
Ac008743.1
Ac008745.1
Ac008750.4
Ac008753.2
Ac008760.2
Ac008761.2
Ac008761.3
Ac008770.3
Ac008878.1
Ac008878.3
Ac008894.3
Ac008895.1
Ac008915.2
Ac009005.1
Ac009041.2
Ac009053.2
Ac009086.1
Ac009097.4
Ac009102.1
Ac009107.2
Ac009108.5
Ac009121.2
Ac009171.2
Ac009220.1
Ac009303.2
Ac009879.2
Ac009950.1
Ac010203.2
Ac010245.2
Ac010280.2
Ac010297.1
Ac010319.2
Ac010319.5
Ac010325.2
Ac010327.4
Ac010327.5
Ac010333.3
Ac010336.1
Ac010336.2
Ac010422.2
Ac010463.2
Ac010531.2
Ac010538.1
Ac010618.4
Ac010677.2
Ac011008.1
Ac011195.2
Ac011379.1
Ac011383.1
Ac011443.1
Ac011444.1
Ac011472.3
Ac011472.4
Ac011473.2
Ac011476.2
Ac011476.3
Ac011481.1
Ac011498.5
Ac011510.1
Ac011511.1
Ac011511.2
Ac011529.1
Ac011603.1
Ac011773.1
Ac011890.2
Ac012065.5
Ac012073.1
Ac012146.1
Ac012306.2
Ac012313.9
Ac012317.1
Ac012507.4
Ac012555.1
Ac012615.3
Ac012629.3
Ac012629.4
Ac012645.4
Ac012676.5
Ac013356.2
Ac013451.2
Ac013472.2
Ac013564.1
Ac013731.1
Ac015574.1
Ac015689.1
Ac015813.1
Ac015813.2
Ac015813.7
Ac015849.1
Ac015909.1
Ac015914.2
Ac015921.1
Ac016355.1
Ac016405.1
Ac016526.3
Ac016586.1
Ac016588.2
Ac016683.1
Ac016957.1
Ac017083.1
Ac017104.1
Ac017116.1
Ac018521.7
Ac018552.3
Ac018755.1
Ac018755.3
Ac018866.1
Ac019131.2
Ac019254.2
Ac019294.2
Ac020612.2
Ac020658.1
Ac020658.2
Ac020658.3
Ac020658.7
Ac020663.4
Ac020891.1
Ac020895.2
Ac020904.2
Ac020907.5
Ac020910.4
Ac020916.2
Ac020922.3
Ac020922.4
Ac020931.1
Ac021016.3
Ac021422.1
Ac022001.2
Ac022098.2
Ac022098.4
Ac022154.1
Ac022196.1
Ac022217.2
Ac022217.3
Ac022384.1
Ac022509.4
Ac022517.1
Ac022613.2
Ac023034.1
Ac023194.3
Ac023347.1
Ac024075.1
Ac024267.2
Ac024580.1
Ac024580.2
Ac025154.2
Ac025164.1
Ac025171.4
Ac025181.2
Ac025822.2
Ac026202.3
Ac026254.2
Ac026310.2
Ac026369.3
Ac026464.6
Ac026471.1
Ac027088.3
Ac027243.1
Ac027279.2
Ac027319.1
Ac027702.1
Ac036214.1
Ac037441.1
Ac040169.1
Ac040173.1
Ac040977.1
Ac044839.1
Ac044849.1
Ac046143.1
Ac053503.5
Ac060780.2
Ac063976.1
Ac063976.3
Ac063976.4
Ac067817.1
Ac067863.2
Ac067945.3
Ac068152.1
Ac068189.1
Ac068580.1
Ac068620.2
Ac068870.2
Ac068987.5
Ac069304.3
Ac069307.1
Ac069503.2
Ac073111.3
Ac073573.1
Ac073592.10
Ac073592.2
Ac073592.4
Ac073592.5
Ac073592.7
Ac073592.9
Ac073593.1
Ac073863.1
Ac073916.1
Ac074085.2
Ac074348.1
Ac074389.1
Ac078878.1
Ac078883.1
Ac079466.1
Ac079781.5
Ac079848.1
Ac079880.1
Ac080038.1
Ac080080.2
Ac080112.1
Ac082651.1
Ac083805.3
Ac083843.2
Ac084125.2
Ac084211.1
Ac084368.1
Ac087071.1
Ac087163.1
Ac087284.1
Ac087289.1
Ac087289.3
Ac087393.3
Ac087468.1
Ac087477.5
Ac087491.1
Ac087651.1
Ac087741.2
Ac087893.2
Ac090281.1
Ac090502.4
Ac090506.2
Ac090510.1
Ac090518.1
Ac090519.2
Ac090616.2
Ac090616.5
Ac090617.3
Ac090617.5
Ac090772.2
Ac091057.6
Ac091062.1
Ac091167.2
Ac091180.2
Ac091230.1
Ac091390.1
Ac091806.1
Ac092017.1
Ac092017.3
Ac092053.2
Ac092068.1
Ac092070.1
Ac092118.1
Ac092171.3
Ac092171.4
Ac092384.2
Ac092473.1
Ac092720.1
Ac092747.4
Ac092802.3
Ac092839.2
Ac093155.3
Ac093281.1
Ac093323.1
Ac093484.1
Ac093827.4
Ac093904.2
Ac095040.1
Ac096540.1
Ac096541.1
Ac096677.3
Ac097104.1
Ac097358.2
Ac097634.1
Ac097658.1
Ac099489.1
Ac099677.1
Ac099778.2
Ac099795.1
Ac100793.3
Ac100793.4
Ac100803.2
Ac100803.3
Ac100810.3
Ac100858.3
Ac100860.1
Ac100871.1
Ac103591.4
Ac103702.2
Ac103718.1
Ac103923.1
Ac104241.1
Ac104454.1
Ac104564.5
Ac104590.1
Ac105021.1
Ac105206.3
Ac105265.2
Ac105275.1
Ac105275.2
Ac105277.1
Ac105940.1
Ac106038.1
Ac106858.1
Ac106865.1
Ac106897.1
Ac107223.1
Ac108002.2
Ac108047.1
Ac108134.3
Ac108134.4
Ac108448.2
Ac108471.1
Ac109583.3
Ac110285.2
Ac110285.5
Ac110285.7
Ac110768.1
Ac111170.1
Ac111170.2
Ac112236.2
Ac112484.2
Ac113382.1
Ac113423.1
Ac114803.1
Ac116345.1
Ac116348.2
Ac116348.4
Ac116407.2
Ac117422.1
Ac119428.2
Ac119501.1
Ac122688.1
Ac122714.2
Ac123768.2
Ac123912.2
Ac124014.1
Ac124067.4
Ac124319.1
Ac124947.1
Ac124947.2
Ac126283.1
Ac126614.1
Ac127496.5
Ac130456.6
Ac130456.7
Ac130469.1
Ac130686.1
Ac131011.1
Ac131097.2
Ac131097.4
Ac132192.2
Ac132872.1
Ac132872.2
Ac132938.5
Ac133065.3
Ac133552.1
Ac133637.1
Ac134043.1
Ac134508.1
Ac134915.1
Ac135048.3
Ac135050.1
Ac135178.1
Ac135178.6
Ac136469.1
Ac136475.9
Ac136624.3
Ac138150.1
Ac138207.3
Ac138207.8
Ac138304.1
Ac138649.4
Ac138649.5
Ac138696.2
Ac139149.1
Ac139795.3
Ac140118.1
Ac144522.1
Ac144831.1
Ac145098.1
Ac145098.2
Ac147067.2
Ac148476.1
Ac148477.8
Ac174065.1
Ac211469.2
Ac211486.4
Ac232271.1
Ac233702.8
Ac234582.2
Ac241377.3
Ac242842.3
Ac242988.2
Ac243562.2
Ac244021.1
Ac244502.1
Ac245100.4
Ac245140.1
Ac245140.2
Ac245297.3
Acacb
Acad9
Acap1
Ace
Ace3p
Acin1
Acot8
Acox2
Acp4
Acp5
Acp7
Acsbg1
Acsm4
Actn1-as1
Actn2
Actn3
Actn4
Actr3
Actr3b
Acvr2a
Acvr2b
Acy3
Ad000090.1
Ad000864.2
Ada
Adam11
Adamts10
Adamts14
Adamts7p1
Adamtsl2
Adap1
Adarb1
Adat3
Adck1
Adcy3
Adcy7
Add1
Adgra2
Adgrd1
Adgre1
Adgrg1
Adgrg4
Adgrl1
Adipor1
Adora1
Adora2a
Adora2a-as1
Adpgk
Adrm1
Adssl1
Aes
Af001548.2
Af001548.3
Af038458.1
Af038458.3
Af064858.1
Af117829.1
Af235103.2
Agap1
Agpat3
Agpat5
Agrn
Ahcy
Ahdc1
Ahsa1
Aif1l
Aifm1p1
Aifm3
Aip
Aipl1
Aj003147.2
Akap10
Akr1d1p1
Akt1s1
Al008636.1
Al008638.2
Al008726.1
Al009179.1
Al021154.1
Al022157.1
Al022237.1
Al022315.1
Al022318.4
Al022323.1
Al022334.2
Al024498.2
Al024509.2
Al031055.1
Al031428.1
Al031590.1
Al031595.1
Al031687.1
Al031713.1
Al031729.1
Al031963.2
Al034374.1
Al034379.1
Al035078.4
Al035090.1
Al035404.2
Al049780.2
Al049794.1
Al078605.1
Al080313.1
Al096840.1
Al109614.1
Al109615.1
Al109615.3
Al109917.1
Al109935.1
Al109976.1
Al117336.2
Al117382.2
Al118522.1
Al121603.2
Al121672.3
Al121772.1
Al121829.1
Al121895.1
Al121949.1
Al121992.1
Al132639.2
Al132780.2
Al132819.1
Al133153.1
Al133215.2
Al133343.1
Al133351.1
Al133368.1
Al133383.2
Al133467.1
Al133520.1
Al136040.1
Al136084.2
Al136141.1
Al136146.2
Al136531.2
Al137786.1
Al137798.1
Al138686.2
Al138720.1
Al138724.1
Al138895.1
Al138900.2
Al138976.2
Al139158.2
Al139254.3
Al139288.1
Al157371.1
Al157414.3
Al157702.2
Al157834.1
Al157888.1
Al157935.1
Al158068.1
Al158151.1
Al158151.4
Al158212.2
Al158837.1
Al160408.1
Al160408.5
Al161669.1
Al161729.1
Al161785.2
Al161785.3
Al161910.1
Al162231.2
Al162724.2
Al163636.2
Al353604.1
Al353621.2
Al353759.1
Al353764.1
Al353807.4
Al353997.2
Al354796.1
Al354919.2
Al354979.1
Al355032.1
Al355480.4
Al355803.1
Al355981.1
Al355987.1
Al355994.2
Al356057.2
Al356309.2
Al356309.3
Al356310.1
Al356390.1
Al356583.1
Al356583.3
Al357075.2
Al357078.3
Al357140.1
Al357140.3
Al357673.1
Al357835.1
Al358113.1
Al358613.2
Al359091.4
Al359258.2
Al359258.3
Al359541.1
Al359555.3
Al359555.4
Al360181.3
Al360182.2
Al360294.1
Al390719.1
Al390877.1
Al390879.1
Al391095.1
Al391244.2
Al391262.1
Al391832.1
Al391832.2
Al441992.1
Al445183.1
Al445307.1
Al445471.2
Al445933.1
Al450267.1
Al450487.1
Al512274.1
Al512306.3
Al512652.2
Al513122.2
Al513217.1
Al513365.1
Al589642.1
Al590068.3
Al590327.1
Al590440.1
Al590556.1
Al590556.3
Al590560.3
Al590644.1
Al590666.2
Al591122.1
Al591212.1
Al591424.2
Al591926.6
Al592045.1
Al592310.1
Al627095.1
Al627171.1
Al645608.1
Al645608.4
Al663074.1
Al669831.4
Al671883.1
Al691447.2
Al731557.1
Al805961.1
Aldh18a1
Aldh1b1
Aldh3b1
Aldh3b2
Aldh4a1
Aldh7a1
Alkbh4
Alkbh7
Alox15b
Alox5
Alpl
Amn
Ampd1
Ampd2
Ampd3
Amz2
Anapc5
Ang
Angel1
Angptl2
Angptl4
Ankhd1
Ankrd18b
Ankrd19p
Ankrd24
Ankrd29
Ankrd36
Ankrd49
Ano1
Ano10
Ano8
Anxa11
Anxa6
Anxa7
Ap000265.1
Ap000439.3
Ap000442.1
Ap000445.1
Ap000593.2
Ap000662.1
Ap000695.1
Ap000704.1
Ap000769.2
Ap000769.3
Ap000879.2
Ap000915.2
Ap000941.1
Ap000944.1
Ap001025.1
Ap001033.1
Ap001107.1
Ap001107.4
Ap001107.6
Ap001107.9
Ap001189.3
Ap001189.4
Ap001189.5
Ap001362.2
Ap001363.1
Ap001363.2
Ap001471.1
Ap001528.1
Ap001816.1
Ap001962.1
Ap001972.4
Ap002026.1
Ap002380.1
Ap002387.2
Ap002761.4
Ap002852.1
Ap002884.3
Ap002992.1
Ap003063.1
Ap003064.2
Ap003108.3
Ap003119.1
Ap003385.1
Ap003498.2
Ap003500.2
Ap003774.1
Ap003774.2
Ap005431.1
Ap005899.1
Ap006193.1
Ap006289.1
Ap006333.2
Ap1ar
Ap1m2
Ap2a1
Ap2b1
Ap3s1
Ap4m1
Apaf1
Apba2
Apc2
Apobec3b
Apobec3c
Apobec3d
Apobec3h
Aprt
Aqp1
Aqp2
Aqp3
Araf
Arel1
Arf1
Arf5
Arg1
Arhgap11a
Arhgap11b
Arhgap22
Arhgap23
Arhgap27
Arhgap40
Arhgap45
Arhgap5
Arhgap8
Arhgef1
Arhgef15
Arid2
Arid3a
Arl5c
Armc1
Armc10
Armc3
Arpc1b
Arpc2
Arpc4
Arpc4-ttll3
Arpc5l
Arpin
Arrb1
Arrb2
Arrdc2
Arsd
Arsd-as1
Arsk
Asah1
Ascc1
Ascc2
Asic4
Asns
Ass1
Atad3a
Atad3c
Atcay
Atf3
Atf4p3
Atg10
Atg101
Atg12
Atg16l1
Atg16l2
Atg4d
Atp10d
Atp11a
Atp13a2
Atp2c2
Atp4a
Atp5f1d
Atp5if1
Atp5mc1
Atp6ap1
Atp6ap1l
Atp6v0a1
Atp6v0a2
Atp6v0e1
Atp6v0e2
Atp6v1b2
Atp7b
Atpaf1
Atxn7l1
Atxn7l2
Aurkap1
Axl
Azin1-as1
B3gnt3
B4galnt3
B4galt1-as1
B4galt4
B4galt4-as1
B4galt7
B9d1
B9d2
Bag2
Bahcc1
Bahd1
Baiap2l1
Barx1
Bax
Bbc3
Bcam
Bcap29
Bcar1
Bcas4
Bcat1
Bccip
Bcl2l14
Bcl3
Bcl7c
Bdh1
Bean1
Becn1
Best1
Bicdl2
Bicra
Bicra-as1
Bloc1s3
Blvra
Blvrb
Bmp1
Bms1p1
Bola2p1
Borcs5
Borcs8
Bpifb5p
Bpnt1
Brcc3
Brd7
Brox
Brpf1
Brsk1
Brwd1
Brwd1-as1
Brwd1-as2
Bsdc1
Bsg
Btbd2
Btbd6
Btbd7p1
Btf3p13
Btg2
Btn3a2
Btrc
Bx649632.1
Bzw1
C10orf25
C11orf49
C11orf80
C12orf43
C12orf76
C15orf56
C16orf45
C16orf74
C17orf82
C17orf99
C18orf15
C19orf12
C19orf25
C19orf38
C19orf44
C19orf66
C19orf71
C19orf85
C1orf137
C1orf158
C1orf167
C1orf232
C1orf87
C1rl
C1rl-as1
C20orf144
C22orf15
C22orf46
C2cd3
C2orf50
C2orf68
C2orf88
C3
C3orf80
C4orf48
C4orf50
C5
C5ar1
C5ar2
C6orf223
C6orf48
C6orf99
C7orf43
C8g
C9orf50
C9orf62
C9orf78
Ca12
Cacna1a
Cacna1h
Cacna1i
Cacna2d4
Cacnb1
Cacnb3
Cacng5
Cactin
Calb2
Calm1
Calm3
Camk1
Camk2a
Camk2g
Cand2
Cant1
Capn1
Capn11
Capn12
Capn5
Capns1
Card11
Card14
Cars2
Casc11
Casc3
Caskin2
Casp10
Casp8
Cass4
Cast
Catsper2p1
Cbarp
Cbfa2t3
Cbx6
Cbx7
Cc2d1a
Ccar1
Ccdc102a
Ccdc117
Ccdc120
Ccdc126
Ccdc127
Ccdc130
Ccdc148
Ccdc155
Ccdc159
Ccdc171
Ccdc187
Ccdc18-as1
Ccdc194
Ccdc22
Ccdc32
Ccdc61
Ccdc78
Ccdc83
Ccdc84
Ccdc88b
Ccdc90b
Ccdc91
Ccl2
Ccm2
Ccm2l
Ccn1
Ccn5
Ccnd1
Ccne1
Ccny
Ccr10
Ccr5
Ccser2
Cct8l2
Ccz1
Cd160
Cd19
Cd276
Cd2ap
Cd300lf
Cd3e
Cd3eap
Cd40
Cd52
Cd55
Cd70
Cd79a
Cd83
Cd99p1
Cda
Cdc25b
Cdc34
Cdc40
Cdc42bpg
Cdc42ep5
Cdc45
Cdcp1
Cdh1
Cdh23
Cdh23-as1
Cdh5
Cdhr3
Cdk12
Cdk9
Cdkl1
Cdkl3
Cdkn2d
Cdyl2
Ceacam19
Cecr7
Cela2b
Cela3b
Celf5
Celsr2
Cep164
Cep250
Cep68
Cep70
Cep78
Cep97
Cercam
Cers4
Ces2
Ces5ap1
Cetp
Cfap157
Cfap221
Cfap73
Cfap97d2
Cflar-as1
Cgas
Chchd2p1
Chchd2p2
Chchd7
Chga
Chic2
Chmp6
Chpt1
Chrac1
Chrd
Chrdl2
Chrna2
Chrna5
Chrnb4
Chrnd
Chst12
Chtf18
Chtop
Churc1
Churc1-fntb
Cib3
Cic
Ciita
Cirbp
Clasrp
Clba1
Clcn2
Clcnkb
Cldnd2
Clec16a
Clip2
Clip3
Clk3
Cln3
Clp1
Clpb
Clpsl2
Clptm1
Clptm1l
Clspn
Cluap1
Clybl
Cmbl
Cmpk2
Cngb1
Cnksr1
Cnn1
Cnot6
Cnp
Cnst
Cntd1
Cntn2
Cntnap1
Coasy
Cobll1
Cog8
Col16a1
Col18a1
Col23a1
Col26a1
Col27a1
Col6a1
Col9a2
Colgalt1
Copg1
Cops8
Copz2
Coq4
Coq6
Coq8b
Coro1a
Coro6
Coro7
Cp
Cpa5
Cpamd8
Cpeb2
Cpne2
Cpne7
Cpne9
Cpq
Cpsf4
Cpt1c
Cpz
Cracr2b
Cradd
Cramp1
Crb2
Crb3
Creb3l1
Creb3l3
Creb3l4
Crhr1
Crip3
Crocc
Croccp3
Crtc1
Cryba4
Crybb2p1
Crybg2
Crygn
Crym
Cs
Csad
Csdc2
Csf3r
Csk
Csnk1g3
Cspg5
Csrp1
Ctdnep1
Ctdsp1
Ctdspl2
Ctnnb1
Ctrc
Ctsa
Ctsb
Cttn
Cttnbp2
Cutc
Cux1
Cxcl14
Cxorf58
Cxxc1
Cxxc4-as1
Cxxc5
Cyb561
Cyb561a3
Cyb5b
Cyb5rl
Cyfip2
Cyld
Cyp11a1
Cyp2w1
Cyp4a43p
Cyp4f23p
Cyp4f8
Cyth4
Cytor
Daam1
Dact3
Dand5
Dao
Dapk2
Daxx
Dazap1
Dbf4b
Dbh-as1
Dbn1
Dbp
Dcaf10
Dcaf16
Dcaf6
Dcbld2
Dcun1d1
Dda1
Ddb2
Ddhd2
Ddias
Ddx10
Ddx17
Ddx20
Ddx42
Ddx55
Deaf1
Decr2
Defb124
Dennd1c
Dennd3
Depdc5
Depdc7
Depp1
Desi2
Deup1
Dexi
Dffb
Dgat2
Dgka
Dgkd
Dgkz
Dhcr24
Dhodh
Dhrs3
Dhrsx
Dhx33
Dhx58
Dio1
Diras1
Dis3l
Dkk3
Dlat
Dlg4
Dlgap4
Dll4
Dm1-as
Dmac2
Dmpk
Dmwd
Dmxl1
Dnaaf4
Dnaaf5
Dnah14
Dnajb11
Dnajb2
Dnajc12
Dnajc27-as1
Dnajc6
Dnajc7
Dnase2
Dnhd1
Dnm1
Dnm1p35
Dnm2
Dnmt3b
Dnpep
Doc2a
Dock11
Dock6
Dock7
Dock8
Dok1
Dok3
Dolpp1
Dot1l
Dpcd
Dpf1
Dpf2
Dpm3
Dpp3
Dpp9-as1
Dpy19l3
Dpy30
Drap1
Drc7
Drg2
Drosha
Dscas
Dscr4
Dse
Dtx1
Dus2
Dusp13
Dusp14
Duxap3
Dym
Dynll1
Dyrk1a
Dysf
E2f2
E2f5
Ece1
Ech1
Echdc2
Eef1a1p5
Eef1e1
Eefsec
Efl1p1
Efr3b
Egfl7
Ehbp1l1
Ehd2
Ehmt1
Ehmt2
Ehmt2-as1
Ei24
Eif1p6
Eif2b2
Eif3j-dt
Eif3l
Eif4a2
Eif4e
Eif4enif1
Eif4g1
Eif5a
Elavl3
Elfn1
Elk1
Elk4
Ell
Elmsan1
Elof1
Elp6
Emid1
Emilin1
Eml2
Eml3
Emp3
Enam
Ep300
Ep400
Epc2
Epha2
Ephb2
Ephb4
Ephb6
Epor
Eps8l1
Erbb2
Ercc1
Ercc2
Ergic1
Erich6b
Erv3-1
Esrrb
Esyt1
Etfb
Ethe1
Ets2
Etv7
Evi5l
Exoc3l4
Exosc10
Exosc3
Exosc7
Extl1
Extl3
Ezh1
Ezr-as1
F2
Fa2h
Faahp1
Faap20
Fabp5p12
Fads2
Fads3
Fah
Fahd1
Fam102a
Fam102b
Fam110a
Fam118a
Fam129b
Fam129c
Fam131c
Fam135a
Fam157b
Fam157c
Fam160b2
Fam161a
Fam171a2
Fam181a-as1
Fam193b
Fam204bp
Fam207a
Fam20b
Fam21ep
Fam221b
Fam229a
Fam234a
Fam234b
Fam242c
Fam25e
Fam27b
Fam98c
Fblim1
Fbln2
Fbln7
Fbrs
Fbrsl1
Fbxl13
Fbxl18
Fbxl19
Fbxl8
Fbxo16
Fbxo2
Fbxo27
Fbxo31
Fbxo32
Fbxo34
Fbxo36
Fbxo44
Fbxo6
Fbxw8
Fcho1
Fdpsp4
Fer1l4
Fermt3
Fev
Fez1
Fgd2
Fgd4
Fgf17
Fgf22
Fgfr3
Fgfrl1
Fgr
Fhad1
Fibcd1
Figla
Fkbp8
Fkrp
Flii
Flna
Flnb
Flnb-as1
Flnc
Flvcr1
Fmc1
Fmc1-luc7l2
Fmnl3
Fmr1
Fnbp1
Fo393414.1
Fosl2
Foxa3
Foxk2
Foxn4
Foxo1b
Foxo3
Foxp1
Foxp4
Foxr1
Fp565171.1
Fpr2
Frmd4b
Frmd8
Fsd1
Fstl3
Fth1
Fundc2
Furin
Fus
Fut3
Fut7
Fuz
Fxn
Fxyd5
Fxyd7
Fzd1
Fzd2
Fzd9
Gabpb2
Gadd45b
Gal3st1
Galnt10
Galnt11
Galntl5
Gamt
Gapdhp20
Gapdhp54
Gapvd1
Gar1
Garnl3
Gasal1
Gata1
Gata2-as1
Gbgt1
Gcdh
Gcgr
Gckr
Gde1
Gdf11
Gdf15
Gdi1
Gemin6
Gemin7
Get4
Gfi1b
Gfra4
Gfy
Ggt1
Ggt5
Ggt7
Gid8
Gins3
Git1
Gjb1
Gjd3
Glb1
Glb1l3
Gli1
Glipr2
Glis2
Gm2a
Gmeb1
Gmip
Gmppa
Gmpr
Gna11
Gnai2
Gnas
Gnb2
Gng5p2
Gng8
Gorasp1
Gosr2
Gp6
Gp9
Gpatch3
Gpatch4
Gpc2
Gpnmb
Gpr107
Gpr108
Gpr137
Gpr161
Gpr17
Gpr32p1
Gpr78
Gpr89b
Gpsm1
Gpsm3
Gpx4
Gramd1a
Grap2
Grb10
Greb1
Grhl3
Grip2
Grk5
Grk6
Grpel2
Gsdmb
Gse1
Gsn
Gsn-as1
Gstk1
Gstz1
Gtf2e1
Gtf2h2c
Gtf2h4
Gtf2ird1
Gtf2ird2
Gtf3a
Gtf3c6
Gtpbp3
Guca1a
Guk1
Gvqw3
Gxylt2
H1f0
H3f3a
H3f3b
H6pd
Haao
Hacd3
Haghl
Hapln3
Hba1
Hcrt
Hdac1
Hdac11
Hdac3
Hdac4-as1
Hdac6
Hdac7
Hdgfl2
Heatr5b
Hebp1
Hecw2
Hemk1
Hes1
Hexim1
Hexim2
Hgfac
Hhip
Hid1
Hif3a
Hils1
Hip1
Hist1h2am
Hist1h2bo
Hist2h2be
Hivep1
Hjurp
Hk2
Hla-dma
Hla-dpb1
Hla-e
Hltf-as1
Hm13
Hm13-it1
Hmbs
Hmcn2
Hmg20b
Hmga1
Hmgb3p17
Hmgb3p32
Hmgxb4
Hnf1a-as1
Hnf4a
Hnrnplp2
Homer3
Homez
Hoxb1
Hpcal1
Hpd
Hpn
Hps1
Hps5
Hps6
Hr
Hrc
Hs3st3a1
Hsd11b1l
Hsd17b6
Hsh2d
Hsp90ab1
Hspa1a
Hspa8p14
Hspb1
Hspb1p2
Hspb7
Hspbp1
Hspe1
Hspe1-mob4
Hspg2
Htd2
Htr2a-as1
Htr4
Hyal2
Icam1
Icam5
Id2
Id2-as1
Idh1
Idh3a
Ier5
Ifi30
Ift122
Igdcc3
Igf1
Igf2r
Iglv4-60
Il15ra
Il16
Il17c
Il17rc
Il1b
Il1r1
Il1r2
Il1rl1
Il21r
Il21r-as1
Il2rb
Il4i1
Il4r
Il6r
Ilvbl
Impa2
Impdh1p3
Inafm2
Ino80e
Inpp5f
Inppl1
Insl3
Insl5
Ints4
Ints6-as1
Ints6l
Ints8
Ipo9
Iqce
Iqch-as1
Iqgap1
Iqgap3
Iqsec1
Irf3
Irgq
Irx5
Isg15
Isg20
Islr2
Isoc2
Itga3
Itga5
Itgal
Itgb1
Itgb1-dt
Itgb3
Itgb4
Itgb5
Itih1
Itln2
Itpk1-as1
Itpr1
Jade2
Jag2
Jak1
Jak3
Jchain
Jkamp
Jpx
Jup
Kank1
Kank2
Kansl3
Kantr
Kat2b
Kat6b
Katna1
Kbtbd4
Kcmf1
Kcnab2
Kcnc1
Kcnc3
Kcnc4
Kcnd1
Kcng4
Kcnh2
Kcnip2-as1
Kcnip3
Kcnj12
Kcnk17
Kcnq4
Kcp
Kctd21-as1
Kdelr3
Kdm1a
Kdm2b
Kdm7a-dt
Kf459542.1
Khdrbs3
Kiaa0586
Kiaa0753
Kiaa0930
Kiaa1217
Kiaa1671
Kiaa1755
Kiaa1958
Kif17
Kif3a
Kif9
Kif9-as1
Kifc2
Kirrel2
Kiss1r
Klc1
Klc2
Klf11
Klf13
Klf16
Klf5
Klhdc8a
Klhdc8b
Klhdc9
Klhl17
Klhl20
Klhl21
Klhl33
Klhl41
Klk10
Klk11
Klk5
Kmt2a
Kmt5a
Kncn
Kndc1
Knop1
Kpna5
Kpnb1
Kremen1
Kri1
Krt16p6
Krt19
Krt222
Krt32
Krt4
Krt79
Krt8p11
Krtap2-3
Krtap5-as1
Ksr1
Ktn1
Kxd1
L3mbtl2
L3mbtl3
Lag3
Lamtor2
Lasp1
Lat2
Lbhd1
Lck
Lcmt1
Lcn10
Lcn15
Lcnl1
Ldhap7
Ldlrad2
Ldlrap1
Letmd1
Lfng
Lgals1
Lgals12
Lgals9
Lgalsl
Lgmn
Lhpp
Lhx1
Lias
Lig1
Lilrb4
Limd1
Limk2
Lin7b
Linc00173
Linc00315
Linc00324
Linc00337
Linc00407
Linc00431
Linc00475
Linc00520
Linc00529
Linc00620
Linc00623
Linc00629
Linc00642
Linc00877
Linc00884
Linc00888
Linc00899
Linc00921
Linc00926
Linc00933
Linc00963
Linc00974
Linc01003
Linc01007
Linc01011
Linc01089
Linc01097
Linc01118
Linc01128
Linc01132
Linc01144
Linc01146
Linc01185
Linc01198
Linc01225
Linc01237
Linc01270
Linc01275
Linc01343
Linc01381
Linc01391
Linc01415
Linc01484
Linc01503
Linc01517
Linc01531
Linc01565
Linc01574
Linc01595
Linc01607
Linc01623
Linc01627
Linc01629
Linc01719
Linc01730
Linc01756
Linc01770
Linc01771
Linc01778
Linc01800
Linc01814
Linc01841
Linc01869
Linc01888
Linc01952
Linc01975
Linc01976
Linc01979
Linc01983
Linc02018
Linc02037
Linc02069
Linc02071
Linc02145
Linc02154
Linc02182
Linc02287
Linc02356
Linc02381
Linc02395
Linc02452
Linc02538
Linc02557
Linc02593
Lingo1
Lingo1-as2
Lins1
Lipc
Lipe-as1
Llgl1
Llgl2
Lmf1
Lmo2
Lmod1
Loh12cr2
Lonp1
Lonp2
Loxl1
Lpin3
Lrba
Lrch4
Lrfn3
Lrp2
Lrp5
Lrpap1
Lrrc27
Lrrc29
Lrrc31
Lrrc37a6p
Lrrc37b
Lrrc71
Lrrcc1
Lrwd1
Lsr
Lst1
Ltbp4
Luc7l
Luc7l2
Lucat1
Lyplal1
Lyrm9
Lyve1
Macf1
Macrod1
Madcam1
Mafg-dt
Mafk
Malat1
Malinc1
Man1a2
Man1b1
Man1c1
Man2a2
Man2b2
Manbal
Map1s
Map2k3
Map2k5
Map2k7
Map3k10
Map3k11
Map3k20
Map3k21
Map3k6
Map3k8
Map3k9
Map4k3-dt
Map7d1
Mapk14
Mapk6
Mapk8ip1
Mapkapk5
Mapt
Mapt-as1
March2
March6
Mark2p17
Mark4
Mars
Marveld1
Mast1
Mast2
Mast3
Mast4
Mastl
Matk
Matn1
Matn1-as1
Matn4
Mboat7
Mcf2l2
Mcm5
Mcoln1
Mdga1
Mds2
Med16
Med30
Mef2a
Mef2bnbp1
Meg9
Megf8
Mei1
Meiob
Melk
Memo1
Men1
Mettl14
Mettl22
Mettl25
Mettl27
Mex3d
Mfap2
Mfap3
Mfge8
Mfrp
Mfsd1
Mfsd12
Mfsd2b
Mfsd6
Mgat5
Mgll
Mia2
Mib1
Mical2
Micall2
Micb
Midn
Mief1
Mif4gd
Miip
Mip
Mir1180
Mir1205
Mir1292
Mir145
Mir1470
Mir192
Mir193bhg
Mir194-2
Mir194-2hg
Mir202
Mir202hg
Mir208a
Mir22
Mir22hg
Mir2861
Mir3124
Mir3181
Mir3190
Mir3191
Mir320a
Mir330
Mir345
Mir3615
Mir3619
Mir3646
Mir365a
Mir3675
Mir3677
Mir3681hg
Mir3688-1
Mir3688-2
Mir373
Mir3918
Mir3928
Mir3936hg
Mir3960
Mir422a
Mir4252
Mir4254
Mir4309
Mir4311
Mir4322
Mir4425
Mir4443
Mir4472-2
Mir4478
Mir4487
Mir4506
Mir4534
Mir4650-1
Mir4658
Mir4673
Mir4674
Mir4695
Mir4706
Mir4729
Mir4740
Mir4762
Mir4767
Mir484
Mir499a
Mir499b
Mir5090
Mir548aa2
Mir548ak
Mir548aw
Mir548d2
Mir548j
Mir548o
Mir564
Mir5689
Mir5690
Mir5695
Mir607
Mir6088
Mir6089
Mir632
Mir639
Mir648
Mir6716
Mir6732
Mir6748
Mir6781
Mir6860
Mir7846
Mir7849
Mir7850
Mir9-1
Mirlet7a1hg
Mkln1
Mknk1
Mlec
Mlf2
Mllt6
Mlxipl
Mmp11
Mmp24os
Mmp25
Mmp25-as1
Mnat1
Mon1a
Morn3
Morn4
Mospd2
Mospd3
Mpnd
Mpo
Mpp6
Mprip
Mroh5
Mroh6
Mroh8
Mrpl1
Mrpl15p1
Mrpl28
Mrpl34
Mrpl35
Mrpl4
Mrpl54
Mrps18ap1
Mrps18cp4
Mrps36
Mrto4
Ms4a3
Msl3
Mst1r
Mtfr1
Mtfr1l
Mtfr2
Mthfr
Mtmr1
Mtnd4lp26
Mtnd4p14
Mtor
Mturn
Mtx1
Muc12
Muc16
Muc20-ot1
Muc4
Mucl3
Mvd
Mvp
Mxi1
Myadm
Mybpc2
Mybpc3
Mycl
Mydgf
Myeov
Myh11
Myh14
Myh7b
Mylip
Mylk2
Mynn
Myo15a
Myo15b
Myo1c
Myo1f
Myo1g
Myo1h
Myo9b
Myom3
Myoz3
Myrf
Mzt1p2
N4bp2
NA
Naa30
Nadk
Naglu
Nags
Nalt1
Nanos3
Napa-as1
Napsa
Nat1
Nav2
Naxe
Nbeal1
Nbeal2
Nbpf12
Nbr1
Ncan
Ncaph
Ncf4
Nck1
Nckap1l
Ncln
Ncoa1
Ncoa3
Ncor2
Ncs1
Nde1
Ndel1
Ndfip1
Ndrg4
Ndst1
Ndst2
Ndufa11
Ndufa3
Ndufa4l2
Ndufa6-dt
Ndufab1
Ndufb4
Ndufs3
Ndufs4
Neat1
Necab2
Necab3
Nectin2
Nedd1
Nek6
Nelfb
Nelfcd
Neurl4
Nfia
Nfic
Nfix
Nfu1
Nif3l1
Nifkp6
Nifkp9
Nipa1
Nipa2
Nipsnap1
Nkd1
Nkd2
Nkila
Nlrc5
Nlrp14
Nlrp7
Nlrx1
Nme2
Noc2lp1
Nol12
Nol4l-dt
Nol9
Nop53
Nop56
Nos3
Nosip
Notch1
Notum
Nphp4
Npl
Nqo2
Nr1h2
Nr2f2
Nr4a1
Nr4a3
Nrsn2
Nsd1
Nsmce1-dt
Nt5dc4
Ntan1
Ntf4
Nthl1
Ntmt1
Ntrk1
Nubp2
Nucb1
Nucb1-as1
Nudt18
Numbl
Nutm1
Nxph3
Oas3
Oasl
Obscn
Odf3l2
Ogfr
Ogg1
Olig1
Onecut3
Oprl1
Or10j7p
Or11g1p
Or13z2p
Or2d3
Or51a9p
Or51b3p
Or6c4
Or8b3
Osbpl2
Osbpl9
Osgin1
Otoa
Otub2
Ovgp1
Ovol3
P2rx3
P2rx4
P2ry6
Pabpc1l
Pabpn1l
Pacsin1
Pacsin2
Pacsin3
Padi4
Pafah1b1
Pah
Pak4
Pak6
Palm
Palm3
Paox
Papln
Pappa
Paqr7
Parp10
Parp15
Paupar
Pax6
Paxx
Pbx3
Pbx4
Pbxip1
Pcca
Pced1b
Pcf11
Pcgf3
Pcif1
Pck1
Pcsk4
Pctp
Pdcd10
Pdcd11
Pdcd2l
Pde12
Pde2a
Pde4c
Pdgfa
Pdgfb
Pdilt
Pdk1
Pdlim2
Pdlim4
Pdlim7
Pdxk
Pdxp
Pdzd7
Pear1
Peli1
Peli3
Pex14
Pfas
Pfdn4
Pfkfb3
Pfkl
Pgam1
Pgap2
Pgbd2
Pgf
Pglyrp2
Pglyrp4
Pgpep1
Pgs1
Phc1
Phf12
Phf13
Phgdh
Phldb1
Phldb3
Phyhd1
Pi4k2a
Pibf1
Pidd1
Pigl
Pigq
Pigs
Pik3c2b
Pik3cb
Pik3r1
Pik3r2
Pim3
Pin4
Pip5k1b
Pip5k1c
Pip5kl1
Pisrt1
Pithd1
Pitpnc1
Pitpnm1
Pitpnm3
Pkd2l1
Pkd2l2
Pkib
Pkig
Pkn1
Pkp3
Pla2g4c
Pla2g4d
Pla2g4e
Pla2g6
Plat
Plaur
Plbd2
Plcb3
Plcg2
Plcxd1
Pld1
Pld2
Pld3
Plekha4
Plekha7
Plekhg2
Plekhg5
Plin3
Plin5
Plk3
Plk5
Plod1
Plpp2
Pls1
Plxna1
Plxnd1
Pmm1
Pnck
Pnkd
Pnkp
Pnpla6
Pnpla7
Poc5
Pofut1
Pold1
Polh
Poln
Polr2b
Polr2g
Polr3d
Polr3e
Polr3g
Polrmt
Pom121
Porcn
Pou2f2
Pou3f2
Pou5f1p2
Ppara
Ppargc1b
Ppef1
Ppef1-as1
Ppfia3
Pphln1
Ppia
Ppiap13
Ppiap46
Ppig
Ppm1k-dt
Ppox
Ppp1r13l
Ppp1r16a
Ppp1r37
Ppp1r7
Ppp2r1a
Ppp2r2a
Ppp2r2c
Ppp5c
Ppp6r3
Pqlc2
Pqlc3
Prdx3p1
Prelid2
Prelid3a
Prickle1
Prickle4
Primpol
Prkaca
Prkar1b
Prkcd
Prkce
Prkcg
Prkch
Prkcsh
Prkcz
Prkrip1
Prmt1
Proc
Prodh2
Proser2
Prox1
Prpf3
Prpf40b
Prpf8
Prps2
Prr11
Prr29
Prr31
Prr34
Prr5
Prr5l
Prrc2a
Prss16
Prss33
Prss45
Prtn3
Prxl2b
Psca
Psd4
Psmb6
Psmd4
Psmd9
Psme1
Psme2
Psme3
Psmf1
Psmg2
Psmg3-as1
Ptbp1
Ptcd2
Ptcd3
Ptenp1
Ptges
Ptges2
Ptges3l
Ptgs1
Pth1r
Ptms
Ptp4a1
Ptp4a2p1
Ptpn12
Ptpn7
Ptpra
Ptprb
Ptprn
Ptpru
Ptrh1
Pura
Pus7l
Pusl1
Pvr
Pvt1
Pwwp3a
Pxk
Pxmp4
Pxn
Pycr2
Pygm
Pyy2
Qpctl
Qprt
Qtrt1
R3hdm1
Rab11b
Rab11fip3
Rab11fip4
Rab11fip5
Rab12
Rab26
Rab2a
Rab31
Rab34
Rab3gap1
Rab3gap2
Rab3il1
Rab4b
Rab4b-egln2
Rab7b
Rab8a
Rabep1
Rabep2
Rabgap1l-it1
Rabgef1
Rac1
Rac2
Rad51b
Rai1
Ralb
Ralgds
Raly-as1
Rap1a
Rap1b
Rap1gap
Rapgef3
Rarb
Rars
Rasa4
Rasal1
Rasgrf1
Rasgrf2
Rassf3
Rassf4
Rassf5
Raver1
Rax2
Rbbp4
Rbfox3
Rbm14
Rbm14-rbm4
Rbm19
Rbm20
Rbm3
Rbm5
Rbp5
Rbpj
Rcc1
Rcc2p6
Recql5
Reep4
Relch
Rell2
Relt
Repin1
Rer1
Resf1
Rev3l
Rex1bd
Rexo1
Rf00003
Rf00004
Rf00015
Rf00017
Rf00019
Rf00024
Rf00096
Rf00156
Rf00416
Rf00568
Rf00570
Rf01169
Rf01210
Rf01241
Rf01873
Rf01875
Rf01876
Rf01955
Rf01956
Rf01957
Rf01986
Rf01987
Rf02118
Rf02124
Rf02125
Rf02166
Rf02272
Rflna
Rfx1
Rgl3
Rgr
Rgs20
Rgs9
Rgs9bp
Rhag
Rhbdd1
Rhbdd2
Rhbdd3
Rhbdf2
Rhbdl1
Rhno1
Rhoa
Rhod
Rhoh
Rhoxf1p1
Rhoxf1p3
Ric1
Rif1
Rin1
Rinl
Riok3
Riox1
Ripk2
Ripor1
Rita1
Rn7skp119
Rn7skp130
Rn7skp150
Rn7skp91
Rn7sl160p
Rn7sl16p
Rn7sl181p
Rn7sl2
Rn7sl202p
Rn7sl215p
Rn7sl284p
Rn7sl3
Rn7sl326p
Rn7sl346p
Rn7sl418p
Rn7sl454p
Rn7sl645p
Rn7sl679p
Rn7sl697p
Rn7sl736p
Rn7sl794p
Rn7sl832p
Rn7sl838p
Rn7sl842p
Rna5sp162
Rna5sp18
Rna5sp324
Rnase4
Rnf113a
Rnf114
Rnf14
Rnf175
Rnf183
Rnf185
Rnf19a
Rnf217
Rnf220
Rnf31
Rnf40
Rnf43
Rnf8
Rnft1-dt
Rnft2
Rnps1
Rnu1-106p
Rnu12
Rnu1-2
Rnu2-2p
Rnu4-52p
Rnu4-7p
Rnu5a-3p
Rnu5e-10p
Rnu5f-1
Rnu6-1031p
Rnu6-1077p
Rnu6-1152p
Rnu6-1161p
Rnu6-1176p
Rnu6-1206p
Rnu6-20p
Rnu6-244p
Rnu6-318p
Rnu6-370p
Rnu6-44p
Rnu6-560p
Rnu6-588p
Rnu6-669p
Rnu6-796p
Rnu6-882p
Rnu6-894p
Rnu6-938p
Rnu6-946p
Rnu6-950p
Rnu6-992p
Rnu6atac
Rnu6atac26p
Rnu7-125p
Rnu7-95p
Rnvu1-15
Rnvu1-19
Rnvu1-3
Rnvu1-4
Rnvu1-6
Rny1p15
Robo3
Rogdi
Rom1
Rpa1
Rparp-as1
Rpl10
Rpl11p5
Rpl12p42
Rpl17p40
Rpl18a
Rpl19
Rpl21p6
Rpl23ap40
Rpl23ap80
Rpl23ap89
Rpl26l1
Rpl29p25
Rpl3
Rpl30p7
Rpl36
Rpl36p16
Rpl37a
Rpl5p28
Rpl7l1
Rpl7p17
Rpl7p51
Rplp0
Rpn2
Rpp14
Rpp25
Rps10p5
Rps16p9
Rps18
Rps18p1
Rps2p36
Rps6ka1
Rps7
Rpsap7
Rpusd3
Rragc
Rrbp1
Rreb1
Rrm2
Rrp1
Rrp12
Rsad1
Rsph6a
Rtn2
Rubcn
Rusc1
Rxra
Ryr1
S1pr2
Safb
Sage1
Samd1
Samd11
Samd14
Samd4a
Samd5
Samsn1
Sart1
Sat1
Sbds
Sbk3
Sbno2
Sc5d
Scai
Scamp4
Scarf1
Scarna21b
Scat1
Scgb1a1
Scml1
Scn1b
Scn4a
Scn8a
Scnn1a
Scnn1d
Scpep1
Scyl1
Sdc3
Sdhaf4
Sdhap2
Sdhd
Sdsl
Sec14l1
Sec14l2
Sec61a1
Sec61a2
Sel1l2
Sel1l3
Selp
Sema3b
Sema3f
Sema4b
Sema6c
Sept1
Sept12
Sept5
Sept8
Sept9
Serbp1
Serhl
Serinc2
Serpinf1
Serpinh1
Setd1a
Sez6l2
Sf3a2
Sgca
Sgsm1
Sgsm2
Sgta
Sh2b1
Sh2d3a
Sh2d3c
Sh2d5
Sh2d7
Sh3bp1
Shd
Siae
Sigirr
Sipa1
Sipa1l1
Sipa1l3
Sirpb2
Sirt1
Sirt2
Slc11a2
Slc12a5
Slc13a3
Slc17a7
Slc19a3
Slc20a1
Slc22a23
Slc22a7
Slc23a1
Slc24a4
Slc25a14
Slc25a15
Slc25a23
Slc25a42
Slc25a43
Slc25a47
Slc25a5p5
Slc27a1
Slc27a5
Slc29a1
Slc29a2
Slc29a3
Slc29a4
Slc2a1-as1
Slc2a8
Slc30a2
Slc30a6
Slc35a5
Slc35c2
Slc37a1
Slc38a1
Slc38a3
Slc38a7
Slc38a8
Slc39a13
Slc41a3
Slc43a1
Slc43a2
Slc43a3
Slc44a1
Slc44a2
Slc44a4
Slc46a1
Slc49a3
Slc4a11
Slc4a3
Slc4a5
Slc4a8
Slc51a
Slc52a3
Slc5a5
Slc6a12
Slc6a6
Slc6a6p1
Slc7a6
Slc8b1
Slc9a1
Slc9a3r1
Slc9a3r2
Slc9a8
Slco1a2
Slco2b1
Slf2
Slk
Slmap
Smad3
Smad6
Smarca4
Smarca5-as1
Smarcal1
Smarcb1
Smc1a
Smchd1
Smg1p1
Smg8
Smim18
Smim19
Smim20
Smim24
Smim25
Smim27
Smim38
Smim7
Smpd4
Smug1
Smyd4
Snapc2
Snhg11
Snhg21
Snhg3
Snora3c
Snora63d
Snora71e
Snord118
Snord2
Snord3b-2
Snord3d
Snord48
Snph
Snrnp25
Snrnp27
Snrnp35
Snrnp70
Snrpcp19
Snrpd2
Snrpe
Snx25
Snx29
Snx29p1
Snx29p2
Socs2
Socs5
Socs7
Sod1
Son
Sorbs3
Sord
Sort1
Sox8
Sp140l
Spaca3
Spaca5
Spaca6
Spaca9
Spag4
Spata20
Spata46
Spata5l1
Spats2l
Spc24
Spdef
Spdya
Speg
Spegnb
Spg7
Sphk2
Spint2
Spire2
Spocd1
Spon2
Sppl2c
Spred1
Spry4-as1
Spsb1
Spsb2
Sptan1
Sptbn4
Src
Srd5a3
Srebf1
Srebf2
Srgap2-as1
Srl
Srrd
Srrm3
Ssbp3
Ssbp4
Ssc5d
Ssna1
Sspo
Ssuh2
St6gal1
St6galnac6
St7-as1
Stab2
Stap2
Stard3nl
Stard9
Stat6
Steap1
Sth
Stip1
Stk10
Stk17a
Stk36
Stk4-as1
Stkld1
Strap
Strn4
Stt3a
Stx16
Stx16-npepl1
Stx1a
Stx1b
Stxbp2
Stxbp5l
Styxl1
Sucla2-as1
Sucnr1
Sulf2
Sult2b1
Sun5
Suox
Supt5h
Susd3
Suv39h1
Suz12
Svop
Swsap1
Sycp2l
Syne1
Syngap1
Syngr3
Synj2
Synpo
Syp
Syt12
Syt8
Sytl1
Taf1b
Taf6l
Taf8
Tagln
Tatdn2
Tatdn3
Tax1bp1
Tbc1d10b
Tbc1d10c
Tbc1d25
Tbc1d31
Tbcel
Tbl1x
Tbl3
Tbpl2
Tbx10
Tbx18
Tbx21
Tbx6
Tcam1p
Tcap
Tcea2
Tcf15
Tcf25
Tcf7l2
Tcirg1
Tcn1
Tcn2
Tcp11l1
Tcp11l2
Tcta
Tead1
Tecr
Tedc1
Telo2
Tent2
Tepsin
Terc
Tesc
Tesc-as1
Tex14
Tex38
Tex45
Tex46
Tfam
Tfip11
Tfr2
Tgif2
Tgif2-rab5if
Tgm2
Tgm5
Tgm6
Thap2
Thap8
Thumpd1
Ticrr
Timm50
Timp1
Tinagl1
Tincr
Tjp3
Tkfc
Tle2
Tle6
Tlk2
Tlk2p1
Tlnrd1
Tm6sf1
Tm6sf2
Tmbim6
Tmc1
Tmc6
Tmc8
Tmcc2
Tmco4
Tmed10
Tmed9
Tmem105
Tmem107
Tmem114
Tmem121
Tmem125
Tmem132d-as1
Tmem132e
Tmem134
Tmem139
Tmem143
Tmem14b
Tmem150b
Tmem164
Tmem165
Tmem173
Tmem179b
Tmem183a
Tmem189
Tmem198b
Tmem200a
Tmem205
Tmem218
Tmem223
Tmem248
Tmem250
Tmem269
Tmem37
Tmem40
Tmem41a
Tmem42
Tmem44
Tmem44-as1
Tmem50a
Tmem51-as1
Tmem53
Tmem63a
Tmem68
Tmem70
Tmem86b
Tmem87b
Tmem91
Tmem92
Tmem94
Tmpop1
Tmprss4
Tmsb4x
Tmub2
Tnfaip2
Tnfaip8l1
Tnfrsf10b
Tnfrsf12a
Tnfrsf1b
Tnip2
Tnk1
Tnk2-as1
Tnks1bp1
Tnnc2
Tnni3
Tnnt1
Tnpo1
Tnrc18
Tnrc6b
Tnrc6c
Tns1
Tns2
Tns4
Tnxb
Tob1-as1
Togaram2
Tor1b
Tox2
Tp53i11
Tp53tg5
Tpm3
Tpm4
Tprg1lp1
Tprkb
Tprx1
Tprx2p
Tpx2
Trabd
Traf5
Trappc4
Trgjp1
Trib1
Trib3
Trim17
Trim29
Trim32
Trim52-as1
Trim56
Trim6
Trim62
Trim67
Trim69
Trim6-trim34
Triobp
Trip10
Trmt10c
Trmt112
Trnp1
Trpm4
Trpm7
Trpv2
Trpv6
Tsacc
Tsc22d2
Tsc22d4
Tsku
Tspo
Tst
Tstd3
Ttc25
Ttc39a
Ttll10
Ttll13p
Ttll3
Ttll5
Ttll7
Ttn
Ttyh1
Ttyh3
Tubg2
Tulp1
Tulp2
Tulp3
Tusc2
Tut4
Tvp23b
Txnrd1
Tyrobp
Tyw1
U2af2
Uba1
Ubash3a
Ube2d2
Ube2d4
Ube2f
Ube2f-scly
Ube2l4
Ube2l6
Ube2o
Ube2v1
Ube2v2
Ubfd1
Ubr1
Ubtf
Ubxn11
Ugcg
Ulk4
Unc119
Unc13a
Unc45a
Upf1
Upf3a
Upp2
Uqcc3
Usb1
Ushbp1
Usp12-as2
Usp15
Usp32
Usp35
Usp39
Usp46-as1
Utp20
Utrn
Uvrag-dt
Vangl1
Vars2
Vasp
Vav1
Vax2
Vdac2p2
Vegfb
Vill
Vim
Vipas39
Vipr1-as1
Vpreb3
Vps13b
Vps26b
Vps26c
Vps33b
Vps37d
Vps53
Vps9d1-as1
Vsig10l
Vstm2l
Vwa8-as1
Vwce
Wash3p
Washc4
Wdr25
Wdr38
Wdr43
Wdr64
Wdr66
Wdr76
Wdr92
Wipf2
Wipi2
Wnk1
Wnk4
Wnt3
Wrb
Wscd2
Wwc2
Xiap
Xirp1
Xkr8
Xpo6
Ybx1p5
Yjefn3
Ykt6
Ypel3
Ypel4
Ywhaep5
Z69720.2
Z82188.2
Z82190.2
Z82243.1
Z83844.1
Z83844.2
Z84485.1
Z93241.1
Z93930.2
Z95114.4
Z97353.1
Z99756.1
Zap70
Zar1l
Zbtb11-as1
Zbtb18
Zbtb24
Zbtb34
Zbtb38
Zbtb40
Zbtb43
Zbtb49
Zbtb7b
Zc3h12a
Zc3h14
Zc3h6
Zcchc17
Zcchc2
Zdhhc14
Zdhhc18
Zdhhc7
Zdhhc9
Zeb2-as1
Zfp69
Zfp69b
Zfr2
Zfyve16
Zfyve19
Zfyve21
Zglp1
Zhx2
Zkscan3
Zkscan5
Zmiz1
Zmiz2
Zmym1
Zmynd8
Znf124
Znf131
Znf143
Znf207
Znf234
Znf263
Znf292
Znf311
Znf319
Znf324
Znf346
Znf391
Znf410
Znf420
Znf428
Znf444
Znf445
Znf45
Znf451
Znf487
Znf503-as1
Znf524
Znf526
Znf541
Znf551
Znf57
Znf576
Znf580
Znf581
Znf589
Znf596
Znf609
Znf638
Znf646
Znf653
Znf696
Znf718
Znf736
Znf778
Znf785
Znf789
Znf808
Znf815p
Znf83
Znf84
Znf844
Znf846
Znf865
Znrf1
Znrf2p1
Zp1
Zscan10
Zscan25
Zscan5a
Zswim4
Zyx
