# Supplementary material for: A Bayesian inference transcription factor activity model for the analysis of single-cell transcriptomes
Source: Genome Res. 2021 Jul;31(7):1296–311. doi: 10.1101/gr.265595.120 (PMC8256867; doi:10.1101/gr.265595.120)
Supplement: Supplemental Material [file supp_gr.265595.120_Supplemental_Code.zip › BITFAM/inst/extdata/human/BHLHE40]

A1bg-as1
A4galt
Aacs
Aak1
Aamdc
Aanat
Aar2
Aard
Aars
Aarsd1
Aasdh
Aasdhppt
Aatbc
Aatf
Abalon
Abat
Abca13
Abca17p
Abca2
Abca4
Abca6
Abca7
Abca9
Abcb1
Abcb8
Abcb9
Abcc1
Abcc10
Abcc11
Abcc12
Abcc3
Abcc5
Abcc5-as1
Abcc6
Abcc8
Abcd1
Abcd1p2
Abcd1p5
Abcd3
Abce1
Abcf1
Abcf2
Abcf3
Abcg1
Abcg2
Abhd11
Abhd11-as1
Abhd12
Abhd12b
Abhd14a
Abhd14a-acy1
Abhd14b
Abhd16a
Abhd17a
Abhd17c
Abhd18
Abhd2
Abhd3
Abhd4
Abhd5
Abhd6
Abhd8
Abi3
Abi3bp
Abl1
Abl2
Ablim2
Ablim3
Abr
Abracl
Abtb1
Ac000061.1
Ac000068.1
Ac000077.1
Ac000093.1
Ac000099.1
Ac000123.2
Ac000374.1
Ac000403.1
Ac001226.1
Ac002056.2
Ac002059.1
Ac002059.3
Ac002076.1
Ac002091.2
Ac002094.1
Ac002094.4
Ac002094.5
Ac002116.2
Ac002310.3
Ac002310.5
Ac002310.6
Ac002350.1
Ac002454.1
Ac002464.1
Ac002465.1
Ac002470.1
Ac002470.2
Ac002472.2
Ac002472.4
Ac002480.1
Ac002996.1
Ac003002.1
Ac003005.1
Ac003006.1
Ac003043.1
Ac003070.1
Ac003101.2
Ac003982.1
Ac004080.4
Ac004148.1
Ac004148.2
Ac004156.1
Ac004221.1
Ac004224.2
Ac004232.2
Ac004233.3
Ac004233.4
Ac004241.1
Ac004241.2
Ac004263.1
Ac004381.1
Ac004448.2
Ac004461.1
Ac004461.2
Ac004475.1
Ac004491.1
Ac004522.1
Ac004540.1
Ac004551.1
Ac004584.3
Ac004590.1
Ac004593.2
Ac004637.1
Ac004687.1
Ac004702.1
Ac004771.3
Ac004771.4
Ac004790.1
Ac004805.1
Ac004812.2
Ac004816.1
Ac004816.2
Ac004817.2
Ac004825.1
Ac004840.1
Ac004846.2
Ac004862.1
Ac004882.1
Ac004890.2
Ac004895.1
Ac004908.1
Ac004908.2
Ac004917.1
Ac004920.1
Ac004921.1
Ac004922.1
Ac004967.2
Ac004969.1
Ac004980.1
Ac005005.3
Ac005008.1
Ac005041.1
Ac005041.2
Ac005050.1
Ac005052.1
Ac005099.1
Ac005154.3
Ac005186.1
Ac005224.1
Ac005224.3
Ac005224.4
Ac005234.1
Ac005253.1
Ac005256.1
Ac005258.1
Ac005277.2
Ac005280.1
Ac005280.2
Ac005288.1
Ac005300.1
Ac005323.2
Ac005324.4
Ac005324.5
Ac005332.4
Ac005336.3
Ac005339.1
Ac005342.1
Ac005355.1
Ac005391.1
Ac005394.2
Ac005410.1
Ac005412.1
Ac005476.1
Ac005486.1
Ac005520.1
Ac005520.2
Ac005521.1
Ac005523.2
Ac005532.2
Ac005586.1
Ac005593.1
Ac005606.1
Ac005606.2
Ac005609.2
Ac005609.5
Ac005632.3
Ac005632.4
Ac005670.2
Ac005695.3
Ac005696.1
Ac005697.1
Ac005702.4
Ac005703.3
Ac005722.3
Ac005726.4
Ac005736.1
Ac005740.3
Ac005746.2
Ac005759.1
Ac005775.1
Ac005776.1
Ac005779.2
Ac005785.1
Ac005786.2
Ac005786.4
Ac005790.1
Ac005821.1
Ac005823.2
Ac005828.1
Ac005837.1
Ac005837.3
Ac005840.3
Ac005845.1
Ac005899.3
Ac005906.3
Ac005915.1
Ac005972.3
Ac005996.1
Ac006001.2
Ac006026.2
Ac006026.3
Ac006058.2
Ac006058.3
Ac006059.1
Ac006077.2
Ac006146.1
Ac006153.1
Ac006207.1
Ac006213.1
Ac006252.1
Ac006254.2
Ac006262.1
Ac006273.1
Ac006333.1
Ac006333.2
Ac006372.2
Ac006435.5
Ac006449.2
Ac006449.5
Ac006449.6
Ac006450.1
Ac006450.2
Ac006452.1
Ac006460.1
Ac006460.2
Ac006483.2
Ac006486.2
Ac006499.1
Ac006504.5
Ac006504.7
Ac006511.1
Ac006511.5
Ac006529.1
Ac006538.3
Ac006547.1
Ac006547.3
Ac006960.3
Ac006994.2
Ac007001.1
Ac007009.1
Ac007029.1
Ac007032.1
Ac007099.1
Ac007128.1
Ac007160.1
Ac007179.2
Ac007192.1
Ac007207.2
Ac007215.1
Ac007216.1
Ac007216.4
Ac007240.1
Ac007285.1
Ac007298.2
Ac007308.1
Ac007312.1
Ac007319.1
Ac007365.1
Ac007375.1
Ac007375.2
Ac007378.1
Ac007389.1
Ac007390.2
Ac007391.1
Ac007405.2
Ac007422.1
Ac007424.1
Ac007431.2
Ac007448.3
Ac007491.1
Ac007493.2
Ac007546.2
Ac007546.3
Ac007563.2
Ac007569.1
Ac007610.4
Ac007611.1
Ac007613.1
Ac007620.1
Ac007639.1
Ac007656.1
Ac007663.1
Ac007663.3
Ac007666.1
Ac007673.1
Ac007686.4
Ac007731.3
Ac007786.1
Ac007787.1
Ac007834.1
Ac007846.2
Ac007879.1
Ac007881.3
Ac007919.1
Ac007950.1
Ac007952.4
Ac007998.5
Ac008012.1
Ac008013.1
Ac008014.1
Ac008015.1
Ac008033.3
Ac008040.4
Ac008060.1
Ac008063.2
Ac008073.3
Ac008079.1
Ac008080.3
Ac008105.1
Ac008105.2
Ac008115.3
Ac008121.2
Ac008162.1
Ac008163.1
Ac008267.5
Ac008267.8
Ac008277.1
Ac008280.3
Ac008393.1
Ac008395.1
Ac008406.3
Ac008427.1
Ac008438.2
Ac008443.2
Ac008443.4
Ac008443.5
Ac008443.6
Ac008446.1
Ac008494.1
Ac008496.1
Ac008507.1
Ac008514.1
Ac008517.1
Ac008537.1
Ac008569.1
Ac008581.2
Ac008592.1
Ac008592.4
Ac008608.2
Ac008610.1
Ac008622.2
Ac008641.1
Ac008649.2
Ac008655.2
Ac008663.2
Ac008663.3
Ac008667.2
Ac008687.1
Ac008687.2
Ac008687.4
Ac008691.1
Ac008694.2
Ac008696.1
Ac008723.1
Ac008736.1
Ac008738.1
Ac008745.1
Ac008750.3
Ac008750.7
Ac008753.2
Ac008753.3
Ac008758.1
Ac008758.2
Ac008764.10
Ac008764.2
Ac008764.6
Ac008764.7
Ac008764.8
Ac008764.9
Ac008770.2
Ac008781.2
Ac008799.2
Ac008840.1
Ac008870.1
Ac008878.1
Ac008878.4
Ac008892.1
Ac008897.1
Ac008914.1
Ac008957.1
Ac008966.1
Ac008972.1
Ac009005.1
Ac009041.1
Ac009041.3
Ac009054.1
Ac009054.2
Ac009061.1
Ac009061.2
Ac009065.1
Ac009065.2
Ac009078.3
Ac009086.1
Ac009086.2
Ac009086.3
Ac009090.1
Ac009090.3
Ac009090.5
Ac009093.6
Ac009093.9
Ac009107.2
Ac009120.2
Ac009120.4
Ac009123.1
Ac009132.1
Ac009133.1
Ac009133.2
Ac009133.5
Ac009139.1
Ac009152.1
Ac009163.6
Ac009229.1
Ac009237.3
Ac009238.1
Ac009238.2
Ac009269.1
Ac009269.2
Ac009303.4
Ac009309.1
Ac009404.1
Ac009480.2
Ac009501.2
Ac009558.2
Ac009560.1
Ac009562.1
Ac009623.1
Ac009630.3
Ac009779.2
Ac009779.3
Ac009784.1
Ac009869.1
Ac009879.2
Ac009879.3
Ac009902.2
Ac009955.2
Ac009962.1
Ac010099.1
Ac010148.1
Ac010149.1
Ac010157.1
Ac010186.2
Ac010186.4
Ac010198.1
Ac010198.2
Ac010200.1
Ac010203.1
Ac010203.2
Ac010240.3
Ac010247.1
Ac010255.2
Ac010260.1
Ac010261.1
Ac010266.1
Ac010271.1
Ac010271.2
Ac010297.1
Ac010307.3
Ac010323.1
Ac010327.4
Ac010328.1
Ac010333.3
Ac010335.1
Ac010336.2
Ac010336.3
Ac010336.5
Ac010368.1
Ac010406.1
Ac010422.1
Ac010422.2
Ac010424.3
Ac010442.1
Ac010442.2
Ac010457.1
Ac010463.3
Ac010491.1
Ac010503.3
Ac010522.1
Ac010531.4
Ac010536.3
Ac010542.1
Ac010547.1
Ac010595.1
Ac010615.2
Ac010618.1
Ac010619.2
Ac010646.1
Ac010653.3
Ac010654.1
Ac010655.2
Ac010655.4
Ac010719.1
Ac010735.2
Ac010746.1
Ac010761.1
Ac010761.2
Ac010761.3
Ac010761.5
Ac010761.7
Ac010894.2
Ac010973.1
Ac010980.1
Ac010997.2
Ac010997.4
Ac010997.5
Ac010999.2
Ac011008.1
Ac011092.2
Ac011195.2
Ac011199.1
Ac011247.2
Ac011374.1
Ac011444.1
Ac011444.2
Ac011444.3
Ac011446.2
Ac011447.1
Ac011447.3
Ac011448.1
Ac011450.1
Ac011455.1
Ac011462.1
Ac011462.2
Ac011462.4
Ac011467.1
Ac011468.1
Ac011471.2
Ac011471.3
Ac011472.3
Ac011477.7
Ac011481.1
Ac011495.1
Ac011497.1
Ac011498.1
Ac011498.5
Ac011503.3
Ac011510.1
Ac011511.1
Ac011511.2
Ac011529.1
Ac011558.1
Ac011603.1
Ac011603.2
Ac011611.3
Ac011611.4
Ac011742.1
Ac011773.1
Ac011773.2
Ac011773.3
Ac011815.2
Ac011825.3
Ac011891.2
Ac011893.1
Ac011921.1
Ac011944.1
Ac012065.3
Ac012065.4
Ac012085.2
Ac012087.2
Ac012146.1
Ac012146.2
Ac012150.2
Ac012158.1
Ac012184.2
Ac012291.2
Ac012306.2
Ac012307.1
Ac012313.2
Ac012313.3
Ac012313.6
Ac012313.7
Ac012313.8
Ac012313.9
Ac012354.1
Ac012366.1
Ac012368.1
Ac012377.1
Ac012378.2
Ac012379.1
Ac012379.2
Ac012456.2
Ac012485.1
Ac012485.3
Ac012507.1
Ac012507.4
Ac012511.1
Ac012531.1
Ac012531.3
Ac012555.1
Ac012613.1
Ac012629.2
Ac012640.2
Ac012640.3
Ac012645.1
Ac012645.3
Ac012651.1
Ac012668.1
Ac012668.2
Ac012673.1
Ac013270.1
Ac013275.1
Ac013356.4
Ac013394.1
Ac013451.2
Ac013468.1
Ac013472.1
Ac013489.3
Ac013652.1
Ac013717.1
Ac013726.1
Ac013731.1
Ac013762.1
Ac015660.3
Ac015687.1
Ac015712.1
Ac015712.6
Ac015727.1
Ac015802.1
Ac015802.2
Ac015802.4
Ac015802.5
Ac015802.6
Ac015813.1
Ac015813.2
Ac015813.5
Ac015813.7
Ac015853.1
Ac015853.2
Ac015871.1
Ac015908.7
Ac015909.1
Ac015909.3
Ac015909.4
Ac015909.5
Ac015911.9
Ac015912.3
Ac015922.2
Ac015936.1
Ac015936.2
Ac015982.1
Ac016026.1
Ac016027.1
Ac016027.2
Ac016229.2
Ac016383.1
Ac016394.1
Ac016542.3
Ac016556.1
Ac016559.2
Ac016571.1
Ac016575.1
Ac016582.1
Ac016582.2
Ac016588.2
Ac016596.1
Ac016598.2
Ac016629.1
Ac016629.3
Ac016691.1
Ac016700.3
Ac016708.1
Ac016724.1
Ac016727.1
Ac016735.1
Ac016738.1
Ac016773.1
Ac016831.1
Ac016831.3
Ac016831.7
Ac016866.1
Ac016876.2
Ac016877.2
Ac016888.1
Ac016908.1
Ac016910.1
Ac016912.1
Ac016957.1
Ac016957.2
Ac016999.1
Ac017006.2
Ac017013.1
Ac017015.2
Ac017083.1
Ac017100.1
Ac018358.1
Ac018410.1
Ac018410.2
Ac018413.1
Ac018442.3
Ac018445.2
Ac018521.1
Ac018521.2
Ac018521.3
Ac018521.5
Ac018529.3
Ac018552.3
Ac018563.1
Ac018637.1
Ac018647.2
Ac018712.1
Ac018761.1
Ac018761.2
Ac018761.3
Ac018766.1
Ac018781.1
Ac018809.1
Ac018816.1
Ac018816.2
Ac018880.1
Ac018931.1
Ac018946.2
Ac019055.1
Ac019069.1
Ac019080.1
Ac019084.1
Ac019103.1
Ac019117.2
Ac019117.3
Ac019118.2
Ac019131.1
Ac019193.3
Ac019197.1
Ac019205.1
Ac019209.1
Ac019211.1
Ac019254.1
Ac019257.8
Ac019257.9
Ac019294.2
Ac019294.3
Ac019349.1
Ac020558.1
Ac020612.2
Ac020658.5
Ac020659.1
Ac020661.1
Ac020661.3
Ac020763.1
Ac020765.3
Ac020891.1
Ac020904.2
Ac020907.2
Ac020907.4
Ac020907.5
Ac020909.1
Ac020910.3
Ac020914.5
Ac020915.1
Ac020915.3
Ac020915.5
Ac020916.2
Ac020922.4
Ac020928.1
Ac020928.2
Ac020928.3
Ac020934.1
Ac020934.2
Ac020978.4
Ac021016.3
Ac021054.1
Ac021097.2
Ac021146.11
Ac021151.1
Ac021188.1
Ac021192.1
Ac021218.1
Ac021231.1
Ac021321.1
Ac021422.1
Ac021491.2
Ac021594.2
Ac021766.1
Ac021915.2
Ac022007.1
Ac022031.2
Ac022034.2
Ac022075.1
Ac022080.2
Ac022092.1
Ac022098.1
Ac022098.3
Ac022098.4
Ac022126.1
Ac022137.3
Ac022145.2
Ac022146.2
Ac022167.4
Ac022167.5
Ac022173.1
Ac022182.1
Ac022196.1
Ac022201.2
Ac022211.2
Ac022217.2
Ac022296.1
Ac022296.3
Ac022384.1
Ac022387.1
Ac022400.1
Ac022400.4
Ac022413.1
Ac022509.3
Ac022509.4
Ac022517.1
Ac022613.2
Ac022655.1
Ac022748.1
Ac022762.2
Ac022784.1
Ac022816.1
Ac022898.1
Ac022919.1
Ac023024.1
Ac023078.5
Ac023128.2
Ac023157.2
Ac023157.3
Ac023232.1
Ac023347.1
Ac023347.2
Ac023389.1
Ac023509.2
Ac023509.3
Ac023509.5
Ac023590.1
Ac023669.2
Ac023824.3
Ac023824.5
Ac023825.1
Ac023906.1
Ac023906.4
Ac024022.1
Ac024028.1
Ac024075.3
Ac024145.1
Ac024243.1
Ac024267.1
Ac024267.4
Ac024267.6
Ac024270.3
Ac024270.4
Ac024475.4
Ac024580.2
Ac024587.1
Ac024610.2
Ac024619.1
Ac024619.3
Ac024651.2
Ac024940.1
Ac024941.1
Ac024941.2
Ac025031.1
Ac025031.2
Ac025031.4
Ac025048.1
Ac025048.2
Ac025154.1
Ac025162.2
Ac025164.1
Ac025165.1
Ac025165.2
Ac025165.3
Ac025166.1
Ac025171.2
Ac025171.3
Ac025181.2
Ac025188.1
Ac025254.1
Ac025262.1
Ac025271.3
Ac025279.1
Ac025279.2
Ac025280.1
Ac025283.3
Ac025287.3
Ac025449.1
Ac025465.2
Ac025470.1
Ac025524.2
Ac025566.1
Ac025580.1
Ac025580.3
Ac025674.2
Ac025755.1
Ac025884.2
Ac026100.1
Ac026124.2
Ac026185.1
Ac026202.3
Ac026250.1
Ac026254.2
Ac026271.1
Ac026310.2
Ac026316.4
Ac026362.1
Ac026369.1
Ac026369.3
Ac026401.2
Ac026412.3
Ac026458.2
Ac026461.1
Ac026461.3
Ac026461.4
Ac026469.1
Ac026470.3
Ac026471.2
Ac026471.5
Ac026495.1
Ac026688.2
Ac026691.1
Ac026726.1
Ac026785.1
Ac026786.1
Ac026787.1
Ac026803.2
Ac026904.1
Ac026954.1
Ac026954.3
Ac027026.1
Ac027031.2
Ac027088.1
Ac027097.1
Ac027097.2
Ac027117.2
Ac027176.2
Ac027237.3
Ac027243.1
Ac027279.2
Ac027281.1
Ac027288.1
Ac027307.1
Ac027307.2
Ac027307.3
Ac027309.1
Ac027309.2
Ac027644.1
Ac027644.4
Ac027682.1
Ac027682.5
Ac027702.1
Ac027796.4
Ac027801.3
Ac032044.1
Ac034102.4
Ac034102.6
Ac034102.7
Ac034105.2
Ac034199.1
Ac034229.6
Ac034232.1
Ac034238.1
Ac036108.1
Ac036111.1
Ac036176.1
Ac036214.1
Ac037441.1
Ac037450.1
Ac040162.1
Ac040169.1
Ac040169.3
Ac040169.4
Ac040173.1
Ac040963.1
Ac044802.1
Ac044839.1
Ac044839.2
Ac044849.1
Ac046130.1
Ac046185.3
Ac048338.1
Ac048341.1
Ac048341.2
Ac048382.1
Ac048382.6
Ac051619.10
Ac051619.8
Ac051649.1
Ac053503.2
Ac053503.4
Ac053503.5
Ac053527.1
Ac055716.3
Ac055731.1
Ac058791.1
Ac060234.2
Ac060780.2
Ac061975.5
Ac061992.1
Ac061999.1
Ac062028.1
Ac063944.3
Ac063948.1
Ac063952.1
Ac063960.1
Ac063976.1
Ac064805.2
Ac064807.1
Ac064836.3
Ac064862.1
Ac064862.3
Ac064862.5
Ac064875.1
Ac067750.1
Ac067751.1
Ac067817.1
Ac067852.1
Ac067930.1
Ac067930.3
Ac067930.4
Ac067930.5
Ac067931.2
Ac067945.3
Ac067968.1
Ac068051.1
Ac068137.2
Ac068152.1
Ac068196.1
Ac068205.1
Ac068205.2
Ac068234.1
Ac068234.3
Ac068254.2
Ac068305.2
Ac068385.1
Ac068389.1
Ac068418.1
Ac068473.3
Ac068491.4
Ac068580.1
Ac068594.1
Ac068594.2
Ac068631.1
Ac068669.1
Ac068790.8
Ac068880.2
Ac068888.1
Ac068896.1
Ac068987.3
Ac069148.1
Ac069185.1
Ac069209.1
Ac069213.1
Ac069213.3
Ac069281.2
Ac069368.1
Ac069454.1
Ac069503.2
Ac069528.2
Ac072022.2
Ac073046.1
Ac073050.1
Ac073107.1
Ac073111.1
Ac073111.3
Ac073111.4
Ac073111.5
Ac073136.1
Ac073176.1
Ac073176.2
Ac073195.1
Ac073210.2
Ac073257.1
Ac073283.1
Ac073283.2
Ac073283.3
Ac073314.1
Ac073320.1
Ac073336.1
Ac073343.2
Ac073347.1
Ac073365.1
Ac073389.2
Ac073410.2
Ac073517.1
Ac073569.2
Ac073573.1
Ac073585.1
Ac073592.2
Ac073592.4
Ac073592.5
Ac073592.8
Ac073611.1
Ac073611.2
Ac073655.1
Ac073857.1
Ac073862.2
Ac073869.1
Ac073878.2
Ac073896.1
Ac073896.2
Ac073896.5
Ac073957.1
Ac073957.2
Ac074029.3
Ac074032.1
Ac074050.1
Ac074051.2
Ac074091.1
Ac074117.1
Ac074138.1
Ac074143.1
Ac074143.2
Ac074212.1
Ac074351.1
Ac074366.1
Ac078785.1
Ac078819.1
Ac078845.1
Ac078865.1
Ac078878.2
Ac078883.1
Ac078899.1
Ac078909.1
Ac078962.4
Ac079031.1
Ac079061.1
Ac079089.1
Ac079140.1
Ac079171.1
Ac079193.2
Ac079226.2
Ac079250.1
Ac079298.3
Ac079305.1
Ac079316.2
Ac079328.2
Ac079336.5
Ac079340.2
Ac079341.2
Ac079355.2
Ac079447.1
Ac079466.1
Ac079594.2
Ac079600.3
Ac079602.2
Ac079602.3
Ac079610.2
Ac079742.1
Ac079753.1
Ac079781.5
Ac079790.1
Ac079807.1
Ac079834.2
Ac079848.1
Ac079880.2
Ac079905.1
Ac079907.1
Ac079922.2
Ac079949.2
Ac080013.1
Ac080013.5
Ac080038.1
Ac080080.1
Ac080129.1
Ac082651.1
Ac082651.4
Ac083798.1
Ac083805.2
Ac083805.3
Ac083822.1
Ac083837.1
Ac083843.2
Ac083855.1
Ac083880.1
Ac083949.1
Ac083964.2
Ac083973.1
Ac084018.2
Ac084026.1
Ac084125.1
Ac084125.3
Ac084211.1
Ac084262.1
Ac084262.2
Ac084291.1
Ac084337.2
Ac084346.1
Ac084364.2
Ac084398.1
Ac084706.1
Ac084754.1
Ac084757.1
Ac084781.2
Ac084809.1
Ac084809.2
Ac084859.1
Ac084871.1
Ac084871.3
Ac084876.2
Ac084880.1
Ac084880.3
Ac087045.2
Ac087071.1
Ac087072.1
Ac087163.3
Ac087164.1
Ac087190.2
Ac087286.4
Ac087289.1
Ac087289.3
Ac087294.1
Ac087385.1
Ac087385.2
Ac087392.5
Ac087439.2
Ac087441.2
Ac087442.1
Ac087477.2
Ac087481.3
Ac087491.1
Ac087500.1
Ac087521.2
Ac087521.3
Ac087612.1
Ac087645.2
Ac087672.2
Ac087685.1
Ac087721.2
Ac087741.1
Ac087741.3
Ac087752.3
Ac087763.1
Ac087857.1
Ac087893.1
Ac089999.1
Ac090114.2
Ac090115.1
Ac090142.2
Ac090152.1
Ac090159.1
Ac090181.2
Ac090186.1
Ac090192.2
Ac090197.1
Ac090282.1
Ac090286.1
Ac090360.1
Ac090409.2
Ac090415.1
Ac090506.1
Ac090510.1
Ac090517.5
Ac090527.2
Ac090527.3
Ac090541.1
Ac090559.2
Ac090572.3
Ac090578.1
Ac090589.1
Ac090607.5
Ac090617.1
Ac090617.2
Ac090617.3
Ac090617.4
Ac090617.5
Ac090617.6
Ac090617.9
Ac090696.1
Ac090699.1
Ac090735.1
Ac090753.1
Ac090772.2
Ac090772.3
Ac090791.1
Ac090826.2
Ac090844.2
Ac090877.2
Ac090948.2
Ac090952.1
Ac090970.2
Ac091013.1
Ac091059.2
Ac091073.1
Ac091114.1
Ac091152.4
Ac091153.1
Ac091153.3
Ac091153.4
Ac091167.2
Ac091167.6
Ac091167.7
Ac091180.2
Ac091212.1
Ac091390.4
Ac091544.3
Ac091544.4
Ac091551.1
Ac091564.2
Ac091564.4
Ac091564.6
Ac091820.1
Ac091917.2
Ac091951.3
Ac091959.3
Ac091962.1
Ac091965.1
Ac091965.4
Ac091965.5
Ac092042.2
Ac092053.2
Ac092053.3
Ac092059.1
Ac092068.2
Ac092070.1
Ac092070.4
Ac092115.1
Ac092115.3
Ac092117.1
Ac092117.2
Ac092118.1
Ac092119.3
Ac092123.1
Ac092135.1
Ac092135.2
Ac092143.1
Ac092143.2
Ac092145.1
Ac092159.2
Ac092159.4
Ac092168.2
Ac092171.1
Ac092171.5
Ac092184.1
Ac092198.1
Ac092287.1
Ac092296.3
Ac092338.3
Ac092343.1
Ac092368.1
Ac092368.3
Ac092384.2
Ac092393.1
Ac092442.1
Ac092447.10
Ac092451.2
Ac092468.1
Ac092473.1
Ac092506.1
Ac092535.3
Ac092535.4
Ac092574.2
Ac092587.1
Ac092597.1
Ac092617.1
Ac092645.1
Ac092647.5
Ac092718.1
Ac092720.1
Ac092723.3
Ac092723.5
Ac092745.1
Ac092745.2
Ac092783.1
Ac092794.2
Ac092807.2
Ac092814.1
Ac092835.1
Ac092849.1
Ac092849.2
Ac092851.1
Ac092868.3
Ac092902.4
Ac092902.5
Ac092903.1
Ac092910.3
Ac092919.2
Ac092941.2
Ac092944.1
Ac092960.1
Ac093010.2
Ac093107.2
Ac093151.3
Ac093152.1
Ac093249.2
Ac093249.4
Ac093323.1
Ac093325.1
Ac093330.1
Ac093334.1
Ac093423.3
Ac093484.1
Ac093484.3
Ac093484.4
Ac093495.1
Ac093512.1
Ac093512.2
Ac093519.1
Ac093525.1
Ac093525.7
Ac093583.1
Ac093620.1
Ac093627.5
Ac093663.2
Ac093673.2
Ac093732.1
Ac093734.1
Ac093752.1
Ac093752.2
Ac093791.1
Ac093797.1
Ac093824.1
Ac093827.4
Ac093843.1
Ac093904.1
Ac093904.4
Ac094108.1
Ac095057.1
Ac095057.2
Ac096536.2
Ac096540.1
Ac096564.1
Ac096637.2
Ac096677.1
Ac096677.3
Ac096708.1
Ac096733.2
Ac096734.2
Ac096751.1
Ac096887.1
Ac096921.1
Ac096996.1
Ac096996.2
Ac097104.1
Ac097381.3
Ac097382.1
Ac097460.1
Ac097493.4
Ac097512.1
Ac097626.1
Ac097634.1
Ac097634.3
Ac097636.2
Ac097637.1
Ac097638.1
Ac097641.2
Ac097658.2
Ac097717.1
Ac098484.4
Ac098582.1
Ac098592.1
Ac098613.1
Ac098828.2
Ac098828.3
Ac098829.1
Ac098850.3
Ac098851.1
Ac098869.2
Ac098934.1
Ac098934.4
Ac098935.2
Ac098976.1
Ac099063.3
Ac099066.2
Ac099329.1
Ac099336.2
Ac099343.2
Ac099343.3
Ac099344.1
Ac099344.3
Ac099489.1
Ac099518.1
Ac099518.5
Ac099521.2
Ac099522.2
Ac099535.1
Ac099677.1
Ac099677.5
Ac099681.2
Ac099684.1
Ac099684.3
Ac099782.2
Ac099795.1
Ac099811.3
Ac099811.4
Ac099850.1
Ac100778.3
Ac100791.3
Ac100793.2
Ac100793.3
Ac100793.4
Ac100802.1
Ac100803.2
Ac100810.1
Ac100812.1
Ac100827.3
Ac100827.4
Ac100830.2
Ac100830.3
Ac100835.2
Ac100847.1
Ac100849.1
Ac100861.1
Ac100861.2
Ac100863.1
Ac100871.1
Ac100872.1
Ac102953.1
Ac102953.2
Ac103563.7
Ac103564.1
Ac103591.1
Ac103702.1
Ac103726.2
Ac103746.1
Ac103808.1
Ac103810.1
Ac103810.3
Ac103834.1
Ac103843.1
Ac103858.1
Ac103923.1
Ac103957.2
Ac103988.1
Ac104002.3
Ac104024.2
Ac104046.1
Ac104076.2
Ac104078.1
Ac104078.2
Ac104117.3
Ac104123.1
Ac104135.1
Ac104162.2
Ac104170.1
Ac104333.3
Ac104365.1
Ac104417.1
Ac104423.1
Ac104450.1
Ac104506.1
Ac104521.1
Ac104532.1
Ac104534.1
Ac104561.1
Ac104564.1
Ac104564.3
Ac104564.4
Ac104581.4
Ac104590.1
Ac104640.1
Ac104667.2
Ac104695.2
Ac104695.4
Ac104699.1
Ac104794.1
Ac104794.3
Ac104809.2
Ac104825.1
Ac104843.1
Ac104958.2
Ac104984.5
Ac104985.2
Ac104986.1
Ac104989.1
Ac104997.1
Ac105020.5
Ac105020.6
Ac105036.2
Ac105036.3
Ac105094.2
Ac105129.2
Ac105137.2
Ac105206.3
Ac105219.1
Ac105219.3
Ac105224.1
Ac105265.2
Ac105275.1
Ac105275.2
Ac105277.1
Ac105342.1
Ac105393.1
Ac105429.2
Ac105760.2
Ac105910.1
Ac105935.1
Ac105942.1
Ac106028.2
Ac106037.2
Ac106038.1
Ac106047.1
Ac106739.1
Ac106754.2
Ac106782.2
Ac106782.5
Ac106794.1
Ac106795.2
Ac106818.1
Ac106820.2
Ac106820.4
Ac106872.9
Ac106897.1
Ac107016.1
Ac107029.1
Ac107079.1
Ac107223.1
Ac107398.1
Ac107398.4
Ac107934.2
Ac107959.1
Ac107959.3
Ac107959.4
Ac107959.5
Ac107990.1
Ac108002.1
Ac108002.2
Ac108039.1
Ac108047.1
Ac108103.1
Ac108134.3
Ac108134.4
Ac108142.1
Ac108174.1
Ac108448.1
Ac108448.3
Ac108449.2
Ac108463.1
Ac108463.2
Ac108463.3
Ac108471.2
Ac108676.1
Ac108693.2
Ac108738.1
Ac109136.1
Ac109454.1
Ac109460.3
Ac109466.1
Ac109495.1
Ac109587.1
Ac109597.2
Ac109630.1
Ac110015.1
Ac110079.1
Ac110285.3
Ac110285.4
Ac110285.7
Ac110716.2
Ac110749.1
Ac110760.3
Ac110769.1
Ac110769.2
Ac111000.5
Ac111182.1
Ac111198.1
Ac112200.1
Ac112203.1
Ac112204.1
Ac112204.3
Ac112219.2
Ac112220.2
Ac112236.2
Ac112484.1
Ac112504.2
Ac112673.1
Ac112694.1
Ac112715.1
Ac112719.1
Ac112777.1
Ac112907.1
Ac113133.1
Ac113143.1
Ac113143.2
Ac113191.1
Ac113208.1
Ac113208.2
Ac113347.2
Ac113347.3
Ac113361.1
Ac113382.1
Ac113404.2
Ac113410.3
Ac113615.1
Ac114267.1
Ac114271.1
Ac114291.1
Ac114322.1
Ac114341.1
Ac114482.1
Ac114488.2
Ac114488.3
Ac114489.1
Ac114490.2
Ac114689.3
Ac114730.1
Ac114755.4
Ac114781.3
Ac114803.1
Ac114811.2
Ac114956.3
Ac114980.1
Ac115284.3
Ac115676.1
Ac116003.1
Ac116021.1
Ac116025.2
Ac116158.2
Ac116345.2
Ac116348.4
Ac116351.2
Ac116353.5
Ac116366.1
Ac116366.3
Ac116407.2
Ac116407.3
Ac116535.1
Ac116565.1
Ac116612.1
Ac117382.2
Ac117383.2
Ac117430.1
Ac117465.1
Ac117473.1
Ac117498.2
Ac117500.3
Ac117503.2
Ac118344.1
Ac118553.2
Ac118754.2
Ac119501.1
Ac119673.1
Ac119674.1
Ac119868.1
Ac120024.2
Ac120024.3
Ac120036.3
Ac120036.4
Ac120114.1
Ac120114.4
Ac120193.1
Ac120498.7
Ac120498.8
Ac121338.1
Ac121338.2
Ac122685.1
Ac122719.1
Ac123567.1
Ac124016.1
Ac124017.1
Ac124067.2
Ac124068.1
Ac124068.2
Ac124242.1
Ac124248.1
Ac124276.1
Ac124283.1
Ac124283.2
Ac124283.5
Ac124312.1
Ac124319.1
Ac124854.1
Ac124947.1
Ac125603.2
Ac125603.3
Ac125611.3
Ac126175.1
Ac126365.1
Ac126407.1
Ac126544.2
Ac126614.1
Ac126696.1
Ac126763.1
Ac127002.1
Ac127029.3
Ac127496.7
Ac127522.1
Ac127526.2
Ac128709.2
Ac128709.3
Ac129492.1
Ac129492.5
Ac130343.1
Ac130456.4
Ac130469.1
Ac131009.4
Ac131025.2
Ac131097.2
Ac131097.3
Ac131097.4
Ac131212.4
Ac131254.1
Ac131391.1
Ac131649.1
Ac132479.1
Ac132803.1
Ac132807.2
Ac132825.5
Ac132872.1
Ac132872.2
Ac132938.5
Ac133065.1
Ac133539.1
Ac133552.1
Ac133552.2
Ac133561.3
Ac133561.4
Ac133565.1
Ac133637.1
Ac133644.3
Ac133961.1
Ac133963.1
Ac134043.1
Ac134043.2
Ac134682.1
Ac134772.1
Ac135012.2
Ac135048.2
Ac135050.4
Ac135050.5
Ac135178.3
Ac135586.2
Ac135626.1
Ac135782.2
Ac136428.2
Ac136475.2
Ac136475.3
Ac136475.5
Ac136475.6
Ac136475.7
Ac136475.9
Ac136601.1
Ac136632.2
Ac136759.1
Ac137499.1
Ac137527.1
Ac137767.1
Ac137932.2
Ac138028.2
Ac138089.1
Ac138123.1
Ac138123.2
Ac138207.4
Ac138207.9
Ac138304.1
Ac138393.1
Ac138393.3
Ac138466.3
Ac138474.1
Ac138512.1
Ac138627.1
Ac138649.1
Ac138701.2
Ac138811.1
Ac138811.2
Ac138932.5
Ac139085.1
Ac139100.2
Ac139149.1
Ac139256.1
Ac139453.1
Ac139530.3
Ac139718.1
Ac139718.2
Ac139722.1
Ac139749.1
Ac139768.1
Ac139795.3
Ac139887.3
Ac140113.1
Ac140113.2
Ac140725.1
Ac140912.1
Ac141586.1
Ac141930.1
Ac142381.2
Ac144522.1
Ac144652.1
Ac144836.1
Ac145207.2
Ac145207.8
Ac145207.9
Ac145285.6
Ac145350.3
Ac145422.1
Ac145423.3
Ac145676.1
Ac147067.2
Ac147651.4
Ac148477.1
Ac148477.5
Ac156455.1
Ac187653.1
Ac190387.1
Ac211433.2
Ac231657.1
Ac233290.1
Ac233290.2
Ac233701.1
Ac233702.7
Ac233702.8
Ac233982.1
Ac233992.1
Ac233992.3
Ac234582.1
Ac234781.1
Ac239859.2
Ac239859.3
Ac239868.1
Ac242426.2
Ac243547.2
Ac243585.2
Ac243654.1
Ac243829.4
Ac243830.1
Ac243965.1
Ac243972.3
Ac244090.3
Ac244100.3
Ac244153.1
Ac244157.1
Ac245014.3
Ac245028.3
Ac245033.2
Ac245036.2
Ac245036.4
Ac245052.2
Ac245060.6
Ac245100.4
Ac245140.3
Ac245291.2
Ac245452.1
Ac245452.2
Ac245452.4
Ac245517.1
Ac245517.5
Ac245884.4
Ac245884.6
Ac246793.1
Ac254562.2
Ac254633.1
Acaca
Acad10
Acad9
Acadm
Acads
Acadsb
Acadvl
Acan
Acap1
Acap3
Acat1
Acbd4
Acbd6
Accs
Ace
Acer3
Ache
Acin1
Ackr2
Aco1
Aco2
Acot13
Acot2
Acot6
Acox1
Acox2
Acox3
Acoxl
Acp1
Acp2
Acp5
Acrbp
Acsbg1
Acsf2
Acsf3
Acsl3
Acsm4
Acss1
Acss2
Acta2-as1
Actbp1
Actbp13
Actbp8
Actg1p12
Actg1p19
Actl6b
Actn1-as1
Actn2
Actn3
Actn4
Actn4p1
Actr10
Actr1a
Actr1b
Actr2
Actr3
Actr3b
Actr6
Acvr1b
Acvr2a
Acvr2b
Acvrl1
Acy1
Acyp1
Acyp2
Ad000090.1
Ad000864.2
Ad001527.2
Ada2
Adad2
Adal
Adam10
Adam11
Adam12
Adam15
Adam18
Adam22
Adam23
Adam28
Adam32
Adam33
Adam8
Adam9
Adamdec1
Adamts1
Adamts10
Adamts13
Adamts4
Adamts6
Adamts7
Adamtsl2
Adamtsl4
Adamtsl5
Adap1
Adap2
Adar
Adarb1
Adck1
Adck2
Adck5
Adcy10
Adcy2
Adcy3
Adcy4
Adcy5
Adcy7
Adcyap1
Add3
Adgb
Adgra2
Adgra3
Adgrb1
Adgrb2
Adgrb3
Adgrd1
Adgre3
Adgre5
Adgrg1
Adgrg3
Adgrg6
Adgrg7
Adgrl1
Adgrv1
Adhfe1
Adi1p1
Adipor1
Adipor2
Adirf
Adk
Adm
Adnp2
Adnp-as1
Ado
Adora2a
Adora2a-as1
Adora2b
Adpgk
Adpgk-as1
Adprh
Adprhl1
Adprm
Adrm1
Adsl
Adssl1
Adtrp
Aebp2
Aen
Af038458.2
Af067845.5
Af111167.1
Af111167.2
Af111169.3
Af121897.1
Af129408.1
Af131215.7
Af186190.1
Af186192.2
Af201337.1
Af233439.1
Af235103.2
Af241726.2
Af241728.1
Af274858.1
Af279873.1
Af279873.3
Afap1
Afap1-as1
Afdn
Afdn-dt
Aff1
Aff3
Aff4
Afg1l
Afg3l1p
Afmid
Aftph
Agap1
Agap2
Agap3
Agbl3
Agbl5
Agfg1
Agfg2
Aggf1
Agk
Agl
Ago1
Ago2
Ago3
Agpat1
Agpat2
Agpat3
Agpat4
Agpat4-it1
Agpat5
Agps
Agr2
Agrn
Agrp
Agtrap
Agxt
Ahcyl1
Ahcyl2
Ahdc1
Ahi1
Ahr
Ahrr
Ahsa2p
Aif1
Aif1l
Aifm3
Aig1
Aimp1
Aimp2
Aj003147.2
Ajm1
Ajuba
Ak1
Ak2
Ak3p5
Ak4
Ak5
Ak6p1
Ak7
Ak9
Akap1
Akap10
Akap12
Akap13
Akap17a
Akap2
Akap5
Akap6
Akap8l
Akap9
Akirin1
Akr1a1
Akr1b1
Akr1c2
Akr1c3
Akr1d1
Akr1e2
Akt1
Akt1s1
Akt2
Al008638.6
Al008721.2
Al008726.1
Al008729.1
Al009028.1
Al009178.3
Al009181.1
Al020989.1
Al020996.2
Al020997.2
Al021068.1
Al021154.1
Al021155.2
Al021328.1
Al021391.1
Al021393.1
Al021578.1
Al021707.3
Al021707.5
Al021877.2
Al021997.3
Al022069.1
Al022157.1
Al022237.1
Al022238.2
Al022312.1
Al022313.2
Al022316.1
Al022318.4
Al022319.1
Al022323.1
Al022326.1
Al022328.2
Al022328.3
Al022345.4
Al022401.1
Al023574.1
Al023803.3
Al023806.1
Al023806.2
Al024498.2
Al024508.2
Al031005.1
Al031008.1
Al031123.1
Al031123.2
Al031123.3
Al031229.1
Al031258.1
Al031282.1
Al031283.2
Al031284.1
Al031289.1
Al031315.1
Al031428.1
Al031432.3
Al031590.1
Al031595.1
Al031599.1
Al031601.2
Al031602.1
Al031651.1
Al031658.2
Al031663.3
Al031666.2
Al031666.3
Al031710.2
Al031722.1
Al031726.1
Al031727.2
Al031728.1
Al031772.1
Al031777.2
Al031777.3
Al031848.2
Al031864.2
Al031963.2
Al032819.1
Al032819.3
Al032821.1
Al033381.2
Al033397.1
Al033519.1
Al033527.4
Al033527.5
Al033528.2
Al034345.1
Al034345.2
Al034346.1
Al034374.1
Al034376.1
Al034379.1
Al034417.2
Al034548.1
Al034555.1
Al035078.1
Al035078.4
Al035252.3
Al035410.1
Al035416.1
Al035420.2
Al035423.1
Al035425.1
Al035427.1
Al035460.1
Al035530.2
Al035604.1
Al035691.1
Al049557.1
Al049569.1
Al049629.2
Al049651.2
Al049697.1
Al049712.1
Al049748.1
Al049757.1
Al049775.3
Al049795.1
Al049796.1
Al049830.1
Al049830.3
Al049833.2
Al049836.1
Al049844.1
Al049869.1
Al050343.2
Al050344.1
Al050403.2
Al078582.1
Al078605.1
Al078621.1
Al078621.3
Al078644.2
Al080243.2
Al080250.1
Al080276.1
Al080276.2
Al080285.1
Al096701.2
Al096828.3
Al096865.1
Al096870.1
Al109613.1
Al109614.1
Al109615.2
Al109615.3
Al109767.1
Al109811.3
Al109897.1
Al109917.1
Al109918.2
Al109936.2
Al109976.1
Al117190.3
Al117339.5
Al117340.1
Al117348.1
Al117381.1
Al117382.2
Al118508.2
Al118558.3
Al121579.2
Al121594.1
Al121603.2
Al121612.2
Al121655.1
Al121656.1
Al121758.1
Al121759.1
Al121760.1
Al121772.1
Al121776.1
Al121829.1
Al121829.2
Al121845.2
Al121845.3
Al121845.4
Al121890.4
Al121895.1
Al121899.1
Al121900.2
Al121906.1
Al121929.2
Al121935.1
Al121936.1
Al121972.1
Al121983.2
Al121988.1
Al121990.1
Al121992.1
Al121992.2
Al122001.1
Al122008.4
Al122018.1
Al122020.1
Al122023.1
Al132639.3
Al132656.1
Al132709.1
Al132711.1
Al132777.1
Al132780.1
Al132780.2
Al132780.4
Al132801.1
Al132838.1
Al133153.1
Al133153.2
Al133216.2
Al133227.1
Al133230.1
Al133284.1
Al133299.1
Al133325.2
Al133338.1
Al133338.2
Al133346.1
Al133351.1
Al133351.4
Al133352.1
Al133380.1
Al133396.2
Al133399.1
Al133410.3
Al133461.1
Al133467.2
Al133467.3
Al133480.1
Al133481.1
Al133485.2
Al133516.1
Al135744.1
Al135791.1
Al135838.1
Al135901.1
Al135903.1
Al135910.1
Al135924.1
Al136038.5
Al136040.1
Al136084.2
Al136115.1
Al136131.3
Al136139.1
Al136141.1
Al136146.2
Al136181.1
Al136228.1
Al136295.1
Al136301.1
Al136309.2
Al136309.4
Al136320.1
Al136366.1
Al136379.1
Al136419.1
Al136531.3
Al136968.2
Al136982.5
Al136985.2
Al136987.1
Al137003.1
Al137003.2
Al137005.2
Al137009.1
Al137024.1
Al137027.1
Al137058.2
Al137060.1
Al137067.1
Al137077.2
Al137186.2
Al137782.1
Al137784.1
Al137792.1
Al137796.1
Al137802.1
Al137802.2
Al137802.3
Al137856.1
Al138720.1
Al138724.1
Al138733.1
Al138756.1
Al138781.1
Al138799.1
Al138828.2
Al138831.1
Al138831.2
Al138881.1
Al138885.1
Al138889.1
Al138900.2
Al138916.1
Al138960.1
Al138966.2
Al138976.2
Al139035.1
Al139039.3
Al139082.1
Al139099.1
Al139118.1
Al139125.1
Al139158.1
Al139158.2
Al139184.1
Al139220.2
Al139246.5
Al139254.1
Al139260.1
Al139288.1
Al139300.1
Al139300.2
Al139317.1
Al139317.5
Al139353.2
Al139383.1
Al139415.2
Al139424.3
Al157373.1
Al157384.1
Al157387.1
Al157392.5
Al157395.1
Al157400.1
Al157400.2
Al157400.5
Al157712.1
Al157713.1
Al157756.1
Al157823.2
Al157827.1
Al157871.1
Al157886.1
Al157888.1
Al157932.1
Al157935.1
Al157935.2
Al158063.1
Al158064.1
Al158068.1
Al158071.1
Al158071.4
Al158077.1
Al158151.1
Al158151.3
Al158198.1
Al158206.1
Al158212.2
Al158800.1
Al158837.1
Al158839.1
Al158847.1
Al159169.1
Al159169.2
Al159169.3
Al160006.1
Al160035.1
Al160171.1
Al160191.1
Al160191.2
Al160254.1
Al160291.1
Al160313.1
Al160313.2
Al160408.2
Al160408.5
Al161452.1
Al161636.2
Al161658.1
Al161729.1
Al161729.2
Al161751.1
Al161781.2
Al161785.3
Al161912.4
Al161932.1
Al161932.2
Al161935.1
Al161937.1
Al162171.1
Al162171.2
Al162231.3
Al162258.1
Al162377.1
Al162385.1
Al162385.2
Al162411.1
Al162412.1
Al162419.1
Al162425.1
Al162427.1
Al162430.2
Al162458.1
Al162497.1
Al162713.1
Al162724.2
Al162725.2
Al162726.3
Al162727.3
Al162742.1
Al352979.1
Al352984.1
Al353152.1
Al353596.1
Al353597.3
Al353611.1
Al353621.2
Al353622.2
Al353648.1
Al353651.1
Al353651.2
Al353651.3
Al353662.2
Al353689.2
Al353708.2
Al353719.1
Al353732.1
Al353743.1
Al353764.1
Al353795.2
Al353803.1
Al353803.3
Al353807.2
Al353997.2
Al353997.3
Al353997.5
Al354685.1
Al354696.2
Al354707.1
Al354707.2
Al354707.3
Al354714.1
Al354714.2
Al354726.1
Al354733.1
Al354798.1
Al354811.1
Al354892.1
Al354892.2
Al354919.2
Al355001.2
Al355075.1
Al355096.1
Al355102.3
Al355312.3
Al355315.1
Al355388.1
Al355388.2
Al355472.1
Al355472.2
Al355481.1
Al355483.2
Al355490.1
Al355499.1
Al355581.1
Al355601.1
Al355877.3
Al355916.1
Al355916.2
Al355916.3
Al355974.3
Al355987.1
Al355987.2
Al355987.5
Al356020.1
Al356234.2
Al356235.1
Al356309.1
Al356311.1
Al356356.1
Al356414.1
Al356441.1
Al356441.2
Al356488.2
Al356583.1
Al356599.1
Al356863.1
Al357033.1
Al357055.1
Al357060.1
Al357078.3
Al357140.3
Al357140.4
Al357143.1
Al357315.2
Al357568.1
Al357673.1
Al357673.2
Al357874.1
Al357992.1
Al358075.2
Al358113.1
Al358216.1
Al358292.1
Al358334.2
Al358393.1
Al358472.4
Al358473.1
Al358613.1
Al358613.2
Al358613.3
Al358876.2
Al358933.1
Al359076.1
Al359182.1
Al359232.1
Al359237.1
Al359258.3
Al359265.3
Al359273.1
Al359397.1
Al359538.1
Al359633.2
Al359636.2
Al359643.2
Al359644.1
Al359649.1
Al359704.1
Al359711.2
Al359762.1
Al359834.1
Al359878.2
Al359962.1
Al359979.1
Al359979.2
Al360012.1
Al360181.2
Al360181.3
Al360181.4
Al360294.1
Al365194.1
Al365205.1
Al365226.2
Al365273.1
Al365295.1
Al365356.2
Al365356.3
Al365434.1
Al365436.2
Al389885.1
Al390026.1
Al390123.1
Al390198.1
Al390254.1
Al390294.1
Al390719.1
Al390728.5
Al390729.1
Al390835.1
Al390860.1
Al390866.1
Al390879.1
Al390955.2
Al390957.1
Al391069.2
Al391121.1
Al391244.2
Al391262.1
Al391335.1
Al391422.4
Al391650.1
Al391684.1
Al391832.1
Al391832.2
Al391832.3
Al391839.1
Al391839.2
Al392003.1
Al392083.1
Al392086.2
Al392089.1
Al392172.1
Al442128.2
Al445183.1
Al445183.3
Al445223.1
Al445235.1
Al445250.1
Al445307.1
Al445363.2
Al445430.1
Al445471.2
Al445483.1
Al445489.1
Al445490.1
Al445685.1
Al445933.1
Al449423.1
Al450043.1
Al450226.1
Al450226.2
Al450309.1
Al450322.1
Al450326.1
Al450344.1
Al450344.3
Al450384.1
Al450468.1
Al450472.2
Al450992.1
Al451007.2
Al451007.3
Al451044.1
Al451062.1
Al451062.3
Al451065.1
Al451069.3
Al451074.1
Al451085.1
Al451085.2
Al451123.1
Al451165.1
Al451165.2
Al512274.1
Al512306.2
Al512310.5
Al512310.6
Al512326.1
Al512328.1
Al512343.1
Al512422.1
Al512598.1
Al512599.1
Al512625.1
Al512631.1
Al512658.2
Al512662.2
Al512791.2
Al513008.1
Al513122.2
Al513123.1
Al513124.1
Al513174.1
Al513185.2
Al513217.1
Al513220.1
Al513302.1
Al513304.1
Al513325.1
Al513327.2
Al513477.1
Al513497.1
Al513523.3
Al513548.2
Al583722.1
Al583722.2
Al583722.4
Al583824.1
Al583835.2
Al589642.1
Al589745.1
Al589987.1
Al590004.2
Al590068.1
Al590068.3
Al590079.1
Al590084.2
Al590133.1
Al590226.2
Al590282.2
Al590381.1
Al590490.1
Al590556.1
Al590617.2
Al590627.1
Al590627.2
Al590666.3
Al590666.4
Al590705.1
Al590705.2
Al590708.1
Al590764.1
Al590867.1
Al590999.1
Al591167.1
Al591222.1
Al591368.1
Al591419.1
Al591485.1
Al591623.1
Al591770.1
Al591806.1
Al591845.1
Al591846.2
Al591885.1
Al592114.1
Al592146.1
Al592164.2
Al592295.2
Al592309.1
Al592429.1
Al592429.2
Al592431.1
Al592546.1
Al596028.1
Al596094.1
Al596223.1
Al596257.1
Al596448.1
Al603750.1
Al603832.3
Al603840.1
Al606468.1
Al606517.2
Al606760.1
Al606760.3
Al606760.4
Al606807.1
Al606970.4
Al611929.1
Al626787.1
Al627171.1
Al627422.1
Al627422.2
Al645608.2
Al645608.3
Al645608.6
Al645728.1
Al645922.1
Al645924.1
Al645941.1
Al645941.3
Al662791.1
Al662791.2
Al662795.2
Al662797.1
Al662884.3
Al662899.2
Al663070.1
Al663074.1
Al669831.4
Al669831.5
Al669831.6
Al669970.2
Al669983.1
Al670729.1
Al671883.3
Al672032.1
Al672277.1
Al672291.1
Al683807.1
Al691403.1
Al691403.2
Al691432.1
Al691442.1
Al691447.2
Al691449.1
Al691482.3
Al731533.1
Al731555.1
Al731556.2
Al731563.3
Al731569.1
Al731577.1
Al731577.2
Al732292.2
Al732314.6
Al772337.3
Al807740.1
Al807752.6
Al807752.7
Al807757.1
Al807776.1
Al831737.1
Al844908.1
Al844908.2
Al845311.1
Al928596.1
Al928654.1
Al928654.3
Al928921.1
Al929554.1
Alas1
Alcam
Aldh16a1
Aldh1a3
Aldh1b1
Aldh3a1
Aldh3a2
Aldh3b1
Aldh4a1
Aldh5a1
Aldoa
Aldoc
Alg1
Alg10
Alg10b
Alg11
Alg13
Alg14
Alg1l13p
Alg1l9p
Alg3
Alg6
Alg9
Alkbh3
Alkbh5
Alkbh6
Alkbh7
Alox12
Alox12-as1
Alox5
Alox5ap
Alpk2
Alpl
Alx3
Amd1
Amdhd2
Amhr2
Ammecr1l
Amn
Amn1
Amot
Amotl2
Ampd2
Ampd3
Amz2
Amz2p1
Anapc11
Anapc16
Anapc2
Anapc4
Anapc5
Anapc7
Angel1
Angel2
Angptl4
Angptl6
Ank1
Ank2
Ankar
Ankef1
Ankh
Ankhd1
Ankhd1-eif4ebp3
Ankmy1
Ankrd1
Ankrd11
Ankrd12
Ankrd13a
Ankrd13b
Ankrd13c
Ankrd13d
Ankrd19p
Ankrd20a18p
Ankrd20a21p
Ankrd20a4
Ankrd20a5p
Ankrd20a7p
Ankrd23
Ankrd24
Ankrd28
Ankrd30a
Ankrd33
Ankrd33b
Ankrd33b-as1
Ankrd34a
Ankrd36
Ankrd36bp2
Ankrd37
Ankrd42
Ankrd44
Ankrd49
Ankrd53
Ankrd55
Ankrd6
Ankrd62
Ankrd65
Ankrd7
Anks1a
Anks3
Ankzf1
Anln
Ano10
Ano5
Ano6
Ano7
Anp32a
Anp32ap1
Anp32b
Anp32bp3
Antxr1
Anxa11
Anxa2
Anxa3
Anxa4
Anxa5
Anxa6
Aoc1
Aox1
Ap000229.1
Ap000238.1
Ap000251.1
Ap000317.2
Ap000347.1
Ap000355.1
Ap000357.1
Ap000358.1
Ap000424.1
Ap000438.1
Ap000439.1
Ap000442.1
Ap000442.2
Ap000446.1
Ap000547.3
Ap000553.5
Ap000640.2
Ap000646.1
Ap000662.1
Ap000679.1
Ap000688.3
Ap000688.4
Ap000692.2
Ap000695.1
Ap000696.1
Ap000704.1
Ap000708.1
Ap000757.2
Ap000763.4
Ap000769.1
Ap000769.2
Ap000769.3
Ap000779.1
Ap000781.1
Ap000785.1
Ap000785.2
Ap000787.1
Ap000802.1
Ap000808.1
Ap000812.5
Ap000842.2
Ap000842.3
Ap000845.1
Ap000864.1
Ap000866.1
Ap000866.2
Ap000867.4
Ap000873.2
Ap000892.3
Ap000894.2
Ap000894.4
Ap000897.1
Ap000904.1
Ap000926.1
Ap000936.1
Ap000943.3
Ap000944.2
Ap000977.1
Ap001029.2
Ap001043.1
Ap001046.1
Ap001062.2
Ap001107.1
Ap001107.3
Ap001107.4
Ap001107.5
Ap001107.7
Ap001107.9
Ap001122.1
Ap001124.1
Ap001150.1
Ap001160.2
Ap001180.1
Ap001187.1
Ap001189.3
Ap001189.4
Ap001189.5
Ap001207.2
Ap001207.3
Ap001267.4
Ap001273.2
Ap001318.3
Ap001324.3
Ap001330.3
Ap001340.1
Ap001351.1
Ap001362.2
Ap001372.2
Ap001372.3
Ap001412.1
Ap001432.1
Ap001453.2
Ap001453.4
Ap001462.1
Ap001471.1
Ap001476.1
Ap001476.2
Ap001528.1
Ap001542.1
Ap001542.2
Ap001767.3
Ap001816.1
Ap001830.1
Ap001831.1
Ap001922.5
Ap001931.1
Ap001962.1
Ap001970.1
Ap001972.4
Ap001981.1
Ap002008.2
Ap002008.3
Ap002026.1
Ap002336.1
Ap002336.2
Ap002336.3
Ap002358.1
Ap002373.1
Ap002380.1
Ap002381.2
Ap002383.2
Ap002383.3
Ap002387.1
Ap002387.2
Ap002472.1
Ap002478.1
Ap002495.1
Ap002495.2
Ap002748.3
Ap002761.1
Ap002761.2
Ap002761.4
Ap002762.1
Ap002784.1
Ap002807.1
Ap002851.1
Ap002852.1
Ap002856.3
Ap002884.1
Ap002884.3
Ap002893.1
Ap002967.1
Ap002986.1
Ap002989.1
Ap002990.1
Ap002992.1
Ap003032.2
Ap003041.1
Ap003041.2
Ap003062.1
Ap003065.1
Ap003066.1
Ap003068.3
Ap003068.4
Ap003071.1
Ap003071.4
Ap003072.4
Ap003097.1
Ap003108.1
Ap003108.2
Ap003119.3
Ap003385.1
Ap003390.1
Ap003392.13
Ap003396.3
Ap003396.5
Ap003419.3
Ap003721.4
Ap003733.2
Ap003733.4
Ap004372.1
Ap004609.1
Ap004609.2
Ap004609.3
Ap005018.1
Ap005137.1
Ap005139.1
Ap005209.1
Ap005242.2
Ap005262.1
Ap005263.1
Ap005264.1
Ap005264.7
Ap005273.1
Ap005671.1
Ap005901.1
Ap005902.2
Ap006216.1
Ap006248.2
Ap006248.5
Ap006294.2
Ap006621.3
Ap1ar
Ap1b1
Ap1m1
Ap1m2
Ap2a1
Ap2a2
Ap2b1
Ap2m1
Ap2s1
Ap3b1
Ap3d1
Ap3m2
Ap3s1
Ap4e1
Ap4m1
Ap5m1
Ap5s1
Ap5z1
Apaf1
Apba2
Apbb1
Apbb3
Apc
Apc2
Apcdd1l
Apeh
Apex1
Apex2
Aph1a
Aph1b
Api5
Aplf
Aplp1
Apoa1-as
Apobec3a
Apobec3b
Apobec3c
Apobec3g
Apobec3h
Apobr
Apoc1
Apoc1p1
Apol1
Apold1
Apom
Apoop1
Apoop5
Apopt1
Appl1
Aptr
Aqp10
Aqp11
Aqp5
Araf
Arcn1
Areg
Arel1
Arf1
Arf4
Arf4-as1
Arf4p2
Arf5
Arfgap1
Arfgap3
Arfip2
Arfrp1
Arg2
Arhgap10
Arhgap11b
Arhgap15
Arhgap23
Arhgap24
Arhgap25
Arhgap26
Arhgap26-as1
Arhgap27
Arhgap27p2
Arhgap31
Arhgap33
Arhgap39
Arhgap4
Arhgap40
Arhgap42
Arhgap44
Arhgap45
Arhgap5
Arhgap9
Arhgdia
Arhgdib
Arhgdig
Arhgef1
Arhgef10
Arhgef10l
Arhgef12
Arhgef16
Arhgef17
Arhgef18
Arhgef19
Arhgef2
Arhgef25
Arhgef28
Arhgef3
Arhgef33
Arhgef37
Arhgef39
Arhgef4
Arhgef40
Arhgef7
Arid1a
Arid1b
Arid2
Arid3a
Arid4a
Arid5a
Arid5b
Arih1
Arl1
Arl10
Arl13b
Arl14ep
Arl14epl
Arl2
Arl2bpp3
Arl2-snx15
Arl4a
Arl4ap4
Arl4ap5
Arl5a
Arl5ap4
Arl6ip4
Arl6ip6
Arl8b
Armc10
Armc5
Armc7
Armc8
Armc9
Armcx1
Armcx3
Armcx3-as1
Armcx4
Armcx5
Armcx5-gprasp2
Armcx7p
Armh1
Armt1
Arnt
Arnt2
Arntl
Arpc1a
Arpc1b
Arpc2
Arpc4
Arpc4-ttll3
Arpc5l
Arrb1
Arrb2
Arrdc1
Arrdc2
Arrdc3-as1
Arrdc5
Arsa
Arsg
Arsi
Arsk
Art1
Arv1
Arvcf
Asah1
Asap1
Asap2
Asb1
Asb16
Asb18
Asb2
Asb3
Asb4
Asb7
Ascc2
Ascl3
Asf1a
Asf1b
Asgr2
Ash2l
Asic1
Asic2
Asic3
Asic4
Asl
Asna1
Asns
Aspdh
Aspscr1
Asrgl1
Ass1
Astl
Asxl1
Atad3a
Atad3b
Atad5
Atat1
Atf1
Atf3
Atf4
Atf4p4
Atf5
Atf6b
Atf7
Atf7ip
Atf7ip2
Atg10
Atg101
Atg12p2
Atg16l1
Atg16l2
Atg2a
Atg4b
Atg4c
Atg4d
Atg5
Atg7
Atg9a
Atg9b
Atic
Atl1
Atm
Atmin
Atn1
Atoh1
Atoh8
Atox1
Atp10d
Atp11a
Atp11a-as1
Atp11b
Atp11c
Atp13a2
Atp1a1
Atp1a2
Atp1a4
Atp1b1
Atp1b1p1
Atp1b3
Atp23
Atp2a2
Atp2b1-as1
Atp2b4
Atp2c1
Atp4a
Atp5f1b
Atp5f1d
Atp5if1
Atp5mc1
Atp5mfp3
Atp5mgl
Atp5mgp3
Atp5mgp7
Atp5mpl
Atp5pb
Atp6ap1
Atp6ap2
Atp6v0a1
Atp6v0a2
Atp6v0b
Atp6v0c
Atp6v0cp3
Atp6v0d1
Atp6v0e1
Atp6v0e2
Atp6v1a
Atp6v1b2
Atp6v1c1
Atp6v1e2
Atp6v1g1
Atp6v1g1p2
Atp6v1g2-ddx39b
Atp6v1h
Atp7a
Atp7b
Atp8a2p2
Atp8b2
Atp8b3
Atp9a
Atp9b
Atpaf2
Atpsckmt
Atr
Atraid
Atrip
Atrn
Atrnl1
Atxn1
Atxn10
Atxn1l
Atxn2
Atxn2-as
Atxn2l
Atxn7
Atxn7l2
Aurkb
Aurkc
Auts2
Avil
Avl9
Avp
Avpr2
Axdnd1
Axin1
Axl
Azgp1p1
Azi2
Azin1-as1
B2m
B3galnt1
B3galt4
B3galt5-as1
B3galt6
B3gnt10
B3gnt3
B3gnt4
B3gnt5
B3gntl1
B4galnt3
B4galnt4
B4galt2
B4galt3
B4galt6
B4galt7
B9d1
B9d2
Baalc
Baalc-as2
Babam1
Bace2
Bach1
Bach1-it1
Bach2
Bad
Bag3
Bag4
Bahcc1
Baiap2
Baiap2-dt
Baiap3
Bak1
Banf1
Banf1p1
Bank1
Banp
Barhl1
Basp1-as1
Batf
Bax
Bbip1
Bbof1
Bbs1
Bbs4
Bbs7
Bbs9
Bbx
Bcam
Bcan
Bcap29
Bcar1
Bcar3
Bcas1
Bcas3
Bcas4
Bcat2
Bccip
Bcdin3d-as1
Bckdha
Bckdhb
Bckdk
Bcl11a
Bcl2
Bcl2l1
Bcl2l10
Bcl2l11
Bcl2l12
Bcl2l13
Bcl2l15
Bcl3
Bcl6
Bcl6b
Bcl7a
Bcl9
Bcl9l
Bco2
Bcorl1
Bcr
Bcrp1
Bcrp2
Bcrp5
Bcyrn1
Bdh1
Bdkrb1
Bdnf-as
Bdp1
Bean1
Becn1
Begain
Bend3
Bend6
Bend7
Best2
Best3
Bet1
Bex3
Bex4
Bfar
Bfsp1
Bfsp2
Bglt3
Bhlha15
Bhlhb9
Bhlhe40
Bhmt2
Bicd1
Bicdl1
Bicdl2
Bicra
Bicra-as1
Bicral
Bin1
Bin3
Birc2
Birc3
Birc5
Birc6
Birc7
Bivm
Bivm-ercc5
Blcap
Blk
Blm
Blmh
Bloc1s1
Bloc1s3
Bloc1s4
Bloc1s6
Blvra
Blzf1
Bmf
Bmi1
Bmp1
Bmp2k
Bmp4
Bmp7
Bmpr1a
Bmpr2
Bms1p1
Bms1p21
Bnc2
Bnc2-as1
Bnip1
Bnip2
Bnip3l
Boc
Bola1
Bola2p1
Bola2p2
Bola3-as1
Bola3p1
Boll
Bora
Borcs5
Borcs8
Borcs8-mef2b
Bpgm
Bphl
Bpnt1
Bptf
Brap
Brca2
Brcc3
Brd2
Brd3os
Brd4
Brd7
Brd9
Bri3
Brinp2
Brix1
Brms1
Brms1l
Brox
Brpf3
Brsk1
Brsk2
Brwd1
Brwd1-as1
Brwd1-as2
Bscl2
Bsg
Bsn
Bsn-as1
Bst1
Bsx
Btbd1
Btbd10
Btbd16
Btbd18
Btbd19
Btbd3
Btbd6
Btbd6p1
Btbd8
Btd
Btf3
Btf3l4
Btf3l4p2
Btf3p12
Btf3p15
Btg1
Btg2
Btg4
Btk
Btn2a1
Btn2a2
Btn2a3p
Btn3a1
Btnl8
Btnl9
Btrc
Bub1b
Bub3
Bud23
Bud31
Bx005132.2
Bx255925.3
Bx276092.7
Bx276092.9
Bx284656.2
Bx322559.1
Bx322635.1
Bx322639.1
Bx323046.1
Bx537318.1
Bx537318.2
Bx571818.1
Bx649601.1
Bx664615.1
Bx890604.2
Bysl
Bzw1
Bzw2
C10orf25
C10orf53
C10orf55
C10orf90
C10orf91
C11orf1
C11orf24
C11orf42
C11orf44
C11orf49
C11orf54
C11orf68
C11orf80
C11orf91
C11orf94
C11orf95
C11orf97
C12orf10
C12orf29
C12orf40
C12orf42
C12orf43
C12orf45
C12orf54
C12orf65
C12orf66
C12orf73
C12orf74
C12orf75
C12orf76
C12orf80
C13orf46
C14orf132
C14orf177
C14orf180
C15orf39
C15orf48
C15orf53
C15orf56
C15orf61
C15orf62
C15orf65
C16orf45
C16orf58
C16orf70
C16orf71
C16orf72
C17orf107
C17orf49
C17orf51
C17orf53
C17orf64
C17orf75
C17orf80
C17orf82
C17orf97
C18orf21
C18orf25
C18orf65
C19orf24
C19orf33
C19orf38
C19orf44
C19orf53
C19orf66
C19orf81
C19orf85
C1galt1
C1galt1p1
C1galt1p2
C1orf105
C1orf109
C1orf112
C1orf159
C1orf167
C1orf194
C1orf195
C1orf198
C1orf21
C1orf216
C1orf220
C1orf53
C1orf54
C1orf94
C1qc
C1qtnf1
C1qtnf9b
C1r
C1s
C2
C20orf141
C20orf194
C20orf204
C21orf62-as1
C21orf91-ot1
C22orf46
C2cd2
C2cd2l
C2cd3
C2cd5
C2orf15
C2orf16
C2orf42
C2orf49
C2orf72
C2orf74
C2orf81
C2orf83
C2orf88
C2orf91
C2orf92
C3orf14
C3orf38
C3orf67
C3orf80
C3orf85
C4orf33
C4orf45
C4orf47
C4orf48
C4orf50
C4orf51
C5ar1
C5ar2
C5orf24
C5orf30
C5orf47
C5orf51
C5orf56
C5orf58
C5orf66-as2
C6
C6orf106
C6orf120
C6orf203
C6orf223
C6orf48
C6orf89
C6orf99
C7orf26
C7orf50
C7orf65
C8b
C8g
C8orf31
C8orf33
C8orf34
C8orf44
C8orf58
C8orf74
C8orf82
C9orf106
C9orf139
C9orf16
C9orf163
C9orf170
C9orf3
C9orf43
C9orf50
C9orf78
C9orf85
C9orf92
Ca11
Ca13
Ca2
Ca5a
Ca5ap1
Ca5b
Ca5bp1
Ca9
Cab39
Cab39l
Cabin1
Cables1
Cabp1
Cacfd1
Cacna1a
Cacna1c
Cacna1c-as2
Cacna1c-it1
Cacna1c-it3
Cacna1d
Cacna1e
Cacna1h
Cacna2d1
Cacna2d4
Cacnb1
Cacnb2
Cacnb3
Cacnb4
Cactin
Cacybp
Cad
Cadm1
Calb2
Calcoco1
Calcoco2
Calcp
Cald1
Calhm4
Calhm6
Calm1
Calm3
Caln1
Calr
Calu
Caly
Camk1d
Camk2a
Camk2d
Camk2g
Camk4
Camkk1
Camkmt
Camlg
Camp
Camsap1
Camsap2
Camsap3
Camta1
Camta2
Cand2
Canx
Cap1
Capn1
Capn10
Capn11
Capn15
Capn7
Capn8
Capns1
Caprin1
Capza2
Card10
Card11
Card19
Card9
Carhsp1
Carm1
Carmil2
Carmn
Carnmt1-as1
Cars
Cars2
Casc15
Casc19
Casc2
Casc3
Casc4
Casc8
Casc9
Casd1
Caskin1
Caskin2
Casp7
Casp8
Casp9
Casr
Cass4
Cast
Castor2
Castor3
Casz1
Cat
Catsper2
Catsperd
Catspere
Catsperg
Cav1
Cav2
Cavin4
Cbarp
Cbfa2t2
Cbfb
Cbl
Cblb
Cbll1
Cbln3
Cbx1p2
Cbx2
Cbx3
Cbx3p8
Cbx4
Cbx7
Cby1
Cc2d1a
Cc2d1b
Cc2d2b
Ccar1
Ccar2
Ccdc102b
Ccdc103
Ccdc106
Ccdc107
Ccdc113
Ccdc115
Ccdc117
Ccdc12
Ccdc120
Ccdc124
Ccdc125
Ccdc126
Ccdc13
Ccdc130
Ccdc134
Ccdc136
Ccdc138
Ccdc142
Ccdc144a
Ccdc146
Ccdc15
Ccdc150
Ccdc155
Ccdc157
Ccdc159
Ccdc162p
Ccdc171
Ccdc18
Ccdc180
Ccdc182
Ccdc183
Ccdc184
Ccdc187
Ccdc188
Ccdc18-as1
Ccdc194
Ccdc195
Ccdc197
Ccdc22
Ccdc24
Ccdc30
Ccdc32
Ccdc36
Ccdc39-as1
Ccdc40
Ccdc50
Ccdc57
Ccdc61
Ccdc69
Ccdc7
Ccdc71l
Ccdc74a
Ccdc74b
Ccdc77
Ccdc78
Ccdc80
Ccdc82
Ccdc83
Ccdc84
Ccdc85b
Ccdc86
Ccdc88b
Ccdc88c
Ccdc9
Ccdc91
Ccdc92
Ccdc97
Ccdc9b
Cck
Cckbr
Ccl15
Ccl17
Ccl20
Ccl4
Ccm2
Ccn3
Ccn5
Ccna1
Ccnb1
Ccnb2
Ccnb3
Ccnd1
Ccnd2
Ccnd3
Ccndbp1
Ccne1
Ccng1
Ccng2
Ccnh
Ccni2
Ccnj
Ccnk
Ccnl2
Ccnq
Ccnqp1
Ccnt2
Ccny
Ccnyl1
Ccp110
Ccpg1
Ccr10
Ccr12p
Ccr7
Ccrl2
Ccser2
Cct2
Cct5
Cct6a
Cct6p1
Cct6p3
Cct7
Ccz1
Ccz1b
Cd109
Cd14
Cd151
Cd19
Cd22
Cd226
Cd24
Cd247
Cd27
Cd274
Cd28
Cd2ap
Cd2bp2
Cd300lb
Cd320
Cd36
Cd37
Cd3eap
Cd3g
Cd40
Cd40lg
Cd53
Cd55
Cd6
Cd63
Cd7
Cd74
Cd79a
Cd79b
Cd81
Cd82
Cd83
Cd84
Cd8a
Cd9
Cd99l2
Cd99p1
Cda
Cdc14a
Cdc14b
Cdc14c
Cdc16
Cdc25a
Cdc25b
Cdc25c
Cdc34
Cdc37
Cdc37l1
Cdc37l1-dt
Cdc40
Cdc42
Cdc42bpa
Cdc42bpb
Cdc42ep1
Cdc42ep2
Cdc42ep3
Cdc42ep4
Cdc42p1
Cdc42se2
Cdc45
Cdc6
Cdc7
Cdc73
Cdca2
Cdca5
Cdca7
Cdca8
Cdcp2
Cdh15
Cdh18-as1
Cdh23
Cdhr1
Cdhr2
Cdhr3
Cdiptosp
Cdk10
Cdk13
Cdk14
Cdk16
Cdk18
Cdk19
Cdk2
Cdk2ap2
Cdk3
Cdk5p1
Cdk5r1
Cdk5rap1
Cdk5rap2
Cdk5rap3
Cdk6
Cdk7
Cdk9
Cdkal1
Cdkl1
Cdkl3
Cdkl5
Cdkn1a
Cdkn1b
Cdkn2a
Cdkn2a-dt
Cdkn2aip
Cdkn2b-as1
Cdkn2c
Cdkn3
Cdrt4
Cds2
Cdt1
Cdv3
Cdyl
Cdyl2
Ceacam1
Ceacam19
Ceacam20
Ceacam21
Ceacam3
Cebpa-dt
Cebpb
Cebpg
Cebpz
Cebpzos
Cecr2
Cecr7
Cela2a
Celf1
Celf2
Celf2-dt
Celf4
Celf5
Celsr2
Celsr3
Cemip2
Cenpa
Cenpbd1p1
Cenpf
Cenph
Cenpm
Cenpn
Cenpp
Cenps
Cenps-cort
Cenpt
Cep104
Cep112
Cep126
Cep135
Cep152
Cep164
Cep164p1
Cep192
Cep250
Cep290
Cep295nl
Cep350
Cep44
Cep55
Cep57
Cep63
Cep68
Cep70
Cep72
Cep83
Cep83-dt
Cep85
Cep89
Cep95
Cercam
Cerna1
Cerna3
Cers1
Cers4
Cers6
Cers6-as1
Ces4a
Cetn1
Cfap100
Cfap161
Cfap221
Cfap299
Cfap36
Cfap410
Cfap46
Cfap52
Cfap54
Cfap57
Cfap65
Cfap69
Cfap70
Cfap77
Cfap97
Cfap97d1
Cfap99
Cfdp1
Cfl1p8
Cflar
Cflar-as1
Cfp
Cftr
Cgb2
Cgb3
Cgn
Cgrrf1
Ch25h
Chaf1a
Chaf1b
Champ1
Chchd1
Chchd2p1
Chchd2p2
Chchd2p6
Chchd2p9
Chchd3
Chchd5
Chchd6
Chchd7
Chd1l
Chd2
Chd3
Chd4
Chd5
Chd6
Chd7
Chd8
Chd9
Chdh
Chek1
Chek2p2
Chga
Chgb
Chi3l2
Chic1
Chit1
Chkb
Chkb-cpt1b
Chkb-dt
Chl1
Chmp1ap1
Chmp1b
Chmp1b-as1
Chmp2b
Chmp3
Chmp4bp1
Chmp5
Chmp6
Chpf2
Chpt1
Chrac1
Chrdl2
Chrm1
Chrna1
Chrna10
Chrna2
Chrna4
Chrnb2
Chrne
Chst1
Chst11
Chst13
Chst15
Chst5
Chst7
Chtf18
Chtop
Ciao1
Ciao2a
Ciao2b
Ciao3
Ciart
Cib2
Cib3
Cic
Cicp26
Cideb
Ciita
Cilp2
Cipc
Cirbp
Cirbp-as1
Cisd1
Cisd2
Cisd3
Cish
Cistr
Ckap2l
Ckb
Cklf
Cklf-cmtm1
Cks1b
Clasp1
Clasrp
Clba1
Clcn2
Clcn3
Clcn4
Clcn5
Clcn6
Clcnka
Clcnkb
Cldn10-as1
Cldn11
Cldn12
Cldn16
Cldn18
Cldn23
Cldn24
Cldn34
Cldn4
Cldn6
Cldn7
Cldnd2
Clec10a
Clec16a
Clec17a
Clec2d
Clec3b
Clec4e
Clic4
Clic4p2
Clip2
Clip3
Clip4
Clk2
Clk3
Clmn
Cln3
Cln5
Cln6
Cln8
Clock
Clp1
Clpp
Clpsl2
Clptm1
Clptm1l
Clrn1-as1
Clspn
Clstn2-as1
Clta
Cltc
Cltcl1
Cluap1
Cluh
Clul1
Clybl
Cmas
Cmc1
Cmip
Cmpk1
Cmpk2
Cmss1
Cmtm2
Cmtm3
Cmtm6
Cmtm7
Cmtr1
Cnbd2
Cndp2
Cnep1r1
Cnga4
Cngb1
Cnih2
Cnih3
Cnksr2
Cnksr3
Cnn1
Cnn2
Cnnm2
Cnnm3
Cnot10
Cnot2
Cnot6
Cnot6l
Cnot8
Cnot9
Cnp
Cnpy4
Cnr1
Cnst
Cntd1
Cntd2
Cntln
Cntn4
Cntn4-as1
Cntnap1
Cntnap2
Cntrl
Cntrob
Coa1
Coa6
Coasy
Coch
Cog1
Cog2
Cog3
Cog5
Cog6
Col10a1
Col11a2
Col12a1
Col13a1
Col14a1
Col16a1
Col17a1
Col19a1
Col1a1
Col1a2
Col20a1
Col22a1
Col23a1
Col27a1
Col2a1
Col4a2
Col4a2-as2
Col4a3bp
Col5a1
Col6a1
Col6a2
Col7a1
Col9a2
Col9a3
Colec11
Colgalt1
Commd1
Commd10
Commd3
Commd3-bmi1
Commd4
Comt
Copa
Copb2
Cope
Copg1
Cops2
Cops3
Cops4
Cops5
Cops6
Cops7a
Cops7b
Cops8
Copz2
Coq10a
Coq10b
Coq4
Coq6
Coq7
Coq8a
Coq8b
Coq9
Coro1a
Coro1b
Coro1c
Coro2a
Coro2b
Coro6
Coro7
Coro7-pam16
Cox10
Cox14
Cox15
Cox19
Cox20
Cox20p1
Cox4i1
Cox5b
Cox5bp1
Cox5bp6
Cox5bp8
Cox6a1p2
Cox6a2
Cox6cp18
Cox6cp2
Cox6cp7
Cox7a2p1
Cox7c
Cp
Cpa4
Cpa6
Cpamd8
Cpd
Cpe
Cpeb1-as1
Cpeb2
Cpeb4
Cped1
Cplane1
Cpm
Cpne2
Cpne3
Cpne5
Cpne7
Cpne8-as1
Cpq
Cps1
Cpsf1
Cpsf2
Cpsf3
Cpsf4
Cpsf6
Cpt1a
Cpt1b
Cpt1c
Cpt2
Cptp
Cpxcr1
Cr1
Cr2
Cr392000.1
Cr559946.2
Cr589904.1
Cracr2b
Cradd
Cramp1
Crat
Crb1
Crb2
Crb3
Crcp
Creb1
Creb3
Creb3l1
Creb3l2
Creb3l3
Creb3l4
Creb5
Crebbp
Crebl2
Crebrf
Creg2
Creld1
Creld2
Crem
Crim1
Crim1-dt
Crip1
Crip2
Cript
Crispld2
Crk
Crkl
Crlf1
Crls1
Crmp1
Crnde
Crocc
Croccp2
Croccp3
Crtap
Crtc1
Crtc2
Crtc3-as1
Crx
Cry2
Cryab
Cryba2
Crybb2p1
Crybg1
Crybg2
Crygn
Crym
Crym-as1
Cryzl1
Cryzl2p
Csad
Csag4
Csde1
Csf1r
Csf2rb
Csf3
Csf3r
Csgalnact1
Csh2
Csk
Csnk1d
Csnk1g1
Csnk1g2
Csnk2b
Cspg4
Cspg4p13
Cspg5
Cspp1
Csrnp2
Csrp1
Cst3
Cstf1
Cstf2
Cstf3-dt
Ctbp1
Ctbp1-dt
Ctbp2
Ctbp2p2
Ctc1
Ctcf
Ctcfl
Ctdnep1
Ctdp1
Ctdsp1
Ctdspl
Ctdspl2
Cth
Cthrc1
Ctif
Ctnna1
Ctnna2
Ctnnal1
Ctnnb1
Ctnnbl1
Ctnnd2
Ctns
Ctps1
Ctr9
Ctrb1
Ctrl
Ctsa
Ctse
Ctsh
Ctslp1
Ctslp4
Ctsz
Cttn
Cttnbp2
Cttnbp2nl
Ctu2
Ctxn2
Cuedc2
Cul1
Cul4a
Cul5
Cul9
Cutc
Cux1
Cwc25
Cwc27
Cxadr
Cxcl16
Cxcr5
Cxorf40a
Cxorf58
Cxxc1
Cxxc4-as1
Cyb561
Cyb561a3
Cyb561d1
Cyb5d1
Cyb5d2
Cyb5r1
Cyb5r2
Cyb5r4
Cybc1
Cybrd1
Cyc1
Cycsp19
Cycsp20
Cyfip1
Cyfip2
Cygb
Cyhr1
Cyp11b1
Cyp1b1-as1
Cyp1d1p
Cyp20a1
Cyp26a1
Cyp27b1
Cyp2e1
Cyp2f1
Cyp2f2p
Cyp2t1p
Cyp2u1
Cyp2w1
Cyp3a5
Cyp46a1
Cyp4f26p
Cyp4f35p
Cyp4v2
Cyp51a1-as1
Cystm1
Cyth2
Cyth3
Cyth4
Cytor
D2hgdh
Daam1
Dab2ip
Dact1
Dact3
Dact3-as1
Dad1
Dag1
Dagla
Daglb
Dancr
Dao
Dap
Dap3
Dapk1
Dapk1-it1
Dapp1
Dars
Dars-as1
Daxx
Dazap1
Dazap2
Dazl
Dbf4
Dbi
Dbil5p
Dbn1
Dbndd2
Dcaf10
Dcaf11
Dcaf12
Dcaf13
Dcaf15
Dcaf17
Dcaf4
Dcaf5
Dcaf6
Dcaf7
Dcakd
Dcbld1
Dchs2
Dck
Dclre1b
Dcps
Dcst1-as1
Dcst2
Dcstamp
Dctn3
Dctn5
Dctn6
Dcun1d1
Dcun1d2
Dcun1d2-as
Dcun1d4
Dcxr-dt
Dda1
Ddah2
Ddb1
Ddb2
Ddhd1
Ddhd2
Ddi2
Ddias
Ddit4
Ddit4-as1
Ddr1
Ddr2
Ddx1
Ddx10
Ddx11
Ddx11-as1
Ddx11l10
Ddx11l5
Ddx11l8
Ddx17
Ddx18
Ddx18p3
Ddx19a
Ddx19b
Ddx25
Ddx27
Ddx39b
Ddx39b-as1
Ddx39bp2
Ddx3x
Ddx4
Ddx41
Ddx42
Ddx43
Ddx43p3
Ddx46
Ddx47
Ddx49
Ddx5
Ddx52
Ddx54
Ddx55
Ddx59
Ddx60l
Deaf1
Decr1
Decr2
Dedd2
Def8
Defb109f
Defb117
Degs1
Degs2
Dennd2a
Dennd2c
Dennd3
Dennd4c
Dennd5a
Dennd5b-as1
Dennd6a-dt
Dennd6b
Denr
Depdc5
Depdc7
Depp1
Deptor
Dera
Des
Desi2
Deup1
Dffb
Dgat1
Dgat2
Dgat2l6
Dgcr2
Dgcr8
Dgka
Dgkb
Dgkd
Dgke
Dgkg
Dgkh
Dgki
Dgkq
Dgkz
Dglucy
Dguok
Dhcr24
Dhcr24-dt
Dhdds
Dhodh
Dhrs1
Dhrs11
Dhrs13
Dhrs4l2
Dhrs7
Dhrsx-it1
Dhtkd1
Dhx30
Dhx35
Dhx40
Dhx8
Diablo
Diaph1
Diaph2
Diaph2-as1
Dicer1-as1
Dido1
Dio2
Dip2a
Dip2b
Dip2c
Dipk1a
Dipk2a
Diras3
Dis3l
Dis3l2
Disc1
Disp1
Disp2
Disp3
Dixdc1
Dkc1
Dkk3
Dkkl1
Dlat
Dlc1
Dld
Dleu1
Dleu7
Dlg1
Dlg1-as1
Dlg5-as1
Dlgap1
Dlgap1-as2
Dlgap1-as5
Dlgap2
Dlgap2-as1
Dlgap4
Dll3
Dll4
Dlst
Dlx1
Dlx2
Dlx2-dt
Dlx4
Dm1-as
Dmac2l
Dmap1
Dmbt1p1
Dmd
Dmkn
Dmpk
Dmrt2
Dmrtb1
Dmrtc2
Dmtf1
Dmtn
Dmxl1
Dmxl2
Dnaaf1
Dnaaf3
Dnaaf4
Dnaaf5
Dnah11
Dnah14
Dnah17
Dnah17-as1
Dnah2
Dnah3
Dnai1
Dnai2
Dnaja1
Dnaja3
Dnajb11
Dnajb12
Dnajb13
Dnajb2
Dnajb4
Dnajb5
Dnajb6
Dnajb9
Dnajc10
Dnajc12
Dnajc13
Dnajc16
Dnajc17
Dnajc18
Dnajc19p6
Dnajc21
Dnajc22
Dnajc24
Dnajc25
Dnajc25-gng10
Dnajc27-as1
Dnajc3
Dnajc5
Dnajc6
Dnajc8
Dnajc9
Dnajc9-as1
Dnase1
Dnase1l2
Dnd1p1
Dnhd1
Dnm1
Dnm1l
Dnm1p51
Dnm2
Dnmt1
Dnmt3a
Dnmt3b
Dnph1
Dnttip1
Doc2a
Dock10
Dock11
Dock2
Dock5
Dock6
Dock8
Dock9
Dok1
Dok2
Dok3
Dok4
Dop1a
Dop1b
Dot1l
Dpagt1
Dpcd
Dpep1
Dpep2
Dpf1
Dpf2
Dpf3
Dph1
Dph2
Dph5
Dph6-dt
Dpp3
Dpp6
Dpp9
Dppa3p3
Dprxp1
Dpy19l2p4
Dpy19l3
Dpy19l4
Dpy19l4p1
Dpy30
Dpyd-as1
Dpys
Dpysl2
Dpysl3
Dpysl4
Dpysl5
Dr1
Draic
Dram1
Drap1
Drc3
Drc7
Drd4
Drg1
Drg2
Drosha
Drp2
Dscas
Dscr8
Dscr9
Dse
Dsg2
Dsp
Dst
Dstn
Dtd1
Dthd1
Dtl
Dtna
Dtnb
Dtwd1
Dtx3
Dtx3l
Dtx4
Dtymk
Dubr
Duox2
Duoxa1
Dus2
Dus4l
Dusp13
Dusp14
Dusp15
Dusp16
Dusp2
Dusp21
Dusp22
Dusp23
Dusp28
Dusp3
Dusp5
Dusp5p2
Dusp6
Dusp8p5
Dut
Dux4l16
Dux4l18
Dux4l26
Dux4l33
Duxap2
Duxap3
Duxb
Dvl3
Dym
Dync1h1
Dync1i2
Dync1li2
Dync2h1
Dync2li1
Dynll1
Dynlrb1
Dynlrb2
Dyrk1a
Dyrk2
Dyrk3
Dyrk4
E2f3
E2f3p1
E2f4
E2f5
E2f6
E4f1
Ebag9
Ebf1
Ebln3p
Ebp
Ece1
Ecel1p2
Echdc2
Echdc3
Ecsit
Ect2
Edc3
Edc4
Edem1
Ednrb
Edrf1
Eed
Eef1a1p7
Eef1a2
Eef1akmt3
Eef1akmt4
Eef1akmt4-ece2
Eef1aknmt
Eef1b2
Eef1b2p1
Eef1d
Eef1dp3
Eef1g
Eef2k
Eefsec
Eepd1
Efcab1
Efcab11
Efcab13
Efcab14-as1
Efcab2
Efcab7
Efcc1
Efemp1
Efhc1
Efhd2
Efl1
Efna1
Efna3
Efna4
Efna5
Efr3a
Efr3b
Egfem1p
Egfl7
Egfr
Egfr-as1
Egln1p1
Egln2
Egln3
Egr2
Ehbp1
Ehbp1l1
Ehd1
Ehd2
Ehd4
Ehd4-as1
Ehmt1
Ei24
Eid1
Eid3
Eif1
Eif1b
Eif1b-as1
Eif2a
Eif2ak1
Eif2ak2
Eif2ak3-dt
Eif2ak4
Eif2b3
Eif2b5
Eif2d
Eif2s1
Eif2s3
Eif3b
Eif3f
Eif3g
Eif3h
Eif3i
Eif3k
Eif3m
Eif4a1
Eif4a1p11
Eif4a2
Eif4b
Eif4e1b
Eif4e2
Eif4e3
Eif4ep4
Eif4ep5
Eif4g1
Eif4h
Eif5
Eif5a
Eif5b
Eipr1
Elac1
Elac2
Elavl3
Elf3
Elf5
Elk1
Elk2ap
Elk3
Ell3
Elmo1
Elmo2
Elmo3
Elmod1
Elmod3
Elmsan1
Eln
Eloa
Elobp2
Elof1
Elovl5
Elovl6
Elp2
Elp3
Elp4
Elp5
Elp6
Emc10
Emc1-as1
Emc2
Emc3
Emc3-as1
Emc6
Emd
Eme1
Eme2
Emid1
Emilin2
Eml1
Eml2
Eml3
Eml4
Eml6
Emp1
Emp3
Emsy
Emx1
En2
Enah
Endov
Eng
Engase
Eno1
Eno1-as1
Eno2
Eno3
Eno4
Enoph1
Enpp3
Enpp7p14
Enpp7p2
Enpp7p4
Enpp7p9
Ensa
Entpd1
Entpd2
Entpd6
Entpd8
Entr1
Eny2
Ep400
Ep400p1
Epas1
Epb41
Epb41l1
Epb41l3
Epb41l4a
Epb41l4a-as1
Epb42
Epc2
Epcam
Epcam-dt
Epdr1
Epg5
Epha1
Epha2
Epha3
Epha4
Epha5-as1
Epha8
Ephb1
Ephb2
Ephb3
Ephb4
Ephb6
Ephx1
Ephx2
Epn1
Epn2
Epn2-as1
Epor
Eps15l1
Eps8l1
Eps8l2
Erap2
Eras
Erbb3
Erbin
Erc1
Ercc1
Ercc2
Ercc4
Ercc5
Ercc6l2
Ereg
Erfe
Erg
Erg28
Ergic1
Eri1
Eri2
Eri3
Ericd
Erich1
Erich4
Erlec1
Erlin2
Ermap
Ermard
Ern1
Erp29
Ervfrd-1
Ervk3-1
Ervmer34-1
Ervw-1
Esco2
Espl1
Espn
Espnl
Esr2
Esrra
Esrrb
Esyt1
Esyt3
Etf1
Etfbkmt
Etfdh
Etnk1
Etnk2
Etnppl
Ets1
Ets2
Etv1
Etv2
Etv5
Etv6
Etv7
Eva1a
Eva1b
Eva1c
Evc
Evi5l
Evl
Ewsr1
Exd2
Exd3
Exoc1
Exoc2
Exoc3
Exoc3l1
Exoc3l4
Exoc4
Exoc6
Exoc7
Exog
Exosc10
Exosc10-as1
Exosc4
Exosc7
Exosc8
Exosc9
Ext2
Extl1
Extl3
Eya2
Eya3
Eya4
Ezh1
Ezr-as1
F12
F2rl3
Fa2h
Faah
Faahp1
Faap20
Faap24
Fabp5
Fabp5p3
Fabp7p1
Fadd
Fads2
Faf2
Fah
Fahd1
Fahd2a
Faim2
Falec
Fam102a
Fam102b
Fam107a
Fam107b
Fam110a
Fam111a
Fam111a-dt
Fam111b
Fam117b
Fam118a
Fam118b
Fam120a
Fam120b
Fam122c
Fam124a
Fam126a
Fam129a
Fam129b
Fam129c
Fam131a
Fam131c
Fam13a
Fam13c
Fam149b1
Fam160a1
Fam160b1
Fam160b2
Fam162a
Fam163b
Fam167a
Fam167a-as1
Fam170b-as1
Fam171a1
Fam171a2
Fam171b
Fam172a
Fam173a
Fam174b
Fam177a1
Fam178b
Fam181a
Fam181a-as1
Fam182b
Fam183a
Fam185a
Fam186b
Fam187a
Fam189b
Fam193a
Fam193b
Fam19a3
Fam201a
Fam206a
Fam207a
Fam20b
Fam214b
Fam216a
Fam217b
Fam221a
Fam221b
Fam222a
Fam227b
Fam228b
Fam229a
Fam229b
Fam230i
Fam234a
Fam234b
Fam240b
Fam241b
Fam24b
Fam27b
Fam43a
Fam45a
Fam47e
Fam49b
Fam50a
Fam50b
Fam53b
Fam53c
Fam57a
Fam57b
Fam71d
Fam72a
Fam76a
Fam81a
Fam83a
Fam83c-as1
Fam83d
Fam83e
Fam83f
Fam83g
Fam86b3p
Fam86c1
Fam86jp
Fam86kp
Fam86mp
Fam89b
Fam90a6p
Fam98b
Fam98c
Fan1
Fancc
Fancd2
Fance
Fancg
Fanci
Fancm
Fank1
Fank1-as1
Far1
Far1-it1
Far2
Farp1
Farp2
Fars2
Fas
Fastk
Fastkd2
Fat3
Fat4
Faxdc2
Fbh1
Fbl
Fbln2
Fbln7
Fbn1
Fbn3
Fbp2p1
Fbrs
Fbrsl1
Fbxl12
Fbxl13
Fbxl16
Fbxl18
Fbxl19
Fbxl2
Fbxl3
Fbxl7
Fbxl8
Fbxo10
Fbxo16
Fbxo2
Fbxo21
Fbxo22
Fbxo24
Fbxo25
Fbxo27
Fbxo28
Fbxo31
Fbxo32
Fbxo33
Fbxo34
Fbxo36
Fbxo38
Fbxo4
Fbxo41
Fbxo45
Fbxo46
Fbxo6
Fbxw8
Fcamr
Fcf1
Fcf1p3
Fcgbp
Fcgr3a
Fcgr3b
Fcgrt
Fcho1
Fchsd1
Fcmr
Fcn3
Fcrl6
Fcrlb
Fdft1
Fdps
Fdxr
Fem1a
Fem1b
Fen1
Fer
Fer1l4
Fermt3
Fes
Fev
Fez1
Fez2
Fezf1
Fezf1-as1
Ffar2
Fgd2
Fgd3
Fgd4
Fgd6
Fgf1
Fgf11
Fgf14-as2
Fgf21
Fgf3
Fgf5
Fgf7
Fgf9
Fgfr1
Fgfr1op
Fgfr1op2
Fgfr3
Fgfr3p6
Fgfr4
Fgfrl1
Fggy
Fhad1
Fhl1
Fhl3
Fhod3
Fibcd1
Fibp
Ficd
Fignl1
Filip1l
Filnc1
Fiz1
Fjx1
Fkbp10
Fkbp11
Fkbp1b
Fkbp2
Fkbp4
Fkbp9
Fkrp
Fli1
Flii
Flnb
Flnb-as1
Flnc
Flot1
Flrt2
Flt1
Flt3lg
Flt4
Flvcr1
Flvcr2
Flywch1
Flywch2
Fmc1
Fmc1-luc7l2
Fmn1
Fmnl1
Fmnl2
Fmnl3
Fmo4
Fmr1
Fn1
Fn3k
Fn3krp
Fnbp1
Fnbp1l
Fnbp1p1
Fnbp4
Fndc1
Fndc3a
Fndc3b
Fnip2
Fnta
Fntap2
Fntb
Fo393415.1
Fo393418.1
Fo538757.1
Fo704657.1
Focad
Focad-as1
Folh1
Folr3
Fos
Fosb
Fosl1
Fosl2
Foxa1
Foxa3
Foxc2-as1
Foxcut
Foxd3
Foxf2
Foxg1
Foxh1
Foxj2
Foxk1
Foxk2
Foxl1
Foxl2nb
Foxn2
Foxn3-as1
Foxn4
Foxo1b
Foxo3
Foxo6
Foxp1
Foxp2
Foxp4
Foxred1
Foxred2
Fp565260.6
Fpgs
Fpgt
Fpgt-tnni3k
Fras1
Frat1
Frem1
Frg1
Frg1bp
Frg1dp
Frg1gp
Frg1hp
Frmd3
Frmd4a
Frmd6
Frmd6-as2
Frmd8
Frs3
Fry
Fscn1
Fscn1p1
Fscn2
Fsd1
Fsd1l
Fsip2
Fst
Fstl3
Fstl4
Ftcd
Fth1
Fth1p27
Ftlp8
Fto
Ftsj1
Ftx
Fubp3
Fuk
Fundc2
Fundc2p2
Furin
Fus
Fut11
Fut4
Fut7
Fut8
Fuz
Fxn
Fxyd1
Fxyd2
Fxyd4
Fxyd6
Fxyd6-fxyd2
Fxyd7
Fyttd1
Fzd1
Fzd3
Fzd6
Fzd7
Fzd9
G2e3
G3bp1
G6pc3
G6pd
Gaa
Gab1
Gab3
Gabarapl1
Gabarapl2
Gabpa
Gabpb1-as1
Gabpb2
Gabra5
Gabrb1
Gabrg2
Gabrg3
Gabrr2
Gad1
Gadd45a
Gadd45b
Gadd45g
Gal
Gal3st2
Gal3st4
Galk1
Galk2
Galns
Galnt1
Galnt10
Galnt11
Galnt12
Galnt15
Galnt16
Galnt2
Galnt3
Galnt9
Galt
Gan
Ganc
Gap43
Gapdh
Gapdhp14
Gapdhp20
Gapdhp24
Gapdhp54
Gapdhp62
Gapdhp72
Gapdhp76
Gapvd1
Gar1
Garem2
Garnl3
Gars
Gars-dt
Gas2
Gas2l1
Gas2l3
Gas6-as1
Gas7
Gas8
Gasal1
Gata2-as1
Gata3
Gata3-as1
Gata4
Gata6
Gatad2a
Gatc
Gatm
Gbp5
Gca
Gcat
Gcdh
Gchfr
Gckr
Gclc
Gcn1
Gcnt1
Gcnt3
Gcom1
Gda
Gdap1
Gdf11
Gdf15
Gdf2
Gdi1
Gdnf
Gdnf-as1
Gdpd1
Gdpd5
Gdpgp1
Gem
Gemin6
Gemin7
Gemin7-as1
Gen1
Get4
Gfap
Gfer
Gfi1
Gfi1b
Gfm1
Gfod1
Gfod1-as1
Gfpt2
Gfra2
Gfra4
Gga1
Gga3
Ggcx
Ggh
Ggnbp2
Ggps1
Ggt1
Ggt6
Ggtlc4p
Gh1
Ghet1
Ghrhr
Gid4
Gid8
Gigyf1
Gigyf2
Gimap2
Gimap4
Gimap6
Ginm1
Gins4
Gipc1
Gipc2
Gipc3
Gipr
Git1
Git2
Gja10
Gjb6
Gjc1
Gjd3
Gk
Glb1
Glb1l
Glb1l2
Glcci1
Glce
Gldn
Gle1
Gli1
Gli4
Glipr1
Glipr1l2
Glipr2
Glis2
Glis3
Glo1
Glrx
Glrx3
Glrx5
Gls
Glt8d1
Glt8d2
Glud1p3
Glud2
Glyat
Glyctk
Glyctk-as1
Glyr1
Gm2a
Gmcl1
Gmds-dt
Gmeb1
Gmip
Gmnn
Gmppa
Gmppb
Gmpr
Gmps
Gmpsp1
Gna11
Gna15
Gnai1
Gnai2
Gnal
Gnas
Gnas-as1
Gnat1
Gnaz
Gnb1l
Gnb2
Gnb5
Gne
Gng12-as1
Gng2
Gng7
Gngt2
Gnl3
Gnl3l
Gnpat
Gnptg
Gnrhr2
Gns
Golga1
Golga2p10
Golga2p4
Golga2p5
Golga3
Golga4
Golga7
Golga8b
Gorasp2
Gosr2
Gp1bb
Gp9
Gpa33
Gpaa1
Gpalpp1
Gpank1
Gpat3
Gpat4
Gpatch11
Gpatch2l
Gpatch3
Gpatch8
Gpbar1
Gpbp1
Gpc1
Gpc2
Gpd1l
Gpd2
Gper1
Gphn
Gpi
Gpn1
Gpnmb
Gpr107
Gpr137
Gpr137b
Gpr137c
Gpr146
Gpr155
Gpr157
Gpr160
Gpr162
Gpr17
Gpr173
Gpr32
Gpr35
Gpr39
Gpr4
Gpr55
Gpr78
Gpr84
Gpr87
Gpr89a
Gpr89b
Gpracr
Gprc5a
Gprc5c
Gprc5d-as1
Gprin2
Gps1
Gpsm1
Gpsm2
Gpt2
Gpx4
Gpx6
Gramd1a
Gramd1b
Gramd1c
Gramd2b
Gramd4
Grap2
Grasp
Grb7
Greb1
Grhl1
Grhl3
Grhpr
Gria1
Gria2
Grid1
Grifin
Grik4
Grin1
Grin2b
Grin2c
Grina
Grip1
Grk1
Grk2
Grk3
Grk4
Grk5
Grk5-it1
Grk6
Grk6p1
Grm6
Grn
Grpel1
Grpel2
Grtp1
Grwd1
Gsap
Gsdmd
Gsdme
Gse1
Gsk3a
Gskip
Gsn
Gsn-as1
Gss
Gstcd
Gstk1
Gstm4
Gsto1
Gsto2
Gstp1
Gstt2b
Gtdc1
Gtf2a1l
Gtf2e1
Gtf2f2
Gtf2h1
Gtf2h3
Gtf2h4
Gtf2i
Gtf2ip13
Gtf2ip4
Gtf2ird1
Gtf2ird2b
Gtf3a
Gtf3c3
Gtf3c4
Gtf3c5
Gtpbp1
Gtpbp10
Gtpbp3
Gtpbp4
Gtpbp8
Gtscr1
Gtsf1l
Gucd1
Gucy2ep
Gucy2gp
Guf1
Guk1
Gulp1
Gusbp1
Gvqw3
Gxylt2
Gyg1
Gyg2
Gyg2p1
Gys1
Gzf1
H1f0
H1fx-as1
H2afj
H2afvp1
H2afz
H2afzp5
H2bfm
H3f3a
H3f3b
H6pd
Habp4
Hacd2
Hadh
Hadhap1
Hadhb
Haghl
Hal
Hand2-as1
Hapln1
Har1a
Harbi1
Hars
Hars2
Has2-as1
Has3
Haspin
Haus2
Haus5
Hax1
Hbb
Hbp1
Hccs
Hcfc1
Hcfc2
Hcg11
Hcg14
Hcg15
Hcg20
Hcg24
Hcg25
Hcg27
Hcg9
Hck
Hcp5
Hdac1
Hdac10
Hdac11
Hdac2-as2
Hdac3
Hdac4
Hdac4-as1
Hdac5
Hdac6
Hdac9
Hddc3
Hdgf
Hdgfl2
Hdgfl3
Hdhd5-as1
Heatr4
Heatr5b
Hebp2
Hectd1
Hectd2
Hecw1
Hecw2
Hecw2-as1
Helz
Helz2
Hemk1
Hepn1
Herc2
Herc2p2
Herc3
Herc5
Herc6
Herpud1
Hes1
Hes2
Hes6
Hexa
Hexa-as1
Hexb
Hexd
Hexim1
Hey1
Hey2
Hfe
Hgd
Hgfac
Hgh1
Hgs
Hgsnat
Hhat
Hhex
Hhip
Hhla3
Hibadh
Hic1
Hid1
Hif1a
Higd1ap5
Hilpda
Hils1
Hinfp
Hint2
Hint2p1
Hip1
Hip1r
Hipk1
Hipk3
Hist1h1a
Hist1h1c
Hist1h1e
Hist1h1ps2
Hist1h2ab
Hist1h2ac
Hist1h2ah
Hist1h2ak
Hist1h2aps1
Hist1h2bc
Hist1h2bd
Hist1h2be
Hist1h2bg
Hist1h2bk
Hist1h2bn
Hist1h2bps1
Hist1h3c
Hist1h3d
Hist1h3j
Hist1h3ps1
Hist1h4a
Hist1h4h
Hist1h4j
Hist2h2aa4
Hist3h2ba
Hist3h2bb
Hist4h4
Hivep1
Hivep2
Hjurp
Hk1
Hk2
Hk3
Hla-a
Hla-c
Hla-dmb
Hla-dqa1
Hla-dra
Hla-e
Hla-t
Hla-w
Hla-z
Hlcs-it1
Hlf
Hlfp1
Hltf-as1
Hm13
Hm13-it1
Hmbox1
Hmbox1-it1
Hmbs
Hmces
Hmg20a
Hmg20b
Hmga1
Hmga1p8
Hmga2
Hmgb1p28
Hmgb1p29
Hmgb3
Hmgb3p22
Hmgb3p27
Hmgb3p32
Hmgb3p4
Hmgcl
Hmgcr
Hmgn1p24
Hmgn1p37
Hmgn2
Hmgn2p7
Hmgn4
Hmgxb4
Hmmr
Hmox1
Hmox2
Hnf1a
Hnf4a
Hnf4g
Hnrnpa1
Hnrnpa1p6
Hnrnpa1p65
Hnrnpa3
Hnrnpab
Hnrnpcp2
Hnrnpcp4
Hnrnpdl
Hnrnph3
Hnrnpm
Hnrnpul1
Hnrnpul2-bscl2
Hoga1
Homer2
Homer3
Homer3-as1
Hook1
Hook2
Hook3
Hotairm1
Hoxa3
Hoxa6
Hoxa7
Hoxa9
Hoxa-as2
Hoxb3
Hoxb5
Hoxb6
Hoxb8
Hoxb-as1
Hoxb-as3
Hoxb-as4
Hoxc10
Hoxc5
Hoxc6
Hoxc9
Hoxc-as2
Hoxd10
Hoxd11
Hoxd12
Hpcal1
Hpd
Hpgds
Hpn
Hprt1
Hps1
Hps3
Hps4
Hps5
Hps6
Hpse2
Hpx
Hr
Hrc
Hrh1
Hrk
Hs2st1
Hs3st1
Hs6st1p1
Hsbp1
Hsbp1l1
Hscb
Hsd11b1-as1
Hsd11b1l
Hsd11b2
Hsd17b12
Hsd17b14
Hsd17b2
Hsd17b4
Hsd17b6
Hsd17b7
Hsd3b7
Hsf1
Hsf2
Hsf4
Hsfy1p1
Hsh2d
Hsp90aa1
Hsp90ab1
Hsp90b1
Hspa12a
Hspa14
Hspa2
Hspa4l
Hspa8p11
Hspa9
Hspb1
Hspb2-c11orf52
Hspb7
Hspd1p4
Hspd1p7
Hspe1
Hspe1-mob4
Hspe1p7
Hspg2
Htatip2
Htatsf1
Htatsf1p2
Htd2
Htr3d
Htr4
Htr5a
Htr5a-as1
Htr5bp
Htra1
Htra2
Htt
Htt-as
Hvcn1
Hyal1
Hyal3
Hydin
Hyls1
Hyou1
Iah1
Ica1
Icam1
Icam3
Icam5
Ice1
Icos
Id1
Id2
Id2-as1
Id3
Idh1-as1
Idh2-dt
Idh3a
Idh3g
Idi2-as1
Ido2
Idua
Ier2
Ier3
Ier3-as1
Ier5
Ier5l
Ifi16
Ifi27l1
Ifi30
Ifi35
Ifi44
Ifi44l
Ifit3
Ifitm10
Ifitm2
Ifitm4p
Ifitm5
Ifitm9p
Ifng-as1
Ifngr1
Ifngr2
Ifrd1
Ift122
Ift20
Ift22
Ift27
Ift52
Ift57
Ift80
Ift81
Ift88
Igdcc4
Igf1r
Igf2
Igf2bp1
Igf2bp2
Igf2bp3
Igf2r
Igfbp2
Igfbp6
Igfl1p2
Igha1
Igha2
Ighj3p
Ighj5
Ighj6
Ighm
Ighmbp2
Ighv1-45
Ighv2or16-5
Ighv3-15
Ighv3-25
Ighv3-41
Ighv3-47
Ighv3-53
Ighv3-57
Ighv3-64
Ighv3-7
Ighv3-71
Ighv3-72
Ighv4-34
Ighv4-4
Ighv4-55
Ighv4-59
Ighv4-61
Ighv4-80
Ighv7-81
Ighvii-65-1
Ighviii-26-1
Ighviii-38-1
Ighviii-47-1
Ighviii-76-1
Igkj2
Igkj3
Igkj4
Igkj5
Igkv6d-41
Iglv10-54
Iglv11-55
Iglv1-47
Iglv1-51
Iglv1-62
Iglv2-34
Iglv2-8
Iglv3-25
Iglv3-27
Iglv3-30
Iglv3-6
Iglv4-69
Iglv6-57
Iglv9-49
Iglvi-20
Iglvi-70
Igsf10
Igsf23
Igsf3
Igsf9
Ik
Ikbip
Ikbkb
Ikbke
Ikbkg
Ikzf1
Ikzf3
Ikzf4
Il10
Il10ra
Il10rb
Il11ra
Il12a
Il12rb2
Il13
Il15
Il16
Il17c
Il17d
Il17rb
Il17rc
Il17re
Il17rel
Il18bp
Il18r1
Il18rap
Il1b
Il1r1
Il1r2
Il1rap
Il1rl1
Il1rn
Il20
Il20rb
Il21r
Il23a
Il23r
Il2ra
Il31ra
Il34
Il4i1
Il4r
Il5ra
Il6
Il6r
Il6st
Il9
Il9r
Ilf3
Ilk
Immp1lp1
Immp2l
Immtp1
Imp3
Imp4
Impa2
Impact
Impdh1
Impdh1p11
Impdh1p3
Impdh1p8
Impdh2
Inafm1
Inafm2
Inava
Inca1
Incenp
Inf2
Ing1
Ing2
Ing3
Ing5
Inha
Inhbe
Inhcap
Inka2
Inka2-as1
Inmt
Inmt-mindy4
Ino80
Ino80b
Ino80b-wbp1
Ino80c
Ino80e
Inpp1
Inpp4a
Inpp4b
Inpp5a
Inpp5b
Inpp5d
Inpp5f
Insc
Insig1
Insig2
Ins-igf2
Insr
Insyn2
Ints1
Ints10
Ints11
Ints3
Ints6-as1
Ints7
Ints9
Ipo11
Ipo13
Ipo5
Ipo9
Iqank1
Iqca1
Iqcc
Iqce
Iqcg
Iqch
Iqch-as1
Iqcj-schip1
Iqcj-schip1-as1
Iqck
Iqgap1
Iqgap2
Iqsec1
Iqsec2
Iqsec3
Iqsec3p1
Iqub
Irak3
Ireb2
Irf2
Irf2bp2
Irf5
Irf6
Irf7
Irf8
Irf9
Irgm
Irgq
Irs1
Irs3p
Irx5
Isca1
Isca1p1
Isca1p3
Isca2
Iscu
Isg15
Isg20
Isg20l2
Islr2
Isoc1
Isoc2
Ispd-as1
Ist1
Isx
Isy1-rab43
Isyna1
Itch
Itfg1-as1
Itfg2
Itfg2-as1
Itga1
Itga11
Itga3
Itga4
Itga5
Itga9
Itga9-as1
Itgae
Itgal
Itgav
Itgax
Itgb1
Itgb1-dt
Itgb2
Itgb2-as1
Itgb3
Itgb4
Itgb5
Itgb8
Itgbl1
Itih1
Itih4
Itln1
Itln2
Itm2c
Itpk1-as1
Itpr1
Itprid2
Itprip
Itprip-as1
Itsn1
Ivd
Izumo1
Izumo4
Jade1
Jade2
Jag1
Jak2
Jakmip3
Jam2
Jam3
Jarid2
Jarid2-as1
Jdp2
Jkamp
Jmjd4
Jmjd6
Jmjd7
Jmjd7-pla2g4b
Jmjd8
Josd2
Jph4
Jpt2
Jpx
Jsrp1
Jund
Kank1
Kank2
Kank3
Kansl1-as1
Kansl3
Kantr
Kat14
Kat2b
Kat5
Kat6a
Kat6b
Kat7
Kat8
Katnal2
Katnb1
Katnbl1p3
Kazald1
Kazn
Kbtbd8
Kcmf1
Kcna2
Kcnab2
Kcnb1
Kcnc1
Kcnc4
Kcne3
Kcne4
Kcng2
Kcnh3
Kcnh8
Kcnip2-as1
Kcnip3
Kcnj2
Kcnk1
Kcnk15-as1
Kcnk17
Kcnk4
Kcnma1
Kcnn1
Kcnn2
Kcnn4
Kcnq1
Kcnq2
Kcnq4
Kcnq5
Kcns2
Kcns3
Kcnt1
Kcp
Kctd1
Kctd10
Kctd11
Kctd14
Kctd15
Kctd16
Kctd17
Kctd19
Kctd2
Kctd20
Kctd21-as1
Kctd5
Kctd6
Kctd7
Kdelr2
Kdm1a
Kdm1b
Kdm2a
Kdm2b
Kdm3a
Kdm4a
Kdm4b
Kdm4c
Kdm5a
Kdm6a
Kdm6b
Kdm7a-dt
Kdm8
Kdsr
Keap1
Kel
Khdc1
Khdc1l
Khdc4
Khdrbs1
Khdrbs3
Khk
Khnyn
Khsrp
Kiaa0040
Kiaa0232
Kiaa0319l
Kiaa0355
Kiaa0391
Kiaa0513
Kiaa0556
Kiaa0586
Kiaa0753
Kiaa0895l
Kiaa0930
Kiaa1211
Kiaa1217
Kiaa1257
Kiaa1324
Kiaa1328
Kiaa1522
Kiaa1586
Kiaa1614
Kiaa1671
Kiaa1755
Kiaa1841
Kiaa1958
Kiaa2012
Kiaa2013
Kiaa2026
Kif15
Kif1b
Kif21b
Kif22
Kif23
Kif26a
Kif2a
Kif2c
Kif3a
Kif7
Kif9-as1
Kifc1
Kifc2
Kifc3
Kir2dl4
Kir3dp1
Kirrel1
Kiss1r
Kiz
Klc1
Klc2
Klc3
Klc4
Klf11
Klf13
Klf16
Klf2
Klf3
Klf4
Klf5
Klf6
Klhdc1
Klhdc10
Klhdc2
Klhdc3
Klhdc4
Klhdc7b
Klhdc8a
Klhdc8b
Klhdc9
Klhl17
Klhl18
Klhl2
Klhl20
Klhl22
Klhl23
Klhl24
Klhl26
Klhl28
Klhl32
Klhl33
Klhl36
Klhl40
Klhl42
Klhl5
Klhl7
Klk1
Klk14
Klk2
Klk3
Klk4
Klk9
Klrc2
Klrc4
Klrd1
Klrg1
Kmt2a
Kmt2b
Kmt2d
Kmt2e
Kmt2e-as1
Kmt5a
Kmt5ap1
Kmt5c
Kncn
Knl1
Knop1
Kpna2
Kpna5
Kprp
Krba1
Krbox4
Kremen1
Kremen2
Kri1
Krt13
Krt16
Krt18p12
Krt18p13
Krt18p19
Krt18p20
Krt18p33
Krt18p34
Krt18p41
Krt18p64
Krt19p1
Krt19p3
Krt23
Krt35
Krt38
Krt39
Krt4
Krt41p
Krt42p
Krt43p
Krt7
Krt77
Krt78
Krt8
Krt8p12
Krt8p23
Krt8p42
Krt8p48
Krtap10-13p
Krtap10-3
Krtap10-4
Krtap10-9
Krtap12-4
Krtap12-6p
Krtap19-1
Krtap2-3
Krtap4-16
Krtap5-4
Krtap5-5
Krtap5-9
Krtap5-as1
Krtcap3
Ksr1
Kti12
Ktn1
Ktn1-as1
Kxd1
Ky
L3mbtl1
L3mbtl2
L3mbtl3
Lacc1
Lactb
Lactb2-as1
Lair1
Lama1
Lama3
Lama5
Lamb1
Lamb2
Lamb4
Lamc1
Lamc3
Lamtor2
Lamtor4
Lamtor5-as1
Lancl2
Lap3
Laptm4b
Laptm5
Large1
Large-as1
Larp1
Larp1b
Larp1bp1
Larp4
Larp4b
Lars2
Lasp1
Lax1
Layn
Lbh
Lbx1-as1
Lca5l
Lcat
Lce1b
Lce2b
Lce2d
Lck
Lcmt1
Lcn2
Lcor
Ldb3
Ldha
Ldhap2
Ldhap3
Ldhc
Ldhd
Ldlr
Ldlrad4
Ldlrap1
Lef1
Lef1-as1
Lefty2
Lekr1
Lemd2
Lemd3
Leng1
Leng8
Lepr
Leprot
Leprotl1
Letm1p2
Letm2
Lfng
Lgals1
Lgals12
Lgals4
Lgals7
Lgals8
Lgals9c
Lgalsl
Lgi1
Lgi4
Lgmn
Lgr6
Lhfpl4
Lhpp
Lhx2
Lig1
Lig3
Lilra4
Lilrb1
Lilrb3
Lilrb5
Limd1
Limd1-as1
Lime1
Limk1
Limk2
Lims1
Lin28a
Lin28b
Lin52
Lin7b
Linc00029
Linc00111
Linc00161
Linc00163
Linc00167
Linc00173
Linc00174
Linc00205
Linc00211
Linc00226
Linc00240
Linc00243
Linc00254
Linc00265
Linc00271
Linc00299
Linc00304
Linc00310
Linc00315
Linc00327
Linc00332
Linc00334
Linc00336
Linc00337
Linc00347
Linc00350
Linc00354
Linc00365
Linc00383
Linc00398
Linc00426
Linc00431
Linc00449
Linc00458
Linc00460
Linc00467
Linc00475
Linc00494
Linc00511
Linc00519
Linc00524
Linc00528
Linc00533
Linc00539
Linc00545
Linc00552
Linc00562
Linc00563
Linc00574
Linc00582
Linc00592
Linc00598
Linc00607
Linc00620
Linc00630
Linc00632
Linc00637
Linc00638
Linc00649
Linc00653
Linc00661
Linc00663
Linc00664
Linc00667
Linc00671
Linc00672
Linc00674
Linc00677
Linc00680
Linc00683
Linc00685
Linc00689
Linc00690
Linc00707
Linc00839
Linc00840
Linc00853
Linc00857
Linc00863
Linc00869
Linc00870
Linc00880
Linc00881
Linc00884
Linc00885
Linc00886
Linc00887
Linc00888
Linc00894
Linc00900
Linc00910
Linc00921
Linc00922
Linc00926
Linc00933
Linc00941
Linc00942
Linc00943
Linc00954
Linc00957
Linc00960
Linc00963
Linc00964
Linc00973
Linc00974
Linc00987
Linc00992
Linc00993
Linc01006
Linc01010
Linc01011
Linc01013
Linc01053
Linc01063
Linc01081
Linc01088
Linc01089
Linc01091
Linc01104
Linc01108
Linc01118
Linc01119
Linc01120
Linc01122
Linc01124
Linc01126
Linc01127
Linc01128
Linc01132
Linc01134
Linc01135
Linc01136
Linc01137
Linc01140
Linc01142
Linc01144
Linc01160
Linc01170
Linc01187
Linc01191
Linc01194
Linc01197
Linc01220
Linc01225
Linc01226
Linc01237
Linc01238
Linc01254
Linc01270
Linc01273
Linc01285
Linc01291
Linc01301
Linc01303
Linc01320
Linc01332
Linc01343
Linc01353
Linc01354
Linc01355
Linc01356
Linc01358
Linc01375
Linc01381
Linc01385
Linc01391
Linc01394
Linc01411
Linc01415
Linc01419
Linc01424
Linc01426
Linc01465
Linc01471
Linc01480
Linc01483
Linc01485
Linc01491
Linc01500
Linc01502
Linc01503
Linc01509
Linc01510
Linc01511
Linc01517
Linc01521
Linc01523
Linc01531
Linc01535
Linc01547
Linc01560
Linc01565
Linc01569
Linc01570
Linc01571
Linc01578
Linc01585
Linc01588
Linc01589
Linc01596
Linc01606
Linc01607
Linc01615
Linc01623
Linc01624
Linc01629
Linc01638
Linc01655
Linc01659
Linc01664
Linc01667
Linc01668
Linc01672
Linc01685
Linc01686
Linc01694
Linc01701
Linc01703
Linc01711
Linc01714
Linc01715
Linc01719
Linc01728
Linc01730
Linc01748
Linc01749
Linc01765
Linc01766
Linc01767
Linc01768
Linc01771
Linc01775
Linc01778
Linc01780
Linc01789
Linc01795
Linc01802
Linc01814
Linc01816
Linc01819
Linc01827
Linc01828
Linc01839
Linc01841
Linc01850
Linc01852
Linc01855
Linc01857
Linc01864
Linc01869
Linc01874
Linc01879
Linc01881
Linc01886
Linc01888
Linc01897
Linc01902
Linc01915
Linc01924
Linc01943
Linc01948
Linc01952
Linc01953
Linc01954
Linc01970
Linc01971
Linc01975
Linc01976
Linc01990
Linc02015
Linc02018
Linc02021
Linc02028
Linc02029
Linc02034
Linc02051
Linc02052
Linc02054
Linc02055
Linc02057
Linc02062
Linc02069
Linc02071
Linc02075
Linc02085
Linc02096
Linc02102
Linc02105
Linc02109
Linc02125
Linc02134
Linc02135
Linc02145
Linc02156
Linc02163
Linc02172
Linc02175
Linc02188
Linc02201
Linc02202
Linc02204
Linc02210
Linc02210-crhr1
Linc02211
Linc02213
Linc02225
Linc02230
Linc02235
Linc02236
Linc02240
Linc02243
Linc02246
Linc02252
Linc02256
Linc02261
Linc02280
Linc02288
Linc02289
Linc02292
Linc02295
Linc02298
Linc02308
Linc02321
Linc02322
Linc02323
Linc02340
Linc02345
Linc02346
Linc02348
Linc02352
Linc02356
Linc02365
Linc02366
Linc02371
Linc02372
Linc02377
Linc02383
Linc02387
Linc02404
Linc02409
Linc02413
Linc02427
Linc02430
Linc02446
Linc02449
Linc02453
Linc02454
Linc02455
Linc02470
Linc02473
Linc02495
Linc02521
Linc02537
Linc02558
Linc02572
Linc02574
Linc02575
Linc02576
Linc02577
Linc02579
Linc02583
Linc02585
Linc02599
Linc02600
Linc02606
Linc02611
Linc02614
Linc02615
Linc02623
Linc02630
Linc02634
Linc02640
Linc02643
Linc02666
Linc-pint
Linc-ror
Lingo1
Lingo3
Lins1
Lipa
Lipc
Lipe
Lipe-as1
Liph
Lipi
Lipt1
Litaf
Llgl1
Llph-dt
Lman1l
Lman2
Lmbr1
Lmcd1
Lmf1
Lmln
Lmna
Lmnb1
Lmnb2
Lmntd1
Lmntd2
Lmo2
Lmo4
Lmo7
Lmo7dn
Lmod1
Lncoc1
Lncog
Lnctam34a
Lnp1
Lnpep
Lnx1
Lnx1-as2
Lonp1
Lonp2
Lonrf3
Loxl1
Loxl1-as1
Loxl2
Loxl3
Lpar2
Lpcat1
Lpin1
Lpin2
Lpin3
Lpl
Lpo
Lpp
Lpp-as2
Lpxn
Lrat
Lrch1
Lrch3
Lrch4
Lrfn4
Lrg1
Lrig1
Lrig3
Lrmp
Lrp1
Lrp10
Lrp3
Lrp4-as1
Lrp8
Lrr1
Lrrc1
Lrrc14
Lrrc17
Lrrc18
Lrrc23
Lrrc24
Lrrc26
Lrrc27
Lrrc28
Lrrc2-as1
Lrrc34p2
Lrrc36
Lrrc37a13p
Lrrc37a5p
Lrrc37b
Lrrc42
Lrrc43
Lrrc45
Lrrc47
Lrrc4b
Lrrc61
Lrrc71
Lrrc73
Lrrc74b
Lrrc8a
Lrrc8b
Lrrc8c
Lrrc8d
Lrrc8e
Lrrc9
Lrrd1
Lrrfip1
Lrrfip2
Lrrk1
Lrrk2
Lrsam1
Lrtm1
Lrtm2
Lrtomt
Lrwd1
Lsamp
Lsg1
Lsm14a
Lsm14b
Lsm2
Lsm4
Lsmem1
Lsp1
Lsp1p2
Lsr
Lss
Lta
Ltb4r
Ltbp1
Ltbp3
Ltbp4
Ltbr
Ltc4s
Lto1
Luc7l2
Luc7l3
Lucat1
Lvrn
Lxn
Ly6e
Ly6g5c
Ly6h
Ly6k
Ly9
Ly96
Lyg2
Lyl1
Lyn
Lypd3
Lypd6
Lypd9p
Lypla1p1
Lypla1p3
Lypla2p1
Lyplal1
Lyrm1
Lyrm7
Lyrm9
Lysmd3
Lysmd4
Lyst
Lzic
Lztr1
Lzts1-as1
Lzts2
Maats1
Mab21l2
Mab21l3
Macf1
Maco1
Macrod1
Mad1l1
Mad2l1bp
Madcam1
Madd
Maea
Mael
Maf1
Mafa
Maff
Mafg
Mafg-dt
Mafk
Mag
Magea12
Maged2
Mageh1
Magel2
Magi2
Magi2-as3
Magix
Maip1
Mak
Mak16
Mal
Mal2
Malat1
Malrd1
Malsu1
Malt1
Mamdc4
Maml3
Mamld1
Mamstr
Man1a2
Man1b1
Man1b1-dt
Man1c1
Man2a1
Man2a2
Man2b1
Man2b2
Manba
Manbal
Mancr
Manea
Maneal
Manf
Mansc1
Maoa
Map1a
Map1b
Map1lc3a
Map1lc3b
Map1lc3b2
Map1s
Map2
Map2k1
Map2k1p1
Map2k3
Map2k5
Map2k7
Map3k10
Map3k11
Map3k13
Map3k14-as1
Map3k19
Map3k20
Map3k21
Map3k2-dt
Map3k3
Map3k4
Map3k7cl
Map3k8
Map3k9
Map4k2
Map4k3
Map4k4
Map6
Map7d1
Mapk1
Mapk10
Mapk11
Mapk12
Mapk13
Mapk14
Mapk1ip1l
Mapk6
Mapk6-dt
Mapk6p6
Mapk7
Mapk8
Mapk8ip1
Mapk8ip3
Mapk9
Mapkap1
Mapkapk3
Mapkapk5
Mapkbp1
Mapre2
Mapre3
Mapt
Mapt-it1
Marc2
March1
March10
March2
March6
March7
March9
Marco
Marf1
Mark2
Mark2p16
Mark3
Mark3p3
Mark4
Mars
Mars2
Marveld1
Marveld2
Mas1
Masp1
Mast1
Mast2
Mast3
Mast4
Mastl
Mat2a
Mat2b
Matk
Matn1
Matn1-as1
Matn4
Matr3
Mau2
Maz
Mb
Mbd1
Mbd5
Mbd6
Mbnl1
Mboat7
Mbp
Mbtps1
Mbtps2
Mc1r
Mc5r
Mcc
Mccc2
Mccd1p2
Mcf2l
Mcf2l2
Mchr1
Mcm10
Mcm2
Mcm3ap-as1
Mcm4
Mcm5
Mcm7
Mcm8
Mcoln1
Mcph1-as1
Mcrip1
Mcrip2
Mctp2
Mcu
Mcub
Mdfi
Mdfic
Mdga1
Mdh1
Mdh2
Mdk
Mdm2
Mdm4
Mdp1
Mds2
Me2
Mea1
Meak7
Mecom
Mecp2
Med11
Med13l
Med14
Med15
Med16
Med21
Med25
Med28
Med29
Med30
Med9
Mef2a
Mef2c
Mef2c-as1
Mef2c-as2
Mef2d
Meg3
Meg8
Megf10
Megf6
Megf8
Meiob
Meioc
Meis1
Meis1-as2
Meis3
Meis3p1
Melk
Meltf
Meltf-as1
Mepce
Mepe
Mertk
Mesp1
Mest
Mestit1
Met
Metap1
Metap1d
Metap2
Metrnl
Mettl15
Mettl16
Mettl17
Mettl22
Mettl25
Mettl26
Mettl2a
Mettl2b
Mettl9
Mex3b
Mfap3
Mfap3l
Mfap5
Mff
Mfge8
Mfn1
Mfn2
Mfrp
Mfsd1
Mfsd10
Mfsd11
Mfsd12
Mfsd13a
Mfsd14b
Mfsd2a
Mfsd2b
Mfsd3
Mfsd4a
Mfsd4b
Mfsd5
Mga
Mgat1
Mgat2
Mgat3
Mgat3-as1
Mgat4b
Mgat5
Mgat5b
Mgll
Mgme1
Mgrn1
Mgst1
Mgst3
Mhencr
Mia2
Mia3
Miat
Miatnb
Mib1
Mib2
Mical2
Mical3
Micall1
Micall2
Micb
Micos10
Micos10-nbl1
Mid1ip1
Midn
Mief1
Mief2
Mier1
Mif
Mif-as1
Miga2
Miip
Milr1
Mimt1
Mincr
Mindy1
Mindy2
Mink1
Minpp1
Mios
Miox
Mip
Mipepp3
Mipol1
Mir100hg
Mir10a
Mir1-1
Mir1180
Mir1181
Mir1199
Mir1-1hg
Mir1204
Mir1205
Mir1228
Mir1229
Mir124-3
Mir1244-2
Mir1255a
Mir1257
Mir127
Mir1281
Mir1282
Mir1286
Mir1288
Mir1292
Mir1293
Mir1306
Mir132
Mir137
Mir139
Mir142
Mir144
Mir145
Mir1469
Mir146a
Mir148a
Mir151b
Mir1538
Mir1539
Mir155
Mir17
Mir17hg
Mir181a2hg
Mir181c
Mir182
Mir18a
Mir1913
Mir1915
Mir192
Mir193a
Mir193b
Mir193bhg
Mir194-2hg
Mir199b
Mir19a
Mir200chg
Mir2052hg
Mir20a
Mir2110
Mir2116
Mir212
Mir219a1
Mir2277
Mir23c
Mir25
Mir2861
Mir29a
Mir29b1
Mir29b2chg
Mir3131
Mir3137
Mir3142hg
Mir3143
Mir3150bhg
Mir3153
Mir3154
Mir3166
Mir3174
Mir3175
Mir3178
Mir3180-4
Mir3180-5
Mir3184
Mir3187
Mir3188
Mir3189
Mir3190
Mir3191
Mir3196
Mir3198-2
Mir3199-1
Mir3199-2
Mir320c1
Mir342
Mir345
Mir34ahg
Mir3610
Mir3615
Mir3618
Mir3621
Mir3622a
Mir3622b
Mir3652
Mir3655
Mir3659
Mir3660
Mir3664
Mir3665
Mir3674
Mir3678
Mir3681hg
Mir3684
Mir3692
Mir371a
Mir371b
Mir372
Mir373
Mir378a
Mir378d2
Mir3909
Mir3917
Mir3918
Mir3921
Mir3926-1
Mir3926-2
Mir3928
Mir3939
Mir3945
Mir3945hg
Mir3960
Mir423
Mir424
Mir425
Mir4252
Mir4258
Mir4259
Mir4266
Mir4269
Mir4276
Mir4278
Mir4285
Mir4293
Mir4323
Mir4329
Mir4422hg
Mir4425
Mir4429
Mir4434
Mir4435-2
Mir4435-2hg
Mir4437
Mir4439
Mir4442
Mir4444-1
Mir4445
Mir4448
Mir4449
Mir4458hg
Mir4462
Mir4469
Mir4470
Mir4472-2
Mir4477b
Mir4479
Mir4480
Mir4487
Mir4492
Mir4496
Mir449c
Mir4513
Mir4515
Mir4519
Mir451a
Mir451b
Mir4522
Mir4523
Mir4530
Mir4539
Mir4638
Mir4645
Mir4651
Mir4655
Mir4665
Mir4674
Mir4683
Mir4687
Mir4690
Mir4695
Mir4703
Mir4707
Mir4710
Mir4715
Mir4722
Mir4724
Mir4727
Mir4732
Mir4734
Mir4736
Mir4738
Mir4740
Mir4741
Mir4750
Mir4754
Mir4756
Mir4757
Mir4763
Mir4767
Mir4783
Mir4787
Mir484
Mir486-1
Mir486-2
Mir497hg
Mir4999
Mir499a
Mir499b
Mir5001
Mir502
Mir503
Mir5088
Mir5090
Mir5091
Mir5093
Mir5188
Mir5189
Mir5192
Mir544b
Mir548ac
Mir548ai
Mir548ak
Mir548al
Mir548au
Mir548aw
Mir548b
Mir548c
Mir548j
Mir548k
Mir548n
Mir548z
Mir550a2
Mir550b2
Mir5587
Mir564
Mir5695
Mir5696
Mir570
Mir5700
Mir5703
Mir5708
Mir5787
Mir589
Mir595
Mir596
Mir600
Mir602
Mir6070
Mir6073
Mir6075
Mir6079
Mir6080
Mir6084
Mir6089
Mir609
Mir611
Mir6125
Mir6131
Mir6132
Mir615
Mir632
Mir636
Mir638
Mir639
Mir646hg
Mir648
Mir650
Mir6504
Mir6508
Mir6514
Mir6516
Mir662
Mir663b
Mir6720
Mir6721
Mir6732
Mir6737
Mir6749
Mir6753
Mir6768
Mir6774
Mir6795
Mir6814
Mir6820
Mir6821
Mir6825
Mir6827
Mir6828
Mir6833
Mir6834
Mir6847
Mir6850
Mir6853
Mir6860
Mir6864
Mir6865
Mir6867
Mir6868
Mir6869
Mir6872
Mir6875
Mir6876
Mir6888
Mir6892
Mir7107
Mir7111
Mir7114
Mir7152
Mir7155
Mir7157
Mir718
Mir7-3
Mir7-3hg
Mir759
Mir760
Mir762
Mir762hg
Mir770
Mir7706
Mir7846
Mir7848
Mir7849
Mir8068
Mir8072
Mir8078
Mir8085
Mir8089
Mir92b
Mir942
Mirlet7a1hg
Mirlet7b
Mirlet7i
Misp3
Mitf
Mixl1
Mkln1
Mknk1
Mkrn2
Mkrn3
Mkrn4p
Mkx
Mlec
Mlf1
Mlh1
Mlh3
Mllt10
Mllt10p2
Mllt6
Mln
Mlph
Mlst8
Mlx
Mlxip
Mmaa
Mmachc
Mmel1
Mmp11
Mmp17
Mmp2
Mmp23b
Mmp24os
Mmp28
Mmrn2
Mnat1
Mnd1
Mnt
Mnx1-as1
Mob4
Mobp
Mocs1p1
Mocs3
Mok
Mon2
Morc2-as1
Morc3
Morc4
Morf4l1
Morf4l1p4
Morf4l2-as1
Morn1
Morn2
Morn3
Mosmo
Mospd2
Mospd3
Mov10l1
Mpc1l
Mpdu1
Mpdz
Mpeg1
Mpg
Mphosph10
Mphosph9
Mpi
Mpl
Mpp1
Mpp5
Mpp6
Mpp7-dt
Mprip
Mpst
Mpv17
Mpv17l2
Mpzl1
Mpzl3
Mras
Mrfap1
Mrgprf
Mrgprf-as1
Mrgprg
Mrgprg-as1
Mrm3
Mrnip
Mroh1
Mroh6
Mroh7-ttc4
Mrpl15p1
Mrpl18
Mrpl19
Mrpl2
Mrpl20-as1
Mrpl30
Mrpl33
Mrpl34
Mrpl37
Mrpl4
Mrpl40
Mrpl42
Mrpl43
Mrpl45
Mrpl49
Mrpl52
Mrpl53p1
Mrpl54
Mrpl57p7
Mrpl58
Mrps11
Mrps12
Mrps16
Mrps17
Mrps17p1
Mrps18b
Mrps18c
Mrps2
Mrps21
Mrps21p6
Mrps27
Mrps31p4
Mrps34
Mrps36
Mrps6
Mrps7
Mrrf
Mrs2
Mrtfa
Mrtfb
Mrto4
Mrvi1
Mrvi1-as1
Ms4a1
Ms4a4e
Ms4a6a
Ms4a7
Msantd1
Msantd3
Msantd4
Msc
Msc-as1
Msh5
Msh5-sapcd1
Msh6
Msi2
Msl3
Msln
Mslnl
Msmo1
Msra
Msrb1
Msrb1p1
Msrb3
Mst1
Mst1l
Mst1p2
Msto1
Msto2p
Mt1dp
Mt1p1
Mt1p3
Mt1x
Mt2a
Mta1
Mta2
Mta3
Mtap
Mtcl1
Mtco1p12
Mtco3p12
Mtco3p45
Mtcybp13
Mtcybp20
Mtdh
Mterf4
Mtf2
Mtfp1
Mtfr1
Mtg1
Mthfd1
Mthfd1l
Mthfd2
Mthfd2l
Mthfr
Mtm1
Mtmr11
Mtmr12
Mtmr14
Mtmr2
Mtmr3
Mtmr4
Mtmr7
Mtmr9
Mtnd2p9
Mtnd4p23
Mtnd5p1
Mtnd5p2
Mtnd5p25
Mtnd6p12
Mtnd6p20
Mto1
Mtpap
Mtr
Mtrex
Mtrnr2l1
Mtrr
Mttp
Mturn
Mtx1
Mtx2
Muc1
Muc13
Muc20-ot1
Muc20p1
Muc3a
Muc4
Mus81
Mutyh
Mvb12a
Mvb12b
Mvd
Mvk
Mvp
Mx1
Mx2
Mxd1
Mxd3
Mxi1
Mxra7
Mxra8
Myadm
Myb
Mybl1
Mybl2
Mybph
Mybphl
Myc
Mycbp2-as1
Mycbpap
Mycl
Myct1
Myd88
Myeov
Myh11
Myh14
Myh9
Myhas
Myl12a
Myl12b
Myl4
Myl5
Myl6
Myl6b
Myl6p1
Mylip
Mylk4
Mylk-as2
Mylpf
Mynn
Myo10
Myo15a
Myo15b
Myo16-as1
Myo18a
Myo18b
Myo19
Myo1a
Myo1b
Myo1c
Myo1d
Myo1e
Myo1f
Myo1h
Myo3b-as1
Myo5c
Myo6
Myo7a
Myo7b
Myo9b
Myocd
Myom1
Myorg
Myrf
Myrfl
Myrip
Myt1
Myt1l
Myzap
Mzb1
Mzf1-as1
Mzt1p2
Mzt2b
N4bp2
N4bp2l2
NA
Naa10
Naa15
Naa16
Naa20
Naa30
Naa35
Naa38
Naa40
Naa60
Naaladl2
Nab1
Nab2
Nabp1
Nabp2
Naca3p
Nadk
Nadsyn1
Nae1
Naf1
Naga
Nagk
Naglu
Nagpa-as1
Nalt1
Nama
Nanogp2
Nanogp3
Nanos1
Nanos3
Nap1l1p1
Nap1l4p1
Napa-as1
Napepld
Napg
Naprt
Napsa
Napsb
Nasp
Nat1
Nat10
Nat16
Nav1
Nav2
Nav3
Naxe
Nbas
Nbdy
Nbeal1
Nbeal2
Nbl1
Nbpf1
Nbpf26
Nbpf3
Nbr1
Ncam1
Ncan
Ncapd2
Ncapg
Ncapg2
Ncaph
Ncaph2
Ncbp1
Ncbp2-as1
Ncbp2l
Ncdn
Ncf4
Ncf4-as1
Nck1
Nck2
Nckap5
Ncln
Ncoa1
Ncoa3
Ncoa6
Ncoa7
Ncor1
Ncor2
Ncr2
Ncr3lg1
Ncstn
Ndc80
Nde1
Ndel1
Ndfip2
Ndor1
Ndrg1
Ndrg2
Ndrg4
Ndst1
Ndufa11
Ndufa13
Ndufa2
Ndufa3
Ndufa3p3
Ndufa4l2
Ndufa6-dt
Ndufa7
Ndufaf3
Ndufaf4p1
Ndufaf5
Ndufaf6
Ndufaf7
Ndufaf8
Ndufb10
Ndufb2
Ndufb4p4
Ndufb6
Ndufb7
Ndufb9
Ndufc1
Ndufc2-kctd14
Ndufs2
Ndufs3
Ndufs5
Ndufs5p3
Ndufs5p5
Ndufs6
Ndufs7
Ndufs8
Ndufv1
Ndufv2
Ndufv2p1
Ndufv3
Neat1
Necab2
Necab3
Necap1
Necap2
Nectin1
Nectin2
Nectin3
Nectin3-as1
Nedd1
Nedd4l
Nedd8
Nedd8-mdp1
Nefhp1
Neil1
Neil2
Nek10
Nek11
Nek5
Nek6
Nek7
Nelfb
Nelfcd
Nelfe
Nemf
Nemp2
Nenf
Neo1
Net1
Neto1
Neu4
Neurl1
Neurl4
Nf1
Nf2
Nfasc
Nfat5
Nfatc1
Nfatc2
Nfatc2ip
Nfatc3
Nfatc4
Nfe2l1
Nfia
Nfic
Nfix
Nfkb1
Nfkb2
Nfkbia
Nfkbib
Nfkbie
Nfkbil1
Nfkbiz
Nfrkb
Nfx1
Nfya
Nfyc
Ngef
Ngfr
Ngrn
Nhlrc3
Nhsl1
Nhsl2
Nicn1
Nif3l1
Nim1k
Ninj1
Ninj2
Ninl
Nip7
Nip7p1
Nipa1
Nipa2
Nipal3
Nipal4
Nipsnap1
Nipsnap2
Nipsnap3b
Nisch
Nit1
Nit2
Nkain1
Nkain4
Nkapd1
Nkapp1
Nkd1
Nkd2
Nkila
Nkiras2
Nktr
Nlgn1
Nlgn2
Nlgn3
Nlk
Nln
Nlrc4
Nlrc5
Nlrp11
Nlrp12
Nlrp3
Nlrp5
Nlrx1
Nmb
Nmd3
Nme1
Nme1-nme2
Nme2
Nme3
Nme4
Nmnat1
Nmnat2
Nmral1
Nmral2p
Nmt1
Nmt2
Nnmt
Nnt
Noc2l
Noc2lp1
Noc4l
Noct
Nod2
Nog
Nol10
Nol11
Nol12
Nol4l
Nol4l-dt
Nol7
Nol8
Nolc1
Nomo1
Nomo3
Nono
Nop14-as1
Nop53
Nop56
Nop9
Nos1
Nos1ap
Nos3
Nosip
Notch1
Notch2
Notch3
Notum
Nova2
Nox5
Noxa1
Npas1
Npas2
Npas3
Npas4
Npb
Npc1
Npepl1
Npepps
Nphp3-as1
Nphp4
Nphs1
Npipb9
Npl
Nploc4
Npm1
Npm2
Npm3
Nppc
Npr3
Nprl3
Npw
Npy
Nqo2
Nr0b1
Nr1d2
Nr1h2
Nr1h3
Nr1i2
Nr2c2
Nr2e3
Nr2f1
Nr2f2
Nr2f2-as1
Nr2f6
Nr3c2
Nr4a1
Nr4a3
Nr5a1
Nraddp
Nrbf2
Nrbp1
Nrcam
Nrde2
Nrep
Nrep-as1
Nrf1
Nrk
Nrl
Nrm
Nrn1
Nron
Nrp2
Nrsn2
Nrtn
Nrxn1
Nrxn2
Nrxn3
Nsd1
Nsd2
Nsd3
Nsdhl
Nsg2
Nsl1
Nsmaf
Nsmce1
Nsmce1-dt
Nsmce2
Nsmf
Nsrp1
Nsun3
Nsun4
Nsun6
Nsun7
Nt5cp1
Nt5cp2
Nt5dc1
Nt5dc2
Nt5dc4
Nt5e
Nt5m
Ntf3
Ntf4
Ntf6b
Nthl1
Ntm
Ntmt1
Ntn3
Ntn5
Ntng1
Ntng2
Ntpcr
Ntrk1
Ntrk2
Ntrk3
Ntsr1
Nuak2
Nub1
Nubp1
Nubp2
Nubpl
Nucb1
Nucb2
Nucks1
Nudc
Nudcd3
Nudt1
Nudt13
Nudt16l1
Nudt19
Nudt19p5
Nudt2
Nudt22
Nudt5
Nudt9
Nuf2
Numa1
Numb
Numbl
Nup133
Nup188
Nup205
Nup210l
Nup210p3
Nup214
Nup50
Nup58
Nup62
Nup62cl
Nup85
Nup88
Nup93
Nup98
Nupl2
Nus1p1
Nus1p2
Nus1p3
Nusap1
Nutf2
Nutf2p6
Nutm1
Nutm2a-as1
Nwd1
Nxf1
Nxn
Nxnl1
Nxpe3
Nxph3
Nxph4
Nxt2
Oaf
Oas1
Oas3
Oat
Oaz1
Obscn
Obsl1
Ocel1
Ociad1
Odc1
Odc1-dt
Odf2
Odf3b
Odf4
Odr4
Ofd1
Oga
Ogfod2
Ogt
Oip5-as1
Ola1
Olfml2a
Olmalinc
Oosp1p2
Opa1
Oplah
Opn3
Oprl1
Optn
Or10ac1
Or10ae3p
Or11g1p
Or1a1
Or2r1p
Or2x1p
Or4f13p
Or4f14p
Or4k5
Or4p4
Or51d1
Or51e1
Or51t1
Or52h2p
Or52k1
Or52k3p
Or6c70
Or6m2p
Or7a1p
Or7e106p
Or7e126p
Or7e14p
Or7e15p
Or7e162p
Or7e38p
Or7e55p
Or8h2
Or8q1p
Or8s1
Or9l1p
Orai1
Orai2
Orc6
Os9
Osbp2
Osbpl10
Osbpl10-as1
Osbpl2
Osbpl5
Osbpl6
Osbpl9
Osbpl9p4
Oscp1
Oser1-dt
Osgepl1-as1
Osgin1
Osgin2
Osm
Osmr
Osr1
Ostcp2
Ostf1
Otof
Otop2
Otub1
Otub2
Otud1
Otud4p1
Otulin
Otx1
Ovol1
Ovol1-as1
Ovol2
Oxa1l
Oxct1
Oxct1-as1
Oxr1
Oxsm
Oxsr1
P2rx4
P2rx5
P2rx6
P2ry11
P2ry2
P2ry6
P3h1
P3h2
P3h2-as1
P3h3
P3h4
P4ha2
P4htm
Pa2g4
Pa2g4p6
Paaf1
Pabpc1
Pabpc1l
Pabpc1p2
Pabpc1p9
Pabpc3
Pabpc4
Pabpn1
Pacrg
Pacrg-as3
Pacrgl
Pacs1
Pacs2
Pacsin2
Paepp1
Pafah1b1
Pafah1b2
Pag1
Page4
Page5
Pah
Paics
Paicsp3
Paip2
Pak2
Palld
Palm
Palm2
Palm2-akap2
Pam
Pam16
Pan2
Pan3
Pank2
Pank4
Panx1
Paox
Papln
Papola
Papss2
Paqr3
Paqr4
Paqr5
Paqr7
Paqr8
Pard3-as1
Pard6a
Pard6b
Pard6g-as1
Park7
Parm1
Parn
Parp1
Parp10
Parp11
Parp15
Parp1p1
Parp2
Parp3
Parp8
Parpbp
Parva
Parvb
Parvg
Pask
Patj
Patl2
Paupar
Pawr
Pawrp1
Pax8
Pax9
Paxbp1-as1
Paxip1-as1
Paxx
Pbrm1
Pbx1
Pbx3
Pc
Pcat1
Pcat14
Pcat6
Pcat7
Pcbd2
Pcbp1
Pcbp1-as1
Pcbp2
Pcbp3
Pcbp4
Pcca
Pccb
Pcdh17
Pcdh7
Pcdh8
Pcdha1
Pcdha11
Pcdha13
Pcdha14
Pcdha4
Pcdhga11
Pcdhga12
Pcdhga3
Pcdhga5
Pcdhga6
Pcdhga8
Pcdhgb1
Pcdhgc3
Pced1a
Pced1b-as1
Pced1cp
Pcgf1
Pcgf2
Pcgf3
Pcgf5
Pcid2
Pcif1
Pck1
Pcm1
Pcmt1
Pcmtd1
Pcmtd1p1
Pcmtd1p2
Pcmtd2
Pcna
Pcnt
Pcnx1
Pcnx2
Pcnx3
Pcnx4
Pcolce
Pcolce2
Pcoth
Pcsk5
Pcsk6
Pcsk7
Pcsk9
Pctp
Pcyox1
Pcyox1l
Pcyt1a
Pdcd11
Pdcd2l
Pdcd5
Pdcd5p1
Pdcd6
Pdcd6ip
Pdcd6ipp2
Pdcl3
Pde10a
Pde12
Pde1a
Pde1b
Pde2a
Pde3b
Pde4b
Pde4c
Pde6b
Pde7a
Pde8a
Pde9a
Pdgfa
Pdgfra
Pdgfrb
Pdha1
Pdhx
Pdia2
Pdia3
Pdia3p1
Pdia3p2
Pdia5
Pdik1l
Pdk1
Pdk2
Pdk3
Pdlim1
Pdlim2
Pdlim3
Pdlim4
Pdlim5
Pdlim7
Pdp1
Pdp2
Pdpr
Pds5b
Pdxdc1
Pdxk
Pdzd2
Pdzd4
Pdzd7
Pdzrn3
Pea15
Peg10
Peli2
Peli3
Pemt
Per3
Pes1p1
Pex1
Pex14
Pex16
Pex26
Pex3
Pex7
Pfas
Pfdn1
Pfdn4
Pfdn6
Pfkfb2
Pfkfb3
Pfkfb4
Pfkl
Pfkm
Pfkp
Pfn1
Pgam1
Pgam1p11
Pgam1p12
Pgam5
Pgap1
Pgap2
Pgap3
Pgbd1
Pgbd2
Pgc
Pgd
Pgf
Pgghg
Pgk1
Pglyrp4
Pgm1
Pgm2
Pgpep1
Pgs1
Phactr1
Phactr2
Phactr4
Phb
Phb2
Phbp12
Phbp7
Phc2
Phc3
Pheta2
Phf1
Phf10
Phf11
Phf12
Phf13
Phf19
Phf2
Phf20
Phf20l1
Phf21a
Phf23
Phf24
Phf3
Phf6
Phf7
Phgdh
Phkg2
Phldb1
Phldb2
Phospho2
Phox2a
Phpt1
Phrf1
Phyhip
Phyhipl
Pianp
Pias1
Pias4
Pibf1
Picalm
Pidd1
Piezo1
Pifo
Pigb
Pigg
Pigl
Pign
Pigq
Pigr
Pigs
Pigt
Pigu
Pigv
Pigw
Pigx
Pigy-dt
Pih1d1
Pik3ca
Pik3cd
Pik3ip1-as1
Pik3r1
Pik3r2
Pik3r5
Pikfyve
Pilra
Pilrb
Pim1
Pim2
Pim3
Pimreg
Pin1p1
Pink1-as
Pinlyp
Pip4k2a
Pip4k2c
Pip5k1a
Pip5k1b
Pip5kl1
Pipox
Pisd
Pithd1
Pitpna
Pitpna-as1
Pitpnb
Pitpnc1
Pitpnm3
Pitx3
Piwil2
Piwil4
Pjvk
Pkd1
Pkd1l1
Pkd1l2
Pkd2
Pkd2l2
Pkhd1l1
Pkia
Pkib
Pkig
Pkm
Pkn1
Pkn2
Pkn2-as1
Pknox1
Pkp3
Pkp4
Pla2g10
Pla2g12ap1
Pla2g15
Pla2g2a
Pla2g2e
Pla2g4d
Pla2g4e-as1
Pla2g6
Plac1
Plagl1
Plat
Plau
Plb1
Plbd1
Plbd2
Plcb1
Plcb2
Plcb3
Plcb4
Plce1
Plce1-as2
Plcg1
Plcg2
Plch2
Plcxd1
Plcxd2
Pld2
Pld3
Plec
Plekha2
Plekha4
Plekha7
Plekha8
Plekha8p1
Plekhb1
Plekhb2
Plekhf1
Plekhf2
Plekhg1
Plekhg2
Plekhg3
Plekhg4
Plekhg6
Plekhh1
Plekhm1p1
Plekhm2
Plekhn1
Plekho1
Plekho2
Plin1
Plin3
Plin5
Plk1
Plk3
Plod1
Plod3
Plpbp
Plpp4
Plpp5
Plpp6
Plpp7
Plppr2
Plppr3
Pls1-as1
Pls3
Plxdc1
Plxna2
Plxna3
Plxnb1
Plxnb2
Plxnb3
Plxnc1
Plxnd1
Pmepa1
Pmfbp1
Pml
Pmm1
Pmm2
Pmp22
Pmpca
Pmpcb
Pms1
Pms2cl
Pnck
Pnkd
Pnkp
Pnma6e
Pnma8b
Pnmt
Pnn
Pno1
Pnpla1
Pnpla3
Pnpla6
Pnpla7
Pnpo
Pnrc1
Pnrc2
Poc1b-as1
Poc5
Podn
Podxl
Pofut1
Pogk
Poglut1
Pola1
Pola2
Polb
Pold1
Pold2
Pold3
Poldip3
Pole4
Polh
Poli
Polk
Polr1a
Polr1b
Polr1c
Polr1d
Polr1e
Polr2a
Polr2b
Polr2c
Polr2e
Polr2g
Polr2h
Polr2i
Polr2m
Polr3b
Polr3c
Polr3d
Polr3e
Polr3g
Polr3gl
Polr3h
Polr3kp2
Polrmt
Pom121
Pom121l14p
Pomk
Pomp
Pomt1
Pomt2
Pomzp3
Pop1
Pop4
Pop7
Por
Porcn
Pot1-as1
Potea
Poteh
Potekp
Pou2f1
Pou2f2
Pou3f2
Pou5f1
Pou6f2
Ppan
Ppan-p2ry11
Ppara
Ppard
Ppargc1a
Ppargc1b
Ppcdc
Ppcs
Ppdpf
Ppef1
Ppef2
Ppfia1
Ppfia3
Ppfia4
Ppfibp1
Ppfibp2
Pphln1
Ppia
Ppiap22
Ppiap28
Ppiap29
Ppiap35
Ppiap71
Ppig
Ppih
Ppil1
Ppil2
Ppil3
Ppil6
Ppip5k2
Ppl
Ppm1a
Ppm1b
Ppm1d
Ppm1f
Ppm1g
Ppm1k-dt
Ppm1l
Ppm1m
Ppm1n
Ppme1
Ppox
Ppp1cb
Ppp1cc
Ppp1r11
Ppp1r11p1
Ppp1r12b
Ppp1r13l
Ppp1r14bp2
Ppp1r15a
Ppp1r16a
Ppp1r16b
Ppp1r17
Ppp1r1a
Ppp1r21
Ppp1r26p1
Ppp1r27
Ppp1r2b
Ppp1r35
Ppp1r37
Ppp1r3e
Ppp1r3f
Ppp1r3g
Ppp1r7
Ppp1r8
Ppp2r1a
Ppp2r1b
Ppp2r2a
Ppp2r2c
Ppp2r2d
Ppp2r3b
Ppp2r5b
Ppp2r5c
Ppp2r5d
Ppp2r5e
Ppp3cb-as1
Ppp3cc
Ppp4c
Ppp4r2
Ppp4r3b
Ppp4r4
Ppp6r2
Ppp6r3
Pprc1
Ppt2
Ppt2-egfl8
Ppy2p
Pqbp1
Pqlc1
Pqlc2
Pqlc3
Pram1
Prcd
Prdm1
Prdm11
Prdm16
Prdm2
Prdm5
Prdm7
Prdm8
Prdx2
Prdx3
Prdx4
Prdx5
Prdx6
Prelid1
Prelid3a
Prex1
Prickle1
Prickle2
Prickle2-as3
Prickle4
Prim2
Primpol
Prkab1
Prkaca
Prkacb
Prkag2
Prkag2-as1
Prkag3
Prkar1a
Prkar2a-as1
Prkca
Prkcb
Prkcd
Prkce
Prkcg
Prkch
Prkcq-as1
Prkcsh
Prkcz
Prkcz-as1
Prkd2
Prkdc
Prkg1
Prkn
Prkra-as1
Prkrip1
Prkxp1
Prlr
Prmt1
Prmt3
Prmt5
Prmt5-as1
Prmt6
Prmt7
Prnp
Prnt
Prob1
Proc
Procr
Pros1
Proser2
Prpf18
Prpf19
Prpf3
Prpf31
Prpf39
Prpf4
Prpf40a
Prpf40b
Prpf4b
Prpf8
Prps1
Prpsap2
Prr12
Prr14
Prr16
Prr18
Prr26
Prr29
Prr3
Prr36
Prr5
Prr5-arhgap8
Prr5l
Prr7
Prrc1
Prrc2a
Prrc2b
Prrc2c
Prrg1
Prrg2
Prrt1b
Prrt2
Prrx1
Prss12
Prss16
Prss2
Prss21
Prss30p
Prss36
Prss42
Prss46p
Prss54
Prss56
Prtn3
Prune1
Prune2
Prxl2a
Prxl2b
Psat1
Psca
Psd
Psd2-as1
Psd4
Psen2
Psg1
Psg11
Psg4
Psg5
Psg6
Psg7
Psg8
Pskh1
Psma2p2
Psma4
Psma6
Psmb3
Psmb6
Psmb8
Psmb9
Psmc1p9
Psmc2
Psmc4
Psmc6
Psmd1
Psmd10p2
Psmd11
Psmd12
Psmd13
Psmd14
Psmd3
Psmd5
Psmd7
Psmd8
Psmd9
Psme1
Psme3
Psmf1
Psmg2
Psmg3-as1
Psmg4
Psors1c1
Pspc1p2
Pspn
Psrc1
Pstk
Pstpip1
Ptbp1
Ptbp1p
Ptbp2
Ptcd2
Ptcd3
Ptch1
Ptch2
Ptdss1
Ptdss2
Pten
Pter
Ptgds
Ptger2
Ptger4
Ptger4p2
Ptges
Ptges3l-aarsd1
Ptges3p1
Ptgir
Ptgr2
Ptgs1
Pth1r
Ptk2
Ptk2b
Ptk7
Ptma
Ptmap1
Ptmap2
Ptmap5
Ptmap6
Ptms
Ptov1
Ptp4a1
Ptp4a1p6
Ptp4a2
Ptp4a2p1
Ptp4a3
Ptpa
Ptpdc1
Ptpmt1
Ptpn1
Ptpn12
Ptpn13
Ptpn18
Ptpn20
Ptpn22
Ptpn23
Ptpn4
Ptpn5
Ptpn6
Ptpra
Ptprf
Ptprg
Ptprh
Ptprj
Ptprm
Ptprn
Ptprr
Ptpru
Ptprvp
Ptrh1
Pts
Pttg1
Pttg1ip
Pudp
Pudpp3
Puf60
Pum1
Pum3
Pura
Pus1
Pusl1
Pvrig
Pvt1
Pwp1
Pwp2
Pwwp3a
Pxdc1
Pxdn
Pxk
Pxmp2
Pxn
Pxn-as1
Pxylp1
Pydc1
Pygb
Pygm
Pygo1
Pyroxd2
Qki
Qpct
Qpctl
Qser1
Qsox1
Qtrt1
R3hcc1
R3hcc1l
R3hdm1
R3hdm2
R3hdm2p2
R3hdm4
Rab10
Rab11a
Rab11b
Rab11b-as1
Rab11fip1
Rab11fip3
Rab11fip4
Rab12
Rab17
Rab18
Rab1b
Rab22a
Rab24
Rab26
Rab27a
Rab28
Rab30-as1
Rab31
Rab33b
Rab34
Rab36
Rab37
Rab3a
Rab3ip
Rab40c
Rab42
Rab43
Rab4a
Rab4b
Rab4b-egln2
Rab5a
Rab5b
Rab5if
Rab6b
Rab7a
Rab7b
Rab8a
Rab8b
Rabep1
Rabep2
Rabgap1
Rabgap1l
Rabgef1
Rabggtb
Rabl2a
Rabl6
Rac3
Rack1
Rad17
Rad21-as1
Rad23a
Rad23b
Rad50
Rad51
Rad51ap1
Rad51b
Rad51c
Rad52
Rad54l
Rad54l2
Rad9a
Rad9b
Radx
Rae1
Raet1e
Raet1g
Rag1
Rai1
Rai14
Rala
Ralb
Ralbp1
Ralgapa1p1
Ralgapb
Ralgps1
Raly
Ralyl
Ramacl
Ramp1
Ramp2
Ran
Ranbp1
Ranbp2
Ranbp3
Ranbp3l
Rangrf
Ranp3
Rap1a
Rap1b
Rap1gap
Rap1gds1
Rap2a
Rap2b
Rap2c
Rap2c-as1
Rapgef1
Rapgef2
Rapgef3
Rapgef4
Rapgef5
Rapgefl1
Rara
Rarb
Rarg
Rars
Rasa1
Rasa2
Rasa3-it1
Rasa4
Rasal1
Rasal2
Rasal3
Rasgef1b
Rasgef1c
Rasgrf1
Rasgrp1
Rasgrp2
Rasgrp3
Rasip1
Rasl10a
Rasl10b
Rasl12
Rassf1
Rassf1-as1
Rassf3
Rassf4
Rassf5
Rassf6
Rassf7
Raver1
Rb1
Rbak
Rbak-rbakdn
Rbbp4
Rbbp6
Rbbp7
Rbbp8
Rbfa
Rbfox1
Rbfox3
Rbm14
Rbm14-rbm4
Rbm15
Rbm17
Rbm24
Rbm33
Rbm38
Rbm4
Rbm42
Rbm44
Rbm45
Rbm47
Rbm48
Rbm5
Rbm6
Rbm7
Rbms1
Rbms1p1
Rbms3
Rbmx
Rbmxl3
Rbmxp1
Rbpj
Rbpjl
Rbpms
Rbx1
Rcan1
Rcan2
Rcan3
Rcc2p6
Rccd1
Rce1
Rcl1
Rcn1
Rcn2
Rcn3
Rcor3
Rcsd1
Rdh10
Rdh10-as1
Rdh12
Rdh13
Rdh5
Rdm1p3
Rdm1p5
Rdx
Rec8
Reck
Recql5
Reep1
Reep2
Reep4
Reep6
Rel
Relb
Rell2
Relt
Renbp
Repin1
Reps1
Reps2
Rer1
Rere
Resf1
Rest
Ret
Retreg2
Retreg3
Retsat
Rev1
Rev3l
Rex1bd
Rexo1
Rexo2
Rexo4
Rf00002
Rf00003
Rf00004
Rf00006
Rf00012
Rf00015
Rf00017
Rf00019
Rf00026
Rf00066
Rf00092
Rf00100
Rf00134
Rf00156
Rf00157
Rf00181
Rf00272
Rf00284
Rf00285
Rf00322
Rf00345
Rf00407
Rf00408
Rf00416
Rf00426
Rf00432
Rf00494
Rf00554
Rf00561
Rf00568
Rf00599
Rf00618
Rf00635
Rf01210
Rf01225
Rf01233
Rf01874
Rf01875
Rf01876
Rf01877
Rf01882
Rf01955
Rf01956
Rf01957
Rf01975
Rf01984
Rf01986
Rf01987
Rf02103
Rf02110
Rf02116
Rf02118
Rf02124
Rf02125
Rf02134
Rf02148
Rf02150
Rf02156
Rf02173
Rf02174
Rf02175
Rf02176
Rf02187
Rf02188
Rf02189
Rf02192
Rf02193
Rf02198
Rf02213
Rf02215
Rf02216
Rf02220
Rf02271
Rfc1
Rfc2
Rfc3
Rfesd
Rflna
Rftn1
Rftn2
Rfwd2p1
Rfwd3
Rfx1
Rfx3
Rfx3-as1
Rfx4
Rfx8
Rfxank
Rgcc
Rgl1
Rgl3
Rgl4
Rgma
Rgmb
Rgmb-as1
Rgn
Rgp1
Rgs1
Rgs12
Rgs14
Rgs17
Rgs2
Rgs20
Rgs22
Rgs3
Rgs4
Rgs6
Rgs9
Rgs9bp
Rhbdd1
Rhbdd2
Rhbdf1
Rhbdf2
Rhbdl1
Rhbdl2
Rhebp2
Rhex
Rhno1
Rhoa
Rhobtb2
Rhobtb3
Rhoc
Rhod
Rhoh
Rhoq
Rhoqp1
Rhot1
Rhot1p1
Rhot2
Rhoxf1-as1
Rhpn1
Ribc1
Ric1
Ric8b
Rif1
Rimklb
Rims1
Rims4
Rin1
Rin2
Rin3
Ring1
Rinl
Rint1
Riok1
Riok2
Riok3
Riox1
Riox2
Ripk1
Ripk2
Ripor1
Ripor2
Ripor3
Rita1
Rlimp2
Rmc1
Rmdn2
Rmdn3
Rmi1
Rmi2
Rmnd5b
Rmrp
Rn7sk
Rn7skp11
Rn7skp110
Rn7skp114
Rn7skp118
Rn7skp122
Rn7skp123
Rn7skp133
Rn7skp141
Rn7skp165
Rn7skp175
Rn7skp193
Rn7skp203
Rn7skp216
Rn7skp249
Rn7skp268
Rn7skp49
Rn7skp78
Rn7skp9
Rn7skp91
Rn7skp92
Rn7sl1
Rn7sl108p
Rn7sl121p
Rn7sl160p
Rn7sl181p
Rn7sl187p
Rn7sl193p
Rn7sl218p
Rn7sl266p
Rn7sl284p
Rn7sl288p
Rn7sl307p
Rn7sl32p
Rn7sl337p
Rn7sl346p
Rn7sl35p
Rn7sl381p
Rn7sl395p
Rn7sl402p
Rn7sl43p
Rn7sl445p
Rn7sl472p
Rn7sl523p
Rn7sl526p
Rn7sl541p
Rn7sl543p
Rn7sl555p
Rn7sl556p
Rn7sl574p
Rn7sl57p
Rn7sl600p
Rn7sl607p
Rn7sl612p
Rn7sl624p
Rn7sl625p
Rn7sl636p
Rn7sl63p
Rn7sl645p
Rn7sl674p
Rn7sl684p
Rn7sl693p
Rn7sl726p
Rn7sl738p
Rn7sl73p
Rn7sl749p
Rn7sl75p
Rn7sl784p
Rn7sl793p
Rn7sl814p
Rn7sl817p
Rn7sl823p
Rn7sl82p
Rn7sl832p
Rn7sl838p
Rn7sl862p
Rna5-8sp4
Rna5-8sp6
Rna5s13
Rna5sp127
Rna5sp131
Rna5sp137
Rna5sp152
Rna5sp161
Rna5sp18
Rna5sp180
Rna5sp184
Rna5sp185
Rna5sp19
Rna5sp197
Rna5sp206
Rna5sp230
Rna5sp236
Rna5sp242
Rna5sp243
Rna5sp245
Rna5sp266
Rna5sp320
Rna5sp321
Rna5sp324
Rna5sp330
Rna5sp333
Rna5sp353
Rna5sp357
Rna5sp358
Rna5sp359
Rna5sp378
Rna5sp390
Rna5sp392
Rna5sp429
Rna5sp440
Rna5sp456
Rna5sp473
Rna5sp478
Rna5sp481
Rna5sp493
Rna5sp498
Rna5sp531
Rna5sp60
Rna5sp75
Rna5sp78
Rna5sp84
Rna5sp89
Rna5sp96
Rnase7
Rnase8
Rnaseh1-as1
Rnaseh1p2
Rnaseh2b
Rnaseh2c
Rnasek
Rnasek-c17orf49
Rnd1
Rnd2
Rnf10
Rnf103-chmp3
Rnf11
Rnf111
Rnf112
Rnf114
Rnf121
Rnf123
Rnf13
Rnf130
Rnf135
Rnf138
Rnf139
Rnf139-as1
Rnf14
Rnf144a
Rnf146
Rnf151
Rnf157-as1
Rnf165
Rnf166
Rnf167
Rnf168
Rnf17
Rnf181
Rnf183
Rnf185
Rnf187
Rnf2
Rnf20
Rnf207
Rnf208
Rnf212
Rnf214
Rnf216p1
Rnf217
Rnf220
Rnf24
Rnf32
Rnf34
Rnf4
Rnf43
Rnf6p1
Rnf7
Rnf8
Rnft1
Rnft1-dt
Rnft2
Rnh1
Rnmt
Rnmtl1p1
Rnpep
Rnpepl1
Rnps1
Rnu105b
Rnu11
Rnu1-1
Rnu1-106p
Rnu1-117p
Rnu1-119p
Rnu1-120p
Rnu1-139p
Rnu11-5p
Rnu1-17p
Rnu12
Rnu1-28p
Rnu1-30p
Rnu1-52p
Rnu1-64p
Rnu1-85p
Rnu2-10p
Rnu2-17p
Rnu2-24p
Rnu2-2p
Rnu2-34p
Rnu2-51p
Rnu2-63p
Rnu2-6p
Rnu4-12p
Rnu4-13p
Rnu4-28p
Rnu4-30p
Rnu4-31p
Rnu4-38p
Rnu4-42p
Rnu4-8p
Rnu4-90p
Rnu4atac
Rnu5a-1
Rnu5b-4p
Rnu5d-1
Rnu5e-1
Rnu5e-4p
Rnu5e-6p
Rnu5f-1
Rnu6-1005p
Rnu6-1055p
Rnu6-107p
Rnu6-1096p
Rnu6-1138p
Rnu6-1149p
Rnu6-114p
Rnu6-1216p
Rnu6-1231p
Rnu6-1237p
Rnu6-1272p
Rnu6-1276p
Rnu6-1280p
Rnu6-1283p
Rnu6-1300p
Rnu6-1311p
Rnu6-1316p
Rnu6-165p
Rnu6-169p
Rnu6-181p
Rnu6-196p
Rnu6-2
Rnu6-213p
Rnu6-218p
Rnu6-25p
Rnu6-268p
Rnu6-293p
Rnu6-299p
Rnu6-306p
Rnu6-307p
Rnu6-312p
Rnu6-322p
Rnu6-323p
Rnu6-327p
Rnu6-339p
Rnu6-342p
Rnu6-359p
Rnu6-35p
Rnu6-403p
Rnu6-405p
Rnu6-411p
Rnu6-419p
Rnu6-444p
Rnu6-450p
Rnu6-466p
Rnu6-475p
Rnu6-481p
Rnu6-508p
Rnu6-510p
Rnu6-522p
Rnu6-524p
Rnu6-560p
Rnu6-586p
Rnu6-588p
Rnu6-600p
Rnu6-602p
Rnu6-611p
Rnu6-617p
Rnu6-61p
Rnu6-677p
Rnu6-678p
Rnu6-681p
Rnu6-698p
Rnu6-7
Rnu6-701p
Rnu6-710p
Rnu6-731p
Rnu6-73p
Rnu6-761p
Rnu6-774p
Rnu6-777p
Rnu6-793p
Rnu6-8
Rnu6-835p
Rnu6-842p
Rnu6-845p
Rnu6-863p
Rnu6-881p
Rnu6-9
Rnu6-910p
Rnu6-920p
Rnu6-921p
Rnu6-928p
Rnu6-92p
Rnu6-951p
Rnu6-958p
Rnu6-980p
Rnu6-984p
Rnu6atac32p
Rnu6atac33p
Rnu6atac39p
Rnu7-119p
Rnu7-186p
Rnu7-24p
Rnu7-27p
Rnu7-41p
Rnu7-45p
Rnu7-79p
Rnu7-92p
Rnu7-96p
Rnvu1-14
Rnvu1-15
Rnvu1-19
Rnvu1-3
Rnvu1-4
Rnvu1-6
Rnvu1-7
Rny1
Rny1p10
Rny1p15
Rny1p5
Rny1p9
Rny3p11
Rny4p36
Rny4p9
Ro60
Robo3
Rock1p1
Rogdi
Rom1
Ropn1l
Ror1
Rora
Rora-as1
Rpa1
Rpa2
Rpain
Rpap2
Rparp-as1
Rpe
Rpep1
Rpf2
Rpgrip1
Rph3al
Rpl10
Rpl10a
Rpl10p15
Rpl10p17
Rpl11
Rpl12p14
Rpl12p28
Rpl12p37
Rpl12p42
Rpl12p47
Rpl13
Rpl13a
Rpl13ap5
Rpl13p2
Rpl13p5
Rpl13p6
Rpl14
Rpl14p5
Rpl15
Rpl17
Rpl17p2
Rpl17p40
Rpl17p41
Rpl17p43
Rpl18a
Rpl18ap15
Rpl19
Rpl21
Rpl21p1
Rpl21p119
Rpl21p126
Rpl21p129
Rpl21p18
Rpl21p6
Rpl22p19
Rpl22p3
Rpl23a
Rpl23ap19
Rpl23ap80
Rpl23ap82
Rpl23ap89
Rpl23ap93
Rpl23ap96
Rpl23p8
Rpl26l1
Rpl27
Rpl27a
Rpl28
Rpl29p23
Rpl29p30
Rpl3
Rpl30p12
Rpl30p13
Rpl30p7
Rpl31
Rpl31p57
Rpl32p34
Rpl34p3
Rpl35
Rpl35ap3
Rpl35ap30
Rpl35p4
Rpl35p5
Rpl35p9
Rpl36
Rpl36a
Rpl36a-hnrnph2
Rpl36ap36
Rpl36ap45
Rpl37p23
Rpl38
Rpl39p
Rpl39p38
Rpl3p7
Rpl4
Rpl5
Rpl5p10
Rpl5p28
Rpl5p6
Rpl6
Rpl7a
Rpl7ap30
Rpl7l1p3
Rpl7l1p5
Rpl7p21
Rpl7p4
Rpl7p44
Rpl7p51
Rpl7p60
Rpl9p6
Rplp0
Rplp0p2
Rplp1p11
Rplp2
Rpn2
Rpp14
Rpp38
Rprd1b
Rprd2
Rps10-nudt3
Rps10p20
Rps11
Rps12
Rps12p17
Rps13p2
Rps14
Rps15
Rps15a
Rps15ap17
Rps15ap3
Rps15ap38
Rps15ap5
Rps15ap6
Rps19
Rps19bp1
Rps21p8
Rps24
Rps24p7
Rps25p9
Rps26
Rps26p49
Rps27
Rps27a
Rps27p14
Rps27p25
Rps28
Rps29p14
Rps29p16
Rps29p17
Rps29p5
Rps2p36
Rps2p45
Rps2p5
Rps2p6
Rps3
Rps3a
Rps4xp16
Rps4xp2
Rps5
Rps5p3
Rps6ka1
Rps6ka2
Rps6ka4
Rps6kb1
Rps6kb2
Rps6kc1
Rps6kl1
Rps7
Rps7p1
Rps8
Rps9
Rpsa
Rpsap28
Rpsap31
Rpsap5
Rpsap52
Rpsap57
Rpusd2
Rraga
Rragb
Rragd
Rreb1
Rrm1
Rrm2
Rrn3p2
Rrnad1
Rrp1
Rrp12
Rrp15
Rrp7bp
Rsad1
Rsbn1l
Rsl24d1p11
Rsph14
Rsph3
Rspo3
Rspry1
Rsrc1
Rsrc2
Rtbdn
Rtca
Rtca-as1
Rtel1
Rtel1-tnfrsf6b
Rtf1
Rtf2
Rtl5
Rtn2
Rtn3
Rtn4
Rtn4rl2
Rubcn
Rufy1
Rufy3
Rufy4
Rundc3a
Rundc3b
Runx1
Runx1t1
Runx2
Runx3
Rusc2
Ruvbl1
Ruvbl1-as1
Ruvbl2
Rwdd1
Rwdd2b
Rwdd3
Rwdd4
Rxfp1
Rxfp4
Rxra
Rxrb
Ryk
Ryr1
Ryr3
S100a1
S100a10
S100a3
S100a5
S100a6
S100a7a
S100a7l2
S100b
S100pbp
S100z
S1pr2
S1pr3
Sac3d1
Sacm1l
Sae1
Safb
Sag
Sall1
Salrna1
Samd1
Samd10
Samd11
Samd12
Samd12-as1
Samd14
Samd4a
Samd4b
Samd8
Samd9l
Samm50
Sap25
Sap30
Sap30bp
Sapcd1
Sapcd1-as1
Sapcd2p1
Sar1a
Sardh
Sart3
Sash1
Sash3
Sat1
Satb1-as1
Satb2
Satb2-as1
Saxo2
Sbf2
Sbf2-as1
Sbno2
Sc5d
Scaant1
Scaf8
Scai
Scamp1
Scamp2
Scamp3
Scamp4
Scamp5
Scand2p
Scap
Scara3
Scarb1
Scarf1
Scarf2
Scarna13
Scarna16
Scarna2
Scart1
Scat1
Scat8
Scfd1
Scg5
Scgb1d4
Schip1
Schlap1
Scimp
Scin
Scly
Scml1
Scn1b
Scn4a
Scn8a
Scn9a
Scnm1
Scnn1a
Scnn1b
Scoc
Scp2
Scpep1
Scube2
Scygr1
Scygr10
Scyl1
Sdad1
Sdc3
Sdcbp
Sdcbp2-as1
Sdcbpp1
Sdcbpp2
Sdccag8
Sdf2l1
Sdha
Sdhaf1
Sdhaf2
Sdhaf3
Sdhap2
Sdhc
Sdhd
Sdk1
Sdk2
Sdr39u1
Sec11c
Sec13
Sec14l1
Sec16a
Sec1p
Sec22c
Sec23b
Sec23ip
Sec24a
Sec24ap1
Sec24b
Sec24b-as1
Sec24c
Sec31a
Sec61a1
Sec61a2
Sec63
Secisbp2
Sectm1
Seh1l
Sel1l
Selenof
Selenoh
Selenoi
Selenokp1
Selenom
Selenon
Selenoo
Selenos
Selenot
Selenow
Sell
Sema3b
Sema3f
Sema4a
Sema4b
Sema4c
Sema4d
Sema4g
Sema6b
Sema6c
Sema7a
Senp2
Senp3
Senp3-eif4a1
Senp5
Senp6
Senp8
Sept1
Sept11
Sept12
Sept2
Sept3
Sept4
Sept4-as1
Sept5
Sept7
Sept7-as1
Sept7p1
Sept7p2
Sept9
Serbp1
Serbp1p5
Serf2
Sergef
Serhl
Serhl2
Serinc3
Serp1
Serpina15p
Serpina3
Serpina5
Serpina9
Serpinb8
Serpinb9p1
Serpind1
Serpine1
Serpinf1
Serpinh1
Set
Setbp1
Setd1a
Setd2
Setd5
Setd6
Setd9
Setdb1
Setdb2
Setmar
Setx
Sez6l2
Sf3a2
Sf3b2
Sf3b3
Sf3b5
Sfi1
Sfr1
Sfrp1
Sfswap
Sft2d1
Sft2d2
Sft2d3
Sfta1p
Sftpc
Sfxn1
Sfxn2
Sfxn5
Sgca
Sgcd
Sgf29
Sgip1
Sgk1
Sgk2
Sgk3
Sgms1
Sgms1-as1
Sgms2
Sgo1-as1
Sgo2
Sgpl1
Sgsm1
Sgsm2
Sgsm3
Sh2b1
Sh2b2
Sh2b3
Sh2d2a
Sh2d3a
Sh2d3c
Sh2d4b
Sh2d5
Sh2d6
Sh3bgr
Sh3bgrl3
Sh3bp1
Sh3bp2
Sh3bp4
Sh3bp5
Sh3bp5-as1
Sh3d19
Sh3d21
Sh3gl2
Sh3gl3
Sh3glb1
Sh3kbp1
Sh3pxd2a
Sh3rf1
Sh3rf2
Sh3rf3
Sh3tc1
Sh3tc2
Sh3yl1
Shank1
Shank2
Shank2-as1
Shbg
Shc1
Shf
Shh
Shisa5
Shisa6
Shisa8
Shisa9
Shisal2a
Shkbp1
Shmt1
Shmt2
Shoc2
Shox2
Shroom1
Shroom2
Shroom3
Siae
Siah1
Siah1p1
Sidt2
Sigirr
Siglec15
Siglec22p
Siglec8
Sil1
Sim2
Simc1
Sin3b
Sipa1
Sipa1l1
Sipa1l3
Sirpa
Sirpb1
Sirpb2
Sirt1
Sirt2
Sirt4
Sirt5
Sirt7
Siva1
Ski
Skil
Skiv2l
Skp2
Sla
Slain1
Slamf7
Slamf8
Slc10a3
Slc10a7
Slc11a2
Slc12a1
Slc12a2
Slc12a8
Slc12a9
Slc13a3
Slc13a4
Slc14a1
Slc15a4
Slc16a10
Slc16a13
Slc16a1-as1
Slc16a3
Slc16a5
Slc16a7
Slc17a6
Slc17a7
Slc17a9
Slc18a1
Slc1a2
Slc1a4
Slc1a5
Slc1a6
Slc1a7
Slc20a1
Slc22a1
Slc22a11
Slc22a15
Slc22a18
Slc22a23
Slc22a4
Slc22a5
Slc23a2
Slc23a3
Slc24a1
Slc24a4
Slc25a1
Slc25a10
Slc25a15
Slc25a19
Slc25a1p3
Slc25a22
Slc25a23
Slc25a25
Slc25a26
Slc25a29
Slc25a3
Slc25a30
Slc25a35
Slc25a36
Slc25a37
Slc25a38
Slc25a38p1
Slc25a39p2
Slc25a4
Slc25a41
Slc25a42
Slc25a43
Slc25a45
Slc25a46
Slc25a5
Slc25a5p7
Slc25a6p4
Slc26a1
Slc26a10
Slc26a11
Slc26a2
Slc26a4
Slc26a4-as1
Slc26a6
Slc26a9
Slc27a1
Slc27a2
Slc27a3
Slc27a4
Slc27a5
Slc29a1
Slc29a3
Slc2a1
Slc2a10
Slc2a11
Slc2a1-as1
Slc2a3
Slc2a4rg
Slc2a5
Slc2a8
Slc2a9
Slc30a3
Slc30a5
Slc30a6
Slc30a7
Slc30a9
Slc31a1
Slc31a2
Slc34a1
Slc34a3
Slc35a1
Slc35a3
Slc35a4
Slc35a5
Slc35b4
Slc35c1
Slc35c2
Slc35d2
Slc35e2a
Slc35e2b
Slc35e3
Slc35e4
Slc35f6
Slc35g1
Slc35g5
Slc35g6
Slc36a1
Slc37a1
Slc37a2
Slc37a3
Slc38a1
Slc38a10
Slc38a11
Slc38a2
Slc38a6
Slc38a8
Slc38a9
Slc39a1
Slc39a10
Slc39a11
Slc39a13
Slc39a14
Slc39a4
Slc39a7
Slc39a8
Slc3a2
Slc41a1
Slc41a3
Slc43a1
Slc43a2
Slc43a3
Slc44a1
Slc44a3-as1
Slc44a4
Slc45a3
Slc45a4
Slc47a2
Slc48a1
Slc49a3
Slc49a4
Slc4a10
Slc4a11
Slc4a1ap
Slc4a2
Slc4a4
Slc4a8
Slc50a1
Slc51a
Slc52a2
Slc52a3
Slc5a10
Slc5a11
Slc5a2
Slc6a12
Slc6a13
Slc6a19
Slc6a6
Slc6a8
Slc6a9
Slc7a11-as1
Slc7a2
Slc7a6
Slc7a8
Slc8a1
Slc8a1-as1
Slc8a2
Slc8a3
Slc8b1
Slc9a1
Slc9a2
Slc9a3
Slc9a3-as1
Slc9a3r1
Slc9a3r2
Slc9a5
Slc9a6
Slc9b2
Slco2a1
Slco2b1
Slco3a1
Slco4a1
Slco4a1-as1
Slf2
Slfn5
Slirp
Slit1
Slit2
Slitrk1
Slitrk5
Slk
Slmap
Slx4ip
Smad1
Smad3
Smad4
Smad5
Smad5-as1
Smad6
Smad7
Smap1
Smap2
Smarca2
Smarca4
Smarca5-as1
Smarcad1
Smarcal1
Smarcb1
Smarcd1
Smarcd2
Smc1b
Smc3
Smchd1
Smcr2
Smdt1
Smg1p1
Smg1p3
Smg5
Smg6
Smg6-it1
Smg7
Smg8
Smim1
Smim13
Smim19
Smim2
Smim20
Smim21
Smim24
Smim25
Smim26
Smim27
Smim29
Smim2-as1
Smim3
Smim36
Smim38
Smim4
Smim40
Smim6
Smim7
Smim8
Smkr1
Smo
Smox
Smpd1
Smpd2
Smpd3
Smpd4
Smpd4p1
Smpd5
Smpdl3a
Smr3a
Sms
Smtn
Smyd2
Smyd3
Smyd5
Snai1p1
Snai3-as1
Snap23
Snap23p1
Snap25
Snap29
Snap47
Snapc2
Snapc3
Snapin
Sncb
Sncg
Snd1
Snhg10
Snhg11
Snhg16
Snhg17
Snhg18
Snhg19
Snhg20
Snhg21
Snhg22
Snhg25
Snhg26
Snhg29
Snhg3
Snhg4
Snhg5
Snhg7
Snhg8
Snhg9
Snora108
Snora13
Snora24
Snora26
Snora38
Snora3a
Snora3c
Snora50c
Snora52
Snora6
Snora63c
Snora70
Snora71a
Snora71e
Snora73a
Snora74d
Snora78
Snora80c
Snora80d
Snorc
Snord101
Snord104
Snord105
Snord110
Snord114-28
Snord114-29
Snord114-5
Snord114-6
Snord115-1
Snord116-7
Snord116-8
Snord117
Snord118
Snord121b
Snord12c
Snord13
Snord15a
Snord1c
Snord2
Snord24
Snord35b
Snord36b
Snord38a
Snord3b-2
Snord3d
Snord3j
Snord42b
Snord45c
Snord46
Snord48
Snord49a
Snord49b
Snord51
Snord52
Snord55
Snord58c
Snord60
Snord68
Snord93
Snord95
Snord96a
Snrk
Snrnp25
Snrnp35
Snrnp48
Snrnp70
Snrpa
Snrpb2
Snrpc
Snrpd1
Snrpd2
Snrpd3
Snrpe
Snrpep6
Snrpep9
Snrpf
Snrpgp3
Snrpn
Sntb1
Sntb2
Snurf
Snx1
Snx10
Snx11
Snx17
Snx18
Snx2
Snx21
Snx22
Snx24
Snx25
Snx25p1
Snx27
Snx29
Snx32
Snx5
Snx6p1
Snx9
Soat1
Socs2
Socs3
Socs4
Socs5
Socs6
Socs7
Sod1
Sod2
Soga1
Son
Sorbs1
Sorbs2
Sorbs3
Sorcs2
Sord
Sorl1
Sos2
Sowaha
Sox12
Sox2-ot
Sox5
Sox6
Sp1
Sp100
Sp140
Sp140l
Sp2-as1
Sp4
Sp5
Sp6
Spa17
Spaca5
Spaca6
Spaca9
Spag16
Spag4
Spag5
Spag7
Sparc
Spart-as1
Spast
Spata1
Spata17
Spata18
Spata20
Spata24
Spata2l
Spata33
Spata3-as1
Spata41
Spata46
Spata6l
Spata7
Spats2l
Spc24
Spcs1
Spcs2
Spcs3
Spdya
Spdyc
Specc1
Spef2
Speg
Spegnb
Spesp1
Spg11
Spg7
Sphk1
Sphk2
Spi1
Spidr
Spin1
Spink8
Spink9
Spint1
Spint1-as1
Spint2
Spire2
Spn
Spns1
Spo11
Spocd1
Spon1-as1
Spon2
Spopl
Sppl2b
Spr
Spred1
Spred2
Spred3
Spry1
Spry4
Spry4-as1
Spryd3
Spsb1
Spsb2
Spsb4
Sptan1
Sptb
Sptbn1
Sptbn2
Sptbn4
Sptlc1
Sptlc1p1
Sptlc3
Sqle
Sqstm1
Sqstm1p1
Src
Srcap
Srcin1
Srd5a1
Srd5a3
Srebf1
Srebf2
Srek1
Srfbp1
Srgap1
Srgap2
Srgap2c
Srgap2d
Srgap3
Srgap3-as2
Srgn
Srm
Srms
Srp14-as1
Srp54
Srp68
Srp72
Srp9
Srpk1
Srpk3
Srprb
Srpx2
Srr
Srrd
Srrm1
Srrm2
Srrm5
Srrt
Srsf11
Srsf12
Srsf3
Srsf4
Srsf5
Srsf8
Srxn1
Ss18
Ss18l1
Ss18l2
Ssb
Ssbp1
Ssbp3
Ssbp4
Ssc5d
Ssna1
Ssr1
Ssr4
Ssr4p1
Ssrp1
Sssca1
Sstr5
Sstr5-as1
Ssu72
Ssu72p1
Ssuh2
St13p16
St13p5
St13p6
St18
St20
St3gal1
St3gal2
St3gal3
St3gal4
St3gal5
St3gal5-as1
St3gal6
St5
St6gal1
St6galnac1
St6galnac2
St6galnac4
St6galnac6
St7
St7l
St7-ot4
Stab1
Stac2
Stac3
Stag1
Stag2
Stag3
Stag3l1
Stag3l4
Stag3l5p
Stag3l5p-pvrig2p-pilrb
Stam
Stambp
Stambpl1
Stap1
Stard10
Stard13
Stard3
Stard3nl
Stard4
Stard7-as1
Stard9
Stat3
Stat5a
Stat5b
Stau2
Stau2-as1
Stc2
Steap1
Steap2
Steap3
Stim1
Stim2
Stimate
Stip1
Stip1p3
Stk10
Stk11
Stk11ip
Stk16
Stk17a
Stk19
Stk24
Stk24-as1
Stk26
Stk3
Stk32b
Stk32c
Stk35
Stk36
Stk38l
Stk4
Stkld1
Stmn1
Stmn1p1
Stmn3
Stmnd1
Stmp1
Stoml1
Stox1
Stox2
Stpg1
Stra6
Stra6lp
Stradb
Strap
Strbp
Strip1
Strip2
Strn4
Stt3a
Stt3b
Stub1
Stum
Stx12
Stx16
Stx16-npepl1
Stx18
Stx18-as1
Stx1b
Stx3
Stx4
Stx5
Stxbp1
Stxbp3
Stxbp5
Sub1
Sucla2p3
Suclg2-as1
Sucnr1
Suco
Sugct
Sugt1
Sugt1p3
Sugt1p4
Sugt1p4-stra6lp
Sulf1
Sulf2
Sult1c2
Sult2b1
Sumf1
Sumf2
Sumo1p1
Sun1
Sun2
Suox
Supt5h
Supt6h
Supv3l1
Surf2
Surf4
Susd1
Susd3
Susd6
Suv39h1
Suv39h2
Suz12
Suz12p1
Sv2b
Svil
Svil-as1
Svop
Swi5
Syap1
Sybu
Syce1
Syce1l
Sycp2l
Syk
Sympk
Syn2
Sync
Syne1
Syne2
Syngap1
Syngr1
Syngr2
Syngr3
Syngr4
Synj1
Synj2
Synj2bp-cox16
Synm
Synpo
Synpo2
Synrg
Syp
Sypl1
Sys1
Sys1-dbndd2
Syt1
Syt12
Syt14
Syt16
Syt17
Syt8
Sytl1
Sytl3
Sytl4
Syvn1
Szrd1
Szt2
Tab1
Tab2
Tac3
Tacc1
Tacc2
Tacc3
Taco1
Tacr2
Tacstd2
Tada2a
Taf1
Taf12
Taf15
Taf1a-as1
Taf1b
Taf1c
Taf4
Taf4b
Taf6l
Taf8
Taf9p3
Tagln
Tagln2
Taldo1
Tanc1
Tango2
Tango6
Tank
Taok1
Taok2
Tap1
Tap2
Tapbp
Tapbpl
Tapt1-as1
Tarbp2
Tardbp
Tars2
Tarsl2
Tas1r1
Tas2r64p
Tas2r6p
Tasor2
Tatdn2p1
Tatdn3
Taz
Tbc1d1
Tbc1d10b
Tbc1d10c
Tbc1d12
Tbc1d13
Tbc1d14
Tbc1d15
Tbc1d16
Tbc1d17
Tbc1d19
Tbc1d22a
Tbc1d22b
Tbc1d24
Tbc1d25
Tbc1d28
Tbc1d2b
Tbc1d30
Tbc1d31
Tbc1d3p1-dhx40p1
Tbc1d7
Tbc1d8
Tbc1d8-as1
Tbc1d9b
Tbcap2
Tbcb
Tbcd
Tbce
Tbcel
Tbila
Tbk1
Tbkbp1
Tbl1x
Tbl2
Tbl3
Tbp
Tbpl2
Tbx1
Tbx10
Tbx2
Tbx22
Tbx4
Tbx5-as1
Tbxas1
Tcaim
Tcam1p
Tcea1p3
Tcea2
Tcea3
Tceal1
Tceal2
Tceal3
Tceal4
Tceal7
Tceal9
Tceanc
Tcerg1
Tcf12
Tcf19
Tcf25
Tcf4
Tcf4-as2
Tcf7
Tcf7l1
Tcf7l2
Tchp
Tcirg1
Tcl6
Tcn2
Tcof1
Tcp11l1
Tcp11l2
Tcta
Tctn1
Tdg
Tdgf1p7
Tdh
Tdo2
Tdp1
Tdrd10
Tdrd3
Tdrkh
Tdrkh-as1
Tead1
Tead2
Tead4
Tecpr2
Tecr
Tedc1
Tef
Tekt2
Tekt5
Telo2
Ten1
Ten1-cdk3
Tenm3
Tenm3-as1
Tenm4
Tent2
Tent4a
Tent4b
Tepp
Tepsin
Terb2
Terf1p2
Tes
Tesc
Tesc-as1
Tesk1
Tet2
Tet3
Tex13c
Tex13d
Tex2
Tex21p
Tex22
Tex261
Tex264
Tex26-as1
Tex29
Tex41
Tex45
Tex53
Tex9
Tfam
Tfap2a
Tfap2a-as1
Tfap2e
Tfap4
Tfb1m
Tfdp1
Tfeb
Tfg
Tfip11
Tfrc
Tg
Tgfb2
Tgfbi
Tgfbr1
Tgfbr2
Tgfbr3
Tgfbr3l
Tgfbrap1
Tgif1
Tgif2
Tgif2p1
Tgif2-rab5if
Tgm1
Tgm2
Tgm4
Tgs1
Thada
Thap2
Thap3
Thap6
Thap7-as1
Thap9
Thap9-as1
Thbs1
Thbs2
Thbs3
Thbs4
Them6
Themis2
Thnsl1
Thoc6
Thop1
Thpo
Thra
Thrap3
Thrap3p1
Thrb
Thrb-as1
Thsd4
Thsd8
Thtpa
Thumpd2
Thumpd3
Thy1
Tia1
Tiam1
Tiam2
Ticam1
Tie1
Tigar
Tigd2
Tigd5
Timm10b
Timm13
Timm17a
Timm17b
Timm21
Timm23b
Timm29
Timm44
Timm50
Timm8b
Timmdc1
Timp1
Timp3
Tinagl1
Tiparp
Tiprl
Tjap1
Tjp1
Tjp2
Tjp3
Tk2
Tkfc
Tktl1
Tldc2
Tle4
Tle6
Tlk1p1
Tlk2
Tll1
Tln2
Tlr2
Tlr8-as1
Tlr9
Tm4sf4
Tm6sf1
Tm7sf2
Tm7sf3
Tm9sf1
Tm9sf2
Tm9sf4
Tma16
Tma7
Tmbim1
Tmbim4
Tmbim6
Tmbim7p
Tmc3-as1
Tmc4
Tmc5
Tmc6
Tmc8
Tmcc1-as1
Tmcc2
Tmco1-as1
Tmco3
Tmco4
Tmco5b
Tmco6
Tmed10
Tmed2
Tmed3
Tmed9
Tmem101
Tmem104
Tmem105
Tmem106a
Tmem106b
Tmem106c
Tmem107
Tmem116
Tmem117
Tmem120b
Tmem126a
Tmem126b
Tmem131l
Tmem132a
Tmem132b
Tmem132d-as1
Tmem132e
Tmem134
Tmem135
Tmem136
Tmem138
Tmem140
Tmem143
Tmem144
Tmem145
Tmem147
Tmem14b
Tmem14c
Tmem14dp
Tmem151b
Tmem159
Tmem161a
Tmem161b-as1
Tmem164
Tmem165
Tmem167b
Tmem169
Tmem170a
Tmem173
Tmem175
Tmem176a
Tmem177
Tmem179b
Tmem18
Tmem181
Tmem182
Tmem183a
Tmem184a
Tmem184b
Tmem184c
Tmem187
Tmem19
Tmem191a
Tmem191c
Tmem198
Tmem198b
Tmem199
Tmem201
Tmem204
Tmem205
Tmem208
Tmem210
Tmem212
Tmem216
Tmem219
Tmem220
Tmem220-as1
Tmem222
Tmem223
Tmem233
Tmem235
Tmem237
Tmem239
Tmem241
Tmem242
Tmem245
Tmem247
Tmem248
Tmem25
Tmem251
Tmem255a
Tmem255b
Tmem258
Tmem26
Tmem260
Tmem261p1
Tmem262
Tmem263
Tmem266
Tmem268
Tmem35b
Tmem37
Tmem38a
Tmem38b
Tmem39a
Tmem39b
Tmem41b
Tmem42
Tmem43
Tmem44
Tmem44-as1
Tmem45a
Tmem45b
Tmem50a
Tmem50b
Tmem51
Tmem53
Tmem56
Tmem56-rwdd3
Tmem62
Tmem63a
Tmem67
Tmem69
Tmem70
Tmem79
Tmem80
Tmem82
Tmem86a
Tmem87b
Tmem8a
Tmem91
Tmem92
Tmem92-as1
Tmem97
Tmem9b-as1
Tmigd3
Tmod3
Tmpo
Tmppe
Tmprss13
Tmprss2
Tmprss4
Tmprss6
Tmprss7
Tmprss9
Tmsb15b
Tmsb4x
Tmsb4xp2
Tmsb4xp4
Tmsb4xp6
Tmtc2
Tmtc3
Tmtc4
Tmub1
Tmub2
Tmx1
Tmx3
Tnc
Tnfaip1
Tnfaip2
Tnfaip3
Tnfaip8
Tnfaip8l1
Tnfrsf10b
Tnfrsf10c
Tnfrsf11a
Tnfrsf12a
Tnfrsf13b
Tnfrsf14
Tnfrsf14-as1
Tnfrsf17
Tnfrsf18
Tnfrsf19
Tnfrsf1a
Tnfrsf1b
Tnfrsf8
Tnfrsf9
Tnfsf13
Tnfsf8
Tnip1
Tnip2
Tnip3
Tnk1
Tnk2-as1
Tnks
Tnni1
Tnni2
Tnnt3
Tnpo1
Tnpo1p2
Tnpo2
Tnpo3
Tnr
Tnrc18
Tnrc18p1
Tnrc6a
Tnrc6b
Tnrc6c
Tns1
Tns2
Tns3
Tns4
Tnxb
Tob1-as1
Togaram1
Tollip-as1
Tom1
Tom1l1
Tomm20l
Tomm22
Tomm40l
Tomm6
Tonsl
Top1mt
Top3a
Top3b
Tor1aip1
Tor1b
Tor3a
Tox2
Tox4
Tp53bp1
Tp53i11
Tp53i13
Tp53i3
Tp53inp2
Tp53rk
Tp53tg3gp
Tp53tg3hp
Tp73
Tpbg
Tpbgl
Tpcn1
Tpd52l1
Tpd52l2
Tpgs1
Tpgs2
Tph1
Tph2
Tpi1p2
Tpm1
Tpm3
Tpm3p1
Tpm3p9
Tpm4
Tpp1
Tpp2
Tpra1
Tprg1l
Tprkbp2
Tpsb2
Tpsg1
Tpst1
Tpst2
Tpt1-as1
Tpt1p8
Tpte
Tpte2p1
Tpte2p2
Tptep1
Tptep2
Trabd
Trabd2a
Trabd2b
Tradd
Traf2
Traf3
Traf3ip2-as1
Traf3ip3
Traf4
Traf5
Traf7
Trafd1
Traj27
Traj28
Traj34
Traj35
Traj40
Traj48
Traj49
Traj50
Traj56
Traj57
Traj58
Traj6
Traj7
Trak1
Tram2-as1
Trank1
Trappc10
Trappc11
Trappc12
Trappc13
Trappc2b
Trappc2l
Trappc4
Trappc5
Trappc6a
Trav32
Trav6
Trbv10-3
Trbv12-2
Trbv30
Trbv5-4
Trbv7-9
Trbv8-2
Treh
Trem1
Trerf1
Trex1
Trg-as1
Trgv11
Trgva
Trgvb
Trhde
Trib1
Trib2
Trib3
Trim13
Trim14
Trim16
Trim17
Trim2
Trim22
Trim25
Trim28
Trim31
Trim31-as1
Trim32
Trim34
Trim36
Trim39
Trim40
Trim41
Trim46
Trim51
Trim52-as1
Trim55
Trim56
Trim6
Trim62
Trim63
Trim65
Trim67
Trim69
Trim6-trim34
Trim7
Trim8
Trio
Triobp
Trip10
Trip13
Trip4
Trip6
Trit1
Trmt1
Trmt10b
Trmt10c
Trmt11
Trmt112
Trmt13
Trmt44
Trmt61a
Trmu
Trnau1ap
Trnp1
Trnt1
Trpa1
Trpc1
Trpc7-as2
Trpm2
Trpm8
Trpv2
Trrap
Trub2
Tsacc
Tsc2
Tsc22d1
Tsc22d2
Tsc22d4
Tsen15
Tsen2
Tsen54
Tsfm
Tshr
Tshz1
Tshz3
Tsku
Tslp
Tsn
Tsnare1
Tsnax
Tsnax-disc1
Tsnaxip1
Tspan1
Tspan10
Tspan11
Tspan12
Tspan14
Tspan15
Tspan17
Tspan18
Tspan19
Tspan3
Tspan31
Tspan32
Tspan33
Tspan4
Tspan9
Tspear-as1
Tspear-as2
Tspoap1-as1
Tspy12p
Tspy15p
Tspyl1
Tspyl2
Tssc2
Tssc4
Tssk3
Tstd1
Ttbk1
Ttc1
Ttc12
Ttc13
Ttc17
Ttc19
Ttc21a
Ttc25
Ttc26
Ttc27
Ttc28-as1
Ttc3
Ttc38
Ttc39a
Ttc39c
Ttc4
Ttc41p
Ttc6
Ttc7a
Ttc9c
Ttf2
Tti1
Tti2
Ttk
Ttl
Ttll10
Ttll10-as1
Ttll13p
Ttll3
Ttll4
Ttll5
Ttll6
Ttll7
Ttll8
Ttll9
Ttn-as1
Ttpal
Ttyh2
Ttyh3
Tub
Tuba1c
Tuba4a
Tuba8
Tubb
Tubb2bp1
Tubb3
Tubb3p1
Tubb4b
Tubb4bp7
Tubb6
Tubb8p11
Tubbp10
Tubbp8
Tubg1
Tubgcp2
Tuft1
Tug1
Tulp1
Tulp3
Tulp4
Tut7
Tvp23a
Tvp23b
Tvp23c-cdrt4
Twnk
Twsg1
Txk
Txlna
Txlng
Txn2
Txndc11
Txndc12
Txndc15
Txndc17
Txndc9
Txnl1
Txnl4a
Txnp1
Txnrd1
Txnrd2
Txnrd3
Tymp
Tyms
Tyro3
Tyrobp
Tysnd1
Tyw1
U2af1l4
U2af2
U2surp
U52112.1
U62317.1
U62631.1
U73166.1
U73169.1
U82695.1
U91328.1
Uap1
Uap1l1
Uba1
Uba2
Uba3
Uba5
Uba52
Uba6-as1
Uba7
Ubac1
Ubac2
Ubald1
Ubald2
Ubap2
Ubap2l
Ubash3a
Ubash3b
Ubb
Ubbp1
Ubbp3
Ubbp4
Ube2a
Ube2b
Ube2cp3
Ube2d1
Ube2d2
Ube2d3-as1
Ube2d3p3
Ube2d4
Ube2e1
Ube2e2
Ube2e3
Ube2f
Ube2f-scly
Ube2h
Ube2i
Ube2k
Ube2l3
Ube2l5
Ube2m
Ube2o
Ube2q1
Ube2q2
Ube2u
Ube2v1
Ube2v1p4
Ube2v2
Ube2z
Ube3a
Ube3b
Ube3c
Ube3d
Ube4a
Ube4b
Ubfd1
Ubiad1
Ubl5
Ubl7-as1
Ubn1
Ubqln2
Ubqln3
Ubqln4
Ubr1
Ubr2
Ubr3
Ubr5
Ubr5-as1
Ubr7
Ubtf
Ubxn11
Ubxn2a
Ubxn2b
Ubxn4
Ubxn7
Ubxn8
Uchl1
Uchl3
Uck2
Ucma
Ucp2
Ufc1
Ugcg
Ugdh-as1
Uggt1
Ugp2
Ugt1a12p
Ugt1a5
Ugt8
Uhrf1
Uhrf1bp1
Uhrf2
Uhrf2p1
Ulk1
Umodl1
Umodl1-as1
Umps
Unc119
Unc13a
Unc13b
Unc13c
Unc13d
Unc45a
Unc50
Unc5c
Unc5cl
Unc79
Unc93b1
Unk
Unkl
Uox
Upb1
Upf1
Upf3a
Upk3a
Upp1
Upp2
Uprt
Uqcc1
Uqcc2
Uqcrc1
Uqcrc2
Uqcrh
Uqcrq
Urb1-as1
Urgcp
Uri1
Urod
Uros
Usb1
Usf1
Usf2
Ushbp1
Uso1
Usp1
Usp10
Usp11
Usp12-as2
Usp13
Usp14
Usp15
Usp18
Usp2
Usp20
Usp24
Usp25
Usp27x
Usp2-as1
Usp30
Usp30-as1
Usp32
Usp36
Usp38
Usp39
Usp4
Usp42
Usp44
Usp46-as1
Usp47
Usp53
Usp54
Usp7
Usp8
Usp9x
Usp9yp8
Uspl1
Ust
Utp11
Utp14a
Utp15
Utp20
Utp23
Utp4
Utrn
Uts2
Uts2b
Uts2r
Uvssa
Uxt
Vac14
Vamp1
Vamp2
Vamp3
Vamp5
Vamp7
Vamp8
Vangl1
Vapa
Vapb
Vars
Vars2
Vash1
Vash2
Vasp
Vav1
Vcam1
Vcan
Vcl
Vdac2
Vdac3
Vdr
Vegfa
Vegfb
Vezt
Vgf
Vgll3
Vgll4
Vhl
Vil1
Vill
Vim
Vim-as1
Vipr1-as1
Vipr2
Vkorc1l1
Vldlr
Vma21
Vmac
Vmp1
Vn1r91p
Vnn2
Vpreb3
Vps11
Vps13b
Vps13d
Vps16
Vps18
Vps25
Vps26a
Vps26b
Vps26c
Vps35l
Vps36
Vps37a
Vps37b
Vps37d
Vps45
Vps50
Vps51
Vps52
Vps8
Vps9d1
Vps9d1-as1
Vrk2
Vrk3
Vsig1
Vsig2
Vsir
Vstm5
Vta1
Vtcn1
Vti1b
Vti1bp1
Vti1bp4
Vtrna1-1
Vtrna1-2
Vtrna1-3
Vtrna2-1
Vtrna2-2p
Vwa1
Vwa3a
Vwa3b
Vwa5b2
Vwa7
Vwa8-as1
Vwce
Vwf
Wac
Wars
Wars2
Wars2-as1
Was
Wasf1
Wash3p
Wash8p
Washc2a
Washc2c
Washc4
Wbp1l
Wbp1lp5
Wbp2
Wbp2nl
Wdfy1
Wdfy2
Wdfy3
Wdfy4
Wdr1
Wdr11
Wdr13
Wdr17
Wdr18
Wdr20
Wdr24
Wdr25
Wdr27
Wdr31
Wdr34
Wdr35
Wdr36
Wdr37
Wdr38
Wdr43
Wdr44
Wdr45
Wdr45bp1
Wdr46
Wdr5
Wdr54
Wdr55
Wdr6
Wdr60
Wdr62
Wdr66
Wdr7
Wdr70
Wdr75
Wdr76
Wdr81
Wdr82
Wdr83
Wdr86
Wdr86-as1
Wdr89
Wdr90
Wdr91
Wdr92
Wdr93
Wdr97
Wdtc1
Wdyhv1
Wee1
Wee2-as1
Wfdc21p
Wfikkn1
Wfikkn2
Wfs1
Whamm
Whammp2
Whammp3
Whrn
Wipf1
Wipi2
Wiz
Wnk1
Wnk4
Wnt1
Wnt10a
Wnt2b
Wnt5b
Wrap53
Wrb
Wrb-sh3bgr
Wrnip1
Wsb1
Wt1
Wtap
Wtip
Wwc1
Wwc3
Wwox
Wwp1
Wwp1p1
Wwp2
Wwtr1
Xbp1
Xiap
Xirp2
Xist
Xkr4
Xkr8
Xkr9
Xpc
Xpnpep1
Xpnpep3
Xpo1
Xpo6
Xpo7
Xpot
Xpr1
Xrcc3
Xrcc6
Xrra1
Xxylt1
Xxylt1-as2
Xylb
Xylt2
Yae1
Yap1
Ybey
Ybx1
Ybx1p2
Ybx3
Yeats4
Yif1a
Yif1b
Yipf3
Yipf6
Yju2
Ykt6
Ylpm1
Yme1l1
Ypel2
Ypel3
Ypel4
Ypel5
Ythdc2
Ythdf2
Ythdf3
Ywhab
Ywhae
Ywhah
Ywhaqp7
Ywhaz
Yy1
Z69720.2
Z69890.1
Z73429.1
Z82188.2
Z82190.2
Z82243.1
Z82244.2
Z83844.1
Z83846.1
Z86062.2
Z92544.1
Z92544.3
Z93241.1
Z93930.2
Z94721.2
Z95114.3
Z95114.4
Z97055.2
Z97180.1
Z97205.1
Z97653.1
Z98257.1
Z98751.2
Z98751.3
Z98752.3
Z98949.1
Z99289.2
Z99756.1
Z99774.1
Z99943.1
Zap70
Zbed3
Zbed3-as1
Zbed5-as1
Zbed6
Zbed6cl
Zbtb1
Zbtb10
Zbtb11-as1
Zbtb12
Zbtb12bp
Zbtb14
Zbtb17
Zbtb18
Zbtb20-as1
Zbtb20-as5
Zbtb21
Zbtb22
Zbtb32
Zbtb33
Zbtb34
Zbtb37
Zbtb38
Zbtb40
Zbtb43
Zbtb46-as1
Zbtb48
Zbtb7b
Zbtb8a
Zbtb8os
Zbtb9
Zc2hc1a
Zc2hc1c
Zc3h10
Zc3h11a
Zc3h12a
Zc3h12d
Zc3h14
Zc3h15
Zc3h18
Zc3h6
Zc3h7b
Zc3hav1
Zc3hc1
Zcchc2
Zcchc23
Zcchc24
Zcchc4
Zcchc7
Zcchc9
Zcwpw1
Zdhhc1
Zdhhc11
Zdhhc13
Zdhhc14
Zdhhc16
Zdhhc17
Zdhhc19
Zdhhc2
Zdhhc20p4
Zdhhc22
Zdhhc23
Zdhhc4
Zdhhc5
Zdhhc7
Zdhhc8
Zeb1
Zeb1-as1
Zeb2
Zeb2-as1
Zfand2a
Zfand2b
Zfand3
Zfand6
Zfas1
Zfat
Zfhx3
Zfp1
Zfp2
Zfp28
Zfp30
Zfp36
Zfp36l1
Zfp41
Zfp42
Zfp69
Zfp69b
Zfp90
Zfp91-cntf
Zfp92
Zfpl1
Zfpm1
Zfpm2
Zfr2
Zfx
Zfyve16
Zfyve21
Zfyve27
Zfyve28
Zfyve9
Zglp1
Zgpat
Zhx2
Zhx3
Zkscan1
Zkscan2-dt
Zkscan3
Zkscan5
Zkscan7
Zkscan8
Zmat3
Zmiz1
Zmiz2
Zmpste24
Zmym1
Zmym4
Zmym6
Zmynd10
Zmynd10-as1
Zmynd11
Zmynd12
Zmynd15
Znf10
Znf100
Znf101
Znf117
Znf12
Znf131
Znf134
Znf138
Znf140
Znf141
Znf143
Znf146
Znf160
Znf169
Znf17
Znf174
Znf175
Znf177
Znf181
Znf185
Znf19
Znf192p1
Znf195
Znf197
Znf2
Znf205
Znf207
Znf212
Znf217
Znf219
Znf222
Znf224
Znf225
Znf226
Znf227
Znf230
Znf233
Znf236
Znf25
Znf252p-as1
Znf25-dt
Znf26
Znf263
Znf271p
Znf274
Znf275
Znf276
Znf277
Znf282
Znf283
Znf286a
Znf292
Znf295-as1
Znf304
Znf316
Znf317
Znf319
Znf324
Znf324b
Znf326
Znf331
Znf333
Znf334
Znf335
Znf337-as1
Znf347
Znf35
Znf354b
Znf354c
Znf358
Znf362
Znf366
Znf37a
Znf384
Znf385a
Znf385b
Znf385c
Znf385d
Znf385d-as2
Znf391
Znf394
Znf396
Znf397
Znf398
Znf408
Znf410
Znf418
Znf419
Znf420
Znf425
Znf429
Znf438
Znf440
Znf441
Znf445
Znf446
Znf451
Znf460
Znf462
Znf470
Znf473
Znf48
Znf480
Znf483
Znf485
Znf487
Znf490
Znf491
Znf496
Znf497
Znf500
Znf501
Znf503-as1
Znf503-as2
Znf507
Znf511
Znf511-prap1
Znf512
Znf516
Znf517
Znf518a
Znf519
Znf521
Znf525
Znf526
Znf527
Znf529
Znf529-as1
Znf532
Znf536
Znf540
Znf542p
Znf544
Znf547
Znf549
Znf551
Znf552
Znf554
Znf555
Znf559
Znf559-znf177
Znf561
Znf565
Znf57
Znf571-as1
Znf575
Znf576
Znf577
Znf580
Znf581
Znf582-as1
Znf584
Znf585a
Znf586
Znf587
Znf587b
Znf589
Znf593
Znf596
Znf598
Znf600
Znf608
Znf609
Znf611
Znf613
Znf616
Znf620
Znf621
Znf623
Znf626
Znf627
Znf628
Znf638
Znf639
Znf646
Znf649-as1
Znf653
Znf654
Znf664
Znf665
Znf667-as1
Znf668
Znf672
Znf674-as1
Znf675
Znf678
Znf680
Znf682
Znf687
Znf688
Znf692
Znf696
Znf7
Znf700
Znf702p
Znf707
Znf71
Znf710
Znf711
Znf713
Znf721
Znf736
Znf74
Znf740
Znf75a
Znf76
Znf761
Znf765
Znf766
Znf767p
Znf771
Znf773
Znf778
Znf781
Znf783
Znf787
Znf789
Znf791
Znf808
Znf813
Znf814
Znf815p
Znf83
Znf831
Znf835
Znf836
Znf839
Znf84
Znf841
Znf844
Znf845
Znf850
Znf860
Znf862
Znf865
Znf91
Znf92
Znf93
Znhit1
Znhit3
Znrd1
Znrf1
Znrf2
Znrf2p1
Znrf3
Zp1
Zp3
Zpbp2
Zpld1
Zranb2-as2
Zrsr2
Zscan10
Zscan2
Zscan20
Zscan26
Zscan31
Zscan9
Zswim4
Zswim8
Zswim9
Zyg11a
Zyg11b
Zyx
Zzef1
