# Supplementary material for: A Bayesian inference transcription factor activity model for the analysis of single-cell transcriptomes
Source: Genome Res. 2021 Jul;31(7):1296–311. doi: 10.1101/gr.265595.120 (PMC8256867; doi:10.1101/gr.265595.120)
Supplement: Supplemental Material [file supp_gr.265595.120_Supplemental_Code.zip › BITFAM/inst/extdata/human/BMI1]

Aacs
Aanat
Aars
Aatbc
Abat
Abcb1
Abcb8
Abcc1
Abcc10
Abcc5-as1
Abcd1
Abhd14a-acy1
Abhd2
Abi2
Abr
Ac000093.1
Ac002076.1
Ac002094.1
Ac002310.2
Ac003991.1
Ac004012.1
Ac004466.3
Ac004585.1
Ac004687.1
Ac004706.1
Ac004832.1
Ac004837.1
Ac004837.3
Ac004943.2
Ac004969.1
Ac004987.1
Ac004987.2
Ac005280.2
Ac005332.2
Ac005342.1
Ac005523.2
Ac005606.2
Ac005775.1
Ac005790.1
Ac005841.1
Ac006001.3
Ac006116.8
Ac006146.1
Ac006270.1
Ac006372.2
Ac006450.3
Ac006538.3
Ac006927.1
Ac007161.3
Ac007192.1
Ac007342.4
Ac007375.1
Ac007391.1
Ac007405.3
Ac007546.3
Ac007569.1
Ac007620.1
Ac007637.1
Ac007846.1
Ac007846.2
Ac007952.4
Ac008040.4
Ac008079.1
Ac008277.1
Ac008280.3
Ac008395.1
Ac008403.4
Ac008443.2
Ac008592.3
Ac008592.4
Ac008649.2
Ac008694.2
Ac008735.1
Ac008738.1
Ac008750.7
Ac008763.2
Ac008764.6
Ac008870.1
Ac009053.4
Ac009054.1
Ac009054.2
Ac009090.3
Ac009093.4
Ac009107.2
Ac009108.5
Ac009119.1
Ac009133.6
Ac009226.1
Ac009237.3
Ac009495.1
Ac009495.3
Ac009522.1
Ac009779.3
Ac010149.2
Ac010307.3
Ac010422.7
Ac010442.2
Ac010761.3
Ac010886.1
Ac010973.1
Ac011195.2
Ac011333.1
Ac011444.2
Ac011462.1
Ac011466.1
Ac011466.2
Ac011478.1
Ac011481.1
Ac011491.1
Ac011498.1
Ac011498.5
Ac011509.2
Ac011511.2
Ac011529.1
Ac011551.1
Ac011611.3
Ac011773.1
Ac011893.1
Ac011900.1
Ac012181.1
Ac012181.2
Ac012313.8
Ac012377.1
Ac012378.1
Ac012454.1
Ac012485.3
Ac012507.2
Ac012531.2
Ac012615.4
Ac012617.1
Ac013270.1
Ac013394.1
Ac015795.1
Ac015802.3
Ac016292.1
Ac016355.1
Ac016596.1
Ac016629.3
Ac016876.2
Ac018410.1
Ac018629.1
Ac018730.1
Ac018761.3
Ac019055.1
Ac019117.2
Ac019349.1
Ac020928.1
Ac020928.2
Ac020928.3
Ac020978.9
Ac021422.1
Ac021491.3
Ac022018.1
Ac022098.4
Ac022145.2
Ac022413.1
Ac022415.1
Ac022509.3
Ac022919.1
Ac023050.1
Ac023157.2
Ac023632.2
Ac023669.1
Ac023824.3
Ac024475.1
Ac025035.1
Ac025048.4
Ac025181.2
Ac025287.2
Ac025442.1
Ac025465.2
Ac026254.2
Ac026336.2
Ac026704.1
Ac026954.1
Ac027031.2
Ac027682.5
Ac027701.1
Ac034102.6
Ac034102.7
Ac034114.2
Ac037459.4
Ac044849.1
Ac046130.1
Ac046185.3
Ac063948.1
Ac067930.2
Ac067930.3
Ac067931.2
Ac067945.3
Ac068058.1
Ac068205.2
Ac068234.3
Ac068389.2
Ac068512.1
Ac068533.4
Ac068620.3
Ac068790.8
Ac069120.1
Ac069148.1
Ac069366.2
Ac069444.2
Ac073050.1
Ac073111.3
Ac073136.1
Ac073288.1
Ac073316.1
Ac073316.2
Ac073336.1
Ac073389.1
Ac073508.3
Ac073517.1
Ac073611.1
Ac073896.5
Ac074194.2
Ac078802.1
Ac078929.1
Ac079145.1
Ac079305.1
Ac079336.7
Ac079411.1
Ac079447.1
Ac079834.2
Ac080075.1
Ac083798.1
Ac083798.2
Ac083837.1
Ac083843.2
Ac083867.1
Ac084018.1
Ac084262.1
Ac084364.2
Ac087071.1
Ac087289.1
Ac087500.1
Ac087632.1
Ac087645.2
Ac087741.3
Ac090376.1
Ac090527.3
Ac090572.3
Ac090578.1
Ac090617.3
Ac090617.4
Ac090617.5
Ac090948.2
Ac090985.1
Ac091078.1
Ac091133.3
Ac091167.2
Ac091167.7
Ac091390.2
Ac091390.4
Ac091906.1
Ac091917.2
Ac092068.2
Ac092100.1
Ac092115.3
Ac092117.2
Ac092145.1
Ac092159.2
Ac092184.1
Ac092343.1
Ac092617.1
Ac092634.3
Ac092634.4
Ac092647.5
Ac092718.1
Ac092868.3
Ac093158.1
Ac093331.2
Ac093484.3
Ac093495.1
Ac093510.1
Ac093512.2
Ac093673.2
Ac093732.1
Ac093752.1
Ac093752.2
Ac093899.2
Ac094105.1
Ac096564.1
Ac096577.1
Ac096637.2
Ac096751.1
Ac097059.1
Ac097103.2
Ac097487.1
Ac099343.3
Ac099521.1
Ac099782.2
Ac100788.1
Ac100791.2
Ac100843.1
Ac103591.3
Ac103736.1
Ac103858.1
Ac104002.1
Ac104024.1
Ac104046.1
Ac104212.2
Ac104423.1
Ac104462.1
Ac104581.4
Ac104699.1
Ac105001.1
Ac105105.1
Ac105219.2
Ac105224.1
Ac105760.2
Ac106738.2
Ac106897.1
Ac107029.1
Ac107083.1
Ac107398.4
Ac108134.4
Ac108448.3
Ac108463.2
Ac108463.3
Ac109460.3
Ac110760.3
Ac110769.2
Ac112204.2
Ac112219.2
Ac112225.1
Ac112673.1
Ac113143.2
Ac113189.2
Ac113208.1
Ac114271.1
Ac114488.2
Ac114776.1
Ac114781.2
Ac114781.3
Ac114811.2
Ac116038.1
Ac116366.1
Ac116456.1
Ac116535.1
Ac116552.1
Ac116667.1
Ac118553.2
Ac119751.8
Ac120498.4
Ac122688.3
Ac122714.2
Ac124319.1
Ac124947.2
Ac126407.1
Ac126544.1
Ac126564.1
Ac127002.1
Ac127029.1
Ac129492.5
Ac130343.1
Ac130371.1
Ac132872.2
Ac133065.1
Ac134043.1
Ac135048.1
Ac135050.5
Ac135586.2
Ac137630.3
Ac137834.2
Ac137932.1
Ac138811.2
Ac139768.1
Ac145141.1
Ac145207.2
Ac233701.1
Ac233992.3
Ac234582.1
Ac234772.2
Ac240504.1
Ac243585.1
Ac243965.1
Ac244021.1
Ac244100.1
Ac245014.3
Ac246793.1
Ache
Aco2
Acox1
Acp5
Acsf3
Actb
Actbp13
Actc1
Actg1
Actr6
Acvr2a
Ad000671.1
Ad000671.3
Adam23
Adam8
Adap2
Adarb1
Adcy9
Add1
Adgb
Adgra1
Adgra1-as1
Adgrg1
Adora3
Adra1d
Af111167.1
Af111169.3
Af254983.2
Af274858.1
Afg1l
Afg3l1p
Agbl3
Agfg2
Agk
Agpat3
Agpat5
Agtrap
Ahcyl2
Ahrr
Aipl1
Ajm1
Ak7
Akap12
Akap13
Akap2
Akap6
Akt1s1
Al008726.1
Al009183.1
Al020996.2
Al020997.2
Al021155.2
Al021368.1
Al021396.1
Al022069.1
Al022323.3
Al022328.3
Al023755.1
Al024498.2
Al031282.1
Al031432.4
Al031587.2
Al031658.2
Al034417.2
Al035530.2
Al049697.1
Al049712.1
Al049779.2
Al049795.1
Al049830.4
Al049836.2
Al049869.2
Al078605.1
Al096865.1
Al109613.1
Al109741.1
Al118508.2
Al121578.2
Al121594.1
Al121845.2
Al121845.4
Al121899.1
Al121935.1
Al121987.2
Al132780.1
Al133351.1
Al133410.3
Al133415.1
Al133445.2
Al133467.3
Al136295.1
Al136985.3
Al136987.1
Al137003.1
Al137060.1
Al137790.1
Al137802.2
Al137802.3
Al137847.1
Al138689.2
Al138756.1
Al139082.1
Al139132.1
Al139220.2
Al139254.1
Al139254.2
Al139260.1
Al139281.1
Al139384.2
Al139424.1
Al157813.1
Al158211.3
Al158211.5
Al158212.2
Al160275.1
Al161729.1
Al161785.2
Al161785.3
Al161935.1
Al162377.1
Al162725.2
Al353597.3
Al353658.1
Al353764.1
Al354824.1
Al354919.2
Al354920.1
Al354928.1
Al355297.1
Al355483.2
Al355987.4
Al356019.1
Al356309.3
Al356441.1
Al356585.10
Al356805.1
Al357093.2
Al358113.1
Al358334.3
Al359397.1
Al359853.1
Al360012.1
Al360181.3
Al365273.1
Al365434.1
Al389889.1
Al390719.1
Al390866.1
Al390955.2
Al390957.1
Al391152.1
Al391244.2
Al391262.1
Al391645.1
Al391646.1
Al391650.1
Al391832.3
Al445231.1
Al445483.1
Al449423.1
Al450226.2
Al450267.1
Al450309.1
Al450344.1
Al451007.2
Al451007.3
Al512631.1
Al512652.2
Al512791.2
Al513217.1
Al513220.1
Al589642.1
Al589765.4
Al590004.2
Al590822.1
Al591926.6
Al592146.1
Al592182.3
Al606469.1
Al606760.1
Al606763.1
Al607028.1
Al645929.2
Al645941.3
Al671762.1
Al683807.2
Al691403.2
Al731563.3
Al807752.6
Al929472.2
Aldh3b1
Alg1
Alg10
Alg11
Alkbh3
Alkbh7
Alms1
Alox12b
Alox5ap
Amdhd2
Amhr2
Ampd2
Ampd3
Amz2
Ank2
Ank3
Ankef1
Ankhd1
Ankhd1-eif4ebp3
Ankrd11
Ankrd13d
Ankrd19p
Ankrd24
Ankrd34b
Ankrd42
Ankrd44
Anks1a
Ano3
Anxa6
Ap000431.2
Ap000442.2
Ap000547.3
Ap000646.1
Ap000688.4
Ap000787.1
Ap000812.5
Ap000820.1
Ap000936.1
Ap000944.2
Ap001043.1
Ap001062.2
Ap001107.5
Ap001160.2
Ap001189.5
Ap001372.2
Ap001462.1
Ap001468.1
Ap001542.1
Ap001625.3
Ap002358.1
Ap003068.4
Ap003128.1
Ap003390.2
Ap003419.3
Ap003472.2
Ap004609.2
Ap006284.1
Ap006587.5
Ap1m1
Ap1s1
Ap2a1
Ap2a2
Ap3m2
Ap4m1
Apbb1
Apc2
Apcdd1l
Aplp1
Apobec3h
Apol4
Apom
Apool
Aqp10
Arfgap1
Arfip1
Arg2
Arhgap15
Arhgap25
Arhgap26
Arhgap30
Arhgap31
Arhgap4
Arhgap45
Arhgdia
Arhgef1
Arhgef2
Arhgef26
Arhgef3
Arhgef39
Arhgef3-as1
Arhgef4
Arhgef40
Arhgef5
Arid3c
Arid4a
Arid5a
Arid5b
Arl13b
Arl2bp
Arl4a
Arl6
Arl6ip5
Armc10
Armc2
Armc3
Armc4p1
Armc8
Armc9
Armh1
Arntl
Asb2
Asb7
Asl
Asna1
Aspdh
Ass1
Asxl1
Atad3a
Atat1
Atf3
Atf6b
Atg16l2
Atg5
Atg9a
Atg9b
Atp1a1
Atp1a4
Atp2b4
Atp2c1
Atp6v0a1
Atp6v1e2
Atp6v1h
Atrip
Atxn1l
Atxn2-as
Atxn7l1
Auts2
Avpr2
Axdnd1
Azin2
B3galt5
B4galt7
B9d1
Babam2
Bach1
Bach2
Bahcc1
Baiap2l1
Baiap3
Bak1
Bambi
Banf1
Bank1
Baz2b
Bbof1
Bbs1
Bbs12
Bbs4
Bbs5
Bbs9
Bcar3
Bcat1
Bcl2l10
Bcl2l11
Bcl3
Bco1
Bco2
Bcr
Bcrp2
Bcrp5
Bdh1
Bdp1
Bend6
Bfsp2
Bhlhe40
Bhlhe40-as1
Bhlhe41
Bhmt
Bicra
Bin1
Birc2
Birc3
Blacat1
Blcap
Blk
Bloc1s1
Blzf1
Bmi1
Bmpr1b
Bms1p21
Bola1
Borcs7
Brd2
Brd3os
Brd8
Brms1
Brsk2
Brwd1-as1
Brwd1-as2
Bscl2
Bsg
Btbd19
Btbd3
Btrc
Bud23
Bud31
Bx571818.1
Bzw2
C11orf44
C11orf49
C11orf52
C11orf74
C11orf97
C12orf10
C12orf57
C12orf60
C12orf75
C15orf32
C15orf65
C16orf74
C16orf86
C17orf100
C17orf97
C18orf21
C19orf38
C19orf44
C19orf53
C19orf66
C1orf147
C1orf158
C1orf43
C1orf61
C1qtnf9b
C2cd2l
C2orf15
C2orf49
C2orf50
C2orf73
C2orf92
C4orf47
C4orf48
C5ar1
C6orf120
C6orf99
C7orf50
C7orf57
C8orf33
C9orf135
C9orf139
C9orf3
C9orf43
C9orf57
Cabcoco1
Cabin1
Cables1
Cacfd1
Cachd1
Cacna1a
Cacna1c-it1
Cacna1g
Cacna1g-as1
Cacna1s
Cacnb2
Cacnb3
Cacybp
Calb2
Calhm3
Calhm6
Calm1
Calm3
Camk1d
Camk2a
Camkmt
Cand1
Card8
Carns1
Casc19
Casc2
Casc22
Casc4
Casc8
Casp7
Casp8
Cast
Castor3
Catip
Catsperg
Cav1
Cbfa2t2
Cbx2
Cby1
Ccar2
Ccdc103
Ccdc107
Ccdc113
Ccdc130
Ccdc136
Ccdc142
Ccdc146
Ccdc151
Ccdc157
Ccdc160
Ccdc18
Ccdc180
Ccdc183
Ccdc184
Ccdc24
Ccdc28a
Ccdc30
Ccdc32
Ccdc39-as1
Ccdc40
Ccdc63
Ccdc65
Ccdc69
Ccdc7
Ccdc74a
Ccdc80
Ccdc83
Ccdc88a
Ccdc88b
Ccna1
Ccnb1
Ccnd1
Ccnl1
Ccp110
Ccr8
Ccs
Cct2
Cd27
Cd28
Cd37
Cd68
Cd79a
Cd84
Cdadc1
Cdc14a
Cdc25b
Cdc42ep4
Cdc42se2
Cdca2
Cdca7
Cdhr5
Cdk10
Cdk16
Cdk7
Cdk9
Cdkl1
Cdv3p1
Ceacam21
Cebpd
Celf2
Celsr1
Cenpbd1p1
Cenpf
Cenph
Cenpp
Cenps
Cenps-cort
Cep126
Cep135
Cep164
Cep44
Cep83
Cep95
Cfap206
Cfap221
Cfap299
Cfap300
Cfap36
Cfap47
Cfap52
Cfap54
Cfap57
Cfap61
Cfap69
Cfap73
Cfap77
Cfap99
Cflar
Chchd2p6
Chchd5
Chpf2
Chrac1
Chrna1
Churc1
Churc1-fntb
Cib2
Cic
Ciita
Cipc
Cirbp
Cirbp-as1
Clba1
Clcn3
Clcn6
Clec2d
Clec2l
Clecl1
Clip4
Clk3
Clptm1l
Clrn1
Cltc
Clu
Cluap1
Clvs1
Clybl
Cmtr1
Cndp2
Cnga4
Cngb1
Cnih2
Cnot6
Cnot8
Cnpy4
Cntd2
Cntrob
Coa1
Cog1
Cog2
Col1a1
Col4a3
Commd10
Commd4
Cops4
Cops7b
Copz1
Copz2
Coq10a
Coq2
Coq4
Coq6
Coq7
Cox20p2
Cped1
Cplx2
Cpne5
Cr559946.1
Cr559946.2
Cradd
Cramp1
Creb5
Crip2
Crlf1
Crtc2
Cry2
Csf1
Csf1r
Csf3r
Csnk1g1
Csnk1g2
Csnk2a1
Csrp2
Cstf2
Cstf3-dt
Ctbp1
Ctc1
Ctnnb1
Ctsa
Ctsc
Ctsz
Cttn
Cul4a
Cwc27
Cxadr
Cxcl2
Cxorf40a
Cxorf58
Cyb5d1
Cyc1
Cyp26a1
Cyp2e1
Cyp3a4
Cyp46a1
Cyp4f11
Cysltr2
Cystm1
Cyth2
Cytor
Daam1
Dagla
Dbn1
Dbp
Dcaf10
Dcaf15
Dcaf6
Dcdc2b
Dchs2
Dclk2
Dclre1b
Dctn1-as1
Ddc-as1
Ddr2
Ddx1
Ddx11
Ddx3x
Ddx3y
Ddx46
Ddx49
Ddx5
Ddx55
Degs1
Dennd3
Dennd6b
Deup1
Dffb
Dgkg
Dguok
Dhx35
Dhx38
Dhx9
Diaph1
Dio3os
Dipk2a
Dixdc1
Dlec1
Dlg1
Dlgap5
Dlx2
Dlx2-dt
Dmd
Dmgdh
Dmtn
Dmxl1
Dnaaf1
Dnaaf4
Dnaaf5
Dnah1
Dnah2
Dnah6
Dnah9
Dnai1
Dnaja1
Dnajb12
Dnajb13
Dnajb2
Dnajb4
Dnajc10
Dnajc16
Dnajc24
Dnajc25
Dnajc25-gng10
Dnajc27-as1
Dnajc5b
Dnajc8
Dnal1
Dnali1
Dnase1l1
Dnd1p1
Dnm1
Dnm2
Dnmt3b
Dnttip1
Dpcd
Dpf1
Dph1
Dpy19l2p4
Dpy19l4
Dpysl2
Dqx1
Draic
Drc1
Drc3
Drc7
Dscr4
Dse
Dstn
Dtna
Dtwd1
Dtx3
Dus2
Dusp16
Dusp2
Dusp22
Dusp23
Dusp27
Dusp5
Dusp6
Dusp8p5
Dydc2
Dym
Dync2h1
Dync2li1
Dynll1
Dynlrb2
Dyrk1a
Dyrk2
Dyrk3
Dyrk4
E2f3
E2f4
E2f5
E4f1
Ecpas
Ect2
Ect2l
Eddm3dp
Ednrb
Eef1akmt4
Eef1akmt4-ece2
Eef1d
Eef2k
Eefsec
Efcab2
Efcab5
Efcab7
Efhc1
Efhd2
Efl1p1
Efna3
Egln1p1
Egr2
Ehd1
Ehmt1
Eif1
Eif1b
Eif2b2
Eif2s1
Eif3f
Eif3i
Eif4a1
Eif4a2
Eif5
Elmod2
Elmsan1
Emc3-as1
Emg1
Eml3
Eml6
Emx1
En1
Enah
Endov
Eno3
Eno4
Enpp3
Enpp7p8
Entpd1
Entr1
Epb41l1
Epb41l4a
Epb41l4a-as1
Epdr1
Ephb1
Epn1
Ercc2
Ercc6l2
Erich1
Erich6-as1
Esr2
Esrp1
Esrrb
Esyt1
Etfrf1
Etnk2
Etv7
Evi5l
Evx2
Extl3
Ezh1
F2rl3
Faap24
Fabp5p3
Fahd1
Fam110a
Fam120b
Fam122c
Fam129c
Fam149b1
Fam151b
Fam153c
Fam174a
Fam174b
Fam183a
Fam185a
Fam187a
Fam206a
Fam214b
Fam222a
Fam229b
Fam234a
Fam45a
Fam47e
Fam47e-stbd1
Fam53c
Fam76a
Fam86c1
Fam86jp
Fam86kp
Fam92a
Fam98c
Fancd2
Fancg
Fanci
Fank1
Far2
Fars2
Fastkd2
Fbl
Fbxl2
Fbxl21p
Fbxo36
Fbxo46
Fcf1
Fcho1
Fcrl5
Fem1a
Fer
Fer1l5
Fgf14-as2
Fgfr1op
Fhad1
Fhl1
Fignl1
Filip1
Filip1l
Fkbp4
Fkrp
Flad1
Fli1
Flt3lg
Flywch2
Fo704657.1
Fos
Fosb
Foxc1
Foxc2-as1
Foxcut
Foxd1-as1
Foxg1
Foxl2
Foxn2
Foxn3
Foxn3-as1
Foxo3
Foxo6
Foxp1
Fpgs
Fpgt
Fpgt-tnni3k
Frg1hp
Frmpd1
Fsd1l
Fst
Fto
Ftop1
Fuk
Fxn
Fyco1
Fzd1
Fzd6
Fzd7
Fzr1
G3bp1
Gabarapl2
Gabbr1
Gabpb2
Gadd45b
Gadd45g
Galc
Galk2
Galnt8
Ganc
Gapdh
Gar1
Gas2
Gas8
Gasal1
Gata2
Gata2-as1
Gata6
Gata6-as1
Gatad2a
Gatc
Gcc2
Gcdh
Gdf11
Gdf15
Gdpgp1
Gemin6
Gemin7
Gemin7-as1
Gfer
Gfi1b
Gfod1
Ggt1
Gipc3
Gipr
Gja9
Gla
Glb1l2
Glce
Glrx5
Glud1p3
Gm2a
Gmfg
Gnai1
Gnai2
Gnal
Gnao1
Gnas
Gnb2
Gng12-as1
Gng2
Gnly
Gnptg
Golga2
Gpatch2l
Gpn1
Gpr107
Gpr137
Gpr141
Gpr160
Gprc5b
Gprc5d-as1
Gramd1b
Gramd2a
Greb1
Grhl1
Grk4
Grk6
Grn
Grwd1
Gsdme
Gse1
Gsn
Gstcd
Gstz1
Gtdc1
Gtf2h3
Gtf2h4
H1fx-as1
Haglr
Hapln4
Hat1
Hcfc2p1
Hcg14
Hcg17
Hcg27
Hcls1
Hdac10
Hdac7
Heatr4
Hectd1
Hemk1
Herpud1
Hes7
Hexa-as1
Hexb
Hexim1
Hey1
Hey2
Hfe
Hic1
Hid1
Hinfp
Hint2
Hist1h1b
Hist1h1c
Hist1h2ac
Hist1h2ag
Hist1h2am
Hist1h2bd
Hist1h2bo
Hist1h3a
Hist1h4a
Hist1h4d
Hist1h4h
Hist1h4k
Hist1h4l
Hist2h2ac
Hist2h3d
Hivep1
Hkr1
Hla-drb1
Hm13
Hmg20b
Hmgb3p32
Hmgcr
Hmgn2
Hnf1a-as1
Hnf4g
Hnrnpa1p49
Hnrnpr
Hnrnprp1
Hnrnpul1
Hormad1
Hoxa11
Hoxa-as2
Hoxc4
Hoxc6
Hoxc9
Hoxc-as2
Hpcal1
Hs3st3b1
Hsd11b1l
Hsd17b12
Hsf1
Hsp90b1
Hspbp1
Hspd1p7
Htr3a
Htr5a
Htr5a-as1
Htt
Icam3
Ice2
Id1
Id2
Id2-as1
Idh2-dt
Iffo1
Ifi16
Ifrd1
Ift122
Ift52
Ift74
Ift81
Ift88
Igdcc4
Igf1r
Igha2
Ighj3p
Ighj5
Ighj6
Ighmbp2
Igkv3d-11
Iglv1-47
Iglv2-5
Igsf6
Ik
Ikzf3
Il10
Il16
Il21r
Il27
Il34
Il6r
Immp1lp1
Ing1
Ino80b
Ino80b-wbp1
Inpp5b
Insc
Ints14
Ints7
Ints8
Intu
Ip6k1
Ipo11
Iqank1
Iqcc
Iqce
Iqch
Iqck
Irain
Irak1bp1
Irf2
Irf7
Irx5
Isg20
Isl2
Islr2
Ist1
Itfg2
Itfg2-as1
Itga1
Itga4
Itgal
Itpr1
Itsn1
Izumo4
Jade1
Jam3
Jkamp
Jpx
Jund
Kat6b
Kat8
Katnal2
Kcnab2
Kcnc1
Kcne4
Kcnh3
Kcnk1
Kcnn2
Kcnn4
Kcnq2
Kcnq3
Kctd15
Kctd20
Kctd5
Kdm3a
Kdm6b
Kiaa0040
Kiaa0232
Kiaa0391
Kiaa0556
Kiaa1211
Kiaa1211l
Kiaa1324
Kiaa1671
Kiaa1755
Kiaa1841
Kiaa2012
Kif1bp
Kif21b
Kif23
Kifc2
Kiss1
Klf13
Klf2
Klf2p2
Klhdc10
Klhdc9
Klhl17
Klhl18
Klhl2
Klhl20
Klhl23
Klhl28
Klk1
Klrg1
Kmt2a
Kmt2e
Kmt2e-as1
Kmt5c
Kntc1
Kpna6
Kpnb1
Krt13
Krt18p42
Krt18p59
Krtap21-3
Ksr1
Ky
L1cam
L3mbtl2
L3mbtl3
Lama3
Lamtor5-as1
Large1
Lbx1-as1
Lck
Ldlrad4
Ldlrap1
Lect2
Lef1-as1
Lefty1
Lekr1
Leng8
Letm2
Lgals3
Lgals3bp
Lgmn
Lgr6
Lhx1
Lhx2
Lilrb1
Lime1
Lims1
Linc00112
Linc00167
Linc00205
Linc00208
Linc00240
Linc00243
Linc00265
Linc00271
Linc00368
Linc00431
Linc00461
Linc00463
Linc00511
Linc00544
Linc00554
Linc00572
Linc00629
Linc00630
Linc00634
Linc00637
Linc00643
Linc00648
Linc00649
Linc00888
Linc00910
Linc00957
Linc00973
Linc01053
Linc01085
Linc01096
Linc01126
Linc01135
Linc01150
Linc01166
Linc01215
Linc01220
Linc01304
Linc01342
Linc01351
Linc01353
Linc01366
Linc01385
Linc01388
Linc01480
Linc01547
Linc01578
Linc01588
Linc01672
Linc01694
Linc01719
Linc01750
Linc01763
Linc01778
Linc01781
Linc01814
Linc01816
Linc01852
Linc01869
Linc01939
Linc01952
Linc01975
Linc02018
Linc02021
Linc02022
Linc02054
Linc02061
Linc02090
Linc02092
Linc02157
Linc02181
Linc02182
Linc02221
Linc02235
Linc02236
Linc02283
Linc02288
Linc02292
Linc02299
Linc02332
Linc02363
Linc02392
Linc02394
Linc02455
Linc02521
Linc02577
Linc02606
Linc02625
Linc02633
Linc02667
Linc02669
Linc-ror
Lipa
Lman1l
Lmln
Lmna
Lmo4
Lmod1
Lnpep
Lonp1
Lpxn
Lrat
Lrch1
Lrch4
Lrguk
Lrmp
Lrp3
Lrrc23
Lrrc27
Lrrc43
Lrrc46
Lrrc49
Lrrc70
Lrrc74b
Lrriq1
Lrrk1
Lrtomt
Lrwd1
Lsp1
Ltbp4
Lucat1
Lurap1l
Ly6g5c
Ly9
Lyl1
Lypla2
Lyrm1
Maats1
Macc1-as1
Maco1
Madcam1
Madd
Mael
Maf1
Mafa
Mafg-dt
Mafk
Magi2
Maip1
Man1b1
Man1c1
Map1a
Map2k4
Map3k21
Map4k3-dt
Map7d1
Mapk15
Mapk7
Mapkapk5
Mapkbp1
Mapre2
Mapre3
Mark1
Mark3
Mark4
Mat2a
Matn4
Mavs
Mbd1
Mbd5
Mbd6
Mbnl1
Mboat7
Mbp
Mcf2l2
Mdga2
Mdh1
Mdm2
Med25
Med9
Mef2a
Mef2c
Megf8
Meig1
Meikin
Met
Metrn
Mettl15
Mettl25
Mettl7a
Mettl9
Mfap3
Mfap5
Mff
Mfsd11
Mfsd4b
Mfsd6
Mgat4a
Mgat5
Mgme1
Mia3
Mib2
Micos10
Micos10-nbl1
Mid1ip1
Mid1ip1-as1
Mier1
Mif
Mif-as1
Mindy4
Mink1
Mipepp3
Mir10a
Mir1181
Mir128-1
Mir132
Mir155
Mir155hg
Mir1915
Mir212
Mir222hg
Mir2861
Mir3142hg
Mir3143
Mir3151
Mir3188
Mir3190
Mir3191
Mir3613
Mir3652
Mir3655
Mir3660
Mir3662
Mir3681hg
Mir3960
Mir425
Mir4259
Mir4269
Mir4285
Mir4425
Mir4429
Mir4435-2hg
Mir4453
Mir4453hg
Mir4488
Mir4496
Mir4638
Mir4727
Mir4787
Mir5087
Mir5090
Mir5091
Mir548ac
Mir548ak
Mir548aw
Mir5571
Mir5700
Mir6068
Mir638
Mir639
Mir6508
Mir658
Mir6780a
Mir6833
Mir6843
Mir7152
Mir7-3
Mir7-3hg
Mir7706
Mir7845
Mir7976
Mir7977
Mir9-2
Mir92b
Mir9-3hg
Mis12
Mitf
Mixl1
Mkrn2os
Mkrn3
Mkx
Mkx-as1
Mlec
Mlf1
Mmp24os
Mnt
Mocs3
Morf4l2-as1
Morn2
Morn5
Mpzl3
Mrm3
Mrpl1
Mrpl20-as1
Mrpl30
Mrpl37
Mrpl4
Mrpl40
Mrpl48
Mrpl58
Mrps18c
Mrps2
Mrps21
Mrps31p4
Mrps31p5
Mrto4
Mrvi1-as1
Ms4a1
Ms4a4e
Msantd1
Msc-as1
Msh3
Msh5
Msh5-sapcd1
Msh6
Msmo1
Mst1r
Mt1h
Mtbp
Mterf4
Mtf2
Mthfd2l
Mtmr11
Mtnd2p40
Mtrr
Mttp
Mtx1
Mus81
Mvk
Mvp
Mx2
Myadm
Mybl1
Mybph
Myeov
Myo15a
Myo15b
Myo16-as1
Myo7a
NA
Naa20
Naa35
Naa38
Naa40
Nab1
Nadk
Nagk
Nagpa-as1
Nama
Napg
Nat14
Nav2
Nbas
Nbea
Nbl1
Nbr1
Nbr2
Ncapd2
Ncaph2
Nckap5-as2
Ndor1
Ndrg4
Ndufa4l2
Ndufaf3
Ndufaf4p1
Ndufaf8
Ndufb3
Ndufc1
Ndufs3
Ndufs7
Ndufv2
Neat1
Nefhp1
Nek11
Nek6
Nelfb
Nell2
Neo1
Neurl4
Nfatc1
Nfatc4
Nfe2l1
Nfia
Nfkbia
Nfkbie
Ngdn
Nhsl2
Nipal2
Nkapd1
Nlk
Nlrc3
Nlrc5
Nlrp1
Nmb
Nme1
Nme1-nme2
Nmnat1
Noc4l
Nog
Nol11
Nop14
Nop14-as1
Nop58
Npas4
Npl
Npr3
Nprl2
Nr1h2
Nr1i2
Nr2f1
Nr2f2
Nr4a3
Nrl
Nrm
Nrn1
Nrp2
Nrsn2
Nrxn2
Nsa2
Nsmce2
Nsun6
Nsun7
Nubp2
Nucb2
Nudc
Nudt2
Nuf2
Nup133
Nup210p3
Nup214
Nutm2a-as1
Nxnl1
Nxph4
Nyap1
Nyx
Oaz3
Odc1-dt
Odf2
Oga
Ogt
Olfm1
Oosp1p2
Oprl1
Or2x1p
Or4d2
Or7e91p
Orai2
Orai3
Ormdl2
Osbpl2
Otub1
Otud6b
Otx1
Ovol1-as1
Oxnad1
Oxr1
P2rx6
P3h3
P4htm
Pabpc3
Pabpn1
Pacrg
Pacrg-as3
Pacrgl
Pacsin1
Pacsin3
Pak4
Palm2
Pam
Pank2
Paox
Papln
Pard3
Pard6a
Pard6g-as1
Parn
Parp1
Parp10
Parp15
Parp8
Pawrp1
Pax2
Pbx1
Pbx3
Pcdhac2
Pcf11
Pcm1
Pcmtd2
Pcna
Pcnx4
Pcoth
Pcp2
Pcsk4
Pdcd6
Pdcd6ip
Pde4d
Pde8a
Pde8b
Pdgfc
Pdlim1
Pdxk
Pea15
Peak1
Pelo
Pet100
Pex13
Pex2
Pex3
Pex5l-as2
Pfdn5
Pfkfb2
Pfkm
Pgd
Pgk1
Pglyrp2
Phax
Phc1
Phf10
Phf20
Phf21a
Phospho2
Phox2a
Phrf1
Pibf1
Pick1
Pidd1
Pifo
Pigc
Pigl
Pigp
Pigq
Pigr
Pigx
Pih1d3
Pik3r1
Pikfyve
Pim2
Pin1
Pinlyp
Pip4k2a
Pitpnb
Pitpnc1
Pitx2
Pkig
Pkm
Pkp3
Pkp4
Pla2g2a
Plat
Plcb4
Pld3
Plek
Plpp1
Plxnc1
Pmm2
Pnkd
Pnoc
Pnp
Pnpla1
Pnpla7
Podxl
Pola2
Pold3
Poli
Polr1c
Polr2h
Polr3a
Polr3b
Polr3f
Polr3gl
Pomp
Pop4
Por
Pou3f1
Ppan
Ppan-p2ry11
Ppcdc
Ppef1
Ppfia2
Ppfibp2
Ppie
Ppm1h
Ppm1j
Ppm1m
Ppp1ca
Ppp1r11
Ppp1r11p1
Ppp1r16a
Ppp1r16b
Ppp1r21
Ppp1r32
Ppp1r36
Ppp1r37
Ppp1r7
Ppp2r1a
Ppp2r5c
Ppp4r4
Ppp5c
Ppp6r3
Ppt2
Ppt2-egfl8
Ppwd1
Prdm16
Prdm2
Prex1
Prickle1
Prkab1
Prkar1a
Prkar1b
Prkcg
Prkch
Prkcsh
Prkrip1
Prmt1
Prmt7
Proser3
Prpf18
Prpf31
Prpf40b
Prr16
Prr29
Prr3
Prr7
Prrc2b
Prrt2
Prrx1
Prss16
Prss30p
Prune1
Psenen
Psme3
Psmf1
Psmg3-as1
Ptcd3
Ptch2
Ptenp1-as
Ptger2
Ptger4
Ptgir
Pth2
Ptk2
Ptms
Ptp4a2
Ptpa
Ptpdc1
Ptpn1
Ptpn13
Ptpn4
Ptpn6
Ptprg
Ptprh
Ptprz1
Pudp
Puf60
Pxmp2
Pycr2
Qpctl
Qrich1
Qrich2
Qtrt1
Qtrt2
R3hcc1
R3hdm4
Rab11fip4
Rab18
Rab36
Rab3ip
Rab4a
Rab4b
Rab4b-egln2
Rab5b
Rab7b
Rabepk
Rabl2a
Rabl6
Rad23a
Rad23b
Rad50
Rad9a
Rag2
Ralb
Ran
Ranbp1
Rap1gap2
Rapgef2
Rara
Rasal3
Rasgrp3
Rasl10a
Rassf7
Rbbp4
Rbbp6
Rbfox1
Rbfox3
Rbm15
Rbm20
Rbm33
Rbm42
Rbm44
Rbm48
Rbm5
Rcvrn
Reep1
Reep6
Rela
Repin1
Rer1
Retreg3
Rf00003
Rf00004
Rf00012
Rf00017
Rf00019
Rf00056
Rf00402
Rf00601
Rf01210
Rf01906
Rf01954
Rf01955
Rf01956
Rf01957
Rf02109
Rf02113
Rf02124
Rf02125
Rf02154
Rf02155
Rf02192
Rf02220
Rf02271
Rfc4
Rfc5
Rflna
Rfx2
Rfx3-as1
Rfx4
Rfxank
Rgl1
Rgs1
Rgs12
Rgs3
Rhbdd2
Rhbdf1
Rhod
Rhoxf1-as1
Rhoxf1p2
Rhpn1
Ribc1
Ribc2
Ric1
Ric8b
Riiad1
Rimbp2
Rimklb
Rims2
Rin3
Ring1
Riok3
Ripor1
Rmdn2-as1
Rmi2
Rmnd5a
Rn7skp175
Rn7skp202
Rn7skp225
Rn7skp232
Rn7skp297
Rn7skp92
Rn7sl122p
Rn7sl357p
Rn7sl38p
Rn7sl523p
Rn7sl600p
Rn7sl674p
Rn7sl720p
Rn7sl814p
Rna5s13
Rna5sp122
Rna5sp18
Rna5sp230
Rna5sp245
Rna5sp333
Rna5sp351
Rna5sp473
Rna5sp75
Rnd2
Rnf138p1
Rnf139
Rnf157
Rnf157-as1
Rnf166
Rnf170
Rnf182
Rnf187
Rnf19a
Rnf20
Rnf220
Rnf227
Rnf32
Rnf34
Rnf40
Rnf43
Rnf5
Rnft2
Rnu11
Rnu1-1
Rnu1-119p
Rnu1-122p
Rnu1-19p
Rnu12
Rnu1-2
Rnu1-67p
Rnu1-85p
Rnu2-2p
Rnu2-51p
Rnu2-63p
Rnu4-1
Rnu4-2
Rnu4-38p
Rnu4-62p
Rnu4-8p
Rnu4atac
Rnu5a-1
Rnu5b-1
Rnu5b-4p
Rnu5d-1
Rnu5e-1
Rnu5e-4p
Rnu5e-6p
Rnu5f-1
Rnu6-103p
Rnu6-1255p
Rnu6-247p
Rnu6-266p
Rnu6-351p
Rnu6-35p
Rnu6-481p
Rnu6-510p
Rnu6-586p
Rnu6-600p
Rnu6-722p
Rnu6-881p
Rnu6-92p
Rnu6-951p
Rnu7-1
Rnu7-195p
Rnu7-27p
Rnu7-81p
Rnvu1-14
Rnvu1-15
Rnvu1-17
Rnvu1-19
Rnvu1-4
Rnvu1-6
Rnvu1-7
Rny1p5
Rpa2
Rpain
Rpf2
Rpgr
Rpl12p42
Rpl12p7
Rpl21p129
Rpl21p6
Rpl22p3
Rpl23ap6
Rpl23ap82
Rpl30p12
Rpl35a
Rpl36
Rpl38
Rpl5p10
Rpl5p35
Rpl7p35
Rpl7p44
Rpl7p46
Rpp38
Rprd1b
Rps15
Rps15a
Rps16p5
Rps19bp1
Rps23
Rps26
Rps6ka4
Rps7
Rps7p1
Rpsa
Rpsap52
Rptor
Rraga
Rrm2
Rrnad1
Rrp15
Rsad2
Rsph4a
Rspry1
Rsrc1
Rtel1
Rtf2
Rtn4rl2
Rtp1
Rtp5
Rufy1
Rundc1
Runx1
Runx2
Runx3
Rwdd1
S100b
S1pr1
Sae1
Samd13
Samd4b
Sar1ap4
Saxo2
Scand2p
Scarf1
Scn1b
Sdc3
Sdcbp
Sdcbp2-as1
Sdhaf3
Sdhc
Sdk1
Sec14l1
Sec61a2
Sele
Selenon
Selenow
Selplg
Sema4a
Sema6c
Sema6d
Senp2
Sept2
Sept5
Sept9
Sertad2
Sfi1
Sfr1
Sfswap
Sft2d3
Sfxn2
Sgms1-as1
Sgsm2
Sh2d3c
Sh2d5
Sh3bgr
Sh3bp1
Sh3gl3
Sh3kbp1
Sh3tc1
Shank2
Shmt2
Shoc2
Shox2
Shroom3
Sil1
Sim1
Sipa1l1
Skida1
Slamf1
Slc12a2
Slc12a7
Slc12a8
Slc16a10
Slc1a3
Slc1a4
Slc22a4
Slc22a7
Slc24a1
Slc25a14
Slc25a25
Slc25a27
Slc25a3
Slc25a41
Slc25a46
Slc27a1
Slc2a1
Slc2a14
Slc2a3p2
Slc30a5
Slc30a7
Slc35a3
Slc35a5
Slc35b4
Slc35e2a
Slc35e2b
Slc38a6
Slc39a4
Slc43a3
Slc44a1
Slc4a1ap
Slc4a4
Slc4a8
Slc5a12
Slc6a9
Slc7a6
Slco5a1
Slf1
Sltm
Smarca2
Smarcad1
Smarcd1
Smc4
Smco3
Smg7
Smg8
Smim2-as1
Smim8
Smkr1
Smpd2
Smtn
Smug1
Snap47
Snhg1
Snhg10
Snhg11
Snora13
Snora48
Snora6
Snora71e
Snord105
Snord118
Snord13
Snord2
Snord22
Snord3b-2
Snord3d
Snrpd2
Snrpd3
Snrpe
Snrpf
Snx24
Snx25
Snx7
Socs2
Socs3
Socs4
Son
Sorbs3
Sorl1
Sowaha
Sox21
Sox5
Sp1
Sp100
Sp140
Sp2
Sp2-as1
Spa17
Spaca6
Spaca9
Spag16
Spag4
Sparc
Spata17
Spata18
Spata33
Spata3-as1
Spata46
Spata7
Spcs1
Spef2
Spint1
Spns1
Spocd1
Spred1
Sptbn4
Sqle
Srek1
Srfbp1
Srgap2-as1
Srgn
Ss18l2
Ssbp1
Ssbp4
Ssmem1
Ssna1
Sspn
St5
Stac3
Stard3
Stat6
Stip1
Stk11ip
Stk16
Stk17a
Stk19
Stk35
Stk36
Stom
Stox2
Stpg1
Strn4
Stt3a
Stum
Stx12
Stx16
Stx16-npepl1
Stx18
Stx18-as1
Stxbp4
Sub1
Suclg2p2
Sufu
Sugct
Sugt1
Sun1
Surf2
Susd1
Sv2b
Sv2c
Svil
Swi5
Swsap1
Sycp2l
Syne2
Syngap1
Synj2bp-cox16
Sys1
Sys1-dbndd2
Syt12
Sytl3
Szrd1
Tab2
Taco1
Tacstd2
Tada2b
Taf11l3
Taf11l6
Taf1a-as1
Taf6l
Tagap
Taok2
Tapbp
Tars2
Tat-as1
Tatdn3
Tbc1d1
Tbc1d19
Tbc1d7
Tbcb
Tbcel
Tbl3
Tbpl2
Tcerg1
Tcf4
Tcf7
Tcf7l2
Tcl6
Tcp11l2
Tctn1
Tctn2
Tdp1
Tead2
Tec
Tecpr2
Tecr
Tedc1
Tekt2
Tex264
Tex9
Tf
Tfeb
Tg
Tgs1
Th2lcrr
Thada
Thap9
Thbs3
Thbs4
Thegl
Themis2
Thnsl1
Thop1
Thrb
Thsd4
Thtpa
Thumpd3
Timm21
Timm29
Tiparp
Tjp2
Tjp3
Tk2
Tle2
Tle4
Tle6
Tln2
Tlnrd1
Tlr5
Tm4sf19
Tm4sf19-as1
Tm9sf1
Tm9sf2
Tm9sf4
Tma16
Tmc4
Tmco3
Tmem107
Tmem132a
Tmem135
Tmem140
Tmem14b
Tmem158
Tmem176a
Tmem178a
Tmem181
Tmem199
Tmem208
Tmem222
Tmem223
Tmem254
Tmem38b
Tmem62
Tmem67
Tmem8a
Tmem8b
Tmem91
Tmem95
Tmie
Tmod1
Tmtc3
Tmub1
Tmx2
Tmx2-ctnnd1
Tnfaip1
Tnfaip8
Tnfrsf13c
Tnfrsf17
Tnip2
Tnks
Tnpo1
Tnrc6a
Togaram1
Tom1
Tor3a
Tp53tg3gp
Tp53tg3hp
Tpcn1
Tpgs1
Tpi1p2
Tpm1
Tprg1
Tprg1l
Tpst1
Tptep1
Trabd
Traf3
Traf3ip1
Traj10
Traj11
Traj12
Traj48
Traj49
Traj50
Traj52
Traj6
Traj7
Trak1
Trappc2l
Trav12-2
Trbv30
Treh
Trerf1
Trex1
Trgv3
Trib2
Trib3
Trim13
Trim14
Trim2
Trim25
Trim36
Trim39
Trim39-rpp21
Trim41
Trim46
Trim60
Trip4
Trmt12
Trmt44
Trmt61a
Trmu
Trps1
Trpv6
Tsc22d3
Tsen2
Tsn
Tsnaxip1
Tspan16
Tspan31
Tspan6
Tspoap1-as1
Ttc12
Ttc21a
Ttc23l
Ttc25
Ttc26
Ttc30b
Ttc7a
Ttc8
Ttf2
Ttll11-it1
Ttll13p
Ttll3
Ttll4
Ttll5
Ttll7
Ttll9
Ttn-as1
Tub
Tuba8
Tulp3
Txk
Txndc17
Txnrd1
Tyro3p
U2af2
U2surp
U52112.2
U91328.1
Uba52
Ubac1
Ubald2
Ubb
Ubc
Ube2b
Ube2l3
Ube2z
Ube3b
Ube4b
Ubfd1
Ubiad1
Ubr7
Ubxn2b
Ufl1
Umad1
Unc5b
Uprt
Usp13
Usp2-as1
Usp30
Usp30-as1
Usp35
Usp42
Usp5
Usp53
Usp7
Uspl1
Utrn
Uvrag-dt
Uvssa
Vamp1
Vapa
Vars2
Vash1
Vat1
Vav3-as1
Vdac1
Vdac3
Vegfb
Vgll2
Vim
Vn2r17p
Vpreb3
Vps13a
Vps13b
Vps33a
Vps50
Vps51
Vps53
Vsnl1
Vta1
Vti1a
Vwa3b
Vwa8-as1
Wars2-as1
Wash8p
Washc2a
Washc2c
Wbp1
Wdr11
Wdr13
Wdr17
Wdr19
Wdr24
Wdr36
Wdr43
Wdr54
Wdr59
Wdr63
Wdr66
Wdr70
Wdr81
Wdr83
Wdr90
Wdr91
Wdr92
Wdr93
Wdtc1
Whammp2
Wipf2
Wiz
Wnk2
Wnt10a
Wrnip1
Wsb2
Wwox
Xpc
Xpnpep3
Xpr1
Xrcc6p1
Xrcc6p3
Xrcc6p5
Ybx1p2
Yif1a
Yipf3
Yju2
Ypel3
Ywhaz
Z68871.1
Z92544.1
Z92544.3
Z93241.1
Z93930.2
Z94160.2
Z94721.2
Z95115.1
Z97055.2
Z97198.1
Z97653.1
Z98257.1
Z98257.2
Z98749.1
Zbed5-as1
Zbtb22
Zbtb37
Zbtb40
Zbtb48
Zbtb8os
Zc2hc1a
Zc3h10
Zc3h18
Zc3h6
Zc3hc1
Zcchc4
Zcchc7
Zdbf2
Zdhhc23
Zeb1
Zeb2
Zfat
Zfp90
Zfp91-cntf
Zfyve9
Zmiz1
Zmym4
Zmynd11
Znf143
Znf212
Znf213-as1
Znf250
Znf277
Znf324
Znf324b
Znf341
Znf385c
Znf398
Znf408
Znf433-as1
Znf440
Znf444
Znf446
Znf473
Znf487
Znf503-as1
Znf532
Znf561-as1
Znf57
Znf575
Znf581
Znf584
Znf593
Znf609
Znf625
Znf625-znf20
Znf627
Znf638
Znf664
Znf687
Znf710
Znf713
Znf76
Znf785
Znf804b
Znf830
Znf831
Znf84
Znf862
Znhit1
Znrd1
Znrd1asp
Znrf1
Zp1
Zp3
Zpbp2
Zscan1
Zswim1
Zswim9
