# Supplementary material for: A Bayesian inference transcription factor activity model for the analysis of single-cell transcriptomes
Source: Genome Res. 2021 Jul;31(7):1296–311. doi: 10.1101/gr.265595.120 (PMC8256867; doi:10.1101/gr.265595.120)
Supplement: Supplemental Material [file supp_gr.265595.120_Supplemental_Code.zip › BITFAM/inst/extdata/human/BPTF]

A1cf
Aacs
Aasdh
Abca13
Abca8
Abcb9
Abcc11
Abcc4
Abcc5
Abhd6
Ac003982.1
Ac004231.3
Ac004448.2
Ac004542.1
Ac004542.2
Ac004585.2
Ac004593.3
Ac004702.1
Ac004707.1
Ac004846.2
Ac004854.2
Ac004862.1
Ac004938.1
Ac005050.1
Ac005162.3
Ac005884.1
Ac005921.3
Ac006001.2
Ac006028.1
Ac006041.1
Ac006043.1
Ac006333.1
Ac006441.4
Ac006600.1
Ac006960.2
Ac006994.2
Ac007066.2
Ac007402.1
Ac007423.1
Ac007546.3
Ac007595.1
Ac007620.1
Ac007620.3
Ac007687.1
Ac007773.1
Ac007823.1
Ac007919.2
Ac007953.2
Ac008014.1
Ac008040.1
Ac008267.2
Ac008494.1
Ac008670.1
Ac008771.1
Ac008781.1
Ac009113.2
Ac009119.1
Ac009560.1
Ac009686.1
Ac009806.1
Ac009879.3
Ac010132.2
Ac010177.1
Ac010198.1
Ac010201.1
Ac010307.3
Ac010327.2
Ac010350.1
Ac010491.1
Ac010531.4
Ac011131.1
Ac011396.2
Ac011603.3
Ac012291.1
Ac012442.2
Ac012488.2
Ac012531.3
Ac013476.1
Ac013724.1
Ac015802.2
Ac015849.5
Ac015967.1
Ac016596.1
Ac016877.3
Ac016885.2
Ac018450.1
Ac018521.4
Ac018690.1
Ac018781.1
Ac020688.1
Ac020743.2
Ac021087.1
Ac021106.2
Ac021321.1
Ac021504.1
Ac021534.1
Ac021546.1
Ac022022.2
Ac022211.2
Ac022498.1
Ac022706.1
Ac023158.2
Ac023161.2
Ac023509.3
Ac023906.4
Ac025031.5
Ac025033.1
Ac025154.1
Ac025159.1
Ac025164.1
Ac025165.3
Ac025188.1
Ac025419.1
Ac025423.2
Ac026191.1
Ac026316.2
Ac026355.2
Ac026367.1
Ac026688.2
Ac027290.2
Ac027312.1
Ac027601.3
Ac027801.1
Ac027801.4
Ac036214.4
Ac037487.1
Ac040970.1
Ac044839.1
Ac048382.1
Ac055716.1
Ac055733.3
Ac060780.2
Ac061999.1
Ac063948.1
Ac063952.1
Ac064807.4
Ac067930.1
Ac068152.1
Ac068389.1
Ac068389.2
Ac068397.1
Ac068631.1
Ac068631.3
Ac068759.1
Ac068760.1
Ac068789.1
Ac068888.1
Ac069213.3
Ac069282.1
Ac069421.1
Ac069431.1
Ac073091.1
Ac073333.1
Ac073352.1
Ac073365.1
Ac073487.1
Ac073508.3
Ac073530.1
Ac073592.3
Ac074143.1
Ac074389.1
Ac074389.3
Ac078777.1
Ac078795.2
Ac078923.1
Ac078929.1
Ac079089.3
Ac079305.1
Ac079949.1
Ac079949.2
Ac080013.3
Ac080013.4
Ac080037.1
Ac080128.1
Ac080129.1
Ac080129.2
Ac083843.1
Ac084125.1
Ac084211.1
Ac084262.1
Ac084757.2
Ac084819.1
Ac087190.2
Ac087292.1
Ac087385.2
Ac089984.1
Ac090004.1
Ac090017.1
Ac090061.1
Ac090116.1
Ac090425.1
Ac090425.2
Ac090539.1
Ac090572.2
Ac090579.1
Ac090720.1
Ac091925.1
Ac091959.1
Ac091959.2
Ac091959.3
Ac092042.2
Ac092100.1
Ac092117.2
Ac092127.1
Ac092127.2
Ac092634.8
Ac092647.4
Ac092723.3
Ac092810.3
Ac092819.1
Ac092967.1
Ac093495.1
Ac093627.4
Ac096734.2
Ac097065.2
Ac097358.2
Ac097636.1
Ac097636.2
Ac098582.1
Ac099520.1
Ac099563.1
Ac099566.1
Ac099811.3
Ac100788.2
Ac100830.3
Ac103740.2
Ac103987.3
Ac104109.2
Ac104123.1
Ac104248.1
Ac104306.1
Ac104564.2
Ac104581.4
Ac104785.1
Ac104805.1
Ac104982.1
Ac105029.1
Ac105031.2
Ac105148.1
Ac105219.2
Ac105339.5
Ac106028.2
Ac106712.1
Ac106754.2
Ac106760.1
Ac107294.1
Ac108448.3
Ac108471.2
Ac108676.1
Ac108860.1
Ac109441.1
Ac109630.1
Ac109780.1
Ac111186.1
Ac112206.2
Ac112220.2
Ac112491.1
Ac112504.2
Ac112907.1
Ac113146.1
Ac114488.2
Ac114488.3
Ac114939.1
Ac116025.2
Ac117434.1
Ac117453.1
Ac117457.1
Ac120042.1
Ac122688.4
Ac122718.2
Ac123905.1
Ac124944.1
Ac124944.3
Ac125603.3
Ac125613.1
Ac126177.4
Ac126544.2
Ac126696.1
Ac128709.3
Ac129510.1
Ac131235.2
Ac131971.1
Ac132008.1
Ac132008.2
Ac133473.1
Ac133552.2
Ac134043.2
Ac134312.4
Ac135012.2
Ac135050.3
Ac138024.1
Ac138627.1
Ac138956.1
Ac139768.1
Ac139783.2
Ac139887.1
Ac139887.2
Ac141586.1
Ac144530.1
Ac145207.2
Ac156455.1
Ac234582.2
Ac243547.1
Acaa1
Acad10
Acadsb
Acap2
Acap2-it1
Acer3
Ackr3
Acpp
Acsl3
Acss3
Actr1a
Adam18
Adam19
Adam9
Adamts6
Adat1
Adgrd1
Adgrf1
Adhfe1
Adipoq
Adra1b
Af111167.1
Af117829.1
Af178030.1
Aff1
Agr2
Agr3
Ahcyl2
Ahr
Ak5
Akap2
Akap4
Akirin1p1
Akr1c3
Al021068.1
Al021807.1
Al022313.1
Al031593.1
Al031777.1
Al096869.2
Al117329.1
Al121768.1
Al121845.4
Al121873.1
Al121928.1
Al121985.1
Al133230.1
Al133268.1
Al133304.1
Al133320.1
Al133338.2
Al133551.1
Al136987.1
Al137793.1
Al137798.1
Al137804.1
Al138760.1
Al138828.1
Al138885.2
Al139011.2
Al157392.1
Al157392.4
Al157823.1
Al157938.2
Al158151.3
Al159166.1
Al160004.2
Al160272.1
Al160281.1
Al160286.1
Al160408.2
Al161798.1
Al161909.2
Al162311.3
Al162385.2
Al162458.1
Al162632.1
Al353579.1
Al353622.2
Al353633.1
Al353662.1
Al353708.2
Al353708.3
Al353768.1
Al353778.1
Al353803.2
Al353803.4
Al355304.1
Al355512.1
Al355987.4
Al356364.1
Al356966.1
Al357500.1
Al358472.2
Al358612.1
Al358913.1
Al358972.1
Al359396.1
Al359706.1
Al359922.1
Al365184.2
Al365259.1
Al390119.1
Al390783.1
Al390838.1
Al391335.1
Al391597.1
Al391684.1
Al391839.1
Al391839.2
Al392086.1
Al445187.1
Al445222.1
Al451062.1
Al512599.1
Al513321.1
Al513523.3
Al583808.2
Al583836.1
Al590556.1
Al590627.2
Al590666.4
Al591806.1
Al592430.2
Al592437.2
Al596094.1
Al691426.1
Alox5ap
Amacr
Amz1
Anapc2
Anapc4
Ank3
Ankfn1
Ankrd22
Ankrd28
Ankrd37
Ankrd46
Ankub1
Anln
Ap000432.1
Ap000679.1
Ap000781.1
Ap000844.1
Ap001207.1
Ap001330.2
Ap001439.1
Ap001596.1
Ap001610.2
Ap002404.1
Ap002761.3
Ap002851.1
Ap002856.2
Ap002884.1
Ap002992.1
Ap003108.4
Ap003354.1
Ap003465.1
Ap003471.1
Ap004372.1
Ap005135.1
Ap005230.1
Ap006216.2
Ap1g1
Ap2b1
Ap2m1
Ap3m1
Aplp2
Apod
Apol2
Aptr
Arap1
Arap3
Arfgap1
Arhgap15
Arhgap23
Arhgap32
Arhgap35
Arhgap42
Arhgdia
Arhgef12
Arhgef2
Arhgef26-as1
Arid4a
Arid4b
Arid5a
Arid5b
Arl1
Arnt
Arpp21
Arrdc1
Arrdc1-as1
Arrdc3-as1
Asb13
Asb18
Asdurf
Asf1a
Asic1
Asnsd1
Asph
Asrgl1
Aste1
Atf1
Atf3
Atmin
Atp11b
Atp13a3
Atp13a4
Atp1a4
Atp23
Atp2a2
Atp2b1
Atp5f1c
Atp6v0a1
Atp8b2
Atp8b3
Auts2
B3galnt2
B3galt6
B3gat2
B9d1
Bace1
Bace1-as
Bace2
Banp
Baz1a
Bcas4
Bcl6
Bcr
Bdh1
Bdnf-as
Becn1
Bend7
Bet1
Bicc1
Bicd1
Bin2
Bmi1
Boc
Bptf
Brd2
Brd3
Brd3os
Brd9
Brinp1
Btbd10p1
Btbd11
Btg4
Bud31
Bzw2
C11orf49
C12orf49
C12orf74
C15orf65
C17orf78
C19orf66
C1orf122
C1orf53
C1qtnf1-as1
C1qtnf3-amacr
C4bpb
C4orf19
C5orf64-as1
C6orf203
C6orf48
C7orf25
C7orf26
C8orf44
C8orf76
C8orf86
C9orf152
C9orf3
Cacna2d1
Cadm2
Cand1
Cant1
Canx
Capn3
Caps2
Casc1
Casc8
Casp2
Cat
Catsperd
Catspere
Cbx3
Cc2d2a
Cc2d2b
Ccdc103
Ccdc144nl-as1
Ccdc18
Ccdc183
Ccdc187
Ccdc32
Ccdc39
Ccdc39-as1
Ccdc57
Ccdc6
Ccdc69
Ccdc7
Ccdc88a
Ccl26
Ccnd3
Ccnjp1
Ccnl1
Ccser2
Cd48
Cd55
Cd82
Cdc14a
Cdc27
Cdc42ep2
Cdk13
Cdk2
Cdk5rap2
Cdk5rap3
Cdk7
Cdkn2b-as1
Cdyl2
Celf1
Celf2-as2
Celsr1
Cep250
Cep350
Cep44
Cep83
Cerna3
Cers5
Cfl1p1
Chac1
Chchd2p2
Chchd3p1
Chd2
Chd7
Chek1
Chi3l1
Chit1
Chn1
Chn2
Chrna2
Chst14
Cicp12
Ciita
Ckap4
Cks1bp5
Clcn2
Cldn1
Cldn4
Clptm1l
Clrn1
Clrn2
Clvs1
Cmbl
Cmtm6
Cnih3
Cnih4
Cnot2
Cnot8
Cntd1
Cntn2
Cntn4-as1
Cntnap2
Col12a1
Col14a1
Col18a1
Col28a1
Col2a1
Copa
Copb2
Copz1
Coq4
Coq8a
Cotl1
Cox4i1
Cox7bp2
Cp
Cpa4
Cpa6
Cpb1
Cpd
Cpm
Cpne7
Cr392000.1
Crabp2
Cradd
Crat
Crbn
Creb5
Crem
Crispld2
Croccp2
Crygs
Cryzl2p
Cs
Csf1r
Csf3r
Csnk1g1
Ctcfl
Ctnna1
Ctnnd1
Ctsb
Cubn
Cuedc1
Cux1
Cwc25
Cyb5d1
Cyhr1
Cyp19a1
Cyp2t1p
Cyp46a1
Cyth1
Cyth4
Cyyr1
Daam1
Daglb
Dbi
Dbr1
Dcaf5
Dcaf8
Dcbld1
Dcbld2
Dctn2
Dcun1d1
Ddit4
Ddit4-as1
Ddx17
Ddx42
Ddx43p3
Ddx55
Decr2
Dedd
Defb121
Dele1
Dennd1a
Dennd1b
Dennd4c
Dennd5b
Dera
Dgkb
Dgkg
Dglucy
Dhrs2
Dhx58
Dip2a
Disc1
Dixdc1
Dlg1
Dlg2
Dmac2l
Dnaaf1
Dnah5
Dnajb2
Dnajc7
Dnajc9
Dnajc9-as1
Dnase1
Dnd1p1
Dnm1l
Dock10
Dpcd
Dpy19l4
Dram1
Drosha
Dscr9
Dsg1-as1
Dusp27
Dusp8p5
Dutp2
Dutp7
Dux4l50
Dvl3
Dynll1
Dyrk1a
Dzip1
E2f3-it1
Eapp
Ears2
Ece1
Ece2
Ect2
Eea1
Eef1akmt3
Eef1akmt4
Eef1akmt4-ece2
Eef1b2p8
Eef1d
Eef2
Eepd1
Efcab11
Efcab3
Efcab5
Efhd1
Egfem1p
Egfl7
Egfr
Egln3
Ehbp1
Ehd1
Ehhadh-as1
Ehmt1
Eid1
Eif2ak4
Eif2b5
Eif2s2p2
Eif2s3
Eif3j
Eif4a1
Eif4a2
Eif4a2p5
Eif4g1
Eif5
Eif5a2p1
Elf5
Elovl5
Elp4
Emc3
Emc8
Entpd3-as1
Epb41l1
Ephx1
Eps8l3
Eral1
Erc1
Ercc6
Ericd
Ermap
Ern1
Ervmer34-1
Esco2
Esrp1
Esrrg
Etnk2
Ets1-as1
Etv5
Evx2
Exosc10
Exosc2
Exosc3
Extl2
Fabp6
Fads1
Fahd1
Fam120c
Fam126b
Fam131a
Fam13b
Fam187a
Fam20b
Fam217a
Fam49b
Fam83a
Fam91a1
Far2
Faslg
Fastkd1
Fbxl18
Fbxl2
Fbxo21
Fbxo32
Fbxo38
Fcho2
Fcrlb
Fer1l4
Fez1
Fgf12
Flnc
Flot2
Fmo5
Fnbp4
Fndc3b
Fndc9
Fnta
Focad
Foxa2
Foxp1
Fpgs
Frmd4a
Frs2
Fryl
Fus
Fxr1
Fxyd2
Fyttd1p1
Fzd3
G3bp1
Gabpb2
Galk2
Galnt10
Galnt2
Gapdhp62
Garnl3
Gars
Gars-dt
Gas6
Gatc
Gbgt1
Gbp3
Gcnt1p3
Gdap1
Gdap2
Get4
Gfm1
Ggps1
Ggta1p
Gin1
Gjc1
Glmp
Glyr1
Gmnc
Gmnn
Gna13
Gnrhr2
Gns
Golim4
Gorab
Gpa33
Gpaa1
Gphn
Gpn3
Gps1
Gpx3
Gpx8
Gramd1b
Gramd2a
Greb1
Greb1l
Grin1
Grip1
Grk4
Grpel2-as1
Gse1
Gtf2ird1
Gtf3c5
Gyg1
Gzf1
Hacd2
Hal
Hars
Hcg21
Hcls1
Hectd1
Herc6
Herpud1
Hes2
Hgh1
Higd1ap16
Higd1ap17
Hinfp
Hipk3
Hist1h1b
Hist1h4b
Hist2h2ac
Hist3h2a
Hkr1
Hla-dpa1
Hmgb1p42
Hmgb3p22
Hmmr-as1
Hnrnpa1
Homer2
Hormad1
Hoxa1
Hoxa7
Hoxa-as2
Hoxc10
Hoxc6
Hoxc9
Hoxc-as2
Hps1
Hrg
Hsbp1l1
Hsdl1
Hspa9
Hspb1
Htr3d
Htr3e
Ice1
Ice2
Icmt
Idi2-as1
Ier5l
Ift122
Ift20
Igf1r
Igf2bp2
Igsf9
Ikbke
Il2ra
Il2rb
Il6r
Il7
Immp1lp2
Impa1p1
Ints13
Ints2
Ints3
Ints4
Ints8
Ipo5
Irf2bp2
Islr2
Itch-it1
Itga10
Itga7
Itga9-as1
Itgb1
Itih5
Itk
Itpr1
Iyd
Jazf1
Jmjd7
Jmjd7-pla2g4b
Kars
Kbtbd4
Kc877373.1
Kcnc1
Kcng4
Kcnh3
Kcnip4
Kcnj1
Kcnj10
Kcnj2-as1
Kcnma1
Kcnma1-as2
Kcnmb2
Kcnn3
Kcnt1
Kctd5
Kdm2a
Kf459542.1
Khdc4
Kiaa0895l
Kiaa1109
Kiaa1191
Kiaa1671
Kif23
Kifc2
Klhdc1
Klhl2
Klhl6
Kmt2a
Kmt2e
Kmt5a
Knl1
Kntc1
Kpnb1
Krt10
Krt23
Krt33b
Krt6a
Krt85
Krt9
Krtap19-1
Ksr1
Lamp3
Larp4b
Lars
Lasp1
Lbr
Lca5l
Lcn15
Lcn2
Lcor
Ldhb
Ldlrad4
Lgi1
Lhx6
Lifr
Limch1
Limd1-as1
Lin28a
Lin7a
Linc00111
Linc00293
Linc00433
Linc00501
Linc00502
Linc00511
Linc00578
Linc00671
Linc00690
Linc00856
Linc00881
Linc00884
Linc00885
Linc00886
Linc00939
Linc00941
Linc00963
Linc00967
Linc00974
Linc01014
Linc01030
Linc01063
Linc01162
Linc01206
Linc01208
Linc01232
Linc01322
Linc01327
Linc01344
Linc01424
Linc01509
Linc01585
Linc01605
Linc01682
Linc01687
Linc01840
Linc01952
Linc01965
Linc01972
Linc01976
Linc01979
Linc01983
Linc01994
Linc02013
Linc02015
Linc02020
Linc02025
Linc02028
Linc02031
Linc02037
Linc02052
Linc02054
Linc02098
Linc02185
Linc02250
Linc02266
Linc02354
Linc02384
Linc02471
Linc02492
Lincmd1
Litaf
Llgl2
Llph-dt
Lmln
Lmna
Lncog
Lpcat1
Lpp
Lpp-as1
Lrch3
Lrrc34
Lrrc45
Lrrc59
Lrrcc1
Lrrfip1
Lrrfip2
Lrriq1
Lrrtm2
Lsg1
Lsm5
Ltbp3
Lypla1
Lyplal1
Lyplal1-as1
Magi2
Map1lc3b2
Map3k13
Map3k4
Map4k5
Mapk6
Mapk6-dt
Mapk7
Mapkapk5
Mapre2
Mark2
Mark2p13
Mark3
Mars
Mbd3
Mbnl1
Mbnl2
Mbtps1
Mcc
Mccc1
Mcf2l2
Mcrs1
Mcur1p2
Mdm2
Mecom
Med12l
Med13l
Mef2a
Mef2c
Mettl25
Mettl7ap1
Mfn1
Mfsd11
Mfsd4bp1
Mga
Mgat1
Mgrn1
Micall2
Mif4gd
Mios
Mir100hg
Mir1248
Mir1251
Mir1255b2
Mir125b1
Mir129-2
Mir133b
Mir148a
Mir155
Mir181a2hg
Mir196a1
Mir21
Mir2116
Mir2117
Mir2117hg
Mir221
Mir222hg
Mir3614
Mir4422hg
Mir4429
Mir4448
Mir4477b
Mir4478
Mir4511
Mir4638
Mir4646
Mir4654
Mir4657
Mir4680
Mir4766
Mir5000
Mir548aq
Mir551b
Mir5685
Mir569
Mir600hg
Mir601
Mir6165
Mir618
Mir6774
Mir6778
Mir6822
Mir8070
Mir8084
Mir8087
Mirlet7a1hg
Mlec
Mlip
Mlph
Mme
Mnat1
Mob4
Mocs2
Morf4l1
Mras
Mrln
Mroh1
Mrpl43
Mrpl58
Mrps18b
Mrps22
Mrps30
Mrps35
Mrps35p3
Msc-as1
Msrb3
Msto2p
Mta1
Mtap
Mtbp
Mtco1p12
Mtco3p12
Mtcybp36
Mtg2
Mthfd1
Mthfd2l
Mthfd2p7
Mtmr10
Mtmr11
Mtnd3p25
Mtnd4lp30
Mtnd4p12
Mtrex
Mtrnr2l1
Mtrr
Mturn
Mtx1
Muc4
Musk
Mxd3
Mybpc1
Myef2
Myl5
Myo19
Myo1e
Myo5a
Myo9a
Myzap
NA
Naaladl2
Nampt
Namptp1
Nat10
Nav2
Nbr1
Ncald
Ncam2
Ncbp1
Ncf4
Ncoa4
Ncoa4p2
Ncor2
Ncstn
Nde1
Ndrg1
Ndst1-as1
Ndst2
Ndufa5p10
Ndufaf6
Ndufb1p2
Ndufb5
Ndufb9
Ndufs3
Ndufs4
Neat1
Nectin4
Nek2
Nfe2l2
Nfx1
Nhsl1
Nid1
Nin
Nisch
Nit1
Nlgn1
Nlk
Nme7
Nmnat1p3
Nmnat3
Nmral1
Noc3l
Nos1
Npas3
Npl
Nr1h3
Nr3c1
Nr5a2
Nrg3
Nrg4
Nrxn1
Nsmaf
Nsmce2
Nsun2
Ntm
Ntmt1
Ntrk3
Nubpl
Nudcd3
Nudt12
Nudt4
Nudt9
Nuf2
Nup107
Nup133
Nup210l
Nup214
Nutf2p2
Nxpe3
Nxph3
Oas2
Obp2a
Ofcc1
Oga
Ogdh
Oosp1p2
Opa1
Opa1-as1
Oprpn
Or10d1p
Or10g8
Or2t1
Or4d7p
Or4s1
Or5f1
Or5m5p
Or8g5
Or8g7p
Or8s21p
Orai1
Orai3
Osbpl3
Osr2
Otogl
Otub2
Otulin
Ovaal
Ovch1
Ovch1-as1
Oxgr1
Oxr1
P2rx7
P2ry12
P2ry14
P3h2
Pabpc1
Padi4
Pak2
Palm2
Pank3
Parl
Parn
Parp1
Parp14
Parp6
Parpbp
Pawr
Pbx1
Pcbp2-ot1
Pcdhb5
Pcdhga5
Pcdhgc3
Pcnt
Pcyt1a
Pde1a
Pde4d
Pde4dip
Pde6c
Pdgfrb
Pdia5
Pex11a
Pex14
Pex5l
Pex5l-as2
Pfdn1
Pgbd2
Phactr4
Phbp12
Phc3
Phf14
Phf20
Phf20l1
Phf21a
Phykpl
Pibf1
Picalm
Pigb
Pigc
Pigx
Pigy-dt
Pigz
Pik3ap1
Pik3ca
Pik3r2
Pip5k1a
Pkhd1l1
Pkp2
Pla2g4b
Plcg1
Pld1
Plekho1
Pls1
Plxna2
Pmm2
Pnpla6
Pofut1
Pogz
Polb
Pole
Polr2h
Por
Pot1
Pou5f2
Ppef1
Ppfia2
Ppiap39
Ppp1r10
Ppp1r21
Ppp1r3f
Ppp2r3c
Ppp2r5c
Ppp3cb-as1
Ppp4r1
Pprc1
Ppy
Prcc
Prdm1
Prelid1
Prelid2
Prelid3bp5
Prkab1
Prkab2
Prkca
Prkd1
Prkdc
Prmt2
Proser1
Proser2
Proser2-as1
Proser3
Prox1
Prox1-as1
Prox2
Prpf40b
Prr14
Prr7
Prr7-as1
Prrc2b
Psat1
Psip1
Psma2
Psmb3
Psmc6
Psmd2
Psme4
Psph
Pstk
Pstpip1
Pth2r
Ptk2
Ptms
Ptp4a2
Ptpn14
Ptprj
Ptprq
Pus3
Pvt1
Pwwp2a
Pyroxd1
Pyroxd2
Rab24
Rab2a
Rab31
Rab4a
Rab5b
Rab5if
Rabepk
Rabgap1
Rabl6
Rac1p9
Rad23b
Rad51
Raf1
Rala
Ralb
Ralgapb
Ranbp17
Rap2b
Rapgef3
Rarres2p7
Rasal2
Rasal2-as1
Rassf3
Rassf4
Rbl2
Rbpmslp
Rc3h2
Rcc1l
Rchy1
Rdh11
Recql5
Reep5
Rerg
Retreg3
Rev1
Rf00004
Rf00012
Rf00017
Rf00019
Rf00139
Rf00402
Rf00425
Rf00432
Rf00561
Rf00586
Rf00603
Rf01159
Rf01210
Rf01956
Rf01957
Rf01963
Rf01964
Rf02271
Rfc4
Rfc5
Rfng
Rftn1
Rfwd3
Rgs4
Rgs9
Rgsl1
Rhebl1
Ric1
Rilpl2
Rita1
Rmdn2-as1
Rmst
Rn7skp202
Rn7skp296
Rn7skp298
Rn7skp47
Rn7skp85
Rn7skp92
Rn7sl141p
Rn7sl155p
Rn7sl177p
Rn7sl236p
Rn7sl381p
Rn7sl630p
Rn7sl654p
Rn7sl73p
Rn7sl760p
Rn7sl79p
Rna5sp127
Rna5sp190
Rna5sp265
Rna5sp273
Rna5sp343
Rna5sp352
Rnf13
Rnf144b
Rnf157
Rnf19a
Rnf19bpx
Rnf43
Rnf6
Rnf7
Rnft1
Rnpc3
Rnu1-14p
Rnu11-4p
Rnu1-70p
Rnu2-17p
Rnu2-40p
Rnu2-59p
Rnu2-63p
Rnu2-72p
Rnu6-1014p
Rnu6-1043p
Rnu6-1092p
Rnu6-1109p
Rnu6-1120p
Rnu6-1248p
Rnu6-1309p
Rnu6-1317p
Rnu6-145p
Rnu6-380p
Rnu6-406p
Rnu6-518p
Rnu6-525p
Rnu6-534p
Rnu6-547p
Rnu6-552p
Rnu6-621p
Rnu6-65p
Rnu6-704p
Rnu6-780p
Rnu6-794p
Rnu6-806p
Rnu6-811p
Rnu6-821p
Rnu6-849p
Rnu6atac3p
Rnu6atac41p
Rnu6atac42p
Rnu7-18p
Robo2
Robo3
Rom1
Rora
Rpa1
Rpap3
Rph3a
Rpl17p1
Rpl18p10
Rpl21p42
Rpl21p43
Rpl22p17
Rpl23ap42
Rpl23ap95
Rpl30p10
Rpl32p9
Rpl34p23
Rpl36p20
Rpl37p6
Rpl3p2
Rpl4
Rpl4p4
Rpl5p14
Rpl6p7
Rpl7l1p8
Rps15ap11
Rps17
Rps18p6
Rps20
Rps20p15
Rps26
Rps29p32
Rps3ap4
Rps6kc1
Rpsap31
Rpsap48
Rpsap69
Rpusd4
Rrm2b
Rsf1
Rspo2
Rtl10
Rufy2
Runx1t1
S100a11
Sae1
Samd12
Samd7
Sarnp
Sars2
Satb1
Sc5d
Scaf11
Scamp5
Scarna18b
Scgb1a1
Scimp
Scocp1
Scube2
Scyl3
Sdcbpp2
Sec11a
Sec14l1
Sec24c
Sec62
Sema3e
Sema4a
Sema6d
Senp1
Senp2
Senp5
Sephs1p1
Sept11
Sept14p12
Sept4
Sept4-as1
Serping1
Setd1b
Setd5
Setp9
Setx
Sf3b2
Sf3b3
Sgk3
Sgms1
Sh2b2
Sh3bgr
Sh3bp2
Sh3bp5
Shank2
Shld2
Siae
Sidt1
Sin3a
Skap2
Skil
Slbp
Slc10a5p1
Slc15a4
Slc17a2
Slc20a2
Slc22a5
Slc24a1
Slc25a6p6
Slc26a4
Slc2a13
Slc2a2
Slc2a4rg
Slc30a8
Slc31a1
Slc31a1p1
Slc35b1
Slc35b3
Slc38a10
Slc38a2
Slc38a4
Slc3a2
Slc43a1
Slc44a1
Slc47a1
Slc48a1
Slc51a
Slc5a4p1
Slc6a6
Slc8a1-as1
Slf1
Slu7
Smad1
Smarce1
Smc4
Smg5
Smim3
Smim5
Smyd2
Snca-as1
Snd1-it1
Snhg11
Snhg21
Snora4
Snora60
Snora63
Snora63b
Snora67
Snora71e
Snora81
Snord16
Snord18a
Snord18b
Snord25
Snord37
Snord3h
Snord48
Snord52
Snord54
Snord82
Snrpa1
Sntg1
Snx1
Snx19
Snx2
Snx27
Snx31
Snx8
Socs2-as1
Sorbs2
Sorl1
Sos2
Sox2-ot
Sox4
Sp6
Sp8
Spa17
Sparc
Spdef
Specc1
Spen
Spg7
Spice1
Spidr
Spink5
Spint1
Sprr2d
Spryd3
Spsb1
Sptssb
Sqor
Srd5a1
Srgap1
Srpra
Srprb
Srrm2
Srsf9
Sspn
Ssrp1
St13p12
St18
St3gal1
St3gal4
St6gal1
St8sia1
Stam
Stard13
Stard3
Stat6
Stau2
Stk3
Stk38l
Stom
Strbp
Strn3
Stt3a
Stx3
Sufu
Sun1
Suox
Susd3
Susd6
Suv39h2
Swt1
Sybu
Sycp2
Syt14
Taf1a
Taf2
Taf5l
Taf7
Tarbp2
Tardbp
Tars
Tarsl2
Tasor2
Tat-as1
Tatdn3
Tbce
Tbcel
Tbl1xr1
Tbx5
Tcea2
Tcerg1
Tcf25
Tcl1b
Tctn1
Tdrd10
Tdrkh-as1
Tex2
Tex22
Tfap2a
Tfdp2
Tfrc
Thap2
Thbs4
Thnsl1
Thoc1
Thoc5
Thra
Thsd4
Thumpd3
Thumpd3-as1
Timm9
Timmdc1
Tiparp
Tlr5
Tm4sf1
Tm4sf4
Tma16
Tmbim6
Tmc1
Tmco3
Tmem101
Tmem106c
Tmem116
Tmem210
Tmem246
Tmem25
Tmem41a
Tmem41b
Tmem44
Tmem44-as1
Tmem62
Tmem65
Tmem68
Tmem94
Tmem99
Tmsb4xp4
Tnfrsf12a
Tnfsf10
Tns2
Tob1-as1
Top2a
Toporslp
Tor1aip1
Tor1aip2
Tor3a
Tpd52
Tph2
Tpm4
Tpp1
Tprg1-as1
Tprkb
Tra2b
Trappc2
Trdmt1
Trerf1
Trib3
Trim2
Trim25
Trim39
Trim39-rpp21
Trim41
Trim5
Trim55
Trpm1
Trub1
Tsen15
Tsga10ip
Tsnax
Tsnax-disc1
Tspan5
Ttc12
Ttc21a
Tti1
Ttll9
Ttpal
Txnl1
Txnrd1
Uba52p7
Ube2c
Ube4a
Ubp1
Ubxn7
Ucma
Ufd1
Ulk2
Unc13c
Uqcrq
Urm1
Usf1
Usp24
Usp34
Usp44
Usp54
Utp18
Utp23
Vdac1p9
Veph1
Vezf1
Vipr1
Vps13b
Vps26b
Vps37b
Vps39
Vps45
Vps8
Vstm2a-ot1
Vwa5b2
Wapl
Washc4
Washc5-as1
Wbp1l
Wbp2
Wdfy3
Wdr45b
Wdr49
Wdr53
Wdr70
Wdr72
Whrn
Wipf2
Wnt1
Wsb1
Wwp2
Xkr4
Xpc
Xpo7
Xrn1
Yaf2
Yeats4
Ythdf3
Ywhab
Ywhae
Ywhaz
Yy1ap1
Z98259.3
Zbtb16
Zc3h12a
Zc3h15
Zc3h18
Zcchc14
Zcchc8
Zdhhc11
Zdhhc16
Zdhhc19
Zfand6
Zfc3h1
Zfpm2
Zhx1
Zhx1-c8orf76
Zhx3
Zmynd11
Znf12
Znf131
Znf133
Znf140
Znf141
Znf18
Znf207
Znf226
Znf250
Znf383
Znf385a
Znf395
Znf451
Znf488
Znf540
Znf573
Znf585b
Znf618
Znf621
Znf687
Znf687-as1
Znf736
Znf766
Znf778
Znf815p
Znf841
Znf846
Znrf3
Zpld1
Zpr1
