# Supplementary material for: A Bayesian inference transcription factor activity model for the analysis of single-cell transcriptomes
Source: Genome Res. 2021 Jul;31(7):1296–311. doi: 10.1101/gr.265595.120 (PMC8256867; doi:10.1101/gr.265595.120)
Supplement: Supplemental Material [file supp_gr.265595.120_Supplemental_Code.zip › BITFAM/inst/extdata/human/BRCA1]

A1bg-as1
A2m-as1
Aamdc
Aars
Aasdhppt
Aatf
Aatk
Abca17p
Abca7
Abca9
Abcc10
Abcc3
Abcd1
Abcd3
Abce1
Abcf1
Abcf3
Abcg1
Abhd10
Abhd17a
Abhd18
Abhd2
Abhd5
Abi2
Ac002094.1
Ac002310.1
Ac002472.2
Ac003002.1
Ac003002.3
Ac003005.1
Ac003006.1
Ac003043.1
Ac003070.1
Ac003688.2
Ac004009.1
Ac004148.1
Ac004156.1
Ac004224.2
Ac004233.4
Ac004241.1
Ac004381.1
Ac004471.2
Ac004812.2
Ac004816.1
Ac004895.1
Ac004922.1
Ac004943.2
Ac004969.1
Ac004980.1
Ac005253.1
Ac005324.4
Ac005324.5
Ac005332.4
Ac005410.1
Ac005515.2
Ac005520.1
Ac005520.2
Ac005523.2
Ac005540.1
Ac005632.4
Ac005696.1
Ac005740.3
Ac005759.1
Ac005775.1
Ac005779.2
Ac005786.2
Ac005829.1
Ac005837.1
Ac005920.1
Ac005972.3
Ac006001.2
Ac006026.3
Ac006059.1
Ac006116.8
Ac006252.1
Ac006262.1
Ac006299.1
Ac006333.2
Ac006449.2
Ac006449.6
Ac006483.1
Ac006511.5
Ac007029.1
Ac007032.1
Ac007136.1
Ac007161.3
Ac007192.1
Ac007216.4
Ac007225.1
Ac007250.1
Ac007362.1
Ac007375.1
Ac007405.2
Ac007405.3
Ac007422.1
Ac007546.3
Ac007620.1
Ac007656.2
Ac007663.3
Ac007686.3
Ac007686.4
Ac007786.1
Ac007950.1
Ac008014.1
Ac008073.3
Ac008105.2
Ac008115.3
Ac008267.5
Ac008393.1
Ac008443.1
Ac008443.5
Ac008521.2
Ac008592.1
Ac008663.3
Ac008735.1
Ac008738.1
Ac008750.7
Ac008752.1
Ac008763.2
Ac008764.6
Ac008764.8
Ac008878.1
Ac008878.2
Ac008914.1
Ac008957.3
Ac008966.1
Ac009061.2
Ac009065.4
Ac009088.2
Ac009090.3
Ac009107.2
Ac009108.5
Ac009133.1
Ac009163.6
Ac009299.3
Ac009303.4
Ac009309.1
Ac009413.1
Ac009779.3
Ac009879.2
Ac010240.3
Ac010271.1
Ac010271.2
Ac010323.1
Ac010325.1
Ac010327.2
Ac010336.2
Ac010336.5
Ac010422.2
Ac010487.2
Ac010547.1
Ac010595.1
Ac010618.1
Ac010619.2
Ac010646.1
Ac010655.2
Ac010655.4
Ac010761.1
Ac010761.2
Ac010761.5
Ac010761.7
Ac010834.2
Ac010997.4
Ac010997.5
Ac010999.2
Ac011008.1
Ac011444.1
Ac011446.2
Ac011448.1
Ac011462.4
Ac011466.1
Ac011471.4
Ac011481.1
Ac011491.1
Ac011497.1
Ac011498.1
Ac011511.2
Ac011529.1
Ac011603.1
Ac011603.2
Ac011611.4
Ac011747.1
Ac011921.1
Ac011933.3
Ac012146.1
Ac012158.1
Ac012184.2
Ac012313.3
Ac012313.9
Ac012314.22
Ac012349.1
Ac012488.2
Ac012508.1
Ac012531.1
Ac012531.3
Ac012676.3
Ac013356.4
Ac013394.1
Ac013400.1
Ac013472.1
Ac013717.1
Ac013733.2
Ac015726.2
Ac015795.1
Ac015813.5
Ac015909.3
Ac015911.2
Ac015912.3
Ac015936.1
Ac015982.1
Ac016583.1
Ac016588.2
Ac016629.3
Ac016773.1
Ac016876.2
Ac018362.1
Ac018362.3
Ac018647.2
Ac018755.3
Ac018761.1
Ac018766.1
Ac018845.3
Ac018892.3
Ac019117.2
Ac019209.2
Ac019257.2
Ac019257.8
Ac020904.3
Ac020907.4
Ac020911.1
Ac020915.1
Ac020922.4
Ac020928.2
Ac020928.3
Ac021151.1
Ac021188.1
Ac022098.3
Ac022098.4
Ac022137.3
Ac022154.1
Ac022211.2
Ac022400.1
Ac022413.1
Ac022916.2
Ac022973.2
Ac023141.10
Ac023141.2
Ac023141.6
Ac023157.3
Ac023632.2
Ac023824.3
Ac023824.5
Ac023908.3
Ac024243.1
Ac024270.4
Ac024475.4
Ac025031.1
Ac025162.1
Ac025164.1
Ac025165.2
Ac025165.3
Ac025171.2
Ac025181.2
Ac025257.1
Ac025262.1
Ac025279.1
Ac025283.3
Ac025287.2
Ac025442.1
Ac025580.3
Ac026124.2
Ac026254.2
Ac026362.1
Ac026412.3
Ac026471.2
Ac026471.5
Ac026785.1
Ac026786.1
Ac027031.2
Ac027045.2
Ac027097.1
Ac027281.1
Ac027644.4
Ac034102.4
Ac034102.6
Ac034102.7
Ac037459.1
Ac040169.1
Ac044802.1
Ac046130.1
Ac051619.7
Ac051619.8
Ac053503.2
Ac053527.1
Ac058822.1
Ac063948.1
Ac063952.1
Ac064805.2
Ac064807.1
Ac067930.1
Ac067930.3
Ac067930.4
Ac067930.5
Ac067945.3
Ac068389.1
Ac068418.1
Ac068531.1
Ac068620.1
Ac068657.1
Ac068724.3
Ac068790.8
Ac068870.1
Ac069213.1
Ac069503.2
Ac072022.2
Ac073195.1
Ac073320.1
Ac073389.1
Ac073583.1
Ac073585.1
Ac073611.1
Ac073869.1
Ac073896.1
Ac073896.2
Ac073957.1
Ac073957.2
Ac074032.1
Ac074117.1
Ac074138.1
Ac074143.1
Ac074351.1
Ac078785.1
Ac078802.1
Ac078929.1
Ac079089.1
Ac079305.1
Ac079341.2
Ac079411.1
Ac079447.1
Ac079610.2
Ac079742.1
Ac079848.1
Ac079907.1
Ac079949.2
Ac080075.1
Ac080080.1
Ac080129.1
Ac083798.1
Ac083798.2
Ac083843.2
Ac083949.1
Ac084082.1
Ac084125.1
Ac084211.1
Ac084337.2
Ac084757.3
Ac084871.2
Ac084876.2
Ac087294.1
Ac087500.1
Ac087645.2
Ac087667.1
Ac087721.2
Ac087741.3
Ac089999.1
Ac090281.1
Ac090360.1
Ac090510.1
Ac090527.2
Ac090541.1
Ac090589.1
Ac090607.5
Ac090617.3
Ac090617.5
Ac090617.6
Ac090774.1
Ac090791.1
Ac090844.2
Ac091059.2
Ac091152.4
Ac091153.1
Ac091153.3
Ac091153.4
Ac091167.7
Ac091180.2
Ac091390.4
Ac091564.4
Ac091729.3
Ac091820.1
Ac091965.5
Ac092115.1
Ac092117.1
Ac092117.2
Ac092118.2
Ac092123.1
Ac092159.2
Ac092171.1
Ac092171.4
Ac092295.2
Ac092296.3
Ac092338.3
Ac092368.3
Ac092535.3
Ac092587.1
Ac092647.5
Ac092718.1
Ac092720.1
Ac092821.3
Ac092903.1
Ac092910.3
Ac092944.1
Ac093249.2
Ac093249.4
Ac093323.1
Ac093484.4
Ac093510.1
Ac093512.2
Ac093525.1
Ac093620.1
Ac093627.4
Ac093752.1
Ac093752.2
Ac093827.4
Ac093904.1
Ac096531.2
Ac096540.1
Ac096637.2
Ac096734.2
Ac096887.1
Ac096887.2
Ac097103.2
Ac097104.1
Ac097634.1
Ac098484.3
Ac098484.4
Ac098582.1
Ac098828.2
Ac098850.2
Ac099329.1
Ac099489.1
Ac099518.1
Ac099521.1
Ac099524.1
Ac099677.5
Ac099782.2
Ac099811.4
Ac100778.3
Ac100793.2
Ac100793.3
Ac100812.1
Ac103591.3
Ac103810.3
Ac104109.2
Ac104123.1
Ac104187.1
Ac104365.1
Ac104389.1
Ac104461.1
Ac104532.1
Ac104564.1
Ac104564.3
Ac104581.4
Ac104590.1
Ac104662.2
Ac104984.5
Ac104985.2
Ac105020.6
Ac105052.4
Ac105053.1
Ac105137.2
Ac106782.2
Ac106791.2
Ac106795.1
Ac106820.4
Ac106820.6
Ac106874.1
Ac107373.2
Ac107398.4
Ac107959.1
Ac108002.1
Ac108134.4
Ac108448.3
Ac108471.2
Ac108693.2
Ac108738.1
Ac108866.1
Ac109446.2
Ac109460.3
Ac109992.1
Ac110079.1
Ac110285.7
Ac110749.1
Ac112504.2
Ac112907.1
Ac113189.1
Ac113382.1
Ac113410.3
Ac113615.1
Ac114271.1
Ac114291.1
Ac114488.2
Ac114488.3
Ac114730.1
Ac115676.1
Ac115989.1
Ac116348.4
Ac117382.2
Ac117498.2
Ac120057.2
Ac120114.1
Ac120114.4
Ac124068.2
Ac124283.5
Ac124312.1
Ac124319.1
Ac125494.1
Ac125611.2
Ac126407.1
Ac126564.1
Ac126614.1
Ac126696.1
Ac126773.4
Ac127029.3
Ac127070.1
Ac129492.1
Ac129492.5
Ac130343.2
Ac130469.1
Ac131009.4
Ac132825.4
Ac132872.2
Ac133637.1
Ac133785.1
Ac134043.1
Ac134772.1
Ac135050.5
Ac135178.3
Ac135586.2
Ac136469.2
Ac137630.3
Ac137767.1
Ac137834.2
Ac138150.1
Ac138230.1
Ac138304.1
Ac138393.1
Ac138393.3
Ac138811.1
Ac139530.3
Ac141586.1
Ac144522.1
Ac145207.9
Ac145285.6
Ac145422.1
Ac231533.1
Ac231657.1
Ac231981.1
Ac233702.8
Ac233992.3
Ac234582.1
Ac242426.2
Ac243830.1
Ac244090.3
Ac245014.3
Ac245033.2
Ac245452.1
Ac246793.1
Acad9
Acadm
Acadsb
Acap1
Acat2
Acbd4
Accs
Acd
Ache
Ackr2
Acly
Aco2
Acot13
Acp1
Acsf3
Acss2
Acta2-as1
Actl6a
Actn3
Actn4
Actr1a
Actr3b
Actr6
Acvr2a
Acyp1
Acyp2
Ad000671.1
Ad000671.3
Ad000864.2
Adal
Adam11
Adam22
Adam8
Adam9
Adamts1
Adamts19
Adamtsl2
Adap2
Adarb1
Adck5
Adcy7
Adcy9
Adgre5
Adgrg1
Adgrg3
Adipor2
Adnp2
Ado
Adpgk-as1
Adprh
Adprm
Adra2c
Adrm1
Aebp2
Aes
Af111167.1
Af129408.1
Af274858.1
Aff1
Afg3l1p
Aftph
Agbl3
Agbl5
Agfg2
Agl
Agpat5
Agrp
Ahcyl1
Ahcyl2
Ahrr
Ahsa1
Ahsa2p
Aig1
Aimp2
Aipl1
Ak2
Ak5
Akap1
Akap13
Akap17a
Akap8l
Akap9
Akip1
Akirin1
Akr1d1
Al008726.1
Al009174.1
Al020997.2
Al021396.1
Al021546.1
Al022238.2
Al022312.1
Al022319.1
Al022724.1
Al023881.1
Al024498.2
Al031055.1
Al031123.2
Al031229.1
Al031282.1
Al031428.1
Al031432.3
Al031432.4
Al031587.2
Al031658.2
Al031710.2
Al031777.2
Al031777.3
Al031847.2
Al033504.1
Al033528.2
Al034374.1
Al034379.1
Al034417.2
Al034548.1
Al035398.1
Al035410.1
Al035530.2
Al049697.1
Al049712.1
Al049794.1
Al049795.1
Al049830.3
Al049836.1
Al049840.2
Al049840.3
Al049870.3
Al078459.1
Al078621.3
Al080276.2
Al109615.2
Al109811.3
Al109917.1
Al110118.2
Al117379.1
Al117382.2
Al118508.1
Al118556.1
Al118558.3
Al121603.2
Al121845.2
Al121845.3
Al121936.1
Al121990.1
Al122023.1
Al132639.3
Al132709.1
Al132780.1
Al132857.1
Al133153.1
Al133153.2
Al133338.1
Al133346.1
Al133351.1
Al133410.3
Al133461.1
Al133480.1
Al133481.3
Al133551.1
Al135744.1
Al135791.1
Al135905.2
Al136038.5
Al136040.1
Al136141.1
Al136295.1
Al137060.1
Al137077.2
Al137782.1
Al137786.1
Al137856.1
Al138881.1
Al138885.3
Al138921.1
Al139008.2
Al139035.1
Al139099.3
Al139125.1
Al139158.2
Al139184.1
Al139220.2
Al139260.1
Al139300.1
Al139317.1
Al139317.5
Al139339.1
Al139353.2
Al139393.1
Al139412.1
Al158151.3
Al158211.3
Al158212.2
Al160313.1
Al160408.4
Al161729.2
Al161937.1
Al162385.2
Al162419.1
Al162497.1
Al162713.1
Al163636.2
Al352979.1
Al353596.1
Al353648.1
Al353719.1
Al353795.2
Al353803.1
Al354696.2
Al354707.2
Al354710.2
Al354892.1
Al354919.2
Al354920.1
Al355001.2
Al355075.1
Al355472.2
Al355490.2
Al355499.1
Al355574.1
Al355810.1
Al355987.3
Al355987.5
Al356020.1
Al356583.1
Al356599.1
Al357315.2
Al358075.2
Al358113.1
Al358393.1
Al358472.4
Al358472.5
Al358472.7
Al358933.1
Al358976.1
Al359265.3
Al359636.2
Al359643.2
Al359711.2
Al359878.1
Al359878.2
Al359922.1
Al360181.4
Al365205.1
Al390198.1
Al390728.5
Al390879.1
Al390955.2
Al391121.1
Al391244.2
Al391650.1
Al391684.1
Al391832.3
Al391869.1
Al392086.2
Al441992.1
Al442128.2
Al445209.1
Al445363.1
Al445363.3
Al451062.3
Al451085.1
Al451085.2
Al451123.1
Al451165.2
Al512422.1
Al512791.2
Al513217.1
Al513220.1
Al583835.2
Al589740.1
Al590327.1
Al590552.1
Al590560.2
Al590648.1
Al590683.1
Al590708.1
Al590822.1
Al590822.2
Al591167.1
Al591212.1
Al591485.1
Al591806.1
Al591848.1
Al596094.1
Al596442.2
Al606760.1
Al606760.3
Al627171.1
Al627443.1
Al645608.6
Al645728.1
Al645929.3
Al645941.1
Al645941.3
Al662797.1
Al662899.2
Al669831.5
Al671883.3
Al672291.1
Al691482.3
Al731563.3
Al731569.1
Al731577.2
Al732314.6
Al928654.3
Al928921.1
Al929472.2
Alas1
Alcam
Aldh16a1
Aldh3a2
Aldh3b1
Aldoa
Alg1
Alg10
Alg10b
Alg13
Alg1l13p
Alg6
Alkbh3
Alpl
Amd1
Amdhd1
Amdhd2
Amz2
Anapc11
Anapc4
Ang
Angptl6
Ankar
Ankhd1
Ankhd1-eif4ebp3
Ankrd12
Ankrd13a
Ankrd13b
Ankrd13d
Ankrd24
Ankrd37
Ankrd42
Ankrd49
Ankrd6
Ankrd7
Anks1a
Ankzf1
Anln
Ano8
Antxrl
Anxa2
Ap000229.1
Ap000265.1
Ap000317.2
Ap000442.2
Ap000446.1
Ap000640.2
Ap000688.4
Ap000721.1
Ap000763.4
Ap000769.1
Ap000769.2
Ap000812.5
Ap000842.2
Ap000845.1
Ap000864.1
Ap000936.1
Ap000944.2
Ap001043.1
Ap001062.2
Ap001107.1
Ap001107.5
Ap001107.7
Ap001107.9
Ap001160.1
Ap001269.4
Ap001273.2
Ap001362.2
Ap001363.2
Ap001372.2
Ap001372.3
Ap001412.1
Ap001462.1
Ap001528.1
Ap001625.3
Ap001830.1
Ap001922.5
Ap001931.1
Ap002026.1
Ap002364.1
Ap002370.2
Ap002373.1
Ap002381.2
Ap002387.2
Ap002851.1
Ap002884.3
Ap002990.1
Ap003068.4
Ap003097.1
Ap003108.2
Ap003392.13
Ap003419.2
Ap003465.1
Ap003721.4
Ap004609.2
Ap005263.1
Ap006216.1
Ap1ar
Ap1m1
Ap1m2
Ap1s1
Ap2a1
Ap2a2
Ap2b1
Ap2m1
Ap3m2
Ap4e1
Ap4m1
Ap4s1
Ap5s1
Ap5z1
Apc
Apc2
Apex1
Apex2
Api5
Aplf
Aplp1
Apoa1-as
Apoa5
Apold1
Apom
Apopt1
Appl1
Aqp11
Araf
Arap1
Arap1-as1
Arf1
Arf4-as1
Arfgap1
Arfip1
Arg2
Arhgap27
Arhgap28
Arhgap30
Arhgap39
Arhgap40
Arhgap42
Arhgap44
Arhgap5
Arhgef1
Arhgef10
Arhgef12
Arhgef18
Arhgef33
Arhgef37
Arhgef39
Arhgef4
Arhgef7
Arid1a
Arid2
Arid3c
Arih1
Arih2
Arl10
Arl13b
Arl2
Arl2bp
Arl2-snx15
Arl6ip4
Arl6ip6
Arl8b
Armc2
Armc3
Armc5
Armc6
Armc7
Armc8
Armcx2
Armcx3
Armcx3-as1
Armh1
Armt1
Arnt2
Arntl
Arpc1a
Arpc1b
Arpc2
Arpc4
Arpc4-ttll3
Arpc5l
Arrb1
Arrb2
Arrdc2
Arrdc3-as1
Arsb
Arsg
Arsk
Arv1
Asap2
Asb7
Asdurf
Ash2l
Asic1
Asna1
Asnsd1
Aspdh
Asphd1
Aspscr1
Asrgl1
Asxl1
Atad3a
Atad3b
Ate1-as1
Atf1
Atf3
Atf4
Atf5
Atg10
Atg101
Atg16l1
Atg16l2
Atg4a
Atg4b
Atg7
Atg9a
Atm
Atmin
Atn1
Atp11a
Atp1a1
Atp1b3
Atp2a2
Atp2b4
Atp5f1b
Atp5f1c
Atp5f1d
Atp5mc1
Atp5pb
Atp6ap2
Atp6v0a1
Atp6v0a2
Atp6v0a4
Atp6v0b
Atp6v0c
Atp6v0e2
Atp6v1a
Atp6v1b2
Atp6v1c1
Atp6v1f
Atp6v1g1
Atp6v1g2-ddx39b
Atp8b2
Atp9b
Atr
Atraid
Atrip
Atrn
Atxn1l
Atxn2l
Atxn7
Atxn7l2
Atxn7l3b
Aurkaip1
Auts2
Axdnd1
Azin1-as1
B2m
B3galt6
B3gnt10
B3gnt4
B3gnt5
B4galnt3
B4galt1
B4galt7
B9d1
Babam2
Bace2
Bach1
Bad
Bag3
Bag4
Bahcc1
Banf1
Banp
Basp1
Bax
Bbof1
Bbs1
Bbs4
Bbs7
Bbs9
Bcap29
Bcar1
Bcas3
Bccip
Bckdha
Bckdhb
Bckdk
Bcl2l11
Bcl2l12
Bcl2l13
Bcl2l2
Bcl2l2-pabpn1
Bcl7a
Bcrp5
Bdh1
Bdnf-as
Bdp1
Bend6
Bfar
Bhlhe40
Bhmt
Bicd1
Bicd1p1
Bicra
Bin3
Birc2
Birc6
Bloc1s1
Bloc1s3
Bloc1s4
Bloc1s6
Bmp2k
Bmpr1a
Bmpr2
Bora
Borcs7
Borcs7-asmt
Borcs8
Borcs8-mef2b
Bphl
Bpifc
Bptf
Brd2
Bri3
Brox
Brpf1
Brpf3
Brsk1
Brwd1
Brwd1-as1
Brwd1-as2
Bsg
Bsn-as1
Btbd16
Btbd3
Btbd8
Btd
Btf3
Btg3-as1
Btk
Btn2a2
Btn2a3p
Btn3a2
Btrc
Bub1b
Bub3
Bud23
Bves-as1
Bx322234.1
Bx323046.1
Bysl
Bzw1
Bzw2
C11orf1
C11orf49
C11orf54
C11orf80
C12orf10
C12orf45
C12orf65
C14orf119
C14orf178
C14orf28
C15orf39
C15orf41
C15orf61
C15orf65
C16orf45
C16orf70
C16orf72
C16orf92
C17orf49
C17orf51
C17orf53
C17orf64
C17orf80
C17orf97
C18orf21
C18orf25
C18orf54
C19orf24
C19orf44
C19orf53
C19orf57
C19orf66
C19orf67
C1orf105
C1orf109
C1orf116
C1orf220
C1orf53
C1qc
C1rl-as1
C21orf62-as1
C22orf46
C2orf15
C2orf49
C2orf69
C2orf74
C2orf92
C3orf14
C3orf22
C3orf38
C4bpb
C4orf33
C4orf47
C4orf48
C5orf22
C5orf24
C5orf51
C6orf120
C6orf136
C6orf203
C6orf48
C6orf89
C6orf99
C8g
C8orf33
C8orf44
C8orf82
C9orf163
C9orf170
C9orf3
C9orf43
Ca14
Ca5bp1
Cab39
Cabin1
Cables2
Cacfd1
Cacybp
Calcoco2
Cald1
Calhm1
Calm1
Calm3
Calr
Camk2g
Camkv
Camlg
Camsap2
Camta1
Cand1
Canx
Capn1
Capn15
Capn7
Capns1
Capza1
Capza2
Card9
Carf
Carm1
Carmil1
Carmil2
Carnmt1-as1
Casc3
Casc4
Casp2
Cast
Catsperd
Catspere
Catsperg
Cbfa2t2
Cbfb
Cbll1
Cbr1
Cbwd5
Cbx2
Cbx4
Cby1
Cc2d1a
Cc2d2b
Ccar2
Ccdc102b
Ccdc103
Ccdc107
Ccdc113
Ccdc115
Ccdc12
Ccdc120
Ccdc124
Ccdc130
Ccdc142
Ccdc144nl-as1
Ccdc146
Ccdc150
Ccdc157
Ccdc159
Ccdc171
Ccdc174
Ccdc18
Ccdc18-as1
Ccdc192
Ccdc194
Ccdc28a
Ccdc39
Ccdc50
Ccdc57
Ccdc61
Ccdc7
Ccdc77
Ccdc78
Ccdc83
Ccdc86
Ccdc88b
Ccdc9
Ccdc92b
Ccdc97
Ccm2
Ccn1
Ccnb1
Ccnb3
Ccnd2
Ccne1
Ccnf
Ccng1
Ccng2
Ccnj
Ccnk
Ccnt2
Ccp110
Ccr10
Ccs
Ccser2
Cct2
Cct5
Cct6a
Cct7
Ccz1
Cd247
Cd274
Cd2ap
Cd3eap
Cd55
Cd69
Cd9
Cd99
Cd99p1
Cdadc1
Cdc123
Cdc16
Cdc20
Cdc25b
Cdc34
Cdc37
Cdc42
Cdc42se2
Cdc45
Cdc6
Cdc7
Cdc73
Cdca8
Cdhr3
Cdhr5
Cdiptosp
Cdk1
Cdk10
Cdk12
Cdk16
Cdk2
Cdk2ap2
Cdk7
Cdk9
Cdkal1
Cdkl5
Cdkn1b
Cdkn2a
Cdkn2aip
Cdkn2c
Cdkn2d
Cds2
Cdt1
Cdv3
Ceacam20
Ceacam21
Ceacam7
Cebpa-dt
Cebpb
Cebpzos
Celsr2
Cenpbd1p1
Cenpi
Cenpn
Cenpo
Cenpp
Cenps
Cenps-cort
Cenpt
Cep104
Cep192
Cep250
Cep350
Cep57
Cep57l1
Cep57l1p1
Cep63
Cep85
Cept1
Cerna3
Ces2
Ces4a
Cfap206
Cfap221
Cfap298
Cfap36
Cfap47
Cfap52
Cfap57
Cfap73
Cfap97d1
Cfap99
Cfdp1
Cfl1p1
Cgrrf1
Chaf1a
Chaf1b
Champ1
Chchd2p2
Chchd5
Chchd7
Chd2
Chd3
Chd4
Chd8
Chd9
Chkb-dt
Chmp1b
Chmp1b-as1
Chmp2b
Chmp5
Chmp7
Chrac1
Chst12
Chtf18
Chtop
Churc1
Churc1-fntb
Ciao1
Ciao2b
Cic
Cipc
Cirbp
Cisd1
Cisd2
Cklf
Cklf-cmtm1
Cks1b
Clcn3
Clcn5
Clcn6
Cldn4
Cldnd2
Clec16a
Clic4
Clk2
Clk3
Cln3
Cln5
Cln8
Clp1
Clptm1
Clspn
Cltc
Cluap1
Cmc1
Cmss1
Cmtr1
Cnbd2
Cndp2
Cnep1r1
Cnga4
Cnih2
Cnih3
Cnksr2
Cnnm2
Cnnm3
Cnot10
Cnot3
Cnot6
Cnot8
Cnot9
Cnp
Cnpy4
Cnst
Cntln
Cntn4
Cntnap1
Cntrob
Coa6
Coa7
Coasy
Coch
Cog1
Cog6
Cog8
Col14a1
Col16a1
Col2a1
Colca2
Colgalt1
Commd1
Commd4
Copg1
Cops6
Cops7b
Cops8
Copz2
Coq10b
Coq6
Coq7
Coq8a
Coq9
Coro6
Cox14
Cox5b
Cox6a1
Cox6a2
Cox6cp18
Cox6cp5
Cox7b
Cpamd8
Cpb2
Cpb2-as1
Cpeb2
Cpne3
Cpne7
Cpsf2
Cpsf3
Cpsf4
Cpsf6
Cpt1c
Cptp
Cramp1
Crb1
Crb2
Creb1
Creb5
Crebrf
Creld2
Crem
Crim1
Crip1
Cript
Crkl
Crlf1
Crls1
Crtc1
Crtc2
Cry2
Crybb2p1
Crybg2
Crym
Crym-as1
Cryzl1
Csde1
Cse1l
Csf3r
Csk
Cskmt
Csnk1e
Csnk1g2
Csnk2b
Csrp1
Cstf1
Cstf3-dt
Ctbp1-dt
Ctc1
Ctcf
Ctdp1
Ctdsp1
Ctdspl2
Ctif
Ctnna2
Ctnnb1
Ctnnbl1
Ctps1
Ctr9
Ctsa
Ctsl
Cttnbp2nl
Ctu2
Ctxn2
Cul4a
Cul5
Cutalp
Cutc
Cux1
Cwc25
Cwc27
Cx3cl1
Cxadr
Cxcr6
Cxorf40a
Cxxc1
Cyb561d1
Cyb561d2
Cyb5d1
Cyb5d2
Cyb5r4
Cyc1
Cyhr1
Cyp46a1
Cyp4f3
Cyp51a1-as1
Cystm1
Cyth2
D2hgdh
Daam1
Dab2
Dag1
Dalrd3
Dancr
Dao
Dap3
Dapk1
Dars2
Dars-as1
Daw1
Dazap1
Dbf4b
Dbi
Dbil5p
Dbip1
Dbn1
Dbnl
Dcaf10
Dcaf11
Dcaf17
Dcaf4
Dcaf6
Dcaf7
Dclre1b
Dcp2
Dcst2
Dctn5
Dctn6
Dcxr-dt
Dda1
Ddhd2
Ddias
Ddr1
Ddx10
Ddx11
Ddx11l10
Ddx11l5
Ddx11l8
Ddx18
Ddx19a
Ddx19b
Ddx21
Ddx25
Ddx27
Ddx39b-as1
Ddx3x
Ddx3y
Ddx42
Ddx46
Ddx50
Ddx55
Decr2
Defb110
Degs1
Dele1
Dennd1c
Dennd2c
Dennd3
Denr
Depp1
Desi2
Dffb
Dgat2
Dgcr8
Dguok
Dhdds
Dhodh
Dhrs11
Dhrs7b
Dhx30
Dhx38
Dhx40
Dhx9
Diablo
Dicer1-as1
Dip2a
Dipk1a
Dipk2a
Disc1fp1
Disp2
Disp3
Dkc1
Dkk1
Dld
Dleu1
Dlgap1-as1
Dlgap4
Dlst
Dlx1
Dlx4
Dm1-as
Dmap1
Dmpk
Dmtf1
Dmxl1
Dnaaf1
Dnaaf3
Dnah11
Dnai1
Dnaja1
Dnaja3
Dnajb11
Dnajb13
Dnajb2
Dnajb4
Dnajb5
Dnajb6
Dnajb9
Dnajc13
Dnajc21
Dnajc24
Dnajc25
Dnajc25-gng10
Dnajc27-as1
Dnajc3
Dnajc5
Dnajc9
Dnajc9-as1
Dnal1
Dnase1
Dnm1
Dnm1l
Dnm2
Dnm3
Dnttip1
Dock9-dt
Dok1
Dop1a
Dot1l
Dpagt1
Dpf2
Dph1
Dph6-dt
Dpp3
Dpp9
Dpy19l2p4
Dpy19l4
Dpy30
Dpysl2
Draic
Drap1
Drc3
Drg1
Drg2
Dscaml1
Dse
Dsp
Dstn
Dtl
Dtwd1
Dubr
Dus2
Dus4l
Dusp13
Dusp14
Dusp22
Dusp28
Dusp8p5
Dut
Dux4l18
Dux4l50
Dym
Dync1h1
Dync2h1
Dynll1
Dynlrb1
Dynlrb2
Dyrk1a
Dyrk2
Dyrk3
Dzip3
E4f1
Eaf2
Ebag9
Ecsit
Ect2
Edc4
Edrf1
Eed
Eef1a1p25
Eef1akmt3
Eef1d
Eef2k
Eef2kmt
Efcab5
Efhc1
Efna3
Efr3a
Egln1p1
Egln2
Ehbp1l1
Ehd1
Ehmt1
Ei24
Eid1
Eid3
Eif1
Eif1ay
Eif2a
Eif2ak3-dt
Eif2b5
Eif2s1
Eif3b
Eif3f
Eif3i
Eif3k
Eif3l
Eif3m
Eif4a1
Eif4a2
Eif4b
Eif4e2
Eif4g1
Eif4h
Eif5
Eif5a
Eif5b
Elf3
Elmod3
Elovl2-as1
Elp2
Elp3
Elp5
Emc10
Emc1-as1
Emc3-as1
Emc4
Emc6
Emd
Eme2
Emg1
Eml2
Eml3
Eml4
Eml6
Emsy
Endov
Engase
Enkd1
Eno3
Eno4
Enoph1
Enpp3
Entpd6
Entr1
Ep400
Ep400p1
Epas1
Epb41
Epb41l4a
Epb41l4a-as1
Epc2
Epcam-dt
Ephx1
Ephx2
Epn1
Epor
Eps8l1
Erbb3
Erbin
Ercc1
Ercc5
Ercc6l2
Erg28
Ergic3
Eri1
Ericd
Erich6-as1
Erlec1
Erlin2
Ermard
Erp29
Ervmer34-1
Esco2
Esrra
Esyt1
Etfdh
Etnk1
Etv2
Evl
Ewsr1
Exo1
Exo5
Exoc6
Exog
Exosc10-as1
Exosc2
Exosc4
Exosc7
Exosc8
Exosc9
Ext2
Extl3
Eya4
Faah
Faap20
Fabp5p3
Fadd
Fads2
Faf2
Fahd1
Fahd2a
Fahd2cp
Faim2
Falec
Fam102b
Fam110a
Fam111a
Fam111b
Fam118a
Fam118b
Fam120b
Fam122a
Fam122c
Fam124a
Fam131a
Fam133a
Fam135a
Fam149b1
Fam151b
Fam160a1
Fam162a
Fam173a
Fam174a
Fam177a1
Fam182b
Fam183a
Fam187a
Fam189b
Fam19a3
Fam19a5
Fam200b
Fam201a
Fam201b
Fam206a
Fam207a
Fam20b
Fam214b
Fam216a
Fam221a
Fam221b
Fam228b
Fam234a
Fam234b
Fam27e5
Fam32a
Fam43a
Fam47e
Fam50b
Fam53c
Fam72a
Fam76a
Fam86b3p
Fam86c1
Fam89b
Fam91a1
Fam98b
Fam98c
Fan1
Fancd2
Fancg
Fanci
Fank1
Farp2
Fastkd2
Fbl
Fbrs
Fbxl15
Fbxl19
Fbxl3
Fbxl8
Fbxo22
Fbxo24
Fbxo25
Fbxo28
Fbxo31
Fbxo34
Fbxo38
Fbxo4
Fbxo44
Fbxo45
Fbxo7
Fbxo9
Fcf1
Fcgr3a
Fcgrt
Fcho2
Fdps
Fdxr
Fem1a
Fer
Fez1
Fgf11
Fgf9
Fgfr1op2
Fggy
Fhl1
Fibp
Fig4
Filip1l
Fip1l1
Fkbp10
Fkbp2
Fkrp
Flad1
Flnb
Flot2
Flt3lg
Flvcr1
Flywch1
Flywch2
Fmc1
Fmc1-luc7l2
Fmnl1
Fmr1
Fndc3b
Fnta
Fo538757.1
Fo704657.1
Focad
Fos
Fosb
Fosl2
Foxa3
Foxc1
Foxc2-as1
Foxcut
Foxk2
Foxn2
Foxo3
Foxo6
Foxp2
Foxred1
Frat1
Frg1bp
Frmd6
Frmd8
Fscn1
Fsd1
Fsd1l
Fst
Fstl3
Fto
Ftsj1
Fuk
Fundc2
Fus
Fut11
Fut8
Fxn
Fyn
Fyttd1
Fzd3
Fzd6
Fzr1
G6pc3
G6pd
Gaa
Gabarap
Gabarapl1
Gabpb1-as1
Gabpb2
Gabrb1
Gad1
Gadd45b
Gadd45g
Gal3st4
Galns
Galnt11
Galnt13
Galnt6
Galt
Gan
Gap43
Gapdh
Gapvd1
Gar1
Garnl3
Gars
Gas2l3
Gas6-as1
Gas8
Gatad1
Gatad2a
Gatc
Gatm
Gbf1
Gca
Gcat
Gcc2
Gcdh
Gchfr
Gcnt1
Gdap1
Gdf15
Gdpd1
Gdpgp1
Gemin2
Gemin6
Gemin7
Gen1
Get4
Gfi1b
Gfm1
Gga1
Ggnbp2
Ggps1
Ggt1
Ggt6
Ggtlc4p
Gh1
Ghrhr
Gid4
Gid8
Gigyf2
Ginm1
Gins4
Gipc2
Git1
Gja9
Gjd3
Gk
Glb1l2
Glce
Gle1
Gli1
Gli2
Glipr1l2
Glipr2
Glis2
Glrb
Glrx3
Glrx5
Gls
Glt8d2
Glud1p3
Glyctk
Glyctk-as1
Gmcl1
Gmeb1
Gmppa
Gna11
Gnai2
Gnal
Gnao1
Gnas
Gnat1
Gnb2
Gng2
Gnl3
Gnl3l
Gnpat
Gnptg
Gnrhr2
Golga4
Golt1b
Gorasp2
Gpaa1
Gpalpp1
Gpat4
Gpatch11
Gpatch3
Gpbp1
Gpd1l
Gper1
Gphn
Gpi
Gpn3
Gpr107
Gpr137
Gpr146
Gpr157
Gpr17
Gpr84
Gpr89a
Gprc5a
Gprc5d-as1
Gpsm2
Gpt2
Gpx4
Gramd1a
Gramd1b
Grhl2
Grhpr
Grina
Grk4
Grk5
Grk5-it1
Grk6
Grn
Grpel2
Grwd1
Gse1
Gskip
Gstcd
Gstt2b
Gstz1
Gtf2e1
Gtf2h1
Gtf2h2c
Gtf2h3
Gtf2i
Gtf2ip13
Gtf2ip4
Gtf2ird1
Gtf3a
Gtpbp10
Gtpbp4
Gtpbp8
Guf1
Guk1
Gusbp1
Gvqw3
Gzf1
H1f0
H1fx-as1
H6pd
Habp4
Hacd3
Haspin
Hat1
Haus2
Haus5
Hax1
Hbp1
Hcg11
Hcg14
Hcg20
Hcg25
Hcg27
Hcn3
Hcrt
Hcst
Hdac10
Hdac2-as2
Hdac3
Hdac4-as1
Hdac6
Hdgf
Hdhd5-as1
Heatr3
Hectd2
Helb
Hells
Hes1
Hes7
Hexa-as1
Hexd
Hexim1
Hexim2
Hgh1
Hgs
Hhla3
Hibadh
Hid1
Hilpda
Hils1
Hinfp
Hint2
Hipk1
Hist1h1b
Hist1h1ps1
Hist1h2ab
Hist1h2ac
Hist1h2ae
Hist1h2ag
Hist1h2ah
Hist1h2al
Hist1h2bd
Hist1h2be
Hist1h2bm
Hist1h2bn
Hist1h2bo
Hist1h3d
Hist1h3h
Hist1h4b
Hist1h4e
Hist3h2bb
Hist4h4
Hivep1
Hivep2
Hk2
Hkr1
Hla-e
Hltf-as1
Hm13
Hmbox1
Hmces
Hmg20a
Hmga1
Hmga2
Hmgb1p35
Hmgb3
Hmgb3p22
Hmgcl
Hmgcr
Hmgn2
Hmgn4
Hmgxb4
Hmmr
Hmox2
Hnrnpa1
Hnrnpab
Hnrnph3
Hnrnpm
Hnrnpul1
Hook3
Hoxa6
Hoxb6
Hoxb-as3
Hoxc10
Hoxc-as3
Hrc
Hs2st1
Hsbp1
Hscb
Hsd11b1l
Hsd17b14
Hsd17b4
Hsd17b6
Hsd3b7
Hsdl2
Hsf1
Hsf2
Hsp90ab1
Hspa12a
Hspa14
Hspa4
Hspa4l
Hspb1
Hspb9
Hspd1p7
Hspe1
Hspe1-mob4
Htd2
Htra2
Htt
Hyal1
Hyal3
Hydin2
Hyls1
Iah1
Icam1
Icam3
Ice1
Id1
Id2
Ide
Idh1-as1
Idh2-dt
Idh3a
Ier3
Ier3-as1
Ier5l
Ifi35
Ifitm9p
Ifrd1
Ift122
Ift27
Ift43
Ift52
Ift74
Ift81
Igf1r
Igflr1
Igha2
Ighmbp2
Ikbkb
Ikbkg
Il17rc
Il1r2
Il1rap
Il24
Il2ra
Il34
Il3ra
Il4r
Il6st
Ilf3
Imp3
Impa2
Inafm1
Ing1
Ing2
Ing3
Ing5
Inhcap
Ino80b
Ino80b-wbp1
Ino80c
Ino80e
Inpp4a
Inpp5a
Inpp5b
Inpp5f
Insig2
Ints10
Ints3
Ints6-as1
Ip6k1
Ipo11
Ipo9
Iqank1
Iqcc
Iqce
Iqcg
Iqch
Iqgap1
Irak4
Ireb2
Irf6
Irf9
Irgq
Irx5
Isca2
Iscu
Isg15
Isg20
Isl2
Islr2
Isoc1
Ist1
Itch
Itfg1-as1
Itfg2
Itga3
Itgae
Itgb7
Itm2c
Itpk1
Itsn1
Izumo1
Izumo2
Izumo4
Jade2
Jagn1
Jam3
Jarid2
Jmjd8
Jph4
Jpt2
Jpx
Kank1
Kank3
Kansl1-as1
Kantr
Kat14
Kat5
Kat7
Kat8
Katnb1
Kazald1
Kbtbd12
Kcnab2
Kcne3
Kcnh4
Kcnip2-as1
Kcnip3
Kcnk1
Kcp
Kctd1
Kctd11
Kctd15
Kctd2
Kctd20
Kctd21-as1
Kctd5
Kctd7
Kdm1a
Kdm1b
Kdm2a
Kdm2b
Kdm3a
Kdm4a
Kdm4c
Kdm4d
Kdm6b
Kdm7a-dt
Kdm8
Khdrbs1
Khdrbs3
Khk
Kiaa0355
Kiaa0513
Kiaa0556
Kiaa0586
Kiaa1109
Kiaa1324
Kiaa1671
Kiaa1841
Kiaa2026
Kif15
Kif1bp
Kif21b
Kif22
Kif23
Kif26a
Kif2a
Kif3c
Kif4a
Kifc1
Kifc2
Kifc3
Kirrel1
Kit
Klc1
Klc4
Klf11
Klf13
Klf16
Klf5
Klhdc10
Klhdc3
Klhl10
Klhl12
Klhl17
Klhl20
Klhl23
Klhl26
Klhl28
Klhl7
Klrg1
Kmt2a
Kmt2b
Kmt2d
Kmt2e
Kmt5a
Kmt5c
Knl1
Knstrn
Kntc1
Kpna2
Krbox4
Kremen1
Krt18p13
Krt81
Krt8p42
Krt8p47
Krtap5-as1
Ksr1
Ktn1
Kxd1
L3mbtl2
L3mbtl3
Lacc1
Lactb2-as1
Lama1
Lamb2
Lamtor2
Lamtor4
Lamtor5-as1
Lancl2
Lap3
Laptm4b
Larp1b
Larp4
Larp7
Lars2
Lasp1
Lbhd1
Lbx2
Lcmt1
Ldb3
Ldha
Ldhb
Ldlr
Lef1-as1
Lekr1
Lemd2
Lemd3
Leng8
Letm2
Lfng
Lgals3
Lgals3bp
Lgi4
Lgr6
Lhpp
Lhx2
Lias
Lig3
Lims1
Lin37
Lin52
Lin7b
Linc00111
Linc00167
Linc00205
Linc00265
Linc00271
Linc00337
Linc00339
Linc00431
Linc00449
Linc00467
Linc00520
Linc00592
Linc00620
Linc00630
Linc00649
Linc00653
Linc00667
Linc00674
Linc00685
Linc00689
Linc00707
Linc00853
Linc00881
Linc00884
Linc00894
Linc00910
Linc01010
Linc01011
Linc01094
Linc01121
Linc01126
Linc01134
Linc01140
Linc01166
Linc01215
Linc01220
Linc01271
Linc01357
Linc01424
Linc01426
Linc01491
Linc01515
Linc01521
Linc01551
Linc01560
Linc01571
Linc01578
Linc01606
Linc01607
Linc01635
Linc01672
Linc01686
Linc01694
Linc01715
Linc01716
Linc01749
Linc01771
Linc01778
Linc01786
Linc01806
Linc01836
Linc01881
Linc01913
Linc01976
Linc02001
Linc02028
Linc02054
Linc02062
Linc02139
Linc02210
Linc02298
Linc02356
Linc02495
Linc02532
Linc02564
Linc02585
Linc02588
Linc02640
Lipe-as1
Lipt1
Lix1l-as1
Lmna
Lmnb2
Lmo7
Lmod1
Lncnef
Lonp1
Lonp2
Lrch3
Lrp3
Lrp4-as1
Lrr1
Lrrc1
Lrrc14
Lrrc23
Lrrc24
Lrrc27
Lrrc28
Lrrc36
Lrrc42
Lrrc45
Lrrc49
Lrrc61
Lrrc63
Lrrc73
Lrrc8a
Lrriq1
Lrsam1
Lrtomt
Lrwd1
Lsm14a
Lsm14b
Lsm2
Lsm8
Lsr
Ltbp3
Ltbp4
Luc7l2
Luc7l3
Lxn
Ly6e
Ly6e-dt
Lypla2
Lyplal1
Lyrm7
Lyrm9
Lztr1
Macrod2
Macrod2-it1
Mad2l1bp
Madcam1
Maf1
Maff
Mafg-dt
Mafk
Maged1
Maged2
Magix
Mak16
Malat1
Malsu1
Malt1
Mamdc4
Mamstr
Man1b1
Man2a2
Man2b2
Manbal
Maneal
Maoa
Map1a
Map1lc3a
Map1lc3b
Map2
Map2k1
Map2k3
Map2k7
Map3k13
Map3k14-as1
Map3k19
Map3k2-dt
Map3k3
Map4k3-dt
Mapk12
Mapk14
Mapk1ip1l
Mapk6
Mapk7
Mapk8
Mapk8ip1
Mapk8ip3
Mapkapk3
Mapkapk5
Mapre2
Mapre3
Mapt
Mapt-it1
March10
March6
March7
March9
Marcol
Mark3
Mark4
Mars2
Mast1
Mastl
Mat2a
Matn1-as1
Matr3
Mau2
Mavs
Mbd1
Mbd5
Mbd6
Mbnl1
Mbtps2
Mccc2
Mcf2l
Mcm10
Mcm2
Mcm3ap-as1
Mcm4
Mcoln1
Mcph1
Mcrip2
Mcts2p
Mdga1
Mdh2
Mdm2
Mdm4
Mdp1
Mds2
Mecr
Med1
Med11
Med12l
Med14
Med15
Med17
Med18
Med25
Med28
Med30
Med9
Mef2a
Megf6
Megf8
Meig1
Meis1
Meltf
Men1
Mepce
Mest
Mestit1
Metap1d
Metrnl
Mettl14
Mettl15
Mettl22
Mettl23
Mettl25
Mettl2a
Mettl2b
Mettl9
Mfn2
Mfsd1
Mfsd11
Mfsd13a
Mfsd4b
Mga
Mgat1
Mgme1
Mgrn1
Mhencr
Mia2
Mia3
Mib1
Mib2
Micos10
Micos10-nbl1
Micu3
Mid1ip1
Mid1ip1-as1
Midn
Mief1
Mif
Mif-as1
Miga2
Mimt1
Mincr
Mink1
Mip
Mipol1
Mir1181
Mir1268a
Mir1271
Mir1292
Mir1538
Mir1539
Mir1908
Mir193bhg
Mir212
Mir2861
Mir3143
Mir3153
Mir3175
Mir3178
Mir3184
Mir3188
Mir3189
Mir3190
Mir3191
Mir3199-1
Mir3199-2
Mir33b
Mir345
Mir3610
Mir3663
Mir3678
Mir3936
Mir3936hg
Mir3960
Mir423
Mir4258
Mir4421
Mir4434
Mir4442
Mir4448
Mir4449
Mir4453
Mir4453hg
Mir4458hg
Mir4470
Mir4479
Mir4522
Mir4523
Mir4530
Mir4632
Mir4638
Mir4645
Mir4651
Mir4674
Mir4687
Mir4727
Mir4741
Mir4754
Mir4756
Mir4757
Mir4767
Mir4787
Mir497hg
Mir5001
Mir5088
Mir5090
Mir5091
Mir5188
Mir548ak
Mir548aw
Mir5695
Mir5696
Mir5787
Mir6084
Mir6089
Mir6125
Mir638
Mir639
Mir647
Mir6500
Mir6508
Mir6515
Mir6732
Mir6777
Mir6795
Mir6809
Mir6825
Mir6833
Mir6847
Mir6875
Mir7107
Mir7113
Mir7-3
Mir7-3hg
Mir770
Mir7706
Mir7845
Mir8072
Mir8078
Mir92b
Mirlet7bhg
Mitf
Mkrn2
Mkrn3
Mlec
Mlst8
Mlx
Mmaa
Mmp23b
Mnt
Mob1b
Mob4
Mocs3
Morc3
Morf4l1
Morf4l2-as1
Morn5
Mospd2
Mospd3
Mpdu1
Mpl
Mpp5
Mpp6
Mppe1
Mpv17
Mr1
Mrfap1
Mrgprf
Mrgprg
Mrgprg-as1
Mri1
Mrm1
Mrm2
Mrm3
Mroh1
Mrpl15
Mrpl15p1
Mrpl18
Mrpl20-as1
Mrpl30
Mrpl32
Mrpl34
Mrpl4
Mrpl40
Mrpl45
Mrpl48
Mrpl49
Mrpl52
Mrpl54
Mrpl58
Mrps11
Mrps12
Mrps16
Mrps17
Mrps18b
Mrps18c
Mrps22
Mrps31p4
Mrps6
Mrps7
Mrrf
Mrs2
Mrtfb
Mrto4
Mrvi1-as1
Ms4a13
Msc-as1
Msh2
Msh5
Msh5-sapcd1
Msh6
Msi2
Msl1
Msmo1
Msra
Mst1p2
Msto2p
Mta2
Mtap
Mtcl1
Mtdh
Mtf2
Mtfr1l
Mtg1
Mtg2
Mthfd1
Mthfd1l
Mthfd2
Mtmr14
Mtmr3
Mtmr9
Mtr
Mtrex
Mtrr
Mturn
Mtx1
Muc20-ot1
Muc4
Mus81
Mvb12a
Mvk
Mx1
Mxd1
Mxd3
Mxi1
Mxra7
Mybl2
Myc
Mycbpap
Mydgf
Myeov
Myl12a
Myl12b
Myl5
Myl6
Myl6b
Mylip
Mylk4
Mylpf
Mynn
Myo15b
Myo18b
Myo1b
Myo1f
Myo9b
Myom1
Myom2
Myrf
Mzf1-as1
N4bp2
NA
Naa10
Naa16
Naa35
Naa38
Naa40
Naa60
Naaladl2
Nabp1
Nadk
Nadsyn1
Nagk
Nalt1
Nans
Napa-as1
Napg
Napsa
Napsb
Narf
Nasp
Nat10
Nat8l
Nat9
Nav2
Naxe
Nbea
Nbeal1
Nbl1
Nbpf12
Nbpf3
Nbr1
Nbr2
Ncapg
Ncaph
Ncaph2
Ncbp1
Ncbp2l
Ncf4-as1
Nck1
Ncln
Ncoa3
Ncoa7
Ncr3lg1
Ncstn
Ndc80
Ndel1
Ndfip2
Ndor1
Ndufa13
Ndufa3
Ndufa4l2
Ndufa6-dt
Ndufa7
Ndufaf3
Ndufaf5
Ndufaf6
Ndufb10
Ndufb2
Ndufb4
Ndufb5
Ndufb9
Ndufs2
Ndufs3
Ndufs5
Ndufs6
Ndufs7
Ndufs8
Ndufv1
Ndufv2
Ndufv3
Neat1
Necap1
Necap2
Nectin3
Nedd1
Nedd4l
Nedd8
Nedd8-mdp1
Nedd9
Nefl
Nefm
Neil2
Neil3
Nelfb
Nelfcd
Neo1
Neurl4
Nf1
Nf2
Nfat5
Nfatc2ip
Nfatc3
Nfic
Nfkb2
Nfkbib
Nfx1
Nfya
Nfyc
Nif3l1
Nifk-as1
Nip7
Nipa1
Nipa2
Nipal3
Nipsnap2
Nisch
Nit1
Nkila
Nktr
Nlgn2
Nlk
Nlrp1
Nlrp12
Nlrp14
Nlrx1
Nmb
Nmd3
Nme1
Nme1-nme2
Nmral1
Nmt1
Nnmt
Noc4l
Noct
Nol11
Nol12
Nol4l
Nol7
Nolc1
Nono
Nop14-as1
Nop53
Nop56
Nop58
Nop9
Notch3
Nox5
Npas4
Npipb8
Nploc4
Npm1
Npm1p46
Npr3
Nprl2
Nprl3
Nqo2
Nr1d2
Nr1h2
Nr1h3
Nr2f6
Nr4a1
Nr4a3
Nrbf2
Nrbp1
Nrf1
Nrp1
Nrsn2
Nsa2
Nsd2
Nsdhl
Nsg2
Nsmce1-dt
Nsmce2
Nsrp1
Nsun3
Nsun4
Nsun6
Nsun7
Nt5dc1
Ntf3
Ntmt1
Ntn5
Ntrk2
Nubp2
Nubpl
Nucb1
Nudc
Nudt16
Nudt19
Nudt2
Nudt4
Nudt7
Nuf2
Nup107
Nup214
Nup50
Nup85
Nup88
Nup93
Nupl2
Nutf2
Nutm1
Nxnl2
Nxph3
Ocel1
Ociad1
Odc1-dt
Odr4
Ofd1
Ogdh
Ogfod2
Ogfr
Oip5-as1
Olfm1
Oosp1p2
Oosp3
Opa1
Opn3
Oprl1
Or2x1p
Or8t1p
Orai1
Orc6
Os9
Osbpl2
Osbpl5
Osbpl6
Osbpl9
Oscp1
Oser1-dt
Osgin2
Ostc
Ostf1
Otud1
Otud6b
Otulin
Oxnad1
Oxr1
Oxsm
Oxsr1
P3h2
P3h4
Pa2g4
Paaf1
Pabpc1l
Pabpc4
Pabpn1
Pacrg-as3
Pacrgl
Pacs2
Pacsin2
Padi4
Pafah1b1
Page2
Page2b
Paics
Paip2
Palm
Palmd
Pam16
Pan2
Pan3
Pank2
Papola
Paqr4
Paqr7
Paqr8
Pard6a
Pard6b
Park7
Parp10
Parp2
Parp3
Parpbp
Patl2
Pax8-as1
Paxbp1-as1
Paxip1-as1
Paxx
Pbdc1
Pbx1
Pc
Pca3
Pcat1
Pcat6
Pcbp1
Pcbp2
Pccb
Pcdh10
Pcf11
Pcgf2
Pcgf3
Pcif1
Pcm1
Pcmt1
Pcmtd2
Pcna
Pcnt
Pcnx1
Pcnx3
Pcnx4
Pcp2
Pcsk9
Pcyox1
Pcyox1l
Pdcd2l
Pdcd5
Pdcd6
Pdcd6ip
Pdcl3
Pde12
Pde4dip
Pde7a
Pde8a
Pdha1
Pdia3p1
Pdia5
Pdik1l
Pdk1
Pdk2
Pdk3
Pdlim2
Pdp1
Pdpr
Pdxdc1
Pdxk
Pdzrn4
Penk
Pet100
Pex13
Pex14
Pex3
Pfas
Pfdn4
Pfkfb2
Pfkm
Pgam1
Pgam5
Pgap2
Pgbd2
Pgc
Pgd
Pgs1
Phactr4
Phax
Phf1
Phf10
Phf14
Phf20
Phf20l1
Phf23
Phf3
Phf7
Phgdh
Phldb2
Phldb3
Phospho2
Phpt1
Phrf1
Pi4k2a
Pias1
Pias4
Pibf1
Pick1
Pigg
Pigt
Pigu
Pigv
Pigw
Pigx
Pigy-dt
Pik3c2a
Pik3ca
Pik3cd-as1
Pim1
Pim3
Pinlyp
Pip5k1a
Pipox
Pithd1
Pitpna
Pitpna-as1
Pitpnm3
Pkd2
Pkd2l1
Pkd2l2
Pkib
Pkig
Pkn2
Pknox1
Pla2g4e-as1
Plcg1
Plcg2
Pld2
Pld3
Plec
Plekha1
Plekha3
Plekha4
Plekha8
Plekhb1
Plekhb2
Plekhf2
Plekhg2
Plk1
Plk3
Plk4
Plpp3
Pls1
Plxdc1
Plxnb3
Pmf1
Pmm1
Pmpca
Pms1
Pms2cl
Pnn
Pno1
Pnpla5
Pnpla6
Pnpla7
Pnrc1
Pnrc2
Pofut1
Pola1
Pola2
Polb
Pold1
Pold3
Pole4
Polh
Poli
Polk
Polr1c
Polr2a
Polr2b
Polr2c
Polr2f
Polr2h
Polr2k
Polr2m
Polr3b
Polr3e
Polr3g
Pom121
Pomt1
Pop1
Pop4
Pop7
Por
Pot1-as1
Pou2f1
Pou2f2
Pou3f2
Ppan
Ppan-p2ry11
Ppara
Ppard
Ppcdc
Ppcs
Ppdpf
Ppef1
Ppfia1
Ppfia3
Pphln1
Ppia
Ppiap35
Ppie
Ppif
Ppig
Ppih
Ppil2
Ppip5k2
Ppm1a
Ppm1b
Ppm1d
Ppm1g
Ppm1k-dt
Ppm1l
Ppme1
Ppox
Ppp1cb
Ppp1r11
Ppp1r12b
Ppp1r15a
Ppp1r27
Ppp1r3e
Ppp1r3f
Ppp1r7
Ppp1r8
Ppp2r1a
Ppp2r2a
Ppp2r2d
Ppp2r5b
Ppp2r5c
Ppp2r5d
Ppp4c
Ppp4r2
Ppp4r4
Ppp5c
Ppp6r2
Ppp6r3
Ppt2
Ppt2-egfl8
Ppwd1
Pqlc2
Prdm16
Prdx4
Prdx5
Prdx6
Prelid1
Prelid3a
Prickle4
Prim2
Prkab1
Prkar1a
Prkar2a-as1
Prkce
Prkch
Prkcsh
Prkrip1
Prmt2
Prmt3
Prmt5
Prmt5-as1
Prmt7
Prnp
Proser3
Prpf3
Prpf31
Prpf38a
Prpf38b
Prpf39
Prpf4
Prpf40b
Prpf4b
Prpsap2
Prr11
Prr16
Prr29
Prr3
Prr5
Prr7
Prrc1
Prrc2a
Prrc2b
Prrc2c
Prrg2
Prrt3
Prrt3-as1
Prss16
Prtfdc1
Prxl2a
Psca
Psen1
Psenen
Pskh1
Psma4
Psmb3
Psmb6
Psmb9
Psmc2
Psmc4
Psmd11
Psmd2
Psmd3
Psmd9
Psme2p2
Psme3
Psmf1
Psmg2
Psmg3-as1
Psors1c1
Pstk
Ptbp1
Ptcd2
Ptcd3
Ptdss1
Ptger4p2
Ptgr2
Ptk2b
Ptk7
Ptma
Ptms
Ptov1
Ptp4a1
Ptpa
Ptpmt1
Ptpn1
Ptpn11
Ptpn18
Ptpn22
Ptpn23
Ptpn4
Ptpra
Ptprf
Ptrh1
Pts
Puf60
Pura
Pusl1
Pvr
Pwp1
Pxmp2
Pxn-as1
Pycard
Pycard-as1
Pyroxd1
Qars
Qki
Qpctl
Qrich1
Qtrt1
Qtrt2
R3hdm1
Rab10
Rab11a
Rab11b
Rab11fip3
Rab12
Rab18
Rab1b
Rab2a
Rab33b
Rab37
Rab4a
Rab4b
Rab4b-egln2
Rab5b
Rab5if
Rab7a
Rab8a
Rab8b
Rabep1
Rabgap1l
Rabgef1
Rabggtb
Rabl3
Rabl6
Rac1
Rad23a
Rad23b
Rad50
Rad51
Rad51ap1
Rad51c
Rad54l
Rad9a
Rad9b
Radx
Rae1
Rai1
Rala
Ralb
Ralbp1
Ralgapb
Ralgps1
Ran
Ranbp1
Ranbp2
Rap1gap2
Rap2b
Rara
Rars
Rasa2
Rasa4
Rasip1
Rasl10a
Rassf1-as1
Rassf4
Raver1
Rb1
Rbak
Rbak-rbakdn
Rbbp4
Rbbp6
Rbbp8
Rbfa
Rbfox3
Rbl2
Rbm10
Rbm14
Rbm14-rbm4
Rbm15
Rbm17
Rbm26-as1
Rbm39
Rbm4
Rbm42
Rbm48
Rbm7
Rbms3
Rbmx2
Rbpj
Rbx1
Rcan3
Rcc1
Rccd1
Rce1
Rcn1
Rcor3
Rdh10
Rdh13
Rdm1p5
Reep4
Reep6
Rel
Rela
Relb
Relch
Rell2
Relt
Renbp
Rer1
Rest
Retreg2
Rexo2
Rexo5
Rf00003
Rf00004
Rf00006
Rf00015
Rf00017
Rf00019
Rf00092
Rf00139
Rf00263
Rf00279
Rf00407
Rf00554
Rf00568
Rf01210
Rf01955
Rf01956
Rf01957
Rf02103
Rf02116
Rf02118
Rf02122
Rf02124
Rf02125
Rf02148
Rf02174
Rf02175
Rf02176
Rf02187
Rf02188
Rf02198
Rf02215
Rf02216
Rf02217
Rf02220
Rfc1
Rfc3
Rfc4
Rfc5
Rfesd
Rfesdp1
Rflna
Rfpl1s
Rfx5
Rfxank
Rfxap
Rgl1
Rgs17
Rgs20
Rgs6
Rhbdd2
Rhoa
Rhob
Rhobtb2
Rhoq
Rhoqp1
Rhot2
Rhpn1
Ribc1
Ribc2
Ric1
Ric8b
Rif1
Rimklb
Ring1
Rint1
Ripk2
Rita1
Rmdn2
Rmi1
Rmi2
Rmnd5b
Rn7skp114
Rn7skp175
Rn7sl1
Rn7sl181p
Rn7sl3
Rn7sl354p
Rn7sl461p
Rn7sl736p
Rn7sl832p
Rna5s7
Rna5sp137
Rna5sp473
Rna5sp492
Rnase4
Rnaseh1-as1
Rnasek
Rnasek-c17orf49
Rnf111
Rnf114
Rnf121
Rnf123
Rnf138
Rnf139
Rnf14
Rnf144a
Rnf144b
Rnf146
Rnf151
Rnf167
Rnf187
Rnf2
Rnf20
Rnf214
Rnf216p1
Rnf217
Rnf31
Rnf32
Rnf34
Rnf40
Rnf43
Rnf5
Rnf7
Rnf8
Rnft1-dt
Rnmt
Rnpc3
Rnu1-120p
Rnu12
Rnu1-2
Rnu1-20p
Rnu1-8p
Rnu2-1
Rnu2-17p
Rnu2-24p
Rnu2-2p
Rnu4-1
Rnu4-8p
Rnu6-1
Rnu6-1311p
Rnu6-2
Rnu6-431p
Rnu6-481p
Rnu6-510p
Rnu6-722p
Rnu6-863p
Rnu6-881p
Rnu6-9
Rnu6-920p
Rnu6-92p
Rnu6atac
Rnu7-27p
Rnvu1-14
Rnvu1-15
Rnvu1-19
Rnvu1-7
Rny1p5
Rny4
Ro60
Robo3
Rock1p1
Romo1
Ropn1l
Rora-as1
Rpa1
Rparp-as1
Rpf2
Rpl10
Rpl10a
Rpl13
Rpl13a
Rpl13p5
Rpl14
Rpl15
Rpl17
Rpl19
Rpl22p3
Rpl23a
Rpl26
Rpl26l1
Rpl27
Rpl27a
Rpl30p7
Rpl34
Rpl36
Rpl37a
Rpl4
Rpl5
Rpl5p28
Rpl7a
Rplp0
Rplp0p2
Rplp1
Rplp2
Rpn2
Rpp14
Rpp21
Rpp30
Rpp38
Rpph1
Rprd1b
Rprd2
Rps11
Rps12
Rps15
Rps19
Rps19bp1
Rps21
Rps28
Rps3a
Rps4xp16
Rps5
Rps5p3
Rps6kb1
Rps6kb2
Rps7
Rps8
Rps9
Rpsap31
Rpsap52
Rpusd2
Rraga
Rrm1
Rrm2
Rrnad1
Rrp1
Rrp12
Rrp15
Rsad1
Rsrc1
Rtca
Rtel1
Rtel1-tnfrsf6b
Rtf2
Rtn3
Rundc1
Rundc3a
Rusc1
Rwdd1
S100a13
S100p
S100pbp
S1pr4
Sacm1l
Sae1
Safb
Samd11
Samd4a
Samd5
Samd8
Samm50
Sap18
Sap30bp
Sar1a
Sars
Sart1
Sat1
Saxo2
Sbdsp1
Sbf2-as1
Scaf1
Scai
Scamp1
Scamp5
Scand2p
Scat2
Scat8
Scimp
Scly
Scml1
Scnm1
Scnn1a
Scnn1d
Scp2
Scyl2
Sdc2
Sdcbp
Sdcbp2-as1
Sdccag8
Sdf2l1
Sdha
Sdhaf2
Sdhaf3
Sdhaf4
Sdhap2
Sdhc
Sdhd
Sdk1
Sec13p1
Sec14l1
Sec23b
Sec23ip
Sec24c
Sec61a1
Sec61a2
Sec61b
Sec62
Secisbp2
Seh1l
Selenoh
Selenoi
Selenom
Selenot
Selenow
Sell
Sema5b
Senp2
Senp3
Senp3-eif4a1
Senp5
Senp8
Sepsecs-as1
Sept1
Sept2
Sept7
Sept9
Serp1
Serpinb8
Serpinb9p1
Serpind1
Set
Setd1a
Setd1b
Setd5
Setdb1
Setdb2
Sf3a2
Sf3b2
Sfi1
Sfr1
Sfswap
Sfxn2
Sgf29
Sgk3
Sgms1-as1
Sgms2
Sgo1-as1
Sgsm2
Sgsm3
Sh2b1
Sh2d3c
Sh2d6
Sh3bgr
Sh3bgrl
Sh3bp5
Sh3glb1
Sh3glb2
Shc1
Shf
Shkbp1
Shld2
Shld3
Shmt2
Shoc2
Siah1
Sin3a
Sin3b
Sipa1l1
Sipa1l3
Sirt1
Sirt4
Sirt5
Sirt7
Siva1
Ska1
Skida1
Skil
Skiv2l
Skp2
Slc12a1
Slc12a2
Slc12a9
Slc12a9-as1
Slc16a13
Slc16a1-as1
Slc22a11
Slc22a15
Slc22a4
Slc23a3
Slc24a1
Slc25a10
Slc25a19
Slc25a21-as1
Slc25a25
Slc25a26
Slc25a3
Slc25a36
Slc25a37
Slc25a4
Slc25a44
Slc25a5
Slc27a4
Slc27a5
Slc2a11
Slc2a4
Slc2a4rg
Slc2a8
Slc30a5
Slc30a9
Slc31a2
Slc35a4
Slc35a5
Slc35e2a
Slc35e2b
Slc35e3
Slc35g1
Slc38a1
Slc38a6
Slc39a1
Slc39a10
Slc39a13
Slc39a14
Slc39a4
Slc39a7
Slc39a9
Slc3a2
Slc44a1
Slc44a4
Slc49a4
Slc4a1ap
Slc50a1
Slc6a12
Slc6a6
Slc7a2
Slc9a1
Slc9a3
Slc9a3-as1
Slc9a6
Slc9b2
Slf1
Slk
Smad4
Smad5
Smap1
Smap2
Smarca2
Smarca4
Smarca5-as1
Smarcad1
Smarcal1
Smarcb1
Smarcd1
Smarcd2
Smarce1p2
Smc3
Smc4
Smchd1
Smdt1
Smg6
Smg7
Smim13
Smim2
Smim27
Smim39
Smim4
Smim40
Smox
Smpdl3a
Sms
Smyd2
Smyd5
Snai3-as1
Snap23
Snap25
Snap29
Snap47
Snapc2
Snapc3
Snapin
Snd1
Snhg16
Snhg21
Snhg25
Snhg29
Snhg3
Snhg9
Snora13
Snora26
Snora3a
Snora48
Snora50c
Snora52
Snora57
Snora73a
Snora78
Snora80c
Snorc
Snord101
Snord104
Snord105
Snord110
Snord118
Snord12b
Snord12c
Snord1c
Snord2
Snord24
Snord35b
Snord36b
Snord42b
Snord45a
Snord45c
Snord46
Snord48
Snord49a
Snord49b
Snord55
Snord58c
Snord68
Snrk
Snrnp25
Snrnp35
Snrnp70
Snrpa
Snrpb2
Snrpc
Snrpd1
Snrpd2
Snrpd3
Snrpe
Snrpn
Sntb2
Snurf
Snx1
Snx11
Snx14
Snx18
Snx21
Snx32
Snx7
Snx9
Soat1
Socs2
Socs4
Socs7
Son
Sorbs2
Sorbs3
Sos2
Sox2-ot
Sp2
Sp2-as1
Spa17
Spaca5
Spaca9
Spag16
Spag4
Spart-as1
Spast
Spata1
Spata17
Spata20
Spata33
Spata5l1
Spata7
Spats2
Spcs2
Spdl1
Specc1
Specc1l
Specc1l-adora2a
Spef2
Spg7
Sphk2
Spin1
Spint2
Spire2
Spns1
Spopl
Sppl2b
Sprtn
Spry4
Spry4-as1
Spryd3
Sptan1
Sptbn1
Sptbn4
Spty2d1os
Srcap
Srd5a1
Srebf1
Srek1
Srfbp1
Srgap1
Srgap2
Srgap2c
Srp19
Srp54
Srpk3
Srprb
Srr
Srrd
Srrm1
Srrm2
Srrm5
Srrt
Srsf11
Srsf3
Srsf5
Srsf8
Ss18l1
Ss18l2
Ssb
Ssbp1
Ssbp4
Ssmem1
Ssna1
Ssr4
Sssca1
Sstr5
St13p6
St3gal2
St3gal4
St6gal1
St6galnac1
St7
St7-ot4
Stac3
Stag3l4
Stag3l5p
Stag3l5p-pvrig2p-pilrb
Stambp
Stard3
Stard7-as1
Stard9
Stim1
Stim2
Stim2-as1
Stimate
Stip1
Stk11ip
Stk16
Stk19
Stk26
Stk38l
Stkld1
Stmn2
Stmn3
Stpg1
Stra6
Stradb
Strap
Strip1
Stub1
Stx12
Stx16
Stx16-npepl1
Stx17
Stx18-as1
Stx3
Stx4
Stx5
Stxbp2
Stxbp3
Stxbp4
Stxbp5
Styx
Styxl1
Sucla2-as1
Suco
Sufu
Sugt1
Sugt1p4
Sult2b1
Sumf2
Sun1
Supt5h
Supt6h
Supv3l1
Surf2
Susd1
Susd6
Suv39h1
Suv39h2
Svil-as1
Swi5
Syap1
Sympk
Syngr1
Syngr2
Syngr4
Synpo
Synpr
Sys1
Sys1-dbndd2
Syt17
Syt2
Syt8
Syt9
Szrd1
Szt2
Tab1
Tab2
Tacc1
Tacc3
Taco1
Tada2b
Taf1
Taf15
Taf1b
Taf4b
Taf8
Taldo1
Tango2
Taok1
Taok2
Tap1
Tapbp
Tapbpl
Tarbp2
Tardbp
Tars2
Tarsl2
Tas1r1
Tasor2
Tat-as1
Tax1bp1
Tbc1d10b
Tbc1d12
Tbc1d13
Tbc1d14
Tbc1d15
Tbc1d17
Tbc1d19
Tbc1d22a
Tbc1d23
Tbc1d24
Tbc1d25
Tbc1d8-as1
Tbcb
Tbce
Tbk1
Tbl1x
Tbl3
Tbp
Tbx10
Tbx3
Tcaim
Tcam1p
Tcea2
Tceal4
Tcerg1
Tcf19
Tcf25
Tcf7l1
Tcf7l2
Tcp11l2
Tcta
Tctn1
Tdg
Tdgf1p7
Tdp1
Tdrd3
Tdrd5
Tead1
Tecpr2
Tecr
Tedc1
Tedc2
Tef
Telo2
Tent4a
Tent4b
Terf2ip
Tesk1
Tex12
Tex2
Tex22
Tex264
Tex45
Tex54
Tex9
Tfam
Tfap2a
Tfap2c
Tfdp1
Tfeb
Tfg
Tfrc
Tgfbr3l
Tgif1
Tgif2
Tgif2-rab5if
Tgm2
Tgs1
Thap11
Thap2
Thap7-as1
Thap9
Thbs3
Them5
Them6
Thnsl1
Thoc6
Thop1
Thra
Thsd4
Thsd8
Thtpa
Tigd2
Tigd5
Timm10b
Timm17a
Timm17b
Timm21
Timm29
Timm44
Timmdc1
Tiparp
Tiprl
Tirap
Tjp3
Tle4
Tle6
Tln2
Tlnrd1
Tlr5
Tlr8-as1
Tm4sf19
Tm4sf19-as1
Tm4sf4
Tm9sf1
Tm9sf2
Tma16
Tma7
Tmbim6
Tmc4
Tmc6
Tmc7
Tmcc1-as1
Tmcc2
Tmco1-as1
Tmco3
Tmco6
Tmed11p
Tmed2
Tmed3
Tmed9
Tmem102
Tmem104
Tmem106b
Tmem106c
Tmem107
Tmem120b
Tmem121
Tmem134
Tmem141
Tmem143
Tmem147
Tmem14b
Tmem161b-as1
Tmem167b
Tmem175
Tmem179b
Tmem182
Tmem183a
Tmem187
Tmem19
Tmem198
Tmem198b
Tmem199
Tmem200a
Tmem205
Tmem208
Tmem219
Tmem220
Tmem222
Tmem223
Tmem248
Tmem251
Tmem254
Tmem255a
Tmem260
Tmem262
Tmem266
Tmem274p
Tmem38a
Tmem38b
Tmem43
Tmem44-as1
Tmem45a
Tmem50a
Tmem53
Tmem62
Tmem63b
Tmem69
Tmem70
Tmem79
Tmem82
Tmem86a
Tmem87b
Tmem91
Tmem9b-as1
Tmpo
Tmpo-as1
Tmprss5
Tmsb4xp4
Tmtc2
Tmub1
Tmub2
Tmx1
Tnfaip1
Tnfaip8l1
Tnfrsf1b
Tnks
Tnni1
Tnpo1
Tnrc6a
Tnrc6b
Tob1-as1
Toe1
Togaram1
Tollip-as1
Tom1l2
Tomm20l
Tomm22
Tomm6
Tonsl
Tor1aip1
Tor1b
Tp53i13
Tp53i3
Tp53inp2
Tp53rk
Tp53tg3gp
Tp53tg3hp
Tp53tg5
Tpcn2
Tpd52l2
Tpgs1
Tpm1
Tpm3p9
Tpm4
Tpp1
Tpp2
Tpra1
Tpt1-as1
Tpt1p8
Tpx2
Trabd2a
Traf3
Traf3ip1
Traf3ip2-as1
Traf4
Tram2-as1
Trappc12
Trappc13
Trappc2b
Trappc4
Trappc5
Trbv20or9-2
Trib1
Trim16
Trim24
Trim28
Trim31
Trim32
Trim39
Trim41
Trim46
Trim52-as1
Trim65
Trim69
Trim8
Trip10
Trip13
Trip6
Trmt10c
Trmt11
Trmt12
Trmt44
Trmt61a
Trnau1ap
Trnt1
Tro
Troap
Trub1
Tsacc
Tsc22d1
Tsc22d1-as1
Tsc22d2
Tsen2
Tsen34
Tsen54
Tsfm
Tshr
Tshz1
Tsku
Tspan10
Tspan14
Tspan19
Tspan31
Tspan7
Tspyl2
Tssc2
Tssc4
Ttc1
Ttc14
Ttc19
Ttc23l
Ttc25
Ttc28-as1
Ttc3
Ttc39a
Ttc4
Ttc7a
Ttc9c
Ttf2
Ttll4
Ttll5
Ttll9
Ttn-as1
Ttpal
Ttyh3
Tubb
Tubb2bp1
Tubb3
Tubb4b
Tubg1
Tubg2
Tubgcp4
Tulp3
Tusc3
Tut1
Tvp23b
Txlna
Txndc9
Txnl1
Txnrd1
Txnrd2
Tymp
Tyms
Tyw1
U2af1l4
U2af2
U2surp
U73166.1
U73169.1
U91328.1
Uap1
Uba1
Uba2
Uba52
Ubac2
Ubap1
Ubap2l
Ubc
Ube2a
Ube2b
Ube2d2
Ube2d3-as1
Ube2d4
Ube2e2
Ube2f
Ube2f-scly
Ube2i
Ube2k
Ube2m
Ube2v1
Ube2v2
Ube3c
Ube4a
Ube4b
Ubfd1
Ubl5
Ubn1
Ubr2
Ubr3
Ubr5-as1
Ubr7
Ubxn2a
Ubxn2b
Ubxn4
Uca1
Uchl1
Uchl3
Ufc1
Ugdh-as1
Uhrf1
Uhrf2
Ulk3
Ulk4
Umad1
Umps
Unc13a
Unc45a
Unc50
Unc5b
Unc5cl
Unc79
Ung
Unk
Upf1
Upf3a
Upp1
Uqcc1
Uqcr10
Uqcrc1
Uqcrc2
Uqcrh
Uqcrq
Uri1
Usf2
Uso1
Usp10
Usp11
Usp14
Usp15
Usp16
Usp20
Usp21
Usp2-as1
Usp30
Usp30-as1
Usp38
Usp39
Usp4
Usp42
Usp43
Usp47
Usp53
Usp8
Usp9x
Uspl1
Utp11
Utp14a
Utp15
Utp20
Utp23
Utp4
Uvssa
Uxt-as1
Vamp8
Vamp9p
Vangl1
Vapa
Vapb
Vars
Vars2
Vash1
Vasp
Vdac2
Vdac3
Vgll3
Vgll4
Vhl
Vma21
Vmac
Vmp1
Vn2r17p
Vps13a
Vps18
Vps26b
Vps35l
Vps37a
Vps37d
Vps45
Vps51
Vps52
Vps8
Vrk1
Vrk2
Vrk3
Vrtn
Vsig1
Vsnl1
Vti1a
Vtrna1-1
Vtrna1-2
Vtrna1-3
Vtrna2-1
Vtrna2-2p
Wac
Wars2-as1
Was
Washc2a
Washc4
Wbp1l
Wdfy2
Wdr13
Wdr18
Wdr19
Wdr20
Wdr25
Wdr34
Wdr36
Wdr37
Wdr38
Wdr43
Wdr44
Wdr45
Wdr48
Wdr5
Wdr6
Wdr62
Wdr74
Wdr75
Wdr81
Wdr90
Wdr97
Wdtc1
Wee1
Wipf2
Wipi2
Wiz
Wnk1
Wnt10a
Wnt2b
Wnt5a
Wrap53
Wrb
Wrb-sh3bgr
Wrnip1
Wsb1
Wtap
Wwc1
Wwox
Wwp1
Wwp2
Xage5
Xiap
Xpnpep3
Xpo7
Xrcc5
Xrcc6
Xxylt1
Ybey
Yeats4
Yif1a
Yipf6
Yju2
Ykt6
Ylpm1
Ypel5
Ythdc2
Ythdf2
Ywhah
Ywhaz
Yy1
Z69890.1
Z82244.2
Z84492.1
Z84492.2
Z85994.1
Z93241.1
Z95115.1
Z98257.1
Zbed3-as1
Zbed6cl
Zbtb1
Zbtb11-as1
Zbtb37
Zbtb38
Zbtb40
Zbtb43
Zbtb48
Zbtb49
Zbtb9
Zc2hc1c
Zc3h10
Zc3h12a
Zc3h14
Zc3h15
Zc3h18
Zc3h6
Zcchc17
Zcchc7
Zcchc9
Zdhhc16
Zdhhc18
Zdhhc19
Zdhhc4
Zdhhc5
Zeb1
Zfand2b
Zfand3
Zfas1
Zfp1
Zfp28
Zfp69b
Zfp91-cntf
Zfpl1
Zfyve16
Zfyve19
Zfyve27
Zgpat
Zkscan2-dt
Zkscan5
Zkscan7
Zmpste24
Zmym1
Zmym4
Znf10
Znf101
Znf131
Znf133
Znf135
Znf136
Znf138
Znf146
Znf174
Znf181
Znf185
Znf189
Znf19
Znf2
Znf205
Znf212
Znf213
Znf215
Znf219
Znf224
Znf236
Znf253
Znf25-dt
Znf26
Znf263
Znf268
Znf271p
Znf273
Znf276
Znf286a
Znf292
Znf30
Znf302
Znf304
Znf317
Znf324
Znf324b
Znf330
Znf331
Znf333
Znf337-as1
Znf33a
Znf341
Znf345
Znf346
Znf35
Znf354c
Znf391
Znf397
Znf398
Znf408
Znf410
Znf419
Znf420
Znf426-dt
Znf436-as1
Znf444
Znf460
Znf470
Znf471
Znf473
Znf48
Znf483
Znf487
Znf501
Znf502
Znf503-as2
Znf511
Znf511-prap1
Znf517
Znf518a
Znf524
Znf526
Znf527
Znf528
Znf540
Znf542p
Znf546
Znf547
Znf548
Znf551
Znf554
Znf559
Znf559-znf177
Znf567
Znf568
Znf570
Znf571-as1
Znf576
Znf582-as1
Znf583
Znf584
Znf586
Znf589
Znf593
Znf623
Znf627
Znf628
Znf638
Znf639
Znf664
Znf667-as1
Znf672
Znf674-as1
Znf7
Znf701
Znf71
Znf711
Znf713
Znf736
Znf74
Znf740
Znf76
Znf765
Znf766
Znf774
Znf778
Znf789
Znf79
Znf791
Znf805
Znf81
Znf839
Znf84
Znf845
Znf846
Znf865
Znhit1
Znhit3
Znrd1
Znrf1
Znrf2
Zp3
Zrsr2
Zscan21
Zscan9
Zswim1
Zwilch
Zyg11a
Zyg11b
