# Supplementary material for: A Bayesian inference transcription factor activity model for the analysis of single-cell transcriptomes
Source: Genome Res. 2021 Jul;31(7):1296–311. doi: 10.1101/gr.265595.120 (PMC8256867; doi:10.1101/gr.265595.120)
Supplement: Supplemental Material [file supp_gr.265595.120_Supplemental_Code.zip › BITFAM/inst/extdata/human/BRD1]

Aasdhppt
Abca7
Abce1
Abcg8
Abhd18
Abhd5
Abhd6
Abi2
Abl1
Abracl
Ac001226.1
Ac002310.2
Ac002454.1
Ac003102.1
Ac003986.3
Ac004596.1
Ac004801.5
Ac004816.1
Ac004854.2
Ac004943.2
Ac004969.1
Ac005020.2
Ac005224.4
Ac005258.1
Ac005280.2
Ac005288.1
Ac005520.1
Ac005520.2
Ac005540.1
Ac005586.2
Ac005696.1
Ac005837.1
Ac005899.3
Ac005921.3
Ac006058.2
Ac006058.3
Ac006059.1
Ac006148.1
Ac006273.1
Ac006329.1
Ac006333.2
Ac006449.2
Ac006449.5
Ac006450.1
Ac006539.1
Ac006994.2
Ac007009.1
Ac007029.1
Ac007032.1
Ac007128.1
Ac007161.3
Ac007216.4
Ac007250.1
Ac007364.1
Ac007368.1
Ac007375.2
Ac007383.2
Ac007389.1
Ac007391.1
Ac007546.3
Ac007563.2
Ac007686.3
Ac008012.1
Ac008014.1
Ac008115.3
Ac008406.3
Ac008443.1
Ac008608.2
Ac008622.2
Ac008738.1
Ac008770.2
Ac008808.1
Ac008808.2
Ac008969.1
Ac009065.4
Ac009088.2
Ac009133.1
Ac009133.2
Ac009133.5
Ac009133.6
Ac009299.1
Ac009446.1
Ac009495.1
Ac009495.3
Ac009531.1
Ac009560.1
Ac009831.1
Ac009879.2
Ac009879.3
Ac010223.1
Ac010320.1
Ac010463.1
Ac010501.1
Ac010522.1
Ac010646.1
Ac010729.1
Ac010761.1
Ac010761.2
Ac010761.5
Ac010761.7
Ac010834.2
Ac010883.1
Ac010913.1
Ac010980.1
Ac010997.4
Ac010997.5
Ac011193.1
Ac011247.1
Ac011446.2
Ac011491.1
Ac011497.1
Ac011500.3
Ac011611.3
Ac011611.4
Ac011700.1
Ac012087.2
Ac012123.1
Ac012291.2
Ac012354.3
Ac012377.1
Ac012379.2
Ac012555.1
Ac012574.1
Ac013394.1
Ac013400.1
Ac013402.1
Ac013717.1
Ac013733.2
Ac015726.2
Ac015813.1
Ac015813.2
Ac015813.5
Ac015911.7
Ac015936.1
Ac015982.1
Ac016394.1
Ac016405.2
Ac016582.2
Ac016596.1
Ac016700.3
Ac016708.1
Ac016727.1
Ac016877.3
Ac017083.1
Ac017100.1
Ac018563.1
Ac018730.1
Ac018766.1
Ac019068.1
Ac019131.1
Ac020915.1
Ac020922.3
Ac020928.2
Ac020928.3
Ac020978.4
Ac021016.3
Ac021151.1
Ac021321.1
Ac022113.2
Ac022137.3
Ac022167.3
Ac022167.4
Ac022613.2
Ac022973.2
Ac023043.4
Ac023790.2
Ac024243.1
Ac024257.3
Ac024267.6
Ac024909.1
Ac024940.1
Ac024941.2
Ac025031.1
Ac025031.2
Ac025164.1
Ac025171.2
Ac025181.2
Ac025257.1
Ac025287.2
Ac026124.2
Ac026310.2
Ac026310.3
Ac026458.2
Ac026688.2
Ac026704.1
Ac026774.1
Ac026786.1
Ac027307.3
Ac034102.4
Ac034102.6
Ac034102.7
Ac040169.1
Ac048341.1
Ac048341.2
Ac048344.4
Ac061992.1
Ac063952.1
Ac064802.1
Ac064807.1
Ac068134.2
Ac068205.2
Ac068305.2
Ac068620.1
Ac068722.1
Ac069148.1
Ac072022.2
Ac073046.1
Ac073111.1
Ac073111.4
Ac073111.5
Ac073320.1
Ac073389.1
Ac073508.3
Ac073569.2
Ac073861.1
Ac074117.1
Ac074135.1
Ac078842.1
Ac078882.1
Ac079089.1
Ac079140.1
Ac079305.1
Ac079313.1
Ac079313.2
Ac079336.4
Ac079600.3
Ac079807.1
Ac079834.2
Ac080023.1
Ac080075.1
Ac080080.1
Ac083880.1
Ac084018.2
Ac084262.2
Ac084864.1
Ac087294.1
Ac087564.1
Ac087623.2
Ac087752.3
Ac090114.3
Ac090152.1
Ac090578.1
Ac090707.1
Ac090826.2
Ac091076.1
Ac091133.3
Ac091138.1
Ac091180.2
Ac091212.1
Ac091271.1
Ac091564.2
Ac091959.3
Ac092035.1
Ac092115.1
Ac092171.1
Ac092171.3
Ac092171.4
Ac092171.5
Ac092295.2
Ac092296.3
Ac092338.3
Ac092364.1
Ac092368.3
Ac092378.1
Ac092849.1
Ac092910.3
Ac092919.2
Ac092944.1
Ac093157.1
Ac093484.3
Ac093484.4
Ac093525.8
Ac093620.1
Ac093673.2
Ac096536.2
Ac096649.1
Ac096734.2
Ac096888.1
Ac097103.2
Ac097460.1
Ac097634.3
Ac098582.1
Ac098828.2
Ac098936.1
Ac099329.1
Ac099681.1
Ac099795.1
Ac099850.1
Ac100771.2
Ac100791.3
Ac100812.1
Ac103746.1
Ac103923.1
Ac104109.2
Ac104123.1
Ac104162.2
Ac104304.1
Ac104333.4
Ac104461.1
Ac104564.4
Ac104958.2
Ac104985.1
Ac105254.1
Ac105389.1
Ac105389.3
Ac105402.3
Ac105942.1
Ac106038.1
Ac106881.1
Ac108025.2
Ac108142.1
Ac108471.2
Ac108693.2
Ac108738.1
Ac108866.1
Ac109462.2
Ac109587.1
Ac110285.6
Ac111006.1
Ac112178.1
Ac112225.1
Ac112504.2
Ac113382.1
Ac113383.1
Ac113410.3
Ac114488.2
Ac114488.3
Ac114811.2
Ac114956.1
Ac115676.1
Ac116407.2
Ac116535.1
Ac117382.2
Ac118757.1
Ac120057.2
Ac120057.3
Ac120114.4
Ac124016.1
Ac124242.1
Ac124283.5
Ac127002.1
Ac127070.2
Ac133961.1
Ac134043.1
Ac134772.1
Ac135048.1
Ac135279.3
Ac135584.1
Ac136469.2
Ac137767.1
Ac138150.1
Ac138474.1
Ac139149.1
Ac139256.1
Ac139769.1
Ac144522.1
Ac145422.1
Ac234582.1
Ac243571.2
Ac243654.1
Ac243773.1
Ac244517.5
Ac245033.2
Ac245100.5
Ac254633.1
Acaca
Acad10
Acad9
Acadm
Acap2
Accs
Ackr2
Acot13
Acp1
Acsl3
Acss3
Actg1
Actn1-as1
Actn4
Actr2
Actr3
Acvr2a
Acyp2
Adam9
Adamts15
Adamts19
Adcy2
Adcyap1
Adgrl2
Adgrl3
Adgrv1
Adhfe1
Adk
Adm
Adnp2
Adora1
Aebp2
Af127577.5
Af129408.1
Aff1
Agap1
Agtrap
Ahsa1
Aimp1
Ak5
Akap1
Akap2
Akip1
Akr1a1
Akr1d1
Al008707.1
Al021068.1
Al024507.2
Al024508.2
Al031428.1
Al031432.3
Al031777.3
Al033528.2
Al034346.1
Al034417.2
Al035078.4
Al049780.2
Al050403.2
Al078459.1
Al078644.2
Al080250.1
Al080276.2
Al096865.1
Al109917.1
Al117378.1
Al117379.1
Al121594.1
Al121603.2
Al121612.2
Al121832.2
Al121845.2
Al121900.2
Al122023.1
Al122058.1
Al132780.2
Al132857.1
Al133153.2
Al133346.1
Al133368.1
Al133380.1
Al133444.1
Al133461.1
Al133485.2
Al133516.1
Al133551.1
Al135744.1
Al135905.2
Al136038.3
Al136040.1
Al136309.2
Al136309.4
Al136366.1
Al137058.2
Al137856.1
Al138724.1
Al138831.1
Al138831.2
Al138885.2
Al138966.2
Al139005.1
Al139011.1
Al139099.1
Al139125.1
Al139158.2
Al139184.1
Al139260.1
Al139317.1
Al139317.5
Al139353.2
Al139420.2
Al157400.1
Al157400.2
Al157400.5
Al157888.1
Al157932.1
Al158070.2
Al158151.1
Al158151.3
Al158211.5
Al158212.2
Al160291.1
Al161658.1
Al161668.4
Al161757.4
Al162385.2
Al162411.1
Al162419.1
Al162424.1
Al162425.1
Al163636.2
Al353596.1
Al353648.1
Al353764.1
Al353803.1
Al354696.2
Al354710.2
Al354740.1
Al354798.1
Al354928.1
Al355001.2
Al355297.2
Al355306.1
Al355306.2
Al355353.1
Al355388.2
Al355490.1
Al356020.1
Al356488.2
Al357078.1
Al357078.3
Al357140.2
Al357140.3
Al357315.2
Al358472.2
Al358472.4
Al358472.5
Al358472.7
Al359258.2
Al359258.3
Al359711.2
Al359853.1
Al359922.1
Al360270.3
Al365436.2
Al390294.1
Al390866.1
Al390955.2
Al391069.3
Al391244.2
Al391645.1
Al391650.2
Al391839.1
Al392023.1
Al442067.1
Al442128.2
Al445288.1
Al445433.2
Al450992.1
Al450998.2
Al451042.2
Al451050.2
Al451123.1
Al451165.2
Al512422.1
Al512631.2
Al590068.3
Al590705.1
Al591368.1
Al591485.1
Al596094.1
Al603832.2
Al606489.1
Al645941.1
Al645941.3
Al662797.1
Al671762.1
Al691403.2
Al731563.3
Al731569.1
Aldh5a1
Aldoa
Alg11
Alg13
Alg6
Amd1
Amotl1
Ang
Ank3-dt
Ankrd18b
Ankrd34a
Ankrd42
Ankrd49
Ankrd62
Anks1a
Ankzf1
Ano5
Ano6
Anos2p
Anxa4
Ap000229.1
Ap000251.1
Ap000446.1
Ap000640.2
Ap000662.1
Ap000688.2
Ap000697.1
Ap000708.1
Ap000781.1
Ap000785.2
Ap000787.1
Ap000866.1
Ap000894.4
Ap000943.3
Ap000944.2
Ap001107.1
Ap001107.9
Ap001267.5
Ap001273.2
Ap001412.1
Ap001453.2
Ap001453.4
Ap001462.1
Ap001496.3
Ap001496.4
Ap001527.2
Ap001767.3
Ap001816.1
Ap001830.1
Ap001931.1
Ap002026.1
Ap002364.1
Ap002373.1
Ap002387.2
Ap002770.1
Ap002986.1
Ap002990.1
Ap003062.2
Ap003080.1
Ap003390.1
Ap003392.13
Ap003396.5
Ap003419.3
Ap004609.3
Ap005018.1
Ap006216.1
Ap1s1
Ap2b1
Ap3s1
Ap4s1
Ap5m1
Apex1
Aph1a
Apold1
Aprt
Aqp4-as1
Arf4
Arf4-as1
Arfip1
Arhgap11b
Arhgap21
Arhgap23
Arhgap26
Arhgap42
Arhgap44
Arhgap5
Arhgef12
Arhgef37
Arhgef40
Arhgef5
Arhgef7
Arid1a
Arid1b
Arid2
Arid4a
Arid4b
Arid5a
Arih1
Arl4a
Arl6ip6
Armc10
Armc5
Armc9
Armt1
Arpc5l
Arrdc3-as1
Ash1l-as1
Ash2l
Asphd1
Aspscr1
Atad5
Ate1-as1
Atf1
Atf3
Atf4
Atf7ip2
Atg4c
Atl1
Atm
Atp1b3
Atp2b1-as1
Atp2c1
Atp5mg
Atp5pb
Atp6ap1l
Atp6v1a
Atr
Atrnl1
Atxn2-as
Atxn7
Atxn7l1
Auts2
Azin1-as1
B2m
B3galt5
B3gnt5
B9d2
Babam1
Bag4
Bahcc1
Banf1
Barx1-dt
Bbs7
Bbx
Bcam
Bcdin3d-as1
Bcl2l1
Bcl2l11
Bcl9
Bcl9l
Bdnf-as
Bend6
Bhlhe40
Bicd1
Bicral
Birc2
Blacat1
Blm
Bmp2k
Bmpr1a
Bmpr2
Bms1p1
Bnc2-as1
Bnip2
Boc
Bola1
Borcs5
Bptf
Brd2
Bri3
Brix1
Brox
Brwd1
Bscl2
Bsg
Btbd11
Btbd18
Btf3
Btg3-as1
Bub3
Bud23
Bves-as1
Bx284668.4
Bx323046.1
Bzw1
Bzw2
C11orf54
C11orf95
C12orf60
C14orf178
C16orf71
C16orf72
C17orf49
C17orf64
C17orf75
C17orf80
C18orf25
C18orf54
C19orf53
C1orf112
C1orf198
C1orf21
C1rl
C1rl-as1
C21orf62-as1
C22orf46
C3orf38
C3orf52
C4orf33
C5orf22
C5orf66
C6orf141
C6orf203
C6orf48
C8orf44
C8orf58
C9orf85
Ca14
Cables1
Cables2
Cabyr
Cacna1c
Cacnb2
Cacnb3
Cadps2
Calm1
Calr
Camkmt
Camsap2
Cand1
Canx
Cap1
Capn1
Capns1
Caprin1
Capza1
Casc15
Casc2
Casp8ap2
Cav1
Cbll1
Cbln1
Cbx2
Cbx3
Ccdc102b
Ccdc103
Ccdc117
Ccdc134
Ccdc137
Ccdc18
Ccdc194
Ccdc28b
Ccdc39
Ccdc39-as1
Ccdc7
Ccdc77
Ccdc8
Ccdc84
Ccdc91
Ccn1
Ccnb1
Ccnd1
Ccnd2
Ccng2
Ccnk
Ccnt2
Cct4
Cct5
Cct6a
Cct6p1
Cd200
Cd24
Cd2ap
Cd82
Cd9
Cd99p1
Cdc123
Cdc14a
Cdc37l1
Cdc40
Cdc45
Cdc6
Cdca2
Cdh13
Cdk1
Cdk12
Cdk13
Cdk6
Cdk7
Cdk9
Cdkn1b
Cdkn2aip
Cdv3
Cebpzos
Cecr2
Celf2
Celsr3
Cenpm
Cenpo
Cep192
Cep250
Cep44
Cep57
Cep63
Cep83-dt
Cep95
Cept1
Cers3-as1
Cfap36
Cfap61
Cfap70
Cfap99
Cfl1p1
Cflar
Cgnl1
Cgrrf1
Chac1
Chd2
Chd4
Chd8
Chek1
Chmp5
Chn2
Chp1
Chrac1
Ciart
Cirbp
Cisd1
Clcn3
Clcn6
Cldn7
Cln5
Cln8
Clp1
Cltc
Clvs2
Cmbl
Cmss1
Cnbd2
Cndp2
Cnot2
Cnot9
Cnst
Coa6
Cog1
Col13a1
Col14a1
Col18a1-as2
Col2a1
Colca2
Commd1
Commd10
Commd3
Commd3-bmi1
Cops4
Cops5
Cops6
Cops7b
Copz1
Coq4
Coq9
Cox20
Cox5b
Cplx4
Cpne7
Cpne8-as1
Cps1
Cpsf2
Cpsf3
Cradd
Creb1
Creb3
Creb3l4
Crhr2
Cript
Crybg1
Csk
Csnk1g2
Cspp1
Cstf1
Cstf3-dt
Ctcf
Ctdnep1
Ctdsp1
Ctdspl2
Cth
Ctnna1
Ctnna2
Ctnnbl1
Ctnnd1
Ctr9
Cuedc1
Cul4a
Cutalp
Cux1
Cwc27
Cxxc4-as1
Cxxc5
Cybrd1
Cyp26a1
Cyp2s1
Cyp7b1
Daam1
Daam2
Dab2ip
Dancr
Dap3
Dapk1
Dazap1
Dbf4b
Dbi
Dbp
Dcaf11
Dcaf13
Dcaf6
Dcun1d4
Ddias
Ddit4
Ddit4-as1
Ddn-as1
Ddr1
Ddx11l1
Ddx17
Ddx19b
Ddx21
Ddx3x
Ddx5
Dennd5b
Dennd5b-as1
Depdc1-as1
Depdc5
Desi2
Dhcr24-dt
Dhrs13
Dhrs4l2
Diaph1
Dipk1a
Dipk2a
Dis3l
Dkk3
Dkkl1
Dleu1
Dlg5-as1
Dlx1
Dlx2-dt
Dlx5
Dlx6
Dm1-as
Dmkn
Dmpk
Dmtf1
Dnaaf1
Dnah11
Dnai1
Dnaja1
Dnajb4
Dnajb6
Dnajb9
Dnajc10
Dnajc21
Dnajc27-as1
Dnajc3
Dnajc9
Dnajc9-as1
Dnd1p1
Dnm1l
Dnmt3b
Dock7
Dok1
Dolpp1
Dpf1
Dpp10
Dppa4
Dprxp1
Dpy19l2
Dpy19l2p4
Dpy19l4
Dpysl2
Drg1
Dscas
Dse
Dstn
Dtl
Dtna
Dtwd1
Dtx3
Dubr
Dusp15
Dusp6
Dux4l18
Dvl3
Dynll1
Dyrk1a
Dyrk2
Dzip3
Eaf2
Ebag9
Ect2
Ednra
Eed
Efcab2
Efcab7
Efna1
Efna3
Ehmt1
Ei24
Eif1b
Eif2a
Eif2ak3-dt
Eif2b5
Eif2s1
Eif4a1
Eif4a2
Eif4e2
Eif4g1
Eif5
Eif5a
Eif5b
Eif6
Elmod1
Elmsan1
Eloa
Elovl6
Elp2
Elp4
Elp5
Emc1-as1
Emc3-as1
Eml3
Emsy
Emx1
Emx2
Eno2
Eno3
Eno4
Enoph1
Eomes
Epas1
Epb41l4a
Epc2
Epha1-as1
Epha3
Epn3
Epop
Erbb2
Erbb3
Erbin
Ercc1
Ercc6l2
Erich6-as1
Erlec1
Ermard
Esco2
Esrp1
Esyt1
Etaa1
Etfdh
Etfrf1
Etv1
Etv4
Evx1
Ewsat1
Ewsr1
Exd2
Exo5
Exosc2
Exosc7
Exosc8
Exosc9
Eya4
Ezr-as1
Fabp5p3
Fads2
Faf2
Fam118b
Fam177a1
Fam187a
Fam189a2
Fam200b
Fam20c
Fam43a
Fam81a
Fam84a
Fam98b
Fan1
Fanci
Fancm
Far1-it1
Far2
Farp1
Fas
Fbxl18
Fbxl7
Fbxo33
Fbxo38
Fbxo44
Fbxo7
Fcgr3b
Fcho2
Fchsd1
Fdft1
Fem1b
Fen1
Fer
Fez1
Fezf1
Fezf1-as1
Fezf2
Fgf12-as3
Fgfr1op2
Fkbp10
Fli1
Flnb
Flrt2
Flvcr1
Fnbp4
Fndc3a
Fnta
Fo393418.1
Focad
Fos
Foxa2
Foxb1
Foxb2
Foxc2
Foxd1
Foxd1-as1
Foxd3
Foxd3-as1
Foxe1
Foxj2
Foxl1
Foxl2
Foxl2nb
Foxn3-as1
Foxo4
Foxp2
Foxp4
Fras1
Frg1hp
Frmd4a
Fst
Ftsj3
Ftx
Furin
Fut1
Fut6
Fut9
Fxr1
Fxyd7
Fzd3
Fzd7
G3bp1
G6pc3
Gabarap
Gabarapl1
Gabbr1
Gabpb2
Gabrb3
Gad1
Gad2
Gadd45a
Gadd45b
Gadd45g
Galnt7
Galr1
Galt
Gapdh
Gas1rr
Gas2
Gask1a
Gata2-as1
Gata3
Gata3-as1
Gata4
Gata6
Gata6-as1
Gcnt2
Gdap1
Gdnf-as1
Gemin6
Gen1
Gfi1
Gfra1
Ggps1
Ggt1
Ggt6
Gid8
Gins4
Gipc2
Gja1
Gja9
Glcci1
Gli1
Gls
Gmpr2
Gnal
Gnas
Gnl3
Gnpat
Golga4
Golt1b
Gpat4
Gpatch2l
Gpatch3
Gpbp1
Gphn
Gpn1
Gpr137c
Gpr160
Gprc5a
Gprc5c
Gramd2b
Grhl2
Gria4
Grk3
Grm7
Gsc
Gse1
Gskip
Gspt2
Gtdc1
Gtf2e1
Gtf2h1
Gtf2h4
Gtf2h5
Gtf2i
Gtf3c6
Gtpbp3
Gulp1
Gvqw3
H1fx-as1
H2afj
H2afvp1
H2afx
H2afy2
H3f3a
Hand2
Hand2-as1
Has2-as1
Has3
Haus2
Hax1
Hbp1
Hcg27
Hck
Hcp5
Hdac2-as2
Hdgf
Heatr5b
Hebp2
Hectd4
Helb
Helt
Herpud1
Hexb
Hey2
Hhex
Hhipl1
Hif1a
Hikeshi
Hinfp
Hipk1
Hist1h1b
Hist1h1c
Hist1h2ab
Hist1h2ad
Hist1h2ae
Hist1h2ah
Hist1h2ak
Hist1h2am
Hist1h2aps4
Hist1h2bd
Hist1h2be
Hist1h2bh
Hist1h2bi
Hist1h2bn
Hist1h3b
Hist1h3d
Hist1h3f
Hist1h3h
Hist1h3i
Hist1h4b
Hist1h4d
Hist1h4h
Hist1h4k
Hist1h4l
Hist2h2ac
Hist3h2bb
Hist4h4
Hivep1
Hivep2
Hk2
Hla-dpb1
Hla-v
Hla-z
Hltf-as1
Hlx
Hmg20a
Hmga1
Hmga2
Hmgcr
Hmgn1
Hmgn2
Hmgn4
Hnrnpa1
Hnrnph1
Hnrnph3
Hnrnpm
Hnrnpul1
Hotairm1
Hoxa3
Hoxa-as2
Hrc
Hs2st1
Hs3st3b1
Hsbp1
Hsd17b12
Hsd17b4
Hsd17b6
Hsf1
Hsp90aa1
Hsp90ab1
Hspa4
Hspa4l
Hspb1
Hspd1
Hspe1
Hspe1-mob4
Htr7p1
Icam5
Id1
Id2
Id3
Idh1-as1
Ier2
Ier3
Ier3-as1
Ier5
Ier5l
Ifi27l1
Ifitm1
Ifna12p
Ifrd1
Ift122
Ift74
Ift81
Igf1r
Igf2bp1
Igsf22
Il17rb
Il1rap
Ilf3
Ilk
Imp3
Impdh2
Ing1
Inpp5f
Inppl1
Ints5
Ints6-as1
Ipo11
Iqcj-schip1
Iqck
Irain
Irf2bp2
Irs3p
Irx5
Isca2
Iscu
Isl1
Islr2
Ist1
Itga2
Itga3
Itgb1-dt
Itgb8
Itk
Itm2b
Itm2c
Itpr3
Itprid2
Itsn1
Jade1
Jade2
Jak2
Jarid2
Jarid2-as1
Jph4
Jpx
Jund
Kank1
Kansl1-as1
Kat14
Katnal2
Katnb1
Kazald1
Kcmf1
Kcnc4
Kcnh8
Kcnip2-as1
Kcnj2
Kcnn2
Kctd15
Kctd2
Kctd20
Kctd21-as1
Kctd6
Kdm2a
Kdm4d
Kdm6b
Kdm7a-dt
Kdm8
Kiaa0391
Kiaa1211
Kiaa1328
Kiaa1614
Kiaa1958
Kif15
Kif1b
Kif20a
Kif20b
Kif22
Kif2c
Kif5a
Kif9-as1
Kit
Klf3
Klf5
Klhdc10
Klhdc2
Klhl14
Klhl20
Klhl23
Klhl28
Klhl42
Klrg1
Kmt2b
Kmt2e-as1
Kmt5c
Knl1
Knstrn
Kpna2
Kpna5
Kpna6
Krt18
Krt18p34
L3mbtl3
Lacc1
Lamtor5-as1
Larp1
Larp4
Larp7
Lasp1
Layn
Lbhd1
Lbx1-as1
Lcmt1
Lcp2
Ldha
Ldlr
Lemd3
Letm2
Lhx1
Lhx2
Lhx4
Lhx5
Lhx5-as1
Lhx6
Lhx9
Lifr-as1
Limd1
Lime1
Limk2
Lin52
Linc00092
Linc00167
Linc00240
Linc00337
Linc00467
Linc00599
Linc00637
Linc00649
Linc00667
Linc00886
Linc00888
Linc00960
Linc01089
Linc01122
Linc01126
Linc01135
Linc01159
Linc01210
Linc01351
Linc01391
Linc01410
Linc01465
Linc01578
Linc01715
Linc01763
Linc01771
Linc01833
Linc01918
Linc02062
Linc02106
Linc02182
Linc02356
Linc02588
Lipe-as1
Lmna
Lmnb1
Lmo4
Lncpress1
Lnp1
Lonp1
Loxl2
Lpl
Lrfn5
Lrp3
Lrp4-as1
Lrr1
Lrrc1
Lrrc37a17p
Lrrc37b
Lrrc3b
Lrrc4
Lrrc71
Lrrc75a
Lrrc8a
Lrrc8d
Lrrn1
Lrrtm1
Lsm2
Lsr
Ltbr
Luc7l2
Luc7l3
Lvrn
Macf1
Magi2-as3
Magi3
Maip1
Mak16
Malat1
Manf
Map2k5
Map3k8
Map4k3-dt
Map4k4
Map7d1
Mapk14
Mapk6
Mapk7
Mapkbp1
Mapre2
March6
March7
Mark3
Mars2
Marveld1
Marveld2
Mastl
Mat2a
Mat2b
Matr3
Mau2
Mavs
Maz
Mbd5
Mbd6
Mbnl1
Mboat7
Mcm4
Mcm5
Mcm8
Mcu
Mcub
Mdfi
Mdfic
Mdh1
Mdh2
Med12l
Med18
Med6
Mef2a
Mef2c
Mef2c-as2
Megf10
Meiob
Meis1
Meis1-as3
Melk
Mest
Metap2
Mettl15
Mettl22
Mettl9
Mfn1
Mfsd11
Mfsd3
Mgat2
Mgme1
Mgst1
Mgst2
Mib1
Micb
Mid1ip1
Mid1ip1-as1
Midn
Mier1
Mir1181
Mir1204
Mir124-1
Mir124-2
Mir124-2hg
Mir1258
Mir1282
Mir1292
Mir1299
Mir130a
Mir150
Mir17
Mir18a
Mir1915
Mir193b
Mir19a
Mir19b1
Mir20a
Mir2110
Mir2276
Mir302chg
Mir3143
Mir3153
Mir3166
Mir3190
Mir3191
Mir3193
Mir3199-1
Mir3199-2
Mir3610
Mir3650
Mir3661
Mir4422hg
Mir4434
Mir4442
Mir4453
Mir4453hg
Mir4466
Mir4470
Mir4477a
Mir4515
Mir4651
Mir4674
Mir4740
Mir4781
Mir4785
Mir497hg
Mir5001
Mir5188
Mir5696
Mir6068
Mir6080
Mir6089
Mir6090
Mir611
Mir636
Mir6514
Mir6515
Mir6720
Mir6790
Mir6805
Mir6850
Mir6853
Mir6869
Mir6892
Mir7113
Mir7845
Mir8072
Mir92b
Mir933
Mir99b
Mirlet7i
Mis12
Mkln1
Mkx
Mkx-as1
Mlh1
Mllt10
Mmp14
Mmp25
Mmp25-as1
Mnat1
Mocs3
Morf4l1
Morf4l2-as1
Mov10
Mphosph10
Mpp6
Mpped2-as1
Mras
Mrm3
Mrpl1
Mrpl15
Mrpl18
Mrpl20
Mrpl20-as1
Mrpl30
Mrpl32
Mrpl33
Mrpl34
Mrpl35
Mrpl42
Mrps16
Mrps18b
Mrps30
Mrps31p4
Mrps7
Msc
Msc-as1
Msh2
Msh3
Msi2
Msl1
Msmo1
Mst1p2
Mta2
Mta3
Mtap
Mtatp8p2
Mtcl1
Mtdh
Mtf2
Mthfd1
Mtmr9
Mtnr1b
Mtr
Mtus2
Muc12
Muc20
Muc20-ot1
Muc3a
Mxi1
Mxra7
Mycbp2-as1
Myd88
Myl12b
Myo15b
Myo1b
Myo9b
Mzf1-as1
N4bp2
NA
Naa15
Naa16
Nabp2
Nalt1
Nat10
Nat16
Nav1
Nav2
Nbea
Nbl1
Ncam1
Ncapg
Nck1
Ncstn
Ndc80
Ndfip2
Ndor1
Ndufa4l2
Ndufaf3
Ndufaf5
Ndufaf7
Ndufaf8
Ndufb4
Ndufb5
Ndufb6
Ndufb9
Ndufs4
Ndufs8
Ndufv2
Neat1
Nebl-as1
Necab1
Necap2
Nectin3
Nedd4l
Nefm
Nell1
Neto1
Neurog3
Nexn
Nfatc3
Nfatc4
Nfe2l1
Nfia
Nfix
Nfkb1
Nfkbiz
Ngdn
Nhlrc2
Nhlrc3
Nifk-as1
Nipal1
Nipbl
Nipsnap3b
Nkapd1
Nkiras2
Nkx2-1
Nkx2-2
Nkx2-2-as1
Nlgn1
Nlk
Nln
Nlrx1
Nmd3
Nme1
Nme1-nme2
Nmnat1
Nmrk1
Nmt1
Nnat
Noct
Nol11
Nol12
Nol4
Nono
Nop56
Nop58
Nphp3-as1
Npl
Npm1
Npnt
Npr1
Npy
Npy2r
Npy5r
Nqo2
Nr1h3
Nr2c2
Nr2e1
Nr2f1
Nr2f2
Nr2f6
Nr4a3
Nr5a2
Nrk
Nrp2
Nrxn3
Nsa2
Nsd1
Nsun6
Nt5cp1
Nt5e
Ntf3
Ntm
Ntng1
Ntrk2
Ntrk3
Nucb2
Nudt2
Nudt4
Nudt9
Nuf2
Nup107
Nup205
Nup210l
Nup214
Nup58
Nup85
Nupl2
Nxf1
Nxnl2
Nxph1
Oaz1
Ociad1
Ogfrp1
Ogt
Olig2
Olmalinc
Orai3
Orc6
Oser1-dt
Osr1
Osr2
Ostc
Ostf1
Otud6b
Otx1
Oxa1l
Oxnad1
Oxsm
P3h3
Pa2g4
Pabpc1
Pabpn1
Pacsin3
Pafah1b2
Paics
Palm2
Palm2-akap2
Pam
Papln
Papola
Papss2
Paqr9-as1
Pard3-as1
Park7
Paupar
Pawr
Pax6
Pax7
Pax9
Pbx1
Pbx3
Pcat1
Pcbp1
Pcca
Pcdh10
Pcdh17
Pcdhac1
Pcdhac2
Pcdhb2
Pcdhgc3
Pcdhgc4
Pcf11
Pcgf1
Pcm1
Pcnp
Pcnx4
Pde3a
Pde4b
Pdgfra
Pdhx
Pdk2
Pdpn
Pdxdc1
Pdxk
Pdzd2
Peg10
Peli2
Pex14
Pex3
Pfdn4
Pfkm
Pgam1
Pgam1p5
Pgd
Pgghg
Phactr1
Phb2
Phc1
Phf13
Phf2
Phf21a
Phf21b
Phf23
Phf3
Phf6
Phgdh
Phldb1
Phpt1
Phtf2
Pibf1
Pigv
Pigy-dt
Pih1d3
Pik3c2a
Pikfyve
Pim1
Pimreg
Pin4
Pipox
Pitpnc1
Pitx2
Piwil4
Pkn2
Pkp4
Pla2g4e-as1
Plau
Plbd1-as1
Plcb1
Plcxd1
Plekha5
Plekhg2
Plekhm1p1
Plin2
Plk1
Plpp3
Plpp5
Pls1
Plxdc2
Plxnc1
Pmaip1
Pmpca
Pnn
Pno1
Pnp
Pnrc1
Poc1b-as1
Pofut1
Pola2
Polb
Polh
Polk
Polr1b
Polr1d
Polr1e
Polr2h
Polr2m
Polr3c
Polr3g
Pop1
Pop4
Por
Pou2f1
Pou3f1
Pou3f2
Pou3f3
Ppa2
Ppcs
Ppfia1
Ppfia3
Ppfibp1
Ppfibp2
Ppia
Ppig
Ppip5k2
Ppm1b
Ppm1d
Ppm1g
Ppm1l
Ppme1
Ppp1cb
Ppp1r10
Ppp1r12a-as1
Ppp1r1b
Ppp1r21
Ppp1r35
Ppp1r8
Ppp1r9a
Ppp4r1
Ppp4r1-as1
Ppp4r4
Ppt2
Ppt2-egfl8
Prcc
Prdm11
Prdm12
Prdm13
Prdm14
Prdm2
Prdm8
Prdx6
Prex2
Prickle1
Prim2
Primpol
Prkacb
Prkar1a
Prkce
Prkcq-as1
Prkd2
Prkg1
Prmt6
Prmt7
Prox1
Prpf39
Prr11
Prr15
Prrc2c
Prrt2
Prrx1
Prss12
Prss16
Prune1
Psma3
Psmb10
Psmb3
Psmb9
Psmc2
Psmc5
Psmd11
Psmd14
Psme3
Psmg2
Psmg4
Psors1c3
Ptbp1
Ptcd2
Ptchd1
Ptdss1
Ptdss2
Pten
Ptger4
Ptgr2
Ptk2b
Ptk7
Ptma
Ptms
Ptov1
Ptp4a1
Ptpa
Ptpn13
Ptpn4
Ptpra
Ptprd-as1
Ptprg
Ptprz1
Purpl
Pvt1
Pxn-as1
Qki
Qrsl1
R3hcc1l
Rab10
Rab11a
Rab1b
Rab30-as1
Rab33b
Rab3c
Rabggtb
Rack1
Rad17
Rad21-as1
Rad23b
Rad9a
Rai1
Ralb
Ralyl
Ramp1
Ran
Ranbp1
Ranbp17
Rap2a
Rap2b
Rapgef2
Rapgef5
Rara
Rars
Rasa1
Rasgrp4
Rasl11b
Rax
Rbbp4
Rbbp8
Rbck1
Rbfox1
Rbl2
Rbm14
Rbm14-rbm4
Rbm15
Rbm24
Rbm25
Rbm26-as1
Rbm33
Rbm38
Rbm5
Rbm6
Rbm7
Rbms3
Rbpj
Rbpms
Rbx1
Rcc1
Rcor3
Recql4
Relch
Rell2
Repin1
Rere-as1
Resf1
Rest
Rexo1l1p
Rexo5
Rf00003
Rf00004
Rf00015
Rf00017
Rf00019
Rf00283
Rf00345
Rf00407
Rf00568
Rf01882
Rf01883
Rf01954
Rf01955
Rf01956
Rf01957
Rf01984
Rf02103
Rf02110
Rf02116
Rf02122
Rf02124
Rf02125
Rf02127
Rf02128
Rf02142
Rf02174
Rf02175
Rf02176
Rf02180
Rf02187
Rf02188
Rf02189
Rf02208
Rf02209
Rf02216
Rf02217
Rf02247
Rf02248
Rf02249
Rf02251
Rf02252
Rfx3-as1
Rfx4
Rgl1
Rgma
Rgp1
Rgs12
Rgs2
Rgs20
Rhbdl3
Rhno1
Rhobtb3
Rhoq
Rhoqp1
Ric8b
Rif1
Rims2
Ripk2
Ripply2
Rmi1
Rmst
Rn7skp114
Rn7sl1
Rn7sl3
Rn7sl521p
Rn7sl832p
Rna5sp207
Rna5sp283
Rnase4
Rnf121
Rnf139
Rnf144b
Rnf157
Rnf167
Rnf181
Rnf2
Rnf212b
Rnf217
Rnf219-as1
Rnf220
Rnf34
Rnf4
Rnf43
Rnf7
Rnft2
Rnmt
Rnu1-117p
Rnu1-129p
Rnu1-151p
Rnu2-17p
Rnu2-2p
Rnu2-51p
Rnu4-1
Rnu6-431p
Rnu6-510p
Rnu6-881p
Rnu6-92p
Rny1p6
Ro60
Robo2
Ror1
Rpain
Rpap2
Rpe
Rpf1
Rpf2
Rpl10
Rpl11
Rpl13
Rpl13a
Rpl14
Rpl15
Rpl18a
Rpl19
Rpl21
Rpl21p111
Rpl21p136
Rpl22p3
Rpl23
Rpl23a
Rpl27a
Rpl28
Rpl31
Rpl34
Rpl35
Rpl35a
Rpl4
Rpl5
Rpl7a
Rplp1
Rplp2
Rprd2
Rps12
Rps17
Rps18
Rps19
Rps2
Rps21
Rps24
Rps26
Rps27
Rps27a
Rps29
Rps29p16
Rps3
Rps3a
Rps4xp16
Rps7
Rps8
Rpsa
Rpsap52
Rraga
Rreb1
Rrm1
Rrm2
Rrp15
Rsbn1l
Rspo3
Rspry1
Rsrc1
Rtca
Rtca-as1
Rtf1
Rtn2
Rtn4rl2
Rufy3
Runx1
Runx2
Runx3
Rusc1
Rwdd1
Rwdd3
Rxfp3
S100pbp
S1pr1
Sacm1l
Sae1
Safb
Sall2
Samd12-as1
Samd13
Samd4a
Sap18
Sap30
Sap30l
Sars
Satb2-as1
Sc5d
Scaant1
Scaf8
Scamp1
Scand1
Scarna17
Scarna2
Scgb3a2
Scin
Scly
Scnn1a
Sdc2
Sdccag8
Sdhc
Sec23b
Sec61b
Selenoh
Selenoi
Selenokp1
Sema3a
Sema6a-as2
Sema6d
Senp3
Senp3-eif4a1
Sept2
Sept7
Sept9
Serf2
Serinc2
Serinc4
Serp1
Serpini1
Set
Setd1b
Setd6
Setd9
Sfi1
Sfr1
Sfswap
Sfxn2
Sgk3
Sgms1-as1
Sgms2
Sgo1-as1
Sgo2
Sgsm2
Sh2b1
Sh3rf3
Shisa9
Shisal2b
Shox
Shox2
Siah2
Sidt2
Sim1
Sim2
Sin3a
Sipa1l1
Sipa1l3
Six1
Six3-as1
Six6
Skil
Skor1
Skp2
Slain1
Slc12a9
Slc16a1-as1
Slc16a5
Slc17a6
Slc20a1
Slc25a25
Slc25a3
Slc25a36
Slc25a38
Slc27a3
Slc27a6
Slc2a1-as1
Slc30a6
Slc30a7
Slc31a1
Slc35e3
Slc38a1
Slc38a6
Slc39a1
Slc39a10
Slc39a14
Slc3a2
Slc44a3
Slc4a2
Slc8a2
Slc9a5
Slc9b2
Slirp
Slit2
Slmap
Smad1
Smad5
Smad6
Smarca2
Smarcal1
Smarcd2
Smc3
Smc4
Smco3
Smg7
Smim12
Smim13
Smim15-as1
Smim20
Smim26
Smim27
Smim29
Smim4
Smtn
Smurf2p1
Snap23
Snap25
Snhg12
Snhg18
Snhg19
Snhg22
Snhg26
Snhg29
Snhg3
Snhg4
Snhg9
Snora10
Snora13
Snora26
Snora3a
Snora48
Snora50c
Snora51
Snora52
Snora57
Snora6
Snora63b
Snora64
Snora70
Snora73a
Snora74d
Snora78
Snord100
Snord101
Snord110
Snord12
Snord12b
Snord12c
Snord15a
Snord2
Snord24
Snord25
Snord26
Snord32a
Snord36a
Snord36b
Snord38a
Snord38b
Snord42b
Snord43
Snord45a
Snord45c
Snord46
Snord49a
Snord49b
Snord4a
Snord52
Snord55
Snord60
Snord65
Snord68
Snord86
Snord93
Snord95
Snrnp25
Snrnp27
Snrpd3
Snrpf
Sntb1
Sntg1
Sntg2
Snx10
Snx27
Snx33
Snx5
Sobp
Socs2
Socs3
Socs4
Sorl1
Sox13
Sox21-as1
Sox2-ot
Sox9
Sp8
Spag5-as1
Spart-as1
Spata1
Spata20
Spata5
Spata5l1
Spata6l
Spats2
Spats2l
Spcs2
Spdl1
Spesp1
Spg7
Sphk1
Spin1
Spint2
Spock2
Spopl
Spry1
Sptbn1
Sqle
Sra1
Srek1
Srfbp1
Srgap1
Srp14-as1
Srp19
Srp54
Srp9
Srrm1
Srrm2
Srrm5
Srrt
Srsf11
Srsf2
Srsf3
Ss18l2
Ssb
Ssbp1
Ssrp1
St20-as1
St3gal2
St3gal3
St3gal4
St3gal6
St6gal1
St7
St7-ot4
Stag2
Stag3
Stam
Stambpl1
Stard7-as1
Steap2
Stim2
Stim2-as1
Stip1
Stk11
Stk24-as1
Stk38l
Stkld1
Stra6lp
Strap
Strip2
Stt3a
Stt3b
Stx16
Stx18-as1
Stxbp4
Stxbp5
Stxbp5l
Styx
Suclg2-as1
Suco
Sugt1
Sugt1p4
Sugt1p4-stra6lp
Supt5h
Supt6h
Suv39h2
Suz12p1
Sv2c
Swt1
Syk
Syngap1-as1
Syngr1
Synj2bp-cox16
Sypl1
Syt1
Syt5
Sytl1
Szrd1
Tac1
Tada2a
Tagln3
Taldo1
Tank
Tapbp
Tarsl2
Tasor2
Tatdn3
Tbc1d14
Tbc1d22a
Tbc1d31
Tbce
Tbk1
Tbkbp1
Tbp
Tbr1
Tbxas1
Tcaim
Tceanc2
Tcerg1
Tcf21
Tcf7l1
Tcf7l2
Tcp1
Tdgf1
Tdp1
Tdrd3
Tead1
Tead4
Tenm3
Tenm3-as1
Tent2
Terf1
Terf2ip
Tex2
Tfap2a
Tfap2c
Tgfb2
Tgif1
Tgif2
Tgif2-rab5if
Tgs1
Thap2
Thap6
Thap9
Thbs3
Thbs4
Thnsl2
Thrb-as1
Thsd8
Thumpd3
Thy1
Tia1
Timm17a
Timm23b
Tiparp
Tjp2
Tle3
Tle4
Tlk2
Tlnrd1
Tmbim6
Tmcc1-as1
Tmco3
Tmco6
Tmed2
Tmem126b
Tmem132b
Tmem135
Tmem138
Tmem147
Tmem14c
Tmem165
Tmem178a
Tmem178b
Tmem182
Tmem184c
Tmem200a
Tmem238
Tmem243
Tmem253
Tmem262
Tmem26-as1
Tmem33
Tmem38a
Tmem51
Tmem63b
Tmem69
Tmem91
Tmem97
Tmem98
Tmod1
Tmpo
Tmpo-as1
Tmpop2
Tmsb4x
Tmtc3
Tmx2
Tmx2-ctnnd1
Tnfaip3
Tnfaip8
Tnfrsf10c
Tnfrsf12a
Tnrc6a
Tns2
Togaram1
Tom1l1
Tonsl
Tor1b
Tpi1
Tpi1p2
Tpm1
Tpm1-as
Tpm3p9
Tpp2
Tpt1-as1
Tpte2p1
Trabd
Traf4
Traf7
Trappc2l
Trappc4
Trbj2-1
Trbj2-2
Trbj2-2p
Trbj2-3
Trbj2-4
Trbj2-5
Trbj2-6
Trbj2-7
Trex1
Trhde
Trib1
Trib2
Trim2
Trim24
Trim28
Trim36
Trim6
Trim69
Trim6-trim34
Trim8
Trio
Trip13
Trmt11
Trmt13
Troap
Trub1
Tsacc
Tsc22d1
Tsc22d1-as1
Tsc22d2
Tsen34
Tsfm
Tsga13
Tshz1
Tsku
Tslp
Tsn
Tspan11
Tspan18
Tspan4
Tssc2
Ttc14
Ttc21a
Ttc23l
Ttc7a
Ttf2
Ttk
Tuba4b
Tubb
Tubb6
Tubg1
Tubgcp4
Tuft1
Tug1
Tulp3
Tut1
Twnk
Txlng
Txlngy
Txndc15
Txnl1
Txnrd1
Tyw3
U2surp
U47924.1
Uba2
Uba5
Ubb
Ube2b
Ube2c
Ube2e1
Ube2e2
Ube2e3
Ube2f
Ube2k
Ube2q2
Ube4a
Ube4b
Ubiad1
Ubl7-as1
Ubn1
Ubr5-as1
Ubxn2a
Ubxn2b
Uchl1
Ugdh-as1
Ugp2
Ugt8
Uhmk1
Uhrf1bp1
Uhrf2
Umad1
Unc13c
Unc5cl
Unc79
Upf3a
Upk2
Upp1
Upp2
Uqcr10
Uqcrc1
Uqcrh
Usp1
Usp10
Usp13
Usp38
Usp39
Usp42
Usp44
Usp53
Usp8
Usp9x
Usp9y
Uspl1
Utp20
Utp4
Utrn
Vangl1
Vars2
Vash1
Vash2
Vasp
Vax1
Vcan
Vcl
Vdac2
Vezt
Vipr1
Vldlr
Vps13b
Vps37a
Vsig2
Vsnl1
Wac
Was
Washc4
Wbp1
Wdr1
Wdr20
Wdr3
Wdr37
Wdr43
Wdr75
Wee1
Wnk1
Wnt3
Wnt5a
Wnt5a-as1
Wnt5b
Wrap53
Wsb1
Wt1-as
Wtap
Wwc2
Wwc3
Wwp1
Wwtr1-as1
Xpot
Xrcc5
Yae1
Yap1
Ythdf2
Ythdf3
Ywhaz
Yy1
Z73429.1
Z82190.2
Z93930.2
Z95115.1
Z96074.1
Z97055.2
Z97353.2
Z97634.1
Zbed3-as1
Zbed5-as1
Zbtb18
Zbtb37
Zbtb7b
Zbtb8a
Zbtb9
Zc2hc1c
Zc3h10
Zc3h15
Zcchc17
Zcchc23
Zcchc4
Zdbf2
Zdhhc16
Zeb2
Zeb2-as1
Zfand6
Zfas1
Zfhx4
Zfp30
Zfp36
Zfpl1
Zfpm2
Zfyve16
Zic1
Zic2
Zic3
Zic4
Zkscan3
Zkscan8
Zmpste24
Zmym1
Zmym2
Znf10
Znf107
Znf131
Znf138
Znf141
Znf143
Znf146
Znf189
Znf20
Znf207
Znf215
Znf217
Znf226
Znf227
Znf236
Znf254
Znf273
Znf274
Znf277
Znf286a
Znf292
Znf295-as1
Znf317
Znf331
Znf345
Znf391
Znf398
Znf410
Znf433-as1
Znf440
Znf462
Znf486
Znf500
Znf503-as2
Znf518a
Znf525
Znf532
Znf536
Znf546
Znf561-as1
Znf567
Znf576
Znf580
Znf587b
Znf608
Znf609
Znf613
Znf621
Znf639
Znf649-as1
Znf655
Znf66
Znf700
Znf70p1
Znf714
Znf730
Znf766
Znf785
Znf788p
Znf79
Znf830
Znf860
Znf876p
Znf880
Znf92
Znf93
Zpr1
Zscan2
Zwilch
Zyx
