# Supplementary material for: A Bayesian inference transcription factor activity model for the analysis of single-cell transcriptomes
Source: Genome Res. 2021 Jul;31(7):1296–311. doi: 10.1101/gr.265595.120 (PMC8256867; doi:10.1101/gr.265595.120)
Supplement: Supplemental Material [file supp_gr.265595.120_Supplemental_Code.zip › BITFAM/inst/extdata/human/BRD2]

A1bg-as1
A2m-as1
Aacs
Aamdc
Aanat
Aar2
Aard
Aars
Aasdhppt
Aatf
Abalon
Abat
Abca17p
Abca4
Abca7
Abcb1
Abcb8
Abcc1
Abcc10
Abcc11
Abcc3
Abcd1
Abcd3
Abcd4
Abce1
Abcf1
Abcf3
Abcg4
Abhd1
Abhd10
Abhd11
Abhd11-as1
Abhd12
Abhd14a
Abhd14a-acy1
Abhd14b
Abhd17a
Abhd17c
Abhd18
Abhd2
Abhd4
Abhd5
Abhd6
Abi1p1
Abi2
Abl1
Ablim3
Abracl
Abtb1
Ac000068.1
Ac000077.1
Ac000093.1
Ac000403.1
Ac001226.1
Ac002076.1
Ac002094.1
Ac002094.4
Ac002094.5
Ac002116.2
Ac002310.1
Ac002310.2
Ac002310.4
Ac002310.6
Ac002451.1
Ac002454.1
Ac002472.2
Ac002480.1
Ac002504.1
Ac002996.1
Ac003002.1
Ac003002.3
Ac003005.1
Ac003005.2
Ac003006.1
Ac003043.1
Ac003070.1
Ac003070.2
Ac003092.1
Ac003101.2
Ac003102.1
Ac003688.2
Ac003986.3
Ac003991.1
Ac004080.4
Ac004148.1
Ac004156.1
Ac004224.2
Ac004232.2
Ac004233.4
Ac004241.1
Ac004381.1
Ac004383.1
Ac004408.2
Ac004471.1
Ac004471.2
Ac004522.2
Ac004585.1
Ac004585.2
Ac004590.1
Ac004593.2
Ac004637.1
Ac004687.1
Ac004706.1
Ac004771.3
Ac004771.4
Ac004812.2
Ac004816.1
Ac004816.2
Ac004882.1
Ac004890.1
Ac004895.1
Ac004908.1
Ac004908.2
Ac004920.1
Ac004921.1
Ac004922.1
Ac004923.1
Ac004943.2
Ac004980.1
Ac004980.4
Ac005005.3
Ac005020.2
Ac005037.1
Ac005041.1
Ac005052.1
Ac005083.1
Ac005154.3
Ac005180.1
Ac005186.1
Ac005220.1
Ac005224.4
Ac005234.1
Ac005253.1
Ac005256.1
Ac005258.1
Ac005261.2
Ac005280.2
Ac005288.1
Ac005291.2
Ac005304.2
Ac005324.4
Ac005332.4
Ac005342.1
Ac005355.1
Ac005363.2
Ac005410.1
Ac005476.2
Ac005481.1
Ac005486.1
Ac005498.1
Ac005498.2
Ac005514.1
Ac005520.1
Ac005520.2
Ac005523.2
Ac005532.2
Ac005540.1
Ac005593.1
Ac005606.2
Ac005614.1
Ac005670.2
Ac005696.1
Ac005722.1
Ac005726.4
Ac005736.1
Ac005740.3
Ac005775.1
Ac005779.2
Ac005785.1
Ac005786.2
Ac005786.4
Ac005790.1
Ac005796.1
Ac005821.1
Ac005829.1
Ac005832.4
Ac005833.1
Ac005837.1
Ac005837.3
Ac005840.4
Ac005841.1
Ac005906.2
Ac005911.1
Ac005915.1
Ac005920.1
Ac005972.3
Ac006001.2
Ac006022.1
Ac006026.3
Ac006058.2
Ac006058.3
Ac006059.1
Ac006059.2
Ac006064.4
Ac006064.6
Ac006077.2
Ac006116.8
Ac006153.1
Ac006213.1
Ac006213.4
Ac006252.1
Ac006299.1
Ac006329.1
Ac006333.1
Ac006333.2
Ac006449.2
Ac006449.5
Ac006449.6
Ac006452.1
Ac006483.2
Ac006486.2
Ac006504.5
Ac006504.7
Ac006511.5
Ac006512.1
Ac006960.3
Ac006971.1
Ac006994.2
Ac007009.1
Ac007029.1
Ac007032.1
Ac007040.1
Ac007040.2
Ac007099.1
Ac007128.1
Ac007136.1
Ac007161.3
Ac007192.1
Ac007215.1
Ac007216.1
Ac007216.4
Ac007240.1
Ac007250.1
Ac007285.1
Ac007318.1
Ac007319.1
Ac007364.1
Ac007365.1
Ac007375.1
Ac007375.2
Ac007383.2
Ac007389.1
Ac007390.2
Ac007391.1
Ac007405.2
Ac007405.3
Ac007422.1
Ac007448.3
Ac007493.2
Ac007546.2
Ac007546.3
Ac007563.2
Ac007569.1
Ac007608.3
Ac007611.1
Ac007620.1
Ac007637.1
Ac007656.2
Ac007663.3
Ac007686.3
Ac007686.4
Ac007731.3
Ac007780.1
Ac007786.1
Ac007834.1
Ac007881.2
Ac007923.4
Ac007950.1
Ac007952.4
Ac007991.1
Ac008012.1
Ac008014.1
Ac008073.3
Ac008079.1
Ac008083.1
Ac008105.2
Ac008105.3
Ac008115.3
Ac008147.1
Ac008267.5
Ac008393.1
Ac008403.4
Ac008406.3
Ac008438.2
Ac008440.1
Ac008443.1
Ac008443.2
Ac008443.3
Ac008443.4
Ac008443.5
Ac008494.1
Ac008494.3
Ac008525.1
Ac008525.2
Ac008537.4
Ac008543.1
Ac008555.2
Ac008556.1
Ac008569.1
Ac008581.2
Ac008592.1
Ac008592.4
Ac008608.2
Ac008610.1
Ac008641.1
Ac008649.2
Ac008663.3
Ac008667.2
Ac008667.4
Ac008670.1
Ac008687.4
Ac008687.5
Ac008687.7
Ac008691.1
Ac008694.2
Ac008734.2
Ac008738.1
Ac008750.3
Ac008750.7
Ac008752.1
Ac008753.2
Ac008763.2
Ac008764.6
Ac008764.8
Ac008770.2
Ac008781.2
Ac008805.2
Ac008868.1
Ac008870.1
Ac008878.2
Ac008914.1
Ac008915.2
Ac008966.1
Ac008966.2
Ac008969.1
Ac008993.3
Ac009053.2
Ac009054.1
Ac009061.1
Ac009061.2
Ac009065.4
Ac009078.3
Ac009086.3
Ac009088.2
Ac009090.1
Ac009090.3
Ac009093.4
Ac009093.6
Ac009107.2
Ac009108.3
Ac009108.5
Ac009133.1
Ac009133.2
Ac009133.5
Ac009133.6
Ac009139.1
Ac009159.2
Ac009163.6
Ac009229.1
Ac009237.11
Ac009237.3
Ac009237.9
Ac009238.1
Ac009238.2
Ac009238.3
Ac009271.1
Ac009302.1
Ac009303.4
Ac009309.1
Ac009336.3
Ac009387.1
Ac009404.1
Ac009487.2
Ac009487.3
Ac009502.2
Ac009511.2
Ac009554.1
Ac009560.1
Ac009562.1
Ac009720.1
Ac009779.2
Ac009779.3
Ac009803.2
Ac009879.2
Ac009879.3
Ac009967.1
Ac010148.1
Ac010149.2
Ac010183.1
Ac010186.2
Ac010198.1
Ac010198.2
Ac010201.1
Ac010203.2
Ac010226.1
Ac010240.3
Ac010247.1
Ac010255.3
Ac010271.1
Ac010271.2
Ac010323.1
Ac010327.2
Ac010327.4
Ac010330.1
Ac010336.2
Ac010336.3
Ac010336.5
Ac010422.1
Ac010422.2
Ac010422.7
Ac010422.8
Ac010463.1
Ac010487.2
Ac010501.1
Ac010503.3
Ac010522.1
Ac010531.3
Ac010531.6
Ac010547.1
Ac010547.2
Ac010618.1
Ac010619.2
Ac010646.1
Ac010654.1
Ac010655.2
Ac010655.4
Ac010735.2
Ac010746.1
Ac010761.1
Ac010761.2
Ac010761.5
Ac010761.7
Ac010834.2
Ac010894.2
Ac010894.3
Ac010894.5
Ac010973.1
Ac010980.1
Ac010999.2
Ac011008.1
Ac011095.1
Ac011195.2
Ac011337.1
Ac011365.1
Ac011374.1
Ac011379.2
Ac011444.1
Ac011444.3
Ac011445.2
Ac011446.2
Ac011448.1
Ac011462.4
Ac011466.1
Ac011468.5
Ac011471.4
Ac011472.1
Ac011473.4
Ac011476.3
Ac011477.1
Ac011478.1
Ac011481.1
Ac011491.1
Ac011495.1
Ac011497.1
Ac011498.1
Ac011510.1
Ac011511.2
Ac011518.1
Ac011529.1
Ac011603.1
Ac011603.2
Ac011611.3
Ac011611.4
Ac011752.1
Ac011773.1
Ac011773.2
Ac011773.3
Ac011825.3
Ac011840.5
Ac011891.2
Ac011921.1
Ac011933.3
Ac012065.3
Ac012070.1
Ac012087.2
Ac012146.1
Ac012158.1
Ac012184.2
Ac012184.3
Ac012184.4
Ac012186.3
Ac012254.1
Ac012254.5
Ac012291.2
Ac012306.2
Ac012307.1
Ac012313.3
Ac012313.6
Ac012313.8
Ac012313.9
Ac012314.22
Ac012355.1
Ac012358.2
Ac012358.3
Ac012366.1
Ac012368.1
Ac012377.1
Ac012378.2
Ac012379.2
Ac012447.1
Ac012462.3
Ac012470.1
Ac012485.1
Ac012485.3
Ac012488.2
Ac012507.1
Ac012508.1
Ac012531.1
Ac012531.2
Ac012531.3
Ac012555.1
Ac012569.1
Ac012613.1
Ac012629.2
Ac012645.1
Ac012645.3
Ac012668.2
Ac012673.1
Ac012676.3
Ac013270.1
Ac013275.1
Ac013356.4
Ac013394.1
Ac013400.1
Ac013444.2
Ac013451.2
Ac013468.1
Ac013565.3
Ac013652.1
Ac013717.1
Ac013726.1
Ac013731.1
Ac015660.1
Ac015687.1
Ac015689.1
Ac015712.1
Ac015712.2
Ac015712.4
Ac015712.5
Ac015712.6
Ac015726.2
Ac015795.1
Ac015802.6
Ac015813.1
Ac015813.2
Ac015813.4
Ac015813.7
Ac015818.6
Ac015908.7
Ac015909.3
Ac015909.4
Ac015910.1
Ac015911.2
Ac015912.3
Ac015921.1
Ac015922.2
Ac015936.1
Ac015967.1
Ac015982.1
Ac016027.1
Ac016229.2
Ac016394.1
Ac016405.2
Ac016575.1
Ac016582.2
Ac016588.2
Ac016596.1
Ac016629.3
Ac016700.3
Ac016708.1
Ac016727.1
Ac016769.1
Ac016773.1
Ac016876.2
Ac016877.3
Ac016894.1
Ac016999.1
Ac017000.1
Ac017015.2
Ac017035.1
Ac017083.1
Ac017100.1
Ac017104.1
Ac017104.3
Ac018410.1
Ac018511.1
Ac018521.1
Ac018521.2
Ac018521.3
Ac018521.4
Ac018521.5
Ac018558.3
Ac018647.2
Ac018653.1
Ac018685.2
Ac018716.2
Ac018761.1
Ac018761.2
Ac018761.3
Ac018766.1
Ac018781.1
Ac018809.1
Ac018816.1
Ac018845.3
Ac018892.3
Ac019055.1
Ac019068.1
Ac019117.2
Ac019117.3
Ac019131.1
Ac019193.3
Ac019205.1
Ac019254.1
Ac019257.8
Ac019278.1
Ac019294.2
Ac019294.3
Ac019349.1
Ac020558.1
Ac020612.2
Ac020659.1
Ac020661.1
Ac020763.1
Ac020763.4
Ac020904.2
Ac020904.3
Ac020907.1
Ac020907.5
Ac020909.3
Ac020911.1
Ac020915.1
Ac020915.5
Ac020916.2
Ac020928.1
Ac020928.2
Ac020928.3
Ac021016.3
Ac021054.1
Ac021151.1
Ac021180.1
Ac021188.1
Ac021218.1
Ac021321.1
Ac021660.2
Ac022001.3
Ac022028.2
Ac022031.2
Ac022034.1
Ac022034.3
Ac022087.1
Ac022098.1
Ac022098.3
Ac022098.4
Ac022113.2
Ac022137.3
Ac022144.1
Ac022154.1
Ac022167.4
Ac022167.5
Ac022196.1
Ac022211.2
Ac022217.2
Ac022296.3
Ac022384.1
Ac022400.1
Ac022413.1
Ac022414.1
Ac022415.1
Ac022509.3
Ac022613.1
Ac022613.2
Ac022706.1
Ac022748.1
Ac022784.1
Ac022973.2
Ac023024.1
Ac023115.1
Ac023157.2
Ac023157.3
Ac023194.3
Ac023232.1
Ac023389.1
Ac023509.1
Ac023509.3
Ac023632.2
Ac023632.3
Ac023790.2
Ac023824.3
Ac023855.1
Ac023886.1
Ac023906.4
Ac024075.3
Ac024145.1
Ac024243.1
Ac024257.3
Ac024267.6
Ac024270.4
Ac024293.1
Ac024475.4
Ac024598.1
Ac024909.1
Ac024940.1
Ac024941.1
Ac024941.2
Ac024958.1
Ac025031.1
Ac025031.2
Ac025048.1
Ac025048.4
Ac025162.1
Ac025162.2
Ac025164.1
Ac025165.1
Ac025165.2
Ac025165.3
Ac025165.5
Ac025166.1
Ac025171.2
Ac025171.3
Ac025181.2
Ac025188.1
Ac025257.1
Ac025262.1
Ac025279.1
Ac025283.3
Ac025287.2
Ac025419.1
Ac025437.4
Ac025442.1
Ac025580.1
Ac025580.2
Ac025682.1
Ac025754.1
Ac025887.2
Ac026100.1
Ac026124.2
Ac026254.2
Ac026310.2
Ac026310.3
Ac026362.1
Ac026362.2
Ac026369.2
Ac026412.3
Ac026458.2
Ac026461.1
Ac026461.3
Ac026470.1
Ac026471.2
Ac026495.1
Ac026585.1
Ac026691.1
Ac026704.1
Ac026770.1
Ac026785.1
Ac026786.1
Ac026803.2
Ac026894.1
Ac026904.1
Ac026954.1
Ac026954.3
Ac027031.2
Ac027088.1
Ac027097.1
Ac027097.2
Ac027117.2
Ac027176.2
Ac027281.1
Ac027307.3
Ac027312.1
Ac027575.2
Ac027644.4
Ac027702.1
Ac032044.1
Ac034102.4
Ac034102.6
Ac034102.7
Ac034105.2
Ac034198.2
Ac034228.1
Ac036103.1
Ac036176.1
Ac036214.1
Ac037459.1
Ac037459.4
Ac040160.1
Ac040162.1
Ac040169.1
Ac040904.1
Ac044802.1
Ac044849.1
Ac044860.2
Ac046130.1
Ac046185.3
Ac048341.1
Ac048341.2
Ac048344.4
Ac048382.4
Ac051619.10
Ac051619.8
Ac051649.1
Ac053503.2
Ac053527.1
Ac055872.2
Ac058822.1
Ac060780.2
Ac061965.1
Ac061992.1
Ac061999.1
Ac062028.1
Ac063948.1
Ac063952.1
Ac063960.2
Ac063961.1
Ac064801.1
Ac064807.1
Ac066612.2
Ac067852.1
Ac067930.3
Ac067930.4
Ac067931.2
Ac067945.3
Ac067968.1
Ac068025.1
Ac068075.1
Ac068205.1
Ac068205.2
Ac068234.1
Ac068234.3
Ac068305.2
Ac068338.2
Ac068389.1
Ac068389.2
Ac068418.1
Ac068491.4
Ac068512.1
Ac068580.4
Ac068620.1
Ac068620.3
Ac068631.1
Ac068669.1
Ac068722.1
Ac068724.3
Ac068790.7
Ac068790.8
Ac068831.6
Ac068870.1
Ac068987.3
Ac069213.1
Ac069307.1
Ac069368.1
Ac069454.1
Ac069503.2
Ac069528.2
Ac072022.2
Ac073046.1
Ac073050.1
Ac073107.1
Ac073111.1
Ac073111.3
Ac073111.4
Ac073111.5
Ac073130.1
Ac073176.2
Ac073195.1
Ac073210.2
Ac073283.2
Ac073314.1
Ac073316.2
Ac073320.1
Ac073333.1
Ac073389.1
Ac073508.3
Ac073573.1
Ac073585.1
Ac073592.4
Ac073611.1
Ac073648.6
Ac073842.1
Ac073857.1
Ac073869.1
Ac073896.1
Ac073896.2
Ac073896.5
Ac073957.1
Ac074032.1
Ac074091.1
Ac074117.1
Ac074134.1
Ac074138.1
Ac074143.1
Ac074194.1
Ac074338.1
Ac074351.1
Ac074366.1
Ac078785.1
Ac078802.1
Ac078882.1
Ac078883.2
Ac078929.1
Ac079140.1
Ac079145.1
Ac079200.1
Ac079296.1
Ac079305.1
Ac079313.2
Ac079325.1
Ac079336.7
Ac079341.2
Ac079354.2
Ac079411.1
Ac079447.1
Ac079594.2
Ac079600.3
Ac079610.2
Ac079742.1
Ac079801.1
Ac079807.1
Ac079834.2
Ac079848.1
Ac079907.1
Ac079922.2
Ac080013.1
Ac080075.1
Ac080080.1
Ac080112.1
Ac080129.1
Ac082651.1
Ac083798.1
Ac083798.2
Ac083800.1
Ac083805.3
Ac083837.1
Ac083843.2
Ac083855.1
Ac083867.1
Ac083906.5
Ac083949.1
Ac084018.1
Ac084018.2
Ac084082.1
Ac084121.13
Ac084125.1
Ac084211.1
Ac084262.1
Ac084262.2
Ac084337.2
Ac084757.3
Ac084819.1
Ac084876.2
Ac084880.3
Ac087190.2
Ac087269.1
Ac087286.1
Ac087286.2
Ac087289.3
Ac087289.4
Ac087294.1
Ac087385.2
Ac087385.3
Ac087392.5
Ac087439.2
Ac087457.1
Ac087477.2
Ac087491.1
Ac087500.1
Ac087521.1
Ac087521.3
Ac087564.1
Ac087612.1
Ac087623.2
Ac087645.2
Ac087721.2
Ac087741.2
Ac087741.3
Ac087752.3
Ac087783.1
Ac087893.1
Ac089999.1
Ac090114.3
Ac090115.1
Ac090124.1
Ac090152.1
Ac090164.1
Ac090192.2
Ac090193.1
Ac090283.1
Ac090360.1
Ac090376.1
Ac090510.1
Ac090527.2
Ac090559.2
Ac090578.1
Ac090607.5
Ac090617.3
Ac090617.5
Ac090692.2
Ac090772.1
Ac090772.2
Ac090825.1
Ac090826.2
Ac090833.1
Ac090844.2
Ac091045.1
Ac091046.2
Ac091060.1
Ac091076.1
Ac091133.2
Ac091138.1
Ac091152.4
Ac091153.1
Ac091153.3
Ac091153.4
Ac091167.6
Ac091167.7
Ac091180.2
Ac091181.1
Ac091212.1
Ac091390.4
Ac091551.1
Ac091564.2
Ac091564.3
Ac091729.3
Ac091814.1
Ac091820.1
Ac091874.1
Ac091925.1
Ac091959.3
Ac091965.5
Ac092053.2
Ac092053.3
Ac092068.2
Ac092070.2
Ac092072.1
Ac092115.1
Ac092115.3
Ac092117.1
Ac092117.2
Ac092118.1
Ac092118.2
Ac092123.1
Ac092143.1
Ac092143.2
Ac092155.1
Ac092159.2
Ac092168.2
Ac092171.3
Ac092171.4
Ac092171.5
Ac092184.1
Ac092265.1
Ac092279.1
Ac092287.1
Ac092295.1
Ac092295.2
Ac092296.3
Ac092327.2
Ac092338.3
Ac092343.1
Ac092364.1
Ac092368.1
Ac092368.3
Ac092378.1
Ac092468.1
Ac092535.3
Ac092535.4
Ac092570.2
Ac092587.1
Ac092597.1
Ac092667.1
Ac092718.1
Ac092720.1
Ac092724.1
Ac092807.2
Ac092811.2
Ac092821.3
Ac092835.1
Ac092849.1
Ac092902.4
Ac092902.5
Ac092903.1
Ac092910.3
Ac092919.2
Ac092944.1
Ac093012.1
Ac093151.3
Ac093152.1
Ac093157.1
Ac093248.1
Ac093249.2
Ac093249.4
Ac093323.1
Ac093323.4
Ac093325.1
Ac093326.1
Ac093390.1
Ac093423.3
Ac093484.3
Ac093484.4
Ac093495.1
Ac093510.1
Ac093512.1
Ac093512.2
Ac093525.1
Ac093536.2
Ac093585.1
Ac093627.4
Ac093663.2
Ac093732.1
Ac093732.2
Ac093734.1
Ac093752.1
Ac093752.2
Ac093772.1
Ac093827.4
Ac093831.2
Ac093899.2
Ac093904.1
Ac093904.3
Ac093909.1
Ac093909.6
Ac095060.1
Ac096536.2
Ac096540.1
Ac096632.1
Ac096637.2
Ac096649.1
Ac096677.1
Ac096719.1
Ac096733.2
Ac096734.2
Ac096887.1
Ac096887.2
Ac096996.2
Ac097059.1
Ac097103.2
Ac097104.1
Ac097105.1
Ac097358.2
Ac097372.1
Ac097460.1
Ac097467.3
Ac097493.4
Ac097634.1
Ac097637.1
Ac098484.3
Ac098484.4
Ac098582.1
Ac098583.2
Ac098614.3
Ac098650.1
Ac098820.1
Ac098828.2
Ac098829.1
Ac098850.2
Ac098868.1
Ac098934.1
Ac098934.2
Ac098934.4
Ac098935.1
Ac098935.2
Ac099329.1
Ac099343.3
Ac099344.2
Ac099489.1
Ac099518.1
Ac099518.3
Ac099521.1
Ac099522.2
Ac099524.1
Ac099535.1
Ac099677.5
Ac099681.1
Ac099681.2
Ac099782.2
Ac099795.1
Ac099811.2
Ac099811.3
Ac099850.1
Ac100778.3
Ac100786.1
Ac100793.2
Ac100793.3
Ac100812.1
Ac100827.1
Ac100835.2
Ac100849.1
Ac100861.1
Ac100861.2
Ac102953.1
Ac103681.1
Ac103702.1
Ac103702.2
Ac103706.1
Ac103736.1
Ac103746.1
Ac103810.1
Ac103810.3
Ac103923.1
Ac103988.1
Ac104024.2
Ac104046.1
Ac104073.4
Ac104078.1
Ac104109.2
Ac104123.1
Ac104135.1
Ac104162.2
Ac104212.1
Ac104365.1
Ac104393.1
Ac104461.1
Ac104506.1
Ac104521.1
Ac104532.1
Ac104532.2
Ac104561.1
Ac104564.3
Ac104564.4
Ac104581.4
Ac104590.1
Ac104662.2
Ac104698.1
Ac104770.1
Ac104781.2
Ac104823.1
Ac104958.2
Ac104984.5
Ac104985.1
Ac104989.1
Ac104997.1
Ac105020.6
Ac105021.1
Ac105052.4
Ac105053.1
Ac105137.2
Ac105180.1
Ac105219.2
Ac105224.1
Ac105277.1
Ac105339.1
Ac105402.3
Ac105429.2
Ac105910.1
Ac105940.1
Ac105942.1
Ac106028.2
Ac106038.1
Ac106739.1
Ac106782.2
Ac106782.5
Ac106820.4
Ac106820.6
Ac106872.10
Ac106874.1
Ac106881.1
Ac106897.1
Ac107029.1
Ac107031.1
Ac107072.1
Ac107079.1
Ac107081.1
Ac107083.1
Ac107204.1
Ac107214.1
Ac107223.1
Ac107373.2
Ac107398.4
Ac107959.2
Ac107959.4
Ac107959.5
Ac107982.2
Ac108002.1
Ac108025.2
Ac108047.1
Ac108134.4
Ac108142.1
Ac108210.1
Ac108448.3
Ac108471.2
Ac108673.2
Ac108673.3
Ac108693.2
Ac108738.1
Ac108751.5
Ac108752.1
Ac108866.1
Ac108868.2
Ac109460.3
Ac109462.1
Ac109464.2
Ac109466.1
Ac109587.1
Ac109992.1
Ac110079.1
Ac110285.1
Ac110285.2
Ac110285.4
Ac110285.5
Ac110285.6
Ac110285.7
Ac110296.1
Ac110716.2
Ac110741.1
Ac110741.3
Ac110749.1
Ac110769.1
Ac110769.2
Ac112200.1
Ac112225.1
Ac112236.2
Ac112243.1
Ac112484.1
Ac112484.3
Ac112504.2
Ac112673.1
Ac112907.1
Ac113189.1
Ac113189.3
Ac113192.1
Ac113192.4
Ac113192.5
Ac113382.1
Ac113383.1
Ac113410.3
Ac114271.1
Ac114291.1
Ac114488.2
Ac114488.3
Ac114498.1
Ac114498.2
Ac114689.3
Ac114730.1
Ac114803.1
Ac114811.2
Ac114956.1
Ac114956.3
Ac115284.3
Ac115676.1
Ac115837.1
Ac115989.1
Ac116021.1
Ac116025.2
Ac116049.2
Ac116348.4
Ac116351.2
Ac116366.3
Ac116407.2
Ac116535.1
Ac116609.2
Ac116666.1
Ac116667.1
Ac117382.2
Ac117383.2
Ac117386.2
Ac117462.1
Ac117498.2
Ac118553.2
Ac118658.1
Ac118754.3
Ac118755.1
Ac119424.1
Ac119673.1
Ac120057.2
Ac120057.3
Ac120057.4
Ac120114.1
Ac120114.4
Ac120498.9
Ac121338.1
Ac121338.2
Ac123595.1
Ac123767.1
Ac123912.4
Ac124016.1
Ac124068.2
Ac124242.1
Ac124276.1
Ac124276.2
Ac124283.2
Ac124283.5
Ac124312.1
Ac124319.1
Ac124916.2
Ac125494.1
Ac125603.3
Ac125611.3
Ac126323.4
Ac126407.1
Ac126544.2
Ac126614.1
Ac126696.1
Ac126763.1
Ac126773.4
Ac127002.1
Ac127070.1
Ac127459.2
Ac127496.5
Ac127496.6
Ac128677.1
Ac128709.3
Ac129492.1
Ac129492.5
Ac129492.8
Ac129926.1
Ac130343.1
Ac130343.2
Ac130469.1
Ac131009.4
Ac131025.1
Ac131097.4
Ac132872.1
Ac132872.2
Ac133552.1
Ac133552.2
Ac133552.5
Ac133637.1
Ac133644.3
Ac134043.1
Ac134682.1
Ac134772.1
Ac135048.2
Ac135050.5
Ac135050.7
Ac135178.3
Ac135178.6
Ac135586.2
Ac136475.2
Ac136475.4
Ac136475.8
Ac136604.3
Ac136632.2
Ac137630.3
Ac137767.1
Ac137932.2
Ac137936.2
Ac138089.1
Ac138123.2
Ac138150.1
Ac138207.4
Ac138304.1
Ac138393.1
Ac138393.3
Ac138409.1
Ac138409.2
Ac138466.1
Ac138474.1
Ac138811.1
Ac138951.1
Ac138951.2
Ac139149.1
Ac139256.1
Ac139530.3
Ac139749.1
Ac139795.3
Ac140912.1
Ac141586.1
Ac141930.1
Ac141930.2
Ac144522.1
Ac144831.1
Ac145098.1
Ac145207.9
Ac145285.2
Ac145422.1
Ac147067.2
Ac147651.1
Ac190387.1
Ac231533.1
Ac231657.1
Ac231981.1
Ac233280.19
Ac233702.8
Ac233982.1
Ac233992.3
Ac234582.1
Ac234582.2
Ac239868.1
Ac241377.3
Ac242426.2
Ac242842.1
Ac242842.3
Ac243547.1
Ac243547.2
Ac243547.3
Ac243562.3
Ac243571.2
Ac243585.2
Ac243654.1
Ac243829.1
Ac243829.2
Ac243830.3
Ac243965.1
Ac243967.1
Ac244021.1
Ac244034.2
Ac244090.3
Ac244517.10
Ac244517.4
Ac244517.5
Ac244517.6
Ac244669.2
Ac245014.3
Ac245033.2
Ac245100.4
Ac245100.8
Ac245100.9
Ac245291.1
Ac245297.3
Ac245452.1
Ac245517.3
Ac246793.1
Ac254633.1
Acaca
Acacb
Acad10
Acad8
Acad9
Acadm
Acads
Acadsb
Acadvl
Acap1
Acat1
Acat2
Acbd4
Accs
Acer3
Ache
Acin1
Ackr2
Ackr4
Acly
Aco1
Aco2
Acot11
Acot13
Acot2
Acot6
Acox1
Acox2
Acp1
Acpp
Acsbg1
Acsf2
Acsf3
Acsl3
Acss2
Acss3
Acta2
Actb
Actl6a
Actn1
Actn1-as1
Actn2
Actn3
Actn4
Actr10
Actr1a
Actr2
Actr3
Actr3b
Actr3bp1
Actr6
Acvr1b
Acvr2a
Acvr2b
Acy1
Acyp1
Acyp2
Ad000671.1
Ad000671.3
Ad000864.2
Adal
Adam11
Adam12
Adam15
Adam22
Adam23
Adam8
Adam9
Adamts1
Adamts10
Adamts14
Adamts18
Adamts19
Adamts4
Adamts6
Adamtsl1
Adamtsl3
Adamtsl4
Adamtsl5
Adap2
Adarb1
Adck1
Adck2
Adck5
Adcy1
Adcy3
Adcy4
Adcy5
Adcy7
Adcy8
Adcy9
Add1
Add2
Add3
Adgra2
Adgrb1
Adgrb3
Adgrd2
Adgre5
Adgrf2
Adgrg1
Adgrg6
Adgrl1
Adgrl2
Adgrl3
Adgrv1
Adhfe1
Adi1p1
Adipor2
Adirf
Adk
Adm
Adnp2
Adnp-as1
Ado
Adora1
Adora2a
Adora2b
Adpgk-as1
Adprh
Adprm
Adra1d
Adrm1
Adsl
Adssl1
Aebp2
Aen
Af111167.1
Af124730.1
Af127577.5
Af129408.1
Af131215.7
Af186190.1
Af228730.5
Af233439.1
Af233439.2
Af241726.2
Af254983.2
Af274858.1
Afap1
Afap1l1
Afdn
Aff1
Aff3
Afg1l
Afg3l1p
Afg3l2
Afmid
Aftph
Agap1
Agap2
Agap2-as1
Agap3
Agbl3
Agbl4
Agbl5
Agfg1
Agfg2
Aggf1
Agk
Agl
Ago3
Agpat2
Agpat3
Agpat5
Agps
Agrn
Agrp
Agtr1
Agtrap
Ahcyl1
Ahcyl2
Ahdc1
Ahr
Ahrr
Ahsa1
Ahsa2p
Aif1l
Aig1
Aimp1
Aimp2
Aip
Aipl1
Aj011932.1
Ajap1
Ajm1
Ajuba
Ak4
Ak5
Ak7
Ak9
Akap1
Akap12
Akap13
Akap17a
Akap2
Akap5
Akap6
Akap7
Akap8l
Akap9
Akip1
Akirin1
Akr1a1
Akr1c3
Akr1d1p1
Akt1
Akt1s1
Akt3
Al008638.6
Al008726.1
Al020996.2
Al020997.2
Al021068.1
Al021153.1
Al021391.1
Al021396.1
Al021546.1
Al021578.1
Al021997.3
Al022069.1
Al022157.1
Al022237.1
Al022238.2
Al022238.4
Al022312.1
Al022313.2
Al022316.1
Al022318.4
Al022324.4
Al022326.1
Al022329.3
Al022332.2
Al022345.4
Al023284.1
Al023803.1
Al023803.3
Al023806.1
Al023806.2
Al024498.2
Al031055.1
Al031229.1
Al031258.1
Al031282.1
Al031289.1
Al031428.1
Al031432.3
Al031432.4
Al031587.2
Al031602.1
Al031658.2
Al031666.1
Al031666.2
Al031710.2
Al031846.1
Al031848.2
Al032819.1
Al033527.3
Al033527.4
Al033527.5
Al033528.2
Al034346.1
Al034374.1
Al034417.2
Al034548.1
Al035078.1
Al035078.3
Al035078.4
Al035398.1
Al035427.1
Al035456.1
Al035460.1
Al035530.2
Al035541.1
Al035660.1
Al035660.2
Al049543.1
Al049548.1
Al049629.2
Al049637.2
Al049697.1
Al049712.1
Al049775.3
Al049780.1
Al049780.2
Al049796.1
Al049830.3
Al049836.1
Al049861.1
Al049870.3
Al078459.1
Al078621.3
Al078644.2
Al079342.3
Al080250.1
Al080276.2
Al096828.3
Al096870.1
Al109615.2
Al109763.1
Al109811.3
Al109917.1
Al109918.1
Al109923.1
Al109936.2
Al109955.1
Al109976.1
Al110118.2
Al110292.1
Al117329.1
Al117339.5
Al117382.2
Al118508.2
Al118522.1
Al118558.3
Al121578.3
Al121594.1
Al121603.2
Al121612.2
Al121655.1
Al121672.1
Al121758.1
Al121760.1
Al121772.1
Al121820.1
Al121830.1
Al121845.3
Al121890.4
Al121900.2
Al121906.1
Al121917.2
Al121932.1
Al121936.1
Al121949.1
Al121972.1
Al121983.1
Al121985.1
Al121990.1
Al121992.1
Al122018.1
Al122023.1
Al122058.1
Al132639.3
Al132671.1
Al132709.1
Al132780.1
Al132780.2
Al132857.1
Al132875.3
Al133153.1
Al133153.2
Al133216.2
Al133227.1
Al133268.1
Al133338.1
Al133351.1
Al133371.1
Al133380.1
Al133396.2
Al133410.3
Al133467.1
Al133467.2
Al133480.1
Al133485.2
Al133516.1
Al133551.1
Al135744.1
Al135791.1
Al135905.2
Al135999.1
Al136018.1
Al136038.3
Al136038.5
Al136040.1
Al136084.2
Al136115.1
Al136131.3
Al136141.1
Al136172.1
Al136295.1
Al136301.1
Al136309.2
Al136309.4
Al136366.1
Al136380.1
Al136419.1
Al136964.1
Al136982.5
Al137003.1
Al137009.1
Al137025.1
Al137058.1
Al137058.2
Al137060.1
Al137071.1
Al137077.2
Al137782.1
Al137789.2
Al137793.2
Al137802.2
Al137802.3
Al137847.1
Al137856.1
Al138724.1
Al138831.1
Al138831.2
Al138878.1
Al138885.3
Al138885.4
Al138916.1
Al138921.1
Al138966.2
Al139008.2
Al139023.1
Al139035.1
Al139039.3
Al139082.1
Al139095.3
Al139099.1
Al139099.3
Al139118.1
Al139125.1
Al139142.1
Al139156.2
Al139158.2
Al139184.1
Al139220.2
Al139246.5
Al139254.1
Al139260.1
Al139300.1
Al139316.1
Al139317.1
Al139317.5
Al139339.1
Al139353.2
Al139393.1
Al139412.1
Al157385.1
Al157392.1
Al157400.1
Al157400.2
Al157400.5
Al157702.2
Al157823.2
Al157871.6
Al157886.1
Al157888.1
Al157932.1
Al157935.1
Al158055.1
Al158064.1
Al158151.1
Al158151.3
Al158175.1
Al158198.1
Al158211.3
Al158211.5
Al158212.2
Al158800.1
Al160171.1
Al160272.1
Al160272.2
Al160291.1
Al160313.1
Al160408.2
Al160408.4
Al161421.1
Al161452.1
Al161636.2
Al161668.1
Al161669.2
Al161669.3
Al161719.1
Al161729.1
Al161756.1
Al161935.1
Al161937.1
Al162171.1
Al162171.2
Al162231.2
Al162231.3
Al162253.1
Al162258.1
Al162377.1
Al162385.2
Al162411.1
Al162419.1
Al162425.1
Al162430.2
Al162591.2
Al162713.1
Al162724.2
Al162725.2
Al163636.2
Al163952.1
Al163974.1
Al352979.1
Al353579.1
Al353596.1
Al353597.3
Al353621.2
Al353648.1
Al353653.1
Al353699.1
Al353718.1
Al353719.1
Al353743.1
Al353764.1
Al353795.2
Al353801.1
Al353803.1
Al353807.2
Al353807.4
Al354696.2
Al354707.2
Al354710.1
Al354710.2
Al354726.1
Al354733.1
Al354740.1
Al354761.1
Al354824.1
Al354836.1
Al354863.1
Al354872.1
Al354892.1
Al354892.2
Al354919.2
Al354920.1
Al355001.2
Al355075.1
Al355075.4
Al355102.2
Al355297.2
Al355312.4
Al355388.1
Al355388.2
Al355472.1
Al355472.2
Al355482.2
Al355490.1
Al355490.2
Al355499.1
Al355574.1
Al355802.2
Al355916.3
Al355987.3
Al355987.5
Al356019.1
Al356020.1
Al356055.1
Al356056.1
Al356130.1
Al356234.1
Al356234.3
Al356235.1
Al356309.3
Al356361.2
Al356441.1
Al356488.2
Al356583.1
Al356583.2
Al356599.1
Al357054.2
Al357078.2
Al357078.3
Al357084.1
Al357140.2
Al357140.3
Al357143.1
Al357315.2
Al358075.2
Al358113.1
Al358334.1
Al358334.2
Al358453.1
Al358472.2
Al358472.4
Al358472.5
Al358472.7
Al358473.1
Al358933.1
Al358976.1
Al359182.1
Al359258.2
Al359258.3
Al359265.3
Al359397.1
Al359399.1
Al359555.1
Al359643.2
Al359644.1
Al359692.1
Al359711.2
Al359715.4
Al359736.1
Al359762.1
Al359764.1
Al359878.2
Al359922.1
Al360012.1
Al360181.2
Al360181.4
Al360182.2
Al360270.3
Al365204.1
Al365205.1
Al365295.1
Al365356.2
Al365436.2
Al389885.1
Al390026.1
Al390036.1
Al390037.1
Al390198.1
Al390719.1
Al390728.1
Al390728.5
Al390860.1
Al390866.1
Al390879.1
Al390955.2
Al390957.1
Al391069.2
Al391069.3
Al391121.1
Al391152.1
Al391244.2
Al391262.1
Al391335.1
Al391422.4
Al391645.1
Al391650.1
Al391684.1
Al391832.2
Al391839.1
Al391839.2
Al391863.1
Al392086.2
Al392172.1
Al441992.1
Al442067.1
Al442128.2
Al442663.3
Al445250.1
Al445363.1
Al445363.2
Al445363.3
Al445472.1
Al445483.1
Al445490.1
Al445685.1
Al445985.1
Al449423.1
Al450163.1
Al450322.2
Al450326.1
Al450344.3
Al450345.1
Al450992.1
Al450998.2
Al451007.2
Al451042.2
Al451054.2
Al451062.1
Al451062.3
Al451067.1
Al451074.1
Al451085.1
Al451085.2
Al451123.1
Al451165.2
Al512310.5
Al512343.1
Al512422.1
Al512598.1
Al512598.2
Al512625.1
Al512625.3
Al512631.2
Al512662.2
Al512791.2
Al513122.2
Al513123.1
Al513124.1
Al513217.1
Al513220.1
Al513314.2
Al513327.2
Al513523.2
Al513523.3
Al583722.1
Al583722.2
Al583722.4
Al583824.1
Al583835.2
Al589740.1
Al589765.2
Al589765.4
Al589843.1
Al589923.1
Al589987.1
Al590004.2
Al590226.2
Al590327.1
Al590365.1
Al590560.1
Al590560.2
Al590617.2
Al590627.2
Al590666.4
Al590708.1
Al590764.1
Al590764.2
Al590822.1
Al590822.2
Al590867.1
Al590999.1
Al591167.1
Al591212.1
Al591222.1
Al591368.1
Al591485.1
Al591719.2
Al591806.1
Al591806.3
Al591845.1
Al591846.2
Al591848.1
Al591848.2
Al591885.1
Al591926.6
Al592045.1
Al592146.1
Al592164.2
Al592293.1
Al592295.4
Al596094.1
Al596257.1
Al596327.1
Al603840.1
Al606469.1
Al606517.2
Al606748.1
Al606760.1
Al606760.3
Al606763.1
Al627171.1
Al627171.2
Al645608.6
Al645728.1
Al645924.1
Al645929.3
Al645937.2
Al645939.5
Al645941.1
Al645941.3
Al662791.1
Al662795.1
Al662797.1
Al662844.3
Al662884.1
Al662890.1
Al662899.2
Al663074.1
Al669831.3
Al669831.5
Al669970.2
Al670729.1
Al671277.1
Al671762.1
Al671883.3
Al672277.1
Al672291.1
Al683887.1
Al691403.2
Al691442.1
Al713965.1
Al713999.1
Al731563.3
Al731569.1
Al731577.2
Al732292.2
Al732314.6
Al772337.3
Al807752.6
Al807776.1
Al844908.2
Al845321.1
Al845472.2
Al928654.3
Al929472.2
Alas1
Alcam
Aldh16a1
Aldh1a1
Aldh1a2
Aldh1a3
Aldh1b1
Aldh1l1
Aldh1l2
Aldh2
Aldh3a2
Aldh3b1
Aldh5a1
Aldh7a1
Aldh7a1p4
Aldoa
Aldoc
Alg1
Alg10
Alg10b
Alg11
Alg13
Alg14
Alg1l
Alg1l13p
Alg1l14p
Alg1l9p
Alg3p1
Alg6
Alkbh3
Alkbh5
Alkbh7
Alms1
Alox12p2
Alox5ap
Alpk1
Ambra1
Amd1
Amdhd1
Amdhd2
Amotl1
Amotl2
Ampd2
Ampd3
Amt
Amz2
Amz2p1
Anapc11
Anapc16
Anapc4
Ang
Angel1
Angptl4
Ank2
Ank3-dt
Ankar
Ankdd1a
Ankef1
Ankfy1
Ankh
Ankhd1
Ankhd1-eif4ebp3
Ankmy2
Ankrd1
Ankrd12
Ankrd13a
Ankrd13b
Ankrd13d
Ankrd18b
Ankrd19p
Ankrd2
Ankrd20a2
Ankrd20a4
Ankrd20a5p
Ankrd20a7p
Ankrd24
Ankrd30bl
Ankrd33
Ankrd33b
Ankrd34a
Ankrd36
Ankrd36b
Ankrd36bp2
Ankrd37
Ankrd42
Ankrd44
Ankrd49
Ankrd53
Ankrd55
Ankrd6
Ankrd62
Ankrd63
Ankrd7
Anks1a
Ankzf1
Anln
Ano1
Ano3
Ano4
Ano5
Ano6
Ano7
Ano9
Anp32b
Antxr1
Antxrl
Anxa2
Anxa2p2
Anxa3
Anxa4
Anxa5
Anxa6
Aoah
Aoc1
Aoc2
Aox1
Ap000229.1
Ap000238.1
Ap000251.1
Ap000295.1
Ap000317.2
Ap000439.1
Ap000442.2
Ap000446.1
Ap000553.1
Ap000553.5
Ap000640.2
Ap000646.1
Ap000662.1
Ap000692.2
Ap000695.1
Ap000696.1
Ap000704.1
Ap000721.1
Ap000753.1
Ap000753.2
Ap000757.2
Ap000763.3
Ap000769.2
Ap000777.3
Ap000781.1
Ap000785.2
Ap000787.1
Ap000802.1
Ap000812.1
Ap000812.5
Ap000842.2
Ap000845.1
Ap000864.1
Ap000866.1
Ap000867.4
Ap000892.1
Ap000894.4
Ap000911.1
Ap000936.1
Ap000943.3
Ap000944.1
Ap000944.2
Ap000962.1
Ap001046.1
Ap001062.2
Ap001107.1
Ap001107.3
Ap001107.4
Ap001107.5
Ap001107.9
Ap001160.1
Ap001160.4
Ap001189.1
Ap001266.2
Ap001267.5
Ap001269.4
Ap001273.2
Ap001330.5
Ap001347.1
Ap001362.1
Ap001362.2
Ap001363.2
Ap001372.2
Ap001412.1
Ap001432.1
Ap001453.1
Ap001453.2
Ap001453.4
Ap001462.1
Ap001496.3
Ap001525.1
Ap001527.2
Ap001528.1
Ap001542.1
Ap001542.2
Ap001596.1
Ap001767.3
Ap001781.1
Ap001816.1
Ap001830.1
Ap001922.5
Ap001931.1
Ap001970.1
Ap002008.1
Ap002008.2
Ap002026.1
Ap002364.1
Ap002373.1
Ap002380.1
Ap002381.2
Ap002387.2
Ap002478.1
Ap002495.1
Ap002495.2
Ap002761.3
Ap002833.1
Ap002833.2
Ap002851.1
Ap002852.1
Ap002884.1
Ap002884.3
Ap002893.1
Ap002957.1
Ap002986.1
Ap002990.1
Ap002992.1
Ap003032.1
Ap003062.1
Ap003065.1
Ap003068.3
Ap003068.4
Ap003071.1
Ap003071.4
Ap003097.1
Ap003108.2
Ap003119.3
Ap003128.1
Ap003385.1
Ap003390.1
Ap003392.13
Ap003392.6
Ap003396.1
Ap003396.3
Ap003419.1
Ap003419.2
Ap003419.3
Ap003465.1
Ap003469.4
Ap003471.1
Ap003680.1
Ap003721.4
Ap003733.4
Ap003774.1
Ap004609.3
Ap004782.1
Ap005121.2
Ap005139.1
Ap005230.1
Ap005263.1
Ap005264.7
Ap005328.1
Ap005328.2
Ap005329.3
Ap005717.1
Ap005902.2
Ap006216.1
Ap006248.2
Ap006248.3
Ap006248.5
Ap006295.1
Ap006621.3
Ap006621.4
Ap006621.5
Ap1ar
Ap1g2
Ap1m1
Ap1m2
Ap1s1
Ap2a1
Ap2a2
Ap2b1
Ap2m1
Ap3b2
Ap3m2
Ap3s1
Ap3s2
Ap4e1
Ap4m1
Ap4s1
Ap5m1
Ap5s1
Ap5z1
Apaf1
Apba2
Apbb3
Apc
Apc2
Apcdd1
Apcdd1l
Apcdd1l-dt
Apeh
Apex1
Apex2
Aph1a
Aph1b
Api5
Aplf
Aplp1
Aplp2
Apoa1-as
Apoa5
Apobec3b
Apobec3c
Apobec3f
Apobec3g
Apobr
Apoc1
Apoe
Apol3
Apold1
Apom
Apool
Apopt1
Appl1
Aqp1
Aqp11
Aqp6
Ar
Araf
Arap1
Arap1-as1
Arap3
Arcn1
Areg
Arf1
Arf4
Arf4-as1
Arf5
Arfgap1
Arfip1
Arfip2
Arfrp1
Arg2
Arhgap10
Arhgap11a
Arhgap11b
Arhgap23
Arhgap24
Arhgap25
Arhgap26
Arhgap27
Arhgap28
Arhgap30
Arhgap31
Arhgap33
Arhgap39
Arhgap40
Arhgap42
Arhgap44
Arhgap45
Arhgap5
Arhgap5-as1
Arhgap9
Arhgdia
Arhgdib
Arhgef1
Arhgef10
Arhgef12
Arhgef17
Arhgef18
Arhgef2
Arhgef25
Arhgef26
Arhgef28
Arhgef33
Arhgef37
Arhgef38
Arhgef39
Arhgef4
Arhgef40
Arhgef7
Arid1a
Arid1b
Arid2
Arid3a
Arid3b
Arid3c
Arid4a
Arid5a
Arid5b
Arih1
Arih2
Arl10
Arl13b
Arl14ep
Arl14epl
Arl2
Arl2bp
Arl2-snx15
Arl4a
Arl5c
Arl6
Arl6ip4
Arl6ip5
Arl6ip6
Arl8a
Arl8b
Armc10
Armc12
Armc2
Armc5
Armc6
Armc7
Armc8
Armc9
Armcx1
Armcx2
Armcx3
Armcx3-as1
Armcx4
Armcx5
Armcx5-gprasp2
Armcx7p
Armh1
Armt1
Arnt2
Arntl
Arntl2
Arpc1a
Arpc1b
Arpc2
Arpc4
Arpc4-ttll3
Arpc5l
Arpin-ap3s2
Arpp21
Arrb1
Arrb2
Arrdc1
Arrdc2
Arrdc3-as1
Arrdc5
Arsb
Arsg
Arsk
Artn
Arv1
Arvcf
Asah2b
Asap1
Asap2
Asb1
Asb16
Asb2
Asb7
Asdurf
Asf1a
Asf1b
Ash1l
Ash2l
Asic1
Asic2
Asl
Asna1
Asnsd1
Asnsp1
Aspdh
Asphd1
Aspscr1
Asrgl1
Asxl1
Asxl3
Atad3a
Atad3b
Atad5
Atat1
Ate1
Ate1-as1
Atf1
Atf3
Atf4
Atf5
Atf6b
Atf7ip
Atf7ip2
Atg10
Atg101
Atg12p2
Atg13
Atg16l1
Atg16l2
Atg2a
Atg4a
Atg4b
Atg4c
Atg4d
Atg7
Atg9a
Atg9b
Atic
Atl1
Atm
Atmin
Atn1
Atoh1
Atoh8
Atox1
Atp10d
Atp11a
Atp11b
Atp13a1
Atp1a1
Atp1b1
Atp1b3
Atp23
Atp2a1
Atp2a2
Atp2b1-as1
Atp2b4
Atp2c1
Atp4a
Atp5f1b
Atp5f1c
Atp5f1d
Atp5if1
Atp5mc1
Atp5mg
Atp5mgp3
Atp5pb
Atp6ap1
Atp6ap1l
Atp6ap2
Atp6v0a1
Atp6v0a2
Atp6v0b
Atp6v0c
Atp6v0e1
Atp6v0e2
Atp6v1a
Atp6v1b2
Atp6v1c1
Atp6v1e2
Atp6v1f
Atp6v1g1
Atp6v1g2
Atp6v1g2-ddx39b
Atp6v1h
Atp7a
Atp8b2
Atp9a
Atp9b
Atpaf2
Atpsckmt
Atr
Atraid
Atrip
Atrn
Atxn10
Atxn1l
Atxn2-as
Atxn2l
Atxn7
Atxn7l2
Atxn7l3b
Aurkaip1
Aurkap2
Aurkb
Auts2
Avil
Avl9
Avpr2
Axdnd1
Axin2
Axl
Azin1-as1
Azin2
Azu1
B2m
B3galt5
B3galt6
B3gnt10
B3gnt5
B4galnt1
B4galnt2
B4galnt3
B4galnt4
B4galt2
B4galt7
B9d1
B9d2
Babam1
Babam2
Bace2
Bach1
Bad
Bag2
Bag3
Bag4
Bage2
Bahcc1
Baiap2
Baiap2l1
Baiap3
Bak1
Bambi
Banf1
Bank1
Banp
Barhl1
Barx1-dt
Barx2
Basp1
Bax
Baz2b
Bbof1
Bbs1
Bbs12
Bbs4
Bbs5
Bbs7
Bbs9
Bbx
Bcam
Bcap29
Bcar1
Bcas1
Bcas3
Bcas4
Bcat1
Bcat2
Bccip
Bcdin3d-as1
Bckdha
Bckdhb
Bckdk
Bcl2l1
Bcl2l11
Bcl2l12
Bcl2l13
Bcl2l2
Bcl2l2-pabpn1
Bcl3
Bcl6b
Bcl9
Bcorl1
Bcr
Bcrp1
Bcrp2
Bcrp5
Bcs1l
Bcyrn1
Bdh1
Bdh2
Bdkrb1
Bdkrb2
Bdnf-as
Bdp1
Bean1
Begain
Bend6
Bend7
Bex3
Bex4
Bfar
Bfsp1
Bhlha9
Bhlhb9
Bhlhe40
Bhlhe41
Bhmg1
Bicc1
Bicd1
Bicdl1
Bicra
Bicral
Bin1
Bin3
Birc2
Birc5
Birc6
Bivm
Bivm-ercc5
Blcap
Blm
Bloc1s1
Bloc1s3
Bloc1s4
Bloc1s6
Blvra
Blzf1
Bmf
Bmi1
Bmp1
Bmp2k
Bmp4
Bmper
Bmpr1a
Bmpr1b
Bmpr2
Bms1p1
Bms1p21
Bnc2-as1
Bnip1
Bnip2
Bnip3l
Bnip3p1
Boc
Bola1
Bola3-as1
Bola3p2
Bora
Borcs5
Borcs6
Borcs7
Borcs7-asmt
Borcs8
Borcs8-mef2b
Bpgm
Bphl
Bpifc
Bptf
Brca2
Brcc3
Brd2
Brd3os
Brd9p1
Bri3
Brix1
Brms1
Brms1l
Brox
Brpf1
Brpf3
Brsk1
Brsk2
Brwd1
Brwd1-as1
Brwd1-as2
Bscl2
Bsg
Bsn-as1
Bst1
Btbd11
Btbd16
Btbd18
Btbd19
Btbd3
Btbd6
Btbd7
Btd
Btf3
Btf3l4
Btg1
Btg2
Btg3-as1
Btk
Btn2a1
Btn2a2
Btn2a3p
Btn3a1
Btn3a2
Btn3a3
Btrc
Bub1b
Bub3
Bud23
Bud31
Bves-as1
Bx005132.2
Bx088651.1
Bx284668.4
Bx322234.1
Bx323046.1
Bx537318.1
Bx537318.2
Bx664615.1
Bx842568.3
Bx890604.2
Bysl
Bzw1
Bzw2
C10orf143
C10orf55
C10orf90
C10orf91
C11orf1
C11orf49
C11orf54
C11orf58
C11orf68
C11orf72
C11orf74
C11orf80
C12orf10
C12orf29
C12orf43
C12orf45
C12orf57
C12orf60
C12orf65
C12orf75
C14orf119
C14orf132
C14orf178
C14orf28
C14orf93
C15orf39
C15orf41
C15orf48
C15orf61
C15orf65
C16orf45
C16orf70
C16orf71
C16orf72
C16orf74
C16orf86
C16orf92
C17orf100
C17orf49
C17orf53
C17orf64
C17orf80
C17orf97
C18orf21
C18orf25
C18orf54
C18orf65
C19orf24
C19orf38
C19orf44
C19orf53
C19orf57
C19orf66
C19orf67
C19orf81
C19orf85
C1galt1
C1galt1p1
C1orf105
C1orf109
C1orf112
C1orf122
C1orf147
C1orf159
C1orf198
C1orf21
C1orf220
C1orf232
C1orf53
C1orf56
C1orf94
C1qc
C1qtnf1
C1qtnf12
C1qtnf5
C1qtnf9b
C1rl
C1rl-as1
C1s
C2
C20orf141
C20orf144
C20orf194
C21orf62-as1
C22orf46
C2cd2l
C2cd3
C2cd4d
C2cd5
C2orf15
C2orf49
C2orf50
C2orf69
C2orf69p1
C2orf69p2
C2orf70
C2orf72
C2orf73
C2orf74
C2orf78
C2orf88
C2orf92
C3ar1
C3orf14
C3orf38
C3orf52
C3orf67-as1
C3orf80
C4orf19
C4orf33
C4orf47
C4orf48
C5ar1
C5orf22
C5orf24
C5orf30
C5orf38
C5orf47
C5orf51
C5orf56
C5orf66
C5orf66-as2
C6orf120
C6orf136
C6orf141
C6orf203
C6orf48
C6orf58
C6orf89
C6orf99
C7orf26
C8g
C8orf31
C8orf33
C8orf34
C8orf37-as1
C8orf44
C8orf58
C9orf139
C9orf16
C9orf163
C9orf170
C9orf24
C9orf3
C9orf43
C9orf50
C9orf85
C9orf92
Ca11
Ca12
Ca13
Ca14
Ca2
Ca5bp1
Cab39
Cabcoco1
Cabin1
Cables1
Cables2
Cabp1
Cabyr
Cacfd1
Cachd1
Cacna1a
Cacna1c
Cacna1c-it3
Cacnb3
Cacng2
Cacng6
Cacng8
Cactin-as1
Cacybp
Cad
Cadm2
Calb2
Calcoco2
Cald1
Calm1
Calm3
Calr
Calu
Caly
Camk1d
Camk2a
Camk2b
Camk2g
Camk4
Camkmt
Camkv
Camlg
Camsap2
Camta1
Camta2
Cand1
Cand2
Cant1
Canx
Cap1
Cap2
Capn1
Capn10
Capn12
Capn13
Capn15
Capn2
Capn5
Capn7
Capns1
Caprin1
Caps
Capza1
Capza2
Card14
Card19
Card8
Card8-as1
Card9
Carf
Carm1
Carmil1
Carmil2
Carmn
Carnmt1-as1
Cars
Casc15
Casc19
Casc2
Casc3
Casc4
Casd1
Caskin2
Casp2
Casp7
Casp8
Casp8ap2
Cast
Castor1
Cat
Catsper1
Catsperd
Catspere
Catsperg
Cav1
Cav2
Cbfa2t2
Cbfb
Cbl
Cbll1
Cbln2
Cbr1
Cbr3-as1
Cbwd2
Cbwd5
Cbx2
Cbx3
Cbx6
Cby1
Cc2d1a
Cc2d2a
Cc2d2b
Ccar1
Ccar2
Ccdc102b
Ccdc103
Ccdc106
Ccdc107
Ccdc113
Ccdc117
Ccdc12
Ccdc120
Ccdc124
Ccdc126
Ccdc130
Ccdc134
Ccdc136
Ccdc137
Ccdc138
Ccdc140
Ccdc141
Ccdc142
Ccdc15
Ccdc150
Ccdc151
Ccdc155
Ccdc157
Ccdc159
Ccdc171
Ccdc174
Ccdc18
Ccdc184
Ccdc190
Ccdc192
Ccdc194
Ccdc196
Ccdc197
Ccdc22
Ccdc24
Ccdc28b
Ccdc30
Ccdc33
Ccdc38
Ccdc39
Ccdc39-as1
Ccdc40
Ccdc57
Ccdc61
Ccdc62
Ccdc63
Ccdc66
Ccdc7
Ccdc74a
Ccdc77
Ccdc78
Ccdc83
Ccdc84
Ccdc85b
Ccdc86
Ccdc88a
Ccdc88b
Ccdc9
Ccdc90b
Ccdc91
Ccdc97
Ccdc9b
Ccl18
Ccl20
Ccm2
Ccn1
Ccn3
Ccn4
Ccn5
Ccna1
Ccnb1
Ccnb2
Ccnb3
Ccnd1
Ccnd2
Ccndbp1
Ccne1
Ccnf
Ccng1
Ccng2
Ccnj
Ccnk
Ccnt2
Ccny
Ccnyl1
Ccp110
Ccr10
Ccr3
Ccr5
Ccrl2
Ccs
Ccser1
Ccser2
Cct2
Cct5
Cct6a
Cct6p1
Cct6p3
Cct7
Ccz1
Cd109
Cd14
Cd151
Cd163l1
Cd200
Cd22
Cd274
Cd276
Cd2ap
Cd300lg
Cd33
Cd34
Cd37
Cd3eap
Cd40
Cd44
Cd46
Cd48
Cd55
Cd59
Cd6
Cd68
Cd69
Cd81
Cd82
Cd83
Cd9
Cd99
Cd99p1
Cda
Cdadc1
Cdc123
Cdc14a
Cdc16
Cdc20
Cdc25b
Cdc34
Cdc37
Cdc37l1
Cdc40
Cdc42
Cdc42ep1
Cdc42ep2
Cdc42ep4
Cdc42ep5
Cdc42se2
Cdc45
Cdc6
Cdc7
Cdc73
Cdca2
Cdca7
Cdca8
Cdh1
Cdh11
Cdh20
Cdh23
Cdh6
Cdhr2
Cdhr3
Cdhr5
Cdiptosp
Cdk1
Cdk10
Cdk12
Cdk13
Cdk15
Cdk16
Cdk18
Cdk2
Cdk2ap2
Cdk3
Cdk5r1
Cdk5r2
Cdk5rap3
Cdk6
Cdk7
Cdk8
Cdk9
Cdkal1
Cdkn1a
Cdkn1b
Cdkn2aip
Cdkn2b-as1
Cdkn2c
Cdkn2d
Cdkn3
Cdr2l
Cdrt1
Cds1
Cds2
Cdt1
Cdv3
Cdyl
Ceacam20
Ceacam21
Ceacam3
Ceacam5
Ceacamp3
Ceacamp4
Cebpa-dt
Cebpb
Cebpb-as1
Cebpd
Cebpe
Cebpg
Cebpzos
Cecr7
Celf2
Celf5
Celsr1
Celsr2
Celsr3
Cemip
Cenpa
Cenpbd1p1
Cenpf
Cenph
Cenpi
Cenpn
Cenpo
Cenpp
Cenps
Cenps-cort
Cenpt
Cenpw
Cep112
Cep126
Cep135
Cep164
Cep164p1
Cep170b
Cep192
Cep250
Cep350
Cep44
Cep55
Cep57
Cep57l1
Cep57l1p1
Cep63
Cep68
Cep78
Cep83-dt
Cep85
Cep95
Cep97
Cept1
Cercam
Cerna1
Cerna3
Cers1
Cers4
Cers6
Cers6-as1
Ces2
Ces3
Ces4a
Cfap298
Cfap299
Cfap300
Cfap36
Cfap52
Cfap54
Cfap57
Cfap58-dt
Cfap61
Cfap65
Cfap69
Cfap70
Cfap77
Cfap97d1
Cfap99
Cfl1p1
Cflar
Cflar-as1
Cgn
Cgref1
Cgrrf1
Chac1
Chaf1a
Chaf1b
Champ1
Chat
Chchd1
Chchd2p2
Chchd2p6
Chchd3
Chchd5
Chchd6
Chchd7
Chd1l
Chd2
Chd3
Chd4
Chd7
Chd8
Chd9
Chek1
Chgb
Chi3l1
Chi3l2
Chic1
Chkb-dt
Chl1
Chmp1b
Chmp1b-as1
Chmp2b
Chmp5
Chmp6
Chmp7
Chn1
Chp1
Chpf2
Chpt1
Chrac1
Chrd
Chrdl2
Chrm3
Chrna4
Chrna5
Chrna7
Chrnd
Chst11
Chst12
Chst13
Chst14
Chst6
Chst7
Chtf18
Chtop
Churc1
Churc1-fntb
Ciao1
Ciao2a
Ciao3
Ciart
Cib2
Cic
Cideb
Cidec
Ciita
Cipc
Cirbp
Cirbp-as1
Cisd1
Cisd2
Cisd3
Cit
Ckap2
Ckb
Cklf
Cklf-cmtm1
Cks1b
Clasrp
Clba1
Clcn2
Clcn3
Clcn4
Clcn5
Clcn6
Cldn12
Cldn16
Cldn4
Cldnd2
Clec16a
Clec1a
Clec2d
Clec4e
Clec6a
Clec7a
Clic1
Clic4
Clip2
Clip3
Clip4
Clk2
Clk3
Cln3
Cln5
Cln8
Clns1a
Clp1
Clpp
Clpsl2
Clptm1
Clrn1-as1
Clspn
Clstn2
Clstn2-as1
Clstn3
Clta
Cltc
Cltcl1
Clu
Cluap1
Cluhp3
Clybl
Cmas
Cmbl
Cmc1
Cmip
Cmpk1
Cmss1
Cmtm3
Cmtm7
Cmtr1
Cnbd2
Cndp2
Cnep1r1
Cnga4
Cngb3
Cnih2
Cnih3
Cnih4
Cnksr2
Cnksr3
Cnn2
Cnnm3
Cnot10
Cnot2
Cnot3
Cnot6
Cnot8
Cnot9
Cnp
Cnpy3
Cnpy4
Cnst
Cntd1
Cntd2
Cntln
Cntn1
Cntn2
Cntn4
Cntnap1
Cntnap3c
Cntnap3p2
Cntrl
Cntrob
Coa1
Coa5
Coa6
Coa7
Coasy
Coch
Cog1
Cog2
Cog3
Cog4
Cog6
Cog8
Col11a2
Col13a1
Col14a1
Col16a1
Col18a1
Col19a1
Col27a1
Col4a2
Col4a2-as2
Col4a5
Col5a1
Col6a1
Col7a1
Col8a1
Col9a2
Col9a3
Colca2
Colec11
Colgalt1
Commd1
Commd10
Commd3
Commd3-bmi1
Commd4
Comt
Copb2
Copg1
Cops4
Cops5
Cops6
Cops7a
Cops7b
Cops8
Copz1
Coq10a
Coq10b
Coq4
Coq6
Coq7
Coq8a
Coq8b
Coq9
Coro1a
Coro2a
Coro2b
Coro6
Coro7
Cox10
Cox14
Cox19
Cox20
Cox20p2
Cox4i1
Cox5b
Cox6a1
Cox6b1
Cox6cp5
Cox7b
Cox7c
Cpamd8
Cpb2
Cpb2-as1
Cpd
Cpe
Cpeb1-as1
Cpeb2
Cpeb4
Cped1
Cpne2
Cpne3
Cpne4
Cpne5
Cpne7
Cpne8-as1
Cpq
Cps1
Cpsf2
Cpsf3
Cpsf4
Cpsf6
Cpt1c
Cpt2
Cptp
Cr381653.1
Cr392039.1
Cr392039.2
Cr392039.3
Cr589904.2
Cracr2b
Cradd
Cramp1
Crat
Crb2
Crcp
Creb1
Creb3
Creb3l1
Creb3l4
Creb5
Crebl2
Crebrf
Creld1
Creld2
Crem
Crhr1
Crim1
Crip1
Crip2
Cript
Crispld1
Crispld2
Crk
Crkl
Crlf1
Crls1
Crmp1
Crocc
Croccp2
Crot
Crpp1
Crtap
Crtc1
Crtc2
Crtc3
Cry2
Crybb2p1
Crybg1
Crybg2
Crym
Crym-as1
Cryzl1
Csad
Csag4
Csde1
Cse1l
Csf1
Csf1r
Csf3
Csf3r
Csk
Cskmt
Csmd1
Csnk1e
Csnk1g2
Csnk1g3
Csnk2b
Cspp1
Csrp1
Cst11
Cstf1
Cstf2
Cstf3-dt
Ctbp1-dt
Ctbp2
Ctbp2p1
Ctc1
Ctcf
Ctcfl
Ctdnep1
Ctdp1
Ctdsp1
Ctdspl
Ctdspl2
Ctf2p
Cth
Cthrc1
Ctif
Ctnna1
Ctnna2
Ctnna3
Ctnnb1
Ctnnbl1
Ctnnd1
Ctns
Ctps1
Ctr9
Ctrl
Ctsa
Ctsl
Ctslp1
Cttn
Cttnbp2nl
Ctu2
Ctxn2
Cuedc1
Cuedc2
Cul1
Cul4a
Cul5
Cul9
Cuta
Cutalp
Cutc
Cux1
Cwc25
Cwc27
Cxadr
Cxcl1
Cxcl16
Cxcl8
Cxcr6
Cxorf40a
Cxorf58
Cxorf65
Cxxc1
Cxxc5
Cxxc5-as1
Cyb561d1
Cyb561d2
Cyb5b
Cyb5d1
Cyb5d2
Cyb5r4
Cybrd1
Cyc1
Cycsp19
Cycsp27
Cycsp41
Cyfip2
Cyhr1
Cyld
Cyp1b1-as1
Cyp20a1
Cyp27a1
Cyp2ab1p
Cyp2e1
Cyp2t1p
Cyp2u1
Cyp46a1
Cyp51a1-as1
Cys1
Cystm1
Cyth1
Cyth2
Cyth4
Cytor
Czib
D2hgdh
Daam1
Daam2
Dab2ip
Dach2
Dact1
Dact3-as1
Dag1
Dagla
Daglb
Dalrd3
Dancr
Dand5
Dao
Dap3
Dars2
Dars-as1
Daxx
Dazap1
Dazap2
Dbf4
Dbf4b
Dbi
Dbil5p
Dbn1
Dbndd2
Dbnl
Dcaf10
Dcaf11
Dcaf13
Dcaf15
Dcaf17
Dcaf4
Dcaf5
Dcaf6
Dcaf7
Dcakd
Dcbld1
Dcbld2
Dchs2
Dck
Dclk2
Dclre1b
Dcp2
Dcst1-as1
Dcst2
Dctd
Dctn3
Dctn5
Dctn6
Dcun1d4
Dcxr-dt
Dda1
Ddb2
Ddc-as1
Ddhd2
Ddi2
Ddias
Ddit4
Ddit4-as1
Ddr1
Ddr2
Ddx1
Ddx10
Ddx11
Ddx11l10
Ddx17
Ddx18
Ddx19a
Ddx19b
Ddx20
Ddx21
Ddx25
Ddx27
Ddx39b
Ddx39b-as1
Ddx39bp2
Ddx3p1
Ddx3x
Ddx42
Ddx46
Ddx47
Ddx49
Ddx5
Ddx50
Ddx52
Ddx54
Ddx55
Ddx56
Ddx59
Deaf1
Decr1
Decr2
Def8
Defa9p
Defb124
Degs1
Dele1
Dennd2a
Dennd2c
Dennd3
Dennd4b
Dennd4c
Dennd5a
Dennd5b-as1
Dennd6a-dt
Denr
Depdc1-as1
Depdc5
Depdc7
Depp1
Deptor
Dera
Desi2
Dffb
Dgat1
Dgat2
Dgcr8
Dgka
Dgkd
Dgke
Dgkg
Dgkh
Dgkz
Dglucy
Dguok
Dhcr24-dt
Dhdds
Dhodh
Dhps
Dhrs1
Dhrs11
Dhrs13
Dhrs4
Dhrs4l1
Dhrs4l2
Dhrs7
Dhrs7b
Dhrs9
Dhtkd1
Dhx30
Dhx35
Dhx38
Dhx40
Dhx8
Dhx9
Diablo
Diaph2
Dicer1-as1
Dinol
Dio1
Dio2
Dio2-as1
Dip2a
Dip2b
Dip2c
Dipk1a
Dipk2a
Dis3l
Dis3l2
Dis3l2p1
Disc1
Disp2
Disp3
Dixdc1
Dkc1
Dkk1
Dkk3
Dkkl1
Dlat
Dld
Dleu1
Dlg1-as1
Dlg3
Dlg3-as1
Dlg4
Dlg5-as1
Dlgap1
Dlgap1-as1
Dlgap1-as2
Dlgap4
Dll3
Dll4
Dlst
Dlx1
Dlx2
Dlx2-dt
Dlx4
Dlx6
Dm1-as
Dmac2l
Dmap1
Dmgdh
Dmpk
Dmtf1
Dmtn
Dmxl1
Dnaaf1
Dnaaf3
Dnaaf5
Dnah10
Dnah11
Dnah14
Dnah17
Dnah17-as1
Dnah2
Dnah6
Dnah9
Dnai1
Dnaja1
Dnaja3
Dnaja4
Dnajb11
Dnajb13
Dnajb2
Dnajb4
Dnajb5
Dnajb6
Dnajb9
Dnajc10
Dnajc13
Dnajc15
Dnajc16
Dnajc18
Dnajc21
Dnajc22
Dnajc24
Dnajc25
Dnajc25-gng10
Dnajc27-as1
Dnajc3
Dnajc4
Dnajc5
Dnajc6
Dnajc9
Dnajc9-as1
Dnal1
Dnase1
Dnase1l3
Dnd1p1
Dnm1
Dnm1l
Dnm1p38
Dnm2
Dnm3
Dnmt3b
Dnttip1
Doc2gp
Dock1
Dock2
Dock5
Dock6
Dock7
Dock9-dt
Dok1
Dok3
Dolpp1
Dop1a
Dop1b
Dot1l
Dpagt1
Dpcd
Dpf2
Dph1
Dph2
Dph6-dt
Dpp10
Dpp3
Dpp9
Dpy19l1
Dpy19l2p3
Dpy19l2p4
Dpy19l2p5
Dpy19l3
Dpy19l4
Dpy30
Dpys
Dpysl2
Dpysl3
Dpysl5
Dr1
Draic
Dram1
Drap1
Drc3
Drc7
Drg1
Drg2
Drp2
Dscas
Dscr9
Dse
Dsg2
Dsp
Dstn
Dstyk
Dtd1
Dtl
Dtna
Dtnb
Dtwd1
Dtx1
Dtx2
Dtx3
Dtx3l
Dubr
Duoxa1
Dus2
Dus4l
Dusp12
Dusp13
Dusp14
Dusp15
Dusp19
Dusp22
Dusp23
Dusp28
Dusp3
Dusp5
Dusp5p1
Dusp6
Dusp8p5
Dut
Dux4l16
Dux4l17
Dux4l18
Dux4l27
Dux4l37
Dux4l50
Dux4l9
Dvl3
Dxo
Dync1h1
Dync1i1
Dync1i2
Dync1li2
Dync2h1
Dync2li1
Dynll1
Dynlrb1
Dynlrb2
Dyrk1a
Dyrk2
Dyrk3
Dyrk4
Dysf
Dzip1l
Dzip3
E2f3
E2f4
E2f5
E2f6
E2f7
E4f1
Eaf1
Eaf2
Ebag9
Ebf1
Ebln3p
Ebp
Eci2
Ecm1
Ecsit
Ect2
Edaradd
Edc4
Edem1
Edrf1
Eed
Eef1a1p25
Eef1a2
Eef1akmt3
Eef1akmt4
Eef1akmt4-ece2
Eef1aknmt
Eef1b2
Eef2k
Eefsec
Eepd1
Efcab11
Efcab12
Efcab13
Efcab2
Efcab5
Efcab7
Efcc1
Efhc1
Efhd1
Efhd2
Efna1
Efna3
Efna4
Efna5
Efr3a
Efr3b
Egfem1p
Egfl7
Egfl8
Egflam
Egfr
Egln1p1
Egln2
Ehbp1
Ehbp1l1
Ehd1
Ehd2
Ehd4
Ehf
Ehmt1
Ei24
Eid1
Eif1
Eif1b
Eif2a
Eif2ak3-dt
Eif2ak4
Eif2b1
Eif2b2
Eif2b5
Eif2d
Eif2s1
Eif2s3
Eif3b
Eif3f
Eif3i
Eif3j
Eif3k
Eif3l
Eif3m
Eif4a1
Eif4a2
Eif4b
Eif4e1b
Eif4e2
Eif4e3
Eif4ep5
Eif4g1
Eif4g2
Eif4h
Eif5
Eif5a
Eif5b
Eif6
Elac1
Elane
Elf3-as1
Elk3
Elmo2
Elmo3
Elmod1
Elmod2
Elmod3
Elmsan1
Eloa
Elovl6
Elp2
Elp3
Elp4
Elp5
Embp1
Emc10
Emc1-as1
Emc2
Emc3
Emc3-as1
Emc4
Emc6
Emd
Eme1
Eme2
Emg1
Emilin1
Emilin2
Eml1
Eml2
Eml2-as1
Eml3
Eml4
Eml6
Emp1
Emp3
Emsy
Emx1
Emx2
En2
Endov
Engase
Eno1
Eno1-as1
Eno1p3
Eno2
Eno3
Eno4
Enoph1
Enpp1
Enpp3
Entpd2
Entpd6
Entpd8
Entr1
Eny2
Ep400
Ep400p1
Epas1
Epb41
Epb41l1
Epb41l4a
Epb41l4a-as1
Epb41l4a-dt
Epb41l5
Epb42
Epc2
Epcam
Epcam-dt
Epdr1
Epha3
Epha5-as1
Epha6
Ephb1
Ephb2
Ephb4
Ephx1
Ephx2
Epn1
Epn2
Eral1
Erap2
Erbb2
Erbb3
Erbin
Erc1
Ercc1
Ercc4
Ercc5
Ercc6l2
Erf
Erfe
Erg28
Ergic1
Ergic3
Erhp1
Eri1
Ericd
Erich6-as1
Erlec1
Erlin2
Ermap
Ermard
Erp27
Erp29
Ervk3-1
Ervmer34-1
Esco2
Espnl
Esr1
Esrp2
Esrra
Esyt1
Etaa1
Etfbkmt
Etfdh
Etfrf1
Etnk1
Etnk2
Ets2
Etv2
Etv5
Etv6
Eva1c
Evc
Evi5l
Evl
Evpl
Ewsat1
Ewsr1
Exd2
Exo1
Exo5
Exoc1
Exoc3
Exoc3l1
Exoc4
Exoc6
Exog
Exosc10-as1
Exosc2
Exosc4
Exosc7
Exosc8
Exosc9
Ext2
Extl3
Eya3
Eya4
F11r
F13a1
F2r
Faahp1
Faap20
Faap24
Fabp5
Fabp5p3
Fabp6
Fadd
Fads2
Fads3
Faf2
Fah
Fahd1
Fahd2a
Fahd2cp
Faim
Falec
Fam102b
Fam107a
Fam110a
Fam110b
Fam111a
Fam111a-dt
Fam111b
Fam114a1
Fam117b
Fam118a
Fam118b
Fam120a
Fam120b
Fam122a
Fam122c
Fam124a
Fam129a
Fam129b
Fam129c
Fam131a
Fam131c
Fam133a
Fam135a
Fam136a
Fam149a
Fam149b1
Fam151b
Fam157a
Fam160a1
Fam160b1
Fam160b2
Fam162a
Fam166a
Fam168a
Fam171b
Fam172a
Fam173a
Fam174a
Fam174b
Fam177a1
Fam182b
Fam183a
Fam187a
Fam189a2
Fam189b
Fam193a
Fam198b-as1
Fam19a3
Fam19a5
Fam200b
Fam201a
Fam201b
Fam205bp
Fam206a
Fam207a
Fam210b
Fam214b
Fam216a
Fam217b
Fam218a
Fam221a
Fam221b
Fam222a
Fam225a
Fam227b
Fam228b
Fam229b
Fam230c
Fam230i
Fam234a
Fam234b
Fam241b
Fam24b
Fam32a
Fam3a
Fam43a
Fam45a
Fam47e
Fam47e-stbd1
Fam49b
Fam50a
Fam50b
Fam53c
Fam57a
Fam57b
Fam66a
Fam66c
Fam66d
Fam71d
Fam76a
Fam78a
Fam81a
Fam83c-as1
Fam83d
Fam83e
Fam84a
Fam86b3p
Fam86c1
Fam86c2p
Fam86dp
Fam86fp
Fam86gp
Fam86jp
Fam86kp
Fam87b
Fam89b
Fam91a1
Fam92a
Fam98b
Fam98c
Fan1
Fancc
Fancd2
Fance
Fancg
Fanci
Fancm
Fank1
Far1
Far1-it1
Far2
Farp1
Farp2
Fars2
Fas
Fastkd1
Fastkd2
Fat4
Fbh1
Fbl
Fblim1
Fbln1
Fbln7
Fbrs
Fbrsl1
Fbxl19
Fbxl2
Fbxl3
Fbxl7
Fbxl8
Fbxo2
Fbxo22
Fbxo24
Fbxo25
Fbxo28
Fbxo31
Fbxo34
Fbxo36
Fbxo38
Fbxo3-dt
Fbxo4
Fbxo44
Fbxo45
Fbxo6
Fbxo7
Fbxo9
Fbxw8
Fcf1
Fcgr3b
Fcgrt
Fcho1
Fcho2
Fcmr
Fcn3
Fcrl6
Fcrla
Fcrlb
Fdft1
Fdps
Fdxr
Fem1a
Fen1
Fer
Fermt3
Fetub
Fev
Fez1
Fezf1-as1
Fgd4
Fgf11
Fgf14
Fgf14-as2
Fgf5
Fgf7
Fgf9
Fgfr1
Fgfr1op
Fgfr1op2
Fgfr4
Fgfrl1
Fggy
Fgl1
Fhad1
Fhl1
Fhl3
Fhod3
Fibp
Ficd
Fig4
Fip1l1
Firre
Fjx1
Fkbp10
Fkbp11
Fkbp1b
Fkbp2
Fkbp4
Fkbp9
Fkrp
Fktn
Flad1
Flg2
Flg-as1
Flnb
Flnc
Flrt2
Flt3lg
Flt4
Flvcr1
Flvcr2
Flywch1
Flywch2
Fmc1
Fmc1-luc7l2
Fmn1
Fmnl1
Fmnl3
Fmo5
Fmod
Fmr1
Fn3k
Fn3krp
Fnbp1
Fnbp1l
Fnbp1p1
Fnbp4
Fndc3a
Fndc3b
Fndc4
Fndc9
Fnip2
Fnta
Fntb
Fo393418.1
Fo538757.1
Fo704657.1
Folr3
Fos
Fosb
Fosl1
Fosl2
Foxa1
Foxa3
Foxc1
Foxc2
Foxc2-as1
Foxcut
Foxd3
Foxf2
Foxj2
Foxk2
Foxl1
Foxn2
Foxn3-as1
Foxo3
Foxo4
Foxo6
Foxp1
Foxp2
Foxp4
Foxred1
Fpgs
Fpgt
Fpgt-tnni3k
Fpr2
Fras1
Frat1
Frem2
Frem2-as1
Frg1
Frg1bp
Frg1dp
Frg1gp
Frg1hp
Frg2
Frg2ep
Frmd4b
Frmd5
Frmd6
Frmd6-as2
Frmd8
Frmpd2
Frs2
Frs3
Fry
Fryl
Fscn1
Fsd1
Fsd1l
Fst
Fstl3
Ftcd
Fto
Ftsj1
Ftsj3
Ftx
Fubp3
Fuk
Fundc2
Furin
Fus
Fut1
Fut11
Fut4
Fut7
Fut8
Fxn
Fxr1
Fxr2
Fxyd2
Fxyd5
Fxyd6-fxyd2
Fxyd7
Fyttd1
Fzd1
Fzd2
Fzd3
Fzd6
Fzd7
Fzd9
Fzr1
G2e3
G3bp1
G6pc3
G6pd
Gaa
Gab1
Gabarap
Gabarapl1
Gabarapl2
Gabbr1
Gabpa
Gabpb1-as1
Gabpb2
Gabra5
Gabrg3
Gad1
Gadd45a
Gadd45b
Gal3st4
Galk1
Galk2
Galm
Galns
Galnt1
Galnt10
Galnt11
Galnt12
Galnt13
Galnt16
Galnt2
Galnt6
Galnt8
Galntl6
Galt
Gamt
Gan
Ganc
Gap43
Gapdh
Gapdhp14
Gapdhp20
Gaplinc
Gapvd1
Gar1
Garem2
Garnl3
Gars
Gars-dt
Gas1rr
Gas2
Gas2l1
Gas2l3
Gas6-as1
Gas6-dt
Gas8
Gasal1
Gata2-as1
Gata3
Gata4
Gata6
Gatad1
Gatad2a
Gatc
Gatd1
Gbf1
Gca
Gcat
Gcc2
Gcdh
Gchfr
Gckr
Gcnt1
Gcnt2p1
Gcnt3
Gcom1
Gdap1
Gdf11
Gdf15
Gdi1
Gdnf
Gdnf-as1
Gdpd1
Gdpgp1
Gem
Gemin2
Gemin6
Gemin7
Gen1
Get4
Gfap
Gfer
Gfi1b
Gfm1
Gfod1
Gfod2
Gfpt2
Gga1
Gga3
Ggnbp1
Ggnbp2
Ggps1
Ggt1
Ggt4p
Ggt6
Ggtlc4p
Ghet1
Ghr
Ghrhr
Ghrlos
Gid4
Gid8
Gigyf2
Ginm1
Gins1
Gins3
Gins4
Gipc1
Gipc2
Gipc3
Gipr
Git1
Git2
Gja1
Gja9
Gjb3
Gjd3
Gk
Gkn2
Glcci1
Glce
Gle1
Gli1
Gli2
Gli4
Glipr1
Glipr1l2
Glipr2
Glis2
Glrb
Glrx
Glrx3
Glrx5
Gls
Glt8d2
Glud1p3
Glud2
Glyatl1
Glyctk
Glyctk-as1
Glyr1
Gmcl1
Gmds-dt
Gmeb1
Gmfg
Gmnn
Gmppa
Gmppb
Gmpr2
Gmps
Gna11
Gnai1
Gnai2
Gnal
Gnao1
Gnas
Gnaz
Gnb2
Gnb5
Gng11
Gng2
Gnl3
Gnl3l
Gnpat
Gnptg
Gnrhr2
Golga2
Golga2p5
Golga4
Golga7
Golm1
Golph3l
Golt1b
Gon4l
Gorab
Gorasp1
Gorasp2
Gosr1
Gosr2
Got1
Gpaa1
Gpalpp1
Gpank1
Gpat3
Gpat4
Gpatch1
Gpatch11
Gpatch2l
Gpatch3
Gpbp1
Gpd1l
Gpd2
Gper1
Gphn
Gpi
Gpn1
Gpn3
Gpnmb
Gpr107
Gpr137
Gpr137b
Gpr137c
Gpr146
Gpr148
Gpr158
Gpr160
Gpr162
Gpr17
Gpr173
Gpr27
Gpr39
Gpr45
Gpr55
Gpr68
Gpr84
Gpr89a
Gpr89b
Gprasp2
Gprc5a
Gprc5c
Gprc5d-as1
Gps1
Gpsm1
Gpsm2
Gpsm3
Gpt2
Gpx4
Gpx5
Gpx7
Gpx8
Gramd1a
Gramd1b
Gramd1c
Gramd2b
Gramd4
Grap2
Grb14
Grb7
Greb1
Greb1l
Grhl1
Grhl3
Grhpr
Gria2
Gria4
Grid2
Grik4
Grik5
Grin2b
Grin2c
Grin2d
Grina
Grk2
Grk3
Grk4
Grk5
Grk5-it1
Grk6
Grm7
Grn
Grpel2
Grpr
Grwd1
Gsdma
Gsdmd
Gsdme
Gse1
Gsg1l2
Gsk3b
Gskip
Gsn
Gsn-as1
Gspt2
Gstcd
Gstk1
Gstm1
Gstm2
Gstm4
Gstm5
Gsto1
Gsto2
Gstp1
Gstz1
Gtdc1
Gtf2e1
Gtf2f2
Gtf2h1
Gtf2h2c
Gtf2h3
Gtf2h4
Gtf2h5
Gtf2i
Gtf2ip13
Gtf2ip4
Gtf2ird1
Gtf2ird2b
Gtf3a
Gtf3c3
Gtf3c4
Gtf3c5
Gtf3c6
Gtpbp1
Gtpbp10
Gtpbp3
Gtpbp4
Gtpbp8
Gtse1
Guca1c
Gucy1a1
Gucy2gp
Guf1
Guk1
Gulp1
Gusbp1
Gusbp5
Gvqw2
Gvqw3
Gxylt2
Gyg1
Gypc
Gys1
Gzf1
H1f0
H1fx-as1
H2afvp1
H2afy
H2afy2
H2afz
H3f3a
H3f3ap5
H3f3bp2
H6pd
Habp4
Hacd2
Hacd3
Hadh
Hadhb
Haghl
Hand2-as1
Hao2
Hao2-it1
Hapln2
Hapln3
Har1a
Hars
Hars2
Has3
Haspin
Hat1
Haus1
Haus2
Haus5
Hax1
Hbp1
Hccs
Hcfc1
Hcfc1r1
Hcfc2
Hcg11
Hcg14
Hcg15
Hcg20
Hcg25
Hcg27
Hcg9
Hcn3
Hcp5
Hcrtr1
Hcst
Hdac1
Hdac10
Hdac11
Hdac2-as2
Hdac3
Hdac4-as1
Hdac5
Hdac6
Hdac9
Hddc2
Hddc3
Hdgf
Hdgfl2
Hdhd5-as1
Heatr3
Heatr4
Heatr5b
Hebp2
Hectd2
Hecw1
Hecw2-as1
Helb
Hells
Hemk1
Herc2p2
Herc3
Herc5
Herc6
Herpud1
Hes1
Hes7
Hexa-as1
Hexb
Hexd
Hexim1
Hexim2
Hey1
Hfe
Hgh1
Hgs
Hgsnat
Hhat
Hhatl-as1
Hhex
Hhip
Hhla3
Hic1
Hid1
Hif1a
Hif1an
Higd1ap5
Hikeshi
Hilpda
Hinfp
Hint2
Hip1r
Hipk1
Hipk3
Hirip3
Hist1h1c
Hist1h1e
Hist1h2ab
Hist1h2ac
Hist1h2ad
Hist1h2ae
Hist1h2ag
Hist1h2ah
Hist1h2ai
Hist1h2aj
Hist1h2ak
Hist1h2am
Hist1h2aps4
Hist1h2bc
Hist1h2bd
Hist1h2be
Hist1h2bf
Hist1h2bh
Hist1h2bi
Hist1h2bk
Hist1h2bl
Hist1h2bm
Hist1h2bn
Hist1h2bo
Hist1h3a
Hist1h3c
Hist1h3e
Hist1h3f
Hist1h3h
Hist1h3i
Hist1h3j
Hist1h4a
Hist1h4b
Hist1h4c
Hist1h4e
Hist1h4j
Hist1h4k
Hist1h4l
Hist2h2aa4
Hist2h2ac
Hist2h3d
Hist3h2bb
Hist4h4
Hivep1
Hivep2
Hivep3
Hk1
Hk2
Hkr1
Hla-a
Hla-dmb
Hla-dpa1
Hla-dpb1
Hla-dra
Hla-e
Hla-f
Hla-h
Hla-j
Hla-l
Hla-v
Hla-z
Hlf
Hltf-as1
Hlx
Hm13
Hm13-it1
Hmbox1
Hmbs
Hmces
Hmcn2
Hmg20a
Hmg20b
Hmga1
Hmga2
Hmgb1p35
Hmgb3
Hmgb3p22
Hmgcl
Hmgcr
Hmgn1
Hmgn2
Hmgn2p40
Hmgn3-as1
Hmgn4
Hmgxb3
Hmgxb4
Hmmr
Hmox1
Hmox2
Hmsd
Hnf4g
Hnmt
Hnrnpa1
Hnrnpa3
Hnrnpab
Hnrnph1
Hnrnph3
Hnrnpm
Hnrnpul1
Homer2
Homer3-as1
Hook1
Hook3
Hotairm1
Hottip
Hoxa10
Hoxa11
Hoxa11-as
Hoxa6
Hoxa7
Hoxa9
Hoxa-as2
Hoxb13
Hoxb2
Hoxb3
Hoxb6
Hoxb8
Hoxb-as1
Hoxb-as2
Hoxb-as3
Hoxb-as4
Hoxc10
Hoxc4
Hoxc5
Hoxc6
Hoxc9
Hoxd10
Hoxd3
Hoxd8
Hpcal1
Hpdl
Hprt1
Hps1
Hps3
Hps4
Hps6
Hpyr1
Hrc
Hrh1
Hrk
Hs2st1
Hs3st3b1
Hs6st3
Hsbp1
Hscb
Hsd11b1l
Hsd11b2
Hsd17b12
Hsd17b14
Hsd17b4
Hsd17b6
Hsd17b7
Hsd17b7p2
Hsd17b8
Hsd3b7
Hsdl2
Hsf1
Hsf2
Hsf2bp
Hsp90ab1
Hsp90b1
Hspa12a
Hspa14
Hspa1a
Hspa2
Hspa4
Hspa4l
Hspb1
Hspb7
Hspb8
Hspb9
Hspbap1
Hspd1p7
Hspe1
Hspe1-mob4
Hspe1p2
Htatip2
Htatsf1
Htd2
Htr2a
Htr5a
Htr5a-as1
Htr7p1
Htra2
Htra3
Htt
Hyal1
Hyal2
Hyal3
Hydin2
Hyi-as1
Hykk
Hyls1
Hypk
Iah1
Ica1
Icam1
Icam3
Icam5
Ice1
Id1
Id2
Id2-as1
Id3
Idh1-as1
Idh2-dt
Idh3a
Idnk
Idua
Ier2
Ier3
Ier3-as1
Ier5
Ier5l
Iffo1
Iffo2
Ifi16
Ifi27l1
Ifi30
Ifi35
Ifi44
Ifit2
Ifitm10
Ifitm4p
Ifitm9p
Ifnar2
Ifngr2
Ifrd1
Ift122
Ift27
Ift43
Ift52
Ift74
Ift81
Ift88
Igbp1
Igdcc4
Igf1r
Igf2bp1
Igf2bp2
Igf2bp3
Igf2r
Igfbp2
Igfbp6
Igfl1p2
Igfl2-as1
Ighmbp2
Ighv3-15
Ighv3-22
Ighv3-49
Ighv3-53
Ighv3-72
Ighv3or15-7
Ighv4-34
Ighvii-1-1
Igkv1or22-5
Igkv6d-41
Iglv1-47
Iglv1-51
Iglv2-33
Iglv3-16
Iglv3-32
Iglv6-57
Igsf10
Igsf9
Ik
Ikbkb
Ikbkg
Ikzf4
Il10
Il10ra
Il10rb
Il11ra
Il12a
Il12rb1
Il12rb2
Il15
Il15ra
Il16
Il17d
Il17ra
Il17rb
Il17rc
Il18r1
Il1r1
Il1r2
Il1rap
Il1rapl1
Il1rapl2
Il2
Il20
Il21r
Il23a
Il24
Il31ra
Il34
Il36rn
Il4r
Il6
Il6r
Il7r
Ilf3
Ilk
Ilkap
Imp3
Imp4
Impa2
Impact
Inafm1
Inafm2
Inava
Inca1
Incenp
Inf2
Ing1
Ing2
Ing3
Ing5
Inhbe
Inhcap
Inka2-as1
Inmt
Inmt-mindy4
Ino80
Ino80b
Ino80b-wbp1
Ino80c
Ino80e
Inpp1
Inpp4a
Inpp4b
Inpp5a
Inpp5b
Inpp5f
Inpp5j
Inppl1
Insig1
Insig2
Ints1
Ints10
Ints2
Ints3
Ints5
Ints6
Ints6-as1
Ints6l
Ints8
Intu
Invs
Ip6k1
Ipcef1
Ipo11
Ipo13
Ipo5
Ipo7
Ipo9
Iqank1
Iqcc
Iqcd
Iqce
Iqcg
Iqch
Iqcj-schip1
Iqcj-schip1-as1
Iqck
Iqgap1
Iqgap2
Iqsec2
Irak1
Irak1bp1
Irak3
Irak4
Ireb2
Irf2
Irf2bp2
Irf6
Irf9
Irgm
Irs1
Irx5
Irx6
Isca2
Iscu
Isg15
Isg20
Isg20l2
Isl1
Isl2
Islr2
Isoc1
Isoc2
Ist1
Isyna1
Itch
Itfg1-as1
Itfg2
Itfg2-as1
Itga11
Itga2
Itga3
Itga4
Itga5
Itga6
Itga9
Itgae
Itgav
Itgb1
Itgb1-dt
Itgb3
Itgb4
Itgb5
Itgb8
Itk
Itm2a
Itm2b
Itm2c
Itpa
Itpka
Itpr1
Itpr2
Itpr3
Itprid2
Itpripl1
Itpripl2
Itsn1
Ivd
Izumo1
Izumo4
Jade1
Jade2
Jade3
Jagn1
Jak2
Jak3
Jakmip2-as1
Jakmip3
Jam3
Jarid2
Jarid2-as1
Jazf1-as1
Jdp2
Jkamp
Jmjd4
Jmjd6
Jmjd7
Jmjd7-pla2g4b
Jmjd8
Jph3
Jph4
Jpt2
Jpx
Jrk
Jrkl
Jsrp1
Jund
Kalrn
Kank1
Kank2
Kank3
Kansl1-as1
Kantr
Kat14
Kat2a
Kat2b
Kat5
Kat6b
Kat7
Kat8
Katna1
Katnal2
Katnb1
Kazald1
Kazn
Kbtbd8
Kcmf1
Kcnab1
Kcnab2
Kcnc4
Kcne2
Kcnh4
Kcnh8
Kcnip2-as1
Kcnip3
Kcnj11
Kcnj2
Kcnk15-as1
Kcnk17
Kcnk7
Kcnn2
Kcnn4
Kcnq1
Kcnq1dn
Kcnq2
Kcnq3
Kcnq4
Kcnq5
Kcns3
Kcnt1
Kcp
Kctd11
Kctd12
Kctd15
Kctd17
Kctd2
Kctd20
Kctd21-as1
Kctd5
Kctd6
Kctd7
Kctd9p3
Kdelr2
Kdelr3
Kdm1a
Kdm1b
Kdm2a
Kdm2b
Kdm3a
Kdm4a
Kdm4b
Kdm4c
Kdm4d
Kdm6a
Kdm6b
Kdm7a-dt
Kdm8
Khdc4
Khdrbs1
Khdrbs3
Khk
Khnyn
Khsrp
Kiaa0232
Kiaa0319l
Kiaa0355
Kiaa0391
Kiaa0513
Kiaa0556
Kiaa0586
Kiaa0895l
Kiaa0895lp1
Kiaa0930
Kiaa1109
Kiaa1211
Kiaa1257
Kiaa1324
Kiaa1328
Kiaa1549l
Kiaa1586
Kiaa1614
Kiaa1671
Kiaa1755
Kiaa1841
Kiaa1958
Kiaa2026
Kif15
Kif1b
Kif1bp
Kif1c
Kif20a
Kif20b
Kif21b
Kif22
Kif23
Kif26a
Kif2a
Kif2c
Kif3c
Kif4a
Kif5a
Kif9-as1
Kifc1
Kifc2
Kifc3
Kirrel1
Kirrel2
Kirrel3
Kiz
Klc1
Klc2
Klc3
Klc4
Klf11
Klf13
Klf16
Klf2
Klf3
Klf4
Klf5
Klf6
Klhdc1
Klhdc10
Klhdc2
Klhdc3
Klhdc8a
Klhdc8b
Klhdc9
Klhl10
Klhl17
Klhl18
Klhl2
Klhl20
Klhl22
Klhl23
Klhl24
Klhl26
Klhl28
Klhl3
Klhl32
Klhl33
Klhl36
Klhl4
Klhl40
Klhl42
Klhl5
Klhl7
Klk11
Klk8
Klrc1
Klrc2
Klrc4-klrk1
Klrg1
Klrk1
Kmt2a
Kmt2b
Kmt2d
Kmt2e
Kmt2e-as1
Kmt5a
Kmt5c
Knl1
Knstrn
Kntc1
Kpna2
Kpna5
Kpna6
Kpnb1
Krba1
Krbox4
Kremen1
Kremen2
Krt13
Krt18
Krt18p13
Krt18p59
Krt19
Krt23
Krt28
Krt39
Krt41p
Krt7
Krt7-as
Krt8
Krt84
Krt8p12
Krt8p29
Krt8p9
Krtap21-3
Krtap4-7
Krtap4-9
Krtap5-10
Krtap5-11
Krtap5-2
Krtap5-5
Krtap5-as1
Krtcap2
Ksr1
Ktn1
Ktn1-as1
Kxd1
Kynu
L3mbtl1
L3mbtl2
L3mbtl3
Lacc1
Lactb
Lactb2-as1
Lad1
Lama2
Lama3
Lamb2
Lamb4
Lamc3
Lamp3
Lamtor1
Lamtor2
Lamtor3p1
Lamtor4
Lamtor5-as1
Lancl1-as1
Lancl2
Lap3
Laptm4b
Laptm5
Larp1
Larp1b
Larp1bp2
Larp4
Larp7
Lars2
Lasp1
Lat2
Layn
Lbh
Lbhd1
Lce3a
Lce4a
Lck
Lclat1
Lcmt1
Lcn12
Lcn15
Lcor
Ldha
Ldhc
Ldhd
Ldlr
Ldlrad3
Ldlrad4
Ldlrap1
Lect2
Lef1-as1
Lekr1
Lemd2
Lemd3
Leng8
Lepr
Leprot
Leprotl1
Letm2
Letmd1
Lfng
Lgals1
Lgals2
Lgals3bp
Lgals4
Lgals7
Lgals8
Lgalsl
Lgi3
Lgi4
Lgmn
Lgr4
Lgr5
Lgr6
Lhcgr
Lhpp
Lhx2
Lhx4
Lhx9
Lias
Lifr
Lifr-as1
Lig3
Lima1
Limch1
Limd1
Limd2
Limk1
Limk2
Lims1
Lims2
Lin37
Lin52
Lin7b
Linc00111
Linc00167
Linc00173
Linc00205
Linc00240
Linc00265
Linc00271
Linc00324
Linc00327
Linc00336
Linc00337
Linc00339
Linc00350
Linc00393
Linc00398
Linc00415
Linc00426
Linc00449
Linc00460
Linc00461
Linc00467
Linc00470
Linc00475
Linc00499
Linc00511
Linc00518
Linc00545
Linc00551
Linc00574
Linc00578
Linc00582
Linc00592
Linc00606
Linc00620
Linc00623
Linc00629
Linc00630
Linc00632
Linc00637
Linc00638
Linc00642
Linc00643
Linc00649
Linc00653
Linc00662
Linc00667
Linc00674
Linc00702
Linc00705
Linc00707
Linc00709
Linc00839
Linc00842
Linc00847
Linc00853
Linc00857
Linc00863
Linc00866
Linc00869
Linc00880
Linc00881
Linc00884
Linc00888
Linc00894
Linc00896
Linc00910
Linc00920
Linc00921
Linc00933
Linc00941
Linc00960
Linc00963
Linc00973
Linc00974
Linc01003
Linc01006
Linc01010
Linc01011
Linc01023
Linc01046
Linc01089
Linc01094
Linc01102
Linc01114
Linc01117
Linc01118
Linc01119
Linc01121
Linc01122
Linc01126
Linc01128
Linc01132
Linc01134
Linc01135
Linc01137
Linc01138
Linc01140
Linc01143
Linc01144
Linc01149
Linc01152
Linc01166
Linc01173
Linc01179
Linc01182
Linc01191
Linc01194
Linc01204
Linc01213
Linc01220
Linc01229
Linc01232
Linc01237
Linc01252
Linc01266
Linc01270
Linc01271
Linc01285
Linc01297
Linc01301
Linc01311
Linc01322
Linc01332
Linc01351
Linc01357
Linc01358
Linc01366
Linc01381
Linc01385
Linc01391
Linc01410
Linc01411
Linc01424
Linc01426
Linc01436
Linc01443
Linc01448
Linc01465
Linc01505
Linc01509
Linc01521
Linc01531
Linc01535
Linc01537
Linc01546
Linc01551
Linc01556
Linc01560
Linc01571
Linc01578
Linc01579
Linc01588
Linc01595
Linc01606
Linc01607
Linc01619
Linc01637
Linc01655
Linc01666
Linc01684
Linc01686
Linc01703
Linc01707
Linc01715
Linc01716
Linc01719
Linc01749
Linc01754
Linc01760
Linc01763
Linc01770
Linc01771
Linc01775
Linc01776
Linc01777
Linc01778
Linc01786
Linc01815
Linc01816
Linc01817
Linc01828
Linc01836
Linc01852
Linc01864
Linc01865
Linc01881
Linc01890
Linc01935
Linc01943
Linc01952
Linc01960
Linc01970
Linc01990
Linc02001
Linc02003
Linc02004
Linc02018
Linc02021
Linc02028
Linc02029
Linc02042
Linc02044
Linc02054
Linc02062
Linc02074
Linc02075
Linc02076
Linc02084
Linc02085
Linc02086
Linc02098
Linc02102
Linc02104
Linc02109
Linc02119
Linc02128
Linc02153
Linc02156
Linc02163
Linc02168
Linc02175
Linc02199
Linc02202
Linc02204
Linc02210
Linc02210-crhr1
Linc02223
Linc02225
Linc02235
Linc02236
Linc02249
Linc02251
Linc02256
Linc02288
Linc02289
Linc02301
Linc02321
Linc02324
Linc02328
Linc02345
Linc02352
Linc02354
Linc02356
Linc02366
Linc02376
Linc02380
Linc02381
Linc02383
Linc02384
Linc02387
Linc02408
Linc02410
Linc02418
Linc02419
Linc02422
Linc02450
Linc02454
Linc02473
Linc02521
Linc02532
Linc02558
Linc02569
Linc02574
Linc02577
Linc02585
Linc02586
Linc02588
Linc02612
Linc02615
Linc02617
Linc02618
Linc02634
Linc02640
Linc02649
Linc02652
Linc-pint
Lingo1-as2
Lipa
Lipe-as1
Lipt1
Lix1l-as1
Llgl1
Llgl2
Llph-dt
Lman1l
Lman2
Lmbr1l
Lmcd1
Lmln
Lmna
Lmnb1
Lmnb2
Lmntd1
Lmntd2
Lmo1
Lmo2
Lmo4
Lmo7
Lmo7dn
Lmo7dn-it1
Lmod1
Lmtk2
Lmx1b
Lncoc1
Lnctam34a
Lnp1
Lnpep
Lonp1
Lonp2
Lonrf3
Loxl1
Loxl1-as1
Loxl2
Lpar5
Lpcat2
Lpgat1-as1
Lpin1
Lpin3
Lpp
Lrch1
Lrch3
Lrfn3
Lrfn4
Lrfn5
Lrguk
Lrig1
Lrp1
Lrp10
Lrp2
Lrp3
Lrp4-as1
Lrp5
Lrr1
Lrrc1
Lrrc14
Lrrc2
Lrrc23
Lrrc27
Lrrc28
Lrrc29
Lrrc2-as1
Lrrc34p2
Lrrc36
Lrrc37a17p
Lrrc37a7p
Lrrc37b
Lrrc42
Lrrc45
Lrrc46
Lrrc49
Lrrc59
Lrrc61
Lrrc63
Lrrc7
Lrrc71
Lrrc75b
Lrrc77p
Lrrc8a
Lrrc8b
Lrrc8c
Lrrc8d
Lrrc8e
Lrrcc1
Lrrfip1
Lrrk1
Lrrk2
Lrsam1
Lrtomt
Lrwd1
Lsg1
Lsm14a
Lsm14b
Lsm2
Lsm4
Lsm6
Lsm8
Lsp1
Lsr
Ltb4r
Ltb4r2
Ltbp1
Ltbp3
Ltbp4
Ltbr
Lto1
Luc7l2
Luc7l3
Lucat1
Lurap1l
Luzp2
Lxn
Ly6e
Ly6e-dt
Ly6g5c
Ly6k
Lypd4
Lypd6
Lypd6b
Lypla2
Lyplal1
Lyrm1
Lyrm7
Lyrm9
Lztr1
Lzts2
M1ap
Macf1
Maco1
Macrod1
Mad1l1
Mad2l1bp
Madcam1
Madd
Maea
Mael
Maf1
Maff
Mafk
Magea12
Magea4
Magea4-as1
Maged1
Maged2
Mageh1
Magi2
Magi2-as3
Magi3
Magix
Maip1
Mak16
Mal
Malat1
Malsu1
Malt1
Mamdc4
Mamld1
Mamstr
Man1a2
Man1b1
Man1b1-dt
Man1c1
Man2a1
Man2a2
Man2b2
Manbal
Manea
Maneal
Manf
Mansc1
Maoa
Map1a
Map1b
Map1lc3a
Map1lc3b
Map1s
Map2
Map2k1
Map2k3
Map2k4
Map2k5
Map2k6
Map2k7
Map3k10
Map3k13
Map3k14
Map3k14-as1
Map3k19
Map3k20
Map3k21
Map3k2-dt
Map3k3
Map3k4
Map3k7cl
Map3k8
Map4k2
Map4k3-dt
Map4k4
Map7d1
Mapk12
Mapk13
Mapk14
Mapk15
Mapk1ip1l
Mapk6
Mapk7
Mapk8
Mapk8ip1
Mapk8ip1p2
Mapk8ip3
Mapkap1
Mapkapk2
Mapkapk3
Mapkapk5
Mapkbp1
Mapre2
Mapre3
Mapt
Mapt-it1
Marc2
March10
March2
March6
March7
March9
Mark1
Mark2
Mark3
Mark4
Mars
Mars2
Marveld1
Masp2
Mast1
Mast3
Mast4
Mastl
Mat2a
Mat2b
Matk
Matn1-as1
Matn4
Matr3
Mau2
Mavs
Maz
Mbd1
Mbd3l1
Mbd4
Mbd5
Mbd6
Mblac1
Mbnl1
Mbnl1-as1
Mbnl2
Mbtps2
Mc1r
Mc5r
Mcc
Mccc2
Mccd1p2
Mcf2l
Mcf2l2
Mcl1
Mcm10
Mcm2
Mcm3
Mcm3ap-as1
Mcm4
Mcm5
Mcm8
Mcmdc2
Mcoln1
Mcoln2
Mcph1
Mcrip2
Mctp2
Mcts1
Mcts2p
Mcu
Mcub
Mdc1
Mdfi
Mdfic
Mdga1
Mdh1
Mdh2
Mdk
Mdm2
Mdm4
Mdp1
Mds2
Me2
Me3
Mecom
Mecr
Med11
Med12
Med12l
Med14os
Med14p1
Med15
Med15p3
Med15p7
Med15p9
Med16
Med17
Med18
Med21
Med24
Med25
Med28
Med29
Med30
Med9
Mef2a
Mef2c
Mef2c-as1
Mef2c-as2
Meg8
Megf10
Megf6
Megf8
Meig1
Meioc
Meis1
Meis3
Meis3p1
Melk
Meltf-as1
Memo1
Memo1p1
Memo1p4
Men1
Mepce
Mepe
Mertk
Mest
Met
Metap1
Metap1d
Metap2
Metrn
Metrnl
Mettl14
Mettl14-dt
Mettl15
Mettl16
Mettl17
Mettl22
Mettl23
Mettl25
Mettl2a
Mettl2b
Mettl7b
Mettl9
Mfap3
Mff
Mfge8
Mfn1
Mfn2
Mfsd1
Mfsd11
Mfsd13a
Mfsd14b
Mfsd2a
Mfsd2b
Mfsd3
Mfsd4a
Mfsd4b
Mfsd5
Mfsd6
Mga
Mgat1
Mgat2
Mgat4b
Mgat5
Mgat5b
Mgll
Mgme1
Mgmt
Mgrn1
Mgst1
Mgst3
Mhencr
Mia
Mia2
Mia3
Miat
Miatnb
Mib1
Mib2
Mica
Mical2
Micall1
Micb
Micos10
Micos10-nbl1
Micu3
Midn
Mief1
Mief2
Mier1
Mif
Mif-as1
Miga1
Miga2
Miip
Milr1
Mincr
Mindy1
Mindy2
Mindy4
Mink1
Minpp1
Mios
Mip
Mipepp3
Mipol1
Mir100hg
Mir10a
Mir1181
Mir1199
Mir1204
Mir1229
Mir125b1
Mir1260b
Mir1268a
Mir1271
Mir1281
Mir1282
Mir1292
Mir1302-11
Mir1302-3
Mir130b
Mir132
Mir1322
Mir141
Mir142
Mir1470
Mir148b
Mir151b
Mir1538
Mir1539
Mir155
Mir17
Mir17hg
Mir181a2hg
Mir18a
Mir191
Mir1915
Mir193a
Mir193b
Mir193bhg
Mir194-2hg
Mir19a
Mir19b1
Mir200c
Mir200chg
Mir203a
Mir203b
Mir20a
Mir2110
Mir212
Mir219a1
Mir222hg
Mir2276
Mir2277
Mir22hg
Mir26a1
Mir28
Mir2861
Mir301b
Mir30a
Mir3124
Mir3131
Mir3142hg
Mir3143
Mir3153
Mir3166
Mir3174
Mir3175
Mir3178
Mir3180-4
Mir3180-5
Mir3181
Mir3184
Mir3185
Mir3188
Mir3190
Mir3191
Mir3193
Mir3197
Mir3198-2
Mir3199-1
Mir3199-2
Mir320a
Mir330
Mir33b
Mir342
Mir345
Mir34b
Mir34c
Mir3529
Mir3610
Mir3615
Mir3617
Mir3648-2
Mir3650
Mir3652
Mir3655
Mir3658
Mir3661
Mir3663
Mir3665
Mir3678
Mir3681hg
Mir3684
Mir3687-2
Mir373
Mir378a
Mir3917
Mir3928
Mir3939
Mir3960
Mir422a
Mir423
Mir425
Mir4253
Mir4258
Mir4276
Mir4280
Mir4301
Mir4323
Mir4422hg
Mir4428
Mir4434
Mir4435-2
Mir4435-2hg
Mir4442
Mir4443
Mir4444-1
Mir4448
Mir4449
Mir4451
Mir4453
Mir4453hg
Mir4458hg
Mir4462
Mir4466
Mir4469
Mir4470
Mir4472-2
Mir4477b
Mir4479
Mir4492
Mir4497
Mir449c
Mir4505
Mir4506
Mir4510
Mir4513
Mir4515
Mir4519
Mir4521
Mir4522
Mir4523
Mir4530
Mir4540
Mir4651
Mir4657
Mir4664
Mir4674
Mir4683
Mir4687
Mir4707
Mir4710
Mir4711
Mir4712
Mir4727
Mir4734
Mir4740
Mir4754
Mir4756
Mir4757
Mir4767
Mir4781
Mir4782
Mir4783
Mir4785
Mir4787
Mir484
Mir497hg
Mir5001
Mir5087
Mir5088
Mir5090
Mir5091
Mir5094
Mir5187
Mir5188
Mir5193
Mir544b
Mir548aj1
Mir548ak
Mir548al
Mir548aw
Mir548j
Mir564
Mir5689hg
Mir5695
Mir5696
Mir5700
Mir5703
Mir574
Mir5787
Mir583
Mir589
Mir6073
Mir6077
Mir6079
Mir6084
Mir6089
Mir6090
Mir611
Mir6125
Mir6132
Mir615
Mir632
Mir638
Mir639
Mir646hg
Mir6508
Mir6514
Mir6515
Mir6516
Mir658
Mir662
Mir663a
Mir670hg
Mir6720
Mir6732
Mir6736
Mir6743
Mir6749
Mir6777
Mir6787
Mir6790
Mir6791
Mir6795
Mir6809
Mir6818
Mir6819
Mir6821
Mir6823
Mir6825
Mir6834
Mir6838
Mir6845
Mir6847
Mir6848
Mir6850
Mir6853
Mir6860
Mir6864
Mir6865
Mir6867
Mir6869
Mir6872
Mir6873
Mir6875
Mir6876
Mir6892
Mir7107
Mir7111
Mir718
Mir7-2
Mir7-3
Mir7-3hg
Mir759
Mir760
Mir762
Mir762hg
Mir769
Mir770
Mir7703
Mir7704
Mir7706
Mir7844
Mir7845
Mir8072
Mir8078
Mir92b
Mir933
Mir9-3hg
Mir99a
Mir99ahg
Mirlet7a1hg
Mirlet7bhg
Mirlet7i
Mis12
Misp3
Mitf
Mkln1
Mkrn2
Mkrn3
Mkx
Mlec
Mlf1
Mlh1
Mllt10
Mllt11
Mllt6
Mlph
Mlst8
Mlx
Mlxip
Mmaa
Mmachc
Mme
Mmp11
Mmp14
Mmp17
Mmp2
Mmp23b
Mmp25
Mmp28
Mmrn1
Mnat1
Mnd1
Mnt
Mnx1-as1
Mob1b
Mob4
Mocs3
Mok
Mon1b
Mon2
Morc3
Morf4l1
Morf4l2-as1
Morf4l2p1
Morn2
Morn5
Mosmo
Mospd2
Mospd3
Mov10l1
Mpdu1
Mpg
Mphosph10
Mphosph9
Mpi
Mpl
Mpnd
Mpp4
Mpp5
Mpp6
Mpp7
Mprip
Mpst
Mpv17
Mpv17l2
Mpzl1
Mr1
Mras
Mrfap1
Mrgprf
Mrgprg
Mrgprg-as1
Mrgprx4
Mri1
Mrm1
Mrm2
Mrm3
Mroh1
Mrpl1
Mrpl10
Mrpl15
Mrpl15p1
Mrpl18
Mrpl19
Mrpl2
Mrpl20-as1
Mrpl22
Mrpl3
Mrpl30
Mrpl32
Mrpl33
Mrpl34
Mrpl35
Mrpl37
Mrpl38
Mrpl4
Mrpl40
Mrpl42
Mrpl43
Mrpl45
Mrpl48
Mrpl49
Mrpl52
Mrpl54
Mrpl58
Mrps11
Mrps12
Mrps16
Mrps17
Mrps17p1
Mrps18b
Mrps18c
Mrps2
Mrps21
Mrps22
Mrps25
Mrps30
Mrps31p4
Mrps35
Mrps36
Mrps36p5
Mrps6
Mrps7
Mrrf
Mrs2
Mrtfb
Mrto4
Mrvi1-as1
Ms4a6e
Msantd3
Msc-as1
Msh2
Msh3
Msh5
Msh5-sapcd1
Msh6
Msi2
Msl1
Msl3
Msln
Mslnl
Msmo1
Msra
Msrb3
Mst1p2
Msto1
Msto2p
Msx2
Msx2p1
Mt1dp
Mt1e
Mt1f
Mt1l
Mt1m
Mt1x
Mt2a
Mta1
Mta2
Mta3
Mtap
Mtatp6p1
Mtatp8p1
Mtbp
Mtch2
Mtcl1
Mtco1p12
Mtco1p30
Mtco1p31
Mtco2p12
Mtco2p30
Mtco3p12
Mtdh
Mtf2
Mtfp1
Mtfr1l
Mtg1
Mtg2
Mthfd1
Mthfd1l
Mthfd2
Mthfd2l
Mtm1
Mtmr1
Mtmr11
Mtmr14
Mtmr2
Mtmr3
Mtmr9
Mtnd1p23
Mtnd2p28
Mtnd3p25
Mtnd3p4
Mtnd4lp30
Mtnd4p7
Mto1
Mtr
Mtrex
Mtrf1
Mtrnr2l1
Mtrr
Mttp
Mturn
Mtus2
Mtx1
Mtx2
Mtx3
Muc12
Muc20
Muc20-ot1
Muc3a
Muc4
Mucl1
Mus81
Mvb12a
Mvb12b
Mvd
Mvk
Mvp
Mx1
Mx2
Mxd1
Mxd3
Mxi1
Mxra7
Myadm
Myb
Mybl1
Mybl2
Myc
Mycbp2-as1
Mycbpap
Myd88
Mydgf
Myef2
Myeov
Myh14
Myh3
Myl12a
Myl12b
Myl2
Myl5
Myl6
Myl6b
Myl9
Mylip
Mylk-as1
Mylk-as2
Mylpf
Mynn
Myo15b
Myo18a
Myo18b
Myo19
Myo1b
Myo1c
Myo1f
Myo1h
Myo5b
Myo5c
Myo6
Myo7a
Myo9b
Myom2
Myoz3
Mypn
Myrf
Myrip
Mysm1
Myt1
Myzap
Mzf1-as1
Mzt2b
N4bp2
NA
Naa10
Naa15
Naa16
Naa20
Naa30
Naa35
Naa38
Naa40
Naa60
Naaa
Naalad2
Naaladl2
Nab1
Nab2
Nabp1
Nabp2
Naca
Nadk
Nadsyn1
Nagk
Naglu
Nagpa-as1
Nags
Nalcn
Nalt1
Nanogp1
Nanos1
Nanos3
Nans
Napa-as1
Napg
Napsb
Narf
Nasp
Nat1
Nat10
Nat14
Nat2
Nat8l
Nav2
Nav2-it1
Nav3
Naxd
Naxe
Nbdy
Nbea
Nbeal1
Nbeal2
Nbl1
Nbpf1
Nbpf12
Nbpf26
Nbr1
Nbr2
Ncam1
Ncan
Ncapd2
Ncapg
Ncaph
Ncaph2
Ncbp1
Ncdn
Ncf1c
Ncf4-as1
Nck1
Nck2
Nckap5
Ncln
Ncoa1
Ncoa3
Ncoa7
Ncr1
Ncr3lg1
Ncstn
Ndc80
Nde1
Ndel1
Ndfip1
Ndfip2
Ndor1
Ndrg4
Ndst1
Ndst1-as1
Ndst3
Ndufa11
Ndufa13
Ndufa3
Ndufa4l2
Ndufa6-dt
Ndufa7
Ndufa9
Ndufaf2
Ndufaf3
Ndufaf4p1
Ndufaf5
Ndufaf6
Ndufaf7
Ndufaf8
Ndufb10
Ndufb10p1
Ndufb2
Ndufb3
Ndufb4
Ndufb5
Ndufb6
Ndufb9
Ndufc1
Ndufs2
Ndufs3
Ndufs4
Ndufs5
Ndufs5p3
Ndufs6
Ndufs7
Ndufs8
Ndufv1
Ndufv2
Ndufv3
Neat1
Necab2
Necab3
Necap1
Necap2
Nectin2
Nectin3
Nedd1
Nedd4l
Nedd8
Nedd8-mdp1
Nefl
Neil2
Neil3
Nek10
Nek11
Nek6
Nek7
Nelfb
Nelfcd
Nelfe
Nell2
Nemf
Nenf
Neo1
Net1
Neto1
Neu3
Neurl1b
Neurl4
Neurod1
Nexn
Nf1
Nf2
Nfasc
Nfat5
Nfatc1
Nfatc2ip
Nfatc3
Nfatc4
Nfe2l1
Nfia
Nfic
Nfix
Nfkb1
Nfkb2
Nfkbib
Nfkbie
Nfkbil1
Nfkbiz
Nfrkb
Nfx1
Nfya
Nfyc
Ngdn
Ngfr
Ngrn
Nhlh2
Nhlrc2
Nhlrc3
Nhp2p2
Nhs
Nhsl2
Nicn1
Nif3l1
Nifk-as1
Nifkp6
Ninj1
Ninj2
Nip7
Nip7p2
Nipa1
Nipa2
Nipal1
Nipal3
Nipbl
Nipsnap1
Nipsnap2
Nipsnap3b
Nisch
Nit1
Nit2
Nkain2
Nkain3
Nkapd1
Nkapp1
Nkd1
Nkila
Nkiras2
Nktr
Nlgn1
Nlgn2
Nlk
Nln
Nlrc5
Nlrp11
Nlrp12
Nlrp14
Nlrp3
Nlrx1
Nmb
Nmd3
Nme1
Nme1-nme2
Nme2
Nme4
Nmnat1
Nmnat3
Nmral1
Nmral2p
Nmt1
Nmt2
Nnmt
Nnt
Noc2l
Noc4l
Noct
Nog
Nol11
Nol12
Nol4
Nol4l
Nol7
Nol8
Nolc1
Nono
Nop14-as1
Nop2
Nop53
Nop56
Nop56p1
Nop58
Nop9
Nos1ap
Nos3
Notch2
Notch3
Nox5
Noxa1
Npas1
Npas2
Npas3
Npas4
Npepl1
Npepps
Npffr2
Nphp3-as1
Npl
Npm1
Npm3
Nppc
Npr1
Npr2
Npr3
Nprl3
Npw
Nqo2
Nr1d2
Nr1h2
Nr1h3
Nr2c2
Nr2e3
Nr2f1
Nr2f2
Nr2f2-as1
Nr2f6
Nr3c1
Nr3c2
Nr4a1
Nr4a3
Nr6a1
Nraddp
Nrbf2
Nrbp1
Nrep
Nrf1
Nrg1
Nrg2
Nrgn
Nrir
Nrk
Nrl
Nrm
Nrn1
Nrp1
Nrp2
Nrros
Nrsn1
Nrsn2
Nrtn
Nrxn2
Nrxn3
Nsa2
Nsd1
Nsd2
Nsdhl
Nsg2
Nsmce1-dt
Nsmce2
Nsrp1
Nsun3
Nsun4
Nsun6
Nt5cp1
Nt5cp2
Nt5dc1
Nt5dc4
Nt5e
Nt5m
Ntf3
Ntm
Ntmt1
Ntng1
Ntng2
Ntpcr
Ntrk1
Ntrk2
Ntrk3
Nuak2
Nub1
Nubp1
Nubp2
Nubpl
Nucb1
Nucb2
Nudc
Nudt1
Nudt16
Nudt16l1
Nudt17
Nudt19
Nudt2
Nudt22
Nudt4
Nudt7
Nudt9
Nuf2
Nup107
Nup188
Nup205
Nup210l
Nup214
Nup35
Nup50
Nup58
Nup85
Nup93
Nupl2
Nus1p2
Nusap1
Nutf2
Nutm1
Nutm2a-as1
Nxf1
Nxnl2
Nxpe3
Nxph1
Nxt2
Oaf
Oas3
Oaz1
Oaz3
Obscn
Obsl1
Ocel1
Ociad1
Ocln
Ocrl
Odc1-dt
Odf2
Odf2l
Odf3b
Odr4
Ofd1
Oga
Ogdh
Ogfod1
Ogfod2
Ogfr
Ogg1
Ogt
Oip5-as1
Olfm1
Olfml2a
Olig2
Olmalinc
Oosp1p2
Opa1
Opn4
Oprd1
Oprl1
Optn
Or10ae1p
Or10j6p
Or2a12
Or2ak2
Or2b11
Or2m5
Or2s1p
Or2t6
Or2w5
Or2x1p
Or51ab1p
Or51d1
Or51f2
Or51k1p
Or52k1
Or52k3p
Or7e47p
Or9g1
Orai1
Orai2
Orai3
Orc3
Orc6
Ormdl2
Os9
Osbp2
Osbpl2
Osbpl5
Osbpl6
Osbpl8
Osbpl9
Oscar
Oser1-dt
Osgepl1-as1
Osgin1
Osgin2
Osm
Osmr
Osr2
Ostc
Ostf1
Otub1
Otub2
Otud1
Otud6b
Otud7a
Otulin
Otx1
Ovch2
Oxa1l
Oxct1-as1
Oxnad1
Oxr1
Oxsm
Oxsr1
P2rx3
P2rx4
P2rx6
P2ry2
P2ry6
P3h2
P3h2-as1
P3h3
P3h4
P4ha2
P4htm
Pa2g4
Paaf1
Pabpc1l
Pabpc1p5
Pabpc1p8
Pabpc4
Pabpc5
Pabpn1
Pacerr
Pacrg
Pacrg-as3
Pacrgl
Pacs1
Pacs2
Pacsin2
Pacsin3
Padi1
Pafah1b1
Pafah1b2
Pafah1b3
Pafah2
Pag1
Paics
Paip2
Pak2
Pak3
Pak4
Pak6
Palld
Palm
Palm2
Palm2-akap2
Pam
Pam16
Pan2
Pan3
Pank2
Panx1
Panx2
Paox
Papln
Papola
Papolg
Papss2
Paqr4
Paqr7
Paqr8
Paqr9
Paqr9-as1
Pard3-as1
Pard3b
Pard6a
Pard6b
Park7
Parp10
Parp14
Parp2
Parp3
Parp8
Parpbp
Parva
Parvb
Patj
Patl2
Paupar
Pawrp1
Pax2
Pax6
Pax8
Pax8-as1
Pax9
Paxbp1-as1
Paxip1-as1
Paxip1-as2
Paxx
Pbdc1
Pbx1
Pbx2
Pbx3
Pc
Pcat1
Pcat6
Pcat7
Pcbd2
Pcbp1
Pcbp1-as1
Pcbp2
Pcca
Pccb
Pcdh10
Pcdh11x
Pcdh17
Pcdh7
Pcdhac1
Pcdhac2
Pcdhb1
Pcdhb14
Pcdhb16
Pcdhb2
Pcdhb4
Pcdhb7
Pcdhb9
Pcdhga1
Pcdhga10
Pcdhgb2
Pcdhgb7
Pcdhgc3
Pced1b
Pcf11
Pcgf1
Pcgf2
Pcgf3
Pcgf5
Pcid2
Pcif1
Pck2
Pclaf
Pcm1
Pcmt1
Pcmtd1p7
Pcmtd2
Pcna
Pcnp
Pcnt
Pcnx1
Pcnx2
Pcnx3
Pcnx4
Pcolce
Pcolce2
Pcoth
Pcp2
Pcsk2
Pcsk4
Pcsk5
Pcsk6
Pcsk6-as1
Pctp
Pcyox1
Pcyox1l
Pdcd11
Pdcd1lg2
Pdcd2l
Pdcd4
Pdcd5
Pdcd6
Pdcd6ip
Pdcl3
Pde12
Pde1c
Pde2a
Pde3a
Pde3b
Pde4b
Pde4c
Pde4dip
Pde8a
Pde9a
Pdgfc
Pdgfra
Pdgfrb
Pdha1
Pdhx
Pdia3
Pdia3p1
Pdia5
Pdik1l
Pdilt
Pdk1
Pdk2
Pdk3
Pdlim2
Pdlim4
Pdlim5
Pdlim7
Pdp1
Pdp2
Pdpk1
Pdpr
Pds5b
Pdxdc1
Pdxk
Pdzd2
Pdzd7
Pdzk1ip1
Pea15
Pear1
Pecam1
Peg10
Peli2
Pemt
Pet100
Pex1
Pex13
Pex14
Pex26
Pex3
Pex5
Pex7
Pfas
Pfdn1
Pfdn4
Pfdn5
Pfdn6
Pfkfb2
Pfkfb3
Pfkfb4
Pfkl
Pfkm
Pfkp
Pfn1
Pgam1
Pgam5
Pgap2
Pgap3
Pgbd1
Pgbd2
Pgc
Pgd
Pgf
Pgghg
Pgk1
Pgm1
Pgm2
Pgpep1
Pgrmc1
Pgs1
Phactr1
Phactr2
Phactr4
Phax
Phb
Phc1
Phc2
Phf1
Phf10
Phf11
Phf13
Phf14
Phf2
Phf20
Phf20l1
Phf21a
Phf3
Phf6
Phf7
Phgdh
Phkb
Phkg2
Phlda2
Phldb1
Phldb2
Phldb3
Phospho2
Phpt1
Phrf1
Phtf2
Phyhipl
Pi4k2a
Pi4kb
Pias1
Pias4
Pibf1
Pick1
Pidd1
Pifo
Pigb
Pigg
Pigl
Pigo
Pigq
Pigs
Pigt
Pigv
Pigw
Pigx
Pigy-dt
Pih1d3
Pik3c2a
Pik3c3
Pik3ca
Pik3cd
Pik3ip1-as1
Pik3r1
Pik3r2
Pik3r5
Pikfyve
Pilra
Pim1
Pim2
Pim3
Pimreg
Pin1
Pin4
Pinlyp
Pip4k2c
Pip4p1
Pip5k1a
Pip5kl1
Pipox
Pithd1
Pitpna
Pitpna-as1
Pitpnc1
Pitx3
Piwil2
Piwil4
Pjvk
Pkd2
Pkd2l1
Pkd2l2
Pkdcc
Pkia
Pkib
Pkig
Pkm
Pkn1
Pkn2
Pkn2-as1
Pknox1
Pkp3
Pkp4
Pla2g12ap1
Pla2g15
Pla2g16
Pla2g2a
Pla2g2d
Pla2g4c
Pla2g4d
Pla2g4e-as1
Pla2g4f
Pla2g6
Plac9
Plau
Plaur
Plb1
Plbd1-as1
Plbd2
Plcb1
Plcb2
Plcb3
Plcb4
Plcg1
Plcg2
Plcl1
Plcxd2
Plcxd2-as1
Pld1
Pld2
Pld3
Plec
Plekha1
Plekha2
Plekha3
Plekha4
Plekha5
Plekha7
Plekha8
Plekhb1
Plekhb2
Plekhf1
Plekhf2
Plekhg1
Plekhg2
Plekhg3
Plekhg4
Plekhg4b
Plekhh1
Plekhh2
Plekhm2
Plekhn1
Plekho1
Plekho2
Plin1
Plin2
Plin3
Plk1
Plk3
Plk4
Plod1
Plod3
Plp2
Plpbp
Plpp3
Plpp4
Plpp5
Plpp6
Plpp7
Plppr4
Pls1
Pls3
Plxna3
Plxnb1
Plxnb2
Plxnb3
Plxnc1
Pmaip1
Pmf1
Pmf1-bglap
Pml
Pmm1
Pmm2
Pmp22
Pmpca
Pmpcb
Pms1
Pms2cl
Pnck
Pnkd
Pnkdp1
Pnkp
Pnma3
Pnmt
Pnn
Pno1
Pnp
Pnpla2
Pnpla3
Pnpla5
Pnpla6
Pnpla7
Pnpo
Pnrc1
Pnrc2
Poc1b-as1
Pofut1
Pogk
Poglut1
Pola1
Pola2
Polb
Pold1
Pold3
Pold4
Poldip2
Poldip3
Pole3
Pole4
Polg
Polh
Poli
Polk
Polm
Polr1a
Polr1b
Polr1c
Polr1d
Polr1e
Polr2a
Polr2b
Polr2c
Polr2f
Polr2g
Polr2h
Polr2k
Polr2m
Polr3b
Polr3c
Polr3d
Polr3e
Polr3f
Polr3g
Polr3gl
Polr3h
Pom121
Pomk
Pomp
Pomt1
Pomt2
Pop1
Pop4
Pop7
Por
Pou2f1
Pou2f2
Pou3f2
Pou3f3
Pou5f1p4
Pou6f2
Ppa2
Ppan
Ppan-p2ry11
Ppard
Pparg
Ppargc1b
Ppcdc
Ppcs
Ppdpf
Ppef1
Ppfia1
Ppfia3
Ppfia4
Ppfibp1
Ppfibp2
Pphln1
Ppia
Ppiap3
Ppiap35
Ppiap68
Ppiap81
Ppie
Ppif
Ppig
Ppih
Ppil1
Ppil2
Ppip5k2
Ppm1a
Ppm1b
Ppm1d
Ppm1g
Ppm1k-dt
Ppm1l
Ppm1m
Ppm1n
Ppme1
Ppox
Ppp1ca
Ppp1cb
Ppp1r10
Ppp1r11
Ppp1r12b
Ppp1r13l
Ppp1r14bp2
Ppp1r14bp3
Ppp1r15a
Ppp1r16a
Ppp1r1a
Ppp1r1c
Ppp1r21
Ppp1r26
Ppp1r26-as1
Ppp1r27
Ppp1r37
Ppp1r3e
Ppp1r3f
Ppp1r3g
Ppp1r42
Ppp1r7
Ppp1r8
Ppp1r9a
Ppp2r1a
Ppp2r2a
Ppp2r2c
Ppp2r2d
Ppp2r3a
Ppp2r5b
Ppp2r5c
Ppp2r5d
Ppp3cb-as1
Ppp3cc
Ppp4c
Ppp4r1
Ppp4r1-as1
Ppp4r1l
Ppp4r2
Ppp4r4
Ppp5c
Ppp6r2
Ppp6r3
Pprc1
Ppt2
Ppt2-egfl8
Ppwd1
Ppy
Pqbp1
Pqlc2
Pqlc2l
Pqlc3
Prcc
Prdm1
Prdm11
Prdm16
Prdm2
Prdm8
Prdm9
Prdx2
Prdx4
Prdx5
Prdx6
Prelid1
Prelid3a
Prelid3b
Prex2
Prickle1
Prickle2-as3
Prickle4
Prim2
Primpol
Prkaa2
Prkab1
Prkaca
Prkacb
Prkag2
Prkag2-as1
Prkar1a
Prkar2a-as1
Prkca
Prkcd
Prkce
Prkcg
Prkch
Prkcq-as1
Prkcsh
Prkcz
Prkd2
Prkg1
Prkn
Prkra-as1
Prkrip1
Prlr
Prmt1
Prmt2
Prmt3
Prmt5
Prmt5-as1
Prmt6
Prmt7
Prnp
Prom1
Prorsd1p
Proser2
Proser3
Prox1
Prpf18
Prpf19
Prpf3
Prpf31
Prpf38a
Prpf38b
Prpf39
Prpf4
Prpf40a
Prpf40b
Prpf4b
Prpf8
Prps1
Prps2
Prpsap2
Prr11
Prr12
Prr13
Prr14
Prr16
Prr3
Prr30
Prr34-as1
Prr36
Prr5l
Prr7
Prrc1
Prrc2a
Prrc2b
Prrc2c
Prrg1
Prrg2
Prrt2
Prrt3
Prrt3-as1
Prss12
Prss16
Prss21
Prss23
Prss30p
Prss56
Prune1
Prxl2a
Prxl2b
Psat1
Psat1p3
Psca
Psd
Psd4
Psen1
Psen2
Psenen
Psg1
Psg11
Psg4
Psg5
Psg7
Psg8-as1
Pskh1
Psma2p2
Psma2p3
Psma3
Psma4
Psma6
Psma7
Psmb3
Psmb4
Psmb6
Psmb8
Psmb8-as1
Psmb9
Psmc1
Psmc2
Psmc4
Psmc5
Psmc6
Psmd1
Psmd11
Psmd12p
Psmd13
Psmd14
Psmd2
Psmd3
Psmd4
Psmd7
Psmd8
Psmd9
Psme1
Psme2
Psme2p2
Psme3
Psmf1
Psmg2
Psmg3
Psmg3-as1
Psmg4
Psors1c1
Psrc1
Pstk
Ptbp1
Ptbp2
Ptcd2
Ptcd3
Ptch2
Ptchd1
Ptdss1
Ptdss2
Pten
Ptenp1-as
Pter
Ptgds
Ptger2
Ptger4
Ptger4p2
Ptges
Ptges3l-aarsd1
Ptgfr
Ptgfrn
Ptgr2
Pth1r
Ptk2
Ptk2b
Ptma
Ptmap8
Ptms
Ptov1
Ptp4a1
Ptp4a2p1
Ptp4a3
Ptpa
Ptpdc1
Ptpmt1
Ptpn1
Ptpn11
Ptpn12
Ptpn13
Ptpn18
Ptpn2
Ptpn22
Ptpn23
Ptpn4
Ptpn5
Ptpn6
Ptpra
Ptprd-as1
Ptprd-as2
Ptpre
Ptprf
Ptprg
Ptprh
Ptprj
Ptprj-as1
Ptprm
Ptpro
Ptprr
Ptpru
Ptprvp
Ptrh1
Pts
Pttg1
Puf60
Pura
Pus1
Pus7
Pus7l
Pusl1
Pvr
Pvrig
Pvt1
Pwp1
Pwp2
Pwwp2b
Pwwp3a
Pwwp3b
Pxdn
Pxk
Pxmp2
Pxn-as1
Pxylp1
Pycard
Pygm
Pygo1
Pyroxd1
Pzp
Qars
Qki
Qpct
Qpctl
Qrich1
Qrsl1
Qser1
Qsox1
Qtrt1
Qtrt2
R3hcc1
R3hcc1l
R3hdm1
R3hdm2
Rab10
Rab11a
Rab11b
Rab11fip3
Rab11fip5
Rab12
Rab18
Rab1b
Rab21
Rab22a
Rab25
Rab26
Rab27a
Rab27b
Rab2a
Rab30-as1
Rab31
Rab33b
Rab36
Rab37
Rab3gap1
Rab3il1
Rab3ip
Rab40c
Rab4a
Rab4b
Rab4b-egln2
Rab5a
Rab5b
Rab5if
Rab6c
Rab7a
Rab7b
Rab8a
Rab8b
Rab9a
Rabac1
Rabep1
Rabepk
Rabgap1
Rabgap1l
Rabgef1
Rabggtb
Rabl2a
Rabl2b
Rabl6
Rac1
Rac3
Rad17
Rad21-as1
Rad21l1
Rad23a
Rad23b
Rad50
Rad51
Rad51ap1
Rad51b
Rad51c
Rad52
Rad54l
Rad9a
Rad9b
Radx
Rae1
Rag1
Rag2
Rai1
Rai14
Rala
Ralb
Ralbp1
Ralgapa1p1
Ralgapb
Ralgds
Ralgps1
Ralgps2
Raly
Ralyl
Ramp1
Ramp2
Ran
Ranbp1
Ranbp17
Ranbp2
Ranbp3
Rap1a
Rap1b
Rap1gap
Rap1gds1
Rap2a
Rap2b
Rap2c
Rap2c-as1
Rapgef2
Rapgef4
Rapgef5
Rapgefl1
Rara
Rarb
Rarg
Rarres2p1
Rarres2p2
Rarres2p4
Rars
Rasa1
Rasa2
Rasa4
Rasal2
Rasal3
Rasgrf1
Rasgrp2
Rasgrp3
Rasl10b
Rasl11a
Rasl11b
Rasl12
Rassf1
Rassf1-as1
Rassf3
Rassf4
Rassf5
Rassf6
Rassf7
Rassf8
Raver1
Raver2
Rb1
Rbak
Rbak-rbakdn
Rbbp4
Rbbp6
Rbbp8
Rbck1
Rbfa
Rbfox3
Rbks
Rbl2
Rbm10
Rbm11
Rbm12
Rbm14
Rbm14-rbm4
Rbm15
Rbm17
Rbm23
Rbm24
Rbm25
Rbm26-as1
Rbm3
Rbm33
Rbm38
Rbm39
Rbm4
Rbm42
Rbm45
Rbm48
Rbm5
Rbm6
Rbm7
Rbms1
Rbms2
Rbms3
Rbmx2
Rbpj
Rbpms
Rbx1
Rcan3
Rcc1
Rcc2
Rcc2-as1
Rccd1
Rce1
Rcl1
Rcn1
Rcn2
Rcor3
Rcvrn
Rdh10
Rdh12
Rdh13
Rdh5
Rdm1p5
Reck
Reeld1
Reep2
Reep4
Reep6
Rel
Rela
Relb
Relch
Rell2
Relt
Renbp
Repin1
Rer1
Rere
Rere-as1
Resf1
Rest
Retreg2
Retreg3
Rev1
Rex1bd
Rexo1l10p
Rexo1l1p
Rexo1l2p
Rexo2
Rexo4
Rexo5
Rf00003
Rf00004
Rf00012
Rf00015
Rf00017
Rf00019
Rf00024
Rf00026
Rf00066
Rf00091
Rf00092
Rf00100
Rf00134
Rf00156
Rf00201
Rf00283
Rf00285
Rf00345
Rf00392
Rf00402
Rf00407
Rf00416
Rf00424
Rf00492
Rf00554
Rf00561
Rf00568
Rf00635
Rf01210
Rf01225
Rf01518
Rf01877
Rf01882
Rf01883
Rf01909
Rf01953
Rf01955
Rf01956
Rf01957
Rf01975
Rf01976
Rf01977
Rf01978
Rf01979
Rf01984
Rf01986
Rf01987
Rf01992
Rf02040
Rf02041
Rf02103
Rf02110
Rf02116
Rf02118
Rf02122
Rf02124
Rf02125
Rf02126
Rf02130
Rf02131
Rf02137
Rf02138
Rf02139
Rf02148
Rf02149
Rf02166
Rf02174
Rf02175
Rf02176
Rf02187
Rf02188
Rf02196
Rf02198
Rf02203
Rf02204
Rf02205
Rf02215
Rf02216
Rf02217
Rf02220
Rf02252
Rf02271
Rfc3
Rfc5
Rfesd
Rflna
Rfpl1s
Rfx3-as1
Rfx4
Rfx5
Rfxank
Rfxap
Rgl1
Rgl2
Rgmb
Rgmb-as1
Rgp1
Rgs12
Rgs17
Rgs2
Rgs20
Rgs3
Rgs4
Rgs9
Rgs9bp
Rhbdd1
Rhbdd2
Rhce
Rheb
Rhebp2
Rhno1
Rhoa
Rhob
Rhobtb2
Rhobtb3
Rhoc
Rhod
Rhoj
Rhoq
Rhoqp1
Rhot1
Rhot2
Ribc1
Ribc2
Ric1
Ric8a
Ric8b
Rif1
Rimbp2
Rimbp3c
Rimklb
Rims1
Rims2
Rin1
Rin2
Rin3
Ring1
Rint1
Riok1
Riok3
Riox1
Ripk1
Ripk2
Ripor1
Ripor3
Ripply2
Rita1
Rmc1
Rmdn2
Rmi1
Rmi2
Rmnd1
Rmnd5b
Rn7sk
Rn7skp11
Rn7skp114
Rn7skp132
Rn7skp145
Rn7skp175
Rn7skp190
Rn7skp202
Rn7skp221
Rn7skp249
Rn7skp297
Rn7skp49
Rn7skp76
Rn7skp92
Rn7sl1
Rn7sl181p
Rn7sl2
Rn7sl3
Rn7sl353p
Rn7sl354p
Rn7sl402p
Rn7sl445p
Rn7sl466p
Rn7sl471p
Rn7sl477p
Rn7sl50p
Rn7sl535p
Rn7sl543p
Rn7sl570p
Rn7sl600p
Rn7sl605p
Rn7sl645p
Rn7sl66p
Rn7sl674p
Rn7sl736p
Rn7sl794p
Rn7sl814p
Rn7sl822p
Rn7sl832p
Rna5s13
Rna5s6
Rna5sp106
Rna5sp137
Rna5sp162
Rna5sp200
Rna5sp21
Rna5sp230
Rna5sp241
Rna5sp243
Rna5sp283
Rna5sp327
Rna5sp351
Rna5sp358
Rna5sp382
Rna5sp440
Rna5sp473
Rna5sp528
Rna5sp530
Rna5sp532
Rna5sp534
Rna5sp60
Rnase4
Rnase8
Rnaseh1-as1
Rnaseh2a
Rnaseh2b
Rnaseh2c
Rnasek
Rnasek-c17orf49
Rnd2
Rnf10
Rnf11
Rnf111
Rnf114
Rnf121
Rnf123
Rnf13
Rnf135
Rnf138
Rnf139
Rnf14
Rnf144a
Rnf144b
Rnf146
Rnf151
Rnf157
Rnf157-as1
Rnf165
Rnf166
Rnf167
Rnf175
Rnf180
Rnf181
Rnf182
Rnf185
Rnf187
Rnf2
Rnf20
Rnf207
Rnf212
Rnf214
Rnf216p1
Rnf217
Rnf220
Rnf227
Rnf26
Rnf31
Rnf32
Rnf34
Rnf4
Rnf40
Rnf41
Rnf43
Rnf5
Rnf7
Rnf8
Rnft1-dt
Rnft2
Rnmt
Rnpc3
Rnpep
Rnpepl1
Rnps1
Rnu11
Rnu1-1
Rnu1-117p
Rnu1-122p
Rnu1-13p
Rnu12
Rnu1-28p
Rnu1-7p
Rnu1-8p
Rnu2-1
Rnu2-17p
Rnu2-24p
Rnu2-2p
Rnu2-51p
Rnu2-63p
Rnu4-1
Rnu4-27p
Rnu4-30p
Rnu4-52p
Rnu4-8p
Rnu4atac
Rnu4atac2p
Rnu5a-1
Rnu5a-8p
Rnu5b-1
Rnu5d-1
Rnu5e-4p
Rnu5e-6p
Rnu5f-1
Rnu6-103p
Rnu6-1043p
Rnu6-1048p
Rnu6-1137p
Rnu6-1148p
Rnu6-1175p
Rnu6-1177p
Rnu6-1255p
Rnu6-1263p
Rnu6-1276p
Rnu6-1280p
Rnu6-1311p
Rnu6-163p
Rnu6-2
Rnu6-216p
Rnu6-247p
Rnu6-266p
Rnu6-293p
Rnu6-411p
Rnu6-419p
Rnu6-431p
Rnu6-481p
Rnu6-488p
Rnu6-491p
Rnu6-510p
Rnu6-526p
Rnu6-559p
Rnu6-588p
Rnu6-600p
Rnu6-622p
Rnu6-678p
Rnu6-682p
Rnu6-722p
Rnu6-73p
Rnu6-740p
Rnu6-761p
Rnu6-775p
Rnu6-845p
Rnu6-881p
Rnu6-882p
Rnu6-9
Rnu6-910p
Rnu6-92p
Rnu6-951p
Rnu6-988p
Rnu6-994p
Rnu6atac
Rnu6atac25p
Rnu7-160p
Rnu7-186p
Rnu7-27p
Rnu7-59p
Rnvu1-14
Rnvu1-15
Rnvu1-18
Rnvu1-19
Rnvu1-3
Rnvu1-6
Rnvu1-7
Rny1p10
Rny1p6
Rny3
Rny4p10
Ro60
Robo2
Robo3
Rock1p1
Rom1
Romo1
Ropn1
Ropn1l
Ror1
Rora-as1
Rp1
Rpa1
Rpain
Rpap2
Rparp-as1
Rpe
Rpel1
Rpf1
Rpf2
Rpl10
Rpl10a
Rpl10p15
Rpl11
Rpl11p4
Rpl12p14
Rpl13
Rpl13a
Rpl13p5
Rpl14
Rpl15
Rpl17
Rpl18a
Rpl19
Rpl21
Rpl21p6
Rpl22l1
Rpl22p11
Rpl22p3
Rpl23a
Rpl23ap12
Rpl23ap66
Rpl23ap82
Rpl23ap85
Rpl24
Rpl26
Rpl26l1
Rpl27
Rpl27a
Rpl28
Rpl29p30
Rpl3
Rpl31
Rpl34
Rpl35a
Rpl36
Rpl36a
Rpl36a-hnrnph2
Rpl37a
Rpl38
Rpl3p7
Rpl4
Rpl41
Rpl4p1
Rpl5
Rpl5p10
Rpl5p28
Rpl5p6
Rpl6p9
Rpl7a
Rpl7l1
Rpl7l1p5
Rpl7p41
Rpl7p44
Rpl9p29
Rplp0
Rplp1
Rplp2
Rpn2
Rpp14
Rpp21
Rpp30
Rpp38
Rpph1
Rprd1b
Rprd2
Rps11
Rps12
Rps15
Rps15ap3
Rps18
Rps19
Rps19bp1
Rps20p25
Rps21
Rps24
Rps26
Rps26p52
Rps27
Rps27a
Rps27ap13
Rps27p22
Rps28
Rps29p16
Rps2p32
Rps3
Rps3a
Rps4x
Rps4xp16
Rps5
Rps5p3
Rps6ka1
Rps6ka4
Rps6kb1
Rps6kb2
Rps6kc1
Rps6kl1
Rps6p8
Rps7
Rps7p11
Rps8
Rps9
Rpsa
Rpsap1
Rpsap27
Rpsap31
Rpsap5
Rpsap52
Rptor
Rpusd2
Rraga
Rragb
Rreb1
Rrm1
Rrm2
Rrnad1
Rrp1
Rrp12
Rrp15
Rrp7bp
Rsad1
Rsad2
Rsbn1l
Rsph4a
Rspry1
Rsrc1
Rsrc2
Rtca
Rtca-as1
Rtel1
Rtel1-tnfrsf6b
Rtf1
Rtf2
Rtl5
Rtl8c
Rtl9
Rtn2
Rtn3
Rtn4
Rtn4rl2
Rtraf
Rufy1
Rufy3
Rufy4
Rundc1
Rundc3a
Runx2
Rusc1
Ruvbl1-as1
Ruvbl2
Rwdd1
Rwdd3
Rxfp3
Rxfp4
Rxra
Rxrb
Rxylt1
Ryk
Ryr1
Ryr2
Ryr3
S100a1
S100a13
S100a14
S100a5
S100pbp
S100z
S1pr1
S1pr4
Saa2
Sac3d1
Sacm1l
Sae1
Safb
Samd1
Samd10
Samd11
Samd12-as1
Samd13
Samd15
Samd4a
Samd4b
Samd5
Samd8
Samhd1
Samm50
Sammson
Sap18
Sap30
Sap30bp
Sap30l
Sar1a
Sars
Sart1
Sash1
Sat1
Satb1-as1
Satb2
Satb2-as1
Saxo2
Sbdsp1
Sbf2-as1
Sbno2
Sc5d
Scaf1
Scaf8
Scai
Scamp1
Scamp2
Scamp3
Scamp4
Scamp5
Scand2p
Scaper
Scara3
Scarb2
Scarf1
Scarna16
Scarna17
Scarna2
Scat8
Scfd1
Scfd2
Scg5
Schip1
Scly
Scml1
Scml4
Scn1a
Scn1b
Scn2a
Scn5a
Scn8a
Scnm1
Scnn1a
Scoc
Scp2
Scpep1
Scrn1
Scrn2
Scrn3
Scube1
Scyl1
Scyl2
Sdad1
Sdc2
Sdcbp
Sdcbp2-as1
Sdccag8
Sdf2l1
Sdha
Sdhaf1
Sdhaf2
Sdhaf3
Sdhaf4
Sdhap2
Sdhap3
Sdhc
Sdhd
Sdk1
Sdr39u1
Sdsl
Sec11c
Sec14l1
Sec14l2
Sec16a
Sec1p
Sec22a
Sec22c
Sec23a-as1
Sec23b
Sec23ip
Sec24a
Sec24b
Sec24c
Sec61a1
Sec61a2
Sec61b
Sec62
Secisbp2
Seh1l
Selenoh
Selenoi
Selenokp1
Selenon
Selenoo
Selenot
Selenow
Sema3b
Sema3b-as1
Sema4a
Sema4b
Sema4c
Sema4f
Sema4g
Sema5b
Sema6d
Sema7a
Senp2
Senp3
Senp3-eif4a1
Senp5
Senp6
Senp8
Sephs1p6
Sepsecs-as1
Sept1
Sept11
Sept2
Sept4
Sept4-as1
Sept5
Sept7
Sept9
Serf2
Sergef
Serhl2
Serinc4
Serp1
Serpina12
Serpina3
Serpina5
Serpina9
Serpinb1
Serpinb7
Serpinb8
Serpine1
Serping1
Serpinh1
Serpini1
Sertad2
Set
Setbp1
Setd1a
Setd1b
Setd3
Setd5
Setd6
Setd9
Setdb1
Setdb2
Setmar
Setp15
Setx
Sez6l
Sf3a2
Sf3b2
Sf3b3
Sfi1
Sfr1
Sfswap
Sft2d2
Sft2d3
Sftpa1
Sfxn1
Sfxn2
Sfxn3
Sfxn4
Sgca
Sgf29
Sgk1
Sgk3
Sgms1
Sgms1-as1
Sgms2
Sgo1-as1
Sgo2
Sgpl1
Sgsm2
Sgsm3
Sh2b1
Sh2b2
Sh2b3
Sh2d2a
Sh2d4a
Sh2d4b
Sh2d6
Sh2d7
Sh3bgr
Sh3bgrl
Sh3bgrl3
Sh3bp1
Sh3bp2
Sh3bp4
Sh3bp5
Sh3d21
Sh3gl2
Sh3glb1
Sh3glb2
Sh3pxd2a-as1
Sh3rf1
Sh3rf2
Sh3rf3
Sh3tc1
Sh3tc2
Sh3tc2-dt
Shank1
Shbg
Shc1
Shc4
Shf
Shh
Shisa4
Shisa5
Shisal2a
Shkbp1
Shld1
Shld2
Shld3
Shmt2
Shoc2
Shox2
Shroom1
Shroom2
Shroom3
Shtn1
Siah1
Sidt2
Sigirr
Siglec15
Siglec22p
Siglecl1
Silc1
Sim1
Sim2
Simc1
Sin3a
Sin3b
Sipa1
Sipa1l1
Sipa1l3
Sirpa
Sirpap1
Sirpb1
Sirpb2
Sirt1
Sirt5
Sirt7
Siva1
Six3-as1
Ska1
Ski
Skil
Skiv2l
Skor2
Skp2
Sla
Slain1
Slamf6
Slamf7
Slc10a3
Slc12a1
Slc12a2
Slc12a5
Slc12a6
Slc12a8
Slc12a9
Slc12a9-as1
Slc13a3
Slc14a1
Slc14a2
Slc16a10
Slc16a13
Slc16a1-as1
Slc16a2
Slc16a3
Slc16a5
Slc16a7
Slc17a6
Slc17a7
Slc18b1
Slc1a3
Slc1a4
Slc20a1
Slc22a15
Slc22a18
Slc22a18as
Slc22a4
Slc22a5
Slc23a3
Slc24a1
Slc24a2
Slc25a10
Slc25a14
Slc25a15
Slc25a19
Slc25a25
Slc25a26
Slc25a27
Slc25a28
Slc25a3
Slc25a30
Slc25a30-as1
Slc25a36
Slc25a37
Slc25a38
Slc25a4
Slc25a41
Slc25a42
Slc25a43
Slc25a44
Slc25a46
Slc25a48
Slc25a5
Slc26a1
Slc26a10
Slc26a11
Slc26a2
Slc27a1
Slc27a3
Slc27a4
Slc27a5
Slc27a6
Slc29a1
Slc29a3
Slc29a4
Slc2a1
Slc2a10
Slc2a11
Slc2a14
Slc2a1-as1
Slc2a3
Slc2a4
Slc2a4rg
Slc2a8
Slc30a2
Slc30a5
Slc30a6
Slc30a7
Slc30a9
Slc31a1
Slc31a2
Slc35a1
Slc35a3
Slc35a4
Slc35a5
Slc35c1
Slc35c2
Slc35e2a
Slc35e2b
Slc35e3
Slc35e4
Slc35f3
Slc35f6
Slc35g1
Slc35g2
Slc35g6
Slc36a1
Slc36a2
Slc37a1
Slc37a2
Slc37a3
Slc38a1
Slc38a10
Slc38a3
Slc38a6
Slc39a1
Slc39a10
Slc39a13
Slc39a14
Slc39a4
Slc39a7
Slc39a9
Slc3a2
Slc43a1
Slc43a2
Slc43a3
Slc44a1
Slc44a2
Slc44a3
Slc44a4
Slc44a5
Slc45a3
Slc45a4
Slc48a1
Slc49a4
Slc4a10
Slc4a1ap
Slc4a2
Slc4a3
Slc4a4
Slc4a8
Slc4a9
Slc50a1
Slc52a1
Slc52a2
Slc6a11
Slc6a12
Slc6a13
Slc6a6
Slc6a8
Slc6a9
Slc7a2
Slc7a5p2
Slc7a6
Slc7a9
Slc8a2
Slc8a3
Slc8b1
Slc9a1
Slc9a2
Slc9a3
Slc9a3-as1
Slc9a3r1
Slc9a5
Slc9a6
Slc9a8
Slc9b1p1
Slc9b2
Slco1a2
Slco2a1
Slco3a1
Slco4a1
Slf1
Slf2
Slfn5
Slirp
Slit1
Slit2
Slitrk3
Slitrk5
Slk
Slmap
Smad1
Smad3
Smad4
Smad5
Smad6
Smap1
Smap2
Smarca2
Smarca4
Smarca5-as1
Smarcad1
Smarcal1
Smarcb1
Smarcd1
Smarcd2
Smarce1
Smarce1p2
Smc2
Smc3
Smc4
Smchd1
Smco3
Smdt1
Smg1p1
Smg1p3
Smg6
Smg7
Smg8
Smim10l1
Smim13
Smim19
Smim2
Smim20
Smim21
Smim24
Smim25
Smim26
Smim27
Smim29
Smim2-as1
Smim3
Smim36
Smim4
Smim40
Smim5
Smim7
Smim8
Smkr1
Smn1
Smoc1
Smox
Smpd1
Smpd2
Smpd5
Smpdl3a
Sms
Smtn
Smurf2p1
Smyd2
Smyd5
Snai3-as1
Snap23
Snap25
Snap25-as1
Snap29
Snap47
Snapc2
Snapc3
Snapin
Sncaip
Sncg
Snd1
Sned1
Snhg11
Snhg16
Snhg17
Snhg18
Snhg19
Snhg20
Snhg21
Snhg22
Snhg25
Snhg26
Snhg28
Snhg29
Snhg3
Snhg4
Snhg5
Snhg8
Snhg9
Snora13
Snora14a
Snora24
Snora26
Snora38
Snora3a
Snora48
Snora50c
Snora52
Snora57
Snora6
Snora70
Snora70b
Snora71a
Snora71b
Snora71e
Snora73a
Snora73b
Snora74c-1
Snora74d
Snora78
Snora80c
Snord101
Snord104
Snord105
Snord110
Snord114-22
Snord114-23
Snord114-28
Snord114-29
Snord116-3
Snord118
Snord12
Snord124
Snord12b
Snord12c
Snord13
Snord15a
Snord1c
Snord2
Snord24
Snord25
Snord35b
Snord36b
Snord38a
Snord3a
Snord3b-2
Snord3c
Snord3d
Snord42b
Snord43
Snord45a
Snord45c
Snord46
Snord48
Snord49a
Snord49b
Snord51
Snord52
Snord55
Snord60
Snord65
Snord68
Snord95
Snph
Snrk
Snrnp25
Snrnp27
Snrnp35
Snrnp48
Snrnp70
Snrpa
Snrpb2
Snrpc
Snrpd1
Snrpd2
Snrpd3
Snrpe
Snrpep6
Snrpf
Snrpgp1
Snrpgp12
Snrpn
Sntb1
Sntb2
Sntg1
Sntg2
Snu13
Snurf
Snw1
Snx1
Snx10
Snx11
Snx15
Snx17
Snx18
Snx18p12
Snx2
Snx20
Snx21
Snx24
Snx25
Snx25p1
Snx27
Snx29
Snx29p2
Snx2p2
Snx32
Snx33
Snx7
Snx9
Soat1
Socs2
Socs3
Socs4
Socs5
Socs6
Socs7
Sod1
Sod2-ot1
Soga3
Son
Sorbs2
Sorbs3
Sorcs1
Sorcs2
Sord
Sorl1
Sos2
Sox12
Sox13
Sox15
Sox21-as1
Sox2-ot
Sox5
Sox9
Sp1
Sp100
Sp140
Sp140l
Sp2
Sp2-as1
Sp4
Sp5
Sp6
Spa17
Spaar
Spaca5
Spaca6
Spaca9
Spag1
Spag16
Spag4
Spag5
Spag5-as1
Spart-as1
Spast
Spata1
Spata13
Spata17
Spata20
Spata33
Spata3-as1
Spata46
Spata5
Spata5l1
Spata6l
Spata7
Spats2
Spats2l
Spc24
Spcs1
Spcs2
Spcs3
Spdl1
Spdya
Spdyc
Specc1
Specc1l
Specc1l-adora2a
Specc1p1
Spef2
Speg
Spesp1
Spg11
Spg7
Sphk1
Sphk2
Spi1
Spidr
Spin1
Spink1
Spink9
Spint2
Spire2
Spns1
Spocd1
Spopl
Spp1
Sppl2b
Spr
Spred1
Spred3
Sprtn
Spry1
Spry3
Spry4
Spry4-as1
Spryd3
Spsb1
Spsb2
Sptan1
Sptb
Sptbn1
Sptbn4
Sptlc3
Spty2d1os
Spx
Sqle
Sqor
Sqstm1
Src
Srcap
Srd5a1
Srd5a3
Srebf1
Srebf2
Srek1
Srfbp1
Srgap1
Srgap2
Srgap2-as1
Srgap2c
Srgn
Srp14-as1
Srp19
Srp54
Srp72
Srp9
Srprb
Srpx2
Srr
Srrd
Srrm1
Srrm2
Srrm5
Srrt
Srsf11
Srsf3
Srsf5
Srsf6
Srsf8
Srxn1
Ss18l1
Ss18l2
Ssb
Ssbp1
Ssbp2
Ssbp4
Ssc4d
Ssc5d
Ssh1
Ssh3
Ssmem1
Ssna1
Sspn
Ssr1p2
Ssr2
Ssr4
Ssrp1
Sssca1
Ssuh2
St18
St20
St3gal1
St3gal2
St3gal3
St3gal4
St3gal5-as1
St3gal6
St5
St6gal1
St6galnac1
St6galnac5
St7
St7l
St7-ot4
St8sia2
St8sia6-as1
Stac
Stac3
Stag2
Stag3
Stag3l4
Stag3l5p
Stag3l5p-pvrig2p-pilrb
Stam
Stambp
Stambpl1
Stard10
Stard13
Stard3
Stard3nl
Stard4-as1
Stard7-as1
Stard8
Stard9
Stat3
Stat5a
Stau2
Stau2-as1
Steap1
Steap2
Steap3
Stim1
Stim2
Stip1
Stk11
Stk11ip
Stk16
Stk17a
Stk19
Stk24-as1
Stk26
Stk3
Stk32a
Stk32b
Stk32c
Stk35
Stk36
Stk38l
Stk4
Stk4-as1
Stkld1
Stmn3
Stmp1
Stoml1
Stox1
Stox2
Stpg1
Stpg4
Stra6
Stra6lp
Stradb
Strap
Strip1
Strip2
Strn4
Stt3a
Stt3b
Stub1
Stum
Stx11
Stx12
Stx16
Stx16-npepl1
Stx17
Stx18-as1
Stx1b
Stx3
Stx4
Stx5
Stxbp1
Stxbp2
Stxbp3
Stxbp4
Stxbp5
Stxbp5l
Styx
Styxl1
Sub1
Sucla2-as1
Suclg2-as1
Suclg2p2
Suco
Sufu
Sugct
Sugt1
Sugt1p4
Sugt1p4-stra6lp
Sulf1
Sult1c2
Sult2b1
Sumf2
Sumo2p13
Sun1
Supt5h
Supt6h
Supv3l1
Surf1
Surf2
Susd1
Susd6
Suv39h1
Suv39h2
Suz12
Suz12p1
Sv2b
Svil
Svil-as1
Swap70
Swi5
Swsap1
Swt1
Syap1
Sycp2l
Syde1
Sympk
Sync
Syne1
Syne2
Syngap1
Syngr1
Syngr2
Syngr3
Syngr4
Synj2
Synj2bp-cox16
Synm
Synpo
Synpo2
Synpr
Synrg
Syp
Sys1
Sys1-dbndd2
Syt1
Syt12
Syt13
Syt14
Syt17
Syt2
Syt5
Syt8
Syt9
Sytl1
Szrd1
Szt2
Tab1
Tab2
Tacc1
Tacc2
Tacc3
Taco1
Tada2a
Tada2b
Taf1
Taf10
Taf11l10
Taf11l3
Taf11l4
Taf11l6
Taf12
Taf15
Taf1a-as1
Taf1b
Taf1c
Taf4b
Taf6l
Taf7l
Taf8
Tagln2
Taldo1
Tango2
Tango6
Tank
Taok1
Taok2
Tap1
Tap2
Tapbp
Tapbpl
Tapt1-as1
Tarbp2
Tardbp
Tars
Tars2
Tarsl2
Tas1r1
Tas2r15p
Tasor2
Tat-as1
Tatdn3
Tax1bp1
Taz
Tbc1d1
Tbc1d10b
Tbc1d10c
Tbc1d12
Tbc1d13
Tbc1d14
Tbc1d15
Tbc1d17
Tbc1d19
Tbc1d22a
Tbc1d22b
Tbc1d23
Tbc1d24
Tbc1d25
Tbc1d2b
Tbc1d31
Tbc1d3p7
Tbc1d8-as1
Tbc1d8b
Tbcb
Tbcd
Tbce
Tbcel
Tbk1
Tbkbp1
Tbl1x
Tbl3
Tbp
Tbpl1
Tbpl2
Tbr1
Tbrg1
Tbx10
Tbx2
Tbx3
Tbxas1
Tcaim
Tcam1p
Tcap
Tcea2
Tcea3
Tceal1
Tceal3
Tceal4
Tceal9
Tceanc
Tceanc2
Tcerg1
Tcerg1l-as1
Tcf12
Tcf19
Tcf25
Tcf4
Tcf7
Tcf7l1
Tcf7l2
Tchp
Tcirg1
Tcn2
Tcof1
Tcp11l1
Tcp11l2
Tcta
Tctn1
Tctn2
Tdg
Tdgf1p7
Tdp1
Tdrd3
Tdrkh
Tdrkh-as1
Tead1
Tead2
Tead4
Tecpr2
Tecr
Tedc1
Tedc2
Tef
Telo2
Ten1
Ten1-cdk3
Tenm2
Tenm3
Tent2
Tent4a
Tent4b
Tent5d
Tepp
Terc
Terf1
Terf2ip
Tes
Tesk1
Tet2
Tet3
Tex2
Tex21p
Tex22
Tex264
Tex26-as1
Tex38
Tex41
Tex45
Tex46
Tex54
Tex55
Tex9
Tfam
Tfap2a
Tfap2a-as1
Tfap2c
Tfdp1
Tfdp2
Tfeb
Tfg
Tfr2
Tfrc
Tg
Tgfb1i1
Tgfb2
Tgfbi
Tgfbr1
Tgfbr2
Tgfbr3l
Tgif1
Tgif2
Tgif2-rab5if
Tgm2
Tgs1
Th
Thada
Thap11
Thap2
Thap3
Thap6
Thap7-as1
Thap9
Thap9-as1
Thbs1
Thbs3
Thbs4
Thegl
Them6
Themis2
Thg1l
Thnsl1
Thnsl2
Thoc1
Thoc6
Thop1
Thpo
Thra
Thrap3
Thrb
Thrb-as1
Thsd4
Thtpa
Thumpd3
Ticam1
Ticrr
Tigd2
Tigd5
Tigit
Timm10
Timm10b
Timm17a
Timm17b
Timm21
Timm23b
Timm29
Timm44
Timm50
Timmdc1
Timp1
Timp3
Tinagl1
Tiparp
Tiprl
Tirap
Tjap1
Tjp1
Tjp2
Tjp3
Tk2
Tkfc
Tldc2
Tle4
Tle6
Tlk2
Tll1
Tln1
Tln2
Tlnrd1
Tlr3
Tlr5
Tlr9
Tm2d3
Tm4sf19
Tm4sf19-as1
Tm4sf1-as1
Tm7sf2
Tm9sf1
Tm9sf2
Tm9sf4
Tma16
Tma7
Tmbim1
Tmbim6
Tmc3-as1
Tmc4
Tmc6
Tmc7
Tmcc1-as1
Tmcc2
Tmco1-as1
Tmco3
Tmco5b
Tmco6
Tmed10
Tmed11p
Tmed2
Tmed3
Tmed9
Tmem100
Tmem102
Tmem104
Tmem105
Tmem106a
Tmem106b
Tmem106c
Tmem107
Tmem108
Tmem114
Tmem117
Tmem120b
Tmem121
Tmem126a
Tmem126b
Tmem127
Tmem131
Tmem131l
Tmem132a
Tmem132b
Tmem134
Tmem135
Tmem136
Tmem138
Tmem139
Tmem141
Tmem144
Tmem145
Tmem147
Tmem14b
Tmem14c
Tmem151b
Tmem159
Tmem161b-as1
Tmem164
Tmem165
Tmem167b
Tmem169
Tmem171
Tmem175
Tmem177
Tmem178b
Tmem179b
Tmem182
Tmem183a
Tmem184b
Tmem184c
Tmem187
Tmem19
Tmem191a
Tmem198
Tmem198b
Tmem199
Tmem201
Tmem205
Tmem208
Tmem212-as1
Tmem214
Tmem216
Tmem219
Tmem220
Tmem220-as1
Tmem222
Tmem223
Tmem234
Tmem235
Tmem237
Tmem239
Tmem245
Tmem246
Tmem248
Tmem251
Tmem253
Tmem254
Tmem254-as1
Tmem255b
Tmem260
Tmem262
Tmem263
Tmem266
Tmem268
Tmem272
Tmem274p
Tmem30b
Tmem33
Tmem37
Tmem38a
Tmem38b
Tmem39b
Tmem42
Tmem43
Tmem44-as1
Tmem45a
Tmem50a
Tmem50b
Tmem53
Tmem56
Tmem56-rwdd3
Tmem62
Tmem63a
Tmem63b
Tmem67
Tmem69
Tmem70
Tmem75
Tmem79
Tmem80
Tmem82
Tmem86a
Tmem87b
Tmem8a
Tmem8b
Tmem91
Tmem92
Tmem94
Tmem97
Tmem98
Tmem99
Tmem9b-as1
Tmigd3
Tmod2
Tmod3
Tmpo
Tmpop1
Tmpop2
Tmprss13
Tmprss3
Tmprss5
Tmsb15b
Tmsb15b-as1
Tmsb4x
Tmsb4xp4
Tmtc1
Tmtc2
Tmtc3
Tmtc4
Tmub1
Tmub2
Tmx1
Tmx2
Tmx2-ctnnd1
Tnfaip1
Tnfaip2
Tnfaip3
Tnfaip8
Tnfaip8l1
Tnfrsf10b
Tnfrsf11a
Tnfrsf12a
Tnfrsf14
Tnfrsf14-as1
Tnfrsf18
Tnfrsf19
Tnfrsf1a
Tnfsf12
Tnfsf12-tnfsf13
Tnfsf13b
Tnks
Tnni2
Tnni3
Tnnt2
Tnpo1
Tnrc6a
Tnrc6b
Tnrc6c
Tns2
Tob1-as1
Toe1
Togaram1
Tollip-as1
Tom1
Tom1l1
Tomm20l
Tomm22
Tomm40l
Tomm6
Tonsl
Tor1aip1
Tor1b
Tor3a
Tox2
Tox4
Tp53bp1
Tp53i11
Tp53i13
Tp53i3
Tp53inp2
Tp53tg3d
Tp53tg3gp
Tp53tg5
Tpbg
Tpcn1
Tpcn2
Tpd52l2
Tpgs1
Tpi1
Tpi1p2
Tpm1
Tpm1-as
Tpm3p9
Tpm4
Tpp1
Tpp2
Tpra1
Tprg1
Tprg1l
Tprg1lp1
Tprx2p
Tpst1
Tpt1
Tpt1-as1
Tpte2p1
Tpx2
Trabd
Tradd
Traf2
Traf3
Traf3ip1
Traf3ip2-as1
Traf4
Traf5
Traf7
Trafd1
Traip
Traj6
Traj7
Trak1
Tram2-as1
Trappc10
Trappc11
Trappc12
Trappc13
Trappc2b
Trappc2l
Trappc4
Trappc5
Trav10
Trav13-1
Trav13-2
Trav23dv6
Trav26-2
Trav4
Trav40
Trav41
Trav5
Trav8-2
Trav8-3
Trav8-6
Trav8-7
Trbv12-2
Trbv13
Trbv8-1
Trdd3
Trdj1
Treh
Trerf1
Trex1
Trg-as1
Trhde
Trib1
Trib2
Trib3
Trim13
Trim16
Trim16l
Trim17
Trim2
Trim24
Trim26
Trim27
Trim28
Trim31
Trim31-as1
Trim32
Trim36
Trim39
Trim39-rpp21
Trim41
Trim46
Trim52-as1
Trim54
Trim56
Trim6
Trim64dp
Trim65
Trim66
Trim69
Trim6-trim34
Trim7
Trim8
Trio
Triobp
Trip10
Trip13
Trip4
Trip6
Trmt10b
Trmt10c
Trmt11
Trmt12
Trmt13
Trmt44
Trmt61a
Trmt9b
Trmu
Trnau1ap
Trnp1
Trnt1
Troap
Trpc1
Trpc7
Trpc7-as1
Trpm4
Trpm8
Trub1
Tsacc
Tsbp1-as1
Tsc2
Tsc22d1
Tsc22d1-as1
Tsc22d2
Tsc22d4
Tsen15
Tsen2
Tsen34
Tsen54
Tsfm
Tsga13
Tshr
Tshz1
Tsku
Tsn
Tsnax
Tsnax-disc1
Tsnaxip1
Tspan1
Tspan10
Tspan14
Tspan16
Tspan17
Tspan31
Tspan32
Tspan4
Tspan5
Tspan7
Tspan9
Tspear-as1
Tspear-as2
Tspo
Tspoap1
Tspyl2
Tssc2
Tssc4
Tssk3
Tstd2
Tstd3
Ttbk1
Ttc1
Ttc12
Ttc13
Ttc14
Ttc17
Ttc19
Ttc21a
Ttc23l
Ttc24
Ttc25
Ttc26
Ttc27
Ttc28-as1
Ttc3
Ttc31
Ttc38
Ttc39a
Ttc39c
Ttc4
Ttc41p
Ttc6
Ttc7a
Ttc8
Ttc9c
Ttf2
Tti2
Ttk
Ttl
Ttll3
Ttll4
Ttll5
Ttll6
Ttll7
Ttn-as1
Ttpal
Ttyh3
Tuba1b
Tuba1c
Tuba8
Tubb
Tubb2bp1
Tubb3
Tubb4b
Tubb6
Tubbp9
Tubg1
Tubg2
Tubgcp2
Tubgcp4
Tuft1
Tug1
Tulp1
Tulp3
Tulp4
Tusc2
Tusc3
Tut1
Tvp23b
Twist2
Twnk
Txlna
Txlng
Txn2
Txndc12
Txndc15
Txndc17
Txndc9
Txnl1
Txnrd1
Txnrd2
Tymp
Tyms
Tyro3
Tyrobp
Tyw1
Tyw3
U2af2
U2surp
U62317.1
U73166.1
U73169.1
U73479.1
U91328.1
Uap1
Uap1l1
Uba1
Uba2
Uba5
Uba52
Uba6-as1
Uba7
Ubac2
Ubald2
Ubap1
Ubap2l
Ubash3b
Ubb
Ube2a
Ube2b
Ube2c
Ube2d1
Ube2d2
Ube2d3-as1
Ube2d4
Ube2e1
Ube2e2
Ube2e3
Ube2f
Ube2f-scly
Ube2i
Ube2k
Ube2l3
Ube2l5
Ube2m
Ube2o
Ube2q2
Ube2q2l
Ube2q2p2
Ube2q2p6
Ube2v1
Ube2v1p4
Ube2v2
Ube2z
Ube3b
Ube3c
Ube4a
Ube4b
Ubfd1
Ubiad1
Ubl5
Ubl7-as1
Ubn1
Ubqln2
Ubr2
Ubr3
Ubr5-as1
Ubr7
Ubtf
Ubxn11
Ubxn2a
Ubxn2b
Ubxn4
Ubxn7-as1
Ubxn8
Uchl1
Uchl3
Uck2
Ufc1
Ufm1
Ugcg
Ugdh-as1
Uggt1
Ugp2
Ugt1a5
Ugt8
Uhmk1
Uhrf1
Uhrf1bp1
Uhrf2
Uhrf2p1
Ulk3
Umad1
Umps
Unc119b
Unc13a
Unc13b
Unc13d
Unc45a
Unc50
Unc5a
Unc5b
Unc5cl
Unc79
Unc80
Unc93b3
Unc93b5
Ung
Unk
Uox
Upf1
Upf3a
Upp1
Upp2
Uprt
Uqcc1
Uqcc2
Uqcr10
Uqcrc1
Uqcrc2
Uqcrfs1p1
Uqcrh
Uqcrq
Urb1-as1
Uri1
Urm1
Urod
Usb1
Use1
Usf1
Usf2
Ushbp1
Uso1
Usp1
Usp10
Usp11
Usp12
Usp12-as2
Usp13
Usp14
Usp15
Usp16
Usp17l16p
Usp17l18
Usp17l24
Usp18
Usp2
Usp20
Usp21
Usp25
Usp27x
Usp2-as1
Usp30
Usp30-as1
Usp32
Usp35
Usp37
Usp38
Usp39
Usp42
Usp43
Usp46-as1
Usp47
Usp5
Usp51
Usp53
Usp54
Usp8
Usp9x
Uspl1
Utp11
Utp14a
Utp15
Utp20
Utp23
Utp4
Utrn
Uvrag-dt
Uvssa
Uxs1
Uxt
Uxt-as1
Vac14
Vamp3
Vamp7
Vamp8
Vangl1
Vapa
Vapb
Vars
Vars2
Vash1
Vasp
Vav1
Vav2
Vax2
Vcan
Vcl
Vdac2
Vdac3
Vegfa
Vegfb
Ventxp5
Vezt
Vgll2
Vgll4
Vhl
Vill
Vim
Vim-as1
Vkorc1l1
Vldlr
Vma21
Vmac
Vmp1
Vn1r7p
Vn1r9p
Vn2r17p
Vpreb3
Vps11
Vps13a
Vps13b
Vps13d
Vps16
Vps18
Vps25
Vps26a
Vps26b
Vps26c
Vps33b-dt
Vps35l
Vps37a
Vps37d
Vps41
Vps45
Vps50
Vps51
Vps52
Vps8
Vps9d1
Vps9d1-as1
Vrk1
Vrk2
Vrk3
Vrtn
Vsnl1
Vstm2l
Vsx1
Vta1
Vti1a
Vtrna1-1
Vtrna1-2
Vtrna1-3
Vwa3b
Vwa5a
Vwa5b2
Vwa7
Vwa8-as1
Vwc2l
Vwce
Vwf
Vxn
Wac
Wars2-as1
Was
Wasf2
Wasf3
Wash2p
Washc2a
Washc2c
Washc4
Wbp1
Wbp1l
Wbp2
Wbp2nl
Wdfy2
Wdfy3
Wdr11
Wdr13
Wdr17
Wdr18
Wdr19
Wdr20
Wdr24
Wdr25
Wdr3
Wdr34
Wdr35
Wdr36
Wdr37
Wdr38
Wdr43
Wdr44
Wdr45
Wdr46
Wdr47
Wdr48
Wdr5
Wdr54
Wdr55
Wdr6
Wdr62
Wdr63
Wdr7
Wdr70
Wdr74
Wdr75
Wdr76
Wdr81
Wdr83
Wdr83os
Wdr90
Wdr92
Wdr93
Wdtc1
Wdyhv1
Wee1
Wfdc2
Wfdc21p
Wfs1
Whamm
Whammp2
Whammp3
Whrn
Wipf2
Wipi2
Wiz
Wnk1
Wnk2
Wnt1
Wnt10a
Wnt2b
Wnt3
Wnt5a
Wnt5a-as1
Wnt5b
Wrap53
Wrb
Wrb-sh3bgr
Wrnip1
Wsb1
Wsb2
Wt1
Wt1-as
Wtap
Wtip
Wwc1
Wwc2
Wwc3
Wwox
Wwp1
Wwp2
Wwtr1
Wwtr1-as1
Xiap
Xirp2
Xkr4
Xkr9
Xpc
Xpnpep1
Xpnpep3
Xpo7
Xpot
Xpr1
Xrcc4
Xrcc5
Xrcc6
Xrra1
Xylb
Xylt2
Yae1
Yap1
Yars
Ybey
Ybx1
Ybx1p2
Ybx3
Yeats4
Yipf3
Yipf4
Yipf6
Yju2
Ykt6
Ylpm1
Ypel3
Ypel4
Ypel5
Ythdc2
Ythdf2
Ythdf3
Ythdf3-as1
Ywhab
Ywhah
Ywhaz
Yy1
Z69720.2
Z69890.1
Z73429.1
Z82188.2
Z82190.2
Z82206.1
Z82214.1
Z82244.2
Z83844.1
Z84484.1
Z84492.2
Z85994.1
Z93241.1
Z93930.2
Z94721.2
Z95114.4
Z95115.1
Z97055.2
Z97634.1
Z98257.1
Z98752.3
Z99129.2
Z99129.3
Z99756.1
Z99774.1
Z99943.1
Zbed3-as1
Zbed5-as1
Zbed6
Zbed6cl
Zbed9
Zbtb1
Zbtb10
Zbtb11-as1
Zbtb12
Zbtb18
Zbtb20
Zbtb20-as4
Zbtb22
Zbtb32
Zbtb33
Zbtb34
Zbtb37
Zbtb38
Zbtb40
Zbtb43
Zbtb48
Zbtb49
Zbtb7b
Zbtb8a
Zbtb9
Zc2hc1a
Zc2hc1c
Zc3h10
Zc3h11a
Zc3h12a
Zc3h12d
Zc3h14
Zc3h15
Zc3h18
Zc3h6
Zc3h7b
Zcchc17
Zcchc18
Zcchc2
Zcchc4
Zcchc7
Zcchc9
Zcwpw2
Zdbf2
Zdhhc13
Zdhhc14
Zdhhc16
Zdhhc17
Zdhhc19
Zdhhc2
Zdhhc22
Zdhhc23
Zdhhc3
Zdhhc4
Zdhhc5
Zdhhc8
Zeb1
Zeb1-as1
Zeb2
Zeb2-as1
Zfand2a
Zfand2b
Zfand3
Zfand6
Zfas1
Zfhx3
Zfhx4
Zfp1
Zfp2
Zfp28
Zfp36
Zfp36l1
Zfp41
Zfp64
Zfp69
Zfp69b
Zfp90
Zfp91-cntf
Zfpl1
Zfpm1
Zfpm2
Zfx
Zfyve16
Zfyve19
Zfyve21
Zfyve27
Zfyve9
Zgpat
Zhx3
Zic1
Zic3
Zic4
Zik1
Zkscan1
Zkscan2-dt
Zkscan3
Zkscan5
Zkscan7
Zkscan8
Zmat2
Zmiz1
Zmiz2
Zmpste24
Zmym1
Zmym2
Zmym4
Zmym6
Zmynd11
Znf10
Znf101
Znf107
Znf114
Znf131
Znf133
Znf134
Znf135
Znf136
Znf138
Znf140
Znf141
Znf143
Znf146
Znf155
Znf169
Znf17
Znf174
Znf175
Znf181
Znf185
Znf189
Znf19
Znf197
Znf2
Znf20
Znf200
Znf205
Znf207
Znf211
Znf212
Znf213
Znf213-as1
Znf215
Znf219
Znf222
Znf224
Znf225
Znf226
Znf227
Znf230
Znf234
Znf236
Znf252p
Znf252p-as1
Znf253
Znf254
Znf257
Znf25-dt
Znf26
Znf263
Znf264
Znf267
Znf268
Znf271p
Znf273
Znf274
Znf275
Znf276
Znf277
Znf282
Znf283
Znf286a
Znf292
Znf30
Znf302
Znf304
Znf316
Znf317
Znf324
Znf324b
Znf326
Znf330
Znf331
Znf333
Znf337-as1
Znf33a
Znf341
Znf345
Znf346
Znf35
Znf354b
Znf354c
Znf362
Znf365
Znf37a
Znf383
Znf385a
Znf385c
Znf391
Znf395
Znf397
Znf398
Znf407
Znf408
Znf410
Znf419
Znf420
Znf426-dt
Znf429
Znf430
Znf431
Znf432
Znf433-as1
Znf436-as1
Znf439
Znf440
Znf441
Znf444
Znf446
Znf449
Znf451
Znf460
Znf462
Znf470
Znf471
Znf473
Znf474
Znf48
Znf480
Znf483
Znf485
Znf486
Znf487
Znf491
Znf493
Znf502
Znf503-as1
Znf503-as2
Znf507
Znf511
Znf511-prap1
Znf512
Znf517
Znf518a
Znf519
Znf524
Znf525
Znf526
Znf527
Znf528
Znf529-as1
Znf530
Znf532
Znf536
Znf540
Znf542p
Znf544
Znf546
Znf547
Znf548
Znf549
Znf551
Znf552
Znf554
Znf555
Znf557
Znf559
Znf559-znf177
Znf561-as1
Znf567
Znf568
Znf57
Znf570
Znf575
Znf576
Znf580
Znf581
Znf582-as1
Znf583
Znf584
Znf586
Znf587
Znf587b
Znf589
Znf593
Znf595
Znf596
Znf608
Znf609
Znf610
Znf611
Znf613
Znf618
Znf619
Znf620
Znf621
Znf623
Znf625
Znf625-znf20
Znf627
Znf628
Znf638
Znf639
Znf646
Znf649-as1
Znf653
Znf654
Znf655
Znf658
Znf66
Znf664
Znf665
Znf667-as1
Znf672
Znf674-as1
Znf683
Znf684
Znf687
Znf691
Znf692
Znf696
Znf7
Znf700
Znf701
Znf702p
Znf705a
Znf705e
Znf705g
Znf707
Znf71
Znf710
Znf711
Znf713
Znf714
Znf718
Znf720
Znf726
Znf736
Znf74
Znf740
Znf749
Znf75a
Znf76
Znf761
Znf763
Znf765
Znf766
Znf771
Znf772
Znf773
Znf774
Znf776
Znf778
Znf783
Znf788p
Znf789
Znf79
Znf791
Znf793
Znf805
Znf808
Znf81
Znf813
Znf814
Znf815p
Znf830
Znf839
Znf84
Znf844
Znf845
Znf846
Znf85
Znf860
Znf862
Znf865
Znf879
Znf880
Znf92
Znhit1
Znhit3
Znrd1
Znrf1
Znrf2
Znrf2p1
Znrf2p2
Znrf2p3
Znrf3
Zp1
Zp3
Zpr1
Zranb2-as2
Zrsr2
Zscan1
Zscan18
Zscan2
Zscan20
Zscan21
Zscan25
Zscan26
Zscan31
Zscan9
Zswim1
Zswim4
Zswim8
Zswim9
Zwilch
Zyg11a
Zyg11b
Zyx
