# Supplementary material for: A Bayesian inference transcription factor activity model for the analysis of single-cell transcriptomes
Source: Genome Res. 2021 Jul;31(7):1296–311. doi: 10.1101/gr.265595.120 (PMC8256867; doi:10.1101/gr.265595.120)
Supplement: Supplemental Material [file supp_gr.265595.120_Supplemental_Code.zip › BITFAM/inst/extdata/human/BRD3]

Aamdc
Aanat
Aar2
Aars
Aasdhppt
Aatf
Abalon
Abca17p
Abca7
Abcb8
Abcc1
Abcc10
Abcc11
Abcc3
Abcd3
Abce1
Abcf1
Abcf3
Abhd10
Abhd14a
Abhd14a-acy1
Abhd18
Abhd5
Abi2
Abl1
Ablim3
Abracl
Ac000061.1
Ac000093.1
Ac000111.1
Ac001226.1
Ac002076.1
Ac002076.2
Ac002094.4
Ac002116.2
Ac002310.1
Ac002310.2
Ac002310.6
Ac002472.2
Ac003002.1
Ac003002.3
Ac003006.1
Ac003043.1
Ac003984.1
Ac004012.1
Ac004148.1
Ac004156.1
Ac004224.2
Ac004231.1
Ac004233.4
Ac004241.1
Ac004263.1
Ac004448.3
Ac004471.2
Ac004585.1
Ac004771.3
Ac004771.4
Ac004784.1
Ac004812.2
Ac004816.2
Ac004854.2
Ac004862.1
Ac004895.1
Ac004908.1
Ac004908.2
Ac004917.1
Ac004918.3
Ac004921.1
Ac004922.1
Ac004969.1
Ac004980.1
Ac005005.3
Ac005037.1
Ac005041.1
Ac005253.1
Ac005258.1
Ac005280.1
Ac005280.2
Ac005324.4
Ac005324.5
Ac005332.4
Ac005342.1
Ac005410.1
Ac005486.1
Ac005514.1
Ac005520.1
Ac005520.2
Ac005523.2
Ac005540.1
Ac005593.1
Ac005670.2
Ac005696.1
Ac005699.1
Ac005703.3
Ac005703.6
Ac005740.3
Ac005759.1
Ac005775.1
Ac005779.2
Ac005786.2
Ac005821.1
Ac005829.1
Ac005829.2
Ac005833.1
Ac005837.1
Ac005837.3
Ac005915.1
Ac005920.3
Ac005972.3
Ac005996.1
Ac006001.2
Ac006026.3
Ac006058.2
Ac006059.1
Ac006064.6
Ac006077.2
Ac006116.8
Ac006153.1
Ac006252.1
Ac006262.1
Ac006299.1
Ac006333.2
Ac006449.5
Ac006460.2
Ac006504.5
Ac006504.7
Ac006511.1
Ac006511.5
Ac006994.2
Ac007029.1
Ac007032.1
Ac007161.3
Ac007192.1
Ac007216.1
Ac007216.4
Ac007225.1
Ac007240.1
Ac007250.1
Ac007285.1
Ac007319.1
Ac007375.1
Ac007383.2
Ac007389.1
Ac007405.3
Ac007448.3
Ac007546.3
Ac007619.2
Ac007686.4
Ac007786.1
Ac007834.1
Ac007919.2
Ac007952.2
Ac007952.4
Ac008014.1
Ac008073.3
Ac008115.1
Ac008267.5
Ac008393.1
Ac008443.1
Ac008443.2
Ac008443.5
Ac008494.1
Ac008494.3
Ac008537.4
Ac008592.4
Ac008608.2
Ac008649.2
Ac008738.1
Ac008750.3
Ac008750.7
Ac008763.2
Ac008764.6
Ac008764.8
Ac008770.2
Ac008781.2
Ac008840.1
Ac008878.2
Ac008914.1
Ac008915.2
Ac008966.1
Ac009061.2
Ac009065.4
Ac009078.3
Ac009086.3
Ac009088.2
Ac009090.3
Ac009107.2
Ac009108.5
Ac009133.1
Ac009133.2
Ac009133.5
Ac009139.1
Ac009163.6
Ac009237.3
Ac009238.3
Ac009303.4
Ac009309.1
Ac009452.1
Ac009506.1
Ac009511.2
Ac009686.1
Ac009779.2
Ac009779.3
Ac009879.3
Ac010148.1
Ac010186.2
Ac010198.1
Ac010240.3
Ac010271.1
Ac010271.2
Ac010323.1
Ac010327.2
Ac010333.3
Ac010336.2
Ac010336.5
Ac010422.7
Ac010463.1
Ac010531.6
Ac010618.1
Ac010646.1
Ac010654.1
Ac010655.1
Ac010655.2
Ac010655.4
Ac010735.2
Ac010746.1
Ac010761.1
Ac010761.2
Ac010761.5
Ac010761.7
Ac010834.2
Ac010894.2
Ac010973.1
Ac010980.1
Ac010997.2
Ac010997.4
Ac010997.5
Ac010999.2
Ac011199.1
Ac011444.1
Ac011446.2
Ac011448.1
Ac011455.1
Ac011462.4
Ac011466.1
Ac011471.4
Ac011481.1
Ac011491.1
Ac011498.1
Ac011511.2
Ac011603.1
Ac011603.2
Ac011611.4
Ac011921.1
Ac011933.1
Ac012146.1
Ac012158.1
Ac012291.2
Ac012313.9
Ac012358.3
Ac012377.1
Ac012378.2
Ac012409.1
Ac012462.3
Ac012485.3
Ac012488.2
Ac012531.1
Ac012555.1
Ac012629.2
Ac012645.1
Ac012645.3
Ac012676.3
Ac013248.1
Ac013394.1
Ac013400.1
Ac013731.1
Ac015687.1
Ac015795.1
Ac015802.4
Ac015802.5
Ac015802.6
Ac015813.1
Ac015813.2
Ac015813.4
Ac015813.5
Ac015813.7
Ac015883.1
Ac015909.3
Ac015921.1
Ac015936.1
Ac015982.1
Ac016027.1
Ac016229.2
Ac016266.1
Ac016575.1
Ac016629.3
Ac016700.3
Ac016708.1
Ac016727.1
Ac016737.1
Ac016773.1
Ac016999.1
Ac017083.1
Ac018362.1
Ac018362.3
Ac018410.1
Ac018629.1
Ac018647.2
Ac018755.3
Ac018761.1
Ac018761.3
Ac018766.1
Ac018845.3
Ac019257.2
Ac019257.8
Ac019294.2
Ac019294.3
Ac020763.1
Ac020904.3
Ac020911.1
Ac020914.5
Ac020915.1
Ac021016.3
Ac021151.1
Ac021188.1
Ac021218.1
Ac021683.3
Ac022098.1
Ac022098.3
Ac022154.1
Ac022173.1
Ac022182.1
Ac022196.1
Ac022211.2
Ac022217.3
Ac022384.1
Ac022400.1
Ac022413.1
Ac022509.3
Ac022613.2
Ac022973.2
Ac023024.1
Ac023115.1
Ac023157.2
Ac023157.3
Ac023908.3
Ac024243.1
Ac024270.4
Ac024598.1
Ac025031.1
Ac025048.4
Ac025164.1
Ac025165.1
Ac025165.2
Ac025165.3
Ac025171.2
Ac025171.3
Ac025181.2
Ac025257.1
Ac025262.1
Ac025271.4
Ac025442.1
Ac025754.1
Ac026100.1
Ac026124.2
Ac026254.2
Ac026355.2
Ac026458.2
Ac026461.3
Ac026785.1
Ac026786.1
Ac026803.1
Ac026904.1
Ac026954.3
Ac027031.2
Ac027097.1
Ac027281.1
Ac027644.4
Ac034102.4
Ac034102.7
Ac036103.1
Ac036176.1
Ac036214.1
Ac037459.4
Ac040169.1
Ac040970.1
Ac041040.1
Ac044802.1
Ac044849.1
Ac046130.1
Ac048341.1
Ac048341.2
Ac051619.10
Ac051619.8
Ac051649.1
Ac053503.2
Ac053527.1
Ac058822.1
Ac061992.1
Ac063948.1
Ac063952.1
Ac063961.1
Ac064807.1
Ac067852.1
Ac067930.3
Ac067930.4
Ac067945.3
Ac068044.1
Ac068075.1
Ac068234.1
Ac068338.2
Ac068389.1
Ac068418.1
Ac068790.8
Ac068831.6
Ac068870.1
Ac068987.3
Ac068987.4
Ac069029.1
Ac069113.1
Ac069113.3
Ac069213.1
Ac069281.2
Ac069360.1
Ac069444.2
Ac069503.2
Ac069503.3
Ac069528.2
Ac073109.1
Ac073111.3
Ac073111.5
Ac073130.1
Ac073195.1
Ac073210.2
Ac073320.1
Ac073332.1
Ac073569.2
Ac073585.1
Ac073611.1
Ac073621.1
Ac073869.1
Ac073896.1
Ac073896.2
Ac073896.5
Ac073957.1
Ac074032.1
Ac074117.1
Ac074143.1
Ac074143.2
Ac074351.1
Ac078909.1
Ac079061.1
Ac079145.1
Ac079305.1
Ac079447.1
Ac079598.3
Ac079610.2
Ac079630.1
Ac080013.1
Ac080023.1
Ac080075.1
Ac080080.1
Ac083798.1
Ac083798.2
Ac083837.1
Ac083843.2
Ac083880.1
Ac083949.1
Ac084082.1
Ac084211.1
Ac084290.1
Ac084337.2
Ac084809.1
Ac084876.2
Ac084880.3
Ac087289.3
Ac087289.4
Ac087294.1
Ac087385.3
Ac087439.2
Ac087491.1
Ac087500.1
Ac087518.1
Ac087623.2
Ac087645.2
Ac087664.3
Ac087721.2
Ac087741.2
Ac087741.3
Ac087749.1
Ac087752.3
Ac089999.1
Ac090115.1
Ac090192.2
Ac090360.1
Ac090510.1
Ac090527.2
Ac090578.1
Ac090607.5
Ac090617.3
Ac090617.5
Ac090774.1
Ac090844.2
Ac090877.2
Ac090971.4
Ac091060.1
Ac091133.2
Ac091152.4
Ac091153.1
Ac091153.3
Ac091153.4
Ac091167.6
Ac091167.7
Ac091173.1
Ac091180.2
Ac091390.4
Ac091564.2
Ac091729.3
Ac091820.1
Ac091925.1
Ac091959.3
Ac091965.5
Ac092066.1
Ac092115.1
Ac092117.1
Ac092117.2
Ac092118.1
Ac092123.1
Ac092159.2
Ac092168.2
Ac092171.3
Ac092171.4
Ac092171.5
Ac092287.1
Ac092343.1
Ac092587.1
Ac092647.5
Ac092667.1
Ac092718.1
Ac092811.1
Ac092821.3
Ac092910.3
Ac092944.1
Ac093010.2
Ac093151.3
Ac093249.2
Ac093323.1
Ac093423.3
Ac093484.3
Ac093484.4
Ac093512.2
Ac093525.1
Ac093627.4
Ac093732.2
Ac093827.4
Ac093899.2
Ac095060.1
Ac096536.2
Ac096540.1
Ac096637.2
Ac096677.1
Ac096733.2
Ac096734.2
Ac096751.1
Ac096887.1
Ac096887.2
Ac097059.1
Ac097065.2
Ac097103.2
Ac097104.1
Ac097372.1
Ac097634.1
Ac098484.3
Ac098582.1
Ac098614.1
Ac098614.3
Ac098617.1
Ac098828.2
Ac098850.2
Ac099329.1
Ac099344.2
Ac099489.1
Ac099535.1
Ac099677.5
Ac099681.1
Ac099782.2
Ac099795.1
Ac100771.2
Ac100793.2
Ac100793.3
Ac100812.1
Ac100826.1
Ac100849.1
Ac100861.1
Ac100861.2
Ac103706.1
Ac103746.1
Ac103808.1
Ac103810.3
Ac103923.1
Ac103957.2
Ac104109.2
Ac104123.1
Ac104162.2
Ac104187.1
Ac104365.1
Ac104461.1
Ac104532.1
Ac104561.1
Ac104564.1
Ac104564.3
Ac104564.4
Ac104581.4
Ac104590.1
Ac104634.1
Ac104662.2
Ac104695.4
Ac104984.5
Ac104997.1
Ac105052.4
Ac105137.2
Ac105339.1
Ac106028.4
Ac106028.5
Ac106038.1
Ac106795.1
Ac106820.4
Ac106820.6
Ac107029.1
Ac107083.1
Ac107398.4
Ac107982.2
Ac108002.1
Ac108047.1
Ac108067.1
Ac108134.4
Ac108448.3
Ac108471.2
Ac108693.2
Ac108866.1
Ac109460.3
Ac110023.1
Ac110285.6
Ac110285.7
Ac110749.1
Ac111149.2
Ac112225.1
Ac112504.2
Ac113382.1
Ac113410.3
Ac114271.1
Ac114689.3
Ac114730.1
Ac114737.3
Ac114811.2
Ac114812.1
Ac114812.2
Ac114812.3
Ac114956.3
Ac115115.1
Ac115676.1
Ac115989.1
Ac116348.4
Ac116407.2
Ac116535.1
Ac116667.1
Ac117382.2
Ac117498.2
Ac118553.2
Ac120057.2
Ac120114.1
Ac120114.4
Ac120349.1
Ac122719.1
Ac124068.2
Ac124242.1
Ac124276.1
Ac124283.5
Ac124312.1
Ac124319.1
Ac124854.1
Ac124947.1
Ac124947.2
Ac125611.3
Ac126407.1
Ac126614.1
Ac126763.1
Ac128709.3
Ac129492.1
Ac129507.2
Ac130324.3
Ac130343.1
Ac130343.2
Ac130686.1
Ac131009.4
Ac131025.3
Ac131097.3
Ac131097.4
Ac132872.2
Ac134043.1
Ac134682.1
Ac135048.2
Ac135050.5
Ac135178.6
Ac137675.1
Ac137834.2
Ac138150.1
Ac138207.4
Ac138304.1
Ac138393.1
Ac138393.3
Ac138466.1
Ac138474.1
Ac138811.1
Ac138932.5
Ac139149.1
Ac139256.1
Ac139530.3
Ac139795.3
Ac140504.1
Ac141586.1
Ac144522.1
Ac145124.1
Ac145207.9
Ac145422.1
Ac147651.1
Ac211433.2
Ac231533.1
Ac231657.1
Ac231981.1
Ac233280.19
Ac233702.8
Ac233992.3
Ac234582.1
Ac234582.2
Ac242426.2
Ac242842.1
Ac243547.1
Ac243571.2
Ac243585.2
Ac244090.3
Ac244453.1
Ac245100.4
Ac245452.1
Ac246680.1
Ac254633.1
Acacb
Acad10
Acad8
Acad9
Acadm
Acads
Acadsb
Acap1
Acat2
Accs
Ache
Ackr2
Acly
Aco1
Acot13
Acot6
Acp1
Acsbg1
Acsf3
Acsl3
Acss3
Actn3
Actn4
Actr1a
Actr3
Actr3b
Actr6
Acvr1
Acvr1b
Acvr2b
Acy1
Acyp1
Acyp2
Ad000671.1
Ad000671.3
Ad000864.2
Adal
Adam15
Adam22
Adam23
Adam8
Adam9
Adamtsl4
Adamtsl4-as1
Adap2
Adarb1
Adck2
Adck5
Adgre5
Adgrf4
Adgrv1
Adhfe1
Adi1p1
Adig
Adipor2
Adk
Adnp2
Ado
Adora2b
Adpgk-as1
Adprm
Aebp2
Aen
Af064860.1
Af111167.1
Af111169.2
Af129408.1
Af241726.2
Af274858.1
Afdn
Afdn-dt
Aff1
Afg3l1p
Afmid
Aftph
Agap1
Agap3
Agbl3
Agfg1
Agfg2
Agk
Agl
Agpat5
Agps
Agrp
Agtrap
Ahcyl1
Ahcyl2
Ahr
Ahrr
Ahsa2p
Aimp1
Aip
Ak5
Ak7
Akap1
Akap12
Akap13
Akap17a
Akap2
Akap7
Akap8l
Akap9
Akip1
Akirin1
Akr1b1
Akr1b10
Akr1c2
Akr1c3
Akr1d1
Akt1s1
Al020997.2
Al021068.1
Al021155.2
Al021396.1
Al021546.1
Al022312.1
Al022326.1
Al023806.1
Al023806.2
Al024498.2
Al031055.1
Al031282.1
Al031428.1
Al031432.3
Al031432.4
Al031602.1
Al031710.2
Al031777.3
Al031848.2
Al033528.2
Al034374.1
Al034417.2
Al035398.1
Al035420.2
Al035530.2
Al049712.1
Al049794.1
Al049795.1
Al049796.1
Al049870.3
Al050403.2
Al078459.1
Al078644.2
Al079342.3
Al080276.2
Al096828.3
Al109615.2
Al109804.1
Al109811.3
Al109917.1
Al109936.2
Al110118.2
Al117339.5
Al117379.1
Al118558.3
Al121594.1
Al121603.2
Al121655.1
Al121753.2
Al121772.1
Al121820.1
Al121832.1
Al121890.4
Al121900.2
Al121906.1
Al122023.1
Al122035.2
Al132639.3
Al132780.2
Al133227.1
Al133268.1
Al133338.1
Al133351.1
Al133396.2
Al133410.1
Al133410.3
Al133464.1
Al133480.1
Al133551.1
Al135744.1
Al135791.1
Al136038.3
Al136040.1
Al136131.1
Al136141.1
Al136295.1
Al136301.1
Al136309.2
Al136309.4
Al136366.1
Al137060.1
Al137067.2
Al137077.2
Al137782.1
Al137786.1
Al137856.1
Al138756.1
Al138767.2
Al138831.1
Al138831.2
Al138885.3
Al138916.1
Al138921.1
Al138966.2
Al139008.2
Al139035.1
Al139099.1
Al139099.3
Al139125.1
Al139184.1
Al139220.2
Al139254.1
Al139260.1
Al139300.1
Al139317.1
Al139317.5
Al139339.1
Al139353.2
Al139415.1
Al157359.1
Al157400.1
Al157400.2
Al157400.5
Al157702.2
Al157823.2
Al157888.1
Al157932.1
Al158151.1
Al158151.3
Al158168.1
Al158211.3
Al158212.2
Al158800.1
Al160291.1
Al161729.2
Al161937.1
Al162171.2
Al162385.2
Al162419.1
Al162497.1
Al162713.1
Al162725.2
Al163195.1
Al163636.2
Al163974.1
Al353596.1
Al353648.1
Al353653.1
Al353764.1
Al353795.2
Al353803.1
Al354726.1
Al354761.1
Al354919.2
Al354920.1
Al355001.2
Al355075.1
Al355388.2
Al355490.1
Al355499.1
Al355512.1
Al355574.1
Al355798.1
Al355877.1
Al355916.1
Al355916.3
Al355987.3
Al355987.5
Al356020.1
Al356130.1
Al356441.1
Al356583.1
Al356599.1
Al357078.3
Al357568.1
Al358075.2
Al358933.1
Al359258.3
Al359265.3
Al359397.1
Al359762.1
Al359853.1
Al359878.2
Al360012.1
Al360181.4
Al365205.1
Al365295.1
Al390198.1
Al390719.1
Al390879.1
Al390955.2
Al391244.2
Al391335.1
Al391684.1
Al391832.1
Al391832.2
Al391839.1
Al391839.2
Al441992.1
Al442128.2
Al445363.1
Al445363.3
Al445430.1
Al445483.1
Al450043.1
Al450326.1
Al451062.1
Al451062.3
Al451074.1
Al451165.2
Al512422.1
Al512598.1
Al512598.2
Al512625.1
Al512625.3
Al512662.2
Al512791.2
Al513327.2
Al583722.4
Al589740.1
Al589765.4
Al590004.2
Al590327.1
Al590365.1
Al590432.1
Al590560.2
Al590617.2
Al590627.2
Al590708.1
Al591167.1
Al591485.1
Al591686.2
Al591806.1
Al592293.1
Al596094.1
Al606462.1
Al606489.1
Al606760.3
Al627171.1
Al645608.6
Al645728.1
Al645941.1
Al645941.3
Al662797.1
Al662899.2
Al669831.5
Al670729.1
Al672291.1
Al691403.2
Al691442.1
Al731563.3
Al731569.1
Al731577.2
Al807757.1
Al807776.1
Al929472.2
Al935212.2
Alas1
Alcam
Aldh16a1
Aldh1a3
Aldh1b1
Aldh3a2
Aldh3b1
Aldoa
Alg1
Alg10
Alg10b
Alg11
Alg6
Alkbh3
Alpk2
Amd1
Amdhd1
Ampd3
Amt
Amz2
Amz2p1
Anapc11
Anapc16
Anapc4
Ang
Ankar
Ankdd1a
Ankef1
Ankhd1
Ankhd1-eif4ebp3
Ankrd12
Ankrd13b
Ankrd13d
Ankrd24
Ankrd37
Ankrd53
Ankrd55
Ankrd7
Ankzf1
Anln
Ano6
Ano7
Anp32b
Antxrl
Anxa1
Anxa2
Anxa4
Aoc1
Ap000229.1
Ap000295.1
Ap000317.2
Ap000424.1
Ap000424.2
Ap000442.1
Ap000442.2
Ap000446.1
Ap000640.2
Ap000688.4
Ap000704.1
Ap000721.1
Ap000753.1
Ap000769.1
Ap000769.2
Ap000769.3
Ap000777.3
Ap000842.2
Ap000845.1
Ap000864.1
Ap000866.1
Ap000894.4
Ap000944.2
Ap001062.2
Ap001107.1
Ap001107.3
Ap001107.5
Ap001107.9
Ap001207.3
Ap001267.5
Ap001269.4
Ap001273.2
Ap001347.1
Ap001362.2
Ap001363.2
Ap001372.2
Ap001412.1
Ap001432.1
Ap001453.1
Ap001453.2
Ap001453.4
Ap001462.1
Ap001525.1
Ap001528.1
Ap001542.1
Ap001542.2
Ap001574.1
Ap001767.3
Ap001803.2
Ap001830.1
Ap001931.1
Ap002008.1
Ap002026.1
Ap002336.2
Ap002364.1
Ap002373.1
Ap002381.2
Ap002387.2
Ap002392.1
Ap002478.1
Ap002754.1
Ap002852.1
Ap002884.3
Ap002986.1
Ap002990.1
Ap003059.2
Ap003068.4
Ap003071.4
Ap003108.2
Ap003119.2
Ap003392.13
Ap003419.2
Ap003419.3
Ap003465.1
Ap003733.4
Ap004609.3
Ap005137.2
Ap005263.1
Ap006621.3
Ap1m1
Ap1s1
Ap2a1
Ap2a2
Ap2b1
Ap2m1
Ap3m2
Ap3s1
Ap4s1
Ap5m1
Ap5s1
Apc
Apc2
Apex2
Api5
Aplf
Aplp1
Apoa1-as
Apol3
Apold1
Apom
Apopt1
Appl1
Aqp11
Aqp4-as1
Araf
Arf1
Arf4-as1
Arfgap1
Arfip1
Arfip2
Arhgap10
Arhgap24
Arhgap26-as1
Arhgap28
Arhgap30
Arhgap31
Arhgap33
Arhgap39
Arhgap42
Arhgap45
Arhgap5
Arhgef1
Arhgef10
Arhgef12
Arhgef17
Arhgef18
Arhgef25
Arhgef26
Arhgef28
Arhgef37
Arhgef39
Arid1a
Arid1b
Arid2
Arid4a
Arih1
Arl10
Arl13b
Arl14
Arl14ep
Arl2
Arl2bp
Arl2-snx15
Arl6
Arl6ip4
Arl6ip6
Arl8b
Armc2
Armc5
Armc6
Armc7
Armc8
Armc9
Armcx2
Armcx3
Armh1
Armt1
Arnt2
Arntl2
Arpc1a
Arpc2
Arpc4
Arpc4-ttll3
Arpc5l
Arrb2
Arrdc1
Arrdc2
Arrdc3-as1
Arsb
Arsk
Arv1
As3mt
Asah2b
Asb1
Asb4
Asb7
Asdurf
Asf1a
Asf1b
Ash2l
Asic1
Asl
Asna1
Asnsd1
Aspdh
Asrgl1
Asxl1
Atad3a
Atad3b
Atad5
Atf1
Atf3
Atf5
Atf7ip
Atg10
Atg16l1
Atg16l2
Atg4b
Atg4d
Atg7
Atg9a
Atic
Atm
Atmin
Atn1
Atox1
Atp10d
Atp11a
Atp11b
Atp13a2
Atp1a1
Atp1b1
Atp1b3
Atp2a1
Atp2a2
Atp2b1-as1
Atp5f1c
Atp5f1d
Atp5mc1
Atp5mg
Atp6ap1l
Atp6v0a1
Atp6v0b
Atp6v0c
Atp6v0e2
Atp6v1a
Atp6v1b2
Atp6v1c1
Atp6v1f
Atp6v1g1
Atp6v1g2-ddx39b
Atp8b2
Atp8b4
Atp9b
Atpsckmt
Atraid
Atrip
Atrn
Atxn10
Atxn2l
Atxn7
Atxn7l2
Atxn7l3b
Axdnd1
B3galt6
B3gnt10
B3gnt4
B3gnt5
B4galt2
B4galt4
B4galt7
B9d1
B9d2
Babam1
Babam2
Bace2
Bach1
Bad
Bag3
Bahcc1
Bambi
Banf1
Banp
Bbof1
Bbs1
Bbs12
Bbs5
Bbs7
Bbs9
Bcap29
Bcas3
Bcas4
Bccip
Bcdin3d-as1
Bckdha
Bckdhb
Bckdk
Bcl2l1
Bcl2l11
Bcl2l12
Bcl2l13
Bcl3
Bcl6b
Bcl7a
Bcrp2
Bdnf-as
Bend6
Bex3
Bex4
Bglap
Bhlha9
Bhlhe40
Bhlhe41
Bhmt2
Bicc1
Bicd1
Bicdl1
Birc3
Birc6
Birc7
Bivm
Blm
Bloc1s1
Bloc1s3
Bloc1s4
Bloc1s6
Bmi1
Bmp1
Bmp2k
Bmper
Bmpr1a
Bmpr1b
Bmpr2
Bms1p21
Bnip1
Bnip3l
Boc
Bola1
Bora
Borcs7
Borcs7-asmt
Bphl
Bpifc
Bptf
Brca2
Brcc3
Brd2
Brd3os
Bri3
Brix1
Brms1
Brox
Brpf1
Brpf3
Brsk1
Brsk2
Brwd1
Brwd1-as2
Bsg
Btbd16
Btbd3
Btbd6
Btbd8
Btd
Btf3
Btf3l4
Btg2
Btk
Btrc
Bub3
Bud23
Bves-as1
Bx005266.2
Bx284668.4
Bx322234.1
Bx323046.1
Bx664615.1
Bysl
Bzw2
C10orf55
C10orf91
C11orf1
C11orf49
C11orf52
C11orf54
C11orf74
C11orf80
C11orf88
C12orf10
C12orf29
C12orf45
C12orf57
C12orf65
C12orf66
C12orf80
C14orf119
C14orf178
C14orf28
C15orf39
C15orf41
C15orf61
C15orf65
C16orf45
C16orf70
C16orf72
C16orf86
C17orf49
C17orf64
C17orf80
C17orf97
C18orf21
C18orf25
C18orf54
C18orf65
C19orf33
C19orf38
C19orf53
C19orf66
C19orf67
C19orf81
C1galt1
C1orf105
C1orf109
C1orf112
C1orf21
C1orf53
C1orf56
C1orf94
C1qtnf1
C2
C21orf62-as1
C2cd2l
C2cd3
C2orf15
C2orf49
C2orf69
C2orf73
C2orf74
C2orf91
C2orf92
C3orf14
C3orf38
C4orf47
C4orf48
C5orf24
C5orf51
C5orf66
C5orf66-as2
C6orf136
C6orf141
C6orf203
C6orf48
C7orf26
C7orf65
C8g
C8orf31
C8orf33
C8orf44
C8orf58
C9orf24
C9orf3
C9orf43
C9orf85
Ca12
Ca2
Ca5bp1
Cab39
Cabin1
Cables2
Cabp1
Cacfd1
Cacnb3
Cacybp
Calb2
Cald1
Calhm1
Calm1
Calm3
Calu
Camk2g
Camk4
Camlg
Camsap2
Camta1
Camta2
Cand1
Canx
Cap1
Capn15
Capn2
Capn5
Capn7
Capns1
Caprin1
Capza1
Capza2
Card8-as1
Card9
Carf
Carm1
Carnmt1-as1
Cars2
Casc16
Casc4
Casd1
Casp2
Cast
Castor2
Catspere
Catsperg
Cav1
Cbfa2t2
Cbfb
Cbl
Cbll1
Cbr1
Cbwd2
Cbwd5
Cbx2
Cbx7
Cby1
Cc2d1a
Cc2d2b
Ccar1
Ccar2
Ccdc102b
Ccdc103
Ccdc106
Ccdc107
Ccdc113
Ccdc115
Ccdc124
Ccdc126
Ccdc130
Ccdc136
Ccdc137
Ccdc138
Ccdc142
Ccdc144nl-as1
Ccdc146
Ccdc150
Ccdc171
Ccdc174
Ccdc18
Ccdc184
Ccdc192
Ccdc194
Ccdc22
Ccdc36
Ccdc57
Ccdc61
Ccdc7
Ccdc77
Ccdc78
Ccdc83
Ccdc84
Ccdc85b
Ccdc86
Ccdc88b
Ccdc9
Ccdc97
Ccl2
Ccm2
Ccn3
Ccnb1
Ccnb2
Ccnd1
Ccnd2
Ccne1
Ccnf
Ccng2
Ccnj
Ccnt2
Ccp110
Ccr10
Ccr7
Ccs
Ccser2
Cct2
Cct5
Cct6a
Cct6p1
Cct6p3
Cct7
Cd151
Cd200r1l
Cd22
Cd274
Cd2ap
Cd9
Cd99
Cd99p1
Cdc123
Cdc14a
Cdc16
Cdc20
Cdc25b
Cdc34
Cdc40
Cdc42
Cdc42ep4
Cdc42se2
Cdc6
Cdc7
Cdc73
Cdca2
Cdca8
Cdh15
Cdh7
Cdhr2
Cdiptosp
Cdk1
Cdk10
Cdk12
Cdk13
Cdk16
Cdk5r1
Cdk5r2
Cdk6
Cdk7
Cdk9
Cdkal1
Cdkl5
Cdkn1a
Cdkn1b
Cdkn2d
Cds2
Cdt1
Cdv3
Cdyl
Ceacam20
Ceacam21
Cebpb
Cebpd
Cebpg
Cebpzos
Cela1
Cenpa
Cenpbd1p1
Cenpf
Cenpi
Cenpn
Cenpo
Cenpp
Cenps
Cenps-cort
Cenpt
Cep112
Cep135
Cep164p1
Cep170b
Cep192
Cep250
Cep350
Cep44
Cep55
Cep57l1
Cep63
Cep68
Cep78
Cep85
Cep95
Cept1
Cercam
Cerna1
Cerna3
Ces2
Cfap206
Cfap36
Cfap52
Cfap57
Cfap61
Cfap73
Cfap99
Cfl1p1
Cflar
Cftr
Cgn
Chaf1a
Chaf1b
Champ1
Chchd1
Chchd2p2
Chchd2p6
Chchd3
Chchd5
Chchd7
Chd1l
Chd2
Chd3
Chd4
Chd7
Chd8
Chd9
Chi3l1
Chic1
Chkb-dt
Chmp1b
Chmp1b-as1
Chmp2b
Chmp5
Chmp6
Chmp7
Chp1
Chrac1
Chst12
Chst7
Chtf18
Chtop
Churc1
Churc1-fntb
Ciao1
Ciart
Cic
Cipc
Cirbp
Cisd1
Cisd2
Cisd3
Ckap2
Cklf
Cklf-cmtm1
Cks1b
Clasrp
Clba1
Clcn3
Clcn5
Clcn6
Cldn12
Cldn2
Cldn23
Cldnd2
Clecl1
Clic4
Clip2
Clip3
Clip4
Clk2
Clk3
Cln5
Cln8
Clp1
Clptm1
Clspn
Clta
Cltc
Clvs2
Clybl
Cmc1
Cmip
Cmss1
Cmtm3
Cmtm7
Cmtr1
Cnbd2
Cndp2
Cnga4
Cnksr2
Cnn2
Cnnm3
Cnot10
Cnot3
Cnot8
Cnot9
Cnp
Cnpy3
Cnpy4
Cnst
Cntln
Cntnap1
Cntrob
Coa6
Cog1
Cog2
Cog6
Cog8
Col14a1
Col19a1
Col24a1
Col2a1
Col4a3
Col6a1
Col7a1
Col9a2
Colgalt1
Commd1
Commd3
Commd3-bmi1
Commd4
Comt
Copg1
Cops4
Cops6
Cops7b
Copz1
Copz2
Coq10a
Coq10b
Coq4
Coq6
Coq8a
Coq8b
Coq9
Coro1a
Coro2b
Coro6
Coro7
Cox10
Cox14
Cox20
Cox5b
Cox6a1
Cox6b1
Cox7c
Cpb2
Cpb2-as1
Cpe
Cpeb2
Cpeb4
Cplx2
Cpne3
Cpne7
Cpsf2
Cpsf3
Cpsf4
Cpt1c
Cptp
Cracr2b
Cradd
Cramp1
Creb1
Creb3
Creb3l4
Creb5
Creld2
Crem
Crim1
Cript
Crkl
Crlf1
Crls1
Crot
Crtap
Crtc1
Crtc2
Cry2
Crybb2p1
Crybg2
Crygn
Crym-as1
Cryzl1
Cse1l
Csf3r
Csgalnact1
Csk
Csnk1g2
Csnk1g3
Csnk2b
Cspp1
Cstb
Cstf1
Cstf3-dt
Ctbp1-dt
Ctc1
Ctcf
Ctdsp1
Ctdspl
Ctdspl2
Ctf1
Cth
Ctif
Ctnnb1
Ctnnd1
Ctns
Ctps1
Ctsl
Cttn
Cttnbp2
Ctu2
Ctxn2
Cuedc1
Cul4a
Cul9
Cutalp
Cutc
Cux1
Cwc27
Cxadr
Cxcl16
Cxcl8
Cxorf58
Cxxc1
Cyb561d2
Cyb5d1
Cyb5r4
Cybrd1
Cycsp19
Cyld
Cyp1b1
Cyp1b1-as1
Cyp1d1p
Cyp24a1
Cyp2u1
Cyp51a1-as1
Cystm1
Cyth2
D2hgdh
Daam1
Dact3-as1
Dag1
Dagla
Dalrd3
Dancr
Dao
Dap3
Dapk1
Dars-as1
Daw1
Daxx
Dazap1
Dbf4
Dbi
Dbil5p
Dbn1
Dcaf10
Dcaf11
Dcaf13
Dcaf17
Dcaf6
Dcaf7
Dcbld1
Dclk2
Dclre1b
Dcp2
Dcst1-as1
Dctn1
Dctn3
Dctn5
Dcxr-dt
Ddb2
Ddhd2
Ddit4
Ddit4-as1
Ddx1
Ddx10
Ddx11
Ddx18
Ddx19a
Ddx19b
Ddx21
Ddx25
Ddx27
Ddx39b-as1
Ddx3x
Ddx42
Ddx5
Ddx50
Ddx52
Ddx55
Ddx59
Deaf1
Decr1
Decr2
Def8
Defb130c
Degs1
Dennd2c
Dennd3
Dennd4c
Dennd5b-as1
Dennd6a-dt
Denr
Depdc7
Dera
Desi2
Dffb
Dgcr8
Dgka
Dgkd
Dgke
Dgkz
Dglucy
Dguok
Dhcr24-dt
Dhdds
Dhodh
Dhrs11
Dhrs7
Dhrs7b
Dhx30
Dhx8
Dhx9
Diablo
Dicer1-as1
Dip2a
Dip2b
Dipk1a
Dipk2a
Dis3l2
Disc1
Dixdc1
Dkc1
Dkkl1
Dlat
Dld
Dleu1
Dlg3
Dlg3-as1
Dlgap1
Dlgap1-as1
Dlgap1-as2
Dlgap4
Dlst
Dlx1
Dlx2
Dlx4
Dm1-as
Dmap1
Dmpk
Dmtf1
Dmxl1
Dnaaf1
Dnaaf5
Dnah2
Dnah6
Dnai1
Dnaja1
Dnaja3
Dnajb11
Dnajb12
Dnajb2
Dnajb3
Dnajb4
Dnajb5
Dnajb6
Dnajb9
Dnajc10
Dnajc13
Dnajc21
Dnajc24
Dnajc25
Dnajc25-gng10
Dnajc27-as1
Dnajc3
Dnajc4
Dnajc5
Dnajc5g
Dnajc6
Dnajc9
Dnajc9-as1
Dnal1
Dnase1
Dnd1p1
Dnm1
Dnm1l
Dnm2
Dnm3
Dnttip1
Dock5
Dock6
Dock9-dt
Dok1
Dop1a
Dot1l
Dpcd
Dpf2
Dph1
Dph6-dt
Dpp3
Dpy19l2p3
Dpy19l2p4
Dpy19l3
Dpy19l4
Dpy30
Dpysl2
Dpysl4
Dr1
Draic
Drc1
Drg1
Drg2
Dscas
Dstn
Dtl
Dtna
Dtwd1
Dtx2p1-upk3bp1-pms2p11
Dtx3
Dtx3l
Dubr
Duoxa1
Dus4l
Dusp14
Dusp19
Dusp22
Dusp28
Dusp5
Dusp8p5
Dux4l50
Duxap11
Dvl3
Dync1h1
Dync1i1
Dync1i2
Dync2h1
Dync2li1
Dynll1
Dynlrb1
Dynlrb2
Dyrk1a
Dyrk2
Dyrk3
Ebag9
Ebln3p
Ebp
Ect2
Edaradd
Edc4
Edem1
Edrf1
Eed
Eef1akmt3
Eef1akmt4
Eef1akmt4-ece2
Eef1aknmt
Eefsec
Eepd1
Efcab13
Efcab5
Efcab7
Efhb
Efhc1
Efna1
Efna4
Efna5
Efr3b
Egfem1p
Egfr
Egln1p1
Egln2
Ehbp1
Ehbp1l1
Ehd1
Ehf
Ehmt1
Ei24
Eid1
Eif1
Eif2a
Eif2ak3-dt
Eif2b2
Eif2b5
Eif2s1
Eif2s3
Eif3b
Eif3f
Eif3j
Eif3k
Eif3l
Eif4a2
Eif4b
Eif4e2
Eif4g1
Eif4h
Eif5
Eif5a
Eif5b
Eif6
Elmo1
Elmo2
Elmod2
Elmod3
Elmsan1
Elocp21
Elovl6
Elp2
Elp3
Elp5
Emc10
Emc1-as1
Emc4
Emc6
Emd
Eme1
Eme2
Emg1
Emilin1
Eml1
Eml3
Eml4
Eml6
Emp3
Emsy
Endov
Engase
Eno2
Eno3
Enoph1
Enpp1
Enpp3
Entpd6
Eny2
Ep400p1
Epas1
Epb41
Epb41l1
Epb41l5
Epc2
Epdr1
Epha5-as1
Ephb2
Ephx1
Epn2
Eps8l1
Eps8l2
Erap2
Erbb2
Erbin
Erc1
Ercc4
Ercc6l2
Ergic1
Ergic3
Eri1
Ericd
Erich6-as1
Erlin2
Ermard
Erp29
Ervk3-1
Esco2
Espl1
Espn
Esrra
Esyt1
Etaa1
Etfdh
Etfrf1
Etnk1
Ets2
Etv1
Etv2
Etv6
Eva1c
Evc
Evi5l
Evl
Ewsat1
Ewsr1
Exd2
Exoc3l1
Exoc3l4
Exog
Exosc2
Exosc4
Exosc7
Exosc8
Exosc9
Ext2
Eya2
Eya4
F2
F2rl1
Faahp1
Faap20
Fabp5
Fabp5p3
Fadd
Fads2
Faf2
Fahd1
Fahd2a
Faim
Faim2
Falec
Fam111a
Fam111b
Fam114a1
Fam117b
Fam118a
Fam118b
Fam120b
Fam122a
Fam122c
Fam124a
Fam129a
Fam131a
Fam135a
Fam151b
Fam160a1
Fam162a
Fam166a
Fam171b
Fam173a
Fam174a
Fam174b
Fam182b
Fam185a
Fam187a
Fam200b
Fam201b
Fam206a
Fam207a
Fam210b
Fam214b
Fam216a
Fam217b
Fam221a
Fam221b
Fam227b
Fam228b
Fam229b
Fam234a
Fam234b
Fam27c
Fam32a
Fam45a
Fam47e
Fam50a
Fam53c
Fam66c
Fam83c-as1
Fam84a
Fam86b3p
Fam86c1
Fam86jp
Fam91a1
Fam92a
Fam98b
Fam98c
Fan1
Fance
Fancg
Fancm
Fank1
Far2
Farp2
Fars2
Fas
Fastkd2
Fau
Fbl
Fbrs
Fbxl15
Fbxl19
Fbxl3
Fbxl7
Fbxl8
Fbxo21
Fbxo22
Fbxo25
Fbxo31
Fbxo33
Fbxo34
Fbxo36
Fbxo4
Fbxo44
Fbxo45
Fbxo7
Fbxo9
Fbxw8
Fcf1
Fcgr3a
Fcho2
Fchsd1
Fcrlb
Fdft1
Fem1a
Fem1b
Fen1
Fer
Fev
Fez1
Fezf1-as1
Fgd6
Fgf11
Fgf2
Fgf5
Fgf7
Fgf9
Fgfr1
Fgfr1op
Fgfr1op2
Fgfrl1
Fggy
Fgl1
Fhod3
Ficd
Fig4
Fignl2
Fip1l1
Fjx1
Fkbp10
Fkbp1b
Fkbp2
Fkbp4
Fkrp
Flnb
Flvcr1
Flvcr2
Flywch1
Flywch2
Fmc1
Fmc1-luc7l2
Fmnl1
Fmr1
Fndc3a
Fnta
Fntb
Fo704657.1
Fos
Fosb
Fosl2
Foxa1
Foxa3
Foxc1
Foxg1
Foxk2
Foxl1
Foxn2
Foxn3-as1
Foxo3
Foxo4
Foxp2
Foxred1
Fpgt
Fpgt-tnni3k
Frg1
Frg1hp
Frmd4b
Frmd8
Fsd1
Fsd1l
Fst
Fstl3
Fundc2
Furin
Fus
Fut11
Fut8
Fxn
Fxr1
Fxyd5
Fyb1
Fyttd1
Fzd3
Fzd6
Fzr1
G2e3
G3bp1
Gaa
Gabarap
Gabarapl1
Gabpa
Gabpb1-as1
Gabpb2
Gabra5
Gabrb1
Gabrb3
Gad1
Gadd45b
Gadl1
Galk2
Galns
Galnt1
Galnt10
Galnt11
Galnt12
Galnt13
Galnt15
Galnt7
Ganc
Gapdh
Gapdhp44
Gapvd1
Gar1
Garnl3
Gars
Gars-dt
Gas6-dt
Gas8
Gasal1
Gata6
Gatad2a
Gatc
Gbf1
Gca
Gcat
Gchfr
Gcnt1
Gcnt3
Gcom1
Gdap1
Gdf15
Gdnf-as1
Gdpd1
Gdpgp1
Gemin2
Gemin6
Gemin7
Gen1
Get4
Gfap
Gfi1b
Gfm1
Ggnbp2
Ggps1
Ggt1
Ggt6
Ggtlc4p
Ghet1
Ghrhr
Gid4
Gid8
Gigyf2
Ginm1
Gipc2
Git2
Gja1
Gja9
Gk
Glcci1
Glce
Gle1
Gli2
Gli4
Glipr1l2
Glipr2
Glrb
Glrx3
Gls
Glud1p3
Glyctk
Glyctk-as1
Gm2a
Gmcl1
Gmds-dt
Gmeb1
Gmnn
Gmppa
Gmpr
Gna11
Gnai1
Gnai2
Gnal
Gnas
Gnaz
Gng2
Gnl3
Gnl3l
Gnpat
Gnptg
Golga2p5
Golga4
Golga7
Golt1b
Gosr1
Gosr2
Gpaa1
Gpat3
Gpat4
Gpatch1
Gpatch11
Gpatch2l
Gpbp1
Gpd1l
Gpd2
Gphn
Gpi
Gpn1
Gpnmb
Gpr107
Gpr137
Gpr146
Gpr39
Gprasp2
Gprc5a
Gpsm1
Gpsm2
Gpt2
Gpx4
Gramd1a
Gramd1b
Gramd2b
Gramd4
Grb14
Grb7
Grem1
Grhl1
Grhl2
Grhpr
Gria2
Gria3
Grik4
Grin2c
Grina
Grk3
Grk4
Grk5
Grk5-it1
Grk6
Grn
Grpel2
Gsdma
Gsdmd
Gsdme
Gse1
Gsg1l2
Gskip
Gsn
Gstcd
Gstk1
Gsto1
Gstp1
Gstz1
Gtf2e1
Gtf2h2c
Gtf2h3
Gtf2h4
Gtf2h5
Gtf2i
Gtf2ip4
Gtf2ird1
Gtf2ird2b
Gtf3a
Gtf3c4
Gtf3c5
Gtpbp10
Gtpbp3
Gtpbp4
Gtpbp8
Guf1
Guk1
Gulp1
Gvqw3
Gxylt2
Gyg1
Gzf1
H1fx-as1
Habp4
Hacd3
Hadh
Haghl
Hars2
Has2-as1
Haspin
Hat1
Haus5
Hax1
Hbp1
Hcg11
Hcg20
Hcg25
Hcg9
Hcn3
Hcrt
Hdac1
Hdac2-as2
Hdac3
Hdac4-as1
Hdac5
Hdac6
Hddc3
Hdgf
Hdhd5-as1
Heatr3
Heatr5b
Hectd2
Hecw1
Hells
Hemk1
Herc2p2
Herc5
Herc6
Herpud1
Hes1
Hes7
Hexa-as1
Hexb
Hexd
Hexim1
Hexim2
Hgs
Hgsnat
Hhat
Hhla3
Hic1
Hif1a
Hif1an
Hikeshi
Hilpda
Hinfp
Hint2
Hist1h1e
Hist1h1ps1
Hist1h1t
Hist1h2ab
Hist1h2ac
Hist1h2ae
Hist1h2ag
Hist1h2ah
Hist1h2ai
Hist1h2bc
Hist1h2bd
Hist1h2be
Hist1h2bf
Hist1h2bi
Hist1h2bj
Hist1h2bl
Hist1h2bn
Hist1h2bo
Hist1h3b
Hist1h3d
Hist1h3e
Hist1h4a
Hist1h4e
Hist1h4ps1
Hist2h2ac
Hist2h3d
Hist2h3dp1
Hist2h3ps2
Hist3h2bb
Hivep1
Hk2
Hm13
Hm13-as1
Hmbox1
Hmg20a
Hmg20b
Hmga1
Hmgb1p27
Hmgb3
Hmgb3p22
Hmgcl
Hmgcr
Hmgn2
Hmgn3-as1
Hmgn4
Hmgxb4
Hmmr
Hmox1
Hmox2
Hnf4g
Hnmt
Hnrnpa1
Hnrnpa3
Hnrnpab
Hnrnph3
Hnrnpm
Hnrnpul1
Hook3
Hotairm1
Hoxa-as2
Hoxb2
Hoxb3
Hoxb7
Hoxb8
Hoxb-as1
Hoxb-as2
Hoxd12
Hpcal1
Hpd
Hps6
Hrh1
Hs2st1
Hs3st3b1
Hsd17b13
Hsd17b14
Hsd17b4
Hsd17b6
Hsd17b8
Hsdl2
Hsf1
Hsf2
Hsf4
Hsp90ab1
Hspa14
Hspa2
Hspa4
Hspa4l
Hspb1
Hspb8
Hspb9
Hspd1p7
Hspe1
Hspe1-mob4
Htatsf1
Htd2
Htr7p1
Htt
Hyal1
Hyal3
Hydin2
Hyls1
Iah1
Icam3
Ice1
Id1
Id2
Id2-as1
Idh2-dt
Idh3a
Ier2
Ier5
Ier5l
Ifi16
Ifi30
Ifnar2
Ifngr2
Ift122
Ift52
Ift81
Igf1r
Igf2bp1
Igf2r
Igfbp6
Igflr1
Ighmbp2
Iglv1-51
Iglv3-24
Ik
Ikbke
Ikbkg
Ikzf4
Il13ra1
Il17d
Il1r1
Il1rap
Il23a
Il6
Il6r
Il6st
Ilf3
Ilk
Imp3
Imp4
Impa2
Inafm1
Inca1
Inf2
Ing1
Ing2
Ing3
Ing5
Inka2-as1
Ino80b
Ino80b-wbp1
Ino80c
Ino80e
Inpp4a
Inpp5a
Inpp5b
Inppl1
Insig1
Insig2
Ints10
Ints3
Ints6-as1
Ints7
Ints8
Invs
Ip6k1
Ipo11
Ipo5
Ipo7
Ipo9
Iqank1
Iqcc
Iqce
Iqcg
Iqch
Iqcj-schip1
Iqcj-schip1-as1
Iqgap1
Iqsec2
Irak1bp1
Irak4
Ireb2
Irf6
Irf9
Irs3p
Isca2
Iscu
Isg15
Isg20
Islr2
Isoc1
Ist1
Itch
Itfg1-as1
Itfg2
Itga2
Itga3
Itgae
Itgav
Itgb1
Itgb1-dt
Itgb3
Itm2c
Itprid2
Izumo1
Izumo4
Jade1
Jade2
Jagn1
Jak2
Jam3
Jarid2
Jmjd7
Jmjd7-pla2g4b
Jmjd8
Jph4
Jpt2
Jpx
Kank1
Kank3
Kansl1-as1
Kantr
Kat2a
Kat2b
Kat6b
Kat7
Kat8
Katnal2
Katnb1
Kazald1
Kbtbd8
Kcmf1
Kcnab3
Kcnc4
Kcnh4
Kcnip2-as1
Kcnj2
Kcnk1
Kcns2
Kcns3
Kctd11
Kctd16
Kctd2
Kctd21-as1
Kctd5
Kctd6
Kctd7
Kdelr3
Kdm1a
Kdm1b
Kdm2a
Kdm3a
Kdm4a
Kdm4b
Kdm4c
Kdm6a
Kdm7a-dt
Kdm8
Khdrbs1
Khdrbs3
Khnyn
Kiaa0355
Kiaa0391
Kiaa0513
Kiaa0556
Kiaa0586
Kiaa1109
Kiaa1211
Kiaa1211l
Kiaa1324
Kiaa1328
Kiaa1586
Kiaa1671
Kiaa1755
Kiaa1841
Kiaa2012
Kif15
Kif1b
Kif1bp
Kif22
Kif2a
Kif2c
Kif4a
Kif9-as1
Kifc1
Kifc2
Kiz
Klc1
Klf11
Klf13
Klf2
Klf3
Klf5
Klhdc1
Klhdc10
Klhdc3
Klhdc8b
Klhdc9
Klhl10
Klhl12
Klhl17
Klhl18
Klhl20
Klhl23
Klhl24
Klhl26
Klhl3
Klhl32
Klhl36
Klhl42
Klhl5
Klhl7
Klrg1
Kmt2b
Kmt2d
Kmt2e
Kmt2e-as1
Knl1
Kntc1
Kpna5
Kpnb1
Krbox4
Kremen1
Krt18p13
Krt23
Krt39
Krt7
Krtap2-3
Krtap2-4
Krtap4-9
Ksr1
Ktn1
Kxd1
L3mbtl1
L3mbtl3
Lactb
Lactb2-as1
Lama2
Lama3
Lamtor2
Lamtor4
Lancl2
Lancl3
Lap3
Larp1
Larp7
Lars2
Lasp1
Lax1
Layn
Lclat1
Lcor
Ldha
Lef1-as1
Lemd3
Leng8
Leprot
Lfng
Lgals1
Lgals3
Lgals8
Lgi4
Lhpp
Lias
Lig3
Limk1
Lims1
Lin37
Lin52
Lin7b
Linc00111
Linc00167
Linc00184
Linc00205
Linc00271
Linc00327
Linc00337
Linc00339
Linc00449
Linc00460
Linc00467
Linc00475
Linc00511
Linc00525
Linc00589
Linc00592
Linc00602
Linc00607
Linc00632
Linc00649
Linc00667
Linc00677
Linc00824
Linc00881
Linc00910
Linc00928
Linc00933
Linc00941
Linc00963
Linc00974
Linc01003
Linc01011
Linc01060
Linc01089
Linc01091
Linc01118
Linc01119
Linc01126
Linc01128
Linc01132
Linc01144
Linc01182
Linc01186
Linc01220
Linc01266
Linc01270
Linc01271
Linc01303
Linc01385
Linc01411
Linc01424
Linc01465
Linc01482
Linc01483
Linc01504
Linc01510
Linc01515
Linc01521
Linc01560
Linc01578
Linc01686
Linc01714
Linc01715
Linc01730
Linc01749
Linc01754
Linc01771
Linc01778
Linc01786
Linc01816
Linc01881
Linc01914
Linc01948
Linc01962
Linc01990
Linc02001
Linc02018
Linc02021
Linc02028
Linc02051
Linc02054
Linc02062
Linc02074
Linc02102
Linc02135
Linc02202
Linc02205
Linc02210
Linc02210-crhr1
Linc02235
Linc02236
Linc02240
Linc02265
Linc02276
Linc02288
Linc02313
Linc02356
Linc02376
Linc02384
Linc02410
Linc02422
Linc02547
Linc02558
Linc02564
Linc02574
Linc02585
Linc02588
Linc02640
Linc02643
Lipe
Lipt1
Llgl1
Lman1l
Lmln
Lmna
Lmnb1
Lmnb2
Lmo4
Lonp1
Lonrf3
Lpgat1-as1
Lrch1
Lrch3
Lrfn3
Lrfn4
Lrp1
Lrp10
Lrp3
Lrp4-as1
Lrr1
Lrrc1
Lrrc14
Lrrc24
Lrrc27
Lrrc28
Lrrc42
Lrrc45
Lrrc46
Lrrc49
Lrrc59
Lrrc63
Lrrc74b
Lrrc8a
Lrrc8c
Lrrc8d
Lrrfip1
Lrrk1
Lrrk2
Lrsam1
Lrwd1
Lsm14a
Lsm14b
Lsm8
Lsp1
Ltbp4
Ltbr
Luc7l2
Luc7l3
Lxn
Lypla2
Lyplal1
Lyrm1
Lztr1
Lzts2
Maats1
Macf1
Maco1
Macrod2-as1
Mad2l1bp
Madcam1
Madd
Maea
Maf1
Mafg-dt
Maged1
Maged2
Mageh1
Magi2-as3
Magi3
Magix
Maip1
Mak16
Malat1
Malsu1
Malt1
Mamstr
Man1a2
Man1b1
Man1b1-dt
Man1c1
Man2a1
Man2a2
Man2b2
Manbal
Manea
Maoa
Map1a
Map1b
Map1lc3a
Map1lc3b
Map2
Map2k1
Map2k3
Map2k4
Map2k5
Map2k6
Map2k7
Map3k10
Map3k2-dt
Map3k3
Map3k8
Map4k3-dt
Map4k4
Map7d1
Mapk14
Mapk1ip1l
Mapk6
Mapk7
Mapk8
Mapk8ip3
Mapkapk3
Mapkapk5
Mapre2
Mapre3
Mapt
Mapt-it1
March10
March7
March9
Mark4
Mars
Mars2
Marveld1
Masp2
Mast1
Mast3
Mast4
Mastl
Mat2a
Matn1-as1
Matr3
Mau2
Mavs
Maz
Mbd1
Mbd5
Mbd6
Mbnl1
Mbnl1-as1
Mbp
Mbtps2
Mcf2l
Mcm10
Mcm2
Mcm3ap-as1
Mcm4
Mcoln1
Mcph1
Mcrip2
Mcu
Mdfic
Mdh1
Mdh2
Mdm4
Mds2
Mecom
Med11
Med12l
Med14
Med15
Med18
Med22
Med25
Med28
Med28p1
Med6
Med9
Mef2a
Mef2c
Mef2c-as1
Mef2c-as2
Megf8
Meig1
Meis1
Meltf-as1
Mepce
Mest
Met
Metap1
Metap1d
Metap2
Metrnl
Mettl14
Mettl15
Mettl22
Mettl23
Mettl25
Mettl2b
Mettl9
Mff
Mfn2
Mfsd1
Mfsd11
Mfsd13a
Mfsd3
Mfsd4b
Mfsd5
Mga
Mgat2
Mgat5b
Mgme1
Mgst1
Mgst3
Mhencr
Mia2
Mia3
Miatnb
Mib1
Mib2
Mical2
Micu3
Mid1ip1
Midn
Mief1
Mief2
Mier1
Mif
Mif-as1
Miga2
Miip
Mindy2
Mindy4
Mink1
Mip
Mir1199
Mir125b2
Mir1271
Mir1282
Mir1292
Mir1302-7
Mir132
Mir1469
Mir146b
Mir1538
Mir17hg
Mir1908
Mir1915
Mir194-2hg
Mir210
Mir212
Mir2861
Mir30a
Mir3143
Mir3153
Mir3175
Mir3178
Mir3180-4
Mir3180-5
Mir3181
Mir3184
Mir3188
Mir3189
Mir3190
Mir3191
Mir3199-1
Mir3199-2
Mir345
Mir34b
Mir34c
Mir3610
Mir3615
Mir3655
Mir3663
Mir3678
Mir3681hg
Mir3684
Mir3928
Mir3960
Mir423
Mir4258
Mir4434
Mir4435-1
Mir4444-1
Mir4448
Mir4449
Mir4458hg
Mir4470
Mir4479
Mir4508
Mir4515
Mir4519
Mir4522
Mir4523
Mir4638
Mir4645
Mir4651
Mir4683
Mir4687
Mir4727
Mir4740
Mir4741
Mir4754
Mir4757
Mir4767
Mir4787
Mir483
Mir497hg
Mir5001
Mir5088
Mir5090
Mir5091
Mir5188
Mir548ak
Mir548al
Mir548aw
Mir548h5
Mir561
Mir564
Mir5695
Mir5696
Mir5702
Mir574
Mir5787
Mir6073
Mir6084
Mir6089
Mir611
Mir6132
Mir632
Mir638
Mir6508
Mir6516
Mir661
Mir6743
Mir6795
Mir6821
Mir6825
Mir6833
Mir6847
Mir6850
Mir6853
Mir6864
Mir6867
Mir6869
Mir6892
Mir7111
Mir7113
Mir718
Mir760
Mir762hg
Mir7703
Mir7706
Mir7845
Mir8078
Mir92b
Mir9-3hg
Mir99a
Mir99ahg
Mirlet7a1hg
Mirlet7i
Misp3
Mkks
Mkln1
Mkrn2
Mkrn3
Mkx
Mlec
Mlf1
Mlh1
Mlph
Mlst8
Mlx
Mmaa
Mmp2
Mnat1
Mnt
Mob4
Mocs3
Mok
Mon2
Morc3
Morf4l1
Morf4l2-as1
Morn2
Morn5
Mpdu1
Mpg
Mphosph10
Mpl
Mpnd
Mpp5
Mpp6
Mpv17l
Mpzl1
Mr1
Mrfap1
Mrgprf-as1
Mri1
Mrm1
Mrm2
Mrm3
Mroh1
Mrpl1
Mrpl15
Mrpl15p1
Mrpl18
Mrpl20-as1
Mrpl22
Mrpl30
Mrpl32
Mrpl33
Mrpl34
Mrpl37
Mrpl38
Mrpl4
Mrpl40
Mrpl42
Mrpl45
Mrpl48
Mrpl49
Mrpl54
Mrpl58
Mrps11
Mrps12
Mrps16
Mrps18b
Mrps18c
Mrps2
Mrps22
Mrps31p4
Mrps35
Mrps6
Mrps7
Mrrf
Mrs2
Mrtfb
Mrto4
Mrvi1-as1
Msh2
Msh3
Msh5
Msh5-sapcd1
Msh6
Msi2
Msl1
Msl3
Msra
Msrb3
Mst1p2
Msx1
Mt1dp
Mt2a
Mt2p1
Mta2
Mta3
Mtbp
Mtcl1
Mtdh
Mtf2
Mtfp1
Mtfr1
Mtfr1l
Mtg1
Mtg2
Mthfd1
Mthfd1l
Mthfd2
Mthfd2l
Mtm1
Mtmr14
Mtmr2
Mtmr3
Mtmr4
Mtmr9
Mtr
Mtrex
Mtrr
Mturn
Mtus2
Mtx1
Mtx2
Muc2
Muc20-ot1
Muc5ac
Mus81
Mustn1
Mvb12a
Mvb12b
Mvd
Mvk
Mxd3
Mxi1
Mxra7
Myadm
Myb
Mybl2
Myc
Mycbp2-as1
Mycbpap
Myd88
Myeov
Myl12a
Myl5
Myl9
Mylpf
Mynn
Myo15b
Myo1b
Myo9b
Myom2
Myzap
Mzf1-as1
Mzt2b
N4bp2
NA
Naa10
Naa16
Naa35
Naa38
Naa40
Naa60
Nab2
Nabp1
Nabp2
Naca4p
Nadk
Nadsyn1
Nagk
Naglu
Nagpa-as1
Nama
Nans
Napa-as1
Napg
Napsa
Napsb
Narf
Nat10
Nat14
Nav2
Nav3
Naxe
Nbea
Nbeal1
Nbpf12
Nbpf3
Nbr1
Nbr2
Ncapg
Ncaph
Ncaph2
Ncbp1
Ncdn
Nck1
Nck2
Ncoa1
Ncoa3
Ncoa7
Ndel1
Ndfip1
Ndfip2
Ndor1
Ndst1
Ndst3
Ndufa13
Ndufa3
Ndufa6-dt
Ndufa7
Ndufa9
Ndufaf3
Ndufaf4p1
Ndufaf5
Ndufaf6
Ndufaf7
Ndufaf8
Ndufb10
Ndufb2
Ndufb3
Ndufb4
Ndufb4p11
Ndufb5
Ndufc1
Ndufs2
Ndufs3
Ndufs4
Ndufs6
Ndufs7
Ndufs8
Ndufv1
Ndufv2
Ndufv3
Neat1
Necap1
Nectin3
Nedd1
Nedd4l
Neil2
Neil3
Nek6
Nek7
Nelfb
Nelfcd
Nenf
Neo1
Neu3
Neurl1b
Nf1
Nf2
Nfasc
Nfat5
Nfatc2ip
Nfatc3
Nfe2l1
Nfia
Nfic
Nfix
Nfkb1
Nfkb2
Nfkbie
Nfkbil1
Nfx1
Nfya
Nfyc
Ngrn
Nhlrc2
Nicn1
Nif3l1
Nifk-as1
Nim1k
Nip7
Nipa1
Nipa2
Nipbl
Nipsnap1
Nisch
Nit1
Nit2
Nkain2
Nkain3
Nkapd1
Nkiras2
Nktr
Nlgn2
Nlk
Nlrc5
Nlrp1
Nlrp14
Nlrx1
Nmb
Nmd3
Nme1
Nme1-nme2
Nme4
Nmnat1
Nmral1
Nmt1
Nnmt
Noc4l
Noct
Nol12
Nol7
Nolc1
Nomo1
Nomo3
Nono
Nop14-as1
Nop2
Nop53
Nop56
Notch3
Noxa1
Npas1
Npas3
Npepl1
Npepps
Nphp3-as1
Npl
Npm1
Npr2
Npr3
Nprl2
Nqo2
Nr0b1
Nr1d2
Nr1h2
Nr1h3
Nr2c2
Nr2f1
Nr2f2
Nr2f6
Nr3c1
Nr4a1
Nr4a3
Nrbf2
Nrbp1
Nrf1
Nrg1
Nrn1
Nrp1
Nrp2
Nrros
Nsa2
Nsd1
Nsd2
Nsdhl
Nsmce1-dt
Nsmce2
Nsrp1
Nsun3
Nsun4
Nt5cp1
Nt5dc1
Ntmt1
Ntng1
Ntpcr
Nuak2
Nub1
Nubp1
Nucb2
Nudc
Nudt1
Nudt16l1
Nudt4
Nudt7
Nudt9
Nuf2
Nup107
Nup214
Nup35
Nup50
Nup85
Nus1p2
Nusap1
Nxpe3
Nxt2
Nyap1
Oaf
Oaz1
Oaz3
Ocel1
Ociad1
Odc1-dt
Odr4
Ofd1
Ogdh
Ogfr
Ogg1
Ogt
Oip5-as1
Olig2
Olmalinc
Oosp1p2
Opa1
Opn4
Oprl1
Optn
Or10j6p
Orai1
Orc3
Orc6
Os9
Osbpl2
Osbpl6
Osbpl9
Oser1-dt
Osgin1
Osgin2
Osmr
Ostc
Ostf1
Otub1
Otud1
Otud6b
Otulin
Oxa1l
Oxnad1
Oxsm
P3h2-as1
P3h4
P4htm
Pa2g4
Paaf1
Pabpc1
Pabpc1l
Pabpc1p5
Pacrg
Pacrgl
Pacs1
Pacs2
Pafah1b1
Paics
Paip2
Pak2
Pak4
Pam
Pan3
Pank2
Paox
Papola
Paqr4
Paqr6
Paqr7
Paqr8
Pard3-as1
Pard6a
Pard6b
Park7
Parp10
Parp14
Parp2
Parp3
Parp8
Parva
Parvb
Pawr
Pax8
Paxbp1-as1
Paxip1-as1
Paxx
Pbdc1
Pbx1
Pbx3
Pc
Pcbd2
Pcbp1
Pcbp1-as1
Pcbp2
Pcbp3
Pccb
Pcdh7
Pced1b
Pcgf3
Pcgf5
Pcif1
Pcm1
Pcmt1
Pcmtd2
Pcnt
Pcnx1
Pcnx3
Pcnx4
Pcsk6
Pcyox1
Pcyox1l
Pdcd11
Pdcd2l
Pdcd4
Pdcd5
Pdcd6
Pdcd6ip
Pdcl3
Pde12
Pde1c
Pde3a
Pde4dip
Pde8a
Pde8b
Pdha1
Pdhx
Pdia3
Pdia3p1
Pdia5
Pdk1
Pdk2
Pdlim5
Pdp2
Pdpr
Pds5b
Pdxdc1
Pdxk
Peli3
Per3
Pet100
Pex13
Pex14
Pex26
Pex3
Pex7
Pfas
Pfdn5
Pfkfb2
Pfkfb3
Pfkl
Pfkm
Pfkp
Pgam1
Pgam1p5
Pgam5
Pgap2
Pgbd2
Pgd
Pgm1
Pgpep1
Pgs1
Phactr2
Phactr4
Phax
Phf1
Phf10
Phf11
Phf14
Phf2
Phf20
Phf23
Phf3
Phf6
Phf7
Phkb
Phkg2
Phospho2
Phpt1
Phrf1
Phtf2
Pi4k2a
Pias1
Pias4
Pibf1
Pidd1
Pifo
Pigl
Pigq
Pigs
Pigt
Pigu
Pigv
Pigx
Pigy-dt
Pik3c2a
Pik3ca
Pik3ip1-as1
Pik3r1
Pik3r2
Pikfyve
Pim3
Pimreg
Pin1
Pinlyp
Pip5k1a
Pipox
Pithd1
Pitpna
Pitpna-as1
Pjvk
Pkd2l1
Pkd2l2
Pkdcc
Pkia
Pkib
Pknox1
Pkp3
Pkp4
Pla2g4a
Pla2g4e-as1
Pla2g6
Plau
Plb1
Plcb1
Plcb4
Plcg1
Plcz1
Pld2
Pld3
Plec
Plekha1
Plekha3
Plekha8
Plekhb1
Plekhb2
Plekhf1
Plekhf2
Plekhg2
Plekhm2
Plin1
Plk1
Plk3
Plk4
Plod1
Plpbp
Plpp3
Plppr2
Pls1
Pmf1
Pmf1-bglap
Pml
Pmm2
Pmp22
Pms1
Pms2cl
Pms2p7
Pnkd
Pnkp
Pnn
Pno1
Pnpla6
Pnpo
Pnrc1
Pnrc2
Podxl
Pofut1
Pogk
Poglut1
Pola1
Pola2
Polb
Pold1
Pold3
Pold4
Poldip3
Pole4
Polh
Poli
Polk
Polr1c
Polr2a
Polr2b
Polr2c
Polr2f
Polr2h
Polr2m
Polr3b
Polr3c
Polr3d
Polr3f
Polr3g
Pom121
Pomk
Pomp
Pomt1
Pomt2
Pop1
Pop4
Pop7
Por
Porcn
Pot1-as1
Pou2f1
Pou3f2
Ppan
Ppan-p2ry11
Ppara
Ppargc1b
Ppcdc
Ppcs
Ppdpf
Ppfia1
Ppfia3
Ppfibp1
Ppfibp2
Pphln1
Ppia
Ppiap3
Ppiap35
Ppif
Ppig
Ppip5k2
Ppm1a
Ppm1d
Ppm1g
Ppm1k-dt
Ppm1l
Ppm1m
Ppme1
Ppp1cb
Ppp1r10
Ppp1r11
Ppp1r12b
Ppp1r21
Ppp1r27
Ppp1r37
Ppp1r3f
Ppp1r3g
Ppp1r7
Ppp1r8
Ppp2r1a
Ppp2r2a
Ppp2r2d
Ppp2r5b
Ppp2r5c
Ppp2r5d
Ppp3cb-as1
Ppp3cc
Ppp4r2
Ppp4r4
Ppp5c
Ppp6r2
Ppp6r3
Ppwd1
Pqbp1
Pqlc2
Pqlc3
Prcc
Prdm2
Prdx4
Prdx5
Prdx6
Prelid1
Prelid3a
Prickle4
Prim2
Primpol
Prkaa2
Prkab1
Prkaca
Prkar1a
Prkar2a-as1
Prkca
Prkce
Prkch
Prkcsh
Prkcz
Prkg1
Prkrip1
Prmt2
Prmt3
Prmt5
Prmt5-as1
Prnp
Prorsd1p
Proser3
Prpf18
Prpf3
Prpf39
Prpf40b
Prpf4b
Prpf8
Prpsap2
Prr14
Prr16
Prr29
Prr7
Prrc1
Prrc2a
Prrc2b
Prrc2c
Prrg1
Prrg2
Prrt3
Prrt3-as1
Prss12
Prss23
Prtfdc1
Prune1
Prxl2a
Prxl2b
Psat1
Psca
Psen2
Psenen
Psg5
Psg6
Psma3
Psma4
Psma6
Psmb3
Psmb4
Psmb6
Psmb9
Psmc2
Psmc4
Psmc5
Psmc6
Psmd1
Psmd11
Psmd13
Psmd14
Psmd2
Psmd3
Psmd4
Psmd7
Psmd8
Psmd9
Psme2
Psme3
Psmf1
Psmg2
Psmg3-as1
Psmg4
Pstk
Ptbp1
Ptcd2
Ptcd3
Ptdss1
Ptdss2
Pten
Ptger2
Ptger4
Ptger4p2
Ptgr2
Ptma
Ptms
Ptov1
Ptp4a1
Ptpa
Ptpmt1
Ptpn1
Ptpn12
Ptpn18
Ptpn22
Ptpn23
Ptpn4
Ptpn6
Ptpra
Ptprj
Ptprm
Ptprn
Pts
Pttg1
Pura
Purpl
Pus1
Pusl1
Pvr
Pvt1
Pwp1
Pwwp2b
Pwwp3a
Pxk
Pxn
Pxn-as1
Pxylp1
Qars
Qki
Qpctl
Qrich1
Qser1
Qsox1
Qtrt1
Qtrt2
R3hcc1l
Rab10
Rab11a
Rab11b
Rab11fip1
Rab12
Rab18
Rab1b
Rab22a
Rab27b
Rab2a
Rab30-as1
Rab3ip
Rab4a
Rab4b
Rab4b-egln2
Rab5a
Rab5if
Rab7a
Rab8a
Rab8b
Rab9a
Rabep1
Rabgap1
Rabgap1l
Rabgef1
Rabggtb
Rabl2a
Rabl6
Rac1
Rad17
Rad21l1
Rad23a
Rad23b
Rad50
Rad51
Rad51ap1
Rad51c
Rad9a
Rad9b
Radx
Rae1
Rag2
Rai1
Rai14
Rala
Ralbp1
Ralgapb
Ralgps1
Ran
Ranbp1
Ranbp2
Rap1a
Rap1b
Rap1gds1
Rap2a
Rap2b
Rap2c-as1
Rapgef2
Rapgefl1
Rara
Rars
Rasa1
Rasa2
Rasa4
Rasgrp3
Rasl10a
Rassf1-as1
Rassf3
Rassf4
Raver1
Rbak
Rbak-rbakdn
Rbbp4
Rbbp8
Rbck1
Rbfa
Rbl2
Rbm10
Rbm14
Rbm14-rbm4
Rbm15
Rbm17
Rbm25
Rbm26-as1
Rbm3
Rbm33
Rbm38
Rbm4
Rbm42
Rbm45
Rbm5
Rbm6
Rbm7
Rbms1
Rbms3
Rbmx2
Rbpj
Rbpms
Rbx1
Rcan3
Rcc1
Rce1
Rcl1
Rcn2
Rcor3
Rdh10
Rdh13
Rdm1p5
Reep2
Reep6
Rel
Rela
Relb
Relch
Rell2
Relt
Renbp
Repin1
Reps2
Rer1
Resf1
Rest
Retreg2
Retreg3
Rex1bd
Rexo2
Rexo5
Rf00003
Rf00006
Rf00012
Rf00015
Rf00017
Rf00019
Rf00026
Rf00066
Rf00283
Rf00322
Rf00345
Rf00407
Rf00416
Rf00568
Rf01210
Rf01876
Rf01877
Rf01955
Rf01956
Rf01957
Rf01975
Rf02103
Rf02116
Rf02118
Rf02122
Rf02124
Rf02125
Rf02148
Rf02149
Rf02174
Rf02175
Rf02176
Rf02187
Rf02188
Rf02198
Rf02215
Rf02216
Rf02217
Rf02251
Rf02252
Rfc5
Rfesd
Rflna
Rfx3-as1
Rfxank
Rfxap
Rgl1
Rgs12
Rgs17
Rgs2
Rgs20
Rgs3
Rgs9
Rgs9bp
Rhbdd1
Rhoa
Rhob
Rhobtb2
Rhobtb3
Rhoq
Rhoqp1
Rhot1
Rhot2
Rhpn1
Ribc1
Ric1
Ric8a
Ric8b
Rif1
Rimklb
Rims2
Rin2
Rin3
Rinl
Rint1
Riox1
Ripk2
Ripor1
Ripply1
Rita1
Rmc1
Rmdn2
Rmi1
Rmnd5b
Rn7skp11
Rn7skp114
Rn7skp175
Rn7skp83
Rn7sl1
Rn7sl108p
Rn7sl181p
Rn7sl2
Rn7sl3
Rn7sl346p
Rn7sl354p
Rn7sl636p
Rn7sl862p
Rn7sl864p
Rna5s13
Rna5sp18
Rna5sp379
Rna5sp440
Rna5sp473
Rnase4
Rnaseh2a
Rnf11
Rnf111
Rnf112
Rnf114
Rnf121
Rnf123
Rnf13
Rnf135
Rnf138
Rnf139
Rnf14
Rnf144a
Rnf145
Rnf146
Rnf167
Rnf181
Rnf185
Rnf187
Rnf2
Rnf20
Rnf216p1
Rnf217
Rnf220
Rnf32
Rnf34
Rnf40
Rnf43
Rnf5
Rnf7
Rnf8
Rnft1-dt
Rnft2
Rnmt
Rnpc3
Rnpep
Rnpepl1
Rnu11
Rnu1-20p
Rnu1-5p
Rnu1-85p
Rnu2-17p
Rnu2-51p
Rnu4-1
Rnu4-8p
Rnu5b-1
Rnu5e-1
Rnu5e-4p
Rnu5f-1
Rnu6-1
Rnu6-1198p
Rnu6-1263p
Rnu6-1276p
Rnu6-1311p
Rnu6-171p
Rnu6-193p
Rnu6-2
Rnu6-247p
Rnu6-299p
Rnu6-431p
Rnu6-450p
Rnu6-510p
Rnu6-722p
Rnu6-740p
Rnu6-8
Rnu6-881p
Rnu6-9
Rnu6-929p
Rnu6-92p
Rnu6-952p
Rnu7-1
Rnu7-195p
Rnu7-27p
Rnvu1-3
Ro60
Robo3
Rock1p1
Rom1
Romo1
Ropn1l
Rora-as1
Rpa1
Rpap2
Rparp-as1
Rph3al
Rpl10
Rpl10a
Rpl11
Rpl13
Rpl13a
Rpl14
Rpl15
Rpl18a
Rpl19
Rpl22p3
Rpl23a
Rpl23ap6
Rpl23ap82
Rpl26l1
Rpl27
Rpl27a
Rpl28
Rpl29p30
Rpl31
Rpl34
Rpl35a
Rpl36
Rpl36a
Rpl36a-hnrnph2
Rpl37a
Rpl38
Rpl4
Rpl5
Rpl5p6
Rpl6p9
Rpl7a
Rpl7l1
Rpl7l1p5
Rpl7p44
Rplp0
Rplp1
Rplp2
Rpp14
Rpp30
Rpp38
Rprd1b
Rprd2
Rps11
Rps12
Rps15
Rps18
Rps19
Rps21
Rps24
Rps26
Rps26p52
Rps27a
Rps27p25
Rps28
Rps29p16
Rps2p6
Rps3
Rps3a
Rps4xp16
Rps5
Rps5p3
Rps6ka1
Rps6kb1
Rps6kb2
Rps7
Rps8
Rps9
Rpsap31
Rpsap62
Rptor
Rraga
Rreb1
Rrm2
Rrnad1
Rrp1
Rrp15
Rsad1
Rsad2
Rsph4a
Rspo3
Rspry1
Rsrc1
Rsrc2
Rtca
Rtel1
Rtel1-tnfrsf6b
Rtf1
Rtn3
Rtn4rl2
Rufy1
Rufy3
Rundc3b
Runx1t1
Runx2
Rusc1
Ruvbl2
Rwdd1
Rxra
S100a14
S100a5
S100a6
S100pbp
S100z
Sacm1l
Sae1
Safb
Samd1
Samd10
Samd11
Samd13
Samd15
Samd4a
Samd5
Samd8
Samm50
Sap18
Sap25
Sap30
Sap30bp
Sars
Sart1
Sat1
Satb2
Satb2-as1
Saxo2
Sbdsp1
Sbf2-as1
Sc5d
Scaf1
Scai
Scamp1
Scamp2
Scamp4
Scamp5
Scand2p
Scara3
Scara5
Scarna16
Scarna17
Scat8
Scfd1
Schip1
Scly
Scml1
Scn1b
Scnn1a
Scoc
Scp2
Scrn3
Sdad1
Sdc2
Sdcbp
Sdcbp2-as1
Sdcbpp1
Sdccag8
Sdha
Sdhaf2
Sdhaf3
Sdhaf4
Sdhap2
Sdhd
Sec14l1
Sec14l5
Sec22a
Sec23b
Sec23ip
Sec24a
Sec24b
Sec24c
Sec61a1
Sec61a2
Sec61b
Sec62
Secisbp2
Seh1l
Selenoh
Selenoi
Selenot
Selenow
Sema4b
Sema4f
Senp2
Senp3
Senp3-eif4a1
Senp5
Senp8
Sepsecs-as1
Sept1
Sept11
Sept2
Sept4
Sept4-as1
Sept5
Sept7
Sept9
Serf2
Serinc4
Serp1
Serpinb9p1
Serpinh1
Set
Setd1a
Setd5
Setd6
Setdb2
Setmar
Sf3a2
Sf3b2
Sf3b3
Sfi1
Sfr1
Sfswap
Sft2d3
Sfxn2
Sfxn3
Sgip1
Sgk3
Sgms1-as1
Sgms2
Sgo1-as1
Sgpl1
Sgsm3
Sh2b1
Sh2d4a
Sh2d6
Sh2d7
Sh3bgr
Sh3bgrl3
Sh3bp4
Sh3bp5
Sh3rf2
Sh3tc2
Sh3tc2-dt
Shank1
Shbg
Shh
Shisa4
Shld2
Shld3
Shmt2
Siah1
Siah2
Siah2-as1
Sidt2
Sigirr
Sim1
Sin3a
Sin3b
Sipa1
Sipa1l1
Sipa1l3
Sirt1
Sirt5
Sirt7
Siva1
Six3-as1
Ska1
Skida1
Skil
Skp2
Slc12a1
Slc12a9
Slc16a10
Slc16a13
Slc16a1-as1
Slc16a2
Slc16a3
Slc16a7
Slc22a15
Slc22a18
Slc22a4
Slc22a5
Slc23a3
Slc24a1
Slc25a10
Slc25a15
Slc25a19
Slc25a21-as1
Slc25a22
Slc25a25
Slc25a26
Slc25a3
Slc25a30-as1
Slc25a36
Slc25a37
Slc25a4
Slc25a41
Slc25a42
Slc25a5
Slc26a11
Slc27a1
Slc27a4
Slc27a5
Slc29a1
Slc2a1
Slc2a11
Slc2a1-as1
Slc2a4rg
Slc30a5
Slc30a7
Slc31a1
Slc35a1
Slc35a3
Slc35a4
Slc35a5
Slc35c1
Slc35e2a
Slc35e2b
Slc35e3
Slc35e4
Slc35f6
Slc35g1
Slc35g2
Slc35g6
Slc36a1
Slc37a3
Slc38a1
Slc38a11
Slc39a10
Slc39a13
Slc39a14
Slc39a4
Slc39a7
Slc39a9
Slc3a1
Slc3a2
Slc43a1
Slc44a1
Slc48a1
Slc49a4
Slc4a1ap
Slc4a2
Slc4a3
Slc4a8
Slc50a1
Slc6a6
Slc7a6
Slc9a3
Slc9a3-as1
Slc9a3r1
Slc9a3r2
Slc9a5
Slc9b2
Slco4a1
Slf2
Slfn5
Slk
Smad1
Smad2
Smad3
Smad4
Smad5
Smad6
Smap1
Smap2
Smarca2
Smarca4
Smarca5-as1
Smarcad1
Smarcb1
Smarcd1
Smarcd2
Smc2
Smc3
Smc4
Smchd1
Smdt1
Smg7
Smg8
Smim19
Smim20
Smim26
Smim27
Smim4
Smim40
Smim6
Smim8
Smkr1
Smox
Sms
Smtn
Smurf2p1
Smyd5
Snai3-as1
Snap23
Snap29
Snap47
Snapc3
Sncb
Snd1
Snhg11
Snhg16
Snhg19
Snhg20
Snhg21
Snhg22
Snhg29
Snhg3
Snhg4
Snhg8
Snora24
Snora26
Snora50c
Snora52
Snora71e
Snora73a
Snora74d
Snora80c
Snorc
Snord101
Snord105
Snord110
Snord12b
Snord12c
Snord15a
Snord1c
Snord2
Snord24
Snord32a
Snord33
Snord34
Snord35a
Snord35b
Snord36b
Snord3d
Snord42b
Snord45a
Snord45c
Snord46
Snord48
Snord49a
Snord49b
Snord55
Snord60
Snord68
Snrk
Snrnp25
Snrnp27
Snrnp35
Snrnp48
Snrnp70
Snrpb2
Snrpd1
Snrpd2
Snrpd3
Snrpf
Snrpn
Sntb2
Snurf
Snx1
Snx11
Snx15
Snx2
Snx24
Snx25
Snx27
Snx29
Snx32
Snx7
Soat1
Socs4
Socs5
Socs6
Socs7
Sod1
Soga3
Son
Sorbs3
Sos2
Sox12
Sox13
Sox15
Sox2-ot
Sp1
Sp100
Sp140l
Sp2-as1
Sp4
Sp5
Spaar
Spaca5
Spaca6
Spaca9
Spag16
Spag4
Spag5-as1
Spart-as1
Spast
Spata1
Spata13
Spata17
Spata18
Spata20
Spata33
Spata5l1
Spata6l
Spata7
Spats2
Spats2l
Spcs3
Spdl1
Specc1
Specc1l
Specc1l-adora2a
Spef2
Speg
Spg7
Sphk2
Spidr
Spin1
Spint2
Spire2
Spn
Spns1
Spopl
Sppl2b
Spr
Spred1
Spred3
Sprtn
Spry4
Spry4-as1
Spsb1
Spsb2
Sptan1
Sptbn1
Sptbn4
Spty2d1os
Sqle
Sqstm1
Src
Srcap
Srcin1
Srd5a1
Srd5a3
Srek1
Srfbp1
Srgap1
Srp14-as1
Srp19
Srp54
Srp72
Srp9
Srprb
Srr
Srrd
Srrm1
Srrm2
Srrm5
Srrt
Srsf11
Srsf3
Srsf5
Srsf6
Ss18l1
Ss18l2
Ssb
Ssbp1
Ssbp4
Ssmem1
Ssna1
Sspn
Ssr4
Sssca1
St18
St20
St3gal3
St3gal4
St3gal5-as1
St3gal6
St7
St7-ot4
Stac
Stag2
Stag3
Stag3l4
Stag3l5p
Stag3l5p-pvrig2p-pilrb
Stambpl1
Stard3
Stard3nl
Stard7-as1
Stard9
Stat3
Stau2
Stau2-as1
Stbd1
Steap2
Steap3
Stim1
Stim2
Stip1
Stk11
Stk11ip
Stk16
Stk17a
Stk24-as1
Stk32a
Stk4
Stkld1
Stmn3
Stmp1
Strap
Strn4
Stt3a
Stt3b
Stub1
Stx12
Stx16
Stx16-npepl1
Stx17
Stx18-as1
Stx3
Stx4
Stx5
Stxbp1
Stxbp3
Stxbp4
Stxbp5
Styx
Sub1
Sucla2-as1
Suclg2-as1
Suco
Sufu
Sugct
Sugt1
Sult2b1
Sumf2
Sumo1p1
Sun1
Supt5h
Supv3l1
Susd1
Susd6
Suv39h1
Suv39h2
Suz12
Suz12p1
Svil-as1
Swap70
Swi5
Swt1
Syap1
Syde1
Syn2
Syne2
Syngap1
Syngr4
Synj2
Synj2bp-cox16
Synpo
Sys1
Sys1-dbndd2
Syt1
Syt5
Syt8
Sytl1
Syvn1
Szrd1
Tab1
Tacc1
Tacc2
Tacc3
Taco1
Tada2b
Taf15
Taf1b
Taf4b
Taf6l
Taf8
Taldo1
Tango2
Tank
Taok1
Taok2
Tapbpl
Tapt1-as1
Tardbp
Tars
Tars2
Tarsl2
Tas1r1
Tasor2
Tat-as1
Tatdn3
Taz
Tbc1d10c
Tbc1d12
Tbc1d13
Tbc1d14
Tbc1d15
Tbc1d17
Tbc1d19
Tbc1d22b
Tbc1d23
Tbc1d24
Tbc1d25
Tbc1d2b
Tbc1d30
Tbc1d8-as1
Tbcb
Tbcd
Tbce
Tbk1
Tbkbp1
Tbp
Tbpl1
Tbrg1
Tbx10
Tbx2
Tbxas1
Tcaim
Tcea2
Tceal3
Tceal9
Tceanc
Tcerg1
Tcf12
Tcf19
Tcf25
Tcf7l2
Tchp
Tcof1
Tcp11l2
Tcta
Tctex1d1
Tdg
Tdgf1p7
Tdp1
Tdrd3
Tead1
Tead4
Tecr
Tedc1
Tedc2
Tef
Tefm
Telo2
Ten1
Ten1-cdk3
Tenm3
Tent2
Tent4a
Tent4b
Terf2ip
Tesk1
Tet2
Tex12
Tex2
Tex22
Tex264
Tex38
Tex41
Tex9
Tfam
Tfap2a
Tfdp1
Tfg
Tfpi2
Tfr2
Tgfb1i1
Tgfb2
Tgfbi
Tgfbr2
Tgfbr3l
Tgif1
Tgs1
Thada
Thap11
Thap7-as1
Thap9
Thbs3
Thbs4
Thegl
Them6
Thnsl1
Thoc6
Thop1
Thra
Thsd4
Thumpd3
Ticrr
Tigd2
Tigd5
Timm10b
Timm17b
Timm21
Timm29
Timm44
Timm50
Tiparp
Tirap
Tjap1
Tjp2
Tkfc
Tle4
Tlk2
Tlr5
Tm4sf19
Tm4sf19-as1
Tm4sf1-as1
Tm4sf4
Tm9sf1
Tm9sf2
Tm9sf4
Tma16
Tmbim6
Tmc1
Tmc4
Tmcc1-as1
Tmcc2
Tmco1-as1
Tmco3
Tmco6
Tmed2
Tmed3
Tmed9
Tmem104
Tmem106a
Tmem106b
Tmem106c
Tmem108
Tmem110-mustn1
Tmem120b
Tmem121
Tmem134
Tmem135
Tmem138
Tmem141
Tmem145
Tmem14b
Tmem14c
Tmem159
Tmem161b-as1
Tmem164
Tmem167b
Tmem169
Tmem171
Tmem175
Tmem177
Tmem182
Tmem187
Tmem19
Tmem191a
Tmem198
Tmem198b
Tmem200a
Tmem201
Tmem208
Tmem212-as1
Tmem212-it1
Tmem214
Tmem216
Tmem219
Tmem220
Tmem222
Tmem223
Tmem230
Tmem243
Tmem251
Tmem254
Tmem260
Tmem263
Tmem268
Tmem33
Tmem38a
Tmem38b
Tmem39b
Tmem42
Tmem43
Tmem44-as1
Tmem45a
Tmem50a
Tmem51
Tmem62
Tmem63b
Tmem69
Tmem70
Tmem79
Tmem80
Tmem91
Tmem94
Tmem99
Tmem9b-as1
Tmod3
Tmpo
Tmsb4x
Tmsb4xp4
Tmtc2
Tmub1
Tmub2
Tmx1
Tnfaip2
Tnfaip8
Tnfrsf14-as1
Tnfrsf1a
Tnks
Tnni1
Tnrc6b
Tnrc6c
Tns2
Tns4
Tob1-as1
Toe1
Tollip-as1
Tomm20l
Tonsl
Tor1aip1
Tor3a
Tp53i13
Tp53i3
Tpcn1
Tpcn2
Tpd52l2
Tpgs1
Tpi1
Tpi1p2
Tpm1
Tpp1
Tpp2
Tpra1
Tpst1
Tpt1-as1
Tpte2p1
Tpx2
Trabd
Tradd
Traf3
Traf3ip1
Traf3ip2-as1
Traf4
Traf7
Tram2-as1
Trappc12
Trappc13
Trappc2b
Trappc4
Trappc5
Trib2
Trim16
Trim17
Trim28
Trim31
Trim32
Trim34
Trim36
Trim39
Trim41
Trim46
Trim52-as1
Trim55
Trim56
Trim62
Trim7
Trim8
Trio
Trip13
Trip4
Trmt11
Trmt12
Trmt44
Trmu
Trnau1ap
Trnp1
Tro
Trpc1
Trpm8
Trrap
Trub1
Tsacc
Tsc22d1-as1
Tsc22d2
Tsen15
Tsen2
Tsen34
Tsen54
Tsga13
Tshz1
Tsku
Tsnaxip1
Tspan1
Tspan10
Tspan14
Tspan17
Tspan4
Tspan7
Tspoap1
Tssc4
Tstd3
Ttc19
Ttc23l
Ttc25
Ttc26
Ttc27
Ttc28-as1
Ttc3
Ttc38
Ttc4
Ttc7a
Ttc8
Ttc9c
Ttf2
Ttl
Ttll4
Ttll5
Ttll6
Ttll9
Ttpal
Tuba1c
Tuba4b
Tubb
Tubb3
Tubb4b
Tubg1
Tubg2
Tubgcp4
Tulp3
Tulp4
Tut1
Tvp23b
Twnk
Twsg1
Txlna
Txndc15
Txndc9
Txnl1
Txnrd1
Tymp
Tyms
Tyrobp
Tyw1
Tyw3
U2af1l4
U2af2
U2surp
U91328.1
Uap1
Uap1l1
Uba1
Uba2
Uba5
Uba52
Ubac2
Ubap1
Ubap2l
Ubash3b
Ubb
Ube2d1
Ube2d3-as1
Ube2d4
Ube2e2
Ube2e3
Ube2k
Ube2l3
Ube2l5
Ube2m
Ube2q2l
Ube2v1
Ube2v2
Ube2z
Ube3b
Ube3c
Ube4a
Ube4b
Ubfd1
Ubiad1
Ubr3
Ubr5-as1
Ubr7
Ubtf
Ubxn11
Ubxn2a
Ubxn2b
Ubxn4
Uchl1
Uchl3
Ufl1
Ugcg
Ugdh-as1
Uggt1
Ugt1a2p
Ugt1a6
Ugt1a7
Uhmk1
Uhrf1
Uhrf2
Umad1
Unc13a
Unc13b
Unc45a
Unc50
Unc79
Ung
Unk
Upf1
Upp1
Upp2
Uqcc1
Uqcr10
Uqcrbp3
Uqcrc1
Uqcrc2
Uqcrh
Uri1
Urod
Usb1
Use1
Usf2
Uso1
Usp1
Usp10
Usp11
Usp12-as2
Usp13
Usp14
Usp16
Usp20
Usp21
Usp25
Usp30
Usp30-as1
Usp35
Usp38
Usp39
Usp4
Usp40
Usp42
Usp47
Usp5
Usp53
Usp54
Uspl1
Utp11
Utp15
Utp20
Utp23
Utp4
Utrn
Uvssa
Uxt
Uxt-as1
Vac14
Vamp9p
Vapa
Vapb
Vars2
Vash1
Vax2
Vcl
Vdac2
Vdac3
Vezt
Vgll4
Vhl
Vim
Vkorc1l1
Vma21
Vmac
Vmp1
Vn2r17p
Vps13a
Vps13b
Vps13d
Vps16
Vps18
Vps25
Vps26a
Vps26b
Vps35l
Vps37a
Vps45
Vps51
Vps52
Vps8
Vps9d1
Vrk2
Vsnl1
Vsx1
Vta1
Vti1a
Vtrna2-1
Vwa8-as1
Vwce
Wac
Wars2-as1
Was
Wasf2
Wasf3
Washc4
Wbp1l
Wdfy2
Wdr1
Wdr11
Wdr13
Wdr18
Wdr19
Wdr20
Wdr36
Wdr38
Wdr43
Wdr44
Wdr45
Wdr48
Wdr5
Wdr55
Wdr6
Wdr62
Wdr70
Wdr81
Wdr83
Wdr93
Wdtc1
Wfs1
Wipf2
Wipi2
Wnk1
Wnt10a
Wnt5a
Wrb
Wrb-sh3bgr
Wrnip1
Wsb1
Wwc1
Wwc2
Wwox
Wwp1
Wwtr1
Wwtr1-as1
Xiap
Xkr9
Xpnpep3
Xpo7
Xpot
Xpr1
Xrcc5
Xrcc6
Xylb
Xylt2
Yae1
Yap1
Ybey
Ybx1
Yeats4
Yif1b
Yju2
Ylpm1
Ypel2
Ythdf2
Ythdf3
Ywhaep7
Ywhah
Yy1
Z69890.1
Z72006.1
Z83844.1
Z84492.2
Z94721.2
Z97987.1
Z99129.3
Zbed3-as1
Zbed5-as1
Zbtb1
Zbtb10
Zbtb11-as1
Zbtb12
Zbtb18
Zbtb38
Zbtb43
Zbtb49
Zbtb7b
Zc2hc1c
Zc3h10
Zc3h12a
Zc3h14
Zc3h15
Zc3h18
Zc3h6
Zcchc17
Zcchc2
Zcchc7
Zdbf2
Zdhhc13
Zdhhc14
Zdhhc16
Zdhhc17
Zdhhc2
Zdhhc23
Zdhhc5
Zeb1
Zfand2b
Zfand3
Zfand6
Zfas1
Zfhx3
Zfhx4
Zfp1
Zfp36
Zfp36l1
Zfp69
Zfp69b
Zfp90
Zfp91-cntf
Zfpm2
Zfx
Zfx-as1
Zfyve16
Zfyve19
Zfyve21
Zfyve27
Zic2
Zkscan1
Zkscan2-dt
Zkscan5
Zkscan8
Zmat2
Zmiz1
Zmiz2
Zmpste24
Zmym1
Zmym2
Zmym4
Znf10
Znf114
Znf131
Znf143
Znf146
Znf155
Znf17
Znf174
Znf175
Znf185
Znf189
Znf2
Znf205
Znf207
Znf215
Znf224
Znf227
Znf236
Znf254
Znf25-dt
Znf26
Znf263
Znf271p
Znf276
Znf277
Znf281
Znf286a
Znf292
Znf30
Znf302
Znf317
Znf324
Znf324b
Znf333
Znf337-as1
Znf33a
Znf35
Znf365
Znf37a
Znf391
Znf397
Znf398
Znf408
Znf436-as1
Znf444
Znf449
Znf451
Znf460
Znf462
Znf473
Znf48
Znf483
Znf487
Znf503-as2
Znf511
Znf511-prap1
Znf517
Znf518a
Znf524
Znf526
Znf532
Znf536
Znf546
Znf547
Znf548
Znf551
Znf554
Znf555
Znf559
Znf559-znf177
Znf561-as1
Znf57
Znf575
Znf576
Znf580
Znf581
Znf584
Znf589
Znf596
Znf620
Znf623
Znf627
Znf628
Znf638
Znf639
Znf646
Znf654
Znf658
Znf664
Znf674-as1
Znf687
Znf688
Znf7
Znf700
Znf705e
Znf705g
Znf71
Znf710
Znf713
Znf74
Znf740
Znf76
Znf765
Znf766
Znf778
Znf785
Znf789
Znf79
Znf791
Znf830
Znf84
Znf845
Znf862
Znf865
Znhit1
Znhit3
Znrf1
Znrf2
Znrf2p1
Zp3
Zpld1
Zrsr2
Zscan25
Zscan31
Zscan9
Zswim1
Zswim8
Zswim9
Zwilch
Zyg11b
Zyx
