# Supplementary material for: A Bayesian inference transcription factor activity model for the analysis of single-cell transcriptomes
Source: Genome Res. 2021 Jul;31(7):1296–311. doi: 10.1101/gr.265595.120 (PMC8256867; doi:10.1101/gr.265595.120)
Supplement: Supplemental Material [file supp_gr.265595.120_Supplemental_Code.zip › BITFAM/inst/extdata/human/BRD4]

A1bg
A1bg-as1
A1cf
A2m
A2m-as1
A2ml1
A2ml1-as2
A4galt
Aacs
Aadacl2-as1
Aadacp1
Aagab
Aak1
Aamdc
Aamp
Aanat
Aar2
Aard
Aars
Aasdhppt
Aatf
Aatk
Abalon
Abat
Abca1
Abca13
Abca17p
Abca2
Abca3
Abca4
Abca5
Abca6
Abca7
Abca8
Abca9
Abca9-as1
Abcb1
Abcb10p3
Abcb11
Abcb6
Abcb8
Abcb9
Abcc1
Abcc10
Abcc11
Abcc13
Abcc2
Abcc3
Abcc4
Abcc5
Abcc5-as1
Abcc6
Abcc8
Abcd1
Abcd3
Abcd4
Abce1
Abcf1
Abcf2
Abcf3
Abcg1
Abcg2
Abcg8
Abhd1
Abhd10
Abhd11
Abhd11-as1
Abhd12
Abhd12b
Abhd14a
Abhd14a-acy1
Abhd14b
Abhd15-as1
Abhd16a
Abhd16b
Abhd17a
Abhd17ap3
Abhd17c
Abhd18
Abhd2
Abhd3
Abhd4
Abhd5
Abhd6
Abi1
Abi2
Abi3
Abi3bp
Abl1
Abl2
Ablim1
Ablim2
Ablim3
Abo
Abr
Abracl
Abraxas1
Abtb1
Ac000035.1
Ac000067.1
Ac000068.1
Ac000077.1
Ac000078.1
Ac000093.1
Ac000111.1
Ac000120.2
Ac000120.3
Ac000123.2
Ac000403.1
Ac001226.1
Ac002059.3
Ac002064.3
Ac002066.1
Ac002074.1
Ac002075.1
Ac002076.1
Ac002076.2
Ac002090.1
Ac002091.1
Ac002091.2
Ac002094.1
Ac002094.4
Ac002094.5
Ac002101.1
Ac002116.1
Ac002116.2
Ac002127.1
Ac002306.1
Ac002310.1
Ac002310.2
Ac002310.3
Ac002310.4
Ac002310.5
Ac002310.6
Ac002350.1
Ac002366.1
Ac002378.1
Ac002401.4
Ac002407.1
Ac002451.1
Ac002451.2
Ac002454.1
Ac002464.1
Ac002467.1
Ac002470.1
Ac002470.2
Ac002472.2
Ac002472.3
Ac002480.1
Ac002511.1
Ac002550.1
Ac002563.1
Ac002996.1
Ac003002.1
Ac003002.3
Ac003005.1
Ac003005.2
Ac003006.1
Ac003043.1
Ac003070.1
Ac003070.2
Ac003084.1
Ac003092.1
Ac003101.1
Ac003101.2
Ac003101.3
Ac003102.1
Ac003685.2
Ac003688.2
Ac003950.1
Ac003958.2
Ac003965.1
Ac003965.2
Ac003984.1
Ac003985.2
Ac003986.2
Ac003986.3
Ac003989.2
Ac003991.1
Ac003991.2
Ac004009.1
Ac004012.1
Ac004024.1
Ac004069.1
Ac004080.1
Ac004080.2
Ac004080.3
Ac004080.4
Ac004080.6
Ac004148.1
Ac004156.1
Ac004160.1
Ac004221.1
Ac004223.1
Ac004223.2
Ac004223.3
Ac004224.2
Ac004231.3
Ac004232.1
Ac004232.2
Ac004233.2
Ac004233.3
Ac004233.4
Ac004241.1
Ac004241.2
Ac004241.4
Ac004263.1
Ac004264.1
Ac004381.1
Ac004383.1
Ac004408.2
Ac004448.2
Ac004466.2
Ac004471.1
Ac004471.2
Ac004486.1
Ac004491.1
Ac004522.1
Ac004522.2
Ac004540.1
Ac004540.2
Ac004551.1
Ac004552.1
Ac004584.1
Ac004584.3
Ac004585.1
Ac004585.2
Ac004590.1
Ac004593.2
Ac004596.1
Ac004623.1
Ac004637.1
Ac004687.1
Ac004687.2
Ac004691.1
Ac004692.2
Ac004702.1
Ac004706.1
Ac004706.2
Ac004706.3
Ac004771.1
Ac004771.3
Ac004771.4
Ac004771.5
Ac004777.1
Ac004803.1
Ac004805.1
Ac004812.2
Ac004816.1
Ac004816.2
Ac004817.3
Ac004817.4
Ac004825.1
Ac004825.2
Ac004832.2
Ac004832.3
Ac004832.4
Ac004832.5
Ac004832.6
Ac004837.2
Ac004840.2
Ac004846.1
Ac004847.1
Ac004854.2
Ac004862.1
Ac004865.2
Ac004869.1
Ac004869.2
Ac004870.2
Ac004870.3
Ac004882.1
Ac004882.2
Ac004884.1
Ac004884.2
Ac004890.1
Ac004890.2
Ac004895.1
Ac004898.1
Ac004908.1
Ac004908.2
Ac004917.1
Ac004918.3
Ac004920.1
Ac004921.1
Ac004922.1
Ac004923.1
Ac004941.2
Ac004943.2
Ac004947.1
Ac004965.1
Ac004969.1
Ac004972.1
Ac004974.1
Ac004975.2
Ac004980.1
Ac004980.4
Ac004982.2
Ac004987.1
Ac004987.2
Ac004988.1
Ac004990.1
Ac004994.1
Ac005005.3
Ac005006.1
Ac005008.1
Ac005008.2
Ac005013.1
Ac005020.2
Ac005034.1
Ac005037.1
Ac005041.1
Ac005041.2
Ac005046.1
Ac005050.1
Ac005052.1
Ac005062.1
Ac005066.1
Ac005072.1
Ac005076.1
Ac005077.2
Ac005083.1
Ac005086.1
Ac005088.1
Ac005104.1
Ac005154.1
Ac005154.2
Ac005154.3
Ac005154.5
Ac005162.2
Ac005162.3
Ac005165.1
Ac005180.1
Ac005197.1
Ac005220.1
Ac005224.1
Ac005224.4
Ac005229.4
Ac005234.1
Ac005253.1
Ac005256.1
Ac005258.1
Ac005261.2
Ac005262.1
Ac005277.1
Ac005277.2
Ac005280.1
Ac005280.2
Ac005281.1
Ac005288.1
Ac005291.1
Ac005304.1
Ac005304.2
Ac005306.1
Ac005323.1
Ac005324.4
Ac005324.5
Ac005324.6
Ac005330.1
Ac005332.4
Ac005332.6
Ac005339.1
Ac005342.1
Ac005342.2
Ac005343.1
Ac005351.1
Ac005355.1
Ac005357.1
Ac005363.1
Ac005363.2
Ac005379.1
Ac005381.1
Ac005383.1
Ac005391.1
Ac005392.1
Ac005392.2
Ac005392.3
Ac005393.1
Ac005394.1
Ac005410.1
Ac005412.1
Ac005414.1
Ac005476.2
Ac005479.1
Ac005481.1
Ac005486.1
Ac005487.1
Ac005514.1
Ac005515.1
Ac005518.1
Ac005520.1
Ac005520.2
Ac005520.4
Ac005523.1
Ac005523.2
Ac005524.1
Ac005532.1
Ac005532.2
Ac005537.1
Ac005538.2
Ac005540.1
Ac005559.1
Ac005562.1
Ac005586.1
Ac005586.2
Ac005593.1
Ac005606.1
Ac005606.2
Ac005609.2
Ac005609.4
Ac005614.1
Ac005618.1
Ac005618.3
Ac005622.1
Ac005625.1
Ac005632.2
Ac005632.3
Ac005632.4
Ac005670.2
Ac005674.1
Ac005674.2
Ac005691.1
Ac005695.1
Ac005696.1
Ac005697.1
Ac005699.1
Ac005703.3
Ac005703.4
Ac005703.5
Ac005703.6
Ac005722.1
Ac005722.2
Ac005726.1
Ac005726.4
Ac005736.1
Ac005736.2
Ac005740.3
Ac005746.1
Ac005746.2
Ac005746.3
Ac005759.1
Ac005775.1
Ac005777.1
Ac005779.2
Ac005785.1
Ac005786.1
Ac005786.2
Ac005786.4
Ac005790.1
Ac005796.1
Ac005808.1
Ac005821.1
Ac005828.1
Ac005828.3
Ac005828.4
Ac005829.1
Ac005832.1
Ac005832.4
Ac005833.1
Ac005837.1
Ac005837.3
Ac005840.3
Ac005840.4
Ac005841.1
Ac005842.1
Ac005856.1
Ac005865.1
Ac005899.4
Ac005906.2
Ac005906.3
Ac005911.1
Ac005912.1
Ac005912.2
Ac005915.1
Ac005920.1
Ac005920.3
Ac005920.4
Ac005921.2
Ac005944.1
Ac005972.3
Ac005996.1
Ac005999.1
Ac006001.2
Ac006001.3
Ac006004.1
Ac006012.1
Ac006022.1
Ac006026.3
Ac006033.1
Ac006037.2
Ac006041.1
Ac006042.2
Ac006058.2
Ac006058.3
Ac006058.4
Ac006059.1
Ac006059.2
Ac006063.2
Ac006064.3
Ac006064.4
Ac006064.6
Ac006065.3
Ac006077.2
Ac006111.1
Ac006116.1
Ac006116.8
Ac006145.1
Ac006146.1
Ac006148.2
Ac006153.1
Ac006159.2
Ac006160.1
Ac006199.1
Ac006206.2
Ac006207.1
Ac006213.1
Ac006213.4
Ac006237.1
Ac006238.1
Ac006238.2
Ac006252.1
Ac006254.3
Ac006262.1
Ac006273.1
Ac006277.1
Ac006299.1
Ac006305.1
Ac006305.2
Ac006329.1
Ac006329.2
Ac006333.1
Ac006333.2
Ac006357.1
Ac006369.1
Ac006372.2
Ac006380.1
Ac006387.1
Ac006435.2
Ac006435.4
Ac006441.4
Ac006449.2
Ac006449.5
Ac006449.6
Ac006450.1
Ac006450.2
Ac006452.1
Ac006460.2
Ac006463.1
Ac006480.1
Ac006482.1
Ac006483.1
Ac006483.2
Ac006486.2
Ac006499.3
Ac006499.6
Ac006504.3
Ac006504.5
Ac006504.7
Ac006504.8
Ac006511.1
Ac006511.3
Ac006511.5
Ac006512.2
Ac006517.1
Ac006529.1
Ac006538.3
Ac006539.1
Ac006581.1
Ac006600.1
Ac006942.1
Ac006947.1
Ac006960.1
Ac006960.3
Ac006967.1
Ac006967.2
Ac006970.2
Ac006971.1
Ac006974.1
Ac006994.1
Ac006994.2
Ac007009.1
Ac007014.1
Ac007014.2
Ac007029.1
Ac007032.1
Ac007036.2
Ac007040.1
Ac007040.2
Ac007098.1
Ac007099.1
Ac007106.1
Ac007114.2
Ac007128.1
Ac007128.2
Ac007136.1
Ac007161.1
Ac007161.3
Ac007179.2
Ac007182.3
Ac007192.1
Ac007215.1
Ac007216.1
Ac007216.2
Ac007216.4
Ac007220.1
Ac007223.1
Ac007224.1
Ac007225.1
Ac007225.2
Ac007240.1
Ac007244.1
Ac007250.1
Ac007255.1
Ac007278.1
Ac007283.1
Ac007285.1
Ac007292.1
Ac007298.2
Ac007318.1
Ac007319.1
Ac007342.4
Ac007349.1
Ac007362.1
Ac007364.1
Ac007365.1
Ac007375.1
Ac007375.2
Ac007376.1
Ac007376.2
Ac007381.1
Ac007383.2
Ac007384.1
Ac007389.1
Ac007390.2
Ac007391.1
Ac007402.1
Ac007405.1
Ac007405.2
Ac007405.3
Ac007406.4
Ac007422.1
Ac007424.1
Ac007431.1
Ac007431.2
Ac007431.3
Ac007448.3
Ac007448.4
Ac007450.4
Ac007463.1
Ac007490.1
Ac007491.1
Ac007493.1
Ac007493.2
Ac007495.2
Ac007497.1
Ac007527.1
Ac007546.2
Ac007546.3
Ac007547.2
Ac007557.3
Ac007563.2
Ac007569.1
Ac007599.1
Ac007601.2
Ac007608.3
Ac007608.4
Ac007610.2
Ac007611.1
Ac007613.1
Ac007614.1
Ac007619.2
Ac007620.1
Ac007637.1
Ac007655.1
Ac007656.1
Ac007656.2
Ac007663.1
Ac007663.2
Ac007663.3
Ac007663.4
Ac007671.1
Ac007681.1
Ac007686.2
Ac007686.3
Ac007686.4
Ac007690.1
Ac007728.2
Ac007731.1
Ac007731.3
Ac007731.4
Ac007773.1
Ac007780.1
Ac007785.3
Ac007786.1
Ac007787.1
Ac007787.2
Ac007792.1
Ac007834.1
Ac007834.2
Ac007881.2
Ac007899.1
Ac007906.2
Ac007919.1
Ac007920.1
Ac007922.1
Ac007923.4
Ac007938.2
Ac007950.1
Ac007950.2
Ac007950.3
Ac007952.4
Ac007953.1
Ac007956.1
Ac007969.1
Ac007991.1
Ac007991.2
Ac007991.3
Ac007993.2
Ac007998.2
Ac007998.3
Ac007998.5
Ac008012.1
Ac008013.1
Ac008013.3
Ac008014.1
Ac008035.1
Ac008040.1
Ac008040.3
Ac008040.4
Ac008060.1
Ac008060.2
Ac008063.1
Ac008063.2
Ac008073.2
Ac008073.3
Ac008079.1
Ac008083.1
Ac008083.2
Ac008083.3
Ac008105.1
Ac008105.2
Ac008105.3
Ac008109.1
Ac008115.1
Ac008115.3
Ac008121.2
Ac008121.3
Ac008127.1
Ac008147.1
Ac008155.1
Ac008163.1
Ac008171.1
Ac008250.1
Ac008250.2
Ac008267.1
Ac008267.5
Ac008280.3
Ac008378.1
Ac008379.1
Ac008393.1
Ac008395.1
Ac008403.4
Ac008406.2
Ac008406.3
Ac008410.1
Ac008415.1
Ac008427.1
Ac008429.1
Ac008429.3
Ac008429.4
Ac008434.1
Ac008438.2
Ac008440.1
Ac008443.1
Ac008443.2
Ac008443.3
Ac008443.4
Ac008443.5
Ac008443.6
Ac008446.1
Ac008494.1
Ac008494.2
Ac008494.3
Ac008514.1
Ac008525.1
Ac008525.2
Ac008533.1
Ac008534.1
Ac008537.1
Ac008537.4
Ac008543.1
Ac008543.2
Ac008549.1
Ac008554.2
Ac008556.1
Ac008562.1
Ac008567.2
Ac008569.1
Ac008572.1
Ac008581.2
Ac008591.1
Ac008592.1
Ac008592.2
Ac008592.3
Ac008592.4
Ac008601.1
Ac008608.2
Ac008610.1
Ac008622.1
Ac008622.2
Ac008629.1
Ac008629.2
Ac008641.1
Ac008649.1
Ac008649.2
Ac008655.2
Ac008663.3
Ac008667.1
Ac008667.2
Ac008667.4
Ac008669.1
Ac008670.1
Ac008680.1
Ac008687.1
Ac008687.3
Ac008687.4
Ac008687.5
Ac008687.7
Ac008691.1
Ac008694.2
Ac008695.1
Ac008696.2
Ac008700.1
Ac008734.2
Ac008735.1
Ac008735.3
Ac008735.5
Ac008736.1
Ac008736.3
Ac008738.1
Ac008738.2
Ac008738.3
Ac008738.5
Ac008738.6
Ac008750.1
Ac008750.2
Ac008750.3
Ac008750.7
Ac008752.1
Ac008755.1
Ac008759.1
Ac008761.3
Ac008763.2
Ac008763.3
Ac008764.10
Ac008764.2
Ac008764.3
Ac008764.5
Ac008764.6
Ac008764.7
Ac008764.8
Ac008764.9
Ac008770.2
Ac008771.1
Ac008780.2
Ac008781.1
Ac008781.2
Ac008799.1
Ac008799.2
Ac008802.1
Ac008805.2
Ac008808.1
Ac008808.2
Ac008825.2
Ac008840.1
Ac008868.1
Ac008870.1
Ac008875.1
Ac008878.1
Ac008878.2
Ac008892.1
Ac008894.2
Ac008897.3
Ac008906.2
Ac008914.1
Ac008915.2
Ac008937.2
Ac008938.1
Ac008953.1
Ac008957.1
Ac008957.3
Ac008966.1
Ac008966.2
Ac008969.1
Ac008972.1
Ac008972.2
Ac008982.2
Ac008985.1
Ac008993.3
Ac009005.1
Ac009022.1
Ac009034.1
Ac009041.2
Ac009053.1
Ac009053.2
Ac009054.1
Ac009054.2
Ac009060.1
Ac009061.1
Ac009061.2
Ac009063.2
Ac009065.2
Ac009065.4
Ac009078.3
Ac009086.1
Ac009086.2
Ac009086.3
Ac009088.2
Ac009088.3
Ac009090.1
Ac009090.2
Ac009090.3
Ac009090.4
Ac009093.4
Ac009093.6
Ac009093.8
Ac009093.9
Ac009097.3
Ac009097.4
Ac009102.1
Ac009107.2
Ac009108.2
Ac009108.5
Ac009118.2
Ac009119.1
Ac009119.2
Ac009120.2
Ac009120.4
Ac009121.1
Ac009127.1
Ac009133.1
Ac009133.2
Ac009133.4
Ac009133.5
Ac009133.6
Ac009139.1
Ac009145.1
Ac009152.3
Ac009159.2
Ac009159.3
Ac009163.6
Ac009166.1
Ac009171.2
Ac009226.1
Ac009229.1
Ac009229.2
Ac009229.4
Ac009234.1
Ac009237.3
Ac009237.9
Ac009238.1
Ac009238.2
Ac009238.3
Ac009248.1
Ac009263.1
Ac009264.1
Ac009271.1
Ac009292.1
Ac009292.2
Ac009299.1
Ac009299.3
Ac009302.1
Ac009303.4
Ac009309.1
Ac009313.2
Ac009318.1
Ac009319.1
Ac009336.1
Ac009336.3
Ac009387.1
Ac009403.2
Ac009407.1
Ac009412.1
Ac009413.1
Ac009432.2
Ac009452.1
Ac009464.1
Ac009480.2
Ac009486.1
Ac009495.1
Ac009495.2
Ac009495.3
Ac009498.1
Ac009502.1
Ac009502.2
Ac009506.1
Ac009506.2
Ac009509.1
Ac009509.2
Ac009509.3
Ac009509.4
Ac009511.1
Ac009511.2
Ac009518.1
Ac009522.1
Ac009531.1
Ac009533.2
Ac009554.1
Ac009558.2
Ac009560.1
Ac009562.1
Ac009570.1
Ac009630.3
Ac009646.2
Ac009652.2
Ac009686.1
Ac009716.2
Ac009720.1
Ac009779.1
Ac009779.2
Ac009779.3
Ac009800.1
Ac009812.2
Ac009812.3
Ac009831.1
Ac009831.2
Ac009869.1
Ac009879.2
Ac009879.3
Ac009884.2
Ac009902.3
Ac009927.1
Ac009948.1
Ac009948.4
Ac009950.1
Ac009951.1
Ac009951.2
Ac009955.2
Ac009961.3
Ac009967.1
Ac009975.2
Ac009994.1
Ac010086.2
Ac010105.1
Ac010132.2
Ac010132.4
Ac010136.1
Ac010139.1
Ac010148.1
Ac010149.2
Ac010163.1
Ac010168.1
Ac010173.1
Ac010175.1
Ac010186.2
Ac010198.1
Ac010198.2
Ac010200.1
Ac010201.1
Ac010202.1
Ac010203.2
Ac010223.1
Ac010226.1
Ac010240.3
Ac010245.2
Ac010247.1
Ac010255.1
Ac010255.3
Ac010260.1
Ac010261.2
Ac010271.1
Ac010271.2
Ac010280.2
Ac010297.1
Ac010307.1
Ac010307.4
Ac010319.3
Ac010319.5
Ac010323.1
Ac010325.1
Ac010327.1
Ac010327.2
Ac010327.3
Ac010327.4
Ac010328.1
Ac010330.1
Ac010331.1
Ac010333.3
Ac010335.1
Ac010336.2
Ac010336.3
Ac010336.5
Ac010343.2
Ac010359.1
Ac010376.1
Ac010385.2
Ac010395.1
Ac010409.2
Ac010422.1
Ac010422.2
Ac010422.7
Ac010422.8
Ac010425.1
Ac010442.1
Ac010442.2
Ac010445.1
Ac010457.1
Ac010463.1
Ac010463.3
Ac010478.1
Ac010487.2
Ac010487.4
Ac010491.1
Ac010501.1
Ac010503.1
Ac010503.2
Ac010503.3
Ac010507.2
Ac010511.1
Ac010522.1
Ac010524.1
Ac010531.6
Ac010531.8
Ac010538.1
Ac010542.2
Ac010542.4
Ac010542.5
Ac010547.1
Ac010547.2
Ac010547.3
Ac010551.1
Ac010551.2
Ac010587.2
Ac010595.1
Ac010608.3
Ac010618.1
Ac010618.4
Ac010619.2
Ac010620.1
Ac010624.1
Ac010624.2
Ac010642.1
Ac010646.1
Ac010654.1
Ac010655.1
Ac010655.2
Ac010655.4
Ac010729.1
Ac010731.3
Ac010733.2
Ac010735.1
Ac010735.2
Ac010737.1
Ac010738.1
Ac010746.1
Ac010761.1
Ac010761.2
Ac010761.3
Ac010761.5
Ac010761.7
Ac010768.2
Ac010768.3
Ac010768.4
Ac010789.1
Ac010834.1
Ac010834.2
Ac010834.3
Ac010883.1
Ac010886.1
Ac010894.2
Ac010894.3
Ac010894.4
Ac010894.5
Ac010900.1
Ac010904.1
Ac010907.2
Ac010913.1
Ac010931.2
Ac010967.3
Ac010973.1
Ac010976.1
Ac010978.1
Ac010980.1
Ac010980.2
Ac010997.2
Ac010997.4
Ac010997.5
Ac010999.2
Ac011008.1
Ac011092.2
Ac011195.1
Ac011195.2
Ac011199.1
Ac011239.1
Ac011247.1
Ac011247.2
Ac011257.1
Ac011287.1
Ac011330.2
Ac011365.2
Ac011374.1
Ac011379.2
Ac011389.2
Ac011396.1
Ac011405.1
Ac011405.2
Ac011416.2
Ac011431.1
Ac011444.1
Ac011444.2
Ac011444.3
Ac011445.2
Ac011446.1
Ac011446.2
Ac011448.1
Ac011450.1
Ac011455.1
Ac011455.2
Ac011462.1
Ac011462.2
Ac011462.3
Ac011462.4
Ac011462.5
Ac011465.1
Ac011466.1
Ac011468.3
Ac011468.5
Ac011471.3
Ac011471.4
Ac011472.1
Ac011472.2
Ac011472.3
Ac011472.5
Ac011473.4
Ac011474.1
Ac011474.4
Ac011475.1
Ac011476.1
Ac011476.3
Ac011477.1
Ac011477.3
Ac011478.1
Ac011479.1
Ac011481.1
Ac011483.1
Ac011484.1
Ac011487.2
Ac011491.1
Ac011492.1
Ac011495.1
Ac011495.3
Ac011497.1
Ac011498.1
Ac011499.1
Ac011500.2
Ac011500.3
Ac011503.1
Ac011510.1
Ac011511.1
Ac011511.2
Ac011511.3
Ac011511.4
Ac011511.5
Ac011516.1
Ac011523.1
Ac011529.1
Ac011530.1
Ac011558.1
Ac011586.1
Ac011591.1
Ac011595.1
Ac011595.2
Ac011603.1
Ac011603.2
Ac011603.3
Ac011611.1
Ac011611.2
Ac011611.3
Ac011611.4
Ac011611.6
Ac011625.1
Ac011632.2
Ac011676.1
Ac011676.3
Ac011676.5
Ac011700.1
Ac011726.3
Ac011752.1
Ac011773.1
Ac011773.2
Ac011773.3
Ac011773.4
Ac011815.2
Ac011825.2
Ac011825.3
Ac011840.2
Ac011840.3
Ac011840.5
Ac011891.1
Ac011891.2
Ac011893.1
Ac011894.1
Ac011899.2
Ac011899.3
Ac011921.1
Ac011933.1
Ac011933.3
Ac011939.3
Ac011944.1
Ac011944.2
Ac011979.2
Ac012020.1
Ac012038.1
Ac012048.1
Ac012055.1
Ac012065.3
Ac012065.4
Ac012073.1
Ac012085.2
Ac012087.1
Ac012087.2
Ac012100.1
Ac012103.1
Ac012146.1
Ac012146.4
Ac012158.1
Ac012174.1
Ac012184.1
Ac012184.2
Ac012184.4
Ac012186.2
Ac012186.3
Ac012213.5
Ac012236.1
Ac012254.1
Ac012254.5
Ac012291.2
Ac012306.2
Ac012307.1
Ac012313.1
Ac012313.10
Ac012313.3
Ac012313.6
Ac012313.7
Ac012313.8
Ac012313.9
Ac012314.22
Ac012317.1
Ac012354.2
Ac012358.2
Ac012358.3
Ac012362.1
Ac012368.1
Ac012370.1
Ac012370.2
Ac012377.1
Ac012378.2
Ac012379.1
Ac012379.2
Ac012409.1
Ac012409.2
Ac012409.4
Ac012443.1
Ac012445.1
Ac012447.1
Ac012451.1
Ac012456.2
Ac012462.2
Ac012462.3
Ac012464.1
Ac012464.3
Ac012470.1
Ac012485.1
Ac012485.2
Ac012485.3
Ac012488.1
Ac012488.2
Ac012491.1
Ac012493.3
Ac012498.1
Ac012507.1
Ac012507.2
Ac012507.4
Ac012510.1
Ac012511.1
Ac012513.3
Ac012531.1
Ac012531.2
Ac012531.3
Ac012531.4
Ac012531.5
Ac012555.1
Ac012560.1
Ac012568.1
Ac012569.1
Ac012574.1
Ac012588.1
Ac012613.1
Ac012613.2
Ac012615.1
Ac012615.5
Ac012618.3
Ac012629.2
Ac012640.2
Ac012640.3
Ac012645.1
Ac012645.3
Ac012668.2
Ac012668.3
Ac012673.1
Ac012676.3
Ac012676.5
Ac013264.1
Ac013270.1
Ac013275.1
Ac013356.4
Ac013391.1
Ac013391.3
Ac013394.1
Ac013399.1
Ac013400.1
Ac013403.1
Ac013410.1
Ac013417.1
Ac013429.1
Ac013451.2
Ac013460.1
Ac013468.1
Ac013472.1
Ac013472.3
Ac013476.1
Ac013476.2
Ac013549.3
Ac013553.3
Ac013553.4
Ac013565.1
Ac013565.3
Ac013643.1
Ac013652.1
Ac013652.2
Ac013701.1
Ac013717.1
Ac013726.1
Ac013727.1
Ac013731.1
Ac013791.1
Ac015468.1
Ac015468.2
Ac015574.1
Ac015660.1
Ac015687.1
Ac015689.1
Ac015712.1
Ac015712.2
Ac015712.4
Ac015712.5
Ac015712.6
Ac015722.2
Ac015726.2
Ac015771.1
Ac015795.1
Ac015802.1
Ac015802.2
Ac015802.4
Ac015802.5
Ac015802.6
Ac015813.1
Ac015813.2
Ac015813.4
Ac015813.5
Ac015813.7
Ac015818.5
Ac015818.6
Ac015819.2
Ac015819.3
Ac015845.1
Ac015849.2
Ac015849.5
Ac015853.1
Ac015853.2
Ac015871.3
Ac015871.4
Ac015871.5
Ac015878.2
Ac015883.1
Ac015908.2
Ac015908.4
Ac015908.6
Ac015908.7
Ac015909.1
Ac015909.3
Ac015909.5
Ac015910.1
Ac015911.2
Ac015911.9
Ac015912.3
Ac015921.1
Ac015922.2
Ac015936.1
Ac015936.2
Ac015967.1
Ac015977.2
Ac015982.1
Ac016026.1
Ac016027.1
Ac016144.1
Ac016229.2
Ac016266.1
Ac016292.1
Ac016292.2
Ac016355.1
Ac016394.1
Ac016405.1
Ac016405.2
Ac016571.1
Ac016575.1
Ac016582.2
Ac016582.3
Ac016586.1
Ac016588.2
Ac016590.3
Ac016596.1
Ac016597.1
Ac016598.2
Ac016629.1
Ac016629.2
Ac016629.3
Ac016683.1
Ac016687.2
Ac016696.1
Ac016700.1
Ac016700.3
Ac016705.1
Ac016708.1
Ac016710.1
Ac016716.1
Ac016717.3
Ac016722.1
Ac016722.2
Ac016727.1
Ac016735.1
Ac016737.1
Ac016738.1
Ac016745.2
Ac016747.1
Ac016766.1
Ac016773.1
Ac016831.1
Ac016831.2
Ac016831.3
Ac016831.4
Ac016831.5
Ac016831.7
Ac016866.1
Ac016876.1
Ac016876.2
Ac016877.1
Ac016877.2
Ac016877.3
Ac016885.3
Ac016894.1
Ac016903.1
Ac016903.2
Ac016910.1
Ac016912.1
Ac016924.1
Ac016949.1
Ac016957.1
Ac016957.2
Ac016994.1
Ac016999.1
Ac017002.1
Ac017002.5
Ac017002.6
Ac017006.1
Ac017006.2
Ac017007.1
Ac017007.5
Ac017015.2
Ac017048.2
Ac017078.1
Ac017079.2
Ac017081.1
Ac017083.1
Ac017100.1
Ac017100.2
Ac017104.1
Ac017104.3
Ac017116.1
Ac018362.1
Ac018362.3
Ac018371.1
Ac018410.1
Ac018410.2
Ac018413.1
Ac018442.3
Ac018450.1
Ac018462.1
Ac018464.1
Ac018511.1
Ac018521.1
Ac018521.2
Ac018521.3
Ac018521.4
Ac018521.5
Ac018521.7
Ac018529.2
Ac018529.3
Ac018552.2
Ac018552.3
Ac018553.2
Ac018557.1
Ac018558.3
Ac018558.5
Ac018607.1
Ac018616.1
Ac018629.1
Ac018634.1
Ac018635.1
Ac018635.2
Ac018639.1
Ac018647.1
Ac018647.2
Ac018653.1
Ac018653.2
Ac018653.4
Ac018659.2
Ac018680.1
Ac018682.2
Ac018690.1
Ac018692.1
Ac018695.4
Ac018697.1
Ac018714.1
Ac018716.2
Ac018730.1
Ac018754.1
Ac018755.2
Ac018755.3
Ac018755.4
Ac018761.1
Ac018761.2
Ac018761.3
Ac018766.1
Ac018781.1
Ac018809.1
Ac018814.1
Ac018816.1
Ac018845.3
Ac018865.1
Ac018868.1
Ac018880.1
Ac018892.3
Ac018904.1
Ac018904.2
Ac018926.2
Ac018931.1
Ac019055.1
Ac019064.1
Ac019068.1
Ac019069.1
Ac019070.1
Ac019080.1
Ac019097.1
Ac019103.1
Ac019117.1
Ac019117.2
Ac019117.3
Ac019129.1
Ac019129.2
Ac019131.1
Ac019193.3
Ac019197.1
Ac019205.1
Ac019206.1
Ac019209.1
Ac019209.2
Ac019209.3
Ac019211.1
Ac019226.1
Ac019254.1
Ac019254.2
Ac019257.1
Ac019257.2
Ac019257.8
Ac019257.9
Ac019278.1
Ac019294.2
Ac019294.3
Ac019349.1
Ac020558.1
Ac020593.1
Ac020594.1
Ac020611.2
Ac020612.1
Ac020612.2
Ac020636.1
Ac020636.2
Ac020656.2
Ac020658.6
Ac020659.1
Ac020661.1
Ac020661.3
Ac020663.2
Ac020743.2
Ac020743.3
Ac020763.1
Ac020763.2
Ac020763.5
Ac020765.2
Ac020765.3
Ac020765.5
Ac020779.1
Ac020779.2
Ac020891.1
Ac020892.1
Ac020899.1
Ac020904.1
Ac020904.2
Ac020904.3
Ac020905.1
Ac020907.1
Ac020907.3
Ac020907.4
Ac020907.5
Ac020907.6
Ac020909.1
Ac020909.2
Ac020909.3
Ac020911.1
Ac020913.1
Ac020913.2
Ac020914.1
Ac020914.2
Ac020914.3
Ac020914.4
Ac020914.5
Ac020915.1
Ac020915.5
Ac020916.2
Ac020917.4
Ac020922.1
Ac020922.4
Ac020923.1
Ac020928.1
Ac020928.2
Ac020928.3
Ac020934.1
Ac020934.2
Ac020978.4
Ac020978.9
Ac021016.3
Ac021028.1
Ac021054.1
Ac021074.3
Ac021078.1
Ac021092.1
Ac021097.2
Ac021106.3
Ac021146.1
Ac021146.4
Ac021146.6
Ac021151.1
Ac021180.1
Ac021188.1
Ac021205.1
Ac021218.1
Ac021220.1
Ac021269.1
Ac021269.2
Ac021321.1
Ac021422.1
Ac021443.1
Ac021517.1
Ac021549.1
Ac021594.1
Ac021594.2
Ac021613.1
Ac021660.2
Ac021683.2
Ac021683.3
Ac021683.4
Ac021698.1
Ac021736.1
Ac021739.2
Ac021739.5
Ac021744.1
Ac021755.2
Ac021755.3
Ac021766.1
Ac021818.1
Ac021818.2
Ac021876.1
Ac021915.1
Ac021915.2
Ac022001.3
Ac022007.1
Ac022022.1
Ac022028.2
Ac022031.2
Ac022075.1
Ac022080.2
Ac022092.1
Ac022098.1
Ac022098.3
Ac022098.4
Ac022113.1
Ac022113.2
Ac022118.1
Ac022126.1
Ac022137.1
Ac022137.2
Ac022137.3
Ac022144.1
Ac022146.2
Ac022154.1
Ac022167.3
Ac022167.4
Ac022167.5
Ac022173.1
Ac022182.1
Ac022182.2
Ac022196.1
Ac022201.2
Ac022211.2
Ac022211.4
Ac022217.2
Ac022217.3
Ac022239.1
Ac022296.1
Ac022296.3
Ac022306.2
Ac022364.2
Ac022384.1
Ac022387.1
Ac022400.1
Ac022400.6
Ac022405.1
Ac022413.1
Ac022414.1
Ac022415.1
Ac022424.2
Ac022431.1
Ac022441.1
Ac022441.2
Ac022493.2
Ac022498.2
Ac022506.1
Ac022509.1
Ac022509.3
Ac022509.4
Ac022511.1
Ac022513.1
Ac022517.1
Ac022568.1
Ac022596.2
Ac022613.1
Ac022613.2
Ac022616.2
Ac022616.5
Ac022616.6
Ac022616.7
Ac022616.8
Ac022634.1
Ac022634.2
Ac022662.1
Ac022679.1
Ac022706.1
Ac022726.2
Ac022730.3
Ac022730.4
Ac022733.1
Ac022748.1
Ac022748.2
Ac022762.2
Ac022784.1
Ac022784.3
Ac022784.4
Ac022795.1
Ac022819.1
Ac022872.1
Ac022915.1
Ac022916.2
Ac022916.3
Ac022966.1
Ac022968.1
Ac022973.2
Ac023024.1
Ac023043.1
Ac023043.4
Ac023050.1
Ac023050.4
Ac023051.1
Ac023095.1
Ac023115.1
Ac023128.1
Ac023137.1
Ac023141.10
Ac023141.2
Ac023141.6
Ac023157.2
Ac023157.3
Ac023194.3
Ac023300.1
Ac023347.1
Ac023355.1
Ac023389.1
Ac023421.2
Ac023469.2
Ac023509.1
Ac023509.3
Ac023509.5
Ac023510.2
Ac023590.1
Ac023632.2
Ac023669.1
Ac023790.2
Ac023794.3
Ac023794.5
Ac023824.3
Ac023824.4
Ac023830.1
Ac023855.1
Ac023866.1
Ac023886.1
Ac023906.1
Ac023906.3
Ac023906.4
Ac023908.1
Ac023908.3
Ac023946.1
Ac023983.1
Ac023983.2
Ac024022.1
Ac024028.1
Ac024075.3
Ac024084.1
Ac024085.1
Ac024145.1
Ac024224.2
Ac024230.1
Ac024243.1
Ac024257.3
Ac024267.1
Ac024267.2
Ac024267.4
Ac024267.6
Ac024270.4
Ac024293.1
Ac024451.2
Ac024451.3
Ac024451.4
Ac024475.1
Ac024475.2
Ac024475.4
Ac024558.1
Ac024559.2
Ac024580.2
Ac024581.1
Ac024598.1
Ac024619.1
Ac024619.3
Ac024619.4
Ac024651.2
Ac024681.1
Ac024681.2
Ac024901.1
Ac024909.1
Ac024940.1
Ac024940.2
Ac024940.4
Ac024941.2
Ac024958.1
Ac025031.1
Ac025031.2
Ac025031.4
Ac025031.5
Ac025034.2
Ac025035.1
Ac025048.1
Ac025048.2
Ac025048.4
Ac025048.6
Ac025062.2
Ac025062.3
Ac025125.1
Ac025162.1
Ac025162.2
Ac025164.1
Ac025165.1
Ac025165.2
Ac025165.3
Ac025165.5
Ac025166.1
Ac025171.2
Ac025171.3
Ac025171.5
Ac025181.2
Ac025183.1
Ac025188.1
Ac025198.1
Ac025211.1
Ac025254.1
Ac025257.1
Ac025259.2
Ac025262.1
Ac025262.3
Ac025263.1
Ac025271.1
Ac025271.3
Ac025271.4
Ac025279.1
Ac025279.2
Ac025280.1
Ac025280.2
Ac025283.1
Ac025283.3
Ac025287.2
Ac025287.3
Ac025419.1
Ac025437.3
Ac025437.4
Ac025442.1
Ac025458.1
Ac025459.1
Ac025465.2
Ac025470.1
Ac025470.2
Ac025518.1
Ac025524.2
Ac025539.1
Ac025566.1
Ac025569.1
Ac025580.1
Ac025580.2
Ac025580.3
Ac025647.1
Ac025682.1
Ac025752.1
Ac025754.1
Ac025755.1
Ac025766.1
Ac025809.1
Ac025822.2
Ac025857.2
Ac025884.2
Ac025887.2
Ac025946.1
Ac025947.1
Ac026100.1
Ac026120.1
Ac026124.2
Ac026150.1
Ac026191.1
Ac026202.3
Ac026250.1
Ac026254.2
Ac026304.1
Ac026310.2
Ac026310.3
Ac026316.2
Ac026316.4
Ac026333.2
Ac026333.3
Ac026336.1
Ac026336.3
Ac026348.1
Ac026353.1
Ac026355.2
Ac026356.1
Ac026362.1
Ac026362.2
Ac026369.2
Ac026369.3
Ac026391.1
Ac026396.1
Ac026401.1
Ac026401.2
Ac026412.1
Ac026412.3
Ac026458.2
Ac026461.1
Ac026461.3
Ac026461.4
Ac026462.3
Ac026462.4
Ac026462.5
Ac026470.1
Ac026470.3
Ac026470.4
Ac026471.1
Ac026471.2
Ac026583.1
Ac026688.2
Ac026691.1
Ac026704.1
Ac026726.1
Ac026740.1
Ac026740.3
Ac026746.1
Ac026765.1
Ac026765.2
Ac026770.1
Ac026780.1
Ac026785.1
Ac026786.1
Ac026790.1
Ac026803.2
Ac026894.1
Ac026904.1
Ac026954.1
Ac026954.3
Ac026979.2
Ac027026.1
Ac027031.2
Ac027045.1
Ac027088.1
Ac027088.2
Ac027088.3
Ac027097.1
Ac027117.1
Ac027117.2
Ac027176.1
Ac027176.2
Ac027228.3
Ac027229.1
Ac027237.3
Ac027237.4
Ac027243.1
Ac027277.2
Ac027279.1
Ac027281.1
Ac027281.2
Ac027287.2
Ac027288.1
Ac027290.1
Ac027307.1
Ac027307.2
Ac027308.1
Ac027309.1
Ac027312.1
Ac027313.1
Ac027319.1
Ac027338.1
Ac027338.2
Ac027369.6
Ac027449.1
Ac027455.1
Ac027544.3
Ac027575.2
Ac027601.1
Ac027601.3
Ac027613.1
Ac027644.1
Ac027644.4
Ac027682.5
Ac027702.1
Ac027763.1
Ac027801.1
Ac027801.3
Ac027801.4
Ac032011.1
Ac032044.1
Ac034102.3
Ac034102.4
Ac034102.5
Ac034102.6
Ac034102.7
Ac034102.8
Ac034105.2
Ac034114.1
Ac034187.1
Ac034198.2
Ac034199.1
Ac034205.2
Ac034206.1
Ac034213.1
Ac034223.1
Ac034228.1
Ac034228.2
Ac034234.1
Ac034236.3
Ac034243.1
Ac034245.1
Ac036103.1
Ac036108.1
Ac036164.1
Ac036176.1
Ac036214.1
Ac036214.4
Ac036222.2
Ac037198.1
Ac037198.2
Ac037450.1
Ac037459.1
Ac037459.2
Ac037459.4
Ac037487.4
Ac040160.1
Ac040162.1
Ac040169.1
Ac040169.2
Ac040169.3
Ac040169.4
Ac040173.1
Ac040904.1
Ac040977.1
Ac044784.1
Ac044802.1
Ac044802.2
Ac044810.2
Ac044839.1
Ac044839.2
Ac044849.1
Ac044860.2
Ac044860.3
Ac046130.1
Ac046143.1
Ac046158.1
Ac046185.1
Ac046185.3
Ac048334.1
Ac048337.1
Ac048338.1
Ac048341.1
Ac048341.2
Ac048344.3
Ac048344.4
Ac048380.2
Ac048382.4
Ac048382.5
Ac048383.1
Ac048387.1
Ac051619.1
Ac051619.10
Ac051619.3
Ac051619.4
Ac051619.7
Ac051619.8
Ac051649.1
Ac053481.3
Ac053503.1
Ac053503.2
Ac053503.3
Ac053527.1
Ac055720.2
Ac055733.3
Ac055854.1
Ac055876.1
Ac055876.3
Ac055878.1
Ac058822.1
Ac060766.3
Ac060771.1
Ac060780.2
Ac061975.1
Ac061992.1
Ac061999.1
Ac062020.1
Ac062028.1
Ac062031.1
Ac062037.2
Ac063919.1
Ac063944.1
Ac063947.1
Ac063948.1
Ac063950.1
Ac063952.1
Ac063960.2
Ac063961.1
Ac063962.1
Ac063976.1
Ac063977.1
Ac063977.2
Ac063977.3
Ac064799.2
Ac064801.1
Ac064805.1
Ac064805.2
Ac064807.1
Ac064807.3
Ac064834.1
Ac064871.1
Ac064875.1
Ac066595.1
Ac066612.2
Ac066692.1
Ac067750.1
Ac067751.1
Ac067852.1
Ac067852.2
Ac067852.3
Ac067904.2
Ac067930.1
Ac067930.3
Ac067930.4
Ac067930.5
Ac067931.2
Ac067942.1
Ac067945.3
Ac067968.1
Ac068025.1
Ac068050.1
Ac068058.1
Ac068075.1
Ac068112.1
Ac068134.1
Ac068134.2
Ac068134.3
Ac068134.4
Ac068152.1
Ac068205.1
Ac068205.2
Ac068228.1
Ac068234.1
Ac068234.3
Ac068254.2
Ac068287.1
Ac068305.2
Ac068338.2
Ac068389.1
Ac068389.2
Ac068413.1
Ac068418.1
Ac068446.3
Ac068473.3
Ac068481.1
Ac068489.1
Ac068491.4
Ac068512.1
Ac068531.1
Ac068580.1
Ac068594.1
Ac068594.2
Ac068620.1
Ac068620.3
Ac068631.1
Ac068631.3
Ac068657.1
Ac068669.1
Ac068672.1
Ac068724.3
Ac068726.1
Ac068733.3
Ac068759.1
Ac068768.1
Ac068769.1
Ac068790.2
Ac068790.8
Ac068831.6
Ac068870.1
Ac068870.2
Ac068870.3
Ac068880.4
Ac068888.1
Ac068898.2
Ac068946.1
Ac068946.2
Ac068987.1
Ac068987.3
Ac068993.2
Ac069079.1
Ac069113.1
Ac069113.2
Ac069113.3
Ac069120.1
Ac069148.1
Ac069157.1
Ac069185.1
Ac069200.1
Ac069209.1
Ac069213.1
Ac069213.2
Ac069228.1
Ac069234.4
Ac069234.5
Ac069257.3
Ac069262.1
Ac069271.1
Ac069272.1
Ac069277.1
Ac069281.1
Ac069281.2
Ac069294.1
Ac069307.1
Ac069360.1
Ac069366.1
Ac069368.1
Ac069410.1
Ac069444.2
Ac069454.1
Ac069503.2
Ac069503.3
Ac069528.2
Ac069547.1
Ac072022.2
Ac072052.1
Ac072062.1
Ac073046.1
Ac073046.2
Ac073050.1
Ac073063.1
Ac073072.1
Ac073091.1
Ac073111.1
Ac073111.3
Ac073111.4
Ac073111.5
Ac073115.2
Ac073127.1
Ac073130.1
Ac073130.2
Ac073136.1
Ac073137.1
Ac073172.1
Ac073174.1
Ac073176.2
Ac073195.1
Ac073210.2
Ac073257.1
Ac073257.2
Ac073263.1
Ac073283.1
Ac073283.2
Ac073283.3
Ac073284.1
Ac073288.1
Ac073288.2
Ac073310.1
Ac073314.1
Ac073316.1
Ac073316.2
Ac073316.3
Ac073320.1
Ac073321.1
Ac073332.1
Ac073333.1
Ac073342.1
Ac073342.3
Ac073346.1
Ac073349.1
Ac073352.1
Ac073358.1
Ac073359.1
Ac073365.1
Ac073367.1
Ac073370.1
Ac073387.1
Ac073389.1
Ac073389.2
Ac073476.4
Ac073508.1
Ac073508.2
Ac073508.3
Ac073517.1
Ac073522.1
Ac073530.1
Ac073539.7
Ac073569.2
Ac073573.1
Ac073578.2
Ac073578.4
Ac073583.1
Ac073585.1
Ac073592.1
Ac073592.3
Ac073592.4
Ac073592.6
Ac073592.7
Ac073592.8
Ac073592.9
Ac073610.1
Ac073610.3
Ac073611.1
Ac073611.2
Ac073626.1
Ac073648.6
Ac073651.1
Ac073651.2
Ac073655.1
Ac073842.1
Ac073857.1
Ac073861.1
Ac073862.2
Ac073869.1
Ac073869.5
Ac073869.9
Ac073878.2
Ac073896.1
Ac073896.2
Ac073896.5
Ac073900.1
Ac073916.1
Ac073957.1
Ac073957.2
Ac073957.3
Ac073964.1
Ac074029.2
Ac074032.1
Ac074044.1
Ac074085.1
Ac074085.2
Ac074087.1
Ac074091.1
Ac074101.1
Ac074117.1
Ac074134.1
Ac074135.1
Ac074138.1
Ac074141.1
Ac074143.1
Ac074143.2
Ac074194.1
Ac074194.2
Ac074212.1
Ac074257.1
Ac074286.1
Ac074338.1
Ac074344.1
Ac074351.1
Ac074366.1
Ac074389.1
Ac074389.2
Ac074389.3
Ac078785.1
Ac078788.1
Ac078802.1
Ac078828.1
Ac078842.2
Ac078846.1
Ac078852.2
Ac078857.1
Ac078860.1
Ac078864.1
Ac078880.1
Ac078880.2
Ac078881.1
Ac078882.1
Ac078883.1
Ac078883.2
Ac078886.1
Ac078899.3
Ac078899.4
Ac078909.1
Ac078909.2
Ac078923.1
Ac078925.1
Ac078929.1
Ac078942.1
Ac078960.1
Ac078962.4
Ac078974.1
Ac079031.2
Ac079035.1
Ac079061.1
Ac079080.1
Ac079089.1
Ac079117.1
Ac079140.1
Ac079145.1
Ac079171.1
Ac079174.1
Ac079174.2
Ac079200.1
Ac079209.1
Ac079296.1
Ac079305.1
Ac079305.2
Ac079313.1
Ac079313.2
Ac079322.1
Ac079325.1
Ac079328.2
Ac079331.1
Ac079331.2
Ac079336.1
Ac079336.4
Ac079336.6
Ac079336.7
Ac079340.2
Ac079341.1
Ac079341.2
Ac079354.2
Ac079360.1
Ac079384.1
Ac079411.1
Ac079414.3
Ac079416.3
Ac079447.1
Ac079466.1
Ac079594.2
Ac079598.3
Ac079600.2
Ac079600.3
Ac079602.3
Ac079610.2
Ac079610.3
Ac079742.1
Ac079753.1
Ac079760.2
Ac079766.1
Ac079779.2
Ac079790.1
Ac079791.1
Ac079801.1
Ac079804.2
Ac079807.1
Ac079834.2
Ac079848.1
Ac079858.1
Ac079866.1
Ac079866.2
Ac079880.2
Ac079905.2
Ac079907.1
Ac079917.1
Ac079922.2
Ac079944.1
Ac079949.1
Ac079949.2
Ac079987.1
Ac079988.1
Ac080013.1
Ac080038.1
Ac080038.2
Ac080038.3
Ac080068.1
Ac080075.1
Ac080080.1
Ac080112.1
Ac080112.3
Ac080128.2
Ac080129.1
Ac080129.2
Ac082651.1
Ac082651.2
Ac083795.2
Ac083798.1
Ac083798.2
Ac083800.1
Ac083801.2
Ac083805.2
Ac083805.3
Ac083837.1
Ac083841.1
Ac083841.4
Ac083843.2
Ac083855.1
Ac083867.1
Ac083873.1
Ac083880.1
Ac083949.1
Ac083973.1
Ac084018.1
Ac084018.2
Ac084024.4
Ac084026.2
Ac084030.1
Ac084032.1
Ac084033.2
Ac084048.1
Ac084082.1
Ac084116.1
Ac084121.13
Ac084125.1
Ac084125.2
Ac084125.4
Ac084128.1
Ac084211.1
Ac084262.1
Ac084262.2
Ac084337.2
Ac084346.1
Ac084357.3
Ac084368.1
Ac084398.1
Ac084754.1
Ac084757.1
Ac084757.3
Ac084759.1
Ac084759.3
Ac084781.2
Ac084783.1
Ac084809.1
Ac084809.2
Ac084816.1
Ac084819.1
Ac084859.1
Ac084864.1
Ac084866.2
Ac084871.2
Ac084876.1
Ac084876.2
Ac084879.1
Ac084880.3
Ac087045.1
Ac087045.2
Ac087071.1
Ac087163.2
Ac087163.3
Ac087164.1
Ac087190.2
Ac087222.1
Ac087239.1
Ac087241.1
Ac087241.2
Ac087257.1
Ac087257.2
Ac087269.1
Ac087273.1
Ac087273.2
Ac087283.1
Ac087286.1
Ac087286.2
Ac087286.3
Ac087289.1
Ac087289.3
Ac087289.4
Ac087289.6
Ac087292.1
Ac087294.1
Ac087311.1
Ac087318.1
Ac087379.1
Ac087379.2
Ac087385.1
Ac087385.2
Ac087385.3
Ac087392.1
Ac087392.2
Ac087392.5
Ac087393.2
Ac087439.2
Ac087441.2
Ac087457.1
Ac087477.2
Ac087477.5
Ac087481.3
Ac087491.1
Ac087498.2
Ac087500.1
Ac087516.1
Ac087516.2
Ac087518.1
Ac087521.1
Ac087521.2
Ac087521.3
Ac087564.1
Ac087588.2
Ac087591.1
Ac087612.1
Ac087620.1
Ac087623.2
Ac087623.3
Ac087633.2
Ac087641.1
Ac087645.1
Ac087645.2
Ac087645.3
Ac087651.1
Ac087664.3
Ac087667.1
Ac087672.2
Ac087721.2
Ac087741.2
Ac087741.3
Ac087749.1
Ac087752.3
Ac087762.1
Ac087762.2
Ac087763.1
Ac087783.1
Ac087821.1
Ac087863.1
Ac087888.1
Ac087893.1
Ac087894.3
Ac087897.2
Ac089987.1
Ac089998.4
Ac089999.1
Ac090004.1
Ac090023.2
Ac090049.2
Ac090099.2
Ac090099.3
Ac090114.2
Ac090114.3
Ac090115.1
Ac090124.1
Ac090150.2
Ac090152.1
Ac090159.1
Ac090164.1
Ac090164.3
Ac090164.4
Ac090181.2
Ac090186.1
Ac090192.1
Ac090192.2
Ac090193.1
Ac090197.1
Ac090213.1
Ac090220.1
Ac090241.1
Ac090241.2
Ac090260.1
Ac090281.1
Ac090283.1
Ac090286.1
Ac090360.1
Ac090376.1
Ac090409.2
Ac090415.1
Ac090415.2
Ac090502.1
Ac090506.1
Ac090510.1
Ac090510.2
Ac090517.1
Ac090519.2
Ac090527.2
Ac090527.3
Ac090531.1
Ac090541.1
Ac090559.1
Ac090559.2
Ac090578.1
Ac090587.1
Ac090587.2
Ac090589.1
Ac090592.1
Ac090607.1
Ac090607.5
Ac090616.1
Ac090617.1
Ac090617.3
Ac090617.4
Ac090617.5
Ac090617.6
Ac090617.7
Ac090617.8
Ac090617.9
Ac090625.1
Ac090627.1
Ac090666.1
Ac090679.1
Ac090686.1
Ac090692.1
Ac090692.2
Ac090692.3
Ac090699.1
Ac090735.1
Ac090753.1
Ac090772.2
Ac090774.1
Ac090791.1
Ac090796.1
Ac090820.1
Ac090825.1
Ac090826.1
Ac090826.2
Ac090833.1
Ac090844.2
Ac090877.2
Ac090888.2
Ac090948.2
Ac090952.1
Ac090970.1
Ac090971.1
Ac090971.5
Ac090983.1
Ac091013.1
Ac091044.1
Ac091045.1
Ac091046.2
Ac091057.5
Ac091057.6
Ac091059.2
Ac091060.1
Ac091073.1
Ac091076.1
Ac091114.1
Ac091117.1
Ac091117.2
Ac091133.2
Ac091133.3
Ac091133.4
Ac091138.1
Ac091152.4
Ac091153.1
Ac091153.3
Ac091153.4
Ac091167.2
Ac091167.3
Ac091167.5
Ac091167.6
Ac091167.7
Ac091170.1
Ac091173.1
Ac091180.2
Ac091180.3
Ac091180.4
Ac091180.5
Ac091182.1
Ac091212.1
Ac091230.1
Ac091271.1
Ac091286.1
Ac091304.6
Ac091390.2
Ac091390.4
Ac091435.2
Ac091492.1
Ac091544.3
Ac091551.1
Ac091563.1
Ac091564.2
Ac091564.3
Ac091564.4
Ac091564.6
Ac091564.7
Ac091588.2
Ac091607.1
Ac091729.3
Ac091769.2
Ac091799.1
Ac091806.1
Ac091812.1
Ac091814.1
Ac091820.1
Ac091832.1
Ac091849.2
Ac091885.2
Ac091917.1
Ac091917.2
Ac091925.1
Ac091939.1
Ac091944.1
Ac091948.1
Ac091953.4
Ac091953.5
Ac091959.1
Ac091959.3
Ac091965.5
Ac091973.1
Ac091982.3
Ac092013.1
Ac092045.1
Ac092053.1
Ac092053.2
Ac092053.3
Ac092058.1
Ac092059.1
Ac092068.1
Ac092070.1
Ac092070.2
Ac092072.1
Ac092110.1
Ac092112.1
Ac092115.1
Ac092115.2
Ac092115.3
Ac092117.1
Ac092117.2
Ac092118.1
Ac092118.2
Ac092119.3
Ac092123.1
Ac092127.2
Ac092135.1
Ac092135.2
Ac092135.3
Ac092140.1
Ac092142.1
Ac092142.2
Ac092143.1
Ac092143.2
Ac092143.3
Ac092145.1
Ac092153.1
Ac092155.1
Ac092159.2
Ac092164.1
Ac092168.2
Ac092171.1
Ac092171.3
Ac092171.4
Ac092171.5
Ac092184.1
Ac092185.1
Ac092198.1
Ac092265.1
Ac092279.1
Ac092287.1
Ac092295.1
Ac092295.2
Ac092296.2
Ac092296.3
Ac092306.1
Ac092324.1
Ac092335.1
Ac092338.3
Ac092343.1
Ac092364.1
Ac092368.1
Ac092368.3
Ac092375.1
Ac092378.1
Ac092378.2
Ac092384.1
Ac092384.2
Ac092384.3
Ac092393.1
Ac092418.1
Ac092422.1
Ac092435.1
Ac092451.2
Ac092451.3
Ac092468.1
Ac092473.1
Ac092490.2
Ac092490.3
Ac092535.3
Ac092535.4
Ac092567.1
Ac092570.2
Ac092570.3
Ac092573.2
Ac092587.1
Ac092597.1
Ac092598.1
Ac092608.3
Ac092612.1
Ac092634.3
Ac092634.4
Ac092638.2
Ac092645.1
Ac092647.5
Ac092650.2
Ac092652.3
Ac092666.1
Ac092666.2
Ac092667.1
Ac092687.1
Ac092687.2
Ac092691.1
Ac092718.1
Ac092718.6
Ac092718.7
Ac092720.1
Ac092723.3
Ac092723.4
Ac092723.5
Ac092724.1
Ac092745.1
Ac092745.2
Ac092747.1
Ac092754.1
Ac092755.2
Ac092756.1
Ac092798.1
Ac092801.1
Ac092807.1
Ac092807.2
Ac092807.3
Ac092809.3
Ac092809.4
Ac092811.1
Ac092811.2
Ac092821.3
Ac092835.1
Ac092839.2
Ac092849.1
Ac092849.2
Ac092851.1
Ac092865.3
Ac092868.1
Ac092868.2
Ac092868.3
Ac092894.1
Ac092902.4
Ac092902.5
Ac092903.1
Ac092910.1
Ac092910.3
Ac092919.2
Ac092925.1
Ac092941.2
Ac092944.1
Ac092953.2
Ac092958.2
Ac092958.4
Ac092991.1
Ac093001.1
Ac093010.2
Ac093025.1
Ac093063.1
Ac093072.1
Ac093074.1
Ac093083.1
Ac093107.2
Ac093151.3
Ac093152.1
Ac093154.1
Ac093155.2
Ac093155.3
Ac093157.1
Ac093162.1
Ac093248.1
Ac093249.2
Ac093249.3
Ac093249.4
Ac093249.5
Ac093277.1
Ac093278.1
Ac093281.2
Ac093292.1
Ac093303.1
Ac093323.1
Ac093323.2
Ac093323.3
Ac093325.1
Ac093334.1
Ac093390.1
Ac093423.3
Ac093424.1
Ac093484.2
Ac093484.3
Ac093484.4
Ac093495.1
Ac093503.1
Ac093503.3
Ac093510.1
Ac093512.1
Ac093512.2
Ac093520.1
Ac093525.1
Ac093525.7
Ac093525.8
Ac093535.1
Ac093581.1
Ac093585.1
Ac093620.1
Ac093627.4
Ac093627.5
Ac093635.1
Ac093663.2
Ac093673.1
Ac093673.2
Ac093698.2
Ac093700.1
Ac093714.1
Ac093732.1
Ac093732.2
Ac093734.1
Ac093752.1
Ac093752.2
Ac093767.1
Ac093797.1
Ac093821.1
Ac093827.4
Ac093833.1
Ac093895.1
Ac093899.2
Ac093903.1
Ac093904.1
Ac093904.2
Ac093911.1
Ac095050.1
Ac095056.1
Ac095057.1
Ac095057.2
Ac095060.1
Ac096531.2
Ac096536.1
Ac096536.2
Ac096540.1
Ac096570.1
Ac096576.1
Ac096576.2
Ac096577.1
Ac096631.1
Ac096632.1
Ac096637.1
Ac096637.2
Ac096638.1
Ac096638.2
Ac096649.1
Ac096677.1
Ac096677.2
Ac096720.1
Ac096733.2
Ac096734.2
Ac096736.1
Ac096736.3
Ac096741.1
Ac096751.1
Ac096861.1
Ac096887.1
Ac096887.2
Ac096888.1
Ac096921.1
Ac096992.2
Ac096996.2
Ac097059.1
Ac097065.2
Ac097103.2
Ac097104.1
Ac097105.1
Ac097358.2
Ac097372.1
Ac097375.3
Ac097381.1
Ac097451.1
Ac097460.1
Ac097467.3
Ac097468.1
Ac097468.3
Ac097478.1
Ac097484.2
Ac097493.4
Ac097512.1
Ac097523.1
Ac097625.1
Ac097634.1
Ac097634.3
Ac097637.1
Ac097658.1
Ac097662.1
Ac097713.1
Ac097713.2
Ac097714.1
Ac097717.1
Ac098484.3
Ac098484.4
Ac098582.1
Ac098583.2
Ac098614.1
Ac098614.3
Ac098617.1
Ac098650.1
Ac098799.3
Ac098820.1
Ac098828.1
Ac098828.2
Ac098828.3
Ac098829.1
Ac098831.1
Ac098847.1
Ac098850.2
Ac098851.1
Ac098868.1
Ac098869.1
Ac098934.1
Ac098934.2
Ac098934.4
Ac098935.1
Ac098935.2
Ac098936.1
Ac099062.1
Ac099063.3
Ac099063.4
Ac099066.2
Ac099329.1
Ac099342.1
Ac099343.3
Ac099344.1
Ac099344.2
Ac099398.1
Ac099489.1
Ac099489.2
Ac099494.2
Ac099509.2
Ac099518.1
Ac099518.3
Ac099518.5
Ac099518.6
Ac099521.1
Ac099521.2
Ac099522.2
Ac099524.1
Ac099535.1
Ac099552.3
Ac099568.2
Ac099667.1
Ac099670.3
Ac099677.5
Ac099677.6
Ac099681.1
Ac099681.2
Ac099687.1
Ac099689.1
Ac099778.1
Ac099782.2
Ac099788.1
Ac099791.2
Ac099795.1
Ac099796.1
Ac099811.3
Ac099811.4
Ac099811.5
Ac099849.1
Ac099850.1
Ac100771.2
Ac100775.1
Ac100778.3
Ac100786.1
Ac100791.2
Ac100791.3
Ac100793.1
Ac100793.2
Ac100793.3
Ac100793.4
Ac100800.1
Ac100801.1
Ac100802.1
Ac100803.1
Ac100810.1
Ac100810.3
Ac100812.1
Ac100818.1
Ac100826.1
Ac100827.1
Ac100827.2
Ac100827.4
Ac100827.5
Ac100830.1
Ac100830.2
Ac100835.2
Ac100847.1
Ac100849.1
Ac100849.2
Ac100858.3
Ac100860.1
Ac100861.1
Ac100861.2
Ac100863.1
Ac100871.1
Ac100871.2
Ac100872.1
Ac102945.2
Ac102953.1
Ac102953.2
Ac103409.1
Ac103563.4
Ac103563.7
Ac103564.2
Ac103591.3
Ac103681.2
Ac103691.1
Ac103702.1
Ac103702.2
Ac103705.1
Ac103706.1
Ac103718.1
Ac103719.1
Ac103736.1
Ac103739.1
Ac103739.2
Ac103740.1
Ac103740.2
Ac103746.1
Ac103808.1
Ac103808.5
Ac103809.1
Ac103810.1
Ac103810.3
Ac103810.8
Ac103831.1
Ac103853.1
Ac103855.4
Ac103858.1
Ac103858.2
Ac103923.1
Ac103957.2
Ac103974.1
Ac103988.1
Ac103993.1
Ac103996.2
Ac104009.1
Ac104024.2
Ac104031.1
Ac104035.1
Ac104046.1
Ac104063.1
Ac104073.4
Ac104076.1
Ac104076.2
Ac104078.1
Ac104078.2
Ac104088.1
Ac104109.2
Ac104123.1
Ac104126.1
Ac104129.1
Ac104135.1
Ac104162.2
Ac104164.1
Ac104169.1
Ac104170.1
Ac104211.2
Ac104212.1
Ac104233.1
Ac104241.1
Ac104248.1
Ac104260.2
Ac104260.3
Ac104304.1
Ac104316.1
Ac104332.2
Ac104333.4
Ac104350.1
Ac104365.1
Ac104365.2
Ac104389.1
Ac104389.2
Ac104389.4
Ac104389.5
Ac104411.1
Ac104446.1
Ac104450.1
Ac104452.1
Ac104453.1
Ac104461.1
Ac104506.1
Ac104521.1
Ac104532.1
Ac104532.2
Ac104534.1
Ac104561.1
Ac104561.2
Ac104564.1
Ac104564.2
Ac104564.3
Ac104564.4
Ac104581.2
Ac104581.3
Ac104581.4
Ac104590.1
Ac104623.1
Ac104634.1
Ac104653.1
Ac104662.2
Ac104663.1
Ac104667.2
Ac104695.1
Ac104695.2
Ac104695.3
Ac104695.4
Ac104698.1
Ac104699.1
Ac104758.2
Ac104759.1
Ac104763.2
Ac104781.2
Ac104793.1
Ac104794.2
Ac104794.3
Ac104805.1
Ac104819.3
Ac104820.1
Ac104823.1
Ac104825.1
Ac104850.1
Ac104958.1
Ac104958.2
Ac104971.1
Ac104971.2
Ac104971.3
Ac104984.1
Ac104984.3
Ac104984.4
Ac104984.5
Ac104985.1
Ac104985.2
Ac104986.1
Ac104996.2
Ac104997.1
Ac105020.6
Ac105021.1
Ac105031.1
Ac105031.2
Ac105036.2
Ac105046.1
Ac105052.4
Ac105053.1
Ac105105.1
Ac105129.2
Ac105137.2
Ac105177.1
Ac105185.1
Ac105206.1
Ac105206.3
Ac105219.2
Ac105224.1
Ac105265.2
Ac105265.4
Ac105275.2
Ac105277.1
Ac105339.1
Ac105339.2
Ac105339.3
Ac105343.1
Ac105345.1
Ac105345.2
Ac105389.1
Ac105389.3
Ac105390.1
Ac105399.1
Ac105402.1
Ac105402.2
Ac105402.3
Ac105411.1
Ac105429.1
Ac105429.2
Ac105443.1
Ac105935.1
Ac105940.1
Ac105940.2
Ac105942.1
Ac106028.1
Ac106028.2
Ac106028.3
Ac106028.4
Ac106028.5
Ac106037.2
Ac106038.1
Ac106047.1
Ac106738.2
Ac106739.1
Ac106744.2
Ac106745.1
Ac106772.2
Ac106782.1
Ac106782.2
Ac106782.5
Ac106782.7
Ac106786.2
Ac106791.2
Ac106795.1
Ac106795.3
Ac106798.1
Ac106800.3
Ac106801.1
Ac106820.4
Ac106820.6
Ac106865.1
Ac106871.1
Ac106874.1
Ac106881.1
Ac106882.1
Ac106886.2
Ac106895.1
Ac106895.2
Ac106897.1
Ac107016.1
Ac107029.1
Ac107031.1
Ac107068.1
Ac107072.1
Ac107074.1
Ac107079.1
Ac107081.1
Ac107081.3
Ac107083.1
Ac107204.1
Ac107214.1
Ac107223.1
Ac107241.1
Ac107294.1
Ac107294.3
Ac107308.1
Ac107373.2
Ac107398.2
Ac107398.4
Ac107399.1
Ac107401.1
Ac107464.1
Ac107464.2
Ac107871.1
Ac107871.2
Ac107884.1
Ac107918.4
Ac107954.1
Ac107958.3
Ac107959.1
Ac107959.2
Ac107959.3
Ac107959.4
Ac107959.5
Ac107976.1
Ac107982.1
Ac107982.2
Ac108002.1
Ac108002.2
Ac108025.2
Ac108039.1
Ac108047.1
Ac108051.1
Ac108066.1
Ac108067.1
Ac108082.1
Ac108103.1
Ac108112.1
Ac108134.1
Ac108134.3
Ac108134.4
Ac108136.1
Ac108142.1
Ac108206.1
Ac108210.1
Ac108448.3
Ac108449.1
Ac108449.2
Ac108449.3
Ac108451.1
Ac108451.2
Ac108463.3
Ac108471.1
Ac108471.2
Ac108477.1
Ac108515.1
Ac108673.2
Ac108673.3
Ac108676.1
Ac108676.2
Ac108681.1
Ac108693.2
Ac108704.1
Ac108706.1
Ac108738.1
Ac108751.1
Ac108751.4
Ac108751.5
Ac108752.1
Ac108865.1
Ac108866.1
Ac108868.2
Ac108935.1
Ac109136.1
Ac109309.1
Ac109322.1
Ac109454.3
Ac109460.1
Ac109460.3
Ac109462.1
Ac109464.1
Ac109464.2
Ac109466.1
Ac109492.1
Ac109587.1
Ac109597.2
Ac109630.1
Ac109635.2
Ac109992.1
Ac110014.1
Ac110015.1
Ac110048.2
Ac110058.1
Ac110079.1
Ac110285.1
Ac110285.2
Ac110285.3
Ac110285.4
Ac110285.5
Ac110285.6
Ac110285.7
Ac110609.1
Ac110619.1
Ac110716.2
Ac110741.1
Ac110749.1
Ac110754.1
Ac110768.2
Ac110769.1
Ac110769.2
Ac110769.3
Ac110772.1
Ac110792.1
Ac110800.1
Ac110813.1
Ac111006.1
Ac111149.2
Ac111152.1
Ac111152.3
Ac111170.3
Ac111182.1
Ac111186.1
Ac111188.2
Ac111198.1
Ac112128.1
Ac112178.1
Ac112187.2
Ac112187.3
Ac112191.3
Ac112198.2
Ac112200.1
Ac112200.2
Ac112206.2
Ac112219.2
Ac112220.2
Ac112225.1
Ac112236.2
Ac112240.1
Ac112242.1
Ac112243.1
Ac112250.1
Ac112482.1
Ac112484.1
Ac112484.3
Ac112487.2
Ac112492.1
Ac112498.1
Ac112504.2
Ac112512.1
Ac112518.1
Ac112673.1
Ac112695.1
Ac112715.1
Ac112719.1
Ac112907.1
Ac112907.2
Ac113133.1
Ac113143.1
Ac113143.2
Ac113145.1
Ac113174.1
Ac113189.1
Ac113189.3
Ac113189.4
Ac113191.1
Ac113192.1
Ac113192.4
Ac113192.5
Ac113194.1
Ac113208.1
Ac113340.1
Ac113346.2
Ac113361.1
Ac113367.2
Ac113368.1
Ac113382.1
Ac113383.1
Ac113385.1
Ac113398.1
Ac113410.3
Ac113423.2
Ac113430.1
Ac113607.1
Ac113615.1
Ac114271.1
Ac114284.1
Ac114291.1
Ac114316.1
Ac114321.1
Ac114341.1
Ac114482.1
Ac114488.1
Ac114488.2
Ac114488.3
Ac114489.1
Ac114495.2
Ac114498.1
Ac114501.1
Ac114546.1
Ac114546.4
Ac114550.2
Ac114684.1
Ac114689.3
Ac114730.1
Ac114744.1
Ac114760.2
Ac114763.1
Ac114763.2
Ac114776.1
Ac114781.2
Ac114781.3
Ac114781.4
Ac114797.1
Ac114803.1
Ac114811.2
Ac114812.1
Ac114812.2
Ac114812.3
Ac114947.1
Ac114956.1
Ac114956.3
Ac114982.1
Ac115102.1
Ac115283.1
Ac115284.3
Ac115618.3
Ac115619.1
Ac115621.1
Ac115676.1
Ac115989.1
Ac116021.1
Ac116025.2
Ac116049.2
Ac116312.1
Ac116337.3
Ac116348.1
Ac116348.3
Ac116348.4
Ac116351.2
Ac116353.1
Ac116353.5
Ac116366.1
Ac116366.3
Ac116407.2
Ac116407.4
Ac116424.1
Ac116456.1
Ac116535.1
Ac116563.2
Ac116609.1
Ac116609.2
Ac116651.1
Ac116666.1
Ac116667.1
Ac116667.2
Ac116903.1
Ac116914.2
Ac117382.2
Ac117383.2
Ac117386.2
Ac117422.1
Ac117430.1
Ac117453.1
Ac117465.1
Ac117489.1
Ac117498.1
Ac117498.2
Ac117500.3
Ac117944.1
Ac118344.1
Ac118345.1
Ac118469.1
Ac118553.2
Ac118555.1
Ac118658.1
Ac118754.1
Ac118754.2
Ac118754.3
Ac118755.1
Ac118757.1
Ac118758.1
Ac119396.1
Ac119424.1
Ac119427.1
Ac119501.1
Ac119619.1
Ac119673.1
Ac119677.1
Ac119800.1
Ac119868.1
Ac120036.3
Ac120036.4
Ac120042.1
Ac120042.2
Ac120057.1
Ac120057.2
Ac120057.3
Ac120057.4
Ac120114.1
Ac120114.2
Ac120114.4
Ac120193.1
Ac120349.2
Ac120498.4
Ac120498.6
Ac120498.7
Ac120498.9
Ac121333.1
Ac121334.2
Ac121338.1
Ac121338.2
Ac121757.1
Ac121758.3
Ac121761.1
Ac122136.1
Ac122713.1
Ac122714.2
Ac122718.2
Ac122719.1
Ac123567.2
Ac123595.1
Ac123767.1
Ac123768.1
Ac123768.2
Ac123768.5
Ac123777.1
Ac123784.1
Ac123786.2
Ac123905.1
Ac123912.2
Ac123912.4
Ac123912.6
Ac124016.1
Ac124066.1
Ac124067.1
Ac124067.2
Ac124067.3
Ac124067.4
Ac124068.1
Ac124068.2
Ac124069.1
Ac124242.1
Ac124242.2
Ac124248.1
Ac124276.1
Ac124276.2
Ac124283.1
Ac124283.2
Ac124283.5
Ac124312.1
Ac124319.1
Ac124784.1
Ac124804.1
Ac124854.1
Ac124916.2
Ac124944.1
Ac124944.3
Ac124945.1
Ac124947.1
Ac124947.2
Ac125238.1
Ac125257.2
Ac125494.1
Ac125603.1
Ac125603.2
Ac125603.3
Ac125611.3
Ac125634.1
Ac125807.2
Ac126121.1
Ac126175.1
Ac126177.6
Ac126283.1
Ac126407.1
Ac126544.1
Ac126544.2
Ac126564.1
Ac126603.1
Ac126614.1
Ac126615.2
Ac126696.1
Ac126696.2
Ac126763.1
Ac126768.2
Ac126773.4
Ac126915.1
Ac127002.1
Ac127024.1
Ac127024.2
Ac127024.7
Ac127029.3
Ac127035.1
Ac127070.1
Ac127459.1
Ac127459.3
Ac127496.2
Ac127496.3
Ac127496.4
Ac127496.5
Ac127496.6
Ac127496.7
Ac127521.1
Ac127522.1
Ac128687.2
Ac128707.1
Ac128709.2
Ac128709.3
Ac128713.1
Ac129492.1
Ac129492.2
Ac129492.3
Ac129492.5
Ac129492.7
Ac129492.8
Ac129502.1
Ac129507.1
Ac129507.2
Ac129507.3
Ac129510.1
Ac129510.2
Ac129926.1
Ac129926.2
Ac130343.1
Ac130343.2
Ac130371.1
Ac130371.2
Ac130456.4
Ac130456.6
Ac130466.1
Ac130469.1
Ac130472.1
Ac131009.1
Ac131009.3
Ac131009.4
Ac131011.1
Ac131025.1
Ac131094.1
Ac131097.2
Ac131097.3
Ac131097.4
Ac131206.1
Ac131235.2
Ac131238.1
Ac131254.2
Ac131274.3
Ac131280.1
Ac131391.1
Ac131571.1
Ac131649.2
Ac131888.1
Ac131953.1
Ac131971.1
Ac132008.2
Ac132068.1
Ac132154.1
Ac132192.2
Ac132219.2
Ac132479.1
Ac132825.2
Ac132825.3
Ac132825.5
Ac132872.1
Ac132872.2
Ac132872.3
Ac132872.4
Ac132938.1
Ac132938.2
Ac132938.3
Ac132938.5
Ac133041.1
Ac133065.1
Ac133065.3
Ac133106.1
Ac133552.1
Ac133552.2
Ac133552.3
Ac133552.5
Ac133561.3
Ac133561.4
Ac133634.1
Ac133637.1
Ac133644.1
Ac133644.2
Ac133644.3
Ac133785.1
Ac133961.1
Ac134043.1
Ac134043.2
Ac134312.4
Ac134508.1
Ac134682.1
Ac134772.1
Ac135001.1
Ac135048.2
Ac135048.3
Ac135050.4
Ac135050.5
Ac135178.3
Ac135178.5
Ac135178.6
Ac135279.3
Ac135584.1
Ac135586.2
Ac135626.1
Ac135782.2
Ac136469.1
Ac136469.2
Ac136475.1
Ac136475.2
Ac136475.3
Ac136475.4
Ac136475.5
Ac136475.6
Ac136475.7
Ac136475.8
Ac136475.9
Ac136601.1
Ac136621.1
Ac136632.2
Ac136759.1
Ac137579.1
Ac137579.2
Ac137630.3
Ac137675.1
Ac137695.2
Ac137767.1
Ac137768.1
Ac137834.1
Ac137834.2
Ac137932.2
Ac137936.1
Ac137936.2
Ac138089.1
Ac138123.1
Ac138123.2
Ac138150.1
Ac138207.3
Ac138207.4
Ac138207.8
Ac138207.9
Ac138230.1
Ac138304.1
Ac138305.1
Ac138356.3
Ac138393.1
Ac138393.3
Ac138409.1
Ac138409.2
Ac138466.1
Ac138474.1
Ac138512.1
Ac138517.1
Ac138627.1
Ac138627.2
Ac138649.1
Ac138696.2
Ac138749.5
Ac138761.1
Ac138811.1
Ac138832.1
Ac138932.5
Ac138951.1
Ac138956.2
Ac139099.2
Ac139149.1
Ac139256.1
Ac139453.1
Ac139491.5
Ac139495.1
Ac139530.3
Ac139720.1
Ac139722.1
Ac139749.1
Ac139768.1
Ac139769.1
Ac139769.2
Ac139783.2
Ac139795.3
Ac139887.2
Ac140063.1
Ac140118.1
Ac140125.3
Ac140504.1
Ac140725.1
Ac140912.1
Ac141586.1
Ac141586.3
Ac141586.5
Ac141930.1
Ac141930.2
Ac142381.2
Ac142472.1
Ac143336.1
Ac144522.1
Ac144652.1
Ac144831.1
Ac144836.1
Ac145098.1
Ac145124.1
Ac145141.1
Ac145146.1
Ac145207.1
Ac145207.2
Ac145207.3
Ac145207.4
Ac145207.7
Ac145207.8
Ac145207.9
Ac145285.1
Ac145285.2
Ac145285.6
Ac145422.1
Ac145423.3
Ac146507.2
Ac147651.1
Ac147651.3
Ac147651.4
Ac148476.1
Ac148477.1
Ac148477.2
Ac148477.3
Ac156455.1
Ac174048.1
Ac190387.1
Ac207130.1
Ac209007.1
Ac211433.2
Ac211433.3
Ac215522.1
Ac215522.2
Ac226118.1
Ac231533.1
Ac231657.1
Ac231657.2
Ac231981.1
Ac233266.1
Ac233266.2
Ac233280.1
Ac233280.19
Ac233290.2
Ac233702.1
Ac233702.2
Ac233702.5
Ac233702.8
Ac233723.2
Ac233992.1
Ac233992.3
Ac234582.1
Ac234582.2
Ac234771.2
Ac234772.2
Ac234781.1
Ac234917.1
Ac239800.2
Ac239809.3
Ac239859.2
Ac239859.3
Ac239868.1
Ac240442.1
Ac241377.1
Ac241377.3
Ac241584.2
Ac241585.1
Ac241585.2
Ac241644.3
Ac242426.2
Ac242498.1
Ac242842.1
Ac242842.2
Ac242842.3
Ac242988.2
Ac243312.2
Ac243547.1
Ac243547.2
Ac243547.3
Ac243571.1
Ac243571.2
Ac243585.1
Ac243585.2
Ac243654.1
Ac243772.1
Ac243772.2
Ac243773.1
Ac243773.2
Ac243829.1
Ac243829.4
Ac243830.1
Ac243830.3
Ac243836.1
Ac243960.1
Ac243960.3
Ac243960.5
Ac243962.1
Ac243964.2
Ac243965.1
Ac243967.1
Ac244021.1
Ac244033.1
Ac244034.2
Ac244034.3
Ac244035.1
Ac244090.2
Ac244090.3
Ac244107.1
Ac244153.1
Ac244157.1
Ac244197.2
Ac244230.2
Ac244250.1
Ac244250.2
Ac244453.1
Ac244453.2
Ac244453.3
Ac244517.10
Ac244517.11
Ac244517.2
Ac244517.4
Ac244517.5
Ac244517.6
Ac244517.8
Ac244517.9
Ac245014.3
Ac245028.3
Ac245033.2
Ac245036.1
Ac245036.2
Ac245036.3
Ac245036.4
Ac245052.2
Ac245052.5
Ac245052.7
Ac245060.6
Ac245088.1
Ac245100.3
Ac245100.4
Ac245100.7
Ac245100.8
Ac245100.9
Ac245140.1
Ac245140.3
Ac245291.1
Ac245291.3
Ac245297.3
Ac245427.1
Ac245452.1
Ac245452.4
Ac245505.1
Ac245517.1
Ac245517.2
Ac245517.3
Ac245884.3
Ac245884.4
Ac245884.6
Ac245884.7
Ac245884.9
Ac246680.1
Ac246793.1
Ac246817.1
Ac246817.2
Ac254633.1
Acaa1
Acaca
Acacb
Acad10
Acad11
Acad8
Acad9
Acadl
Acadm
Acads
Acadsb
Acadvl
Acan
Acap1
Acap2
Acap3
Acat1
Acat2
Acbd4
Accs
Acd
Ace
Ace2
Acer3
Ache
Acin1
Ackr2
Ackr3
Ackr4
Acly
Acmsd
Aco1
Aco2
Acot1
Acot11
Acot12
Acot13
Acot2
Acot4
Acot6
Acot8
Acox1
Acox2
Acox3
Acoxl
Acp1
Acp2
Acp5
Acp7
Acpp
Acrbp
Acsbg1
Acsbg2
Acsf2
Acsf3
Acsl1
Acsl3
Acsl4
Acsl5
Acsl6
Acsm1
Acsm2b
Acsm3
Acsm4
Acsm5
Acsm6
Acss2
Acss3
Acta1
Acta2
Acta2-as1
Actb
Actbp13
Actc1
Actg1
Actg1p16
Actl6a
Actl6b
Actl7a
Actn1
Actn1-as1
Actn2
Actn3
Actn4
Actr10
Actr1a
Actr1b
Actr2
Actr3
Actr3b
Actr3c
Actr3p3
Actr6
Acvr1b
Acvr2a
Acvr2b
Acvrl1
Acy1
Acyp1
Acyp2
Ad000090.1
Ad000091.1
Ad000671.1
Ad000671.3
Ad000813.1
Ad000864.2
Ada2
Adal
Adam10
Adam11
Adam12
Adam15
Adam17
Adam19
Adam20p1
Adam20p3
Adam22
Adam23
Adam28
Adam29
Adam32
Adam33
Adam6
Adam8
Adam9
Adamdec1
Adamts10
Adamts12
Adamts14
Adamts15
Adamts17
Adamts18
Adamts19
Adamts19-as1
Adamts3
Adamts4
Adamts6
Adamts7
Adamts7p4
Adamts8
Adamts9
Adamts9-as2
Adamtsl1
Adamtsl2
Adamtsl3
Adamtsl4
Adamtsl4-as1
Adamtsl5
Adap1
Adap2
Adarb1
Adat1
Adat3
Adck1
Adck2
Adck5
Adcy1
Adcy10
Adcy10p1
Adcy3
Adcy4
Adcy5
Adcy6
Adcy7
Adcy8
Adcy9
Adcyap1
Adcyap1r1
Add1
Add2
Add3
Add3-as1
Adgb
Adgra1
Adgra2
Adgra3
Adgrb1
Adgrb2
Adgrb3
Adgrd1
Adgre1
Adgre2
Adgre3
Adgre5
Adgrf1
Adgrf2
Adgrf4
Adgrf5
Adgrg1
Adgrg3
Adgrg5
Adgrg6
Adgrg7
Adgrl1
Adgrl2
Adgrl3
Adgrl4
Adgrv1
Adh4
Adh6
Adh7
Adhfe1
Adi1p1
Adi1p2
Adig
Adipoq
Adipor1
Adipor2
Adirf
Adk
Adm
Adm2
Adm5
Adnp
Adnp2
Adnp-as1
Ado
Adora1
Adora2a
Adora2a-as1
Adora2b
Adora2bp1
Adora3
Adpgk
Adpgk-as1
Adprh
Adprm
Adra1a
Adra1d
Adra2a
Adra2c
Adrb1
Adrb2
Adrm1
Adsl
Adss
Adssl1
Adtrp
Aebp1
Aebp2
Aen
Aes
Af003529.1
Af015262.1
Af038458.2
Af064858.1
Af064860.1
Af067845.2
Af067845.5
Af107885.1
Af107885.2
Af111167.1
Af111167.2
Af111169.2
Af111169.3
Af117829.1
Af121897.1
Af124730.1
Af127577.3
Af127577.5
Af127936.1
Af127936.2
Af129075.2
Af129408.1
Af131215.7
Af165147.1
Af186190.1
Af213884.3
Af228730.5
Af233439.1
Af233439.2
Af235103.2
Af241726.2
Af241728.1
Af254982.1
Af274858.1
Af279873.3
Af305872.1
Afap1
Afap1-as1
Afap1l1
Afdn
Afdn-dt
Aff1
Aff3
Aff4
Afg1l
Afg3l1p
Afg3l2
Afmid
Afp
Aftph
Agap1
Agap11
Agap1-it1
Agap2
Agap2-as1
Agap3
Agbl2
Agbl3
Agbl4
Agbl5
Agfg1
Agfg2
Aggf1
Agk
Agl
Agmo
Ago1
Ago2
Ago3
Agpat1
Agpat2
Agpat3
Agpat4
Agpat5
Agps
Agr2
Agrn
Agrp
Agtrap
Agxt
Ahctf1
Ahcy
Ahcyl1
Ahcyl2
Ahcyp7
Ahdc1
Ahi1
Ahnak
Ahnak2
Ahr
Ahrr
Ahsa1
Ahsa2p
Ahsg
Aif1
Aif1l
Aig1
Aimp1
Aimp1p2
Aimp2
Aip
Aipl1
Aj003147.1
Aj003147.2
Aj006995.1
Aj009632.2
Aj011932.1
Aj239318.1
Aj239322.2
Aj271736.1
Ajap1
Ajm1
Ajuba
Ak1
Ak2
Ak3p2
Ak3p3
Ak3p5
Ak4
Ak5
Ak7
Ak9
Akap1
Akap10
Akap12
Akap13
Akap17a
Akap2
Akap5
Akap6
Akap7
Akap8
Akap8l
Akap9
Akip1
Akirin1
Akirin2
Aknad1
Akr1a1
Akr1b1
Akr1b10
Akr1b15
Akr1b1p1
Akr1c1
Akr1c2
Akr1c3
Akr1c7p
Akr1c8p
Akr1d1
Akr1e2
Akr7l
Akt1
Akt1s1
Akt2
Akt3
Akt3-it1
Al008638.2
Al008707.1
Al008718.1
Al008718.2
Al008720.1
Al008721.2
Al008726.1
Al008729.1
Al009174.1
Al009178.2
Al009179.1
Al009183.1
Al020993.1
Al020996.2
Al020997.2
Al021068.1
Al021068.2
Al021153.1
Al021154.1
Al021155.2
Al021391.1
Al021393.1
Al021396.1
Al021407.2
Al021407.3
Al021408.1
Al021546.1
Al021578.1
Al021707.3
Al021707.5
Al021877.1
Al021877.2
Al021918.1
Al021997.3
Al022067.1
Al022068.1
Al022069.1
Al022157.1
Al022163.1
Al022237.1
Al022238.1
Al022238.2
Al022238.4
Al022312.1
Al022313.2
Al022314.1
Al022315.1
Al022316.1
Al022318.1
Al022318.2
Al022318.4
Al022322.1
Al022323.3
Al022323.4
Al022326.1
Al022328.3
Al022341.1
Al022345.4
Al022400.1
Al022722.1
Al022724.1
Al023284.1
Al023284.4
Al023495.1
Al023693.1
Al023754.1
Al023755.1
Al023803.1
Al023803.3
Al023806.1
Al023806.2
Al023806.3
Al023881.1
Al024498.1
Al024498.2
Al024507.2
Al024508.2
Al024509.2
Al031003.1
Al031005.1
Al031055.1
Al031056.1
Al031058.1
Al031123.1
Al031123.2
Al031123.3
Al031229.1
Al031274.1
Al031280.1
Al031282.1
Al031283.2
Al031289.1
Al031315.1
Al031428.1
Al031432.3
Al031432.4
Al031432.5
Al031587.1
Al031587.2
Al031587.4
Al031590.1
Al031595.1
Al031600.2
Al031602.1
Al031651.2
Al031658.2
Al031659.1
Al031663.3
Al031665.1
Al031665.2
Al031666.1
Al031666.2
Al031681.1
Al031708.1
Al031709.1
Al031710.2
Al031719.1
Al031722.1
Al031726.1
Al031727.1
Al031772.1
Al031777.1
Al031777.2
Al031777.3
Al031846.1
Al031846.2
Al031847.1
Al031847.2
Al031848.2
Al031864.1
Al031963.2
Al031985.3
Al032819.1
Al032819.3
Al032821.1
Al033381.1
Al033381.2
Al033384.1
Al033384.2
Al033504.1
Al033519.1
Al033519.3
Al033527.3
Al033527.4
Al033527.5
Al033528.1
Al033528.2
Al033529.1
Al033530.1
Al034346.1
Al034349.1
Al034351.1
Al034374.1
Al034376.1
Al034379.1
Al034397.2
Al034397.3
Al034399.2
Al034417.1
Al034417.2
Al034428.1
Al034430.2
Al034548.1
Al034550.2
Al035045.1
Al035078.3
Al035078.4
Al035252.2
Al035252.3
Al035398.1
Al035405.1
Al035410.1
Al035410.2
Al035411.1
Al035412.1
Al035416.1
Al035419.1
Al035420.1
Al035420.2
Al035420.3
Al035423.1
Al035427.1
Al035446.1
Al035448.1
Al035454.1
Al035456.1
Al035460.1
Al035530.2
Al035660.1
Al035660.2
Al035661.1
Al049536.1
Al049539.1
Al049542.1
Al049543.1
Al049548.1
Al049552.1
Al049557.1
Al049610.1
Al049629.2
Al049634.3
Al049647.1
Al049648.1
Al049651.2
Al049697.1
Al049712.1
Al049757.1
Al049767.1
Al049775.3
Al049776.1
Al049780.1
Al049780.2
Al049780.3
Al049794.1
Al049795.1
Al049796.1
Al049820.1
Al049830.3
Al049836.1
Al049840.2
Al049840.3
Al049840.6
Al049844.1
Al049870.1
Al049870.3
Al049874.3
Al050320.1
Al050338.1
Al050343.1
Al050402.1
Al050403.2
Al078459.1
Al078590.2
Al078590.3
Al078605.1
Al078612.2
Al078621.1
Al078621.3
Al078644.2
Al078645.1
Al079304.1
Al079341.1
Al079342.3
Al080250.1
Al080276.2
Al080285.1
Al080313.2
Al080317.1
Al096700.1
Al096772.1
Al096799.1
Al096800.1
Al096803.1
Al096803.2
Al096803.3
Al096828.3
Al096840.1
Al096865.1
Al096869.2
Al096870.1
Al109613.1
Al109614.1
Al109615.2
Al109615.3
Al109618.1
Al109741.1
Al109741.2
Al109755.1
Al109767.1
Al109804.1
Al109809.2
Al109811.3
Al109838.1
Al109910.2
Al109914.1
Al109917.1
Al109918.1
Al109920.1
Al109923.1
Al109924.5
Al109935.1
Al109936.2
Al109945.1
Al109947.1
Al109976.1
Al110115.1
Al110115.2
Al110118.1
Al110118.2
Al110292.1
Al110503.1
Al117187.1
Al117192.1
Al117328.2
Al117329.1
Al117335.1
Al117339.5
Al117341.1
Al117348.1
Al117378.1
Al117378.2
Al117381.1
Al117382.2
Al118506.1
Al118508.1
Al118508.2
Al118520.1
Al118522.1
Al118556.1
Al118558.1
Al118558.2
Al118558.3
Al121578.1
Al121578.3
Al121583.1
Al121594.1
Al121601.1
Al121601.2
Al121603.2
Al121612.2
Al121655.1
Al121672.1
Al121672.2
Al121672.3
Al121753.2
Al121757.1
Al121758.1
Al121759.1
Al121760.1
Al121768.1
Al121772.1
Al121772.2
Al121796.1
Al121809.1
Al121820.1
Al121820.2
Al121827.2
Al121829.1
Al121829.2
Al121830.1
Al121832.1
Al121832.2
Al121839.2
Al121845.2
Al121845.3
Al121845.4
Al121890.4
Al121894.1
Al121894.2
Al121899.1
Al121900.1
Al121900.2
Al121906.1
Al121906.2
Al121912.1
Al121917.1
Al121917.2
Al121929.1
Al121935.1
Al121936.1
Al121936.2
Al121956.1
Al121956.5
Al121957.1
Al121972.1
Al121974.1
Al121983.1
Al121983.2
Al121985.1
Al121985.2
Al121985.3
Al121987.1
Al121987.2
Al121988.1
Al121990.1
Al121992.1
Al121992.2
Al121992.3
Al122001.1
Al122008.1
Al122013.1
Al122018.1
Al122020.1
Al122023.1
Al122034.1
Al122035.1
Al122035.2
Al122125.1
Al132639.2
Al132639.3
Al132642.1
Al132642.2
Al132655.1
Al132655.2
Al132655.3
Al132657.2
Al132671.1
Al132709.1
Al132712.1
Al132765.2
Al132780.1
Al132780.2
Al132796.2
Al132801.1
Al132855.1
Al132857.1
Al132875.2
Al132875.3
Al133153.1
Al133153.2
Al133163.1
Al133215.2
Al133216.2
Al133227.1
Al133230.1
Al133257.1
Al133264.1
Al133268.1
Al133268.2
Al133268.4
Al133284.1
Al133325.2
Al133338.1
Al133342.1
Al133343.1
Al133343.2
Al133346.1
Al133351.1
Al133351.3
Al133351.4
Al133367.1
Al133370.1
Al133370.2
Al133371.1
Al133371.2
Al133380.1
Al133383.1
Al133384.1
Al133396.2
Al133399.1
Al133410.1
Al133410.2
Al133410.3
Al133415.1
Al133444.1
Al133445.2
Al133461.1
Al133464.1
Al133467.1
Al133467.2
Al133477.1
Al133480.1
Al133481.1
Al133485.1
Al133485.2
Al133499.1
Al133516.1
Al133520.1
Al133551.1
Al133553.1
Al135744.1
Al135791.1
Al135818.1
Al135818.2
Al135838.1
Al135901.1
Al135902.1
Al135902.2
Al135905.1
Al135905.2
Al135910.1
Al135999.1
Al135999.2
Al136018.1
Al136038.3
Al136038.5
Al136040.1
Al136084.1
Al136084.2
Al136090.1
Al136115.1
Al136115.3
Al136116.1
Al136131.1
Al136131.3
Al136139.1
Al136140.1
Al136141.1
Al136162.1
Al136164.2
Al136164.3
Al136172.1
Al136221.1
Al136234.1
Al136295.1
Al136295.6
Al136298.1
Al136301.1
Al136304.1
Al136307.1
Al136309.2
Al136309.4
Al136320.1
Al136366.1
Al136419.1
Al136439.1
Al136528.1
Al136962.1
Al136964.1
Al136967.1
Al136968.2
Al136979.1
Al136980.1
Al136982.2
Al136982.4
Al136982.5
Al136982.6
Al136982.7
Al136987.1
Al137003.1
Al137003.2
Al137005.1
Al137005.2
Al137009.1
Al137024.1
Al137025.1
Al137027.1
Al137028.2
Al137058.1
Al137058.2
Al137060.1
Al137067.1
Al137071.1
Al137077.2
Al137078.2
Al137186.2
Al137222.1
Al137230.2
Al137779.2
Al137781.1
Al137782.1
Al137784.1
Al137785.1
Al137786.1
Al137789.2
Al137792.1
Al137793.2
Al137798.1
Al137798.3
Al137802.1
Al137802.2
Al137802.3
Al137803.1
Al137847.1
Al137847.2
Al137856.1
Al138686.2
Al138688.1
Al138689.2
Al138720.1
Al138724.1
Al138726.1
Al138733.1
Al138756.1
Al138760.1
Al138767.2
Al138781.1
Al138787.2
Al138826.1
Al138828.1
Al138831.1
Al138831.2
Al138878.1
Al138881.1
Al138885.3
Al138885.4
Al138900.2
Al138916.1
Al138916.2
Al138921.1
Al138960.1
Al138960.2
Al138966.1
Al138966.2
Al138976.1
Al138976.2
Al138995.1
Al138999.1
Al138999.2
Al139008.2
Al139010.1
Al139011.1
Al139020.2
Al139022.1
Al139022.2
Al139023.1
Al139035.1
Al139039.3
Al139041.1
Al139042.1
Al139082.1
Al139095.3
Al139095.4
Al139099.1
Al139099.3
Al139125.1
Al139130.1
Al139132.1
Al139142.1
Al139156.3
Al139158.2
Al139161.2
Al139184.1
Al139193.1
Al139220.2
Al139246.2
Al139246.5
Al139254.1
Al139254.2
Al139254.3
Al139260.1
Al139276.1
Al139280.1
Al139286.1
Al139287.1
Al139288.1
Al139289.1
Al139294.1
Al139300.1
Al139300.2
Al139317.1
Al139317.5
Al139339.1
Al139339.2
Al139350.1
Al139353.1
Al139353.2
Al139383.1
Al139384.1
Al139385.1
Al139393.1
Al139412.1
Al139415.1
Al139415.2
Al139421.1
Al139423.1
Al139424.1
Al139805.1
Al139807.1
Al139824.1
Al157371.1
Al157371.2
Al157373.2
Al157384.1
Al157385.1
Al157385.2
Al157392.1
Al157392.2
Al157392.3
Al157392.5
Al157400.1
Al157400.2
Al157400.5
Al157402.2
Al157698.1
Al157702.1
Al157702.2
Al157762.1
Al157786.1
Al157791.2
Al157823.1
Al157823.2
Al157827.1
Al157829.1
Al157834.2
Al157871.5
Al157871.6
Al157884.1
Al157888.1
Al157896.1
Al157902.1
Al157932.1
Al157935.1
Al157935.2
Al157937.1
Al157938.1
Al157938.2
Al157938.3
Al157955.1
Al157996.1
Al158013.1
Al158055.1
Al158063.1
Al158064.1
Al158066.2
Al158070.2
Al158071.1
Al158071.4
Al158151.1
Al158151.3
Al158151.4
Al158166.2
Al158168.1
Al158175.1
Al158198.1
Al158207.1
Al158207.2
Al158211.3
Al158211.5
Al158212.2
Al158800.1
Al158801.2
Al158817.1
Al158835.2
Al158839.1
Al158847.1
Al159166.1
Al159169.1
Al159174.1
Al160006.1
Al160171.1
Al160175.1
Al160191.1
Al160237.1
Al160254.1
Al160262.1
Al160271.1
Al160272.1
Al160272.2
Al160275.1
Al160281.1
Al160286.1
Al160291.1
Al160313.1
Al160314.2
Al160314.3
Al160408.1
Al160408.2
Al160408.4
Al160408.5
Al160408.6
Al160411.1
Al160412.1
Al161431.1
Al161449.2
Al161452.1
Al161457.2
Al161616.1
Al161629.2
Al161640.1
Al161658.1
Al161668.1
Al161668.4
Al161669.2
Al161669.3
Al161670.1
Al161719.1
Al161722.1
Al161725.1
Al161729.1
Al161729.2
Al161729.3
Al161729.4
Al161733.1
Al161751.1
Al161785.1
Al161785.2
Al161785.3
Al161891.1
Al161893.1
Al161896.1
Al161908.1
Al161908.2
Al161909.1
Al161910.1
Al161935.1
Al161937.1
Al162171.1
Al162171.2
Al162171.3
Al162231.1
Al162231.2
Al162231.3
Al162253.1
Al162258.1
Al162258.2
Al162274.1
Al162311.2
Al162311.3
Al162376.1
Al162377.1
Al162377.2
Al162385.1
Al162385.2
Al162395.1
Al162411.1
Al162412.1
Al162414.1
Al162419.1
Al162424.1
Al162425.1
Al162427.1
Al162430.2
Al162431.4
Al162458.1
Al162497.1
Al162578.1
Al162591.2
Al162595.1
Al162595.2
Al162596.1
Al162713.1
Al162724.1
Al162724.2
Al162725.2
Al162726.3
Al162727.1
Al162742.1
Al163051.1
Al163051.2
Al163195.1
Al163636.1
Al163636.2
Al163974.1
Al352979.1
Al352979.3
Al352984.1
Al353135.1
Al353149.1
Al353579.1
Al353593.1
Al353596.1
Al353597.3
Al353611.1
Al353621.2
Al353622.2
Al353648.1
Al353651.1
Al353651.2
Al353651.3
Al353653.1
Al353658.1
Al353662.1
Al353662.2
Al353680.1
Al353689.2
Al353699.1
Al353708.1
Al353708.3
Al353718.1
Al353719.1
Al353743.1
Al353747.2
Al353747.4
Al353751.1
Al353752.1
Al353753.1
Al353759.1
Al353764.1
Al353768.1
Al353778.1
Al353795.2
Al353801.1
Al353801.3
Al353803.1
Al353803.2
Al353803.4
Al353803.5
Al353807.2
Al353807.4
Al353813.1
Al353997.2
Al354674.1
Al354696.2
Al354707.1
Al354707.2
Al354707.3
Al354710.1
Al354710.2
Al354726.1
Al354733.1
Al354740.1
Al354761.1
Al354766.2
Al354798.1
Al354809.1
Al354811.1
Al354813.1
Al354824.1
Al354836.1
Al354861.1
Al354861.2
Al354861.3
Al354863.1
Al354892.1
Al354892.2
Al354919.2
Al354920.1
Al354928.1
Al354979.1
Al354989.1
Al355001.2
Al355032.1
Al355075.1
Al355075.4
Al355075.5
Al355076.1
Al355076.2
Al355076.3
Al355102.2
Al355102.5
Al355103.1
Al355140.1
Al355149.1
Al355297.1
Al355297.2
Al355297.4
Al355303.1
Al355304.1
Al355306.2
Al355312.3
Al355312.4
Al355315.1
Al355338.1
Al355357.1
Al355376.2
Al355377.1
Al355377.2
Al355388.1
Al355388.2
Al355388.3
Al355433.1
Al355472.1
Al355472.2
Al355472.3
Al355480.2
Al355482.2
Al355483.1
Al355490.1
Al355490.2
Al355499.1
Al355499.2
Al355512.1
Al355526.1
Al355574.1
Al355596.1
Al355598.1
Al355601.1
Al355607.1
Al355796.1
Al355798.1
Al355802.2
Al355803.1
Al355810.1
Al355864.1
Al355916.1
Al355916.2
Al355916.3
Al355922.1
Al355974.1
Al355974.2
Al355974.3
Al355987.1
Al355987.2
Al355987.3
Al355987.4
Al355987.5
Al355990.2
Al355994.1
Al355994.5
Al356019.1
Al356020.1
Al356055.1
Al356056.1
Al356057.1
Al356121.2
Al356130.1
Al356130.2
Al356234.1
Al356234.2
Al356234.3
Al356235.1
Al356273.3
Al356275.1
Al356276.1
Al356299.2
Al356309.2
Al356309.3
Al356356.1
Al356361.2
Al356364.1
Al356414.1
Al356417.1
Al356417.3
Al356421.2
Al356441.1
Al356481.2
Al356488.1
Al356488.2
Al356489.1
Al356512.1
Al356534.1
Al356575.1
Al356580.1
Al356583.1
Al356583.2
Al356596.1
Al356599.1
Al356608.1
Al356805.1
Al356863.1
Al356867.1
Al356966.1
Al356968.1
Al357033.2
Al357033.4
Al357054.2
Al357060.1
Al357078.2
Al357078.3
Al357084.1
Al357140.2
Al357140.3
Al357140.4
Al357146.1
Al357315.2
Al357558.1
Al357558.2
Al357559.1
Al357568.1
Al357632.1
Al357673.1
Al357673.2
Al357793.2
Al357833.1
Al357835.1
Al357874.1
Al357874.2
Al357992.1
Al358072.1
Al358074.1
Al358075.2
Al358075.4
Al358113.1
Al358154.1
Al358334.2
Al358334.3
Al358393.1
Al358453.1
Al358472.2
Al358472.3
Al358472.4
Al358472.5
Al358472.7
Al358473.1
Al358613.2
Al358613.3
Al358777.1
Al358852.1
Al358876.2
Al358913.1
Al358933.1
Al358976.1
Al359073.1
Al359076.1
Al359091.5
Al359094.1
Al359094.2
Al359182.1
Al359182.2
Al359198.1
Al359220.1
Al359232.1
Al359258.2
Al359258.3
Al359265.3
Al359314.1
Al359317.2
Al359382.1
Al359397.1
Al359399.1
Al359502.1
Al359508.1
Al359510.2
Al359541.1
Al359551.1
Al359555.1
Al359555.3
Al359555.4
Al359633.1
Al359633.2
Al359636.2
Al359643.2
Al359644.1
Al359692.1
Al359693.1
Al359711.1
Al359711.2
Al359715.4
Al359736.1
Al359762.1
Al359762.3
Al359764.1
Al359834.1
Al359837.1
Al359853.1
Al359878.1
Al359878.2
Al359880.1
Al359921.2
Al359922.1
Al359962.1
Al359962.2
Al359979.1
Al359979.2
Al360012.1
Al360157.1
Al360181.2
Al360181.3
Al360181.4
Al360182.2
Al360219.1
Al360270.3
Al360294.1
Al365181.1
Al365181.3
Al365181.4
Al365184.1
Al365184.2
Al365204.1
Al365205.1
Al365209.1
Al365214.1
Al365214.2
Al365214.3
Al365222.1
Al365226.2
Al365258.1
Al365259.1
Al365273.1
Al365295.1
Al365356.2
Al365356.3
Al365356.4
Al365400.2
Al365436.2
Al365496.1
Al390026.1
Al390036.1
Al390037.1
Al390061.1
Al390066.1
Al390067.1
Al390198.1
Al390205.1
Al390294.1
Al390318.1
Al390334.1
Al390719.1
Al390726.1
Al390728.1
Al390728.5
Al390755.1
Al390760.1
Al390856.1
Al390860.1
Al390866.1
Al390879.1
Al390955.2
Al390957.1
Al390961.1
Al390962.1
Al391069.2
Al391069.3
Al391094.1
Al391121.1
Al391152.1
Al391244.1
Al391244.2
Al391261.1
Al391262.1
Al391335.1
Al391361.3
Al391415.1
Al391422.4
Al391497.1
Al391516.1
Al391645.1
Al391650.1
Al391650.2
Al391684.1
Al391704.2
Al391730.1
Al391807.1
Al391832.1
Al391832.2
Al391832.3
Al391834.2
Al391839.1
Al391839.2
Al391863.1
Al391988.1
Al392003.1
Al392003.2
Al392024.1
Al392086.2
Al392086.3
Al392088.1
Al392172.1
Al441963.1
Al441992.1
Al442067.1
Al442071.1
Al442128.2
Al442644.1
Al442647.2
Al442663.1
Al442663.3
Al445070.1
Al445183.2
Al445190.1
Al445193.1
Al445231.1
Al445237.1
Al445250.1
Al445253.1
Al445259.1
Al445288.1
Al445305.1
Al445307.1
Al445309.1
Al445363.1
Al445363.2
Al445363.3
Al445430.1
Al445430.2
Al445471.1
Al445471.2
Al445472.1
Al445483.1
Al445490.1
Al445531.1
Al445584.2
Al445645.1
Al445646.1
Al445648.1
Al445673.1
Al445685.1
Al445686.1
Al445687.1
Al445928.2
Al445985.1
Al449363.1
Al449423.1
Al450043.1
Al450163.1
Al450226.1
Al450226.2
Al450267.1
Al450309.1
Al450322.2
Al450326.1
Al450344.1
Al450344.3
Al450345.1
Al450468.1
Al450468.2
Al450469.1
Al450469.2
Al450992.1
Al450998.2
Al451007.2
Al451007.3
Al451042.1
Al451042.2
Al451044.1
Al451047.1
Al451050.1
Al451050.2
Al451054.2
Al451062.1
Al451062.3
Al451064.1
Al451065.1
Al451067.1
Al451069.1
Al451069.2
Al451074.1
Al451074.2
Al451085.1
Al451085.2
Al451105.1
Al451105.2
Al451123.1
Al451137.1
Al451140.1
Al451142.1
Al451165.1
Al451165.2
Al499627.2
Al512274.1
Al512328.1
Al512329.2
Al512343.1
Al512353.1
Al512408.1
Al512422.1
Al512430.1
Al512430.4
Al512444.1
Al512506.1
Al512598.1
Al512598.2
Al512599.1
Al512604.1
Al512624.2
Al512625.1
Al512625.3
Al512631.2
Al512635.1
Al512638.1
Al512652.2
Al512662.2
Al512770.1
Al512791.1
Al512791.2
Al512844.1
Al513008.1
Al513122.2
Al513123.1
Al513124.1
Al513164.1
Al513165.2
Al513217.1
Al513220.1
Al513304.1
Al513314.2
Al513318.1
Al513318.2
Al513321.2
Al513325.1
Al513327.2
Al513331.1
Al513343.1
Al513348.1
Al513477.2
Al513523.2
Al513523.3
Al513548.3
Al583722.1
Al583722.2
Al583722.4
Al583810.1
Al583824.1
Al583832.1
Al583835.2
Al589655.1
Al589666.2
Al589684.1
Al589740.1
Al589743.3
Al589745.1
Al589765.1
Al589765.2
Al589765.4
Al589823.1
Al589843.1
Al589923.1
Al589935.1
Al589935.2
Al589986.2
Al589987.1
Al590004.2
Al590004.3
Al590006.1
Al590065.1
Al590068.1
Al590068.3
Al590079.1
Al590084.1
Al590095.1
Al590099.1
Al590103.1
Al590133.1
Al590139.1
Al590226.2
Al590327.1
Al590365.1
Al590385.1
Al590385.2
Al590408.1
Al590432.1
Al590440.1
Al590483.1
Al590483.3
Al590490.1
Al590552.1
Al590556.1
Al590559.1
Al590560.2
Al590560.3
Al590617.2
Al590627.2
Al590632.1
Al590644.1
Al590644.3
Al590648.1
Al590648.3
Al590652.1
Al590664.1
Al590666.1
Al590666.3
Al590666.4
Al590677.1
Al590683.1
Al590704.1
Al590705.1
Al590705.2
Al590708.1
Al590714.1
Al590764.1
Al590764.2
Al590822.1
Al590822.2
Al590867.1
Al590999.1
Al591122.1
Al591167.1
Al591212.1
Al591222.1
Al591368.1
Al591419.1
Al591468.1
Al591485.1
Al591501.1
Al591503.1
Al591503.3
Al591516.1
Al591518.1
Al591684.3
Al591686.2
Al591770.1
Al591806.1
Al591806.3
Al591845.1
Al591846.1
Al591846.2
Al591848.1
Al591848.2
Al591848.3
Al591885.1
Al591926.6
Al592045.1
Al592078.1
Al592114.1
Al592146.1
Al592158.1
Al592164.2
Al592293.1
Al592295.1
Al592295.2
Al592295.4
Al592402.1
Al592429.1
Al592429.2
Al592430.2
Al592431.1
Al592431.2
Al592435.1
Al592437.2
Al592447.1
Al592463.1
Al592494.2
Al592546.1
Al596028.1
Al596087.1
Al596094.1
Al596218.1
Al596223.1
Al596257.1
Al596275.2
Al596442.2
Al596448.1
Al603766.1
Al603832.2
Al603832.3
Al603840.1
Al603841.1
Al606462.1
Al606469.1
Al606489.1
Al606490.1
Al606490.6
Al606491.1
Al606495.1
Al606517.2
Al606662.1
Al606748.1
Al606752.1
Al606760.1
Al606760.3
Al606763.1
Al606807.1
Al607023.1
Al627171.1
Al627171.2
Al627309.1
Al627309.2
Al627313.1
Al627422.1
Al627422.2
Al627443.1
Al645504.1
Al645568.1
Al645568.2
Al645608.3
Al645608.4
Al645608.6
Al645608.7
Al645728.1
Al645924.1
Al645929.1
Al645929.3
Al645933.1
Al645939.1
Al645939.5
Al645941.1
Al645941.2
Al645941.3
Al646090.1
Al646090.2
Al662791.1
Al662797.1
Al662884.1
Al662884.2
Al662884.3
Al662884.4
Al662890.1
Al662899.2
Al662907.1
Al662907.2
Al663070.1
Al663074.1
Al663109.1
Al669831.3
Al669831.5
Al669841.1
Al669970.2
Al670729.1
Al670729.2
Al671277.1
Al671762.1
Al671883.1
Al671883.2
Al671883.3
Al672212.1
Al672277.1
Al672291.1
Al683887.1
Al691403.1
Al691403.2
Al691420.1
Al691432.2
Al691442.1
Al691447.2
Al691449.1
Al691482.2
Al691482.3
Al691515.2
Al713852.1
Al713965.1
Al713998.1
Al713998.2
Al713999.1
Al731547.1
Al731556.2
Al731557.1
Al731559.1
Al731563.3
Al731567.1
Al731569.1
Al731577.2
Al731684.1
Al731684.2
Al732292.1
Al732292.2
Al732314.6
Al732414.1
Al772202.1
Al772337.1
Al772337.2
Al772337.3
Al772337.4
Al805961.1
Al807740.1
Al807752.2
Al807752.6
Al807757.1
Al807757.2
Al807776.1
Al844908.2
Al845331.3
Al845472.2
Al928596.1
Al928654.1
Al928654.2
Al928654.3
Al928742.1
Al929236.1
Al929288.2
Al929472.2
Al929554.1
Al929601.3
Al953862.1
Al953862.2
Alas1
Alas2
Alb
Alcam
Aldh16a1
Aldh1a1
Aldh1a2
Aldh1a3
Aldh1b1
Aldh1l1
Aldh1l2
Aldh2
Aldh3a1
Aldh3a2
Aldh3b1
Aldh3b2
Aldh5a1
Aldh7a1
Aldh8a1
Aldoa
Aldob
Aldoc
Alg1
Alg10
Alg10b
Alg11
Alg13
Alg14
Alg1l10p
Alg1l13p
Alg1l15p
Alg1l2
Alg1l3p
Alg1l9p
Alg3
Alg3p1
Alg6
Alg8
Alg9
Alkal2
Alkbh1
Alkbh3
Alkbh3-as1
Alkbh4
Alkbh5
Alkbh6
Alkbh7
Alkbh8
Alms1
Alox12
Alox12-as1
Alox12p2
Alox15
Alox15p1
Alox15p2
Alox5
Alox5ap
Aloxe3
Alpk1
Alpk2
Alpk3
Alpl
Alpp
Als2
Alx3
Alyref
Ambra1
Amd1
Amdhd1
Amdhd2
Amer2
Amer3
Amfr
Ammecr1
Ammecr1l
Amn
Amn1
Amot
Amotl1
Amotl2
Ampd2
Ampd3
Amt
Amtn
Amy2a
Amy2b
Amz2
Amz2p1
Anapc1
Anapc10
Anapc11
Anapc13
Anapc16
Anapc2
Anapc4
Anapc5
Anapc7
Ang
Angel1
Angel2
Angpt1
Angpt2
Angptl3
Angptl4
Ank1
Ank2
Ank3
Ank3-dt
Ankar
Ankdd1a
Ankdd1b
Ankef1
Ankfn1
Ankfy1
Ankh
Ankhd1
Ankhd1-eif4ebp3
Ankib1
Ankk1
Ankle1
Ankle2
Ankmy1
Ankmy2
Ankra2
Ankrd1
Ankrd11
Ankrd12
Ankrd13a
Ankrd13b
Ankrd13d
Ankrd16
Ankrd18a
Ankrd18b
Ankrd18cp
Ankrd19p
Ankrd2
Ankrd20a2
Ankrd20a4
Ankrd20a5p
Ankrd20a7p
Ankrd23
Ankrd24
Ankrd26
Ankrd28
Ankrd29
Ankrd30a
Ankrd30b
Ankrd30bl
Ankrd33
Ankrd33b
Ankrd33b-as1
Ankrd34a
Ankrd34c-as1
Ankrd36
Ankrd36b
Ankrd36bp1
Ankrd36bp2
Ankrd36c
Ankrd37
Ankrd40
Ankrd40cl
Ankrd42
Ankrd44
Ankrd46
Ankrd49
Ankrd53
Ankrd55
Ankrd6
Ankrd62
Ankrd62p1-parp4p3
Ankrd63
Ankrd65
Ankrd66
Ankrd7
Anks1a
Anks1b
Anks3
Anks6
Ankub1
Ankzf1
Anln
Ano1
Ano10
Ano3
Ano4
Ano5
Ano6
Ano7
Ano7l1
Ano8
Ano9
Anos2p
Anp32a
Anp32b
Anp32e
Antxr1
Antxr2
Antxrl
Anxa1
Anxa10
Anxa11
Anxa13
Anxa2
Anxa2p2
Anxa2r
Anxa3
Anxa4
Anxa5
Anxa6
Anxa7
Anxa8
Anxa8l1
Anxa9
Aoc1
Aoc2
Aoc4p
Aox1
Aox2p
Aox3p
Aox3p-aox2p
Ap000229.1
Ap000235.1
Ap000238.1
Ap000240.1
Ap000251.1
Ap000265.1
Ap000282.1
Ap000289.1
Ap000295.1
Ap000302.1
Ap000317.1
Ap000317.2
Ap000345.1
Ap000345.2
Ap000347.1
Ap000350.1
Ap000350.4
Ap000355.1
Ap000356.1
Ap000356.4
Ap000403.1
Ap000424.1
Ap000424.2
Ap000431.1
Ap000431.2
Ap000437.1
Ap000438.1
Ap000439.1
Ap000439.2
Ap000439.3
Ap000442.1
Ap000442.2
Ap000446.1
Ap000459.1
Ap000462.3
Ap000474.1
Ap000477.1
Ap000477.2
Ap000547.3
Ap000553.1
Ap000553.2
Ap000553.4
Ap000553.5
Ap000553.6
Ap000553.7
Ap000561.1
Ap000569.1
Ap000590.1
Ap000593.1
Ap000640.2
Ap000646.1
Ap000648.1
Ap000648.2
Ap000662.1
Ap000676.4
Ap000679.1
Ap000688.1
Ap000688.2
Ap000688.3
Ap000688.4
Ap000692.2
Ap000695.1
Ap000697.1
Ap000704.1
Ap000708.1
Ap000711.1
Ap000721.1
Ap000721.2
Ap000753.1
Ap000753.2
Ap000757.1
Ap000757.2
Ap000763.3
Ap000763.4
Ap000769.1
Ap000769.2
Ap000769.3
Ap000776.1
Ap000777.2
Ap000777.3
Ap000779.1
Ap000781.1
Ap000785.2
Ap000787.1
Ap000790.1
Ap000797.3
Ap000808.1
Ap000812.5
Ap000842.2
Ap000842.3
Ap000844.2
Ap000845.1
Ap000864.1
Ap000866.1
Ap000866.2
Ap000867.4
Ap000879.1
Ap000879.2
Ap000889.2
Ap000892.1
Ap000893.1
Ap000894.2
Ap000894.4
Ap000897.1
Ap000902.1
Ap000902.2
Ap000904.1
Ap000907.1
Ap000911.1
Ap000911.2
Ap000911.3
Ap000916.1
Ap000924.1
Ap000936.1
Ap000936.2
Ap000941.1
Ap000942.1
Ap000942.2
Ap000942.3
Ap000942.4
Ap000943.2
Ap000943.3
Ap000943.4
Ap000944.1
Ap000944.2
Ap000949.1
Ap000962.2
Ap000977.1
Ap000997.2
Ap001000.1
Ap001025.1
Ap001033.1
Ap001043.1
Ap001046.1
Ap001062.2
Ap001062.3
Ap001092.1
Ap001099.1
Ap001107.1
Ap001107.3
Ap001107.4
Ap001107.5
Ap001107.7
Ap001107.9
Ap001122.1
Ap001124.1
Ap001150.1
Ap001160.1
Ap001160.2
Ap001160.3
Ap001160.4
Ap001172.2
Ap001178.1
Ap001178.3
Ap001180.2
Ap001187.1
Ap001189.5
Ap001189.6
Ap001207.3
Ap001208.1
Ap001208.2
Ap001266.2
Ap001267.1
Ap001267.4
Ap001267.5
Ap001269.2
Ap001269.4
Ap001271.2
Ap001273.2
Ap001318.1
Ap001330.3
Ap001330.5
Ap001340.1
Ap001342.1
Ap001347.1
Ap001350.2
Ap001351.1
Ap001357.2
Ap001362.1
Ap001362.2
Ap001363.2
Ap001372.1
Ap001372.2
Ap001372.3
Ap001412.1
Ap001432.1
Ap001437.1
Ap001442.1
Ap001453.1
Ap001453.2
Ap001453.4
Ap001458.1
Ap001462.1
Ap001468.1
Ap001469.3
Ap001471.1
Ap001496.1
Ap001496.3
Ap001527.2
Ap001528.1
Ap001528.2
Ap001542.1
Ap001542.2
Ap001574.1
Ap001582.1
Ap001596.1
Ap001599.1
Ap001625.3
Ap001627.1
Ap001636.1
Ap001767.3
Ap001767.4
Ap001781.1
Ap001803.2
Ap001816.1
Ap001823.1
Ap001825.1
Ap001830.1
Ap001830.2
Ap001885.1
Ap001922.4
Ap001922.5
Ap001922.6
Ap001931.1
Ap001962.1
Ap001970.1
Ap001978.1
Ap001981.1
Ap002008.1
Ap002008.2
Ap002008.3
Ap002026.1
Ap002075.1
Ap002336.2
Ap002336.3
Ap002358.1
Ap002360.3
Ap002364.1
Ap002373.1
Ap002380.1
Ap002381.2
Ap002383.3
Ap002387.2
Ap002392.1
Ap002414.5
Ap002478.1
Ap002495.1
Ap002495.2
Ap002505.2
Ap002512.2
Ap002518.1
Ap002518.2
Ap002530.1
Ap002748.4
Ap002754.1
Ap002754.2
Ap002761.1
Ap002761.2
Ap002761.3
Ap002761.4
Ap002762.1
Ap002768.1
Ap002770.1
Ap002784.1
Ap002793.1
Ap002795.1
Ap002800.1
Ap002812.4
Ap002812.5
Ap002833.1
Ap002833.2
Ap002851.1
Ap002852.1
Ap002884.1
Ap002884.2
Ap002884.3
Ap002892.1
Ap002892.2
Ap002893.1
Ap002954.1
Ap002957.1
Ap002981.1
Ap002986.1
Ap002989.1
Ap002990.1
Ap002992.1
Ap003027.1
Ap003028.1
Ap003031.1
Ap003032.1
Ap003032.2
Ap003059.2
Ap003062.1
Ap003064.1
Ap003065.1
Ap003068.1
Ap003068.3
Ap003068.4
Ap003071.1
Ap003071.2
Ap003072.1
Ap003072.5
Ap003080.1
Ap003084.1
Ap003086.2
Ap003097.1
Ap003097.2
Ap003100.1
Ap003108.1
Ap003108.2
Ap003110.1
Ap003119.2
Ap003119.3
Ap003128.1
Ap003171.1
Ap003174.1
Ap003174.2
Ap003327.1
Ap003357.1
Ap003385.1
Ap003385.5
Ap003386.1
Ap003390.1
Ap003390.2
Ap003392.13
Ap003392.5
Ap003392.6
Ap003396.1
Ap003396.3
Ap003396.5
Ap003400.3
Ap003419.1
Ap003419.2
Ap003419.3
Ap003465.1
Ap003467.1
Ap003469.1
Ap003469.3
Ap003469.4
Ap003471.1
Ap003472.2
Ap003498.2
Ap003499.1
Ap003499.2
Ap003500.1
Ap003501.2
Ap003559.1
Ap003680.1
Ap003716.1
Ap003717.2
Ap003721.2
Ap003721.3
Ap003721.4
Ap003733.1
Ap003733.4
Ap003774.1
Ap003774.4
Ap003781.1
Ap004290.1
Ap004371.1
Ap004372.1
Ap004609.1
Ap004609.2
Ap004609.3
Ap004782.1
Ap005018.1
Ap005018.2
Ap005019.1
Ap005059.2
Ap005061.1
Ap005131.2
Ap005137.1
Ap005137.2
Ap005139.1
Ap005209.1
Ap005212.4
Ap005229.1
Ap005229.2
Ap005242.2
Ap005263.1
Ap005264.1
Ap005264.4
Ap005264.5
Ap005264.7
Ap005273.1
Ap005328.1
Ap005328.2
Ap005329.3
Ap005357.1
Ap005432.1
Ap005717.1
Ap005901.1
Ap005901.3
Ap005902.2
Ap006216.1
Ap006248.2
Ap006248.3
Ap006248.5
Ap006287.2
Ap006294.2
Ap006587.3
Ap006621.1
Ap006621.3
Ap006621.4
Ap006621.5
Ap007216.1
Ap007216.2
Ap1ar
Ap1b1
Ap1g1
Ap1g2
Ap1m1
Ap1m2
Ap1s1
Ap2a1
Ap2a2
Ap2b1
Ap2m1
Ap2s1
Ap3b1
Ap3b2
Ap3d1
Ap3m1
Ap3m2
Ap3s1
Ap3s2
Ap4b1-as1
Ap4e1
Ap4m1
Ap4s1
Ap5b1
Ap5m1
Ap5s1
Ap5z1
Apaf1
Apba2
Apbb1
Apbb1ip
Apbb2
Apbb3
Apc
Apc2
Apcdd1
Apcdd1l
Apcdd1l-dt
Apeh
Apela
Apex1
Apex2
Aph1a
Aph1b
Api5
Aplf
Aplp1
Aplp2
Apoa1
Apoa1-as
Apoa2
Apoa5
Apobec2
Apobec3a
Apobec3b
Apobec3c
Apobec3d
Apobec3f
Apobec3g
Apobec3h
Apobec4
Apobr
Apoc1
Apoc1p1
Apoc2
Apoe
Apol1
Apol3
Apol4
Apold1
Apom
Aponp
Apoo
Apool
Apopt1
Appbp2
Appl1
Appl2
Aprt
Aptr
Aqp1
Aqp10
Aqp11
Aqp2
Aqp3
Aqp4-as1
Aqp5
Aqp6
Aqp7
Aqp8
Aqp9
Aqr
Ar
Araf
Arap1
Arap1-as1
Arap2
Arap3
Arcn1
Areg
Arel1
Arf1
Arf3
Arf4
Arf4-as1
Arf4p2
Arf5
Arfgap1
Arfgap2
Arfgap3
Arfip1
Arfip2
Arfrp1
Arg2
Arhgap1
Arhgap10
Arhgap11a
Arhgap11b
Arhgap12
Arhgap15
Arhgap17
Arhgap19
Arhgap21
Arhgap22
Arhgap22-it1
Arhgap23
Arhgap24
Arhgap25
Arhgap26
Arhgap26-as1
Arhgap27
Arhgap28
Arhgap30
Arhgap31
Arhgap33
Arhgap39
Arhgap4
Arhgap40
Arhgap42
Arhgap44
Arhgap45
Arhgap5
Arhgap5-as1
Arhgap8
Arhgap9
Arhgdia
Arhgdib
Arhgdig
Arhgef1
Arhgef10
Arhgef10l
Arhgef11
Arhgef12
Arhgef16
Arhgef17
Arhgef18
Arhgef19
Arhgef2
Arhgef25
Arhgef26
Arhgef26-as1
Arhgef28
Arhgef3
Arhgef33
Arhgef37
Arhgef38
Arhgef39
Arhgef4
Arhgef40
Arhgef5
Arhgef7
Arhgef7-as1
Arhgef9
Arid1a
Arid1b
Arid2
Arid3a
Arid3b
Arid3c
Arid4a
Arid5a
Arid5b
Arih1
Arih2
Arl10
Arl11
Arl13b
Arl14
Arl14ep
Arl14epl
Arl15
Arl2
Arl2bp
Arl2-snx15
Arl4a
Arl4ap4
Arl4c
Arl5a
Arl5c
Arl6
Arl6ip1
Arl6ip4
Arl6ip5
Arl6ip6
Arl8a
Arl8b
Arl9
Arlnc1
Armc1
Armc10
Armc12
Armc2
Armc2-as1
Armc3
Armc4
Armc4p1
Armc5
Armc6
Armc7
Armc8
Armc9
Armcx1
Armcx2
Armcx3
Armcx3-as1
Armcx4
Armcx5
Armcx5-gprasp2
Armcx7p
Armh1
Armh4
Armt1
Arnt
Arnt2
Arntl
Arntl2
Arpc1a
Arpc1b
Arpc2
Arpc3p1
Arpc4
Arpc4-ttll3
Arpc5
Arpc5l
Arpin
Arpin-ap3s2
Arpp19
Arpp21
Arrb1
Arrb2
Arrdc1
Arrdc2
Arrdc3
Arrdc3-as1
Arrdc5
Arsa
Arsb
Arse
Arsf
Arsg
Arsi
Arsj
Arsk
Art1
Art3
Artn
Arv1
Arvcf
Arx
As3mt
Asah1
Asah2b
Asap1
Asap2
Asb1
Asb10
Asb15
Asb16
Asb18
Asb2
Asb3
Asb4
Asb7
Asb9
Ascc1
Ascc2
Ascl2
Asdurf
Asf1a
Asf1b
Asgr1
Ash1l-as1
Ash2l
Asic1
Asic2
Asic3
Asic4
Asl
Asmtl
Asmtl-as1
Asna1
Asns
Asnsd1
Aspa
Aspdh
Aspg
Asph
Asphd1
Aspm
Aspscr1
Asrgl1
Ass1
Ass1p7
Astn2
Asxl1
Asxl2
Asxl3
Asz1
Atad2
Atad2b
Atad3a
Atad3b
Atad3c
Atad5
Atat1
Atcay
Ate1
Ate1-as1
Atf1
Atf2
Atf3
Atf4
Atf5
Atf6b
Atf7ip
Atf7ip2
Atg10
Atg101
Atg12
Atg12p2
Atg13
Atg16l1
Atg16l2
Atg2a
Atg3
Atg4a
Atg4b
Atg4c
Atg4d
Atg5
Atg7
Atg9a
Atg9b
Atic
Atl1
Atl2
Atl3
Atm
Atmin
Atn1
Atoh1
Atoh8
Atox1
Atp10a
Atp10b
Atp10d
Atp11a
Atp11b
Atp12a
Atp13a1
Atp13a2
Atp13a3
Atp1a1
Atp1a1-as1
Atp1a2
Atp1a4
Atp1b1
Atp1b2
Atp1b3
Atp23
Atp2a1
Atp2a2
Atp2b1-as1
Atp2b2
Atp2b3
Atp2b4
Atp2c1
Atp2c2
Atp4a
Atp5f1a
Atp5f1b
Atp5f1c
Atp5f1d
Atp5f1e
Atp5if1
Atp5mc1
Atp5mc1p3
Atp5mc2p1
Atp5mc2p3
Atp5mc3
Atp5mf
Atp5mfp4
Atp5mf-ptcd1
Atp5mg
Atp5mgp3
Atp5mpl
Atp5pb
Atp5pd
Atp5pdp1
Atp5pf
Atp5po
Atp6ap1
Atp6ap1l
Atp6ap2
Atp6v0a1
Atp6v0a2
Atp6v0a4
Atp6v0b
Atp6v0c
Atp6v0cp3
Atp6v0cp4
Atp6v0d1
Atp6v0e1
Atp6v0e2
Atp6v1a
Atp6v1b1
Atp6v1b2
Atp6v1c1
Atp6v1c2
Atp6v1d
Atp6v1e1
Atp6v1e2
Atp6v1f
Atp6v1g1
Atp6v1g1p2
Atp6v1g1p6
Atp6v1g2
Atp6v1g2-ddx39b
Atp6v1g3
Atp6v1h
Atp7a
Atp7b
Atp8a1
Atp8a2
Atp8a2p2
Atp8b1
Atp8b2
Atp8b3
Atp8b4
Atp9a
Atp9b
Atpaf1
Atpaf2
Atpsckmt
Atr
Atraid
Atrip
Atrn
Atrnl1
Atxn1
Atxn10
Atxn1l
Atxn2
Atxn2-as
Atxn2l
Atxn7
Atxn7l1
Atxn7l2
Atxn7l3b
Aup1
Aurka
Aurkaip1
Aurkap2
Aurkb
Aurkc
Auts2
Aven
Avil
Avl9
Avpr2
Axdnd1
Axin2
Axl
Azgp1p1
Azgp1p2
Azin1-as1
Azin2
Azu1
B2m
B3galnt1
B3galt4
B3galt5
B3galt6
B3gat3p1
B3gnt10
B3gnt2
B3gnt2p1
B3gnt3
B3gnt4
B3gnt5
B3gnt6
B3gnt7
B3gnt8
B4galnt1
B4galnt3
B4galnt4
B4galt1
B4galt1-as1
B4galt2
B4galt4
B4galt6
B4galt7
B9d1
B9d2
Baalc
Baalc-as1
Baalc-as2
Babam1
Babam2
Bace2
Bach1
Bach2
Bad
Bag1
Bag2
Bag3
Bag4
Bag5
Bag6
Bage2
Bahcc1
Bahd1
Baiap2
Baiap2l1
Baiap2l2
Baiap3
Bak1
Bambi
Banf1
Banf1p5
Bank1
Banp
Barhl1
Barx1
Barx2
Basp1
Basp1-as1
Batf
Batf3
Bax
Baz1a
Baz2a
Baz2b
Bbip1
Bbof1
Bbox1
Bbox1-as1
Bbs1
Bbs12
Bbs2
Bbs4
Bbs5
Bbs7
Bbs9
Bbx
Bcam
Bcan
Bcap29
Bcap31
Bcar1
Bcar3
Bcar4
Bcas1
Bcas3
Bcas4
Bcat1
Bcat2
Bccip
Bcdin3d-as1
Bckdha
Bckdhb
Bckdk
Bcl10
Bcl11a
Bcl2
Bcl2l1
Bcl2l11
Bcl2l12
Bcl2l13
Bcl2l14
Bcl2l15
Bcl2l2
Bcl2l2-pabpn1
Bcl3
Bcl6b
Bcl7a
Bcl9
Bcl9l
Bclaf3
Bco1
Bco2
Bcorl1
Bcorp1
Bcr
Bcrp1
Bcrp2
Bcrp3
Bcrp5
Bcrp8
Bcs1l
Bcyrn1
Bdh1
Bdh2
Bdkrb2
Bdnf
Bdnf-as
Bdp1
Bean1
Becn1
Begain
Bend3
Bend3p2
Bend5
Bend6
Bend7
Best1
Best2
Best3
Bet1
Bex3
Bex4
Bfar
Bfsp1
Bfsp2
Bglap
Bglt3
Bhlha15
Bhlha9
Bhlhb9
Bhlhe40
Bhlhe40-as1
Bhlhe41
Bhmt
Bicc1
Bicd1
Bicdl1
Bicdl2
Bicra
Bicral
Bin2
Bin3
Birc2
Birc3
Birc5
Birc6
Birc7
Bispr
Bivm
Bivm-ercc5
Blacat1
Blace
Blcap
Blid
Blk
Blm
Blnk
Bloc1s1
Bloc1s3
Bloc1s4
Bloc1s6
Blvra
Blvrb
Blzf1
Bmf
Bmf-as1
Bmi1
Bmp1
Bmp2k
Bmp4
Bmp7
Bmp7-as1
Bmper
Bmpr1a
Bmpr1b
Bmpr2
Bms1p1
Bms1p21
Bms1p4
Bmx
Bnc2
Bnc2-as1
Bnip1
Bnip2
Bnip3
Bnip3l
Bnip3p1
Bnip3p26
Bnip3p41
Bnipl
Boc
Bod1l1
Bod1p1
Bod1p2
Bok
Bok-as1
Bola1
Bola2p1
Bola2p3
Bola3-as1
Bola3p1
Bola3p2
Boll
Bop1
Bora
Borcs5
Borcs6
Borcs7
Borcs7-asmt
Borcs8
Borcs8-mef2b
Bpgm
Bphl
Bpi
Bpifa1
Bpifa2
Bpifa4p
Bpifb1
Bpifb4
Bpifc
Bpnt1
Bptf
Brap
Brca2
Brcc3
Brd2
Brd3os
Brd4
Brd7p2
Brd8
Brd9
Brd9p1
Brd9p2
Brf1
Brf2
Bri3
Brinp2
Brinp3
Brix1
Brms1
Brms1l
Brox
Brpf1
Brpf3
Brsk1
Brsk2
Brwd1
Brwd1-as1
Brwd1-as2
Brwd1p2
Brwd1p3
Bscl2
Bsg
Bsn-as1
Bspry
Bst1
Bst2
Btaf1
Btbd10
Btbd11
Btbd16
Btbd18
Btbd19
Btbd2
Btbd3
Btbd6
Btbd7
Btbd8
Btd
Btf3
Btf3l4
Btf3l4p2
Btf3p12
Btf3p2
Btf3p7
Btf3p9
Btg1
Btg1p1
Btg2
Btg3
Btg3-as1
Btk
Btla
Btn2a1
Btn2a2
Btn2a3p
Btn3a1
Btn3a2
Btn3a3
Btnl8
Btnl9
Btrc
Bub1b
Bub1b-pak6
Bub3
Bud23
Bud31
Bud31p1
Bves-as1
Bx005132.2
Bx072579.2
Bx119927.1
Bx248123.1
Bx255925.3
Bx276092.7
Bx276092.9
Bx284668.2
Bx284668.4
Bx284668.5
Bx284668.6
Bx293535.1
Bx322234.1
Bx322559.1
Bx322635.1
Bx323046.1
Bx323845.2
Bx470102.1
Bx470102.2
Bx470209.1
Bx510359.1
Bx510359.2
Bx537318.1
Bx537318.2
Bx539320.1
Bx571818.1
Bx640514.2
Bx649601.1
Bx649632.1
Bx664615.1
Bx842242.1
Bx842559.2
Bx842568.2
Bx842568.3
Bx842568.4
Bx890604.2
Bysl
Bzw1
Bzw2
C10orf143
C10orf25
C10orf53
C10orf55
C10orf67
C10orf71
C10orf82
C10orf88
C10orf90
C10orf91
C10orf95
C11orf1
C11orf21
C11orf24
C11orf42
C11orf45
C11orf49
C11orf52
C11orf54
C11orf58
C11orf65
C11orf68
C11orf72
C11orf74
C11orf80
C11orf91
C11orf95
C11orf97
C12orf10
C12orf29
C12orf4
C12orf40
C12orf43
C12orf45
C12orf50
C12orf54
C12orf57
C12orf60
C12orf65
C12orf66
C12orf71
C12orf74
C12orf75
C12orf76
C12orf77
C12orf80
C13orf42
C14orf119
C14orf132
C14orf178
C14orf180
C14orf28
C14orf93
C15orf39
C15orf40
C15orf41
C15orf48
C15orf53
C15orf54
C15orf61
C15orf62
C15orf65
C16orf45
C16orf58
C16orf70
C16orf71
C16orf72
C16orf74
C16orf86
C16orf92
C17orf100
C17orf107
C17orf49
C17orf51
C17orf53
C17orf58
C17orf64
C17orf75
C17orf80
C17orf82
C17orf97
C17orf98
C17orf99
C18orf21
C18orf25
C18orf32
C18orf54
C18orf65
C19orf24
C19orf25
C19orf33
C19orf38
C19orf44
C19orf48
C19orf53
C19orf57
C19orf66
C19orf67
C19orf71
C19orf81
C19orf85
C1d
C1galt1
C1galt1p1
C1galt1p2
C1galt1p3
C1orf100
C1orf105
C1orf109
C1orf112
C1orf116
C1orf122
C1orf127
C1orf137
C1orf141
C1orf143
C1orf147
C1orf158
C1orf159
C1orf162
C1orf167
C1orf195
C1orf198
C1orf21
C1orf216
C1orf220
C1orf226
C1orf232
C1orf53
C1orf54
C1orf56
C1orf61
C1orf94
C1qa
C1qb
C1qbp
C1qc
C1qtnf1
C1qtnf1-as1
C1qtnf4
C1qtnf5
C1qtnf6
C1qtnf8
C1qtnf9
C1qtnf9b
C1r
C1rl
C1rl-as1
C1s
C2
C20orf141
C20orf144
C20orf194
C20orf197
C20orf203
C20orf204
C20orf27
C20orf85
C21orf62-as1
C21orf91
C21orf91-ot1
C22orf23
C22orf46
C2cd2
C2cd2l
C2cd3
C2cd4a
C2cd4d
C2cd4d-as1
C2cd5
C2cd6
C2orf15
C2orf16
C2orf42
C2orf49
C2orf50
C2orf68
C2orf69
C2orf69p1
C2orf69p2
C2orf70
C2orf72
C2orf73
C2orf74
C2orf76
C2orf78
C2orf81
C2orf83
C2orf88
C2orf91
C2orf92
C3
C3ar1
C3orf14
C3orf20
C3orf35
C3orf38
C3orf49
C3orf52
C3orf67-as1
C3orf80
C3p1
C4b
C4bpa
C4bpb
C4orf17
C4orf19
C4orf33
C4orf46
C4orf47
C4orf48
C4orf51
C4orf54
C5
C5ar1
C5ar2
C5orf15
C5orf17
C5orf22
C5orf24
C5orf30
C5orf38
C5orf47
C5orf51
C5orf56
C5orf63
C5orf64
C5orf66
C5orf66-as1
C5orf66-as2
C5orf67
C6
C6orf120
C6orf132
C6orf136
C6orf141
C6orf203
C6orf223
C6orf47
C6orf47-as1
C6orf48
C6orf58
C6orf89
C6orf99
C7
C7orf26
C7orf43
C7orf50
C7orf57
C7orf65
C7orf71
C8g
C8orf31
C8orf33
C8orf34
C8orf37-as1
C8orf44
C8orf58
C8orf74
C8orf76
C8orf82
C8orf86
C8orf87
C8orf89
C9orf106
C9orf131
C9orf135
C9orf135-dt
C9orf139
C9orf152
C9orf16
C9orf163
C9orf170
C9orf24
C9orf3
C9orf43
C9orf50
C9orf64
C9orf66
C9orf85
C9orf92
Ca11
Ca12
Ca13
Ca14
Ca2
Ca3
Ca3-as1
Ca5a
Ca5ap1
Ca5b
Ca5bp1
Ca9
Cab39
Cab39l
Cabin1
Cables1
Cables2
Cabp1
Cabp4
Cabp5
Cabyr
Cacfd1
Cachd1
Cacna1a
Cacna1c
Cacna1c-it3
Cacna1d
Cacna1e
Cacna1g
Cacna1h
Cacna2d1
Cacna2d3
Cacna2d3-as1
Cacna2d4
Cacnb1
Cacnb2
Cacnb3
Cacnb4
Cacng2
Cacng6
Cacng8
Cactin
Cactin-as1
Cacybp
Cad
Cadm1
Cadm2
Cadm3
Cadm4
Cage1
Cahm
Calb1
Calb2
Calcb
Calcoco1
Calcoco2
Calcp
Cald1
Calhm1
Calhm2
Calhm3
Calhm4
Calhm6
Calm1
Calm2
Calm2p1
Calm2p2
Calm3
Calml3-as1
Calml4
Calml5
Calr
Calr4p
Calu
Caly
Camk1d
Camk1g
Camk2a
Camk2b
Camk2d
Camk2g
Camk2n1
Camk4
Camkk1
Camkk2
Camkmt
Camkv
Camlg
Camp
Camsap1
Camsap2
Camsap3
Camta1
Camta1-dt
Camta2
Cand1
Cand2
Cant1
Canx
Cap1
Cap2
Capg
Capn1
Capn10
Capn10-dt
Capn12
Capn13
Capn15
Capn2
Capn3
Capn5
Capn7
Capn8
Capns1
Capns2
Caprin1
Caprin2
Caps
Caps2
Capsl
Capza1
Capza2
Capzb
Card10
Card14
Card17
Card18
Card19
Card6
Card8
Card8-as1
Card9
Carf
Carhsp1
Carm1
Carmil1
Carmil2
Carmn
Carnmt1-as1
Carns1
Cars
Cars2
Carsp2
Casc1
Casc11
Casc15
Casc16
Casc19
Casc2
Casc3
Casc4
Casc8
Casd1
Cask
Caskin2
Casp1
Casp10
Casp16p
Casp2
Casp3
Casp4
Casp7
Casp8
Casp8ap2
Cass4
Cast
Castor1
Castor2
Castor3
Casz1
Cat
Catip
Catsper1
Catsper2
Catsper2p1
Catsper4
Catsperd
Catspere
Catsperg
Cav1
Cav2
Cavin3
Cbarp
Cbfa2t2
Cbfa2t3
Cbfb
Cbl
Cblb
Cblc
Cbll1
Cbln2
Cbln3
Cbr1
Cbr3-as1
Cbr4
Cbwd1
Cbwd2
Cbwd5
Cbx1
Cbx1p5
Cbx2
Cbx3
Cbx3p6
Cbx3p9
Cbx4
Cbx5
Cbx6
Cbx7
Cbx8
Cby1
Cc2d1a
Cc2d2a
Cc2d2b
Ccar1
Ccar2
Ccat2
Ccdc102a
Ccdc102b
Ccdc103
Ccdc106
Ccdc107
Ccdc113
Ccdc114
Ccdc115
Ccdc116
Ccdc117
Ccdc11p1
Ccdc12
Ccdc120
Ccdc121
Ccdc124
Ccdc126
Ccdc13
Ccdc130
Ccdc134
Ccdc136
Ccdc137
Ccdc138
Ccdc13-as1
Ccdc141
Ccdc142
Ccdc144cp
Ccdc144nl-as1
Ccdc146
Ccdc15
Ccdc150
Ccdc151
Ccdc152
Ccdc155
Ccdc157
Ccdc158
Ccdc159
Ccdc160
Ccdc162p
Ccdc163
Ccdc169
Ccdc171
Ccdc174
Ccdc178
Ccdc18
Ccdc180
Ccdc183
Ccdc183-as1
Ccdc184
Ccdc189
Ccdc18-as1
Ccdc190
Ccdc191
Ccdc192
Ccdc194
Ccdc195
Ccdc196
Ccdc197
Ccdc198
Ccdc22
Ccdc24
Ccdc26
Ccdc28a
Ccdc28b
Ccdc30
Ccdc33
Ccdc38
Ccdc39
Ccdc39-as1
Ccdc40
Ccdc47
Ccdc50
Ccdc51
Ccdc54
Ccdc57
Ccdc58
Ccdc60
Ccdc61
Ccdc62
Ccdc63
Ccdc65
Ccdc66
Ccdc68
Ccdc69
Ccdc7
Ccdc71l
Ccdc74a
Ccdc77
Ccdc78
Ccdc80
Ccdc81
Ccdc82
Ccdc83
Ccdc84
Ccdc85b
Ccdc86
Ccdc88a
Ccdc88b
Ccdc88c
Ccdc9
Ccdc90b
Ccdc91
Ccdc92
Ccdc97
Ccdc9b
Ccer1
Cck
Cckbr
Ccl16
Ccl2
Ccl20
Ccl25
Ccl3l1
Ccl4
Ccl4l2
Ccm2
Ccm2l
Ccn1
Ccn3
Ccn5
Ccn6
Ccna1
Ccnb1
Ccnb2
Ccnb3
Ccnb3p1
Ccnc
Ccnd1
Ccnd2
Ccnd2p1
Ccnd3
Ccndbp1
Ccne1
Ccne2
Ccnf
Ccng1
Ccng2
Ccnh
Ccni
Ccni2
Ccnj
Ccnjl
Ccnjp2
Ccnk
Ccnt1
Ccnt2
Ccnt2-as1
Ccny
Ccnyl1
Ccp110
Ccr10
Ccr12p
Ccr2
Ccr3
Ccr4
Ccr5
Ccr6
Ccr7
Ccrl1p1
Ccrl2
Ccs
Ccser1
Ccser2
Cct2
Cct4
Cct5
Cct6a
Cct6p1
Cct6p3
Cct7
Cct8
Ccz1
Cd101
Cd109
Cd151
Cd163l1
Cd177
Cd177p1
Cd180
Cd19
Cd1c
Cd1d
Cd200
Cd200r1l
Cd200r1l-as1
Cd209
Cd22
Cd24
Cd244
Cd27
Cd274
Cd276
Cd27-as1
Cd28
Cd2ap
Cd2bp2
Cd300a
Cd300lb
Cd300lf
Cd300lg
Cd320
Cd33
Cd34
Cd36
Cd37
Cd38
Cd3d
Cd3eap
Cd3g
Cd4
Cd40
Cd44
Cd46
Cd46p1
Cd48
Cd5
Cd52
Cd53
Cd55
Cd58
Cd59
Cd6
Cd63
Cd68
Cd69
Cd7
Cd70
Cd81
Cd82
Cd84
Cd86
Cd8a
Cd8b2
Cd9
Cd96
Cd99
Cd99l2
Cd99p1
Cda
Cdadc1
Cdan1
Cdc123
Cdc14a
Cdc14b
Cdc16
Cdc20
Cdc20b
Cdc23
Cdc25a
Cdc25b
Cdc25c
Cdc26
Cdc27
Cdc34
Cdc37
Cdc37l1
Cdc37l1-dt
Cdc40
Cdc42
Cdc42bpa
Cdc42bpb
Cdc42ep1
Cdc42ep2
Cdc42ep3
Cdc42ep4
Cdc42ep5
Cdc42p1
Cdc42se1
Cdc42se2
Cdc45
Cdc6
Cdc7
Cdc73
Cdca2
Cdca3
Cdca5
Cdca7
Cdca8
Cdcp1
Cdcp2
Cdh1
Cdh11
Cdh12
Cdh13
Cdh15
Cdh16
Cdh18
Cdh2
Cdh23
Cdh26
Cdh3
Cdh5
Cdhr1
Cdhr2
Cdhr3
Cdhr4
Cdhr5
Cdip1
Cdiptosp
Cdk1
Cdk10
Cdk12
Cdk13
Cdk14
Cdk15
Cdk16
Cdk18
Cdk19
Cdk2
Cdk2ap1
Cdk2ap2
Cdk2ap2p2
Cdk3
Cdk4
Cdk5
Cdk5p1
Cdk5r1
Cdk5r2
Cdk5rap1
Cdk5rap2
Cdk5rap3
Cdk6
Cdk7
Cdk8
Cdk9
Cdkal1
Cdkl1
Cdkl4
Cdkl5
Cdkn1a
Cdkn1b
Cdkn2a
Cdkn2a-dt
Cdkn2aip
Cdkn2b
Cdkn2b-as1
Cdkn2c
Cdkn2d
Cdkn3
Cdnf
Cdon
Cdr2l
Cdrt1
Cdrt4
Cds1
Cds2
Cdt1
Cdv3
Cdx1
Cdx2
Cdy4p
Cdyl
Cdyl2
Ceacam1
Ceacam19
Ceacam20
Ceacam21
Ceacam3
Ceacam4
Ceacam5
Ceacam6
Ceacamp3
Ceacamp4
Cebpa-dt
Cebpb
Cebpd
Cebpg
Cebpzos
Cecr2
Cecr7
Cecr9
Cel
Cela1
Cela2a
Celf1
Celf2
Celf2-as2
Celf2-dt
Celf5
Celsr1
Celsr2
Celsr3
Cemip
Cemip2
Cenpa
Cenpbd1
Cenpbd1p1
Cenpc
Cenpe
Cenpf
Cenph
Cenpi
Cenpk
Cenpm
Cenpn
Cenpo
Cenpp
Cenps
Cenps-cort
Cenpt
Cenpup2
Cenpv
Cenpw
Cenpx
Cep104
Cep112
Cep120
Cep126
Cep128
Cep131
Cep135
Cep152
Cep164
Cep164p1
Cep170b
Cep192
Cep250
Cep290
Cep295nl
Cep350
Cep41
Cep44
Cep55
Cep57
Cep57l1
Cep57l1p1
Cep63
Cep68
Cep70
Cep72
Cep76
Cep78
Cep83
Cep83-dt
Cep85
Cep85l
Cep89
Cep95
Cep97
Cept1
Cercam
Cerk
Cerna1
Cerna3
Cers1
Cers4
Cers5
Cers6
Cers6-as1
Ces2
Ces3
Ces4a
Cfap157
Cfap161
Cfap206
Cfap221
Cfap298
Cfap299
Cfap300
Cfap36
Cfap410
Cfap44
Cfap44-as1
Cfap52
Cfap54
Cfap57
Cfap58-dt
Cfap61
Cfap65
Cfap69
Cfap70
Cfap73
Cfap74
Cfap77
Cfap97
Cfap97d1
Cfap97d2
Cfap99
Cfb
Cfd
Cfdp1
Cfh
Cfi
Cfl1
Cfl1p1
Cfl1p4
Cfl2
Cflar
Cflar-as1
Cfp
Cftr
Cgb2
Cgb3
Cgn
Cgnl1
Cgref1
Cgrrf1
Chac1
Chadl
Chaf1a
Chaf1b
Champ1
Chat
Chchd1
Chchd2p1
Chchd2p2
Chchd2p6
Chchd2p8
Chchd3
Chchd3p1
Chchd5
Chchd6
Chchd7
Chd1l
Chd2
Chd3
Chd4
Chd6
Chd7
Chd8
Chd9
Chek1
Chek2
Chfr
Chgb
Chi3l1
Chi3l2
Chia
Chiap1
Chic1
Chit1
Chka
Chkb-cpt1b
Chkb-dt
Chl1
Chml
Chmp1a
Chmp1ap1
Chmp1b
Chmp1b-as1
Chmp2a
Chmp2b
Chmp3
Chmp4bp1
Chmp5
Chmp6
Chmp7
Chn1
Chn2
Chodl
Chordc2p
Chp1
Chpf
Chpf2
Chpt1
Chrac1
Chrd
Chrdl2
Chrm1
Chrm2
Chrm3
Chrm3-as1
Chrm4
Chrm5
Chrna1
Chrna2
Chrna3
Chrna4
Chrna5
Chrna6
Chrna7
Chrna9
Chrnb1
Chrnb2
Chrnb4
Chrnd
Chrne
Chrng
Chst11
Chst12
Chst13
Chst14
Chst15
Chst4
Chst6
Chst7
Chst8
Chsy1
Chtf18
Chtop
Chuk
Churc1
Churc1-fntb
Ciao1
Ciao2a
Ciao2b
Ciao3
Ciapin1
Ciart
Cib2
Cib3
Cic
Cidea
Cideb
Cidec
Cidecp1
Ciita
Cilp2
Cip2a
Cipc
Cir1p3
Cirbp
Cirbp-as1
Cisd1
Cisd2
Cisd3
Cish
Cistr
Cit
Cited2
Cited4
Ciz1
Ckap2
Ckap2l
Ckap2p1
Ckap5
Ckb
Cklf
Cklf-cmtm1
Ckmt2-as1
Cks1b
Cks1bp6
Clasp1
Clasrp
Clba1
Clca2
Clca4
Clcn1
Clcn2
Clcn3
Clcn4
Clcn5
Clcn6
Clcnka
Clcnkb
Cldn10
Cldn10-as1
Cldn11
Cldn12
Cldn15
Cldn16
Cldn17
Cldn19
Cldn2
Cldn23
Cldn24
Cldn25
Cldn3
Cldn4
Cldn6
Cldn7
Cldnd2
Clec11a
Clec12a
Clec12b
Clec16a
Clec17a
Clec18b
Clec19a
Clec1a
Clec1b
Clec20a
Clec2d
Clec4a
Clec4g
Clec5a
Clec6a
Clec7a
Clecl1
Clhc1
Clic1
Clic3
Clic4
Clic4p1
Clic5
Clic6
Clint1
Clip1
Clip1-as1
Clip2
Clip3
Clip4
Clk2
Clk3
Clmat3
Clmn
Clmp
Cln3
Cln5
Cln6
Cln8
Clnk
Clp1
Clpb
Clpp
Clpsl1
Clptm1
Clptm1l
Clpx
Clrn1
Clrn1-as1
Clspn
Clstn2
Clstn2-as1
Clstn3
Clta
Cltb
Cltc
Cltcl1
Clu
Cluap1
Cluh
Cluhp3
Clul1
Clvs1
Clvs2
Clybl
Cmahp
Cmas
Cmbl
Cmc1
Cmc2
Cmip
Cmpk1
Cmpk2
Cmss1
Cmtm2
Cmtm3
Cmtm4
Cmtm5
Cmtm7
Cmtm8
Cmtr1
Cnbd2
Cndp2
Cnep1r1
Cnfn
Cnga1
Cnga3
Cnga4
Cngb1
Cngb3
Cnih2
Cnih3
Cnih4
Cnksr1
Cnksr2
Cnksr3
Cnn1
Cnn2
Cnn2p1
Cnn3
Cnnm2
Cnnm3
Cnnm4
Cnot10
Cnot2
Cnot3
Cnot4
Cnot6
Cnot6l
Cnot6lp1
Cnot8
Cnot9
Cnp
Cnppd1
Cnpy1
Cnpy2
Cnpy3
Cnpy4
Cnr1
Cnrip1
Cnst
Cntd1
Cntd2
Cntln
Cntn1
Cntn2
Cntn4
Cntn5
Cntn6
Cntnap1
Cntnap2
Cntnap3
Cntnap3c
Cntnap3p2
Cntnap5
Cntrl
Cntrob
Coa1
Coa5
Coa6
Coa6-as1
Coa7
Coasy
Cobl
Cobll1
Coch
Cog1
Cog2
Cog3
Cog4
Cog5
Cog6
Cog8
Col11a1
Col11a2
Col12a1
Col13a1
Col14a1
Col16a1
Col18a1
Col18a1-as1
Col18a1-as2
Col19a1
Col1a1
Col1a2
Col20a1
Col21a1
Col22a1
Col23a1
Col25a1
Col26a1
Col27a1
Col28a1
Col2a1
Col3a1
Col4a1
Col4a2
Col4a2-as2
Col4a3
Col4a5
Col4a6
Col5a1
Col5a1-as1
Col5a2
Col6a1
Col6a2
Col6a3
Col6a4p2
Col6a5
Col7a1
Col8a1
Col8a2
Col9a2
Col9a3
Colca1
Colca2
Colec10
Colec11
Colgalt1
Commd1
Commd10
Commd3
Commd3-bmi1
Commd4
Commd6
Comt
Comtd1
Copa
Cope
Copg1
Copg2
Cops4
Cops5
Cops6
Cops7a
Cops7b
Cops8
Copz1
Copz2
Coq10a
Coq10b
Coq2
Coq4
Coq6
Coq7
Coq8a
Coq8b
Coq9
Corin
Coro1a
Coro1b
Coro1c
Coro2a
Coro2b
Coro6
Coro7
Cox10
Cox10-as1
Cox14
Cox15
Cox17
Cox18
Cox19
Cox20
Cox20p1
Cox20p2
Cox4i1
Cox4i1p1
Cox4i1p2
Cox5a
Cox5b
Cox6a1
Cox6a1p2
Cox6b1
Cox6b1p3
Cox6b2
Cox6cp2
Cox6cp5
Cox6cp7
Cox7b
Cox7c
Cp
Cpa1
Cpa2
Cpa3
Cpa4
Cpa5
Cpa6
Cpb1
Cpb2
Cpb2-as1
Cpd
Cpe
Cpeb1
Cpeb1-as1
Cpeb2
Cpeb2-dt
Cpeb4
Cped1
Cphl1p
Cplx2
Cpm
Cpne2
Cpne3
Cpne4
Cpne5
Cpne7
Cpne8-as1
Cpox
Cpq
Cps1
Cpsf1
Cpsf2
Cpsf3
Cpsf4
Cpsf6
Cpt1a
Cpt1b
Cpt1c
Cpt2
Cptp
Cpvl
Cr1
Cr1l
Cr2
Cr381653.1
Cr382287.2
Cr392000.2
Cr392039.3
Cr559946.1
Cr559946.2
Cr769776.3
Crabp1
Cracr2a
Cracr2b
Cradd
Cramp1
Crat
Crb1
Crb2
Crb3
Crcp
Creb1
Creb3
Creb3l1
Creb3l2
Creb3l3
Creb3l4
Creb5
Crebbp
Crebl2
Crebrf
Creg2
Creld1
Creld2
Crem
Crhr1
Crhr2
Crim1
Crim1-dt
Crip1
Crip1p4
Crip2
Cript
Crisp1
Crispld1
Crispld2
Crk
Crkl
Crlf1
Crlf3
Crls1
Crmp1
Crnde
Crocc
Croccp2
Crot
Crpp1
Crtam
Crtap
Crtc1
Crtc2
Crtc3
Crtc3-as1
Crx
Cry2
Cryab
Crybb2p1
Crybg1
Crybg2
Cryggp
Crygn
Crygs
Cryl1
Crym
Crym-as1
Cryzl1
Csad
Csag4
Csde1
Cse1l
Csf1
Csf1r
Csf2ra
Csf2rb
Csf2rbp1
Csf3
Csf3r
Csgalnact1
Csh2
Csk
Cskmt
Csmd1
Csnk1a1
Csnk1a1p1
Csnk1d
Csnk1e
Csnk1g2
Csnk1g3
Csnk2a1
Csnk2a3
Csnk2b
Cspg4
Cspg4p13
Cspp1
Csrnp1
Csrnp2
Csrnp3
Csrp1
Cst11
Cst13p
Cst3
Cst9lp2
Csta
Cstf1
Cstf2
Cstf3
Cstf3-dt
Ctage3p
Ctbp1
Ctbp1-as
Ctbp1-dt
Ctbp2
Ctbp2p1
Ctc1
Ctcf
Ctcfl
Ctdnep1
Ctdp1
Ctdsp1
Ctdspl
Ctdspl2
Ctf1
Ctf2p
Cth
Cthrc1
Ctif
Ctla4
Ctnna1
Ctnna1p1
Ctnna2
Ctnna3
Ctnnb1
Ctnnbip1
Ctnnbl1
Ctnnd1
Ctnnd2
Ctns
Ctps1
Ctps2
Ctr9
Ctrl
Ctsa
Ctsb
Ctsc
Ctsd
Ctse
Ctsh
Ctsl
Ctss
Ctsw
Ctsz
Cttn
Cttnbp2
Cttnbp2nl
Ctu2
Ctxn2
Ctxnd2
Cu104787.1
Cubn
Cuedc1
Cuedc2
Cul1
Cul3
Cul4a
Cul4b
Cul5
Cul9
Cuta
Cutalp
Cutc
Cux1
Cwc25
Cwc27
Cwf19l1
Cx3cl1
Cxadr
Cxcl1
Cxcl13
Cxcl14
Cxcl16
Cxcl17
Cxcl2
Cxcl3
Cxcl8
Cxcr2
Cxcr4
Cxcr5
Cxcr6
Cxorf21
Cxorf40a
Cxorf58
Cxorf65
Cxxc1
Cxxc4
Cxxc4-as1
Cxxc5
Cxxc5-as1
Cyb561
Cyb561d1
Cyb561d2
Cyb5a
Cyb5b
Cyb5d1
Cyb5d2
Cyb5r1
Cyb5r2
Cyb5r3
Cyb5r4
Cyba
Cybb
Cybc1
Cybrd1
Cyc1
Cycsp19
Cycsp26
Cyfip1
Cyfip2
Cygb
Cyhr1
Cyld
Cyp11a1
Cyp17a1
Cyp19a1
Cyp1b1
Cyp1b1-as1
Cyp1d1p
Cyp20a1
Cyp24a1
Cyp26a1
Cyp27a1
Cyp27b1
Cyp27c1
Cyp2a6
Cyp2a7
Cyp2a7p2
Cyp2ab1p
Cyp2ac1p
Cyp2b6
Cyp2b7p
Cyp2c18
Cyp2c8
Cyp2d7
Cyp2e1
Cyp2f1
Cyp2f2p
Cyp2j2
Cyp2s1
Cyp2t1p
Cyp2u1
Cyp2w1
Cyp39a1
Cyp3a4
Cyp3a43
Cyp3a5
Cyp3a7
Cyp46a1
Cyp4b1
Cyp4f12
Cyp4f23p
Cyp4f3
Cyp4f62p
Cyp4f8
Cyp4f9p
Cyp4v2
Cyp51a1-as1
Cyp8b1
Cys1
Cysltr2
Cystm1
Cyth1
Cyth2
Cyth3
Cyth4
Cytip
Cytl1
Cytor
Cyyr1-as1
Czib
D2hgdh
Daam1
Daam2
Dab1
Dab2
Dab2ip
Dach2
Dact1
Dact2
Dact3
Dact3-as1
Dad1
Dag1
Dagla
Daglb
Dalrd3
Dancr
Dand5
Dao
Dap
Dap3
Dap3p2
Dapk1
Dapk1-it1
Dapk2
Dapk3
Dapl1
Dapp1
Dars
Dars2
Dars-as1
Daw1
Daxx
Dazap1
Dazap2
Dbf4
Dbf4b
Dbh
Dbi
Dbil5p
Dbip1
Dbn1
Dbndd1
Dbndd2
Dbnl
Dbp
Dcaf10
Dcaf11
Dcaf12
Dcaf13
Dcaf15
Dcaf16
Dcaf17
Dcaf4
Dcaf5
Dcaf6
Dcaf7
Dcakd
Dcanp1
Dcbld1
Dcbld2
Dcdc2b
Dchs2
Dck
Dclk1
Dclk2
Dclre1b
Dclre1c
Dclre1cp1
Dcn
Dcp1a
Dcp2
Dcst1-as1
Dcst2
Dcstamp
Dctn1
Dctn2
Dctn3
Dctn4
Dctn5
Dctn6
Dcun1d1
Dcun1d2
Dcun1d2-as
Dcun1d4
Dcxr
Dcxr-dt
Dda1
Ddah1
Ddah2
Ddb1
Ddb2
Ddc
Ddc-as1
Ddhd1
Ddhd2
Ddi2
Ddias
Ddit3
Ddit4
Ddit4-as1
Ddn-as1
Ddo
Ddr1
Ddr2
Ddt
Ddx1
Ddx10
Ddx11
Ddx11-as1
Ddx11l1
Ddx11l10
Ddx11l5
Ddx12p
Ddx17
Ddx18
Ddx18p1
Ddx18p3
Ddx19a
Ddx19b
Ddx20
Ddx21
Ddx25
Ddx27
Ddx39a
Ddx39ap1
Ddx39b
Ddx39b-as1
Ddx39bp2
Ddx3p1
Ddx3x
Ddx3y
Ddx41
Ddx42
Ddx43
Ddx43p3
Ddx46
Ddx47
Ddx49
Ddx5
Ddx50
Ddx52
Ddx53
Ddx54
Ddx55
Ddx56
Ddx59
Ddx6
Ddx60
Ddx60l
Deaf1
Dec1
Decr1
Decr2
Dedd
Dedd2
Def8
Defa9p
Defb109a
Defb109d
Defb109f
Defb117
Defb122
Defb131b
Defb135
Defb136
Degs1
Degs2
Dele1
Dennd1a
Dennd1c
Dennd2a
Dennd2c
Dennd2d
Dennd3
Dennd4b
Dennd4c
Dennd5a
Dennd5b
Dennd5b-as1
Dennd6a-dt
Dennd6b
Denr
Depdc1-as1
Depdc1b
Depdc4
Depdc5
Depdc7
Depp1
Deptor
Dera
Des
Desi2
Det1
Deup1
Dffb
Dgat1
Dgat2
Dgat2l6
Dgcr5
Dgcr8
Dgcr9
Dgka
Dgkb
Dgkd
Dgke
Dgkg
Dgkh
Dgki
Dgkq
Dgkz
Dglucy
Dguok
Dhcr24
Dhcr24-dt
Dhcr7
Dhdds
Dhdh
Dhodh
Dhps
Dhrs1
Dhrs11
Dhrs12
Dhrs13
Dhrs2
Dhrs3
Dhrs4
Dhrs4-as1
Dhrs4l1
Dhrs4l2
Dhrs7
Dhrs7b
Dhrs9
Dhtkd1
Dhx16
Dhx29
Dhx30
Dhx35
Dhx37
Dhx38
Dhx40
Dhx57
Dhx58
Dhx8
Dhx9
Diablo
Diaph1
Diaph2
Diaph2-as1
Diaph3
Dicer1
Dicer1-as1
Dido1
Dinol
Dio1
Dio2
Dio3
Dio3os
Dip2a
Dip2b
Dip2c
Dipk1a
Dipk1b
Dipk2a
Diras3
Dirc3
Dirc3-as1
Dis3l
Dis3l2
Dis3l2p1
Disc1
Disc1-it1
Disp2
Disp3
Dixdc1
Dkc1
Dkk1
Dkk3
Dkkl1
Dlat
Dlc1
Dld
Dlec1
Dleu1
Dlg1
Dlg1-as1
Dlg2
Dlg3
Dlg3-as1
Dlg4
Dlg5-as1
Dlgap1
Dlgap1-as1
Dlgap1-as2
Dlgap1-as3
Dlgap2
Dlgap4
Dlgap4-as1
Dlk1
Dll3
Dll4
Dlst
Dlx1
Dlx2
Dlx2-dt
Dlx3
Dlx4
Dlx6
Dm1-as
Dmac2
Dmac2l
Dmap1
Dmbx1
Dmc1
Dmd
Dmgdh
Dmkn
Dmpk
Dmrt1
Dmrt2
Dmrtc2
Dmtf1
Dmtn
Dmwd
Dmxl1
Dmxl2
Dnaaf1
Dnaaf3
Dnaaf4
Dnaaf5
Dnah1
Dnah10
Dnah11
Dnah14
Dnah17
Dnah17-as1
Dnah2
Dnah6
Dnah8
Dnah9
Dnai1
Dnaja1
Dnaja2
Dnaja3
Dnaja4
Dnajb1
Dnajb11
Dnajb12
Dnajb13
Dnajb2
Dnajb3
Dnajb4
Dnajb5
Dnajb5-dt
Dnajb6
Dnajb9
Dnajc10
Dnajc12
Dnajc13
Dnajc14
Dnajc15
Dnajc16
Dnajc18
Dnajc19
Dnajc19p3
Dnajc19p5
Dnajc21
Dnajc22
Dnajc24
Dnajc25
Dnajc25-gng10
Dnajc27-as1
Dnajc3
Dnajc4
Dnajc5
Dnajc5b
Dnajc5g
Dnajc6
Dnajc7
Dnajc8
Dnajc9
Dnajc9-as1
Dnal1
Dnal4
Dnali1
Dnase1
Dnase1l1
Dnase1l2
Dnase2b
Dnd1p1
Dnhd1
Dnm1
Dnm1l
Dnm1p38
Dnm2
Dnm3
Dnm3os
Dnmbp
Dnmbp-as1
Dnmt1
Dnmt3a
Dnmt3b
Dnph1
Dnttip1
Doc2a
Doc2gp
Dock1
Dock10
Dock11
Dock2
Dock4
Dock5
Dock6
Dock7
Dock8
Dock9
Dock9-dt
Dok1
Dok2
Dok3
Dok4
Dok7
Dolpp1
Donson
Dop1a
Dop1b
Dot1l
Dpagt1
Dpcd
Dpep1
Dpep2nb
Dpf1
Dpf2
Dpf3
Dph1
Dph2
Dph6
Dph6-dt
Dph7
Dpm3
Dpp10
Dpp3
Dpp8
Dpp9
Dpp9-as1
Dppa5p4
Dprxp1
Dprxp5
Dpy19l1
Dpy19l2
Dpy19l2p3
Dpy19l2p4
Dpy19l2p5
Dpy19l3
Dpy19l4
Dpy30
Dpyd-as1
Dpys
Dpysl2
Dpysl3
Dpysl4
Dpysl5
Dqx1
Dr1
Draic
Dram1
Drap1
Draxinp1
Drc1
Drc3
Drc7
Drg1
Drg2
Drgx
Drosha
Dsc2
Dscam-as1
Dscaml1
Dscas
Dscr8
Dscr9
Dse
Dsg1-as1
Dsg2
Dsn1
Dsp
Dst
Dstn
Dstyk
Dtd1
Dthd1
Dtl
Dtna
Dtnb
Dtwd1
Dtx1
Dtx2
Dtx2p1
Dtx3
Dtx3l
Dtymk
Dubr
Duox1
Duoxa1
Duoxa2
Dus1l
Dus2
Dus3l
Dus4l
Dusp10
Dusp11
Dusp12
Dusp13
Dusp14
Dusp15
Dusp16
Dusp19
Dusp21
Dusp22
Dusp23
Dusp26
Dusp28
Dusp3
Dusp5
Dusp5p1
Dusp5p2
Dusp6
Dusp8p5
Dusp9
Dut
Dutp1
Dutp4
Dux4l16
Dux4l17
Dux4l19
Dux4l34
Dux4l35
Dux4l37
Dux4l50
Dux4l9
Duxap2
Dvl3
Dxo
Dydc2
Dym
Dync1h1
Dync1i1
Dync1i2
Dync1li1
Dync1li2
Dync2h1
Dync2li1
Dynll1
Dynlrb1
Dynlrb2
Dyrk1a
Dyrk1b
Dyrk2
Dyrk3
Dyrk4
Dysf
Dzank1
Dzip1
Dzip1l
Dzip3
E2f2
E2f3
E2f4
E2f5
E2f6
E2f7
E4f1
Eaf1
Eaf1-as1
Eaf2
Ears2
Ebag9
Ebf1
Ebf4
Ebln2
Ebln3p
Ebp
Ece1
Ecel1p2
Ecel1p3
Ech1
Echdc2
Echdc3
Ecm1
Ecm2
Ecsit
Ect2
Eda
Edaradd
Edc3
Edc4
Eddm13
Edem1
Edn3
Ednra
Ednrb
Edrf1
Eea1
Eed
Eef1a1
Eef1a1p25
Eef1a1p27
Eef1a1p36
Eef1a1p7
Eef1a1p9
Eef1a2
Eef1akmt2
Eef1akmt3
Eef1akmt4
Eef1akmt4-ece2
Eef1aknmt
Eef1b2
Eef1b2p1
Eef1b2p8
Eef1d
Eef1dp3
Eef1dp6
Eef1e1p1
Eef1g
Eef1gp1
Eef1gp2
Eef1gp4
Eef2
Eef2k
Eef2kmt
Eefsec
Eepd1
Efcab1
Efcab11
Efcab12
Efcab13
Efcab14
Efcab14-as1
Efcab2
Efcab5
Efcab7
Efcab8
Efcc1
Efemp1
Efemp2
Efhb
Efhc1
Efhd1
Efhd2
Efl1
Efl1p1
Efna1
Efna3
Efna4
Efna5
Efr3a
Efr3b
Eftud2
Egf
Egfem1p
Egfl7
Egfl8
Egflam
Egfr
Egfr-as1
Egln1p1
Egln2
Egln3
Egln3-as1
Egr2
Egr3
Egr4
Ehbp1
Ehbp1l1
Ehd1
Ehd2
Ehd4
Ehd4-as1
Ehf
Ehhadh
Ehmt1
Ehmt2
Ehmt2-as1
Ei24
Ei24p3
Eid1
Eid3
Eif1
Eif1ay
Eif1b
Eif1b-as1
Eif1p5
Eif1p6
Eif1p7
Eif2a
Eif2ak1
Eif2ak2
Eif2ak3-dt
Eif2ak4
Eif2b1
Eif2b2
Eif2b3
Eif2b5
Eif2d
Eif2s1
Eif2s3
Eif3b
Eif3d
Eif3e
Eif3f
Eif3g
Eif3h
Eif3i
Eif3j
Eif3k
Eif3l
Eif3m
Eif4a1
Eif4a1p13
Eif4a1p3
Eif4a2
Eif4b
Eif4bp8
Eif4bp9
Eif4e1b
Eif4e2
Eif4e3
Eif4ep3
Eif4ep4
Eif4ep5
Eif4g1
Eif4g2
Eif4g3
Eif4h
Eif5
Eif5a
Eif5ap2
Eif5ap3
Eif5b
Eif5p1
Eif6
Eipr1
Elac1
Elac2
Elane
Elavl1
Elavl3
Elavl4
Eldr
Elf1
Elf2
Elf3
Elf3-as1
Elf5
Elk1
Elk1p1
Elk3
Elk4
Ell
Ell2
Ell3
Elmo1
Elmo2
Elmo2p1
Elmo3
Elmod1
Elmod2
Elmod3
Elmsan1
Eln
Eloa
Elob
Elocp2
Elocp28
Elocp33
Elof1
Elovl1
Elovl2-as1
Elovl5
Elovl6
Elp2
Elp3
Elp4
Elp5
Elp6
Embp1
Emc1
Emc10
Emc1-as1
Emc2
Emc3
Emc3-as1
Emc4
Emc6
Emc8
Emcn
Emd
Eme1
Eme2
Emg1
Emid1
Emilin1
Emilin2
Eml1
Eml2
Eml2-as1
Eml3
Eml4
Eml6
Emp1
Emp3
Emsy
Emx1
Emx2
En2
Enam
Endou
Endov
Eng
Engase
Enkd1
Eno1
Eno1-as1
Eno1p3
Eno2
Eno3
Eno4
Enoph1
Enosf1
Enpp1
Enpp2
Enpp3
Enpp5
Enpp7
Enpp7p8
Ensa
Ensap1
Entpd1
Entpd1-as1
Entpd2
Entpd3
Entpd4
Entpd5
Entpd6
Entpd8
Entr1
Eny2
Eogt
Eomes
Ep400
Ep400p1
Epas1
Epb41
Epb41l1
Epb41l3
Epb41l4a
Epb41l4a-as1
Epb41l4a-dt
Epb41l5
Epb42
Epc1
Epc2
Epcam
Epcam-dt
Epdr1
Epg5
Epgn
Epha10
Epha1-as1
Epha2
Epha3
Epha4
Epha5-as1
Epha6
Ephb1
Ephb2
Ephb3
Ephb4
Ephb6
Ephx1
Ephx2
Ephx4
Epm2a
Epm2aip1
Epn1
Epn2
Epn3
Epor
Eppin
Eppk1
Eps15l1
Eps8
Eps8l1
Eps8l2
Eps8l3
Epsti1
Eral1
Erap1
Erap2
Erbb2
Erbb3
Erbb4
Erbin
Erc1
Erc2
Ercc1
Ercc3
Ercc4
Ercc5
Ercc6
Ercc6l2
Ereg
Erfe
Erg28
Ergic1
Ergic3
Erh
Eri1
Eri2
Eri3
Ericd
Erich1
Erich3
Erich4
Erich6-as1
Erlec1
Erlin2
Ermap
Ermard
Ermn
Ern1
Erp27
Erp29
Errfi1
Erve-1
Ervfrd-3
Ervk13-1
Ervk3-1
Ervmer34-1
Ervmer61-1
Ervw-1
Esam
Esco2
Espl1
Espn
Espnl
Esr1
Esr2
Esrp1
Esrp2
Esrra
Esrrb
Esrrg
Esyt1
Esyt2
Esyt3
Etaa1
Etf1
Etfbkmt
Etfdh
Etfrf1
Ethe1
Etnk1
Etnk2
Etnppl
Ets1
Ets1-as1
Ets2
Etv1
Etv2
Etv3
Etv4
Etv5
Etv6
Etv7
Eva1a
Eva1b
Eva1c
Evc
Evi5
Evi5l
Evl
Evpl
Evx1
Evx2
Ewsat1
Ewsr1
Exd1
Exd2
Exd3
Exo1
Exo5
Exoc1
Exoc3
Exoc3-as1
Exoc3l1
Exoc3l2
Exoc3l4
Exoc4
Exoc5
Exoc6
Exoc7
Exog
Exosc1
Exosc10-as1
Exosc2
Exosc3p1
Exosc4
Exosc5
Exosc7
Exosc8
Exosc9
Exph5
Ext2
Extl1
Extl3
Extl3-as1
Eya1
Eya2
Eya3
Eya4
Eys
Ezh1
Ezr-as1
F10
F11r
F12
F2
F2r
F2rl1
F2rl3
F3
F5
F7
F8a1
F9
Fa2h
Faah
Faah2
Faahp1
Faap100
Faap20
Faap24
Fabp3p2
Fabp5
Fabp5p3
Fabp6
Fabp7
Fadd
Fads1
Fads2
Fads3
Faf1
Faf2
Fah
Fahd1
Fahd2a
Fahd2cp
Faim
Faim2
Falec
Fam102a
Fam102b
Fam104a
Fam104b
Fam107a
Fam107b
Fam110a
Fam110b
Fam111a
Fam111a-dt
Fam111b
Fam114a1
Fam114a2
Fam117a
Fam117b
Fam118a
Fam118b
Fam120a
Fam120b
Fam122a
Fam122c
Fam124a
Fam126a
Fam126b
Fam129a
Fam129b
Fam129c
Fam131a
Fam131c
Fam133a
Fam133b
Fam135a
Fam136a
Fam138c
Fam13a
Fam13b
Fam13c
Fam149a
Fam149b1
Fam151b
Fam155a
Fam155b
Fam157a
Fam157b
Fam157c
Fam160a1
Fam160b1
Fam160b2
Fam162a
Fam166a
Fam167a
Fam168a
Fam169a
Fam170b-as1
Fam171a2
Fam171b
Fam172a
Fam172bp
Fam173a
Fam174a
Fam174b
Fam177a1
Fam177b
Fam178b
Fam182b
Fam183a
Fam185a
Fam186a
Fam187a
Fam189a2
Fam189b
Fam192a
Fam192bp
Fam193a
Fam193b
Fam198b-as1
Fam19a2
Fam19a3
Fam200a
Fam200b
Fam201a
Fam201b
Fam205a
Fam206a
Fam207a
Fam209b
Fam20a
Fam20b
Fam20c
Fam210b
Fam214b
Fam216a
Fam216b
Fam217a
Fam217b
Fam218a
Fam219b
Fam220bp
Fam221a
Fam221b
Fam222a
Fam225a
Fam227a
Fam227b
Fam228a
Fam228b
Fam229b
Fam230c
Fam230e
Fam230g
Fam234a
Fam234b
Fam241b
Fam24b
Fam25c
Fam25g
Fam27c
Fam32a
Fam3a
Fam43a
Fam45a
Fam47e
Fam47e-stbd1
Fam49b
Fam50a
Fam50b
Fam53b
Fam53b-as1
Fam53c
Fam57a
Fam57b
Fam66c
Fam71d
Fam71e1
Fam71e2
Fam71f1
Fam71f2
Fam72a
Fam72b
Fam76a
Fam76b
Fam78a
Fam81a
Fam81b
Fam83a
Fam83c-as1
Fam83d
Fam83e
Fam83f
Fam83g
Fam83h
Fam84a
Fam84b
Fam86b1
Fam86b3p
Fam86c1
Fam86c2p
Fam86ep
Fam86fp
Fam86gp
Fam86jp
Fam86kp
Fam86lp
Fam86mp
Fam87b
Fam89b
Fam90a24p
Fam91a1
Fam92a
Fam92a1p1
Fam98a
Fam98b
Fam98c
Fam9c
Fan1
Fancb
Fancc
Fancd2
Fance
Fancg
Fanci
Fancm
Fank1
Fap
Far1
Far1-it1
Far2
Farp1
Farp2
Fars2
Fas
Fasn
Fastkd2
Fat3
Fat4
Fau
Faxdc2
Fbf1
Fbh1
Fbl
Fblim1
Fbll1
Fbln1
Fbln2
Fbln5
Fbln7
Fbn1
Fbn2
Fbn3
Fbp1
Fbp2p1
Fbrs
Fbrsl1
Fbxl13
Fbxl15
Fbxl16
Fbxl18
Fbxl19
Fbxl19-as1
Fbxl2
Fbxl20
Fbxl3
Fbxl5
Fbxl6
Fbxl7
Fbxl8
Fbxo10
Fbxo11
Fbxo16
Fbxo2
Fbxo21
Fbxo22
Fbxo24
Fbxo25
Fbxo27
Fbxo28
Fbxo31
Fbxo32
Fbxo33
Fbxo34
Fbxo36
Fbxo38
Fbxo39
Fbxo3-dt
Fbxo4
Fbxo41
Fbxo42
Fbxo44
Fbxo45
Fbxo5
Fbxo6
Fbxo7
Fbxo8
Fbxo9
Fbxw11
Fbxw7
Fbxw8
Fcamr
Fcer1a
Fcer1g
Fcer2
Fcf1
Fcf1p4
Fcf1p7
Fcf1p8
Fcgr1a
Fcgr1b
Fcgr2a
Fcgr2c
Fcgr3a
Fcgr3b
Fcgrt
Fcho1
Fcho2
Fchsd1
Fchsd2
Fcmr
Fcn3
Fcrl1
Fcrl3
Fcrl5
Fcrl6
Fcrla
Fcrlb
Fdft1
Fdps
Fdx2
Fdxr
Fech
Fem1a
Fem1ap3
Fem1b
Fen1
Fer
Fer1l4
Fer1l6-as2
Fermt1
Fermt3
Fes
Fev
Fez1
Fez2
Fezf1
Fezf1-as1
Ffar2
Ffar3
Ffar4
Fgd2
Fgd3
Fgd4
Fgd5
Fgd5p1
Fgd6
Fgf1
Fgf10
Fgf11
Fgf12
Fgf12-as3
Fgf13
Fgf14
Fgf14-as2
Fgf2
Fgf21
Fgf22
Fgf3
Fgf5
Fgf6
Fgf7
Fgf7p1
Fgf9
Fgfr1
Fgfr1op
Fgfr1op2
Fgfr2
Fgfr3
Fgfr4
Fgfrl1
Fgg
Fggy
Fgl1
Fgl2
Fgr
Fhad1
Fhdc1
Fhit
Fhl1
Fhl3
Fhod1
Fhod3
Fibcd1
Fibin
Fibp
Ficd
Fig4
Fignl1
Filip1
Filip1l
Filnc1
Fip1l1
Firre
Fis1
Fitm1
Fiz1
Fjx1
Fkbp10
Fkbp14
Fkbp15
Fkbp1a
Fkbp1b
Fkbp2
Fkbp4
Fkbp9
Fkrp
Fktn
Flad1
Flcn
Flg2
Flg-as1
Fli1
Flii
Flj45513
Flna
Flnb
Flnb-as1
Flnc
Flot1
Flot2
Flrt2
Flt1p1
Flt3lg
Flt4
Flvcr1
Flvcr2
Flywch1
Flywch2
Fmc1
Fmc1-luc7l2
Fmn1
Fmn2
Fmnl1
Fmnl2
Fmnl3
Fmo1
Fmo4
Fmo5
Fmo9p
Fmod
Fmr1
Fn1
Fn3k
Fn3krp
Fnbp1
Fnbp1l
Fnbp1p1
Fnbp4
Fndc1
Fndc11
Fndc3a
Fndc3b
Fndc4
Fndc7
Fnip2
Fnta
Fntb
Fo393400.1
Fo393415.2
Fo393418.1
Fo393419.1
Fo393419.2
Fo538757.1
Fo704657.1
Focad
Focad-as1
Folh1
Folr1
Folr2
Folr3
Fos
Fosb
Fosl1
Fosl2
Foxa1
Foxa3
Foxb1
Foxb2
Foxc1
Foxc2
Foxc2-as1
Foxcut
Foxd1
Foxd2
Foxd2-as1
Foxd3
Foxd4
Foxe1
Foxf2
Foxg1
Foxh1
Foxj2
Foxj3
Foxk1
Foxk2
Foxl1
Foxl2nb
Foxm1
Foxn2
Foxn3
Foxn3-as1
Foxo1b
Foxo3
Foxo4
Foxo6
Foxp1
Foxp2
Foxp4
Foxred1
Foxred2
Fp325332.1
Fp325335.1
Fp565260.2
Fp565260.6
Fpgs
Fpgt
Fpgt-tnni3k
Fpr2
Fras1
Frat1
Frem2
Frem2-as1
Frg1
Frg1bp
Frg1cp
Frg1dp
Frg1gp
Frg1hp
Frg2fp
Frmd1
Frmd3
Frmd4a
Frmd4b
Frmd5
Frmd6
Frmd6-as2
Frmd8
Frmpd1
Frmpd2
Frmpd4
Frmpd4-as1
Frrs1
Frs2
Frs3
Fry
Fryl
Fscn1
Fscn2
Fscn3
Fsd1
Fsd1l
Fshb
Fsip1
Fsip2
Fst
Fstl1
Fstl3
Ftcd
Ftcdnl1
Fth1
Fth1p25
Fth1p4
Ftlp1
Ftlp10
Ftlp2
Ftlp5
Ftlp8
Fto
Ftop1
Ftsj1
Ftsj3
Ftx
Fubp3
Fuk
Fundc2
Fundc2p1
Fundc2p3
Furin
Fus
Fut1
Fut11
Fut2
Fut4
Fut6
Fut7
Fut8
Fut9
Fuz
Fxn
Fxnp2
Fxr1
Fxr2
Fxyd1
Fxyd2
Fxyd3
Fxyd5
Fxyd6
Fxyd6-fxyd2
Fxyd7
Fyb1
Fyco1
Fyn
Fyttd1
Fzd1
Fzd10
Fzd2
Fzd3
Fzd6
Fzd7
Fzd9
Fzr1
G2e3
G3bp1
G3bp2
G6pc3
G6pd
Gaa
Gab1
Gab2
Gabarap
Gabarapl1
Gabarapl2
Gabbr1
Gabbr2
Gabpa
Gabpb1
Gabpb1-as1
Gabpb2
Gabra1
Gabra2
Gabra3
Gabra5
Gabra6
Gabrb2
Gabrb3
Gabrd
Gabre
Gabrg2
Gabrp
Gad1
Gadd45a
Gadd45b
Gadd45g
Gak
Gal3st2
Gal3st4
Galc
Gale
Galk1
Galk2
Galm
Galns
Galnt1
Galnt10
Galnt11
Galnt12
Galnt13
Galnt14
Galnt16
Galnt2
Galnt3
Galnt6
Galnt7
Galnt8
Galntl6
Galr1
Galt
Gamt
Gan
Ganc
Gap43
Gapdh
Gapdhp16
Gapdhp20
Gapdhp25
Gapdhp27
Gapdhp29
Gapdhp35
Gapdhp47
Gapdhp54
Gapdhp71
Gapdhp72
Gapdhp76
Gaplinc
Gapt
Gapvd1
Gar1
Garem2
Garnl3
Gars
Gars-dt
Garsp1
Gas1rr
Gas2
Gas2l1
Gas2l3
Gas5
Gas6-as1
Gas6-dt
Gas7
Gas8
Gasal1
Gask1a
Gask1b
Gata2
Gata2-as1
Gata3
Gata3-as1
Gata4
Gata6
Gata6-as1
Gatad1
Gatad2a
Gatb
Gatc
Gatd1
Gatd3b
Gatm
Gba
Gba2
Gba3
Gbf1
Gbgt1
Gbp1p1
Gbp3
Gbp5
Gbp6
Gca
Gcat
Gcc1
Gcc2
Gcdh
Gchfr
Gck
Gckr
Gclc
Gcn1
Gcnt1
Gcnt1p3
Gcnt1p5
Gcnt2
Gcnt2p1
Gcnt3
Gcom1
Gcsaml-as1
Gda
Gdap1
Gdap2
Gde1
Gdf11
Gdf15
Gdi1
Gdi2p2
Gdnf
Gdnf-as1
Gdpd1
Gdpd3
Gdpgp1
Gem
Gemin2
Gemin2p2
Gemin4
Gemin6
Gemin7
Gemin7-as1
Gen1
Get4
Gfap
Gfer
Gfi1
Gfi1b
Gfm1
Gfod1
Gfod1-as1
Gfod2
Gfpt2
Gfra4
Gfy
Gga1
Gga2
Gga3
Ggct
Ggcx
Ggh
Ggnbp2
Ggps1
Ggt1
Ggt5
Ggt6
Ggt7
Ggtlc4p
Gh1
Ghdc
Ghet1
Ghr
Ghrh
Ghrhr
Ghsr
Gid4
Gid8
Gigyf1
Gigyf2
Gimap1
Gimap1-gimap5
Gimap2
Gimap5
Ginm1
Gins1
Gins3
Gins4
Gipc1
Gipc2
Gipr
Git1
Git2
Gja1
Gja5
Gja9
Gjb1
Gjb3
Gjb5
Gjb6
Gjc3
Gjd3
Gk
Gkap1
Gk-it1
Gkn1
Gkn2
Gla
Glb1
Glb1l
Glb1l2
Glb1l3
Glcci1
Glce
Gldc
Gldn
Gle1
Glg1
Gli1
Gli2
Gli3
Gli4
Glipr1
Glipr1l1
Glipr1l2
Glipr2
Glis2
Glis2-as1
Glis3
Glmp
Glod4
Glod5
Glra3
Glrb
Glrx
Glrx3
Glrx5
Glrxp2
Gls
Gls2
Glt1d1
Glt8d1
Glt8d2
Gltp
Glud1
Glud1p3
Glud2
Glul
Glyat
Glyatl1
Glyatl1p4
Glycam1
Glyctk
Glyctk-as1
Glyr1
Gm2a
Gmcl1
Gmcl2
Gmds
Gmds-dt
Gmeb1
Gmfb
Gmfg
Gmip
Gmnn
Gmppa
Gmppb
Gmpr
Gmpr2
Gmps
Gna11
Gna12
Gna13
Gna14
Gna14-as1
Gna15
Gnai1
Gnai2
Gnal
Gnao1
Gnaq
Gnas
Gnas-as1
Gnat1
Gnat2
Gnaz
Gnb1
Gnb2
Gnb3
Gnb5
Gne
Gng11
Gng12-as1
Gng2
Gng4
Gng5
Gng5p2
Gng7
Gng8
Gngt1
Gnl1
Gnl3
Gnl3l
Gnly
Gnpat
Gnpda1
Gnptab
Gnptg
Gnrh2
Gnrhr2
Gns
Golga2
Golga2p11
Golga2p5
Golga3
Golga4
Golga5p1
Golga7
Golga7b
Golga8m
Golga8q
Golim4
Golm1
Golt1a
Golt1b
Gon4l
Gopc
Gorab
Gorasp1
Gorasp2
Gosr1
Gosr2
Got1
Got2
Gp1bb
Gp6
Gp9
Gpaa1
Gpalpp1
Gpank1
Gpat3
Gpat4
Gpatch1
Gpatch11
Gpatch2l
Gpatch3
Gpatch4
Gpatch8
Gpbar1
Gpbp1
Gpc1
Gpc2
Gpcpd1
Gpd1
Gpd1l
Gpd2
Gper1
Gphn
Gpi
Gpld1
Gpm6a
Gpn1
Gpn2
Gpn3
Gpnmb
Gpr107
Gpr108
Gpr132
Gpr135
Gpr137
Gpr137b
Gpr137c
Gpr141
Gpr143
Gpr146
Gpr148
Gpr155
Gpr156
Gpr157
Gpr158
Gpr160
Gpr161
Gpr162
Gpr17
Gpr171
Gpr173
Gpr174
Gpr176
Gpr179
Gpr19
Gpr1-as
Gpr20
Gpr22
Gpr25
Gpr27
Gpr32
Gpr34
Gpr35
Gpr39
Gpr4
Gpr55
Gpr6
Gpr68
Gpr75-asb3
Gpr78
Gpr79
Gpr84
Gpr85
Gpr87
Gpr89a
Gpr89b
Gpracr
Gprasp2
Gprc5a
Gprc5c
Gprc5d-as1
Gps1
Gps2
Gps2p2
Gpsm1
Gpsm2
Gpsm3
Gpt
Gpt2
Gpx1
Gpx1p1
Gpx2
Gpx3
Gpx4
Gpx5
Gpx7
Gpx8
Gramd1a
Gramd1b
Gramd1c
Gramd2a
Gramd2b
Gramd4
Gramd4p8
Grap
Grap2
Grasp
Grb10
Grb14
Grb2
Grb7
Greb1
Greb1l
Grem1
Grhl1
Grhl2
Grhl3
Grhpr
Gria2
Gria4
Grid2
Grid2ip
Grik2
Grik3
Grik4
Grik5
Grin1
Grin2b
Grin2c
Grin2d
Grin3b
Grina
Grip1
Grip2
Gripap1
Grk1
Grk2
Grk3
Grk4
Grk5
Grk5-it1
Grk6
Grm1
Grm2
Grm4
Grm5
Grm7
Grn
Grpel1
Grpel2
Grpel2-as1
Grpr
Grsf1
Grwd1
Grxcr2
Gsap
Gsdma
Gsdmb
Gsdmd
Gsdme
Gse1
Gsec
Gsg1l
Gsg1l2
Gsk3a
Gsk3b
Gskip
Gsn
Gsn-as1
Gspt2
Gss
Gsta3
Gsta4
Gstcd
Gstk1
Gstm2
Gstm3
Gstm3p2
Gstm4
Gsto1
Gsto2
Gsto3p
Gstp1
Gstp1p1
Gstt2b
Gstz1
Gsx1
Gtdc1
Gtf2a1
Gtf2a2
Gtf2e1
Gtf2e2
Gtf2f2
Gtf2f2p2
Gtf2h1
Gtf2h2c
Gtf2h3
Gtf2h4
Gtf2h5
Gtf2i
Gtf2ip13
Gtf2ip23
Gtf2ip4
Gtf2ip7
Gtf2ird1
Gtf2ird2
Gtf2ird2b
Gtf3a
Gtf3c1
Gtf3c2
Gtf3c3
Gtf3c4
Gtf3c5
Gtf3c6
Gtpbp1
Gtpbp10
Gtpbp3
Gtpbp4
Gtpbp8
Gtse1
Gtse1-dt
Gtsf1
Gtsf1l
Guca1c
Gucy1a1
Gucy1b1
Gucy2d
Gucy2ep
Gucy2gp
Guf1
Guk1
Gulp1
Gusbp1
Gusbp5
Gvinp1
Gvinp2
Gvqw2
Gvqw3
Gxylt2
Gyg1
Gypc
Gys1
Gzf1
Gzmh
H1f0
H1fx-as1
H2afj
H2afv
H2afvp1
H2afx
H2afy
H2afy2
H2afz
H3f3a
H3f3b
H3f3bp1
H3f3bp2
H6pd
Habp2
Habp4
Hacd1
Hacd2
Hacd3
Hadh
Hadhb
Haghl
Haglr
Haglros
Hal
Hamp
Hand2
Hand2-as1
Hao2
Hao2-it1
Hap1
Hapln2
Har1a
Hars2
Has1
Has2-as1
Has3
Haspin
Hat1
Haus1
Haus2
Haus5
Haus8
Havcr2
Hax1
Hba1
Hbb
Hbd
Hbegf
Hbg1
Hbp1
Hbs1l
Hcar1
Hcar2
Hccat5
Hccs
Hcfc1
Hcfc1-as1
Hcfc1r1
Hcfc2
Hcg11
Hcg14
Hcg15
Hcg20
Hcg24
Hcg25
Hcg27
Hcg4
Hcg4b
Hcg4p8
Hcg9
Hck
Hcls1
Hcn3
Hcp5
Hcrt
Hcrtr1
Hcst
Hdac1
Hdac10
Hdac11
Hdac11-as1
Hdac2-as2
Hdac3
Hdac4
Hdac4-as1
Hdac5
Hdac6
Hdac7
Hdac8
Hdac9
Hdc
Hddc2
Hddc3
Hdgf
Hdgfl2
Hdgfl3
Hdhd5-as1
Heatr1
Heatr3
Heatr4
Heatr5a
Heatr5b
Hebp1
Hebp2
Hectd2
Hectd4
Hecw1
Hecw1-it1
Hecw2
Hecw2-as1
Heih
Helb
Hells
Helq
Helz
Helz2
Hemk1
Henmt1
Heph
Hephl1
Hepn1
Herc1
Herc2
Herc2p2
Herc2p3
Herc3
Herc5
Herc6
Herpud1
Herpud2
Hes1
Hes2
Hes4
Hes6
Hes7
Hesx1
Hexa
Hexa-as1
Hexb
Hexd
Hexd-it1
Hexim1
Hexim2
Hey1
Hey2
Hfe
Hgc6.3
Hgf
Hgfac
Hgh1
Hgs
Hgsnat
Hhat
Hhex
Hhip
Hhipl1
Hhipl2
Hhla1
Hhla2
Hhla3
Hibadh
Hibch
Hic1
Hid1
Hif1a
Hif1an
Hif3a
Higd1ap15
Higd1ap5
Higd1ap9
Higd1c
Hikeshi
Hilpda
Hils1
Hinfp
Hint2
Hint2p1
Hip1
Hip1r
Hipk1
Hipk3
Hira
Hirip3
Hist1h1a
Hist1h1b
Hist1h1c
Hist1h1d
Hist1h1e
Hist1h1ps1
Hist1h1ps2
Hist1h1t
Hist1h2ab
Hist1h2ac
Hist1h2ad
Hist1h2ae
Hist1h2ag
Hist1h2ah
Hist1h2ai
Hist1h2aj
Hist1h2ak
Hist1h2al
Hist1h2am
Hist1h2aps3
Hist1h2aps4
Hist1h2aps5
Hist1h2bb
Hist1h2bc
Hist1h2bd
Hist1h2be
Hist1h2bf
Hist1h2bg
Hist1h2bh
Hist1h2bi
Hist1h2bj
Hist1h2bk
Hist1h2bl
Hist1h2bm
Hist1h2bn
Hist1h2bo
Hist1h2bps2
Hist1h3a
Hist1h3b
Hist1h3c
Hist1h3d
Hist1h3e
Hist1h3f
Hist1h3g
Hist1h3h
Hist1h3i
Hist1h3j
Hist1h3ps1
Hist1h4a
Hist1h4b
Hist1h4c
Hist1h4d
Hist1h4e
Hist1h4f
Hist1h4h
Hist1h4i
Hist1h4j
Hist1h4k
Hist1h4l
Hist1h4ps1
Hist2h2aa4
Hist2h2ac
Hist2h2be
Hist2h2bf
Hist2h3d
Hist2h3dp1
Hist2h3ps2
Hist3h2ba
Hist3h2bb
Hist3h3
Hist4h4
Hivep1
Hivep2
Hivep3
Hjurp
Hk1
Hk2
Hkr1
Hla-a
Hla-dma
Hla-dmb
Hla-dpa1
Hla-dpa2
Hla-dpb1
Hla-dqa1
Hla-dra
Hla-drb9
Hla-e
Hla-f
Hla-g
Hla-h
Hla-k
Hla-l
Hla-v
Hla-z
Hlf
Hlfp1
Hltf-as1
Hlx
Hm13
Hm13-as1
Hm13-it1
Hmbox1
Hmbs
Hmces
Hmcn1
Hmcn2
Hmg20a
Hmg20b
Hmga1
Hmga1p5
Hmga2
Hmga2-as1
Hmgb1
Hmgb1p10
Hmgb1p27
Hmgb1p3
Hmgb1p35
Hmgb1p41
Hmgb1p47
Hmgb1p49
Hmgb1p5
Hmgb1p50
Hmgb1p7
Hmgb2
Hmgb2p1
Hmgb3
Hmgb3p1
Hmgb3p17
Hmgb3p18
Hmgb3p2
Hmgb3p21
Hmgb3p22
Hmgb3p26
Hmgb3p32
Hmgb3p4
Hmgb3p5
Hmgcl
Hmgcll1
Hmgcr
Hmgcs1
Hmgn1
Hmgn1p15
Hmgn1p18
Hmgn1p36
Hmgn2
Hmgn2p15
Hmgn2p20
Hmgn2p22
Hmgn2p32
Hmgn2p38
Hmgn2p40
Hmgn2p46
Hmgn3-as1
Hmgn3p1
Hmgn4
Hmgxb3
Hmgxb4
Hmmr
Hmox1
Hmox2
Hmsd
Hmx2
Hnf1a
Hnf1a-as1
Hnf1b
Hnf4a
Hnf4a-as1
Hnf4g
Hnmt
Hnrnpa1
Hnrnpa1p13
Hnrnpa1p15
Hnrnpa1p30
Hnrnpa1p48
Hnrnpa1p49
Hnrnpa1p55
Hnrnpa1p6
Hnrnpa1p60
Hnrnpa1p64
Hnrnpa1p65
Hnrnpa1p8
Hnrnpa1p9
Hnrnpa2b1
Hnrnpa3
Hnrnpa3p11
Hnrnpa3p13
Hnrnpa3p7
Hnrnpab
Hnrnpcp10
Hnrnpdl
Hnrnpf
Hnrnph1
Hnrnph3
Hnrnpkp4
Hnrnpl
Hnrnpll
Hnrnplp1
Hnrnplp2
Hnrnpm
Hnrnpu
Hnrnpul1
Hnrnpup1
Hoga1
Homer2
Homer2p2
Homer3
Homer3-as1
Homez
Hook1
Hook2
Hook3
Hopx
Hormad1
Hormad2
Hormad2-as1
Hotair
Hotairm1
Hottip
Hoxa1
Hoxa10
Hoxa10-as
Hoxa11
Hoxa11-as
Hoxa13
Hoxa3
Hoxa4
Hoxa5
Hoxa6
Hoxa7
Hoxa9
Hoxa-as2
Hoxa-as3
Hoxb13
Hoxb2
Hoxb3
Hoxb5
Hoxb6
Hoxb7
Hoxb8
Hoxb-as1
Hoxb-as2
Hoxb-as3
Hoxb-as4
Hoxc10
Hoxc4
Hoxc5
Hoxc6
Hoxc9
Hoxc-as1
Hoxc-as2
Hoxc-as3
Hoxd10
Hoxd11
Hoxd12
Hoxd3
Hoxd8
Hoxd-as2
Hpca
Hpcal1
Hpcal4
Hpd
Hpdl
Hpgd
Hpn
Hprt1
Hps1
Hps3
Hps4
Hps5
Hps6
Hpx
Hpyr1
Hr
Hras
Hrasls5
Hrc
Hrh1
Hrh2
Hrh4
Hrk
Hs1bp3
Hs1bp3-it1
Hs2st1
Hs3st2
Hs3st3b1
Hs6st1
Hs6st3
Hsbp1
Hsbp1l1
Hsbp1p1
Hscb
Hsd11b1-as1
Hsd11b1l
Hsd11b2
Hsd17b1
Hsd17b12
Hsd17b14
Hsd17b1p1
Hsd17b2
Hsd17b4
Hsd17b6
Hsd17b7
Hsd17b7p1
Hsd17b7p2
Hsd17b8
Hsd3b1
Hsd3b7
Hsdl2
Hsf1
Hsf2
Hsf2bp
Hsf4
Hsh2d
Hsp90aa1
Hsp90ab1
Hsp90ab3p
Hsp90b1
Hspa12a
Hspa12b
Hspa14
Hspa1a
Hspa2
Hspa4
Hspa4l
Hspa8
Hspa8p16
Hspa9
Hspb1
Hspb11
Hspb2-c11orf52
Hspb6
Hspb7
Hspb8
Hspb9
Hspbap1
Hspbp1
Hspd1
Hspd1p21
Hspd1p3
Hspd1p7
Hspe1
Hspe1-mob4
Hspe1p19
Hspe1p20
Htatip2
Htatsf1
Htatsf1p2
Htd2
Htr1a
Htr2a
Htr3a
Htr3b
Htr3d
Htr4
Htr5a
Htr5a-as1
Htr5bp
Htr7p1
Htra1
Htra2
Htra3
Htt
Htt-as
Hunk-as1
Hus1
Huwe1
Hvcn1
Hyal1
Hyal2
Hyal3
Hyal4
Hydin2
Hyi-as1
Hykk
Hyls1
Hyou1
Hypk
Hypm
Iah1
Iars
Iars2
Iatpr
Iba57
Iba57-dt
Ica1
Ica1l
Icam1
Icam2
Icam3
Icam4
Icam5
Ice1
Ice2
Ice2p1
Icmt
Id1
Id2
Id2-as1
Id3
Idh1
Idh1-as1
Idh2-dt
Idh3a
Idh3b
Idi2-as1
Idnk
Ido1
Ido2
Ids
Idua
Ier2
Ier3
Ier3-as1
Ier5
Ier5l
Iffo1
Iffo2
Ifi16
Ifi27
Ifi27l1
Ifi30
Ifi35
Ifi44
Ifi44l
Ifit1
Ifit2
Ifit3
Ifitm1
Ifitm2
Ifitm3
Ifitm4p
Ifitm5
Ifitm9p
Ifna4
Ifnar2
Ifngr1
Ifngr2
Ifnnp1
Ifnwp19
Ifnwp4
Ifrd1
Ift122
Ift172
Ift22
Ift27
Ift43
Ift52
Ift74
Ift74-as1
Ift80
Ift81
Ift88
Igbp1
Igbp1p4
Igdcc4
Igf1
Igf1r
Igf2-as
Igf2bp1
Igf2bp2
Igf2bp2-as1
Igf2bp3
Igf2r
Igfbp1
Igfbp2
Igfbp3
Igfbp5
Igfbp6
Igfbp7-as1
Igfl1p2
Igfl2
Igfl2-as1
Igfl4
Igflr1
Igha1
Igha2
Ighd1-14
Ighd2-15
Ighd3-3
Ighd6-13
Ighg2
Ighg3
Ighj2
Ighj2p
Ighj3
Ighj3p
Ighj4
Ighj5
Ighj6
Ighm
Ighmbp2
Ighv1or15-9
Ighv3-13
Ighv3-15
Ighv3-20
Ighv3-21
Ighv3-50
Ighv3-52
Ighv3-57
Ighv3-65
Ighv3-72
Ighv3-76
Ighv4-31
Ighv4-34
Ighv4-39
Ighv4-4
Ighv4-55
Ighv4-80
Ighv5-78
Ighv7-81
Ighvii-1-1
Ighvii-22-1
Ighvii-49-1
Ighviii-11-1
Ighviii-2-1
Ighviii-26-1
Ighviii-38-1
Ighviii-5-2
Ighviii-67-3
Ighviii-67-4
Ighviii-76-1
Ighviii-82
Igkj1
Igkj2
Igkj3
Igkj4
Igkj5
Igkv3-25
Igkv3or2-5
Igkv6d-41
Igkv7-3
Iglc2
Iglc3
Iglc5
Iglj1
Iglj2
Iglj3
Iglj5
Iglv10-54
Iglv11-55
Iglv1-36
Iglv1-40
Iglv1-47
Iglv1-51
Iglv1-62
Iglv2-33
Iglv2-34
Iglv2-5
Iglv3-10
Iglv3-12
Iglv3-15
Iglv3-16
Iglv3-17
Iglv3-19
Iglv3-2
Iglv3-21
Iglv3-22
Iglv3-24
Iglv3-25
Iglv3-27
Iglv3-32
Iglv3-6
Iglv3-7
Iglv3-9
Iglv4-3
Iglv4-69
Iglv5-45
Iglv6-57
Iglv8-61
Iglv9-49
Iglvi-20
Iglviv-53
Iglvv-58
Iglvv-66
Iglvvi-22-1
Iglvvi-25-1
Iglvvii-41-1
Igsf11-as1
Igsf21-as1
Igsf22
Igsf6
Igsf9
Igsf9b
Ik
Ikbip
Ikbkb
Ikbke
Ikbkg
Ikzf1
Ikzf4
Il10
Il10ra
Il10rb
Il10rb-dt
Il11ra
Il12a
Il12a-as1
Il12rb1
Il13ra1
Il15
Il15ra
Il16
Il17b
Il17d
Il17ra
Il17rb
Il17rc
Il17rd
Il17re
Il17rel
Il18bp
Il18r1
Il18rap
Il19
Il1a
Il1b
Il1f10
Il1r1
Il1r2
Il1rap
Il1rapl1
Il1rapl2
Il1rl1
Il1rl2
Il1rn
Il20
Il20ra
Il20rb
Il20rb-as1
Il21r
Il23a
Il23r
Il24
Il27
Il2rb
Il2rg
Il31ra
Il32
Il34
Il36rn
Il3ra
Il4i1
Il4r
Il6
Il6r
Il6r-as1
Il6st
Il7r
Il9r
Ildr2
Ilf3
Ilk
Ilkap
Ilvbl
Immp1l
Immp1lp1
Immp1lp2
Immp2l
Immt
Imp3
Imp3p2
Imp4
Impa2
Impact
Impdh1
Impdh2
Inafm1
Inafm2
Inava
Inca1
Incenp
Inf2
Ing1
Ing2
Ing3
Ing5
Inha
Inhba-as1
Inhbe
Inhcap
Inka2
Inka2-as1
Inmt
Inmt-mindy4
Ino80
Ino80-as1
Ino80b
Ino80b-wbp1
Ino80c
Ino80e
Inpp1
Inpp4a
Inpp4b
Inpp5a
Inpp5b
Inpp5d
Inpp5f
Inpp5j
Inpp5k
Inppl1
Insc
Insig1
Insig2
Insr
Insyn2
Ints1
Ints10
Ints11
Ints12
Ints14
Ints2
Ints3
Ints4p1
Ints5
Ints6-as1
Ints6l
Ints7
Ints8
Ints9
Intu
Invs
Ip6k1
Ip6k2
Ip6k3
Ipcef1
Ipmkp1
Ipo11
Ipo13
Ipo5
Ipo7
Ipo9
Iqank1
Iqca1
Iqca1-as1
Iqcb1
Iqcb2p
Iqcc
Iqcd
Iqce
Iqcf2
Iqcg
Iqch
Iqch-as1
Iqcj-schip1
Iqcj-schip1-as1
Iqck
Iqcm
Iqgap1
Iqgap2
Iqgap3
Iqsec1
Iqsec2
Iqsec3
Iqsec3p1
Irain
Irak1bp1
Irak3
Irak4
Ireb2
Irf1
Irf2
Irf2bp2
Irf3
Irf4
Irf5
Irf6
Irf8
Irf9
Irgm
Irgq
Irs1
Irs3p
Irx2
Irx3
Irx5
Irx6
Isca2
Isca2p1
Iscu
Iscup1
Isg15
Isg20
Isg20l2
Isl1
Isl2
Islr2
Ism1-as1
Isoc1
Isoc2
Ispd
Ispd-as1
Ist1
Isx
Isy1
Isyna1
Itch
Itch-as1
Itfg1-as1
Itfg2
Itfg2-as1
Itga1
Itga10
Itga11
Itga2
Itga3
Itga4
Itga5
Itga6
Itga6-as1
Itga7
Itga8
Itga9
Itga9-as1
Itgae
Itgal
Itgam
Itgav
Itgax
Itgb1
Itgb1bp2
Itgb1-dt
Itgb2
Itgb2-as1
Itgb3
Itgb3bp
Itgb4
Itgb5
Itgb5-as1
Itgb7
Itgb8
Itgbl1
Itih1
Itih4
Itih5
Itk
Itln1
Itln2
Itm2a
Itm2b
Itm2c
Itpa
Itpk1
Itpk1-as1
Itpka
Itpkb-it1
Itpr1
Itpr2
Itpr3
Itprid1
Itprid2
Itprip
Itpripl1
Itpripl2
Itsn1
Ivd
Izumo1
Izumo4
Jade1
Jade2
Jade3
Jag1
Jagn1
Jak2
Jak3
Jakmip2-as1
Jam2
Jam3
Jaml
Jarid2
Jarid2-as1
Jazf1-as1
Jchain
Jdp2
Jhy
Jkamp
Jmjd1c
Jmjd1c-as1
Jmjd4
Jmjd6
Jmjd7
Jmjd7-pla2g4b
Jmjd8
Josd1
Josd2
Jph2
Jph3
Jph4
Jpt1
Jpt2
Jpx
Jrk
Jrkl
Jsrp1
Jtb
Jun
Jund
Kaag1
Kalrn
Kank1
Kank2
Kank3
Kank4
Kansl1-as1
Kansl2
Kansl3
Kantr
Kat14
Kat2a
Kat2b
Kat5
Kat6a
Kat6b
Kat7
Kat8
Katnal2
Katnb1
Katnbl1
Katnbl1p2
Katnbl1p3
Katnbl1p6
Kazald1
Kazn
Kbtbd11-ot1
Kbtbd12
Kbtbd2
Kbtbd4
Kbtbd7
Kbtbd8
Kc877373.1
Kcmf1
Kcna2
Kcnab1
Kcnab1-as1
Kcnab2
Kcnab3
Kcnb1
Kcnc1
Kcnc3
Kcnc4
Kcnd1
Kcnd2
Kcnd3
Kcnd3-it1
Kcne1
Kcne2
Kcne3
Kcne4
Kcne5
Kcng3
Kcng4
Kcnh1
Kcnh2
Kcnh3
Kcnh4
Kcnh6
Kcnh8
Kcnip1
Kcnip2-as1
Kcnip3
Kcnip4
Kcnj1
Kcnj10
Kcnj11
Kcnj15
Kcnj16
Kcnj2
Kcnj3
Kcnj5
Kcnj8
Kcnk1
Kcnk10
Kcnk12
Kcnk15-as1
Kcnk16
Kcnk17
Kcnk2
Kcnk4
Kcnk6
Kcnma1
Kcnma1-as1
Kcnma1-as3
Kcnmb2
Kcnmb3
Kcnmb4
Kcnn1
Kcnn2
Kcnn3
Kcnn4
Kcnq1
Kcnq2
Kcnq3
Kcnq4
Kcnq5
Kcnq5-as1
Kcns3
Kcnt1
Kcnt2
Kcp
Kctd1
Kctd10
Kctd11
Kctd12
Kctd13
Kctd14
Kctd15
Kctd16
Kctd17
Kctd19
Kctd2
Kctd20
Kctd21-as1
Kctd5
Kctd6
Kctd7
Kctd9p4
Kdelr1
Kdelr2
Kdelr3
Kdm1a
Kdm1b
Kdm2a
Kdm2b
Kdm3a
Kdm4a
Kdm4b
Kdm4c
Kdm4d
Kdm5a
Kdm5b
Kdm6a
Kdm6b
Kdm7a-dt
Kdm8
Keap1
Kel
Kf455155.1
Kf456110.1
Kf459542.1
Khdc1l
Khdc4
Khdrbs1
Khdrbs3
Khk
Khnyn
Khsrp
Kiaa0040
Kiaa0232
Kiaa0319l
Kiaa0355
Kiaa0391
Kiaa0513
Kiaa0556
Kiaa0586
Kiaa0753
Kiaa0895l
Kiaa0895lp1
Kiaa0930
Kiaa1109
Kiaa1147
Kiaa1191
Kiaa1211
Kiaa1211l
Kiaa1217
Kiaa1257
Kiaa1324
Kiaa1324l
Kiaa1328
Kiaa1522
Kiaa1549
Kiaa1549l
Kiaa1586
Kiaa1614
Kiaa1671
Kiaa1755
Kiaa1841
Kiaa1958
Kiaa2012
Kiaa2026
Kif12
Kif15
Kif17
Kif18a
Kif18b
Kif19
Kif1b
Kif1bp
Kif1c
Kif20a
Kif20b
Kif21a
Kif21b
Kif22
Kif23
Kif25
Kif26a
Kif26b
Kif2a
Kif2c
Kif3a
Kif3c
Kif4a
Kif5a
Kif6
Kif7
Kif9
Kif9-as1
Kifc1
Kifc2
Kifc3
Kir3dx1
Kirrel1
Kirrel3
Kiss1
Kiss1r
Kit
Kitlg
Kiz
Kl
Klc1
Klc2
Klc3
Klc4
Klf1
Klf10
Klf11
Klf12
Klf13
Klf14
Klf16
Klf17p1
Klf2
Klf2p2
Klf3
Klf3-as1
Klf4
Klf5
Klf6
Klf7
Klf8
Klhdc1
Klhdc10
Klhdc2
Klhdc3
Klhdc4
Klhdc7a
Klhdc7b
Klhdc8a
Klhdc8b
Klhdc9
Klhl10
Klhl12
Klhl17
Klhl18
Klhl2
Klhl20
Klhl21
Klhl22
Klhl23
Klhl24
Klhl26
Klhl28
Klhl3
Klhl31
Klhl32
Klhl33
Klhl35
Klhl36
Klhl38
Klhl4
Klhl40
Klhl42
Klhl5
Klhl6
Klhl6-as1
Klhl7
Klhl8
Klk1
Klk11
Klk13
Klk15
Klk2
Klk3
Klk4
Klk5
Klk7
Klk8
Klk9
Klkb1
Klkp1
Klra1p
Klrc1
Klrc2
Klrc4
Klrc4-klrk1
Klrd1
Klrg1
Klrk1
Kmo
Kmt2a
Kmt2b
Kmt2c
Kmt2d
Kmt2e
Kmt2e-as1
Kmt5a
Kmt5ap1
Kmt5b
Kmt5c
Kncn
Kndc1
Knl1
Knop1
Knop1p3
Knop1p4
Knop1p5
Knstrn
Kntc1
Kpna2
Kpna2p1
Kpna5
Kpna6
Kpnb1
Krba1
Krbox4
Kremen1
Kremen2
Kri1
Krit1
Krt1
Krt126p
Krt13
Krt14
Krt15
Krt16
Krt16p3
Krt17
Krt18
Krt18p12
Krt18p13
Krt18p15
Krt18p17
Krt18p20
Krt18p22
Krt18p3
Krt18p33
Krt18p34
Krt18p43
Krt18p59
Krt18p61
Krt19
Krt19p2
Krt2
Krt23
Krt28
Krt39
Krt41p
Krt42p
Krt7
Krt71
Krt77
Krt78
Krt7-as
Krt8
Krt80
Krt81
Krt85
Krt86
Krt87p
Krt8p12
Krt8p13
Krt8p2
Krt8p25
Krt8p28
Krt8p29
Krt8p3
Krt8p31
Krt8p36
Krt8p42
Krt8p48
Krt8p9
Krtap10-11
Krtap16-1
Krtap21-3
Krtap2-3
Krtap27-1
Krtap29-1
Krtap3-2
Krtap3-4p
Krtap4-16
Krtap4-2
Krtap4-7
Krtap4-9
Krtap5-10
Krtap5-11
Krtap5-2
Krtap5-3
Krtap5-4
Krtap5-5
Krtap5-7
Krtap5-as1
Krtap9-12p
Krtcap2
Krtcap3
Ksr1
Ktn1
Ktn1-as1
Kxd1
Kyat1
Kynu
L1cam
L2hgdh
L34079.3
L3mbtl1
L3mbtl2
L3mbtl3
L3mbtl4-as1
Lacc1
Lactb
Lactb2-as1
Lad1
Lag3
Lair1
Lair2
Lama1
Lama2
Lama3
Lama4
Lamb1
Lamb2
Lamb4
Lamc1
Lamc2
Lamc3
Lamp3
Lamp5-as1
Lamtor1
Lamtor2
Lamtor3p1
Lamtor4
Lamtor5-as1
Lancl1
Lancl2
Lap3
Laptm4b
Laptm5
Large1
Large2
Larp1
Larp1b
Larp1bp2
Larp1p1
Larp4
Larp7
Lars2
Lasp1
Lat
Lat2
Lats1
Lats2-as1
Lax1
Layn
Lbh
Lbhd1
Lbr
Lbx2
Lbx2-as1
Lca5l
Lcat
Lce3a
Lck
Lclat1
Lcmt1
Lcmt1-as1
Lcn12
Lcn15
Lcn2
Lcnl1
Lcor
Lcp1
Lcp2
Ldah
Ldb2
Ldb3
Ldha
Ldhal6a
Ldhap5
Ldhb
Ldhbp1
Ldhc
Ldhd
Ldlr
Ldlrad3
Ldlrad4
Ldlrap1
Lect2
Lef1
Lef1-as1
Lefty2
Lekr1
Lemd2
Lemd3
Leng8
Leng8-as1
Lepr
Leprot
Leprotl1
Letm1
Letm2
Letmd1
Lexm
Lfng
Lgals1
Lgals12
Lgals13
Lgals2
Lgals3
Lgals3bp
Lgals4
Lgals7
Lgals8
Lgals9
Lgals9b
Lgals9c
Lgalsl
Lgi1
Lgi2
Lgi3
Lgi4
Lgmn
Lgr4
Lgr5
Lgr6
Lhb
Lhcgr
Lhfpl2
Lhfpl3-as1
Lhfpl3-as2
Lhfpl5
Lhpp
Lhx1
Lhx2
Lhx4
Lhx6
Lhx8
Lhx9
Lias
Lif
Lif-as1
Lifr
Lifr-as1
Lig1
Lig3
Lilra1
Lilra2
Lilra4
Lilrb1
Lilrb4
Lilrb5
Lilrp1
Lilrp2
Lima1
Limch1
Limd1
Limd1-as1
Limd2
Lime1
Limk1
Limk2
Lims1
Lims2
Lin28a
Lin28b-as1
Lin37
Lin52
Lin7b
Linc00028
Linc00032
Linc00051
Linc00052
Linc00092
Linc00111
Linc00112
Linc00113
Linc00158
Linc00160
Linc00161
Linc00167
Linc00173
Linc00174
Linc00184
Linc00189
Linc00200
Linc00205
Linc00207
Linc00211
Linc00226
Linc00237
Linc00240
Linc00243
Linc00265
Linc00271
Linc00272
Linc00278
Linc00283
Linc00284
Linc00290
Linc00299
Linc00303
Linc00304
Linc00305
Linc00307
Linc00310
Linc00314
Linc00315
Linc00323
Linc00327
Linc00332
Linc00334
Linc00336
Linc00337
Linc00339
Linc00345
Linc00347
Linc00348
Linc00350
Linc00358
Linc00365
Linc00374
Linc00383
Linc00392
Linc00393
Linc00398
Linc00399
Linc00415
Linc00426
Linc00427
Linc00430
Linc00431
Linc00434
Linc00445
Linc00449
Linc00460
Linc00461
Linc00462
Linc00467
Linc00469
Linc00470
Linc00475
Linc00476
Linc00479
Linc00482
Linc00484
Linc00486
Linc00492
Linc00494
Linc00499
Linc00501
Linc00507
Linc00511
Linc00513
Linc00514
Linc00518
Linc00519
Linc00520
Linc00523
Linc00528
Linc00533
Linc00534
Linc00535
Linc00536
Linc00543
Linc00544
Linc00545
Linc00552
Linc00554
Linc00555
Linc00563
Linc00570
Linc00572
Linc00574
Linc00578
Linc00582
Linc00587
Linc00589
Linc00592
Linc00598
Linc00599
Linc00602
Linc00605
Linc00606
Linc00607
Linc00608
Linc00609
Linc00616
Linc00620
Linc00621
Linc00623
Linc00624
Linc00629
Linc00630
Linc00632
Linc00635
Linc00637
Linc00638
Linc00642
Linc00649
Linc00653
Linc00654
Linc00656
Linc00658
Linc00659
Linc00661
Linc00662
Linc00664
Linc00667
Linc00668
Linc00672
Linc00674
Linc00677
Linc00682
Linc00683
Linc00685
Linc00687
Linc00689
Linc00690
Linc00691
Linc00692
Linc00702
Linc00707
Linc00709
Linc00710
Linc00824
Linc00839
Linc00840
Linc00842
Linc00847
Linc00853
Linc00856
Linc00857
Linc00858
Linc00861
Linc00862
Linc00863
Linc00866
Linc00868
Linc00869
Linc00870
Linc00871
Linc00877
Linc00879
Linc00880
Linc00881
Linc00884
Linc00885
Linc00886
Linc00887
Linc00888
Linc00892
Linc00893
Linc00894
Linc00896
Linc00899
Linc00900
Linc00901
Linc00907
Linc00910
Linc00920
Linc00921
Linc00926
Linc00928
Linc00933
Linc00941
Linc00942
Linc00954
Linc00957
Linc00958
Linc00960
Linc00963
Linc00964
Linc00967
Linc00972
Linc00973
Linc00974
Linc00987
Linc00989
Linc00992
Linc00996
Linc01002
Linc01003
Linc01004
Linc01005
Linc01006
Linc01007
Linc01010
Linc01011
Linc01013
Linc01018
Linc01022
Linc01023
Linc01033
Linc01034
Linc01035
Linc01038
Linc01046
Linc01056
Linc01060
Linc01063
Linc01065
Linc01067
Linc01072
Linc01074
Linc01075
Linc01077
Linc01082
Linc01085
Linc01088
Linc01089
Linc01091
Linc01094
Linc01096
Linc01097
Linc01098
Linc01099
Linc01104
Linc01111
Linc01117
Linc01118
Linc01119
Linc01121
Linc01122
Linc01124
Linc01126
Linc01127
Linc01128
Linc01132
Linc01133
Linc01134
Linc01135
Linc01136
Linc01137
Linc01138
Linc01139
Linc01140
Linc01141
Linc01143
Linc01144
Linc01145
Linc01146
Linc01147
Linc01149
Linc01150
Linc01152
Linc01154
Linc01160
Linc01162
Linc01165
Linc01168
Linc01169
Linc01170
Linc01173
Linc01176
Linc01181
Linc01182
Linc01184
Linc01186
Linc01187
Linc01191
Linc01192
Linc01194
Linc01197
Linc01198
Linc01203
Linc01204
Linc01205
Linc01206
Linc01213
Linc01215
Linc01217
Linc01220
Linc01224
Linc01225
Linc01226
Linc01229
Linc01230
Linc01232
Linc01233
Linc01237
Linc01238
Linc01239
Linc01252
Linc01257
Linc01262
Linc01266
Linc01269
Linc01270
Linc01271
Linc01273
Linc01275
Linc01278
Linc01280
Linc01285
Linc01287
Linc01290
Linc01291
Linc01297
Linc01300
Linc01301
Linc01303
Linc01304
Linc01305
Linc01311
Linc01315
Linc01320
Linc01322
Linc01332
Linc01333
Linc01341
Linc01342
Linc01344
Linc01345
Linc01348
Linc01349
Linc01351
Linc01353
Linc01354
Linc01355
Linc01356
Linc01357
Linc01358
Linc01359
Linc01363
Linc01365
Linc01366
Linc01376
Linc01381
Linc01385
Linc01387
Linc01388
Linc01391
Linc01392
Linc01393
Linc01394
Linc01397
Linc01405
Linc01410
Linc01411
Linc01415
Linc01416
Linc01423
Linc01424
Linc01426
Linc01433
Linc01435
Linc01436
Linc01440
Linc01443
Linc01448
Linc01460
Linc01465
Linc01473
Linc01474
Linc01479
Linc01480
Linc01482
Linc01483
Linc01484
Linc01485
Linc01488
Linc01489
Linc01491
Linc01493
Linc01498
Linc01499
Linc01503
Linc01504
Linc01505
Linc01509
Linc01510
Linc01513
Linc01515
Linc01517
Linc01521
Linc01522
Linc01524
Linc01526
Linc01531
Linc01535
Linc01537
Linc01539
Linc01546
Linc01547
Linc01549
Linc01551
Linc01553
Linc01556
Linc01558
Linc01560
Linc01563
Linc01564
Linc01569
Linc01571
Linc01578
Linc01579
Linc01580
Linc01581
Linc01582
Linc01585
Linc01586
Linc01587
Linc01588
Linc01589
Linc01592
Linc01595
Linc01596
Linc01602
Linc01605
Linc01606
Linc01607
Linc01618
Linc01619
Linc01620
Linc01621
Linc01623
Linc01624
Linc01625
Linc01627
Linc01629
Linc01630
Linc01633
Linc01635
Linc01637
Linc01641
Linc01643
Linc01645
Linc01655
Linc01659
Linc01664
Linc01666
Linc01667
Linc01672
Linc01679
Linc01684
Linc01685
Linc01686
Linc01693
Linc01694
Linc01697
Linc01698
Linc01701
Linc01703
Linc01707
Linc01711
Linc01714
Linc01715
Linc01716
Linc01717
Linc01719
Linc01730
Linc01732
Linc01733
Linc01736
Linc01739
Linc01744
Linc01749
Linc01750
Linc01754
Linc01755
Linc01760
Linc01762
Linc01763
Linc01764
Linc01765
Linc01766
Linc01767
Linc01768
Linc01770
Linc01771
Linc01775
Linc01776
Linc01777
Linc01778
Linc01780
Linc01781
Linc01782
Linc01783
Linc01786
Linc01788
Linc01798
Linc01802
Linc01803
Linc01805
Linc01806
Linc01814
Linc01816
Linc01817
Linc01819
Linc01823
Linc01825
Linc01828
Linc01829
Linc01833
Linc01836
Linc01840
Linc01841
Linc01842
Linc01843
Linc01844
Linc01847
Linc01849
Linc01852
Linc01855
Linc01857
Linc01864
Linc01865
Linc01869
Linc01876
Linc01881
Linc01884
Linc01888
Linc01889
Linc01890
Linc01897
Linc01901
Linc01902
Linc01905
Linc01907
Linc01909
Linc01910
Linc01914
Linc01915
Linc01918
Linc01921
Linc01923
Linc01924
Linc01932
Linc01934
Linc01937
Linc01938
Linc01942
Linc01943
Linc01948
Linc01952
Linc01953
Linc01956
Linc01958
Linc01960
Linc01962
Linc01963
Linc01965
Linc01968
Linc01970
Linc01971
Linc01972
Linc01973
Linc01976
Linc01977
Linc01978
Linc01980
Linc01983
Linc01990
Linc01991
Linc01992
Linc01993
Linc01996
Linc01997
Linc01999
Linc02001
Linc02003
Linc02004
Linc02009
Linc02012
Linc02013
Linc02015
Linc02018
Linc02021
Linc02022
Linc02023
Linc02027
Linc02028
Linc02029
Linc02031
Linc02032
Linc02034
Linc02036
Linc02037
Linc02038
Linc02042
Linc02044
Linc02048
Linc02053
Linc02054
Linc02055
Linc02057
Linc02061
Linc02062
Linc02064
Linc02068
Linc02073
Linc02074
Linc02075
Linc02076
Linc02078
Linc02080
Linc02084
Linc02085
Linc02086
Linc02090
Linc02094
Linc02096
Linc02098
Linc02099
Linc02102
Linc02104
Linc02106
Linc02109
Linc02118
Linc02119
Linc02125
Linc02132
Linc02137
Linc02139
Linc02153
Linc02154
Linc02156
Linc02157
Linc02160
Linc02163
Linc02165
Linc02166
Linc02167
Linc02168
Linc02169
Linc02171
Linc02172
Linc02175
Linc02177
Linc02178
Linc02182
Linc02183
Linc02199
Linc02201
Linc02202
Linc02204
Linc02206
Linc02207
Linc02208
Linc02210
Linc02210-crhr1
Linc02211
Linc02213
Linc02217
Linc02218
Linc02223
Linc02224
Linc02225
Linc02227
Linc02235
Linc02236
Linc02237
Linc02240
Linc02243
Linc02245
Linc02251
Linc02252
Linc02255
Linc02257
Linc02261
Linc02265
Linc02266
Linc02271
Linc02272
Linc02273
Linc02275
Linc02280
Linc02285
Linc02288
Linc02289
Linc02293
Linc02298
Linc02301
Linc02303
Linc02308
Linc02311
Linc02313
Linc02315
Linc02316
Linc02319
Linc02321
Linc02323
Linc02324
Linc02325
Linc02326
Linc02327
Linc02328
Linc02332
Linc02336
Linc02339
Linc02341
Linc02343
Linc02345
Linc02348
Linc02352
Linc02354
Linc02356
Linc02357
Linc02362
Linc02363
Linc02365
Linc02366
Linc02367
Linc02368
Linc02370
Linc02371
Linc02376
Linc02377
Linc02381
Linc02383
Linc02384
Linc02385
Linc02387
Linc02389
Linc02390
Linc02394
Linc02395
Linc02396
Linc02397
Linc02399
Linc02402
Linc02403
Linc02404
Linc02405
Linc02408
Linc02410
Linc02412
Linc02422
Linc02425
Linc02427
Linc02428
Linc02434
Linc02435
Linc02449
Linc02450
Linc02453
Linc02454
Linc02455
Linc02456
Linc02457
Linc02462
Linc02463
Linc02466
Linc02471
Linc02473
Linc02474
Linc02475
Linc02478
Linc02495
Linc02497
Linc02506
Linc02513
Linc02517
Linc02521
Linc02528
Linc02530
Linc02532
Linc02533
Linc02535
Linc02537
Linc02539
Linc02541
Linc02543
Linc02546
Linc02547
Linc02549
Linc02552
Linc02553
Linc02556
Linc02557
Linc02558
Linc02563
Linc02564
Linc02569
Linc02570
Linc02571
Linc02572
Linc02574
Linc02575
Linc02576
Linc02577
Linc02579
Linc02580
Linc02582
Linc02583
Linc02585
Linc02586
Linc02587
Linc02588
Linc02590
Linc02593
Linc02596
Linc02599
Linc02601
Linc02606
Linc02611
Linc02612
Linc02613
Linc02614
Linc02615
Linc02616
Linc02617
Linc02618
Linc02623
Linc02627
Linc02631
Linc02633
Linc02634
Linc02635
Linc02636
Linc02640
Linc02642
Linc02643
Linc02646
Linc02649
Linc02652
Linc02653
Linc02656
Linc02657
Linc02660
Linc02669
Linc-pint
Linc-ror
Lingo1-as2
Lingo3
Linp1
Lins1
Lipa
Lipc
Lipe
Lipe-as1
Lipg
Lipn
Lipt1
Litaf
Livar
Lix1l-as1
Lkaaear1
Llgl1
Llgl2
Llph-dt
Lman1l
Lman2
Lmbr1
Lmbr1l
Lmbrd1
Lmcd1
Lmcd1-as1
Lmf1
Lmln
Lmna
Lmnb1
Lmnb1-dt
Lmnb2
Lmntd1
Lmntd2
Lmo1
Lmo2
Lmo4
Lmo7
Lmo7dn
Lmo7dn-it1
Lmod1
Lmod3
Lmx1a
Lmx1b
Lncoc1
Lncog
Lnctam34a
Lnp1
Lnpep
Lnpk
Lnx1
Lnx1-as2
Lonp1
Lonp2
Lonrf1
Lonrf2
Lonrf2p1
Lonrf3
Loxl1
Loxl1-as1
Loxl2
Loxl3
Lpar2
Lpar5
Lpar6
Lpcat1
Lpcat2
Lpcat4
Lpgat1-as1
Lpin1
Lpin2
Lpin3
Lpl
Lpo
Lpp
Lpp-as1
Lpxn
Lrat
Lrba
Lrch1
Lrch3
Lrch4
Lrfn1
Lrfn3
Lrfn4
Lrfn5
Lrg1
Lrguk
Lrif1
Lrig1
Lrig2
Lrig3
Lrmda
Lrmp
Lrp1
Lrp10
Lrp11
Lrp1b
Lrp2
Lrp3
Lrp4
Lrp4-as1
Lrp5
Lrp8
Lrr1
Lrrc1
Lrrc14
Lrrc17
Lrrc2
Lrrc23
Lrrc24
Lrrc26
Lrrc27
Lrrc28
Lrrc29
Lrrc2-as1
Lrrc36
Lrrc37a
Lrrc37a16p
Lrrc37a17p
Lrrc37a5p
Lrrc37a7p
Lrrc37b
Lrrc3b
Lrrc42
Lrrc43
Lrrc45
Lrrc46
Lrrc49
Lrrc4b
Lrrc52-as1
Lrrc59
Lrrc61
Lrrc63
Lrrc69
Lrrc7
Lrrc71
Lrrc73
Lrrc74b
Lrrc75a
Lrrc75b
Lrrc77p
Lrrc8a
Lrrc8b
Lrrc8c
Lrrc8c-dt
Lrrc8d
Lrrc8e
Lrrc9
Lrrcc1
Lrrfip1
Lrrfip2
Lrriq1
Lrrk1
Lrrk2
Lrrn1
Lrrn2
Lrrn3
Lrrtm2
Lrrtm4
Lrsam1
Lrtm2
Lrtomt
Lrwd1
Lsamp
Lsg1
Lsm14a
Lsm14b
Lsm2
Lsm3p2
Lsm4
Lsm6
Lsm7
Lsm8
Lsmem1
Lsp1
Lsp1p2
Lsr
Lss
Lst1
Lta
Lta4h
Ltb
Ltb4r
Ltb4r2
Ltbp1
Ltbp3
Ltbp4
Ltbr
Ltc4s
Ltk
Lto1
Luadt1
Luaris
Luc7l2
Luc7l3
Lucat1
Lurap1l
Lurap1l-as1
Luzp2
Lxn
Ly6d
Ly6e
Ly6e-dt
Ly6g5c
Ly6g6c
Ly6g6d
Ly6g6e
Ly6k
Ly86
Ly86-as1
Ly9
Ly96
Lyl1
Lyn
Lynx1
Lynx1-slurp2
Lypd3
Lypd4
Lypd6
Lypd6b
Lypla1
Lypla2
Lypla2p1
Lypla2p2
Lyplal1
Lyplal1-dt
Lyrm1
Lyrm4
Lyrm7
Lyrm9
Lysmd1
Lysmd4
Lyst
Lyve1
Lyz
Lzic
Lztr1
Lzts1-as1
Lzts2
Lzts3
M1ap
Maats1
Mab21l1
Mab21l2
Mab21l3
Mab21l4
Macc1
Macf1
Maco1
Macrod1
Macrod2
Macrod2-as1
Mad1l1
Mad2l1
Mad2l1bp
Madcam1
Madd
Maea
Mael
Maf1
Maff
Mafg
Mafg-dt
Mafk
Maftrr
Mag
Magea12
Magea4
Magea4-as1
Maged1
Maged2
Magee1
Mageh1
Magel2
Magi1
Magi2
Magi2-as3
Magi3
Magix
Maip1
Majin
Mak16
Mal
Mal2
Mal2-as1
Malat1
Malrd1
Malsu1
Malt1
Mamdc2-as1
Mamdc4
Maml1
Maml2
Maml3
Mamld1
Mamstr
Man1a2
Man1b1
Man1b1-dt
Man1c1
Man2a1
Man2a2
Man2b1
Man2b2
Manba
Manbal
Manea
Manea-dt
Maneal
Manf
Mansc1
Mansc4
Maoa
Map1a
Map1b
Map1lc3a
Map1lc3b
Map1lc3b2
Map1lc3c
Map1lc3p
Map1s
Map2
Map2k1
Map2k1p1
Map2k2
Map2k3
Map2k4
Map2k5
Map2k6
Map2k7
Map3k10
Map3k11
Map3k12
Map3k13
Map3k14
Map3k14-as1
Map3k19
Map3k2
Map3k20
Map3k21
Map3k2-dt
Map3k3
Map3k4
Map3k7cl
Map3k8
Map4k1
Map4k2
Map4k3-dt
Map4k4
Map7
Map7d1
Map7d2
Map7d3
Mapk1
Mapk10
Mapk11
Mapk12
Mapk13
Mapk14
Mapk15
Mapk1ip1l
Mapk3
Mapk4
Mapk6
Mapk6-dt
Mapk6p2
Mapk6p3
Mapk7
Mapk8
Mapk8ip1
Mapk8ip2
Mapk8ip3
Mapkap1
Mapkapk2
Mapkapk3
Mapkapk5
Mapkbp1
Mapre2
Mapre3
Mapt
Mapt-it1
Marc1
Marc2
March1
March10
March2
March3
March6
March7
March8
March9
Marcksl1p2
Marco
Marcol
Marf1
Mark1
Mark2
Mark2p12
Mark2p16
Mark2p6
Mark3
Mark3p3
Mark4
Mars
Mars2
Marveld1
Marveld2
Marveld3
Masp1
Masp2
Mast1
Mast2
Mast3
Mast4
Mast4-as1
Mastl
Mat2a
Mat2b
Matk
Matn1-as1
Matn2
Matn4
Matr3
Mau2
Mavs
Max
Maz
Mb
Mbd1
Mbd2
Mbd3l1
Mbd3l3
Mbd4
Mbd5
Mbd6
Mblac1
Mbnl1
Mbnl1-as1
Mbnl2
Mbnl3
Mboat2
Mboat7
Mbp
Mbtps1
Mbtps2
Mc1r
Mc5r
Mcc
Mccc2
Mccd1p2
Mcemp1
Mcf2l
Mcf2l2
Mcfd2
Mchr1
Mcidas
Mcl1
Mcm10
Mcm2
Mcm3
Mcm3ap
Mcm3ap-as1
Mcm4
Mcm5
Mcm7
Mcm8
Mcm9
Mcmdc2
Mcoln1
Mcoln2
Mcph1
Mcph1-as1
Mcrip1
Mcrip2
Mcrip2p1
Mcrs1
Mctp1
Mctp2
Mcts1
Mcts2p
Mcu
Mcub
Mdfi
Mdfic
Mdfic2
Mdga1
Mdga2
Mdh1
Mdh1b
Mdh2
Mdk
Mdm1
Mdm2
Mdm4
Mdp1
Mds2
Me2
Me3
Meaf6
Meak7
Mecom
Mecp2
Mecr
Med1
Med11
Med12
Med12l
Med13l
Med14
Med14os
Med15
Med15p3
Med15p7
Med15p9
Med16
Med17
Med18
Med21
Med22
Med24
Med25
Med27
Med28
Med28p1
Med29
Med30
Med31
Med6p1
Med8
Med9
Mef2a
Mef2c
Mef2c-as1
Mef2c-as2
Mef2d
Mefv
Meg3
Megf10
Megf11
Megf6
Megf8
Mei1
Meig1
Meiob
Meioc
Meis1
Meis1-as2
Meis1-as3
Meis2
Meis3
Meis3p1
Melk
Meltf
Meltf-as1
Memo1
Memo1p1
Memo1p3
Memo1p4
Men1
Mep1a
Mepce
Mepe
Mertk
Mesp1
Mesp2
Mest
Mestit1
Met
Metap1
Metap1d
Metap2
Metrn
Metrnl
Mettl1
Mettl14
Mettl14-dt
Mettl15
Mettl15p1
Mettl16
Mettl17
Mettl21a
Mettl22
Mettl23
Mettl24
Mettl25
Mettl26
Mettl27
Mettl2a
Mettl2b
Mettl4
Mettl5
Mettl7a
Mettl7ap1
Mettl7b
Mettl8
Mettl9
Mex3a
Mex3b
Mex3d
Mfap3
Mfap3l
Mfap5
Mff
Mfge8
Mfn1
Mfn2
Mfng
Mfrp
Mfsd1
Mfsd10
Mfsd11
Mfsd12
Mfsd13a
Mfsd13b
Mfsd14b
Mfsd14c
Mfsd2a
Mfsd2b
Mfsd3
Mfsd4a
Mfsd4b
Mfsd4bp1
Mfsd5
Mfsd6
Mfsd9
Mga
Mgam
Mgam2
Mgat1
Mgat2
Mgat3
Mgat3-as1
Mgat4a
Mgat4b
Mgat4c
Mgat4d
Mgat4ep
Mgat5
Mgat5b
Mgll
Mgme1
Mgmt
Mgp
Mgrn1
Mgst1
Mgst2
Mgst3
Mhencr
Mia
Mia2
Mia3
Miat
Miatnb
Mib1
Mib2
Mica
Mical1
Mical2
Mical3
Micall1
Micall2
Micb
Micos10
Micos10-nbl1
Micu3
Mid1
Mid1ip1
Mid1ip1-as1
Mid2
Midn
Mief1
Mief2
Mier1
Mif
Mif4gd
Mif-as1
Miga1
Miga2
Miip
Milr1
Minar1
Mincr
Mindy1
Mindy2
Mindy3
Mindy4
Mink1
Minpp1
Mios
Mioxp1
Mip
Mipep
Mipepp3
Mipol1
Mir100
Mir100hg
Mir101-1
Mir103a2
Mir103b2
Mir106b
Mir10a
Mir1181
Mir1199
Mir1-1hg
Mir1204
Mir1205
Mir1206
Mir1207
Mir1208
Mir1224
Mir1228
Mir1229
Mir1237
Mir1238
Mir124-1
Mir124-3
Mir1244-1
Mir1245a
Mir1245b
Mir1248
Mir1250
Mir1252
Mir125a
Mir125b1
Mir125b2
Mir126
Mir1260b
Mir1268a
Mir1271
Mir1273c
Mir1281
Mir1282
Mir1285-1
Mir1286
Mir1288
Mir1292
Mir1302-11
Mir1302-3
Mir1302-4
Mir1302-6
Mir130a
Mir130b
Mir132
Mir1322
Mir135a2
Mir135b
Mir137
Mir138-1
Mir138-2
Mir139
Mir141
Mir142
Mir143
Mir144
Mir145
Mir1469
Mir146b
Mir1470
Mir1471
Mir148a
Mir148b
Mir149
Mir150
Mir151a
Mir151b
Mir152
Mir153-2
Mir1537
Mir1538
Mir1539
Mir155
Mir155hg
Mir15b
Mir16-2
Mir17
Mir17hg
Mir181a2hg
Mir181c
Mir181d
Mir1825
Mir185
Mir188
Mir18a
Mir18b
Mir1908
Mir190b
Mir191
Mir1915
Mir192
Mir193a
Mir193b
Mir193bhg
Mir194-2hg
Mir195
Mir196a2
Mir196b
Mir1976
Mir199a2
Mir19a
Mir19b1
Mir19b2
Mir200a
Mir200b
Mir200c
Mir200chg
Mir202
Mir202hg
Mir203a
Mir203b
Mir205
Mir205hg
Mir208a
Mir208b
Mir20a
Mir20b
Mir21
Mir210hg
Mir2110
Mir2116
Mir2117
Mir2117hg
Mir212
Mir216a
Mir217hg
Mir219a1
Mir22
Mir222hg
Mir223
Mir2276
Mir2277
Mir2278
Mir22hg
Mir2355
Mir23a
Mir24-2
Mir25
Mir26a1
Mir26b
Mir27a
Mir28
Mir2861
Mir296
Mir298
Mir29a
Mir29b1
Mir29b2chg
Mir301b
Mir3064
Mir30a
Mir30c2
Mir30d
Mir31
Mir3119-1
Mir3119-2
Mir3123
Mir3124
Mir3128
Mir3130-1
Mir3130-2
Mir3131
Mir3137
Mir3140
Mir3142hg
Mir3143
Mir3145
Mir3148
Mir3150bhg
Mir3151
Mir3153
Mir3154
Mir3155a
Mir3155b
Mir3157
Mir3161
Mir3163
Mir3165
Mir3166
Mir3170
Mir3174
Mir3175
Mir3178
Mir3180-4
Mir3180-5
Mir3181
Mir3184
Mir3185
Mir3187
Mir3188
Mir3189
Mir3190
Mir3191
Mir3193
Mir3194
Mir3195
Mir3197
Mir3198-1
Mir3198-2
Mir3199-1
Mir3199-2
Mir31hg
Mir320a
Mir320c1
Mir320d2
Mir326
Mir330
Mir335
Mir337
Mir33b
Mir342
Mir345
Mir34a
Mir34ahg
Mir34b
Mir34c
Mir3529
Mir3609
Mir3610
Mir3613
Mir3615
Mir3617
Mir3619
Mir3621
Mir363
Mir3646
Mir3649
Mir3650
Mir3652
Mir3655
Mir365a
Mir365b
Mir3660
Mir3661
Mir3662
Mir3663
Mir3665
Mir3671
Mir3677
Mir3678
Mir3681hg
Mir3682
Mir3684
Mir3690
Mir3692
Mir375
Mir377
Mir378a
Mir378d2
Mir378d2hg
Mir378g
Mir378h
Mir3907
Mir3908
Mir3914-1
Mir3914-2
Mir3917
Mir3918
Mir3919
Mir3922
Mir3925
Mir3926-1
Mir3926-2
Mir3928
Mir3929
Mir3935
Mir3936
Mir3936hg
Mir3939
Mir3945
Mir3945hg
Mir3960
Mir3972
Mir3973
Mir3978
Mir422a
Mir423
Mir425
Mir4252
Mir4253
Mir4256
Mir4257
Mir4258
Mir4259
Mir4269
Mir4276
Mir4279
Mir4280
Mir4281
Mir4282
Mir4287
Mir4288
Mir4291
Mir4295
Mir4298
Mir4300hg
Mir4301
Mir4307hg
Mir4308
Mir4309
Mir4316
Mir4321
Mir4322
Mir4323
Mir4330
Mir4418
Mir4420
Mir4422
Mir4422hg
Mir4425
Mir4428
Mir4429
Mir4433a
Mir4433b
Mir4434
Mir4435-1
Mir4435-2
Mir4435-2hg
Mir4437
Mir4439
Mir4441
Mir4442
Mir4443
Mir4444-1
Mir4448
Mir4449
Mir4451
Mir4453
Mir4453hg
Mir4455
Mir4457
Mir4458hg
Mir4462
Mir4466
Mir4467
Mir4468
Mir4469
Mir4470
Mir4472-2
Mir4477a
Mir4477b
Mir4479
Mir4487
Mir4488
Mir4489
Mir4490
Mir4492
Mir4495
Mir4496
Mir4497
Mir449c
Mir4505
Mir4506
Mir4513
Mir4515
Mir4519
Mir451a
Mir451b
Mir4520-1
Mir4520-2
Mir4521
Mir4522
Mir4523
Mir4524a
Mir4524b
Mir4526
Mir4529
Mir4530
Mir4537
Mir4632
Mir4634
Mir4638
Mir4642
Mir4645
Mir4647
Mir4648
Mir4651
Mir4652
Mir4655
Mir4658
Mir466
Mir4661
Mir4664
Mir4665
Mir4666b
Mir4669
Mir4674
Mir4676
Mir4677
Mir4681
Mir4683
Mir4687
Mir4689
Mir4690
Mir4692
Mir4697hg
Mir4706
Mir4707
Mir4708
Mir4709
Mir4710
Mir4711
Mir4713
Mir4715
Mir4717
Mir4722
Mir4724
Mir4725
Mir4726
Mir4727
Mir4729
Mir4731
Mir4732
Mir4733
Mir4734
Mir4736
Mir4738
Mir4739
Mir4740
Mir4741
Mir4744
Mir4752
Mir4754
Mir4755
Mir4756
Mir4757
Mir4759
Mir4761
Mir4763
Mir4767
Mir4774
Mir4777
Mir4780
Mir4781
Mir4782
Mir4783
Mir4784
Mir4785
Mir4787
Mir4793
Mir4799
Mir4801
Mir484
Mir486-1
Mir486-2
Mir490
Mir491
Mir492
Mir497
Mir497hg
Mir4999
Mir5001
Mir5003
Mir502
Mir503hg
Mir5087
Mir5088
Mir5090
Mir5091
Mir5092
Mir5093
Mir5094
Mir5187
Mir5188
Mir5189
Mir5193
Mir5194
Mir5197
Mir521-1
Mir532
Mir544b
Mir548aa2
Mir548ac
Mir548ak
Mir548al
Mir548aq
Mir548au
Mir548aw
Mir548b
Mir548c
Mir548d2
Mir548h1
Mir548h5
Mir548j
Mir548n
Mir548o
Mir548p
Mir548v
Mir548z
Mir550a1
Mir550b1
Mir5571
Mir5572
Mir5581
Mir5582
Mir5583-1
Mir5583-2
Mir5587
Mir5589
Mir561
Mir564
Mir567
Mir5680
Mir5684
Mir5687
Mir5689hg
Mir5690
Mir5691
Mir5694
Mir5695
Mir5696
Mir5698
Mir570
Mir5700
Mir5702
Mir5703
Mir5705
Mir5707
Mir5708
Mir572
Mir573
Mir574
Mir575
Mir5787
Mir583
Mir583hg
Mir584
Mir587
Mir589
Mir590
Mir591
Mir596
Mir601
Mir602
Mir6068
Mir6070
Mir6073
Mir6076
Mir6077
Mir6079
Mir6080
Mir6081
Mir6083
Mir6084
Mir6089
Mir609
Mir6090
Mir611
Mir612
Mir6124
Mir6125
Mir6132
Mir614
Mir615
Mir616
Mir6165
Mir617
Mir619
Mir626
Mir632
Mir633
Mir635
Mir636
Mir638
Mir639
Mir641
Mir646hg
Mir647
Mir648
Mir6503
Mir6504
Mir6506
Mir6508
Mir6514
Mir6515
Mir6516
Mir658
Mir661
Mir6717
Mir6719
Mir6720
Mir6721
Mir6727
Mir6732
Mir6734
Mir6736
Mir6737
Mir6741
Mir6743
Mir6745
Mir6748
Mir6749
Mir6753
Mir6769a
Mir6769b
Mir6774
Mir6775
Mir6777
Mir6779
Mir6780a
Mir6781
Mir6787
Mir6789
Mir6790
Mir6791
Mir6795
Mir6797
Mir6800
Mir6805
Mir6809
Mir6811
Mir6815
Mir6818
Mir6819
Mir6821
Mir6823
Mir6825
Mir6827
Mir6828
Mir6832
Mir6833
Mir6834
Mir6835
Mir6836
Mir6837
Mir6838
Mir6845
Mir6847
Mir6850
Mir6851
Mir6853
Mir6854
Mir6855
Mir6860
Mir6864
Mir6865
Mir6867
Mir6869
Mir6870
Mir6871
Mir6872
Mir6875
Mir6876
Mir6884
Mir6887
Mir6888
Mir6890
Mir6892
Mir708
Mir7107
Mir7111
Mir7113
Mir7114
Mir7155
Mir7156
Mir718
Mir7-2
Mir7-3
Mir7-3hg
Mir7515hg
Mir759
Mir760
Mir762
Mir762hg
Mir769
Mir770
Mir7703
Mir7704
Mir7706
Mir7844
Mir7845
Mir7846
Mir7847
Mir7848
Mir7849
Mir7850
Mir7973-1
Mir7973-2
Mir7976
Mir802
Mir8052
Mir8059
Mir8061
Mir8064
Mir8066
Mir8070
Mir8072
Mir8078
Mir9-1
Mir9-2
Mir921
Mir924
Mir92a1
Mir92a2
Mir92b
Mir93
Mir9-3
Mir933
Mir935
Mir939
Mir9-3hg
Mir942
Mir99a
Mir99ahg
Mir99b
Mirlet7a1
Mirlet7a1hg
Mirlet7a2
Mirlet7a3
Mirlet7b
Mirlet7bhg
Mirlet7c
Mirlet7e
Mirlet7i
Mis12
Mis18bp1
Misp3
Mitf
Mixl1
Mkln1
Mkln1-as
Mknk1
Mkrn2
Mkrn3
Mkx
Mkx-as1
Mlana
Mlec
Mlf1
Mlf2
Mlh1
Mlh3
Mlip
Mllt10
Mllt11
Mllt6
Mlnr
Mlph
Mlst8
Mlx
Mlxip
Mlxipl
Mmaa
Mmab
Mmachc
Mmd
Mme
Mmel1
Mmp11
Mmp14
Mmp16
Mmp17
Mmp19
Mmp2
Mmp20
Mmp23b
Mmp24os
Mmp25
Mmp25-as1
Mmp27
Mmp28
Mmp3
Mmp8
Mmp9
Mmrn2
Mms19
Mnat1
Mnd1
Mnda
Mnt
Mnx1-as1
Mob1a
Mob1b
Mob2
Mob4
Mobp
Mocs2
Mocs3
Mog
Mogat1
Mogat2
Mok
Mon1a
Mon1b
Mon2
Morc2-as1
Morc3
Morf4l1
Morf4l1p4
Morf4l2
Morf4l2-as1
Morf4l2p1
Morn1
Morn2
Morn3
Morn4
Morn5
Mosmo
Mospd1
Mospd2
Mospd3
Mov10
Mov10l1
Mpc2
Mpdu1
Mpdz
Mpeg1
Mpg
Mphosph10
Mphosph8
Mphosph9
Mpi
Mpig6b
Mpl
Mpnd
Mpo
Mpp1
Mpp3
Mpp4
Mpp5
Mpp6
Mpp7
Mpp7-dt
Mppe1
Mpped2
Mprip
Mpst
Mptx1
Mpv17
Mpv17l
Mpv17l2
Mpzl1
Mpzl2
Mpzl3
Mr1
Mras
Mre11
Mrfap1
Mrgprf
Mrgprf-as1
Mrgprg
Mrgprg-as1
Mrgprx2
Mrgprx3
Mrgprx4
Mri1
Mrm1
Mrm2
Mrm3
Mrnip
Mro
Mroh1
Mroh6
Mroh7
Mroh8
Mrpl1
Mrpl10
Mrpl11
Mrpl15
Mrpl15p1
Mrpl18
Mrpl19
Mrpl2
Mrpl20
Mrpl20-as1
Mrpl21
Mrpl22
Mrpl23
Mrpl2p1
Mrpl30
Mrpl30p1
Mrpl32
Mrpl33
Mrpl34
Mrpl35
Mrpl35p2
Mrpl35p4
Mrpl37
Mrpl38
Mrpl4
Mrpl40
Mrpl42
Mrpl42p4
Mrpl43
Mrpl45
Mrpl48
Mrpl49
Mrpl51
Mrpl52
Mrpl53
Mrpl53p1
Mrpl54
Mrpl55
Mrpl58
Mrpl9
Mrps10p2
Mrps11
Mrps12
Mrps15p1
Mrps16
Mrps17
Mrps17p1
Mrps17p5
Mrps18a
Mrps18ap1
Mrps18b
Mrps18c
Mrps18cp6
Mrps2
Mrps21
Mrps21p1
Mrps21p5
Mrps21p9
Mrps22
Mrps25
Mrps27
Mrps28
Mrps30
Mrps30-dt
Mrps31p1
Mrps31p4
Mrps31p5
Mrps34
Mrps35
Mrps36
Mrps36p2
Mrps6
Mrps6p4
Mrps7
Mrrf
Mrs2
Mrtfa
Mrtfb
Mrto4
Mrvi1
Mrvi1-as1
Ms4a1
Ms4a13
Ms4a14
Ms4a15
Ms4a2
Ms4a3
Ms4a4a
Ms4a4e
Ms4a6a
Ms4a6e
Ms4a7
Msantd3
Msc
Msc-as1
Msgn1
Msh2
Msh3
Msh5
Msh5-sapcd1
Msh6
Msi1
Msi2
Msl1
Msl3
Msl3p1
Msln
Msmo1
Msra
Msrb1
Msrb1p1
Msrb3
Mst1
Mst1l
Mst1p2
Msto1
Msto2p
Msx1
Msx2
Msx2p1
Mt1a
Mt1b
Mt1dp
Mt1e
Mt1f
Mt1h
Mt1l
Mt1p1
Mt1x
Mt2a
Mt2p1
Mt3
Mta1
Mta2
Mta3
Mtap
Mtapp2
Mtatp6p17
Mtatp6p18
Mtatp6p23
Mtatp8p2
Mtbp
Mtch2
Mtcl1
Mtco1p12
Mtco1p30
Mtco1p31
Mtco1p46
Mtco1p49
Mtco1p6
Mtco2p23
Mtco2p30
Mtco2p33
Mtco2p6
Mtco3p12
Mtco3p17
Mtco3p38
Mtco3p8
Mtcybp13
Mtcybp6
Mtdh
Mterf1
Mterf2
Mterf4
Mtf2
Mtfp1
Mtfr1
Mtfr1l
Mtfr2
Mtg1
Mtg2
Mthfd1
Mthfd1l
Mthfd2
Mthfd2l
Mthfd2p7
Mthfr
Mtif2
Mtm1
Mtmr1
Mtmr11
Mtmr12
Mtmr14
Mtmr2
Mtmr3
Mtmr4
Mtmr7
Mtmr9
Mtmr9lp
Mtnd1p15
Mtnd2p13
Mtnd2p17
Mtnd2p23
Mtnd2p7
Mtnd3p17
Mtnd3p2
Mtnd3p25
Mtnd3p4
Mtnd3p7
Mtnd4lp10
Mtnd4lp30
Mtnd4p17
Mtnd4p24
Mtnd4p28
Mtnd4p6
Mtnd4p7
Mtnd5p20
Mtnd5p30
Mtnd5p5
Mto1
Mtor
Mtor-as1
Mtr
Mtrex
Mtrf1
Mtrf1l
Mtrnr2l1
Mtrr
Mtss1
Mttp
Mturn
Mtus1
Mtus2
Mtx1
Mtx2
Muc1
Muc12
Muc13
Muc15
Muc19
Muc2
Muc20
Muc20-ot1
Muc20p1
Muc21
Muc22
Muc3a
Muc4
Muc5b
Muc6
Mucl1
Mus81
Mustn1
Mutyh
Mvb12a
Mvb12b
Mvd
Mvk
Mvp
Mx1
Mx2
Mxd1
Mxd3
Mxi1
Mxra7
Myadm
Myadml2
Myb
Myb-as1
Mybbp1a
Mybl1
Mybl2
Mybpc1
Mybphl
Myc
Mycbp2
Mycbp2-as1
Mycbpap
Mycl
Mycn
Mycnos
Mycnut
Myct1
Myd88
Mydgf
Myef2
Myeov
Myh10
Myh14
Myh15
Myh7b
Myh9
Myl10
Myl12a
Myl12b
Myl12bp2
Myl2
Myl3
Myl4
Myl5
Myl6
Myl6b
Myl6bp1
Myl6p1
Myl6p3
Myl7
Myl9
Mylip
Mylk
Mylk-as1
Mylk-as2
Mylpf
Mymk
Mynn
Myo10
Myo15a
Myo15b
Myo16
Myo16-as1
Myo16-as2
Myo18a
Myo18b
Myo19
Myo1a
Myo1b
Myo1c
Myo1d
Myo1e
Myo1f
Myo1g
Myo1h
Myo3b
Myo3b-as1
Myo5a
Myo5b
Myo5c
Myo6
Myo7a
Myo7b
Myo9a
Myo9b
Myoc
Myocd
Myocos
Myof
Myom1
Myom2
Myoslid
Myoz3
Mypn
Myrf
Myrfl
Myrip
Mysm1
Myt1
Myt1l
Myzap
Mzb1
Mzf1-as1
Mzt2b
N4bp2
N4bp2l2
N6amt1
NA
Naa10
Naa11
Naa15
Naa16
Naa20
Naa25
Naa30
Naa35
Naa38
Naa40
Naa60
Naa80
Naaa
Naalad2
Naaladl1
Naaladl2
Naaladl2-as3
Nab1
Nab2
Nabp1
Nabp2
Naca4p
Nacad
Nacap8
Nadk
Nadk2
Nadsyn1
Nae1
Naf1
Nagk
Naglu
Nagpa-as1
Nags
Naif1
Nalcn-as1
Nalt1
Nampt
Nanog
Nanogp1
Nanogp7
Nanogp9
Nanos1
Nanos3
Nans
Nap1l1
Nap1l4
Napa-as1
Napepld
Napg
Naprt
Napsa
Napsb
Narf
Narf-as1
Narf-it1
Nars2
Narsp2
Nasp
Nat1
Nat10
Nat14
Nat16
Nat2
Nat8
Nat8b
Nat8l
Nat9
Nav1
Nav2
Nav2-as1
Nav2-as3
Nav2-it1
Nav3
Naxd
Naxe
Nbas
Nbat1
Nbdy
Nbea
Nbeal1
Nbeal2
Nbeap1
Nbl1
Nbpf1
Nbpf12
Nbpf14
Nbpf26
Nbpf3
Nbr1
Nbr2
Ncald
Ncam1
Ncam2
Ncan
Ncapd2
Ncapd2p1
Ncapd3
Ncapg
Ncaph
Ncaph2
Ncbp1
Ncbp2
Ncbp2l
Ncbp3
Ncdn
Nceh1
Ncf1c
Ncf2
Ncf4
Ncf4-as1
Nck1
Nck2
Nckap1
Nckap1l
Nckap5
Nckap5-it1
Nckap5l
Nckipsd
Ncl
Ncln
Nclp1
Ncoa1
Ncoa2
Ncoa3
Ncoa4p4
Ncoa6
Ncoa7
Ncor1
Ncor2
Ncr1
Ncr2
Ncr3
Ncr3lg1
Ncs1
Ncstn
Ndc80
Nde1
Ndel1
Ndfip1
Ndfip2
Ndor1
Ndrg1
Ndrg2
Ndrg4
Ndst1
Ndst1-as1
Ndst2
Ndst3
Ndufa10
Ndufa11
Ndufa12
Ndufa13
Ndufa2
Ndufa3
Ndufa3p3
Ndufa4l2
Ndufa5
Ndufa5p3
Ndufa6-dt
Ndufa7
Ndufa8p1
Ndufa9
Ndufaf2
Ndufaf3
Ndufaf4p1
Ndufaf4p2
Ndufaf4p4
Ndufaf5
Ndufaf6
Ndufaf7
Ndufaf8
Ndufb10
Ndufb10p1
Ndufb1p1
Ndufb2
Ndufb3
Ndufb4
Ndufb5
Ndufb6
Ndufb8p1
Ndufb9
Ndufc1
Ndufc2
Ndufc2-kctd14
Ndufs2
Ndufs3
Ndufs4
Ndufs5
Ndufs5p3
Ndufs5p4
Ndufs5p5
Ndufs5p6
Ndufs6
Ndufs7
Ndufs8
Ndufv1
Ndufv2
Ndufv3
Neat1
Neb
Nebl
Nebl-as1
Necab1
Necab2
Necab3
Necap1
Necap1p1
Necap2
Nectin1
Nectin2
Nectin3
Nectin3-as1
Nectin4
Nedd1
Nedd4
Nedd4l
Nedd8
Nedd8-mdp1
Nedd9
Nefh
Nefl
Nefm
Negr1-it1
Neil1
Neil2
Neil3
Nek10
Nek11
Nek5
Nek6
Nek7
Nek9
Nelfa
Nelfb
Nelfcd
Nelfe
Nell1
Nell2
Nemp1
Nemp2
Nenf
Neo1
Nepro
Net1
Neto1
Neu3
Neu4
Neurl1
Neurl1-as1
Neurl1b
Neurl4
Neurod1
Nexn
Nexn-as1
Nf1
Nf2
Nfasc
Nfat5
Nfatc1
Nfatc2
Nfatc2ip
Nfatc3
Nfatc4
Nfe2
Nfe2l1
Nfe2l2
Nfe2l3
Nfe4
Nfia
Nfia-as1
Nfib
Nfic
Nfix
Nfkb1
Nfkb2
Nfkbia
Nfkbib
Nfkbie
Nfkbil1
Nfkbiz
Nfrkb
Nfs1
Nfx1
Nfya
Nfyb
Nfyc
Ngdn
Ngef
Ngf-as1
Ngfr
Ngly1
Ngrn
Nhej1
Nhlrc2
Nhlrc3
Nhlrc4
Nhp2p2
Nhs
Nhsl1
Nhsl2
Nicn1
Nid2
Nif3l1
Nifk-as1
Nifkp6
Nifkp7
Nim1k
Nin
Ninj1
Ninj2
Ninl
Nip7
Nip7p2
Nipa1
Nipa2
Nipa2p5
Nipal1
Nipal3
Nipal4
Nipbl
Nipbl-dt
Nipsnap1
Nipsnap2
Nipsnap3b
Nisch
Nit1
Nit2
Nkain1
Nkain2
Nkapd1
Nkapl
Nkapp1
Nkd1
Nkd2
Nkila
Nkiras1
Nkiras2
Nkpd1
Nktr
Nkx2-1
Nkx2-1-as1
Nkx2-3
Nkx2-5
Nkx3-1
Nlgn1
Nlgn2
Nlgn4y
Nlk
Nln
Nlrc3
Nlrc5
Nlrp1
Nlrp11
Nlrp12
Nlrp14
Nlrp2
Nlrp3
Nlrp4
Nlrp6
Nlrp7
Nlrp9
Nlrx1
Nmb
Nmd3
Nme1
Nme1-nme2
Nme2
Nme3
Nme4
Nme5
Nme6
Nme7
Nme9
Nmnat1
Nmnat1p3
Nmnat2
Nmnat3
Nmral1
Nmral2p
Nmrk1
Nmt1
Nmt2
Nnmt
Nnt
Nob1
Noc2l
Noc3l
Noc4l
Noct
Nod2
Nodal
Nog
Nol10
Nol11
Nol12
Nol4
Nol4l
Nol4l-dt
Nol6
Nol7
Nol8
Nolc1
Nomo1
Nomo3
Nono
Nop14
Nop14-as1
Nop2
Nop53
Nop56
Nop56p1
Nop58
Nop9
Nos1ap
Nos2
Nos2p4
Nos3
Nosip
Nostrin
Notch2
Notch2p1
Notch3
Notch4
Noto
Notum
Nova1
Nova2
Nox5
Noxa1
Noxo1
Noxred1
Npas1
Npas2
Npas3
Npas4
Npat
Npb
Npbwr2
Npc1
Npc2
Npepl1
Npepps
Nphp1
Nphp3-as1
Nphp4
Nphs1
Npipb8
Npipb9
Npl
Nploc4
Npm1
Npm1p12
Npm1p13
Npm1p19
Npm1p23
Npm1p28
Npm1p32
Npm1p46
Npm1p52
Npm2
Npm3
Npnt
Nppc
Npr1
Npr2
Npr3
Nprl2
Nprl3
Npsr1-as1
Nptn
Nptx2
Npw
Npy
Npy2r
Nqo1
Nqo2
Nr0b1
Nr1d2
Nr1h2
Nr1h3
Nr1h4
Nr1i2
Nr1i3
Nr2c2
Nr2e1
Nr2e3
Nr2f1
Nr2f2
Nr2f2-as1
Nr2f6
Nr3c1
Nr3c2
Nr4a1
Nr4a3
Nr5a1
Nr5a2
Nr6a1
Nraddp
Nrav
Nrbf2
Nrbf2p2
Nrbp1
Nrbp2
Nrcam
Nrdc
Nrde2
Nrep
Nrf1
Nrg1
Nrg1-it1
Nrg2
Nrg3
Nrg4
Nrgn
Nrir
Nrk
Nrl
Nrm
Nrn1
Nrn1l
Nrp1
Nrp2
Nrros
Nrsn1
Nrsn2
Nrtn
Nrxn1
Nrxn2
Nrxn3
Nsa2
Nsd1
Nsd2
Nsd3
Nsdhl
Nsfl1c
Nsg1
Nsg2
Nsl1
Nsmaf
Nsmce1
Nsmce1-dt
Nsmce2
Nsmf
Nsrp1
Nsun3
Nsun4
Nsun6
Nsun7
Nt5c
Nt5c1a
Nt5c1b
Nt5c2
Nt5c3b
Nt5cp1
Nt5cp2
Nt5dc1
Nt5dc2
Nt5dc4
Nt5e
Nt5m
Ntf3
Ntf6b
Nthl1
Ntm
Ntm-as1
Ntmt1
Ntn3
Ntn4
Ntn5
Ntng1
Ntng2
Ntpcr
Ntrk1
Ntrk2
Ntrk3
Nts
Ntsr1
Nuak2
Nub1
Nubp1
Nubp2
Nubpl
Nucb1
Nucb2
Nucks1
Nudc
Nudcd3
Nudt1
Nudt13
Nudt14
Nudt16
Nudt16l1
Nudt16p1
Nudt17
Nudt19
Nudt19p3
Nudt19p5
Nudt2
Nudt22
Nudt4
Nudt6
Nudt7
Nudt8
Nudt9
Nuf2
Numa1
Numb
Numbl
Nup107
Nup133
Nup188
Nup205
Nup210l
Nup214
Nup35
Nup43
Nup50
Nup50-dt
Nup58
Nup62
Nup62cl
Nup85
Nup88
Nup93
Nup98
Nupl2
Nupr1
Nus1p1
Nus1p2
Nusap1
Nutf2
Nutf2p2
Nutf2p8
Nutm1
Nutm2a-as1
Nvl
Nwd1
Nxf1
Nxf3
Nxn
Nxnl1
Nxnl2
Nxpe3
Nxph1
Nxph3
Nxph4
Nxt2
Nyap1
Nyap2
Nynrin
Oacylp
Oaf
Oard1
Oas1
Oas2
Oas3
Oasl
Oat
Oaz1
Oaz2
Oaz3
Obp2a
Obscn
Obsl1
Ocel1
Ociad1
Ocln
Ocm
Ocm2
Ocrl
Ocstamp
Odam
Odaph
Odc1
Odc1-dt
Odf2
Odf2l
Odf3b
Odf3l2
Odf4
Odr4
Ofcc1
Ofd1
Ofd1p17
Ofd1p3y
Oga
Ogdh
Ogdhl
Ogfod1
Ogfod2
Ogfod3
Ogfr
Ogfrl1
Ogfrp1
Ogg1
Ogt
Oip5-as1
Ola1
Ola1p3
Olah
Olfm1
Olfml2a
Olfml3
Olig1
Olig2
Olmalinc
Oma1
Onecut2
Oosp1p1
Oosp1p2
Oosp4a
Oosp4b
Opa1
Opa3
Opn3
Opn4
Opn5
Oprd1
Oprl1
Optn
Or10a3
Or10a6
Or10ae3p
Or10d1p
Or10j1
Or10j4
Or10j6p
Or11g1p
Or11p1p
Or1d4
Or1e2
Or1k1
Or2a14
Or2a7
Or2ae1
Or2af1p
Or2at4
Or2b11
Or2f2
Or2h1
Or2h2
Or2l1p
Or2l2
Or2l5
Or2m5
Or2q1p
Or2r1p
Or2s2
Or2t11
Or2t12
Or2t2
Or2t35
Or2w5
Or2x1p
Or3a4p
Or4d9
Or4h12p
Or4k2
Or4k5
Or4m1
Or51a9p
Or51ab1p
Or51d1
Or51k1p
Or52j1p
Or52j2p
Or52k1
Or52k3p
Or55b1p
Or56a7p
Or5b21
Or5bs1p
Or5d3p
Or5h5p
Or5m14p
Or5t1
Or6c2
Or6c4
Or6c5p
Or6c70
Or6e1p
Or6k1p
Or6q1
Or6r2p
Or6u2p
Or7a10
Or7a19p
Or7c1
Or7e11p
Or7e122p
Or7e14p
Or7e161p
Or7e47p
Or7e91p
Or7h1p
Or8b4
Or8b8
Or8d1
Or8g1
Or8g2p
Or8i4p
Or8k2p
Or8r1p
Or8x1p
Or9r1p
Orai1
Orai2
Orai3
Orc3
Orc5
Orc6
Ormdl2
Ormdl3
Os9
Osbp2
Osbpl10
Osbpl1a
Osbpl2
Osbpl3
Osbpl5
Osbpl6
Osbpl8
Osbpl9
Oscar
Oscp1
Oser1-dt
Osgepl1-as1
Osgin1
Osgin2
Osm
Osmr
Osr1
Osr2
Ost4
Ostc
Ostcp1
Ostcp8
Ostf1
Ostf1p1
Otof
Otogl
Otop2
Otub1
Otub2
Otud1
Otud4
Otud4p1
Otud5
Otud6b
Otulin
Otulinl
Otx1
Ovch1
Ovch1-as1
Ovch2
Ovol1
Ovol1-as1
Oxa1l
Oxct1
Oxct1-as1
Oxgr1
Oxnad1
Oxr1
Oxsm
Oxsr1
Oxtr
P2rx1
P2rx3
P2rx4
P2rx5
P2rx6
P2rx7
P2ry14
P2ry2
P2ry6
P3h1
P3h2
P3h2-as1
P3h3
P3h4
P3r3urf
P4ha2
P4ha2-as1
P4ha3-as1
P4hb
P4htm
Pa2g4
Pa2g4p6
Paaf1
Pabpc1
Pabpc1l
Pabpc1p11
Pabpc4
Pabpc5
Pabpn1
Pacerr
Pacrg
Pacrg-as1
Pacrg-as3
Pacrgl
Pacs1
Pacs2
Pacsin1
Pacsin2
Pacsin3
Padi1
Padi2
Padi4
Paep
Paepp1
Pafah1b1
Pafah1b2
Pafah1b3
Pafah2
Pag1
Page5
Pah
Paics
Paicsp3
Paip2
Pak1
Pak2
Pak3
Pak4
Pak6
Palld
Palm
Palm2
Palm2-akap2
Palm3
Palmd
Pam
Pam16
Pamr1
Pan2
Pan3
Pan3-as1
Pank2
Panx1
Panx2
Paox
Papln
Papola
Papolg
Pappa2
Papss1
Papss2
Paqr4
Paqr5
Paqr6
Paqr7
Paqr8
Paqr9
Paqr9-as1
Pard3-as1
Pard3b
Pard6a
Pard6b
Pard6g-as1
Park7
Parm1
Parn
Parp10
Parp14
Parp15
Parp2
Parp3
Parp8
Parpbp
Part1
Parva
Parvb
Parvg
Pasd1
Patj
Patl1
Patl2
Paupar
Pawr
Pawrp1
Pax2
Pax3
Pax6
Pax8
Pax8-as1
Pax9
Paxbp1-as1
Paxip1-as1
Paxip1-as2
Paxx
Pbdc1
Pbrm1
Pbx1
Pbx2
Pbx3
Pbx4
Pbxip1
Pc
Pca3
Pcat1
Pcat14
Pcat18
Pcat19
Pcat6
Pcat7
Pcbd2
Pcbp1
Pcbp1-as1
Pcbp2
Pcbp3
Pcbp4
Pcca
Pccb
Pcdh10
Pcdh11x
Pcdh11y
Pcdh12
Pcdh17
Pcdh7
Pcdh8p1
Pcdh9
Pcdh9-as3
Pcdha1
Pcdha10
Pcdha13
Pcdha2
Pcdha4
Pcdha5
Pcdha6
Pcdha8
Pcdhac1
Pcdhac2
Pcdhb10
Pcdhb11
Pcdhb12
Pcdhb13
Pcdhb14
Pcdhb15
Pcdhb16
Pcdhb17p
Pcdhb18p
Pcdhb2
Pcdhb3
Pcdhb5
Pcdhb6
Pcdhb7
Pcdhb8
Pcdhb9
Pcdhga1
Pcdhga10
Pcdhga11
Pcdhga12
Pcdhga2
Pcdhga3
Pcdhga4
Pcdhga7
Pcdhga8
Pcdhgb1
Pcdhgb2
Pcdhgb7
Pcdhgc3
Pced1b
Pced1b-as1
Pcf11
Pcgem1
Pcgf1
Pcgf2
Pcgf3
Pcgf5
Pcid2
Pcif1
Pck1
Pck2
Pclaf
Pclo
Pcm1
Pcmt1
Pcmtd1
Pcmtd1p7
Pcmtd2
Pcna
Pcnp
Pcnpp2
Pcnpp3
Pcnt
Pcnx1
Pcnx2
Pcnx3
Pcnx4
Pcolce
Pcolce2
Pcolce-as1
Pcoth
Pcp2
Pcp4
Pcsk2
Pcsk4
Pcsk5
Pcsk6
Pcsk6-as1
Pcsk7
Pcsk9
Pctp
Pcyox1
Pcyox1l
Pcyt1a
Pcyt2
Pdc
Pdcd11
Pdcd1lg2
Pdcd2
Pdcd2l
Pdcd4
Pdcd5
Pdcd6
Pdcd6ip
Pdcd6ipp1
Pdcd6ipp2
Pdcl
Pdcl3
Pdcl3p1
Pdcl3p3
Pdcl3p7
Pde10a
Pde12
Pde1b
Pde1c
Pde2a
Pde3a
Pde3b
Pde4b
Pde4c
Pde4d
Pde4dip
Pde5a
Pde6a
Pde6b
Pde7a
Pde7b
Pde8a
Pde8b
Pde9a
Pdgfa
Pdgfb
Pdgfc
Pdgfd
Pdgfra
Pdgfrb
Pdha1
Pdha1p1
Pdhx
Pdia3
Pdia3p1
Pdia5
Pdik1l
Pdk1
Pdk2
Pdk3
Pdk4
Pdlim1
Pdlim2
Pdlim3
Pdlim4
Pdlim5
Pdlim7
Pdp1
Pdp2
Pdpk1
Pdpn
Pdpr
Pds5a
Pds5b
Pdss1
Pdss2
Pdxdc1
Pdxdc2p
Pdxk
Pdxp
Pdyn-as1
Pdzd2
Pdzd3
Pdzd7
Pdzk1
Pdzph1p
Pdzrn3
Pdzrn3-as1
Pdzrn4
Pea15
Peak1
Pear1
Pebp1
Pebp1p3
Pecam1
Pef1
Peg10
Peli1
Peli2
Peli3
Pelo
Pemt
Penk
Pepd
Per3
Pes1p1
Pet100
Pex10
Pex11a
Pex11b
Pex12
Pex13
Pex14
Pex2
Pex26
Pex3
Pex5
Pex5l
Pex6
Pex7
Pfas
Pfdn1
Pfdn2
Pfdn4
Pfdn5
Pfdn6
Pfkfb1
Pfkfb2
Pfkfb3
Pfkfb4
Pfkl
Pfkm
Pfkp
Pfn1
Pfn2
Pfn4
Pgam1
Pgam1p11
Pgam1p4
Pgam1p5
Pgam1p8
Pgam5
Pgap1
Pgap2
Pgap3
Pgbd1
Pgbd2
Pgc
Pgd
Pgf
Pgghg
Pgk1
Pgk1p2
Pglyrp2
Pglyrp4
Pgm1
Pgm2
Pgm2l1
Pgm5p3-as1
Pgm5p4
Pgp
Pgpep1
Pgr
Pgrmc1
Pgrmc2
Pgs1
Phactr1
Phactr2
Phactr3
Phactr4
Phax
Phb
Phb2
Phbp12
Phbp17
Phbp3
Phbp7
Phc1
Phc2
Phc3
Pheta1
Pheta2
Phf1
Phf10
Phf11
Phf12
Phf13
Phf14
Phf19
Phf2
Phf20
Phf20l1
Phf21a
Phf23
Phf24
Phf3
Phf5a
Phf6
Phf7
Phf8
Phgdh
Phgr1
Phka2
Phkb
Phkg1
Phkg2
Phlda1
Phlda2
Phlda3
Phldb1
Phldb2
Phldb3
Phlpp1
Phospho1
Phospho2
Phox2a
Phpt1
Phrf1
Phtf2
Phyh
Phyhd1
Phyhip
Phyhipl
Phykpl
Pi15
Pi16
Pi4k2a
Pi4ka
Pi4kb
Pianp
Pias1
Pias4
Pibf1
Picalm
Pick1
Pidd1
Piezo1
Piezo2
Pifo
Piga
Pigb
Pigc
Pigcp2
Pigg
Pigl
Pigm
Pigp
Pigpp3
Pigpp4
Pigq
Pigr
Pigs
Pigt
Pigu
Pigv
Pigw
Pigx
Pigy-dt
Pih1d1
Pih1d3
Pik3c2a
Pik3c2b
Pik3c2g
Pik3c3
Pik3ca
Pik3cd
Pik3cd-as1
Pik3cd-as2
Pik3cg
Pik3ip1
Pik3ip1-as1
Pik3r1
Pik3r2
Pik3r3
Pik3r5
Pikfyve
Pilra
Pim1
Pim2
Pim3
Pimreg
Pin1
Pin1p1
Pin4
Pinlyp
Pinx1
Pip4k2a
Pip4k2b
Pip4k2c
Pip4p1
Pip5k1a
Pip5k1b
Pip5k1c
Pip5kl1
Pipox
Pisrt1
Pithd1
Pitpna
Pitpna-as1
Pitpnb
Pitpnc1
Pitpnm1
Pitpnm2
Pitpnm3
Pitx1
Pitx3
Piwil1
Piwil2
Piwil4
Pja1
Pjvk
Pkd1
Pkd1l1
Pkd1l3
Pkd2
Pkd2l1
Pkd2l2
Pkdcc
Pkdrej
Pkhd1
Pkhd1l1
Pkia
Pkib
Pkig
Pkm
Pkmp4
Pkmyt1
Pkn1
Pkn2
Pkn2-as1
Pknox1
Pknox2
Pkp1
Pkp2
Pkp3
Pkp4
Pla2g12ap1
Pla2g15
Pla2g16
Pla2g1b
Pla2g2a
Pla2g2c
Pla2g2d
Pla2g2e
Pla2g2f
Pla2g4a
Pla2g4b
Pla2g4c
Pla2g4c-as1
Pla2g4d
Pla2g4e
Pla2g4e-as1
Pla2g4f
Pla2g5
Pla2g6
Pla2r1
Plac1
Plac9
Plag1
Plagl1
Plat
Plau
Plaur
Plb1
Plbd1-as1
Plbd2
Plcb1
Plcb2
Plcb3
Plcb4
Plcd1
Plcd4
Plce1
Plce1p1
Plcg1
Plcg2
Plch1-as1
Plcl1
Plcl2
Plcxd1
Plcxd2
Plcxd2-as1
Plcz1
Pld1
Pld2
Pld3
Pld4
Plec
Plek
Plek2
Plekha1
Plekha2
Plekha3
Plekha4
Plekha5
Plekha7
Plekha8
Plekhb1
Plekhb2
Plekhd1
Plekhf1
Plekhf2
Plekhg1
Plekhg2
Plekhg3
Plekhg4
Plekhg4b
Plekhg6
Plekhh1
Plekhh2
Plekhh3
Plekhj1
Plekhm1
Plekhm1p1
Plekhm2
Plekhm3
Plekhn1
Plekho1
Plekho2
Plgrkt
Plin1
Plin2
Plin3
Plin5
Plk1
Plk2
Plk3
Plk4
Plk5
Plod1
Plod3
Plp1
Plp2
Plpbp
Plpp1
Plpp3
Plpp4
Plpp5
Plpp6
Plpp7
Plppr1
Plppr2
Plppr3
Plppr4
Plrg1
Pls1
Pls3
Plscr5
Plxdc1
Plxdc2
Plxna2
Plxna3
Plxna4
Plxnb1
Plxnb2
Plxnb3
Plxnc1
Plxnd1
Pmaip1
Pmchl1
Pmel
Pmepa1
Pmf1
Pmf1-bglap
Pmfbp1
Pml
Pmm1
Pmm2
Pmp22
Pmpca
Pmpcb
Pms1
Pms2cl
Pms2p11
Pms2p7
Pnck
Pnkd
Pnkdp1
Pnkp
Pnliprp1
Pnma8b
Pnmt
Pnn
Pno1
Pnoc
Pnp
Pnpla1
Pnpla2
Pnpla3
Pnpla5
Pnpla6
Pnpla7
Pnpla8
Pnpo
Pnpt1
Pnrc1
Pnrc2
Poc1b
Poc1b-as1
Poc1b-galnt4
Poc5
Podnl1
Podxl
Pofut1
Pofut2
Pogk
Poglut1
Pola1
Pola2
Polb
Pold1
Pold2
Pold3
Pold4
Poldip2
Poldip3
Pole
Pole2
Pole3
Pole4
Polg
Polg2
Polh
Poli
Polk
Polm
Poln
Polr1a
Polr1b
Polr1c
Polr1d
Polr1e
Polr2a
Polr2b
Polr2c
Polr2e
Polr2f
Polr2g
Polr2h
Polr2k
Polr2kp1
Polr2kp2
Polr2m
Polr3a
Polr3b
Polr3c
Polr3d
Polr3e
Polr3f
Polr3g
Polr3gl
Polr3gp1
Polr3h
Polr3k
Polr3kp2
Polrmt
Pom121
Pomc
Pomgnt1
Pomk
Pomp
Pomt1
Pomt2
Pomzp3
Pon2
Pon3
Pop1
Pop4
Pop7
Popdc2
Popdc3
Por
Porcn
Pot1-as1
Poteb3
Potec
Potef
Poteh-as1
Pou2af1
Pou2f1
Pou2f2
Pou2f3
Pou3f2
Pou3f3
Pou4f2
Pou5f1
Pou5f1b
Pou5f1p6
Pou6f2
Pou6f2-as2
Ppa2
Ppan
Ppan-p2ry11
Ppara
Ppard
Pparg
Ppargc1a
Ppargc1b
Ppat
Ppbpp1
Ppcdc
Ppcs
Ppdpf
Ppdpfl
Ppef1
Ppfia1
Ppfia2
Ppfia2-as1
Ppfia3
Ppfia4
Ppfibp1
Ppfibp2
Pphln1
Ppia
Ppiap19
Ppiap23
Ppiap25
Ppiap29
Ppiap3
Ppiap35
Ppiap36
Ppiap41
Ppiap45
Ppiap46
Ppiap52
Ppiap63
Ppiap68
Ppiap76
Ppiap81
Ppiap86
Ppiap88
Ppib
Ppie
Ppiel
Ppif
Ppig
Ppih
Ppil1
Ppil2
Ppil3
Ppil6
Ppip5k2
Ppl
Ppm1a
Ppm1b
Ppm1d
Ppm1f
Ppm1g
Ppm1h
Ppm1j
Ppm1k
Ppm1k-dt
Ppm1l
Ppm1m
Ppm1n
Ppme1
Ppox
Ppp1ca
Ppp1cb
Ppp1r10
Ppp1r10p1
Ppp1r11
Ppp1r12a
Ppp1r12a-as1
Ppp1r12b
Ppp1r12c
Ppp1r13b
Ppp1r14b
Ppp1r14bp2
Ppp1r14bp3
Ppp1r15a
Ppp1r16a
Ppp1r16b
Ppp1r17
Ppp1r1a
Ppp1r1b
Ppp1r1c
Ppp1r21
Ppp1r26
Ppp1r26-as1
Ppp1r27
Ppp1r32
Ppp1r35
Ppp1r36
Ppp1r37
Ppp1r3e
Ppp1r3f
Ppp1r3g
Ppp1r42
Ppp1r7
Ppp1r8
Ppp1r9a
Ppp2r1a
Ppp2r1b
Ppp2r2a
Ppp2r2b
Ppp2r2c
Ppp2r2d
Ppp2r3a
Ppp2r3b
Ppp2r3c
Ppp2r5b
Ppp2r5c
Ppp2r5d
Ppp2r5e
Ppp3cb-as1
Ppp3cc
Ppp4c
Ppp4r1
Ppp4r1-as1
Ppp4r1l
Ppp4r2
Ppp4r4
Ppp5c
Ppp6r2
Ppp6r3
Pprc1
Ppt1
Ppt2
Ppt2-egfl8
Ppwd1
Ppy
Pqbp1
Pqlc1
Pqlc2
Pqlc2l
Pqlc3
Prac2
Prame
Prap1
Prc1
Prcc
Prcd
Prdm1
Prdm10
Prdm11
Prdm12
Prdm15
Prdm16
Prdm2
Prdm5
Prdm6
Prdm7
Prdm8
Prdm9
Prdx1
Prdx2
Prdx3
Prdx3p2
Prdx3p4
Prdx4
Prdx5
Prdx6
Prelid1
Prelid2
Prelid3a
Prelid3b
Prelid3bp5
Prep
Prex1
Prex2
Prf1
Prickle1
Prickle2
Prickle2-as1
Prickle2-as3
Prickle3
Prickle4
Prim1
Prim2
Primpol
Prkaa1
Prkaa2
Prkab1
Prkaca
Prkacb
Prkag1
Prkag2
Prkag2-as1
Prkag3
Prkar1a
Prkar1b
Prkar2a
Prkar2a-as1
Prkar2b
Prkca
Prkca-as1
Prkcb
Prkcd
Prkce
Prkcg
Prkch
Prkcq-as1
Prkcsh
Prkcz
Prkcz-as1
Prkd2
Prkg1
Prkg1-as1
Prkn
Prkra
Prkra-as1
Prkrip1
Prky
Prlr
Prm2
Prmt1
Prmt1p1
Prmt2
Prmt3
Prmt5
Prmt5-as1
Prmt6
Prmt7
Prncr1
Prnp
Prob1
Proc
Procr
Prokr1
Prom1
Prom2
Prorsd1p
Pros1
Proser1
Proser2
Proser2-as1
Proser3
Prox1
Prox2
Prpf18
Prpf19
Prpf3
Prpf31
Prpf38a
Prpf38ap1
Prpf38b
Prpf39
Prpf4
Prpf40a
Prpf40b
Prpf4b
Prpf8
Prph
Prps1
Prps1p1
Prps2
Prpsap1
Prpsap2
Prr11
Prr12
Prr13
Prr13p5
Prr14
Prr14l
Prr15
Prr16
Prr18
Prr19
Prr20g
Prr26
Prr29
Prr3
Prr30
Prr34
Prr34-as1
Prr36
Prr5
Prr5-arhgap8
Prr5l
Prr7
Prr7-as1
Prrc1
Prrc2a
Prrc2b
Prrc2c
Prrg1
Prrg2
Prrt1
Prrt1b
Prrt2
Prrt3
Prrt3-as1
Prrt4
Prrx1
Prrx2-as1
Prss12
Prss16
Prss21
Prss22
Prss23
Prss29p
Prss3
Prss30p
Prss33
Prss36
Prss41
Prss48
Prss54
Prss8
Prtfdc1
Prtg
Prtn3
Prune1
Prune2
Prx
Prxl2a
Prxl2b
Psat1
Psat1p3
Psca
Psd
Psd3
Psd4
Psen1
Psen2
Psenen
Psg1
Psg10p
Psg11
Psg4
Psg5
Psg6
Psg7
Psg8
Psg8-as1
Psip1
Pskh1
Psma2
Psma2p2
Psma2p3
Psma3
Psma3p
Psma4
Psma6
Psma6p2
Psma7
Psma8
Psmb10
Psmb2
Psmb3
Psmb4
Psmb5
Psmb6
Psmb7
Psmb8
Psmb8-as1
Psmb9
Psmc1
Psmc1p4
Psmc1p9
Psmc2
Psmc3
Psmc3ip
Psmc4
Psmc5
Psmc6
Psmd1
Psmd10
Psmd10p2
Psmd10p3
Psmd11
Psmd12
Psmd12p
Psmd13
Psmd14
Psmd2
Psmd3
Psmd4
Psmd6
Psmd7
Psmd8
Psmd9
Psme1
Psme2
Psme2p2
Psme3
Psmf1
Psmg2
Psmg3
Psmg3-as1
Psmg4
Psors1c1
Psph
Pspn
Psrc1
Pstk
Pstpip1
Pstpip2
Ptafr
Ptbp1
Ptbp1p
Ptbp2
Ptbp3
Ptcd1
Ptcd2
Ptcd3
Ptch2
Ptchd1
Ptchd3p3
Ptcsc2
Ptdss1
Ptdss2
Pten
Ptenp1-as
Pter
Ptgdr
Ptgds
Ptger2
Ptger4
Ptger4p2
Ptges
Ptges2
Ptges3
Ptges3l-aarsd1
Ptges3p2
Ptgfr
Ptgir
Ptgis
Ptgr2
Ptgs1
Pth1r
Pth2
Pth2r
Pthlh
Ptk2
Ptk2b
Ptk7
Ptma
Ptmap12
Ptmap5
Ptmap8
Ptms
Ptov1
Ptov1-as2
Ptp4a1
Ptp4a2
Ptp4a2p1
Ptp4a3
Ptpa
Ptpdc1
Ptpmt1
Ptpn1
Ptpn11
Ptpn12
Ptpn13
Ptpn14
Ptpn18
Ptpn20
Ptpn22
Ptpn23
Ptpn4
Ptpn6
Ptpn7
Ptpra
Ptprb
Ptprc
Ptprd-as2
Ptpre
Ptprf
Ptprg
Ptprg-as1
Ptprh
Ptprj
Ptprj-as1
Ptprk
Ptprm
Ptprn
Ptpro
Ptprq
Ptprr
Ptprs
Ptprt
Ptpru
Ptprvp
Ptprz1
Ptrh1
Ptrh2
Ptrhd1
Pts
Pttg1
Pttg1ip
Ptx4
Pudp
Puf60
Pum1
Pum3
Pura
Purpl
Pus1
Pus10
Pus3
Pus7
Pusl1
Pvalef
Pvr
Pvrig
Pvt1
Pwp1
Pwwp2a
Pwwp2ap1
Pwwp2b
Pwwp3a
Pwwp3b
Pxdc1
Pxdn
Pxk
Pxmp2
Pxn
Pxn-as1
Pxylp1
Pycard
Pycard-as1
Pycr1
Pycr2
Pycr3
Pydc1
Pydc2
Pygl
Pygm
Pyroxd1
Pyroxd2
Qars
Qdpr
Qki
Qpct
Qpctl
Qprt
Qrich1
Qrich2
Qrsl1
Qser1
Qsox1
Qsox2
Qtrt1
Qtrt2
R3hcc1
R3hcc1l
R3hdm1
R3hdm2
R3hdm4
Rab10
Rab11a
Rab11b
Rab11b-as1
Rab11fip1
Rab11fip3
Rab11fip4
Rab11fip5
Rab12
Rab17
Rab18
Rab19
Rab1a
Rab1b
Rab21
Rab22a
Rab24
Rab25
Rab26
Rab27a
Rab27b
Rab28
Rab2a
Rab30
Rab30-as1
Rab31
Rab33b
Rab34
Rab36
Rab37
Rab3a
Rab3c
Rab3d
Rab3gap1
Rab3gap2
Rab3il1
Rab3ip
Rab40b
Rab40c
Rab42
Rab4a
Rab4b
Rab4b-egln2
Rab5a
Rab5b
Rab5if
Rab6a
Rab6c
Rab7a
Rab7b
Rab8a
Rab8b
Rab9a
Rabac1
Rabep1
Rabepk
Rabgap1
Rabgap1l
Rabgef1
Rabggta
Rabggtb
Rabl2a
Rabl2b
Rabl3
Rabl6
Rac1
Rac1p6
Rac2
Rac3
Racgap1
Rack1
Rad17
Rad18
Rad21
Rad21-as1
Rad21l1
Rad23a
Rad23b
Rad23bp3
Rad50
Rad51
Rad51ap1
Rad51b
Rad51c
Rad51d
Rad52
Rad54b
Rad54l
Rad54l2
Rad9a
Rad9b
Radil
Radx
Rae1
Raet1e
Raet1e-as1
Raet1g
Raet1l
Raf1
Rag1
Rag2
Rai1
Rai14
Rai1-as1
Rala
Ralb
Ralbp1
Ralgapa1
Ralgapa1p1
Ralgapb
Ralgds
Ralgps1
Ralgps2
Raly
Raly-as1
Ralyl
Ramp1
Ramp2
Ran
Ranbp1
Ranbp10
Ranbp17
Ranbp2
Ranbp20p
Ranbp3
Ranbp3l
Rangap1
Rangrf
Rap1a
Rap1b
Rap1gap
Rap1gap2
Rap1gds1
Rap2a
Rap2b
Rap2c
Rap2c-as1
Rapgef1
Rapgef2
Rapgef3
Rapgef4
Rapgef4-as1
Rapgef5
Rapgef6
Rapgefl1
Rara
Rarb
Rarg
Rarres1
Rarres2p1
Rarres2p11
Rarres3
Rars
Rars2
Rasa1
Rasa2
Rasa4
Rasal1
Rasal2
Rasal2-as1
Rasal3
Rasgef1a
Rasgef1b
Rasgrf1
Rasgrp2
Rasgrp3
Rasip1
Rasl10a
Rasl10b
Rasl11a
Rasl11b
Rasl12
Rassf1
Rassf10
Rassf1-as1
Rassf3
Rassf4
Rassf5
Rassf6
Rassf7
Rassf8
Rassf8-as1
Raver1
Raver2
Rb1
Rb1-dt
Rbak
Rbakdn
Rbak-rbakdn
Rbbp4
Rbbp6
Rbbp8
Rbbp8p1
Rbbp9
Rbck1
Rbfa
Rbfox2
Rbfox3
Rbks
Rbl1
Rbl2
Rbm10
Rbm11
Rbm11p1
Rbm12b-as1
Rbm14
Rbm14-rbm4
Rbm15
Rbm17
Rbm22p7
Rbm23
Rbm24
Rbm25
Rbm26
Rbm26-as1
Rbm28
Rbm3
Rbm33
Rbm34
Rbm38
Rbm39
Rbm4
Rbm42
Rbm43
Rbm45
Rbm47
Rbm48
Rbm48p1
Rbm4b
Rbm5
Rbm6
Rbm7
Rbm8a
Rbms1
Rbms1p1
Rbms2
Rbms3
Rbms3-as2
Rbmx
Rbmx2
Rbmy2jp
Rbp1
Rbp3
Rbp4
Rbp5
Rbpj
Rbpjl
Rbpms
Rbpmslp
Rbsn
Rbx1
Rc3h1-it1
Rcan1
Rcan2
Rcan3
Rcbtb1
Rcbtb2
Rcc1
Rcc1l
Rcc2
Rcc2-as1
Rcc2p6
Rccd1
Rce1
Rcl1
Rcn1
Rcn2
Rcn3
Rcor2
Rcor3
Rcsd1
Rd3
Rdh10
Rdh10-as1
Rdh11
Rdh12
Rdh13
Rdh5
Rdm1p5
Rdx
Reck
Recql
Recql4
Reep1
Reep2
Reep4
Reep5
Reep6
Reg3g
Rel
Rela
Relb
Relch
Rell2
Reln
Relt
Rem2
Renbp
Rep15
Repin1
Reps1
Reps2
Rer1
Rere
Rere-as1
Rerg
Rerg-as1
Resf1
Rest
Ret
Retreg1
Retreg2
Retreg3
Rev1
Rev3l
Rex1bd
Rexo1
Rexo1l10p
Rexo1l1p
Rexo1l2p
Rexo2
Rexo4
Rexo5
Rf00003
Rf00004
Rf00006
Rf00012
Rf00015
Rf00017
Rf00019
Rf00024
Rf00026
Rf00049
Rf00066
Rf00086
Rf00088
Rf00090
Rf00091
Rf00092
Rf00096
Rf00099
Rf00100
Rf00108
Rf00134
Rf00136
Rf00139
Rf00150
Rf00156
Rf00157
Rf00181
Rf00189
Rf00212
Rf00263
Rf00272
Rf00275
Rf00279
Rf00283
Rf00284
Rf00285
Rf00322
Rf00334
Rf00345
Rf00393
Rf00401
Rf00402
Rf00407
Rf00409
Rf00415
Rf00416
Rf00418
Rf00425
Rf00432
Rf00492
Rf00537
Rf00554
Rf00560
Rf00561
Rf00566
Rf00568
Rf00569
Rf00570
Rf00591
Rf00599
Rf00601
Rf00612
Rf00618
Rf00622
Rf00635
Rf01183
Rf01210
Rf01225
Rf01518
Rf01684
Rf01871
Rf01873
Rf01877
Rf01882
Rf01883
Rf01884
Rf01894
Rf01906
Rf01909
Rf01953
Rf01954
Rf01955
Rf01956
Rf01957
Rf01971
Rf01975
Rf01976
Rf01977
Rf01978
Rf01983
Rf01984
Rf01986
Rf01987
Rf01992
Rf02038
Rf02039
Rf02040
Rf02041
Rf02042
Rf02045
Rf02102
Rf02103
Rf02104
Rf02105
Rf02106
Rf02107
Rf02108
Rf02109
Rf02110
Rf02116
Rf02118
Rf02121
Rf02122
Rf02123
Rf02124
Rf02125
Rf02131
Rf02132
Rf02133
Rf02134
Rf02137
Rf02138
Rf02139
Rf02140
Rf02142
Rf02143
Rf02148
Rf02149
Rf02150
Rf02154
Rf02155
Rf02156
Rf02159
Rf02160
Rf02166
Rf02174
Rf02175
Rf02176
Rf02178
Rf02179
Rf02180
Rf02183
Rf02187
Rf02188
Rf02189
Rf02192
Rf02195
Rf02196
Rf02198
Rf02202
Rf02203
Rf02204
Rf02205
Rf02213
Rf02215
Rf02216
Rf02217
Rf02220
Rf02246
Rf02250
Rf02251
Rf02252
Rf02271
Rf02272
Rf02277
Rfc1
Rfc2
Rfc3
Rfc4
Rfc5
Rfesd
Rflna
Rflnb
Rfpl1s
Rfpl3
Rfpl4ap5
Rft1
Rfwd3
Rfx1
Rfx2
Rfx3
Rfx3-as1
Rfx4
Rfx5
Rfx6
Rfx8
Rfxank
Rfxap
Rgcc
Rgl1
Rgl2
Rgl3
Rgl4
Rgma
Rgmb
Rgmb-as1
Rgp1
Rgpd4
Rgpd4-as1
Rgr
Rgs1
Rgs11
Rgs12
Rgs13
Rgs14
Rgs17
Rgs17p1
Rgs18
Rgs19
Rgs2
Rgs20
Rgs22
Rgs3
Rgs4
Rgs5
Rgs6
Rgs7bp
Rgs8
Rgs9
Rgs9bp
Rgsl1
Rhbdd1
Rhbdd2
Rhbdf1
Rhbdf2
Rhbdl1
Rhbdl2
Rhbdl3
Rhbg
Rheb
Rhebl1
Rhebp2
Rhex
Rhno1
Rhoa
Rhob
Rhobtb2
Rhobtb3
Rhoc
Rhod
Rhof
Rhog
Rhoh
Rhoj
Rhoq
Rhoqp1
Rhot1
Rhot2
Rhoxf1-as1
Rhoxf1p1
Rhpn1
Rhpn2
Ribc1
Ribc2
Ric1
Ric8a
Ric8b
Rictor
Rif1
Riiad1
Rilp
Rimbp3c
Rimkla
Rimklb
Rims1
Rims2
Rims4
Rin1
Rin2
Rin3
Ring1
Rinl
Rint1
Riok1
Riok2
Riok3
Riox1
Riox2
Ripk1
Ripk2
Ripk3
Ripor1
Ripor2
Ripor3
Ripply1
Ripply2
Rit1
Rit2
Rita1
Rmc1
Rmdn2
Rmdn2-as1
Rmdn3
Rmi1
Rmi2
Rmnd5a
Rmnd5b
Rmrp
Rmst
Rn7sk
Rn7skp106
Rn7skp11
Rn7skp110
Rn7skp111
Rn7skp114
Rn7skp116
Rn7skp119
Rn7skp12
Rn7skp127
Rn7skp132
Rn7skp133
Rn7skp141
Rn7skp145
Rn7skp15
Rn7skp154
Rn7skp16
Rn7skp161
Rn7skp168
Rn7skp175
Rn7skp179
Rn7skp180
Rn7skp192
Rn7skp193
Rn7skp2
Rn7skp202
Rn7skp211
Rn7skp221
Rn7skp222
Rn7skp223
Rn7skp232
Rn7skp235
Rn7skp237
Rn7skp241
Rn7skp249
Rn7skp258
Rn7skp263
Rn7skp268
Rn7skp272
Rn7skp273
Rn7skp276
Rn7skp279
Rn7skp28
Rn7skp289
Rn7skp291
Rn7skp297
Rn7skp49
Rn7skp65
Rn7skp68
Rn7skp78
Rn7skp83
Rn7skp85
Rn7skp86
Rn7skp90
Rn7skp91
Rn7skp92
Rn7sl1
Rn7sl107p
Rn7sl108p
Rn7sl110p
Rn7sl111p
Rn7sl116p
Rn7sl121p
Rn7sl128p
Rn7sl138p
Rn7sl145p
Rn7sl160p
Rn7sl165p
Rn7sl181p
Rn7sl186p
Rn7sl187p
Rn7sl189p
Rn7sl18p
Rn7sl190p
Rn7sl197p
Rn7sl2
Rn7sl201p
Rn7sl208p
Rn7sl211p
Rn7sl219p
Rn7sl222p
Rn7sl234p
Rn7sl236p
Rn7sl241p
Rn7sl251p
Rn7sl254p
Rn7sl278p
Rn7sl284p
Rn7sl288p
Rn7sl3
Rn7sl301p
Rn7sl304p
Rn7sl30p
Rn7sl329p
Rn7sl333p
Rn7sl337p
Rn7sl338p
Rn7sl33p
Rn7sl342p
Rn7sl346p
Rn7sl353p
Rn7sl354p
Rn7sl357p
Rn7sl35p
Rn7sl362p
Rn7sl369p
Rn7sl370p
Rn7sl371p
Rn7sl37p
Rn7sl382p
Rn7sl383p
Rn7sl385p
Rn7sl38p
Rn7sl391p
Rn7sl398p
Rn7sl402p
Rn7sl40p
Rn7sl414p
Rn7sl41p
Rn7sl422p
Rn7sl426p
Rn7sl42p
Rn7sl430p
Rn7sl435p
Rn7sl441p
Rn7sl442p
Rn7sl443p
Rn7sl445p
Rn7sl471p
Rn7sl472p
Rn7sl475p
Rn7sl477p
Rn7sl481p
Rn7sl494p
Rn7sl496p
Rn7sl499p
Rn7sl505p
Rn7sl50p
Rn7sl519p
Rn7sl521p
Rn7sl523p
Rn7sl535p
Rn7sl543p
Rn7sl551p
Rn7sl553p
Rn7sl555p
Rn7sl563p
Rn7sl564p
Rn7sl566p
Rn7sl568p
Rn7sl570p
Rn7sl57p
Rn7sl581p
Rn7sl58p
Rn7sl592p
Rn7sl600p
Rn7sl602p
Rn7sl605p
Rn7sl616p
Rn7sl625p
Rn7sl633p
Rn7sl634p
Rn7sl636p
Rn7sl63p
Rn7sl645p
Rn7sl646p
Rn7sl648p
Rn7sl650p
Rn7sl652p
Rn7sl659p
Rn7sl66p
Rn7sl674p
Rn7sl685p
Rn7sl688p
Rn7sl693p
Rn7sl697p
Rn7sl698p
Rn7sl704p
Rn7sl706p
Rn7sl70p
Rn7sl718p
Rn7sl726p
Rn7sl736p
Rn7sl738p
Rn7sl783p
Rn7sl784p
Rn7sl78p
Rn7sl792p
Rn7sl794p
Rn7sl798p
Rn7sl801p
Rn7sl807p
Rn7sl810p
Rn7sl812p
Rn7sl813p
Rn7sl814p
Rn7sl822p
Rn7sl832p
Rn7sl836p
Rn7sl838p
Rn7sl847p
Rn7sl850p
Rn7sl862p
Rn7sl8p
Rn7sl96p
Rna5s13
Rna5s14
Rna5s6
Rna5sp120
Rna5sp121
Rna5sp122
Rna5sp127
Rna5sp130
Rna5sp137
Rna5sp152
Rna5sp155
Rna5sp158
Rna5sp162
Rna5sp174
Rna5sp18
Rna5sp180
Rna5sp184
Rna5sp185
Rna5sp19
Rna5sp194
Rna5sp197
Rna5sp200
Rna5sp206
Rna5sp21
Rna5sp211
Rna5sp22
Rna5sp221
Rna5sp222
Rna5sp23
Rna5sp230
Rna5sp233
Rna5sp235
Rna5sp236
Rna5sp237
Rna5sp239
Rna5sp240
Rna5sp241
Rna5sp242
Rna5sp243
Rna5sp245
Rna5sp249
Rna5sp25
Rna5sp255
Rna5sp257
Rna5sp258
Rna5sp259
Rna5sp260
Rna5sp273
Rna5sp28
Rna5sp283
Rna5sp284
Rna5sp297
Rna5sp30
Rna5sp302
Rna5sp304
Rna5sp308
Rna5sp321
Rna5sp324
Rna5sp33
Rna5sp333
Rna5sp334
Rna5sp343
Rna5sp351
Rna5sp367
Rna5sp374
Rna5sp382
Rna5sp384
Rna5sp387
Rna5sp390
Rna5sp392
Rna5sp396
Rna5sp40
Rna5sp404
Rna5sp410
Rna5sp411
Rna5sp412
Rna5sp429
Rna5sp431
Rna5sp435
Rna5sp440
Rna5sp441
Rna5sp442
Rna5sp445
Rna5sp448
Rna5sp45
Rna5sp454
Rna5sp455
Rna5sp457
Rna5sp46
Rna5sp468
Rna5sp473
Rna5sp478
Rna5sp48
Rna5sp481
Rna5sp488
Rna5sp492
Rna5sp493
Rna5sp494
Rna5sp497
Rna5sp527
Rna5sp528
Rna5sp530
Rna5sp532
Rna5sp534
Rna5sp60
Rna5sp64
Rna5sp75
Rna5sp76
Rna5sp78
Rna5sp86
Rna5sp89
Rna5sp90
Rna5sp93
Rna5sp94
Rna5sp96
Rna5sp99
Rnase1
Rnase10
Rnase3
Rnase4
Rnase7
Rnase8
Rnaseh1-as1
Rnaseh2a
Rnaseh2b
Rnaseh2c
Rnasek
Rnasek-c17orf49
Rnd2
Rnd3
Rnf10
Rnf103
Rnf103-chmp3
Rnf11
Rnf111
Rnf112
Rnf113a
Rnf113b
Rnf114
Rnf121
Rnf123
Rnf125
Rnf128
Rnf13
Rnf130
Rnf135
Rnf138
Rnf138p2
Rnf139
Rnf139-as1
Rnf14
Rnf141
Rnf144a
Rnf144a-as1
Rnf144b
Rnf145
Rnf146
Rnf151
Rnf152
Rnf157
Rnf157-as1
Rnf165
Rnf166
Rnf167
Rnf17
Rnf170
Rnf175
Rnf180
Rnf181
Rnf182
Rnf183
Rnf185
Rnf187
Rnf19a
Rnf2
Rnf20
Rnf207
Rnf208
Rnf212
Rnf212b
Rnf214
Rnf215
Rnf216
Rnf216-it1
Rnf216p1
Rnf217
Rnf219-as1
Rnf220
Rnf224
Rnf225
Rnf227
Rnf24
Rnf25
Rnf26
Rnf2p1
Rnf31
Rnf32
Rnf34
Rnf4
Rnf40
Rnf41
Rnf43
Rnf5
Rnf6p1
Rnf7
Rnf7p1
Rnf8
Rnft1-dt
Rnft1p2
Rnft2
Rnh1
Rnls
Rnmt
Rnpc3
Rnpep
Rnpepl1
Rnps1
Rnu11
Rnu1-1
Rnu1-106p
Rnu1-108p
Rnu1-117p
Rnu1-119p
Rnu1-120p
Rnu1-122p
Rnu1-123p
Rnu1-125p
Rnu1-134p
Rnu1-13p
Rnu1-149p
Rnu11-6p
Rnu1-19p
Rnu12
Rnu1-2
Rnu1-20p
Rnu1-28p
Rnu1-51p
Rnu1-58p
Rnu1-59p
Rnu1-5p
Rnu1-67p
Rnu1-70p
Rnu1-77p
Rnu1-78p
Rnu1-7p
Rnu1-80p
Rnu1-85p
Rnu1-8p
Rnu1-92p
Rnu1-93p
Rnu1-96p
Rnu2-1
Rnu2-17p
Rnu2-19p
Rnu2-24p
Rnu2-27p
Rnu2-2p
Rnu2-34p
Rnu2-36p
Rnu2-39p
Rnu2-45p
Rnu2-51p
Rnu2-56p
Rnu2-60p
Rnu2-63p
Rnu2-71p
Rnu2-8p
Rnu4-1
Rnu4-10p
Rnu4-2
Rnu4-21p
Rnu4-22p
Rnu4-24p
Rnu4-25p
Rnu4-27p
Rnu4-28p
Rnu4-29p
Rnu4-30p
Rnu4-32p
Rnu4-33p
Rnu4-40p
Rnu4-43p
Rnu4-46p
Rnu4-52p
Rnu4-60p
Rnu4-62p
Rnu4-63p
Rnu4-6p
Rnu4-70p
Rnu4-71p
Rnu4-73p
Rnu4-86p
Rnu4-8p
Rnu4-92p
Rnu4atac
Rnu4atac14p
Rnu4atac15p
Rnu4atac16p
Rnu4atac2p
Rnu5a-1
Rnu5a-3p
Rnu5a-8p
Rnu5b-1
Rnu5d-1
Rnu5e-1
Rnu5e-4p
Rnu5e-6p
Rnu5f-1
Rnu5f-2p
Rnu5f-7p
Rnu6-1
Rnu6-1003p
Rnu6-1005p
Rnu6-1008p
Rnu6-1012p
Rnu6-1013p
Rnu6-101p
Rnu6-1021p
Rnu6-1028p
Rnu6-1035p
Rnu6-103p
Rnu6-1043p
Rnu6-1045p
Rnu6-1049p
Rnu6-1055p
Rnu6-105p
Rnu6-1062p
Rnu6-1073p
Rnu6-1079p
Rnu6-107p
Rnu6-1092p
Rnu6-1093p
Rnu6-1101p
Rnu6-110p
Rnu6-1120p
Rnu6-1128p
Rnu6-1137p
Rnu6-1138p
Rnu6-1143p
Rnu6-1148p
Rnu6-1149p
Rnu6-1154p
Rnu6-1155p
Rnu6-1175p
Rnu6-1176p
Rnu6-1181p
Rnu6-1184p
Rnu6-1191p
Rnu6-1196p
Rnu6-11p
Rnu6-1209p
Rnu6-1213p
Rnu6-1214p
Rnu6-1216p
Rnu6-121p
Rnu6-1227p
Rnu6-1230p
Rnu6-1231p
Rnu6-1234p
Rnu6-1236p
Rnu6-1239p
Rnu6-1254p
Rnu6-1255p
Rnu6-1262p
Rnu6-1263p
Rnu6-1268p
Rnu6-1272p
Rnu6-1274p
Rnu6-1276p
Rnu6-1277p
Rnu6-127p
Rnu6-1280p
Rnu6-1283p
Rnu6-1286p
Rnu6-1287p
Rnu6-1293p
Rnu6-1300p
Rnu6-1301p
Rnu6-1307p
Rnu6-130p
Rnu6-1310p
Rnu6-1311p
Rnu6-1313p
Rnu6-1322p
Rnu6-1325p
Rnu6-1327p
Rnu6-1333p
Rnu6-135p
Rnu6-140p
Rnu6-147p
Rnu6-151p
Rnu6-161p
Rnu6-163p
Rnu6-169p
Rnu6-170p
Rnu6-171p
Rnu6-172p
Rnu6-178p
Rnu6-180p
Rnu6-181p
Rnu6-189p
Rnu6-194p
Rnu6-196p
Rnu6-199p
Rnu6-2
Rnu6-202p
Rnu6-204p
Rnu6-210p
Rnu6-218p
Rnu6-220p
Rnu6-223p
Rnu6-227p
Rnu6-228p
Rnu6-229p
Rnu6-22p
Rnu6-23p
Rnu6-244p
Rnu6-245p
Rnu6-246p
Rnu6-247p
Rnu6-250p
Rnu6-251p
Rnu6-263p
Rnu6-266p
Rnu6-279p
Rnu6-285p
Rnu6-288p
Rnu6-293p
Rnu6-299p
Rnu6-306p
Rnu6-311p
Rnu6-316p
Rnu6-321p
Rnu6-335p
Rnu6-351p
Rnu6-35p
Rnu6-360p
Rnu6-362p
Rnu6-366p
Rnu6-369p
Rnu6-376p
Rnu6-377p
Rnu6-378p
Rnu6-380p
Rnu6-384p
Rnu6-390p
Rnu6-392p
Rnu6-393p
Rnu6-396p
Rnu6-406p
Rnu6-411p
Rnu6-418p
Rnu6-419p
Rnu6-422p
Rnu6-426p
Rnu6-430p
Rnu6-431p
Rnu6-433p
Rnu6-442p
Rnu6-446p
Rnu6-450p
Rnu6-464p
Rnu6-466p
Rnu6-471p
Rnu6-473p
Rnu6-474p
Rnu6-481p
Rnu6-486p
Rnu6-487p
Rnu6-488p
Rnu6-491p
Rnu6-500p
Rnu6-506p
Rnu6-510p
Rnu6-522p
Rnu6-526p
Rnu6-534p
Rnu6-535p
Rnu6-537p
Rnu6-554p
Rnu6-559p
Rnu6-560p
Rnu6-563p
Rnu6-564p
Rnu6-571p
Rnu6-576p
Rnu6-579p
Rnu6-57p
Rnu6-588p
Rnu6-593p
Rnu6-599p
Rnu6-600p
Rnu6-611p
Rnu6-612p
Rnu6-617p
Rnu6-633p
Rnu6-645p
Rnu6-648p
Rnu6-652p
Rnu6-653p
Rnu6-65p
Rnu6-661p
Rnu6-665p
Rnu6-669p
Rnu6-66p
Rnu6-677p
Rnu6-678p
Rnu6-682p
Rnu6-689p
Rnu6-692p
Rnu6-7
Rnu6-708p
Rnu6-710p
Rnu6-712p
Rnu6-720p
Rnu6-722p
Rnu6-724p
Rnu6-725p
Rnu6-728p
Rnu6-730p
Rnu6-731p
Rnu6-73p
Rnu6-740p
Rnu6-748p
Rnu6-752p
Rnu6-761p
Rnu6-764p
Rnu6-777p
Rnu6-781p
Rnu6-787p
Rnu6-788p
Rnu6-792p
Rnu6-793p
Rnu6-8
Rnu6-800p
Rnu6-806p
Rnu6-817p
Rnu6-819p
Rnu6-820p
Rnu6-826p
Rnu6-835p
Rnu6-842p
Rnu6-845p
Rnu6-848p
Rnu6-859p
Rnu6-863p
Rnu6-864p
Rnu6-869p
Rnu6-873p
Rnu6-874p
Rnu6-881p
Rnu6-882p
Rnu6-884p
Rnu6-88p
Rnu6-897p
Rnu6-89p
Rnu6-9
Rnu6-903p
Rnu6-907p
Rnu6-908p
Rnu6-910p
Rnu6-911p
Rnu6-917p
Rnu6-919p
Rnu6-920p
Rnu6-921p
Rnu6-922p
Rnu6-927p
Rnu6-928p
Rnu6-929p
Rnu6-92p
Rnu6-940p
Rnu6-947p
Rnu6-948p
Rnu6-951p
Rnu6-952p
Rnu6-957p
Rnu6-958p
Rnu6-968p
Rnu6-970p
Rnu6-975p
Rnu6-979p
Rnu6-986p
Rnu6-988p
Rnu6-990p
Rnu6-992p
Rnu6-993p
Rnu6-994p
Rnu6-998p
Rnu6-999p
Rnu6atac
Rnu6atac10p
Rnu6atac11p
Rnu6atac14p
Rnu6atac16p
Rnu6atac24p
Rnu6atac32p
Rnu6atac33p
Rnu6atac38p
Rnu6atac39p
Rnu6atac41p
Rnu6atac7p
Rnu6atac9p
Rnu7-1
Rnu7-102p
Rnu7-103p
Rnu7-120p
Rnu7-14p
Rnu7-173p
Rnu7-174p
Rnu7-186p
Rnu7-187p
Rnu7-194p
Rnu7-195p
Rnu7-196p
Rnu7-26p
Rnu7-27p
Rnu7-29p
Rnu7-35p
Rnu7-50p
Rnu7-57p
Rnu7-66p
Rnu7-69p
Rnu7-6p
Rnu7-74p
Rnu7-79p
Rnu7-85p
Rnu7-8p
Rnu7-90p
Rnu7-94p
Rnu7-95p
Rnu7-96p
Rnu7-97p
Rnvu1-1
Rnvu1-14
Rnvu1-15
Rnvu1-17
Rnvu1-18
Rnvu1-19
Rnvu1-2
Rnvu1-3
Rnvu1-4
Rnvu1-6
Rnvu1-7
Rny1
Rny1p1
Rny1p10
Rny1p11
Rny1p15
Rny1p16
Rny1p5
Rny1p6
Rny1p8
Rny1p9
Rny3
Rny3p11
Rny3p16
Rny3p2
Rny3p7
Rny4
Rny4p10
Rny4p16
Rny4p17
Rny4p27
Rny4p34
Ro60
Robo1
Robo2
Robo2p1
Robo3
Rock1p1
Rock2
Rogdi
Rom1
Romo1
Ropn1
Ropn1b
Ropn1l
Ropn1l-as1
Ror1
Ror1-as1
Rora
Rora-as1
Rp1
Rp1l1
Rpa1
Rpa2
Rpa2p1
Rpain
Rpap2
Rpap3
Rparp-as1
Rpe
Rpel1
Rpep3
Rpep4
Rpf1
Rpf2
Rpgr
Rpgrip1
Rpgrip1l
Rph3al
Rpiap1
Rpl10
Rpl10a
Rpl10p11
Rpl10p13
Rpl10p15
Rpl10p17
Rpl10p19
Rpl11
Rpl11p4
Rpl11p5
Rpl12
Rpl12p14
Rpl12p19
Rpl12p25
Rpl12p28
Rpl12p3
Rpl12p30
Rpl12p41
Rpl12p42
Rpl12p46
Rpl12p47
Rpl13
Rpl13a
Rpl13ap20
Rpl13ap5
Rpl13p
Rpl13p2
Rpl13p5
Rpl14
Rpl15
Rpl15p4
Rpl17
Rpl17p1
Rpl17p11
Rpl17p19
Rpl17p2
Rpl17p34
Rpl17p36
Rpl17p41
Rpl17p46
Rpl18
Rpl18a
Rpl18ap14
Rpl18ap3
Rpl19
Rpl19p11
Rpl19p14
Rpl19p16
Rpl21
Rpl21p10
Rpl21p123
Rpl21p126
Rpl21p129
Rpl21p133
Rpl21p136
Rpl21p18
Rpl21p42
Rpl21p54
Rpl21p6
Rpl21p90
Rpl21p93
Rpl21p99
Rpl22l1
Rpl22p1
Rpl22p11
Rpl22p24
Rpl22p3
Rpl23
Rpl23a
Rpl23ap12
Rpl23ap15
Rpl23ap19
Rpl23ap2
Rpl23ap26
Rpl23ap28
Rpl23ap32
Rpl23ap44
Rpl23ap53
Rpl23ap56
Rpl23ap65
Rpl23ap66
Rpl23ap7
Rpl23ap71
Rpl23ap73
Rpl23ap75
Rpl23ap8
Rpl23ap82
Rpl23ap85
Rpl23ap89
Rpl23ap92
Rpl23ap93
Rpl23ap95
Rpl23p4
Rpl24
Rpl24p4
Rpl24p8
Rpl26
Rpl26l1
Rpl26p20
Rpl27
Rpl27a
Rpl27p12
Rpl28
Rpl29
Rpl29p23
Rpl29p3
Rpl29p30
Rpl3
Rpl30p11
Rpl30p12
Rpl30p6
Rpl30p7
Rpl31
Rpl31p11
Rpl31p44
Rpl31p57
Rpl32p23
Rpl32p3
Rpl32p9
Rpl34
Rpl34-as1
Rpl34p18
Rpl34p23
Rpl34p26
Rpl34p3
Rpl34p6
Rpl35
Rpl35a
Rpl35ap12
Rpl35ap18
Rpl35ap33
Rpl35p3
Rpl36
Rpl36a
Rpl36a-hnrnph2
Rpl36ap13
Rpl36ap21
Rpl36ap29
Rpl36ap36
Rpl36ap39
Rpl36ap41
Rpl37
Rpl37a
Rpl37p2
Rpl37p23
Rpl38
Rpl38p4
Rpl39l
Rpl39p28
Rpl39p38
Rpl39p39
Rpl39p5
Rpl3p3
Rpl3p7
Rpl4
Rpl41
Rpl41p5
Rpl4p1
Rpl5
Rpl5p10
Rpl5p11
Rpl5p16
Rpl5p2
Rpl5p28
Rpl5p4
Rpl5p6
Rpl6
Rpl6p25
Rpl6p9
Rpl7a
Rpl7ap14
Rpl7ap4
Rpl7ap51
Rpl7ap64
Rpl7l1
Rpl7l1p13
Rpl7l1p3
Rpl7l1p5
Rpl7l1p8
Rpl7p12
Rpl7p17
Rpl7p22
Rpl7p25
Rpl7p28
Rpl7p29
Rpl7p3
Rpl7p4
Rpl7p41
Rpl7p43
Rpl7p44
Rpl7p46
Rpl7p50
Rpl7p51
Rpl7p6
Rpl7p60
Rpl7p8
Rpl8
Rpl9p2
Rpl9p29
Rpl9p30
Rplp0
Rplp0p2
Rplp1
Rplp1p13
Rplp2
Rpn1
Rpn2
Rpp14
Rpp21
Rpp25
Rpp30
Rpp38
Rpph1
Rprd1b
Rprd2
Rps10
Rps10-nudt3
Rps10p20
Rps10p27
Rps10p3
Rps10p7
Rps11
Rps12
Rps12p18
Rps12p5
Rps14
Rps15
Rps15a
Rps15ap10
Rps15ap30
Rps15ap38
Rps15p9
Rps16p5
Rps17
Rps18
Rps18p1
Rps19
Rps19bp1
Rps2
Rps20
Rps20p1
Rps20p20
Rps20p23
Rps20p25
Rps20p33
Rps20p4
Rps21
Rps21p8
Rps23
Rps23p8
Rps24
Rps24p12
Rps24p16
Rps25
Rps26
Rps26p21
Rps26p30
Rps26p31
Rps26p38
Rps26p41
Rps26p55
Rps27
Rps27a
Rps27ap10
Rps27ap13
Rps27ap8
Rps27p14
Rps27p16
Rps27p22
Rps27p25
Rps27p26
Rps28
Rps29
Rps29p16
Rps29p20
Rps29p27
Rps29p4
Rps29p7
Rps29p8
Rps29p9
Rps2p32
Rps2p36
Rps2p44
Rps2p45
Rps2p55
Rps2p6
Rps3
Rps3a
Rps3ap1
Rps3ap12
Rps3ap17
Rps3ap3
Rps3ap32
Rps3ap49
Rps4xp12
Rps4xp14
Rps4xp15
Rps4xp16
Rps4xp19
Rps4xp3
Rps4y1
Rps5
Rps5p3
Rps6
Rps6ka1
Rps6ka2
Rps6ka4
Rps6ka5
Rps6kb1
Rps6kb2
Rps6kc1
Rps6kl1
Rps6p21
Rps6p8
Rps7
Rps7p1
Rps7p12
Rps7p8
Rps8
Rps9
Rpsa
Rpsap1
Rpsap26
Rpsap31
Rpsap49
Rpsap5
Rpsap51
Rpsap52
Rpsap60
Rpsap62
Rpsap65
Rpsap66
Rpsap71
Rpsap72
Rpsap75
Rpsap76
Rptor
Rpusd1
Rpusd2
Rraga
Rragb
Rragd
Rreb1
Rrm1
Rrm1-as1
Rrm2
Rrn3p2
Rrn3p3
Rrnad1
Rrp1
Rrp12
Rrp15
Rrp36
Rrp7bp
Rsad1
Rsad2
Rsbn1
Rsbn1l
Rsl24d1
Rsl24d1p11
Rsl24d1p6
Rsph3
Rsph4a
Rsph6a
Rspo3
Rspry1
Rsrc1
Rsrp1
Rtbdn
Rtca
Rtca-as1
Rtcb
Rtel1
Rtel1-tnfrsf6b
Rtf1
Rtf2
Rtkn
Rtl10
Rtl5
Rtl8c
Rtl9
Rtn2
Rtn3
Rtn4
Rtn4rl2
Rtp1
Rtraf
Rubcn
Rubcnl
Rufy1
Rufy3
Rufy4
Rundc1
Rundc3a
Rundc3b
Runx1
Runx1t1
Runx2
Runx3
Rusc1
Rusc1-as1
Rusc2
Ruvbl1
Ruvbl1-as1
Ruvbl2
Rwdd1
Rwdd3
Rwdd4p1
Rxfp1
Rxfp3
Rxfp4
Rxra
Rxrb
Rxylt1
Ryk
Ryr1
Ryr2
Ryr3
S100a1
S100a10
S100a13
S100a14
S100a2
S100a3
S100a4
S100a5
S100a6
S100a7l2
S100b
S100p
S100pbp
S100z
S1pr1
S1pr2
S1pr3
S1pr4
S1pr5
Saa1
Saa2
Sac3d1
Sacm1l
Sae1
Safb
Sag
Salrna1
Salrna2
Samd1
Samd10
Samd11
Samd12
Samd12-as1
Samd13
Samd14
Samd15
Samd3
Samd4a
Samd4b
Samd5
Samd8
Samd9l
Samhd1
Samm50
Samm50p1
Sammson
Samsn1
Samsn1-as1
Sap18
Sap18p1
Sap25
Sap30
Sap30bp
Sap30l
Sapcd1
Sapcd1-as1
Sar1a
Sar1b
Saraf
Sardh
Sarm1
Sars
Sars2
Sart1
Sart3
Sash1
Sash3
Sat1
Satb1
Satb1-as1
Satb2
Satb2-as1
Saxo2
Sbdsp1
Sbf1
Sbf2
Sbf2-as1
Sbno2
Sc5d
Scaant1
Scaf1
Scaf8
Scai
Scamp1
Scamp2
Scamp3
Scamp4
Scamp5
Scand1
Scand2p
Scand3p1
Scap
Scaper
Scara3
Scara5
Scarb1
Scarb2
Scarf1
Scarf2
Scarna12
Scarna16
Scarna17
Scarna18b
Scarna2
Scarna20
Scarna6
Scat1
Scat2
Scat8
Scel
Scel-as1
Scfd1
Scfd2
Scg3
Scg5
Scgb1c2
Scgb2a2
Scgb3a1
Scgn
Schip1
Scimp
Scin
Sclt1
Scly
Scml1
Scml4
Scn11a
Scn1a
Scn1a-as1
Scn1b
Scn2a
Scn3b
Scn4a
Scn4b
Scn5a
Scn7a
Scn8a
Scnm1
Scnn1a
Scnn1b
Scnn1d
Scoc
Scoc-as1
Scp2
Scpep1
Scrn1
Scrn3
Scube1
Scube2
Scygr1
Scygr10
Scygr3
Scyl1
Scyl2
Scyl3
Sdad1
Sdad1p1
Sdc1
Sdc2
Sdc3
Sdc4
Sdcbp
Sdcbp2-as1
Sdcbpp1
Sdcbpp2
Sdccag8
Sdf2
Sdf2l1
Sdf4
Sdha
Sdhaf1
Sdhaf2
Sdhaf3
Sdhaf4
Sdhap1
Sdhap2
Sdhb
Sdhc
Sdhcp4
Sdhd
Sdk1
Sdk2
Sdr39u1
Sdsl
Sec11a
Sec11c
Sec13
Sec13p1
Sec14l1
Sec14l2
Sec14l3
Sec14l5
Sec16a
Sec1p
Sec22a
Sec22c
Sec23a
Sec23a-as1
Sec23b
Sec23ip
Sec24a
Sec24ap1
Sec24b
Sec24c
Sec24d
Sec31a
Sec31b
Sec61a1
Sec61a2
Sec61b
Sec61g
Sec62
Secisbp2
Secisbp2l
Sectm1
Seh1l
Sel1l
Selenoh
Selenoi
Selenokp1
Selenokp3
Selenom
Selenon
Selenoo
Selenos
Selenot
Selenow
Selenowp1
Selp
Selplg
Sem1
Sema3a
Sema3b
Sema3b-as1
Sema3c
Sema3d
Sema3e
Sema3f
Sema4a
Sema4b
Sema4c
Sema4d
Sema4f
Sema4g
Sema5b
Sema6a
Sema6a-as2
Sema6b
Sema6c
Sema6d
Sema7a
Semg2
Sencr
Senp1
Senp2
Senp3
Senp3-eif4a1
Senp5
Senp6
Senp8
Sephs1p6
Sephs2p1
Sepsecs
Sepsecs-as1
Sept1
Sept11
Sept12
Sept2
Sept3
Sept4
Sept4-as1
Sept5
Sept6
Sept7
Sept7-as1
Sept7p1
Sept7p8
Sept7p9
Sept8
Sept9
Serac1
Serbp1
Serbp1p5
Serf2
Sergef
Serhl
Serhl2
Serinc2
Serinc3
Serinc4
Serp1
Serpina1
Serpina12
Serpina3
Serpina5
Serpina7
Serpinb10
Serpinb13
Serpinb2
Serpinb4
Serpinb5
Serpinb6
Serpinb7
Serpinb8
Serpinb9p1
Serpinc1
Serpind1
Serpine1
Serpine3
Serpinf1
Serping1
Serpinh1
Serpini1
Serpini2
Sertad2
Sertm2
Sesn1
Sesn3
Sestd1
Set
Setbp1
Setd1a
Setd1b
Setd5
Setd6
Setd7
Setd9
Setdb1
Setdb2
Setmar
Setp11
Setp15
Setp5
Setp8
Setx
Sez6
Sez6l
Sf1
Sf3a1
Sf3a2
Sf3b1
Sf3b2
Sf3b3
Sfi1
Sfmbt2
Sfpq
Sfr1
Sfswap
Sft2d1
Sft2d2
Sft2d3
Sfta1p
Sftpa1
Sftpa2
Sftpb
Sftpc
Sfxn1
Sfxn2
Sfxn3
Sfxn4
Sfxn5
Sgca
Sgcb
Sgce
Sgf29
Sgip1
Sgk1
Sgk2
Sgk3
Sgms1
Sgms1-as1
Sgms2
Sgo1-as1
Sgo2
Sgpl1
Sgsh
Sgsm1
Sgsm2
Sgsm3
Sgta
Sh2b1
Sh2b2
Sh2b3
Sh2d2a
Sh2d3a
Sh2d3c
Sh2d4a
Sh2d4b
Sh2d6
Sh2d7
Sh3bgr
Sh3bgrl
Sh3bgrl3
Sh3bp1
Sh3bp2
Sh3bp4
Sh3bp5
Sh3d19
Sh3d21
Sh3gl1
Sh3gl2
Sh3gl3
Sh3glb1
Sh3glb2
Sh3kbp1
Sh3pxd2a
Sh3pxd2a-as1
Sh3rf1
Sh3rf2
Sh3rf3
Sh3rf3-as1
Sh3tc1
Sh3tc2
Sh3tc2-dt
Shank1
Shank2
Shank2-as1
Shank2-as2
Shank3
Sharpin
Shbg
Shc1
Shc3
Shc4
Shd
She
Shf
Shh
Shisa4
Shisa5
Shisa8
Shisa9
Shisal2a
Shisal2b
Shkbp1
Shld1
Shld2
Shld3
Shmt1p1
Shmt2
Shoc2
Shox2
Shprh
Shq1
Shroom1
Shroom2
Shroom3
Shtn1
Siae
Siah1
Siah2
Siah2-as1
Sidt1
Sidt2
Sigirr
Siglec10
Siglec15
Siglec16
Siglec17p
Siglec20p
Siglec22p
Siglec27p
Siglec29p
Siglec5
Siglec6
Siglec7
Siglec9
Siglecl1
Sigmar1
Sik1
Sik1b
Sik3
Sil1
Silc1
Sim1
Sim2
Simc1
Sin3a
Sin3b
Sinhcafp1
Sipa1
Sipa1l1
Sipa1l3
Sirpa
Sirpb1
Sirpb2
Sirpd
Sirpg
Sirpg-as1
Sirt1
Sirt2
Sirt3
Sirt4
Sirt5
Sirt6
Sirt7
Sit1
Siva1
Six1
Six3-as1
Six6
Ska1
Skap1
Skap2
Ski
Skida1
Skil
Skiv2l
Skor1
Skor2
Skp2
Sla
Slain1
Slain2
Slamf7
Slamf8
Slbp
Slc10a3
Slc10a5p1
Slc10a7
Slc11a1
Slc11a2
Slc12a1
Slc12a2
Slc12a3
Slc12a4
Slc12a5
Slc12a5-as1
Slc12a6
Slc12a7
Slc12a8
Slc12a9
Slc12a9-as1
Slc13a2
Slc13a3
Slc13a4
Slc13a5
Slc14a1
Slc14a2
Slc15a2
Slc15a3
Slc15a4
Slc16a10
Slc16a11
Slc16a13
Slc16a1-as1
Slc16a2
Slc16a3
Slc16a4
Slc16a5
Slc16a6
Slc16a7
Slc16a8
Slc17a3
Slc17a4
Slc17a6
Slc17a7
Slc17a8
Slc17a9
Slc18a1
Slc18b1
Slc19a1
Slc19a3
Slc1a2
Slc1a3
Slc1a4
Slc1a5
Slc1a7
Slc20a1
Slc22a1
Slc22a10
Slc22a11
Slc22a15
Slc22a16
Slc22a18
Slc22a18as
Slc22a20p
Slc22a23
Slc22a24
Slc22a4
Slc22a5
Slc22a6
Slc22a8
Slc23a1
Slc23a2
Slc23a3
Slc24a1
Slc24a2
Slc24a3
Slc24a4
Slc24a5
Slc25a1
Slc25a10
Slc25a12
Slc25a14
Slc25a15
Slc25a16
Slc25a17
Slc25a18
Slc25a19
Slc25a20
Slc25a21-as1
Slc25a22
Slc25a25
Slc25a26
Slc25a27
Slc25a28
Slc25a29
Slc25a3
Slc25a30
Slc25a30-as1
Slc25a32
Slc25a34
Slc25a35
Slc25a36
Slc25a37
Slc25a38
Slc25a38p1
Slc25a3p1
Slc25a4
Slc25a41
Slc25a42
Slc25a43
Slc25a44
Slc25a45
Slc25a46
Slc25a47p1
Slc25a48
Slc25a5
Slc25a52
Slc25a5p1
Slc25a5p5
Slc25a5p7
Slc25a6
Slc26a1
Slc26a10
Slc26a11
Slc26a2
Slc26a3
Slc26a4
Slc26a4-as1
Slc26a5
Slc26a6
Slc26a7
Slc26a8
Slc26a9
Slc27a1
Slc27a2
Slc27a3
Slc27a4
Slc27a5
Slc27a6
Slc28a1
Slc29a1
Slc29a3
Slc29a4
Slc2a1
Slc2a10
Slc2a11
Slc2a14
Slc2a1-as1
Slc2a3
Slc2a3p1
Slc2a3p2
Slc2a4
Slc2a4rg
Slc2a5
Slc2a6
Slc2a7
Slc2a8
Slc2a9
Slc30a2
Slc30a5
Slc30a6
Slc30a7
Slc30a9
Slc31a1
Slc31a2
Slc34a1
Slc34a2
Slc34a3
Slc35a1
Slc35a3
Slc35a4
Slc35a5
Slc35b1
Slc35b2
Slc35b4
Slc35c1
Slc35c2
Slc35d2
Slc35e1
Slc35e2a
Slc35e2b
Slc35e3
Slc35e4
Slc35f3
Slc35f4
Slc35f5
Slc35f6
Slc35g1
Slc35g2
Slc35g6
Slc36a1
Slc36a2
Slc36a3
Slc36a4
Slc37a1
Slc37a2
Slc37a3
Slc37a4
Slc38a1
Slc38a10
Slc38a11
Slc38a2
Slc38a3
Slc38a4
Slc38a5
Slc38a6
Slc38a7
Slc38a8
Slc38a9
Slc39a1
Slc39a10
Slc39a11
Slc39a12
Slc39a13
Slc39a14
Slc39a2
Slc39a4
Slc39a6
Slc39a7
Slc39a8
Slc39a9
Slc3a2
Slc40a1
Slc41a2
Slc43a1
Slc43a2
Slc43a3
Slc44a1
Slc44a2
Slc44a3
Slc44a3-as1
Slc44a4
Slc45a3
Slc45a4
Slc46a1
Slc47a1
Slc47a2
Slc48a1
Slc49a3
Slc49a4
Slc4a1
Slc4a11
Slc4a1ap
Slc4a2
Slc4a3
Slc4a4
Slc4a8
Slc50a1
Slc51a
Slc52a1
Slc52a2
Slc52a3
Slc5a1
Slc5a10
Slc5a11
Slc5a12
Slc5a2
Slc5a4
Slc5a6
Slc5a9
Slc6a11
Slc6a12
Slc6a13
Slc6a19
Slc6a20
Slc6a21p
Slc6a6
Slc6a8
Slc6a9
Slc7a1
Slc7a10
Slc7a11-as1
Slc7a14-as1
Slc7a15p
Slc7a2
Slc7a5
Slc7a5p1
Slc7a5p2
Slc7a6
Slc7a6os
Slc7a7
Slc7a8
Slc7a9
Slc8a1
Slc8a1-as1
Slc8a2
Slc8a3
Slc8b1
Slc9a1
Slc9a2
Slc9a3
Slc9a3-as1
Slc9a3r1
Slc9a3r2
Slc9a4
Slc9a5
Slc9a6
Slc9a8
Slc9b2
Slco1a2
Slco2a1
Slco2b1
Slco3a1
Slco4a1
Slco5a1
Slco6a1
Slf1
Slf2
Slfn5
Slirp
Slit1
Slit2
Slit3
Slitrk3
Slitrk5
Slitrk6
Slk
Slmap
Sln
Slpi
Sltm
Slurp2
Slx4ip
Smad1
Smad1-as1
Smad3
Smad4
Smad5
Smad6
Smad7
Smagp
Smap1
Smap2
Smarca2
Smarca4
Smarca5-as1
Smarcad1
Smarcal1
Smarcb1
Smarcc2
Smarcd1
Smarcd2
Smarcd3
Smarce1
Smarce1p2
Smc2
Smc2-as1
Smc3
Smc4
Smc5-as1
Smc6
Smchd1
Smco2
Smco3
Smco4
Smcr2
Smdt1
Smg1
Smg1p1
Smg1p3
Smg5
Smg6
Smg7
Smg7-as1
Smg8
Smg9
Smim1
Smim10l1
Smim13
Smim15
Smim15-as1
Smim18
Smim19
Smim2
Smim20
Smim21
Smim22
Smim23
Smim24
Smim25
Smim26
Smim27
Smim28
Smim29
Smim2-as1
Smim2-it1
Smim3
Smim30
Smim31
Smim35
Smim36
Smim38
Smim39
Smim4
Smim40
Smim5
Smim6
Smim7
Smim8
Smim9
Smkr1
Smn2
Smo
Smoc1
Smox
Smpd1
Smpd2
Smpd3
Smpd4p1
Smpd5
Smpdl3a
Smpdl3b
Smpx
Sms
Smtn
Smtnl2
Smug1
Smurf2p1
Smyd1
Smyd2
Smyd3
Smyd4
Smyd5
Snai2
Snai3-as1
Snap23
Snap23p1
Snap25
Snap25-as1
Snap29
Snap47
Snap91
Snapc2
Snapc3
Snapc4
Snapin
Sncaip
Sncb
Sncg
Snd1
Sned1
Snhg1
Snhg10
Snhg11
Snhg12
Snhg15
Snhg16
Snhg17
Snhg18
Snhg19
Snhg20
Snhg21
Snhg22
Snhg25
Snhg26
Snhg29
Snhg3
Snhg4
Snhg5
Snhg6
Snhg7
Snhg8
Snhg9
Snip1
Snora10
Snora13
Snora14b
Snora15
Snora16a
Snora17a
Snora17b
Snora1b
Snora24
Snora25
Snora26
Snora36c
Snora38
Snora3a
Snora3b
Snora3c
Snora4
Snora41
Snora48
Snora50c
Snora51
Snora52
Snora55
Snora57
Snora6
Snora60
Snora63
Snora63b
Snora63c
Snora64
Snora65
Snora70
Snora70b
Snora71a
Snora71e
Snora73a
Snora73b
Snora74a
Snora74c-1
Snora74d
Snora75
Snora78
Snora80b
Snora80c
Snora80d
Snora81
Snorc
Snord100
Snord101
Snord104
Snord105
Snord110
Snord114-17
Snord114-18
Snord114-19
Snord114-20
Snord114-21
Snord114-28
Snord114-29
Snord115-3
Snord118
Snord12
Snord123
Snord124
Snord127
Snord12b
Snord12c
Snord13
Snord138
Snord13p1
Snord13p3
Snord14c
Snord14d
Snord14e
Snord15a
Snord17
Snord19
Snord1a
Snord1b
Snord1c
Snord2
Snord21
Snord22
Snord24
Snord25
Snord30
Snord32a
Snord33
Snord34
Snord35a
Snord35b
Snord36a
Snord36b
Snord36c
Snord38a
Snord38b
Snord3a
Snord3b-2
Snord3c
Snord3d
Snord3g
Snord3j
Snord42a
Snord42b
Snord43
Snord45a
Snord45c
Snord46
Snord48
Snord49a
Snord49b
Snord4a
Snord4b
Snord50b
Snord51
Snord52
Snord54
Snord55
Snord58b
Snord58c
Snord59a
Snord60
Snord65
Snord68
Snord71
Snord72
Snord73b
Snord77b
Snord83a
Snord83b
Snord84
Snord88c
Snord89
Snord93
Snord95
Snord96a
Snord98
Snord99
Snph
Snrk
Snrnp25
Snrnp27
Snrnp35
Snrnp48
Snrnp70
Snrpa
Snrpb2
Snrpc
Snrpcp18
Snrpcp19
Snrpd1
Snrpd2
Snrpd2p1
Snrpd3
Snrpe
Snrpep4
Snrpep5
Snrpep6
Snrpf
Snrpfp1
Snrpgp12
Snrpgp2
Snrpgp20
Snrpgp6
Snrpn
Snta1
Sntb1
Sntb2
Sntg1
Sntg2
Snu13
Snupn
Snurf
Snw1
Snx1
Snx10
Snx11
Snx12
Snx13
Snx14
Snx15
Snx17
Snx18
Snx18p12
Snx19
Snx19p3
Snx2
Snx20
Snx21
Snx22
Snx24
Snx25
Snx25p1
Snx27
Snx29
Snx29p1
Snx29p2
Snx2p2
Snx3
Snx30
Snx32
Snx33
Snx5
Snx7
Snx8
Snx9
Soat1
Sobp
Socs2
Socs2-as1
Socs2p1
Socs3
Socs4
Socs5
Socs6
Socs7
Sod1
Sod1p3
Soga1
Soga3
Son
Sorbs1
Sorbs2
Sorbs3
Sorcs1
Sorcs2
Sord
Sorl1
Sort1
Sos1-it1
Sos2
Sowaha
Sowahb
Sox10
Sox12
Sox13
Sox15
Sox1-ot
Sox21-as1
Sox2-ot
Sox30
Sox5
Sox5-as1
Sox6
Sox8
Sox9
Sox9-as1
Sp1
Sp100
Sp140
Sp140l
Sp2
Sp2-as1
Sp4
Sp5
Sp6
Spa17
Spaar
Spaca3
Spaca5
Spaca6
Spaca9
Spag1
Spag16
Spag17
Spag4
Spag5
Spag5-as1
Spag6
Spag7
Spag9
Spam1
Sparc
Sparcl1
Spart
Spart-as1
Spast
Spata1
Spata13
Spata17
Spata18
Spata2
Spata20
Spata22
Spata24
Spata25
Spata2l
Spata31d5p
Spata31e1
Spata33
Spata3-as1
Spata4
Spata41
Spata46
Spata5
Spata5l1
Spata6
Spata6l
Spata7
Spatc1
Spats1
Spats2
Spats2l
Spc24
Spcs1
Spcs2
Spcs3
Spdef
Spdl1
Spdya
Spdyc
Spdye4
Specc1
Specc1l
Specc1l-adora2a
Specc1p1
Specc1p2
Spef1
Spef2
Speg
Spegnb
Spesp1
Spg11
Spg21
Spg7
Sphk1
Sphk2
Spi1
Spib
Spic
Spice1
Spidr
Spin1
Spin3
Spink1
Spink5
Spink8
Spink9
Spint1
Spint1-as1
Spint2
Spint3
Spire1
Spire2
Spn
Spns1
Spns3
Spocd1
Spock2
Spock3
Spon2
Spop
Spopl
Spout1
Spp1
Sppl2a
Sppl2b
Sppl3
Spr
Spred1
Spred2
Spred3
Sprr1a
Sprr3
Sprtn
Spry1
Spry2
Spry3
Spry4
Spry4-as1
Spryd3
Spsb1
Spsb2
Spsb3
Spsb4
Sptan1
Sptb
Sptbn1
Sptbn4
Sptlc2
Sptlc3
Sptssb
Spty2d1os
Spx
Sqle
Sqor
Sqstm1
Sra1
Srbd1
Src
Srcap
Srcin1
Srd5a1
Srd5a3
Srd5a3-as1
Srebf1
Srebf2
Srek1
Srfbp1
Srgap1
Srgap2
Srgap2-as1
Srgap2c
Srgap2d
Srgap3
Srgap3-as3
Srgn
Sri
Srl
Srm
Srmp1
Srms
Srp14-as1
Srp14p4
Srp19
Srp54
Srp68
Srp72
Srp72p2
Srp9
Srpk1
Srpk2p
Srpk3
Srprb
Srpx2
Srr
Srrd
Srrm1
Srrm1p2
Srrm2
Srrm2-as1
Srrm3
Srrm5
Srrt
Srsf10
Srsf11
Srsf2
Srsf3
Srsf4
Srsf5
Srsf6
Srsf7
Srsf8
Srxn1
Ss18l1
Ss18l2
Ssb
Ssbp1
Ssbp2
Ssbp3
Ssbp3-as1
Ssbp4
Ssc4d
Ssc5d
Ssh1
Ssh2
Ssh3
Ssmem1
Ssna1
Sspn
Sspo
Ssr1
Ssr1p2
Ssr2
Ssr3
Ssr4
Ssrp1
Sssca1
Sssca1-as1
Sstr5
Ssu72
Ssuh2
Ssx1
Ssxp10
St13p10
St13p14
St13p19
St13p21
St13p4
St13p6
St18
St20
St3gal1
St3gal2
St3gal3
St3gal4
St3gal5
St3gal5-as1
St3gal6
St5
St6gal1
St6gal2
St6galnac1
St6galnac2
St6galnac4
St6galnac5
St6galnac6
St7
St7-as1
St7-as2
St7l
St7-ot4
St8sia1
St8sia2
St8sia4
St8sia5
St8sia6-as1
Stac
Stac2
Stac3
Stag1
Stag2
Stag3
Stag3l1
Stag3l4
Stag3l5p
Stag3l5p-pvrig2p-pilrb
Stam
Stambp
Stambpl1
Stap1
Stard10
Stard13
Stard13-as
Stard3
Stard3nl
Stard4
Stard4-as1
Stard5
Stard7
Stard7-as1
Stard8
Stard9
Stat1
Stat2
Stat3
Stat4
Stat5a
Stat5b
Stat6
Stau2
Stau2-as1
Stbd1
Stc2
Steap1
Steap1b
Steap2
Steap3
Steap4
Sth
Stil
Stim1
Stim2
Stim2-as1
Stimate
Stip1
Stk10
Stk11
Stk11ip
Stk16
Stk17a
Stk17b
Stk19
Stk19b
Stk24
Stk24-as1
Stk26
Stk3
Stk31
Stk32a
Stk32b
Stk32c
Stk35
Stk36
Stk38l
Stk39
Stk4
Stk40
Stk4-as1
Stkld1
Stmn1
Stmn1p1
Stmn2
Stmn3
Stmnd1
Stmp1
Stn1
Stom
Stoml1
Ston1
Ston1-gtf2a1l
Ston2
Stox1
Stox2
Stpg1
Stpg3
Stpg3-as1
Stpg4
Stra6
Stra6lp
Strada
Stradb
Strap
Strbp
Strip1
Strip2
Strn3
Strn4
Stt3a
Stt3b
Stub1
Stum
Stx10
Stx11
Stx12
Stx16
Stx16-npepl1
Stx17
Stx17-as1
Stx18-as1
Stx1a
Stx1b
Stx3
Stx4
Stx5
Stx6
Stx8
Stxbp1
Stxbp2
Stxbp3
Stxbp4
Stxbp5
Stxbp5-as1
Stxbp5l
Styx
Styxl1
Sub1
Sub1p1
Sub1p2
Sucla2
Sucla2-as1
Sucla2p3
Suclg2-as1
Suclg2p2
Sucnr1
Suco
Sufu
Sugct
Sugt1
Sugt1p3
Sugt1p4
Sugt1p4-stra6lp
Sulf1
Sulf2
Sult1c2
Sult1c4
Sult2b1
Sult4a1
Sult6b1
Sumf1
Sumf2
Sumo1p1
Sumo2p13
Sumo2p17
Sumo2p20
Sumo2p4
Sumo2p8
Sun1
Sun2
Sun5
Suox
Supt16h
Supt16hp1
Supt20h
Supt3h
Supt4h1
Supt4h1p2
Supt5h
Supt6h
Supv3l1
Surf1
Surf2
Surf6
Susd1
Susd3
Susd4
Susd6
Suv39h1
Suv39h2
Suz12
Suz12p1
Sv2b
Sv2c
Svep1
Svil
Svil-as1
Svop
Swap70
Swi5
Swsap1
Swt1
Syap1
Sybu
Syce1
Syce1l
Sycp1
Sycp2l
Syde1
Syf2
Syf2p2
Syk
Sympk
Syn1
Syn2
Syn3
Sync
Syne1
Syne1-as1
Syne2
Syne3
Syngap1
Syngap1-as1
Syngr1
Syngr2
Syngr3
Syngr4
Synj2
Synj2bp-cox16
Synm
Synpo
Synpo2
Synpo2l
Synpr
Synrg
Syp
Sypl1
Sypl2
Sys1
Sys1-dbndd2
Syt1
Syt12
Syt14
Syt17
Syt2
Syt3
Syt4
Syt5
Syt6
Syt7
Syt8
Syt9
Sytl1
Sytl2
Sytl3
Sytl4
Syvn1
Szrd1
Szt2
Taar4p
Tab1
Tab2
Tab2-as1
Tac3
Tac4
Tacc1
Tacc2
Tacc3
Taco1
Tacstd2
Tada2a
Tada2b
Tada3
Taf1
Taf10
Taf11l10
Taf11l3
Taf11l4
Taf11l6
Taf12
Taf15
Taf1a-as1
Taf1b
Taf1c
Taf1d
Taf1l
Taf4
Taf4b
Taf5l
Taf6
Taf6l
Taf8
Tagap
Tagln
Tagln2
Tal2
Taldo1
Tanc1
Tanc2
Tango2
Tango6
Tank
Taok1
Taok2
Taok3
Tap1
Tap2
Tapbp
Tapbpl
Tapt1-as1
Tarbp1
Tarbp2
Tardbp
Tars
Tars2
Tarsl2
Tas1r1
Tas2r2p
Tas2r39
Tas2r6p
Tas2r7
Tasor
Tasor2
Tat
Tat-as1
Tatdn1
Tatdn3
Tax1bp1
Taz
Tbc1d1
Tbc1d10a
Tbc1d10b
Tbc1d10c
Tbc1d12
Tbc1d13
Tbc1d14
Tbc1d15
Tbc1d16
Tbc1d17
Tbc1d19
Tbc1d20
Tbc1d22a
Tbc1d22b
Tbc1d23
Tbc1d24
Tbc1d25
Tbc1d29p
Tbc1d2b
Tbc1d30
Tbc1d31
Tbc1d32
Tbc1d3p3
Tbc1d3p7
Tbc1d5
Tbc1d7
Tbc1d8
Tbc1d8-as1
Tbc1d8b
Tbc1d9b
Tbcap3
Tbcb
Tbcc
Tbccd1
Tbcd
Tbce
Tbcel
Tbck
Tbila
Tbk1
Tbkbp1
Tbl1x
Tbl1xr1
Tbl1xr1-as1
Tbl1y
Tbl2
Tbl3
Tbp
Tbpl1
Tbpl2
Tbr1
Tbrg1
Tbrg4
Tbx1
Tbx10
Tbx19
Tbx2
Tbx20
Tbx21
Tbx22
Tbx3
Tbx4
Tbx6
Tbxas1
Tc2n
Tcaim
Tcam1p
Tcap
Tcea2
Tcea3
Tceal1
Tceal3
Tceal4
Tceal8
Tceal9
Tceanc
Tceanc2
Tcerg1
Tcerg1l-as1
Tcf12
Tcf19
Tcf25
Tcf4
Tcf4-as2
Tcf7
Tcf7l1
Tcf7l2
Tchp
Tcim
Tcirg1
Tcn1
Tcn2
Tcof1
Tcp10l2
Tcp11
Tcp11l1
Tcp11l2
Tcta
Tcte1
Tctex1d1
Tctex1d4
Tctn1
Tctn2
Tdg
Tdgf1
Tdgf1p4
Tdgf1p5
Tdgf1p7
Tdgp1
Tdh
Tdo2
Tdp1
Tdrd1
Tdrd10
Tdrd15
Tdrd3
Tdrd5
Tdrd7
Tdrd9
Tdrg1
Tdrkh
Tdrkh-as1
Tead1
Tead2
Tead3
Tead4
Tec
Tecpr1
Tecpr2
Tecr
Tecrp1
Tecta
Tedc1
Tedc2
Teddm1
Tef
Tek
Tekt4
Tekt5
Telo2
Ten1
Ten1-cdk3
Tenm2
Tenm3
Tenm3-as1
Tent2
Tent4a
Tent4b
Tent5a
Tent5d
Tepp
Tepsin
Terc
Terf1
Terf2ip
Tes
Tesc
Tesc-as1
Tesk1
Tesk2
Tesmin
Tet2
Tet3
Tex11
Tex12
Tex14
Tex2
Tex21p
Tex22
Tex261
Tex264
Tex26-as1
Tex38
Tex41
Tex45
Tex46
Tex54
Tex55
Tex9
Tf
Tfam
Tfap2a
Tfap2a-as1
Tfap2b
Tfap2c
Tfap2e
Tfap4
Tfb1m
Tfdp1
Tfdp2
Tfe3
Tfeb
Tfec
Tfg
Tfip11
Tfpi
Tfpi2
Tfr2
Tfrc
Tg
Tgfa
Tgfb1i1
Tgfb2
Tgfb3
Tgfb3-as1
Tgfbi
Tgfbr1
Tgfbr2
Tgfbr3
Tgfbr3l
Tgfbrap1
Tgif1
Tgif2
Tgif2p1
Tgif2-rab5if
Tgm2
Tgm5
Tgm6
Tgm7
Tgs1
Th
Thada
Thap11
Thap12p3
Thap12p8
Thap2
Thap3
Thap4
Thap6
Thap7-as1
Thap9
Thap9-as1
Thbs1
Thbs2
Thbs3
Thbs4
Thegl
Them4
Them5
Them6
Themis2
Thg1l
Thnsl1
Thnsl2
Thoc1
Thoc3
Thoc5
Thoc6
Thoc7-as1
Thop1
Thorlnc
Thpo
Thra
Thrap3
Thrap3p1
Thrb
Thrb-as1
Thrb-it1
Thsd4
Thsd4-as1
Thsd7a
Thsd7b
Thsd8
Thtpa
Thumpd1
Thumpd1p1
Thumpd3
Thumpd3-as1
Thy1
Tiam1
Tiam2
Ticam1
Ticrr
Tigd2
Tigd5
Tigd6
Tigit
Timm10
Timm10b
Timm17a
Timm17b
Timm17bp1
Timm21
Timm23b
Timm29
Timm44
Timm50
Timm8ap1
Timm8b
Timmdc1
Timp1
Timp2
Timp3
Tinagl1
Tiparp
Tiprl
Tirap
Tjap1
Tjp1
Tjp2
Tjp3
Tk1
Tk2
Tkfc
Tkt
Tktl1
Tlcd1
Tldc2
Tle1
Tle1p1
Tle3
Tle4
Tle6
Tlk1
Tlk2
Tll1
Tln1
Tln2
Tlnrd1
Tlr1
Tlr2
Tlr3
Tlr4
Tlr5
Tlr6
Tlr7
Tlr8
Tlr8-as1
Tlr9
Tlx1
Tlx2
Tm2d1
Tm2d3
Tm4sf1
Tm4sf18
Tm4sf19
Tm4sf19-as1
Tm4sf1-as1
Tm4sf20
Tm4sf4
Tm4sf5
Tm6sf1
Tm7sf2
Tm7sf3
Tm9sf1
Tm9sf2
Tm9sf4
Tma16
Tma7
Tmbim1
Tmbim4
Tmbim6
Tmc1
Tmc3
Tmc3-as1
Tmc4
Tmc5
Tmc6
Tmc7
Tmc8
Tmcc1
Tmcc1-as1
Tmcc2
Tmcc3
Tmco1-as1
Tmco2
Tmco3
Tmco4
Tmco5a
Tmco5b
Tmco6
Tmed10
Tmed10p2
Tmed11p
Tmed2
Tmed3
Tmed4
Tmed9
Tmem100
Tmem101
Tmem102
Tmem104
Tmem105
Tmem106a
Tmem106b
Tmem106c
Tmem107
Tmem108
Tmem109
Tmem110-mustn1
Tmem114
Tmem116
Tmem117
Tmem119
Tmem120b
Tmem121
Tmem121b
Tmem123
Tmem125
Tmem126a
Tmem126b
Tmem127
Tmem130
Tmem131l
Tmem132a
Tmem132b
Tmem132d-as1
Tmem132e
Tmem134
Tmem135
Tmem136
Tmem138
Tmem139
Tmem140
Tmem141
Tmem143
Tmem144
Tmem145
Tmem147
Tmem14b
Tmem14c
Tmem14dp
Tmem14ep
Tmem151b
Tmem154
Tmem156
Tmem158
Tmem159
Tmem161a
Tmem161b
Tmem161b-as1
Tmem164
Tmem165
Tmem167b
Tmem169
Tmem17
Tmem171
Tmem173
Tmem175
Tmem177
Tmem178a
Tmem178b
Tmem179b
Tmem181
Tmem182
Tmem183a
Tmem184a
Tmem184b
Tmem184c
Tmem187
Tmem19
Tmem191a
Tmem191b
Tmem191c
Tmem192
Tmem198
Tmem198b
Tmem199
Tmem200a
Tmem200c
Tmem201
Tmem202
Tmem202-as1
Tmem205
Tmem208
Tmem210
Tmem212
Tmem212-as1
Tmem214
Tmem216
Tmem219
Tmem220
Tmem220-as1
Tmem222
Tmem223
Tmem225b
Tmem229a
Tmem229b
Tmem230
Tmem232
Tmem233
Tmem234
Tmem237
Tmem238l
Tmem239
Tmem241
Tmem242
Tmem243
Tmem245
Tmem246
Tmem247
Tmem248
Tmem25
Tmem251
Tmem253
Tmem254
Tmem254-as1
Tmem255a
Tmem255b
Tmem256-plscr3
Tmem258
Tmem260
Tmem262
Tmem263
Tmem265
Tmem266
Tmem268
Tmem271
Tmem272
Tmem273
Tmem274p
Tmem275
Tmem30b
Tmem33
Tmem37
Tmem38a
Tmem38b
Tmem39a
Tmem39b
Tmem41b
Tmem42
Tmem43
Tmem44
Tmem44-as1
Tmem45a
Tmem45b
Tmem50a
Tmem50b
Tmem51
Tmem52b
Tmem53
Tmem54
Tmem56
Tmem56-rwdd3
Tmem59l
Tmem62
Tmem63a
Tmem63b
Tmem63c
Tmem67
Tmem69
Tmem70
Tmem75
Tmem78
Tmem79
Tmem80
Tmem82
Tmem86a
Tmem87b
Tmem88
Tmem88b
Tmem89
Tmem8a
Tmem8b
Tmem91
Tmem92
Tmem92-as1
Tmem94
Tmem95
Tmem97
Tmem97p1
Tmem98
Tmem99
Tmem9b-as1
Tmf1
Tmie
Tmigd3
Tmod1
Tmod2
Tmod3
Tmpo
Tmpo-as1
Tmpop1
Tmpop2
Tmppe
Tmprss11e
Tmprss12
Tmprss13
Tmprss2
Tmprss3
Tmprss4
Tmprss5
Tmprss6
Tmprss7
Tmprss9
Tmsb15b
Tmsb15b-as1
Tmsb4x
Tmsb4xp3
Tmsb4xp4
Tmsb4xp6
Tmtc2
Tmtc3
Tmub1
Tmub2
Tmx1
Tmx2
Tmx2-ctnnd1
Tmx3
Tnc
Tnfaip1
Tnfaip2
Tnfaip3
Tnfaip8
Tnfaip8l1
Tnfrsf10b
Tnfrsf10c
Tnfrsf11a
Tnfrsf12a
Tnfrsf13c
Tnfrsf14
Tnfrsf14-as1
Tnfrsf18
Tnfrsf19
Tnfrsf1a
Tnfrsf1b
Tnfrsf21
Tnfrsf8
Tnfrsf9
Tnfsf10
Tnfsf11
Tnfsf12
Tnfsf12-tnfsf13
Tnfsf13
Tnfsf13b
Tnfsf14
Tnfsf18
Tnfsf8
Tnik
Tnip1
Tnip2
Tnip3
Tnk1
Tnk2-as1
Tnks
Tnks1bp1
Tnn
Tnnc1
Tnnc2
Tnni1
Tnni2
Tnni3
Tnnt1
Tnnt2
Tnnt3
Tnp1
Tnp2
Tnpo1
Tnpo2
Tnpo3
Tnrc18
Tnrc18p1
Tnrc6a
Tnrc6b
Tnrc6c
Tnrc6c-as1
Tns1
Tns2
Tns3
Tns4
Tnxb
Tob1
Tob1-as1
Toe1
Togaram1
Togaram2
Tollip-as1
Tom1
Tom1l1
Tom1l2
Tomm20l
Tomm22
Tomm40l
Tomm5
Tomm6
Tomm7
Tonsl
Top1mt
Top2b
Top3a
Top3b
Topbp1
Toporslp
Tor1a
Tor1aip1
Tor1aip2
Tor1b
Tor3a
Tox2
Tox4
Tp53bp1
Tp53bp2
Tp53i11
Tp53i13
Tp53i3
Tp53inp2
Tp53rk
Tp53tg1
Tp53tg3gp
Tp53tg5
Tp63
Tp73
Tpbg
Tpcn1
Tpcn2
Tpd52
Tpd52l1
Tpd52l2
Tpgs1
Tph2
Tpi1
Tpi1p2
Tpi1p3
Tpk1
Tpm1
Tpm1-as
Tpm2
Tpm3
Tpm3p1
Tpm3p2
Tpm3p4
Tpm3p9
Tpm4
Tpp1
Tpp2
Tppp2
Tppp3
Tpra1
Tprg1
Tprg1-as1
Tprg1l
Tprg1lp1
Tprkb
Tprkbp2
Tprx2p
Tprxl
Tpsb2
Tpsg1
Tpst1
Tpt1
Tpt1-as1
Tpt1p3
Tpt1p7
Tpte
Tpte2p1
Tpte2p6
Tptep1
Tptep2
Tptep2-csnk1e
Tpx2
Trabd
Trabd2a
Tradd
Traf1
Traf2
Traf3
Traf3ip1
Traf3ip2
Traf3ip2-as1
Traf3ip3
Traf4
Traf5
Traf7
Trafd1
Traip
Traj1
Traj10
Traj11
Traj16
Traj17
Traj18
Traj19
Traj2
Traj20
Traj21
Traj22
Traj23
Traj27
Traj28
Traj29
Traj3
Traj30
Traj31
Traj32
Traj34
Traj35
Traj4
Traj49
Traj5
Traj50
Traj52
Traj53
Traj54
Traj55
Traj56
Traj57
Traj58
Traj59
Traj6
Traj60
Traj61
Traj7
Trak1
Trak2
Tram2-as1
Trap1
Trappc10
Trappc11
Trappc12
Trappc12-as1
Trappc13
Trappc2b
Trappc2l
Trappc3
Trappc4
Trappc5
Trappc6a
Trappc9
Trav12-1
Trav13-2
Trav18
Trav23dv6
Trav26-1
Trav26-2
Trav32
Trav34
Trav36dv7
Trav37
Trav39
Trav4
Trav40
Trav41
Trav5
Trav9-2
Trbc1
Trbd1
Trbj1-1
Trbj1-2
Trbj1-3
Trbj1-4
Trbj1-5
Trbj1-6
Trbj2-1
Trbj2-2
Trbj2-2p
Trbj2-3
Trbj2-4
Trbj2-5
Trbj2-6
Trbj2-7
Trbv1
Trbv10-3
Trbv11-3
Trbv12-2
Trbv12-4
Trbv13
Trbv14
Trbv20-1
Trbv20or9-2
Trbv25-1
Trbv25or9-2
Trbv27
Trbv29or9-2
Trbv30
Trbv5-4
Trbv5-6
Trbv6-1
Trbv6-6
Trbv7-3
Trbv7-5
Trbv7-9
Trbv8-1
Trbv8-2
Trdd3
Trdj1
Trdj3
Trdmt1
Trdn
Trdv2
Treh
Trem1
Trem2
Treml3p
Treml4
Trerf1
Trerna1
Trex1
Trg-as1
Trgc1
Trgc2
Trgj1
Trgj2
Trgjp
Trgjp1
Trgjp2
Trgv10
Trgv11
Trgv2
Trgv5p
Trgv9
Trgva
Trhde
Trib1
Trib2
Trib3
Trim10
Trim11
Trim13
Trim14
Trim15
Trim16
Trim16l
Trim17
Trim2
Trim22
Trim23
Trim24
Trim25
Trim26
Trim27
Trim28
Trim29
Trim31
Trim31-as1
Trim32
Trim34
Trim35
Trim36
Trim36-it1
Trim37
Trim39
Trim39-rpp21
Trim4
Trim40
Trim41
Trim46
Trim49d2
Trim51
Trim52-as1
Trim54
Trim56
Trim6
Trim62
Trim63
Trim65
Trim66
Trim67
Trim69
Trim6-trim34
Trim7
Trim8
Trim9
Trio
Triobp
Trip10
Trip12
Trip13
Trip4
Trip6
Trit1
Trmo
Trmt1
Trmt10b
Trmt10bp1
Trmt10c
Trmt11
Trmt112p3
Trmt112p4
Trmt112p7
Trmt12
Trmt13
Trmt2a
Trmt44
Trmt61a
Trmt9b
Trmu
Trnau1ap
Trnp1
Trnt1
Tro
Troap
Trpc1
Trpc2
Trpc7
Trpc7-as1
Trpm2
Trpm3
Trpm4
Trpm6
Trpm8
Trps1
Trpt1
Trpv2
Trpv3
Trpv6
Trrap
Trub1
Trub2
Tsacc
Tsbp1
Tsbp1-as1
Tsc1
Tsc2
Tsc22d1
Tsc22d1-as1
Tsc22d2
Tsc22d3
Tsc22d4
Tsen15
Tsen2
Tsen34
Tsen54
Tsfm
Tsg101
Tsga13
Tshr
Tshz1
Tsku
Tslp
Tsn
Tsnare1
Tsnax
Tsnax-disc1
Tsnaxip1
Tspan1
Tspan10
Tspan11
Tspan12
Tspan14
Tspan15
Tspan16
Tspan17
Tspan18
Tspan19
Tspan3
Tspan31
Tspan32
Tspan4
Tspan5
Tspan6
Tspan7
Tspan8
Tspan9
Tspear-as1
Tspear-as2
Tspo
Tspo2
Tspoap1
Tspoap1-as1
Tspy26p
Tspyl1
Tspyl2
Tspyl5
Tssc2
Tssc4
Tssk3
Tsta3
Tstd2
Tstd3
Ttbk1
Ttbk2
Ttc1
Ttc12
Ttc13
Ttc14
Ttc17
Ttc19
Ttc21a
Ttc21b
Ttc23
Ttc23l
Ttc24
Ttc25
Ttc26
Ttc27
Ttc28-as1
Ttc3
Ttc31
Ttc33
Ttc38
Ttc39a
Ttc39a-as1
Ttc39c
Ttc39c-as1
Ttc39cp1
Ttc4
Ttc41p
Ttc6
Ttc7a
Ttc7b
Ttc8
Ttc9c
Ttf2
Tti1
Tti2
Ttk
Ttl
Ttll10
Ttll12
Ttll13p
Ttll3
Ttll4
Ttll5
Ttll6
Ttll7
Ttll8
Ttll9
Ttn
Ttn-as1
Ttpal
Ttr
Ttty11
Ttyh1
Ttyh2
Ttyh3
Tub
Tuba1a
Tuba1b
Tuba1c
Tuba4a
Tuba4b
Tuba8
Tubb
Tubb2b
Tubb2bp1
Tubb3
Tubb4b
Tubb4bp7
Tubb6
Tubb8p1
Tubb8p7
Tubbp2
Tubbp5
Tubbp8
Tubbp9
Tubd1
Tube1
Tubg1
Tubg1p
Tubg2
Tubgcp2
Tubgcp4
Tubgcp5
Tuft1
Tug1
Tulp1
Tulp2
Tulp3
Tulp4
Tusc2
Tusc3
Tusc8
Tut1
Tut7
Tvp23a
Tvp23b
Tvp23bp2
Tvp23c
Tvp23c-cdrt4
Twf1
Twist1
Twist2
Twnk
Twsg1
Txk
Txlna
Txlng
Txlngy
Txn
Txn2
Txndc11
Txndc12
Txndc15
Txndc16
Txndc17
Txndc2
Txndc8
Txndc9
Txnip
Txnl1
Txnl4b
Txnp1
Txnp5
Txnrd1
Txnrd2
Txnrd3
Tyk2
Tymp
Tyms
Tymsos
Tymsp1
Tyr
Tyro3
Tyrobp
Tyrp1
Tyw1
Tyw3
Tyw5
U2af1l4
U2af2
U2surp
U47924.1
U47924.2
U51244.1
U52111.1
U52112.1
U62317.1
U62631.1
U73166.1
U73169.1
U73479.1
U82695.1
U91328.1
Uap1
Uap1l1
Uba1
Uba2
Uba3
Uba5
Uba52
Uba52p5
Uba6
Uba6-as1
Uba7
Ubac1
Ubac2
Ubald2
Ubap1
Ubap2
Ubap2l
Ubash3b
Ubb
Ubbp1
Ubbp4
Ubc
Ubd
Ube2a
Ube2b
Ube2c
Ube2cp1
Ube2cp3
Ube2d1
Ube2d2
Ube2d3-as1
Ube2d3p3
Ube2d4
Ube2e1
Ube2e2
Ube2e2-as1
Ube2e3
Ube2f
Ube2fp1
Ube2f-scly
Ube2g1
Ube2g2
Ube2h
Ube2i
Ube2k
Ube2l3
Ube2l5
Ube2l6
Ube2m
Ube2o
Ube2q2
Ube2q2l
Ube2q2p2
Ube2q2p6
Ube2r2-as1
Ube2s
Ube2v1
Ube2v1p15
Ube2v1p4
Ube2v1p5
Ube2v1p6
Ube2v1p8
Ube2v2
Ube2v2p4
Ube2w
Ube2z
Ube3a
Ube3b
Ube3c
Ube4a
Ube4b
Ubfd1
Ubiad1
Ubl4a
Ubl5
Ubl7-as1
Ubn1
Ubn2
Ubox5
Ubqln2
Ubr1
Ubr2
Ubr3
Ubr4
Ubr5
Ubr5-as1
Ubr7
Ubtf
Ubxn1
Ubxn10-as1
Ubxn11
Ubxn2a
Ubxn2b
Ubxn4
Ubxn7
Ubxn7-as1
Ubxn8
Uca1
Uchl1
Uchl3
Uchl5
Uck2
Ucma
Ucn
Ucp2
Ucp3
Ufc1
Ufd1
Ufl1
Ufm1
Ufsp2
Ugcg
Ugdh
Ugdh-as1
Uggt1
Ugp2
Ugt1a1
Ugt1a12p
Ugt1a2p
Ugt1a3
Ugt1a5
Ugt1a6
Ugt1a7
Ugt2b10
Ugt2b24p
Ugt2b25p
Ugt2b26p
Ugt2b28
Ugt2b4
Ugt2b7
Ugt3a2
Ugt8
Uhmk1
Uhrf1
Uhrf1bp1
Uhrf2
Uhrf2p1
Ulk2
Ulk3
Ulk4
Umad1
Umlilo
Umodl1
Umodl1-as1
Umps
Unc119
Unc119b
Unc13a
Unc13b
Unc13c
Unc13d
Unc45a
Unc50
Unc5a
Unc5b
Unc5b-as1
Unc5cl
Unc5d
Unc79
Unc80
Unc93b1
Unc93b3
Ung
Unk
Unkl
Uox
Upb1
Upf1
Upf3a
Upf3b
Upk1a
Upk1a-as1
Upk1b
Upk2
Upk3a
Upk3b
Upk3bp1
Upp1
Upp2
Upp2-it1
Uprt
Uqcc1
Uqcc2
Uqcc3
Uqcr10
Uqcrbp2
Uqcrc1
Uqcrc2
Uqcrh
Uqcrq
Urb1
Urb1-as1
Uri1
Urm1
Urod
Uros
Usb1
Use1
Usf1
Usf2
Ush1g
Ush2a
Ushbp1
Uso1
Usp1
Usp10
Usp11
Usp12
Usp12-as2
Usp13
Usp14
Usp15
Usp16
Usp17l18
Usp17l24
Usp18
Usp2
Usp20
Usp21
Usp22
Usp24
Usp25
Usp27x
Usp2-as1
Usp30
Usp30-as1
Usp31
Usp32
Usp32p1
Usp33
Usp34
Usp35
Usp36
Usp37
Usp38
Usp39
Usp3-as1
Usp4
Usp40
Usp41
Usp42
Usp43
Usp44
Usp45
Usp46-as1
Usp47
Usp48
Usp49
Usp5
Usp53
Usp54
Usp6
Usp7
Usp8
Usp9x
Usp9y
Uspl1
Ust
Utp11
Utp14a
Utp15
Utp20
Utp23
Utp4
Utrn
Uts2r
Uty
Uvrag
Uvrag-dt
Uvssa
Uxs1
Uxt
Uxt-as1
Vac14
Vamp1
Vamp2
Vamp3
Vamp5
Vamp7
Vamp8
Vamp9p
Vangl1
Vapa
Vapb
Vars
Vars2
Vash1
Vash1-as1
Vash2
Vasp
Vat1
Vav1
Vav3
Vav3-as1
Vax2
Vcam1
Vcan
Vcl
Vdac1
Vdac2
Vdac3
Vdac3p1
Vdr
Vegfa
Vegfb
Ventxp2
Ventxp5
Ventxp7
Veph1
Vezt
Vgf
Vgll3
Vgll4
Vhl
Vil1
Vill
Vim
Vim-as1
Vip
Vipas39
Vipr1
Vipr1-as1
Vipr2
Virma
Vit
Vkorc1l1
Vldlr
Vma21
Vmac
Vmp1
Vn1r104p
Vn1r13p
Vn1r69p
Vn1r96p
Vn2r10p
Vn2r17p
Vn2r3p
Vnn2
Vnn3
Vopp1
Vpreb3
Vps11
Vps13a
Vps13b
Vps13d
Vps16
Vps18
Vps25
Vps26a
Vps26b
Vps26c
Vps28
Vps33a
Vps33b
Vps33b-dt
Vps35
Vps35l
Vps36
Vps37a
Vps37b
Vps37d
Vps39
Vps41
Vps45
Vps50
Vps51
Vps52
Vps53
Vps54
Vps8
Vps9d1
Vps9d1-as1
Vrk1
Vrk2
Vrk3
Vrtn
Vsig1
Vsig10
Vsig10l2
Vsig2
Vsig4
Vsig8
Vsir
Vsnl1
Vstm1
Vstm2a
Vstm2l
Vstm5
Vsx1
Vta1
Vta1p1
Vti1a
Vti1bp3
Vtrna1-1
Vtrna1-2
Vtrna1-3
Vtrna2-1
Vtrna2-2p
Vwa1
Vwa2
Vwa3a
Vwa3b
Vwa5a
Vwa5b2
Vwa7
Vwa8
Vwa8-as1
Vwc2l
Vwce
Vwde
Vwf
Wac
Wars
Wars2-as1
Wars2-it1
Warsp1
Was
Wasf2
Wasf3
Wasf3-as1
Wasf4p
Wash2p
Wash3p
Wash8p
Washc2a
Washc2c
Washc3
Washc4
Wbp1
Wbp11p1
Wbp1l
Wbp2
Wbp2nl
Wdfy1
Wdfy2
Wdfy3
Wdfy4
Wdpcp
Wdr1
Wdr11
Wdr11-as1
Wdr13
Wdr17
Wdr18
Wdr19
Wdr20
Wdr24
Wdr25
Wdr26
Wdr27
Wdr3
Wdr31
Wdr33
Wdr34
Wdr35
Wdr36
Wdr37
Wdr38
Wdr41
Wdr43
Wdr44
Wdr45
Wdr45b
Wdr45bp1
Wdr45p1
Wdr46
Wdr48
Wdr49
Wdr5
Wdr53
Wdr54
Wdr55
Wdr59
Wdr6
Wdr61
Wdr62
Wdr63
Wdr64
Wdr66
Wdr7
Wdr70
Wdr72
Wdr74
Wdr75
Wdr76
Wdr77
Wdr81
Wdr82
Wdr82p1
Wdr83
Wdr83os
Wdr86
Wdr86-as1
Wdr90
Wdr92
Wdr93
Wdr97
Wdtc1
Wdyhv1
Wee1
Wee2
Wee2-as1
Wfdc1
Wfdc2
Wfdc21p
Wfdc3
Wfdc9
Wfikkn1
Wfikkn2
Wfs1
Whamm
Whammp2
Whammp3
Whrn
Wipf1
Wipf2
Wipf3
Wipi1
Wipi2
Wiz
Wnk1
Wnk2
Wnk4
Wnt1
Wnt10a
Wnt10b
Wnt11
Wnt16
Wnt2
Wnt2b
Wnt3
Wnt5a
Wnt5a-as1
Wnt5b
Wnt6
Wnt7b
Wrap53
Wrap73
Wrb
Wrb-sh3bgr
Wrnip1
Wsb1
Wsb2
Wscd1
Wscd2
Wt1
Wt1-as
Wtap
Wtapp1
Wtip
Wwc1
Wwc2
Wwc3
Wwox
Wwox-as1
Wwp1
Wwp1p1
Wwp2
Wwtr1
Wwtr1-as1
Xab2
Xaf1
Xbp1
Xbp1p1
Xdh
Xiap
Xirp1
Xirp2
Xirp2-as1
Xkr4
Xkr8
Xkr9
Xpc
Xpnpep1
Xpnpep2
Xpnpep3
Xpo1
Xpo4
Xpo5
Xpo6
Xpo7
Xpot
Xpr1
Xrcc3
Xrcc4
Xrcc5
Xrcc6
Xrn1
Xrra1
Xxylt1
Xxylt1-as1
Xxylt1-as2
Xylb
Xylt1
Xylt2
Yae1
Yaf2
Yap1
Yars
Yars2
Ybey
Ybx1
Ybx1p2
Ybx1p6
Ybx3
Ydjc
Yeats2
Yeats2-as1
Yeats4
Yif1a
Yif1b
Yipf3
Yipf4
Yipf5
Yipf6
Yjefn3
Yju2
Ykt6
Ylpm1
Yod1
Ypel1
Ypel2
Ypel3
Ypel4
Ypel5
Ypel5p1
Ypel5p2
Ypel5p3
Ythdc2
Ythdf1
Ythdf2
Ythdf3
Ythdf3-as1
Ywhab
Ywhabp1
Ywhabp2
Ywhae
Ywhaep7
Ywhah
Ywhaz
Yy1
Z69720.2
Z69890.1
Z73361.1
Z73429.1
Z82188.2
Z82190.2
Z82206.1
Z82210.1
Z82214.1
Z82243.1
Z82244.1
Z82244.2
Z82246.1
Z83844.1
Z83844.2
Z83844.3
Z83847.1
Z84484.1
Z84488.2
Z84492.1
Z84492.2
Z85996.1
Z85996.2
Z92544.1
Z92544.3
Z93022.1
Z93241.1
Z93403.1
Z93930.2
Z93930.3
Z94057.1
Z94160.2
Z94721.2
Z95114.4
Z95115.1
Z97055.2
Z97192.1
Z97198.1
Z97205.1
Z97633.1
Z97634.1
Z97653.1
Z97653.2
Z97986.1
Z97989.1
Z98200.1
Z98257.1
Z98257.2
Z98751.3
Z98752.3
Z98752.4
Z98755.1
Z98883.1
Z98884.1
Z98885.1
Z99129.2
Z99129.3
Z99289.1
Z99289.2
Z99756.1
Z99758.1
Z99774.1
Z99943.1
Z99943.2
Zacn
Zap70
Zar1
Zbbx
Zbed3
Zbed3-as1
Zbed5
Zbed5-as1
Zbed6
Zbed6cl
Zbed9
Zbp1
Zbtb1
Zbtb10
Zbtb11-as1
Zbtb12
Zbtb16
Zbtb18
Zbtb20
Zbtb20-as4
Zbtb20-as5
Zbtb21
Zbtb22
Zbtb25
Zbtb32
Zbtb33
Zbtb34
Zbtb37
Zbtb38
Zbtb40
Zbtb43
Zbtb45
Zbtb46
Zbtb46-as1
Zbtb48
Zbtb49
Zbtb7b
Zbtb8a
Zbtb9
Zc2hc1a
Zc2hc1c
Zc3h10
Zc3h11a
Zc3h12a
Zc3h12c
Zc3h12d
Zc3h13
Zc3h14
Zc3h15
Zc3h18
Zc3h6
Zc3h7a
Zc3h7b
Zc3hav1
Zc3hc1
Zcchc17
Zcchc18
Zcchc2
Zcchc23
Zcchc24
Zcchc3
Zcchc4
Zcchc7
Zcchc8
Zcchc9
Zcwpw1
Zcwpw2
Zdbf2
Zdhhc1
Zdhhc11
Zdhhc13
Zdhhc14
Zdhhc16
Zdhhc17
Zdhhc18
Zdhhc19
Zdhhc2
Zdhhc20
Zdhhc22
Zdhhc23
Zdhhc3
Zdhhc4
Zdhhc4p1
Zdhhc5
Zdhhc7
Zdhhc8
Zdhhc9
Zeb1
Zeb1-as1
Zeb2
Zeb2-as1
Zeb2p1
Zfand2a
Zfand2b
Zfand3
Zfand5
Zfand6
Zfas1
Zfc3h1
Zfhx2-as1
Zfhx3
Zfhx4
Zfhx4-as1
Zfp1
Zfp2
Zfp28
Zfp30
Zfp36
Zfp36l1
Zfp41
Zfp42
Zfp64
Zfp69
Zfp69b
Zfp90
Zfp91-cntf
Zfpl1
Zfpm1
Zfpm2
Zfpm2-as1
Zfr2
Zfx
Zfx-as1
Zfy
Zfy-as1
Zfyve16
Zfyve19
Zfyve21
Zfyve27
Zfyve28
Zfyve9
Zg16b
Zglp1
Zgpat
Zgrf1
Zhx1
Zhx3
Zic1
Zic2
Zic3
Zic4
Zic5
Zik1
Zkscan1
Zkscan2-dt
Zkscan3
Zkscan5
Zkscan7
Zkscan7-as1
Zkscan8
Zmat2
Zmat3
Zmat4
Zmat5
Zmiz1
Zmiz2
Zmpste24
Zmym1
Zmym2
Zmym4
Zmym6
Zmynd10
Zmynd10-as1
Zmynd11
Zmynd15
Znf10
Znf100
Znf101
Znf106
Znf107
Znf114
Znf123p
Znf124
Znf131
Znf133
Znf134
Znf135
Znf136
Znf138
Znf140
Znf141
Znf142
Znf143
Znf146
Znf148
Znf155
Znf169
Znf17
Znf174
Znf175
Znf177
Znf18
Znf180
Znf181
Znf185
Znf189
Znf19
Znf192p1
Znf195
Znf197
Znf2
Znf20
Znf200
Znf205
Znf207
Znf211
Znf212
Znf213
Znf213-as1
Znf215
Znf217
Znf219
Znf222
Znf224
Znf225
Znf226
Znf227
Znf230
Znf233
Znf234
Znf236
Znf25
Znf250
Znf252p
Znf252p-as1
Znf253
Znf254
Znf257
Znf259p1
Znf25-dt
Znf26
Znf263
Znf264
Znf267
Znf268
Znf271p
Znf273
Znf274
Znf275
Znf276
Znf277
Znf280d
Znf281
Znf282
Znf283
Znf285
Znf286a
Znf292
Znf295-as1
Znf296
Znf29p
Znf30
Znf302
Znf304
Znf30-as1
Znf316
Znf317
Znf318
Znf319
Znf32
Znf324
Znf324b
Znf326
Znf32-as1
Znf32-as2
Znf32-as3
Znf330
Znf331
Znf333
Znf337-as1
Znf33a
Znf341
Znf345
Znf346
Znf35
Znf350
Znf354b
Znf354c
Znf358
Znf362
Znf365
Znf37a
Znf382
Znf383
Znf384
Znf385a
Znf385b
Znf385c
Znf385d
Znf391
Znf394
Znf395
Znf397
Znf398
Znf407
Znf408
Znf410
Znf414
Znf419
Znf420
Znf426-dt
Znf429
Znf430
Znf431
Znf432
Znf433-as1
Znf436-as1
Znf438
Znf439
Znf44
Znf440
Znf441
Znf444
Znf444p1
Znf445
Znf446
Znf449
Znf451
Znf451-as1
Znf454
Znf460
Znf462
Znf470
Znf471
Znf473
Znf474
Znf48
Znf480
Znf483
Znf485
Znf486
Znf487
Znf490
Znf491
Znf493
Znf501
Znf502
Znf503-as1
Znf503-as2
Znf507
Znf511
Znf511-prap1
Znf512
Znf513
Znf517
Znf518a
Znf524
Znf525
Znf526
Znf527
Znf528
Znf529
Znf529-as1
Znf530
Znf532
Znf534
Znf536
Znf540
Znf541
Znf542p
Znf544
Znf546
Znf547
Znf548
Znf549
Znf551
Znf552
Znf554
Znf555
Znf557
Znf559
Znf559-znf177
Znf561-as1
Znf562
Znf565
Znf566
Znf567
Znf568
Znf57
Znf570
Znf571-as1
Znf575
Znf576
Znf577
Znf578
Znf579
Znf580
Znf581
Znf582-as1
Znf583
Znf584
Znf586
Znf587
Znf587b
Znf589
Znf593
Znf595
Znf596
Znf598
Znf600
Znf605
Znf606
Znf607
Znf608
Znf609
Znf610
Znf611
Znf613
Znf618
Znf619
Znf619p1
Znf620
Znf621
Znf623
Znf625
Znf625-znf20
Znf627
Znf628
Znf638
Znf639
Znf641
Znf646
Znf649-as1
Znf652
Znf653
Znf654
Znf655
Znf658
Znf66
Znf660
Znf662
Znf664
Znf665
Znf667-as1
Znf672
Znf674-as1
Znf675
Znf678
Znf680
Znf683
Znf684
Znf687
Znf688
Znf689
Znf69
Znf691
Znf696
Znf7
Znf700
Znf701
Znf705a
Znf705e
Znf705g
Znf706
Znf707
Znf709
Znf70p1
Znf71
Znf710
Znf711
Znf713
Znf714
Znf716
Znf717
Znf718
Znf720
Znf725p
Znf726
Znf729
Znf730
Znf736
Znf738
Znf74
Znf740
Znf747
Znf749
Znf75a
Znf76
Znf763
Znf765
Znf766
Znf768
Znf771
Znf772
Znf773
Znf774
Znf776
Znf778
Znf780b
Znf783
Znf784
Znf785
Znf788p
Znf789
Znf79
Znf791
Znf793
Znf805
Znf808
Znf81
Znf813
Znf814
Znf815p
Znf826p
Znf827
Znf83
Znf830
Znf839
Znf84
Znf844
Znf845
Znf846
Znf85
Znf860
Znf862
Znf865
Znf876p
Znf879
Znf880
Znf883
Znf888
Znf90
Znf92
Znf93
Znhit1
Znhit3
Znrd1
Znrd1asp
Znrf1
Znrf2
Znrf2p1
Znrf2p2
Znrf2p3
Znrf3
Zp1
Zp2
Zp3
Zp4
Zpbp2
Zpld1
Zpr1
Zranb2-as1
Zranb2-as2
Zrsr2
Zscan1
Zscan10
Zscan2
Zscan20
Zscan21
Zscan23
Zscan25
Zscan26
Zscan31
Zscan32
Zscan5a
Zscan9
Zswim1
Zswim2
Zswim4
Zswim7
Zswim8
Zswim9
Zwilch
Zxda
Zxdb
Zyg11a
Zyg11b
Zyx
Zzef1
