# Supplementary material for: A Bayesian inference transcription factor activity model for the analysis of single-cell transcriptomes
Source: Genome Res. 2021 Jul;31(7):1296–311. doi: 10.1101/gr.265595.120 (PMC8256867; doi:10.1101/gr.265595.120)
Supplement: Supplemental Material [file supp_gr.265595.120_Supplemental_Code.zip › BITFAM/inst/extdata/human/BRD7]

A1bg-as1
Aacs
Aadacl2-as1
Aadacp1
Aak1
Aar2
Aars
Aasdhppt
Aatbc
Abat
Abca1
Abca17p
Abca7
Abca9
Abcb1
Abcb8
Abcb9
Abcc1
Abcc3
Abcd3
Abcf1
Abcf2
Abcf3
Abcg1
Abcg2
Abhd1
Abhd12
Abhd14a
Abhd14a-acy1
Abhd14b
Abhd17a
Abhd17c
Abhd3
Abhd4
Abhd5
Abi3
Abl2
Ablim3
Abr
Abtb1
Ac000035.1
Ac000068.1
Ac000078.1
Ac000123.2
Ac000362.1
Ac000403.1
Ac002059.3
Ac002064.3
Ac002070.1
Ac002091.1
Ac002310.1
Ac002451.1
Ac002472.3
Ac002486.2
Ac002540.1
Ac003005.1
Ac003092.1
Ac003101.2
Ac003102.1
Ac003669.1
Ac003681.1
Ac003688.2
Ac003991.1
Ac004069.1
Ac004069.2
Ac004221.1
Ac004224.2
Ac004233.1
Ac004233.3
Ac004241.1
Ac004408.2
Ac004448.2
Ac004453.2
Ac004471.2
Ac004477.2
Ac004486.1
Ac004491.1
Ac004522.2
Ac004540.1
Ac004540.2
Ac004551.1
Ac004552.1
Ac004585.2
Ac004637.1
Ac004687.1
Ac004687.2
Ac004702.1
Ac004771.3
Ac004801.6
Ac004812.2
Ac004816.2
Ac004837.2
Ac004846.1
Ac004870.2
Ac004870.3
Ac004890.2
Ac004895.1
Ac004908.1
Ac004908.2
Ac004921.1
Ac004922.1
Ac004943.2
Ac004987.1
Ac004987.2
Ac004990.1
Ac005050.1
Ac005052.1
Ac005162.2
Ac005220.1
Ac005224.4
Ac005234.1
Ac005258.1
Ac005280.1
Ac005280.2
Ac005288.1
Ac005291.1
Ac005304.1
Ac005324.4
Ac005324.5
Ac005332.4
Ac005342.1
Ac005342.2
Ac005351.1
Ac005379.1
Ac005381.1
Ac005412.1
Ac005486.1
Ac005520.2
Ac005559.1
Ac005614.1
Ac005632.2
Ac005674.1
Ac005699.1
Ac005703.3
Ac005740.3
Ac005775.1
Ac005779.2
Ac005785.1
Ac005786.2
Ac005786.4
Ac005821.1
Ac005829.1
Ac005832.4
Ac005856.1
Ac005911.1
Ac005920.1
Ac005920.4
Ac005972.3
Ac006019.1
Ac006022.1
Ac006023.2
Ac006033.1
Ac006042.3
Ac006058.3
Ac006059.1
Ac006059.2
Ac006064.6
Ac006065.3
Ac006077.2
Ac006122.1
Ac006213.1
Ac006237.1
Ac006238.1
Ac006333.1
Ac006333.2
Ac006441.1
Ac006449.2
Ac006449.6
Ac006450.1
Ac006450.2
Ac006460.2
Ac006483.1
Ac006483.2
Ac006486.2
Ac006504.5
Ac006504.7
Ac006942.1
Ac006994.2
Ac007014.1
Ac007032.1
Ac007064.3
Ac007066.1
Ac007106.1
Ac007114.2
Ac007179.2
Ac007192.1
Ac007215.1
Ac007220.1
Ac007250.1
Ac007298.2
Ac007349.1
Ac007364.1
Ac007375.1
Ac007381.1
Ac007389.1
Ac007391.1
Ac007394.1
Ac007405.2
Ac007493.2
Ac007546.2
Ac007546.3
Ac007569.1
Ac007608.3
Ac007611.1
Ac007620.1
Ac007663.1
Ac007686.3
Ac007686.4
Ac007785.1
Ac007786.1
Ac007834.1
Ac007881.2
Ac007906.2
Ac007938.1
Ac007950.1
Ac007952.4
Ac007998.2
Ac007998.3
Ac008014.1
Ac008035.1
Ac008040.1
Ac008040.4
Ac008060.1
Ac008067.1
Ac008073.2
Ac008073.3
Ac008105.1
Ac008105.2
Ac008267.5
Ac008379.1
Ac008438.2
Ac008440.1
Ac008446.1
Ac008494.3
Ac008525.1
Ac008525.2
Ac008543.1
Ac008568.1
Ac008572.1
Ac008581.2
Ac008592.1
Ac008592.4
Ac008608.2
Ac008610.1
Ac008629.1
Ac008641.1
Ac008655.2
Ac008667.2
Ac008667.4
Ac008670.1
Ac008687.4
Ac008687.7
Ac008691.1
Ac008696.2
Ac008734.2
Ac008738.1
Ac008738.2
Ac008738.3
Ac008750.3
Ac008759.2
Ac008781.2
Ac008938.1
Ac008957.1
Ac008966.1
Ac009005.1
Ac009022.1
Ac009041.1
Ac009078.3
Ac009090.2
Ac009090.4
Ac009093.9
Ac009107.2
Ac009126.1
Ac009133.1
Ac009133.5
Ac009145.1
Ac009152.3
Ac009163.6
Ac009171.2
Ac009226.1
Ac009248.1
Ac009271.1
Ac009292.1
Ac009303.4
Ac009396.3
Ac009404.1
Ac009412.1
Ac009487.2
Ac009495.1
Ac009495.3
Ac009502.1
Ac009522.1
Ac009560.1
Ac009686.1
Ac009720.1
Ac009779.2
Ac009779.3
Ac009812.3
Ac009879.2
Ac009879.3
Ac009927.1
Ac009950.1
Ac010148.1
Ac010198.1
Ac010203.2
Ac010210.1
Ac010226.1
Ac010240.3
Ac010247.1
Ac010271.2
Ac010327.2
Ac010336.2
Ac010336.3
Ac010336.5
Ac010409.2
Ac010422.1
Ac010422.8
Ac010503.3
Ac010524.1
Ac010531.6
Ac010547.1
Ac010608.3
Ac010619.2
Ac010642.1
Ac010646.1
Ac010654.1
Ac010655.2
Ac010655.4
Ac010735.1
Ac010746.1
Ac010761.1
Ac010761.3
Ac010761.5
Ac010761.7
Ac010883.1
Ac010894.2
Ac010913.1
Ac010973.1
Ac010980.1
Ac010997.2
Ac010997.4
Ac010997.5
Ac010999.2
Ac011195.2
Ac011239.1
Ac011247.2
Ac011294.1
Ac011374.2
Ac011444.2
Ac011444.3
Ac011446.1
Ac011446.2
Ac011462.1
Ac011468.5
Ac011472.3
Ac011474.1
Ac011479.1
Ac011500.2
Ac011511.2
Ac011529.1
Ac011558.1
Ac011586.1
Ac011603.1
Ac011603.2
Ac011611.6
Ac011625.1
Ac011726.3
Ac011752.1
Ac011773.2
Ac011773.3
Ac011825.3
Ac011893.1
Ac011899.2
Ac012020.1
Ac012044.1
Ac012100.2
Ac012146.1
Ac012158.1
Ac012158.2
Ac012184.2
Ac012186.2
Ac012306.2
Ac012307.1
Ac012313.3
Ac012314.22
Ac012360.1
Ac012368.1
Ac012443.1
Ac012456.2
Ac012462.3
Ac012464.1
Ac012485.1
Ac012485.3
Ac012488.2
Ac012498.1
Ac012507.1
Ac012507.4
Ac012555.1
Ac012629.2
Ac012640.3
Ac012645.1
Ac012645.3
Ac012676.5
Ac013356.4
Ac013394.1
Ac013400.1
Ac013410.1
Ac013451.2
Ac013472.1
Ac013652.1
Ac013717.1
Ac013726.1
Ac013731.1
Ac015468.1
Ac015468.2
Ac015687.1
Ac015712.1
Ac015712.6
Ac015795.1
Ac015802.4
Ac015802.5
Ac015813.4
Ac015813.7
Ac015849.5
Ac015871.5
Ac015909.3
Ac015910.1
Ac015912.3
Ac015982.1
Ac016180.1
Ac016266.1
Ac016292.2
Ac016355.1
Ac016575.1
Ac016576.1
Ac016588.2
Ac016596.1
Ac016708.1
Ac016727.1
Ac016738.1
Ac016745.2
Ac016773.1
Ac016877.3
Ac016949.1
Ac017015.2
Ac017083.1
Ac017100.1
Ac017104.1
Ac018362.1
Ac018362.3
Ac018410.1
Ac018529.3
Ac018552.2
Ac018637.1
Ac018639.1
Ac018695.7
Ac018845.3
Ac018868.2
Ac018892.3
Ac019064.1
Ac019117.2
Ac019205.1
Ac019209.2
Ac019254.1
Ac019254.2
Ac019257.8
Ac019294.2
Ac019294.3
Ac020594.1
Ac020636.1
Ac020636.2
Ac020659.1
Ac020663.4
Ac020743.2
Ac020891.3
Ac020892.1
Ac020899.1
Ac020907.1
Ac020907.4
Ac020909.1
Ac020909.3
Ac020914.4
Ac021028.1
Ac021106.3
Ac021151.1
Ac021171.1
Ac021269.2
Ac021594.1
Ac021594.2
Ac021660.2
Ac022080.3
Ac022098.1
Ac022098.3
Ac022113.2
Ac022167.4
Ac022167.5
Ac022182.1
Ac022196.1
Ac022217.3
Ac022384.1
Ac022400.6
Ac022414.1
Ac022415.1
Ac022424.1
Ac022517.1
Ac022726.2
Ac022730.3
Ac022748.1
Ac022762.2
Ac022784.1
Ac022784.3
Ac022819.1
Ac022916.3
Ac022973.2
Ac023050.1
Ac023128.1
Ac023157.2
Ac023389.1
Ac023509.1
Ac023509.3
Ac023590.1
Ac023632.2
Ac023794.3
Ac023866.1
Ac023906.1
Ac023906.4
Ac023946.1
Ac024243.1
Ac024257.3
Ac024267.4
Ac024267.6
Ac024270.4
Ac024451.2
Ac024475.1
Ac024559.2
Ac024909.1
Ac024940.1
Ac024941.2
Ac025031.1
Ac025031.4
Ac025034.2
Ac025048.4
Ac025162.2
Ac025164.1
Ac025165.1
Ac025165.2
Ac025165.3
Ac025171.3
Ac025257.1
Ac025262.1
Ac025279.1
Ac025437.3
Ac025442.1
Ac025465.2
Ac025580.1
Ac025822.2
Ac025887.2
Ac025947.1
Ac026100.1
Ac026124.2
Ac026254.2
Ac026304.1
Ac026310.2
Ac026310.3
Ac026353.1
Ac026362.1
Ac026401.2
Ac026402.1
Ac026458.2
Ac026461.1
Ac026470.1
Ac026470.3
Ac026471.2
Ac026691.1
Ac026770.1
Ac026785.1
Ac026803.2
Ac026954.1
Ac027031.2
Ac027097.1
Ac027117.2
Ac027176.2
Ac027243.1
Ac027279.1
Ac027281.1
Ac027575.2
Ac027644.1
Ac027644.4
Ac027682.5
Ac027702.1
Ac027763.1
Ac034102.6
Ac034102.7
Ac034199.1
Ac034236.3
Ac036214.1
Ac037459.4
Ac040169.1
Ac044798.1
Ac044802.2
Ac046130.1
Ac046158.1
Ac046185.3
Ac048337.1
Ac048341.1
Ac048341.2
Ac048344.4
Ac048383.1
Ac051619.10
Ac053503.2
Ac053503.3
Ac053513.1
Ac053527.1
Ac055876.1
Ac055876.3
Ac060766.3
Ac060780.2
Ac061709.3
Ac061992.1
Ac061999.1
Ac063952.1
Ac063960.2
Ac064801.1
Ac064805.1
Ac064805.2
Ac066612.2
Ac067751.1
Ac067817.1
Ac067930.1
Ac067930.4
Ac067930.5
Ac067945.3
Ac068050.1
Ac068075.1
Ac068205.2
Ac068234.1
Ac068234.3
Ac068287.1
Ac068413.1
Ac068418.1
Ac068491.4
Ac068669.1
Ac068790.8
Ac068946.1
Ac068987.3
Ac069209.1
Ac069213.1
Ac069257.3
Ac069304.2
Ac069368.1
Ac069503.3
Ac072062.1
Ac073046.2
Ac073072.1
Ac073107.1
Ac073111.2
Ac073111.5
Ac073210.2
Ac073310.1
Ac073314.1
Ac073320.1
Ac073332.1
Ac073342.3
Ac073346.1
Ac073464.1
Ac073508.3
Ac073585.1
Ac073592.6
Ac073592.8
Ac073611.1
Ac073611.2
Ac073621.1
Ac073842.1
Ac073857.1
Ac073862.2
Ac073869.1
Ac073916.1
Ac073957.1
Ac074134.1
Ac074143.1
Ac074194.2
Ac074338.1
Ac074366.1
Ac078883.2
Ac078909.1
Ac078942.1
Ac079200.1
Ac079209.1
Ac079296.1
Ac079305.1
Ac079313.2
Ac079322.1
Ac079336.5
Ac079336.7
Ac079341.2
Ac079416.3
Ac079600.3
Ac079741.1
Ac079753.1
Ac079807.1
Ac079907.1
Ac080038.1
Ac080038.2
Ac080038.3
Ac080078.2
Ac080080.1
Ac080112.1
Ac080129.1
Ac083843.2
Ac083855.1
Ac083867.1
Ac083880.1
Ac083949.1
Ac084018.2
Ac084082.1
Ac084262.1
Ac084262.2
Ac084754.1
Ac084871.2
Ac084876.2
Ac087164.1
Ac087269.1
Ac087273.2
Ac087289.3
Ac087294.1
Ac087385.3
Ac087392.1
Ac087439.2
Ac087477.2
Ac087491.1
Ac087500.1
Ac087612.1
Ac087623.2
Ac087645.2
Ac087672.2
Ac087752.3
Ac090114.3
Ac090152.1
Ac090164.3
Ac090281.1
Ac090286.1
Ac090360.1
Ac090506.1
Ac090517.1
Ac090616.1
Ac090617.1
Ac090617.4
Ac090617.7
Ac090699.1
Ac090772.2
Ac090825.1
Ac090826.2
Ac090948.2
Ac091045.1
Ac091057.6
Ac091060.1
Ac091167.2
Ac091167.7
Ac091182.1
Ac091212.1
Ac091551.1
Ac091563.1
Ac091588.2
Ac091691.1
Ac091814.1
Ac091917.1
Ac091973.1
Ac091979.2
Ac092045.1
Ac092053.1
Ac092053.3
Ac092068.1
Ac092069.1
Ac092070.2
Ac092115.1
Ac092115.3
Ac092117.1
Ac092117.2
Ac092118.1
Ac092119.3
Ac092135.3
Ac092143.1
Ac092143.2
Ac092171.5
Ac092198.1
Ac092335.1
Ac092378.2
Ac092384.3
Ac092468.1
Ac092570.1
Ac092570.3
Ac092646.2
Ac092667.1
Ac092675.2
Ac092687.2
Ac092718.1
Ac092720.1
Ac092723.5
Ac092809.4
Ac092814.1
Ac092821.3
Ac092849.1
Ac092868.1
Ac092868.3
Ac092902.4
Ac092902.5
Ac092944.1
Ac092958.4
Ac092960.1
Ac093010.2
Ac093151.3
Ac093152.1
Ac093154.1
Ac093157.1
Ac093277.1
Ac093278.1
Ac093323.1
Ac093323.3
Ac093325.1
Ac093423.3
Ac093503.1
Ac093510.1
Ac093512.2
Ac093525.8
Ac093663.2
Ac093673.2
Ac093677.1
Ac093734.1
Ac093752.1
Ac093752.2
Ac093895.1
Ac093899.2
Ac093904.1
Ac095057.2
Ac096536.2
Ac096540.1
Ac096632.1
Ac096649.1
Ac096677.1
Ac096733.1
Ac096733.2
Ac096734.2
Ac096887.1
Ac096887.2
Ac097105.1
Ac097381.1
Ac097460.1
Ac097462.1
Ac097493.4
Ac097634.3
Ac098582.1
Ac098614.3
Ac098650.1
Ac098820.1
Ac098829.1
Ac098850.2
Ac098868.1
Ac099062.1
Ac099329.1
Ac099343.3
Ac099489.1
Ac099518.1
Ac099518.3
Ac099521.1
Ac099521.2
Ac099524.1
Ac099535.1
Ac099670.3
Ac099677.5
Ac099681.2
Ac099687.1
Ac099778.1
Ac099782.2
Ac099795.1
Ac099811.3
Ac100775.1
Ac100786.1
Ac100793.2
Ac100793.4
Ac100803.1
Ac100812.1
Ac100830.2
Ac100835.2
Ac100843.2
Ac100847.1
Ac100849.1
Ac100871.1
Ac102953.1
Ac103591.3
Ac103702.2
Ac103706.1
Ac103719.1
Ac103739.1
Ac103810.3
Ac103855.1
Ac103858.1
Ac103923.1
Ac104024.2
Ac104046.1
Ac104051.2
Ac104078.1
Ac104078.2
Ac104109.2
Ac104123.1
Ac104229.1
Ac104260.3
Ac104332.2
Ac104365.1
Ac104417.1
Ac104446.1
Ac104457.1
Ac104506.1
Ac104532.1
Ac104561.1
Ac104564.1
Ac104564.4
Ac104581.4
Ac104590.1
Ac104662.2
Ac104695.1
Ac104695.4
Ac104699.1
Ac104758.5
Ac104958.2
Ac104971.1
Ac104997.1
Ac105081.1
Ac105105.1
Ac105265.2
Ac105339.1
Ac105343.1
Ac105402.1
Ac105402.3
Ac106028.2
Ac106028.5
Ac106038.1
Ac106745.1
Ac106782.5
Ac106874.1
Ac106897.1
Ac107016.1
Ac107029.1
Ac107294.3
Ac107398.1
Ac107398.4
Ac107952.2
Ac107959.1
Ac107959.2
Ac107959.4
Ac107959.5
Ac107982.2
Ac108047.1
Ac108134.3
Ac108134.4
Ac108451.2
Ac108471.1
Ac108471.2
Ac108693.2
Ac108738.1
Ac109466.1
Ac109587.1
Ac110058.1
Ac110079.1
Ac110285.6
Ac110285.7
Ac110749.1
Ac110769.2
Ac110769.3
Ac110772.1
Ac112219.2
Ac112225.1
Ac112242.1
Ac112243.1
Ac112484.3
Ac112487.2
Ac112504.2
Ac112719.1
Ac113143.2
Ac113189.3
Ac113192.5
Ac113194.1
Ac113382.1
Ac113383.1
Ac113430.1
Ac114490.2
Ac114730.1
Ac114776.1
Ac114781.2
Ac114956.3
Ac115283.1
Ac115676.1
Ac115989.1
Ac116021.1
Ac116353.1
Ac116366.3
Ac116407.2
Ac116914.2
Ac117500.5
Ac118553.2
Ac118755.1
Ac119396.1
Ac119403.2
Ac119673.1
Ac120057.2
Ac120057.3
Ac120114.1
Ac120114.4
Ac120193.1
Ac122688.2
Ac122713.1
Ac122714.2
Ac122718.2
Ac123768.2
Ac123768.3
Ac123786.2
Ac124016.1
Ac124017.1
Ac124067.1
Ac124068.2
Ac124242.1
Ac124248.1
Ac124276.1
Ac124283.5
Ac124319.1
Ac125257.1
Ac125494.1
Ac125611.3
Ac125616.1
Ac126544.1
Ac126544.2
Ac126564.1
Ac126614.1
Ac126696.1
Ac126755.3
Ac126763.1
Ac127024.2
Ac127029.3
Ac127459.1
Ac127459.3
Ac127496.6
Ac128709.3
Ac128714.1
Ac129492.1
Ac129492.3
Ac129507.1
Ac129807.1
Ac130343.1
Ac130469.1
Ac131009.4
Ac131097.4
Ac131159.1
Ac131238.1
Ac132872.1
Ac132872.2
Ac133065.1
Ac133552.1
Ac133637.1
Ac133961.1
Ac134043.1
Ac135050.5
Ac135178.3
Ac135586.2
Ac135983.2
Ac136475.2
Ac136475.5
Ac136601.1
Ac136632.2
Ac137630.3
Ac137695.2
Ac137767.1
Ac138150.1
Ac138207.4
Ac138207.8
Ac138207.9
Ac138409.1
Ac138474.1
Ac138649.1
Ac138649.4
Ac138696.2
Ac138811.1
Ac139149.1
Ac139256.1
Ac139495.1
Ac139783.2
Ac139887.2
Ac144522.1
Ac145207.7
Ac145207.8
Ac145207.9
Ac145285.2
Ac145422.1
Ac147651.1
Ac156455.1
Ac190387.1
Ac211433.3
Ac211476.2
Ac231657.1
Ac233702.5
Ac233702.8
Ac233992.3
Ac234582.1
Ac234582.2
Ac234771.2
Ac234772.2
Ac234917.1
Ac239798.3
Ac239868.1
Ac241377.3
Ac241585.2
Ac242426.2
Ac242842.1
Ac242842.2
Ac243547.1
Ac243547.2
Ac243654.1
Ac243772.2
Ac243829.1
Ac243962.1
Ac243965.1
Ac243967.1
Ac244021.1
Ac244035.1
Ac244090.3
Ac244157.1
Ac244230.2
Ac244452.1
Ac244453.2
Ac244517.2
Ac245014.3
Ac245033.2
Ac245036.4
Ac245047.6
Ac245052.2
Ac245100.8
Ac245100.9
Ac245140.1
Ac245140.3
Ac245452.1
Ac245517.3
Ac245884.4
Ac245884.8
Ac246793.1
Ac246817.1
Ac254633.1
Acaca
Acad10
Acad8
Acad9
Acadm
Acads
Acadsb
Acadvl
Acap3
Acat1
Acat2
Acbd4
Accs
Ace
Acer3
Ache
Ackr2
Ackr4
Aco1
Acot11
Acot13
Acox1
Acox2
Acoxl
Acp1
Acp5
Acpp
Acsbg1
Acsf2
Acsf3
Acsl3
Acsl5
Acsm3
Acss2
Acta1
Acta2
Acta2-as1
Actl7a
Actn1-as1
Actn3
Actr1a
Actr3b
Actr3c
Actr6
Acvr1b
Acvr2b
Acy1
Acyp1
Acyp2
Ad000864.2
Adam10
Adam11
Adam15
Adam22
Adam28
Adam29
Adam6
Adamdec1
Adamts10
Adamts14
Adamts17
Adamts18
Adamts4
Adamts7p4
Adamtsl4
Adamtsl4-as1
Adamtsl5
Adap2
Adck1
Adck2
Adck5
Adcy5
Adcy7
Adcy9
Adcyap1
Add1
Add3
Adgra2
Adgrb1
Adgrb3
Adgrd1
Adgre1
Adgre5
Adgrg3
Adgrg5
Adgrl1
Adgrl2
Adgrl3
Adi1p1
Adirf
Adm
Adnp2
Adnp-as1
Adora2a
Adora2a-as1
Adprh
Adprm
Adra1b
Adra1d
Adrb1
Adrb2
Adrm1
Adsl
Adssl1
Adtrp
Aen
Af111169.3
Af127577.5
Af127936.2
Af129408.1
Af212831.1
Af228730.5
Af233439.1
Af233439.2
Af241726.2
Af274858.1
Afap1
Afdn
Aff1
Aff2
Afg3l2
Aftph
Agap1
Agbl3
Agbl4
Agbl5
Agfg1
Agfg2
Agk
Agl
Agpat3
Agpat5
Agps
Agrn
Agxt
Ahcyl1
Ahcyl2
Ahdc1
Ahrr
Ahsa1
Aif1
Aig1
Aig1p1
Aimp2
Aire
Aj006995.1
Aj011932.1
Ak1
Ak4
Ak5
Akap1
Akap12
Akap13
Akap2
Akap5
Akap7
Akap8
Akap8l
Akap9
Akr1a1
Akr1d1
Akt3
Al008726.1
Al009183.1
Al021068.1
Al021155.2
Al021391.1
Al021407.2
Al021578.1
Al021997.3
Al022069.1
Al022237.1
Al022238.2
Al022238.4
Al022312.1
Al022316.1
Al022326.1
Al023581.2
Al023806.1
Al023806.2
Al024498.2
Al024507.2
Al024508.2
Al031055.1
Al031282.1
Al031587.4
Al031658.2
Al031666.2
Al031777.2
Al031848.2
Al031864.1
Al033381.2
Al033527.4
Al033527.5
Al033528.1
Al034374.1
Al034397.2
Al034397.3
Al034417.1
Al034417.2
Al034548.1
Al035078.4
Al035252.3
Al035398.1
Al035407.2
Al035420.2
Al035696.2
Al049697.1
Al049749.1
Al049796.1
Al049830.3
Al049833.3
Al049840.6
Al049870.3
Al050344.1
Al078587.1
Al078590.3
Al078644.2
Al080276.2
Al080285.1
Al096800.1
Al109755.1
Al109767.1
Al109838.1
Al109914.1
Al109917.1
Al109920.1
Al109924.5
Al109936.2
Al110118.2
Al117335.1
Al117348.2
Al117378.2
Al117382.2
Al118508.2
Al118558.3
Al121601.2
Al121655.1
Al121758.1
Al121760.1
Al121772.1
Al121820.1
Al121899.1
Al121906.1
Al121936.1
Al121972.1
Al121983.1
Al121983.2
Al121985.1
Al121992.2
Al121992.3
Al122018.1
Al122023.1
Al132639.2
Al132655.1
Al132765.1
Al132780.1
Al132801.1
Al133215.2
Al133330.1
Al133338.1
Al133351.1
Al133371.1
Al133371.2
Al133380.1
Al133396.2
Al133445.2
Al133465.1
Al133466.1
Al133467.1
Al133480.1
Al133485.2
Al133516.1
Al133551.1
Al135744.1
Al135818.1
Al135901.1
Al135999.1
Al136084.2
Al136141.1
Al136301.1
Al136309.1
Al136309.2
Al136380.1
Al136967.1
Al137003.1
Al137005.2
Al137058.1
Al137060.1
Al137077.2
Al137222.1
Al137782.1
Al137802.2
Al137802.3
Al137856.1
Al138720.1
Al138828.1
Al138831.1
Al138831.2
Al138881.1
Al138885.3
Al138885.4
Al138916.1
Al138966.2
Al138976.2
Al139005.1
Al139008.2
Al139039.3
Al139042.1
Al139082.1
Al139095.3
Al139125.1
Al139161.2
Al139184.1
Al139193.1
Al139246.5
Al139300.1
Al139317.4
Al139339.1
Al139353.2
Al139383.1
Al139385.1
Al139412.1
Al139415.2
Al157371.2
Al157400.1
Al157400.2
Al157400.5
Al157402.2
Al157414.3
Al157762.1
Al157823.2
Al157838.1
Al157935.2
Al157937.1
Al158151.1
Al158151.3
Al158151.4
Al158209.1
Al158211.5
Al158800.1
Al159166.1
Al159174.1
Al160171.1
Al160270.1
Al160272.1
Al160272.2
Al160281.1
Al160408.1
Al161449.2
Al161658.1
Al161668.1
Al161729.2
Al161729.3
Al161740.1
Al161893.1
Al162171.1
Al162231.1
Al162231.2
Al162377.1
Al162385.2
Al162419.1
Al162425.1
Al162431.4
Al162574.3
Al162724.1
Al162727.1
Al163195.3
Al353135.1
Al353147.1
Al353596.1
Al353597.3
Al353621.2
Al353622.2
Al353626.3
Al353648.1
Al353708.1
Al353764.1
Al353795.2
Al353803.1
Al353807.2
Al354707.1
Al354707.2
Al354726.1
Al354733.1
Al354761.1
Al354766.2
Al354824.1
Al354872.1
Al354892.1
Al354892.2
Al354928.1
Al355001.2
Al355075.1
Al355075.4
Al355076.1
Al355297.2
Al355301.1
Al355303.1
Al355306.2
Al355482.2
Al355490.1
Al355490.2
Al355798.1
Al355810.1
Al355916.1
Al355922.1
Al355987.5
Al355990.1
Al356055.1
Al356234.1
Al356273.3
Al356275.1
Al356309.3
Al356320.1
Al356417.1
Al356583.1
Al356867.1
Al357054.2
Al357078.3
Al357079.2
Al357140.4
Al357143.1
Al357315.2
Al357632.1
Al357874.1
Al357874.2
Al358075.4
Al358113.1
Al358393.1
Al358472.2
Al358472.7
Al358473.1
Al358852.1
Al358976.1
Al359091.5
Al359182.1
Al359265.3
Al359397.1
Al359508.1
Al359547.1
Al359551.1
Al359555.1
Al359636.2
Al359644.1
Al359692.1
Al359711.2
Al359762.1
Al359853.1
Al359921.2
Al359979.1
Al360012.1
Al360182.2
Al360294.1
Al365204.1
Al365205.1
Al365205.2
Al365217.1
Al365295.1
Al365356.2
Al390036.1
Al390198.1
Al390240.1
Al390719.1
Al390728.5
Al390862.1
Al390955.2
Al391069.3
Al391095.1
Al391152.1
Al391244.2
Al391261.1
Al391262.1
Al391335.1
Al391650.1
Al391730.1
Al391832.1
Al391832.2
Al391832.3
Al391839.1
Al391839.2
Al391863.1
Al392024.1
Al392172.1
Al441992.1
Al442067.1
Al442128.2
Al442638.1
Al445307.1
Al445471.2
Al445483.1
Al445928.2
Al449043.1
Al450163.1
Al450226.1
Al450309.1
Al450322.2
Al450326.1
Al450344.1
Al450344.3
Al450992.1
Al450998.2
Al451007.2
Al451042.2
Al451065.1
Al451074.1
Al451085.1
Al451085.2
Al451123.1
Al451165.2
Al512353.1
Al512422.1
Al512598.1
Al512599.1
Al512625.1
Al512631.2
Al512662.1
Al512662.2
Al512770.1
Al513008.1
Al513122.2
Al513128.2
Al513217.1
Al513327.2
Al513523.1
Al513523.3
Al513533.1
Al583722.4
Al583859.2
Al589935.1
Al589935.2
Al590068.3
Al590084.1
Al590103.1
Al590385.1
Al590438.1
Al590440.2
Al590560.2
Al590617.2
Al590632.1
Al590644.3
Al590666.4
Al590708.1
Al590867.1
Al591167.1
Al591222.1
Al591419.1
Al591485.1
Al591518.1
Al591686.2
Al591806.1
Al591848.2
Al591926.6
Al592295.1
Al592437.2
Al592494.2
Al596094.1
Al596257.1
Al596275.2
Al596442.1
Al603766.1
Al603832.2
Al606517.2
Al606807.1
Al627171.1
Al627171.2
Al627422.1
Al627422.2
Al645924.1
Al645941.1
Al645941.2
Al662791.2
Al662884.1
Al663070.1
Al663074.1
Al663109.1
Al669970.2
Al670729.1
Al671762.1
Al671883.2
Al671883.3
Al672291.1
Al691442.1
Al691449.1
Al713965.1
Al731559.1
Al731563.3
Al731569.1
Al731577.2
Al732292.2
Al732314.6
Al807752.6
Al807752.7
Al807776.1
Al845472.1
Al928654.1
Al928654.3
Al929472.2
Alas1
Aldh1a1
Aldh1a2
Aldh1a3
Aldh1b1
Aldh1l1
Aldh3a1
Aldh3a2
Aldh3b1
Aldh5a1
Aldh7a1
Aldoa
Alg10
Alg10b
Alg13
Alg1l13p
Alg1l15p
Alg1l2
Alg1l9p
Alg3
Alg8
Alkbh3
Alkbh6
Alms1
Alox5ap
Aloxe3
Alpk1
Alpk2
Alx3
Amd1
Amdhd1
Ammecr1
Amn1
Amotl1
Ampd2
Ampd3
Amy2b
Amz2
Amz2p1
Anapc1
Anapc11
Anapc4
Angel1
Angptl4
Ank1
Ank2
Ank3
Ankar
Ankef1
Ankfy1
Ankhd1
Ankhd1-eif4ebp3
Ankrd1
Ankrd13a
Ankrd13b
Ankrd13d
Ankrd18b
Ankrd2
Ankrd20a4
Ankrd20a7p
Ankrd24
Ankrd28
Ankrd33b-as1
Ankrd34a
Ankrd36
Ankrd37
Ankrd40cl
Ankrd42
Ankrd44
Ankrd6
Ankrd63
Anks1b
Ankub1
Ankzf1
Ano10
Ano9
Anp32b
Antxr2
Antxrl
Anxa1
Anxa13
Anxa2
Anxa2p2
Anxa2r
Anxa4
Anxa6
Anxa8l1
Aox3p
Ap000229.1
Ap000238.1
Ap000295.1
Ap000356.4
Ap000431.1
Ap000442.1
Ap000442.2
Ap000462.3
Ap000646.1
Ap000688.4
Ap000695.1
Ap000704.1
Ap000753.1
Ap000769.2
Ap000787.1
Ap000808.1
Ap000866.1
Ap000866.2
Ap000867.4
Ap000894.2
Ap000916.1
Ap000943.3
Ap000943.4
Ap000977.1
Ap001099.1
Ap001160.4
Ap001180.3
Ap001189.5
Ap001208.2
Ap001269.4
Ap001273.2
Ap001347.1
Ap001362.2
Ap001453.1
Ap001462.1
Ap001468.1
Ap001496.1
Ap001542.1
Ap001542.2
Ap001596.1
Ap001646.3
Ap001767.3
Ap001816.1
Ap001830.1
Ap001885.1
Ap001931.1
Ap001981.1
Ap002008.2
Ap002364.1
Ap002373.1
Ap002380.1
Ap002387.2
Ap002495.2
Ap002505.2
Ap002761.1
Ap002761.3
Ap002762.1
Ap002784.1
Ap002833.1
Ap002833.2
Ap002851.1
Ap002884.1
Ap002884.2
Ap002884.3
Ap002892.2
Ap002957.1
Ap002981.1
Ap002986.1
Ap002992.1
Ap003065.1
Ap003068.1
Ap003068.4
Ap003097.1
Ap003108.2
Ap003119.3
Ap003174.2
Ap003357.1
Ap003385.1
Ap003390.1
Ap003392.13
Ap003419.3
Ap003471.1
Ap003500.1
Ap003501.2
Ap003680.1
Ap003721.4
Ap004289.2
Ap005059.2
Ap005264.4
Ap005264.5
Ap006193.1
Ap006248.2
Ap006248.5
Ap006621.1
Ap006621.3
Ap006621.5
Ap1g2
Ap1m2
Ap1s1
Ap2a1
Ap2a2
Ap2b1
Ap2m1
Ap3b1
Ap3m2
Ap3s1
Ap4e1
Ap4m1
Ap4s1
Ap5s1
Apaf1
Apbb1ip
Apbb3
Apc
Apc2
Apela
Aph1a
Aph1b
Api5
Aplf
Aplp2
Apoa1-as
Apobec2
Apobec3a
Apobec3b
Apobec3d
Apobec3g
Apoc1
Apoc1p1
Apoc2
Apod
Apol1
Apol4
Apold1
Apoo
Apopt1
Aptr
Ar
Arap3
Areg
Arf1
Arf3
Arf5
Arfgap2
Arfip1
Arfip2
Arhgap1
Arhgap10
Arhgap11a
Arhgap11b
Arhgap15
Arhgap19
Arhgap21
Arhgap24
Arhgap25
Arhgap26
Arhgap27
Arhgap30
Arhgap31
Arhgap33
Arhgap39
Arhgap40
Arhgap42
Arhgap44
Arhgap45
Arhgef1
Arhgef10
Arhgef17
Arhgef18
Arhgef2
Arhgef25
Arhgef39
Arhgef7
Arid1a
Arid1b
Arid2
Arid3a
Arid3b
Arid4a
Arid5a
Arid5b
Arih2
Arl11
Arl14ep
Arl14epl
Arl2
Arl2-snx15
Arl4ap4
Arl5c
Arl6
Arl6ip5
Arl6ip6
Arl8a
Armc2
Armc2-as1
Armc5
Armc7
Armc8
Armcx4
Armh1
Armt1
Arntl2
Arpc1a
Arpc1b
Arpc3p2
Arpc4
Arpc4-ttll3
Arpc5l
Arpin
Arpp21
Arrdc2
Arsa
Arsb
Arse
Arsg
Arsk
Art3
Artn
Asap1
Asap2
Asb1
Asb16
Asb2
Asb7
Ascc2
Asdurf
Asf1b
Ash1l-as1
Ash2l
Asic1
Asic3
Asl
Asns
Asnsd1
Asph
Asphd1
Aspscr1
Asrgl1
Ass1
Asxl1
Asxl2
Asxl3
Atad3a
Atad5
Ate1
Atf3
Atf5
Atf7ip
Atf7ip2
Atg10
Atg12
Atg13
Atg16l2
Atg3
Atg4b
Atg4c
Atg4d
Atg5
Atg7
Atg9b
Atm
Atmin
Atn1
Atoh8
Atp10a
Atp10d
Atp11a
Atp11b
Atp13a1
Atp1a2
Atp1a4
Atp1b1
Atp1b2
Atp1b3
Atp23
Atp2a1
Atp2a1-as1
Atp2a2
Atp2b1-as1
Atp2b3
Atp2b4
Atp2c1
Atp4a
Atp5f1d
Atp5if1
Atp5mgp3
Atp5mpl
Atp6ap1
Atp6ap2
Atp6v0a1
Atp6v0a2
Atp6v0a4
Atp6v0b
Atp6v1a
Atp6v1b2
Atp6v1c1
Atp6v1e2
Atp6v1f
Atp6v1g1
Atp6v1g1p6
Atp6v1h
Atp8b2
Atp9a
Atp9b
Atpaf2
Atpsckmt
Atr
Atrn
Atxn1
Atxn10
Atxn2-as
Atxn2l
Atxn7
Atxn7l3b
Auts2
Avpr2
Axl
Azgp1p1
Azin1-as1
Azu1
B2m
B3galt4
B3gnt10
B3gnt5
B4galnt1
B4galnt3
B4galt1-as1
B4galt2
B4galt6
B9d1
Baalc
Bace2
Bach1
Bach2
Bad
Bag3
Bahcc1
Baiap2
Bambi
Bank1
Banp
Barhl1
Batf
Bbof1
Bbs5
Bbs9
Bbx
Bcap29
Bcar3
Bcar4
Bcat1
Bccip
Bcdin3d-as1
Bckdha
Bckdhb
Bckdk
Bcl11a
Bcl2l11
Bcl3
Bcl6b
Bcl7a
Bcl9
Bcl9l
Bco2
Bcorl1
Bcrp2
Bcrp3
Bcyrn1
Bdh1
Bean1
Bend3
Bend6
Bend7
Best1
Bglap
Bhlhe40
Bhlhe41
Bicd1
Bicdl1
Bicdl2
Bicra
Bicral
Birc2
Bispr
Bivm
Bivm-ercc5
Blace
Blk
Blm
Bloc1s1
Bloc1s3
Blvra
Bmf
Bmi1
Bmp1
Bmp2k
Bmpr2
Bms1p1
Bms1p21
Bnip1
Bnip2
Bola3-as1
Bora
Borcs5
Borcs8
Bphl
Bptf
Brca2
Brcc3
Brd2
Brd9p1
Brf1
Bri3
Brinp2
Brpf3
Brsk1
Brwd1
Brwd1-as1
Brwd1-as2
Bsg
Bspry
Bst1
Btbd11
Btbd19
Btbd3
Btf3l4
Btf3p7
Btg2
Btn2a2
Btn2a3p
Btn3a1
Btn3a2
Btnl8
Btnl9
Btrc
Bub3
Bves-as1
Bx248123.1
Bx322234.1
Bx323046.1
Bx470102.1
Bx537318.2
Bx571818.1
Bzw1
Bzw2
C10orf25
C10orf91
C11orf1
C11orf24
C11orf42
C11orf52
C11orf54
C11orf68
C11orf86
C11orf97
C12orf10
C12orf29
C12orf43
C12orf45
C12orf56
C12orf57
C12orf65
C12orf75
C12orf76
C13orf46
C14orf177
C15orf39
C15orf48
C15orf61
C15orf65
C16orf72
C16orf92
C17orf100
C17orf107
C17orf75
C18orf21
C18orf32
C18orf54
C19orf38
C19orf66
C19orf81
C1galt1p1
C1orf105
C1orf158
C1orf194
C1orf198
C1orf21
C1orf220
C1orf232
C1orf53
C1orf54
C1qa
C1rl
C1rl-as1
C20orf197
C21orf62-as1
C22orf42
C2orf50
C2orf69
C2orf92
C3
C3ar1
C3orf14
C3orf67-as1
C4orf17
C4orf19
C4orf33
C5orf30
C5orf51
C5orf56
C6orf120
C6orf203
C6orf223
C6orf48
C6orf89
C6orf99
C7orf26
C7orf43
C7orf50
C8g
C8orf44
C8orf86
C9orf106
C9orf139
C9orf152
C9orf24
C9orf3
C9orf43
C9orf50
C9orf85
Ca11
Ca13
Ca2
Ca3
Ca5b
Cab39
Cab39l
Cabin1
Cabp1
Cacna1a
Cacna1d
Cacna1g
Cacna2d1
Cacna2d3
Cacna2d4
Cacnb3
Cacnb4
Cacybp
Cad
Cadm1
Cage1
Calb2
Calcb
Calcoco2
Calhm1
Calm1
Calm3
Calr
Camk1d
Camk2g
Camk4
Camp
Camsap1
Camta1
Camta2
Canx
Capg
Capn1
Capn10
Capn12
Capn13
Capn5
Capn8
Capsl
Capza2
Card19
Card6
Carm1
Carmil2
Carnmt1-as1
Cars2
Casc15
Casc16
Casc19
Casc2
Casc3
Casc8
Cask
Casp10
Casp2
Casp7
Casp8
Casp8ap2
Cass4
Cast
Castor3
Cat
Catip
Catsperd
Catspere
Cav1
Cbfa2t2
Cbwd1
Cbwd5
Cbx2
Cbx3
Cbx3p9
Cbx4
Cc2d1a
Cc2d2b
Ccar2
Ccbe1
Ccdc103
Ccdc106
Ccdc107
Ccdc116
Ccdc117
Ccdc12
Ccdc122
Ccdc126
Ccdc13
Ccdc130
Ccdc134
Ccdc136
Ccdc144nl-as1
Ccdc146
Ccdc149
Ccdc151
Ccdc159
Ccdc162p
Ccdc189
Ccdc190
Ccdc194
Ccdc196
Ccdc26
Ccdc33
Ccdc39
Ccdc40
Ccdc47
Ccdc62
Ccdc63
Ccdc69
Ccdc7
Ccdc77
Ccdc83
Ccdc88b
Ccdc88c
Ccdc91
Ccdc92
Ccdc9b
Ccl16
Ccl20
Ccl4
Ccl4l2
Ccm2
Ccn5
Ccna1
Ccnb1
Ccnd2
Ccnd3
Ccne1
Ccng2
Ccnk
Ccnl2
Ccnt2
Ccnyl1
Ccp110
Ccr10
Ccr12p
Ccr2
Cct5
Cct6a
Cct6p3
Cct7
Cct8
Cd151
Cd163l1
Cd19
Cd1d
Cd200r1l
Cd274
Cd276
Cd28
Cd2ap
Cd300a
Cd300lb
Cd33
Cd36
Cd37
Cd4
Cd48
Cd53
Cd55
Cd68
Cd79b
Cd81
Cd82
Cd83
Cd84
Cd86
Cd8a
Cd9
Cd99
Cd99l2
Cd99p1
Cdadc1
Cdc123
Cdc14a
Cdc16
Cdc20b
Cdc25b
Cdc42bpb
Cdc42ep1
Cdc42ep3
Cdc42ep4
Cdc42se2
Cdc7
Cdc73
Cdca2
Cdca5
Cdh13
Cdh22
Cdh23
Cdh3
Cdhr1
Cdhr3
Cdk1
Cdk13
Cdk18
Cdk2ap1
Cdk2ap2
Cdk5r1
Cdk5rap1
Cdk5rap3
Cdk7
Cdk9
Cdkn1a
Cdkn2aip
Cdkn3
Cdon
Cdr2l
Cdrt4
Cds2
Cdv3
Cdx2
Cdyl
Ceacam19
Ceacam21
Ceacam4
Ceacam5
Cebpg
Cecr2
Cela1
Cela2a
Celf1
Celf2
Celf2-as2
Celf2-dt
Celf5
Celsr1
Cenph
Cenpn
Cenpo
Cenpp
Cenps
Cenps-cort
Cep104
Cep112
Cep135
Cep164
Cep164p1
Cep192
Cep250
Cep295nl
Cep41
Cep55
Cep57l1
Cep63
Cep68
Cep78
Cep83
Cep83-dt
Cep85
Cept1
Cercam
Cerk
Cerkl
Cerna1
Cerna3
Cers6
Ces2
Cetp
Cfap299
Cfap52
Cfap54
Cfap58-dt
Cfap61
Cfap73
Cfap97d2
Cfap99
Cfb
Cfd
Cfh
Cflar
Cgn
Cgrrf1
Chac1
Chaf1a
Chaf1b
Champ1
Chat
Chchd10
Chchd2p6
Chchd2p8
Chchd5
Chchd7
Chd1l
Chd2
Chd4
Chd6
Chd7
Chd8
Chd9
Chek1
Chfr
Chga
Chgb
Chi3l1
Chit1
Chkb-dt
Chmp2b
Chmp5
Chn2
Chodl-as1
Chp1
Chpf2
Chpt1
Chrac1
Chrdl2
Chrna5
Chrnb2
Chrne
Chst13
Chst4
Chst8
Chsy1
Chtf18
Ciao1
Cib2
Cic
Cideb
Cidecp1
Ciita
Cipc
Cirbp
Cirbp-as1
Cited4
Ckap2
Ckap2p1
Ckb
Cklf
Clcn2
Clcn3
Clcn4
Clcn5
Clcn6
Cldn10-as1
Cldn12
Cldn16
Cldn23
Cldn4
Cldn7
Clec12a
Clec16a
Clec17a
Clec19a
Clec1a
Clec1b
Clec20a
Clec2b
Clec4a
Clec5a
Clec6a
Clec9a
Clecl1
Clic1
Clip1
Clip2
Clk3
Cln3
Cln5
Cln8
Clp1
Clpb
Clptm1
Clspn
Clstn3
Clta
Cltb
Cltc
Cltcl1
Clu
Cluap1
Clul1
Clvs1
Clybl
Cmbl
Cmc1
Cmip
Cmtm7
Cmtr1
Cnbd2
Cndp2
Cnep1r1
Cnih3
Cnih4
Cnksr2
Cnksr3
Cnn1
Cnnm2
Cnnm3
Cnot2
Cnot8
Cnp
Cntd1
Cntnap2
Cntrl
Coa1
Coa7
Coch
Cog1
Cog6
Cog8
Col11a2
Col14a1
Col19a1
Col1a1
Col27a1
Col4a1
Col4a2
Col4a2-as2
Col6a1
Col9a2
Commd1
Commd10
Commd3
Commd3-bmi1
Commd4
Comt
Cops6
Cops7b
Copz1
Coq2
Coq8a
Coq9
Coro1a
Coro2a
Coro2b
Coro6
Coro7
Cox17
Cox20
Cox20p2
Cox4i1
Cox5b
Cox6b2
Cox6cp5
Cpb2
Cpb2-as1
Cpeb1
Cpeb2
Cplx1
Cplx2
Cpne1
Cpne2
Cpne3
Cpne4
Cpne5
Cpo
Cpped1
Cpq
Cps1
Cpsf2
Cpsf3
Cpt2
Cptp
Cr1
Cr848007.2
Cracr2b
Cradd
Cramp1
Creb1
Creb3
Creb3l4
Creb5
Creld1
Crem
Crim1
Crip1
Crip2
Cript
Crispld1
Crlf1
Crls1
Crocc
Crot
Crtc1
Crtc2
Crtc3
Crx
Cry2
Crybg1
Crybg2
Crym-as1
Cryzl2p
Csf1
Csf2ra
Csf2rb
Csf3r
Csh2
Csk
Csmd1
Csnk1a1p1
Csnk1g2
Csnk1g3
Csnk2a3
Cspp1
Csrp1
Cst11
Cst13p
Csta
Cstf2
Ctbp1-dt
Ctc1
Ctdp1
Ctdsp1
Ctdspl2
Ctnna1
Ctnna2
Ctnnbl1
Ctnnd1
Ctns
Ctps1
Ctr9
Ctsa
Ctsd
Ctse
Ctsh
Ctsz
Cttn
Cttnbp2
Cttnbp2nl
Ctxn2
Cuedc2
Cul1
Cul4a
Cul9
Cutalp
Cux1
Cux2
Cwc27
Cxadr
Cxcl16
Cxcr2
Cxcr4
Cxorf38
Cxorf40a
Cxxc1
Cxxc5
Cxxc5-as1
Cyb561
Cyb561d1
Cyb5a
Cyb5d1
Cyb5r4
Cybb
Cybc1
Cyc1
Cycsp35
Cyhr1
Cyld
Cyp19a1
Cyp1b1-as1
Cyp27b1
Cyp2a7
Cyp2e1
Cyp2f2p
Cyp46a1
Cyp4f29p
Cyp4f32p
Cyp51a1-as1
Cys1
Cyth1
Cyth4
Cytor
D2hgdh
Daam2
Dab2ip
Dact3-as1
Dagla
Daglb
Dancr
Dap3
Dapk2
Dapp1
Dars-as1
Dazap1
Dbf4
Dbi
Dbil5p
Dbndd2
Dcaf10
Dcaf13
Dcaf15
Dcaf17
Dcaf7
Dcakd
Dcbld1
Dchs2
Dclre1a
Dclre1b
Dcst2
Dcstamp
Dctn3
Dctn4
Dcun1d2
Dcun1d2-as
Dcun1d4
Dcxr-dt
Ddah2
Ddhd2
Ddi2
Ddias
Ddit4
Ddit4-as1
Ddn-as1
Ddx11
Ddx11l10
Ddx11l5
Ddx18
Ddx19b
Ddx25
Ddx27
Ddx3x
Ddx41
Ddx43p3
Ddx46
Ddx49
Ddx55
Ddx59
Dec1
Decr2
Dedd2
Def8
Defa9p
Dennd2a
Dennd2d
Dennd4c
Dennd6a-dt
Depdc1b
Depdc7
Depp1
Dera
Desi2
Dffb
Dgat2
Dgcr8
Dgka
Dgke
Dgkg
Dgkh
Dgkz
Dglucy
Dhcr24
Dhcr24-dt
Dhrs11
Dhrs13
Dhrs2
Dhrs4l1
Dhrs7
Dhrs9
Dhtkd1
Dhx30
Dhx57
Dhx58
Dhx9
Diaph1
Diaph3
Dicer1-as1
Dio1
Dip2b
Dip2c
Dipk2a
Dis3l2
Disc1
Disc1fp1
Disp2
Disp3
Dkc1
Dlat
Dld
Dleu1
Dleu7
Dlg1
Dlg1-as1
Dlg2
Dlg5-as1
Dlgap1
Dlgap1-as1
Dlgap1-as3
Dlgap4
Dlgap4-as1
Dll3
Dlx1
Dlx2
Dlx3
Dlx4
Dlx6
Dm1-as
Dmap1
Dmgdh
Dmkn
Dmpk
Dmrt2
Dmxl1
Dmxl2
Dnaaf1
Dnaaf3
Dnah10
Dnah14
Dnah17-as1
Dnah2
Dnai1
Dnaja4
Dnajb11
Dnajb13
Dnajb2
Dnajb4
Dnajb5
Dnajb5-dt
Dnajc10
Dnajc11
Dnajc12
Dnajc13
Dnajc16
Dnajc18
Dnajc22
Dnajc25
Dnajc25-gng10
Dnajc4
Dnajc6
Dnajc8p1
Dnajc9
Dnajc9-as1
Dnase1
Dnm1
Dnm1l
Dnm1p50
Dnm2
Dnm3
Dnmt3b
Dnttip1
Doc2gp
Dock2
Dock8
Dock9-dt
Dok1
Dok2
Dok3
Dok4
Dop1a
Dop1b
Dpagt1
Dpcd
Dpep2
Dpep2nb
Dph2
Dph6-dt
Dpm3
Dpp4
Dpp9
Dprxp1
Dprxp3
Dpy19l2p5
Dpy19l3
Dpy19l4
Dpy30
Dpys
Dpysl2
Dpysl3
Dpysl5
Draic
Dram1
Drap1
Drc3
Drg2
Dscas
Dscr9
Dse
Dsg2
Dsn1
Dst
Dstn
Dtl
Dtna
Dtnb
Dtwd1
Dtx2
Dtx3l
Dubr
Duoxa1
Dus2
Dusp14
Dusp15
Dusp22
Dusp23
Dusp26
Dusp28
Dusp3
Dusp5p1
Dusp6
Dusp8p5
Dut
Dutp1
Dux4l16
Dvl1
Dync1i1
Dync2h1
Dynll1
Dyrk1a
Dyrk2
Dyrk4
Dzank1
E2f5
Eaf1
Eaf1-as1
Ears2
Ebf4
Ebln3p
Ech1
Echdc3
Edaradd
Edc3
Edc4
Eddm13
Edem2
Eea1
Eef1akmt3
Eef1b2
Eef1b2p1
Eef1d
Eef1dp3
Eef1gp2
Eefsec
Eepd1
Efcab1
Efcab12
Efcab13
Efhc1
Efhd1
Efhd2
Efna4
Efr3b
Egf
Egfem1p
Egfl7
Egln1p1
Ehbp1
Ehbp1l1
Ehd2
Ehmt1
Eid1
Eif1
Eif1b
Eif2a
Eif2ak3-dt
Eif2ak4
Eif2s1
Eif2s3
Eif3b
Eif3d
Eif3e
Eif3k
Eif3m
Eif4a1
Eif4a2
Eif4g3
Eif5
Eif5b
Eif6
Eipr1
Elac1
Elavl4
Elf1
Elfn1-as1
Elk3
Elmod2
Elmsan1
Eloa
Elobp2
Elovl2-as1
Elovl6
Elp2
Elp3
Elp4
Elp5
Emc10
Emc6
Emc8
Emd
Eme2
Emid1
Emilin2
Eml3
Eml6
Emp1
Engase
Eno1-as1
Eno3
Eno4
Enoph1
Enpp2
Enpp3
Entpd2
Entpd4
Entpd6
Eny2
Ep300
Ep400p1
Epas1
Epb41
Epb41l4a
Epb41l4a-as1
Epc2
Epdr1
Epha1-as1
Epha4
Ephb2
Ephb6
Ephx1
Epm2a
Epm2aip1
Epn1
Epn2
Epor
Eppk1
Eps8l1
Eps8l2
Epsti1
Erap2
Erbb3
Erbin
Erc1
Ercc1
Ercc4
Ercc5
Ercc6l2
Erfe
Ergic1
Eri1
Ericd
Erich6-as1
Erlin2
Ermap
Ermard
Ern1
Errfi1
Ervmer34-1
Esco2
Esrra
Esyt1
Esyt3
Etaa1
Etf1p1
Etfdh
Etfrf1
Ethe1
Etnk1
Etnk2
Etnppl
Ets1
Ets2
Etv4
Etv5
Etv6
Evi5l
Evl
Evx1
Ewsr1
Exd1
Exd2
Exd3
Exoc1
Exoc3
Exoc3l1
Exoc5
Exog
Exosc4
Exosc9
Ext2
Extl1
Extl3
F12
F2r
F5
Faah
Fabp3p2
Fabp5p3
Fabp6
Fadd
Faf2
Fah
Fahd2a
Fahd2cp
Faim
Fam102b
Fam107b
Fam110a
Fam111a
Fam111a-dt
Fam114a1
Fam117b
Fam118a
Fam120a
Fam120b
Fam124a
Fam129a
Fam129b
Fam129c
Fam131a
Fam133b
Fam13c
Fam157a
Fam160a1
Fam160b2
Fam162a
Fam171b
Fam185a
Fam187a
Fam189b
Fam193a
Fam19a3
Fam200b
Fam201a
Fam207a
Fam20c
Fam210b
Fam214b
Fam216b
Fam222a
Fam227b
Fam228b
Fam229b
Fam237a
Fam241b
Fam245a
Fam25g
Fam3a
Fam43a
Fam45a
Fam47e
Fam47e-stbd1
Fam49b
Fam50a
Fam53c
Fam57a
Fam71bp1
Fam71e2
Fam76a
Fam76b
Fam78a
Fam78b
Fam81a
Fam83a
Fam83d
Fam83f
Fam86b3p
Fam86c1
Fam86fp
Fam86gp
Fam86jp
Fam86kp
Fam87b
Fam91a1
Fam92b
Fam98a
Fam98b
Fam98c
Fanca
Fancg
Fanci
Fancm
Fank1
Far1
Far1-it1
Farp1
Farp2
Fars2
Fbll1
Fbrs
Fbrsl1
Fbxl15
Fbxl19
Fbxl3
Fbxo16
Fbxo2
Fbxo25
Fbxo31
Fbxo34
Fbxo38
Fbxo3-dt
Fbxo4
Fbxo42
Fbxo44
Fbxo6
Fbxo7
Fbxo9
Fbxw11
Fbxw8
Fcamr
Fcf1p3
Fcf1p4
Fcgr1a
Fcgr2a
Fcgr3a
Fcgr3b
Fcho1
Fchsd1
Fchsd2
Fcrl5
Fcrla
Fcrlb
Fdft1
Fech
Fem1b
Fer
Fermt3
Fes
Fev
Fez2
Ffar2
Ffar3
Ffar4
Fgd2
Fgd3
Fgd4
Fgd6
Fgf11
Fgf22
Fgf5
Fgf7
Fgf9
Fgfr1
Fgfr1op
Fgfr1op2
Fgfr3
Fgfr4
Fgfrl1
Fggy
Fhl1
Fhl3
Fibcd1
Filnc1
Fip1l1
Fjx1
Fkbp10
Fkbp15
Fkbp4
Fkbp9
Fli1
Flt1
Flt3lg
Flvcr2
Flywch2
Fmc1
Fmc1-luc7l2
Fmn2
Fmnl1
Fmnl3
Fmo4
Fn3krp
Fnbp1
Fnbp1l
Fnbp4
Fndc3b
Fndc7
Fnta
Fntb
Fo393418.1
Focad
Fos
Fosb
Fosl1
Fosl2
Foxc2-as1
Foxd1-as1
Foxd2-as1
Foxj2
Foxk1
Foxk2
Foxl1
Foxn3-as1
Foxo3
Foxp1
Fpr2
Frat1
Frg1
Frg1hp
Frmd8
Frmpd2
Frs2
Frs3
Fry
Fryl
Fscn3
Fsd1l
Fsip2
Fst
Fstl1
Fstl3
Ftlp1
Ftlp8
Ftx
Fuk
Fundc2
Furin
Fut1
Fut11
Fut8
Fuz
Fxn
Fxyd5
Fxyd6
Fxyd7
Fzd2
Fzd3
Fzd6
Fzr1
G2e3
G3bp1
G3bp2
G6pd
Gab1
Gabarap
Gabarapl1
Gabbr1
Gabpb1
Gabpb1-as1
Gabpb2
Gabra4
Gabrb1
Gabrd
Gad1
Gadd45a
Gadd45b
Gadd45g
Gal3st4
Galk2
Galns
Galnt1
Galnt10
Galnt11
Galnt12
Galnt7
Galt
Ganc
Gapdhp76
Gapt
Gar1
Garem2
Garnl3
Gart
Gas1rr
Gas2
Gas2l2
Gas2l3
Gas6-as1
Gas6-dt
Gasal1
Gata3
Gata6
Gatad1
Gatad2a
Gba
Gba2
Gbf1
Gbgt1
Gca
Gcat
Gcc2
Gch1
Gcnt1
Gcnt2p1
Gcsaml-as1
Gdap1
Gdap1l1
Gdf11
Gdf15
Gdi1
Gdpgp1
Gemin6
Gemin7
Gemin7-as1
Gen1
Get4
Gfi1b
Gfod2
Gfy
Gga1
Ggps1
Ggt1
Gh1
Ghdc
Ghr
Gid4
Gid8
Gimap1
Gimap1-gimap5
Gimap2
Gimap5
Ginm1
Gins1
Gipc1
Git2
Gjb6
Gjd3
Gkn2
Gla
Glce
Gli2
Gli4
Glipr1
Glipr1l1
Glipr2
Glra1
Glrx
Glrx5
Glt1d1
Glud1p3
Gmcl1
Gmcl2
Gmds-dt
Gmip
Gmnc
Gmppa
Gmpr
Gna11
Gna14-as1
Gna15
Gnai2
Gnal
Gnao1
Gnas
Gnat2
Gnaz
Gnb2
Gnb5
Gng2
Gng4
Gnl3
Gns
Golga3
Golga7b
Golga8n
Gon4l
Gpank1
Gpat3
Gpatch2l
Gpbar1
Gpbp1
Gpd1l
Gpd2
Gper1
Gphn
Gpi
Gpnmb
Gpr108
Gpr137
Gpr141
Gpr157
Gpr158
Gpr160
Gpr161
Gpr179
Gpr27
Gpr34
Gpr35
Gpr55
Gpr6
Gpr78
Gpr84
Gpr85
Gpr89b
Gprc5c
Gpsm1
Gpsm2
Gpx4
Gpx7
Gpx8
Gramd1a
Gramd1b
Gramd1c
Gramd2b
Grap2
Greb1
Grhl1
Grhl2
Grhpr
Gria2
Grik5
Grin2b
Grin2d
Grin3b
Grina
Gripap1
Grk1
Grk3
Grk5
Grk5-it1
Grk6
Grm1
Grm2
Grn
Gsap
Gsdmb
Gsdmd
Gse1
Gsn
Gsn-as1
Gss
Gsta4
Gstcd
Gstk1
Gstm4
Gsto1
Gsto2
Gstp1
Gtdc1
Gtf2e2
Gtf2h1
Gtf2h2c
Gtf2h3
Gtf2h4
Gtf2h5
Gtf2ip13
Gtf2ip4
Gtf2ird1
Gtf2ird2b
Gtf3a
Gtf3c4
Gtf3c5
Gtf3c6
Gtpbp1
Gtpbp10
Gtpbp3
Gtpbp4
Gtpbp8
Gtsf1
Gtsf1l
Gusbp1
Gvqw2
Gvqw3
Gxylt2
Gyg1
Gzf1
H1f0
H1fx-as1
H2afvp1
H3f3a
H3f3b
H3f3bp2
H6pd
Hadh
Hand2-as1
Has2-as1
Has3
Haus2
Haus5
Hbp1
Hccs
Hcfc1-as1
Hcfc2
Hcg11
Hcg14
Hcg20
Hcg24
Hcg25
Hcg27
Hck
Hcn3
Hcp5
Hcrt
Hcst
Hdac11
Hdac2-as2
Hdac3
Hdac5
Hdac9
Hddc3
Hdgfl2
Heatr5a
Hebp2
Hecw1
Hecw1-it1
Helb
Hemk1
Henmt1
Hepn1
Herc2
Herc2p2
Herc3
Herc5
Herc6
Herpud1
Hes2
Hes7
Hexa
Hexa-as1
Hexb
Hexd
Hexim2
Hey1
Hfe
Hgd
Hgs
Hhat
Hhatl-as1
Hhex
Hhla3
Hic1
Hif1a
Hif1an
Higd1ap5
Hilpda
Hinfp
Hint2p1
Hip1r
Hipk1
Hipk3
Hist1h1e
Hist1h2ab
Hist1h2ac
Hist1h2ae
Hist1h2ai
Hist1h2bd
Hist1h2bf
Hist1h2bl
Hist1h2bo
Hist1h3a
Hist1h3e
Hist1h3j
Hist1h4a
Hist1h4e
Hist1h4l
Hist1h4ps1
Hist2h2bf
Hist2h3d
Hist3h2ba
Hivep2
Hk1
Hk2
Hk3
Hkr1
Hla-e
Hla-z
Hm13
Hmbs
Hmg20a
Hmg20b
Hmga1
Hmga2
Hmgb1p35
Hmgb3
Hmgcr
Hmgn1p18
Hmgn1p36
Hmgn2
Hmgn2p22
Hmgn2p46
Hmgn2p47
Hmgn3-as1
Hmgn4
Hmmr
Hmox1
Hmox2
Hnf1a-as1
Hnf4g
Hnrnpa1p70
Hnrnpab
Hnrnph1
Hnrnpul1
Homer3-as1
Hormad2-as1
Hotairm1
Hottip
Hoxa11
Hoxa7
Hoxa9
Hoxb13
Hoxb3
Hoxb6
Hoxb-as3
Hoxb-as4
Hoxc10
Hoxc4
Hoxc6
Hoxd10
Hoxd8
Hp
Hpca
Hpcal1
Hprt1
Hps3
Hps4
Hps5
Hps6
Hrh2
Hrh4
Hs1bp3
Hs2st1
Hs3st2
Hs3st3b1
Hsbp1
Hsbp1l1
Hsd11b2
Hsd17b14
Hsd17b4
Hsd17b6
Hsd17b7
Hsd17b7p2
Hsd17b8
Hsdl2
Hsf1
Hsp90ab3p
Hspa14
Hspa4l
Hspb1
Hspd1p7
Hspe1
Hspe1-mob4
Htatsf1
Htr2a
Htr4
Htr5a
Htr5a-as1
Htr7p1
Htt
Hvcn1
Hyal3
Hykk
Iah1
Iatpr
Iba57
Ica1
Icam1
Icam2
Icam3
Id1
Id2
Idh1-as1
Idh2-dt
Idh3a
Ier3
Ier3-as1
Ier5
Ier5l
Ifi16
Ifi30
Ifi35
Ifit2
Ifit3
Ifitm2
Ifitm4p
Ifnar2
Ifngr2
Ifnwp4
Ifrd1
Ift122
Ift27
Ift43
Ift52
Ift74
Ift74-as1
Ift80
Igdcc4
Igf1r
Igf2bp1
Igf2bp2
Igf2bp3
Igf2r
Igfbp6
Igflr1
Ighv3-47
Ighv4-55
Ighviii-26-1
Igkv2-18
Iglv2-5
Iglv3-12
Iglv3-15
Iglv3-16
Iglv3-19
Iglv3-21
Iglv3-32
Iglv3-7
Iglv3-9
Iglvi-20
Igsf21
Igsf6
Ik
Ikbip
Ikbkb
Ikbke
Ikbkg
Ikzf1
Ikzf4
Il10ra
Il10rb
Il10rb-dt
Il12a
Il12a-as1
Il12rb1
Il15ra
Il16
Il17b
Il17d
Il17rc
Il17rd
Il17rel
Il18r1
Il19
Il1r1
Il1r2
Il1rap
Il1rl1
Il1rn
Il21r
Il23a
Il2ra
Il31ra
Il32
Il36b
Il3ra
Il4r
Il5ra
Il6r
Il6r-as1
Il7r
Ilf3
Immp1lp1
Immp2l
Imp3
Imp4
Impa2
Impact
Inava
Inca1
Ing1
Ing2
Ing5
Inhba-as1
Inhbe
Inka2-as1
Ino80d
Inpp1
Inpp4a
Inpp4b
Inpp5a
Inpp5b
Inpp5d
Inpp5f
Inppl1
Insc
Insig1
Insig2
Insr
Ints1
Ints10
Ints14
Ints3
Ints6-as1
Ints6l
Ints8
Ints9
Intu
Invs
Ipcef1
Ipo11
Ipo13
Ipo5
Iqank1
Iqcb1
Iqce
Iqcf2
Iqcj-schip1
Iqcm
Iqgap2
Iqsec1
Iqsec3
Iqsec3p1
Irak1
Irak3
Ireb2
Irf5
Irf6
Irf8
Irf9
Irgm
Irgq
Irs1
Irx5
Isca2p1
Iscu
Isg15
Isg20
Isg20l2
Isl2
Islr2
Ism1-as1
Isoc1
Ist1
Itch
Itfg1-as1
Itfg2-as1
Itga11
Itga3
Itga4
Itga6
Itga7
Itga9
Itgae
Itgal
Itgam
Itgav
Itgb1
Itgb1-dt
Itgb2-as1
Itgb3
Itgb4
Itgb8
Itih1
Itk
Itm2b
Itm2c
Itprid2
Itpripl2
Ivd
Izumo4
Jade1
Jade2
Jak2
Jak3
Jarid2
Jazf1-as1
Jdp2
Jhy
Jkamp
Jmjd1c
Jmjd7
Jmjd7-pla2g4b
Jmjd8
Jph3
Jph4
Jpx
Jsrp1
Kank2
Kansl1-as1
Kansl2
Kat2a
Kat2b
Kat6b
Kat7
Kat8
Katnal2
Kazald1
Kbtbd2
Kbtbd8
Kcmf1
Kcnab2
Kcnc1
Kcnc4
Kcnd1
Kcnd3
Kcne2
Kcnh1
Kcnh2
Kcnh6
Kcnh7
Kcnip3
Kcnj1
Kcnj2
Kcnk10
Kcnk17
Kcnk6
Kcnma1
Kcnma1-as1
Kcnn2
Kcnq1
Kcnq2
Kcnq5
Kcns3
Kcnt1
Kctd1
Kctd12
Kctd13
Kctd20
Kctd7
Kctd8
Kctd9p4
Kdm1b
Kdm2a
Kdm3a
Kdm4a
Kdm4b
Kdm5b
Kdm6a
Kdm6b
Keap1
Khnyn
Kiaa0040
Kiaa0232
Kiaa0319l
Kiaa0355
Kiaa0391
Kiaa0513
Kiaa0895l
Kiaa1109
Kiaa1147
Kiaa1211
Kiaa1217
Kiaa1328
Kiaa1522
Kiaa1586
Kiaa1614
Kiaa1614-as1
Kiaa1755
Kiaa1841
Kiaa1958
Kif13a
Kif15
Kif1bp
Kif20b
Kif21b
Kif22
Kif2a
Kif2c
Kif6
Kif7
Kif9
Kif9-as1
Kifc2
Kir3dx1
Kirrel2
Kiss1
Klc3
Klf13
Klf3
Klf7
Klhdc2
Klhdc7b
Klhdc8a
Klhdc8b
Klhl17
Klhl2
Klhl20
Klhl23
Klhl26
Klhl3
Klhl33
Klhl36
Klhl40
Klhl42
Klhl7
Klhl8
Klk4
Klrg1
Kmo
Kmt2d
Kmt5a
Kmt5c
Knl1
Knop1p3
Knstrn
Kpnb1
Krit1
Krt18
Krt18p12
Krt18p13
Krt18p20
Krt18p33
Krt18p34
Krt23
Krt78
Krt8
Krt8p12
Krtap5-5
Kxd1
L3mbtl4-as1
Lacc1
Lactb2-as1
Lama3
Lamb4
Lamp5-as1
Lamtor2
Lamtor4
Lamtor5-as1
Lancl2
Lap3
Laptm4b
Laptm5
Larp1
Larp1b
Larp1bp2
Larp7
Lax1
Lbr
Lcor
Lcp2
Ldhal6fp
Ldlr
Ldlrad4
Ldlrap1
Lefty1
Lemd2
Leng8
Leprotl1
Letm2
Letmd1
Lfng
Lgals12
Lgals3
Lgals8
Lgalsl
Lgmn
Lhfpl2
Lhpp
Lhx2
Lhx9
Lias
Lifr
Lig1
Lig3
Lilra2
Lilra6
Lilrb1
Lilrb4
Lilrb5
Limch1
Limd1
Limd1-as1
Limd2
Limk1
Limk2
Lims1
Lims2
Lin9
Linc00184
Linc00205
Linc00240
Linc00265
Linc00271
Linc00293
Linc00320
Linc00327
Linc00331
Linc00336
Linc00337
Linc00347
Linc00398
Linc00415
Linc00426
Linc00427
Linc00460
Linc00466
Linc00475
Linc00528
Linc00563
Linc00574
Linc00578
Linc00592
Linc00599
Linc00607
Linc00616
Linc00620
Linc00623
Linc00632
Linc00637
Linc00653
Linc00667
Linc00674
Linc00840
Linc00847
Linc00856
Linc00862
Linc00863
Linc00869
Linc00884
Linc00885
Linc00907
Linc00910
Linc00921
Linc00926
Linc00941
Linc00963
Linc00974
Linc00996
Linc00997
Linc01003
Linc01013
Linc01023
Linc01068
Linc01085
Linc01091
Linc01103
Linc01127
Linc01132
Linc01138
Linc01140
Linc01143
Linc01145
Linc01160
Linc01169
Linc01176
Linc01182
Linc01197
Linc01215
Linc01230
Linc01262
Linc01270
Linc01271
Linc01285
Linc01287
Linc01293
Linc01301
Linc01305
Linc01322
Linc01349
Linc01353
Linc01354
Linc01356
Linc01358
Linc01366
Linc01385
Linc01392
Linc01394
Linc01411
Linc01426
Linc01433
Linc01460
Linc01465
Linc01473
Linc01483
Linc01485
Linc01515
Linc01520
Linc01521
Linc01526
Linc01547
Linc01554
Linc01560
Linc01568
Linc01578
Linc01586
Linc01588
Linc01596
Linc01607
Linc01623
Linc01624
Linc01630
Linc01637
Linc01655
Linc01664
Linc01719
Linc01725
Linc01736
Linc01749
Linc01754
Linc01763
Linc01765
Linc01771
Linc01778
Linc01781
Linc01782
Linc01783
Linc01786
Linc01798
Linc01801
Linc01814
Linc01840
Linc01844
Linc01852
Linc01864
Linc01881
Linc01888
Linc01952
Linc01954
Linc01960
Linc01968
Linc01990
Linc01991
Linc02016
Linc02018
Linc02021
Linc02028
Linc02038
Linc02044
Linc02054
Linc02068
Linc02084
Linc02090
Linc02153
Linc02175
Linc02178
Linc02182
Linc02202
Linc02208
Linc02209
Linc02213
Linc02217
Linc02218
Linc02222
Linc02235
Linc02236
Linc02245
Linc02265
Linc02280
Linc02324
Linc02332
Linc02352
Linc02354
Linc02377
Linc02384
Linc02387
Linc02399
Linc02402
Linc02408
Linc02418
Linc02422
Linc02423
Linc02427
Linc02455
Linc02460
Linc02473
Linc02521
Linc02543
Linc02558
Linc02569
Linc02571
Linc02580
Linc02583
Linc02585
Linc02590
Linc02613
Linc02615
Linc02627
Linc02644
Linc02652
Linc02669
Lingo1
Lins1
Lipn
Lipt2
Llgl1
Llgl2
Lmbr1
Lmna
Lmnb1
Lmnb2
Lmntd2
Lmo4
Lmo7
Lmo7dn
Lmod1
Lncnef
Lnctam34a
Lnp1
Lonp1
Lonp2
Lonrf2
Lonrf3
Loxl1-as1
Loxl2
Lpin1
Lpin2
Lpo
Lpp
Lrfn4
Lrmp
Lrp10
Lrp3
Lrp4-as1
Lrp5
Lrp6
Lrrc14
Lrrc17
Lrrc23
Lrrc27
Lrrc28
Lrrc37a
Lrrc37b
Lrrc42
Lrrc43
Lrrc45
Lrrc49
Lrrc61
Lrrc63
Lrrc71
Lrrc74b
Lrrc75a
Lrrc77p
Lrrc8a
Lrrc8c
Lrrc8d
Lrrc8e
Lrrcc1
Lrrfip1
Lrrk1
Lrrk2
Lrsam1
Lrtm2
Lsm14a
Lsm14b
Lsm6
Lsm8
Lsp1
Lst1
Lta4h
Ltb4r
Ltb4r2
Ltbp3
Ltbp4
Ltbr
Luadt1
Luc7l
Luc7l2
Luc7l3
Lucat1
Lurap1l
Lurap1l-as1
Ly6g5c
Ly6g6e
Ly6k
Ly75
Ly9
Lyl1
Lyn
Lypla2p1
Lysmd1
Lyz
Lzts1-as1
Lzts2
Macf1
Maco1
Macrod2-as1
Mad2l1bp
Madcam1
Madd
Mael
Mafg
Magix
Mak16
Malat1
Malsu1
Malt1
Mamdc2-as1
Mamdc4
Maml1
Man1a2
Man1b1
Man1b1-dt
Man1c1
Man2a2
Manbal
Manea-dt
Maneal
Manf
Mansc1
Map1b
Map1lc3b2
Map1s
Map2
Map2k1
Map2k1p1
Map2k3
Map2k5
Map2k7
Map3k13
Map3k19
Map3k20
Map3k3
Map3k5
Map3k7cl
Map3k8
Map4k3-dt
Map4k4
Map7d1
Mapk14
Mapk1ip1l
Mapk6
Mapk8
Mapk8ip1
Mapkap1
Mapkapk3
Mapkapk5
Mapkbp1
Mapre2
Mapre3
Mapt
Mapt-it1
Marc1
Marc2
March1
March10
March3
March6
Marco
Marf1
Mark2
Mark3
Mark4
Mars2
Marveld1
Mast1
Mast2
Mast3
Mast4
Matr3
Mavs
Maz
Mbd1
Mbd3l1
Mbd5
Mbnl1
Mbp
Mbtps2
Mc1r
Mc3r
Mc5r
Mccc2
Mcf2l2
Mcfd2
Mcm10
Mcm2
Mcm3ap-as1
Mcm5
Mcph1
Mcrip1
Mcrip2
Mcu
Mdfic
Mdga1
Mdh1
Mdh2
Mdm4
Me2
Mecp2
Med14os
Med15
Med18
Med21
Med29
Med30
Med9
Mef2a
Mef2c
Mef2c-as2
Mefv
Megf6
Meis1
Meis2
Meis3
Meltf-as1
Memo1
Memo1p3
Memo1p4
Mertk
Mest
Metap1
Metap1d
Metrn
Mettl14
Mettl15
Mettl21a
Mettl23
Mettl24
Mettl2a
Mettl2b
Mettl7b
Mettl8
Mettl9
Mex3a
Mfhas1
Mfn1
Mfrp
Mfsd1
Mfsd10
Mfsd13a
Mfsd14b
Mfsd2a
Mfsd3
Mfsd4a
Mfsd4b
Mfsd6
Mgam2
Mgat4a
Mgat4b
Mgat5
Mgrn1
Mgst1
Mhencr
Mia2
Mia3
Miat
Mib1
Mica
Mical2
Micall1
Micb
Mid1ip1
Mid1ip1-as1
Mid2
Midn
Mief1
Mief2
Mier1
Mif
Mif-as1
Milr1
Mindy1
Mindy2
Mink1
Minpp1
Mios
Mir100hg
Mir1199
Mir1204
Mir1207
Mir1208
Mir1224
Mir1229
Mir1257
Mir1281
Mir138-2
Mir139
Mir142
Mir1469
Mir151b
Mir1538
Mir155hg
Mir17hg
Mir188
Mir1915
Mir193a
Mir193b
Mir193bhg
Mir194-2hg
Mir1976
Mir2110
Mir212
Mir28
Mir2861
Mir30a
Mir3131
Mir3142hg
Mir3143
Mir3145
Mir3150bhg
Mir3153
Mir3180-3
Mir3180-4
Mir3180-5
Mir3188
Mir3189
Mir3190
Mir3191
Mir3193
Mir3199-1
Mir3199-2
Mir320a
Mir320c1
Mir342
Mir345
Mir34ahg
Mir3529
Mir3610
Mir3615
Mir3655
Mir3660
Mir3661
Mir3671
Mir3678
Mir3681hg
Mir3684
Mir3909
Mir3928
Mir3936
Mir3936hg
Mir3960
Mir3972
Mir422a
Mir4323
Mir4422hg
Mir4428
Mir4434
Mir4439
Mir4449
Mir4453
Mir4453hg
Mir4466
Mir4470
Mir4487
Mir4488
Mir4496
Mir4505
Mir4515
Mir4522
Mir4523
Mir4529
Mir4645
Mir4665
Mir4687
Mir4692
Mir4706
Mir4707
Mir4710
Mir4738
Mir4741
Mir4752
Mir4754
Mir4757
Mir4781
Mir4783
Mir4797
Mir503hg
Mir5087
Mir5091
Mir5093
Mir5094
Mir5188
Mir5189
Mir5193
Mir532
Mir548al
Mir548aq
Mir550a1
Mir550b1
Mir5572
Mir5680
Mir5689hg
Mir5696
Mir5703
Mir5708
Mir574
Mir5787
Mir6073
Mir6076
Mir6089
Mir6090
Mir626
Mir6499
Mir6509
Mir6516
Mir6720
Mir6732
Mir6775
Mir6789
Mir6791
Mir6795
Mir6805
Mir6809
Mir6815
Mir6823
Mir6845
Mir6847
Mir6850
Mir6853
Mir6867
Mir6875
Mir6876
Mir6892
Mir7155
Mir718
Mir7-2
Mir7-3
Mir7-3hg
Mir760
Mir770
Mir7846
Mir7848
Mir7850
Mir7973-1
Mir7973-2
Mir8064
Mir8072
Mir92b
Mir933
Mir9-3hg
Mir99ahg
Mirlet7i
Misp3
Mkln1
Mknk1
Mkrn2
Mlec
Mlh1
Mllt10
Mllt6
Mlph
Mlx
Mmadhc
Mmd
Mmp11
Mmp14
Mmp17
Mmp2
Mmp20
Mmp25
Mmp25-as1
Mmp26
Mmp28
Mms19
Mnat1
Mnd1
Mnda
Mob2
Mob4
Mocs3
Mon2
Morf4l1
Morf4l2-as1
Morn3
Mosmo
Mov10
Mpeg1
Mpg
Mphosph10
Mphosph9
Mpnd
Mpp3
Mpp6
Mppe1
Mprip
Mpzl3
Mr1
Mre11
Mrgprf
Mrm1
Mrnip
Mroh1
Mrpl1
Mrpl10
Mrpl15
Mrpl15p1
Mrpl18
Mrpl2
Mrpl32
Mrpl34
Mrpl4
Mrpl40
Mrpl42
Mrpl52
Mrpl54
Mrps11
Mrps12
Mrps16
Mrps17
Mrps18b
Mrps30
Mrps35
Mrps7
Mrs2
Mrtfa
Mrvi1-as1
Ms4a14
Ms4a3
Ms4a4a
Ms4a7
Msc
Msc-as1
Msgn1
Msh2
Msh5
Msh5-sapcd1
Msh6
Msi2
Msl1
Msl3
Msrb1
Msrb3
Mst1p2
Msto1
Msto2p
Mt1dp
Mt1e
Mt1f
Mt1x
Mta1
Mta2
Mta3
Mtap
Mtbp
Mtch2
Mtco1p12
Mtco1p17
Mtco3p12
Mtdh
Mtf2
Mtfp1
Mtfr1l
Mtfr2
Mtg1
Mtg2
Mthfd1l
Mthfd2
Mthfd2l
Mtmr1
Mtmr11
Mtmr2
Mtmr3
Mtmr4
Mtmr9
Mtnd1p24
Mtnd2p17
Mtnd3p25
Mtnd4lp30
Mtnd5p28
Mto1
Mtr
Mtrex
Mtrnr2l1
Mtrr
Mtss1
Mttp
Mturn
Mtus1
Mtus2
Mtx1
Mtx2
Muc1
Muc13
Muc20-ot1
Mucl1
Mutyh
Mvb12a
Mvd
Mvk
Mvp
Mx1
Mx2
Mxd1
Mxd3
Mxi1
Myadm
Myb
Mybl2
Mybpc1
Myc
Myd88
Mydgf
Myeov
Myh9
Myl4
Myl5
Myl6p1
Mylip
Mylk
Mylk-as1
Mynn
Myo15b
Myo16-as1
Myo18a
Myo18b
Myo1a
Myo1b
Myo1c
Myo1d
Myo1e
Myo1h
Myo6
Myo7a
Myom2
Myoslid
Myrf
Myt1
Mzb1
Mzf1-as1
Mzt2b
N4bp2
NA
Naa10
Naa30
Naa38
Naa60
Naaladl2
Nabp2
Nadk
Nadsyn1
Nagk
Nanogp1
Napa-as1
Napg
Napsa
Nasp
Nat16
Nav2
Nav3
Naxd
Nbdy
Nbeal1
Nbeal2
Nbpf12
Nbpf18p
Nbpf26
Nbr1
Nbr2
Ncan
Ncaph
Ncaph2
Ncbp1
Ncbp2l
Nceh1
Ncf1c
Ncf4
Ncf4-as1
Nckap1l
Nckipsd
Ncoa1
Ncoa7
Ncr2
Ncr3lg1
Nde1
Ndel1
Ndfip1
Ndfip2
Ndrg1
Ndrg4
Ndst1
Ndufa3
Ndufa3p3
Ndufaf3
Ndufaf4p1
Ndufaf6
Ndufb8
Ndufb9
Ndufc1
Ndufs2
Ndufs3
Ndufs4
Ndufs7
Ndufv2
Necab3
Necap2
Nectin2
Nedd1
Nedd4l
Nedd8
Nedd9
Nefh
Negr1-it1
Neil1
Neil2
Nek10
Nek6
Nek7
Nelfcd
Nell1
Nenf
Neo1
Neurl1
Neurl1b
Nf1
Nfat5
Nfatc2ip
Nfatc3
Nfe2l1
Nfe4
Nfia
Nfia-as1
Nfic
Nfix
Nfkb2
Nfkbia
Nfkbib
Nfkbie
Nfkbiz
Nfs1
Nfx1
Nfya
Ngfr
Nhej1
Nhlrc2
Nhsl2
Nifk-as1
Nim1k
Ninj1
Ninj2
Ninl
Nip7
Nipa1
Nipa2
Nipa2p5
Nipal1
Nipbl
Nipbl-dt
Nipsnap1
Nipsnap2
Nipsnap3b
Nisch
Nit2
Nkain1
Nkapp1
Nkd1
Nkiras2
Nktr
Nlgn2
Nlgn4y
Nlk
Nln
Nlrc5
Nlrp12
Nlrp2
Nlrp3
Nlrp4
Nlrx1
Nmb
Nmd3
Nme1
Nme1-nme2
Nme2
Nme4
Nmnat2
Nmnat3
Nmral1
Nmt1
Noct
Nod2
Nodal
Nog
Nol4l
Nol7
Nono
Nop2
Nop53
Nop56p1
Nos1ap
Nos2p4
Notch2p1
Notch3
Nova1
Nox5
Npas1
Npas3
Npas4
Npat
Npc1
Npepl1
Npepps
Nphp3-as1
Npl
Nploc4
Npm3
Nppa
Nprl2
Nprl3
Npsr1-as1
Npw
Npy6r
Nqo1
Nqo2
Nr1d2
Nr1h2
Nr1h3
Nr1i2
Nr1i3
Nr2c2
Nr2e1
Nr2f1
Nr2f2
Nr2f2-as1
Nr2f6
Nr4a1
Nr4a3
Nr5a1
Nr6a1
Nrbf2
Nrbp2
Nrf1
Nrg2
Nrgn
Nrip1
Nrir
Nrp1
Nrros
Nrsn1
Nrtn
Nrxn1
Nrxn3
Nsd3
Nsg2
Nsmaf
Nsmce1
Nsmce1-dt
Nsmce2
Nsmf
Nt5c1a
Nt5c2
Nt5dc1
Nt5e
Ntmt1
Ntng1
Nts
Nub1
Nubp2
Nubpl
Nucb2
Nudt1
Nudt16l1
Nudt17
Nudt2
Nudt4
Nudt9
Nup205
Nup210l
Nup35
Nup50
Nup50-dt
Nup85
Nup88
Nup98
Nutm1
Nutm2a-as1
Nxnl1
Nxnl2
Nyap2
Oaf
Oas1
Oas2
Oas3
Oat
Oaz1
Ocel1
Ociad1
Ocrl
Odc1-dt
Odf2
Odf4
Odr4
Ofd1
Ogfod2
Ogfr
Ogfrl1
Ogfrp1
Ogt
Olfml2a
Oma1
Omp
Onecut3
Oosp1p2
Opa1
Opa3
Opn3
Oprl1
Oprm1
Optn
Or1d4
Or1f2p
Or2a14
Or2l9p
Or2t12
Or2x1p
Or4d9
Or4f15
Or4m1
Or52k3p
Or5b21
Or5bh1p
Or7c1
Or7e47p
Or8b9p
Or8d1
Orai1
Orai3
Orc6
Ormdl2
Os9
Osbp2
Osbpl2
Osbpl3
Osbpl5
Osbpl9
Oser1-dt
Osgin2
Osmr
Osr2
Otop2
Otp
Otud4
Otulin
Otx1
Ovol1
Oxct1-as1
Oxr1
Oxsr1
P2rx6
P2ry14
P2ry2
P2ry6
P3h3
P3h4
P4htm
Paaf1
Pabpc1
Pabpc1l
Pabpc1p11
Pabpc4
Pacerr
Pacrg-as3
Pacrgl
Pacs1
Pacs2
Pacsin3
Padi2
Pafah1b1
Pafah1b3
Pak6
Palld
Palm
Palmd
Pam
Pan2
Pank2
Panx1
Panx2
Papln
Papolg
Paqr4
Paqr6
Pard6b
Park7
Parp10
Parp14
Parp15
Parp16
Parp2
Parp3
Parp8
Parvb
Parvg
Paupar
Pawrp1
Pax2
Pax6
Pax8-as1
Pax9
Paxbp1-as1
Pbx2
Pbx3
Pc
Pcbd2
Pcbp1
Pcbp1-as1
Pcbp2
Pcbp3
Pcca
Pccb
Pcdh11y
Pcdh7
Pcdhb10
Pcdhb11
Pcdhb3
Pcdhb9
Pcdhga4
Pcgf1
Pcgf2
Pcgf3
Pcgf5
Pclaf
Pcm1
Pcmt1
Pcmtd2
Pcnt
Pcnx1
Pcnx4
Pctp
Pcyox1
Pcyt1a
Pdc
Pdcd1lg2
Pdcd5
Pdcd6
Pdcd6ip
Pdcd6ipp2
Pdcl3p1
Pdcl3p7
Pde1b
Pde3a
Pde3b
Pde4b
Pde4d
Pde4dip
Pde8a
Pdgfra
Pdgfrb
Pdgfrl
Pdha1
Pdhx
Pdia3p1
Pdia5
Pdia6
Pdik1l
Pdk1
Pdk2
Pdk3
Pdlim1
Pdlim2
Pdlim3
Pdlim5
Pdp2
Pdpr
Pdxdc1
Pdxdc2p
Pdxk
Pdyn-as1
Pdzd7
Pdzk1
Peak1
Pear1
Peli2
Peli3
Pemt
Pes1
Pex26
Pex3
Pex5
Pex5l
Pfdn1
Pfdn4
Pfkfb3
Pfkfb4
Pfkl
Pgap2
Pgbd1
Pgc
Pgf
Pgk1
Pglyrp4
Pgm1
Pgm2
Pgm2l1
Pgm5p3-as1
Pgm5p4
Pgpep1
Pgs1
Phactr1
Phactr2
Phactr3
Phbp7
Phc1
Phc2
Phc3
Pheta1
Phf1
Phf11
Phf12
Phf13
Phf2
Phf20
Phf20l1
Phf21a
Phf3
Phf7
Phgdh
Phka1
Phkb
Phkg2
Phldb1
Phldb3
Phospho2
Phox2a
Phpt1
Phtf2
Phyhip
Pi16
Pi4k2a
Pias1
Picalm
Pick1
Pidd1
Piezo2
Pif1
Pifo
Piga
Pigb
Pigr
Pigs
Pigt
Pigu
Pigx
Pigy-dt
Pik3c3
Pik3ca
Pik3cg
Pik3ip1
Pik3ip1-as1
Pik3r1
Pik3r2
Pik3r3
Pikfyve
Pilra
Pin4
Pinx1
Pip4k2c
Pip5k1a
Pip5k1b
Pip5kl1
Pipox
Pitpna
Pitpna-as1
Pitpnc1
Pitpnm1
Piwil2
Piwil4
Pkd2
Pkdcc
Pkhd1l1
Pkib
Pkig
Pkn1
Pkn2-as1
Pkp3
Pkp4
Pla2g16
Pla2g4c
Pla2g4e-as1
Plac1
Plagl1
Plat
Plaur
Plb1
Plbd2
Plcb1
Plcb1-it1
Plcb2
Plcg1
Plcg2
Plcl1
Plcl2
Plcxd1
Pld1
Pld2
Pld3
Pld4
Plec
Plek
Plekha2
Plekha4
Plekha5
Plekha7
Plekhb1
Plekhf1
Plekhf2
Plekhg1
Plekhg2
Plekhg3
Plekhg4
Plekhh1
Plekhh2
Plekhm2
Plekho1
Plekho2
Plin2
Plk1
Plod3
Plp2
Plpbp
Plpp4
Plpp6
Plrg1
Pls1
Plxdc2
Plxnb3
Plxnc1
Pmaip1
Pml
Pmm2
Pmp22
Pms1
Pms2p7
Pnmt
Pnoc
Pnp
Pnpla1
Pnpla2
Pnpla3
Pnpla5
Pnpla6
Pnpla7
Pnpo
Pnrc1
Pnrc2
Poc1b-as1
Podxl
Pofut1
Pogk
Pola2
Polb
Pold1
Poldip3
Pole3
Polr1b
Polr1d
Polr1e
Polr2a
Polr2b
Polr2c
Polr2f
Polr2g
Polr2h
Polr2k
Polr2m
Polr3b
Polr3c
Polr3d
Polr3e
Polr3g
Pom121
Pomp
Pomt1
Pop7
Por
Porcn
Pou2f1
Pou2f2
Pou4f2
Pou5f1p6
Ppara
Ppard
Pparg
Ppargc1a
Ppargc1b
Ppcdc
Ppfia1
Ppfia3
Ppfia4
Ppfibp2
Ppia
Ppiap35
Ppiap68
Ppiel
Ppif
Ppil1
Ppil2
Ppil3
Ppil4
Ppm1a
Ppm1b
Ppm1d
Ppm1f
Ppm1j
Ppm1l
Ppm1m
Ppm1n
Ppox
Ppp1r11p1
Ppp1r12b
Ppp1r13b
Ppp1r15a
Ppp1r16b
Ppp1r1b
Ppp1r26
Ppp1r26-as1
Ppp1r36
Ppp1r37
Ppp1r7
Ppp1r8
Ppp2r2a
Ppp2r5b
Ppp2r5e
Ppp3cc
Ppp4r1
Ppp4r1-as1
Ppp4r1l
Ppp4r4
Ppp5c
Ppp6r2
Ppp6r3
Pprc1
Ppwd1
Ppy
Pqlc2
Pqlc3
Prame
Prc1
Prcc
Prdm1
Prdm11
Prdm2
Prdm8
Prdx4
Prdx6
Prelid1
Prelid3a
Prelid3b
Prickle1
Prickle4
Prim2
Primpol
Prkab1
Prkaca
Prkag2
Prkag2-as1
Prkar2b
Prkca
Prkcb
Prkcd
Prkce
Prkcg
Prkch
Prkcq-as1
Prkd2
Prkn
Prkra-as1
Prky
Prlr
Prnt
Proc
Proser2
Prox1
Prpf18
Prpf31
Prpf38a
Prpf39
Prpf40a
Prpf40b
Prpf4b
Prps2
Prpsap1
Prpsap2
Prr13
Prr13p5
Prr14l
Prr15
Prr16
Prr3
Prr34
Prr5l
Prrc2b
Prrg1
Prrg2
Prrx2-as1
Prss12
Prune1
Prune2
Prxl2a
Psca
Psd
Pskh2
Psma2p2
Psma4
Psma7
Psmb3
Psmb8
Psmb8-as1
Psmb9
Psmc4
Psmd1
Psmd11
Psmd13
Psmd14
Psmd2
Psmd3
Psmd8
Psme1
Psme2p2
Psme3
Psmf1
Psmg2
Pstk
Pstpip1
Ptch2
Ptcsc2
Ptdss2
Pten
Ptenp1-as
Pter
Ptgds
Ptger4
Ptger4p2
Ptges
Ptges2
Ptgir
Pth1r
Pth2
Ptk2
Ptk2b
Ptk7
Ptma
Ptms
Ptp4a1
Ptp4a2
Ptp4a2p1
Ptpdc1
Ptpmt1
Ptpn1
Ptpn12
Ptpn13
Ptpn18
Ptpn22
Ptpn4
Ptpn6
Ptprb
Ptprc
Ptpre
Ptprh
Ptprm
Ptpro
Ptprs
Ptpru
Ptprvp
Ptrh2
Pudp
Pum3
Pura
Pusl1
Pvr
Pvt1
Pwp1
Pwwp2a
Pwwp2b
Pwwp3a
Pxk
Pxmp2
Pxn-as1
Pxylp1
Pyhin1
Qki
Qpct
Qpctl
Qrich1
Qser1
Qsox1
Qsox2
R3hcc1
R3hdm1
R3hdm2p2
Rab11a
Rab11fip3
Rab12
Rab21
Rab27a
Rab2a
Rab30-as1
Rab31
Rab33b
Rab34
Rab37
Rab3d
Rab3il1
Rab40c
Rab42
Rab5a
Rab5b
Rab5if
Rab7a
Rabep1
Rabepk
Rabgap1
Rabgap1l
Rabggtb
Rabl2a
Rabl2b
Rabl3
Rabl6
Rac1
Rac3
Racgap1
Rack1
Rad18
Rad21-as1
Rad23a
Rad23b
Rad51ap1
Rad51b
Rad51c
Rad9a
Radil
Rae1
Raet1e
Raet1e-as1
Rag1
Rai1
Rala
Ralb
Ralbp1
Ralgapa1
Ralgps1
Ralgps2
Raly
Ramp2
Ran
Ranbp1
Ranbp17
Ranbp2
Ranbp3l
Rap1b
Rap1gap2
Rap1gds1
Rap2a
Rap2b
Rap2c
Rap2c-as1
Rapgef2
Rapgef3
Rapgef6
Raph1
Rarres2p2
Rarres3
Rasa1
Rasa2
Rasa4
Rasal2
Rasal2-as1
Rasgef1b
Rasgrp2
Rasgrp3
Rasl11a
Rasl11b
Rassf1
Rassf4
Rassf5
Rassf7
Rassf8
Rb1
Rbak
Rbak-rbakdn
Rbbp4
Rbbp6
Rbbp8
Rbbp8p1
Rbck1
Rbfa
Rbks
Rbl2
Rbm11p1
Rbm14
Rbm14-rbm4
Rbm17
Rbm22p12
Rbm23
Rbm24
Rbm26
Rbm26-as1
Rbm33
Rbm38
Rbm39
Rbm45
Rbm5
Rbm7
Rbms1
Rbms2
Rbmx
Rbmx2
Rbpms
Rbsn
Rbx1
Rc3h1-it1
Rcan1
Rcan2
Rcan3
Rce1
Rcn1
Rcn2
Rcn3
Rcor3
Rcsd1
Rcvrn
Rd3
Rdh10
Rdh12
Rdh13
Rdm1p5
Rdx
Recql4
Recql5
Reep4
Reep6
Rel
Relb
Relt
Reps2
Rere-as1
Rest
Ret
Retreg2
Retreg3
Rex1bd
Rexo1l10p
Rexo1l1p
Rexo1l2p
Rexo1l3p
Rexo2
Rexo5
Rf00003
Rf00004
Rf00006
Rf00012
Rf00015
Rf00017
Rf00019
Rf00026
Rf00049
Rf00072
Rf00100
Rf00156
Rf00271
Rf00283
Rf00345
Rf00393
Rf00401
Rf00416
Rf00425
Rf00554
Rf00568
Rf00601
Rf00612
Rf00618
Rf01210
Rf01976
Rf01986
Rf01987
Rf01992
Rf02038
Rf02039
Rf02041
Rf02042
Rf02124
Rf02125
Rf02142
Rf02156
Rf02157
Rf02158
Rf02174
Rf02175
Rf02176
Rf02187
Rf02188
Rf02203
Rf02204
Rf02213
Rf02215
Rf02216
Rf02248
Rf02249
Rf02271
Rfc2
Rfc4
Rfc5
Rflnb
Rfpl1s
Rft1
Rfx3
Rfx3-as1
Rfx8
Rfxank
Rgl1
Rgl3
Rgl4
Rgmb
Rgmb-as1
Rgs1
Rgs12
Rgs14
Rgs17
Rgs18
Rgs20
Rgs3
Rgs9
Rgs9bp
Rgsl1
Rhbdd1
Rhbdd2
Rhbg
Rhoa
Rhobtb2
Rhobtb3
Rhoh
Rhoq
Rhot1
Rhoxf1-as1
Rhpn1
Rhpn2
Ric1
Ric8b
Rims2
Rin1
Rin2
Rin3
Ring1
Rint1
Riok1
Riok3
Riox1
Ripk1
Ripk2
Ripor1
Ripor3
Rlimp1
Rmc1
Rmdn2
Rmi1
Rmi2
Rmnd5a
Rmnd5b
Rmrp
Rn7sk
Rn7skp106
Rn7skp11
Rn7skp110
Rn7skp114
Rn7skp12
Rn7skp133
Rn7skp16
Rn7skp161
Rn7skp163
Rn7skp179
Rn7skp249
Rn7skp291
Rn7skp49
Rn7skp78
Rn7skp92
Rn7sl107p
Rn7sl138p
Rn7sl160p
Rn7sl181p
Rn7sl187p
Rn7sl2
Rn7sl23p
Rn7sl272p
Rn7sl288p
Rn7sl301p
Rn7sl329p
Rn7sl337p
Rn7sl346p
Rn7sl354p
Rn7sl38p
Rn7sl402p
Rn7sl414p
Rn7sl435p
Rn7sl441p
Rn7sl471p
Rn7sl497p
Rn7sl523p
Rn7sl592p
Rn7sl606p
Rn7sl726p
Rn7sl736p
Rn7sl741p
Rn7sl862p
Rn7sl96p
Rna5s13
Rna5s6
Rna5sp120
Rna5sp130
Rna5sp158
Rna5sp162
Rna5sp175
Rna5sp25
Rna5sp28
Rna5sp321
Rna5sp33
Rna5sp382
Rna5sp390
Rna5sp429
Rna5sp435
Rna5sp478
Rna5sp497
Rna5sp527
Rna5sp60
Rnase1
Rnase10
Rnase11
Rnase3
Rnase8
Rnaseh2a
Rnaseh2b
Rnasel
Rnaset2
Rnd2
Rnf10
Rnf11
Rnf114
Rnf125
Rnf13
Rnf130
Rnf135
Rnf14
Rnf144b
Rnf145
Rnf166
Rnf17
Rnf175
Rnf185
Rnf187
Rnf2
Rnf207
Rnf212
Rnf220
Rnf24
Rnf31
Rnf4
Rnf7
Rnft1p2
Rnft2
Rnls
Rnmt
Rnpep
Rnpepl1
Rnps1
Rnu11
Rnu1-1
Rnu1-117p
Rnu1-122p
Rnu1-123p
Rnu1-13p
Rnu1-140p
Rnu12
Rnu1-6p
Rnu1-92p
Rnu2-1
Rnu2-17p
Rnu2-27p
Rnu2-2p
Rnu2-51p
Rnu2-63p
Rnu4-1
Rnu4-2
Rnu4-8p
Rnu4atac
Rnu5a-1
Rnu5a-8p
Rnu5b-1
Rnu5d-1
Rnu5e-1
Rnu5e-4p
Rnu5e-6p
Rnu5f-1
Rnu6-1013p
Rnu6-1073p
Rnu6-1079p
Rnu6-1101p
Rnu6-1128p
Rnu6-1213p
Rnu6-1227p
Rnu6-1230p
Rnu6-1274p
Rnu6-1276p
Rnu6-1280p
Rnu6-1311p
Rnu6-1336p
Rnu6-163p
Rnu6-181p
Rnu6-2
Rnu6-220p
Rnu6-266p
Rnu6-293p
Rnu6-313p
Rnu6-335p
Rnu6-35p
Rnu6-380p
Rnu6-419p
Rnu6-422p
Rnu6-466p
Rnu6-492p
Rnu6-510p
Rnu6-559p
Rnu6-597p
Rnu6-600p
Rnu6-611p
Rnu6-612p
Rnu6-7
Rnu6-722p
Rnu6-761p
Rnu6-792p
Rnu6-8
Rnu6-910p
Rnu6-917p
Rnu6-920p
Rnu6-922p
Rnu6-952p
Rnu6-999p
Rnu6atac
Rnu6atac33p
Rnu6atac41p
Rnu6atac9p
Rnu7-1
Rnu7-169p
Rnu7-27p
Rnu7-79p
Rnu7-96p
Rnvu1-14
Rnvu1-15
Rnvu1-18
Rnvu1-19
Rnvu1-3
Rnvu1-6
Rnvu1-7
Rny1p1
Rny1p6
Rny3p11
Rny4
Rny4p10
Ro60
Robo3
Rock1p1
Rom1
Rora-as1
Rp1
Rpap2
Rparp-as1
Rpe
Rpgrip1
Rph3a
Rph3al
Rpiap1
Rpl10a
Rpl11
Rpl12p27
Rpl12p28
Rpl12p41
Rpl13
Rpl13ap20
Rpl13ap5
Rpl13p
Rpl13p5
Rpl14
Rpl15
Rpl17-c18orf32
Rpl19
Rpl21p126
Rpl21p92
Rpl22
Rpl22p24
Rpl22p3
Rpl23ap43
Rpl23ap82
Rpl26
Rpl26l1
Rpl27a
Rpl28
Rpl3
Rpl34p23
Rpl36
Rpl36a
Rpl36a-hnrnph2
Rpl36ap35
Rpl37a
Rpl38
Rpl39
Rpl4
Rpl41
Rpl5p28
Rpl6
Rpl7a
Rpl7l1p3
Rpl7l1p5
Rpl7p17
Rpl7p23
Rpl7p44
Rpl7p51
Rpl8
Rpl9p30
Rpl9p33
Rplp1p13
Rplp2
Rpn2
Rpp21
Rpp38
Rpph1
Rprd2
Rps10-nudt3
Rps10p7
Rps12
Rps12p26
Rps15ap30
Rps15ap38
Rps18
Rps19
Rps19bp1
Rps20
Rps20p20
Rps20p25
Rps27
Rps27ap13
Rps27p14
Rps29p25
Rps3
Rps3ap1
Rps4xp16
Rps4xp9
Rps4y1
Rps5
Rps5p3
Rps6ka1
Rps6ka4
Rps6kb1
Rps6p8
Rps7
Rps7p1
Rps9
Rpsa
Rpsap26
Rpsap65
Rpsap71
Rpsap76
Rpusd3
Rragd
Rrm1
Rrm2
Rrn3p2
Rrn3p3
Rrp12
Rrp7bp
Rsad1
Rsad2
Rsl24d1p11
Rsl24d1p8
Rspry1
Rsrc1
Rsrc2
Rtca
Rtcb
Rtf1
Rubcn
Rubcnl
Rufy1
Rufy4
Rundc3a
Runx1
Runx3
Rusc1
Ruvbl1-as1
Ruvbl2
Rwdd1
Rwdd3
Rxfp1
Rxfp4
Rxra
Rxylt1
Ryr3
S100a10
S100a6
S100a7l2
S100pbp
S100z
S1pr1
S1pr5
Sacm1l
Sae1
Safb
Samd11
Samd12
Samd13
Samd14
Samd15
Samd4a
Samd4b
Samd9l
Samm50
Sammson
Samsn1
Sap18
Sar1a
Sart3
Sash3
Sat1
Satb1-as1
Satb2
Satb2-as1
Saxo2
Scaf8
Scai
Scamp1
Scamp3
Scamp4
Scamp5
Scand2p
Scarb2
Scarna16
Scarna17
Scat8
Scg3
Scg5
Scgb1b2p
Scgb1d4
Scgn
Scly
Scn1b
Scn2a
Scn8a
Scnn1a
Scp2
Scpep1
Scrn1
Scrn3
Scube2
Scygr1
Scyl1
Scyl2
Sdc2
Sdc3
Sdcbp
Sdccag8
Sdf2l1
Sdha
Sdhaf1
Sdhaf2
Sdhaf3
Sdhap1
Sdhap2
Sec13
Sec14l1
Sec14l2
Sec14l3
Sec14l5
Sec16a
Sec16b
Sec1p
Sec23a-as1
Sec23b
Sec24ap1
Sec24b
Sec24d
Sec31a
Sec61a1
Sec61b
Sec62
Secisbp2
Seh1l
Sel1l2
Selenoh
Selenoi
Selenon
Selenot
Selenov
Selenow
Selplg
Sema4a
Sema4b
Sema4c
Sema4d
Senp1
Senp3
Senp3-eif4a1
Senp6
Sephs1p6
Sepsecs-as1
Sept11
Sept12
Sept3
Sept6
Sept7-as1
Sept7p2
Sept9
Serac1
Serhl2
Serinc2
Serinc3
Serp1
Serpinb10
Serpinb2
Serpinb6
Serpinb8
Serpinb9p1
Serpinf1
Serpini1
Sertm2
Set
Setbp1
Setd4
Setd5
Setd9
Setdb2
Setx
Sez6l
Sf3a2
Sf3b2
Sfi1
Sfmbt2
Sft2d2
Sftpb
Sftpc
Sfxn2
Sgk3
Sgms1
Sgms2
Sgo1-as1
Sgo2
Sgpl1
Sgsh
Sgsm1
Sgsm3
Sgta
Sh2b1
Sh2b2
Sh2b3
Sh2d2a
Sh2d3a
Sh2d3c
Sh2d4b
Sh2d7
Sh3bgrl3
Sh3bp1
Sh3bp2
Sh3bp4
Sh3bp5
Sh3glb1
Sh3pxd2a
Sh3rf2
Sh3tc1
Shc1
Shc3
Shcbp1
Shf
Shh
Shisa5
Shkbp1
Shmt2
Shox2
Shprh
Shq1
Shtn1
Siah1
Sidt2
Siglec1
Siglec15
Siglec16
Siglec22p
Siglec30p
Siglec9
Siglecl1
Sik1b
Simc1
Sin3a
Sipa1l1
Sipa1l3
Sirpb1
Sirpb2
Sirt1
Sirt5
Sirt6
Sirt7
Siva1
Skida1
Skp2
Sla
Slain1
Slain2
Slamf7
Slamf8
Slbp
Slc10a3
Slc12a1
Slc12a2
Slc12a5
Slc12a5-as1
Slc14a2
Slc15a2
Slc15a4
Slc16a10
Slc16a3
Slc16a5
Slc17a6
Slc17a9
Slc18a1
Slc19a1
Slc1a2
Slc20a1
Slc22a18
Slc22a24
Slc22a4
Slc22a5
Slc23a1
Slc24a1
Slc24a4
Slc25a13
Slc25a15
Slc25a16
Slc25a19
Slc25a25
Slc25a29
Slc25a30-as1
Slc25a36
Slc25a38
Slc25a4
Slc25a42
Slc25a43
Slc25a45
Slc25a5
Slc25a5p7
Slc26a1
Slc26a10
Slc26a3
Slc27a1
Slc27a2
Slc27a3
Slc27a4
Slc29a1
Slc2a1-as1
Slc2a3
Slc2a4
Slc2a4rg
Slc2a6
Slc2a9
Slc30a2
Slc30a7
Slc35a3
Slc35b4
Slc35c1
Slc35d2
Slc35e2a
Slc35e3
Slc35f3
Slc35g1
Slc35g6
Slc36a1
Slc37a1
Slc37a2
Slc38a1
Slc38a2
Slc38a6
Slc38a9
Slc39a1
Slc39a10
Slc39a11
Slc39a13
Slc39a14
Slc39a4
Slc39a9
Slc40a1
Slc43a1
Slc43a2
Slc43a3
Slc44a1
Slc44a2
Slc44a3-as1
Slc44a4
Slc45a1
Slc45a4
Slc47a1
Slc47a2
Slc48a1
Slc49a3
Slc49a4
Slc4a1ap
Slc4a4
Slc4a8
Slc52a2
Slc5a10
Slc6a12
Slc6a13
Slc6a6
Slc6a8
Slc7a2
Slc7a6
Slc8a1-as1
Slc9a1
Slc9a3
Slc9a3-as1
Slc9a3r1
Slc9a5
Slc9b2
Slco1a2
Slco2a1
Slco3a1
Slco5a1
Slf1
Slf2
Slfn5
Slirp
Slit1
Slitrk1
Slitrk5
Slmap
Slx4ip
Smad1
Smad3
Smad4
Smad5
Smad6
Smap1
Smap2
Smarca2
Smarca4
Smarcal1
Smarcd2
Smc3
Smc5
Smchd1
Smco2
Smcr2
Smg1p1
Smg6
Smg7-as1
Smim13
Smim15-as1
Smim2
Smim24
Smim25
Smim27
Smim2-as1
Smim3
Smim30
Smim35
Smim4
Smim40
Smim5
Smim6
Smim8
Smim9
Smkr1
Smox
Smpd2
Smpd3
Smpdl3b
Smtn
Smtnl2
Smurf2p1
Smyd2
Snai2
Snap23
Snap25-as1
Snap29
Snap91
Snapc3
Snd1
Snhg11
Snhg16
Snhg19
Snhg20
Snhg21
Snhg22
Snhg8
Snhg9
Snip1
Snora10b
Snora11b
Snora13
Snora22
Snora24
Snora26
Snora3a
Snora48
Snora52
Snora6
Snora71e
Snora78
Snora80b
Snora80c
Snora80d
Snorc
Snord118
Snord12c
Snord13
Snord15a
Snord1a
Snord1b
Snord1c
Snord2
Snord24
Snord36b
Snord3a
Snord3b-2
Snord3c
Snord3d
Snord45a
Snord45c
Snord60
Snord68
Snord91a
Snord95
Snord96a
Snrk
Snrnp25
Snrnp27
Snrnp48
Snrpa
Snrpa1
Snrpcp19
Snrpd2
Snrpd2p1
Snrpd3
Snrpep5
Snrpf
Snrpgp12
Sntb1
Sntb2
Sntg1
Snx1
Snx10
Snx20
Snx21
Snx22
Snx24
Snx25
Snx25p1
Snx27
Snx29
Snx29p1
Snx33
Snx5
Snx8
Sobp
Socs1
Socs2
Socs7
Soga3
Sorbs3
Sord
Sorl1
Sos1-it1
Sox1
Sox2-ot
Sox5-as1
Sp100
Sp2-as1
Spaca5
Spaca6
Spaca9
Spag1
Spag4
Spag9
Spart-as1
Spast
Spata13
Spata17
Spata20
Spata21
Spata25
Spata3-as1
Spata5
Spata5l1
Spata6l
Spata7
Spatc1
Spats1
Spats2
Spats2l
Spc24
Specc1
Specc1p1
Spg7
Sphk2
Spib
Spidr
Spin3
Spin4-as1
Spint2
Spire2
Spn
Spns3
Spopl
Spp1
Sppl2b
Spred1
Sprtn
Spry1
Spry4
Spry4-as1
Spsb1
Spsb2
Spsb4
Spta1
Sptan1
Sptb
Sptbn4
Spty2d1os
Sqle
Sqor
Sqstm1
Src
Srcin1
Srd5a1
Srd5a3
Srek1
Srgap1
Srgap2
Srgap2-as1
Srgap2d
Sri
Srm
Srmp1
Srp19
Srp9
Srpk1
Srprb
Srpx2
Srr
Srrd
Srrm1
Srrm2
Srrm3
Srrm5
Srrt
Srsf10p1
Srsf6
Srsf8
Srxn1
Ss18l1
Ssb
Ssbp1
Ssbp3
Ssbp4
Ssc4d
Ssh3
Ssmem1
Sspo
Ssr1
St18
St20
St3gal1
St3gal2
St3gal3
St3gal4
St3gal5-as1
St3gal6
St5
St6gal1
St6galnac1
St7
St7l
St7-ot4
Stag2
Stag3
Stag3l4
Stambpl1
Stap1
Stard3
Stard3nl
Stard5
Stard8
Stat3
Stat4
Stat5a
Stat5b
Stau2
Stau2-as1
Steap1
Steap2
Steap3
Steap4
Stim1
Stim2
Stim2-as1
Stimate
Stip1
Stk11
Stk11ip
Stk24-as1
Stk26
Stk32c
Stk4
Stkld1
Stmn1p1
Stmn2
Stmp1
Stoml1
Ston1-gtf2a1l
Stox1
Stra6
Stra6lp
Strap
Strip1
Strip2
Strn4
Stt3a
Stt3b
Stub1
Stum
Stx10
Stx11
Stx16
Stx16-npepl1
Stx17
Stx18-as1
Stx1b
Stx3
Stx5
Stxbp1
Stxbp2
Stxbp4
Stxbp5l
Styx
Styxl1
Sub1
Sucla2
Sucla2-as1
Suclg2-as1
Sucnr1
Sugt1
Sugt1p4
Sugt1p4-stra6lp
Sult1c2
Sult2b1
Sumf2
Sumo2p1
Sumo2p10
Sumo2p8
Sun5
Suox
Supt16hp1
Supt3h
Supt4h1
Supt5h
Surf1
Susd1
Suz12
Suz12p1
Sv2b
Svil
Svop
Swap70
Swi5
Sycp2l
Syk
Sympk
Syne2
Syngap1
Syngr1
Synj2
Synj2bp-cox16
Synpo
Synpo2
Syp
Sypl1
Sys1
Sys1-dbndd2
Syt14
Syt17
Syt3
Sytl3
Sytl4
Szrd1
Szt2
Tab1
Tab2
Tab2-as1
Tac4
Tacc1
Tacc2
Tacc3
Taco1
Tada2a
Tada2b
Tada3
Taf15
Taf1a-as1
Taf1b
Taf1d
Taf4
Taf4b
Taf5l
Tango2
Taok1
Tap1
Tapbp
Tapbpl
Tarbp1
Tarbp2
Tars2
Tarsl2
Tasor2
Tatdn3
Tbc1d13
Tbc1d14
Tbc1d16
Tbc1d17
Tbc1d19
Tbc1d24
Tbc1d2b
Tbc1d30
Tbc1d31
Tbc1d5
Tbc1d7
Tbc1d8-as1
Tbce
Tbcel
Tbila
Tbk1
Tbkbp1
Tbl1x
Tbp
Tbpl1
Tbr1
Tbrg1
Tbx2
Tbx21
Tbxas1
Tcea2
Tcea3
Tceanc
Tceanc2
Tcf12
Tcf25
Tcf4
Tcf7
Tcf7l2
Tchp
Tcirg1
Tcn2
Tcp11
Tcp11l2
Tcta
Tctex1d1
Tctn1
Tctn3
Tdgf1p5
Tdp1
Tdrd10
Tdrd3
Tdrg1
Tdrkh-as1
Tead1
Tead2
Tecpr2
Tedc1
Tekt5
Telo2
Ten1
Ten1-cdk3
Tent4a
Tent5a
Tes
Tesc-as1
Tet2
Tet3
Tex12
Tex2
Tex264
Tex38
Tex45
Tex53
Tex9
Tfam
Tfap2a
Tfap2a-as1
Tfap2c
Tfdp1
Tfdp2
Tfeb
Tff3
Tfg
Tfrc
Tg
Tgfb2
Tgfbi
Tgfbr1
Tgfbr2
Tgfbr3l
Tgif1
Tgif2
Tgif2-rab5if
Tgs1
Thada
Thap9
Thap9-as1
Thbs2
Thbs3
Thoc5
Thsd4
Thtpa
Ticam2
Tigd2
Tigd5
Tigit
Timeless
Timm17bp1
Timm44
Tiparp
Tirap
Tjp3
Tk2
Tktl1
Tldc2
Tle1
Tle2
Tle3
Tle4
Tlk2
Tln1
Tlnrd1
Tlr3
Tlr4
Tlr5
Tlr7
Tlr8
Tm4sf19
Tm4sf19-as1
Tm4sf1-as1
Tm6sf1
Tm7sf2
Tm7sf3
Tma16
Tmbim1
Tmbim6
Tmc1
Tmc3-as1
Tmc6
Tmcc1-as1
Tmcc2
Tmcc3
Tmco3
Tmco6
Tmed3
Tmed7-ticam2
Tmem100
Tmem105
Tmem106c
Tmem107
Tmem109
Tmem114
Tmem117
Tmem119
Tmem120b
Tmem121
Tmem132b
Tmem134
Tmem135
Tmem140
Tmem144
Tmem145
Tmem147
Tmem14b
Tmem14c
Tmem14dp
Tmem156
Tmem159
Tmem161b
Tmem164
Tmem165
Tmem169
Tmem173
Tmem175
Tmem176a
Tmem177
Tmem179b
Tmem181
Tmem182
Tmem183a
Tmem187
Tmem19
Tmem191a
Tmem198
Tmem202
Tmem205
Tmem214
Tmem216
Tmem219
Tmem220
Tmem223
Tmem232
Tmem242
Tmem243
Tmem248
Tmem251
Tmem254-as1
Tmem255b
Tmem266
Tmem268
Tmem272
Tmem33
Tmem35b
Tmem38a
Tmem39a
Tmem44
Tmem44-as1
Tmem45a
Tmem50a
Tmem50b
Tmem52b
Tmem53
Tmem56
Tmem56-rwdd3
Tmem62
Tmem63b
Tmem67
Tmem70
Tmem79
Tmem80
Tmem86a
Tmem8a
Tmem8b
Tmem91
Tmem92
Tmem97
Tmigd3
Tmlhe
Tmppe
Tmprss5
Tmsb4x
Tmsb4xp4
Tmtc2
Tmub2
Tnc
Tnfaip1
Tnfaip2
Tnfaip3
Tnfaip8
Tnfaip8l1
Tnfrsf10b
Tnfrsf11a
Tnfrsf12a
Tnfrsf19
Tnfrsf1a
Tnfrsf1b
Tnfrsf21
Tnfsf13b
Tnfsf18
Tnik
Tnip2
Tnk2-as1
Tnks
Tnni2
Tnpo1
Tnrc6b
Tnrc6c
Tns1
Tns2
Tob2p1
Togaram1
Tom1l2
Tomm20l
Tomm40l
Tomm6
Tonsl
Tor1aip1
Tor3a
Tox2
Tp53bp1
Tp53i13
Tp53i3
Tp73
Tpd52
Tpd52l1
Tpd52l2
Tpgs1
Tph2
Tpi1
Tpk1
Tpm1
Tpm3
Tpm3p1
Tpm4
Tpp1
Tppp3
Tprg1
Tprg1-as1
Tpst1
Tpt1-as1
Tptep2
Tra2b
Trabd
Tradd
Traf2
Traf3
Traf3ip2-as1
Traf3ip3
Traf5
Traf7
Trafd1
Traj22
Traj31
Tram2-as1
Trappc10
Trappc11
Trappc12
Trappc2l
Trappc4
Trappc5
Trav3
Trav36dv7
Trav37
Trav8-2
Trav8-3
Trbv11-3
Trbv13
Trbv14
Trbv25or9-2
Trbv5-1
Trbv7-5
Trbv8-2
Trbv9
Treh
Trem1
Trex1
Trg-as1
Trgv2
Trgv4
Trhde
Trib1
Trib3
Trim13
Trim16
Trim17
Trim2
Trim22
Trim24
Trim25
Trim27
Trim28
Trim32
Trim34
Trim35
Trim36
Trim37
Trim39
Trim4
Trim44
Trim52-as1
Trim56
Trim67
Trim7
Trim9
Trio
Triobp
Trip10
Trip4
Trip6
Trit1
Trmt10bp1
Trmt11
Trmt44
Trmt9b
Trmu
Trnt1
Trpa1
Trpc1
Trpm2
Trpm4
Trpm7
Trpm8
Trps1
Trpv5
Trpv6
Trub1
Tsbp1
Tsbp1-as1
Tsc22d1
Tsc22d1-as1
Tsc22d2
Tsc22d3
Tsen15
Tsen34
Tsen54
Tsfm
Tsga10
Tsga13
Tshr
Tsku
Tslp
Tsn
Tsnaxip1
Tspan10
Tspan14
Tspan16
Tspan18
Tspan19
Tspan4
Tspan7
Tspan9
Tspo
Tspoap1
Tssk3
Tstd3
Ttc14
Ttc21a
Ttc21b
Ttc25
Ttc26
Ttc38
Ttc39a
Ttc39c
Ttc4
Ttc6
Ttc7a
Ttc7b
Ttc9c
Ttf2
Tti2
Ttl
Ttll13p
Ttll3
Ttll4
Ttll6
Ttll7
Ttll9
Ttyh2
Ttyh3
Tuba1c
Tuba8
Tubb2bp1
Tubb4b
Tubb6
Tubgcp2
Tug1
Tulp3
Tulp4
Tusc2
Tut7
Tvp23c-cdrt4
Txlna
Txndc8
Txndc9
Txnl1
Txnp1
Txnrd1
Txnrd2
Tyrobp
Tyrp1
Tyw1
U2af1l4
U2af2
U2surp
U47924.3
U62317.1
U73166.1
U73169.1
U73479.1
U91328.1
Uap1
Uap1l1
Uba2
Uba3
Uba5
Uba6-as1
Ubac2
Ubash3b
Ube2b
Ube2cp3
Ube2d1
Ube2d2
Ube2d4
Ube2e1
Ube2e3
Ube2f
Ube2f-scly
Ube2i
Ube2k
Ube2l5
Ube2m
Ube2q2
Ube2v1p4
Ube2v1p7
Ube3a
Ube3c
Ube4b
Ubfd1
Ubl4a
Ubqln2
Ubr3
Ubr5
Ubr5-as1
Ubr7
Ubtf
Ubxn11
Ubxn2a
Ubxn2b
Ubxn4
Uchl3
Ucp2
Ugcg
Ugdh-as1
Ugp2
Ugt1a5
Ugt3a2
Uhmk1
Uhrf1
Uhrf2
Ulk3
Umlilo
Umodl1
Unc119b
Unc13a
Unc45a
Unc5b
Unc5cl
Unc79
Unk
Upf1
Upk3a
Upp1
Upp2
Uprt
Uqcc1
Uqcr10
Uqcrh
Usb1
Usf2
Usp12
Usp12-as2
Usp13
Usp18
Usp2
Usp20
Usp25
Usp27x
Usp2-as1
Usp30
Usp30-as1
Usp31
Usp38
Usp39
Usp40
Usp43
Usp46-as1
Usp49
Usp53
Ust
Utp14a
Utp15
Utrn
Uty
Uvrag-dt
Uvssa
Vamp2
Vamp3
Vamp5
Vamp7
Vapa
Vars2
Vash1
Vasp
Vav3-as1
Vcl
Vdac3
Vegfb
Vezt
Vgll4
Vhl
Vhll
Vim-as1
Vip
Vipr1
Vkorc1l1
Vmac
Vmp1
Vn1r104p
Vn1r96p
Vnn2
Vps13a
Vps13d
Vps25
Vps26a
Vps26b
Vps35
Vps37d
Vps39
Vps45
Vps51
Vps52
Vps8
Vps9d1
Vrk1
Vrk3
Vrtn
Vsir
Vsnl1
Vsx1
Vta1
Vti1a
Vtrna1-1
Vtrna1-2
Vtrna1-3
Vtrna2-2p
Vwa5a
Vwa5b2
Vwa7
Vwa8
Vwa8-as1
Vwc2l
Wac
Wars
Wars2p1
Warsp1
Wash2p
Washc2a
Washc2c
Wasir2
Wbp1
Wbp1l
Wbp2
Wdfy3
Wdfy4
Wdr11
Wdr18
Wdr19
Wdr24
Wdr25
Wdr27
Wdr37
Wdr38
Wdr41
Wdr43
Wdr46
Wdr49
Wdr53
Wdr54
Wdr6
Wdr63
Wdr70
Wdr81
Wdr82
Wdr83
Wdr83os
Wdr86
Wdtc1
Wdyhv1
Wee1
Wee2-as1
Wfdc1
Wfdc2
Wfdc21p
Whammp2
Wipi2
Wnk1
Wnt1
Wnt10a
Wnt10b
Wnt2b
Wnt5b
Wnt6
Wnt7a
Wrap53
Wrnip1
Wsb1
Wscd2
Wt1
Wt1-as
Wtap
Wwc2
Wwox
Wwox-as1
Wwp1
Xaf1
Xiap
Xkr9
Xpc
Xpnpep1
Xpo6
Xpot
Xrcc5
Xylb
Yaf2
Yap1
Ybey
Ybx1
Yes1
Yipf3
Ykt6
Ypel2
Ypel3
Ypel5
Ythdc2
Ythdf3
Ywhae
Ywhaep7
Ywhah
Ywhaz
Yy1
Z82188.2
Z82206.1
Z82244.2
Z83844.3
Z83847.1
Z84484.1
Z85996.1
Z93022.1
Z93241.1
Z93930.2
Z93930.3
Z94160.2
Z95114.4
Z97055.2
Z97634.1
Z98257.1
Z99129.2
Z99943.1
Zbed3
Zbed3-as1
Zbed6cl
Zbtb1
Zbtb11-as1
Zbtb18
Zbtb22
Zbtb32
Zbtb34
Zbtb37
Zbtb38
Zbtb46
Zbtb7b
Zbtb8a
Zbtb9
Zc2hc1a
Zc2hc1c
Zc3h10
Zc3h11a
Zc3h12a
Zc3h14
Zc3h15
Zc3h18
Zc3h6
Zc3h7b
Zc3hav1
Zcchc17
Zcchc18
Zcchc2
Zcchc4
Zcchc7
Zcchc8
Zcwpw2
Zdhhc14
Zdhhc2
Zdhhc23
Zdhhc3
Zdhhc5
Zeb1
Zeb1-as1
Zeb2
Zeb2-as1
Zfand6
Zfas1
Zfhx3
Zfp36
Zfp36l1
Zfp41
Zfp42
Zfp64
Zfp69
Zfp69b
Zfpm1
Zfpm2
Zfpm2-as1
Zfx
Zfyve16
Zfyve21
Zfyve28
Zfyve9
Zgrf1
Zhx1
Zic2
Zkscan1
Zkscan3
Zmiz2
Zmpste24
Zmym1
Zmym4
Zmynd10
Zmynd10-as1
Zmynd11
Zmynd15
Znf101
Znf107
Znf131
Znf143
Znf148
Znf174
Znf181
Znf185
Znf189
Znf192p1
Znf20
Znf200
Znf211
Znf212
Znf213
Znf213-as1
Znf219
Znf227
Znf230
Znf234
Znf236
Znf252p-as1
Znf25-dt
Znf263
Znf268
Znf275
Znf276
Znf277
Znf281
Znf286a
Znf29p
Znf324
Znf33a
Znf345
Znf346
Znf350
Znf354b
Znf37a
Znf384
Znf385c
Znf385d
Znf391
Znf395
Znf398
Znf419
Znf420
Znf426-dt
Znf432
Znf433-as1
Znf436-as1
Znf440
Znf449
Znf451
Znf473
Znf487
Znf491
Znf503-as1
Znf511
Znf511-prap1
Znf518a
Znf521
Znf524
Znf526
Znf527
Znf532
Znf536
Znf554
Znf555
Znf557
Znf568
Znf575
Znf576
Znf577
Znf580
Znf581
Znf593
Znf596
Znf609
Znf619
Znf620
Znf621
Znf623
Znf625
Znf625-znf20
Znf638
Znf639
Znf646
Znf653
Znf654
Znf655
Znf664
Znf672
Znf683
Znf688
Znf691
Znf696
Znf7
Znf705a
Znf705e
Znf710
Znf714
Znf74
Znf76
Znf763
Znf764
Znf766
Znf773
Znf774
Znf778
Znf783
Znf784
Znf788p
Znf808
Znf839
Znf84
Znf883
Znf92
Znrd1asp
Znrf1
Znrf2p1
Znrf2p3
Zp2
Zp3
Zpr1
Zranb2-as2
Zranb3
Zscan2
Zscan26
Zscan9
Zyg11b
Zyx
Zzef1
