# Supplementary material for: A Bayesian inference transcription factor activity model for the analysis of single-cell transcriptomes
Source: Genome Res. 2021 Jul;31(7):1296–311. doi: 10.1101/gr.265595.120 (PMC8256867; doi:10.1101/gr.265595.120)
Supplement: Supplemental Material [file supp_gr.265595.120_Supplemental_Code.zip › BITFAM/inst/extdata/human/BRD9]

A1bg-as1
A2m
A2m-as1
A2ml1
Aacs
Aadacp1
Aak1
Aamdc
Aanat
Aar2
Aard
Aars
Aasdhppt
Aatbc
Aatf
Aatk
Abat
Abca11p
Abca17p
Abca2
Abca4
Abca5
Abca7
Abca8
Abca9
Abcb1
Abcb11
Abcb6
Abcb8
Abcc1
Abcc10
Abcc11
Abcc12
Abcc3
Abcc5
Abcc6
Abcd1
Abcd3
Abcd4
Abce1
Abcf1
Abcf3
Abcg1
Abhd10
Abhd11
Abhd11-as1
Abhd12
Abhd14a
Abhd14a-acy1
Abhd14b
Abhd15-as1
Abhd16a
Abhd17a
Abhd17ap3
Abhd17c
Abhd18
Abhd2
Abhd3
Abhd4
Abhd5
Abhd6
Abhd8
Abi2
Abi3
Abi3bp
Abl1
Ablim1
Ablim2
Ablim3
Abr
Abracl
Abraxas1
Abt1p1
Abtb1
Ac000035.1
Ac000068.1
Ac000077.1
Ac000078.1
Ac000093.1
Ac000111.1
Ac000120.2
Ac000123.2
Ac000403.1
Ac001226.1
Ac002059.1
Ac002059.3
Ac002069.1
Ac002074.1
Ac002091.1
Ac002091.2
Ac002094.1
Ac002094.4
Ac002094.5
Ac002115.1
Ac002116.2
Ac002310.1
Ac002310.2
Ac002310.3
Ac002310.4
Ac002310.6
Ac002451.1
Ac002454.1
Ac002470.1
Ac002472.2
Ac002472.3
Ac002480.1
Ac002519.1
Ac002996.1
Ac003002.1
Ac003002.3
Ac003005.1
Ac003005.2
Ac003006.1
Ac003043.1
Ac003070.1
Ac003080.1
Ac003084.1
Ac003092.1
Ac003101.2
Ac003102.1
Ac003682.1
Ac003688.2
Ac003956.1
Ac003973.1
Ac003986.2
Ac003986.3
Ac003989.1
Ac003991.1
Ac003992.1
Ac004004.1
Ac004039.1
Ac004069.1
Ac004080.1
Ac004080.2
Ac004080.3
Ac004080.4
Ac004112.1
Ac004148.1
Ac004156.1
Ac004221.1
Ac004224.2
Ac004231.1
Ac004232.2
Ac004233.3
Ac004233.4
Ac004241.1
Ac004241.4
Ac004264.1
Ac004381.1
Ac004383.1
Ac004408.2
Ac004448.2
Ac004466.1
Ac004466.2
Ac004471.1
Ac004471.2
Ac004477.1
Ac004486.1
Ac004491.1
Ac004522.1
Ac004528.2
Ac004540.1
Ac004542.1
Ac004542.2
Ac004584.1
Ac004585.1
Ac004585.2
Ac004590.1
Ac004593.2
Ac004596.1
Ac004623.1
Ac004672.2
Ac004687.1
Ac004687.2
Ac004691.1
Ac004692.1
Ac004702.1
Ac004706.1
Ac004706.2
Ac004706.3
Ac004771.3
Ac004771.4
Ac004801.5
Ac004803.1
Ac004805.1
Ac004816.1
Ac004816.2
Ac004817.3
Ac004825.1
Ac004825.2
Ac004836.1
Ac004837.2
Ac004846.1
Ac004865.2
Ac004882.1
Ac004890.2
Ac004895.1
Ac004908.1
Ac004908.2
Ac004910.1
Ac004921.1
Ac004922.1
Ac004941.1
Ac004943.2
Ac004944.1
Ac004965.1
Ac004980.1
Ac004987.1
Ac004987.2
Ac004988.1
Ac004990.1
Ac005005.3
Ac005013.1
Ac005020.2
Ac005034.3
Ac005034.5
Ac005037.1
Ac005041.1
Ac005050.1
Ac005052.1
Ac005154.3
Ac005162.2
Ac005162.3
Ac005220.1
Ac005224.3
Ac005224.4
Ac005234.1
Ac005253.1
Ac005256.1
Ac005258.1
Ac005261.2
Ac005261.5
Ac005262.1
Ac005277.1
Ac005277.2
Ac005280.2
Ac005288.1
Ac005291.2
Ac005300.1
Ac005304.1
Ac005323.2
Ac005324.4
Ac005324.5
Ac005332.4
Ac005342.1
Ac005363.1
Ac005379.1
Ac005381.1
Ac005391.1
Ac005410.1
Ac005410.2
Ac005481.1
Ac005486.1
Ac005495.1
Ac005514.1
Ac005520.1
Ac005520.2
Ac005523.1
Ac005523.2
Ac005532.1
Ac005532.2
Ac005538.1
Ac005539.1
Ac005540.1
Ac005550.1
Ac005551.1
Ac005559.1
Ac005586.1
Ac005593.1
Ac005606.2
Ac005609.2
Ac005614.1
Ac005622.1
Ac005625.1
Ac005632.4
Ac005670.2
Ac005674.1
Ac005696.1
Ac005703.3
Ac005703.5
Ac005703.6
Ac005722.1
Ac005722.2
Ac005726.4
Ac005740.3
Ac005746.1
Ac005759.1
Ac005775.1
Ac005779.2
Ac005785.2
Ac005786.2
Ac005790.1
Ac005796.1
Ac005798.1
Ac005822.1
Ac005832.4
Ac005833.1
Ac005837.1
Ac005837.3
Ac005840.1
Ac005840.4
Ac005841.1
Ac005856.1
Ac005871.2
Ac005899.1
Ac005899.5
Ac005899.7
Ac005906.2
Ac005911.1
Ac005915.1
Ac005920.1
Ac005972.1
Ac005972.3
Ac005996.1
Ac006001.2
Ac006001.3
Ac006012.1
Ac006015.1
Ac006019.1
Ac006022.1
Ac006026.2
Ac006026.3
Ac006033.1
Ac006041.1
Ac006058.2
Ac006059.1
Ac006059.2
Ac006064.1
Ac006064.5
Ac006064.6
Ac006065.4
Ac006077.2
Ac006111.1
Ac006116.2
Ac006116.8
Ac006148.1
Ac006150.1
Ac006153.1
Ac006213.1
Ac006213.5
Ac006252.1
Ac006262.2
Ac006270.1
Ac006273.1
Ac006333.2
Ac006372.1
Ac006372.4
Ac006441.3
Ac006449.2
Ac006449.5
Ac006449.6
Ac006450.1
Ac006452.1
Ac006453.5
Ac006480.1
Ac006483.1
Ac006483.2
Ac006486.2
Ac006504.5
Ac006504.7
Ac006511.1
Ac006511.3
Ac006511.5
Ac006517.1
Ac006529.1
Ac006539.1
Ac006547.2
Ac006942.1
Ac006960.3
Ac006971.1
Ac006994.2
Ac007009.1
Ac007029.1
Ac007032.1
Ac007040.2
Ac007041.1
Ac007098.1
Ac007128.1
Ac007161.3
Ac007179.2
Ac007192.1
Ac007193.1
Ac007215.1
Ac007216.1
Ac007216.2
Ac007216.4
Ac007225.1
Ac007229.1
Ac007240.1
Ac007250.1
Ac007278.1
Ac007285.1
Ac007298.2
Ac007318.1
Ac007319.1
Ac007342.3
Ac007342.7
Ac007349.1
Ac007362.1
Ac007364.1
Ac007375.1
Ac007375.2
Ac007376.2
Ac007381.1
Ac007383.1
Ac007383.2
Ac007389.1
Ac007391.1
Ac007405.2
Ac007405.3
Ac007431.1
Ac007431.3
Ac007450.3
Ac007491.1
Ac007493.2
Ac007513.1
Ac007546.2
Ac007546.3
Ac007551.2
Ac007563.2
Ac007569.1
Ac007608.3
Ac007611.1
Ac007614.1
Ac007620.1
Ac007637.1
Ac007639.1
Ac007656.2
Ac007663.1
Ac007663.2
Ac007663.3
Ac007686.2
Ac007686.3
Ac007686.4
Ac007731.1
Ac007786.1
Ac007834.1
Ac007846.2
Ac007861.1
Ac007879.4
Ac007881.2
Ac007922.1
Ac007922.2
Ac007950.1
Ac007952.2
Ac007952.4
Ac007991.1
Ac008012.1
Ac008013.1
Ac008014.1
Ac008035.1
Ac008040.1
Ac008040.3
Ac008040.4
Ac008060.1
Ac008060.2
Ac008060.4
Ac008063.2
Ac008067.1
Ac008105.2
Ac008105.3
Ac008115.3
Ac008115.4
Ac008264.2
Ac008267.5
Ac008385.1
Ac008393.1
Ac008403.1
Ac008406.3
Ac008438.2
Ac008440.1
Ac008440.2
Ac008443.1
Ac008443.2
Ac008443.4
Ac008443.5
Ac008446.1
Ac008494.1
Ac008525.1
Ac008525.2
Ac008537.4
Ac008543.1
Ac008554.1
Ac008555.2
Ac008556.1
Ac008567.2
Ac008572.1
Ac008581.2
Ac008592.1
Ac008592.3
Ac008592.4
Ac008608.2
Ac008610.1
Ac008622.2
Ac008629.1
Ac008641.1
Ac008649.2
Ac008655.1
Ac008655.2
Ac008662.1
Ac008663.3
Ac008667.2
Ac008667.4
Ac008676.1
Ac008687.1
Ac008687.4
Ac008687.7
Ac008691.1
Ac008694.2
Ac008696.2
Ac008734.2
Ac008735.1
Ac008738.1
Ac008738.2
Ac008738.3
Ac008738.5
Ac008750.3
Ac008750.7
Ac008752.1
Ac008758.2
Ac008758.5
Ac008758.6
Ac008759.1
Ac008759.3
Ac008760.2
Ac008761.1
Ac008761.3
Ac008763.2
Ac008764.6
Ac008764.7
Ac008764.8
Ac008764.9
Ac008770.1
Ac008770.2
Ac008770.3
Ac008771.1
Ac008781.1
Ac008781.2
Ac008840.1
Ac008878.1
Ac008892.1
Ac008894.3
Ac008914.1
Ac008915.2
Ac008937.3
Ac008957.1
Ac008966.1
Ac008969.1
Ac009005.1
Ac009027.1
Ac009041.1
Ac009054.2
Ac009061.2
Ac009063.2
Ac009065.2
Ac009065.4
Ac009065.8
Ac009075.1
Ac009078.3
Ac009086.2
Ac009086.3
Ac009087.1
Ac009088.1
Ac009088.2
Ac009090.3
Ac009093.3
Ac009093.4
Ac009093.6
Ac009093.8
Ac009097.4
Ac009107.2
Ac009108.3
Ac009108.4
Ac009108.5
Ac009120.2
Ac009133.1
Ac009133.2
Ac009133.5
Ac009133.6
Ac009145.1
Ac009152.3
Ac009159.2
Ac009163.6
Ac009166.1
Ac009166.2
Ac009226.1
Ac009229.3
Ac009237.3
Ac009238.1
Ac009238.2
Ac009248.1
Ac009271.1
Ac009292.1
Ac009292.2
Ac009299.1
Ac009299.3
Ac009303.4
Ac009309.1
Ac009313.1
Ac009318.1
Ac009320.1
Ac009336.1
Ac009336.3
Ac009387.1
Ac009403.1
Ac009404.1
Ac009432.2
Ac009468.1
Ac009486.1
Ac009487.3
Ac009495.1
Ac009495.3
Ac009506.1
Ac009509.2
Ac009511.2
Ac009518.1
Ac009522.1
Ac009554.1
Ac009560.1
Ac009646.2
Ac009720.1
Ac009779.1
Ac009779.2
Ac009779.3
Ac009812.3
Ac009831.1
Ac009879.2
Ac009879.3
Ac009899.1
Ac009902.2
Ac009927.1
Ac009950.1
Ac009965.2
Ac009988.1
Ac010132.3
Ac010139.1
Ac010148.1
Ac010168.2
Ac010186.2
Ac010198.1
Ac010198.2
Ac010200.1
Ac010201.1
Ac010203.2
Ac010226.1
Ac010240.2
Ac010240.3
Ac010247.1
Ac010255.3
Ac010271.1
Ac010271.2
Ac010319.5
Ac010323.1
Ac010325.1
Ac010327.2
Ac010327.3
Ac010327.4
Ac010332.2
Ac010333.3
Ac010335.1
Ac010336.2
Ac010336.3
Ac010336.5
Ac010401.1
Ac010422.1
Ac010422.2
Ac010422.4
Ac010422.7
Ac010422.8
Ac010442.1
Ac010442.2
Ac010457.1
Ac010487.2
Ac010501.1
Ac010503.3
Ac010522.1
Ac010531.4
Ac010531.5
Ac010531.6
Ac010547.1
Ac010547.2
Ac010551.2
Ac010608.2
Ac010608.3
Ac010615.2
Ac010618.1
Ac010618.3
Ac010619.2
Ac010624.1
Ac010624.4
Ac010632.2
Ac010632.3
Ac010642.1
Ac010646.1
Ac010653.3
Ac010654.1
Ac010655.2
Ac010655.4
Ac010735.1
Ac010735.2
Ac010737.1
Ac010745.5
Ac010746.1
Ac010761.1
Ac010761.2
Ac010761.3
Ac010761.5
Ac010761.7
Ac010768.3
Ac010768.4
Ac010834.2
Ac010883.1
Ac010886.1
Ac010894.2
Ac010894.3
Ac010913.1
Ac010973.1
Ac010976.1
Ac010980.1
Ac010997.2
Ac010999.1
Ac010999.2
Ac011008.1
Ac011092.2
Ac011195.2
Ac011239.1
Ac011257.1
Ac011352.3
Ac011365.1
Ac011374.1
Ac011379.2
Ac011389.2
Ac011444.1
Ac011444.2
Ac011444.3
Ac011445.2
Ac011446.1
Ac011446.2
Ac011447.2
Ac011448.1
Ac011452.1
Ac011455.1
Ac011458.1
Ac011462.1
Ac011462.2
Ac011462.4
Ac011466.1
Ac011467.1
Ac011467.3
Ac011471.3
Ac011471.4
Ac011472.4
Ac011474.1
Ac011476.1
Ac011476.3
Ac011477.1
Ac011477.3
Ac011479.1
Ac011481.1
Ac011481.4
Ac011487.4
Ac011491.1
Ac011491.3
Ac011495.1
Ac011495.3
Ac011498.1
Ac011500.2
Ac011510.1
Ac011511.2
Ac011511.3
Ac011511.4
Ac011529.1
Ac011530.1
Ac011558.1
Ac011603.1
Ac011603.2
Ac011611.3
Ac011611.4
Ac011611.5
Ac011611.6
Ac011676.1
Ac011676.2
Ac011700.1
Ac011752.1
Ac011773.1
Ac011773.2
Ac011773.3
Ac011825.3
Ac011840.4
Ac011840.5
Ac011891.2
Ac011893.1
Ac011899.2
Ac011921.1
Ac011933.1
Ac011933.3
Ac011939.2
Ac011944.2
Ac012055.1
Ac012065.2
Ac012070.1
Ac012087.2
Ac012100.2
Ac012146.1
Ac012150.1
Ac012158.1
Ac012184.2
Ac012186.2
Ac012186.3
Ac012213.5
Ac012291.2
Ac012306.2
Ac012307.1
Ac012309.1
Ac012309.2
Ac012313.3
Ac012313.4
Ac012313.6
Ac012313.7
Ac012313.8
Ac012313.9
Ac012314.22
Ac012321.1
Ac012358.2
Ac012358.3
Ac012368.1
Ac012377.1
Ac012378.2
Ac012379.2
Ac012445.1
Ac012456.2
Ac012462.3
Ac012470.1
Ac012485.2
Ac012485.3
Ac012488.2
Ac012506.1
Ac012507.1
Ac012507.4
Ac012531.1
Ac012531.2
Ac012531.3
Ac012555.1
Ac012560.1
Ac012569.1
Ac012615.1
Ac012615.2
Ac012615.3
Ac012615.4
Ac012615.5
Ac012617.1
Ac012618.2
Ac012629.2
Ac012645.1
Ac012645.3
Ac012668.2
Ac012673.1
Ac012676.3
Ac013270.1
Ac013275.1
Ac013356.3
Ac013356.4
Ac013394.1
Ac013400.1
Ac013436.1
Ac013451.1
Ac013451.2
Ac013467.2
Ac013468.1
Ac013472.1
Ac013472.3
Ac013476.1
Ac013476.2
Ac013489.3
Ac013553.4
Ac013652.2
Ac013717.1
Ac013731.1
Ac015687.1
Ac015689.1
Ac015712.1
Ac015712.4
Ac015712.5
Ac015712.6
Ac015726.2
Ac015795.1
Ac015802.3
Ac015813.1
Ac015813.2
Ac015813.4
Ac015813.5
Ac015813.7
Ac015818.6
Ac015849.3
Ac015871.3
Ac015871.4
Ac015908.2
Ac015908.7
Ac015909.1
Ac015909.3
Ac015909.5
Ac015911.2
Ac015912.1
Ac015912.3
Ac015921.1
Ac015936.1
Ac015967.1
Ac015982.1
Ac016027.1
Ac016229.2
Ac016266.1
Ac016292.1
Ac016355.1
Ac016394.1
Ac016405.2
Ac016575.1
Ac016576.1
Ac016582.2
Ac016586.1
Ac016588.2
Ac016596.1
Ac016629.3
Ac016700.3
Ac016708.1
Ac016722.1
Ac016727.1
Ac016737.2
Ac016739.1
Ac016745.2
Ac016747.3
Ac016773.1
Ac016831.1
Ac016831.3
Ac016831.5
Ac016831.7
Ac016866.1
Ac016868.1
Ac016876.2
Ac016877.3
Ac016894.1
Ac016910.1
Ac016999.1
Ac017000.1
Ac017002.4
Ac017007.1
Ac017007.2
Ac017007.5
Ac017015.2
Ac017048.1
Ac017048.3
Ac017079.2
Ac017083.1
Ac017100.1
Ac017104.1
Ac017104.3
Ac018358.1
Ac018362.1
Ac018362.3
Ac018410.1
Ac018413.1
Ac018445.4
Ac018450.1
Ac018464.1
Ac018511.1
Ac018521.1
Ac018521.2
Ac018521.3
Ac018521.4
Ac018521.5
Ac018529.3
Ac018553.1
Ac018553.2
Ac018637.1
Ac018647.2
Ac018653.1
Ac018653.4
Ac018682.1
Ac018716.2
Ac018754.1
Ac018755.3
Ac018755.4
Ac018761.1
Ac018761.2
Ac018761.3
Ac018766.1
Ac018816.1
Ac018816.2
Ac018845.3
Ac018880.2
Ac018889.1
Ac018931.1
Ac019055.1
Ac019064.1
Ac019068.1
Ac019080.1
Ac019117.3
Ac019131.1
Ac019193.3
Ac019197.1
Ac019209.2
Ac019211.1
Ac019254.1
Ac019257.1
Ac019257.2
Ac019257.8
Ac019257.9
Ac019294.2
Ac019294.3
Ac020558.3
Ac020612.2
Ac020636.1
Ac020636.2
Ac020659.1
Ac020661.1
Ac020743.3
Ac020891.2
Ac020895.2
Ac020899.1
Ac020904.3
Ac020907.1
Ac020907.4
Ac020909.1
Ac020909.2
Ac020909.3
Ac020910.2
Ac020911.1
Ac020913.2
Ac020914.1
Ac020914.2
Ac020914.3
Ac020915.1
Ac020915.2
Ac020915.3
Ac020915.5
Ac020916.2
Ac020928.1
Ac020928.2
Ac020928.3
Ac020934.1
Ac020978.9
Ac021016.3
Ac021054.1
Ac021087.4
Ac021106.3
Ac021151.1
Ac021188.1
Ac021218.1
Ac021269.2
Ac021321.1
Ac021422.1
Ac021491.3
Ac021594.1
Ac021594.2
Ac021613.1
Ac021683.3
Ac021698.1
Ac022007.1
Ac022035.1
Ac022069.1
Ac022087.1
Ac022098.1
Ac022098.3
Ac022098.4
Ac022113.2
Ac022137.2
Ac022137.3
Ac022140.1
Ac022144.1
Ac022149.1
Ac022150.2
Ac022154.1
Ac022167.1
Ac022167.3
Ac022167.4
Ac022167.5
Ac022182.1
Ac022196.1
Ac022201.2
Ac022211.2
Ac022211.4
Ac022217.3
Ac022384.1
Ac022400.1
Ac022400.6
Ac022413.1
Ac022414.1
Ac022415.1
Ac022424.2
Ac022497.1
Ac022506.1
Ac022509.3
Ac022613.2
Ac022616.2
Ac022706.1
Ac022748.1
Ac022762.2
Ac022778.1
Ac022784.1
Ac022795.1
Ac022826.1
Ac022893.3
Ac022915.1
Ac022915.2
Ac022966.1
Ac022973.2
Ac022973.4
Ac023024.1
Ac023043.1
Ac023050.1
Ac023055.1
Ac023115.1
Ac023128.1
Ac023137.1
Ac023141.7
Ac023157.2
Ac023157.3
Ac023300.1
Ac023389.1
Ac023509.1
Ac023509.3
Ac023512.1
Ac023590.1
Ac023632.2
Ac023632.4
Ac023813.2
Ac023855.1
Ac023866.1
Ac023886.1
Ac023906.4
Ac024075.3
Ac024145.1
Ac024243.1
Ac024267.2
Ac024267.4
Ac024267.6
Ac024270.4
Ac024293.1
Ac024451.3
Ac024475.4
Ac024559.2
Ac024563.1
Ac024598.1
Ac024619.3
Ac024909.1
Ac024940.1
Ac024940.6
Ac024941.2
Ac024958.1
Ac025030.2
Ac025031.1
Ac025031.2
Ac025031.4
Ac025031.5
Ac025034.2
Ac025035.1
Ac025043.1
Ac025048.1
Ac025048.4
Ac025161.1
Ac025162.1
Ac025162.2
Ac025164.1
Ac025165.1
Ac025165.2
Ac025165.3
Ac025165.5
Ac025166.1
Ac025171.2
Ac025171.3
Ac025181.2
Ac025183.1
Ac025183.2
Ac025183.4
Ac025188.1
Ac025198.1
Ac025254.1
Ac025257.1
Ac025262.1
Ac025263.1
Ac025268.1
Ac025278.2
Ac025279.1
Ac025283.1
Ac025283.2
Ac025287.2
Ac025287.3
Ac025419.1
Ac025423.2
Ac025437.4
Ac025442.1
Ac025458.1
Ac025465.4
Ac025470.1
Ac025580.1
Ac025580.2
Ac025580.3
Ac025588.1
Ac025588.4
Ac025627.1
Ac025682.1
Ac025754.1
Ac025766.1
Ac025809.1
Ac025811.1
Ac025857.2
Ac025871.1
Ac025947.1
Ac026100.1
Ac026124.2
Ac026202.3
Ac026250.1
Ac026254.2
Ac026310.2
Ac026310.3
Ac026336.5
Ac026353.1
Ac026358.1
Ac026362.1
Ac026396.1
Ac026401.2
Ac026412.1
Ac026458.2
Ac026461.1
Ac026461.3
Ac026461.4
Ac026464.5
Ac026464.6
Ac026470.1
Ac026471.1
Ac026471.2
Ac026471.5
Ac026495.1
Ac026691.1
Ac026704.1
Ac026726.1
Ac026740.1
Ac026770.1
Ac026774.2
Ac026785.1
Ac026786.1
Ac026803.2
Ac026894.1
Ac026904.1
Ac026904.2
Ac026954.1
Ac026954.3
Ac027026.1
Ac027031.2
Ac027097.1
Ac027104.1
Ac027117.2
Ac027176.1
Ac027176.2
Ac027237.2
Ac027237.3
Ac027243.1
Ac027243.2
Ac027271.1
Ac027277.1
Ac027279.1
Ac027279.4
Ac027281.1
Ac027307.1
Ac027312.1
Ac027575.2
Ac027601.1
Ac027601.3
Ac027644.1
Ac027644.4
Ac027682.4
Ac027682.5
Ac027801.3
Ac034102.3
Ac034102.4
Ac034102.6
Ac034102.7
Ac034102.8
Ac034105.2
Ac034206.1
Ac034231.1
Ac034243.1
Ac034268.1
Ac036103.1
Ac036108.1
Ac036176.1
Ac036214.1
Ac036214.4
Ac037459.1
Ac037459.4
Ac037487.4
Ac039056.2
Ac040160.1
Ac040162.1
Ac040169.1
Ac040169.2
Ac040169.3
Ac040904.1
Ac041040.1
Ac044781.1
Ac044798.1
Ac044802.1
Ac044802.2
Ac044839.1
Ac044849.1
Ac046130.1
Ac046158.1
Ac046185.3
Ac048338.1
Ac048341.1
Ac048341.2
Ac048351.1
Ac051619.1
Ac051619.5
Ac051619.7
Ac051619.8
Ac051649.1
Ac053503.2
Ac053503.3
Ac053513.1
Ac053527.1
Ac055811.3
Ac055854.1
Ac055876.1
Ac055876.3
Ac058791.1
Ac058822.1
Ac060234.1
Ac060234.2
Ac060773.1
Ac060780.2
Ac060809.1
Ac061709.3
Ac061961.1
Ac061975.1
Ac061992.1
Ac061999.1
Ac062004.1
Ac062028.1
Ac063924.1
Ac063944.1
Ac063948.1
Ac063952.1
Ac063976.1
Ac063977.2
Ac064801.1
Ac064805.1
Ac064805.2
Ac064807.1
Ac064847.1
Ac064852.1
Ac064875.1
Ac066612.2
Ac066613.1
Ac067751.1
Ac067852.1
Ac067852.2
Ac067930.1
Ac067930.3
Ac067930.4
Ac067930.5
Ac067931.2
Ac067945.3
Ac067960.1
Ac067968.1
Ac067969.1
Ac068025.1
Ac068075.1
Ac068134.2
Ac068152.1
Ac068205.2
Ac068205.3
Ac068234.1
Ac068234.3
Ac068305.2
Ac068338.2
Ac068389.1
Ac068389.2
Ac068418.1
Ac068473.3
Ac068473.4
Ac068491.4
Ac068531.1
Ac068580.1
Ac068580.3
Ac068580.4
Ac068587.2
Ac068594.1
Ac068620.1
Ac068620.3
Ac068643.2
Ac068657.1
Ac068669.1
Ac068672.1
Ac068724.3
Ac068790.8
Ac068831.6
Ac068870.1
Ac068888.1
Ac068888.2
Ac068946.1
Ac068987.3
Ac069113.1
Ac069113.3
Ac069120.1
Ac069148.1
Ac069213.1
Ac069257.3
Ac069280.1
Ac069281.2
Ac069285.1
Ac069307.1
Ac069368.1
Ac069444.2
Ac069454.1
Ac069503.1
Ac069503.2
Ac069503.3
Ac069528.2
Ac072022.2
Ac072052.1
Ac073046.1
Ac073050.1
Ac073072.1
Ac073072.2
Ac073107.1
Ac073111.1
Ac073111.3
Ac073111.4
Ac073111.5
Ac073130.2
Ac073136.1
Ac073172.1
Ac073176.2
Ac073195.1
Ac073210.2
Ac073236.1
Ac073257.1
Ac073288.2
Ac073314.1
Ac073316.1
Ac073320.1
Ac073332.1
Ac073333.1
Ac073342.3
Ac073346.1
Ac073389.1
Ac073389.2
Ac073464.1
Ac073488.8
Ac073488.9
Ac073508.3
Ac073517.1
Ac073525.1
Ac073534.2
Ac073573.1
Ac073585.1
Ac073592.1
Ac073592.4
Ac073592.5
Ac073592.9
Ac073611.1
Ac073626.1
Ac073648.6
Ac073657.1
Ac073842.1
Ac073857.1
Ac073862.2
Ac073869.1
Ac073896.1
Ac073896.2
Ac073896.3
Ac073896.5
Ac073911.1
Ac073916.1
Ac073957.1
Ac074032.1
Ac074050.1
Ac074050.2
Ac074091.1
Ac074117.1
Ac074134.1
Ac074135.1
Ac074138.1
Ac074143.1
Ac074212.1
Ac074338.1
Ac074344.2
Ac074351.1
Ac074366.1
Ac078785.1
Ac078802.1
Ac078828.1
Ac078850.2
Ac078852.2
Ac078864.1
Ac078878.2
Ac078880.1
Ac078880.3
Ac078882.1
Ac078883.2
Ac078899.3
Ac078909.1
Ac078925.1
Ac078929.1
Ac078974.1
Ac079031.2
Ac079062.1
Ac079089.1
Ac079140.1
Ac079145.1
Ac079171.1
Ac079200.1
Ac079209.1
Ac079296.1
Ac079305.1
Ac079313.1
Ac079313.2
Ac079316.1
Ac079340.1
Ac079341.2
Ac079354.2
Ac079355.2
Ac079411.1
Ac079414.3
Ac079416.3
Ac079447.1
Ac079466.1
Ac079594.2
Ac079600.3
Ac079602.3
Ac079610.2
Ac079630.1
Ac079741.1
Ac079742.1
Ac079753.1
Ac079790.1
Ac079791.1
Ac079801.1
Ac079807.1
Ac079834.2
Ac079848.1
Ac079907.1
Ac079922.2
Ac080013.1
Ac080038.1
Ac080075.1
Ac080080.1
Ac080112.1
Ac080129.1
Ac080129.2
Ac082651.1
Ac083798.1
Ac083800.1
Ac083805.1
Ac083805.2
Ac083805.3
Ac083829.1
Ac083836.1
Ac083837.1
Ac083841.3
Ac083843.2
Ac083867.1
Ac083880.1
Ac083949.1
Ac083973.1
Ac084018.1
Ac084018.2
Ac084030.1
Ac084033.2
Ac084082.1
Ac084117.1
Ac084125.1
Ac084211.1
Ac084262.1
Ac084262.2
Ac084346.1
Ac084368.1
Ac084754.1
Ac084757.1
Ac084757.3
Ac084781.2
Ac084816.1
Ac084859.1
Ac084864.1
Ac084871.2
Ac084876.2
Ac084879.1
Ac087045.1
Ac087190.2
Ac087222.1
Ac087241.1
Ac087242.1
Ac087269.1
Ac087286.2
Ac087289.1
Ac087289.3
Ac087289.4
Ac087289.6
Ac087294.1
Ac087321.1
Ac087385.3
Ac087392.5
Ac087439.1
Ac087439.2
Ac087441.2
Ac087457.1
Ac087477.2
Ac087491.1
Ac087498.1
Ac087499.5
Ac087500.1
Ac087521.1
Ac087521.2
Ac087521.3
Ac087521.4
Ac087564.1
Ac087591.1
Ac087612.1
Ac087623.2
Ac087632.1
Ac087633.1
Ac087633.2
Ac087645.2
Ac087672.2
Ac087683.2
Ac087721.2
Ac087741.2
Ac087741.3
Ac087762.1
Ac087894.3
Ac089999.1
Ac090023.2
Ac090114.2
Ac090114.3
Ac090115.1
Ac090124.1
Ac090132.1
Ac090152.1
Ac090192.1
Ac090192.2
Ac090281.1
Ac090283.1
Ac090340.1
Ac090360.1
Ac090373.1
Ac090376.1
Ac090510.1
Ac090517.2
Ac090527.2
Ac090541.1
Ac090607.3
Ac090607.5
Ac090617.1
Ac090617.3
Ac090617.4
Ac090617.5
Ac090617.9
Ac090673.1
Ac090692.1
Ac090692.2
Ac090699.1
Ac090753.1
Ac090772.2
Ac090791.1
Ac090796.1
Ac090821.2
Ac090825.1
Ac090826.2
Ac090844.1
Ac090844.2
Ac090877.2
Ac090948.2
Ac090970.1
Ac090971.3
Ac090984.1
Ac091013.1
Ac091045.1
Ac091053.2
Ac091057.6
Ac091059.2
Ac091060.1
Ac091114.1
Ac091133.2
Ac091151.1
Ac091152.1
Ac091152.2
Ac091152.4
Ac091153.1
Ac091153.3
Ac091153.4
Ac091167.2
Ac091167.6
Ac091167.7
Ac091180.2
Ac091182.1
Ac091182.2
Ac091212.1
Ac091271.1
Ac091390.4
Ac091435.2
Ac091492.1
Ac091544.3
Ac091551.1
Ac091564.2
Ac091564.3
Ac091564.4
Ac091564.6
Ac091564.7
Ac091588.1
Ac091607.1
Ac091729.1
Ac091729.3
Ac091820.1
Ac091825.1
Ac091917.2
Ac091925.1
Ac091939.1
Ac091953.4
Ac091959.3
Ac091965.5
Ac091973.1
Ac091979.1
Ac092017.2
Ac092053.2
Ac092053.3
Ac092068.1
Ac092069.1
Ac092070.2
Ac092072.1
Ac092114.1
Ac092115.1
Ac092115.2
Ac092115.3
Ac092117.1
Ac092117.2
Ac092118.1
Ac092118.2
Ac092119.3
Ac092120.1
Ac092123.1
Ac092127.2
Ac092139.2
Ac092143.1
Ac092143.2
Ac092159.2
Ac092159.4
Ac092168.2
Ac092171.1
Ac092171.3
Ac092171.4
Ac092171.5
Ac092198.1
Ac092265.1
Ac092279.1
Ac092287.1
Ac092295.1
Ac092295.2
Ac092296.3
Ac092327.2
Ac092329.3
Ac092335.1
Ac092338.3
Ac092343.1
Ac092364.1
Ac092368.3
Ac092378.2
Ac092384.2
Ac092384.3
Ac092447.10
Ac092447.2
Ac092490.3
Ac092535.1
Ac092535.3
Ac092535.4
Ac092570.2
Ac092574.2
Ac092587.1
Ac092597.1
Ac092634.3
Ac092634.5
Ac092647.4
Ac092666.1
Ac092666.2
Ac092667.1
Ac092675.2
Ac092718.1
Ac092720.1
Ac092723.3
Ac092723.5
Ac092754.1
Ac092755.2
Ac092757.2
Ac092801.1
Ac092807.2
Ac092809.3
Ac092821.3
Ac092835.1
Ac092849.2
Ac092865.4
Ac092868.1
Ac092868.3
Ac092881.1
Ac092902.4
Ac092902.5
Ac092910.2
Ac092910.3
Ac092919.2
Ac092944.1
Ac092958.4
Ac093010.2
Ac093019.1
Ac093151.1
Ac093151.3
Ac093152.1
Ac093154.1
Ac093157.1
Ac093162.2
Ac093248.1
Ac093259.1
Ac093270.1
Ac093277.1
Ac093281.2
Ac093283.1
Ac093323.1
Ac093325.1
Ac093326.1
Ac093330.1
Ac093334.1
Ac093390.1
Ac093423.3
Ac093484.3
Ac093484.4
Ac093495.1
Ac093503.1
Ac093503.2
Ac093503.3
Ac093510.1
Ac093512.1
Ac093512.2
Ac093525.1
Ac093525.7
Ac093525.8
Ac093591.3
Ac093620.1
Ac093627.1
Ac093627.4
Ac093627.5
Ac093671.1
Ac093673.2
Ac093714.1
Ac093732.1
Ac093734.1
Ac093752.1
Ac093752.2
Ac093772.1
Ac093821.1
Ac093827.4
Ac093831.2
Ac093844.1
Ac093879.1
Ac093895.1
Ac093899.2
Ac093904.1
Ac095038.1
Ac095057.2
Ac096536.1
Ac096536.2
Ac096540.1
Ac096632.1
Ac096637.2
Ac096638.2
Ac096649.1
Ac096677.1
Ac096720.1
Ac096732.1
Ac096733.2
Ac096734.2
Ac096741.1
Ac096751.1
Ac096887.1
Ac096887.2
Ac096888.1
Ac096996.2
Ac097103.2
Ac097104.1
Ac097105.1
Ac097358.2
Ac097372.1
Ac097460.1
Ac097484.2
Ac097493.4
Ac097634.1
Ac097634.4
Ac097637.1
Ac097641.1
Ac098484.3
Ac098484.4
Ac098582.1
Ac098583.2
Ac098614.3
Ac098650.1
Ac098798.1
Ac098828.2
Ac098828.3
Ac098829.1
Ac098847.1
Ac098850.2
Ac098850.3
Ac098868.1
Ac098934.1
Ac098934.2
Ac098934.4
Ac099066.1
Ac099066.2
Ac099329.1
Ac099343.3
Ac099489.1
Ac099494.2
Ac099518.1
Ac099518.3
Ac099518.5
Ac099521.1
Ac099521.2
Ac099522.2
Ac099524.1
Ac099535.1
Ac099552.1
Ac099654.1
Ac099654.12
Ac099654.2
Ac099654.4
Ac099654.5
Ac099654.6
Ac099654.7
Ac099677.5
Ac099681.1
Ac099681.2
Ac099782.2
Ac099795.1
Ac099811.2
Ac099850.1
Ac100771.2
Ac100775.1
Ac100778.3
Ac100784.1
Ac100786.1
Ac100791.2
Ac100791.3
Ac100793.2
Ac100793.3
Ac100802.1
Ac100803.1
Ac100803.2
Ac100803.3
Ac100812.1
Ac100827.1
Ac100830.2
Ac100847.1
Ac100849.1
Ac100858.3
Ac100860.1
Ac100861.1
Ac100861.2
Ac100863.1
Ac100871.1
Ac102953.1
Ac103591.3
Ac103681.1
Ac103702.1
Ac103702.2
Ac103703.1
Ac103706.1
Ac103718.1
Ac103724.4
Ac103739.2
Ac103740.2
Ac103746.1
Ac103769.1
Ac103796.1
Ac103808.1
Ac103809.1
Ac103810.1
Ac103810.3
Ac103810.8
Ac103853.1
Ac103855.1
Ac103855.3
Ac103923.1
Ac104024.2
Ac104046.1
Ac104066.1
Ac104073.4
Ac104076.2
Ac104078.1
Ac104078.2
Ac104109.2
Ac104117.1
Ac104123.1
Ac104129.1
Ac104162.2
Ac104170.1
Ac104211.2
Ac104212.1
Ac104229.1
Ac104260.3
Ac104332.2
Ac104333.4
Ac104365.1
Ac104389.1
Ac104411.1
Ac104417.1
Ac104453.1
Ac104461.1
Ac104532.1
Ac104561.1
Ac104564.1
Ac104564.3
Ac104564.4
Ac104564.5
Ac104581.4
Ac104590.1
Ac104634.1
Ac104662.2
Ac104695.4
Ac104698.1
Ac104699.1
Ac104758.2
Ac104758.5
Ac104781.1
Ac104794.4
Ac104806.2
Ac104825.1
Ac104958.2
Ac104966.1
Ac104971.3
Ac104984.5
Ac104985.2
Ac104996.3
Ac104997.1
Ac105020.6
Ac105021.1
Ac105036.2
Ac105052.3
Ac105052.4
Ac105053.1
Ac105094.1
Ac105105.1
Ac105105.3
Ac105114.1
Ac105129.2
Ac105137.2
Ac105206.3
Ac105219.2
Ac105254.1
Ac105277.1
Ac105339.1
Ac105345.1
Ac105390.1
Ac105402.1
Ac105411.1
Ac105429.2
Ac105450.1
Ac105760.1
Ac105940.2
Ac105942.1
Ac106028.2
Ac106028.5
Ac106038.1
Ac106738.1
Ac106738.2
Ac106739.1
Ac106772.2
Ac106782.2
Ac106782.5
Ac106785.2
Ac106786.1
Ac106796.1
Ac106799.1
Ac106801.1
Ac106818.1
Ac106820.2
Ac106820.3
Ac106820.4
Ac106820.6
Ac106874.1
Ac106881.1
Ac106897.1
Ac107016.1
Ac107029.1
Ac107031.1
Ac107058.1
Ac107068.1
Ac107072.1
Ac107079.1
Ac107083.1
Ac107222.1
Ac107223.1
Ac107373.2
Ac107398.4
Ac107464.3
Ac107871.1
Ac107884.1
Ac107959.2
Ac107959.4
Ac107959.5
Ac107982.2
Ac107993.1
Ac108002.1
Ac108047.1
Ac108134.1
Ac108134.3
Ac108134.4
Ac108142.1
Ac108210.1
Ac108210.2
Ac108448.3
Ac108463.3
Ac108471.1
Ac108471.2
Ac108673.1
Ac108673.2
Ac108673.3
Ac108688.1
Ac108693.2
Ac108727.1
Ac108738.1
Ac108751.4
Ac108751.5
Ac108866.1
Ac108868.2
Ac109347.2
Ac109454.4
Ac109458.1
Ac109460.1
Ac109460.3
Ac109460.4
Ac109462.1
Ac109466.1
Ac109471.1
Ac109583.2
Ac109587.1
Ac109811.2
Ac110058.1
Ac110079.1
Ac110285.2
Ac110285.5
Ac110285.6
Ac110285.7
Ac110741.1
Ac110749.1
Ac110769.1
Ac110792.2
Ac110792.3
Ac110813.1
Ac111182.1
Ac111186.1
Ac111198.1
Ac112196.1
Ac112198.2
Ac112200.1
Ac112211.1
Ac112225.1
Ac112236.2
Ac112242.1
Ac112243.1
Ac112250.2
Ac112484.1
Ac112484.2
Ac112484.3
Ac112504.2
Ac112673.1
Ac112715.1
Ac112907.1
Ac113143.1
Ac113143.2
Ac113189.1
Ac113189.3
Ac113189.4
Ac113191.1
Ac113192.1
Ac113192.4
Ac113192.5
Ac113194.1
Ac113208.1
Ac113346.1
Ac113367.2
Ac113382.1
Ac113383.1
Ac113398.2
Ac113410.3
Ac113423.2
Ac113430.1
Ac113607.1
Ac113615.1
Ac114271.1
Ac114291.1
Ac114488.2
Ac114488.3
Ac114498.1
Ac114550.1
Ac114689.3
Ac114730.1
Ac114730.3
Ac114744.1
Ac114781.2
Ac114803.1
Ac114811.2
Ac114947.1
Ac114956.1
Ac114956.3
Ac114973.1
Ac115102.1
Ac115283.1
Ac115676.1
Ac115837.2
Ac115989.1
Ac116021.1
Ac116025.2
Ac116345.1
Ac116348.4
Ac116351.2
Ac116353.1
Ac116353.2
Ac116353.5
Ac116366.1
Ac116366.3
Ac116407.2
Ac116456.2
Ac116535.1
Ac116553.1
Ac116565.1
Ac116609.1
Ac116609.2
Ac116612.1
Ac116667.1
Ac116914.2
Ac117378.1
Ac117382.1
Ac117382.2
Ac117395.1
Ac117489.1
Ac117498.1
Ac117498.2
Ac117500.2
Ac117500.3
Ac117500.5
Ac117945.1
Ac118553.2
Ac118658.1
Ac118754.1
Ac118754.3
Ac118755.1
Ac118757.1
Ac119396.1
Ac119673.1
Ac119677.1
Ac119868.1
Ac120036.3
Ac120036.4
Ac120042.1
Ac120057.2
Ac120057.3
Ac120057.4
Ac120114.1
Ac120114.4
Ac120193.1
Ac120349.1
Ac120498.1
Ac120498.3
Ac120498.5
Ac120498.8
Ac121333.1
Ac121338.2
Ac121758.3
Ac122694.1
Ac122714.2
Ac122718.2
Ac122719.1
Ac122719.2
Ac123768.2
Ac123768.4
Ac123784.1
Ac123912.2
Ac123912.5
Ac124016.1
Ac124017.1
Ac124067.2
Ac124068.2
Ac124069.1
Ac124242.1
Ac124248.1
Ac124276.1
Ac124276.2
Ac124283.2
Ac124283.5
Ac124312.1
Ac124319.1
Ac124798.1
Ac124854.1
Ac124856.1
Ac124891.1
Ac125494.1
Ac125603.1
Ac125603.3
Ac125611.1
Ac125611.3
Ac125616.1
Ac126323.1
Ac126323.4
Ac126365.2
Ac126407.1
Ac126544.1
Ac126544.2
Ac126614.1
Ac126696.1
Ac126763.1
Ac126768.3
Ac126773.1
Ac126773.4
Ac126915.1
Ac127002.1
Ac127024.2
Ac127070.1
Ac127459.1
Ac127459.3
Ac127496.6
Ac128676.1
Ac128709.3
Ac129492.1
Ac129492.2
Ac129492.3
Ac129492.5
Ac129492.8
Ac129507.1
Ac129510.2
Ac129926.1
Ac130343.1
Ac130343.2
Ac130456.4
Ac130456.6
Ac130469.1
Ac131009.3
Ac131009.4
Ac131025.1
Ac131097.4
Ac131159.1
Ac131212.1
Ac131212.4
Ac131235.1
Ac131235.2
Ac131274.3
Ac131280.1
Ac131649.1
Ac131934.1
Ac132008.1
Ac132008.2
Ac132192.1
Ac132872.1
Ac132872.2
Ac132872.3
Ac132938.1
Ac132938.2
Ac133065.1
Ac133106.1
Ac133528.1
Ac133550.2
Ac133552.1
Ac133552.2
Ac133552.3
Ac133552.5
Ac133634.1
Ac133637.1
Ac133644.3
Ac133961.1
Ac134043.1
Ac134682.1
Ac134684.6
Ac134772.1
Ac135048.2
Ac135050.4
Ac135050.5
Ac135178.3
Ac135178.6
Ac135279.3
Ac135586.2
Ac136469.2
Ac136475.10
Ac136475.2
Ac136475.3
Ac136475.4
Ac136475.8
Ac136475.9
Ac136601.1
Ac136621.1
Ac136632.2
Ac137579.2
Ac137630.3
Ac137767.1
Ac137834.1
Ac137834.2
Ac137932.2
Ac137936.1
Ac137936.2
Ac138123.1
Ac138150.1
Ac138207.3
Ac138207.4
Ac138207.8
Ac138304.1
Ac138393.1
Ac138393.3
Ac138409.1
Ac138466.1
Ac138474.1
Ac138512.1
Ac138627.1
Ac138627.2
Ac138649.1
Ac138696.2
Ac138811.1
Ac138832.1
Ac138904.3
Ac138938.1
Ac139099.2
Ac139149.1
Ac139256.1
Ac139365.2
Ac139530.2
Ac139530.3
Ac139749.1
Ac139769.2
Ac139769.3
Ac139783.2
Ac139795.3
Ac139887.1
Ac139887.2
Ac140113.1
Ac140113.2
Ac140113.3
Ac140125.3
Ac140479.3
Ac140504.1
Ac140912.1
Ac141586.1
Ac141930.1
Ac141930.2
Ac142381.2
Ac142381.3
Ac144522.1
Ac144831.1
Ac145098.1
Ac145124.1
Ac145207.2
Ac145207.3
Ac145207.8
Ac145207.9
Ac145285.2
Ac145285.6
Ac145422.1
Ac147067.2
Ac147651.1
Ac147651.2
Ac147651.4
Ac148476.1
Ac148477.1
Ac148477.3
Ac148477.5
Ac148477.7
Ac156455.1
Ac174065.1
Ac187653.1
Ac190387.1
Ac207130.1
Ac211433.2
Ac211433.3
Ac217774.1
Ac217774.2
Ac231533.1
Ac231657.1
Ac231981.1
Ac233280.19
Ac233702.8
Ac233723.2
Ac233992.1
Ac233992.2
Ac233992.3
Ac234582.1
Ac234582.2
Ac234781.4
Ac237221.2
Ac239798.2
Ac239800.2
Ac239868.1
Ac241377.3
Ac241584.2
Ac242426.2
Ac242842.1
Ac242842.2
Ac242842.3
Ac243312.2
Ac243547.1
Ac243547.3
Ac243571.2
Ac243585.2
Ac243654.1
Ac243732.1
Ac243773.1
Ac243773.2
Ac243829.1
Ac243829.4
Ac243830.1
Ac243960.1
Ac243960.5
Ac243964.2
Ac243964.3
Ac243965.1
Ac243967.1
Ac244021.1
Ac244034.2
Ac244035.2
Ac244090.3
Ac244100.3
Ac244157.1
Ac244197.2
Ac244250.2
Ac244452.1
Ac244453.3
Ac244502.1
Ac244502.2
Ac244517.10
Ac244517.11
Ac244517.2
Ac244517.3
Ac244517.4
Ac244517.5
Ac244517.6
Ac244517.9
Ac245014.3
Ac245028.3
Ac245033.1
Ac245033.2
Ac245036.4
Ac245052.2
Ac245052.3
Ac245052.5
Ac245100.4
Ac245100.8
Ac245140.3
Ac245291.1
Ac245452.1
Ac245517.3
Ac245748.2
Ac245884.4
Ac245884.7
Ac246793.1
Ac246817.2
Ac253576.2
Ac254562.1
Ac254633.1
Acaa1
Acaca
Acacb
Acad10
Acad8
Acad9
Acadm
Acads
Acadsb
Acadvl
Acan
Acap1
Acap2
Acap2-it1
Acap3
Acat1
Acat2
Acbd4
Accs
Acer3
Ache
Acin1
Ackr2
Ackr3
Acly
Aco1
Aco2
Acot11
Acot13
Acot2
Acot6
Acot7
Acox1
Acox2
Acoxl
Acp1
Acp6
Acpp
Acrbp
Acsbg1
Acsbg2
Acsf2
Acsf3
Acsl3
Acsm3
Acss2
Acss3
Acta1
Acta2
Acta2-as1
Actb
Actbp13
Actg1
Actg1p16
Actl6a
Actn1-as1
Actn2
Actn3
Actn4
Actr10
Actr1a
Actr1b
Actr2
Actr3
Actr3b
Actr3c
Actr6
Acvr1
Acvr1b
Acvr2a
Acvr2b
Acy1
Acyp2
Ad000090.1
Ad000671.1
Ad000671.3
Ad000864.1
Ad000864.2
Ada2
Adal
Adam11
Adam15
Adam19
Adam22
Adam23
Adam28
Adam32
Adam6
Adam8
Adam9
Adamdec1
Adamts1
Adamts10
Adamts13
Adamts14
Adamts15
Adamts4
Adamts6
Adamts7p1
Adamts8
Adamts9-as2
Adamtsl2
Adamtsl3
Adamtsl4
Adamtsl4-as1
Adamtsl5
Adap1
Adap2
Adar
Adarb1
Adat1
Adck1
Adck5
Adcy1
Adcy3
Adcy4
Adcy5
Adcy6
Adcy7
Adcy9
Adcyap1
Add1
Add2
Add3
Adgb
Adgra1
Adgra2
Adgra3
Adgrb1
Adgrb3
Adgrd1
Adgre1
Adgre5
Adgrf3
Adgrg1
Adgrg3
Adgrg5
Adgrg6
Adgrg7
Adgrl1
Adgrl2
Adgrl3
Adgrv1
Adhfe1
Adi1p1
Adipor2
Adirf
Adk
Adm
Adm2
Adm5
Adnp
Adnp2
Adnp-as1
Ado
Adora1
Adora2a
Adora2a-as1
Adora2b
Adpgk
Adpgk-as1
Adprm
Adra1a
Adra1d
Adra2a
Adra2c
Adrb1
Adrb2
Adrm1
Adsl
Adssl1
Adtrp
Aebp1
Aebp2
Aen
Aes
Af001548.2
Af038458.2
Af064858.1
Af067845.1
Af067845.4
Af067845.5
Af111167.1
Af111169.2
Af111169.3
Af117829.1
Af129408.1
Af131215.7
Af131216.2
Af186190.1
Af186192.2
Af228730.5
Af233439.1
Af233439.2
Af241726.2
Af254983.2
Af274573.1
Af274858.1
Afap1
Afap1-as1
Afdn
Aff1
Aff2
Aff3
Aff4
Afg1l
Afg3l1p
Afg3l2
Afmid
Aftph
Agap1
Agap1-it1
Agap2
Agap2-as1
Agap3
Agap7p
Agbl1
Agbl2
Agbl3
Agbl4
Agbl5
Agfg1
Agfg2
Aggf1
Agk
Agl
Agmo
Ago3
Agpat1
Agpat2
Agpat3
Agpat5
Agps
Agr2
Agr3
Agrn
Agrp
Agtrap
Agxt
Ahcyl1
Ahcyl2
Ahcyp2
Ahdc1
Ahnak
Ahr
Ahrr
Ahsa1
Ahsa2p
Aif1
Aif1l
Aig1
Aimp1
Aimp2
Aip
Aipl1
Aj003147.2
Aj006995.1
Aj011932.1
Ajap1
Ajm1
Ajuba
Ak2
Ak4
Ak5
Ak7
Ak9
Akap1
Akap10
Akap12
Akap13
Akap17a
Akap2
Akap5
Akap6
Akap7
Akap8
Akap8l
Akap9
Akirin1
Akirin2
Aknad1
Akr1a1
Akr1b1
Akr1b1p4
Akr1c3
Akr1d1
Akr1e2
Akt1
Akt1s1
Akt2
Al008626.1
Al008635.1
Al008638.6
Al008726.1
Al008729.1
Al009174.1
Al009178.3
Al009179.1
Al009183.1
Al020993.1
Al020994.2
Al020996.2
Al020997.2
Al021068.1
Al021153.1
Al021155.2
Al021391.1
Al021396.1
Al021407.2
Al021546.1
Al021578.1
Al021707.3
Al021707.5
Al021918.4
Al021920.1
Al021997.3
Al022069.1
Al022157.1
Al022237.1
Al022238.1
Al022238.2
Al022238.4
Al022310.1
Al022312.1
Al022313.2
Al022316.1
Al022318.4
Al022323.2
Al022323.4
Al022326.1
Al022328.3
Al022341.1
Al022345.4
Al022721.1
Al022725.1
Al023284.1
Al023584.1
Al023773.1
Al023803.3
Al023806.1
Al023806.2
Al023881.1
Al024498.2
Al024507.2
Al024508.2
Al031055.1
Al031229.1
Al031280.1
Al031282.1
Al031283.1
Al031283.3
Al031289.1
Al031428.1
Al031432.3
Al031432.4
Al031587.2
Al031590.1
Al031595.1
Al031602.1
Al031658.2
Al031665.1
Al031666.1
Al031666.2
Al031668.1
Al031710.2
Al031713.1
Al031714.1
Al031719.1
Al031722.1
Al031726.1
Al031728.1
Al031768.1
Al031772.1
Al031777.2
Al031777.3
Al031847.1
Al031848.2
Al031864.1
Al031963.2
Al031985.2
Al031985.3
Al032819.1
Al033381.2
Al033397.1
Al033527.3
Al033527.4
Al033527.5
Al033528.2
Al034346.1
Al034370.1
Al034374.1
Al034379.1
Al034397.2
Al034397.3
Al034399.2
Al034417.2
Al034548.1
Al034550.2
Al035078.3
Al035078.4
Al035252.3
Al035398.1
Al035410.1
Al035423.1
Al035425.1
Al035427.1
Al035456.1
Al035460.1
Al035530.2
Al035551.1
Al035661.1
Al049629.2
Al049634.1
Al049651.2
Al049697.1
Al049712.1
Al049749.1
Al049775.1
Al049775.3
Al049780.1
Al049780.2
Al049780.3
Al049794.1
Al049795.1
Al049796.1
Al049830.3
Al049830.4
Al049836.1
Al049840.4
Al049840.5
Al049840.6
Al049844.1
Al049870.3
Al049873.1
Al049873.2
Al049874.3
Al050344.2
Al050402.1
Al050403.2
Al078459.1
Al078581.2
Al078605.1
Al078621.3
Al078624.1
Al078644.2
Al079303.1
Al079307.3
Al079342.3
Al080250.1
Al080276.2
Al080285.1
Al080317.1
Al096828.3
Al096840.1
Al096861.1
Al096865.1
Al096870.1
Al109615.2
Al109755.1
Al109761.1
Al109806.1
Al109811.3
Al109838.1
Al109910.2
Al109914.1
Al109917.1
Al109918.1
Al109920.1
Al109923.1
Al109924.5
Al109936.2
Al110118.2
Al110504.1
Al117190.1
Al117190.3
Al117192.1
Al117329.1
Al117335.1
Al117336.2
Al117339.2
Al117339.5
Al117378.2
Al117381.1
Al117382.2
Al118496.2
Al118508.1
Al118508.2
Al118511.2
Al118522.1
Al118558.3
Al121594.1
Al121601.2
Al121603.2
Al121612.2
Al121655.1
Al121658.1
Al121672.1
Al121672.3
Al121758.1
Al121760.1
Al121772.1
Al121820.1
Al121827.1
Al121829.1
Al121829.2
Al121830.1
Al121832.3
Al121845.2
Al121845.3
Al121845.4
Al121900.2
Al121906.1
Al121936.1
Al121956.1
Al121956.4
Al121972.1
Al121983.1
Al121983.2
Al121985.1
Al121990.1
Al122013.1
Al122018.1
Al122023.1
Al122058.1
Al132639.3
Al132655.1
Al132655.3
Al132671.1
Al132709.1
Al132780.1
Al132780.2
Al132819.1
Al132857.1
Al132875.3
Al132989.1
Al133153.1
Al133153.2
Al133215.2
Al133216.2
Al133227.1
Al133230.1
Al133268.1
Al133304.3
Al133330.2
Al133338.1
Al133343.1
Al133343.2
Al133346.1
Al133351.1
Al133351.4
Al133367.1
Al133368.2
Al133370.2
Al133371.1
Al133371.2
Al133380.1
Al133383.2
Al133396.2
Al133410.3
Al133445.2
Al133464.1
Al133467.1
Al133480.1
Al133481.1
Al133481.3
Al133485.2
Al133499.1
Al133516.1
Al133520.1
Al133551.1
Al135744.1
Al135786.2
Al135791.1
Al135818.1
Al135838.1
Al135905.2
Al135925.1
Al135926.1
Al135999.1
Al135999.2
Al136038.3
Al136038.5
Al136040.1
Al136084.2
Al136115.1
Al136131.3
Al136140.1
Al136295.1
Al136295.7
Al136301.1
Al136309.2
Al136309.4
Al136366.1
Al136379.1
Al136380.1
Al136439.1
Al136964.1
Al136982.5
Al136987.1
Al137003.1
Al137003.2
Al137005.2
Al137009.1
Al137025.1
Al137028.1
Al137058.1
Al137060.1
Al137067.1
Al137077.2
Al137078.2
Al137222.1
Al137230.2
Al137782.1
Al137783.1
Al137785.1
Al137802.2
Al137802.3
Al137847.1
Al137856.1
Al138686.2
Al138688.1
Al138720.1
Al138724.1
Al138756.1
Al138759.1
Al138781.1
Al138807.1
Al138827.1
Al138828.1
Al138831.1
Al138831.2
Al138881.1
Al138885.3
Al138885.4
Al138895.1
Al138916.1
Al138921.1
Al138960.1
Al138966.2
Al139005.1
Al139008.2
Al139011.1
Al139011.2
Al139035.1
Al139039.3
Al139042.1
Al139082.1
Al139095.3
Al139095.4
Al139099.1
Al139099.3
Al139125.1
Al139158.2
Al139161.2
Al139184.1
Al139220.2
Al139246.5
Al139254.1
Al139260.1
Al139288.1
Al139289.1
Al139300.1
Al139317.1
Al139317.3
Al139317.5
Al139339.1
Al139353.2
Al139383.1
Al139393.1
Al139412.1
Al139423.1
Al139424.1
Al139424.2
Al139807.1
Al157392.1
Al157392.2
Al157392.3
Al157400.1
Al157400.2
Al157400.5
Al157402.2
Al157702.2
Al157762.1
Al157791.2
Al157823.2
Al157871.6
Al157886.1
Al157888.1
Al157932.1
Al157935.1
Al157938.1
Al158013.1
Al158047.1
Al158063.1
Al158064.1
Al158070.2
Al158151.1
Al158151.3
Al158175.1
Al158211.3
Al158211.5
Al158212.2
Al158800.1
Al158828.1
Al158850.1
Al159166.1
Al159174.1
Al159978.1
Al160004.2
Al160035.1
Al160171.1
Al160191.1
Al160237.1
Al160262.1
Al160272.1
Al160272.2
Al160286.1
Al160291.1
Al160313.1
Al160314.1
Al160314.3
Al160408.1
Al160408.2
Al160412.1
Al161629.1
Al161629.2
Al161636.2
Al161646.1
Al161651.1
Al161668.1
Al161729.1
Al161729.3
Al161747.1
Al161785.2
Al161785.3
Al161910.1
Al161935.1
Al161935.2
Al161937.1
Al162151.2
Al162171.1
Al162171.2
Al162231.1
Al162231.2
Al162231.3
Al162258.1
Al162311.3
Al162377.1
Al162385.2
Al162390.1
Al162399.1
Al162411.1
Al162412.1
Al162417.1
Al162419.1
Al162425.1
Al162427.1
Al162430.2
Al162457.1
Al162497.1
Al162588.1
Al162591.2
Al162595.1
Al162713.1
Al162724.1
Al162724.2
Al162726.1
Al162726.3
Al162739.1
Al163192.1
Al163195.1
Al163636.2
Al163974.1
Al353133.2
Al353135.1
Al353152.1
Al353579.1
Al353596.1
Al353597.3
Al353611.1
Al353616.2
Al353621.2
Al353622.2
Al353626.2
Al353648.1
Al353651.1
Al353651.2
Al353651.3
Al353653.1
Al353658.2
Al353662.1
Al353691.2
Al353718.1
Al353719.1
Al353743.1
Al353764.1
Al353795.2
Al353801.1
Al353803.1
Al353803.4
Al353807.2
Al354696.2
Al354707.2
Al354710.1
Al354710.2
Al354726.1
Al354733.1
Al354740.1
Al354751.1
Al354761.1
Al354809.1
Al354811.1
Al354813.1
Al354821.1
Al354824.1
Al354861.3
Al354863.1
Al354872.1
Al354892.1
Al354892.2
Al354919.2
Al354920.1
Al354928.1
Al355001.2
Al355075.1
Al355075.4
Al355075.5
Al355102.2
Al355149.1
Al355297.1
Al355297.2
Al355301.1
Al355303.1
Al355312.3
Al355357.1
Al355388.1
Al355388.2
Al355482.2
Al355490.1
Al355490.2
Al355499.1
Al355512.1
Al355574.1
Al355598.1
Al355613.1
Al355798.1
Al355802.2
Al355803.1
Al355916.1
Al355916.3
Al355922.1
Al355922.4
Al355987.2
Al355987.3
Al355987.5
Al356020.1
Al356055.1
Al356056.1
Al356057.1
Al356057.2
Al356124.1
Al356234.1
Al356235.1
Al356274.1
Al356309.2
Al356309.3
Al356364.1
Al356417.1
Al356441.1
Al356488.2
Al356583.1
Al356599.1
Al356805.1
Al356806.1
Al357033.2
Al357033.3
Al357033.4
Al357054.3
Al357075.2
Al357078.1
Al357078.2
Al357078.3
Al357079.2
Al357084.1
Al357127.1
Al357140.2
Al357140.4
Al357143.1
Al357315.2
Al357500.1
Al357515.1
Al357558.1
Al357558.2
Al357559.1
Al357632.1
Al357873.1
Al357874.2
Al357992.1
Al358013.1
Al358075.2
Al358075.4
Al358113.1
Al358216.1
Al358334.2
Al358393.1
Al358472.2
Al358472.4
Al358472.5
Al358472.7
Al358473.1
Al358613.3
Al358781.1
Al358852.1
Al358933.1
Al358976.1
Al359073.1
Al359091.2
Al359182.1
Al359198.1
Al359220.1
Al359258.2
Al359258.3
Al359265.3
Al359397.1
Al359399.1
Al359508.1
Al359532.1
Al359541.1
Al359547.1
Al359555.1
Al359636.2
Al359643.2
Al359644.1
Al359692.1
Al359711.2
Al359736.1
Al359762.1
Al359762.2
Al359837.1
Al359853.1
Al359878.2
Al359922.1
Al359962.1
Al359979.1
Al359979.2
Al360012.1
Al360181.2
Al360181.4
Al360182.2
Al360270.3
Al360294.1
Al360295.1
Al365204.1
Al365205.1
Al365214.2
Al365214.3
Al365295.1
Al365356.1
Al365356.2
Al365436.2
Al389885.1
Al390026.1
Al390036.1
Al390037.1
Al390067.1
Al390198.1
Al390294.1
Al390719.1
Al390728.4
Al390728.5
Al390778.2
Al390835.1
Al390860.1
Al390879.1
Al390955.2
Al390957.1
Al391001.1
Al391069.2
Al391069.3
Al391095.1
Al391099.1
Al391121.1
Al391152.1
Al391244.2
Al391262.1
Al391335.1
Al391415.1
Al391422.1
Al391422.4
Al391497.1
Al391650.1
Al391684.1
Al391832.1
Al391832.2
Al391832.3
Al391834.2
Al391839.1
Al391839.2
Al391845.1
Al391863.1
Al392024.1
Al392172.1
Al441992.1
Al442128.2
Al445190.1
Al445209.1
Al445222.1
Al445223.1
Al445250.1
Al445253.1
Al445307.1
Al445363.1
Al445363.2
Al445363.3
Al445470.1
Al445471.2
Al445483.1
Al445490.1
Al445673.1
Al445675.2
Al445685.1
Al445928.1
Al445928.2
Al445985.1
Al449106.1
Al449403.2
Al449423.1
Al450226.1
Al450322.2
Al450326.1
Al450344.1
Al450344.3
Al450468.2
Al450469.1
Al450469.2
Al450992.1
Al450998.2
Al451042.2
Al451044.1
Al451050.2
Al451054.2
Al451062.1
Al451062.3
Al451065.1
Al451074.1
Al451085.1
Al451085.2
Al451123.1
Al451164.1
Al451165.2
Al499605.1
Al499627.2
Al512303.1
Al512306.1
Al512310.5
Al512310.6
Al512329.2
Al512343.1
Al512380.2
Al512408.1
Al512422.1
Al512598.1
Al512625.1
Al512631.2
Al512652.1
Al512662.1
Al512662.2
Al512791.1
Al512791.2
Al513122.2
Al513124.1
Al513128.2
Al513217.1
Al513220.1
Al513320.1
Al513327.2
Al513523.2
Al513523.3
Al583722.1
Al583722.2
Al583722.4
Al583785.1
Al583810.3
Al583835.1
Al583835.2
Al589740.1
Al589765.4
Al589843.1
Al589923.1
Al589935.1
Al589935.2
Al589987.1
Al589993.1
Al590004.2
Al590068.1
Al590068.3
Al590079.1
Al590084.1
Al590103.1
Al590226.2
Al590290.1
Al590327.1
Al590408.1
Al590440.2
Al590502.1
Al590552.1
Al590556.3
Al590560.2
Al590617.2
Al590623.1
Al590627.2
Al590652.1
Al590664.1
Al590666.1
Al590666.4
Al590677.1
Al590683.1
Al590708.1
Al590714.1
Al590764.1
Al590764.2
Al590822.2
Al590867.1
Al590989.1
Al591167.1
Al591212.1
Al591222.1
Al591368.1
Al591485.1
Al591518.1
Al591686.2
Al591806.1
Al591806.3
Al591845.1
Al591846.2
Al591848.1
Al591848.2
Al591926.6
Al592045.1
Al592146.1
Al592148.1
Al592164.1
Al592164.2
Al592295.4
Al592309.1
Al592429.1
Al592429.2
Al592494.2
Al596094.1
Al596244.1
Al596247.1
Al596257.1
Al596276.1
Al596442.1
Al596442.2
Al603766.1
Al603832.2
Al603832.3
Al603841.1
Al603910.1
Al604028.2
Al606748.1
Al606760.1
Al606760.3
Al606763.1
Al606834.1
Al611929.1
Al627095.1
Al627171.1
Al627171.2
Al627311.1
Al627422.1
Al627422.2
Al627443.1
Al645608.2
Al645608.4
Al645608.6
Al645608.7
Al645728.1
Al645728.2
Al645924.1
Al645924.2
Al645929.3
Al645939.1
Al645941.1
Al645941.3
Al662791.1
Al662795.1
Al662795.2
Al662797.1
Al662844.3
Al662884.2
Al662890.1
Al662899.2
Al663070.1
Al663074.1
Al669831.3
Al669831.5
Al669970.2
Al670729.1
Al670729.2
Al671762.1
Al671883.2
Al671883.3
Al672212.1
Al672277.1
Al672291.1
Al691403.2
Al691442.1
Al691482.3
Al713999.1
Al731563.3
Al731569.1
Al731577.2
Al732292.2
Al732314.6
Al807740.1
Al807752.2
Al807752.6
Al807752.7
Al807776.1
Al844908.2
Al928654.1
Al928654.2
Al928654.3
Al929472.2
Alas1
Alcam
Aldh16a1
Aldh1a2
Aldh1a3
Aldh1b1
Aldh1l1
Aldh1l2
Aldh3a1
Aldh3a2
Aldh3b1
Aldh5a1
Aldh7a1
Aldh8a1
Aldoa
Aldoc
Alg1
Alg10
Alg10b
Alg11
Alg13
Alg1l
Alg1l13p
Alg1l15p
Alg1l2
Alg1l3p
Alg1l9p
Alg3
Alg6
Alg8
Alkal1
Alkbh3
Alkbh5
Alkbh6
Alkbh7
Alms1
Alox12-as1
Alox15
Alox5
Alox5ap
Aloxe3
Alpk1
Alpk2
Alpl
Alx3
Ambra1
Amd1
Amdhd1
Amdhd2
Amer3
Amfr
Amn
Amn1
Amotl1
Ampd2
Ampd3
Amz2
Amz2p1
Anapc11
Anapc16
Anapc2
Anapc4
Anapc5
Ang
Angel1
Angel2
Angpt1
Angptl4
Angptl6
Ank1
Ank2
Ankar
Ankdd1a
Ankef1
Ankfy1
Ankh
Ankhd1
Ankhd1-eif4ebp3
Ankib1
Ankle1
Ankmy1
Ankrd1
Ankrd10
Ankrd11
Ankrd12
Ankrd13a
Ankrd13b
Ankrd13d
Ankrd18b
Ankrd19p
Ankrd2
Ankrd20a18p
Ankrd20a2
Ankrd20a4
Ankrd20a5p
Ankrd20a7p
Ankrd23
Ankrd24
Ankrd26p4
Ankrd28
Ankrd29
Ankrd30bl
Ankrd33b
Ankrd33b-as1
Ankrd36
Ankrd36bp2
Ankrd37
Ankrd40cl
Ankrd42
Ankrd44
Ankrd49
Ankrd53
Ankrd6
Ankrd63
Ankrd7
Ankrd9
Anks1a
Anks1b
Anks3
Ankzf1
Anln
Ano1
Ano3
Ano6
Ano7
Ano8
Ano9
Anp32a
Anp32b
Anp32e
Antxr1
Antxr2
Antxrl
Anxa1
Anxa13
Anxa2
Anxa2p2
Anxa4
Anxa6
Aoc2
Aox3p
Aox3p-aox2p
Ap000229.1
Ap000233.2
Ap000238.1
Ap000240.1
Ap000251.1
Ap000265.1
Ap000289.1
Ap000295.1
Ap000317.1
Ap000317.2
Ap000344.1
Ap000346.3
Ap000347.1
Ap000350.2
Ap000350.4
Ap000431.1
Ap000438.1
Ap000439.3
Ap000442.1
Ap000442.2
Ap000446.1
Ap000462.2
Ap000547.3
Ap000553.1
Ap000553.5
Ap000640.2
Ap000646.1
Ap000662.1
Ap000676.4
Ap000679.1
Ap000688.1
Ap000688.4
Ap000695.1
Ap000696.1
Ap000697.1
Ap000704.1
Ap000721.1
Ap000721.2
Ap000753.1
Ap000753.2
Ap000757.2
Ap000763.3
Ap000763.4
Ap000769.1
Ap000769.2
Ap000769.3
Ap000779.1
Ap000781.1
Ap000785.2
Ap000787.1
Ap000790.1
Ap000797.1
Ap000802.1
Ap000808.1
Ap000812.5
Ap000820.2
Ap000842.2
Ap000842.3
Ap000843.1
Ap000845.1
Ap000864.1
Ap000866.1
Ap000866.2
Ap000867.1
Ap000867.4
Ap000889.2
Ap000892.1
Ap000892.3
Ap000894.2
Ap000894.4
Ap000897.2
Ap000911.1
Ap000916.1
Ap000936.1
Ap000941.1
Ap000943.3
Ap000943.4
Ap000944.1
Ap000944.2
Ap000977.1
Ap000997.3
Ap001043.1
Ap001043.2
Ap001046.1
Ap001062.2
Ap001065.2
Ap001099.1
Ap001107.1
Ap001107.3
Ap001107.4
Ap001107.5
Ap001107.7
Ap001107.9
Ap001150.1
Ap001160.1
Ap001160.2
Ap001160.4
Ap001172.2
Ap001189.4
Ap001189.5
Ap001207.1
Ap001264.1
Ap001266.2
Ap001267.2
Ap001267.5
Ap001269.4
Ap001273.2
Ap001324.1
Ap001324.2
Ap001330.5
Ap001347.1
Ap001351.1
Ap001362.2
Ap001363.1
Ap001363.2
Ap001372.2
Ap001372.3
Ap001412.1
Ap001432.1
Ap001439.1
Ap001453.1
Ap001453.2
Ap001453.3
Ap001453.4
Ap001462.1
Ap001468.1
Ap001471.1
Ap001476.2
Ap001496.3
Ap001496.4
Ap001528.1
Ap001542.1
Ap001542.2
Ap001596.1
Ap001615.1
Ap001625.3
Ap001767.3
Ap001816.1
Ap001830.1
Ap001922.5
Ap001931.1
Ap001981.1
Ap002008.2
Ap002026.1
Ap002364.1
Ap002373.1
Ap002380.1
Ap002381.2
Ap002383.5
Ap002387.2
Ap002453.1
Ap002478.1
Ap002495.1
Ap002495.2
Ap002748.3
Ap002754.1
Ap002754.2
Ap002761.1
Ap002761.4
Ap002762.1
Ap002784.1
Ap002793.1
Ap002812.5
Ap002833.2
Ap002833.3
Ap002851.1
Ap002852.1
Ap002884.1
Ap002884.3
Ap002892.1
Ap002956.1
Ap002961.1
Ap002986.1
Ap002990.1
Ap002991.1
Ap002992.1
Ap003062.1
Ap003065.1
Ap003068.1
Ap003068.4
Ap003071.1
Ap003071.4
Ap003086.3
Ap003097.1
Ap003108.2
Ap003117.1
Ap003119.3
Ap003174.1
Ap003174.2
Ap003181.1
Ap003357.1
Ap003390.1
Ap003392.13
Ap003392.6
Ap003396.1
Ap003419.1
Ap003419.2
Ap003419.3
Ap003465.1
Ap003467.1
Ap003469.4
Ap003471.1
Ap003500.2
Ap003721.4
Ap003733.4
Ap003774.1
Ap003781.1
Ap003900.1
Ap004371.1
Ap004609.3
Ap004782.1
Ap005059.2
Ap005121.2
Ap005131.1
Ap005131.2
Ap005139.1
Ap005202.1
Ap005229.2
Ap005263.1
Ap005264.1
Ap005273.1
Ap005328.2
Ap005329.1
Ap005329.3
Ap005433.1
Ap005597.1
Ap005717.1
Ap006216.1
Ap006248.2
Ap006248.5
Ap006287.2
Ap006294.2
Ap006296.1
Ap006547.1
Ap006621.3
Ap006621.4
Ap1ar
Ap1b1
Ap1g1
Ap1g2
Ap1m1
Ap1m2
Ap1s1
Ap2a1
Ap2a2
Ap2b1
Ap2m1
Ap3b1
Ap3m2
Ap3s1
Ap3s2
Ap4e1
Ap4m1
Ap5b1
Ap5m1
Ap5s1
Ap5z1
Apaf1
Apba2
Apbb1ip
Apbb3
Apc
Apc2
Apcdd1
Apcdd1l
Apcdd1l-dt
Apeh
Apex1
Apex2
Aph1a
Aph1b
Api5
Aplf
Aplp1
Aplp2
Apoa1-as
Apoa5
Apobec3b
Apobec3c
Apobec3f
Apobec3g
Apobr
Apoc1p1
Apoc2
Apoe
Apol1
Apol2
Apol3
Apol4
Apold1
Apom
Apool
Apopt1
App
Appl1
Aprt
Aptr
Aqp1
Aqp11
Aqp6
Araf
Arafp1
Arap1
Arap1-as1
Arap1-as2
Arap3
Arcn1
Areg
Arf1
Arf3
Arf4-as1
Arf4p1
Arf5
Arfgap1
Arfgap2
Arfgef1
Arfgef2
Arfip1
Arfip2
Arfrp1
Arg2
Arglu1
Arhgap1
Arhgap10
Arhgap11a
Arhgap11b
Arhgap15
Arhgap17
Arhgap23
Arhgap24
Arhgap25
Arhgap26
Arhgap27
Arhgap28
Arhgap30
Arhgap31
Arhgap33
Arhgap39
Arhgap4
Arhgap40
Arhgap44
Arhgap45
Arhgap5
Arhgap5-as1
Arhgap6
Arhgdia
Arhgdib
Arhgdig
Arhgef1
Arhgef10
Arhgef12
Arhgef15
Arhgef16
Arhgef17
Arhgef18
Arhgef19
Arhgef2
Arhgef25
Arhgef26
Arhgef28
Arhgef3
Arhgef37
Arhgef39
Arhgef4
Arhgef40
Arhgef7
Arhgef7-as2
Arid1a
Arid1b
Arid2
Arid3a
Arid3b
Arid3c
Arid4a
Arid5a
Arid5b
Arih1
Arih2
Arl11
Arl13b
Arl14ep
Arl14epl
Arl2
Arl2bp
Arl2-snx15
Arl4a
Arl4ap4
Arl4c
Arl5a
Arl5c
Arl6
Arl6ip1
Arl6ip4
Arl6ip5
Arl6ip6
Arl8a
Arl8b
Arl9
Armc10
Armc12
Armc2
Armc2-as1
Armc3
Armc5
Armc6
Armc7
Armc8
Armc9
Armcx2
Armcx4
Armcx5
Armcx5-gprasp2
Armcx7p
Armh1
Armh4
Armt1
Arnt
Arnt2
Arntl
Arntl2
Arpc1a
Arpc1b
Arpc2
Arpc3p1
Arpc4
Arpc4-ttll3
Arpc5
Arpc5l
Arpin
Arpp19
Arrb1
Arrb2
Arrdc1
Arrdc2
Arrdc3
Arrdc3-as1
Arsa
Arsb
Arsd
Arsd-as1
Arsg
Arsk
Artn
Arv1
Arvcf
Asah1
Asah2b
Asap1
Asap2
Asb1
Asb14
Asb16
Asb4
Asb7
Ascc1
Ascc2
Ascl5
Asdurf
Asf1a
Asf1b
Ash1l
Ash2l
Asic1
Asic3
Asl
Asna1
Asnsd1
Aspdh
Aspg
Asph
Asphd1
Aspscr1
Asrgl1
Ass1
Asxl1
Asxl2
Asxl3
Atad2
Atad3a
Atad3b
Atad5
Atat1
Atcay
Ate1
Ate1-as1
Atf1
Atf2
Atf3
Atf4
Atf5
Atf6b
Atf7
Atf7ip
Atf7ip2
Atg10
Atg101
Atg12
Atg12p2
Atg13
Atg16l1
Atg16l2
Atg2a
Atg4a
Atg4b
Atg4c
Atg4d
Atg5
Atg7
Atg9a
Atg9b
Atic
Atl1
Atl3
Atm
Atmin
Atn1
Atoh8
Atox1
Atp10a
Atp10b
Atp10d
Atp11a
Atp11b
Atp13a1
Atp1a1
Atp1a2
Atp1a4
Atp1b1
Atp1b2
Atp1b3
Atp23
Atp2a1
Atp2a2
Atp2b1-as1
Atp2b3
Atp2b4
Atp2c1
Atp4a
Atp5f1a
Atp5f1b
Atp5f1bp1
Atp5f1c
Atp5f1d
Atp5if1
Atp5mc1
Atp5mc2
Atp5mdp1
Atp5mfp1
Atp5mfp4
Atp5mfp6
Atp5mg
Atp5mpl
Atp5pb
Atp5pbp1
Atp5po
Atp6ap1
Atp6ap1l
Atp6ap2
Atp6v0a1
Atp6v0a2
Atp6v0b
Atp6v0c
Atp6v0cp3
Atp6v0e1
Atp6v0e1p1
Atp6v0e1p4
Atp6v0e2
Atp6v0e2-as1
Atp6v1a
Atp6v1b2
Atp6v1c1
Atp6v1c2
Atp6v1e1
Atp6v1e2
Atp6v1f
Atp6v1g1
Atp6v1g1p6
Atp6v1g2
Atp6v1g2-ddx39b
Atp7a
Atp8a1
Atp8a2
Atp8b2
Atp8b3
Atp9a
Atp9b
Atpaf2
Atr
Atraid
Atrip
Atrn
Atrnl1
Atrx
Atxn1
Atxn10
Atxn1l
Atxn2
Atxn2-as
Atxn2l
Atxn7
Atxn7l1
Atxn7l2
Atxn7l3b
Aup1
Aurkaip1
Auts2
Avil
Avl9
Avpr2
Axdnd1
Axin2
Axl
Azgp1p1
Azin1-as1
Azin2
Azu1
B2m
B3galt4
B3galt6
B3glct
B3gnt10
B3gnt3
B3gnt4
B3gnt5
B3gnt7
B3gntl1
B4galnt1
B4galnt3
B4galnt4
B4galt1-as1
B4galt2
B4galt4
B4galt4-as1
B4galt7
B9d1
B9d2
Baalc
Babam2
Bace2
Bach1
Bach2
Bad
Bag1
Bag2
Bag3
Bag4
Bag6
Bage2
Bahcc1
Bahd1
Baiap2
Baiap2l1
Baiap3
Bak1
Bambi
Banf1
Bank1
Banp
Barhl1
Barx1
Barx1-dt
Barx2
Basp1
Bax
Baz2a
Bbc3
Bbof1
Bbs1
Bbs12
Bbs4
Bbs5
Bbs7
Bbs9
Bbx
Bcam
Bcan
Bcap29
Bcar1
Bcar4
Bcas1
Bcas3
Bcas4
Bcat1
Bcat2
Bccip
Bcdin3d-as1
Bckdha
Bckdhb
Bckdk
Bcl2l11
Bcl2l12
Bcl2l13
Bcl2l2
Bcl2l2-pabpn1
Bcl3
Bcl6b
Bcl7a
Bcl7b
Bcl9
Bcl9l
Bclaf1
Bclaf1p2
Bco2
Bcor
Bcorl1
Bcr
Bcrp1
Bcrp2
Bcrp5
Bcrp8
Bcs1l
Bcyrn1
Bdh1
Bdh2
Bdkrb2
Bdnf
Bdnf-as
Bdp1
Bean1
Becn1
Bend6
Bend7
Best1
Bex3
Bfar
Bfsp1
Bgn
Bhlha15
Bhlha9
Bhlhb9
Bhlhe40
Bhlhe41
Bicc1
Bicd1
Bicdl1
Bicdl2
Bicra
Bicral
Bin1
Bin2
Bin3
Birc2
Birc5
Birc6
Bispr
Bivm
Bivm-ercc5
Blace
Blk
Blm
Bloc1s1
Bloc1s3
Bloc1s4
Bloc1s6
Blvra
Blzf1
Bmf
Bmi1
Bmp1
Bmp2k
Bmp4
Bmper
Bmpr1a
Bmpr1b
Bmpr2
Bms1p1
Bms1p21
Bnc2
Bnc2-as1
Bnip1
Bnip2
Bnip3l
Bnip3p26
Bnip3p6
Bnip3p8
Boc
Bok
Bola1
Bola2p1
Bola3-as1
Bora
Borcs5
Borcs6
Borcs7
Borcs7-asmt
Borcs8
Borcs8-mef2b
Bpgm
Bphl
Bpi
Bpifc
Bptf
Brca2
Brcc3
Brd2
Brd3os
Brd4
Brd7p4
Brd9
Brd9p1
Brf2
Bri3
Brinp2
Brip1
Brix1
Brms1
Brms1l
Brox
Brpf1
Brpf3
Brsk1
Brsk2
Brwd1
Brwd1-as1
Brwd1-as2
Bscl2
Bsg
Bsn-as1
Btbd1
Btbd11
Btbd19
Btbd2
Btbd3
Btbd6
Btbd8
Btd
Btf3
Btf3l4
Btf3p12
Btf3p7
Btg1
Btg2
Btg3-as1
Btk
Btla
Btn2a1
Btn2a2
Btn2a3p
Btn3a1
Btn3a2
Btn3a3
Btnl9
Btrc
Bub1b
Bub1b-pak6
Bub3
Bud23
Bud31
Bud31p1
Bves-as1
Bx293535.1
Bx322234.1
Bx322639.1
Bx322784.1
Bx323046.1
Bx470102.1
Bx470209.1
Bx537318.1
Bx537318.2
Bx539320.1
Bx571818.1
Bx640514.2
Bx664615.1
Bx842242.1
Bx842559.2
Bx890604.2
Bx927359.1
Bysl
Bzw1
Bzw2
C10orf55
C10orf67
C10orf90
C10orf91
C10orf95
C11orf1
C11orf21
C11orf24
C11orf45
C11orf49
C11orf54
C11orf58
C11orf68
C11orf74
C11orf80
C11orf95
C11orf96
C11orf97
C12orf10
C12orf29
C12orf4
C12orf43
C12orf45
C12orf57
C12orf60
C12orf65
C12orf66
C12orf75
C12orf76
C12orf77
C12orf80
C13orf46
C14orf119
C14orf132
C14orf28
C14orf93
C15orf39
C15orf41
C15orf48
C15orf53
C15orf61
C15orf62
C15orf65
C16orf45
C16orf58
C16orf70
C16orf71
C16orf72
C16orf74
C16orf87
C16orf89
C16orf92
C17orf100
C17orf107
C17orf49
C17orf53
C17orf64
C17orf75
C17orf80
C17orf82
C17orf97
C18orf21
C18orf25
C18orf32
C18orf54
C18orf65
C19orf24
C19orf25
C19orf38
C19orf44
C19orf48
C19orf53
C19orf57
C19orf66
C19orf67
C19orf81
C19orf85
C1d
C1galt1
C1galt1p1
C1galt1p2
C1orf105
C1orf109
C1orf112
C1orf137
C1orf147
C1orf158
C1orf159
C1orf162
C1orf167
C1orf198
C1orf21
C1orf216
C1orf220
C1orf232
C1orf35
C1orf43
C1orf53
C1orf54
C1orf56
C1qbp
C1qc
C1qtnf1
C1qtnf12
C1qtnf1-as1
C1qtnf4
C1qtnf5
C1qtnf7
C1qtnf8
C1qtnf9b
C1r
C1rl
C1rl-as1
C1s
C2
C20orf141
C20orf144
C20orf197
C20orf27
C21orf59-tcp10l
C21orf62-as1
C21orf91-ot1
C22orf39
C22orf46
C2cd2l
C2cd3
C2cd4a
C2cd4d
C2orf15
C2orf27a
C2orf42
C2orf49
C2orf50
C2orf69
C2orf70
C2orf72
C2orf73
C2orf74
C2orf88
C2orf91
C2orf92
C3
C3ar1
C3orf14
C3orf20
C3orf38
C3orf49
C3orf52
C3orf67-as1
C3orf80
C4orf19
C4orf33
C4orf46
C4orf47
C4orf50
C5ar1
C5orf22
C5orf24
C5orf30
C5orf38
C5orf47
C5orf51
C5orf56
C5orf66
C5orf66-as2
C6orf120
C6orf136
C6orf141
C6orf203
C6orf223
C6orf48
C6orf89
C6orf99
C7
C7orf25
C7orf26
C7orf31
C7orf43
C7orf50
C7orf57
C7orf65
C8g
C8orf33
C8orf37-as1
C8orf44
C8orf58
C8orf82
C9orf106
C9orf139
C9orf16
C9orf163
C9orf24
C9orf3
C9orf43
C9orf50
C9orf64
C9orf85
Ca11
Ca12
Ca13
Ca14
Ca15p1
Ca2
Ca3
Ca5a
Ca5b
Ca5bp1
Cab39
Cabcoco1
Cabin1
Cables1
Cables2
Cabp1
Cabyr
Cacfd1
Cachd1
Cacna1a
Cacna1b
Cacna1c
Cacna1c-it3
Cacna1g
Cacna1h
Cacna2d1
Cacna2d3
Cacna2d4
Cacnb2
Cacnb3
Cacnb4
Cactin
Cacybp
Cad
Cadm2
Cage1
Calb1
Calb2
Calcb
Calcoco2
Calcp
Calcrl
Cald1
Calhm1
Calhm3
Calhm6
Calm1
Calm2
Calm3
Calml4
Caln1
Calr
Calr4p
Calu
Camk1d
Camk2a
Camk2g
Camk4
Camkk1
Camkmt
Camkv
Camlg
Camp
Camsap1
Camsap2
Camsap3
Camta1
Camta1-dt
Camta2
Cand1
Cand2
Cant1
Canx
Cap1
Cap2
Capg
Capn1
Capn10
Capn12
Capn15
Capn2
Capn5
Capn7
Capn8
Capns1
Caprin1
Caps2
Capsl
Capza1
Capza2
Capzb
Card11
Card19
Card8
Card8-as1
Card9
Carf
Carhsp1
Carm1
Carmil1
Carmil2
Carmn
Carnmt1-as1
Carns1
Cars
Cars2
Cars-as1
Cartpt
Casc11
Casc15
Casc16
Casc18
Casc2
Casc3
Casc4
Casd1
Cask
Caskin2
Casp10
Casp2
Casp4
Casp7
Casp8
Casp8ap2
Casp9
Cass4
Cast
Castor1
Casz1
Cat
Catip
Catsperd
Catspere
Catsperg
Catsperz
Cav1
Cav2
Cbfa2t2
Cbfa2t3
Cbfb
Cbl
Cbll1
Cbln2
Cbr1
Cbr3-as1
Cbr4
Cbwd5
Cbx1
Cbx2
Cbx3
Cbx4
Cbx5
Cbx6
Cbx7
Cbx8
Cby1
Cc2d1a
Cc2d1b
Cc2d2a
Cc2d2b
Ccar1
Ccar2
Ccbe1
Ccdc102a
Ccdc102b
Ccdc103
Ccdc106
Ccdc107
Ccdc113
Ccdc115
Ccdc116
Ccdc117
Ccdc11p1
Ccdc12
Ccdc121
Ccdc122
Ccdc124
Ccdc126
Ccdc127
Ccdc13
Ccdc130
Ccdc134
Ccdc136
Ccdc137
Ccdc138
Ccdc140
Ccdc141
Ccdc142
Ccdc144a
Ccdc144cp
Ccdc144nl
Ccdc144nl-as1
Ccdc146
Ccdc15
Ccdc150
Ccdc155
Ccdc157
Ccdc159
Ccdc160
Ccdc162p
Ccdc163
Ccdc169
Ccdc17
Ccdc171
Ccdc173
Ccdc174
Ccdc18
Ccdc180
Ccdc183
Ccdc184
Ccdc185
Ccdc189
Ccdc18-as1
Ccdc190
Ccdc194
Ccdc196
Ccdc22
Ccdc24
Ccdc26
Ccdc27
Ccdc28a
Ccdc28b
Ccdc30
Ccdc33
Ccdc38
Ccdc39
Ccdc40
Ccdc43
Ccdc47
Ccdc50
Ccdc57
Ccdc61
Ccdc62
Ccdc63
Ccdc66
Ccdc69
Ccdc7
Ccdc73
Ccdc77
Ccdc78
Ccdc80
Ccdc83
Ccdc84
Ccdc85b
Ccdc85c
Ccdc86
Ccdc88b
Ccdc88c
Ccdc9
Ccdc91
Ccdc92
Ccdc97
Ccdc9b
Ccl16
Ccl2
Ccl20
Ccl4
Ccl4l2
Ccl7
Ccm2
Ccm2l
Ccn1
Ccn3
Ccn4
Ccn5
Ccna1
Ccnb1
Ccnb2
Ccnb3
Ccnd1
Ccnd2
Ccnd3
Ccnd3p2
Ccndbp1
Ccne1
Ccne2
Ccnf
Ccng1
Ccng2
Ccnh
Ccni
Ccnj
Ccnk
Ccnl1
Ccnt2
Ccny
Ccnyl1
Ccp110
Ccr10
Ccr2
Ccr5
Ccr6
Ccs
Ccser2
Cct2
Cct5
Cct5p1
Cct6a
Cct6p1
Cct6p3
Cct7
Cct7p2
Cct8
Ccz1
Cd101
Cd109
Cd14
Cd151
Cd160
Cd163l1
Cd164
Cd1c
Cd1d
Cd200r1l
Cd22
Cd244
Cd274
Cd276
Cd28
Cd2ap
Cd2bp2
Cd300a
Cd300lb
Cd300lg
Cd33
Cd34
Cd36
Cd37
Cd3d
Cd3e
Cd3eap
Cd3g
Cd4
Cd44
Cd46
Cd46p1
Cd47
Cd48
Cd5
Cd53
Cd55
Cd59
Cd6
Cd63
Cd68
Cd69
Cd70
Cd74
Cd81
Cd82
Cd84
Cd86
Cd9
Cd99
Cd99l2
Cd99p1
Cda
Cdadc1
Cdc123
Cdc14a
Cdc16
Cdc20
Cdc25b
Cdc25c
Cdc27
Cdc34
Cdc37
Cdc37l1
Cdc37l1-dt
Cdc40
Cdc42
Cdc42bpa
Cdc42bpb
Cdc42ep1
Cdc42ep2
Cdc42ep3
Cdc42ep3p1
Cdc42ep4
Cdc42ep5
Cdc42-it1
Cdc42se2
Cdc45
Cdc6
Cdc7
Cdc73
Cdca2
Cdca5
Cdca7
Cdca8
Cdcp1
Cdh1
Cdh11
Cdh15
Cdh23
Cdh26
Cdh3
Cdh5
Cdhr2
Cdhr3
Cdhr5
Cdip1
Cdiptosp
Cdk1
Cdk10
Cdk12
Cdk13
Cdk15
Cdk16
Cdk18
Cdk2
Cdk2ap2
Cdk3
Cdk4
Cdk5r1
Cdk5r2
Cdk5rap3
Cdk6
Cdk7
Cdk8
Cdk9
Cdkal1
Cdkl1
Cdkl3
Cdkn1a
Cdkn1b
Cdkn2a-dt
Cdkn2aip
Cdkn2b-as1
Cdkn2c
Cdkn2d
Cdkn3
Cdr2l
Cdrt1
Cdrt4
Cds1
Cds2
Cdt1
Cdv3
Cdx2
Cdyl
Ceacam1
Ceacam19
Ceacam20
Ceacam21
Ceacam3
Ceacam4
Ceacam5
Ceacam7
Ceacamp3
Ceacamp5
Cebpa-dt
Cebpb
Cebpd
Cebpg
Cebpz
Cebpzos
Cecr2
Cecr7
Cela1
Celf1
Celf2
Celf2-as2
Celf5
Celf6
Celsr1
Celsr2
Celsr3
Cemip
Cemip2
Cenpa
Cenpbd1
Cenpbd1p1
Cenpf
Cenph
Cenpi
Cenpl
Cenpm
Cenpn
Cenpo
Cenpp
Cenps
Cenps-cort
Cenpt
Cenpv
Cenpw
Cenpx
Cep104
Cep112
Cep120
Cep126
Cep135
Cep152
Cep164
Cep164p1
Cep170b
Cep170p1
Cep192
Cep250
Cep295nl
Cep350
Cep41
Cep44
Cep57
Cep57l1
Cep57l1p1
Cep63
Cep68
Cep70
Cep76
Cep78
Cep83
Cep83-dt
Cep85
Cep85l
Cep95
Cep97
Cept1
Cercam
Cerk
Cerkl
Cerna1
Cerna3
Cers1
Cers3
Cers4
Cers5
Cers6
Cers6-as1
Ces2
Ces3
Cfap157
Cfap206
Cfap221
Cfap298
Cfap300
Cfap36
Cfap47
Cfap52
Cfap54
Cfap57
Cfap58-dt
Cfap61
Cfap65
Cfap69
Cfap70
Cfap73
Cfap74
Cfap77
Cfap97d1
Cfap97d2
Cfap99
Cfb
Cfd
Cfdp1
Cfh
Cfhr4
Cfl1
Cfl1p1
Cflar
Cflar-as1
Cftr
Cgb2
Cgb3
Cgn
Cgnl1
Cgref1
Cgrrf1
Chac1
Chaf1a
Chaf1b
Champ1
Chat
Chchd1
Chchd10
Chchd2p2
Chchd2p6
Chchd3
Chchd5
Chchd6
Chchd7
Chd1l
Chd2
Chd3
Chd4
Chd6
Chd7
Chd8
Chd9
Chek1
Chfr
Chga
Chgb
Chi3l2
Chic1
Chid1
Chit1
Chkb-cpt1b
Chkb-dt
Chm
Chml
Chmp1a
Chmp1b
Chmp1b-as1
Chmp2a
Chmp2b
Chmp5
Chmp6
Chmp7
Chn2
Chodl
Chp1
Chpf2
Chpt1
Chrac1
Chrd
Chrdl1
Chrdl2
Chrm1
Chrm4
Chrna2
Chrna3
Chrna4
Chrna5
Chrna7
Chrnb1
Chrnb2
Chrnd
Chrne
Chst11
Chst12
Chst13
Chst14
Chst6
Chst7
Chst8
Chtf18
Chtop
Chuk
Churc1
Churc1-fntb
Ciao1
Ciao3
Ciart
Cib2
Cib3
Cic
Cicp12
Cideb
Cidec
Ciita
Cipc
Cirbp
Cirbp-as1
Cisd1
Cisd2
Cisd3
Cish
Cit
Cited4
Ciz1
Ckap2
Ckap5
Ckb
Ckbp1
Cklf
Cklf-cmtm1
Cks1b
Clasp1
Clasp2
Clasrp
Clba1
Clcn2
Clcn3
Clcn4
Clcn5
Clcn6
Clcnka
Clcnkb
Cldn10-as1
Cldn12
Cldn16
Cldn23
Cldn4
Cldnd1
Cldnd2
Clec11a
Clec12b
Clec16a
Clec17a
Clec1a
Clec1b
Clec20a
Clec2d
Clec2l
Clec4e
Clecl1
Clhc1
Clic1
Clic4
Clic5
Clip1
Clip2
Clip3
Clip4
Clk1
Clk2
Clk3
Clk4
Clmn
Cln3
Cln5
Cln8
Clp1
Clpb
Clpp
Clps
Clpsl2
Clptm1
Clptm1l
Clspn
Clstn2
Clstn3
Clta
Cltc
Cltcl1
Clu
Cluap1
Cluh
Cluhp3
Clul1
Clybl
Clybl-as2
Cmas
Cmbl
Cmc1
Cmip
Cmpk1
Cmss1
Cmtm3
Cmtm7
Cmtm8
Cmtr1
Cnbd2
Cndp1
Cndp2
Cnep1r1
Cnfn
Cnga1
Cnga4
Cngb3
Cnih1
Cnih2
Cnih3
Cnih4
Cnksr2
Cnksr3
Cnn2
Cnn2p1
Cnn3
Cnnm2
Cnnm3
Cnnm4
Cnot10
Cnot2
Cnot3
Cnot4
Cnot6
Cnot6l
Cnot8
Cnot9
Cnp
Cnppd1
Cnpy2
Cnpy4
Cnrip1
Cnst
Cntd1
Cntd2
Cntln
Cntn1
Cntn2
Cntn4
Cntnap1
Cntnap2
Cntnap5
Cntrl
Cntrob
Coa1
Coa5
Coa6
Coa7
Coasy
Cobll1
Coch
Cog1
Cog2
Cog3
Cog4
Cog5
Cog6
Cog8
Col11a2
Col12a1
Col13a1
Col14a1
Col15a1
Col16a1
Col18a1
Col18a1-as2
Col19a1
Col1a1
Col1a2
Col20a1
Col21a1
Col26a1
Col27a1
Col28a1
Col2a1
Col3a1
Col4a1
Col4a2
Col4a2-as2
Col4a3
Col4a3bp
Col4a5
Col5a1
Col6a1
Col6a2
Col6a3
Col7a1
Col8a1
Col8a2
Col9a2
Col9a3
Colec11
Colgalt1
Commd1
Commd10
Commd3
Commd3-bmi1
Commd4
Commd5
Comp
Comt
Comtd1
Copb1
Copb2
Copg1
Cops2
Cops4
Cops5
Cops6
Cops7a
Cops7b
Cops8
Copz1
Copz2
Coq10a
Coq10b
Coq2
Coq4
Coq6
Coq7
Coq8a
Coq8b
Coq9
Coro1a
Coro1b
Coro1c
Coro2a
Coro2b
Coro6
Coro7
Coro7-pam16
Cotl1
Cox10
Cox10-as1
Cox11
Cox14
Cox15
Cox17
Cox17p1
Cox19
Cox20
Cox4i1
Cox5a
Cox5b
Cox6a1
Cox6a2
Cox6b1
Cox6b2
Cox6cp14
Cox6cp2
Cox6cp7
Cox7a1
Cox7b
Cox7c
Cpa1
Cpa4
Cpa5
Cpb2
Cpb2-as1
Cpd
Cpe
Cpeb1
Cpeb1-as1
Cpeb2
Cpeb4
Cped1
Cplane2
Cplx2
Cplx4
Cpm
Cpn2
Cpne2
Cpne3
Cpne4
Cpne5
Cpne7
Cpne8-as1
Cpo
Cpped1
Cpq
Cps1
Cpsf2
Cpsf3
Cpsf4
Cpsf6
Cpt1b
Cpt1c
Cpt2
Cptp
Cpvl
Cr1l
Cr382285.1
Cr383658.1
Cr392039.3
Cracr2a
Cracr2b
Cradd
Cramp1
Crat
Crb2
Crbn
Crcp
Creb1
Creb3
Creb3l1
Creb3l2
Creb3l3
Creb3l4
Creb5
Crebl2
Crebrf
Creld1
Creld2
Crem
Crhr1
Crhr2
Crim1
Crip1
Crip2
Cript
Crispld2
Crkl
Crlf1
Crls1
Crmp1
Crnde
Crocc
Croccp2
Croccp3
Crot
Crtac1
Crtam
Crtap
Crtc1
Crtc2
Crtc3
Crtc3-as1
Cry2
Cryba2
Crybb2p1
Crybg1
Crybg2
Crygn
Cryl1
Crym
Crym-as1
Cryzl1
Cs
Csad
Csde1
Cse1l
Csf1
Csf1r
Csf2ra
Csf3
Csf3r
Csgalnact1
Csk
Cskmt
Csmd1
Csnk1a1
Csnk1d
Csnk1e
Csnk1g1
Csnk1g2
Csnk1g3
Csnk2a1
Csnk2b
Cspg4p13
Cspp1
Csrnp3
Csrp1
Cst13p
Cst3
Csta
Cstf1
Cstf2
Cstf3-dt
Ct62
Ctbp1
Ctbp1-dt
Ctbp2
Ctc1
Ctcf
Ctcfl
Ctdnep1
Ctdp1
Ctdsp1
Ctdsp2
Ctdspl
Ctdspl2
Ctf2p
Cth
Cthrc1
Ctif
Ctnna1
Ctnna2
Ctnna3
Ctnnb1
Ctnnbl1
Ctnnd1
Ctns
Ctps1
Ctr9
Ctrl
Ctsa
Ctsb
Ctsc
Ctsd
Ctse
Ctsh
Ctsz
Cttn
Cttnbp2
Cttnbp2nl
Ctu2
Ctxn2
Cu104787.1
Cubn
Cubnp2
Cuedc1
Cuedc2
Cul1
Cul2
Cul3
Cul4a
Cul5
Cul9
Cuta
Cutalp
Cutc
Cux1
Cux2
Cwc15
Cwc25
Cwc27
Cwf19l1
Cx3cl1
Cxadr
Cxcl14
Cxcl16
Cxcr2
Cxcr4
Cxcr6
Cxorf38
Cxorf40a
Cxorf58
Cxorf65
Cxxc1
Cxxc5
Cxxc5-as1
Cyb561
Cyb561a3
Cyb561d1
Cyb561d2
Cyb5a
Cyb5b
Cyb5d1
Cyb5d2
Cyb5r2
Cyb5r3
Cyb5r4
Cybb
Cybc1
Cyc1
Cycsp19
Cycsp34
Cycsp38
Cyfip2
Cygb
Cyhr1
Cyld
Cyp1b1
Cyp1b1-as1
Cyp20a1
Cyp24a1
Cyp26a1
Cyp27b1
Cyp2ab1p
Cyp2e1
Cyp2t1p
Cyp2u1
Cyp2w1
Cyp46a1
Cyp4f26p
Cyp4f29p
Cyp4f32p
Cyp4f34p
Cyp51a1
Cyp51a1-as1
Cys1
Cysltr2
Cystm1
Cyth1
Cyth2
Cyth3
Cyth4
Cytor
Czib
D2hgdh
Daam1
Daam2
Dab2
Dab2ip
Dact1
Dact3-as1
Dag1
Dagla
Daglb
Dalrd3
Dancr
Dand5
Dao
Dap3
Dapk1
Dapp1
Dars
Dars2
Dars-as1
Daxx
Dazap1
Dazap2
Dbf4
Dbf4b
Dbi
Dbil5p
Dbn1
Dbndd2
Dbnl
Dbp
Dbx1
Dcaf1
Dcaf10
Dcaf11
Dcaf13
Dcaf15
Dcaf16
Dcaf17
Dcaf4
Dcaf5
Dcaf6
Dcaf7
Dcaf8
Dcakd
Dcanp1
Dcbld1
Dcdc1
Dchs2
Dck
Dclk1
Dclk2
Dclre1a
Dclre1b
Dclre1c
Dcn
Dcp1b
Dcp2
Dcst1-as1
Dcst2
Dcstamp
Dctn1
Dctn3
Dctn4
Dctn5
Dctn6
Dcun1d2
Dcun1d2-as
Dcun1d4
Dcun1d5
Dcxr-dt
Dda1
Ddah2
Ddb1
Ddb2
Ddhd2
Ddi2
Ddias
Ddit3
Ddit4
Ddit4-as1
Ddn-as1
Ddo
Ddr1
Ddr2
Ddx1
Ddx10
Ddx11
Ddx11l10
Ddx11l2
Ddx11l5
Ddx11l8
Ddx17
Ddx18
Ddx18p3
Ddx19a
Ddx19b
Ddx21
Ddx24
Ddx25
Ddx27
Ddx39ap1
Ddx39b
Ddx39b-as1
Ddx3x
Ddx41
Ddx42
Ddx43p3
Ddx46
Ddx47
Ddx49
Ddx5
Ddx50
Ddx52
Ddx54
Ddx55
Ddx56
Ddx59
Ddx60
Deaf1
Dec1
Decr1
Decr2
Dedd
Dedd2
Def8
Defa9p
Defb122
Defb125
Defb131e
Degs1
Dek
Dele1
Dennd1a
Dennd1c
Dennd2a
Dennd2c
Dennd2d
Dennd3
Dennd4a
Dennd4b
Dennd4c
Dennd5a
Dennd5b-as1
Dennd6a-dt
Denr
Depdc1b
Depdc5
Depp1
Deptor
Dera
Derl2
Derl3
Desi1
Desi2
Deup1
Dffb
Dgat1
Dgat2
Dgcr2
Dgcr5
Dgcr8
Dgcr9
Dgka
Dgkd
Dgke
Dgkg
Dgkh
Dgki
Dgkz
Dglucy
Dguok
Dhcr24-dt
Dhdds
Dhdh
Dhfrp6
Dhodh
Dhps
Dhrs1
Dhrs11
Dhrs12
Dhrs13
Dhrs4
Dhrs4l1
Dhrs7
Dhrs7b
Dhrs9
Dhtkd1
Dhx15
Dhx29
Dhx30
Dhx35
Dhx38
Dhx40
Dhx58
Dhx8
Dhx9
Diablo
Diaph1
Diaph2
Dicer1-as1
Dido1
Dinol
Dio1
Dio3
Dio3os
Dip2a
Dip2b
Dip2c
Dipk1a
Dipk2a
Diras1
Dis3l
Dis3l2
Dis3l2p1
Disc1
Disc1fp1
Disp2
Disp3
Dixdc1
Dkc1
Dkk1
Dkk3
Dkkl1
Dlat
Dld
Dleu1
Dleu7
Dlg1-as1
Dlg2
Dlg3
Dlg3-as1
Dlg4
Dlg5-as1
Dlgap1
Dlgap1-as1
Dlgap1-as2
Dlgap4
Dlgap4-as1
Dlk1
Dll1
Dll3
Dll4
Dlst
Dlx1
Dlx2
Dlx2-dt
Dlx3
Dlx4
Dlx6
Dm1-as
Dmac2
Dmac2l
Dmap1
Dmc1
Dmgdh
Dmkn
Dmpk
Dmrt2
Dmtf1
Dmtn
Dmwd
Dmxl1
Dnaaf1
Dnaaf2
Dnaaf3
Dnaaf5
Dnah10
Dnah11
Dnah14
Dnah17
Dnah2
Dnah3
Dnah6
Dnah8
Dnah9
Dnai1
Dnaja1
Dnaja3
Dnajb11
Dnajb12
Dnajb13
Dnajb2
Dnajb4
Dnajb5
Dnajb5-dt
Dnajb6
Dnajb9
Dnajc1
Dnajc10
Dnajc11
Dnajc13
Dnajc16
Dnajc18
Dnajc19p3
Dnajc19p5
Dnajc21
Dnajc22
Dnajc24
Dnajc25
Dnajc25-gng10
Dnajc27
Dnajc27-as1
Dnajc3
Dnajc4
Dnajc5
Dnajc6
Dnajc8
Dnajc9
Dnajc9-as1
Dnal1
Dnase1
Dnase1l1
Dnd1p1
Dnhd1
Dnm1
Dnm1l
Dnm1p17
Dnm1p38
Dnm1p50
Dnm2
Dnm3
Dnm3-it1
Dnm3os
Dnmt3b
Dnttip1
Dnttip2
Doc2a
Doc2gp
Dock11
Dock2
Dock4
Dock5
Dock6
Dock7
Dock8
Dock9-dt
Dok1
Dok2
Dok3
Dok4
Dok7
Dolpp1
Donson
Dop1a
Dop1b
Dot1l
Dpagt1
Dpcd
Dpep1
Dpf1
Dph1
Dph2
Dph3
Dph5
Dph6
Dph6-dt
Dph7
Dpp10
Dpp3
Dpp4
Dpp8
Dpp9
Dpp9-as1
Dppa2p4
Dprxp1
Dpy19l2p3
Dpy19l2p5
Dpy19l3
Dpy19l4
Dpy30
Dpys
Dpysl2
Dpysl3
Dpysl4
Dpysl5
Dr1
Draic
Dram1
Drap1
Drc1
Drc3
Drc7
Drd4
Drg1
Drg2
Drgx
Drosha
Dscaml1
Dscas
Dscr9
Dse
Dsn1
Dst
Dstn
Dstyk
Dtd1
Dtl
Dtna
Dtnb
Dtwd1
Dtx1
Dtx3
Dtx3l
Dtx4
Dubr
Duoxa1
Dupd1
Dus1l
Dus2
Dus4l
Dusp12
Dusp12p1
Dusp13
Dusp14
Dusp15
Dusp19
Dusp22
Dusp23
Dusp26
Dusp28
Dusp3
Dusp5
Dusp6
Dusp8p5
Dusp9
Dut
Dutp1
Dux4
Dux4l16
Dux4l17
Dux4l18
Dux4l26
Dux4l47
Dvl1
Dvl3
Dym
Dync1h1
Dync1i1
Dync1i2
Dync1li2
Dync2h1
Dync2li1
Dynll1
Dynll1p1
Dynlrb1
Dynlt1
Dyrk1a
Dyrk2
Dyrk3
Dyrk4
Dysf
Dzank1
Dzip1l
Dzip3
E2f3
E2f4
E2f5
E2f6
E4f1
Eaf1
Eaf1-as1
Eaf2
Eapp
Ears2
Ebag9
Ebf1
Ebf4
Ebln3p
Ebp
Ece1
Ech1
Echdc2
Eci1
Eci2
Ecsit
Ect2
Eda
Edaradd
Edc3
Edc4
Eddm13
Edem1
Edf1
Edil3
Ednra
Edrf1
Eea1
Eed
Eef1a1
Eef1a1p16
Eef1a1p24
Eef1a1p32
Eef1a2
Eef1akmt3
Eef1akmt4
Eef1akmt4-ece2
Eef1aknmt
Eef1b2
Eef1d
Eef1dp3
Eef1e1p1
Eef1g
Eef2
Eef2k
Eef2kmt
Eefsec
Eepd1
Efcab12
Efcab13
Efcab2
Efcab5
Efcab7
Efcab8
Efcc1
Efemp1
Efhc1
Efhd1
Efhd2
Efl1p1
Efna1
Efna3
Efna4
Efna5
Efr3a
Efr3b
Eftud2
Egfem1p
Egfl7
Egflam
Egflam-as1
Egflam-as2
Egfr
Egln1
Egln1p1
Egln2
Egot
Egr2
Egr4
Ehbp1
Ehbp1l1
Ehd1
Ehd2
Ehd4
Ehmt1
Ehmt2
Ehmt2-as1
Ei24
Eid1
Eif1
Eif1ax
Eif1axp1
Eif1ay
Eif1b
Eif1b-as1
Eif2a
Eif2ak3-dt
Eif2ak4
Eif2b1
Eif2b2
Eif2b3
Eif2b4
Eif2b5
Eif2d
Eif2s1
Eif2s3
Eif3b
Eif3d
Eif3e
Eif3f
Eif3fp1
Eif3g
Eif3i
Eif3j
Eif3k
Eif3l
Eif3m
Eif4a1
Eif4a2
Eif4b
Eif4bp3
Eif4e1b
Eif4e2
Eif4e3
Eif4ebp1
Eif4ep2
Eif4g1
Eif4g2
Eif4h
Eif5
Eif5a
Eif5b
Eif6
Eipr1
Elac1
Elac2
Elavl1
Elavl3
Elf1
Elf2
Elf3
Elf3-as1
Elk3
Ell
Ell2
Elmo1
Elmo2
Elmo3
Elmod1
Elmod2
Elmod3
Elmsan1
Eln
Eloa
Elob
Eloc
Elocp2
Elocp22
Elof1
Elovl2-as1
Elovl6
Elp1
Elp2
Elp3
Elp4
Elp5
Emc10
Emc1-as1
Emc2
Emc3
Emc3-as1
Emc4
Emc6
Emc9
Emd
Eme1
Eme2
Emg1
Emid1
Emilin1
Emilin2
Eml1
Eml2
Eml2-as1
Eml3
Eml4
Eml6
Emp1
Emp3
Emsy
Emx1
Emx2
En1
En2
Enah
Enc1
Endou
Endov
Eng
Engase
Enkd1
Eno1
Eno1-as1
Eno1p3
Eno2
Eno3
Enoph1
Enpp1
Enpp3
Ensa
Entpd1
Entpd1-as1
Entpd2
Entpd6
Entpd7
Entpd8
Entr1
Eny2
Eomes
Ep400
Ep400p1
Epas1
Epb41
Epb41l1
Epb41l2
Epb41l4a
Epb41l4a-as1
Epb41l5
Epb42
Epc1
Epc2
Epcam
Epcam-dt
Epdr1
Epha1-as1
Epha2
Epha3
Epha5-as1
Epha6
Ephb1
Ephb2
Ephb4
Ephb6
Ephx1
Ephx2
Ephx4
Epm2a
Epn1
Epn2
Epor
Eps15
Eps15l1
Eps8l1
Eps8l2
Epsti1
Eral1
Erap1
Erbb2
Erbb3
Erbin
Erc1
Ercc1
Ercc4
Ercc5
Ercc6
Ercc6l2
Erf
Erfe
Erg28
Ergic1
Ergic3
Eri1
Eri2
Ericd
Erich3
Erich3-as1
Erich5
Erich6-as1
Erlec1
Erlin2
Ermap
Ermard
Ern1
Erp29
Ervk13-1
Ervk3-1
Ervk9-11
Ervmer34-1
Ervmer61-1
Esco2
Espl1
Espn
Espnl
Esr1
Esrp1
Esrp2
Esrra
Ess2
Esyt1
Esyt3
Etaa1
Etf1p2
Etfbkmt
Etfdh
Etfrf1
Ethe1
Etnk1
Etnk2
Etnppl
Ets1
Ets2
Etv1
Etv2
Etv4
Etv5
Etv6
Etv7
Eva1b
Eva1c
Evc
Evi5l
Evl
Evpl
Evx1
Ewsat1
Ewsr1
Exd2
Exd3
Exo1
Exo5
Exoc1
Exoc3
Exoc3-as1
Exoc3l1
Exoc4
Exoc6
Exoc7
Exog
Exosc1
Exosc10
Exosc10-as1
Exosc4
Exosc7
Exosc8
Exosc9
Ext2
Extl1
Extl3
Eya1
Eya4
Ezr-as1
F11r
F12
F13a1
F2r
F3
F5
F7
Faah
Faahp1
Faap100
Faap20
Faap24
Fabp5
Fabp5p3
Fabp6
Fabp7p1
Fadd
Fads1
Fads2
Faf1
Faf2
Fah
Fahd1
Fahd2a
Fahd2cp
Faim
Faim2
Falec
Fam102b
Fam107b
Fam110a
Fam110b
Fam111a
Fam111a-dt
Fam111b
Fam114a1
Fam117b
Fam118a
Fam118b
Fam120a
Fam120b
Fam122a
Fam122c
Fam124a
Fam129a
Fam129b
Fam129c
Fam131a
Fam131c
Fam133a
Fam133b
Fam135a
Fam13b
Fam149a
Fam149b1
Fam151b
Fam155b
Fam157a
Fam160a1
Fam160b1
Fam160b2
Fam162a
Fam163a
Fam163b
Fam167a
Fam168a
Fam171a2
Fam171b
Fam172a
Fam173a
Fam174a
Fam174b
Fam177a1
Fam177b
Fam178b
Fam181a-as1
Fam184b
Fam185a
Fam187a
Fam189b
Fam192a
Fam193a
Fam198b-as1
Fam19a2
Fam19a3
Fam19a5
Fam200b
Fam201a
Fam204cp
Fam206a
Fam207a
Fam20a
Fam20b
Fam20c
Fam210b
Fam214b
Fam216a
Fam217b
Fam218a
Fam219b
Fam220cp
Fam221a
Fam221b
Fam222a
Fam225a
Fam225b
Fam227b
Fam228b
Fam229a
Fam229b
Fam234a
Fam234b
Fam237a
Fam241b
Fam24b
Fam25g
Fam27b
Fam27c
Fam32a
Fam43a
Fam45a
Fam47e
Fam47e-stbd1
Fam49b
Fam50a
Fam50b
Fam53c
Fam57a
Fam57b
Fam66a
Fam66c
Fam71e1
Fam71e2
Fam71f1
Fam72a
Fam76a
Fam78a
Fam78b
Fam81a
Fam81b
Fam83c-as1
Fam83d
Fam83e
Fam83f
Fam84a
Fam86b1
Fam86b3p
Fam86c1
Fam86c2p
Fam86dp
Fam86ep
Fam86fp
Fam86gp
Fam86hp
Fam86jp
Fam86kp
Fam86lp
Fam86mp
Fam87a
Fam89b
Fam91a1
Fam92a
Fam98a
Fam98b
Fam98c
Fan1
Fanca
Fancb
Fancc
Fancd2
Fance
Fancg
Fanci
Fancm
Fank1
Fap
Far1
Far1-it1
Far2
Far2p3
Farp1
Farp2
Fars2
Fas
Fasn
Fastk
Fastkd1
Fastkd2
Fat1
Fat3
Fat4
Faup1
Faxdc2
Fbh1
Fbl
Fblim1
Fbll1
Fbln1
Fbln2
Fbln5
Fbn1
Fbn2
Fbn3
Fbrs
Fbrsl1
Fbxl15
Fbxl16
Fbxl18
Fbxl19
Fbxl2
Fbxl21p
Fbxl3
Fbxl5
Fbxl6
Fbxl7
Fbxl8
Fbxo11
Fbxo16
Fbxo17
Fbxo2
Fbxo22
Fbxo24
Fbxo25
Fbxo28
Fbxo31
Fbxo34
Fbxo36
Fbxo38
Fbxo3-dt
Fbxo4
Fbxo42
Fbxo44
Fbxo45
Fbxo5
Fbxo6
Fbxo7
Fbxo9
Fbxw2
Fbxw7
Fbxw8
Fcf1
Fcgr1b
Fcgr1cp
Fcgr2a
Fcgr3a
Fcgr3b
Fcgrt
Fcho1
Fcho2
Fchsd1
Fchsd2
Fcmr
Fcn3
Fcrl1
Fcrl5
Fcrl6
Fcrla
Fcrlb
Fdft1
Fdps
Fdx2
Fdxr
Fem1a
Fem1b
Fen1
Fendrr
Fer
Fer1l4
Fermt3
Fes
Fev
Fez1
Fez2
Ffar2
Ffar3
Ffar4
Fgd2
Fgd3
Fgd4
Fgd5-as1
Fgf1
Fgf10
Fgf10-as1
Fgf11
Fgf14-as2
Fgf2
Fgf22
Fgf7
Fgf9
Fgfr1
Fgfr1op
Fgfr1op2
Fgfr2
Fgfr3
Fgfr3p6
Fgfr4
Fgfrl1
Fggy
Fgl1
Fhad1
Fhl1
Fhl3
Fhod1
Fhod3
Fibcd1
Fibp
Ficd
Fig4
Fignl1
Filip1l
Filnc1
Fip1l1
Firre
Fjx1
Fkbp10
Fkbp15
Fkbp1a
Fkbp1ap1
Fkbp1b
Fkbp2
Fkbp4
Fkbp9
Fkrp
Fktn
Flad1
Flg2
Flg-as1
Fli1
Flii
Flna
Flnb
Flnb-as1
Flnc
Flot1
Flot2
Flrt1
Flrt2
Flt1
Flt3lg
Flt4
Flvcr1
Flvcr2
Flywch1
Flywch2
Fmc1
Fmc1-luc7l2
Fmn1
Fmn2
Fmnl1
Fmnl3
Fmo1
Fmo4
Fmod
Fn1
Fn3k
Fn3krp
Fnbp1
Fnbp1l
Fnbp1p1
Fnbp4
Fndc1
Fndc11
Fndc3a
Fndc3b
Fndc4
Fndc5
Fndc9
Fnip1
Fnip2
Fnta
Fntb
Fo393418.1
Fo393419.1
Fo538757.1
Fo704657.1
Focad
Focad-as1
Folr3
Fos
Fosb
Fosl1
Fosl2
Foxa1
Foxb1
Foxc1
Foxc2
Foxc2-as1
Foxcut
Foxd3
Foxd3-as1
Foxd4
Foxf2
Foxg1
Foxh1
Foxj2
Foxj3
Foxk1
Foxk2
Foxl1
Foxl2nb
Foxn2
Foxn3
Foxn3-as1
Foxo3
Foxo4
Foxo6
Foxp1
Foxp2
Foxp4
Foxred1
Foxred2
Foxs1
Fpgs
Fpgt
Fpgt-tnni3k
Fpr2
Frat1
Frg1
Frg1bp
Frg1dp
Frg1gp
Frg1hp
Frmd1
Frmd3
Frmd4a
Frmd4b
Frmd5
Frmd6
Frmd6-as2
Frmd8
Frmpd2
Frmpd4
Frrs1
Frs2
Frs3
Fry
Fryl
Fscn1
Fscn3
Fsd1
Fsd1l
Fsip2
Fst
Fstl1
Fstl3
Ftcd
Ftcdnl1
Fth1
Fth1p3
Ftlp5
Fto
Ftsj1
Ftsj3
Fubp1
Fubp3
Fuca2
Fuk
Fundc2
Fundc2p1
Fundc2p4
Fuom
Furin
Fus
Fut11
Fut4
Fut7
Fut8
Fuz
Fxn
Fxr1
Fxr2
Fxyd2
Fxyd3
Fxyd5
Fxyd6-fxyd2
Fxyd7
Fyco1
Fyttd1
Fzd1
Fzd10
Fzd10-as1
Fzd2
Fzd3
Fzd7
Fzd9
Fzr1
G2e3
G3bp1
G3bp2
G6pc3
G6pd
Gaa
Gab1
Gabarap
Gabarapl1
Gabarapl2
Gabbr1
Gabbr2
Gabpa
Gabpb1-as1
Gabpb2
Gabra5
Gabrb3
Gabrd
Gad1
Gadd45a
Gadd45b
Gadd45g
Gak
Gal
Gal3st4
Galc
Galk1
Galk2
Galm
Galns
Galnt1
Galnt10
Galnt11
Galnt12
Galnt13
Galnt15
Galnt16
Galnt2
Galnt6
Galnt7
Galnt8
Galnt9
Galt
Gamt
Gan
Ganc
Gapdh
Gapdhp16
Gapdhp20
Gapdhp35
Gapdhp76
Gapdhs
Gaplinc
Gapvd1
Gar1
Garem2
Garnl3
Gars
Gars-dt
Gas1rr
Gas2
Gas2l1
Gas2l2
Gas2l3
Gas6
Gas6-as1
Gas6-dt
Gas7
Gas8
Gasal1
Gask1a
Gask1b
Gata2
Gata2-as1
Gata3
Gata3-as1
Gata4
Gata6
Gata6-as1
Gatad1
Gatad2a
Gatc
Gatd1
Gatd3b
Gatm
Gba2
Gba3
Gbf1
Gbgt1
Gbp5
Gca
Gcat
Gcc2
Gcdh
Gcgr
Gchfr
Gcnt1
Gcnt1p4
Gcnt2p1
Gcom1
Gcsaml-as1
Gcsh
Gdap1
Gdap2
Gde1
Gdf11
Gdf15
Gdi1
Gdi2
Gdnf-as1
Gdpd1
Gdpgp1
Gem
Gemin2
Gemin4
Gemin6
Gemin7
Gemin7-as1
Gemin8p4
Gen1
Get4
Gfap
Gfer
Gfi1b
Gfm1
Gfod2
Gfpt2
Gfra1
Gfy
Gga1
Gga2
Gga3
Ggcx
Ggnbp2
Ggps1
Ggt1
Ggt5
Ggt6
Ggtlc4p
Ghdc
Ghet1
Ghr
Ghrhr
Ghrlos
Gid4
Gigyf1
Gigyf2
Gimap2
Ginm1
Gins1
Gins3
Gins4
Gipc1
Gipc2
Gipc3
Gipr
Git1
Gja1
Gja9
Gjb3
Gjb6
Gjb7
Gjd3
Gje1
Gk
Gkap1
Gkn2
Glb1l2
Glcci1
Glce
Gldn
Gle1
Gli1
Gli2
Gli3
Gli4
Glipr1
Glipr1l1
Glipr1l2
Glipr2
Glis2
Glis2-as1
Glis3
Glmp
Glrb
Glrx
Glrx3
Glrx3p2
Glrx5
Gls
Glt8d1
Glud1p3
Glud2
Glyctk
Glyctk-as1
Glyr1
Gm2a
Gmcl1
Gmcl1p2
Gmds
Gmds-dt
Gmeb1
Gmfg
Gmip
Gml
Gmnn
Gmppa
Gmppb
Gmpr
Gmpr2
Gmps
Gna11
Gna14-as1
Gna15
Gnai1
Gnai2
Gnal
Gnao1
Gnas
Gnas-as1
Gnat1
Gnat2
Gnaz
Gnb1l
Gnb2
Gnb5
Gng11
Gng12-as1
Gng2
Gnl1
Gnl2
Gnl3
Gnl3l
Gnpat
Gnpda1
Gnpnat1
Gnptab
Gnptg
Gnrhr2
Golga2
Golga2p11
Golga2p5
Golga3
Golga4
Golga7
Golga7b
Golga8m
Golga8n
Golim4
Golm1
Golph3
Golt1b
Gon4l
Gorab
Gorab-as1
Gorasp1
Gorasp2
Gosr1
Gosr2
Gp1bb
Gpaa1
Gpalpp1
Gpank1
Gpat4
Gpatch11
Gpatch2l
Gpatch3
Gpatch4
Gpatch8
Gpbar1
Gpbp1
Gpbp1l1
Gpc1
Gpcpd1
Gpd1l
Gpd2
Gper1
Gphn
Gpi
Gpm6b
Gpn1
Gpn2
Gpn3
Gpnmb
Gpr107
Gpr108
Gpr135
Gpr137
Gpr137b
Gpr137c
Gpr141
Gpr143
Gpr146
Gpr148
Gpr151
Gpr157
Gpr158
Gpr160
Gpr161
Gpr162
Gpr17
Gpr27
Gpr35
Gpr39
Gpr4
Gpr50
Gpr55
Gpr6
Gpr84
Gpr85
Gpr89a
Gpr89b
Gprasp1
Gprasp2
Gprc5c
Gprc5d-as1
Gps1
Gps2
Gpsm1
Gpsm2
Gpsm3
Gpt
Gpt2
Gpx2
Gpx4
Gpx8
Gramd1a
Gramd1b
Gramd1c
Gramd2b
Gramd4p1
Grap2
Grasp
Grb14
Greb1
Greb1l
Grem1
Grhpr
Gria2
Gria4
Grik4
Grik5
Grin1
Grin2b
Grin2c
Grin2d
Grin3b
Grina
Gripap1
Grk1
Grk2
Grk3
Grk4
Grk5
Grk5-it1
Grk6
Grm1
Grm2
Grn
Grpel1
Grpel2
Grpr
Grtp1-as1
Grwd1
Gsap
Gsc
Gsdma
Gsdmb
Gsdme
Gse1
Gsk3b
Gskip
Gsn
Gsn-as1
Gspt1
Gspt2
Gss
Gsta4
Gstcd
Gstk1
Gstm1
Gstm2
Gstm4
Gsto1
Gsto2
Gstp1
Gstt2b
Gstz1
Gsx1
Gsx2
Gtdc1
Gtf2a2
Gtf2e1
Gtf2e2
Gtf2f1
Gtf2f2
Gtf2f2p2
Gtf2h1
Gtf2h2c
Gtf2h3
Gtf2h4
Gtf2h5
Gtf2i
Gtf2ip13
Gtf2ip4
Gtf2ird1
Gtf2ird2b
Gtf3a
Gtf3c1
Gtf3c2
Gtf3c4
Gtf3c5
Gtf3c6
Gtpbp1
Gtpbp10
Gtpbp2
Gtpbp3
Gtpbp4
Gtpbp6
Gtpbp8
Gtse1
Gtse1-dt
Guca1c
Gucy1a1
Gucy1b1
Gucy2d
Gucy2f
Gucy2gp
Guf1
Guk1
Gulp1
Gusbp1
Gusbp10
Gusbp5
Gvinp1
Gvqw2
Gvqw3
Gxylt2
Gyg1
Gypc
Gys1
Gzf1
Gzmh
Gzmm
H1f0
H1fx-as1
H2afj
H2afvp1
H2afx
H2afy
H2afy2
H2afz
H2afzp5
H2afzp6
H3f3a
H3f3ap5
H3f3b
H3f3bp2
H6pd
Habp4
Hacd1
Hacd2
Hacd3
Hadh
Hadhb
Haghl
Haglr
Hand2-as1
Hao2
Hao2-it1
Hapln3
Harbi1
Hars2
Has1
Has2-as1
Has3
Haspin
Hat1
Haus1
Haus2
Haus5
Haus7
Haus8
Hax1
Hbp1
Hbs1l
Hcar1
Hccs
Hcfc1
Hcfc1-as1
Hcfc1r1
Hcfc2
Hcg11
Hcg14
Hcg15
Hcg17
Hcg18
Hcg20
Hcg25
Hcg27
Hcg9
Hck
Hcn1
Hcn3
Hcp5
Hcrt
Hcrtr1
Hcst
Hdac1
Hdac10
Hdac11
Hdac2-as2
Hdac3
Hdac4
Hdac4-as1
Hdac5
Hdac6
Hdac7
Hdac8
Hdac9
Hddc3
Hdgf
Hdgfl2
Hdgfl3
Hdhd5-as1
Hdlbp
Hdx
Heatr3
Heatr5b
Heatr9
Hebp1
Hebp2
Hectd1
Hectd2
Hecw1
Hecw1-it1
Heih
Helb
Hells
Hemk1
Henmt1
Hepn1
Herc1
Herc2p2
Herc3
Herc5
Herc6
Herpud1
Hes1
Hes3
Hes4
Hes7
Hexa
Hexa-as1
Hexb
Hexd
Hexd-it1
Hexim1
Hexim2
Hey1
Hey2
Hfe
Hgfac
Hgh1
Hgs
Hgsnat
Hhat
Hhatl-as1
Hhex
Hhip
Hhip-as1
Hhla2
Hhla3
Hic1
Hid1
Hif1a
Hif1an
Higd1ap5
Hikeshi
Hilpda
Hils1
Hinfp
Hint2
Hip1
Hip1r
Hipk1
Hipk3
Hipk4
Hirip3
Hist1h1b
Hist1h1c
Hist1h1e
Hist1h1ps1
Hist1h2ab
Hist1h2ac
Hist1h2ad
Hist1h2ae
Hist1h2ag
Hist1h2ah
Hist1h2ai
Hist1h2aj
Hist1h2ak
Hist1h2al
Hist1h2am
Hist1h2aps4
Hist1h2aps5
Hist1h2bb
Hist1h2bc
Hist1h2bd
Hist1h2be
Hist1h2bf
Hist1h2bg
Hist1h2bh
Hist1h2bi
Hist1h2bj
Hist1h2bl
Hist1h2bm
Hist1h2bn
Hist1h2bo
Hist1h3a
Hist1h3b
Hist1h3c
Hist1h3d
Hist1h3e
Hist1h3f
Hist1h3g
Hist1h3h
Hist1h3i
Hist1h3j
Hist1h4a
Hist1h4b
Hist1h4c
Hist1h4e
Hist1h4h
Hist1h4j
Hist1h4k
Hist1h4l
Hist2h2aa4
Hist2h2ac
Hist2h2bb
Hist2h2be
Hist2h3d
Hist3h2ba
Hist3h2bb
Hist4h4
Hivep1
Hivep2
Hjurp
Hk1
Hk2
Hk3
Hkr1
Hla-a
Hla-b
Hla-c
Hla-dma
Hla-dmb
Hla-dpa1
Hla-e
Hla-f
Hla-l
Hla-z
Hlf
Hlx
Hm13
Hm13-it1
Hmbox1
Hmbs
Hmces
Hmcn1
Hmcn2
Hmg20a
Hmg20b
Hmga1
Hmga1p8
Hmga2
Hmgb1
Hmgb1p13
Hmgb1p35
Hmgb1p42
Hmgb2
Hmgb3
Hmgb3p22
Hmgb3p26
Hmgb3p4
Hmgcl
Hmgcr
Hmgcs2
Hmgn1p36
Hmgn1p7
Hmgn2
Hmgn2p20
Hmgn2p28
Hmgn2p38
Hmgn2p40
Hmgn2p9
Hmgn3-as1
Hmgn4
Hmgxb3
Hmgxb4
Hmmr
Hmox1
Hmox2
Hmx2
Hnf4g
Hnmt
Hnrnpa1
Hnrnpa1p38
Hnrnpa1p49
Hnrnpa1p6
Hnrnpa1p65
Hnrnpa1p68
Hnrnpa1p76
Hnrnpa2b1
Hnrnpa3
Hnrnpa3p11
Hnrnpab
Hnrnpc
Hnrnpdl
Hnrnpf
Hnrnph1
Hnrnph3
Hnrnpk
Hnrnpl
Hnrnpll
Hnrnpm
Hnrnpr
Hnrnpu
Hnrnpul1
Hnrnpul2
Homer2
Homer3
Homer3-as1
Homez
Hook2
Hook3
Hopx
Hormad1
Hormad2
Hotairm1
Hottip
Hoxa10
Hoxa10-as
Hoxa11
Hoxa11-as
Hoxa2
Hoxa3
Hoxa6
Hoxa7
Hoxa9
Hoxa-as2
Hoxb13
Hoxb2
Hoxb3
Hoxb6
Hoxb7
Hoxb8
Hoxb-as1
Hoxb-as2
Hoxb-as3
Hoxb-as4
Hoxc10
Hoxc4
Hoxc5
Hoxc6
Hoxc9
Hoxc-as1
Hoxc-as2
Hoxc-as3
Hoxd10
Hoxd11
Hoxd12
Hoxd3
Hoxd8
Hp1bp3
Hpca
Hpcal1
Hpd
Hpn
Hprt1
Hps1
Hps3
Hps4
Hps6
Hpx
Hr
Hrc
Hrh1
Hrh2
Hs2st1
Hs3st2
Hs3st3b1
Hs6st3
Hsbp1
Hsbp1l1
Hscb
Hsd11b1l
Hsd11b2
Hsd17b1
Hsd17b11
Hsd17b12
Hsd17b14
Hsd17b1p1
Hsd17b4
Hsd17b6
Hsd17b7
Hsd17b7p2
Hsd17b8
Hsd3b7
Hsdl2
Hsf1
Hsf2
Hsf2bp
Hsh2d
Hsp90aa1
Hsp90ab1
Hsp90ab3p
Hsp90ab4p
Hsp90b1
Hspa12a
Hspa14
Hspa1a
Hspa2
Hspa4
Hspa4l
Hspa8
Hspa8p20
Hspa9
Hspb1
Hspb6
Hspb7
Hspb8
Hspbap1
Hspd1
Hspd1p5
Hspd1p7
Hspe1
Hspe1-mob4
Hspe1p13
Hspe1p14
Hspe1p21
Hspg2
Hsph1
Htatsf1
Htd2
Htr2a
Htr4
Htr5a
Htr5a-as1
Htr7p1
Htra1
Htra2
Htra3
Htt
Htt-as
Hunk
Hus1
Huwe1
Hyal1
Hyal3
Hydin2
Hyls1
Hypk
Iah1
Iars2
Iba57
Ica1
Icam1
Icam3
Icam5
Ice1
Ice2
Icmt
Id1
Id2
Id2-as1
Id3
Idh1-as1
Idh2-dt
Idh3a
Idh3b
Idi1
Idnk
Idua
Ier2
Ier3
Ier3-as1
Ier5
Ier5l
Iffo1
Iffo2
Ifi16
Ifi27l1
Ifi35
Ifi44l
Ifit1
Ifit2
Ifit3
Ifitm1
Ifitm10
Ifitm2
Ifitm3
Ifitm9p
Ifnar2
Ifngr2
Ifnwp19
Ifnwp4
Ifrd1
Ift122
Ift22
Ift27
Ift43
Ift52
Ift74
Ift74-as1
Ift81
Ift88
Igbp1
Igdcc3
Igdcc4
Igf1r
Igf2
Igf2-as
Igf2bp1
Igf2bp2
Igf2bp2-as1
Igf2bp3
Igf2r
Igfbp2
Igfbp6
Igfbp7
Igfl2-as1
Igflr1
Ighj3p
Ighj5
Ighj6
Ighmbp2
Ighv1-3
Ighv1or15-2
Ighv3-15
Ighv3-22
Ighv3-23
Ighv3-30
Ighv3-33
Ighv3-47
Ighv3-48
Ighv3-53
Ighv3-57
Ighv3-64
Ighv3-65
Ighv3-66
Ighv3-7
Ighv3-72
Ighv4-31
Ighv4-34
Ighv4-39
Ighv4-4
Ighv4-55
Ighv4-59
Ighv4-61
Ighv4-80
Ighv6-1
Ighv7-81
Ighvii-1-1
Ighviii-16-1
Ighviii-2-1
Ighviii-26-1
Ighviii-38-1
Ighviii-5-2
Ighviii-67-4
Ighviii-76-1
Ighviii-82
Igkv1-27
Igkv6d-41
Iglv11-55
Iglv1-36
Iglv1-40
Iglv1-47
Iglv1-51
Iglv2-33
Iglv2-5
Iglv3-10
Iglv3-12
Iglv3-15
Iglv3-16
Iglv3-19
Iglv3-21
Iglv3-27
Iglv3-32
Iglv3-6
Iglv3-9
Iglv4-69
Iglv6-57
Iglv7-43
Iglvi-20
Iglvi-42
Iglvv-66
Igsf21
Igsf6
Igsf9
Ik
Ikbip
Ikbkb
Ikbke
Ikbkg
Ikzf1
Ikzf4
Il10
Il10ra
Il10rb
Il11ra
Il12a
Il12a-as1
Il12rb1
Il13ra1
Il15
Il15ra
Il16
Il17b
Il17c
Il17d
Il17ra
Il17rb
Il17rc
Il17re
Il17rel
Il18r1
Il19
Il1r1
Il1r2
Il1rap
Il1rl2
Il1rn
Il20
Il21r
Il21r-as1
Il22
Il23a
Il24
Il2ra
Il2rb
Il2rg
Il31ra
Il34
Il3ra
Il4r
Il5ra
Il6
Il6r
Il6r-as1
Il7r
Il9r
Ilf3
Ilk
Ilkap
Ilvbl
Immp1lp1
Immp2l
Imp3
Imp4
Impa2
Impact
Impdh1
Impdh2
Inafm1
Inafm2
Inava
Inca1
Inf2
Ing1
Ing2
Ing3
Ing5
Inhbe
Inhcap
Inka2-as1
Ino80-as1
Ino80b
Ino80b-wbp1
Ino80c
Ino80e
Inpp1
Inpp4a
Inpp4b
Inpp5a
Inpp5b
Inpp5d
Inpp5f
Inppl1
Insc
Insig1
Insig2
Ins-igf2
Insr
Ints1
Ints10
Ints11
Ints12
Ints14
Ints2
Ints3
Ints5
Ints6
Ints6-as1
Ints6l
Ints6l-as1
Ints8
Ints9
Intu
Invs
Ip6k1
Ip6k2
Ipcef1
Ipo11
Ipo13
Ipo5
Ipo7
Ipo9
Iqank1
Iqcc
Iqcd
Iqce
Iqcg
Iqch
Iqcj-schip1
Iqcj-schip1-as1
Iqck
Iqcm
Iqgap1
Iqgap2
Iqgap3
Iqsec1
Iqsec2
Iqsec3
Iqsec3p1
Irak1bp1
Irak3
Irak4
Ireb2
Irf2
Irf2bp2
Irf4
Irf5
Irf6
Irf7
Irf8
Irf9
Irgm
Irgq
Irs1
Irx2
Irx3
Irx4
Irx5
Irx6
Isca2
Iscu
Isg15
Isg20
Isg20l2
Isl2
Islr2
Ism1-as1
Isoc1
Isoc2
Ist1
Isy1
Isyna1
Itch
Itfg1
Itfg1-as1
Itfg2
Itfg2-as1
Itga1
Itga11
Itga2
Itga3
Itga4
Itga5
Itga6
Itga7
Itga9
Itgae
Itgal
Itgam
Itgav
Itgax
Itgb1
Itgb1bp2
Itgb1-dt
Itgb2
Itgb2-as1
Itgb3
Itgb3bp
Itgb4
Itgb5
Itgb6
Itgb7
Itgb8
Itih1
Itih4
Itih5
Itk
Itln1
Itln2
Itm2a
Itm2b
Itm2c
Itpa
Itpkb
Itpkb-it1
Itpr1
Itprid2
Itprip
Itprip-as1
Itpripl1
Itpripl2
Itsn1
Ivd
Iws1
Izumo1
Izumo4
Jade1
Jade2
Jade3
Jag1
Jag2
Jagn1
Jak2
Jak3
Jakmip3
Jam3
Jarid2
Jarid2-as1
Jazf1-as1
Jdp2
Jhy
Jkamp
Jmjd1c
Jmjd1c-as1
Jmjd4
Jmjd6
Jmjd7
Jmjd7-pla2g4b
Jmjd8
Josd1
Jph3
Jph4
Jpt2
Jpx
Jrkl
Jsrp1
Jund
Kalrn
Kank1
Kank2
Kank3
Kansl1
Kansl1-as1
Kantr
Karsp1
Kat14
Kat2a
Kat2b
Kat5
Kat6b
Kat7
Kat8
Katnal1
Katnal2
Katnb1
Katnbl1
Katnbl1p5
Kazald1
Kazn
Kbtbd11-ot1
Kbtbd2
Kbtbd4
Kbtbd8
Kcmf1
Kcna1
Kcna2
Kcna6
Kcnab2
Kcnab3
Kcnb1
Kcnc1
Kcnc4
Kcnd3
Kcne2
Kcne3
Kcnh1
Kcnh3
Kcnh4
Kcnh6
Kcnh8
Kcnip1
Kcnip2-as1
Kcnip3
Kcnj11
Kcnj15
Kcnj2
Kcnj5
Kcnk15-as1
Kcnk16
Kcnk17
Kcnk2
Kcnk3
Kcnk4
Kcnk6
Kcnk9
Kcnn1
Kcnn2
Kcnn4
Kcnq1
Kcnq1-as1
Kcnq2
Kcnq4
Kcnq5
Kcnq5-as1
Kcns2
Kcns3
Kcnt1
Kcp
Kctd11
Kctd12
Kctd15
Kctd16
Kctd17
Kctd2
Kctd20
Kctd21-as1
Kctd5
Kctd6
Kctd7
Kdelc1
Kdelc2
Kdelr2
Kdelr3
Kdm1a
Kdm1b
Kdm2a
Kdm2b
Kdm3a
Kdm4a
Kdm4b
Kdm4c
Kdm4d
Kdm5a
Kdm6a
Kdm6b
Kdm7a-dt
Kdm8
Kdsr
Keap1
Kf455155.1
Khdc4
Khdrbs1
Khdrbs3
Khk
Khnyn
Khsrp
Kiaa0040
Kiaa0100
Kiaa0232
Kiaa0319l
Kiaa0355
Kiaa0391
Kiaa0513
Kiaa0556
Kiaa0586
Kiaa0753
Kiaa0895l
Kiaa0930
Kiaa1109
Kiaa1211
Kiaa1217
Kiaa1257
Kiaa1324
Kiaa1328
Kiaa1522
Kiaa1549l
Kiaa1586
Kiaa1614
Kiaa1614-as1
Kiaa1671
Kiaa1841
Kiaa1958
Kif13a
Kif15
Kif18b
Kif19
Kif1b
Kif1bp
Kif1c
Kif20b
Kif21a
Kif21b
Kif22
Kif23
Kif25
Kif26a
Kif26b
Kif2a
Kif2c
Kif3c
Kif4a
Kif5a
Kif7
Kif9
Kif9-as1
Kifc1
Kifc2
Kifc3
Kir3dx1
Kirrel1
Kirrel3
Kiss1
Kiss1r
Kit
Kitlg
Kiz
Klc1
Klc2
Klc3
Klc4
Klf1
Klf10
Klf11
Klf13
Klf16
Klf2
Klf3
Klf4
Klf5
Klf6
Klf7
Klf8
Klhdc1
Klhdc10
Klhdc2
Klhdc3
Klhdc4
Klhdc8a
Klhdc8b
Klhdc9
Klhl10
Klhl17
Klhl18
Klhl2
Klhl20
Klhl22
Klhl23
Klhl24
Klhl26
Klhl28
Klhl3
Klhl31
Klhl32
Klhl33
Klhl36
Klhl4
Klhl40
Klhl42
Klhl5
Klhl7
Klk11
Klk4
Klrc1
Klrc2
Klrd1
Klrg1
Kmo
Kmt2a
Kmt2b
Kmt2d
Kmt2e
Kmt2e-as1
Kmt5a
Kmt5c
Kndc1
Knl1
Knop1p3
Knstrn
Kntc1
Kpna2
Kpna2p1
Kpna5
Kpna6
Kpnb1
Kras
Krba1
Krbox4
Kremen1
Kremen2
Kri1
Krit1
Krr1
Krt1
Krt10
Krt12
Krt18
Krt18p1
Krt18p16
Krt18p20
Krt18p25
Krt18p33
Krt18p34
Krt18p35
Krt18p37
Krt18p40
Krt18p43
Krt18p50
Krt18p8
Krt19
Krt19p2
Krt222
Krt223p
Krt23
Krt27
Krt28
Krt36
Krt39
Krt7
Krt73-as1
Krt78
Krt7-as
Krt8
Krt81
Krt86
Krt8p12
Krt8p29
Krt8p42
Krtap10-11
Krtap10-2
Krtap10-8
Krtap10-9
Krtap12-3
Krtap2-2
Krtap2-5p
Krtap4-11
Krtap4-16
Krtap4-17p
Krtap4-2
Krtap4-9
Krtap5-10
Krtap5-11
Krtap5-2
Krtap5-5
Krtap9-12p
Krtap9-2
Krtap9-8
Krtcap2
Ksr1
Ksr1p1
Ktn1
Kxd1
Kynu
L2hgdh
L34079.3
L3hypdh
L3mbtl1
L3mbtl2
L3mbtl3
Lacc1
Lactb
Lactb2
Lactb2-as1
Lad1
Lair1
Lama1
Lama2
Lama3
Lama4
Lamb1
Lamb2
Lamc1
Lamc3
Lamp1
Lamp3
Lamp5
Lamp5-as1
Lamtor2
Lamtor4
Lamtor5
Lamtor5-as1
Lancl2
Lap3
Laptm4b
Laptm5
Large2
Larp1
Larp1b
Larp1bp2
Larp4
Larp4b
Larp4p
Larp7
Lars2
Lars2-as1
Lasp1
Lat
Lat2
Lats1
Lax1
Lbh
Lbhd1
Lca5l
Lcat
Lce3a
Lck
Lclat1
Lcmt1
Lcn12
Lcn15
Lcn2
Lcn8
Lcnl1
Lcor
Lcp1
Lcp2
Lct
Ldha
Ldhap3
Ldhap5
Ldhb
Ldhbp1
Ldhd
Ldlr
Ldlrad2
Ldlrad3
Ldlrad4
Ldlrap1
Lect2
Lef1
Lef1-as1
Lekr1
Lemd2
Lemd3
Leng1
Leng8
Lepr
Leprot
Leprotl1
Letm1p2
Letm2
Letmd1
Lfng
Lgals1
Lgals3
Lgals3bp
Lgals7
Lgals8
Lgals9
Lgals9c
Lgalsl
Lgi3
Lgmn
Lgr4
Lgr5
Lgr6
Lhcgr
Lhfpl2
Lhfpl3-as1
Lhfpl4
Lhfpl6
Lhpp
Lhx1
Lhx1-dt
Lhx2
Lhx4
Lhx9
Lias
Lif-as1
Lifr
Lifr-as1
Lig1
Lig3
Lilra1
Lilra2
Lilra6
Lilrb1
Lilrb4
Lilrb5
Lima1
Limch1
Limd1
Limd1-as1
Limd2
Lime1
Limk1
Limk2
Lims1
Lims2
Lin37
Lin52
Lin54
Lin7b
Linc00032
Linc00115
Linc00163
Linc00165
Linc00167
Linc00173
Linc00174
Linc00205
Linc00211
Linc00240
Linc002481
Linc00265
Linc00271
Linc00284
Linc00305
Linc00324
Linc00326
Linc00327
Linc00336
Linc00337
Linc00339
Linc00352
Linc00365
Linc00379
Linc00398
Linc00399
Linc00415
Linc00426
Linc00431
Linc00449
Linc00460
Linc00463
Linc00467
Linc00475
Linc00477
Linc00498
Linc00511
Linc00518
Linc00529
Linc00533
Linc00543
Linc00547
Linc00554
Linc00565
Linc00574
Linc00582
Linc00589
Linc00592
Linc00599
Linc00602
Linc00605
Linc00606
Linc00607
Linc00609
Linc00613
Linc00616
Linc00620
Linc00623
Linc00629
Linc00630
Linc00632
Linc00637
Linc00641
Linc00643
Linc00649
Linc00653
Linc00662
Linc00664
Linc00665
Linc00667
Linc00674
Linc00685
Linc00687
Linc00689
Linc00692
Linc00702
Linc00703
Linc00705
Linc00839
Linc00840
Linc00842
Linc00847
Linc00853
Linc00856
Linc00857
Linc00863
Linc00869
Linc00880
Linc00881
Linc00884
Linc00885
Linc00887
Linc00888
Linc00893
Linc00894
Linc00896
Linc00910
Linc00920
Linc00924
Linc00926
Linc00933
Linc00941
Linc00942
Linc00957
Linc00960
Linc00963
Linc00964
Linc00974
Linc00982
Linc01003
Linc01004
Linc01007
Linc01010
Linc01011
Linc01013
Linc01016
Linc01018
Linc01033
Linc01060
Linc01074
Linc01085
Linc01088
Linc01089
Linc01090
Linc01091
Linc01094
Linc01096
Linc01097
Linc01104
Linc01117
Linc01118
Linc01119
Linc01122
Linc01124
Linc01126
Linc01127
Linc01128
Linc01132
Linc01134
Linc01135
Linc01137
Linc01138
Linc01140
Linc01143
Linc01144
Linc01149
Linc01152
Linc01154
Linc01160
Linc01165
Linc01166
Linc01167
Linc01182
Linc01191
Linc01192
Linc01197
Linc01198
Linc01213
Linc01220
Linc01225
Linc01226
Linc01229
Linc01230
Linc01231
Linc01237
Linc01238
Linc01252
Linc01262
Linc01270
Linc01271
Linc01281
Linc01285
Linc01287
Linc01290
Linc01297
Linc01301
Linc01304
Linc01305
Linc01311
Linc01312
Linc01322
Linc01332
Linc01353
Linc01355
Linc01358
Linc01366
Linc01385
Linc01391
Linc01392
Linc01405
Linc01410
Linc01411
Linc01414
Linc01423
Linc01424
Linc01426
Linc01460
Linc01465
Linc01474
Linc01478
Linc01479
Linc01483
Linc01485
Linc01489
Linc01498
Linc01500
Linc01503
Linc01504
Linc01508
Linc01509
Linc01510
Linc01515
Linc01517
Linc01521
Linc01522
Linc01526
Linc01534
Linc01535
Linc01546
Linc01547
Linc01551
Linc01556
Linc01560
Linc01565
Linc01568
Linc01571
Linc01572
Linc01578
Linc01579
Linc01582
Linc01585
Linc01588
Linc01595
Linc01607
Linc01618
Linc01620
Linc01624
Linc01629
Linc01635
Linc01637
Linc01638
Linc01664
Linc01666
Linc01668
Linc01685
Linc01686
Linc01693
Linc01694
Linc01695
Linc01703
Linc01711
Linc01714
Linc01715
Linc01716
Linc01719
Linc01730
Linc01738
Linc01743
Linc01744
Linc01748
Linc01749
Linc01750
Linc01755
Linc01760
Linc01763
Linc01765
Linc01770
Linc01771
Linc01775
Linc01778
Linc01781
Linc01783
Linc01786
Linc01796
Linc01798
Linc01802
Linc01814
Linc01816
Linc01817
Linc01818
Linc01823
Linc01828
Linc01840
Linc01842
Linc01849
Linc01852
Linc01864
Linc01872
Linc01881
Linc01888
Linc01890
Linc01894
Linc01896
Linc01897
Linc01902
Linc01905
Linc01909
Linc01914
Linc01915
Linc01919
Linc01927
Linc01934
Linc01937
Linc01943
Linc01948
Linc01952
Linc01953
Linc01960
Linc01965
Linc01968
Linc01971
Linc01975
Linc01976
Linc01978
Linc01990
Linc01991
Linc02001
Linc02002
Linc02013
Linc02015
Linc02018
Linc02021
Linc02028
Linc02029
Linc02030
Linc02032
Linc02042
Linc02044
Linc02054
Linc02058
Linc02062
Linc02068
Linc02074
Linc02084
Linc02085
Linc02086
Linc02090
Linc02099
Linc02102
Linc02111
Linc02128
Linc02138
Linc02139
Linc02168
Linc02169
Linc02171
Linc02172
Linc02175
Linc02178
Linc02181
Linc02182
Linc02185
Linc02196
Linc02202
Linc02204
Linc02206
Linc02210
Linc02210-crhr1
Linc02217
Linc02218
Linc02225
Linc02231
Linc02235
Linc02236
Linc02240
Linc02256
Linc02271
Linc02280
Linc02288
Linc02289
Linc02295
Linc02298
Linc02324
Linc02326
Linc02328
Linc02332
Linc02345
Linc02352
Linc02356
Linc02357
Linc02366
Linc02371
Linc02384
Linc02387
Linc02390
Linc02408
Linc02411
Linc02418
Linc02422
Linc02427
Linc02435
Linc02453
Linc02454
Linc02460
Linc02471
Linc02476
Linc02495
Linc02521
Linc02523
Linc02528
Linc02532
Linc02537
Linc02541
Linc02547
Linc02549
Linc02558
Linc02563
Linc02569
Linc02571
Linc02574
Linc02575
Linc02577
Linc02580
Linc02585
Linc02586
Linc02587
Linc02588
Linc02590
Linc02599
Linc02603
Linc02606
Linc02613
Linc02615
Linc02617
Linc02634
Linc02640
Linc02642
Linc02644
Linc02652
Linc02657
Linc02669
Linc-pint
Lingo1-as2
Lingo3
Lipa
Lipe
Lipe-as1
Lipg
Lipt1
Litaf
Livar
Lix1l-as1
Lkaaear1
Llgl1
Llgl2
Llph-dt
Lman2
Lmbr1
Lmbr1l
Lmcd1
Lmcd1-as1
Lmf1
Lmln
Lmna
Lmnb1
Lmnb2
Lmntd1
Lmntd2
Lmo2
Lmo4
Lmo7
Lmo7dn
Lmo7dn-it1
Lmod1
Lmx1b
Lncnef
Lnctam34a
Lnp1
Lnpep
Lnx1
Lonp1
Lonp2
Lonrf3
Lox
Loxl1-as1
Loxl2
Loxl3
Lpar5
Lpcat1
Lpcat2
Lpcat3
Lpgat1-as1
Lpin1
Lpin2
Lpin3
Lpo
Lpp
Lrch1
Lrch3
Lrch4
Lrfn3
Lrfn4
Lrfn5
Lrguk
Lrig1
Lrmp
Lrp1
Lrp10
Lrp2
Lrp3
Lrp4-as1
Lrp5
Lrp8
Lrpap1
Lrpprc
Lrr1
Lrrc1
Lrrc14
Lrrc23
Lrrc24
Lrrc27
Lrrc28
Lrrc34p2
Lrrc36
Lrrc37a
Lrrc37a17p
Lrrc37a7p
Lrrc37b
Lrrc42
Lrrc45
Lrrc46
Lrrc49
Lrrc52
Lrrc53
Lrrc59
Lrrc63
Lrrc7
Lrrc71
Lrrc73
Lrrc74b
Lrrc75a
Lrrc77p
Lrrc8a
Lrrc8b
Lrrc8c
Lrrc8c-dt
Lrrc8d
Lrrcc1
Lrrfip1
Lrrfip2
Lrrk1
Lrrk2
Lrrn1
Lrrn3
Lrrtm1
Lrrtm2
Lrrtm4
Lrsam1
Lrtomt
Lrwd1
Lsg1
Lsinct5
Lsm14a
Lsm14b
Lsm2
Lsm4
Lsm6
Lsm7
Lsm8
Lsmem1
Lsp1
Lsr
Lss
Lst1
Lta4h
Ltb4r
Ltb4r2
Ltbp1
Ltbp2
Ltbp3
Ltbp4
Ltbr
Lto1
Luaris
Luc7l2
Luc7l3
Lucat1
Lurap1l
Lurap1l-as1
Lvrn
Lxn
Ly6e
Ly6e-dt
Ly6g5c
Ly6h
Ly6k
Ly9
Ly96
Lyl1
Lyn
Lypd3
Lypd4
Lypd6
Lypd6b
Lypla2
Lypla2p2
Lyplal1
Lyrm1
Lyrm2
Lyrm7
Lyrm9
Lysmd4
Lyst
Lyz
Lztr1
Lzts2
M1ap
Maats1
Mab21l1
Mab21l4
Macf1
Maco1
Macrod1
Macrod2
Mad1l1
Mad2l1bp
Mad2l2
Madcam1
Madd
Maea
Mael
Maf1
Mafa
Maff
Mafg
Mafg-dt
Mafk
Maged1
Maged2
Magee1
Mageh1
Magel2
Magi1
Magi2
Magi2-as3
Magi3
Magix
Maip1
Mak16
Mal
Malat1
Malsu1
Malt1
Mamdc2-as1
Mamdc4
Mamld1
Mamstr
Man1a2
Man1b1
Man1b1-dt
Man1c1
Man2a1
Man2a2
Man2b1
Man2b2
Man2c1
Manbal
Mancr
Maneal
Manf
Mansc1
Maoa
Map1a
Map1b
Map1lc3a
Map1lc3b
Map1lc3b2
Map1s
Map2
Map2k1
Map2k3
Map2k4
Map2k5
Map2k6
Map2k7
Map3k10
Map3k12
Map3k13
Map3k14
Map3k14-as1
Map3k19
Map3k20
Map3k21
Map3k2-dt
Map3k3
Map3k4
Map3k7cl
Map3k8
Map3k9
Map4
Map4k2
Map4k3-dt
Map4k4
Map7d1
Mapk11
Mapk12
Mapk13
Mapk14
Mapk15
Mapk1ip1l
Mapk3
Mapk4
Mapk6
Mapk7
Mapk8
Mapk8ip1
Mapk8ip3
Mapk9
Mapkap1
Mapkapk3
Mapkapk5
Mapkbp1
Mapre2
Mapre3
Mapt
Mapt-it1
Marc1
March10
March2
March5
March6
March7
March9
Marco
Marf1
Mark1
Mark2
Mark2p5
Mark3
Mark4
Mars
Mars2
Marveld1
Marveld3
Masp2
Mast1
Mast2
Mast3
Mast4
Mast4-it1
Mastl
Mat2a
Mat2b
Matk
Matn1
Matn1-as1
Matn2
Matn4
Matr3
Mau2
Mavs
Maz
Mbd1
Mbd3l1
Mbd4
Mbd5
Mbd6
Mblac1
Mbnl1
Mbnl1-as1
Mbnl2
Mboat2
Mboat7
Mbp
Mbtd1
Mbtps1
Mbtps2
Mc1r
Mc3r
Mc5r
Mcc
Mccc2
Mcf2l
Mcf2l2
Mcfd2
Mcidas
Mcl1
Mcm10
Mcm2
Mcm3
Mcm3ap
Mcm3ap-as1
Mcm4
Mcm5
Mcm8
Mcm9
Mcoln1
Mcoln2
Mcph1
Mcrip1
Mcrip2
Mcrip2p2
Mcrs1
Mctp1
Mctp1-as1
Mctp2
Mcts1
Mcts2p
Mcu
Mcub
Mdfi
Mdfic
Mdga1
Mdh1
Mdh2
Mdk
Mdm2
Mdm4
Mdp1
Mds2
Me2
Me3
Mea1
Meaf6
Meak7
Mecom
Mecr
Med1
Med11
Med12
Med12l
Med13l
Med14os
Med15
Med17
Med18
Med21
Med22
Med24
Med25
Med28
Med29
Med30
Med31
Med4
Med4-as1
Med8
Med9
Medag
Mef2a
Mef2c
Mef2c-as1
Mef2c-as2
Meg3
Meg8
Megf10
Megf11
Megf6
Megf8
Meig1
Meioc
Meis1
Meis1-as3
Meis2
Meis3
Meltf
Meltf-as1
Memo1
Memo1p1
Memo1p4
Men1
Mepce
Mepe
Mertk
Mest
Met
Metap1
Metap1d
Metap2
Metrn
Metrnl
Mettl1
Mettl11b
Mettl14
Mettl15
Mettl16
Mettl17
Mettl22
Mettl23
Mettl25
Mettl2a
Mettl2b
Mettl3
Mettl7a
Mettl7b
Mettl8
Mettl8p1
Mettl9
Mex3b
Mex3c
Mfap3
Mfap4
Mff
Mfge8
Mfn1
Mfn2
Mfrp
Mfsd1
Mfsd10
Mfsd11
Mfsd12
Mfsd13a
Mfsd14b
Mfsd1p1
Mfsd2a
Mfsd3
Mfsd4a
Mfsd4b
Mfsd5
Mfsd6
Mga
Mgat1
Mgat2
Mgat4b
Mgat5
Mgat5b
Mgll
Mgme1
Mgmt
Mgp
Mgrn1
Mgst1
Mgst3
Mhencr
Mia
Mia2
Mia3
Miat
Miatnb
Mib1
Mib2
Mica
Mical2
Micall1
Micall2
Micb
Micos10
Micos10-nbl1
Micos13
Micu3
Mid1ip1
Mid1ip1-as1
Mid2
Midn
Mief1
Mief2
Mier1
Mif
Mif4gd
Mif-as1
Miga1
Miga2
Miip
Milr1
Mimt1
Minar1
Mincr
Mindy1
Mindy2
Mindy4
Mink1
Minpp1
Mios
Mip
Mipepp1
Mipepp3
Mipol1
Mir100
Mir100hg
Mir10a
Mir1-1
Mir1180
Mir1181
Mir1199
Mir1-1hg
Mir1204
Mir1205
Mir1224
Mir1225
Mir1229
Mir1238
Mir1243
Mir124-3
Mir1244-1
Mir1244-2
Mir1245a
Mir1245b
Mir1247
Mir1248
Mir1257
Mir125a
Mir126
Mir1268a
Mir1273c
Mir1279
Mir1281
Mir128-1
Mir1282
Mir1292
Mir129-2
Mir1302-7
Mir1304
Mir1306
Mir130a
Mir130b
Mir132
Mir1322
Mir1343
Mir138-2
Mir139
Mir141
Mir142
Mir145
Mir1469
Mir1470
Mir148b
Mir150
Mir151b
Mir153-2
Mir1538
Mir1539
Mir155
Mir155hg
Mir1587
Mir17
Mir17hg
Mir181a2hg
Mir184
Mir188
Mir18a
Mir1908
Mir190b
Mir191
Mir1915
Mir193a
Mir193b
Mir193bhg
Mir194-2hg
Mir196a2
Mir196b
Mir197
Mir198
Mir199a2
Mir199b
Mir19a
Mir200a
Mir200b
Mir200c
Mir200chg
Mir202
Mir203a
Mir203b
Mir20a
Mir21
Mir2110
Mir212
Mir214
Mir217hg
Mir219a1
Mir22
Mir2276
Mir2277
Mir22hg
Mir23a
Mir24-2
Mir26a1
Mir26a2
Mir27a
Mir28
Mir2861
Mir2909
Mir29a
Mir29b1
Mir301b
Mir30a
Mir3120
Mir3124
Mir3128
Mir3130-1
Mir3130-2
Mir3131
Mir3136
Mir3142hg
Mir3143
Mir3148
Mir3153
Mir3154
Mir3155a
Mir3155b
Mir3170
Mir3175
Mir3178
Mir3180-4
Mir3181
Mir3184
Mir3185
Mir3187
Mir3188
Mir3189
Mir3190
Mir3191
Mir3193
Mir3195
Mir3197
Mir3198-2
Mir3199-1
Mir3199-2
Mir31hg
Mir320a
Mir337
Mir33b
Mir342
Mir345
Mir34ahg
Mir3606
Mir3609
Mir3610
Mir3613
Mir3615
Mir3618
Mir3646
Mir3650
Mir3651
Mir3652
Mir3655
Mir3660
Mir3661
Mir3663
Mir3665
Mir3666
Mir3668
Mir3677
Mir3678
Mir3681hg
Mir3684
Mir3685
Mir3692
Mir378a
Mir3907
Mir3917
Mir3921
Mir3925
Mir3926-1
Mir3926-2
Mir3928
Mir3939
Mir3940
Mir3943
Mir3960
Mir3972
Mir422a
Mir423
Mir425
Mir4251
Mir4253
Mir4257
Mir4258
Mir4273
Mir4276
Mir4279
Mir4285
Mir4286
Mir4309
Mir4321
Mir4322
Mir4323
Mir4421
Mir4422
Mir4422hg
Mir4425
Mir4433a
Mir4433b
Mir4434
Mir4435-2hg
Mir4437
Mir4439
Mir4442
Mir4443
Mir4444-1
Mir4448
Mir4449
Mir4453
Mir4453hg
Mir4458hg
Mir4466
Mir4469
Mir4470
Mir4472-2
Mir4477a
Mir4477b
Mir4479
Mir4487
Mir4489
Mir4492
Mir4496
Mir4497
Mir449c
Mir4505
Mir4511
Mir4513
Mir4514
Mir4515
Mir4519
Mir4521
Mir4522
Mir4523
Mir4526
Mir4527hg
Mir4529
Mir4530
Mir4540
Mir4638
Mir4645
Mir4647
Mir4648
Mir4651
Mir4652
Mir4655
Mir4657
Mir4662a
Mir4662b
Mir4665
Mir4666a
Mir4674
Mir4677
Mir4681
Mir4683
Mir4685
Mir4687
Mir4692
Mir4706
Mir4707
Mir4709
Mir4710
Mir4711
Mir4712
Mir4724
Mir4727
Mir4734
Mir4736
Mir4738
Mir4740
Mir4741
Mir4749
Mir4751
Mir4752
Mir4754
Mir4757
Mir4761
Mir4767
Mir4769
Mir4777
Mir4781
Mir4782
Mir4783
Mir4785
Mir4787
Mir4800
Mir484
Mir492
Mir497hg
Mir498
Mir5001
Mir5008
Mir5087
Mir5088
Mir5090
Mir5091
Mir5092
Mir5094
Mir512-2
Mir5187
Mir5188
Mir5189
Mir518c
Mir5193
Mir519b
Mir520c
Mir523
Mir525
Mir544b
Mir548aa1
Mir548aa2
Mir548ak
Mir548al
Mir548at
Mir548au
Mir548aw
Mir548d1
Mir548d2
Mir548j
Mir548o
Mir551a
Mir5581
Mir5585
Mir5586
Mir5587
Mir559
Mir564
Mir567
Mir5680
Mir5684
Mir5690
Mir5695
Mir5696
Mir570
Mir5703
Mir5708
Mir574
Mir5787
Mir583
Mir589
Mir591
Mir601
Mir606
Mir6073
Mir6079
Mir6080
Mir6084
Mir6089
Mir6090
Mir611
Mir612
Mir6124
Mir6125
Mir6132
Mir615
Mir616
Mir6165
Mir630
Mir632
Mir636
Mir638
Mir639
Mir646hg
Mir647
Mir6500
Mir6508
Mir6514
Mir6515
Mir6516
Mir658
Mir661
Mir662
Mir670hg
Mir6720
Mir6721
Mir6727
Mir6728
Mir6732
Mir6741
Mir6743
Mir6753
Mir6754
Mir6766
Mir6768
Mir6769a
Mir6769b
Mir6774
Mir6777
Mir6782
Mir6787
Mir6790
Mir6791
Mir6793
Mir6795
Mir6805
Mir6815
Mir6818
Mir6819
Mir6821
Mir6823
Mir6825
Mir6834
Mir6835
Mir6837
Mir6838
Mir6843
Mir6845
Mir6847
Mir6848
Mir6850
Mir6851
Mir6853
Mir6855
Mir6860
Mir6864
Mir6865
Mir6867
Mir6869
Mir6870
Mir6871
Mir6872
Mir6875
Mir6876
Mir6883
Mir6891
Mir6892
Mir708
Mir7107
Mir7111
Mir7113
Mir7114
Mir7155
Mir7157
Mir7162
Mir718
Mir7-3
Mir7-3hg
Mir759
Mir760
Mir762
Mir762hg
Mir769
Mir770
Mir7703
Mir7704
Mir7705
Mir7706
Mir7845
Mir7846
Mir7847
Mir7973-1
Mir7973-2
Mir7977
Mir8063
Mir8064
Mir8072
Mir8078
Mir8085
Mir8089
Mir885
Mir92b
Mir9-3
Mir933
Mir935
Mir938
Mir9-3hg
Mir942
Mir99ahg
Mir99b
Mirlet7a1
Mirlet7a1hg
Mirlet7bhg
Mirlet7e
Mirlet7f1
Mirlet7i
Mis12
Mis18a-as1
Misp3
Mitf
Mixl1
Mkln1
Mknk2
Mkrn2
Mkrn3
Mkx
Mkx-as1
Mlec
Mlf1
Mlh1
Mllt10
Mllt11
Mllt6
Mlph
Mlst8
Mlx
Mlxip
Mmaa
Mmachc
Mmp11
Mmp14
Mmp17
Mmp2
Mmp20
Mmp23b
Mmp25
Mmp25-as1
Mmp28
Mmp3
Mmrn1
Mms19
Mms22l
Mnat1
Mnd1
Mnda
Mnt
Mnx1
Mnx1-as1
Mnx1-as2
Mob1b
Mob3a
Mob4
Mocs1p1
Mocs2
Mocs3
Mogs
Mon1a
Mon1b
Mon2
Morc2-as1
Morc3
Morf4l1
Morf4l2-as1
Morf4l2p1
Morn1
Morn2
Morn3
Morn4
Morn5
Mosmo
Mospd2
Mospd3
Mov10
Mov10l1
Mpdu1
Mpeg1
Mpg
Mphosph10
Mphosph9
Mpi
Mpnd
Mpo
Mpp2
Mpp4
Mpp5
Mpp6
Mpp7-dt
Mppe1
Mprip
Mpst
Mpv17
Mpv17l
Mpv17l2
Mpzl1
Mpzl2
Mr1
Mras
Mre11
Mrfap1
Mrgprf
Mrgprg
Mrgprg-as1
Mri1
Mrm1
Mrm2
Mrm3
Mrnip
Mroh1
Mroh4p
Mroh9
Mrpl1
Mrpl10
Mrpl15
Mrpl15p1
Mrpl18
Mrpl19
Mrpl2
Mrpl20
Mrpl20-as1
Mrpl21
Mrpl22
Mrpl3
Mrpl30
Mrpl32
Mrpl32p1
Mrpl33
Mrpl34
Mrpl35
Mrpl35p2
Mrpl37
Mrpl38
Mrpl4
Mrpl40
Mrpl42
Mrpl43
Mrpl45
Mrpl48
Mrpl49
Mrpl52
Mrpl54
Mrpl58
Mrps11
Mrps12
Mrps16
Mrps17
Mrps18a
Mrps18b
Mrps18c
Mrps2
Mrps21
Mrps22
Mrps25
Mrps30
Mrps30-dt
Mrps31p4
Mrps31p5
Mrps34
Mrps35
Mrps36
Mrps36p2
Mrps5
Mrps6
Mrps7
Mrrf
Mrs2
Mrtfa
Mrtfb
Mrto4
Mrvi1-as1
Ms4a14
Ms4a15
Ms4a3
Ms4a4a
Ms4a6a
Ms4a7
Msantd3
Msc-as1
Msh2
Msh3
Msh5
Msh5-sapcd1
Msh6
Msi2
Msl1
Msl3
Msmo1
Msr1
Msra
Msrb1
Msrb2
Msrb3
Mst1p2
Msto1
Msto2p
Msx1
Msx2
Msx2p1
Mt1dp
Mt1e
Mt1f
Mt1x
Mt2a
Mt2p1
Mt3
Mta1
Mta2
Mta3
Mtap
Mtapp2
Mtatp6p15
Mtatp6p18
Mtatp6p24
Mtbp
Mtch2
Mtcl1
Mtco1p1
Mtco1p12
Mtco1p15
Mtco1p30
Mtco1p31
Mtco1p8
Mtco2p15
Mtco2p30
Mtco2p34
Mtco2p8
Mtco3p12
Mtco3p8
Mtcybp32
Mtcybp40
Mtcybp6
Mtdh
Mtdhp2
Mterf1
Mtf2
Mtfp1
Mtfr1
Mtfr1l
Mtg1
Mtg2
Mthfd1
Mthfd1l
Mthfd2
Mthfd2l
Mthfr
Mtif2
Mtif2p1
Mtif3
Mtm1
Mtmr1
Mtmr11
Mtmr14
Mtmr2
Mtmr3
Mtmr4
Mtmr7
Mtmr9
Mtnd2p7
Mtnd3p2
Mtnd3p4
Mtnd4lp2
Mtnd4lp32
Mtnd4p3
Mtnd4p4
Mtnd5p12
Mtnd6p3
Mtnd6p32
Mto1
Mtr
Mtrex
Mtrf1l
Mtrf1lp2
Mtrnr2l1
Mtrr
Mtss1
Mttp
Mtus1
Mtus2
Mtx1
Mtx2
Muc1
Muc12
Muc2
Muc20-ot1
Muc3a
Muc4
Muc5b
Mucl1
Mus81
Mustn1
Mvb12a
Mvd
Mvk
Mvp
Mx1
Mx2
Mxd1
Mxd3
Mxd4
Mxi1
Mxra7
Mxra8
Myadm
Myadml2
Myb
Mybbp1a
Mybl1
Mybl2
Mybpc1
Myc
Mycbp2-as1
Mycl
Mycn
Mycnos
Myd88
Mydgf
Myeov
Myh10
Myh14
Myh3
Myh9
Myhas
Myl12a
Myl12b
Myl5
Myl6
Myl6b
Myl6p1
Myl9
Mylip
Mylk-as1
Mylk-as2
Mylpf
Mymk
Mynn
Myo15b
Myo16-as1
Myo18b
Myo19
Myo1a
Myo1b
Myo1c
Myo1d
Myo1f
Myo1g
Myo1h
Myo5c
Myo6
Myo7a
Myo9a
Myo9b
Myocd
Myom2
Myoslid
Myrf
Myrip
Mysm1
Myt1
Myt1l
Myzap
Mzb1
Mzf1
Mzf1-as1
Mzt2b
N4bp2
N4bp2l2
NA
Naa10
Naa15
Naa16
Naa20
Naa30
Naa35
Naa38
Naa40
Naa60
Naaa
Naaladl1
Naaladl2
Nab1
Nab2
Nabp1
Nabp2
Naca
Nadk
Nadsyn1
Naga
Nagk
Naglu
Nagpa
Nagpa-as1
Nags
Nalt1
Nanogp1
Nanos3
Nans
Nap1l1
Napa-as1
Napepld
Napg
Naprt
Napsa
Napsb
Narf
Narf-it1
Nasp
Nat1
Nat10
Nat14
Nat16
Nat8l
Nat9
Nav1
Nav2
Nav2-as3
Nav2-it1
Nav3
Naxd
Naxe
Nbas
Nbdy
Nbea
Nbeal1
Nbeal2
Nbl1
Nbn
Nbpf12
Nbpf14
Nbpf18p
Nbpf26
Nbpf3
Nbr1
Nbr2
Ncald
Ncam1
Ncan
Ncapd2
Ncapd2p1
Ncapg
Ncapg2
Ncaph
Ncaph2
Ncbp1
Ncbp2
Ncbp2-as1
Ncbp2l
Ncdn
Ncf1c
Ncf4
Ncf4-as1
Nck1
Nck1-dt
Nck2
Nckap1l
Nckap5-as2
Nckap5l
Ncln
Ncmap
Ncoa1
Ncoa2
Ncoa3
Ncoa4p3
Ncoa6
Ncoa7
Ncor1
Ncor2
Ncr2
Ncr3lg1
Ncstn
Ndc80
Nde1
Ndel1
Ndfip1
Ndfip2
Ndor1
Ndp
Ndp-as1
Ndrg1
Ndrg2
Ndrg4
Ndst1
Ndst3
Ndufa11
Ndufa13
Ndufa3
Ndufa3p3
Ndufa4
Ndufa4l2
Ndufa5
Ndufa6
Ndufa6-dt
Ndufa7
Ndufa9
Ndufa9p1
Ndufaf2
Ndufaf3
Ndufaf4p1
Ndufaf5
Ndufaf6
Ndufaf7
Ndufaf8
Ndufb10
Ndufb10p1
Ndufb2
Ndufb3
Ndufb4
Ndufb5
Ndufb6
Ndufb7
Ndufb9
Ndufb9p2
Ndufc1
Ndufc2
Ndufs2
Ndufs3
Ndufs4
Ndufs5
Ndufs6
Ndufs6p1
Ndufs7
Ndufs8
Ndufv1
Ndufv2
Ndufv2-as1
Ndufv2p1
Ndufv3
Neat1
Nebl
Nebl-as1
Necab2
Necab3
Necap1
Necap2
Nectin1
Nectin2
Nectin3
Nectin4
Nedd1
Nedd4
Nedd4l
Nedd8
Nedd8-mdp1
Nedd9
Nefh
Nefm
Negr1-it1
Neil1
Neil2
Neil3
Nek10
Nek11
Nek2
Nek4
Nek6
Nek7
Nelfb
Nelfcd
Nelfe
Nell2
Nemf
Nemp1
Nenf
Neo1
Nepro
Net1
Neu3
Neu4
Neurl1
Neurl1b
Neurl4
Nexn
Nf1
Nf2
Nfasc
Nfat5
Nfatc1
Nfatc2
Nfatc2ip
Nfatc3
Nfatc4
Nfe2l1
Nfe2l2
Nfe2l3
Nfe4
Nfia
Nfib
Nfic
Nfix
Nfkb1
Nfkb2
Nfkbia
Nfkbib
Nfkbie
Nfkbil1
Nfkbiz
Nfx1
Nfya
Nfyc
Nfyc-as1
Ngdn
Ngfr
Ngly1
Ngrn
Nhej1
Nhlrc2
Nhlrc3
Nhlrc4
Nhp2
Nhs
Nhsl2
Nid2
Nif3l1
Nifk-as1
Nifkp1
Nifkp6
Ninj1
Nip7
Nip7p2
Nipa1
Nipa2
Nipal1
Nipal3
Nipbl
Nipbl-dt
Nipsnap1
Nipsnap2
Nipsnap3b
Nisch
Nit1
Nit2
Nkain1
Nkain2
Nkain3
Nkain4
Nkapd1
Nkapp1
Nkd1
Nkd2
Nkila
Nkiras2
Nktr
Nkx1-1
Nkx2-1
Nkx2-1-as1
Nkx2-3
Nkx3-2
Nkx6-2
Nlgn1
Nlgn2
Nlk
Nln
Nlrc5
Nlrp1
Nlrp11
Nlrp12
Nlrp2
Nlrp3
Nlrp4
Nlrp7
Nlrx1
Nmb
Nmd3
Nme1
Nme1-nme2
Nme2
Nme2p1
Nme3
Nme4
Nmnat1
Nmnat2
Nmral1
Nmrk1
Nmt1
Nmt2
Nnmt
Nnt
Noc2l
Noc4l
Noct
Nod2
Nog
Nol11
Nol12
Nol4l
Nol4l-dt
Nol7
Nol8
Nolc1
Nomo1
Nono
Nop10
Nop14-as1
Nop2
Nop53
Nop56
Nop56p1
Nop58
Nop9
Nos1ap
Nos2
Nos2p1
Nos3
Notch1
Notch2
Notch2nla
Notch2p1
Notch3
Notch4
Notum
Nova2
Nox5
Noxa1
Noxo1
Npas1
Npas2
Npas3
Npas4
Npc1
Npc2
Npdc1
Npepps
Npff
Nphp3
Nphp3-as1
Nphs2
Npipb9
Npl
Nploc4
Npm1
Npm1p13
Npm1p36
Npm1p46
Npm3
Nppa
Nppc
Npr2
Npr3
Nprl2
Nprl3
Nps
Nptn
Nptn-it1
Nptx2
Npw
Nqo1
Nqo2
Nr1d2
Nr1h2
Nr1h3
Nr1i3
Nr2c2
Nr2e1
Nr2f1
Nr2f1-as1
Nr2f2
Nr2f2-as1
Nr2f6
Nr3c1
Nr4a1
Nr4a2
Nr4a3
Nr5a2
Nr6a1
Nrbf2
Nrbf2p5
Nrbp1
Nrbp2
Nrcam
Nrdc
Nrde2
Nrep
Nrf1
Nrg1
Nrg2
Nrg3
Nrg4
Nrgn
Nrir
Nrl
Nrm
Nrn1
Nrn1l
Nrp1
Nrp2
Nrros
Nrsn1
Nrsn2
Nrtn
Nrxn1
Nrxn2
Nsa2
Nsd1
Nsd2
Nsd3
Nsdhl
Nsfl1c
Nsg1
Nsg2
Nsl1
Nsmaf
Nsmce1
Nsmce1-dt
Nsmce2
Nsmce3
Nsmf
Nsrp1
Nsun3
Nsun4
Nsun6
Nt5c
Nt5c1a
Nt5c2
Nt5cp1
Nt5dc1
Nt5e
Nt5m
Ntf3
Ntf6b
Nthl1
Ntm
Ntmt1
Ntn3
Ntn5
Ntng1
Ntng2
Ntpcr
Ntrk1
Ntrk2
Ntrk3
Nts
Nub1
Nubp1
Nubp2
Nubpl
Nucb1
Nucb2
Nudc
Nudcd3
Nudt1
Nudt13
Nudt16
Nudt16l1
Nudt17
Nudt19
Nudt19p5
Nudt2
Nudt22
Nudt4
Nudt5
Nudt7
Nudt9
Nuf2
Numa1
Numb
Numbl
Nup107
Nup188
Nup205
Nup210l
Nup214
Nup35
Nup50
Nup50-dt
Nup58
Nup62
Nup85
Nup93
Nup98
Nupl2
Nupr1
Nus1p1
Nus1p2
Nus1p3
Nusap1
Nutf2
Nutf2p2
Nutm1
Nutm2a-as1
Nxf1
Nxn
Nxnl1
Nxnl2
Nxpe3
Nxph1
Nxph3
Nxph4
Nxt2
Nyap2
Nynrin
Oaf
Oard1
Oas2
Oas3
Oat
Oaz1
Oaz2
Oaz3
Obscn
Obsl1
Ocel1
Ociad1
Ociad1-as1
Ocrl
Odc1
Odc1-dt
Odf2
Odf2l
Odf3b
Odf3l2
Odr4
Ofd1
Oga
Ogdh
Ogfod1
Ogfod2
Ogfod3
Ogfr
Ogfrp1
Ogg1
Ogt
Oip5-as1
Ola1
Olfm1
Olfml2b
Olfml3
Olig1
Olig2
Olmalinc
Oma1
Omp
Onecut1
Onecut3
Ooep-as1
Oosp1p2
Opa1
Opa3
Opn5
Oprk1
Oprl1
Oprm1
Optn
Or10b1p
Or1d4
Or1i1
Or1x1p
Or2a14
Or2a15p
Or2b11
Or2s2
Or2t11
Or2w5
Or2x1p
Or4a16
Or4c11
Or4e1
Or4f15
Or4k16p
Or4k3
Or4m1
Or4n2
Or51d1
Or52k3p
Or5ao1p
Or5b21
Or6c4
Or6c70
Or6l1p
Or7c1
Or7d2
Or7e10p
Or7e47p
Or7e7p
Or7e91p
Or8b9p
Or8g2p
Or8g5
Or8x1p
Or9s24p
Orai1
Orai2
Orai3
Orc2
Orc3
Orc4
Orc5
Orc6
Ormdl2
Ormdl3
Os9
Osbp2
Osbpl1a
Osbpl2
Osbpl5
Osbpl6
Osbpl9
Osbpl9p4
Osbpl9p5
Oscp1
Oser1-dt
Osgepl1-as1
Osgin1
Osgin2
Osm
Osmr
Osr1
Osr2
Ost4
Ostc
Ostf1
Otof
Otop2
Otp
Otub1
Otub2
Otud1
Otud4
Otud5
Otud6b
Otulin
Otx1
Ovch2
Ovol1
Oxa1l
Oxct1-as1
Oxct2p1
Oxnad1
Oxr1
Oxsm
Oxsr1
P2rx1
P2rx3
P2rx4
P2rx6
P2rx7
P2ry14
P2ry2
P2ry6
P3h1
P3h2
P3h2-as1
P3h3
P3h4
P4ha2
P4ha2-as1
P4ha3-as1
P4hb
P4htm
Pa2g4
Paaf1
Pabpc1
Pabpc1l
Pabpc1p4
Pabpc1p5
Pabpc4
Pabpc5
Pabpn1
Pacerr
Pacrg
Pacrg-as3
Pacrgl
Pacs1
Pacs2
Pacsin2
Pacsin3
Padi1
Pafah1b1
Pafah1b2
Pafah1b3
Paics
Paicsp1
Paicsp3
Paicsp7
Paip2
Pak2
Pak3
Pak4
Pak6
Palld
Palm
Palm2
Palm2-akap2
Pam
Pam16
Pan2
Pan3
Pan3-as1
Pank1
Pank2
Panx1
Panx2
Paox
Papola
Papolg
Papss1
Papss2
Paqr4
Paqr5
Paqr7
Paqr8
Paqr9-as1
Pard3-as1
Pard3b
Pard6a
Pard6b
Park7
Parm1
Parn
Parp10
Parp14
Parp2
Parp3
Parp8
Parpbp
Parva
Parvb
Parvg
Patj
Patl2
Patz1
Paupar
Pawr
Pawrp1
Pax1
Pax2
Pax3
Pax6
Pax8
Pax8-as1
Pax9
Paxbp1-as1
Paxip1-as1
Paxip1-as2
Paxx
Pbdc1
Pbx1
Pbx2
Pbx3
Pbxip1
Pc
Pca3
Pcat1
Pcat14
Pcat18
Pcat6
Pcat7
Pcbd2
Pcbp1
Pcbp1-as1
Pcbp2
Pcbp2p1
Pcbp3
Pcca
Pcca-as1
Pccb
Pcdh10
Pcdh15
Pcdh7
Pcdh8p1
Pcdh9
Pcdha1
Pcdha11
Pcdha2
Pcdha4
Pcdha5
Pcdha8
Pcdhac1
Pcdhb10
Pcdhb11
Pcdhb14
Pcdhb16
Pcdhb2
Pcdhb3
Pcdhb4
Pcdhb5
Pcdhb7
Pcdhb9
Pcdhga1
Pcdhga10
Pcdhga11
Pcdhga4
Pcdhga5
Pcdhga9
Pcdhgb2
Pcdhgb6
Pcdhgb7
Pcdhgc3
Pced1b
Pcf11
Pcgf1
Pcgf2
Pcgf3
Pcgf5
Pcif1
Pck2
Pclaf
Pcm1
Pcmt1
Pcmtd1p2
Pcmtd2
Pcna
Pcnp
Pcnt
Pcnx1
Pcnx2
Pcnx3
Pcnx4
Pcolce
Pcolce2
Pcolce-as1
Pcoth
Pcp2
Pcp4
Pcsk5
Pcsk6
Pcsk6-as1
Pcsk7
Pctp
Pcyox1
Pcyox1l
Pcyt1a
Pcyt2
Pdap1
Pdcd10
Pdcd11
Pdcd1lg2
Pdcd2l
Pdcd4
Pdcd5
Pdcd6
Pdcd6ip
Pdcd6ipp2
Pde12
Pde1a
Pde1c
Pde2a
Pde3a
Pde3b
Pde4b
Pde4c
Pde4d
Pde4dip
Pde6b
Pde7a
Pde8a
Pde8b
Pde9a
Pdgfa
Pdgfc
Pdgfra
Pdgfrb
Pdha1
Pdhx
Pdia2
Pdia3
Pdia3p1
Pdia4
Pdia5
Pdia6
Pdilt
Pdk1
Pdk2
Pdk3
Pdlim1
Pdlim2
Pdlim3
Pdlim4
Pdlim5
Pdlim7
Pdp1
Pdp2
Pdpk1
Pdpr
Pds5a
Pds5b
Pdss1p2
Pdxdc1
Pdxk
Pdyn-as1
Pdzd2
Pdzd7
Pdzd8
Pdzrn3
Pea15
Peak1
Pear1
Pef1
Peg10
Peg3
Peli2
Peli3
Pelo
Pemt
Per3
Pes1
Pet100
Pex10
Pex11b
Pex13
Pex14
Pex26
Pex3
Pex5
Pex6
Pex7
Pfas
Pfdn1
Pfdn4
Pfdn5
Pfdn6
Pfkfb2
Pfkfb3
Pfkfb4
Pfkl
Pfkm
Pfkp
Pfn1
Pfn2
Pgam1
Pgam5
Pgap2
Pgap3
Pgbd1
Pgbd2
Pgc
Pgd
Pgf
Pgghg
Pggt1b
Pgk1
Pglyrp4
Pgm1
Pgm2
Pgm5p3-as1
Pgpep1
Pgrmc1
Pgs1
Phactr1
Phactr2
Phactr3
Phactr4
Phax
Phb
Phb2
Phc1
Phc2
Phc3
Pheta1
Pheta2
Phf1
Phf10
Phf11
Phf12
Phf13
Phf14
Phf19
Phf2
Phf20
Phf20l1
Phf21a
Phf21b
Phf23
Phf24
Phf3
Phf5a
Phf6
Phf7
Phf8
Phgdh
Phka2
Phkb
Phkg1p4
Phkg2
Phlda2
Phldb1
Phldb3
Phospho1
Phospho2
Phox2a
Phpt1
Phrf1
Phtf1
Phtf2
Phyhip
Phyhipl
Phykpl
Pi4k2a
Pi4kb
Pias1
Pias3
Pias4
Pibf1
Picalm
Pick1
Pidd1
Piezo1
Piezo2
Pif1
Pigb
Pigc
Pigf
Pigfp2
Pigg
Pigl
Pigp
Pigpp3
Pigq
Pigr
Pigs
Pigt
Pigu
Pigv
Pigw
Pigx
Pigy-dt
Pigz
Pik3c2a
Pik3c2b
Pik3c3
Pik3ca
Pik3cd
Pik3cd-as1
Pik3ip1-as1
Pik3r1
Pik3r2
Pik3r3
Pik3r5
Pikfyve
Pilra
Pim1
Pim2
Pim3
Pimreg
Pin1
Pin4
Pinlyp
Pip4k2a
Pip4k2c
Pip4p1
Pip5k1a
Pip5k1b
Pip5kl1
Pipox
Pithd1
Pitpna
Pitpna-as1
Pitpnb
Pitpnc1
Pitpnm2
Pitx2
Pitx3
Piwil1
Piwil2
Piwil4
Pjvk
Pkd1
Pkd2
Pkd2l1
Pkd2l2
Pkdcc
Pkia
Pkib
Pkig
Pkm
Pkmp3
Pkmyt1
Pkn1
Pkn2
Pkn2-as1
Pknox1
Pknox2
Pkp3
Pkp4
Pla2g15
Pla2g2a
Pla2g2c
Pla2g2e
Pla2g4c
Pla2g4d
Pla2g4e-as1
Pla2g4f
Pla2g6
Pla2r1
Plac9
Plagl1
Plat
Plau
Plaur
Plb1
Plbd1-as1
Plbd2
Plcb1
Plcb2
Plcb2-as1
Plcb3
Plce1
Plce1-as2
Plcg1
Plcg2
Plcl1
Plcl2
Plcxd1
Plcxd2
Pld1
Pld2
Pld3
Pld4
Plec
Plek
Plekha1
Plekha2
Plekha3
Plekha4
Plekha5
Plekha7
Plekha8
Plekhb1
Plekhb2
Plekhf1
Plekhg1
Plekhg2
Plekhg3
Plekhg4
Plekhg4b
Plekhh1
Plekhh2
Plekhh3
Plekhj1
Plekhm1p1
Plekhm2
Plekhn1
Plekho1
Plekho2
Plekhs1
Plin2
Plin3
Plin5
Plk1
Plk3
Plk4
Plod1
Plod2
Plod3
Plp1
Plp2
Plpbp
Plpp3
Plpp4
Plpp5
Plpp6
Plppr2
Plppr3
Plrg1
Pls1
Plxdc1
Plxdc2
Plxna2
Plxna3
Plxnb1
Plxnb2
Plxnb3
Plxnc1
Pmaip1
Pmf1
Pmf1-bglap
Pmfbp1
Pml
Pmm1
Pmm2
Pmp22
Pmpca
Pmpcb
Pms1
Pms2cl
Pms2p7
Pnck
Pnkd
Pnkp
Pnma1
Pnma8b
Pnmt
Pnn
Pno1
Pnp
Pnpla1
Pnpla2
Pnpla3
Pnpla5
Pnpla6
Pnpla7
Pnpla8
Pnpo
Pnrc1
Pnrc2
Poc1b
Poc1b-as1
Podnl1
Podxl
Pofut1
Pogk
Poglut1
Pogz
Pola1
Pola2
Polb
Pold1
Pold2
Pold3
Pold4
Poldip3
Pole
Pole2
Pole3
Pole4
Polg
Polh
Poli
Polk
Polm
Poln
Polr1a
Polr1b
Polr1c
Polr1d
Polr1e
Polr2a
Polr2b
Polr2c
Polr2e
Polr2f
Polr2g
Polr2h
Polr2k
Polr2l
Polr2m
Polr3b
Polr3c
Polr3d
Polr3e
Polr3f
Polr3g
Polr3gl
Polr3h
Pom121
Pomk
Pomp
Pomt1
Pomt2
Pon1
Pon2
Pop1
Pop4
Pop7
Por
Porcn
Pot1-as1
Pou2f1
Pou2f2
Pou2f3
Pou3f2
Pou3f3
Pou4f2
Pou5f1p6
Pou6f2
Ppa2
Ppan
Ppan-p2ry11
Ppara
Ppard
Pparg
Ppargc1b
Ppat
Ppbpp1
Ppcdc
Ppcs
Ppdpf
Ppef1
Ppfia1
Ppfia2
Ppfia2-as1
Ppfia3
Ppfia4
Ppfibp1
Ppfibp2
Pphln1
Ppia
Ppiap10
Ppiap29
Ppiap3
Ppiap35
Ppiap4
Ppiap46
Ppiap49
Ppiap59
Ppiap68
Ppiap76
Ppiap81
Ppie
Ppif
Ppig
Ppih
Ppil1
Ppil2
Ppil4
Ppip5k1
Ppip5k2
Ppm1a
Ppm1b
Ppm1d
Ppm1f
Ppm1g
Ppm1h
Ppm1j
Ppm1k
Ppm1k-dt
Ppm1l
Ppm1m
Ppm1n
Ppme1
Ppox
Ppp1ca
Ppp1cb
Ppp1r10
Ppp1r10p1
Ppp1r11
Ppp1r12a-as1
Ppp1r12b
Ppp1r12c
Ppp1r14bp3
Ppp1r15a
Ppp1r16a
Ppp1r16b
Ppp1r1a
Ppp1r1b
Ppp1r1c
Ppp1r21
Ppp1r26
Ppp1r26-as1
Ppp1r27
Ppp1r35
Ppp1r37
Ppp1r3e
Ppp1r3f
Ppp1r3g
Ppp1r42
Ppp1r7
Ppp1r8
Ppp1r9a
Ppp2ca
Ppp2r2a
Ppp2r2c
Ppp2r3a
Ppp2r5b
Ppp2r5c
Ppp2r5d
Ppp3cb
Ppp3cb-as1
Ppp3cc
Ppp4c
Ppp4r1
Ppp4r1-as1
Ppp4r1l
Ppp4r2
Ppp4r4
Ppp5c
Ppp5d1
Ppp6r2
Ppp6r3
Pprc1
Ppt1
Ppt2
Ppt2-egfl8
Ppwd1
Ppy
Pqbp1
Pqlc1
Pqlc2
Pqlc3
Prag1
Prame
Prcc
Prcd
Prdm1
Prdm11
Prdm16
Prdm2
Prdm6
Prdm7
Prdm8
Prdm9
Prdx1
Prdx2
Prdx4
Prdx5
Prdx6
Prelid1
Prelid3a
Prelid3b
Prelid3bp8
Prex2
Prh1
Prickle1
Prickle3
Prickle4
Prim2
Primpol
Prkaa2
Prkab1
Prkaca
Prkacb
Prkag2-as1
Prkar1a
Prkar1b
Prkar2a-as1
Prkar2b
Prkca
Prkcb
Prkcd
Prkce
Prkcg
Prkch
Prkcq-as1
Prkcsh
Prkcz
Prkd2
Prkd3
Prkdc
Prkn
Prkra
Prkra-as1
Prkrip1
Prky
Prmt1
Prmt2
Prmt3
Prmt5
Prmt5-as1
Prmt6
Prmt7
Prmt8
Prncr1
Prnp
Prob1
Proc
Prokr1
Prom1
Prorsd1p
Proser2
Proser3
Prox1
Prpf18
Prpf19
Prpf3
Prpf31
Prpf38a
Prpf38b
Prpf39
Prpf4
Prpf40a
Prpf40b
Prpf4b
Prpf8
Prph
Prps1
Prps2
Prpsap2
Prr11
Prr12
Prr13
Prr13p5
Prr14
Prr14l
Prr15
Prr22
Prr3
Prr34-as1
Prr5
Prr5-arhgap8
Prr5l
Prr7
Prr7-as1
Prrc1
Prrc2a
Prrc2b
Prrc2c
Prrg1
Prrg2
Prrg3
Prrt2
Prrt3
Prrt3-as1
Prrx1
Prrx2-as1
Prss12
Prss16
Prss22
Prss23
Prss30p
Prss38
Prss3p4
Prss46p
Prss48
Prss56
Prtg
Prtn3
Prune1
Prune2
Prxl2a
Prxl2b
Psap
Psat1
Psca
Psd
Psd3
Psd4
Psen1
Psen2
Psenen
Psg4
Psg5
Psip1
Pskh1
Psma2p3
Psma3
Psma3-as1
Psma3p
Psma4
Psma6
Psma7
Psma8
Psmb1
Psmb3
Psmb4
Psmb6
Psmb7
Psmb8
Psmb8-as1
Psmb9
Psmc1
Psmc1p6
Psmc2
Psmc3ip
Psmc4
Psmc5
Psmc6
Psmd1
Psmd10p1
Psmd11
Psmd12
Psmd12p
Psmd13
Psmd14
Psmd2
Psmd3
Psmd4
Psmd7
Psmd8
Psmd9
Psme1
Psme2
Psme2p2
Psme3
Psmf1
Psmg1
Psmg2
Psmg3
Psmg3-as1
Psmg4
Psors1c1
Pspn
Psrc1
Pstk
Pstpip1
Pstpip2
Ptbp1
Ptbp2
Ptcd1
Ptcd2
Ptcd3
Ptch1
Ptch2
Ptcsc2
Ptdss1
Ptdss2
Pten
Ptenp1-as
Pter
Ptf1a
Ptgds
Ptger2
Ptger3
Ptger4
Ptger4p2
Ptges
Ptges2
Ptges3p2
Ptgir
Ptgr1
Ptgr2
Pth1r
Pth2
Ptk2
Ptk2b
Ptk6
Ptk7
Ptma
Ptmap2
Ptmap5
Ptms
Ptov1
Ptp4a1
Ptp4a2p1
Ptpa
Ptpdc1
Ptpmt1
Ptpn1
Ptpn11
Ptpn12
Ptpn13
Ptpn18
Ptpn2
Ptpn22
Ptpn23
Ptpn4
Ptpn5
Ptpn6
Ptpn7
Ptpn9
Ptpra
Ptprb
Ptprc
Ptprd-as1
Ptprd-as2
Ptpre
Ptprf
Ptprg
Ptprh
Ptprj
Ptprk
Ptprm
Ptprn
Ptpro
Ptprs
Ptpru
Ptprvp
Ptprz1
Ptrh1
Ptrhd1
Pts
Pttg1
Pttg1ip
Ptx4
Pudp
Pudpp3
Puf60
Pum1
Pum2
Pura
Purpl
Pus1
Pus7l
Pusl1
Pvr
Pvrig
Pvt1
Pwp1
Pwwp2b
Pwwp3a
Pxdc1
Pxdn
Pxk
Pxmp2
Pxn-as1
Pxt1
Pxylp1
Pycard
Pycr2
Pycr3
Pydc1
Pygm
Pygo2
Pyroxd1
Qars
Qki
Qpct
Qpctl
Qprt
Qrich1
Qrsl1
Qser1
Qsox1
Qsox2
Qtrt1
Qtrt2
R3hcc1
R3hcc1l
R3hdm1
R3hdm2
Rab10
Rab11a
Rab11b
Rab11fip3
Rab11fip4
Rab11fip5
Rab12
Rab18
Rab1b
Rab21
Rab22a
Rab24
Rab25
Rab26
Rab27a
Rab27b
Rab2a
Rab30-as1
Rab31
Rab33b
Rab34
Rab35
Rab37
Rab3a
Rab3d
Rab3gap1
Rab3gap2
Rab3il1
Rab3ip
Rab40c
Rab4a
Rab4b
Rab4b-egln2
Rab5a
Rab5b
Rab5if
Rab6c
Rab7a
Rab7b
Rab8a
Rab8b
Rab9a
Rabac1
Rabep1
Rabep2
Rabepk
Rabgap1
Rabgap1l
Rabgef1
Rabggtb
Rabl2a
Rabl3
Rabl6
Rac1
Rac2
Rac3
Rack1
Rad17
Rad21-as1
Rad21l1
Rad23a
Rad23b
Rad50
Rad51
Rad51ap1
Rad51b
Rad51c
Rad54l
Rad9a
Rad9b
Radil
Rae1
Raet1e
Raet1l
Raf1
Rag1
Rag2
Rai1
Rai14
Rala
Ralb
Ralbp1
Ralgapa1
Ralgapa1p1
Ralgapb
Ralgds
Ralgps1
Ralgps2
Raly
Ramp1
Ramp3
Ran
Ranbp1
Ranbp17
Ranbp2
Ranbp3
Ranbp3l
Ranbp6
Rangrf
Rap1a
Rap1b
Rap1gap
Rap1gap2
Rap1gds1
Rap2a
Rap2b
Rap2c
Rap2c-as1
Rap2cp1
Rapgef1
Rapgef2
Rapgef4
Rapgef5
Rapgefl1
Rara
Rarb
Rarg
Rarres2p2
Rarres2p6
Rars
Rasa1
Rasa2
Rasa4
Rasal1
Rasal2
Rasal3
Rasgef1a
Rasgef1b
Rasgrf1
Rasgrp3
Rasip1
Rasl10a
Rasl10b
Rasl11a
Rasl11b
Rasl12
Rassf1
Rassf1-as1
Rassf3
Rassf4
Rassf5
Rassf6
Rassf7
Rassf8
Raver1
Raver2
Rb1
Rbak
Rbak-rbakdn
Rbbp4
Rbbp6
Rbbp7
Rbbp8
Rbbp8p1
Rbck1
Rbfa
Rbfadn
Rbfox1
Rbfox3
Rbks
Rbl2
Rbm10
Rbm12b
Rbm14
Rbm14-rbm4
Rbm15
Rbm17
Rbm22
Rbm23
Rbm24
Rbm25
Rbm26-as1
Rbm28
Rbm3
Rbm33
Rbm38
Rbm39
Rbm4
Rbm42
Rbm43
Rbm45
Rbm48
Rbm48p1
Rbm5
Rbm6
Rbm7
Rbm8a
Rbms1
Rbms1p1
Rbms2
Rbms2p1
Rbms3
Rbmx
Rbpj
Rbpjl
Rbpms
Rbpms2
Rbpmslp
Rbx1
Rc3h1-it1
Rcan2
Rcan3
Rcc1
Rcc1l
Rcc2
Rcc2-as1
Rccd1
Rce1
Rchy1
Rcl1
Rcn1
Rcn2
Rcn3
Rcor3
Rcsd1
Rd3
Rdh10
Rdh10-as1
Rdh12
Rdh13
Rdh5
Rdm1p2
Rdm1p5
Rdx
Reck
Recql4
Recql5
Reep2
Reep4
Reep6
Reg1cp
Rel
Rela
Relb
Relch
Rell2
Reln
Relt
Renbp
Repin1
Reps2
Rer1
Rere
Rere-as1
Rerg
Rerg-as1
Resf1
Rest
Retreg2
Retreg3
Rex1bd
Rexo1
Rexo1l10p
Rexo1l1p
Rexo1l2p
Rexo1l3p
Rexo2
Rexo4
Rexo5
Rf00003
Rf00004
Rf00012
Rf00015
Rf00017
Rf00019
Rf00024
Rf00026
Rf00049
Rf00056
Rf00066
Rf00072
Rf00091
Rf00092
Rf00096
Rf00100
Rf00137
Rf00151
Rf00152
Rf00156
Rf00191
Rf00212
Rf00263
Rf00279
Rf00283
Rf00285
Rf00322
Rf00345
Rf00394
Rf00401
Rf00402
Rf00406
Rf00407
Rf00411
Rf00416
Rf00424
Rf00494
Rf00554
Rf00560
Rf00561
Rf00568
Rf00569
Rf00570
Rf00586
Rf00591
Rf00612
Rf00618
Rf01183
Rf01210
Rf01225
Rf01518
Rf01684
Rf01871
Rf01872
Rf01877
Rf01881
Rf01882
Rf01883
Rf01891
Rf01892
Rf01955
Rf01956
Rf01957
Rf01975
Rf01976
Rf01977
Rf01978
Rf01979
Rf01984
Rf01986
Rf01987
Rf01992
Rf02040
Rf02041
Rf02042
Rf02043
Rf02103
Rf02104
Rf02109
Rf02110
Rf02116
Rf02122
Rf02124
Rf02125
Rf02126
Rf02134
Rf02137
Rf02138
Rf02139
Rf02142
Rf02150
Rf02157
Rf02158
Rf02174
Rf02175
Rf02176
Rf02181
Rf02183
Rf02184
Rf02187
Rf02188
Rf02197
Rf02198
Rf02199
Rf02203
Rf02204
Rf02205
Rf02208
Rf02209
Rf02210
Rf02213
Rf02215
Rf02216
Rf02217
Rf02220
Rf02248
Rf02249
Rf02271
Rf02275
Rfc2
Rfc3
Rfc4
Rfc5
Rfesd
Rfk
Rflna
Rftn2
Rfwd2p1
Rfwd3
Rfx1
Rfx3-as1
Rfx4
Rfx5
Rfx7
Rfx8
Rfxank
Rfxap
Rgcc
Rgl1
Rgl3
Rgl4
Rgma
Rgmb
Rgmb-as1
Rgp1
Rgs1
Rgs12
Rgs14
Rgs17
Rgs18
Rgs2
Rgs20
Rgs22
Rgs3
Rgs4
Rgs6
Rgs7bp
Rgs9
Rgs9bp
Rgsl1
Rhbdd1
Rhbdd2
Rhbdf2
Rhbdl1
Rhbdl3
Rhce
Rhebl1
Rhebp2
Rhno1
Rhoa
Rhob
Rhobtb2
Rhobtb3
Rhoc
Rhof
Rhoh
Rhoj
Rhoq
Rhoqp1
Rhot1
Rhot2
Rhoxf1p3
Rhpn1
Ribc1
Ribc2
Ric1
Ric8a
Ric8b
Rif1
Riiad1
Rilp
Rilpl1
Rimkla
Rimklb
Rims1
Rims2
Rin1
Rin2
Rin3
Ring1
Rinl
Rint1
Riok1
Riok2
Riok3
Riox1
Riox2
Ripk1
Ripk2
Ripk3
Ripk4
Ripor1
Ripor3
Rita1
Rmc1
Rmdn2
Rmdn3
Rmi1
Rmi2
Rmnd1
Rmnd5a
Rmnd5b
Rmrp
Rn7sk
Rn7skp114
Rn7skp12
Rn7skp127
Rn7skp145
Rn7skp150
Rn7skp16
Rn7skp163
Rn7skp175
Rn7skp202
Rn7skp229
Rn7skp23
Rn7skp237
Rn7skp242
Rn7skp248
Rn7skp249
Rn7skp264
Rn7skp271
Rn7skp272
Rn7skp291
Rn7skp49
Rn7skp59
Rn7skp79
Rn7skp85
Rn7skp92
Rn7sl1
Rn7sl107p
Rn7sl111p
Rn7sl118p
Rn7sl138p
Rn7sl160p
Rn7sl180p
Rn7sl181p
Rn7sl2
Rn7sl211p
Rn7sl241p
Rn7sl274p
Rn7sl28p
Rn7sl3
Rn7sl311p
Rn7sl337p
Rn7sl354p
Rn7sl357p
Rn7sl364p
Rn7sl369p
Rn7sl381p
Rn7sl382p
Rn7sl38p
Rn7sl396p
Rn7sl402p
Rn7sl413p
Rn7sl414p
Rn7sl42p
Rn7sl445p
Rn7sl449p
Rn7sl45p
Rn7sl471p
Rn7sl477p
Rn7sl47p
Rn7sl4p
Rn7sl521p
Rn7sl523p
Rn7sl543p
Rn7sl561p
Rn7sl564p
Rn7sl567p
Rn7sl592p
Rn7sl5p
Rn7sl600p
Rn7sl605p
Rn7sl625p
Rn7sl630p
Rn7sl63p
Rn7sl645p
Rn7sl650p
Rn7sl664p
Rn7sl66p
Rn7sl674p
Rn7sl688p
Rn7sl698p
Rn7sl704p
Rn7sl706p
Rn7sl726p
Rn7sl736p
Rn7sl756p
Rn7sl769p
Rn7sl76p
Rn7sl774p
Rn7sl784p
Rn7sl794p
Rn7sl814p
Rn7sl815p
Rn7sl832p
Rn7sl833p
Rn7sl862p
Rna5-8sp5
Rna5s12
Rna5s13
Rna5s6
Rna5s9
Rna5sp127
Rna5sp130
Rna5sp137
Rna5sp141
Rna5sp149
Rna5sp158
Rna5sp159
Rna5sp162
Rna5sp169
Rna5sp174
Rna5sp175
Rna5sp18
Rna5sp19
Rna5sp21
Rna5sp211
Rna5sp212
Rna5sp226
Rna5sp230
Rna5sp237
Rna5sp242
Rna5sp243
Rna5sp257
Rna5sp278
Rna5sp28
Rna5sp283
Rna5sp297
Rna5sp298
Rna5sp304
Rna5sp321
Rna5sp351
Rna5sp367
Rna5sp37
Rna5sp382
Rna5sp390
Rna5sp397
Rna5sp429
Rna5sp435
Rna5sp440
Rna5sp441
Rna5sp448
Rna5sp465
Rna5sp468
Rna5sp473
Rna5sp478
Rna5sp492
Rna5sp531
Rna5sp60
Rna5sp68
Rnase1
Rnase3
Rnase4
Rnaseh1-as1
Rnaseh2a
Rnaseh2b
Rnaseh2b-as1
Rnaseh2c
Rnasek
Rnasek-c17orf49
Rnd2
Rnd3
Rnf10
Rnf11
Rnf111
Rnf112
Rnf114
Rnf121
Rnf123
Rnf125
Rnf126
Rnf13
Rnf130
Rnf135
Rnf138
Rnf139
Rnf14
Rnf144a
Rnf144a-as1
Rnf144b
Rnf145
Rnf146
Rnf151
Rnf157
Rnf157-as1
Rnf165
Rnf166
Rnf167
Rnf180
Rnf181
Rnf182
Rnf185
Rnf187
Rnf19a
Rnf20
Rnf207
Rnf212
Rnf214
Rnf215
Rnf216-it1
Rnf216p1
Rnf217
Rnf219-as1
Rnf220
Rnf225
Rnf227
Rnf24
Rnf26
Rnf2p1
Rnf31
Rnf32
Rnf34
Rnf4
Rnf40
Rnf41
Rnf43
Rnf6p1
Rnf7
Rnf8
Rnft1-dt
Rnft2
Rnh1
Rnls
Rnmt
Rnpc3
Rnpep
Rnpepl1
Rnps1
Rnu11
Rnu1-1
Rnu1-117p
Rnu1-120p
Rnu1-122p
Rnu1-123p
Rnu11-2p
Rnu1-19p
Rnu12
Rnu1-2
Rnu1-28p
Rnu1-39p
Rnu1-8p
Rnu1-91p
Rnu1-92p
Rnu1-93p
Rnu2-1
Rnu2-17p
Rnu2-24p
Rnu2-27p
Rnu2-2p
Rnu2-35p
Rnu2-42p
Rnu2-51p
Rnu2-63p
Rnu4-1
Rnu4-2
Rnu4-27p
Rnu4-28p
Rnu4-30p
Rnu4-41p
Rnu4-49p
Rnu4-51p
Rnu4-52p
Rnu4-63p
Rnu4-8p
Rnu4atac
Rnu4atac11p
Rnu4atac2p
Rnu5a-1
Rnu5a-5p
Rnu5a-8p
Rnu5b-1
Rnu5d-1
Rnu5e-1
Rnu5e-10p
Rnu5e-3p
Rnu5e-4p
Rnu5e-6p
Rnu5f-1
Rnu5f-7p
Rnu6-1
Rnu6-1004p
Rnu6-1005p
Rnu6-1016p
Rnu6-1017p
Rnu6-103p
Rnu6-1045p
Rnu6-1059p
Rnu6-1061p
Rnu6-1128p
Rnu6-1137p
Rnu6-1138p
Rnu6-1144p
Rnu6-1148p
Rnu6-1156p
Rnu6-1157p
Rnu6-1175p
Rnu6-1177p
Rnu6-1186p
Rnu6-1213p
Rnu6-121p
Rnu6-1224p
Rnu6-1230p
Rnu6-1231p
Rnu6-1243p
Rnu6-1266p
Rnu6-1276p
Rnu6-1280p
Rnu6-1281p
Rnu6-1287p
Rnu6-1291p
Rnu6-1299p
Rnu6-1311p
Rnu6-1313p
Rnu6-1315p
Rnu6-1316p
Rnu6-157p
Rnu6-163p
Rnu6-166p
Rnu6-169p
Rnu6-172p
Rnu6-196p
Rnu6-19p
Rnu6-2
Rnu6-20p
Rnu6-220p
Rnu6-229p
Rnu6-247p
Rnu6-266p
Rnu6-280p
Rnu6-299p
Rnu6-310p
Rnu6-31p
Rnu6-35p
Rnu6-362p
Rnu6-366p
Rnu6-371p
Rnu6-387p
Rnu6-399p
Rnu6-400p
Rnu6-405p
Rnu6-419p
Rnu6-422p
Rnu6-431p
Rnu6-433p
Rnu6-440p
Rnu6-450p
Rnu6-471p
Rnu6-472p
Rnu6-481p
Rnu6-488p
Rnu6-506p
Rnu6-510p
Rnu6-520p
Rnu6-525p
Rnu6-526p
Rnu6-527p
Rnu6-532p
Rnu6-534p
Rnu6-535p
Rnu6-545p
Rnu6-550p
Rnu6-559p
Rnu6-570p
Rnu6-57p
Rnu6-586p
Rnu6-600p
Rnu6-603p
Rnu6-611p
Rnu6-633p
Rnu6-661p
Rnu6-678p
Rnu6-682p
Rnu6-693p
Rnu6-7
Rnu6-709p
Rnu6-712p
Rnu6-722p
Rnu6-761p
Rnu6-8
Rnu6-842p
Rnu6-845p
Rnu6-873p
Rnu6-875p
Rnu6-881p
Rnu6-9
Rnu6-910p
Rnu6-912p
Rnu6-920p
Rnu6-922p
Rnu6-924p
Rnu6-92p
Rnu6-947p
Rnu6-948p
Rnu6-951p
Rnu6-975p
Rnu6-988p
Rnu6-990p
Rnu6-999p
Rnu6atac
Rnu6atac16p
Rnu6atac24p
Rnu6atac41p
Rnu6atac7p
Rnu6atac9p
Rnu7-1
Rnu7-113p
Rnu7-126p
Rnu7-136p
Rnu7-151p
Rnu7-165p
Rnu7-176p
Rnu7-183p
Rnu7-19p
Rnu7-26p
Rnu7-27p
Rnu7-29p
Rnu7-41p
Rnu7-4p
Rnu7-60p
Rnu7-73p
Rnu7-90p
Rnu7-94p
Rnu7-96p
Rnvu1-14
Rnvu1-15
Rnvu1-17
Rnvu1-18
Rnvu1-19
Rnvu1-3
Rnvu1-4
Rnvu1-6
Rnvu1-7
Rny1
Rny1p10
Rny1p11
Rny1p6
Rny3
Rny3p11
Rny4
Rny4p10
Rny4p13
Rny4p16
Rny4p18
Ro60
Robo2
Robo3
Rock1p1
Rock2
Rom1
Romo1
Ropn1
Ropn1l
Ropn1l-as1
Ror1
Rora
Rora-as1
Rora-as2
Rp1
Rpa2
Rpain
Rpap2
Rparp-as1
Rpe
Rpel1
Rpf1
Rpf2
Rpgrip1
Rpgrip1l
Rph3a
Rph3al
Rpiap1
Rpl10
Rpl10a
Rpl10p15
Rpl10p2
Rpl10p8
Rpl11
Rpl12
Rpl12p12
Rpl12p14
Rpl12p16
Rpl12p19
Rpl12p23
Rpl12p27
Rpl12p28
Rpl12p38
Rpl12p41
Rpl12p42
Rpl12p5
Rpl13
Rpl13a
Rpl13ap5
Rpl13p12
Rpl13p5
Rpl14
Rpl15
Rpl17
Rpl17p34
Rpl17p36
Rpl17p40
Rpl18
Rpl18a
Rpl18p10
Rpl19
Rpl19p14
Rpl19p18
Rpl21
Rpl21p123
Rpl21p129
Rpl21p18
Rpl21p44
Rpl21p50
Rpl21p6
Rpl21p89
Rpl22
Rpl22p11
Rpl22p24
Rpl22p3
Rpl23
Rpl23a
Rpl23ap12
Rpl23ap18
Rpl23ap53
Rpl23ap56
Rpl23ap61
Rpl23ap63
Rpl23ap73
Rpl23ap82
Rpl23ap85
Rpl23ap89
Rpl23p2
Rpl26
Rpl26l1
Rpl27
Rpl27a
Rpl28
Rpl29p30
Rpl3
Rpl30
Rpl30p12
Rpl31
Rpl31p15
Rpl31p57
Rpl32
Rpl32p23
Rpl34
Rpl34p23
Rpl35
Rpl35a
Rpl35ap30
Rpl35ap32
Rpl36
Rpl36a
Rpl36a-hnrnph2
Rpl36ap15
Rpl37
Rpl37a
Rpl38
Rpl38p4
Rpl39
Rpl39p3
Rpl3p10
Rpl3p4
Rpl4
Rpl41
Rpl4p1
Rpl4p2
Rpl5
Rpl5p10
Rpl5p11
Rpl5p14
Rpl5p25
Rpl5p28
Rpl5p32
Rpl5p6
Rpl6
Rpl6p9
Rpl7
Rpl7a
Rpl7ap73
Rpl7l1
Rpl7l1p5
Rpl7l1p8
Rpl7p1
Rpl7p12
Rpl7p17
Rpl7p3
Rpl7p41
Rpl7p44
Rpl7p46
Rpl7p8
Rpl8
Rpl9
Rpl9p3
Rpl9p30
Rpl9p6
Rplp0
Rplp0p2
Rplp0p6
Rplp1
Rplp2
Rpn2
Rpp14
Rpp21
Rpp30
Rpp38
Rpph1
Rprd1a
Rprd1b
Rprd2
Rps10
Rps10-nudt3
Rps11
Rps11p5
Rps12
Rps14
Rps15
Rps15a
Rps15ap29
Rps15ap30
Rps15ap36
Rps15ap6
Rps17
Rps18
Rps19
Rps19bp1
Rps2
Rps20
Rps20p25
Rps21
Rps23
Rps23p6
Rps23p8
Rps24
Rps25p9
Rps26
Rps27
Rps27a
Rps27ap13
Rps27p12
Rps27p20
Rps28
Rps29
Rps29p16
Rps2p44
Rps2p55
Rps3
Rps3a
Rps3ap34
Rps3ap49
Rps3ap5
Rps4x
Rps4xp12
Rps4xp16
Rps4y1
Rps5
Rps5p3
Rps6
Rps6ka1
Rps6ka4
Rps6kb1
Rps6kb2
Rps6kc1
Rps6kl1
Rps6p8
Rps7
Rps7p1
Rps8
Rps9
Rps9p1
Rpsa
Rpsap22
Rpsap26
Rpsap31
Rpsap49
Rpsap5
Rpsap52
Rpsap62
Rpsap69
Rpsap71
Rptor
Rpusd1
Rpusd2
Rraga
Rragb
Rragd
Rreb1
Rrm1
Rrm2
Rrn3
Rrnad1
Rrp1
Rrp12
Rrp15
Rrp7bp
Rsad1
Rsad2
Rsbn1
Rsbn1l
Rsf1
Rsl1d1
Rsl24d1
Rsph3
Rsph4a
Rsph9
Rspry1
Rsrc1
Rsrc2
Rsrp1
Rtbdn
Rtca
Rtca-as1
Rtcb
Rtel1
Rtel1-tnfrsf6b
Rtf1
Rtf2
Rtl5
Rtl8c
Rtl9
Rtn2
Rtn3
Rtn4rl2
Rtraf
Rubcn
Rufy1
Rufy2
Rufy3
Rufy4
Rundc1
Rundc3a
Rundc3b
Runx1
Runx1t1
Runx2
Runx3
Rusc1
Ruvbl1-as1
Ruvbl2
Rwdd1
Rwdd3
Rxfp1
Rxfp3
Rxfp4
Rxrb
Rxrg
Rxylt1
Ryr2
S100a1
S100a10
S100a13
S100a3
S100a5
S100a6
S100p
S100pbp
S1pr1
S1pr3
S1pr4
Saa2
Sac3d1
Sacm1l
Sae1
Safb
Sag
Sall3
Sall4
Samd1
Samd10
Samd11
Samd12
Samd13
Samd14
Samd15
Samd4a
Samd4b
Samd5
Samd8
Samhd1
Samm50
Samsn1
Sap18
Sap18p1
Sap25
Sap30
Sap30bp
Sap30l
Sapcd2p1
Sar1a
Saraf
Sarnp
Sars
Sars2
Sart1
Sart3
Sash1
Sass6
Sat1
Satb1-as1
Satb2
Satb2-as1
Saxo2
Saysd1
Sbdsp1
Sbf2
Sbf2-as1
Sbno2
Sc5d
Scaf1
Scaf4
Scaf8
Scai
Scamp1
Scamp2
Scamp3
Scamp4
Scamp5
Scand2p
Scap
Scaper
Scara3
Scarb1
Scarb2
Scarna10
Scarna12
Scarna13
Scarna16
Scarna17
Scarna18b
Scarna2
Scarna20
Scarna21
Scarna4
Scarna5
Scarna7
Scarna8
Scat1
Scat2
Scat8
Scfd1
Scfd2
Scg3
Scg5
Scgb1c1
Scgb1c2
Scgb1d4
Scgn
Schip1
Scimp
Sclt1
Scly
Scml1
Scml4
Scn1b
Scn2a
Scn3b
Scn4a
Scn5a
Scn7a
Scn8a
Scnm1
Scnn1a
Scoc
Scoc-as1
Scp2
Scpep1
Scrib
Scrn1
Scrn3
Scube1
Scube2
Scyl1
Sdad1
Sdad1p1
Sdc2
Sdc3
Sdcbp
Sdcbp2-as1
Sdcbpp2
Sdccag8
Sdf2
Sdf2l1
Sdha
Sdhaf1
Sdhaf2
Sdhaf3
Sdhaf4
Sdhap2
Sdhc
Sdhd
Sdk1
Sdr39u1
Sdsl
Sec11c
Sec13
Sec13p1
Sec14l1
Sec14l2
Sec14l3
Sec14l5
Sec16a
Sec16b
Sec1p
Sec22a
Sec22c
Sec23a-as1
Sec23b
Sec23ip
Sec24a
Sec24ap1
Sec24b
Sec24c
Sec31a
Sec61a1
Sec61a2
Sec61b
Sec62
Secisbp2
Sectm1
Seh1l
Selenbp1
Selenoh
Selenoi
Selenokp1
Selenon
Selenoo
Selenop
Selenos
Selenot
Selenow
Selp
Selplg
Sem1
Sema3b
Sema3b-as1
Sema3d
Sema3f
Sema4a
Sema4b
Sema4c
Sema4f
Sema4g
Sema5b
Sema6a
Sema6b
Sema6d
Sencr
Senp1
Senp2
Senp3
Senp3-eif4a1
Senp5
Senp6
Senp8
Sephs1
Sepsecs-as1
Sept1
Sept11
Sept12
Sept2
Sept3
Sept4
Sept4-as1
Sept5
Sept6
Sept7
Sept7p3
Sept7p9
Sept8
Sept9
Serac1
Serbp1
Serf2
Sergef
Serhl
Serhl2
Serinc2
Serinc3
Serinc4
Serp1
Serpina1
Serpina12
Serpina3
Serpinb2
Serpinb6
Serpinb8
Serpinb9p1
Serpine1
Serpinf1
Serping1
Serpinh1
Serpini1
Sertad2
Sertad4
Sertm2
Set
Setbp1
Setd1a
Setd1b
Setd2
Setd5
Setd7
Setd9
Setdb1
Setdb2
Setmar
Setp15
Setx
Sez6
Sez6l
Sf1
Sf3a1
Sf3a2
Sf3b1
Sf3b2
Sf3b3
Sfi1
Sfmbt2
Sfpq
Sfr1
Sfswap
Sft2d2
Sft2d3
Sftpc
Sfxn1
Sfxn2
Sfxn3
Sfxn4
Sfxn5
Sgcb
Sgcd
Sgcg
Sgf29
Sgk1
Sgk3
Sgms1
Sgms1-as1
Sgms2
Sgo1-as1
Sgo2
Sgpl1
Sgsh
Sgsm1
Sgsm2
Sgsm3
Sgta
Sh2b1
Sh2b2
Sh2b3
Sh2d1a
Sh2d2a
Sh2d3a
Sh2d4b
Sh2d5
Sh2d6
Sh2d7
Sh3bgr
Sh3bgrl
Sh3bgrl3
Sh3bp1
Sh3bp2
Sh3bp4
Sh3bp5
Sh3d19
Sh3d21
Sh3gl3
Sh3glb1
Sh3glb2
Sh3pxd2a
Sh3pxd2a-as1
Sh3rf2
Sh3rf3
Sh3tc1
Sh3tc2
Sh3tc2-dt
Sh3yl1
Shank1
Shank2
Shank3
Sharpin
Shbg
Shc1
Shc4
She
Shf
Shh
Shisa4
Shisa5
Shkbp1
Shld1
Shld2
Shld3
Shmt2
Shoc2
Shox
Shox2
Shq1
Shroom1
Shroom2
Shroom3
Siae
Siah1
Siah2
Siah2-as1
Sidt1
Sidt2
Sigirr
Siglec10
Siglec15
Siglec16
Siglec17p
Siglec22p
Siglec30p
Siglec6
Siglecl1
Sigmar1
Sike1
Sil1
Sim1
Sim2
Simc1
Sin3a
Sin3b
Sinhcaf
Sinhcafp1
Sipa1
Sipa1l1
Sipa1l3
Sirpa
Sirpb1
Sirpb2
Sirpb3p
Sirpd
Sirt1
Sirt2
Sirt4
Sirt5
Sirt6
Sirt7
Sit1
Siva1
Six1
Six5
Six6
Ska1
Ska2
Ska3
Skap2
Ski
Skida1
Skil
Skiv2l
Skor1
Skor2
Skp1
Skp1p1
Skp2
Sla
Slain1
Slamf7
Slamf8
Slbp
Slc10a3
Slc11a2
Slc12a1
Slc12a2
Slc12a3
Slc12a4
Slc12a5
Slc12a5-as1
Slc12a6
Slc12a8
Slc12a9
Slc12a9-as1
Slc13a4
Slc13a5
Slc14a1
Slc14a2
Slc15a3
Slc15a4
Slc16a1
Slc16a10
Slc16a13
Slc16a1-as1
Slc16a2
Slc16a3
Slc16a5
Slc16a7
Slc17a6
Slc17a9
Slc18b1
Slc1a2
Slc1a3
Slc1a4
Slc1a5
Slc1a6
Slc20a1
Slc20a2
Slc22a11
Slc22a15
Slc22a18
Slc22a18as
Slc22a23
Slc22a4
Slc22a5
Slc23a1
Slc23a3
Slc24a1
Slc24a4
Slc25a10
Slc25a14
Slc25a15
Slc25a15p2
Slc25a15p4
Slc25a19
Slc25a1p3
Slc25a21-as1
Slc25a22
Slc25a25
Slc25a26
Slc25a27
Slc25a28
Slc25a29
Slc25a3
Slc25a30
Slc25a30-as1
Slc25a32
Slc25a35
Slc25a36
Slc25a37
Slc25a38
Slc25a39
Slc25a4
Slc25a41
Slc25a42
Slc25a43
Slc25a44
Slc25a45
Slc25a46
Slc25a47p1
Slc25a48
Slc25a5
Slc25a5p7
Slc26a1
Slc26a10
Slc26a11
Slc26a2
Slc26a4
Slc26a4-as1
Slc26a9
Slc27a1
Slc27a2
Slc27a3
Slc27a4
Slc27a5
Slc29a1
Slc29a3
Slc29a4
Slc2a1
Slc2a10
Slc2a14
Slc2a1-as1
Slc2a3
Slc2a3p1
Slc2a4
Slc2a4rg
Slc2a8
Slc30a2
Slc30a5
Slc30a6
Slc30a7
Slc30a9
Slc31a1
Slc31a2
Slc34a3
Slc35a1
Slc35a3
Slc35a4
Slc35a5
Slc35b1
Slc35b2
Slc35b4
Slc35c1
Slc35c2
Slc35d2
Slc35e2a
Slc35e2b
Slc35e4
Slc35f3
Slc35f6
Slc35g1
Slc35g2
Slc35g6
Slc36a1
Slc36a2
Slc37a1
Slc37a2
Slc37a3
Slc38a1
Slc38a10
Slc38a2
Slc38a6
Slc38a8
Slc38a9
Slc39a1
Slc39a10
Slc39a11
Slc39a12-as1
Slc39a13
Slc39a14
Slc39a4
Slc39a7
Slc39a8
Slc39a9
Slc3a2
Slc40a1
Slc43a1
Slc43a2
Slc43a3
Slc44a1
Slc44a2
Slc44a3
Slc44a3-as1
Slc44a4
Slc44a5
Slc45a3
Slc45a4
Slc47a1
Slc48a1
Slc49a3
Slc49a4
Slc4a1
Slc4a10
Slc4a1ap
Slc4a2
Slc4a3
Slc4a4
Slc4a5
Slc4a8
Slc4a9
Slc50a1
Slc52a1
Slc52a2
Slc52a3
Slc5a1
Slc5a2
Slc5a4
Slc5a6
Slc5a9
Slc6a1
Slc6a12
Slc6a13
Slc6a16
Slc6a2
Slc6a4
Slc6a6
Slc6a8
Slc6a9
Slc7a10
Slc7a2
Slc7a5
Slc7a5p1
Slc7a5p2
Slc7a6
Slc8a1-as1
Slc8a2
Slc8a3
Slc8b1
Slc9a1
Slc9a2
Slc9a3
Slc9a3-as1
Slc9a3r1
Slc9a3r2
Slc9a4
Slc9a5
Slc9a6
Slc9a8
Slc9b2
Slco1a2
Slco2a1
Slco2b1
Slco3a1
Slco4a1
Slco5a1
Slco6a1
Slf1
Slf2
Slfn5
Slirp
Slit1
Slit2
Slitrk3
Slitrk5
Slk
Slmap
Sltm
Slx4ip
Smad1
Smad1-as2
Smad3
Smad4
Smad5
Smad6
Smad9-it1
Smagp
Smap1
Smap2
Smarca2
Smarca4
Smarca5
Smarca5-as1
Smarcad1
Smarcal1
Smarcb1
Smarcc1
Smarcc2
Smarcd1
Smarcd2
Smarce1
Smarce1p2
Smc1a
Smc2
Smc2-as1
Smc3
Smc4
Smchd1
Smco1
Smco3
Smcr5
Smdt1
Smg1p1
Smg1p3
Smg1p4
Smg1p6
Smg5
Smg6
Smg6-it1
Smg7
Smg7-as1
Smg8
Smg9
Smim1
Smim10l1
Smim13
Smim15
Smim15-as1
Smim19
Smim2
Smim20
Smim21
Smim24
Smim26
Smim27
Smim29
Smim2-as1
Smim3
Smim36
Smim4
Smim40
Smim5
Smim7
Smim8
Smkr1
Smo
Smoc1
Smox
Smpd1
Smpd2
Smpd3
Smpd4
Smpd5
Smpdl3a
Smpx
Sms
Smtn
Smurf2p1
Smyd2
Smyd3
Smyd3-it1
Smyd4
Smyd5
Snai2
Snai3-as1
Snap23
Snap23p1
Snap25
Snap25-as1
Snap29
Snap47
Snap91
Snapc2
Snapc3
Snapin
Sncb
Sncg
Snd1
Sned1
Snhg11
Snhg12
Snhg14
Snhg16
Snhg17
Snhg18
Snhg19
Snhg20
Snhg21
Snhg22
Snhg25
Snhg26
Snhg28
Snhg29
Snhg3
Snhg4
Snhg5
Snhg8
Snhg9
Snip1
Snora1
Snora10
Snora108
Snora11
Snora12
Snora13
Snora14b
Snora16a
Snora17a
Snora17b
Snora18
Snora20
Snora21b
Snora22
Snora22b
Snora23
Snora24
Snora25b
Snora26
Snora31
Snora32
Snora38
Snora3a
Snora3b
Snora4
Snora40
Snora40b
Snora44
Snora48
Snora49
Snora50c
Snora51
Snora52
Snora53
Snora55
Snora57
Snora6
Snora61
Snora63
Snora63c
Snora64
Snora65
Snora68
Snora69
Snora70
Snora70b
Snora70j
Snora71a
Snora71c
Snora71e
Snora73a
Snora73b
Snora74b
Snora74c-1
Snora74d
Snora78
Snora7a
Snora8
Snora80b
Snora80c
Snora80d
Snora80e
Snora81
Snora84
Snord10
Snord101
Snord104
Snord105
Snord109a
Snord110
Snord111b
Snord115-3
Snord115-38
Snord116-10
Snord116-21
Snord116-22
Snord116-3
Snord116-7
Snord116-8
Snord116-9
Snord117
Snord118
Snord12
Snord124
Snord12b
Snord12c
Snord13
Snord15a
Snord15b
Snord17
Snord19
Snord1c
Snord2
Snord24
Snord35b
Snord36a
Snord36b
Snord36c
Snord37
Snord38a
Snord38b
Snord3a
Snord3b-2
Snord3c
Snord3d
Snord3h
Snord42a
Snord42b
Snord45a
Snord45c
Snord46
Snord48
Snord49a
Snord49b
Snord4a
Snord4b
Snord50b
Snord53
Snord53b
Snord55
Snord58c
Snord59a
Snord6
Snord60
Snord63
Snord65
Snord66
Snord68
Snord69
Snord74b
Snord8
Snord84
Snord86
Snord87
Snord88a
Snord88b
Snord88c
Snord89
Snord91a
Snord91b
Snord93
Snord95
Snord96a
Snord96b
Snord97
Snph
Snrk
Snrnp200
Snrnp25
Snrnp27
Snrnp35
Snrnp48
Snrnp70
Snrpa
Snrpa1
Snrpb2
Snrpc
Snrpd1
Snrpd2
Snrpd3
Snrpe
Snrpep5
Snrpep6
Snrpf
Snrpg
Snrpgp1
Snrpgp12
Snrpgp14
Snrpgp5
Snrpn
Snta1
Sntb1
Sntb2
Sntg1
Sntg2
Snu13
Snupn
Snurf
Snx1
Snx10
Snx11
Snx12
Snx13
Snx15
Snx17
Snx18
Snx18p12
Snx2
Snx20
Snx21
Snx22
Snx24
Snx25
Snx25p1
Snx27
Snx29
Snx31
Snx32
Snx33
Snx5
Snx7
Snx9
Soat1
Sobp
Socs2
Socs3
Socs4
Socs5
Socs7
Sod1
Sod1p3
Sod2
Sod2-ot1
Soga3
Sohlh1
Son
Sorbs3
Sorcs1
Sorcs2
Sorl1
Sos1
Sos2
Sox12
Sox13
Sox15
Sox2-ot
Sox6
Sox8
Sox9
Sp1
Sp100
Sp140l
Sp2
Sp2-as1
Sp4
Sp5
Sp6
Sp8
Spa17
Spaar
Spaca5
Spaca6
Spaca9
Spag1
Spag16
Spag4
Spag5
Spag7
Spag9
Sparc
Spart-as1
Spast
Spata1
Spata13
Spata17
Spata18
Spata20
Spata21
Spata22
Spata25
Spata2l
Spata33
Spata3-as1
Spata41
Spata5
Spata5l1
Spata6l
Spata7
Spatc1
Spats1
Spats2
Spats2l
Spc24
Spcs1
Spcs2
Spcs3
Spdef
Spdl1
Spdye4
Specc1
Specc1l
Specc1l-adora2a
Specc1p1
Spef1
Spef2
Speg
Spegnb
Spesp1
Spg11
Spg7
Sphk1
Sphk2
Spib
Spidr
Spin1
Spink1
Spint2
Spire2
Spn
Spns1
Spns3
Spo11
Spocd1
Spon2
Spopl
Spout1
Spp1
Sppl2b
Spr
Spred1
Spred2
Spred3
Sprtn
Spry1
Spry4
Spry4-as1
Spryd3
Spsb1
Spsb2
Spsb4
Spta1
Sptan1
Sptb
Sptbn1
Sptbn4
Sptlc2
Spty2d1os
Sqle
Sqstm1
Sra1
Src
Srcap
Srcin1
Srd5a1
Srd5a3
Srd5a3-as1
Srebf1
Srebf2
Srek1
Srfbp1
Srgap1
Srgap2
Srgap2-as1
Srgap2c
Srgap3-as3
Srgn
Sri
Srm
Srmp1
Srp14
Srp14-as1
Srp14p2
Srp19
Srp54
Srp72
Srp9
Srpk1
Srpk3
Srprb
Srpx2
Srr
Srrd
Srrm1
Srrm2
Srrm3
Srrm5
Srrt
Srsf10
Srsf11
Srsf2
Srsf3
Srsf4
Srsf5
Srsf6
Srsf8
Srxn1
Ss18
Ss18l1
Ss18l2
Ssb
Ssbp1
Ssbp2
Ssbp3
Ssbp4
Ssc4d
Ssc5d
Ssh3
Ssmem1
Ssna1
Sspo
Ssr1
Ssr3
Ssr4
Ssrp1
Sssca1
Sstr2
Sstr4
Sstr5
Sstr5-as1
Ssu72
Ssuh2
St13p19
St18
St20
St3gal1
St3gal2
St3gal3
St3gal4
St3gal5-as1
St3gal6
St5
St6gal1
St6galnac1
St6galnac2
St6galnac6
St7
St7-as2
St7-ot4
St8sia5
St8sia6-as1
Stac3
Stag2
Stag3
Stag3l1
Stag3l4
Stag3l5p
Stag3l5p-pvrig2p-pilrb
Stam
Stambp
Stambpl1
Stap1
Stard10
Stard13
Stard3
Stard3nl
Stard4-as1
Stard7-as1
Stard9
Stat1
Stat3
Stat4
Stat5a
Stat5b
Stau2
Stau2-as1
Steap1
Steap1b
Steap2
Stim1
Stim2
Stimate
Stip1
Stk10
Stk11
Stk11ip
Stk16
Stk17a
Stk19
Stk24
Stk24-as1
Stk26
Stk3
Stk32b
Stk32c
Stk35
Stk36
Stk38l
Stk4
Stk40
Stk4-as1
Stkld1
Stmn1p1
Stmn3
Stmp1
Stom
Ston1-gtf2a1l
Ston2
Stox1
Stox2
Stpg1
Stra6
Stra6lp
Strada
Stradb
Strap
Strip1
Strip2
Strn4
Stt3a
Stt3b
Stub1
Stum
Stx11
Stx12
Stx16
Stx16-npepl1
Stx17
Stx18-as1
Stx1b
Stx3
Stx4
Stx5
Stx8
Stx8p1
Stxbp1
Stxbp3
Stxbp4
Stxbp5
Stxbp5l
Styx
Styxl1
Sub1
Sucla2-as1
Sucla2p3
Suclg2-as1
Suclg2p2
Sucnr1
Suco
Sufu
Sugct
Sugt1
Sugt1p4
Sugt1p4-stra6lp
Sulf1
Sulf2
Sult2b1
Sumf2
Sumo2p13
Sumo3
Sumo4
Sun1
Sun2
Suox
Supt20h
Supt4h1
Supt5h
Supt6h
Supv3l1
Surf1
Surf2
Susd1
Susd2
Susd4
Susd6
Suv39h1
Suv39h2
Suz12
Suz12p1
Sv2b
Sv2c
Svil
Svil2p
Svil-as1
Swap70
Swi5
Swsap1
Swt1
Syap1
Syce1l
Sycp2
Sycp2l
Syf2p2
Syk
Sympk
Syn2
Syncrip
Syne1
Syne2
Syne3
Syngap1
Syngr2
Syngr3
Syngr4
Synj1
Synj2
Synj2bp-cox16
Synm
Synpo
Synpo2
Synpo2l
Synpr
Syp
Sypl1
Sys1
Sys1-dbndd2
Syt12
Syt13
Syt14
Syt17
Syt2
Syt3
Syt5
Syt7
Syt8
Syt9
Sytl1
Sytl2
Sytl3
Syvn1
Szrd1
Szt2
Tab1
Tab2
Tab2-as1
Tac1
Tac3
Tacc1
Tacc2
Tacc3
Taco1
Tada2a
Tada2b
Tada3
Taf1
Taf10
Taf11l10
Taf11l3
Taf11l6
Taf12
Taf15
Taf1a-as1
Taf1b
Taf1c
Taf1d
Taf2
Taf4
Taf4b
Taf5l
Taf6l
Taf7
Taf8
Taf9
Taf9b
Tagln
Tagln2
Taldo1
Tamm41
Tango2
Tango6
Tank
Taok1
Taok2
Taok3
Tap1
Tapbp
Tapbpl
Tapt1-as1
Tarbp2
Tardbp
Tars
Tars2
Tarsl2
Tas1r1
Tas2r10
Tas2r6p
Tasor
Tat-as1
Tatdn3
Tax1bp1
Taz
Tbc1d1
Tbc1d10b
Tbc1d10c
Tbc1d12
Tbc1d13
Tbc1d14
Tbc1d15
Tbc1d16
Tbc1d17
Tbc1d19
Tbc1d22a
Tbc1d22b
Tbc1d23
Tbc1d24
Tbc1d25
Tbc1d29p
Tbc1d2b
Tbc1d30
Tbc1d31
Tbc1d32
Tbc1d3p7
Tbc1d5
Tbc1d7
Tbc1d8
Tbc1d8-as1
Tbc1d8b
Tbc1d9b
Tbcb
Tbcc
Tbcd
Tbce
Tbcel
Tbck
Tbila
Tbk1
Tbkbp1
Tbl1x
Tbl1xr1
Tbl3
Tbp
Tbpl1
Tbpl2
Tbr1
Tbrg1
Tbx1
Tbx10
Tbx2
Tbx21
Tbx3
Tbx6
Tbxas1
Tbxt
Tcaf1
Tcaim
Tcam1p
Tcea2
Tcea3
Tceal1
Tceal3
Tceal3-as1
Tceal4
Tceal9
Tceanc
Tceanc2
Tcerg1
Tcf12
Tcf19
Tcf21
Tcf25
Tcf3
Tcf4
Tcf7
Tcf7l1
Tcf7l2
Tcfl5
Tchp
Tcirg1
Tcn2
Tcof1
Tcp1
Tcp11l1
Tcp11l2
Tcta
Tctn1
Tctn2
Tdg
Tdgf1p4
Tdgf1p7
Tdgp1
Tdh
Tdp1
Tdrd10
Tdrd3
Tdrkh
Tdrkh-as1
Tead1
Tead2
Tead3
Tead4
Tec
Tecpr1
Tecpr2
Tecr
Tecrp2
Tedc1
Tedc2
Teddm1
Tef
Tek
Tekt2
Telo2
Ten1
Ten1-cdk3
Tenm3
Tenm3-as1
Tenm4
Tent2
Tent4a
Tent4b
Tent5a
Tepp
Tepsin
Terc
Terf1
Terf2ip
Tert
Tes
Tesc-as1
Tesk1
Tet2
Tet3
Tex13d
Tex2
Tex21p
Tex22
Tex261
Tex264
Tex26-as1
Tex38
Tex41
Tex45
Tex54
Tex55
Tex9
Tfam
Tfamp2
Tfap2a
Tfap2a-as1
Tfap2b
Tfap2c
Tfap4
Tfdp1
Tfdp2
Tfeb
Tfec
Tff3
Tfg
Tfpi
Tfr2
Tfrc
Tg
Tgfb1i1
Tgfb2
Tgfb3
Tgfbi
Tgfbr1
Tgfbr2
Tgfbr3
Tgfbr3l
Tgif1
Tgif1p1
Tgif2
Tgif2-rab5if
Tgm2
Tgs1
Th
Thada
Thap11
Thap12p9
Thap2
Thap3
Thap5
Thap6
Thap7
Thap7-as1
Thap9
Thap9-as1
Thbs1
Thbs2
Thbs3
Thegl
Them5
Them6
Themis2
Thg1l
Thnsl1
Thnsl2
Thoc5
Thoc6
Thop1
Thpo
Thra
Thrap3
Thrb
Thrb-as1
Thsd4
Thsd4-as1
Thsd8
Thtpa
Thumpd1
Thumpd1p1
Thumpd3
Tial1
Tiam2
Ticam1
Ticrr
Tigar
Tigd1
Tigd2
Tigd5
Tigit
Timm10
Timm13
Timm17a
Timm17b
Timm17bp1
Timm21
Timm23b
Timm29
Timm44
Timm50
Timm8ap1
Timmdc1
Timp1
Timp2
Timp3
Tincr
Tiparp
Tiprl
Tirap
Tjap1
Tjp1
Tjp2
Tjp3
Tk1
Tk2
Tkfc
Tldc2
Tle1
Tle1p1
Tle3
Tle4
Tle6
Tlk1p1
Tlk2
Tln1
Tln2
Tlnrd1
Tlr3
Tlr4
Tlr5
Tlr6
Tlr8-as1
Tlr9
Tm2d3
Tm4sf1
Tm4sf19
Tm4sf19-as1
Tm4sf1-as1
Tm6sf1
Tm7sf2
Tm7sf3
Tm9sf1
Tm9sf2
Tm9sf4
Tma16
Tma7
Tmbim1
Tmbim6
Tmc1
Tmc3
Tmc3-as1
Tmc4
Tmc5
Tmc6
Tmc7
Tmc8
Tmcc1-as1
Tmcc2
Tmco1-as1
Tmco3
Tmco4
Tmco5b
Tmco6
Tmed10
Tmed11p
Tmed2
Tmed3
Tmed9
Tmem100
Tmem101
Tmem104
Tmem105
Tmem106a
Tmem106b
Tmem106c
Tmem107
Tmem108
Tmem110-mustn1
Tmem114
Tmem116
Tmem117
Tmem120b
Tmem121
Tmem126a
Tmem126b
Tmem127
Tmem131
Tmem131l
Tmem132a
Tmem132b
Tmem132d-as1
Tmem132e
Tmem134
Tmem135
Tmem136
Tmem138
Tmem141
Tmem143
Tmem144
Tmem145
Tmem147
Tmem14b
Tmem14c
Tmem151b
Tmem156
Tmem159
Tmem161a
Tmem161b
Tmem161b-as1
Tmem164
Tmem165
Tmem167b
Tmem168
Tmem169
Tmem171
Tmem173
Tmem175
Tmem177
Tmem178b
Tmem179
Tmem179b
Tmem18
Tmem181
Tmem182
Tmem183a
Tmem184a
Tmem184b
Tmem184c
Tmem187
Tmem19
Tmem191a
Tmem198
Tmem198b
Tmem199
Tmem200a
Tmem201
Tmem205
Tmem208
Tmem209
Tmem210
Tmem212
Tmem214
Tmem216
Tmem219
Tmem220
Tmem220-as1
Tmem222
Tmem223
Tmem234
Tmem235
Tmem239
Tmem242
Tmem243
Tmem246
Tmem248
Tmem249
Tmem25
Tmem251
Tmem253
Tmem254
Tmem254-as1
Tmem255a
Tmem255b
Tmem259
Tmem260
Tmem262
Tmem263
Tmem266
Tmem267
Tmem268
Tmem272
Tmem273
Tmem274p
Tmem30b
Tmem30cp
Tmem33
Tmem37
Tmem38a
Tmem38b
Tmem39a
Tmem39b
Tmem42
Tmem43
Tmem44
Tmem44-as1
Tmem45a
Tmem50a
Tmem50b
Tmem51
Tmem52
Tmem52b
Tmem53
Tmem54
Tmem56
Tmem56-rwdd3
Tmem59
Tmem59l
Tmem62
Tmem63a
Tmem63b
Tmem67
Tmem69
Tmem70
Tmem72-as1
Tmem75
Tmem79
Tmem82
Tmem86a
Tmem87a
Tmem87b
Tmem88
Tmem8a
Tmem8b
Tmem91
Tmem92
Tmem94
Tmem95
Tmem97
Tmem98
Tmem99
Tmem9b-as1
Tmie
Tmigd3
Tmlhe
Tmod2
Tmod3
Tmpo
Tmpo-as1
Tmpop1
Tmpop2
Tmprss11d
Tmprss13
Tmprss3
Tmprss5
Tmsb15b
Tmsb15b-as1
Tmsb4x
Tmsb4xp4
Tmtc2
Tmtc3
Tmub1
Tmub2
Tmx1
Tmx2
Tmx2-ctnnd1
Tmx3
Tmx4
Tnc
Tnfaip1
Tnfaip2
Tnfaip3
Tnfaip8
Tnfaip8l1
Tnfrsf10a
Tnfrsf10b
Tnfrsf11a
Tnfrsf12a
Tnfrsf14
Tnfrsf14-as1
Tnfrsf18
Tnfrsf19
Tnfrsf1b
Tnfrsf8
Tnfsf10
Tnfsf13
Tnfsf13b
Tnfsf18
Tnfsf8
Tnip1
Tnip2
Tnip3
Tnk1
Tnks
Tnks1bp1
Tnni1
Tnni2
Tnni3
Tnnt1
Tnnt2
Tnnt3
Tnpo1
Tnpo2
Tnpo3
Tnr
Tnrc18
Tnrc6b
Tnrc6c
Tns1
Tns2
Tns3
Tns4
Tnxb
Tob1-as1
Toe1
Togaram1
Togaram2
Tollip
Tollip-as1
Tom1
Tom1l1
Tom1l2
Tomm20l
Tomm22
Tomm40l
Tomm5
Tomm6
Tomm7
Tomm70
Tonsl
Top1mt
Top3a
Top3b
Tor1aip1
Tor1b
Tor3a
Tox2
Tox3
Tox4
Tp53
Tp53bp1
Tp53i11
Tp53i13
Tp53i3
Tp53inp2
Tp53tg5
Tp73
Tp73-as1
Tpbg
Tpcn1
Tpcn2
Tpd52
Tpd52l1
Tpd52l2
Tpgs1
Tph2
Tpi1
Tpi1p2
Tpk1
Tpm1
Tpm1-as
Tpm2
Tpm3
Tpm3p9
Tpm4
Tpp1
Tpp2
Tppp3
Tpr
Tpra1
Tprg1
Tprg1-as1
Tprg1l
Tprg1lp1
Tprn
Tprxl
Tpsab1
Tpsb2
Tpst1
Tpt1
Tpt1-as1
Tpt1p7
Tpte
Tpte2p1
Tptep1
Tptep2
Tpx2
Tra2b
Trabd
Trabd2a
Trabd2b
Tradd
Traf2
Traf3
Traf3ip1
Traf3ip2-as1
Traf3ip3
Traf4
Traf5
Traf7
Trafd1
Traip
Traj27
Traj28
Traj29
Traj3
Traj30
Traj31
Traj33
Traj34
Traj35
Traj36
Traj37
Traj38
Traj39
Traj4
Traj40
Traj43
Traj44
Traj50
Traj51
Traj52
Traj56
Traj57
Traj59
Traj6
Traj60
Traj61
Traj7
Trak1
Tram2-as1
Trank1
Trappc10
Trappc11
Trappc12
Trappc13
Trappc2b
Trappc2l
Trappc3
Trappc4
Trappc5
Trappc6a
Trav10
Trav13-1
Trav13-2
Trav16
Trav18
Trav2
Trav23dv6
Trav26-2
Trav29dv5
Trav3
Trav30
Trav35
Trav36dv7
Trav37
Trav39
Trav4
Trav40
Trav41
Trav5
Trav6
Trav8-1
Trav8-2
Trav8-3
Trav8-6
Trav9-2
Trbd1
Trbj1-1
Trbj1-2
Trbj1-3
Trbj2-1
Trbj2-2
Trbj2-2p
Trbj2-3
Trbj2-4
Trbj2-5
Trbj2-6
Trbj2-7
Trbv1
Trbv12-2
Trbv13
Trbv14
Trbv20-1
Trbv27
Trbv29or9-2
Trbv30
Trbv4-1
Trbv8-1
Trbv8-2
Trbv9
Trdv2
Treh
Trem1
Trerf1
Trex1
Trg-as1
Trgc1
Trgv11
Trib1
Trib2
Trib3
Trim11
Trim13
Trim15
Trim16
Trim16l
Trim17
Trim2
Trim22
Trim24
Trim25
Trim28
Trim29
Trim31
Trim31-as1
Trim32
Trim36
Trim39
Trim39-rpp21
Trim41
Trim44
Trim46
Trim51hp
Trim52
Trim52-as1
Trim54
Trim56
Trim59
Trim6
Trim60p18
Trim60p19
Trim66
Trim67
Trim69
Trim7
Trim8
Trio
Triobp
Trip10
Trip11
Trip12
Trip13
Trip4
Trip6
Trir
Trit1
Trmt1
Trmt10b
Trmt10c
Trmt11
Trmt112
Trmt12
Trmt13
Trmt2a
Trmt44
Trmt61a
Trmt9b
Trmu
Trnau1ap
Trnp1
Trnt1
Tro
Troap
Trpa1
Trpc1
Trpc2
Trpc4ap
Trpc6p
Trpc7
Trpc7-as1
Trpm2
Trpm4
Trpm5
Trpm7
Trpm8
Trps1
Trpv2
Trpv4
Trrap
Trub1
Tsacc
Tsbp1-as1
Tsc1
Tsc2
Tsc22d1
Tsc22d1-as1
Tsc22d2
Tsc22d3
Tsc22d4
Tsen15
Tsen2
Tsen34
Tsen54
Tsfm
Tsga10
Tsga13
Tshr
Tshz1
Tsku
Tsn
Tsnare1
Tsnax
Tsnax-disc1
Tsnaxip1
Tspan1
Tspan10
Tspan11
Tspan14
Tspan15
Tspan16
Tspan17
Tspan18
Tspan2
Tspan3
Tspan31
Tspan32
Tspan33
Tspan4
Tspan6
Tspan7
Tspan9
Tspear-as1
Tspo
Tspoap1
Tspoap1-as1
Tspy26p
Tspyl2
Tsr1
Tssc2
Tssc4
Tssk3
Tsta3
Tstd2
Tstd3
Ttbk1
Ttc1
Ttc12
Ttc14
Ttc17
Ttc19
Ttc21a
Ttc21b
Ttc23l
Ttc24
Ttc25
Ttc26
Ttc27
Ttc28
Ttc28-as1
Ttc3
Ttc31
Ttc32
Ttc38
Ttc39a
Ttc39c
Ttc4
Ttc41p
Ttc6
Ttc7a
Ttc7b
Ttc8
Ttc9c
Ttf2
Tti2
Ttk
Ttl
Ttll10
Ttll10-as1
Ttll12
Ttll13p
Ttll3
Ttll4
Ttll5
Ttll6
Ttll7
Ttll9
Ttn-as1
Ttpa
Ttpal
Ttr
Ttyh3
Tub
Tuba1a
Tuba1c
Tuba4a
Tubb
Tubb2bp1
Tubb3
Tubb4b
Tubb6
Tubb7p
Tubbp5
Tubbp9
Tubd1
Tube1
Tubg1
Tubgcp2
Tubgcp4
Tubgcp5
Tubgcp6
Tuft1
Tug1
Tulp1
Tulp2
Tulp3
Tulp4
Tunar
Tusc2
Tusc3
Tut1
Tut7
Tvp23b
Tvp23c-cdrt4
Twist1
Twist2
Twnk
Twsg1
Txlna
Txlng
Txlngy
Txndc11
Txndc12
Txndc15
Txndc17
Txndc8
Txndc9
Txnl1
Txnl4b
Txnp1
Txnrd1
Txnrd2
Tymp
Tyms
Tyro3
Tyrobp
Tyrp1
Tyw1
Tyw3
Tyw5
U2af1l4
U2af2
U2surp
U52111.1
U62317.1
U73166.1
U73169.1
U82695.1
U91328.1
U95743.1
Uaca
Uap1
Uap1l1
Uba1
Uba2
Uba5
Uba52
Uba52p6
Uba6
Uba6-as1
Uba7
Ubac2
Ubald2
Ubap1
Ubap2
Ubap2l
Ubash3a
Ubash3b
Ubb
Ubc
Ube2a
Ube2b
Ube2c
Ube2cp4
Ube2d1
Ube2d2
Ube2d3-as1
Ube2d4
Ube2e1
Ube2e2
Ube2e3
Ube2f
Ube2f-scly
Ube2g1
Ube2g2
Ube2h
Ube2hp1
Ube2i
Ube2k
Ube2l3
Ube2l5
Ube2m
Ube2o
Ube2q2
Ube2q2l
Ube2q2p6
Ube2r2-as1
Ube2s
Ube2sp2
Ube2v1
Ube2v1p2
Ube2v1p4
Ube2v2
Ube2v2p3
Ube2v2p4
Ube2w
Ube2z
Ube3a
Ube3b
Ube3c
Ube4a
Ube4b
Ubfd1
Ubiad1
Ubl4a
Ubl5
Ubl7-as1
Ubn1
Ubox5
Ubox5-as1
Ubp1
Ubqln1
Ubqln2
Ubqln3
Ubr2
Ubr3
Ubr5
Ubr5-as1
Ubr7
Ubtf
Ubxn11
Ubxn2a
Ubxn2b
Ubxn4
Ubxn8
Uchl1
Uchl3
Uchl5
Uck2
Ucp2
Uevld
Ufc1
Ufl1
Ufm1
Ugcg
Ugdh-as1
Uggt1
Uggt2
Ugp2
Ugt1a13p
Ugt1a5
Uhmk1
Uhrf1
Uhrf1bp1
Uhrf2
Ulk3
Ulk4
Umad1
Umlilo
Umodl1
Umps
Unc119
Unc119b
Unc13a
Unc13b
Unc13d
Unc45a
Unc50
Unc5a
Unc5b
Unc5b-as1
Unc5cl
Unc79
Unc80
Ung
Unk
Unkl
Uox
Upf1
Upf2
Upf3a
Upk3bl1
Upp1
Upp2
Uprt
Uqcc1
Uqcr10
Uqcrbp3
Uqcrc1
Uqcrc2
Uqcrh
Uqcrhp3
Uqcrq
Urb1-as1
Uri1
Urm1
Urod
Usb1
Use1
Usf1
Usf1p1
Usf2
Usf3
Ushbp1
Uso1
Usp1
Usp10
Usp11
Usp12-as2
Usp13
Usp14
Usp15
Usp16
Usp17l2
Usp17l24
Usp18
Usp2
Usp20
Usp21
Usp22
Usp24
Usp25
Usp27x
Usp28
Usp2-as1
Usp30
Usp30-as1
Usp31
Usp32
Usp34
Usp35
Usp37
Usp38
Usp39
Usp3-as1
Usp4
Usp40
Usp42
Usp43
Usp45
Usp46
Usp46-as1
Usp47
Usp48
Usp5
Usp53
Usp54
Usp6nl
Usp7
Usp8
Usp9x
Uspl1
Ust
Utp11
Utp14a
Utp15
Utp20
Utp23
Utp4
Utrn
Uts2
Uts2r
Uvrag
Uvrag-dt
Uvssa
Uxs1
Uxt
Vac14
Vamp1
Vamp2
Vamp3
Vamp7
Vamp8
Vamp9p
Vangl1
Vapa
Vapb
Vars
Vars2
Vash1
Vash2
Vasp
Vat1
Vav1
Vav2
Vav3-as1
Vax2
Vcan
Vcan-as1
Vcl
Vcp
Vcpkmt
Vdac1p8
Vdac2
Vdac2p1
Vdac2p4
Vdac3
Vegfa
Vegfb
Vezf1
Vezt
Vgll4
Vhl
Vill
Vim
Vip
Vipr1
Vipr2
Vkorc1l1
Vldlr
Vma21
Vmac
Vmo1
Vmp1
Vn1r25p
Vn1r35p
Vn1r78p
Vn1r7p
Vn1r85p
Vn1r96p
Vn1r9p
Vopp1
Vpreb3
Vps11
Vps13a
Vps13b
Vps13c
Vps13d
Vps16
Vps18
Vps25
Vps26a
Vps26b
Vps26c
Vps33b-dt
Vps35
Vps35l
Vps37a
Vps37d
Vps39
Vps45
Vps50
Vps51
Vps52
Vps8
Vps9d1
Vps9d1-as1
Vrk1
Vrk2
Vrk3
Vrtn
Vsig1
Vsir
Vsnl1
Vstm2a
Vstm2l
Vstm4
Vsx1
Vta1
Vti1a
Vtrna1-1
Vtrna1-2
Vtrna1-3
Vwa1
Vwa3b
Vwa5a
Vwa5b2
Vwa7
Vwa8
Vwa8-as1
Vwc2l
Vwce
Wac
Wars
Wars2-as1
Was
Wasf3
Wasf3-as1
Wash2p
Wash3p
Washc2a
Washc2c
Washc4
Wasir2
Wbp1
Wbp11
Wbp1l
Wbp1lp2
Wbp2
Wdfy2
Wdfy3
Wdfy4
Wdpcp
Wdr1
Wdr11
Wdr12
Wdr13
Wdr17
Wdr18
Wdr19
Wdr20
Wdr24
Wdr25
Wdr26
Wdr3
Wdr33
Wdr34
Wdr36
Wdr37
Wdr38
Wdr41
Wdr43
Wdr44
Wdr45
Wdr45b
Wdr46
Wdr48
Wdr49
Wdr5
Wdr53
Wdr54
Wdr55
Wdr59
Wdr6
Wdr60
Wdr61
Wdr62
Wdr63
Wdr64
Wdr66
Wdr7
Wdr70
Wdr73
Wdr74
Wdr75
Wdr76
Wdr77
Wdr81
Wdr82
Wdr83
Wdr83os
Wdr86-as1
Wdr90
Wdr92
Wdr93
Wdr97
Wdtc1
Wdyhv1
Wee1
Wfdc1
Wfdc21p
Wfs1
Whamm
Whammp2
Whammp3
Wipf1
Wipf2
Wipf3
Wipi1
Wipi2
Wiz
Wnk1
Wnk2
Wnt1
Wnt10a
Wnt10b
Wnt2
Wnt2b
Wnt3
Wnt5a
Wnt5a-as1
Wnt5b
Wnt7a
Wnt9b
Wrap53
Wrb
Wrb-sh3bgr
Wrnip1
Wsb1
Wsb2
Wscd1
Wscd2
Wt1
Wt1-as
Wtap
Wtip
Wwc1
Wwc2
Wwc3
Wwox
Wwox-as1
Wwp1
Wwp2
Wwtr1-as1
Xaf1
Xiap
Xirp2
Xist
Xkr5
Xkr9
Xpc
Xpnpep1
Xpnpep3
Xpo5
Xpo6
Xpo7
Xpot
Xpotp1
Xpr1
Xrcc3
Xrcc4
Xrcc5
Xrcc6
Xrra1
Xxylt1
Xylb
Yae1
Yap1
Ybey
Ybx1
Ybx3
Yeats4
Yif1a
Yif1b
Yipf2
Yipf3
Yipf4
Yipf6
Yju2
Ykt6
Ylpm1
Yme1l1
Yod1
Ypel2
Ypel3
Ypel4
Ypel5
Ypel5p3
Ythdc1
Ythdc2
Ythdf1
Ythdf2
Ythdf3
Ythdf3-as1
Ywhab
Ywhabp1
Ywhae
Ywhaep7
Ywhah
Ywhaz
Yy1
Z69720.2
Z69890.1
Z73429.1
Z82188.2
Z82190.2
Z82206.1
Z82214.1
Z82244.2
Z83838.1
Z83839.2
Z83844.1
Z83847.1
Z84484.1
Z84492.1
Z84492.2
Z85994.1
Z85996.1
Z92544.1
Z92544.3
Z93022.1
Z93241.1
Z93930.2
Z93930.3
Z94721.2
Z95114.4
Z95115.1
Z96811.1
Z97055.2
Z97205.1
Z97353.1
Z97634.1
Z97653.1
Z97986.1
Z98257.1
Z98257.2
Z98259.2
Z98259.3
Z98742.2
Z98747.1
Z98752.3
Z98883.1
Z98884.1
Z98884.2
Z99127.3
Z99129.2
Z99129.3
Z99289.1
Z99289.2
Z99289.3
Z99756.1
Z99774.1
Z99943.1
Z99943.2
Zadh2
Zap70
Zbed3
Zbed3-as1
Zbed5
Zbed5-as1
Zbed6
Zbtb1
Zbtb10
Zbtb11
Zbtb11-as1
Zbtb12
Zbtb16
Zbtb17
Zbtb18
Zbtb20
Zbtb22
Zbtb32
Zbtb33
Zbtb34
Zbtb37
Zbtb38
Zbtb40
Zbtb43
Zbtb46
Zbtb48
Zbtb49
Zbtb7b
Zbtb8a
Zbtb9
Zc2hc1a
Zc2hc1c
Zc3h10
Zc3h11a
Zc3h12a
Zc3h12d
Zc3h13
Zc3h14
Zc3h15
Zc3h18
Zc3h6
Zc3h7b
Zc3h8
Zc3hav1
Zc3hc1
Zcchc14
Zcchc18
Zcchc2
Zcchc23
Zcchc24
Zcchc4
Zcchc7
Zcchc8
Zcchc9
Zcwpw2
Zdbf2
Zdhhc1
Zdhhc13
Zdhhc14
Zdhhc16
Zdhhc17
Zdhhc19
Zdhhc2
Zdhhc22
Zdhhc23
Zdhhc3
Zdhhc4
Zdhhc5
Zdhhc8
Zeb1
Zeb1-as1
Zeb2
Zeb2-as1
Zfand1
Zfand2a
Zfand2b
Zfand3
Zfand5
Zfand6
Zfas1
Zfat
Zfhx2
Zfhx3
Zfhx4
Zfp1
Zfp14
Zfp2
Zfp28
Zfp30
Zfp36
Zfp36l1
Zfp41
Zfp42
Zfp62
Zfp64
Zfp69
Zfp69b
Zfp90
Zfp91-cntf
Zfpl1
Zfpm1
Zfpm2
Zfpm2-as1
Zfr
Zfr2
Zfx
Zfyve16
Zfyve19
Zfyve21
Zfyve27
Zfyve28
Zfyve9
Zgpat
Zgrf1
Zhx1
Zic1
Zic2
Zic3
Zic4
Zic4-as1
Zik1
Zkscan1
Zkscan2-dt
Zkscan3
Zkscan5
Zkscan7
Zkscan8
Zmat2
Zmiz1
Zmiz1-as1
Zmiz2
Zmpste24
Zmym1
Zmym2
Zmym4
Zmym4-as1
Zmym6
Zmynd10
Zmynd10-as1
Zmynd11
Zmynd15
Zmynd8
Znf10
Znf100
Znf101
Znf101p1
Znf101p2
Znf106
Znf107
Znf114
Znf117
Znf12
Znf121
Znf124
Znf131
Znf132
Znf133
Znf134
Znf136
Znf138
Znf140
Znf141
Znf142
Znf143
Znf146
Znf155
Znf16
Znf160
Znf169
Znf17
Znf174
Znf175
Znf180
Znf181
Znf185
Znf189
Znf19
Znf192p1
Znf195
Znf197
Znf2
Znf20
Znf200
Znf202
Znf205
Znf207
Znf211
Znf212
Znf213
Znf213-as1
Znf219
Znf222
Znf224
Znf225
Znf226
Znf227
Znf23
Znf230
Znf233
Znf234
Znf235
Znf236
Znf24
Znf248
Znf252p
Znf252p-as1
Znf253
Znf254
Znf25-dt
Znf26
Znf260
Znf263
Znf264
Znf266
Znf267
Znf268
Znf271p
Znf273
Znf274
Znf275
Znf276
Znf277
Znf28
Znf281
Znf282
Znf283
Znf285b
Znf286a
Znf287
Znf292
Znf295-as1
Znf29p
Znf3
Znf30
Znf302
Znf304
Znf316
Znf317
Znf32
Znf320
Znf324
Znf324b
Znf326
Znf329
Znf32-as1
Znf32-as2
Znf330
Znf331
Znf333
Znf334
Znf337
Znf337-as1
Znf33a
Znf33bp1
Znf341
Znf345
Znf346
Znf347
Znf35
Znf350
Znf350-as1
Znf354a
Znf354b
Znf354c
Znf362
Znf365
Znf37a
Znf37bp
Znf382
Znf383
Znf385a
Znf385b
Znf385c
Znf385d
Znf391
Znf394
Znf395
Znf397
Znf398
Znf407
Znf408
Znf410
Znf419
Znf420
Znf426
Znf426-dt
Znf429
Znf43
Znf430
Znf431
Znf432
Znf433
Znf433-as1
Znf436-as1
Znf439
Znf44
Znf440
Znf441
Znf442
Znf443
Znf444
Znf445
Znf446
Znf449
Znf45
Znf451
Znf451-as1
Znf460
Znf461
Znf468
Znf469
Znf470
Znf471
Znf473
Znf474
Znf48
Znf480
Znf483
Znf485
Znf486
Znf487
Znf490
Znf491
Znf493
Znf501
Znf502
Znf503-as1
Znf503-as2
Znf506
Znf507
Znf510
Znf511
Znf511-prap1
Znf512
Znf513
Znf514
Znf517
Znf518a
Znf519
Znf521
Znf524
Znf525
Znf526
Znf527
Znf528
Znf529
Znf529-as1
Znf530
Znf532
Znf534
Znf536
Znf540
Znf542p
Znf544
Znf546
Znf547
Znf548
Znf549
Znf551
Znf552
Znf554
Znf555
Znf557
Znf559
Znf559-znf177
Znf560
Znf561
Znf561-as1
Znf562
Znf563
Znf564
Znf566
Znf567
Znf568
Znf569
Znf57
Znf570
Znf571
Znf573
Znf575
Znf576
Znf577
Znf578
Znf580
Znf581
Znf582-as1
Znf583
Znf584
Znf585a
Znf585b
Znf586
Znf587
Znf587b
Znf589
Znf593
Znf594
Znf595
Znf596
Znf599
Znf600
Znf605
Znf606
Znf607
Znf608
Znf609
Znf610
Znf613
Znf614
Znf615
Znf616
Znf618
Znf619
Znf620
Znf621
Znf623
Znf625
Znf625-znf20
Znf626
Znf627
Znf628
Znf638
Znf639
Znf646
Znf649
Znf649-as1
Znf653
Znf654
Znf655
Znf658
Znf66
Znf662
Znf664
Znf665
Znf667
Znf667-as1
Znf669
Znf671
Znf672
Znf674
Znf674-as1
Znf675
Znf677
Znf678
Znf680
Znf682
Znf683
Znf684
Znf687
Znf688
Znf689
Znf69
Znf691
Znf696
Znf699
Znf7
Znf700
Znf701
Znf702p
Znf705a
Znf705e
Znf705g
Znf707
Znf708
Znf709
Znf71
Znf710
Znf711
Znf713
Znf714
Znf716
Znf717
Znf718
Znf720
Znf720p1
Znf721
Znf724
Znf726
Znf728
Znf730
Znf736
Znf738
Znf74
Znf740
Znf749
Znf75a
Znf75bp
Znf76
Znf761
Znf763
Znf764
Znf765
Znf766
Znf768
Znf771
Znf772
Znf773
Znf774
Znf776
Znf778
Znf780a
Znf780b
Znf781
Znf782
Znf783
Znf784
Znf785
Znf788p
Znf789
Znf79
Znf790
Znf791
Znf792
Znf793
Znf793-as1
Znf799
Znf805
Znf808
Znf81
Znf813
Znf814
Znf815p
Znf816
Znf823
Znf83
Znf830
Znf833p
Znf836
Znf839
Znf84
Znf841
Znf845
Znf846
Znf849p
Znf85
Znf850
Znf852
Znf860
Znf862
Znf865
Znf876p
Znf878
Znf879
Znf883
Znf891
Znf90
Znf91
Znf92
Znf93
Znfx1
Znhit1
Znhit3
Znrd1
Znrd1asp
Znrf1
Znrf2
Znrf2p1
Znrf2p2
Znrf2p3
Znrf3
Zp3
Zpr1
Zranb2-as1
Zranb2-as2
Zranb3
Zrsr2
Zscan1
Zscan10
Zscan12p1
Zscan18
Zscan2
Zscan20
Zscan21
Zscan25
Zscan26
Zscan30
Zscan31
Zscan32
Zscan4
Zscan5a
Zscan9
Zswim1
Zswim4
Zswim8
Zswim9
Zup1
Zwilch
Zyg11a
Zyg11b
Zyx
Zzef1
