# Supplementary material for: A Bayesian inference transcription factor activity model for the analysis of single-cell transcriptomes
Source: Genome Res. 2021 Jul;31(7):1296–311. doi: 10.1101/gr.265595.120 (PMC8256867; doi:10.1101/gr.265595.120)
Supplement: Supplemental Material [file supp_gr.265595.120_Supplemental_Code.zip › BITFAM/inst/extdata/human/BRF2]

Ac011195.2
Ac245014.3
Al355075.1
Al360012.1
Arhgef39
Ccdc107
Ghet1
NA
Parp2
Rf00100
Rn7sk
Rnu11
Rnu1-85p
Rnu2-2p
Rnu5b-1
Rnu6-1
Rnu6-2
Rnu6-7
Rnu6-8
Rnu6-9
Rnu6atac
Rnvu1-14
Rny1
Rny3
Rny4
Tuft1
