# Supplementary material for: A Bayesian inference transcription factor activity model for the analysis of single-cell transcriptomes
Source: Genome Res. 2021 Jul;31(7):1296–311. doi: 10.1101/gr.265595.120 (PMC8256867; doi:10.1101/gr.265595.120)
Supplement: Supplemental Material [file supp_gr.265595.120_Supplemental_Code.zip › BITFAM/inst/extdata/human/CARM1]

Ac005841.1
Ac026785.1
Al049840.2
Al049840.3
Calml5
Carm1
Cd22
Cox10-as1
Fkbp4
Greb1
Hmcn1
Hp1bp3
Isg20
Itfg2-as1
Itgb1bp2
Linc00963
Linc02028
Lman1l
Mir4429
Mir6872
NA
Nono
Rn7sl581p
Rnu4-1
Rnu4-2
Rnu5a-1
Sema3b
Sema3b-as1
Stx16
Stx16-npepl1
Sun1
Thsd4
Z93930.3
