# Supplementary material for: A Bayesian inference transcription factor activity model for the analysis of single-cell transcriptomes
Source: Genome Res. 2021 Jul;31(7):1296–311. doi: 10.1101/gr.265595.120 (PMC8256867; doi:10.1101/gr.265595.120)
Supplement: Supplemental Material [file supp_gr.265595.120_Supplemental_Code.zip › BITFAM/inst/extdata/human/CASZ1]

A2m-as1
Abca9
Abcb8
Abcc13
Abcc3
Abcg1
Abcg4
Abcg8
Abhd12b
Abl1
Ac000035.1
Ac000093.1
Ac000123.2
Ac000403.1
Ac002059.1
Ac002454.1
Ac003005.1
Ac003006.1
Ac003102.1
Ac004241.1
Ac004522.1
Ac004803.1
Ac004837.1
Ac004837.3
Ac004921.1
Ac004941.1
Ac004987.1
Ac004987.2
Ac005013.1
Ac005083.1
Ac005224.4
Ac005324.4
Ac005330.1
Ac005486.1
Ac005523.1
Ac005523.2
Ac005559.1
Ac005606.2
Ac005625.1
Ac005670.2
Ac005703.3
Ac005775.1
Ac005829.1
Ac005841.1
Ac006026.3
Ac006058.2
Ac006058.3
Ac006077.2
Ac006116.8
Ac006153.1
Ac006213.1
Ac006372.3
Ac006441.4
Ac006450.1
Ac006452.1
Ac006486.2
Ac006942.1
Ac006994.2
Ac007009.1
Ac007128.1
Ac007342.4
Ac007376.2
Ac007391.1
Ac007546.3
Ac007563.2
Ac007608.3
Ac007614.1
Ac007620.1
Ac007656.1
Ac007663.1
Ac007686.4
Ac007834.1
Ac007881.2
Ac007950.1
Ac008060.1
Ac008060.2
Ac008127.1
Ac008525.1
Ac008525.2
Ac008556.1
Ac008663.3
Ac008667.2
Ac008687.7
Ac008739.3
Ac008781.1
Ac008969.1
Ac009063.1
Ac009093.3
Ac009163.6
Ac009487.3
Ac009560.1
Ac009720.1
Ac009879.2
Ac010136.1
Ac010148.1
Ac010198.1
Ac010247.1
Ac010271.1
Ac010327.2
Ac010336.2
Ac010460.3
Ac010463.1
Ac010735.2
Ac010746.1
Ac010761.2
Ac010973.1
Ac011195.2
Ac011477.1
Ac011481.1
Ac011603.1
Ac011603.2
Ac011611.4
Ac011773.2
Ac011840.3
Ac011840.5
Ac011921.1
Ac012087.2
Ac012146.1
Ac012306.2
Ac012307.1
Ac012313.9
Ac012377.1
Ac012378.2
Ac012485.1
Ac012676.3
Ac013451.2
Ac013791.1
Ac015722.1
Ac015871.4
Ac015909.3
Ac016027.1
Ac016229.2
Ac016394.1
Ac016582.2
Ac016629.3
Ac017083.1
Ac017100.1
Ac017100.2
Ac018358.1
Ac018410.1
Ac018521.7
Ac018553.1
Ac018755.3
Ac018761.1
Ac019294.2
Ac019294.3
Ac020661.1
Ac020765.2
Ac020915.5
Ac020922.1
Ac020928.2
Ac020928.3
Ac021151.1
Ac021269.2
Ac021491.3
Ac022113.2
Ac022182.1
Ac022201.2
Ac022613.2
Ac022748.1
Ac023157.3
Ac023632.4
Ac024598.1
Ac024619.4
Ac024941.2
Ac025166.1
Ac025183.1
Ac026461.1
Ac026461.3
Ac026688.2
Ac026691.1
Ac026770.1
Ac026786.1
Ac034102.4
Ac036214.1
Ac036214.4
Ac044802.1
Ac046130.1
Ac053503.3
Ac061999.1
Ac062028.1
Ac064805.2
Ac067968.1
Ac068134.2
Ac068205.1
Ac068205.2
Ac068620.1
Ac068790.8
Ac068860.1
Ac068987.3
Ac073314.1
Ac073320.1
Ac073648.6
Ac073869.1
Ac073896.5
Ac074032.1
Ac074117.1
Ac074143.1
Ac079031.1
Ac079296.1
Ac079313.2
Ac079411.1
Ac079594.2
Ac079790.1
Ac079907.1
Ac080038.1
Ac080112.1
Ac083837.1
Ac084125.1
Ac084262.1
Ac084262.2
Ac084757.3
Ac087294.1
Ac087491.1
Ac087500.1
Ac087623.2
Ac087645.2
Ac090283.1
Ac090360.1
Ac090527.2
Ac090826.2
Ac090844.2
Ac090877.2
Ac091045.1
Ac091053.1
Ac091153.4
Ac091390.4
Ac091564.5
Ac092072.1
Ac092117.1
Ac092287.1
Ac092296.3
Ac092335.1
Ac092343.1
Ac092384.2
Ac092757.1
Ac092821.3
Ac092835.1
Ac092902.4
Ac092902.5
Ac093423.3
Ac093503.1
Ac093671.1
Ac093673.2
Ac096751.1
Ac096887.1
Ac096888.1
Ac097059.1
Ac097460.3
Ac097634.1
Ac097641.1
Ac098650.1
Ac098829.1
Ac098850.2
Ac098934.2
Ac099343.3
Ac099489.1
Ac099521.1
Ac099677.5
Ac099684.3
Ac103702.2
Ac103706.1
Ac103808.1
Ac103996.1
Ac104461.1
Ac104581.4
Ac104984.4
Ac105339.1
Ac105389.1
Ac106795.3
Ac107223.1
Ac108210.1
Ac108448.3
Ac108860.1
Ac108868.2
Ac110285.2
Ac110285.5
Ac112240.1
Ac113189.1
Ac113346.2
Ac113615.1
Ac114492.1
Ac114803.1
Ac114811.2
Ac115676.1
Ac116351.2
Ac116366.3
Ac119427.1
Ac119673.1
Ac119677.1
Ac120036.3
Ac120036.4
Ac120057.2
Ac120057.4
Ac123567.2
Ac123595.1
Ac126773.4
Ac127002.1
Ac130456.4
Ac130469.1
Ac131097.4
Ac131235.2
Ac133552.2
Ac133637.1
Ac134682.1
Ac135178.6
Ac135782.2
Ac137834.2
Ac138150.1
Ac138466.1
Ac138474.1
Ac139530.3
Ac139749.1
Ac142381.2
Ac145141.2
Ac147067.2
Ac147651.1
Ac190387.1
Ac226101.1
Ac232323.2
Ac239859.2
Ac239859.3
Ac242426.2
Ac243547.2
Ac243829.1
Acacb
Acad8
Acadvl
Acat2
Ace
Acot11
Acot6
Acox1
Acoxl
Acoxl-as1
Acp7
Acpp
Acsf3
Acss3
Adal
Adam11
Adam22
Adam23
Adamts10
Adamts19
Adamtsl2
Adamtsl4
Adamtsl5
Adap2
Adck1
Adck2
Adcyap1r1
Adgra1
Adgra2
Adgra3
Adgrb3
Adgrd2
Adgrg6
Adgrv1
Adhfe1
Ado
Adora2a
Adra2a
Adra2c
Adrb1
Af186190.1
Af228730.5
Af233439.1
Afap1l1
Aftph
Agap1
Agfg1
Agk
Ahcyl2
Ahrr
Ahsa1
Aif1l
Aire
Aj003147.2
Ak3p2
Ak4
Ak5
Akap7
Al009183.1
Al021155.2
Al022316.1
Al022326.1
Al024508.2
Al031121.3
Al031428.1
Al031602.1
Al031658.2
Al033379.1
Al033527.3
Al033529.1
Al034346.1
Al034349.1
Al034374.1
Al035404.2
Al049749.1
Al049836.1
Al049874.3
Al078605.1
Al079303.1
Al079342.3
Al117339.5
Al117341.1
Al118522.1
Al121612.2
Al121760.1
Al121845.3
Al122035.2
Al122058.1
Al132671.1
Al133351.1
Al133467.1
Al133485.2
Al133516.1
Al133551.1
Al135960.1
Al136090.1
Al137785.1
Al137856.1
Al138688.1
Al138693.1
Al138916.1
Al139005.1
Al139008.2
Al139158.2
Al139246.5
Al139384.2
Al139393.1
Al139424.1
Al157823.1
Al157935.1
Al158013.1
Al158151.1
Al158151.3
Al158211.5
Al160291.1
Al160411.1
Al162412.1
Al353597.3
Al353621.2
Al353803.1
Al354696.2
Al354707.1
Al354726.1
Al354824.1
Al355075.1
Al355102.2
Al356309.2
Al356309.3
Al356421.1
Al357078.3
Al357315.2
Al358113.1
Al358393.1
Al358472.2
Al358472.7
Al358473.1
Al359094.1
Al359633.2
Al359644.1
Al359715.4
Al359764.1
Al360012.1
Al390198.1
Al390719.1
Al390866.1
Al391244.1
Al391262.1
Al391335.1
Al391650.2
Al445253.1
Al450344.3
Al451007.2
Al512625.3
Al512631.2
Al512662.2
Al589987.1
Al590440.1
Al590627.2
Al590664.1
Al590677.1
Al645608.6
Al645924.1
Al662884.2
Al662899.2
Al672212.1
Al731569.1
Al807776.1
Al928654.1
Al929554.1
Aldh1a3
Aldh1l1
Alg10
Alg10b
Alms1
Alox15p1
Aloxe3
Amer3
Amotl1
Ampd3
Amz1
Angptl4
Ank3-dt
Ankar
Ankdd1a
Ankk1
Ankrd13a
Ankrd18b
Ankrd19p
Ankrd24
Ankrd34a
Ankrd6
Ankrd63
Ano1
Ano3
Ano9
Antxrl
Anxa2
Anxa4
Ap000251.1
Ap000357.1
Ap000446.1
Ap000646.1
Ap000679.1
Ap000708.1
Ap000785.2
Ap000787.1
Ap000808.1
Ap000812.5
Ap000842.2
Ap000866.2
Ap000867.4
Ap000892.1
Ap001107.1
Ap001107.5
Ap001150.1
Ap001269.4
Ap001453.3
Ap001767.3
Ap001931.1
Ap002373.1
Ap002884.1
Ap002884.2
Ap002893.1
Ap002991.1
Ap003065.1
Ap003390.1
Ap003398.2
Ap003721.4
Ap003774.1
Ap006248.2
Ap006248.5
Ap006285.1
Ap1ar
Ap1s1
Ap2m1
Ap3s1
Ap5s1
Apc2
Apcdd1
Aph1a
Aplf
Aplp1
Aplp2
Aqp4-as1
Aqp6
Areg
Arfgap1
Arfip2
Arhgap11b
Arhgap26
Arhgap27
Arhgap27p2
Arhgap28
Arhgap31
Arhgap36
Arhgap40
Arhgap42
Arhgap42p2
Arhgap44
Arhgap9
Arhgdig
Arhgef1
Arhgef12
Arhgef28
Arhgef4
Arhgef7
Arid4a
Arid5a
Arl14ep
Arl5ap4
Arl6
Arl8b
Armh1
Arntl
Arrdc1
Arv1
Arx
Asap2
Asf1a
Aspdh
Asxl1
Asxl3
Ate1-as1
Atf3
Atg4a
Atg4c
Atg7
Atoh1
Atoh8
Atp11b
Atp12a
Atp2b1-as1
Atp2c2
Atp5f1d
Atp5if1
Atp6v0b
Atp6v1c2
Atp8a1
Atrnl1
Atxn8os
Aup1
Auts2
Azu1
B3galt5
B3gnt4
B4galnt1
B4galnt2
B4galnt3
B4galt7
Baalc
Babam1
Bag3
Baiap2
Baiap3
Banp
Bap1
Barhl1
Barx2
Basp1
Bcan
Bcat2
Bckdk
Bcl9
Bcorl1
Bcs1l
Bdh1
Bdkrb2
Bean1
Bend7
Bhlhe41
Bicd1
Bicdl1
Bicdl2
Birc2
Birc5
Bivm
Bivm-ercc5
Bloc1s6
Bmi1
Bmper
Bms1p21
Boc
Bola1
Borcs7
Borcs7-asmt
Bpifc
Brf2
Brms1l
Bspry
Btbd10
Btbd11
Btnl9
Btrc
Bub1b
Bub3
Bves-as1
Bzw1
C11orf58
C11orf74
C12orf29
C15orf65
C16orf71
C16orf86
C17orf53
C17orf82
C18orf65
C19orf24
C19orf44
C19orf53
C19orf67
C19orf81
C19orf85
C1galt1p1
C1orf105
C1orf109
C1orf167
C1orf21
C1orf53
C1orf94
C1qtnf1
C1qtnf5
C1qtnf9b
C2orf49
C2orf50
C2orf72
C2orf73
C3orf80
C4orf19
C4orf47
C5orf51
C5orf56
C6orf141
C6orf203
C6orf62
C8orf44
C9orf170
C9orf24
C9orf43
Ca7
Cab39
Cacfd1
Cacna1c
Cacna1d
Cacna1e
Cacna1g
Cacna1h
Cacna2d3
Cacnb3
Cacng5
Cacng6
Cacng7
Cadps2
Calb2
Calcoco2
Calm1
Camk1d
Camk4
Cand1
Cand2
Capn10
Capn15
Capn5
Carf
Carmil2
Casc15
Casd1
Casz1
Cav1
Cbfa2t3
Cbll1
Cbln3
Cbx7
Cby1
Cc2d1a
Cc2d2b
Ccdc117
Ccdc126
Ccdc146
Ccdc150
Ccdc159
Ccdc171
Ccdc18
Ccdc185
Ccdc192
Ccdc22
Ccdc30
Ccdc39-as1
Ccdc61
Ccdc63
Ccdc65
Ccdc77
Ccdc88b
Ccdc9b
Cckbr
Ccm2l
Ccna1
Ccnb2
Ccnd2
Ccnl1
Ccp110
Ccr2
Cd200
Cd3eap
Cd44
Cd46p1
Cd6
Cd72
Cdc25b
Cdc40
Cdc6
Cdca8
Cdh1
Cdh15
Cdh23
Cdh3
Cdhr1
Cdk5r2
Cdk6
Cdk8
Cdk9
Cdkn2aip
Ceacam20
Cecr2
Celf2
Celf5
Celsr2
Cemip
Cenpbd1p1
Cenpo
Cenps
Cenps-cort
Cenpt
Cep112
Cep135
Cep57l1
Cers4
Cfap161
Cfap299
Cfap46
Cfap61
Cfap65
Cfap70
Cfap77
Cfap97d1
Cfap99
Chat
Chchd1
Chchd6
Chd7
Chd9
Chgb
Chn2
Chrac1
Chrd
Chrm3
Chrna7
Chrnb1
Chrnb2
Chst11
Chst13
Chst8
Ciao1
Ciao3
Cic
Cisd3
Clcn3
Cldn10
Cldn12
Cldn7
Clec16a
Clec2l
Clk2
Cln3
Clp1
Clpp
Clpsl1
Clpsl2
Clstn3
Cmas
Cmtm3
Cmtm8
Cnfn
Cnih4
Cnpy4
Cntd1
Cntn2
Cntn5
Cntnap2
Col11a2
Col14a1
Col21a1
Col2a1
Col9a3
Colca2
Commd3
Commd3-bmi1
Cops5
Cops7b
Coq10a
Coro2b
Coro6
Cox14
Cox20p2
Cox6b2
Cox7b
Cox7c
Cpe
Cpeb2
Cped1
Cplx2
Cpne4
Cpne7
Cpsf3
Cpz
Cr1l
Cr2
Cramp1
Crb2
Crcp
Crebl2
Crhr1
Crispld1
Crispld2
Crybg1
Crym
Csnk2b
Cspp1
Ctdp1
Cthrc1
Ctif
Ctnna2
Ctns
Cttn
Cux1
Cyb561d1
Cyb561d2
Cyb5d1
Cybrd1
Cycsp19
Cyhr1
Cyp1b1-as1
Cyp26a1
Cyp27b1
Cyp2ab1p
Cyp2c18
Cyp2e1
Cyp2s1
Cyp2u1
Cyp46a1
Cyp4a27p
Cyp4f62p
Daam1
Dazap1
Dbn1
Dcaf17
Dcaf5
Dcakd
Dcbld1
Dcun1d4
Dda1
Ddn-as1
Ddx1
Ddx25
Ddx47
Ddx49
Decr1
Defa9p
Dennd3
Dennd5a
Dennd5b-as1
Depp1
Desi2
Dffb
Dgke
Dgkg
Dgkz
Dhrs4l2
Dhx30
Dis3l
Dlg3
Dlg4
Dlg5-as1
Dll1
Dll4
Dlst
Dlx4
Dmkn
Dmtf1
Dmtn
Dmxl2
Dnaaf3
Dnah2
Dnai2
Dnaja3
Dnajb13
Dnajb7
Dnajc10
Dnajc18
Dnajc22
Dnm1
Dnm1l
Dnm2
Dock5
Dock9-dt
Dok5
Dop1a
Dpcd
Dph1
Dph2
Dpy19l2p4
Dpy19l2p5
Dpysl5
Dram1
Drc7
Dscas
Dtd1
Duox1
Duoxa2
Dusp15
Dusp28
Dux4l9
Dync1h1
Dync1i1
Dync1i2
Dync2li1
Dynll1
Dysf
Eaf2
Ebf4
Eda
Eef1akmt4
Eef1akmt4-ece2
Eef1gp4
Efemp2
Efhd1
Efl1p1
Efna1
Egf
Egflam
Ehf
Ei24
Eif1b
Eif2b5
Eif4e1b
Eif5
Eif5b
Elmod1
Elmod3
Emilin2
Eml6
Emp3
Emsy
Emx1
Emx2
Eng
Enpp1
Entpd2
Entpd3
Entr1
Eny2
Ep400p1
Epb41l1
Epb41l4a-dt
Epha6
Epha8
Ephb1
Ephb2
Ephb6
Epn1
Eps8
Eral1
Ercc1
Ercc6
Erfe
Eri1
Ervk3-1
Esco2
Espl1
Esr1
Esrp1
Esrrb
Esyt3
Etfdh
Eva1c
Evx1
Evx2
Exo1
Exo5
Exoc3l1
Exoc4
Exosc4
Extl3
Faah
Fads2
Fam102b
Fam110a
Fam120b
Fam124a
Fam133a
Fam133b
Fam149a
Fam160b2
Fam171b
Fam172a
Fam182b
Fam185a
Fam193a
Fam19a3
Fam207a
Fam221a
Fam222a
Fam234b
Fam241b
Fam49b
Fam57b
Fam71e2
Fam71f2
Fam81a
Fam83f
Fam84a
Fap
Farp1
Fas
Fat4
Fbrsl1
Fbxl16
Fbxl19
Fbxl7
Fbxo25
Fbxo9
Fdps
Fem1a
Fen1
Fer1l4
Fer1l6-as1
Fev
Fez1
Fezf1
Fezf1-as1
Ffar4
Fgf11
Fgf20
Fgf9
Fgfr1op2
Fhl1
Fibcd1
Fkbp1b
Fkbp4
Fkbp9
Fmnl1
Fmod
Fnbp1l
Fndc5
Fntb
Focad
Fos
Fosl2
Foxa3
Foxc2-as1
Foxcut
Foxd3
Foxd3-as1
Foxf2
Foxl2nb
Foxn2
Foxo4
Foxp2
Foxp4
Fp325335.1
Frat1
Frg1
Frmd4b
Frs2
Fry
Fscn1
Fscn2
Fsd1
Fst
Fstl3
Fto
Ftsj1
Fuk
Fut1
Fuz
Fxn
Fyttd1
Fzd3
Fzd6
Fzd9
G6pc3
Gab1
Gabarap
Gabarapl1
Gabpa
Gabrd
Gabrg2
Gad1
Gadd45g
Galm
Galnt12
Galnt9
Gapvd1
Garem2
Gas1rr
Gas6-dt
Gata4
Gca
Gcgr
Gckr
Gcnt1
Gcom1
Gdap1
Gdnf-as1
Gemin6
Gemin7
Gfap
Gfer
Gfy
Ghet1
Gid4
Gins3
Gipc3
Gja1
Gjb3
Gjd3
Glb1l2
Gli4
Glipr2
Glud2
Gm2a
Gmppa
Gmpr2
Gna11
Gnal
Gnao1
Gnptg
Gorasp2
Gosr1
Gosr2
Gpbp1
Gpc1
Gpc2
Gpd1l
Gpr137b
Gpr27
Gpr6
Gpsm1
Gpt2
Gramd1c
Grem1
Gria2
Grik4
Grik5
Grin1
Grin2c
Grin2d
Grina
Grk1
Grk4
Grk5
Grk5-it1
Grk6
Grwd1
Gse1
Gsn
Gstp1
Gstz1
Gtf2h4
Gtf2i
Gtf2ip4
Gusbp5
Gxylt2
Gys1
H2afy2
H3f3a
H6pd
Hadhb
Haghl
Haus1
Hbp1
Hcrt
Hcrtr1
Hdac10
Hdac9
Hdgf
Hdhd5-as1
Hdlbp
Heatr5b
Hecw1
Helt
Hemk1
Herc5
Hes3
Hexim1
Hexim2
Hey1
Hey2
Hhex
Hhla3
Hic1
Hid1
Hikeshi
Hist1h4l
Hivep2
Hkr1
Hla-a
Hla-dqb1
Hla-dqb1-as1
Hlx
Hmbox1
Hmcn2
Hmg20a
Hmga1
Hmgb3p3
Hmgcr
Hnf1a-as1
Hottip
Hoxb2
Hoxb3
Hoxb5
Hoxb6
Hoxb8
Hoxb-as1
Hoxb-as2
Hoxb-as3
Hoxc6
Hoxc9
Hoxc-as2
Hoxd10
Hoxd11
Hp1bp3
Hpca
Hr
Hrh1
Hrh2
Hs3st3b1
Hs6st1p1
Hs6st3
Hsbp1
Hscb
Hsd11b1l
Hsd17b1
Hsd17b14
Hsd17b2
Hsd17b4
Hsd17b6
Hsf5
Hsp90b1
Hspb9
Htr2a
Htr5a
Htr5a-as1
Htra2
Hyal3
Icam5
Id2
Idua
Ifrd1
Ift27
Ift88
Igdcc4
Igf2-as
Igf2bp1
Igfbp2
Igfbp6
Igfl2-as1
Igflr1
Ighvii-1-1
Igkv2d-40
Il10ra
Il12a
Il12rb2
Il13
Il17d
Il17rb
Il18r1
Il1r1
Il1rap
Il6r
Impa2
Incenp
Ing3
Ino80e
Invs
Ipo11
Ipo13
Ipo7
Iqcg
Iqch
Iqgap2
Iqsec3p1
Irak3
Irf3
Irx5
Islr2
Isoc2
Itch
Itfg2-as1
Itga1
Itga6-as1
Itga9
Itgb4
Itgb7
Itpr1
Ivd
Izumo1
Jade2
Jam3
Jazf1-as1
Jhy
Kalrn
Kank1
Kansl1-as1
Katna1
Kazald1
Kbtbd8
Kcnc1
Kcnc3
Kcnh3
Kcnh4
Kcnh6
Kcnip1
Kcnip3
Kcnj3
Kcnk16
Kcnk2
Kcnk3
Kcnk4
Kcnk6
Kcnn1
Kcnn2
Kcnq1
Kcnq1dn
Kcnq2
Kcns2
Kcns3
Kcnt1
Kctd15
Kctd16
Kctd17
Kctd20
Kdm1a
Kdm2a
Kdm6a
Khdrbs3
Kiaa0232
Kiaa0895l
Kiaa1211
Kiaa1217
Kiaa1257
Kiaa1324
Kiaa1586
Kif19
Kif20a
Kif26a
Kif5a
Kl
Klf2p2
Klhdc3
Klhl17
Klhl2
Klhl24
Klhl31
Klrg1
Kmt2b
Kndc1
Knl1
Kpna6
Krba1
Kremen1
Krtap5-5
Krtap5-as1
Ksr1
L3mbtl2
Lactb2-as1
Lamc3
Lamtor2
Large2
Lasp1
Layn
Lbh
Lbx1
Lbx1-as1
Ldlrad4
Ldlrap1
Lef1-as1
Letm2
Lgr5
Lgr6
Lhpp
Lhx1
Lhx2
Lhx4
Lhx9
Lifr-as1
Limch1
Lin37
Linc00092
Linc00327
Linc00475
Linc00592
Linc00649
Linc00653
Linc00863
Linc00869
Linc00880
Linc00910
Linc00933
Linc00941
Linc01011
Linc01018
Linc01096
Linc01135
Linc01140
Linc01159
Linc01285
Linc01301
Linc01305
Linc01311
Linc01385
Linc01509
Linc01547
Linc01559
Linc01607
Linc01620
Linc01624
Linc01686
Linc01719
Linc01739
Linc01749
Linc01750
Linc01762
Linc01775
Linc01881
Linc01902
Linc01976
Linc01990
Linc02029
Linc02084
Linc02086
Linc02201
Linc02202
Linc02235
Linc02352
Linc02495
Linc02506
Linc02521
Linc02558
Linc02593
Linc02618
Linc02636
Linc-pint
Llgl1
Lmna
Lmnb2
Lmntd1
Lmo2
Lmx1b
Lpcat2
Lpin1
Lpin2
Lpl
Lrat
Lrguk
Lrrc1
Lrrc26
Lrrc37a11p
Lrrc37a7p
Lrrc37b
Lrrc3b
Lrrc45
Lrrc63
Lrrc7
Lrrc71
Lrrc8c
Lrrk1
Lrrk2
Lrtomt
Lrwd1
Lsm14a
Lsp1
Luzp2
Ly6e
Lyn
Lztr1
Mad2l1bp
Madcam1
Madd
Mael
Maf1
Mafk
Magi2
Mal2
Man1c1
Maneal
Map1b
Map2
Map2k6
Map3k10
Map4k4
Mapk12
Mapk13
Mapk6
Mapkbp1
Mapre3
Mapt
Mapt-it1
March10
Marcol
Mark2p16
Mark4
Mars
Mast1
Mast4
Matn4
Mau2
Mboat7
Mc5r
Mcf2l2
Mchr2
Mcidas
Mcrip2
Mdfi
Mdh1
Me2
Med11
Med15
Mef2a
Mef2c
Mef2c-as2
Meis1-as3
Meis3
Melk
Meltf-as1
Mepce
Mettl14
Mettl14-dt
Mettl2a
Mettl9
Mfn2
Mfrp
Mfsd11
Mfsd3
Mfsd4a
Mfsd6
Mgat5b
Mgrn1
Miat
Mib2
Micall2
Micb
Minar1
Mir100hg
Mir124-3
Mir1292
Mir129-2
Mir1538
Mir1915
Mir203a
Mir203b
Mir2277
Mir2861
Mir30a
Mir3131
Mir3180-5
Mir320a
Mir3615
Mir3621
Mir3650
Mir3652
Mir3663
Mir3960
Mir4310
Mir4323
Mir4434
Mir4497
Mir4520-1
Mir4520-2
Mir4634
Mir4674
Mir4738
Mir4781
Mir4787
Mir483
Mir484
Mir5090
Mir548al
Mir5703
Mir6068
Mir6090
Mir638
Mir646hg
Mir649
Mir6508
Mir6720
Mir6795
Mir6834
Mir6835
Mir6847
Mir7-3
Mir7-3hg
Mir769
Mir9-3hg
Mir99ahg
Mis12
Mitf
Mixl1
Mkrn2
Mlc1
Mllt10
Mmachc
Mme
Mmel1
Mmp11
Mmp25
Mogat1
Morf4l1
Mov10l1
Mpi
Mpp6
Mrgprf
Mrgprf-as1
Mroh1
Mrpl19
Mrpl32
Mrpl34
Mrpl42
Mrpl54
Mrps18b
Mrps22
Mrto4
Ms4a8
Msh3
Msx2
Mt1a
Mt1l
Mt1m
Mt1x
Mt2a
Mt3
Mtcl1
Mtco1p12
Mtco3p12
Mtf2
Mthfd1
Mthfr
Mtm1
Mtmr9
Mtr
Mtrr
Mttp
Muc3a
Mus81
Mvb12a
Mxd1
Mxi1
Myb
Mybl1
Mycbpap
Mycn
Myl6b
Mylk-as1
Myo15b
Myo1g
Myo7a
Myocd
Myrip
Myt1
Myzap
NA
Naa38
Naaladl2
Nab2
Nags
Nalt1
Nat1
Nat16
Nav2
Nav3
Nbl1
Ncan
Ncf4-as1
Ncln
Ncoa3
Nde1
Ndfip1
Ndrg4
Ndst3
Ndufa3
Ndufa4l2
Ndufaf6
Ndufb10
Ndufv1
Nebl-as1
Necab1
Necap2
Nedd1
Nefh
Nenf
Neo1
Nfat5
Nfatc1
Nfatc2ip
Nfatc3
Nfix
Nfkb2
Nfkbib
Ngfr
Nhsl2
Nim1k
Nipal3
Nkain1
Nkain2
Nkd1
Nkila
Nkiras2
Nkx2-1
Nkx2-1-as1
Nlgn1
Nlk
Nlrc5
Nlrp11
Nmt1
Nnt
Nog
Nop56
Nos3
Notch3
Noxa1
Npas3
Npas4
Npl
Npm1p46
Npm2
Npm3
Nppc
Npr3
Nptx1
Npw
Nqo2
Nr1h2
Nr2e1
Nr4a1
Nr5a2
Nrg2
Nrl
Nsg1
Ntng1
Ntrk1
Ntrk2
Nucb1
Nudt13
Nup205
Nup93
Nutf2
Nxph3
Oaf
Oaz2
Odr4
Olig1
Olmalinc
Onecut1
Oprd1
Oprl1
Or2b11
Osbp2
Osbpl6
Oscar
Osr1
Otop2
Otop3
Ovol1-as1
Oxtr
P2ry12
P2ry6
P4ha2
Pa2g4
Pacrg
Pak1
Pak2
Palld
Palm2
Palm2-akap2
Pan2
Panx2
Papln
Papola
Paqr5
Paqr9-as1
Parm1
Parp2
Pax2
Pax9
Pcat1
Pcbd2
Pcdhgc3
Pcgf5
Pcm1
Pcmt1
Pcoth
Pcsk5
Pcyox1
Pde1b
Pde8a
Pdgfra
Pdha1p1
Pdia3p1
Pdia5
Pdk4
Pdlim2
Pdlim4
Pdpn
Pear1
Pelo
Pex14
Pex26
Pex3
Pex7
Pfdn6
Pfkfb2
Pfkfb3
Pgc
Pgghg
Pgm5
Pgm5p4
Phc2
Phc3
Phf13
Phf3
Phgdh
Phox2a
Phyhipl
Pias2
Pik3c2a
Pik3ca
Pik3cd-as1
Pip5k1b
Pipox
Pitpna
Pitpna-as1
Pitpnc1
Pkd2
Pkdcc
Pkib
Pkn1
Pknox2
Pla2g4d
Plac9
Plbd1-as1
Plcb1
Plcb3
Plcg2
Plcl1
Plekha1
Plekha4
Plekhb1
Plekhd1
Plekhg1
Plekhg4
Plekhg6
Plekhh1
Plpp4
Plpp7
Plxdc2
Plxnb3
Plxnc1
Pnkd
Pnmt
Pnpla6
Pofut1
Poldip3
Polk
Polr1b
Polr3d
Polr3g
Pop1
Pop7
Pou2f3
Pparg
Ppcdc
Ppie
Ppil2
Ppme1
Ppp1r12b
Ppp1r1a
Ppp1r42
Ppp1r7
Ppp2r2a
Ppp2r5b
Ppp4r1l
Ppp4r4
Ppp6r2
Pprc1
Prcc
Prcd
Prdm1
Prdm11
Prdm12
Prdm13
Prdm16
Prdm8
Prelid3a
Prim2
Prkag2-as1
Prkcd
Prkcg
Prkch
Prkra-as1
Prkrip1
Prmt3
Prmt6
Prnp
Prokr1
Proser3
Prox1
Prpf18
Prpf31
Prpf39
Prpf4
Prpf40b
Prpf8
Prr14
Prr16
Prr18
Prr5
Prr5l
Prrc2b
Prrt1b
Prss16
Prss3
Prss56
Psd4
Psen2
Psmc4
Psmc5
Psmd11
Psmd12p
Psmd13
Psmd2
Psmd3
Psmd7
Psmf1
Psors1c1
Ptcd3
Ptdss2
Pten
Ptenp1-as
Ptf1a
Ptgds
Ptger2
Ptgfr
Pth2
Ptma
Ptov1
Ptpa
Ptpn12
Ptpn22
Ptpra
Ptprd-as2
Ptprq
Ptprvp
Ptprz1
Puf60
Pura
Pwwp2b
Pwwp3a
Pxylp1
Qki
Qser1
Qtrt2
R3hcc1l
R3hdm1
Rab11fip3
Rab11fip5
Rab12
Rab1b
Rab25
Rab26
Rab27b
Rab30-as1
Rab31
Rab33b
Rab37
Rab6c
Rab8b
Rabgap1l
Rad51
Rad51b
Rag1
Rag2
Rala
Ralbp1
Ralyl
Ramp1
Ramp2
Ranbp1
Rap1b
Rap1gap
Rap1gap2
Rap2b
Rapgef2
Rapgef4
Rara
Rasal3
Rasgrp2
Rasip1
Rasl11a
Rassf4
Rassf5
Rbfa
Rbl2
Rbm33
Rbm4
Rbm42
Rbm45
Rbm5
Rbm7
Rcan3
Rcl1
Rcn1
Rcn2
Rcn3
Rcsd1
Rdh10
Reck
Reep2
Reep6
Rest
Ret
Retreg1
Rexo2
Rf00003
Rf00015
Rf00017
Rf00019
Rf00100
Rf00425
Rf00432
Rf01210
Rf01984
Rf02040
Rf02041
Rf02116
Rf02203
Rf02204
Rf02205
Rf02215
Rf02216
Rf02217
Rf02220
Rflna
Rfpl1s
Rfx4
Rfx6
Rgs20
Rgs6
Rgs9
Rhbdd2
Rhbdl3
Rhbg
Rhobtb3
Rhod
Rhot2
Ric8b
Rimkla
Rims1
Rims2
Ripply2
Rmc1
Rn7sk
Rn7skp114
Rn7skp297
Rn7skp4
Rn7sl645p
Rn7sl849p
Rna5sp121
Rna5sp200
Rna5sp207
Rna5sp440
Rna5sp492
Rnaseh2a
Rnd2
Rnf10
Rnf121
Rnf165
Rnf180
Rnf182
Rnf2
Rnf212
Rnf32
Rnf43
Rnmt
Rnu11
Rnu1-117p
Rnu1-124p
Rnu12
Rnu1-2
Rnu4atac
Rnu5a-1
Rnu5b-1
Rnu5e-1
Rnu5e-4p
Rnu5f-1
Rnu6-2
Rnu6-433p
Rnu6-559p
Rnu6-600p
Rnu6-702p
Rnu6-9
Rnu6-92p
Rnu6-940p
Rnu7-195p
Rny3
Rny4
Robo3
Rpgrip1
Rpl12p47
Rpl15
Rpl18a
Rpl22p11
Rpl23a
Rpl34p1
Rpl36
Rpl36p19
Rpl38
Rpl38p4
Rpl7ap64
Rpl7l1p5
Rpl7p44
Rplp2
Rpp21
Rpp30
Rps18
Rps19
Rps19bp1
Rps26
Rps27a
Rps27p25
Rps29p27
Rps3
Rps3ap25
Rps6ka6
Rps6kb2
Rps7
Rpsap54
Rpusd1
Rsad2
Rsrc1
Rtel1
Rtel1-tnfrsf6b
Rtn2
Rtn4rl2
Rundc3a
Runx1
Runx2
Runx3
Ryr1
S1pr1
Sac3d1
Samd11
Samd13
Samd14
Sart1
Satb1-as1
Sc5d
Scaf1
Scaf11
Scamp3
Scamp4
Scand2p
Scaper
Scgn
Scn1a
Scn1b
Scn8a
Scnm1
Scnn1a
Scp2
Sdad1
Sdcbp
Sdccag8
Sdk1
Sec11c
Sec61a1
Selenoh
Selenov
Sema3b-as1
Sema5b
Sema6d
Sept5
Serp2
Serpini1
Setmar
Sf3b2
Sfswap
Sft2d2
Sftpc
Sgf29
Sgk1
Sgk3
Sgms1-as1
Sgpl1
Sgsm1
Sgsm3
Sh2b1
Sh2d2a
Sh2d3c
Sh2d4a
Sh2d5
Sh2d7
Sh3tc1
Shank2
Shisa4
Shisal2a
Shisal2b
Shkbp1
Shld3
Shmt2
Shox2
Sipa1l3
Sirt4
Sirt6
Skor1
Skp2
Slc10a5
Slc12a9-as1
Slc16a3
Slc16a7
Slc17a7
Slc22a15
Slc22a5
Slc24a1
Slc24a3
Slc24a4
Slc25a15
Slc25a21-as1
Slc25a27
Slc25a37
Slc25a4
Slc25a41
Slc25a46
Slc25a48
Slc26a1
Slc26a10
Slc27a2
Slc27a4
Slc27a5
Slc27a6
Slc29a1
Slc29a4
Slc31a2
Slc34a2
Slc35a1
Slc35c1
Slc35f3
Slc35g2
Slc37a2
Slc37a3
Slc38a3
Slc39a1
Slc39a13
Slc3a2
Slc45a1
Slc45a4
Slc4a10
Slc4a1ap
Slc4a2
Slc4a3
Slc4a8
Slc6a1
Slc6a12
Slc7a2
Slc9a2
Slc9a3r1
Slc9a3r2
Slco2a1
Slco4a1
Slit2
Slitrk5
Smarca2
Smarcal1
Smg1p1
Smg1p3
Smim1
Smim13
Smim2
Smim2-as1
Smim39
Smim8
Smoc2
Snapc3
Snapin
Sncaip
Snhg16
Snhg18
Snora80b
Snord110
Snord12b
Snord12c
Snord15a
Snord1c
Snord42b
Snrk
Snx1
Snx11
Snx17
Snx18
Snx20
Snx25
Snx27
Snx9
Soga3
Sorcs2
Sowaha
Sox13
Sox21-as1
Sox2-ot
Sox8
Sp4
Sp5
Spa17
Spaca6
Spata18
Spata20
Spats1
Specc1
Spint1
Spon2
Sptbn1
Sptbn4
Spx
Srebf2
Srp19
Srpk3
Srprb
Srrm2
Srrm3
Srsf5
Srsf8
Sspn
Sstr2
St3gal6
St5
St8sia2
Stam
Stambpl1
Steap1
Steap2
Stk17a
Stk4
Stmnd1
Stpg1
Stradb
Stx11
Stx3
Stxbp5
Stxbp5l
Suco
Sufu
Sulf1
Sun1
Susd1
Susd3
Suz12p1
Sv2b
Sv2c
Swt1
Syk
Syngr2
Syngr4
Synm
Synpo
Synpo2
Syt17
Syt8
Sytl1
Tac1
Tacc1
Tacc2
Taf8
Tal1
Tapt1-as1
Tarbp2
Tas2r8
Tbc1d23
Tbc1d24
Tbc1d30
Tbc1d31
Tbc1d5
Tbc1d8b
Tbcel
Tbkbp1
Tbr1
Tbx1
Tbx10
Tbx2
Tbx21
Tcea2
Tceanc2
Tcf12
Tcf7l1
Tcf7l2
Tcof1
Tctex1d1
Tdo2
Tdp1
Tdrd10
Tdrd3
Tead1
Tenm2
Tenm3
Tex22
Tfap4
Tfdp2
Tgfbi
Tgfbr3l
Thap11
Thbs4
Thoc6
Thra
Thrap3
Thrb-as1
Thtpa
Timm21
Tinagl1
Tle4
Tll1
Tlx1
Tm6sf1
Tm9sf4
Tmc5
Tmcc2
Tmco3
Tmed9
Tmem102
Tmem106c
Tmem114
Tmem117
Tmem121
Tmem132a
Tmem132b
Tmem132e
Tmem145
Tmem171
Tmem178b
Tmem181
Tmem201
Tmem205
Tmem208
Tmem214
Tmem255b
Tmem33
Tmem43
Tmem45b
Tmem54
Tmem59l
Tmem63b
Tmem69
Tmem70
Tmem86a
Tmem92
Tmem98
Tmod2
Tmod3
Tmpop1
Tmprss13
Tmsb4xp4
Tmtc3
Tmub1
Tnfaip1
Tnfrsf12a
Tnni1
Tnrc6c
Tnxb
Toe1
Togaram1
Tom1l1
Tomm20l
Tox2
Tp73
Tpte2p1
Tpx2
Trabd
Tradd
Traf7
Trak1
Trappc13
Trbv11-2
Treh
Trhde
Trim13
Trim16l
Trim36
Trim69
Trip10
Trmt10b
Trmt61a
Trrap
Trub1
Tsacc
Tsc2
Tsen34
Tshr
Tsnaxip1
Tspan11
Tspan31
Tspear-as1
Tssc4
Ttbk1
Ttc4
Ttc8
Ttll4
Ttll6
Ttll8
Ttll9
Tuba1b
Tuba1c
Txlng
Txndc9
Tyw3
U2af1l4
U2surp
Uba1
Uba7
Ubash3b
Ube2d1
Ube2d2
Ube2e3
Ube2f
Ube2f-scly
Ube2l3
Ube2l5
Ube4b
Ubl7-as1
Ubr2
Ubr3
Ubxn4
Ubxn8
Ugt1a5
Ugt2b7
Ugt8
Uhrf2
Unc5a
Unc5b
Unc80
Unk
Upk3a
Uqcr10
Usb1
Usf2
Usp2
Usp27x
Usp30
Usp30-as1
Usp35
Usp39
Uspl1
Utp11
Vamp7
Vamp8
Vangl1
Vapa
Vars2
Vash1
Vasp
Vezt
Vipr2
Vldlr
Vps13d
Vps37d
Vps50
Vps51
Vps9d1
Vrk1
Vrk3
Vsnl1
Vstm2a
Vta1
Vtrna1-2
Vwa2
Vwa3b
Vwa5b2
Wac
Wasf4p
Washc4
Wdfy2
Wdr24
Wdr25
Wdr36
Wdr45
Wdr63
Wdr70
Wdr81
Wdtc1
Whammp2
Whammp3
Wif1
Wipf3
Wnk1
Wnt1
Wnt10a
Wnt10b
Wnt11
Wnt6
Wrap53
Wrnip1
Wscd2
Wt1-as
Wtap
Wwp1p1
Xpot
Yeats4
Ykt6
Ypel3
Z69890.1
Z93241.1
Zbed3-as1
Zbed6
Zbtb12
Zbtb16
Zbtb40
Zc3h11a
Zc3h12a
Zc3h6
Zcchc23
Zcchc4
Zcchc7
Zcwpw2
Zdbf2
Zdhhc14
Zdhhc16
Zdhhc17
Zdhhc2
Zdhhc23
Zdhhc5
Zeb1
Zeb2
Zeb2-as1
Zfas1
Zfp1
Zfp2
Zfp28
Zfp90
Zfp91-cntf
Zfpm2
Zfyve19
Zfyve9
Zgpat
Zic2
Zic3
Zkscan5
Zmiz2
Zmynd15
Znf10
Znf133
Znf134
Znf140
Znf146
Znf155
Znf169
Znf17
Znf174
Znf181
Znf189
Znf211
Znf222
Znf224
Znf225
Znf226
Znf227
Znf230
Znf233
Znf234
Znf25-dt
Znf26
Znf263
Znf268
Znf274
Znf277
Znf283
Znf286a
Znf292
Znf302
Znf304
Znf317
Znf324
Znf324b
Znf331
Znf33a
Znf341
Znf345
Znf354b
Znf354c
Znf365
Znf37a
Znf383
Znf385a
Znf391
Znf398
Znf419
Znf420
Znf436-as1
Znf444
Znf446
Znf449
Znf451
Znf460
Znf471
Znf473
Znf485
Znf503-as1
Znf511
Znf511-prap1
Znf527
Znf529-as1
Znf530
Znf540
Znf544
Znf546
Znf549
Znf551
Znf554
Znf567
Znf568
Znf570
Znf583
Znf584
Znf586
Znf587
Znf589
Znf609
Znf619
Znf620
Znf628
Znf638
Znf639
Znf658
Znf664
Znf683
Znf691
Znf71
Znf736
Znf74
Znf749
Znf763
Znf773
Znf774
Znf776
Znf814
Znf815p
Znf84
Znf862
Znf879
Znrd1
Znrf2p3
Zranb2-as1
Zscan20
Zswim8
Zswim9
