# Supplementary material for: A Bayesian inference transcription factor activity model for the analysis of single-cell transcriptomes
Source: Genome Res. 2021 Jul;31(7):1296–311. doi: 10.1101/gr.265595.120 (PMC8256867; doi:10.1101/gr.265595.120)
Supplement: Supplemental Material [file supp_gr.265595.120_Supplemental_Code.zip › BITFAM/inst/extdata/human/CBFA2T2]

A2ml1
Aacs
Aatf
Abca6
Abca9
Abcb8
Abcc4
Abcc5
Abcc8
Abcf2
Abcf2p2
Abcf3
Abcg5
Abhd14b
Abhd16a
Abhd17a
Abhd3
Abhd6
Abi2
Abi3bp
Ac002056.2
Ac002094.4
Ac002306.1
Ac002378.1
Ac003070.1
Ac003688.2
Ac003982.1
Ac004039.1
Ac004076.1
Ac004147.4
Ac004386.2
Ac004522.2
Ac004584.3
Ac004585.1
Ac004585.2
Ac004702.1
Ac004832.1
Ac005050.1
Ac005154.4
Ac005224.1
Ac005244.1
Ac005332.4
Ac005342.2
Ac005391.1
Ac005537.1
Ac005593.1
Ac005632.3
Ac005632.4
Ac005703.5
Ac005823.2
Ac005828.1
Ac005912.2
Ac005920.1
Ac006153.1
Ac006262.1
Ac006449.5
Ac006460.2
Ac006483.2
Ac006499.1
Ac007375.1
Ac007378.1
Ac007422.1
Ac007448.2
Ac007610.4
Ac007673.1
Ac007686.1
Ac007741.1
Ac007787.1
Ac007938.2
Ac008014.1
Ac008040.1
Ac008121.2
Ac008280.3
Ac008397.1
Ac008622.2
Ac008641.1
Ac008735.5
Ac008738.2
Ac008781.1
Ac008878.1
Ac008972.1
Ac008972.2
Ac009061.2
Ac009065.7
Ac009086.1
Ac009090.5
Ac009093.7
Ac009229.1
Ac009269.1
Ac009303.2
Ac009365.1
Ac009452.1
Ac009502.1
Ac009562.1
Ac009563.1
Ac009779.3
Ac009779.4
Ac010148.1
Ac010186.1
Ac010186.2
Ac010198.1
Ac010240.3
Ac010280.2
Ac010327.3
Ac010333.3
Ac010422.2
Ac010478.1
Ac010615.2
Ac010761.3
Ac010834.1
Ac010973.1
Ac011450.1
Ac011460.1
Ac011473.4
Ac011491.3
Ac011498.1
Ac011510.1
Ac011603.1
Ac011773.3
Ac011840.2
Ac012087.1
Ac012306.2
Ac012317.2
Ac012417.1
Ac012507.1
Ac012513.3
Ac012531.3
Ac012668.3
Ac013244.1
Ac013726.1
Ac015468.1
Ac015468.2
Ac015468.3
Ac015687.1
Ac015720.1
Ac015883.1
Ac015909.1
Ac015909.4
Ac015909.5
Ac015911.9
Ac015912.3
Ac016026.1
Ac016493.1
Ac016571.1
Ac016629.1
Ac016696.1
Ac016769.2
Ac016957.1
Ac016957.2
Ac018521.7
Ac018552.1
Ac018761.3
Ac018781.1
Ac018880.1
Ac018931.1
Ac019127.1
Ac019193.1
Ac019254.1
Ac019257.8
Ac019294.2
Ac019294.3
Ac019349.1
Ac020658.7
Ac020892.2
Ac020904.2
Ac021097.2
Ac021106.2
Ac021146.6
Ac022075.1
Ac022167.4
Ac022182.1
Ac022400.6
Ac022966.1
Ac023050.1
Ac023157.3
Ac023509.3
Ac023644.1
Ac023906.4
Ac024559.1
Ac024580.2
Ac024610.2
Ac025031.1
Ac025031.2
Ac025034.2
Ac025262.1
Ac026410.3
Ac026495.1
Ac026620.1
Ac027279.2
Ac027281.1
Ac027559.1
Ac027801.4
Ac034102.8
Ac034206.1
Ac034244.2
Ac036214.1
Ac040977.1
Ac048341.1
Ac048341.2
Ac051619.4
Ac051619.9
Ac058791.1
Ac063976.1
Ac064875.1
Ac067805.1
Ac067817.1
Ac067852.1
Ac068228.2
Ac068385.1
Ac068491.4
Ac068594.2
Ac068631.1
Ac068724.3
Ac068790.2
Ac069120.1
Ac069200.1
Ac069209.1
Ac069213.1
Ac069360.1
Ac069444.2
Ac073072.2
Ac073111.3
Ac073578.4
Ac073592.4
Ac073655.2
Ac073900.1
Ac074091.1
Ac074366.1
Ac078850.2
Ac078881.2
Ac078883.1
Ac079061.1
Ac079089.2
Ac079250.1
Ac079313.1
Ac079313.2
Ac079360.1
Ac079466.1
Ac079804.1
Ac080013.1
Ac080038.1
Ac080080.1
Ac080112.2
Ac082651.1
Ac082651.4
Ac083805.3
Ac084125.1
Ac084211.1
Ac084781.1
Ac084781.2
Ac084876.2
Ac087362.1
Ac087379.1
Ac087393.3
Ac087442.1
Ac087482.1
Ac087521.3
Ac087645.2
Ac087752.3
Ac089999.1
Ac090181.2
Ac090192.1
Ac090286.1
Ac090360.1
Ac090772.2
Ac091114.1
Ac091180.2
Ac091286.1
Ac091564.4
Ac091965.1
Ac092070.1
Ac092118.1
Ac092723.4
Ac092881.1
Ac092953.2
Ac093155.3
Ac093157.1
Ac093249.5
Ac093367.1
Ac093424.1
Ac093484.4
Ac093519.1
Ac093525.1
Ac093734.1
Ac093904.1
Ac095057.1
Ac095057.2
Ac097512.1
Ac097641.2
Ac097658.1
Ac098479.1
Ac098799.3
Ac099518.1
Ac099522.2
Ac099782.2
Ac099811.4
Ac099850.1
Ac100793.2
Ac100793.4
Ac100801.1
Ac100810.1
Ac100830.2
Ac100835.2
Ac100847.1
Ac103851.1
Ac103876.1
Ac104071.1
Ac104350.1
Ac104534.1
Ac105020.2
Ac105265.1
Ac105265.2
Ac105275.1
Ac105277.1
Ac106038.1
Ac106707.2
Ac106782.2
Ac107016.1
Ac107223.1
Ac107294.1
Ac107398.4
Ac107909.2
Ac107954.1
Ac107990.1
Ac108002.2
Ac108134.3
Ac108727.2
Ac109460.3
Ac110609.1
Ac110716.2
Ac112487.1
Ac112694.1
Ac113191.1
Ac113208.1
Ac114291.1
Ac114684.1
Ac114730.1
Ac114763.1
Ac115989.1
Ac117500.3
Ac118344.1
Ac120349.2
Ac120498.3
Ac123767.1
Ac123912.2
Ac124016.1
Ac124944.3
Ac124947.1
Ac125494.2
Ac126175.1
Ac126615.2
Ac127459.2
Ac128709.2
Ac129492.8
Ac130343.1
Ac131097.2
Ac132008.1
Ac132154.1
Ac132872.1
Ac132938.3
Ac132938.5
Ac134043.1
Ac134508.1
Ac136443.5
Ac136475.7
Ac136604.1
Ac136624.3
Ac137834.1
Ac137936.1
Ac138123.1
Ac139099.3
Ac139453.1
Ac139493.2
Ac145207.4
Ac148477.5
Ac233290.2
Ac233702.5
Ac234781.1
Ac239800.2
Ac242988.2
Ac243585.2
Ac243965.1
Ac245052.2
Ac253536.7
Acad10
Acad9
Acbd4
Acbd6
Ackr2
Acox2
Acsbg1
Acsf3
Acsm1
Acsm3
Acss2
Actl6b
Acvrl1
Adarb1
Adat1
Add1
Adgrd1
Adgrf3
Adgrg6
Adipor1
Adk
Adnp2
Adprhl1
Adra1a
Af107885.2
Af235103.2
Af241728.1
Afap1-as1
Agap3
Agk
Agpat1
Agpat3
Agpat5
Agrp
Agtrap
Ahrr
Ahsp
Aifm1p1
Aig1
Ajuba
Ak2
Akap10
Akap13
Akap6
Akr1c1
Akt2
Al008726.1
Al009028.1
Al009183.1
Al021393.1
Al021578.1
Al021707.2
Al022318.4
Al022323.1
Al023803.3
Al023806.3
Al031123.1
Al031123.3
Al031590.1
Al032819.1
Al033379.1
Al034379.1
Al034397.2
Al034397.3
Al035460.1
Al050344.1
Al078590.1
Al079342.3
Al080273.1
Al096828.3
Al109614.1
Al109918.3
Al118508.2
Al118558.3
Al121603.2
Al121749.1
Al121759.2
Al121832.1
Al121835.2
Al121929.1
Al121929.2
Al121935.1
Al121999.1
Al132801.1
Al133284.1
Al133343.1
Al133547.1
Al135744.1
Al135791.1
Al135838.1
Al136040.1
Al136141.1
Al137186.2
Al137785.1
Al137802.1
Al137847.2
Al138693.1
Al138762.1
Al138889.1
Al138900.2
Al138960.1
Al139089.1
Al139220.2
Al139246.5
Al139260.1
Al139294.1
Al157371.2
Al157831.2
Al157902.2
Al157935.1
Al158175.1
Al158207.1
Al158847.1
Al160279.1
Al160408.2
Al161668.1
Al161937.1
Al162231.3
Al162377.1
Al162385.1
Al162390.1
Al353604.1
Al354740.1
Al355377.1
Al355377.2
Al355516.1
Al355598.1
Al355798.1
Al355916.2
Al356235.1
Al356756.1
Al356986.1
Al357673.1
Al358394.3
Al359636.2
Al359644.1
Al359711.2
Al359979.2
Al360181.3
Al360294.1
Al365226.2
Al390066.1
Al391832.3
Al391839.1
Al391839.2
Al445183.1
Al450468.1
Al451065.1
Al451074.4
Al451085.1
Al451165.1
Al512274.1
Al512306.2
Al512599.1
Al513124.1
Al513485.1
Al513523.3
Al589642.1
Al590004.2
Al590068.1
Al590226.2
Al590490.1
Al590560.3
Al590627.2
Al590705.2
Al590764.2
Al591122.1
Al591806.2
Al592295.2
Al592310.1
Al592431.1
Al606462.1
Al627422.2
Al645608.2
Al645941.1
Al662797.1
Al670729.1
Al691403.2
Al954642.1
Aldh1a2
Aldh1l1
Aldh2
Aldh3a2
Aldh3b1
Aldh5a1
Alg1
Alg1l5p
Alg3p1
Alg9
Alkbh7
Alox12-as1
Ambra1
Amdhd2
Amfr
Ampd3
Amz2p2
Angptl6
Ank2
Ankdd1b
Ankle1
Ankrd12
Ankrd23
Ankrd53
Ankrd55
Anks3
Anxa3
Anxa4
Anxa6
Aoah-it1
Ap000240.1
Ap000255.1
Ap000344.1
Ap000350.1
Ap000358.1
Ap000436.1
Ap000439.2
Ap000442.2
Ap000646.1
Ap000662.1
Ap000695.1
Ap000753.1
Ap000757.2
Ap000787.2
Ap000797.3
Ap000936.1
Ap000944.1
Ap001046.1
Ap001052.1
Ap001107.5
Ap001124.1
Ap001160.2
Ap001189.6
Ap001267.4
Ap001330.3
Ap001412.1
Ap001432.1
Ap001453.2
Ap001453.4
Ap001528.1
Ap001830.1
Ap001893.3
Ap001931.1
Ap001962.1
Ap002360.1
Ap002478.1
Ap002748.3
Ap002892.2
Ap003028.1
Ap003041.1
Ap003066.1
Ap003108.1
Ap003396.3
Ap003498.2
Ap003733.4
Ap003781.1
Ap005202.1
Ap005273.1
Ap1g1
Ap1m1
Ap2s1
Ap4m1
Ap5z1
Apc
Apex1
Apobec3c
Apobec4
Apoc1
Apol3
Aqp1
Aqp10
Aqp8
Argfxp2
Arhgap18
Arhgap23
Arhgap27
Arhgap28
Arhgap45
Arhgap6
Arhgap8
Arhgdia
Arhgef16
Arhgef3-as1
Arid3a
Arl2
Arl2-snx15
Arl5a
Armc9
Armcx3
Armcx3-as1
Armh4
Armt1
Arrdc1
Arrdc2
Art1
Asah1
Asb3
Ascc2
Ascl2
Asf1a
Ash2l
Asic4
Asna1
Aspscr1
Atad2b
Atf4
Atg10
Atg13
Atg16l2
Atg4d
Atg5
Atg9a
Atic
Atm
Atp11a
Atp2b4
Atp2c1
Atp6v0a1
Atp6v0b
Atp6v0c
Atp6v0e1
Atp6v1c1
Atp6v1g1
Atp7a
Atp7b
Atp8b1
Atpaf1
Atpaf2
Atxn2
Axl
Azgp1p1
B3galt6
B4galnt1
B4galt4
Bach2
Bag6
Bax
Baz2b
Bbs9
Bcas1
Bcl2l13
Bcl3
Bcr
Bex4
Bhlhb9
Bin2
Bivm
Bloc1s1
Bmp2k
Bms1p4
Bmx
Bnip3l
Borcs6
Bptf
Brca1
Brca2
Brd2
Brdt
Bricd5
Brox
Bsg
Btf3
Btg2
Btk
Btn3a1
Bub3
C10orf53
C10orf88
C11orf94
C15orf53
C16orf72
C17orf107
C17orf64
C17orf99
C18orf32
C19orf24
C19orf33
C19orf81
C1orf100
C1orf109
C1orf159
C1orf87
C1qtnf6
C1qtnf9b
C20orf141
C2cd3
C2orf16
C2orf92
C3
C5ar2
C5orf51
C5orf63
C5orf66-as2
C7
C8orf31
C8orf74
C9orf85
Cabin1
Cacna1c
Cacna1d
Cacnb4
Cald1
Calr
Capn10
Card14
Carm1
Carmil1
Cask
Cass4
Cast
Cat
Catsperg
Ccar1
Ccdc103
Ccdc124
Ccdc125
Ccdc136
Ccdc148
Ccdc149
Ccdc159
Ccdc162p
Ccdc181
Ccdc26
Ccdc32
Ccdc50
Ccdc51
Ccdc68
Ccdc82
Ccdc88c
Ccdc9
Ccdc91
Ccdc92
Ccdc9b
Ccin
Ccnt1
Ccnyl1
Ccr10
Ccr4
Ccr7
Ccrl2
Cd209
Cd33
Cd48
Cd70
Cd84
Cdc42bpa
Cdc42ep3
Cdc42ep4
Cdcp2
Cdhr1
Cdk7
Cdkl1
Cdkn2c
Cdyl
Cecr2
Cel
Cela2a
Celf3
Cemip
Cenpa
Cenpp
Cep164p1
Cep63
Cep95
Cept1
Cers6
Cers6-as1
Cfap161
Cfap221
Cfl1p8
Cflar
Cflar-as1
Chaf1a
Champ1
Chchd2p1
Chchd2p2
Chchd2p6
Chd6
Chd8
Chi3l2
Chic1
Chn2
Chpt1
Chrna2
Chrne
Chst1
Ciao2b
Cipc
Cirbp
Cirbp-as1
Cisd2
Clca1
Clcn3
Clcn5
Clcn6
Clcnka
Cldn10-as1
Cldn12
Cldn15
Clec16a
Clec2d
Clk2
Clk3
Clmp
Cln3
Cln8
Clns1a
Clp1
Cltc
Cmas
Cmpk2
Cndp2
Cnga3
Cnn2
Cnot10
Cnot4
Cnrip1
Col27a1
Col4a2
Col6a4p2
Col6a5
Colec11
Commd3
Commd3-bmi1
Commd4
Cops5
Cops7a
Coq4
Coq8b
Coro1b
Coro1c
Coro7
Cotl1p1
Cox6cp14
Cox6cp5
Cp
Cped1
Cpm
Cpq
Crb1
Crb3
Creb1
Crebrf
Crim1
Crybg2
Csmd1
Ctdnep1
Ctnna2
Ctns
Ctsa
Ctsh
Cttn
Cttnbp2
Cul2
Cul5
Cux1
Cxorf40a
Cxorf65
Cxxc1p1
Cxxc4-as1
Cyb561
Cyfip1
Cyhr1
Cyp20a1
Cyp2w1
Cyp3a5
Cyp4f3
Cyp4v2
Cyp8b1
Cytl1
Cytor
D2hgdh
Daam1
Dact3-as1
Dapk1-it1
Dapk2
Dcaf13
Dcaf15
Dcakd
Dcstamp
Dctn5
Dcun1d1
Dcun1d2
Ddit4
Ddo
Ddr1
Ddt
Ddx3x
Ddx5
Ddx52
Ddx54
Ddx56
Defb124
Dennd3
Dennd6a-dt
Denr
Depdc5
Depdc7
Derl1
Dgat1
Dgat2
Dgkd
Dgkz
Dhdds
Dhodh
Dhrs4-as1
Dhx30
Dhx35
Dio1
Dip2b
Dis3l
Dlg1-as1
Dlgap1
Dlgap1-as2
Dlst
Dmbx1
Dnaaf3
Dnaaf5
Dnajb2
Dnajc13
Dnajc16
Dnajc19p6
Dnhd1
Dnm2
Dnmbp
Dock2
Dock7
Dok3
Dpysl5
Drc3
Dusp16
Dusp21
Dyrk1a
Dysf
E2f2
E2f4
Ece1
Ecm1
Eddm13
Eef1a1p7
Efl1p1
Egfl7
Ehbp1l1
Ehf
Ehmt1
Eif1b
Eif2ak1
Eif3b
Eif4ep2
Eif4ep3
Eif4g1
Elf3
Elk1
Ell
Eln
Elp3
Elp6
Emc2
Emc6
Eme1
Eml6
Enam
Enoph1
Enpp3
Ensa
Entpd3-as1
Entpd4
Entpd6
Epb41
Epb41l5
Epcam
Epha2
Ephb4
Ephx1
Epn2
Epor
Eps8l2
Erbb2
Erbb3
Ercc2
Ermap
Ern1
Erp29
Erve-1
Espnp
Esyt1
Exoc1
Exoc3l4
Exoc6b
Ezh1
Ezr-as1
Fads1
Fads2
Fah
Fahd1
Faim2
Fam102a
Fam110b
Fam118b
Fam138c
Fam13a
Fam153a
Fam174b
Fam187a
Fam193b
Fam204bp
Fam219a
Fam227a
Fam230i
Fam234b
Fam24b
Fam57b
Fam83a
Fam83f
Fanca
Farp2
Faxdc2
Fbl
Fbln2
Fbp2p1
Fbxl2
Fbxo22
Fbxo32
Fbxo3-dt
Fbxw2
Fbxw7
Fcer1a
Fen1
Fes
Fgf1
Fgf2
Fgf21
Fgfrl1
Fggy
Fhad1
Fkbp14
Flad1
Flnb
Flot2
Flvcr2
Fmr1
Fnbp1l
Fndc3a
Fnip1
Folr3
Foxd3
Foxh1
Foxo3
Foxo4
Fras1
Frg1
Frg2fp
Fry
Fryl
Ftcd
Fth1
Fth1p11
Fth1p12
Fth1p20
Ftlp18
Ftx
Fubp3
Fundc2
Fuz
Fxyd3
Fzd3
G6pc3
Gaa
Gab1
Gad1
Galnt14
Galnt7
Galt
Gapdhp14
Gapdhp37
Gas2l1
Gata1
Gbgt1
Gdf15
Gdf2
Get4
Gfap
Gfi1b
Gfm1
Gga3
Ggt1
Gid4
Gigyf2
Gjb7
Gjd4
Gk
Glipr2
Gmnn
Gnai2
Gnb2
Gnb3
Gne
Gnl3l
Gnptg
Gnrhr2
Gns
Golga1
Golga6l7
Gpatch8
Gpd2
Gpr107
Gpr146
Gpr160
Gpr55
Gpr75-asb3
Gpr89a
Gpr89b
Gprc5d-as1
Gpsm2
Gpx3
Gramd1c
Gramd2a
Grap2
Grin2b
Grm4
Grn
Gse1
Gsn
Gsta7p
Gsta8p
Gstm3
Gstm4
Gsto1
Gtdc1
Gtf2h1
Gtf2ird2
Gtf3a
Gtf3c1
Gtpbp4
Gucy2ep
Guf1
Guk1
Gusbp5
Gxylt1
Gzf1
H1f0
H2afvp1
Hand2-as1
Hapln2
Hars
Hbb
Hbp1
Hcfc1-as1
Hcfc2
Hdac4-as1
Hdac6
Hdac8
Hdgfl2
Helz
Heph
Herc2p2
Herc2p9
Herpud2
Hes1
Hexa-as1
Hhex
Hhip
Hif1a
Hira
Hist1h3i
Hist1h4l
Hivep3
Hk1
Hltf-as1
Hmbs
Hmcn2
Hmgb3p32
Hmgn1p18
Hmgn1p33
Hmgxb3
Hnf4a
Hnmt
Hnrnpa1
Hnrnpa3
Hnrnpa3p11
Hnrnpcp9
Hnrnph1
Hnrnpm
Homer2
Hoxb3
Hoxb8
Hoxb-as2
Hoxb-as3
Hoxc10
Hoxc5
Hpd
Hpn
Hps3
Hpse2
Hr
Hsd11b1l
Hsd3bp2
Hspb2-c11orf52
Htatip2
Htra2
Hyi
Hyi-as1
Hykk
Hyls1
Ica1l
Icam3
Id2
Id2-as1
Idh3a
Ifi16
Ifrd1
Ift122
Ift80
Igf1r
Igsf3
Igsf6
Ikbkb
Ikzf4
Il18rap
Il1b
Il1r1
Il1rl1
Il23r
Il9r
Ilf3
Imp4
Impa1
Impact
Impdh2
Inpp1
Inppl1
Ints11
Ints3
Ints6-as1
Iqcf2
Iqgap2
Iqgap3
Iqsec1
Irf9
Isca1p1
Isca2p1
Iscu
Isg20
Islr2
Ispd-as1
Isx
Itgae
Itgb1-dt
Itgb4
Itgb5
Itln2
Itpr1
Itsn1
Jchain
Jmjd6
Kank2
Kank3
Kat14
Kat5
Kat6b
Kbtbd2
Kbtbd8
Kcnab1
Kcnip2
Kcnk1
Kcnn4
Kcnq3
Kcnrg
Kcp
Kdm4b
Kdm4c
Kdm6a
Kel
Khk
Kiaa0513
Kiaa1324
Kiaa1324l
Kiaa1614
Kiaa2026
Kif2a
Kif9
Kifc2
Kir3dl2
Kirrel2
Kiz
Klf13
Klf16
Klf17p1
Klhdc7a
Klhdc8a
Klhdc8b
Klhl28
Klhl35
Klk15
Klk8
Klrg2
Kmt2a
Kmt5a
Kncn
Krba1
Krt10
Krt13
Krt18p41
Krt36
Krt42p
Krt78
Krt8p42
Krtcap3
Ksr1
L3mbtl1
Lamtor5-as1
Lbx2-as1
Lcor
Lgals4
Lgr4
Lgr6
Lhfpl2
Lhpp
Lilrb3
Limch1
Lims2
Lin28a
Lin52
Linc00380
Linc00426
Linc00431
Linc00520
Linc00607
Linc00649
Linc00653
Linc00661
Linc00662
Linc00685
Linc00690
Linc00707
Linc00843
Linc00868
Linc00884
Linc00905
Linc00941
Linc00942
Linc00957
Linc01097
Linc01118
Linc01136
Linc01140
Linc01146
Linc01160
Linc01170
Linc01215
Linc01257
Linc01270
Linc01285
Linc01293
Linc01356
Linc01358
Linc01423
Linc01433
Linc01456
Linc01465
Linc01517
Linc01627
Linc01639
Linc01667
Linc01703
Linc01742
Linc01768
Linc01825
Linc01852
Linc01910
Linc01943
Linc01952
Linc01970
Linc01976
Linc01977
Linc01992
Linc02001
Linc02028
Linc02071
Linc02073
Linc02125
Linc02138
Linc02156
Linc02193
Linc02213
Linc02235
Linc02288
Linc02332
Linc02372
Linc02384
Linc02413
Linc02453
Linc02532
Linc02590
Linc02616
Linc02625
Linc02636
Linc02666
Lipc
Liph
Lmf1
Lmln2
Lmnb1
Lmnb2
Lnpk
Loh12cr2
Loxl3
Lpcat4
Lrp1
Lrpprc
Lrrc2
Lrrc27
Lrrc34p2
Lrrc37a12p
Lrrc37a9p
Lrrc37b
Lrrc63
Lrrfip2
Lsp1p2
Ltbp1
Ltbp4
Lzts2
Maats1
Macrod1
Mad1l1
Madcam1
Mafg-dt
Mafk
Man2a2
Map1lc3b
Map3k10
Map3k7cl
Map3k8
Map4k3-dt
Mapk14
Mapkapk5-as1
Mapre2
March2
Mark2p17
Mast4
Mbd3l1
Mbd5
Mbd6
Mcc
Mcoln1
Mdp1
Mecr
Med21
Med28
Mef2bnbp1
Mef2c-as1
Meiob
Meltf
Mest
Metap1d
Mettl23
Mettl9
Mff
Mfn1
Mfsd1
Mfsd11
Mfsd2b
Mfsd4b
Mfsd5
Mgat5
Mia2
Miat
Mical2
Miga2
Minar1
Miox
Mipepp3
Mir103a2
Mir103b2
Mir1183
Mir1205
Mir1207
Mir1265
Mir1282
Mir182
Mir192
Mir193bhg
Mir194-2hg
Mir202
Mir202hg
Mir29b2chg
Mir3125
Mir3132
Mir3150bhg
Mir335
Mir3674
Mir3681hg
Mir3917
Mir3918
Mir3928
Mir4252
Mir4276
Mir4435-2
Mir4443
Mir4444-1
Mir4472-2
Mir4690
Mir4692
Mir4698
Mir4706
Mir4729
Mir4999
Mir5000
Mir548at
Mir548aw
Mir548b
Mir615
Mir632
Mir648
Mir6502
Mir6721
Mir6806
Mir6823
Mir6848
Mir6875
Mir6890
Mir7849
Mirlet7a1hg
Mirlet7i
Mkln1
Mkrn7p
Mlf1
Mlh1
Mlx
Mnd1
Mob2
Morn3
Mpdu1
Mpeg1
Mpp1
Mppe1
Mreg
Mrm1
Mrpl30
Mrpl53p1
Mrpl58
Mrps18c
Mrps18cp4
Mrps2
Mrps23
Mrps27
Ms4a3
Ms4a4a
Msh3
Msh6
Msl3
Msrb1p1
Mt1p1
Mtcybp18
Mtdh
Mterf2
Mtfp1
Mtfr1
Mthfd2
Mthfr
Mtm1
Mtnd4p31
Mtnd6p4
Mtss1
Muc4
Mxd3
Myeov
Myh11
Myl12a
Myl4
Myl5
Myo1a
Myo3b-as1
Myo5a
Myo5b
NA
Naa10
Naa40
Naglu
Nagpa-as1
Napepld
Nars
Nav2
Ncf4-as1
Nck1-dt
Ncln
Ncoa6
Ncoa7
Ncor2
Ncr1
Ndel1
Ndst1
Ndufa11
Ndufa5
Ndufb5
Ndufb6
Ndufb8p1
Ndufc1
Ndufs6
Ndufv3
Nedd8-mdp1
Nek6
Nenf
Net1
Neurl1
Nf1
Nfasc
Nfe2l3
Nfia-as1
Nfix
Nfkbie
Nfx1
Ngef
Nipsnap1
Nlk
Nlrc5
Nlrp10
Nlrp7
Nlrx1
Nme6
Nnmt
Nop14
Nop14-as1
Nos3
Notch2
Nphp4
Npl
Npm1p12
Npm1p39
Nr1d2
Nrm
Nsd3
Nsmce2
Nt5dc4
Ntmt1
Numbl
Nup188
Nup50
Nup62cl
Nxpe4
Obscn
Ociad1
Odc1-dt
Ofd1p17
Ola1
Opa1
Ophn1
Or10ac1
Or11g1p
Or2a14
Or2q1p
Or2v2
Or51a9p
Or7a1p
Or7e16p
Or7g15p
Orai1
Osbp2
Osbpl8
Pabpn1
Pacrgl
Paepp1
Page4
Panx2
Paox
Parn
Pbx1
Pcat14
Pcat19
Pcbp1-as1
Pccb
Pced1b
Pcgf5
Pcoth
Pcsk7
Pdcd6
Pdcd6ip
Pde12
Pde8a
Pdgfrb
Pdk2
Pdpr
Pdxk
Pdzd2
Pdzk1
Pdzk1p1
Pdzph1p
Pecam1
Peli3
Pemt
Pfkfb3
Pfkfb4
Pgap3
Pgk1
Pglyrp4
Pgm3
Pgp
Pgrmc2
Phactr1
Phactr2
Phb2
Phbp3
Phc1
Phf12
Phf20
Phf20l1
Phf21a
Phf23
Phf3
Phgdh
Phkb
Phkg2
Phldb1
Phlpp1
Phtf1
Phyhip
Pias4
Pigl
Pigq
Pigt
Pik3r1
Pik3r4
Pip4k2c
Pip5k1a
Pithd1
Pitpnm2
Pitpnm3
Pkdcc
Pla2g4e
Pla2g6
Plb1
Plbd2
Plcd3
Plcg1
Plcxd1
Plcz1
Pld3
Plekha7
Plekhg6
Plin2
Plk3
Pllp
Plppr2
Plxna2
Pml
Pnkd
Pnmt
Pofut1
Polr2a
Polr3h
Pou3f2
Ppcdc
Ppfia1
Ppfia4
Ppfibp2
Pphln1
Ppiap6
Ppil4
Ppil6
Ppm1a
Ppox
Ppp1r12b
Ppp1r15a
Ppp1r16b
Ppp1r27
Ppp1r37
Ppp2r2a
Prdm10
Prdx3p2
Prdx6
Prelid1
Prkca-as1
Prkce
Prkcg
Prkch
Prkcz
Prmt3
Prpf3
Prpf8
Prpsap2
Prr5
Prss2
Prxl2b
Psmd10
Psmg1
Pstpip1
Pstpip2
Ptbp1
Ptk2
Ptms
Ptp4a2p1
Ptpn18
Ptpn23
Ptpra
Ptprvp
Pttg1ip
Pvr
Pwp1
Pycr1
Qars
Qki
Qtrt1
Rab13
Rab18
Rab27a
Rab31
Rab3gap1
Rab3ip
Rab42
Rab5a
Rabep1
Rabgap1l
Rad23a
Rad52
Rad9a
Rap1gap
Rapgef1
Rapgef5
Rasgrp4
Rassf4
Raver1
Rbbp6
Rbfox2
Rbm15
Rbm19
Rbm23
Rbm8a
Rbp5
Rbpms
Rbpmslp
Rcan3
Rcc2p6
Rccd1
Rdh12
Rdh13
Rdh5
Recql5
Reep1
Reep5
Reep6
Relb
Repin1
Retreg2
Rf00003
Rf00004
Rf00017
Rf00019
Rf00212
Rf00284
Rf00392
Rf00409
Rf00424
Rf00560
Rf00561
Rf01161
Rf01210
Rf01882
Rf02118
Rf02156
Rf02173
Rf02271
Rfc1
Rfc2
Rfesd
Rgcc
Rgl1
Rgl3
Rgr
Rgs10
Rgs3
Rhbdd1
Rhbdl2
Rhd
Rhno1
Rhoa
Rhobtb3
Rhot1p3
Ric1
Riiad1
Rit1
Rita1
Rln3
Rmc1
Rn7skp114
Rn7skp168
Rn7skp178
Rn7skp185
Rn7skp197
Rn7skp245
Rn7skp249
Rn7skp254
Rn7skp4
Rn7sl116p
Rn7sl14p
Rn7sl215p
Rn7sl356p
Rn7sl443p
Rn7sl581p
Rn7sl636p
Rn7sl659p
Rn7sl697p
Rn7sl708p
Rn7sl738p
Rn7sl75p
Rn7sl778p
Rn7sl862p
Rna5sp128
Rna5sp130
Rna5sp152
Rna5sp172
Rna5sp324
Rna5sp392
Rna5sp404
Rna5sp43
Rna5sp441
Rna5sp493
Rna5sp75
Rna5sp96
Rnase1
Rnase7
Rnaseh2c
Rnasek
Rnasek-c17orf49
Rnf10
Rnf123
Rnf139-as1
Rnf146
Rnf157
Rnf185
Rnf212
Rnf217
Rnf220
Rnf24
Rnft2
Rnmt
Rnpepl1
Rnu2-52p
Rnu4-13p
Rnu4-18p
Rnu4-50p
Rnu4-92p
Rnu4atac15p
Rnu6-1006p
Rnu6-1031p
Rnu6-1154p
Rnu6-1176p
Rnu6-1216p
Rnu6-169p
Rnu6-170p
Rnu6-194p
Rnu6-19p
Rnu6-218p
Rnu6-227p
Rnu6-299p
Rnu6-327p
Rnu6-339p
Rnu6-378p
Rnu6-437p
Rnu6-501p
Rnu6-560p
Rnu6-588p
Rnu6-761p
Rnu6-800p
Rnu6-903p
Rnu6-92p
Rnu6atac15p
Rnu6atac36p
Rnu7-103p
Rnu7-161p
Rnu7-200p
Rnu7-96p
Rnvu1-2
Rny3p1
Rny3p11
Ro60
Rph3a
Rpl13a
Rpl17-c18orf32
Rpl17p41
Rpl21p6
Rpl22p14
Rpl23ap18
Rpl23ap53
Rpl23ap7
Rpl23ap95
Rpl27p12
Rpl30p7
Rpl35p1
Rpl36
Rpl36ap48
Rpl3p8
Rpl5p28
Rpl6p25
Rpl7ap53
Rpl9p21
Rpp25
Rprd1b
Rps10-nudt3
Rps15ap38
Rps21p8
Rps26p42
Rps28
Rps2p36
Rps2p55
Rps3ap22
Rps4xp16
Rps6ka2
Rps7p1
Rpusd1
Rragb
Rrm1
Rrp12
Rsf1
Rsl1d1
Rspry1
Rsrc2
Rsrp1
Rtl8c
Rxra
S100a7l2
S100b
S100z
Sae1
Safb2
Samd14
Samd4a
Samm50
Sat1
Satb2
Satb2-as1
Sav1
Sbk3
Sbno2
Sc5d
Scamp4
Scarb2
Scin
Scly
Scml4
Scn1a
Scn3b
Scnn1a
Scnn1b
Scpep1
Sdc4p
Sdf2
Sec11c
Sec14l6
Sec22c
Sec23ip
Sec24ap1
Sec62
Sec63
Sectm1
Selenoh
Selenokp2
Sema3f
Senp7
Sept2
Sept4
Sept7-as1
Sept9
Serf2
Serinc2
Setd2
Sez6
Sf3b5
Sfi1
Sfxn3
Sgip1
Sgms1
Sgms1-as1
Sgo1-as1
Sgpl1
Sh2b3
Sh2d4b
Sh3bp1
Sh3rf2
Sh3tc1
Sharpin
Shbg
Shc1
Shf
Shroom3
Siae
Siglec15
Siglec27p
Siglec8
Siglecl1
Sipa1
Sirpb2
Sirt1
Sirt2
Sirt7
Skap2
Sla
Slc12a9-as1
Slc14a1
Slc16a13
Slc22a11
Slc22a13
Slc22a23
Slc23a2
Slc25a18
Slc25a25
Slc25a26
Slc25a37
Slc25a38
Slc25a44
Slc25a46
Slc25a5p8
Slc26a10
Slc26a2
Slc26a6
Slc27a1
Slc27a2
Slc27a3
Slc29a1
Slc2a1
Slc30a3
Slc30a6
Slc31a2
Slc35a5
Slc35f6
Slc36a1
Slc37a3
Slc38a8
Slc41a3
Slc43a2
Slc43a3
Slc46a1
Slc48a1
Slc49a4
Slc4a1
Slc4a2
Slc4a8
Slc5a10
Slc5a11
Slc6a19
Slc6a8
Slc6a9
Slc7a8
Slc9a1
Slco2b1
Smad3
Smad5
Smad5-as1
Smcr2
Smim12
Smim19
Smim2
Smim27
Smim2-as1
Smim4
Smim8
Smox
Smpd1
Smtn
Smyd2
Snap23p1
Snd1
Snhg11
Snhg26
Snhg29
Snora3c
Snora41b
Snora60
Snora71e
Snord49a
Snord49b
Snph
Snrpa
Snrpcp14
Snrpcp19
Snx21
Snx25
Snx27
Snx29p2
Socs2
Socs5
Soga1
Sorbs1
Sorl1
Sort1
Sp140l
Spaca3
Spata46
Spata5
Spata5l1
Spats2
Spdyc
Speg
Spire1
Spns1
Spred3
Spsb2
Sptan1
Sptbn4
Sqstm1
Srd5a3-as1
Srek1
Srgap2
Sri
Srrm1
Ssh1
Ssx2ip
St3gal5
St6galnac1
St6galnac4
St7
St8sia1
Stac3
Stard9
Stat3
Stat6
Stc2
Steap3
Stim1
Stk3
Stk4
Stmn3
Stx3
Stx4
Stxbp2
Stxbp3
Sub1
Sugt1
Supv3l1
Susd4
Suv39h1
Syngap1
Synj2
Synpo
Syt12
Syt6
Sytl4
Taf1
Taf6
Taf6l
Tanc1
Tatdn3
Tbc1d10b
Tbc1d13
Tbc1d22a
Tbc1d31
Tbc1d7
Tbcel
Tbk1
Tbl2
Tbpl1
Tbpl2
Tcea2
Tceal8
Tcf7
Tcirg1
Tcn1
Tcn2
Tcp11l2
Tdg
Tdh
Tdp1
Tdrg1
Tead1
Tecr
Tef
Ten1
Ten1-cdk3
Tepp
Tepsin
Terf1
Terf2
Tex2
Tex45
Tf
Tfap2a
Tfip11
Tgfb2
Tgfbrap1
Tgm2
Tgm5
Thada
Thap6
Themis2
Thop1
Thrap3
Ticam1
Timm50
Timp2
Tinagl1
Tk2
Tkfc
Tmc6
Tmc8
Tmcc2
Tmco3
Tmem105
Tmem108
Tmem134
Tmem138
Tmem14b
Tmem150b
Tmem183a
Tmem204
Tmem205
Tmem212
Tmem223
Tmem233
Tmem239
Tmem273
Tmem56
Tmem63b
Tmem80
Tmem86a
Tmem87b
Tmem8b
Tmprss13
Tmprss4
Tmtc4
Tnfaip3
Tnfrsf10b
Tnfrsf19
Tnfsf12
Tnfsf12-tnfsf13
Tnik
Tnip3
Tnk2-as1
Tnrc6b
Tnrc6c
Togaram1
Tom1
Tph1
Tph2
Tpm3
Tpm4
Traf3
Traf3ip1
Traj22
Traj23
Traj40
Trappc2l
Trdmt1
Trgv3
Trgv5p
Trib3
Trim14
Trim17
Trim29
Trim33
Trim55
Trim6
Trim67
Trim6-trim34
Trim75p
Trio
Trip6
Trit1
Trmt1
Trmt10b
Trmt44
Trpm1
Trpv2
Tsbp1
Tsc2
Tsc22d4
Tspan18
Tspan32
Tspear-as2
Tssc2
Ttc17
Ttc3
Ttc39a
Ttc7a
Ttll12
Tubb
Tubgcp2
Tug1
Tulp3
Tut7
Txlng
Txndc2
Txnl1
Tymp
Tyro3
Tyrobp
U2surp
U47924.1
U91328.1
Uba5
Uba7
Ubap1l
Ubap2l
Ubash3a
Ubbp1
Ube2b
Ube2e1
Ube2e3
Ube2f
Ube2f-scly
Ube2v1p4
Ube3a
Ube4b
Ubfd1
Ubn1
Ubqln3
Ubr3
Ubtf
Ubxn7
Ubxn8
Uca1
Ucp2
Uqcc1
Uqcrc2
Urod
Usf2
Usp12-as2
Usp15
Usp20
Usp36
Usp44
Usp9x
Utp20
Uts2b
Uvrag
Uvssa
Vac14
Vash1
Vcl
Vdac2p3
Vil1
Vill
Vps11
Vps16
Vps26a
Vps26b
Vps26c
Vps33b
Vps35l
Vps50
Vps8
Vwa1
Wash8p
Washc2a
Washc2c
Washc4
Wbp2nl
Wdr61
Wdr62
Wdr73
Wdr75
Wdr81
Wdr92
Wnk4
Wwp2
Xiap
Xkr9
Xpo5
Xpo6
Xpo7
Xrcc6
Xylt1
Ybx1
Yes1
Yju2
Ypel2
Ypel4
Z82206.1
Z82244.2
Z95114.2
Z95114.4
Z98752.3
Z99756.1
Z99758.1
Zap70
Zbed6
Zbtb1
Zbtb40
Zc3h11a
Zc3h18
Zc3hav1
Zdhhc11
Zdhhc20
Zdhhc5
Zfp92
Zfyve21
Zfyve28
Zmym1
Znf169
Znf207
Znf276
Znf292
Znf320
Znf324
Znf32-as3
Znf431
Znf438
Znf445
Znf451
Znf468
Znf503-as2
Znf507
Znf512
Znf556
Znf600
Znf653
Znf706
Znf778
Znf785
Znf789
Znf815p
Znf84
Znf846
Znf883
Zpr1
Zscan31
Zswim4
Zzef1
