# Supplementary material for: A Bayesian inference transcription factor activity model for the analysis of single-cell transcriptomes
Source: Genome Res. 2021 Jul;31(7):1296–311. doi: 10.1101/gr.265595.120 (PMC8256867; doi:10.1101/gr.265595.120)
Supplement: Supplemental Material [file supp_gr.265595.120_Supplemental_Code.zip › BITFAM/inst/extdata/human/CBFA2T3]

A1cf
A2ml1
A4galt
Aacs
Aar2
Abca4
Abca6
Abca7
Abca9
Abcb8
Abcc1
Abcc10
Abcc3
Abcc4
Abcc5
Abcc5-as1
Abcf2
Abcf2p2
Abcf3
Abcg5
Abcg8
Abhd1
Abhd14b
Abhd16a
Abhd3
Abhd4
Abhd6
Abi2
Abi3
Abi3bp
Ablim3
Abr
Ac002059.3
Ac002306.1
Ac002310.5
Ac002378.1
Ac002511.1
Ac003070.1
Ac003070.7
Ac003688.2
Ac003991.1
Ac004039.1
Ac004069.1
Ac004076.1
Ac004147.4
Ac004264.1
Ac004386.2
Ac004584.3
Ac004585.1
Ac004702.1
Ac004832.1
Ac004832.3
Ac004832.4
Ac004832.5
Ac004837.1
Ac004837.3
Ac004865.1
Ac004990.1
Ac004997.1
Ac005008.1
Ac005050.1
Ac005077.1
Ac005086.1
Ac005154.4
Ac005165.1
Ac005224.1
Ac005244.1
Ac005300.1
Ac005324.5
Ac005339.1
Ac005342.2
Ac005391.1
Ac005392.2
Ac005394.2
Ac005410.1
Ac005481.1
Ac005537.1
Ac005632.3
Ac005632.4
Ac005703.5
Ac005726.1
Ac005740.3
Ac005786.2
Ac005823.2
Ac005828.1
Ac005829.1
Ac005912.2
Ac005920.1
Ac005921.3
Ac006001.3
Ac006064.1
Ac006076.1
Ac006153.1
Ac006262.1
Ac006441.4
Ac006460.2
Ac006483.2
Ac006499.1
Ac006511.1
Ac006581.2
Ac007029.1
Ac007099.1
Ac007364.1
Ac007378.1
Ac007389.5
Ac007422.1
Ac007546.2
Ac007557.4
Ac007610.4
Ac007611.1
Ac007673.1
Ac007686.1
Ac007686.2
Ac007686.4
Ac007690.1
Ac007728.3
Ac007741.1
Ac007744.1
Ac007787.1
Ac007848.2
Ac007879.4
Ac007919.2
Ac007938.2
Ac007950.1
Ac007952.4
Ac007998.5
Ac008040.1
Ac008040.3
Ac008083.1
Ac008105.2
Ac008121.2
Ac008154.2
Ac008280.3
Ac008397.1
Ac008406.3
Ac008456.1
Ac008507.3
Ac008514.1
Ac008534.1
Ac008565.1
Ac008619.1
Ac008622.2
Ac008622.3
Ac008641.1
Ac008649.2
Ac008655.2
Ac008667.4
Ac008735.5
Ac008738.2
Ac008764.10
Ac008764.2
Ac008781.1
Ac008878.1
Ac008878.3
Ac008892.1
Ac008894.1
Ac008972.1
Ac008972.2
Ac009005.1
Ac009053.3
Ac009065.7
Ac009086.1
Ac009090.5
Ac009093.7
Ac009120.4
Ac009126.1
Ac009220.1
Ac009229.1
Ac009269.1
Ac009303.2
Ac009365.1
Ac009452.1
Ac009480.2
Ac009502.1
Ac009562.1
Ac009563.1
Ac009779.2
Ac009779.4
Ac009852.1
Ac009950.1
Ac009962.1
Ac010148.1
Ac010186.1
Ac010186.2
Ac010198.1
Ac010280.2
Ac010327.3
Ac010333.3
Ac010336.3
Ac010595.1
Ac010615.2
Ac010761.3
Ac010834.1
Ac010834.3
Ac010883.1
Ac010973.1
Ac010997.2
Ac011092.1
Ac011195.2
Ac011287.1
Ac011365.2
Ac011443.1
Ac011444.2
Ac011450.1
Ac011451.1
Ac011460.1
Ac011462.2
Ac011481.1
Ac011491.1
Ac011510.1
Ac011511.1
Ac011603.1
Ac011676.5
Ac011773.3
Ac011815.1
Ac011816.2
Ac011825.2
Ac011825.3
Ac011840.2
Ac012065.3
Ac012087.1
Ac012313.1
Ac012317.2
Ac012417.1
Ac012456.1
Ac012462.2
Ac012507.1
Ac012513.3
Ac012645.1
Ac012668.3
Ac013244.1
Ac013400.1
Ac013472.1
Ac013726.1
Ac013731.1
Ac015468.1
Ac015468.2
Ac015468.3
Ac015720.1
Ac015802.2
Ac015802.6
Ac015883.1
Ac015909.1
Ac015909.4
Ac015909.5
Ac015911.9
Ac015914.2
Ac016026.1
Ac016493.1
Ac016559.2
Ac016571.1
Ac016629.1
Ac016696.1
Ac016727.2
Ac016769.2
Ac016876.1
Ac016888.1
Ac016957.1
Ac016957.2
Ac016999.1
Ac017015.2
Ac017104.1
Ac018521.6
Ac018521.7
Ac018552.1
Ac018638.6
Ac018653.4
Ac018755.3
Ac018761.3
Ac018781.1
Ac018880.1
Ac018904.1
Ac018926.3
Ac018931.1
Ac019080.1
Ac019127.1
Ac019193.1
Ac019254.1
Ac019257.8
Ac019349.1
Ac020658.6
Ac020658.7
Ac020743.2
Ac020763.1
Ac020892.1
Ac020892.2
Ac020904.2
Ac020909.1
Ac020914.3
Ac020928.2
Ac020928.3
Ac021016.3
Ac021097.2
Ac021106.2
Ac021146.6
Ac021422.1
Ac022075.1
Ac022118.1
Ac022154.1
Ac022167.4
Ac022182.1
Ac022384.1
Ac022400.6
Ac022784.1
Ac022966.1
Ac023050.1
Ac023161.1
Ac023347.1
Ac023509.3
Ac023644.1
Ac023794.4
Ac023796.2
Ac023813.1
Ac023906.3
Ac023906.4
Ac024145.1
Ac024267.4
Ac024293.1
Ac024559.2
Ac024580.2
Ac024610.2
Ac025034.2
Ac025262.3
Ac025263.1
Ac025279.1
Ac025419.1
Ac025524.2
Ac026310.3
Ac026410.3
Ac026469.1
Ac026495.1
Ac026620.1
Ac026803.2
Ac026979.4
Ac027088.4
Ac027279.2
Ac027559.1
Ac027601.1
Ac027702.1
Ac027801.4
Ac032044.1
Ac034102.8
Ac034198.1
Ac034244.2
Ac036214.1
Ac040169.1
Ac040904.1
Ac040970.1
Ac040977.1
Ac044849.1
Ac044860.1
Ac048337.1
Ac048344.4
Ac048347.1
Ac051619.2
Ac051619.4
Ac051619.7
Ac051619.9
Ac055713.1
Ac055839.1
Ac058791.1
Ac060766.4
Ac063952.1
Ac063952.4
Ac063976.1
Ac064836.3
Ac064875.1
Ac067805.1
Ac067817.1
Ac067930.3
Ac067931.1
Ac067945.3
Ac068205.4
Ac068385.1
Ac068491.4
Ac068631.1
Ac068724.3
Ac068790.2
Ac068870.3
Ac068888.1
Ac069120.1
Ac069200.1
Ac069209.1
Ac069213.1
Ac069234.3
Ac069277.1
Ac069360.1
Ac069444.2
Ac073072.2
Ac073111.5
Ac073283.2
Ac073284.1
Ac073578.4
Ac073592.1
Ac073592.4
Ac073592.8
Ac073900.1
Ac073957.2
Ac074032.1
Ac074121.1
Ac074143.1
Ac074366.1
Ac076966.1
Ac078850.2
Ac078878.1
Ac078878.2
Ac078881.2
Ac078883.1
Ac079061.1
Ac079089.2
Ac079250.1
Ac079305.1
Ac079313.1
Ac079313.2
Ac079328.2
Ac079329.1
Ac079360.1
Ac079448.1
Ac079466.1
Ac079600.3
Ac079630.1
Ac079742.1
Ac079804.1
Ac079848.1
Ac080013.1
Ac080038.1
Ac080080.1
Ac080112.2
Ac080129.1
Ac082651.1
Ac082651.4
Ac083801.2
Ac083805.3
Ac083855.1
Ac083864.4
Ac083873.1
Ac083973.1
Ac084211.1
Ac084781.1
Ac084781.2
Ac084816.1
Ac084859.1
Ac084871.2
Ac084879.1
Ac087190.1
Ac087190.2
Ac087190.3
Ac087276.3
Ac087362.1
Ac087379.1
Ac087393.3
Ac087442.1
Ac087482.1
Ac087521.1
Ac087521.3
Ac087645.2
Ac087651.1
Ac087664.3
Ac089984.3
Ac090023.1
Ac090061.1
Ac090114.2
Ac090181.2
Ac090192.2
Ac090286.1
Ac090360.1
Ac090502.1
Ac090518.1
Ac090753.1
Ac090772.2
Ac090952.1
Ac091057.4
Ac091180.2
Ac091286.1
Ac091806.1
Ac091965.1
Ac092070.1
Ac092118.1
Ac092123.1
Ac092145.1
Ac092296.2
Ac092473.1
Ac092535.4
Ac092587.1
Ac092611.1
Ac092638.2
Ac092645.1
Ac092720.1
Ac092801.1
Ac092821.3
Ac092824.1
Ac092828.1
Ac092850.1
Ac092881.1
Ac092910.2
Ac092953.2
Ac093155.3
Ac093162.2
Ac093166.4
Ac093214.1
Ac093249.5
Ac093367.1
Ac093424.1
Ac093579.1
Ac093716.1
Ac093732.2
Ac093734.1
Ac093752.1
Ac093766.1
Ac093904.1
Ac093904.2
Ac095033.1
Ac095057.1
Ac095057.2
Ac097512.1
Ac097641.2
Ac097658.1
Ac098479.1
Ac098799.3
Ac098820.1
Ac098828.2
Ac098934.1
Ac099343.2
Ac099518.1
Ac099518.5
Ac099524.1
Ac099563.1
Ac099811.4
Ac100793.2
Ac100793.4
Ac100801.1
Ac100810.1
Ac100830.2
Ac100847.1
Ac100871.2
Ac102953.2
Ac103591.1
Ac103702.2
Ac103810.1
Ac103810.9
Ac103851.1
Ac103876.1
Ac103923.1
Ac103988.1
Ac104071.1
Ac104170.1
Ac104350.1
Ac104534.1
Ac104564.1
Ac104763.2
Ac105020.2
Ac105150.1
Ac105265.1
Ac105265.2
Ac105275.1
Ac105277.1
Ac105345.2
Ac105402.3
Ac106028.2
Ac106038.1
Ac106707.2
Ac107016.1
Ac107068.2
Ac107223.1
Ac107294.1
Ac107909.2
Ac107954.1
Ac107990.1
Ac108002.2
Ac108022.1
Ac108134.3
Ac108868.1
Ac108868.2
Ac109446.4
Ac109460.3
Ac110609.1
Ac110768.1
Ac111000.1
Ac111000.4
Ac111188.1
Ac112196.1
Ac112220.2
Ac112236.2
Ac112250.1
Ac112487.1
Ac112694.1
Ac112907.2
Ac113143.2
Ac113191.1
Ac113208.1
Ac113382.2
Ac113430.1
Ac114291.1
Ac114684.1
Ac114763.1
Ac114786.1
Ac114797.1
Ac114801.3
Ac114947.1
Ac116021.1
Ac116353.5
Ac116366.1
Ac117453.1
Ac118344.1
Ac119677.1
Ac120349.2
Ac120498.4
Ac121758.2
Ac121758.3
Ac122713.1
Ac123567.2
Ac123767.1
Ac123912.2
Ac124016.1
Ac124947.1
Ac125494.1
Ac125494.3
Ac125603.3
Ac126614.1
Ac126615.2
Ac126915.1
Ac127024.2
Ac128709.2
Ac129492.7
Ac129492.8
Ac130324.2
Ac130469.1
Ac131097.2
Ac131210.1
Ac132008.1
Ac132008.2
Ac132154.1
Ac132938.3
Ac132938.5
Ac133539.1
Ac133552.5
Ac134043.1
Ac134508.1
Ac136443.5
Ac136475.7
Ac136604.1
Ac136624.3
Ac137834.1
Ac137936.1
Ac138123.1
Ac138123.2
Ac138474.1
Ac138512.1
Ac139099.3
Ac139256.2
Ac139453.1
Ac139491.6
Ac139493.2
Ac139769.2
Ac144652.1
Ac145207.4
Ac145343.1
Ac147067.1
Ac233290.2
Ac233702.1
Ac233702.5
Ac234781.1
Ac239800.2
Ac242988.2
Ac243547.1
Ac243585.2
Ac243965.1
Ac244636.2
Ac245014.3
Ac245052.2
Ac245100.3
Ac253536.7
Acaca
Acacb
Acad10
Acad11
Acadsb
Acap1
Acat1
Acbd4
Acbd6
Accs
Accsl
Ackr2
Aco2
Acox1
Acox2
Acsbg1
Acsf3
Acsl4
Acsm1
Acsm3
Acsm4
Acss2
Actb
Actg1p14
Actl6a
Actl6b
Actn1-as1
Actn4
Actr3
Acvr2b
Acvrl1
Ad000090.1
Ad001527.2
Ada2
Adam5
Adamts10
Adarb1
Adat1
Adat3
Adcy4
Adcy7
Add1
Add3
Adgrd1
Adgre5
Adgrf3
Adgrf4
Adgrg6
Adi1p2
Adipor1
Adipor2
Adora1
Adora2b
Adprh
Adprhl1
Adra1a
Adrb3
Af107885.2
Af111169.3
Af117829.1
Af230666.2
Af235103.2
Af241728.1
Afap1
Afap1l2
Aff1
Agap3
Agk
Ago2
Agpat1
Agpat3
Agpat5
Agtpbp1
Ahctf1
Ahcyl1
Ahcyl2
Ahsp
Aifm1p1
Aig1
Aj009632.2
Ajuba
Ak2
Akap1
Akap10
Akap13
Akap6
Akr1b1
Akr1c1
Akr1d1
Akt2
Al008729.1
Al009028.1
Al009031.1
Al009183.1
Al021393.1
Al021578.1
Al021707.2
Al022100.1
Al022313.4
Al022318.4
Al022323.1
Al022326.1
Al023284.4
Al023755.1
Al023806.3
Al031123.1
Al031123.3
Al031847.2
Al032819.3
Al033379.1
Al034397.2
Al034397.3
Al034417.4
Al034548.1
Al035078.4
Al035252.3
Al035410.1
Al035420.3
Al035460.1
Al049557.1
Al049830.3
Al050344.2
Al050404.1
Al078590.1
Al078590.2
Al078601.3
Al079342.3
Al080273.1
Al080313.2
Al080317.1
Al096828.3
Al109614.1
Al109741.2
Al109910.2
Al109918.3
Al118508.2
Al121603.2
Al121749.1
Al121759.2
Al121832.1
Al121835.2
Al121912.1
Al121929.1
Al121929.2
Al121972.1
Al121985.1
Al121990.1
Al121999.1
Al122001.1
Al132639.3
Al132709.1
Al132801.1
Al132996.1
Al133215.3
Al133284.1
Al133343.1
Al133410.2
Al133485.1
Al133547.1
Al135791.1
Al135838.1
Al135999.3
Al136084.3
Al136141.1
Al136295.6
Al136309.2
Al136309.4
Al136380.1
Al137024.1
Al137026.1
Al137027.1
Al137186.2
Al137247.1
Al137785.1
Al137792.1
Al137802.1
Al137802.2
Al137802.3
Al137803.1
Al137847.2
Al138693.1
Al138762.1
Al138767.3
Al138781.1
Al138787.1
Al138889.1
Al138900.2
Al138960.1
Al139089.1
Al139095.5
Al139123.1
Al139142.1
Al139220.2
Al139260.1
Al139288.1
Al139294.1
Al157371.2
Al157395.1
Al157402.1
Al157402.2
Al157831.2
Al157834.3
Al157871.3
Al157893.1
Al157902.2
Al157935.1
Al158070.2
Al158071.1
Al158175.1
Al158207.1
Al158847.1
Al160006.1
Al160279.1
Al160313.2
Al160314.2
Al160408.2
Al161637.1
Al161668.1
Al161668.2
Al161670.1
Al161937.1
Al162377.1
Al162385.1
Al162390.1
Al162431.4
Al163636.2
Al353718.1
Al353768.1
Al353803.1
Al354696.2
Al354710.1
Al354740.1
Al354798.1
Al354979.1
Al354989.2
Al355076.1
Al355304.1
Al355312.4
Al355377.1
Al355377.2
Al355472.1
Al355472.2
Al355480.4
Al355516.1
Al355598.1
Al355798.1
Al355987.2
Al356055.1
Al356095.2
Al356320.2
Al356599.1
Al356652.1
Al356756.1
Al356986.1
Al357060.1
Al357140.3
Al357673.1
Al358394.2
Al358394.3
Al358613.2
Al359091.4
Al359636.2
Al359644.1
Al359979.2
Al360181.3
Al365205.2
Al365226.2
Al390036.1
Al390066.1
Al390318.1
Al390719.1
Al390728.5
Al390729.1
Al390856.1
Al391822.1
Al391832.3
Al445183.1
Al445307.1
Al445933.1
Al450468.1
Al451046.1
Al451065.1
Al451074.4
Al451085.1
Al451165.1
Al500527.1
Al512274.1
Al512306.2
Al512590.2
Al512598.1
Al512599.1
Al513008.1
Al513124.1
Al513412.1
Al513485.1
Al513523.3
Al589642.1
Al589765.3
Al590004.2
Al590068.1
Al590103.1
Al590226.1
Al590226.2
Al590440.2
Al590490.1
Al590556.1
Al590560.1
Al590560.3
Al590644.3
Al590705.2
Al590764.2
Al591122.1
Al591167.1
Al591644.1
Al591806.2
Al592295.2
Al592310.1
Al592429.2
Al592431.1
Al596218.1
Al603756.1
Al603832.3
Al606462.1
Al606763.1
Al627422.2
Al645608.2
Al645933.1
Al645941.1
Al662899.1
Al691477.1
Al713851.2
Al731533.1
Al929236.1
Al954642.1
Aldh1a2
Aldh3b1
Aldh5a1
Alg1l5p
Alg1l8p
Alg3p1
Alg9
Alkbh7
Alox12-as1
Alox5ap
Alx3
Ambra1
Amfr
Ammecr1
Ampd2
Ampd3
Amz2p2
Ang
Angptl2
Angptl6
Ank1
Ank2
Ank3
Ankdd1b
Ankle1
Ankrd13a
Ankrd20a21p
Ankrd23
Ankrd26
Ankrd29
Ankrd42
Ankrd45
Ankrd55
Anks1b
Anks3
Anks6
Anxa2
Anxa3
Anxa4
Anxa6
Aoah-it1
Aox2p
Ap000240.1
Ap000255.1
Ap000344.1
Ap000346.4
Ap000350.1
Ap000358.1
Ap000436.1
Ap000437.1
Ap000438.1
Ap000439.2
Ap000439.4
Ap000442.2
Ap000662.1
Ap000688.3
Ap000695.1
Ap000704.1
Ap000753.1
Ap000757.2
Ap000787.2
Ap000797.3
Ap000808.1
Ap000812.5
Ap000873.2
Ap000943.4
Ap000944.1
Ap001046.1
Ap001052.1
Ap001107.5
Ap001124.1
Ap001189.6
Ap001267.4
Ap001330.3
Ap001363.2
Ap001528.1
Ap001582.1
Ap001767.3
Ap001830.1
Ap001893.3
Ap001962.1
Ap002360.1
Ap002478.1
Ap002748.3
Ap002784.2
Ap002812.2
Ap002815.1
Ap002852.1
Ap002884.1
Ap002892.2
Ap002992.1
Ap003028.1
Ap003032.2
Ap003038.1
Ap003041.1
Ap003064.1
Ap003064.2
Ap003066.1
Ap003066.2
Ap003086.1
Ap003174.1
Ap003396.3
Ap003478.1
Ap003498.2
Ap003499.2
Ap003501.1
Ap003555.3
Ap003730.2
Ap003733.4
Ap003781.1
Ap005137.1
Ap005202.1
Ap006294.2
Ap1g1
Ap1m1
Ap2s1
Ap3s1
Apba2
Apobec3a
Apobec3c
Apobec3d
Apobec3f
Apobec4
Apoc1
Apol3
Appl1
Appl2
Aqp1
Aqp10
Aqp8
Arel1
Arfrp1
Arg1
Argfxp2
Arhgap12
Arhgap18
Arhgap21
Arhgap23
Arhgap25
Arhgap26
Arhgap27
Arhgap28
Arhgap45
Arhgap6
Arhgap8
Arhgap9
Arhgdia
Arhgef15
Arhgef18
Arhgef19
Arhgef19-as1
Arhgef3-as1
Arhgef4
Arhgef9
Arl4a
Arl5a
Armc1
Armc9
Armcx4
Armh4
Armt1
Arpc1a
Arpc5l
Arrb1
Arrdc2
Arsd
Art1
Art3
Asah1
Asap1
Asap2
Asb1
Asb3
Ascc2
Ascl2
Asf1a
Ash2l
Asic4
Asph
Aspscr1
Asrgl1
Astn1
Atad2b
Atg10
Atg101
Atg13
Atg16l2
Atg4c
Atg4d
Atg5
Atg7
Atg9a
Atl3
Atm
Atp11a
Atp11b
Atp1a1
Atp2b4
Atp2c1
Atp2c2
Atp5f1a
Atp6v0a1
Atp6v1g1p4
Atp6v1h
Atp7b
Atp8b1
Atp8b2
Atp8b4
Atp9a
Atpaf1
Atpaf2
Atxn1
Atxn10
Atxn2
Atxn7l1
Avpr2
Axin2
Axl
Azgp1p1
B3gnt2
B4galnt1
B4galt2
B4galt4
Bace2
Bach1
Bach2
Bag5
Bag6
Baiap2
Baiap2l1
Baiap3
Banf1p1
Bap1
Bax
Baz2b
Bbs4
Bbs9
Bcar1
Bcas1
Bcl3
Bcr
Bcrp3
Bcyrn1
Bend2
Best3
Bet1
Bhlhe40
Bicdl1
Bin2
Bivm
Bloc1s4
Blvra
Bmp1
Bmpr1a
Bms1p4
Bmx
Bok-as1
Borcs6
Bpgm
Bptf
Brca1
Brd2
Bricd5
Brox
Brwd1-as1
Brwd1-as2
Bsg
Bsn-as1
Btf3l4
Btf3p9
Btg2
Btn3a1
Btnl8
Bx323043.1
Bx679664.1
C10orf55
C10orf88
C11orf94
C12orf45
C14orf180
C15orf39
C15orf53
C17orf49
C17orf99
C18orf32
C19orf33
C1orf100
C1orf105
C1orf109
C1orf50
C1orf61
C1orf87
C1qtnf1
C1qtnf6
C1rl-as1
C2
C20orf141
C20orf204
C2cd3
C2orf92
C3
C4orf17
C5ar2
C5orf30
C5orf63
C5orf66-as2
C7
C8g
C8orf31
C8orf44
C8orf74
C9orf152
C9orf3
C9orf78
Ca12
Ca14
Ca5bp1
Cabin1
Cacna1c
Cacna1d
Cacnb4
Cald1
Camk2g
Cand2
Cant1
Capn1
Capn12
Capn13
Capn3
Capn7
Capn8
Card14
Carm1
Carmil1
Carns1
Cars2
Casc3
Cask
Casp3
Cass4
Cast
Castor1
Cat
Catsper1
Catsper2
Catsper2p1
Catsperb
Catsperg
Cav1
Cbfb
Cblb
Cbr4
Cbwd5
Cc2d2a
Ccdc110
Ccdc115
Ccdc125
Ccdc136
Ccdc144nl-as1
Ccdc148
Ccdc149
Ccdc15
Ccdc155
Ccdc159
Ccdc162p
Ccdc180
Ccdc181
Ccdc183
Ccdc196
Ccdc26
Ccdc27
Ccdc32
Ccdc50
Ccdc59
Ccdc63
Ccdc68
Ccdc69
Ccdc82
Ccdc91
Ccdc92
Ccdc9b
Ccin
Cck
Ccnd3
Ccnh
Ccnjl
Ccnl1
Ccnt1
Ccr10
Ccr4
Ccr7
Ccrl2
Ccser2
Cct5
Cct6p3
Cd164l2
Cd209
Cd22
Cd226
Cd33
Cd34
Cd36
Cd3g
Cd48
Cd55
Cd63
Cd70
Cd82
Cd84
Cdc14b
Cdc20
Cdc40
Cdc42bpa
Cdc42bpg
Cdc42ep3
Cdc42ep4
Cdc42se1
Cdc42se2
Cdcp2
Cdhr1
Cdip1
Cdk11a
Cdk12
Cdk5rap3
Cdkl1
Cdkl2
Cdkn1c
Cdyl
Cecr2
Cel
Cela1
Cela2a
Cela2b
Cela3a
Cela3b
Celf2
Celf3
Cemip
Cenpf
Cenph
Cep128
Cep152
Cep164
Cep164p1
Cep295
Cep41
Cep85
Cep95
Cep97
Cept1
Cers6-as1
Cfap161
Cfap221
Cfap77
Cfap97
Cfb
Cfi
Cfl1p5
Cfl1p8
Cflar
Cflar-as1
Cgas
Chaf1a
Champ1
Chchd2p1
Chchd2p7
Chd6
Chek2
Chi3l2
Chn2
Chpt1
Chrna2
Chrna5
Chrna9
Chst1
Chst12
Ciao2b
Ciita
Cir1
Cirbp
Cirbp-as1
Ckb
Clca1
Clcn3
Clcn5
Clcnka
Cldn10-as1
Cldn12
Cldn14
Cldn15
Clec16a
Clec2d
Clecl1
Clip1
Clip2
Clip4
Clmp
Cln8
Clns1a
Clp1
Clptm1l
Cltc
Cluap1
Cmas
Cmpk2
Cndp2
Cnga3
Cnih3
Cnmd
Cnn2
Cnot10
Cnot4
Cnot6l
Cnppd1
Cnpy4
Cnrip1
Cntn2
Cog5
Col15a1
Col22a1
Col27a1
Col28a1
Col4a2
Col4a2-as2
Col6a4p2
Col6a5
Colq
Commd9
Copb2
Cops5
Cops7a
Coq2
Coq8a
Coq8b
Coq9
Coro1a
Coro1b
Coro1c
Cotl1p1
Cox14
Cox15
Cox18
Cox5bp8
Cox6cp14
Cox6cp5
Cp
Cpeb1-as1
Cped1
Cplane2
Cpm
Cpne2
Cpne8
Cpq
Cpt1c
Cr559946.1
Cr559946.2
Crabp2
Cradd
Crb1
Crb3
Creb1
Creb3l2
Creg1
Crim1
Crk
Croccp3
Crtc1
Cryab
Crybg2
Csf1
Csf1r
Csmd1
Csrnp2
Csrp3
Ctage7p
Ctbp1
Ctbp1-as
Ctcf
Ctdsp1
Ctf1
Ctnna2
Ctnnb1
Ctnnd1
Ctns
Ctrc
Ctsh
Ctsk
Ctsl
Cttn
Cttnbp2
Cubn
Cuedc2
Cul2
Cul4b
Cul9
Cxcl1p1
Cxorf40a
Cxorf65
Cxxc1p1
Cxxc4-as1
Cxxc5
Cxxc5-as1
Cyb561
Cyb5a
Cybrd1
Cycsp27
Cyfip1
Cyhr1
Cyp1b1-as1
Cyp26a1
Cyp2b7p
Cyp2s1
Cyp2w1
Cyp3a4
Cyp3a5
Cyp4f23p
Cyp4f26p
Cyp4f3
Cyp4f9p
Cyp4v2
Cyp8b1
Cys1
Cyth4
Cytl1
Cytor
Daam1
Dab2
Dact3-as1
Dand5
Dao
Dapk1-it1
Dapk2
Dazap1
Dbnl
Dbr1
Dcaf15
Dcaf7
Dcakd
Dclre1b
Dcst2
Dcstamp
Dct
Dctn5
Dcun1d1
Dcun1d2
Ddc
Ddias
Ddit4
Ddo
Ddr1
Ddt
Ddx1
Ddx11
Ddx17
Ddx18p5
Ddx28
Ddx5
Ddx50p1
Ddx52
Ddx54
Ddx56
Ddx60l
Dedd2
Defb108b
Defb124
Dennd1a
Dennd1b
Dennd2d
Dennd3
Dennd5a
Dennd6b
Denr
Depdc5
Derl1
Des
Dgat1
Dgat2
Dgcr10
Dgkd
Dgkz
Dhodh
Dhrs11
Dhrs4-as1
Dhx30
Dhx36
Dhx57
Dio1
Dis3l
Dixdc1
Dkc1
Dleu1
Dlg4
Dlg5
Dlgap1
Dlgap1-as2
Dlst
Dlx1
Dlx4
Dmac2
Dmac2l
Dmbx1
Dmc1
Dmkn
Dnaaf3
Dnaaf5
Dnai2
Dnaja4
Dnajb1
Dnajb2
Dnajb5
Dnajc18
Dnajc19p6
Dnajc22
Dnali1
Dnhd1
Dnm1
Dnm1p41
Dnm2
Dnmbp
Dnmt3a
Dnpep
Dock2
Dock7
Dock8
Dok2
Dok3
Dolpp1
Dpf1
Dpm2
Dpy30
Dpysl3
Dpysl5
Drc3
Drgx
Dscr9
Dtnb
Dusp12
Dusp16
Dusp21
Dxo
Dym
Dync1h1
Dync1i2
Dysf
E2f2
E2f4
Eaf2
Ebp
Ece1
Echdc2
Eci2
Ecm1
Ecm2
Eddm13
Eed
Eef1a1p25
Eef1a1p7
Eef1aknmt
Efcab14-as1
Efhc1
Efl1p1
Efna1
Egfl7
Ehbp1l1
Ehd1
Ehf
Ehhadh
Ehmt1
Eif1ad
Eif2ak1
Eif2ak2
Eif2s1
Eif3k
Eif4e
Eif4ep2
Eif4ep3
Elavl3
Elf3
Elk1
Ell
Elmo2
Eln
Eloa3d
Elp6
Emc3
Emc6
Eml1
Eml6
Enam
Endou
Enosf1
Enpp3
Enpp7p2
Ensa
Entpd3-as1
Entpd4
Entpd6
Entpd8
Ep400p1
Epb41
Epb41l1
Epb41l5
Epha2
Ephb4
Ephx1
Ephx2
Epn2
Epor
Eps15l1
Erap2
Erbb2
Erbb3
Erbin
Ercc1
Ercc2
Ercc8
Eri1
Eri2
Ermap
Ern1
Ern2
Erve-1
Ervk3-1
Esco2
Espl1
Esyt1
Etv4
Eva1b
Eva1c
Evi5l
Evl
Exoc3l4
Exoc4
Exoc6b
Extl2
Eya2
Ezh1
Ezr-as1
F2rl3
Faahp1
Faap20
Faap24
Fadd
Fads1
Fah
Faim2
Fam102a
Fam110a
Fam110b
Fam117b
Fam122c
Fam129b
Fam138c
Fam138e
Fam13a
Fam153a
Fam174b
Fam189a1
Fam193a
Fam193b
Fam204bp
Fam219a
Fam227a
Fam228a
Fam230i
Fam234a
Fam234b
Fam24b
Fam57b
Fam83a
Fam83f
Fam84a
Fam9c
Fanca
Fancd2
Farp2
Fastkd3
Faxdc2
Fbln2
Fbp2p1
Fbxl13
Fbxo22
Fbxo25
Fbxo27
Fbxo32
Fbxo3-dt
Fbxo6
Fbxw2
Fbxw7
Fcer1a
Fcgr2a
Fcgrt
Fcrla
Fcrlb
Fdft1
Fer1l6-as1
Fez1
Fgd2
Fgf2
Fgf21
Fgfrl1
Fggy
Fh
Fhad1
Filip1l
Fkbp14
Flnb
Flnb-as1
Flot2
Flvcr2
Flywch1
Fmnl1
Fmo9p
Fn1
Fnbp1l
Fndc11
Fnip1
Fo393414.1
Folr3
Fosl2
Foxh1
Foxj3
Foxk1
Foxk2
Foxo3
Foxo4
Foxp1
Foxp4
Fpgs
Fpr2
Fras1
Frg1
Frg2fp
Frrs1
Frs2
Fry
Fryl
Fth1
Fth1p11
Fth1p12
Fth1p20
Fth1p4
Ftlp18
Ftx
Fundc2
Fut1
Fuz
Fxnp2
Fxyd3
Fzd3
Gaa
Gab1
Gabarapl2
Gabbr2
Gabrr2
Gad1
Gadd45g
Gal3st4
Galnt14
Galnt7
Galntl5
Galntl6
Galp
Ganc
Gapdhp14
Gapdhp37
Gapdhp73
Gars-dt
Gas2l1
Gata1
Gbgt1
Gcgr
Gcnt1
Gcsaml-as1
Gda
Gdf11
Gdf15
Gdf2
Gdpd4
Get4
Gfap
Gfi1b
Gfm1
Gga1
Gga3
Ggnbp1
Ggnbp2
Gigyf1
Gigyf2
Gihcg
Ginm1
Gins3
Gjb7
Gjd4
Glb1
Glb1l2
Glce
Glipr2
Glrx5
Glt8d1
Glul
Glyr1
Gnai2
Gnao1
Gnas
Gnb3
Gne
Gnptab
Gnrhr2
Gns
Golga1
Golga2p5
Golga4
Golga5
Golga5p1
Golga6l7
Golga7b
Gon4l
Gpat3
Gpat4
Gpatch8
Gpc2
Gpd2
Gpnmb
Gpr107
Gpr108
Gpr135
Gpr143
Gpr146
Gpr160
Gpr182
Gpr35
Gpr4
Gpr55
Gpr75-asb3
Gpr89a
Gpr89b
Gprc5c
Gprc5d-as1
Gpsm2
Gpt2
Gpx1p1
Gpx6
Gramd1c
Gramd2a
Gramd2b
Grap
Grap2
Grhl1
Grhl3
Grin2b
Grip1
Grk4
Grm4
Grtp1
Gsdmb
Gsdmd
Gse1
Gsk3a
Gsn
Gsta7p
Gsta8p
Gstm3
Gstm4
Gstm5
Gsto1
Gsto2
Gsto3p
Gstp1p1
Gtdc1
Gtf2ird2
Gtf3a
Gtf3c1
Gtpbp4
Gucy2ep
Guk1
Gulp1
Gusbp5
Gvinp2
Gxylt1
Gxylt2
Gyg1p1
Gypa
Gzf1
H1f0
H2afv
H2afvp1
Hand2
Hand2-as1
Hap1
Hapln2
Hars
Hbb
Hbe1
Hbm
Hbs1l
Hbz
Hcfc1-as1
Hcp5
Hdac2
Hdac4-as1
Hdac6
Hdac8
Hdhd5
Heatr5a
Hecw2-as1
Helz
Heph
Herc2p2
Herc2p9
Herpud2
Hes1
Hexa
Hexim2
Hhex
Hhip
Hhipl1
Higd1ap14
Hira
Hist1h1a
Hist1h1ps2
Hist1h2ac
Hist1h2bc
Hist1h3i
Hist1h4i
Hist1h4l
Hist2h2ac
Hivep3
Hk1
Hltf-as1
Hm13
Hm13-as1
Hm13-it1
Hmbox1-it1
Hmbs
Hmgb1p31
Hmgb1p7
Hmgb3p24
Hmgb3p32
Hmgn1p18
Hmgn1p33
Hmgxb3
Hnf4a
Hnmt
Hnrnpa1
Hnrnpa3p11
Hnrnpcp9
Hnrnph1
Hnrnpmp2
Hnrnpul1
Homer2
Hoxa-as2
Hoxb3
Hoxb-as2
Hoxb-as4
Hpd
Hpn
Hps1
Hps6
Hpse2
Hr
Hrc
Hrh1
Hs1bp3
Hsd17b14
Hsd17b6
Hsd3bp2
Hsdl2
Hspa8p19
Hspb2-c11orf52
Hspb7
Hspb9
Hspe1
Hspe1-mob4
Hspg2
Htatip2
Htr4
Htra2
Htt-as
Hyal3
Hyi
Hyi-as1
Hykk
Hyls1
Hypk
Iars
Iars2
Ica1l
Icam3
Icam4
Ice1
Ice2
Id2
Id2-as1
Id3
Idh3a
Ifi16
Ifi35
Ifit1b
Ifitm9p
Ifrd1
Ift122
Ift80
Ift81
Igf1r
Igf2bp2
Igf2bp3
Igflr1
Igsf10
Igsf3
Igsf6
Ikbkg
Ikzf4
Il10
Il13ra1
Il15ra
Il18rap
Il19
Il1b
Il1r1
Il1r2
Il1rl1
Il1rn
Il23a
Il2rb
Il2rg
Il4
Il4r
Il9r
Ildr2
Imp4
Impa1
Impdh1p3
Impdh2
Inhbe
Ino80c
Inpp1
Inpp5b
Inpp5k
Inppl1
Ints3
Ipo11
Iqank1
Iqcd
Iqcf2
Iqch
Iqcn
Iqgap2
Iqgap3
Iqsec1
Iqsec2
Iqsec3
Irf2
Irf9
Isca2p1
Iscu
Isg20
Ispd-as1
Isyna1
Itga7
Itgae
Itgax
Itgb1
Itgb1-dt
Itgb5
Itk
Itln2
Itpr1
Itsn1
Itsn2
Jchain
Jmjd6
Jmjd8
Kansl1
Kansl3
Kars
Kat6b
Kat8
Kazald1
Kazn
Kbtbd2
Kbtbd8
Kcnb1
Kcnip2
Kcnk1
Kcnn4
Kcnrg
Kcp
Kctd14
Kctd15
Kctd21-as1
Kdm3a
Kdm4c
Kdm7a
Kel
Khk
Kiaa1211l
Kiaa1324
Kiaa1324l
Kiaa1586
Kiaa1614
Kiaa1614-as1
Kiaa2012-as1
Kiaa2026
Kif17
Kif2a
Kif9
Kir3dl2
Kirrel2
Kirrel3
Kiz
Klf13
Klf17p1
Klf3
Klhdc7a
Klhdc8a
Klhdc8b
Klhdc9
Klhl2
Klhl26
Klhl35
Klhl38
Klhl40
Klk11
Klk15
Klrc4-klrk1
Klrg2
Klrk1
Kmt2a
Kmt2e
Kmt2e-as1
Kmt5a
Kncn
Knl1
Knop1
Krba1
Krt10
Krt13
Krt18p13
Krt18p41
Krt19
Krt36
Krt42p
Krt78
Krt8p42
Krtap4-1
Krtcap3
Ksr1
L3mbtl1
Lamb1
Lamtor5-as1
Laptm5
Larp1
Larp4
Larp7p2
Lars2-as1
Lbh
Lbhd1
Lbx2-as1
Lca5l
Lcor
Lcp1
Ldlrad3
Leap2
Leng8
Lfng
Lgals12
Lgals3
Lgals4
Lgr4
Lgr6
Lhfpl2
Lhpp
Lig3
Lilrb3
Limch1
Limd1
Lims1
Lims2
Linc00028
Linc00092
Linc00174
Linc00315
Linc00332
Linc00380
Linc00426
Linc00431
Linc00475
Linc00520
Linc00533
Linc00534
Linc00536
Linc00552
Linc00607
Linc00635
Linc00649
Linc00662
Linc00668
Linc00670
Linc00690
Linc00843
Linc00868
Linc00881
Linc00887
Linc00941
Linc00942
Linc00957
Linc00958
Linc00963
Linc00964
Linc00974
Linc01011
Linc01033
Linc01049
Linc01088
Linc01089
Linc01097
Linc01132
Linc01136
Linc01138
Linc01140
Linc01146
Linc01160
Linc01170
Linc01215
Linc01234
Linc01238
Linc01267
Linc01270
Linc01293
Linc01300
Linc01305
Linc01332
Linc01351
Linc01356
Linc01358
Linc01389
Linc01410
Linc01423
Linc01433
Linc01456
Linc01516
Linc01517
Linc01531
Linc01563
Linc01583
Linc01595
Linc01596
Linc01619
Linc01627
Linc01667
Linc01701
Linc01768
Linc01804
Linc01825
Linc01852
Linc01888
Linc01889
Linc01890
Linc01910
Linc01943
Linc01951
Linc01952
Linc01970
Linc01977
Linc01992
Linc02009
Linc02018
Linc02028
Linc02062
Linc02071
Linc02073
Linc02092
Linc02115
Linc02136
Linc02138
Linc02155
Linc02156
Linc02157
Linc02169
Linc02213
Linc02243
Linc02284
Linc02288
Linc02332
Linc02365
Linc02372
Linc02384
Linc02394
Linc02413
Linc02415
Linc02422
Linc02453
Linc02455
Linc02532
Linc02537
Linc02543
Linc02560
Linc02579
Linc02590
Linc02616
Linc02620
Linc02625
Lipc
Lipg
Liph
Lipt1
Lix1-as1
Lmf1
Lmln2
Lmna
Lnpk
Loh12cr2
Loxl3
Lpcat4
Lrch3
Lrp1
Lrp10
Lrpprc
Lrrc10
Lrrc17
Lrrc2
Lrrc23
Lrrc27
Lrrc34p2
Lrrc37a
Lrrc37a12p
Lrrc37a17p
Lrrc37a5p
Lrrc37a9p
Lrrc37b
Lrrc3-dt
Lrrc41
Lrrc43
Lrrc45
Lrrc63
Lrrc7
Lrrc71
Lrrc8a
Lrrc8c
Lrrd1
Lrrfip2
Lrrtm2
Lrtomt
Lsamp
Lsmem1
Lsp1p2
Lsr
Ltbp1
Ltbp4
Ltn1
Lucat1
Ly6g6e
Ly6g6f
Ly6g6f-ly6g6d
Lyrm1
Lzic
Maats1
Macf1
Maco1
Macrod1
Mad1l1
Madcam1
Madd
Mafk
Malat1
Mamld1
Man2a2
Man2b1
Man2c1
Manf
Map1lc3p
Map1s
Map3k10
Map3k13
Map3k14-as1
Map3k7cl
Map3k8
Map4k2
Map4k3-dt
Map4k4
Map4k5
Mapk10
Mapk13
Mapk14
Mapkapk3
Mapkapk5-as1
March2
March6
Marf1
Mark2p17
Mark4
Mars
Mas1
Mast2
Mast4
Matn4
Max
Mb
Mbd5
Mbd6
Mbnl1
Mcc
Mcf2l2
Mctp1
Mdga1
Mdp1
Mds2
Meak7
Mecom
Mecr
Med15
Med20
Med21
Med23
Med28
Mef2bnbp1
Mef2c-as1
Megf11
Mei1
Meiob
Meltf
Memo1
Mest
Mettl14-dt
Mettl23
Mettl5
Mettl6
Mettl9
Mex3a
Mex3c
Mfn1
Mfsd1
Mfsd2b
Mfsd4a
Mgat4ep
Mgat5
Mgst1
Mgst2
Mgst3
Mia2
Miat
Mib2
Mica
Mical2
Mical3
Mid2
Mincr
Mindy1
Mir103a2
Mir103b2
Mir1183
Mir1205
Mir1207
Mir1208
Mir1265
Mir1284
Mir1288
Mir1290
Mir1302-3
Mir1302-8
Mir1307
Mir139
Mir148b
Mir155
Mir182
Mir184
Mir192
Mir194-2hg
Mir195
Mir196a1
Mir202
Mir202hg
Mir205hg
Mir29b2chg
Mir3125
Mir3132
Mir3150bhg
Mir326
Mir335
Mir3613
Mir3615
Mir3651
Mir3674
Mir3681hg
Mir3918
Mir3936
Mir3936hg
Mir3945hg
Mir422a
Mir4252
Mir4276
Mir4290
Mir4420
Mir4425
Mir4435-2
Mir4441
Mir4443
Mir4462
Mir4472-2
Mir4487
Mir4529
Mir4659a
Mir4659b
Mir4664
Mir4690
Mir4692
Mir4698
Mir4706
Mir4710
Mir4724
Mir4729
Mir497hg
Mir4999
Mir5000
Mir5189
Mir548at
Mir548b
Mir548c
Mir548z
Mir550a1
Mir550a3
Mir550b1
Mir5698
Mir5700
Mir584
Mir591
Mir6076
Mir632
Mir639
Mir648
Mir6502
Mir6716
Mir6721
Mir6722
Mir6732
Mir6774
Mir6790
Mir6799
Mir6806
Mir6823
Mir6848
Mir6890
Mir7703
Mir7849
Mir7976
Mir942
Mis18bp1
Mitf
Mkln1
Mknk1
Mkrn7p
Mlana
Mlf1
Mlh1
Mlst8
Mmadhc
Mnd1
Mob2
Mob4
Mogat2
Mogs
Morn3
Mov10l1
Mpdu1
Mpeg1
Mpg
Mpi
Mpp1
Mpp7-dt
Mppe1
Mprip
Mprip-as1
Mpv17
Mpzl1
Mrap
Mreg
Mrfap1l1
Mrm1
Mrnip
Mrpl20-as1
Mrpl34
Mrpl35
Mrpl43
Mrpl46
Mrpl58
Mrps18cp4
Mrps23
Mrps25
Mrps27
Mrps36p2
Ms4a3
Ms4a4a
Ms4a4e
Msantd1
Msh3
Msh6
Msl3
Msmb
Msmo1
Msn
Msrb1p1
Mst1p2
Mt1p1
Mta2
Mtco3p38
Mtcybp18
Mterf2
Mtfr1
Mthfd2
Mthfr
Mtif2
Mtmr1
Mtmr14
Mtnd3p13
Mtnd3p7
Mtnd4lp10
Mtnd4lp24
Mtnd4lp26
Mtnd4p17
Mtnd4p31
Mtnd4p34
Mtnd5p27
Mtnd6p4
Mtnd6p7
Mtrex
Mtss1
Mturn
Muc3a
Mucl3
Mvd
Myadml
Myb
Mybbp1a
Mybl1
Myeov
Myl12a
Myl4
Myl5
Myl6b
Myl6p1
Mylk
Myo18a
Myo18b
Myo19
Myo1a
Myo1d
Myo1h
Myo3b-as1
Myo5a
Myocos
Myof
Mzf1
Mzf1-as1
Mzt1p2
N4bp2
N4bp2l1
NA
Naa20
Napepld
Napsa
Nars
Nasp
Nav1
Nbas
Nbpf12
Ncf2
Ncf4
Ncf4-as1
Nck1-dt
Ncln
Ncoa6
Ncoa7
Ncor2
Ncr1
Ncr3
Ndel1
Ndst1
Ndst2
Ndufa11
Ndufa4l2
Ndufa5
Ndufa6-dt
Ndufaf4
Ndufb5
Ndufb8p1
Ndufc1
Ndufc2-kctd14
Ndufv1
Ndufv2
Neat1
Necab2
Nedd4l
Nedd8-mdp1
Nek5
Nek6
Nek9
Nenf
Neurl1
Nf1
Nfasc
Nfatc4
Nfe2l3
Nfia
Nfia-as1
Nfix
Nfkbiz
Nfu1
Nfx1
Nfyc
Nifkp8
Nipsnap1
Nkain1
Nkapp1
Nle1
Nlk
Nlrc5
Nlrp10
Nlrp7
Nlrx1
Nme6
Nmnat3
Nnmt
Noc2l
Noc4l
Noct
Nol8
Nolc1
Nom1
Nop14
Nop14-as1
Nos3
Nostrin
Notch2
Nphp3-acad11
Nphp4
Npipa5
Npipb11
Npipb2
Npl
Npm1p12
Npm1p19
Npm1p39
Nqo2
Nr1d2
Nr1h2
Nr1h3
Nr2f1
Nr2f2
Nr2f2-as1
Nrde2
Nrm
Nrp2
Nrxn2
Nsd3
Nsl1
Nsmce1
Nsmce2
Nt5dc4
Nt5e
Nucb1
Nucb2
Nudt1
Numa1
Numbl
Nup133
Nup50
Nup62cl
Nxpe4
Nxph3
Nynrin
Obscn
Ociad1
Ocrl
Odc1-dt
Ogt
Oit3
Ola1
Opa1
Ophn1
Opn3
Optn
Or10a3
Or11g1p
Or11g2
Or1l1
Or2a25
Or2ad1p
Or2c3
Or2j2
Or2q1p
Or2v2
Or2w4p
Or4d11
Or4d8p
Or4k17
Or4k3
Or4n5
Or4u1p
Or51a9p
Or51b5
Or52a1
Or52e3p
Or5bj1p
Or6e1p
Or7a1p
Or7e16p
Or7g15p
Or8c1p
Ormdl3
Osbp2
Osbpl8
Ostcp4
Otud4
Otud5
Ovgp1
Oxct1
Oxgr1
P2ry2
P3h3
P4htm
Pabpc1
Pacrgl
Pacs1
Pacsin1
Padi4
Pan2
Panx2
Paox
Pappa2
Papss2
Paqr5
Parn
Paupar
Pax6
Pax8
Pax8-as1
Paxx
Pbrm1
Pbx1
Pcat14
Pcat19
Pcat7
Pcbp1-as1
Pccb
Pced1b
Pced1b-as1
Pcgf5
Pck1
Pcolce
Pcolce2
Pcolce-as1
Pcsk7
Pdcd4
Pdcl3p3
Pde4c
Pde7a
Pde8a
Pdgfrb
Pdia6
Pdlim2
Pdxk
Pdzd2
Pdzk1
Pdzk1p1
Pdzph1p
Pecam1
Peli3
Pemt
Pex5
Pex7
Pfdn4
Pfkfb3
Pfkfb4
Pfkm
Pfn1p11
Pgap3
Pglyrp4
Pgm3
Pgp
Pgr
Pgrmc2
Phactr2
Phb2
Phbp2
Phbp3
Phc1
Pheta1
Phf12
Phf20l1
Phf21a
Phf23
Phf6
Phgdh
Phgr1
Phkb
Phldb1
Phlpp1
Phtf1
Phyhd1
Phyhip
Pigc
Pigh
Pigl
Pigq
Pigt
Pih1d3
Pik3c3
Pik3r1
Pik3r2
Pik3r4
Pimreg
Pip4k2c
Pithd1
Pitpnm2
Pitpnm3
Pkdcc
Pkia
Pkp4
Pla2g4c
Pla2g4e
Pla2g4f
Pla2g6
Plagl1
Plau
Plb1
Plcd1
Plcd3
Plce1-as1
Plcg2
Plcxd1
Plcz1
Pld3
Plec
Plekha7
Plekha8p1
Plekhg6
Plekho1
Plin2
Plk3
Pllp
Plppr2
Plscr4
Plxna2
Pml
Pnck
Pnkd
Pnmt
Pnn
Pnpla1
Pnpla5
Poc1b-as1
Poc1b-galnt4
Pofut1
Poglut1
Pold1
Polh-as1
Polk
Polr1a
Polr2a
Polr2i
Polr2j
Polr3a
Polr3gl
Polr3h
Pop5
Porcn
Pou3f2
Ppan
Ppan-p2ry11
Ppargc1a
Ppcdc
Ppfia1
Ppfia3
Ppfia4
Ppfibp2
Pphln1
Ppiap17
Ppiap40
Ppiap43
Ppiap6
Ppil4
Ppil6
Ppm1a
Ppm1g
Ppm1j
Ppm1k
Ppm1n
Ppox
Ppp1r11p1
Ppp1r12b
Ppp1r13b
Ppp1r15a
Ppp1r16a
Ppp1r16b
Ppp1r2
Ppp1r2c
Ppp1r37
Ppp1r8
Ppp2r2a
Ppt2
Ppt2-egfl8
Pqlc2
Prcc
Prcd
Prdm10
Prdm7
Prdx3p2
Preb
Prkab2
Prkaca
Prkca-as1
Prkce
Prkcg
Prkch
Prkcz
Prmt7
Prodh2
Prpf8
Prps1
Prpsap1
Prpsap2
Prr11
Prr13p5
Prr36
Prr5
Prr5l
Prss16
Prss2
Prss33
Prxl2b
Psmb5
Psmc1p9
Psmd10
Psmd10p1
Psmd3
Psme2
Psmf1
Psmg1
Psmg4
Pstpip2
Ptbp1p
Ptdss1
Ptdss2
Ptgfrn
Ptk2
Ptk2b
Ptms
Ptp4a2p1
Ptpdc1
Ptpn1
Ptpn18
Ptpn23
Ptpn3
Ptpn4
Ptpra
Ptprr
Ptprvp
Pttg1ip
Ptx4
Pusl1
Pvr
Pxn
Pycard
Pycr1
Pydc1
Pydc2
Pygm
Qars
Qrich1
Qser1
Rab13
Rab18
Rab27a
Rab28
Rab30
Rab30-as1
Rab31
Rab3gap1
Rab3ip
Rab42
Rabgap1
Rabgap1l
Rack1
Rad1p2
Rad51-as1
Rad52
Rad54l2
Rai1
Ralb
Rap1gap
Rapgef1
Rapgef2
Rapgef5
Rara
Rarres3
Rasgrp4
Rassf4
Rassf5
Rbak-rbakdn
Rbbp6
Rbfox2
Rbl2
Rbm17
Rbm19
Rbm22
Rbm23
Rbm8a
Rbp5
Rbpj
Rbpms
Rbpmslp
Rbx1
Rcan3
Rcbtb1
Rcc2-as1
Rcc2p6
Rcn2
Rcsd1
Rdh12
Rdh13
Rdh5
Rdm1
Rdm1p3
Recql5
Reep1
Reep5
Reep6
Reg1b
Rela
Relt
Rerg
Retreg1
Rexo2
Rf00003
Rf00004
Rf00012
Rf00015
Rf00017
Rf00019
Rf00026
Rf00092
Rf00100
Rf00212
Rf00284
Rf00322
Rf00345
Rf00392
Rf00409
Rf00424
Rf00493
Rf00494
Rf00560
Rf00561
Rf00601
Rf01161
Rf01210
Rf01955
Rf01956
Rf01957
Rf01992
Rf02134
Rf02156
Rf02173
Rf02271
Rfc1
Rfc2
Rfc3
Rfc5
Rgcc
Rgl3
Rgr
Rgs10
Rgs2
Rgs3
Rhbdd1
Rhbdl2
Rhd
Rhoa
Rhobtb2
Rhobtb3
Rhoc
Rhoh
Rhot1p3
Ric8b
Rif1
Riiad1
Rimbp3b
Rit1
Rln3
Rmdn2
Rmdn3
Rn7sk
Rn7skp110
Rn7skp130
Rn7skp168
Rn7skp175
Rn7skp178
Rn7skp185
Rn7skp197
Rn7skp226
Rn7skp245
Rn7skp249
Rn7skp254
Rn7skp268
Rn7skp34
Rn7skp37
Rn7skp4
Rn7skp91
Rn7sl116p
Rn7sl138p
Rn7sl14p
Rn7sl215p
Rn7sl265p
Rn7sl356p
Rn7sl413p
Rn7sl443p
Rn7sl569p
Rn7sl581p
Rn7sl636p
Rn7sl649p
Rn7sl692p
Rn7sl693p
Rn7sl697p
Rn7sl708p
Rn7sl738p
Rn7sl750p
Rn7sl75p
Rn7sl778p
Rn7sl828p
Rn7sl854p
Rna5sp128
Rna5sp130
Rna5sp131
Rna5sp152
Rna5sp172
Rna5sp202
Rna5sp283
Rna5sp324
Rna5sp392
Rna5sp404
Rna5sp441
Rna5sp443
Rna5sp468
Rna5sp493
Rna5sp528
Rna5sp75
Rna5sp96
Rnase1
Rnase4
Rnase7
Rnaseh2b
Rnf10
Rnf11
Rnf123
Rnf138
Rnf139-as1
Rnf157
Rnf167
Rnf208
Rnf216p1
Rnf217
Rnf220
Rnf24
Rnf40
Rnpepl1
Rnu1-1
Rnu1-108p
Rnu1-13p
Rnu1-19p
Rnu1-22p
Rnu1-62p
Rnu2-52p
Rnu2-58p
Rnu4-13p
Rnu4-18p
Rnu4-28p
Rnu4-50p
Rnu4-92p
Rnu4atac
Rnu4atac15p
Rnu4atac18p
Rnu5b-1
Rnu6-1006p
Rnu6-1031p
Rnu6-1077p
Rnu6-1114p
Rnu6-1138p
Rnu6-1151p
Rnu6-1154p
Rnu6-1176p
Rnu6-11p
Rnu6-1205p
Rnu6-1216p
Rnu6-1248p
Rnu6-1255p
Rnu6-128p
Rnu6-1301p
Rnu6-140p
Rnu6-169p
Rnu6-170p
Rnu6-193p
Rnu6-194p
Rnu6-19p
Rnu6-218p
Rnu6-227p
Rnu6-299p
Rnu6-316p
Rnu6-327p
Rnu6-339p
Rnu6-378p
Rnu6-383p
Rnu6-437p
Rnu6-501p
Rnu6-547p
Rnu6-560p
Rnu6-564p
Rnu6-584p
Rnu6-588p
Rnu6-605p
Rnu6-633p
Rnu6-667p
Rnu6-678p
Rnu6-707p
Rnu6-761p
Rnu6-774p
Rnu6-777p
Rnu6-800p
Rnu6-805p
Rnu6-810p
Rnu6-835p
Rnu6-903p
Rnu6-921p
Rnu6-927p
Rnu6-92p
Rnu6-970p
Rnu6atac15p
Rnu6atac36p
Rnu7-103p
Rnu7-149p
Rnu7-161p
Rnu7-186p
Rnu7-200p
Rnu7-7p
Rnu7-96p
Rnvu1-14
Rnvu1-15
Rnvu1-19
Rnvu1-2
Rnvu1-7
Rny1p10
Rny1p15
Rny3p1
Rny3p11
Ro60
Robo4
Rpap1
Rpgrip1
Rph3a
Rpl12p24
Rpl17-c18orf32
Rpl17p41
Rpl22p14
Rpl23ap18
Rpl23ap53
Rpl23ap7
Rpl23ap75
Rpl23ap95
Rpl26p35
Rpl27p12
Rpl29p11
Rpl30p12
Rpl30p7
Rpl31p33
Rpl31p58
Rpl34p18
Rpl34p3
Rpl35ap28
Rpl36al
Rpl36ap13
Rpl39p
Rpl5p18
Rpl5p28
Rpl6p25
Rpl7ap53
Rpl7p25
Rpl9p21
Rplp1
Rpp21
Rpp25
Rprd1b
Rps10-nudt3
Rps14
Rps15ap38
Rps21p8
Rps23p9
Rps24p13
Rps24p7
Rps26p41
Rps26p42
Rps27p14
Rps28p7
Rps2p36
Rps2p55
Rps3ap22
Rps6ka1
Rps6ka2
Rps6ka4
Rps6kl1
Rps6p14
Rps7p1
Rpsap17
Rpsap28
Rpsap57
Rpsap71
Rpusd1
Rreb1
Rrm1
Rrp12
Rsad2
Rsf1
Rsl1d1
Rspo2
Rsrc2
Rsrp1
Rtl8c
Rtn2
Rtn4r
Rttn
Rufy1
Rxfp4
Rxra
S100a3
S100a7l2
S100pbp
S100z
Safb2
Salrna2
Samd11
Samd14
Samd4a
Samd4b
Samsn1
Samsn1-as1
Sat1
Satb2
Satb2-as1
Sav1
Sbf2
Sbf2-as1
Sbk3
Sbno2
Scamp4
Scarb1
Scarb2
Scarna13
Scarna9
Scat1
Scat2
Scfd1
Scg5
Scgb2b3p
Scin
Scml2p1
Scn1a
Scn3b
Scnn1a
Scpep1
Scrg1
Sdc4p
Sdf2
Sdhaf4
Sdsl
Sec13
Sec14l1
Sec14l2
Sec14l3
Sec14l6
Sec22c
Sec24ap1
Sec62
Sec63
Sectm1
Sel1l2
Selenoi
Selenok
Selenokp1
Selenokp2
Selenot
Sema3f
Sema4a
Sema4f
Sema4g
Sema6a
Senp7
Sept1
Sept4
Sept7-as1
Sept9
Serbp1p1
Serhl
Serinc2
Serinc5
Serpind1
Setbp1
Setd2
Setd4
Setd5
Setp15
Sez6
Sfi1
Sfxn3
Sgip1
Sgk3
Sgms1
Sgpl1
Sh2b3
Sh2d1a
Sh2d3c
Sh2d4b
Sh2d6
Sh3bp1
Sh3bp5
Sh3rf2
Sh3tc1
Sh3yl1
Sharpin
Shbg
Shc1
Shf
Shisa4
Shkbp1
Shq1
Shroom3
Siae
Siah2
Siglec15
Siglec27p
Siglec8
Siglecl1
Sil1
Simc1
Sin3b
Sipa1
Sirpg-as1
Sirt1
Sirt2
Ska1
Skap1
Skap2
Skp1p1
Slc12a6
Slc14a1
Slc15a3
Slc22a11
Slc22a13
Slc22a17
Slc22a20p
Slc22a23
Slc23a2
Slc25a10
Slc25a18
Slc25a25
Slc25a37
Slc25a38
Slc25a39p1
Slc25a53
Slc25a5p8
Slc26a10
Slc26a11
Slc26a4
Slc27a2
Slc27a3
Slc29a1
Slc2a1
Slc2a9
Slc30a3
Slc30a6
Slc34a1
Slc35a3
Slc35c2
Slc36a1
Slc37a3
Slc38a5
Slc38a6
Slc39a11
Slc41a3
Slc43a2
Slc43a3
Slc44a1
Slc44a4
Slc46a1
Slc48a1
Slc49a3
Slc4a1
Slc4a8
Slc50a1
Slc5a10
Slc5a11
Slc5a2
Slc6a19
Slc6a8
Slc7a6
Slc7a8
Slc8b1
Slc9a1
Slc9a3r1
Slc9a3r2
Slco2b1
Slf2
Smad3
Smad5
Smad5-as1
Smagp
Smarca2
Smarca4
Smc6
Smchd1
Smim1
Smim19
Smim2
Smim2-as1
Smim38
Smim4
Smim8
Smox
Smpd1
Smpd4p1
Smtn
Smug1
Smyd2
Smyd3
Smyd4
Snap23p1
Snca-as1
Snd1
Snhg11
Snhg19
Snhg28
Snora16b
Snora1b
Snora22
Snora22c
Snora3c
Snora41b
Snora58b
Snora60
Snora70j
Snora71e
Snora74b
Snora84
Snord118
Snord121b
Snord13
Snord3d
Snord60
Snord96a
Snph
Snrk-as1
Snrnp25
Snrpa
Snrpcp14
Snrpcp19
Snupn
Snx1
Snx12
Snx21
Snx25
Snx27
Snx29
Snx29p2
Snx9
Soat1
Sobp
Socs2
Socs2-as1
Soga1
Sorbs1
Sord
Sorl1
Sort1
Sox5
Sox6
Sp110
Sp140l
Sp8
Spaar
Spaca6
Spag6
Sparc
Spata25
Spata32
Spata46
Spata5
Spata5l1
Spats1
Spats2
Spdyc
Speg
Sphk1
Sphk2
Spidr
Spin2a
Spire1
Spns1
Spon2
Spred3
Spry3
Spry4
Spry4-as1
Spryd3
Spsb2
Spsb4
Sptan1
Sptbn1
Sptbn4
Sqstm1
Src
Srd5a3-as1
Srebf2
Srek1
Srgap2
Sri
Srrm2
Srsf10
Srsf4
Ssbp4
Ssh1
Ssh3
Ssr1
Ssu72p4
Ssx2ip
St3gal1
St3gal5
St5
St6gal1
St6galnac1
St6galnac2
St6galnac4
St7-as2
St8sia1
Stac3
Stard10
Stard9
Stat3
Stat6
Stc2
Steap1b
Steap3
Stim1
Stim2
Stim2-as1
Stk19
Stk24
Stk3
Stk32c
Stk39
Stk4
Stmn1p1
Stmn3
Stpg4
Stub1
Stx3
Stx6
Stxbp2
Stxbp3
Suco
Sugt1
Sulf2
Sult1c4
Sumo3
Supt20h
Susd4
Susd6
Suv39h1
Syne3
Syngap1
Syngr1
Synj1
Synpo
Synpo2
Sypl2
Syt17
Syt5
Syt6
Sytl4
Syvn1
Tacc1
Tada3
Taf1
Taf6
Taldo1
Tanc1
Tango2
Tarbp2
Tatdn2
Tatdn3
Tbc1d14
Tbc1d22a
Tbc1d31
Tbc1d3p5
Tbc1d4
Tbc1d7
Tbcb
Tbcd
Tbl1x
Tbl2
Tbpl1
Tbx4
Tcea2
Tcea3
Tceal8
Tcf12
Tcf4
Tcf7
Tcirg1
Tcn1
Tcp11l2
Tctn1
Tdgf1p4
Tdh
Tdp1
Tdrg1
Tdrkh
Tead1
Tead4
Tecpr2
Tecr
Tef
Tepp
Tepsin
Terb2
Terf1
Terf2
Tex2
Tex264
Tex45
Tf
Tfap2a
Tfdp1
Tfip11
Tfrc
Tgfb2
Tgfbr3
Tgfbrap1
Tgif2
Tgif2p1
Tgm2
Tgm5
Thada
Thap6
Themis2
Thoc5
Thop1
Thrap3
Thsd8
Thumpd1
Timm50
Timp2
Tinagl1
Tiparp
Tk2
Tkfc
Tle6
Tlk2
Tm6sf1
Tm9sf2
Tm9sf3
Tm9sf4
Tmc3
Tmc3-as1
Tmc6
Tmc8
Tmcc2
Tmco3
Tmeff2
Tmem100
Tmem105
Tmem107
Tmem108
Tmem116
Tmem120b
Tmem131l
Tmem135
Tmem138
Tmem143
Tmem144
Tmem14b
Tmem14dp
Tmem150b
Tmem173
Tmem182
Tmem183a
Tmem198
Tmem202
Tmem202-as1
Tmem204
Tmem205
Tmem212
Tmem216
Tmem233
Tmem239
Tmem242
Tmem248
Tmem273
Tmem56
Tmem63b
Tmem63c
Tmem79
Tmem86a
Tmem87b
Tmem8b
Tmem91
Tmem9b-as1
Tmod1
Tmprss13
Tmprss3
Tmprss4
Tmtc4
Tnfaip1
Tnfaip2
Tnfaip3
Tnfaip8l1
Tnfrsf10b
Tnfrsf14
Tnfrsf18
Tnfrsf19
Tnfsf12
Tnfsf12-tnfsf13
Tnik
Tnrc6b
Tnrc6c
Tns1
Tns4
Tom1l1
Tp53i3
Tpd52l1
Tpgs2
Tph1
Tph2
Tpm1
Tpm3
Tpm4
Tprkbp2
Tprx2p
Tpt1-as1
Tpte2p1
Tra2b
Traf3
Traf3ip1
Traf3ip2-as1
Traf5
Traf7
Traj22
Traj23
Traj40
Tram1
Trappc2l
Trdmt1
Trem1
Trg-as1
Trgv3
Trgv5p
Trib1
Trib3
Trim10
Trim13
Trim14
Trim15
Trim16
Trim16l
Trim22
Trim29
Trim32
Trim33
Trim34
Trim39
Trim39-rpp21
Trim45
Trim52-as1
Trim6
Trim67
Trim69
Trim6-trim34
Trim75p
Trio
Trip10
Trip13
Trit1
Trmt1
Trmt10b
Trmt13
Trmt44
Trpc6p
Trpm1
Trpv1
Trpv2
Tsbp1
Tsc22d4
Tsku
Tspan13
Tspan18
Tspan32
Tspan5
Tssc2
Ttc17
Ttc28-as1
Ttc3
Ttc39a
Ttc5
Ttc7a
Ttf2
Ttl
Ttll12
Ttll5
Ttr
Tubb2bp1
Tubgcp2
Tulp1
Tusc2
Tut4
Tut7
Txlng
Txndc2
Txndc8
Txnl4b
Tyms
Tyro3
Tyrobp
Tysnd1
Tyw3
U2af1l4
U47924.1
U51244.1
U62631.1
U91328.1
Uap1
Uba1
Uba5
Uba7
Ubac2
Ubap1l
Ubap2l
Ubash3a
Ubbp1
Ubbp4
Ube2e1
Ube2e3
Ube2f
Ube2f-scly
Ube2i
Ube2m
Ube2q2p9
Ube2sp2
Ube2v1p4
Ube3a
Ubfd1
Ubl4a
Ubn1
Ubqln3
Ubr3
Ubtf
Ubxn7
Ubxn8
Uca1
Ucma
Ucp2
Ugp2
Uimc1
Ulk3
Unc13a
Unk
Upb1
Upf3a
Upk1a
Upk1b
Upp2
Uqcc1
Uqcc3
Uqcrhp3
Urod
Usf2
Ushbp1
Usp10
Usp12-as2
Usp15
Usp20
Usp21
Usp27x
Usp33
Usp36
Usp38
Usp44
Usp49
Usp54
Usp9x
Uts2b
Uvrag
Vac14
Vangl1
Vapa
Vars
Vars2
Vash1
Vav2
Vcl
Vdac1
Vdac2
Vdac2p3
Vdr
Vil1
Vill
Vim
Vps11
Vps13d
Vps26b
Vps33b
Vps37a
Vps45
Vps4b
Vrk3
Vsig10l2
Vtrna1-1
Vtrna2-2p
Vwa3b
Vwa5b2
Wasf5p
Wash3p
Wash8p
Washc2c
Wbp2
Wdr41
Wdr61
Wdr62
Wdr73
Wdr77
Wdr81
Wdr92
Wdtc1
Wee1
Wnk4
Wnt1
Wsb2
Wt1
Wwc2
Xbp1p1
Xiap
Xpo5
Xpo6
Xpo7
Xrcc4
Xrcc6
Xrra1
Yeats2
Yes1
Yju2
Ypel2
Ypel3
Ypel4
Z68694.1
Z70280.1
Z82206.1
Z82244.2
Z95114.2
Z98751.3
Z98752.3
Z98883.1
Z99756.1
Z99758.1
Zap70
Zbed3-as1
Zbed5-as1
Zbp1
Zbtb1
Zbtb38
Zbtb48
Zbtb7b
Zc3h12a
Zc3hav1
Zcchc2
Zcchc3
Zcchc4
Zdhhc11
Zdhhc17
Zdhhc20
Zdhhc5
Zeb2
Zfp41
Zfyve21
Zfyve28
Zglp1
Zgrf1
Znf114
Znf138
Znf143
Znf169
Znf175
Znf202
Znf205
Znf207
Znf276
Znf292
Znf311
Znf316
Znf320
Znf32-as3
Znf417
Znf428
Znf43
Znf431
Znf438
Znf445
Znf451
Znf468
Znf488
Znf491
Znf521
Znf556
Znf562
Znf577
Znf584
Znf600
Znf609
Znf638
Znf652
Znf662
Znf663p
Znf706
Znf76
Znf778
Znf785
Znf812p
Znf846
Znf883
Znf92
Znf93
Znrf2
Zpr1
Zscan23
Zscan31
Zswim4
Zswim8
Zzef1
