# Supplementary material for: A Bayesian inference transcription factor activity model for the analysis of single-cell transcriptomes
Source: Genome Res. 2021 Jul;31(7):1296–311. doi: 10.1101/gr.265595.120 (PMC8256867; doi:10.1101/gr.265595.120)
Supplement: Supplemental Material [file supp_gr.265595.120_Supplemental_Code.zip › BITFAM/inst/extdata/human/CBFB]

A4galt
Aars
Aatbc
Abca7
Abcc1
Abce1
Abhd18
Abhd2
Abhd5
Abi3
Abracl
Ac002094.1
Ac002310.1
Ac002454.1
Ac002472.2
Ac003002.1
Ac003006.1
Ac003092.1
Ac004585.1
Ac004847.1
Ac004908.1
Ac004908.2
Ac005041.1
Ac005052.1
Ac005258.1
Ac005324.4
Ac005391.1
Ac005410.1
Ac005476.1
Ac005520.1
Ac005540.1
Ac005670.2
Ac005696.1
Ac005726.1
Ac005726.4
Ac005740.3
Ac005833.1
Ac006059.1
Ac006116.8
Ac006146.1
Ac006213.1
Ac006529.1
Ac007029.1
Ac007040.1
Ac007099.1
Ac007285.1
Ac007365.1
Ac007384.1
Ac007546.3
Ac007569.1
Ac007950.1
Ac007952.4
Ac007991.2
Ac008040.4
Ac008267.5
Ac008280.3
Ac008443.5
Ac008494.1
Ac008592.4
Ac008637.1
Ac008655.2
Ac008694.2
Ac008696.2
Ac008763.2
Ac008764.8
Ac008770.2
Ac008781.2
Ac008870.1
Ac008892.1
Ac008915.2
Ac008966.1
Ac009054.1
Ac009065.4
Ac009107.2
Ac009133.2
Ac009522.1
Ac009879.2
Ac010226.1
Ac010247.1
Ac010271.2
Ac010442.2
Ac010503.3
Ac010531.6
Ac010654.1
Ac010655.2
Ac010655.4
Ac010719.1
Ac010761.1
Ac010761.2
Ac010761.3
Ac010761.7
Ac011005.2
Ac011005.3
Ac011092.2
Ac011195.2
Ac011446.2
Ac011481.1
Ac011511.2
Ac011529.1
Ac011558.1
Ac011603.2
Ac011773.2
Ac011825.3
Ac011893.1
Ac011944.1
Ac011979.2
Ac012186.2
Ac012313.9
Ac012645.3
Ac012676.3
Ac013270.1
Ac013394.1
Ac013400.1
Ac013468.1
Ac015795.1
Ac015871.2
Ac015911.2
Ac015936.1
Ac015982.1
Ac016292.1
Ac016355.1
Ac016394.1
Ac016405.2
Ac016629.3
Ac016727.1
Ac016876.2
Ac018647.2
Ac018755.1
Ac018761.2
Ac018816.2
Ac019226.1
Ac020656.2
Ac020914.5
Ac020916.1
Ac020928.2
Ac020928.3
Ac021054.1
Ac021151.1
Ac022154.1
Ac022413.1
Ac022726.1
Ac022784.1
Ac022973.3
Ac023050.1
Ac023389.1
Ac023509.1
Ac024022.1
Ac024257.3
Ac024940.1
Ac025031.4
Ac025164.1
Ac025165.2
Ac025181.2
Ac025257.1
Ac025287.3
Ac025465.2
Ac025580.2
Ac026124.2
Ac026362.1
Ac026471.2
Ac027309.1
Ac034102.4
Ac034102.6
Ac034102.7
Ac036108.1
Ac040169.1
Ac040173.1
Ac046185.3
Ac051619.8
Ac055733.3
Ac061999.1
Ac062028.1
Ac064807.1
Ac067751.1
Ac067852.1
Ac067930.1
Ac067930.3
Ac067930.5
Ac067931.2
Ac067945.3
Ac068205.2
Ac068234.3
Ac068669.1
Ac068724.3
Ac069213.1
Ac069366.2
Ac069503.2
Ac073195.1
Ac073389.1
Ac073862.2
Ac074091.1
Ac074138.1
Ac074351.1
Ac079140.1
Ac079305.1
Ac079742.1
Ac079807.1
Ac083798.1
Ac083798.2
Ac083837.1
Ac083973.1
Ac084082.1
Ac084337.2
Ac084364.2
Ac084398.1
Ac084781.2
Ac087294.1
Ac087721.2
Ac087741.3
Ac087893.1
Ac090617.4
Ac090772.2
Ac091152.4
Ac091153.1
Ac091153.3
Ac091167.6
Ac091564.2
Ac091564.3
Ac091906.1
Ac092068.1
Ac092115.1
Ac092115.3
Ac092143.1
Ac092143.2
Ac092145.1
Ac092184.1
Ac092287.1
Ac092295.2
Ac092587.1
Ac092617.1
Ac092718.1
Ac092868.3
Ac092910.3
Ac092944.1
Ac093157.1
Ac093159.2
Ac093423.3
Ac093484.3
Ac093484.4
Ac093510.1
Ac093752.1
Ac093752.2
Ac096540.1
Ac096751.1
Ac096861.1
Ac097103.2
Ac097460.1
Ac098484.4
Ac098934.4
Ac099521.1
Ac099681.1
Ac099795.1
Ac100778.3
Ac100835.2
Ac100861.1
Ac100861.2
Ac103591.3
Ac103987.1
Ac104452.1
Ac104532.1
Ac104581.4
Ac104699.1
Ac104791.2
Ac104971.3
Ac104984.5
Ac104997.1
Ac105129.2
Ac106028.2
Ac106782.2
Ac107074.1
Ac108058.1
Ac108134.3
Ac108463.2
Ac108463.3
Ac108738.1
Ac108866.1
Ac109992.1
Ac110749.1
Ac110760.3
Ac112219.2
Ac112225.1
Ac112242.1
Ac112482.1
Ac113143.1
Ac113143.2
Ac114781.2
Ac114781.3
Ac114956.1
Ac114956.3
Ac116348.4
Ac116366.1
Ac116535.1
Ac117503.2
Ac119673.1
Ac120114.1
Ac123777.1
Ac124068.2
Ac124283.1
Ac124319.1
Ac125494.1
Ac125611.3
Ac126696.1
Ac127002.1
Ac127070.1
Ac131391.1
Ac132872.1
Ac133065.1
Ac133552.1
Ac134043.1
Ac134682.1
Ac134772.1
Ac135178.6
Ac135586.2
Ac138123.1
Ac138150.1
Ac138811.1
Ac138811.2
Ac139149.1
Ac139256.1
Ac139530.3
Ac139768.1
Ac141586.1
Ac144522.1
Ac147651.4
Ac233300.1
Ac234582.2
Ac243960.1
Ac243965.1
Ac245014.3
Ac245033.2
Ac245036.2
Ac245052.2
Ac245884.4
Acaa1
Acad9
Acadm
Acadsb
Accs
Acin1
Acoxl
Acsf3
Acta2
Actl6a
Actr2
Actr3
Actr6
Ad000864.2
Adal
Adam15
Adam9
Adamts6
Adap2
Adat1
Adcy4
Add1
Adgre3
Adgrg1
Adipor2
Adk
Adnp-as1
Adora2a
Adprm
Adrm1
Adsl
Af129408.1
Af274858.1
Aff1
Afmid
Agbl3
Agbl5
Agl
Ago3
Agpat3
Agpat5
Agrn
Ahrr
Ahsa1
Ahsa2p
Aimp1
Aimp2
Akap1
Akap13
Akap2
Akap7
Akap8l
Al008726.1
Al021155.2
Al021396.1
Al021407.1
Al022238.4
Al022328.3
Al031123.3
Al031229.1
Al031282.1
Al031428.1
Al031432.3
Al031432.4
Al034374.1
Al034397.3
Al034555.1
Al049712.1
Al049780.1
Al050403.2
Al078644.2
Al079342.3
Al080250.1
Al096870.1
Al109811.3
Al109917.1
Al109918.1
Al109936.2
Al118558.3
Al121603.2
Al121655.1
Al121845.4
Al121900.2
Al121972.1
Al121990.1
Al133153.2
Al133230.1
Al133410.3
Al133467.1
Al133467.3
Al133480.1
Al133485.1
Al133551.1
Al136038.3
Al136038.5
Al136040.1
Al136131.1
Al136146.2
Al136295.1
Al136987.1
Al137077.2
Al137802.2
Al137802.3
Al137856.1
Al138724.1
Al138756.1
Al138831.1
Al138831.2
Al138921.1
Al139020.2
Al139099.1
Al139353.2
Al157400.2
Al157400.5
Al157935.1
Al158211.3
Al158839.1
Al159169.3
Al160275.1
Al160291.1
Al162427.1
Al353596.1
Al353611.1
Al353807.2
Al354710.2
Al354920.1
Al355001.2
Al355075.1
Al355297.4
Al355499.1
Al355987.5
Al356000.1
Al356020.1
Al356488.2
Al356599.1
Al357835.1
Al358075.2
Al358113.1
Al358472.7
Al358933.1
Al359711.2
Al360012.1
Al360181.4
Al365259.1
Al365273.1
Al365434.1
Al390719.1
Al390955.2
Al390957.1
Al391244.2
Al391832.3
Al391839.1
Al445231.1
Al445250.1
Al445363.3
Al450043.1
Al450226.2
Al451085.2
Al512631.1
Al513124.1
Al589740.1
Al589765.4
Al590708.1
Al590764.1
Al591419.1
Al591485.1
Al596094.1
Al606760.1
Al627171.1
Al645728.1
Al645941.3
Al669831.5
Al672291.1
Al691403.2
Al731563.3
Al731577.2
Aldh16a1
Aldoc
Alg1
Alg10b
Alg13
Alkbh3
Amd1
Ampd3
Amt
Amz2
Anapc16
Ank2
Ankfy1
Ankrd13a
Ankrd13d
Ankrd33b
Ankrd44
Anks1a
Anxa6
Ap000317.2
Ap000446.1
Ap000640.2
Ap000646.1
Ap000721.1
Ap000757.2
Ap000769.1
Ap000787.1
Ap000842.2
Ap000845.1
Ap000866.1
Ap001062.2
Ap001107.5
Ap001124.1
Ap001160.1
Ap001189.5
Ap001267.5
Ap001269.4
Ap001273.2
Ap001351.1
Ap001462.1
Ap001830.1
Ap001922.5
Ap001931.1
Ap001981.1
Ap002026.1
Ap002358.1
Ap002373.1
Ap002856.3
Ap002884.3
Ap002990.1
Ap003068.4
Ap003392.13
Ap003419.3
Ap003465.1
Ap003733.4
Ap004609.3
Ap006216.1
Ap2b1
Ap3m2
Ap3s1
Ap5m1
Apbb1
Apbb3
Apc
Apex1
Aph1a
Api5
Aplp2
Apoa5
Apobec3b
Apobr
Apold1
Apool
Arap2
Arcn1
Arf4-as1
Arfip1
Arhgap26
Arhgap31
Arhgap45
Arhgef2
Arhgef3
Arhgef37
Arhgef7
Arid1a
Arid1b
Arid3a
Arid4a
Arid5a
Arih1
Arih2
Arl14ep
Arl6ip5
Armc9
Armt1
Arpc4
Arpc4-ttll3
Arpc5
Arpc5l
Arv1
Asb2
Ash2l
Aspdh
Asxl1
Atad3a
Atad5
Atf1
Atf2
Atf3
Atf4
Atf5
Atf7ip2
Atg101
Atg16l2
Atg4c
Atg5
Atg9a
Atm
Atn1
Atp1a1
Atp1a1-as1
Atp1a4
Atp2a2
Atp2c1
Atp5f1c
Atp5mc1
Atp5mg
Atp5mgp3
Atp5pb
Atp6ap1l
Atp6v0a1
Atp9b
Atr
Atrn
Atxn1l
Atxn2-as
Atxn7l2
Atxn7l3b
Auts2
Avl9
Axdnd1
Azin1-as1
B2m
B3galt6
B3gnt10
B9d2
Bach1
Bach2
Bad
Bag4
Baiap2l1
Bak1
Banf1
Bank1
Banp
Batf
Bbs1
Bbs7
Bcas3
Bcat1
Bcdin3d-as1
Bcl11a
Bcl2l12
Bcl2l13
Bcl3
Bcorl1
Bcr
Bcrp1
Bcrp5
Bdnf-as
Bdp1
Bet1
Bfar
Bfsp2
Bhlhe40
Bhlhe40-as1
Bicra
Bicral
Birc2
Birc3
Birc5
Blk
Blm
Blvra
Blzf1
Bnip2
Bola1
Borcs5
Borcs7
Borcs7-asmt
Bpgm
Bpifc
Bptf
Brca2
Brd2
Brd8
Brix1
Brpf3
Brwd1
Brwd1-as2
Bsg
Btbd18
Btg2
Btla
Btrc
Bub1b
Bud23
Bx323046.1
Bysl
Bzw1
C11orf24
C11orf54
C11orf58
C11orf80
C12orf57
C12orf60
C12orf65
C12orf75
C14orf119
C15orf65
C16orf72
C17orf49
C17orf64
C17orf99
C18orf25
C19orf24
C19orf38
C19orf53
C1galt1
C1orf105
C1qtnf9b
C1rl-as1
C21orf62-as1
C22orf46
C2cd3
C2orf42
C2orf83
C3orf38
C3orf67
C4bpb
C5orf22
C5orf24
C5orf51
C6orf120
C6orf48
C6orf89
C7orf50
C9orf3
Cab39
Cacybp
Calcoco2
Calcp
Calhm3
Calm1
Calm2p2
Calr
Camsap2
Camta1
Cand1
Cap1
Capn10
Caprin1
Card8-as1
Carmil1
Casc3
Casc4
Casc8
Casp8
Castor3
Catsper2
Catsper2p1
Cblb
Cbll1
Cbx3
Ccar2
Ccdc103
Ccdc126
Ccdc130
Ccdc134
Ccdc142
Ccdc15
Ccdc174
Ccdc18
Ccdc180
Ccdc30
Ccdc39
Ccdc69
Ccdc77
Ccdc88a
Ccdc9
Ccdc97
Ccm2
Ccne1
Ccng1
Ccnj
Ccnk
Ccnt2
Ccr5
Cct2
Cct7
Cd101
Cd164
Cd22
Cd27
Cd28
Cd2ap
Cd36
Cd37
Cd40
Cd55
Cd79a
Cd84
Cd86
Cdadc1
Cdc20
Cdc25b
Cdc37l1
Cdc42
Cdc6
Cdhr5
Cdk1
Cdk12
Cdkal1
Cdkl5
Cdkn1a
Cdkn2a-dt
Cdkn2aip
Cdkn2c
Ceacam21
Celf2
Cenpa
Cenpbd1p1
Cenpi
Cenpo
Cenpt
Cep192
Cep350
Cep44
Cep57
Cep83
Cep95
Cerna3
Ces2
Cfap52
Cfap61
Cfap69
Cfap70
Cflar
Cgrrf1
Chaf1a
Chchd7
Chd2
Chd4
Chi3l2
Chmp2b
Chmp6
Chmp7
Chp1
Chpf2
Chrac1
Chrna1
Chst11
Chtop
Churc1
Churc1-fntb
Ciao1
Ciao3
Cib2
Ciita
Cip2a
Cirbp
Cisd2
Cisd3
Clcn3
Cldn12
Clec16a
Clec17a
Clec2d
Clecl1
Clic1
Clk2
Clk3
Clptm1
Clptm1l
Clta
Cltc
Cluap1
Cluhp3
Clybl-as1
Cmtr1
Cnbd2
Cndp2
Cnep1r1
Cnot2
Cnpy4
Cntrl
Coa6
Coasy
Cog8
Col9a2
Commd1
Commd10
Commd4
Copg1
Cops4
Cops7b
Cops8
Copz1
Coq2
Coq4
Coq8a
Coq9
Coro1a
Coro6
Coro7
Cox10
Cox20
Cox20p2
Cox6b1
Cox7b
Cp
Cpeb2
Cpsf2
Cpsf3
Cpt2
Cradd
Creb1
Creb3l4
Crebl2
Crebrf
Crls1
Csk
Cskmt
Cstf1
Cstf3-dt
Ctbp1
Ctc1
Ctdnep1
Ctdsp1
Ctdspl2
Ctnnb1
Ctnnbl1
Ctr9
Ctsa
Cttn
Ctxn2
Cul4a
Cul5
Cutalp
Cutc
Cwc25
Cwc27
Cxorf40a
Cxorf58
Cxxc4-as1
Cyb5b
Cyb5d1
Cyb5d2
Cyb5r2
Cyb5r4
Cybc1
Cyfip2
Cyld
Cyp20a1
Cyp26a1
Cyp2e1
Cyp3a4
Cyp51a1-as1
Cyth2
Cyth4
D2hgdh
Dancr
Dapk2
Dazl
Dbf4b
Dbnl
Dcaf11
Dcaf6
Dck
Dclre1b
Dcp2
Dctn5
Dcun1d4
Dda1
Ddit4
Ddit4-as1
Ddx18
Ddx19a
Ddx19b
Ddx21
Ddx25
Ddx27
Ddx3x
Ddx47
Ddx5
Ddx50
Def8
Degs1
Dele1
Dennd2c
Dennd3
Denr
Depdc1b
Dgka
Dhdds
Dhtkd1
Dhx35
Dhx40
Dhx8
Dhx9
Dipk1a
Dipk2a
Dis3l2
Dixdc1
Dleu1
Dlg1
Dlst
Dmxl1
Dnah14
Dnaja1
Dnaja3
Dnajb11
Dnajb12
Dnajb4
Dnajc16
Dnajc27-as1
Dnm1
Dnm1l
Doc2gp
Dock8
Dok1
Dok3
Dpagt1
Dpy19l3
Dpy19l4
Dpy30
Dr1
Draic
Drap1
Drg1
Drg2
Dse
Dthd1
Dtl
Dtwd1
Dus2
Dus4l
Dusp19
Dusp22
Dusp5
Dusp6
Dusp8p5
Dym
Dync1h1
Dync1i2
Dync2h1
Dynll1
Dynlrb2
Dzip3
E2f3
E2f4
Eaf1
Eaf2
Edc4
Edrf1
Eef1aknmt
Eef1d
Eef1dp3
Efcab7
Efhc1
Egfem1p
Egot
Egr2
Ehbp1
Ehbp1l1
Ehd1
Ehf
Ehmt1
Eif1
Eif1b
Eif2ak4
Eif2b2
Eif2b5
Eif2d
Eif3f
Eif3i
Eif3l
Eif4a1
Eif4a2
Eif5
Eif5a
Eif5b
Elmod3
Elof1
Elp2
Elp3
Emc10
Emc1-as1
Emc3-as1
Emc4
Emc6
Eme1
Eme2
Emg1
Emsy
Eno1-as1
Enoph1
Enpp3
Entpd1
Entpd6
Entr1
Eny2
Ep400
Ep400p1
Epb41l4a
Epb41l4a-as1
Epdr1
Epn1
Eral1
Erbin
Ercc6l2
Ericd
Erich1
Erich6-as1
Erlec1
Erlin2
Ermard
Ermn
Esco2
Esr2
Esyt1
Etaa1
Etfrf1
Etv6
Evl
Ewsr1
Exd2
Exo1
Exoc1
Exosc10-as1
Exosc4
Exosc7
Exosc9
Ezh1
F2rl3
Fabp3p2
Fadd
Faf2
Fahd2a
Fam110a
Fam120b
Fam129c
Fam135a
Fam160a1
Fam162a
Fam167a
Fam185a
Fam187a
Fam200b
Fam206a
Fam207a
Fam216a
Fam228b
Fam234a
Fam43a
Fam45a
Fam47e
Fam50b
Fam53c
Fam57b
Fam76a
Fam83d
Fam91a1
Fam98b
Fan1
Fancm
Fars2
Fas
Fastkd2
Fbl
Fbrs
Fbxo21
Fbxo24
Fbxo31
Fbxo34
Fbxo38
Fbxo45
Fcf1
Fcgr3a
Fcgr3b
Fcho1
Fcrl5
Fcrla
Fer
Fev
Fgf14-as2
Fgfr1op
Fgfr1op2
Fhad1
Fhit
Fkbp2
Fktn
Flvcr1
Flywch1
Fmc1
Fmc1-luc7l2
Fnbp4
Fndc11
Fndc3b
Fnta
Fntb
Folr3
Fos
Foxk2
Frat1
Frg1
Frg1hp
Frmd4a
Fscn1
Fto
Fuk
Fus
Fxn
Fxr1
Fxyd2
G2e3
G6pc3
Gabpb1-as1
Gabpb2
Gadd45a
Gadd45b
Galk2
Galnt8
Gan
Ganc
Gapdh
Gapdhp76
Gar1
Garnl3
Gas2
Gas6-as1
Gatad2a
Gatc
Gca
Gdap2
Gdf15
Gemin6
Gemin7
Gfi1b
Gfm1
Gfra4
Gga1
Ggnbp2
Ggt6
Ggta1p
Gid8
Ginm1
Gins1
Glcci1
Glce
Glg1
Gli1
Glipr1
Glipr1l2
Glrx3
Glrx5
Gls
Glud1p3
Glyctk
Glyctk-as1
Gm2a
Gmnn
Gmppa
Gnai2
Gnas
Gnl3
Gnl3l
Gnpat
Golga3
Gorab
Gorasp2
Gosr2
Gpalpp1
Gpatch2l
Gpatch3
Gpbp1
Gpd2
Gpn1
Gpn3
Gpr137
Gpr141
Gpr160
Gpr89a
Gpr89b
Gpx4
Gramd1a
Gramd1b
Gramd2b
Grap2
Grhl3
Grk2
Grk4
Grpel2
Grsf1
Grwd1
Gsap
Gsdme
Gse1
Gspt2
Gstcd
Gsto2
Gstp1
Gtf2h3
Gtf2h4
Gtf2h5
Gtf2i
Gtf3a
Gtf3c6
Gtpbp10
Gtpbp3
Gusbp1
Gypc
Gzf1
H1fx-as1
H2afz
H6pd
Hadhb
Hars2
Haspin
Hat1
Haus1
Haus2
Hbp1
Hccs
Hcfc2
Hcg11
Hcg14
Hcg27
Hcp5
Hcst
Hdac2-as2
Hdac3
Hdac4-as1
Hdac9
Hddc3
Hdgf
Heatr4
Hells
Herpud1
Hes1
Hexa-as1
Hexim1
Hexim2
Hey1
Hhla3
Hif1an
Hilpda
Hint2
Hist1h1e
Hist1h2ab
Hist1h2ac
Hist1h2ad
Hist1h2ae
Hist1h2ag
Hist1h2ah
Hist1h2ai
Hist1h2aps4
Hist1h2bc
Hist1h2bd
Hist1h2be
Hist1h2bf
Hist1h2bh
Hist1h2bi
Hist1h2bo
Hist1h3a
Hist1h3c
Hist1h3h
Hist1h3j
Hist1h4a
Hist1h4b
Hist1h4c
Hist1h4e
Hist2h2ac
Hist2h3d
Hist3h2bb
Hivep1
Hivep2
Hla-a
Hla-dpa1
Hla-dpb1
Hla-dqa1
Hla-dra
Hla-e
Hm13
Hmbox1
Hmga1
Hmgb3p32
Hmgcl
Hmgn4
Hmgxb3
Hmgxb4
Hmmr
Hmox2
Hmsd
Hnrnpa1
Hnrnpa3
Hnrnpab
Hnrnph1p1
Hnrnph3
Hnrnpul1
Hpdl
Hs2st1
Hsbp1
Hsbp1l1
Hscb
Hsd11b1l
Hsd17b6
Hsp90ab1
Hsp90b1
Htra2
Hyls1
Ica1
Icam1
Ice1
Id2
Idh3a
Ido1
Ier5
Ifi16
Ifi27l1
Ifi30
Ifi35
Ifi44
Ifi44l
Ifrd1
Ift74
Igdcc4
Igf1r
Igha2
Ighj3p
Ighj4
Ighj5
Ighj6
Ighmbp2
Ighv4-80
Ighv7-81
Ighviii-67-3
Iglv2-23
Iglv3-30
Iglv4-69
Iglvi-68
Iglvi-70
Igsf9
Ik
Ikbkb
Ikzf3
Il10
Il16
Il1rn
Il21r
Il23a
Il23r
Il4r
Il6r
Il9r
Ilf3
Ilk
Imp3
Ing1
Inpp5d
Inpp5f
Insc
Insig2
Ints10
Ints2
Ints5
Ints6-as1
Ints6l
Ints7
Intu
Ipo13
Ipo7
Iqgap1
Iqsec2
Ireb2
Irf4
Irf5
Irf6
Irf8
Irf9
Iscu
Islr2
Ist1
Itfg2
Itga4
Itgae
Itgal
Itgax
Itgb8
Itk
Itpk1-as1
Itpr1
Izumo4
Jade1
Jagn1
Jpx
Kank3
Kansl1-as1
Kat2a
Kat5
Kat6b
Katnal2
Kazald1
Kcna6
Kcnip2-as1
Kcnn4
Kdm1a
Kdm1b
Kdm2a
Kdm3a
Kdm4a
Kdm4c
Kdm6b
Kdm7a-dt
Khdc4
Kiaa0232
Kiaa0319l
Kiaa0586
Kiaa1324
Kiaa1958
Kif1bp
Kif20b
Kif2c
Klf13
Klhdc4
Klhl17
Klhl33
Klhl7
Klk1
Klrd1
Kmt2d
Kmt2e
Kmt2e-as1
Knl1
Kpna5
Kpna6
Krt18p20
Krt85
Lamtor2
Lamtor5-as1
Lancl2
Lasp1
Lbh
Lbhd1
Lck
Ldha
Ldlrad3
Ldlrad4
Ldlrap1
Lemd3
Leng8
Letm1
Letm2
Lgals1
Lgals8
Lhfpl2
Lias
Lilrb1
Limk2
Linc00243
Linc00265
Linc00350
Linc00467
Linc00494
Linc00511
Linc00544
Linc00667
Linc00857
Linc00869
Linc00881
Linc00910
Linc00973
Linc01063
Linc01089
Linc01128
Linc01132
Linc01135
Linc01160
Linc01225
Linc01226
Linc01311
Linc01332
Linc01353
Linc01366
Linc01424
Linc01485
Linc01531
Linc01578
Linc01588
Linc01624
Linc01629
Linc01715
Linc01719
Linc01814
Linc01816
Linc01852
Linc01869
Linc01934
Linc01952
Linc02001
Linc02055
Linc02062
Linc02090
Linc02157
Linc02202
Linc02235
Linc02236
Linc02292
Linc02332
Linc02352
Linc02392
Linc02446
Linc02455
Linc02473
Linc02579
Linc02606
Linc02615
Lingo3
Lipa
Lipt1
Lix1l-as1
Llph-dt
Lmna
Lmnb1
Lmod1
Lnpep
Lonp1
Lonp2
Loxl3
Lpxn
Lrch3
Lrmp
Lrp4-as1
Lrr1
Lrrc28
Lrrc46
Lrrc49
Lrrc59
Lrrc61
Lrrc8c
Lrrc8d
Lrsam1
Lsm14a
Lsp1
Luc7l2
Lxn
Ly9
Ly96
Lyl1
Lyn
Lyrm7
Maco1
Mad1l1
Mad2l1bp
Maea
Maf1
Magel2
Maip1
Mak16
Mal2
Malat1
Manbal
Mansc4
Map3k21
Map3k3
Map3k8
Map7d1
Mapk14
Mapk6
Mapk7
Mapkapk5
Mapkbp1
March7
March8
Mark2p4
Mark4
Mars2
Mastl
Mat2a
Mat2b
Matr3
Mau2
Mavs
Maz
Mbd1
Mbd6
Mbp
Mbtps2
Mc1r
Mccc2
Mcm8
Mcph1
Mcrip2
Mctp2
Mcts2p
Mdfic
Mdh1
Mdh2
Mdm2
Mdm4
Mdp1
Med17
Med18
Med21
Med28
Med29
Mef2a
Megf8
Mepce
Metap1d
Metap2
Mettl15
Mettl17
Mettl25
Mettl2b
Mettl9
Mfap3
Mfap5
Mff
Mfn1
Mfsd11
Mfsd14b
Mfsd4a
Mgat2
Mgat5
Mgme1
Mgrn1
Mgst3
Mia2
Micos10
Micos10-nbl1
Micu1
Midn
Miip
Mir1281
Mir1286
Mir1292
Mir1294
Mir148a
Mir1539
Mir17hg
Mir181a2hg
Mir3142hg
Mir3143
Mir3153
Mir3184
Mir3190
Mir3191
Mir320a
Mir3613
Mir3652
Mir3655
Mir3678
Mir3681hg
Mir3917
Mir3928
Mir3939
Mir423
Mir4285
Mir4323
Mir4425
Mir4433a
Mir4433b
Mir4435-2hg
Mir4442
Mir4444-1
Mir4449
Mir4453
Mir4453hg
Mir4496
Mir4513
Mir4523
Mir4638
Mir4651
Mir4757
Mir497
Mir497hg
Mir5091
Mir5188
Mir548aw
Mir6083
Mir612
Mir632
Mir639
Mir6515
Mir6516
Mir6732
Mir6847
Mir6871
Mir7706
Mir7845
Mis12
Mkln1
Mlec
Mlh1
Mllt11
Mnat1
Mob1b
Mocs3
Mon2
Morc3
Mospd3
Mpdu1
Mpeg1
Mpp7-dt
Mpv17l2
Mpzl1
Mpzl3
Mre11
Mrm2
Mrm3
Mrpl1
Mrpl18
Mrpl19
Mrpl20-as1
Mrpl22
Mrpl30
Mrpl32
Mrpl33
Mrpl35
Mrpl4
Mrpl40
Mrpl42
Mrpl52
Mrpl54
Mrps11
Mrps12
Mrps18b
Mrps18c
Mrps2
Mrps21
Mrps22
Mrps31p4
Mrps6
Mrps7
Mrrf
Mrto4
Ms4a15
Ms4a4e
Ms4a6a
Msc
Msh2
Msh3
Msh5
Msh5-sapcd1
Msi2
Msto1
Msto2p
Mta2
Mta3
Mtap
Mtbp
Mtf2
Mtg1
Mtg2
Mthfd2
Mtmr11
Mtmr2
Mtmr9
Mtnd4p23
Mtnd5p25
Mtrex
Mttp
Mtx1
Mus81
Mx1
Myc
Myd88
Myeov
Myl12a
Myl6
Myl6b
Mylip
Mynn
Myo16-as1
Myo1c
Myo9b
Myocd
Mzt2b
NA
Naa16
Naa35
Naa38
Nabp1
Naglu
Nanogp2
Napsb
Nars2
Nasp
Nat10
Nbas
Nbl1
Nbpf12
Nbr1
Ncapd2
Ncapg
Ncapg2
Ncaph2
Ncf4
Ncln
Ncoa3
Ncoa7
Ndc80
Ndufa9
Ndufaf2
Ndufaf3
Ndufaf4p1
Ndufaf5
Ndufb3
Ndufb5
Ndufb6
Ndufb9
Ndufc1
Ndufs2
Ndufs3
Ndufs4
Ndufs5
Ndufs7
Ndufv3
Neat1
Nedd8-mdp1
Neil1
Nek4
Nemp2
Nfatc3
Nfatc4
Nfe2l1
Nfic
Nfkb2
Nfx1
Nfyc
Ngdn
Ngrn
Nifk-as1
Nip7
Nipsnap1
Nkapd1
Nktr
Nmb
Nmd3
Nme1
Nme1-nme2
Nme2
Nmral1
Noc4l
Nol11
Nolc1
Nop14
Nop14-as1
Nop53
Nop56
Nop58
Nos1ap
Notch4
Noxa1
Npas4
Npm1
Npw
Nr1h2
Nr1h3
Nr2c2
Nr4a1
Nrbf2
Nsmaf
Nsrp1
Nsun3
Nsun6
Nt5c2
Ntmt1
Nubp2
Nucb2
Nudt1
Nudt9
Nuf2
Nup107
Nup133
Nup205
Nup210l
Nup214
Nupl2
Nutf2
Nutm2a-as1
Oaz1
Oaz3
Odc1
Odr4
Ofd1
Oga
Ogfod2
Ogg1
Ogt
Oip5-as1
Oosp1p2
Opa1
Opa3
Or8d4
Orai2
Orai3
Os9
Osgin2
Ostf1
Otub1
Ovol2
Oxsm
P2ry10
Pa2g4
Pabpn1
Pacsin2
Pafah1b2
Pak4
Pan2
Pan3
Pank2
Papola
Park7
Parp1
Parp15
Parp2
Parpbp
Paxip1-as1
Pcat7
Pcdhga11
Pcf11
Pcgf3
Pcm1
Pcna
Pcoth
Pcp2
Pdcd11
Pdcd6
Pde12
Pde4b
Peg10
Pet100
Pex13
Pfas
Pfdn4
Pfkfb2
Pfkfb3
Pfn1
Pgf
Pgs1
Phc3
Phf10
Phf13
Phf14
Phf20l1
Phrf1
Pigb
Pigg
Pigl
Pigr
Pigt
Pigv
Pigw
Pigx
Pik3ca
Pikfyve
Pim1
Pim2
Pimreg
Pip4k2a
Pipox
Pitpnb
Pitpnm3
Pjvk
Pkig
Pkn2
Pla1a
Plat
Plcb1
Plcg1
Plcg2
Plcxd2
Pld3
Plec
Plekha8
Plekhb1
Plekhg1
Plekhg2
Plk3
Plk4
Plpbp
Plxnc1
Pmaip1
Pmf1
Pmf1-bglap
Pml
Pmm2
Pmpca
Pmpcb
Pnn
Pnp
Pnpo
Pnrc1
Pnrc2
Polh
Poli
Polr1b
Polr1e
Polr2a
Polr2b
Polr2c
Polr2h
Polr3b
Polr3c
Polr3d
Polr3e
Polr3f
Pom121
Pop1
Pop4
Pop7
Por
Ppan
Ppan-p2ry11
Ppcdc
Ppfibp2
Pphln1
Ppia
Ppiap35
Ppih
Ppil2
Ppm1a
Ppm1d
Ppm1m
Ppp1r15a
Ppp1r16b
Ppp1r37
Ppp1r8
Ppp2r1a
Ppp3cb-as1
Ppp4c
Ppp6r3
Prdm1
Prdm2
Prdx2
Primpol
Prkab1
Prkce
Prkch
Prkd2
Prmt1
Prmt7
Prob1
Proser3
Prpf18
Prpf3
Prpf31
Prpf38b
Prpf39
Prpf4
Prpf40b
Prr11
Prr13
Prr13p5
Prrc2b
Prrg2
Prss12
Prss16
Psen1
Psma3
Psmb8
Psmb8-as1
Psmb9
Psmc1
Psmc2
Psmc4
Psmd1
Psmd13
Psmd14
Psmd2
Psmd3
Psmd4
Psmd7
Psmd8
Psmd9
Psme3
Psmf1
Psmg2
Ptbp1
Ptcd2
Ptcd3
Ptch1
Ptch2
Ptdss1
Ptdss2
Ptges3l-aarsd1
Ptgir
Ptgr2
Ptk2
Ptk2b
Ptma
Ptp4a2
Ptpa
Ptpn1
Ptpn12
Ptpn18
Ptpn22
Ptpn4
Ptpn6
Ptprc
Pts
Pttg1
Pudp
Puf60
Pura
Pvt1
Pwp1
Pwwp2a
Pxmp2
Pxn-as1
Pyroxd1
Qars
Qpct
Qpctl
R3hcc1l
Rab11a
Rab11fip5
Rab27a
Rab30
Rab33b
Rab4b
Rab4b-egln2
Rab5if
Rabepk
Rabggtb
Rac1p6
Rad17
Rad23a
Rad50
Rad51
Rad51b
Rad51c
Rad9a
Rad9b
Rae1
Raf1
Rag1
Rai1
Ralbp1
Ralgapa1
Raly
Ranbp1
Ranbp2
Rap1gds1
Rap2b
Rara
Rarg
Rarres3
Rasa1
Rasgrf1
Rasgrp3
Rassf1
Rassf5
Raver1
Rbbp6
Rbm14
Rbm14-rbm4
Rbm15
Rbm17
Rbm25
Rbm26-as1
Rbm38
Rbm4
Rbm42
Rbm5
Rbm6
Rbm7
Rbmx2
Rbpj
Rcc1
Rcsd1
Rdh10
Relch
Repin1
Resf1
Retreg3
Rf00003
Rf00004
Rf00012
Rf00017
Rf00019
Rf00026
Rf00407
Rf00568
Rf01684
Rf01882
Rf01883
Rf01955
Rf01956
Rf01957
Rf02109
Rf02116
Rf02124
Rf02125
Rf02154
Rf02155
Rf02166
Rf02192
Rf02216
Rf02217
Rf02220
Rf02271
Rfc3
Rfc5
Rfxank
Rgs1
Rgs14
Rgs2
Rgs20
Rgs3
Rgs9
Rhbdd1
Rhno1
Rhoa
Rhob
Rhoh
Rhoq
Rhoqp1
Ribc1
Rif1
Rint1
Riox1
Rmc1
Rmdn2
Rmi1
Rmi2
Rn7skp114
Rn7skp175
Rn7skp9
Rn7sl1
Rn7sl181p
Rn7sl2
Rn7sl337p
Rn7sl561p
Rn7sl600p
Rn7sl832p
Rn7sl837p
Rna5sp429
Rnaseh1-as1
Rnaseh2b
Rnaseh2c
Rnf10
Rnf121
Rnf139
Rnf14
Rnf167
Rnf170
Rnf185
Rnf19a
Rnf207
Rnf220
Rnf32
Rnf34
Rnf4
Rnf43
Rnf8
Rnft1-dt
Rnft2
Rnpc3
Rnps1
Rnu11
Rnu1-1
Rnu1-119p
Rnu1-120p
Rnu1-122p
Rnu1-13p
Rnu1-19p
Rnu12
Rnu1-2
Rnu1-85p
Rnu2-17p
Rnu2-2p
Rnu2-51p
Rnu2-63p
Rnu4-1
Rnu4-2
Rnu4-28p
Rnu4-38p
Rnu4-90p
Rnu5a-1
Rnu5a-8p
Rnu5b-1
Rnu5b-4p
Rnu5d-1
Rnu5e-1
Rnu5e-4p
Rnu5e-6p
Rnu5f-1
Rnu6-1175p
Rnu6-1276p
Rnu6-2
Rnu6-35p
Rnu6-481p
Rnu6-586p
Rnu6-588p
Rnu6-835p
Rnu6-859p
Rnu6-881p
Rnu6-92p
Rnu7-1
Rnu7-27p
Rnvu1-14
Rnvu1-15
Rnvu1-19
Rnvu1-3
Rnvu1-4
Rnvu1-6
Rnvu1-7
Rny3
Ro60
Rora-as1
Rpain
Rpap2
Rpe
Rpf1
Rpf2
Rpgr
Rpl10
Rpl10a
Rpl11
Rpl12p42
Rpl13
Rpl13a
Rpl14
Rpl15
Rpl17
Rpl18
Rpl18a
Rpl19
Rpl21
Rpl23a
Rpl27
Rpl27a
Rpl28
Rpl30p12
Rpl31
Rpl34
Rpl35a
Rpl36
Rpl36a
Rpl36a-hnrnph2
Rpl37a
Rpl38
Rpl4
Rpl41
Rpl5
Rpl5p28
Rpl5p6
Rpl7a
Rpl7l1
Rpl7p46
Rpl7p50
Rplp1
Rplp2
Rpp21
Rprd2
Rps11
Rps12
Rps15
Rps15a
Rps18
Rps19
Rps24
Rps26
Rps27
Rps27a
Rps28
Rps3
Rps3a
Rps4xp16
Rps5
Rps6ka1
Rps7
Rps8
Rps9
Rpsa
Rpsap52
Rptor
Rpusd2
Rraga
Rragb
Rragd
Rrm2
Rrp15
Rsad1
Rsl24d1p11
Rtca
Rtel1
Rtel1-tnfrsf6b
Rtf2
Rtraf
Rufy4
Ruvbl1-as1
Rwdd1
Rxylt1
S100a10
S1pr2
Sae1
Samd4b
Samd8
Samsn1
Sap18
Sap30bp
Sart1
Sat1
Sbdsp1
Sc5d
Scaf8
Scamp1
Scamp5
Scarna16
Scarna2
Scfd1
Scly
Scnm1
Scp2
Scygr10
Scyl2
Sdc3
Sdcbp
Sdcbp2-as1
Sdhaf1
Sdhc
Sdhd
Sec13
Sec14l1
Sec23b
Sec23ip
Sec61a1
Sec62
Secisbp2
Selenoh
Selenoi
Selenot
Selenow
Sema4a
Senp2
Senp8
Sept1
Sept2
Sept7
Sept9
Setd1b
Setd6
Setd9
Setdb1
Sf3b2
Sf3b3
Sfswap
Sft2d3
Sgms1-as1
Sgo2
Sh2b1
Sh2b2
Sh3bp1
Sh3tc1
Shbg
Shc1
Shisa5
Shld1
Sidt1
Sigirr
Sin3a
Sin3b
Sipa1
Sipa1l1
Sirpb3p
Sirt1
Ska1
Slamf7
Slc12a1
Slc12a2
Slc12a9-as1
Slc14a1
Slc16a13
Slc16a1-as1
Slc1a2
Slc1a4
Slc20a1
Slc23a3
Slc24a1
Slc25a3
Slc25a4
Slc25a46
Slc26a11
Slc27a4
Slc27a5
Slc29a3
Slc2a1-as1
Slc30a6
Slc30a9
Slc31a1
Slc35a1
Slc35a4
Slc35a5
Slc35c2
Slc35e2a
Slc35f6
Slc37a2
Slc38a6
Slc39a1
Slc39a10
Slc39a7
Slc39a9
Slc3a2
Slc43a3
Slc44a4
Slc4a1ap
Slc4a4
Slc9b2
Slirp
Slmap
Smad4
Smagp
Smarca2
Smarca5-as1
Smarcad1
Smarcal1
Smdt1
Smg8
Smim13
Smim19
Smim20
Smim26
Smim27
Smim4
Smim40
Smpd1
Smpd3
Snap23
Snap29
Snapc3
Snhg11
Snhg16
Snhg20
Snhg25
Snhg26
Snhg29
Snhg3
Snhg8
Snhg9
Snora13
Snora24
Snora25
Snora26
Snora32
Snora3a
Snora48
Snora50c
Snora52
Snora57
Snora6
Snora70
Snora71e
Snora73a
Snora78
Snora80b
Snora80d
Snord101
Snord104
Snord110
Snord118
Snord12
Snord12b
Snord12c
Snord13
Snord15a
Snord1c
Snord2
Snord24
Snord35b
Snord36b
Snord3a
Snord3b-2
Snord3c
Snord3d
Snord42b
Snord45a
Snord45c
Snord46
Snord48
Snord49a
Snord49b
Snord53
Snord53b
Snord55
Snord58c
Snord68
Snrnp35
Snrnp48
Snrnp70
Snrpb2
Snrpc
Snrpd1
Snrpd2
Snrpep6
Sntb2
Snx1
Socs3
Sod1
Sox9-as1
Sp100
Sp140
Sp2
Sp2-as1
Spa17
Spag16
Spag5
Spart
Spata1
Spata33
Spata5l1
Spcs3
Spdl1
Specc1
Spesp1
Sphk2
Spink1
Sptan1
Sqstm1
Srcap
Srebf1
Srebf2
Srfbp1
Srgn
Srp14-as1
Srp19
Srrm1
Srrt
Srsf11
Srsf3
Srsf5
Srsf6
Ss18l1
Ss18l2
Ssbp1
Ssmem1
Ssr4
St18
St3gal2
St3gal5
St3gal6
St6gal1
Stag3
Stag3l1
Stag3l4
Stag3l5p
Stag3l5p-pvrig2p-pilrb
Stam
Stap1
Stat3
Stip1
Stk11ip
Stk16
Stk19
Stk35
Stk36
Stk38l
Stk4
Stoml1
Strip1
Strn4
Stt3b
Stx16
Stx16-npepl1
Stx18-as1
Stx1b
Stx5
Stxbp4
Sub1
Sugct
Sugt1
Supt5h
Suz12p1
Swi5
Swsap1
Syap1
Sycp2l
Sympk
Syne2
Synj2bp-cox16
Syp
Sypl1
Syt12
Syt16
Sytl3
Tab1
Tacc1
Taco1
Tacstd2
Tada3
Taf1
Taf15
Taf1d
Taf8
Tank
Taok1
Tap1
Tapbp
Tarbp2
Tardbp
Tars2
Tarsl2
Tas1r1
Tatdn3
Tbc1d1
Tbc1d10b
Tbc1d14
Tbc1d19
Tbc1d22a
Tbc1d7
Tbcb
Tbcel
Tbila
Tbl1x
Tbl3
Tbp
Tbpl1
Tbrg1
Tcam1p
Tcerg1
Tcf12
Tcf4
Tcf7
Tchp
Tcl6
Tcta
Tdg
Tead2
Tecr
Tent4b
Terf1
Terf2ip
Tet2
Tex2
Tex22
Tex54
Tex9
Tfam
Tff3
Tg
Tgs1
Th2lcrr
Thada
Thap2
Thap7-as1
Thap9
Thap9-as1
Thbs4
Themis2
Thsd8
Thtpa
Thumpd3
Tigd5
Timm10b
Timm23b
Timm29
Timmdc1
Timp1
Tiparp
Tjap1
Tjp2
Tk2
Tle4
Tlnrd1
Tm4sf19
Tm4sf19-as1
Tm7sf3
Tm9sf1
Tm9sf4
Tma16
Tma7
Tmbim6
Tmc6
Tmco1
Tmco1-as1
Tmed2
Tmem107
Tmem126a
Tmem138
Tmem167b
Tmem179b
Tmem199
Tmem208
Tmem220
Tmem223
Tmem248
Tmem254
Tmem260
Tmem262
Tmem39b
Tmem41b
Tmem44-as1
Tmem62
Tmem67
Tmem69
Tmem79
Tmem91
Tmem97
Tmem9b-as1
Tmod1
Tmpo
Tmprss9
Tmsb4x
Tmtc3
Tmub1
Tmx1
Tnc
Tnfaip3
Tnfaip8
Tnfaip8l1
Tnfrsf14
Tnfrsf17
Tnip3
Tnk2-as1
Tnpo1
Tnrc6b
Tnrc6c
Tob1-as1
Tom1
Tomm22
Tomm6
Tor1aip1
Tor3a
Tp53i3
Tp63
Tpcn1
Tpgs1
Tpi1
Tpi1p2
Tpm1
Tpm4
Tpp1
Tpst1
Tpt1-as1
Trabd
Traf3ip3
Traf7
Trafd1
Traj10
Traj11
Traj12
Traj45
Traj46
Traj47
Trak1
Trappc12
Trappc2b
Trappc4
Trem1
Trex1
Trim13
Trim28
Trim34
Trim40
Trim41
Trim46
Trim52-as1
Trim69
Trip4
Trmt10c
Trmt11
Trmt12
Trmt13
Trmt44
Trmu
Trnt1
Trub1
Tsacc
Tsc22d2
Tsfm
Tsn
Tsnax
Tsnax-disc1
Tspan4
Tspan6
Tspyl2
Tssc4
Tstd3
Ttc14
Ttc17
Ttc27
Ttc38
Ttc39a
Ttc4
Ttc8
Ttc9c
Ttn-as1
Ttyh3
Tuba1c
Tubb
Tubb4b
Tubgcp2
Tug1
Tulp3
Tut1
Tvp23b
Txlna
Txndc9
Txnrd1
Tyms
Tyrobp
Tyw1
Tyw3
U2af1l4
U62631.1
U91328.1
Uba1
Uba6-as1
Ubac1
Ubac2
Ubald2
Ubap2l
Ubb
Ube2a
Ube2d1
Ube2d2
Ube2e1
Ube3b
Ubl5
Ubn1
Ubr3
Ubr5
Ubr5-as1
Ubr7
Ubxn2a
Ubxn2b
Ubxn8
Ufc1
Uggt1
Ugp2
Uhrf2
Unc45a
Unc50
Urod
Use1
Uso1
Usp16
Usp18
Usp30
Usp30-as1
Usp39
Usp42
Usp47
Usp54
Usp7
Uspl1
Utp11
Utp14a
Vamp8
Vapa
Vars2
Vasp
Vcam1
Vdac2
Vdac3
Vmac
Vmp1
Vps13b
Vps25
Vps26c
Vps35
Vps50
Vps51
Vps8
Vrk2
Vrk3
Vrtn
Vta1
Vtrna1-1
Vtrna1-3
Wac
Was
Wdfy4
Wdr11
Wdr24
Wdr27
Wdr36
Wdr37
Wdr5
Wdr55
Wdr59
Wdr6
Wdr63
Wdr70
Wdr74
Wdr75
Wdr76
Wdr81
Wdr82
Wdr91
Wdr92
Wnk1
Wnt1
Wrap53
Wrnip1
Wsb1
Wtap
Xpnpep3
Xpot
Xrcc4
Xrcc5
Yae1
Ybx1
Yipf6
Ykt6
Ypel3
Ythdc2
Ywhab
Ywhae
Ywhaz
Yy1
Z93241.1
Z94721.2
Z95115.1
Zbed3-as1
Zbed6cl
Zbtb1
Zbtb20-as4
Zbtb37
Zbtb38
Zbtb40
Zbtb8os
Zc3h10
Zc3h12a
Zcchc17
Zcchc2
Zcchc7
Zcchc9
Zdhhc13
Zdhhc16
Zdhhc4
Zeb2
Zfand3
Zfas1
Zfat
Zfp36
Zfp91-cntf
Zfpl1
Zhx1
Zkscan1
Zkscan3
Zkscan5
Zmiz1
Zmym1
Zmym4
Znf107
Znf131
Znf136
Znf141
Znf143
Znf174
Znf181
Znf207
Znf211
Znf224
Znf225
Znf226
Znf227
Znf230
Znf254
Znf264
Znf268
Znf271p
Znf286a
Znf292
Znf295-as1
Znf302
Znf317
Znf333
Znf337-as1
Znf345
Znf346
Znf397
Znf398
Znf426-dt
Znf430
Znf431
Znf436-as1
Znf444
Znf445
Znf48
Znf485
Znf493
Znf501
Znf512
Znf529-as1
Znf547
Znf551
Znf552
Znf557
Znf561-as1
Znf581
Znf587
Znf596
Znf600
Znf609
Znf613
Znf621
Znf623
Znf628
Znf646
Znf66
Znf700
Znf720
Znf738
Znf76
Znf772
Znf773
Znf778
Znf805
Znf808
Znf814
Znf815p
Znf830
Znf92
Znhit1
Znrd1
Znrf1
Zpbp2
Zscan21
Zscan31
Zscan9
Zswim8
Zwilch
