# Supplementary material for: A Bayesian inference transcription factor activity model for the analysis of single-cell transcriptomes
Source: Genome Res. 2021 Jul;31(7):1296–311. doi: 10.1101/gr.265595.120 (PMC8256867; doi:10.1101/gr.265595.120)
Supplement: Supplemental Material [file supp_gr.265595.120_Supplemental_Code.zip › BITFAM/inst/extdata/human/CBX1]

A2m
Aacs
Aamdc
Aar2
Aars
Aasdhppt
Aatf
Abalon
Abat
Abca17p
Abca4
Abca6
Abca7
Abca9
Abcb1
Abcc1
Abcc13
Abcc3
Abcc5
Abcd1
Abcd3
Abce1
Abcf1
Abcf3
Abhd1
Abhd10
Abhd11
Abhd11-as1
Abhd12
Abhd12b
Abhd14a
Abhd14a-acy1
Abhd17a
Abhd2
Abhd3
Abhd5
Abi2
Abl1
Ablim3
Ac000035.1
Ac000068.1
Ac000123.2
Ac001226.1
Ac002094.1
Ac002115.1
Ac002116.1
Ac002116.2
Ac002310.1
Ac002310.6
Ac002454.1
Ac002470.1
Ac002472.2
Ac003002.3
Ac003005.1
Ac003006.1
Ac003101.2
Ac003102.1
Ac004148.1
Ac004156.1
Ac004224.2
Ac004233.3
Ac004241.1
Ac004381.1
Ac004448.2
Ac004471.2
Ac004528.2
Ac004551.1
Ac004771.3
Ac004812.2
Ac004834.1
Ac004895.1
Ac004908.1
Ac004908.2
Ac004921.1
Ac004922.1
Ac004943.2
Ac004980.1
Ac005013.1
Ac005020.2
Ac005052.1
Ac005077.2
Ac005086.1
Ac005220.1
Ac005224.4
Ac005253.1
Ac005258.1
Ac005264.1
Ac005280.1
Ac005280.2
Ac005324.4
Ac005330.1
Ac005332.4
Ac005342.1
Ac005410.1
Ac005520.1
Ac005520.2
Ac005523.2
Ac005532.2
Ac005539.1
Ac005540.1
Ac005546.1
Ac005593.1
Ac005606.2
Ac005614.1
Ac005670.2
Ac005674.1
Ac005696.1
Ac005726.4
Ac005740.3
Ac005775.1
Ac005790.1
Ac005796.1
Ac005829.1
Ac005832.4
Ac005833.1
Ac005837.1
Ac005841.1
Ac005899.1
Ac005911.1
Ac005915.1
Ac005944.1
Ac005972.1
Ac006001.2
Ac006022.1
Ac006026.2
Ac006033.1
Ac006059.1
Ac006064.1
Ac006077.2
Ac006153.1
Ac006205.2
Ac006213.1
Ac006213.4
Ac006252.1
Ac006273.1
Ac006333.2
Ac006372.4
Ac006441.4
Ac006449.2
Ac006449.6
Ac006483.2
Ac006504.5
Ac006504.7
Ac006511.5
Ac006539.1
Ac006971.1
Ac006994.2
Ac007032.1
Ac007192.1
Ac007216.1
Ac007216.4
Ac007225.1
Ac007240.1
Ac007250.1
Ac007319.1
Ac007375.1
Ac007381.1
Ac007383.2
Ac007389.1
Ac007395.1
Ac007405.3
Ac007546.3
Ac007608.3
Ac007611.1
Ac007620.1
Ac007656.1
Ac007656.2
Ac007663.3
Ac007681.1
Ac007686.1
Ac007786.1
Ac007834.1
Ac007881.2
Ac007950.1
Ac007952.4
Ac008014.1
Ac008073.2
Ac008073.3
Ac008105.2
Ac008109.1
Ac008115.3
Ac008115.4
Ac008267.5
Ac008393.1
Ac008406.3
Ac008443.1
Ac008443.2
Ac008443.5
Ac008494.1
Ac008525.1
Ac008525.2
Ac008526.1
Ac008537.4
Ac008543.1
Ac008581.2
Ac008592.1
Ac008592.4
Ac008641.1
Ac008667.4
Ac008687.4
Ac008734.2
Ac008745.1
Ac008750.3
Ac008750.4
Ac008753.2
Ac008758.6
Ac008761.1
Ac008761.2
Ac008764.8
Ac008915.2
Ac008966.1
Ac008969.1
Ac009005.1
Ac009061.2
Ac009063.2
Ac009065.4
Ac009065.7
Ac009078.3
Ac009086.2
Ac009086.3
Ac009087.1
Ac009088.2
Ac009090.3
Ac009095.1
Ac009097.4
Ac009107.2
Ac009108.5
Ac009133.1
Ac009133.2
Ac009133.5
Ac009163.6
Ac009303.1
Ac009303.4
Ac009309.1
Ac009407.1
Ac009413.1
Ac009480.2
Ac009560.1
Ac009720.1
Ac009779.3
Ac009784.1
Ac009812.2
Ac009879.3
Ac009955.3
Ac010148.1
Ac010186.1
Ac010186.2
Ac010198.1
Ac010203.2
Ac010240.3
Ac010307.4
Ac010325.2
Ac010327.2
Ac010327.4
Ac010330.1
Ac010336.1
Ac010336.3
Ac010336.5
Ac010422.2
Ac010487.2
Ac010503.3
Ac010522.1
Ac010531.3
Ac010536.2
Ac010547.1
Ac010547.5
Ac010619.2
Ac010654.1
Ac010655.2
Ac010655.4
Ac010746.1
Ac010761.1
Ac010761.2
Ac010761.5
Ac010761.7
Ac010834.2
Ac010894.2
Ac010913.1
Ac010976.1
Ac010999.2
Ac011008.1
Ac011195.2
Ac011247.1
Ac011379.2
Ac011444.1
Ac011445.2
Ac011446.2
Ac011448.1
Ac011462.2
Ac011462.4
Ac011466.1
Ac011468.5
Ac011473.4
Ac011476.3
Ac011478.1
Ac011491.1
Ac011495.1
Ac011498.1
Ac011511.1
Ac011511.2
Ac011529.1
Ac011530.1
Ac011603.1
Ac011603.2
Ac011611.4
Ac011773.3
Ac011825.3
Ac011921.1
Ac011933.3
Ac012065.4
Ac012073.1
Ac012087.2
Ac012146.1
Ac012158.1
Ac012184.2
Ac012291.2
Ac012306.2
Ac012313.6
Ac012313.9
Ac012358.3
Ac012368.1
Ac012370.1
Ac012377.1
Ac012462.3
Ac012485.1
Ac012488.2
Ac012531.3
Ac012555.1
Ac012613.1
Ac012615.3
Ac012629.2
Ac012645.1
Ac012668.2
Ac013244.1
Ac013275.1
Ac013356.4
Ac013394.1
Ac013400.1
Ac013451.2
Ac013452.1
Ac013468.1
Ac013472.1
Ac013643.3
Ac013717.1
Ac013731.1
Ac015687.1
Ac015689.1
Ac015795.1
Ac015802.4
Ac015802.5
Ac015871.3
Ac015871.4
Ac015908.4
Ac015908.7
Ac015909.1
Ac015909.3
Ac015912.3
Ac015936.1
Ac015982.1
Ac016026.1
Ac016394.1
Ac016405.2
Ac016575.1
Ac016586.1
Ac016588.2
Ac016708.1
Ac016727.1
Ac016773.1
Ac016831.7
Ac016876.2
Ac016912.1
Ac016957.1
Ac016999.1
Ac017015.2
Ac017083.1
Ac017100.1
Ac017104.3
Ac018410.1
Ac018450.1
Ac018521.7
Ac018558.5
Ac018637.1
Ac018647.2
Ac018754.1
Ac018761.1
Ac018845.3
Ac019103.1
Ac019129.2
Ac019131.1
Ac019205.1
Ac019254.2
Ac019294.2
Ac019294.3
Ac020612.2
Ac020658.1
Ac020658.2
Ac020663.4
Ac020763.1
Ac020891.2
Ac020904.2
Ac020909.1
Ac020909.2
Ac020909.3
Ac020914.1
Ac020914.3
Ac020915.1
Ac020915.5
Ac020916.2
Ac020928.1
Ac020931.1
Ac021016.3
Ac021054.1
Ac021188.1
Ac021205.3
Ac021269.2
Ac021422.1
Ac022098.1
Ac022098.4
Ac022137.2
Ac022137.3
Ac022154.1
Ac022167.4
Ac022167.5
Ac022217.3
Ac022296.3
Ac022384.1
Ac022400.1
Ac022400.2
Ac022413.1
Ac022415.1
Ac022511.1
Ac022613.2
Ac022748.1
Ac022784.1
Ac022784.4
Ac022816.1
Ac022973.2
Ac023024.1
Ac023632.2
Ac023632.5
Ac024145.1
Ac024243.1
Ac024257.3
Ac024267.6
Ac024270.4
Ac024475.4
Ac024559.2
Ac024651.2
Ac024941.2
Ac025031.1
Ac025048.1
Ac025162.2
Ac025164.1
Ac025165.1
Ac025165.2
Ac025166.1
Ac025171.2
Ac025171.3
Ac025181.2
Ac025257.1
Ac025262.1
Ac025278.1
Ac025437.4
Ac025442.1
Ac025580.1
Ac026124.2
Ac026202.3
Ac026254.2
Ac026310.2
Ac026316.4
Ac026362.1
Ac026369.3
Ac026391.1
Ac026412.3
Ac026458.2
Ac026461.3
Ac026464.6
Ac026471.2
Ac026691.1
Ac026740.1
Ac026786.1
Ac026803.2
Ac026904.1
Ac026954.3
Ac027031.2
Ac027097.1
Ac027117.2
Ac027281.1
Ac027644.4
Ac027702.1
Ac027796.2
Ac027801.1
Ac034102.4
Ac034102.6
Ac034102.7
Ac036103.1
Ac036214.4
Ac037459.1
Ac037487.4
Ac040169.1
Ac040173.1
Ac044798.1
Ac046130.1
Ac048341.2
Ac048382.6
Ac051619.10
Ac051619.8
Ac053503.2
Ac053527.1
Ac055822.1
Ac058822.1
Ac061975.1
Ac061992.1
Ac061999.1
Ac063952.1
Ac063977.2
Ac064805.2
Ac064807.1
Ac066612.2
Ac067805.1
Ac067852.1
Ac067930.3
Ac067930.4
Ac067945.3
Ac067969.1
Ac068051.1
Ac068205.1
Ac068205.2
Ac068234.1
Ac068389.1
Ac068389.2
Ac068587.7
Ac068620.1
Ac068669.1
Ac068724.3
Ac068790.8
Ac068870.1
Ac068987.3
Ac068987.5
Ac069213.1
Ac069277.1
Ac069281.2
Ac069360.1
Ac069368.1
Ac069503.2
Ac073107.1
Ac073111.3
Ac073111.5
Ac073195.1
Ac073257.1
Ac073283.2
Ac073314.1
Ac073320.1
Ac073342.1
Ac073592.5
Ac073611.1
Ac073648.6
Ac073655.2
Ac073857.1
Ac073869.1
Ac073896.4
Ac073911.1
Ac074032.1
Ac074117.1
Ac074138.1
Ac074143.1
Ac074338.1
Ac074389.1
Ac078785.1
Ac078802.1
Ac078878.2
Ac078883.2
Ac078974.1
Ac079031.2
Ac079145.1
Ac079305.1
Ac079341.2
Ac079466.1
Ac079594.2
Ac079600.3
Ac079602.3
Ac079610.2
Ac079741.1
Ac079742.1
Ac079907.1
Ac079949.2
Ac080075.1
Ac080080.1
Ac080080.2
Ac083798.1
Ac083798.2
Ac083841.1
Ac083843.2
Ac083867.1
Ac084018.1
Ac084018.2
Ac084082.1
Ac084125.1
Ac084337.2
Ac084871.2
Ac084876.2
Ac084879.1
Ac087190.2
Ac087289.1
Ac087289.3
Ac087289.4
Ac087385.2
Ac087439.2
Ac087500.1
Ac087521.1
Ac087633.2
Ac087721.2
Ac087741.3
Ac089999.1
Ac090229.1
Ac090281.1
Ac090360.1
Ac090510.1
Ac090519.2
Ac090527.2
Ac090607.5
Ac090825.1
Ac090844.2
Ac090888.3
Ac090912.2
Ac091045.1
Ac091060.1
Ac091133.4
Ac091152.4
Ac091153.1
Ac091153.3
Ac091153.4
Ac091167.6
Ac091167.7
Ac091390.4
Ac091551.1
Ac091564.2
Ac091564.4
Ac091729.3
Ac091906.1
Ac091917.2
Ac091925.1
Ac091959.3
Ac091965.5
Ac091979.2
Ac092035.1
Ac092045.1
Ac092068.1
Ac092072.1
Ac092115.1
Ac092117.1
Ac092117.2
Ac092118.1
Ac092119.2
Ac092123.1
Ac092143.1
Ac092143.2
Ac092159.2
Ac092171.3
Ac092171.4
Ac092287.1
Ac092296.3
Ac092335.1
Ac092338.3
Ac092364.1
Ac092368.1
Ac092368.3
Ac092378.1
Ac092384.2
Ac092473.1
Ac092535.4
Ac092570.2
Ac092587.1
Ac092647.4
Ac092647.5
Ac092718.1
Ac092720.1
Ac092807.2
Ac092821.3
Ac092835.1
Ac092910.2
Ac092944.1
Ac093151.3
Ac093152.1
Ac093323.1
Ac093323.3
Ac093325.1
Ac093484.3
Ac093484.4
Ac093510.1
Ac093512.1
Ac093512.2
Ac093525.1
Ac093732.1
Ac093734.1
Ac093752.1
Ac093752.2
Ac093827.4
Ac093899.2
Ac096536.1
Ac096540.1
Ac096677.1
Ac096733.2
Ac096734.2
Ac097059.2
Ac097103.2
Ac097104.1
Ac097460.1
Ac097478.1
Ac097641.2
Ac098484.4
Ac098582.1
Ac098614.1
Ac098614.3
Ac098650.1
Ac098828.2
Ac098850.2
Ac098934.4
Ac099329.1
Ac099344.1
Ac099489.1
Ac099518.1
Ac099518.6
Ac099521.1
Ac099524.1
Ac099535.1
Ac099668.1
Ac099670.1
Ac099681.1
Ac099681.2
Ac099782.2
Ac099786.2
Ac099795.1
Ac100778.3
Ac100793.2
Ac100793.3
Ac100803.3
Ac100810.3
Ac100812.1
Ac100827.1
Ac100835.2
Ac100860.1
Ac100861.1
Ac100861.2
Ac100871.1
Ac102945.2
Ac102953.1
Ac103564.2
Ac103591.3
Ac103681.1
Ac103702.2
Ac103736.1
Ac103808.1
Ac103810.3
Ac103810.8
Ac103923.1
Ac104046.1
Ac104117.1
Ac104123.1
Ac104162.2
Ac104365.1
Ac104411.1
Ac104532.1
Ac104532.2
Ac104561.1
Ac104564.4
Ac104662.2
Ac104667.2
Ac104763.2
Ac104958.2
Ac104984.4
Ac104984.5
Ac104985.2
Ac104997.1
Ac105021.1
Ac105129.2
Ac105206.3
Ac105277.1
Ac105399.1
Ac105942.1
Ac106028.2
Ac106738.1
Ac106739.1
Ac106760.2
Ac106799.1
Ac106820.6
Ac106897.1
Ac107079.1
Ac107083.1
Ac107398.4
Ac107401.1
Ac107959.3
Ac107959.4
Ac107959.5
Ac107976.1
Ac107982.2
Ac108002.1
Ac108002.2
Ac108047.1
Ac108134.3
Ac108134.4
Ac108738.1
Ac108865.1
Ac109460.3
Ac109462.1
Ac109587.1
Ac110079.1
Ac110285.7
Ac110749.1
Ac110769.1
Ac111149.2
Ac111182.1
Ac112225.1
Ac112236.2
Ac112484.1
Ac112484.2
Ac112484.3
Ac112504.2
Ac112907.1
Ac113191.1
Ac113192.5
Ac113410.3
Ac113607.1
Ac114271.1
Ac114291.1
Ac114401.1
Ac114689.3
Ac114730.1
Ac114730.3
Ac114812.3
Ac114956.1
Ac114956.3
Ac116025.2
Ac116049.2
Ac116337.3
Ac116353.5
Ac116366.3
Ac116535.1
Ac117382.2
Ac117386.2
Ac118553.2
Ac118757.1
Ac119677.1
Ac120036.3
Ac120036.4
Ac120057.4
Ac120114.1
Ac120114.4
Ac120193.1
Ac121334.2
Ac122713.1
Ac123767.1
Ac123912.2
Ac123912.5
Ac124016.1
Ac124068.2
Ac124242.1
Ac124283.2
Ac124283.5
Ac124319.1
Ac124947.2
Ac125494.1
Ac125611.3
Ac126407.1
Ac126544.2
Ac126614.1
Ac126696.1
Ac126763.1
Ac126773.4
Ac127002.1
Ac127070.1
Ac128709.3
Ac129492.2
Ac129492.5
Ac129926.2
Ac130343.1
Ac130343.2
Ac130469.1
Ac131025.2
Ac131097.4
Ac131235.2
Ac132825.4
Ac132825.5
Ac132872.1
Ac132872.2
Ac132938.3
Ac132938.5
Ac133065.3
Ac133552.1
Ac134043.1
Ac134682.1
Ac134772.1
Ac135048.2
Ac135048.3
Ac135050.5
Ac135178.1
Ac135178.3
Ac135178.6
Ac135388.1
Ac135586.2
Ac136469.1
Ac136475.2
Ac136475.9
Ac136632.2
Ac136932.1
Ac137630.3
Ac138150.1
Ac138393.1
Ac138393.3
Ac138409.1
Ac138811.1
Ac139099.2
Ac139149.1
Ac139256.1
Ac139493.2
Ac139530.3
Ac139769.1
Ac139795.3
Ac139887.2
Ac140504.1
Ac144522.1
Ac145124.1
Ac145207.2
Ac145207.9
Ac145285.6
Ac147067.2
Ac148476.1
Ac148477.5
Ac190387.1
Ac217774.1
Ac217774.2
Ac231657.1
Ac233992.3
Ac234917.1
Ac241584.2
Ac242426.2
Ac243547.1
Ac243571.2
Ac243585.2
Ac243654.1
Ac244021.1
Ac244502.1
Ac244517.5
Ac245014.3
Ac245033.2
Ac245100.3
Ac245140.3
Ac245517.3
Ac246793.1
Ac254633.1
Acad8
Acad9
Acadm
Acads
Acadsb
Acadvl
Acap1
Acap3
Acat2
Acbd4
Accs
Acer3
Ache
Acin1
Ackr2
Acly
Aco1
Acot1
Acot11
Acot13
Acot2
Acot6
Acox1
Acox2
Acp1
Acsbg2
Acsf2
Acsf3
Acsl3
Acsm2b
Acsm3
Acss2
Acss3
Actg1p16
Actl6a
Actn1-as1
Actn2
Actn3
Actn4
Actr10
Actr1a
Actr3
Actr6
Acvr2a
Acy1
Acyp2
Ad000671.1
Adal
Adam15
Adam22
Adam28
Adamts10
Adamts14
Adamtsl2
Adamtsl4
Adamtsl4-as1
Adamtsl5
Adap2
Adarb1
Adck1
Adck5
Adcy1
Adcy3
Adcy4
Adcy7
Adcy9
Add1
Add3
Adgrb3
Adgrd1
Adgre1
Adgre4p
Adgrg1
Adgrg3
Adgrg6
Adgrg7
Adgrl1
Adhfe1
Adipor2
Adk
Adm
Adnp2
Adnp-as1
Ado
Adora2a-as1
Adpgk-as1
Adprh
Adprm
Adra1d
Adra2a
Adrm1
Adsl
Adssl1
Aebp2
Aen
Aes
Af038458.2
Af064858.1
Af111167.1
Af117829.2
Af127577.5
Af129408.1
Af196972.1
Af233439.1
Af241726.2
Aff1
Afg1l
Afg3l2
Afp
Aftph
Agap1
Agap3
Agbl3
Agbl4
Agbl5
Agfg1
Agfg2
Aggf1
Agk
Agl
Ago3
Agps
Agrn
Agrp
Agxt
Ahcy
Ahcyl1
Ahr
Ahrr
Ahsa2p
Ahsg
Aif1l
Aifm3
Aimp2
Aip
Aipl1
Aj003147.1
Aj003147.2
Ajap1
Ajm1
Ajuba
Ak4
Akap1
Akap13
Akap2
Akap5
Akap8l
Akap9
Akirin1
Akr1a1
Akr1b10
Akr1c1
Akr1d1
Akt1s1
Akt2
Al008718.1
Al008726.1
Al009179.1
Al020996.2
Al020997.2
Al021068.1
Al021155.2
Al021391.1
Al021396.1
Al021546.1
Al021997.3
Al022069.1
Al022238.2
Al022238.4
Al022312.1
Al022315.1
Al022316.1
Al022326.1
Al022328.3
Al023574.1
Al023803.1
Al023803.3
Al023806.1
Al023806.2
Al024498.2
Al031055.1
Al031123.1
Al031229.1
Al031428.1
Al031432.3
Al031587.2
Al031590.1
Al031602.1
Al031658.2
Al031666.2
Al031710.2
Al031726.1
Al031847.1
Al031848.2
Al031963.2
Al032819.1
Al033504.1
Al033527.2
Al033527.5
Al033528.2
Al034374.1
Al034379.1
Al034397.2
Al034397.3
Al034399.2
Al034417.2
Al034548.1
Al035078.4
Al035398.1
Al035404.2
Al035410.1
Al035420.1
Al035423.1
Al035427.1
Al035530.2
Al035587.1
Al035660.1
Al035660.2
Al049543.1
Al049697.1
Al049712.1
Al049780.2
Al049794.1
Al049795.1
Al049796.1
Al049870.3
Al049874.3
Al050320.1
Al050344.1
Al078590.1
Al078605.1
Al078621.3
Al078644.2
Al079342.3
Al096828.3
Al109761.1
Al109806.1
Al109914.1
Al109917.1
Al109918.1
Al109923.1
Al110118.2
Al117339.2
Al117339.5
Al117382.2
Al118508.1
Al118522.1
Al118558.3
Al121603.2
Al121758.1
Al121845.2
Al121845.3
Al121885.2
Al121900.2
Al121906.1
Al121936.1
Al121949.3
Al121972.1
Al121983.1
Al121990.1
Al121992.1
Al132639.2
Al132780.1
Al132780.2
Al132819.1
Al132857.1
Al132989.2
Al133153.1
Al133227.1
Al133338.1
Al133351.1
Al133371.1
Al133396.2
Al133410.3
Al133467.2
Al133516.1
Al133520.1
Al133551.1
Al135791.1
Al136040.1
Al136084.2
Al136131.3
Al136172.1
Al136295.1
Al136301.1
Al136309.2
Al137003.1
Al137009.1
Al137058.1
Al137060.1
Al137077.2
Al137782.1
Al137785.1
Al137798.1
Al137802.2
Al137802.3
Al137856.1
Al138733.1
Al138826.1
Al138831.1
Al138831.2
Al138916.1
Al138966.2
Al138976.1
Al139008.2
Al139011.1
Al139035.1
Al139082.1
Al139095.3
Al139099.1
Al139184.1
Al139220.2
Al139246.5
Al139254.2
Al139254.3
Al139260.1
Al139288.1
Al139317.1
Al139317.5
Al139353.2
Al139393.1
Al157400.2
Al157400.5
Al157702.2
Al157791.2
Al157823.2
Al157888.1
Al157935.1
Al158063.1
Al158070.2
Al158151.1
Al158151.3
Al158212.2
Al158212.3
Al158837.1
Al158847.1
Al160279.1
Al160291.1
Al160313.1
Al160314.2
Al160408.1
Al160408.4
Al161646.1
Al161719.1
Al161785.2
Al161785.3
Al161896.1
Al161931.1
Al161935.1
Al161937.1
Al162231.3
Al162377.1
Al162411.1
Al162497.1
Al162586.1
Al162595.2
Al162724.2
Al163636.2
Al353596.1
Al353621.2
Al353648.1
Al353719.1
Al353801.1
Al353997.2
Al354696.2
Al354707.2
Al354710.2
Al354811.1
Al354813.1
Al354861.3
Al354919.2
Al355001.2
Al355075.1
Al355075.4
Al355096.1
Al355297.1
Al355297.2
Al355303.1
Al355388.1
Al355388.2
Al355574.1
Al355613.1
Al355803.1
Al355877.1
Al355987.2
Al355987.3
Al355987.5
Al355994.3
Al356020.1
Al356234.1
Al356235.1
Al356309.3
Al356441.1
Al356488.2
Al356583.1
Al356599.1
Al356740.3
Al357127.1
Al357315.2
Al357515.1
Al357673.1
Al358075.2
Al358113.1
Al358393.1
Al358472.5
Al358472.7
Al358613.2
Al358613.3
Al358933.1
Al359182.1
Al359643.2
Al359644.1
Al359704.2
Al359762.1
Al359878.2
Al360012.1
Al360181.4
Al360182.2
Al365205.1
Al365226.2
Al365265.1
Al365295.1
Al365356.2
Al365436.2
Al390198.1
Al390718.1
Al390719.1
Al390719.2
Al390728.5
Al390860.1
Al390877.1
Al390955.2
Al391121.1
Al391152.1
Al391244.2
Al391262.1
Al391650.1
Al391684.1
Al391832.1
Al391832.2
Al391832.3
Al391839.1
Al391839.2
Al391863.1
Al392172.1
Al441992.1
Al442128.2
Al445250.1
Al445363.3
Al445471.2
Al445483.1
Al445490.1
Al445991.1
Al449363.1
Al450322.1
Al450344.3
Al450468.2
Al451085.1
Al451165.2
Al512328.1
Al512791.2
Al513220.1
Al513485.1
Al589666.2
Al589740.1
Al589765.4
Al590068.3
Al590133.1
Al590139.1
Al590556.1
Al590627.2
Al590708.1
Al590764.1
Al590999.1
Al591167.1
Al591222.1
Al591368.1
Al591485.1
Al591926.6
Al592114.1
Al592287.1
Al592293.1
Al592295.1
Al592295.4
Al592310.1
Al596094.1
Al596257.1
Al606537.1
Al606760.1
Al606760.3
Al627171.1
Al645608.6
Al645728.1
Al645922.1
Al645941.3
Al662791.1
Al662899.2
Al671762.1
Al672291.1
Al691403.2
Al691447.2
Al691482.3
Al731563.3
Al731577.2
Al732292.2
Al732314.6
Al807752.2
Al807776.1
Al928654.1
Al928921.1
Al929472.2
Alb
Alcam
Aldh16a1
Aldh1b1
Aldh2
Aldh3b1
Aldh5a1
Aldh7a1
Aldoa
Aldob
Aldoc
Alg1
Alg10
Alg10b
Alg11
Alg13
Alg1l2
Alg1l9p
Alg3
Alg6
Alkbh1
Alkbh2
Alkbh3
Alkbh6
Alms1p1
Alox12p2
Amd1
Amdhd2
Amn1
Ampd3
Amz2
Amz2p1
Anapc11
Anapc4
Anapc5
Ang
Angel1
Angptl3
Angptl4
Angptl8
Ankar
Ankef1
Ankmy1
Ankmy2
Ankrd12
Ankrd13d
Ankrd19p
Ankrd2
Ankrd20a5p
Ankrd24
Ankrd30bl
Ankrd36
Ankrd37
Ankrd42
Ankrd49
Ankrd55
Anks1a
Anks6
Anln
Ano1
Ano5
Ano6
Ano7
Anp32b
Antxr1
Anxa2
Anxa3
Anxa4
Ap000229.1
Ap000254.1
Ap000317.2
Ap000350.2
Ap000354.1
Ap000358.1
Ap000424.1
Ap000439.1
Ap000439.3
Ap000442.1
Ap000446.1
Ap000547.3
Ap000553.1
Ap000553.5
Ap000646.1
Ap000688.4
Ap000695.1
Ap000696.1
Ap000704.1
Ap000721.1
Ap000769.2
Ap000769.3
Ap000785.2
Ap000787.1
Ap000812.5
Ap000845.1
Ap000866.1
Ap000867.4
Ap000894.4
Ap000911.1
Ap000936.1
Ap000943.3
Ap000944.2
Ap001062.2
Ap001107.4
Ap001107.5
Ap001107.9
Ap001189.5
Ap001269.2
Ap001269.4
Ap001273.2
Ap001347.1
Ap001362.2
Ap001363.2
Ap001432.1
Ap001453.2
Ap001453.4
Ap001462.1
Ap001468.1
Ap001496.4
Ap001528.1
Ap001542.1
Ap001610.2
Ap001625.3
Ap001767.3
Ap001816.1
Ap001830.1
Ap001931.1
Ap002026.1
Ap002364.1
Ap002373.1
Ap002380.1
Ap002495.2
Ap002761.2
Ap002761.4
Ap002833.2
Ap002851.1
Ap002852.1
Ap002884.3
Ap002986.1
Ap002992.1
Ap003065.1
Ap003119.3
Ap003385.1
Ap003392.13
Ap003419.1
Ap003419.3
Ap003465.1
Ap003499.2
Ap003733.4
Ap003774.1
Ap004609.3
Ap004782.1
Ap005137.2
Ap005139.1
Ap005229.2
Ap005263.1
Ap005264.7
Ap005328.1
Ap005329.3
Ap006216.1
Ap006289.1
Ap1ar
Ap1m2
Ap2a2
Ap2b1
Ap2m1
Ap2s1
Ap3m2
Ap4e1
Ap4m1
Ap5m1
Ap5s1
Ap5z1
Apaf1
Apba2
Apbb1ip
Apbb3
Apc
Apc2
Apex1
Aph1a
Aph1b
Api5
Aplf
Aplp2
Apoa1
Apoa1-as
Apoa5
Apobec3b
Apobec3h
Apoc1
Apoc1p1
Apoc2
Apol1
Apold1
Apool
Aprt
Araf
Arap1
Arcn1
Areg
Arf1
Arf4p2
Arf5
Arfgap1
Arfgap3
Arfip1
Arfip2
Arg1
Arhgap11b
Arhgap24
Arhgap26
Arhgap27
Arhgap28
Arhgap31
Arhgap33
Arhgap40
Arhgap42
Arhgap44
Arhgap45
Arhgdia
Arhgef1
Arhgef10
Arhgef12
Arhgef15
Arhgef17
Arhgef18
Arhgef2
Arhgef25
Arhgef26-as1
Arhgef28
Arhgef37
Arhgef39
Arhgef7
Arid1a
Arid1b
Arid2
Arid3a
Arid3c
Arih1
Arl13b
Arl14ep
Arl2bp
Arl2bpp2
Arl4a
Arl6
Arl6ip6
Arl8b
Arl9
Armc10
Armc2
Armc5
Armc6
Armc7
Armc9
Armcx3
Armcx3-as1
Armcx5
Armcx5-gprasp2
Armt1
Arpc1a
Arpc1b
Arpc4
Arpc4-ttll3
Arpc5l
Arpp19
Arrb1
Arrb2
Arrdc1
Arrdc1-as1
Arrdc2
Arsb
Arsd
Arsd-as1
Arv1
Asah2b
Asap1
Asap2
Asb1
Asb16
Asdurf
Asf1a
Asgr1
Ash2l
Asic4
Asl
Asnsd1
Asphd1
Aspscr1
Asrgl1
Ass1
Asxl1
Asxl3
Atad3a
Atad3b
Atad5
Atat1
Atcay
Ate1-as1
Atf1
Atf3
Atf4
Atf5
Atf6b
Atf7ip
Atf7ip2
Atg10
Atg16l1
Atg2a
Atg4b
Atg4d
Atg7
Atg9a
Atg9b
Atic
Atl1
Atm
Atmin
Atp10d
Atp11a
Atp11b
Atp1a1
Atp1b1
Atp1b3
Atp23
Atp2a2
Atp2b4
Atp2c1
Atp4a
Atp5f1b
Atp5f1c
Atp5f1d
Atp5if1
Atp6ap1
Atp6ap1l
Atp6v0a1
Atp6v0b
Atp6v0c
Atp6v0cp3
Atp6v0e1
Atp6v0e2
Atp6v1b2
Atp6v1c1
Atp6v1g1
Atp6v1g2-ddx39b
Atp7a
Atp9b
Atr
Atraid
Atrip
Atrn
Atxn10
Atxn1l
Atxn2-as
Atxn2l
Atxn7
Atxn7l2
Atxn7l3b
Auh
Aup1
Auts2
Avl9
Axdnd1
Axl
Azin1-as1
Azu1
B2m
B3galt6
B3gnt10
B3gnt3
B3gntl1
B4galt1-as1
B4galt7
B9d1
B9d2
Babam2
Bach1
Bag2
Bag3
Bage2
Bahcc1
Baiap2
Baiap3
Bak1
Bambi
Banf1
Banp
Barhl1
Barx2
Basp1
Bax
Bbof1
Bbs1
Bbs12
Bbs5
Bbs7
Bbs9
Bcam
Bcap29
Bcar1
Bcar4
Bcas4
Bcdin3d-as1
Bckdha
Bckdhb
Bckdk
Bcl2l1
Bcl2l11
Bcl2l13
Bcl2l14
Bcl2l2
Bcl2l2-pabpn1
Bcl3
Bcl7a
Bcl9
Bcorl1
Bcr
Bcrp2
Bcs1l
Bdh1
Bdnf-as
Bdp1
Bend6
Bend7
Bex4
Bfar
Bhlhb9
Bhlhe40
Bicd1
Bicra
Bicral
Birc2
Birc5
Birc6
Bispr
Bivm
Blm
Bloc1s1
Bloc1s6
Blvra
Bmf
Bmi1
Bmp1
Bmp2k
Bmp4
Bmper
Bmpr1a
Bmpr2
Bms1p1
Bnip1
Bnip2
Bnip3l
Bnip3p26
Bok
Bola1
Bola2p1
Bola3-as1
Bora
Borcs5
Borcs6
Borcs8-mef2b
Bpgm
Bphl
Bptf
Brca2
Brd2
Brd7
Bri3
Brix1
Brms1
Brpf1
Brpf3
Brsk1
Brsk2
Brwd1
Brwd1-as1
Brwd1-as2
Bscl2
Bsg
Btbd6
Btf3
Btf3l4
Btf3p9
Btg2
Btk
Btnl10
Bub1b
Bud23
Bud31
Bx255925.3
Bx322234.1
Bx323046.1
Bx470102.1
Bx537318.1
Bx664615.1
Bx890604.2
Bysl
Bzw2
C10orf25
C10orf53
C11orf1
C11orf49
C11orf52
C11orf54
C11orf58
C11orf74
C11orf80
C12orf10
C12orf29
C12orf40
C12orf45
C12orf57
C12orf65
C14orf119
C15orf39
C15orf41
C15orf48
C15orf61
C15orf65
C16orf45
C16orf70
C16orf71
C16orf72
C16orf74
C16orf86
C16orf92
C16orf95
C17orf49
C17orf53
C17orf80
C17orf99
C18orf21
C18orf25
C18orf54
C18orf65
C19orf24
C19orf38
C19orf44
C19orf48
C19orf53
C19orf57
C19orf66
C19orf67
C19orf81
C19orf85
C1galt1
C1galt1p1
C1orf105
C1orf112
C1orf122
C1orf158
C1orf167
C1orf198
C1orf210
C1orf220
C1orf232
C1orf35
C1orf56
C1qtnf1
C1qtnf8
C1qtnf9b
C1rl
C1rl-as1
C1s
C2
C21orf59-tcp10l
C21orf62-as1
C22orf46
C2cd2l
C2cd3
C2cd4a
C2cd4d-as1
C2orf69
C2orf72
C2orf73
C2orf74
C2orf88
C2orf92
C3
C3orf38
C3orf52
C3orf80
C3orf85
C4bpa
C4orf19
C4orf33
C4orf48
C5orf22
C5orf24
C5orf47
C5orf56
C6orf120
C6orf136
C6orf203
C6orf223
C6orf48
C6orf99
C7orf26
C7orf57
C8g
C8orf33
C8orf89
C9orf16
C9orf163
C9orf170
C9orf24
C9orf43
C9orf50
C9orf85
Ca13
Ca14
Ca2
Ca5b
Ca5bp1
Ca7
Cab39
Cabin1
Cables2
Cacna1a
Cacna1d
Cacna1h
Cacna1i
Cacnb3
Cactin
Cactin-as1
Cacybp
Cad
Cadm2
Calcb
Calcoco2
Cald1
Calm1
Calm3
Caln1
Calu
Camk2b
Camk2g
Camlg
Camta1
Camta2
Cand2
Canx
Capn1
Capn10
Capn12
Capns1
Caprin1
Caps
Capza1
Capza2
Card10
Card11
Card19
Card8-as1
Card9
Carf
Carhsp1
Carm1
Carmil1
Carmil2
Carnmt1-as1
Casc19
Casc2
Casc3
Casc4
Casd1
Caskin2
Casp2
Casp5
Casp7
Casp8
Cast
Cat
Catip
Catsperd
Catsperg
Cavin4
Cbarp
Cbfa2t2
Cbfa2t3
Cbfb
Cbl
Cbll1
Cbx2
Cbx3
Cbx4
Cbx6
Cbx7
Cc2d1a
Cc2d2b
Ccar1
Ccar2
Ccdc102b
Ccdc103
Ccdc107
Ccdc113
Ccdc114
Ccdc115
Ccdc117
Ccdc124
Ccdc126
Ccdc130
Ccdc134
Ccdc137
Ccdc142
Ccdc144cp
Ccdc15
Ccdc150
Ccdc152
Ccdc155
Ccdc157
Ccdc159
Ccdc162p
Ccdc174
Ccdc18
Ccdc183
Ccdc18-as1
Ccdc194
Ccdc22
Ccdc24
Ccdc28a
Ccdc38
Ccdc39
Ccdc39-as1
Ccdc51
Ccdc57
Ccdc61
Ccdc66
Ccdc77
Ccdc78
Ccdc83
Ccdc85b
Ccdc86
Ccdc88b
Ccdc9
Ccdc91
Ccdc93
Ccdc97
Ccl20
Ccn1
Ccnb1
Ccnb2
Ccnb3
Ccnd1
Ccnd2
Ccnd3
Ccndbp1
Ccnf
Ccng1
Ccng2
Ccnk
Ccnt2
Ccny
Ccp110
Ccpg1
Ccr10
Ccr6
Ccs
Ccser2
Cct2
Cct5
Cct6a
Cct6p1
Cct7
Cct7p2
Ccz1
Cd274
Cd2ap
Cd2bp2
Cd300lf
Cd33
Cd3eap
Cd44
Cd46
Cd48
Cd55
Cd68
Cd69
Cd70
Cd82
Cd83
Cd9
Cd99
Cd99p1
Cda
Cdadc1
Cdc123
Cdc16
Cdc25b
Cdc34
Cdc37l1
Cdc42
Cdc42ep1
Cdc42ep2
Cdc42se2
Cdc6
Cdc7
Cdc73
Cdca2
Cdca7
Cdca8
Cdh1
Cdh11
Cdh16
Cdh26
Cdhr4
Cdk1
Cdk10
Cdk12
Cdk13
Cdk18
Cdk2ap2
Cdk5rap3
Cdk6
Cdk7
Cdk8
Cdk9
Cdkal1
Cdkl3
Cdkl5
Cdkn1a
Cdkn1b
Cdkn2a-dt
Cdkn2aip
Cdkn2c
Cdkn2d
Cdkn3
Cdr2l
Cdrt1
Cds2
Cdt1
Cdv3
Cdx2
Cdyl
Cdyl2
Ceacam19
Ceacam21
Ceacam3
Cebpa-dt
Cebpb
Cebpd
Cebpg
Cebpzos
Cecr2
Celf5
Celsr2
Cenpa
Cenpf
Cenph
Cenpi
Cenpo
Cenpp
Cenpt
Cenpw
Cep126
Cep135
Cep164p1
Cep192
Cep350
Cep44
Cep57
Cep57l1
Cep68
Cep72
Cep83-dt
Cep95
Cept1
Cercam
Cerna1
Cerna3
Cers6
Ces1p1
Ces2
Ces3
Cetn1
Cfap100
Cfap299
Cfap36
Cfap52
Cfap61
Cfap69
Cfap70
Cfap74
Cfap97d1
Cfap99
Cfl1p1
Cflar
Cgb2
Cgrrf1
Chaf1a
Chchd1
Chchd2p2
Chchd2p6
Chchd6
Chchd7
Chd2
Chd4
Chd9
Chek1
Chga
Chgb
Chi3l2
Chkb-dt
Chmp1b
Chmp1b-as1
Chmp2b
Chmp6
Chmp7
Chn2
Chp1
Chpf2
Chpt1
Chrac1
Chrd
Chrdl2
Chrna7
Chrnb1
Chrnb2
Chrnd
Chst11
Chst12
Chst13
Chst14
Chtop
Churc1
Churc1-fntb
Ciao1
Ciao2a
Ciao3
Cib3
Cicp12
Cilp2
Cipc
Cirbp
Cirbp-as1
Cisd1
Cisd2
Cisd3
Ciz1
Ckap4
Ckb
Cklf
Cklf-cmtm1
Cks1b
Clasrp
Clba1
Clcn3
Clcn5
Clcn6
Clcnkb
Cldn10-as1
Cldn11
Cldn12
Cldn2
Cldn23
Cldn4
Cldnd2
Clec16a
Clec4e
Clec4f
Clic1
Clic4
Clip2
Clip3
Clk3
Cln3
Cln5
Clp1
Clpp
Clptm1l
Clstn3
Clta
Cltc
Cltcl1
Clu
Cluap1
Cluhp3
Clul1
Clybl
Cmas
Cmc1
Cmtm3
Cmtm7
Cmtr1
Cnbd2
Cnep1r1
Cngb3
Cnih2
Cnih3
Cnih4
Cnksr1
Cnn1
Cnnm2
Cnnm3
Cnnm3-dt
Cnot10
Cnot2
Cnot3
Cnot4
Cnot6
Cnot8
Cnp
Cnst
Cntd1
Cntln
Cntnap1
Cntnap2
Cntnap5
Cntrl
Coa5
Coa6
Coasy
Cobll1
Cog1
Cog2
Cog3
Cog6
Cog8
Col11a2
Col13a1
Col15a1
Col18a1
Col4a2-as2
Col9a2
Colca2
Colec11
Colgalt1
Commd1
Commd10
Commd3
Commd3-bmi1
Commd4
Comt
Copg1
Cops4
Cops6
Cops7a
Cops7b
Cops8
Copz1
Copz2
Coq4
Coq7
Coq8a
Coq8b
Coq9
Coro1a
Coro1b
Coro6
Cox10
Cox14
Cox20
Cox4i1
Cox6a1
Cox6b1
Cox6cp2
Cox7b
Cox7c
Cpa1
Cpamd8
Cpb2
Cpb2-as1
Cpd
Cpe
Cpeb2
Cpeb4
Cped1
Cphl1p
Cpne2
Cpne4
Cpne7
Cpne8-as1
Cps1
Cpsf2
Cpsf4
Cpsf6
Cpt1c
Cpt2
Cr1
Cr381653.1
Cracr2b
Cradd
Crb3
Crcp
Creb3
Creb3l3
Creb3l4
Crebl2
Crebrf
Creld1
Crem
Crim1
Cript
Crkl
Crlf1
Crls1
Crocc
Croccp2
Crot
Crp
Crtc1
Crtc2
Cryba4
Crybg1
Crym
Crym-as1
Cryzl1
Csde1
Csf1
Csf1r
Csf3r
Csk
Cskmt
Csmd1
Csnk1d
Csnk1e
Csnk1g2
Csnk1g3
Csnk2b
Cspp1
Cstf1
Cstf2
Cstf3-dt
Ct45a1
Ctbp1-dt
Ctc1
Ctcf
Ctdnep1
Ctdp1
Ctdsp1
Cth
Cthrc1
Ctif
Ctnna1
Ctnna2
Ctnnb1
Ctnnbl1
Ctnnd1
Ctns
Ctps1
Ctr9
Ctrb1
Ctsa
Ctsb
Cttn
Ctu2
Ctxn2
Cubn
Cubnp2
Cuedc2
Cul4a
Cul5
Cutalp
Cutc
Cux1
Cwc25
Cwc27
Cxorf40a
Cxorf58
Cxxc5
Cxxc5-as1
Cyb561
Cyb561d1
Cyb5b
Cyb5r4
Cyb5rl
Cyc1
Cycsp19
Cyfip2
Cyhr1
Cyld
Cyp20a1
Cyp26a1
Cyp27a1
Cyp2e1
Cyp2u1
Cyp2w1
Cyp3a7
Cyp46a1
Cyp4f23p
Cyp4f62p
Cyp51a1-as1
Cyren
Cystm1
Cyth1
Cyth2
Cyth4
D2hgdh
Daam1
Dab2ip
Dag1
Dagla
Dancr
Dapk1
Dapk2
Dars2
Dars-as1
Daxx
Dazap1
Dbf4
Dbi
Dbil5p
Dbn1
Dbnl
Dbp
Dcaf10
Dcaf11
Dcaf13
Dcaf15
Dcaf17
Dcakd
Dcbld1
Dcbld2
Dck
Dclre1b
Dclre1c
Dcp2
Dcst2
Dctn3
Dctn5
Dcun1d4
Dcxr-dt
Ddb1
Ddb2
Ddhd2
Ddi2
Ddit4
Ddit4-as1
Ddx1
Ddx11l10
Ddx11l5
Ddx18
Ddx19a
Ddx19b
Ddx27
Ddx39b-as1
Ddx3x
Ddx42
Ddx46
Ddx47
Ddx49
Ddx5
Ddx50
Ddx52
Ddx55
Deaf1
Decr1
Decr2
Def8
Defb124
Degs1
Dennd1a
Dennd2c
Dennd3
Dennd4c
Dennd5b-as1
Denr
Depdc5
Depdc7
Depp1
Deptor
Dera
Desi2
Dffb
Dgat2l7p
Dgcr6l
Dgcr8
Dgka
Dgkd
Dgke
Dgkz
Dglucy
Dguok
Dhcr24-dt
Dhdds
Dhdh
Dhodh
Dhrs11
Dhrs13
Dhrs2
Dhrs4
Dhrs4-as1
Dhrs4l2
Dhrs7b
Dhrsx
Dhtkd1
Dhx30
Dhx34
Dhx35
Dhx40
Dhx8
Dhx9
Dinol
Dio1
Dip2a
Dip2b
Dipk1a
Diras1
Dis3l
Dis3l2
Dis3l2p1
Disc1fp1
Disp2
Dixdc1
Dkc1
Dlat
Dld
Dlg4
Dlgap4
Dll4
Dlst
Dlx1
Dlx2-dt
Dlx6
Dm1-as
Dmac2
Dmac2l
Dmap1
Dmkn
Dmpk
Dmtf1
Dnaaf1
Dnaaf3
Dnaaf5
Dnah14
Dnah17
Dnah2
Dnaja1
Dnajb11
Dnajb12
Dnajb2
Dnajb4
Dnajb5
Dnajc10
Dnajc11
Dnajc16
Dnajc18
Dnajc21
Dnajc22
Dnajc24
Dnajc25
Dnajc25-gng10
Dnajc27-as1
Dnajc5
Dnajc9
Dnajc9-as1
Dnase1l1
Dnase1l2
Dnm1
Dnm1l
Dnm2
Dnmt3b
Dnttip1
Doc2a
Dock2
Dock5
Dock6
Dock7
Dock8
Dok1
Dok3
Dok4
Dop1a
Dop1b
Dot1l
Dpagt1
Dpep1
Dpf1
Dpf2
Dph1
Dpp3
Dpy19l1
Dpy19l2p3
Dpy19l3
Dpy19l4
Dpy30
Dr1
Drap1
Drc3
Drc7
Drg1
Drg2
Drgx
Dsg2
Dsp
Dstyk
Dtd1
Dtnb
Dtwd1
Dubr
Duoxa1
Dus1l
Dus2
Dus4l
Dusp23
Dusp28
Dusp5
Dusp8p5
Dut
Dux4l16
Dux4l17
Dux4l18
Dvl3
Dync1h1
Dync1i2
Dync2h1
Dynll1
Dynlrb1
Dynlrb2
Dyrk1a
Dyrk2
Dyrk3
Dyrk4
Dzip3
E2f2
E2f3
E2f4
E4f1
Eaf2
Ebag9
Ebf4
Ebln3p
Echdc3
Ect2
Edaradd
Edc4
Edem1
Edrf1
Eed
Eef1akmt4
Eef1akmt4-ece2
Eef1b2
Eef2k
Eefsec
Eepd1
Efcab12
Efcab13
Efcab2
Efcab3
Efcab7
Efhc1
Efhd1
Efhd2
Efna1
Efna3
Efr3a
Egfl7
Egfr-as1
Egln2
Ehbp1
Ehbp1l1
Ehd1
Ehd2
Ehf
Ehmt1
Ei24
Eif1
Eif1ay
Eif1b
Eif2a
Eif2ak3-dt
Eif2ak4
Eif2b1
Eif2b5
Eif2s3
Eif3b
Eif3f
Eif3j
Eif3l
Eif3m
Eif4a1
Eif4a2
Eif4e2
Eif4g1
Eif4h
Eif5
Eif5a
Eif5b
Elac1
Elac2
Elavl3
Elf3
Ell
Elmo2
Elmod2
Elmod3
Elmsan1
Eln
Eloa
Elovl2-as1
Elovl6
Elp2
Elp3
Elp4
Elp5
Emc10
Emc1-as1
Emc2
Emc3-as1
Emc4
Emc6
Eme1
Eme2
Emg1
Emid1
Emilin2
Eml2
Emsy
Emx1
Enam
Eng
Eno3
Enpp3
Entpd5
Entpd6
Eny2
Ep400
Ep400p1
Epb41
Epb41l4a
Epb41l4a-as1
Epb41l5
Epc2
Epdr1
Epha3
Ephb4
Ephx1
Ephx2
Epn1
Eral1
Erbb2
Erbb3
Erbin
Erc1
Ercc1
Ercc2
Ercc4
Ercc5
Ercc6l2
Erg28
Ergic1
Ergic3
Eri1
Erlec1
Erlin2
Ermard
Ervk13-1
Ervk3-1
Ervk9-11
Ervmer34-1
Esco2
Espn
Esrp1
Esrra
Esyt1
Esyt3
Etaa1
Etf1
Etfb
Etfbkmt
Etfdh
Etfrf1
Ethe1
Etnk1
Etv2
Etv4
Etv5
Eva1b
Evi5l
Evl
Evpl
Exd2
Exo1
Exo5
Exoc1
Exoc3
Exoc3l1
Exoc3l4
Exog
Exosc2
Exosc4
Exosc7
Exosc8
Exosc9
Ext2
Extl1
Extl3
F10
F7
Fa2h
Faah
Faah2
Faap20
Fabp1
Fabp5
Fabp5p12
Fabp5p3
Fadd
Fads2
Faf2
Fah
Fahd1
Fahd2a
Fam102a
Fam102b
Fam111a
Fam114a1
Fam117b
Fam118a
Fam118b
Fam120a
Fam120b
Fam124a
Fam129a
Fam129b
Fam129c
Fam131a
Fam131c
Fam135a
Fam138e
Fam149b1
Fam155b
Fam160b1
Fam162a
Fam171a2
Fam172a
Fam173a
Fam174b
Fam181a-as1
Fam185a
Fam186a
Fam187a
Fam189b
Fam193b
Fam198b-as1
Fam19a5
Fam200b
Fam206a
Fam207a
Fam20c
Fam214b
Fam216a
Fam217b
Fam218a
Fam221b
Fam222a
Fam227b
Fam228b
Fam229a
Fam234a
Fam234b
Fam238c
Fam241b
Fam43a
Fam45a
Fam47e
Fam50b
Fam53c
Fam57a
Fam66c
Fam76a
Fam78a
Fam81a
Fam83a
Fam83d
Fam84a
Fam86c1
Fam86gp
Fam89b
Fam91a1
Fam98b
Fam98c
Fan1
Fanca
Fancd2
Fance
Fancg
Fanci
Fancm
Fank1
Far1
Far1-it1
Far2p3
Farp1
Farp2
Fastkd2
Fat4
Fbh1
Fblim1
Fbln7
Fbn3
Fbrs
Fbrsl1
Fbxl18
Fbxl19
Fbxl2
Fbxl21p
Fbxl3
Fbxl8
Fbxo22
Fbxo24
Fbxo25
Fbxo28
Fbxo31
Fbxo34
Fbxo36
Fbxo38
Fbxo3-dt
Fbxo4
Fbxo44
Fbxo45
Fbxo6
Fbxo7
Fbxo9
Fbxw8
Fcgr2a
Fcgr3a
Fcgrt
Fcho1
Fcho2
Fdps
Fem1a
Fen1
Fer
Fez1
Fgd4
Fgf17
Fgf7
Fgf9
Fgfr3
Fgfr3p6
Fgfr4
Fgfrl1
Fggy
Fgr
Fhad1
Fibcd1
Fibp
Fig4
Fip1l1
Fkbp1b
Fkbp4
Fkbp8
Fkbp9
Fktn
Flna
Flnb
Flnb-as1
Flot1
Flt3lg
Flywch1
Flywch2
Fmc1
Fmc1-luc7l2
Fmnl1
Fmo4
Fmr1
Fn1
Fn3k
Fnbp1
Fnbp1p1
Fnbp4
Fndc3a
Fndc3b
Fnip2
Fnta
Fo393418.1
Fo538757.1
Fo704657.1
Folr3
Fos
Fosl1
Fosl2
Foxa2
Foxa3
Foxk1
Foxk2
Foxn2
Foxn3-as1
Foxo3
Foxo6
Foxp1
Foxp4
Foxred2
Fpgs
Fpgt
Fpgt-tnni3k
Fras1
Frat1
Frg1
Frg1bp
Frg1dp
Frg1gp
Frg1hp
Frmd8
Frmpd2
Frs2
Frs3
Fry
Fscn1
Fsd1
Fsd1l
Fsip2
Fstl3
Fth1
Fto
Ftsj1
Fubp3
Fundc2p1
Fundc2p2
Fuom
Furin
Fus
Fut1
Fut11
Fut4
Fut8
Fuz
Fxn
Fxyd4
Fyttd1
Fzd1
Fzd2
Fzd7
Fzd9
G2e3
G3bp1
G6pc3
G6pd
Gaa
Gabarapl2
Gabpa
Gabpb1-as1
Gabpb2
Gadd45a
Gadd45b
Gal3st4
Galk2
Galns
Galnt1
Galnt10
Galnt11
Galnt12
Galnt2
Galnt8
Galt
Gamt
Gan
Ganc
Gapdh
Gapvd1
Garem2
Garnl3
Gars
Gas1rr
Gas2
Gas2l1
Gas2l3
Gas6-as1
Gas8
Gasal1
Gask1b
Gata1
Gata2-as1
Gata4
Gatad1
Gatad2a
Gatc
Gba2
Gbgt1
Gca
Gcat
Gcc1
Gchfr
Gcnt1
Gcnt2
Gcnt3
Gdap1
Gdf15
Gdnf-as1
Gdpd1
Gdpgp1
Gemin2
Gemin4
Gemin6
Gemin7
Gemin7-as1
Gen1
Get4
Gfer
Gfi1b
Gfm1
Gfpt2
Gfra1
Gfra4
Gfy
Gga1
Gga3
Ggnbp2
Ggps1
Ggt1
Ggt4p
Ghr
Ghrhr
Gid8
Gigyf2
Gihcg
Ginm1
Gins1
Gins3
Gins4
Gipc1
Gipc2
Gipr
Git1
Gja9
Gjd3
Gk
Glb1l2
Glb1l3
Glce
Gldc
Gli1
Gli2
Gli4
Glipr1l1
Glipr1l2
Glis2
Glis3
Glra1
Glrx
Glrx3
Gls
Glud1p3
Glud2
Glyr1
Gmcl1
Gmnn
Gmppa
Gmps
Gna11
Gnai2
Gnal
Gnas
Gnb2
Gnb5
Gnl3
Gnl3l
Gnpat
Gnptg
Gnrh1
Gnrhr2
Golga2p8
Golga4
Golga7
Golt1b
Gorab
Gorasp2
Gosr1
Gosr2
Gp9
Gpa33
Gpaa1
Gpalpp1
Gpank1
Gpat3
Gpat4
Gpatch2l
Gpatch3
Gpatch4
Gpbp1
Gpd1l
Gpd2
Gper1
Gpi
Gpnmb
Gpr107
Gpr108
Gpr148
Gpr158
Gpr160
Gpr161
Gpr17
Gpr171
Gpr35
Gpr39
Gpr4
Gpr6
Gpr89a
Gpr89b
Gpsm1
Gpsm3
Gpt
Gpt2
Gpx2
Gpx3
Gpx4
Gramd1a
Gramd1c
Greb1
Grhl1
Grhpr
Grik5
Grin2c
Grin3b
Grina
Grk1
Grk2
Grk3
Grk4
Grk5
Grk6
Grm7
Grn
Grpel2
Gsdmb
Gsdmd
Gse1
Gsk3b
Gskip
Gsn
Gspt2
Gstcd
Gstk1
Gstm4
Gsto1
Gstp1
Gsx1
Gtf2e1
Gtf2h2c
Gtf2h3
Gtf2h4
Gtf2h5
Gtf2i
Gtf2ip13
Gtf2ip4
Gtf2ird1
Gtf2ird2b
Gtf3a
Gtf3c4
Gtf3c5
Gtf3c6
Gtpbp1
Gtpbp10
Gtpbp3
Gtpbp4
Gtpbp8
Gucy2gp
Guf1
Gusbp1
Gvinp1
Gvqw3
Gyg1
Gzf1
H1f0
H1fx-as1
H3f3a
H3f3bp1
H6pd
Habp4
Hacd3
Hadh
Hadhb
Haghl
Hamp
Hapln3
Hars2
Haspin
Haus1
Haus2
Haus5
Havcr1
Hax1
Hbp1
Hccs
Hcfc1
Hcg11
Hcg14
Hcg15
Hcg27
Hcg9
Hcn3
Hdac1
Hdac10
Hdac11
Hdac2-as2
Hdac3
Hdac4-as1
Hdac5
Hdac7
Hddc3
Hdhd5-as1
Heatr3
Heatr5b
Hebp2
Helb
Hells
Hemk1
Henmt1
Herc2
Herc2p2
Herc3
Herc5
Herc6
Herpud1
Hes1
Hes2
Hes4
Hes6
Hes7
Hexa-as1
Hexb
Hexd
Hexim1
Hexim2
Hey1
Hfe
Hgfac
Hgs
Hgsnat
Hhex
Hhipl2
Hhla3
Hid1
Hif1a
Hif1an
Higd1ap5
Hikeshi
Hilpda
Hils1
Hinfp
Hint2
Hip1r
Hipk1
Hist1h1e
Hist1h2ab
Hist1h2ac
Hist1h2ad
Hist1h2ae
Hist1h2ag
Hist1h2ah
Hist1h2ai
Hist1h2ak
Hist1h2am
Hist1h2aps5
Hist1h2bb
Hist1h2bd
Hist1h2be
Hist1h2bf
Hist1h2bh
Hist1h2bn
Hist1h2bo
Hist1h3a
Hist1h3b
Hist1h3c
Hist1h3f
Hist1h3h
Hist1h3j
Hist1h4a
Hist1h4c
Hist1h4e
Hist1h4f
Hist1h4g
Hist1h4j
Hist2h2ac
Hist2h3d
Hist3h2ba
Hist3h2bb
Hist4h4
Hivep1
Hivep2
Hjurp
Hk2
Hkr1
Hlx
Hm13
Hm13-it1
Hmces
Hmg20a
Hmg20b
Hmga1
Hmga1p5
Hmga2
Hmgb3p22
Hmgb3p26
Hmgcl
Hmgcr
Hmgn2
Hmgn2p22
Hmgn3-as1
Hmgn4
Hmmr
Hmox1
Hmox2
Hnf1a
Hnf1a-as1
Hnf4a
Hnf4a-as1
Hnf4g
Hnmt
Hnrnpa2b1
Hnrnpa3
Hnrnpab
Hnrnph1
Hnrnph3
Hnrnpul1
Homer2
Homer3
Hook1
Hook3
Hormad2-as1
Hoxa9
Hoxb1
Hoxb6
Hoxb8
Hoxb-as3
Hoxc10
Hoxd12
Hpca
Hpcal1
Hpn
Hprt1
Hps1
Hps3
Hps6
Hr
Hrc
Hs3st2
Hs3st3b1
Hsbp1
Hsbp1l1
Hsd11b1l
Hsd11b2
Hsd17b12
Hsd17b14
Hsd17b2
Hsd17b4
Hsd17b6
Hsd17b7
Hsd17b7p1
Hsd17b7p2
Hsd17b8
Hsd3b7
Hsdl2
Hsf1
Hsf2
Hsf4
Hsp90ab1
Hsp90b1
Hspa14
Hspa1a
Hspa2
Hspa4
Hspa4l
Hspb1
Hspb7
Hspb9
Hspd1p7
Hspe1
Hspe1-mob4
Htatip2
Htd2
Htr4
Htr5a
Htr5a-as1
Htra2
Hyal3
Hypk
Icam1
Icam3
Icam4
Ice1
Id1
Id2
Id3
Idh1-as1
Idh2-dt
Idh3a
Idh3b
Idnk
Idua
Ier2
Ier3
Ier3-as1
Ier5
Ier5l
Ifi27l1
Ifi30
Ifi35
Ifitm2
Ifrd1
Ift122
Ift27
Ift52
Ift74
Ift81
Ift88
Igbp1
Igf1
Igf1r
Igf2
Igf2-as
Igf2bp1
Igf2r
Igfbp1
Ighmbp2
Ighv3-30
Ighv3-72
Ighv3or15-7
Ighv4-31
Ighv4-4
Ighvii-1-1
Ighviii-16-1
Ighviii-26-1
Ighviii-38-1
Ighviii-5-2
Ighviii-67-3
Ighviii-76-1
Ighviii-82
Igkv6d-41
Igll4p
Iglv1-51
Iglv4-69
Iglv6-57
Iglviv-66-1
Iglvv-66
Iglvvii-41-1
Igsf9
Ik
Ikbkb
Ikbkg
Ikzf4
Il10ra
Il10rb
Il12rb1
Il13ra1
Il17d
Il17rb
Il17rc
Il17re
Il18r1
Il1r1
Il1r2
Il4r
Il6r
Ilf3
Ilk
Ilvbl
Imp3
Imp4
Impa2
Impact
Inafm2
Inca1
Inf2
Ing1
Ing2
Ing3
Ing5
Inhbe
Inhcap
Inka2
Ino80b
Ino80b-wbp1
Inpp1
Inpp4a
Inpp5a
Inpp5b
Inpp5d
Inpp5f
Insig1
Ins-igf2
Ints1
Ints10
Ints2
Ints5
Ints6-as1
Ints6l
Ints7
Ints8
Intu
Ipcef1
Ipo11
Ipo13
Ipo5
Ipo7
Ipo9
Iqcc
Iqce
Iqcg
Iqch
Iqck
Iqgap1
Iqgap2
Iqsec2
Irak1bp1
Ireb2
Irf2bp2
Irf3
Irf5
Irf6
Irf7
Irf9
Irgm
Irgq
Irs1
Irs3p
Irx1p1
Isca2
Isg15
Isg20
Isl2
Islr2
Isoc1
Ist1
Itfg1-as1
Itfg2
Itfg2-as1
Itga3
Itga5
Itga6
Itga7
Itgae
Itgal
Itgav
Itgb1
Itgb1-dt
Itgb3
Itgb4
Itgb7
Itih4
Itk
Itpa
Itpr1
Itsn1
Ivd
Izumo1
Izumo4
Jade1
Jade2
Jade3
Jag2
Jagn1
Jak2
Jak3
Jakmip3
Jaml
Jarid2
Jchain
Jdp2
Jkamp
Jmjd7
Jmjd7-pla2g4b
Jmjd8
Jph4
Jpt2
Jpx
Jrkl
Jsrp1
Kalrn
Kank3
Kansl3
Kat14
Kat2b
Kat5
Kat6a
Kat6b
Kat8
Kazald1
Kcmf1
Kcna2
Kcnab1
Kcnab2
Kcnc1
Kcnh4
Kcnh6
Kcnh8
Kcnip2-as1
Kcnip3
Kcnk17
Kcnn2
Kcns2
Kcns3
Kcnt1
Kctd11
Kctd2
Kctd20
Kctd21-as1
Kctd5
Kctd6
Kctd7
Kdm1a
Kdm2a
Kdm3a
Kdm4a
Kdm4b
Kdm4c
Kdm4d
Kdm7a-dt
Kdm8
Khdc4
Khdrbs3
Khk
Khnyn
Khsrp
Kiaa0232
Kiaa0355
Kiaa0513
Kiaa0895l
Kiaa0930
Kiaa1109
Kiaa1217
Kiaa1324
Kiaa1328
Kiaa1586
Kiaa1671
Kiaa1841
Kiaa1958
Kif15
Kif1b
Kif1bp
Kif20a
Kif20b
Kif22
Kif23
Kif26a
Kif2a
Kif2c
Kif4a
Kif7
Kif9-as1
Kifc1
Kifc2
Kiss1r
Kiz
Klc1
Klc2
Klf11
Klf13
Klf16
Klf2p2
Klf3
Klf5
Klhdc2
Klhdc3
Klhdc4
Klhdc8b
Klhl17
Klhl20
Klhl23
Klhl24
Klhl26
Klhl28
Klhl32
Klhl36
Klhl5
Klhl7
Klk2
Klk8
Klrg1
Kmt2a
Kmt2d
Kmt2e
Kmt2e-as1
Kmt5a
Knl1
Knop1p4
Knstrn
Kpna2
Kpna5
Kpna6
Kpnb1
Krba1
Krt12
Krt18
Krt18p1
Krt18p13
Krt18p34
Krt18p43
Krt18p59
Krt19
Krt39
Krt7
Krt8
Krt86
Krt8p10
Krt8p11
Krt8p13
Krtap5-as1
Ksr1
Ktn1
Kxd1
Kyat3
L1cam
L3mbtl1
L3mbtl3
Lactb
Lactb2-as1
Lama3
Lama4
Lamb2
Lamc3
Lamtor2
Lamtor5-as1
Lap3
Laptm4b
Larp1
Larp1b
Lars2
Lars2-as1
Lasp1
Lat2
Lbhd1
Lcat
Lck
Lcn15
Lcor
Ldha
Ldhc
Ldhd
Ldlr
Ldlrad1
Ldlrap1
Leap2
Lemd3
Leng8
Lepr
Leprot
Leprotl1
Lfng
Lgals1
Lgals8
Lgmn
Lhx8
Lias
Lifr
Lifr-as1
Lig3
Limd1
Lime1
Limk1
Limk2
Lims1
Lin37
Linc00028
Linc00092
Linc00167
Linc00205
Linc00240
Linc00271
Linc00272
Linc00315
Linc00327
Linc00337
Linc00339
Linc00350
Linc00449
Linc00467
Linc00511
Linc00523
Linc00533
Linc00552
Linc00592
Linc00609
Linc00616
Linc00620
Linc00649
Linc00653
Linc00662
Linc00667
Linc00672
Linc00674
Linc00710
Linc00853
Linc00879
Linc00881
Linc00884
Linc00888
Linc00894
Linc00899
Linc00910
Linc00921
Linc00933
Linc00941
Linc00957
Linc00963
Linc00974
Linc01007
Linc01022
Linc01056
Linc01088
Linc01089
Linc01096
Linc01097
Linc01118
Linc01124
Linc01126
Linc01128
Linc01132
Linc01135
Linc01143
Linc01144
Linc01149
Linc01169
Linc01182
Linc01191
Linc01194
Linc01220
Linc01224
Linc01229
Linc01231
Linc01252
Linc01270
Linc01271
Linc01273
Linc01281
Linc01285
Linc01301
Linc01322
Linc01343
Linc01347
Linc01381
Linc01385
Linc01389
Linc01391
Linc01424
Linc01503
Linc01504
Linc01515
Linc01517
Linc01521
Linc01522
Linc01529
Linc01535
Linc01549
Linc01556
Linc01560
Linc01565
Linc01571
Linc01578
Linc01595
Linc01606
Linc01620
Linc01623
Linc01627
Linc01659
Linc01692
Linc01714
Linc01715
Linc01719
Linc01730
Linc01743
Linc01763
Linc01770
Linc01771
Linc01775
Linc01786
Linc01814
Linc01818
Linc01841
Linc01843
Linc01847
Linc01864
Linc01881
Linc01900
Linc01904
Linc01909
Linc01932
Linc01952
Linc01976
Linc01977
Linc02008
Linc02018
Linc02037
Linc02054
Linc02055
Linc02119
Linc02125
Linc02175
Linc02182
Linc02196
Linc02218
Linc02251
Linc02287
Linc02313
Linc02323
Linc02356
Linc02365
Linc02367
Linc02384
Linc02418
Linc02428
Linc02475
Linc02506
Linc02521
Linc02557
Linc02558
Linc02583
Linc02585
Linc02588
Linc02590
Linc02613
Linc02614
Linc02615
Linc02616
Linc02651
Lingo1
Linp1
Lipc
Lipt1
Livar
Llgl2
Llph-dt
Lman1l
Lmbrd2
Lmcd1
Lmf1
Lmna
Lmnb1
Lmntd2
Lmo4
Lmo7
Lncnef
Lnctam34a
Lnx1
Lonp1
Lonp2
Loxl1-as1
Lpcat2
Lpgat1-as1
Lpin1
Lpin3
Lpp
Lrat
Lrch1
Lrch3
Lrch4
Lrfn3
Lrig1
Lrp1
Lrp10
Lrpap1
Lrr1
Lrrc1
Lrrc23
Lrrc27
Lrrc28
Lrrc36
Lrrc37b
Lrrc42
Lrrc45
Lrrc46
Lrrc49
Lrrc59
Lrrc63
Lrrc71
Lrrc73
Lrrc8a
Lrrc8c
Lrrc8d
Lrrc9
Lrrcc1
Lrrfip1
Lrrfip1p1
Lrrk1
Lrrk2
Lrsam1
Lrtomt
Lsg1
Lsm14a
Lsm2
Lsm6
Lsm8
Lsp1
Lsr
Lss
Ltbp1
Ltbp4
Ltbr
Luc7l2
Luc7l3
Lxn
Lyl1
Lyn
Lynx1-slurp2
Lyplal1
Lyrm1
Lyrm9
Lyz
Lyzl2
Lzic
Lztr1
Lzts2
Mab21l3
Macf1
Maco1
Macrod2
Mad2l1bp
Madcam1
Madd
Maea
Maf1
Maff
Mafg-dt
Magea8
Maged1
Mageh1
Magi2
Magi2-as3
Magix
Majin
Mak16
Malat1
Malsu1
Malt1
Man1c1
Man2a1
Man2a2
Man2b2
Manbal
Manea
Maneal
Maoa
Map1lc3b
Map1s
Map2
Map2k1
Map3k13
Map3k14-as1
Map3k19
Map3k20
Map3k2-dt
Map3k4
Map3k6
Map3k8
Map4k2
Map4k3-dt
Map4k4
Map7d1
Mapk12
Mapk13
Mapk14
Mapk1ip1l
Mapk6
Mapk7
Mapk8
Mapk8ip3
Mapkapk3
Mapkapk5
Mapkbp1
Mapre2
Mapre3
Mapt
Mapt-it1
March10
March2
March6
March7
Marf1
Mark2
Mark3
Mark4
Mars
Mars2
Marveld2
Mast1
Mast3
Mast4
Mastl
Mat2a
Mat2b
Matk
Matn1
Matn1-as1
Matn4
Matr3
Mau2
Mavs
Maz
Mbd3l1
Mbd5
Mbd6
Mbnl1
Mboat7
Mbtps2
Mc1r
Mc5r
Mcc
Mccc2
Mcf2l2
Mcm2
Mcm3ap-as1
Mcm4
Mcm8
Mcoln1
Mcph1
Mcrip1
Mcrip2
Mcts1
Mcts2p
Mcu
Mcub
Mdga1
Mdh1
Mdh2
Mdk
Mdm2
Mdm4
Mdp1
Mds2
Mecp2
Med11
Med12
Med14
Med15
Med15p9
Med17
Med18
Med21
Med28
Med29
Med30
Med9
Mef2a
Meg3
Megf6
Meig1
Meiob
Meis1
Meis2
Meis3
Melk
Mepce
Mertk
Mest
Mestit1
Metap1
Metap1d
Metap2
Metrn
Metrnl
Mettl14
Mettl14-dt
Mettl15
Mettl22
Mettl25
Mettl27
Mettl2a
Mettl2b
Mettl7b
Mettl9
Mfap3
Mff
Mfn2
Mfng
Mfrp
Mfsd1
Mfsd11
Mfsd12
Mfsd13a
Mfsd2b
Mfsd3
Mfsd4b
Mgat1
Mgat2
Mgat4b
Mgat5
Mgat5b
Mgll
Mgme1
Mgmt
Mgrn1
Mgst1
Mgst2
Mgst3
Mhencr
Mia2
Mia3
Miat
Miatnb
Mib1
Mica
Mical2
Micall1
Micb
Micu3
Mid1ip1
Mid1ip1-as1
Midn
Mief1
Mier1
Mif4gd
Miga1
Mimt1
Mincr
Mindy2
Minpp1
Miox
Mip
Mipepp3
Mipol1
Mir1181
Mir1199
Mir1205
Mir1229
Mir1257
Mir1281
Mir1282
Mir1292
Mir1306
Mir130b
Mir132
Mir145
Mir146b
Mir150
Mir151b
Mir1538
Mir1539
Mir17hg
Mir181c
Mir181d
Mir191
Mir1915
Mir193a
Mir193b
Mir193bhg
Mir194-2hg
Mir200a
Mir2110
Mir2115
Mir212
Mir22
Mir2277
Mir22hg
Mir2861
Mir301b
Mir3143
Mir3148
Mir3150bhg
Mir3153
Mir3175
Mir3180-4
Mir3181
Mir3184
Mir3188
Mir3189
Mir3190
Mir3191
Mir3193
Mir320a
Mir324
Mir33b
Mir342
Mir3610
Mir3615
Mir3618
Mir3650
Mir3652
Mir3655
Mir3678
Mir3681hg
Mir372
Mir373
Mir3917
Mir3918
Mir3928
Mir3960
Mir3976hg
Mir423
Mir425
Mir4258
Mir429
Mir4322
Mir4420
Mir4421
Mir4429
Mir4434
Mir4437
Mir4442
Mir4443
Mir4444-1
Mir4448
Mir4449
Mir4458hg
Mir4466
Mir4478
Mir4479
Mir4487
Mir4505
Mir4514
Mir4515
Mir4519
Mir4521
Mir4523
Mir4638
Mir4651
Mir4655
Mir4683
Mir4687
Mir4692
Mir4707
Mir4727
Mir4754
Mir4756
Mir4757
Mir4767
Mir484
Mir497hg
Mir4999
Mir5001
Mir5087
Mir5091
Mir5093
Mir516b2
Mir5188
Mir544b
Mir548aw
Mir548n
Mir551a
Mir564
Mir5695
Mir5696
Mir5703
Mir5707
Mir5708
Mir574
Mir5787
Mir6081
Mir6084
Mir6088
Mir6089
Mir6090
Mir611
Mir6125
Mir632
Mir636
Mir638
Mir639
Mir6500
Mir6508
Mir6514
Mir6516
Mir6732
Mir6743
Mir6774
Mir6777
Mir6779
Mir6791
Mir6795
Mir6823
Mir6847
Mir6853
Mir6860
Mir6864
Mir6865
Mir6869
Mir6872
Mir6892
Mir7-3
Mir7-3hg
Mir759
Mir760
Mir762hg
Mir770
Mir7703
Mir7706
Mir7846
Mir7973-1
Mir7973-2
Mir8078
Mirlet7a1hg
Mirlet7i
Mis12
Misp3
Mixl1
Mkln1
Mkrn2
Mkrn3
Mlec
Mlf1
Mlip
Mllt10
Mllt6
Mlxipl
Mmaa
Mmachc
Mmd
Mmel1
Mmp11
Mmp28
Mms19
Mnat1
Mnd1
Mob1b
Mob4
Mocs3
Mon2
Morc2-as1
Morf4l1
Morf4l2-as1
Morn2
Morn3
Morn4
Mospd2
Mospd3
Mpdu1
Mpg
Mphosph10
Mphosph9
Mpl
Mpnd
Mpp6
Mpp7-dt
Mpst
Mpv17l
Mrfap1
Mrm1
Mrm2
Mrm3
Mroh1
Mroh5
Mrpl1
Mrpl10
Mrpl15
Mrpl15p1
Mrpl18
Mrpl19
Mrpl2
Mrpl20
Mrpl22
Mrpl28
Mrpl30
Mrpl33
Mrpl34
Mrpl35
Mrpl38
Mrpl4
Mrpl40
Mrpl42
Mrpl45
Mrpl48
Mrpl49
Mrpl52
Mrpl54
Mrpl58
Mrps11
Mrps16
Mrps17
Mrps18b
Mrps18c
Mrps2
Mrps21
Mrps22
Mrps25
Mrps30
Mrps31p4
Mrps35
Mrps6
Mrrf
Mrs2
Mrtfb
Mrto4
Mrvi1-as1
Msh3
Msh5
Msh5-sapcd1
Msh6
Msi2
Msl3
Msmo1
Msra
Msrb3
Mst1
Mst1p2
Mst1r
Msto1
Msto2p
Mt1h
Mt2a
Mta1
Mta2
Mtcybp13
Mtdh
Mtf2
Mtg1
Mtg2
Mthfd1
Mthfd1l
Mthfd2
Mthfd2l
Mthfr
Mtm1
Mtmr1
Mtmr11
Mtmr12
Mtmr14
Mtmr2
Mtmr3
Mtmr7
Mtmr9
Mtnd2p22
Mtr
Mtrr
Mttp
Mturn
Mtx2
Muc20-ot1
Muc3a
Muc4
Mus81
Mutyh
Mvb12a
Mvd
Mvk
Mx1
Mxd1
Mxd3
Mxi1
Mxra7
Mxra8
Myadm
Myb
Mybbp1a
Mybl2
Mybpc3
Myc
Mycbpap
Myd88
Mydgf
Myeov
Myl12a
Myl5
Myl6
Myl6b
Myl6p1
Mylip
Mylk-as1
Mynn
Myo15a
Myo15b
Myo18b
Myo1b
Myo1c
Myo1d
Myo1f
Myo1g
Myoz3
Myrf
Myt1
Mzb1
Mzf1-as1
Mzt2b
N4bp2
NA
Naa15
Naa20
Naa30
Naa60
Nabp1
Nabp2
Nadsyn1
Nagk
Naglu
Nagpa-as1
Nanos2
Nanos3
Nans
Napa
Napa-as1
Napg
Naprt
Narf
Nasp
Nat1
Nat10
Nat9
Nav2
Nav3
Naxd
Naxe
Nbeal1
Nbeal2
Nbl1
Nbpf26
Ncan
Ncapd2
Ncapg
Ncaph
Ncaph2
Ncf4
Ncf4-as1
Nck1
Nckap1l
Ncln
Ncoa1
Ncoa3
Ncoa7
Ncs1
Ncstn
Ndc80
Nde1
Ndel1
Ndfip1
Ndfip2
Ndor1
Ndst1
Ndufa11
Ndufa13
Ndufa3
Ndufa3p3
Ndufa4l2
Ndufa9
Ndufaf2
Ndufaf3
Ndufaf4p1
Ndufaf5
Ndufaf6
Ndufaf7
Ndufb3
Ndufb4
Ndufb5
Ndufb6
Ndufb9
Ndufc1
Ndufs2
Ndufs3
Ndufs4
Ndufs6
Ndufs7
Ndufv1
Ndufv2
Ndufv3
Neat1
Nebl-as1
Necab3
Necap1
Necap2
Nectin2
Nectin3
Nedd1
Nedd8
Nedd8-mdp1
Nefh
Neil2
Neil3
Nek11
Nek6
Nek7
Nelfb
Nelfcd
Nenf
Net1
Neu3
Neurl4
Nfat5
Nfatc2
Nfatc3
Nfatc4
Nfe2l1
Nfe4
Nfia
Nfic
Nfkb1
Nfkb2
Nfkbia
Nfkbie
Nfkbiz
Nfx1
Nfyc
Ngdn
Ngfr
Ngrn
Nif3l1
Nifkp6
Nip7
Nip7p1
Nipa1
Nipa2
Nipbl
Nipsnap1
Nipsnap2
Nipsnap3b
Nisch
Nit1
Nit2
Nkd1
Nkiras2
Nktr
Nlrp1
Nlrp11
Nlrp12
Nlrp14
Nlrx1
Nmd3
Nme1
Nme1-nme2
Nmnat1
Nmral1
Nmrk1
Nmt1
Nmt2
Nnt
Noc4l
Noct
Nol11
Nol12
Nol4l
Nol7
Nol9
Nono
Nop14
Nop14-as1
Nop53
Nop56
Nop58
Nop9
Nos3
Nosip
Notch3
Nox5
Noxa1
Npas1
Npas2
Npas4
Nphp3-as1
Npl
Npm1
Nppc
Nprl3
Nqo2
Nr1h2
Nr1h3
Nr2e1
Nr2f1
Nr2f2-as1
Nr4a1
Nr5a1
Nrbf2
Nrbf2p2
Nrbp1
Nrbp2
Nrf1
Nrip3
Nrl
Nrsn2
Nrtn
Nsa2
Nsd2
Nsdhl
Nsg2
Nsmce1-dt
Nsmce2
Nsrp1
Nsun4
Nsun6
Nt5cp1
Nt5cp2
Nt5dc1
Ntf6b
Nthl1
Ntmt1
Ntn1
Ntpcr
Ntrk1
Nuak2
Nub1
Nubp1
Nubpl
Nucb1
Nucb1-as1
Nucb2
Nudc
Nudt1
Nudt16l1
Nudt17
Nudt19p5
Nudt22
Nudt4
Nudt7
Nudt9
Nuf2
Nup107
Nup188
Nup210l
Nup214
Nup35
Nup50
Nup58
Nup93
Nupl2
Nus1p2
Nusap1
Nutf2
Nutm1
Nutm2a-as1
Nxf1
Nxnl1
Nxpe3
Nxph3
Nxt2
Oaf
Oard1
Oas1
Oas3
Oaz1
Oaz3
Obscn
Ociad1
Ocrl
Odc1-dt
Odf3b
Odr4
Ofd1
Ogfod2
Ogfr
Ogt
Oip5-as1
Olfm1
Olfml1
Olfml3
Oosp1p2
Oosp4a
Opa1
Oprl1
Oprm1
Or10ae3p
Or2b11
Or2x1p
Or6e1p
Orai1
Orc3
Orc5
Orc6
Ormdl3
Os9
Osbp2
Osbpl2
Osbpl6
Osbpl9
Oser1-dt
Osgepl1-as1
Osgin1
Osgin2
Osr1
Osr2
Ostc
Ostf1
Otoa
Otop2
Otulin
Otx1
Oxa1l
Oxr1
Oxsm
P2rx4
P2rx5
P2rx6
P3h2-as1
Pa2g4
Pabpc1l
Pabpn1
Pacrg
Pacrg-as3
Pacrgl
Pacsin2
Pah
Paics
Paip2
Pak2
Palm
Pan2
Pan3
Papolg
Paqr4
Paqr7
Paqr9-as1
Pard6a
Pard6b
Park7
Parp2
Parp8
Parpbp
Parvb
Patj
Paupar
Pawrp1
Pax8
Pax8-as1
Paxx
Pbx3
Pcat1
Pcat6
Pcat7
Pcbd2
Pcbp1-as1
Pcbp2
Pcca
Pccb
Pcdh8
Pcdhb10
Pcdhb2
Pcdhgb2
Pced1b
Pcf11
Pcgf3
Pcgf5
Pcif1
Pck2
Pcm1
Pcmt1
Pcmtd2
Pcnp
Pcnt
Pcnx1
Pcnx3
Pcnx4
Pcoth
Pcp4
Pcsk4
Pcsk6
Pcsk6-as1
Pcsk9
Pctp
Pcyox1
Pdcd11
Pdcd6
Pdcd6ip
Pdcd6ipp2
Pdcl3
Pde12
Pde3b
Pde4c
Pde8a
Pde9a
Pdgfa
Pdha1
Pdhx
Pdia3
Pdia3p1
Pdia5
Pdilt
Pdk1
Pdk2
Pdlim2
Pdlim5
Pdlim7
Pdp1
Pdpr
Pdss1
Pdxdc1
Pdxk
Pdxp
Pdzrn3-as1
Pea15
Pebp1
Peg10
Per3
Pex10
Pex14
Pex3
Pfas
Pfdn4
Pfkfb3
Pfkfb4
Pfkm
Pfkp
Pgap2
Pgbd1
Pgbd2
Pgc
Pgd
Pgk1
Pgm5p4
Pgp
Pgpep1
Pgr-as1
Pgrmc1
Pgs1
Phactr2
Phactr4
Phax
Phb2
Phf1
Phf10
Phf14
Phf19
Phf2
Phf20
Phf20l1
Phf23
Phf3
Phf6
Phf7
Phgdh
Phkb
Phkg1
Phkg2
Phldb1
Phldb2
Phospho1
Phospho2
Phtf2
Phyh
Phyhd1
Phyhipl
Pi4ka
Pias1
Pias4
Pibf1
Pick1
Pidd1
Pif1
Pifo
Pigb
Pigg
Pigl
Pigq
Pigr
Pigt
Pigw
Pigy-dt
Pik3c2a
Pik3ip1-as1
Pik3r1
Pik3r5
Pikfyve
Pim2
Pim3
Pin1
Pip5k1a
Pip5k1c
Pipox
Pithd1
Pitpna
Pitpna-as1
Pitpnc1
Pitx3
Piwil4
Pjvk
Pkd2l1
Pkd2l2
Pkdrej
Pkib
Pkig
Pkmyt1
Pkn1
Pkn2
Pknox1
Pkp3
Pkp4
Pla2g15
Pla2g2c
Pla2g4e-as1
Pla2g4f
Pla2g6
Plagl1
Plaur
Plbd2
Plcb1
Plcb2
Plcg1
Plcg2
Plcl1
Plcxd1
Plcxd2
Pld3
Plekha1
Plekha2
Plekha3
Plekha4
Plekha7
Plekha8
Plekhb2
Plekhf1
Plekhf2
Plekhg1
Plekhg2
Plekhg4
Plekhg5
Plekhg6
Plekhh1
Plekho2
Plg
Plgla
Plin3
Plin5
Plk1
Plk3
Plod1
Plod3
Plpbp
Plpp2
Pls1
Plxna3
Plxnb2
Plxnc1
Pmaip1
Pml
Pmm1
Pmm2
Pmpca
Pmpcb
Pms1
Pms2cl
Pnmt
Pnp
Pnpla2
Pnpla3
Pnpla6
Pnpla7
Pnrc1
Pnrc2
Poc1b-as1
Pofut1
Pogk
Pola1
Pola2
Polb
Pold1
Pold3
Pold4
Poldip3
Pole4
Polh
Poli
Polr1d
Polr1e
Polr2a
Polr2b
Polr2c
Polr2f
Polr2g
Polr2h
Polr2k
Polr2m
Polr3b
Polr3c
Polr3d
Polr3e
Polr3g
Polr3gl
Pom121
Pomk
Pomp
Pomt1
Pop1
Pop4
Pop7
Popdc2
Por
Porcn
Pot1-as1
Pou2af1
Pou2f2
Pou2f3
Pou4f2
Ppan
Ppan-p2ry11
Ppard
Ppargc1a
Ppargc1b
Ppcdc
Ppdpf
Ppef1
Ppfia3
Ppfia4
Ppfibp1
Ppfibp2
Pphln1
Ppia
Ppiap3
Ppiap35
Ppiap72
Ppie
Ppif
Ppig
Ppih
Ppil2
Ppip5k2
Ppm1b
Ppm1d
Ppm1g
Ppm1m
Ppme1
Ppp1r11
Ppp1r12b
Ppp1r15a
Ppp1r16a
Ppp1r16b
Ppp1r21
Ppp1r26
Ppp1r26-as1
Ppp1r27
Ppp1r32
Ppp1r37
Ppp1r3g
Ppp1r7
Ppp1r8
Ppp1r9a
Ppp2r1a
Ppp2r2a
Ppp2r5b
Ppp2r5c
Ppp3cb-as1
Ppp3cc
Ppp4c
Ppp4r1-as1
Ppp4r1l
Ppp4r2
Ppp4r4
Ppp6r2
Ppp6r3
Pprc1
Ppwd1
Pqlc1
Pqlc2
Pqlc3
Prap1
Prdm1
Prdm11
Prdm16
Prdm2
Prdm7
Prdm8
Prdm9
Prdx4
Prdx5
Prdx6
Prelid1
Prelid2
Prelid3a
Prelid3b
Prickle1
Prickle4
Prim2
Primpol
Prkaa2
Prkab1
Prkaca
Prkacb
Prkar1b
Prkar2a-as1
Prkca
Prkcb
Prkcd
Prkce
Prkch
Prkcq-as1
Prkcsh
Prkd2
Prkrip1
Prky
Prm2
Prmt1
Prmt7
Prnp
Procr
Prodh2
Prorsd1p
Proser3
Prox1
Proz
Prpf18
Prpf3
Prpf38b
Prpf39
Prpf4
Prpf40b
Prpf8
Prps2
Prpsap2
Prr14
Prr15
Prr26
Prr3
Prr36
Prr7
Prr7-as1
Prrc1
Prrc2a
Prrc2b
Prrc2c
Prrg1
Prrg2
Prrt1b
Prrt3
Prrt3-as1
Prss12
Prss21
Prss22
Prss38
Prss3p4
Prss46p
Prtn3
Prx
Prxl2b
Psat1
Psca
Psd4
Psen1
Psenen
Pskh1
Psma3
Psma4
Psma6
Psma7
Psmb3
Psmb4
Psmb6
Psmb8
Psmb9
Psmc1
Psmc2
Psmc5
Psmc6
Psmd1
Psmd11
Psmd13
Psmd14
Psmd2
Psmd3
Psmd4
Psmd7
Psmd8
Psmd9
Psme2
Psme2p2
Psme3
Psmf1
Psmg2
Psmg3-as1
Psmg4
Psrc1
Pstk
Ptbp1
Ptcd1
Ptcd3
Ptch2
Ptdss1
Ptdss2
Pten
Pter
Ptger4
Ptger4p2
Ptges
Ptgr2
Pth1r
Pth2
Ptk2b
Ptk7
Ptma
Ptms
Ptov1
Ptov1-as2
Ptpa
Ptpdc1
Ptpmt1
Ptpn1
Ptpn11
Ptpn18
Ptpn2
Ptpn22
Ptpn23
Ptpn4
Ptpn6
Ptpra
Ptprg
Ptprm
Ptprn
Ptprn2
Ptprvp
Pts
Pttg1
Pudpp3
Puf60
Pura
Purpl
Pus1
Pusl1
Pvr
Pvrig
Pwwp2b
Pwwp3a
Pxk
Pxmp2
Pxn-as1
Pxylp1
Pygm
Pyroxd1
Qki
Qpctl
Qprt
Qrich1
Qser1
Qtrt1
Qtrt2
R3hcc1
R3hcc1l
R3hdm1
Rab10
Rab11a
Rab11b
Rab11b-as1
Rab11fip3
Rab15
Rab17
Rab18
Rab25
Rab26
Rab2a
Rab30-as1
Rab33b
Rab37
Rab3d
Rab3gap1
Rab3il1
Rab3ip
Rab4a
Rab4b
Rab4b-egln2
Rab5b
Rab5if
Rab7a
Rab8a
Rab9a
Rabep2
Rabepk
Rabgap1
Rabgap1l
Rabgef1
Rabggtb
Rabl2a
Rabl6
Rac3
Rad17
Rad23a
Rad23b
Rad50
Rad51c
Rad54l
Rad9a
Rad9b
Radil
Radx
Rae1
Rag1
Rag2
Rai1
Rala
Ralb
Ralbp1
Ralgapb
Ralgps1
Raly
Raly-as1
Ran
Ranbp1
Ranbp2
Ranbp3l
Rap1gap
Rap2a
Rap2b
Rap2c-as1
Rara
Rarg
Rarres2p5
Rars
Rasa1
Rasa2
Rasal1
Rasal2
Rasl10a
Rasl10b
Rasl11a
Rassf1
Rassf3
Rassf4
Rassf5
Rassf7
Rassf8
Raver1
Raver2
Rb1
Rbak
Rbak-rbakdn
Rbbp4
Rbbp6
Rbck1
Rbfa
Rbl2
Rbm10
Rbm14
Rbm14-rbm4
Rbm15
Rbm17
Rbm23
Rbm25
Rbm26-as1
Rbm3
Rbm33
Rbm38
Rbm39
Rbm4
Rbm42
Rbm45
Rbm48
Rbm5
Rbm7
Rbms1p1
Rbms2p1
Rbmx
Rbmx2
Rbpj
Rbx1
Rcan3
Rcc1
Rccd1
Rce1
Rcl1
Rcn2
Rcor3
Rcsd1
Rdh10
Rdh13
Rdm1p5
Reep2
Rel
Relb
Relt
Repin1
Rer1
Rere
Resf1
Rest
Retreg2
Rex1bd
Rexo1
Rexo4
Rf00003
Rf00004
Rf00012
Rf00015
Rf00017
Rf00019
Rf00024
Rf00096
Rf00190
Rf00285
Rf00393
Rf00407
Rf00416
Rf00554
Rf00561
Rf00601
Rf01225
Rf01872
Rf01877
Rf01955
Rf01956
Rf01957
Rf01986
Rf01987
Rf02101
Rf02116
Rf02118
Rf02122
Rf02124
Rf02125
Rf02148
Rf02174
Rf02175
Rf02176
Rf02203
Rf02204
Rf02205
Rf02216
Rf02217
Rf02220
Rf02248
Rf02249
Rf02250
Rf02271
Rfc3
Rfc5
Rfesd
Rfesdp1
Rflna
Rfpl1s
Rfwd2p1
Rfx1
Rfx3-as1
Rfxank
Rfxap
Rgl3
Rgmb
Rgn
Rgp1
Rgpd4-as1
Rgs10
Rgs14
Rgs17
Rgs2
Rgs20
Rgs3
Rgs9
Rhbdd2
Rhbdl1
Rhno1
Rhoa
Rhob
Rhobtb2
Rhoj
Rhoq
Rhoqp1
Rhot1
Rhot2
Ribc1
Ribc2
Ric1
Ric8a
Ric8b
Rif1
Rin1
Rin3
Ring1
Rint1
Riok1
Riok3
Riox1
Ripk1
Ripor3
Ripply1
Rita1
Rln3
Rmc1
Rmdn2
Rmi2
Rmnd5b
Rmrp
Rn7skp114
Rn7skp175
Rn7skp237
Rn7skp91
Rn7sl160p
Rn7sl181p
Rn7sl202p
Rn7sl284p
Rn7sl28p
Rn7sl316p
Rn7sl352p
Rn7sl402p
Rn7sl441p
Rn7sl477p
Rn7sl543p
Rn7sl592p
Rn7sl600p
Rn7sl63p
Rn7sl652p
Rn7sl653p
Rn7sl674p
Rn7sl736p
Rn7sl832p
Rna5sp104
Rna5sp174
Rna5sp19
Rna5sp21
Rna5sp236
Rna5sp242
Rna5sp243
Rna5sp382
Rna5sp440
Rna5sp441
Rna5sp465
Rna5sp473
Rnase4
Rnaseh1-as1
Rnaseh2a
Rnaseh2b
Rnaseh2c
Rnd2
Rnf10
Rnf11
Rnf111
Rnf113b
Rnf114
Rnf121
Rnf123
Rnf128
Rnf138
Rnf139
Rnf14
Rnf144b
Rnf157-as1
Rnf166
Rnf185
Rnf187
Rnf20
Rnf207
Rnf208
Rnf214
Rnf216p1
Rnf217
Rnf220
Rnf31
Rnf32
Rnf41
Rnf43
Rnf7
Rnft1-dt
Rnft2
Rnh1
Rnmt
Rnpep
Rnps1
Rnu11
Rnu1-1
Rnu1-108p
Rnu1-117p
Rnu1-120p
Rnu1-122p
Rnu1-13p
Rnu12
Rnu1-2
Rnu1-67p
Rnu1-85p
Rnu1-92p
Rnu2-17p
Rnu2-2p
Rnu2-51p
Rnu2-63p
Rnu4-1
Rnu4-2
Rnu4-27p
Rnu4-28p
Rnu4-52p
Rnu4-8p
Rnu4atac
Rnu5a-1
Rnu5a-8p
Rnu5b-1
Rnu5d-1
Rnu5e-1
Rnu5e-4p
Rnu5e-6p
Rnu5f-1
Rnu6-1
Rnu6-1006p
Rnu6-1055p
Rnu6-1195p
Rnu6-121p
Rnu6-1237p
Rnu6-1276p
Rnu6-1283p
Rnu6-1299p
Rnu6-1311p
Rnu6-131p
Rnu6-2
Rnu6-20p
Rnu6-218p
Rnu6-247p
Rnu6-362p
Rnu6-431p
Rnu6-450p
Rnu6-481p
Rnu6-488p
Rnu6-510p
Rnu6-526p
Rnu6-600p
Rnu6-633p
Rnu6-740p
Rnu6-8
Rnu6-817p
Rnu6-826p
Rnu6-881p
Rnu6-9
Rnu6-92p
Rnu7-1
Rnu7-27p
Rnu7-94p
Rnvu1-14
Rnvu1-15
Rnvu1-18
Rnvu1-19
Rnvu1-3
Rnvu1-4
Rnvu1-6
Rnvu1-7
Rny1p10
Rny1p15
Rny1p5
Rny4p10
Ro60
Robo3
Rock1p1
Rogdi
Rom1
Romo1
Ropn1l
Ror1
Rora-as1
Rpa1
Rpain
Rpap2
Rpe
Rpf1
Rpf2
Rpl10
Rpl10a
Rpl11
Rpl12p38
Rpl13
Rpl13a
Rpl14
Rpl15
Rpl17
Rpl17p41
Rpl18a
Rpl19
Rpl21
Rpl21p42
Rpl21p6
Rpl23a
Rpl23ap82
Rpl23ap89
Rpl26
Rpl26l1
Rpl27
Rpl27a
Rpl27ap5
Rpl28
Rpl31
Rpl34
Rpl35p2
Rpl36
Rpl36a
Rpl36a-hnrnph2
Rpl37a
Rpl38
Rpl39
Rpl3p3
Rpl4
Rpl41
Rpl5
Rpl5p6
Rpl7a
Rpl7l1p5
Rpl7p4
Rpl7p44
Rplp0
Rplp1
Rplp2
Rpp14
Rpp21
Rpp30
Rpp38
Rpph1
Rps10-nudt3
Rps11
Rps12
Rps14
Rps15
Rps15ap36
Rps15p9
Rps18
Rps19bp1
Rps2
Rps21
Rps23
Rps24
Rps26
Rps27
Rps27a
Rps28
Rps29p16
Rps2p52
Rps3
Rps3a
Rps4xp16
Rps4y1
Rps5
Rps5p3
Rps6kb1
Rps6kc1
Rps6p8
Rps7
Rps7p1
Rps8
Rps9
Rpsa
Rpsap26
Rpsap31
Rpsap69
Rptor
Rpusd2
Rraga
Rragb
Rrm2
Rrp1
Rrp15
Rrp7bp
Rsad1
Rsad2
Rsrc1
Rtca
Rtca-as1
Rtel1
Rtel1-tnfrsf6b
Rtf2
Rtn2
Rtraf
Rttn
Rubcn
Rufy3
Runx1
Runx2
Runx3
Rusc1
Ruvbl2
Rwdd1
Rwdd3
Rxylt1
Ryr1
Ryr2
S100a6
S100b
S100p
S100pbp
Sacm1l
Sae1
Safb
Sage1
Samd10
Samd11
Samd13
Samd14
Samd15
Samd4a
Samd4b
Samd8
Samm50
Sammson
Sap18
Sap25
Sap30
Sar1a
Sart1
Sat1
Satb2
Satb2-as1
Saxo2
Sbdsp1
Sbf2-as1
Sbno2
Sc5d
Scaf1
Scai
Scamp1
Scamp5
Scarb1
Scarna16
Scarna2
Scat1
Scfd1
Scg3
Schlap1
Scly
Scml1
Scn8a
Scnm1
Scnn1d
Scoc
Scp2
Scpep1
Scrn3
Scyl1
Sdc2
Sdc3
Sdcbp
Sdcbp2-as1
Sdccag8
Sdhaf1
Sdhaf3
Sdhaf4
Sdhap2
Sdhc
Sdhd
Sdk1
Sec11c
Sec13
Sec14l1
Sec14l5
Sec16a
Sec23ip
Sec24a
Sec24ap1
Sec24b
Sec24c
Sec61a1
Sec61b
Sec62
Sec63
Secisbp2
Sectm1
Seh1l
Sel1l3
Selenbp1
Selenoh
Selenoi
Selenokp1
Selenon
Selenot
Selenow
Selplg
Sem1p1
Sema3b
Sema4b
Sema4c
Senp5
Senp6
Senp8
Sephs2
Sepsecs-as1
Sept12
Sept2
Sept4
Sept7
Sept9
Serf2
Serhl
Serhl2
Serinc4
Serp1
Serpina1
Serpina2
Serpina3
Serpinb6
Serpinb8
Serpine1
Serpinf1
Serpinf2
Serpini1
Serpini2
Setbp1
Setd1a
Setd1b
Setd2
Setd5
Setd6
Setd9
Setdb1
Setx
Sf3a2
Sf3b3
Sfi1
Sfr1
Sfswap
Sft2d2
Sft2d3
Sfxn1
Sfxn2
Sfxn4
Sfxn5
Sgca
Sgcb
Sgf29
Sgk2
Sgk3
Sgms1-as1
Sgo1-as1
Sgo2
Sgpl1
Sgsm1
Sgsm2
Sgsm3
Sh2b1
Sh2b2
Sh2b3
Sh2d2a
Sh2d3a
Sh2d6
Sh3bgr
Sh3bgrl3
Sh3d21
Sh3gl1
Sh3glb1
Sh3glb2
Sh3rf2
Sh3rf3
Sh3tc1
Sh3tc2
Sh3yl1
Shbg
Shc2
Shd
Shld1
Shld2
Shoc2
Shox2
Shroom1
Siah1
Siah2
Sidt2
Sigirr
Siglec22p
Siglec6
Sin3a
Sin3b
Sipa1l1
Sipa1l3
Sirpb2
Sirt1
Sirt2
Sirt4
Sirt7
Siva1
Ska1
Ski
Skil
Skp2
Slc12a1
Slc12a2
Slc12a4
Slc12a5
Slc12a5-as1
Slc12a9-as1
Slc13a3
Slc14a2
Slc16a13
Slc16a1-as1
Slc16a2
Slc16a3
Slc16a5
Slc17a9
Slc20a1
Slc22a4
Slc22a5
Slc22a6
Slc23a3
Slc24a1
Slc25a10
Slc25a12
Slc25a15
Slc25a21-as1
Slc25a23
Slc25a25
Slc25a26
Slc25a3
Slc25a36
Slc25a38
Slc25a39
Slc25a4
Slc25a41
Slc25a42
Slc25a44
Slc25a46
Slc25a5
Slc26a1
Slc26a11
Slc26a2
Slc26a7
Slc27a2
Slc27a4
Slc27a5
Slc28a1
Slc29a1
Slc29a3
Slc2a1
Slc2a10
Slc2a11
Slc2a1-as1
Slc2a3
Slc2a4rg
Slc2a8
Slc30a2
Slc30a5
Slc30a6
Slc30a9
Slc31a1p1
Slc31a2
Slc34a1
Slc35a3
Slc35a5
Slc35c1
Slc35c2
Slc35e2b
Slc35e3
Slc35f6
Slc35g1
Slc35g2
Slc35g6
Slc36a1
Slc37a2
Slc37a3
Slc38a1
Slc38a3
Slc38a6
Slc38a8
Slc39a1
Slc39a10
Slc39a12
Slc39a13
Slc39a14
Slc39a3
Slc39a4
Slc39a7
Slc3a2
Slc41a3
Slc43a1
Slc43a2
Slc44a1
Slc44a4
Slc45a1
Slc48a1
Slc49a3
Slc49a4
Slc4a1ap
Slc52a2
Slc52a3
Slc5a11
Slc5a2
Slc6a12
Slc6a13
Slc6a6
Slc6a6p1
Slc6a9
Slc7a2
Slc8a3
Slc9a2
Slc9a3
Slc9a3-as1
Slc9a3r1
Slc9a5
Slc9a8
Slc9b2
Slco1a2
Slco2b1
Slco3a1
Slco4a1
Slf1
Slf2
Slfn5
Slitrk3
Slitrk5
Slk
Slmap
Slurp2
Smad3
Smad4
Smad5
Smap1
Smap2
Smarca2
Smarca4
Smarcad1
Smarcb1
Smarcc2
Smc2
Smc3
Smdt1
Smg1p1
Smg1p3
Smg7
Smg8
Smim10l1
Smim19
Smim2
Smim20
Smim24
Smim25
Smim26
Smim27
Smim2-as1
Smim4
Smim5
Smim8
Smn2
Smoc1
Smox
Smpd1
Smpd2
Smpd4
Smpdl3a
Sms
Smurf2p1
Smyd4
Smyd5
Snai3-as1
Snap23
Snap29
Snap47
Snapc3
Snapc4
Snapin
Snd1
Snhg11
Snhg12
Snhg16
Snhg18
Snhg20
Snhg21
Snhg25
Snhg29
Snhg3
Snhg4
Snhg5
Snhg7
Snhg8
Snhg9
Snora10
Snora13
Snora24
Snora25
Snora26
Snora32
Snora3a
Snora48
Snora50c
Snora57
Snora6
Snora61
Snora64
Snora70
Snora71e
Snora73a
Snora74c-1
Snora74d
Snora78
Snorc
Snord101
Snord104
Snord105
Snord110
Snord115-22
Snord115-3
Snord118
Snord12
Snord12b
Snord12c
Snord13
Snord15a
Snord1c
Snord2
Snord24
Snord32a
Snord33
Snord34
Snord35a
Snord35b
Snord36b
Snord3a
Snord3b-2
Snord3c
Snord3d
Snord3j
Snord42b
Snord45a
Snord45c
Snord46
Snord48
Snord49a
Snord49b
Snord55
Snord58c
Snord68
Snord99
Snph
Snrnp25
Snrnp27
Snrnp35
Snrnp48
Snrnp70
Snrpa
Snrpb2
Snrpc
Snrpcp19
Snrpd1
Snrpd2
Snrpd3
Snrpe
Snrpf
Sntb1
Sntb2
Sntg1
Snx1
Snx10
Snx11
Snx13
Snx15
Snx17
Snx18
Snx2
Snx20
Snx24
Snx25
Snx29
Snx29p1
Snx33
Snx7
Soat1
Socs2
Socs2-as1
Socs4
Socs5
Socs6
Socs7
Sod1
Son
Sord
Sorl1
Sos2
Sox10
Sox12
Sox15
Sox2-ot
Sox9
Sp140l
Sp4
Sp5
Spa17
Spaar
Spaca5
Spaca9
Spag1
Spag4
Spag5
Spag5-as1
Spast
Spata1
Spata13
Spata17
Spata20
Spata2l
Spata32
Spata33
Spata3-as1
Spata41
Spata5
Spata5l1
Spata7
Spats2
Spats2l
Spc24
Spcs2
Spcs3
Spdl1
Spdyc
Specc1l
Specc1l-adora2a
Spef2
Spg7
Sphk1
Sphk2
Spice1
Spidr
Spink9
Spint2
Spire2
Spn
Spns1
Spo11
Spocd1
Spon2
Spopl
Spp1
Sppl2b
Sprtn
Spry1
Spry4
Spry4-as1
Spsb2
Sptan1
Sptbn1
Sptbn4
Spty2d1os
Spx
Sqstm1
Srarp
Src
Srcap
Srd5a3
Srd5a3-as1
Srebf1
Srebf2
Srek1
Srfbp1
Srgap1
Srgap2-as1
Srp14-as1
Srp14p4
Srp19
Srp54
Srp72
Srp9
Srr
Srrd
Srrm1
Srrm5
Srrt
Srsf11
Srsf2
Srsf3
Srsf5
Srsf6
Srsf8
Srxn1
Ss18l1
Ss18l2
Ssb
Ssbp1
Ssbp4
Ssmem1
Ssna1
Sspo
Ssr4
Sssca1
Sstr5
Sstr5-as1
St20
St3gal1
St3gal3
St3gal5
St3gal5-as1
St6gal1
St6galnac6
Stag1
Stag2
Stag3l4
Stag3l5p
Stag3l5p-pvrig2p-pilrb
Stam
Stard13
Stard3
Stard3nl
Stard9
Stat3
Steap1
Steap2
Stim1
Stim2
Stip1
Stk11
Stk11ip
Stk16
Stk17a
Stk19
Stk24-as1
Stk26
Stk32b
Stk32c
Stk38l
Stk4
Stk4-as1
Stkld1
Stmn1p1
Stmn3
Stmp1
Stpg1
Stra6lp
Strap
Strip2
Stt3b
Stub1
Stx12
Stx16
Stx16-npepl1
Stx17
Stx18-as1
Stx1b
Stx3
Stx4
Stx5
Stxbp1
Stxbp3
Stxbp5
Stxbp5l
Styx
Styxl1
Sub1
Sucla2
Sucla2-as1
Suclg2-as1
Suclg2p2
Sucnr1
Suco
Sugct
Sugt1p3
Sugt1p4
Sugt1p4-stra6lp
Sult1a1
Sumf2
Sun1
Sun2
Sun5
Supt5h
Supt6h
Supv3l1
Surf2
Susd3
Suv39h2
Suz12
Suz12p1
Svil
Svil-as1
Swi5
Swt1
Syap1
Syf2p2
Syk
Sympk
Syn3
Syne1
Syngap1
Syngr2
Syngr3
Synj1
Synj2
Synj2bp-cox16
Synm
Synpo
Syp
Sys1
Sys1-dbndd2
Syt12
Syt13
Syt17
Syt8
Szrd1
Tab1
Tab2
Tac3
Tacc1
Tacc3
Taco1
Tada2a
Taf15
Taf1d
Taf4
Taf6l
Taf8
Taldo1
Tango2
Tango6
Tank
Taok1
Taok2
Tapbpl
Tapt1-as1
Tars2
Tarsl2
Tas1r1
Tasor2
Tatdn3
Taz
Tbc1d1
Tbc1d12
Tbc1d13
Tbc1d14
Tbc1d15
Tbc1d19
Tbc1d2
Tbc1d20
Tbc1d22a
Tbc1d22b
Tbc1d31
Tbc1d8-as1
Tbc1d8b
Tbcb
Tbcd
Tbce
Tbcel
Tbk1
Tbl1x
Tbl1xr1
Tbl2
Tbl3
Tbp
Tbpl1
Tbpl2
Tbr1
Tbrg1
Tbx1
Tbx10
Tbx2
Tbx21
Tbx4
Tbx6
Tbxas1
Tcaim
Tcam1p
Tcap
Tcea2
Tcerg1
Tcf12
Tcf7l1
Tcf7l2
Tchp
Tcim
Tcirg1
Tcn2
Tcp11l1
Tcta
Tctn1
Tctn3
Tdg
Tdgf1p7
Tdp1
Tdrd3
Tdrkh-as1
Tdrp
Tead1
Tead4
Tecpr2
Tecr
Tecrp2
Tedc1
Tef
Tekt4
Telo2
Tenm3
Tent2
Tent4a
Tent4b
Terc
Terf1
Terf2ip
Tes
Tesc
Tesc-as1
Tesk1
Tet3
Tex2
Tex22
Tex264
Tex38
Tex45
Tex9
Tf
Tfam
Tfap4
Tfdp1
Tfdp2
Tfeb
Tgfb1i1
Tgfbi
Tgfbr2
Tgif1
Tgif2
Tgif2p1
Tgif2-rab5if
Tgm1
Tgm2
Tgm4
Tgs1
Thap11
Thap3
Thap6
Thap7-as1
Thap9
Thap9-as1
Thbs1
Thbs4
Them6
Themis2
Thnsl1
Thoc6
Thop1
Thpo
Thrap3
Thrb-as1
Thrsp
Thsd4
Thsd8
Thtpa
Thumpd3
Tigd2
Tigd5
Timm10b
Timm17a
Timm21
Timm23b
Timm29
Timm44
Timm50
Timmdc1
Timp1
Timp3
Tincr
Tiparp
Tiprl
Tirap
Tjap1
Tjp3
Tkfc
Tldc2
Tle2
Tle4
Tle6
Tlk2
Tln1
Tln2
Tlnrd1
Tlr5
Tm4sf19
Tm4sf19-as1
Tm4sf1-as1
Tm7sf2
Tm9sf1
Tm9sf2
Tm9sf4
Tma7
Tmbim6
Tmc4
Tmc6
Tmc8
Tmcc1-as1
Tmcc2
Tmco1-as1
Tmco3
Tmco6
Tmed10
Tmed2
Tmem104
Tmem105
Tmem106b
Tmem106c
Tmem107
Tmem114
Tmem117
Tmem120b
Tmem121
Tmem126a
Tmem126b
Tmem127
Tmem132a
Tmem132b
Tmem132d-as1
Tmem135
Tmem136
Tmem138
Tmem139
Tmem141
Tmem144
Tmem145
Tmem147
Tmem14b
Tmem14c
Tmem161a
Tmem161b
Tmem161b-as1
Tmem165
Tmem167b
Tmem169
Tmem175
Tmem177
Tmem179b
Tmem181
Tmem182
Tmem183a
Tmem184c
Tmem191c
Tmem198
Tmem198b
Tmem199
Tmem200a
Tmem201
Tmem208
Tmem210
Tmem212
Tmem212-as1
Tmem214
Tmem216
Tmem219
Tmem220
Tmem220-as1
Tmem222
Tmem223
Tmem247
Tmem248
Tmem251
Tmem254-as1
Tmem255a
Tmem259
Tmem262
Tmem263
Tmem268
Tmem33
Tmem37
Tmem38b
Tmem39a
Tmem42
Tmem44-as1
Tmem54
Tmem56
Tmem56-rwdd3
Tmem59l
Tmem62
Tmem67
Tmem69
Tmem70
Tmem79
Tmem82
Tmem8a
Tmem91
Tmem92
Tmem94
Tmem97
Tmem98
Tmem9b-as1
Tmod3
Tmpo
Tmpop2
Tmprss2
Tmprss4
Tmprss5
Tmprss9
Tmsb4x
Tmsb4xp4
Tmtc2
Tmtc3
Tmub1
Tmub2
Tmx1
Tnfaip1
Tnfaip2
Tnfaip3
Tnfaip8
Tnfaip8l1
Tnfrsf10b
Tnfrsf12a
Tnfrsf18
Tnfrsf1b
Tnfrsf25
Tnks
Tnks1bp1
Tnni3
Tnnt2
Tnp2
Tnpo1
Tnrc6a
Tnrc6b
Tnrc6c
Tns4
Tob1-as1
Toe1
Togaram1
Togaram2
Tollip
Tollip-as1
Tom1
Tom1l1
Tomm20l
Tomm22
Tomm6
Tonsl
Tor1aip1
Tor1b
Tor3a
Tox4
Tp53i3
Tp53inp2
Tp53tg5
Tpcn1
Tpd52l1
Tpd52l2
Tpgs1
Tph2
Tpi1
Tpi1p2
Tpm1
Tpm3
Tpm3p7
Tpm3p9
Tpm4
Tpp1
Tprg1
Tprg1l
Tprg1lp1
Tpst1
Tpt1-as1
Tpte2p1
Tptep1
Trabd
Trabd2a
Tradd
Traf2
Traf3ip2-as1
Traf4
Traf6p1
Traf7
Trafd1
Trak1
Tram2-as1
Trappc10
Trappc11
Trappc12
Trappc4
Trappc6a
Trav8-3
Trav8-7
Trbv14
Trbv8-1
Trbv8-2
Treh
Trerna1
Trg-as1
Trib1
Trib3
Trim13
Trim14
Trim16l
Trim2
Trim24
Trim28
Trim31
Trim41
Trim46
Trim52-as1
Trim65
Trim69
Trim7
Trim8
Trio
Trip10
Trip13
Trip4
Trmt10c
Trmt13
Trmt2a
Trmt44
Trmt61a
Trmt9b
Trmu
Trnau1ap
Trnp1
Trnt1
Trpc7
Trpc7-as1
Trpm4
Trps1
Trpv2
Trrap
Trub1
Tsacc
Tsbp1-as1
Tsc22d2
Tsc22d4
Tsen15
Tsen2
Tsen34
Tsen54
Tsfm
Tsga13
Tsn
Tsnax
Tsnax-disc1
Tsnaxip1
Tspan10
Tspan17
Tspan32
Tspan4
Tspan8
Tspear-as1
Tspear-as2
Tspo
Tspyl2
Tssc2
Tssc4
Tssk3
Tstd3
Ttc1
Ttc12
Ttc14
Ttc17
Ttc19
Ttc23l
Ttc25
Ttc26
Ttc27
Ttc3
Ttc38
Ttc39a
Ttc4
Ttc41p
Ttc7a
Ttc8
Ttc9c
Tti2
Ttl
Ttll10
Ttll3
Ttll4
Ttll6
Ttll9
Ttn-as1
Ttpal
Ttr
Ttyh3
Tuba1c
Tubb
Tubb3
Tubb4b
Tubb6
Tubbp9
Tubg1
Tubgcp4
Tuft1
Tulp3
Tulp4
Tusc3
Tusc8
Tut7
Tvp23b
Twsg1
Txlna
Txndc15
Txndc17
Txndc8
Txndc9
Txnip
Txnl1
Txnl4b
Txnp6
Txnrd1
Txnrd2
Tymp
Tyms
Tyro3
Tyrobp
Tyw1
Tyw3
U2af1l4
U2af2
U2surp
U73166.1
U91328.1
Uap1
Uba1
Uba2
Uba5
Uba52
Uba6
Uba6-as1
Uba7
Ubald2
Ubap1
Ubap2l
Ubash3b
Ubb
Ubbp4
Ube2a
Ube2b
Ube2d1
Ube2d2
Ube2d3-as1
Ube2d4
Ube2e1
Ube2e3
Ube2f
Ube2f-scly
Ube2i
Ube2k
Ube2l3
Ube2m
Ube2q2
Ube2q2l
Ube2v2
Ube2v2p4
Ube2z
Ube3b
Ube3c
Ube4a
Ubfd1
Ubiad1
Ubl5
Ubl7-as1
Ubn1
Ubqln2
Ubr2
Ubr3
Ubr5-as1
Ubr7
Ubtf
Ubxn11
Ubxn2a
Ubxn2b
Ubxn4
Ubxn8
Uchl3
Uck1
Uck2
Ufm1
Ugcg
Ugdh
Ugdh-as1
Uggt1
Ugp2
Ugt1a13p
Ugt1a5
Ugt2b10
Ugt2b4
Uhmk1
Uhrf1
Uhrf1bp1
Umps
Unc119b
Unc13a
Unc13b
Unc13d
Unc45a
Unc50
Unc5b
Unc80
Upf1
Upf3a
Upp1
Upp2
Uqcr10
Uqcrc2
Uqcrh
Uqcrq
Uri1
Urod
Uros
Use1
Usf1p1
Usf2
Ushbp1
Uso1
Usp1
Usp10
Usp11
Usp12-as2
Usp13
Usp14
Usp15
Usp18
Usp20
Usp21
Usp25
Usp2-as1
Usp30
Usp30-as1
Usp35
Usp39
Usp42
Usp46-as1
Usp53
Usp54
Usp8
Usp9x
Uspl1
Utp11
Utp14a
Utp20
Utp23
Utp4
Utrn
Uvssa
Uxt-as1
Vac14
Vamp2
Vamp5
Vamp7
Vamp8
Vamp9p
Vapa
Vapb
Vars
Vars2
Vasp
Vav1
Vax2
Vdac1p9
Vdac3
Vegfa
Vegfb
Ventxp5
Vil1
Vill
Vipr1
Vipr2
Vldlr
Vma21
Vmac
Vmp1
Vps11
Vps13b
Vps13d
Vps16
Vps18
Vps25
Vps26b
Vps37a
Vps37d
Vps45
Vps50
Vps51
Vps8
Vps9d1-as1
Vrk1
Vrk2
Vrk3
Vrtn
Vsnl1
Vta1
Vtn
Vtrna1-1
Vtrna1-2
Vtrna1-3
Vwa5a
Vwa7
Vwa8-as1
Wac
Washc2a
Washc2c
Washc4
Wbp1
Wbp2
Wdfy4
Wdr11
Wdr13
Wdr18
Wdr20
Wdr24
Wdr25
Wdr34
Wdr36
Wdr37
Wdr38
Wdr43
Wdr44
Wdr45
Wdr45b
Wdr46
Wdr48
Wdr55
Wdr6
Wdr62
Wdr66
Wdr70
Wdr73
Wdr76
Wdr81
Wdr83
Wdr90
Wdtc1
Wdyhv1
Wee1
Wfs1
Wipf1
Wipf2
Wipi2
Wnk1
Wnt1
Wnt10a
Wnt11
Wnt2b
Wnt7a
Wrap53
Wrb
Wrnip1
Wsb1
Wscd2
Wt1-as
Wtap
Wwc1
Wwc2
Wwc3
Wwox-as1
Wwp1
Wwp2
Xkr9
Xpnpep1
Xpnpep3
Xpot
Xrcc4
Xrcc5
Xylb
Yae1
Ybey
Ybx1p2
Ybx1p4
Ybx1p5
Yeats4
Yif1a
Yipf3
Yipf6
Yju2
Ykt6
Ylpm1
Ypel3
Ypel5
Ythdc2
Ythdf3
Ythdf3-as1
Ywhab
Ywhah
Ywhaz
Z69720.2
Z69890.1
Z73429.1
Z82190.2
Z82206.1
Z82244.2
Z83844.1
Z85994.2
Z93241.1
Z93930.2
Z93930.3
Z95114.4
Z95115.1
Z98752.1
Zbed6
Zbed9
Zbtb1
Zbtb11-as1
Zbtb12
Zbtb18
Zbtb20
Zbtb22
Zbtb33
Zbtb34
Zbtb37
Zbtb38
Zbtb40
Zbtb43
Zbtb48
Zbtb49
Zbtb7b
Zbtb9
Zc2hc1a
Zc2hc1c
Zc3h10
Zc3h11a
Zc3h12a
Zc3h15
Zc3h18
Zc3h6
Zc3h7a
Zc3h7b
Zcchc17
Zcchc2
Zcchc4
Zcchc7
Zcchc9
Zcwpw2
Zdhhc16
Zdhhc23
Zdhhc4
Zdhhc5
Zdhhc7
Zeb2-as1
Zfand2a
Zfand2b
Zfand6
Zfas1
Zfp2
Zfp36
Zfp41
Zfp69
Zfp69b
Zfp90
Zfp91-cntf
Zfpl1
Zfpm1
Zfpm2
Zfx
Zfyve21
Zfyve27
Zfyve9
Zgpat
Zik1
Zkscan1
Zkscan3
Zkscan5
Zkscan8
Zmiz2
Zmpste24
Zmym1
Zmym6
Zmynd10
Zmynd10-as1
Znf10
Znf101
Znf107
Znf114
Znf121
Znf124
Znf131
Znf133
Znf134
Znf136
Znf138
Znf140
Znf143
Znf146
Znf155
Znf169
Znf174
Znf175
Znf177
Znf181
Znf185
Znf189
Znf19
Znf192p1
Znf192p2
Znf195
Znf197
Znf20
Znf200
Znf205
Znf207
Znf211
Znf212
Znf213
Znf213-as1
Znf219
Znf224
Znf225
Znf226
Znf227
Znf230
Znf233
Znf234
Znf236
Znf250
Znf252p-as1
Znf253
Znf254
Znf25-dt
Znf26
Znf263
Znf264
Znf267
Znf268
Znf271p
Znf274
Znf275
Znf276
Znf282
Znf286a
Znf292
Znf3
Znf30
Znf304
Znf316
Znf317
Znf32
Znf324
Znf324b
Znf326
Znf329
Znf32-as2
Znf330
Znf331
Znf333
Znf337-as1
Znf33a
Znf346
Znf35
Znf350
Znf350-as1
Znf354b
Znf37a
Znf383
Znf385c
Znf391
Znf394
Znf397
Znf398
Znf408
Znf410
Znf414
Znf419
Znf420
Znf426
Znf426-dt
Znf430
Znf431
Znf432
Znf436-as1
Znf440
Znf441
Znf443
Znf444p1
Znf445
Znf446
Znf45
Znf451
Znf460
Znf473
Znf48
Znf485
Znf486
Znf487
Znf493
Znf501
Znf502
Znf503-as2
Znf507
Znf511
Znf511-prap1
Znf513
Znf517
Znf518a
Znf524
Znf525
Znf526
Znf527
Znf528
Znf529
Znf529-as1
Znf530
Znf540
Znf542p
Znf544
Znf548
Znf549
Znf551
Znf552
Znf554
Znf555
Znf556
Znf559
Znf559-znf177
Znf561-as1
Znf562
Znf564
Znf567
Znf568
Znf570
Znf575
Znf576
Znf578
Znf580
Znf581
Znf582-as1
Znf583
Znf584
Znf586
Znf587
Znf587b
Znf589
Znf593
Znf595
Znf596
Znf606
Znf609
Znf610
Znf620
Znf621
Znf623
Znf625
Znf627
Znf628
Znf638
Znf639
Znf641
Znf646
Znf653
Znf655
Znf66
Znf664
Znf665
Znf674-as1
Znf678
Znf683
Znf696
Znf7
Znf701
Znf707
Znf71
Znf713
Znf714
Znf720
Znf721
Znf738
Znf74
Znf740
Znf746
Znf75a
Znf76
Znf761
Znf766
Znf772
Znf773
Znf778
Znf783
Znf79
Znf791
Znf805
Znf808
Znf81
Znf813
Znf815p
Znf830
Znf839
Znf84
Znf844
Znf845
Znf846
Znf85
Znf862
Znf879
Znf90
Znf92
Znhit1
Znhit3
Znrd1
Znrf2
Znrf2p1
Znrf3
Zp3
Zranb2-as2
Zscan12p1
Zscan2
Zscan21
Zscan25
Zscan26
Zscan31
Zscan32
Zscan9
Zswim4
Zup1
Zwilch
Zyg11a
Zyg11b
Zyx
