# Supplementary material for: A Bayesian inference transcription factor activity model for the analysis of single-cell transcriptomes
Source: Genome Res. 2021 Jul;31(7):1296–311. doi: 10.1101/gr.265595.120 (PMC8256867; doi:10.1101/gr.265595.120)
Supplement: Supplemental Material [file supp_gr.265595.120_Supplemental_Code.zip › BITFAM/inst/extdata/human/CBX3]

A1cf
A3galt2
A4galt
Aacs
Aak1
Aamdc
Aanat
Aar2
Aars
Aasdh
Aasdhppt
Aatf
Abca13
Abca17p
Abca2
Abca5
Abca6
Abca7
Abca8
Abca9
Abcb1
Abcb11
Abcb4
Abcb5
Abcb8
Abcb9
Abcc1
Abcc10
Abcc11
Abcc12
Abcc13
Abcc3
Abcc4
Abcc5
Abcc5-as1
Abcc8
Abcd3
Abce1
Abcf1
Abcf2
Abcf3
Abcg1
Abhd11
Abhd11-as1
Abhd17a
Abhd17c
Abhd18
Abhd2
Abhd3
Abhd5
Abi3bp
Abl1
Abl2
Ablim1
Ablim2
Ablim3
Abt1p1
Ac002064.3
Ac002066.1
Ac002074.1
Ac002094.1
Ac002115.1
Ac002310.3
Ac002310.5
Ac002310.6
Ac002401.3
Ac002454.1
Ac002470.2
Ac002472.2
Ac002472.3
Ac002480.1
Ac002480.2
Ac002519.2
Ac002546.1
Ac002558.1
Ac002558.3
Ac003002.3
Ac003005.1
Ac003005.2
Ac003006.1
Ac003043.1
Ac003070.1
Ac003101.1
Ac003101.2
Ac003659.1
Ac003665.1
Ac003687.1
Ac003950.1
Ac003985.1
Ac003985.2
Ac003986.1
Ac003991.1
Ac004009.2
Ac004012.1
Ac004024.1
Ac004080.1
Ac004080.6
Ac004129.3
Ac004134.1
Ac004148.1
Ac004156.1
Ac004160.2
Ac004217.2
Ac004232.2
Ac004233.4
Ac004241.1
Ac004241.3
Ac004253.1
Ac004263.1
Ac004381.1
Ac004448.2
Ac004453.1
Ac004494.1
Ac004522.1
Ac004540.1
Ac004540.2
Ac004551.1
Ac004584.1
Ac004584.2
Ac004585.1
Ac004590.1
Ac004593.3
Ac004596.1
Ac004702.1
Ac004706.2
Ac004707.1
Ac004771.3
Ac004775.1
Ac004801.3
Ac004803.1
Ac004805.2
Ac004805.3
Ac004808.1
Ac004812.1
Ac004812.2
Ac004817.2
Ac004830.1
Ac004834.1
Ac004836.1
Ac004837.1
Ac004837.3
Ac004840.2
Ac004853.1
Ac004862.1
Ac004890.2
Ac004895.1
Ac004908.1
Ac004908.2
Ac004917.1
Ac004918.3
Ac004921.1
Ac004938.1
Ac004943.3
Ac004945.1
Ac004946.1
Ac004972.1
Ac004980.1
Ac005008.1
Ac005019.1
Ac005034.1
Ac005037.1
Ac005041.1
Ac005052.1
Ac005062.1
Ac005070.3
Ac005082.2
Ac005090.1
Ac005094.1
Ac005154.1
Ac005154.4
Ac005154.5
Ac005162.2
Ac005162.3
Ac005165.2
Ac005186.1
Ac005189.1
Ac005208.1
Ac005220.1
Ac005232.1
Ac005234.1
Ac005252.2
Ac005253.1
Ac005258.1
Ac005280.2
Ac005281.1
Ac005304.3
Ac005324.5
Ac005332.1
Ac005332.4
Ac005332.6
Ac005391.1
Ac005480.1
Ac005515.1
Ac005520.2
Ac005520.5
Ac005523.2
Ac005532.1
Ac005532.2
Ac005537.1
Ac005538.1
Ac005539.1
Ac005550.1
Ac005592.1
Ac005593.1
Ac005609.1
Ac005609.2
Ac005609.5
Ac005618.1
Ac005618.2
Ac005618.3
Ac005622.1
Ac005670.1
Ac005670.2
Ac005697.2
Ac005702.2
Ac005722.1
Ac005726.3
Ac005736.1
Ac005740.3
Ac005746.2
Ac005746.3
Ac005771.1
Ac005775.1
Ac005786.1
Ac005786.2
Ac005786.4
Ac005798.1
Ac005821.1
Ac005823.2
Ac005832.4
Ac005837.2
Ac005840.1
Ac005868.1
Ac005899.1
Ac005899.8
Ac005901.1
Ac005915.1
Ac005920.1
Ac005920.2
Ac005944.1
Ac005972.1
Ac005972.2
Ac005972.3
Ac006001.2
Ac006003.1
Ac006022.1
Ac006026.2
Ac006026.3
Ac006027.1
Ac006033.1
Ac006033.2
Ac006037.1
Ac006042.3
Ac006059.1
Ac006065.4
Ac006076.1
Ac006077.1
Ac006077.2
Ac006116.8
Ac006146.1
Ac006205.1
Ac006210.1
Ac006210.2
Ac006213.1
Ac006262.1
Ac006262.2
Ac006270.1
Ac006299.1
Ac006305.1
Ac006330.1
Ac006333.2
Ac006372.4
Ac006441.1
Ac006441.4
Ac006450.1
Ac006450.3
Ac006487.2
Ac006499.7
Ac006504.8
Ac006600.1
Ac006946.1
Ac006947.1
Ac006970.2
Ac006971.1
Ac006994.2
Ac007003.1
Ac007009.1
Ac007029.1
Ac007036.3
Ac007040.2
Ac007066.1
Ac007099.1
Ac007114.1
Ac007128.1
Ac007161.1
Ac007193.3
Ac007216.1
Ac007220.1
Ac007238.1
Ac007250.1
Ac007285.2
Ac007298.2
Ac007319.1
Ac007349.1
Ac007365.1
Ac007368.1
Ac007375.1
Ac007376.2
Ac007378.1
Ac007383.2
Ac007423.1
Ac007424.1
Ac007431.2
Ac007529.2
Ac007546.3
Ac007547.2
Ac007551.2
Ac007569.1
Ac007613.1
Ac007619.2
Ac007620.1
Ac007620.2
Ac007637.1
Ac007639.1
Ac007656.2
Ac007679.1
Ac007686.4
Ac007688.1
Ac007728.2
Ac007785.2
Ac007792.1
Ac007823.1
Ac007849.1
Ac007849.2
Ac007879.4
Ac007881.2
Ac007919.2
Ac007920.2
Ac007923.1
Ac007923.2
Ac007923.3
Ac007950.1
Ac007950.3
Ac007953.1
Ac007953.2
Ac007956.1
Ac007991.3
Ac008013.2
Ac008014.1
Ac008040.1
Ac008040.2
Ac008040.3
Ac008040.4
Ac008073.1
Ac008073.2
Ac008080.4
Ac008083.1
Ac008083.3
Ac008109.1
Ac008121.2
Ac008134.1
Ac008147.1
Ac008147.4
Ac008154.1
Ac008155.1
Ac008163.1
Ac008267.2
Ac008406.3
Ac008417.1
Ac008427.1
Ac008432.1
Ac008438.2
Ac008443.1
Ac008443.3
Ac008443.4
Ac008443.6
Ac008494.1
Ac008498.1
Ac008514.2
Ac008525.1
Ac008525.2
Ac008526.1
Ac008568.1
Ac008575.1
Ac008581.2
Ac008588.1
Ac008592.4
Ac008592.5
Ac008620.1
Ac008628.1
Ac008641.1
Ac008663.2
Ac008667.4
Ac008676.2
Ac008677.2
Ac008677.3
Ac008687.2
Ac008691.1
Ac008696.2
Ac008708.2
Ac008725.1
Ac008736.1
Ac008738.6
Ac008742.1
Ac008745.1
Ac008752.1
Ac008753.2
Ac008753.3
Ac008755.1
Ac008758.2
Ac008761.3
Ac008763.2
Ac008770.1
Ac008770.2
Ac008780.1
Ac008781.1
Ac008781.2
Ac008799.1
Ac008808.1
Ac008840.1
Ac008873.1
Ac008885.1
Ac008892.1
Ac008894.2
Ac008914.1
Ac008915.2
Ac008945.1
Ac008958.1
Ac008966.1
Ac008969.1
Ac009005.1
Ac009034.1
Ac009041.2
Ac009041.4
Ac009054.1
Ac009060.1
Ac009061.2
Ac009063.2
Ac009078.2
Ac009086.1
Ac009087.1
Ac009088.1
Ac009088.2
Ac009090.1
Ac009095.1
Ac009097.4
Ac009107.2
Ac009108.5
Ac009117.1
Ac009117.2
Ac009118.2
Ac009119.1
Ac009120.5
Ac009121.2
Ac009123.1
Ac009127.1
Ac009133.1
Ac009133.2
Ac009133.5
Ac009148.1
Ac009154.2
Ac009159.3
Ac009163.6
Ac009171.2
Ac009248.1
Ac009248.2
Ac009264.1
Ac009269.3
Ac009292.1
Ac009292.2
Ac009299.1
Ac009318.1
Ac009318.2
Ac009318.3
Ac009396.3
Ac009403.2
Ac009411.2
Ac009468.1
Ac009502.1
Ac009502.2
Ac009506.1
Ac009509.2
Ac009509.3
Ac009522.1
Ac009531.1
Ac009554.2
Ac009643.2
Ac009646.1
Ac009720.1
Ac009779.3
Ac009803.1
Ac009812.3
Ac009812.4
Ac009879.1
Ac009879.2
Ac009879.3
Ac009961.2
Ac009967.1
Ac010132.4
Ac010148.1
Ac010183.2
Ac010186.1
Ac010197.2
Ac010198.2
Ac010200.1
Ac010203.1
Ac010203.2
Ac010205.1
Ac010207.1
Ac010210.1
Ac010226.1
Ac010240.1
Ac010240.2
Ac010240.3
Ac010255.3
Ac010261.2
Ac010275.1
Ac010280.2
Ac010319.5
Ac010323.1
Ac010325.1
Ac010327.4
Ac010327.5
Ac010328.1
Ac010329.2
Ac010330.1
Ac010333.3
Ac010336.5
Ac010343.2
Ac010343.3
Ac010359.1
Ac010395.2
Ac010406.1
Ac010409.1
Ac010422.2
Ac010422.8
Ac010442.1
Ac010451.2
Ac010468.3
Ac010480.1
Ac010493.1
Ac010522.1
Ac010528.1
Ac010531.1
Ac010531.4
Ac010531.6
Ac010542.2
Ac010542.5
Ac010547.1
Ac010587.1
Ac010601.1
Ac010615.2
Ac010618.1
Ac010619.2
Ac010624.4
Ac010627.1
Ac010631.1
Ac010654.1
Ac010655.1
Ac010655.2
Ac010655.4
Ac010719.1
Ac010745.4
Ac010761.1
Ac010761.3
Ac010761.5
Ac010761.7
Ac010768.3
Ac010834.2
Ac010857.1
Ac010894.2
Ac010931.3
Ac010967.3
Ac010969.1
Ac010973.1
Ac010978.1
Ac010980.1
Ac010980.2
Ac010998.2
Ac011008.1
Ac011120.1
Ac011124.1
Ac011124.2
Ac011195.1
Ac011195.2
Ac011225.1
Ac011228.1
Ac011287.1
Ac011294.1
Ac011352.1
Ac011352.3
Ac011362.1
Ac011369.2
Ac011373.1
Ac011374.1
Ac011379.2
Ac011396.3
Ac011411.1
Ac011416.3
Ac011444.1
Ac011445.2
Ac011448.1
Ac011451.1
Ac011458.1
Ac011461.1
Ac011466.1
Ac011471.2
Ac011471.4
Ac011473.4
Ac011476.3
Ac011479.2
Ac011491.1
Ac011495.1
Ac011498.1
Ac011503.1
Ac011511.1
Ac011511.2
Ac011529.1
Ac011558.1
Ac011586.2
Ac011591.1
Ac011591.2
Ac011603.1
Ac011611.6
Ac011632.1
Ac011676.2
Ac011752.1
Ac011773.1
Ac011773.3
Ac011773.4
Ac011815.1
Ac011816.2
Ac011853.1
Ac011891.1
Ac011891.2
Ac011933.3
Ac012038.2
Ac012065.1
Ac012070.1
Ac012073.1
Ac012081.1
Ac012087.2
Ac012158.1
Ac012175.1
Ac012184.2
Ac012184.4
Ac012186.2
Ac012186.3
Ac012213.1
Ac012213.3
Ac012213.4
Ac012236.1
Ac012291.2
Ac012307.1
Ac012309.2
Ac012313.9
Ac012314.22
Ac012339.1
Ac012358.3
Ac012368.1
Ac012370.2
Ac012377.1
Ac012409.2
Ac012409.3
Ac012435.2
Ac012485.1
Ac012493.2
Ac012506.1
Ac012507.3
Ac012510.1
Ac012512.1
Ac012531.3
Ac012555.1
Ac012558.1
Ac012629.2
Ac012636.1
Ac012640.1
Ac012673.1
Ac012676.3
Ac013275.1
Ac013356.1
Ac013356.4
Ac013394.1
Ac013400.1
Ac013417.1
Ac013436.1
Ac013451.1
Ac013467.2
Ac013468.1
Ac013470.2
Ac013470.3
Ac013470.4
Ac013472.1
Ac013509.1
Ac013562.1
Ac013562.2
Ac013644.1
Ac013652.1
Ac013714.1
Ac013717.1
Ac013726.1
Ac013731.1
Ac015660.1
Ac015687.1
Ac015689.1
Ac015720.2
Ac015726.2
Ac015727.1
Ac015771.1
Ac015795.1
Ac015802.2
Ac015802.6
Ac015804.1
Ac015813.1
Ac015813.2
Ac015813.8
Ac015845.2
Ac015849.1
Ac015849.5
Ac015871.3
Ac015871.4
Ac015878.2
Ac015883.1
Ac015909.1
Ac015909.5
Ac015911.2
Ac015911.3
Ac015911.9
Ac015912.3
Ac015914.1
Ac015914.2
Ac015917.1
Ac015936.1
Ac015969.1
Ac015977.1
Ac015982.1
Ac016026.1
Ac016065.1
Ac016074.1
Ac016134.1
Ac016266.1
Ac016394.1
Ac016405.1
Ac016588.2
Ac016596.1
Ac016601.1
Ac016650.1
Ac016724.1
Ac016747.2
Ac016769.2
Ac016769.4
Ac016773.1
Ac016813.1
Ac016831.1
Ac016831.3
Ac016877.1
Ac016885.2
Ac016885.3
Ac016888.1
Ac016909.1
Ac016912.1
Ac016957.1
Ac017007.4
Ac017015.2
Ac017071.1
Ac017083.1
Ac017104.3
Ac018358.1
Ac018410.1
Ac018450.1
Ac018495.1
Ac018511.1
Ac018521.1
Ac018521.2
Ac018521.5
Ac018521.7
Ac018558.1
Ac018607.1
Ac018616.1
Ac018618.1
Ac018629.1
Ac018634.1
Ac018635.2
Ac018637.1
Ac018647.2
Ac018653.1
Ac018680.1
Ac018683.1
Ac018690.1
Ac018695.4
Ac018695.5
Ac018710.1
Ac018714.1
Ac018742.1
Ac018755.3
Ac018755.4
Ac018761.2
Ac018767.3
Ac018845.3
Ac018861.1
Ac018868.1
Ac018880.1
Ac018880.2
Ac018926.1
Ac018946.1
Ac018946.2
Ac019080.4
Ac019117.1
Ac019117.2
Ac019131.1
Ac019133.1
Ac019176.2
Ac019185.3
Ac019193.2
Ac019193.3
Ac019209.1
Ac019209.2
Ac019227.1
Ac019257.8
Ac019294.2
Ac019294.3
Ac020612.2
Ac020629.1
Ac020637.1
Ac020658.7
Ac020661.1
Ac020663.4
Ac020703.1
Ac020728.1
Ac020763.1
Ac020763.2
Ac020763.5
Ac020907.3
Ac020907.5
Ac020909.1
Ac020909.2
Ac020909.3
Ac020910.3
Ac020914.1
Ac020914.3
Ac020915.1
Ac020928.1
Ac020937.1
Ac020978.3
Ac020978.9
Ac021006.3
Ac021054.1
Ac021074.2
Ac021078.1
Ac021097.2
Ac021127.1
Ac021151.1
Ac021188.1
Ac021205.3
Ac021242.2
Ac021242.3
Ac021269.2
Ac021504.1
Ac021590.1
Ac021660.2
Ac021723.1
Ac021860.1
Ac021915.1
Ac021915.2
Ac021945.1
Ac022001.2
Ac022022.1
Ac022028.2
Ac022079.1
Ac022079.2
Ac022080.2
Ac022098.2
Ac022098.4
Ac022106.1
Ac022133.1
Ac022137.1
Ac022154.1
Ac022165.1
Ac022167.4
Ac022202.1
Ac022211.2
Ac022217.1
Ac022217.3
Ac022296.3
Ac022306.2
Ac022335.1
Ac022336.2
Ac022364.2
Ac022367.1
Ac022382.1
Ac022384.1
Ac022400.1
Ac022413.1
Ac022414.1
Ac022415.1
Ac022447.5
Ac022498.2
Ac022517.1
Ac022523.1
Ac022537.1
Ac022558.2
Ac022601.1
Ac022613.3
Ac022616.5
Ac022616.7
Ac022679.1
Ac022695.1
Ac022695.2
Ac022726.2
Ac022730.3
Ac022730.4
Ac022784.1
Ac022784.2
Ac022790.1
Ac022796.1
Ac022868.1
Ac022880.2
Ac022893.3
Ac022898.2
Ac022916.1
Ac022916.4
Ac022929.2
Ac022973.3
Ac023024.1
Ac023034.2
Ac023050.3
Ac023051.1
Ac023115.1
Ac023154.1
Ac023157.2
Ac023194.1
Ac023194.3
Ac023200.1
Ac023347.1
Ac023442.3
Ac023510.1
Ac023510.2
Ac023590.1
Ac023632.2
Ac023632.4
Ac023644.1
Ac023669.2
Ac023796.1
Ac023830.3
Ac023905.1
Ac023906.4
Ac023908.2
Ac023983.1
Ac024022.1
Ac024028.1
Ac024085.1
Ac024145.1
Ac024230.1
Ac024243.1
Ac024255.1
Ac024257.3
Ac024267.1
Ac024267.2
Ac024267.4
Ac024267.5
Ac024270.1
Ac024270.4
Ac024288.1
Ac024341.1
Ac024361.2
Ac024405.2
Ac024451.1
Ac024475.4
Ac024560.1
Ac024579.1
Ac024580.1
Ac024580.2
Ac024581.1
Ac024614.2
Ac024619.3
Ac024619.4
Ac024681.2
Ac024884.1
Ac024909.1
Ac024937.2
Ac024940.1
Ac024940.2
Ac024940.3
Ac024941.1
Ac025031.1
Ac025031.2
Ac025031.3
Ac025034.1
Ac025034.2
Ac025035.1
Ac025038.1
Ac025040.1
Ac025048.1
Ac025161.1
Ac025162.1
Ac025164.1
Ac025165.2
Ac025165.5
Ac025171.2
Ac025171.3
Ac025181.2
Ac025186.1
Ac025211.1
Ac025262.1
Ac025263.1
Ac025263.2
Ac025263.3
Ac025265.2
Ac025271.2
Ac025278.1
Ac025279.1
Ac025279.2
Ac025283.1
Ac025287.2
Ac025287.4
Ac025419.1
Ac025423.3
Ac025423.5
Ac025428.1
Ac025437.1
Ac025437.3
Ac025465.4
Ac025524.2
Ac025538.1
Ac025569.1
Ac025576.2
Ac025580.1
Ac025580.2
Ac025674.1
Ac025822.1
Ac025884.2
Ac026120.2
Ac026124.2
Ac026191.1
Ac026250.1
Ac026316.1
Ac026320.1
Ac026355.1
Ac026358.1
Ac026362.1
Ac026369.3
Ac026391.1
Ac026401.1
Ac026401.2
Ac026415.1
Ac026422.1
Ac026427.2
Ac026436.1
Ac026462.1
Ac026464.6
Ac026470.1
Ac026470.2
Ac026470.3
Ac026471.1
Ac026471.3
Ac026471.5
Ac026477.1
Ac026495.1
Ac026620.1
Ac026691.1
Ac026700.1
Ac026740.2
Ac026740.3
Ac026765.2
Ac026770.1
Ac026785.1
Ac026786.1
Ac026786.2
Ac027018.1
Ac027026.1
Ac027088.3
Ac027097.1
Ac027097.2
Ac027176.2
Ac027228.3
Ac027237.2
Ac027277.1
Ac027281.1
Ac027288.2
Ac027288.3
Ac027290.1
Ac027290.2
Ac027307.1
Ac027308.1
Ac027369.1
Ac027575.2
Ac027601.2
Ac027613.1
Ac027627.1
Ac027682.1
Ac027698.1
Ac034102.4
Ac034102.6
Ac034102.7
Ac034102.8
Ac034205.1
Ac034205.2
Ac034223.1
Ac034228.1
Ac034228.2
Ac034232.1
Ac034234.1
Ac034238.1
Ac034238.3
Ac034268.1
Ac036103.1
Ac037198.1
Ac037450.1
Ac037487.1
Ac037487.4
Ac039056.2
Ac040160.1
Ac040169.3
Ac044784.1
Ac044798.1
Ac044839.2
Ac044839.4
Ac046130.1
Ac046130.2
Ac046143.1
Ac046144.1
Ac046158.2
Ac046176.1
Ac046185.1
Ac046195.2
Ac048341.2
Ac048344.1
Ac048347.1
Ac048380.2
Ac048382.6
Ac048387.1
Ac051618.1
Ac051619.1
Ac051619.10
Ac051619.2
Ac051619.4
Ac053481.1
Ac053513.1
Ac053527.1
Ac055713.1
Ac055758.1
Ac055764.1
Ac055811.2
Ac055813.1
Ac060234.3
Ac060766.1
Ac060766.4
Ac060766.5
Ac060766.6
Ac060766.7
Ac061975.1
Ac061999.1
Ac062015.1
Ac062028.1
Ac062028.2
Ac063924.1
Ac063943.1
Ac063948.1
Ac063949.2
Ac063952.3
Ac063952.4
Ac063955.1
Ac063976.1
Ac064799.1
Ac064802.1
Ac064805.1
Ac064805.2
Ac064807.3
Ac064807.4
Ac064875.1
Ac066595.1
Ac067751.1
Ac067773.1
Ac067805.1
Ac067852.4
Ac067940.1
Ac067945.3
Ac067969.1
Ac068014.1
Ac068134.2
Ac068152.1
Ac068205.1
Ac068205.2
Ac068205.3
Ac068228.2
Ac068299.1
Ac068385.1
Ac068389.1
Ac068389.2
Ac068408.1
Ac068418.1
Ac068472.1
Ac068483.1
Ac068492.1
Ac068533.1
Ac068580.4
Ac068594.1
Ac068631.1
Ac068631.2
Ac068631.3
Ac068657.1
Ac068669.1
Ac068724.2
Ac068768.1
Ac068769.1
Ac068775.1
Ac068790.6
Ac068790.8
Ac068860.1
Ac068870.1
Ac068870.2
Ac068888.1
Ac068993.2
Ac069200.1
Ac069213.1
Ac069213.2
Ac069218.1
Ac069218.2
Ac069224.1
Ac069236.1
Ac069257.1
Ac069271.1
Ac069277.1
Ac069280.1
Ac069282.1
Ac069307.1
Ac069360.1
Ac069366.1
Ac069431.2
Ac069437.1
Ac069439.1
Ac069503.1
Ac069503.2
Ac069503.3
Ac069528.1
Ac069528.2
Ac069542.1
Ac072022.2
Ac072052.1
Ac073046.1
Ac073082.1
Ac073091.1
Ac073111.5
Ac073130.1
Ac073137.1
Ac073150.1
Ac073236.1
Ac073257.1
Ac073314.1
Ac073320.1
Ac073321.1
Ac073323.1
Ac073332.1
Ac073333.2
Ac073342.3
Ac073349.1
Ac073365.1
Ac073370.1
Ac073464.1
Ac073487.1
Ac073508.1
Ac073508.2
Ac073522.1
Ac073525.1
Ac073529.1
Ac073530.1
Ac073569.1
Ac073573.1
Ac073578.4
Ac073585.1
Ac073592.1
Ac073592.4
Ac073592.5
Ac073611.1
Ac073651.2
Ac073861.1
Ac073869.1
Ac073896.5
Ac073911.1
Ac073912.3
Ac073916.1
Ac073957.1
Ac073957.2
Ac074029.4
Ac074031.1
Ac074032.1
Ac074052.1
Ac074052.2
Ac074138.1
Ac074143.1
Ac074183.1
Ac074183.2
Ac074338.1
Ac076966.1
Ac078785.1
Ac078795.1
Ac078795.3
Ac078802.1
Ac078817.1
Ac078857.1
Ac078864.1
Ac078878.2
Ac078883.1
Ac078923.1
Ac078929.1
Ac078962.1
Ac079031.1
Ac079031.2
Ac079145.1
Ac079174.1
Ac079203.1
Ac079209.1
Ac079226.1
Ac079296.1
Ac079305.1
Ac079310.1
Ac079360.1
Ac079362.1
Ac079384.1
Ac079465.1
Ac079466.1
Ac079467.1
Ac079598.4
Ac079601.2
Ac079630.1
Ac079760.2
Ac079801.1
Ac079804.1
Ac079807.1
Ac079848.1
Ac079866.2
Ac079905.1
Ac079905.2
Ac079922.2
Ac079942.1
Ac079944.1
Ac079949.1
Ac079949.2
Ac079950.1
Ac080013.1
Ac080013.2
Ac080014.1
Ac080038.1
Ac080080.2
Ac080112.2
Ac080129.1
Ac082651.4
Ac083798.1
Ac083798.2
Ac083801.2
Ac083805.1
Ac083806.2
Ac083806.3
Ac083809.1
Ac083822.1
Ac083836.1
Ac083843.2
Ac083843.4
Ac083855.2
Ac083862.2
Ac083880.1
Ac083906.2
Ac083923.1
Ac083939.1
Ac083949.1
Ac083973.1
Ac084033.1
Ac084033.2
Ac084064.1
Ac084082.1
Ac084083.1
Ac084116.1
Ac084125.2
Ac084211.1
Ac084361.1
Ac084757.1
Ac084757.4
Ac084759.1
Ac084781.1
Ac084809.1
Ac084816.1
Ac084824.1
Ac084824.4
Ac084824.5
Ac084851.1
Ac084855.2
Ac084871.2
Ac084876.2
Ac087045.1
Ac087072.1
Ac087190.2
Ac087241.2
Ac087241.3
Ac087242.1
Ac087286.2
Ac087289.1
Ac087289.2
Ac087289.4
Ac087318.1
Ac087362.2
Ac087385.1
Ac087439.1
Ac087439.2
Ac087442.1
Ac087457.1
Ac087468.1
Ac087491.1
Ac087500.1
Ac087518.1
Ac087521.2
Ac087564.1
Ac087588.1
Ac087591.1
Ac087620.1
Ac087623.1
Ac087633.2
Ac087645.1
Ac087650.1
Ac087664.3
Ac087667.1
Ac087699.1
Ac087749.1
Ac087752.3
Ac087893.1
Ac087894.3
Ac087897.1
Ac089983.1
Ac089987.2
Ac089998.4
Ac089999.1
Ac090079.2
Ac090114.2
Ac090124.2
Ac090124.3
Ac090136.2
Ac090136.3
Ac090142.1
Ac090142.3
Ac090164.2
Ac090186.1
Ac090192.1
Ac090192.2
Ac090283.1
Ac090286.2
Ac090360.1
Ac090373.1
Ac090458.1
Ac090503.1
Ac090503.2
Ac090505.1
Ac090505.2
Ac090510.1
Ac090527.2
Ac090543.2
Ac090559.1
Ac090578.2
Ac090589.1
Ac090617.6
Ac090627.1
Ac090679.2
Ac090686.1
Ac090692.1
Ac090720.1
Ac090735.1
Ac090751.1
Ac090772.2
Ac090833.1
Ac090877.1
Ac090888.3
Ac090921.1
Ac090953.2
Ac090957.1
Ac090970.1
Ac091045.1
Ac091073.1
Ac091096.1
Ac091133.4
Ac091167.6
Ac091175.1
Ac091179.2
Ac091180.2
Ac091196.1
Ac091212.1
Ac091230.1
Ac091390.4
Ac091393.1
Ac091492.1
Ac091564.2
Ac091564.6
Ac091736.1
Ac091805.2
Ac091819.1
Ac091819.2
Ac091820.2
Ac091925.1
Ac091932.4
Ac091944.1
Ac091953.3
Ac091959.1
Ac091959.2
Ac091965.5
Ac091980.1
Ac091982.2
Ac092017.2
Ac092042.2
Ac092042.3
Ac092058.1
Ac092067.1
Ac092068.1
Ac092070.1
Ac092070.2
Ac092100.1
Ac092115.2
Ac092117.2
Ac092118.1
Ac092118.2
Ac092135.1
Ac092139.3
Ac092142.1
Ac092142.2
Ac092143.1
Ac092143.2
Ac092145.1
Ac092159.4
Ac092171.3
Ac092171.4
Ac092265.1
Ac092287.1
Ac092329.3
Ac092329.4
Ac092335.1
Ac092343.1
Ac092376.3
Ac092451.2
Ac092473.1
Ac092484.1
Ac092535.1
Ac092542.1
Ac092570.2
Ac092587.1
Ac092634.1
Ac092634.2
Ac092634.3
Ac092634.4
Ac092637.1
Ac092645.1
Ac092647.1
Ac092647.2
Ac092647.4
Ac092691.3
Ac092718.2
Ac092718.3
Ac092718.6
Ac092718.8
Ac092720.1
Ac092723.3
Ac092723.4
Ac092723.5
Ac092754.1
Ac092756.1
Ac092802.3
Ac092811.1
Ac092819.1
Ac092835.1
Ac092894.1
Ac092905.1
Ac092910.2
Ac092910.3
Ac092919.1
Ac092941.1
Ac092941.2
Ac092944.1
Ac092953.2
Ac092958.4
Ac092966.1
Ac093004.1
Ac093014.1
Ac093019.1
Ac093027.1
Ac093151.1
Ac093151.3
Ac093152.1
Ac093154.1
Ac093155.3
Ac093156.1
Ac093157.1
Ac093166.4
Ac093249.2
Ac093249.4
Ac093249.5
Ac093270.2
Ac093277.1
Ac093281.1
Ac093300.1
Ac093303.1
Ac093367.1
Ac093414.1
Ac093495.1
Ac093503.1
Ac093510.1
Ac093512.2
Ac093515.1
Ac093525.1
Ac093581.1
Ac093591.2
Ac093627.4
Ac093627.5
Ac093655.2
Ac093663.2
Ac093734.1
Ac093752.1
Ac093752.2
Ac093766.1
Ac093775.1
Ac093797.1
Ac093821.1
Ac093826.1
Ac093831.2
Ac093844.1
Ac093904.1
Ac094085.1
Ac094105.1
Ac095032.2
Ac095057.2
Ac096536.1
Ac096536.2
Ac096537.1
Ac096540.1
Ac096586.1
Ac096631.1
Ac096631.2
Ac096632.2
Ac096633.1
Ac096637.2
Ac096638.1
Ac096638.2
Ac096642.1
Ac096644.3
Ac096677.1
Ac096677.3
Ac096720.2
Ac096772.1
Ac096773.1
Ac096861.1
Ac096921.1
Ac096992.1
Ac097059.2
Ac097065.1
Ac097103.2
Ac097104.1
Ac097105.1
Ac097347.1
Ac097358.2
Ac097374.1
Ac097467.3
Ac097478.1
Ac097478.4
Ac097504.1
Ac097512.1
Ac097523.1
Ac097637.1
Ac097658.1
Ac097717.1
Ac097721.1
Ac098484.4
Ac098582.1
Ac098588.1
Ac098588.2
Ac098592.2
Ac098617.1
Ac098679.2
Ac098799.1
Ac098859.2
Ac098868.1
Ac098934.1
Ac098934.4
Ac098935.1
Ac098935.2
Ac099063.4
Ac099066.1
Ac099066.2
Ac099329.1
Ac099329.2
Ac099335.1
Ac099343.3
Ac099482.2
Ac099489.1
Ac099513.1
Ac099518.1
Ac099518.5
Ac099520.1
Ac099521.1
Ac099521.2
Ac099522.2
Ac099654.12
Ac099654.14
Ac099654.7
Ac099681.1
Ac099730.1
Ac099782.2
Ac099804.1
Ac099811.3
Ac099811.5
Ac100767.1
Ac100768.2
Ac100773.1
Ac100784.1
Ac100793.2
Ac100793.3
Ac100810.1
Ac100810.3
Ac100812.1
Ac100814.1
Ac100821.2
Ac100823.1
Ac100827.3
Ac100830.2
Ac100847.1
Ac100858.3
Ac100861.1
Ac100861.2
Ac100872.1
Ac102953.2
Ac103409.1
Ac103681.1
Ac103681.2
Ac103702.2
Ac103705.1
Ac103718.1
Ac103724.4
Ac103726.2
Ac103736.1
Ac103796.1
Ac103798.2
Ac103810.1
Ac103810.8
Ac103843.1
Ac103855.2
Ac103952.1
Ac104009.1
Ac104035.1
Ac104046.1
Ac104063.1
Ac104073.4
Ac104076.1
Ac104117.1
Ac104123.1
Ac104151.1
Ac104248.1
Ac104316.1
Ac104316.2
Ac104332.2
Ac104333.2
Ac104350.1
Ac104389.1
Ac104453.1
Ac104461.1
Ac104521.1
Ac104564.1
Ac104581.4
Ac104590.1
Ac104640.2
Ac104651.1
Ac104662.2
Ac104692.2
Ac104695.3
Ac104763.2
Ac104772.2
Ac104794.1
Ac104827.1
Ac104837.1
Ac104958.2
Ac104961.1
Ac104971.3
Ac104982.2
Ac104984.1
Ac104984.5
Ac104986.2
Ac104997.1
Ac105021.1
Ac105031.1
Ac105036.3
Ac105129.2
Ac105133.2
Ac105177.1
Ac105180.1
Ac105219.4
Ac105224.1
Ac105265.2
Ac105275.1
Ac105277.1
Ac105339.1
Ac105345.2
Ac105411.1
Ac105420.1
Ac105424.1
Ac105429.2
Ac105430.1
Ac105446.1
Ac105758.1
Ac105760.1
Ac106028.1
Ac106028.2
Ac106037.2
Ac106038.1
Ac106038.2
Ac106744.1
Ac106782.2
Ac106782.5
Ac106786.2
Ac106806.1
Ac106820.6
Ac107023.1
Ac107031.1
Ac107032.1
Ac107079.1
Ac107223.1
Ac107294.2
Ac107294.3
Ac107302.1
Ac107304.1
Ac107464.1
Ac107886.1
Ac107934.1
Ac107958.3
Ac107959.4
Ac107959.5
Ac107980.1
Ac107982.2
Ac108002.1
Ac108002.2
Ac108032.1
Ac108039.2
Ac108047.1
Ac108099.1
Ac108134.1
Ac108134.2
Ac108134.3
Ac108134.4
Ac108448.1
Ac108448.3
Ac108451.1
Ac108471.2
Ac108515.1
Ac108676.2
Ac108693.1
Ac108693.2
Ac108704.1
Ac108704.2
Ac108729.2
Ac108734.1
Ac108734.3
Ac108734.4
Ac108747.1
Ac108751.2
Ac108865.1
Ac108868.2
Ac109361.2
Ac109458.1
Ac109460.3
Ac109486.1
Ac109492.1
Ac109583.2
Ac109635.2
Ac109635.5
Ac109780.2
Ac109992.1
Ac110011.1
Ac110079.1
Ac110285.1
Ac110285.7
Ac110603.1
Ac110716.2
Ac110741.1
Ac110741.2
Ac110741.3
Ac110749.1
Ac110769.2
Ac110792.1
Ac111182.1
Ac112173.1
Ac112178.1
Ac112191.1
Ac112204.2
Ac112206.2
Ac112206.3
Ac112225.1
Ac112484.1
Ac112484.2
Ac112484.3
Ac112487.1
Ac112504.2
Ac112694.1
Ac112907.1
Ac112907.3
Ac113139.1
Ac113143.1
Ac113145.1
Ac113167.1
Ac113191.1
Ac113192.3
Ac113192.4
Ac113192.5
Ac113208.1
Ac113340.1
Ac113368.1
Ac113378.1
Ac113410.3
Ac113414.1
Ac113418.1
Ac113615.1
Ac114291.1
Ac114296.1
Ac114402.2
Ac114490.2
Ac114689.1
Ac114752.2
Ac114763.1
Ac114803.1
Ac114939.1
Ac114947.1
Ac114947.2
Ac114956.1
Ac114956.3
Ac115220.2
Ac115837.1
Ac115989.1
Ac115990.1
Ac116021.1
Ac116312.1
Ac116353.1
Ac116366.1
Ac116366.3
Ac116407.1
Ac116407.2
Ac116407.4
Ac116535.1
Ac116552.1
Ac116553.2
Ac116562.1
Ac116562.2
Ac116609.1
Ac116609.2
Ac116917.1
Ac117382.2
Ac117383.2
Ac117386.1
Ac117394.2
Ac117402.1
Ac117430.1
Ac117453.1
Ac117457.1
Ac117460.1
Ac117465.1
Ac117482.1
Ac117490.1
Ac117500.3
Ac117500.5
Ac117503.4
Ac117947.1
Ac118282.2
Ac118469.1
Ac118549.1
Ac118553.2
Ac118754.3
Ac118757.1
Ac118942.1
Ac119396.2
Ac119673.1
Ac119677.1
Ac120024.2
Ac120024.3
Ac120036.2
Ac120053.1
Ac120057.3
Ac120114.4
Ac120349.2
Ac120498.3
Ac120498.4
Ac120498.8
Ac121333.1
Ac121334.1
Ac121334.2
Ac121338.2
Ac121758.1
Ac121758.2
Ac122713.1
Ac122714.2
Ac122718.1
Ac123767.1
Ac123769.1
Ac124016.1
Ac124066.1
Ac124067.3
Ac124068.2
Ac124283.3
Ac124283.5
Ac124312.3
Ac124319.1
Ac124854.1
Ac124944.1
Ac124944.2
Ac124944.3
Ac124947.1
Ac125238.1
Ac125257.2
Ac125437.2
Ac125494.1
Ac125603.2
Ac125604.1
Ac125611.1
Ac125611.2
Ac125611.3
Ac125613.1
Ac126175.1
Ac126323.1
Ac126407.1
Ac126614.1
Ac126615.2
Ac126696.1
Ac127002.1
Ac127024.2
Ac127035.1
Ac127070.1
Ac127070.4
Ac127071.2
Ac127459.2
Ac127496.4
Ac127496.5
Ac128687.1
Ac128707.1
Ac128709.1
Ac128709.2
Ac128713.1
Ac129492.1
Ac129492.8
Ac129510.1
Ac129926.1
Ac129926.2
Ac130289.1
Ac130324.3
Ac130371.2
Ac130404.1
Ac130454.1
Ac130456.1
Ac130456.2
Ac130456.7
Ac130469.1
Ac130895.1
Ac131009.4
Ac131025.3
Ac131055.2
Ac131097.2
Ac131212.1
Ac131235.2
Ac131235.3
Ac131238.1
Ac131274.2
Ac131274.3
Ac131280.1
Ac131571.1
Ac131902.2
Ac132008.2
Ac132219.1
Ac132219.2
Ac132803.1
Ac132812.1
Ac132825.1
Ac132872.2
Ac132938.1
Ac132938.3
Ac132938.5
Ac133106.1
Ac133473.1
Ac133550.1
Ac133552.1
Ac133961.1
Ac134043.1
Ac134050.1
Ac134312.4
Ac134407.2
Ac134682.1
Ac134698.5
Ac135048.2
Ac135048.3
Ac135050.5
Ac135279.1
Ac135584.1
Ac135586.2
Ac135721.1
Ac135803.1
Ac135977.1
Ac136188.1
Ac136469.2
Ac136475.6
Ac136475.9
Ac137579.1
Ac137630.3
Ac137695.1
Ac137768.1
Ac137810.1
Ac137834.1
Ac137932.2
Ac137936.1
Ac138028.6
Ac138123.1
Ac138123.2
Ac138150.1
Ac138207.2
Ac138207.8
Ac138304.1
Ac138305.1
Ac138356.3
Ac138393.1
Ac138393.3
Ac138409.1
Ac138466.1
Ac138627.1
Ac138696.2
Ac138811.1
Ac138965.3
Ac139099.2
Ac139103.1
Ac139149.1
Ac139491.4
Ac139491.5
Ac139493.2
Ac139530.1
Ac139530.3
Ac139697.1
Ac139720.1
Ac139722.1
Ac139768.1
Ac140063.1
Ac140125.3
Ac140479.3
Ac140658.6
Ac140847.3
Ac141586.1
Ac141930.2
Ac142391.1
Ac144530.1
Ac145124.1
Ac145146.1
Ac145207.8
Ac145207.9
Ac145285.1
Ac145285.2
Ac145285.3
Ac145285.6
Ac145423.1
Ac146507.2
Ac148476.1
Ac148477.2
Ac148477.4
Ac156455.1
Ac190387.1
Ac211433.2
Ac211485.1
Ac215522.2
Ac217774.1
Ac217774.2
Ac233280.2
Ac233290.2
Ac233701.1
Ac233992.2
Ac233992.3
Ac234063.1
Ac234582.1
Ac234771.4
Ac234781.1
Ac234782.2
Ac234917.1
Ac240442.1
Ac241584.2
Ac242426.2
Ac243547.1
Ac243571.2
Ac243585.2
Ac243773.2
Ac243829.4
Ac243919.1
Ac243960.1
Ac244033.1
Ac244034.2
Ac244093.2
Ac244093.5
Ac244100.3
Ac244153.1
Ac244157.1
Ac244517.1
Ac244517.10
Ac244517.11
Ac244517.2
Ac244517.3
Ac244517.5
Ac245014.3
Ac245033.1
Ac245033.2
Ac245047.6
Ac245047.8
Ac245052.5
Ac245100.1
Ac245427.1
Ac245452.1
Ac245452.3
Ac245452.5
Ac247036.1
Ac253536.1
Ac253536.5
Ac253576.2
Acaca
Acacb
Acad10
Acad8
Acad9
Acadm
Acadvl
Acap2
Acap2-it1
Acap3
Acat1
Acbd4
Acbd5
Acbd7
Accs
Ace
Ackr2
Ackr4
Acly
Aco2
Acot13
Acot2
Acot6
Acot8
Acot9
Acox1
Acox2
Acoxl
Acp1
Acp6
Acrv1
Acsbg1
Acsf2
Acsf3
Acsl3
Acsl6
Acsm1
Acsm3
Acss2
Acss3
Acta1
Acta2
Actbp9
Actg1
Actg1p16
Actl6a
Actl6b
Actl7b
Actn1
Actn2
Actn4
Actr10
Actr1a
Actr3
Actr3b
Actr3p3
Actr6
Acvr1
Acvr1b
Acvr2b
Acvrl1
Acy1
Acyp1
Acyp2
Ad000864.2
Adad2
Adam10
Adam11
Adam15
Adam19
Adam2
Adam21
Adam29
Adam32
Adam9
Adamts10
Adamts12
Adamts13
Adamts14
Adamts2
Adamts20
Adamts4
Adamts6
Adamts7p1
Adamts8
Adamts9-as1
Adamtsl2
Adamtsl4
Adamtsl5
Adap1
Adap2
Adat1
Adck5
Adcy10
Adcy3
Adcy7
Adcy9
Adcyap1
Add1
Add2
Add3
Adgrb1
Adgrb3
Adgrd1
Adgrd2
Adgre2
Adgre3
Adgre4p
Adgrf2
Adgrf4
Adgrg1
Adgrl1
Adgrv1
Adh1b
Adhfe1
Adi1p3
Adig
Adipoq
Adipor2
Adirf
Adk
Adnp-as1
Ado
Adora2a-as1
Adora2bp1
Adpgk
Adpgk-as1
Adra1b
Adrm1
Adsl
Adss
Adssl1
Adtrp
Aebp2
Aen
Aes
Af001548.1
Af001550.1
Af001550.2
Af015720.1
Af064858.1
Af064860.2
Af111167.1
Af111167.2
Af117829.1
Af127577.5
Af129075.1
Af129408.1
Af181450.1
Af201337.1
Af213884.1
Af230666.1
Af230666.2
Af233439.1
Af233439.2
Af241725.1
Af241728.1
Af254982.1
Af254983.2
Af274858.1
Af279873.2
Afap1-as1
Afdn
Aff1
Aff3
Aff4
Afg1l
Afg3l1p
Afg3l2
Afm
Afmid
Aftph
Aga
Agap2
Agap2-as1
Agap3
Agbl1-as1
Agbl3
Agbl4
Agbl5
Agbl5-as1
Agfg1
Agfg2
Aggf1
Agk
Agl
Agmo
Ago1
Ago3
Agpat1
Agpat3
Agpat4
Agpat5
Agps
Agr2
Agr3
Agrn
Agrp
Ahctf1
Ahcyl1
Ahcyl2
Ahdc1
Ahnak
Ahr
Ahrr
Ahsa2p
Ahsg
Aif1l
Aifm1p1
Aim2
Aimp1
Aj003147.1
Aj009632.1
Aj009632.2
Ajm1
Ak2
Ak3p2
Ak4
Ak5
Ak6p2
Ak8
Akap1
Akap10
Akap13
Akap17a
Akap2
Akap5
Akap6
Akap7
Akap9
Akirin1
Akirin1p1
Akr1a1
Akr1b1
Akr1c2
Akr1c3
Akr1c7p
Akr1d1
Akr1d1p1
Akr1e2
Akt2
Akt3-it1
Al008726.1
Al008729.1
Al009050.1
Al009183.1
Al020996.1
Al020996.2
Al020996.3
Al021068.1
Al021068.2
Al021154.1
Al021391.1
Al021396.1
Al021408.1
Al021546.1
Al021808.1
Al021878.2
Al021918.4
Al021997.3
Al022068.1
Al022069.1
Al022100.1
Al022157.1
Al022237.1
Al022238.4
Al022310.1
Al022313.2
Al022316.1
Al022318.2
Al022323.2
Al022323.4
Al022331.1
Al022334.1
Al022345.4
Al022394.1
Al023495.1
Al023574.1
Al023693.1
Al023803.1
Al023803.2
Al023803.3
Al023875.1
Al024474.1
Al024498.1
Al024498.2
Al031009.1
Al031055.1
Al031056.2
Al031118.1
Al031123.1
Al031123.2
Al031123.3
Al031229.1
Al031428.1
Al031577.2
Al031658.2
Al031663.2
Al031665.2
Al031666.1
Al031666.2
Al031667.1
Al031667.3
Al031681.1
Al031686.1
Al031687.1
Al031729.1
Al031963.2
Al031985.2
Al031985.3
Al032819.1
Al033397.1
Al033519.1
Al033527.4
Al033527.5
Al033528.2
Al033539.1
Al034379.1
Al034397.2
Al034397.3
Al034399.2
Al034417.2
Al034548.1
Al035078.4
Al035090.1
Al035252.2
Al035407.1
Al035410.1
Al035420.2
Al035423.1
Al035427.1
Al035467.2
Al035660.1
Al035660.2
Al035693.1
Al035706.1
Al049536.1
Al049555.1
Al049629.2
Al049651.1
Al049697.1
Al049712.1
Al049714.1
Al049747.1
Al049758.1
Al049775.2
Al049795.1
Al049828.1
Al049830.4
Al049833.2
Al049835.1
Al049840.2
Al049840.3
Al049844.3
Al049870.2
Al049870.3
Al049874.1
Al050327.1
Al050344.1
Al078590.1
Al078605.1
Al078612.1
Al078612.2
Al078621.1
Al078621.3
Al078624.1
Al078645.2
Al079307.3
Al080250.1
Al080251.1
Al080313.2
Al080317.2
Al096701.2
Al096803.1
Al096803.2
Al096803.3
Al109615.2
Al109761.1
Al109806.1
Al109807.1
Al109810.2
Al109840.2
Al109914.1
Al109936.2
Al110118.2
Al117190.3
Al117336.1
Al117339.4
Al117339.5
Al117378.2
Al117381.1
Al117382.1
Al117382.2
Al118508.2
Al118558.1
Al121574.1
Al121594.1
Al121603.2
Al121655.1
Al121656.1
Al121748.1
Al121758.1
Al121768.2
Al121772.1
Al121782.1
Al121790.1
Al121820.1
Al121821.1
Al121827.1
Al121839.2
Al121845.1
Al121845.3
Al121895.1
Al121928.1
Al121936.1
Al121949.2
Al121956.1
Al121956.4
Al121977.1
Al121983.2
Al121985.1
Al122003.1
Al122008.1
Al122008.2
Al122018.1
Al122023.1
Al132657.1
Al132657.2
Al132671.1
Al132709.1
Al132712.1
Al132765.1
Al132796.2
Al132801.1
Al132819.1
Al132994.1
Al133153.1
Al133153.2
Al133163.1
Al133216.2
Al133244.1
Al133330.2
Al133338.1
Al133343.1
Al133343.2
Al133351.1
Al133351.4
Al133371.1
Al133380.1
Al133383.2
Al133399.1
Al133467.1
Al133467.2
Al133481.2
Al133492.1
Al133551.1
Al133553.1
Al135787.1
Al135790.2
Al135838.1
Al135905.2
Al135929.2
Al135978.1
Al136038.2
Al136040.1
Al136084.2
Al136097.2
Al136115.1
Al136141.1
Al136164.1
Al136226.1
Al136234.1
Al136295.1
Al136295.7
Al136301.1
Al136309.1
Al136360.2
Al136361.1
Al136369.1
Al136454.1
Al136962.1
Al136985.2
Al137005.2
Al137009.1
Al137024.1
Al137028.1
Al137058.1
Al137129.1
Al137186.1
Al137230.1
Al137779.2
Al137785.1
Al137786.1
Al137798.3
Al137802.2
Al137802.3
Al137856.1
Al138686.2
Al138724.1
Al138725.1
Al138762.1
Al138767.1
Al138767.2
Al138781.1
Al138787.2
Al138820.1
Al138831.1
Al138831.2
Al138881.1
Al138885.3
Al138885.4
Al138900.2
Al138916.1
Al138930.1
Al138963.2
Al138963.3
Al139011.1
Al139022.1
Al139035.1
Al139039.3
Al139094.1
Al139095.1
Al139095.3
Al139099.1
Al139124.1
Al139125.1
Al139142.2
Al139156.2
Al139161.2
Al139184.1
Al139193.1
Al139220.2
Al139237.1
Al139254.2
Al139254.3
Al139260.1
Al139274.1
Al139287.1
Al139288.1
Al139300.1
Al139317.2
Al139317.5
Al139352.1
Al139353.2
Al139390.1
Al139412.1
Al139418.1
Al139424.2
Al157385.2
Al157392.3
Al157392.4
Al157392.5
Al157394.1
Al157396.1
Al157402.1
Al157407.1
Al157414.3
Al157834.1
Al157834.3
Al157896.1
Al157899.1
Al157935.1
Al157937.1
Al157938.1
Al157938.2
Al158050.1
Al158064.1
Al158151.1
Al158151.3
Al158151.4
Al158168.1
Al158210.1
Al158214.1
Al158847.1
Al160004.1
Al160004.2
Al160279.1
Al160286.1
Al160286.2
Al160286.3
Al160290.2
Al160291.1
Al160313.1
Al160408.1
Al160408.2
Al160408.4
Al160408.5
Al161616.1
Al161636.1
Al161636.2
Al161640.1
Al161645.1
Al161729.3
Al161756.1
Al161756.2
Al161757.5
Al161785.2
Al161785.3
Al161908.1
Al161931.1
Al161932.1
Al161932.2
Al161935.2
Al161937.1
Al162171.1
Al162171.2
Al162231.1
Al162231.2
Al162231.3
Al162258.1
Al162274.3
Al162293.1
Al162311.1
Al162376.1
Al162377.1
Al162417.1
Al162424.1
Al162430.2
Al162724.1
Al162724.2
Al162726.3
Al162727.1
Al162727.2
Al162739.1
Al162872.1
Al163051.2
Al163153.1
Al163636.1
Al163636.2
Al353149.1
Al353152.1
Al353621.2
Al353626.2
Al353653.1
Al353662.3
Al353689.2
Al353699.1
Al353708.3
Al353718.1
Al353742.1
Al353743.1
Al353759.1
Al353763.2
Al353765.1
Al353801.2
Al353801.3
Al353803.3
Al353803.5
Al353807.2
Al353807.3
Al354696.2
Al354751.1
Al354754.1
Al354761.1
Al354771.1
Al354872.1
Al354928.1
Al354949.1
Al355075.2
Al355076.1
Al355112.1
Al355297.1
Al355297.3
Al355306.1
Al355306.2
Al355315.1
Al355333.1
Al355336.1
Al355355.2
Al355376.1
Al355388.1
Al355472.1
Al355472.2
Al355472.3
Al355480.2
Al355490.2
Al355499.1
Al355598.1
Al355613.1
Al355674.1
Al355816.2
Al355862.1
Al355877.1
Al355987.1
Al355987.2
Al355987.5
Al355994.5
Al356010.2
Al356234.1
Al356235.1
Al356273.3
Al356275.1
Al356280.1
Al356364.1
Al356481.1
Al356481.3
Al356488.2
Al356575.1
Al356580.1
Al356737.1
Al356740.3
Al356967.1
Al356981.1
Al357033.2
Al357060.1
Al357078.1
Al357078.2
Al357079.2
Al357093.1
Al357093.2
Al357140.4
Al357143.1
Al357375.1
Al357497.1
Al357509.1
Al357515.1
Al357518.1
Al357556.1
Al357558.2
Al357559.1
Al357673.1
Al357673.2
Al357936.1
Al357992.1
Al358074.1
Al358075.2
Al358113.1
Al358117.1
Al358215.1
Al358332.1
Al358334.2
Al358472.1
Al358472.4
Al358472.7
Al358781.2
Al358933.1
Al358976.1
Al359182.2
Al359198.2
Al359212.1
Al359220.1
Al359232.1
Al359237.1
Al359238.1
Al359265.3
Al359385.1
Al359541.1
Al359636.1
Al359636.2
Al359643.2
Al359711.2
Al359762.1
Al359834.1
Al359853.2
Al359962.2
Al359979.2
Al360012.1
Al360093.1
Al360169.1
Al360181.3
Al360182.1
Al360182.2
Al360268.1
Al360268.2
Al360294.1
Al365181.4
Al365205.1
Al365205.2
Al365214.2
Al365214.3
Al365226.2
Al365265.1
Al365273.2
Al365356.1
Al365356.2
Al365436.2
Al365440.2
Al390037.1
Al390719.3
Al390726.1
Al390728.4
Al390730.2
Al390774.1
Al390783.1
Al390786.1
Al390862.1
Al390877.1
Al390955.2
Al390957.1
Al391056.1
Al391095.1
Al391095.3
Al391099.1
Al391121.1
Al391244.2
Al391261.2
Al391261.3
Al391262.1
Al391422.1
Al391422.4
Al391650.1
Al391684.1
Al391730.1
Al391813.1
Al391832.1
Al391832.2
Al391839.1
Al391839.2
Al391863.1
Al391994.1
Al392003.1
Al392086.1
Al392086.2
Al392172.1
Al441992.1
Al445187.1
Al445190.1
Al445250.1
Al445307.1
Al445363.1
Al445363.3
Al445423.1
Al445471.2
Al445524.1
Al445529.1
Al445623.1
Al445647.1
Al445673.1
Al445687.1
Al445687.2
Al445933.1
Al449214.1
Al450306.1
Al450309.1
Al450426.1
Al450442.1
Al450468.2
Al450990.1
Al451047.1
Al451054.2
Al451074.3
Al451081.2
Al451085.1
Al451085.2
Al451137.1
Al451140.1
Al451164.1
Al451164.2
Al451165.1
Al512271.1
Al512303.1
Al512328.1
Al512625.3
Al512631.2
Al512638.2
Al512662.1
Al512791.2
Al513008.1
Al513043.1
Al513122.2
Al513123.1
Al513124.1
Al513188.1
Al513217.1
Al513302.1
Al513304.1
Al513321.2
Al513327.2
Al513523.2
Al513523.3
Al513533.1
Al513542.1
Al583804.1
Al583810.3
Al583859.1
Al583859.2
Al589642.2
Al589684.1
Al589765.1
Al589765.4
Al589765.6
Al589826.1
Al589923.1
Al589994.2
Al590068.1
Al590095.1
Al590132.1
Al590226.2
Al590233.1
Al590396.3
Al590408.1
Al590483.2
Al590490.1
Al590556.1
Al590560.1
Al590560.2
Al590627.2
Al590652.1
Al590683.1
Al590714.1
Al590723.1
Al590764.1
Al591122.1
Al591212.1
Al591468.1
Al591485.1
Al591504.1
Al591767.1
Al591806.1
Al591806.2
Al591806.3
Al591845.1
Al591848.2
Al592114.3
Al592293.1
Al592295.1
Al592295.2
Al592295.4
Al592301.1
Al592402.1
Al592424.1
Al592429.2
Al592430.1
Al592435.1
Al592447.1
Al592463.1
Al592464.1
Al596094.1
Al596211.1
Al596218.1
Al596257.1
Al596275.2
Al596442.2
Al603910.1
Al603914.1
Al606760.1
Al606760.3
Al606970.3
Al627171.1
Al627422.2
Al627443.1
Al645568.1
Al645568.2
Al645608.1
Al645608.6
Al645728.1
Al645922.1
Al645924.1
Al645927.1
Al645933.1
Al645939.4
Al645939.5
Al645998.1
Al662791.1
Al662795.2
Al662844.3
Al662884.3
Al663058.1
Al669818.1
Al669841.1
Al671883.3
Al672277.1
Al672291.1
Al691403.1
Al691403.2
Al691420.1
Al691517.1
Al713851.1
Al731569.1
Al731575.1
Al732292.1
Al732292.2
Al807757.1
Al807776.1
Al928654.3
Al929236.1
Al929288.2
Al929472.1
Al954650.1
Alad
Alcam
Aldh18a1
Aldh1a2
Aldh1a3
Aldh1l1
Aldh1l1-as2
Aldh1l2
Aldh3a2
Aldh3b1
Aldh5a1
Aldh6a1
Aldh7a1
Aldh7a1p1
Aldh8a1
Aldh9a1
Aldoa
Aldob
Alg1
Alg10
Alg10b
Alg13
Alg14
Alg1l13p
Alg1l2
Alg1l5p
Alg1l9p
Alg3
Alg6
Alg8
Alg9
Alk
Alkbh2
Alkbh3
Alkbh7
Alms1
Alox12b
Alox5
Alpk2
Alpl
Als2
Alx3
Alyref
Amacr
Ambra1
Amd1
Amdhd1
Amigo2
Ammecr1l
Amn1
Amotl2
Ampd2
Ampd3
Amph
Amz2
Anapc11
Anapc13
Anapc15
Anapc16
Anapc7
Ang
Angel1
Angel2
Angpt1
Angptl3
Ank1
Ank2
Ank3
Ank3-dt
Ankdd1a
Ankef1
Ankfn1
Ankfy1
Ankh
Ankhd1
Ankle2
Ankmy1
Ankmy2
Ankrd11
Ankrd12
Ankrd13a
Ankrd13c
Ankrd13d
Ankrd16
Ankrd17
Ankrd18dp
Ankrd20a10p
Ankrd20a21p
Ankrd24
Ankrd28
Ankrd30b
Ankrd33
Ankrd33b
Ankrd34c-as1
Ankrd36bp1
Ankrd40
Ankrd40cl
Ankrd42
Ankrd44
Ankrd46
Ankrd49
Ankrd55
Ankrd61
Ankrd62p1-parp4p3
Anks1a
Anks1b
Ankub1
Ankzf1
Anln
Ano10
Ano3
Ano4
Ano5
Ano6
Ano7
Anp32a
Anp32b
Anp32e
Anpep
Antxr1
Anxa1
Anxa11
Anxa2
Anxa2p2
Anxa2r
Anxa3
Anxa4
Anxa6
Aoc1
Aoc2
Aoc4p
Aox1
Ap000238.1
Ap000280.1
Ap000295.1
Ap000317.1
Ap000344.1
Ap000350.2
Ap000438.1
Ap000439.3
Ap000446.1
Ap000527.1
Ap000547.3
Ap000553.5
Ap000560.1
Ap000561.1
Ap000646.1
Ap000662.1
Ap000688.1
Ap000688.2
Ap000688.4
Ap000692.1
Ap000695.1
Ap000721.1
Ap000753.2
Ap000753.3
Ap000757.2
Ap000763.3
Ap000769.2
Ap000769.3
Ap000787.1
Ap000787.2
Ap000787.3
Ap000797.3
Ap000813.1
Ap000820.2
Ap000842.2
Ap000842.3
Ap000845.1
Ap000851.1
Ap000857.1
Ap000866.2
Ap000866.4
Ap000866.5
Ap000873.2
Ap000893.2
Ap000894.2
Ap000904.1
Ap000911.1
Ap000911.2
Ap000911.3
Ap000942.1
Ap000942.4
Ap000943.2
Ap000943.3
Ap000977.1
Ap000997.1
Ap001001.1
Ap001007.2
Ap001007.3
Ap001033.2
Ap001043.1
Ap001043.2
Ap001062.2
Ap001065.2
Ap001085.1
Ap001099.1
Ap001102.1
Ap001107.3
Ap001107.5
Ap001107.9
Ap001116.1
Ap001124.1
Ap001153.1
Ap001178.2
Ap001184.1
Ap001266.1
Ap001267.3
Ap001267.4
Ap001269.4
Ap001271.1
Ap001271.2
Ap001273.2
Ap001284.1
Ap001330.3
Ap001330.4
Ap001342.1
Ap001350.2
Ap001362.2
Ap001363.2
Ap001372.2
Ap001412.1
Ap001432.1
Ap001442.1
Ap001453.2
Ap001453.4
Ap001462.1
Ap001476.3
Ap001527.2
Ap001528.2
Ap001542.1
Ap001582.1
Ap001596.1
Ap001615.1
Ap001625.1
Ap001636.3
Ap001646.1
Ap001646.2
Ap001767.3
Ap001775.1
Ap001775.2
Ap001783.1
Ap001804.1
Ap001816.1
Ap001830.1
Ap001893.1
Ap001893.3
Ap001931.1
Ap001962.1
Ap001972.4
Ap001979.1
Ap001999.2
Ap001999.3
Ap002026.1
Ap002358.2
Ap002404.1
Ap002414.2
Ap002469.1
Ap002478.1
Ap002512.2
Ap002761.4
Ap002762.1
Ap002784.1
Ap002793.1
Ap002795.1
Ap002852.1
Ap002856.2
Ap002884.1
Ap002884.3
Ap002907.1
Ap002957.1
Ap002981.1
Ap003027.1
Ap003040.1
Ap003041.2
Ap003049.1
Ap003049.2
Ap003059.1
Ap003059.2
Ap003062.2
Ap003065.1
Ap003068.1
Ap003068.2
Ap003068.3
Ap003068.4
Ap003071.2
Ap003071.4
Ap003086.3
Ap003096.1
Ap003097.1
Ap003100.1
Ap003100.2
Ap003117.1
Ap003119.3
Ap003123.1
Ap003174.2
Ap003355.3
Ap003392.13
Ap003392.3
Ap003396.1
Ap003396.2
Ap003396.3
Ap003400.2
Ap003465.1
Ap003467.1
Ap003469.2
Ap003469.3
Ap003498.2
Ap003500.2
Ap003501.3
Ap003550.1
Ap003555.1
Ap003559.1
Ap003716.2
Ap003717.1
Ap003733.1
Ap003774.3
Ap003785.1
Ap003900.1
Ap003973.1
Ap004289.2
Ap004371.1
Ap004372.1
Ap004550.1
Ap004608.1
Ap004609.3
Ap005057.1
Ap005229.2
Ap005233.1
Ap005263.1
Ap005264.7
Ap005273.1
Ap005329.2
Ap005482.1
Ap005597.3
Ap005717.1
Ap006216.1
Ap006245.2
Ap006287.2
Ap006545.1
Ap1g1
Ap1m1
Ap1m2
Ap1s1
Ap2a1
Ap2a2
Ap2b1
Ap2m1
Ap2s1
Ap3b2
Ap3m1
Ap3m2
Ap3s1
Ap3s2
Ap4e1
Ap4m1
Ap5s1
Ap5z1
Apba2
Apbb1
Apc
Apeh
Apex1
Apex2
Aph1a
Aph1b
Api5
Aplp1
Aplp2
Apoa1-as
Apoa2
Apobec4
Apobr
Apoc1
Apod
Apol2
Apool
Apopt1
App
Appbp2
Appl2
Aqp10
Aqp4-as1
Aqp9
Aqr
Arap1
Arap1-as1
Arf1
Arf3
Arf4p4
Arfgef1
Arfip2
Arhgap1
Arhgap17
Arhgap20
Arhgap22
Arhgap23
Arhgap24
Arhgap26
Arhgap27
Arhgap27p1-bptfp1-kpna2p3
Arhgap28
Arhgap29
Arhgap31
Arhgap32
Arhgap4
Arhgap40
Arhgap42
Arhgap45
Arhgap5-as1
Arhgap8
Arhgdib
Arhgdig
Arhgef1
Arhgef10
Arhgef11
Arhgef12
Arhgef2
Arhgef28
Arhgef3
Arhgef37
Arhgef38
Arhgef39
Arhgef4
Arhgef7
Arhgef7-as1
Arid1a
Arid1b
Arid2
Arid3a
Arid3b
Arid4a
Arid4b
Arid5a
Arih1
Arih2
Arl1
Arl13b
Arl14
Arl14ep
Arl14epl
Arl15
Arl2
Arl2bpp2
Arl2bpp8
Arl4a
Arl4ap1
Arl4ap3
Arl5c
Arl6ip1
Arl6ip4
Arl6ip6
Arl8a
Arl8b
Armc1
Armc10
Armc4
Armc6
Armc7
Armc8
Armcx5
Armcx5-gprasp2
Armh1
Armh4
Armt1
Arnt2
Arntl
Arpc1a
Arpc2
Arpc5
Arpc5l
Arpp19
Arpp21
Arrb1
Arrb2
Arrdc1
Arrdc1-as1
Arrdc2
Arrdc3-as1
Arsd
Arsd-as1
Arsg
Arsk
Art3
Arv1
Arvcf
Asah1
Asah2b
Asap1
Asap2
Asb13
Asb2
Asb3
Asb8
Ascc2
Asf1a
Ash1l
Ash1l-it1
Ash2l
Asic1
Asic2
Asl
Asnsp4
Aspa
Asph
Ass1
Ass1p12
Ass1p9
Aste1
Astn2
Asxl1
Asxl3
Atad2
Atad2b
Atad5
Atcay
Ate1-as1
Atf3
Atf7
Atf7ip
Atf7ip2
Atg10
Atg12
Atg16l1
Atg16l2
Atg2a
Atg4b
Atg7
Atg9a
Atg9b
Atic
Atl1
Atm
Atmin
Atn1
Atoh7
Atox1
Atp10b
Atp10d
Atp11a
Atp11b
Atp13a3
Atp13a4
Atp13a4-as1
Atp13a5
Atp13a5-as1
Atp1a1
Atp1b3
Atp23
Atp2a2
Atp2b1
Atp2b2
Atp2b3
Atp2b4
Atp2c1
Atp2c2
Atp4b
Atp5f1ap4
Atp5f1b
Atp5f1d
Atp5mc1
Atp5mc1p3
Atp5mc1p4
Atp5mc3
Atp5mf
Atp5mg
Atp5mpl
Atp5pbp7
Atp5pdp4
Atp5pf
Atp5po
Atp6ap1
Atp6ap1l
Atp6v0a1
Atp6v0a2
Atp6v0b
Atp6v0c
Atp6v0e2
Atp6v1a
Atp6v1c1
Atp6v1d
Atp6v1g1
Atp6v1g1p2
Atp6v1g2
Atp6v1g2-ddx39b
Atp6v1h
Atp7a
Atp7b
Atp8b1
Atp8b2
Atp8b3
Atp9a
Atp9b
Atpaf1
Atr
Atraid
Atrip
Atrnl1
Atrx
Atxn1
Atxn10
Atxn1l
Atxn2
Atxn2-as
Atxn2l
Atxn7l1
Atxn7l2
Atxn7l3b
Auh
Aunip
Aup1
Aurkc
Auts2
Avpr2
Axdnd1
Axin2
Axl
Azin1
Azin1-as1
B3galnt2
B3galt4
B3gat1
B3gat3
B3gat3p1
B3gnt10
B3gnt3
B3gnt4
B3gnt5
B3gntl1
B3gntl1p1
B4galnt1
B4galnt3
B4galt4
B4galt6
B4galt7
B9d1
Baalc-as1
Bace2
Bach1
Bach1-it1
Bach1-it2
Bad
Bag1
Bag4
Bage2
Bahcc1
Baiap2
Baiap2l1
Bak1
Banf1
Bank1
Banp
Barhl1
Barx2
Bax
Baz2a
Bbox1
Bbox1-as1
Bbs1
Bbs4
Bbs7
Bbs9
Bbx
Bcar4
Bcas3
Bcat1
Bcat2
Bcdin3d-as1
Bche
Bckdhb
Bckdk
Bcl11b
Bcl2l11
Bcl2l12
Bcl2l13
Bcl2l15
Bcl3
Bcl6
Bcl6b
Bcl7a
Bcl7c
Bcl9l
Bcl9p1
Bclaf1
Bcor
Bcorl1
Bcr
Bcrp2
Bcrp5
Bcs1l
Bcyrn1
Bdh1
Bdnf
Becn1
Bend6
Bend7
Best3
Bfar
Bfsp1
Bfsp2-as1
Bhlhb9
Bhlhb9p1
Bhmt
Bhmt2
Bicd1
Bicd1p1
Bicdl1
Bicdl2
Bicra
Bid
Bin1
Bin2
Bin3
Birc3
Birc5
Bivm
Blk
Blm
Blmh
Bloc1s1
Bloc1s2
Bloc1s6
Blzf1
Bmf
Bmi1
Bmp4
Bmper
Bmpr1ap2
Bmpr1b
Bms1p4
Bnc2
Bnip1
Bnip2
Bnip3p11
Bnip3p26
Bnip3p39
Bnip3p42
Bnip3p8
Boc
Bok-as1
Bola1
Bola2p1
Bola2p2
Bora
Borcs7
Borcs7-asmt
Borcs8
Borcs8-mef2b
Bpgm
Bphl
Bpifb4
Bpifc
Bptf
Braf
Brca1
Brd2
Brd7
Brd7p4
Brd8
Brd9
Brd9p2
Brf1
Brf2
Bri3
Brinp3
Brms1
Brms1l
Brox
Brpf1
Brsk1
Brwd1
Brwd1-as1
Brwd1-as2
Brwd1p2
Bsg
Bspry
Btbd10p2
Btbd11
Btbd19
Btbd3
Btbd7
Btbd9
Btd
Btf3
Btf3l4
Btg1
Btg3
Btg3-as1
Btg4
Btg4p1
Btla
Btn2a2
Btn2a3p
Btn3a2
Btnl10
Btnl8
Btnl9
Bub1b
Bub3
Bud31
Bves-as1
Bx119917.1
Bx255925.1
Bx255925.2
Bx255925.3
Bx284613.1
Bx284668.6
Bx293535.1
Bx322234.1
Bx322559.1
Bx322639.1
Bx470102.1
Bx649601.1
Bzw1
Bzw2
C10orf55
C10orf82
C10orf88
C10orf90
C11orf45
C11orf49
C11orf54
C11orf72
C11orf74
C11orf80
C11orf94
C12orf29
C12orf40
C12orf42
C12orf43
C12orf54
C12orf57
C12orf60
C12orf65
C12orf66
C12orf74
C12orf75
C12orf76
C14orf132
C14orf177
C14orf178
C14orf28
C14orf39
C15orf39
C15orf41
C15orf48
C15orf54
C15orf61
C15orf65
C16orf46
C16orf70
C16orf71
C16orf72
C16orf74
C16orf95
C17orf47
C17orf53
C17orf58
C17orf64
C17orf77
C17orf99
C18orf21
C19orf38
C19orf53
C19orf57
C19orf66
C19orf67
C19orf81
C1galt1
C1galt1p1
C1orf105
C1orf112
C1orf131
C1orf141
C1orf143
C1orf147
C1orf167
C1orf198
C1orf35
C1orf53
C1orf68
C1qa
C1ql3
C1qtnf1
C1qtnf5
C1rl-as1
C1s
C2
C20orf203
C20orf204
C21orf62-as1
C2-as1
C2cd2
C2cd2l
C2cd3
C2cd4a
C2cd4d-as1
C2cd5
C2orf16
C2orf68
C2orf73
C2orf88
C2orf92
C3
C3orf14
C3orf20
C3orf52
C3orf79
C3orf80
C3orf85
C3p1
C4bpa
C4orf17
C4orf33
C4orf46
C4orf47
C4orf48
C4orf51
C5
C5ar1
C5ar2
C5orf22
C5orf24
C5orf30
C5orf34
C5orf47
C5orf51
C5orf56
C5orf58
C5orf63
C5orf64
C5orf64-as1
C5orf66
C5orf67
C6orf15
C6orf203
C6orf48
C6orf89
C6orf99
C7
C7orf26
C7orf57
C8g
C8orf17
C8orf31
C8orf33
C8orf34
C8orf37-as1
C8orf44
C8orf58
C8orf59
C8orf74
C8orf76
C8orf89
C9
C9orf116
C9orf139
C9orf147
C9orf152
C9orf16
C9orf163
C9orf24
C9orf3
C9orf50
C9orf78
Ca1
Ca10
Ca11
Ca12
Ca14
Ca3
Ca5a
Ca5bp1
Ca8
Cab39
Cab39l
Cabin1
Cabp1
Cacfd1
Cacna1a
Cacna1g
Cacna1h
Cacna1s
Cacna2d1
Cacna2d3
Cacnb2
Cacnb3
Cacnb4
Cacng5
Cacng6
Cactin
Cacul1
Cacybp
Cad
Cadm1
Cadm2
Cadps
Cadps2
Cage1
Calcb
Calcoco2
Calcrl
Cald1
Calm1
Caln1
Calu
Camk1d
Camk2a
Camk2d
Camk2g
Camkk2
Camlg
Camta1
Camta2
Cand1
Cant1
Canx
Capn1
Capn11
Capn12
Capn13
Capn15
Capn2
Capn7
Capn8
Caprin1
Caprin2
Caps2
Capza1
Capza2
Card11
Card19
Card8
Card8-as1
Card9
Carm1
Carmil2
Carnmt1
Carns1
Cars
Cars2
Carsp2
Casc1
Casc11
Casc15
Casc19
Casc2
Casc3
Casc8
Cask
Caskin2
Casp10
Casp12
Casp17p
Casp1p2
Casp2
Casp8
Casr
Cass4
Cast
Castor3
Casz1
Cat
Catip
Catsper2
Catsper3
Catsperd
Catsperg
Cbfa2t2
Cbfb
Cblb
Cbll1
Cbr1
Cbr3-as1
Cbx1p2
Cbx2
Cbx3
Cbx3p1
Cbx3p3
Cbx3p9
Cc2d1a
Cc2d1b
Cc2d2b
Ccar1
Ccar2
Ccat2
Ccdc103
Ccdc106
Ccdc107
Ccdc110
Ccdc115
Ccdc117
Ccdc124
Ccdc125
Ccdc126
Ccdc127
Ccdc13
Ccdc130
Ccdc136
Ccdc137
Ccdc138
Ccdc14
Ccdc141
Ccdc142
Ccdc146
Ccdc15
Ccdc152
Ccdc155
Ccdc158
Ccdc159
Ccdc162p
Ccdc163
Ccdc171
Ccdc174
Ccdc179
Ccdc18
Ccdc180
Ccdc183
Ccdc184
Ccdc187
Ccdc189
Ccdc18-as1
Ccdc190
Ccdc191
Ccdc192
Ccdc194
Ccdc196
Ccdc200
Ccdc22
Ccdc24
Ccdc25
Ccdc26
Ccdc28b
Ccdc3
Ccdc32
Ccdc33
Ccdc34
Ccdc38
Ccdc39
Ccdc39-as1
Ccdc40
Ccdc43
Ccdc47
Ccdc51
Ccdc57
Ccdc58p1
Ccdc59
Ccdc62
Ccdc65
Ccdc78
Ccdc82
Ccdc83
Ccdc84
Ccdc85c
Ccdc86
Ccdc88a
Ccdc88b
Ccdc91
Ccdc97
Ccdc9b
Ccer1
Cckbr
Ccl16
Ccl28
Ccl3l1
Ccl7
Ccm2
Ccm2l
Ccn1
Ccn5
Ccnb1
Ccnb3
Ccnd1
Ccnd3
Ccnd3p2
Ccndbp1
Ccne2
Ccnf
Ccng1
Ccng2
Ccnh
Ccnj
Ccnjl
Ccnjp2
Ccnl1
Ccnt1
Ccnt2
Ccny
Ccp110
Ccpg1
Ccr10
Ccr2
Ccr3
Ccr4
Ccr5
Ccr6
Ccrl2
Ccs
Ccsap
Ccser2
Cct2
Cct4
Cct5
Cct6a
Cct6p1
Cct7
Cct8p1
Cd163l1
Cd164
Cd177
Cd19
Cd1d
Cd200r1l
Cd22
Cd244
Cd274
Cd276
Cd300lf
Cd300lg
Cd34
Cd36
Cd3eap
Cd3g
Cd44
Cd46
Cd46p1
Cd47
Cd48
Cd55
Cd59
Cd63
Cd69
Cd82
Cd84
Cd99
Cd99p1
Cda
Cdc123
Cdc14a
Cdc14b
Cdc16
Cdc25a
Cdc25b
Cdc27
Cdc37
Cdc40
Cdc42
Cdc42bpa
Cdc42ep1
Cdc42ep4
Cdc42ep5
Cdc42p2
Cdc42p3
Cdc42p5
Cdc42se2
Cdc6
Cdc73
Cdca4
Cdca4p1
Cdca4p3
Cdca4p4
Cdca5
Cdca7l
Cdca8
Cdcp2
Cdh11
Cdh12
Cdh13
Cdh17
Cdh18
Cdh20
Cdh23
Cdh26
Cdh3
Cdh6
Cdhr1
Cdhr2
Cdiptosp
Cdk1
Cdk10
Cdk12
Cdk13
Cdk14
Cdk17
Cdk18
Cdk2
Cdk2ap1
Cdk5r1
Cdk5rap1
Cdk5rap2
Cdk5rap3
Cdk6
Cdk9
Cdkal1
Cdkl3
Cdkl4
Cdkn1a
Cdkn1b
Cdkn2aip
Cdkn2aipnlp1
Cdkn2c
Cdkn2d
Cdkn3
Cdon
Cdrt4
Cds2
Cdt1
Cdv3
Cdyl
Ceacam19
Ceacam20
Ceacam21
Ceacam3
Ceacamp3
Cebpd
Cebpg
Cebpz
Cebpzos
Cela2b
Celf1
Celf2-as2
Celf3
Celf5
Celsr1
Celsr2
Cemip
Cemip2
Cenpa
Cenpc
Cenpf
Cenpl
Cenpo
Cenpp
Cenps
Cenps-cort
Cenpt
Cenpw
Cep112
Cep120
Cep128
Cep162
Cep164
Cep164p1
Cep170
Cep19
Cep250
Cep290
Cep295
Cep350
Cep44
Cep57
Cep63
Cep72
Cep78
Cep83
Cep85
Cep95
Cept1
Cercam
Cerna2
Cerna3
Cers1
Cers3
Cers4
Cers6
Cers6-as1
Ces2
Ces3
Cetn3
Cfap100
Cfap157
Cfap221
Cfap299
Cfap45
Cfap54
Cfap57
Cfap61
Cfap65
Cfap69
Cfap70
Cfap73
Cfap74
Cfap97
Cfap99
Cfb
Cfdp1
Cfhr4
Cfhr5
Cfl1
Cfl2
Cflar
Cflar-as1
Cftr
Cgb2
Cgn
Cgrrf1
Chaf1a
Chaf1b
Chat
Chchd1
Chchd2p1
Chchd2p2
Chchd2p6
Chchd3p1
Chchd3p2
Chchd4p4
Chchd7
Chd1l
Chd2
Chd6
Chd7
Chd9
Chek1
Chek2p2
Chfr
Chgb
Chi3l2
Chia
Chit1
Chl1
Chmp5
Chmp6
Chmp7
Chn1
Chn2
Chp1
Chpt1
Chrac1
Chrd
Chrdl2
Chrm1
Chrm2
Chrm3
Chrm3-as1
Chrm3-as2
Chrm4
Chrna4
Chrna5
Chrna6
Chst1
Chst12
Chst7
Chsy1
Chsy3
Chtf18
Chtop
Ciao1
Ciao3
Cic
Cicp12
Cicp13
Cilp2
Cinp
Cipc
Cirbp
Cisd1
Cisd2
Cisd3
Cit
Cited4
Ckap2
Ckap2l
Ckap5
Ckb
Cklf
Cklf-cmtm1
Ckmt2-as1
Cks1b
Clasp2
Clasrp
Clcn1
Clcn2
Clcn3
Clcnka
Clcnkb
Cldn1
Cldn10
Cldn10-as1
Cldn16
Cldn25
Cldn4
Cldnd1
Cldnd2
Clec16a
Clec20a
Clec3b
Clec4m
Clhc1
Clic3
Clic4
Clint1
Clip1
Clip2
Clk2
Clk3
Cllu1
Cllu1os
Clmp
Cln3
Cln6
Cln8
Clns1a
Clp1
Clpb
Clpp
Clptm1l
Clpx
Clrn1
Clspn
Clstn2
Clstn3
Cltb
Cltc
Cluap1
Cluh
Cluhp3
Clvs1
Cmas
Cmbl
Cmc2
Cmpk1
Cmss1
Cmtm3
Cmtm7
Cmtm8
Cmtr1
Cmya5
Cnbd1
Cnbd2
Cnbp
Cndp1
Cnep1r1
Cngb3
Cnih1
Cnih2
Cnih3
Cnksr2
Cnn1
Cnn2
Cnn2p1
Cnnm2
Cnnm3
Cnnm4
Cnot2
Cnot4
Cnot6
Cnot6lp1
Cnot9
Cnp
Cnpy1
Cnst
Cntd1
Cntd2
Cntn1
Cntn2
Cntn4
Cntn5
Cntnap1
Cntnap2
Cntnap3
Cntnap4
Cntrl
Coa1
Coa6
Coa6-as1
Coa7
Coasy
Cobl
Cog1
Cog2
Cog3
Cog5
Cog8
Coil
Col11a1
Col11a2
Col14a1
Col1a1
Col1a2
Col20a1
Col27a1
Col28a1
Col2a1
Col3a1
Col4a2
Col4a2-as2
Col4a3
Col4a3bp
Col4a4
Col9a1
Col9a2
Colec11
Colgalt1
Colgalt2
Colq
Commd1
Commd10
Commd4
Commd9
Comt
Comtd1
Cop1
Copa
Copb2
Copg1
Cops4
Cops5
Cops6
Cops7a
Cops7b
Cops8
Copz1
Copz2
Coq10a
Coq10b
Coq4
Coq6
Coq7
Coq8a
Coq8b
Coro1a
Coro1b
Coro1c
Coro2b
Coro6
Coro7
Cox14
Cox15
Cox17p1
Cox20
Cox4i1
Cox5bp8
Cox6a1
Cox6a2
Cox6b1p5
Cox6c
Cox6cp13
Cox6cp2
Cox6cp5
Cox7a2l
Cox7b
Cox7c
Cp
Cpa1
Cpa3
Cpa4
Cpamd8
Cpb1
Cpb2
Cpb2-as1
Cpeb1-as1
Cpeb2
Cpeb3
Cpeb4
Cped1
Cphl1p
Cplx2
Cpm
Cpne3
Cpne4
Cpne5
Cpne7
Cpne8
Cpox
Cpq
Cps1
Cpsf1
Cpsf3
Cpsf4
Cpsf4l
Cpsf6
Cpt1a
Cpt1c
Cpt2
Cpz
Cr1l
Cr2
Cr392039.3
Cracr2a
Cracr2b
Cradd
Cramp1
Crat
Crb1
Crb2
Crbn
Crcp
Creb1
Creb3l1
Creb3l2
Creb3l4
Creb5
Crebbp
Creld1
Crem
Crhr1
Crim1
Crip1
Crip2
Cript
Crispld2
Crkl
Crlf1
Crnn
Crocc
Croccp2
Crpp1
Crtac1
Crtap
Crtc1
Crtc2
Crtc3
Cry2
Crybg2
Crygn
Cryl1
Crym-as1
Cryz
Cryzl1
Cryzl2p
Cs
Csad
Csag4
Csde1
Cse1l
Csf1r
Csf2rbp1
Csf3
Csf3r
Csgalnact1
Csk
Csmd1
Csmd3
Csnk1a1
Csnk1g1
Csnk1g3
Csnk2b
Cspp1
Csrnp2
Csrp1
Cstf1
Cstf2
Cstf2t
Cstf3-dt
Ct45a1
Ctage1
Ctbp1-dt
Ctbp2p1
Ctbp2p2
Ctbp2p6
Ctc1
Ctcf
Ctdnep1
Ctdp1
Ctdsp1
Ctdsp2
Ctdspl
Ctdspl2
Ctf2p
Cthrc1
Ctnna1
Ctnna2
Ctnna3
Ctnnal1
Ctnnb1
Ctnnbl1
Ctnnd1
Ctnnd2
Ctps1
Ctr9
Ctrc
Ctsa
Ctsc
Ctse
Ctsh
Cttn
Ctu2
Ctxn3
Cu104787.1
Cubn
Cubnp2
Cuedc2
Cul4a
Cul9
Cutalp
Cux1
Cwc25
Cwc27
Cwf19l1
Cwf19l2
Cxcl12
Cxcl13
Cxcl14
Cxcr3
Cxcr6
Cxorf58
Cxxc1
Cyb561
Cyb5b
Cyb5d1
Cyb5r2
Cyb5r4
Cyba
Cybc1
Cyc1
Cycs
Cycsp19
Cycsp34
Cycsp4
Cycsp41
Cycsp5
Cyfip2
Cyhr1
Cyp19a1
Cyp1b1-as1
Cyp1d1p
Cyp20a1
Cyp26a1
Cyp27c1
Cyp2c8
Cyp2e1
Cyp2j2
Cyp3a5
Cyp4a11
Cyp4f32p
Cyp4v2
Cyp4x1
Cyp51a1-as1
Cyren
Cys1
Cysltr2
Cystm1
Cyth1
Cyth3
Cyth4
D2hgdh
Daam1
Dab1
Dab1-as1
Dab2
Dab2ip
Dag1
Dagla
Dapk1
Dapk2
Dapp1
Dars-as1
Dazap1
Dazap2
Dbf4
Dbf4b
Dbh
Dbi
Dbn1
Dbndd1
Dbndd2
Dbnl
Dbr1
Dcaf10
Dcaf13
Dcaf17
Dcaf5
Dcaf6
Dcaf8
Dcakd
Dcbld2
Dcdc1
Dcdc2
Dck
Dclk1
Dclk3
Dclre1b
Dclre1c
Dclre1cp1
Dcn
Dcp2
Dcps
Dcst1
Dcst1-as1
Dcst2
Dcstamp
Dctd
Dctn2
Dctn3
Dctn4
Dctn5
Dctn6
Dcun1d3
Dcun1d5
Dcxr-dt
Dda1
Ddah2
Ddb1
Ddc
Ddhd1
Ddhd2
Ddi2
Ddias
Ddit4
Ddit4l
Ddr1
Ddr1-dt
Ddx1
Ddx10
Ddx11-as1
Ddx11l1
Ddx11l10
Ddx11l5
Ddx17
Ddx18
Ddx18p4
Ddx19a
Ddx19b
Ddx21
Ddx23
Ddx24
Ddx25
Ddx27
Ddx31
Ddx39bp2
Ddx3x
Ddx4
Ddx42
Ddx43p2
Ddx46
Ddx47
Ddx49
Ddx5
Ddx50
Ddx51
Ddx52
Ddx54
Ddx55
Ddx56
Ddx59
Ddx6
Ddx6p1
Deaf1
Dec1
Decr1
Dedd2
Def8
Defb121
Defb133
Defb134
Degs1
Dek
Dennd1b
Dennd1c
Dennd2a
Dennd2c
Dennd3
Dennd4a
Dennd5b
Dennd5b-as1
Dennd6a-dt
Denr
Depdc1b
Depdc4
Depdc5
Depdc7
Deptor
Dera
Desi2
Det1
Deup1
Dffb
Dffbp1
Dgcr2
Dgcr8
Dgka
Dgkb
Dgkg
Dgkz
Dglucy
Dguok
Dhcr24-dt
Dhcr7
Dhdds
Dhdh
Dhfr
Dhodh
Dhps
Dhrs11
Dhrs13
Dhrs7
Dhrsx
Dhrsx-it1
Dhtkd1
Dhx29
Dhx30
Dhx32
Dhx35
Dhx36
Dhx37
Dhx40
Dhx58
Dhx8
Dhx9
Diablo
Diaph1
Diaph3-as1
Dinol
Dio1
Dip2a
Dip2b
Dipk1a
Dipk1c
Dipk2b
Diras1
Dis3l
Dis3l2
Disc1
Disp2
Dixdc1
Dkkl1
Dld
Dlec1
Dlec1p1
Dlg1
Dlg2
Dlg3
Dlg3-as1
Dlg4
Dlg5
Dlgap1
Dlgap1-as1
Dlgap2-as1
Dlgap4
Dlgap4-as1
Dll4
Dlst
Dlx2
Dlx4
Dm1-as
Dmac2l
Dmap1
Dmc1
Dmgdh
Dmkn
Dmpk
Dmrtc2
Dmtf1
Dmtn
Dmwd
Dmxl1
Dmxl2
Dna2
Dnaaf1
Dnaaf2
Dnaaf3
Dnaaf4
Dnaaf5
Dnah11
Dnah14
Dnah2
Dnah3
Dnah5
Dnah8
Dnah9
Dnai1
Dnai2
Dnaja3
Dnaja4
Dnajb11
Dnajb13
Dnajb2
Dnajb4
Dnajb6
Dnajb9
Dnajc10
Dnajc12
Dnajc13
Dnajc14
Dnajc16
Dnajc17
Dnajc18
Dnajc19
Dnajc19p2
Dnajc19p4
Dnajc19p6
Dnajc22
Dnajc24
Dnajc25
Dnajc25-gng10
Dnajc3
Dnajc30
Dnajc5b
Dnajc7
Dnajc9
Dnajc9-as1
Dnase1
Dnase1l3
Dnase2b
Dnhd1
Dnm1
Dnm1l
Dnm2
Dnmt3b
Doc2a
Doc2gp
Dock2
Dock4
Dock6
Dock7
Dock8
Dock9
Dok3
Dolpp1
Donson
Dop1a
Dot1l
Dpagt1
Dpcd
Dpep1
Dpf1
Dpf3
Dph1
Dph2
Dph6-dt
Dph7
Dpm2
Dpp3p2
Dpp8
Dpp9-as1
Dppa2
Dprxp2
Dprxp4
Dpy19l2
Dpy19l3
Dpy19l4
Dpy30
Dpyd-as1
Dpys
Dpysl3
Dr1
Draic
Drap1
Drd3
Drg2
Drosha
Dscam-as1
Dscr4-it1
Dse
Dsg4
Dst
Dstyk
Dtd1
Dtd2
Dthd1
Dtl
Dtna
Dtnb
Dtnbp1
Dtwd1
Dtx3
Dtx4
Duoxa1
Dus2
Dusp12
Dusp12p1
Dusp13
Dusp14
Dusp15
Dusp22
Dusp23
Dusp28
Dusp5
Dusp6
Dusp8p5
Dutp5
Dutp6
Dux4l16
Dux4l17
Dux4l18
Dux4l19
Dux4l37
Dux4l50
Duxap5
Dvl3
Dym
Dync1h1
Dync1i2
Dync1li1
Dync1li2
Dync2h1
Dync2li1
Dynll1
Dynlrb2
Dynlt3p2
Dyrk1a
Dyrk2
Dyrk3
Dyrk4
Dytn
Dzip3
E2f2
E2f4
E2f4p1
E2f5
E2f6
E2f7
Eaf1
Eaf2
Ebag9
Ebf1
Ebf4
Ebi3
Ebln3p
Ebna1bp2
Ecd
Ece1
Ece2
Echdc2
Echdc3
Eci2
Ecm1
Ecpas
Ect2
Edaradd
Edc3
Edc4
Edem1
Edf1
Eed
Eef1a1p13
Eef1a1p14
Eef1a1p20
Eef1a1p25
Eef1a1p32
Eef1a1p5
Eef1a1p7
Eef1a1p8
Eef1akmt2
Eef1akmt4
Eef1akmt4-ece2
Eef1aknmt
Eef1b2p4
Eef1b2p8
Eef1dp8
Eef2k
Eefsec
Eepd1
Efcab1
Efcab11
Efcab12
Efcab13
Efcab14p1
Efcab2
Efcab3
Efcab5
Efcab7
Efcab8
Efcc1
Efemp1
Efhb
Efhc1
Efhd1
Efl1
Efna1
Efna3
Efna5
Efnb2
Efr3a
Egf
Egfem1p
Egfl7
Egfl8
Egflam
Egflam-as2
Egflam-as4
Egfr
Egln1
Egln1p1
Egln2
Ehbp1
Ehbp1l1
Ehd1
Ehd2
Ehd4
Ehf
Ehhadh
Ehhadh-as1
Ehmt1
Ei24
Ei24p3
Eif1b
Eif1b-as1
Eif2ak1
Eif2ak4
Eif2b2
Eif2b5
Eif2d
Eif2s1
Eif2s2p2
Eif2s2p3
Eif3b
Eif3f
Eif3fp1
Eif3g
Eif3h
Eif3j
Eif3l
Eif3m
Eif4a1p8
Eif4a2
Eif4a2p1
Eif4a3
Eif4b
Eif4bp8
Eif4e
Eif4e1b
Eif4e2
Eif4ebp2p2
Eif4ep2
Eif4ep3
Eif4g1
Eif4g3
Eif4h
Eif5a2
Eif5ap3
Eif5b
Eif6
Elavl1
Elavl2
Elavl3
Elf3
Elmo1
Elmo2
Elmod1
Elmod2
Elmod3
Eln
Elobp2
Elocp28
Elovl2-as1
Elovl6
Elovl7
Elp1
Elp2
Elp3
Elp4
Elp6
Emc10
Emc1-as1
Emc2
Emc3
Emc3-as1
Emc4
Emc8
Eme1
Eme2
Emg1
Emid1
Eml1
Eml2
Eml2-as1
Eml3
Eml4
Eml6
Emp3
Emx1
Enam
Eng
Eno1
Eno1p2
Eno1p3
Enoph1
Enpp3
Ensa
Entpd1-as1
Entpd2
Entpd3-as1
Entpd6
Entr1
Eny2
Ep300
Ep400
Ep400p1
Epas1
Epb41l4a
Epb41l4a-as1
Epb41l4a-dt
Epb41l4b
Epb41l5
Epc1
Epg5
Epha1
Epha2
Epha4
Epha5
Epha6
Epha8
Ephb3
Ephb4
Ephb6
Ephx1
Ephx2
Epm2a
Epm2aip1
Epn1
Epn2
Epn2-as1
Epn3
Eprs
Eps15p1
Eps8
Epsti1
Epyc
Eral1
Eras
Erbb2
Erbb3
Erc1
Ercc2
Ercc5
Ercc6
Ercc6l2
Ergic3
Erh
Eri1
Erich3-as1
Erich6-as1
Erlec1p1
Erlin2
Ermap
Ermard
Ermp1
Ern1
Ero1b
Erp29
Ervfrd-1
Ervh48-1
Ervk13-1
Ervk9-11
Ervmer61-1
Esco2
Esm1
Espl1
Espn
Esr1
Esrp1
Esrp2
Esrrb
Esrrg
Esyt1
Etfa
Etfbkmt
Etfrf1
Etnk2
Etnppl
Ets1
Etv1
Etv2
Etv3
Etv4
Etv5
Etv5-as1
Etv7
Eva1b
Eva1c
Evc2
Evi2b
Evi5
Evl
Evpl
Evx1
Evx1-as
Ewsr1
Exd1
Exd2
Exd3
Exo5
Exoc1
Exoc3
Exoc3-as1
Exoc3l1
Exoc5
Exoc5p1
Exoc6
Exoc7
Exog
Exosc1
Exosc10
Exosc2
Exosc8
Exph5
Ext2
Extl2
Extl3
Extl3-as1
Eya1
Eya2
Eya3
Eys
Ezh1
Ezr-as1
F11r
F13a1
F2
Faah
Faah2
Faahp1
Faap20
Faap24
Fabp5p3
Fabp5p5
Fabp6
Fads1
Fads2p1
Faf2
Faf2p1
Fah
Fahd1
Faim2
Fam102a
Fam107a
Fam107b
Fam110b
Fam111a
Fam114a2
Fam118b
Fam122c
Fam124a
Fam124b
Fam126a
Fam126b
Fam129a
Fam129b
Fam131a
Fam131c
Fam135a
Fam135b
Fam13a
Fam13b
Fam13c
Fam149b1
Fam153c
Fam157c
Fam160b2
Fam161a
Fam162a
Fam168a
Fam170b
Fam170b-as1
Fam171a2
Fam172a
Fam173a
Fam174b
Fam177a1
Fam177a1p1
Fam182b
Fam183a
Fam183bp
Fam185a
Fam187a
Fam187b
Fam189a1
Fam189b
Fam198b-as1
Fam199x
Fam19a2
Fam19a5
Fam200b
Fam204bp
Fam205c
Fam206a
Fam207a
Fam20a
Fam20c
Fam210a
Fam214b
Fam215a
Fam217a
Fam217b
Fam218a
Fam21fp
Fam220bp
Fam221a
Fam222b
Fam225a
Fam227a
Fam227b
Fam228b
Fam237b
Fam245a
Fam27e5
Fam3d-as1
Fam47b
Fam47e
Fam50b
Fam53c
Fam57b
Fam71d
Fam71f1
Fam71f2
Fam72a
Fam76a
Fam76b
Fam81a
Fam81b
Fam83a
Fam83a-as1
Fam83d
Fam83e
Fam83f
Fam83h
Fam86b3p
Fam86ep
Fam86hp
Fam91a1
Fam92a
Fam92a1p1
Fam92b
Fam98b
Fan1
Fanca
Fancd2
Fance
Fanci
Fank1
Fap
Far1
Far1-it1
Far2
Farp1
Fars2
Fas
Faslg
Fastkd3
Fat3
Faxdc2
Fbh1
Fbln5
Fbn1
Fbn2
Fbn3
Fbp2p1
Fbrs
Fbxl13
Fbxl16
Fbxl18
Fbxl19
Fbxl20
Fbxl21p
Fbxo11
Fbxo2
Fbxo21
Fbxo28
Fbxo31
Fbxo32
Fbxo34
Fbxo38
Fbxo4
Fbxo41
Fbxo45
Fbxo6
Fbxo9
Fbxw11
Fbxw2
Fbxw7
Fbxw8
Fcamr
Fcf1
Fcgr3a
Fcgr3b
Fcgrt
Fcho1
Fchsd2
Fcmr
Fcn3
Fcrl6
Fcrla
Fcrlb
Fdps
Fdpsp1
Fdpsp8
Fdxr
Fem1a
Fen1
Fendrr
Fer
Fer1l4
Ferd3l
Fermt2
Fermt3
Fetub
Fez1
Fgb
Fgd4
Fgd5
Fgd6
Fgf1
Fgf10
Fgf12
Fgf12-as1
Fgf14-as2
Fgf5
Fgf7
Fgfr1
Fgfr1op2
Fgfr3
Fgfr4
Fgfrl1
Fggy
Fgl1
Fh
Fhad1
Fhl2
Fibcd1
Fibp
Fignl1
Filip1l
Fkbp10
Fkbp14
Fkbp1a
Fkbp2
Fkbp4
Fkbp8
Fktn
Flad1
Flg
Flg2
Flg-as1
Fli1
Flii
Flnb
Flnb-as1
Flot1
Flot2
Flt3lg
Flt4
Flvcr2
Flywch1
Flywch1p1
Fmc1
Fmc1-luc7l2
Fmn1
Fmn2
Fmnl1
Fmnl3
Fmo2
Fmo3
Fmo4
Fmo9p
Fmod
Fmr1
Fn1
Fn3k
Fn3krp
Fnbp1
Fnbp1p1
Fnbp4
Fndc1
Fndc3a
Fndc3b
Fnip1
Fnta
Fntb
Fo393414.1
Fo393415.3
Fo681548.1
Focad
Folh1
Folr3
Fosl2
Foxa1
Foxa3
Foxi3
Foxj3
Foxk2
Foxl1
Foxn2
Foxn3
Foxo3
Foxp1
Foxp2
Foxp4
Foxp4-as1
Foxred1
Foxred2
Fpgs
Fra10ac1
Frat1
Frat2
Frg1
Frg1dp
Frg1gp
Frg1hp
Frg2fp
Frmd4a
Frmd4b
Frmd5
Frmd6
Frmd6-as2
Frmpd3
Frrs1
Frrs1l
Frs2
Fry
Fryl
Fscn1p1
Fsd1l
Fsd2
Fshr
Fsip2
Fst
Fstl1
Fth1
Fth1p11
Fto
Fubp1
Fuca1
Fundc2
Fundc2p2
Furin
Fut11
Fut4
Fut6
Fut8
Fxn
Fxr1
Fxyd2
Fxyd3
Fxyd5
Fxyd6-fxyd2
Fxyd6p1
Fyb1
Fyn
Fyttd1
Fzd6
Fzd7
Fzd9
G2e3
G2e3-as1
G3bp1
G6pc3
G6pd
Gaa
Gab1
Gab4
Gabarapl3
Gabpa
Gabpb1
Gabpb1-it1
Gabpb2
Gabra2
Gabra6
Gabrg2
Gabrp
Gacat1
Gad1
Gage10
Gage13
Gage2e
Gal3st4
Galc
Galk2
Galns
Galnt1
Galnt10
Galnt11
Galnt12
Galnt13
Galnt6
Galnt7
Galnt8
Galnt9
Galntl5
Galp
Galt
Gamt
Gan
Ganab
Ganc
Gapdhp16
Gapdhp23
Gapdhp25
Gapdhp28
Gapdhp35
Gapdhp36
Gapdhp44
Gapdhp47
Gapdhp54
Gapvd1
Garem2
Garnl3
Gars
Gars-dt
Gas2l3
Gas5
Gas8
Gas8-as1
Gasal1
Gata1
Gata3-as1
Gatad1
Gatad2a
Gatad2b
Gatd1
Gatm
Gbe1
Gbf1
Gbgt1
Gca
Gcfc2
Gcgr
Gch1
Gck
Gclm
Gcnt1
Gcnt2
Gcnt2p1
Gcnt3
Gcnt4
Gcsaml
Gcsaml-as1
Gdap1
Gdf11
Gdf15
Gdf2
Gdf6
Gdi2
Gdnf
Gdnf-as1
Gdpd1
Gdpd3
Gdpd5
Gemin2p2
Gemin6
Gemin7
Gemin7-as1
Gemin8
Get4
Gfap
Gfi1b
Gfm1
Gfm2
Gfpt2
Gfy
Gga1
Gga3
Ggct
Ggh
Ggnbp1
Ggnbp2
Ggps1
Ggt1
Ggta1p
Ghdc
Ghr
Ghrhr
Gid8
Gigyf2
Ginm1
Gins1
Gins2
Gins3
Gipc2
Gipr
Git1
Git2
Gjd3
Gk
Gk5
Glb1
Glb1l2
Glb1l3
Glcci1
Glce
Gli1
Gli3
Glipr1l1
Glipr1l2
Glis2
Glis3
Glmn
Glmp
Glra1
Glra2
Glrx
Glrx3
Glrx3p2
Gls
Gls2
Glt1d1
Glt8d1
Glt8d2
Gltp
Glud1p3
Glul
Glulp5
Glyat
Glyatl1b
Glycam1
Glyr1
Gm2a
Gm2ap1
Gmcl1
Gmip
Gmnc
Gmps
Gna12
Gnai1
Gnai2
Gnal
Gnao1
Gnas
Gnaz
Gnb4
Gne
Gng4
Gng8
Gnl1
Gnl3
Gnl3l
Gnpda1
Gnptab
Gnptg
Gns
Golga1
Golga2
Golga2p11
Golga2p5
Golga3
Golga4
Golga7
Golgb1
Golim4
Golph3
Golph3l
Golt1b
Gon4l
Gorab
Gorab-as1
Gorasp1
Gorasp2
Gosr1
Gosr2
Got2
Gp5
Gp9
Gpalpp1
Gpank1
Gpat3
Gpat4
Gpatch11
Gpatch2l
Gpatch4
Gpatch8
Gpbar1
Gpbp1
Gpc2
Gpd1l
Gphb5
Gphn
Gpi
Gpld1
Gpn2
Gpn3
Gpnmb
Gpr107
Gpr108
Gpr137
Gpr137c
Gpr143
Gpr146
Gpr151
Gpr157
Gpr158
Gpr160
Gpr161
Gpr162
Gpr17
Gpr176
Gpr1-as
Gpr35
Gpr4
Gpr55
Gpr6
Gpr68
Gpr75-asb3
Gpr84
Gpr87
Gpr89a
Gprc5b
Gprc5c
Gprin2
Gps2p2
Gpsm2
Gpsm3
Gpt
Gpt2
Gpx1
Gpx5
Gramd1b
Gramd1c
Gramd2a
Gramd2b
Grap
Grb10
Grb14
Grb2
Grb7
Greb1
Greb1l
Grhl1
Grhl2
Gria1
Gria2
Gria4
Grik1
Grik4
Grik5
Grin2a
Grin2c
Grip1
Grk1
Grk4
Grk6
Grm1
Grm7
Grm7-as3
Grn
Grpel2
Gsap
Gsdmb
Gsdmc
Gsdme
Gse1
Gsec
Gsk3a
Gsk3b
Gsn
Gsn-as1
Gss
Gsta1
Gsta11p
Gsta3
Gstcd
Gstk1
Gstm3p2
Gsto1
Gstp1
Gstp1p1
Gstz1
Gtdc1
Gtf2f1
Gtf2f2
Gtf2f2p2
Gtf2h1
Gtf2h3
Gtf2h4
Gtf2i
Gtf2ip11
Gtf2ip13
Gtf2ip23
Gtf2ip5
Gtf2ip6
Gtf2ird1
Gtf2ird1p1
Gtf3c3
Gtf3c4
Gtf3c5
Gtf3c6
Gtpbp1
Gtpbp10
Gtpbp2
Gtpbp3
Gtpbp8
Gtsf1l
Guca1c
Gucy2gp
Guk1
Gulp1
Gusb
Gusbp1
Gusbp6
Gvinp1
Gvqw2
Gyg1p2
Gys1
Gys2
H2afy
H2afzp1
H2afzp4
H2afzp5
H3f3ap3
H3f3b
H3f3bp2
Haao
Habp2
Hacd1
Hacd3
Hace1
Hacl1
Hadhap1
Hadhb
Hagh
Haghl
Hal
Hand2
Hand2-as1
Hapln1
Hapln3
Har1a
Has2-as1
Has3
Haspin
Haus2
Haus5
Hbp1
Hbs1l
Hcfc1
Hcfc2
Hcg11
Hcg14
Hcg15
Hcg18
Hcg27
Hcg4b
Hcg4p8
Hcg9
Hcp5
Hdac10
Hdac11
Hdac11-as1
Hdac1p1
Hdac1p2
Hdac2-as2
Hdac3
Hdac5
Hdac6
Hdac9
Hdgf
Hdhd3
Hdhd5
Hdhd5-as1
Hdlbp
Heatr1
Heatr3
Heatr5b
Heatr6
Hebp2
Hectd1
Hectd2
Hectd4
Hecw1
Hecw2
Heih
Helz
Hemk1
Heph
Hepn1
Herc1
Herc2
Herc2p3
Herc3
Herc5
Herc6
Herpud1
Herpud2
Hes1
Hes2
Hes6
Hexa-as1
Hexb
Hexd
Hexim1
Hexim2
Hey1
Hgd
Hgh1
Hgs
Hgsnat
Hhex
Hhla2
Hhla3
Hibadh
Hid1
Hif1a
Hif1an
Higd1a
Higd1ap17
Higd1ap5
Hikeshi
Hilpda
Hils1
Hip1
Hip1r
Hipk1
Hist1h1b
Hist1h1c
Hist1h1t
Hist1h2ab
Hist1h2ac
Hist1h2ah
Hist1h2ai
Hist1h2aj
Hist1h2al
Hist1h2bc
Hist1h2be
Hist1h2bg
Hist1h2bh
Hist1h2bk
Hist1h2bm
Hist1h2bn
Hist1h3a
Hist1h3h
Hist1h3i
Hist1h3j
Hist1h4a
Hist1h4c
Hist1h4d
Hist1h4j
Hist1h4k
Hist3h2ba
Hist3h2bb
Hist3h3
Hivep1
Hk1
Hla-dpa1
Hla-dra
Hla-e
Hla-g
Hla-k
Hla-z
Hlf
Hltf
Hm13
Hmbs
Hmcn1
Hmcn2
Hmg20b
Hmga1
Hmga1p5
Hmgb1p13
Hmgb1p20
Hmgb1p24
Hmgb1p30
Hmgb1p35
Hmgb1p44
Hmgb3p15
Hmgb3p26
Hmgb3p7
Hmgcr
Hmgn1p11
Hmgn1p14
Hmgn1p15
Hmgn1p28
Hmgn1p4
Hmgn1p6
Hmgn1p8
Hmgn2
Hmgn2p11
Hmgn2p13
Hmgn2p18
Hmgn2p22
Hmgn2p3
Hmgn2p32
Hmgn2p46
Hmgxb3
Hmgxb4
Hmox2
Hnf1a
Hnf1a-as1
Hnf4a
Hnrnpa1
Hnrnpa1p1
Hnrnpa1p17
Hnrnpa1p31
Hnrnpa1p36
Hnrnpa1p38
Hnrnpa1p54
Hnrnpa1p59
Hnrnpa1p6
Hnrnpa1p61
Hnrnpa1p65
Hnrnpab
Hnrnpcp4
Hnrnpcp8
Hnrnpd
Hnrnpf
Hnrnph3
Hnrnpk
Hnrnpkp3
Hnrnpll
Hnrnpm
Hnrnpr
Hnrnpu
Hnrnpul1
Hoga1
Homer2
Homer2p2
Homer3
Hook3
Hopx
Hormad2
Hormad2-as1
Hottip
Hoxa1
Hoxa10
Hoxa11
Hoxa11-as
Hoxa4
Hoxa7
Hoxa9
Hoxa-as2
Hoxa-as3
Hoxb1
Hoxb3
Hoxb6
Hoxb-as2
Hoxb-as3
Hoxc10
Hoxc5
Hoxc-as2
Hoxc-as3
Hp1bp3
Hpd
Hpgds
Hpn
Hps1
Hps3
Hps5
Hps6
Hpx
Hrasls
Hrc
Hrg
Hrk
Hs3st2
Hs3st5
Hscb
Hsd11b1l
Hsd17b1
Hsd17b14
Hsd17b2
Hsd17b3-as1
Hsd17b4
Hsd17b6
Hsd17b7
Hsd17b7p1
Hsd17b7p2
Hsd3b2
Hsdl1
Hsf1
Hsf2
Hsf2bp
Hsf4
Hsh2d
Hsp90aa6p
Hsp90ab1
Hsp90b2p
Hspa14
Hspa1a
Hspa2
Hspa4
Hspa8
Hspa8p16
Hspa8p20
Hspa8p8
Hspa9
Hspb2-c11orf52
Hspb8
Hspb9
Hspd1p14
Hspd1p7
Hspd1p8
Hspe1p5
Hspe1p9
Hspg2
Htatip2
Htd2
Htr3d
Htr3e
Htr3e-as1
Htr4
Htr5a
Htr5a-as1
Htr7
Htra2
Htt
Hunk-as1
Hyal2
Hyal3
Hydin2
Hyou1
Hypk
Iapp
Iars2
Ica1
Icam1
Icam2
Ice1
Ice2
Id1
Ide
Idh3a
Idi1
Ido1
Ido2
Idua
Ier3
Ier3-as1
Ier5
Ier5l
Ifi16
Ifi27
Ifi27l2
Ifi35
Ifit2
Ifit6p
Ifitm10
Ifitm4p
Ifitm8p
Ifna11p
Ifna4
Ifnnp1
Ifrd1
Ift122
Ift22
Ift27
Ift43
Ift46
Ift80
Ift81
Ift88
Igbp1p3
Igdcc4
Igf1
Igf2bp1
Igf2bp2
Igf2bp2-as1
Igf2bp3
Igf2r
Igfbp5
Igha1
Igha2
Ighd7-27
Ighep2
Ighj1
Ighj1p
Ighj2
Ighmbp2
Ighv1-12
Ighv1or21-1
Ighv3-16
Ighv3-74
Ighv3-79
Ighv4-55
Ighv7-4-1
Ighvii-1-1
Ighvii-15-1
Ighvii-43-1
Ighvii-60-1
Ighviii-26-1
Ighviii-38-1
Ighviii-5-2
Ighviii-76-1
Igip
Igkv3d-20
Igkv3or2-5
Iglcor22-2
Iglv1-47
Iglv1-51
Iglv3-27
Iglv5-37
Iglv5-45
Iglv9-49
Iglviv-66-1
Igsf1
Igsf11
Igsf3
Igsf8
Igsf9
Igsf9b
Ik
Ikbkb
Ikzf1
Ikzf2
Ikzf4
Il10ra
Il12a
Il12a-as1
Il13ra1
Il15ra
Il16
Il17b
Il17c
Il17d
Il17rc
Il17re
Il18bp
Il1b
Il1f10
Il1r1
Il1r2
Il1rap
Il1rapl2
Il1rl1
Il1rl2
Il1rn
Il2
Il20rb
Il20rb-as1
Il21r
Il21r-as1
Il23a
Il27
Il2ra
Il2rb
Il3
Il31ra
Il36rn
Il37
Il4
Il6
Il6r
Il6st
Il7
Il7r
Il9r
Ildr2
Ilf2p2
Ilf3
Ilk
Ilkap
Ilvbl
Imp3
Imp4
Impa2
Impact
Impdh1p3
Inafm2
Inava
Inca1
Incenp
Ing2
Inhcap
Inmt
Inmt-mindy4
Ino80b
Ino80b-wbp1
Ino80c
Ino80e
Inpp1
Inpp4b
Inpp5d
Ints1
Ints10
Ints11
Ints2
Ints3
Ints4
Ints6-as1
Ints7
Intu
Invs
Ipcef1
Ipo11
Ipo13
Ipo5
Ipo7
Ipo8
Ipo8p1
Ipo9
Ipo9-as1
Iqank1
Iqce
Iqcf3
Iqcg
Iqch
Iqcj
Iqcj-schip1
Iqcj-schip1-as1
Iqgap1
Iqsec1
Iqub
Irak3
Irak4
Ireb2
Irf2
Irf2bp2
Irf3
Irf4
Irf5p1
Irf6
Irf7
Irf9
Irgm
Irgq
Irs1
Irs3p
Irx6
Isca1p2
Isca1p3
Isg15
Isg20
Isg20l2
Islr2
Isoc2
Ispd
Ispd-as1
Ist1
Isx
Isyna1
Itch
Itfg1
Itfg1-as1
Itfg2
Itfg2-as1
Itga1
Itga2
Itga3
Itga5
Itga7
Itga9
Itga9-as1
Itgae
Itgal
Itgav
Itgb1
Itgb1-dt
Itgb5
Itgb8
Itgbl1
Itih2
Itk
Itln1
Itm2b
Itm2c
Itpk1
Itpkb
Itpkb-as1
Itpr1
Itpr2
Itprid1
Itsn1
Ivns1abp
Iws1
Izumo4
Jade1
Jade2
Jag2
Jak2
Jak3
Jakmip1
Jakmip2
Jam3
Jazf1-as1
Jcad
Jchain
Jdp2
Jhy
Jkamp
Jmjd4
Jmjd6
Jmjd7
Jmjd7-pla2g4b
Jmjd8
Jpx
Jun
Jup
Kank1
Kank2
Kansl1
Kansl2
Kansl3
Kantr
Kars
Kat14
Kat2b
Kat5
Kat6b
Kat7
Kat8
Katnbl1
Katnbl1p3
Katnbl1p5
Kazald1
Kbtbd2
Kbtbd3
Kcna2
Kcnab1
Kcnab1-as2
Kcnab2
Kcnb1
Kcnc1
Kcne1
Kcne2
Kcng2
Kcnh1
Kcnip1
Kcnip2
Kcnj11
Kcnj15
Kcnj16
Kcnj2
Kcnj2-as1
Kcnj5
Kcnk1
Kcnk17
Kcnk2
Kcnma1
Kcnma1-as1
Kcnma1-as2
Kcnmb2
Kcnmb2-as1
Kcnmb4
Kcnn3
Kcnn4
Kcnq2
Kcnq5
Kcnq5-as1
Kcns3
Kcnt1
Kcnu1
Kcnv1
Kcp
Kctd2
Kctd20
Kctd21-as1
Kctd3
Kctd4
Kctd5
Kctd6
Kctd9p3
Kdelc1
Kdelr2
Kdelr3
Kdm1a
Kdm2a
Kdm2b
Kdm3a
Kdm4b
Kdm4c
Kdm4d
Kdm4e
Kdm5a
Kdm5b
Kdm7a-dt
Kdm8
Kdr
Kel
Kf455155.1
Khdc4
Khdrbs1
Khdrbs3
Khk
Khnyn
Kiaa0100
Kiaa0232
Kiaa0319
Kiaa0319l
Kiaa0391
Kiaa0513
Kiaa0556
Kiaa0586
Kiaa0825
Kiaa0895
Kiaa0895l
Kiaa0930
Kiaa1109
Kiaa1211
Kiaa1324
Kiaa1324l
Kiaa1328
Kiaa1549l
Kiaa1586
Kiaa1755
Kiaa1841
Kiaa1958
Kiaa2026
Kidins220
Kif13a
Kif15
Kif17
Kif18a
Kif18b
Kif1b
Kif1bp
Kif21a
Kif21b
Kif22
Kif23
Kif2a
Kif2c
Kif3c
Kif4b
Kif5a
Kif7
Kif9
Kif9-as1
Kifap3
Kifc1
Kifc2
Kifc3
Kirrel1
Kirrel3
Kiss1
Kiss1r
Kitlg
Klc1
Klc2
Klc3
Klc4
Klf1
Klf11
Klf13
Klf16
Klf3p2
Klf4
Klf6
Klf7p1
Klf9
Klhdc1
Klhdc10
Klhdc3
Klhdc8a
Klhdc8b
Klhdc9
Klhl10
Klhl14
Klhl17
Klhl18
Klhl2
Klhl20
Klhl23
Klhl24
Klhl28
Klhl33
Klhl35
Klhl36
Klhl38
Klhl40
Klhl41
Klhl6
Klhl7-dt
Klk11
Klk2
Klk8
Klrc3
Klrg1
Klrg2
Kmo
Kmt2a
Kmt2b
Kmt2e
Kmt2e-as1
Kmt5a
Kmt5b
Kncn
Kng1
Knl1
Knop1p2
Knstrn
Kntc1
Kpna1
Kpna2p1
Kpna2p3
Kpna4
Kpna6
Kpnb1
Krba1
Krbox1
Kremen1
Kri1
Krt12
Krt18
Krt18p1
Krt18p12
Krt18p17
Krt18p32
Krt18p42
Krt18p43
Krt18p55
Krt18p59
Krt18p61
Krt18p66
Krt19
Krt20
Krt223p
Krt23
Krt27
Krt33b
Krt34
Krt36
Krt4
Krt42p
Krt7
Krt71
Krt73
Krt73-as1
Krt7-as
Krt8
Krt83
Krt85
Krt86
Krt87p
Krt8p10
Krt8p12
Krt8p13
Krt8p19
Krt8p2
Krt8p31
Krt8p32
Krt8p37
Krt8p38
Krt8p42
Krt8p48
Krtap13-5p
Krtap16-1
Krtap19-1
Krtap2-2
Krtap3-1
Krtap4-11
Krtap4-16
Krtap4-2
Krtap4-5
Krtap5-11
Krtap5-5
Krtap9-10p
Krtap9-2
Krtap9-3
Krtap9-4
Krtap9-6
Krtcap3
Ksr1
Ksr1p1
Ksr2
Ktn1
Kxd1
L2hgdh
L34079.3
Lacc1
Lactb
Lactb2-as1
Lad1
Lama1
Lama4
Lama5
Lamb1
Lamc1
Lamc1-as1
Lamc2
Lamc3
Lamp1
Lamp3
Lamtor1
Lamtor2
Lamtor5-as1
Lap3
Laptm4b
Laptm4bp2
Larp1
Larp1b
Larp4
Larp4b
Larp6
Larp7
Lars
Lars2
Lars2-as1
Lasp1
Lat2
Lbh
Lbr
Lca5l
Lce2c
Lce2d
Lcn10
Lcn12
Lcn15
Lcn2
Lcnl1
Lcor
Lcp2
Ldhap5
Ldhap7
Ldhd
Ldlr
Ldlrad2
Ldlrad3
Ldlrap1
Leap2
Lect2
Lef1
Lef1-as1
Lekr1
Lemd3
Leo1
Lepr
Leprot
Letm2
Letmd1
Lfng
Lgals3bp
Lgals8
Lgi3
Lgi4
Lgmn
Lgr4
Lgr5
Lgr6
Lhfpl2
Lhfpl3-as1
Lhfpl4
Lhfpl6
Lhpp
Lhx4
Lhx9
Lias
Lifr
Lifr-as1
Lig3
Lima1
Limd1
Limk1
Lims1
Lin7a
Linc00028
Linc00111
Linc00165
Linc00173
Linc00174
Linc00184
Linc00200
Linc00226
Linc00240
Linc00243
Linc00271
Linc00272
Linc00304
Linc00307
Linc00310
Linc00315
Linc00316
Linc00336
Linc00339
Linc00343
Linc00354
Linc00365
Linc00373
Linc00393
Linc00426
Linc00443
Linc00449
Linc00452
Linc00458
Linc00460
Linc00461
Linc00466
Linc00467
Linc00475
Linc00479
Linc00482
Linc00485
Linc00501
Linc00508
Linc00511
Linc00518
Linc00519
Linc00520
Linc00523
Linc00533
Linc00534
Linc00539
Linc00552
Linc00558
Linc00561
Linc00563
Linc00578
Linc00588
Linc00598
Linc00603
Linc00607
Linc00616
Linc00618
Linc00620
Linc00630
Linc00635
Linc00636
Linc00640
Linc00644
Linc00648
Linc00649
Linc00653
Linc00658
Linc00667
Linc00672
Linc00674
Linc00683
Linc00687
Linc00689
Linc00702
Linc00707
Linc00710
Linc00824
Linc00840
Linc00841
Linc00847
Linc00853
Linc00857
Linc00868
Linc00870
Linc00880
Linc00885
Linc00886
Linc00887
Linc00888
Linc00894
Linc00896
Linc00900
Linc00901
Linc00910
Linc00917
Linc00920
Linc00921
Linc00933
Linc00939
Linc00942
Linc00943
Linc00951
Linc00957
Linc00963
Linc00964
Linc00970
Linc00971
Linc00974
Linc00982
Linc00992
Linc00993
Linc00996
Linc01007
Linc01010
Linc01011
Linc01014
Linc01016
Linc01020
Linc01023
Linc01030
Linc01033
Linc01035
Linc01038
Linc01056
Linc01063
Linc01067
Linc01088
Linc01089
Linc01091
Linc01094
Linc01096
Linc01100
Linc01109
Linc01111
Linc01118
Linc01121
Linc01126
Linc01128
Linc01132
Linc01136
Linc01139
Linc01140
Linc01151
Linc01154
Linc01160
Linc01162
Linc01169
Linc01173
Linc01182
Linc01184
Linc01186
Linc01192
Linc01194
Linc01198
Linc01205
Linc01206
Linc01221
Linc01224
Linc01228
Linc01229
Linc01234
Linc01235
Linc01237
Linc01241
Linc01250
Linc01260
Linc01270
Linc01278
Linc01281
Linc01288
Linc01290
Linc01293
Linc01301
Linc01320
Linc01322
Linc01332
Linc01341
Linc01344
Linc01348
Linc01352
Linc01355
Linc01358
Linc01359
Linc01366
Linc01385
Linc01391
Linc01411
Linc01419
Linc01424
Linc01426
Linc01432
Linc01445
Linc01446
Linc01447
Linc01467
Linc01474
Linc01476
Linc01482
Linc01485
Linc01490
Linc01491
Linc01492
Linc01495
Linc01496
Linc01503
Linc01505
Linc01509
Linc01510
Linc01511
Linc01514
Linc01515
Linc01517
Linc01519
Linc01524
Linc01538
Linc01539
Linc01550
Linc01551
Linc01556
Linc01560
Linc01569
Linc01571
Linc01578
Linc01585
Linc01588
Linc01595
Linc01596
Linc01603
Linc01607
Linc01619
Linc01620
Linc01627
Linc01628
Linc01629
Linc01635
Linc01641
Linc01653
Linc01666
Linc01668
Linc01672
Linc01675
Linc01680
Linc01681
Linc01689
Linc01695
Linc01697
Linc01698
Linc01699
Linc01701
Linc01711
Linc01715
Linc01719
Linc01740
Linc01743
Linc01746
Linc01747
Linc01748
Linc01749
Linc01754
Linc01763
Linc01770
Linc01775
Linc01778
Linc01779
Linc01780
Linc01781
Linc01799
Linc01805
Linc01814
Linc01823
Linc01825
Linc01839
Linc01848
Linc01876
Linc01878
Linc01886
Linc01892
Linc01897
Linc01905
Linc01908
Linc01909
Linc01929
Linc01933
Linc01944
Linc01948
Linc01949
Linc01950
Linc01952
Linc01953
Linc01960
Linc01970
Linc01975
Linc01976
Linc01977
Linc01983
Linc01991
Linc01993
Linc01994
Linc01995
Linc01997
Linc02001
Linc02002
Linc02006
Linc02008
Linc02012
Linc02015
Linc02022
Linc02025
Linc02026
Linc02028
Linc02029
Linc02031
Linc02036
Linc02038
Linc02043
Linc02045
Linc02048
Linc02049
Linc02050
Linc02053
Linc02054
Linc02055
Linc02059
Linc02060
Linc02067
Linc02068
Linc02069
Linc02071
Linc02073
Linc02075
Linc02079
Linc02084
Linc02094
Linc02097
Linc02098
Linc02105
Linc02106
Linc02112
Linc02118
Linc02121
Linc02125
Linc02128
Linc02139
Linc02147
Linc02156
Linc02157
Linc02160
Linc02166
Linc02180
Linc02181
Linc02183
Linc02188
Linc02196
Linc02198
Linc02201
Linc02202
Linc02204
Linc02206
Linc02210
Linc02213
Linc02214
Linc02217
Linc02219
Linc02225
Linc02231
Linc02236
Linc02237
Linc02239
Linc02246
Linc02252
Linc02253
Linc02277
Linc02288
Linc02289
Linc02292
Linc02310
Linc02311
Linc02325
Linc02327
Linc02354
Linc02355
Linc02356
Linc02365
Linc02366
Linc02368
Linc02369
Linc02372
Linc02373
Linc02374
Linc02381
Linc02384
Linc02387
Linc02388
Linc02395
Linc02396
Linc02400
Linc02401
Linc02403
Linc02405
Linc02408
Linc02416
Linc02427
Linc02434
Linc02442
Linc02448
Linc02450
Linc02451
Linc02454
Linc02458
Linc02476
Linc02495
Linc02497
Linc02506
Linc02521
Linc02529
Linc02537
Linc02546
Linc02547
Linc02551
Linc02552
Linc02555
Linc02558
Linc02564
Linc02577
Linc02580
Linc02583
Linc02585
Linc02607
Linc02611
Linc02614
Linc02615
Linc02616
Linc02625
Linc02636
Linc02640
Linc02642
Linc02647
Linc02650
Linc02658
Linc02659
Linc02662
Linc-pint
Lipa
Lipc
Lipe
Lipe-as1
Liph
Lipj
Lipt1
Litaf
Livar
Lix1
Lkaaear1
Llgl2
Lman1
Lman1l
Lmbr1
Lmbr1l
Lmbrd2
Lmcd1
Lmcd1-as1
Lmf1
Lmln
Lmna
Lmnb1
Lmnb1-dt
Lmnb2
Lmo2
Lmo3
Lmo7
Lmo7dn-it1
Lmod1
Lmx1a
Lonp1
Lonp2
Lonrf3
Loxhd1
Loxl3
Lpa
Lpar1
Lpcat1
Lpgat1
Lpgat1-as1
Lpin3
Lpl
Lpo
Lpp
Lpxn
Lrat
Lrba
Lrch3
Lrcol1
Lrfn2
Lrig1
Lrig3
Lrit1
Lrmda
Lrmp
Lrp1
Lrp10
Lrp11
Lrp2
Lrp4
Lrp4-as1
Lrp5
Lrpprc
Lrr1
Lrrc1
Lrrc10
Lrrc15
Lrrc2
Lrrc27
Lrrc28
Lrrc2-as1
Lrrc31
Lrrc32
Lrrc34
Lrrc34p2
Lrrc36
Lrrc37a11p
Lrrc37a16p
Lrrc37b
Lrrc4
Lrrc43
Lrrc45
Lrrc49
Lrrc52-as1
Lrrc59
Lrrc6
Lrrc61
Lrrc69
Lrrc7
Lrrc70
Lrrc71
Lrrc72
Lrrc73
Lrrc77p
Lrrc8b
Lrrc8c-dt
Lrrc9
Lrrd1
Lrrfip1
Lrrfip1p1
Lrrfip2
Lrriq1
Lrrk1
Lrrk2
Lrrtm3
Lrsam1
Lrtomt
Lrwd1
Lsamp-as1
Lsg1
Lsm12p1
Lsm2
Lsm4
Lsm6
Lsm8
Lsp1
Lsr
Lss
Lst1
Lta4h
Ltb
Ltbp2
Ltbp3
Ltbp4
Ltf
Ltn1
Luc7l
Luc7l2
Luc7l3
Lucat1
Luzp2
Lxn
Ly6e-dt
Ly6g6c
Ly9
Lyar
Lyl1
Lyn
Lypd4
Lypd6
Lypla1
Lyplal1
Lyrm7
Lyrm9
Lysmd4
Lyst
Lyst-as1
Lyz
Lzts2
M1ap
Maats1
Mab21l1
Macrod1
Macrod2
Mad1l1
Mad2l1bp
Madcam1
Madd
Maea
Maff
Mafg
Mafk
Mag
Magea12
Magea4-as1
Magea8
Mageh1
Magi1
Magi2
Magi2-as3
Maip1
Mal2-as1
Malat1
Malsu1
Mamdc2-as1
Man1b1
Man2a1
Man2a2
Man2b1
Man2b2
Manba
Manbal
Maneal
Manf
Maoa
Map1lc3b
Map1lc3b2
Map1lc3bp1
Map1s
Map2
Map2k1
Map2k4
Map2k5
Map2k6
Map2k7
Map3k1
Map3k10
Map3k13
Map3k14
Map3k19
Map3k20
Map3k21
Map3k3
Map3k4
Map3k7cl
Map3k8
Map4k2
Map4k3-dt
Map4k4
Map4k5
Map6d1
Map7d1
Mapk1
Mapk10
Mapk12
Mapk13
Mapk14
Mapk15
Mapk1ip1l
Mapk3
Mapk4
Mapk6
Mapk6-dt
Mapk6p1
Mapk6p4
Mapk7
Mapk8
Mapk8ip1
Mapk8ip3
Mapk9
Mapkap1
Mapkapk3
Mapkapk5
Mapkapk5-as1
Mapkbp1
Mapt
Mapt-it1
Marc1
March10
March11
March2
March3
March6
March7
March8
March9
Marf1
Mark1
Mark3p1
Mark4
Mars
Marveld1
Marveld3
Masp1
Mast1
Mast3
Mast4
Mast4-as1
Mastl
Mat2b
Matk
Matn1
Matn1-as1
Matn2
Matn4
Matr3
Mau2
Max
Maz
Mbd5
Mbd6
Mbip
Mbl2
Mblac2
Mbnl1
Mbnl2
Mboat2
Mbp
Mbtd1
Mbtps1
Mbtps2
Mc1r
Mcc
Mccc1
Mccc1-as1
Mccc2
Mccd1p1
Mccd1p2
Mcf2l
Mcf2l2
Mcfd2p1
Mchr2-as1
Mcidas
Mcl1
Mcm3ap-as1
Mcm4
Mcm8
Mcmdc2
Mcoln1
Mcph1
Mcrip1
Mcrip2
Mcrs1
Mctp1-as1
Mctp2
Mcu
Mcub
Mdc1
Mdga1
Mdga2
Mdh1
Mdh2
Mdm2
Mdm4
Mds2
Me2
Me3
Mea1
Meak7
Mecom
Mecr
Med1
Med12
Med12l
Med13l
Med15
Med15p3
Med18
Med21
Med22
Med24
Med27
Med28
Med28p2
Mef2a
Mef2ap1
Mef2c
Mef2c-as1
Mef2d
Meg3
Meg8
Megf11
Megf8
Mei1
Mei4
Meikin
Meiob
Meioc
Meis1
Meis3
Meltf
Meltf-as1
Men1
Meox1
Mepce
Mepe
Mest
Mestit1
Metap1
Metap2
Metrn
Metrnl
Mettl11b
Mettl14
Mettl15
Mettl18
Mettl21ep
Mettl22
Mettl23
Mettl25
Mettl27
Mettl2a
Mettl2b
Mettl3
Mettl6
Mettl7ap1
Mettl8p1
Mettl9
Mfap1
Mfap3
Mff
Mfge8
Mfn1
Mfrp
Mfsd1
Mfsd11
Mfsd12
Mfsd13a
Mfsd2b
Mfsd4a
Mfsd4b
Mfsd8
Mga
Mgam
Mgat1
Mgat2
Mgat3-as1
Mgat5
Mgll
Mgrn1
Mgst1
Mgst3
Mia
Mia2
Mia3
Mia-rab4b
Miatnb
Mical2
Mical3
Micall2
Micb
Micc
Micos10
Micos10-nbl1
Micos10p4
Mid1
Midn
Mier3
Mif
Mif4gd
Mif-as1
Milr1
Mincr
Mindy1
Minpp1
Mios
Miox
Mip
Mipepp3
Mipol1
Mir100hg
Mir1178
Mir1199
Mir1-1hg
Mir1-1hg-as1
Mir1205
Mir1207
Mir1208
Mir1224
Mir1231
Mir124-2hg
Mir1245a
Mir1245b
Mir1248
Mir1252
Mir1268a
Mir1269b
Mir1278
Mir1282
Mir128-2
Mir1284
Mir1286
Mir1294
Mir1295a
Mir1295b
Mir1296
Mir1299
Mir1302-1
Mir1302-4
Mir1302-6
Mir1307
Mir141
Mir143
Mir144
Mir145
Mir1469
Mir146a
Mir1470
Mir147b
Mir148a
Mir148b
Mir151b
Mir1538
Mir155
Mir17
Mir17hg
Mir181a1
Mir181a2
Mir181b2
Mir18a
Mir191
Mir1910
Mir1915
Mir192
Mir193a
Mir194-1
Mir194-2hg
Mir196a2
Mir1972-2
Mir199a1
Mir19a
Mir19b1
Mir200c
Mir200chg
Mir202
Mir202hg
Mir2054
Mir20a
Mir2115
Mir2116
Mir215
Mir2277
Mir2861
Mir302chg
Mir30b
Mir30e
Mir3128
Mir3135b
Mir3137
Mir3141
Mir3143
Mir3148
Mir3150a
Mir3150b
Mir3150bhg
Mir3161
Mir3166
Mir3173
Mir3174
Mir3175
Mir3178
Mir3184
Mir3187
Mir3189
Mir342
Mir361
Mir3610
Mir3615
Mir3650
Mir3655
Mir3674
Mir3678
Mir3681hg
Mir3684
Mir3686
Mir3689a
Mir3689b
Mir3689c
Mir3689d1
Mir3689d2
Mir371a
Mir371b
Mir372
Mir373
Mir378d1
Mir3914-1
Mir3914-2
Mir3917
Mir3918
Mir3926-1
Mir3926-2
Mir3928
Mir3936
Mir3936hg
Mir3945hg
Mir3960
Mir422a
Mir423
Mir425
Mir4254
Mir4257
Mir4258
Mir4259
Mir4262
Mir4273
Mir4286
Mir4289
Mir4307hg
Mir4311
Mir4420
Mir4422hg
Mir4425
Mir4426
Mir4434
Mir4448
Mir4452
Mir4456
Mir4458hg
Mir4472-2
Mir4477a
Mir4477b
Mir4487
Mir4491
Mir4492
Mir4494
Mir4505
Mir4513
Mir4514
Mir4517
Mir4519
Mir451a
Mir451b
Mir4522
Mir4523
Mir4527
Mir455
Mir4633
Mir4645
Mir4647
Mir4651
Mir466
Mir4662a
Mir4662b
Mir4664
Mir4665
Mir4666a
Mir4668
Mir4674
Mir4683
Mir4704
Mir4706
Mir4707
Mir4727
Mir4729
Mir4732
Mir4738
Mir4742
Mir4756
Mir4761
Mir4771-1
Mir4775
Mir4781
Mir4799
Mir486-1
Mir486-2
Mir4999
Mir5001
Mir5004
Mir5087
Mir5088
Mir5090
Mir5091
Mir5093
Mir512-2
Mir513c
Mir517c
Mir5186
Mir5188
Mir520h
Mir521-2
Mir544b
Mir548ad
Mir548ak
Mir548al
Mir548am
Mir548ap
Mir548aw
Mir548f3
Mir548f4
Mir548t
Mir548xhg
Mir551a
Mir5585
Mir5588
Mir5590
Mir5687
Mir5689
Mir569
Mir5695
Mir5696
Mir5698
Mir5699
Mir5700
Mir5703
Mir5706
Mir5708
Mir571
Mir576
Mir5787
Mir589
Mir590
Mir6073
Mir6074
Mir6084
Mir6088
Mir6089
Mir6090
Mir610
Mir612
Mir6124
Mir6125
Mir6131
Mir615
Mir616
Mir622
Mir628
Mir629
Mir632
Mir648
Mir6501
Mir6516
Mir661
Mir664a
Mir670hg
Mir6721
Mir6742
Mir6753
Mir6757
Mir6758
Mir6774
Mir6781
Mir6784
Mir6789
Mir6793
Mir6795
Mir6815
Mir6818
Mir6827
Mir6828
Mir6839
Mir6860
Mir6864
Mir6865
Mir6866
Mir6867
Mir6868
Mir6872
Mir6876
Mir6879
Mir7107
Mir7154
Mir7155
Mir7-3
Mir7-3hg
Mir762hg
Mir7704
Mir7705
Mir7848
Mir7849
Mir7977
Mir8059
Mir8066
Mir8068
Mir8078
Mir92a1
Mir92b
Mir9-3
Mir9-3hg
Mir942
Mir99ahg
Mirlet7a1hg
Mirlet7a2
Mirlet7i
Mis18bp1
Misp3
Mknk2
Mknk2p1
Mkrn1
Mkrn2
Mkrn3
Mkx
Mlec
Mlf1
Mlh1
Mlh3
Mlip-as1
Mllt11
Mllt6
Mlph
Mlx
Mmaa
Mmd
Mme
Mmp11
Mmp17
Mmp19
Mmp24os
Mmp28
Mmp3
Mmp8
Mmrn2
Mms19
Mnat1
Mnd1
Mns1
Mob4
Mocs1
Mocs1p1
Mocs2
Mocs3
Mok
Mon1b
Mon2
Morc1-as1
Morc2
Morc3
Morf4l1
Morn3
Morn4
Morn5
Mpc2
Mpdu1
Mphosph10
Mphosph6
Mphosph9
Mpig6b
Mpnd
Mpp2
Mpp6
Mpped2
Mprip
Mpripp1
Mpv17
Mpv17l2
Mpzl1
Mpzl2
Mr1
Mras
Mre11
Mre11p1
Mrfap1
Mrfap1l1
Mrgprg
Mrgprg-as1
Mrm2
Mroh1
Mroh2b
Mroh8
Mrpl1
Mrpl10
Mrpl13
Mrpl15
Mrpl15p1
Mrpl20
Mrpl22
Mrpl30
Mrpl32
Mrpl33
Mrpl34
Mrpl35
Mrpl35p1
Mrpl35p2
Mrpl38
Mrpl4
Mrpl40
Mrpl42
Mrpl42p6
Mrpl43
Mrpl48
Mrpl53p1
Mrpl54
Mrpl57p6
Mrpl57p7
Mrpl58
Mrpl9
Mrps12
Mrps14
Mrps17
Mrps17p1
Mrps18c
Mrps21
Mrps21p3
Mrps22
Mrps24
Mrps25
Mrps27
Mrps28
Mrps30
Mrps31p4
Mrps35
Mrps36p2
Mrps5
Mrrf
Mrtfb
Mrvi1-as1
Ms4a3
Ms4a4a
Ms4a5
Ms4a6a
Ms4a6e
Msantd2
Msantd4
Msh3
Msh5
Msh5-sapcd1
Msi1
Msi2
Msl1
Msl3
Msmo1
Msra
Msrb3
Mss51
Mst1p2
Mst1r
Msto1
Msx2
Mt1dp
Mt1p1
Mt2p1
Mta2
Mtapp2
Mtatp6p3
Mtbp
Mtch2
Mtco1p12
Mtco3p12
Mtco3p13
Mtco3p40
Mtcybp27
Mtcybp28
Mtcybp5
Mtdh
Mterf2
Mterf4
Mtf2
Mtfr1
Mtfr1l
Mtg1
Mtg2
Mthfd2
Mthfd2l
Mthfd2p5
Mthfd2p7
Mthfr
Mthfsd
Mtif2
Mtmr11
Mtmr14
Mtmr2
Mtmr4
Mtmr9
Mtnd1p5
Mtnd2p22
Mtnd3p6
Mtnd4lp18
Mtnd4lp3
Mtnd4p3
Mtnd4p33
Mtnd4p8
Mtnd5p1
Mtnd5p35
Mtnd5p42
Mtnd5p6
Mtnd6p13
Mtnd6p14
Mtnd6p21
Mtr
Mtrf1l
Mtrnr2l2
Mtrr
Mtss1
Mttp
Mtus2
Mtx1
Mtx1p1
Mtx2
Mtx3
Muc1
Muc15
Muc19
Muc20-ot1
Muc20p1
Muc22
Muc3a
Muc4
Musk
Mvb12a
Mvb12b
Mvk
Mx1
Mxd3
Mxi1
Myadm
Myb
Mybl1
Mybl2
Mybpc1
Mybpc3
Myc
Myeov
Myh10
Myh11
Myh13
Myh16
Myh9
Myl2
Myl4
Myl5
Myl6
Myl6b
Myl6p1
Myl7
Mylip
Mylk
Mylk4
Mylk-as1
Mynn
Myo10
Myo15b
Myo18a
Myo1a
Myo1c
Myo1d
Myo1e
Myo1f
Myo1g
Myo1h
Myo3b-as1
Myo5c
Myo6
Myo7a
Myo9a
Myo9b
Myoc
Myof
Myoz3
Myrf
Myrfl
Mysm1
Myt1
Mzt2b
N4bp2
N4bp2l1
N4bp2l2
NA
Naa25
Naa30
Naa35
Naa38
Naa40
Naa50
Naaladl2
Naaladl2-as2
Naaladl2-as3
Nab2
Nabp2
Naca
Nacap10
Nacap6
Nadsyn1
Naga
Nagk
Nagpa
Nagpa-as1
Nalt1
Nanogp10
Nanogp6
Nap1l1
Napepld
Napsa
Napsb
Narf
Narf-as1
Nat1
Nat10
Nat16
Nat8b
Nat9
Nav2
Nav2-as1
Nav3
Naxd
Naxe
Nbas
Nbea
Nbeal2
Nbeap1
Nbl1
Nbn
Nbpf18p
Nbr1
Nbr2
Ncald
Ncam1
Ncan
Ncapd2
Ncapd3
Ncapg
Ncaph
Ncaph2
Ncbp2
Ncbp2-as1
Nceh1
Ncf4-as1
Nck1
Nck2
Nckap1l
Nckap5
Ncl
Ncln
Ncoa1
Ncoa3
Ncoa6
Ncoa7
Ncor1
Ncor2
Ncs1
Ncstn
Ndc80
Nde1
Ndfip1
Ndfip2-as1
Ndor1
Ndp
Ndp-as1
Ndrg4
Ndst1
Ndst2
Ndst4
Ndufa10
Ndufa11
Ndufa12
Ndufa13
Ndufa3
Ndufa3p3
Ndufa3p4
Ndufa4l2
Ndufa5
Ndufa5p5
Ndufa6-dt
Ndufa7
Ndufab1
Ndufab1p1
Ndufaf2
Ndufaf3
Ndufaf4p1
Ndufaf4p2
Ndufaf5
Ndufaf6
Ndufaf7
Ndufb10
Ndufb3
Ndufb4p1
Ndufb4p12
Ndufb4p2
Ndufb4p3
Ndufb5
Ndufb9
Ndufb9p3
Ndufc1
Ndufs1
Ndufs2
Ndufs3
Ndufs4
Ndufs5
Ndufs6
Ndufs6p1
Ndufs7
Ndufv1
Ndufv2
Ndufv3
Neat1
Nebl-as1
Necab1
Necab2
Necab3
Necap1p1
Necap2
Nectin2
Nectin3
Nectin3-as1
Nectin4
Nedd1
Nedd4l
Nedd8
Nedd9
Nefmp1
Neil1
Neil2
Neil3
Nek11
Nek2
Nek6
Nek7
Nek9
Nelfb
Nell1
Nemf
Nemp1
Neo1
Nepnp
Net1
Neto1
Neu3
Nf1
Nfam1
Nfasc
Nfat5
Nfatc2
Nfatc2ip
Nfatc3
Nfe2l1
Nfe2l2
Nfe4
Nfia
Nfic
Nfkb2
Nfkbia
Nfkbil1
Nfrkb
Nfs1
Nfx1
Ngdn
Ngfr
Ngly1
Ngrn
Nhp2
Nhsl1
Nhsl2
Nid1
Nid2
Nif3l1
Nifkp2
Nifkp6
Nin
Ninj1
Nip7
Nipal1
Nipal2
Nipal3
Nipal4
Nipbl
Nipbl-dt
Nipsnap1
Nipsnap2
Nipsnap3b
Nit2
Nkain1
Nkapd1
Nkapl
Nkapp1
Nkiras2
Nlgn1
Nlk
Nln
Nlrp1
Nlrp11
Nlrp12
Nlrp3
Nlrp6
Nlrx1
Nmd3
Nmd3p2
Nme1
Nme1-nme2
Nme6
Nme7
Nme9
Nmnat1
Nmnat1p1
Nmnat3
Nmral1
Nmral2p
Nmt1
Nmt2
Nmtrs-tga3-1
Nnmt
Nnt
Nnt-as1
Noc2lp1
Noc3l
Noc4l
Noct
Nod1
Nol11
Nol12
Nol4
Nol4l-dt
Nol7
Nol9
Nolc1
Nop2
Nop53-as1
Nos1
Nos1ap
Nos3
Nosip
Nostrin
Notch2
Notch3
Notch4
Nox4
Nox5
Noxa1
Noxred1
Npap1
Npas4
Npc1
Npc1l1
Npepl1
Npepps
Nphp4
Npl
Nploc4
Npm1
Npm1p38
Npm1p4
Npm1p47
Npm1p52
Npm1p9
Npnt
Nppa
Nppc
Npr2
Npr3
Nprl2
Nprl3
Npsr1-as1
Npw
Npy
Nqo1
Nqo2
Nr1d2
Nr1h2
Nr1h3
Nr1h4
Nr1i3
Nr2c1
Nr2c2
Nr2e3
Nr2f1
Nr2f1-as1
Nr2f2
Nr2f2-as1
Nr3c1
Nr4a1
Nr5a1
Nr5a2
Nrbf2
Nrbp1
Nrbp2
Nrdc
Nrde2
Nrg1
Nrg1-it1
Nrg3
Nrg4
Nrir
Nrm
Nrn1
Nrp1
Nrsn1
Nrtn
Nrxn1
Nrxn2
Nrxn3
Nsa2
Nsd1
Nsd2
Nsd3
Nsf
Nsl1
Nsmaf
Nsmce1
Nsmce1-dt
Nsmce2
Nsrp1
Nsun4
Nt5c1a
Nt5c1b
Nt5c3b
Nt5dc3
Nt5dc4
Nt5m
Ntan1
Ntf4
Ntf6b
Nthl1
Ntm
Ntm-as1
Ntmt1
Ntn3
Ntn4
Ntpcr
Ntrk1
Ntrk3
Ntrk3-as1
Nts
Nuak1
Nuak2
Nub1
Nubp1
Nucb1
Nucb1-as1
Nucb2
Nucks1
Nucks1p1
Nudc
Nudcd3
Nudt1
Nudt12
Nudt13
Nudt14
Nudt18
Nudt19p4
Nudt19p5
Nudt21
Nudt4
Nudt5
Nuf2
Numa1
Numb
Nup107
Nup160
Nup188
Nup205
Nup210p1
Nup214
Nup35
Nup50-dt
Nup62
Nup85
Nup88
Nup93
Nup98
Nupl2
Nupr1
Nutf2
Nutf2p6
Nutm1
Nvl
Nxn
Nxnl1
Nxnp1
Nxpe1
Nxph3
Nxt2
Nyap2
Oacylp
Oaf
Oard1
Oas1
Oas2
Oasl
Oat
Oaz1
Oaz2
Oaz3
Obscn
Oca2
Ociad1
Ocln
Ocrl
Odc1-dt
Odf1
Odf2l
Odf3l2
Odr4
Ofcc1
Oga
Ogdhl
Ogfod2
Ogg1
Ogt
Ola1
Olah
Olfm1
Olfml1
Olfml2a
Olfml3
Olig1
Olmalinc
Onecut2
Oosp1p2
Oosp2
Oosp3
Oosp4a
Opa1
Ophn1
Opn3
Opn5
Oprk1
Oprl1
Oprm1
Or10ae3p
Or10ag1
Or10d3
Or10g8
Or10j2p
Or10j6p
Or10j8p
Or10n1p
Or10q1
Or10s1
Or11g1p
Or13c5
Or1ac1p
Or1d2
Or1j4
Or1l4
Or1n1
Or1q1
Or2a14
Or2ap1
Or2at2p
Or2at4
Or2b2
Or2b6
Or2l2
Or2l3
Or2l9p
Or2m3
Or2w4p
Or2x1p
Or4a19p
Or4a9p
Or4c13
Or4d1
Or4d9
Or4f13p
Or4g3p
Or4k17
Or4p1p
Or4r3p
Or4s2
Or4x2
Or51d1
Or52e7p
Or56a4
Or56b2p
Or56b3p
Or5a1
Or5ak2
Or5ar1
Or5b15p
Or5b1p
Or5bm1p
Or5bt1p
Or5c1
Or5d2p
Or5k4
Or5m12p
Or5w2
Or6c3
Or6c65
Or6c68
Or6c75
Or6d1p
Or6k3
Or6l1p
Or6m1
Or6m3p
Or6n1
Or6t1
Or7a1p
Or7e19p
Or7e47p
Or7e94p
Or7h1p
Or8a1
Or8a3p
Or8b7p
Or8d1
Or8d4
Or8f1p
Or8g3p
Or8k3
Or8q1p
Or8s1
Or8t1p
Or9a4
Or9k1p
Or9k2
Or9s24p
Orai1
Orc3
Orc5
Ormdl3
Os9
Osbp2
Osbpl10-as1
Osbpl1a
Osbpl2
Osbpl5
Osbpl6
Osbpl8
Osbpl9
Oscar
Oscp1
Osgep
Osgepl1
Osgepl1-as1
Osmr
Osr1
Ostcp8
Ostf1p1
Otoa
Otoap1
Otof
Otop2
Otub2
Otud7b
Otulin
Ovch1
Ovch2
Oxa1l
Oxct1
Oxr1
Oxsm
Oxsr1
P2rx6
P3h2
P3h3
P3h4
P4ha2
P4ha2-as1
P4ha3
P4hb
Pa2g4
Paaf1
Pabpc1
Pabpc1l
Pabpc1p10
Pabpc1p5
Pabpn1
Pacerr
Pacrg
Pacrg-as3
Pacrgl
Pacs1
Pacs2
Pacsin1
Pacsin2
Pacsin3
Pafah1b2
Pafah1b3
Pag1
Page2b
Page4
Page5
Pah
Paicsp1
Paicsp7
Paip2
Pak2
Pak6
Palld
Palm
Palm2
Palm2-akap2
Palm3
Pam
Pam16
Pamr1
Pan2
Pan3-as1
Pancr
Pank1
Pank2
Paox
Papola
Papolg
Papss2
Paqr4
Paqr5
Paqr7
Paqr9
Paqr9-as1
Pard3
Parg
Park7
Parl
Parp1
Parp10
Parp14
Parp2
Parp3
Parp4p3
Parp8
Parpbp
Part1
Parvg
Patl2
Paupar
Pawr
Pawrp1
Pax4
Pax6
Pax8
Pax8-as1
Paxbp1-as1
Paxx
Pbdc1
Pbrm1
Pbx1
Pbx3
Pbx4
Pcat1
Pcat5
Pcbd2
Pcbp1-as1
Pcbp2
Pcbp3
Pccb
Pcdh1
Pcdh15
Pcdh17
Pcdh7
Pcdha5
Pcdha7
Pcdha8
Pcdhb10
Pcdhb14
Pcdhb17p
Pcdhb2
Pcdhb3
Pcdhb9
Pcdhga1
Pcdhga10
Pcdhga11
Pcdhga12
Pcdhga2
Pcdhga3
Pcdhga4
Pcdhga5
Pcdhga8
Pcdhga9
Pcdhgb1
Pcdhgb3
Pcdhgb5
Pcdhgb7
Pcdhgb8p
Pced1b
Pced1b-as1
Pcf11
Pcf11-as1
Pcgem1
Pcgf1
Pcgf3
Pcgf5
Pck1
Pclo
Pcm1
Pcmtd1
Pcmtd1p7
Pcmtd2
Pcnp
Pcnt
Pcnx1
Pcnx2
Pcnx3
Pcnx4
Pcolce
Pcolce2
Pcolce-as1
Pcp2
Pcsk4
Pcsk6
Pcsk6-as1
Pcyt1a
Pcyt1b-as1
Pdcd10
Pdcd11
Pdcd2l
Pdcd5
Pdcd6
Pdcd6ip
Pdcd6ipp2
Pdcl
Pde11a
Pde12
Pde1b
Pde1c
Pde2a
Pde3b
Pde4d
Pde6a
Pde6b
Pde7a
Pde8a
Pdgfa
Pdgfb
Pdgfc
Pdgfrb
Pdhx
Pdia3
Pdia3p1
Pdia5
Pdk2
Pdlim1
Pdlim5
Pdlim7
Pdp1
Pdss1p2
Pdxk
Pdzd2
Pdzph1p
Pdzrn3-as1
Peak1
Pear1
Pecam1
Pecr
Peg3
Peli1
Pet100
Pex12
Pex13
Pex2
Pex3
Pex5l
Pex5l-as1
Pex5l-as2
Pex7
Pfdn1
Pfdn4
Pfdn5
Pfkfb3
Pfkm
Pfkp
Pfn1p11
Pga3
Pgam1
Pgam1p11
Pgam1p13
Pgam5
Pgam5p1
Pgap2
Pgap3
Pgbd1
Pgbd2
Pgbd4p1
Pgd
Pgf
Pgghg
Pgk1
Pglyrp2
Pglyrp4
Pgm3
Pgpep1
Pgr
Pgrmc2
Pgs1
Phactr1
Phax
Phb
Phbp9
Phc3
Pheta2
Phf1
Phf10
Phf12
Phf14
Phf19
Phf20
Phf20l1
Phf21a
Phf3
Phf7
Phf8
Phgr1
Phldb1
Phldb2
Phlpp1
Phospho2
Phrf1
Phtf1
Phtf2
Phyh
Phyhd1
Phyhipl
Pi16
Pi4k2a
Pias1
Pias3
Picalm
Pid1
Piezo1p1
Piezo2
Pif1
Pifo
Pigc
Pigg
Pighp1
Pigl
Pigq
Pigr
Pigs
Pigt
Pigu
Pigv
Pigx
Pigy
Pigy-dt
Pigz
Pik3ap1
Pik3c2a
Pik3c2b
Pik3ca
Pik3cb
Pik3cd
Pik3ip1-as1
Pik3r2
Pikfyve
Pimreg
Pink1
Pinx1
Pip4p2
Pip5k1a
Pip5k1c
Pip5kl1
Pipox
Pipsl
Pisrt1
Pithd1
Pitpnb
Pitpnm1
Pitpnm2
Pitpnm2-as1
Pitrm1
Pitx3
Piwil1
Piwil4
Pkd1l1
Pkd2
Pkd2l1
Pkd2l2
Pkdcc
Pkig
Pkmp3
Pkmp4
Pkn1
Pkn2-as1
Pknox2-as1
Pkp4
Pla2g15
Pla2g16
Pla2g2c
Pla2g4c
Pla2g4d
Pla2g4f
Pla2g6
Plac4
Plac8l1
Plagl1
Plat
Plau
Plaur
Plbd1-as1
Plbd2
Plcb2
Plcb3
Plcd3
Plcd4
Plce1
Plce1-as2
Plcg1
Plcg1-as1
Plcg2
Plch1
Plch1-as2
Plcl1
Plcxd1
Plcz1
Pld1
Pld3
Pld4
Plek2
Plekha2
Plekha3
Plekha4
Plekha5
Plekha7
Plekha8
Plekha8p1
Plekhb1
Plekhf2
Plekhg1
Plekhg4
Plekhg5
Plekhh3
Plekhj1
Plekho1
Plekhs1
Plin5
Plk1
Plk3
Plod1
Plod2
Plpbp
Plpp1
Plpp5
Plppr2
Plppr3
Pls1
Plscr2
Plxdc1
Plxna2
Plxnd1
Pmel
Pmfbp1
Pmm1
Pmm2
Pmpca
Pmpcb
Pms2
Pms2cl
Pnmt
Pnn
Pnpla5
Pnpla6
Pnpla8
Pnpo
Pnpt1p1
Pnpt1p2
Poc1b
Poc1b-as1
Poc1b-galnt4
Poc5
Podn
Podnl1
Podxl
Pogk
Pogz
Pola1
Polb
Pold1
Pold2
Pold2p1
Pold3
Pole
Pole4
Polg2
Polh
Poli
Polk
Poln
Polq
Polr1a
Polr1b
Polr1c
Polr1e
Polr2a
Polr2b
Polr2c
Polr2cp1
Polr2h
Polr2j4
Polr2k
Polr2m
Polr3a
Polr3b
Polr3c
Polr3g
Polr3gl
Polr3gp2
Polrmt
Pom121
Pomt2
Pop7
Por
Pot1-as1
Pou2af1
Pou2f1
Pou2f2
Pou2f3
Pou3f1
Pou3f2
Pou5f1p6
Pou6f2
Ppa1
Ppa2
Ppan
Ppan-p2ry11
Ppard
Ppargc1a
Ppargc1b
Ppef2
Ppfia1
Ppfia2
Ppfia2-as1
Ppfia3
Ppfia4
Ppfibp1
Ppfibp2
Pphln1
Ppia
Ppiap16
Ppiap19
Ppiap23
Ppiap3
Ppiap35
Ppiap37
Ppiap41
Ppiap46
Ppiap74
Ppiap78
Ppiap81
Ppiap88
Ppie
Ppig
Ppih
Ppil2
Ppip5k2
Ppm1b
Ppm1f
Ppm1k
Ppm1l
Ppm1n
Ppme1
Ppox
Ppp1r11
Ppp1r12a
Ppp1r12b
Ppp1r14bp2
Ppp1r14d
Ppp1r15a
Ppp1r16a
Ppp1r17
Ppp1r1b
Ppp1r21
Ppp1r26
Ppp1r26-as1
Ppp1r2b
Ppp1r32
Ppp1r36
Ppp1r37
Ppp1r3a
Ppp1r3e
Ppp1r42
Ppp1r7
Ppp1r8
Ppp1r9a
Ppp1r9b
Ppp2r1b
Ppp2r2a
Ppp2r2c
Ppp2r3c
Ppp2r5a
Ppp2r5b
Ppp2r5c
Ppp2r5d
Ppp3cb-as1
Ppp3cc
Ppp4r1
Ppp4r2
Ppp6c
Ppp6r3
Ppt1
Ppt2
Ppt2-egfl8
Ppwd1
Ppy
Pqbp1
Pqlc1
Pqlc2
Pqlc2l
Pqlc3
Prcc
Prcd
Prcp
Prdm1
Prdm10
Prdm11
Prdm15
Prdm16
Prdm2
Prdm4
Prdm5
Prdm7
Prdm8
Prdx1
Prdx2
Prdx2p3
Prelid1p3
Prelid2
Prelid2p1
Prelid3a
Prelid3bp4
Prelid3bp7
Prelid3bp8
Prep
Prepl
Prickle2
Prickle3
Prickle4
Prim2
Prkaa1
Prkab1
Prkaca
Prkag1
Prkar1a
Prkar1b
Prkar2a
Prkar2a-as1
Prkca-as1
Prkcb
Prkcd
Prkce
Prkch
Prkci
Prkcsh
Prkcz-as1
Prkd1
Prkdc
Prkg1
Prkg1-as1
Prkn
Prkrip1
Prl
Prmt1
Prmt1p1
Prmt2
Prmt3
Prmt7
Procr
Prom1
Prorsd1p
Proser2-as1
Prox1-as1
Prpf18
Prpf19
Prpf3
Prpf31
Prpf40a
Prpf40b
Prpf4b
Prpf8
Prps1p2
Prps2
Prpsap1
Prpsap2
Prr11
Prr13p7
Prr14
Prr16
Prr23b
Prr26
Prr29
Prr30
Prr31
Prr5
Prr5l
Prr7
Prr7-as1
Prrc1
Prrc2a
Prrc2b
Prrc2c
Prrg2
Prrt1b
Prrt3
Prrt4
Prrx2-as1
Prss1
Prss16
Prss22
Prss3
Prss36
Prss38
Prss3p4
Prss46p
Prtn3
Prune1
Prxl2a
Prxl2ap1
Prxl2b
Psca
Psd4
Psen2
Psip1
Psma2
Psma2p2
Psma3-as1
Psma4
Psma7
Psmb10
Psmb2
Psmb3
Psmb4
Psmb8
Psmb9
Psmc1
Psmc1p9
Psmc2
Psmc5
Psmd1
Psmd10p1
Psmd10p2
Psmd11
Psmd12
Psmd12p
Psmd14
Psmd2
Psmd3
Psmd4
Psmd5
Psmd6
Psmd7
Psmd8
Psmd9
Psme2
Psme2p2
Psme3
Psmf1
Psmg3-as1
Psmg4
Psors1c1
Pspc1
Pstk
Ptbp1
Ptbp1p
Ptbp2
Ptcd2
Ptcd3
Ptch2
Ptchd1-as
Ptchd3p1
Ptdss1
Pten
Pter
Ptgds
Ptger4
Ptges
Ptges2
Ptges3
Ptgir
Ptgs2
Pth2r
Ptk2
Ptk2b
Ptk7
Ptma
Ptmap10
Ptms
Ptn
Ptp4a1
Ptp4a2
Ptp4a2p1
Ptpa
Ptpn1
Ptpn11
Ptpn12
Ptpn14
Ptpn18
Ptpn22
Ptpn3
Ptpn4
Ptpn7
Ptprb
Ptprc
Ptprd
Ptprf
Ptprh
Ptprj
Ptprj-as1
Ptprk
Ptprm
Ptprn
Ptprq
Ptprr
Ptprs
Ptpru
Ptprvp
Ptrh1
Ptrh2
Ptrhd1
Pts
Pttg1
Pttg1ip
Pudpp3
Puf60
Pum1
Pus7l
Pvrig
Pvt1
Pwp1
Pwwp2a
Pwwp2ap1
Pxdn
Pxk
Pxmp2
Pxn
Pxn-as1
Pxylp1
Pycr3
Pygm
Pygo1
Pyhin1
Pyroxd1
Pyroxd2
Pyy
Pyy2
Qki
Qrfp
Qrich1
Qrsl1p1
Qrsl1p3
Qser1
Qsox1
Qtrt1
R3hcc1
R3hcc1l
R3hdm2p1
Rab11a
Rab11b
Rab11fip1
Rab14
Rab18
Rab21
Rab24
Rab26
Rab27a
Rab28
Rab29
Rab2a
Rab30-as1
Rab31
Rab37
Rab3c
Rab3gap2
Rab3ip
Rab40b
Rab42
Rab4a
Rab5b
Rab5c
Rab5cp1
Rab5cp2
Rab5if
Rab6b
Rab7a
Rab7b
Rab8a
Rabac1
Rabep2
Rabepk
Rabgap1
Rabgap1l
Rabgef1
Rabggtb
Rabl3
Rac1p1
Racgap1
Racgap1p
Rack1
Rad17
Rad17p1
Rad21
Rad21-as1
Rad21l1
Rad23b
Rad23bp2
Rad50
Rad51ap1p1
Rad51b
Rad51c
Rad51d
Rad52
Rad54b
Rad54l
Rad9a
Rad9b
Radil
Rae1
Raet1e-as1
Raet1g
Raf1
Rag1
Rag2
Rai1
Rai14
Rala
Ralgapa1
Ralgapb
Ralgds
Ralgps1
Ralgps2
Ran
Ranbp1
Ranbp17
Ranbp2
Ranbp3l
Ranbp6
Rap1a
Rap1b
Rap1gap
Rap2a
Rap2b
Rap2c
Rap2c-as1
Rapgef1
Rapgef2
Rapgef4
Rapgef5
Rapgef6
Rapgefl1
Rara
Rarb
Rarg
Rarres1
Rarres2p10
Rarres2p6
Rarres3
Rars
Rarsp1
Rasa1
Rasa2
Rasa2-it1
Rasa3
Rasal1
Rasal2
Rasgef1b
Rasgef1c
Rasgrf1
Rasgrp3
Rasl10b
Rasl11b
Rassf4
Rassf5
Rassf6
Rassf8
Rassf8-as1
Rb1cc1
Rbak
Rbak-rbakdn
Rbbp4
Rbbp4p1
Rbbp4p4
Rbbp5
Rbbp6
Rbbp8
Rbfadn
Rbfox3
Rbl1
Rbl2
Rbm12
Rbm12b
Rbm12b-as1
Rbm17
Rbm18
Rbm19
Rbm24
Rbm25
Rbm26-as1
Rbm28
Rbm39
Rbm42
Rbm45
Rbm48
Rbm4b
Rbm5
Rbm6
Rbm8a
Rbm8b
Rbms1
Rbms2p1
Rbms3
Rbms3-as2
Rbmx
Rbmx2p4
Rbp2
Rbp4
Rbpj
Rbpjl
Rbpms
Rbpmslp
Rbsn
Rc3h1
Rc3h2
Rcan1
Rcc1
Rcc2
Rcc2-as1
Rccd1
Rcn1
Rcn2
Rcor2
Rcor3
Rd3
Rd3l
Rdh11
Rdh13
Rdh5
Rdm1p5
Rdx
Recql5
Reep2
Reep3
Reep4
Reep5
Rela
Relch
Relt
Reps1
Reps2
Rerg
Resf1
Retreg2
Retreg3
Rev1
Rex1bd
Rexo1l10p
Rexo1l1p
Rexo1l2p
Rexo1l8p
Rexo2
Rexo5
Rf00001
Rf00003
Rf00004
Rf00006
Rf00012
Rf00015
Rf00017
Rf00019
Rf00024
Rf00026
Rf00045
Rf00056
Rf00066
Rf00070
Rf00072
Rf00086
Rf00090
Rf00091
Rf00096
Rf00100
Rf00137
Rf00139
Rf00156
Rf00157
Rf00190
Rf00191
Rf00212
Rf00263
Rf00272
Rf00279
Rf00284
Rf00322
Rf00324
Rf00402
Rf00406
Rf00407
Rf00409
Rf00416
Rf00418
Rf00424
Rf00425
Rf00432
Rf00438
Rf00493
Rf00494
Rf00537
Rf00554
Rf00561
Rf00568
Rf00591
Rf00598
Rf00601
Rf00622
Rf00635
Rf01161
Rf01169
Rf01210
Rf01233
Rf01518
Rf01684
Rf01872
Rf01877
Rf01884
Rf01951
Rf01955
Rf01956
Rf01957
Rf01967
Rf01968
Rf01969
Rf01970
Rf01986
Rf01987
Rf01992
Rf02040
Rf02041
Rf02042
Rf02113
Rf02116
Rf02118
Rf02124
Rf02125
Rf02145
Rf02148
Rf02156
Rf02157
Rf02158
Rf02159
Rf02160
Rf02166
Rf02211
Rf02212
Rf02213
Rf02215
Rf02216
Rf02218
Rf02220
Rf02271
Rfc2
Rfc3
Rfc4
Rffl
Rfpl4ap5
Rfwd2p1
Rfwd3
Rfx3
Rfx3-as1
Rfx4
Rfxank
Rgl1
Rgl3
Rgmb
Rgmb-as1
Rgr
Rgs12
Rgs14
Rgs17
Rgs2
Rgs20
Rgs22
Rgs3
Rgs4
Rgs5
Rgs6
Rgs7bp
Rgs9
Rgsl1
Rhbdd2
Rhbdf1
Rhbdl1
Rhbdl3
Rhce
Rhcg
Rhebl1
Rhoa
Rhobtb3
Rhoc
Rhoh
Rhoqp1
Rhot2
Rhpn1
Ribc1
Ric1
Ric3
Ric8b
Rictor
Rif1
Rilpl1
Rims1
Rims2
Rin1
Rin3
Rint1
Riok3
Ripk2
Ripk4
Ripor1
Ripor3
Rita1
Rlbp1
Rmc1
Rmdn2
Rmnd1
Rmrp
Rmst
Rn7sk
Rn7skp10
Rn7skp110
Rn7skp114
Rn7skp115
Rn7skp116
Rn7skp119
Rn7skp127
Rn7skp132
Rn7skp145
Rn7skp150
Rn7skp160
Rn7skp17
Rn7skp177
Rn7skp185
Rn7skp198
Rn7skp202
Rn7skp218
Rn7skp227
Rn7skp229
Rn7skp230
Rn7skp234
Rn7skp237
Rn7skp245
Rn7skp250
Rn7skp251
Rn7skp257
Rn7skp260
Rn7skp279
Rn7skp281
Rn7skp289
Rn7skp293
Rn7skp39
Rn7skp46
Rn7skp47
Rn7skp49
Rn7skp52
Rn7skp60
Rn7skp68
Rn7skp75
Rn7skp77
Rn7skp8
Rn7skp86
Rn7skp92
Rn7skp95
Rn7sl107p
Rn7sl120p
Rn7sl134p
Rn7sl141p
Rn7sl145p
Rn7sl14p
Rn7sl152p
Rn7sl159p
Rn7sl160p
Rn7sl163p
Rn7sl174p
Rn7sl198p
Rn7sl2
Rn7sl200p
Rn7sl202p
Rn7sl205p
Rn7sl215p
Rn7sl229p
Rn7sl273p
Rn7sl284p
Rn7sl28p
Rn7sl3
Rn7sl302p
Rn7sl306p
Rn7sl30p
Rn7sl32p
Rn7sl330p
Rn7sl333p
Rn7sl346p
Rn7sl354p
Rn7sl383p
Rn7sl387p
Rn7sl395p
Rn7sl396p
Rn7sl402p
Rn7sl411p
Rn7sl419p
Rn7sl434p
Rn7sl441p
Rn7sl447p
Rn7sl449p
Rn7sl473p
Rn7sl494p
Rn7sl496p
Rn7sl499p
Rn7sl502p
Rn7sl508p
Rn7sl510p
Rn7sl519p
Rn7sl523p
Rn7sl547p
Rn7sl551p
Rn7sl559p
Rn7sl567p
Rn7sl568p
Rn7sl600p
Rn7sl606p
Rn7sl612p
Rn7sl616p
Rn7sl619p
Rn7sl625p
Rn7sl630p
Rn7sl636p
Rn7sl652p
Rn7sl663p
Rn7sl674p
Rn7sl688p
Rn7sl68p
Rn7sl697p
Rn7sl715p
Rn7sl736p
Rn7sl737p
Rn7sl738p
Rn7sl75p
Rn7sl76p
Rn7sl771p
Rn7sl778p
Rn7sl77p
Rn7sl782p
Rn7sl783p
Rn7sl793p
Rn7sl794p
Rn7sl797p
Rn7sl801p
Rn7sl819p
Rn7sl826p
Rn7sl838p
Rn7sl83p
Rn7sl847p
Rn7sl861p
Rn7sl862p
Rna5s13
Rna5s6
Rna5sp101
Rna5sp106
Rna5sp120
Rna5sp122
Rna5sp123
Rna5sp124
Rna5sp125
Rna5sp130
Rna5sp147
Rna5sp148
Rna5sp149
Rna5sp154
Rna5sp159
Rna5sp180
Rna5sp182
Rna5sp183
Rna5sp187
Rna5sp191
Rna5sp192
Rna5sp217
Rna5sp22
Rna5sp234
Rna5sp242
Rna5sp243
Rna5sp245
Rna5sp255
Rna5sp256
Rna5sp265
Rna5sp269
Rna5sp280
Rna5sp286
Rna5sp301
Rna5sp302
Rna5sp304
Rna5sp31
Rna5sp321
Rna5sp322
Rna5sp323
Rna5sp324
Rna5sp346
Rna5sp354
Rna5sp355
Rna5sp36
Rna5sp360
Rna5sp362
Rna5sp366
Rna5sp368
Rna5sp370
Rna5sp378
Rna5sp379
Rna5sp389
Rna5sp392
Rna5sp394
Rna5sp404
Rna5sp439
Rna5sp440
Rna5sp448
Rna5sp46
Rna5sp465
Rna5sp468
Rna5sp486
Rna5sp487
Rna5sp53
Rna5sp532
Rna5sp54
Rna5sp60
Rna5sp61
Rna5sp63
Rna5sp79
Rna5sp89
Rna5sp95
Rnase4
Rnaseh1p2
Rnaseh2a
Rnaseh2b
Rnaseh2c
Rnasek
Rnasek-c17orf49
Rnasel
Rnd1
Rnd2
Rnf10
Rnf11
Rnf111
Rnf112
Rnf115
Rnf123
Rnf126p1
Rnf128
Rnf13
Rnf138
Rnf138p1
Rnf138p2
Rnf139
Rnf139-as1
Rnf145
Rnf146
Rnf149
Rnf157
Rnf167
Rnf168
Rnf17
Rnf175
Rnf185
Rnf187
Rnf20
Rnf207
Rnf208
Rnf212
Rnf212b
Rnf216p1
Rnf217
Rnf220
Rnf227
Rnf24
Rnf26
Rnf31
Rnf34
Rnf39
Rnf41
Rnf43
Rnf7
Rnf8
Rnft2
Rnh1
Rnls
Rnmt
Rnpc3
Rnpep
Rnpepl1
Rnps1
Rnu11
Rnu1-1
Rnu1-104p
Rnu1-108p
Rnu1-120p
Rnu1-122p
Rnu1-140p
Rnu1-146p
Rnu1-148p
Rnu1-150p
Rnu11-6p
Rnu1-19p
Rnu12
Rnu1-20p
Rnu1-39p
Rnu1-73p
Rnu1-85p
Rnu1-87p
Rnu2-11p
Rnu2-23p
Rnu2-2p
Rnu2-31p
Rnu2-48p
Rnu2-51p
Rnu2-54p
Rnu2-63p
Rnu4-1
Rnu4-16p
Rnu4-2
Rnu4-24p
Rnu4-25p
Rnu4-39p
Rnu4-40p
Rnu4-68p
Rnu4-83p
Rnu4-84p
Rnu4-85p
Rnu4-86p
Rnu4-91p
Rnu4atac
Rnu4atac14p
Rnu4atac17p
Rnu4atac18p
Rnu4atac2p
Rnu4atac5p
Rnu5a-1
Rnu5a-4p
Rnu5a-7p
Rnu5a-8p
Rnu5b-1
Rnu5b-2p
Rnu5d-1
Rnu5e-3p
Rnu5e-4p
Rnu5e-6p
Rnu5e-7p
Rnu5f-1
Rnu6-1
Rnu6-1006p
Rnu6-1012p
Rnu6-1014p
Rnu6-1016p
Rnu6-1017p
Rnu6-1020p
Rnu6-1031p
Rnu6-1040p
Rnu6-1047p
Rnu6-104p
Rnu6-1055p
Rnu6-1059p
Rnu6-1061p
Rnu6-1068p
Rnu6-106p
Rnu6-1077p
Rnu6-1082p
Rnu6-1089p
Rnu6-1091p
Rnu6-1093p
Rnu6-1095p
Rnu6-1101p
Rnu6-1105p
Rnu6-1109p
Rnu6-1117p
Rnu6-1133p
Rnu6-1138p
Rnu6-1148p
Rnu6-1170p
Rnu6-1172p
Rnu6-1176p
Rnu6-1191p
Rnu6-1205p
Rnu6-1206p
Rnu6-1218p
Rnu6-121p
Rnu6-1223p
Rnu6-1224p
Rnu6-1227p
Rnu6-1237p
Rnu6-1240p
Rnu6-1243p
Rnu6-1247p
Rnu6-1248p
Rnu6-1262p
Rnu6-1266p
Rnu6-126p
Rnu6-1276p
Rnu6-1279p
Rnu6-1283p
Rnu6-1287p
Rnu6-1291p
Rnu6-1292p
Rnu6-1297p
Rnu6-1300p
Rnu6-1311p
Rnu6-1318p
Rnu6-131p
Rnu6-1326p
Rnu6-1340p
Rnu6-150p
Rnu6-157p
Rnu6-163p
Rnu6-169p
Rnu6-170p
Rnu6-172p
Rnu6-175p
Rnu6-199p
Rnu6-2
Rnu6-20p
Rnu6-215p
Rnu6-218p
Rnu6-220p
Rnu6-227p
Rnu6-239p
Rnu6-23p
Rnu6-242p
Rnu6-260p
Rnu6-266p
Rnu6-271p
Rnu6-281p
Rnu6-294p
Rnu6-296p
Rnu6-299p
Rnu6-306p
Rnu6-307p
Rnu6-320p
Rnu6-321p
Rnu6-324p
Rnu6-327p
Rnu6-333p
Rnu6-334p
Rnu6-337p
Rnu6-344p
Rnu6-353p
Rnu6-362p
Rnu6-36p
Rnu6-378p
Rnu6-400p
Rnu6-424p
Rnu6-42p
Rnu6-433p
Rnu6-437p
Rnu6-449p
Rnu6-44p
Rnu6-450p
Rnu6-454p
Rnu6-471p
Rnu6-484p
Rnu6-487p
Rnu6-491p
Rnu6-492p
Rnu6-505p
Rnu6-506p
Rnu6-507p
Rnu6-510p
Rnu6-511p
Rnu6-520p
Rnu6-526p
Rnu6-527p
Rnu6-535p
Rnu6-547p
Rnu6-550p
Rnu6-560p
Rnu6-588p
Rnu6-592p
Rnu6-596p
Rnu6-620p
Rnu6-62p
Rnu6-633p
Rnu6-637p
Rnu6-638p
Rnu6-645p
Rnu6-654p
Rnu6-664p
Rnu6-675p
Rnu6-687p
Rnu6-701p
Rnu6-704p
Rnu6-710p
Rnu6-713p
Rnu6-726p
Rnu6-727p
Rnu6-733p
Rnu6-740p
Rnu6-743p
Rnu6-761p
Rnu6-769p
Rnu6-775p
Rnu6-796p
Rnu6-8
Rnu6-808p
Rnu6-812p
Rnu6-813p
Rnu6-826p
Rnu6-82p
Rnu6-831p
Rnu6-833p
Rnu6-83p
Rnu6-844p
Rnu6-845p
Rnu6-849p
Rnu6-859p
Rnu6-869p
Rnu6-874p
Rnu6-875p
Rnu6-881p
Rnu6-882p
Rnu6-883p
Rnu6-905p
Rnu6-910p
Rnu6-920p
Rnu6-925p
Rnu6-926p
Rnu6-92p
Rnu6-933p
Rnu6-944p
Rnu6-949p
Rnu6-964p
Rnu6-992p
Rnu6-994p
Rnu6atac15p
Rnu6atac18p
Rnu6atac21p
Rnu6atac32p
Rnu6atac39p
Rnu6atac7p
Rnu6atac8p
Rnu6atac9p
Rnu7-1
Rnu7-103p
Rnu7-125p
Rnu7-126p
Rnu7-136p
Rnu7-147p
Rnu7-152p
Rnu7-159p
Rnu7-171p
Rnu7-18p
Rnu7-23p
Rnu7-27p
Rnu7-4p
Rnu7-55p
Rnu7-67p
Rnu7-80p
Rnu7-90p
Rnu7-94p
Rnvu1-14
Rnvu1-15
Rnvu1-19
Rnvu1-3
Rnvu1-4
Rnvu1-6
Rnvu1-7
Rny1p12
Rny3p1
Rny3p11
Rny3p14
Rny3p5
Rny4p16
Rny4p18
Rny4p34
Ro60
Robo2
Robo3
Robo4
Rock1p1
Rock2
Rom1
Rora
Rora-as1
Rp1
Rp9
Rpa3
Rpap1
Rpap3
Rpf1
Rpgrip1l
Rph3a
Rph3al
Rpl10
Rpl10a
Rpl10ap6
Rpl10p12
Rpl10p15
Rpl10p19
Rpl10p2
Rpl10p3
Rpl11
Rpl12
Rpl12p1
Rpl12p14
Rpl12p27
Rpl12p28
Rpl12p30
Rpl12p33
Rpl12p36
Rpl12p38
Rpl12p41
Rpl12p47
Rpl12p5
Rpl13
Rpl13ap17
Rpl13ap19
Rpl13p4
Rpl14
Rpl15
Rpl17p20
Rpl17p40
Rpl17p41
Rpl17p49
Rpl18a
Rpl18ap17
Rpl18p10
Rpl19p18
Rpl19p21
Rpl21p104
Rpl21p131
Rpl21p28
Rpl21p38
Rpl21p43
Rpl21p44
Rpl21p6
Rpl21p75
Rpl21p93
Rpl22p16
Rpl22p17
Rpl22p23
Rpl22p24
Rpl23a
Rpl23ap15
Rpl23ap27
Rpl23ap48
Rpl23ap56
Rpl23ap61
Rpl23ap63
Rpl23ap73
Rpl23ap75
Rpl23ap80
Rpl23ap81
Rpl23ap82
Rpl23ap85
Rpl23ap89
Rpl23ap93
Rpl23p8
Rpl26l1
Rpl26p29
Rpl26p35
Rpl26p6
Rpl27
Rpl27a
Rpl27p12
Rpl29p14
Rpl29p19
Rpl29p7
Rpl3
Rpl30p16
Rpl31
Rpl31p3
Rpl31p35
Rpl31p41
Rpl31p44
Rpl31p52
Rpl31p58
Rpl31p61
Rpl32
Rpl32p9
Rpl34
Rpl34p21
Rpl34p27
Rpl34p31
Rpl35
Rpl35a
Rpl35ap18
Rpl35ap19
Rpl35ap24
Rpl35ap28
Rpl35ap35
Rpl35p1
Rpl35p4
Rpl36
Rpl36a
Rpl36a-hnrnph2
Rpl36ap15
Rpl36ap35
Rpl36ap41
Rpl36ap48
Rpl36ap6
Rpl36p4
Rpl37
Rpl37a
Rpl37ap8
Rpl37p2
Rpl37p25
Rpl38
Rpl39p29
Rpl4
Rpl41
Rpl41p2
Rpl4p2
Rpl4p4
Rpl5
Rpl5p10
Rpl5p2
Rpl5p28
Rpl5p33
Rpl5p35
Rpl6
Rpl6p25
Rpl6p7
Rpl7
Rpl7ap10
Rpl7ap25
Rpl7ap31
Rpl7ap4
Rpl7ap50
Rpl7ap52
Rpl7ap56
Rpl7ap57
Rpl7ap7
Rpl7l1
Rpl7l1p12
Rpl7l1p3
Rpl7l1p7
Rpl7l1p8
Rpl7p21
Rpl7p25
Rpl7p3
Rpl7p41
Rpl7p44
Rpl7p49
Rpl7p53
Rpl7p58
Rpl8
Rpl9p16
Rpl9p28
Rpl9p5
Rplp0
Rplp0p2
Rplp0p6
Rplp1p13
Rpn1
Rpn2
Rpp14
Rpp30
Rprd1a
Rprd1b
Rprd2
Rps10
Rps10-nudt3
Rps12
Rps12p27
Rps14p8
Rps15
Rps15ap12
Rps15ap25
Rps15ap29
Rps15ap3
Rps15ap38
Rps17
Rps17p15
Rps18
Rps19
Rps19bp1
Rps20
Rps20p1
Rps20p20
Rps20p25
Rps21p8
Rps23p2
Rps23p5
Rps24
Rps24p8
Rps26p31
Rps26p43
Rps27
Rps27ap10
Rps27ap13
Rps27ap7
Rps27ap8
Rps27p16
Rps27p26
Rps29p21
Rps29p22
Rps29p25
Rps29p4
Rps29p6
Rps2p1
Rps2p32
Rps2p36
Rps2p41
Rps3a
Rps3ap12
Rps3ap22
Rps3ap32
Rps3ap37
Rps3ap52
Rps4xp1
Rps4xp16
Rps4xp4
Rps4xp7
Rps6ka1
Rps6ka5
Rps6kb2
Rps6kc1
Rps6kl1
Rps6p14
Rps6p22
Rps6p4
Rps7
Rps7p2
Rps7p3
Rps8
Rps8p6
Rpsap11
Rpsap2
Rpsap22
Rpsap31
Rpsap52
Rpsap57
Rpsap6
Rpsap64
Rpsap69
Rpsap73
Rpsap76
Rptor
Rpusd1
Rpusd2
Rpusd4
Rraga
Rragb
Rrbp1
Rreb1
Rrm1
Rrm2
Rrm2b
Rrnad1
Rrp1
Rrp12
Rrp15
Rsad1
Rsbn1
Rsbn1l
Rsf1
Rsf1-it2
Rsl1d1
Rsl24d1
Rsl24d1p3
Rsl24d1p5
Rsl24d1p6
Rspo2
Rsrc1
Rsrp1
Rtel1
Rtel1-tnfrsf6b
Rtkn2
Rtn2
Rtraf
Rttn
Rubcn
Rufy1
Rufy2
Rufy4
Rundc3a-as1
Runx1
Runx1t1
Runx2-as1
Rusc1
Ruvbl1-as1
Ruvbl2
Rwdd1
Rwdd3
Rxfp4
Rxrb
Rxrg
Rxylt1
Rxylt1-as1
Ryk
Ryr1
Ryr2
Ryr3
S100a11p2
S100a13
S100a14
S100a5
S100a6
S100b
S100pbp
S100z
S1pr4
Sacm1l
Sae1
Safb
Sage1
Salrna3
Samd10
Samd11
Samd12
Samd14
Samd15
Samd3
Samd4a
Samd4b
Samd9
Sammson
Samsn1
Samsn1-as1
Sap30bp
Sap30l-as1
Sapcd2p1
Sapcd2p4
Sar1b
Sarnp
Sart3
Sash1
Satb1
Satb1-as1
Sav1
Saxo1
Saxo2
Saysd1
Sbdsp1
Sbf2
Sbf2-as1
Sc5d
Scaf11
Scai
Scamp1
Scamp2
Scamp5
Scand2p
Scaper
Scarb1
Scarb2
Scarna16
Scarna18b
Scarna2
Scarna7
Scarna9
Scat1
Scat8
Scg3
Scgb1a1
Scgn
Schip1
Scin
Sclt1
Scly
Scml4
Scn10a
Scn2a
Scn3b
Scn8a
Scn9a
Scnm1
Scnn1a
Scpep1
Scrn1
Scrn2
Scube1
Scube2
Scyl2
Scyl3
Sdad1
Sdad1p1
Sdad1p2
Sdc2
Sdcbp
Sdcbpp1
Sdccag3p2
Sdccag8
Sdf2l1
Sdhaf3
Sdhap1
Sdhap2
Sdhap3
Sdhd
Sdk1
Sdr16c5
Sdr42e1
Sdr42e2
Sds
Sdsl
Sec14l1
Sec14l2
Sec16b
Sec1p
Sec22c
Sec23ip
Sec24a
Sec61a2
Sec61g
Sec62
Sec63
Secisbp2l
Sel1l3
Selenbp1
Selenoh
Selenoi
Selenon
Selenop
Selenos
Selp
Sem1p1
Sema3a
Sema3b
Sema3c
Sema3d
Sema3e
Sema4a
Sema4b
Sema4g
Sema5b
Sema6a
Sema6a-as1
Sema6d
Sema7a
Semg2
Senp1
Senp2
Senp3
Senp5
Senp7
Sephs1
Sepsecs-as1
Sept1
Sept10
Sept11
Sept12
Sept14p1
Sept14p12
Sept4
Sept4-as1
Sept7
Sept7-as1
Sept7p2
Sept7p9
Sept8
Sept9
Serbp1
Serf2
Sergef
Serhl
Serinc2
Serinc4
Serpina3
Serpina9
Serpinb1
Serpinb4
Serpinb6
Serpinb7
Serpinb9p1
Serpinh1
Serpini1
Serpini2
Set
Setbp1
Setd1a
Setd1b
Setd2
Setd4
Setd5
Setd6
Setd9
Setdb1
Setp11
Setp14
Setp22
Setp5
Setp7
Setp9
Setx
Sf3a2
Sf3a3p2
Sf3b3
Sfi1
Sfmbt2
Sfr1
Sfswap
Sft2d2
Sft2d3
Sftpc
Sfxn3
Sgce
Sgf29
Sgip1
Sgk1
Sgk3
Sgms1
Sgms1-as1
Sgo1-as1
Sgo1p2
Sgo2
Sgpl1
Sgsh
Sgsm1
Sgsm2
Sgsm3
Sgta
Sh2b1
Sh2b2
Sh2b3
Sh2d2a
Sh2d3a
Sh2d4b
Sh2d5
Sh3bp2
Sh3bp5
Sh3bp5l
Sh3gl1p2
Sh3gl3
Sh3glb1
Sh3glb2
Sh3kbp1
Sh3pxd2a
Sh3rf2
Sh3rf3
Sh3tc2
Sh3tc2-dt
Sh3yl1
Shank2
Sharpin
Shc1
Shc2
Shc4
Shcbp1
Shcbp1l
Shf
Shisa4
Shisa5
Shkbp1
Shld1
Shld2
Shld3
Shmt1
Shoc1
Shoc2
Shroom1
Shtn1
Siae
Siah2
Siah2-as1
Sidt1
Sidt2
Sigirr
Siglec6
Siglecl1
Sik3
Simc1
Sin3a
Sinhcafp3
Sipa1
Sipa1l1
Sipa1l2
Sipa1l3
Sirpb1
Sirt1
Sirt2
Sirt3
Sirt4
Skil
Skiv2l
Skor1
Skp1
Skp2
Sla
Sla2
Slamf1
Slamf7
Slamf8
Slbp
Slc11a2
Slc12a2
Slc12a4
Slc12a6
Slc12a9-as1
Slc14a1
Slc15a3
Slc15a4
Slc16a11
Slc16a12
Slc16a12-as1
Slc16a13
Slc16a14p1
Slc16a3
Slc16a5
Slc16a6
Slc16a7
Slc17a4
Slc17a6
Slc17a7
Slc1a2
Slc1a3
Slc1a6
Slc22a1
Slc22a13
Slc22a17
Slc22a18
Slc22a23
Slc22a4
Slc22a5
Slc22a8
Slc23a2
Slc23a3
Slc24a1
Slc25a10
Slc25a16
Slc25a19
Slc25a20p1
Slc25a21
Slc25a25
Slc25a27
Slc25a29
Slc25a3
Slc25a36
Slc25a37
Slc25a4
Slc25a41
Slc25a42
Slc25a45
Slc25a46
Slc25a5
Slc25a51p1
Slc25a5p7
Slc25a5p8
Slc26a1
Slc26a10
Slc26a11
Slc26a2
Slc26a4
Slc26a7
Slc26a8
Slc26a9
Slc27a4
Slc27a5
Slc28a1
Slc29a1
Slc29a3
Slc2a1
Slc2a10
Slc2a13
Slc2a2
Slc2a3
Slc2a3p4
Slc2a4
Slc2a6
Slc2a8
Slc2a9
Slc30a10
Slc30a4
Slc30a5
Slc30a6
Slc30a9
Slc31a1p1
Slc33a1
Slc35a3
Slc35a4
Slc35b1
Slc35b2
Slc35b3
Slc35d2
Slc35f3
Slc35g2
Slc36a1
Slc36a2
Slc36a3
Slc36a4
Slc37a1
Slc37a2
Slc37a3
Slc38a1
Slc38a11
Slc38a2
Slc38a6
Slc38a8
Slc38a9
Slc39a1
Slc39a10
Slc39a11
Slc39a13
Slc39a3
Slc39a4
Slc39a8
Slc3a2
Slc41a1
Slc41a2
Slc41a3
Slc43a1
Slc43a2
Slc43a3
Slc44a1
Slc44a4
Slc45a2
Slc46a1
Slc47a1
Slc47a1p1
Slc47a1p2
Slc47a2
Slc49a3
Slc49a4
Slc4a1ap
Slc4a1app2
Slc4a4
Slc4a5
Slc4a7
Slc4a8
Slc4a9
Slc51a
Slc52a1
Slc52a2
Slc5a11
Slc5a12
Slc5a2
Slc5a4p1
Slc6a13
Slc6a15
Slc6a19
Slc6a1-as1
Slc6a20
Slc6a3
Slc6a6
Slc6a9
Slc7a13
Slc7a14-as1
Slc7a2
Slc7a5
Slc7a6
Slc7a6os
Slc7a7
Slc7a8
Slc8a1-as1
Slc8a2
Slc8b1
Slc9a1
Slc9a3
Slc9a3-as1
Slc9a3r1
Slc9a3r2
Slc9a5
Slc9a6
Slc9a7p1
Slc9a8
Slc9a9
Slc9a9-as2
Slc9b2
Slc9c1
Slc9c2
Slco1b3
Slco1b7
Slco2a1
Slco2b1
Slco6a1
Slf1
Slf2
Slfn11
Slfn12
Slfn13
Slit3
Slmap
Sltm
Slx4
Slx4ip
Smad1
Smad1-as2
Smad3
Smad4
Smad5
Smarca2
Smarca4
Smarca5
Smarcad1
Smarcal1
Smarcd1
Smarcd2
Smarce1
Smarce1p2
Smbd1p
Smc1a
Smc2
Smc2-as1
Smc3
Smc4
Smc5-as1
Smchd1
Smco1
Smco2
Smco3
Smg1
Smg1p1
Smg1p3
Smg5
Smg6
Smg7
Smg7-as1
Smg8
Smim1
Smim13
Smim15
Smim15-as1
Smim19
Smim2
Smim20
Smim21
Smim23
Smim24
Smim2-as1
Smim31
Smim33
Smim36
Smim5
Smim8
Smo
Smpd1
Smpd3
Smr3b
Smtn
Smug1
Smurf1
Smurf2
Smyd2
Smyd3
Snai3-as1
Snap23
Snap25
Snap25-as1
Snap47
Snapc2
Snapc4
Snapc5
Sncaip
Snd1
Snhg11
Snhg12
Snhg14
Snhg16
Snhg18
Snhg20
Snhg21
Snhg25
Snhg28
Snhg3
Snhg5
Snhg9
Snora1
Snora108
Snora11b
Snora13
Snora18
Snora20
Snora24b
Snora25
Snora2a
Snora32
Snora36b
Snora37
Snora3a
Snora4
Snora50c
Snora53
Snora60
Snora63
Snora63b
Snora65
Snora70
Snora70c
Snora70g
Snora71e
Snora73a
Snora74b
Snora75
Snora78
Snora7b
Snora8
Snora80e
Snora81
Snora9b
Snord101
Snord104
Snord111b
Snord114-14
Snord114-15
Snord114-16
Snord114-22
Snord114-23
Snord114-24
Snord114-25
Snord114-28
Snord114-29
Snord114-30
Snord114-31
Snord115-48
Snord116-20
Snord116-21
Snord116-3
Snord118
Snord123
Snord12c
Snord13
Snord14c
Snord14d
Snord2
Snord3j
Snord42a
Snord45a
Snord45c
Snord46
Snord48
Snord4a
Snord4b
Snord5
Snord55
Snord6
Snord65b
Snord66
Snord67
Snord84
Snord99
Snrk
Snrnp25
Snrnp27
Snrnp35
Snrnp70
Snrpa1
Snrpb2
Snrpbp1
Snrpc
Snrpd1
Snrpd2
Snrpd3
Snrpe
Snrpep4
Snrpep9
Snrpf
Snrpgp1
Snrpgp12
Snrpgp18
Snrpn
Sntb1
Sntg1
Snupn
Snx1
Snx10
Snx11
Snx13
Snx16
Snx17
Snx18
Snx18p3
Snx2
Snx20
Snx24
Snx25
Snx25p1
Snx27
Snx29
Snx29p2
Snx31
Snx5
Snx8
Soat1
Socs2
Socs2-as1
Socs3
Socs5
Sohlh1
Son
Sorbs1
Sorbs2
Sorbs3
Sord
Sorl1
Sos2
Sox13
Sox14
Sox2-ot
Sox30
Sox5
Sox5-as1
Sox6
Sox9
Sox9-as1
Sp100
Sp4
Sp5
Sp6
Spa17p1
Spaar
Spaca5
Spaca6
Spaca6p-as
Spaca9
Spag1
Spag17
Spag4
Spag5
Spag5-as1
Spag8
Spag9
Sparc
Spart
Spast
Spata19
Spata20
Spata33
Spata45
Spata46
Spata5
Spata5l1
Spata8-as1
Spatc1
Spats2
Spats2l
Spc24
Spcs2
Spcs2p3
Spdef
Spdl1
Spdye22p
Specc1
Specc1l
Spef1
Spegnb
Spg11
Spg7
Sphk1
Sphk2
Spi1
Spidr
Spink1
Spink13
Spint2
Spint4
Spire2
Spns1
Spo11
Spock1
Spop
Spopl
Sppl2a
Sppl3
Spred1
Spred2
Spred3
Sprr2c
Sprtn
Spry1
Spry4
Spry4-as1
Spryd3
Spsb2
Spta1
Sptan1
Sptbn1
Sptbn4
Sptlc2
Sptssb
Sqle
Src
Srcin1
Srd5a3
Srd5a3-as1
Srd5a3p1
Srebf2
Srek1
Srfbp1
Srgap1
Srgap2
Srgap3
Srgap3-as4
Srgn
Srmp1
Srp19
Srp54
Srp54-as1
Srp72
Srp9
Srpra
Srprb
Srpx2
Srr
Srrm1
Srrm2
Srrm4
Srrm5
Srrt
Srsf1
Srsf11
Srsf2
Srsf3
Srsf5
Srsf6
Srsf9
Srxn1
Ss18
Ss18l2
Ssb
Ssbp1
Ssbp2
Ssbp4
Ssc4d
Ssh2
Ssna1
Sspo
Ssr2
Ssr4
Sstr3
Ssuh2
Ssx2ip
St13p10
St13p12
St18
St20
St3gal1
St3gal4
St3gal5
St3gal5-as1
St5
St6gal1
St6galnac1
St6galnac2
St6galnac6
St7
St8sia1
St8sia5
St8sia6
St8sia6-as1
Stab2
Stac3
Stag1
Stag2
Stag3
Stag3l4
Stag3l5p
Stag3l5p-pvrig2p-pilrb
Stam
Stambp
Stambpl1
Stard10
Stard13
Stard3nl
Stard5
Stard9
Stat1
Stat2
Stat3
Stat5a
Stat5b
Stat6
Stau2
Stau2-as1
Stc2
Steap1
Steap1b
Steap4
Stim1
Stim2
Stk11
Stk17a
Stk24-as1
Stk25p1
Stk3
Stk32a
Stk32b
Stk38l
Stk4-as1
Stkld1
Stmn1p1
Stmn3
Stmp1
Stom
Stoml1
Ston2
Stra6
Stra6lp
Strada
Strap
Strbp
Strcp1
Strip1
Strn3
Strn4
Stt3a
Stub1
Stum
Stx16
Stx16-npepl1
Stx18
Stx18-as1
Stx18-it1
Stx1a
Stx1b
Stx3
Stx4
Stx5
Stx8
Stx8p1
Stxbp1
Stxbp2
Stxbp3
Stxbp4
Stxbp5
Stxbp5l
Styx
Styxl1
Sub1
Sub1p3
Sucla2
Sucla2p1
Suclg1
Sucnr1
Suco
Suds3
Sugct
Sugt1p4
Sugt1p4-stra6lp
Sulf1
Sulf2
Sult1c2p1
Sult2b1
Sult4a1
Sult6b2p
Sumf2
Sumo2p1
Sumo2p17
Sumo2p19
Sun1
Sun2
Sun3
Suox
Supt3h
Supt5h
Supt6h
Supv3l1
Susd1
Susd4
Susd5
Susd6
Suv39h2
Suz12p1
Sv2a
Sv2c
Svep1
Svil
Svil-as1
Svip
Swsap1
Swt1
Syap1
Sybu
Sycn
Sycp1
Sycp2l
Sycp3
Syde1
Syf2p1
Syf2p2
Sympk
Syn1
Syn2
Syn3
Syncrip
Syne1
Syne2
Syne3
Syngap1
Syngr2
Syngr3
Syngr4
Synj1
Synj2
Synj2bp
Synj2bp-cox16
Synpo
Synrg
Syp
Sypl1
Sys1
Sys1-dbndd2
Syt1
Syt10
Syt12
Syt13
Syt16
Syt17
Syt4
Sytl1
Szrd1
Tab2
Tacc1
Tacc2
Tacc3
Taco1
Tada2a
Taf11l10
Taf11l12
Taf11l6
Taf15
Taf1a-as1
Taf1c
Taf1d
Taf1l
Taf2
Taf4
Taf5l
Taf7
Taf8
Taf9
Tal2
Taldo1
Tamm41
Tanc2
Tango6
Tank
Taok1
Taok2
Taok3
Tap1
Tapt1
Tarid
Tars2
Tarsl2
Tas1r1
Tas2r16
Tas2r2p
Tasor2
Tasp1
Tat
Tatdn1
Tatdn3
Tbc1d1
Tbc1d10a
Tbc1d10b
Tbc1d10c
Tbc1d12
Tbc1d13
Tbc1d14
Tbc1d15
Tbc1d19
Tbc1d24
Tbc1d25
Tbc1d29p
Tbc1d31
Tbc1d32
Tbc1d3p6
Tbc1d5
Tbc1d7
Tbc1d8b
Tbc1d9b
Tbcb
Tbccd1
Tbcd
Tbce
Tbcel
Tbck
Tbk1
Tbl1x
Tbl1xr1
Tbl1xr1-as1
Tbl2
Tbl3
Tbp
Tbpl1
Tbpl2
Tbr1
Tbrg1
Tbx1
Tbx10
Tbx18
Tbx18-as1
Tbx2
Tbx5
Tbx6
Tbxas1
Tcaf1
Tcaim
Tcam1p
Tcea1
Tcea3
Tceanc2
Tcerg1
Tcf12
Tcf25
Tcf3
Tcf4
Tcf7
Tcf7l1
Tcf7l1-it1
Tchh
Tchp
Tcirg1
Tcn1
Tcn2
Tcof1
Tcp1
Tcp11
Tcp11l1
Tcp11l2
Tcta
Tctex1d2
Tctn3
Tdg
Tdgf1p4
Tdp1
Tdp2
Tdrd10
Tdrd3
Tdrd5
Tdrkh
Tdrkh-as1
Tead4
Tec
Tecpr1
Tecrp2
Tecta
Tedc1
Teddm1
Tef
Tefm
Telo2
Ten1
Ten1-cdk3
Tenm4
Tent2
Tent4a
Tepp
Terb1
Terc
Terf1
Terf2
Tert
Tes
Tesc
Tesc-as1
Tesk1
Tespa1
Tet2
Tex10
Tex101
Tex13b
Tex2
Tex21p
Tex261
Tex264
Tex30
Tex35
Tex38
Tex41
Tex43
Tex46
Tf
Tfap2a
Tfap2a-as1
Tfap2b
Tfap4
Tfdp2
Tfe3
Tfeb
Tfg
Tfpi
Tfr2
Tfrc
Tg
Tgfb1i1
Tgfb2
Tgfb2-ot1
Tgfbi
Tgfbr1
Tgfbr2
Tgif1
Tgif2
Tgif2p1
Tgm2
Tgm5
Tgs1
Thada
Thap1
Thap11
Thap12
Thap12p8
Thap2
Thap4
Thap7-as1
Thap9-as1
Thbs1
Thbs3
Them4
Them5
Them6
Them7p
Thoc1
Thoc5
Thoc6
Thop1
Thpo
Thrap3p1
Thrb
Thrb-as1
Thsd4
Thsd4-as1
Thumpd3
Thumpd3-as1
Thyn1
Tia1
Tiam1
Tiam2
Ticam1
Ticrr
Tigd2
Tigd5
Tigit
Timm17a
Timm29
Timm44
Timm50
Timm9p1
Timp2
Tincr
Tiparp
Tiprl
Tirap
Tjap1
Tjp1
Tjp3
Tk2
Tkfc
Tktl1
Tlcd1
Tle2
Tle3
Tlk1p1
Tlk2
Tll1
Tll2
Tlr4
Tlr5
Tlr8-as1
Tlr9
Tm2d1
Tm2d2
Tm2d3
Tm4sf1
Tm4sf19
Tm4sf19-as1
Tm4sf1-as1
Tm4sf4
Tm4sf5
Tm6sf1
Tm6sf2
Tm7sf2
Tm9sf1
Tm9sf2
Tm9sf3
Tm9sf4
Tma16
Tmbim1
Tmbim4
Tmbim6
Tmc1
Tmc3-as1
Tmc5
Tmc6
Tmc7
Tmc8
Tmcc1
Tmcc1-as1
Tmcc2
Tmco1
Tmco1-as1
Tmco5a
Tmco6
Tmed10
Tmed2
Tmed3
Tmed5
Tmed9
Tmem101
Tmem105
Tmem106a
Tmem106b
Tmem106c
Tmem107
Tmem114
Tmem116
Tmem117
Tmem120b
Tmem121
Tmem123
Tmem126b
Tmem128
Tmem129
Tmem131
Tmem131l
Tmem132a
Tmem132d-as1
Tmem132e
Tmem135
Tmem136
Tmem138
Tmem140
Tmem143
Tmem144
Tmem147
Tmem14b
Tmem14dp
Tmem14ep
Tmem156
Tmem161a
Tmem161b
Tmem161b-as1
Tmem164
Tmem165
Tmem167b
Tmem173
Tmem175
Tmem181
Tmem183a
Tmem184c
Tmem189
Tmem19
Tmem191c
Tmem198
Tmem199
Tmem204
Tmem205
Tmem206
Tmem207
Tmem208
Tmem209
Tmem212-it1
Tmem216
Tmem218
Tmem219
Tmem222
Tmem225
Tmem232
Tmem243
Tmem246
Tmem248
Tmem249
Tmem251
Tmem254
Tmem254-as1
Tmem26
Tmem260
Tmem262
Tmem263
Tmem266
Tmem268
Tmem271
Tmem273
Tmem274p
Tmem30a
Tmem30b
Tmem35b
Tmem38a
Tmem38b
Tmem39a
Tmem41a
Tmem44
Tmem45b
Tmem50a
Tmem52b
Tmem56
Tmem63a
Tmem63b
Tmem63c
Tmem68
Tmem69
Tmem70
Tmem71
Tmem72-as1
Tmem79
Tmem80
Tmem81
Tmem82
Tmem86b
Tmem87a
Tmem87b
Tmem92
Tmem92-as1
Tmem97
Tmigd1
Tmigd2
Tmod2
Tmod4
Tmpo
Tmpo-as1
Tmpop1
Tmprss12
Tmprss13
Tmprss3
Tmprss4
Tmsb4x
Tmtc1
Tmtc2
Tmtc3
Tmtc4
Tmx1
Tmx3
Tnc
Tnfaip8l1
Tnfrsf10a
Tnfrsf10a-as1
Tnfrsf11b
Tnfrsf14
Tnfrsf18
Tnfrsf8
Tnfsf10
Tnfsf11
Tnfsf12
Tnfsf12-tnfsf13
Tnfsf15
Tnik
Tnip3
Tnk1
Tnk2-as1
Tnks
Tnks1bp1
Tnni2
Tnni3k
Tnnt1
Tnpo1
Tnpo1p3
Tnpo2
Tnrc18
Tnrc6a
Tnrc6b
Tnrc6c
Tns1
Tns2
Tns4
Toe1
Togaram1
Togaram2
Tollip-as1
Tom1l1
Tomm20p3
Tomm22
Tomm22p5
Tomm40l
Tomm6
Tomm7
Tonsl
Top2b
Top3a
Topbp1
Tor1a
Tor1aip1
Tor1aip2
Tor3a
Tox4
Tp53
Tp53bp2
Tp53i11
Tp53i3
Tp53rk
Tp53tg1
Tp53tg5
Tp73
Tp73-as1
Tpd52
Tpd52l1
Tpd52l2
Tph2
Tpi1p2
Tpm1
Tpm3
Tpm3p4
Tpm4
Tpm4p1
Tpp1
Tpp2
Tpr
Tprg1
Tprg1-as2
Tprx1
Tpst1
Tpt1
Tpt1p11
Tpt1p3
Tpt1p6
Tpt1p7
Tpte
Tptep1
Tra2a
Tra2b
Trabd
Trabd2a
Tradd
Traf2
Traf3ip1
Traf4
Traf5
Traf6
Traip
Traj6
Traj7
Trak1
Trak2
Tram1
Tram2-as1
Trank1
Trappc10
Trappc11
Trappc12
Trappc13
Trappc2
Trappc2l
Trappc4
Trappc5
Trappc6b
Trappc9
Trav12-1
Trav26-2
Trbd1
Trbj1-1
Trbj1-2
Trbj1-3
Trbv2
Trbv20-1
Trbv22or9-2
Trbv25-1
Trbv29-1
Trbv29or9-2
Trbv8-1
Trbv8-2
Trdmt1
Trdn
Trdn-as1
Treh
Trem1
Trerf1
Trex1
Trg-as1
Trgv10
Trgv5p
Trgv6
Trhde
Trib1
Trib2
Tril
Trim10
Trim11
Trim14
Trim15
Trim16
Trim17
Trim24
Trim25
Trim28
Trim29
Trim31
Trim31-as1
Trim32
Trim36
Trim37
Trim46
Trim50
Trim52
Trim52-as1
Trim54
Trim55
Trim56
Trim59
Trim6
Trim60p15
Trim67
Trim6-trim34
Trim7
Trim8
Trio
Triobp
Trip13
Trip4
Triqk
Trmo
Trmt1
Trmt10b
Trmt10c
Trmt112p2
Trmt12
Trmt13
Trmt44
Trmu
Trnau1ap
Trpa1
Trpc2
Trpc4ap
Trpc6
Trpc6p
Trpm4
Trpm6
Trps1
Trpv4
Trpv6
Trrap
Trub1
Trub2
Tsacc
Tsbp1-as1
Tsc1
Tsc22d1
Tsc22d2
Tsc22d4
Tsen15
Tsen15p3
Tsen2
Tsen34
Tsen54
Tsfm
Tshb
Tshr
Tsku
Tslp
Tsnare1
Tsnax
Tsnax-disc1
Tspan10
Tspan12
Tspan14
Tspan18
Tspan19
Tspan4
Tspan6
Tspan7
Tspan8
Tspear-as1
Tspear-as2
Tspy26p
Tsr1
Tssc2
Tssc4
Tssk3
Ttc1
Ttc12
Ttc14
Ttc16
Ttc17
Ttc21a
Ttc21b-as1
Ttc23l
Ttc24
Ttc25
Ttc26
Ttc33
Ttc37
Ttc39a
Ttc39b
Ttc4
Ttc41p
Ttc6
Ttc8
Ttf1
Tti2
Ttk
Ttl
Ttll11
Ttll3
Ttll4
Ttll5
Ttll9
Ttn-as1
Ttpa
Ttpal
Ttyh1
Ttyh2
Ttyh3
Tuba1c
Tubal3
Tubb2bp1
Tubb4b
Tubb8p8
Tubd1
Tubgcp3
Tubgcp5
Tuft1
Tulp1
Tulp2
Tvp23b
Tvp23c-cdrt4
Twf1p1
Twist1
Txlna
Txndc15
Txndc9
Txnl1
Txnl4a
Txnl4b
Txnp2
Txnrd1
Txnrd2
Txnrd3
Tyk2
Tymp
Tyms
Tyrobp
Tysnd1
Tyw3
U2af2
U2surp
U91328.1
Uaca
Uap1
Uap1l1
Uba1
Uba5
Uba52
Uba52p6
Uba52p7
Uba6
Uba6-as1
Ubac1
Ubac2
Ubald2
Ubap2
Ubap2l
Ubash3a
Ubash3b
Ubbp2
Ubbp4
Ube2b
Ube2d1
Ube2d3
Ube2d3p4
Ube2d4
Ube2e1
Ube2e3
Ube2f
Ube2f-scly
Ube2g2
Ube2hp1
Ube2i
Ube2l3
Ube2l5
Ube2l6
Ube2n
Ube2q1
Ube2q2
Ube2q2p10
Ube2q2p2
Ube2r2-as1
Ube2s
Ube2v1
Ube2v1p10
Ube2v1p14
Ube2v1p2
Ube2v2
Ube2z
Ube3a
Ube3ap2
Ube3b
Ube4a
Ube4b
Ubfd1
Ubiad1
Ubl5p2
Ubn2
Ubqln1p1
Ubqln4p1
Ubr1
Ubr2
Ubr3
Ubr5
Ubr5-as1
Ubtf
Ubxn11
Ubxn2a
Ubxn2b
Ubxn4
Ubxn7
Ubxn7-as1
Ubxn8
Uchl1
Uchl5
Uck2
Ucma
Ucn
Ufc1
Ufl1
Ufsp2
Ugcg
Uggt2
Ugt1a5
Ugt3a1
Uhmk1
Uhrf1bp1
Uhrf1bp1l
Uhrf2
Ulk2
Ulk3
Ulk4
Umad1
Umlilo
Umps
Unc119
Unc13a
Unc13b
Unc13c
Unc45a
Unc50
Unc5c
Unc5cl
Unc79
Unc80
Unk
Unkl
Upf3a
Upk1b
Upk2
Upp2
Uqcc1
Uqcrc1
Uqcrq
Urahp
Urgcp-mrps24
Usb1
Usf1p1
Usf2
Ush1g
Ush2a
Ushbp1
Usp11
Usp13
Usp14
Usp15
Usp2
Usp21
Usp24
Usp25
Usp30
Usp30-as1
Usp32
Usp35
Usp36
Usp39
Usp3-as1
Usp42
Usp44
Usp45
Usp49
Usp54
Usp6nl
Usp7
Usp8
Usp9x
Uspl1
Utp11
Utp18
Utp23
Utp4
Utp6
Utrn
Uts2b
Uvrag-dt
Uvssa
Vac14
Vamp3
Vamp7
Vangl1
Vapa
Vars
Vars2
Vash1
Vasp
Vav1
Vav2
Vax2
Vbp1
Vcan
Vcl
Vdac1
Vdac1p9
Vdac2
Vdac3
Vegfa
Vegfb
Ventxp4
Ventxp5
Veph1
Vezf1
Vezf1p1
Vezt
Vgll3
Vgll4
Vhl
Vil1
Vill
Vim
Vim-as1
Vipr1
Vipr1-as1
Vldlr
Vldlr-as1
Vma21
Vmp1
Vn1r3
Vn1r35p
Vn1r42p
Vn1r46p
Vn1r51p
Vn1r7p
Vn1r96p
Vn2r3p
Vnn3
Vopp1
Vps13b
Vps13d
Vps16
Vps25
Vps26a
Vps26b
Vps26c
Vps33a
Vps35
Vps35l
Vps35p1
Vps37b
Vps37d
Vps39
Vps41
Vps45
Vps50
Vps51
Vps72
Vps8
Vps9d1
Vps9d1-as1
Vrk1
Vrk2
Vrk3
Vrtn
Vsig10
Vsig10l
Vsig8
Vsir
Vstm1
Vstm4
Vta1
Vta1p2
Vtrna1-1
Vtrna1-2
Vtrna1-3
Vtrna2-1
Vwa5a
Vwa5b2
Vwa7
Vwa8
Vwc2l
Vwc2l-it1
Wac
Wapl
Wars
Wasf3-as1
Wasf4p
Washc2a
Washc2c
Washc3
Washc4
Washc5
Wbp1l
Wbp2
Wdfy2
Wdfy3
Wdfy4
Wdr1
Wdr11
Wdr19
Wdr20
Wdr24
Wdr25
Wdr26
Wdr27
Wdr31
Wdr34
Wdr35
Wdr36
Wdr4
Wdr41
Wdr43
Wdr45
Wdr45b
Wdr45bp1
Wdr46
Wdr47
Wdr48
Wdr49
Wdr5
Wdr53
Wdr59
Wdr6
Wdr60
Wdr61
Wdr62
Wdr64
Wdr66
Wdr70
Wdr73
Wdr78
Wdr81
Wdr83
Wdr83os
Wdr89
Wdr90
Wdr92
Wdr93
Wdyhv1
Wee1
Wfdc2
Wfdc21p
Wfikkn1
Whamm
Whrn
Wif1
Wipf1
Wipf2
Wiz
Wnk1
Wnk2
Wnk3
Wnk4
Wnt1
Wnt10a
Wnt10b
Wnt11
Wnt2b
Wnt5a
Wnt5a-as1
Wnt5b
Wnt7a
Wnt9b
Wrap53
Wrb
Wsb1
Wsb2
Wscd1
Wscd2
Wt1
Wtap
Wwc1
Wwc2
Wwox-as1
Wwp1
Wwp2
Wwtr1
Wwtr1-as1
Xcr1
Xirp2
Xkr5
Xkr9
Xpc
Xpnpep1
Xpo5
Xpo6
Xpo7
Xpot
Xpotp1
Xpr1
Xrcc1
Xrcc3
Xrcc4
Xrn1
Xrra1
Xxylt1
Xylb
Xylt1
Xylt2
Yae1
Yaf2
Yap1
Yars2
Ybx1p7
Yeats2
Yes1
Yif1a
Yif1b
Yju2
Ykt6
Ylpm1
Yme1l1
Ypel3
Ypel4
Ypel5
Ypel5p1
Ythdc2
Ythdf1
Ythdf1p1
Ythdf2
Ythdf3-as1
Ywhab
Ywhaqp9
Ywhaz
Yy1
Yy1ap1
Z69720.2
Z70280.1
Z80107.1
Z82190.2
Z82206.1
Z82214.1
Z82244.2
Z83838.1
Z83844.1
Z85996.2
Z93241.1
Z93930.3
Z94057.1
Z94721.1
Z95114.4
Z98043.1
Z98257.1
Z98259.3
Z98751.1
Z98752.1
Z98752.2
Z98884.2
Z99129.2
Z99714.1
Z99756.1
Z99758.1
Zacn
Zbbx
Zbed3-as1
Zbed6
Zbed6cl
Zbtb10
Zbtb11
Zbtb20
Zbtb20-as1
Zbtb21
Zbtb24
Zbtb32
Zbtb33
Zbtb34
Zbtb37
Zbtb38
Zbtb40
Zbtb41
Zbtb44
Zbtb46
Zbtb49
Zbtb7b
Zbtb9
Zc2hc1a
Zc2hc1c
Zc3h10
Zc3h11a
Zc3h12a
Zc3h14
Zc3h15
Zc3h18
Zc3h6
Zc3h7b
Zc3hc1
Zcchc2
Zcchc4
Zcchc7
Zcchc8
Zcchc9
Zcwpw1
Zcwpw2
Zdhhc11
Zdhhc12
Zdhhc13
Zdhhc17
Zdhhc19
Zdhhc3
Zdhhc4
Zdhhc7
Zdhhc8
Zeb1
Zeb2
Zeb2-as1
Zfand3
Zfas1
Zfat
Zfat-as1
Zfc3h1
Zfhx4
Zfp28
Zfp30
Zfp36l1
Zfp37
Zfp41
Zfp62
Zfp64
Zfp69
Zfp90
Zfp92
Zfpl1
Zfpm1
Zfpm2
Zfpm2-as1
Zfx
Zfx-as1
Zfyve1
Zfyve19
Zfyve21
Zfyve27
Zfyve9
Zglp1
Zgpat
Zgrf1
Zhx1
Zhx3
Zic4
Zic5
Zik1
Zkscan1
Zkscan2-dt
Zkscan8
Zmat3
Zmiz1
Zmiz2
Zmpste24
Zmym1
Zmym2
Zmym4
Zmym5
Zmynd10
Zmynd10-as1
Zmynd11
Znf10
Znf101
Znf101p2
Znf106
Znf107
Znf114
Znf117
Znf12
Znf121
Znf124
Znf131
Znf133
Znf138
Znf140
Znf141
Znf148
Znf155
Znf16
Znf160
Znf169
Znf17
Znf175
Znf180
Znf19
Znf192p1
Znf195
Znf197
Znf20
Znf200
Znf202
Znf205
Znf207
Znf211
Znf212
Znf213
Znf213-as1
Znf219
Znf226
Znf227
Znf23
Znf230
Znf233
Znf234
Znf235
Znf248
Znf250
Znf251
Znf252p-as1
Znf253
Znf25-dt
Znf26
Znf260
Znf263
Znf268
Znf273
Znf274
Znf275
Znf276
Znf277
Znf282
Znf283
Znf286a
Znf292
Znf3
Znf30
Znf302
Znf316
Znf317p1
Znf318
Znf32
Znf320
Znf324
Znf326
Znf32-as2
Znf331
Znf33b
Znf34
Znf343
Znf347
Znf35
Znf350
Znf354a
Znf354b
Znf354c
Znf37a
Znf37bp
Znf37cp
Znf385a
Znf385c
Znf385d
Znf391
Znf394
Znf395
Znf398
Znf407
Znf408
Znf414
Znf419
Znf420
Znf426
Znf426-dt
Znf43
Znf432
Znf433
Znf433-as1
Znf436-as1
Znf44
Znf440
Znf442
Znf445
Znf451
Znf451-as1
Znf454
Znf460
Znf462
Znf468
Znf470
Znf471
Znf473
Znf474
Znf480
Znf485
Znf487
Znf490
Znf501
Znf502
Znf503-as1
Znf503-as2
Znf510
Znf511
Znf511-prap1
Znf517
Znf518a
Znf519p4
Znf521
Znf524
Znf528
Znf529
Znf529-as1
Znf542p
Znf548
Znf551
Znf554
Znf555
Znf556
Znf561
Znf561-as1
Znf562
Znf564
Znf569
Znf57
Znf570
Znf571
Znf573
Znf576
Znf577
Znf580
Znf581
Znf582-as1
Znf584
Znf585a
Znf586
Znf587
Znf587b
Znf589
Znf593
Znf595
Znf596
Znf605
Znf606
Znf609
Znf610
Znf613
Znf615
Znf616
Znf618
Znf619
Znf620
Znf623
Znf624
Znf625
Znf628
Znf630
Znf638
Znf639
Znf641
Znf644
Znf646
Znf652
Znf653
Znf660
Znf662
Znf663p
Znf664
Znf668
Znf671
Znf672
Znf677
Znf684
Znf687
Znf689
Znf691
Znf696
Znf7
Znf700
Znf704
Znf707
Znf710
Znf714
Znf717
Znf720p1
Znf721
Znf724
Znf736
Znf74
Znf75a
Znf761
Znf766
Znf768
Znf772
Znf773
Znf780b
Znf782
Znf783
Znf785
Znf79
Znf790
Znf791
Znf792
Znf805
Znf808
Znf814
Znf815p
Znf816
Znf823
Znf839
Znf84
Znf846
Znf847p
Znf852
Znf862
Znf879
Znf883
Znf890p
Znf891
Znf92
Znf98
Znhit2
Znhit3
Znrd1
Znrd1asp
Znrf2
Znrf3
Zp2
Zp3
Zpbp
Zpld1
Zranb1
Zscan10
Zscan12p1
Zscan2
Zscan21
Zscan25
Zscan26
Zscan31
Zscan32
Zscan9
Zwilch
Zwint
Zyg11a
Zyx
Zzef1
