# Supplementary material for: A Bayesian inference transcription factor activity model for the analysis of single-cell transcriptomes
Source: Genome Res. 2021 Jul;31(7):1296–311. doi: 10.1101/gr.265595.120 (PMC8256867; doi:10.1101/gr.265595.120)
Supplement: Supplemental Material [file supp_gr.265595.120_Supplemental_Code.zip › BITFAM/inst/extdata/human/CCNT2]

A1bg-as1
Aacs
Aak1
Aanat
Aars
Aatf
Abat
Abca17p
Abca6
Abca7
Abca9
Abcc5
Abcd3
Abcf1
Abcf3
Abhd14a
Abhd14a-acy1
Abhd16a
Abhd17a
Abhd18
Abhd4
Abhd5
Abhd6
Abi2
Ablim3
Abtb1
Ac000068.1
Ac000123.2
Ac002094.1
Ac002310.1
Ac002310.6
Ac002378.1
Ac002454.1
Ac003043.1
Ac003101.2
Ac003688.2
Ac004156.1
Ac004221.1
Ac004224.2
Ac004233.3
Ac004233.4
Ac004241.1
Ac004381.1
Ac004471.2
Ac004540.1
Ac004585.1
Ac004771.3
Ac004771.4
Ac004812.2
Ac004890.2
Ac004895.1
Ac004922.1
Ac005005.3
Ac005037.1
Ac005050.1
Ac005224.1
Ac005224.4
Ac005253.1
Ac005288.1
Ac005329.1
Ac005332.4
Ac005410.1
Ac005486.1
Ac005514.1
Ac005520.2
Ac005559.1
Ac005593.1
Ac005606.2
Ac005632.3
Ac005696.1
Ac005703.5
Ac005726.4
Ac005740.3
Ac005759.1
Ac005775.1
Ac005785.1
Ac005786.2
Ac005790.1
Ac005828.1
Ac005829.1
Ac005841.1
Ac005915.1
Ac005972.3
Ac006001.2
Ac006059.1
Ac006077.2
Ac006153.1
Ac006333.2
Ac006387.1
Ac006449.2
Ac006449.5
Ac006449.6
Ac006483.2
Ac006486.2
Ac007009.1
Ac007029.1
Ac007128.1
Ac007161.3
Ac007192.1
Ac007216.1
Ac007225.1
Ac007319.1
Ac007375.1
Ac007378.1
Ac007389.1
Ac007391.1
Ac007546.3
Ac007610.4
Ac007614.1
Ac007620.1
Ac007637.1
Ac007663.3
Ac007686.4
Ac007786.1
Ac007787.1
Ac007834.1
Ac007938.2
Ac007950.1
Ac008014.1
Ac008073.3
Ac008105.2
Ac008115.3
Ac008267.8
Ac008393.1
Ac008438.2
Ac008443.1
Ac008443.5
Ac008537.4
Ac008641.1
Ac008687.4
Ac008687.7
Ac008691.1
Ac008734.2
Ac008738.1
Ac008738.2
Ac008750.3
Ac008764.6
Ac008764.8
Ac008915.2
Ac008966.1
Ac008972.1
Ac008972.2
Ac009005.1
Ac009061.2
Ac009065.4
Ac009065.6
Ac009088.2
Ac009090.3
Ac009107.2
Ac009108.5
Ac009120.4
Ac009133.2
Ac009133.6
Ac009159.4
Ac009163.6
Ac009303.2
Ac009303.4
Ac009309.1
Ac009452.1
Ac009502.1
Ac009511.2
Ac009779.2
Ac009831.1
Ac010186.2
Ac010198.1
Ac010203.2
Ac010226.1
Ac010240.3
Ac010247.1
Ac010271.1
Ac010271.2
Ac010280.2
Ac010323.1
Ac010327.2
Ac010327.3
Ac010327.4
Ac010333.3
Ac010503.3
Ac010547.1
Ac010618.1
Ac010619.2
Ac010646.1
Ac010654.1
Ac010655.2
Ac010655.4
Ac010746.1
Ac010761.1
Ac010761.5
Ac010834.1
Ac010913.1
Ac010997.4
Ac010997.5
Ac010999.2
Ac011008.1
Ac011195.2
Ac011444.1
Ac011444.2
Ac011444.3
Ac011446.2
Ac011462.4
Ac011468.5
Ac011471.4
Ac011481.4
Ac011498.1
Ac011511.2
Ac011529.1
Ac011603.1
Ac011603.2
Ac011611.4
Ac011773.2
Ac011825.3
Ac011921.1
Ac012087.2
Ac012146.1
Ac012291.2
Ac012313.3
Ac012313.6
Ac012358.3
Ac012362.1
Ac012377.1
Ac012485.3
Ac012531.1
Ac012629.2
Ac012645.1
Ac012668.3
Ac013356.4
Ac013394.1
Ac013451.2
Ac013731.1
Ac015468.1
Ac015468.2
Ac015468.3
Ac015687.1
Ac015813.1
Ac015813.2
Ac015813.4
Ac015909.1
Ac015909.3
Ac015911.9
Ac015912.3
Ac015982.1
Ac016229.2
Ac016493.1
Ac016575.1
Ac016596.1
Ac016629.1
Ac016727.1
Ac016773.1
Ac016912.1
Ac016957.1
Ac016957.2
Ac017015.2
Ac017083.1
Ac018362.1
Ac018362.3
Ac018410.1
Ac018521.7
Ac018647.2
Ac018761.3
Ac018766.1
Ac018781.1
Ac018809.1
Ac018880.1
Ac018931.1
Ac019205.1
Ac019257.8
Ac019294.2
Ac019294.3
Ac019349.1
Ac020612.2
Ac020659.1
Ac020661.1
Ac020904.3
Ac020907.1
Ac020907.6
Ac020914.3
Ac020915.1
Ac021054.1
Ac021188.1
Ac021321.1
Ac022075.1
Ac022098.1
Ac022098.3
Ac022098.4
Ac022137.3
Ac022167.4
Ac022211.2
Ac022384.1
Ac022400.1
Ac022413.1
Ac022613.2
Ac022784.1
Ac022966.1
Ac022973.2
Ac023024.1
Ac023050.1
Ac023157.3
Ac023632.2
Ac024243.1
Ac024267.6
Ac024270.4
Ac024475.4
Ac024610.2
Ac024651.2
Ac024940.1
Ac025031.1
Ac025031.2
Ac025162.2
Ac025165.1
Ac025181.2
Ac025257.1
Ac025262.1
Ac025263.3
Ac025279.1
Ac025442.1
Ac025754.1
Ac026100.1
Ac026124.2
Ac026254.2
Ac026310.2
Ac026362.1
Ac026412.3
Ac026458.2
Ac026461.1
Ac026461.3
Ac026786.1
Ac026803.2
Ac026904.1
Ac026954.3
Ac027031.2
Ac027279.2
Ac027281.1
Ac027290.1
Ac027307.2
Ac027559.1
Ac027801.4
Ac034102.6
Ac034102.7
Ac034102.8
Ac034199.1
Ac036176.1
Ac036214.1
Ac037459.1
Ac037459.4
Ac040169.1
Ac040904.1
Ac040977.1
Ac046130.1
Ac046185.3
Ac048341.2
Ac048382.4
Ac053503.2
Ac053527.1
Ac058822.1
Ac061992.1
Ac061999.1
Ac063952.1
Ac064807.1
Ac067852.1
Ac067930.1
Ac067930.3
Ac067930.5
Ac067945.3
Ac068205.2
Ac068234.1
Ac068620.1
Ac068790.2
Ac068790.8
Ac068831.6
Ac068870.1
Ac069185.1
Ac069200.1
Ac069213.1
Ac069503.2
Ac073046.1
Ac073111.1
Ac073111.3
Ac073111.4
Ac073111.5
Ac073195.1
Ac073210.2
Ac073314.1
Ac073316.1
Ac073320.1
Ac073508.3
Ac073592.1
Ac073611.1
Ac073857.1
Ac073869.1
Ac073896.1
Ac073896.2
Ac073896.5
Ac073900.1
Ac073957.1
Ac073957.2
Ac074117.1
Ac074143.1
Ac074338.1
Ac078785.1
Ac078909.1
Ac078962.4
Ac079145.1
Ac079305.1
Ac079313.2
Ac079411.1
Ac079466.1
Ac079594.2
Ac079742.1
Ac079848.1
Ac079949.2
Ac080038.1
Ac080075.1
Ac080080.1
Ac080129.1
Ac082651.4
Ac083801.2
Ac083843.2
Ac083855.1
Ac083949.1
Ac083973.1
Ac084018.1
Ac084018.2
Ac084125.1
Ac084211.1
Ac084262.1
Ac084262.2
Ac084871.2
Ac084876.2
Ac087276.3
Ac087289.3
Ac087362.1
Ac087379.1
Ac087393.3
Ac087439.2
Ac087500.1
Ac087521.3
Ac087645.2
Ac087721.2
Ac087752.3
Ac090115.1
Ac090510.1
Ac090527.2
Ac090607.5
Ac090617.3
Ac090617.5
Ac090844.2
Ac091060.1
Ac091167.2
Ac091167.7
Ac091180.2
Ac091551.1
Ac091564.2
Ac091729.3
Ac091959.3
Ac092053.2
Ac092070.1
Ac092115.3
Ac092117.1
Ac092117.2
Ac092118.1
Ac092118.2
Ac092123.1
Ac092143.1
Ac092143.2
Ac092145.1
Ac092159.2
Ac092171.3
Ac092171.4
Ac092279.1
Ac092287.1
Ac092296.3
Ac092368.3
Ac092468.1
Ac092587.1
Ac092647.5
Ac092720.1
Ac092807.2
Ac092835.1
Ac092919.2
Ac092953.2
Ac093107.2
Ac093151.3
Ac093155.3
Ac093157.1
Ac093249.2
Ac093249.4
Ac093323.1
Ac093423.3
Ac093424.1
Ac093484.3
Ac093484.4
Ac093512.2
Ac093525.1
Ac093627.4
Ac093663.2
Ac093673.2
Ac093827.4
Ac093899.2
Ac095057.1
Ac096540.1
Ac096677.1
Ac096734.2
Ac096887.1
Ac096887.2
Ac097059.1
Ac097104.1
Ac097460.1
Ac097512.1
Ac097634.1
Ac098484.4
Ac098582.1
Ac098650.1
Ac098850.2
Ac098934.4
Ac099329.1
Ac099343.3
Ac099398.1
Ac099518.1
Ac099521.1
Ac099681.1
Ac099795.1
Ac099811.4
Ac100775.1
Ac100778.3
Ac100793.2
Ac100793.4
Ac100810.1
Ac100812.1
Ac100830.2
Ac100835.2
Ac100847.1
Ac102953.1
Ac102953.2
Ac103591.1
Ac103591.3
Ac103702.2
Ac103810.3
Ac103876.1
Ac104109.2
Ac104123.1
Ac104162.2
Ac104170.1
Ac104389.5
Ac104532.1
Ac104534.1
Ac104561.1
Ac104564.4
Ac104581.4
Ac104590.1
Ac104662.2
Ac104997.1
Ac105137.2
Ac105265.2
Ac106028.2
Ac106038.1
Ac106782.5
Ac106820.6
Ac106897.1
Ac107016.1
Ac107083.1
Ac107398.4
Ac108002.1
Ac108002.2
Ac108047.1
Ac108082.1
Ac108448.3
Ac108471.2
Ac108673.2
Ac108693.2
Ac108738.1
Ac109460.3
Ac109587.1
Ac109597.2
Ac109992.1
Ac110079.1
Ac110285.2
Ac110285.5
Ac110285.7
Ac110769.1
Ac111182.1
Ac112219.2
Ac112220.2
Ac112250.1
Ac112504.2
Ac113410.3
Ac113615.1
Ac114271.1
Ac114956.3
Ac115676.1
Ac116021.1
Ac116348.4
Ac116351.2
Ac116366.3
Ac116407.2
Ac116535.1
Ac117382.2
Ac118344.1
Ac118553.2
Ac119677.1
Ac120057.2
Ac120057.3
Ac120114.1
Ac122713.1
Ac124016.1
Ac124068.2
Ac124242.1
Ac124283.5
Ac124319.1
Ac124891.1
Ac124947.1
Ac125494.3
Ac125603.3
Ac125611.3
Ac126544.2
Ac126614.1
Ac126696.1
Ac127070.1
Ac127522.1
Ac128709.2
Ac130343.1
Ac130343.2
Ac131009.4
Ac131097.2
Ac131097.4
Ac132872.1
Ac132872.2
Ac132938.5
Ac133961.1
Ac134043.1
Ac134682.1
Ac135048.2
Ac135050.5
Ac135178.3
Ac135586.2
Ac137630.3
Ac137695.2
Ac137767.1
Ac138150.1
Ac138304.1
Ac138466.1
Ac138474.1
Ac138811.1
Ac139149.1
Ac139256.1
Ac139453.1
Ac139530.3
Ac141586.1
Ac144522.1
Ac145285.6
Ac145422.1
Ac215522.2
Ac231533.1
Ac231657.1
Ac233702.5
Ac233982.1
Ac233992.3
Ac234582.1
Ac239800.2
Ac239868.1
Ac242426.2
Ac243585.2
Ac243654.1
Ac243830.1
Ac244090.3
Ac245014.3
Ac245033.2
Ac245052.2
Ac254633.1
Acaca
Acad10
Acad8
Acadm
Acads
Acadvl
Acap3
Acat1
Accs
Ace
Acer3
Acin1
Ackr2
Acly
Aco1
Acot13
Acox1
Acp1
Acsbg1
Acsf2
Acsf3
Acsl3
Acsm4
Acss2
Actg1
Actl6b
Actn1-as1
Actn2
Actn3
Actn4
Actr10
Actr1a
Actr2
Actr3
Actr3b
Actr6
Acvr1b
Acvr2a
Acvr2b
Acy1
Acyp1
Acyp2
Ad000864.2
Adal
Adam15
Adam9
Adamtsl4
Adap2
Adarb1
Adat1
Adck1
Adck5
Adcy4
Adcy7
Add1
Add3
Adgra2
Adgrd1
Adgrf3
Adgrg1
Adgrg6
Adgrv1
Adipor2
Adk
Adm
Adm2
Adpgk-as1
Adprh
Adprm
Adra1d
Adra2c
Adrm1
Adsl
Adssl1
Aebp2
Aen
Af038458.2
Af067845.5
Af111167.1
Af127577.5
Af129408.1
Af235103.2
Af274858.1
Afap1
Afdn
Aff1
Afg1l
Afmid
Afp
Aftph
Agap3
Agfg1
Agk
Agl
Ago3
Agpat1
Agpat3
Agpat5
Agps
Agrn
Agrp
Agtrap
Ahcyl1
Ahcyl2
Ahi1
Ahrr
Ahsa2p
Aifm1p1
Aig1
Aimp2
Ak2
Ak7
Akap1
Akap17a
Akap5
Akap7
Akap8l
Akap9
Akip1
Akirin1
Akr1a1
Akt1s1
Al008726.1
Al020997.2
Al021068.1
Al021997.2
Al021997.3
Al022069.1
Al022238.2
Al022238.4
Al022328.3
Al023803.3
Al023806.3
Al024498.2
Al031055.1
Al031428.1
Al031432.3
Al031658.2
Al031710.2
Al031848.2
Al031963.2
Al032819.1
Al033528.2
Al034397.2
Al034397.3
Al034417.2
Al035078.4
Al049552.1
Al049780.2
Al049795.1
Al049796.1
Al049836.1
Al049844.1
Al049870.3
Al078459.1
Al078621.3
Al078644.2
Al079342.3
Al080317.1
Al096828.3
Al109615.2
Al109917.1
Al110118.2
Al117379.1
Al118558.3
Al121655.1
Al121772.1
Al121835.2
Al121845.3
Al121900.2
Al121906.1
Al121906.2
Al121972.1
Al121990.1
Al122023.1
Al133216.2
Al133227.1
Al133338.1
Al133351.1
Al133485.2
Al133516.1
Al136038.5
Al136040.1
Al136084.2
Al136131.3
Al136172.1
Al136295.1
Al136309.1
Al136309.2
Al136309.4
Al136380.1
Al136982.5
Al137003.1
Al137009.1
Al137060.1
Al137077.2
Al137186.2
Al137782.1
Al137802.1
Al137802.2
Al137802.3
Al137847.2
Al137856.1
Al138693.1
Al138720.1
Al138733.1
Al138831.1
Al138831.2
Al138885.3
Al138900.2
Al138916.1
Al138921.1
Al138966.2
Al139008.2
Al139035.1
Al139082.1
Al139125.1
Al139220.2
Al139254.2
Al139260.1
Al139294.1
Al139300.1
Al139317.1
Al139317.5
Al139353.2
Al157823.2
Al157871.4
Al157888.1
Al158070.2
Al158151.3
Al158847.1
Al160286.1
Al160291.1
Al160313.1
Al160314.2
Al161729.1
Al161785.2
Al161785.3
Al161935.1
Al161937.1
Al162377.1
Al162385.1
Al162385.2
Al162431.4
Al353596.1
Al353648.1
Al353743.1
Al353803.1
Al353807.2
Al354696.2
Al354710.1
Al354726.1
Al354733.1
Al354740.1
Al354892.1
Al354892.2
Al354920.1
Al355001.2
Al355032.1
Al355297.2
Al355388.2
Al355490.1
Al355499.1
Al355516.1
Al355574.1
Al355987.3
Al355987.5
Al356020.1
Al356235.1
Al356583.1
Al356599.1
Al356756.1
Al357060.1
Al357078.1
Al358075.2
Al358113.1
Al358472.5
Al358472.7
Al358473.1
Al358613.2
Al358613.3
Al359258.3
Al359265.3
Al359397.1
Al359636.2
Al359711.2
Al359762.1
Al359878.2
Al359962.1
Al359979.2
Al360181.4
Al365205.1
Al390198.1
Al390719.1
Al390728.5
Al390860.1
Al390955.2
Al391244.2
Al391262.1
Al391335.1
Al391422.4
Al391650.1
Al391832.2
Al391832.3
Al391839.1
Al391839.2
Al441992.1
Al442067.1
Al445250.1
Al445483.1
Al450326.1
Al451062.1
Al451074.4
Al451085.1
Al451085.2
Al451165.1
Al451165.2
Al512274.1
Al512306.2
Al512598.1
Al512599.1
Al513314.2
Al589765.4
Al589987.1
Al590004.2
Al590068.1
Al590139.1
Al590226.2
Al590327.1
Al590617.2
Al590708.1
Al591167.1
Al591485.1
Al592045.1
Al592293.1
Al592295.4
Al592310.1
Al592431.1
Al596094.1
Al596442.1
Al603832.2
Al603832.3
Al606760.3
Al627171.1
Al645728.1
Al645941.1
Al662797.1
Al670729.1
Al671762.1
Al672291.1
Al691403.2
Al691442.1
Al691447.2
Al731563.3
Al731569.1
Al731577.2
Al732292.2
Al807776.1
Al928654.1
Aldh1a2
Aldh1b1
Aldh2
Aldh5a1
Aldoa
Aldoc
Alg10
Alg13
Alg3
Alg6
Alkbh5
Alms1
Alox12-as1
Alox5
Amd1
Amdhd2
Amfr
Amh
Amotl1
Ampd3
Amz2
Amz2p1
Anapc11
Anapc16
Anapc4
Ank1
Ankef1
Ankhd1
Ankhd1-eif4ebp3
Ankrd12
Ankrd13a
Ankrd13b
Ankrd19p
Ankrd24
Ankrd36
Ankrd37
Ankrd55
Anks1a
Anln
Ano7
Anp32b
Antxrl
Anxa1
Anxa3
Anxa4
Anxa6
Ap000229.1
Ap000238.1
Ap000255.1
Ap000350.1
Ap000442.2
Ap000446.1
Ap000547.3
Ap000553.5
Ap000640.2
Ap000646.1
Ap000662.1
Ap000679.1
Ap000692.2
Ap000695.1
Ap000704.1
Ap000721.1
Ap000753.1
Ap000769.1
Ap000769.2
Ap000777.3
Ap000781.1
Ap000787.1
Ap000787.2
Ap000812.5
Ap000845.1
Ap000866.1
Ap000866.2
Ap000867.4
Ap000894.4
Ap000936.1
Ap000941.1
Ap000944.1
Ap000944.2
Ap001062.2
Ap001107.1
Ap001267.4
Ap001269.4
Ap001362.2
Ap001363.2
Ap001372.2
Ap001412.1
Ap001528.1
Ap001646.3
Ap001830.1
Ap001931.1
Ap001962.1
Ap002026.1
Ap002364.1
Ap002387.2
Ap002478.1
Ap002851.1
Ap002852.1
Ap002884.1
Ap002884.3
Ap002986.1
Ap002992.1
Ap003041.1
Ap003065.1
Ap003108.2
Ap003119.3
Ap003390.1
Ap003498.2
Ap003555.3
Ap003721.4
Ap003733.4
Ap005263.1
Ap006216.1
Ap006621.3
Ap006621.5
Ap1ar
Ap1m1
Ap1s1
Ap2a1
Ap2a2
Ap2m1
Ap2s1
Ap3b2
Ap3s1
Ap4e1
Ap4m1
Ap5m1
Ap5s1
Ap5z1
Apaf1
Apba2
Apbb3
Apc
Apc2
Apeh
Aph1b
Api5
Aplf
Aplp1
Aplp2
Apoa1-as
Apoe
Apold1
Apom
Apopt1
Aqp10
Aqp11
Aqp8
Areg
Arf1
Arf4-as1
Arf5
Arfgap1
Arfip1
Arfip2
Arfrp1
Arg2
Arhgap26
Arhgap31
Arhgap33
Arhgap39
Arhgap42
Arhgap45
Arhgap5
Arhgdia
Arhgef1
Arhgef10
Arhgef12
Arhgef17
Arhgef18
Arhgef25
Arhgef37
Arhgef40
Arid1a
Arid1b
Arid2
Arid3a
Arid3b
Arid4a
Arih1
Arl14ep
Arl2bp
Arl4a
Arl5a
Arl6ip4
Arl6ip6
Arl8b
Armc10
Armc2
Armc7
Armc9
Armt1
Arpc1a
Arpc1b
Arpc2
Arpc4
Arpc4-ttll3
Arpc5l
Arrb2
Arrdc2
Arrdc3-as1
Arsb
Arv1
Asah1
Asap1
Asap2
Asb3
Ascc2
Asf1a
Asf1b
Asic1
Asic4
Asl
Aspdh
Asphd1
Aspscr1
Atad3a
Atad3b
Atad5
Atat1
Ate1-as1
Atf1
Atf3
Atf5
Atf7ip2
Atg10
Atg101
Atg13
Atg16l1
Atg16l2
Atg4a
Atg4d
Atg7
Atg9a
Atg9b
Atic
Atl1
Atm
Atmin
Atn1
Atp10d
Atp11a
Atp11b
Atp1a1
Atp1b1
Atp1b3
Atp23
Atp2a1
Atp2a2
Atp2b1-as1
Atp2b4
Atp2c1
Atp5f1d
Atp6ap1
Atp6v0a1
Atp6v0a2
Atp6v0b
Atp6v0c
Atp6v0e1
Atp6v1a
Atp6v1b2
Atp6v1c1
Atp6v1g1
Atp7a
Atp8b1
Atp8b2
Atr
Atraid
Atrip
Atrn
Atxn10
Atxn1l
Atxn2-as
Atxn2l
Atxn7
Atxn7l2
Atxn7l3b
Avl9
Axl
Azin1-as1
Azu1
B3galt4
B3gnt10
B3gnt4
B3gnt5
B4galnt1
B4galt7
B9d2
Babam2
Bace2
Bach1
Bag2
Bag3
Bag4
Bahcc1
Baiap2
Bambi
Banp
Barhl1
Bax
Baz2b
Bbof1
Bbs12
Bbs5
Bbs9
Bcan
Bcap29
Bcas4
Bckdha
Bckdhb
Bckdk
Bcl2l11
Bcl2l12
Bcl2l2
Bcl2l2-pabpn1
Bcl3
Bcl7a
Bcl9
Bcorl1
Bcr
Bend6
Bend7
Bhlhe40
Bhlhe40-as1
Bicd1
Bicdl1
Bicdl2
Bicra
Bicral
Birc2
Birc5
Birc6
Bivm
Blm
Bloc1s4
Bloc1s6
Blvra
Bmi1
Bmp1
Bmp2k
Bmpr1a
Bmpr2
Bnip2
Bnip3l
Bola1
Bola2p1
Bola3-as1
Bora
Borcs5
Bpgm
Bphl
Bptf
Brcc3
Brd2
Brd3os
Bri3
Brix1
Brox
Brpf3
Brsk2
Brwd1
Brwd1-as1
Brwd1-as2
Bscl2
Bsg
Btd
Btf3l4
Bud31
Bx322234.1
Bx323046.1
Bx537318.1
Bx890604.2
Bzw2
C10orf53
C11orf24
C11orf80
C11orf95
C12orf10
C12orf29
C12orf45
C12orf65
C14orf180
C15orf39
C15orf61
C15orf65
C16orf70
C16orf71
C16orf72
C17orf49
C17orf64
C17orf80
C17orf97
C17orf99
C18orf21
C18orf25
C18orf54
C19orf24
C19orf53
C19orf57
C19orf66
C19orf85
C1galt1
C1orf100
C1orf105
C1orf167
C1orf232
C1orf53
C1orf56
C1orf61
C1qtnf9b
C1rl-as1
C2
C21orf62-as1
C2cd2l
C2cd3
C2orf16
C2orf69
C2orf73
C2orf88
C2orf92
C3
C3orf38
C3orf80
C4orf33
C5ar2
C5orf24
C5orf30
C5orf51
C5orf56
C5orf66-as2
C6orf120
C6orf203
C6orf48
C6orf89
C6orf99
C7orf26
C8g
C8orf33
C8orf82
C9orf16
C9orf163
C9orf24
C9orf3
C9orf43
C9orf50
Ca11
Cab39
Cabin1
Cables2
Cacnb3
Cacnb4
Cactin
Cactin-as1
Cacybp
Cad
Calcoco2
Calm1
Calm3
Calr
Calu
Camk2g
Camlg
Camsap2
Camta1
Camta2
Cand2
Canx
Cap1
Capn5
Capn7
Capns1
Caprin1
Capza1
Capza2
Card19
Card9
Carm1
Carmil1
Casc2
Casc3
Casc4
Casd1
Casp2
Cass4
Cast
Castor2
Cat
Cav1
Cav2
Cbarp
Cbfa2t2
Cbfb
Cbl
Cbll1
Cbr1
Cbx2
Cbx3
Cbx4
Cbx7
Cc2d1a
Cc2d2b
Ccar2
Ccdc106
Ccdc117
Ccdc124
Ccdc126
Ccdc130
Ccdc134
Ccdc136
Ccdc137
Ccdc138
Ccdc142
Ccdc150
Ccdc155
Ccdc157
Ccdc159
Ccdc162p
Ccdc18
Ccdc194
Ccdc63
Ccdc7
Ccdc77
Ccdc78
Ccdc83
Ccdc84
Ccdc85b
Ccdc86
Ccdc88b
Ccdc9
Ccdc91
Ccdc97
Ccn1
Ccnb3
Ccnd1
Ccnd3
Ccndbp1
Ccne1
Ccnf
Ccng2
Ccnj
Ccnk
Ccnt1
Ccnt2
Ccny
Ccr10
Ccr7
Ccrl2
Ccser2
Cct5
Cct6a
Cct6p1
Cct6p3
Cct7
Cd19
Cd33
Cd3eap
Cd46
Cd46p1
Cd55
Cd69
Cd82
Cd84
Cd99p1
Cdc37l1
Cdc40
Cdc42
Cdc42ep1
Cdc42ep4
Cdc42se2
Cdc6
Cdc7
Cdc73
Cdca7
Cdh15
Cdhr2
Cdhr3
Cdiptosp
Cdk12
Cdk16
Cdk5r1
Cdk8
Cdk9
Cdkl5
Cdkn1b
Cdkn2aip
Cdkn2c
Cdkn2d
Cdkn3
Cds1
Cds2
Cdt1
Cdv3
Cdyl
Cebpa-dt
Cebpb
Cebpg
Cecr2
Cela2a
Cela2b
Celf5
Celsr3
Cemip
Cenpa
Cenph
Cenpi
Cenpn
Cenpo
Cenpp
Cenps
Cenps-cort
Cep126
Cep135
Cep164p1
Cep192
Cep350
Cep55
Cep57
Cep57l1
Cep78
Cep83-dt
Cep95
Cept1
Cercam
Cerna3
Cers1
Cers6
Ces2
Cfap161
Cfap221
Cfap69
Cfap73
Cfap97d1
Cfap99
Cfl1p1
Cflar
Cgrrf1
Chaf1a
Chaf1b
Champ1
Chchd1
Chchd2p1
Chchd2p2
Chchd2p6
Chchd7
Chd1l
Chd2
Chd3
Chd4
Chd6
Chd7
Chd9
Chek1
Chmp1b
Chmp1b-as1
Chmp6
Chp1
Chpt1
Chrac1
Chrna5
Chrnb2
Chst11
Chtf18
Ciao1
Ciao3
Cic
Cipc
Cirbp
Cirbp-as1
Cisd1
Cisd2
Cisd3
Ckap2
Ckb
Cklf
Cklf-cmtm1
Clasrp
Clba1
Clcn3
Clcn5
Clcn6
Cldn12
Cldn15
Clec16a
Clic1
Clic4
Clk3
Cln5
Cln8
Clnk
Clp1
Clpp
Clspn
Clta
Cltc
Cltcl1
Cluap1
Clybl
Cmc1
Cmip
Cmpk1
Cmpk2
Cmtm3
Cmtr1
Cnbd2
Cnep1r1
Cnfn
Cnga4
Cnih2
Cnih3
Cnn2
Cnot10
Cnot6
Cnot8
Cnot9
Cnst
Cntnap3
Cntrl
Cog1
Cog2
Cog3
Cog8
Col15a1
Col18a1-as2
Col27a1
Col4a2
Col6a1
Colec11
Colgalt1
Commd1
Commd10
Commd3
Commd3-bmi1
Commd4
Cope
Cops5
Cops6
Cops7a
Cops7b
Cops8
Copz2
Coq10a
Coq10b
Coq5
Coq6
Coq7
Coq8a
Coq9
Coro1b
Coro1c
Coro2a
Coro6
Cox10
Cox20
Cox4i1
Cox5b
Cp
Cpamd8
Cpd
Cpeb1-as1
Cpeb2
Cpeb4
Cped1
Cpne2
Cpne3
Cpne4
Cpne7
Cpne8
Cpq
Cpsf2
Cpsf3
Cpsf4
Cpsf6
Cpt2
Cptp
Cpz
Cr1
Cr1l
Cradd
Cramp1
Crb1
Crcp
Creb3
Creb3l4
Crebrf
Creld1
Creld2
Crem
Crim1
Crip2
Crispld2
Crkl
Crlf1
Crls1
Crot
Crtap
Crtc1
Crtc2
Crtc3
Crtc3-as1
Cry2
Crybg1
Crym-as1
Cryzl1
Csde1
Csf3r
Csk
Cskmt
Csmd1
Csnk1g2
Csnk1g3
Cspp1
Ctbp1-dt
Ctcf
Ctdnep1
Ctdp1
Ctdsp1
Ctf1
Ctf2p
Cth
Ctnnb1
Ctnnbl1
Ctnnd1
Ctns
Ctps1
Ctr9
Ctsa
Ctsl
Cttn
Cttnbp2
Ctu2
Cuedc2
Cul1
Cul2
Cul4a
Cul5
Cul9
Cutc
Cux1
Cwc25
Cxadr
Cxorf58
Cxxc1
Cxxc5
Cyb561
Cyb561d1
Cyb5d1
Cyb5d2
Cybrd1
Cyc1
Cycsp19
Cyhr1
Cyp20a1
Cyp26a1
Cyp3a5
Cyp46a1
Cyp51a1-as1
Cystm1
Cyth2
Cytor
Daam1
Dact1
Dact3-as1
Dag1
Dalrd3
Dao
Dapk1
Dapk1-it1
Daxx
Dazap1
Dazap2
Dbf4
Dbi
Dbil5p
Dbn1
Dbnl
Dcaf10
Dcaf11
Dcaf13
Dcaf17
Dcaf6
Dcakd
Dcbld1
Dck
Dclre1b
Dcst2
Dctn3
Dctn5
Dcun1d1
Dcun1d4
Dcxr-dt
Ddhd1
Ddhd2
Ddi2
Ddias
Ddit4
Ddit4-as1
Ddr1
Ddx1
Ddx18
Ddx19b
Ddx39a
Ddx3x
Ddx42
Ddx46
Ddx5
Ddx50
Ddx52
Ddx55
Deaf1
Decr1
Decr2
Def8
Dennd3
Dennd5b-as1
Dennd6a-dt
Denr
Depdc5
Depdc7
Depp1
Dera
Derl1
Desi2
Deup1
Dffb
Dgat2
Dgcr8
Dgka
Dgke
Dgkh
Dgkz
Dhdds
Dhdh
Dhodh
Dhrs11
Dhrs13
Dhrs7
Dhrs9
Dhtkd1
Dhx30
Dhx35
Dicer1-as1
Dido1
Dio1
Dip2a
Dip2b
Dipk1a
Dipk2a
Dis3l2
Disc1
Disp2
Disp3
Dixdc1
Dkc1
Dkkl1
Dld
Dleu1
Dlgap1
Dlgap1-as2
Dlgap4
Dlst
Dlx1
Dlx2
Dlx2-dt
Dlx4
Dm1-as
Dmac2l
Dmbx1
Dmpk
Dmrtb1
Dmtf1
Dmtn
Dmxl1
Dnaaf1
Dnaaf3
Dnaaf5
Dnah14
Dnai1
Dnaja1
Dnajb11
Dnajb2
Dnajb4
Dnajb5
Dnajb6
Dnajb9
Dnajc10
Dnajc19p5
Dnajc22
Dnajc24
Dnajc25
Dnajc25-gng10
Dnajc27-as1
Dnajc5
Dnajc6
Dnajc9
Dnajc9-as1
Dnal1
Dnd1p1
Dnhd1
Dnm1
Dnm1l
Dnm2
Dnmbp
Dnmt3b
Dnttip1
Dock11
Dock2
Dock6
Dock8
Dok1
Dolpp1
Dop1a
Dot1l
Dpagt1
Dpf2
Dph1
Dph6-dt
Dpm3
Dpp3
Dpy19l2p3
Dpy19l3
Dpy19l4
Dpy30
Dpysl2
Dr1
Dram1
Drap1
Drg1
Drg2
Dsg2
Dtd1
Dtnb
Dtwd1
Dtx2
Dus2
Dus4l
Dusp14
Dusp15
Dusp21
Dusp22
Dusp23
Dusp28
Dut
Dvl3
Dync1h1
Dync1i1
Dync2h1
Dynll1
Dyrk3
Dyrk4
Dysf
E2f3
E2f4
E4f1
Eaf2
Ebag9
Ebf4
Ebln3p
Echdc3
Ecsit
Edaradd
Edc4
Edem1
Edrf1
Eed
Eef1a1p7
Eef1akmt4
Eef1akmt4-ece2
Eef1aknmt
Eef1d
Eef2
Eef2k
Eepd1
Efcab13
Efcab2
Efhc1
Efhd2
Efna3
Efna4
Efr3a
Egfl7
Egln2
Ehbp1
Ehbp1l1
Ehd1
Ehd2
Ehf
Ehmt1
Ei24
Eid1
Eif1
Eif2a
Eif2ak1
Eif2ak4
Eif2b5
Eif2s3
Eif3b
Eif3e
Eif3g
Eif3j
Eif3k
Eif3m
Eif4a1
Eif4a2
Eif4e2
Eif4ep3
Eif4g1
Eif4h
Eif5b
Eif6
Elac1
Elavl3
Elf3
Elk3
Elmo2
Elmo3
Elmod1
Elmod2
Elmsan1
Eloa
Elovl2-as1
Elovl6
Elp2
Emc10
Emc1-as1
Emc2
Emc3
Emd
Eme2
Emid1
Eml1
Eml2
Eml4
Engase
Enkd1
Eno1-as1
Eno2
Eno3
Enoph1
Enpp3
Ensa
Entpd3
Entpd4
Entpd6
Entpd8
Entr1
Ep400
Ep400p1
Epas1
Epb41
Epb41l1
Epb41l4a
Epb41l4a-as1
Epb41l5
Epc2
Epcam
Ephb2
Ephb4
Ephb6
Ephx1
Ephx2
Epn1
Eps8l1
Eps8l2
Erbb3
Erbin
Erc1
Ercc1
Ercc5
Ercc6l2
Erfe
Ergic1
Eri1
Ericd
Erlin2
Ermap
Ermard
Ervk3-1
Esco2
Espl1
Espn
Esrra
Esyt1
Etfbkmt
Etfdh
Etnk1
Ets2
Etv2
Etv6
Eva1b
Evi5l
Ewsr1
Exoc1
Exoc3
Exoc3l1
Exoc3l4
Exog
Exosc10-as1
Exosc4
Exosc7
Exosc8
Ext2
Extl3
Ezh1
Ezr-as1
F2r
Faap20
Fabp5p3
Fadd
Fads1
Fads2
Faf2
Faim2
Falec
Fam102b
Fam110a
Fam111a
Fam114a1
Fam118a
Fam118b
Fam120a
Fam120b
Fam129b
Fam131a
Fam135a
Fam149b1
Fam160b1
Fam160b2
Fam162a
Fam173a
Fam174b
Fam177a1
Fam193a
Fam193b
Fam200b
Fam207a
Fam20b
Fam210b
Fam216a
Fam217b
Fam222a
Fam228b
Fam234a
Fam234b
Fam241b
Fam47e
Fam47e-stbd1
Fam50a
Fam53c
Fam76a
Fam83a
Fam83d
Fam83f
Fam84a
Fam86b3p
Fam86c1
Fam86jp
Fam86kp
Fam86mp
Fam89b
Fam91a1
Fam98b
Fam98c
Fan1
Fanca
Fancd2
Fance
Fancg
Fanci
Fancm
Fank1
Far1
Far1-it1
Farp2
Fars2
Fasn
Faxdc2
Fbh1
Fbln2
Fbp2p1
Fbrs
Fbrsl1
Fbxl2
Fbxl3
Fbxo2
Fbxo22
Fbxo24
Fbxo25
Fbxo28
Fbxo34
Fbxo36
Fbxo4
Fbxo5
Fbxo6
Fbxo7
Fbxw8
Fcgr1b
Fcho1
Fcho2
Fcrlb
Fdft1
Fer
Fer1l4
Fermt3
Fez1
Fgd4
Fgd5p1
Fgf14-as2
Fgf22
Fgf9
Fgfr1op
Fgfr1op2
Fgfr3
Fgfr4
Ficd
Fig4
Fip1l1
Fiz1
Fkbp10
Fkbp2
Fkbp4
Fkbp9
Flt3lg
Flvcr1
Flywch1
Flywch2
Fmc1
Fmc1-luc7l2
Fmr1
Fn3k
Fnbp1
Fnbp1l
Fnbp1p1
Fnbp4
Fndc11
Fndc3b
Fnip1
Fnip2
Fnta
Fo393418.1
Focad
Fos
Fosb
Fosl1
Fosl2
Foxa3
Foxd3
Foxj2
Foxk2
Foxl2nb
Foxn2
Foxn3-as1
Foxo3
Foxo6
Foxred1
Fp565260.6
Fpgs
Fpgt
Fpgt-tnni3k
Frat1
Frg1
Frg1bp
Frg1gp
Frg1hp
Frmd8
Fry
Fscn1
Fsd1l
Fstl3
Fth1p1
Fubp3
Fut11
Fxn
Fyttd1
Fzd1
Fzd3
Fzd9
Fzr1
G2e3
G3bp1
G6pc3
Gaa
Gab1
Gabarap
Gabarapl1
Gabarapl2
Gabpa
Gabpb2
Gadd45a
Gadd45b
Gadd45g
Gal3st4
Galns
Galnt10
Galnt11
Galnt2
Galnt7
Gamt
Gan
Gapdhp73
Gapvd1
Garem2
Garnl3
Gars
Gas2l1
Gas2l3
Gas6-dt
Gas8
Gasal1
Gata1
Gata2
Gata6-as1
Gatad1
Gatad2a
Gatc
Gatd1
Gcc2
Gchfr
Gcnt1
Gcsaml
Gda
Gdf11
Gdf15
Gdf2
Gdpd1
Gdpgp1
Gemin6
Gemin7
Gemin7-as1
Gen1
Get4
Gfer
Gfi1b
Gfm1
Gfy
Gga1
Ggcx
Ggn
Ggnbp2
Ggps1
Ggt1
Gigyf2
Ginm1
Gins4
Gipc1
Gipr
Git1
Gja9
Gjd3
Glb1
Glb1l2
Glcci1
Gle1
Gli4
Glipr2
Glis2
Glrx3
Glrx5
Glt8d1
Glyr1
Gm2a
Gmcl1
Gmcl2
Gmds-dt
Gmeb1
Gmnn
Gmppb
Gmpr
Gmps
Gna11
Gnai2
Gnao1
Gnas
Gnb2
Gne
Gng8
Gnl3
Gnpat
Gnptg
Gns
Golga4
Golga7
Gorasp2
Gpaa1
Gpank1
Gpat3
Gpat4
Gpatch1
Gpatch3
Gpatch8
Gpbp1
Gpd1l
Gpd2
Gphn
Gpi
Gpn3
Gpnmb
Gpr107
Gpr146
Gpr55
Gpr75-asb3
Gpr89b
Gprc5c
Gpsm1
Gpsm2
Gpsm3
Gpx4
Gpx6
Gramd1c
Gramd4
Grap2
Grasp
Grhl1
Grhl3
Grhpr
Grin2b
Grin2c
Grina
Grk1
Grk2
Grk4
Grk5
Grk5-it1
Grk6
Gsdmd
Gse1
Gsn
Gstcd
Gsto1
Gstp1
Gstz1
Gtf2h1
Gtf2h2c
Gtf2h3
Gtf2h4
Gtf2h5
Gtf2i
Gtf2ip4
Gtf3a
Gtf3c5
Gtpbp10
Gtpbp3
Gtpbp4
Gtpbp8
Gucy2ep
Guk1
Gulp1
Gusbp1
Gvqw3
Gyg1
Gzf1
H1f0
H1fx-as1
H2afy
H2afz
H3f3a
H3f3b
H6pd
Habp4
Hacd3
Hadh
Haghl
Hars
Has3
Haspin
Hat1
Haus1
Hax1
Hbg1
Hbp1
Hbs1l
Hcfc1r1
Hcfc2
Hcg11
Hcg25
Hcn3
Hcrt
Hdac1
Hdac10
Hdac11
Hdac2-as2
Hdac3
Hdac6
Hddc3
Hdhd5-as1
Heatr5b
Hebp2
Hectd2
Hecw2-as1
Hemk1
Heph
Herc2p2
Herc3
Herpud1
Hes1
Hes4
Hes7
Hexa-as1
Hexb
Hexd
Hexim1
Hexim2
Hey1
Hgh1
Hgsnat
Hhex
Hic1
Hif1a
Higd1ap5
Hilpda
Hinfp
Hipk1
Hipk3
Hist1h1c
Hist1h1e
Hist1h2ab
Hist1h2ac
Hist1h2ad
Hist1h2ag
Hist1h2am
Hist1h2bd
Hist1h2be
Hist1h2bf
Hist1h2bj
Hist1h2bo
Hist1h3a
Hist1h3h
Hist1h3j
Hist1h4a
Hist1h4b
Hist1h4c
Hist1h4d
Hist1h4e
Hist2h2ac
Hist3h2ba
Hist3h2bb
Hivep1
Hk1
Hk2
Hlf
Hltf-as1
Hm13
Hmbox1
Hmbs
Hmces
Hmg20a
Hmg20b
Hmga1
Hmgb3p22
Hmgcl
Hmgcr
Hmgn1p18
Hmgn2
Hmgn4
Hmox2
Hnmt
Hnrnpa1
Hnrnpa3
Hnrnpab
Hnrnpdl
Hnrnpf
Hnrnph1
Hnrnph3
Hnrnpm
Homer2
Hook3
Hoxb2
Hoxb3
Hoxb6
Hoxb8
Hoxb-as1
Hoxb-as2
Hoxb-as3
Hoxb-as4
Hoxc9
Hpca
Hpcal1
Hpd
Hpn
Hprt1
Hps3
Hps6
Hpse2
Hrc
Hsd11b1-as1
Hsd11b1l
Hsd11b2
Hsd17b1
Hsd17b14
Hsd17b4
Hsd17b6
Hsd17b7
Hsd17b8
Hsdl2
Hsf2
Hsf4
Hsp90aa1
Hsp90ab1
Hspa1a
Hspa4
Hspa4l
Hspa9
Hspb1
Hspb7
Hspe1
Hspe1-mob4
Htatsf1
Htd2
Htr5a
Htr5a-as1
Htra2
Htt
Hyal3
Hykk
Hypk
Icam3
Icam4
Icam5
Ice1
Id1
Id2
Id2-as1
Id3
Idh1-as1
Idh3a
Idnk
Idua
Ier2
Ier3
Ier3-as1
Ier5
Ier5l
Ifi16
Ifngr2
Ifrd1
Ift122
Ift74
Ift88
Igf1r
Igf2r
Igflr1
Ighmbp2
Ikbkb
Ikbkg
Ikzf4
Il10ra
Il10rb
Il11ra
Il13ra1
Il17d
Il17ra
Il18r1
Il18rap
Il1r1
Il1rap
Il1rl1
Il6
Il6r
Ilf3
Ilk
Imp4
Impa2
Impact
Inafm1
Inafm2
Inca1
Ing1
Ing2
Ing3
Inhcap
Ino80e
Inpp5f
Inppl1
Insig1
Insig2
Ints10
Ints5
Ints6-as1
Ints8
Ip6k1
Ipo11
Ipo13
Ipo5
Ipo9
Iqcc
Iqce
Iqch
Iqck
Iqgap2
Iqsec3p1
Irak4
Irf2bp2
Irs1
Isca2
Iscu
Isg15
Isg20
Isl2
Isoc1
Isoc2
Ispd-as1
Ist1
Isyna1
Itfg1-as1
Itfg2-as1
Itga9
Itgae
Itgav
Itgb1
Itgb1-dt
Itgb3
Itgb4
Itgb5
Itln2
Itpka
Itpr1
Itprid2
Izumo1
Jade1
Jade2
Jade3
Jagn1
Jak2
Jarid2
Jarid2-as1
Jmjd7
Jmjd7-pla2g4b
Jmjd8
Jpx
Kank3
Kansl1-as1
Kat14
Kat2b
Kat5
Kat6b
Kat8
Katnal2
Kazald1
Kcmf1
Kcnab2
Kcnh3
Kcnh4
Kcnip2
Kcnip3
Kcnj2
Kcnk1
Kcnmb3
Kcnq4
Kcnt1
Kctd11
Kctd15
Kctd2
Kctd20
Kctd5
Kctd6
Kdelr3
Kdm1a
Kdm2a
Kdm3a
Kdm4a
Kdm4b
Kdm4c
Kdm6a
Kdm7a-dt
Kel
Khdc4
Khdrbs1
Khk
Khnyn
Kiaa0355
Kiaa0513
Kiaa0895l
Kiaa1109
Kiaa1211
Kiaa1328
Kiaa1522
Kiaa1586
Kiaa1614
Kiaa1841
Kiaa1958
Kiaa2026
Kif13a
Kif15
Kif1b
Kif1c
Kif20b
Kif22
Kif2a
Kif4a
Kif5a
Kifc1
Kifc2
Kifc3
Kiz
Klc1
Klc3
Klf10
Klf11
Klf13
Klf16
Klf17p1
Klf3
Klf5
Klhdc1
Klhdc2
Klhdc8a
Klhdc8b
Klhl10
Klhl12
Klhl17
Klhl18
Klhl2
Klhl21
Klhl23
Klhl24
Klhl26
Klhl35
Klhl42
Klhl5
Klhl7
Klk15
Kmt2a
Kmt2d
Kmt2e
Kmt2e-as1
Kmt5a
Kncn
Kpnb1
Kptn
Krba1
Kremen1
Kremen2
Krt13
Krt18
Krt18p13
Krt78
Krt8
Krt8p42
Krtap5-as1
Krtcap3
Ksr1
Ktn1
Kxd1
L3mbtl1
Lactb2-as1
Lama5
Lamb2
Lamtor2
Lamtor5-as1
Lap3
Larp1
Larp1b
Larp4
Lars2
Lasp1
Lbhd1
Lcor
Ldha
Ldlr
Ldlrap1
Lef1-as1
Lekr1
Lemd2
Lemd3
Leng8
Lepr
Leprot
Lfng
Lgals1
Lgals3
Lgals8
Lgr4
Lhfpl2
Lhpp
Lifr-as1
Lig3
Limch1
Limd1
Limk1
Limk2
Lims1
Lin28b
Lin28b-as1
Lin52
Lin7b
Linc00167
Linc00174
Linc00205
Linc00240
Linc00271
Linc00337
Linc00380
Linc00426
Linc00431
Linc00449
Linc00607
Linc00620
Linc00629
Linc00637
Linc00667
Linc00685
Linc00857
Linc00863
Linc00869
Linc00884
Linc00888
Linc00941
Linc00963
Linc00964
Linc01004
Linc01011
Linc01088
Linc01089
Linc01097
Linc01118
Linc01126
Linc01132
Linc01134
Linc01135
Linc01136
Linc01144
Linc01160
Linc01191
Linc01194
Linc01220
Linc01229
Linc01237
Linc01270
Linc01285
Linc01293
Linc01311
Linc01356
Linc01358
Linc01366
Linc01389
Linc01424
Linc01433
Linc01521
Linc01578
Linc01607
Linc01629
Linc01703
Linc01719
Linc01763
Linc01771
Linc01775
Linc01778
Linc01816
Linc01881
Linc01910
Linc01952
Linc01970
Linc01976
Linc02001
Linc02022
Linc02028
Linc02062
Linc02086
Linc02125
Linc02156
Linc02175
Linc02202
Linc02213
Linc02243
Linc02356
Linc02372
Linc02495
Linc02506
Linc02537
Linc02543
Linc02574
Linc02577
Linc02583
Linc02616
Lipc
Lipe
Lipt1
Llgl1
Llgl2
Lmf1
Lmln
Lmna
Lmnb1
Lmnb2
Lmo4
Lnpep
Lnpk
Lonp1
Lonp2
Lonrf3
Lpin1
Lrch3
Lrch4
Lrfn4
Lrp10
Lrp3
Lrp4-as1
Lrp5
Lrrc14
Lrrc2
Lrrc23
Lrrc24
Lrrc27
Lrrc28
Lrrc34p2
Lrrc36
Lrrc37b
Lrrc46
Lrrc61
Lrrc71
Lrrc8a
Lrrc8b
Lrrc8c
Lrrc8d
Lrrcc1
Lrrfip1
Lrrk1
Lrsam1
Lrtomt
Lrwd1
Lsm14a
Lsm14b
Lsm2
Lsm4
Lsm6
Lsm8
Lsp1p2
Lsr
Ltbp3
Ltbp4
Ltbr
Luc7l2
Luc7l3
Lxn
Lyl1
Lyn
Lyplal1
Lyrm1
Lztr1
Lzts2
Macf1
Maco1
Macrod1
Mad2l1bp
Madcam1
Madd
Maea
Mael
Maf1
Maff
Mafg-dt
Mafk
Magi3
Magix
Maip1
Mak16
Malat1
Malsu1
Mamdc4
Mamstr
Man1a2
Man1b1
Man1c1
Man2a1
Man2a2
Manbal
Manea
Manf
Maoa
Map1a
Map1b
Map1lc3b
Map2
Map2k1
Map2k4
Map2k5
Map2k7
Map3k10
Map3k14-as1
Map3k2-dt
Map3k4
Map3k8
Map4
Map4k3-dt
Map4k4
Map7d1
Mapk11
Mapk12
Mapk14
Mapk1ip1l
Mapk6
Mapk8
Mapk8ip1
Mapk8ip3
Mapkapk3
Mapkapk5
Mapkbp1
Mapre2
Mapre3
Mapt
Mapt-it1
March2
March6
March7
March9
Mark4
Mast1
Mast3
Mast4
Mastl
Mat2a
Mat2b
Matn1-as1
Matr3
Mavs
Maz
Mb
Mbd3l1
Mbd6
Mbnl1
Mbtps2
Mcc
Mccc2
Mcf2l2
Mcm2
Mcm3ap-as1
Mcm4
Mcm8
Mcoln1
Mcph1
Mcrip2
Mcu
Mcub
Mdk
Mdm2
Mdm4
Mecom
Med14
Med15
Med22
Med25
Med29
Mef2a
Mef2c
Mef2c-as1
Meiob
Meis3
Melk
Meltf-as1
Memo1p4
Men1
Mepce
Mertk
Mest
Metap1
Metap1d
Metap2
Metrn
Metrnl
Mettl15
Mettl23
Mettl2b
Mettl9
Mfap3
Mfn1
Mfn2
Mfrp
Mfsd1
Mfsd11
Mfsd13a
Mfsd14b
Mfsd2b
Mfsd3
Mfsd5
Mfsd6
Mga
Mgat4b
Mgat5
Mgat5b
Mgrn1
Mgst3
Mhencr
Mia3
Miat
Mib1
Mib2
Mica
Mical2
Micall1
Micb
Mid1ip1
Mid1ip1-as1
Midn
Mief2
Mier1
Miga2
Miip
Milr1
Mincr
Mindy2
Mindy4
Mink1
Minpp1
Mios
Miox
Mip
Mipol1
Mir1181
Mir1199
Mir1204
Mir1205
Mir1207
Mir1229
Mir1281
Mir1282
Mir1292
Mir132
Mir142
Mir1469
Mir148b
Mir1538
Mir1539
Mir17
Mir17hg
Mir18a
Mir1908
Mir1915
Mir192
Mir193a
Mir193b
Mir193bhg
Mir194-2hg
Mir19a
Mir202
Mir202hg
Mir20a
Mir212
Mir22hg
Mir26b
Mir2861
Mir3175
Mir3178
Mir3180-5
Mir3188
Mir3189
Mir3190
Mir3191
Mir3193
Mir3199-1
Mir3199-2
Mir320a
Mir335
Mir345
Mir3610
Mir3615
Mir3650
Mir3678
Mir3681hg
Mir3684
Mir3917
Mir3918
Mir3945hg
Mir3960
Mir425
Mir4252
Mir4321
Mir4323
Mir4434
Mir4435-2hg
Mir4444-1
Mir4448
Mir4453
Mir4453hg
Mir4466
Mir4469
Mir4470
Mir4472-2
Mir4487
Mir4515
Mir4519
Mir4522
Mir4523
Mir4530
Mir4651
Mir4665
Mir4687
Mir4690
Mir4706
Mir4707
Mir4729
Mir4734
Mir4740
Mir4741
Mir4754
Mir4781
Mir4787
Mir484
Mir497hg
Mir5090
Mir5091
Mir5188
Mir548ak
Mir5695
Mir5696
Mir5703
Mir574
Mir5787
Mir6084
Mir6089
Mir6125
Mir636
Mir639
Mir648
Mir6508
Mir6514
Mir6515
Mir658
Mir661
Mir6721
Mir6726
Mir6732
Mir6743
Mir6753
Mir6795
Mir6821
Mir6847
Mir6853
Mir6864
Mir6869
Mir6875
Mir6881
Mir6892
Mir718
Mir760
Mir762
Mir762hg
Mir7845
Mir7846
Mir8072
Mir9-1
Mir92b
Mir99b
Mirlet7bhg
Mirlet7e
Mirlet7i
Misp3
Mitf
Mkln1
Mknk2
Mkrn2
Mlec
Mlf1
Mlh1
Mllt10
Mllt6
Mlst8
Mlx
Mmaa
Mme
Mmp11
Mmp17
Mnd1
Mnt
Mnx1-as1
Mob4
Mon2
Morc3
Morf4l1
Morf4l2-as1
Morn3
Mosmo
Mospd2
Mospd3
Mpdu1
Mpg
Mphosph9
Mpnd
Mpp5
Mpp6
Mpp7-dt
Mppe1
Mprip
Mpv17l2
Mras
Mrfap1
Mrm1
Mrm3
Mroh6
Mrpl10
Mrpl15
Mrpl15p1
Mrpl18
Mrpl2
Mrpl20-as1
Mrpl30
Mrpl4
Mrpl40
Mrpl45
Mrpl48
Mrpl49
Mrpl54
Mrpl58
Mrps16
Mrps17
Mrps17p1
Mrps2
Mrps27
Mrps34
Mrps35
Mrps7
Mrrf
Mrto4
Mrvi1-as1
Ms4a3
Msantd3
Msh3
Msh5
Msh5-sapcd1
Msh6
Msi2
Msl3
Msmo1
Msra
Mst1p2
Msto1
Msto2p
Mt1p1
Mt1x
Mt2a
Mta1
Mta3
Mtdh
Mterf2
Mtf2
Mtfp1
Mtfr1
Mtfr1l
Mtg1
Mtg2
Mthfd1l
Mthfd2l
Mthfr
Mtif2
Mtm1
Mtmr14
Mtmr9
Mturn
Mtx1
Mtx2
Muc3a
Muc4
Mus81
Mvb12a
Mvd
Mvk
Mxd1
Mxd3
Mxi1
Mxra8
Myadm
Myb
Mybl2
Myc
Myd88
Myeov
Myl12a
Myl12b
Myl4
Myl5
Myl6b
Myl6p1
Myl9
Mylip
Mylk-as1
Mylpf
Myo15b
Myo18b
Myo19
Myo3b-as1
Myo6
Myo9b
Myrip
Mzt2b
NA
Naa10
Naa15
Naa30
Naa38
Naa40
Naa60
Nab1
Nab2
Nabp1
Nabp2
Nadk
Nadsyn1
Nagk
Naglu
Nanos3
Nans
Napa-as1
Napepld
Napg
Napsa
Napsb
Nat14
Nat8l
Nav2
Nav3
Naxe
Nbeal1
Nbeal2
Nbl1
Ncapd2
Ncapg
Ncaph
Ncaph2
Ncbp1
Nck1-dt
Nck2
Ncln
Ncoa1
Ncoa3
Ncoa7
Ncor1
Ncr3lg1
Nde1
Ndel1
Ndfip1
Ndor1
Ndufa11
Ndufa4l2
Ndufa6-dt
Ndufa7
Ndufaf3
Ndufaf6
Ndufaf8
Ndufb10
Ndufb2
Ndufb5
Ndufb9
Ndufc1
Ndufs3
Ndufs6
Ndufs7
Ndufv1
Ndufv2
Ndufv3
Neat1
Nebl-as1
Necab2
Necap2
Nectin2
Nedd1
Nedd4l
Neil2
Nek11
Nek7
Nelfb
Nelfcd
Nenf
Net1
Neurl1
Nf1
Nf2
Nfat5
Nfatc1
Nfatc3
Nfatc4
Nfe2l1
Nfe2l2
Nfia
Nfic
Nfix
Nfkb1
Nfkb2
Nfkbia
Nfkbie
Nfkbiz
Nfx1
Nfyc
Ngfr
Nhlrc3
Nif3l1
Nipbl
Nipsnap2
Nipsnap3b
Nisch
Nit1
Nit2
Nkila
Nkiras2
Nktr
Nlgn2
Nlk
Nln
Nmb
Nmd3
Nme4
Nmnat1
Nmral1
Nmt1
Nmu
Nnmt
Nnt
Noc2lp1
Noc4l
Nol11
Nol7
Nolc1
Nop14-as1
Nop53
Nop56
Nop9
Nos1ap
Nos3
Nostrin
Notch3
Noxa1
Npc1
Npepps
Nphp4
Npl
Npw
Nqo2
Nr1d2
Nr1h2
Nr1h3
Nr2c2
Nr2f2
Nr2f6
Nr4a1
Nr4a3
Nrbf2
Nrbf2p2
Nrf1
Nrgn
Nrm
Nrsn2
Nsd1
Nsd3
Nsmce1
Nsmce2
Nsun6
Nt5dc1
Nt5m
Ntmt1
Ntn3
Ntrk1
Nub1
Nubpl
Nucb1
Nucb2
Nudc
Nudt1
Nudt16
Nudt16l1
Nudt16p1
Nudt22
Nudt4
Nudt9
Nuf2
Nup107
Nup188
Nup50
Nup58
Nup93
Nus1p2
Nutf2
Nutm2a-as1
Nxf1
Nxph3
Oaf
Oas3
Oaz3
Obscn
Ocel1
Ociad1
Ocrl
Odc1-dt
Odf2
Odf3l2
Odr4
Ogfod2
Ogfrp1
Ogg1
Oip5-as1
Ola1
Oosp1p2
Opa1
Oplah
Oprl1
Or11g1p
Or2x1p
Or51a9p
Or6e1p
Or7a1p
Orai1
Orai2
Osbp2
Osbpl2
Osbpl6
Osbpl8
Osbpl9
Oscar
Oser1-dt
Osgin1
Osgin2
Osr2
Ostf1
Otud1
Otud6b
Otulin
Oxnad1
Oxsm
Oxsr1
P2rx4
P3h4
P4hb
P4htm
Pabpc1l
Pabpc4
Pabpn1
Pacrg
Pacrgl
Pacs1
Pacs2
Pacsin3
Pafah1b1
Paics
Paip2
Pak2
Pak4
Palld
Pam
Pan3
Pank2
Panx1
Panx2
Papola
Paqr4
Paqr7
Paqr8
Paqr9-as1
Pard6a
Pard6b
Park7
Parp3
Parvb
Patl2
Paupar
Pawrp1
Paxbp1-as1
Paxip1-as1
Paxx
Pbx1
Pc
Pcat6
Pcbd2
Pcbp1
Pcbp2
Pccb
Pced1b
Pcgf3
Pcgf5
Pck1
Pcm1
Pcnt
Pcnx1
Pcolce
Pcoth
Pcsk4
Pcsk6
Pcsk7
Pcsk9
Pcyox1
Pcyox1l
Pcyt2
Pdcd5
Pdcd6
Pdcd6ip
Pde3b
Pde7a
Pde8a
Pdgfrb
Pdha1
Pdia3
Pdia3p1
Pdik1l
Pdk1
Pdk3
Pdlim2
Pdlim7
Pdp1
Pdp2
Pdpk1
Pdpr
Pds5b
Pdxdc1
Pdxk
Pdzph1p
Pear1
Pecam1
Peli2
Per3
Pex14
Pex3
Pfdn4
Pfkfb2
Pfkfb3
Pfkl
Pgam1
Pgam5
Pgap2
Pgbd1
Pgbd2
Pgc
Pgd
Pgk1
Pglyrp4
Pgm2
Pgm5p4
Pgpep1
Pgs1
Phactr2
Phactr4
Phax
Phbp3
Phc1
Phf1
Phf10
Phf11
Phf12
Phf13
Phf14
Phf19
Phf2
Phf20
Phf20l1
Phf21a
Phf23
Phf3
Phf6
Phf7
Phgdh
Phkb
Phkg2
Phldb1
Phldb3
Phospho2
Phpt1
Phtf2
Pias4
Pidd1
Pigg
Pigl
Pigs
Pigv
Pigw
Pigx
Pigy-dt
Pik3ca
Pik3cd
Pik3ip1-as1
Pik3r1
Pik3r2
Pik3r4
Pikfyve
Pim2
Pin1
Pinlyp
Pip4k2c
Pip5k1b
Pipox
Pithd1
Pitpna
Pitpna-as1
Pitpnc1
Pitpnm2
Pitpnm3
Pjvk
Pkd1
Pkd2l2
Pkdcc
Pkig
Pkmyt1
Pkn2
Pknox1
Pkp4
Pla2g12ap1
Pla2g15
Pla2g4e-as1
Pla2g6
Plbd2
Plcb2
Plcg1
Plcg2
Plcl1
Pld2
Pld3
Plec
Plekha1
Plekha2
Plekha3
Plekha5
Plekha8
Plekhb2
Plekhf1
Plekhf2
Plekhg2
Plekhg4
Plekhg6
Plekhh2
Plekhm2
Plk1
Plk3
Plk4
Plod1
Plpbp
Plppr2
Plrg1
Pls1
Plxna3
Plxnb3
Pmaip1
Pmf1
Pmf1-bglap
Pmm2
Pmpca
Pms1
Pnkd
Pnmt
Pnpla2
Pnpla6
Pnpla7
Pnpo
Pnrc1
Pnrc2
Pofut1
Pogk
Poglut1
Pola1
Pola2
Pold1
Pold3
Poldip3
Pole4
Poli
Polr1c
Polr1d
Polr1e
Polr2a
Polr2c
Polr2h
Polr3c
Polr3d
Polr3e
Polr3h
Pom121
Pomp
Pomt1
Pomt2
Pop7
Por
Porcn
Pot1-as1
Pou2f1
Pou3f2
Ppa2
Ppan
Ppan-p2ry11
Ppara
Ppard
Ppargc1b
Ppfia1
Ppfia3
Ppfia4
Ppfibp2
Pphln1
Ppia
Ppiap35
Ppif
Ppih
Ppil6
Ppm1a
Ppm1d
Ppm1g
Ppm1k-dt
Ppm1l
Ppm1m
Ppm1n
Ppox
Ppp1cb
Ppp1r11
Ppp1r12b
Ppp1r15a
Ppp1r16a
Ppp1r16b
Ppp1r21
Ppp1r26-as1
Ppp1r27
Ppp1r37
Ppp1r3f
Ppp1r3g
Ppp1r7
Ppp1r8
Ppp2r2a
Ppp2r2d
Ppp2r3a
Ppp2r5b
Ppp2r5c
Ppp3cb-as1
Ppp3cc
Ppp4r1
Ppp4r1-as1
Ppp4r1l
Ppp4r2
Ppp6r2
Ppp6r3
Pprc1
Ppt2
Ppt2-egfl8
Pqlc2
Pqlc3
Pram1
Prdm1
Prdm10
Prdm11
Prdm2
Prdx3p2
Prdx4
Prdx5
Prelid1
Prelid3a
Prickle1
Prickle4
Primpol
Prkab1
Prkaca
Prkacb
Prkar1a
Prkar2a-as1
Prkca
Prkcb
Prkce
Prkcg
Prkch
Prkcq-as1
Prkcz
Prkcz-as1
Prkd2
Prkra-as1
Prkrip1
Prmt2
Prmt3
Prnp
Prokr1
Prorsd1p
Proser2
Prpf18
Prpf3
Prpf40b
Prpf8
Prr14
Prr16
Prr3
Prr5
Prr7
Prrc1
Prrc2b
Prrt2
Prss12
Prss16
Prss21
Prss46p
Prune1
Prxl2b
Psat1
Psen1
Psen2
Pskh1
Psma4
Psmb8
Psmb9
Psmc2
Psmc4
Psmd1
Psmd10p1
Psmd11
Psmd13
Psmd14
Psmd2
Psmd3
Psmd7
Psmd8
Psmd9
Psmf1
Psmg2
Psmg3-as1
Psmg4
Pstk
Pstpip2
Ptbp1
Ptbp2
Ptdss1
Ptdss2
Pten
Ptenp1-as
Ptger2
Ptges
Ptges3
Pth2
Pth2r
Ptk7
Ptma
Ptms
Ptov1
Ptov1-as2
Ptp4a1
Ptp4a2p1
Ptpa
Ptpdc1
Ptpmt1
Ptpn1
Ptpn11
Ptpn18
Ptpn22
Ptpn23
Ptpn4
Ptpra
Ptprh
Ptprj
Ptprr
Ptpru
Pts
Pttg1
Pttg1ip
Puf60
Pura
Pus1
Pusl1
Pvt1
Pwp1
Pwwp2b
Pwwp3a
Pxk
Pxmp2
Pxylp1
Pydc1
Pygm
Pyroxd1
Qki
Qprt
Qrich1
Qser1
Qsox1
Qtrt1
R3hcc1
R3hcc1l
R3hdm4
Rab11a
Rab11b
Rab11fip4
Rab12
Rab18
Rab1b
Rab22a
Rab27a
Rab28
Rab31
Rab3gap1
Rab3ip
Rab42
Rab4b
Rab4b-egln2
Rab5a
Rab5if
Rab7a
Rab8a
Rab8b
Rabepk
Rabgap1l
Rabgef1
Rabl2a
Rabl6
Rac1
Rac3
Rad17
Rad21-as1
Rad23a
Rad23b
Rad50
Rad51c
Rad9a
Rag1
Rai1
Rai14
Ralbp1
Ralgps1
Ralgps2
Raly
Ran
Ranbp1
Ranbp2
Rap1a
Rap1b
Rap1gap
Rap2a
Rap2b
Rap2c-as1
Rapgef1
Rapgef2
Rara
Rars
Rasal2
Rasal3
Rasl10a
Rasl11a
Rassf1-as1
Rassf4
Rassf5
Rassf8
Raver2
Rb1
Rbbp4
Rbbp6
Rbbp8
Rbck1
Rbfox2
Rbl2
Rbm11
Rbm15
Rbm17
Rbm25
Rbm33
Rbm38
Rbm39
Rbm45
Rbm6
Rbmx
Rbmx2
Rbp5
Rbx1
Rcan3
Rcc1
Rcc2p6
Rccd1
Rce1
Rcl1
Rcn2
Rcn3
Rcor3
Rcsd1
Rdh10
Rdh13
Reep1
Reep2
Reep5
Reep6
Rel
Rela
Relb
Rell2
Relt
Renbp
Repin1
Reps2
Rer1
Resf1
Rest
Retreg2
Rex1bd
Rexo1
Rexo2
Rf00003
Rf00004
Rf00015
Rf00017
Rf00019
Rf00156
Rf00212
Rf00284
Rf00407
Rf00409
Rf00416
Rf00568
Rf01684
Rf01955
Rf01956
Rf01957
Rf01986
Rf01987
Rf02103
Rf02110
Rf02118
Rf02124
Rf02125
Rf02156
Rf02174
Rf02175
Rf02176
Rf02187
Rf02188
Rf02198
Rf02203
Rf02204
Rf02205
Rf02215
Rf02216
Rf02271
Rfc3
Rfesd
Rflna
Rfxank
Rgcc
Rgl1
Rgl3
Rgp1
Rgs11
Rgs14
Rgs2
Rgs9
Rgs9bp
Rhbdd1
Rhbdd2
Rhbdl2
Rhebp2
Rhoa
Rhobtb2
Rhobtb3
Rhoc
Rhoh
Rhoq
Rhot1
Rhot2
Rhpn1
Ribc1
Ric1
Ric8a
Rimklb
Ring1
Riok3
Ripk1
Ripk2
Rit1
Rmc1
Rmdn2
Rmnd5b
Rn7skp168
Rn7skp175
Rn7skp178
Rn7skp4
Rn7sl181p
Rn7sl284p
Rn7sl354p
Rn7sl402p
Rn7sl443p
Rn7sl645p
Rn7sl692p
Rn7sl75p
Rna5sp130
Rna5sp174
Rna5sp245
Rna5sp324
Rna5sp351
Rna5sp404
Rna5sp440
Rna5sp473
Rna5sp96
Rnase1
Rnaseh1-as1
Rnaseh2a
Rnaseh2b
Rnaseh2c
Rnf11
Rnf114
Rnf123
Rnf138
Rnf139
Rnf139-as1
Rnf14
Rnf144a
Rnf146
Rnf167
Rnf182
Rnf2
Rnf207
Rnf208
Rnf214
Rnf217
Rnf220
Rnf225
Rnf24
Rnf32
Rnf34
Rnf43
Rnf7
Rnft1-dt
Rnft2
Rnh1
Rnmt
Rnpepl1
Rnps1
Rnu1-1
Rnu1-120p
Rnu12
Rnu1-2
Rnu1-85p
Rnu1-92p
Rnu2-52p
Rnu2-63p
Rnu4-1
Rnu4-18p
Rnu4-2
Rnu4-28p
Rnu4-8p
Rnu4atac
Rnu5a-1
Rnu5d-1
Rnu5e-4p
Rnu5f-1
Rnu6-1093p
Rnu6-1138p
Rnu6-1154p
Rnu6-1176p
Rnu6-1216p
Rnu6-1276p
Rnu6-1311p
Rnu6-169p
Rnu6-2
Rnu6-218p
Rnu6-227p
Rnu6-299p
Rnu6-419p
Rnu6-481p
Rnu6-510p
Rnu6-560p
Rnu6-722p
Rnu6-761p
Rnu6-805p
Rnu6-9
Rnu6atac36p
Rnu7-96p
Rnvu1-14
Rnvu1-15
Rnvu1-19
Rnvu1-4
Rnvu1-6
Rny1p6
Rny3p11
Ro60
Robo3
Rom1
Romo1
Ropn1l
Rora-as1
Rpa1
Rpap2
Rparp-as1
Rpe
Rpf2
Rpl10
Rpl10a
Rpl10p15
Rpl13
Rpl13a
Rpl13p5
Rpl14
Rpl15
Rpl17
Rpl17p41
Rpl18a
Rpl21
Rpl21p6
Rpl22p14
Rpl22p3
Rpl23ap82
Rpl26
Rpl27a
Rpl27p12
Rpl30p12
Rpl36
Rpl36a
Rpl36a-hnrnph2
Rpl38p4
Rpl4
Rpl5
Rpl5p28
Rpl5p6
Rpl6p9
Rpl7ap53
Rpl7l1p5
Rplp0
Rplp1
Rpp14
Rpp21
Rpp25
Rprd2
Rps15
Rps19
Rps21
Rps21p8
Rps23
Rps28
Rps2p32
Rps2p36
Rps2p55
Rps3a
Rps4xp16
Rps5
Rps5p3
Rps6ka1
Rps6ka4
Rps6kb2
Rps6kc1
Rps6p8
Rps7
Rpsa
Rpsap28
Rpsap31
Rraga
Rreb1
Rrm2
Rrp1
Rsad1
Rsad2
Rsbn1l
Rsrc1
Rtf2
Rtn3
Rtraf
Rubcn
Rufy1
Rufy3
Rundc3a
Runx2
Rusc1
Ruvbl1-as1
Ruvbl2
Rwdd3
Rxrb
Rxylt1
Ryr2
S100a7l2
S100pbp
S100z
Sacm1l
Sae1
Safb
Samd1
Samd10
Samd11
Samd13
Samd14
Samd4a
Samd4b
Samd8
Sammson
Samsn1-as1
Sap30
Sap30l
Sar1a
Sars
Sart1
Sat1
Satb2
Satb2-as1
Saxo2
Sbdsp1
Sbf2-as1
Sbno2
Sc5d
Scaf1
Scaf8
Scai
Scamp1
Scamp2
Scamp3
Scamp5
Scap
Scarna13
Scfd1
Scly
Scn1b
Scn8a
Scnn1a
Scpep1
Scyl2
Sdcbp
Sdccag8
Sdf2l1
Sdha
Sdhaf2
Sdhaf3
Sdhc
Sdhd
Sdk1
Sdsl
Sec14l1
Sec14l5
Sec16a
Sec1p
Sec22a
Sec24a
Sec24ap1
Sec24b
Sec61a1
Sec61a2
Sec61b
Sec62
Secisbp2
Sectm1
Seh1l
Selenoh
Selenoi
Selenon
Selenot
Sema3f
Sema4b
Sema4c
Sema7a
Senp3
Senp3-eif4a1
Senp5
Senp6
Senp8
Sephs1p6
Sepsecs-as1
Sept1
Sept11
Sept2
Sept4-as1
Sept5
Sept7-as1
Sept7p2
Sept9
Serf2
Serhl
Serp1
Serpind1
Serpinh1
Set
Setd1a
Setd1b
Setd5
Setd6
Setd9
Sf3a2
Sf3b2
Sfi1
Sfr1
Sfswap
Sft2d2
Sfxn1
Sfxn2
Sgip1
Sgk3
Sgms1
Sgms1-as1
Sgo1-as1
Sgo2
Sgpl1
Sgsm1
Sgsm2
Sgsm3
Sh2b1
Sh2b2
Sh2b3
Sh2d2a
Sh2d3a
Sh2d4b
Sh2d5
Sh3bgr
Sh3bgrl3
Sh3bp1
Sh3bp5
Sh3d21
Sh3glb1
Sh3tc1
Sharpin
Shbg
Shc1
Shld2
Shoc2
Siae
Siah1
Sidt2
Sigirr
Siglec27p
Sin3a
Sin3b
Sipa1
Sipa1l1
Sirt1
Sirt2
Sirt5
Sirt7
Ska1
Skap2
Skida1
Skil
Skiv2l
Skp2
Slc10a3
Slc12a2
Slc14a1
Slc16a1-as1
Slc16a3
Slc16a5
Slc22a18
Slc22a23
Slc22a4
Slc22a5
Slc24a1
Slc25a10
Slc25a15
Slc25a19
Slc25a22
Slc25a36
Slc25a37
Slc25a38
Slc25a4
Slc25a42
Slc25a43
Slc25a5
Slc26a1
Slc26a10
Slc26a11
Slc26a2
Slc27a1
Slc27a2
Slc29a1
Slc29a3
Slc2a10
Slc2a14
Slc2a1-as1
Slc2a4
Slc2a4rg
Slc30a2
Slc30a3
Slc30a5
Slc30a6
Slc30a7
Slc30a9
Slc31a1
Slc31a2
Slc35a1
Slc35a3
Slc35a4
Slc35c1
Slc35e3
Slc35e4
Slc35f6
Slc35g1
Slc36a1
Slc37a3
Slc38a1
Slc38a2
Slc39a1
Slc39a10
Slc39a12
Slc39a13
Slc39a14
Slc39a4
Slc39a7
Slc3a2
Slc41a1
Slc43a1
Slc43a2
Slc43a3
Slc44a1
Slc44a2
Slc44a4
Slc45a1
Slc48a1
Slc49a4
Slc4a2
Slc4a5
Slc4a8
Slc50a1
Slc52a2
Slc5a11
Slc6a19
Slc6a6
Slc6a8
Slc7a6
Slc7a8
Slc9a3
Slc9a3-as1
Slc9a3r1
Slc9a3r2
Slc9a5
Slc9a6
Slc9a8
Slc9b2
Slco2a1
Slf2
Slk
Smad5
Smad6
Smap1
Smarca2
Smarca4
Smarcad1
Smarcb1
Smarcd2
Smc4
Smchd1
Smdt1
Smg1p1
Smg1p3
Smim10l1
Smim13
Smim19
Smim2
Smim26
Smim29
Smim2-as1
Smim3
Smim4
Smim8
Smkr1
Smpd1
Smtn
Smyd2
Smyd5
Snap23
Snap23p1
Snap29
Snap47
Snapc2
Snapc3
Snapin
Snca-as1
Snd1
Snhg10
Snhg11
Snhg25
Snhg26
Snhg29
Snhg4
Snhg6
Snhg7
Snhg8
Snhg9
Snora13
Snora24
Snora25
Snora32
Snora3a
Snora3c
Snora48
Snora50c
Snora57
Snora6
Snora70
Snora71e
Snora78
Snord104
Snord105
Snord110
Snord118
Snord12c
Snord2
Snord3j
Snord48
Snord49a
Snord49b
Snord58c
Snord6
Snord68
Snord87
Snrnp25
Snrnp35
Snrnp48
Snrnp70
Snrpcp19
Snrpd1
Snrpe
Sntb2
Snx1
Snx11
Snx15
Snx17
Snx18
Snx2
Snx24
Snx25
Snx27
Snx29
Snx9
Soat1
Socs2
Socs3
Socs4
Socs5
Socs7
Sod1
Son
Sorbs1
Sorbs3
Sord
Sort1
Sos2
Sox12
Sox2-ot
Sp1
Sp2
Sp2-as1
Sp4
Sp5
Spa17
Spaca6
Spaca9
Spag1
Spag4
Spag5
Spag5-as1
Spast
Spata1
Spata20
Spata33
Spata46
Spata5l1
Spats2
Spcs2
Spcs3
Specc1
Specc1l
Specc1l-adora2a
Spesp1
Spg7
Sphk1
Sphk2
Spi1
Spidr
Spin1
Spire2
Spns1
Spock2
Spopl
Sppl2b
Spred3
Spsb1
Spsb2
Sptbn1
Sptbn4
Sqle
Sqstm1
Src
Srd5a3
Srd5a3-as1
Srebf1
Srebf2
Srek1
Srgap1
Srp14-as1
Srp54
Srp9
Srrd
Srrm1
Srrm2
Srrm3
Srrm5
Srrt
Srsf11
Srsf2
Srsf3
Srsf5
Srsf6
Srsf8
Ss18l1
Ss18l2
Ssb
Ssbp4
Ssna1
Sspo
Ssr4
Ssrp1
Sssca1
Ssuh2
St3gal2
St3gal3
St3gal4
St3gal5-as1
St6galnac1
St7
St7-ot4
St8sia1
Stag2
Stag3l4
Stag3l5p
Stag3l5p-pvrig2p-pilrb
Stard3nl
Stard7-as1
Stard9
Stat3
Stat5a
Stbd1
Stc2
Steap1
Steap3
Stim1
Stim2
Stip1
Stk11
Stk16
Stk17a
Stk19
Stk24-as1
Stk26
Stk3
Stk38l
Stk4
Stkld1
Stmn1p1
Stmp1
Ston1
Stox1
Stpg1
Stra6lp
Stradb
Strip2
Stt3a
Stub1
Stx11
Stx12
Stx16
Stx16-npepl1
Stx17
Stx18-as1
Stx3
Stx5
Stx6
Stxbp1
Stxbp3
Stxbp5
Styx
Styxl1
Sub1
Sucla2-as1
Suclg2-as1
Sugct
Sugt1p4
Sugt1p4-stra6lp
Sult2b1
Sumf2
Sun1
Supt20h
Supt5h
Surf2
Susd3
Susd4
Susd6
Suv39h1
Suv39h2
Suz12
Suz12p1
Svil-as1
Swi5
Syap1
Sycp2l
Syk
Syngap1
Syngr2
Syngr3
Synj2
Synpo
Syp
Sys1
Sys1-dbndd2
Syt17
Szrd1
Szt2
Tab1
Tacc1
Tacc3
Tada2a
Tada2b
Taf1
Taf15
Taf1b
Taf1d
Taf4b
Taf6l
Taf8
Taldo1
Tanc1
Tango2
Taok1
Taok2
Tapbp
Tapt1-as1
Tarsl2
Tas1r1
Tasor2
Tatdn3
Tax1bp1
Taz
Tbc1d13
Tbc1d14
Tbc1d17
Tbc1d22b
Tbc1d24
Tbc1d25
Tbc1d31
Tbc1d7
Tbcb
Tbcd
Tbce
Tbcel
Tbk1
Tbkbp1
Tbl1x
Tbl3
Tbpl1
Tbpl2
Tbx1
Tbx10
Tbxas1
Tcaim
Tcea2
Tceal8
Tceanc
Tceanc2
Tcf12
Tcf19
Tcf25
Tcf4
Tcf7
Tcirg1
Tcn1
Tcof1
Tcp11l2
Tctn1
Tdg
Tdh
Tdrd3
Tdrkh-as1
Tead1
Tecpr2
Tecr
Tedc1
Tedc2
Tef
Telo2
Ten1
Ten1-cdk3
Tent4a
Tent4b
Tepp
Tepsin
Terf1
Terf2
Terf2ip
Tes
Tesc-as1
Tesk1
Tet2
Tet3
Tex2
Tex22
Tex264
Tex38
Tex45
Tex9
Tf
Tfam
Tfap2a
Tfdp1
Tfg
Tgfbr1
Tgfbr3
Tgif1
Tgif2
Tgif2-rab5if
Tgm2
Tgm5
Tgs1
Thada
Thap6
Thap9
Thap9-as1
Thbs3
Thbs4
Them6
Thoc6
Thop1
Thrb-as1
Thsd8
Timm17a
Timm21
Timm50
Timmdc1
Timp2
Tiparp
Tiprl
Tjap1
Tjp2
Tjp3
Tkfc
Tle6
Tlk2
Tln2
Tlnrd1
Tm4sf19
Tm4sf19-as1
Tm7sf2
Tm9sf1
Tm9sf2
Tmbim6
Tmc8
Tmcc2
Tmco3
Tmco6
Tmed1
Tmed2
Tmed3
Tmed9
Tmem104
Tmem106b
Tmem106c
Tmem107
Tmem117
Tmem120b
Tmem121
Tmem126a
Tmem126b
Tmem131l
Tmem134
Tmem135
Tmem136
Tmem138
Tmem141
Tmem145
Tmem147
Tmem14b
Tmem14c
Tmem151b
Tmem164
Tmem165
Tmem175
Tmem177
Tmem179b
Tmem182
Tmem183a
Tmem19
Tmem191b
Tmem198
Tmem198b
Tmem199
Tmem201
Tmem205
Tmem208
Tmem214
Tmem216
Tmem219
Tmem220
Tmem222
Tmem223
Tmem233
Tmem248
Tmem25
Tmem251
Tmem255b
Tmem262
Tmem268
Tmem273
Tmem37
Tmem38a
Tmem38b
Tmem43
Tmem44-as1
Tmem56
Tmem56-rwdd3
Tmem62
Tmem63b
Tmem69
Tmem70
Tmem79
Tmem80
Tmem86a
Tmem87b
Tmem91
Tmem92
Tmem97
Tmem99
Tmem9b-as1
Tmpo
Tmpo-as1
Tmpop1
Tmpop2
Tmprss9
Tmsb4x
Tmub1
Tmub2
Tnfaip2
Tnfaip3
Tnfaip8
Tnfaip8l1
Tnfrsf10b
Tnfrsf12a
Tnfrsf18
Tnfrsf19
Tnfrsf1b
Tnfsf12
Tnfsf12-tnfsf13
Tnpo1
Tnrc6a
Tnrc6b
Tnrc6c
Tns2
Tob1-as1
Toe1
Tollip-as1
Tom1
Tom1l1
Tomm20l
Tomm22
Tomm6
Tonsl
Tor1aip1
Tor1b
Tor3a
Tp53i3
Tp53inp2
Tpd52l1
Tpd52l2
Tpi1
Tpm1
Tpm3p9
Tpm4
Tpp1
Tpp2
Tpt1-as1
Tpte2p1
Tptep1
Tptep2
Trabd
Tradd
Traf3
Traf3ip1
Traf3ip2-as1
Traf4
Traf5
Trafd1
Traj40
Traj41
Trak1
Tram1
Tram2-as1
Trappc11
Trappc12
Trappc2l
Trappc5
Trib1
Trib2
Trib3
Trim13
Trim14
Trim17
Trim24
Trim28
Trim29
Trim32
Trim36
Trim39
Trim39-rpp21
Trim52-as1
Trim67
Trim7
Trim8
Trio
Trip10
Trip13
Trip4
Trip6
Trmt1
Trmt61a
Trmu
Trnau1ap
Trpc1
Trpm1
Trpm4
Tsbp1
Tsc2
Tsc22d2
Tsen15
Tsen2
Tsen34
Tsen54
Tsfm
Tsga13
Tshz1
Tsku
Tsn
Tsnax
Tsnax-disc1
Tspan10
Tspan14
Tspan15
Tspan17
Tspan31
Tspan7
Tspyl2
Tssc4
Tssk3
Tstd3
Ttc17
Ttc19
Ttc21a
Ttc25
Ttc27
Ttc28-as1
Ttc3
Ttc38
Ttc39a
Ttc4
Ttc7a
Ttc9c
Ttf2
Tti2
Ttk
Ttl
Ttll13p
Ttll4
Ttll5
Ttpal
Tuba1c
Tubb
Tubb3
Tubb4b
Tubb6
Tubg1
Tulp1
Tulp2
Tulp3
Tusc3
Txlna
Txndc15
Txndc17
Txnip
Txnl1
Txnl4a
Txnrd1
Tymp
Tyms
Tyro3
Tyrobp
Tyw1
Tyw3
U2af1l4
U2surp
U73166.1
U91328.1
Uap1
Uba2
Uba5
Uba52
Uba6-as1
Uba7
Ubac2
Ubald2
Ubap2l
Ubash3a
Ubb
Ube2a
Ube2b
Ube2d1
Ube2d2
Ube2d3-as1
Ube2d4
Ube2e1
Ube2e2
Ube2e3
Ube2f
Ube2f-scly
Ube2i
Ube2k
Ube2l3
Ube2l5
Ube2m
Ube2q2p9
Ube2v1
Ube2v1p4
Ube2v2
Ube2z
Ube3c
Ube4b
Ubfd1
Ubiad1
Ubl4a
Ubl7-as1
Ubn1
Ubqln2
Ubr3
Ubr5-as1
Ubtf
Ubxn11
Ubxn2a
Ubxn2b
Ubxn4
Uchl3
Uck2
Ufl1
Ugcg
Ugdh-as1
Ugp2
Uhmk1
Uhrf1bp1
Umad1
Unc13a
Unc45a
Unc50
Unc5b
Unc79
Unk
Upf1
Upf3a
Upp1
Upp2
Uprt
Uqcrc1
Uqcrh
Urb1-as1
Urod
Usb1
Usf2
Usp1
Usp10
Usp12-as2
Usp14
Usp15
Usp20
Usp21
Usp25
Usp27x
Usp2-as1
Usp38
Usp39
Usp42
Usp44
Usp47
Usp54
Usp8
Usp9x
Uspl1
Utrn
Vac14
Vamp7
Vamp8
Vangl1
Vapa
Vars
Vars2
Vasp
Vav1
Vax2
Vcl
Vdac2
Vdac3
Vegfa
Vegfb
Vezt
Vhl
Vil1
Vill
Vim
Vipr1
Vkorc1l1
Vma21
Vmac
Vmp1
Vpreb3
Vps11
Vps13a
Vps13d
Vps16
Vps18
Vps26a
Vps33b
Vps33b-dt
Vps37a
Vps37d
Vps51
Vps52
Vps8
Vrk1
Vrk2
Vwa1
Vwa5a
Vwa8-as1
Vwce
Wac
Wars
Wasf3
Washc2a
Washc2c
Washc4
Wdfy2
Wdr18
Wdr19
Wdr24
Wdr25
Wdr37
Wdr38
Wdr43
Wdr45bp1
Wdr46
Wdr48
Wdr6
Wdr62
Wdr66
Wdr70
Wdr76
Wdr77
Wdr81
Wdr92
Wdtc1
Wee1
Wipf3
Wipi2
Wnk1
Wnk2
Wnk4
Wnt1
Wnt11
Wrap53
Wrb
Wrb-sh3bgr
Wrnip1
Wsb1
Wscd2
Wt1
Wt1-as
Wtap
Wwc2
Wwc3
Wwox
Wwp1
Wwp2
Xiap
Xkr9
Xpnpep3
Xpo6
Xpo7
Xpot
Xpr1
Xrcc6
Xylb
Xylt2
Yae1
Yap1
Ybey
Ybx1
Yeats4
Yes1
Yif1a
Yif1b
Yipf2
Yipf4
Yipf6
Yju2
Ykt6
Ylpm1
Ypel2
Ypel3
Ypel4
Ypel5
Ythdc2
Ythdf2
Ywhab
Ywhah
Ywhaz
Yy1
Z69720.2
Z69890.1
Z82190.2
Z82244.2
Z83844.3
Z93241.1
Z93930.2
Z94721.2
Z98752.3
Z99758.1
Z99943.1
Zbed5-as1
Zbed6cl
Zbtb1
Zbtb11-as1
Zbtb12
Zbtb18
Zbtb22
Zbtb33
Zbtb34
Zbtb37
Zbtb38
Zbtb40
Zbtb48
Zbtb7b
Zbtb9
Zc2hc1c
Zc3h10
Zc3h12a
Zc3h14
Zc3h15
Zc3h18
Zc3h6
Zc3h7b
Zc3hav1
Zc3hc1
Zcchc2
Zcchc4
Zcchc7
Zcwpw2
Zdhhc1
Zdhhc14
Zdhhc16
Zdhhc17
Zdhhc2
Zdhhc23
Zdhhc4
Zdhhc5
Zdhhc8
Zeb2
Zeb2-as1
Zfand2a
Zfand2b
Zfand6
Zfas1
Zfp1
Zfp36l1
Zfp41
Zfp69
Zfp69b
Zfp90
Zfpl1
Zfpm2
Zfx
Zfyve16
Zfyve9
Zgpat
Zkscan2-dt
Zmiz2
Zmym1
Zmym4
Zmym6
Znf10
Znf131
Znf143
Znf169
Znf185
Znf212
Znf213
Znf219
Znf236
Znf252p-as1
Znf25-dt
Znf275
Znf276
Znf282
Znf292
Znf316
Znf324
Znf331
Znf333
Znf337-as1
Znf341
Znf354b
Znf385a
Znf397
Znf398
Znf410
Znf432
Znf433-as1
Znf436-as1
Znf438
Znf441
Znf445
Znf446
Znf449
Znf451
Znf48
Znf487
Znf501
Znf511
Znf511-prap1
Znf513
Znf517
Znf524
Znf526
Znf527
Znf529-as1
Znf554
Znf559
Znf559-znf177
Znf57
Znf575
Znf576
Znf580
Znf581
Znf584
Znf589
Znf593
Znf609
Znf620
Znf621
Znf623
Znf627
Znf638
Znf639
Znf646
Znf652
Znf653
Znf664
Znf687
Znf692
Znf696
Znf705a
Znf707
Znf710
Znf713
Znf740
Znf76
Znf766
Znf771
Znf778
Znf789
Znf804b
Znf805
Znf815p
Znf839
Znf84
Znf846
Znf865
Znf879
Znf93
Znrf1
Znrf2
Znrf2p1
Zpr1
Zranb2-as1
Zrsr2
Zscan21
Zscan25
Zscan26
Zscan31
Zscan9
Zswim9
Zyg11a
Zyg11b
Zyx
