# Supplementary material for: A Bayesian inference transcription factor activity model for the analysis of single-cell transcriptomes
Source: Genome Res. 2021 Jul;31(7):1296–311. doi: 10.1101/gr.265595.120 (PMC8256867; doi:10.1101/gr.265595.120)
Supplement: Supplemental Material [file supp_gr.265595.120_Supplemental_Code.zip › BITFAM/inst/extdata/human/CDX1]

Ac005414.1
Ac010247.1
Ac020658.4
Ac121338.2
Ac127071.2
Ac147651.3
Al512622.1
Al831784.1
Bri3
Cic
Coq10b
Cpamd8
Efcab7
Hdac7
Herc2p3
Hoxa7
Igf2
Ins-igf2
Kat5
Kiss1
Loxhd1
Lrrc23
Mgll
Mir4323
Mocs3
Mtbp
Mtco3p31
Mtnd3p20
Mtnd4lp20
Mtnd4p13
NA
Ncapd2
Nr2f1
Ogdhl
Osbpl2
Prr14l
Rab11a
Rn7skp280
Rnaseh2c
Rpl7p3
Stx1a
Tmc3-as1
Tmem125
Tmem248
Tmprss2
Ube3b
Vill
Z69720.2
Z95114.4
