# Supplementary material for: A Bayesian inference transcription factor activity model for the analysis of single-cell transcriptomes
Source: Genome Res. 2021 Jul;31(7):1296–311. doi: 10.1101/gr.265595.120 (PMC8256867; doi:10.1101/gr.265595.120)
Supplement: Supplemental Material [file supp_gr.265595.120_Supplemental_Code.zip › BITFAM/inst/extdata/human/CDX2]

A2m
A2m-as1
Aacs
Aadac
Aadacp1
Aar2
Aatf
Aatk
Abalon
Abca1
Abca17p
Abca5
Abca7
Abca8
Abca9
Abcb1
Abcb9
Abcc1
Abcc2
Abcc3
Abcc5
Abcc5-as1
Abce1
Abcf1
Abcf3
Abcg1
Abhd11
Abhd11-as1
Abhd14a
Abhd14a-acy1
Abhd16a
Abhd17c
Abhd18
Abhd2
Abi2
Abi3bp
Abl1
Ablim1
Abo
Abr
Ac000068.1
Ac001226.1
Ac001226.2
Ac002076.2
Ac002094.1
Ac002116.2
Ac002306.1
Ac002310.2
Ac002401.2
Ac002451.1
Ac002454.1
Ac002472.2
Ac002480.1
Ac003002.1
Ac003002.3
Ac003005.2
Ac003991.1
Ac004080.3
Ac004080.4
Ac004130.1
Ac004156.1
Ac004160.1
Ac004224.2
Ac004241.4
Ac004381.1
Ac004448.2
Ac004551.1
Ac004585.1
Ac004585.2
Ac004593.2
Ac004690.1
Ac004706.1
Ac004771.4
Ac004816.1
Ac004834.1
Ac004862.1
Ac004870.2
Ac004870.3
Ac004884.2
Ac004890.2
Ac004895.1
Ac004917.1
Ac004922.1
Ac004947.1
Ac005005.3
Ac005041.1
Ac005050.1
Ac005083.1
Ac005105.1
Ac005144.1
Ac005220.1
Ac005280.1
Ac005280.2
Ac005294.1
Ac005324.5
Ac005332.4
Ac005355.1
Ac005381.1
Ac005391.1
Ac005392.2
Ac005394.2
Ac005410.1
Ac005495.2
Ac005520.1
Ac005520.2
Ac005523.2
Ac005532.1
Ac005532.2
Ac005550.2
Ac005551.1
Ac005580.1
Ac005670.2
Ac005674.1
Ac005697.1
Ac005699.1
Ac005703.4
Ac005722.2
Ac005726.4
Ac005759.1
Ac005775.1
Ac005785.1
Ac005786.2
Ac005833.1
Ac005837.1
Ac005840.2
Ac005915.1
Ac005921.2
Ac005921.3
Ac006037.2
Ac006042.2
Ac006059.1
Ac006059.2
Ac006076.1
Ac006077.2
Ac006115.1
Ac006116.8
Ac006146.1
Ac006148.1
Ac006148.2
Ac006153.1
Ac006213.1
Ac006252.1
Ac006262.1
Ac006333.1
Ac006333.2
Ac006449.2
Ac006449.6
Ac006449.7
Ac006460.2
Ac006483.2
Ac006486.1
Ac006486.2
Ac006499.2
Ac006504.5
Ac006511.5
Ac006942.1
Ac006960.1
Ac006974.1
Ac007009.1
Ac007029.1
Ac007099.1
Ac007128.1
Ac007161.1
Ac007192.1
Ac007215.1
Ac007218.1
Ac007262.2
Ac007285.1
Ac007298.2
Ac007326.1
Ac007362.1
Ac007368.1
Ac007375.1
Ac007389.1
Ac007403.1
Ac007405.3
Ac007485.2
Ac007491.1
Ac007493.1
Ac007527.2
Ac007546.3
Ac007611.1
Ac007619.2
Ac007663.2
Ac007663.3
Ac007681.1
Ac007684.1
Ac007686.2
Ac007773.1
Ac007786.1
Ac007790.1
Ac007879.1
Ac007881.2
Ac007899.1
Ac007938.2
Ac007950.1
Ac007969.2
Ac007998.5
Ac008012.1
Ac008063.1
Ac008063.2
Ac008073.3
Ac008083.1
Ac008083.2
Ac008115.1
Ac008267.5
Ac008267.8
Ac008277.1
Ac008393.1
Ac008429.1
Ac008429.4
Ac008438.2
Ac008443.2
Ac008494.1
Ac008494.2
Ac008550.1
Ac008555.2
Ac008581.2
Ac008622.2
Ac008638.1
Ac008638.2
Ac008649.2
Ac008670.1
Ac008694.2
Ac008735.1
Ac008738.1
Ac008738.5
Ac008755.1
Ac008763.2
Ac008764.6
Ac008770.2
Ac008781.1
Ac008781.2
Ac008840.1
Ac008892.1
Ac008914.1
Ac008915.2
Ac008937.3
Ac008966.1
Ac008969.1
Ac008982.1
Ac009061.2
Ac009075.1
Ac009078.3
Ac009086.3
Ac009088.3
Ac009090.3
Ac009107.2
Ac009119.3
Ac009133.1
Ac009133.2
Ac009133.5
Ac009137.1
Ac009139.1
Ac009159.2
Ac009163.2
Ac009163.3
Ac009163.6
Ac009299.3
Ac009318.1
Ac009318.4
Ac009407.1
Ac009413.1
Ac009468.1
Ac009480.2
Ac009486.1
Ac009495.1
Ac009495.3
Ac009506.1
Ac009509.1
Ac009509.2
Ac009522.1
Ac009562.1
Ac009570.1
Ac009686.2
Ac009779.2
Ac009800.1
Ac009812.4
Ac009879.1
Ac009879.3
Ac009950.1
Ac009951.2
Ac009970.1
Ac009975.2
Ac010087.1
Ac010148.1
Ac010173.1
Ac010186.2
Ac010198.1
Ac010198.2
Ac010200.1
Ac010201.1
Ac010202.1
Ac010240.3
Ac010260.1
Ac010271.1
Ac010307.1
Ac010319.5
Ac010327.2
Ac010327.4
Ac010333.3
Ac010422.1
Ac010422.7
Ac010424.3
Ac010522.1
Ac010531.6
Ac010531.8
Ac010538.1
Ac010542.2
Ac010547.1
Ac010551.1
Ac010551.3
Ac010618.1
Ac010654.1
Ac010655.2
Ac010655.4
Ac010735.1
Ac010761.1
Ac010761.2
Ac010761.5
Ac010761.7
Ac010884.1
Ac010967.3
Ac010976.1
Ac010982.1
Ac010997.2
Ac010997.4
Ac010997.5
Ac011155.1
Ac011195.2
Ac011247.2
Ac011287.1
Ac011290.2
Ac011373.1
Ac011396.2
Ac011444.1
Ac011446.2
Ac011448.1
Ac011462.4
Ac011466.1
Ac011468.1
Ac011473.3
Ac011477.1
Ac011481.1
Ac011491.1
Ac011511.2
Ac011518.1
Ac011529.1
Ac011603.2
Ac011611.4
Ac011632.1
Ac011676.3
Ac011825.3
Ac011901.1
Ac011933.3
Ac011978.2
Ac012055.1
Ac012065.3
Ac012065.4
Ac012100.1
Ac012158.1
Ac012184.2
Ac012213.2
Ac012229.1
Ac012236.1
Ac012306.2
Ac012307.1
Ac012313.6
Ac012313.9
Ac012317.1
Ac012363.1
Ac012370.1
Ac012377.1
Ac012379.1
Ac012409.1
Ac012488.2
Ac012491.1
Ac012531.2
Ac012531.3
Ac012613.1
Ac012640.3
Ac012668.2
Ac012668.3
Ac012673.1
Ac012676.3
Ac013394.1
Ac013400.1
Ac013403.1
Ac013410.1
Ac013468.1
Ac013472.1
Ac013476.1
Ac013714.1
Ac013717.1
Ac013726.1
Ac013731.1
Ac015687.1
Ac015771.1
Ac015795.1
Ac015804.1
Ac015813.1
Ac015813.2
Ac015845.1
Ac015871.4
Ac015878.2
Ac015908.1
Ac015908.2
Ac015908.4
Ac015912.1
Ac015921.1
Ac015982.1
Ac016027.1
Ac016256.1
Ac016394.1
Ac016405.1
Ac016582.2
Ac016629.3
Ac016700.3
Ac016722.1
Ac016735.1
Ac016773.1
Ac016866.2
Ac016903.2
Ac016908.1
Ac017015.2
Ac017083.1
Ac018362.1
Ac018362.3
Ac018410.1
Ac018511.1
Ac018521.1
Ac018521.2
Ac018647.2
Ac018653.4
Ac018712.1
Ac018754.1
Ac018761.3
Ac018781.1
Ac018845.3
Ac019103.1
Ac019117.1
Ac019117.3
Ac019193.3
Ac019197.1
Ac019205.1
Ac019349.1
Ac020611.2
Ac020661.1
Ac020763.1
Ac020765.2
Ac020891.3
Ac020892.2
Ac020904.2
Ac020910.3
Ac020910.5
Ac020911.1
Ac020915.1
Ac020915.5
Ac020916.2
Ac020928.2
Ac020928.3
Ac021066.1
Ac021066.2
Ac021087.2
Ac021151.1
Ac021180.1
Ac021188.1
Ac021205.2
Ac021218.1
Ac021504.1
Ac021506.1
Ac022028.2
Ac022098.4
Ac022101.1
Ac022113.2
Ac022154.1
Ac022166.1
Ac022173.1
Ac022217.3
Ac022217.4
Ac022296.3
Ac022335.1
Ac022364.2
Ac022387.1
Ac022400.1
Ac022498.2
Ac022509.4
Ac022558.2
Ac022616.2
Ac022733.1
Ac022784.1
Ac022816.1
Ac023024.1
Ac023050.4
Ac023157.2
Ac023157.3
Ac023206.1
Ac023347.1
Ac023355.1
Ac023469.2
Ac023509.1
Ac023590.1
Ac023632.2
Ac023669.2
Ac023908.3
Ac023983.2
Ac024075.3
Ac024267.6
Ac024270.4
Ac024475.3
Ac024475.4
Ac024592.2
Ac025031.2
Ac025034.2
Ac025162.2
Ac025164.1
Ac025165.2
Ac025165.3
Ac025171.3
Ac025188.1
Ac025252.2
Ac025257.1
Ac025265.2
Ac025279.1
Ac025287.1
Ac025287.2
Ac025366.1
Ac025419.1
Ac025465.4
Ac025539.1
Ac025575.2
Ac025754.1
Ac025822.2
Ac025871.1
Ac025946.2
Ac026100.1
Ac026124.2
Ac026310.2
Ac026362.1
Ac026369.3
Ac026427.2
Ac026461.3
Ac026462.3
Ac026471.2
Ac026688.2
Ac026691.1
Ac026725.1
Ac026726.1
Ac026765.1
Ac026780.1
Ac026785.1
Ac026803.2
Ac026954.1
Ac026954.3
Ac027097.2
Ac027279.2
Ac027281.1
Ac027307.1
Ac027309.1
Ac027449.1
Ac027451.1
Ac027559.1
Ac027601.3
Ac027601.4
Ac027779.1
Ac027801.1
Ac027804.1
Ac034102.4
Ac034102.6
Ac034102.7
Ac034102.8
Ac034199.1
Ac034207.1
Ac034223.1
Ac034229.4
Ac036176.1
Ac037459.1
Ac040169.1
Ac040904.1
Ac040934.1
Ac044810.3
Ac044860.2
Ac046130.1
Ac048341.1
Ac048341.2
Ac051619.1
Ac051619.5
Ac051619.8
Ac053503.2
Ac053527.1
Ac055736.1
Ac055854.1
Ac061961.1
Ac061999.1
Ac063948.1
Ac063961.1
Ac063962.1
Ac063980.1
Ac064801.1
Ac064807.1
Ac067931.2
Ac067945.3
Ac068050.1
Ac068134.1
Ac068134.3
Ac068152.1
Ac068205.2
Ac068234.1
Ac068254.2
Ac068389.1
Ac068389.2
Ac068512.1
Ac068533.3
Ac068580.1
Ac068620.1
Ac068631.1
Ac068669.1
Ac068724.3
Ac068726.1
Ac068985.1
Ac069114.1
Ac069213.1
Ac069307.1
Ac069503.2
Ac069528.2
Ac069540.1
Ac073046.1
Ac073089.1
Ac073111.1
Ac073111.4
Ac073111.5
Ac073195.1
Ac073283.2
Ac073288.1
Ac073325.1
Ac073332.1
Ac073342.1
Ac073387.2
Ac073389.1
Ac073389.3
Ac073415.1
Ac073529.1
Ac073569.1
Ac073592.4
Ac073612.1
Ac073626.1
Ac073651.2
Ac073869.1
Ac073896.1
Ac073896.2
Ac073957.1
Ac074032.1
Ac074087.1
Ac074091.1
Ac074117.1
Ac074138.1
Ac074351.1
Ac074366.1
Ac078817.1
Ac078880.1
Ac078880.3
Ac078881.2
Ac078889.1
Ac078929.1
Ac079015.1
Ac079140.1
Ac079174.2
Ac079305.1
Ac079384.1
Ac079414.3
Ac079447.1
Ac079587.1
Ac079610.2
Ac079742.1
Ac079807.1
Ac079905.2
Ac079907.1
Ac079917.1
Ac080013.3
Ac080068.1
Ac080075.1
Ac080080.1
Ac080112.3
Ac080129.1
Ac080129.2
Ac082651.1
Ac083801.2
Ac083805.3
Ac083829.1
Ac083843.2
Ac083855.1
Ac083949.1
Ac084018.1
Ac084024.4
Ac084082.1
Ac084262.1
Ac084262.2
Ac084337.1
Ac084337.2
Ac084759.1
Ac084759.3
Ac087276.2
Ac087286.3
Ac087289.1
Ac087294.1
Ac087311.2
Ac087385.3
Ac087491.1
Ac087521.2
Ac087521.3
Ac087632.1
Ac087741.3
Ac087855.2
Ac089999.1
Ac090022.1
Ac090044.1
Ac090049.2
Ac090103.1
Ac090114.2
Ac090116.1
Ac090181.2
Ac090192.2
Ac090281.1
Ac090376.1
Ac090415.2
Ac090527.2
Ac090541.1
Ac090578.1
Ac090589.1
Ac090617.3
Ac090617.5
Ac090617.6
Ac090625.1
Ac090692.1
Ac090772.1
Ac090772.2
Ac090774.1
Ac090833.1
Ac090844.2
Ac090971.1
Ac091043.1
Ac091152.4
Ac091167.6
Ac091182.1
Ac091212.1
Ac091390.4
Ac091492.1
Ac091544.5
Ac091564.2
Ac091564.3
Ac091564.4
Ac091564.7
Ac091806.1
Ac091820.1
Ac091849.2
Ac091905.2
Ac092053.2
Ac092072.1
Ac092115.3
Ac092117.2
Ac092118.1
Ac092123.1
Ac092142.2
Ac092143.1
Ac092143.2
Ac092153.1
Ac092159.2
Ac092162.2
Ac092164.1
Ac092171.1
Ac092171.3
Ac092171.4
Ac092295.2
Ac092296.3
Ac092324.1
Ac092338.3
Ac092375.1
Ac092418.1
Ac092451.2
Ac092451.3
Ac092587.1
Ac092652.1
Ac092718.1
Ac092720.1
Ac092723.3
Ac092754.1
Ac092755.2
Ac092756.1
Ac092807.3
Ac092813.2
Ac092828.1
Ac092835.1
Ac092839.2
Ac092910.3
Ac092919.2
Ac092924.1
Ac092944.1
Ac092952.1
Ac093012.1
Ac093155.3
Ac093158.1
Ac093159.1
Ac093249.2
Ac093249.4
Ac093323.3
Ac093325.1
Ac093382.1
Ac093484.3
Ac093484.4
Ac093495.1
Ac093512.2
Ac093525.1
Ac093535.1
Ac093620.1
Ac093698.2
Ac093700.1
Ac093714.1
Ac093732.1
Ac093732.2
Ac093809.1
Ac093821.1
Ac093827.1
Ac093827.4
Ac093895.1
Ac093911.1
Ac095059.1
Ac096540.1
Ac096637.2
Ac096644.2
Ac096677.1
Ac096736.3
Ac096751.1
Ac096921.1
Ac096992.1
Ac097103.2
Ac097104.1
Ac097372.1
Ac097375.3
Ac097467.3
Ac097478.1
Ac097478.3
Ac097478.4
Ac097537.1
Ac097634.1
Ac097637.2
Ac098484.4
Ac098582.1
Ac098650.1
Ac098798.1
Ac098799.3
Ac098828.2
Ac098934.2
Ac098934.4
Ac099066.2
Ac099342.1
Ac099343.3
Ac099344.1
Ac099344.2
Ac099344.3
Ac099494.2
Ac099508.2
Ac099518.1
Ac099521.1
Ac099522.2
Ac099560.1
Ac099566.1
Ac099782.2
Ac099794.2
Ac099811.4
Ac099842.1
Ac100778.3
Ac100791.2
Ac100793.2
Ac100818.1
Ac100854.1
Ac100861.1
Ac100861.2
Ac103591.3
Ac103702.1
Ac103706.1
Ac103739.1
Ac103808.3
Ac103858.2
Ac103874.1
Ac103876.1
Ac103925.1
Ac103957.1
Ac103957.2
Ac103987.3
Ac103988.1
Ac104024.2
Ac104046.1
Ac104078.1
Ac104123.1
Ac104135.1
Ac104162.1
Ac104170.1
Ac104233.1
Ac104237.1
Ac104332.2
Ac104333.2
Ac104445.1
Ac104450.1
Ac104461.1
Ac104506.1
Ac104521.1
Ac104534.1
Ac104564.1
Ac104581.4
Ac104590.1
Ac104619.1
Ac104662.2
Ac104667.2
Ac104695.4
Ac104823.1
Ac104971.1
Ac104984.5
Ac104997.1
Ac105021.1
Ac105031.2
Ac105081.1
Ac105137.2
Ac105224.1
Ac105277.1
Ac105383.1
Ac105389.1
Ac105391.1
Ac105758.1
Ac106028.2
Ac106028.5
Ac106037.2
Ac106739.1
Ac106772.1
Ac106794.1
Ac106820.6
Ac106873.1
Ac106876.1
Ac107057.1
Ac107075.1
Ac107081.1
Ac107083.1
Ac107401.1
Ac107952.2
Ac107959.1
Ac107959.4
Ac107959.5
Ac108002.1
Ac108025.1
Ac108047.1
Ac108142.1
Ac108448.1
Ac108449.3
Ac108471.2
Ac108477.1
Ac108676.1
Ac108693.2
Ac108734.4
Ac108866.1
Ac108935.1
Ac109460.3
Ac109466.1
Ac110015.1
Ac110285.2
Ac110285.5
Ac110285.7
Ac110749.1
Ac110760.3
Ac110769.1
Ac110800.1
Ac112196.1
Ac112220.2
Ac112225.1
Ac112236.2
Ac112250.1
Ac112504.2
Ac112719.1
Ac112777.1
Ac112907.1
Ac113143.2
Ac113191.1
Ac113192.4
Ac113347.4
Ac113361.1
Ac113382.1
Ac113410.3
Ac114267.1
Ac114482.1
Ac114489.1
Ac114546.1
Ac114550.2
Ac114755.1
Ac114763.1
Ac114786.3
Ac114812.2
Ac114947.1
Ac114956.3
Ac115676.1
Ac115989.1
Ac116025.1
Ac116025.2
Ac116337.3
Ac116348.4
Ac116351.2
Ac116353.1
Ac116535.1
Ac116914.2
Ac117382.2
Ac117386.2
Ac117453.1
Ac117465.1
Ac118553.2
Ac118754.2
Ac119427.1
Ac119428.3
Ac119673.1
Ac119677.1
Ac120057.2
Ac122129.1
Ac122713.1
Ac124016.1
Ac124067.1
Ac124067.4
Ac124068.2
Ac124276.1
Ac124276.2
Ac124854.1
Ac124947.1
Ac124947.2
Ac125494.1
Ac125603.1
Ac125603.2
Ac125611.3
Ac126323.5
Ac126614.1
Ac126615.2
Ac127002.1
Ac127070.1
Ac127459.1
Ac127459.3
Ac127496.7
Ac127521.1
Ac128707.1
Ac129507.3
Ac129926.1
Ac130343.2
Ac131009.4
Ac131025.3
Ac131571.1
Ac131956.2
Ac132219.2
Ac132479.1
Ac132872.1
Ac133637.1
Ac134043.1
Ac134772.1
Ac135178.6
Ac135507.1
Ac135586.2
Ac135895.1
Ac137527.1
Ac137579.1
Ac137579.2
Ac137630.3
Ac137767.1
Ac138123.1
Ac138123.2
Ac138150.1
Ac138356.1
Ac138356.3
Ac138393.1
Ac138393.3
Ac138474.1
Ac138811.1
Ac139256.1
Ac139530.3
Ac139712.2
Ac139722.1
Ac139795.3
Ac141586.1
Ac144450.1
Ac144522.1
Ac145207.9
Ac145285.3
Ac145422.1
Ac145423.3
Ac148477.3
Ac156455.1
Ac233992.3
Ac242426.2
Ac243547.1
Ac243571.2
Ac243585.2
Ac243654.3
Ac243829.4
Ac244033.2
Ac244034.3
Ac244100.3
Ac244153.1
Ac245014.3
Ac245033.2
Ac245100.3
Ac245100.4
Ac245517.3
Ac245884.3
Ac254633.1
Acaa1
Acacb
Acad10
Acad8
Acad9
Acadsb
Acat1
Acat2
Acbd4
Accs
Acin1
Acly
Aco2
Acot2
Acox1
Acp1
Acp7
Acpp
Acrv1
Acsbg1
Acsf2
Acsf3
Acsl3
Acsl5
Acsl6
Acsm3
Acss2
Acss3
Actn3
Actn4
Actr2
Actr6
Acvr1b
Acvr2a
Acvr2b
Acyp2
Ad000864.2
Adam20p3
Adam22
Adam9
Adamts18
Adamtsl1
Adamtsl5
Adap2
Adarb1
Adcy7
Add1
Add3
Add3-as1
Adgrb3
Adgrd1
Adgre5
Adgrf2
Adgrf4
Adgrg1
Adgrg6
Adgrv1
Adh1b
Adh4
Adh5
Adipor2
Adirf
Adk
Adm
Adnp-as1
Adpgk-as1
Adprm
Adrm1
Aebp2
Af111167.2
Af111169.2
Af117829.1
Af129408.1
Af131215.7
Af213884.1
Af230666.1
Afap1
Aff1
Afg1l
Afg3l1p
Afmid
Afp
Aftph
Agap1
Agap2
Agbl3
Agbl5
Agfg1
Agfg2
Aggf1
Agk
Agl
Agpat2
Agpat3
Agps
Agr2
Agrp
Ahcyl1
Ahcyl2
Ahcyp4
Ahdc1
Ahr
Ahrr
Ahsa1
Ahsa2p
Ahsg
Aig1
Aimp1
Aimp1p2
Airn
Ajap1
Ajm1
Ajuba
Ak2
Ak3p2
Ak3p5
Akain1
Akap1
Akap12
Akap13
Akap2
Akap6
Akap8l
Akap9
Akirin1
Aknad1
Akr1a1
Akr1b10
Akr1c2
Akr1c3
Akr1e2
Akt1s1
Akt2
Akt3
Aktip
Al008718.1
Al008726.1
Al008729.2
Al009178.2
Al021068.1
Al021068.2
Al021153.1
Al021154.1
Al021155.2
Al021396.1
Al021407.2
Al021546.1
Al021940.1
Al022069.1
Al022312.1
Al022316.1
Al022318.1
Al022328.3
Al022345.4
Al023803.3
Al024498.2
Al024508.2
Al031009.1
Al031123.1
Al031123.2
Al031281.3
Al031282.1
Al031428.1
Al031432.1
Al031432.4
Al031587.1
Al031590.1
Al031598.1
Al031666.2
Al031726.1
Al031727.2
Al031772.1
Al031777.2
Al031777.3
Al031847.2
Al031864.1
Al032819.3
Al033384.1
Al033504.1
Al033527.1
Al033527.4
Al033527.5
Al034349.1
Al034374.1
Al034548.1
Al035078.4
Al035252.3
Al035405.1
Al035420.1
Al035420.2
Al035467.2
Al035530.2
Al035555.1
Al035661.1
Al035693.1
Al049557.1
Al049610.1
Al049637.2
Al049697.1
Al049712.1
Al049767.1
Al049780.2
Al049794.2
Al049861.1
Al049869.2
Al049870.3
Al049872.1
Al050320.1
Al050341.2
Al050403.2
Al078459.1
Al078621.3
Al078644.2
Al079342.3
Al080250.1
Al096803.1
Al096803.2
Al096803.3
Al096828.3
Al109613.1
Al109614.1
Al109806.1
Al109917.1
Al109918.1
Al109924.5
Al109936.2
Al109947.1
Al109955.1
Al110292.1
Al117192.1
Al117329.1
Al117339.5
Al118558.3
Al121594.1
Al121672.1
Al121769.1
Al121772.1
Al121772.2
Al121827.2
Al121830.1
Al121832.1
Al121845.3
Al121890.1
Al121900.2
Al121906.2
Al121912.1
Al121936.1
Al121949.3
Al121956.5
Al121990.1
Al121992.1
Al121992.2
Al122023.1
Al122035.2
Al132639.2
Al132639.3
Al132657.1
Al132671.1
Al132709.1
Al132765.2
Al132780.1
Al132780.2
Al132796.3
Al133153.1
Al133216.2
Al133227.1
Al133284.1
Al133338.1
Al133351.1
Al133371.2
Al133384.1
Al133410.3
Al133415.1
Al133464.1
Al133480.1
Al133551.1
Al135744.1
Al135791.1
Al135838.1
Al135902.2
Al136038.5
Al136115.1
Al136116.1
Al136131.3
Al136295.1
Al136301.1
Al136531.2
Al136962.1
Al137025.1
Al137026.2
Al137060.1
Al137071.1
Al137781.1
Al137782.1
Al137785.1
Al137796.1
Al137802.2
Al137802.3
Al137847.2
Al137856.1
Al138686.1
Al138720.1
Al138724.1
Al138749.1
Al138760.1
Al138767.2
Al138781.1
Al138826.1
Al138878.1
Al138885.3
Al138899.1
Al138918.1
Al138921.1
Al138960.1
Al138966.2
Al139008.2
Al139011.1
Al139022.1
Al139035.1
Al139082.1
Al139099.1
Al139135.2
Al139142.1
Al139161.1
Al139184.1
Al139220.2
Al139254.2
Al139260.1
Al139353.2
Al139384.1
Al139424.1
Al139824.1
Al157371.1
Al157392.2
Al157392.5
Al157400.1
Al157400.2
Al157400.5
Al157786.1
Al157823.2
Al157888.1
Al158064.1
Al158151.1
Al158151.3
Al158212.2
Al158837.1
Al158850.1
Al159972.1
Al160006.1
Al160035.1
Al160237.2
Al160272.1
Al160275.1
Al160275.2
Al160290.1
Al160291.1
Al160314.2
Al160408.2
Al160408.5
Al161420.1
Al161640.1
Al161725.1
Al161773.1
Al161804.1
Al161909.1
Al161935.1
Al161937.1
Al162231.3
Al162377.1
Al162595.2
Al162632.3
Al162718.2
Al162726.3
Al163636.2
Al352984.1
Al353579.1
Al353583.1
Al353596.1
Al353648.1
Al353649.1
Al353653.1
Al353693.1
Al353719.1
Al353748.2
Al353764.1
Al353796.2
Al353803.1
Al354696.2
Al354707.1
Al354710.2
Al354811.1
Al354861.3
Al354872.1
Al354928.1
Al355075.1
Al355297.2
Al355303.1
Al355490.2
Al355499.2
Al355598.1
Al355798.1
Al355816.1
Al355863.1
Al355870.1
Al355987.3
Al356057.1
Al356124.2
Al356234.2
Al356289.1
Al356320.1
Al356421.1
Al356441.1
Al356488.2
Al356859.1
Al356967.1
Al356968.1
Al356968.2
Al357033.4
Al357084.1
Al357140.2
Al357140.3
Al357514.1
Al357568.1
Al358472.2
Al358472.4
Al358472.7
Al358852.1
Al358933.1
Al359094.1
Al359094.2
Al359095.1
Al359258.2
Al359258.3
Al359265.3
Al359382.1
Al359547.1
Al359644.1
Al359711.2
Al359715.4
Al359762.2
Al359878.1
Al359979.2
Al360012.1
Al360081.1
Al360181.4
Al360267.2
Al360294.1
Al365226.1
Al365295.1
Al365436.2
Al390198.1
Al390955.2
Al391244.2
Al391335.1
Al391422.1
Al391422.4
Al391684.1
Al391832.1
Al391832.2
Al391832.3
Al391839.1
Al391839.2
Al391845.1
Al391883.1
Al392003.2
Al392172.1
Al441883.1
Al442128.2
Al442638.1
Al445190.1
Al445305.1
Al445363.3
Al445472.1
Al445483.1
Al445623.2
Al450344.3
Al450992.1
Al450998.2
Al451042.1
Al451069.1
Al451085.1
Al451085.2
Al451137.1
Al512328.1
Al512408.1
Al512590.1
Al512599.1
Al512625.3
Al512785.1
Al512791.2
Al513122.2
Al513165.2
Al513321.2
Al513343.1
Al513485.1
Al583722.4
Al583808.3
Al583832.1
Al583835.2
Al589669.1
Al589684.1
Al589740.1
Al589745.1
Al589765.4
Al590004.2
Al590133.1
Al590326.1
Al590422.1
Al590483.1
Al590490.1
Al590552.1
Al590627.2
Al590652.1
Al590677.1
Al590705.2
Al590714.1
Al591030.1
Al591222.1
Al591485.1
Al591518.1
Al591806.1
Al591806.3
Al591848.1
Al591848.2
Al592287.1
Al592431.2
Al596087.1
Al596094.1
Al596218.1
Al596223.1
Al596245.1
Al596325.1
Al596442.2
Al603756.1
Al603832.3
Al603840.1
Al603910.2
Al606462.1
Al606489.1
Al606760.1
Al606760.3
Al611929.1
Al627171.1
Al627422.2
Al645504.1
Al645608.3
Al645728.1
Al645941.1
Al645941.3
Al645949.1
Al662791.1
Al662899.2
Al669831.5
Al671883.3
Al672291.1
Al691403.2
Al691482.3
Al713866.1
Al731533.1
Al731537.2
Al731563.3
Al731577.2
Al772337.4
Al807740.1
Al807752.2
Al807776.1
Al929288.2
Al929472.2
Alad
Alas1
Alas2
Aldh16a1
Aldh18a1
Aldh3a2
Aldh3b1
Aldh7a1
Aldh8a1
Aldoa
Aldoc
Alg1
Alg10
Alg10b
Alg13
Alkbh3
Alkbh6
Alkbh7
Alpi
Alpk1
Alpk2
Alpp
Als2
Amd1
Amdhd1
Amdhd2
Amer3
Amn
Amotl1
Ampd3
Anapc16
Anapc4
Ang
Angptl4
Ank3
Ankfn1
Ankfy1
Ankhd1
Ankhd1-eif4ebp3
Ankib1
Ankrd10
Ankrd12
Ankrd13a
Ankrd13b
Ankrd13c
Ankrd13d
Ankrd18cp
Ankrd20a5p
Ankrd24
Ankrd28
Ankrd29
Ankrd37
Ankrd44
Ankrd46
Ankrd49
Ankrd55
Ankrd6
Ankrd62p1-parp4p3
Anks6
Anln
Ano4
Ano6
Antxr2
Antxrl
Anxa1
Anxa10
Anxa2
Anxa3
Anxa4
Aoah
Aoc1
Aox1
Ap000355.1
Ap000424.1
Ap000439.1
Ap000442.1
Ap000442.2
Ap000446.1
Ap000553.5
Ap000619.3
Ap000646.1
Ap000676.4
Ap000721.1
Ap000753.1
Ap000757.1
Ap000769.2
Ap000769.3
Ap000777.2
Ap000779.1
Ap000787.1
Ap000842.3
Ap000845.1
Ap000907.2
Ap000942.4
Ap000943.1
Ap000943.2
Ap000944.1
Ap001002.2
Ap001025.1
Ap001029.2
Ap001033.2
Ap001043.1
Ap001062.2
Ap001107.1
Ap001107.4
Ap001107.5
Ap001150.1
Ap001160.2
Ap001208.1
Ap001273.2
Ap001317.1
Ap001318.3
Ap001330.5
Ap001357.2
Ap001362.1
Ap001412.1
Ap001453.2
Ap001453.4
Ap001462.1
Ap001528.1
Ap001528.2
Ap001582.1
Ap001604.1
Ap001627.1
Ap001767.3
Ap001830.1
Ap001830.2
Ap001885.1
Ap001931.1
Ap002008.2
Ap002373.1
Ap002381.2
Ap002383.5
Ap002469.1
Ap002478.1
Ap002518.2
Ap002770.1
Ap002800.1
Ap002851.1
Ap002884.2
Ap002884.3
Ap002986.1
Ap002992.1
Ap003028.1
Ap003043.1
Ap003066.2
Ap003068.1
Ap003117.2
Ap003174.3
Ap003385.1
Ap003385.4
Ap003392.13
Ap003548.1
Ap003680.1
Ap003721.4
Ap004782.1
Ap005202.1
Ap005212.4
Ap005263.1
Ap005432.1
Ap006216.1
Ap006216.2
Ap006621.4
Ap006748.1
Ap1ar
Ap1g1
Ap1m1
Ap1s1
Ap2a1
Ap2a2
Ap2b1
Ap3m2
Ap3s1
Ap3s2
Ap4m1
Ap4s1
Ap5m1
Ap5s1
Ap5z1
Apaf1
Apbb3
Apc
Apela
Apex1
Apex2
Aph1a
Aph1b
Api5
Aplf
Apobec3b
Apoc1
Apoc3
Apol5
Apold1
Apool
Aqp10
Aqp3
Arf4
Arf4-as1
Arf5
Arfgap1
Arfip1
Arg2
Argfxp2
Arhgap15
Arhgap19
Arhgap21
Arhgap22
Arhgap24
Arhgap26
Arhgap26-it1
Arhgap27
Arhgap28
Arhgap30
Arhgap45
Arhgap5
Arhgap5-as1
Arhgdia
Arhgdig
Arhgef1
Arhgef12
Arhgef2
Arhgef28
Arhgef37
Arhgef38
Arhgef39
Arhgef7
Arid1a
Arid1b
Arid2
Arid3a
Arid3c
Arid4a
Arid5a
Arid5b
Arih1
Arih2
Arl13b
Arl14
Arl14ep
Arl2bp
Arl4a
Arl5ap4
Arl6
Arl6ip1
Arl6ip4
Arl6ip5
Arl8b
Armc10
Armc2
Armc3
Armc5
Armc9
Armt1
Arnt
Arntl2
Arpc1a
Arpc2
Arpc4
Arpc4-ttll3
Arpin-ap3s2
Arrdc1
Arsj
Artn
Arv1
Asah1
Asb3
Asb7
Asb9
Ascc2
Ascc3
Asdurf
Asf1a
Asic1
Asl
Asna1
Asnsd1
Aspa
Aspdh
Aspg
Asph
Aspscr1
Ass1
Ass1p7
Astn1
Asxl1
Atad1
Atad3b
Ate1
Atf1
Atf3
Atf4
Atf5
Atf7ip
Atg14
Atg16l1
Atg16l2
Atg2a
Atg3
Atg4b
Atg4c
Atg5
Atg7
Atg9a
Atg9b
Atic
Atl1
Atl3
Atm
Atn1
Atoh8
Atp10d
Atp1b1
Atp1b3
Atp23
Atp2b1-as1
Atp2b4
Atp2c1
Atp5f1a
Atp5f1b
Atp5f1c
Atp5f1cp1
Atp5f1d
Atp5mc1
Atp5mc1p6
Atp5mgp3
Atp5mpl
Atp5pb
Atp5pdp4
Atp6ap1
Atp6ap1l
Atp6v0a1
Atp6v0a2
Atp6v0c
Atp6v0cp3
Atp6v0d1
Atp6v0e1
Atp6v1a
Atp6v1g1
Atp6v1g2-ddx39b
Atp7b
Atp9b
Atraid
Atrip
Atxn1
Atxn1l
Atxn2
Atxn2-as
Atxn2l
Atxn7
Atxn7l3b
Auh
Auts2
Axdnd1
Axin2
Azin1-as1
Azin2
B2m
B3galnt1
B3galt6
B3gnt10
B3gnt5
B3gnt6
B4galnt3
B4galnt4
B4galt1-as1
B4galt4
B4galt6
B4galt7
B9d1
Baalc-as1
Babam2
Bace1
Bace1-as
Bach1
Bad
Bahcc1
Baiap2l1
Bambi
Banf1
Bank1
Banp
Bard1
Barx2
Basp1
Batf
Bax
Baz2a
Bbox1
Bbs1
Bbs4
Bbs5
Bbs9
Bbx
Bcam
Bcap29
Bcar1
Bcar3
Bcas3
Bcas4
Bcat1
Bcat2
Bckdha
Bckdhb
Bcl11b
Bcl2l1
Bcl2l11
Bcl2l13
Bcl2l14
Bcl2l2
Bcl2l2-pabpn1
Bcl6
Bcl7c
Bcs1l
Bdkrb1
Bdnf
Bdnf-as
Bdp1
Bend6
Best1
Best3
Bfar
Bhlhe40
Bicdl1
Bicra
Bicral
Birc3
Birc5
Birc6
Birc7
Bivm
Bivm-ercc5
Blcap
Bloc1s6
Blzf1
Bmf
Bmp2k
Bmpr1a
Bmpr1b
Bnip1
Bnip3l
Bola1
Bola2p1
Bola3-as1
Bora
Borcs7
Borcs7-asmt
Bphl
Bpi
Bpifb9p
Bptf
Brca2
Brd2
Bri3
Brinp2
Brix1
Brms1
Brms1l
Brox
Brpf3
Brwd1
Brwd1-as1
Brwd1-as2
Brwd1p2
Bspry
Btbd10
Btbd19
Btbd3
Btbd7
Btbd9
Btd
Btf3
Btf3l4
Btf3p13
Btla
Btn3a2
Btnl3
Btnl8
Btrc
Bub1b
Bub3
Bub3p1
Bx255925.1
Bx323014.1
Bx323046.1
Bx470102.1
Bx571818.1
Bx842242.1
Bzw1
Bzw2
C11orf1
C11orf49
C11orf52
C11orf54
C11orf58
C11orf68
C11orf74
C11orf80
C11orf86
C11orf95
C12orf57
C12orf66
C12orf75
C12orf76
C14orf119
C14orf28
C15orf41
C15orf53
C15orf61
C15orf65
C16orf45
C16orf72
C16orf74
C17orf100
C17orf49
C17orf64
C17orf67
C17orf77
C17orf97
C17orf98
C17orf99
C18orf21
C18orf65
C19orf24
C19orf38
C19orf44
C19orf53
C19orf57
C19orf67
C1d
C1galt1
C1galt1p3
C1orf105
C1orf109
C1orf112
C1orf116
C1orf131
C1orf21
C1orf53
C1orf87
C1qtnf8
C1qtnf9b
C1rl-as1
C21orf62-as1
C22orf46
C2cd2l
C2cd3
C2cd4d
C2cd5
C2cd6
C2orf15
C2orf69
C2orf88
C2orf92
C3orf22
C3orf38
C3orf52
C3orf67
C3orf67-as1
C3orf85
C3p1
C4bpa
C4bpb
C4orf19
C4orf33
C4orf51
C5orf24
C5orf38
C5orf51
C5orf63
C5orf66
C6orf120
C6orf136
C6orf203
C6orf223
C6orf48
C6orf89
C6orf99
C7orf26
C7orf31
C7orf43
C8b
C8g
C8orf31
C8orf44
C8orf82
C9orf131
C9orf152
C9orf24
Ca2
Ca3
Ca4
Ca5bp1
Ca9
Cab39
Cabin1
Cables2
Cabyrp1
Cacna1c-it1
Cacna2d1
Cacna2d4
Cacnb2
Cacnb3
Cacng7
Cacybp
Cacybpp2
Cadm2
Calb1
Calca
Cald1
Calm1
Calm2
Calm2p1
Calm3
Camk2d
Camk2g
Camkmt
Camlg
Camta1
Camta1-it1
Camta2
Cand1
Cant1
Canx
Cap1
Cap2p1
Capn10
Capn12
Capn15
Capn5
Capn7
Capn9
Capns1
Caprin2
Caps2
Capsl
Capza1
Capza2
Card16
Card8
Carf
Carmil1
Casc11
Casc16
Casc19
Casc3
Casc4
Casc8
Casd1
Casp2
Casp5
Casp7
Casp8
Cast
Casz1
Cat
Catsperb
Catspere
Catsperg
Cav2
Cbfa2t2
Cblb
Cbln3
Cbx1
Cbx3
Cbx3p4
Cbx4
Ccar1
Ccar2
Ccdc106
Ccdc107
Ccdc114
Ccdc117
Ccdc124
Ccdc126
Ccdc13
Ccdc130
Ccdc137
Ccdc138
Ccdc141
Ccdc142
Ccdc144nl-as1
Ccdc146
Ccdc15
Ccdc150
Ccdc158
Ccdc159
Ccdc162p
Ccdc169
Ccdc170
Ccdc171
Ccdc174
Ccdc18
Ccdc190
Ccdc192
Ccdc194
Ccdc196
Ccdc198
Ccdc39
Ccdc51
Ccdc57
Ccdc58
Ccdc58p2
Ccdc66
Ccdc7
Ccdc77
Ccdc85b
Ccdc86
Ccdc88b
Ccdc88c
Ccdc9
Ccdc90b
Ccdc91
Ccdc97
Cck
Ccl16
Ccl3
Ccm2
Ccnd1
Ccnd3
Ccndbp1
Ccnf
Ccng1
Ccng2
Ccnh
Ccnj
Ccnt2
Ccnyl1
Ccp110
Ccr10
Ccrl2
Ccs
Cct7
Cct7p2
Cd163l1
Cd200r1l-as1
Cd22
Cd2bp2
Cd300lg
Cd34
Cd37
Cd3d
Cd44
Cd46
Cd55
Cd58
Cd59
Cd68
Cd82
Cd84
Cd9
Cd99p1
Cdc123
Cdc16
Cdc20
Cdc25a
Cdc25b
Cdc27
Cdc37l1
Cdc37l1-dt
Cdc42
Cdc42ep1
Cdc42ep4
Cdc42se1
Cdc45
Cdc6
Cdc73
Cdca2
Cdca7
Cdca8
Cdcp1
Cdh1
Cdh11
Cdh15
Cdh16
Cdh26
Cdh5
Cdhr2
Cdhr5
Cdiptosp
Cdk11a
Cdk12
Cdk13
Cdk16
Cdk2ap1
Cdk2ap2
Cdk5rap3
Cdk6
Cdkal1
Cdkn1a
Cdkn2a-dt
Cdkn2aip
Cdkn2b-as1
Cdkn2d
Cds1
Cdt1
Cdv3
Cdx2
Cdyl
Ceacam18
Ceacam20
Ceacam7
Cebpa-dt
Cebpd
Cebpg
Cebpzos
Cela3b
Celp
Celsr1
Cemip2
Cenpbd1p1
Cenpcp1
Cenpf
Cenpj
Cenpl
Cenps
Cenps-cort
Cenpt
Cenpw
Cenpx
Cep112
Cep126
Cep135
Cep164p1
Cep192
Cep250
Cep350
Cep44
Cep57
Cep57l1
Cep63
Cep68
Cep70
Cep83-dt
Cep95
Cep97
Cept1
Cerk
Cerna3
Cers4
Cers6
Ces3
Ces5ap1
Cfap221
Cfap298
Cfap299
Cfap36
Cfap43
Cfap57
Cfap61
Cfap69
Cfap70
Cfap99
Cfb
Cfl1
Cfl1p1
Cflar
Cflar-as1
Cftr
Cgn
Cgrrf1
Chaf1a
Champ1
Chchd2p2
Chchd3p1
Chchd5
Chchd6
Chd2
Chd8
Chd9
Chek1
Chi3l1
Chi3l2
Chit1
Chkb-dt
Chl1
Chmp1ap1
Chmp6
Chmp7
Chn2
Chp1
Chpt1
Chrac1
Chrm3
Chrm4
Chrna2
Chrnb4
Chst5
Chst6
Chst8
Chtop
Churc1
Churc1-fntb
Ciao1
Ciao2a
Ciart
Cic
Cideb
Cipc
Cirbp
Cirbp-as1
Cisd1
Cisd2
Cit
Ckap2
Ckap2l
Cklf
Cklf-cmtm1
Cks1b
Clasp1
Clasrp
Clca2
Clcn2
Clcn3
Clcn3p1
Clcn5
Clcn6
Cldn12
Cldn14
Cldn15
Cldn4
Cldn7
Clec16a
Clhc1
Clic4
Clic5
Clip2
Clip3
Clip4
Clk2
Clk3
Clk4
Clmn
Cln3
Cln6
Cln8
Clnk
Clock
Clp1
Clpb
Clptm1l
Clta
Cltb
Cltc
Cltcl1
Clu
Clybl
Cmahp
Cmbl
Cmip
Cmss1
Cmtm7
Cnbd2
Cndp2
Cnep1r1
Cnfn
Cnga1
Cngb3
Cnih3
Cnn2p1
Cnn2p6
Cnnm4
Cnot2
Cnot8
Cnot9
Cnppd1
Cnpy4
Cnrip1
Cntd1
Cntnap2
Cntrl
Coa1
Coa6
Cobll1
Cog1
Cog2
Cog3
Cog8
Col17a1
Col1a2
Col26a1
Col27a1
Col28a1
Col3a1
Col4a2
Col6a5
Colca2
Commd1
Commd3
Commd3-bmi1
Commd4
Comt
Cop1
Copg1
Cops4
Cops7a
Cops7b
Cops8
Copz1
Coq10b
Coq2
Coq4
Coq6
Coq8a
Coq9
Coro1c
Coro2a
Cox14
Cox20
Cox4i1
Cox5b
Cox5bp1
Cox6a1
Cox6cp2
Cox6cp7
Cox7a2l
Cox7c
Cpa2
Cpb1
Cpd
Cpeb4
Cplane1
Cpn2
Cpne5
Cpne8-as1
Cpq
Cps1
Cpsf1
Cpsf4
Cradd
Cramp1
Crcp
Creb1
Creb3
Creb5
Crebbp
Crebl2
Crebrf
Creg2
Crim1
Cript
Crlf1
Crls1
Crot
Crtap
Crtc1
Cry2
Crym
Crym-as1
Cs
Csad
Csde1
Cse1l
Csf3r
Csgalnact1
Cskmt
Csnk1a1p1
Csnk1g1
Csnk1g3
Csnk2a1
Csnk2b
Cspp1
Csrnp1
Csrnp3
Cstf1
Ctbp2
Ctc1
Ctcf
Ctdnep1
Ctdp1
Ctdsp1
Ctdspl
Ctdspl2
Cth
Ctif
Ctnna1
Ctnna2
Ctnnb1
Ctnnbl1
Ctnnd1
Ctps1
Ctr9
Ctsa
Ctsc
Ctu2
Cubn
Cuedc1
Cuedc2
Cul4a
Cul5
Cutalp
Cux1
Cwc25
Cwc27
Cxadr
Cxcl17
Cxcl8
Cxorf40a
Cyb561
Cyb5a
Cyb5d1
Cyb5d2
Cyb5r2
Cyb5r4
Cycsp19
Cyfip1
Cyfip2
Cyld
Cymp
Cymp-as1
Cyp19a1
Cyp27a1
Cyp2a7p2
Cyp2b6
Cyp2b7p
Cyp2e1
Cyp2j2
Cyp2r1
Cyp2s1
Cyp39a1
Cyp3a7
Cyp4a11
Cyp4b1
Cyp4f12
Cyp4f3
Cyp51a1-as1
Cysltr1
Cystm1
Cytip
Daam1
Dab2
Dab2ip
Dach2
Dact3-as1
Dagla
Dap
Dap3p2
Dapk1
Dapk2
Dapp1
Dars2
Dars-as1
Daxx
Dazap1
Dbf4
Dbi
Dbip1
Dbn1
Dbnl
Dcaf11
Dcaf17
Dcaf6
Dcaf7
Dcakd
Dck
Dclre1b
Dclre1c
Dclre1cp1
Dcn
Dcst2
Dctn6
Dcun1d1
Dcun1d4
Dcxr-dt
Dda1
Ddb1
Ddb2
Ddc-as1
Ddhd2
Ddi2
Ddit4
Ddit4-as1
Ddn-as1
Ddr1
Ddx1
Ddx11
Ddx18
Ddx19a
Ddx19b
Ddx21
Ddx27
Ddx39ap1
Ddx39b-as1
Ddx42
Ddx46
Ddx47
Ddx49
Ddx5
Ddx52
Ddx59
Ddx6
Ddx60l
Dec1
Def8
Dele1
Dennd2a
Dennd2c
Dennd3
Dennd4a
Dennd4c
Dennd5a
Dennd5b-as1
Dennd6a-dt
Denr
Depdc1-as1
Depdc4
Dera
Desi2
Dgat2
Dgat2l7p
Dgcr8
Dgka
Dgkb
Dgkd
Dgke
Dgkg
Dgkh
Dglucy
Dguok
Dhcr7
Dhdds
Dhdh
Dhrs11
Dhrs13
Dhrs7
Dhrs7b
Dhrs9
Dhtkd1
Dhx29
Dhx30
Dhx35
Dhx38
Dhx8
Dhx9
Diablo
Diaph3
Diaph3-as1
Dio3os
Dip2a
Dip2b
Dipk2a
Dis3l
Disc1
Dixdc1
Dkk1
Dkk3
Dlat
Dld
Dleu1
Dlg1
Dlg3
Dlgap1
Dlgap1-as1
Dlgap1-as2
Dlgap4
Dll3
Dlst
Dlx3
Dlx4
Dm1-as
Dmac2l
Dmap1
Dmd
Dmkn
Dmp1
Dmpk
Dmtf1
Dmxl1
Dnaaf5
Dnah10
Dnah11
Dnah14
Dnah17
Dnah2
Dnah3
Dnah6
Dnah7
Dnah8
Dnaja3
Dnajb11
Dnajb12
Dnajb2
Dnajb3
Dnajb4
Dnajb5
Dnajb9
Dnajc10
Dnajc12
Dnajc14
Dnajc16
Dnajc18
Dnajc22
Dnajc24
Dnajc25
Dnajc25-gng10
Dnajc27-as1
Dnajc5
Dnajc7
Dnajc9
Dnajc9-as1
Dnase1
Dnd1p1
Dner
Dnm1l
Dnm2
Dnmt3b
Dnttip1
Dock5
Dock9
Dok4
Dok7
Donson
Dop1a
Dop1b
Dot1l
Dpcd
Dpep1
Dph1
Dph6
Dph6-dt
Dpp8
Dpp9
Dprxp1
Dpy19l1
Dpy19l3
Dpy19l4
Dpysl2
Dpysl3
Draic
Drc7
Drg2
Drgx
Dscas
Dse
Dsg2-as1
Dstn
Dthd1
Dtl
Dtwd1
Dtx4
Dus2
Dusp16
Dusp19
Dusp21
Dusp23
Dusp28
Dusp5
Dusp6
Dusp8p5
Dut
Dync1i2
Dync1li1
Dync1li2
Dync2h1
Dync2li1
Dynlrb2
Dyrk1a
Dyrk4
E2f3
E2f4
E4f1
Ebf4
Ebln3p
Ecd
Ecel1p2
Ech1
Echdc3
Ect2
Edc3
Eddm13
Edem1
Edrf1
Eef1a1p12
Eef1a1p7
Eef1akmt2
Eef1akmt3
Eef1akmt4
Eef1akmt4-ece2
Eef1aknmt
Eef1b2
Eef1d
Eef2k
Eefsec
Eepd1
Efcab12
Efhb
Efhc1
Efhc2
Efna1
Efr3a
Efr3b
Egf
Egfem1p
Egfr
Egln2
Egln3-as1
Ehbp1
Ehbp1l1
Ehd1
Ehd4
Ehf
Ehmt1
Eif1
Eif2a
Eif2ak2
Eif2ak3
Eif2ak3-dt
Eif2ak4
Eif2b5
Eif2s1
Eif3a
Eif3f
Eif3fp1
Eif3k
Eif3l
Eif3m
Eif4a2
Eif4b
Eif4e2
Eif4e3
Eif4h
Eif5
Eif5b
Eif6
Elf3
Elf5
Ell2
Ell3
Elmo2
Elmod2
Elmod3
Elp2
Elp3
Emc2
Emc3
Emc3-as1
Emc4
Emc6
Emd
Eme1
Eme2
Emg1
Eml2
Eml3
Eml6
Emp1
Emsy
Emx1
Enah
Endov
Engase
Eno1-as1
Eno3
Eno4
Enoph1
Enpp3
Ensa
Entpd1-as1
Eny2
Ep400
Ep400p1
Epb41
Epb41l2
Epb41l4a
Epb41l4a-as1
Epb41l5
Epc2
Epcam
Epcam-dt
Epdr1
Ephb4
Ephx4
Epn1
Epn3
Eps15
Eps8
Eps8l1
Eps8l2
Epsti1
Epyc
Eral1
Erap1
Erap2
Erbb2
Erbb3
Erbin
Erc1
Ercc4
Ercc5
Ercc6
Ercc6l2
Erg
Erg28
Ergic1
Eri3
Ermard
Erp27
Errfi1
Ervk3-1
Ervmer61-1
Ervw-1
Esco2
Esd
Espl1
Esrp1
Esrp2
Esrra
Esyt1
Esyt3
Etaa1
Etfbkmt
Etfdh
Etfrf1
Ethe1
Etnk1
Ets2
Etv1
Etv4
Etv5
Etv6
Evi5
Evi5l
Evl
Exd2
Exd3
Exo1
Exoc1
Exoc3l1
Exoc3l4
Exosc10
Exosc2
Exosc3p1
Exosc4
Exosc7
Exosc8
Exph5
Extl3
Eya1
Ezr
F10
F12
F2
F7
Faah2
Faahp1
Faap20
Faap24
Fabp5p3
Fads2
Faf2
Fah
Fahd1
Faim2
Fam107a
Fam107b
Fam110b
Fam111a
Fam114a1
Fam117b
Fam118a
Fam118b
Fam126a
Fam129a
Fam135a
Fam13c
Fam149b1
Fam160b1
Fam171b
Fam172a
Fam173a
Fam174a
Fam174b
Fam177a1
Fam177b
Fam178b
Fam183bp
Fam185a
Fam193a
Fam198b-as1
Fam19a2
Fam200b
Fam206a
Fam207a
Fam214b
Fam217b
Fam219b
Fam222a
Fam228b
Fam234a
Fam238c
Fam32a
Fam3b
Fam43a
Fam45a
Fam47e
Fam49b
Fam53c
Fam76a
Fam81a
Fam83g
Fam84a
Fam89b
Fam91a1
Fam98b
Fan1
Fancd2
Fance
Fanci
Fancm
Fank1
Far1
Farp1
Farp2
Fastkd2
Fat1
Fat4
Faxdc2
Fbf1
Fbh1
Fblim1
Fbn1
Fbn2
Fbn3
Fbrs
Fbxl13
Fbxl17
Fbxl18
Fbxl19
Fbxo10
Fbxo16
Fbxo21
Fbxo22
Fbxo24
Fbxo25
Fbxo28
Fbxo32
Fbxo36
Fbxo38
Fbxo4
Fbxo44
Fbxo45
Fbxo7
Fbxo9
Fbxw5
Fcf1
Fcgr3a
Fcgrt
Fcho2
Fcmr
Fdps
Fem1a
Fem1b
Fen1
Fer1l4
Fer1l6-as2
Fermt2
Fezf1-as1
Fgd3
Fgd4
Fgd6
Fgf12
Fgf14
Fgf9
Fgfr1
Fgfr1op2
Fgfr3
Fgfr4
Fggy
Fgl2
Fhad1
Fhl1
Fhl2
Fhp1
Fibp
Fignl1
Filnc1
Fkbp1a
Fkbp2
Fktn
Flad1
Flg-as1
Flnb-as1
Flnc
Flt1
Flvcr1
Flvcr2
Fmc1
Fmc1-luc7l2
Fmn1
Fmo1
Fmo4
Fmo5
Fmo9p
Fn1
Fn3k
Fnbp1
Fnbp1p1
Fnbp4
Fndc11
Fndc3a
Fndc3b
Fnip2
Fntap2
Focad
Focad-as1
Fopnl
Fos
Fosb
Fosl1
Fosl2
Foxa1
Foxa3
Foxk2
Foxl1
Foxl2nb
Foxn2
Foxn3-as1
Foxo4
Foxp1
Foxp2
Foxred1
Fpgs
Fra10ac1
Frg1
Frg1hp
Frmd1
Frmd6
Frmpd1
Frrs1l
Frs2
Fry
Fryl
Fshr
Fsip1
Fsip2-as1
Ftlp10
Ftlp5
Fto
Ftsj3
Ftx
Fubp1
Fubp3
Furin
Fut2
Fut3
Fut8
Fut8-as1
Fuz
Fzd10
Fzd3
Fzd6
Fzd9
Fzr1
G2e3
G3bp1
G6pc3
Gabarap
Gabarapl1
Gabarapl2
Gabbr2
Gabpa
Gabpb2
Gabrb2
Gadd45a
Gadd45b
Gal3st2
Gal3st4
Galk2
Galm
Galnt1
Galnt10
Galnt11
Galnt12
Galnt3
Galnt7
Galt
Gan
Ganc
Gapdh
Gapdhp25
Gapdhp71
Gapvd1
Gar1
Garnl3
Gars
Gas2
Gas2l3
Gas8
Gasal1
Gask1b
Gata2
Gata3
Gata6
Gatad1
Gatad2a
Gatc
Gbf1
Gbgt1
Gbp1
Gbp5
Gcc2
Gchfr
Gclc
Gcnt1p5
Gcnt2
Gcnt3
Gcnt4
Gda
Gdf15
Gem
Gemin6
Gemin7
Gemin7-as1
Get4
Gfi1b
Gfm1
Gfod2
Gfra1
Gga1
Ggnbp2
Ggps1
Ggt1
Ghrhr
Gid4
Gid8
Gigyf2
Gimap5
Ginm1
Gins3
Gipr
Git2
Gja9
Gjb1
Gk
Glb1l3
Glcci1
Glce
Gldc
Gle1
Gli1
Gli4
Glis2
Glis3
Glis3-as1
Glra4
Glrx5
Glt8d1
Glud1p3
Glyatl1
Glyatl2
Glyctk
Glyr1
Gmcl1
Gmds-dt
Gmfb
Gmnn
Gmppa
Gmpr
Gmpr2
Gnai1
Gnal
Gnb2
Gng12-as1
Gnl3
Gnptg
Golga2p5
Golga3
Golt1a
Golt1b
Gon4l
Gorab
Gorasp2
Gosr1
Gosr2
Got1
Gpa33
Gpalpp1
Gpam
Gpank1
Gpat3
Gpatch3
Gpbp1
Gpbp1l1
Gpd1
Gpd1l
Gphn
Gpi
Gpn1
Gpnmb
Gpr137
Gpr137b
Gpr141
Gpr146
Gpr156
Gpr158
Gpr160
Gpr161
Gpr162
Gpr171
Gpr35
Gpr39
Gpr55
Gpr75-asb3
Gpr89a
Gprc5a
Gprc5c
Gprc5d-as1
Gpt2
Gpx2
Gpx3
Gpx4
Gramd1a
Gramd1b
Gramd2b
Gramd4
Grb10
Grb7
Greb1l
Grhl2
Grhl3
Grid1
Grik4
Grin1
Grin2b
Grin2c
Grip2
Grk4
Grk6
Grm7
Grn
Grpel2
Grpel2-as1
Gsap
Gsdmd
Gse1
Gskip
Gsta4
Gstcd
Gstk1
Gsto1
Gstp1
Gstz1
Gtf2a1
Gtf2e1
Gtf2h1
Gtf2h3
Gtf2h4
Gtf2h5
Gtf2i
Gtf2ip13
Gtf2ip23
Gtf2ird1
Gtf3c5
Gtf3c6
Gtpbp1
Gtpbp10
Gtpbp3
Gtpbp4
Gtpbp8
Guca1c
Gucy1b2
Gucy2gp
Guf1
Gulp1
Gusbp1
Gvqw3
Gxylt1
Gzf1
Gzmb
H1fx-as1
H2afj
H2afy2
H3f3a
Haao
Hacl1
Hadh
Hapln2
Hars
Hars2
Has2-as1
Haspin
Hat1
Haus2
Hax1
Hbp1
Hcfc1r1
Hcfc2
Hcg14
Hcg15
Hcg20
Hcg4b
Hcg9
Hcls1
Hcn1
Hdac1
Hdac10
Hdac2-as2
Hdac3
Hdac9
Hddc2
Hddc3
Hdgf
Hdgfl2
Hdhd3
Hdhd5-as1
Heatr5b
Hebp1
Hebp2
Hectd1
Hectd2
Hecw2-as1
Heg1
Heih
Helb
Hemk1
Henmt1
Heph
Hephl1
Herc1
Herc4
Herpud1
Hes1
Hes2
Hes7
Hexa-as1
Hexb
Hexd
Hexim1
Hexim2
Hgh1
Hhat
Hhla1
Hhla2
Hhla3
Hibadh
Hid1
Hif1a
Higd1ap13
Higd1ap4
Hikeshi
Hilpda
Hint2
Hipk1
Hipk3
Hist1h1c
Hist1h1e
Hist1h1ps1
Hist1h2ac
Hist1h2ae
Hist1h2ah
Hist1h2ai
Hist1h2aj
Hist1h2ak
Hist1h2bc
Hist1h2bd
Hist1h2be
Hist1h2bf
Hist1h2bk
Hist1h2bm
Hist1h2bn
Hist1h2bo
Hist1h3a
Hist1h3d
Hist1h3g
Hist1h3h
Hist1h4a
Hist1h4b
Hist1h4c
Hist1h4e
Hist1h4k
Hist2h2ac
Hist2h3d
Hist3h2bb
Hivep2
Hjurp
Hk1
Hkr1
Hla-dma
Hla-e
Hlf
Hmbox1
Hmbs
Hmces
Hmcn2
Hmg20a
Hmga1
Hmga2
Hmgb1p15
Hmgb1p3
Hmgb1p5
Hmgb3
Hmgcl
Hmgcll1
Hmgcr
Hmgn1p33
Hmgn2
Hmgn2p46
Hmgn4
Hmmr
Hmox1
Hmox2
Hnf1a
Hnf1a-as1
Hnf4a
Hnf4a-as1
Hnf4g
Hnmt
Hnrnpa1
Hnrnpa1p65
Hnrnpa3p6
Hnrnpab
Hnrnpc
Hnrnph3
Hnrnpl
Hnrnpll
Hnrnpul1
Homer2
Hook1
Hook3
Hormad1
Hoxa10
Hoxa11
Hoxa3
Hoxa5
Hoxa6
Hoxa7
Hoxa9
Hoxa-as2
Hoxa-as3
Hoxb2
Hoxb3
Hoxb5
Hoxb-as2
Hoxb-as3
Hoxc10
Hoxc4
Hoxc6
Hoxc9
Hpcal1
Hpd
Hpdl
Hpgd
Hpn
Hps1
Hps3
Hps4
Hps6
Hpyr1
Hrh1
Hs1bp3
Hsbp1
Hsbp1l1
Hsd17b12
Hsd17b2
Hsd17b4
Hsd17b8
Hsd3b1
Hsf5
Hsp90ab1
Hsp90b1
Hspa14
Hspa4
Hspa4l
Hspa8p3
Hspbap1
Hspbp1
Hspd1p7
Hspe1
Hspe1-mob4
Htatip2
Htd2
Htr2a-as1
Htr5a
Htr5a-as1
Htra2
Hyal2
Hyal3
Hypk
Hypm
Ica1
Ice1
Ice2
Icmt
Id1
Id2
Id2-as1
Id3
Idh1
Idh1-as1
Idsp1
Ier2
Ier3
Ier3-as1
Ier5
Iffo2
Ifi16
Ifi27
Ifi27l1
Ifi35
Ifit2
Ifitm1
Ifitm9p
Ifna2
Ifngr2
Ifnnp1
Ifnwp19
Ifrd1
Ift122
Ift172
Ift52
Ift80
Ift88
Igf1
Igf1r
Igf2bp1
Igf2bp2
Igf2bp2-as1
Igf2bp3
Igfl2
Igflr1
Ighmbp2
Ighv1-18
Ighv4-80
Ighv7-81
Iglv3-24
Igsf23
Ik
Ikbkb
Ikbkg
Ikzf4
Il10
Il11ra
Il13ra1
Il15
Il15ra
Il17d
Il17rb
Il17rc
Il17re
Il1b
Il1r2
Il1rn
Il20
Il20ra
Il20rb
Il23r
Il24
Il32
Il37
Il4r
Il5ra
Il6r
Il6st
Ilf3
Ilk
Immp1lp1
Immt
Imp3
Imp4
Impa2
Impact
Impdh1p3
Inafm1
Inafm2
Inava
Inf2
Ing1
Ing3
Inhbe
Inhcap
Ino80b
Ino80b-wbp1
Ino80c
Inpp1
Inpp4b
Inpp5b
Inpp5f
Inpp5j
Inpp5k
Insig1
Insig2
Insl4
Ints1
Ints10
Ints2
Ints3
Ints6
Ints6-as1
Ints7
Ints8
Invs
Ipo11
Ipo13
Ipo5p1
Ipo7
Iqank1
Iqch
Iqck
Iqgap1
Iqgap2
Iqsec2
Irak1bp1
Irak4
Ireb2
Irf2
Irf2bp2
Irf6
Irf8
Irf9
Iscu
Isg15
Isg20
Isl2
Islr2
Ispd-as1
Ist1
Isx
Itch
Itch-as1
Itfg2
Itga2
Itga4
Itga6-as1
Itgae
Itgav
Itgb1-dt
Itgb3
Itgb4
Itgb8
Itih1
Itln2
Itpr1
Itprid1
Itprid2
Itsn1
Iyd
Izumo1
Izumo3
Jade1
Jade2
Jade3
Jak3
Jaml
Jcad
Jdp2
Jkamp
Jmjd6
Jmjd7-pla2g4b
Jmjd8
Jpt2
Jpx
Jrk
Jun
Kalrn
Kank3
Kansl1-as1
Kansl1l
Kat14
Kat2b
Kat6b
Kat7
Katnal1
Katnb1
Katnbl1p3
Kazald1
Kazn
Kbtbd8
Kcmf1
Kcnab1-as1
Kcnab2
Kcnd3
Kcng1
Kcnh4
Kcnip2-as1
Kcnip3
Kcnj3
Kcnk1
Kcnk15-as1
Kcnk17
Kcnma1
Kcnmb2
Kcnq1
Kcnq3
Kcp
Kctd1
Kctd11
Kctd13
Kctd16
Kctd17
Kctd20
Kctd21-as1
Kctd4
Kctd5
Kctd6
Kctd9
Kdm1a
Kdm2a
Kdm2b
Kdm3a
Kdm4b
Kdm4c
Kdm4d
Kdm6a
Kdm7a-dt
Kdm8
Kel
Kf456110.1
Khdc4
Khdrbs3
Kiaa0232
Kiaa0319
Kiaa0319l
Kiaa0355
Kiaa0391
Kiaa0513
Kiaa0586
Kiaa0753
Kiaa1109
Kiaa1211
Kiaa1217
Kiaa1324l
Kiaa1586
Kiaa1671
Kiaa1841
Kiaa1958
Kiaa2012
Kiaa2026
Kif15
Kif18a
Kif1b
Kif1bp
Kif1c
Kif23
Kif2c
Kifc1
Kirrel3
Kiss1
Kiz
Klc1
Klc2
Klc4
Klf11
Klf13
Klf6
Klhdc2
Klhdc3
Klhdc4
Klhdc8b
Klhdc9
Klhl1
Klhl18
Klhl20
Klhl23
Klhl24
Klhl28
Klhl32
Klhl33
Klhl35
Klhl38
Klhl40
Klhl41
Klhl5
Klhl6-as1
Klhl7
Klk11
Klk12
Klk7
Klrc4-klrk1
Klrg1
Klrk1
Kmo
Kmt2a
Kmt2c
Kmt2e
Kmt2e-as1
Kmt5a
Kmt5c
Kndc1
Kng1
Knl1
Kntc1
Kpna2
Kpna2p1
Kpna5
Kpna6
Kpnb1
Krt127p
Krt13
Krt14
Krt18
Krt18p13
Krt18p34
Krt19
Krt20
Krt23
Krt32
Krt34
Krt39
Krt7
Krt7-as
Krt8
Krt86
Krt8p41
Krtap19-1
Krtap3-3
Krtap4-1
Krtap9-12p
Krtcap3
Ksr1
Ktn1
Ktn1-as1
L1cam
L2hgdh
L3mbtl1
Lama3
Lama4
Lamb1
Lamb2
Lamc2
Lamtor1
Lamtor2
Lamtor4
Lap3
Large2
Larp1
Larp4
Larp7
Lars2
Lasp1
Lax1
Lbhd1
Lbx2-as1
Lcmt1
Lcn2
Lcor
Ldha
Ldlr
Ldlrad4
Leap2
Lef1-as1
Lekr1
Lemd3
Leng8-as1
Letm2
Lfng
Lgals3
Lgals4
Lgals8
Lgalsl
Lgi1
Lgi4
Lgr5
Lhcgr
Lhfpl2
Lhfpl5
Lias
Lig3
Lima1
Limch1
Limd1
Limd1-as1
Limk2
Lin28ap1
Lin37
Lin52
Lin54
Lin9
Linc00032
Linc00111
Linc00112
Linc00113
Linc00167
Linc00211
Linc00240
Linc00271
Linc00299
Linc00332
Linc00337
Linc00339
Linc00348
Linc00377
Linc00393
Linc00426
Linc00431
Linc00449
Linc00457
Linc00476
Linc00501
Linc00511
Linc00513
Linc00520
Linc00523
Linc00536
Linc00543
Linc00550
Linc00563
Linc00578
Linc00589
Linc00607
Linc00630
Linc00649
Linc00653
Linc00682
Linc00700
Linc00847
Linc00857
Linc00870
Linc00879
Linc00880
Linc00881
Linc00884
Linc00888
Linc00894
Linc00899
Linc00910
Linc00921
Linc00941
Linc00957
Linc00963
Linc00967
Linc00970
Linc00974
Linc00982
Linc01006
Linc01011
Linc01013
Linc01035
Linc01063
Linc01067
Linc01079
Linc01088
Linc01089
Linc01091
Linc01094
Linc01132
Linc01133
Linc01138
Linc01146
Linc01182
Linc01184
Linc01186
Linc01191
Linc01206
Linc01220
Linc01224
Linc01232
Linc01237
Linc01247
Linc01270
Linc01278
Linc01291
Linc01293
Linc01300
Linc01310
Linc01332
Linc01342
Linc01358
Linc01376
Linc01378
Linc01389
Linc01394
Linc01411
Linc01414
Linc01435
Linc01443
Linc01456
Linc01465
Linc01479
Linc01483
Linc01485
Linc01488
Linc01503
Linc01517
Linc01521
Linc01535
Linc01549
Linc01559
Linc01560
Linc01569
Linc01578
Linc01579
Linc01605
Linc01620
Linc01630
Linc01635
Linc01637
Linc01676
Linc01682
Linc01686
Linc01719
Linc01758
Linc01765
Linc01767
Linc01780
Linc01802
Linc01806
Linc01817
Linc01819
Linc01823
Linc01836
Linc01843
Linc01849
Linc01851
Linc01852
Linc01876
Linc01877
Linc01881
Linc01900
Linc01913
Linc01929
Linc01931
Linc01948
Linc01952
Linc01954
Linc01956
Linc01970
Linc01976
Linc01978
Linc01996
Linc01998
Linc02001
Linc02011
Linc02015
Linc02023
Linc02028
Linc02029
Linc02045
Linc02064
Linc02073
Linc02093
Linc02098
Linc02101
Linc02104
Linc02118
Linc02156
Linc02171
Linc02183
Linc02201
Linc02240
Linc02243
Linc02253
Linc02265
Linc02277
Linc02282
Linc02288
Linc02298
Linc02301
Linc02313
Linc02327
Linc02341
Linc02343
Linc02356
Linc02362
Linc02366
Linc02387
Linc02388
Linc02394
Linc02399
Linc02408
Linc02410
Linc02432
Linc02451
Linc02454
Linc02463
Linc02468
Linc02472
Linc02473
Linc02474
Linc02478
Linc02490
Linc02499
Linc02513
Linc02515
Linc02518
Linc02528
Linc02532
Linc02536
Linc02537
Linc02539
Linc02553
Linc02561
Linc02563
Linc02576
Linc02577
Linc02582
Linc02590
Linc02615
Linc02616
Linc02625
Linc02646
Linc02651
Linc02655
Linc02669
Lipe-as1
Lipg
Lipt1
Lix1l-as1
Llgl2
Lmbr1
Lmbrd1
Lmo4
Lmo7
Lnpep
Lnx1
Lnx1-as2
Lonp1
Lonp2
Lpcat2
Lpcat3
Lpin1
Lpin2
Lpp
Lrat
Lrig3
Lrmda
Lrp1
Lrp10
Lrp11
Lrp3
Lrp4-as1
Lrrc1
Lrrc14
Lrrc23
Lrrc24
Lrrc25
Lrrc27
Lrrc28
Lrrc36
Lrrc37a3
Lrrc46
Lrrc49
Lrrc59
Lrrc61
Lrrc71
Lrrc9
Lrrcc1
Lrrfip1
Lrriq3
Lrrk1
Lrsam1
Lrwd1
Lsm1
Lsm14b
Lsm2
Lsm3p4
Lsm4
Lsm8
Lsr
Ltb4r2
Ltbp1
Ltbp4
Ltbr
Luc7l2
Luc7l3
Lucat1
Lurap1l
Lvrn
Lxn
Ly6e
Ly6e-dt
Ly6g5c
Ly6g6d
Ly9
Lypd6
Lypd6b
Lyplal1
Lyplal1-dt
Lyrm2
Lyst
Mab21l3
Macrod2
Mad2l1
Mad2l1bp
Madcam1
Madd
Maea
Maf1
Mafk
Maftrr
Magea4-as1
Maip1
Mak16
Mal2
Malat1
Malt1
Mamdc2
Mamdc4
Mamstr
Man1b1
Man1b1-dt
Man1c1
Man2a2
Manbal
Manea
Manf
Mansc1
Map1lc3a
Map1lc3b
Map1s
Map2k1
Map2k3
Map2k5
Map2k6
Map3k12
Map3k13
Map3k19
Map3k2-dt
Map3k7
Map3k8
Map4k3
Map4k3-dt
Map4k4
Map7d3
Mapk12
Mapk14
Mapk3
Mapk6
Mapk7
Mapk8
Mapkapk3
Mapkapk5
Mapkbp1
Mapre2
Marc2
March2
March6
March7
March9
Mark2
Mark4
Mars
Mast3
Mast4
Mastl
Mat2a
Mat2b
Matn4
Matr3
Mau2
Mavs
Maz
Mbd5
Mbd6
Mblac1
Mbnl1
Mbnl1-as1
Mbnl2
Mboat2
Mboat4
Mbp
Mbtps2
Mc1r
Mcc
Mccc2
Mcf2l
Mcf2l2
Mcidas
Mcm10
Mcm3ap
Mcm4
Mcm9
Mcmbp
Mcoln1
Mcph1-as1
Mcrip1
Mcrip2
Mcts1
Mdga1
Mdh1
Mdh2
Mdm2
Mdm4
Mdp1
Me2
Me3
Mecom
Mecp2
Med15
Med17
Med18
Med22
Med25
Med27
Med29
Med6
Med9
Mef2c
Megf6
Mei4
Meis1
Meis2
Meltf
Memo1p4
Mep1a
Mep1b
Mertk
Mest
Mestit1
Metap1d
Metap2
Metrnl
Mettl15
Mettl16
Mettl17
Mettl25
Mettl2a
Mettl4
Mettl7a
Mettl7b
Mettl9
Mex3c
Mff
Mfn1
Mfn2
Mfsd1
Mfsd11
Mfsd2a
Mfsd4a
Mfsd4b
Mfsd6
Mga
Mgam2
Mgat2
Mgat4ep
Mgme1
Mgrn1
Mgst2
Mgst3
Mhencr
Mia2
Mia3
Mica
Mical2
Micall1
Micos10
Micos10-nbl1
Mid1ip1
Mid1ip1-as1
Midn
Mief1
Miga2
Mincr
Mindy2
Mios
Mip
Mipepp3
Mipol1
Mir100
Mir100hg
Mir107
Mir1204
Mir1250
Mir1281
Mir128-1
Mir1292
Mir141
Mir1469
Mir146b
Mir1470
Mir147b
Mir1538
Mir1539
Mir17
Mir17hg
Mir181a2hg
Mir18a
Mir192
Mir193bhg
Mir194-2hg
Mir196a1
Mir196a2
Mir19a
Mir200c
Mir200chg
Mir202
Mir202hg
Mir2110
Mir223
Mir2277
Mir22hg
Mir26b
Mir297
Mir30a
Mir30e
Mir3128
Mir3131
Mir3143
Mir3150bhg
Mir3153
Mir3165
Mir3174
Mir3175
Mir3178
Mir3181
Mir3184
Mir3188
Mir3189
Mir3190
Mir3191
Mir31hg
Mir320a
Mir326
Mir335
Mir3646
Mir3649
Mir3652
Mir3655
Mir3678
Mir378a
Mir3928
Mir422a
Mir423
Mir4258
Mir4263
Mir4269
Mir4289
Mir4295
Mir4305
Mir4308
Mir4434
Mir4435-2hg
Mir4442
Mir4444-2
Mir4453
Mir4453hg
Mir4470
Mir4472-2
Mir4473
Mir4476
Mir4488
Mir449c
Mir4500
Mir4510
Mir4522
Mir4523
Mir4530
Mir4651
Mir4654
Mir4658
Mir4677
Mir4692
Mir4707
Mir4708
Mir4727
Mir4734
Mir4738
Mir4740
Mir4756
Mir4761
Mir4781
Mir4785
Mir4799
Mir497hg
Mir5001
Mir5003
Mir5087
Mir5090
Mir5091
Mir5094
Mir5187
Mir5188
Mir544b
Mir548ap
Mir548aw
Mir5581
Mir5589
Mir5689hg
Mir5691
Mir5694
Mir5695
Mir584
Mir591
Mir596
Mir600
Mir600hg
Mir6070
Mir6081
Mir6089
Mir611
Mir6124
Mir6125
Mir6127
Mir615
Mir623
Mir632
Mir638
Mir641
Mir648
Mir6508
Mir6514
Mir6516
Mir658
Mir6732
Mir6743
Mir6774
Mir6804
Mir6811
Mir6818
Mir6825
Mir6833
Mir6834
Mir6835
Mir6847
Mir6853
Mir6872
Mir6887
Mir7150
Mir7-3
Mir7-3hg
Mir759
Mir7703
Mir7845
Mir7849
Mir8059
Mir8072
Mir8078
Mir942
Mir99ahg
Mirlet7bhg
Mirlet7i
Mis18a
Mitf
Mki67
Mkln1
Mkrn2
Mlec
Mlf1
Mlh1
Mlip
Mlip-it1
Mllt10
Mllt3
Mllt6
Mlph
Mlx
Mmaa
Mmachc
Mme
Mmp11
Mmp24os
Mmp26
Mmp28
Mnx1-as1
Mob4
Mog
Mon1a
Mon1b
Morf4l1
Morn2
Mospd3
Mov10
Mpdu1
Mpeg1
Mpg
Mphosph10
Mpi
Mpnd
Mpp2
Mppe1
Mprip
Mptx1
Mpv17
Mpzl2
Mras
Mrfap1
Mrm1
Mrm2
Mrm3
Mroh1
Mroh7
Mroh9
Mrpl1
Mrpl19
Mrpl2
Mrpl20-as1
Mrpl30
Mrpl32
Mrpl4
Mrpl40
Mrpl48
Mrpl52
Mrpl57p3
Mrpl9
Mrps11
Mrps15p1
Mrps16
Mrps17
Mrps18b
Mrps18c
Mrps18cp4
Mrps2
Mrps21p1
Mrps21p9
Mrps22
Mrps30
Mrps31p4
Mrps35
Mrps36
Mrps6
Mrrf
Mrtfb
Mrto4
Mrvi1-as1
Msantd3
Msc-as1
Msh3
Msh5
Msh5-sapcd1
Msi2
Msl1
Msmo1
Msrb1
Mst1p2
Msx2
Mt1b
Mt1e
Mt1f
Mt1p3
Mt2a
Mta2
Mtap
Mtbp
Mtch1
Mtcl1
Mtco1p12
Mtco1p44
Mtco2p32
Mtco3p12
Mtcybp10
Mtcybp11
Mtcybp3
Mtcybp32
Mterf2
Mterf3
Mtf2
Mtfp1
Mtfr1l
Mtg1
Mthfd1
Mthfd1l
Mthfd2
Mthfd2l
Mtif2
Mtmr11
Mtmr14
Mtmr2
Mtmr3
Mtmr4
Mtmr8
Mtmr9
Mtnd3p25
Mtnd4lp30
Mtnd4p27
Mtnd5p23
Mtnd5p29
Mtnd5p31
Mtnd6p10
Mtnd6p18
Mtnd6p32
Mtpap
Mtrf1
Mtrnr2l1
Mtrr
Mttp
Mturn
Mtus1
Mtx2
Muc2
Muc20-ot1
Mus81
Mustn1
Mvb12a
Mvk
Mvp
Mxd1
Mxd3
Mxi1
Mxra7
Myadm
Myb
Mybl1
Mybpc1
Myc
Mycbp2-as1
Mycnos
Myeov
Myh15
Myl12ap1
Myl12b
Myl2
Myl6
Myl6b
Mylip
Mylk
Mylk-as1
Mylpf
Mynn
Myo15b
Myo1b
Myo1c
Myo1d
Myo1e
Myo1h
Myo5a
Myo7a
Myo7b
Myo9a
Myom1
Myom2
Mypn
Myrf
Myrfl
Mysm1
Myt1
Mzt2b
N4bp2
N4bp2l1
NA
Naa15
Naa16
Naa20
Naa35
Naa38
Naa50
Naa60
Naalad2
Naaladl2
Nabp1
Naca4p
Nacap2
Nacap8
Nadsyn1
Naf1
Nagk
Nagpa
Nanos3
Nans
Nap1l6
Napepld
Nat1
Nat10
Nat2
Nav1
Nav3
Naxd
Nbat1
Nbea
Nbeal2
Nbl1
Nbpf3
Nbr1
Nbr2
Ncam2
Ncapd2
Ncapd2p1
Ncapg
Ncbp2l
Ncdn
Nck1
Nckap5-as2
Ncoa3
Ncoa7
Ncor2
Ncr3lg1
Ncstn
Ndel1
Ndfip2
Ndrg2
Ndufa13
Ndufa5p7
Ndufa6-dt
Ndufa9
Ndufaf3
Ndufaf4p1
Ndufaf5
Ndufaf6
Ndufaf7
Ndufaf8
Ndufb10p1
Ndufb2
Ndufb3
Ndufb5
Ndufb6
Ndufb9
Ndufc1
Ndufc2
Ndufs2
Ndufs4
Ndufs5p3
Ndufs7
Ndufv1
Ndufv2
Ndufv3
Neat1
Nebl
Nebl-as1
Necap1
Nectin3
Nedd4l
Nedd8
Nedd8-mdp1
Nedd9
Nek1
Nek10
Nek11
Nek6
Nek7
Nelfcd
Nemf
Nemp2
Nenf
Net1
Neto2
Neurl1
Nf1
Nfasc
Nfat5
Nfatc2ip
Nfatc3
Nfe2l1
Nfia
Nfib
Nfic
Nfkbia
Nfkbib
Nfkbil1
Nfkbiz
Nfrkb
Nfx1
Nfya
Nfyc
Ngdn
Ngfr
Ngrn
Nhlrc1
Nhlrc2
Nhlrc3
Nhsl1
Nif3l1
Nifk-as1
Nin
Nip7
Nipa2
Nipal1
Nipal3
Nipbl
Nipsnap1
Nipsnap2
Nkapd1
Nkd1
Nkila
Nktr
Nlk
Nln
Nlrc4
Nmb
Nme1
Nme1-nme2
Nme7
Nmi
Nmnat1
Nmnat3
Nmral1
Nmrk1
Nmt1
Nmu
Nnmt
Noc4l
Noct
Nod2
Nodal
Nol11
Nol12
Nol4l
Nol7
Nolc1
Nop56
Nop58
Nos3
Nostrin
Nox1
Noxa1
Npas4
Nphs2
Npipb8
Npm1
Npm1p22
Npm1p32
Npnt
Nprl2
Npsr1
Npsr1-as1
Npw
Nqo2
Nr1h2
Nr1h3
Nr1i2
Nr2c2
Nr2e3
Nr2f1
Nr2f2
Nr2f2-as1
Nr4a1
Nr5a2
Nrav
Nrbf2
Nrbp1
Nrf1
Nrip1
Nrir
Nrl
Nrp1
Nrp2
Nrxn1
Nrxn3
Nsa2
Nsd2
Nsdhl
Nsl1
Nsmaf
Nsmce1
Nsmce1-dt
Nsrp1
Nsun3
Nsun6
Nsun7
Nt5c2
Nt5cp1
Nt5cp2
Nt5dc4
Ntf3
Nthl1
Ntmt1
Ntn4
Nuak2
Nub1
Nubpl
Nucb1
Nucb2
Nudt16p1
Nudt19
Nudt9
Nuf2
Nuggc
Numb
Nup160
Nup205
Nup210l
Nup50
Nup54
Nup58
Nup85
Nup88
Nupl2
Nusap1
Nutf2p6
Nutm1
Nwd1
Nxf1
Nxn
Nxpe4
Oaf
Oas1
Oaz3
Obsl1
Ociad1
Odf3b
Odr4
Ogdhl
Ogfod1
Ogfod2
Ogt
Oosp1p2
Oosp4a
Opa1
Opn3
Optn
Or10x1
Or11q1p
Or13c4
Or13f1
Or1d2
Or2a7
Or2r1p
Or2t1
Or2t8
Or3a2
Or4f15
Or4h12p
Or4q2
Or4t1p
Or51a6p
Or51e2
Or52k1
Or52p2p
Or56a4
Or5ak1p
Or5bl1p
Or6e1p
Or6k1p
Or7c1
Or7e23p
Or8a1
Or9a4
Or9l1p
Or9p1p
Or9q1
Or9q2
Orai2
Orc3
Os9
Osbp2
Osbpl1a
Osbpl5
Osbpl6
Osbpl9
Oser1-dt
Osgepl1-as1
Osgin1
Osgin2
Osr2
Ostf1
Ostn
Otof
Otp
Otub1
Otub2
Otud1
Otud6b
Otulin
Otx1
Ovol1
Ovol1-as1
Oxa1l
Oxnad1
Oxr1
Oxsm
P2rx4
P2rx6
P2ry14
P2ry6
P3h2
P3h4
Pa2g4
Paaf1
Pabpc1l
Pabpc1p5
Pabpc4
Pabpn1
Pacrgl
Pacs1
Pacsin3
Padi4
Pafah1b2
Pag1
Paics
Pak2
Palld
Pam
Pan2
Pan3
Paox
Papola
Papolg
Paqr3
Pard3b
Pard6b
Park7
Parp2
Parp4p3
Parp8
Parpbp
Part1
Patl1
Paupar
Pawrp1
Pax5
Pax8
Pax8-as1
Pax9
Paxbp1-as1
Paxip1-as2
Pbov1
Pbx1
Pbx3
Pc
Pcat1
Pcat14
Pcat6
Pcat7
Pcbd2
Pcbp1
Pcbp1-as1
Pcbp2
Pcca
Pccb
Pcdh1
Pcdh9
Pced1b
Pced1b-as1
Pcf11
Pcgf5
Pcif1
Pck1
Pclaf
Pcm1
Pcna
Pcnp
Pcnx1
Pcnx2
Pcnx3
Pcnx4
Pcolce2
Pcoth
Pcp2
Pcsk5
Pcsk6
Pcsk9
Pcyox1
Pdcd5
Pdcd6
Pdcd6ip
Pdcl3
Pde10a
Pde12
Pde1c
Pde4b
Pde5a
Pde7a
Pde8a
Pde9a
Pdgfrb
Pdhb
Pdhx
Pdia3p1
Pdia5
Pdik1l
Pdlim1
Pdlim2
Pdlim3
Pdlim5
Pdp1
Pdpr
Pds5b
Pdss1p1
Pdxdc1
Pdzph1p
Pdzrn3-as1
Peg10
Peli1
Pet100
Pex1
Pex11a
Pex13
Pex14
Pex26
Pex3
Pex5
Pex7
Pfas
Pfdn4
Pfdn5
Pfdn6
Pfkfb2
Pfkfb3
Pfkm
Pfn1
Pgam1
Pgam5
Pgap2
Pgc
Pgd
Pgk1
Pgr
Pgrmc2
Pgs1
Phactr2
Phax
Phb2
Phbp13
Phc1
Phf10
Phf11
Phf13
Phf14
Phf19
Phf20
Phf7
Phgdh
Phgr1
Phkb
Phkg2
Phldb1
Phldb3
Phlpp1
Phospho2
Phpt1
Phtf2
Phyh
Phyhip
Phykpl
Pi4kb
Pias1
Pias4
Pibf1
Picalm
Pidd1
Piga
Pigb
Pigg
Pigh
Pigl
Pigt
Pigu
Pigw
Pigy-dt
Pik3c2a
Pik3c2g
Pik3c3
Pik3ca
Pik3cd-as2
Pik3ip1-as1
Pik3r1
Pik3r3
Pikfyve
Pim1
Pim3
Pinx1
Pip5k1a
Pip5k1b
Pip5kl1
Pipox
Pitpna
Pitpna-as1
Pitpnb
Piwil1
Piwil2
Piwil4
Pjvk
Pkd1
Pkd1l3
Pkd2l1
Pkdcc
Pkib
Pkm
Pkmyt1
Pkn2-as1
Pkp2
Pkp4
Pla2g15
Pla2g16
Pla2g1b
Pla2g2d
Pla2g4a
Pla2g4b
Pla2g4f
Pla2g5
Pla2g6
Plag1
Plagl1
Plat
Plb1
Plcb1
Plce1-as2
Plcg2
Plcl1
Plcl2-as1
Plcxd2-as1
Pld1
Pld3
Plekha1
Plekha4
Plekha5
Plekha7
Plekha8
Plekhb2
Plekhg1
Plekhg2
Plekhg3
Plekhg4
Plekhg6
Plekhh1
Plekhm1p1
Plekhm3
Plgla
Plin1
Plod2
Plpbp
Plpp3
Plppr5
Pls1
Pls3
Plscr1
Plscr2
Pmm2
Pmpca
Pmpcb
Pms1
Pnkd
Pnkp
Pnldc1
Pnliprp1
Pnliprp2
Pnn
Pno1
Pnp
Pnpla1
Pnpla2
Pnpla6
Pnpt1
Pnpt1p2
Pnrc1
Pnrc2
Poc1b
Poc1b-as1
Pofut1
Pola2
Pold3
Poldip3
Pole2
Polk
Polr1b
Polr2a
Polr2b
Polr2h
Polr2k
Polr2m
Polr3e
Polr3g
Pom121
Pomgnt1
Pomp
Pomt2
Pon1
Pop4
Por
Pot1
Pou2af1
Pou5f1b
Ppa2
Ppan
Ppan-p2ry11
Ppara
Ppargc1a
Ppargc1b
Ppcdc
Ppfia2
Ppfia4
Ppfibp1
Ppfibp2
Pphln1
Ppiap25
Ppiap35
Ppig
Ppih
Ppil2
Ppip5k2
Ppm1b
Ppm1d
Ppm1k-dt
Ppm1l
Ppme1
Ppox
Ppp1r10
Ppp1r11
Ppp1r12a
Ppp1r12a-as1
Ppp1r12b
Ppp1r14a
Ppp1r15a
Ppp1r2
Ppp1r21
Ppp1r27
Ppp1r37
Ppp1r3f
Ppp1r42
Ppp1r8
Ppp2r1a
Ppp2r2a
Ppp2r2b
Ppp2r2c
Ppp2r3a
Ppp2r5b
Ppp2r5c
Ppp3cb-as1
Ppp4r1
Ppp4r4
Ppp5c
Ppp6r1
Ppp6r3
Pprc1
Ppt1
Ppt2
Ppt2-egfl8
Ppwd1
Pqbp1
Pqlc3
Prcc
Prdm11
Prdm2
Prdm5
Prdx5
Prdx6
Prelid2
Prepl
Prim2
Primpol
Prkab1
Prkaca
Prkag2-as1
Prkar1a
Prkca-as1
Prkcd
Prkce
Prkch
Prkcq-as1
Prkcsh
Prkcz
Prkd1
Prkd3
Prkdc
Prkg1
Prkra
Prkrip1
Prlhr
Prmt1
Prmt2
Prmt5
Prmt7
Procr
Proser1
Proser2
Proser3
Prox1
Prpf18
Prpf3
Prpf31
Prpf38a
Prpf38ap1
Prpf38b
Prpf40b
Prpf4b
Prpf8
Prr11
Prr13
Prr14
Prr26
Prr5l
Prr7
Prrc2a
Prrc2b
Prrc2c
Prrg1
Prrg2
Prrt1b
Prrt3
Prrt3-as1
Prss12
Prss16
Prss23
Prss36
Prss50
Prss54
Prss8
Prtfdc1
Prtg
Prune1
Prxl2c
Psca
Psd3
Psma3-as1
Psma6
Psmb3
Psmb4
Psmb5
Psmb6
Psmb7
Psmb7p1
Psmb9
Psmc1
Psmc2
Psmc4
Psmc5
Psmc6
Psmd1
Psmd10p2
Psmd11
Psmd12p
Psmd13
Psmd14
Psmd3
Psmd4
Psmd7
Psmd8
Psmd9
Psme2
Psme2p2
Psme3
Psme4
Psmf1
Psmg2
Psmg3-as1
Psph
Pspn
Pstk
Ptbp1
Ptcd1
Ptcd2
Ptcd3
Ptch2
Ptdss1
Ptdss2
Pten
Pter
Ptger4
Ptges
Ptgr2
Pth1r
Pth2r
Ptk2
Ptms
Ptp4a2
Ptp4a2p1
Ptpa
Ptpn1
Ptpn11
Ptpn13
Ptpn14
Ptpn22
Ptpn4
Ptpn6
Ptpn9
Ptpra
Ptprd
Ptprf
Ptprg
Ptprk
Ptprm
Ptpro
Ptprz1
Pts
Pttg1ip
Pudpp3
Pum1
Pura
Pus7l
Pusl1
Pvt1
Pwp1
Pxdn
Pxk
Pxmp2
Pxn
Pxn-as1
Pxylp1
Pyroxd1
Pyy3
Qars
Qki
Qpctl
Qrich1
Qrsl1
Qser1
Qtrt1
Qtrt2
R3hcc1
R3hcc1l
R3hdm1
R3hdm2
Rab11a
Rab11b
Rab11fip3
Rab11fip5
Rab12
Rab17
Rab18
Rab19
Rab1a
Rab1b
Rab24
Rab25
Rab29
Rab2a
Rab2b
Rab30
Rab30-as1
Rab33b
Rab37
Rab3gap2
Rab3ip
Rab4b
Rab4b-egln2
Rab5a
Rab5b
Rab5if
Rab6c-as1
Rab7a
Rab7b
Rab8a
Rabepk
Rabgap1l
Rabgef1
Rabggtb
Rabl3
Rabl6
Rad17
Rad23a
Rad23b
Rad23bp3
Rad50
Rad51
Rad51ap1
Rad51-as1
Rad51b
Rad51c
Rad54b
Rad54l
Rad9a
Rad9b
Rae1
Rag1
Rag2
Rai1
Rai14
Rala
Ralbp1
Ralgapb
Ralgps1
Ramp1
Ranbp1
Ranbp2
Ranbp9
Rap2c-as1
Rapgef2
Rapgefl1
Rara
Rarb
Rarres2p11
Rarres3
Rars
Rasa1
Rasa2
Rasa4
Rasal2
Rasgrf1
Rasgrp3
Rasip1
Rassf10
Rassf1-as1
Rassf3
Rassf4
Rassf6
Raver1
Rb1
Rbbp6
Rbbp8
Rbck1
Rbfox3
Rbl2
Rbm15
Rbm17
Rbm25
Rbm4
Rbm42
Rbm45
Rbm47
Rbm48
Rbm6
Rbm7
Rbms1
Rbms2
Rbms3-as1
Rbp2
Rbp3
Rbp4
Rbpj
Rbpms
Rcan2
Rcc1
Rcc2p6
Rccd1
Rce1
Rcn1
Rcor3
Rd3
Rdh10
Rdh10-as1
Rdm1p3
Rdx
Reep1
Reep6
Relch
Relt
Rep15
Reps1
Rer1
Rere-as1
Rerg
Rerg-it1
Resf1
Rest
Retreg2
Retreg3
Rev1
Rev3l
Rexo2
Rexo5
Rf00003
Rf00004
Rf00012
Rf00017
Rf00019
Rf00026
Rf00086
Rf00092
Rf00096
Rf00283
Rf00284
Rf00285
Rf00393
Rf00402
Rf00407
Rf00425
Rf00440
Rf00443
Rf00560
Rf00561
Rf00568
Rf00601
Rf00619
Rf00622
Rf01210
Rf01882
Rf01909
Rf01955
Rf01956
Rf01957
Rf01971
Rf02103
Rf02124
Rf02125
Rf02148
Rf02160
Rf02174
Rf02175
Rf02176
Rf02179
Rf02180
Rf02215
Rf02216
Rf02217
Rf02220
Rf02271
Rfc2
Rfc3
Rfc5
Rfesd
Rftn1
Rfx8
Rfxank
Rfxap
Rgl1
Rgl2
Rgn
Rgpd4-as1
Rgs11
Rgs17
Rgs2
Rgs20
Rgs3
Rgs9
Rgs9bp
Rhbdd1
Rhebl1
Rhno1
Rhoa
Rhobtb2
Rhobtb3
Rhoc
Rhod
Rhof
Rhoh
Rhot1
Ric3
Ric8a
Ric8b
Rin2
Ring1
Rint1
Riok2
Riok3
Riox1
Ripk2
Ripor2
Rita1
Rmdn2
Rmi1
Rmnd5a
Rmnd5b
Rmrp
Rmst
Rn7skp106
Rn7skp110
Rn7skp119
Rn7skp14
Rn7skp154
Rn7skp193
Rn7skp2
Rn7skp202
Rn7skp244
Rn7skp245
Rn7skp258
Rn7skp35
Rn7sl1
Rn7sl100p
Rn7sl101p
Rn7sl107p
Rn7sl147p
Rn7sl172p
Rn7sl181p
Rn7sl186p
Rn7sl190p
Rn7sl299p
Rn7sl3
Rn7sl309p
Rn7sl30p
Rn7sl346p
Rn7sl353p
Rn7sl35p
Rn7sl363p
Rn7sl402p
Rn7sl414p
Rn7sl480p
Rn7sl4p
Rn7sl505p
Rn7sl521p
Rn7sl543p
Rn7sl563p
Rn7sl571p
Rn7sl57p
Rn7sl581p
Rn7sl648p
Rn7sl653p
Rn7sl672p
Rn7sl684p
Rn7sl688p
Rn7sl706p
Rn7sl734p
Rn7sl736p
Rn7sl751p
Rn7sl795p
Rn7sl810p
Rn7sl832p
Rn7sl847p
Rn7sl862p
Rna5sp121
Rna5sp139
Rna5sp164
Rna5sp172
Rna5sp199
Rna5sp205
Rna5sp210
Rna5sp236
Rna5sp258
Rna5sp347
Rna5sp351
Rna5sp40
Rna5sp401
Rna5sp425
Rna5sp429
Rna5sp441
Rna5sp448
Rna5sp470
Rna5sp473
Rna5sp483
Rna5sp513
Rna5sp60
Rnase3
Rnase4
Rnaseh2a
Rnaseh2c
Rnd2
Rnf10
Rnf114
Rnf121
Rnf123
Rnf125
Rnf128
Rnf13
Rnf139
Rnf141
Rnf144a
Rnf144a-as1
Rnf145
Rnf146
Rnf151
Rnf152
Rnf157-as1
Rnf167
Rnf170
Rnf181
Rnf183
Rnf185
Rnf187
Rnf19b
Rnf214
Rnf217
Rnf224
Rnf34
Rnf5
Rnf7
Rnft2
Rnmt
Rnpep
Rnu11
Rnu1-1
Rnu1-120p
Rnu1-122p
Rnu1-133p
Rnu1-134p
Rnu1-13p
Rnu1-140p
Rnu1-142p
Rnu12
Rnu1-2
Rnu1-64p
Rnu1-67p
Rnu1-85p
Rnu2-17p
Rnu2-19p
Rnu2-20p
Rnu2-2p
Rnu2-51p
Rnu2-56p
Rnu2-63p
Rnu2-6p
Rnu4-1
Rnu4-2
Rnu4-29p
Rnu4-30p
Rnu4-4p
Rnu4-72p
Rnu4atac
Rnu4atac14p
Rnu4atac15p
Rnu5a-1
Rnu5a-8p
Rnu5b-1
Rnu5d-1
Rnu5e-1
Rnu5e-4p
Rnu5e-6p
Rnu5f-1
Rnu6-1006p
Rnu6-1013p
Rnu6-107p
Rnu6-1093p
Rnu6-1128p
Rnu6-1129p
Rnu6-1143p
Rnu6-1158p
Rnu6-1273p
Rnu6-1275p
Rnu6-1301p
Rnu6-1309p
Rnu6-1311p
Rnu6-1325p
Rnu6-197p
Rnu6-2
Rnu6-22p
Rnu6-234p
Rnu6-237p
Rnu6-23p
Rnu6-243p
Rnu6-244p
Rnu6-253p
Rnu6-279p
Rnu6-299p
Rnu6-316p
Rnu6-406p
Rnu6-40p
Rnu6-411p
Rnu6-450p
Rnu6-480p
Rnu6-505p
Rnu6-510p
Rnu6-588p
Rnu6-628p
Rnu6-648p
Rnu6-66p
Rnu6-689p
Rnu6-7
Rnu6-702p
Rnu6-708p
Rnu6-710p
Rnu6-714p
Rnu6-722p
Rnu6-728p
Rnu6-73p
Rnu6-740p
Rnu6-784p
Rnu6-793p
Rnu6-8
Rnu6-817p
Rnu6-819p
Rnu6-857p
Rnu6-869p
Rnu6-899p
Rnu6-9
Rnu6-905p
Rnu6-919p
Rnu6-920p
Rnu6-927p
Rnu6-92p
Rnu6-947p
Rnu6-948p
Rnu6atac15p
Rnu6atac24p
Rnu6atac39p
Rnu6atac41p
Rnu7-1
Rnu7-195p
Rnu7-26p
Rnu7-27p
Rnu7-29p
Rnu7-54p
Rnu7-70p
Rnu7-80p
Rnu7-96p
Rnvu1-1
Rnvu1-14
Rnvu1-15
Rnvu1-19
Rnvu1-3
Rnvu1-4
Rnvu1-6
Rnvu1-7
Rny1p1
Rny1p10
Rny1p5
Rny3p16
Rny3p5
Rny4
Ro60
Robo3
Rock1p1
Ropn1l
Ror1
Rora
Rpa1
Rpain
Rpap3
Rparp-as1
Rpe
Rpep1
Rpep4
Rpf1
Rpgrip1l
Rpl10
Rpl10a
Rpl11
Rpl12
Rpl13p5
Rpl15
Rpl17
Rpl17p20
Rpl18a
Rpl19
Rpl21
Rpl21p10
Rpl21p109
Rpl21p11
Rpl21p126
Rpl21p6
Rpl22p3
Rpl23a
Rpl23ap12
Rpl23ap29
Rpl23ap39
Rpl23ap48
Rpl23ap95
Rpl23p8
Rpl26l1
Rpl27
Rpl27a
Rpl29p23
Rpl29p30
Rpl31
Rpl32p29
Rpl32p9
Rpl34
Rpl34-as1
Rpl34p26
Rpl35ap33
Rpl36
Rpl36a
Rpl36a-hnrnph2
Rpl37ap1
Rpl38
Rpl38p4
Rpl39p39
Rpl3p1
Rpl3p3
Rpl3p7
Rpl4
Rpl41
Rpl5p27
Rpl5p28
Rpl6p30
Rpl7a
Rpl7ap10
Rpl7l1
Rpl7l1p8
Rpl7p41
Rpl7p47
Rpl9p30
Rplp0
Rplp0p2
Rplp1
Rpn2
Rpp14
Rpp21
Rprd1b
Rprd2
Rps11
Rps12
Rps12p17
Rps15
Rps15ap10
Rps15ap38
Rps18
Rps19
Rps19bp1
Rps20p32
Rps21
Rps26
Rps26p31
Rps27
Rps27ap13
Rps27ap17
Rps27p26
Rps27p5
Rps28
Rps29
Rps29p16
Rps2p45
Rps3
Rps3a
Rps3ap26
Rps4xp16
Rps5
Rps5p3
Rps6ka1
Rps6ka5
Rps6kb1
Rps6kb2
Rps6kc1
Rps6p14
Rps7
Rps8
Rpsap29
Rpsap37
Rpsap69
Rpsap73
Rpsap75
Rptor
Rraga
Rragd
Rreb1
Rrm2
Rrp12
Rrp15
Rsad1
Rsbn1l
Rsf1
Rsrc1
Rtca-as1
Rtel1
Rtel1-tnfrsf6b
Rtn1
Rtn2
Rtraf
Rufy1
Rufy2
Rufy3
Rundc1
Runx1
Rusc1
Rxfp4
S100a13
S100a16
S100a5
S100a6
S100p
S100pbp
Saal1
Sac3d1
Sacm1l
Sae1
Safb
Sag
Salrna3
Samd11
Samd12-as1
Samd13
Samd4a
Samd8
Samm50p1
Sap18
Sap30
Sap30bp
Sapcd2p2
Sar1a
Sart1
Sash1
Satb1
Satb2
Satb2-as1
Sbdsp1
Sc5d
Scaf1
Scaf8
Scamp4
Scamp5
Scand2p
Scarf1
Scarna12
Scarna16
Scarna17
Scarna2
Scarna7
Scat8
Scel
Scfd2
Scg5
Scml1
Scn8a
Scn9a
Scnm1
Scnn1a
Scoc
Scoc-as1
Scp2
Scrg1
Scrn3
Sdc2
Sdccag8
Sdf2
Sdhaf1
Sdhaf3
Sdhaf4
Sdhd
Sec11c
Sec13
Sec14l1
Sec14l5
Sec1p
Sec22a
Sec23a-as1
Sec23ip
Sec24a
Sec24b-as1
Sec24c
Sec24d
Sec61a1
Sec61b
Sec62
Secisbp2
Secisbp2l
Sectm1
Seh1l
Sele
Selenoh
Selenoi
Selenokp2
Selenot
Selenotp1
Selenow
Sema3b
Sema3d
Sema3f
Sema4b
Sema4g
Sema6a
Senp2
Sephs1
Sephs2p1
Sepsecs-as1
Sept1
Sept11
Sept2
Sept4
Sept4-as1
Sept7
Sept8
Sept9
Serbp1p6
Serf2
Serhl
Serinc5
Serp1
Serp2
Serpina3
Serpinb8
Serpind1
Serpinh1
Serpini1
Sestd1
Set
Setd1a
Setd1b
Setd5
Setd9
Setdb1
Setmar
Setp11
Sf3b2
Sfi1
Sfr1
Sfswap
Sft2d3
Sfxn5
Sgcb
Sgce
Sgf29
Sgk1
Sgk2
Sgk3
Sgo1-as1
Sgo1p1
Sgo2
Sgpl1
Sgsm2
Sh2b1
Sh2b2
Sh2b3
Sh2d7
Sh3bgrl3
Sh3bp4
Sh3bp5
Sh3glb1
Sh3pxd2a
Sh3pxd2a-as1
Sh3rf1
Sh3rf2
Sh3tc1
Sh3tc2
Sh3tc2-dt
Sh3yl1
Shc1
Shc4
Shd
Shisal2a
Shld1
Shld2
Shld3
Shoc1
Shoc2
Shox2
Shroom3
Sidt1
Sidt2
Siglec1
Siglec15
Sik2
Sike1
Sil1
Sim2
Sin3b
Sipa1l1
Sipa1l3
Sirpb2
Sirt1
Sirt2
Sirt4
Sirt6
Sirt7
Siva1
Six1
Skap2
Skida1
Skil
Skiv2l
Skp2
Sla
Slain2
Slc10a5p1
Slc12a2
Slc12a9-as1
Slc15a5
Slc16a13
Slc16a5
Slc17a4
Slc17a8
Slc19a1
Slc1a2
Slc20a1
Slc20a2
Slc22a11
Slc22a4
Slc22a5
Slc22a6
Slc23a2
Slc24a1
Slc25a15p2
Slc25a16
Slc25a21-as1
Slc25a25
Slc25a27
Slc25a29
Slc25a3
Slc25a30-as1
Slc25a36
Slc25a37
Slc25a38
Slc25a4
Slc25a41
Slc25a42
Slc25a44
Slc25a46
Slc25a5
Slc25a5p1
Slc26a6
Slc26a7
Slc27a5
Slc29a1
Slc2a1
Slc2a13p1
Slc2a3p2
Slc2a4rg
Slc2a7
Slc2a8
Slc30a6
Slc30a7
Slc30a9
Slc31a1
Slc31a1p1
Slc35a3
Slc35a4
Slc35a5
Slc35c1
Slc35d2
Slc35e2a
Slc35e3
Slc35f5
Slc35g6
Slc37a2
Slc37a3
Slc38a10
Slc38a11
Slc38a2
Slc38a6
Slc38a9
Slc39a1
Slc39a13
Slc39a14
Slc39a2
Slc39a4
Slc39a7
Slc39a9
Slc3a1
Slc3a2
Slc41a3
Slc43a1
Slc43a2
Slc44a1
Slc44a3
Slc44a3-as1
Slc44a4
Slc45a1
Slc45a4
Slc46a1
Slc49a4
Slc4a1ap
Slc4a2
Slc4a8
Slc4a9
Slc50a1
Slc52a2
Slc5a1
Slc5a11
Slc5a12
Slc5a2
Slc5a4p1
Slc5a9
Slc6a6
Slc6a7
Slc7a15p
Slc7a6
Slc7a7
Slc7a8
Slc8a1
Slc8a3
Slc9a1
Slc9a3
Slc9a3-as1
Slc9a3r2
Slc9a5
Slc9a8
Slc9b2
Slco1a2
Slco1b7
Slco2b1
Slco3a1
Slco4a1
Slf1
Slitrk6
Slmap
Slx4ip
Smad1
Smad3
Smad4
Smad5
Smad6
Smad7
Smarca2
Smarca4
Smarca5-as1
Smarcad1
Smarcal1
Smarce1p4
Smbd1p
Smc2
Smc2-as1
Smc4
Smchd1
Smdt1
Smg1
Smg1p3
Smg7
Smg8
Smim10l1
Smim12p1
Smim13
Smim2
Smim20
Smim24
Smim26
Smim27
Smim2-as1
Smim3
Smim31
Smim36
Smim4
Smim40
Smim6
Smim7
Smim8
Smoc2
Smpd1
Smpd2
Smr3a
Smtn
Smyd3
Snai3-as1
Snap23
Snap25
Snap29
Snap47
Snapc3
Snapin
Sncb
Snhg11
Snhg16
Snhg20
Snhg21
Snhg22
Snhg25
Snhg29
Snhg3
Snhg4
Snhg6
Snhg8
Snhg9
Snora13
Snora24
Snora30b
Snora3a
Snora3c
Snora40
Snora50c
Snora55
Snora57
Snora70
Snora71e
Snora73a
Snora74b
Snora74d
Snora78
Snorc
Snord101
Snord104
Snord105
Snord110
Snord118
Snord12
Snord12b
Snord12c
Snord13
Snord138
Snord13e
Snord15a
Snord1c
Snord2
Snord24
Snord35b
Snord36b
Snord3b-2
Snord42b
Snord46
Snord48
Snord49a
Snord49b
Snord55
Snord58c
Snord84
Snord87
Snrk
Snrnp48
Snrnp70
Snrpa
Snrpa1
Snrpb2
Snrpc
Snrpcp19
Snrpd3
Snrpe
Snrpep10
Snrpf
Sntb1
Sntg1
Snu13
Snx1
Snx11
Snx17
Snx18
Snx18p2
Snx2
Snx27
Snx30
Snx5p1
Snx7
Snx9
Soat2
Socs2
Socs2-as1
Socs4
Son
Sorbs1
Sorbs2
Sorbs3
Sorl1
Sort1
Sos2
Sox12
Sox30
Sox6
Sox9
Sox9-as1
Sp1
Sp100
Sp140l
Sp2
Sp2-as1
Sp5
Spa17
Spaar
Spag1
Spag16
Spag4
Spag5
Sparc
Spata17
Spata20
Spata33
Spata5l1
Spats2l
Spcs1
Spcs2
Spdef
Spdl1
Specc1l
Spg7
Sphk1
Sphk2
Spin1
Spink5
Spint1
Spire2
Spns1
Spns3
Spock3
Spon2
Spred1
Spred2
Sprtn
Spry1
Spry3
Spry4
Spry4-as1
Spsb2
Sptbn1
Sptbn4
Spty2d1os
Sqle
Sqor
Sqstm1
Src
Srcap
Srd5a3
Srebf2
Srfbp1
Srgap1
Srgap2
Srms
Srp14-as1
Srp54
Srp72
Srp9
Srprb
Srpx2
Srrd
Srrm1
Srrm5
Srrt
Srsf11
Srsf5
Srsf6
Srsf8
Ssbp1
Ssbp2
Ssh3
Ssmem1
Ssna1
Ssr1
Ssrp1
Sssca1
Sssca1-as1
Sstr5
Ssuh2
St18
St3gal2
St3gal4
St3gal5
St3gal5-as1
St3gal6
St5
St6gal1
St7
St7-as1
St7-as2
St7l
St8sia6-as1
Stag3l4
Stam
Stambpl1
Stard13
Stard13-as
Stard3
Stard7
Stard7-as1
Stard9
Stat3
Stat6
Stau2
Stau2-as1
Steap1
Steap1b
Steap4
Stim2
Stim2-as1
Stip1
Stk11ip
Stk16
Stk19
Stk31
Stk32c
Stk35
Stk36
Stk38l
Stk40
Stmnd1
Stom
Ston1-gtf2a1l
Ston2
Stpg1
Stradb
Strap
Strbp
Strip1
Stt3a
Stt3b
Stub1
Stx16
Stx16-npepl1
Stx17
Stx18-as1
Stx3
Stx4
Stx5
Stx7
Stxbp1
Stxbp4
Stxbp6
Sub1
Sucla2p3
Suco
Sufu
Sugt1
Sult1c2
Sult1c2p2
Sumf2
Sumo2p17
Sun1
Suox
Supt5h
Supt6h
Supv3l1
Susd1
Susd4
Suv39h2
Svip
Svopl
Swap70
Swt1
Syap1
Sybu
Sympk
Syne1
Syne2
Syngr1
Syngr2
Syngr4
Synj2bp-cox16
Synm
Synpo
Synpr
Sypl1
Syt12
Syt8
Sytl2
Sytl3
Szrd1
Tab1
Tac3
Tacc2
Taco1
Tada2a
Tada2b
Taf1
Taf10
Taf1d
Taf6l
Tagap
Tagln2
Tanc1
Tango6
Tank
Taok1
Tap1
Tapbp
Tapbpl
Tarbp2
Tars
Tars2
Tas1r1
Tas2r2p
Tasor
Tasor2
Tatdn3
Tax1bp1
Tbc1d1
Tbc1d10b
Tbc1d10c
Tbc1d15
Tbc1d17
Tbc1d19
Tbc1d22a
Tbc1d23
Tbc1d31
Tbc1d8b
Tbce
Tbcel
Tbck
Tbk1
Tbl1x
Tbl3
Tbp
Tbpl1
Tbpl2
Tbrg1
Tbx3
Tbx4
Tbxas1
Tc2n
Tcea2
Tcea3
Tceanc2
Tcerg1
Tcf12
Tcf25
Tcf4
Tcf7l2
Tcim
Tcirg1
Tcn1
Tcof1
Tcp11l2
Tcta
Tctn1
Tdg
Tdgf1
Tdgf1p7
Tdgp1
Tdh
Tdp1
Tdrd3
Tdrkh
Tead1
Tead2
Tead4
Tedc1
Tef
Tenm3
Tenm3-as1
Tent4a
Tent4b
Tepsin
Terf2ip
Tert
Tesc
Tesk1
Tex12
Tex2
Tex38
Tex46
Tfam
Tfap2a
Tfap2a-as1
Tfap2c
Tfdp2
Tfec
Tfg
Tg
Tgfa
Tgfbi
Tgfbr2
Tgfbr3
Tgif1
Tgif2
Tgif2p1
Tgif2-rab5if
Tgm2
Tgs1
Thada
Thap12p4
Thap2
Thap6
Thap7-as1
Thap9-as1
Thbs1
Thbs4
Them6
Thg1l
Thnsl1
Thoc6
Thop1
Thorlnc
Thrap3
Thrb-it1
Thsd7a
Thsd8
Thtpa
Thumpd3
Tiam2
Timm10b
Timm17a
Timp3
Tinag
Tinagl1
Tiparp
Tjp1
Tjp2
Tjp3
Tk2
Tle3
Tln1
Tln2
Tlr5
Tlx1nb
Tm2d1
Tm2d3
Tm4sf1
Tm4sf1-as1
Tm4sf4
Tm4sf5
Tm7sf2
Tm9sf1
Tm9sf2
Tm9sf4
Tma7
Tmbim1
Tmbim4
Tmbim6
Tmc1
Tmc3-as1
Tmc4
Tmcc2
Tmcc3
Tmco1-as1
Tmco6
Tmed10
Tmed9
Tmem105
Tmem106a
Tmem106b
Tmem107
Tmem110-mustn1
Tmem114
Tmem116
Tmem125
Tmem126a
Tmem126b
Tmem127
Tmem132a
Tmem135
Tmem136
Tmem139
Tmem140
Tmem141
Tmem143
Tmem144
Tmem14b
Tmem14c
Tmem161b
Tmem161b-as1
Tmem167b
Tmem171
Tmem175
Tmem176a
Tmem177
Tmem179b
Tmem18
Tmem182
Tmem183a
Tmem184b
Tmem184c
Tmem19
Tmem198
Tmem198b
Tmem199
Tmem205
Tmem208
Tmem209
Tmem212-as1
Tmem216
Tmem219
Tmem220
Tmem222
Tmem223
Tmem229a
Tmem229b
Tmem231
Tmem237
Tmem241
Tmem248
Tmem25
Tmem253
Tmem260
Tmem262
Tmem35a
Tmem38a
Tmem38b
Tmem41a
Tmem43
Tmem44-as1
Tmem45b
Tmem51
Tmem52b
Tmem62
Tmem63a
Tmem63b
Tmem65
Tmem68
Tmem69
Tmem70
Tmem79
Tmem80
Tmem89
Tmem8a
Tmem8b
Tmem92
Tmem94
Tmem97
Tmem9b-as1
Tmie
Tmlhe
Tmod3
Tmpo
Tmpop1
Tmpop2
Tmprss11cp
Tmprss13
Tmprss4
Tmprss7
Tmprss9
Tmsb4xp4
Tmtc1
Tmtc2
Tmtc3
Tmub1
Tmub2
Tmx2
Tmx2-ctnnd1
Tnc
Tnfaip1
Tnfrsf1a
Tnfrsf21
Tnfsf10
Tnik
Tnk2-as1
Tnks
Tnnc2
Tnni1
Tnpo1
Tnrc6a
Tnrc6b
Tnrc6c-as1
Tns1
Tns2
Tns4
Tob1-as1
Tob2p1
Togaram1
Togaram2
Tollip-as1
Tom1
Tomm22
Tomm40l
Tomm6
Top3a
Tor1aip1
Tox3
Tox4
Tp53bp1
Tp53i11
Tp53i3
Tp53inp2
Tp53tg5
Tpcn1
Tpd52
Tpd52l1
Tpd52l2
Tpgs1
Tpi1
Tpi1p2
Tpm1
Tpm3
Tpm4
Tpp1
Tpp2
Tpra1
Tprg1
Tpsb2
Tpst1
Tpt1-as1
Tpte2p1
Tpx2
Trabd
Traf2
Traf3
Traf3ip3
Traf4
Traf5
Traf7
Traj6
Traj7
Trak1
Trappc10
Trappc11
Trappc12
Trappc13
Trappc2b
Trappc4
Trappc8
Trav40
Trav41
Trbv14
Trbv7-2
Trbv8-2
Trdmt1
Trerf1
Trerna1
Trib1
Trib2
Trib3
Trim15
Trim16
Trim2
Trim22
Trim23
Trim24
Trim25
Trim36
Trim40
Trim41
Trim52-as1
Trim56
Trim60p13
Trim63
Trim69
Trim8
Trio
Trip10
Trip12
Trip4
Triqk
Trit1
Trmt11
Trmt112p4
Trmt112p6
Trmt12
Trmt44
Trmt61a
Trmu
Trnau1ap
Trnt1
Trpc1
Trpc6p
Trpm1
Trpm6
Tsacc
Tsc1
Tsc22d4
Tsen15
Tsen2
Tsen34
Tsen54
Tsfm
Tsga10
Tshz1
Tsn
Tsnax
Tsnaxip1
Tspan1
Tspan10
Tspan15
Tspan3
Tspan31
Tspan8
Tspear-as2
Tspo2
Tsr1
Tssc2
Tssc4
Ttbk2
Ttc1
Ttc13
Ttc14
Ttc17
Ttc23
Ttc23l
Ttc26
Ttc27
Ttc3
Ttc31
Ttc39c
Ttc4
Ttc6
Ttc7a
Ttf2
Tti2
Ttl
Ttll13p
Ttll3
Ttll6
Ttll7
Ttll9
Ttn
Ttn-as1
Ttpal
Ttr
Tuba1c
Tuba4a
Tubb
Tubb3
Tubg1
Tuft1
Tug1
Tulp3
Tulp3p1
Tulp4
Tvp23b
Tvp23c
Twsg1
Txndc15
Txndc9
Txnl1
Txnp6
Txnrd1
Txnrd2
Tymp
Tyms
Tyro3
Tyrp1
Tyw3
U2af1l4
U2af2
U2surp
U47924.1
U47924.2
U91328.1
Uap1
Uba1
Uba2
Uba5
Uba52
Uba6-as1
Ubac2
Ubald2
Ubap2l
Ubb
Ube2b
Ube2c
Ube2d1
Ube2d2
Ube2d3-as1
Ube2d4
Ube2e1
Ube2f
Ube2f-scly
Ube2h
Ube2hp1
Ube2k
Ube2l6
Ube2m
Ube2v1
Ube2v1p10
Ube2v1p8
Ube2v2
Ube2z
Ube3b
Ube3c
Ube4a
Ubfd1
Ubl5
Ubl7-as1
Ubn1
Ubr2
Ubr3
Ubxn10-as1
Ubxn4
Ubxn7-as1
Uca1
Uchl1
Uchl3
Uchl5
Ucma
Uevld
Ufc1
Ugdh-as1
Uggt1
Uggt2
Ugp2
Ugt1a1
Ugt1a2p
Ugt1a3
Ugt1a5
Ugt1a6
Ugt1a8
Ugt2b10
Ugt2b7
Uhrf1bp1
Uhrf2
Uimc1
Ulk2
Umodl1
Umodl1-as1
Umps
Unc45a
Unc50
Unk
Uox
Upb1
Upf1
Upf3a
Upk1b
Upp1
Upp2
Uqcc1
Uqcrc2
Uqcrh
Uqcrhp4
Uqcrq
Uri1
Urm1
Urod
Use1
Usf1
Usp10
Usp12-as2
Usp14
Usp15
Usp28
Usp2-as1
Usp30
Usp30-as1
Usp31
Usp35
Usp38
Usp39
Usp3-as1
Usp47
Usp5
Usp53
Usp54
Usp8
Usp9x
Uspl1
Ust-as1
Utp11
Utp14a
Utp15
Utp18
Utp20
Utp4
Utrn
Uts2
Vamp2
Vamp7
Vamp8
Vangl1
Vapb
Vars
Vars2
Vasp
Vav3
Vdac1
Vdac1p8
Vdac2
Vdac3
Vegfa
Ventxp2
Vezt
Vgf
Vgll4
Vil1
Vill
Vim
Vipr1-as1
Vmp1
Vn1r5
Vn1r96p
Vn1r9p
Vn2r17p
Vps11
Vps13d
Vps16
Vps25
Vps26a
Vps45
Vps50
Vps51
Vps8
Vrk1
Vrk3
Vsig10
Vsnl1
Vsx1
Vta1
Vtrna1-1
Vtrna1-2
Vwa2
Vwa3b
Vwa5a
Vwa8-as1
Vwc2l
Wac
Wars
Wars2-as1
Washc2a
Washc3
Washc4
Wbp1
Wbp1l
Wbp2nl
Wdfy2
Wdfy4
Wdr11
Wdr13
Wdr24
Wdr25
Wdr33
Wdr34
Wdr36
Wdr37
Wdr43
Wdr45
Wdr49
Wdr6
Wdr62
Wdr7
Wdr70
Wdr75
Wdr81
Wdr83
Wdr92
Wee1
Wee2
Wee2-as1
Whamm
Wif1
Wnk1
Wnk4
Wnt1
Wnt10a
Wnt11
Wnt3
Wnt5b
Wrnip1
Wsb1
Wtap
Wtapp1
Wtip
Wwc1
Wwc2
Wwc2-as2
Wwox
Xkr9
Xpc
Xpo5
Xpo7
Xpot
Xrcc5
Xylb
Yae1
Yaf2
Yap1
Yars
Ybey
Ybx1
Ybx1p9
Ybx3
Yeats4
Yes1p1
Yif1b
Yipf3
Yju2
Ykt6
Ylpm1
Ypel2
Ypel5
Ypel5p1
Ypel5p2
Ythdc2
Ywhab
Ywhaep7
Ywhah
Ywhaz
Z68694.1
Z69733.1
Z69890.1
Z82188.1
Z82243.1
Z82244.2
Z83844.1
Z83847.1
Z93241.1
Z93930.2
Z97055.2
Z97056.1
Z99756.1
Zbbx
Zbed3-as1
Zbed5-as1
Zbed6
Zbed6cl
Zbtb1
Zbtb10
Zbtb11
Zbtb12
Zbtb16
Zbtb20
Zbtb20-as4
Zbtb20-as5
Zbtb22
Zbtb38
Zbtb40
Zbtb43
Zbtb7b
Zbtb9
Zc2hc1a
Zc3h10
Zc3h11a
Zc3h12a
Zc3h12c
Zc3h15
Zc3h6
Zc3h7a
Zcchc17
Zcchc2
Zcchc4
Zcchc7
Zcchc9
Zcwpw2
Zdhhc14
Zdhhc17
Zdhhc18
Zdhhc23
Zdhhc4
Zdhhc5
Zdhhc8p1
Zeb2
Zfand2a
Zfand2b
Zfand6
Zfas1
Zfc3h1
Zfhx3
Zfp1
Zfp2
Zfp42
Zfp91-cntf
Zfpl1
Zfpm2
Zfyve16
Zfyve19
Zfyve28
Zgpat
Zhx3
Zkscan1
Zkscan2-dt
Zkscan5
Zkscan7
Zmat2
Zmat4
Zmpste24
Zmym1
Zmynd11
Zmynd12
Znf107
Znf131
Znf140
Znf141
Znf143
Znf146
Znf155
Znf169
Znf17
Znf174
Znf175
Znf181
Znf189
Znf19
Znf197
Znf2
Znf205
Znf207
Znf211
Znf212
Znf213
Znf213-as1
Znf219
Znf225
Znf226
Znf227
Znf230
Znf233
Znf234
Znf248
Znf252p-as1
Znf254
Znf25-dt
Znf26
Znf263
Znf271p
Znf276
Znf277
Znf292
Znf30
Znf302
Znf317
Znf324
Znf324b
Znf326
Znf331
Znf33a
Znf341
Znf343
Znf346
Znf35
Znf37a
Znf383
Znf385d
Znf395
Znf398
Znf408
Znf410
Znf420
Znf433-as1
Znf436-as1
Znf444
Znf446
Znf451
Znf460
Znf460-as1
Znf470
Znf473
Znf48
Znf485
Znf488
Znf490
Znf493
Znf501
Znf503-as1
Znf503-as2
Znf511
Znf511-prap1
Znf512
Znf518a
Znf524
Znf527
Znf530
Znf540
Znf544
Znf546
Znf547
Znf548
Znf552
Znf554
Znf555
Znf557
Znf561-as1
Znf567
Znf570
Znf576
Znf580
Znf581
Znf584
Znf586
Znf587
Znf587b
Znf609
Znf613
Znf614
Znf620
Znf621
Znf627
Znf628
Znf638
Znf639
Znf649-as1
Znf654
Znf66
Znf672
Znf675
Znf684
Znf687
Znf700
Znf705e
Znf706
Znf707
Znf714
Znf721
Znf736
Znf740
Znf749
Znf75a
Znf76
Znf761
Znf763
Znf766
Znf773
Znf776
Znf778
Znf780a
Znf783
Znf785
Znf789
Znf79
Znf791
Znf805
Znf814
Znf827
Znf846
Znf860
Znf887p
Znf92
Znhit3
Znrd1
Znrf1
Znrf2
Znrf2p2
Znrf3
Zp2
Zpbp
Zscan10
Zscan20
Zscan25
Zscan31
Zscan5a
Zscan9
Zswim4
Zswim8
Zswim9
Zwilch
Zyg11a
