# Supplementary material for: A Bayesian inference transcription factor activity model for the analysis of single-cell transcriptomes
Source: Genome Res. 2021 Jul;31(7):1296–311. doi: 10.1101/gr.265595.120 (PMC8256867; doi:10.1101/gr.265595.120)
Supplement: Supplemental Material [file supp_gr.265595.120_Supplemental_Code.zip › BITFAM/inst/extdata/human/CEBPA]

A1bg
A1bg-as1
A1cf
A2m
A2m-as1
A2ml1
A2mp1
Aaas
Aacs
Aadac
Aadacl2
Aadacl2-as1
Aadacl3
Aadacl4
Aadacp1
Aagab
Aak1
Aamdc
Aamp
Aanat
Aar2
Aars
Aars2
Aarsd1
Aasdh
Aasdhppt
Aatbc
Aatf
Aatk
Abalon
Abat
Abca1
Abca10
Abca12
Abca13
Abca17p
Abca2
Abca3
Abca4
Abca5
Abca6
Abca7
Abca8
Abca9
Abca9-as1
Abcb1
Abcb10
Abcb11
Abcb4
Abcb6
Abcb7
Abcb8
Abcb9
Abcc1
Abcc10
Abcc11
Abcc12
Abcc13
Abcc2
Abcc3
Abcc4
Abcc5
Abcc6
Abcc6p1
Abcc8
Abcc9
Abcd1
Abcd3
Abcd4
Abce1
Abcf1
Abcf2
Abcf2p2
Abcf3
Abcg1
Abcg2
Abcg4
Abcg5
Abhd1
Abhd10
Abhd11
Abhd11-as1
Abhd12
Abhd12b
Abhd14a
Abhd14a-acy1
Abhd14b
Abhd15-as1
Abhd16a
Abhd17a
Abhd17ap3
Abhd17b
Abhd17c
Abhd18
Abhd2
Abhd3
Abhd4
Abhd5
Abhd6
Abi1
Abi2
Abi3
Abi3bp
Abl1
Abl2
Ablim1
Ablim2
Ablim3
Abr
Abracl
Abraxas1
Abtb1
Ac000068.1
Ac000077.1
Ac000078.1
Ac000093.1
Ac000095.1
Ac000123.2
Ac000362.1
Ac000403.1
Ac001226.1
Ac002059.2
Ac002059.3
Ac002069.2
Ac002070.1
Ac002074.1
Ac002091.1
Ac002091.2
Ac002094.1
Ac002116.2
Ac002310.1
Ac002310.2
Ac002310.3
Ac002310.4
Ac002310.5
Ac002310.6
Ac002347.2
Ac002378.1
Ac002400.1
Ac002451.1
Ac002454.1
Ac002464.1
Ac002465.1
Ac002467.1
Ac002472.2
Ac002472.3
Ac002486.1
Ac002486.2
Ac002511.1
Ac002519.2
Ac002550.1
Ac002551.1
Ac002553.1
Ac002558.1
Ac002984.1
Ac002996.1
Ac003002.1
Ac003002.3
Ac003005.1
Ac003005.2
Ac003006.1
Ac003043.1
Ac003043.2
Ac003070.1
Ac003070.2
Ac003070.7
Ac003092.1
Ac003101.2
Ac003102.1
Ac003669.1
Ac003681.1
Ac003682.1
Ac003688.2
Ac003950.1
Ac003984.1
Ac003986.3
Ac003991.1
Ac003991.2
Ac004009.1
Ac004012.1
Ac004024.1
Ac004039.1
Ac004053.1
Ac004067.1
Ac004069.1
Ac004069.2
Ac004076.1
Ac004080.1
Ac004080.2
Ac004080.3
Ac004147.3
Ac004148.1
Ac004156.1
Ac004160.1
Ac004223.1
Ac004223.2
Ac004224.2
Ac004231.3
Ac004232.2
Ac004233.1
Ac004233.2
Ac004233.3
Ac004233.4
Ac004241.1
Ac004241.3
Ac004241.5
Ac004264.2
Ac004381.1
Ac004448.2
Ac004453.2
Ac004461.1
Ac004466.2
Ac004471.1
Ac004471.2
Ac004477.1
Ac004477.2
Ac004477.3
Ac004491.1
Ac004522.2
Ac004540.2
Ac004551.1
Ac004552.1
Ac004584.1
Ac004584.3
Ac004585.1
Ac004585.2
Ac004590.1
Ac004593.2
Ac004596.1
Ac004623.1
Ac004672.2
Ac004678.1
Ac004678.2
Ac004687.1
Ac004687.2
Ac004702.1
Ac004706.1
Ac004707.1
Ac004754.1
Ac004771.3
Ac004771.4
Ac004771.5
Ac004775.1
Ac004801.3
Ac004803.1
Ac004812.1
Ac004812.2
Ac004816.1
Ac004816.2
Ac004817.3
Ac004817.4
Ac004825.2
Ac004832.3
Ac004832.5
Ac004834.1
Ac004836.1
Ac004837.1
Ac004837.2
Ac004837.3
Ac004839.1
Ac004840.1
Ac004840.2
Ac004846.1
Ac004847.1
Ac004852.2
Ac004858.1
Ac004862.1
Ac004865.2
Ac004870.2
Ac004870.3
Ac004884.2
Ac004890.1
Ac004890.2
Ac004895.1
Ac004898.1
Ac004908.1
Ac004908.2
Ac004917.1
Ac004918.3
Ac004922.1
Ac004923.1
Ac004943.2
Ac004946.1
Ac004947.1
Ac004967.1
Ac004975.2
Ac004980.1
Ac004987.1
Ac004987.2
Ac004987.4
Ac004990.1
Ac004997.1
Ac005005.1
Ac005005.2
Ac005005.3
Ac005006.1
Ac005008.2
Ac005009.1
Ac005019.1
Ac005020.1
Ac005020.2
Ac005034.1
Ac005037.1
Ac005041.1
Ac005041.3
Ac005042.2
Ac005042.3
Ac005050.1
Ac005052.1
Ac005072.1
Ac005077.2
Ac005077.3
Ac005082.2
Ac005084.1
Ac005086.1
Ac005086.2
Ac005086.3
Ac005086.4
Ac005089.1
Ac005104.1
Ac005105.1
Ac005154.3
Ac005154.4
Ac005156.1
Ac005160.1
Ac005162.2
Ac005165.1
Ac005176.2
Ac005183.1
Ac005186.1
Ac005220.1
Ac005224.1
Ac005224.3
Ac005224.4
Ac005229.4
Ac005232.1
Ac005234.1
Ac005244.1
Ac005253.1
Ac005255.1
Ac005256.1
Ac005258.1
Ac005277.2
Ac005280.1
Ac005280.2
Ac005280.3
Ac005288.1
Ac005304.1
Ac005304.3
Ac005323.1
Ac005324.1
Ac005324.4
Ac005324.5
Ac005324.6
Ac005326.1
Ac005329.2
Ac005330.1
Ac005332.2
Ac005332.4
Ac005332.6
Ac005336.3
Ac005339.1
Ac005342.1
Ac005342.2
Ac005343.1
Ac005344.1
Ac005351.1
Ac005355.2
Ac005363.1
Ac005363.2
Ac005379.1
Ac005381.1
Ac005391.1
Ac005394.1
Ac005410.1
Ac005412.1
Ac005414.1
Ac005476.2
Ac005479.1
Ac005480.1
Ac005481.1
Ac005486.1
Ac005495.1
Ac005498.3
Ac005514.1
Ac005515.1
Ac005518.2
Ac005520.1
Ac005520.2
Ac005520.4
Ac005523.2
Ac005532.1
Ac005532.2
Ac005534.1
Ac005537.1
Ac005538.2
Ac005540.1
Ac005546.1
Ac005549.1
Ac005552.1
Ac005593.1
Ac005606.1
Ac005606.2
Ac005614.1
Ac005622.1
Ac005625.1
Ac005632.2
Ac005632.3
Ac005632.4
Ac005670.2
Ac005674.1
Ac005682.1
Ac005695.1
Ac005695.3
Ac005696.1
Ac005696.3
Ac005702.1
Ac005702.2
Ac005703.1
Ac005703.2
Ac005703.3
Ac005703.4
Ac005703.5
Ac005726.1
Ac005726.3
Ac005726.4
Ac005726.5
Ac005740.3
Ac005740.4
Ac005746.2
Ac005759.1
Ac005775.1
Ac005776.1
Ac005779.1
Ac005779.2
Ac005785.1
Ac005785.2
Ac005786.2
Ac005786.4
Ac005789.1
Ac005796.1
Ac005821.1
Ac005823.2
Ac005828.1
Ac005828.3
Ac005828.4
Ac005829.1
Ac005829.2
Ac005832.1
Ac005832.4
Ac005833.1
Ac005837.1
Ac005837.2
Ac005839.1
Ac005840.4
Ac005841.1
Ac005842.1
Ac005856.1
Ac005871.2
Ac005884.1
Ac005899.3
Ac005899.4
Ac005906.2
Ac005911.1
Ac005920.1
Ac005920.3
Ac005920.4
Ac005921.2
Ac005921.3
Ac005954.1
Ac005954.2
Ac005962.1
Ac005972.3
Ac005996.1
Ac006001.1
Ac006001.2
Ac006001.3
Ac006001.4
Ac006011.1
Ac006022.1
Ac006023.2
Ac006026.3
Ac006027.1
Ac006028.1
Ac006033.1
Ac006033.2
Ac006041.1
Ac006042.2
Ac006042.3
Ac006042.4
Ac006055.1
Ac006058.3
Ac006059.1
Ac006059.2
Ac006064.1
Ac006064.3
Ac006064.4
Ac006064.6
Ac006065.1
Ac006065.3
Ac006065.4
Ac006076.1
Ac006077.2
Ac006111.1
Ac006116.1
Ac006116.6
Ac006116.8
Ac006116.9
Ac006130.2
Ac006146.1
Ac006153.1
Ac006157.1
Ac006159.1
Ac006160.2
Ac006205.2
Ac006207.1
Ac006213.1
Ac006213.3
Ac006238.1
Ac006252.1
Ac006254.1
Ac006254.2
Ac006254.3
Ac006262.1
Ac006262.3
Ac006262.4
Ac006273.1
Ac006277.1
Ac006288.1
Ac006299.1
Ac006305.1
Ac006329.1
Ac006329.2
Ac006333.1
Ac006333.2
Ac006372.4
Ac006378.1
Ac006435.1
Ac006435.4
Ac006441.1
Ac006441.4
Ac006441.5
Ac006449.2
Ac006449.6
Ac006460.2
Ac006483.1
Ac006483.2
Ac006486.2
Ac006504.5
Ac006504.7
Ac006511.1
Ac006511.4
Ac006511.5
Ac006517.1
Ac006518.1
Ac006529.1
Ac006530.1
Ac006538.1
Ac006539.1
Ac006547.3
Ac006566.1
Ac006581.1
Ac006600.1
Ac006927.5
Ac006942.1
Ac006946.3
Ac006960.2
Ac006971.1
Ac006994.2
Ac007009.1
Ac007014.1
Ac007014.2
Ac007029.1
Ac007032.1
Ac007036.1
Ac007036.3
Ac007040.1
Ac007040.2
Ac007064.3
Ac007066.2
Ac007068.1
Ac007092.1
Ac007099.1
Ac007100.1
Ac007106.1
Ac007114.2
Ac007128.1
Ac007136.1
Ac007160.1
Ac007161.3
Ac007179.2
Ac007182.3
Ac007192.1
Ac007207.1
Ac007215.1
Ac007216.1
Ac007216.2
Ac007216.4
Ac007220.1
Ac007225.1
Ac007225.2
Ac007240.1
Ac007244.1
Ac007250.1
Ac007278.1
Ac007279.1
Ac007285.1
Ac007285.2
Ac007298.2
Ac007308.1
Ac007318.1
Ac007319.1
Ac007326.3
Ac007336.1
Ac007342.2
Ac007349.1
Ac007349.4
Ac007362.1
Ac007363.1
Ac007364.1
Ac007365.1
Ac007370.2
Ac007375.1
Ac007375.2
Ac007376.2
Ac007381.1
Ac007383.2
Ac007383.3
Ac007384.1
Ac007386.1
Ac007387.1
Ac007389.1
Ac007389.2
Ac007391.1
Ac007391.2
Ac007394.1
Ac007403.1
Ac007405.1
Ac007405.2
Ac007405.3
Ac007406.4
Ac007406.5
Ac007422.1
Ac007431.1
Ac007431.2
Ac007435.1
Ac007448.1
Ac007448.2
Ac007448.3
Ac007448.4
Ac007450.3
Ac007450.4
Ac007463.1
Ac007485.2
Ac007490.1
Ac007491.1
Ac007493.1
Ac007493.2
Ac007494.3
Ac007495.1
Ac007496.1
Ac007496.3
Ac007513.1
Ac007536.1
Ac007537.1
Ac007546.2
Ac007546.3
Ac007556.1
Ac007566.1
Ac007569.1
Ac007570.1
Ac007601.2
Ac007608.3
Ac007611.1
Ac007618.1
Ac007619.2
Ac007620.1
Ac007637.1
Ac007655.1
Ac007656.2
Ac007663.1
Ac007663.3
Ac007671.1
Ac007673.1
Ac007677.1
Ac007679.1
Ac007679.2
Ac007681.1
Ac007683.2
Ac007686.1
Ac007686.3
Ac007686.4
Ac007728.2
Ac007728.3
Ac007751.1
Ac007773.1
Ac007780.1
Ac007785.3
Ac007786.1
Ac007787.1
Ac007823.1
Ac007834.1
Ac007861.1
Ac007879.4
Ac007881.2
Ac007881.3
Ac007906.2
Ac007907.1
Ac007920.1
Ac007922.3
Ac007923.1
Ac007938.1
Ac007938.2
Ac007950.1
Ac007950.2
Ac007950.3
Ac007953.1
Ac007954.1
Ac007991.1
Ac007991.4
Ac007992.2
Ac007998.5
Ac008012.1
Ac008013.1
Ac008014.1
Ac008035.1
Ac008040.1
Ac008040.2
Ac008040.4
Ac008060.1
Ac008060.2
Ac008063.1
Ac008063.2
Ac008065.1
Ac008067.1
Ac008069.1
Ac008073.2
Ac008073.3
Ac008079.1
Ac008080.3
Ac008083.1
Ac008105.1
Ac008105.2
Ac008105.3
Ac008115.1
Ac008115.3
Ac008121.1
Ac008121.2
Ac008127.1
Ac008134.1
Ac008147.2
Ac008155.1
Ac008163.1
Ac008164.1
Ac008264.2
Ac008267.5
Ac008267.6
Ac008277.2
Ac008278.1
Ac008280.3
Ac008379.1
Ac008393.1
Ac008395.1
Ac008403.4
Ac008406.3
Ac008410.1
Ac008415.1
Ac008434.1
Ac008438.2
Ac008440.1
Ac008443.1
Ac008443.2
Ac008443.4
Ac008443.5
Ac008446.1
Ac008467.1
Ac008474.1
Ac008494.1
Ac008494.3
Ac008498.2
Ac008521.1
Ac008537.4
Ac008539.1
Ac008543.1
Ac008543.4
Ac008555.2
Ac008562.1
Ac008568.1
Ac008569.1
Ac008572.1
Ac008581.2
Ac008592.1
Ac008592.4
Ac008592.5
Ac008608.1
Ac008608.2
Ac008610.1
Ac008622.1
Ac008622.2
Ac008622.3
Ac008628.1
Ac008629.1
Ac008629.2
Ac008629.3
Ac008632.1
Ac008637.1
Ac008638.1
Ac008641.1
Ac008655.2
Ac008667.2
Ac008667.3
Ac008667.4
Ac008669.1
Ac008670.1
Ac008687.1
Ac008687.3
Ac008687.4
Ac008687.5
Ac008691.1
Ac008694.2
Ac008696.1
Ac008696.2
Ac008731.1
Ac008734.1
Ac008734.2
Ac008735.5
Ac008736.1
Ac008736.3
Ac008737.2
Ac008738.1
Ac008738.2
Ac008738.3
Ac008738.5
Ac008738.6
Ac008749.1
Ac008750.3
Ac008750.7
Ac008752.1
Ac008752.2
Ac008753.1
Ac008753.3
Ac008758.4
Ac008760.2
Ac008763.2
Ac008763.3
Ac008764.10
Ac008764.2
Ac008764.3
Ac008764.5
Ac008764.6
Ac008764.7
Ac008764.8
Ac008764.9
Ac008770.2
Ac008771.1
Ac008781.1
Ac008781.2
Ac008799.2
Ac008806.1
Ac008814.1
Ac008833.1
Ac008837.2
Ac008850.1
Ac008852.1
Ac008875.1
Ac008878.1
Ac008883.1
Ac008892.1
Ac008894.2
Ac008897.1
Ac008897.2
Ac008906.2
Ac008914.1
Ac008915.1
Ac008915.2
Ac008957.1
Ac008957.2
Ac008958.1
Ac008966.1
Ac008969.1
Ac008972.1
Ac008972.2
Ac008985.1
Ac008991.1
Ac009005.1
Ac009022.1
Ac009027.1
Ac009034.1
Ac009041.1
Ac009053.1
Ac009054.2
Ac009060.1
Ac009060.2
Ac009061.1
Ac009061.2
Ac009063.3
Ac009065.4
Ac009065.7
Ac009075.1
Ac009078.3
Ac009081.1
Ac009086.2
Ac009086.3
Ac009087.1
Ac009088.2
Ac009088.3
Ac009090.1
Ac009090.2
Ac009090.3
Ac009090.4
Ac009090.5
Ac009093.3
Ac009093.7
Ac009093.8
Ac009093.9
Ac009097.3
Ac009097.4
Ac009107.1
Ac009107.2
Ac009108.3
Ac009108.5
Ac009113.1
Ac009118.2
Ac009119.1
Ac009119.3
Ac009120.4
Ac009121.2
Ac009126.1
Ac009127.1
Ac009132.1
Ac009133.1
Ac009133.2
Ac009133.4
Ac009133.5
Ac009133.6
Ac009139.1
Ac009139.2
Ac009145.1
Ac009152.1
Ac009152.3
Ac009159.1
Ac009159.2
Ac009163.2
Ac009163.6
Ac009166.1
Ac009171.2
Ac009220.3
Ac009226.1
Ac009227.1
Ac009229.2
Ac009229.3
Ac009242.1
Ac009245.1
Ac009248.1
Ac009262.1
Ac009263.1
Ac009269.3
Ac009271.1
Ac009275.1
Ac009292.1
Ac009292.2
Ac009299.1
Ac009299.3
Ac009302.1
Ac009303.1
Ac009303.4
Ac009309.1
Ac009313.1
Ac009318.1
Ac009319.1
Ac009362.1
Ac009365.3
Ac009396.3
Ac009403.1
Ac009407.1
Ac009411.2
Ac009412.1
Ac009413.1
Ac009414.1
Ac009432.2
Ac009446.1
Ac009452.1
Ac009464.1
Ac009480.2
Ac009486.1
Ac009487.4
Ac009495.1
Ac009495.3
Ac009501.1
Ac009502.1
Ac009506.1
Ac009509.1
Ac009509.2
Ac009509.3
Ac009518.1
Ac009522.1
Ac009558.1
Ac009558.2
Ac009560.1
Ac009562.1
Ac009563.1
Ac009570.1
Ac009630.2
Ac009646.2
Ac009686.1
Ac009686.2
Ac009704.2
Ac009716.2
Ac009720.1
Ac009779.1
Ac009779.2
Ac009779.3
Ac009802.1
Ac009804.2
Ac009812.3
Ac009831.2
Ac009852.1
Ac009879.2
Ac009879.3
Ac009901.2
Ac009902.2
Ac009908.1
Ac009927.1
Ac009948.3
Ac009950.1
Ac009951.1
Ac009955.3
Ac009961.1
Ac009962.1
Ac009967.1
Ac009970.1
Ac009974.1
Ac009975.2
Ac010087.1
Ac010132.3
Ac010148.1
Ac010173.1
Ac010186.1
Ac010186.2
Ac010198.1
Ac010198.2
Ac010200.1
Ac010201.1
Ac010202.1
Ac010203.1
Ac010203.2
Ac010205.1
Ac010226.1
Ac010240.2
Ac010240.3
Ac010245.2
Ac010247.1
Ac010260.1
Ac010271.1
Ac010271.2
Ac010273.2
Ac010291.1
Ac010297.1
Ac010300.1
Ac010307.4
Ac010319.3
Ac010319.4
Ac010319.5
Ac010320.2
Ac010320.4
Ac010323.1
Ac010325.1
Ac010325.2
Ac010327.2
Ac010327.3
Ac010327.4
Ac010327.5
Ac010331.1
Ac010333.3
Ac010335.1
Ac010336.1
Ac010336.2
Ac010336.3
Ac010336.5
Ac010336.7
Ac010343.3
Ac010368.1
Ac010378.1
Ac010409.2
Ac010422.1
Ac010422.2
Ac010422.7
Ac010422.8
Ac010425.1
Ac010442.1
Ac010442.2
Ac010445.1
Ac010457.1
Ac010463.1
Ac010463.3
Ac010501.1
Ac010503.3
Ac010504.1
Ac010519.1
Ac010522.1
Ac010524.1
Ac010525.1
Ac010531.4
Ac010531.6
Ac010531.7
Ac010536.3
Ac010538.1
Ac010542.4
Ac010547.1
Ac010547.2
Ac010551.1
Ac010608.3
Ac010618.1
Ac010618.2
Ac010618.4
Ac010619.2
Ac010632.1
Ac010638.1
Ac010641.1
Ac010643.1
Ac010646.1
Ac010654.1
Ac010655.1
Ac010655.2
Ac010655.4
Ac010733.1
Ac010733.2
Ac010735.1
Ac010737.1
Ac010745.4
Ac010746.1
Ac010761.1
Ac010761.2
Ac010761.3
Ac010761.4
Ac010761.5
Ac010761.7
Ac010789.1
Ac010834.1
Ac010834.2
Ac010864.1
Ac010872.1
Ac010878.1
Ac010883.1
Ac010894.1
Ac010894.2
Ac010894.4
Ac010969.1
Ac010969.2
Ac010973.1
Ac010976.1
Ac010980.1
Ac010997.2
Ac010999.2
Ac011005.1
Ac011005.3
Ac011008.1
Ac011120.1
Ac011124.1
Ac011124.2
Ac011193.1
Ac011195.1
Ac011195.2
Ac011225.1
Ac011239.1
Ac011239.2
Ac011247.1
Ac011247.2
Ac011270.2
Ac011287.1
Ac011298.1
Ac011330.2
Ac011342.1
Ac011352.1
Ac011352.3
Ac011373.1
Ac011374.1
Ac011374.2
Ac011377.1
Ac011379.2
Ac011389.1
Ac011396.1
Ac011444.1
Ac011444.2
Ac011444.3
Ac011444.4
Ac011445.2
Ac011446.1
Ac011446.2
Ac011447.3
Ac011448.1
Ac011453.2
Ac011455.1
Ac011461.1
Ac011462.1
Ac011462.2
Ac011462.3
Ac011462.4
Ac011462.5
Ac011466.1
Ac011468.2
Ac011468.5
Ac011471.4
Ac011472.3
Ac011472.4
Ac011472.5
Ac011473.2
Ac011474.1
Ac011475.1
Ac011476.1
Ac011476.3
Ac011476.8
Ac011477.1
Ac011478.1
Ac011479.1
Ac011481.1
Ac011491.1
Ac011491.2
Ac011492.1
Ac011495.1
Ac011497.1
Ac011498.1
Ac011498.2
Ac011498.4
Ac011499.1
Ac011500.2
Ac011500.3
Ac011510.1
Ac011511.1
Ac011511.2
Ac011511.4
Ac011511.5
Ac011518.1
Ac011529.1
Ac011530.1
Ac011558.1
Ac011591.1
Ac011603.1
Ac011603.2
Ac011603.4
Ac011611.1
Ac011611.2
Ac011611.4
Ac011611.6
Ac011625.1
Ac011626.1
Ac011632.1
Ac011676.2
Ac011676.3
Ac011726.3
Ac011731.1
Ac011747.1
Ac011752.1
Ac011753.3
Ac011773.1
Ac011773.2
Ac011773.3
Ac011773.4
Ac011816.2
Ac011825.2
Ac011825.3
Ac011840.2
Ac011840.3
Ac011840.5
Ac011891.1
Ac011891.2
Ac011893.1
Ac011894.1
Ac011899.2
Ac011921.1
Ac011921.2
Ac011933.1
Ac011933.2
Ac011933.3
Ac011933.4
Ac011939.3
Ac011944.2
Ac012020.1
Ac012044.1
Ac012065.2
Ac012065.3
Ac012065.4
Ac012073.1
Ac012085.2
Ac012087.1
Ac012087.2
Ac012100.2
Ac012100.3
Ac012103.1
Ac012123.2
Ac012146.1
Ac012146.2
Ac012146.4
Ac012150.2
Ac012157.1
Ac012158.1
Ac012174.1
Ac012181.2
Ac012184.2
Ac012186.2
Ac012186.3
Ac012213.1
Ac012213.2
Ac012213.4
Ac012254.4
Ac012291.1
Ac012291.2
Ac012306.2
Ac012307.1
Ac012313.10
Ac012313.3
Ac012313.6
Ac012313.8
Ac012313.9
Ac012314.22
Ac012322.1
Ac012358.2
Ac012358.3
Ac012360.1
Ac012360.2
Ac012362.1
Ac012363.2
Ac012368.1
Ac012368.2
Ac012370.1
Ac012370.2
Ac012377.1
Ac012378.2
Ac012379.2
Ac012409.1
Ac012409.2
Ac012442.2
Ac012443.1
Ac012445.1
Ac012447.1
Ac012454.1
Ac012456.1
Ac012456.2
Ac012462.3
Ac012464.1
Ac012464.3
Ac012485.1
Ac012485.3
Ac012486.1
Ac012488.2
Ac012491.1
Ac012493.1
Ac012493.3
Ac012498.2
Ac012506.3
Ac012507.1
Ac012507.4
Ac012513.3
Ac012531.2
Ac012531.3
Ac012555.1
Ac012557.2
Ac012560.1
Ac012593.1
Ac012613.1
Ac012613.2
Ac012615.2
Ac012615.3
Ac012615.6
Ac012618.3
Ac012629.1
Ac012629.2
Ac012640.1
Ac012640.2
Ac012640.3
Ac012640.4
Ac012645.1
Ac012645.2
Ac012645.3
Ac012653.2
Ac012668.2
Ac012668.3
Ac012673.1
Ac012676.3
Ac012676.5
Ac013244.1
Ac013244.2
Ac013264.1
Ac013267.1
Ac013275.1
Ac013356.2
Ac013356.4
Ac013394.1
Ac013399.1
Ac013400.1
Ac013402.1
Ac013403.1
Ac013410.1
Ac013429.1
Ac013439.1
Ac013448.1
Ac013451.2
Ac013452.2
Ac013460.1
Ac013468.1
Ac013470.2
Ac013472.1
Ac013476.1
Ac013480.1
Ac013489.3
Ac013553.1
Ac013553.3
Ac013565.1
Ac013565.3
Ac013643.3
Ac013652.1
Ac013717.1
Ac013724.1
Ac013726.1
Ac013731.1
Ac013762.1
Ac015468.1
Ac015468.2
Ac015468.3
Ac015563.1
Ac015660.1
Ac015660.2
Ac015660.4
Ac015674.1
Ac015687.1
Ac015712.4
Ac015712.5
Ac015722.1
Ac015722.2
Ac015726.2
Ac015726.3
Ac015727.1
Ac015795.1
Ac015802.1
Ac015802.2
Ac015802.4
Ac015802.5
Ac015802.6
Ac015813.1
Ac015813.2
Ac015813.7
Ac015813.8
Ac015818.6
Ac015818.7
Ac015849.4
Ac015849.5
Ac015849.6
Ac015871.1
Ac015871.2
Ac015871.3
Ac015871.4
Ac015871.5
Ac015878.2
Ac015908.6
Ac015908.7
Ac015909.1
Ac015909.2
Ac015909.3
Ac015909.4
Ac015909.5
Ac015910.1
Ac015911.2
Ac015911.9
Ac015912.2
Ac015912.3
Ac015914.1
Ac015914.2
Ac015917.1
Ac015920.1
Ac015936.1
Ac015936.2
Ac015961.1
Ac015967.2
Ac015971.1
Ac015977.1
Ac015977.2
Ac015982.1
Ac016026.1
Ac016027.1
Ac016027.4
Ac016027.5
Ac016044.1
Ac016134.1
Ac016168.2
Ac016205.1
Ac016229.2
Ac016292.2
Ac016355.1
Ac016394.1
Ac016397.1
Ac016397.2
Ac016405.2
Ac016405.3
Ac016542.1
Ac016542.3
Ac016550.1
Ac016571.1
Ac016575.1
Ac016576.1
Ac016582.1
Ac016582.2
Ac016586.1
Ac016588.2
Ac016596.1
Ac016629.1
Ac016629.3
Ac016683.1
Ac016696.1
Ac016700.3
Ac016705.1
Ac016708.1
Ac016717.1
Ac016717.2
Ac016723.1
Ac016727.1
Ac016737.1
Ac016737.2
Ac016745.1
Ac016745.2
Ac016747.2
Ac016751.1
Ac016766.1
Ac016769.4
Ac016773.1
Ac016831.1
Ac016831.3
Ac016831.5
Ac016831.7
Ac016868.1
Ac016876.1
Ac016876.2
Ac016877.3
Ac016888.1
Ac016903.1
Ac016907.2
Ac016910.1
Ac016912.1
Ac016949.1
Ac016957.1
Ac016957.2
Ac016999.1
Ac017002.1
Ac017002.3
Ac017006.1
Ac017006.2
Ac017015.2
Ac017048.3
Ac017067.1
Ac017076.1
Ac017078.1
Ac017079.2
Ac017083.1
Ac017083.3
Ac017083.4
Ac017100.1
Ac017104.1
Ac017104.3
Ac017104.4
Ac017104.5
Ac018362.1
Ac018362.2
Ac018362.3
Ac018371.1
Ac018371.2
Ac018410.1
Ac018410.2
Ac018413.1
Ac018442.2
Ac018445.1
Ac018448.2
Ac018462.1
Ac018463.1
Ac018464.1
Ac018467.1
Ac018470.1
Ac018495.1
Ac018511.2
Ac018521.1
Ac018521.2
Ac018521.5
Ac018523.1
Ac018529.2
Ac018529.3
Ac018552.2
Ac018552.3
Ac018553.2
Ac018557.2
Ac018563.1
Ac018607.1
Ac018616.1
Ac018635.1
Ac018637.1
Ac018647.2
Ac018653.4
Ac018659.2
Ac018682.1
Ac018693.2
Ac018695.4
Ac018695.5
Ac018695.6
Ac018695.7
Ac018709.1
Ac018710.1
Ac018712.1
Ac018730.1
Ac018754.1
Ac018755.3
Ac018761.1
Ac018761.2
Ac018761.3
Ac018766.1
Ac018781.1
Ac018797.2
Ac018804.1
Ac018809.1
Ac018809.2
Ac018816.1
Ac018816.2
Ac018845.1
Ac018845.2
Ac018845.3
Ac018868.2
Ac018880.1
Ac018892.3
Ac018926.3
Ac018931.1
Ac018946.1
Ac018946.2
Ac019064.1
Ac019069.1
Ac019080.1
Ac019080.5
Ac019084.1
Ac019097.1
Ac019109.1
Ac019117.1
Ac019117.2
Ac019117.3
Ac019129.1
Ac019129.2
Ac019131.1
Ac019193.1
Ac019193.3
Ac019197.1
Ac019205.1
Ac019209.2
Ac019226.1
Ac019227.1
Ac019254.1
Ac019254.2
Ac019257.1
Ac019257.2
Ac019257.8
Ac019257.9
Ac019288.1
Ac019294.2
Ac019294.3
Ac020550.1
Ac020558.1
Ac020594.1
Ac020612.2
Ac020612.3
Ac020636.1
Ac020636.2
Ac020637.1
Ac020651.1
Ac020656.1
Ac020656.2
Ac020658.3
Ac020659.1
Ac020661.1
Ac020663.4
Ac020719.1
Ac020743.3
Ac020763.1
Ac020763.2
Ac020763.3
Ac020763.5
Ac020765.2
Ac020891.1
Ac020891.2
Ac020891.3
Ac020892.1
Ac020893.1
Ac020895.2
Ac020899.1
Ac020904.1
Ac020904.2
Ac020904.3
Ac020907.1
Ac020907.2
Ac020907.3
Ac020907.4
Ac020907.5
Ac020907.6
Ac020908.3
Ac020909.1
Ac020909.2
Ac020909.3
Ac020910.3
Ac020910.4
Ac020910.5
Ac020911.1
Ac020911.2
Ac020913.3
Ac020914.2
Ac020914.3
Ac020914.4
Ac020914.5
Ac020915.1
Ac020915.5
Ac020916.1
Ac020916.2
Ac020917.2
Ac020917.3
Ac020917.4
Ac020922.3
Ac020922.4
Ac020923.1
Ac020928.1
Ac020928.2
Ac020928.3
Ac020934.1
Ac020934.2
Ac020978.6
Ac020978.8
Ac020978.9
Ac021016.3
Ac021028.1
Ac021054.1
Ac021074.1
Ac021078.1
Ac021086.1
Ac021092.1
Ac021097.2
Ac021106.2
Ac021106.3
Ac021146.4
Ac021146.6
Ac021146.7
Ac021146.8
Ac021151.1
Ac021188.1
Ac021218.1
Ac021220.1
Ac021242.3
Ac021321.1
Ac021355.1
Ac021422.1
Ac021443.1
Ac021491.1
Ac021504.1
Ac021506.1
Ac021506.2
Ac021590.1
Ac021594.1
Ac021594.2
Ac021613.1
Ac021736.1
Ac021739.2
Ac021739.3
Ac021744.1
Ac021753.1
Ac021755.2
Ac021766.1
Ac021860.1
Ac021915.2
Ac022001.2
Ac022001.3
Ac022007.1
Ac022023.1
Ac022028.2
Ac022075.1
Ac022079.2
Ac022080.1
Ac022080.2
Ac022080.3
Ac022081.1
Ac022087.1
Ac022092.1
Ac022098.1
Ac022098.2
Ac022098.3
Ac022098.4
Ac022107.1
Ac022113.1
Ac022113.2
Ac022137.2
Ac022137.3
Ac022144.1
Ac022145.1
Ac022154.1
Ac022167.2
Ac022167.4
Ac022167.5
Ac022182.1
Ac022196.1
Ac022201.2
Ac022211.2
Ac022211.3
Ac022217.1
Ac022217.3
Ac022239.1
Ac022296.2
Ac022296.3
Ac022306.2
Ac022306.3
Ac022336.2
Ac022364.2
Ac022367.1
Ac022382.1
Ac022384.1
Ac022400.1
Ac022400.2
Ac022400.4
Ac022400.5
Ac022400.6
Ac022400.9
Ac022413.1
Ac022414.1
Ac022424.1
Ac022441.1
Ac022441.2
Ac022493.1
Ac022494.1
Ac022497.1
Ac022498.1
Ac022509.4
Ac022511.1
Ac022517.1
Ac022523.3
Ac022532.1
Ac022568.1
Ac022613.2
Ac022616.2
Ac022634.1
Ac022634.2
Ac022662.1
Ac022695.1
Ac022695.2
Ac022706.1
Ac022730.3
Ac022730.4
Ac022733.1
Ac022748.1
Ac022762.2
Ac022784.1
Ac022784.3
Ac022784.4
Ac022795.1
Ac022796.1
Ac022816.1
Ac022819.1
Ac022903.2
Ac022915.3
Ac022916.3
Ac022966.1
Ac022968.1
Ac022973.2
Ac022973.3
Ac023024.1
Ac023043.1
Ac023043.4
Ac023050.1
Ac023050.4
Ac023051.2
Ac023078.1
Ac023128.1
Ac023137.1
Ac023157.2
Ac023157.3
Ac023194.3
Ac023206.1
Ac023301.1
Ac023302.1
Ac023347.1
Ac023355.1
Ac023385.1
Ac023389.1
Ac023421.1
Ac023509.1
Ac023509.3
Ac023510.1
Ac023590.1
Ac023632.2
Ac023632.4
Ac023632.5
Ac023644.1
Ac023790.2
Ac023794.4
Ac023813.2
Ac023813.3
Ac023824.1
Ac023825.1
Ac023906.1
Ac023906.3
Ac023906.4
Ac023908.3
Ac023946.1
Ac024022.1
Ac024028.1
Ac024075.3
Ac024082.1
Ac024082.2
Ac024084.1
Ac024145.1
Ac024224.2
Ac024243.1
Ac024257.3
Ac024267.4
Ac024267.6
Ac024270.4
Ac024288.1
Ac024293.1
Ac024337.1
Ac024337.2
Ac024451.2
Ac024451.3
Ac024451.4
Ac024475.1
Ac024475.4
Ac024559.1
Ac024559.2
Ac024575.1
Ac024579.1
Ac024592.1
Ac024610.2
Ac024619.2
Ac024619.3
Ac024619.4
Ac024884.1
Ac024884.2
Ac024909.1
Ac024933.1
Ac024937.1
Ac024937.2
Ac024940.1
Ac024940.2
Ac024941.2
Ac025031.1
Ac025031.2
Ac025031.4
Ac025035.1
Ac025040.1
Ac025048.1
Ac025048.4
Ac025159.1
Ac025162.2
Ac025164.1
Ac025165.1
Ac025165.2
Ac025165.3
Ac025165.4
Ac025165.5
Ac025171.1
Ac025171.2
Ac025171.3
Ac025171.4
Ac025171.5
Ac025181.1
Ac025181.2
Ac025211.1
Ac025253.1
Ac025257.1
Ac025262.1
Ac025271.3
Ac025272.1
Ac025279.1
Ac025280.1
Ac025280.3
Ac025283.3
Ac025287.2
Ac025287.3
Ac025287.4
Ac025419.1
Ac025423.2
Ac025423.3
Ac025423.4
Ac025423.5
Ac025437.3
Ac025442.1
Ac025449.1
Ac025470.1
Ac025524.2
Ac025569.1
Ac025575.1
Ac025576.2
Ac025580.1
Ac025580.2
Ac025588.1
Ac025594.2
Ac025682.1
Ac025750.1
Ac025750.2
Ac025754.1
Ac025755.1
Ac025766.1
Ac025809.1
Ac025822.2
Ac025857.2
Ac025887.2
Ac026100.1
Ac026124.1
Ac026124.2
Ac026191.1
Ac026202.2
Ac026202.3
Ac026250.1
Ac026254.1
Ac026254.2
Ac026271.2
Ac026310.2
Ac026310.3
Ac026316.2
Ac026316.4
Ac026333.2
Ac026333.3
Ac026336.1
Ac026353.1
Ac026356.2
Ac026362.1
Ac026367.3
Ac026369.2
Ac026369.3
Ac026391.1
Ac026401.1
Ac026401.2
Ac026403.1
Ac026427.2
Ac026458.2
Ac026461.1
Ac026461.2
Ac026461.3
Ac026461.4
Ac026462.3
Ac026464.4
Ac026464.6
Ac026470.1
Ac026470.2
Ac026470.3
Ac026471.1
Ac026471.2
Ac026471.3
Ac026495.1
Ac026634.1
Ac026691.1
Ac026719.1
Ac026726.1
Ac026740.1
Ac026740.3
Ac026765.2
Ac026780.1
Ac026785.1
Ac026785.2
Ac026786.1
Ac026787.1
Ac026790.1
Ac026801.1
Ac026803.2
Ac026826.2
Ac026884.1
Ac026904.1
Ac026954.1
Ac026954.3
Ac026979.2
Ac026992.1
Ac026992.2
Ac027018.1
Ac027031.2
Ac027045.2
Ac027088.2
Ac027097.1
Ac027097.2
Ac027104.1
Ac027117.1
Ac027176.1
Ac027176.2
Ac027228.1
Ac027228.3
Ac027237.1
Ac027237.2
Ac027237.3
Ac027243.1
Ac027277.2
Ac027279.1
Ac027279.2
Ac027279.3
Ac027281.1
Ac027306.1
Ac027307.1
Ac027309.1
Ac027312.1
Ac027313.1
Ac027319.1
Ac027335.1
Ac027338.1
Ac027419.1
Ac027449.1
Ac027455.1
Ac027544.1
Ac027544.3
Ac027559.1
Ac027575.2
Ac027601.1
Ac027601.3
Ac027644.1
Ac027644.3
Ac027644.4
Ac027682.1
Ac027682.4
Ac027682.7
Ac027688.1
Ac027702.1
Ac027763.1
Ac027763.2
Ac027796.3
Ac027801.1
Ac027801.4
Ac032044.2
Ac034102.3
Ac034102.4
Ac034102.5
Ac034102.6
Ac034102.7
Ac034102.8
Ac034105.2
Ac034114.1
Ac034195.1
Ac034198.2
Ac034199.1
Ac034205.2
Ac034206.1
Ac034213.1
Ac034228.1
Ac034228.3
Ac034236.3
Ac034238.3
Ac034243.1
Ac036103.1
Ac036108.2
Ac036108.3
Ac036176.1
Ac036214.1
Ac036214.4
Ac036222.1
Ac036222.2
Ac037450.1
Ac037459.1
Ac037459.2
Ac037459.4
Ac037487.3
Ac037487.4
Ac039056.2
Ac040160.1
Ac040169.1
Ac040169.3
Ac040173.1
Ac040896.1
Ac040904.1
Ac040977.1
Ac044784.2
Ac044798.1
Ac044802.1
Ac044802.2
Ac044849.1
Ac044860.2
Ac046130.1
Ac046134.1
Ac046158.1
Ac046185.1
Ac046185.2
Ac046185.3
Ac048337.1
Ac048341.1
Ac048341.2
Ac048351.1
Ac048380.2
Ac048383.1
Ac051619.10
Ac051619.5
Ac051619.7
Ac051619.8
Ac051649.1
Ac053481.2
Ac053481.3
Ac053503.2
Ac053503.3
Ac053527.1
Ac055720.2
Ac055731.1
Ac055733.3
Ac055822.1
Ac055854.1
Ac055855.1
Ac055876.1
Ac055876.3
Ac058822.1
Ac060234.2
Ac060766.3
Ac060780.2
Ac061709.3
Ac061975.7
Ac061992.1
Ac061999.1
Ac062015.1
Ac062039.1
Ac063924.1
Ac063926.2
Ac063944.1
Ac063944.3
Ac063947.1
Ac063948.1
Ac063949.2
Ac063950.1
Ac063952.1
Ac063960.2
Ac063965.1
Ac063976.1
Ac063977.2
Ac063977.3
Ac063980.1
Ac064799.1
Ac064799.2
Ac064801.1
Ac064805.1
Ac064805.2
Ac064807.1
Ac064807.2
Ac064807.3
Ac064807.4
Ac064834.1
Ac064853.1
Ac064871.1
Ac064875.1
Ac066612.2
Ac066616.2
Ac066692.1
Ac067751.1
Ac067817.1
Ac067817.2
Ac067838.1
Ac067852.1
Ac067852.2
Ac067930.1
Ac067930.3
Ac067930.4
Ac067930.5
Ac067931.1
Ac067931.2
Ac067945.1
Ac067945.3
Ac067968.1
Ac067968.2
Ac068050.1
Ac068134.4
Ac068152.1
Ac068205.1
Ac068205.2
Ac068228.1
Ac068234.1
Ac068234.2
Ac068234.3
Ac068254.2
Ac068287.1
Ac068298.1
Ac068338.1
Ac068338.2
Ac068338.3
Ac068385.1
Ac068389.1
Ac068389.3
Ac068418.1
Ac068473.3
Ac068473.5
Ac068491.4
Ac068506.1
Ac068533.2
Ac068533.3
Ac068580.1
Ac068580.3
Ac068580.4
Ac068587.2
Ac068587.4
Ac068594.1
Ac068594.2
Ac068620.1
Ac068620.3
Ac068631.1
Ac068657.1
Ac068669.1
Ac068672.1
Ac068672.3
Ac068724.2
Ac068724.3
Ac068724.4
Ac068733.2
Ac068756.1
Ac068769.1
Ac068790.1
Ac068790.2
Ac068790.8
Ac068831.3
Ac068831.5
Ac068831.6
Ac068870.1
Ac068880.3
Ac068880.5
Ac068888.1
Ac068888.2
Ac068898.2
Ac068946.2
Ac068987.5
Ac069113.2
Ac069120.1
Ac069154.1
Ac069185.1
Ac069200.1
Ac069209.1
Ac069213.1
Ac069218.2
Ac069234.3
Ac069236.1
Ac069257.1
Ac069257.3
Ac069277.1
Ac069280.1
Ac069281.2
Ac069287.2
Ac069307.1
Ac069360.1
Ac069366.2
Ac069368.1
Ac069444.1
Ac069503.1
Ac069503.2
Ac069503.3
Ac069528.1
Ac069542.2
Ac069544.1
Ac072022.2
Ac072046.1
Ac072046.2
Ac072062.1
Ac073046.2
Ac073050.1
Ac073052.1
Ac073072.1
Ac073072.2
Ac073073.2
Ac073107.1
Ac073107.2
Ac073111.1
Ac073111.3
Ac073111.4
Ac073111.5
Ac073130.1
Ac073136.1
Ac073136.2
Ac073195.1
Ac073210.1
Ac073210.2
Ac073257.1
Ac073263.3
Ac073283.1
Ac073283.2
Ac073310.1
Ac073314.1
Ac073316.1
Ac073316.2
Ac073320.1
Ac073332.1
Ac073342.3
Ac073346.1
Ac073349.1
Ac073352.2
Ac073367.1
Ac073389.1
Ac073389.2
Ac073389.3
Ac073410.2
Ac073429.1
Ac073429.2
Ac073439.1
Ac073465.2
Ac073487.1
Ac073488.1
Ac073488.10
Ac073488.8
Ac073488.9
Ac073508.3
Ac073517.1
Ac073522.1
Ac073539.3
Ac073544.1
Ac073569.2
Ac073573.1
Ac073575.1
Ac073575.2
Ac073578.4
Ac073583.1
Ac073585.1
Ac073592.1
Ac073592.2
Ac073592.4
Ac073592.5
Ac073592.6
Ac073592.7
Ac073592.8
Ac073610.1
Ac073610.3
Ac073611.1
Ac073611.2
Ac073621.1
Ac073626.1
Ac073648.6
Ac073651.1
Ac073655.2
Ac073834.1
Ac073842.1
Ac073857.1
Ac073861.1
Ac073862.1
Ac073862.2
Ac073862.5
Ac073863.1
Ac073869.1
Ac073896.1
Ac073896.2
Ac073896.3
Ac073896.5
Ac073916.1
Ac073957.1
Ac073957.2
Ac073957.3
Ac073964.1
Ac074008.1
Ac074029.2
Ac074032.1
Ac074033.1
Ac074044.1
Ac074050.1
Ac074050.2
Ac074052.1
Ac074091.1
Ac074101.1
Ac074117.1
Ac074121.1
Ac074134.1
Ac074135.2
Ac074138.1
Ac074143.1
Ac074143.2
Ac074194.2
Ac074212.1
Ac074338.1
Ac074351.1
Ac074366.1
Ac076966.1
Ac078776.2
Ac078785.1
Ac078795.1
Ac078795.2
Ac078802.1
Ac078809.1
Ac078850.2
Ac078864.1
Ac078881.2
Ac078883.1
Ac078883.2
Ac078886.1
Ac078889.1
Ac078909.1
Ac078922.1
Ac078925.4
Ac078929.1
Ac078950.1
Ac078962.3
Ac078962.4
Ac078974.1
Ac079061.1
Ac079062.1
Ac079089.1
Ac079097.1
Ac079140.1
Ac079145.1
Ac079171.1
Ac079174.2
Ac079200.1
Ac079203.1
Ac079209.1
Ac079296.1
Ac079298.3
Ac079305.1
Ac079305.3
Ac079313.2
Ac079322.1
Ac079325.1
Ac079331.2
Ac079336.7
Ac079340.2
Ac079354.2
Ac079355.2
Ac079360.1
Ac079384.1
Ac079385.2
Ac079385.3
Ac079414.1
Ac079414.3
Ac079416.3
Ac079447.1
Ac079466.1
Ac079594.2
Ac079598.1
Ac079598.4
Ac079600.2
Ac079602.3
Ac079610.1
Ac079610.2
Ac079612.1
Ac079630.1
Ac079741.1
Ac079742.1
Ac079753.1
Ac079760.2
Ac079779.2
Ac079790.1
Ac079793.1
Ac079807.1
Ac079848.1
Ac079866.2
Ac079880.2
Ac079907.1
Ac079915.1
Ac079922.2
Ac079942.1
Ac079944.1
Ac079949.1
Ac079949.2
Ac079950.1
Ac080013.2
Ac080013.4
Ac080013.5
Ac080023.1
Ac080023.2
Ac080038.1
Ac080038.2
Ac080038.3
Ac080068.1
Ac080075.1
Ac080078.2
Ac080079.1
Ac080080.1
Ac080112.1
Ac080112.2
Ac080129.1
Ac080129.2
Ac082650.1
Ac082651.3
Ac082651.4
Ac083795.2
Ac083798.1
Ac083798.2
Ac083805.1
Ac083805.2
Ac083805.3
Ac083806.2
Ac083837.1
Ac083841.1
Ac083843.2
Ac083855.1
Ac083864.2
Ac083867.1
Ac083873.1
Ac083880.1
Ac083906.3
Ac083949.1
Ac083973.1
Ac083982.1
Ac084018.1
Ac084018.2
Ac084024.1
Ac084024.2
Ac084026.2
Ac084030.1
Ac084036.1
Ac084048.1
Ac084082.1
Ac084083.1
Ac084117.1
Ac084125.1
Ac084125.4
Ac084262.1
Ac084262.2
Ac084337.2
Ac084364.1
Ac084368.1
Ac084398.1
Ac084754.1
Ac084757.1
Ac084759.3
Ac084781.2
Ac084782.1
Ac084809.2
Ac084824.2
Ac084866.1
Ac084871.2
Ac084876.1
Ac084876.2
Ac084879.1
Ac084879.2
Ac087072.2
Ac087163.1
Ac087163.3
Ac087164.1
Ac087190.2
Ac087222.1
Ac087239.1
Ac087241.1
Ac087269.1
Ac087269.2
Ac087273.2
Ac087276.3
Ac087280.1
Ac087286.1
Ac087286.2
Ac087286.3
Ac087289.1
Ac087289.3
Ac087289.4
Ac087289.5
Ac087292.1
Ac087294.1
Ac087318.1
Ac087321.1
Ac087341.1
Ac087359.1
Ac087362.1
Ac087362.2
Ac087385.1
Ac087385.2
Ac087385.3
Ac087392.1
Ac087392.2
Ac087393.3
Ac087430.1
Ac087439.2
Ac087441.2
Ac087468.1
Ac087481.2
Ac087491.1
Ac087500.1
Ac087516.1
Ac087518.1
Ac087521.1
Ac087521.2
Ac087521.3
Ac087521.4
Ac087564.1
Ac087588.2
Ac087612.1
Ac087623.2
Ac087623.3
Ac087632.1
Ac087645.2
Ac087650.1
Ac087651.1
Ac087664.1
Ac087664.2
Ac087672.2
Ac087683.1
Ac087685.1
Ac087721.2
Ac087741.1
Ac087741.2
Ac087741.3
Ac087749.1
Ac087749.2
Ac087752.1
Ac087752.3
Ac087762.1
Ac087783.2
Ac087884.1
Ac087894.3
Ac087897.2
Ac089998.2
Ac089999.1
Ac090044.1
Ac090099.1
Ac090099.2
Ac090114.2
Ac090114.3
Ac090115.1
Ac090116.1
Ac090136.1
Ac090152.1
Ac090164.2
Ac090164.3
Ac090164.4
Ac090181.2
Ac090181.3
Ac090192.1
Ac090192.2
Ac090193.2
Ac090197.1
Ac090200.1
Ac090204.1
Ac090213.1
Ac090229.1
Ac090260.1
Ac090283.1
Ac090286.1
Ac090360.1
Ac090371.2
Ac090376.1
Ac090403.1
Ac090409.2
Ac090453.1
Ac090510.1
Ac090515.2
Ac090515.3
Ac090515.4
Ac090517.1
Ac090517.3
Ac090517.5
Ac090525.1
Ac090527.2
Ac090543.1
Ac090543.2
Ac090559.1
Ac090559.2
Ac090578.1
Ac090589.1
Ac090607.4
Ac090607.5
Ac090615.1
Ac090616.1
Ac090617.1
Ac090617.3
Ac090617.4
Ac090617.5
Ac090617.6
Ac090617.7
Ac090617.9
Ac090618.1
Ac090627.1
Ac090666.1
Ac090673.1
Ac090686.1
Ac090692.1
Ac090692.2
Ac090695.1
Ac090699.1
Ac090739.1
Ac090753.1
Ac090772.1
Ac090772.2
Ac090774.1
Ac090774.2
Ac090820.1
Ac090825.1
Ac090826.2
Ac090844.2
Ac090844.3
Ac090888.1
Ac090888.3
Ac090912.2
Ac090921.1
Ac090948.2
Ac090950.1
Ac090950.2
Ac090952.1
Ac090953.2
Ac090958.1
Ac090970.1
Ac090971.3
Ac090971.5
Ac090983.1
Ac090987.1
Ac091043.1
Ac091045.1
Ac091046.2
Ac091057.1
Ac091057.6
Ac091059.2
Ac091060.1
Ac091114.1
Ac091133.4
Ac091133.5
Ac091144.1
Ac091152.2
Ac091152.4
Ac091153.1
Ac091153.3
Ac091153.4
Ac091167.2
Ac091167.6
Ac091167.7
Ac091173.1
Ac091180.2
Ac091180.3
Ac091182.1
Ac091185.2
Ac091212.1
Ac091230.1
Ac091271.1
Ac091305.1
Ac091390.4
Ac091429.1
Ac091492.1
Ac091515.1
Ac091544.7
Ac091551.1
Ac091563.1
Ac091564.1
Ac091564.2
Ac091564.4
Ac091564.6
Ac091588.1
Ac091588.2
Ac091588.3
Ac091729.1
Ac091729.3
Ac091769.1
Ac091769.2
Ac091770.1
Ac091799.1
Ac091805.2
Ac091806.1
Ac091807.1
Ac091820.1
Ac091820.2
Ac091849.2
Ac091860.2
Ac091868.1
Ac091895.1
Ac091912.2
Ac091917.1
Ac091917.2
Ac091925.1
Ac091931.1
Ac091932.2
Ac091951.3
Ac091959.1
Ac091959.2
Ac091959.3
Ac091965.5
Ac091973.1
Ac091979.2
Ac091982.1
Ac091982.3
Ac092001.1
Ac092017.3
Ac092032.1
Ac092042.1
Ac092042.2
Ac092042.4
Ac092045.1
Ac092053.1
Ac092053.2
Ac092053.3
Ac092066.1
Ac092068.1
Ac092068.2
Ac092068.3
Ac092069.1
Ac092070.1
Ac092070.2
Ac092115.1
Ac092115.2
Ac092115.3
Ac092117.1
Ac092117.2
Ac092118.1
Ac092118.2
Ac092119.2
Ac092119.3
Ac092120.1
Ac092123.1
Ac092125.1
Ac092128.1
Ac092131.1
Ac092134.3
Ac092135.1
Ac092135.2
Ac092135.3
Ac092140.1
Ac092143.1
Ac092143.2
Ac092145.1
Ac092153.1
Ac092159.2
Ac092159.3
Ac092159.4
Ac092164.1
Ac092167.1
Ac092168.2
Ac092171.1
Ac092171.3
Ac092171.4
Ac092171.5
Ac092287.1
Ac092295.1
Ac092295.2
Ac092296.1
Ac092296.2
Ac092296.3
Ac092329.1
Ac092329.4
Ac092338.1
Ac092338.3
Ac092343.1
Ac092364.1
Ac092368.1
Ac092368.3
Ac092375.1
Ac092378.1
Ac092378.2
Ac092384.3
Ac092422.1
Ac092431.2
Ac092435.1
Ac092468.1
Ac092473.1
Ac092490.3
Ac092535.3
Ac092535.4
Ac092542.1
Ac092570.2
Ac092570.3
Ac092573.2
Ac092574.2
Ac092580.2
Ac092587.1
Ac092597.1
Ac092598.1
Ac092608.3
Ac092614.1
Ac092617.1
Ac092634.4
Ac092647.5
Ac092652.2
Ac092653.1
Ac092658.1
Ac092667.1
Ac092687.2
Ac092687.3
Ac092701.1
Ac092718.1
Ac092718.2
Ac092720.1
Ac092723.5
Ac092724.1
Ac092745.1
Ac092747.1
Ac092754.1
Ac092754.2
Ac092755.2
Ac092756.1
Ac092757.2
Ac092757.3
Ac092794.1
Ac092801.1
Ac092807.2
Ac092809.4
Ac092813.1
Ac092814.1
Ac092819.1
Ac092821.3
Ac092824.1
Ac092835.1
Ac092849.1
Ac092868.1
Ac092868.3
Ac092881.1
Ac092894.1
Ac092910.2
Ac092910.3
Ac092916.1
Ac092919.1
Ac092933.1
Ac092941.1
Ac092944.1
Ac092953.2
Ac092957.1
Ac092958.3
Ac092958.4
Ac092960.1
Ac092967.1
Ac092969.1
Ac093001.1
Ac093010.1
Ac093063.1
Ac093074.1
Ac093107.1
Ac093107.2
Ac093151.1
Ac093151.3
Ac093152.1
Ac093154.1
Ac093155.3
Ac093156.1
Ac093157.1
Ac093166.1
Ac093166.4
Ac093248.1
Ac093249.2
Ac093249.4
Ac093249.5
Ac093270.1
Ac093277.1
Ac093281.1
Ac093323.1
Ac093323.2
Ac093323.3
Ac093325.1
Ac093326.1
Ac093334.1
Ac093382.1
Ac093388.1
Ac093422.2
Ac093423.3
Ac093424.1
Ac093425.1
Ac093426.1
Ac093459.1
Ac093484.3
Ac093484.4
Ac093495.1
Ac093503.1
Ac093503.3
Ac093510.1
Ac093512.2
Ac093520.2
Ac093525.1
Ac093525.2
Ac093525.8
Ac093535.1
Ac093579.1
Ac093583.1
Ac093620.1
Ac093627.1
Ac093627.2
Ac093627.4
Ac093627.5
Ac093663.2
Ac093673.1
Ac093673.2
Ac093677.2
Ac093698.2
Ac093700.1
Ac093714.1
Ac093716.1
Ac093725.1
Ac093725.2
Ac093726.3
Ac093732.1
Ac093734.1
Ac093752.1
Ac093752.2
Ac093765.1
Ac093766.1
Ac093791.1
Ac093813.1
Ac093821.1
Ac093827.2
Ac093827.4
Ac093831.2
Ac093835.1
Ac093850.1
Ac093853.1
Ac093879.1
Ac093893.1
Ac093895.1
Ac093899.2
Ac093903.1
Ac093904.1
Ac093904.2
Ac093909.3
Ac093909.4
Ac093911.1
Ac094108.1
Ac095031.1
Ac095032.1
Ac095032.2
Ac095033.1
Ac095040.1
Ac095050.2
Ac095055.1
Ac095057.2
Ac096536.1
Ac096536.2
Ac096537.1
Ac096540.1
Ac096559.1
Ac096631.1
Ac096631.2
Ac096632.1
Ac096632.2
Ac096637.2
Ac096638.2
Ac096644.1
Ac096649.1
Ac096664.1
Ac096677.1
Ac096677.3
Ac096721.1
Ac096725.1
Ac096732.1
Ac096733.1
Ac096733.2
Ac096734.2
Ac096736.1
Ac096736.3
Ac096741.1
Ac096751.1
Ac096759.2
Ac096887.1
Ac096887.2
Ac096888.1
Ac096921.1
Ac096992.2
Ac097059.1
Ac097065.2
Ac097066.1
Ac097103.2
Ac097104.1
Ac097105.1
Ac097173.2
Ac097347.1
Ac097358.2
Ac097359.3
Ac097374.1
Ac097375.1
Ac097376.1
Ac097376.2
Ac097381.1
Ac097460.1
Ac097462.1
Ac097467.3
Ac097468.1
Ac097478.1
Ac097484.1
Ac097484.2
Ac097493.4
Ac097499.1
Ac097501.1
Ac097504.1
Ac097512.1
Ac097518.1
Ac097523.2
Ac097534.1
Ac097534.2
Ac097537.1
Ac097625.1
Ac097625.2
Ac097634.1
Ac097634.3
Ac097634.4
Ac097637.1
Ac097637.2
Ac097639.1
Ac097639.2
Ac097641.1
Ac097641.2
Ac097658.1
Ac097662.1
Ac097713.1
Ac097717.1
Ac097724.1
Ac098483.1
Ac098484.3
Ac098484.4
Ac098582.1
Ac098583.2
Ac098614.3
Ac098617.1
Ac098650.1
Ac098657.3
Ac098799.2
Ac098818.3
Ac098820.1
Ac098824.1
Ac098828.2
Ac098829.1
Ac098831.1
Ac098847.1
Ac098850.2
Ac098850.3
Ac098851.1
Ac098859.2
Ac098868.1
Ac098934.1
Ac098934.2
Ac098934.4
Ac099062.1
Ac099063.1
Ac099066.1
Ac099066.2
Ac099066.3
Ac099329.1
Ac099340.1
Ac099342.1
Ac099343.2
Ac099343.3
Ac099344.1
Ac099344.2
Ac099398.1
Ac099489.1
Ac099489.2
Ac099494.2
Ac099494.3
Ac099499.2
Ac099509.1
Ac099511.1
Ac099518.1
Ac099518.2
Ac099518.5
Ac099521.2
Ac099522.1
Ac099522.2
Ac099524.1
Ac099535.1
Ac099552.4
Ac099568.2
Ac099667.1
Ac099668.1
Ac099670.1
Ac099670.3
Ac099677.1
Ac099677.5
Ac099681.1
Ac099681.2
Ac099684.2
Ac099687.1
Ac099778.1
Ac099778.2
Ac099782.2
Ac099791.2
Ac099795.1
Ac099811.1
Ac099811.3
Ac099811.4
Ac099811.5
Ac099842.1
Ac099850.1
Ac099850.2
Ac100771.2
Ac100775.1
Ac100778.3
Ac100784.1
Ac100786.1
Ac100786.2
Ac100791.1
Ac100791.2
Ac100793.2
Ac100793.3
Ac100793.4
Ac100797.1
Ac100800.1
Ac100803.1
Ac100803.2
Ac100810.1
Ac100812.1
Ac100818.1
Ac100827.1
Ac100830.2
Ac100830.3
Ac100835.1
Ac100835.2
Ac100847.1
Ac100849.1
Ac100849.2
Ac100854.1
Ac100858.2
Ac100858.3
Ac100861.1
Ac100861.2
Ac100871.1
Ac100872.1
Ac102941.1
Ac102945.2
Ac102953.1
Ac103563.2
Ac103564.1
Ac103591.1
Ac103591.3
Ac103591.4
Ac103691.1
Ac103702.1
Ac103703.1
Ac103705.1
Ac103706.1
Ac103706.2
Ac103718.1
Ac103719.1
Ac103724.1
Ac103726.2
Ac103740.2
Ac103769.1
Ac103808.5
Ac103809.1
Ac103810.1
Ac103810.3
Ac103810.8
Ac103810.9
Ac103843.2
Ac103851.1
Ac103855.3
Ac103855.4
Ac103858.1
Ac103858.2
Ac103874.1
Ac103876.1
Ac103923.1
Ac103925.1
Ac103987.1
Ac103993.1
Ac104024.1
Ac104024.2
Ac104046.1
Ac104058.1
Ac104066.1
Ac104066.2
Ac104073.1
Ac104073.2
Ac104076.2
Ac104078.1
Ac104078.2
Ac104109.1
Ac104109.2
Ac104115.2
Ac104118.1
Ac104123.1
Ac104129.1
Ac104135.1
Ac104162.1
Ac104162.2
Ac104164.1
Ac104170.1
Ac104170.2
Ac104187.1
Ac104211.2
Ac104211.4
Ac104212.1
Ac104229.1
Ac104260.3
Ac104316.1
Ac104316.2
Ac104332.1
Ac104333.4
Ac104365.1
Ac104365.2
Ac104383.1
Ac104389.5
Ac104390.1
Ac104435.1
Ac104440.1
Ac104446.1
Ac104450.1
Ac104451.1
Ac104452.1
Ac104453.1
Ac104457.1
Ac104461.1
Ac104472.2
Ac104506.1
Ac104521.1
Ac104532.1
Ac104561.1
Ac104561.3
Ac104564.1
Ac104564.3
Ac104564.4
Ac104581.3
Ac104581.4
Ac104590.1
Ac104596.1
Ac104634.1
Ac104653.1
Ac104653.2
Ac104662.2
Ac104667.2
Ac104687.1
Ac104689.1
Ac104692.1
Ac104692.2
Ac104695.1
Ac104695.3
Ac104695.4
Ac104698.1
Ac104699.1
Ac104758.3
Ac104758.5
Ac104759.1
Ac104763.3
Ac104771.1
Ac104777.1
Ac104785.1
Ac104794.4
Ac104809.2
Ac104819.2
Ac104836.1
Ac104958.1
Ac104958.2
Ac104961.1
Ac104971.1
Ac104971.2
Ac104971.3
Ac104982.1
Ac104984.3
Ac104984.5
Ac104997.1
Ac105020.2
Ac105020.4
Ac105020.6
Ac105052.2
Ac105052.4
Ac105053.1
Ac105094.1
Ac105101.1
Ac105105.1
Ac105114.1
Ac105114.2
Ac105129.2
Ac105129.3
Ac105137.2
Ac105206.1
Ac105206.3
Ac105219.1
Ac105235.1
Ac105250.1
Ac105265.2
Ac105265.4
Ac105271.1
Ac105275.2
Ac105277.1
Ac105339.1
Ac105339.2
Ac105343.1
Ac105345.2
Ac105384.1
Ac105390.1
Ac105391.1
Ac105402.1
Ac105402.3
Ac105411.1
Ac105429.1
Ac105429.2
Ac105430.1
Ac105443.1
Ac105760.1
Ac105917.1
Ac105942.1
Ac106028.2
Ac106028.3
Ac106028.4
Ac106028.5
Ac106037.2
Ac106038.1
Ac106038.2
Ac106047.1
Ac106052.1
Ac106707.1
Ac106707.2
Ac106738.2
Ac106739.1
Ac106745.1
Ac106772.2
Ac106774.1
Ac106782.2
Ac106782.5
Ac106791.2
Ac106795.3
Ac106798.1
Ac106801.1
Ac106820.2
Ac106820.4
Ac106820.6
Ac106822.1
Ac106858.1
Ac106865.1
Ac106871.1
Ac106872.9
Ac106874.1
Ac106875.2
Ac106881.1
Ac106897.1
Ac107016.1
Ac107027.3
Ac107029.1
Ac107031.1
Ac107032.2
Ac107068.1
Ac107081.1
Ac107083.1
Ac107204.1
Ac107208.1
Ac107214.1
Ac107223.1
Ac107294.1
Ac107294.3
Ac107297.1
Ac107308.1
Ac107396.1
Ac107398.1
Ac107398.4
Ac107401.1
Ac107871.1
Ac107884.1
Ac107909.2
Ac107918.4
Ac107952.2
Ac107954.1
Ac107956.2
Ac107959.1
Ac107959.3
Ac107959.4
Ac107959.5
Ac107982.2
Ac108002.1
Ac108032.1
Ac108039.1
Ac108039.2
Ac108047.1
Ac108059.2
Ac108059.3
Ac108073.2
Ac108134.1
Ac108134.3
Ac108134.4
Ac108142.1
Ac108215.1
Ac108448.3
Ac108449.1
Ac108463.3
Ac108471.1
Ac108471.2
Ac108516.1
Ac108667.1
Ac108673.2
Ac108673.3
Ac108676.1
Ac108676.2
Ac108693.2
Ac108727.1
Ac108734.1
Ac108734.2
Ac108738.1
Ac108751.1
Ac108751.2
Ac108751.3
Ac108751.4
Ac108751.5
Ac108752.1
Ac108866.1
Ac108868.2
Ac109315.1
Ac109347.2
Ac109454.3
Ac109460.3
Ac109460.4
Ac109462.1
Ac109462.2
Ac109462.3
Ac109464.1
Ac109464.2
Ac109466.1
Ac109492.1
Ac109583.1
Ac109587.1
Ac109597.2
Ac109630.1
Ac109811.1
Ac109927.2
Ac109992.1
Ac110015.1
Ac110048.2
Ac110058.1
Ac110079.1
Ac110285.1
Ac110285.2
Ac110285.4
Ac110285.5
Ac110285.6
Ac110285.7
Ac110491.3
Ac110620.1
Ac110716.2
Ac110741.1
Ac110741.2
Ac110749.1
Ac110760.3
Ac110769.1
Ac110769.2
Ac110769.3
Ac110771.1
Ac110772.1
Ac110772.2
Ac110792.1
Ac110792.2
Ac110792.3
Ac111000.1
Ac111000.4
Ac111149.2
Ac111170.3
Ac111182.1
Ac111193.1
Ac111194.1
Ac111200.2
Ac112191.3
Ac112196.1
Ac112198.2
Ac112200.1
Ac112200.2
Ac112206.2
Ac112219.2
Ac112220.2
Ac112225.1
Ac112230.1
Ac112236.2
Ac112242.1
Ac112243.1
Ac112250.1
Ac112481.1
Ac112484.1
Ac112484.3
Ac112487.2
Ac112497.1
Ac112504.1
Ac112504.2
Ac112653.1
Ac112673.1
Ac112694.1
Ac112719.1
Ac112907.1
Ac112907.3
Ac113133.1
Ac113143.1
Ac113143.2
Ac113146.1
Ac113189.1
Ac113189.3
Ac113192.4
Ac113192.5
Ac113194.1
Ac113208.1
Ac113208.2
Ac113340.1
Ac113367.3
Ac113382.1
Ac113410.2
Ac113410.3
Ac113607.1
Ac113608.2
Ac114271.1
Ac114291.1
Ac114401.1
Ac114488.1
Ac114488.2
Ac114488.3
Ac114489.1
Ac114490.2
Ac114495.2
Ac114498.1
Ac114498.2
Ac114550.1
Ac114550.3
Ac114689.2
Ac114689.3
Ac114730.1
Ac114755.2
Ac114755.3
Ac114755.4
Ac114760.1
Ac114760.2
Ac114763.1
Ac114776.1
Ac114781.2
Ac114781.3
Ac114786.1
Ac114786.2
Ac114797.1
Ac114811.2
Ac114939.1
Ac114947.1
Ac114947.2
Ac114956.1
Ac114956.3
Ac114982.1
Ac115102.1
Ac115115.1
Ac115283.1
Ac115284.2
Ac115285.1
Ac115676.1
Ac115837.1
Ac115989.1
Ac116003.1
Ac116021.1
Ac116025.1
Ac116025.2
Ac116035.1
Ac116049.2
Ac116337.3
Ac116348.2
Ac116348.4
Ac116351.2
Ac116353.1
Ac116353.5
Ac116359.1
Ac116366.1
Ac116366.3
Ac116407.1
Ac116407.2
Ac116535.1
Ac116552.1
Ac116553.2
Ac116562.3
Ac116563.1
Ac116565.1
Ac116667.2
Ac116914.2
Ac117378.1
Ac117382.2
Ac117386.2
Ac117392.1
Ac117422.1
Ac117453.1
Ac117465.1
Ac117489.1
Ac117490.2
Ac117498.1
Ac117498.3
Ac117532.1
Ac118344.1
Ac118549.1
Ac118553.1
Ac118553.2
Ac118754.1
Ac118754.3
Ac118755.1
Ac118942.1
Ac119044.1
Ac119150.1
Ac119396.1
Ac119403.2
Ac119427.1
Ac119428.2
Ac119673.1
Ac119674.1
Ac119677.1
Ac119800.1
Ac119868.2
Ac120036.4
Ac120057.2
Ac120057.3
Ac120114.1
Ac120114.2
Ac120114.4
Ac120193.1
Ac120349.2
Ac120498.3
Ac121320.1
Ac121333.1
Ac121334.1
Ac121338.1
Ac121338.2
Ac121758.3
Ac121761.1
Ac122108.1
Ac122129.1
Ac122683.1
Ac122688.2
Ac122688.3
Ac122713.1
Ac122714.2
Ac122718.2
Ac123023.1
Ac123567.1
Ac123767.1
Ac123768.2
Ac123777.1
Ac123786.1
Ac123912.2
Ac124016.1
Ac124017.1
Ac124045.1
Ac124067.2
Ac124067.3
Ac124067.4
Ac124068.1
Ac124068.2
Ac124242.1
Ac124242.2
Ac124248.1
Ac124276.1
Ac124276.2
Ac124283.1
Ac124283.2
Ac124283.4
Ac124283.5
Ac124319.1
Ac124784.1
Ac124798.2
Ac124854.1
Ac124891.1
Ac124916.1
Ac124944.1
Ac124944.2
Ac124944.3
Ac124947.1
Ac124947.2
Ac125238.1
Ac125494.1
Ac125494.3
Ac125603.2
Ac125603.3
Ac125603.4
Ac125604.1
Ac125611.1
Ac125611.3
Ac125616.1
Ac125618.1
Ac126124.2
Ac126177.6
Ac126182.1
Ac126283.1
Ac126407.1
Ac126474.1
Ac126474.2
Ac126544.2
Ac126564.1
Ac126614.1
Ac126696.1
Ac126763.1
Ac126768.1
Ac126773.3
Ac126773.4
Ac126915.1
Ac127002.1
Ac127024.1
Ac127024.2
Ac127024.8
Ac127029.3
Ac127035.1
Ac127070.1
Ac127383.1
Ac127455.1
Ac127459.1
Ac127459.3
Ac127496.1
Ac127496.2
Ac127496.3
Ac127496.5
Ac127496.6
Ac127496.7
Ac127502.1
Ac127502.2
Ac127521.1
Ac127537.1
Ac128707.1
Ac128709.2
Ac128709.3
Ac128716.1
Ac129492.1
Ac129492.3
Ac129492.5
Ac129492.8
Ac129507.1
Ac129507.2
Ac129807.1
Ac129915.3
Ac129926.1
Ac130304.1
Ac130343.1
Ac130343.2
Ac130371.1
Ac130371.2
Ac130454.1
Ac130456.6
Ac130469.1
Ac131009.1
Ac131009.2
Ac131009.3
Ac131009.4
Ac131025.3
Ac131097.2
Ac131097.4
Ac131159.1
Ac131160.1
Ac131206.1
Ac131210.1
Ac131235.1
Ac131235.2
Ac131238.1
Ac131254.2
Ac131391.1
Ac131571.1
Ac131649.1
Ac131888.1
Ac131902.2
Ac131902.3
Ac131953.1
Ac132008.1
Ac132008.2
Ac132192.2
Ac132807.1
Ac132812.1
Ac132825.2
Ac132872.1
Ac132872.2
Ac132872.3
Ac132872.4
Ac132938.1
Ac132938.2
Ac132938.3
Ac132938.5
Ac133065.1
Ac133065.3
Ac133106.1
Ac133473.1
Ac133540.1
Ac133552.1
Ac133552.2
Ac133552.3
Ac133634.1
Ac133637.1
Ac133644.2
Ac133644.3
Ac133961.1
Ac134043.1
Ac134043.2
Ac134312.3
Ac134682.1
Ac134772.1
Ac134775.1
Ac135048.2
Ac135048.3
Ac135050.1
Ac135050.2
Ac135050.3
Ac135050.5
Ac135178.1
Ac135178.3
Ac135178.6
Ac135507.1
Ac135586.2
Ac135626.1
Ac135628.1
Ac135721.2
Ac135782.2
Ac135895.1
Ac135983.2
Ac136285.1
Ac136443.3
Ac136469.1
Ac136475.2
Ac136475.4
Ac136475.5
Ac136475.8
Ac136475.9
Ac136601.1
Ac136624.1
Ac136628.1
Ac136628.3
Ac136632.2
Ac136777.2
Ac137527.1
Ac137579.1
Ac137579.2
Ac137630.1
Ac137630.3
Ac137630.4
Ac137675.1
Ac137695.2
Ac137767.1
Ac137834.1
Ac137834.2
Ac137932.1
Ac137932.2
Ac137932.3
Ac137936.1
Ac137936.2
Ac138024.1
Ac138028.1
Ac138123.1
Ac138123.2
Ac138150.1
Ac138207.1
Ac138207.2
Ac138207.3
Ac138207.4
Ac138207.5
Ac138207.8
Ac138207.9
Ac138304.1
Ac138305.1
Ac138356.2
Ac138393.1
Ac138393.3
Ac138409.1
Ac138409.2
Ac138466.1
Ac138466.2
Ac138474.1
Ac138512.1
Ac138517.1
Ac138627.1
Ac138627.2
Ac138649.1
Ac138649.4
Ac138649.5
Ac138655.1
Ac138696.2
Ac138811.1
Ac138811.2
Ac138932.5
Ac138951.1
Ac138965.1
Ac139085.1
Ac139099.3
Ac139100.1
Ac139149.1
Ac139256.1
Ac139453.1
Ac139493.2
Ac139530.3
Ac139712.2
Ac139718.2
Ac139749.1
Ac139768.1
Ac139783.1
Ac139795.3
Ac139887.2
Ac140125.3
Ac140172.1
Ac140481.2
Ac140504.1
Ac140912.1
Ac141557.2
Ac141586.1
Ac142381.3
Ac144522.1
Ac144530.1
Ac144573.1
Ac144652.1
Ac144831.1
Ac144836.1
Ac145098.1
Ac145124.1
Ac145146.1
Ac145207.2
Ac145207.3
Ac145207.7
Ac145207.8
Ac145207.9
Ac145285.2
Ac145285.6
Ac145422.1
Ac145423.2
Ac145423.3
Ac146507.1
Ac146507.2
Ac147055.2
Ac147055.3
Ac147055.4
Ac147651.1
Ac147651.4
Ac147876.1
Ac148477.1
Ac152007.1
Ac156455.1
Ac174065.1
Ac190387.1
Ac209007.1
Ac211433.3
Ac211476.2
Ac231533.1
Ac231657.1
Ac231657.2
Ac231981.1
Ac232323.2
Ac233280.2
Ac233290.2
Ac233702.5
Ac233723.2
Ac233724.6
Ac233728.1
Ac233992.3
Ac234582.1
Ac234582.2
Ac234644.1
Ac234772.2
Ac234917.1
Ac239367.2
Ac239798.2
Ac239798.3
Ac239800.2
Ac239868.1
Ac240442.1
Ac241377.1
Ac241377.3
Ac241644.1
Ac241644.3
Ac242426.2
Ac242842.1
Ac242842.2
Ac243312.1
Ac243547.1
Ac243547.3
Ac243571.2
Ac243585.2
Ac243654.1
Ac243772.1
Ac243772.2
Ac243773.2
Ac243829.1
Ac243829.3
Ac243829.6
Ac243836.1
Ac243960.1
Ac243960.3
Ac243960.5
Ac243965.1
Ac243967.1
Ac244034.2
Ac244090.2
Ac244090.3
Ac244100.3
Ac244157.1
Ac244197.2
Ac244250.1
Ac244250.2
Ac244453.3
Ac244517.5
Ac244517.8
Ac245014.3
Ac245028.1
Ac245028.3
Ac245033.1
Ac245033.2
Ac245036.1
Ac245036.3
Ac245036.4
Ac245036.5
Ac245047.5
Ac245047.6
Ac245052.2
Ac245052.6
Ac245054.1
Ac245060.3
Ac245060.4
Ac245060.6
Ac245100.1
Ac245100.3
Ac245100.4
Ac245100.5
Ac245100.8
Ac245100.9
Ac245102.2
Ac245123.1
Ac245128.1
Ac245140.1
Ac245291.3
Ac245452.1
Ac245452.4
Ac245505.2
Ac245517.3
Ac245517.4
Ac245519.1
Ac245884.11
Ac245884.4
Ac246680.1
Ac246787.2
Ac246793.1
Ac246817.1
Ac253536.1
Ac253536.4
Ac253536.5
Ac254562.1
Ac254562.2
Ac254633.1
Acaa1
Acaca
Acacb
Acad10
Acad11
Acad8
Acad9
Acadm
Acads
Acadsb
Acadvl
Acan
Acap1
Acap2
Acap2-it1
Acap3
Acat1
Acat2
Acbd4
Acbd5
Acbd6
Accs
Ace2
Acer3
Ache
Acin1
Ackr2
Ackr4
Acly
Acmsd
Aco1
Aco2
Acod1
Acot1
Acot11
Acot13
Acot2
Acot6
Acot8
Acox1
Acox2
Acoxl
Acp1
Acp2
Acp5
Acp6
Acpp
Acrbp
Acrv1
Acsbg1
Acsbg2
Acsf2
Acsf3
Acsl1
Acsl3
Acsl4
Acsl5
Acsm1
Acsm2a
Acsm2b
Acsm3
Acsm4
Acsm5
Acss2
Acss3
Acta1
Acta2
Acta2-as1
Actb
Actbp13
Actbp2
Actg1
Actg1p12
Actg1p14
Actg1p17
Actg1p20
Actg1p4
Actg2
Actl6a
Actl6b
Actl7a
Actl7b
Actn1
Actn1-as1
Actn2
Actn3
Actn4
Actr10
Actr1a
Actr1b
Actr2
Actr3
Actr3b
Actr3c
Actr6
Acvr1b
Acvr1c
Acvr2a
Acvr2b
Acvr2b-as1
Acvrl1
Acy1
Acyp1
Acyp2
Ad000671.1
Ad000671.3
Ad000813.1
Ad000864.1
Ad000864.2
Ada2
Adad1
Adad2
Adal
Adam10
Adam11
Adam12
Adam15
Adam17
Adam18
Adam19
Adam1b
Adam22
Adam23
Adam28
Adam32
Adam33
Adam8
Adam9
Adamdec1
Adamts1
Adamts10
Adamts14
Adamts15
Adamts17
Adamts18
Adamts19
Adamts4
Adamts6
Adamts7
Adamts7p4
Adamts9
Adamts9-as2
Adamtsl4
Adamtsl4-as1
Adamtsl5
Adap1
Adap2
Adarb1
Adarb2-as1
Adat1
Adck1
Adck2
Adck5
Adcy2
Adcy3
Adcy4
Adcy5
Adcy6
Adcy7
Adcyap1
Add1
Add2
Add3
Add3-as1
Adgb
Adgra1
Adgra2
Adgra3
Adgrb1
Adgrb3
Adgrd1
Adgrd2
Adgre1
Adgre2
Adgre3
Adgre4p
Adgre5
Adgrf1
Adgrf2
Adgrf3
Adgrf5p1
Adgrg1
Adgrg3
Adgrg5
Adgrg6
Adgrg7
Adgrl1
Adgrl2
Adgrl3
Adgrv1
Adh5
Adh5p3
Adh6
Adhfe1
Adi1p1
Adi1p2
Adipoq
Adipor1
Adipor2
Adirf
Adirf-as1
Adk
Adm
Adnp2
Adnp-as1
Ado
Adora1
Adora2a
Adora2a-as1
Adora2b
Adpgk-as1
Adprh
Adprm
Adra1a
Adra1b
Adra1d
Adra2a
Adra2c
Adrb1
Adrb2
Adrm1
Adsl
Adss
Adssl1
Adtrp
Aebp1
Aebp2
Aen
Af003529.1
Af038458.1
Af064858.1
Af064858.2
Af107885.1
Af107885.2
Af111167.1
Af111167.2
Af111169.2
Af111169.3
Af117829.1
Af121897.1
Af121898.1
Af127577.5
Af129075.2
Af129408.1
Af131215.2
Af131215.7
Af165147.1
Af178030.1
Af181450.1
Af186190.1
Af196972.1
Af212831.1
Af228730.2
Af228730.5
Af230666.2
Af233439.1
Af233439.2
Af235103.2
Af241726.2
Af274573.1
Af274858.1
Af279873.3
Af279873.4
Af305872.1
Afap1
Afap1l1
Afdn
Afdn-dt
Aff1
Aff3
Afg1l
Afg3l1p
Afg3l2
Afmid
Afp
Aftph
Aga
Agap1
Agap1-it1
Agap3
Agap7p
Agbl1
Agbl2
Agbl3
Agbl5
Agfg1
Agfg2
Aggf1
Agk
Agl
Ago2
Ago3
Agpat1
Agpat2
Agpat3
Agpat5
Agps
Agr2
Agrn
Agrp
Agtr1
Agtrap
Agxt
Ahctf1
Ahcy
Ahcyl1
Ahcyl2
Ahcyp2
Ahdc1
Ahi1
Ahnak
Ahr
Ahrr
Ahsa1
Ahsa2p
Ahsg
Aida
Aif1
Aif1l
Aifm1
Aifm1p1
Aifm2
Aifm3
Aig1
Aig1p1
Aim2
Aimp1
Aimp2
Aip
Aipl1
Aire
Aj003147.2
Aj003147.3
Aj006995.1
Aj009632.2
Aj011932.1
Ajap1
Ajm1
Ajuba
Ak1
Ak2
Ak3
Ak3p3
Ak4
Ak5
Ak7
Ak9
Akain1
Akap1
Akap10
Akap12
Akap13
Akap17a
Akap2
Akap3
Akap5
Akap6
Akap7
Akap8
Akap8l
Akap9
Akip1
Akirin1
Akirin1p1
Akirin2
Akirin2p1
Aknad1
Akr1a1
Akr1b1
Akr1b10
Akr1b15
Akr1c1
Akr1c2
Akr1c3
Akr1c4
Akr1c6p
Akr1c7p
Akr1d1
Akr7a2p1
Akr7l
Akt1
Akt1s1
Akt2
Akt3
Akt3-it1
Aktip
Al008626.1
Al008707.1
Al008718.1
Al008718.2
Al008726.1
Al008729.1
Al008729.2
Al009028.1
Al009050.1
Al009174.1
Al009176.1
Al009179.1
Al009183.1
Al020993.1
Al020994.3
Al020996.2
Al020996.3
Al020997.1
Al020997.2
Al021068.1
Al021068.2
Al021155.2
Al021391.1
Al021396.1
Al021407.1
Al021407.2
Al021546.1
Al021578.1
Al021707.3
Al021707.5
Al021707.6
Al021707.8
Al021918.2
Al021997.1
Al021997.3
Al022068.1
Al022069.1
Al022069.2
Al022100.1
Al022157.1
Al022237.1
Al022238.1
Al022238.2
Al022238.3
Al022238.4
Al022312.1
Al022313.2
Al022315.1
Al022316.1
Al022318.4
Al022323.1
Al022323.2
Al022324.2
Al022324.3
Al022324.4
Al022326.1
Al022328.1
Al022328.2
Al022328.3
Al022329.3
Al022331.1
Al022332.2
Al022341.2
Al022345.4
Al022400.1
Al022476.1
Al022721.1
Al022722.1
Al022722.2
Al022724.1
Al023283.1
Al023284.4
Al023581.1
Al023581.2
Al023583.1
Al023693.1
Al023775.1
Al023803.1
Al023803.2
Al023803.3
Al023806.1
Al023806.2
Al023881.1
Al024497.1
Al024497.2
Al024498.2
Al024507.1
Al024507.2
Al024508.2
Al024509.1
Al031003.1
Al031055.1
Al031056.1
Al031121.3
Al031123.1
Al031123.2
Al031123.3
Al031229.1
Al031280.1
Al031281.1
Al031282.1
Al031283.1
Al031284.1
Al031289.1
Al031315.1
Al031320.2
Al031428.1
Al031429.1
Al031429.2
Al031432.3
Al031432.4
Al031587.2
Al031587.4
Al031590.1
Al031593.1
Al031595.1
Al031595.2
Al031600.1
Al031651.1
Al031651.2
Al031658.2
Al031663.3
Al031666.2
Al031667.1
Al031670.1
Al031674.1
Al031681.1
Al031710.1
Al031710.2
Al031716.1
Al031717.1
Al031722.1
Al031726.1
Al031727.2
Al031731.1
Al031737.1
Al031772.1
Al031777.1
Al031777.2
Al031777.3
Al031846.1
Al031846.2
Al031847.1
Al031848.1
Al031848.2
Al031864.1
Al031864.2
Al031963.1
Al031963.2
Al031985.1
Al031985.2
Al031985.4
Al032819.3
Al033380.1
Al033381.2
Al033384.1
Al033384.2
Al033397.1
Al033504.1
Al033527.1
Al033527.2
Al033527.3
Al033527.4
Al033527.5
Al033528.1
Al033528.2
Al034346.1
Al034349.1
Al034374.1
Al034379.1
Al034397.2
Al034397.3
Al034417.1
Al034417.2
Al034418.1
Al034428.1
Al034546.1
Al034548.1
Al034550.1
Al034550.2
Al035071.2
Al035078.1
Al035078.3
Al035078.4
Al035079.1
Al035246.1
Al035250.1
Al035250.2
Al035398.1
Al035404.2
Al035405.1
Al035410.1
Al035410.2
Al035419.1
Al035420.1
Al035420.2
Al035420.3
Al035427.1
Al035446.1
Al035458.2
Al035460.1
Al035467.1
Al035530.2
Al035587.1
Al035661.1
Al035690.1
Al035696.2
Al049543.1
Al049552.1
Al049569.1
Al049597.2
Al049629.2
Al049636.1
Al049637.2
Al049646.2
Al049697.1
Al049712.1
Al049748.1
Al049749.1
Al049767.1
Al049775.3
Al049780.1
Al049780.2
Al049780.3
Al049794.1
Al049794.2
Al049795.1
Al049795.2
Al049796.1
Al049829.1
Al049830.3
Al049836.1
Al049840.6
Al049844.1
Al049861.1
Al049869.1
Al049870.3
Al049873.1
Al049873.2
Al050320.1
Al050335.1
Al050341.2
Al050344.1
Al050403.2
Al078459.1
Al078581.3
Al078582.1
Al078587.1
Al078590.2
Al078590.3
Al078601.3
Al078604.1
Al078621.1
Al078621.3
Al078624.2
Al078644.1
Al078644.2
Al078645.1
Al079307.2
Al079307.3
Al079342.1
Al079342.3
Al080250.1
Al080276.1
Al080276.2
Al080285.1
Al080313.2
Al080315.1
Al080317.1
Al080317.2
Al080317.3
Al096711.1
Al096711.2
Al096803.2
Al096814.1
Al096816.1
Al096828.3
Al096840.1
Al096870.1
Al096870.2
Al109610.1
Al109613.1
Al109614.1
Al109615.3
Al109659.3
Al109741.1
Al109741.2
Al109755.1
Al109804.1
Al109806.1
Al109809.1
Al109809.2
Al109810.2
Al109811.2
Al109811.3
Al109837.1
Al109838.1
Al109910.2
Al109914.1
Al109917.1
Al109918.1
Al109918.3
Al109920.1
Al109924.5
Al109933.1
Al109935.1
Al109936.2
Al109945.1
Al109947.1
Al109954.3
Al109976.1
Al110115.2
Al110118.2
Al110292.1
Al110503.1
Al117190.3
Al117335.1
Al117336.1
Al117336.2
Al117339.1
Al117339.5
Al117342.1
Al117344.1
Al117348.1
Al117348.2
Al117378.2
Al117379.1
Al117381.1
Al117382.2
Al118496.2
Al118508.1
Al118508.2
Al118522.1
Al118558.3
Al121583.1
Al121594.1
Al121601.2
Al121603.1
Al121603.2
Al121612.2
Al121652.1
Al121655.1
Al121694.1
Al121749.1
Al121758.1
Al121759.1
Al121760.1
Al121768.1
Al121769.1
Al121772.1
Al121790.1
Al121820.1
Al121820.2
Al121832.1
Al121835.1
Al121839.1
Al121839.2
Al121845.3
Al121845.4
Al121885.3
Al121890.3
Al121890.4
Al121895.1
Al121900.2
Al121902.1
Al121906.1
Al121932.1
Al121936.1
Al121936.2
Al121949.2
Al121949.3
Al121952.1
Al121956.1
Al121972.1
Al121983.1
Al121983.2
Al121985.1
Al121987.2
Al121990.1
Al121992.1
Al121992.2
Al121992.3
Al122001.1
Al122008.1
Al122008.2
Al122013.1
Al122018.1
Al122020.1
Al122023.1
Al132633.1
Al132639.1
Al132639.2
Al132639.3
Al132642.1
Al132655.1
Al132655.3
Al132657.2
Al132709.1
Al132712.2
Al132780.1
Al132780.2
Al132796.3
Al132801.1
Al132857.1
Al132875.3
Al132989.2
Al132996.1
Al133153.1
Al133153.2
Al133215.2
Al133215.3
Al133216.2
Al133227.1
Al133230.1
Al133243.2
Al133247.1
Al133257.1
Al133260.1
Al133268.1
Al133268.2
Al133284.1
Al133325.2
Al133330.1
Al133338.1
Al133342.1
Al133343.1
Al133346.1
Al133351.1
Al133351.3
Al133368.1
Al133370.2
Al133371.1
Al133371.2
Al133380.1
Al133383.1
Al133383.2
Al133396.2
Al133410.1
Al133410.2
Al133410.3
Al133444.1
Al133445.2
Al133464.1
Al133467.1
Al133480.1
Al133481.1
Al133485.1
Al133485.2
Al133516.1
Al133520.1
Al133547.1
Al133551.1
Al133553.1
Al135744.1
Al135785.1
Al135787.1
Al135791.1
Al135818.1
Al135818.2
Al135838.1
Al135901.1
Al135902.2
Al135905.1
Al135905.2
Al135924.1
Al135938.1
Al135999.3
Al136018.1
Al136038.1
Al136038.3
Al136038.4
Al136038.5
Al136040.1
Al136084.1
Al136084.2
Al136087.1
Al136097.2
Al136099.1
Al136115.1
Al136115.3
Al136116.1
Al136116.3
Al136126.1
Al136131.1
Al136131.3
Al136141.1
Al136146.2
Al136162.1
Al136172.1
Al136228.1
Al136231.1
Al136295.1
Al136295.7
Al136298.1
Al136301.1
Al136304.1
Al136309.1
Al136309.2
Al136309.3
Al136309.4
Al136310.1
Al136320.1
Al136360.1
Al136366.1
Al136380.1
Al136419.1
Al136454.1
Al136531.2
Al136961.1
Al136962.1
Al136967.1
Al136967.2
Al136979.1
Al136982.4
Al136982.5
Al136984.1
Al136985.1
Al136985.3
Al136987.1
Al136988.1
Al137003.1
Al137005.1
Al137005.2
Al137009.1
Al137025.1
Al137026.2
Al137028.1
Al137028.2
Al137058.1
Al137058.2
Al137060.1
Al137067.1
Al137074.1
Al137077.1
Al137077.2
Al137159.1
Al137186.2
Al137230.2
Al137247.1
Al137782.1
Al137785.1
Al137789.2
Al137792.1
Al137793.1
Al137798.1
Al137798.3
Al137802.1
Al137802.2
Al137802.3
Al137803.1
Al137804.1
Al137856.1
Al137918.1
Al138478.1
Al138479.1
Al138689.1
Al138720.1
Al138724.1
Al138726.1
Al138731.1
Al138733.1
Al138733.2
Al138756.1
Al138760.1
Al138767.1
Al138767.2
Al138781.1
Al138781.2
Al138785.1
Al138787.2
Al138826.1
Al138827.1
Al138828.1
Al138830.1
Al138830.2
Al138831.1
Al138831.2
Al138878.1
Al138878.2
Al138881.1
Al138885.3
Al138889.2
Al138899.2
Al138900.2
Al138916.1
Al138921.1
Al138921.2
Al138955.1
Al138957.1
Al138960.1
Al138962.1
Al138963.1
Al138963.3
Al138966.2
Al138976.1
Al138976.2
Al139008.2
Al139011.1
Al139011.2
Al139022.2
Al139035.1
Al139039.3
Al139082.1
Al139082.2
Al139089.1
Al139094.1
Al139095.2
Al139095.4
Al139099.1
Al139099.2
Al139099.3
Al139100.1
Al139120.1
Al139125.1
Al139132.1
Al139142.1
Al139148.1
Al139156.3
Al139158.2
Al139161.2
Al139184.1
Al139193.1
Al139220.2
Al139246.5
Al139254.1
Al139254.2
Al139254.3
Al139260.1
Al139260.2
Al139260.3
Al139274.1
Al139275.1
Al139287.1
Al139288.1
Al139289.2
Al139300.1
Al139317.1
Al139317.5
Al139339.1
Al139353.2
Al139383.1
Al139384.1
Al139393.1
Al139393.2
Al139412.1
Al139415.2
Al139424.1
Al139424.3
Al139805.1
Al139819.1
Al157359.1
Al157371.1
Al157371.2
Al157373.1
Al157378.1
Al157392.3
Al157392.4
Al157392.5
Al157395.1
Al157400.1
Al157400.2
Al157400.3
Al157400.5
Al157402.2
Al157414.3
Al157702.1
Al157702.2
Al157713.1
Al157762.1
Al157770.1
Al157778.1
Al157786.1
Al157813.1
Al157823.2
Al157827.1
Al157827.2
Al157831.2
Al157834.3
Al157838.1
Al157871.1
Al157871.3
Al157871.6
Al157884.2
Al157886.1
Al157888.1
Al157902.1
Al157935.1
Al157935.2
Al157937.1
Al157938.1
Al157996.1
Al158063.1
Al158064.1
Al158066.1
Al158068.2
Al158070.2
Al158071.1
Al158071.2
Al158147.1
Al158151.1
Al158151.3
Al158156.1
Al158175.1
Al158207.2
Al158209.1
Al158211.1
Al158211.2
Al158211.3
Al158211.4
Al158211.5
Al158212.2
Al158212.3
Al158212.5
Al158800.1
Al158801.4
Al158801.5
Al158817.1
Al158823.1
Al158824.1
Al158832.1
Al158840.1
Al159158.1
Al159166.1
Al160004.1
Al160004.2
Al160035.1
Al160171.1
Al160175.1
Al160191.1
Al160236.1
Al160236.2
Al160237.1
Al160237.3
Al160254.1
Al160270.1
Al160272.1
Al160272.2
Al160275.1
Al160281.1
Al160287.1
Al160290.2
Al160291.1
Al160313.1
Al160314.2
Al160396.1
Al160396.2
Al160408.1
Al160408.2
Al160408.4
Al160408.5
Al160408.6
Al161420.1
Al161423.1
Al161449.2
Al161616.1
Al161629.2
Al161636.1
Al161640.1
Al161644.1
Al161646.1
Al161668.1
Al161668.2
Al161669.1
Al161669.2
Al161669.3
Al161670.1
Al161670.2
Al161672.1
Al161719.1
Al161722.1
Al161725.1
Al161729.2
Al161729.3
Al161729.4
Al161740.1
Al161747.2
Al161751.1
Al161772.1
Al161785.1
Al161793.1
Al161893.1
Al161896.1
Al161909.1
Al161910.1
Al161931.1
Al161935.1
Al161935.2
Al161937.1
Al162171.1
Al162231.3
Al162258.1
Al162311.2
Al162373.1
Al162377.1
Al162384.1
Al162385.1
Al162385.2
Al162389.1
Al162394.1
Al162412.1
Al162419.1
Al162424.1
Al162425.1
Al162427.1
Al162430.1
Al162430.2
Al162431.2
Al162431.4
Al162458.1
Al162584.1
Al162591.2
Al162595.1
Al162632.3
Al162713.1
Al162718.1
Al162724.1
Al162724.2
Al162725.2
Al162726.3
Al162730.1
Al162734.1
Al162741.1
Al162742.1
Al163051.2
Al163195.3
Al163636.2
Al163952.1
Al352979.1
Al352979.2
Al353052.2
Al353151.1
Al353194.1
Al353572.2
Al353596.1
Al353611.1
Al353622.2
Al353648.1
Al353651.1
Al353651.2
Al353651.3
Al353653.1
Al353662.1
Al353680.1
Al353689.2
Al353692.1
Al353705.3
Al353708.1
Al353708.2
Al353708.3
Al353719.1
Al353732.1
Al353743.1
Al353747.4
Al353748.1
Al353751.1
Al353753.1
Al353759.1
Al353764.1
Al353770.4
Al353778.1
Al353795.2
Al353796.1
Al353801.1
Al353801.3
Al353803.5
Al353807.2
Al353807.3
Al353997.2
Al354692.1
Al354696.2
Al354707.1
Al354707.2
Al354707.3
Al354710.1
Al354710.2
Al354726.1
Al354733.1
Al354740.1
Al354761.1
Al354766.1
Al354766.2
Al354794.1
Al354794.2
Al354798.1
Al354811.1
Al354813.1
Al354861.3
Al354863.1
Al354872.2
Al354890.1
Al354892.1
Al354892.2
Al354893.1
Al354919.2
Al354920.1
Al354928.1
Al354977.1
Al354979.1
Al354989.1
Al354989.2
Al355001.2
Al355075.1
Al355075.4
Al355075.5
Al355076.1
Al355096.1
Al355102.2
Al355102.3
Al355297.1
Al355297.2
Al355297.3
Al355297.4
Al355301.1
Al355303.1
Al355312.3
Al355312.4
Al355312.6
Al355357.1
Al355377.1
Al355377.2
Al355379.1
Al355388.1
Al355388.2
Al355388.3
Al355472.1
Al355472.2
Al355472.3
Al355480.2
Al355482.2
Al355483.2
Al355490.1
Al355490.2
Al355493.3
Al355499.1
Al355512.1
Al355516.1
Al355526.1
Al355574.1
Al355598.1
Al355607.1
Al355607.2
Al355615.1
Al355677.1
Al355798.1
Al355802.2
Al355803.1
Al355810.1
Al355816.1
Al355836.1
Al355864.1
Al355870.1
Al355916.1
Al355916.2
Al355916.3
Al355922.1
Al355922.2
Al355922.4
Al355974.3
Al355987.2
Al355987.3
Al355987.5
Al355990.1
Al356000.1
Al356017.1
Al356020.1
Al356022.1
Al356055.1
Al356056.1
Al356057.1
Al356108.1
Al356118.1
Al356130.1
Al356130.2
Al356215.1
Al356218.2
Al356234.1
Al356235.1
Al356273.3
Al356275.1
Al356275.2
Al356277.3
Al356299.1
Al356309.1
Al356309.3
Al356311.1
Al356320.1
Al356320.2
Al356361.2
Al356364.1
Al356387.1
Al356390.1
Al356413.1
Al356417.1
Al356417.2
Al356417.3
Al356441.1
Al356481.2
Al356488.2
Al356488.3
Al356489.1
Al356490.1
Al356583.1
Al356583.2
Al356596.1
Al356599.1
Al356608.1
Al356740.3
Al356750.1
Al356756.1
Al356800.1
Al356805.1
Al356867.1
Al356981.1
Al357033.1
Al357033.2
Al357054.3
Al357055.2
Al357060.1
Al357078.2
Al357078.3
Al357084.1
Al357093.2
Al357137.1
Al357140.2
Al357140.3
Al357140.4
Al357146.1
Al357153.2
Al357315.2
Al357515.1
Al357520.1
Al357556.1
Al357632.1
Al357673.1
Al357673.2
Al357835.1
Al357874.1
Al357874.2
Al357936.1
Al357992.1
Al358074.1
Al358075.2
Al358075.3
Al358075.4
Al358113.1
Al358154.1
Al358292.1
Al358332.1
Al358334.2
Al358394.3
Al358472.1
Al358472.2
Al358472.4
Al358472.5
Al358472.7
Al358790.1
Al358852.1
Al358876.2
Al358913.1
Al358913.2
Al358933.1
Al358976.1
Al359073.1
Al359091.5
Al359092.1
Al359092.2
Al359182.1
Al359182.2
Al359195.2
Al359198.1
Al359198.2
Al359220.1
Al359237.1
Al359258.2
Al359258.3
Al359265.3
Al359313.1
Al359317.2
Al359385.1
Al359397.1
Al359508.1
Al359538.1
Al359541.1
Al359547.1
Al359551.1
Al359555.1
Al359633.1
Al359636.2
Al359643.2
Al359643.3
Al359644.1
Al359682.1
Al359692.1
Al359711.1
Al359711.2
Al359736.1
Al359742.1
Al359757.2
Al359762.1
Al359762.2
Al359762.3
Al359844.1
Al359853.1
Al359853.2
Al359878.1
Al359878.2
Al359880.1
Al359881.3
Al359921.2
Al359922.1
Al359922.2
Al359924.1
Al359962.1
Al359962.2
Al359979.1
Al359979.2
Al360012.1
Al360157.1
Al360169.1
Al360181.2
Al360181.3
Al360181.4
Al360182.2
Al360219.1
Al360267.1
Al360267.2
Al360268.1
Al360270.3
Al365181.1
Al365181.3
Al365184.2
Al365203.1
Al365205.1
Al365205.2
Al365205.3
Al365214.2
Al365214.3
Al365217.1
Al365223.1
Al365226.1
Al365232.1
Al365258.1
Al365273.1
Al365295.1
Al365356.2
Al365356.3
Al365396.1
Al365434.1
Al365436.1
Al365475.1
Al365496.1
Al390026.1
Al390036.1
Al390037.1
Al390066.1
Al390067.1
Al390195.2
Al390198.1
Al390205.1
Al390294.1
Al390718.1
Al390719.1
Al390726.6
Al390728.2
Al390728.3
Al390728.4
Al390728.5
Al390754.1
Al390774.1
Al390860.1
Al390862.1
Al390866.1
Al390877.1
Al390879.1
Al390955.1
Al390955.2
Al390957.1
Al390961.2
Al391056.1
Al391069.2
Al391069.3
Al391094.1
Al391095.1
Al391095.3
Al391121.1
Al391152.1
Al391156.1
Al391244.2
Al391261.1
Al391262.1
Al391280.1
Al391294.1
Al391335.1
Al391361.2
Al391415.1
Al391422.2
Al391422.3
Al391497.1
Al391650.1
Al391684.1
Al391704.2
Al391730.1
Al391822.1
Al391832.1
Al391832.2
Al391832.3
Al391834.3
Al391839.1
Al391839.2
Al391863.1
Al391903.1
Al391988.1
Al391994.1
Al392024.1
Al392046.1
Al392083.1
Al392086.2
Al392088.1
Al392172.1
Al392185.1
Al441943.1
Al441989.1
Al441992.1
Al442067.1
Al442125.1
Al442125.2
Al442128.2
Al442224.1
Al442647.2
Al442663.3
Al445123.1
Al445183.1
Al445187.1
Al445190.1
Al445193.2
Al445205.1
Al445209.1
Al445220.1
Al445237.1
Al445248.1
Al445250.1
Al445259.1
Al445307.1
Al445363.3
Al445423.1
Al445430.2
Al445435.1
Al445437.1
Al445465.2
Al445470.1
Al445471.1
Al445471.2
Al445483.1
Al445490.1
Al445493.2
Al445524.1
Al445567.2
Al445645.1
Al445646.1
Al445648.1
Al445669.2
Al445670.1
Al445685.2
Al445686.2
Al445928.2
Al445985.1
Al449043.1
Al449212.1
Al449266.1
Al449363.1
Al449423.1
Al450023.1
Al450163.1
Al450267.1
Al450309.1
Al450311.1
Al450322.1
Al450322.2
Al450326.1
Al450344.1
Al450344.3
Al450346.2
Al450468.1
Al450468.2
Al450469.1
Al450469.2
Al450992.1
Al450992.2
Al450998.2
Al450998.3
Al451007.2
Al451042.1
Al451042.2
Al451044.1
Al451049.1
Al451050.1
Al451050.2
Al451054.2
Al451061.1
Al451062.1
Al451062.2
Al451062.3
Al451064.1
Al451065.1
Al451074.1
Al451074.2
Al451081.2
Al451085.1
Al451085.2
Al451123.1
Al451137.1
Al451142.1
Al451165.2
Al500527.1
Al500527.2
Al512274.1
Al512306.2
Al512310.5
Al512310.6
Al512324.3
Al512326.3
Al512328.1
Al512343.1
Al512347.1
Al512353.1
Al512353.2
Al512353.3
Al512356.3
Al512408.1
Al512422.1
Al512430.4
Al512444.1
Al512504.1
Al512506.1
Al512590.1
Al512598.1
Al512598.2
Al512599.1
Al512604.1
Al512622.1
Al512625.1
Al512625.3
Al512631.1
Al512631.2
Al512649.1
Al512658.2
Al512661.1
Al512662.1
Al512662.2
Al512770.1
Al512791.1
Al512791.2
Al513008.1
Al513122.1
Al513122.2
Al513123.1
Al513124.1
Al513128.1
Al513165.1
Al513174.1
Al513185.1
Al513185.2
Al513188.1
Al513217.1
Al513218.1
Al513220.1
Al513314.2
Al513321.2
Al513327.1
Al513327.2
Al513365.1
Al513365.2
Al513485.1
Al513493.1
Al513523.1
Al513523.3
Al513533.1
Al583722.1
Al583722.2
Al583722.3
Al583722.4
Al583824.1
Al583832.1
Al583834.1
Al583835.2
Al583859.2
Al589642.2
Al589669.1
Al589684.1
Al589740.1
Al589745.1
Al589765.4
Al589843.2
Al589923.1
Al589935.1
Al589935.2
Al589990.1
Al590002.1
Al590004.2
Al590068.1
Al590068.2
Al590068.3
Al590084.1
Al590084.3
Al590095.1
Al590103.1
Al590133.1
Al590226.1
Al590233.1
Al590235.1
Al590327.1
Al590365.1
Al590381.1
Al590385.1
Al590392.1
Al590422.1
Al590434.1
Al590438.1
Al590440.2
Al590483.2
Al590490.1
Al590552.1
Al590556.1
Al590556.3
Al590559.1
Al590560.2
Al590560.3
Al590609.2
Al590609.3
Al590617.1
Al590617.2
Al590623.1
Al590627.1
Al590627.2
Al590632.1
Al590644.3
Al590648.2
Al590652.1
Al590666.3
Al590666.4
Al590683.1
Al590704.1
Al590705.2
Al590705.3
Al590708.1
Al590714.1
Al590727.1
Al590730.1
Al590762.4
Al590764.1
Al590764.2
Al590808.1
Al590822.1
Al590822.2
Al590867.1
Al590999.1
Al591034.1
Al591135.1
Al591167.1
Al591222.1
Al591368.1
Al591424.3
Al591468.1
Al591485.1
Al591499.1
Al591503.3
Al591518.1
Al591684.3
Al591686.1
Al591686.2
Al591742.2
Al591806.1
Al591806.2
Al591845.1
Al591846.2
Al591848.1
Al591848.2
Al591895.1
Al591926.6
Al592071.1
Al592078.1
Al592114.3
Al592148.3
Al592158.1
Al592287.1
Al592293.1
Al592295.1
Al592295.2
Al592295.4
Al592309.1
Al592309.2
Al592310.1
Al592402.1
Al592429.1
Al592429.2
Al592435.1
Al592437.2
Al592447.1
Al592486.1
Al592494.2
Al592528.1
Al596094.1
Al596188.1
Al596211.1
Al596218.1
Al596220.1
Al596223.1
Al596244.1
Al596247.1
Al596257.1
Al596275.2
Al596442.1
Al596442.2
Al603750.1
Al603766.1
Al603832.2
Al603832.3
Al603839.1
Al603839.2
Al603839.4
Al603840.1
Al603841.1
Al603962.1
Al606468.1
Al606469.1
Al606469.2
Al606490.6
Al606517.2
Al606537.1
Al606753.1
Al606760.1
Al606760.2
Al606760.3
Al606760.4
Al606763.1
Al606807.1
Al606970.1
Al606970.3
Al627082.1
Al627171.1
Al627224.1
Al627231.1
Al627309.7
Al627311.1
Al627313.1
Al627422.1
Al627422.2
Al645504.1
Al645608.3
Al645608.4
Al645608.6
Al645728.1
Al645733.1
Al645922.1
Al645924.1
Al645929.3
Al645933.2
Al645937.1
Al645939.1
Al645939.2
Al645939.3
Al645939.5
Al645940.1
Al645941.1
Al645941.2
Al645941.3
Al645998.1
Al646090.2
Al662791.1
Al662791.2
Al662797.1
Al662844.3
Al662844.4
Al662884.1
Al662884.3
Al662884.4
Al662889.1
Al662890.1
Al662899.2
Al662907.1
Al663070.1
Al663074.1
Al663109.1
Al669831.3
Al669831.5
Al669970.2
Al670729.1
Al671277.1
Al671277.2
Al671710.1
Al671762.1
Al671883.3
Al672212.1
Al672291.1
Al683813.1
Al691403.1
Al691403.2
Al691432.1
Al691442.1
Al691447.2
Al691449.1
Al691482.1
Al691482.2
Al713965.1
Al713999.1
Al714022.1
Al731555.1
Al731556.2
Al731557.1
Al731563.3
Al731566.2
Al731568.1
Al731569.1
Al731577.1
Al731577.2
Al732292.2
Al732314.6
Al732372.2
Al732414.1
Al772337.4
Al805961.2
Al807740.1
Al807752.1
Al807752.3
Al807752.4
Al807752.5
Al807752.6
Al807752.7
Al807757.1
Al807757.2
Al807776.1
Al844170.1
Al844908.2
Al928654.1
Al928654.3
Al929472.2
Al929472.3
Al954642.1
Alad
Alas1
Alas2
Alb
Alcam
Aldh16a1
Aldh1a1
Aldh1a2
Aldh1a3
Aldh1b1
Aldh1l1
Aldh1l1-as1
Aldh1l1-as2
Aldh1l2
Aldh2
Aldh3a2
Aldh3b1
Aldh4a1
Aldh5a1
Aldh7a1
Aldh7a1p3
Aldh8a1
Aldh9a1
Aldoa
Aldob
Aldoc
Alg1
Alg10
Alg10b
Alg11
Alg12
Alg13
Alg14
Alg1l10p
Alg1l13p
Alg1l15p
Alg1l2
Alg1l9p
Alg3
Alg5
Alg6
Alg8
Alg9
Alk
Alkal2
Alkbh1
Alkbh2
Alkbh3
Alkbh4
Alkbh5
Alkbh7
Alkbh8
Alms1
Alms1-it1
Alms1p1
Alox12
Alox12-as1
Alox15
Alox15p2
Alox5
Alox5ap
Alpk1
Alpk2
Alpk3
Alpl
Als2
Als2cr12
Alx3
Alyref
Amacr
Ambp
Ambra1
Amd1
Amdhd1
Amdhd2
Amer3
Amfr
Ammecr1
Amn
Amn1
Amot
Amotl1
Amotl2
Ampd2
Ampd3
Amt
Amy2b
Amz1
Amz2
Amz2p1
Anapc1
Anapc10
Anapc11
Anapc13
Anapc16
Anapc1p1
Anapc4
Anapc5
Anapc7
Ang
Angel1
Angel2
Angpt1
Angptl2
Angptl4
Angptl6
Angptl8
Ank1
Ank2
Ank3
Ankar
Ankdd1a
Ankdd1b
Ankef1
Ankfn1
Ankfy1
Ankhd1
Ankhd1-eif4ebp3
Ankk1
Ankle1
Ankle2
Ankmy1
Ankmy2
Ankrd1
Ankrd10
Ankrd10-it1
Ankrd11
Ankrd12
Ankrd13a
Ankrd13b
Ankrd13c
Ankrd13d
Ankrd16
Ankrd17
Ankrd18b
Ankrd18dp
Ankrd19p
Ankrd2
Ankrd20a4
Ankrd20a5p
Ankrd20a7p
Ankrd22
Ankrd24
Ankrd27
Ankrd28
Ankrd29
Ankrd30bl
Ankrd33
Ankrd33b
Ankrd33b-as1
Ankrd36
Ankrd36b
Ankrd36bp1
Ankrd36bp2
Ankrd37
Ankrd40
Ankrd40cl
Ankrd42
Ankrd44
Ankrd44-it1
Ankrd46
Ankrd49
Ankrd50
Ankrd53
Ankrd55
Ankrd6
Ankrd60
Ankrd61
Ankrd62
Ankrd7
Anks1a
Anks1b
Anks3
Anks6
Ankub1
Ankzf1
Anln
Ano10
Ano2
Ano6
Ano8
Ano9
Anp32a
Anp32ap1
Anp32b
Anp32bp1
Anp32bp3
Anp32e
Anpep
Antxr1
Antxr2
Antxrl
Anxa1
Anxa10
Anxa11
Anxa13
Anxa2
Anxa2r
Anxa3
Anxa4
Anxa5
Anxa6
Anxa9
Aoah
Aoc1
Aoc2
Aoc3
Aoc4p
Aox1
Aox2p
Aox3p
Aox3p-aox2p
Ap000229.1
Ap000233.1
Ap000238.1
Ap000240.1
Ap000253.1
Ap000254.1
Ap000265.1
Ap000281.2
Ap000289.1
Ap000295.1
Ap000302.1
Ap000311.1
Ap000317.2
Ap000344.1
Ap000345.1
Ap000345.2
Ap000346.3
Ap000347.1
Ap000350.1
Ap000350.4
Ap000354.1
Ap000355.1
Ap000356.4
Ap000358.1
Ap000403.1
Ap000424.1
Ap000424.2
Ap000438.1
Ap000442.1
Ap000442.2
Ap000446.1
Ap000474.1
Ap000477.2
Ap000553.1
Ap000553.5
Ap000569.1
Ap000593.1
Ap000593.2
Ap000619.1
Ap000640.1
Ap000640.2
Ap000646.1
Ap000648.2
Ap000648.3
Ap000654.2
Ap000662.1
Ap000679.1
Ap000688.1
Ap000688.4
Ap000692.1
Ap000692.2
Ap000695.1
Ap000696.1
Ap000704.1
Ap000721.1
Ap000721.2
Ap000722.1
Ap000753.1
Ap000753.2
Ap000757.1
Ap000757.2
Ap000763.3
Ap000769.1
Ap000769.2
Ap000777.3
Ap000779.1
Ap000781.1
Ap000787.1
Ap000787.2
Ap000812.2
Ap000812.5
Ap000842.2
Ap000842.3
Ap000845.1
Ap000851.2
Ap000866.1
Ap000866.2
Ap000866.5
Ap000867.1
Ap000873.2
Ap000879.2
Ap000880.1
Ap000893.1
Ap000894.2
Ap000894.4
Ap000897.1
Ap000897.2
Ap000902.1
Ap000904.1
Ap000907.1
Ap000911.1
Ap000915.1
Ap000916.1
Ap000919.1
Ap000919.2
Ap000919.4
Ap000924.1
Ap000936.1
Ap000942.1
Ap000942.4
Ap000943.3
Ap000943.4
Ap000944.2
Ap000977.1
Ap001020.3
Ap001021.1
Ap001025.1
Ap001029.2
Ap001033.2
Ap001043.1
Ap001046.1
Ap001062.2
Ap001062.3
Ap001092.1
Ap001099.1
Ap001102.1
Ap001107.1
Ap001107.3
Ap001107.4
Ap001107.5
Ap001107.7
Ap001107.9
Ap001122.1
Ap001136.1
Ap001150.1
Ap001160.1
Ap001160.2
Ap001160.4
Ap001178.1
Ap001178.2
Ap001178.3
Ap001180.3
Ap001189.1
Ap001189.3
Ap001189.5
Ap001189.6
Ap001208.1
Ap001208.2
Ap001257.1
Ap001267.2
Ap001267.4
Ap001267.5
Ap001269.2
Ap001269.4
Ap001271.2
Ap001273.1
Ap001273.2
Ap001318.3
Ap001324.3
Ap001330.5
Ap001331.1
Ap001340.1
Ap001350.1
Ap001350.2
Ap001351.1
Ap001357.2
Ap001362.2
Ap001363.2
Ap001372.2
Ap001372.3
Ap001412.1
Ap001429.1
Ap001432.1
Ap001437.1
Ap001453.1
Ap001453.2
Ap001453.4
Ap001458.1
Ap001462.1
Ap001468.1
Ap001469.3
Ap001486.1
Ap001496.1
Ap001496.3
Ap001527.2
Ap001528.1
Ap001542.1
Ap001542.2
Ap001542.3
Ap001574.1
Ap001582.1
Ap001596.1
Ap001596.2
Ap001625.1
Ap001625.3
Ap001627.1
Ap001628.1
Ap001646.3
Ap001767.3
Ap001775.2
Ap001781.1
Ap001781.2
Ap001804.1
Ap001816.1
Ap001830.1
Ap001836.1
Ap001880.1
Ap001885.1
Ap001888.1
Ap001893.1
Ap001922.1
Ap001922.5
Ap001931.1
Ap001962.1
Ap001972.2
Ap001972.3
Ap001978.1
Ap001981.1
Ap002001.2
Ap002008.2
Ap002026.1
Ap002336.3
Ap002340.1
Ap002360.2
Ap002364.1
Ap002365.1
Ap002373.1
Ap002381.2
Ap002387.1
Ap002387.2
Ap002392.1
Ap002414.2
Ap002414.4
Ap002439.1
Ap002444.1
Ap002478.1
Ap002495.2
Ap002498.1
Ap002505.1
Ap002505.2
Ap002518.1
Ap002518.2
Ap002748.4
Ap002754.2
Ap002761.1
Ap002761.2
Ap002761.3
Ap002761.4
Ap002762.1
Ap002765.1
Ap002770.1
Ap002784.1
Ap002784.2
Ap002802.1
Ap002803.1
Ap002815.1
Ap002833.1
Ap002851.1
Ap002852.1
Ap002884.1
Ap002884.2
Ap002884.3
Ap002892.1
Ap002892.2
Ap002893.1
Ap002907.1
Ap002954.1
Ap002956.1
Ap002957.1
Ap002967.1
Ap002981.1
Ap002986.1
Ap002990.1
Ap002992.1
Ap003025.1
Ap003027.1
Ap003031.1
Ap003041.1
Ap003043.1
Ap003049.2
Ap003057.1
Ap003062.1
Ap003063.1
Ap003063.2
Ap003064.1
Ap003065.1
Ap003068.1
Ap003068.2
Ap003068.4
Ap003071.2
Ap003072.4
Ap003072.5
Ap003097.1
Ap003108.2
Ap003108.3
Ap003115.1
Ap003119.2
Ap003119.3
Ap003174.1
Ap003181.1
Ap003327.1
Ap003352.1
Ap003385.1
Ap003385.2
Ap003390.1
Ap003390.2
Ap003392.13
Ap003392.4
Ap003392.6
Ap003393.1
Ap003396.1
Ap003419.2
Ap003419.3
Ap003465.1
Ap003469.3
Ap003469.4
Ap003471.1
Ap003485.2
Ap003486.1
Ap003498.1
Ap003499.2
Ap003499.3
Ap003500.1
Ap003501.1
Ap003559.1
Ap003680.1
Ap003716.1
Ap003717.1
Ap003717.3
Ap003721.2
Ap003721.4
Ap003733.1
Ap003733.4
Ap003774.1
Ap003785.1
Ap003900.1
Ap003969.2
Ap003973.1
Ap004289.2
Ap004290.1
Ap004550.1
Ap004609.1
Ap004609.2
Ap004609.3
Ap005018.1
Ap005059.2
Ap005061.1
Ap005119.2
Ap005121.1
Ap005131.1
Ap005131.2
Ap005131.3
Ap005131.4
Ap005131.5
Ap005131.6
Ap005137.2
Ap005139.1
Ap005212.4
Ap005230.1
Ap005233.1
Ap005233.2
Ap005263.1
Ap005264.4
Ap005264.5
Ap005264.6
Ap005264.7
Ap005273.1
Ap005329.2
Ap005329.3
Ap005403.1
Ap005482.3
Ap005717.1
Ap006193.1
Ap006216.1
Ap006219.1
Ap006284.1
Ap006285.2
Ap006287.2
Ap006621.1
Ap006621.2
Ap006621.3
Ap006621.5
Ap1ar
Ap1g1
Ap1g2
Ap1m1
Ap1m2
Ap1s1
Ap1s2
Ap1s3
Ap2a1
Ap2a2
Ap2b1
Ap2m1
Ap2s1
Ap3b1
Ap3b2
Ap3m1
Ap3m2
Ap3s1
Ap3s2
Ap4b1
Ap4b1-as1
Ap4e1
Ap4m1
Ap4s1
Ap5b1
Ap5m1
Ap5s1
Ap5z1
Apaf1
Apba1
Apba2
Apba3
Apbb1
Apbb1ip
Apbb2
Apbb3
Apc
Apc2
Apeh
Apela
Apex1
Apex2
Aph1a
Aph1b
Api5
Apip
Aplf
Aplp2
Apoa1
Apoa1-as
Apoa5
Apobec1
Apobec2
Apobec3a
Apobec3b
Apobec3c
Apobec3d
Apobec3f
Apobec3h
Apobec4
Apobr
Apoc1
Apoc1p1
Apoc2
Apoc3
Apod
Apoe
Apol1
Apol3
Apol4
Apold1
Apom
Aponp
Apoo
Apool
Apopt1
App
Appbp2
Appl1
Appl2
Aprt
Aptr
Aqp1
Aqp10
Aqp11
Aqp2
Aqp4-as1
Aqp5
Aqp6
Aqp7
Aqp8
Aqp9
Aqr
Ar
Araf
Arap2
Arap3
Arcn1
Areg
Arel1
Arf1
Arf3
Arf4
Arf4-as1
Arf4p2
Arf4p3
Arf5
Arfgap1
Arfgap2
Arfgap3
Arfgef2
Arfip1
Arfip2
Arg1
Arg2
Argfxp2
Arglu1
Arhgap1
Arhgap10
Arhgap11a
Arhgap11b
Arhgap12
Arhgap15
Arhgap17
Arhgap18
Arhgap19
Arhgap21
Arhgap22
Arhgap23
Arhgap24
Arhgap25
Arhgap26
Arhgap26-it1
Arhgap27
Arhgap27p1-bptfp1-kpna2p3
Arhgap28
Arhgap30
Arhgap31
Arhgap32
Arhgap33
Arhgap35
Arhgap39
Arhgap4
Arhgap40
Arhgap42
Arhgap45
Arhgap5
Arhgap5-as1
Arhgap6
Arhgap8
Arhgap9
Arhgdia
Arhgdib
Arhgef1
Arhgef10
Arhgef10l
Arhgef12
Arhgef15
Arhgef17
Arhgef18
Arhgef19
Arhgef2
Arhgef25
Arhgef26
Arhgef26-as1
Arhgef28
Arhgef3
Arhgef33
Arhgef37
Arhgef38
Arhgef39
Arhgef4
Arhgef40
Arhgef6
Arhgef7
Arhgef9
Arid1a
Arid1b
Arid2
Arid3a
Arid3b
Arid3c
Arid4a
Arid4b
Arid5a
Arid5b
Arih1
Arih2
Arl1
Arl11
Arl13b
Arl14ep
Arl14epl
Arl15
Arl16
Arl2
Arl2bp
Arl2bpp10
Arl2bpp2
Arl2bpp4
Arl2-snx15
Arl4a
Arl4ap1
Arl4ap4
Arl4c
Arl5a
Arl5c
Arl6
Arl6ip1
Arl6ip1p3
Arl6ip4
Arl6ip5
Arl6ip6
Arl8a
Arl8b
Arl9
Armc10
Armc2
Armc2-as1
Armc3
Armc4p1
Armc5
Armc6
Armc7
Armc8
Armc9
Armcx3
Armcx3-as1
Armcx5
Armcx5-gprasp2
Armcx7p
Armh1
Armh3
Armh4
Armt1
Arnt
Arnt2
Arntl2
Arpc1a
Arpc1b
Arpc2
Arpc3
Arpc3p2
Arpc3p5
Arpc4
Arpc4-ttll3
Arpc5
Arpc5l
Arpin
Arpin-ap3s2
Arpp19
Arpp21
Arrb1
Arrb2
Arrdc1
Arrdc2
Arrdc3
Arrdc3-as1
Arrdc5
Arsa
Arsb
Arse
Arsf
Arsg
Arsh
Arsk
Art1
Art3
Art4
Art5
Artn
Arv1
As3mt
Asah1
Asah2b
Asap1
Asap2
Asap3
Asb1
Asb10
Asb13
Asb16
Asb18
Asb2
Asb3
Asb4
Asb5
Asb6
Asb7
Asb8
Ascc1
Ascc2
Asdurf
Asf1a
Asf1b
Asgr1
Ash1l
Ash1l-as1
Ash2l
Asic1
Asic3
Asic4
Asl
Asna1
Asns
Asnsd1
Aspa
Aspdh
Asph
Asphd1
Asprv1
Aspscr1
Asrgl1
Ass1
Ass1p1
Ass1p2
Astl
Asxl1
Asxl2
Asxl3
Atad1
Atad2
Atad2b
Atad3a
Atad3b
Atad3c
Atad5
Atat1
Atcay
Ate1
Ate1-as1
Atf1
Atf2
Atf3
Atf4
Atf4p3
Atf5
Atf6b
Atf7
Atf7ip
Atf7ip2
Atg10
Atg101
Atg12
Atg12p2
Atg13
Atg14
Atg16l1
Atg16l2
Atg2a
Atg2b
Atg3
Atg4a
Atg4ap1
Atg4b
Atg4c
Atg4d
Atg5
Atg7
Atg9a
Atg9b
Atic
Atl1
Atl2
Atl3
Atm
Atmin
Atn1
Atoh8
Atox1
Atp10a
Atp10d
Atp11a
Atp11b
Atp11c
Atp13a1
Atp13a2
Atp13a3
Atp13a5
Atp1a1
Atp1a1-as1
Atp1a2
Atp1a3
Atp1a4
Atp1b1
Atp1b2
Atp1b3
Atp1b3p1
Atp23
Atp2a1
Atp2a2
Atp2b1-as1
Atp2b2-it2
Atp2b3
Atp2b4
Atp2c1
Atp2c2
Atp5f1a
Atp5f1ap4
Atp5f1b
Atp5f1bp1
Atp5f1c
Atp5f1d
Atp5if1
Atp5mc1
Atp5mc1p3
Atp5mc1p6
Atp5mc2
Atp5mc2p1
Atp5mc2p3
Atp5mc3
Atp5md
Atp5me
Atp5mf
Atp5mfp4
Atp5mfp6
Atp5mg
Atp5mgl
Atp5mgp3
Atp5mgp6
Atp5mpl
Atp5pb
Atp5pbp1
Atp5pbp7
Atp5pd
Atp5pdp1
Atp5pf
Atp5po
Atp6ap1
Atp6ap1l
Atp6ap2
Atp6v0a1
Atp6v0a2
Atp6v0a4
Atp6v0b
Atp6v0c
Atp6v0cp3
Atp6v0cp4
Atp6v0d1
Atp6v0d2
Atp6v0e1
Atp6v0e2
Atp6v0e2-as1
Atp6v1a
Atp6v1b1
Atp6v1b2
Atp6v1c1
Atp6v1c2
Atp6v1d
Atp6v1e2
Atp6v1f
Atp6v1g1
Atp6v1g1p6
Atp6v1g2
Atp6v1g2-ddx39b
Atp6v1h
Atp7a
Atp7b
Atp8a1
Atp8a2
Atp8a2p3
Atp8b1
Atp8b2
Atp8b3
Atp8b4
Atp9a
Atp9b
Atpaf1
Atpaf2
Atpsckmt
Atr
Atraid
Atrip
Atrn
Atrnl1
Atrx
Atxn1
Atxn10
Atxn1l
Atxn2
Atxn2-as
Atxn2l
Atxn3
Atxn3l
Atxn7
Atxn7l1
Atxn7l2
Atxn7l3b
Auh
Aunip
Aup1
Aurka
Auts2
Avil
Avl9
Avp
Avpr1b
Avpr2
Awat2
Axdnd1
Axin2
Axl
Azgp1p2
Azi2
Azin1
Azin1-as1
Azin2
Azu1
B2m
B3galnt1
B3galnt2
B3galnt2p1
B3galt4
B3galt6
B3gnt10
B3gnt2p1
B3gnt5
B3gnt7
B3gnt8
B3gntl1
B4galnt1
B4galnt2p1
B4galnt3
B4galt1-as1
B4galt2
B4galt4
B4galt4-as1
B4galt7
B9d1
B9d2
Baalc
Baalc-as1
Baalc-as2
Babam1
Babam2
Bace1
Bace1-as
Bace2
Bach1
Bach2
Bad
Bag1
Bag2
Bag3
Bag4
Bag5
Bag6
Bahcc1
Bahd1
Baiap2
Baiap3
Bak1
Bak1p2
Bambi
Banf1
Banf1p3
Banf2
Bank1
Banp
Bap1
Bard1
Barhl1
Barx1
Barx2
Basp1
Basp1-as1
Batf
Batf2
Bax
Baz1a
Baz2a
Baz2b
Bbip1
Bbof1
Bbox1
Bbox1-as1
Bbs1
Bbs2
Bbs4
Bbs5
Bbs7
Bbs9
Bbx
Bcam
Bcan
Bcap29
Bcar1
Bcar3
Bcar4
Bcas1
Bcas2
Bcas3
Bcas4
Bcat1
Bcat2
Bccip
Bcdin3d-as1
Bckdha
Bckdhb
Bckdk
Bcl10
Bcl11a
Bcl2a1
Bcl2l1
Bcl2l11
Bcl2l12
Bcl2l13
Bcl2l14
Bcl2l15
Bcl2l2
Bcl2l2-pabpn1
Bcl3
Bcl6
Bcl6b
Bcl7a
Bcl7c
Bcl9
Bcl9l
Bclaf1
Bco2
Bcorl1
Bcr
Bcrp1
Bcrp2
Bcrp3
Bcrp5
Bcrp8
Bcs1l
Bcyrn1
Bdh1
Bdh2
Bdkrb1
Bdkrb2
Bdnf-as
Bdp1
Bean1
Becn1
Bend2
Bend3
Bend4
Bend6
Bend7
Best1
Best3
Bet1
Bet1l
Bfar
Bfsp1
Bfsp2
Bglap
Bgn
Bhlhe22
Bhlhe40
Bhlhe40-as1
Bhlhe41
Bhmt
Bicd1
Bicdl1
Bicdl2
Bicra
Bicral
Bid
Bin1
Bin2
Bin2p1
Bin3
Birc2
Birc3
Birc5
Birc6
Bispr
Bivm
Bivm-ercc5
Blacat1
Blace
Blcap
Blid
Blk
Blm
Blmh
Blnk
Bloc1s1
Bloc1s2
Bloc1s3
Bloc1s4
Bloc1s6
Blvra
Blvrb
Blzf1
Bmf
Bmf-as1
Bmi1
Bmp1
Bmp2k
Bmp4
Bmp7
Bmpr1a
Bmpr1b
Bmpr2
Bms1p1
Bms1p2
Bms1p21
Bms1p4
Bmx
Bnc2-as1
Bnip1
Bnip2
Bnip3
Bnip3l
Bnip3p22
Bnip3p25
Bnip3p26
Bnip3p27
Bnip3p7
Boc
Bod1
Bod1l1
Bod1p1
Bok
Bok-as1
Bola1
Bola2p1
Bola2p3
Bola3-as1
Bola3p1
Bora
Borcs5
Borcs6
Borcs7
Borcs7-asmt
Borcs8
Borcs8-mef2b
Bpesc1
Bpgm
Bphl
Bpi
Bpifa4p
Bpifb1
Bpifb4
Bpifb5p
Bpifc
Bpnt1
Bptf
Braf
Brca1
Brca2
Brcc3
Brcc3p1
Brd1
Brd2
Brd3
Brd3os
Brd4
Brd7p2
Brd7p4
Brd8
Brd9
Brd9p1
Brdt
Brf1
Brf2
Bri3
Brinp2
Brinp3
Brip1
Brix1
Brms1
Brms1l
Brox
Brpf1
Brpf3
Brsk1
Brsk2
Brwd1
Brwd1-as1
Brwd1-as2
Brwd3
Bscl2
Bsdc1
Bsg
Bsn-as1
Bsndp4
Bspry
Bst1
Btaf1
Btbd1
Btbd10
Btbd11
Btbd16
Btbd18
Btbd19
Btbd3
Btbd6
Btbd6p1
Btbd7
Btbd8
Btbd9
Btbd9-as1
Btd
Btf3
Btf3l4
Btf3l4p3
Btf3p5
Btf3p7
Btf3p9
Btg1
Btg1p1
Btg2
Btg3-as1
Btk
Btla
Btn2a2
Btn2a3p
Btn3a1
Btn3a2
Btn3a3
Btnl10
Btnl8
Btnl9
Btrc
Bub1
Bub1b
Bub1p1
Bub3
Bud23
Bud31
Bud31p1
Bud31p2
Bves-as1
Bx005132.2
Bx248123.1
Bx248409.1
Bx255923.2
Bx255925.1
Bx255925.2
Bx276092.7
Bx284656.2
Bx284668.2
Bx284668.6
Bx293535.1
Bx322234.1
Bx322559.1
Bx323014.1
Bx323043.1
Bx323046.1
Bx470102.1
Bx510359.1
Bx510359.2
Bx510359.5
Bx537318.1
Bx537318.2
Bx539320.1
Bx571818.1
Bx664615.1
Bx842242.1
Bx842559.2
Bx842568.1
Bx890604.2
Bysl
Bzw1
Bzw2
C10orf113
C10orf143
C10orf25
C10orf55
C10orf62
C10orf67
C10orf71-as1
C10orf82
C10orf91
C10orf95
C10orf99
C11orf1
C11orf21
C11orf24
C11orf40
C11orf42
C11orf45
C11orf49
C11orf52
C11orf54
C11orf58
C11orf65
C11orf68
C11orf71
C11orf74
C11orf80
C11orf86
C11orf88
C12orf10
C12orf29
C12orf43
C12orf45
C12orf49
C12orf56
C12orf57
C12orf60
C12orf65
C12orf66
C12orf73
C12orf74
C12orf75
C12orf76
C14orf119
C14orf177
C14orf178
C14orf28
C14orf93
C15orf39
C15orf40
C15orf41
C15orf48
C15orf53
C15orf61
C15orf62
C15orf65
C16orf45
C16orf58
C16orf70
C16orf71
C16orf72
C16orf74
C16orf86
C16orf95
C16orf96
C17orf100
C17orf107
C17orf49
C17orf51
C17orf53
C17orf64
C17orf67
C17orf75
C17orf80
C17orf97
C17orf98
C17orf99
C18orf21
C18orf25
C18orf32
C18orf54
C18orf63
C18orf65
C19orf12
C19orf24
C19orf33
C19orf38
C19orf44
C19orf48
C19orf53
C19orf57
C19orf66
C19orf67
C19orf71
C19orf81
C19orf84
C19orf85
C1galt1
C1galt1c1
C1galt1p1
C1galt1p2
C1orf100
C1orf105
C1orf109
C1orf112
C1orf122
C1orf131
C1orf141
C1orf158
C1orf159
C1orf162
C1orf194
C1orf198
C1orf21
C1orf210
C1orf216
C1orf220
C1orf226
C1orf232
C1orf43
C1orf50
C1orf52
C1orf53
C1orf54
C1orf56
C1orf61
C1orf87
C1qa
C1qbp
C1qbpp2
C1qtnf1
C1qtnf12
C1qtnf1-as1
C1qtnf3-amacr
C1qtnf4
C1qtnf5
C1qtnf6
C1qtnf7
C1qtnf9-as1
C1qtnf9b
C1r
C1rl
C1rl-as1
C1s
C2
C20orf141
C20orf173
C20orf181
C20orf197
C20orf203
C20orf204
C20orf27
C21orf62
C21orf62-as1
C21orf91
C22orf15
C22orf24
C22orf34
C22orf39
C22orf42
C22orf46
C2cd2
C2cd2l
C2cd3
C2cd5
C2cd6
C2orf15
C2orf42
C2orf49
C2orf50
C2orf68
C2orf69
C2orf72
C2orf73
C2orf74
C2orf81
C2orf83
C2orf88
C2orf91
C2orf92
C3
C3ar1
C3orf14
C3orf20
C3orf22
C3orf35
C3orf38
C3orf49
C3orf52
C3orf62
C3orf67
C3orf79
C3orf80
C3orf85
C3p1
C4bpa
C4bpb
C4orf17
C4orf19
C4orf3
C4orf33
C4orf45
C4orf46
C4orf47
C4orf48
C4orf50
C4orf51
C4orf54
C5
C5ar1
C5ar2
C5orf22
C5orf24
C5orf30
C5orf34
C5orf47
C5orf51
C5orf56
C5orf63
C5orf66
C5orf66-as2
C6
C6orf106
C6orf120
C6orf136
C6orf163
C6orf201
C6orf203
C6orf223
C6orf48
C6orf62
C6orf89
C6orf99
C7orf25
C7orf26
C7orf31
C7orf43
C7orf50
C7orf65
C7orf77
C8a
C8g
C8orf31
C8orf33
C8orf37-as1
C8orf44
C8orf49
C8orf58
C8orf59
C8orf76
C8orf82
C8orf86
C9orf106
C9orf131
C9orf135-dt
C9orf139
C9orf147
C9orf152
C9orf16
C9orf163
C9orf24
C9orf3
C9orf43
C9orf50
C9orf64
C9orf66
C9orf85
Ca10
Ca11
Ca12
Ca13
Ca14
Ca2
Ca3
Ca3-as1
Ca5a
Ca5ap1
Ca5b
Ca5bp1
Cab39
Cab39l
Cab39p1
Cabin1
Cables1
Cables2
Cabp1
Cabyr
Cacfd1
Cacna1a
Cacna1b
Cacna1c
Cacna1d
Cacna1g
Cacna1i
Cacna2d1
Cacna2d2
Cacna2d3
Cacna2d4
Cacnb1
Cacnb2
Cacnb3
Cacnb4
Cactin
Cactin-as1
Cacul1
Cacybp
Cacybpp3
Cad
Cadm1
Cadm2
Cadm3
Cadm3-as1
Cadps
Cadps2
Cage1
Cahm
Calb1
Calcb
Calcoco2
Calcp
Calcrl
Cald1
Calhm1
Calhm3
Calhm6
Calm1
Calm2
Calm2p2
Calm3
Calml3-as1
Calml4
Caln1
Calr
Calr3
Calr4p
Calu
Camk1
Camk1d
Camk2a
Camk2d
Camk2g
Camk2n1
Camkk2
Camkmt
Camkv
Camlg
Camp
Camsap1
Camsap2
Camsap3
Camta1
Camta1-dt
Camta2
Cand1
Cand2
Canx
Cap1
Cap2
Cap2p1
Capg
Capn1
Capn10
Capn11
Capn12
Capn13
Capn15
Capn2
Capn3
Capn5
Capn7
Capn8
Capns1
Caprin1
Caprin2
Caps2
Capsl
Capza1
Capza2
Capzb
Card10
Card11
Card14
Card18
Card19
Card6
Card8
Card8-as1
Card9
Carf
Carhsp1
Carm1
Carmil1
Carmil2
Carmil3
Carmn
Carnmt1-as1
Cars
Cars2
Carsp1
Cartpt
Casc1
Casc15
Casc17
Casc18
Casc19
Casc2
Casc20
Casc3
Casc4
Casc8
Casd1
Cask
Caskin2
Casp10
Casp2
Casp3
Casp4
Casp5
Casp6
Casp7
Casp8
Casp8ap2
Casp9
Cass4
Cast
Castor1
Castor2
Castor3
Casz1
Cat
Catip
Catsper1
Catsper2
Catsper2p1
Catsperb
Catsperd
Catspere
Catsperg
Catsperz
Cbfa2t2
Cbfa2t3
Cbfb
Cbl
Cblb
Cblc
Cblif
Cbll1
Cbln2
Cbln3
Cbr3-as1
Cbr4
Cbs
Cbwd1
Cbwd2
Cbwd3
Cbwd5
Cbx1
Cbx1p3
Cbx2
Cbx3
Cbx3p9
Cbx4
Cbx5
Cbx6
Cbx7
Cbx8
Cby1
Cc2d1a
Cc2d1b
Cc2d2a
Cc2d2b
Ccar1
Ccar2
Ccat2
Ccbe1
Ccdc102a
Ccdc102b
Ccdc103
Ccdc106
Ccdc107
Ccdc112
Ccdc113
Ccdc114
Ccdc115
Ccdc116
Ccdc117
Ccdc11p1
Ccdc12
Ccdc121
Ccdc122
Ccdc124
Ccdc125
Ccdc126
Ccdc127
Ccdc13
Ccdc130
Ccdc134
Ccdc136
Ccdc137
Ccdc138
Ccdc141
Ccdc142
Ccdc144a
Ccdc144cp
Ccdc144nl-as1
Ccdc146
Ccdc149
Ccdc15
Ccdc150
Ccdc151
Ccdc155
Ccdc157
Ccdc158
Ccdc159
Ccdc162p
Ccdc163
Ccdc17
Ccdc170
Ccdc171
Ccdc173
Ccdc174
Ccdc18
Ccdc180
Ccdc181
Ccdc182
Ccdc183
Ccdc186
Ccdc187
Ccdc189
Ccdc18-as1
Ccdc190
Ccdc192
Ccdc194
Ccdc196
Ccdc200
Ccdc22
Ccdc24
Ccdc26
Ccdc27
Ccdc28a
Ccdc28b
Ccdc30
Ccdc32
Ccdc33
Ccdc34
Ccdc38
Ccdc39
Ccdc39-as1
Ccdc40
Ccdc43
Ccdc47
Ccdc50
Ccdc51
Ccdc57
Ccdc58
Ccdc58p1
Ccdc58p2
Ccdc58p5
Ccdc61
Ccdc62
Ccdc63
Ccdc65
Ccdc66
Ccdc68
Ccdc69
Ccdc7
Ccdc71l
Ccdc74a
Ccdc77
Ccdc78
Ccdc8
Ccdc80
Ccdc81
Ccdc82
Ccdc83
Ccdc84
Ccdc85b
Ccdc86
Ccdc88a
Ccdc88b
Ccdc88c
Ccdc9
Ccdc90b
Ccdc91
Ccdc92
Ccdc93
Ccdc96
Ccdc97
Ccdc9b
Cchcr1
Cckar
Ccl18
Ccl19
Ccl2
Ccl20
Ccl25
Ccl28
Ccl4
Ccl4l2
Ccl7
Ccm2
Ccm2l
Ccn1
Ccn3
Ccn5
Ccn6
Ccna1
Ccna2
Ccnb1
Ccnb1ip1p1
Ccnb2
Ccnb2p1
Ccnb3
Ccnc
Ccnd1
Ccnd2
Ccnd2p1
Ccnd3
Ccndbp1
Ccne1
Ccnf
Ccng1
Ccng1p1
Ccng2
Ccnh
Ccni
Ccnj
Ccnjl
Ccnjp2
Ccnk
Ccnl1
Ccnl2
Ccno
Ccnt1
Ccnt2
Ccnt2-as1
Ccny
Ccnyl1
Ccp110
Ccpg1
Ccr10
Ccr12p
Ccr2
Ccr3
Ccr4
Ccr5
Ccr6
Ccr7
Ccrl2
Ccs
Ccsap
Ccser1
Ccser2
Cct2
Cct3
Cct5
Cct6a
Cct6p1
Cct6p3
Cct7
Cct7p2
Cct8
Cct8l1p
Ccz1
Ccz1b
Cd101
Cd109
Cd14
Cd151
Cd160
Cd163l1
Cd164
Cd177
Cd177p1
Cd180
Cd19
Cd1c
Cd1d
Cd200
Cd200r1
Cd200r1l
Cd200r1l-as1
Cd209
Cd22
Cd226
Cd24
Cd247
Cd24p1
Cd27
Cd274
Cd276
Cd27-as1
Cd28
Cd2ap
Cd300a
Cd300lb
Cd300lf
Cd300lg
Cd320
Cd33
Cd34
Cd36
Cd37
Cd38
Cd3d
Cd3e
Cd3eap
Cd4
Cd40
Cd44
Cd46
Cd48
Cd52
Cd53
Cd55
Cd58
Cd59
Cd6
Cd68
Cd69
Cd7
Cd70
Cd72
Cd74
Cd79b
Cd80
Cd81
Cd82
Cd83
Cd84
Cd86
Cd8a
Cd9
Cd96
Cd99
Cd99l2
Cd99p1
Cdadc1
Cdan1
Cdc123
Cdc14a
Cdc14b
Cdc16
Cdc20
Cdc20b
Cdc25a
Cdc25b
Cdc26
Cdc27
Cdc34
Cdc37
Cdc37l1
Cdc37l1-dt
Cdc40
Cdc42
Cdc42bpa
Cdc42bpb
Cdc42bpg
Cdc42ep1
Cdc42ep2
Cdc42ep3
Cdc42ep4
Cdc42-it1
Cdc42p1
Cdc42se1
Cdc42se2
Cdc45
Cdc6
Cdc7
Cdc73
Cdca2
Cdca5
Cdca7
Cdca8
Cdcp1
Cdcp2
Cdh1
Cdh11
Cdh13
Cdh16
Cdh22
Cdh23
Cdh24
Cdh26
Cdh3
Cdh9
Cdhr2
Cdhr3
Cdhr5
Cdip1
Cdipt
Cdiptosp
Cdk1
Cdk10
Cdk12
Cdk13
Cdk14
Cdk15
Cdk16
Cdk17
Cdk18
Cdk19
Cdk2ap1
Cdk2ap2
Cdk2ap2p2
Cdk3
Cdk4
Cdk5p1
Cdk5r1
Cdk5rap1
Cdk5rap2
Cdk5rap3
Cdk6
Cdk7
Cdk8
Cdk9
Cdkal1
Cdkl1
Cdkl4
Cdkl5
Cdkn1a
Cdkn1b
Cdkn2a-dt
Cdkn2aip
Cdkn2aipnl
Cdkn2b-as1
Cdkn2c
Cdkn2d
Cdkn3
Cdo1
Cdon
Cdpf1
Cdr2l
Cdrt1
Cdrt4
Cds1
Cds2
Cdt1
Cdv3
Cdx2
Cdy3p
Cdyl
Cdyl2
Ceacam1
Ceacam18
Ceacam19
Ceacam20
Ceacam21
Ceacam3
Ceacam4
Ceacam5
Ceacamp3
Cebpa-dt
Cebpb
Cebpd
Cebpe
Cebpg
Cebpz
Cebpzos
Cecr2
Cecr7
Cel
Cela1
Cela2a
Cela2b
Cela3b
Celf1
Celf2
Celf2-as1
Celf2-as2
Celf2-dt
Celf5
Celf6
Celsr1
Celsr2
Celsr3
Cemip
Cemip2
Cenpa
Cenpbd1
Cenpbd1p1
Cenpc
Cenpe
Cenpf
Cenph
Cenpi
Cenpk
Cenpl
Cenpn
Cenpo
Cenpp
Cenps
Cenps-cort
Cenpt
Cenpu
Cenpw
Cep104
Cep112
Cep126
Cep128
Cep135
Cep152
Cep162
Cep164
Cep164p1
Cep170
Cep19
Cep192
Cep250
Cep290
Cep295
Cep295nl
Cep350
Cep41
Cep44
Cep55
Cep57
Cep57l1
Cep57l1p1
Cep63
Cep68
Cep70
Cep76
Cep78
Cep83
Cep83-dt
Cep85
Cep85l
Cep89
Cep95
Cep97
Cept1
Cercam
Cerk
Cerkl
Cerna1
Cerna3
Cers1
Cers2
Cers3
Cers3-as1
Cers4
Cers5
Cers6
Cers6-as1
Ces1p1
Ces2
Ces3
Ces4a
Ces5a
Ces5ap1
Cetn4p
Cfap100
Cfap157
Cfap161
Cfap206
Cfap221
Cfap298
Cfap299
Cfap300
Cfap36
Cfap410
Cfap43
Cfap44
Cfap52
Cfap54
Cfap57
Cfap58-dt
Cfap61
Cfap65
Cfap69
Cfap70
Cfap73
Cfap74
Cfap77
Cfap97
Cfap97d1
Cfap97d2
Cfap99
Cfb
Cfd
Cfdp1
Cfh
Cfhr4
Cfl1
Cfl1p1
Cfl1p3
Cfl1p4
Cfl2
Cflar
Cflar-as1
Cftr-as1
Cgas
Cgb3
Cggbp1
Cgn
Cgnl1
Cgrrf1
Ch25h
Chac1
Chadl
Chaf1a
Chaf1b
Champ1
Chat
Chchd1
Chchd10
Chchd2p1
Chchd2p2
Chchd2p4
Chchd2p5
Chchd2p6
Chchd2p7
Chchd2p8
Chchd3
Chchd4p3
Chchd5
Chchd6
Chchd7
Chd1
Chd1l
Chd2
Chd3
Chd4
Chd5
Chd6
Chd7
Chd8
Chd9
Chek1
Chfr
Chgb
Chi3l1
Chi3l2
Chiap2
Chic1
Chit1
Chkb
Chkb-dt
Chmp1a
Chmp1b
Chmp1b-as1
Chmp2b
Chmp3
Chmp4a
Chmp5
Chmp6
Chmp7
Chn1
Chn2
Chordc1
Chordc2p
Chp1
Chpf
Chpf2
Chpt1
Chrac1
Chrdl1
Chrdl2
Chrm1
Chrm2
Chrm3
Chrm3-as1
Chrna2
Chrna3
Chrna4
Chrna5
Chrna6
Chrna9
Chrnb1
Chrnb2
Chrne
Chst10
Chst11
Chst12
Chst13
Chst14
Chst4
Chst5
Chst6
Chst7
Chsy1
Chsy3
Chtf18
Chtf8
Chtop
Chuk
Churc1
Churc1-fntb
Ciao1
Ciao2a
Ciao2b
Ciao3
Ciapin1
Ciart
Cib2
Cib3
Cic
Cicp13
Cicp17
Cideb
Cidecp1
Ciita
Cilp2
Cinp
Cipc
Cir1
Cir1p3
Cirbp
Cirbp-as1
Cisd1
Cisd2
Cisd3
Cit
Cited4
Ciz1
Ckap2
Ckap2l
Ckap2p1
Ckb
Cklf
Cklf-cmtm1
Ckmt2-as1
Cks1b
Clasp1
Clasp2
Clasrp
Clba1
Clcn1
Clcn2
Clcn3
Clcn4
Clcn5
Clcn6
Clcn7
Clcnka
Cldn1
Cldn10
Cldn10-as1
Cldn11
Cldn12
Cldn15
Cldn16
Cldn19
Cldn2
Cldn23
Cldn24
Cldn25
Cldn4
Cldn7
Cldnd1
Cldnd2
Clec11a
Clec12a
Clec12a-as1
Clec12b
Clec16a
Clec1a
Clec1b
Clec20a
Clec2a
Clec2b
Clec2d
Clec2l
Clec4a
Clec4e
Clec4f
Clec4g
Clec4gp1
Clec5a
Clec6a
Clec7a
Clecl1
Clhc1
Clic1
Clic1p1
Clic3
Clic4
Clic5
Clint1
Clip1
Clip1-as1
Clip2
Clip3
Clip4
Clk1
Clk2
Clk3
Cllu1
Cllu1os
Clmn
Cln3
Cln5
Cln6
Cln8
Clns1a
Clock
Clp1
Clpb
Clpp
Clptm1
Clptm1l
Clpx
Clrn2
Clspn
Clstn1
Clstn2
Clstn2-as1
Clstn3
Clta
Cltb
Cltc
Cltcl1
Clu
Cluap1
Cluhp3
Clul1
Clvs1
Clybl
Cmahp
Cmas
Cmbl
Cmc1
Cmc2
Cmip
Cmklr1
Cmpk1
Cmpk2
Cmss1
Cmtm2
Cmtm3
Cmtm4
Cmtm7
Cmtm8
Cmtr1
Cmya5
Cnbd1
Cnbd2
Cnbp
Cndp1
Cndp2
Cnep1r1
Cnga3
Cnga4
Cngb1
Cngb3
Cnih1
Cnih2
Cnih3
Cnih4
Cnksr1
Cnksr2
Cnksr3
Cnn1
Cnn2
Cnn2p1
Cnn2p12
Cnn2p6
Cnn2p7
Cnn2p8
Cnn3
Cnnm1
Cnnm2
Cnnm3
Cnnm3-dt
Cnot1
Cnot10
Cnot2
Cnot3
Cnot4
Cnot4p1
Cnot6
Cnot6l
Cnot6lp1
Cnot7
Cnot8
Cnot9
Cnp
Cnpy2
Cnpy4
Cnr1
Cnrip1
Cnst
Cntd1
Cntd2
Cntln
Cntn1
Cntn4
Cntn5
Cntnap1
Cntnap2
Cntnap4
Cntnap5
Cntrl
Cntrob
Coa1
Coa4
Coa5
Coa6
Coa6-as1
Coa7
Coasy
Cobl
Cobll1
Coch
Cog1
Cog2
Cog3
Cog4
Cog5
Cog6
Cog8
Col11a2
Col12a1
Col13a1
Col14a1
Col16a1
Col17a1
Col18a1
Col19a1
Col1a1
Col1a2
Col20a1
Col21a1
Col23a1
Col24a1
Col26a1
Col27a1
Col28a1
Col4a1
Col4a2
Col4a2-as2
Col4a3
Col4a3bp
Col5a1
Col6a2
Col6a3
Col6a4p2
Col6a5
Col6a6
Col7a1
Col8a1
Col8a2
Col9a2
Col9a3
Colca1
Colec11
Colec12
Colgalt1
Colq
Commd1
Commd10
Commd3
Commd3-bmi1
Commd4
Commd5
Commd6
Comt
Comtd1
Copa
Copb1
Copb2
Cope
Copg1
Cops2
Cops3
Cops4
Cops5
Cops5p1
Cops6
Cops7a
Cops7b
Cops8
Copz1
Copz2
Coq10a
Coq10b
Coq2
Coq4
Coq5
Coq6
Coq7
Coq8a
Coq8b
Coq9
Corin
Coro1a
Coro1b
Coro1c
Coro2a
Coro2b
Coro6
Coro7
Cotl1
Cox10
Cox11
Cox14
Cox15
Cox17
Cox17p1
Cox18
Cox19
Cox20
Cox20p1
Cox4i1
Cox5a
Cox5b
Cox6a1
Cox6b1
Cox6b1p5
Cox6c
Cox6cp1
Cox6cp12
Cox6cp14
Cox6cp2
Cox6cp5
Cox6cp6
Cox6cp7
Cox7a2
Cox7a2l
Cox7b
Cox7c
Cp
Cpa1
Cpa4
Cpamd8
Cpb1
Cpb2
Cpb2-as1
Cpd
Cpe
Cpeb1
Cpeb1-as1
Cpeb2
Cpeb2-dt
Cpeb3
Cpeb4
Cped1
Cplane1
Cplx1
Cplx2
Cplx4
Cpm
Cpn1
Cpne1
Cpne2
Cpne3
Cpne4
Cpne5
Cpne6
Cpne7
Cpne8
Cpne8-as1
Cpne9
Cpox
Cpped1
Cpq
Cps1
Cps1-it1
Cpsf1
Cpsf2
Cpsf3
Cpsf4
Cpsf6
Cpsf7
Cpt1b
Cpt1c
Cpt2
Cptp
Cpvl
Cpxcr1
Cpxm2
Cpz
Cr1
Cr391992.1
Cr392039.3
Cr559946.2
Cr589904.1
Cr769776.3
Cr786580.1
Cr936218.1
Crabp1
Cracr2a
Cracr2b
Cradd
Cramp1
Crb1
Crb2
Crb3
Crbn
Crcp
Creb1
Creb3
Creb3l1
Creb3l2
Creb3l4
Creb5
Crebbp
Crebl2
Crebrf
Creg1
Creg2
Creld1
Creld2
Crem
Crhr2
Crim1
Crim1-dt
Crip1
Crip1p2
Crip2
Cript
Crispld1
Crispld2
Crkl
Crlf1
Crlf3
Crls1
Crnde
Crocc
Crocc2
Croccp2
Croccp4
Crot
Crp
Crtam
Crtap
Crtc1
Crtc2
Crtc3
Crtc3-as1
Cry2
Cryba1
Cryba4
Crybb1
Crybb2p1
Crybg1
Crybg2
Cryggp
Crygs
Cryl1
Crym
Crym-as1
Cryzl1
Cryzl2p
Cs
Csad
Csde1
Cse1l
Csf1
Csf1r
Csf2ra
Csf2rb
Csf3
Csf3r
Csgalnact1
Csk
Cskmt
Csmd1
Csmd3
Csn1s2ap
Csnk1a1
Csnk1a1l
Csnk1a1p1
Csnk1a1p3
Csnk1d
Csnk1e
Csnk1g1
Csnk1g2
Csnk1g3
Csnk2a1
Csnk2a2
Csnk2a3
Csnk2b
Csnka2ip
Cspp1
Csrnp2
Csrnp3
Csrp1
Csrp3
Cst11
Cst13p
Cst9
Csta
Cstb
Cstf1
Cstf2
Cstf3
Cstf3-dt
Cstl1
Ctage1
Ctage11p
Ctage3p
Ctbp1
Ctbp1-dt
Ctbp2
Ctbp2p2
Ctc1
Ctcf
Ctcfl
Ctdnep1
Ctdp1
Ctdsp1
Ctdspl
Ctdspl2
Ctf1
Ctf2p
Cth
Cthrc1
Ctif
Ctnna1
Ctnna2
Ctnna3
Ctnnal1
Ctnnb1
Ctnnbl1
Ctnnd1
Ctns
Ctps1
Ctps2
Ctr9
Ctrb1
Ctrc
Ctsa
Ctsb
Ctsc
Ctsd
Ctse
Ctsg
Ctsh
Ctsk
Ctsl
Ctslp2
Ctss
Ctsz
Cttn
Cttnbp2
Cttnbp2nl
Ctu2
Ctxn2
Cubn
Cuedc1
Cuedc2
Cul1
Cul2
Cul3
Cul4a
Cul5
Cul9
Cutalp
Cutc
Cux1
Cux2
Cwc15
Cwc22
Cwc25
Cwc27
Cwf19l1
Cx3cr1
Cxadr
Cxcl12
Cxcl16
Cxcl2
Cxcl6
Cxcl8
Cxcr2
Cxcr4
Cxcr5
Cxcr6
Cxorf21
Cxorf38
Cxorf40a
Cxorf56
Cxorf58
Cxorf65
Cxxc1
Cxxc5
Cxxc5-as1
Cyb561
Cyb561a3
Cyb561d1
Cyb561d2
Cyb5a
Cyb5b
Cyb5d1
Cyb5d2
Cyb5r1
Cyb5r2
Cyb5r4
Cyb5rl
Cyba
Cybb
Cybc1
Cybrd1
Cyc1
Cycsp12
Cycsp27
Cycsp51
Cyfip1
Cyfip2
Cyhr1
Cyld
Cyp11a1
Cyp11b1
Cyp19a1
Cyp1b1
Cyp1b1-as1
Cyp20a1
Cyp21a1p
Cyp21a2
Cyp24a1
Cyp26a1
Cyp27a1
Cyp27b1
Cyp27c1
Cyp2a7p1
Cyp2ac1p
Cyp2b6
Cyp2b7p
Cyp2c18
Cyp2c19
Cyp2c23p
Cyp2c61p
Cyp2c8
Cyp2c9
Cyp2d7
Cyp2e1
Cyp2f1
Cyp2f2p
Cyp2r1
Cyp2s1
Cyp2u1
Cyp2w1
Cyp3a137p
Cyp3a43
Cyp3a5
Cyp3a51p
Cyp3a7
Cyp3a7-cyp3a51p
Cyp46a1
Cyp4a43p
Cyp4b1
Cyp4f12
Cyp4f26p
Cyp4f3
Cyp4v2
Cyp51a1-as1
Cyp8b1
Cys1
Cysltr1
Cysltr2
Cystm1
Cyth1
Cyth2
Cyth3
Cyth4
Cytip
Cytl1
Cytor
Czib
D2hgdh
Daam1
Daam2
Dab1
Dab2
Dab2ip
Dact1
Dact3
Dact3-as1
Dag1
Dagla
Daglb
Dalrd3
Dancr
Dao
Daoa-as1
Dap
Dap3
Dap3p1
Dap3p2
Dapk1
Dapk1-it1
Dapk2
Dapk3
Dapp1
Dars
Dars2
Dars-as1
Daxx
Dazap1
Dazap2
Dazap2p1
Dazl
Dbf4
Dbf4b
Dbi
Dbil5p
Dbil5p2
Dbn1
Dbndd2
Dbnl
Dbp
Dbt
Dcaf10
Dcaf11
Dcaf12
Dcaf13
Dcaf15
Dcaf16
Dcaf17
Dcaf4
Dcaf5
Dcaf6
Dcaf7
Dcaf8
Dcakd
Dcbld1
Dcbld2
Dcc
Dcdc2
Dchs2
Dck
Dclk2
Dclre1b
Dclre1c
Dcn
Dcp1a
Dcp2
Dcps
Dcst1-as1
Dcst2
Dcstamp
Dctd
Dctn1-as1
Dctn2
Dctn3
Dctn4
Dctn5
Dctn6
Dcun1d1
Dcun1d2
Dcun1d2-as
Dcun1d4
Dcun1d5
Dcx
Dcxr-dt
Dda1
Ddah2
Ddb1
Ddb2
Ddc
Ddhd1
Ddhd2
Ddi2
Ddias
Ddit4
Ddit4-as1
Ddit4l
Ddo
Ddost
Ddr1
Ddr1-dt
Ddr2
Ddx1
Ddx10
Ddx11
Ddx11l1
Ddx11l10
Ddx11l5
Ddx11l8
Ddx17
Ddx18
Ddx18p6
Ddx19a
Ddx19b
Ddx20
Ddx21
Ddx23
Ddx24
Ddx25
Ddx27
Ddx39a
Ddx39b
Ddx39b-as1
Ddx3p1
Ddx3x
Ddx3y
Ddx41
Ddx42
Ddx43
Ddx43p3
Ddx46
Ddx47
Ddx49
Ddx5
Ddx50
Ddx52
Ddx54
Ddx55
Ddx56
Ddx58
Ddx59
Ddx6
Ddx60
Ddx60l
Deaf1
Dec1
Decr1
Decr2
Dedd
Dedd2
Def8
Defa10p
Defb110
Defb113
Defb124
Defb127
Defb128
Defb130c
Defb130d
Degs1
Degs2
Dek
Dele1
Dennd1a
Dennd1b
Dennd1c
Dennd2a
Dennd2c
Dennd2d
Dennd3
Dennd4a
Dennd4c
Dennd5a
Dennd5b-as1
Dennd6a
Dennd6a-dt
Dennd6b
Denr
Depdc1-as1
Depdc1b
Depdc4
Depdc5
Depdc7
Depp1
Deptor
Dera
Derl2
Desi2
Det1
Dffa
Dffb
Dffbp1
Dgat1
Dgat2
Dgat2l7p
Dgcr10
Dgcr8
Dgka
Dgkb
Dgkd
Dgke
Dgkg
Dgkh
Dgki
Dgkz
Dglucy
Dguok
Dguok-as1
Dhcr24
Dhcr24-dt
Dhcr7
Dhdds
Dhdh
Dhfr2
Dhfrp3
Dhodh
Dhps
Dhrs1
Dhrs11
Dhrs12
Dhrs13
Dhrs2
Dhrs4
Dhrs4-as1
Dhrs4l1
Dhrs4l2
Dhrs7
Dhrs7b
Dhrs9
Dhrsx
Dhtkd1
Dhx15
Dhx16
Dhx29
Dhx30
Dhx32
Dhx33
Dhx34
Dhx35
Dhx37
Dhx38
Dhx40
Dhx40p1
Dhx57
Dhx58
Dhx8
Dhx9
Diablo
Diaph1
Diaph2
Diaph3
Dicer1
Dicer1-as1
Dido1
Dimt1
Dinol
Dio1
Dip2a
Dip2b
Dip2c
Dipk1a
Dipk2a
Dipk2b
Diras1
Dirc3
Dis3l
Dis3l2
Dis3l2p1
Disc1
Disc1fp1
Disc1-it1
Disp2
Disp3
Dixdc1
Dkc1
Dkkl1
Dlat
Dld
Dleu1
Dleu2l
Dleu7
Dlg1
Dlg1-as1
Dlg2
Dlg3
Dlg4
Dlg5-as1
Dlgap1
Dlgap1-as1
Dlgap1-as2
Dlgap1-as3
Dlgap1-as4
Dlgap1-as5
Dlgap4
Dlgap4-as1
Dlgap5
Dll4
Dlst
Dlx1
Dlx2
Dlx2-dt
Dlx3
Dlx4
Dlx6-as1
Dm1-as
Dmac2
Dmac2l
Dmap1
Dmbx1
Dmc1
Dmgdh
Dmkn
Dmpk
Dmrtb1
Dmtf1
Dmtn
Dmwd
Dmxl1
Dmxl2
Dna2
Dnaaf1
Dnaaf2
Dnaaf3
Dnaaf4
Dnaaf4-ccpg1
Dnaaf5
Dnah1
Dnah10
Dnah11
Dnah14
Dnah17
Dnah17-as1
Dnah2
Dnah5
Dnah6
Dnah7
Dnah8
Dnah9
Dnai1
Dnai2
Dnaja1
Dnaja2
Dnaja3
Dnaja4
Dnajb11
Dnajb12
Dnajb13
Dnajb2
Dnajb4
Dnajb5
Dnajb5-dt
Dnajb6
Dnajb7
Dnajb9
Dnajc1
Dnajc10
Dnajc11
Dnajc12
Dnajc13
Dnajc16
Dnajc18
Dnajc19
Dnajc19p1
Dnajc19p3
Dnajc19p5
Dnajc19p9
Dnajc2
Dnajc21
Dnajc22
Dnajc24
Dnajc25
Dnajc25-gng10
Dnajc27-as1
Dnajc28
Dnajc3
Dnajc4
Dnajc5
Dnajc5b
Dnajc5g
Dnajc6
Dnajc7
Dnajc8
Dnajc9
Dnajc9-as1
Dnal1
Dnal4
Dnase1
Dnase1l1
Dnase1l3
Dnase2b
Dnd1p1
Dnhd1
Dnm1
Dnm1l
Dnm1p17
Dnm1p35
Dnm2
Dnm3
Dnmbp
Dnmbp-as1
Dnmt1
Dnmt3a
Dnmt3b
Dnpep
Dnttip1
Dnttip2
Doc2a
Doc2gp
Dock10
Dock11
Dock11p1
Dock2
Dock4
Dock5
Dock6
Dock7
Dock8
Dock9
Dohh
Dok1
Dok2
Dok3
Dok4
Dok6
Dolpp1
Donson
Dop1a
Dop1b
Dot1l
Dpagt1
Dpcd
Dpep1
Dpep2
Dpep2nb
Dpep3
Dpf1
Dpf2
Dph1
Dph2
Dph3
Dph6-dt
Dph7
Dpm2
Dpm3
Dpp3
Dpp4
Dpp6
Dpp8
Dpp9
Dppa2p2
Dppa2p3
Dppa2p4
Dppa4
Dprxp5
Dpy19l1
Dpy19l1p1
Dpy19l2
Dpy19l2p3
Dpy19l3
Dpy19l4
Dpy30
Dpys
Dpysl2
Dpysl3
Dqx1
Dr1
Draic
Dram1
Drap1
Drc1
Drc3
Drc7
Drd3
Drg1
Drg2
Drgx
Drosha
Drp2
Dscam-it1
Dscas
Dscr9
Dse
Dsg2
Dsg2-as1
Dsn1
Dsp
Dst
Dstn
Dtd1
Dtd2
Dthd1
Dtl
Dtna
Dtnb
Dtnbp1
Dtwd1
Dtx3l
Dtx4
Dubr
Duox2
Duoxa1
Dupd1
Dus1l
Dus2
Dus3l
Dus4l
Dusp10
Dusp11
Dusp12
Dusp13
Dusp14
Dusp15
Dusp16
Dusp18
Dusp19
Dusp22
Dusp23
Dusp26
Dusp27
Dusp28
Dusp3
Dusp5
Dusp5p1
Dusp6
Dusp8p3
Dusp8p5
Dut
Dutp1
Dutp6
Dux4
Dux4l16
Dux4l17
Dux4l18
Dux4l19
Dux4l50
Duxap2
Duxap4
Duxb
Dvl3
Dydc1
Dym
Dync1h1
Dync1i2
Dync1li1
Dync1li2
Dync2h1
Dync2li1
Dynll1
Dynll1p2
Dynll1p5
Dynlrb1
Dynlrb2
Dyrk1a
Dyrk1b
Dyrk2
Dyrk3
Dyrk4
Dysf
Dzank1
Dzip1
Dzip1l
Dzip3
E2f3
E2f4
E2f5
E2f6
E2f7
E4f1
Eaf1
Eaf1-as1
Eaf2
Ears2
Ebag9
Ebf1
Ebf4
Ebln2
Ebln3p
Ebna1bp2
Ebp
Ebpl
Ecd
Ece1
Ech1
Echdc2
Echdc3
Eci2
Ecm1
Ecpas
Ecsit
Ect2
Eda
Edaradd
Edc3
Edc4
Eddm13
Eddm3cp
Edem1
Edem2
Edem3
Ednrb
Edrf1
Eea1
Eed
Eef1a1
Eef1a1p25
Eef1a1p33
Eef1a1p39
Eef1a1p4
Eef1a1p5
Eef1a1p7
Eef1a1p8
Eef1a1p9
Eef1a2
Eef1akmt1
Eef1akmt2
Eef1akmt3
Eef1akmt4
Eef1akmt4-ece2
Eef1aknmt
Eef1b2
Eef1b2p1
Eef1b2p8
Eef1d
Eef1dp3
Eef1dp7
Eef1e1
Eef1e1p1
Eef1gp2
Eef1gp4
Eef1gp7
Eef1gp8
Eef2
Eef2k
Eef2kmt
Eefsec
Eepd1
Efcab11
Efcab12
Efcab13
Efcab2
Efcab5
Efcab6
Efcab7
Efcab8
Efemp2
Efhb
Efhc1
Efhd1
Efhd2
Efl1
Efna1
Efna3
Efna4
Efna5
Efr3a
Efr3b
Eftud2
Egf
Egfem1p
Egfl7
Egfl8
Egflam
Egfr
Egfr-as1
Egln1p1
Egln2
Egln3
Egot
Egr2
Ehbp1
Ehbp1l1
Ehd1
Ehd2
Ehd4
Ehf
Ehhadh
Ehhadh-as1
Ehmt1
Ehmt2
Ehmt2-as1
Ei24
Ei24p3
Eid1
Eid2
Eid3
Eif1
Eif1ad
Eif1ax
Eif1axp1
Eif1ay
Eif1b
Eif1p2
Eif1p6
Eif2a
Eif2ak1
Eif2ak2
Eif2ak3
Eif2ak3-dt
Eif2ak4
Eif2b1
Eif2b2
Eif2b3
Eif2b4
Eif2b5
Eif2d
Eif2s1
Eif2s2p5
Eif2s3
Eif3a
Eif3b
Eif3d
Eif3e
Eif3ep1
Eif3f
Eif3g
Eif3h
Eif3i
Eif3j
Eif3j-dt
Eif3k
Eif3l
Eif3m
Eif4a1
Eif4a1p3
Eif4a1p7
Eif4a2
Eif4b
Eif4bp8
Eif4bp9
Eif4e
Eif4e2
Eif4e3
Eif4ebp2p3
Eif4enif1
Eif4g1
Eif4g2
Eif4g3
Eif4h
Eif4hp1
Eif4hp2
Eif5
Eif5a
Eif5ap4
Eif5b
Eif5p1
Eif6
Eipr1
Elac1
Elane
Elavl1
Elavl3
Elavl4
Elf1
Elf2
Elf3
Elf3-as1
Elf5
Elfn2
Elk1
Elk1p1
Elk2bp
Elk3
Ell
Ell2
Ell3
Elmo1
Elmo1-as1
Elmo2
Elmo2p1
Elmo3
Elmod1
Elmod2
Elmod3
Elmsan1
Eln
Eloa
Eloa3d
Elob
Elobp2
Elobp4
Elocp2
Elocp28
Elocp31
Elocp32
Elocp33
Elof1
Elovl1
Elovl2-as1
Elovl5
Elovl6
Elp1
Elp2
Elp3
Elp4
Elp5
Elp6
Embp1
Emc1
Emc10
Emc1-as1
Emc2
Emc3
Emc3-as1
Emc4
Emc6
Emc7
Emc8
Emcn
Emd
Eme1
Eme2
Emg1
Emid1
Emilin1
Emilin2
Eml1
Eml2
Eml2-as1
Eml3
Eml4
Eml6
Emp1
Emp3
Emsy
Emx2os
En1
Enah
Enam
Endou
Endov
Engase
Eno1
Eno1-as1
Eno1p3
Eno3
Enoph1
Enosf1
Enpp1
Enpp2
Enpp3
Enpp5
Ensa
Enthd1
Entpd1
Entpd1-as1
Entpd2
Entpd4
Entpd5
Entpd6
Entr1
Eny2
Eogt
Eomes
Ep300
Ep400
Ep400p1
Epas1
Epb41
Epb41l1
Epb41l2
Epb41l3
Epb41l4a
Epb41l4a-as1
Epb41l5
Epc1
Epc2
Epcam
Epcam-dt
Epdr1
Epg5
Epha1
Epha1-as1
Epha3
Epha4
Epha5-as1
Epha6
Ephb1
Ephb2
Ephb3
Ephb4
Ephb6
Ephx1
Ephx2
Ephx3
Epm2a
Epm2aip1
Epn1
Epn2
Epn2-as1
Epn3
Epor
Eppk1
Eprs
Eps15
Eps15l1
Eps8
Eps8l1
Eps8l2
Eps8l3
Epsti1
Eral1
Erap1
Erap2
Eras
Erbb2
Erbb3
Erbin
Erc1
Erc2
Ercc1
Ercc2
Ercc3
Ercc4
Ercc5
Ercc6
Ercc6l2
Ercc8
Erf
Erg
Erg28
Ergic1
Ergic2
Ergic3
Eri1
Eri2
Eri3
Ericd
Erich1
Erich3-as1
Erich5
Erich6-as1
Erlec1
Erlin1
Erlin2
Ermap
Ermard
Ermn
Ermp1
Ern1
Ern2
Ero1b
Erp29
Errfi1
Erv3-1
Ervk13-1
Ervk3-1
Ervmer34-1
Ervmer61-1
Esco1
Esco2
Espl1
Espn
Espnl
Esr1
Esrp1
Esrra
Esyt1
Esyt3
Etaa1
Etdc
Etf1
Etf1p1
Etfa
Etfbkmt
Etfdh
Etfrf1
Ethe1
Etnk1
Etnk2
Etnppl
Ets1
Ets1-as1
Ets2
Etv1
Etv2
Etv4
Etv5
Etv6
Eva1a
Eva1c
Evi2a
Evi5
Evi5l
Evl
Evpl
Evpll
Ewsat1
Ewsr1
Exd1
Exd2
Exd3
Exo1
Exo5
Exoc1
Exoc3
Exoc3-as1
Exoc3l1
Exoc3l2
Exoc3l4
Exoc4
Exoc5
Exoc6
Exoc7
Exog
Exogp1
Exosc1
Exosc10
Exosc10-as1
Exosc2
Exosc3
Exosc4
Exosc5
Exosc7
Exosc8
Exosc9
Ext2
Extl1
Extl2
Extl3
Eya1
Eya3
Eya4
Eys
Ezh1
Ezr
Ezr-as1
F10
F11
F11r
F13a1
F2
F2r
F2rl3
F5
F7
F8
F9
Fa2h
Faah
Faah2
Faahp1
Faap20
Faap24
Fabp12p1
Fabp3p2
Fabp5
Fabp5p10
Fabp5p11
Fabp5p13
Fabp5p3
Fabp5p5
Fadd
Fads1
Fads2
Fads3
Faf1
Faf2
Fah
Fahd1
Fahd2a
Fahd2cp
Faim
Faim2
Falec
Fam102a
Fam102b
Fam104a
Fam107a
Fam107b
Fam110a
Fam110b
Fam110c
Fam111a
Fam111a-dt
Fam117b
Fam118a
Fam118b
Fam120a
Fam120b
Fam120c
Fam122a
Fam122c
Fam124b
Fam126a
Fam126b
Fam129a
Fam129b
Fam129c
Fam131a
Fam131b
Fam131c
Fam133b
Fam135a
Fam135b
Fam136a
Fam13a
Fam13b
Fam13c
Fam149b1
Fam151b
Fam153a
Fam157a
Fam160a1
Fam160b1
Fam160b2
Fam161a
Fam162a
Fam166a
Fam167a
Fam168a
Fam171a2
Fam171b
Fam172a
Fam172bp
Fam173a
Fam174a
Fam174b
Fam177a1
Fam177a1p1
Fam177b
Fam178b
Fam181a
Fam181a-as1
Fam183a
Fam185a
Fam185bp
Fam186a
Fam186b
Fam187a
Fam187b
Fam187b2p
Fam189a1
Fam189b
Fam192a
Fam193a
Fam193b
Fam198b-as1
Fam19a2
Fam19a3
Fam19a5
Fam200b
Fam201a
Fam204a
Fam206a
Fam207a
Fam20a
Fam20b
Fam20c
Fam210a
Fam210b
Fam214a
Fam214b
Fam216a
Fam216b
Fam217a
Fam217b
Fam219b
Fam21fp
Fam220cp
Fam221a
Fam221b
Fam222a
Fam227b
Fam228a
Fam228b
Fam229a
Fam229b
Fam230i
Fam234a
Fam234b
Fam236c
Fam238b
Fam240a
Fam242f
Fam24b
Fam25g
Fam27b
Fam32a
Fam32cp
Fam3a
Fam3b
Fam3c
Fam41c
Fam43a
Fam45a
Fam47e
Fam47e-stbd1
Fam49a
Fam49b
Fam50a
Fam50b
Fam53a
Fam53c
Fam57a
Fam57b
Fam71a
Fam71bp1
Fam71e1
Fam71f1
Fam72a
Fam76a
Fam76b
Fam78a
Fam81a
Fam83a
Fam83c-as1
Fam83d
Fam83e
Fam83f
Fam83g
Fam84b
Fam86b3p
Fam86c1
Fam86jp
Fam86kp
Fam87b
Fam89b
Fam8a6p
Fam90a24p
Fam91a1
Fam92a
Fam92a1p1
Fam92b
Fam96ap2
Fam98a
Fam98b
Fam98c
Fam99b
Fan1
Fanca
Fancb
Fancc
Fancd2
Fance
Fancg
Fanci
Fancm
Fank1
Fap
Far1
Far1-it1
Far1p1
Far2
Far2p2
Farp1
Farp2
Fars2
Farsa
Farsa-as1
Fas
Faslg
Fasn
Fastk
Fastkd1
Fastkd2
Fau
Faup1
Faxdc2
Fbf1
Fbh1
Fbl
Fblim1
Fbll1
Fbln1
Fbln2
Fbln5
Fbn1
Fbn3
Fbp2p1
Fbrs
Fbrsl1
Fbxl13
Fbxl15
Fbxl16
Fbxl18
Fbxl19
Fbxl2
Fbxl20
Fbxl21p
Fbxl3
Fbxl5
Fbxl6
Fbxl8
Fbxo11
Fbxo16
Fbxo2
Fbxo21
Fbxo22
Fbxo24
Fbxo25
Fbxo27
Fbxo28
Fbxo3
Fbxo31
Fbxo32
Fbxo33
Fbxo34
Fbxo36
Fbxo38
Fbxo39
Fbxo3-dt
Fbxo4
Fbxo41
Fbxo42
Fbxo44
Fbxo45
Fbxo6
Fbxo7
Fbxo8
Fbxo9
Fbxw10
Fbxw11
Fbxw2
Fbxw4
Fbxw5
Fbxw7
Fbxw8
Fcamr
Fcar
Fcer1g
Fcf1
Fcf1p4
Fcf1p6
Fcf1p8
Fcgbp
Fcgr1a
Fcgr1b
Fcgr1cp
Fcgr2a
Fcgr3a
Fcgr3b
Fcgrt
Fcho1
Fcho2
Fchsd1
Fchsd2
Fcmr
Fcn3
Fcrl5
Fcrl6
Fcrla
Fcrlb
Fdft1
Fdps
Fdpsp5
Fdx2
Fdxr
Fech
Fem1a
Fem1b
Fen1
Fer
Fer1l4
Fer1l6-as2
Fermt1
Fermt3
Ferp1
Fes
Fetub
Fev
Fez1
Fez2
Fezf1-as1
Ffar2
Ffar3
Ffar4
Fgb
Fgd2
Fgd3
Fgd4
Fgd5
Fgd6
Fgf10
Fgf11
Fgf12
Fgf12-as2
Fgf14
Fgf14-as2
Fgf16
Fgf17
Fgf21
Fgf22
Fgf5
Fgf7
Fgf9
Fgfbp3
Fgfr1
Fgfr1op
Fgfr1op2
Fgfr2
Fgfr3
Fgfr4
Fgfrl1
Fgg
Fggy
Fgr
Fh
Fhad1
Fhdc1
Fhit
Fhl1
Fhl3
Fibcd1
Fibp
Ficd
Fig4
Figla
Fignl1
Filip1
Filip1l
Filnc1
Fip1l1
Firre
Fitm1
Fjx1
Fkbp10
Fkbp11
Fkbp15
Fkbp1a
Fkbp1b
Fkbp2
Fkbp4
Fkbp6
Fkbp8
Fkbp9
Fkrp
Fktn
Flad1
Flcn
Flg-as1
Fli1
Flii
Flnb
Flnb-as1
Flot1
Flot2
Flrt2
Flt1p1
Flt3lg
Flt4
Flvcr1
Flvcr2
Flywch1
Flywch2
Fmc1
Fmc1-luc7l2
Fmn1
Fmn2
Fmnl1
Fmnl3
Fmo1
Fmo2
Fmo4
Fmo5
Fmo6p
Fmr1
Fn1
Fn3k
Fn3krp
Fnbp1
Fnbp1l
Fnbp1p1
Fnbp4
Fndc1
Fndc11
Fndc3a
Fndc3b
Fndc5
Fndc7
Fnip1
Fnip2
Fnta
Fntb
Fo393401.2
Fo393414.2
Fo393414.3
Fo393418.1
Fo393422.1
Fo704657.1
Focad
Focad-as1
Folr2
Folr3
Fopnl
Fos
Fosb
Fosl1
Fosl2
Foxa1
Foxa3
Foxb1
Foxc2-as1
Foxcut
Foxd2-as1
Foxd3
Foxd4
Foxf2
Foxg1
Foxh1
Foxj2
Foxj3
Foxk1
Foxk2
Foxl2nb
Foxm1
Foxn2
Foxn3
Foxn3-as1
Foxn4
Foxo1
Foxo3
Foxo4
Foxo6
Foxp1
Foxp2
Foxp4
Foxr1
Foxred1
Foxred2
Fpgs
Fpgt
Fpgt-tnni3k
Fpr1
Fpr2
Fras1
Frat1
Frat2
Frem1
Frg1
Frg1bp
Frg1dp
Frg1hp
Frg2fp
Frmd4a
Frmd4b
Frmd6
Frmd7
Frmd8
Frmpd2
Frmpd3
Frmpd4
Frrs1
Frrs1l
Frs2
Frs3
Fry
Fryl
Fsbp
Fscn1
Fscn3
Fsd1
Fsd1l
Fsip2
Fsip2-as1
Fst
Fstl1
Fstl3
Fstl4
Ftcdnl1
Fth1
Fth1p1
Fth1p10
Fth1p11
Fth1p25
Fth1p4
Ftlp1
Ftlp10
Ftlp2
Fto
Ftsj1
Ftsj3
Ftx
Fubp1
Fubp3
Fuca1
Fuca2
Fuk
Fundc2
Fundc2p1
Fundc2p2
Furin
Fus
Fut1
Fut10
Fut11
Fut2
Fut4
Fut7
Fut8
Fuz
Fxn
Fxnp2
Fxr1
Fxr2
Fxyd1
Fxyd2
Fxyd3
Fxyd4
Fxyd5
Fxyd6
Fxyd6-fxyd2
Fxyd6p1
Fxyd7
Fyb1
Fyco1
Fyn
Fyttd1
Fzd1
Fzd10-as1
Fzd3
Fzd6
Fzd7
Fzd9
Fzr1
G2e3
G2e3-as1
G3bp1
G3bp2
G6pc
G6pc3
G6pd
Gaa
Gab1
Gabarap
Gabarapl1
Gabarapl2
Gabarapl3
Gabbr1
Gabbr2
Gabpa
Gabpb1
Gabpb1-as1
Gabpb2
Gabra5
Gabrb3
Gabrd
Gabre
Gabrg2
Gabrg3
Gabrp
Gacat2
Gad1
Gadd45a
Gadd45b
Gadd45g
Gal3st4
Galc
Galk1
Galk2
Galm
Galns
Galnt1
Galnt10
Galnt11
Galnt12
Galnt14
Galnt15
Galnt16
Galnt18
Galnt2
Galnt3
Galnt6
Galnt7
Galnt9
Galntl5
Galp
Galr3
Galt
Gan
Ganc
Gap43
Gapdh
Gapdhp2
Gapdhp25
Gapdhp28
Gapdhp36
Gapdhp52
Gapdhp66
Gapdhp71
Gapdhp76
Gaplinc
Gapt
Gapvd1
Gar1
Garem2
Garnl3
Gars
Gars-dt
Gart
Gas1rr
Gas2
Gas2l1
Gas2l1p1
Gas2l1p2
Gas2l2
Gas5
Gas6-as1
Gas6-dt
Gas8
Gasal1
Gask1a
Gask1b
Gata2
Gata2-as1
Gata3
Gata3-as1
Gata4
Gata6
Gatad1
Gatad2a
Gatad2b
Gatb
Gatc
Gatd1
Gba
Gba2
Gba3
Gbe1
Gbf1
Gbgt1
Gbp1
Gbp1p1
Gbp3
Gbp5
Gca
Gcat
Gcc1
Gcc2
Gcdh
Gcg
Gchfr
Gckr
Gclc
Gclm
Gcn1
Gcna
Gcnt1
Gcnt1p3
Gcnt1p4
Gcnt1p5
Gcnt2
Gcnt2p1
Gcnt3
Gcom1
Gcsaml-as1
Gcsh
Gcshp3
Gcshp5
Gda
Gdap1
Gde1
Gdf11
Gdf15
Gdf6
Gdi1
Gdi2
Gdnf-as1
Gdpd1
Gdpd5
Gdpgp1
Gemin2
Gemin2p1
Gemin2p2
Gemin4
Gemin6
Gemin7
Gemin7-as1
Gemin8p2
Gen1
Get4
Gfap
Gfer
Gfi1
Gfi1b
Gfm1
Gfm2
Gfod1
Gfod1-as1
Gfod2
Gfpt2
Gfra1
Gfra2
Gfra3
Gfra4
Gfy
Gga1
Gga2
Gga3
Ggact
Ggct
Ggcx
Ggh
Ggn
Ggnbp1
Ggnbp2
Ggps1
Ggt1
Ggt5
Ggt6
Ggta1p
Ggtlc4p
Gh1
Ghdc
Ghet1
Ghr
Ghrh
Ghrhr
Ghrl
Ghrlos
Ghsr
Gid4
Gid8
Gigyf1
Gigyf2
Gihcg
Gimap1
Gimap1-gimap5
Gimap2
Gimap4
Gimap5
Gimd1
Ginm1
Gins1
Gins3
Gins4
Gip
Gipc1
Gipc2
Gipr
Git1
Git2
Gja10
Gja5
Gja9
Gjb1
Gjb6
Gjb7
Gjc1
Gjd3
Gk
Gk2
Gk5
Gkap1
Gk-it1
Gkn2
Gkn3p
Gla
Glb1
Glb1l3
Glcci1
Glce
Gldc
Gldn
Gle1
Gli1
Gli2
Gli3
Gli4
Glipr1
Glipr1l1
Glipr1l2
Glipr2
Glis2
Glis3
Glmn
Glmp
Glo1
Glra1
Glrb
Glrx
Glrx3
Glrx5
Gls
Gls2
Glt1d1
Glt8d1
Glt8d2
Glud1
Glud1p3
Glud1p4
Glul
Glyat
Glyatl1
Glyatl1p1
Glyctk
Glyctk-as1
Glyr1
Gm2a
Gmcl1
Gmcl2
Gmds
Gmds-dt
Gmeb1
Gmfb
Gmip
Gmnc
Gmnn
Gmppa
Gmppb
Gmpr
Gmpr2
Gmps
Gna12
Gna13
Gna14
Gna15
Gnai1
Gnai2
Gnai2p1
Gnai2p2
Gnal
Gnao1
Gnaq
Gnas
Gnas-as1
Gnat1
Gnat2
Gnaz
Gnb1
Gnb2
Gnb5
Gne
Gng10p1
Gng11
Gng12-as1
Gng2
Gng4
Gng5
Gnl2
Gnl3
Gnl3l
Gnly
Gnpat
Gnpda1
Gnpda2
Gnptab
Gnptg
Gnrh1
Gnrhr2
Gns
Golga1
Golga2p11
Golga2p5
Golga3
Golga4
Golga5p1
Golga6a
Golga7
Golga7b
Golga8a
Golga8ip
Golgb1
Golim4
Golm1
Golt1b
Gon4l
Gon7
Gorab
Gorab-as1
Gorasp1
Gorasp2
Gosr1
Gosr2
Got1
Got1l1
Got2
Got2p2
Gp1ba
Gp5
Gp6
Gp9
Gpaa1
Gpalpp1
Gpank1
Gpat3
Gpat4
Gpatch1
Gpatch11
Gpatch2
Gpatch2l
Gpatch3
Gpatch4
Gpatch8
Gpbar1
Gpbp1
Gpbp1l1
Gpc3
Gpc5-as1
Gpcpd1
Gpd1
Gpd1l
Gpd2
Gper1
Gphn
Gpi
Gpm6a
Gpm6b
Gpn1
Gpn2
Gpn3
Gpnmb
Gpr101
Gpr107
Gpr108
Gpr132
Gpr137
Gpr137b
Gpr137c
Gpr141
Gpr143
Gpr143p
Gpr146
Gpr155
Gpr156
Gpr157
Gpr158
Gpr160
Gpr161
Gpr162
Gpr17
Gpr171
Gpr176
Gpr179
Gpr18
Gpr19
Gpr1-as
Gpr25
Gpr31
Gpr32
Gpr34
Gpr35
Gpr39
Gpr4
Gpr55
Gpr6
Gpr68
Gpr75
Gpr75-asb3
Gpr78
Gpr84
Gpr85
Gpr89a
Gpr89b
Gpr89p
Gprasp1
Gprc5c
Gprc5d
Gprc5d-as1
Gps1
Gps2
Gps2p2
Gpsm1
Gpsm2
Gpsm3
Gpt
Gpt2
Gpx1
Gpx1p1
Gpx2
Gpx3
Gpx4
Gpx7
Gpx8
Gramd1a
Gramd1b
Gramd1c
Gramd2a
Gramd2b
Gramd4
Grap2
Grapl
Grasp
Grb10
Grb14
Grb2
Grb7
Greb1
Greb1l
Grhl1
Grhl2
Grhl3
Grhpr
Gria1
Gria2
Gria3
Grid1
Grifin
Grik2
Grik5
Grin1
Grin2a
Grin2b
Grin2c
Grin3b
Grina
Grip1
Gripap1
Grk1
Grk2
Grk3
Grk4
Grk5
Grk5-it1
Grk6
Grm1
Grm2
Grm4
Grm8
Grn
Grp
Grpel1
Grpel2
Grsf1
Grwd1
Grxcr2
Gsap
Gsdmb
Gsdmc
Gsdmd
Gse1
Gsg1
Gsk3b
Gskip
Gsn
Gsn-as1
Gspt1
Gspt2
Gsta10p
Gsta12p
Gsta4
Gsta6p
Gstcd
Gstk1
Gstm1
Gstm2
Gstm2p1
Gstm3
Gstm3p2
Gstm5p1
Gsto1
Gsto2
Gsto3p
Gstp1
Gstt2b
Gstt4
Gstz1
Gsx1
Gsx2
Gtdc1
Gtf2a1
Gtf2a2
Gtf2b
Gtf2e1
Gtf2e2
Gtf2f1
Gtf2f2
Gtf2f2p2
Gtf2h1
Gtf2h2c
Gtf2h3
Gtf2h4
Gtf2h5
Gtf2i
Gtf2ip13
Gtf2ip2
Gtf2ip3
Gtf2ip4
Gtf2ip6
Gtf2ird1
Gtf2ird2
Gtf2ird2b
Gtf2ird2p1
Gtf3a
Gtf3ap2
Gtf3c1
Gtf3c2
Gtf3c3
Gtf3c4
Gtf3c5
Gtf3c6
Gtpbp1
Gtpbp10
Gtpbp2
Gtpbp3
Gtpbp4
Gtpbp6
Gtpbp8
Gtse1
Gtse1-dt
Gtsf1
Gtsf1l
Guca1a
Gucd1
Gucy1a1
Gucy1b1
Gucy1b2
Gucy2d
Gucy2ep
Gucy2gp
Guf1
Guk1
Gulp1
Gusb
Gusbp1
Gusbp2
Gusbp5
Gvqw2
Gvqw3
Gxylt1p5
Gxylt2
Gyg1
Gyg2
Gyg2-as1
Gypc
Gype
Gys1
Gzf1
Gzmap1
Gzmh
H1f0
H1foo
H1fx-as1
H2afj
H2afv
H2afvp1
H2afx
H2afy
H2afz
H3f3a
H3f3b
H3f3bp2
H6pd
Habp4
Hacd1
Hacd3
Hace1
Hacl1
Hadh
Hadhb
Haghl
Haglr
Hal
Hamp
Hand2-as1
Hao2
Hao2-it1
Hap1
Hapln3
Har1a
Harbi1
Hars
Hars2
Has1
Has2-as1
Has3
Haspin
Hat1
Haus1
Haus2
Haus5
Haus6
Haus8
Havcr2
Hax1
Hbb
Hbbp1
Hbg1
Hbm
Hbp1
Hbs1l
Hbzp1
Hcar1
Hcar3
Hccat5
Hccs
Hcfc1
Hcfc1-as1
Hcfc1r1
Hcfc2
Hcg11
Hcg14
Hcg15
Hcg17
Hcg20
Hcg24
Hcg25
Hcg27
Hcg4b
Hcg9
Hck
Hcls1
Hcn3
Hcp5
Hcrt
Hcrtr1
Hcst
Hdac1
Hdac10
Hdac11
Hdac11-as1
Hdac1p2
Hdac2
Hdac2-as2
Hdac3
Hdac4-as1
Hdac5
Hdac6
Hdac9
Hdc
Hddc3
Hdgf
Hdgfl2
Hdgfl3
Hdhd5-as1
Hdlbp
Heatr3
Heatr4
Heatr5a
Heatr5b
Heatr6
Hebp2
Hectd1
Hectd2
Hectd3
Hectd4
Hecw1
Hecw1-it1
Hecw2
Hecw2-as1
Heg1
Heih
Helb
Hells
Helq
Helz
Helz2
Hemgn
Hemk1
Henmt1
Hepacam2
Heph
Hephl1
Hepn1
Herc1
Herc2
Herc3
Herc4
Herc5
Herc6
Herpud1
Hes1
Hes2
Hes6
Hes7
Hexa
Hexa-as1
Hexb
Hexd
Hexd-it1
Hexim1
Hexim2
Hey1
Hey2
Hfe
Hfm1
Hgd
Hgf
Hgfac
Hgh1
Hgs
Hgsnat
Hhat
Hhatl
Hhatl-as1
Hhex
Hhip
Hhipl1
Hhipl2
Hhla1
Hhla2
Hhla3
Hibadh
Hic1
Hid1
Hif1a
Hif1a-as2
Hif1an
Hif3a
Higd1a
Higd1ap4
Higd1ap5
Higd1ap9
Hikeshi
Hilpda
Hinfp
Hint1
Hint2
Hint2p1
Hip1
Hip1r
Hipk1
Hipk1-as1
Hipk2
Hipk3
Hira
Hist1h1b
Hist1h1c
Hist1h1d
Hist1h1e
Hist1h1ps1
Hist1h1ps2
Hist1h1t
Hist1h2ab
Hist1h2ac
Hist1h2ad
Hist1h2ae
Hist1h2ag
Hist1h2ah
Hist1h2ai
Hist1h2aj
Hist1h2ak
Hist1h2al
Hist1h2am
Hist1h2aps2
Hist1h2aps4
Hist1h2aps5
Hist1h2bb
Hist1h2bc
Hist1h2bd
Hist1h2be
Hist1h2bf
Hist1h2bh
Hist1h2bi
Hist1h2bj
Hist1h2bk
Hist1h2bl
Hist1h2bm
Hist1h2bn
Hist1h2bo
Hist1h2bps2
Hist1h3a
Hist1h3b
Hist1h3c
Hist1h3d
Hist1h3f
Hist1h3g
Hist1h3h
Hist1h3i
Hist1h3j
Hist1h4a
Hist1h4b
Hist1h4c
Hist1h4d
Hist1h4e
Hist1h4f
Hist1h4h
Hist1h4i
Hist1h4j
Hist1h4k
Hist1h4l
Hist1h4ps1
Hist2h2aa4
Hist2h2ac
Hist2h2bb
Hist2h2bf
Hist2h3d
Hist2h3ps2
Hist3h2ba
Hist3h2bb
Hist3h3
Hist4h4
Hivep1
Hivep2
Hivep3
Hjv
Hk1
Hk2
Hkr1
Hla-a
Hla-c
Hla-dqb3
Hla-dra
Hla-drb6
Hla-e
Hla-f
Hla-f-as1
Hla-j
Hla-k
Hla-z
Hlf
Hlfp1
Hltf
Hltf-as1
Hlx
Hm13
Hmbox1
Hmbox1-it1
Hmbs
Hmces
Hmcn1
Hmcn2
Hmg20a
Hmg20b
Hmga1
Hmga1p4
Hmga2
Hmgb1
Hmgb1p10
Hmgb1p14
Hmgb1p24
Hmgb1p26
Hmgb1p28
Hmgb1p3
Hmgb1p30
Hmgb1p35
Hmgb1p4
Hmgb1p7
Hmgb1p8
Hmgb2
Hmgb3
Hmgb3p1
Hmgb3p20
Hmgb3p21
Hmgb3p22
Hmgb3p26
Hmgb3p32
Hmgb3p4
Hmgb3p5
Hmgcl
Hmgcll1
Hmgcr
Hmgcs1
Hmgcs2
Hmgn1
Hmgn1p15
Hmgn1p18
Hmgn1p24
Hmgn1p30
Hmgn1p33
Hmgn1p36
Hmgn2
Hmgn2p13
Hmgn2p17
Hmgn2p19
Hmgn2p20
Hmgn2p21
Hmgn2p22
Hmgn2p25
Hmgn2p26
Hmgn2p34
Hmgn2p35
Hmgn2p40
Hmgn2p46
Hmgn2p47
Hmgn2p5
Hmgn3-as1
Hmgn4
Hmgxb3
Hmgxb4
Hmmr
Hmmr-as1
Hmox1
Hmox2
Hmsd
Hmx1
Hmx2
Hnf1a
Hnf1a-as1
Hnf1b
Hnf4a
Hnf4a-as1
Hnf4g
Hnmt
Hnrnpa1
Hnrnpa1p14
Hnrnpa1p30
Hnrnpa1p32
Hnrnpa1p41
Hnrnpa1p42
Hnrnpa1p49
Hnrnpa1p56
Hnrnpa1p63
Hnrnpa1p65
Hnrnpa1p76
Hnrnpa2b1
Hnrnpa3
Hnrnpa3p10
Hnrnpa3p11
Hnrnpa3p12
Hnrnpa3p2
Hnrnpa3p9
Hnrnpab
Hnrnpabp1
Hnrnpc
Hnrnpd
Hnrnpdl
Hnrnpf
Hnrnpfp1
Hnrnph1
Hnrnph3
Hnrnpk
Hnrnpkp4
Hnrnpl
Hnrnpll
Hnrnplp1
Hnrnpm
Hnrnpmp2
Hnrnpr
Hnrnprp1
Hnrnpu
Hnrnpul1
Hnrnpul2-bscl2
Hoga1
Homer1
Homer2
Homer3
Homer3-as1
Homez
Hook1
Hook3
Hopx
Hormad1
Hotairm1
Hottip
Hoxa1
Hoxa10-as
Hoxa11
Hoxa11-as
Hoxa13
Hoxa3
Hoxa5
Hoxa6
Hoxa9
Hoxa-as2
Hoxa-as3
Hoxb1
Hoxb13
Hoxb3
Hoxb5
Hoxb6
Hoxb-as1
Hoxb-as2
Hoxb-as3
Hoxc10
Hoxc4
Hoxc5
Hoxc6
Hoxc9
Hoxc-as3
Hoxd10
Hoxd11
Hoxd12
Hoxd8
Hoxd-as2
Hp
Hp1bp3
Hpcal1
Hpcal4
Hpd
Hpdl
Hpn
Hpn-as1
Hpr
Hprt1
Hps1
Hps3
Hps4
Hps5
Hps6
Hpse2
Hpx
Hr
Hrc
Hrg
Hrh1
Hrh2
Hrh4
Hrk
Hs1bp3
Hs2st1
Hs3st1
Hs3st2
Hs3st3b1
Hs3st6
Hs6st1
Hs6st1p1
Hs6st3
Hsbp1
Hsbp1l1
Hsbp1p1
Hsbp1p2
Hscb
Hsd11b1-as1
Hsd11b1l
Hsd11b2
Hsd17b1
Hsd17b11
Hsd17b12
Hsd17b13
Hsd17b14
Hsd17b1p1
Hsd17b2
Hsd17b3-as1
Hsd17b4
Hsd17b6
Hsd17b7
Hsd17b7p1
Hsd17b7p2
Hsd17b8
Hsd3b7
Hsd3bp1
Hsdl1
Hsdl2
Hsf1
Hsf2
Hsf2bp
Hsf4
Hsfy1p1
Hsh2d
Hsp90aa1
Hsp90aa6p
Hsp90ab1
Hsp90b1
Hsp90b2p
Hspa12a
Hspa14
Hspa1a
Hspa2
Hspa4
Hspa4l
Hspa8
Hspa8p3
Hspa9
Hspb1
Hspb11
Hspb7
Hspb8
Hspb9
Hspbap1
Hspbp1
Hspd1
Hspd1p10
Hspd1p12
Hspd1p7
Hspe1
Hspe1-mob4
Hspe1p18
Hspe1p27
Hspe1p28
Hspe1p6
Hspe1p7
Hspe1p8
Hspg2
Hsph1
Htatip2
Htatsf1
Htatsf1p1
Htd2
Htr2a
Htr3a
Htr3c
Htr3d
Htr3e
Htr4
Htr5a
Htr5a-as1
Htr7p1
Htra2
Htt
Htt-as
Hunk-as1
Hus1
Huwe1
Hvcn1
Hyal1
Hyal2
Hyal3
Hyal4
Hydin
Hydin2
Hyi-as1
Hykk
Hyls1
Hypk
Hypm
Iah1
Iars
Iars2
Iba57
Ica1
Icam1
Icam2
Icam3
Icam4
Icam5
Ice1
Ice2
Ice2p1
Icmt
Id1
Id2
Id2-as1
Id3
Ide
Idh1
Idh1-as1
Idh2-dt
Idh3a
Idh3b
Idi1
Idnk
Ido1
Idsp1
Idua
Ier2
Ier3
Ier3-as1
Ier5
Ier5l
Iffo1
Iffo2
Ifi16
Ifi27
Ifi27l1
Ifi30
Ifi35
Ifi44
Ifi44l
Ifit1
Ifit2
Ifit3
Ifitm1
Ifitm10
Ifitm2
Ifitm9p
Ifna8
Ifnar2
Ifne
Ifngr2
Ifnwp19
Ifnwp4
Ifrd1
Ift122
Ift140
Ift172
Ift20
Ift22
Ift27
Ift43
Ift52
Ift57
Ift74
Ift80
Ift81
Ift88
Igbp1
Igdcc3
Igdcc4
Igf1
Igf1r
Igf2
Igf2bp2
Igf2bp2-as1
Igf2bp3
Igf2r
Igfbp2
Igfbp3
Igfbp6
Igfbp7
Igfbp7-as1
Igfl1p1
Igfl2
Igfl2-as1
Igfl4
Igflr1
Igha2
Ighd1-14
Ighd1-20
Ighd1-26
Ighd1-7
Ighd2-15
Ighd2-21
Ighd2-8
Ighd6-13
Ighd6-19
Ighd6-25
Ighd6-6
Ighj3p
Ighj4
Ighj5
Ighj6
Ighmbp2
Ighv3-13
Ighv3-33-2
Ighv3-47
Ighv3-53
Ighv3-65
Ighv3-72
Ighv3-76
Ighv4-34
Ighv4-39
Ighv4-59
Ighv4-80
Ighv7-81
Ighvii-22-1
Ighviii-38-1
Ighviii-67-4
Ighviii-76-1
Ighviii-82
Igip
Igkv1-27
Igkv1or22-5
Igkv2-18
Igkv2-24
Igkv2d-40
Igkv3or22-2
Iglc2
Iglj2
Iglj3
Iglv10-54
Iglv11-55
Iglv1-41
Iglv1-47
Iglv2-8
Iglv3-10
Iglv3-15
Iglv3-27
Iglv3-32
Iglv3-7
Iglv3-9
Iglv5-45
Iglv6-57
Iglv7-46
Iglvi-20
Iglviv-66-1
Iglvv-58
Iglvv-66
Igsf1
Igsf10
Igsf11
Igsf23
Igsf5
Igsf6
Igsf9
Ik
Ikbip
Ikbkb
Ikbke
Ikbkg
Ikzf1
Ikzf4
Ikzf5
Il10
Il10ra
Il10rb
Il10rb-dt
Il11
Il12a
Il12a-as1
Il12b
Il12rb1
Il12rb2
Il13ra1
Il13ra2
Il15
Il15ra
Il16
Il17b
Il17d
Il17ra
Il17rb
Il17rc
Il17rd
Il17re
Il17rel
Il18
Il18bp
Il18r1
Il18rap
Il19
Il1a
Il1b
Il1r1
Il1r1-as1
Il1r2
Il1rap
Il1rl1
Il1rn
Il20
Il20rb
Il20rb-as1
Il21
Il21r
Il23a
Il23r
Il2ra
Il2rb
Il2rg
Il3
Il31ra
Il32
Il34
Il36a
Il36b
Il36g
Il36rn
Il3ra
Il4r
Il5ra
Il6
Il6r
Il6r-as1
Il6st
Il7
Il7r
Il9
Il9r
Ildr2
Ilf2
Ilf3
Ilk
Ilkap
Ilvbl
Immp1l
Immp1lp1
Immp2l
Immt
Imp3
Imp4
Impa1
Impa2
Impact
Impdh1
Impdh1p6
Impdh1p8
Impdh2
Inafm1
Inafm2
Inava
Inca1
Incenp
Ine2
Inf2
Ing1
Ing2
Ing3
Ing5
Inhba
Inhba-as1
Inhbe
Inhcap
Inip
Inka2
Inka2-as1
Ino80-as1
Ino80b
Ino80b-wbp1
Ino80c
Ino80d
Ino80e
Inpp1
Inpp4a
Inpp4b
Inpp5a
Inpp5b
Inpp5d
Inpp5f
Inpp5k
Inppl1
Insc
Insig1
Insig2
Ins-igf2
Insr
Insyn2
Insyn2b
Ints1
Ints10
Ints11
Ints13
Ints14
Ints2
Ints3
Ints4
Ints5
Ints6
Ints6-as1
Ints6l
Ints6l-as1
Ints6p1
Ints7
Ints8
Ints9
Intu
Invs
Ip6k1
Ip6k2
Ipcef1
Ipo11
Ipo13
Ipo5
Ipo5p1
Ipo7
Ipo7p2
Ipo8
Ipo9
Ipo9-as1
Ipp
Ippkp1
Iqank1
Iqca1
Iqcb1
Iqcc
Iqcd
Iqce
Iqcf2
Iqcf3
Iqcf5-as1
Iqcf6
Iqcg
Iqch
Iqch-as1
Iqcj-schip1
Iqcj-schip1-as1
Iqck
Iqcm
Iqcn
Iqgap1
Iqgap2
Iqgap3
Iqsec1
Iqsec2
Iqsec3
Iqsec3p1
Irak1
Irak1bp1
Irak3
Irak4
Ireb2
Irf1
Irf2
Irf2bp2
Irf3
Irf5
Irf6
Irf7
Irf8
Irf9
Irgc
Irgm
Irgq
Irs1
Irs3p
Irx1p1
Irx3
Irx5
Irx6
Isca1
Isca2
Iscu
Isg15
Isg20
Isg20l2
Isl2
Islr
Islr2
Ism1-as1
Ism2
Isoc1
Isoc2
Ispd-as1
Ist1
Itch
Itch-as1
Itch-it1
Itfg1
Itfg1-as1
Itfg2
Itfg2-as1
Itga1
Itga10
Itga11
Itga2
Itga2b
Itga3
Itga4
Itga5
Itga6
Itga6-as1
Itga7
Itga9
Itga9-as1
Itgae
Itgal
Itgam
Itgav
Itgax
Itgb1
Itgb1bp1
Itgb1bp2
Itgb1-dt
Itgb2
Itgb2-as1
Itgb3
Itgb3bp
Itgb4
Itgb5
Itgb5-as1
Itgb7
Itgb8
Itih1
Itih2
Itih3
Itih4
Itih5
Itk
Itln2
Itm2b
Itm2c
Itpa
Itpk1
Itpk1-as1
Itpka
Itpkb-as1
Itpr1
Itpr2
Itpr3
Itprid1
Itprid2
Itprip
Itprip-as1
Itpripl1
Itsn1
Itsn2
Ivd
Iws1
Izumo1
Izumo1r
Izumo4
Jade1
Jade2
Jade3
Jadrr
Jag1
Jagn1
Jak2
Jak3
Jakmip2
Jakmip2-as1
Jakmip3
Jam2
Jam3
Jaml
Jarid2
Jarid2-as1
Jazf1-as1
Jcad
Jdp2
Jhy
Jkamp
Jmjd1c
Jmjd1c-as1
Jmjd4
Jmjd6
Jmjd7
Jmjd7-pla2g4b
Jmjd8
Josd1
Jph4
Jpt1
Jpt2
Jpx
Jrk
Jrkl
Jsrp1
Jund
Kaag1
Kalrn
Kank1
Kank1p1
Kank2
Kank3
Kank4
Kansl1
Kansl1-as1
Kansl1l
Kansl2
Kansl3
Kars
Karsp3
Kat14
Kat2a
Kat2b
Kat5
Kat6a
Kat6b
Kat7
Kat8
Katna1
Katnal2
Katnb1
Katnbl1
Kazald1
Kazn
Kbtbd11-ot1
Kbtbd2
Kbtbd4
Kbtbd7
Kbtbd8
Kcmf1
Kcna2
Kcna5
Kcnab1
Kcnab2
Kcnb1
Kcnc1
Kcnc3
Kcnc4
Kcnd1
Kcnd3
Kcne2
Kcne3
Kcnh1
Kcnh4
Kcnh6
Kcnh7
Kcnh8
Kcnip1
Kcnip2
Kcnip2-as1
Kcnip3
Kcnj15
Kcnj16
Kcnj2
Kcnj3
Kcnj8
Kcnk1
Kcnk10
Kcnk12
Kcnk15-as1
Kcnk16
Kcnk17
Kcnk2
Kcnk6
Kcnma1
Kcnma1-as1
Kcnmb2
Kcnmb3
Kcnn2
Kcnn4
Kcnq2
Kcnq3
Kcnq4
Kcnq5
Kcnrg
Kcns2
Kcnt1
Kcnt2
Kcp
Kctd1
Kctd10
Kctd11
Kctd12
Kctd13
Kctd15
Kctd17
Kctd18
Kctd19
Kctd2
Kctd20
Kctd21-as1
Kctd3
Kctd5
Kctd6
Kctd7
Kctd9p4
Kdelr1
Kdelr2
Kdf1
Kdm1a
Kdm1b
Kdm2a
Kdm2b
Kdm3a
Kdm3b
Kdm4a
Kdm4a-as1
Kdm4b
Kdm4c
Kdm4d
Kdm5a
Kdm5b
Kdm5c
Kdm6a
Kdm6b
Kdm7a
Kdm7a-dt
Kdm8
Kdr
Kdsr
Keap1
Kf456110.1
Kf459542.1
Khdc1l
Khdc1p1
Khdc4
Khdrbs1
Khdrbs3
Khk
Khnyn
Khsrp
Kiaa0040
Kiaa0100
Kiaa0232
Kiaa0319l
Kiaa0355
Kiaa0391
Kiaa0408
Kiaa0513
Kiaa0556
Kiaa0586
Kiaa0753
Kiaa0895
Kiaa0895l
Kiaa0895lp1
Kiaa1109
Kiaa1211
Kiaa1217
Kiaa1257
Kiaa1324
Kiaa1324l
Kiaa1328
Kiaa1522
Kiaa1549
Kiaa1586
Kiaa1614
Kiaa1614-as1
Kiaa1671
Kiaa1755
Kiaa1841
Kiaa1958
Kiaa2012
Kiaa2013
Kidins220
Kif13a
Kif14
Kif15
Kif17
Kif18b
Kif18bp1
Kif1a
Kif1b
Kif1bp
Kif1c
Kif20a
Kif20b
Kif21a
Kif22
Kif23
Kif25
Kif26a
Kif26b
Kif26b-as1
Kif2a
Kif2c
Kif3c
Kif4a
Kif4b
Kif5a
Kif5b
Kif5c
Kif6
Kif9
Kif9-as1
Kifc1
Kifc2
Kifc3
Kir3dl1
Kir3dl3
Kir3dp1
Kir3dx1
Kirrel1
Kirrel1-it1
Kirrel2
Kirrel3
Kirrel3-as3
Kiss1
Kiss1r
Kit
Kiz
Kiz-as1
Klc1
Klc2
Klc3
Klc4
Klf1
Klf11
Klf13
Klf16
Klf17p1
Klf18
Klf2
Klf3
Klf3p1
Klf5
Klf6
Klf7
Klf7-it1
Klhdc1
Klhdc10
Klhdc2
Klhdc3
Klhdc4
Klhdc7a
Klhdc7b
Klhdc8b
Klhdc9
Klhl10
Klhl12
Klhl13
Klhl17
Klhl18
Klhl2
Klhl20
Klhl21
Klhl22
Klhl23
Klhl24
Klhl25
Klhl26
Klhl28
Klhl31
Klhl32
Klhl33
Klhl35
Klhl36
Klhl40
Klhl41
Klhl42
Klhl5
Klhl6
Klhl6-as1
Klhl7
Klhl7-dt
Klhl8
Klk10
Klk3
Klkb1
Klkp1
Klra1p
Klrc1
Klrc4
Klrc4-klrk1
Klrd1
Klrg1
Klrk1
Kmo
Kmt2a
Kmt2b
Kmt2c
Kmt2d
Kmt2e
Kmt2e-as1
Kmt5a
Kmt5ap1
Kmt5b
Kmt5c
Kndc1
Kng1
Knl1
Knop1
Knop1p3
Knop1p4
Knstrn
Kntc1
Kpna2
Kpna2p1
Kpna2p3
Kpna5
Kpna6
Kpnb1
Kras
Krba1
Krbox1-as1
Krbox4
Kremen1
Kremen2
Kri1
Krit1
Krr1
Krt12
Krt14
Krt16p6
Krt17p5
Krt17p7
Krt18
Krt18p12
Krt18p13
Krt18p15
Krt18p17
Krt18p2
Krt18p20
Krt18p25
Krt18p33
Krt18p34
Krt18p4
Krt18p52
Krt18p53
Krt18p59
Krt18p61
Krt18p64
Krt18p67
Krt23
Krt39
Krt42p
Krt5
Krt6c
Krt7
Krt78
Krt79
Krt7-as
Krt8
Krt86
Krt8p12
Krt8p13
Krt8p26
Krt8p28
Krt8p29
Krt8p3
Krt8p37
Krt8p38
Krt8p42
Krt8p9
Krt9
Krtap10-10
Krtap10-11
Krtap10-13p
Krtap10-2
Krtap12-3
Krtap16-1
Krtap19-1
Krtap19-11p
Krtap20-4
Krtap2-3
Krtap29-1
Krtap4-11
Krtap4-16
Krtap5-1
Krtap5-10
Krtap5-11
Krtap5-5
Krtap5-7
Krtap5-as1
Krtap9-2
Krtap9-6
Krtcap2
Krtdap
Ksr1
Ktn1
Ktn1-as1
Kxd1
Ky
Kyat1
Kyat3
Kynu
L1cam
L2hgdh
L3hypdh
L3mbtl1
L3mbtl2
L3mbtl3
L3mbtl4
L3mbtl4-as1
Lacc1
Lactb
Lactb2
Lactb2-as1
Lactbl1
Lag3
Lair1
Lair2
Lama1
Lama2
Lama3
Lama4
Lama5
Lamb1
Lamb2
Lamb3
Lamb4
Lamc1-as1
Lamc2
Lamc3
Lamp2
Lamp3
Lamp5
Lamp5-as1
Lamtor2
Lamtor3
Lamtor4
Lamtor5-as1
Lamtor5p1
Lancl1
Lancl2
Lap3
Lap3p1
Lap3p2
Laptm4b
Laptm5
Large1
Large2
Larp1
Larp1b
Larp1bp2
Larp1bp3
Larp4
Larp4b
Larp6
Larp7
Larp7p2
Larp7p4
Lars2
Lasp1
Lat
Lat2
Lats2-as1
Lax1
Layn
Lbh
Lbhd1
Lbr
Lbx2
Lbx2-as1
Lca5
Lcat
Lce2c
Lce3a
Lce6a
Lck
Lclat1
Lcmt1
Lcmt1-as1
Lcmt1-as2
Lcn12
Lcn15
Lcn2
Lcn6
Lcnl1
Lcor
Lcorl
Lcp1
Lcp2
Lct
Ldah
Ldb2
Ldb3
Ldha
Ldhal6dp
Ldhap2
Ldhap4
Ldhb
Ldhc
Ldhd
Ldlr
Ldlrad2
Ldlrad3
Ldlrad4
Ldlrad4-as1
Ldlrap1
Leap2
Lect2
Lef1
Lef1-as1
Lefty1
Lefty2
Lekr1
Lemd1
Lemd1-as1
Lemd2
Lemd3
Leng8
Lepr
Leprot
Leprotl1
Letm2
Letmd1
Lexm
Lfng
Lgals1
Lgals12
Lgals3
Lgals3bp
Lgals4
Lgals8
Lgals9
Lgals9c
Lgalsl
Lgalsl-dt
Lgi1
Lgi2
Lgi3
Lgi4
Lgmn
Lgr4
Lgr5
Lgr6
Lhcgr
Lhfpl2
Lhfpl3-as1
Lhfpl3-as2
Lhfpl5
Lhpp
Lhx2
Lhx4
Lhx6
Lhx9
Lias
Lifr
Lifr-as1
Lig1
Lig3
Lig4
Lilra1
Lilra2
Lilra5
Lilra6
Lilrb1
Lilrb4
Lilrb5
Lilrp1
Lilrp2
Lima1
Limch1
Limd1
Limd1-as1
Limd2
Limk1
Limk2
Lims1
Lims2
Lin37
Lin52
Lin7a
Lin7b
Lin9
Linc00051
Linc00092
Linc00111
Linc00112
Linc00115
Linc00158
Linc00167
Linc00173
Linc00174
Linc00184
Linc00189
Linc00205
Linc00208
Linc00229
Linc00235
Linc00240
Linc00242
Linc00243
Linc00254
Linc00261
Linc00265
Linc00271
Linc00272
Linc00278
Linc00283
Linc00284
Linc00293
Linc00297
Linc00303
Linc00304
Linc00310
Linc00315
Linc00316
Linc00320
Linc00327
Linc00332
Linc00336
Linc00337
Linc00339
Linc00347
Linc00350
Linc00365
Linc00374
Linc00380
Linc00398
Linc00399
Linc00410
Linc00424
Linc00426
Linc00428
Linc00431
Linc00449
Linc00456
Linc00460
Linc00462
Linc00466
Linc00467
Linc00470
Linc00471
Linc00475
Linc00476
Linc00479
Linc00482
Linc00484
Linc00485
Linc00486
Linc00488
Linc00498
Linc00502
Linc00511
Linc00517
Linc00519
Linc00520
Linc00523
Linc00524
Linc00528
Linc00529
Linc00533
Linc00534
Linc00535
Linc00536
Linc00539
Linc00543
Linc00544
Linc00545
Linc00552
Linc00554
Linc00563
Linc00565
Linc00574
Linc00578
Linc00592
Linc00598
Linc00599
Linc00603
Linc00604
Linc00605
Linc00606
Linc00607
Linc00616
Linc00620
Linc00623
Linc00629
Linc00630
Linc00632
Linc00634
Linc00635
Linc00637
Linc00642
Linc00643
Linc00644
Linc00649
Linc00653
Linc00656
Linc00659
Linc00661
Linc00662
Linc00664
Linc00667
Linc00668
Linc00671
Linc00672
Linc00674
Linc00676
Linc00677
Linc00683
Linc00685
Linc00687
Linc00692
Linc00703
Linc00707
Linc00710
Linc00824
Linc00837
Linc00840
Linc00842
Linc00847
Linc00853
Linc00856
Linc00857
Linc00861
Linc00862
Linc00863
Linc00868
Linc00869
Linc00870
Linc00877
Linc00879
Linc00880
Linc00881
Linc00884
Linc00885
Linc00886
Linc00887
Linc00888
Linc00893
Linc00894
Linc00896
Linc00899
Linc00906
Linc00907
Linc00909
Linc00910
Linc00911
Linc00917
Linc00921
Linc00922
Linc00924
Linc00926
Linc00929
Linc00933
Linc00937
Linc00941
Linc00945
Linc00957
Linc00958
Linc00963
Linc00964
Linc00971
Linc00974
Linc00987
Linc00996
Linc00997
Linc01003
Linc01004
Linc01005
Linc01010
Linc01011
Linc01013
Linc01020
Linc01023
Linc01038
Linc01040
Linc01044
Linc01046
Linc01055
Linc01060
Linc01067
Linc01072
Linc01077
Linc01078
Linc01079
Linc01081
Linc01085
Linc01088
Linc01089
Linc01091
Linc01093
Linc01094
Linc01095
Linc01096
Linc01103
Linc01104
Linc01107
Linc01108
Linc01118
Linc01119
Linc01121
Linc01124
Linc01126
Linc01127
Linc01128
Linc01132
Linc01134
Linc01135
Linc01136
Linc01137
Linc01138
Linc01139
Linc01140
Linc01143
Linc01144
Linc01146
Linc01147
Linc01148
Linc01149
Linc01150
Linc01154
Linc01160
Linc01163
Linc01165
Linc01168
Linc01169
Linc01176
Linc01181
Linc01182
Linc01187
Linc01191
Linc01197
Linc01198
Linc01201
Linc01203
Linc01206
Linc01209
Linc01215
Linc01216
Linc01220
Linc01224
Linc01225
Linc01226
Linc01229
Linc01230
Linc01231
Linc01237
Linc01238
Linc01239
Linc01251
Linc01252
Linc01254
Linc01255
Linc01258
Linc01262
Linc01268
Linc01269
Linc01270
Linc01271
Linc01273
Linc01275
Linc01277
Linc01278
Linc01285
Linc01287
Linc01288
Linc01290
Linc01291
Linc01293
Linc01299
Linc01300
Linc01301
Linc01304
Linc01305
Linc01320
Linc01322
Linc01332
Linc01337
Linc01339
Linc01341
Linc01344
Linc01345
Linc01348
Linc01349
Linc01350
Linc01352
Linc01353
Linc01354
Linc01355
Linc01356
Linc01357
Linc01358
Linc01363
Linc01366
Linc01375
Linc01376
Linc01385
Linc01386
Linc01388
Linc01389
Linc01391
Linc01392
Linc01394
Linc01397
Linc01410
Linc01411
Linc01412
Linc01415
Linc01424
Linc01426
Linc01433
Linc01435
Linc01436
Linc01448
Linc01449
Linc01455
Linc01460
Linc01465
Linc01471
Linc01476
Linc01478
Linc01480
Linc01483
Linc01484
Linc01485
Linc01488
Linc01489
Linc01490
Linc01494
Linc01498
Linc01500
Linc01503
Linc01504
Linc01505
Linc01508
Linc01509
Linc01515
Linc01517
Linc01518
Linc01520
Linc01521
Linc01525
Linc01527
Linc01531
Linc01532
Linc01537
Linc01539
Linc01547
Linc01549
Linc01551
Linc01553
Linc01554
Linc01556
Linc01568
Linc01569
Linc01571
Linc01572
Linc01578
Linc01579
Linc01584
Linc01585
Linc01586
Linc01588
Linc01589
Linc01591
Linc01592
Linc01596
Linc01605
Linc01606
Linc01607
Linc01612
Linc01618
Linc01619
Linc01620
Linc01621
Linc01623
Linc01624
Linc01627
Linc01629
Linc01630
Linc01634
Linc01635
Linc01637
Linc01639
Linc01644
Linc01645
Linc01646
Linc01649
Linc01650
Linc01653
Linc01655
Linc01659
Linc01664
Linc01672
Linc01686
Linc01693
Linc01696
Linc01697
Linc01702
Linc01703
Linc01714
Linc01715
Linc01716
Linc01719
Linc01723
Linc01725
Linc01730
Linc01736
Linc01737
Linc01744
Linc01745
Linc01747
Linc01748
Linc01749
Linc01750
Linc01758
Linc01762
Linc01763
Linc01765
Linc01767
Linc01768
Linc01770
Linc01771
Linc01775
Linc01778
Linc01782
Linc01783
Linc01786
Linc01787
Linc01790
Linc01793
Linc01797
Linc01798
Linc01800
Linc01805
Linc01813
Linc01814
Linc01816
Linc01825
Linc01833
Linc01840
Linc01844
Linc01846
Linc01847
Linc01849
Linc01852
Linc01854
Linc01855
Linc01857
Linc01858
Linc01864
Linc01865
Linc01877
Linc01881
Linc01888
Linc01890
Linc01892
Linc01895
Linc01897
Linc01900
Linc01904
Linc01909
Linc01910
Linc01914
Linc01915
Linc01917
Linc01918
Linc01923
Linc01925
Linc01928
Linc01929
Linc01931
Linc01932
Linc01934
Linc01935
Linc01938
Linc01939
Linc01942
Linc01943
Linc01947
Linc01948
Linc01952
Linc01954
Linc01959
Linc01960
Linc01962
Linc01965
Linc01966
Linc01968
Linc01970
Linc01972
Linc01973
Linc01976
Linc01977
Linc01980
Linc01985
Linc01990
Linc01991
Linc01993
Linc01994
Linc01996
Linc01999
Linc02001
Linc02003
Linc02004
Linc02008
Linc02009
Linc02011
Linc02012
Linc02013
Linc02014
Linc02015
Linc02018
Linc02019
Linc02020
Linc02021
Linc02026
Linc02028
Linc02029
Linc02031
Linc02037
Linc02038
Linc02041
Linc02042
Linc02044
Linc02045
Linc02048
Linc02054
Linc02055
Linc02058
Linc02062
Linc02063
Linc02067
Linc02068
Linc02071
Linc02074
Linc02075
Linc02076
Linc02084
Linc02085
Linc02090
Linc02091
Linc02093
Linc02096
Linc02098
Linc02099
Linc02100
Linc02102
Linc02104
Linc02105
Linc02109
Linc02119
Linc02124
Linc02128
Linc02129
Linc02131
Linc02136
Linc02137
Linc02139
Linc02153
Linc02160
Linc02163
Linc02168
Linc02169
Linc02171
Linc02172
Linc02175
Linc02178
Linc02182
Linc02196
Linc02198
Linc02201
Linc02204
Linc02207
Linc02209
Linc02211
Linc02213
Linc02217
Linc02218
Linc02223
Linc02235
Linc02236
Linc02237
Linc02238
Linc02240
Linc02243
Linc02245
Linc02246
Linc02249
Linc02255
Linc02257
Linc02262
Linc02265
Linc02270
Linc02275
Linc02276
Linc02278
Linc02280
Linc02283
Linc02286
Linc02288
Linc02289
Linc02292
Linc02298
Linc02299
Linc02301
Linc02308
Linc02316
Linc02321
Linc02324
Linc02330
Linc02332
Linc02335
Linc02337
Linc02346
Linc02352
Linc02354
Linc02356
Linc02362
Linc02363
Linc02365
Linc02366
Linc02367
Linc02371
Linc02373
Linc02377
Linc02381
Linc02384
Linc02385
Linc02387
Linc02391
Linc02395
Linc02396
Linc02398
Linc02402
Linc02404
Linc02405
Linc02410
Linc02412
Linc02413
Linc02418
Linc02422
Linc02427
Linc02428
Linc02436
Linc02447
Linc02452
Linc02454
Linc02455
Linc02460
Linc02465
Linc02473
Linc02474
Linc02485
Linc02487
Linc02490
Linc02497
Linc02499
Linc02506
Linc02507
Linc02508
Linc02509
Linc02513
Linc02514
Linc02517
Linc02518
Linc02519
Linc02521
Linc02525
Linc02527
Linc02532
Linc02534
Linc02537
Linc02539
Linc02546
Linc02554
Linc02555
Linc02558
Linc02560
Linc02563
Linc02569
Linc02571
Linc02574
Linc02576
Linc02577
Linc02579
Linc02580
Linc02583
Linc02585
Linc02590
Linc02594
Linc02596
Linc02599
Linc02601
Linc02603
Linc02606
Linc02610
Linc02611
Linc02612
Linc02613
Linc02614
Linc02615
Linc02616
Linc02618
Linc02620
Linc02623
Linc02626
Linc02627
Linc02634
Linc02639
Linc02640
Linc02642
Linc02643
Linc02644
Linc02645
Linc02646
Linc02652
Linc02654
Linc02656
Linc02659
Linc02666
Linc02669
Linc02672
Linc-pint
Lingo1-as2
Lingo3
Linp1
Lins1
Lipa
Lipc
Lipc-as1
Lipe
Lipe-as1
Liph
Lipj
Lipn
Lipt1
Lipt2
Litaf
Livar
Lix1l-as1
Llgl2
Llph-dt
Lman1
Lman1l
Lman2
Lmbr1
Lmbr1l
Lmbrd1
Lmbrd2
Lmcd1
Lmf1
Lmln
Lmna
Lmnb1
Lmnb2
Lmntd1
Lmntd2
Lmo1
Lmo2
Lmo4
Lmo7
Lmo7dn
Lmo7dn-it1
Lmod1
Lmtk2
Lmx1b
Lncarod
Lncarsr
Lncnef
Lncsrlr
Lnctam34a
Lnp1
Lnpep
Lnpk
Lnx1
Lnx1-as1
Lnx1-as2
Loh12cr2
Lonp1
Lonp2
Lonrf3
Loxhd1
Loxl1
Loxl1-as1
Loxl2
Loxl3
Lpal2
Lpar1
Lpar2
Lpar6
Lpcat1
Lpcat2
Lpcat3
Lpcat4
Lpgat1-as1
Lpin1
Lpin2
Lpin3
Lpl
Lpo
Lpp
Lpxn
Lrba
Lrch1
Lrch3
Lrcol1
Lrfn4
Lrfn5
Lrg1
Lrif1
Lrig1
Lrig2
Lrig3
Lrit1
Lrit2
Lrmda
Lrmp
Lrp1
Lrp10
Lrp11
Lrp1b
Lrp2
Lrp3
Lrp4-as1
Lrp5
Lrp5l
Lrp6
Lrp8
Lrpap1
Lrpprc
Lrr1
Lrrc1
Lrrc10
Lrrc14
Lrrc17
Lrrc2
Lrrc23
Lrrc24
Lrrc25
Lrrc27
Lrrc28
Lrrc29
Lrrc30
Lrrc31
Lrrc32
Lrrc34
Lrrc34p1
Lrrc34p2
Lrrc36
Lrrc37a
Lrrc37a11p
Lrrc37a12p
Lrrc37a15p
Lrrc37a16p
Lrrc37a3
Lrrc37a6p
Lrrc37a7p
Lrrc37a9p
Lrrc37b
Lrrc4
Lrrc41
Lrrc42
Lrrc43
Lrrc45
Lrrc46
Lrrc49
Lrrc52
Lrrc53
Lrrc57
Lrrc59
Lrrc61
Lrrc63
Lrrc69
Lrrc7
Lrrc70
Lrrc71
Lrrc73
Lrrc74a
Lrrc74b
Lrrc75a
Lrrc77p
Lrrc8a
Lrrc8b
Lrrc8c
Lrrc8c-dt
Lrrc8d
Lrrc8e
Lrrc9
Lrrcc1
Lrrd1
Lrrfip1
Lrrfip1p1
Lrrfip2
Lrriq1
Lrrk1
Lrrk2
Lrrn4
Lrsam1
Lrtm2
Lrtomt
Lrwd1
Lsamp
Lsg1
Lsm14a
Lsm14b
Lsm2
Lsm4
Lsm6
Lsm7
Lsm8
Lsmem1
Lsp1
Lsp1p2
Lss
Lst1
Lta4h
Ltb
Ltb4r
Ltb4r2
Ltbp1
Ltbp3
Ltbp4
Ltbr
Ltc4s
Ltf
Ltk
Ltn1
Lto1
Luadt1
Luc7l
Luc7l2
Luc7l3
Lucat1
Lurap1l
Lurap1l-as1
Luzp1
Luzp4p1
Lvrn
Lxn
Ly6e
Ly6e-dt
Ly6g5b
Ly6g5c
Ly6g6c
Ly6g6e
Ly6h
Ly6k
Ly75
Ly86-as1
Ly9
Ly96
Lyl1
Lyn
Lynx1
Lynx1-slurp2
Lypd2
Lypd3
Lypd6
Lypla1
Lypla2
Lyplal1
Lyplal1-dt
Lyrm1
Lyrm2
Lyrm4
Lyrm7
Lyrm9
Lysmd1
Lyst
Lyz
Lyzl1
Lyzl6
Lzic
Lztr1
Lzts1-as1
Lzts2
Lzts3
M1ap
M6pr
Maats1
Mab21l3
Mab21l4
Macc1
Macf1
Maco1
Macrod1
Macrod2
Macrod2-as1
Mad1l1
Mad2l1bp
Mad2l2
Madcam1
Madd
Maea
Mael
Maf
Maf1
Maff
Mafg
Mafg-dt
Mafk
Maftrr
Mag
Maged1
Maged2
Magee1
Magef1
Mageh1
Magi1-it1
Magi2
Magi2-as3
Magi3
Magix
Magohb
Maip1
Mak16
Mal2-as1
Malat1
Malrd1
Malsu1
Malt1
Mamdc2
Mamdc2-as1
Mamdc4
Maml1
Maml3
Mamld1
Mamstr
Man1a2
Man1b1
Man1b1-dt
Man1c1
Man2a1
Man2a2
Man2b1
Man2b2
Manba
Manbal
Manea
Manea-dt
Maneal
Manf
Mansc1
Maoa
Map1a
Map1b
Map1lc3a
Map1lc3b
Map1lc3b2
Map1s
Map2
Map2k1
Map2k1p1
Map2k2
Map2k3
Map2k4
Map2k5
Map2k6
Map2k7
Map3k10
Map3k11
Map3k12
Map3k13
Map3k14
Map3k14-as1
Map3k15
Map3k19
Map3k2
Map3k20
Map3k20-as1
Map3k21
Map3k2-dt
Map3k3
Map3k4
Map3k5
Map3k6
Map3k7cl
Map3k8
Map4
Map4k1
Map4k2
Map4k3-dt
Map4k4
Map4k5
Map6d1
Map7
Map7d1
Map7d3
Mapk1
Mapk10
Mapk12
Mapk13
Mapk14
Mapk15
Mapk1ip1l
Mapk3
Mapk4
Mapk6
Mapk6-dt
Mapk6p1
Mapk6p3
Mapk6p5
Mapk7
Mapk8
Mapk8ip3
Mapk9
Mapkap1
Mapkapk2
Mapkapk3
Mapkapk5
Mapkbp1
Mapre1p3
Mapre2
Mapre3
Mapt
Mapt-it1
Marc1
Marc2
March1
March10
March11
March2
March3
March5
March6
March7
March8
March9
Marcksl1p1
Marco
Marcol
Marf1
Mark1
Mark2
Mark2p13
Mark2p17
Mark2p6
Mark3
Mark3p3
Mark4
Mars
Mars2
Marveld1
Marveld2
Marveld3
Mas1
Masp1
Masp2
Mast1
Mast2
Mast3
Mast4
Mast4-as1
Mast4-it1
Mastl
Mat2a
Mat2b
Matk
Matn1
Matn1-as1
Matn2
Matn4
Matr3
Mau2
Mavs
Max
Maz
Mb
Mbd1
Mbd2
Mbd3
Mbd3l1
Mbd3l2b
Mbd3l4
Mbd4
Mbd5
Mbd6
Mbip
Mbl1p
Mblac1
Mbnl1
Mbnl1-as1
Mbnl2
Mbnl3
Mboat2
Mboat7
Mbp
Mbtd1
Mbtps1
Mbtps2
Mc1r
Mc3r
Mc5r
Mcc
Mccc1
Mccc2
Mcee
Mcemp1
Mcf2
Mcf2l
Mcf2l2
Mcfd2
Mcidas
Mcl1
Mcm10
Mcm2
Mcm3ap
Mcm3ap-as1
Mcm4
Mcm5
Mcm6
Mcm7
Mcm8
Mcm8-as1
Mcm9
Mcmbp
Mcoln1
Mcoln2
Mcph1
Mcph1-as1
Mcrip1
Mcrip2
Mcrip2p2
Mctp2
Mcts1
Mcts2p
Mcu
Mcub
Mcur1p2
Mdc1
Mdfi
Mdfic
Mdfic2
Mdga1
Mdh1
Mdh2
Mdk
Mdm1
Mdm2
Mdm4
Mdn1
Mdp1
Mds2
Me2
Me3
Meaf6
Mecom
Mecp2
Mecr
Med1
Med10
Med12
Med12l
Med13
Med13l
Med14
Med15
Med15p9
Med16
Med17
Med18
Med21
Med22
Med23
Med24
Med25
Med27
Med28
Med28p7
Med29
Med30
Med31
Med6p1
Med8
Med9
Mef2a
Mef2c
Mef2c-as1
Mef2c-as2
Mef2d
Mefv
Meg3
Megf11
Megf6
Megf8
Mei1
Meig1
Meikin
Meiob
Meis1
Meis1-as3
Meis2
Meis3
Meis3p1
Melk
Meltf
Meltf-as1
Memo1
Memo1p1
Memo1p3
Men1
Mep1a
Mepce
Mertk
Mesp1
Mest
Mestit1
Met
Metap1
Metap1d
Metap2
Metrnl
Mettl1
Mettl11b
Mettl14
Mettl14-dt
Mettl15
Mettl15p1
Mettl16
Mettl17
Mettl21a
Mettl22
Mettl23
Mettl24
Mettl25
Mettl27
Mettl2a
Mettl2b
Mettl3
Mettl6
Mettl7a
Mettl8
Mettl9
Mfap3
Mfap3l
Mfap5
Mff
Mfn1
Mfn2
Mfng
Mfsd1
Mfsd10
Mfsd11
Mfsd12
Mfsd13a
Mfsd14b
Mfsd14c
Mfsd2a
Mfsd2b
Mfsd3
Mfsd4a
Mfsd4b
Mfsd4bp1
Mfsd5
Mfsd6
Mfsd8
Mfsd9
Mga
Mgam
Mgam2
Mgat1
Mgat2
Mgat3
Mgat4a
Mgat4b
Mgat4d
Mgat4ep
Mgat5
Mgat5b
Mgll
Mgme1
Mgmt
Mgrn1
Mgst1
Mgst2
Mgst3
Mhencr
Mia
Mia2
Mia3
Mia-rab4b
Miat
Miatnb
Mib1
Mib2
Mica
Mical2
Micall1
Micall2
Micb
Micc
Micg
Micos10
Micos10-nbl1
Micu1
Micu2
Micu3
Mid1
Mid1ip1
Mid1ip1-as1
Midn
Mief1
Mief2
Mier1
Mier3
Mif
Mif4gd
Mif-as1
Miga1
Miga2
Miip
Milr1
Mimt1
Minar1
Minar2
Mincr
Mindy1
Mindy2
Mindy4
Mindy4b
Mink1
Minpp1
Mios
Miox
Mip
Mipepp2
Mipepp3
Mipol1
Mir100
Mir100hg
Mir101-2
Mir103a2
Mir103b2
Mir107
Mir10a
Mir1181
Mir1183
Mir1185-1
Mir1199
Mir1-1hg
Mir1-2
Mir1204
Mir1205
Mir1206
Mir1207
Mir1229
Mir1233-1
Mir124-1
Mir1243
Mir1244-1
Mir1248
Mir1257
Mir125b1
Mir126
Mir1268a
Mir1269a
Mir1273c
Mir1281
Mir128-1
Mir1282
Mir1290
Mir1292
Mir1296
Mir1297
Mir1302-3
Mir1302-8
Mir1303
Mir1304
Mir1307
Mir130a
Mir130b
Mir132
Mir1322
Mir133a1hg
Mir133a2
Mir135a2
Mir137hg
Mir138-2
Mir139
Mir140
Mir141
Mir142
Mir143
Mir145
Mir146a
Mir146b
Mir1471
Mir148b
Mir150
Mir151a
Mir151b
Mir152
Mir1537
Mir1538
Mir1539
Mir155hg
Mir15b
Mir16-2
Mir17
Mir17hg
Mir181a1hg
Mir181a2hg
Mir182
Mir188
Mir18a
Mir1908
Mir1909
Mir190b
Mir191
Mir1915
Mir192
Mir193a
Mir193bhg
Mir194-2hg
Mir196a1
Mir1972-1
Mir1976
Mir19a
Mir19b1
Mir200c
Mir200chg
Mir202
Mir202hg
Mir2052
Mir20a
Mir21
Mir210hg
Mir2110
Mir2115
Mir2116
Mir212
Mir219a1
Mir22
Mir222
Mir222hg
Mir223
Mir2276
Mir2277
Mir22hg
Mir23a
Mir24-2
Mir25
Mir2682
Mir27a
Mir2861
Mir299
Mir29b2chg
Mir300
Mir301b
Mir30c1
Mir3124
Mir3127
Mir3128
Mir3131
Mir3142hg
Mir3143
Mir3145
Mir3148
Mir3150bhg
Mir3153
Mir3154
Mir3155a
Mir3155b
Mir3157
Mir3160-1
Mir3160-2
Mir3163
Mir3164
Mir3165
Mir3166
Mir3174
Mir3175
Mir3178
Mir3179-1
Mir3180-4
Mir3180-5
Mir3181
Mir3184
Mir3185
Mir3186
Mir3187
Mir3188
Mir3189
Mir3190
Mir3191
Mir3193
Mir3198-2
Mir3199-1
Mir3199-2
Mir31hg
Mir320a
Mir320b2
Mir320c1
Mir320c2
Mir324
Mir326
Mir335
Mir339
Mir33a
Mir340
Mir342
Mir345
Mir34ahg
Mir3529
Mir3609
Mir3610
Mir3613
Mir3615
Mir3616
Mir3646
Mir3649
Mir3650
Mir3651
Mir3652
Mir3655
Mir3657
Mir3661
Mir3664
Mir3665
Mir3671
Mir3674
Mir3678
Mir3680-1
Mir3680-2
Mir3681hg
Mir3682
Mir3684
Mir3690
Mir3692
Mir371a
Mir371b
Mir372
Mir374a
Mir378a
Mir378d2
Mir378e
Mir378f
Mir378i
Mir379
Mir384
Mir3907
Mir3908
Mir3909
Mir3917
Mir3918
Mir3919
Mir3923
Mir3925
Mir3926-1
Mir3926-2
Mir3928
Mir3929
Mir3934
Mir3936
Mir3936hg
Mir3939
Mir3941
Mir3945
Mir3945hg
Mir3960
Mir3972
Mir3975
Mir3976hg
Mir411
Mir422a
Mir423
Mir425
Mir4251
Mir4253
Mir4257
Mir4258
Mir4262
Mir4264
Mir4266
Mir4270
Mir4276
Mir4279
Mir4282
Mir4285
Mir4286
Mir4289
Mir4292
Mir4302
Mir4310
Mir4312
Mir4317
Mir4321
Mir4323
Mir4325
Mir4330
Mir4420
Mir4421
Mir4422hg
Mir4424
Mir4425
Mir4428
Mir4429
Mir4430
Mir4432
Mir4434
Mir4435-2
Mir4435-2hg
Mir4436a
Mir4437
Mir4439
Mir4442
Mir4443
Mir4444-1
Mir4447
Mir4448
Mir4449
Mir4453
Mir4453hg
Mir4458hg
Mir4462
Mir4463
Mir4466
Mir4469
Mir4470
Mir4472-2
Mir4474
Mir4477a
Mir4477b
Mir4478
Mir4479
Mir4482
Mir4483
Mir4487
Mir4488
Mir4493
Mir4496
Mir4497
Mir449c
Mir4500hg
Mir4502
Mir4503
Mir4505
Mir4506
Mir4512
Mir4513
Mir4515
Mir4519
Mir4521
Mir4522
Mir4523
Mir4524a
Mir4524b
Mir4526
Mir4528
Mir4529
Mir4530
Mir4637
Mir4638
Mir4645
Mir4651
Mir4655
Mir4656
Mir466
Mir4664
Mir4665
Mir4667
Mir4668
Mir4674
Mir4675
Mir4679-1
Mir4679-2
Mir4680
Mir4684
Mir4687
Mir4700
Mir4703
Mir4706
Mir4707
Mir4708
Mir4710
Mir4714
Mir4717
Mir4727
Mir4729
Mir4730
Mir4731
Mir4734
Mir4736
Mir4738
Mir4741
Mir4743
Mir4744
Mir4745
Mir4746
Mir4752
Mir4754
Mir4756
Mir4757
Mir4759
Mir4761
Mir4767
Mir4771-1
Mir4773-1
Mir4773-2
Mir4777
Mir4779
Mir4781
Mir4783
Mir4784
Mir4785
Mir4797
Mir4799
Mir484
Mir486-1
Mir486-2
Mir491
Mir497
Mir497hg
Mir4999
Mir5001
Mir5003
Mir5007
Mir503hg
Mir5087
Mir5088
Mir5090
Mir5091
Mir5092
Mir5093
Mir5094
Mir512-1
Mir512-2
Mir516b2
Mir5188
Mir5189
Mir5190
Mir5192
Mir5193
Mir5194
Mir5196
Mir5197
Mir532
Mir544b
Mir545
Mir548a3
Mir548aa2
Mir548ac
Mir548aj1
Mir548ak
Mir548al
Mir548at
Mir548aw
Mir548ba
Mir548c
Mir548d2
Mir548h5
Mir548i1
Mir548k
Mir548n
Mir548o
Mir548p
Mir548v
Mir548x2
Mir548z
Mir550a1
Mir550b1
Mir553
Mir5571
Mir5572
Mir5580
Mir5583-1
Mir5583-2
Mir5584
Mir5588
Mir5589
Mir5591
Mir563
Mir564
Mir5680
Mir5684
Mir5689
Mir5689hg
Mir5691
Mir5692b
Mir5695
Mir5696
Mir5698
Mir5702
Mir5703
Mir5707
Mir5708
Mir571
Mir572
Mir5787
Mir583hg
Mir584
Mir589
Mir591
Mir592
Mir600
Mir601
Mir602
Mir603
Mir606
Mir6073
Mir6076
Mir6077
Mir6078
Mir6079
Mir6081
Mir6084
Mir6085
Mir6088
Mir6089
Mir609
Mir6090
Mir611
Mir612
Mir6125
Mir6126
Mir6127
Mir6129
Mir6133
Mir615
Mir616
Mir6165
Mir620
Mir623
Mir625
Mir626
Mir629
Mir631
Mir632
Mir636
Mir638
Mir639
Mir640
Mir646hg
Mir648
Mir6499
Mir650
Mir6500
Mir6502
Mir6503
Mir6505
Mir6506
Mir6508
Mir6509
Mir651
Mir6514
Mir6515
Mir6516
Mir652
Mir658
Mir670hg
Mir6718
Mir6719
Mir6720
Mir6721
Mir6728
Mir6732
Mir6734
Mir6739
Mir6741
Mir6743
Mir6745
Mir6753
Mir6755
Mir6768
Mir6769b
Mir6774
Mir6775
Mir6781
Mir6783
Mir6785
Mir6787
Mir6789
Mir6790
Mir6791
Mir6792
Mir6795
Mir6797
Mir6800
Mir6806
Mir6809
Mir6815
Mir6816
Mir6819
Mir6820
Mir6821
Mir6823
Mir6825
Mir6828
Mir6829
Mir6833
Mir6834
Mir6836
Mir6838
Mir6840
Mir6845
Mir6847
Mir6848
Mir6853
Mir6854
Mir6860
Mir6864
Mir6865
Mir6867
Mir6869
Mir6871
Mir6872
Mir6873
Mir6874
Mir6875
Mir6876
Mir6884
Mir6886
Mir6887
Mir6888
Mir6892
Mir6893
Mir7-1
Mir7111
Mir7155
Mir7156
Mir7161
Mir7162
Mir718
Mir7-2
Mir7-3
Mir7-3hg
Mir759
Mir760
Mir762
Mir762hg
Mir770
Mir7703
Mir7704
Mir7706
Mir7845
Mir7848
Mir7849
Mir7850
Mir7973-1
Mir7973-2
Mir7975
Mir7976
Mir7977
Mir802
Mir8053
Mir8061
Mir8064
Mir8066
Mir8072
Mir8078
Mir8084
Mir874
Mir876
Mir9-1
Mir924
Mir92a1
Mir92b
Mir93
Mir933
Mir937
Mir938
Mir9-3hg
Mir99ahg
Mirlet7a1hg
Mirlet7bhg
Mirlet7d
Mirlet7i
Mis12
Mis18a-as1
Misp3
Mitf
Mixl1
Mki67
Mkks
Mkln1
Mkln1-as
Mknk1
Mknk2
Mkrn1
Mkrn2
Mkrn3
Mkx
Mlec
Mlf1
Mlh1
Mlh3
Mlip
Mlip-as1
Mlkl
Mllt1
Mllt10
Mllt6
Mlph
Mlst8
Mlx
Mlxipl
Mmaa
Mmachc
Mmadhc
Mmd
Mmp11
Mmp14
Mmp15
Mmp17
Mmp2
Mmp20
Mmp24os
Mmp25
Mmp25-as1
Mmp28
Mmp2-as1
Mmp3
Mmp7
Mmp8
Mmp9
Mmrn1
Mmrn2
Mms19
Mms22l
Mn1
Mnat1
Mnd1
Mnda
Mnt
Mnx1
Mnx1-as1
Mob1b
Mob2
Mob4
Mocos
Mocs1
Mocs3
Mog
Mogat1
Mogat2
Mogat3
Mogs
Mok
Mon1a
Mon1b
Mon2
Morc2-as1
Morc3
Morf4l1
Morf4l1p4
Morf4l2-as1
Morf4l2p1
Morn1
Morn2
Morn3
Morn5
Mosmo
Mospd1
Mospd2
Mospd3
Mov10
Mov10l1
Mpdu1
Mpdz
Mpg
Mphosph10
Mphosph9
Mpi
Mpig6b
Mpl
Mpnd
Mpo
Mpp1
Mpp3
Mpp4
Mpp5
Mpp6
Mpp7
Mpp7-dt
Mppe1
Mpped2
Mprip
Mprip-as1
Mpst
Mpv17
Mpv17l
Mpv17l2
Mpz
Mpzl1
Mpzl2
Mpzl3
Mr1
Mrap
Mras
Mre11
Mrfap1
Mrfap1l1
Mrgprf
Mrgprf-as1
Mrgprg
Mrgprg-as1
Mrgprx3
Mri1
Mrm1
Mrm2
Mrm3
Mrnip
Mroh1
Mroh3p
Mroh4p
Mroh6
Mroh7
Mroh7-ttc4
Mroh8
Mrpl1
Mrpl10
Mrpl13
Mrpl15
Mrpl15p1
Mrpl18
Mrpl19
Mrpl2
Mrpl20
Mrpl20-as1
Mrpl22
Mrpl22p1
Mrpl28
Mrpl2p1
Mrpl30
Mrpl32
Mrpl32p1
Mrpl33
Mrpl34
Mrpl35
Mrpl35p4
Mrpl37
Mrpl38
Mrpl4
Mrpl40
Mrpl42
Mrpl42p6
Mrpl43
Mrpl45
Mrpl46
Mrpl47
Mrpl48
Mrpl48p1
Mrpl49
Mrpl52
Mrpl53
Mrpl54
Mrpl58
Mrpl9
Mrps10p2
Mrps11
Mrps12
Mrps14
Mrps15p1
Mrps16
Mrps17
Mrps18a
Mrps18ap1
Mrps18b
Mrps18c
Mrps18cp6
Mrps2
Mrps21
Mrps21p1
Mrps21p5
Mrps22
Mrps25
Mrps27
Mrps30
Mrps31
Mrps31p4
Mrps31p5
Mrps33
Mrps33p4
Mrps34
Mrps35
Mrps36
Mrps5
Mrps6
Mrps6p2
Mrps6p4
Mrps7
Mrps9
Mrrf
Mrs2
Mrtfa
Mrtfa-as1
Mrtfb
Mrto4
Mrvi1
Mrvi1-as1
Ms4a1
Ms4a14
Ms4a15
Ms4a2
Ms4a3
Ms4a4a
Ms4a4e
Ms4a5
Ms4a6a
Ms4a6e
Ms4a7
Msantd1
Msantd2
Msantd3
Msantd3-tmeff1
Msc-as1
Msh2
Msh3
Msh5
Msh5-sapcd1
Msh6
Msi1
Msi2
Msl1
Msl3
Msl3p1
Msmb
Msmo1
Msn
Msra
Msrb1
Msrb2
Msrb3
Mst1
Mst1l
Mst1p2
Mst1r
Msto1
Msto2p
Mt1b
Mt1cp
Mt1e
Mt1f
Mt1g
Mt1h
Mt1l
Mt1x
Mt2a
Mt2p1
Mta1
Mta2
Mta3
Mtap
Mtapp2
Mtatp6p22
Mtbp
Mtch1
Mtch2
Mtcl1
Mtco1p12
Mtco1p17
Mtco1p28
Mtco1p30
Mtco1p31
Mtco1p35
Mtco1p40
Mtco1p42
Mtco1p5
Mtco1p8
Mtco1p9
Mtco2p30
Mtco2p4
Mtco3p12
Mtco3p23
Mtco3p38
Mtco3p5
Mtcp1
Mtcybp1
Mtcybp17
Mtcybp24
Mtdh
Mterf1
Mterf2
Mtf2
Mtfmt
Mtfp1
Mtfr1
Mtfr1l
Mtfr2
Mtg1
Mtg2
Mthfd1
Mthfd1l
Mthfd2
Mthfd2l
Mthfd2p7
Mthfr
Mthfsd
Mtif2
Mtif3
Mtm1
Mtmr11
Mtmr12
Mtmr14
Mtmr2
Mtmr3
Mtmr4
Mtmr7
Mtmr9
Mtmr9lp
Mtnd1p10
Mtnd1p15
Mtnd1p16
Mtnd1p24
Mtnd2p11
Mtnd2p13
Mtnd2p14
Mtnd2p17
Mtnd2p23
Mtnd2p33
Mtnd2p4
Mtnd2p7
Mtnd3p12
Mtnd3p19
Mtnd3p25
Mtnd3p4
Mtnd3p7
Mtnd3p9
Mtnd4lp1
Mtnd4lp10
Mtnd4lp12
Mtnd4lp30
Mtnd4lp5
Mtnd4p17
Mtnd4p22
Mtnd4p23
Mtnd4p24
Mtnd4p28
Mtnd4p35
Mtnd5p16
Mtnd5p18
Mtnd5p23
Mtnd5p25
Mtnd5p28
Mtnd5p30
Mtnd5p8
Mtnd6p1
Mtnd6p17
Mtnd6p24
Mtnd6p6
Mto1
Mtor-as1
Mtpap
Mtr
Mtrex
Mtrf1
Mtrf1l
Mtrnr2l1
Mtrr
Mtss1
Mttp
Mturn
Mtus1
Mtus2
Mtus2-as1
Mtx1
Mtx1p1
Mtx2
Muc1
Muc12
Muc13
Muc15
Muc19
Muc2
Muc20
Muc20-ot1
Muc21
Muc3a
Muc4
Muc5b
Mus81
Mutyh
Mvb12a
Mvb12b
Mvd
Mvk
Mvp
Mx1
Mx2
Mxd1
Mxd3
Mxi1
Mxra7
Myadm
Myadml2
Myb
Myb-as1
Mybbp1a
Mybl1
Mybl2
Mybpc1
Mybpc3
Myc
Mycbp
Mycbp2
Mycbp2-as1
Mycbpap
Mycl
Mycn
Mycnos
Myd88
Mydgf
Myef2
Myeov
Myh10
Myh11
Myh14
Myh16
Myh3
Myh9
Myl1
Myl12a
Myl12b
Myl12bp2
Myl2
Myl3
Myl4
Myl5
Myl6
Myl6b
Myl6p1
Mylip
Mylk
Mylk4
Mylk-as1
Mylpf
Mymx
Mynn
Myo10
Myo15a
Myo15b
Myo16-as1
Myo16-as2
Myo18a
Myo18b
Myo19
Myo1a
Myo1b
Myo1c
Myo1d
Myo1e
Myo1f
Myo1h
Myo3b-as1
Myo5a
Myo5c
Myo6
Myo7a
Myo9a
Myo9b
Myoc
Myocd
Myocos
Myof
Myom1
Myom2
Myom3
Myoslid
Myoz3
Mypn
Myrf
Myrfl
Myrip
Mysm1
Myt1
Myt1l
Mzb1
Mzf1
Mzf1-as1
Mzt1p2
Mzt2a
Mzt2b
N4bp2
N4bp2l1
N4bp2l2
N4bp2l2-it2
NA
Naa10
Naa11
Naa15
Naa16
Naa20
Naa25
Naa30
Naa35
Naa38
Naa40
Naa50
Naa60
Naaa
Naaladl1
Naaladl2
Nab1
Nab2
Nabp1
Nabp2
Naca
Naca4p
Nacap8
Nadk
Nadsyn1
Nae1
Naf1
Nagk
Naglu
Nagpa
Nagpa-as1
Nags
Naif1
Nalcn
Nalcn-as1
Nalt1
Nama
Nampt
Nanog
Nanogp1
Nanogp2
Nanogp3
Nanogp6
Nanogp8
Nanos1
Nanos3
Nans
Nap1l4
Nap1l4p3
Napa-as1
Napb
Napepld
Napg
Napgp1
Napgp2
Naprt
Napsa
Napsb
Narf
Narf-as1
Nars
Nars2
Nasp
Nat1
Nat10
Nat14
Nat16
Nat8
Nat8b
Nat8l
Nat9
Nav2
Nav2-as3
Nav2-it1
Nav3
Naxd
Naxe
Nbas
Nbeal1
Nbeal2
Nbeap5
Nbl1
Nbpf1
Nbpf12
Nbpf26
Nbr1
Nbr2
Ncald
Ncam1
Ncam2
Ncan
Ncapd2
Ncapd2p1
Ncapd3
Ncapg
Ncapg2
Ncapgp1
Ncaph
Ncaph2
Ncbp1
Ncbp2-as1
Ncbp2l
Ncdn
Nceh1
Ncf1c
Ncf2
Ncf4
Ncf4-as1
Nck1
Nck2
Nckap1
Nckap1l
Nckipsd
Ncl
Ncln
Ncmap
Ncoa1
Ncoa2
Ncoa3
Ncoa4
Ncoa4p4
Ncoa6
Ncoa7
Ncor1
Ncor2
Ncr1
Ncr2
Ncr3
Ncr3lg1
Ncstn
Ndc80
Nde1
Ndel1
Ndfip1
Ndfip2
Ndor1
Ndrg1
Ndrg2
Ndrg3
Ndrg4
Ndst1
Ndst1-as1
Ndst2
Ndst3
Ndst4
Ndufa10
Ndufa11
Ndufa12
Ndufa13
Ndufa3
Ndufa3p2
Ndufa4
Ndufa4l2
Ndufa5
Ndufa5p3
Ndufa5p5
Ndufa6-dt
Ndufa7
Ndufa9
Ndufa9p1
Ndufab1
Ndufaf2
Ndufaf3
Ndufaf4p1
Ndufaf4p2
Ndufaf5
Ndufaf6
Ndufaf7
Ndufaf8
Ndufb1
Ndufb10
Ndufb2
Ndufb3
Ndufb4
Ndufb4p1
Ndufb5
Ndufb6
Ndufb7
Ndufb8p1
Ndufb9
Ndufc1
Ndufc2
Ndufs1
Ndufs2
Ndufs3
Ndufs4
Ndufs5
Ndufs5p3
Ndufs5p5
Ndufs6
Ndufs7
Ndufs8
Ndufv1
Ndufv2
Ndufv2-as1
Ndufv3
Neat1
Neb
Necab1
Necab3
Necap1
Necap1p1
Necap1p2
Necap2
Nectin1
Nectin2
Nectin3
Nectin3-as1
Nectin4
Nedd1
Nedd4l
Nedd8
Nedd8-mdp1
Nedd9
Negr1-it1
Neil1
Neil2
Neil3
Nek10
Nek11
Nek2
Nek3
Nek4p2
Nek5
Nek6
Nek7
Nek9
Nelfb
Nelfcd
Nemf
Nemp1
Nemp2
Nenf
Neo1
Net1
Neto1
Neto2
Neu1
Neu3
Neurl1
Neurl1b
Neurl4
Nexmif
Nexn
Nf1
Nf2
Nfasc
Nfat5
Nfatc1
Nfatc2ip
Nfatc3
Nfatc4
Nfe2
Nfe2l1
Nfe2l2
Nfe2l3
Nfe4
Nfia
Nfia-as1
Nfib
Nfic
Nfix
Nfkb1
Nfkb2
Nfkbia
Nfkbib
Nfkbie
Nfkbil1
Nfkbiz
Nfrkb
Nfs1
Nfu1
Nfx1
Nfya
Nfyc
Nfyc-as1
Ngdn
Ngf
Ngf-as1
Ngfr
Ngly1
Ngrn
Nhej1
Nhlrc2
Nhlrc3
Nhlrc4
Nhp2
Nhp2p2
Nhs
Nhsl1
Nhsl2
Nid2
Nif3l1
Nifk
Nifk-as1
Nifkp6
Nifkp8
Nin
Ninj1
Ninj2
Ninl
Nip7
Nip7p1
Nip7p2
Nipa1
Nipa2
Nipa2p5
Nipal1
Nipal2
Nipal3
Nipbl
Nipbl-dt
Nipsnap1
Nipsnap2
Nipsnap3b
Nisch
Nit1
Nit2
Nkain1
Nkain4
Nkap
Nkapd1
Nkapl
Nkapp1
Nkila
Nkiras2
Nkpd1
Nktr
Nkx2-2
Nkx2-2-as1
Nkx2-3
Nkx6-3
Nlgn1
Nlgn1-as1
Nlgn2
Nlgn4y
Nlk
Nln
Nlrc3
Nlrc5
Nlrp1
Nlrp11
Nlrp12
Nlrp2
Nlrp3
Nlrp4
Nlrp7
Nlrp9
Nlrx1
Nmb
Nmbr-as1
Nmd3
Nme1
Nme1-nme2
Nme1p1
Nme2
Nme3
Nme4
Nme5
Nme6
Nmi
Nmnat1
Nmnat1p5
Nmnat2
Nmnat3
Nmral1
Nmral2p
Nmrk1
Nmrk2
Nmt1
Nmt2
Nmu
Nnmt
Nnt
Nnt-as1
Nob1
Noc2l
Noc4l
Noct
Nod1
Nod2
Nodal
Nog
Nol10
Nol11
Nol12
Nol4l
Nol4l-dt
Nol7
Nol8
Nolc1
Nom1
Nomo1
Nomo3
Nono
Nonop2
Nop10
Nop14
Nop14-as1
Nop16
Nop2
Nop53
Nop56
Nop56p1
Nop56p2
Nop58
Nop9
Nos1ap
Nos3
Nostrin
Notch1
Notch2
Notch3
Notch4
Notum
Nox5
Noxa1
Noxred1
Npap1p4
Npas1
Npas2
Npas3
Npas4
Npb
Npbwr1
Npc1
Npc1l1
Npc2
Npepl1
Npepps
Nphp1
Nphp3
Nphp3-acad11
Nphp3-as1
Nphp4
Npipb8
Npipb9
Npl
Nploc4
Npm1
Npm1p12
Npm1p2
Npm1p21
Npm1p32
Npm1p46
Npm2
Npm3
Npnt
Nppa
Npr3
Nprl2
Nprl3
Npsr1-as1
Nptn
Nptx1
Nptx2
Npw
Npy1r
Npy6r
Nqo1
Nqo2
Nr1d2
Nr1h2
Nr1h3
Nr1h4
Nr1i2
Nr1i3
Nr2c1
Nr2c2
Nr2f1
Nr2f2
Nr2f2-as1
Nr2f6
Nr3c1
Nr4a1
Nr4a3
Nr5a1
Nr5a2
Nr6a1
Nrbf2
Nrbf2p5
Nrbp1
Nrbp2
Nrcam
Nrdc
Nrde2
Nrep
Nrep-as1
Nrf1
Nrg1
Nrg1-it3
Nrg2
Nrg3
Nrg3-as1
Nrg4
Nrgn
Nrip1
Nrip3
Nrir
Nrl
Nrm
Nrn1
Nrn1l
Nrp1
Nrp2
Nrros
Nrsn1
Nrsn2
Nrsn2-as1
Nrtn
Nrxn1
Nrxn2
Nrxn3
Nsa2
Nsd1
Nsd2
Nsd3
Nsdhl
Nsfl1c
Nsg1
Nsg2
Nsl1
Nsmaf
Nsmce1
Nsmce1-dt
Nsmce2
Nsmce4a
Nsrp1
Nsun2
Nsun3
Nsun4
Nsun5p2
Nsun6
Nsun7
Nt5c1a
Nt5c1b
Nt5c2
Nt5c3a
Nt5c3b
Nt5cp2
Nt5dc1
Nt5dc2
Nt5dc3
Nt5dc4
Nt5e
Nt5m
Ntan1
Ntan1p2
Ntf4
Nthl1
Ntm
Ntmt1
Ntn4
Ntn5
Ntng1
Ntng2
Ntpcr
Ntrk1
Ntrk3
Nts
Ntsr1
Nuak2
Nub1
Nubp1
Nubp2
Nubpl
Nucb1
Nucb2
Nudc
Nudcd3
Nudt1
Nudt13
Nudt14
Nudt16
Nudt16l1
Nudt17
Nudt19
Nudt19p4
Nudt2
Nudt21
Nudt22
Nudt4
Nudt7
Nudt8
Nudt9
Nuf2
Numa1
Numb
Numbl
Nup107
Nup133
Nup160
Nup188
Nup205
Nup210
Nup210l
Nup210p3
Nup214
Nup35
Nup37
Nup43
Nup50
Nup50-dt
Nup54
Nup58
Nup62
Nup85
Nup88
Nup93
Nup98
Nupl2
Nupr1
Nus1p1
Nus1p2
Nusap1
Nutf2
Nutm1
Nutm2a-as1
Nutm2b-as1
Nwd1
Nxf1
Nxf3
Nxn
Nxnl2
Nxpe3
Nxph3
Oacylp
Oaf
Oard1
Oas1
Oas2
Oas3
Oasl
Oat
Oaz1
Oaz3
Obsl1
Oca2
Ocel1
Ociad1
Ociad1-as1
Ociad2
Ocln
Ocrl
Odam
Odc1
Odc1-dt
Odf2
Odf2-as1
Odf2l
Odf3b
Odf4
Odr4
Ofcc1
Ofd1
Ofd1p17
Ofd1p3y
Oga
Ogdh
Ogdhl
Ogfod1
Ogfod1p1
Ogfod2
Ogfod3
Ogfr
Ogfrl1
Ogfrp1
Ogg1
Ogn
Ogt
Oip5-as1
Oit3
Ola1
Ola1p2
Olah
Olfm1
Olfm2
Olfml2a
Olfml3
Olig1
Olig2
Olmalinc
Olr1
Oma1
Omp
Onecut1
Onecut3
Ooep
Oosp1p1
Oosp1p2
Oosp4a
Oosp4b
Opa1
Opa3
Opn3
Opn4
Oprd1
Oprl1
Oprm1
Oprpn
Or10a6
Or10a7
Or10aa1p
Or10ab1p
Or10ad1
Or10d1p
Or10g2
Or10g8
Or10h2
Or10j1
Or10j3
Or10k2
Or10p1
Or10r1p
Or10v2p
Or10w1
Or10y1p
Or11g1p
Or11q1p
Or13g1
Or13i1p
Or13j1
Or14a16
Or1ab1p
Or1d4
Or1f1
Or1f12
Or1f2p
Or1m1
Or2a14
Or2a3p
Or2a7
Or2ah1p
Or2ai1p
Or2b3
Or2b7p
Or2h2
Or2l13
Or2m5
Or2q1p
Or2r1p
Or2s2
Or2t11
Or2t12
Or2t2
Or2t33
Or2v1
Or2v2
Or2w5
Or2x1p
Or3a1
Or3a2
Or3a3
Or4c6
Or4d1
Or4d9
Or4e1
Or4f15
Or4k14
Or4k17
Or4k2
Or4k5
Or4k8p
Or4m1
Or4q2
Or4q3
Or4t1p
Or51a10p
Or51a3p
Or51ab1p
Or51g1
Or51g2
Or51h2p
Or51p1p
Or52b1p
Or52b3p
Or52e3p
Or52j1p
Or52k1
Or52k2
Or52k3p
Or52l2p
Or52n4
Or52p2p
Or52t1p
Or52w1
Or55b1p
Or56a1
Or56b3p
Or5a1
Or5a2
Or5an1
Or5au1
Or5bh1p
Or5bj1p
Or5bs1p
Or5e1p
Or5g5p
Or5h15
Or5h2
Or5h8
Or5t1
Or5t2
Or6b1
Or6c4
Or6c73p
Or6d1p
Or6e1p
Or6k5p
Or6k6
Or6n1
Or6t1
Or6u2p
Or7a1p
Or7a3p
Or7c1
Or7e101p
Or7e104p
Or7e106p
Or7e110p
Or7e122p
Or7e126p
Or7e14p
Or7e158p
Or7e15p
Or7e43p
Or7e47p
Or7e62p
Or7l1p
Or8a1
Or8b10p
Or8b12
Or8b5p
Or8b8
Or8b9p
Or8d1
Or8d2
Or8d4
Or8f1p
Or8h2
Or8k4p
Or8l1p
Or8x1p
Or9a4
Or9g2p
Or9l1p
Or9n1p
Or9p1p
Orai1
Orai2
Orai3
Orc2
Orc3
Orc4
Orc6
Orm1
Ormdl1
Ormdl2
Ormdl3
Os9
Osbp2
Osbpl10
Osbpl10-as1
Osbpl1a
Osbpl2
Osbpl5
Osbpl6
Osbpl8
Osbpl9
Oscar
Oscp1
Oser1
Oser1-dt
Osgepl1-as1
Osgin1
Osgin2
Osm
Osmr
Osr2
Ostc
Ostcp8
Ostf1
Otof
Otogl
Otop1
Otop2
Otub1
Otub2
Otud1
Otud4
Otud4p1
Otud5
Otud6b
Otud6b-as1
Otud7a
Otud7b
Otulin
Otulinl
Otx1
Otx2
Ovaal
Ovch1
Ovgp1
Ovol1
Ovol1-as1
Oxa1l
Oxct1-as1
Oxer1
Oxnad1
Oxr1
Oxsm
Oxsr1
Oxt
P2rx1
P2rx2
P2rx3
P2rx4
P2rx6
P2rx7
P2ry10
P2ry11
P2ry14
P2ry2
P2ry6
P3h1
P3h2
P3h2-as1
P3h3
P3h4
P3r3urf
P4ha2-as1
P4ha3
P4hb
P4htm
Pa2g4
Pa2g4p4
Paaf1
Pabpc1
Pabpc1l
Pabpc1p10
Pabpc1p11
Pabpc1p5
Pabpc1p8
Pabpc4
Pabpc4-as1
Pabpn1
Pacerr
Pacrg
Pacrg-as2
Pacrg-as3
Pacrgl
Pacs1
Pacs2
Pacsin1
Pacsin2
Pacsin3
Padi2
Padi4
Paep
Paf1
Pafah1b1
Pafah1b2
Pafah1b3
Pag1
Page3
Pah
Paics
Paicsp3
Paip1
Paip2
Pak1
Pak2
Pak3
Pak4
Pak6
Palld
Palm
Palm2
Palmd
Pam
Pam16
Pan2
Pan3
Pan3-as1
Pandar
Pank1
Pank2
Pank3
Pantr1
Panx1
Paox
Papln
Papola
Papolg
Pappa
Papss1
Papss2
Paqr3
Paqr4
Paqr5
Paqr6
Paqr7
Paqr8
Paral1
Pard3
Pard3-as1
Pard6a
Pard6b
Pard6g
Pard6g-as1
Park7
Parl
Parm1
Parn
Parp10
Parp11
Parp12
Parp14
Parp15
Parp16
Parp2
Parp3
Parp6
Parp8
Parpbp
Parvb
Parvg
Pask
Patj
Patl1
Patl2
Patz1
Paupar
Pawr
Pawrp1
Pax5
Pax6
Pax8
Pax8-as1
Paxbp1-as1
Paxip1
Paxip1-as1
Paxip1-as2
Paxx
Pbdc1
Pbk
Pbrm1
Pbx1
Pbx2
Pbx3
Pbxip1
Pc
Pca3
Pcat1
Pcat14
Pcat19
Pcat6
Pcat7
Pcbd2
Pcbp1
Pcbp1-as1
Pcbp2
Pcbp3
Pcbp4
Pcca
Pcca-as1
Pccb
Pcdh11x
Pcdh12
Pcdh15
Pcdh7
Pcdh8
Pcdha11
Pcdha7
Pcdha8
Pcdhb13
Pcdhb15
Pcdhb2
Pcdhb7
Pcdhb8
Pcdhga10
Pcdhga11
Pcdhga5
Pcdhga8
Pcdhgb3
Pcdhgc3
Pced1a
Pced1b
Pced1b-as1
Pcf11
Pcf11-as1
Pcgf1
Pcgf3
Pcgf5
Pcid2
Pcif1
Pck1
Pck2
Pclaf
Pclo
Pcm1
Pcmt1
Pcmtd1
Pcmtd2
Pcna
Pcnap4
Pcnp
Pcnt
Pcnx1
Pcnx2
Pcnx3
Pcnx4
Pcolce
Pcolce2
Pcoth
Pcp2
Pcsk1
Pcsk4
Pcsk5
Pcsk6
Pcsk6-as1
Pcsk7
Pctp
Pcyox1
Pcyox1l
Pcyt1a
Pcyt2
Pdc
Pdcd10
Pdcd11
Pdcd1lg2
Pdcd2
Pdcd2l
Pdcd4
Pdcd5
Pdcd6
Pdcd6ip
Pdcd6ipp2
Pdcl
Pdcl3
Pdcl3p1
Pdcl3p3
Pdcl3p7
Pde10a
Pde11a
Pde12
Pde1a
Pde1b
Pde1c
Pde2a
Pde3a
Pde3b
Pde4b
Pde4c
Pde4d
Pde4dip
Pde5a
Pde6a
Pde6b
Pde6c
Pde6d
Pde7a
Pde7b
Pde8a
Pde9a
Pdgfa
Pdgfb
Pdgfc
Pdgfd
Pdgfra
Pdgfrb
Pdha1
Pdha1p1
Pdhb
Pdhx
Pdia3
Pdia3p1
Pdia4
Pdia5
Pdia6
Pdik1l
Pdilt
Pdk1
Pdk2
Pdk3
Pdlim1
Pdlim2
Pdlim3
Pdlim4
Pdlim5
Pdlim7
Pdp1
Pdp2
Pdpk1
Pdpr
Pds5a
Pds5b
Pdss1
Pdss1p1
Pdss2
Pdxdc1
Pdxdc2p
Pdxk
Pdyn-as1
Pdzd2
Pdzd7
Pdzph1p
Pdzrn3-as1
Pea15
Peak1
Pear1
Pebp1
Pebp1p2
Pebp1p3
Pebp4
Pecam1
Pecr
Peli1
Peli2
Pelo
Pemt
Pepd
Per2
Per3
Pes1
Pet100
Pex1
Pex10
Pex11a
Pex13
Pex14
Pex2
Pex26
Pex3
Pex5
Pex5l
Pex7
Pfas
Pfdn1
Pfdn4
Pfdn5
Pfdn6
Pfkfb2
Pfkfb3
Pfkfb4
Pfkl
Pfkm
Pfkp
Pfn1
Pfn2
Pga3
Pga5
Pgam1
Pgam1p2
Pgam1p3
Pgam1p6
Pgam5
Pgap1
Pgap2
Pgap3
Pgbd1
Pgbd2
Pgbd5
Pgc
Pgd
Pgf
Pgghg
Pgk1
Pgk1p2
Pglyrp2
Pglyrp4
Pgm1
Pgm2
Pgm3
Pgm5
Pgm5p2
Pgm5p3-as1
Pgm5p4
Pgp
Pgpep1
Pgr
Pgrmc2
Pgs1
Phactr1
Phactr2
Phactr3
Phactr4
Phax
Phb
Phb2
Phbp18
Phbp3
Phbp7
Phbp8
Phbp9
Phc2
Phc3
Pheta1
Phf1
Phf10
Phf11
Phf12
Phf13
Phf14
Phf19
Phf2
Phf20
Phf20l1
Phf21a
Phf21b
Phf23
Phf24
Phf3
Phf6
Phf7
Phf8
Phgdh
Phka2
Phkb
Phkbp1
Phkg1
Phkg2
Phlda1
Phlda3
Phldb1
Phldb2
Phlpp1
Phlpp2
Phospho2
Phox2b
Phpt1
Phrf1
Phtf1
Phtf2
Phyh
Phyhd1
Phyhip
Phyhipl
Phykpl
Pi15
Pi16
Pi4k2a
Pi4ka
Pias1
Pias2
Pias3
Pias4
Pibf1
Picalm
Pick1
Pid1
Pidd1
Piezo1
Piezo2
Pif1
Pifo
Piga
Pigb
Pigbos1
Pigc
Pigcp2
Pigf
Pigg
Pigh
Pighp1
Pigk
Pigl
Pigm
Pign
Pigp
Pigpp2
Pigpp3
Pigpp4
Pigq
Pigr
Pigs
Pigt
Pigu
Pigup1
Pigv
Pigw
Pigx
Pigy-dt
Pih1d1
Pih1d2
Pik3c2a
Pik3c2b
Pik3c2g
Pik3c3
Pik3ca
Pik3cb
Pik3cd
Pik3cd-as1
Pik3cg
Pik3ip1
Pik3ip1-as1
Pik3r1
Pik3r2
Pik3r3
Pik3r4
Pik3r5
Pikfyve
Pilra
Pilrb
Pim1
Pim2
Pim3
Pin1
Pin4
Pinlyp
Pinx1
Pip4k2a
Pip4k2b
Pip4k2c
Pip4p1
Pip4p2
Pip5k1a
Pip5k1b
Pip5k1p2
Pip5kl1
Pipox
Pipsl
Pir
Pithd1
Pitpna
Pitpna-as1
Pitpnb
Pitpnc1
Pitpnm1
Pitpnm2
Pitpnm2-as1
Pitrm1
Pitrm1-as1
Pitx3
Piwil2
Piwil4
Pja2
Pjvk
Pkd1l1
Pkd1l3
Pkd2
Pkd2l1
Pkd2l2
Pkdcc
Pkdrej
Pkhd1
Pkib
Pkig
Pklr
Pkm
Pkmyt1
Pkn1
Pkn2
Pkn2-as1
Pknox1
Pknox2
Pkp2
Pkp3
Pkp4
Pla1a
Pla2g10
Pla2g12ap1
Pla2g12b
Pla2g15
Pla2g16
Pla2g1b
Pla2g2a
Pla2g2e
Pla2g4b
Pla2g4c
Pla2g4e-as1
Pla2g4f
Pla2g6
Pla2r1
Plac1
Plac8
Plac8l1
Plac9
Plagl1
Plat
Plau
Plaur
Plb1
Plbd1
Plbd2
Plcb1
Plcb2
Plcb3
Plcb4
Plcd1
Plcd3
Plcd4
Plce1
Plce1-as2
Plcg1
Plcg1-as1
Plcg2
Plch2
Plcl1
Plcl2
Plcxd1
Plcxd2
Plcxd2-as1
Plcz1
Pld1
Pld2
Pld3
Pld5
Plec
Plek
Plekha1
Plekha2
Plekha3
Plekha4
Plekha5
Plekha6
Plekha7
Plekha8
Plekha8p1
Plekhb1
Plekhb2
Plekhd1
Plekhf1
Plekhf2
Plekhg1
Plekhg2
Plekhg3
Plekhg4
Plekhg6
Plekhh1
Plekhh2
Plekhj1
Plekhm1p1
Plekhm2
Plekhm3
Plekhn1
Plekho1
Plekho2
Plekhs1
Plg
Plgla
Plglb2
Plgrkt
Plin1
Plin2
Plin3
Plin5
Plk1
Plk2
Plk3
Plk4
Plk5
Pllp
Plod1
Plod2
Plod3
Plp2
Plpbp
Plpp1
Plpp3
Plpp4
Plpp5
Plpp6
Plppr1
Plppr2
Plppr3
Plrg1
Pls1
Pls3
Plscr1
Plscr2
Plxdc1
Plxdc2
Plxna2
Plxnb2
Plxnb3
Plxnc1
Plxnd1
Pmaip1
Pmel
Pmf1
Pmf1-bglap
Pmfbp1
Pml
Pmm1
Pmm2
Pmp22
Pmpca
Pmpcap1
Pmpcb
Pms1
Pms2
Pms2cl
Pms2p7
Pnisr
Pnkd
Pnkdp1
Pnkp
Pnldc1
Pnliprp1
Pnliprp2
Pnma1
Pnma8b
Pnmt
Pnn
Pno1
Pnoc
Pnp
Pnpla1
Pnpla2
Pnpla3
Pnpla5
Pnpla6
Pnpla7
Pnpla8
Pnpo
Pnpt1
Pnrc1
Pnrc2
Pnrc2p1
Poc1b
Poc1b-as1
Poc1b-galnt4
Podn
Podxl
Pofut1
Pofut2
Pogk
Poglut1
Pola1
Pola2
Polb
Pold1
Pold3
Poldip2
Poldip3
Pole
Pole2
Pole3
Pole4
Polg
Polg2
Polh
Poli
Polk
Polm
Poln
Polq
Polr1a
Polr1b
Polr1c
Polr1d
Polr1e
Polr2a
Polr2b
Polr2c
Polr2d
Polr2e
Polr2f
Polr2g
Polr2h
Polr2j3
Polr2j4
Polr2k
Polr2kp2
Polr2m
Polr3a
Polr3b
Polr3c
Polr3d
Polr3e
Polr3f
Polr3g
Polr3gl
Polr3gp2
Polr3h
Polr3k
Polr3kp2
Pom121
Pom121c
Pomgnt1
Pomk
Pomp
Pomt1
Pomt2
Pon1
Pon2
Pop1
Pop4
Pop5
Pop7
Popdc2
Por
Pot1
Pot1-as1
Pou2af1
Pou2f1
Pou2f2
Pou3f2
Pou4f2
Pou5f1
Pou5f1p6
Pou5f2
Pou6f2
Ppa2
Ppan
Ppan-p2ry11
Ppara
Ppard
Pparg
Ppargc1a
Ppargc1b
Ppat
Ppbpp1
Ppbpp2
Ppcdc
Ppcs
Ppdpf
Ppef1
Ppef1-as1
Ppfia1
Ppfia2
Ppfia2-as1
Ppfia3
Ppfia4
Ppfibp1
Ppfibp2
Pphln1
Ppia
Ppial4c
Ppiap17
Ppiap2
Ppiap25
Ppiap28
Ppiap29
Ppiap3
Ppiap35
Ppiap37
Ppiap39
Ppiap4
Ppiap46
Ppiap47
Ppiap51
Ppiap59
Ppiap68
Ppiap7
Ppiap76
Ppiap80
Ppiap81
Ppiap90
Ppid
Ppie
Ppiel
Ppif
Ppig
Ppih
Ppihp1
Ppil1
Ppil1p1
Ppil2
Ppil3
Ppil4
Ppil6
Ppip5k2
Ppm1a
Ppm1b
Ppm1d
Ppm1f
Ppm1g
Ppm1h
Ppm1j
Ppm1k
Ppm1k-dt
Ppm1l
Ppm1m
Ppm1n
Ppme1
Ppox
Ppp1ca
Ppp1cb
Ppp1cc
Ppp1r10
Ppp1r11
Ppp1r11p1
Ppp1r12a
Ppp1r12a-as1
Ppp1r12b
Ppp1r12c
Ppp1r13b
Ppp1r13l
Ppp1r14a
Ppp1r14b
Ppp1r15a
Ppp1r16a
Ppp1r16b
Ppp1r18
Ppp1r1a
Ppp1r1ap2
Ppp1r1b
Ppp1r1c
Ppp1r21
Ppp1r26
Ppp1r26-as1
Ppp1r27
Ppp1r2c
Ppp1r32
Ppp1r36
Ppp1r37
Ppp1r3a
Ppp1r3e
Ppp1r3f
Ppp1r3g
Ppp1r42
Ppp1r7
Ppp1r8
Ppp1r9a
Ppp2cb
Ppp2r1a
Ppp2r1b
Ppp2r2a
Ppp2r2b
Ppp2r2b-it1
Ppp2r2c
Ppp2r2d
Ppp2r3a
Ppp2r3c
Ppp2r5a
Ppp2r5b
Ppp2r5c
Ppp2r5d
Ppp2r5e
Ppp3ca
Ppp3cb
Ppp3cb-as1
Ppp3cc
Ppp4c
Ppp4r1
Ppp4r1-as1
Ppp4r1l
Ppp4r2
Ppp4r3b
Ppp4r3c
Ppp4r4
Ppp5c
Ppp5d1
Ppp6c
Ppp6r1
Ppp6r2
Ppp6r3
Pprc1
Ppt1
Ppt2
Ppt2-egfl8
Ppwd1
Pqbp1
Pqlc1
Pqlc2
Pqlc2l
Pqlc3
Prac2
Prame
Prap1
Prb1
Prb4
Prc1
Prcc
Prcd
Prcp
Prdm1
Prdm10
Prdm11
Prdm15
Prdm2
Prdm4
Prdm5
Prdm6
Prdm7
Prdm8
Prdx1
Prdx2
Prdx2p1
Prdx2p4
Prdx3
Prdx3p2
Prdx3p4
Prdx4
Prdx5
Prdx6
Prelid1
Prelid1p1
Prelid1p2
Prelid1p3
Prelid2
Prelid2p1
Prelid3a
Prelid3bp5
Prelid3bp7
Prepl
Prex1
Prex2
Prf1
Prg4
Prh1
Prh2
Prickle1
Prickle2-as2
Prickle3
Prickle4
Prim2
Primpol
Prkaa1
Prkaa2
Prkab1
Prkaca
Prkacb
Prkag1
Prkag2
Prkag2-as1
Prkag3
Prkar1a
Prkar1ap1
Prkar1b
Prkar2a
Prkar2a-as1
Prkar2b
Prkca
Prkca-as1
Prkcb
Prkcd
Prkce
Prkch
Prkci
Prkcq-as1
Prkcsh
Prkcz
Prkd1
Prkd2
Prkdc
Prkg2
Prkn
Prkra
Prkra-as1
Prkrip1
Prkxp1
Prky
Prlr
Prm2
Prmt1
Prmt1p1
Prmt2
Prmt3
Prmt5
Prmt5-as1
Prmt6
Prmt7
Prmt8
Prnp
Prnt
Prob1
Proc
Prodh2
Prokr1
Prorsd1p
Proser1
Proser2
Proser2-as1
Proser3
Prox1
Prox2
Prpf18
Prpf19p1
Prpf3
Prpf31
Prpf38a
Prpf38b
Prpf39
Prpf4
Prpf40a
Prpf40b
Prpf4b
Prpf8
Prps1
Prps1p2
Prps2
Prpsap1
Prpsap2
Prr11
Prr13
Prr13p1
Prr13p5
Prr14
Prr14l
Prr15
Prr16
Prr18
Prr19
Prr20g
Prr22
Prr26
Prr29
Prr3
Prr30
Prr31
Prr34
Prr36
Prr5
Prr5-arhgap8
Prr5l
Prr7
Prr7-as1
Prrc1
Prrc2a
Prrc2b
Prrc2c
Prrg1
Prrg2
Prrt1
Prrt1b
Prrt2
Prrt3
Prrt3-as1
Prrt4
Prrx1
Prrx2-as1
Prss12
Prss16
Prss21
Prss23
Prss3
Prss36
Prss3p4
Prss51
Prss53
Prss54
Prss56
Prss57
Prss8
Prtg
Prtn3
Prune1
Prune2
Prxl2a
Prxl2b
Prxl2c
Psap
Psat1
Psca
Psd
Psd2-as1
Psd3
Psd4
Psen1
Psen2
Psenen
Psip1
Pskh1
Pskh2
Psma1
Psma2
Psma2p3
Psma3
Psma3-as1
Psma4
Psma6
Psma6p4
Psma7
Psmb10
Psmb2
Psmb3
Psmb4
Psmb5
Psmb6
Psmb7
Psmb8
Psmb9
Psmc1
Psmc1p2
Psmc1p4
Psmc1p7
Psmc1p8
Psmc2
Psmc3
Psmc3ip
Psmc4
Psmc5
Psmc6
Psmd1
Psmd10
Psmd10p1
Psmd10p2
Psmd11
Psmd12
Psmd13
Psmd14
Psmd2
Psmd3
Psmd4
Psmd5
Psmd6
Psmd7
Psmd8
Psmd9
Psme1
Psme2
Psme2p2
Psme3
Psme4
Psmf1
Psmg1
Psmg2
Psmg3-as1
Psmg4
Psors1c1
Pspc1
Pspc1p2
Psph
Pspn
Psrc1
Pstk
Pstpip1
Pstpip2
Ptar1
Ptbp1
Ptbp1p
Ptbp2
Ptcd1
Ptcd2
Ptcd2p1
Ptcd2p2
Ptcd3
Ptch1
Ptch2
Ptchd3p2
Ptchd3p3
Ptcsc2
Ptdss1
Ptdss2
Pten
Ptenp1-as
Pter
Ptgdr
Ptgds
Ptger2
Ptger4
Ptger4p2
Ptges
Ptges3
Ptges3l
Ptges3l-aarsd1
Ptges3p1
Ptges3p2
Ptges3p4
Ptgfr
Ptgfrn
Ptgir
Ptgr1
Ptgr2
Ptgs1
Pth2
Pth2r
Ptk2
Ptk2b
Ptk6
Ptk7
Ptma
Ptmap6
Ptmap9
Ptms
Ptov1
Ptov1-as1
Ptov1-as2
Ptp4a1
Ptp4a1p5
Ptp4a2
Ptp4a2p1
Ptpa
Ptpdc1
Ptpmt1
Ptpn1
Ptpn11
Ptpn12
Ptpn13
Ptpn18
Ptpn2
Ptpn20
Ptpn22
Ptpn23
Ptpn2p1
Ptpn4
Ptpn6
Ptpn7
Ptpn9
Ptpra
Ptprb
Ptprc
Ptpre
Ptprf
Ptprg
Ptprh
Ptprj
Ptprj-as1
Ptprk
Ptprm
Ptprn
Ptpro
Ptprs
Ptpru
Ptprz1
Ptrh1
Ptrh2
Pts
Pttg1
Pttg1ip
Pudp
Puf60
Pum1
Pum2
Pum3
Pura
Purpl
Pus1
Pus10
Pus3
Pus7l
Pusl1
Pvalb
Pvr
Pvrig
Pvrig2p
Pvt1
Pwp1
Pwrn4
Pwwp2a
Pwwp2b
Pwwp3a
Pxdn
Pxk
Pxmp2
Pxn-as1
Pxylp1
Pycard
Pycard-as1
Pycr1
Pycr2
Pycr3
Pydc2
Pygb
Pygl
Pygm
Pyhin1
Pym1
Pyroxd1
Pyy
Pzp
Qars
Qdpr
Qki
Qpct
Qpctl
Qprt
Qrfp
Qrich1
Qrich2
Qrsl1
Qser1
Qsox1
Qtrt1
Qtrt2
R3hcc1
R3hcc1l
R3hdm1
R3hdm2
R3hdm2p2
R3hdm4
Rab10
Rab11a
Rab11ap1
Rab11ap2
Rab11b
Rab11b-as1
Rab11fip1
Rab11fip2
Rab11fip3
Rab11fip4
Rab11fip5
Rab12
Rab14
Rab15
Rab17
Rab18
Rab19
Rab1a
Rab1b
Rab21
Rab22a
Rab24
Rab25
Rab26
Rab27a
Rab27b
Rab28
Rab2a
Rab2b
Rab30
Rab30-as1
Rab31
Rab33b
Rab34
Rab37
Rab3a
Rab3d
Rab3gap1
Rab3gap2
Rab3il1
Rab3ip
Rab40b
Rab40c
Rab42
Rab4a
Rab4b
Rab4b-egln2
Rab5a
Rab5b
Rab5c
Rab5cp2
Rab5if
Rab6a
Rab7a
Rab7b
Rab8a
Rab8b
Rab9a
Rabep1
Rabep2
Rabepk
Rabgap1
Rabgap1l
Rabgef1
Rabggtb
Rabl2a
Rabl2b
Rabl3
Rabl6
Rac1
Rac1p6
Rac3
Racgap1
Rack1
Rad1
Rad17
Rad18
Rad1p1
Rad21
Rad21-as1
Rad21l1
Rad23a
Rad23b
Rad23bp1
Rad50
Rad51
Rad51ap1
Rad51b
Rad51c
Rad51d
Rad52
Rad54b
Rad54l
Rad9a
Rad9b
Radil
Rae1
Raet1e
Raet1e-as1
Raet1l
Raf1
Rag1
Rag2
Rai1
Rai14
Rai1-as1
Rai2
Rala
Ralb
Ralbp1
Ralgapa1
Ralgapa2
Ralgapb
Ralgds
Ralgps1
Ralgps2
Raly
Raly-as1
Ralyl
Ramacl
Ramp1
Ramp2
Ran
Ranbp1
Ranbp10
Ranbp17
Ranbp2
Ranbp3
Ranbp3l
Rangrf
Ranp5
Rap1a
Rap1ap
Rap1b
Rap1gap
Rap1gap2
Rap1gds1
Rap2a
Rap2b
Rap2c
Rap2c-as1
Rapgef1
Rapgef2
Rapgef3
Rapgef4
Rapgef5
Rapgef6
Rapgefl1
Raph1
Rara
Rara-as1
Rarb
Rarg
Rarres2p11
Rarres3
Rars
Rars2
Rasa1
Rasa2
Rasa2-it1
Rasa4
Rasal1
Rasal2
Rasal2-as1
Rasal3
Rasgef1a
Rasgef1b
Rasgrf1
Rasgrf2
Rasgrp2
Rasgrp3
Rasgrp4
Rasip1
Rasl10a
Rasl11a
Rasl11b
Rasl12
Rassf1
Rassf10
Rassf1-as1
Rassf2
Rassf3
Rassf4
Rassf5
Rassf6
Rassf7
Rassf8
Rassf8-as1
Raver1
Raver2
Rax
Rb1
Rb1-dt
Rbak
Rbakdn
Rbak-rbakdn
Rbbp4
Rbbp5
Rbbp6
Rbbp7
Rbbp8
Rbbp8p1
Rbck1
Rbfa
Rbfox1
Rbfox2
Rbfox3
Rbks
Rbl1
Rbl2
Rbm10
Rbm12b
Rbm14
Rbm14-rbm4
Rbm15
Rbm17
Rbm19
Rbm20
Rbm22
Rbm22p12
Rbm22p7
Rbm23
Rbm24
Rbm25
Rbm26-as1
Rbm28
Rbm3
Rbm33
Rbm34
Rbm38
Rbm39
Rbm4
Rbm41
Rbm42
Rbm44
Rbm45
Rbm47
Rbm48
Rbm4b
Rbm5
Rbm5-as1
Rbm6
Rbm7
Rbm8a
Rbms1
Rbms1p1
Rbms2
Rbms2p1
Rbms3
Rbms3-as2
Rbmx
Rbmx2
Rbmx2p3
Rbmx2p4
Rbmxl1
Rbp4
Rbp5
Rbpj
Rbpjl
Rbpms
Rbpmslp
Rbsn
Rbx1
Rc3h1-it1
Rcan1
Rcan2
Rcan3
Rcbtb1
Rcbtb2
Rcbtb2p1
Rcc1
Rcc1l
Rcc2
Rcc2-as1
Rcc2p3
Rcc2p6
Rccd1
Rce1
Rcl1
Rcn1
Rcn2
Rcn3
Rcor3
Rcsd1
Rcvrn
Rd3
Rdh10
Rdh11
Rdh12
Rdh13
Rdh16
Rdh5
Rdh8
Rdm1p2
Rdm1p5
Rdx
Reck
Recql4
Recql5
Reep1
Reep2
Reep4
Reep6
Rel
Rela
Relb
Relch
Rell1
Rell2
Reln
Relt
Renbp
Rep15
Repin1
Reps1
Rer1
Rere
Rere-as1
Rerg
Rerg-as1
Resf1
Rest
Retn
Retreg1
Retreg2
Retreg3
Retsat
Rev1
Rev3l
Rev3l-it1
Rex1bd
Rexo1
Rexo1l10p
Rexo1l1p
Rexo1l2p
Rexo1l3p
Rexo2
Rexo4
Rexo5
Rf00001
Rf00003
Rf00004
Rf00006
Rf00012
Rf00015
Rf00016
Rf00017
Rf00019
Rf00024
Rf00026
Rf00049
Rf00056
Rf00066
Rf00072
Rf00086
Rf00088
Rf00090
Rf00091
Rf00092
Rf00096
Rf00100
Rf00139
Rf00150
Rf00152
Rf00156
Rf00191
Rf00212
Rf00263
Rf00264
Rf00271
Rf00272
Rf00275
Rf00283
Rf00284
Rf00285
Rf00322
Rf00324
Rf00334
Rf00345
Rf00393
Rf00394
Rf00401
Rf00402
Rf00407
Rf00409
Rf00410
Rf00411
Rf00415
Rf00416
Rf00418
Rf00424
Rf00425
Rf00432
Rf00438
Rf00443
Rf00477
Rf00492
Rf00493
Rf00494
Rf00554
Rf00560
Rf00561
Rf00568
Rf00569
Rf00573
Rf00586
Rf00591
Rf00592
Rf00599
Rf00601
Rf00602
Rf00612
Rf00614
Rf00618
Rf00621
Rf00635
Rf01183
Rf01210
Rf01225
Rf01233
Rf01241
Rf01684
Rf01699
Rf01871
Rf01877
Rf01881
Rf01882
Rf01883
Rf01906
Rf01909
Rf01928
Rf01951
Rf01955
Rf01956
Rf01957
Rf01975
Rf01984
Rf01986
Rf01987
Rf01992
Rf02040
Rf02041
Rf02042
Rf02045
Rf02101
Rf02103
Rf02110
Rf02113
Rf02116
Rf02118
Rf02120
Rf02121
Rf02122
Rf02123
Rf02124
Rf02125
Rf02126
Rf02133
Rf02134
Rf02137
Rf02138
Rf02139
Rf02140
Rf02142
Rf02148
Rf02149
Rf02150
Rf02156
Rf02157
Rf02166
Rf02174
Rf02175
Rf02176
Rf02177
Rf02178
Rf02179
Rf02180
Rf02183
Rf02185
Rf02187
Rf02188
Rf02195
Rf02196
Rf02198
Rf02199
Rf02203
Rf02204
Rf02205
Rf02211
Rf02212
Rf02213
Rf02215
Rf02216
Rf02217
Rf02218
Rf02220
Rf02248
Rf02249
Rf02271
Rfc1
Rfc2
Rfc3
Rfc4
Rfc5
Rfesd
Rffl
Rflna
Rflnb
Rfng
Rft1
Rftn1
Rftn2
Rfwd3
Rfx2
Rfx3
Rfx3-as1
Rfx4
Rfx5
Rfx7
Rfx8
Rfxank
Rfxap
Rgcc
Rgl1
Rgl2
Rgl3
Rgl4
Rgmb
Rgmb-as1
Rgn
Rgp1
Rgpd3
Rgpd4-as1
Rgr
Rgs1
Rgs10
Rgs12
Rgs14
Rgs17
Rgs18
Rgs19
Rgs2
Rgs20
Rgs22
Rgs3
Rgs4
Rgs5
Rgs6
Rgs9
Rgs9bp
Rgsl1
Rhbdd1
Rhbdd2
Rhbdf1
Rhbdf1p1
Rhbdf2
Rhbdl2
Rhbdl3
Rhce
Rheb
Rhebl1
Rhebp3
Rhex
Rhno1
Rhoa
Rhoa-it1
Rhob
Rhobtb1
Rhobtb2
Rhobtb3
Rhoc
Rhod
Rhof
Rhog
Rhoh
Rhoq
Rhoqp1
Rhoqp3
Rhot1
Rhot2
Rhoxf1-as1
Rhoxf1p3
Rhpn1
Rhpn2
Ribc1
Ric1
Ric8a
Ric8b
Rictor
Rida
Rif1
Riiad1
Rilpl1
Rilpl2
Rimkla
Rimklb
Rimklbp1
Rims1
Rims2
Rims3
Rin1
Rin2
Rin3
Ring1
Rinl
Rint1
Riok1
Riok2
Riok3
Riox1
Riox2
Ripk1
Ripk2
Ripk3
Ripor1
Ripor2
Ripor3
Ripply1
Rit1
Rita1
Rlimp1
Rln3
Rmc1
Rmdn1
Rmdn2
Rmdn2-as1
Rmi1
Rmi2
Rmnd1
Rmnd5a
Rmnd5b
Rmrp
Rn7sk
Rn7skp106
Rn7skp11
Rn7skp110
Rn7skp114
Rn7skp116
Rn7skp12
Rn7skp123
Rn7skp124
Rn7skp126
Rn7skp127
Rn7skp13
Rn7skp130
Rn7skp133
Rn7skp143
Rn7skp145
Rn7skp155
Rn7skp159
Rn7skp16
Rn7skp161
Rn7skp163
Rn7skp17
Rn7skp175
Rn7skp179
Rn7skp190
Rn7skp2
Rn7skp200
Rn7skp202
Rn7skp203
Rn7skp204
Rn7skp217
Rn7skp222
Rn7skp223
Rn7skp232
Rn7skp235
Rn7skp237
Rn7skp245
Rn7skp249
Rn7skp251
Rn7skp258
Rn7skp265
Rn7skp268
Rn7skp271
Rn7skp276
Rn7skp287
Rn7skp293
Rn7skp3
Rn7skp37
Rn7skp44
Rn7skp49
Rn7skp50
Rn7skp57
Rn7skp67
Rn7skp78
Rn7skp79
Rn7skp8
Rn7skp80
Rn7skp83
Rn7skp9
Rn7skp92
Rn7skp94
Rn7skp95
Rn7sl1
Rn7sl101p
Rn7sl105p
Rn7sl107p
Rn7sl111p
Rn7sl11p
Rn7sl121p
Rn7sl126p
Rn7sl132p
Rn7sl138p
Rn7sl141p
Rn7sl144p
Rn7sl14p
Rn7sl153p
Rn7sl155p
Rn7sl160p
Rn7sl162p
Rn7sl163p
Rn7sl165p
Rn7sl173p
Rn7sl174p
Rn7sl181p
Rn7sl183p
Rn7sl187p
Rn7sl19p
Rn7sl2
Rn7sl200p
Rn7sl211p
Rn7sl219p
Rn7sl230p
Rn7sl233p
Rn7sl23p
Rn7sl244p
Rn7sl265p
Rn7sl272p
Rn7sl277p
Rn7sl278p
Rn7sl284p
Rn7sl288p
Rn7sl28p
Rn7sl290p
Rn7sl296p
Rn7sl299p
Rn7sl3
Rn7sl301p
Rn7sl304p
Rn7sl310p
Rn7sl317p
Rn7sl319p
Rn7sl320p
Rn7sl326p
Rn7sl328p
Rn7sl32p
Rn7sl332p
Rn7sl338p
Rn7sl346p
Rn7sl34p
Rn7sl350p
Rn7sl354p
Rn7sl357p
Rn7sl38p
Rn7sl391p
Rn7sl396p
Rn7sl397p
Rn7sl398p
Rn7sl402p
Rn7sl404p
Rn7sl40p
Rn7sl411p
Rn7sl414p
Rn7sl41p
Rn7sl424p
Rn7sl429p
Rn7sl42p
Rn7sl432p
Rn7sl434p
Rn7sl435p
Rn7sl43p
Rn7sl441p
Rn7sl445p
Rn7sl471p
Rn7sl472p
Rn7sl477p
Rn7sl481p
Rn7sl487p
Rn7sl494p
Rn7sl496p
Rn7sl497p
Rn7sl502p
Rn7sl503p
Rn7sl505p
Rn7sl510p
Rn7sl523p
Rn7sl530p
Rn7sl535p
Rn7sl543p
Rn7sl546p
Rn7sl555p
Rn7sl556p
Rn7sl558p
Rn7sl561p
Rn7sl573p
Rn7sl577p
Rn7sl581p
Rn7sl589p
Rn7sl591p
Rn7sl592p
Rn7sl596p
Rn7sl600p
Rn7sl602p
Rn7sl604p
Rn7sl605p
Rn7sl606p
Rn7sl607p
Rn7sl615p
Rn7sl619p
Rn7sl622p
Rn7sl625p
Rn7sl62p
Rn7sl635p
Rn7sl63p
Rn7sl644p
Rn7sl646p
Rn7sl648p
Rn7sl649p
Rn7sl659p
Rn7sl667p
Rn7sl66p
Rn7sl670p
Rn7sl672p
Rn7sl678p
Rn7sl681p
Rn7sl685p
Rn7sl688p
Rn7sl692p
Rn7sl697p
Rn7sl698p
Rn7sl700p
Rn7sl704p
Rn7sl708p
Rn7sl70p
Rn7sl717p
Rn7sl718p
Rn7sl724p
Rn7sl726p
Rn7sl737p
Rn7sl738p
Rn7sl740p
Rn7sl741p
Rn7sl743p
Rn7sl744p
Rn7sl745p
Rn7sl749p
Rn7sl756p
Rn7sl75p
Rn7sl760p
Rn7sl767p
Rn7sl76p
Rn7sl774p
Rn7sl778p
Rn7sl785p
Rn7sl788p
Rn7sl789p
Rn7sl793p
Rn7sl794p
Rn7sl798p
Rn7sl807p
Rn7sl811p
Rn7sl813p
Rn7sl825p
Rn7sl832p
Rn7sl833p
Rn7sl850p
Rn7sl851p
Rn7sl854p
Rn7sl862p
Rn7sl869p
Rn7sl88p
Rn7sl89p
Rna5s12
Rna5s13
Rna5s6
Rna5sp101
Rna5sp108
Rna5sp113
Rna5sp116
Rna5sp120
Rna5sp121
Rna5sp127
Rna5sp128
Rna5sp130
Rna5sp131
Rna5sp137
Rna5sp140
Rna5sp148
Rna5sp152
Rna5sp155
Rna5sp158
Rna5sp168
Rna5sp169
Rna5sp172
Rna5sp176
Rna5sp18
Rna5sp185
Rna5sp186
Rna5sp188
Rna5sp197
Rna5sp198
Rna5sp200
Rna5sp206
Rna5sp208
Rna5sp21
Rna5sp211
Rna5sp212
Rna5sp217
Rna5sp218
Rna5sp224
Rna5sp228
Rna5sp230
Rna5sp233
Rna5sp242
Rna5sp243
Rna5sp25
Rna5sp257
Rna5sp263
Rna5sp265
Rna5sp273
Rna5sp28
Rna5sp283
Rna5sp307
Rna5sp308
Rna5sp31
Rna5sp319
Rna5sp321
Rna5sp322
Rna5sp324
Rna5sp328
Rna5sp33
Rna5sp333
Rna5sp334
Rna5sp339
Rna5sp343
Rna5sp344
Rna5sp35
Rna5sp350
Rna5sp351
Rna5sp356
Rna5sp362
Rna5sp363
Rna5sp365
Rna5sp367
Rna5sp371
Rna5sp379
Rna5sp38
Rna5sp384
Rna5sp387
Rna5sp388
Rna5sp390
Rna5sp392
Rna5sp393
Rna5sp395
Rna5sp397
Rna5sp40
Rna5sp400
Rna5sp41
Rna5sp425
Rna5sp429
Rna5sp433
Rna5sp435
Rna5sp440
Rna5sp441
Rna5sp442
Rna5sp443
Rna5sp448
Rna5sp45
Rna5sp462
Rna5sp463
Rna5sp467
Rna5sp468
Rna5sp470
Rna5sp473
Rna5sp476
Rna5sp478
Rna5sp479
Rna5sp48
Rna5sp481
Rna5sp482
Rna5sp493
Rna5sp495
Rna5sp497
Rna5sp502
Rna5sp503
Rna5sp52
Rna5sp527
Rna5sp530
Rna5sp531
Rna5sp534
Rna5sp536
Rna5sp60
Rna5sp73
Rna5sp75
Rna5sp80
Rna5sp82
Rna5sp84
Rna5sp86
Rna5sp90
Rna5sp94
Rna5sp96
Rnase1
Rnase11
Rnase3
Rnase4
Rnase7
Rnase8
Rnase9
Rnaseh1-as1
Rnaseh1p1
Rnaseh1p2
Rnaseh2a
Rnaseh2b
Rnaseh2b-as1
Rnaseh2c
Rnasek
Rnasek-c17orf49
Rnasel
Rnd1
Rnd2
Rnd3
Rnf10
Rnf103
Rnf103-chmp3
Rnf10p1
Rnf11
Rnf111
Rnf113a
Rnf114
Rnf121
Rnf123
Rnf125
Rnf126p1
Rnf128
Rnf13
Rnf130
Rnf133
Rnf135
Rnf138
Rnf139
Rnf139-as1
Rnf14
Rnf141
Rnf144a
Rnf144a-as1
Rnf144b
Rnf145
Rnf146
Rnf151
Rnf157
Rnf157-as1
Rnf165
Rnf166
Rnf167
Rnf17
Rnf170
Rnf175
Rnf180
Rnf181
Rnf182
Rnf183
Rnf185
Rnf185-as1
Rnf187
Rnf19a
Rnf2
Rnf20
Rnf207
Rnf208
Rnf212
Rnf212b
Rnf214
Rnf215
Rnf216
Rnf216-it1
Rnf216p1
Rnf217
Rnf219-as1
Rnf220
Rnf225
Rnf227
Rnf24
Rnf26
Rnf2p1
Rnf31
Rnf32
Rnf34
Rnf38
Rnf4
Rnf40
Rnf41
Rnf43
Rnf44
Rnf5
Rnf6
Rnf6p1
Rnf7
Rnf8
Rnft1-dt
Rnft1p2
Rnft2
Rngtt
Rnh1
Rnls
Rnmt
Rnmtl1p1
Rnmtl1p2
Rnpep
Rnpepl1
Rnps1
Rnu105c
Rnu11
Rnu1-1
Rnu1-100p
Rnu1-101p
Rnu1-103p
Rnu1-106p
Rnu1-108p
Rnu1-117p
Rnu1-119p
Rnu1-122p
Rnu1-123p
Rnu1-124p
Rnu1-130p
Rnu1-134p
Rnu1-13p
Rnu1-142p
Rnu1-14p
Rnu11-6p
Rnu1-19p
Rnu12
Rnu1-2
Rnu1-24p
Rnu1-35p
Rnu1-47p
Rnu1-52p
Rnu1-55p
Rnu1-59p
Rnu1-6p
Rnu1-70p
Rnu1-76p
Rnu1-7p
Rnu1-85p
Rnu1-88p
Rnu1-92p
Rnu1-93p
Rnu1-96p
Rnu2-1
Rnu2-10p
Rnu2-11p
Rnu2-12p
Rnu2-14p
Rnu2-17p
Rnu2-19p
Rnu2-21p
Rnu2-22p
Rnu2-24p
Rnu2-27p
Rnu2-2p
Rnu2-30p
Rnu2-31p
Rnu2-34p
Rnu2-37p
Rnu2-38p
Rnu2-42p
Rnu2-45p
Rnu2-46p
Rnu2-48p
Rnu2-4p
Rnu2-51p
Rnu2-52p
Rnu2-55p
Rnu2-59p
Rnu2-63p
Rnu2-65p
Rnu2-72p
Rnu2-8p
Rnu2-9p
Rnu4-1
Rnu4-2
Rnu4-25p
Rnu4-27p
Rnu4-28p
Rnu4-30p
Rnu4-38p
Rnu4-40p
Rnu4-41p
Rnu4-43p
Rnu4-46p
Rnu4-4p
Rnu4-52p
Rnu4-53p
Rnu4-54p
Rnu4-60p
Rnu4-62p
Rnu4-63p
Rnu4-64p
Rnu4-71p
Rnu4-73p
Rnu4-80p
Rnu4-82p
Rnu4-8p
Rnu4atac
Rnu4atac11p
Rnu4atac14p
Rnu4atac15p
Rnu4atac16p
Rnu4atac2p
Rnu5a-1
Rnu5a-2p
Rnu5a-3p
Rnu5a-8p
Rnu5b-1
Rnu5b-2p
Rnu5d-1
Rnu5e-1
Rnu5e-10p
Rnu5e-4p
Rnu5e-5p
Rnu5e-6p
Rnu5f-1
Rnu5f-4p
Rnu6-1
Rnu6-1000p
Rnu6-1003p
Rnu6-1005p
Rnu6-1011p
Rnu6-1013p
Rnu6-1017p
Rnu6-1020p
Rnu6-1025p
Rnu6-1029p
Rnu6-1034p
Rnu6-103p
Rnu6-1043p
Rnu6-1059p
Rnu6-105p
Rnu6-1073p
Rnu6-1077p
Rnu6-1079p
Rnu6-107p
Rnu6-1093p
Rnu6-1095p
Rnu6-1098p
Rnu6-10p
Rnu6-1101p
Rnu6-1103p
Rnu6-1111p
Rnu6-1113p
Rnu6-1120p
Rnu6-1121p
Rnu6-1126p
Rnu6-1128p
Rnu6-1137p
Rnu6-1138p
Rnu6-1141p
Rnu6-1148p
Rnu6-1152p
Rnu6-1154p
Rnu6-1155p
Rnu6-1158p
Rnu6-1161p
Rnu6-1165p
Rnu6-1174p
Rnu6-1176p
Rnu6-1177p
Rnu6-1178p
Rnu6-1183p
Rnu6-1186p
Rnu6-1187p
Rnu6-118p
Rnu6-1190p
Rnu6-1195p
Rnu6-11p
Rnu6-1203p
Rnu6-1206p
Rnu6-120p
Rnu6-1212p
Rnu6-1213p
Rnu6-1215p
Rnu6-1216p
Rnu6-1220p
Rnu6-1224p
Rnu6-1227p
Rnu6-1229p
Rnu6-122p
Rnu6-1230p
Rnu6-1236p
Rnu6-1240p
Rnu6-1242p
Rnu6-1247p
Rnu6-1255p
Rnu6-1256p
Rnu6-1257p
Rnu6-1258p
Rnu6-1262p
Rnu6-1266p
Rnu6-1272p
Rnu6-1273p
Rnu6-1274p
Rnu6-1276p
Rnu6-1279p
Rnu6-1280p
Rnu6-1281p
Rnu6-1283p
Rnu6-1287p
Rnu6-128p
Rnu6-1290p
Rnu6-1294p
Rnu6-1299p
Rnu6-12p
Rnu6-1305p
Rnu6-1307p
Rnu6-1309p
Rnu6-130p
Rnu6-1311p
Rnu6-1313p
Rnu6-1315p
Rnu6-131p
Rnu6-1322p
Rnu6-1329p
Rnu6-132p
Rnu6-1333p
Rnu6-135p
Rnu6-142p
Rnu6-150p
Rnu6-153p
Rnu6-158p
Rnu6-15p
Rnu6-163p
Rnu6-169p
Rnu6-179p
Rnu6-181p
Rnu6-185p
Rnu6-187p
Rnu6-193p
Rnu6-194p
Rnu6-196p
Rnu6-199p
Rnu6-2
Rnu6-204p
Rnu6-20p
Rnu6-212p
Rnu6-215p
Rnu6-218p
Rnu6-220p
Rnu6-221p
Rnu6-229p
Rnu6-232p
Rnu6-234p
Rnu6-237p
Rnu6-238p
Rnu6-23p
Rnu6-243p
Rnu6-244p
Rnu6-246p
Rnu6-247p
Rnu6-249p
Rnu6-24p
Rnu6-253p
Rnu6-255p
Rnu6-259p
Rnu6-25p
Rnu6-266p
Rnu6-270p
Rnu6-275p
Rnu6-277p
Rnu6-279p
Rnu6-285p
Rnu6-288p
Rnu6-293p
Rnu6-299p
Rnu6-302p
Rnu6-304p
Rnu6-306p
Rnu6-307p
Rnu6-308p
Rnu6-313p
Rnu6-315p
Rnu6-316p
Rnu6-317p
Rnu6-321p
Rnu6-325p
Rnu6-335p
Rnu6-339p
Rnu6-347p
Rnu6-348p
Rnu6-35p
Rnu6-363p
Rnu6-364p
Rnu6-365p
Rnu6-366p
Rnu6-371p
Rnu6-378p
Rnu6-380p
Rnu6-382p
Rnu6-384p
Rnu6-395p
Rnu6-398p
Rnu6-39p
Rnu6-402p
Rnu6-405p
Rnu6-412p
Rnu6-419p
Rnu6-41p
Rnu6-422p
Rnu6-425p
Rnu6-430p
Rnu6-431p
Rnu6-433p
Rnu6-437p
Rnu6-438p
Rnu6-43p
Rnu6-442p
Rnu6-450p
Rnu6-452p
Rnu6-464p
Rnu6-465p
Rnu6-466p
Rnu6-46p
Rnu6-481p
Rnu6-485p
Rnu6-486p
Rnu6-488p
Rnu6-48p
Rnu6-492p
Rnu6-494p
Rnu6-495p
Rnu6-497p
Rnu6-510p
Rnu6-513p
Rnu6-526p
Rnu6-532p
Rnu6-535p
Rnu6-539p
Rnu6-549p
Rnu6-552p
Rnu6-557p
Rnu6-560p
Rnu6-564p
Rnu6-565p
Rnu6-575p
Rnu6-57p
Rnu6-582p
Rnu6-584p
Rnu6-597p
Rnu6-598p
Rnu6-599p
Rnu6-600p
Rnu6-606p
Rnu6-607p
Rnu6-609p
Rnu6-611p
Rnu6-612p
Rnu6-613p
Rnu6-615p
Rnu6-620p
Rnu6-628p
Rnu6-635p
Rnu6-63p
Rnu6-646p
Rnu6-653p
Rnu6-654p
Rnu6-663p
Rnu6-667p
Rnu6-672p
Rnu6-675p
Rnu6-678p
Rnu6-67p
Rnu6-681p
Rnu6-682p
Rnu6-694p
Rnu6-696p
Rnu6-7
Rnu6-702p
Rnu6-703p
Rnu6-708p
Rnu6-70p
Rnu6-712p
Rnu6-720p
Rnu6-722p
Rnu6-725p
Rnu6-728p
Rnu6-72p
Rnu6-73p
Rnu6-740p
Rnu6-745p
Rnu6-747p
Rnu6-748p
Rnu6-750p
Rnu6-752p
Rnu6-753p
Rnu6-760p
Rnu6-761p
Rnu6-766p
Rnu6-769p
Rnu6-775p
Rnu6-781p
Rnu6-787p
Rnu6-788p
Rnu6-792p
Rnu6-793p
Rnu6-795p
Rnu6-796p
Rnu6-8
Rnu6-810p
Rnu6-813p
Rnu6-817p
Rnu6-824p
Rnu6-826p
Rnu6-829p
Rnu6-835p
Rnu6-838p
Rnu6-842p
Rnu6-847p
Rnu6-850p
Rnu6-855p
Rnu6-858p
Rnu6-863p
Rnu6-871p
Rnu6-874p
Rnu6-880p
Rnu6-881p
Rnu6-887p
Rnu6-88p
Rnu6-890p
Rnu6-899p
Rnu6-9
Rnu6-901p
Rnu6-903p
Rnu6-909p
Rnu6-910p
Rnu6-911p
Rnu6-917p
Rnu6-919p
Rnu6-920p
Rnu6-921p
Rnu6-922p
Rnu6-926p
Rnu6-927p
Rnu6-928p
Rnu6-929p
Rnu6-92p
Rnu6-930p
Rnu6-940p
Rnu6-942p
Rnu6-944p
Rnu6-947p
Rnu6-948p
Rnu6-950p
Rnu6-951p
Rnu6-952p
Rnu6-970p
Rnu6-972p
Rnu6-973p
Rnu6-975p
Rnu6-984p
Rnu6-988p
Rnu6-990p
Rnu6-992p
Rnu6-993p
Rnu6-997p
Rnu6-998p
Rnu6-999p
Rnu6atac
Rnu6atac12p
Rnu6atac26p
Rnu6atac32p
Rnu6atac33p
Rnu6atac41p
Rnu6atac7p
Rnu6atac9p
Rnu6v
Rnu7-1
Rnu7-113p
Rnu7-119p
Rnu7-120p
Rnu7-121p
Rnu7-125p
Rnu7-133p
Rnu7-134p
Rnu7-143p
Rnu7-148p
Rnu7-149p
Rnu7-151p
Rnu7-156p
Rnu7-167p
Rnu7-169p
Rnu7-173p
Rnu7-174p
Rnu7-175p
Rnu7-176p
Rnu7-180p
Rnu7-183p
Rnu7-186p
Rnu7-193p
Rnu7-195p
Rnu7-196p
Rnu7-19p
Rnu7-23p
Rnu7-25p
Rnu7-26p
Rnu7-27p
Rnu7-29p
Rnu7-2p
Rnu7-48p
Rnu7-4p
Rnu7-60p
Rnu7-61p
Rnu7-69p
Rnu7-70p
Rnu7-71p
Rnu7-77p
Rnu7-79p
Rnu7-7p
Rnu7-8p
Rnu7-93p
Rnu7-94p
Rnu7-95p
Rnu7-96p
Rnu7-97p
Rnvu1-14
Rnvu1-15
Rnvu1-17
Rnvu1-18
Rnvu1-19
Rnvu1-2
Rnvu1-3
Rnvu1-4
Rnvu1-6
Rnvu1-7
Rny1
Rny1p1
Rny1p10
Rny1p11
Rny1p15
Rny1p5
Rny1p6
Rny1p7
Rny3
Rny3p11
Rny3p16
Rny3p7
Rny4
Rny4p10
Rny4p16
Rny4p24
Rny4p25
Rny4p34
Rny4p36
Rny4p37
Rny4p9
Ro60
Robo1
Robo2
Robo3
Robo4
Rock1
Rock1p1
Rock2
Rogdi
Rom1
Romo1
Ropn1b
Ropn1l
Ror2
Rora
Rora-as1
Rorb-as1
Rp1
Rp1l1
Rpa1
Rpa2
Rpa2p2
Rpa2p3
Rpa3
Rpain
Rpap1
Rpap2
Rpap3
Rparp-as1
Rpe
Rpel1
Rpep3
Rpf1
Rpf2
Rpf2p1
Rpgr
Rpgrip1
Rpgrip1l
Rph3a
Rph3al
Rpiap1
Rpl10
Rpl10a
Rpl10ap1
Rpl10ap2
Rpl10p15
Rpl10p2
Rpl11
Rpl11p4
Rpl11p5
Rpl12
Rpl12p11
Rpl12p14
Rpl12p15
Rpl12p19
Rpl12p23
Rpl12p27
Rpl12p28
Rpl12p29
Rpl12p34
Rpl12p41
Rpl12p42
Rpl12p49
Rpl12p50
Rpl12p9
Rpl13
Rpl13a
Rpl13ap
Rpl13ap17
Rpl13ap20
Rpl13ap5
Rpl13ap6
Rpl13p
Rpl13p12
Rpl13p5
Rpl14
Rpl14p1
Rpl15
Rpl15p18
Rpl15p20
Rpl15p3
Rpl17
Rpl17-c18orf32
Rpl17p11
Rpl17p17
Rpl17p19
Rpl17p34
Rpl17p36
Rpl17p41
Rpl17p46
Rpl17p50
Rpl18
Rpl18a
Rpl18ap3
Rpl18p13
Rpl19
Rpl19p13
Rpl19p14
Rpl19p21
Rpl21
Rpl21p1
Rpl21p10
Rpl21p11
Rpl21p110
Rpl21p121
Rpl21p126
Rpl21p127
Rpl21p133
Rpl21p136
Rpl21p2
Rpl21p24
Rpl21p32
Rpl21p4
Rpl21p42
Rpl21p43
Rpl21p5
Rpl21p50
Rpl21p6
Rpl21p67
Rpl21p90
Rpl21p91
Rpl21p92
Rpl21p93
Rpl22
Rpl22l1
Rpl22p11
Rpl22p14
Rpl22p17
Rpl22p18
Rpl22p19
Rpl22p24
Rpl22p3
Rpl23
Rpl23a
Rpl23ap10
Rpl23ap12
Rpl23ap18
Rpl23ap19
Rpl23ap3
Rpl23ap31
Rpl23ap43
Rpl23ap53
Rpl23ap55
Rpl23ap56
Rpl23ap57
Rpl23ap58
Rpl23ap6
Rpl23ap61
Rpl23ap65
Rpl23ap70
Rpl23ap82
Rpl26
Rpl26l1
Rpl26p20
Rpl26p30
Rpl26p34
Rpl27
Rpl27a
Rpl27ap5
Rpl27ap8
Rpl27p12
Rpl28
Rpl29
Rpl29p12
Rpl29p19
Rpl29p25
Rpl29p28
Rpl3
Rpl30
Rpl30p12
Rpl30p13
Rpl30p4
Rpl30p9
Rpl31
Rpl31p11
Rpl31p20
Rpl31p28
Rpl31p33
Rpl31p45
Rpl31p47
Rpl31p56
Rpl31p57
Rpl31p60
Rpl32
Rpl32p23
Rpl32p3
Rpl32p31
Rpl34
Rpl34-as1
Rpl34p18
Rpl34p19
Rpl34p20
Rpl34p23
Rpl34p29
Rpl34p3
Rpl34p31
Rpl34p6
Rpl35
Rpl35a
Rpl35ap
Rpl35ap12
Rpl35ap26
Rpl35ap28
Rpl35ap31
Rpl35ap4
Rpl36
Rpl36a
Rpl36a-hnrnph2
Rpl36al
Rpl36ap13
Rpl36ap29
Rpl36ap33
Rpl36ap35
Rpl36ap36
Rpl36ap39
Rpl36ap40
Rpl36ap43
Rpl36ap48
Rpl36ap6
Rpl36p18
Rpl37
Rpl37a
Rpl37ap1
Rpl37ap8
Rpl37p1
Rpl37p4
Rpl38
Rpl38p4
Rpl39p3
Rpl39p31
Rpl39p33
Rpl39p38
Rpl39p5
Rpl3l
Rpl3p1
Rpl3p5
Rpl3p7
Rpl4
Rpl41
Rpl4p1
Rpl4p3
Rpl4p4
Rpl5
Rpl5p1
Rpl5p10
Rpl5p11
Rpl5p18
Rpl5p28
Rpl5p35
Rpl5p6
Rpl5p9
Rpl6
Rpl6p2
Rpl6p7
Rpl6p9
Rpl7
Rpl7a
Rpl7ap2
Rpl7ap26
Rpl7ap3
Rpl7ap34
Rpl7ap60
Rpl7ap64
Rpl7ap65
Rpl7l1
Rpl7l1p3
Rpl7l1p5
Rpl7l1p9
Rpl7p1
Rpl7p11
Rpl7p16
Rpl7p17
Rpl7p2
Rpl7p25
Rpl7p27
Rpl7p28
Rpl7p34
Rpl7p38
Rpl7p4
Rpl7p41
Rpl7p42
Rpl7p44
Rpl7p46
Rpl7p5
Rpl7p56
Rpl8
Rpl9
Rpl9p16
Rpl9p25
Rpl9p30
Rpl9p32
Rpl9p33
Rpl9p7
Rplp0
Rplp0p11
Rplp0p2
Rplp1
Rplp1p11
Rplp2
Rpn1
Rpn2
Rpp14
Rpp21
Rpp25
Rpp25l
Rpp30
Rpp38
Rpp40
Rpph1
Rpph1-2p
Rpph1-3p
Rprd1a
Rprd1b
Rprd2
Rps10-nudt3
Rps10p16
Rps10p18
Rps10p27
Rps10p3
Rps10p7
Rps11
Rps12
Rps12p16
Rps12p17
Rps12p18
Rps12p26
Rps13
Rps14
Rps15
Rps15a
Rps15ap10
Rps15ap16
Rps15ap27
Rps15ap28
Rps15ap29
Rps15ap30
Rps15ap32
Rps15ap38
Rps15ap5
Rps15ap7
Rps16
Rps16p5
Rps16p8
Rps16p9
Rps17
Rps17p15
Rps17p8
Rps18
Rps18p1
Rps18p13
Rps18p9
Rps19
Rps19bp1
Rps2
Rps20
Rps20p14
Rps20p20
Rps20p22
Rps20p23
Rps20p25
Rps20p31
Rps20p33
Rps21
Rps21p1
Rps23
Rps23p8
Rps24
Rps24p16
Rps25
Rps25p9
Rps26
Rps26p2
Rps26p24
Rps26p31
Rps26p38
Rps26p39
Rps26p4
Rps26p40
Rps26p41
Rps26p43
Rps26p45
Rps26p47
Rps26p55
Rps27
Rps27a
Rps27ap13
Rps27ap15
Rps27ap17
Rps27ap6
Rps27ap8
Rps27l
Rps27p14
Rps27p16
Rps27p20
Rps27p25
Rps27p27
Rps27p29
Rps28
Rps28p7
Rps29
Rps29p1
Rps29p16
Rps29p19
Rps29p24
Rps29p27
Rps29p31
Rps29p8
Rps29p9
Rps2p32
Rps2p36
Rps2p44
Rps2p45
Rps2p52
Rps2p55
Rps2p6
Rps3
Rps3a
Rps3ap1
Rps3ap2
Rps3ap26
Rps3ap32
Rps3ap38
Rps3ap44
Rps3ap49
Rps3ap50
Rps3ap54
Rps4xp1
Rps4xp11
Rps4xp14
Rps4xp15
Rps4xp16
Rps4xp18
Rps4xp4
Rps4xp8
Rps4xp9
Rps4y1
Rps5
Rps5p3
Rps6
Rps6ka1
Rps6ka2
Rps6ka3
Rps6ka4
Rps6ka5
Rps6kb1
Rps6kb2
Rps6kc1
Rps6kl1
Rps6p23
Rps6p8
Rps7
Rps7p1
Rps7p15
Rps8
Rps9
Rpsa
Rpsap10
Rpsap16
Rpsap17
Rpsap18
Rpsap24
Rpsap26
Rpsap27
Rpsap31
Rpsap35
Rpsap40
Rpsap49
Rpsap5
Rpsap51
Rpsap52
Rpsap54
Rpsap57
Rpsap60
Rpsap65
Rpsap66
Rpsap69
Rpsap7
Rpsap71
Rpsap72
Rpsap73
Rpsap76
Rptor
Rpusd1
Rpusd2
Rpusd3
Rraga
Rragb
Rragc
Rras2
Rrbp1
Rreb1
Rrm1
Rrm2
Rrm2b
Rrn3
Rrn3p2
Rrn3p3
Rrnad1
Rrp1
Rrp12
Rrp15
Rrp36
Rrp7bp
Rrp8
Rsad1
Rsad2
Rsbn1
Rsbn1l
Rsf1
Rskr
Rsl1d1
Rsl24d1p11
Rsl24d1p8
Rsph3
Rsph4a
Rspo2
Rspry1
Rsrc1
Rsrc2
Rsrp1
Rsu1
Rsu1p2
Rtbdn
Rtca
Rtca-as1
Rtel1
Rtel1-tnfrsf6b
Rtf1
Rtf2
Rtkn
Rtl10
Rtl5
Rtl8c
Rtl9
Rtn1
Rtn2
Rtn3
Rtn4
Rtp1
Rtraf
Rttn
Rubcn
Rubcnl
Rufy1
Rufy2
Rufy3
Rufy4
Rundc1
Rundc3a
Rundc3a-as1
Rundc3b
Runx1
Runx1t1
Runx2
Rusc1
Rusc1-as1
Rusc2
Ruvbl1
Ruvbl1-as1
Ruvbl2
Rwdd1
Rwdd2b
Rwdd3
Rwdd4
Rxfp1
Rxfp3
Rxfp4
Rxra
Rxylt1
Ryk
Rykp1
Ryr1
Ryr3
S100a1
S100a10
S100a11
S100a3
S100a5
S100a6
S100a7l2
S100a8
S100b
S100p
S100pbp
S100z
S1pr1
S1pr2
S1pr3
S1pr4
S1pr5
Saa1
Saa2
Saal1
Sac3d1
Sacm1l
Sae1
Safb
Safb2
Sag
Sall2
Salrna3
Samd1
Samd10
Samd11
Samd12
Samd13
Samd14
Samd15
Samd3
Samd4a
Samd4b
Samd8
Samd9l
Samhd1
Samm50
Samsn1
Samsn1-as1
Sap18
Sap25
Sap30
Sap30bp
Sap30l
Sapcd2p3
Sapcd2p4
Sar1a
Sar1ap3
Sar1b
Saraf
Sarm1
Sarnp
Sars
Sars2
Sart1
Sart3
Sash1
Sash3
Sat1
Satb1
Satb1-as1
Satb2
Satb2-as1
Saxo2
Saysd1
Sbds
Sbdsp1
Sbf2-as1
Sbno2
Sc5d
Scaant1
Scaf1
Scaf11
Scaf4
Scaf8
Scai
Scamp1
Scamp2
Scamp3
Scamp4
Scamp5
Scand1
Scand2p
Scaper
Scara5
Scarb1
Scarb2
Scarf1
Scarf2
Scarna13
Scarna14
Scarna16
Scarna17
Scarna18
Scarna2
Scarna20
Scarna21b
Scarna9
Scart1
Scat2
Scat8
Scel
Scel-as1
Scfd1
Scfd2
Scg3
Scg5
Scgb1a1
Scgb1c1
Scgb1d4
Scgb2a2
Scgn
Schip1
Scimp
Scin
Sclt1
Scly
Scmh1
Scml1
Scml4
Scn1a
Scn1a-as1
Scn1b
Scn2a
Scn3a
Scn3b
Scn7a
Scn8a
Scn9a
Scnm1
Scnn1a
Scnn1b
Scnn1d
Sco1
Scoc
Scp2
Scpep1
Scrib
Scrn1
Scrn2
Scrn3
Sctr
Scube1
Scube2
Scygr1
Scygr10
Scygr4
Scyl1
Scyl2
Sdad1
Sdad1p1
Sdc1
Sdc2
Sdc3
Sdc4p
Sdcbp
Sdcbp2-as1
Sdcbpp1
Sdcbpp2
Sdccag3p2
Sdccag8
Sdf2
Sdf2l1
Sdha
Sdhaf1
Sdhaf2
Sdhaf3
Sdhaf4
Sdhap1
Sdhap2
Sdhb
Sdhc
Sdhcp1
Sdhd
Sdk1
Sdr39u1
Sdr42e1
Sdsl
Sec11c
Sec13
Sec14l1
Sec14l2
Sec14l3
Sec14l5
Sec14l6
Sec16a
Sec1p
Sec22a
Sec22c
Sec23a
Sec23a-as1
Sec23b
Sec23ip
Sec24a
Sec24ap1
Sec24b
Sec24c
Sec24d
Sec31a
Sec31b
Sec61a1
Sec61a2
Sec61b
Sec61g
Sec62
Sec62-as1
Sec63
Sec63p1
Secisbp2
Secisbp2l
Sectm1
Seh1l
Sel1l2
Selenbp1
Selenof
Selenoh
Selenoi
Selenok
Selenokp1
Selenokp2
Selenokp3
Selenom
Selenon
Selenoo
Selenot
Selenotp1
Selenov
Selenow
Sell
Selp
Selplg
Sem1
Sema3b
Sema3c
Sema3d
Sema3f
Sema3f-as1
Sema4a
Sema4b
Sema4c
Sema4d
Sema4f
Sema4g
Sema5b
Sema6a
Sema6a-as1
Sema6b
Sema6d
Senp1
Senp2
Senp3
Senp3-eif4a1
Senp5
Senp6
Senp7
Senp8
Sephs1
Sephs2
Sephs2p1
Sepsecs
Sepsecs-as1
Sept1
Sept10
Sept11
Sept12
Sept14p12
Sept14p24
Sept2
Sept3
Sept4
Sept4-as1
Sept5
Sept6
Sept7
Sept7-as1
Sept7p1
Sept7p2
Sept7p6
Sept7p9
Sept8
Sept9
Serac1
Serbp1
Serf1ap1
Serf2
Sergef
Serhl
Serhl2
Serinc2
Serinc3
Serinc4
Serinc5
Serp1
Serp2
Serpina1
Serpina12
Serpina3
Serpina4
Serpina5
Serpina6
Serpina9
Serpinb1
Serpinb10
Serpinb13
Serpinb2
Serpinb5
Serpinb6
Serpinb8
Serpinb9p1
Serpind1
Serpine1
Serpinf1
Serpinf2
Serping1
Serpinh1
Serpini1
Serpini2
Sertad2
Sertad4
Sesn1
Sestd1
Set
Setbp1
Setd1a
Setd1b
Setd2
Setd4
Setd5
Setd6
Setd7
Setd9
Setdb1
Setdb2
Setmar
Setp11
Setp15
Setp17
Setp21
Setp22
Setx
Sez6l
Sf1
Sf3a1
Sf3a2
Sf3a3
Sf3b1
Sf3b2
Sf3b3
Sfi1
Sfmbt1
Sfmbt2
Sfpq
Sfr1
Sfswap
Sft2d1
Sft2d2
Sft2d3
Sfta3
Sftpa1
Sftpb
Sftpc
Sfxn1
Sfxn2
Sfxn3
Sfxn4
Sfxn5
Sgcb
Sgcd
Sgce
Sgf29
Sgip1
Sgk1
Sgk3
Sgms1
Sgms1-as1
Sgms2
Sgo1
Sgo1-as1
Sgo1p2
Sgo2
Sgpl1
Sgsh
Sgsm1
Sgsm2
Sgsm3
Sgta
Sh2b1
Sh2b2
Sh2b3
Sh2d1a
Sh2d1b
Sh2d2a
Sh2d3a
Sh2d3c
Sh2d4a
Sh2d4b
Sh2d5
Sh2d6
Sh2d7
Sh3bgr
Sh3bgrl
Sh3bgrl3
Sh3bp1
Sh3bp2
Sh3bp4
Sh3bp5
Sh3d21
Sh3gl1p3
Sh3gl3
Sh3glb1
Sh3kbp1
Sh3pxd2a
Sh3pxd2a-as1
Sh3pxd2b
Sh3rf1
Sh3rf2
Sh3rf3
Sh3rf3-as1
Sh3tc1
Sh3tc2
Sh3tc2-dt
Sh3yl1
Shank1
Shank2
Shank3
Sharpin
Shbg
Shc1
Shc3
Shc4
Shcbp1
Shd
She
Shf
Shh
Shisa5
Shisa7
Shisa8
Shisal2a
Shisal2b
Shkbp1
Shld1
Shld2
Shld3
Shmt1
Shmt1p1
Shmt2
Shoc1
Shoc2
Shox2
Shprh
Shq1
Shroom1
Shroom2
Shroom3
Shtn1
Siae
Siah1
Siah2
Sidt1
Sidt2
Sigirr
Siglec1
Siglec10
Siglec15
Siglec16
Siglec17p
Siglec18p
Siglec20p
Siglec22p
Siglec27p
Siglec29p
Siglec9
Siglecl1
Sigmar1
Sik1b
Sik3
Sil1
Silc1
Sim2
Sin3a
Sin3b
Sinhcafp1
Sipa1
Sipa1l1
Sipa1l2
Sipa1l3
Sirlnt
Sirpa
Sirpb1
Sirpb2
Sirpb3p
Sirpg
Sirpg-as1
Sirt1
Sirt2
Sirt3
Sirt4
Sirt5
Sirt6
Sirt7
Sit1
Siva1
Six1
Six4
Ska1
Skap1
Skap2
Ski
Skida1
Skil
Skiv2l
Skor1
Skp2
Sla
Sla2
Slain1
Slain2
Slamf1
Slamf6p1
Slamf7
Slamf8
Slbp
Slc10a3
Slc10a5p1
Slc10a7
Slc11a1
Slc11a2
Slc12a1
Slc12a2
Slc12a3
Slc12a4
Slc12a5
Slc12a5-as1
Slc12a9
Slc12a9-as1
Slc13a2
Slc13a3
Slc13a4
Slc13a5
Slc14a1
Slc14a2
Slc15a2
Slc15a3
Slc15a4
Slc16a1
Slc16a10
Slc16a12-as1
Slc16a13
Slc16a1-as1
Slc16a3
Slc16a5
Slc16a6
Slc16a7
Slc16a8
Slc16a9
Slc17a3
Slc17a8
Slc17a9
Slc18a1
Slc18a2
Slc18b1
Slc19a1
Slc19a3
Slc1a1
Slc1a2
Slc1a3
Slc1a4
Slc1a5
Slc1a7
Slc20a1
Slc20a1p2
Slc20a2
Slc22a1
Slc22a10
Slc22a11
Slc22a12
Slc22a14
Slc22a15
Slc22a16
Slc22a18
Slc22a2
Slc22a20p
Slc22a23
Slc22a24
Slc22a4
Slc22a5
Slc22a7
Slc22a9
Slc23a1
Slc23a2
Slc23a3
Slc24a1
Slc24a4
Slc25a1
Slc25a10
Slc25a12
Slc25a13
Slc25a14
Slc25a15
Slc25a15p4
Slc25a16
Slc25a18
Slc25a19
Slc25a1p3
Slc25a21
Slc25a21-as1
Slc25a22
Slc25a25
Slc25a26
Slc25a27
Slc25a28
Slc25a29
Slc25a3
Slc25a30-as1
Slc25a35
Slc25a36
Slc25a37
Slc25a38
Slc25a38p1
Slc25a4
Slc25a40
Slc25a41
Slc25a42
Slc25a43
Slc25a44
Slc25a45
Slc25a46
Slc25a48
Slc25a5
Slc25a51p2
Slc25a5p2
Slc25a5p4
Slc25a5p5
Slc25a5p7
Slc25a5p8
Slc25a6
Slc26a1
Slc26a10
Slc26a11
Slc26a2
Slc26a3
Slc26a4
Slc26a4-as1
Slc26a5
Slc26a6
Slc26a7
Slc26a9
Slc27a1
Slc27a2
Slc27a3
Slc27a4
Slc27a5
Slc27a6
Slc28a1
Slc28a2
Slc29a1
Slc29a3
Slc29a4
Slc2a1
Slc2a10
Slc2a11
Slc2a12
Slc2a14
Slc2a1-as1
Slc2a3
Slc2a3p2
Slc2a4
Slc2a4rg
Slc2a5
Slc2a6
Slc2a8
Slc2a9
Slc30a2
Slc30a3
Slc30a5
Slc30a6
Slc30a7
Slc30a9
Slc31a1
Slc31a1p1
Slc31a2
Slc33a1
Slc34a1
Slc34a2
Slc35a1
Slc35a3
Slc35a4
Slc35a5
Slc35b1
Slc35b4
Slc35c1
Slc35c2
Slc35d2
Slc35e1
Slc35e2a
Slc35e2b
Slc35e3
Slc35e4
Slc35f2
Slc35f3
Slc35f5
Slc35f6
Slc35g1
Slc35g2
Slc35g6
Slc36a1
Slc36a2
Slc36a3
Slc36a4
Slc37a1
Slc37a2
Slc37a3
Slc37a4
Slc38a1
Slc38a10
Slc38a11
Slc38a2
Slc38a3
Slc38a6
Slc38a7
Slc38a8
Slc38a9
Slc39a1
Slc39a10
Slc39a11
Slc39a13
Slc39a14
Slc39a3
Slc39a4
Slc39a6
Slc39a7
Slc39a9
Slc3a1
Slc3a2
Slc40a1
Slc41a2
Slc41a3
Slc43a1
Slc43a2
Slc43a3
Slc44a1
Slc44a2
Slc44a3
Slc44a3-as1
Slc44a4
Slc44a5
Slc45a1
Slc45a3
Slc45a4
Slc46a1
Slc47a2
Slc48a1
Slc49a3
Slc49a4
Slc4a1
Slc4a11
Slc4a1ap
Slc4a2
Slc4a4
Slc4a5
Slc4a7
Slc4a8
Slc50a1
Slc51a
Slc52a1
Slc52a2
Slc52a3
Slc5a1
Slc5a10
Slc5a11
Slc5a12
Slc5a2
Slc5a4
Slc5a6
Slc5a9
Slc6a1
Slc6a12
Slc6a13
Slc6a15
Slc6a18
Slc6a19
Slc6a21p
Slc6a4
Slc6a5
Slc6a6
Slc6a9
Slc7a13
Slc7a2
Slc7a5
Slc7a5p1
Slc7a5p2
Slc7a6
Slc7a6os
Slc7a7
Slc7a8
Slc8a1-as1
Slc8a2
Slc8a3
Slc8b1
Slc9a1
Slc9a2
Slc9a3
Slc9a3-as1
Slc9a3r1
Slc9a3r2
Slc9a5
Slc9a6
Slc9a8
Slc9a9
Slc9b1
Slc9b2
Slc9c1
Slco1a2
Slco1b1
Slco1b3
Slco2a1
Slco2b1
Slco3a1
Slco4a1
Slco5a1
Slf1
Slf2
Slfn11
Slfn13
Slfn5
Slfnl1
Slfnl1-as1
Slirp
Slit1
Slit2
Slitrk1
Slitrk3
Slitrk5
Slk
Slmap
Sltm
Slu7
Slurp2
Slx4ip
Smad1
Smad1-as1
Smad1-as2
Smad2
Smad3
Smad4
Smad5
Smad6
Smad7
Smagp
Smap1
Smap2
Smarca2
Smarca4
Smarca5-as1
Smarcad1
Smarcal1
Smarcb1
Smarcc1
Smarcc2
Smarcd1
Smarcd2
Smarcd3
Smarce1p7
Smbd1p
Smc1a
Smc2
Smc2-as1
Smc3
Smc4
Smc5
Smchd1
Smco1
Smco2
Smco3
Smcr2
Smdt1
Smg1
Smg1p1
Smg1p3
Smg5
Smg6
Smg7
Smg7-as1
Smg8
Smg9
Smilr
Smim10l1
Smim11a
Smim11p1
Smim12p1
Smim13
Smim14
Smim15
Smim15-as1
Smim18
Smim19
Smim2
Smim20
Smim21
Smim22
Smim24
Smim25
Smim26
Smim27
Smim28
Smim29
Smim2-as1
Smim3
Smim30
Smim33
Smim35
Smim36
Smim39
Smim4
Smim40
Smim5
Smim6
Smim7
Smim8
Smkr1
Smlr1
Smndc1
Smox
Smpd1
Smpd2
Smpd3
Smpdl3a
Smpdl3b
Smpx
Smtn
Smug1
Smurf1
Smurf2
Smurf2p1
Smyd2
Smyd3
Smyd3-it1
Smyd4
Smyd5
Snai2
Snai3-as1
Snap23
Snap23p1
Snap25
Snap25-as1
Snap29
Snap47
Snapc2
Snapc3
Snapc5
Snapc5p1
Snapin
Snca
Sncaip
Sncb
Snd1
Snd1-it1
Sned1
Snf8
Snhg1
Snhg11
Snhg12
Snhg14
Snhg15
Snhg16
Snhg17
Snhg18
Snhg19
Snhg20
Snhg21
Snhg22
Snhg25
Snhg26
Snhg28
Snhg29
Snhg3
Snhg4
Snhg5
Snhg6
Snhg7
Snhg8
Snhg9
Snip1
Snora1
Snora10
Snora11b
Snora11g
Snora13
Snora16a
Snora17a
Snora18
Snora20
Snora22
Snora23
Snora24
Snora24b
Snora25
Snora26
Snora31
Snora32
Snora33
Snora38
Snora3a
Snora3c
Snora4
Snora40
Snora40b
Snora40c
Snora41
Snora44
Snora48
Snora50c
Snora52
Snora53
Snora54
Snora55
Snora57
Snora58b
Snora5b
Snora5c
Snora6
Snora60
Snora63
Snora63b
Snora63d
Snora64
Snora65
Snora68b
Snora70
Snora71a
Snora71e
Snora72
Snora73a
Snora74c-1
Snora74d
Snora77
Snora78
Snora8
Snora80a
Snora80b
Snora80c
Snora80d
Snora80e
Snora81
Snora84
Snora9b
Snorc
Snord10
Snord100
Snord101
Snord104
Snord105
Snord107
Snord11
Snord110
Snord111
Snord113-3
Snord115-48
Snord118
Snord12
Snord121b
Snord124
Snord125
Snord127
Snord12b
Snord12c
Snord13
Snord138
Snord13e
Snord14a
Snord14c
Snord14d
Snord14e
Snord15a
Snord16
Snord17
Snord18a
Snord19
Snord1a
Snord1b
Snord1c
Snord2
Snord22
Snord24
Snord30
Snord32b
Snord35b
Snord36a
Snord36b
Snord36c
Snord37
Snord38a
Snord3a
Snord3b-2
Snord3c
Snord3d
Snord3j
Snord42b
Snord45a
Snord45c
Snord46
Snord48
Snord49a
Snord49b
Snord5
Snord50b
Snord51
Snord52
Snord54
Snord55
Snord56b
Snord58c
Snord6
Snord60
Snord62b
Snord63
Snord65
Snord65b
Snord67
Snord68
Snord69
Snord70
Snord70b
Snord72
Snord82
Snord83a
Snord83b
Snord84
Snord87
Snord88a
Snord88b
Snord88c
Snord9
Snord91a
Snord93
Snord95
Snord96a
Snord97
Snord99
Snrk
Snrnp25
Snrnp27
Snrnp35
Snrnp40
Snrnp48
Snrnp70
Snrpa
Snrpb
Snrpb2
Snrpc
Snrpcp19
Snrpcp2
Snrpcp4
Snrpd1
Snrpd2
Snrpd3
Snrpe
Snrpep3
Snrpep5
Snrpep6
Snrpep9
Snrpf
Snrpfp1
Snrpg
Snrpgp10
Snrpgp12
Snrpgp13
Snrpgp15
Snrpgp19
Snrpgp4
Snrpgp7
Snrpn
Snta1
Sntb1
Sntb2
Sntg1
Sntg2
Snu13
Snupn
Snw1
Snx1
Snx10
Snx11
Snx12
Snx13
Snx14
Snx15
Snx17
Snx18
Snx18p14
Snx18p2
Snx18p3
Snx19
Snx2
Snx20
Snx21
Snx22
Snx24
Snx25
Snx25p1
Snx27
Snx29
Snx29p1
Snx29p2
Snx3
Snx30
Snx31
Snx32
Snx33
Snx4
Snx5
Snx6
Snx7
Snx8
Snx9
Soat1
Soat2
Sobp
Socs2
Socs2-as1
Socs2p2
Socs3
Socs4
Socs5
Socs6
Socs7
Sod1
Sod1p1
Sod1p3
Sod2
Soga1
Soga3
Son
Sorbs1
Sorbs2
Sorbs3
Sorcs1
Sord
Sord2p
Sorl1
Sort1
Sos1
Sos1-it1
Sos2
Sostdc1
Sowaha
Sox10
Sox12
Sox13
Sox15
Sox1-ot
Sox2-ot
Sox5-as1
Sox5p1
Sox6
Sox9
Sox9-as1
Sp1
Sp100
Sp110
Sp140
Sp140l
Sp2
Sp2-as1
Sp3
Sp4
Sp5
Sp6
Spa17
Spa17p1
Spaar
Spaca5
Spaca6
Spaca9
Spag1
Spag16
Spag17
Spag4
Spag5
Spag5-as1
Spag6
Spag7
Spag9
Spam1
Sparc
Sparcl1
Spart-as1
Spast
Spata1
Spata13
Spata13-as1
Spata17
Spata18
Spata20
Spata21
Spata22
Spata25
Spata3
Spata33
Spata3-as1
Spata4
Spata41
Spata45
Spata46
Spata5
Spata5l1
Spata6l
Spata7
Spata9
Spatc1
Spats1
Spats2
Spats2l
Spc24
Spcs1
Spcs2
Spcs2p1
Spcs2p2
Spcs3
Spdl1
Spdya
Spdyc
Specc1
Specc1l
Specc1l-adora2a
Specc1p1
Specc1p2
Spef1
Spef2
Spem2
Spen
Spert
Spesp1
Spg11
Spg21
Spg7
Sphar
Sphk1
Sphk2
Spi1
Spib
Spice1
Spidr
Spin1
Spin3
Spink14
Spink2
Spink7
Spint1
Spint2
Spint3
Spire1
Spire2
Spn
Spns1
Spns3
Spocd1
Spock2
Spock3
Spon2
Spop
Spopl
Spp1
Sppl2b
Sppl3
Spr
Spred1
Spred2
Sprtn
Spry1
Spry2
Spry4
Spry4-as1
Spryd3
Spsb2
Spta1
Sptan1
Sptb
Sptbn1
Sptbn2
Sptbn4
Sptlc1
Sptlc1p1
Sptlc1p3
Sptlc2
Sptlc3
Sptssb
Spty2d1os
Spx
Sqle
Sqor
Sqstm1
Srarp
Src
Srcap
Srcin1
Srd5a1
Srd5a3
Srd5a3-as1
Srebf1
Srebf2
Srek1
Srfbp1
Srgap1
Srgap2
Srgap2c
Srgap3
Srgap3-as3
Srgn
Sri
Srip1
Srl
Srm
Srp14-as1
Srp14p3
Srp14p4
Srp19
Srp54
Srp54-as1
Srp68
Srp72
Srp9
Srpk1
Srpk2
Srpk3
Srpra
Srprb
Srpx2
Srr
Srrd
Srrm1
Srrm1p3
Srrm2
Srrm2-as1
Srrm3
Srrm5
Srrt
Srsf1
Srsf10
Srsf10p1
Srsf11
Srsf12
Srsf2
Srsf3
Srsf4
Srsf5
Srsf6
Srsf7
Srsf8
Srsf9
Srxn1
Ss18
Ss18l1
Ss18l2
Ssb
Ssbp1
Ssbp2
Ssbp3
Ssbp4
Ssc5d
Ssh2
Ssh3
Ssmem1
Ssna1
Sspn
Sspo
Ssr1
Ssr1p1
Ssr2
Ssr3
Ssr4
Ssrp1
Sssca1
Sstr2
Sstr5
Sstr5-as1
Ssu72
Ssuh2
Ssx2ip
St13
St13p10
St13p16
St13p18
St13p19
St18
St20
St3gal1
St3gal2
St3gal3
St3gal4
St3gal5
St3gal5-as1
St3gal6
St5
St6gal1
St6galnac1
St6galnac2
St6galnac2p1
St6galnac4
St6galnac6
St7
St7-as1
St7-as2
St7l
St7-ot4
St8sia1
St8sia5
Stab1
Stac2
Stac3
Stag1
Stag2
Stag3
Stag3l1
Stag3l4
Stag3l5p
Stag3l5p-pvrig2p-pilrb
Stam
Stambp
Stambpl1
Stap1
Star
Stard10
Stard13
Stard13-as
Stard13-it1
Stard3
Stard3nl
Stard5
Stard7-as1
Stard8
Stard9
Stat1
Stat2
Stat3
Stat4
Stat5a
Stat5b
Stat6
Stath
Stau2
Stau2-as1
Stbd1
Stc2
Steap1
Steap1b
Steap2
Steap3
Steap4
Stil
Stim1
Stim2
Stim2-as1
Stimate
Stip1
Stk10
Stk11
Stk11ip
Stk16
Stk17a
Stk17b
Stk19
Stk24
Stk24-as1
Stk26
Stk3
Stk31
Stk32b
Stk32c
Stk35
Stk36
Stk38l
Stk39
Stk4
Stk40
Stk4-as1
Stkld1
Stmn1
Stmn1p1
Stmn2
Stmnd1
Stmp1
Stom
Stoml1
Ston1-gtf2a1l
Ston2
Stox1
Stpg1
Stpg4
Stra6
Stra6lp
Strada
Stradb
Strap
Strbp
Strip1
Strip2
Strn
Strn3
Strn4
Sts
Stt3a
Stt3b
Stub1
Stum
Stx10
Stx11
Stx12
Stx16
Stx16-npepl1
Stx17
Stx18
Stx18-as1
Stx1b
Stx3
Stx4
Stx5
Stx6
Stxbp1
Stxbp2
Stxbp3
Stxbp4
Stxbp5
Stxbp5-as1
Stxbp5l
Styk1
Styx
Styxl1
Sub1
Sub1p3
Sucla2
Sucla2-as1
Suclg2-as1
Sucnr1
Suco
Suds3p1
Sufu
Sugct
Sugt1
Sugt1p3
Sugt1p4
Sugt1p4-stra6lp
Sulf1
Sulf2
Sult1c2
Sult1c4
Sult1e1
Sult2b1
Sumf1
Sumf2
Sumo1
Sumo1p1
Sumo2
Sumo2p1
Sumo2p10
Sumo2p14
Sumo2p15
Sumo2p18
Sumo2p2
Sumo2p4
Sumo2p8
Sun1
Sun2
Sun5
Suox
Supt16h
Supt3h
Supt4h1
Supt5h
Supt6h
Supv3l1
Surf1
Surf2
Surf4
Susd1
Susd3
Susd6
Suv39h1
Suv39h2
Suz12
Suz12p1
Sv2b
Svbp
Svep1
Svil
Svil-as1
Svop
Swap70
Swi5
Swsap1
Swt1
Syap1
Sybu
Syce1l
Sycn
Sycp1
Sycp2
Sycp2l
Syf2
Syk
Sympk
Syn2
Syn3
Sync
Syncrip
Syne1
Syne2
Syne3
Syne4
Syngap1
Syngap1-as1
Syngr1
Syngr2
Syngr3
Syngr4
Synj1
Synj2
Synj2bp-cox16
Synpo
Synpo2
Synpo2l
Synpr
Synrg
Syp
Sypl1
Sypl1p2
Sypl2
Sys1
Sys1-dbndd2
Syt1
Syt10
Syt12
Syt14
Syt14p1
Syt16
Syt17
Syt2
Syt3
Syt5
Syt6
Syt7
Syt8
Sytl1
Sytl3
Sytl4
Szrd1
Szt2
Taar3p
Taar4p
Taar5
Taar6
Tab1
Tab2
Tab2-as1
Tab3
Tab3-as1
Tac3
Tac4
Tacc1
Tacc2
Tacc3
Taco1
Tacstd2
Tada2a
Tada2b
Tada3
Taf1
Taf11
Taf11l10
Taf11l4
Taf11l6
Taf12
Taf15
Taf1a
Taf1a-as1
Taf1b
Taf1c
Taf1d
Taf2
Taf4
Taf4b
Taf5l
Taf6l
Taf7
Taf8
Taf9
Taf9b
Tagap
Tagln2
Tal1
Taldo1
Tanc1
Tanc2
Tango2
Tango6
Tank
Taok1
Taok2
Taok3
Tap1
Tap2
Tapbp
Tapbpl
Tapt1
Tapt1-as1
Tarbp1
Tarbp2
Tardbp
Tarid
Tars
Tars2
Tarsl2
Tas1r1
Tas2r1
Tas2r14
Tas2r2p
Tas2r39
Tas2r6p
Tasor
Tasor2
Tat-as1
Tatdn1
Tatdn1p1
Tatdn2
Tatdn2p2
Tatdn3
Tax1bp1
Taz
Tbc1d1
Tbc1d10b
Tbc1d10c
Tbc1d12
Tbc1d13
Tbc1d14
Tbc1d15
Tbc1d16
Tbc1d17
Tbc1d19
Tbc1d20
Tbc1d22a
Tbc1d22b
Tbc1d23
Tbc1d24
Tbc1d25
Tbc1d2b
Tbc1d30
Tbc1d31
Tbc1d32
Tbc1d3p5
Tbc1d3p7
Tbc1d4
Tbc1d5
Tbc1d7
Tbc1d8
Tbc1d8-as1
Tbc1d8b
Tbc1d9b
Tbcb
Tbcc
Tbccd1
Tbcd
Tbce
Tbcel
Tbck
Tbila
Tbk1
Tbkbp1
Tbl1x
Tbl1xr1
Tbl1y
Tbl2
Tbl3
Tbp
Tbpl1
Tbpl2
Tbr1
Tbrg1
Tbrg4
Tbx1
Tbx10
Tbx15
Tbx19
Tbx2
Tbx4
Tbx6
Tbxas1
Tc2n
Tcaim
Tcam1p
Tcea1
Tcea1p3
Tcea2
Tcea3
Tceal8
Tceanc
Tceanc2
Tcerg1
Tcf12
Tcf19
Tcf20
Tcf23
Tcf25
Tcf3
Tcf4
Tcf7
Tcf7l1
Tcf7l1-it1
Tcf7l2
Tchh
Tchp
Tcim
Tcirg1
Tcl6
Tcn1
Tcn2
Tcof1
Tcp1
Tcp10l2
Tcp11l1
Tcp11l2
Tcta
Tcte1
Tctex1d2
Tctn1
Tctn2
Tctn3
Tdg
Tdgf1
Tdgf1p7
Tdgp1
Tdo2
Tdp1
Tdp2
Tdrd1
Tdrd10
Tdrd3
Tdrd5
Tdrd7
Tdrg1
Tdrkh
Tdrkh-as1
Tead1
Tead3
Tead4
Tec
Tecpr1
Tecpr2
Tecr
Tecrl
Tecrp1
Tecta
Tedc1
Tedc2
Teddm1
Tef
Tekt1
Tekt5
Telo2
Ten1
Ten1-cdk3
Tenm2
Tenm3
Tenm3-as1
Tenm4
Tent2
Tent4a
Tent4b
Tent5a
Tep1
Tepp
Tepsin
Terc
Terf1
Terf2
Terf2ip
Tert
Tes
Tesc
Tesc-as1
Tesk1
Tesk2
Tesmin
Tespa1
Tet2
Tet2-as1
Tet3
Tex10
Tex11
Tex12
Tex14
Tex15
Tex2
Tex21p
Tex22
Tex264
Tex26-as1
Tex30
Tex33
Tex38
Tex41
Tex45
Tex53
Tex54
Tex9
Tf
Tfam
Tfap2a
Tfap2a-as1
Tfap2e
Tfap4
Tfdp1
Tfdp2
Tfeb
Tfec
Tff3
Tfg
Tfip11
Tfr2
Tfrc
Tg
Tgds
Tgfa
Tgfb2
Tgfb3
Tgfbi
Tgfbr1
Tgfbr2
Tgfbr3
Tgfbr3l
Tgif1
Tgif2
Tgif2-rab5if
Tgm1
Tgm2
Tgm3
Tgm5
Tgm6
Tgoln2
Tgs1
Thada
Thap1
Thap11
Thap2
Thap3
Thap6
Thap7-as1
Thap9
Thap9-as1
Thbs1
Thbs2
Thbs3
Thbs4
Theg
Thegl
Them4
Them5
Them6
Them7p
Themis2
Thg1l
Thnsl1
Thnsl2
Thoc1
Thoc2
Thoc5
Thoc6
Thop1
Thorlnc
Thpo
Thra
Thrap3
Thrap3p1
Thrb
Thrb-as1
Thrsp
Thsd4
Thsd7a
Thsd8
Thtpa
Thumpd1
Thumpd2
Thumpd3
Thumpd3-as1
Thumpd3p1
Thy1
Thyn1
Tia1
Tiam1
Tiam2
Ticam1
Ticam2
Ticrr
Tie1
Tigar
Tigd1
Tigd2
Tigd5
Tigd7
Timeless
Timm10
Timm10b
Timm13
Timm17a
Timm17b
Timm17bp1
Timm21
Timm23b
Timm29
Timm44
Timm50
Timm8a
Timm8ap1
Timm8b
Timm9p1
Timmdc1
Timp1
Timp2
Tinag
Tinagl1
Tiparp
Tiparp-as1
Tipin
Tiprl
Tirap
Tjap1
Tjp1
Tjp2
Tjp3
Tk1
Tk2
Tkfc
Tkt
Tktl1
Tldc2
Tle1
Tle2
Tle3
Tle4
Tle6
Tle7
Tlk2
Tll2
Tln1
Tln2
Tlnrd1
Tlr1
Tlr10
Tlr2
Tlr3
Tlr4
Tlr5
Tlr6
Tlr7
Tlr8
Tlr8-as1
Tlr9
Tlx2
Tm2d1
Tm2d3
Tm4sf1
Tm4sf18
Tm4sf19
Tm4sf19-as1
Tm4sf19-tctex1d2
Tm4sf1-as1
Tm4sf20
Tm4sf4
Tm4sf5
Tm6sf1
Tm6sf2
Tm7sf2
Tm7sf3
Tm9sf1
Tm9sf2
Tm9sf3
Tm9sf4
Tma16
Tma16p1
Tma16p2
Tma7
Tmbim1
Tmbim4
Tmbim6
Tmc1
Tmc3-as1
Tmc4
Tmc5
Tmc6
Tmc7
Tmc8
Tmcc1
Tmcc1-as1
Tmcc2
Tmco1-as1
Tmco2
Tmco3
Tmco6
Tmed10
Tmed10p2
Tmed11p
Tmed2
Tmed3
Tmed7-ticam2
Tmed9
Tmeff2
Tmem101
Tmem102
Tmem104
Tmem105
Tmem106a
Tmem106b
Tmem106c
Tmem107
Tmem114
Tmem116
Tmem117
Tmem120a
Tmem120b
Tmem121
Tmem121b
Tmem123
Tmem126a
Tmem126b
Tmem128
Tmem129
Tmem131
Tmem131l
Tmem132a
Tmem134
Tmem135
Tmem136
Tmem138
Tmem139
Tmem140
Tmem141
Tmem143
Tmem144
Tmem145
Tmem147
Tmem147-as1
Tmem14b
Tmem14c
Tmem14dp
Tmem150c
Tmem151b
Tmem155
Tmem156
Tmem159
Tmem161a
Tmem161b
Tmem161b-as1
Tmem164
Tmem165
Tmem167b
Tmem169
Tmem170a
Tmem171
Tmem173
Tmem175
Tmem177
Tmem178a
Tmem179b
Tmem18
Tmem181
Tmem182
Tmem183a
Tmem184b
Tmem184c
Tmem187
Tmem189-ube2v1
Tmem19
Tmem191a
Tmem196
Tmem198
Tmem198b
Tmem199
Tmem200a
Tmem200b
Tmem201
Tmem205
Tmem208
Tmem209
Tmem210
Tmem212
Tmem212-as1
Tmem213
Tmem214
Tmem216
Tmem219
Tmem220
Tmem220-as1
Tmem222
Tmem223
Tmem231p1
Tmem232
Tmem233
Tmem234
Tmem238
Tmem238l
Tmem240
Tmem241
Tmem242
Tmem243
Tmem246
Tmem248
Tmem25
Tmem250
Tmem251
Tmem253
Tmem254
Tmem255a
Tmem255b
Tmem26
Tmem260
Tmem262
Tmem263
Tmem266
Tmem268
Tmem273
Tmem274p
Tmem30cp
Tmem33
Tmem35b
Tmem37
Tmem38a
Tmem38b
Tmem39a
Tmem39b
Tmem41a
Tmem41b
Tmem42
Tmem43
Tmem44
Tmem44-as1
Tmem45a
Tmem50a
Tmem50b
Tmem51
Tmem52b
Tmem53
Tmem56
Tmem56-rwdd3
Tmem59
Tmem59l
Tmem62
Tmem63a
Tmem63b
Tmem67
Tmem68
Tmem69
Tmem70
Tmem71
Tmem78
Tmem79
Tmem80
Tmem81
Tmem82
Tmem86a
Tmem86b
Tmem87a
Tmem87b
Tmem89
Tmem8a
Tmem8b
Tmem91
Tmem92
Tmem92-as1
Tmem94
Tmem97
Tmem97p1
Tmem98
Tmem99
Tmem9b-as1
Tmf1
Tmie
Tmigd3
Tmod2
Tmod3
Tmpo
Tmpop2
Tmppe
Tmprss11a
Tmprss11bnl
Tmprss11d
Tmprss11gp
Tmprss13
Tmprss2
Tmprss4
Tmprss5
Tmprss9
Tmsb10p2
Tmsb4x
Tmsb4xp1
Tmsb4xp4
Tmtc2
Tmtc3
Tmtc4
Tmub1
Tmub2
Tmx1
Tmx2
Tmx2-ctnnd1
Tmx3
Tnc
Tnfaip1
Tnfaip2
Tnfaip3
Tnfaip8
Tnfaip8l1
Tnfrsf10a
Tnfrsf10b
Tnfrsf10c
Tnfrsf11a
Tnfrsf12a
Tnfrsf13c
Tnfrsf14
Tnfrsf14-as1
Tnfrsf18
Tnfrsf19
Tnfrsf1a
Tnfrsf9
Tnfsf10
Tnfsf11
Tnfsf12
Tnfsf12-tnfsf13
Tnfsf13
Tnfsf13b
Tnfsf14
Tnfsf18
Tnik
Tnip1
Tnip2
Tnip3
Tnk1
Tnk2-as1
Tnks
Tnni2
Tnni3
Tnni3k
Tnnt1
Tnnt3
Tnp2
Tnpo1
Tnpo2
Tnrc18
Tnrc18p1
Tnrc6a
Tnrc6b
Tnrc6c
Tnrc6c-as1
Tns1
Tns2
Tns3
Tns4
Tnxb
Tob1
Tob1-as1
Tob2p1
Toe1
Togaram1
Togaram2
Tollip
Tollip-as1
Tom1
Tom1l1
Tom1l2
Tomm20l
Tomm22
Tomm22p1
Tomm22p2
Tomm40l
Tomm6
Tomm70
Tonsl
Tonsl-as1
Top1mt
Top2a
Top2b
Top3a
Topbp1
Toporslp
Tor1a
Tor1aip1
Tor1aip2
Tor1b
Tor3a
Tox2
Tox3
Tox4
Tp53
Tp53bp1
Tp53i11
Tp53i13
Tp53i3
Tp53inp2
Tp53tg1
Tp53tg5
Tp63
Tp73
Tp73-as1
Tpbgl
Tpcn1
Tpcn2
Tpd52
Tpd52l1
Tpd52l2
Tpgs1
Tpgs2
Tph2
Tpi1
Tpi1p2
Tpk1
Tpm1
Tpm3
Tpm3p1
Tpm3p4
Tpm3p7
Tpm3p9
Tpm4
Tpp1
Tpp2
Tpr
Tpra1
Tprg1
Tprg1-as1
Tprg1l
Tprkbp2
Tprx2p
Tprxl
Tpst1
Tpst2
Tpst2p1
Tpt1
Tpt1-as1
Tpt1p2
Tpt1p3
Tpte2p1
Tpte2p6
Tptep2
Tptep2-csnk1e
Tpx2
Tra2b
Trabd
Tradd
Traf2
Traf3
Traf3ip2
Traf3ip2-as1
Traf3ip3
Traf4
Traf6p1
Traf7
Trafd1
Traip
Traj10
Traj11
Traj2
Traj22
Traj23
Traj25
Traj26
Traj3
Traj31
Traj4
Traj40
Traj43
Traj44
Traj5
Traj53
Traj54
Traj55
Traj59
Traj6
Traj60
Traj61
Traj7
Trak1
Tram2-as1
Trappc10
Trappc11
Trappc12
Trappc12-as1
Trappc13
Trappc2
Trappc2b
Trappc2l
Trappc2p2
Trappc3
Trappc4
Trappc5
Trappc6a
Trappc8
Trappc9
Trav10
Trav14dv4
Trav2
Trav20
Trav30
Trav34
Trav36dv7
Trav37
Trav38-2dv8
Trav41
Trav5
Trav8-5
Trav9-2
Trbc2
Trbj1-4
Trbj1-5
Trbj1-6
Trbv10-3
Trbv11-3
Trbv12-1
Trbv12-2
Trbv13
Trbv14
Trbv15
Trbv2
Trbv20-1
Trbv25-1
Trbv25or9-2
Trbv27
Trbv5-4
Trbv5-5
Trbv6-7
Trbv7-3
Trbv8-1
Trbv8-2
Trdd3
Trdj1
Trdj3
Trdmt1
Trdn
Trdv2
Treh
Trem1
Trem2
Treml4
Trex1
Trex2
Trg-as1
Trgc1
Trgjp
Trgjp1
Trgv10
Trgv11
Trgv2
Trgv3
Trgv4
Trgv9
Trgva
Trhr
Triap1
Trib1
Trib2
Trib3
Trim10
Trim11
Trim13
Trim14
Trim15
Trim16
Trim16l
Trim17
Trim2
Trim22
Trim23
Trim24
Trim25
Trim26
Trim27
Trim28
Trim29
Trim3
Trim31
Trim32
Trim33
Trim34
Trim35
Trim36
Trim36-it1
Trim37
Trim39
Trim39-rpp21
Trim4
Trim40
Trim41
Trim45
Trim46
Trim5
Trim50
Trim52
Trim52-as1
Trim54
Trim56
Trim6
Trim60
Trim60p16
Trim65
Trim67
Trim69
Trim6-trim34
Trim7
Trim8
Trim80p
Trim9
Triml1
Triml2
Trio
Triobp
Trip10
Trip11
Trip12
Trip13
Trip4
Trip6
Triqk
Trit1
Trmo
Trmt1
Trmt10a
Trmt10b
Trmt10bp1
Trmt10c
Trmt11
Trmt112p3
Trmt112p4
Trmt112p5
Trmt112p6
Trmt12
Trmt13
Trmt2a
Trmt2b-as1
Trmt44
Trmt5
Trmt61a
Trmu
Trnau1ap
Trnp1
Trnt1
Tro
Troap
Trpa1
Trpc1
Trpc2
Trpc5os
Trpm1
Trpm2
Trpm2-as
Trpm3
Trpm4
Trpm6
Trpm7
Trpm8
Trps1
Trpt1
Trpv2
Trpv3
Trpv6
Trrap
Trub1
Trub2
Tsacc
Tsbp1
Tsbp1-as1
Tsc1
Tsc2
Tsc22d1
Tsc22d1-as1
Tsc22d2
Tsc22d3
Tsc22d4
Tsen15
Tsen15p1
Tsen2
Tsen34
Tsen54
Tsfm
Tsg101
Tsga10
Tsga10ip
Tsga13
Tshr
Tshz1
Tsks
Tsku
Tsn
Tsnare1
Tsnax
Tsnax-disc1
Tsnaxip1
Tspan1
Tspan10
Tspan13
Tspan14
Tspan15
Tspan16
Tspan17
Tspan18
Tspan19
Tspan3
Tspan31
Tspan32
Tspan33
Tspan4
Tspan5
Tspan7
Tspan8
Tspear
Tspear-as1
Tspo
Tspo2
Tspoap1
Tspoap1-as1
Tspyl1
Tspyl2
Tssc2
Tssc4
Tssk3
Tsta3
Tstd2
Tstd3
Ttbk2
Ttc1
Ttc12
Ttc14
Ttc16
Ttc17
Ttc19
Ttc21a
Ttc21b
Ttc22
Ttc23l
Ttc24
Ttc25
Ttc26
Ttc27
Ttc28
Ttc28-as1
Ttc3
Ttc31
Ttc33
Ttc34
Ttc36
Ttc37
Ttc38
Ttc39a
Ttc39c
Ttc4
Ttc41p
Ttc6
Ttc7a
Ttc7b
Ttc8
Ttc9c
Ttf2
Tti1
Tti2
Ttk
Ttl
Ttll12
Ttll13p
Ttll3
Ttll4
Ttll5
Ttll6
Ttll7
Ttll9
Ttn-as1
Ttpa
Ttpal
Ttr
Ttyh1
Ttyh2
Ttyh3
Tuba1b
Tuba1c
Tuba4a
Tuba4b
Tuba8
Tubap2
Tubb
Tubb2a
Tubb2bp1
Tubb3
Tubb3p1
Tubb4b
Tubb4bp7
Tubb6
Tubb8p3
Tubbp1
Tubbp2
Tubd1
Tube1
Tubg1
Tubg1p
Tubgcp2
Tubgcp4
Tubgcp5
Tufm
Tug1
Tulp1
Tulp2
Tulp3
Tulp4
Tusc2
Tusc3
Tusc8
Tut1
Tut4
Tut7
Tvp23b
Tvp23bp2
Tvp23c-cdrt4
Tvp23cp1
Twf1
Twf2
Twist2
Twnk
Twsg1
Txk
Txlna
Txlng
Txlngy
Txn
Txndc11
Txndc12-as1
Txndc15
Txndc16
Txndc17
Txndc2
Txndc5
Txndc8
Txndc9
Txnip
Txnl1
Txnl1p1
Txnl4a
Txnl4b
Txnp1
Txnp5
Txnrd1
Txnrd2
Txnrd3
Tyk2
Tymp
Tyms
Tymsos
Tyr
Tyro3
Tyrobp
Tyrp1
Tyw1
Tyw1b
Tyw3
Tyw5
U2af1l4
U2af2
U2surp
U47924.1
U47924.2
U47924.3
U51244.1
U52112.1
U62317.1
U62631.1
U73166.1
U73169.1
U73479.1
U91319.1
U91324.1
U91328.1
U91328.3
Uaca
Uap1
Uap1l1
Uba1
Uba2
Uba3
Uba5
Uba52
Uba52p3
Uba52p6
Uba52p8
Uba6
Uba6-as1
Uba7
Ubac1
Ubac2
Ubac2-as1
Ubald2
Ubap1
Ubap2
Ubap2l
Ubash3a
Ubash3b
Ubb
Ubc
Ubd
Ube2a
Ube2b
Ube2c
Ube2cp3
Ube2d1
Ube2d2
Ube2d3
Ube2d3-as1
Ube2d4
Ube2e1
Ube2e2
Ube2e3
Ube2f
Ube2f-scly
Ube2g2
Ube2h
Ube2i
Ube2j2
Ube2k
Ube2l2
Ube2l3
Ube2l5
Ube2l6
Ube2m
Ube2n
Ube2o
Ube2q1
Ube2q2
Ube2q2p1
Ube2q2p2
Ube2sp1
Ube2u
Ube2v1
Ube2v1p11
Ube2v1p4
Ube2v1p5
Ube2v1p6
Ube2v1p8
Ube2v2
Ube2v2p1
Ube2v2p4
Ube2w
Ube2wp1
Ube2z
Ube3a
Ube3b
Ube3c
Ube3d
Ube4a
Ube4b
Ubfd1
Ubiad1
Ubl5
Ubl7-as1
Ubn1
Ubn2
Ubox5
Ubox5-as1
Ubp1
Ubqln2
Ubqln4
Ubqln4p2
Ubr1
Ubr2
Ubr3
Ubr4
Ubr5
Ubr5-as1
Ubr7
Ubtf
Ubtfl11
Ubtfl8
Ubxn1
Ubxn10-as1
Ubxn11
Ubxn2a
Ubxn2b
Ubxn4
Ubxn6
Ubxn7
Ubxn7-as1
Ubxn8
Uchl3
Uchl5
Uck2
Uckl1-as1
Ucma
Ucp2
Ufc1
Ufd1
Ufl1
Ufl1-as1
Ufm1
Ugcg
Ugdh
Ugdh-as1
Uggt1
Uggt2
Ugp2
Ugt1a12p
Ugt1a2p
Ugt1a7
Ugt2a1
Ugt2b10
Ugt2b24p
Ugt2b25p
Ugt2b4
Ugt2b7
Ugt3a2
Uhmk1
Uhrf1
Uhrf1bp1
Uhrf1bp1l
Uhrf2
Uimc1
Ulk2
Ulk3
Ulk4
Umad1
Umlilo
Umodl1
Umps
Unc119b
Unc13a
Unc13b
Unc13d
Unc45a
Unc45b
Unc50
Unc5b
Unc5c
Unc5cl
Unc5d
Unc79
Unc80
Unc93a
Unc93b1
Unc93b7
Unc93b8
Ung
Ungp1
Unk
Unkl
Uox
Upb1
Upf1
Upf2
Upf3a
Upk1b
Upp1
Upp2
Uprt
Uqcc1
Uqcc2
Uqcr10
Uqcr11
Uqcrb
Uqcrbp2
Uqcrc1
Uqcrc2
Uqcrfs1p2
Uqcrh
Uqcrhp1
Uqcrhp3
Uqcrq
Urb1
Urb1-as1
Uri1
Urm1
Uroc1
Urod
Uros
Usb1
Use1
Usf1
Usf2
Ush1g
Ush2a
Ushbp1
Uso1
Usp10
Usp11
Usp12-as2
Usp13
Usp14
Usp15
Usp16
Usp17l18
Usp17l23
Usp17l24
Usp18
Usp2
Usp20
Usp21
Usp24
Usp25
Usp29
Usp2-as1
Usp30
Usp30-as1
Usp31
Usp32
Usp33
Usp34
Usp35
Usp36
Usp37
Usp38
Usp39
Usp3-as1
Usp4
Usp40
Usp42
Usp43
Usp44
Usp45
Usp46
Usp46-as1
Usp47
Usp48
Usp49
Usp5
Usp53
Usp54
Usp6nl
Usp7
Usp8
Usp9x
Usp9y
Uspl1
Ust
Ust-as1
Utp11
Utp14a
Utp15
Utp18
Utp20
Utp23
Utp25
Utp4
Utp6
Utrn
Uts2r
Uty
Uvrag-dt
Uvssa
Uxs1
Uxt
Vac14
Vamp1
Vamp2
Vamp3
Vamp4
Vamp5
Vamp7
Vamp8
Vamp9p
Vangl1
Vapa
Vapb
Vars
Vars2
Vash1
Vash2
Vasp
Vat1
Vav1
Vav3-as1
Vax2
Vbp1
Vcam1
Vcan
Vcan-as1
Vcl
Vdac1
Vdac1p10
Vdac1p4
Vdac1p8
Vdac2
Vdac2p3
Vdac3
Vdr
Vegfa
Vegfb
Veph1
Vezt
Vgf
Vgll4
Vhl
Vhll
Vil1
Vill
Vim
Vim-as1
Vip
Vipas39
Vipr1
Vipr1-as1
Vipr2
Virma
Vit
Vkorc1l1
Vldlr
Vma21
Vmac
Vmp1
Vn1r104p
Vn1r11p
Vn1r3
Vn1r67p
Vn1r69p
Vn1r7p
Vn1r81p
Vn1r96p
Vn2r17p
Vn2r1p
Vn2r3p
Vn2r9p
Vnn2
Vpreb1
Vpreb3
Vps11
Vps13a
Vps13b
Vps13d
Vps16
Vps18
Vps25
Vps26a
Vps26b
Vps26c
Vps29
Vps33b
Vps33b-dt
Vps35
Vps35l
Vps36
Vps37a
Vps37b
Vps37c
Vps37d
Vps39
Vps41
Vps45
Vps4b
Vps50
Vps51
Vps52
Vps53
Vps54
Vps72
Vps8
Vps9d1
Vps9d1-as1
Vrk1
Vrk2
Vrk3
Vrtn
Vsig10
Vsig4
Vsig8
Vsir
Vsnl1
Vstm1
Vstm5
Vsx1
Vta1
Vta1p1
Vti1a
Vti1b
Vti1bp3
Vtn
Vtrna1-1
Vtrna1-2
Vtrna2-1
Vtrna2-2p
Vwa1
Vwa3a
Vwa3b
Vwa5a
Vwa5b2
Vwa7
Vwa8
Vwa8-as1
Vwc2l
Vwce
Vwf
Wac
Wac-as1
Wapl
Wars
Wars2-as1
Wars2-it1
Was
Wasf1
Wasf1p1
Wasf3-as1
Wasf4p
Wasf5p
Wash2p
Wash3p
Wash8p
Washc2a
Washc2c
Washc3
Washc4
Wasir1
Wbp1
Wbp11
Wbp1l
Wbp2
Wbp2nl
Wdfy1
Wdfy2
Wdfy3
Wdfy4
Wdpcp
Wdr1
Wdr11
Wdr12
Wdr13
Wdr18
Wdr19
Wdr20
Wdr24
Wdr25
Wdr26
Wdr27
Wdr3
Wdr33
Wdr34
Wdr36
Wdr37
Wdr38
Wdr41
Wdr43
Wdr44
Wdr45
Wdr46
Wdr47
Wdr48
Wdr49
Wdr5
Wdr53
Wdr54
Wdr55
Wdr59
Wdr6
Wdr61
Wdr62
Wdr63
Wdr64
Wdr66
Wdr7
Wdr70
Wdr73
Wdr74
Wdr75
Wdr76
Wdr78
Wdr81
Wdr82
Wdr83
Wdr83os
Wdr86
Wdr86-as1
Wdr87
Wdr89
Wdr90
Wdr91
Wdr92
Wdr93
Wdr97
Wdtc1
Wdyhv1
Wee1
Wee2-as1
Wfdc1
Wfdc12
Wfdc2
Wfdc21p
Wfdc3
Whamm
Whammp2
Whammp3
Whrn
Wipf1
Wipf2
Wipi1
Wipi2
Wiz
Wls
Wnk1
Wnk2
Wnk4
Wnt1
Wnt10a
Wnt10b
Wnt11
Wnt2
Wnt2b
Wnt3
Wnt5b
Wrap53
Wrap73
Wrb
Wrb-sh3bgr
Wrnip1
Wsb1
Wsb2
Wscd1
Wscd2
Wspar
Wt1
Wt1-as
Wtap
Wwc1
Wwc2
Wwc2-as2
Wwc3
Wwox
Wwox-as1
Wwp1
Wwp1p1
Wwp2
Wwtr1
Wwtr1-as1
Xact
Xaf1
Xage5
Xbp1
Xbp1p1
Xiap
Xiap-as1
Xirp2
Xist
Xkr3
Xkr8
Xkr9
Xpa
Xpc
Xpnpep1
Xpnpep3
Xpo1
Xpo5
Xpo6
Xpo7
Xpot
Xpr1
Xrcc3
Xrcc4
Xrcc5
Xrcc6
Xrn1
Xrra1
Xxylt1
Xxylt1-as1
Xylb
Xylt1
Xylt2
Yae1
Yaf2
Yap1
Yars
Ybey
Ybx1
Ybx1p2
Ybx2
Ybx3
Ydjc
Yeats2
Yeats4
Yes1
Yif1a
Yif1b
Yipf3
Yipf4
Yipf6
Yju2
Ykt6
Ylpm1
Yme1l1
Yod1
Ypel2
Ypel3
Ypel4
Ypel5
Ypel5p1
Ythdc2
Ythdf1
Ythdf2
Ythdf3
Ythdf3-as1
Ywhab
Ywhae
Ywhaep7
Ywhah
Ywhaq
Ywhaz
Yy1
Yy1ap1
Yy1p2
Z68694.1
Z68871.1
Z69890.1
Z73495.1
Z82180.1
Z82190.2
Z82206.1
Z82214.1
Z82244.1
Z82244.2
Z83818.2
Z83840.1
Z83844.1
Z83844.2
Z83844.3
Z83846.1
Z83847.1
Z84480.1
Z84485.1
Z84488.2
Z84492.2
Z85994.2
Z85996.1
Z92545.1
Z93022.1
Z93241.1
Z93930.2
Z93930.3
Z94057.1
Z94160.2
Z94721.2
Z95114.2
Z95114.4
Z95115.1
Z95118.1
Z95152.1
Z95331.1
Z96811.1
Z97055.2
Z97056.1
Z97198.1
Z97205.1
Z97206.2
Z97353.2
Z97634.1
Z97832.1
Z97986.1
Z98043.1
Z98200.1
Z98257.1
Z98257.2
Z98742.2
Z98752.1
Z98752.3
Z98883.1
Z98884.1
Z98885.1
Z98885.2
Z99127.1
Z99129.1
Z99129.3
Z99289.1
Z99289.2
Z99496.1
Z99756.1
Z99758.1
Zacn
Zar1
Zbbx
Zbed3
Zbed3-as1
Zbed5
Zbed5-as1
Zbed6
Zbed6cl
Zbed8
Zbed9
Zbp1
Zbtb1
Zbtb10
Zbtb11
Zbtb11-as1
Zbtb12
Zbtb14
Zbtb16
Zbtb18
Zbtb20
Zbtb20-as2
Zbtb20-as4
Zbtb21
Zbtb22
Zbtb3
Zbtb32
Zbtb33
Zbtb34
Zbtb37
Zbtb38
Zbtb4
Zbtb40
Zbtb43
Zbtb44
Zbtb45
Zbtb46
Zbtb48
Zbtb49
Zbtb7b
Zbtb8a
Zbtb8os
Zbtb8osp2
Zbtb9
Zc2hc1a
Zc2hc1c
Zc3h10
Zc3h11a
Zc3h12a
Zc3h13
Zc3h14
Zc3h15
Zc3h18
Zc3h6
Zc3h7a
Zc3h7b
Zc3hav1
Zcchc10
Zcchc14
Zcchc17
Zcchc18
Zcchc2
Zcchc23
Zcchc24
Zcchc3
Zcchc4
Zcchc7
Zcchc8
Zcchc9
Zcwpw1
Zcwpw2
Zdbf2
Zdhhc1
Zdhhc11
Zdhhc12
Zdhhc13
Zdhhc14
Zdhhc16
Zdhhc17
Zdhhc18
Zdhhc19
Zdhhc2
Zdhhc20
Zdhhc23
Zdhhc24
Zdhhc3
Zdhhc4
Zdhhc5
Zdhhc6
Zdhhc7
Zdhhc8
Zdhhc9
Zeb1
Zeb1-as1
Zeb2
Zeb2-as1
Zfand2a
Zfand2b
Zfand3
Zfand5
Zfand6
Zfas1
Zfat
Zfat-as1
Zfhx3
Zfhx4
Zfhx4-as1
Zfp1
Zfp2
Zfp28
Zfp30
Zfp36
Zfp36l1
Zfp37
Zfp41
Zfp57
Zfp64
Zfp69
Zfp69b
Zfp90
Zfp91-cntf
Zfpl1
Zfpm1
Zfpm2
Zfpm2-as1
Zfr
Zfr2
Zfx
Zfx-as1
Zfy
Zfy-as1
Zfyve1
Zfyve16
Zfyve19
Zfyve21
Zfyve26
Zfyve27
Zfyve28
Zfyve9
Zg16b
Zglp1
Zgpat
Zhx1
Zhx1-c8orf76
Zhx3
Zic1
Zik1
Zkscan1
Zkscan2
Zkscan2-dt
Zkscan3
Zkscan5
Zkscan7
Zkscan7-as1
Zkscan7p1
Zkscan8
Zmat2
Zmat3
Zmiz1
Zmiz2
Zmpste24
Zmym1
Zmym2
Zmym4
Zmym5
Zmym6
Zmynd10
Zmynd10-as1
Zmynd11
Zmynd12
Zmynd8
Znf10
Znf101
Znf101p2
Znf106
Znf107
Znf114
Znf121
Znf124
Znf131
Znf133
Znf134
Znf136
Znf138
Znf140
Znf141
Znf142
Znf143
Znf146
Znf148
Znf155
Znf160
Znf169
Znf17
Znf174
Znf175
Znf180
Znf181
Znf185
Znf189
Znf19
Znf192p1
Znf197
Znf2
Znf20
Znf200
Znf202
Znf205
Znf207
Znf211
Znf212
Znf213
Znf213-as1
Znf215
Znf217
Znf219
Znf222
Znf224
Znf225
Znf226
Znf227
Znf229
Znf230
Znf233
Znf234
Znf235
Znf236
Znf24
Znf248
Znf25
Znf250
Znf251
Znf252p
Znf252p-as1
Znf253
Znf254
Znf259p1
Znf25-dt
Znf26
Znf263
Znf264
Znf267
Znf268
Znf271p
Znf273
Znf274
Znf275
Znf276
Znf277
Znf280a
Znf280d
Znf281
Znf282
Znf286a
Znf292
Znf295-as1
Znf29p
Znf30
Znf302
Znf304
Znf311
Znf316
Znf317
Znf318
Znf324
Znf324b
Znf326
Znf330
Znf331
Znf333
Znf337
Znf337-as1
Znf33a
Znf33b
Znf34
Znf341
Znf341-as1
Znf346
Znf35
Znf350
Znf354a
Znf354b
Znf358
Znf37a
Znf382
Znf383
Znf384
Znf385a
Znf385b
Znf385c
Znf385d
Znf385d-as2
Znf391
Znf394
Znf395
Znf396
Znf397
Znf398
Znf404
Znf407
Znf408
Znf410
Znf415p1
Znf419
Znf420
Znf425
Znf426-dt
Znf429
Znf43
Znf431
Znf432
Znf436-as1
Znf438
Znf439
Znf444
Znf444p1
Znf445
Znf446
Znf449
Znf451
Znf451-as1
Znf460
Znf460-as1
Znf468
Znf470
Znf471
Znf473
Znf48
Znf480
Znf485
Znf486
Znf487
Znf488
Znf490
Znf493
Znf497
Znf500
Znf501
Znf503-as1
Znf503-as2
Znf506
Znf507
Znf511
Znf511-prap1
Znf512
Znf516
Znf517
Znf518a
Znf519
Znf521
Znf524
Znf526
Znf527
Znf529
Znf529-as1
Znf532
Znf536
Znf540
Znf541
Znf544
Znf546
Znf547
Znf548
Znf549
Znf550
Znf551
Znf552
Znf554
Znf555
Znf556
Znf557
Znf558
Znf559
Znf559-znf177
Znf561-as1
Znf567
Znf568
Znf57
Znf570
Znf575
Znf576
Znf577
Znf580
Znf581
Znf582-as1
Znf583
Znf584
Znf586
Znf587
Znf587b
Znf589
Znf592
Znf593
Znf595
Znf596
Znf598
Znf600
Znf606
Znf609
Znf611
Znf613
Znf616
Znf618
Znf619
Znf620
Znf621
Znf623
Znf627
Znf628
Znf638
Znf639
Znf641
Znf644
Znf646
Znf649-as1
Znf652
Znf653
Znf654
Znf655
Znf660
Znf662
Znf664
Znf667
Znf667-as1
Znf668
Znf670-znf695
Znf672
Znf674-as1
Znf678
Znf680
Znf683
Znf684
Znf687
Znf688
Znf689
Znf691
Znf696
Znf7
Znf700
Znf701
Znf704
Znf705a
Znf705e
Znf705g
Znf706
Znf707
Znf70p1
Znf71
Znf710
Znf711
Znf713
Znf714
Znf720
Znf736
Znf738
Znf74
Znf740
Znf747
Znf749
Znf75a
Znf76
Znf763
Znf764
Znf766
Znf767p
Znf768
Znf771
Znf772
Znf773
Znf774
Znf776
Znf778
Znf780b
Znf781
Znf783
Znf784
Znf785
Znf786
Znf788p
Znf789
Znf79
Znf791
Znf800
Znf805
Znf808
Znf81
Znf814
Znf815p
Znf821
Znf827
Znf83
Znf830
Znf831
Znf839
Znf84
Znf846
Znf860
Znf862
Znf865
Znf876p
Znf878
Znf879
Znf883
Znf888
Znf890p
Znf90
Znf90p1
Znf92
Znf969p
Znf970p
Znhit1
Znhit1p1
Znhit3
Znrd1
Znrd1asp
Znrf1
Znrf2
Znrf2p1
Znrf2p2
Znrf2p3
Znrf3
Znrf3-as1
Zp1
Zp2
Zp3
Zpbp
Zpr1
Zranb2
Zranb2-as1
Zranb2-as2
Zranb3
Zrsr2
Zscan10
Zscan12p1
Zscan2
Zscan20
Zscan21
Zscan25
Zscan26
Zscan30
Zscan31
Zscan4
Zscan5a
Zscan5b
Zscan5c
Zscan9
Zswim4
Zswim7
Zswim8
Zswim9
Zup1
Zwilch
Zxda
Zyg11a
Zyg11ap1
Zyg11b
Zyx
Zzef1
