# Supplementary material for: A Bayesian inference transcription factor activity model for the analysis of single-cell transcriptomes
Source: Genome Res. 2021 Jul;31(7):1296–311. doi: 10.1101/gr.265595.120 (PMC8256867; doi:10.1101/gr.265595.120)
Supplement: Supplemental Material [file supp_gr.265595.120_Supplemental_Code.zip › BITFAM/inst/extdata/human/CEBPB]

A1bg
A1bg-as1
A1cf
A2m
A2m-as1
A2ml1
A2ml1-as1
A2mp1
A4galt
A4gnt
Aaas
Aacs
Aacsp1
Aadac
Aadacl2
Aadacl2-as1
Aadacl3
Aadacl4
Aadacp1
Aadat
Aagab
Aak1
Aamdc
Aamp
Aanat
Aar2
Aars
Aarsd1
Aarsp1
Aasdh
Aasdhppt
Aass
Aatbc
Aatf
Aatk
Ab015752.1
Abalon
Abat
Abba01000935.2
Abca1
Abca10
Abca11p
Abca12
Abca13
Abca17p
Abca2
Abca3
Abca4
Abca5
Abca6
Abca7
Abca8
Abca9
Abca9-as1
Abcb1
Abcb10
Abcb11
Abcb4
Abcb5
Abcb6
Abcb7
Abcb8
Abcb9
Abcc1
Abcc10
Abcc11
Abcc12
Abcc13
Abcc2
Abcc3
Abcc4
Abcc5
Abcc5-as1
Abcc6
Abcc6p1
Abcc8
Abcc9
Abcd3
Abcd4
Abce1
Abcf1
Abcf2
Abcf2p1
Abcf2p2
Abcf3
Abcg1
Abcg2
Abcg4
Abcg5
Abhd1
Abhd10
Abhd11
Abhd11-as1
Abhd12
Abhd12b
Abhd14a
Abhd14a-acy1
Abhd14b
Abhd16a
Abhd17a
Abhd17ap5
Abhd17ap6
Abhd17b
Abhd17c
Abhd18
Abhd2
Abhd3
Abhd4
Abhd5
Abhd6
Abi1
Abi2
Abi3
Abi3bp
Abl1
Abl2
Ablim1
Ablim2
Ablim3
Abo
Abr
Abracl
Abraxas1
Abtb1
Abtb2
Ac000068.1
Ac000077.1
Ac000078.1
Ac000093.1
Ac000111.2
Ac000120.1
Ac000120.2
Ac000123.1
Ac000123.2
Ac000123.3
Ac000362.1
Ac000374.1
Ac000403.1
Ac001226.1
Ac001226.2
Ac002044.1
Ac002044.2
Ac002044.3
Ac002059.1
Ac002059.2
Ac002059.3
Ac002064.1
Ac002064.2
Ac002064.3
Ac002066.1
Ac002069.2
Ac002070.1
Ac002074.1
Ac002074.2
Ac002075.1
Ac002076.1
Ac002076.2
Ac002091.1
Ac002094.1
Ac002094.3
Ac002101.1
Ac002116.2
Ac002128.1
Ac002306.1
Ac002310.1
Ac002310.2
Ac002310.3
Ac002310.6
Ac002347.1
Ac002347.2
Ac002350.1
Ac002366.1
Ac002367.1
Ac002375.1
Ac002378.1
Ac002381.1
Ac002383.1
Ac002400.1
Ac002401.2
Ac002407.1
Ac002429.2
Ac002451.1
Ac002454.1
Ac002456.1
Ac002464.1
Ac002465.1
Ac002467.1
Ac002472.1
Ac002472.2
Ac002480.1
Ac002480.2
Ac002486.1
Ac002486.2
Ac002504.1
Ac002511.1
Ac002519.2
Ac002540.1
Ac002542.1
Ac002546.1
Ac002550.1
Ac002550.2
Ac002553.1
Ac002553.2
Ac002558.1
Ac002984.1
Ac003001.2
Ac003002.1
Ac003002.3
Ac003005.1
Ac003005.2
Ac003006.1
Ac003009.1
Ac003035.2
Ac003043.1
Ac003045.1
Ac003070.1
Ac003070.2
Ac003070.7
Ac003071.1
Ac003071.2
Ac003072.1
Ac003080.1
Ac003084.1
Ac003092.1
Ac003101.1
Ac003101.2
Ac003102.1
Ac003665.1
Ac003666.1
Ac003669.1
Ac003681.1
Ac003682.1
Ac003684.1
Ac003685.2
Ac003686.1
Ac003687.1
Ac003688.2
Ac003950.1
Ac003958.1
Ac003965.1
Ac003965.2
Ac003973.2
Ac003975.1
Ac003984.1
Ac003985.2
Ac003989.2
Ac003991.1
Ac003991.2
Ac004004.1
Ac004006.1
Ac004009.1
Ac004012.1
Ac004014.1
Ac004014.2
Ac004023.1
Ac004024.1
Ac004039.1
Ac004052.1
Ac004053.1
Ac004054.1
Ac004057.1
Ac004063.1
Ac004066.1
Ac004066.2
Ac004069.1
Ac004069.2
Ac004080.1
Ac004080.2
Ac004080.3
Ac004112.1
Ac004130.1
Ac004147.1
Ac004148.1
Ac004148.2
Ac004156.1
Ac004158.1
Ac004160.1
Ac004160.2
Ac004223.1
Ac004223.2
Ac004223.3
Ac004224.2
Ac004231.3
Ac004232.2
Ac004232.3
Ac004233.1
Ac004233.2
Ac004233.3
Ac004233.4
Ac004241.1
Ac004241.4
Ac004241.5
Ac004253.1
Ac004264.2
Ac004381.1
Ac004381.2
Ac004383.1
Ac004386.1
Ac004408.1
Ac004408.2
Ac004415.1
Ac004448.2
Ac004449.1
Ac004453.1
Ac004453.2
Ac004461.2
Ac004466.2
Ac004466.3
Ac004471.1
Ac004471.2
Ac004477.1
Ac004477.2
Ac004477.3
Ac004486.1
Ac004491.1
Ac004492.1
Ac004522.1
Ac004540.2
Ac004551.1
Ac004584.1
Ac004584.3
Ac004585.1
Ac004585.2
Ac004590.1
Ac004593.1
Ac004593.2
Ac004593.3
Ac004594.1
Ac004596.1
Ac004623.1
Ac004637.1
Ac004672.2
Ac004674.1
Ac004678.1
Ac004678.2
Ac004687.1
Ac004687.2
Ac004690.1
Ac004690.2
Ac004691.2
Ac004692.1
Ac004696.2
Ac004702.1
Ac004706.1
Ac004706.2
Ac004707.1
Ac004754.1
Ac004771.3
Ac004771.4
Ac004771.5
Ac004775.1
Ac004777.1
Ac004784.1
Ac004792.1
Ac004801.2
Ac004801.3
Ac004801.5
Ac004803.1
Ac004805.1
Ac004805.2
Ac004808.1
Ac004812.1
Ac004816.1
Ac004816.2
Ac004817.3
Ac004817.4
Ac004825.1
Ac004825.2
Ac004828.1
Ac004832.1
Ac004832.3
Ac004832.4
Ac004832.5
Ac004834.1
Ac004836.1
Ac004837.1
Ac004837.2
Ac004837.3
Ac004839.1
Ac004840.1
Ac004840.2
Ac004846.1
Ac004846.2
Ac004847.1
Ac004852.1
Ac004852.2
Ac004853.1
Ac004854.1
Ac004858.1
Ac004862.1
Ac004865.1
Ac004865.2
Ac004866.2
Ac004870.2
Ac004870.3
Ac004870.4
Ac004872.1
Ac004875.1
Ac004877.2
Ac004882.1
Ac004882.2
Ac004884.2
Ac004888.1
Ac004890.1
Ac004890.2
Ac004893.1
Ac004893.2
Ac004895.1
Ac004898.1
Ac004899.1
Ac004899.2
Ac004900.1
Ac004908.1
Ac004908.2
Ac004910.1
Ac004917.1
Ac004918.1
Ac004918.3
Ac004920.1
Ac004921.1
Ac004922.1
Ac004925.1
Ac004930.1
Ac004936.1
Ac004943.1
Ac004943.2
Ac004943.3
Ac004944.1
Ac004946.1
Ac004947.1
Ac004965.1
Ac004967.1
Ac004967.2
Ac004975.1
Ac004975.2
Ac004980.4
Ac004982.1
Ac004982.2
Ac004986.1
Ac004987.1
Ac004987.2
Ac004987.4
Ac004988.1
Ac004990.1
Ac004994.1
Ac004997.1
Ac005000.2
Ac005002.1
Ac005002.2
Ac005005.1
Ac005005.2
Ac005005.3
Ac005005.4
Ac005008.1
Ac005008.2
Ac005009.1
Ac005013.1
Ac005014.2
Ac005019.2
Ac005020.1
Ac005020.2
Ac005021.1
Ac005033.1
Ac005034.1
Ac005034.2
Ac005034.3
Ac005037.1
Ac005041.1
Ac005041.2
Ac005042.2
Ac005042.3
Ac005046.1
Ac005050.1
Ac005052.1
Ac005062.1
Ac005064.1
Ac005070.1
Ac005070.2
Ac005070.3
Ac005072.1
Ac005076.1
Ac005077.2
Ac005083.1
Ac005086.1
Ac005086.3
Ac005086.4
Ac005089.1
Ac005090.1
Ac005091.1
Ac005094.1
Ac005099.1
Ac005102.1
Ac005104.1
Ac005105.1
Ac005144.1
Ac005154.1
Ac005154.3
Ac005154.4
Ac005156.1
Ac005160.1
Ac005162.2
Ac005162.3
Ac005165.1
Ac005176.2
Ac005180.1
Ac005180.2
Ac005181.1
Ac005183.1
Ac005186.1
Ac005189.1
Ac005220.1
Ac005224.1
Ac005224.3
Ac005224.4
Ac005225.2
Ac005229.2
Ac005229.4
Ac005232.1
Ac005234.1
Ac005237.1
Ac005237.2
Ac005244.1
Ac005244.2
Ac005252.2
Ac005253.1
Ac005255.1
Ac005256.1
Ac005258.1
Ac005261.1
Ac005261.3
Ac005261.5
Ac005264.1
Ac005277.2
Ac005280.1
Ac005280.2
Ac005280.3
Ac005281.1
Ac005288.1
Ac005294.1
Ac005296.1
Ac005301.1
Ac005304.1
Ac005304.2
Ac005304.3
Ac005306.1
Ac005323.1
Ac005323.2
Ac005324.1
Ac005324.4
Ac005324.5
Ac005324.6
Ac005326.1
Ac005329.2
Ac005330.1
Ac005332.1
Ac005332.2
Ac005332.3
Ac005332.4
Ac005332.5
Ac005332.7
Ac005336.2
Ac005336.3
Ac005339.1
Ac005341.1
Ac005342.1
Ac005342.2
Ac005344.1
Ac005351.1
Ac005355.1
Ac005358.2
Ac005363.1
Ac005363.2
Ac005379.1
Ac005381.1
Ac005383.1
Ac005391.1
Ac005392.1
Ac005392.2
Ac005394.1
Ac005410.1
Ac005412.1
Ac005414.1
Ac005476.2
Ac005479.1
Ac005480.1
Ac005487.1
Ac005498.3
Ac005514.1
Ac005515.1
Ac005515.2
Ac005518.2
Ac005520.1
Ac005520.2
Ac005520.3
Ac005520.4
Ac005523.2
Ac005524.1
Ac005532.1
Ac005532.2
Ac005534.1
Ac005534.2
Ac005537.1
Ac005538.1
Ac005538.2
Ac005540.1
Ac005546.1
Ac005548.1
Ac005552.1
Ac005562.1
Ac005586.2
Ac005587.1
Ac005592.1
Ac005593.1
Ac005606.1
Ac005606.2
Ac005609.2
Ac005609.3
Ac005609.4
Ac005614.1
Ac005616.1
Ac005618.1
Ac005622.1
Ac005625.1
Ac005632.2
Ac005632.3
Ac005632.4
Ac005670.1
Ac005670.2
Ac005674.1
Ac005692.1
Ac005695.1
Ac005695.3
Ac005696.1
Ac005696.2
Ac005696.3
Ac005697.1
Ac005697.2
Ac005699.1
Ac005702.1
Ac005702.2
Ac005703.1
Ac005703.2
Ac005703.3
Ac005703.4
Ac005703.5
Ac005722.1
Ac005722.2
Ac005725.1
Ac005726.1
Ac005726.3
Ac005726.4
Ac005726.5
Ac005730.3
Ac005736.1
Ac005736.2
Ac005740.3
Ac005740.4
Ac005746.2
Ac005758.1
Ac005759.1
Ac005771.1
Ac005775.1
Ac005776.1
Ac005779.1
Ac005779.2
Ac005785.1
Ac005785.2
Ac005786.2
Ac005790.1
Ac005796.1
Ac005798.1
Ac005821.1
Ac005822.1
Ac005823.1
Ac005823.2
Ac005828.1
Ac005828.3
Ac005828.7
Ac005829.1
Ac005829.2
Ac005832.1
Ac005832.3
Ac005832.4
Ac005833.1
Ac005837.1
Ac005837.2
Ac005837.3
Ac005839.1
Ac005840.2
Ac005840.4
Ac005841.1
Ac005842.1
Ac005856.1
Ac005863.1
Ac005865.1
Ac005871.1
Ac005871.2
Ac005884.1
Ac005899.2
Ac005899.3
Ac005899.4
Ac005899.6
Ac005899.7
Ac005899.8
Ac005901.1
Ac005906.1
Ac005906.2
Ac005906.3
Ac005911.1
Ac005912.2
Ac005920.1
Ac005920.3
Ac005920.4
Ac005921.1
Ac005921.2
Ac005921.3
Ac005944.1
Ac005951.1
Ac005954.1
Ac005954.2
Ac005962.1
Ac005972.2
Ac005972.3
Ac005996.1
Ac006001.1
Ac006001.2
Ac006001.3
Ac006001.4
Ac006004.1
Ac006011.1
Ac006012.1
Ac006013.1
Ac006019.2
Ac006019.3
Ac006022.1
Ac006023.2
Ac006027.1
Ac006028.1
Ac006030.1
Ac006033.1
Ac006033.2
Ac006037.1
Ac006037.2
Ac006041.1
Ac006042.2
Ac006042.3
Ac006043.1
Ac006055.1
Ac006058.2
Ac006058.3
Ac006059.1
Ac006059.2
Ac006064.2
Ac006064.3
Ac006064.4
Ac006064.6
Ac006065.1
Ac006065.3
Ac006065.4
Ac006065.6
Ac006077.2
Ac006111.2
Ac006115.1
Ac006116.1
Ac006116.5
Ac006116.6
Ac006116.7
Ac006116.8
Ac006116.9
Ac006122.1
Ac006146.1
Ac006148.1
Ac006148.2
Ac006153.1
Ac006157.1
Ac006159.1
Ac006160.2
Ac006199.1
Ac006205.2
Ac006206.2
Ac006207.1
Ac006213.1
Ac006213.2
Ac006213.3
Ac006213.4
Ac006213.5
Ac006213.6
Ac006213.7
Ac006236.1
Ac006238.1
Ac006252.1
Ac006254.1
Ac006254.2
Ac006254.3
Ac006262.1
Ac006262.2
Ac006262.4
Ac006270.1
Ac006270.2
Ac006272.1
Ac006273.1
Ac006277.1
Ac006299.1
Ac006329.1
Ac006329.2
Ac006333.1
Ac006333.2
Ac006355.2
Ac006362.1
Ac006363.1
Ac006378.1
Ac006378.2
Ac006380.1
Ac006387.1
Ac006435.1
Ac006435.4
Ac006435.5
Ac006441.1
Ac006441.4
Ac006441.5
Ac006445.2
Ac006449.1
Ac006449.2
Ac006449.6
Ac006449.7
Ac006450.2
Ac006452.1
Ac006453.5
Ac006460.2
Ac006461.1
Ac006463.1
Ac006466.1
Ac006482.1
Ac006483.1
Ac006483.2
Ac006484.1
Ac006486.2
Ac006499.2
Ac006499.3
Ac006499.8
Ac006504.1
Ac006504.3
Ac006504.5
Ac006504.7
Ac006509.2
Ac006511.1
Ac006511.2
Ac006511.4
Ac006511.5
Ac006512.1
Ac006517.1
Ac006518.1
Ac006518.2
Ac006518.7
Ac006529.1
Ac006530.1
Ac006538.1
Ac006538.3
Ac006539.1
Ac006539.2
Ac006539.3
Ac006547.1
Ac006547.3
Ac006548.1
Ac006548.3
Ac006557.1
Ac006557.3
Ac006557.6
Ac006566.1
Ac006581.1
Ac006600.1
Ac006840.1
Ac006927.1
Ac006927.2
Ac006927.5
Ac006942.1
Ac006946.1
Ac006946.3
Ac006947.1
Ac006960.1
Ac006960.2
Ac006963.1
Ac006971.1
Ac006974.1
Ac006974.2
Ac006978.1
Ac006978.2
Ac006994.2
Ac007000.2
Ac007003.1
Ac007009.1
Ac007014.1
Ac007014.2
Ac007016.1
Ac007029.1
Ac007032.1
Ac007036.3
Ac007038.1
Ac007038.2
Ac007040.2
Ac007041.1
Ac007064.2
Ac007064.3
Ac007066.2
Ac007068.1
Ac007091.1
Ac007092.1
Ac007098.1
Ac007098.2
Ac007099.1
Ac007100.1
Ac007114.1
Ac007114.2
Ac007115.1
Ac007126.1
Ac007128.1
Ac007128.2
Ac007136.1
Ac007160.1
Ac007161.1
Ac007161.3
Ac007163.1
Ac007179.2
Ac007179.3
Ac007182.3
Ac007192.1
Ac007204.1
Ac007207.1
Ac007215.1
Ac007216.1
Ac007216.2
Ac007216.3
Ac007216.4
Ac007218.1
Ac007221.1
Ac007221.2
Ac007224.1
Ac007225.1
Ac007225.2
Ac007238.1
Ac007240.1
Ac007244.1
Ac007250.1
Ac007255.1
Ac007255.2
Ac007262.2
Ac007272.1
Ac007274.3
Ac007278.1
Ac007278.2
Ac007279.1
Ac007285.1
Ac007285.2
Ac007298.1
Ac007298.2
Ac007308.1
Ac007317.1
Ac007318.1
Ac007319.1
Ac007326.2
Ac007326.3
Ac007327.1
Ac007327.2
Ac007333.1
Ac007336.1
Ac007336.2
Ac007336.3
Ac007342.1
Ac007342.2
Ac007342.4
Ac007342.6
Ac007342.9
Ac007344.1
Ac007346.2
Ac007347.1
Ac007347.2
Ac007349.1
Ac007349.3
Ac007349.4
Ac007362.1
Ac007363.1
Ac007364.1
Ac007365.1
Ac007368.1
Ac007370.2
Ac007375.1
Ac007376.2
Ac007378.1
Ac007381.1
Ac007383.2
Ac007383.3
Ac007384.1
Ac007386.1
Ac007387.1
Ac007389.1
Ac007389.2
Ac007391.1
Ac007391.2
Ac007403.1
Ac007405.1
Ac007405.2
Ac007405.3
Ac007406.2
Ac007406.5
Ac007422.1
Ac007422.2
Ac007423.1
Ac007424.1
Ac007431.1
Ac007435.1
Ac007448.2
Ac007448.3
Ac007448.4
Ac007450.2
Ac007450.3
Ac007450.4
Ac007463.1
Ac007490.1
Ac007491.1
Ac007493.1
Ac007493.2
Ac007494.2
Ac007494.3
Ac007495.1
Ac007496.1
Ac007496.3
Ac007497.1
Ac007513.1
Ac007527.1
Ac007527.2
Ac007529.1
Ac007529.2
Ac007536.1
Ac007537.1
Ac007541.1
Ac007546.2
Ac007546.3
Ac007547.1
Ac007547.2
Ac007547.3
Ac007552.2
Ac007557.1
Ac007557.2
Ac007557.4
Ac007560.1
Ac007566.1
Ac007569.1
Ac007570.1
Ac007601.2
Ac007608.1
Ac007608.3
Ac007610.1
Ac007610.2
Ac007610.3
Ac007610.4
Ac007611.1
Ac007618.1
Ac007619.2
Ac007620.1
Ac007620.2
Ac007622.2
Ac007638.2
Ac007655.1
Ac007656.1
Ac007656.2
Ac007663.1
Ac007663.3
Ac007666.1
Ac007673.1
Ac007677.1
Ac007679.1
Ac007679.2
Ac007681.1
Ac007683.2
Ac007684.1
Ac007685.1
Ac007686.1
Ac007686.2
Ac007686.3
Ac007686.4
Ac007687.1
Ac007688.1
Ac007688.2
Ac007718.1
Ac007728.1
Ac007728.2
Ac007728.3
Ac007738.1
Ac007741.1
Ac007750.1
Ac007773.1
Ac007780.1
Ac007785.2
Ac007785.3
Ac007786.1
Ac007786.2
Ac007786.3
Ac007787.1
Ac007790.1
Ac007823.1
Ac007834.1
Ac007842.1
Ac007846.2
Ac007848.1
Ac007848.2
Ac007849.2
Ac007879.1
Ac007879.3
Ac007881.2
Ac007881.3
Ac007899.1
Ac007906.1
Ac007906.2
Ac007919.1
Ac007920.1
Ac007922.1
Ac007922.3
Ac007923.1
Ac007923.2
Ac007923.4
Ac007938.1
Ac007950.1
Ac007950.2
Ac007950.3
Ac007952.4
Ac007953.1
Ac007953.2
Ac007954.1
Ac007956.1
Ac007967.1
Ac007969.1
Ac007969.2
Ac007991.1
Ac007991.2
Ac007991.3
Ac007991.4
Ac007992.2
Ac007998.1
Ac007998.4
Ac007998.5
Ac008011.1
Ac008012.1
Ac008013.1
Ac008013.2
Ac008014.1
Ac008033.1
Ac008033.3
Ac008035.1
Ac008040.1
Ac008040.4
Ac008056.1
Ac008056.2
Ac008060.2
Ac008063.1
Ac008063.2
Ac008065.1
Ac008066.1
Ac008067.1
Ac008069.1
Ac008073.2
Ac008073.3
Ac008074.2
Ac008079.1
Ac008080.3
Ac008083.1
Ac008083.2
Ac008105.1
Ac008105.2
Ac008105.3
Ac008109.1
Ac008115.1
Ac008115.2
Ac008115.3
Ac008121.1
Ac008121.2
Ac008124.1
Ac008126.1
Ac008127.1
Ac008133.2
Ac008134.1
Ac008147.1
Ac008147.3
Ac008149.1
Ac008154.2
Ac008163.1
Ac008164.1
Ac008171.1
Ac008243.1
Ac008250.2
Ac008264.2
Ac008267.5
Ac008267.6
Ac008267.8
Ac008269.1
Ac008277.1
Ac008278.1
Ac008278.2
Ac008280.3
Ac008379.1
Ac008393.1
Ac008395.1
Ac008397.1
Ac008403.4
Ac008406.3
Ac008413.1
Ac008415.1
Ac008417.1
Ac008427.1
Ac008429.1
Ac008429.3
Ac008434.1
Ac008438.1
Ac008438.2
Ac008440.1
Ac008443.1
Ac008443.2
Ac008443.4
Ac008443.5
Ac008443.6
Ac008446.1
Ac008467.1
Ac008474.1
Ac008481.3
Ac008494.1
Ac008494.3
Ac008498.1
Ac008498.2
Ac008505.1
Ac008507.2
Ac008507.3
Ac008514.1
Ac008514.2
Ac008521.2
Ac008525.1
Ac008525.2
Ac008533.1
Ac008539.1
Ac008543.1
Ac008543.4
Ac008543.5
Ac008549.1
Ac008554.1
Ac008554.2
Ac008555.1
Ac008555.2
Ac008555.5
Ac008555.7
Ac008565.1
Ac008567.2
Ac008568.1
Ac008568.2
Ac008569.1
Ac008571.1
Ac008572.1
Ac008575.1
Ac008581.2
Ac008588.1
Ac008591.1
Ac008592.1
Ac008592.2
Ac008592.3
Ac008592.4
Ac008608.1
Ac008608.2
Ac008609.1
Ac008610.1
Ac008620.1
Ac008622.1
Ac008622.2
Ac008622.3
Ac008628.1
Ac008629.1
Ac008629.2
Ac008629.3
Ac008632.1
Ac008637.1
Ac008638.1
Ac008638.2
Ac008638.3
Ac008641.1
Ac008649.2
Ac008655.2
Ac008662.2
Ac008663.3
Ac008667.3
Ac008667.4
Ac008669.1
Ac008670.1
Ac008676.1
Ac008676.2
Ac008677.2
Ac008680.1
Ac008687.1
Ac008687.3
Ac008687.5
Ac008687.7
Ac008691.1
Ac008694.2
Ac008696.2
Ac008708.1
Ac008708.2
Ac008716.1
Ac008731.1
Ac008734.1
Ac008734.2
Ac008735.1
Ac008735.3
Ac008735.5
Ac008736.1
Ac008736.3
Ac008738.1
Ac008738.3
Ac008738.5
Ac008738.6
Ac008739.1
Ac008739.3
Ac008739.5
Ac008745.1
Ac008750.7
Ac008752.2
Ac008755.1
Ac008758.3
Ac008758.4
Ac008758.5
Ac008760.2
Ac008761.2
Ac008763.2
Ac008763.3
Ac008764.10
Ac008764.2
Ac008764.6
Ac008764.7
Ac008764.8
Ac008764.9
Ac008770.1
Ac008770.2
Ac008780.1
Ac008781.1
Ac008781.2
Ac008781.3
Ac008799.1
Ac008799.2
Ac008802.1
Ac008805.2
Ac008806.1
Ac008813.1
Ac008814.1
Ac008833.1
Ac008840.1
Ac008850.1
Ac008852.1
Ac008868.1
Ac008870.1
Ac008870.5
Ac008873.1
Ac008875.1
Ac008878.1
Ac008885.2
Ac008892.1
Ac008894.1
Ac008894.2
Ac008895.1
Ac008897.1
Ac008897.2
Ac008897.3
Ac008906.1
Ac008906.2
Ac008914.1
Ac008915.1
Ac008915.2
Ac008937.1
Ac008937.2
Ac008937.3
Ac008938.1
Ac008945.1
Ac008953.1
Ac008957.1
Ac008957.2
Ac008957.3
Ac008958.1
Ac008966.1
Ac008967.1
Ac008969.1
Ac008972.1
Ac008972.2
Ac008982.1
Ac008985.1
Ac008991.1
Ac008992.1
Ac009005.1
Ac009019.1
Ac009021.1
Ac009022.1
Ac009027.1
Ac009032.1
Ac009034.1
Ac009039.1
Ac009039.2
Ac009041.1
Ac009041.2
Ac009041.3
Ac009044.1
Ac009053.1
Ac009054.1
Ac009054.2
Ac009060.1
Ac009061.1
Ac009061.2
Ac009063.3
Ac009065.4
Ac009065.7
Ac009065.8
Ac009075.1
Ac009078.3
Ac009081.1
Ac009086.1
Ac009086.2
Ac009086.3
Ac009087.1
Ac009088.1
Ac009088.2
Ac009088.3
Ac009088.4
Ac009090.2
Ac009090.3
Ac009090.4
Ac009090.6
Ac009093.1
Ac009093.2
Ac009093.3
Ac009093.6
Ac009093.7
Ac009093.8
Ac009093.9
Ac009094.1
Ac009095.1
Ac009097.1
Ac009097.2
Ac009097.3
Ac009097.4
Ac009101.1
Ac009107.2
Ac009108.2
Ac009108.4
Ac009108.5
Ac009117.1
Ac009117.2
Ac009118.1
Ac009118.2
Ac009119.1
Ac009119.2
Ac009119.3
Ac009120.2
Ac009120.5
Ac009120.6
Ac009121.2
Ac009123.1
Ac009126.1
Ac009127.1
Ac009127.2
Ac009132.1
Ac009133.1
Ac009133.2
Ac009133.4
Ac009133.5
Ac009133.6
Ac009134.1
Ac009135.1
Ac009135.2
Ac009137.1
Ac009137.2
Ac009139.1
Ac009145.1
Ac009145.2
Ac009152.1
Ac009152.3
Ac009153.1
Ac009154.1
Ac009158.1
Ac009159.1
Ac009159.2
Ac009159.3
Ac009159.4
Ac009161.1
Ac009161.2
Ac009163.2
Ac009163.5
Ac009163.6
Ac009166.1
Ac009169.1
Ac009171.2
Ac009220.3
Ac009226.1
Ac009227.1
Ac009229.1
Ac009229.2
Ac009229.3
Ac009229.4
Ac009237.15
Ac009237.2
Ac009237.3
Ac009237.5
Ac009238.1
Ac009238.2
Ac009245.1
Ac009248.1
Ac009248.2
Ac009262.1
Ac009263.1
Ac009264.1
Ac009268.1
Ac009268.2
Ac009269.1
Ac009269.3
Ac009275.1
Ac009276.1
Ac009292.1
Ac009292.2
Ac009299.1
Ac009299.3
Ac009301.1
Ac009302.1
Ac009303.1
Ac009303.2
Ac009303.4
Ac009305.1
Ac009309.1
Ac009310.1
Ac009312.1
Ac009313.2
Ac009318.1
Ac009318.2
Ac009318.3
Ac009318.4
Ac009319.1
Ac009320.1
Ac009336.2
Ac009362.1
Ac009365.2
Ac009387.1
Ac009396.1
Ac009396.2
Ac009396.3
Ac009403.1
Ac009403.2
Ac009404.1
Ac009407.1
Ac009411.2
Ac009412.1
Ac009413.1
Ac009414.1
Ac009432.1
Ac009432.2
Ac009435.1
Ac009446.1
Ac009452.1
Ac009464.1
Ac009468.1
Ac009474.1
Ac009474.2
Ac009478.1
Ac009480.1
Ac009480.2
Ac009486.1
Ac009487.2
Ac009487.4
Ac009495.1
Ac009495.2
Ac009495.3
Ac009498.1
Ac009501.1
Ac009502.1
Ac009506.1
Ac009509.1
Ac009509.2
Ac009509.3
Ac009509.4
Ac009511.2
Ac009518.1
Ac009522.1
Ac009533.1
Ac009541.1
Ac009542.1
Ac009542.2
Ac009549.1
Ac009558.2
Ac009560.1
Ac009562.1
Ac009567.1
Ac009567.2
Ac009570.1
Ac009597.2
Ac009623.1
Ac009630.2
Ac009643.1
Ac009646.1
Ac009646.2
Ac009652.2
Ac009654.1
Ac009686.1
Ac009690.1
Ac009690.3
Ac009704.2
Ac009716.1
Ac009720.1
Ac009743.1
Ac009779.1
Ac009779.2
Ac009779.3
Ac009779.4
Ac009784.1
Ac009800.1
Ac009802.1
Ac009803.2
Ac009806.1
Ac009812.3
Ac009812.4
Ac009831.2
Ac009831.4
Ac009852.1
Ac009879.2
Ac009879.3
Ac009884.1
Ac009884.2
Ac009901.1
Ac009902.2
Ac009902.3
Ac009908.1
Ac009927.1
Ac009948.3
Ac009948.4
Ac009949.1
Ac009950.1
Ac009950.2
Ac009951.1
Ac009951.2
Ac009955.3
Ac009961.1
Ac009961.2
Ac009962.1
Ac009965.1
Ac009965.2
Ac009974.1
Ac009975.2
Ac009987.1
Ac009994.1
Ac009996.1
Ac010087.1
Ac010099.2
Ac010099.3
Ac010105.1
Ac010132.1
Ac010132.2
Ac010132.3
Ac010132.4
Ac010139.1
Ac010148.1
Ac010149.1
Ac010149.2
Ac010157.1
Ac010157.2
Ac010168.1
Ac010173.1
Ac010175.1
Ac010182.1
Ac010183.2
Ac010185.1
Ac010186.1
Ac010186.2
Ac010186.3
Ac010196.1
Ac010197.2
Ac010198.1
Ac010198.2
Ac010200.1
Ac010200.2
Ac010201.1
Ac010201.2
Ac010202.1
Ac010203.1
Ac010203.2
Ac010205.1
Ac010226.1
Ac010240.1
Ac010240.2
Ac010240.3
Ac010245.2
Ac010247.1
Ac010255.1
Ac010255.2
Ac010255.3
Ac010260.1
Ac010261.1
Ac010261.2
Ac010266.2
Ac010271.1
Ac010271.2
Ac010273.1
Ac010273.2
Ac010280.1
Ac010280.3
Ac010285.1
Ac010285.2
Ac010291.1
Ac010297.1
Ac010300.1
Ac010307.1
Ac010307.2
Ac010319.1
Ac010319.2
Ac010319.3
Ac010319.5
Ac010320.2
Ac010323.1
Ac010325.1
Ac010325.2
Ac010325.3
Ac010326.1
Ac010326.3
Ac010327.2
Ac010327.3
Ac010327.4
Ac010327.5
Ac010328.3
Ac010330.1
Ac010331.1
Ac010332.1
Ac010332.2
Ac010333.2
Ac010333.3
Ac010335.1
Ac010336.1
Ac010336.2
Ac010336.3
Ac010336.7
Ac010343.1
Ac010343.2
Ac010359.1
Ac010374.1
Ac010374.2
Ac010376.1
Ac010378.1
Ac010385.1
Ac010385.2
Ac010395.1
Ac010395.2
Ac010401.2
Ac010409.1
Ac010409.2
Ac010420.1
Ac010422.1
Ac010422.2
Ac010422.4
Ac010422.5
Ac010422.6
Ac010422.7
Ac010424.3
Ac010425.1
Ac010442.1
Ac010442.2
Ac010442.3
Ac010445.1
Ac010451.2
Ac010457.1
Ac010460.2
Ac010463.1
Ac010463.3
Ac010468.1
Ac010468.3
Ac010469.1
Ac010476.1
Ac010478.1
Ac010486.2
Ac010487.1
Ac010491.1
Ac010501.1
Ac010503.3
Ac010504.1
Ac010507.2
Ac010511.1
Ac010522.1
Ac010524.1
Ac010525.1
Ac010528.1
Ac010531.1
Ac010531.3
Ac010531.4
Ac010531.6
Ac010531.8
Ac010536.2
Ac010536.3
Ac010538.1
Ac010542.2
Ac010542.4
Ac010546.1
Ac010547.1
Ac010547.4
Ac010551.1
Ac010591.1
Ac010601.2
Ac010605.1
Ac010608.2
Ac010608.3
Ac010609.1
Ac010615.2
Ac010618.1
Ac010618.2
Ac010618.3
Ac010618.4
Ac010619.2
Ac010620.1
Ac010624.4
Ac010627.1
Ac010632.1
Ac010632.2
Ac010634.1
Ac010636.2
Ac010638.1
Ac010641.1
Ac010642.2
Ac010643.1
Ac010646.1
Ac010653.1
Ac010653.2
Ac010654.1
Ac010655.1
Ac010655.2
Ac010655.3
Ac010655.4
Ac010677.2
Ac010680.1
Ac010680.2
Ac010680.4
Ac010680.5
Ac010683.1
Ac010719.1
Ac010731.1
Ac010731.2
Ac010731.3
Ac010733.1
Ac010733.2
Ac010735.1
Ac010735.2
Ac010737.1
Ac010745.1
Ac010746.1
Ac010761.1
Ac010761.2
Ac010761.3
Ac010761.5
Ac010761.7
Ac010768.1
Ac010768.2
Ac010768.3
Ac010776.1
Ac010776.2
Ac010776.3
Ac010789.1
Ac010809.2
Ac010809.3
Ac010834.1
Ac010834.2
Ac010834.3
Ac010864.1
Ac010867.1
Ac010878.1
Ac010880.1
Ac010881.1
Ac010883.1
Ac010884.1
Ac010886.1
Ac010891.1
Ac010894.1
Ac010894.2
Ac010894.3
Ac010894.4
Ac010894.5
Ac010904.1
Ac010904.2
Ac010928.1
Ac010928.3
Ac010931.3
Ac010967.2
Ac010967.3
Ac010969.1
Ac010969.2
Ac010973.1
Ac010974.1
Ac010975.2
Ac010975.3
Ac010976.1
Ac010978.1
Ac010980.1
Ac010980.2
Ac010982.1
Ac010997.1
Ac010997.2
Ac010997.3
Ac010997.4
Ac010999.1
Ac010999.2
Ac011005.1
Ac011005.2
Ac011005.3
Ac011008.1
Ac011092.2
Ac011095.1
Ac011120.1
Ac011124.1
Ac011124.2
Ac011139.1
Ac011193.1
Ac011193.2
Ac011195.1
Ac011195.2
Ac011225.1
Ac011228.1
Ac011239.1
Ac011243.1
Ac011247.1
Ac011257.1
Ac011270.2
Ac011284.1
Ac011287.1
Ac011287.2
Ac011290.1
Ac011290.2
Ac011294.1
Ac011313.1
Ac011330.2
Ac011337.1
Ac011352.3
Ac011362.1
Ac011363.1
Ac011373.1
Ac011374.2
Ac011377.1
Ac011379.2
Ac011389.1
Ac011396.2
Ac011405.1
Ac011405.2
Ac011406.1
Ac011416.2
Ac011442.1
Ac011444.1
Ac011444.2
Ac011444.4
Ac011445.2
Ac011446.1
Ac011446.2
Ac011447.1
Ac011447.3
Ac011447.5
Ac011448.1
Ac011450.1
Ac011451.3
Ac011453.2
Ac011455.1
Ac011461.1
Ac011462.1
Ac011462.2
Ac011462.3
Ac011462.4
Ac011462.5
Ac011465.1
Ac011466.2
Ac011467.6
Ac011468.1
Ac011468.2
Ac011468.3
Ac011468.4
Ac011471.2
Ac011471.4
Ac011472.3
Ac011472.5
Ac011474.1
Ac011474.2
Ac011474.3
Ac011475.1
Ac011476.1
Ac011476.3
Ac011477.1
Ac011477.6
Ac011478.1
Ac011479.1
Ac011481.1
Ac011483.1
Ac011483.3
Ac011484.1
Ac011487.2
Ac011487.3
Ac011491.1
Ac011491.2
Ac011491.3
Ac011492.1
Ac011495.1
Ac011497.1
Ac011498.1
Ac011498.2
Ac011498.3
Ac011498.4
Ac011500.1
Ac011500.2
Ac011500.3
Ac011503.1
Ac011504.1
Ac011506.1
Ac011509.2
Ac011511.1
Ac011511.2
Ac011511.3
Ac011511.4
Ac011516.1
Ac011518.1
Ac011523.1
Ac011524.2
Ac011525.2
Ac011529.1
Ac011530.1
Ac011558.1
Ac011586.2
Ac011591.1
Ac011592.1
Ac011595.1
Ac011601.1
Ac011602.1
Ac011603.1
Ac011603.2
Ac011603.3
Ac011603.4
Ac011604.2
Ac011611.1
Ac011611.2
Ac011611.4
Ac011611.5
Ac011611.6
Ac011625.1
Ac011626.1
Ac011632.1
Ac011632.2
Ac011676.3
Ac011726.2
Ac011726.3
Ac011731.1
Ac011742.3
Ac011747.1
Ac011752.1
Ac011753.2
Ac011753.3
Ac011773.1
Ac011773.2
Ac011773.3
Ac011773.4
Ac011815.1
Ac011816.2
Ac011824.2
Ac011825.1
Ac011825.3
Ac011825.4
Ac011840.3
Ac011840.5
Ac011853.2
Ac011890.2
Ac011891.1
Ac011891.2
Ac011893.1
Ac011894.1
Ac011897.1
Ac011899.2
Ac011899.4
Ac011900.1
Ac011901.1
Ac011921.1
Ac011921.2
Ac011933.1
Ac011933.2
Ac011933.3
Ac011933.4
Ac011939.3
Ac011944.2
Ac011978.2
Ac011990.1
Ac011994.1
Ac011998.1
Ac012020.1
Ac012038.1
Ac012044.1
Ac012048.1
Ac012050.1
Ac012055.1
Ac012055.2
Ac012065.2
Ac012065.3
Ac012065.4
Ac012066.1
Ac012070.1
Ac012078.1
Ac012081.1
Ac012085.1
Ac012085.2
Ac012087.1
Ac012087.2
Ac012100.2
Ac012100.3
Ac012103.1
Ac012119.1
Ac012123.2
Ac012146.1
Ac012146.2
Ac012146.4
Ac012150.1
Ac012157.1
Ac012158.1
Ac012158.2
Ac012170.3
Ac012175.1
Ac012181.1
Ac012181.2
Ac012184.2
Ac012184.3
Ac012186.1
Ac012186.2
Ac012213.1
Ac012213.2
Ac012213.4
Ac012213.5
Ac012229.1
Ac012254.2
Ac012254.4
Ac012291.2
Ac012301.1
Ac012306.2
Ac012307.1
Ac012308.1
Ac012309.2
Ac012313.10
Ac012313.3
Ac012313.6
Ac012313.8
Ac012313.9
Ac012317.2
Ac012322.1
Ac012339.2
Ac012349.1
Ac012354.3
Ac012355.1
Ac012358.2
Ac012358.3
Ac012360.1
Ac012360.2
Ac012360.3
Ac012361.1
Ac012362.1
Ac012363.1
Ac012363.2
Ac012368.1
Ac012368.2
Ac012368.3
Ac012370.1
Ac012370.2
Ac012377.1
Ac012378.1
Ac012378.2
Ac012379.1
Ac012379.2
Ac012404.2
Ac012409.1
Ac012409.2
Ac012409.4
Ac012413.1
Ac012435.2
Ac012442.2
Ac012447.1
Ac012454.1
Ac012456.1
Ac012456.2
Ac012462.2
Ac012462.3
Ac012464.1
Ac012464.2
Ac012464.3
Ac012467.1
Ac012468.1
Ac012485.1
Ac012485.3
Ac012486.1
Ac012488.2
Ac012493.2
Ac012493.3
Ac012497.1
Ac012498.1
Ac012498.2
Ac012501.2
Ac012506.3
Ac012507.1
Ac012507.3
Ac012507.4
Ac012510.1
Ac012511.1
Ac012513.3
Ac012519.1
Ac012531.1
Ac012531.2
Ac012531.3
Ac012531.4
Ac012531.5
Ac012555.2
Ac012557.1
Ac012557.2
Ac012560.1
Ac012564.1
Ac012568.1
Ac012574.2
Ac012593.1
Ac012613.1
Ac012613.2
Ac012615.1
Ac012615.5
Ac012618.1
Ac012618.3
Ac012625.1
Ac012629.1
Ac012629.2
Ac012629.3
Ac012629.4
Ac012636.1
Ac012640.1
Ac012640.2
Ac012640.3
Ac012640.4
Ac012645.1
Ac012645.2
Ac012645.3
Ac012651.1
Ac012653.2
Ac012668.2
Ac012668.3
Ac012669.1
Ac012673.1
Ac012676.3
Ac012676.5
Ac013244.1
Ac013244.2
Ac013248.1
Ac013264.1
Ac013267.1
Ac013270.1
Ac013275.1
Ac013290.1
Ac013356.1
Ac013356.2
Ac013356.4
Ac013391.1
Ac013391.3
Ac013394.1
Ac013400.1
Ac013401.1
Ac013402.1
Ac013402.2
Ac013403.1
Ac013410.1
Ac013429.1
Ac013439.1
Ac013442.1
Ac013444.1
Ac013444.2
Ac013448.1
Ac013451.2
Ac013452.2
Ac013457.1
Ac013460.1
Ac013467.1
Ac013467.2
Ac013468.1
Ac013470.2
Ac013472.1
Ac013476.1
Ac013480.1
Ac013489.1
Ac013489.3
Ac013553.1
Ac013553.3
Ac013562.1
Ac013562.2
Ac013565.1
Ac013565.2
Ac013565.3
Ac013643.3
Ac013652.1
Ac013652.2
Ac013701.1
Ac013717.1
Ac013724.1
Ac013726.1
Ac013727.1
Ac013727.2
Ac013731.1
Ac013733.2
Ac013734.1
Ac013762.1
Ac013828.1
Ac015468.1
Ac015468.2
Ac015522.1
Ac015540.1
Ac015563.1
Ac015656.1
Ac015660.1
Ac015660.2
Ac015660.4
Ac015674.1
Ac015687.1
Ac015689.1
Ac015712.1
Ac015712.2
Ac015712.3
Ac015712.4
Ac015712.5
Ac015712.6
Ac015720.1
Ac015720.2
Ac015722.1
Ac015726.1
Ac015726.2
Ac015726.3
Ac015727.1
Ac015743.1
Ac015771.1
Ac015795.1
Ac015799.1
Ac015802.1
Ac015802.2
Ac015802.4
Ac015802.5
Ac015802.6
Ac015804.1
Ac015813.1
Ac015813.2
Ac015813.3
Ac015813.4
Ac015813.7
Ac015813.8
Ac015818.2
Ac015818.7
Ac015819.3
Ac015819.4
Ac015845.1
Ac015849.5
Ac015871.1
Ac015871.3
Ac015871.4
Ac015871.5
Ac015878.1
Ac015878.2
Ac015908.1
Ac015908.2
Ac015908.3
Ac015908.4
Ac015908.5
Ac015908.6
Ac015908.7
Ac015909.1
Ac015909.2
Ac015909.3
Ac015909.4
Ac015909.5
Ac015911.1
Ac015911.2
Ac015911.4
Ac015911.6
Ac015911.9
Ac015912.2
Ac015912.3
Ac015914.1
Ac015917.1
Ac015920.1
Ac015921.1
Ac015922.2
Ac015923.1
Ac015936.1
Ac015936.2
Ac015959.1
Ac015967.1
Ac015967.2
Ac015971.1
Ac015977.1
Ac015977.2
Ac015982.1
Ac015987.1
Ac016026.1
Ac016027.1
Ac016027.2
Ac016027.3
Ac016027.4
Ac016027.5
Ac016042.1
Ac016065.1
Ac016065.2
Ac016074.1
Ac016134.1
Ac016168.2
Ac016205.1
Ac016229.2
Ac016252.1
Ac016292.1
Ac016292.2
Ac016355.1
Ac016383.1
Ac016383.2
Ac016394.1
Ac016394.2
Ac016397.1
Ac016405.1
Ac016405.2
Ac016493.1
Ac016526.2
Ac016542.1
Ac016542.3
Ac016550.1
Ac016550.2
Ac016553.1
Ac016556.1
Ac016559.2
Ac016571.1
Ac016573.1
Ac016575.1
Ac016576.1
Ac016582.1
Ac016582.2
Ac016582.3
Ac016586.1
Ac016588.2
Ac016595.1
Ac016596.1
Ac016597.1
Ac016598.2
Ac016612.1
Ac016629.1
Ac016629.3
Ac016642.1
Ac016683.1
Ac016687.1
Ac016687.2
Ac016696.1
Ac016700.2
Ac016700.3
Ac016705.1
Ac016708.1
Ac016717.1
Ac016717.2
Ac016722.1
Ac016722.2
Ac016723.1
Ac016724.1
Ac016727.1
Ac016727.3
Ac016734.2
Ac016735.1
Ac016737.2
Ac016739.1
Ac016745.2
Ac016747.1
Ac016747.2
Ac016747.3
Ac016751.1
Ac016751.2
Ac016766.1
Ac016769.2
Ac016769.3
Ac016769.4
Ac016773.1
Ac016813.1
Ac016822.1
Ac016831.1
Ac016831.2
Ac016831.3
Ac016831.4
Ac016831.5
Ac016831.7
Ac016866.1
Ac016866.2
Ac016868.1
Ac016876.2
Ac016877.1
Ac016877.3
Ac016885.1
Ac016885.2
Ac016885.3
Ac016894.1
Ac016903.1
Ac016903.2
Ac016907.2
Ac016908.1
Ac016909.1
Ac016910.1
Ac016912.1
Ac016930.1
Ac016949.1
Ac016956.1
Ac016957.1
Ac016957.2
Ac016987.2
Ac016993.1
Ac016999.1
Ac017002.5
Ac017002.6
Ac017006.1
Ac017006.2
Ac017007.4
Ac017013.1
Ac017015.2
Ac017037.3
Ac017037.4
Ac017048.1
Ac017048.2
Ac017048.3
Ac017053.1
Ac017067.1
Ac017074.1
Ac017076.1
Ac017078.1
Ac017079.2
Ac017081.1
Ac017083.1
Ac017083.2
Ac017083.3
Ac017083.4
Ac017091.1
Ac017100.1
Ac017104.1
Ac017104.3
Ac017104.4
Ac017104.5
Ac017116.2
Ac018362.1
Ac018362.2
Ac018362.3
Ac018371.1
Ac018371.2
Ac018410.1
Ac018410.2
Ac018413.1
Ac018442.3
Ac018445.1
Ac018448.2
Ac018450.1
Ac018462.1
Ac018463.1
Ac018464.1
Ac018467.1
Ac018470.1
Ac018495.1
Ac018511.2
Ac018512.1
Ac018521.1
Ac018521.2
Ac018521.3
Ac018521.5
Ac018521.7
Ac018523.2
Ac018529.2
Ac018529.3
Ac018541.1
Ac018552.1
Ac018552.2
Ac018552.3
Ac018553.1
Ac018553.2
Ac018557.2
Ac018558.2
Ac018558.4
Ac018563.1
Ac018616.1
Ac018618.1
Ac018628.1
Ac018630.2
Ac018634.1
Ac018637.1
Ac018638.2
Ac018638.3
Ac018638.4
Ac018641.1
Ac018643.1
Ac018644.1
Ac018645.2
Ac018647.1
Ac018647.2
Ac018653.1
Ac018653.2
Ac018653.3
Ac018653.4
Ac018680.1
Ac018682.1
Ac018685.2
Ac018690.1
Ac018695.4
Ac018695.5
Ac018695.6
Ac018695.7
Ac018710.1
Ac018712.1
Ac018714.1
Ac018716.2
Ac018717.1
Ac018735.1
Ac018738.1
Ac018752.1
Ac018754.1
Ac018755.3
Ac018755.4
Ac018761.2
Ac018761.3
Ac018765.1
Ac018766.1
Ac018767.1
Ac018767.3
Ac018781.1
Ac018797.2
Ac018809.1
Ac018809.2
Ac018816.1
Ac018816.2
Ac018845.1
Ac018845.3
Ac018846.1
Ac018861.2
Ac018865.3
Ac018868.2
Ac018880.1
Ac018892.3
Ac018926.3
Ac018931.1
Ac018946.1
Ac018946.2
Ac018953.1
Ac018992.1
Ac019055.1
Ac019064.1
Ac019069.1
Ac019080.1
Ac019080.2
Ac019080.3
Ac019080.5
Ac019084.1
Ac019097.1
Ac019109.1
Ac019117.1
Ac019117.2
Ac019117.3
Ac019118.2
Ac019129.1
Ac019129.2
Ac019131.1
Ac019133.1
Ac019155.1
Ac019155.3
Ac019159.1
Ac019176.1
Ac019176.2
Ac019178.1
Ac019178.2
Ac019181.1
Ac019183.1
Ac019186.1
Ac019193.1
Ac019193.2
Ac019193.3
Ac019197.1
Ac019205.1
Ac019209.1
Ac019209.2
Ac019226.1
Ac019226.2
Ac019227.1
Ac019235.1
Ac019254.1
Ac019254.2
Ac019257.1
Ac019257.2
Ac019257.8
Ac019257.9
Ac019270.1
Ac019278.1
Ac019288.1
Ac019294.2
Ac019294.3
Ac019330.1
Ac019349.1
Ac020550.1
Ac020558.1
Ac020593.1
Ac020594.1
Ac020595.1
Ac020611.2
Ac020612.3
Ac020636.1
Ac020636.2
Ac020637.1
Ac020651.1
Ac020656.1
Ac020656.2
Ac020658.3
Ac020658.4
Ac020658.5
Ac020658.7
Ac020659.1
Ac020659.2
Ac020661.1
Ac020661.3
Ac020663.1
Ac020663.4
Ac020688.1
Ac020699.1
Ac020703.1
Ac020704.1
Ac020719.1
Ac020743.2
Ac020743.3
Ac020763.1
Ac020763.2
Ac020763.3
Ac020763.5
Ac020765.2
Ac020779.2
Ac020891.1
Ac020891.2
Ac020891.3
Ac020892.1
Ac020892.2
Ac020893.1
Ac020893.2
Ac020895.2
Ac020897.1
Ac020899.1
Ac020904.1
Ac020904.2
Ac020904.3
Ac020905.1
Ac020907.1
Ac020907.2
Ac020907.3
Ac020907.4
Ac020907.5
Ac020907.6
Ac020908.3
Ac020909.1
Ac020909.2
Ac020909.3
Ac020910.3
Ac020910.5
Ac020910.6
Ac020911.1
Ac020911.2
Ac020912.1
Ac020913.2
Ac020913.3
Ac020914.1
Ac020914.2
Ac020914.3
Ac020914.4
Ac020914.5
Ac020915.1
Ac020915.5
Ac020916.1
Ac020916.2
Ac020917.2
Ac020917.3
Ac020917.4
Ac020922.1
Ac020922.3
Ac020922.4
Ac020923.1
Ac020928.1
Ac020928.2
Ac020928.3
Ac020931.1
Ac020934.1
Ac020934.2
Ac020937.1
Ac020951.1
Ac020978.4
Ac020978.6
Ac020978.8
Ac020978.9
Ac021006.1
Ac021006.3
Ac021028.1
Ac021054.1
Ac021066.1
Ac021066.3
Ac021074.2
Ac021074.3
Ac021078.1
Ac021086.1
Ac021087.2
Ac021087.3
Ac021092.1
Ac021097.2
Ac021106.1
Ac021106.2
Ac021106.3
Ac021127.1
Ac021146.1
Ac021146.11
Ac021146.12
Ac021146.3
Ac021146.4
Ac021146.5
Ac021146.6
Ac021146.8
Ac021146.9
Ac021151.1
Ac021180.1
Ac021188.1
Ac021192.1
Ac021205.1
Ac021218.1
Ac021220.1
Ac021231.2
Ac021231.3
Ac021242.2
Ac021242.3
Ac021269.1
Ac021321.1
Ac021351.1
Ac021355.1
Ac021422.1
Ac021443.1
Ac021451.1
Ac021483.1
Ac021483.2
Ac021491.1
Ac021504.1
Ac021506.1
Ac021506.2
Ac021517.2
Ac021546.1
Ac021549.1
Ac021590.1
Ac021594.1
Ac021594.2
Ac021613.1
Ac021660.1
Ac021660.2
Ac021660.3
Ac021678.3
Ac021723.1
Ac021723.2
Ac021736.1
Ac021739.2
Ac021739.3
Ac021739.4
Ac021755.1
Ac021755.2
Ac021755.3
Ac021766.1
Ac021785.1
Ac021860.1
Ac021915.2
Ac021979.1
Ac022001.2
Ac022001.3
Ac022007.1
Ac022017.1
Ac022018.1
Ac022022.1
Ac022023.1
Ac022028.2
Ac022034.1
Ac022034.2
Ac022034.3
Ac022035.1
Ac022039.1
Ac022069.1
Ac022075.1
Ac022079.2
Ac022080.2
Ac022080.3
Ac022081.1
Ac022087.1
Ac022092.1
Ac022098.1
Ac022098.3
Ac022098.4
Ac022101.1
Ac022107.1
Ac022113.1
Ac022113.2
Ac022118.1
Ac022121.1
Ac022126.1
Ac022133.1
Ac022137.3
Ac022140.1
Ac022140.2
Ac022144.1
Ac022145.1
Ac022145.2
Ac022146.1
Ac022146.2
Ac022148.1
Ac022150.2
Ac022154.1
Ac022166.1
Ac022167.2
Ac022167.3
Ac022167.4
Ac022167.5
Ac022173.1
Ac022182.1
Ac022196.1
Ac022201.2
Ac022202.1
Ac022211.2
Ac022217.1
Ac022217.2
Ac022217.3
Ac022217.4
Ac022240.1
Ac022272.1
Ac022274.1
Ac022294.1
Ac022296.2
Ac022306.1
Ac022306.2
Ac022325.1
Ac022335.1
Ac022360.1
Ac022364.1
Ac022364.2
Ac022367.1
Ac022382.1
Ac022384.1
Ac022387.2
Ac022395.1
Ac022400.1
Ac022400.2
Ac022400.4
Ac022400.5
Ac022400.6
Ac022400.8
Ac022400.9
Ac022405.1
Ac022413.1
Ac022414.1
Ac022415.1
Ac022418.1
Ac022424.1
Ac022441.1
Ac022441.2
Ac022441.3
Ac022447.1
Ac022447.2
Ac022447.5
Ac022447.7
Ac022483.1
Ac022493.1
Ac022494.1
Ac022497.1
Ac022498.1
Ac022498.2
Ac022506.1
Ac022509.1
Ac022509.2
Ac022509.3
Ac022509.4
Ac022511.1
Ac022513.1
Ac022517.1
Ac022523.3
Ac022532.1
Ac022537.1
Ac022540.1
Ac022558.1
Ac022558.2
Ac022558.3
Ac022559.1
Ac022568.1
Ac022596.1
Ac022596.2
Ac022601.1
Ac022613.1
Ac022613.2
Ac022616.2
Ac022616.5
Ac022616.7
Ac022634.1
Ac022634.2
Ac022655.1
Ac022662.1
Ac022679.1
Ac022679.2
Ac022690.1
Ac022690.2
Ac022695.1
Ac022695.3
Ac022706.1
Ac022709.1
Ac022726.1
Ac022730.2
Ac022730.3
Ac022730.4
Ac022733.1
Ac022748.1
Ac022748.2
Ac022762.2
Ac022778.1
Ac022784.1
Ac022784.3
Ac022784.4
Ac022784.5
Ac022784.6
Ac022790.1
Ac022795.1
Ac022796.1
Ac022816.1
Ac022819.1
Ac022826.1
Ac022832.1
Ac022874.1
Ac022880.2
Ac022882.1
Ac022893.1
Ac022893.3
Ac022898.1
Ac022903.2
Ac022905.1
Ac022915.1
Ac022915.3
Ac022916.2
Ac022919.1
Ac022960.1
Ac022960.2
Ac022960.3
Ac022966.1
Ac022968.1
Ac022973.1
Ac022973.2
Ac022973.3
Ac023024.1
Ac023024.2
Ac023034.1
Ac023043.1
Ac023043.3
Ac023043.4
Ac023050.1
Ac023050.2
Ac023050.3
Ac023050.4
Ac023051.2
Ac023078.1
Ac023078.6
Ac023090.1
Ac023095.1
Ac023115.1
Ac023128.1
Ac023136.1
Ac023137.1
Ac023141.7
Ac023157.2
Ac023157.3
Ac023158.2
Ac023161.2
Ac023194.2
Ac023194.3
Ac023200.1
Ac023206.1
Ac023245.1
Ac023271.1
Ac023301.1
Ac023302.1
Ac023310.4
Ac023347.1
Ac023347.2
Ac023355.1
Ac023385.1
Ac023389.1
Ac023389.2
Ac023421.1
Ac023421.2
Ac023424.2
Ac023442.2
Ac023442.3
Ac023469.1
Ac023481.1
Ac023509.1
Ac023509.3
Ac023509.5
Ac023510.1
Ac023510.2
Ac023538.1
Ac023575.1
Ac023590.1
Ac023595.1
Ac023632.1
Ac023632.2
Ac023632.4
Ac023632.5
Ac023644.1
Ac023669.1
Ac023669.2
Ac023762.1
Ac023781.1
Ac023790.1
Ac023790.2
Ac023794.4
Ac023813.2
Ac023813.3
Ac023818.1
Ac023824.1
Ac023824.2
Ac023825.1
Ac023830.1
Ac023830.2
Ac023866.1
Ac023906.1
Ac023906.3
Ac023906.4
Ac023908.1
Ac023908.2
Ac023908.3
Ac023932.1
Ac023946.1
Ac024022.1
Ac024023.1
Ac024028.1
Ac024075.3
Ac024082.2
Ac024084.1
Ac024132.3
Ac024145.1
Ac024153.1
Ac024224.1
Ac024224.2
Ac024230.1
Ac024243.1
Ac024257.1
Ac024257.3
Ac024257.5
Ac024267.1
Ac024267.4
Ac024267.6
Ac024270.1
Ac024270.2
Ac024270.4
Ac024288.1
Ac024293.1
Ac024337.1
Ac024337.2
Ac024405.2
Ac024451.2
Ac024451.3
Ac024451.4
Ac024475.1
Ac024475.2
Ac024475.3
Ac024475.4
Ac024558.1
Ac024559.1
Ac024559.2
Ac024563.1
Ac024579.1
Ac024580.2
Ac024581.1
Ac024581.2
Ac024587.2
Ac024589.1
Ac024589.2
Ac024592.1
Ac024592.2
Ac024598.1
Ac024610.2
Ac024614.2
Ac024619.2
Ac024619.3
Ac024651.2
Ac024884.1
Ac024884.2
Ac024896.1
Ac024909.1
Ac024933.1
Ac024937.1
Ac024940.1
Ac024940.2
Ac024940.5
Ac024941.1
Ac024941.2
Ac024958.1
Ac025030.1
Ac025031.1
Ac025031.2
Ac025031.3
Ac025031.4
Ac025034.2
Ac025035.1
Ac025040.1
Ac025048.1
Ac025048.4
Ac025125.1
Ac025154.1
Ac025159.1
Ac025161.1
Ac025162.1
Ac025162.2
Ac025164.1
Ac025165.1
Ac025165.2
Ac025165.3
Ac025165.4
Ac025165.5
Ac025171.1
Ac025171.2
Ac025171.3
Ac025171.4
Ac025171.5
Ac025174.1
Ac025180.1
Ac025181.1
Ac025181.2
Ac025183.3
Ac025187.1
Ac025188.1
Ac025198.1
Ac025211.1
Ac025244.1
Ac025244.2
Ac025252.1
Ac025253.1
Ac025257.1
Ac025259.1
Ac025262.1
Ac025263.1
Ac025265.2
Ac025265.3
Ac025268.1
Ac025271.3
Ac025271.4
Ac025272.1
Ac025279.1
Ac025280.1
Ac025280.2
Ac025280.3
Ac025283.3
Ac025287.1
Ac025287.2
Ac025287.3
Ac025300.1
Ac025366.1
Ac025419.1
Ac025423.1
Ac025423.3
Ac025423.5
Ac025428.1
Ac025431.1
Ac025434.1
Ac025437.3
Ac025437.5
Ac025442.1
Ac025445.1
Ac025449.1
Ac025458.1
Ac025459.1
Ac025465.1
Ac025465.2
Ac025465.3
Ac025465.4
Ac025470.1
Ac025475.1
Ac025518.1
Ac025524.1
Ac025524.2
Ac025538.1
Ac025539.1
Ac025566.1
Ac025569.1
Ac025572.1
Ac025574.1
Ac025575.1
Ac025575.2
Ac025576.2
Ac025580.1
Ac025580.2
Ac025588.1
Ac025588.2
Ac025588.3
Ac025594.2
Ac025627.1
Ac025627.2
Ac025627.3
Ac025627.4
Ac025647.1
Ac025674.1
Ac025682.1
Ac025741.1
Ac025750.1
Ac025750.2
Ac025754.1
Ac025755.1
Ac025766.1
Ac025809.1
Ac025810.1
Ac025811.1
Ac025822.1
Ac025822.2
Ac025871.1
Ac025881.1
Ac025887.1
Ac025887.2
Ac025917.1
Ac025947.1
Ac026100.1
Ac026111.1
Ac026117.1
Ac026124.1
Ac026124.2
Ac026167.1
Ac026191.1
Ac026202.3
Ac026250.1
Ac026254.1
Ac026254.2
Ac026271.1
Ac026271.2
Ac026310.1
Ac026310.2
Ac026310.3
Ac026316.1
Ac026316.3
Ac026316.4
Ac026320.1
Ac026320.2
Ac026333.1
Ac026333.2
Ac026333.3
Ac026336.3
Ac026336.5
Ac026347.1
Ac026353.1
Ac026356.2
Ac026362.1
Ac026362.2
Ac026367.1
Ac026367.2
Ac026367.3
Ac026368.1
Ac026369.2
Ac026371.1
Ac026396.1
Ac026401.1
Ac026401.2
Ac026403.1
Ac026407.1
Ac026410.3
Ac026412.1
Ac026412.2
Ac026414.1
Ac026421.1
Ac026422.1
Ac026427.1
Ac026427.2
Ac026434.2
Ac026436.1
Ac026458.2
Ac026461.1
Ac026461.2
Ac026461.3
Ac026462.2
Ac026462.3
Ac026462.4
Ac026462.5
Ac026464.2
Ac026464.4
Ac026464.6
Ac026470.1
Ac026470.2
Ac026470.3
Ac026471.2
Ac026471.3
Ac026474.1
Ac026495.1
Ac026523.1
Ac026523.2
Ac026585.1
Ac026616.1
Ac026688.2
Ac026691.1
Ac026700.1
Ac026704.1
Ac026719.1
Ac026725.1
Ac026726.1
Ac026740.3
Ac026741.1
Ac026765.1
Ac026765.2
Ac026780.1
Ac026780.2
Ac026785.1
Ac026785.2
Ac026786.1
Ac026787.1
Ac026790.1
Ac026798.1
Ac026801.1
Ac026803.1
Ac026803.2
Ac026826.2
Ac026826.3
Ac026884.1
Ac026894.1
Ac026898.1
Ac026904.1
Ac026904.2
Ac026951.1
Ac026954.1
Ac026954.2
Ac026954.3
Ac026956.1
Ac026979.2
Ac026979.3
Ac026979.4
Ac026991.1
Ac026992.1
Ac026992.2
Ac027013.1
Ac027020.2
Ac027026.1
Ac027031.1
Ac027031.2
Ac027045.1
Ac027045.2
Ac027045.3
Ac027088.2
Ac027088.4
Ac027097.1
Ac027097.2
Ac027104.1
Ac027117.1
Ac027117.2
Ac027176.1
Ac027176.2
Ac027216.1
Ac027228.1
Ac027228.2
Ac027237.1
Ac027237.2
Ac027237.3
Ac027237.4
Ac027250.1
Ac027277.2
Ac027279.1
Ac027279.3
Ac027279.4
Ac027281.1
Ac027281.2
Ac027287.1
Ac027287.2
Ac027288.3
Ac027290.2
Ac027306.1
Ac027307.1
Ac027307.2
Ac027309.1
Ac027309.3
Ac027313.1
Ac027315.1
Ac027319.1
Ac027328.1
Ac027329.1
Ac027334.1
Ac027335.1
Ac027338.1
Ac027338.2
Ac027343.2
Ac027369.2
Ac027369.5
Ac027419.1
Ac027449.1
Ac027455.1
Ac027506.1
Ac027514.1
Ac027544.2
Ac027544.3
Ac027575.2
Ac027601.1
Ac027601.3
Ac027607.1
Ac027613.1
Ac027627.1
Ac027644.1
Ac027644.2
Ac027644.3
Ac027644.4
Ac027667.1
Ac027673.1
Ac027682.4
Ac027682.6
Ac027682.7
Ac027702.1
Ac027763.1
Ac027763.2
Ac027796.3
Ac027801.1
Ac027801.4
Ac027804.1
Ac027807.1
Ac032044.1
Ac032044.2
Ac034102.1
Ac034102.3
Ac034102.4
Ac034102.5
Ac034102.6
Ac034102.7
Ac034105.2
Ac034114.1
Ac034154.1
Ac034159.1
Ac034187.1
Ac034195.1
Ac034199.1
Ac034205.1
Ac034205.2
Ac034205.3
Ac034206.1
Ac034213.1
Ac034223.1
Ac034226.1
Ac034228.1
Ac034228.3
Ac034229.2
Ac034229.3
Ac034229.4
Ac034231.1
Ac034234.1
Ac034238.1
Ac034238.3
Ac034245.1
Ac034268.1
Ac034268.2
Ac036103.1
Ac036108.2
Ac036111.1
Ac036111.2
Ac036164.1
Ac036176.1
Ac036176.2
Ac036176.3
Ac036214.1
Ac036214.3
Ac036222.1
Ac036222.2
Ac037198.2
Ac037459.1
Ac037459.2
Ac037459.3
Ac037459.4
Ac037479.1
Ac037487.1
Ac037487.3
Ac037487.4
Ac039056.1
Ac040160.1
Ac040162.1
Ac040169.1
Ac040169.2
Ac040169.3
Ac040173.1
Ac040174.1
Ac040896.1
Ac040904.1
Ac040914.1
Ac040918.1
Ac040934.1
Ac040977.1
Ac041040.1
Ac044798.1
Ac044798.2
Ac044802.1
Ac044802.2
Ac044810.2
Ac044836.1
Ac044839.1
Ac044839.4
Ac044849.1
Ac044860.2
Ac044913.1
Ac046130.1
Ac046130.2
Ac046136.1
Ac046143.2
Ac046144.1
Ac046158.1
Ac046158.2
Ac046176.1
Ac046185.1
Ac046185.2
Ac046185.3
Ac046195.1
Ac048337.1
Ac048341.1
Ac048341.2
Ac048344.2
Ac048344.4
Ac048347.1
Ac048351.1
Ac048380.2
Ac048382.5
Ac048382.6
Ac051619.1
Ac051619.10
Ac051619.2
Ac051619.3
Ac051619.5
Ac051619.7
Ac051619.8
Ac051649.1
Ac053481.2
Ac053481.3
Ac053503.2
Ac053503.3
Ac053503.4
Ac053503.7
Ac053513.1
Ac053527.1
Ac055713.1
Ac055720.2
Ac055731.1
Ac055733.4
Ac055753.1
Ac055758.2
Ac055764.1
Ac055811.2
Ac055813.1
Ac055822.1
Ac055839.1
Ac055854.1
Ac055860.1
Ac055876.1
Ac055876.3
Ac055878.1
Ac058822.1
Ac060234.2
Ac060764.1
Ac060765.1
Ac060766.3
Ac060766.4
Ac060766.5
Ac060766.7
Ac060771.1
Ac060780.2
Ac060788.1
Ac060834.2
Ac061709.2
Ac061709.3
Ac061961.1
Ac061965.1
Ac061975.2
Ac061975.4
Ac061992.1
Ac061999.1
Ac062004.1
Ac062015.1
Ac062016.1
Ac062016.2
Ac062021.1
Ac062022.1
Ac062028.1
Ac062032.1
Ac062037.1
Ac062037.2
Ac062039.1
Ac063919.1
Ac063924.1
Ac063926.2
Ac063944.1
Ac063947.1
Ac063947.2
Ac063948.1
Ac063949.1
Ac063949.2
Ac063950.1
Ac063952.1
Ac063955.1
Ac063960.2
Ac063961.1
Ac063965.1
Ac063976.2
Ac063977.1
Ac063977.2
Ac063977.3
Ac063977.4
Ac063977.5
Ac063977.6
Ac063979.2
Ac063980.1
Ac064799.1
Ac064799.2
Ac064805.1
Ac064807.1
Ac064807.2
Ac064807.3
Ac064807.4
Ac064829.1
Ac064834.1
Ac064836.3
Ac064859.1
Ac064871.1
Ac064872.1
Ac064874.1
Ac064875.1
Ac066612.1
Ac066613.2
Ac066616.2
Ac066692.1
Ac067747.1
Ac067750.1
Ac067751.1
Ac067752.1
Ac067773.1
Ac067805.1
Ac067817.1
Ac067817.2
Ac067819.1
Ac067852.1
Ac067852.2
Ac067852.4
Ac067904.2
Ac067930.1
Ac067930.3
Ac067930.4
Ac067930.5
Ac067931.1
Ac067931.2
Ac067942.1
Ac067942.2
Ac067945.1
Ac067945.3
Ac067956.1
Ac067959.1
Ac067968.1
Ac068025.1
Ac068050.1
Ac068051.1
Ac068057.1
Ac068057.2
Ac068058.1
Ac068075.1
Ac068134.4
Ac068135.1
Ac068135.2
Ac068138.1
Ac068152.1
Ac068205.1
Ac068205.2
Ac068228.1
Ac068234.1
Ac068234.2
Ac068234.3
Ac068254.1
Ac068254.2
Ac068286.1
Ac068298.1
Ac068305.2
Ac068338.1
Ac068338.2
Ac068338.3
Ac068385.1
Ac068389.1
Ac068389.2
Ac068389.3
Ac068408.1
Ac068418.1
Ac068446.3
Ac068473.3
Ac068473.5
Ac068481.1
Ac068489.1
Ac068491.4
Ac068506.1
Ac068512.1
Ac068522.1
Ac068531.1
Ac068533.1
Ac068533.2
Ac068533.3
Ac068535.1
Ac068538.1
Ac068547.1
Ac068580.1
Ac068580.4
Ac068587.2
Ac068587.3
Ac068587.4
Ac068594.1
Ac068594.2
Ac068620.1
Ac068620.3
Ac068631.1
Ac068631.2
Ac068631.3
Ac068633.1
Ac068647.1
Ac068647.2
Ac068657.1
Ac068669.1
Ac068672.1
Ac068672.3
Ac068721.1
Ac068724.2
Ac068724.3
Ac068724.4
Ac068725.1
Ac068726.1
Ac068733.2
Ac068733.3
Ac068756.1
Ac068759.1
Ac068760.1
Ac068769.1
Ac068775.1
Ac068790.2
Ac068790.4
Ac068790.5
Ac068790.6
Ac068831.1
Ac068831.2
Ac068831.3
Ac068831.5
Ac068831.6
Ac068831.7
Ac068870.1
Ac068870.2
Ac068870.3
Ac068875.1
Ac068880.1
Ac068880.3
Ac068880.5
Ac068888.1
Ac068888.2
Ac068898.1
Ac068898.2
Ac068944.1
Ac068944.2
Ac068946.2
Ac068985.1
Ac068987.5
Ac069023.1
Ac069029.1
Ac069061.1
Ac069061.2
Ac069079.1
Ac069113.1
Ac069113.2
Ac069113.3
Ac069114.1
Ac069120.1
Ac069148.1
Ac069154.1
Ac069185.1
Ac069200.1
Ac069209.1
Ac069213.1
Ac069213.2
Ac069218.2
Ac069228.1
Ac069234.3
Ac069234.5
Ac069235.1
Ac069236.1
Ac069257.3
Ac069262.1
Ac069277.1
Ac069280.1
Ac069281.1
Ac069281.2
Ac069287.3
Ac069304.2
Ac069306.1
Ac069307.1
Ac069360.1
Ac069366.1
Ac069366.2
Ac069368.1
Ac069410.1
Ac069431.1
Ac069431.2
Ac069439.1
Ac069439.2
Ac069444.1
Ac069444.2
Ac069454.1
Ac069499.1
Ac069499.2
Ac069503.1
Ac069503.2
Ac069503.3
Ac069528.1
Ac069528.2
Ac069542.2
Ac069544.1
Ac069545.1
Ac069549.1
Ac072022.2
Ac072039.2
Ac072046.2
Ac072062.1
Ac073023.1
Ac073046.1
Ac073046.2
Ac073050.1
Ac073052.2
Ac073062.1
Ac073072.1
Ac073072.2
Ac073073.2
Ac073091.1
Ac073091.2
Ac073094.1
Ac073107.2
Ac073109.1
Ac073111.1
Ac073111.2
Ac073111.3
Ac073111.4
Ac073111.5
Ac073130.1
Ac073136.1
Ac073136.2
Ac073143.1
Ac073167.1
Ac073176.1
Ac073195.1
Ac073210.2
Ac073218.1
Ac073218.2
Ac073236.1
Ac073254.1
Ac073255.1
Ac073257.1
Ac073261.1
Ac073263.1
Ac073263.2
Ac073263.3
Ac073264.1
Ac073283.1
Ac073283.2
Ac073283.3
Ac073288.1
Ac073288.2
Ac073308.1
Ac073310.1
Ac073314.1
Ac073316.1
Ac073316.2
Ac073320.1
Ac073321.1
Ac073323.1
Ac073326.1
Ac073332.1
Ac073333.1
Ac073336.1
Ac073342.1
Ac073342.2
Ac073342.3
Ac073346.1
Ac073346.2
Ac073348.1
Ac073349.1
Ac073349.2
Ac073349.3
Ac073352.1
Ac073352.2
Ac073358.1
Ac073359.1
Ac073359.2
Ac073365.1
Ac073367.1
Ac073387.2
Ac073389.1
Ac073389.3
Ac073409.1
Ac073410.1
Ac073410.2
Ac073413.2
Ac073429.1
Ac073429.2
Ac073439.1
Ac073465.1
Ac073465.2
Ac073476.1
Ac073476.2
Ac073476.3
Ac073476.4
Ac073487.1
Ac073488.1
Ac073508.2
Ac073517.1
Ac073522.1
Ac073525.1
Ac073530.1
Ac073534.2
Ac073539.3
Ac073539.7
Ac073544.1
Ac073551.1
Ac073569.1
Ac073569.3
Ac073573.1
Ac073575.1
Ac073575.2
Ac073578.4
Ac073585.1
Ac073587.1
Ac073591.1
Ac073592.1
Ac073592.2
Ac073592.4
Ac073592.6
Ac073592.9
Ac073610.1
Ac073610.3
Ac073611.1
Ac073611.2
Ac073612.1
Ac073621.1
Ac073626.1
Ac073626.2
Ac073636.1
Ac073641.1
Ac073648.3
Ac073648.5
Ac073651.2
Ac073655.2
Ac073657.2
Ac073834.1
Ac073842.1
Ac073848.1
Ac073861.1
Ac073862.1
Ac073862.2
Ac073862.5
Ac073863.1
Ac073869.1
Ac073869.6
Ac073869.8
Ac073878.1
Ac073896.1
Ac073896.2
Ac073896.3
Ac073896.5
Ac073900.1
Ac073901.1
Ac073909.1
Ac073911.3
Ac073913.1
Ac073916.1
Ac073934.1
Ac073941.1
Ac073957.1
Ac073964.1
Ac073968.1
Ac074008.1
Ac074019.1
Ac074031.1
Ac074032.1
Ac074035.1
Ac074043.1
Ac074044.1
Ac074050.1
Ac074050.2
Ac074051.3
Ac074052.1
Ac074087.1
Ac074091.1
Ac074117.1
Ac074124.1
Ac074131.1
Ac074134.1
Ac074135.2
Ac074138.1
Ac074140.1
Ac074141.1
Ac074143.1
Ac074143.2
Ac074198.1
Ac074212.1
Ac074237.1
Ac074250.1
Ac074254.1
Ac074255.1
Ac074257.1
Ac074276.1
Ac074276.2
Ac074281.2
Ac074290.1
Ac074325.1
Ac074344.2
Ac074351.1
Ac074366.1
Ac074367.1
Ac074386.1
Ac074389.1
Ac074397.1
Ac076968.1
Ac078777.1
Ac078785.1
Ac078785.3
Ac078788.1
Ac078795.1
Ac078795.2
Ac078802.1
Ac078809.1
Ac078817.1
Ac078819.1
Ac078820.1
Ac078828.1
Ac078841.1
Ac078842.1
Ac078842.2
Ac078845.1
Ac078850.2
Ac078851.1
Ac078857.1
Ac078864.1
Ac078878.2
Ac078880.1
Ac078880.3
Ac078880.5
Ac078881.2
Ac078882.1
Ac078883.1
Ac078883.2
Ac078883.3
Ac078886.1
Ac078889.1
Ac078899.1
Ac078899.2
Ac078905.1
Ac078906.1
Ac078909.1
Ac078909.2
Ac078922.1
Ac078925.3
Ac078929.1
Ac078942.1
Ac078950.1
Ac078955.1
Ac078962.1
Ac078962.3
Ac078962.4
Ac078974.1
Ac079031.1
Ac079054.1
Ac079061.1
Ac079062.1
Ac079089.1
Ac079089.2
Ac079089.3
Ac079097.1
Ac079117.1
Ac079140.1
Ac079140.3
Ac079140.5
Ac079145.1
Ac079148.1
Ac079150.1
Ac079160.1
Ac079168.2
Ac079171.1
Ac079174.2
Ac079177.1
Ac079193.1
Ac079193.2
Ac079200.1
Ac079203.1
Ac079203.2
Ac079209.1
Ac079226.2
Ac079238.1
Ac079248.1
Ac079248.2
Ac079250.1
Ac079296.1
Ac079298.1
Ac079298.3
Ac079305.1
Ac079305.3
Ac079310.1
Ac079313.2
Ac079316.2
Ac079322.1
Ac079328.1
Ac079331.2
Ac079336.7
Ac079340.2
Ac079341.2
Ac079354.2
Ac079355.2
Ac079360.1
Ac079362.1
Ac079382.1
Ac079384.1
Ac079385.1
Ac079385.2
Ac079385.3
Ac079414.1
Ac079414.3
Ac079416.3
Ac079447.1
Ac079448.1
Ac079456.1
Ac079466.1
Ac079467.1
Ac079584.2
Ac079587.1
Ac079594.2
Ac079598.1
Ac079598.3
Ac079598.4
Ac079600.2
Ac079600.3
Ac079601.1
Ac079602.3
Ac079610.1
Ac079610.2
Ac079612.1
Ac079630.1
Ac079684.1
Ac079741.1
Ac079742.1
Ac079753.1
Ac079760.2
Ac079763.1
Ac079776.3
Ac079777.1
Ac079779.2
Ac079779.3
Ac079779.4
Ac079781.5
Ac079790.1
Ac079791.1
Ac079793.1
Ac079799.1
Ac079799.2
Ac079801.1
Ac079804.1
Ac079807.1
Ac079834.2
Ac079848.1
Ac079858.1
Ac079866.2
Ac079880.2
Ac079905.1
Ac079906.1
Ac079907.1
Ac079907.2
Ac079910.1
Ac079915.1
Ac079917.1
Ac079921.2
Ac079922.1
Ac079922.2
Ac079942.1
Ac079944.1
Ac079949.1
Ac079949.2
Ac079988.1
Ac080013.1
Ac080013.2
Ac080013.4
Ac080013.5
Ac080023.1
Ac080037.1
Ac080038.1
Ac080038.2
Ac080038.3
Ac080068.1
Ac080075.1
Ac080078.2
Ac080079.1
Ac080080.1
Ac080100.1
Ac080112.1
Ac080112.2
Ac080125.1
Ac080128.2
Ac080129.1
Ac080129.2
Ac082651.1
Ac082651.2
Ac082651.4
Ac083760.1
Ac083795.2
Ac083798.1
Ac083798.2
Ac083800.1
Ac083801.1
Ac083801.2
Ac083805.1
Ac083805.2
Ac083805.3
Ac083806.2
Ac083829.1
Ac083836.1
Ac083837.1
Ac083841.1
Ac083843.2
Ac083843.3
Ac083855.1
Ac083862.1
Ac083864.2
Ac083864.4
Ac083867.1
Ac083873.1
Ac083875.1
Ac083880.1
Ac083900.1
Ac083902.1
Ac083904.1
Ac083906.3
Ac083939.1
Ac083949.1
Ac083964.1
Ac083973.1
Ac083982.1
Ac084017.1
Ac084018.1
Ac084018.2
Ac084024.1
Ac084024.2
Ac084024.4
Ac084026.2
Ac084030.1
Ac084033.2
Ac084036.1
Ac084064.1
Ac084082.1
Ac084083.1
Ac084116.1
Ac084116.2
Ac084117.1
Ac084125.1
Ac084125.2
Ac084149.1
Ac084149.2
Ac084211.1
Ac084262.1
Ac084262.2
Ac084290.1
Ac084291.1
Ac084337.1
Ac084337.2
Ac084357.1
Ac084357.3
Ac084364.1
Ac084364.2
Ac084365.1
Ac084368.1
Ac084398.1
Ac084754.1
Ac084756.1
Ac084757.1
Ac084759.1
Ac084759.3
Ac084768.2
Ac084781.2
Ac084782.2
Ac084782.3
Ac084783.1
Ac084809.1
Ac084816.1
Ac084824.2
Ac084824.5
Ac084851.2
Ac084859.1
Ac084866.1
Ac084866.2
Ac084871.2
Ac084871.3
Ac084876.1
Ac084876.2
Ac084879.1
Ac084879.2
Ac084880.1
Ac084880.2
Ac084880.3
Ac087045.3
Ac087072.1
Ac087072.2
Ac087163.2
Ac087163.3
Ac087164.2
Ac087190.1
Ac087190.2
Ac087203.1
Ac087222.1
Ac087235.1
Ac087235.2
Ac087239.1
Ac087241.1
Ac087241.2
Ac087241.3
Ac087241.4
Ac087242.1
Ac087257.2
Ac087269.1
Ac087269.2
Ac087272.1
Ac087273.2
Ac087276.2
Ac087276.3
Ac087277.1
Ac087280.1
Ac087280.2
Ac087283.1
Ac087286.1
Ac087286.2
Ac087286.3
Ac087289.1
Ac087289.3
Ac087289.4
Ac087292.1
Ac087294.1
Ac087311.2
Ac087318.1
Ac087321.1
Ac087343.1
Ac087359.1
Ac087360.1
Ac087362.1
Ac087369.1
Ac087373.1
Ac087379.1
Ac087385.1
Ac087385.2
Ac087385.3
Ac087392.1
Ac087392.3
Ac087392.5
Ac087430.1
Ac087439.1
Ac087439.2
Ac087441.2
Ac087468.1
Ac087477.2
Ac087477.3
Ac087477.5
Ac087477.6
Ac087481.2
Ac087491.1
Ac087499.2
Ac087500.1
Ac087501.1
Ac087501.2
Ac087501.3
Ac087501.4
Ac087516.1
Ac087516.2
Ac087518.1
Ac087521.2
Ac087521.3
Ac087521.4
Ac087564.1
Ac087565.1
Ac087575.1
Ac087588.1
Ac087588.2
Ac087612.1
Ac087620.1
Ac087623.2
Ac087623.3
Ac087632.1
Ac087633.2
Ac087639.1
Ac087639.2
Ac087645.2
Ac087651.1
Ac087664.1
Ac087664.2
Ac087664.3
Ac087667.1
Ac087672.1
Ac087672.2
Ac087683.1
Ac087721.2
Ac087741.1
Ac087741.2
Ac087741.3
Ac087749.1
Ac087749.2
Ac087752.1
Ac087752.3
Ac087763.1
Ac087783.1
Ac087783.2
Ac087808.1
Ac087854.1
Ac087855.1
Ac087855.2
Ac087857.1
Ac087879.1
Ac087888.1
Ac087893.1
Ac087894.2
Ac087894.3
Ac087897.1
Ac087897.2
Ac089984.1
Ac089984.2
Ac089998.2
Ac089998.4
Ac089999.1
Ac090004.1
Ac090017.1
Ac090022.1
Ac090023.1
Ac090023.2
Ac090044.1
Ac090049.1
Ac090049.2
Ac090061.1
Ac090079.1
Ac090092.1
Ac090095.1
Ac090099.1
Ac090099.2
Ac090099.5
Ac090103.1
Ac090109.1
Ac090114.2
Ac090114.3
Ac090115.1
Ac090116.1
Ac090124.1
Ac090124.2
Ac090132.2
Ac090136.1
Ac090136.2
Ac090136.3
Ac090142.1
Ac090142.2
Ac090142.3
Ac090150.1
Ac090150.2
Ac090151.1
Ac090152.1
Ac090155.1
Ac090155.2
Ac090159.1
Ac090164.1
Ac090164.2
Ac090164.3
Ac090164.4
Ac090181.2
Ac090181.3
Ac090192.2
Ac090193.1
Ac090197.1
Ac090198.1
Ac090200.1
Ac090213.1
Ac090227.1
Ac090229.1
Ac090236.1
Ac090236.2
Ac090246.1
Ac090260.1
Ac090281.1
Ac090282.1
Ac090283.1
Ac090286.1
Ac090286.2
Ac090312.1
Ac090337.1
Ac090340.1
Ac090360.1
Ac090365.1
Ac090371.2
Ac090376.1
Ac090377.1
Ac090398.1
Ac090403.1
Ac090409.1
Ac090409.2
Ac090415.2
Ac090425.1
Ac090453.1
Ac090458.1
Ac090502.1
Ac090502.3
Ac090502.4
Ac090503.1
Ac090503.2
Ac090505.1
Ac090505.2
Ac090506.1
Ac090506.2
Ac090510.1
Ac090515.2
Ac090515.3
Ac090515.4
Ac090517.1
Ac090517.2
Ac090517.3
Ac090517.5
Ac090525.1
Ac090527.2
Ac090531.1
Ac090539.1
Ac090541.1
Ac090543.1
Ac090543.2
Ac090559.1
Ac090559.2
Ac090568.1
Ac090572.1
Ac090572.2
Ac090572.3
Ac090574.1
Ac090578.1
Ac090582.1
Ac090589.1
Ac090592.1
Ac090607.1
Ac090607.2
Ac090607.5
Ac090615.1
Ac090616.1
Ac090616.3
Ac090617.1
Ac090617.2
Ac090617.3
Ac090617.4
Ac090617.5
Ac090617.6
Ac090617.7
Ac090617.8
Ac090618.1
Ac090621.1
Ac090625.1
Ac090627.1
Ac090643.2
Ac090644.1
Ac090666.1
Ac090673.1
Ac090679.1
Ac090680.1
Ac090686.1
Ac090692.1
Ac090692.2
Ac090692.3
Ac090695.1
Ac090699.1
Ac090709.1
Ac090720.1
Ac090739.1
Ac090751.1
Ac090753.1
Ac090771.2
Ac090772.1
Ac090772.2
Ac090774.1
Ac090774.2
Ac090791.1
Ac090809.1
Ac090819.1
Ac090821.1
Ac090825.1
Ac090826.2
Ac090833.1
Ac090844.2
Ac090857.1
Ac090857.2
Ac090877.2
Ac090888.3
Ac090897.1
Ac090897.2
Ac090907.1
Ac090912.1
Ac090921.1
Ac090948.2
Ac090950.1
Ac090950.2
Ac090952.1
Ac090953.1
Ac090954.1
Ac090955.1
Ac090970.1
Ac090970.2
Ac090971.1
Ac090971.2
Ac090971.3
Ac090971.4
Ac090983.1
Ac090984.1
Ac090987.1
Ac090993.1
Ac091013.1
Ac091042.1
Ac091043.1
Ac091045.1
Ac091046.2
Ac091057.1
Ac091057.5
Ac091057.6
Ac091059.1
Ac091059.2
Ac091060.1
Ac091096.1
Ac091114.1
Ac091133.4
Ac091133.5
Ac091135.1
Ac091138.1
Ac091144.1
Ac091144.2
Ac091151.1
Ac091152.2
Ac091152.4
Ac091153.1
Ac091153.3
Ac091153.4
Ac091163.2
Ac091167.2
Ac091167.4
Ac091167.6
Ac091167.7
Ac091170.1
Ac091173.1
Ac091175.1
Ac091178.1
Ac091179.1
Ac091179.2
Ac091180.2
Ac091180.5
Ac091181.1
Ac091182.1
Ac091185.2
Ac091193.1
Ac091212.1
Ac091231.1
Ac091271.1
Ac091305.1
Ac091390.2
Ac091390.3
Ac091390.4
Ac091393.1
Ac091429.1
Ac091435.1
Ac091435.2
Ac091492.1
Ac091515.1
Ac091534.1
Ac091544.1
Ac091544.3
Ac091544.4
Ac091544.5
Ac091544.7
Ac091551.1
Ac091563.1
Ac091564.1
Ac091564.2
Ac091564.3
Ac091564.4
Ac091564.6
Ac091564.7
Ac091588.1
Ac091588.2
Ac091607.1
Ac091614.1
Ac091614.2
Ac091685.1
Ac091685.2
Ac091691.2
Ac091705.1
Ac091729.1
Ac091729.3
Ac091730.1
Ac091769.2
Ac091770.2
Ac091799.1
Ac091804.1
Ac091805.1
Ac091807.1
Ac091812.1
Ac091812.2
Ac091819.2
Ac091820.1
Ac091820.2
Ac091826.2
Ac091832.1
Ac091834.1
Ac091839.1
Ac091849.2
Ac091860.1
Ac091860.2
Ac091868.1
Ac091885.2
Ac091887.1
Ac091895.1
Ac091903.1
Ac091905.1
Ac091905.2
Ac091905.3
Ac091906.1
Ac091912.1
Ac091912.2
Ac091917.1
Ac091917.2
Ac091925.1
Ac091931.1
Ac091932.1
Ac091948.1
Ac091951.3
Ac091953.1
Ac091953.3
Ac091953.5
Ac091959.1
Ac091959.2
Ac091959.3
Ac091962.1
Ac091965.5
Ac091973.1
Ac091979.2
Ac091980.2
Ac091982.1
Ac091982.3
Ac091987.1
Ac092001.1
Ac092017.1
Ac092017.2
Ac092017.3
Ac092017.4
Ac092042.1
Ac092042.2
Ac092042.3
Ac092042.4
Ac092045.1
Ac092047.1
Ac092053.1
Ac092053.2
Ac092053.3
Ac092066.1
Ac092068.2
Ac092069.1
Ac092070.1
Ac092070.2
Ac092070.3
Ac092070.4
Ac092078.1
Ac092079.1
Ac092098.1
Ac092104.1
Ac092110.1
Ac092111.1
Ac092111.3
Ac092114.1
Ac092115.1
Ac092115.2
Ac092115.3
Ac092117.1
Ac092117.2
Ac092118.1
Ac092118.2
Ac092119.3
Ac092120.1
Ac092120.2
Ac092121.1
Ac092123.1
Ac092125.1
Ac092128.1
Ac092130.1
Ac092131.1
Ac092132.1
Ac092132.2
Ac092134.2
Ac092134.3
Ac092135.1
Ac092135.2
Ac092135.3
Ac092139.2
Ac092140.1
Ac092140.2
Ac092142.1
Ac092142.2
Ac092143.1
Ac092143.2
Ac092145.1
Ac092153.1
Ac092155.1
Ac092159.2
Ac092159.3
Ac092159.4
Ac092162.1
Ac092162.2
Ac092164.1
Ac092167.1
Ac092168.1
Ac092168.2
Ac092171.1
Ac092171.3
Ac092171.4
Ac092171.5
Ac092183.1
Ac092184.1
Ac092268.1
Ac092279.1
Ac092284.1
Ac092287.1
Ac092295.2
Ac092296.1
Ac092296.2
Ac092296.3
Ac092316.1
Ac092324.1
Ac092326.2
Ac092329.1
Ac092329.2
Ac092329.4
Ac092338.1
Ac092343.1
Ac092349.1
Ac092354.1
Ac092354.2
Ac092364.1
Ac092368.1
Ac092368.3
Ac092375.1
Ac092376.2
Ac092376.3
Ac092378.1
Ac092378.2
Ac092384.3
Ac092393.1
Ac092421.1
Ac092422.1
Ac092431.2
Ac092435.1
Ac092435.2
Ac092435.4
Ac092436.1
Ac092436.2
Ac092436.4
Ac092440.1
Ac092442.1
Ac092447.2
Ac092447.5
Ac092447.7
Ac092451.2
Ac092468.1
Ac092470.1
Ac092473.1
Ac092484.1
Ac092490.2
Ac092490.3
Ac092535.3
Ac092535.4
Ac092542.1
Ac092546.1
Ac092568.1
Ac092570.2
Ac092574.2
Ac092580.1
Ac092580.2
Ac092587.1
Ac092590.1
Ac092593.2
Ac092597.1
Ac092598.1
Ac092601.1
Ac092608.2
Ac092608.3
Ac092614.1
Ac092617.1
Ac092620.1
Ac092625.1
Ac092628.1
Ac092628.2
Ac092634.1
Ac092634.2
Ac092634.4
Ac092634.5
Ac092634.8
Ac092638.1
Ac092638.2
Ac092641.1
Ac092642.1
Ac092646.1
Ac092646.2
Ac092647.3
Ac092647.5
Ac092651.1
Ac092651.2
Ac092652.1
Ac092652.2
Ac092652.3
Ac092653.1
Ac092653.2
Ac092656.1
Ac092658.1
Ac092660.1
Ac092673.1
Ac092674.1
Ac092681.2
Ac092685.1
Ac092687.1
Ac092687.2
Ac092691.1
Ac092691.3
Ac092701.1
Ac092718.1
Ac092718.2
Ac092718.3
Ac092718.6
Ac092718.7
Ac092720.1
Ac092723.3
Ac092723.4
Ac092723.5
Ac092724.1
Ac092725.1
Ac092745.1
Ac092745.2
Ac092746.1
Ac092747.1
Ac092754.1
Ac092755.1
Ac092755.2
Ac092756.1
Ac092757.1
Ac092757.2
Ac092757.3
Ac092794.1
Ac092794.2
Ac092801.1
Ac092802.2
Ac092802.3
Ac092807.2
Ac092807.3
Ac092809.4
Ac092811.1
Ac092813.1
Ac092814.1
Ac092818.1
Ac092819.1
Ac092821.3
Ac092824.1
Ac092828.1
Ac092835.1
Ac092839.1
Ac092839.2
Ac092849.1
Ac092851.1
Ac092868.1
Ac092868.3
Ac092881.1
Ac092894.1
Ac092902.4
Ac092902.5
Ac092903.2
Ac092910.3
Ac092916.1
Ac092916.2
Ac092919.1
Ac092919.2
Ac092941.1
Ac092943.1
Ac092944.1
Ac092952.1
Ac092953.2
Ac092957.1
Ac092958.1
Ac092958.3
Ac092958.4
Ac092960.1
Ac092964.1
Ac092969.1
Ac092994.1
Ac093004.1
Ac093010.1
Ac093010.2
Ac093012.1
Ac093014.1
Ac093019.2
Ac093025.1
Ac093027.1
Ac093063.1
Ac093072.1
Ac093074.1
Ac093083.1
Ac093106.1
Ac093107.1
Ac093107.2
Ac093151.2
Ac093151.3
Ac093152.1
Ac093154.1
Ac093155.2
Ac093155.3
Ac093156.1
Ac093157.1
Ac093157.2
Ac093159.1
Ac093159.2
Ac093162.1
Ac093162.2
Ac093166.1
Ac093166.3
Ac093206.1
Ac093214.1
Ac093218.1
Ac093227.1
Ac093249.2
Ac093249.3
Ac093249.4
Ac093249.5
Ac093274.1
Ac093277.1
Ac093281.1
Ac093283.1
Ac093292.1
Ac093295.1
Ac093297.1
Ac093303.1
Ac093305.1
Ac093323.1
Ac093323.3
Ac093325.1
Ac093326.1
Ac093330.1
Ac093331.1
Ac093331.2
Ac093367.1
Ac093382.1
Ac093388.1
Ac093390.1
Ac093423.1
Ac093423.2
Ac093423.3
Ac093425.1
Ac093426.1
Ac093459.1
Ac093462.1
Ac093484.1
Ac093484.3
Ac093484.4
Ac093495.1
Ac093503.1
Ac093503.2
Ac093503.3
Ac093510.1
Ac093512.2
Ac093515.1
Ac093516.1
Ac093520.2
Ac093525.1
Ac093525.2
Ac093525.8
Ac093534.1
Ac093534.2
Ac093535.1
Ac093535.2
Ac093536.1
Ac093536.2
Ac093567.1
Ac093578.1
Ac093579.1
Ac093581.1
Ac093583.1
Ac093591.1
Ac093591.3
Ac093599.1
Ac093620.1
Ac093627.1
Ac093627.4
Ac093627.5
Ac093639.1
Ac093642.2
Ac093655.2
Ac093663.2
Ac093673.1
Ac093677.1
Ac093677.2
Ac093689.1
Ac093698.1
Ac093698.2
Ac093700.1
Ac093714.1
Ac093716.1
Ac093722.1
Ac093724.1
Ac093725.2
Ac093726.3
Ac093729.1
Ac093730.1
Ac093732.1
Ac093734.1
Ac093752.1
Ac093752.2
Ac093755.1
Ac093763.1
Ac093763.2
Ac093765.1
Ac093766.1
Ac093770.1
Ac093772.1
Ac093783.1
Ac093788.1
Ac093789.1
Ac093791.1
Ac093797.1
Ac093801.1
Ac093802.2
Ac093809.1
Ac093810.1
Ac093813.1
Ac093821.1
Ac093826.2
Ac093827.2
Ac093827.3
Ac093827.4
Ac093829.1
Ac093831.1
Ac093831.2
Ac093835.1
Ac093843.1
Ac093849.1
Ac093850.1
Ac093852.1
Ac093853.1
Ac093857.1
Ac093864.1
Ac093865.1
Ac093871.1
Ac093875.1
Ac093879.1
Ac093895.1
Ac093899.2
Ac093903.1
Ac093904.1
Ac093904.2
Ac093908.1
Ac093909.3
Ac093909.4
Ac093909.5
Ac093911.1
Ac093912.1
Ac093916.1
Ac094019.1
Ac094085.1
Ac094104.2
Ac094105.2
Ac094108.1
Ac095031.1
Ac095032.1
Ac095032.2
Ac095038.1
Ac095038.2
Ac095040.1
Ac095041.1
Ac095050.2
Ac095055.1
Ac095056.1
Ac095057.1
Ac095057.2
Ac095059.1
Ac095059.2
Ac095060.1
Ac096531.2
Ac096533.1
Ac096536.1
Ac096536.2
Ac096540.1
Ac096543.1
Ac096543.2
Ac096554.1
Ac096559.1
Ac096564.1
Ac096570.1
Ac096576.2
Ac096576.3
Ac096577.1
Ac096577.2
Ac096586.1
Ac096586.2
Ac096631.1
Ac096632.1
Ac096632.2
Ac096633.1
Ac096637.2
Ac096638.1
Ac096638.2
Ac096639.1
Ac096644.1
Ac096644.2
Ac096649.1
Ac096649.2
Ac096656.1
Ac096661.1
Ac096664.1
Ac096664.2
Ac096667.1
Ac096669.1
Ac096677.1
Ac096677.2
Ac096677.3
Ac096708.1
Ac096708.2
Ac096708.3
Ac096711.1
Ac096713.1
Ac096719.1
Ac096725.1
Ac096732.1
Ac096733.1
Ac096733.2
Ac096734.1
Ac096734.2
Ac096736.1
Ac096736.2
Ac096736.3
Ac096741.1
Ac096751.1
Ac096751.2
Ac096759.2
Ac096773.1
Ac096861.1
Ac096887.1
Ac096888.1
Ac096921.1
Ac096992.2
Ac096996.1
Ac097059.1
Ac097059.2
Ac097065.2
Ac097066.1
Ac097103.2
Ac097105.1
Ac097173.1
Ac097173.2
Ac097262.1
Ac097347.1
Ac097358.1
Ac097358.2
Ac097359.2
Ac097372.1
Ac097374.1
Ac097375.1
Ac097375.3
Ac097376.2
Ac097381.1
Ac097451.1
Ac097460.1
Ac097460.2
Ac097460.3
Ac097462.1
Ac097467.2
Ac097467.3
Ac097468.1
Ac097473.1
Ac097474.1
Ac097478.1
Ac097478.2
Ac097480.1
Ac097484.1
Ac097484.2
Ac097486.1
Ac097487.1
Ac097493.3
Ac097499.1
Ac097501.1
Ac097504.1
Ac097504.2
Ac097505.1
Ac097512.1
Ac097515.1
Ac097518.1
Ac097521.1
Ac097522.1
Ac097523.2
Ac097532.1
Ac097534.1
Ac097534.2
Ac097537.1
Ac097625.1
Ac097634.1
Ac097634.3
Ac097634.4
Ac097637.1
Ac097637.2
Ac097638.1
Ac097639.1
Ac097639.2
Ac097641.2
Ac097652.1
Ac097658.1
Ac097662.1
Ac097716.1
Ac097717.1
Ac097721.1
Ac097724.1
Ac098484.1
Ac098484.3
Ac098484.4
Ac098582.1
Ac098588.1
Ac098588.2
Ac098590.2
Ac098591.2
Ac098592.1
Ac098592.2
Ac098613.1
Ac098614.1
Ac098614.3
Ac098617.1
Ac098650.1
Ac098657.1
Ac098657.2
Ac098680.1
Ac098798.1
Ac098818.1
Ac098818.2
Ac098818.3
Ac098820.1
Ac098820.2
Ac098824.1
Ac098826.1
Ac098827.1
Ac098828.2
Ac098829.1
Ac098831.1
Ac098847.1
Ac098848.1
Ac098850.2
Ac098850.3
Ac098851.1
Ac098859.1
Ac098859.2
Ac098868.1
Ac098869.1
Ac098869.2
Ac098934.1
Ac098934.2
Ac098934.4
Ac098935.2
Ac099062.1
Ac099063.2
Ac099063.4
Ac099066.1
Ac099066.2
Ac099066.3
Ac099313.1
Ac099328.2
Ac099329.1
Ac099329.2
Ac099336.2
Ac099340.1
Ac099342.1
Ac099343.2
Ac099343.3
Ac099344.1
Ac099344.2
Ac099344.3
Ac099398.1
Ac099482.2
Ac099487.1
Ac099489.1
Ac099489.2
Ac099494.2
Ac099494.3
Ac099499.1
Ac099499.2
Ac099506.1
Ac099509.1
Ac099511.1
Ac099518.1
Ac099518.2
Ac099518.3
Ac099518.5
Ac099520.1
Ac099521.1
Ac099521.2
Ac099522.1
Ac099522.2
Ac099524.1
Ac099535.1
Ac099541.1
Ac099542.1
Ac099548.1
Ac099552.2
Ac099552.4
Ac099554.1
Ac099560.1
Ac099563.1
Ac099566.1
Ac099567.1
Ac099568.1
Ac099568.2
Ac099654.1
Ac099654.2
Ac099654.4
Ac099654.6
Ac099667.1
Ac099669.1
Ac099670.1
Ac099670.3
Ac099677.1
Ac099677.6
Ac099681.1
Ac099681.2
Ac099684.2
Ac099687.1
Ac099753.1
Ac099754.1
Ac099778.1
Ac099778.2
Ac099782.1
Ac099782.2
Ac099786.2
Ac099786.3
Ac099789.1
Ac099791.2
Ac099792.1
Ac099794.2
Ac099795.1
Ac099804.1
Ac099811.3
Ac099811.4
Ac099811.5
Ac099811.6
Ac099850.1
Ac099850.2
Ac100763.1
Ac100767.1
Ac100767.2
Ac100768.1
Ac100771.2
Ac100773.1
Ac100774.1
Ac100775.1
Ac100778.3
Ac100781.1
Ac100784.1
Ac100786.1
Ac100788.1
Ac100788.2
Ac100791.2
Ac100793.2
Ac100793.3
Ac100797.1
Ac100800.1
Ac100802.1
Ac100803.1
Ac100803.3
Ac100807.1
Ac100810.1
Ac100810.6
Ac100812.1
Ac100818.1
Ac100821.2
Ac100823.1
Ac100826.1
Ac100827.2
Ac100827.3
Ac100827.5
Ac100830.1
Ac100830.2
Ac100830.3
Ac100832.1
Ac100835.2
Ac100839.1
Ac100839.2
Ac100844.1
Ac100847.1
Ac100849.1
Ac100849.2
Ac100854.1
Ac100858.1
Ac100858.2
Ac100858.3
Ac100861.1
Ac100861.2
Ac100863.1
Ac100870.1
Ac100871.1
Ac100871.2
Ac100872.1
Ac102941.1
Ac102953.1
Ac103563.1
Ac103563.2
Ac103563.5
Ac103563.6
Ac103591.3
Ac103591.4
Ac103592.1
Ac103681.1
Ac103691.1
Ac103702.1
Ac103702.2
Ac103703.1
Ac103705.1
Ac103706.1
Ac103706.2
Ac103718.1
Ac103719.1
Ac103724.1
Ac103726.1
Ac103739.1
Ac103740.2
Ac103760.1
Ac103764.1
Ac103769.1
Ac103770.1
Ac103778.1
Ac103796.1
Ac103798.2
Ac103808.2
Ac103808.3
Ac103808.6
Ac103809.1
Ac103810.1
Ac103810.3
Ac103810.8
Ac103810.9
Ac103831.1
Ac103843.2
Ac103851.1
Ac103853.1
Ac103853.2
Ac103855.2
Ac103855.3
Ac103855.4
Ac103858.1
Ac103858.2
Ac103874.1
Ac103876.1
Ac103881.1
Ac103923.1
Ac103925.1
Ac103957.2
Ac103968.1
Ac103987.1
Ac103993.1
Ac103996.2
Ac104002.3
Ac104009.1
Ac104012.1
Ac104024.1
Ac104024.2
Ac104031.1
Ac104035.1
Ac104042.1
Ac104046.1
Ac104051.1
Ac104051.2
Ac104057.1
Ac104058.1
Ac104066.1
Ac104066.2
Ac104071.1
Ac104072.1
Ac104073.1
Ac104073.3
Ac104076.1
Ac104076.2
Ac104078.1
Ac104078.2
Ac104083.1
Ac104088.1
Ac104109.1
Ac104109.2
Ac104109.4
Ac104113.1
Ac104115.2
Ac104118.1
Ac104123.1
Ac104129.1
Ac104134.1
Ac104135.1
Ac104136.1
Ac104137.1
Ac104151.1
Ac104162.1
Ac104162.2
Ac104164.1
Ac104164.2
Ac104170.1
Ac104170.2
Ac104211.1
Ac104211.2
Ac104211.4
Ac104212.1
Ac104229.1
Ac104233.1
Ac104237.2
Ac104237.3
Ac104260.2
Ac104260.3
Ac104306.1
Ac104306.2
Ac104308.1
Ac104332.1
Ac104332.2
Ac104333.1
Ac104333.2
Ac104333.3
Ac104333.4
Ac104350.1
Ac104365.1
Ac104365.2
Ac104365.3
Ac104383.1
Ac104389.1
Ac104389.3
Ac104389.4
Ac104389.5
Ac104389.6
Ac104390.1
Ac104394.1
Ac104407.1
Ac104408.1
Ac104411.1
Ac104417.1
Ac104417.2
Ac104435.1
Ac104440.1
Ac104446.1
Ac104450.1
Ac104452.1
Ac104453.1
Ac104455.1
Ac104457.1
Ac104458.1
Ac104461.1
Ac104472.2
Ac104506.1
Ac104532.1
Ac104532.2
Ac104534.1
Ac104561.1
Ac104561.3
Ac104564.1
Ac104564.2
Ac104564.4
Ac104564.5
Ac104574.1
Ac104576.1
Ac104581.3
Ac104581.4
Ac104590.1
Ac104596.1
Ac104596.2
Ac104619.1
Ac104619.3
Ac104623.2
Ac104634.1
Ac104640.2
Ac104651.2
Ac104653.1
Ac104653.2
Ac104662.2
Ac104663.1
Ac104667.2
Ac104687.1
Ac104688.1
Ac104689.1
Ac104692.1
Ac104695.1
Ac104695.2
Ac104695.3
Ac104695.4
Ac104698.1
Ac104699.1
Ac104758.3
Ac104758.5
Ac104759.1
Ac104770.1
Ac104771.1
Ac104777.1
Ac104777.2
Ac104781.2
Ac104785.1
Ac104791.2
Ac104794.1
Ac104794.4
Ac104803.1
Ac104806.2
Ac104809.2
Ac104819.2
Ac104823.1
Ac104827.1
Ac104836.1
Ac104843.1
Ac104850.1
Ac104938.1
Ac104958.2
Ac104961.1
Ac104964.1
Ac104964.3
Ac104964.4
Ac104971.1
Ac104971.3
Ac104982.1
Ac104984.1
Ac104984.3
Ac104984.5
Ac104984.6
Ac104985.1
Ac104985.3
Ac104986.1
Ac104997.1
Ac105020.2
Ac105020.4
Ac105020.6
Ac105029.1
Ac105031.1
Ac105031.2
Ac105031.3
Ac105036.1
Ac105046.1
Ac105052.2
Ac105052.4
Ac105053.1
Ac105094.2
Ac105101.1
Ac105105.1
Ac105114.1
Ac105114.2
Ac105129.2
Ac105129.3
Ac105137.1
Ac105137.2
Ac105148.1
Ac105177.1
Ac105180.1
Ac105206.1
Ac105206.3
Ac105219.1
Ac105224.1
Ac105227.2
Ac105235.1
Ac105250.1
Ac105252.1
Ac105265.1
Ac105265.2
Ac105271.1
Ac105275.1
Ac105275.2
Ac105277.1
Ac105285.1
Ac105339.1
Ac105339.2
Ac105339.3
Ac105339.4
Ac105343.1
Ac105345.1
Ac105345.2
Ac105362.1
Ac105383.1
Ac105384.1
Ac105389.1
Ac105389.2
Ac105389.3
Ac105391.1
Ac105399.1
Ac105402.3
Ac105411.1
Ac105417.1
Ac105429.1
Ac105429.2
Ac105430.1
Ac105443.1
Ac105450.1
Ac105760.1
Ac105760.2
Ac105910.1
Ac105914.2
Ac105917.1
Ac105918.1
Ac105919.1
Ac105935.1
Ac105940.2
Ac105942.1
Ac105999.1
Ac106028.2
Ac106028.3
Ac106028.4
Ac106037.2
Ac106038.1
Ac106038.2
Ac106047.1
Ac106052.1
Ac106706.1
Ac106707.1
Ac106707.2
Ac106733.1
Ac106734.1
Ac106739.1
Ac106744.1
Ac106744.2
Ac106745.1
Ac106754.1
Ac106760.1
Ac106771.1
Ac106774.1
Ac106774.3
Ac106774.4
Ac106779.1
Ac106782.2
Ac106782.5
Ac106786.2
Ac106791.2
Ac106794.1
Ac106794.2
Ac106796.1
Ac106798.1
Ac106800.1
Ac106800.3
Ac106801.1
Ac106806.1
Ac106818.1
Ac106820.2
Ac106820.4
Ac106821.1
Ac106822.1
Ac106858.1
Ac106865.1
Ac106870.2
Ac106871.1
Ac106872.10
Ac106872.12
Ac106872.3
Ac106872.4
Ac106872.7
Ac106872.8
Ac106872.9
Ac106873.1
Ac106874.1
Ac106875.1
Ac106875.2
Ac106881.1
Ac106883.1
Ac106886.2
Ac106886.5
Ac106892.1
Ac106894.1
Ac106895.1
Ac106897.1
Ac107015.1
Ac107016.1
Ac107016.2
Ac107021.1
Ac107021.2
Ac107027.1
Ac107027.3
Ac107029.1
Ac107031.1
Ac107032.2
Ac107057.1
Ac107058.1
Ac107068.2
Ac107072.2
Ac107074.1
Ac107075.1
Ac107079.1
Ac107081.1
Ac107081.2
Ac107081.3
Ac107083.1
Ac107204.1
Ac107214.1
Ac107220.1
Ac107223.1
Ac107294.3
Ac107297.1
Ac107302.1
Ac107308.1
Ac107373.2
Ac107375.1
Ac107385.1
Ac107393.1
Ac107396.1
Ac107398.1
Ac107398.4
Ac107399.1
Ac107401.1
Ac107419.1
Ac107421.1
Ac107463.1
Ac107464.3
Ac107871.1
Ac107884.1
Ac107896.1
Ac107909.1
Ac107909.2
Ac107918.3
Ac107934.2
Ac107952.2
Ac107953.2
Ac107954.1
Ac107956.2
Ac107958.2
Ac107959.1
Ac107959.2
Ac107959.4
Ac107959.5
Ac107973.1
Ac107982.2
Ac107983.1
Ac107990.1
Ac107993.1
Ac108002.1
Ac108002.2
Ac108025.2
Ac108032.1
Ac108039.1
Ac108047.1
Ac108051.1
Ac108058.1
Ac108059.1
Ac108059.2
Ac108059.3
Ac108066.1
Ac108067.1
Ac108073.1
Ac108073.2
Ac108082.1
Ac108099.1
Ac108112.1
Ac108114.1
Ac108125.1
Ac108134.1
Ac108134.2
Ac108134.3
Ac108134.4
Ac108157.1
Ac108159.1
Ac108206.1
Ac108215.1
Ac108359.1
Ac108448.1
Ac108448.3
Ac108449.1
Ac108449.2
Ac108449.3
Ac108451.1
Ac108463.1
Ac108463.2
Ac108463.3
Ac108467.1
Ac108471.1
Ac108471.2
Ac108477.1
Ac108488.1
Ac108488.2
Ac108516.1
Ac108516.2
Ac108517.1
Ac108667.1
Ac108673.3
Ac108676.1
Ac108676.2
Ac108681.1
Ac108693.2
Ac108704.2
Ac108706.1
Ac108727.1
Ac108729.1
Ac108729.3
Ac108734.1
Ac108734.2
Ac108738.1
Ac108740.1
Ac108751.2
Ac108751.3
Ac108751.4
Ac108751.5
Ac108752.1
Ac108860.1
Ac108860.2
Ac108863.1
Ac108866.1
Ac108868.1
Ac108868.2
Ac108935.1
Ac108941.1
Ac108941.2
Ac109136.1
Ac109315.1
Ac109329.1
Ac109347.2
Ac109349.1
Ac109361.1
Ac109361.2
Ac109439.2
Ac109441.1
Ac109446.1
Ac109446.2
Ac109446.3
Ac109449.1
Ac109454.1
Ac109454.3
Ac109458.1
Ac109460.3
Ac109462.1
Ac109462.3
Ac109464.1
Ac109464.2
Ac109466.1
Ac109471.1
Ac109486.1
Ac109492.1
Ac109583.1
Ac109583.3
Ac109587.1
Ac109597.1
Ac109597.2
Ac109630.1
Ac109635.2
Ac109635.3
Ac109635.4
Ac109635.6
Ac109638.1
Ac109780.1
Ac109780.2
Ac109809.1
Ac109810.1
Ac109811.2
Ac109830.1
Ac109925.1
Ac109927.1
Ac109927.2
Ac109992.1
Ac109992.2
Ac110011.1
Ac110014.1
Ac110015.1
Ac110048.1
Ac110048.2
Ac110053.1
Ac110056.1
Ac110058.1
Ac110079.1
Ac110285.1
Ac110285.4
Ac110285.6
Ac110285.7
Ac110296.1
Ac110373.1
Ac110491.1
Ac110491.3
Ac110603.1
Ac110615.1
Ac110716.1
Ac110741.1
Ac110741.2
Ac110741.3
Ac110749.1
Ac110751.1
Ac110754.1
Ac110760.2
Ac110760.3
Ac110767.1
Ac110768.2
Ac110769.1
Ac110769.2
Ac110769.3
Ac110771.1
Ac110772.1
Ac110772.2
Ac110774.1
Ac110775.1
Ac110792.2
Ac110794.1
Ac110799.1
Ac110800.1
Ac110813.1
Ac110921.1
Ac111000.1
Ac111000.2
Ac111000.3
Ac111000.4
Ac111000.5
Ac111006.1
Ac111149.2
Ac111152.1
Ac111152.2
Ac111170.3
Ac111182.1
Ac111186.1
Ac111193.1
Ac111194.2
Ac111198.1
Ac111200.2
Ac112128.1
Ac112178.1
Ac112187.2
Ac112191.3
Ac112198.2
Ac112198.3
Ac112198.4
Ac112200.1
Ac112200.2
Ac112206.2
Ac112206.3
Ac112206.4
Ac112219.2
Ac112220.1
Ac112220.2
Ac112225.1
Ac112230.1
Ac112236.2
Ac112240.1
Ac112242.1
Ac112243.1
Ac112247.1
Ac112250.1
Ac112481.1
Ac112482.1
Ac112484.1
Ac112484.2
Ac112484.3
Ac112487.1
Ac112487.2
Ac112491.1
Ac112492.4
Ac112497.1
Ac112503.2
Ac112504.1
Ac112504.2
Ac112512.1
Ac112518.1
Ac112653.1
Ac112673.1
Ac112693.3
Ac112694.1
Ac112719.1
Ac112722.1
Ac112771.1
Ac112777.1
Ac112907.1
Ac112907.3
Ac113133.1
Ac113137.1
Ac113139.1
Ac113143.1
Ac113143.2
Ac113145.1
Ac113146.1
Ac113155.1
Ac113167.1
Ac113189.1
Ac113189.3
Ac113192.1
Ac113192.2
Ac113192.3
Ac113192.4
Ac113192.5
Ac113194.1
Ac113208.1
Ac113331.1
Ac113340.1
Ac113347.1
Ac113347.2
Ac113347.3
Ac113349.1
Ac113349.2
Ac113361.1
Ac113367.1
Ac113367.3
Ac113368.1
Ac113382.1
Ac113382.2
Ac113386.1
Ac113398.1
Ac113404.1
Ac113410.2
Ac113410.3
Ac113414.1
Ac113430.1
Ac113608.2
Ac113935.1
Ac114267.1
Ac114271.1
Ac114284.1
Ac114291.1
Ac114296.1
Ac114316.1
Ac114321.1
Ac114322.1
Ac114401.1
Ac114477.1
Ac114482.1
Ac114485.1
Ac114488.1
Ac114488.2
Ac114488.3
Ac114489.1
Ac114490.1
Ac114490.2
Ac114490.3
Ac114491.1
Ac114495.1
Ac114495.2
Ac114498.2
Ac114501.3
Ac114546.1
Ac114550.1
Ac114550.2
Ac114550.3
Ac114689.3
Ac114728.1
Ac114730.1
Ac114730.3
Ac114744.1
Ac114752.2
Ac114755.1
Ac114755.3
Ac114755.4
Ac114760.1
Ac114763.1
Ac114774.1
Ac114776.1
Ac114781.2
Ac114781.3
Ac114781.5
Ac114786.1
Ac114786.2
Ac114786.4
Ac114797.1
Ac114801.2
Ac114808.1
Ac114811.2
Ac114812.2
Ac114814.1
Ac114814.2
Ac114814.3
Ac114878.2
Ac114940.1
Ac114947.1
Ac114947.2
Ac114954.1
Ac114956.1
Ac114956.3
Ac114977.1
Ac114981.1
Ac114982.1
Ac115102.1
Ac115115.1
Ac115220.1
Ac115223.1
Ac115283.1
Ac115284.2
Ac115284.3
Ac115285.1
Ac115621.1
Ac115622.1
Ac115676.1
Ac115837.1
Ac115837.2
Ac115989.1
Ac115990.1
Ac116003.1
Ac116021.1
Ac116025.1
Ac116025.2
Ac116036.1
Ac116049.2
Ac116099.1
Ac116158.2
Ac116312.1
Ac116337.1
Ac116337.3
Ac116345.1
Ac116345.3
Ac116347.2
Ac116348.1
Ac116348.2
Ac116348.3
Ac116348.4
Ac116351.2
Ac116353.1
Ac116353.5
Ac116359.1
Ac116366.1
Ac116366.3
Ac116407.1
Ac116407.2
Ac116407.4
Ac116424.1
Ac116447.1
Ac116535.1
Ac116562.3
Ac116563.2
Ac116609.1
Ac116609.2
Ac116609.3
Ac116651.1
Ac116655.1
Ac116667.1
Ac116667.2
Ac116914.2
Ac116917.1
Ac117378.1
Ac117382.2
Ac117386.2
Ac117392.1
Ac117394.2
Ac117395.1
Ac117402.1
Ac117430.1
Ac117440.1
Ac117453.1
Ac117457.1
Ac117460.1
Ac117462.1
Ac117465.1
Ac117473.1
Ac117482.1
Ac117498.1
Ac117503.2
Ac117503.4
Ac117505.1
Ac117522.1
Ac117522.2
Ac117525.1
Ac117529.2
Ac117532.1
Ac117569.1
Ac117834.1
Ac117945.1
Ac117947.1
Ac118273.2
Ac118344.1
Ac118465.1
Ac118469.1
Ac118470.1
Ac118549.1
Ac118553.1
Ac118553.2
Ac118555.1
Ac118653.1
Ac118658.1
Ac118754.1
Ac118754.2
Ac118754.3
Ac118755.1
Ac118942.1
Ac119044.1
Ac119396.1
Ac119396.2
Ac119403.1
Ac119403.2
Ac119427.1
Ac119428.2
Ac119428.3
Ac119673.1
Ac119674.1
Ac119674.2
Ac119677.1
Ac119800.1
Ac119868.1
Ac119868.2
Ac120024.2
Ac120024.3
Ac120036.3
Ac120036.4
Ac120036.5
Ac120042.1
Ac120057.1
Ac120057.2
Ac120057.3
Ac120114.1
Ac120114.2
Ac120114.4
Ac120193.1
Ac120349.1
Ac120349.2
Ac120498.10
Ac120498.3
Ac120498.7
Ac120498.9
Ac121161.2
Ac121251.1
Ac121334.1
Ac121334.2
Ac121334.3
Ac121338.1
Ac121338.2
Ac121342.1
Ac121758.1
Ac121758.3
Ac121761.1
Ac121761.2
Ac121764.2
Ac122108.2
Ac122129.1
Ac122138.1
Ac122683.1
Ac122688.3
Ac122688.4
Ac122707.1
Ac122710.2
Ac122713.1
Ac122714.2
Ac122718.2
Ac123023.1
Ac123595.1
Ac123767.1
Ac123768.1
Ac123768.2
Ac123769.1
Ac123777.1
Ac123786.1
Ac123904.3
Ac123912.1
Ac123912.2
Ac123912.3
Ac123912.6
Ac124014.1
Ac124016.1
Ac124017.1
Ac124045.1
Ac124066.1
Ac124067.2
Ac124067.3
Ac124067.4
Ac124068.2
Ac124069.1
Ac124076.1
Ac124242.1
Ac124242.2
Ac124248.1
Ac124276.1
Ac124276.2
Ac124283.1
Ac124283.2
Ac124283.4
Ac124283.5
Ac124290.1
Ac124293.1
Ac124312.2
Ac124319.1
Ac124784.1
Ac124798.2
Ac124804.1
Ac124854.1
Ac124891.1
Ac124944.3
Ac124945.1
Ac124947.1
Ac124947.2
Ac125238.1
Ac125421.2
Ac125437.2
Ac125494.1
Ac125494.3
Ac125603.1
Ac125603.4
Ac125604.1
Ac125611.1
Ac125611.2
Ac125611.3
Ac125612.1
Ac125613.1
Ac125616.1
Ac125618.1
Ac125793.1
Ac126120.1
Ac126124.1
Ac126124.2
Ac126177.3
Ac126177.5
Ac126177.6
Ac126182.1
Ac126283.1
Ac126283.2
Ac126323.2
Ac126323.3
Ac126323.5
Ac126323.6
Ac126365.1
Ac126407.1
Ac126474.1
Ac126474.2
Ac126544.1
Ac126544.2
Ac126564.1
Ac126614.1
Ac126615.1
Ac126615.2
Ac126696.1
Ac126768.1
Ac126773.4
Ac127002.1
Ac127024.1
Ac127024.2
Ac127024.3
Ac127024.8
Ac127029.3
Ac127070.1
Ac127070.3
Ac127070.4
Ac127071.1
Ac127071.2
Ac127164.1
Ac127381.2
Ac127383.1
Ac127455.1
Ac127459.1
Ac127459.2
Ac127459.3
Ac127496.3
Ac127496.6
Ac127502.1
Ac127502.2
Ac127520.1
Ac127521.1
Ac127526.1
Ac127526.2
Ac127537.1
Ac128657.1
Ac128685.1
Ac128707.1
Ac128709.1
Ac128709.2
Ac128709.3
Ac128716.1
Ac129492.1
Ac129492.3
Ac129492.5
Ac129492.7
Ac129492.8
Ac129507.1
Ac129507.2
Ac129507.3
Ac129510.2
Ac129807.1
Ac129908.1
Ac129915.3
Ac129926.1
Ac129926.2
Ac130289.2
Ac130304.1
Ac130324.2
Ac130324.3
Ac130343.1
Ac130343.2
Ac130364.1
Ac130366.1
Ac130371.1
Ac130371.2
Ac130404.1
Ac130415.1
Ac130448.1
Ac130448.2
Ac130456.4
Ac130456.5
Ac130456.6
Ac130456.8
Ac130466.1
Ac130469.1
Ac130509.1
Ac130650.1
Ac130689.1
Ac130710.1
Ac130895.1
Ac131009.1
Ac131009.2
Ac131009.3
Ac131009.4
Ac131025.3
Ac131055.1
Ac131055.2
Ac131097.2
Ac131097.4
Ac131157.1
Ac131159.1
Ac131160.1
Ac131182.1
Ac131206.1
Ac131210.1
Ac131211.1
Ac131212.1
Ac131235.1
Ac131235.2
Ac131235.3
Ac131238.1
Ac131254.1
Ac131254.2
Ac131254.3
Ac131274.1
Ac131280.1
Ac131391.1
Ac131532.1
Ac131571.1
Ac131649.1
Ac131888.1
Ac131902.1
Ac131902.3
Ac131934.1
Ac131953.1
Ac131956.1
Ac131956.2
Ac132008.1
Ac132008.2
Ac132153.1
Ac132154.1
Ac132186.1
Ac132192.1
Ac132192.2
Ac132217.1
Ac132219.2
Ac132479.1
Ac132807.1
Ac132812.1
Ac132825.4
Ac132872.1
Ac132872.2
Ac132872.3
Ac132938.1
Ac132938.2
Ac132938.3
Ac132938.5
Ac133065.1
Ac133065.2
Ac133106.1
Ac133134.1
Ac133141.1
Ac133435.1
Ac133473.1
Ac133480.1
Ac133528.1
Ac133540.1
Ac133552.1
Ac133552.2
Ac133552.3
Ac133565.1
Ac133637.1
Ac133644.2
Ac133644.3
Ac133785.1
Ac134026.1
Ac134043.1
Ac134043.2
Ac134050.1
Ac134312.1
Ac134312.3
Ac134669.1
Ac134682.1
Ac134698.1
Ac134698.3
Ac134772.1
Ac134775.1
Ac134879.1
Ac134879.2
Ac134879.3
Ac135001.1
Ac135012.1
Ac135048.2
Ac135050.1
Ac135050.2
Ac135050.3
Ac135050.4
Ac135050.5
Ac135050.7
Ac135178.1
Ac135178.3
Ac135178.4
Ac135178.6
Ac135352.1
Ac135507.1
Ac135586.1
Ac135586.2
Ac135626.1
Ac135721.1
Ac135721.2
Ac135782.3
Ac135983.2
Ac135999.1
Ac136188.1
Ac136285.1
Ac136424.2
Ac136443.3
Ac136469.1
Ac136469.2
Ac136475.2
Ac136475.4
Ac136475.5
Ac136475.8
Ac136475.9
Ac136489.1
Ac136601.1
Ac136604.1
Ac136604.2
Ac136628.1
Ac136628.3
Ac136632.1
Ac136632.2
Ac136759.1
Ac136777.2
Ac136944.2
Ac137499.1
Ac137527.1
Ac137549.1
Ac137579.1
Ac137579.2
Ac137627.1
Ac137630.2
Ac137630.3
Ac137675.1
Ac137695.1
Ac137735.1
Ac137735.2
Ac137761.1
Ac137767.1
Ac137768.1
Ac137834.1
Ac137834.2
Ac137932.1
Ac137932.2
Ac137932.3
Ac137936.1
Ac137936.2
Ac138024.1
Ac138028.2
Ac138057.1
Ac138123.1
Ac138123.2
Ac138150.1
Ac138150.2
Ac138207.1
Ac138207.3
Ac138207.4
Ac138207.5
Ac138207.8
Ac138207.9
Ac138304.1
Ac138305.1
Ac138305.3
Ac138331.1
Ac138356.1
Ac138392.1
Ac138393.1
Ac138393.3
Ac138409.1
Ac138409.2
Ac138466.1
Ac138466.2
Ac138470.1
Ac138474.1
Ac138517.1
Ac138623.1
Ac138627.1
Ac138627.2
Ac138649.1
Ac138655.1
Ac138696.2
Ac138761.1
Ac138811.1
Ac138811.2
Ac138832.1
Ac138853.1
Ac138907.7
Ac138932.5
Ac138938.1
Ac138951.1
Ac138956.2
Ac138965.1
Ac139100.1
Ac139149.1
Ac139256.1
Ac139365.1
Ac139365.2
Ac139451.1
Ac139491.2
Ac139491.4
Ac139491.5
Ac139493.2
Ac139530.3
Ac139697.1
Ac139712.1
Ac139712.2
Ac139712.3
Ac139713.1
Ac139718.1
Ac139718.2
Ac139720.1
Ac139722.1
Ac139749.1
Ac139768.1
Ac139769.1
Ac139769.2
Ac139769.3
Ac139783.1
Ac139783.2
Ac139792.1
Ac139795.3
Ac139887.2
Ac139887.4
Ac140059.1
Ac140118.1
Ac140172.1
Ac140479.1
Ac140481.1
Ac140658.4
Ac140912.1
Ac141002.1
Ac141273.3
Ac141557.1
Ac141586.1
Ac141586.5
Ac141930.2
Ac142381.3
Ac143336.1
Ac144521.1
Ac144522.1
Ac144530.1
Ac144548.1
Ac144573.1
Ac144652.1
Ac144831.1
Ac144836.1
Ac145098.1
Ac145124.1
Ac145146.1
Ac145207.2
Ac145207.3
Ac145207.7
Ac145207.8
Ac145207.9
Ac145285.6
Ac145422.1
Ac145423.2
Ac145423.3
Ac145625.1
Ac145676.1
Ac146507.2
Ac147055.1
Ac147055.3
Ac147651.1
Ac147651.4
Ac148476.1
Ac148477.1
Ac148477.5
Ac148477.7
Ac156455.1
Ac159540.2
Ac174065.1
Ac174071.1
Ac183088.2
Ac190387.1
Ac209007.1
Ac211433.1
Ac211433.3
Ac211469.1
Ac211476.2
Ac231532.1
Ac231533.1
Ac231657.2
Ac231981.1
Ac233279.1
Ac233280.19
Ac233280.2
Ac233289.1
Ac233290.1
Ac233290.2
Ac233699.1
Ac233702.1
Ac233702.5
Ac233702.7
Ac233723.2
Ac233724.4
Ac233724.5
Ac233724.6
Ac233724.8
Ac233728.1
Ac233728.2
Ac233964.1
Ac233992.3
Ac234063.1
Ac234582.1
Ac234582.2
Ac234644.1
Ac234772.2
Ac234775.1
Ac234775.2
Ac234775.3
Ac234778.1
Ac234778.2
Ac234917.1
Ac236430.1
Ac236972.3
Ac239367.2
Ac239584.1
Ac239600.2
Ac239798.3
Ac239798.4
Ac239800.1
Ac239800.2
Ac239802.1
Ac239803.2
Ac239804.1
Ac239809.3
Ac239859.1
Ac239859.2
Ac239859.3
Ac239868.1
Ac240442.1
Ac240504.1
Ac241377.1
Ac241377.3
Ac241585.2
Ac241644.1
Ac241644.2
Ac241644.3
Ac241952.1
Ac242376.2
Ac242426.2
Ac242842.1
Ac242842.2
Ac242988.1
Ac242988.2
Ac243312.2
Ac243547.1
Ac243547.3
Ac243571.1
Ac243571.2
Ac243585.1
Ac243585.2
Ac243654.1
Ac243654.2
Ac243654.3
Ac243772.1
Ac243773.2
Ac243829.1
Ac243829.2
Ac243829.3
Ac243829.4
Ac243836.1
Ac243960.1
Ac243960.2
Ac243960.3
Ac243960.4
Ac243960.5
Ac243962.1
Ac243964.1
Ac243965.1
Ac243967.1
Ac243972.1
Ac244021.1
Ac244033.2
Ac244034.2
Ac244034.3
Ac244035.2
Ac244090.1
Ac244090.2
Ac244090.3
Ac244093.1
Ac244093.2
Ac244093.5
Ac244100.1
Ac244100.2
Ac244100.3
Ac244153.1
Ac244157.1
Ac244197.2
Ac244197.3
Ac244230.2
Ac244250.1
Ac244250.2
Ac244250.3
Ac244255.1
Ac244394.1
Ac244452.1
Ac244453.3
Ac244517.1
Ac244517.10
Ac244517.11
Ac244517.2
Ac244517.3
Ac244517.4
Ac244517.5
Ac244517.7
Ac244517.8
Ac244517.9
Ac244636.2
Ac244670.1
Ac245014.3
Ac245028.3
Ac245033.2
Ac245036.1
Ac245036.3
Ac245036.4
Ac245036.5
Ac245041.2
Ac245047.5
Ac245047.6
Ac245052.2
Ac245052.3
Ac245052.5
Ac245052.6
Ac245054.1
Ac245060.1
Ac245060.3
Ac245060.4
Ac245060.6
Ac245088.1
Ac245100.1
Ac245100.2
Ac245100.3
Ac245100.4
Ac245100.5
Ac245100.6
Ac245100.8
Ac245100.9
Ac245102.2
Ac245123.1
Ac245128.1
Ac245140.2
Ac245164.1
Ac245187.2
Ac245291.2
Ac245291.3
Ac245452.1
Ac245452.3
Ac245505.1
Ac245505.2
Ac245517.3
Ac245517.4
Ac245519.2
Ac245884.11
Ac245884.12
Ac245884.2
Ac245884.4
Ac245884.6
Ac245884.9
Ac246680.1
Ac246787.1
Ac246793.1
Ac246817.2
Ac253536.3
Ac253576.2
Ac254562.1
Ac254562.2
Ac254629.1
Ac254633.1
Acaa1
Acaa2
Acaca
Acacb
Acad10
Acad11
Acad8
Acad9
Acadm
Acads
Acadsb
Acadvl
Acan
Acap1
Acap2
Acap2-it1
Acap3
Acat1
Acat2
Acbd4
Acbd5
Acbd6
Acbd7
Accs
Ace
Ace2
Acer1
Acer3
Ache
Acin1
Ackr2
Ackr3
Ackr4
Acly
Acmsd
Aco1
Aco2
Acod1
Acot1
Acot11
Acot13
Acot2
Acot6
Acot8
Acot9
Acox1
Acox2
Acox3
Acoxl
Acoxl-as1
Acp1
Acp2
Acp5
Acp6
Acp7
Acpp
Acrbp
Acrv1
Acsbg1
Acsf2
Acsf3
Acsl1
Acsl3
Acsl4
Acsl5
Acsl6
Acsm1
Acsm2b
Acsm3
Acsm4
Acsm5
Acss1
Acss2
Acss3
Acta1
Acta2
Acta2-as1
Actb
Actbp11
Actbp13
Actbp2
Actc1
Actg1
Actg1p12
Actg1p14
Actg1p15
Actg1p17
Actg1p18
Actg1p20
Actg1p21
Actg1p22
Actg1p9
Actl6a
Actl6b
Actl7a
Actl7b
Actn1
Actn1-as1
Actn2
Actn3
Actn4
Actp1
Actr10
Actr1a
Actr1b
Actr2
Actr3
Actr3b
Actr3bp4
Actr3c
Actr3p3
Actr6
Actr8
Actrt2
Acvr1
Acvr1b
Acvr1c
Acvr2a
Acvr2b
Acvr2b-as1
Acvrl1
Acy1
Acyp1
Acyp2
Ad000671.1
Ad000671.3
Ad000813.1
Ad000864.1
Ad000864.2
Ada
Ada2
Adad1
Adad1p2
Adad2
Adal
Adam10
Adam11
Adam12
Adam15
Adam17
Adam18
Adam19
Adam1b
Adam2
Adam20p1
Adam21p1
Adam22
Adam23
Adam28
Adam29
Adam30
Adam32
Adam33
Adam3a
Adam5
Adam7
Adam9
Adamdec1
Adamts1
Adamts10
Adamts12
Adamts13
Adamts15
Adamts17
Adamts18
Adamts19-as1
Adamts2
Adamts20
Adamts3
Adamts4
Adamts6
Adamts7p3
Adamts7p4
Adamts8
Adamts9
Adamts9-as1
Adamtsl1
Adamtsl2
Adamtsl3
Adamtsl4
Adamtsl4-as1
Adamtsl5
Adap1
Adap2
Adar
Adarb1
Adarb2-as1
Adat1
Adat2
Adck1
Adck2
Adck5
Adcy1
Adcy10
Adcy10p1
Adcy2
Adcy3
Adcy4
Adcy5
Adcy6
Adcy7
Adcy8
Adcy9
Adcyap1
Adcyap1r1
Add1
Add2
Add3
Add3-as1
Adgb
Adgra1
Adgra2
Adgra3
Adgrb1
Adgrb3
Adgrd1
Adgrd2
Adgre1
Adgre2
Adgre4p
Adgre5
Adgrf1
Adgrf2
Adgrf3
Adgrf4
Adgrf5
Adgrf5p1
Adgrg1
Adgrg2
Adgrg3
Adgrg5
Adgrg6
Adgrg7
Adgrl1
Adgrl2
Adgrl3
Adgrl3-as1
Adgrv1
Adh1a
Adh1b
Adh1c
Adh4
Adh5
Adh5p2
Adh5p3
Adh5p4
Adh6
Adh7
Adhfe1
Adi1
Adi1p1
Adi1p2
Adipor1
Adipor1p1
Adipor2
Adirf
Adirf-as1
Adk
Adm
Adnp
Adnp2
Adnp-as1
Ado
Adora1
Adora2a
Adora2b
Adora2bp1
Adora3
Adpgk
Adpgk-as1
Adprh
Adprm
Adra1a
Adra1b
Adra1d
Adra2a
Adrb2
Adrm1
Adsl
Adss
Adssl1
Adtrp
Aebp1
Aebp2
Aen
Aes
Af001548.1
Af001550.2
Af003529.1
Af013593.1
Af015720.1
Af038458.1
Af064858.1
Af064858.2
Af064860.1
Af067845.5
Af096876.1
Af099810.1
Af106564.1
Af107885.1
Af107885.2
Af111167.1
Af111167.2
Af111169.2
Af111169.3
Af117829.1
Af121897.1
Af124730.1
Af127577.1
Af127577.3
Af127577.4
Af127577.5
Af127577.6
Af127936.2
Af129075.2
Af129408.1
Af130359.1
Af130417.1
Af131215.2
Af131215.7
Af131216.1
Af131216.2
Af131216.5
Af165147.1
Af178030.1
Af181450.1
Af186190.1
Af186996.1
Af196972.1
Af213884.1
Af213884.3
Af228730.2
Af228730.5
Af230666.2
Af233439.1
Af235103.2
Af240627.1
Af241725.1
Af241726.2
Af254982.1
Af274858.1
Af279873.2
Af279873.3
Af279873.4
Af305872.1
Afap1
Afap1-as1
Afap1l1
Afap1l2
Afdn
Afdn-dt
Aff1
Aff3
Aff4
Afg1l
Afg3l1p
Afg3l2
Afm
Afmid
Afp
Aftph
Aga
Agap1
Agap1-it1
Agap2
Agap2-as1
Agap3
Agap7p
Agbl1
Agbl1-as1
Agbl2
Agbl3
Agbl4
Agbl5
Ager
Agfg1
Agfg2
Aggf1
Aggf1p8
Agk
Agl
Agmo
Ago1
Ago2
Ago3
Ago4
Agpat1
Agpat3
Agpat4
Agpat4-it1
Agpat5
Agps
Agr2
Agr3
Agrn
Agrp
Agtpbp1
Agtr1
Agtrap
Agxt
Ahctf1
Ahcy
Ahcyl1
Ahcyl2
Ahcyp2
Ahcyp3
Ahdc1
Ahi1
Ahnak
Ahr
Ahrr
Ahsa2p
Ahsg
Ahsp
Aicda
Aida
Aif1
Aif1l
Aifm1
Aifm2
Aifm3
Aig1
Aig1p1
Aim2
Aimp1
Aimp1p1
Aimp2
Aip
Aipl1
Airn
Aj003147.1
Aj003147.2
Aj003147.3
Aj006995.1
Aj009632.2
Aj011932.1
Aj239318.1
Aj239321.1
Ajap1
Ajm1
Ajuba
Ak1
Ak2
Ak3
Ak3p2
Ak3p3
Ak3p4
Ak4
Ak4p4
Ak4p5
Ak4p6
Ak5
Ak6
Ak6p2
Ak7
Ak9
Akain1
Akap1
Akap10
Akap12
Akap13
Akap14
Akap17a
Akap17bp
Akap2
Akap3
Akap4
Akap5
Akap6
Akap7
Akap8
Akap8l
Akap8p1
Akap9
Akip1
Akirin1
Akirin1p1
Akirin2
Akirin2p1
Akna
Aknad1
Akr1a1
Akr1b1
Akr1b10
Akr1b10p2
Akr1b15
Akr1b1p3
Akr1c1
Akr1c2
Akr1c3
Akr1c7p
Akr1c8p
Akr1d1
Akr1e2
Akr7a2p1
Akr7l
Akt1
Akt1s1
Akt2
Akt3
Akt3-it1
Aktip
Al008628.1
Al008638.2
Al008638.3
Al008638.6
Al008718.2
Al008719.1
Al008720.1
Al008721.2
Al008723.2
Al008726.1
Al008729.1
Al008729.2
Al009028.1
Al009031.1
Al009048.1
Al009050.1
Al009174.1
Al009176.1
Al009178.2
Al009178.3
Al009179.1
Al009183.1
Al020989.1
Al020993.1
Al020994.1
Al020994.3
Al020995.1
Al020996.2
Al020996.3
Al020997.1
Al020997.2
Al020997.3
Al021026.1
Al021068.1
Al021068.2
Al021153.1
Al021154.1
Al021155.2
Al021328.1
Al021368.1
Al021391.1
Al021396.1
Al021407.1
Al021407.2
Al021546.1
Al021578.1
Al021707.2
Al021707.3
Al021707.5
Al021879.1
Al021921.1
Al021937.1
Al021937.3
Al021939.1
Al021940.1
Al021997.3
Al022067.1
Al022068.1
Al022069.1
Al022069.2
Al022100.1
Al022161.1
Al022237.1
Al022238.1
Al022238.3
Al022238.4
Al022312.1
Al022313.1
Al022313.2
Al022315.1
Al022316.1
Al022318.4
Al022319.1
Al022323.2
Al022323.3
Al022324.2
Al022324.3
Al022326.1
Al022328.1
Al022328.3
Al022329.2
Al022329.3
Al022331.1
Al022341.1
Al022341.2
Al022345.1
Al022345.4
Al022393.1
Al022394.1
Al022400.1
Al022401.1
Al022476.1
Al022578.1
Al022718.1
Al022721.1
Al022722.1
Al022722.2
Al022724.1
Al022725.1
Al023283.1
Al023284.1
Al023284.2
Al023284.3
Al023284.4
Al023581.1
Al023581.2
Al023583.1
Al023584.2
Al023693.1
Al023754.1
Al023755.1
Al023775.1
Al023803.1
Al023803.2
Al023803.3
Al023806.1
Al023806.2
Al023806.3
Al023973.1
Al024474.1
Al024474.2
Al024493.1
Al024497.1
Al024497.2
Al024498.2
Al024507.1
Al024507.2
Al024508.1
Al024508.2
Al024509.1
Al024509.2
Al030996.1
Al031005.1
Al031055.1
Al031058.1
Al031119.1
Al031121.2
Al031123.1
Al031123.2
Al031123.3
Al031229.1
Al031275.1
Al031281.1
Al031281.3
Al031282.1
Al031283.3
Al031284.1
Al031289.1
Al031313.1
Al031315.1
Al031320.2
Al031428.1
Al031429.2
Al031432.3
Al031432.4
Al031584.1
Al031584.2
Al031587.1
Al031587.2
Al031587.3
Al031587.4
Al031590.1
Al031593.1
Al031595.1
Al031595.2
Al031599.1
Al031600.1
Al031600.2
Al031600.3
Al031601.2
Al031602.1
Al031651.1
Al031651.2
Al031658.1
Al031658.2
Al031659.1
Al031665.1
Al031666.1
Al031666.2
Al031667.1
Al031667.2
Al031670.1
Al031674.1
Al031681.1
Al031686.1
Al031687.1
Al031710.1
Al031710.2
Al031716.1
Al031717.1
Al031722.1
Al031726.1
Al031727.1
Al031727.2
Al031728.1
Al031731.1
Al031733.1
Al031736.2
Al031767.1
Al031772.1
Al031777.1
Al031777.3
Al031846.1
Al031846.2
Al031847.1
Al031847.2
Al031848.1
Al031848.2
Al031864.1
Al031864.2
Al031963.1
Al031963.2
Al031963.3
Al031985.1
Al031985.2
Al031985.3
Al032819.1
Al032819.3
Al032821.1
Al032822.1
Al033380.1
Al033381.1
Al033381.2
Al033384.1
Al033397.1
Al033504.1
Al033519.1
Al033523.1
Al033527.1
Al033527.2
Al033527.3
Al033527.4
Al033527.5
Al033528.1
Al033528.2
Al033530.1
Al033539.1
Al034345.1
Al034345.2
Al034349.1
Al034351.1
Al034369.1
Al034372.1
Al034374.1
Al034376.1
Al034376.2
Al034379.1
Al034380.1
Al034397.2
Al034397.3
Al034399.1
Al034399.2
Al034403.1
Al034417.1
Al034417.2
Al034417.3
Al034417.4
Al034418.1
Al034428.1
Al034430.1
Al034430.2
Al034546.1
Al034548.1
Al034550.1
Al034550.2
Al034555.1
Al035078.1
Al035078.3
Al035078.4
Al035079.1
Al035246.1
Al035250.1
Al035250.2
Al035252.3
Al035258.1
Al035398.1
Al035404.2
Al035405.1
Al035409.1
Al035410.1
Al035410.2
Al035411.1
Al035412.1
Al035413.1
Al035419.1
Al035420.1
Al035420.2
Al035420.3
Al035423.1
Al035425.4
Al035446.1
Al035448.1
Al035458.1
Al035458.2
Al035460.1
Al035461.1
Al035467.2
Al035530.2
Al035555.1
Al035587.1
Al035588.1
Al035604.1
Al035660.1
Al035660.2
Al035661.1
Al035665.1
Al035666.1
Al035681.1
Al035690.1
Al035696.2
Al035696.4
Al035698.1
Al035701.1
Al035706.1
Al049543.1
Al049545.1
Al049552.1
Al049555.1
Al049597.1
Al049597.2
Al049610.1
Al049629.2
Al049636.1
Al049637.2
Al049641.1
Al049646.2
Al049648.1
Al049651.1
Al049651.2
Al049693.1
Al049697.1
Al049697.2
Al049697.3
Al049712.1
Al049748.1
Al049749.1
Al049765.1
Al049767.1
Al049775.3
Al049779.1
Al049780.1
Al049780.2
Al049780.3
Al049794.1
Al049794.2
Al049795.1
Al049795.2
Al049796.1
Al049820.1
Al049828.1
Al049829.1
Al049830.1
Al049830.2
Al049830.3
Al049833.2
Al049833.3
Al049836.1
Al049836.2
Al049840.1
Al049840.5
Al049840.6
Al049844.1
Al049861.1
Al049869.2
Al049869.3
Al049870.1
Al049870.2
Al049870.3
Al049871.1
Al049872.1
Al049873.1
Al049873.2
Al050305.1
Al050320.1
Al050327.1
Al050331.2
Al050335.1
Al050338.1
Al050341.2
Al050343.1
Al050344.1
Al050344.2
Al050349.1
Al050402.1
Al050403.2
Al050404.1
Al078459.1
Al078582.1
Al078587.1
Al078590.2
Al078590.3
Al078595.2
Al078595.3
Al078599.2
Al078601.1
Al078601.3
Al078604.1
Al078604.2
Al078604.3
Al078605.1
Al078612.2
Al078621.1
Al078621.3
Al078623.1
Al078624.2
Al078644.1
Al078644.2
Al078645.1
Al079304.1
Al079307.1
Al079307.2
Al079307.3
Al079341.1
Al079342.1
Al079342.3
Al080243.1
Al080250.1
Al080251.1
Al080274.1
Al080276.1
Al080276.2
Al080285.1
Al080285.2
Al080312.1
Al080315.1
Al080316.1
Al080317.1
Al080317.2
Al080317.3
Al096678.1
Al096701.1
Al096701.3
Al096711.1
Al096711.2
Al096800.1
Al096803.1
Al096803.2
Al096803.3
Al096814.1
Al096816.1
Al096817.1
Al096828.3
Al096840.1
Al096855.1
Al096861.1
Al096865.1
Al096869.3
Al096870.1
Al096870.2
Al109610.1
Al109613.1
Al109614.1
Al109615.1
Al109615.2
Al109615.3
Al109620.1
Al109628.1
Al109659.3
Al109741.1
Al109741.2
Al109755.1
Al109763.1
Al109804.1
Al109806.1
Al109809.1
Al109809.2
Al109810.1
Al109810.2
Al109811.2
Al109811.3
Al109837.1
Al109837.2
Al109838.1
Al109840.1
Al109840.2
Al109910.2
Al109913.1
Al109914.1
Al109917.1
Al109918.2
Al109918.3
Al109920.1
Al109924.2
Al109924.3
Al109924.5
Al109933.1
Al109933.3
Al109933.4
Al109935.1
Al109935.2
Al109936.2
Al109936.6
Al109945.1
Al109947.1
Al109954.1
Al109954.3
Al109955.1
Al109976.1
Al110115.1
Al110115.2
Al110118.2
Al110292.1
Al110505.1
Al117190.3
Al117192.1
Al117329.1
Al117332.1
Al117335.1
Al117336.1
Al117336.2
Al117339.1
Al117339.2
Al117339.5
Al117341.1
Al117342.1
Al117344.1
Al117348.1
Al117348.2
Al117378.2
Al117381.1
Al117382.1
Al117382.2
Al118496.2
Al118508.2
Al118511.2
Al118516.1
Al118522.1
Al118556.1
Al118558.1
Al118558.2
Al118558.3
Al121578.2
Al121583.1
Al121584.1
Al121590.1
Al121594.1
Al121601.2
Al121603.2
Al121612.2
Al121655.1
Al121672.1
Al121694.1
Al121718.1
Al121748.1
Al121749.1
Al121758.1
Al121759.1
Al121759.2
Al121760.1
Al121768.1
Al121768.2
Al121769.1
Al121772.1
Al121772.2
Al121776.1
Al121790.1
Al121820.1
Al121820.2
Al121821.1
Al121829.2
Al121832.1
Al121832.2
Al121832.3
Al121835.1
Al121839.1
Al121839.2
Al121845.3
Al121845.4
Al121873.1
Al121885.1
Al121885.3
Al121890.3
Al121890.4
Al121890.5
Al121892.1
Al121895.1
Al121895.2
Al121900.2
Al121902.1
Al121904.1
Al121906.1
Al121906.2
Al121912.1
Al121917.1
Al121917.2
Al121932.1
Al121935.2
Al121936.1
Al121936.2
Al121949.2
Al121949.3
Al121950.1
Al121952.1
Al121956.1
Al121956.4
Al121957.1
Al121970.1
Al121972.1
Al121974.1
Al121977.1
Al121983.1
Al121983.2
Al121985.1
Al121987.2
Al121988.1
Al121989.1
Al121990.1
Al121992.1
Al121992.2
Al122001.1
Al122008.1
Al122008.2
Al122008.4
Al122013.1
Al122016.1
Al122017.1
Al122018.1
Al122019.1
Al122020.1
Al122023.1
Al122034.1
Al122035.1
Al122035.2
Al122125.1
Al122126.1
Al132633.1
Al132639.1
Al132639.2
Al132639.3
Al132640.2
Al132655.1
Al132655.3
Al132656.4
Al132657.1
Al132657.2
Al132671.1
Al132708.1
Al132709.1
Al132712.2
Al132765.1
Al132765.2
Al132777.1
Al132780.1
Al132780.2
Al132780.3
Al132780.4
Al132780.5
Al132796.2
Al132796.3
Al132800.1
Al132801.1
Al132819.1
Al132822.1
Al132838.2
Al132857.1
Al132875.2
Al132875.3
Al132989.1
Al132989.2
Al132996.1
Al133153.1
Al133153.2
Al133166.1
Al133173.1
Al133215.2
Al133215.3
Al133216.2
Al133227.1
Al133230.1
Al133241.1
Al133243.1
Al133243.2
Al133243.3
Al133247.1
Al133247.2
Al133257.1
Al133260.1
Al133264.1
Al133268.1
Al133268.2
Al133270.1
Al133279.3
Al133284.1
Al133297.1
Al133297.2
Al133299.1
Al133304.1
Al133304.3
Al133319.1
Al133325.1
Al133330.1
Al133338.1
Al133342.1
Al133343.1
Al133343.2
Al133346.1
Al133351.1
Al133351.3
Al133351.4
Al133352.1
Al133353.1
Al133353.2
Al133355.1
Al133368.1
Al133370.1
Al133370.2
Al133371.1
Al133371.2
Al133372.1
Al133372.2
Al133372.3
Al133373.1
Al133380.1
Al133383.1
Al133384.1
Al133387.1
Al133393.1
Al133396.1
Al133396.2
Al133399.1
Al133410.1
Al133410.2
Al133410.3
Al133412.1
Al133415.1
Al133419.1
Al133444.1
Al133445.2
Al133453.1
Al133457.1
Al133461.1
Al133464.1
Al133465.1
Al133467.2
Al133467.3
Al133480.1
Al133481.1
Al133485.1
Al133485.2
Al133492.1
Al133516.1
Al133520.1
Al133547.1
Al133551.1
Al133553.1
Al135744.1
Al135785.1
Al135786.1
Al135786.2
Al135787.1
Al135790.1
Al135790.2
Al135791.1
Al135818.1
Al135818.2
Al135838.1
Al135901.1
Al135902.2
Al135905.1
Al135905.2
Al135908.1
Al135923.2
Al135924.1
Al135924.2
Al135929.2
Al135936.1
Al135937.1
Al135938.1
Al135999.2
Al135999.3
Al136018.1
Al136038.1
Al136038.3
Al136038.4
Al136038.5
Al136040.1
Al136084.1
Al136084.2
Al136087.1
Al136097.2
Al136099.1
Al136115.1
Al136115.2
Al136115.3
Al136116.1
Al136116.2
Al136116.3
Al136126.1
Al136131.1
Al136131.3
Al136140.1
Al136140.2
Al136141.1
Al136146.1
Al136146.2
Al136162.1
Al136164.2
Al136181.1
Al136221.1
Al136228.1
Al136231.1
Al136234.1
Al136295.1
Al136295.4
Al136295.6
Al136298.1
Al136301.1
Al136304.1
Al136309.2
Al136309.3
Al136309.4
Al136310.1
Al136320.1
Al136359.1
Al136360.1
Al136361.1
Al136366.1
Al136372.1
Al136380.1
Al136419.1
Al136419.2
Al136439.1
Al136441.1
Al136455.1
Al136460.1
Al136501.1
Al136520.1
Al136529.1
Al136531.1
Al136531.2
Al136537.1
Al136961.1
Al136962.1
Al136964.1
Al136967.1
Al136967.2
Al136979.1
Al136981.2
Al136982.2
Al136982.4
Al136982.5
Al136982.6
Al136982.7
Al136985.1
Al136985.3
Al136987.1
Al136988.2
Al137000.1
Al137001.1
Al137003.1
Al137003.2
Al137005.2
Al137009.1
Al137024.1
Al137025.1
Al137026.1
Al137026.2
Al137027.1
Al137028.2
Al137058.1
Al137058.2
Al137060.1
Al137067.1
Al137071.1
Al137072.1
Al137074.1
Al137077.1
Al137077.2
Al137078.1
Al137078.2
Al137100.1
Al137100.2
Al137159.1
Al137182.1
Al137186.2
Al137190.1
Al137224.1
Al137244.1
Al137246.2
Al137247.1
Al137781.1
Al137782.1
Al137784.1
Al137785.1
Al137789.2
Al137792.1
Al137793.1
Al137793.2
Al137796.1
Al137798.1
Al137798.3
Al137802.1
Al137802.2
Al137802.3
Al137803.1
Al137804.1
Al137843.1
Al137845.1
Al137847.2
Al137856.1
Al138478.1
Al138479.1
Al138686.2
Al138688.2
Al138689.1
Al138689.2
Al138709.1
Al138720.1
Al138724.1
Al138726.1
Al138731.1
Al138733.1
Al138733.2
Al138749.1
Al138756.1
Al138759.1
Al138760.1
Al138767.1
Al138767.2
Al138767.3
Al138781.1
Al138781.2
Al138785.1
Al138787.2
Al138789.1
Al138799.1
Al138799.4
Al138807.1
Al138820.1
Al138825.1
Al138826.1
Al138827.1
Al138828.1
Al138830.1
Al138830.2
Al138831.1
Al138831.2
Al138831.3
Al138847.2
Al138878.1
Al138878.2
Al138880.2
Al138881.1
Al138885.3
Al138885.4
Al138889.2
Al138895.1
Al138895.2
Al138900.2
Al138916.1
Al138916.2
Al138920.1
Al138921.1
Al138921.2
Al138927.1
Al138957.1
Al138960.1
Al138962.1
Al138963.1
Al138963.3
Al138966.2
Al138976.1
Al138976.2
Al138995.1
Al139008.2
Al139010.1
Al139011.1
Al139011.2
Al139022.1
Al139022.2
Al139023.1
Al139035.1
Al139039.1
Al139039.3
Al139042.1
Al139082.1
Al139089.1
Al139094.1
Al139095.2
Al139095.4
Al139099.1
Al139099.2
Al139099.3
Al139100.1
Al139118.1
Al139120.1
Al139123.1
Al139125.1
Al139132.1
Al139135.1
Al139142.1
Al139142.2
Al139148.1
Al139156.1
Al139156.3
Al139158.1
Al139161.2
Al139174.1
Al139184.1
Al139193.1
Al139220.2
Al139231.1
Al139246.3
Al139254.1
Al139254.2
Al139254.3
Al139260.1
Al139260.2
Al139260.3
Al139275.1
Al139280.1
Al139287.1
Al139288.1
Al139289.2
Al139294.1
Al139300.1
Al139300.2
Al139317.1
Al139317.4
Al139317.5
Al139327.2
Al139339.1
Al139339.2
Al139350.1
Al139352.1
Al139353.1
Al139353.2
Al139353.3
Al139383.1
Al139384.1
Al139385.1
Al139390.1
Al139393.1
Al139393.2
Al139405.1
Al139412.1
Al139415.2
Al139418.1
Al139424.1
Al139424.3
Al139805.1
Al139807.1
Al139811.2
Al139819.1
Al139824.1
Al139824.2
Al157359.1
Al157359.3
Al157371.1
Al157371.2
Al157373.1
Al157378.1
Al157385.2
Al157392.3
Al157392.4
Al157392.5
Al157395.1
Al157396.1
Al157398.1
Al157400.1
Al157400.2
Al157400.3
Al157400.4
Al157400.5
Al157402.2
Al157414.2
Al157414.3
Al157687.1
Al157698.1
Al157702.2
Al157713.1
Al157762.1
Al157770.1
Al157777.1
Al157778.1
Al157786.1
Al157791.2
Al157813.1
Al157815.1
Al157823.1
Al157823.2
Al157827.1
Al157827.2
Al157829.1
Al157831.1
Al157831.2
Al157832.2
Al157834.1
Al157834.3
Al157838.1
Al157871.1
Al157871.2
Al157871.3
Al157871.4
Al157871.5
Al157871.6
Al157884.1
Al157884.2
Al157884.3
Al157886.1
Al157888.1
Al157895.1
Al157899.1
Al157902.1
Al157902.2
Al157904.1
Al157911.1
Al157912.1
Al157931.1
Al157931.2
Al157935.1
Al157935.2
Al157937.1
Al157938.1
Al157938.2
Al157938.3
Al157944.1
Al157955.1
Al158032.1
Al158047.1
Al158050.2
Al158062.1
Al158063.1
Al158064.1
Al158068.2
Al158069.2
Al158070.1
Al158071.1
Al158071.2
Al158071.4
Al158073.1
Al158077.1
Al158090.1
Al158151.1
Al158151.3
Al158156.1
Al158163.1
Al158166.2
Al158175.1
Al158198.1
Al158207.1
Al158207.2
Al158209.1
Al158211.1
Al158211.2
Al158211.3
Al158211.4
Al158211.5
Al158212.2
Al158212.3
Al158212.5
Al158800.1
Al158801.1
Al158801.2
Al158801.5
Al158819.1
Al158823.1
Al158824.1
Al158825.2
Al158828.1
Al158829.1
Al158832.1
Al158834.2
Al158835.1
Al158835.2
Al158839.1
Al158840.1
Al159158.1
Al159166.1
Al159169.1
Al159169.2
Al159169.3
Al159174.1
Al159972.1
Al159978.1
Al159987.1
Al160004.1
Al160004.2
Al160006.1
Al160035.1
Al160153.1
Al160162.1
Al160171.1
Al160175.1
Al160191.1
Al160191.2
Al160191.3
Al160236.1
Al160236.2
Al160237.1
Al160237.2
Al160237.3
Al160254.1
Al160262.1
Al160269.1
Al160270.1
Al160272.1
Al160272.2
Al160275.1
Al160279.1
Al160281.1
Al160286.1
Al160286.3
Al160287.1
Al160291.1
Al160313.1
Al160314.2
Al160396.2
Al160408.1
Al160408.2
Al160408.3
Al160408.4
Al160408.5
Al160408.6
Al160411.1
Al160412.1
Al160413.1
Al161420.1
Al161423.1
Al161431.1
Al161443.1
Al161449.2
Al161454.1
Al161457.2
Al161616.1
Al161618.1
Al161629.1
Al161629.2
Al161630.1
Al161636.1
Al161638.1
Al161640.1
Al161644.1
Al161645.1
Al161646.1
Al161665.1
Al161668.1
Al161668.2
Al161668.3
Al161668.4
Al161669.2
Al161669.3
Al161670.1
Al161672.1
Al161716.1
Al161719.1
Al161722.1
Al161725.1
Al161725.2
Al161729.2
Al161729.3
Al161729.4
Al161740.1
Al161747.1
Al161747.2
Al161751.1
Al161752.1
Al161757.2
Al161757.4
Al161772.1
Al161773.1
Al161782.1
Al161785.1
Al161785.2
Al161785.3
Al161788.1
Al161798.1
Al161804.1
Al161893.1
Al161896.1
Al161901.1
Al161908.1
Al161909.1
Al161909.2
Al161910.1
Al161911.1
Al161912.3
Al161931.1
Al161935.1
Al161935.2
Al161937.1
Al162151.1
Al162151.2
Al162171.1
Al162171.2
Al162171.3
Al162171.4
Al162231.2
Al162231.3
Al162253.1
Al162274.1
Al162311.2
Al162373.1
Al162376.1
Al162377.1
Al162377.3
Al162384.1
Al162385.1
Al162385.2
Al162386.2
Al162389.1
Al162393.1
Al162394.1
Al162395.1
Al162400.1
Al162411.1
Al162412.1
Al162413.1
Al162419.1
Al162424.1
Al162425.1
Al162427.1
Al162430.1
Al162430.2
Al162431.2
Al162431.4
Al162456.1
Al162458.1
Al162464.2
Al162497.1
Al162511.1
Al162574.1
Al162574.3
Al162584.1
Al162591.1
Al162591.2
Al162595.1
Al162595.2
Al162632.2
Al162632.3
Al162717.1
Al162718.1
Al162718.2
Al162719.1
Al162724.1
Al162724.2
Al162725.1
Al162726.1
Al162726.3
Al162726.4
Al162730.1
Al162734.1
Al162739.1
Al163051.1
Al163051.2
Al163153.1
Al163195.2
Al163195.3
Al163541.1
Al163636.1
Al163636.2
Al163642.1
Al163932.1
Al163952.1
Al163953.1
Al163973.3
Al352979.1
Al352979.2
Al352984.1
Al353052.2
Al353072.1
Al353072.2
Al353093.1
Al353133.1
Al353135.1
Al353149.1
Al353150.1
Al353194.1
Al353572.1
Al353572.2
Al353586.1
Al353593.3
Al353596.1
Al353604.1
Al353611.1
Al353613.2
Al353614.1
Al353615.1
Al353621.1
Al353621.2
Al353622.1
Al353622.2
Al353626.2
Al353648.1
Al353651.1
Al353651.2
Al353651.3
Al353653.1
Al353658.2
Al353662.1
Al353680.1
Al353681.1
Al353684.1
Al353689.2
Al353691.2
Al353692.2
Al353693.1
Al353699.1
Al353705.3
Al353705.4
Al353708.1
Al353708.2
Al353708.3
Al353718.1
Al353719.1
Al353726.2
Al353732.1
Al353740.1
Al353743.1
Al353743.3
Al353746.1
Al353747.4
Al353748.2
Al353753.1
Al353759.1
Al353763.1
Al353763.2
Al353764.1
Al353770.4
Al353778.1
Al353784.1
Al353795.1
Al353795.2
Al353796.1
Al353801.1
Al353801.3
Al353803.1
Al353803.2
Al353803.5
Al353804.2
Al353807.2
Al353807.3
Al353813.1
Al353898.1
Al353997.2
Al354676.1
Al354685.1
Al354692.1
Al354696.1
Al354696.2
Al354702.2
Al354707.1
Al354707.2
Al354707.3
Al354710.1
Al354710.2
Al354719.1
Al354726.1
Al354733.1
Al354733.2
Al354733.3
Al354740.1
Al354741.1
Al354751.2
Al354761.1
Al354766.1
Al354766.2
Al354771.1
Al354794.1
Al354798.1
Al354809.1
Al354811.1
Al354813.1
Al354821.1
Al354824.1
Al354824.2
Al354836.1
Al354854.1
Al354861.1
Al354861.2
Al354861.3
Al354863.1
Al354864.1
Al354868.1
Al354872.1
Al354872.2
Al354877.1
Al354890.1
Al354892.1
Al354892.2
Al354892.3
Al354893.1
Al354897.1
Al354919.1
Al354919.2
Al354920.1
Al354928.1
Al354936.1
Al354950.1
Al354976.1
Al354977.1
Al354984.1
Al354984.3
Al354989.1
Al354989.2
Al354994.1
Al355001.2
Al355032.1
Al355073.1
Al355073.2
Al355075.1
Al355075.2
Al355075.3
Al355075.4
Al355075.5
Al355076.1
Al355076.2
Al355095.1
Al355102.2
Al355102.3
Al355143.1
Al355149.1
Al355297.1
Al355297.2
Al355297.4
Al355298.1
Al355301.1
Al355303.1
Al355304.1
Al355306.1
Al355309.1
Al355310.1
Al355310.2
Al355312.3
Al355312.4
Al355314.1
Al355314.2
Al355315.1
Al355333.1
Al355336.1
Al355355.1
Al355357.1
Al355376.1
Al355377.1
Al355377.2
Al355379.1
Al355385.1
Al355388.1
Al355388.2
Al355388.3
Al355390.2
Al355432.1
Al355472.1
Al355472.2
Al355472.3
Al355480.2
Al355481.1
Al355482.2
Al355483.3
Al355488.1
Al355490.1
Al355490.2
Al355493.3
Al355497.1
Al355499.1
Al355499.2
Al355512.1
Al355516.1
Al355526.1
Al355537.1
Al355574.1
Al355578.1
Al355598.1
Al355601.1
Al355607.1
Al355607.2
Al355615.1
Al355674.1
Al355677.1
Al355796.1
Al355798.1
Al355802.2
Al355803.1
Al355810.1
Al355816.1
Al355816.2
Al355836.1
Al355838.1
Al355862.1
Al355864.1
Al355864.2
Al355870.1
Al355916.1
Al355916.2
Al355916.3
Al355922.1
Al355922.4
Al355974.1
Al355974.2
Al355974.3
Al355987.1
Al355987.2
Al355987.3
Al355987.5
Al355989.1
Al355990.1
Al355994.4
Al355997.1
Al356000.1
Al356017.1
Al356019.2
Al356020.1
Al356022.1
Al356055.1
Al356056.1
Al356057.1
Al356094.1
Al356095.1
Al356095.3
Al356108.1
Al356118.1
Al356121.1
Al356124.1
Al356130.1
Al356130.2
Al356131.1
Al356134.1
Al356215.1
Al356218.2
Al356234.2
Al356266.1
Al356272.1
Al356273.1
Al356273.3
Al356274.1
Al356275.1
Al356275.2
Al356276.1
Al356277.1
Al356277.2
Al356277.3
Al356289.1
Al356289.3
Al356299.1
Al356299.2
Al356309.1
Al356309.3
Al356310.1
Al356311.1
Al356320.1
Al356361.1
Al356361.2
Al356364.1
Al356379.1
Al356387.1
Al356413.1
Al356414.1
Al356417.1
Al356417.2
Al356417.3
Al356421.2
Al356441.2
Al356473.1
Al356475.1
Al356481.1
Al356481.2
Al356488.2
Al356488.3
Al356489.1
Al356489.2
Al356512.1
Al356535.1
Al356575.1
Al356580.1
Al356583.1
Al356585.1
Al356596.1
Al356599.1
Al356608.1
Al356737.1
Al356740.2
Al356740.3
Al356747.1
Al356750.1
Al356800.1
Al356804.1
Al356805.1
Al356806.1
Al356807.1
Al356863.1
Al356867.1
Al356968.1
Al356981.1
Al356986.1
Al357033.2
Al357052.1
Al357054.2
Al357054.3
Al357054.4
Al357055.2
Al357055.3
Al357060.1
Al357075.2
Al357078.3
Al357080.1
Al357084.1
Al357093.2
Al357123.1
Al357127.1
Al357134.1
Al357137.1
Al357140.2
Al357140.3
Al357140.4
Al357146.1
Al357153.1
Al357153.2
Al357153.3
Al357172.1
Al357315.1
Al357315.2
Al357375.1
Al357500.1
Al357507.1
Al357515.1
Al357520.1
Al357552.1
Al357552.2
Al357556.1
Al357558.2
Al357568.1
Al357632.1
Al357673.1
Al357673.2
Al357793.1
Al357833.1
Al357874.1
Al357874.2
Al357936.1
Al357992.1
Al358013.1
Al358072.1
Al358074.1
Al358075.1
Al358075.2
Al358075.3
Al358075.4
Al358113.1
Al358115.1
Al358117.1
Al358154.1
Al358176.1
Al358176.4
Al358215.2
Al358215.3
Al358232.1
Al358292.1
Al358332.1
Al358333.2
Al358333.3
Al358334.1
Al358334.2
Al358334.3
Al358335.2
Al358393.1
Al358394.2
Al358452.1
Al358453.1
Al358472.1
Al358472.2
Al358472.3
Al358472.4
Al358472.5
Al358472.7
Al358473.2
Al358613.1
Al358613.2
Al358613.3
Al358777.1
Al358790.1
Al358876.2
Al358913.1
Al358933.1
Al358934.1
Al358937.1
Al358942.1
Al358944.1
Al358976.1
Al359073.1
Al359075.1
Al359076.1
Al359091.5
Al359092.1
Al359092.2
Al359094.1
Al359095.1
Al359182.1
Al359182.2
Al359183.1
Al359198.1
Al359198.2
Al359212.1
Al359219.1
Al359220.1
Al359232.1
Al359233.1
Al359237.1
Al359238.1
Al359258.2
Al359258.3
Al359263.1
Al359265.1
Al359265.3
Al359273.1
Al359313.1
Al359317.1
Al359317.2
Al359378.1
Al359382.1
Al359385.1
Al359396.1
Al359397.1
Al359504.2
Al359508.1
Al359513.1
Al359532.1
Al359538.1
Al359541.1
Al359547.1
Al359547.2
Al359551.1
Al359555.1
Al359555.3
Al359555.4
Al359633.1
Al359633.2
Al359636.2
Al359641.1
Al359643.2
Al359643.3
Al359644.1
Al359672.1
Al359682.1
Al359692.1
Al359710.1
Al359711.1
Al359711.2
Al359715.1
Al359715.2
Al359715.4
Al359742.1
Al359745.1
Al359757.2
Al359762.1
Al359762.2
Al359762.3
Al359764.1
Al359792.1
Al359844.1
Al359853.2
Al359853.3
Al359878.1
Al359878.2
Al359880.1
Al359881.1
Al359881.3
Al359918.1
Al359918.2
Al359921.2
Al359922.1
Al359922.2
Al359924.1
Al359976.1
Al359979.1
Al359979.2
Al360007.1
Al360012.1
Al360013.2
Al360081.1
Al360089.1
Al360091.1
Al360157.1
Al360169.1
Al360175.1
Al360181.2
Al360181.3
Al360181.4
Al360182.1
Al360182.2
Al360227.1
Al360267.1
Al360267.2
Al360268.1
Al360270.1
Al360270.2
Al360294.1
Al365181.1
Al365181.3
Al365181.4
Al365184.2
Al365194.1
Al365203.1
Al365204.1
Al365204.2
Al365205.1
Al365205.2
Al365214.1
Al365214.2
Al365214.3
Al365217.1
Al365220.1
Al365222.1
Al365223.1
Al365226.1
Al365226.2
Al365232.1
Al365258.2
Al365259.1
Al365271.1
Al365273.1
Al365295.1
Al365318.1
Al365338.1
Al365356.2
Al365356.3
Al365400.1
Al365400.2
Al365434.1
Al365434.2
Al365436.1
Al365436.2
Al365496.1
Al389885.1
Al389889.1
Al390023.1
Al390026.1
Al390036.1
Al390037.1
Al390067.1
Al390119.1
Al390195.1
Al390195.2
Al390198.1
Al390205.1
Al390240.1
Al390243.1
Al390254.1
Al390318.1
Al390334.1
Al390719.1
Al390726.1
Al390726.5
Al390726.6
Al390728.2
Al390728.3
Al390728.4
Al390728.5
Al390728.6
Al390729.1
Al390730.1
Al390755.1
Al390760.1
Al390774.1
Al390774.2
Al390778.1
Al390783.1
Al390835.1
Al390838.1
Al390862.1
Al390877.1
Al390879.1
Al390955.1
Al390955.2
Al390957.1
Al390961.2
Al390962.1
Al391001.1
Al391056.1
Al391058.1
Al391069.2
Al391069.3
Al391094.1
Al391095.1
Al391095.3
Al391097.2
Al391099.1
Al391121.1
Al391156.1
Al391244.2
Al391261.1
Al391261.2
Al391261.3
Al391262.1
Al391294.1
Al391335.1
Al391358.1
Al391361.3
Al391415.1
Al391422.1
Al391422.2
Al391422.3
Al391425.1
Al391427.1
Al391497.1
Al391516.1
Al391560.1
Al391597.1
Al391645.1
Al391646.1
Al391650.1
Al391650.2
Al391666.1
Al391684.1
Al391704.2
Al391730.1
Al391807.1
Al391813.1
Al391822.1
Al391832.1
Al391832.2
Al391832.3
Al391834.2
Al391834.3
Al391839.1
Al391839.2
Al391840.1
Al391845.2
Al391863.1
Al391883.1
Al391903.1
Al391903.3
Al391994.1
Al392003.1
Al392023.2
Al392024.1
Al392046.1
Al392083.1
Al392086.2
Al392086.3
Al392088.1
Al392089.1
Al392172.1
Al392185.1
Al441883.1
Al441943.1
Al441943.2
Al441963.1
Al441985.1
Al441992.1
Al442067.1
Al442067.2
Al442071.1
Al442125.1
Al442125.2
Al442128.2
Al442224.1
Al442638.1
Al442639.1
Al442644.1
Al442647.2
Al442663.1
Al442663.2
Al442663.3
Al445070.1
Al445074.1
Al445123.1
Al445183.1
Al445183.3
Al445187.1
Al445190.1
Al445193.1
Al445193.2
Al445205.1
Al445209.1
Al445220.1
Al445224.1
Al445228.2
Al445235.1
Al445248.1
Al445250.1
Al445253.1
Al445259.1
Al445305.1
Al445307.1
Al445363.3
Al445383.1
Al445423.1
Al445426.1
Al445430.1
Al445433.1
Al445435.1
Al445437.1
Al445465.1
Al445465.2
Al445470.1
Al445471.1
Al445471.2
Al445483.1
Al445490.1
Al445493.1
Al445493.2
Al445493.3
Al445524.1
Al445528.1
Al445528.2
Al445567.1
Al445567.2
Al445584.2
Al445644.1
Al445645.1
Al445646.1
Al445647.2
Al445648.1
Al445649.1
Al445669.2
Al445670.1
Al445675.1
Al445675.2
Al445928.1
Al445928.2
Al449106.1
Al449212.1
Al449214.1
Al449266.1
Al449283.1
Al449363.1
Al449423.1
Al450023.1
Al450043.1
Al450063.1
Al450163.1
Al450226.1
Al450226.2
Al450263.2
Al450304.1
Al450304.2
Al450306.1
Al450309.1
Al450311.1
Al450313.1
Al450322.2
Al450326.1
Al450327.1
Al450332.1
Al450336.1
Al450344.1
Al450344.3
Al450345.1
Al450346.1
Al450346.2
Al450384.1
Al450384.2
Al450468.1
Al450468.2
Al450469.1
Al450469.2
Al450471.1
Al450472.3
Al450990.1
Al450992.1
Al450992.2
Al450998.2
Al450998.3
Al451000.1
Al451007.1
Al451007.2
Al451007.3
Al451042.1
Al451042.2
Al451044.1
Al451046.1
Al451046.2
Al451048.1
Al451049.1
Al451050.1
Al451050.2
Al451054.2
Al451061.1
Al451062.1
Al451062.2
Al451062.3
Al451064.1
Al451064.2
Al451065.1
Al451069.1
Al451069.2
Al451070.1
Al451074.1
Al451074.2
Al451074.3
Al451085.1
Al451085.2
Al451086.1
Al451105.2
Al451123.1
Al451127.1
Al451137.1
Al451142.1
Al451164.1
Al451164.2
Al451165.2
Al499616.1
Al500522.2
Al500527.1
Al500527.2
Al512271.1
Al512274.1
Al512288.1
Al512288.2
Al512306.1
Al512310.11
Al512310.5
Al512310.6
Al512310.7
Al512310.9
Al512324.3
Al512326.1
Al512326.3
Al512328.1
Al512343.1
Al512347.1
Al512353.1
Al512353.2
Al512353.3
Al512356.3
Al512363.1
Al512366.1
Al512380.1
Al512380.2
Al512408.1
Al512428.1
Al512430.2
Al512444.1
Al512506.1
Al512506.2
Al512590.1
Al512594.1
Al512598.1
Al512598.2
Al512599.1
Al512604.1
Al512622.1
Al512625.3
Al512631.1
Al512631.2
Al512634.1
Al512637.1
Al512638.1
Al512641.1
Al512643.1
Al512646.1
Al512649.1
Al512649.2
Al512658.2
Al512661.1
Al512662.1
Al512662.2
Al512785.2
Al512791.1
Al512791.2
Al512844.1
Al512844.2
Al512882.1
Al513008.1
Al513122.1
Al513122.2
Al513123.1
Al513124.1
Al513128.1
Al513128.2
Al513165.1
Al513185.1
Al513185.2
Al513188.1
Al513217.1
Al513218.1
Al513220.1
Al513302.1
Al513304.1
Al513314.1
Al513314.2
Al513318.1
Al513321.2
Al513323.1
Al513324.1
Al513327.1
Al513327.2
Al513329.1
Al513343.1
Al513348.1
Al513365.1
Al513365.2
Al513423.1
Al513475.1
Al513475.2
Al513477.2
Al513523.1
Al513523.3
Al513533.1
Al513534.2
Al513548.2
Al513548.3
Al583722.2
Al583722.3
Al583722.4
Al583785.1
Al583805.1
Al583805.2
Al583808.1
Al583810.3
Al583824.1
Al583832.1
Al583834.1
Al583835.2
Al583839.1
Al583843.1
Al583844.1
Al583859.1
Al583859.2
Al589642.2
Al589666.2
Al589669.1
Al589674.1
Al589678.1
Al589684.1
Al589739.1
Al589740.1
Al589743.5
Al589745.1
Al589745.2
Al589765.3
Al589765.4
Al589765.7
Al589826.1
Al589826.2
Al589843.1
Al589843.2
Al589863.1
Al589923.1
Al589935.1
Al589935.2
Al589946.1
Al589986.2
Al589993.1
Al589994.1
Al590002.1
Al590004.1
Al590004.2
Al590006.1
Al590068.1
Al590068.3
Al590084.1
Al590084.2
Al590084.3
Al590095.1
Al590103.1
Al590132.1
Al590133.1
Al590133.2
Al590226.1
Al590226.2
Al590233.1
Al590235.1
Al590240.4
Al590282.2
Al590290.1
Al590302.2
Al590326.1
Al590327.1
Al590365.1
Al590378.1
Al590381.1
Al590385.1
Al590392.1
Al590408.1
Al590422.1
Al590432.1
Al590434.1
Al590438.1
Al590440.2
Al590483.1
Al590483.2
Al590483.3
Al590490.1
Al590552.1
Al590556.1
Al590556.2
Al590556.3
Al590559.1
Al590560.2
Al590609.1
Al590609.2
Al590609.3
Al590617.1
Al590617.2
Al590627.1
Al590627.2
Al590632.1
Al590639.1
Al590644.1
Al590644.3
Al590648.1
Al590648.2
Al590648.3
Al590652.1
Al590664.1
Al590666.3
Al590666.4
Al590677.1
Al590683.1
Al590704.1
Al590705.2
Al590705.3
Al590708.1
Al590714.1
Al590723.1
Al590727.1
Al590729.1
Al590730.1
Al590764.1
Al590783.1
Al590787.1
Al590808.1
Al590814.1
Al590822.1
Al590822.2
Al590867.1
Al590867.3
Al590999.1
Al591030.1
Al591034.1
Al591074.1
Al591135.1
Al591163.1
Al591167.1
Al591222.1
Al591222.3
Al591368.1
Al591416.1
Al591419.1
Al591428.1
Al591468.1
Al591485.1
Al591499.1
Al591501.1
Al591503.3
Al591504.1
Al591518.1
Al591623.2
Al591644.1
Al591684.3
Al591686.1
Al591686.2
Al591721.1
Al591742.1
Al591742.2
Al591767.2
Al591767.3
Al591806.1
Al591806.2
Al591806.3
Al591845.1
Al591846.2
Al591848.1
Al591848.2
Al591885.1
Al591926.3
Al592043.2
Al592071.1
Al592076.1
Al592114.1
Al592114.3
Al592146.1
Al592148.1
Al592148.3
Al592158.1
Al592164.2
Al592221.1
Al592287.1
Al592291.1
Al592293.1
Al592295.1
Al592295.4
Al592309.2
Al592310.1
Al592402.1
Al592424.1
Al592429.1
Al592429.2
Al592430.1
Al592430.2
Al592431.1
Al592435.1
Al592435.2
Al592436.1
Al592437.1
Al592437.2
Al592447.1
Al592463.1
Al592466.1
Al592486.1
Al592490.1
Al592494.2
Al592528.1
Al593856.1
Al596087.1
Al596087.2
Al596094.1
Al596188.1
Al596211.1
Al596218.1
Al596220.1
Al596223.1
Al596244.1
Al596257.1
Al596266.1
Al596268.1
Al596275.2
Al596327.1
Al596330.1
Al596442.1
Al596451.1
Al603750.1
Al603756.1
Al603766.1
Al603825.1
Al603832.2
Al603832.3
Al603839.4
Al603840.1
Al603841.1
Al603865.1
Al603908.1
Al603910.2
Al603962.1
Al604028.2
Al606462.1
Al606468.1
Al606469.1
Al606469.2
Al606489.1
Al606490.1
Al606490.6
Al606495.2
Al606517.1
Al606517.2
Al606519.1
Al606530.1
Al606537.1
Al606662.1
Al606753.1
Al606760.1
Al606760.2
Al606760.3
Al606760.4
Al606804.1
Al606807.1
Al606834.1
Al606970.1
Al606970.3
Al607028.1
Al607077.1
Al627082.1
Al627095.1
Al627171.1
Al627224.1
Al627308.2
Al627309.7
Al627311.1
Al627313.1
Al627390.1
Al627422.1
Al627422.2
Al627443.1
Al645465.1
Al645504.1
Al645568.1
Al645608.1
Al645608.3
Al645608.6
Al645608.7
Al645608.8
Al645634.1
Al645634.2
Al645728.1
Al645733.1
Al645922.1
Al645929.1
Al645929.3
Al645933.2
Al645937.1
Al645937.3
Al645937.4
Al645939.1
Al645939.2
Al645939.3
Al645939.5
Al645940.1
Al645941.1
Al645941.2
Al645941.3
Al645944.1
Al646090.1
Al646090.2
Al662791.1
Al662791.2
Al662795.1
Al662797.1
Al662814.1
Al662844.3
Al662844.4
Al662884.1
Al662889.1
Al662890.1
Al662899.2
Al662907.1
Al663023.1
Al663061.1
Al663070.1
Al663109.1
Al669831.3
Al669831.5
Al669841.1
Al669970.2
Al669970.3
Al669983.1
Al670729.1
Al670729.2
Al671277.1
Al671277.2
Al671309.1
Al671762.1
Al671883.1
Al671883.3
Al671986.1
Al672167.1
Al672212.1
Al672277.1
Al672291.1
Al683813.1
Al683826.1
Al683887.1
Al691403.1
Al691403.2
Al691420.1
Al691432.1
Al691442.1
Al691447.2
Al691449.1
Al691459.1
Al691477.1
Al691482.1
Al691482.2
Al691482.3
Al691515.2
Al691520.1
Al713851.1
Al713851.2
Al713852.1
Al713866.2
Al713923.1
Al713965.1
Al713998.2
Al713999.1
Al714022.1
Al731532.2
Al731533.1
Al731537.2
Al731555.1
Al731556.1
Al731556.2
Al731557.1
Al731563.3
Al731566.1
Al731568.1
Al731569.1
Al731575.1
Al731577.1
Al731577.2
Al732292.2
Al732314.6
Al732372.2
Al732414.1
Al732618.1
Al772284.2
Al772337.3
Al805961.2
Al807740.1
Al807742.1
Al807752.1
Al807752.2
Al807752.3
Al807752.5
Al807752.6
Al807752.7
Al807757.1
Al807757.2
Al807761.1
Al807761.2
Al807761.4
Al807776.1
Al844170.1
Al844908.2
Al845331.3
Al928654.3
Al928921.1
Al929288.1
Al929288.2
Al929472.2
Al929472.3
Al929554.1
Al929601.3
Al954650.1
Alad
Alas1
Alas2
Alb
Alcam
Aldh16a1
Aldh18a1
Aldh1a1
Aldh1a2
Aldh1a3
Aldh1b1
Aldh1l1
Aldh1l1-as1
Aldh1l1-as2
Aldh1l2
Aldh2
Aldh3a1
Aldh3a2
Aldh3b1
Aldh3b2
Aldh4a1
Aldh5a1
Aldh6a1
Aldh7a1
Aldh8a1
Aldh9a1
Aldoa
Aldob
Aldoc
Alg1
Alg10
Alg10b
Alg11
Alg13
Alg14
Alg1l13p
Alg1l15p
Alg1l2
Alg1l5p
Alg1l9p
Alg2
Alg3
Alg5
Alg6
Alg8
Alg9
Alkal1
Alkal2
Alkbh1
Alkbh2
Alkbh3
Alkbh3-as1
Alkbh4
Alkbh7
Alkbh8
Alms1
Alms1-it1
Alox12
Alox12-as1
Alox12p1
Alox12p2
Alox15
Alox15p1
Alox15p2
Alox5ap
Alpk1
Alpk2
Alpk3
Alpl
Als2
Als2cr12
Alx3
Alyref
Amacr
Ambra1
Amd1
Amd1p3
Amdhd1
Amdhd2
Amer2
Amer3
Amfr
Ammecr1
Ammecr1-it1
Ammecr1lp1
Amn
Amn1
Amot
Amotl1
Amotl2
Ampd1
Ampd2
Ampd3
Amph
Amt
Amtn
Amy2a
Amy2b
Amz1
Amz2
Amz2p1
Amz2p2
Anapc1
Anapc10
Anapc11
Anapc13
Anapc16
Anapc1p1
Anapc4
Anapc5
Anapc7
Ang
Angel1
Angel2
Angpt1
Angpt2
Angptl1
Angptl2
Angptl3
Angptl4
Angptl5
Angptl6
Angptl8
Ank1
Ank2
Ank3
Ank3-dt
Ankar
Ankdd1b
Ankef1
Ankfn1
Ankfy1
Ankh
Ankhd1
Ankhd1-eif4ebp3
Ankib1
Ankk1
Ankle1
Ankle2
Ankmy1
Ankmy2
Ankra2
Ankrd1
Ankrd10
Ankrd10-it1
Ankrd11
Ankrd12
Ankrd13a
Ankrd13b
Ankrd13c
Ankrd13d
Ankrd16
Ankrd17
Ankrd18a
Ankrd18b
Ankrd18dp
Ankrd19p
Ankrd2
Ankrd20a11p
Ankrd20a19p
Ankrd20a21p
Ankrd20a4
Ankrd20a5p
Ankrd20a7p
Ankrd22
Ankrd23
Ankrd24
Ankrd26
Ankrd26p1
Ankrd26p2
Ankrd26p3
Ankrd27
Ankrd28
Ankrd29
Ankrd30a
Ankrd30b
Ankrd30bl
Ankrd33
Ankrd33b
Ankrd33b-as1
Ankrd34b
Ankrd34c
Ankrd36
Ankrd36b
Ankrd36bp1
Ankrd36bp2
Ankrd36c
Ankrd37
Ankrd40cl
Ankrd42
Ankrd44
Ankrd44-it1
Ankrd46
Ankrd49
Ankrd50
Ankrd53
Ankrd54
Ankrd55
Ankrd6
Ankrd60
Ankrd62
Ankrd63
Ankrd7
Anks1a
Anks1b
Anks3
Anks6
Ankub1
Ankzf1
Anln
Ano1
Ano10
Ano2
Ano3
Ano4
Ano6
Ano7
Ano7l1
Ano8
Ano9
Anos1
Anp32a
Anp32ap1
Anp32b
Anp32bp1
Anp32bp2
Anp32bp3
Anp32e
Anpep
Antxr1
Antxr2
Anxa1
Anxa10
Anxa11
Anxa13
Anxa2
Anxa2p1
Anxa2p2
Anxa2r
Anxa3
Anxa4
Anxa5
Anxa6
Anxa7
Anxa8
Anxa8l1
Anxa9
Aoah
Aoah-it1
Aoc1
Aoc3
Aoc4p
Aox1
Aox2p
Aox3p
Aox3p-aox2p
Ap000221.1
Ap000223.1
Ap000229.1
Ap000233.1
Ap000233.2
Ap000235.1
Ap000238.1
Ap000240.1
Ap000244.1
Ap000254.1
Ap000255.1
Ap000265.1
Ap000275.1
Ap000281.2
Ap000282.1
Ap000289.1
Ap000295.1
Ap000311.1
Ap000317.2
Ap000320.1
Ap000343.1
Ap000346.1
Ap000346.3
Ap000347.1
Ap000350.4
Ap000350.6
Ap000350.7
Ap000354.1
Ap000355.1
Ap000356.4
Ap000357.1
Ap000357.2
Ap000402.1
Ap000403.1
Ap000424.1
Ap000424.2
Ap000431.2
Ap000432.2
Ap000436.1
Ap000437.1
Ap000439.1
Ap000439.4
Ap000442.1
Ap000442.2
Ap000445.2
Ap000446.1
Ap000459.1
Ap000462.1
Ap000462.2
Ap000474.1
Ap000477.2
Ap000487.2
Ap000547.3
Ap000553.1
Ap000553.5
Ap000560.1
Ap000563.1
Ap000567.1
Ap000568.1
Ap000569.1
Ap000577.1
Ap000580.1
Ap000593.1
Ap000593.2
Ap000593.3
Ap000593.4
Ap000619.1
Ap000619.3
Ap000640.1
Ap000640.2
Ap000641.1
Ap000646.1
Ap000648.2
Ap000648.3
Ap000654.1
Ap000654.2
Ap000662.1
Ap000676.2
Ap000676.4
Ap000688.2
Ap000688.3
Ap000688.4
Ap000692.1
Ap000692.2
Ap000695.1
Ap000695.2
Ap000695.3
Ap000696.1
Ap000697.1
Ap000704.1
Ap000705.1
Ap000711.1
Ap000720.2
Ap000721.1
Ap000721.2
Ap000722.1
Ap000753.1
Ap000756.1
Ap000756.2
Ap000757.1
Ap000757.2
Ap000763.3
Ap000763.4
Ap000769.1
Ap000769.2
Ap000769.3
Ap000770.2
Ap000776.1
Ap000777.1
Ap000777.2
Ap000777.3
Ap000779.1
Ap000781.1
Ap000781.2
Ap000785.1
Ap000785.2
Ap000787.1
Ap000787.2
Ap000787.3
Ap000790.1
Ap000790.2
Ap000797.2
Ap000797.3
Ap000802.1
Ap000811.1
Ap000812.1
Ap000812.2
Ap000812.5
Ap000813.1
Ap000820.1
Ap000842.2
Ap000844.1
Ap000844.2
Ap000845.1
Ap000851.1
Ap000851.2
Ap000852.1
Ap000855.1
Ap000857.1
Ap000857.2
Ap000864.1
Ap000866.2
Ap000866.3
Ap000866.5
Ap000866.6
Ap000867.2
Ap000867.4
Ap000870.1
Ap000873.1
Ap000873.2
Ap000879.2
Ap000880.1
Ap000892.1
Ap000893.2
Ap000894.2
Ap000894.3
Ap000894.4
Ap000897.1
Ap000897.2
Ap000902.1
Ap000902.2
Ap000904.1
Ap000907.1
Ap000907.2
Ap000911.1
Ap000911.2
Ap000911.3
Ap000915.1
Ap000915.2
Ap000916.1
Ap000919.1
Ap000919.2
Ap000919.3
Ap000919.4
Ap000926.1
Ap000936.1
Ap000936.3
Ap000941.1
Ap000942.1
Ap000942.3
Ap000942.4
Ap000943.3
Ap000943.4
Ap000944.1
Ap000944.2
Ap000949.1
Ap000962.1
Ap000977.1
Ap000997.1
Ap000997.3
Ap001001.1
Ap001001.2
Ap001002.1
Ap001002.2
Ap001007.2
Ap001017.1
Ap001020.3
Ap001021.1
Ap001029.2
Ap001033.2
Ap001042.1
Ap001043.1
Ap001046.1
Ap001062.2
Ap001062.3
Ap001063.1
Ap001086.1
Ap001094.1
Ap001094.2
Ap001099.1
Ap001107.1
Ap001107.3
Ap001107.4
Ap001107.5
Ap001107.9
Ap001116.1
Ap001122.1
Ap001124.1
Ap001136.1
Ap001150.1
Ap001160.1
Ap001160.2
Ap001160.4
Ap001172.2
Ap001178.1
Ap001178.2
Ap001180.2
Ap001180.3
Ap001180.4
Ap001187.1
Ap001189.3
Ap001189.5
Ap001189.6
Ap001207.2
Ap001207.3
Ap001208.1
Ap001208.2
Ap001257.1
Ap001264.1
Ap001266.2
Ap001267.1
Ap001267.2
Ap001267.3
Ap001267.4
Ap001267.5
Ap001269.2
Ap001269.3
Ap001269.4
Ap001271.2
Ap001273.2
Ap001317.1
Ap001318.3
Ap001324.3
Ap001330.1
Ap001330.2
Ap001330.5
Ap001331.1
Ap001340.1
Ap001342.1
Ap001347.1
Ap001350.1
Ap001350.2
Ap001351.1
Ap001357.2
Ap001362.1
Ap001362.2
Ap001363.2
Ap001372.2
Ap001381.1
Ap001412.1
Ap001425.1
Ap001432.1
Ap001434.1
Ap001439.1
Ap001442.1
Ap001453.1
Ap001453.2
Ap001453.4
Ap001458.1
Ap001462.1
Ap001468.1
Ap001471.1
Ap001476.3
Ap001485.1
Ap001486.1
Ap001496.1
Ap001496.3
Ap001527.2
Ap001528.1
Ap001528.3
Ap001542.1
Ap001542.2
Ap001542.3
Ap001547.1
Ap001574.1
Ap001582.1
Ap001595.1
Ap001596.1
Ap001596.2
Ap001604.1
Ap001605.1
Ap001615.1
Ap001625.1
Ap001625.3
Ap001627.1
Ap001636.2
Ap001636.3
Ap001646.2
Ap001646.3
Ap001652.1
Ap001767.2
Ap001767.3
Ap001767.4
Ap001775.1
Ap001781.1
Ap001781.2
Ap001783.1
Ap001793.1
Ap001816.1
Ap001825.1
Ap001830.1
Ap001830.2
Ap001831.1
Ap001836.1
Ap001880.1
Ap001880.2
Ap001885.1
Ap001888.1
Ap001889.1
Ap001893.1
Ap001893.3
Ap001922.1
Ap001922.5
Ap001931.1
Ap001962.1
Ap001970.1
Ap001972.2
Ap001972.3
Ap001978.1
Ap001981.1
Ap001992.1
Ap001993.1
Ap002001.1
Ap002001.2
Ap002004.1
Ap002008.1
Ap002008.2
Ap002008.3
Ap002026.1
Ap002336.3
Ap002340.1
Ap002360.1
Ap002360.2
Ap002360.3
Ap002364.1
Ap002365.1
Ap002370.2
Ap002373.1
Ap002373.2
Ap002381.1
Ap002383.3
Ap002383.4
Ap002387.1
Ap002387.2
Ap002392.1
Ap002414.2
Ap002414.3
Ap002414.5
Ap002439.1
Ap002444.1
Ap002449.1
Ap002453.1
Ap002472.1
Ap002478.1
Ap002478.2
Ap002490.2
Ap002495.1
Ap002495.2
Ap002498.1
Ap002505.1
Ap002505.2
Ap002518.1
Ap002518.2
Ap002530.1
Ap002748.3
Ap002748.4
Ap002754.1
Ap002754.2
Ap002761.1
Ap002761.3
Ap002761.4
Ap002762.1
Ap002765.1
Ap002784.1
Ap002791.1
Ap002795.1
Ap002799.1
Ap002800.1
Ap002802.1
Ap002803.1
Ap002812.2
Ap002812.4
Ap002812.5
Ap002833.1
Ap002833.2
Ap002851.1
Ap002856.3
Ap002884.1
Ap002884.2
Ap002884.3
Ap002892.2
Ap002906.1
Ap002907.1
Ap002954.1
Ap002956.1
Ap002957.1
Ap002967.1
Ap002981.1
Ap002982.1
Ap002986.1
Ap002989.1
Ap002990.1
Ap002991.1
Ap002992.1
Ap002993.1
Ap003025.1
Ap003027.1
Ap003028.1
Ap003031.1
Ap003035.1
Ap003043.1
Ap003049.1
Ap003049.2
Ap003057.1
Ap003059.2
Ap003062.1
Ap003062.3
Ap003063.1
Ap003063.2
Ap003064.1
Ap003064.2
Ap003065.1
Ap003066.2
Ap003068.1
Ap003068.2
Ap003068.4
Ap003071.1
Ap003071.2
Ap003072.4
Ap003072.5
Ap003080.1
Ap003086.3
Ap003096.1
Ap003097.1
Ap003097.2
Ap003100.1
Ap003108.2
Ap003108.3
Ap003108.4
Ap003110.1
Ap003115.1
Ap003117.1
Ap003119.1
Ap003119.2
Ap003119.3
Ap003122.4
Ap003122.6
Ap003123.1
Ap003128.1
Ap003168.1
Ap003168.2
Ap003171.1
Ap003174.3
Ap003175.1
Ap003181.1
Ap003306.1
Ap003327.1
Ap003352.1
Ap003355.1
Ap003385.1
Ap003385.5
Ap003386.1
Ap003390.1
Ap003392.13
Ap003392.2
Ap003392.3
Ap003392.4
Ap003392.6
Ap003393.1
Ap003396.1
Ap003396.3
Ap003396.4
Ap003398.1
Ap003398.2
Ap003399.1
Ap003400.1
Ap003400.2
Ap003400.3
Ap003400.6
Ap003419.3
Ap003461.1
Ap003465.1
Ap003467.1
Ap003467.2
Ap003469.1
Ap003469.3
Ap003469.4
Ap003471.1
Ap003472.1
Ap003472.2
Ap003481.1
Ap003485.2
Ap003486.1
Ap003497.1
Ap003498.1
Ap003498.2
Ap003499.1
Ap003499.2
Ap003499.3
Ap003555.1
Ap003557.1
Ap003559.1
Ap003680.1
Ap003692.1
Ap003716.1
Ap003717.1
Ap003717.3
Ap003718.1
Ap003721.2
Ap003721.4
Ap003730.2
Ap003733.2
Ap003733.3
Ap003733.4
Ap003774.1
Ap003774.2
Ap003774.3
Ap003785.1
Ap003789.1
Ap003900.1
Ap003969.2
Ap003972.1
Ap003973.1
Ap004147.1
Ap004245.1
Ap004247.1
Ap004247.2
Ap004289.1
Ap004289.2
Ap004290.1
Ap004550.1
Ap004608.1
Ap004609.1
Ap004609.2
Ap004609.3
Ap004782.1
Ap005018.1
Ap005019.1
Ap005059.2
Ap005061.1
Ap005119.1
Ap005119.2
Ap005121.2
Ap005131.1
Ap005131.2
Ap005131.3
Ap005131.4
Ap005135.1
Ap005137.1
Ap005137.2
Ap005139.1
Ap005203.1
Ap005208.1
Ap005212.4
Ap005229.1
Ap005229.2
Ap005230.1
Ap005233.1
Ap005233.2
Ap005263.1
Ap005264.1
Ap005264.5
Ap005264.7
Ap005273.1
Ap005328.1
Ap005328.2
Ap005329.2
Ap005329.3
Ap005431.1
Ap005432.1
Ap005432.2
Ap005436.1
Ap005436.3
Ap005482.1
Ap005482.2
Ap005597.1
Ap005597.2
Ap005597.3
Ap005717.1
Ap005899.1
Ap005901.1
Ap005901.4
Ap005902.1
Ap005902.2
Ap006193.1
Ap006216.1
Ap006219.1
Ap006259.1
Ap006285.2
Ap006294.2
Ap006333.2
Ap006437.1
Ap006587.2
Ap006621.1
Ap006621.2
Ap006621.4
Ap006621.5
Ap006748.1
Ap1ar
Ap1g1
Ap1g2
Ap1m1
Ap1m2
Ap1s1
Ap1s2
Ap1s3
Ap2a1
Ap2a2
Ap2b1
Ap2m1
Ap2s1
Ap3b1
Ap3b2
Ap3d1
Ap3m1
Ap3m2
Ap3s1
Ap3s2
Ap4b1
Ap4b1-as1
Ap4e1
Ap4m1
Ap4s1
Ap5b1
Ap5m1
Ap5s1
Ap5z1
Apaf1
Apba1
Apba2
Apba3
Apbb1
Apbb1ip
Apbb2
Apbb3
Apc
Apc2
Apcdd1
Apcdd1l
Apeh
Apela
Apex1
Aph1a
Aph1b
Api5
Api5p2
Apip
Aplf
Aplp1
Aplp2
Apoa1-as
Apoa5
Apobec3a
Apobec3b
Apobec3c
Apobec3d
Apobec3f
Apobec3h
Apobr
Apoc1
Apoc1p1
Apoc2
Apoc3
Apod
Apoe
Apoh
Apol1
Apol2
Apol3
Apol4
Apold1
Apom
Aponp
Apoo
Apool
Apoop3
Apoop5
Apopt1
App
Appbp2
Appl1
Appl2
Aptr
Aptx
Aqp10
Aqp2
Aqp3
Aqp4
Aqp4-as1
Aqp5
Aqp6
Aqp7
Aqp8
Aqp9
Aqr
Ar
Araf
Arafp1
Arap1
Arap1-as1
Arap1-as2
Arap2
Arcn1
Areg
Arel1
Arf1
Arf1p1
Arf1p2
Arf1p3
Arf3
Arf4
Arf4-as1
Arf4p1
Arf4p2
Arf4p3
Arf5
Arfgap1
Arfgap2
Arfgap3
Arfgef1
Arfgef2
Arfip1
Arfip2
Arfrp1
Arg1
Arg2
Arglu1
Arhgap1
Arhgap10
Arhgap11a
Arhgap11b
Arhgap12
Arhgap15
Arhgap17
Arhgap18
Arhgap19
Arhgap19-slit1
Arhgap20
Arhgap21
Arhgap22
Arhgap23
Arhgap24
Arhgap25
Arhgap26
Arhgap26-as1
Arhgap26-it1
Arhgap27
Arhgap27p1-bptfp1-kpna2p3
Arhgap28
Arhgap30
Arhgap31
Arhgap31-as1
Arhgap32
Arhgap33
Arhgap35
Arhgap36
Arhgap39
Arhgap4
Arhgap40
Arhgap42
Arhgap44
Arhgap45
Arhgap5
Arhgap5-as1
Arhgap6
Arhgap8
Arhgap9
Arhgdia
Arhgdib
Arhgdig
Arhgef1
Arhgef10
Arhgef10l
Arhgef12
Arhgef15
Arhgef16
Arhgef17
Arhgef18
Arhgef2
Arhgef25
Arhgef26
Arhgef26-as1
Arhgef28
Arhgef3
Arhgef33
Arhgef37
Arhgef38
Arhgef38-it1
Arhgef39
Arhgef4
Arhgef40
Arhgef7
Arhgef7-as1
Arhgef9-it1
Arid1a
Arid1b
Arid2
Arid3a
Arid3b
Arid3c
Arid4a
Arid4b
Arid5a
Arid5b
Arih1
Arih2
Arl10
Arl11
Arl13b
Arl14
Arl14ep
Arl14epl
Arl15
Arl16
Arl17b
Arl2
Arl2bp
Arl2bpp10
Arl2bpp2
Arl2bpp3
Arl2bpp4
Arl2bpp5
Arl2bpp8
Arl2-snx15
Arl4a
Arl4ap2
Arl4ap4
Arl4c
Arl5a
Arl5ap1
Arl5ap3
Arl5ap4
Arl5c
Arl6
Arl6ip1
Arl6ip4
Arl6ip5
Arl6ip6
Arl8a
Arl8b
Arl9
Arlnc1
Armc1
Armc10
Armc12
Armc2
Armc2-as1
Armc3
Armc4
Armc4p1
Armc5
Armc6
Armc7
Armc8
Armc9
Armcx1
Armcx2
Armcx3
Armcx3-as1
Armcx4
Armcx5
Armcx7p
Armh1
Armh2
Armh3
Armh4
Armt1
Arnt
Arnt2
Arntl
Arntl2
Arntl2-as1
Arpc1a
Arpc1b
Arpc2
Arpc3
Arpc3p2
Arpc3p5
Arpc4
Arpc4-ttll3
Arpc5
Arpc5l
Arpin
Arpin-ap3s2
Arpp19
Arpp21
Arpp21-as1
Arrb1
Arrb2
Arrdc1
Arrdc2
Arrdc3
Arrdc3-as1
Arrdc5
Arsa
Arsb
Arse
Arsf
Arsg
Arsi
Arsj
Arsk
Art1
Art2p
Art3
Art4
Art5
Artn
Arv1
Arvcf
Arx
As3mt
Asah1
Asah2b
Asap1
Asap2
Asap3
Asb1
Asb10
Asb13
Asb14
Asb15
Asb16
Asb17
Asb18
Asb2
Asb3
Asb4
Asb5
Asb6
Asb7
Asb8
Asb9
Ascc1
Ascc2
Ascc3
Ascl3
Ascl4
Asdurf
Asf1a
Asf1b
Asgr1
Ash1l
Ash1l-as1
Ash1l-it1
Ash2l
Ash2lp2
Ash2lp3
Asic1
Asic2
Asic3
Asic4
Asic5
Asip
Asl
Asmt
Asmtl
Asmtl-as1
Asna1
Asns
Asnsd1
Asnsp4
Asnsp6
Aspa
Aspdh
Aspg
Asph
Asphd1
Asprv1
Aspscr1
Asrgl1
Ass1
Ass1p1
Ass1p12
Ass1p2
Ass1p4
Ass1p7
Aste1
Astl
Astn1
Astn2
Asxl1
Asxl2
Asxl3
Asz1
Atad1
Atad2
Atad2b
Atad3a
Atad3b
Atad3c
Atad5
Atat1
Atcay
Ate1
Ate1-as1
Atf1
Atf2
Atf3
Atf4
Atf4p3
Atf5
Atf6b
Atf7
Atf7ip
Atf7ip2
Atg10
Atg101
Atg12
Atg12p2
Atg13
Atg14
Atg16l1
Atg16l2
Atg2a
Atg2b
Atg3
Atg3p1
Atg4a
Atg4ap1
Atg4b
Atg4c
Atg4d
Atg5
Atg7
Atg9a
Atg9b
Atic
Atl1
Atl2
Atl3
Atm
Atmin
Atn1
Atoh1
Atoh8
Atox1
Atp10a
Atp10b
Atp10d
Atp11a
Atp11a-as1
Atp11b
Atp11c
Atp13a1
Atp13a2
Atp13a3
Atp13a4
Atp13a5
Atp1a1
Atp1a1-as1
Atp1a2
Atp1a3
Atp1a4
Atp1b1
Atp1b1p1
Atp1b2
Atp1b3
Atp1b3-as1
Atp1b3p1
Atp23
Atp2a1
Atp2a2
Atp2b1
Atp2b1-as1
Atp2b2
Atp2b3
Atp2b4
Atp2c1
Atp2c2
Atp4a
Atp4b
Atp5f1a
Atp5f1ap3
Atp5f1ap4
Atp5f1b
Atp5f1bp1
Atp5f1c
Atp5f1d
Atp5f1e
Atp5if1
Atp5mc1
Atp5mc1p3
Atp5mc1p5
Atp5mc1p6
Atp5mc1p7
Atp5mc2
Atp5mc2p1
Atp5mc2p3
Atp5mc2p4
Atp5mc3
Atp5mdp1
Atp5me
Atp5mf
Atp5mfp1
Atp5mfp4
Atp5mg
Atp5mgl
Atp5mgp2
Atp5mgp3
Atp5mgp4
Atp5mgp5
Atp5mgp6
Atp5mpl
Atp5pb
Atp5pbp1
Atp5pbp2
Atp5pbp4
Atp5pd
Atp5pdp1
Atp5pf
Atp5po
Atp6ap1
Atp6ap1l
Atp6ap2
Atp6v0a1
Atp6v0a2
Atp6v0a4
Atp6v0b
Atp6v0c
Atp6v0cp2
Atp6v0cp3
Atp6v0cp4
Atp6v0d1
Atp6v0d2
Atp6v0e1
Atp6v0e1p1
Atp6v1a
Atp6v1b1
Atp6v1b1-as1
Atp6v1b2
Atp6v1c1
Atp6v1c2
Atp6v1d
Atp6v1e2
Atp6v1g1p6
Atp6v1g1p7
Atp6v1g2
Atp6v1g2-ddx39b
Atp6v1h
Atp7b
Atp8a1
Atp8a2
Atp8a2p2
Atp8a2p3
Atp8b1
Atp8b2
Atp8b3
Atp8b4
Atp8b5p
Atp9a
Atp9b
Atpaf1
Atpaf2
Atpsckmt
Atr
Atraid
Atrip
Atrn
Atrnl1
Atrx
Atxn1
Atxn10
Atxn1l
Atxn2
Atxn2-as
Atxn2l
Atxn3
Atxn3l
Atxn7
Atxn7l1
Atxn7l2
Atxn7l3
Atxn7l3b
Atxn8os
Auh
Aunip
Aup1
Aurka
Aurkap1
Aurkb
Auts2
Aven
Avil
Avl9
Avp
Avpr1a
Avpr2
Axdnd1
Axin2
Axl
Azgp1
Azgp1p2
Azi2
Azin1
Azin1-as1
Azin2
Azu1
Azu1p1
B2m
B3galnt1
B3galnt2
B3galnt2p1
B3galt1
B3galt2
B3galt4
B3galt5
B3galt5-as1
B3galt6
B3gat1
B3glct
B3gnt10
B3gnt2
B3gnt2p1
B3gnt3
B3gnt5
B3gnt8
B3gntl1
B4galnt1
B4galnt3
B4galnt4
B4galt1
B4galt1-as1
B4galt2
B4galt3
B4galt4
B4galt4-as1
B4galt6
B4galt7
B9d1
B9d2
Baalc
Baalc-as1
Baalc-as2
Baat
Babam1
Babam2
Bace1
Bace1-as
Bace2
Bace2-it1
Bach1
Bach1-as1
Bach1-it1
Bach1-it2
Bach2
Bad
Bag1
Bag2
Bag3
Bag4
Bag5
Bag6
Bage2
Bahcc1
Bahd1
Baiap2
Baiap2l1
Baiap3
Bak1
Bak1p2
Bambi
Banf1
Banf1p1
Banf1p3
Banf2
Bank1
Banp
Bard1
Barhl1
Barx1
Barx2
Basp1
Basp1-as1
Batf
Batf2
Bax
Baz1a
Baz2a
Baz2b
Bbip1
Bbip1p1
Bbof1
Bbox1
Bbox1-as1
Bbs1
Bbs10
Bbs12
Bbs2
Bbs4
Bbs5
Bbs7
Bbs9
Bbx
Bcam
Bcan
Bcap29
Bcar1
Bcar3
Bcar4
Bcas1
Bcas2
Bcas2p1
Bcas2p2
Bcas2p3
Bcas3
Bcas4
Bcat1
Bcat2
Bccip
Bcdin3d-as1
Bche
Bckdha
Bckdhb
Bckdk
Bcl10
Bcl11a
Bcl2
Bcl2a1
Bcl2l1
Bcl2l10
Bcl2l11
Bcl2l12
Bcl2l12p1
Bcl2l13
Bcl2l14
Bcl2l15
Bcl2l2
Bcl2l2-pabpn1
Bcl3
Bcl6
Bcl6b
Bcl7a
Bcl7c
Bcl9
Bcl9l
Bcl9p1
Bclaf1
Bclaf1p1
Bclaf1p2
Bclaf3
Bco2
Bcorl1
Bcr
Bcrp2
Bcrp3
Bcrp4
Bcrp5
Bcs1l
Bcyrn1
Bdh1
Bdh2
Bdh2p1
Bdkrb1
Bdkrb2
Bdnf-as
Bdp1
Bdp1p
Bean1
Becn1
Becn1p2
Begain
Bend2
Bend3
Bend3p2
Bend3p3
Bend4
Bend6
Bend7
Best1
Best3
Bet1
Bex3
Bfar
Bfsp1
Bfsp2
Bglap
Bglt3
Bgn
Bhlhb9p1
Bhlhe22
Bhlhe40
Bhlhe40-as1
Bhlhe41
Bhmg1
Bhmt
Bhmt2
Bicc1
Bicd1
Bicdl1
Bicdl2
Bicra
Bicral
Bin1
Bin2
Bin2p1
Bin3
Birc2
Birc3
Birc5
Birc6
Bispr
Bivm
Bivm-ercc5
Blacat1
Blace
Blcap
Blid
Blk
Blm
Blmh
Blnk
Bloc1s1
Bloc1s2p1
Bloc1s3
Bloc1s4
Bloc1s5
Bloc1s6
Blvra
Blvrb
Blzf1
Blzf2p
Bmf
Bmf-as1
Bmi1
Bmi1p1
Bmp1
Bmp2k
Bmp2kl
Bmp4
Bmp7
Bmp7-as1
Bmper
Bmpr1a
Bmpr1ap1
Bmpr1b
Bmpr2
Bms1p1
Bms1p4
Bmt2
Bmx
Bnc1
Bnc2
Bnc2-as1
Bnip1
Bnip2
Bnip3l
Bnip3p10
Bnip3p11
Bnip3p13
Bnip3p15
Bnip3p16
Bnip3p18
Bnip3p19
Bnip3p20
Bnip3p22
Bnip3p24
Bnip3p25
Bnip3p26
Bnip3p27
Bnip3p28
Bnip3p29
Bnip3p3
Bnip3p30
Bnip3p32
Bnip3p33
Bnip3p36
Bnip3p38
Bnip3p42
Bnip3p7
Bnip3p8
Bnip3p9
Boc
Bod1
Bod1l1
Bod1p1
Bok
Bok-as1
Bola1
Bola2p1
Bola2p3
Bola3-as1
Bola3p1
Bola3p2
Bola3p3
Bola3p4
Boll
Bora
Borcs5
Borcs6
Borcs7
Borcs7-asmt
Borcs8
Borcs8-mef2b
Bpesc1
Bpgm
Bphl
Bpi
Bpifa3
Bpifa4p
Bpifb1
Bpifb4
Bpifc
Bpnt1
Bptf
Bptfp1
Bpy2dp
Braf
Brafp1
Brap
Brca1
Brca2
Brcc3p1
Brd1
Brd2
Brd3
Brd3os
Brd4
Brd7
Brd7p1
Brd7p2
Brd7p4
Brd7p5
Brd8
Brd9
Brd9p1
Brdt
Brf1
Brf2
Bri3
Brinp1
Brinp2
Brinp3
Brip1
Brix1
Brix1p1
Brms1
Brms1l
Brox
Brpf1
Brpf3
Brsk1
Brsk2
Brwd1
Brwd1-as1
Brwd1-as2
Brwd1-it1
Brwd1p1
Brwd1p2
Brwd3
Bscl2
Bsdc1
Bsg
Bsn-as1
Bspry
Bst1
Btbd1
Btbd10
Btbd11
Btbd16
Btbd18
Btbd19
Btbd2
Btbd3
Btbd6p1
Btbd7
Btbd7p2
Btbd8
Btbd9
Btbd9-as1
Btd
Btf3
Btf3l4
Btf3l4p1
Btf3l4p3
Btf3l4p4
Btf3p10
Btf3p12
Btf3p13
Btf3p2
Btf3p5
Btf3p7
Btf3p9
Btg1
Btg1p1
Btg2
Btg3
Btg3-as1
Btg4p1
Btk
Btla
Btn2a1
Btn2a2
Btn2a3p
Btn3a1
Btn3a2
Btn3a3
Btnl10
Btnl2
Btnl3
Btnl8
Btrc
Bub1
Bub1b
Bub1p1
Bub3
Bub3p1
Bud13
Bud13p1
Bud23
Bud31
Bud31p2
Bves-as1
Bx005019.1
Bx005132.2
Bx072579.1
Bx119321.1
Bx119904.4
Bx248123.1
Bx248409.1
Bx255923.2
Bx255925.1
Bx255925.2
Bx255925.3
Bx276092.3
Bx276092.7
Bx284656.2
Bx284668.2
Bx284668.6
Bx293535.1
Bx322234.1
Bx322559.1
Bx322635.1
Bx322639.1
Bx323014.1
Bx323043.1
Bx323046.1
Bx323845.3
Bx324167.1
Bx324167.2
Bx470102.1
Bx470102.2
Bx470209.2
Bx510359.1
Bx510359.2
Bx537318.1
Bx546450.2
Bx571818.1
Bx640514.1
Bx640514.2
Bx649601.1
Bx649632.1
Bx664718.1
Bx679664.2
Bx842242.1
Bx842559.1
Bx842559.2
Bx890604.2
Bysl
Bzw1
Bzw2
C10orf111
C10orf113
C10orf142
C10orf143
C10orf25
C10orf53
C10orf55
C10orf62
C10orf67
C10orf71
C10orf71-as1
C10orf82
C10orf88
C10orf90
C10orf91
C10orf95
C11orf1
C11orf21
C11orf24
C11orf40
C11orf42
C11orf44
C11orf45
C11orf49
C11orf52
C11orf53
C11orf54
C11orf58
C11orf65
C11orf68
C11orf71
C11orf74
C11orf80
C11orf86
C11orf88
C11orf91
C11orf98p1
C12orf10
C12orf29
C12orf4
C12orf40
C12orf42
C12orf43
C12orf45
C12orf49
C12orf50
C12orf54
C12orf56
C12orf57
C12orf60
C12orf65
C12orf66
C12orf73
C12orf74
C12orf75
C12orf76
C12orf77
C12orf80
C13orf42
C13orf46
C14orf119
C14orf177
C14orf178
C14orf28
C14orf39
C14orf93
C15orf39
C15orf40
C15orf41
C15orf48
C15orf53
C15orf54
C15orf61
C15orf62
C15orf65
C16orf45
C16orf46
C16orf70
C16orf71
C16orf72
C16orf74
C16orf78
C16orf82
C16orf86
C16orf87
C16orf89
C16orf92
C16orf95
C16orf96
C16orf97
C17orf100
C17orf107
C17orf112
C17orf49
C17orf50
C17orf51
C17orf53
C17orf64
C17orf67
C17orf75
C17orf77
C17orf80
C17orf97
C17orf98
C17orf99
C18orf12
C18orf21
C18orf25
C18orf32
C18orf54
C18orf63
C18orf65
C19orf12
C19orf24
C19orf33
C19orf38
C19orf44
C19orf47
C19orf48
C19orf53
C19orf54
C19orf57
C19orf66
C19orf67
C19orf71
C19orf81
C19orf85
C1d
C1galt1
C1galt1c1
C1galt1p1
C1galt1p2
C1orf100
C1orf105
C1orf109
C1orf112
C1orf116
C1orf122
C1orf131
C1orf137
C1orf141
C1orf143
C1orf147
C1orf158
C1orf159
C1orf162
C1orf167
C1orf185
C1orf194
C1orf195
C1orf198
C1orf21
C1orf210
C1orf216
C1orf220
C1orf226
C1orf229
C1orf232
C1orf35
C1orf50
C1orf52
C1orf53
C1orf54
C1orf56
C1orf61
C1orf87
C1orf94
C1qa
C1qbp
C1qbpp1
C1qbpp2
C1qc
C1ql3
C1qtnf1
C1qtnf1-as1
C1qtnf3-amacr
C1qtnf5
C1qtnf6
C1qtnf7
C1qtnf9
C1qtnf9-as1
C1qtnf9b
C1r
C1rl
C1rl-as1
C1s
C2
C20orf141
C20orf144
C20orf173
C20orf181
C20orf187
C20orf197
C20orf203
C20orf204
C21orf58
C21orf59-tcp10l
C21orf62
C21orf62-as1
C21orf91
C21orf91-ot1
C22orf15
C22orf24
C22orf39
C22orf42
C22orf46
C2cd2
C2cd2l
C2cd3
C2cd4a
C2cd4d
C2cd4d-as1
C2cd5
C2cd6
C2orf15
C2orf16
C2orf27a
C2orf40
C2orf42
C2orf49
C2orf50
C2orf66
C2orf68
C2orf69
C2orf69p2
C2orf69p4
C2orf72
C2orf73
C2orf74
C2orf76
C2orf78
C2orf88
C2orf91
C2orf92
C3
C3ar1
C3orf14
C3orf20
C3orf33
C3orf35
C3orf38
C3orf49
C3orf52
C3orf67
C3orf67-as1
C3orf79
C3orf80
C3orf85
C3p1
C4bpa
C4bpb
C4orf17
C4orf19
C4orf3
C4orf33
C4orf45
C4orf46
C4orf47
C4orf48
C4orf50
C4orf51
C4orf54
C5
C5ar1
C5ar2
C5orf15
C5orf17
C5orf22
C5orf24
C5orf30
C5orf34
C5orf38
C5orf47
C5orf49
C5orf51
C5orf56
C5orf58
C5orf63
C5orf64
C5orf64-as1
C5orf66
C5orf66-as2
C5orf67
C6
C6orf106
C6orf120
C6orf132
C6orf136
C6orf15
C6orf163
C6orf201
C6orf203
C6orf223
C6orf48
C6orf58
C6orf62
C6orf89
C6orf99
C7
C7orf25
C7orf26
C7orf31
C7orf43
C7orf50
C7orf57
C7orf65
C7orf66
C7orf77
C8a
C8b
C8g
C8orf31
C8orf33
C8orf34
C8orf37-as1
C8orf44
C8orf49
C8orf58
C8orf59
C8orf59p1
C8orf76
C8orf82
C8orf86
C8orf87
C9orf106
C9orf131
C9orf135-dt
C9orf139
C9orf147
C9orf152
C9orf153
C9orf16
C9orf163
C9orf170
C9orf24
C9orf3
C9orf43
C9orf50
C9orf57
C9orf64
C9orf66
C9orf72
C9orf85
C9orf92
Ca1
Ca10
Ca11
Ca12
Ca13
Ca14
Ca15p1
Ca2
Ca3
Ca3-as1
Ca5a
Ca5ap1
Ca5b
Ca5bp1
Ca8
Ca9
Caap1
Cab39
Cab39l
Cab39p1
Cabin1
Cables1
Cables2
Cabp1
Cabp4
Cabp5
Cabyr
Cabyrp1
Cacfd1
Cacna1a
Cacna1b
Cacna1c
Cacna1c-as2
Cacna1c-it1
Cacna1c-it2
Cacna1c-it3
Cacna1d
Cacna1e
Cacna1f
Cacna1g
Cacna1g-as1
Cacna1i
Cacna2d1
Cacna2d2
Cacna2d3
Cacna2d3-as1
Cacna2d4
Cacnb1
Cacnb2
Cacnb3
Cacnb4
Cacng2
Cacng5
Cactin
Cactin-as1
Cacul1
Cacybp
Cacybpp1
Cacybpp2
Cadm1
Cadm2
Cadm2-as1
Cadm3
Cadps
Cadps2
Cage1
Cahm
Calb1
Calb2
Calca
Calcb
Calcoco1
Calcoco2
Calcr
Calcrl
Cald1
Calhm1
Calhm2
Calhm4
Calhm6
Calm1
Calm1p2
Calm2
Calm2p1
Calm2p2
Calm3
Calml4
Caln1
Calr
Calr3
Calr4p
Calu
Caly
Camk1
Camk1d
Camk1g
Camk2a
Camk2b
Camk2d
Camk2g
Camk2n1
Camk4
Camkk2
Camkmt
Camkv
Camlg
Camp
Camsap1
Camsap2
Camsap3
Camta1
Camta1-dt
Camta1-it1
Camta2
Cand1
Cand2
Cant1
Canx
Cap1
Cap1p2
Cap2
Cap2p1
Capg
Capn1
Capn10
Capn11
Capn12
Capn13
Capn15
Capn2
Capn3
Capn5
Capn7
Capn8
Capn9
Capns1
Capns2
Caprin1
Caprin2
Caps
Caps2
Capsl
Capza1
Capza2
Capzb
Card11
Card14
Card16
Card18
Card19
Card6
Card8
Card8-as1
Card9
Carf
Carhsp1
Carm1
Carmil1
Carmil2
Carmil3
Carmn
Carnmt1
Carnmt1-as1
Cars
Cars2
Carsp1
Carsp2
Cartpt
Casc1
Casc11
Casc15
Casc16
Casc17
Casc18
Casc19
Casc2
Casc20
Casc22
Casc3
Casc4
Casc8
Casc9
Casd1
Cask
Caskin1
Caskin2
Caskp1
Casp10
Casp12
Casp17p
Casp2
Casp3
Casp4
Casp5
Casp6
Casp7
Casp8
Casp9
Casq2
Casr
Cass4
Cast
Castor1
Castor2
Castor3
Casz1
Cat
Catip
Catip-as2
Catsper1
Catsper2
Catsper2p1
Catsperb
Catsperd
Catspere
Catsperg
Catsperz
Cav1
Cav2
Cavin4
Cbarp
Cbfa2t2
Cbfb
Cbl
Cblb
Cblc
Cblif
Cbll1
Cbll2
Cbln2
Cbln3
Cbr1
Cbr4
Cbwd1
Cbwd2
Cbx1
Cbx1p5
Cbx2
Cbx3
Cbx3p3
Cbx3p4
Cbx3p7
Cbx3p9
Cbx4
Cbx5
Cbx5p1
Cbx6
Cbx7
Cbx8
Cby1
Cc2d1a
Cc2d1b
Cc2d2a
Cc2d2b
Ccar1
Ccar2
Ccbe1
Ccdc102b
Ccdc103
Ccdc106
Ccdc107
Ccdc110
Ccdc112
Ccdc113
Ccdc114
Ccdc115
Ccdc116
Ccdc117
Ccdc11p1
Ccdc12
Ccdc121
Ccdc122
Ccdc124
Ccdc125
Ccdc126
Ccdc127
Ccdc13
Ccdc130
Ccdc134
Ccdc136
Ccdc137
Ccdc138
Ccdc13-as1
Ccdc14
Ccdc140
Ccdc141
Ccdc142
Ccdc144a
Ccdc144b
Ccdc144nl
Ccdc144nl-as1
Ccdc146
Ccdc148
Ccdc148-as1
Ccdc149
Ccdc15
Ccdc150
Ccdc151
Ccdc152
Ccdc155
Ccdc157
Ccdc158
Ccdc159
Ccdc162p
Ccdc163
Ccdc169
Ccdc169-sohlh2
Ccdc170
Ccdc171
Ccdc172
Ccdc173
Ccdc174
Ccdc175
Ccdc178
Ccdc179
Ccdc18
Ccdc180
Ccdc181
Ccdc182
Ccdc183
Ccdc183-as1
Ccdc184
Ccdc185
Ccdc186
Ccdc189
Ccdc18-as1
Ccdc190
Ccdc191
Ccdc192
Ccdc194
Ccdc195
Ccdc196
Ccdc197
Ccdc198
Ccdc200
Ccdc22
Ccdc24
Ccdc25
Ccdc26
Ccdc27
Ccdc28a
Ccdc28b
Ccdc30
Ccdc32
Ccdc33
Ccdc34
Ccdc38
Ccdc39
Ccdc39-as1
Ccdc40
Ccdc43
Ccdc47
Ccdc50
Ccdc51
Ccdc54
Ccdc57
Ccdc58
Ccdc58p1
Ccdc58p5
Ccdc59
Ccdc6
Ccdc61
Ccdc62
Ccdc65
Ccdc66
Ccdc68
Ccdc69
Ccdc7
Ccdc70
Ccdc71l
Ccdc73
Ccdc74a
Ccdc75p1
Ccdc77
Ccdc78
Ccdc8
Ccdc80
Ccdc81
Ccdc82
Ccdc83
Ccdc84
Ccdc85b
Ccdc86
Ccdc88a
Ccdc88b
Ccdc88c
Ccdc9
Ccdc90b
Ccdc91
Ccdc92
Ccdc92b
Ccdc93
Ccdc96
Ccdc97
Ccdc9b
Ccer1
Cchcr1
Ccin
Cck
Cckar
Cckbr
Ccl1
Ccl13
Ccl14
Ccl15-ccl14
Ccl18
Ccl19
Ccl2
Ccl20
Ccl24
Ccl25
Ccl26
Ccl28
Ccl4
Ccl4l2
Ccl7
Ccm2
Ccm2l
Ccn1
Ccn3
Ccn4
Ccn5
Ccna1
Ccna2
Ccnb1
Ccnb1ip1
Ccnb1ip1p1
Ccnb1ip1p3
Ccnb2
Ccnb2p1
Ccnb3
Ccnb3p1
Ccnc
Ccnd1
Ccnd2
Ccnd2-as1
Ccnd2p1
Ccnd3
Ccnd3p2
Ccndbp1
Ccne1
Ccne2
Ccnf
Ccng1
Ccng1p1
Ccng2
Ccnh
Ccni
Ccni2
Ccnjl
Ccnjp2
Ccnk
Ccnl1
Ccnl2
Ccnl2p1
Ccnq
Ccnqp1
Ccnqp2
Ccnqp3
Ccnt1
Ccnt2
Ccnt2-as1
Ccnt2p1
Ccny
Ccnyl1
Ccnyl2
Ccp110
Ccpg1
Ccr10
Ccr12p
Ccr2
Ccr3
Ccr4
Ccr5
Ccr6
Ccr7
Ccr9
Ccrl2
Ccs
Ccsap
Ccser1
Ccser2
Cct2
Cct3
Cct4
Cct4p1
Cct4p2
Cct5
Cct5p2
Cct6a
Cct6b
Cct6p1
Cct6p3
Cct6p4
Cct7
Cct7p2
Cct8
Cct8l1p
Ccz1
Ccz1b
Cd101
Cd109
Cd14
Cd151
Cd160
Cd163
Cd163l1
Cd164
Cd177
Cd177p1
Cd180
Cd19
Cd1b
Cd1c
Cd1d
Cd1e
Cd2
Cd200
Cd200r1
Cd200r1l
Cd200r1l-as1
Cd209
Cd22
Cd226
Cd24
Cd244
Cd247
Cd24p1
Cd27
Cd274
Cd276
Cd27-as1
Cd28
Cd2ap
Cd2bp2
Cd300a
Cd300h
Cd300lb
Cd300lf
Cd300lg
Cd320
Cd34
Cd36
Cd37
Cd38
Cd3d
Cd3eap
Cd4
Cd40
Cd40lg
Cd44
Cd46
Cd46p1
Cd47
Cd48
Cd52
Cd53
Cd55
Cd58
Cd59
Cd6
Cd68
Cd69
Cd7
Cd70
Cd79a
Cd80
Cd81
Cd82
Cd83
Cd84
Cd86
Cd8a
Cd8b
Cd9
Cd96
Cd99
Cd99l2
Cd99p1
Cda
Cdadc1
Cdc123
Cdc14a
Cdc14b
Cdc16
Cdc20
Cdc20b
Cdc23
Cdc25a
Cdc25b
Cdc25c
Cdc26
Cdc27
Cdc34
Cdc37l1
Cdc37l1-dt
Cdc40
Cdc42
Cdc42bpa
Cdc42bpg
Cdc42ep1
Cdc42ep2
Cdc42ep3
Cdc42ep4
Cdc42ep5
Cdc42-it1
Cdc42p1
Cdc42p4
Cdc42se1
Cdc42se2
Cdc45
Cdc6
Cdc7
Cdc73
Cdca2
Cdca4p1
Cdca5
Cdca7
Cdca7l
Cdca8
Cdcp1
Cdcp2
Cdh1
Cdh10
Cdh11
Cdh12
Cdh13
Cdh15
Cdh16
Cdh18
Cdh19
Cdh2
Cdh22
Cdh23
Cdh24
Cdh26
Cdh3
Cdh5
Cdh6
Cdh7
Cdh8
Cdh9
Cdhr1
Cdhr2
Cdhr3
Cdhr4
Cdhr5
Cdipt
Cdiptosp
Cdk1
Cdk10
Cdk11a
Cdk12
Cdk13
Cdk14
Cdk15
Cdk16
Cdk17
Cdk18
Cdk19
Cdk2
Cdk2ap1
Cdk2ap2
Cdk2ap2p3
Cdk4
Cdk5p1
Cdk5r1
Cdk5rap1
Cdk5rap2
Cdk5rap3
Cdk6
Cdk7
Cdk8
Cdk8p2
Cdk9
Cdkal1
Cdkl1
Cdkl2
Cdkl3
Cdkl4
Cdkl5
Cdkn1a
Cdkn1b
Cdkn2a
Cdkn2a-dt
Cdkn2aip
Cdkn2aipnlp3
Cdkn2b
Cdkn2b-as1
Cdkn2c
Cdkn2d
Cdkn3
Cdnf
Cdo1
Cdon
Cdpf1
Cdr2l
Cdrt1
Cdrt15
Cdrt4
Cdrt8
Cds1
Cds2
Cdt1
Cdv3
Cdv3p1
Cdx1
Cdx2
Cdy3p
Cdy4p
Cdyl
Cdyl2
Cdylp1
Ceacam1
Ceacam19
Ceacam20
Ceacam21
Ceacam3
Ceacam4
Ceacam5
Ceacam7
Ceacamp1
Ceacamp3
Ceacamp5
Ceacamp8
Ceacamp9
Cebpa-dt
Cebpb
Cebpb-as1
Cebpd
Cebpe
Cebpg
Cebpz
Cebpzos
Cecr2
Cecr7
Cela1
Cela2a
Cela2b
Cela3a
Cela3b
Celf1
Celf2
Celf2-as2
Celf2-dt
Celf3
Celf4
Celf5
Celf6
Celsr1
Celsr2
Celsr3
Cemip
Cemip2
Cend1p1
Cenpa
Cenpbd1
Cenpbd1p1
Cenpc
Cenpe
Cenpf
Cenph
Cenpi
Cenpip1
Cenpj
Cenpk
Cenpl
Cenpm
Cenpn
Cenpo
Cenpp
Cenps
Cenps-cort
Cenpt
Cenpu
Cenpup2
Cenpv
Cenpvl3
Cenpw
Cep104
Cep112
Cep120
Cep126
Cep128
Cep135
Cep152
Cep162
Cep164
Cep164p1
Cep170
Cep170b
Cep19
Cep192
Cep250
Cep290
Cep295
Cep295nl
Cep350
Cep41
Cep44
Cep55
Cep57
Cep57l1
Cep57l1p1
Cep63
Cep68
Cep70
Cep72
Cep76
Cep78
Cep83
Cep83-dt
Cep85
Cep85l
Cep89
Cep95
Cep97
Cept1
Cer1
Cercam
Cerk
Cerkl
Cerna1
Cerna2
Cerna3
Cers1
Cers2
Cers3
Cers3-as1
Cers4
Cers5
Cers6
Cers6-as1
Ces1
Ces1p1
Ces1p2
Ces2
Ces3
Ces4a
Ces5a
Ces5ap1
Cetn3
Cetn4p
Cetp
Cfap100
Cfap161
Cfap221
Cfap299
Cfap300
Cfap36
Cfap410
Cfap43
Cfap44
Cfap46
Cfap47
Cfap52
Cfap54
Cfap57
Cfap58-dt
Cfap61
Cfap65
Cfap69
Cfap70
Cfap73
Cfap74
Cfap77
Cfap97
Cfap97d1
Cfap97d2
Cfap99
Cfb
Cfd
Cfdp1
Cfh
Cfhr1
Cfhr2
Cfhr3
Cfhr4
Cfhr5
Cfi
Cfl1
Cfl1p1
Cfl1p3
Cfl1p4
Cfl1p7
Cfl1p8
Cfl2
Cflar
Cflar-as1
Cftr
Cftr-as1
Cgas
Cgb2
Cgb3
Cggbp1
Cgn
Cgnl1
Cgref1
Cgrrf1
Ch25h
Chac1
Chadl
Chaf1a
Chaf1b
Champ1
Chat
Chchd1
Chchd10
Chchd2p1
Chchd2p2
Chchd2p4
Chchd2p5
Chchd2p6
Chchd2p7
Chchd2p8
Chchd2p9
Chchd3
Chchd3p1
Chchd4p3
Chchd4p5
Chchd5
Chchd6
Chchd7
Chd1
Chd1l
Chd2
Chd3
Chd4
Chd6
Chd7
Chd8
Chd9
Chek1
Chek2
Cherp
Chfr
Chga
Chgb
Chi3l1
Chi3l2
Chiap1
Chiap2
Chiap3
Chic1
Chid1
Chit1
Chkb
Chkb-dt
Chl1
Chl1-as2
Chm
Chml
Chmp1ap1
Chmp1b
Chmp1b2p
Chmp1b-as1
Chmp2b
Chmp3
Chmp4bp1
Chmp5
Chmp6
Chmp7
Chn1
Chn2
Chodl
Chordc1
Chordc2p
Chp1
Chpf2
Chpt1
Chrac1
Chrdl1
Chrdl2
Chrm3
Chrm3-as1
Chrm3-as2
Chrm5
Chrna1
Chrna2
Chrna3
Chrna4
Chrna5
Chrna6
Chrna7
Chrna9
Chrnb1
Chrnb2
Chrnb4
Chrnd
Chrne
Chst10
Chst11
Chst12
Chst14
Chst15
Chst4
Chst5
Chst6
Chst7
Chst8
Chst9
Chsy1
Chsy3
Chtf18
Chtf8p1
Chtop
Chuk
Churc1
Churc1-fntb
Ciao1
Ciao2a
Ciao2b
Ciao3
Ciapin1
Ciart
Cib2
Cib3
Cic
Cicp13
Cicp17
Cideb
Cidec
Cidecp1
Ciita
Cilp2
Cinp
Cip2a
Cipc
Cir1
Cir1p2
Cir1p3
Cirbp
Cirbp-as1
Cisd1
Cisd2
Cisd3
Cish
Cit
Cited2
Cited4
Ciz1
Ckap2
Ckap2l
Ckap2p1
Ckap5
Ckb
Cklf
Cklf-cmtm1
Ckmt2
Ckmt2-as1
Cks1b
Cks1bp3
Cks1bp5
Cks1bp7
Clasp1
Clasp2
Clasrp
Clba1
Clca2
Clca4
Clcn2
Clcn3
Clcn4
Clcn5
Clcn6
Clcn7
Clcnka
Cldn1
Cldn10
Cldn11
Cldn12
Cldn15
Cldn16
Cldn17
Cldn18
Cldn19
Cldn2
Cldn23
Cldn24
Cldn25
Cldn34
Cldn4
Cldn6
Cldn7
Cldn8
Cldnd1
Cldnd2
Clec10a
Clec12a
Clec12a-as1
Clec12b
Clec14a
Clec16a
Clec17a
Clec19a
Clec1a
Clec1b
Clec20a
Clec2a
Clec2b
Clec2d
Clec3b
Clec4a
Clec4d
Clec4e
Clec4f
Clec4gp1
Clec5a
Clec6a
Clec7a
Clec9a
Clecl1
Clhc1
Clic1
Clic4
Clic4p1
Clic4p2
Clic5
Clic6
Clint1
Clip1
Clip1-as1
Clip2
Clip3
Clip4
Clk1
Clk2
Clk3
Clk3p2
Clk4
Cllu1
Cllu1os
Clmat3
Clmn
Clmp
Cln3
Cln5
Cln6
Cln8
Clnk
Clns1a
Clock
Clp1
Clpb
Clpp
Clps
Clptm1
Clptm1l
Clptm1lp1
Clpx
Clrn1
Clrn1-as1
Clrn2
Clspn
Clstn1
Clstn2
Clstn3
Clta
Cltc
Cltcl1
Clu
Cluap1
Cluhp3
Clul1
Clvs1
Clybl
Cmahp
Cmas
Cmbl
Cmc1
Cmc2
Cmip
Cmklr1
Cmpk1
Cmpk2
Cmss1
Cmtm2
Cmtm4
Cmtm6
Cmtm7
Cmtm8
Cmtr1
Cmtr2
Cmya5
Cnbd1
Cnbd2
Cnbp
Cndp1
Cndp2
Cnep1r1
Cnga1
Cnga3
Cnga4
Cngb1
Cngb3
Cnih1
Cnih2
Cnih3
Cnih4
Cnksr1
Cnksr2
Cnksr3
Cnn1
Cnn2
Cnn2p1
Cnn2p10
Cnn2p11
Cnn2p6
Cnn2p9
Cnn3
Cnn3p1
Cnnm1
Cnnm2
Cnnm3
Cnnm3-dt
Cnnm4
Cnot1
Cnot10
Cnot11
Cnot2
Cnot4
Cnot4p1
Cnot6l
Cnot6lp1
Cnot7
Cnot8
Cnot9
Cnp
Cnppd1
Cnpy1
Cnpy4
Cnr1
Cnrip1
Cnst
Cntd1
Cntd2
Cntfr-as1
Cntln
Cntn1
Cntn2
Cntn3
Cntn4
Cntn4-as1
Cntn4-as2
Cntn5
Cntn6
Cntnap2
Cntnap3
Cntnap4
Cntnap5
Cntrl
Cntrob
Coa1
Coa3
Coa4
Coa5
Coa6
Coa6-as1
Coa7
Coasy
Cobl
Cobll1
Coch
Cog1
Cog2
Cog3
Cog4
Cog5
Cog6
Cog8
Col10a1
Col11a1
Col11a2
Col12a1
Col13a1
Col14a1
Col16a1
Col17a1
Col18a1
Col18a1-as1
Col18a1-as2
Col19a1
Col1a1
Col1a2
Col20a1
Col21a1
Col22a1
Col23a1
Col24a1
Col25a1
Col26a1
Col27a1
Col28a1
Col2a1
Col3a1
Col4a1
Col4a2
Col4a2-as2
Col4a3
Col4a3bp
Col4a4
Col4a5
Col5a1
Col5a1-as1
Col5a2
Col6a1
Col6a3
Col6a4p1
Col6a4p2
Col6a5
Col6a6
Col7a1
Col8a1
Col8a2
Col9a1
Col9a2
Col9a3
Colca1
Colca2
Colec10
Colec11
Colec12
Colgalt1
Colq
Commd1
Commd10
Commd2
Commd3
Commd3-bmi1
Commd4
Commd5
Commd6
Commd9
Comp
Comt
Comtd1
Cop1
Copa
Copb1
Copb2
Cope
Copg1
Copg2
Coprs
Cops2
Cops3
Cops4
Cops5
Cops5p1
Cops6
Cops7a
Cops7b
Cops8
Cops8p2
Copz1
Copz2
Coq10a
Coq10b
Coq10bp2
Coq2
Coq3
Coq4
Coq5
Coq6
Coq7
Coq8a
Coq9
Corin
Coro1a
Coro1b
Coro1c
Coro2a
Coro2b
Coro6
Coro7
Cotl1
Cox10
Cox10-as1
Cox11
Cox11p1
Cox14
Cox15
Cox17
Cox17p1
Cox18
Cox19
Cox20
Cox20p1
Cox20p2
Cox4i1
Cox4i1p1
Cox5b
Cox5bp2
Cox5bp8
Cox6a1
Cox6b1
Cox6b1p3
Cox6b2
Cox6c
Cox6cp1
Cox6cp11
Cox6cp12
Cox6cp13
Cox6cp14
Cox6cp16
Cox6cp18
Cox6cp2
Cox6cp4
Cox6cp5
Cox6cp6
Cox6cp7
Cox7a2
Cox7a2l
Cox7a2p1
Cox7b
Cox7c
Cp
Cpa1
Cpa4
Cpa5
Cpamd8
Cpb1
Cpb2
Cpb2-as1
Cpd
Cpe
Cpeb1
Cpeb2
Cpeb2-dt
Cpeb3
Cpeb4
Cped1
Cphl1p
Cplane1
Cplx2
Cpm
Cpn1
Cpne1
Cpne2
Cpne3
Cpne4
Cpne5
Cpne6
Cpne7
Cpne8
Cpne8-as1
Cpne9
Cpox
Cpped1
Cpq
Cps1
Cps1-it1
Cpsf1
Cpsf2
Cpsf3
Cpsf4
Cpsf6
Cpsf7
Cpt1a
Cpt1b
Cpt1c
Cpt2
Cptp
Cpvl
Cpxcr1
Cpxm2
Cr1
Cr1l
Cr2
Cr382285.1
Cr383656.10
Cr392039.3
Cr559946.1
Cr559946.2
Cr589904.1
Cr769775.2
Cr769776.3
Cr786580.1
Cr936218.1
Crabp1
Crabp2
Cracr2a
Cracr2b
Cradd
Cramp1
Crat
Crb1
Crb3
Crbn
Crcp
Creb1
Creb3
Creb3l1
Creb3l2
Creb3l4
Creb5
Crebbp
Crebl2
Crebrf
Crebzf
Creg2
Creld1
Creld2
Crem
Crhbp
Crhr1
Crhr2
Crim1
Crim1-dt
Crip1
Crip1p2
Crip1p3
Crip2
Cript
Crisp1
Crisp2
Crisp3
Crispld1
Crispld2
Crk
Crkl
Crlf1
Crlf3
Crls1
Crmp1
Crnde
Crocc
Croccp2
Croccp3
Croccp4
Crot
Crp
Crtam
Crtap
Crtc1
Crtc2
Crtc3
Crtc3-as1
Cry1
Cry2
Cryab
Cryba1
Cryba2
Cryba4
Crybb1
Crybb2p1
Crybg1
Crybg2
Crygep
Crygn
Cryl1
Crym
Crym-as1
Cryzl1
Cryzl2p
Cryzl2p-sec16b
Cryzp2
Cs
Csad
Csag4
Csde1
Cse1l
Csf1
Csf1r
Csf2ra
Csf2rb
Csf3
Csf3r
Csgalnact1
Csh1
Csh2
Cshl1
Csk
Cskmt
Csmd1
Csmd2
Csmd2-as1
Csmd3
Csn1s1
Csn1s2ap
Csn2
Csn3
Csnk1a1
Csnk1a1l
Csnk1a1p1
Csnk1a1p3
Csnk1d
Csnk1e
Csnk1g1
Csnk1g2
Csnk1g2p1
Csnk1g3
Csnk2a1
Csnk2a2
Csnk2a3
Csnk2b
Csnka2ip
Cspg4
Cspg5
Cspp1
Csrnp1
Csrnp2
Csrnp3
Csrp1
Csrp2
Csrp3
Cst11
Cst13p
Cst3
Cst8
Cst9
Csta
Cstb
Cstf1
Cstf2
Cstf2t
Cstf3
Cstf3-dt
Cstl1
Ct45a1
Ctage1
Ctage10p
Ctage11p
Ctage13p
Ctage14p
Ctage3p
Ctage7p
Ctbp1
Ctbp1-dt
Ctbp2
Ctbp2p2
Ctbp2p7
Ctbp2p8
Ctbs
Ctc1
Ctcf
Ctcfl
Ctdnep1
Ctdp1
Ctdsp1
Ctdspl
Ctdspl2
Ctf1
Ctf2p
Cth
Cthrc1
Cthrc1p1
Ctif
Ctla4
Ctnna1
Ctnna2
Ctnna3
Ctnnb1
Ctnnbl1
Ctnnd1
Ctnnd2
Ctns
Ctps1
Ctps2
Ctr9
Ctrb1
Ctrc
Ctrl
Ctsa
Ctsb
Ctsc
Ctsd
Ctse
Ctsf
Ctsg
Ctsh
Ctsk
Ctsl
Ctslp6
Ctss
Ctsv
Ctsz
Cttn
Cttnbp2
Cttnbp2nl
Ctu2
Ctxn2
Ctxn3
Ctxnd2
Cubn
Cubnp2
Cuedc1
Cuedc2
Cul1
Cul2
Cul3
Cul4a
Cul5
Cul9
Cuta
Cutalp
Cutc
Cux1
Cux2
Cwc15
Cwc22
Cwc25
Cwc27
Cwf19l1
Cwf19l2
Cwh43
Cx3cr1
Cxadr
Cxcl1
Cxcl12
Cxcl14
Cxcl16
Cxcl2
Cxcl3
Cxcl6
Cxcl8
Cxcr1
Cxcr2
Cxcr2p1
Cxcr4
Cxcr5
Cxcr6
Cxorf21
Cxorf38
Cxorf40a
Cxorf56
Cxorf58
Cxxc1
Cxxc1p1
Cxxc4
Cxxc4-as1
Cxxc5
Cxxc5-as1
Cyb561
Cyb561a3
Cyb561d1
Cyb561d2
Cyb5a
Cyb5ap5
Cyb5b
Cyb5d1
Cyb5d2
Cyb5r1
Cyb5r2
Cyb5r4
Cyb5rl
Cybb
Cybc1
Cybrd1
Cycs
Cycsp19
Cycsp2
Cycsp20
Cycsp23
Cycsp27
Cycsp33
Cycsp39
Cycsp4
Cycsp40
Cycsp42
Cycsp51
Cycsp52
Cyfip1
Cyfip2
Cyhr1
Cylc2
Cyld
Cyp11a1
Cyp11b1
Cyp17a1
Cyp19a1
Cyp1b1
Cyp1b1-as1
Cyp1d1p
Cyp20a1
Cyp24a1
Cyp26a1
Cyp26c1
Cyp27a1
Cyp27b1
Cyp27c1
Cyp2a7
Cyp2a7p1
Cyp2a7p2
Cyp2ab1p
Cyp2ac1p
Cyp2b6
Cyp2b7p
Cyp2c18
Cyp2c19
Cyp2c23p
Cyp2c56p
Cyp2c60p
Cyp2c8
Cyp2c9
Cyp2d7
Cyp2d8p
Cyp2e1
Cyp2f1
Cyp2f2p
Cyp2j2
Cyp2r1
Cyp2s1
Cyp2t1p
Cyp2w1
Cyp39a1
Cyp3a137p
Cyp3a4
Cyp3a43
Cyp3a5
Cyp3a51p
Cyp3a7
Cyp3a7-cyp3a51p
Cyp46a1
Cyp4a11
Cyp4a43p
Cyp4b1
Cyp4f12
Cyp4f22
Cyp4f26p
Cyp4f29p
Cyp4f3
Cyp4f34p
Cyp4f8
Cyp4v2
Cyp4x1
Cyp4z1
Cyp4z2p
Cyp51a1-as1
Cyp51a1p1
Cyp51a1p2
Cyp51a1p3
Cyp7b1
Cyp8b1
Cys1
Cysltr1
Cysltr2
Cystm1
Cyth1
Cyth2
Cyth3
Cyth4
Cytip
Cytl1
Cytor
Cyyr1
Cyyr1-as1
Czib
D2hgdh
Daam1
Daam2
Dab1
Dab1-as1
Dab2
Dab2ip
Dach1
Dach2
Dact1
Dact2
Dact3
Dact3-as1
Dad1
Dag1
Dagla
Daglb
Dalrd3
Dancr
Dand5
Dao
Daoa
Daoa-as1
Dap
Dap3
Dap3p1
Dap3p2
Dapk1
Dapk2
Dapk3
Dapl1
Dapp1
Dars
Dars2
Dars-as1
Daw1
Daxx
Dazap1
Dazap2
Dazap2p1
Dazl
Dbf4
Dbf4b
Dbf4p1
Dbi
Dbil5p
Dbil5p2
Dbip1
Dbn1
Dbndd2
Dbnl
Dbp
Dbr1
Dbt
Dbx1
Dcaf10
Dcaf11
Dcaf12
Dcaf13
Dcaf13p1
Dcaf13p3
Dcaf15
Dcaf16
Dcaf17
Dcaf4
Dcaf5
Dcaf6
Dcaf7
Dcaf8
Dcaf8l1
Dcakd
Dcbld1
Dcbld2
Dcc
Dcdc1
Dcdc2
Dcdc2c
Dchs2
Dck
Dclk1
Dclk3
Dclre1b
Dclre1c
Dclre1cp1
Dcn
Dcp1a
Dcp1b
Dcp2
Dcps
Dcst1-as1
Dcst2
Dcstamp
Dct
Dctd
Dctn1
Dctn1-as1
Dctn2
Dctn3
Dctn4
Dctn5
Dctn6
Dcun1d1
Dcun1d2
Dcun1d2-as
Dcun1d4
Dcun1d5
Dcx
Dcxr-dt
Dda1
Ddah1
Ddah2
Ddb1
Ddb2
Ddc
Ddhd1
Ddhd2
Ddi2
Ddias
Ddit3
Ddit4
Ddit4-as1
Ddit4l
Ddo
Ddost
Ddr1
Ddr2
Ddx1
Ddx10
Ddx10p1
Ddx11
Ddx11-as1
Ddx11l1
Ddx11l10
Ddx11l5
Ddx11l8
Ddx17
Ddx18
Ddx18p1
Ddx18p3
Ddx18p4
Ddx18p6
Ddx19a
Ddx19b
Ddx20
Ddx21
Ddx23
Ddx24
Ddx25
Ddx27
Ddx31
Ddx39a
Ddx39ap1
Ddx39b-as1
Ddx39bp2
Ddx3p1
Ddx3p3
Ddx3x
Ddx3y
Ddx4
Ddx41
Ddx42
Ddx43
Ddx43p1
Ddx43p3
Ddx46
Ddx47
Ddx49
Ddx5
Ddx50
Ddx51
Ddx52
Ddx53
Ddx54
Ddx55
Ddx55p1
Ddx56
Ddx58
Ddx59
Ddx6
Ddx60
Ddx60l
Ddx6p2
Deaf1
Dec1
Decr1
Decr2
Dedd
Dedd2
Def6
Def8
Defa10p
Defa9p
Defb108b
Defb108f
Defb109f
Defb110
Defb112
Defb113
Defb117
Defb119
Defb122
Defb124
Defb125
Defb126
Defb127
Defb128
Defb129
Defb130c
Defb130d
Defb131a
Defb131b
Defb131e
Defb133
Defb134
Degs1
Degs2
Dek
Dele1
Dennd1a
Dennd1b
Dennd1c
Dennd2a
Dennd2c
Dennd2d
Dennd3
Dennd4a
Dennd4b
Dennd4c
Dennd5a
Dennd5b
Dennd5b-as1
Dennd6a
Dennd6a-dt
Dennd6b
Denr
Depdc1
Depdc1-as1
Depdc1b
Depdc4
Depdc5
Depdc7
Depp1
Deptor
Dera
Derl2
Des
Desi2
Det1
Deup1
Dexi
Dffa
Dffb
Dffbp1
Dgat2
Dgat2l7p
Dgcr10
Dgcr11
Dgcr6l
Dgcr8
Dgka
Dgkb
Dgkd
Dgke
Dgkg
Dgkh
Dgki
Dgkq
Dgkz
Dglucy
Dguok
Dguok-as1
Dhcr24
Dhcr24-dt
Dhcr7
Dhdds
Dhdh
Dhfr2
Dhfrp2
Dhfrp3
Dhfrp5
Dhodh
Dhps
Dhrs1
Dhrs11
Dhrs12
Dhrs13
Dhrs2
Dhrs3
Dhrs4
Dhrs4-as1
Dhrs4l1
Dhrs4l2
Dhrs7
Dhrs7b
Dhrs9
Dhrsx
Dhrsx-it1
Dhtkd1
Dhx15
Dhx29
Dhx30
Dhx32
Dhx33
Dhx34
Dhx35
Dhx36
Dhx37
Dhx38
Dhx40
Dhx40p1
Dhx57
Dhx58
Dhx8
Dhx9
Diablo
Diaph1
Diaph2
Diaph2-as1
Diaph3
Diaph3-as1
Dicer1
Dicer1-as1
Dido1
Dimt1
Dinol
Dio1
Dio2
Dio2-as1
Dio3os
Dip2a
Dip2b
Dip2c
Dipk1a
Dipk1c
Dipk2a
Dipk2b
Diras1
Dirc3
Dis3
Dis3l
Dis3l2
Dis3l2p1
Disc1
Disc1fp1
Disc1-it1
Disp1
Disp2
Disp3
Dixdc1
Dkc1
Dkk1
Dkk2
Dkk3
Dkkl1
Dkkl1p1
Dlat
Dlc1
Dld
Dlec1
Dleu1
Dleu2
Dleu2l
Dleu7
Dlg1
Dlg1-as1
Dlg2
Dlg3
Dlg4
Dlg5
Dlg5-as1
Dlgap1
Dlgap1-as1
Dlgap1-as2
Dlgap1-as3
Dlgap1-as5
Dlgap2
Dlgap2-as1
Dlgap4
Dlgap4-as1
Dlgap5
Dll3
Dll4
Dlst
Dlx1
Dlx2
Dlx3
Dlx4
Dlx5
Dlx6
Dlx6-as1
Dm1-as
Dmac1
Dmac2
Dmac2l
Dmap1
Dmbt1
Dmbt1p1
Dmbx1
Dmc1
Dmd
Dmd-as3
Dmgdh
Dmkn
Dmpk
Dmrt2
Dmrt3
Dmrtb1
Dmrtc2
Dmtf1
Dmtn
Dmwd
Dmxl1
Dmxl2
Dna2
Dnaaf1
Dnaaf2
Dnaaf3
Dnaaf4
Dnaaf4-ccpg1
Dnaaf5
Dnah10
Dnah11
Dnah12
Dnah14
Dnah17
Dnah17-as1
Dnah2
Dnah3
Dnah5
Dnah6
Dnah7
Dnah8
Dnah9
Dnai1
Dnai2
Dnaja1
Dnaja1p1
Dnaja2
Dnaja3
Dnaja4
Dnajb11
Dnajb12
Dnajb13
Dnajb14
Dnajb2
Dnajb4
Dnajb5
Dnajb5-dt
Dnajb6
Dnajb7
Dnajb9
Dnajc1
Dnajc10
Dnajc11
Dnajc12
Dnajc13
Dnajc15
Dnajc16
Dnajc17
Dnajc18
Dnajc19
Dnajc19p1
Dnajc19p2
Dnajc19p3
Dnajc19p4
Dnajc19p5
Dnajc19p9
Dnajc2
Dnajc21
Dnajc22
Dnajc24
Dnajc25
Dnajc25-gng10
Dnajc27
Dnajc27-as1
Dnajc28
Dnajc3
Dnajc3-dt
Dnajc4
Dnajc5
Dnajc5b
Dnajc5g
Dnajc6
Dnajc7
Dnajc8
Dnajc9
Dnajc9-as1
Dnal1
Dnal4
Dnase1
Dnase1l1
Dnase1l2
Dnase1l3
Dnase2
Dnase2b
Dnd1p1
Dner
Dnhd1
Dnm1
Dnm1l
Dnm1p17
Dnm1p35
Dnm1p47
Dnm1p49
Dnm2
Dnm3
Dnm3-it1
Dnm3os
Dnmbp
Dnmbp-as1
Dnmt1
Dnmt3a
Dnmt3b
Dnpep
Dnph1
Dnttip1
Dnttip2
Doc2a
Doc2gp
Dock1
Dock10
Dock11
Dock11p1
Dock2
Dock4
Dock4-as1
Dock5
Dock6
Dock7
Dock8
Dock9
Dock9-dt
Dohh
Dok1
Dok2
Dok3
Dok4
Dok6
Dok7
Donson
Dop1a
Dop1b
Dot1l
Dpagt1
Dpcd
Dpep1
Dpep2
Dpep2nb
Dpf1
Dpf2
Dpf3
Dph1
Dph2
Dph3
Dph3p1
Dph5
Dph6
Dph6-dt
Dph7
Dpm1
Dpm2
Dpm3
Dpp10
Dpp10-as2
Dpp10-as3
Dpp3
Dpp4
Dpp6
Dpp8
Dpp9
Dppa2p2
Dppa2p3
Dppa2p4
Dppa3p3
Dppa4
Dppa5p2
Dprxp1
Dprxp5
Dpy19l1
Dpy19l1p1
Dpy19l1p2
Dpy19l2
Dpy19l2p1
Dpy19l2p2
Dpy19l2p3
Dpy19l2p5
Dpy19l3
Dpy19l4
Dpy19l4p1
Dpy19l4p2
Dpy30
Dpyd
Dpyd-as1
Dpys
Dpysl2
Dpysl3
Dpysl4
Dpysl5
Dr1
Draic
Dram1
Drap1
Drc1
Drc3
Drc7
Drd3
Drg1
Drg2
Drgx
Drosha
Drp2
Dsc1
Dsc2
Dsc3
Dscam-as1
Dscam-it1
Dscas
Dscc1
Dscr10
Dscr4
Dscr4-it1
Dscr8
Dscr9
Dse
Dsg1-as1
Dsg2
Dsg2-as1
Dsp
Dst
Dstn
Dstnp1
Dstnp2
Dstyk
Dtd1
Dtd2
Dthd1
Dtl
Dtna
Dtnb
Dtnbp1
Dtwd1
Dtwd2
Dtx2
Dtx3
Dtx3l
Dtx4
Dtymk
Dubr
Duox1
Duox2
Duoxa1
Dupd1
Dus2
Dus4l
Dusp10
Dusp11
Dusp12
Dusp13
Dusp14
Dusp15
Dusp16
Dusp18
Dusp19
Dusp2
Dusp22
Dusp23
Dusp26
Dusp27
Dusp28
Dusp3
Dusp5
Dusp5p1
Dusp5p2
Dusp6
Dusp8
Dusp8p3
Dusp8p5
Dut
Dutp1
Dutp2
Dutp3
Dutp4
Dutp6
Dutp7
Dutp8
Dux4
Dux4l16
Dux4l17
Dux4l18
Dux4l19
Dux4l26
Dux4l33
Dux4l35
Dux4l50
Dux4l51
Dux4l52
Duxa
Duxap1
Duxap11
Duxap2
Duxap3
Duxap4
Duxap6
Dvl1
Dvl2
Dvl3
Dydc1
Dydc2
Dym
Dynap
Dync1h1
Dync1i1
Dync1i2
Dync1li1
Dync1li2
Dync2h1
Dync2li1
Dynll1
Dynll1p2
Dynll1p4
Dynll1p5
Dynll1p6
Dynlrb1
Dynlrb2
Dynlt1
Dynlt3p1
Dyrk1a
Dyrk1b
Dyrk2
Dyrk3
Dyrk4
Dysf
Dytn
Dzank1
Dzip1
Dzip1l
Dzip3
E2f3
E2f3p1
E2f3p2
E2f4
E2f5
E2f6
E2f6p4
E2f7
E2f8
E4f1
Eaf1
Eaf1-as1
Eaf2
Eapp
Ears2
Ebag9
Ebag9p1
Ebf1
Ebf2
Ebf3
Ebf4
Ebln2
Ebln3p
Ebna1bp2
Ebp
Ecd
Ece1
Ece2
Ecel1p1
Ecel1p3
Ech1
Echdc1
Echdc2
Echdc3
Eci1
Eci2
Ecm1
Ecm1p2
Ecm2
Ecpas
Ecsit
Ect2
Ect2l
Eda
Edaradd
Edc3
Edc4
Eddm13
Eddm3cp
Eddm3dp
Edem1
Edem2
Edem3
Edil3
Edn3
Ednra
Ednrb
Edrf1
Edrf1-as1
Eea1
Eed
Eef1a1
Eef1a1p1
Eef1a1p10
Eef1a1p11
Eef1a1p12
Eef1a1p15
Eef1a1p19
Eef1a1p20
Eef1a1p21
Eef1a1p22
Eef1a1p25
Eef1a1p29
Eef1a1p3
Eef1a1p33
Eef1a1p36
Eef1a1p37
Eef1a1p38
Eef1a1p39
Eef1a1p4
Eef1a1p41
Eef1a1p42
Eef1a1p5
Eef1a1p7
Eef1a1p8
Eef1a1p9
Eef1a2
Eef1akmt1
Eef1akmt2
Eef1akmt3
Eef1akmt4
Eef1akmt4-ece2
Eef1aknmt
Eef1b2
Eef1b2p1
Eef1b2p2
Eef1b2p4
Eef1b2p5
Eef1b2p6
Eef1d
Eef1dp2
Eef1dp3
Eef1dp4
Eef1dp5
Eef1dp7
Eef1dp8
Eef1e1
Eef1e1-bloc1s5
Eef1e1p1
Eef1g
Eef1gp1
Eef1gp2
Eef1gp3
Eef1gp4
Eef1gp7
Eef1gp8
Eef2
Eef2k
Eefsec
Eepd1
Efcab1
Efcab10
Efcab11
Efcab12
Efcab13
Efcab14p1
Efcab2
Efcab3
Efcab5
Efcab6
Efcab7
Efcab8
Efemp1
Efemp2
Efhb
Efhc1
Efhd1
Efhd2
Efl1
Efl1p1
Efl1p2
Efna1
Efna3
Efna4
Efna5
Efnb2
Efr3a
Efr3b
Eftud2
Egf
Egfem1p
Egfl7
Egflam
Egfr
Egfr-as1
Egln1p1
Egln2
Egln3
Egln3-as1
Egln3p1
Egot
Egr2
Ehbp1
Ehbp1l1
Ehd1
Ehd2
Ehd4
Ehf
Ehhadh
Ehhadh-as1
Ehmt1
Ehmt2
Ehmt2-as1
Ei24
Ei24p1
Ei24p2
Ei24p3
Ei24p4
Eid1
Eid2
Eid3
Eif1
Eif1ad
Eif1axp1
Eif1ay
Eif1b
Eif1b-as1
Eif1p2
Eif1p6
Eif2a
Eif2ak1
Eif2ak2
Eif2ak3
Eif2ak3-dt
Eif2ak4
Eif2ap4
Eif2b1
Eif2b2
Eif2b3
Eif2b4
Eif2b5
Eif2d
Eif2s1
Eif2s2p5
Eif2s3
Eif3a
Eif3b
Eif3c
Eif3d
Eif3e
Eif3ep1
Eif3ep2
Eif3f
Eif3fp1
Eif3fp3
Eif3g
Eif3h
Eif3i
Eif3ip1
Eif3j
Eif3j-dt
Eif3k
Eif3l
Eif3m
Eif4a1
Eif4a1p1
Eif4a1p2
Eif4a1p3
Eif4a1p5
Eif4a1p7
Eif4a1p8
Eif4a2
Eif4a3
Eif4b
Eif4bp1
Eif4bp2
Eif4bp3
Eif4bp8
Eif4bp9
Eif4e
Eif4e2
Eif4e2p1
Eif4e3
Eif4ebp2p3
Eif4enif1
Eif4ep1
Eif4ep4
Eif4g1
Eif4g2
Eif4g3
Eif4h
Eif4hp2
Eif5
Eif5a
Eif5a2
Eif5ap2
Eif5ap3
Eif5ap4
Eif5b
Eif5p1
Eif6
Eipr1
Elac1
Elane
Elavl1
Elavl2
Elavl3
Elavl4
Elf1
Elf2
Elf3
Elf3-as1
Elf5
Elk1
Elk3
Elk4
Ell2
Ell2p3
Ell3
Elmo1
Elmo1-as1
Elmo2
Elmo2p1
Elmo3
Elmod1
Elmod2
Elmod3
Elmsan1
Eln
Eloa
Eloa3d
Elob
Elobp2
Elobp4
Eloc
Elocp18
Elocp19
Elocp2
Elocp20
Elocp21
Elocp23
Elocp24
Elocp28
Elocp3
Elocp31
Elocp32
Elocp33
Elocp35
Elovl1
Elovl2-as1
Elovl5
Elovl6
Elovl7
Elp1
Elp2
Elp3
Elp4
Elp5
Elp6
Embp1
Emc1
Emc10
Emc1-as1
Emc2
Emc3
Emc3-as1
Emc4
Emc6
Emc7
Emc8
Emcn
Emd
Eme1
Eme2
Emg1
Emilin2
Eml1
Eml2
Eml2-as1
Eml3
Eml4
Eml6
Emp1
Emp3
Emsy
Emx1
Emx2
Emx2os
En1
Enah
Enam
Enc1
Endou
Endov
Engase
Enkur
Eno1
Eno1-as1
Eno1p1
Eno1p3
Eno1p4
Eno2
Eno3
Enoph1
Enosf1
Enox1
Enox2
Enpep
Enpp1
Enpp2
Enpp3
Enpp5
Enpp6
Enpp7p11
Enpp7p14
Enpp7p3
Enpp7p8
Ensa
Ensap1
Enthd1
Entpd1
Entpd1-as1
Entpd2
Entpd3-as1
Entpd4
Entpd5
Entpd6
Entpd8
Entr1
Eny2
Eogt
Eomes
Ep300
Ep400
Ep400p1
Epas1
Epb41
Epb41l1
Epb41l2
Epb41l3
Epb41l4a
Epb41l4a-as1
Epb41l4a-dt
Epb41l4b
Epb41l5
Epb42
Epc1
Epc2
Epcam-dt
Epdr1
Epg5
Epgn
Epha1
Epha10
Epha1-as1
Epha2
Epha3
Epha4
Epha5
Epha6
Ephb1
Ephb2
Ephb3
Ephb4
Ephb6
Ephx1
Ephx2
Ephx3
Ephx4
Epm2a
Epm2aip1
Epn1
Epn2
Epn2-as1
Epn3
Epor
Eppk1
Eprs
Eps15
Eps15l1
Eps8
Eps8l1
Eps8l2
Eps8l3
Epsti1
Eqtn
Eral1
Erap1
Erap2
Eras
Erbb2
Erbb3
Erbb4
Erbin
Erc1
Erc2
Ercc1
Ercc2
Ercc3
Ercc4
Ercc5
Ercc6
Ercc6l
Ercc6l2
Ercc8
Ereg
Erf
Erfe
Erg
Erg28
Ergic1
Ergic2
Ergic3
Erh
Erhp1
Eri1
Eri2
Eri3
Ericd
Erich1
Erich3
Erich4
Erich5
Erich6
Erich6-as1
Erlec1
Erlin1
Erlin2
Erlnc1
Ermap
Ermard
Ermn
Ermp1
Ern1
Ern2
Ero1a
Ero1b
Erp27
Erp29
Erp29p1
Errfi1
Erv3-1
Ervh48-1
Ervk13-1
Ervk3-1
Ervmer34-1
Ervmer61-1
Ervv-1
Ervw-1
Esco1
Esco2
Esd
Esm1
Espl1
Espn
Espnl
Espnp
Esr1
Esr2
Esrp1
Esrp2
Esrra
Esrrap2
Esrrb
Esrrg
Ess2
Esx1
Esyt1
Esyt2
Etaa1
Etf1
Etf1p1
Etfa
Etfbkmt
Etfdh
Etfrf1
Ethe1
Etnk1
Etnk2
Etnppl
Ets1
Ets1-as1
Ets2
Etv1
Etv2
Etv3
Etv4
Etv5
Etv5-as1
Etv6
Etv7
Eva1a
Eva1b
Eva1c
Evc
Evc2
Evi2a
Evi5
Evi5l
Evl
Evpl
Evpll
Evx2
Ewsat1
Ewsr1
Exd1
Exd2
Exd3
Exo1
Exo5
Exoc1
Exoc1l
Exoc3
Exoc3-as1
Exoc3l1
Exoc3l2
Exoc3l4
Exoc4
Exoc5
Exoc6
Exoc6b
Exoc7
Exog
Exosc1
Exosc10
Exosc10-as1
Exosc2
Exosc3
Exosc3p1
Exosc3p2
Exosc4
Exosc5
Exosc7
Exosc8
Exosc9
Exph5
Ext1
Ext2
Extl1
Extl2
Extl3
Eya1
Eya2
Eya3
Eya4
Eys
Ezh1
Ezh2
Ezh2p1
Ezr
Ezr-as1
F10
F11
F11-as1
F11r
F12
F13a1
F13b
F2
F2r
F2rl1
F2rl2
F2rl3
F3
F5
F7
F8
F9
Faah
Faah2
Faahp1
Faap20
Faap24
Fabp1
Fabp12
Fabp12p1
Fabp3
Fabp3p2
Fabp4
Fabp5
Fabp5p10
Fabp5p11
Fabp5p12
Fabp5p3
Fabp5p5
Fabp5p6
Fabp5p7
Fabp6
Fabp7p2
Fadd
Fads1
Fads2
Fads2p1
Fads3
Faf1
Faf2
Faf2p1
Fah
Fahd1
Fahd2a
Fahd2b
Fahd2cp
Faim
Faim2
Falec
Fam102a
Fam102b
Fam104a
Fam106a
Fam107a
Fam107b
Fam110a
Fam110b
Fam110c
Fam111a
Fam111a-dt
Fam111b
Fam114a1
Fam114a2
Fam117b
Fam118a
Fam118b
Fam120a
Fam120aos
Fam120b
Fam120c
Fam122a
Fam122b
Fam122c
Fam124b
Fam126a
Fam126b
Fam129a
Fam129b
Fam129c
Fam131a
Fam131b
Fam131c
Fam133a
Fam133b
Fam133cp
Fam135a
Fam135b
Fam136a
Fam13a
Fam13a-as1
Fam13b
Fam13c
Fam149a
Fam149b1
Fam149b1p1
Fam153a
Fam153c
Fam155a
Fam155a-it1
Fam157a
Fam160a1
Fam160b1
Fam160b2
Fam161a
Fam162a
Fam167a
Fam168a
Fam168b
Fam169b
Fam170a
Fam170b-as1
Fam171a2
Fam171b
Fam172a
Fam172bp
Fam173a
Fam174a
Fam174b
Fam177a1
Fam177a1p1
Fam177b
Fam178b
Fam181a
Fam181a-as1
Fam183a
Fam183bp
Fam184a
Fam185a
Fam185bp
Fam186a
Fam186b
Fam187a
Fam187b
Fam187b2p
Fam189a1
Fam189a2
Fam189b
Fam192a
Fam192bp
Fam193a
Fam197y1
Fam197y7
Fam19a1
Fam19a2
Fam19a3
Fam19a5
Fam200b
Fam201a
Fam201b
Fam204a
Fam206a
Fam206bp
Fam207a
Fam209a
Fam20a
Fam20b
Fam20c
Fam210a
Fam210b
Fam210cp
Fam214a
Fam214b
Fam216a
Fam216b
Fam217a
Fam217b
Fam218bp
Fam219b
Fam21ep
Fam220a
Fam220bp
Fam220cp
Fam221b
Fam222a
Fam222b
Fam225a
Fam225b
Fam227a
Fam227b
Fam228a
Fam228b
Fam229b
Fam234a
Fam234b
Fam237a
Fam238b
Fam240a
Fam240b
Fam241b
Fam242c
Fam245a
Fam24b
Fam25c
Fam25g
Fam27b
Fam32a
Fam32bp
Fam32cp
Fam3a
Fam3b
Fam3c
Fam3d
Fam41c
Fam43a
Fam45a
Fam47a
Fam47dp
Fam47e
Fam47e-stbd1
Fam49a
Fam49b
Fam50b
Fam53a
Fam53b-as1
Fam53c
Fam57a
Fam57b
Fam66c
Fam71a
Fam71b
Fam71bp1
Fam71d
Fam71e1
Fam71f1
Fam72a
Fam72b
Fam76a
Fam76b
Fam78a
Fam78b
Fam81a
Fam81b
Fam83a
Fam83a-as1
Fam83c-as1
Fam83d
Fam83e
Fam83f
Fam83g
Fam84a
Fam86b3p
Fam86c1
Fam86jp
Fam87b
Fam89b
Fam8a2p
Fam8a6p
Fam91a1
Fam91a2p
Fam92a
Fam92a1p1
Fam92a1p2
Fam92b
Fam95c
Fam96ap1
Fam96ap2
Fam98a
Fam98b
Fam98c
Fam99b
Fam9b
Fan1
Fanca
Fancb
Fancc
Fancd2
Fancd2p2
Fance
Fancg
Fanci
Fancl
Fancm
Fank1
Fap
Far1
Far1-it1
Far1p1
Far2
Far2p1
Farp1
Farp2
Fars2
Farsa
Fas
Faslg
Fasn
Fastk
Fastkd1
Fastkd2
Fastkd3
Fat1
Fat3
Fat4
Fau
Faup2
Faxdc2
Fbf1
Fbh1
Fbl
Fblim1
Fbll1
Fbln1
Fbln2
Fbln5
Fbln7
Fbn1
Fbn2
Fbn3
Fbp1
Fbp2p1
Fbrs
Fbrsl1
Fbxl13
Fbxl14
Fbxl15
Fbxl16
Fbxl17
Fbxl18
Fbxl19
Fbxl2
Fbxl20
Fbxl21p
Fbxl3
Fbxl4
Fbxl5
Fbxl6
Fbxl8
Fbxo11
Fbxo15
Fbxo16
Fbxo17
Fbxo2
Fbxo21
Fbxo22
Fbxo24
Fbxo25
Fbxo27
Fbxo28
Fbxo3
Fbxo31
Fbxo32
Fbxo33
Fbxo34
Fbxo36
Fbxo38
Fbxo39
Fbxo3-dt
Fbxo4
Fbxo41
Fbxo42
Fbxo43
Fbxo44
Fbxo45
Fbxo5
Fbxo6
Fbxo7
Fbxo8
Fbxo9
Fbxw10
Fbxw11
Fbxw12
Fbxw2
Fbxw4
Fbxw5
Fbxw7
Fbxw7-as1
Fbxw8
Fcamr
Fcar
Fcer1a
Fcer1g
Fcer2
Fcf1
Fcf1p2
Fcf1p3
Fcf1p4
Fcf1p5
Fcf1p7
Fcf1p8
Fcgbp
Fcgr1a
Fcgr1b
Fcgr1cp
Fcgr2a
Fcgr2c
Fcgr3a
Fcgr3b
Fcgrt
Fcho1
Fcho2
Fchsd1
Fchsd2
Fcmr
Fcn3
Fcrl1
Fcrl2
Fcrl3
Fcrl5
Fcrl6
Fcrla
Fcrlb
Fdcsp
Fdft1
Fdps
Fdpsp1
Fdpsp2
Fdpsp4
Fdpsp5
Fdpsp6
Fdpsp7
Fdpsp8
Fdx1p2
Fdx2
Fdxacb1
Fdxr
Fech
Fem1a
Fem1ap3
Fem1b
Fen1
Fen1p1
Fer
Fer1l4
Fermt1
Fermt2
Fermt3
Ferp1
Fes
Fetub
Fev
Fez1
Fez2
Fezf1-as1
Ffar2
Ffar3
Ffar4
Fgb
Fgd2
Fgd3
Fgd4
Fgd5
Fgd5-as1
Fgd6
Fgf1
Fgf10
Fgf11
Fgf12
Fgf13
Fgf14
Fgf14-as1
Fgf14-as2
Fgf2
Fgf20
Fgf21
Fgf22
Fgf23
Fgf5
Fgf7
Fgf7p1
Fgf7p2
Fgf9
Fgfbp2
Fgfbp3
Fgfr1
Fgfr1op
Fgfr1op2
Fgfr2
Fgfr3
Fgfr4
Fgfrl1
Fgg
Fggy
Fgl1
Fgr
Fh
Fhad1
Fhdc1
Fhit
Fhl1
Fhl2
Fhl3
Fhl5
Fhod3
Fhp1
Fibcd1
Fibin
Fibp
Ficd
Fig4
Figla
Fignl1
Filip1
Filip1l
Filnc1
Fip1l1
Firre
Fis1
Fitm1
Fjx1
Fkbp10
Fkbp11
Fkbp14
Fkbp15
Fkbp1a
Fkbp1ap1
Fkbp1b
Fkbp1c
Fkbp2
Fkbp3
Fkbp4
Fkbp4p1
Fkbp4p6
Fkbp5
Fkbp6
Fkbp8
Fkbp9
Fkbp9p1
Fkrp
Fktn
Flad1
Flcn
Flg2
Flg-as1
Fli1
Flii
Flna
Flnb
Flnb-as1
Flnc
Flnc-as1
Flot1
Flot2
Flrt2
Flrt3
Flt1
Flt1p1
Flt3lg
Flt4
Flvcr1
Flvcr2
Flywch1
Flywch2
Fmc1
Fmc1-luc7l2
Fmn1
Fmn2
Fmnl1
Fmnl2
Fmnl3
Fmo1
Fmo2
Fmo4
Fmo5
Fmo6p
Fmo9p
Fmod
Fmr1
Fmr1-it1
Fmr1nb
Fn1
Fn3k
Fn3krp
Fnbp1
Fnbp1l
Fnbp1p1
Fnbp4
Fndc1
Fndc11
Fndc1-it1
Fndc3a
Fndc3b
Fndc3cp
Fndc5
Fndc7
Fndc9
Fnip1
Fnip2
Fnta
Fntb
Fo393401.2
Fo393409.1
Fo393412.1
Fo393414.2
Fo393415.2
Fo393418.1
Fo393419.1
Fo393419.3
Fo538757.1
Fo704657.1
Focad
Focad-as1
Folh1
Folr2
Folr3
Fopnl
Fos
Fosb
Fosl1
Fosl2
Foxa1
Foxa3
Foxb1
Foxc1
Foxc2
Foxc2-as1
Foxcut
Foxd1-as1
Foxd2-as1
Foxf2
Foxg1
Foxg1-as1
Foxh1
Foxj2
Foxj3
Foxk1
Foxk2
Foxl1
Foxl2nb
Foxn1
Foxn2
Foxn3
Foxn3-as1
Foxn3p1
Foxn4
Foxo1
Foxo3
Foxo6
Foxp1
Foxp1-as1
Foxp1-it1
Foxp2
Foxp4
Foxr1
Foxred1
Foxred2
Fp325335.1
Fp565171.1
Fpgs
Fpgt
Fpgt-tnni3k
Fpr1
Fpr2
Fra10ac1
Fras1
Frat1
Frem1
Frem2
Frem2-as1
Frem3
Frg1
Frg1bp
Frg1dp
Frg1-dt
Frg1hp
Frg2b
Frg2dp
Frg2ep
Frg2gp
Frg2hp
Frg2ip
Frg2jp
Frg2lp
Frg2mp
Frmd1
Frmd3
Frmd4a
Frmd4b
Frmd5
Frmd6
Frmd7
Frmd8
Frmpd1
Frmpd2
Frmpd4-as1
Frrs1
Frrs1l
Frs2
Frs3
Fry
Fry-as1
Fryl
Fsbp
Fscn1
Fscn2
Fscn3
Fsd1
Fsd1l
Fsd2
Fshb
Fshr
Fsip1
Fsip2
Fsip2-as1
Fst
Fstl1
Fstl3
Fstl5
Ftcd
Ftcdnl1
Fth1
Fth1p1
Fth1p10
Fth1p11
Fth1p12
Fth1p15
Fth1p16
Fth1p2
Fth1p20
Fth1p22
Fth1p23
Fth1p24
Fth1p25
Fth1p27
Fth1p6
Fth1p7
Fth1p9
Ftlp10
Ftlp13
Ftlp16
Ftlp17
Ftlp19
Ftlp2
Ftlp3
Ftlp4
Ftlp6
Ftlp8
Fto
Ftop1
Ftsj1
Ftsj3
Ftx
Fubp1
Fubp3
Fuca1
Fuca1p1
Fuca2
Fuk
Fundc2
Fundc2p1
Fundc2p2
Furin
Fus
Fut1
Fut10
Fut11
Fut2
Fut3
Fut4
Fut6
Fut7
Fut8
Fuz
Fxn
Fxnp1
Fxnp2
Fxr1
Fxr2
Fxyd1
Fxyd2
Fxyd3
Fxyd4
Fxyd5
Fxyd6
Fxyd6-fxyd2
Fxyd6p1
Fxyd6p2
Fxyd7
Fyb1
Fyb2
Fyco1
Fyn
Fyttd1
Fzd1
Fzd10-as1
Fzd2
Fzd3
Fzd7
Fzd8
Fzd9
Fzr1
G2e3
G2e3-as1
G3bp1
G3bp2
G6pc
G6pc2
G6pc3
G6pd
Gaa
Gab1
Gab3
Gabarap
Gabarapl1
Gabarapl2
Gabarapl3
Gabbr1
Gabbr2
Gabpa
Gabpb1
Gabpb1-as1
Gabpb2
Gabra1
Gabra2
Gabra3
Gabra4
Gabra5
Gabra6
Gabrb1
Gabrb2
Gabrb3
Gabrd
Gabre
Gabrg2
Gabrg3
Gabrp
Gabrr1
Gabrr2
Gabrr3
Gacat2
Gad1
Gad2
Gadd45a
Gadd45b
Gadd45g
Gadl1
Gak
Gal3st2
Gal3st3
Gal3st4
Galc
Galk1
Galk2
Galm
Galns
Galnt1
Galnt10
Galnt11
Galnt12
Galnt13
Galnt14
Galnt15
Galnt16
Galnt17
Galnt18
Galnt2
Galnt3
Galnt5
Galnt6
Galnt7
Galnt9
Galntl5
Galntl6
Galp
Galt
Gan
Ganab
Ganc
Gap43
Gapdh
Gapdhp2
Gapdhp20
Gapdhp23
Gapdhp25
Gapdhp27
Gapdhp29
Gapdhp32
Gapdhp33
Gapdhp36
Gapdhp39
Gapdhp49
Gapdhp50
Gapdhp52
Gapdhp53
Gapdhp55
Gapdhp59
Gapdhp61
Gapdhp71
Gapdhp72
Gapdhp75
Gapdhp76
Gapdhs
Gaplinc
Gapt
Gapvd1
Gar1
Garem1
Garem2
Garnl3
Gars
Gars-dt
Garsp1
Gart
Gas1rr
Gas2
Gas2l1
Gas2l1p1
Gas2l1p2
Gas2l2
Gas2l3
Gas5
Gas6-as1
Gas6-dt
Gas7
Gas8
Gasal1
Gask1b
Gata1
Gata2
Gata2-as1
Gata3
Gata4
Gatad1
Gatad2a
Gatad2b
Gatb
Gatc
Gatd1
Gatm
Gba
Gba2
Gba3
Gbe1
Gbf1
Gbgt1
Gbp1
Gbp1p1
Gbp2
Gbp3
Gbp5
Gbp7
Gbx1
Gc
Gca
Gcat
Gcc1
Gcc2
Gcc2-as1
Gcdh
Gcfc2
Gcg
Gcgr
Gch1
Gchfr
Gckr
Gclc
Gclm
Gcna
Gcnt1
Gcnt1p1
Gcnt1p5
Gcnt2
Gcnt2p1
Gcnt3
Gcnt4
Gcom1
Gcom2
Gcsam
Gcsaml-as1
Gcsh
Gcshp1
Gcshp3
Gcshp4
Gda
Gdap1
Gdap2
Gde1
Gdf11
Gdf15
Gdf6
Gdi1
Gdi2
Gdi2p1
Gdnf
Gdnf-as1
Gdpd1
Gdpd2
Gdpd4
Gdpd5
Gdpgp1
Gem
Gemin2
Gemin2p1
Gemin2p2
Gemin6
Gemin7
Gemin7-as1
Gemin8
Gen1
Get4
Gfap
Gfer
Gfi1
Gfi1b
Gfm1
Gfm2
Gfod1
Gfod2
Gfpt1
Gfpt2
Gfra1
Gfra4
Gfral
Gfy
Gga1
Gga2
Gga3
Ggact
Ggcx
Ggh
Ggnbp1
Ggnbp2
Ggps1
Ggt1
Ggt5
Ggt6
Ggt7
Ggta1p
Ggtlc4p
Gh1
Gh2
Ghdc
Ghet1
Ghr
Ghrh
Ghrhr
Ghrl
Ghrlos
Ghsr
Gid4
Gid8
Gigyf1
Gigyf2
Gihcg
Gimap1
Gimap1-gimap5
Gimap2
Gimap4
Gimap5
Gimd1
Gin1
Ginm1
Gins1
Gins3
Gins4
Gip
Gipc1
Gipc2
Gipr
Git1
Git2
Gja1
Gja10
Gja5
Gja9
Gjb1
Gjb3
Gjb6
Gjb7
Gjc1
Gjd3
Gje1
Gk
Gk2
Gk5
Gkap1
Gk-as1
Gkn2
Gkn3p
Gla
Glb1
Glb1l3
Glcci1
Glce
Gldc
Gldn
Gle1
Glg1
Gli1
Gli2
Gli3
Gli4
Glipr1
Glipr1l1
Glipr1l2
Glis2
Glis2-as1
Glis3
Glis3-as1
Glmn
Glmp
Glod4
Glp2r
Glra1
Glra3
Glra4
Glrb
Glrx
Glrx2
Glrx3
Glrx3p2
Glrx5
Glrxp1
Glrxp2
Glrxp3
Gls
Gls2
Glt1d1
Glt8d1
Glt8d2
Gltpp1
Glud1
Glud1p3
Glud1p4
Glud2
Glul
Glulp3
Glulp4
Glulp6
Glyat
Glyatl1
Glyatl1b
Glyatl1p1
Glyatl1p4
Glyatl2
Glyatl3
Glyctk
Glyctk-as1
Glyr1
Gm2a
Gmcl1
Gmcl1p2
Gmds
Gmds-dt
Gmeb1
Gmfb
Gmfbp1
Gmip
Gmnc
Gmnn
Gmppa
Gmppb
Gmpr
Gmpr2
Gmps
Gmpsp1
Gna11
Gna12
Gna13
Gna14
Gna15
Gnai1
Gnai2
Gnai2p2
Gnal
Gnao1
Gnaq
Gnaqp1
Gnas
Gnas-as1
Gnat1
Gnat2
Gnat3
Gnaz
Gnb1
Gnb2
Gnb4
Gnb5
Gne
Gng10p1
Gng11
Gng12-as1
Gng2
Gng5
Gng5p1
Gng7
Gng8
Gngt1
Gnl2
Gnl3
Gnl3l
Gnl3lp1
Gnly
Gnpat
Gnpatp
Gnpda1
Gnpda2
Gnpnat1
Gnptab
Gnptg
Gnrh1
Gnrhr2
Gns
Golga1
Golga2p1
Golga2p5
Golga2p8
Golga3
Golga4
Golga5p1
Golga7
Golga7b
Golga8a
Golga8b
Golga8g
Golga8ip
Golga8vp
Golim4
Golm1
Golph3
Golt1a
Golt1b
Gon4l
Gon7
Gopc
Gorab
Gorab-as1
Gorasp1
Gorasp2
Gosr1
Gosr2
Got1
Got1l1
Got2
Got2p1
Got2p2
Got2p3
Gp1ba
Gp1bb
Gp2
Gp5
Gp6
Gpaa1
Gpalpp1
Gpank1
Gpat2p2
Gpat3
Gpat4
Gpatch1
Gpatch11
Gpatch2
Gpatch2l
Gpatch3
Gpatch4
Gpatch8
Gpbar1
Gpbp1
Gpbp1l1
Gpc1
Gpc3
Gpc5
Gpc5-as1
Gpc5-it1
Gpc6-as1
Gpcpd1
Gpd1
Gpd1l
Gpd2
Gper1
Gphb5
Gphn
Gpi
Gpld1
Gpm6a
Gpm6b
Gpn1
Gpn2
Gpn3
Gpnmb
Gpr101
Gpr107
Gpr108
Gpr132
Gpr135
Gpr137
Gpr137b
Gpr137c
Gpr139
Gpr141
Gpr141bp
Gpr143
Gpr143p
Gpr146
Gpr148
Gpr151
Gpr152
Gpr155
Gpr156
Gpr157
Gpr158
Gpr158-as1
Gpr160
Gpr161
Gpr162
Gpr17
Gpr171
Gpr176
Gpr179
Gpr18
Gpr19
Gpr1-as
Gpr21
Gpr25
Gpr26
Gpr31
Gpr32
Gpr33
Gpr34
Gpr35
Gpr37
Gpr39
Gpr42
Gpr45
Gpr53p
Gpr55
Gpr6
Gpr68
Gpr75
Gpr75-asb3
Gpr78
Gpr83
Gpr84
Gpr85
Gpr89a
Gpr89b
Gpr89p
Gprc5a
Gprc5b
Gprc5c
Gprc5d
Gprc5d-as1
Gprin2
Gprin3
Gps1
Gps2
Gps2p1
Gpsm2
Gpsm3
Gpt
Gpt2
Gpx1
Gpx1p1
Gpx1p2
Gpx2
Gpx3
Gpx4
Gpx5
Gpx6
Gpx7
Gpx8
Gramd1a
Gramd1b
Gramd1c
Gramd2a
Gramd2b
Gramd4
Grap2
Grapl
Grasp
Grb10
Grb14
Grb2
Grb7
Greb1
Greb1l
Grem1
Grhl2
Grhl3
Grhpr
Gria1
Gria2
Gria3
Gria4
Grid1-as1
Grid2
Grifin
Grik1
Grik1-as1
Grik2
Grik4
Grik5
Grin2a
Grin2b
Grin2c
Grin3a
Grin3b
Grina
Grip1
Grip2
Gripap1
Grk1
Grk2
Grk3
Grk4
Grk5
Grk5-it1
Grk6
Grm2
Grm3
Grm5
Grm5-as1
Grm6
Grm7
Grm7-as3
Grm8
Grn
Grp
Grpel1
Grpel2
Grpel2-as1
Grpel2p1
Grpr
Grsf1
Grwd1
Grxcr1
Grxcr2
Gsap
Gsc
Gsdmb
Gsdmd
Gsdme
Gse1
Gsec
Gsg1
Gsk3b
Gskip
Gsn
Gsn-as1
Gspt1
Gspt2
Gss
Gsta1
Gsta10p
Gsta11p
Gsta12p
Gsta3
Gsta4
Gsta6p
Gsta8p
Gsta9p
Gstcd
Gstk1
Gstm1
Gstm2
Gstm3
Gstm3p1
Gstm4
Gstm5
Gsto1
Gsto2
Gsto3p
Gstp1
Gstp1p1
Gstt2b
Gstt4
Gstz1
Gsx2
Gtdc1
Gtf2a1
Gtf2a1l
Gtf2a2
Gtf2b
Gtf2e1
Gtf2e2
Gtf2f1
Gtf2f2
Gtf2f2p1
Gtf2f2p2
Gtf2h1
Gtf2h2c
Gtf2h3
Gtf2h4
Gtf2i
Gtf2ip1
Gtf2ip13
Gtf2ip2
Gtf2ip23
Gtf2ip4
Gtf2ip6
Gtf2ip8
Gtf2ird1
Gtf2ird1p1
Gtf2ird2
Gtf2ird2b
Gtf2ird2p1
Gtf3a
Gtf3ap2
Gtf3ap5
Gtf3c1
Gtf3c2
Gtf3c3
Gtf3c4
Gtf3c5
Gtf3c6
Gtpbp1
Gtpbp10
Gtpbp2
Gtpbp3
Gtpbp4
Gtpbp6
Gtpbp8
Gtscr1
Gtse1
Gtse1-dt
Gtsf1
Gtsf1l
Guca1a
Guca1c
Gucd1
Gucy1a1
Gucy1a2
Gucy1b1
Gucy1b2
Gucy2c
Gucy2d
Gucy2ep
Gucy2gp
Guf1
Guk1
Gulp1
Gusb
Gusbp1
Gusbp12
Gusbp5
Gusbp6
Gvinp1
Gvqw2
Gvqw3
Gxylt2
Gyg1
Gyg1p2
Gyg1p3
Gyg2
Gyg2-as1
Gypa
Gypb
Gypc
Gype
Gys1
Gys2
Gzf1
Gzmap1
Gzmb
Gzmh
Gzmk
Gzmm
H1f0
H1fnt
H1foo
H1fx-as1
H2afj
H2afv
H2afvp1
H2afy
H2afy2
H2afzp6
H3f3a
H3f3ap1
H3f3ap2
H3f3ap4
H3f3ap5
H3f3ap6
H3f3b
H3f3bp2
H6pd
Haao
Habp2
Habp4
Hacd1
Hacd2
Hacd3
Hace1
Hacl1
Hadh
Hadha
Hadhb
Hagh
Haghl
Haglr
Hal
Hamp
Hand2
Hand2-as1
Hao2
Hao2-it1
Hap1
Hapln1
Hapln3
Har1a
Harbi1
Hars
Hars2
Has1
Has2-as1
Has3
Haspin
Hat1
Haus1
Haus1p3
Haus2
Haus3
Haus4
Haus5
Haus6
Haus6p1
Haus6p2
Haus6p3
Haus7
Haus8
Haus8p1
Havcr1
Havcr2
Hax1
Hbb
Hbbp1
Hbd
Hbe1
Hbg1
Hbg2
Hbm
Hbp1
Hbs1l
Hbz
Hcar1
Hcar3
Hccat5
Hcfc1
Hcfc1-as1
Hcfc1r1
Hcfc2
Hcg11
Hcg14
Hcg15
Hcg17
Hcg18
Hcg20
Hcg21
Hcg24
Hcg25
Hcg27
Hcg4
Hcg4b
Hcg4p8
Hcg9
Hck
Hcls1
Hcn1
Hcn3
Hcp5
Hcrt
Hcrtr1
Hcrtr2
Hcst
Hdac1
Hdac10
Hdac11
Hdac11-as1
Hdac1p1
Hdac1p2
Hdac2
Hdac2-as2
Hdac3
Hdac4
Hdac4-as1
Hdac5
Hdac6
Hdac7
Hdac8
Hdac9
Hdc
Hddc2
Hddc3
Hdgf
Hdgfl1
Hdgfl2
Hdgfl3
Hdhd2
Hdhd5-as1
Hdlbp
Hdx
Heatr1
Heatr3
Heatr4
Heatr5a
Heatr5b
Heatr6
Hebp1
Hebp2
Hectd1
Hectd2
Hectd3
Hectd4
Hecw1
Hecw1-it1
Hecw2
Hecw2-as1
Heg1
Heih
Helb
Hellpar
Hells
Helq
Helz
Helz2
Hemgn
Hemk1
Henmt1
Hepacam2
Heph
Hephl1
Hepn1
Herc1
Herc2
Herc2p10
Herc2p2
Herc2p3
Herc2p4
Herc3
Herc4
Herc5
Herc6
Herpud1
Herpud2
Hes1
Hes2
Hes6
Hes7
Hesx1
Hexa
Hexa-as1
Hexb
Hexd
Hexd-it1
Hexim1
Hexim2
Hey1
Hey2
Hfe
Hfm1
Hgc6.3
Hgd
Hgf
Hgfac
Hgh1
Hgs
Hgsnat
Hhat
Hhatl
Hhex
Hhip
Hhipl2
Hhla1
Hhla2
Hhla3
Hibadh
Hibch
Hic1
Hid1
Hif1a
Hif1a-as2
Hif1an
Hif1ap1
Hif3a
Higd1a
Higd1ap11
Higd1ap13
Higd1ap15
Higd1ap16
Higd1ap17
Higd1ap4
Higd1ap5
Higd1ap6
Higd1ap8
Higd1ap9
Hikeshi
Hilpda
Hils1
Hinfp
Hint1
Hint2
Hint2p1
Hip1
Hip1r
Hipk1
Hipk1-as1
Hipk2
Hipk3
Hira
Hirap1
Hist1h1b
Hist1h1c
Hist1h1d
Hist1h1e
Hist1h1ps1
Hist1h1ps2
Hist1h1t
Hist1h2aa
Hist1h2ab
Hist1h2ac
Hist1h2ad
Hist1h2ae
Hist1h2ag
Hist1h2ah
Hist1h2ai
Hist1h2aj
Hist1h2ak
Hist1h2al
Hist1h2am
Hist1h2aps1
Hist1h2aps2
Hist1h2aps3
Hist1h2aps4
Hist1h2aps5
Hist1h2aps6
Hist1h2ba
Hist1h2bc
Hist1h2bd
Hist1h2be
Hist1h2bf
Hist1h2bh
Hist1h2bi
Hist1h2bj
Hist1h2bk
Hist1h2bl
Hist1h2bm
Hist1h2bn
Hist1h2bo
Hist1h2bps1
Hist1h2bps2
Hist1h3a
Hist1h3b
Hist1h3c
Hist1h3d
Hist1h3e
Hist1h3f
Hist1h3g
Hist1h3h
Hist1h3j
Hist1h4a
Hist1h4b
Hist1h4c
Hist1h4d
Hist1h4e
Hist1h4f
Hist1h4h
Hist1h4i
Hist1h4j
Hist1h4k
Hist1h4l
Hist1h4ps1
Hist2h2aa4
Hist2h2ac
Hist2h2bb
Hist2h2bf
Hist2h3d
Hist2h3ps2
Hist3h2ba
Hist3h2bb
Hist3h3
Hist4h4
Hivep1
Hivep2
Hivep3
Hjurp
Hk1
Hk2
Hkr1
Hla-a
Hla-b
Hla-c
Hla-dpa1
Hla-dpb1
Hla-dpb2
Hla-dqa1
Hla-dqa2
Hla-dqb1
Hla-dqb1-as1
Hla-dqb3
Hla-dra
Hla-drb1
Hla-drb6
Hla-e
Hla-f
Hla-f-as1
Hla-g
Hla-h
Hla-j
Hla-k
Hla-l
Hla-n
Hla-p
Hla-v
Hla-w
Hla-z
Hlcs
Hlcs-it1
Hlf
Hlfp1
Hltf
Hltf-as1
Hlx
Hm13
Hm13-as1
Hm13-it1
Hmbox1
Hmbs
Hmces
Hmcn1
Hmcn2
Hmg20a
Hmg20b
Hmga1
Hmga1p1
Hmga1p2
Hmga1p4
Hmga1p5
Hmga2
Hmgb1
Hmgb1p10
Hmgb1p11
Hmgb1p13
Hmgb1p14
Hmgb1p18
Hmgb1p19
Hmgb1p21
Hmgb1p22
Hmgb1p24
Hmgb1p26
Hmgb1p28
Hmgb1p29
Hmgb1p3
Hmgb1p30
Hmgb1p31
Hmgb1p35
Hmgb1p38
Hmgb1p39
Hmgb1p4
Hmgb1p44
Hmgb1p45
Hmgb1p47
Hmgb1p48
Hmgb1p5
Hmgb1p51
Hmgb1p6
Hmgb1p7
Hmgb2
Hmgb2p1
Hmgb3
Hmgb3p1
Hmgb3p11
Hmgb3p14
Hmgb3p18
Hmgb3p2
Hmgb3p21
Hmgb3p22
Hmgb3p23
Hmgb3p26
Hmgb3p32
Hmgb3p5
Hmgb3p6
Hmgb3p9
Hmgb4
Hmgcl
Hmgcll1
Hmgcr
Hmgcs1
Hmgcs2
Hmgn1
Hmgn1p11
Hmgn1p12
Hmgn1p15
Hmgn1p17
Hmgn1p18
Hmgn1p19
Hmgn1p26
Hmgn1p30
Hmgn1p32
Hmgn1p33
Hmgn1p34
Hmgn1p36
Hmgn1p5
Hmgn1p6
Hmgn1p7
Hmgn1p8
Hmgn2
Hmgn2p11
Hmgn2p13
Hmgn2p15
Hmgn2p16
Hmgn2p17
Hmgn2p19
Hmgn2p20
Hmgn2p21
Hmgn2p22
Hmgn2p25
Hmgn2p26
Hmgn2p27
Hmgn2p28
Hmgn2p31
Hmgn2p34
Hmgn2p35
Hmgn2p36
Hmgn2p38
Hmgn2p39
Hmgn2p4
Hmgn2p40
Hmgn2p41
Hmgn2p46
Hmgn2p47
Hmgn2p5
Hmgn4
Hmgn5
Hmgxb3
Hmgxb4
Hmmr
Hmox1
Hmox2
Hmsd
Hmx1
Hmx2
Hnf1a-as1
Hnf4a
Hnf4a-as1
Hnf4g
Hnf4gp1
Hnmt
Hnrnpa1
Hnrnpa1l2
Hnrnpa1p1
Hnrnpa1p11
Hnrnpa1p15
Hnrnpa1p19
Hnrnpa1p20
Hnrnpa1p21
Hnrnpa1p23
Hnrnpa1p24
Hnrnpa1p28
Hnrnpa1p29
Hnrnpa1p30
Hnrnpa1p31
Hnrnpa1p32
Hnrnpa1p34
Hnrnpa1p36
Hnrnpa1p37
Hnrnpa1p39
Hnrnpa1p41
Hnrnpa1p42
Hnrnpa1p45
Hnrnpa1p46
Hnrnpa1p47
Hnrnpa1p50
Hnrnpa1p51
Hnrnpa1p53
Hnrnpa1p54
Hnrnpa1p57
Hnrnpa1p58
Hnrnpa1p59
Hnrnpa1p6
Hnrnpa1p60
Hnrnpa1p61
Hnrnpa1p62
Hnrnpa1p63
Hnrnpa1p65
Hnrnpa1p66
Hnrnpa1p67
Hnrnpa1p70
Hnrnpa1p72
Hnrnpa1p73
Hnrnpa1p74
Hnrnpa1p76
Hnrnpa2b1
Hnrnpa3
Hnrnpa3p11
Hnrnpa3p15
Hnrnpa3p2
Hnrnpa3p4
Hnrnpa3p5
Hnrnpa3p8
Hnrnpa3p9
Hnrnpab
Hnrnpabp1
Hnrnpc
Hnrnpcp1
Hnrnpcp10
Hnrnpcp2
Hnrnpcp9
Hnrnpd
Hnrnpdlp1
Hnrnpdlp3
Hnrnpdp2
Hnrnpf
Hnrnpfp1
Hnrnph1
Hnrnph1p3
Hnrnph3
Hnrnpk
Hnrnpkp4
Hnrnpkp5
Hnrnpl
Hnrnpll
Hnrnplp1
Hnrnpm
Hnrnpmp2
Hnrnpr
Hnrnpu
Hnrnpul1
Hnrnpul2-bscl2
Hoga1
Homer1
Homer2
Homer3-as1
Homez
Hook1
Hook2
Hook3
Hopx
Hormad1
Hormad2
Hormad2-as1
Hotair
Hotairm1
Hottip
Hoxa1
Hoxa10
Hoxa11
Hoxa11-as
Hoxa5
Hoxa6
Hoxa9
Hoxa-as2
Hoxa-as3
Hoxb1
Hoxb13
Hoxb2
Hoxb3
Hoxb6
Hoxb8
Hoxb-as1
Hoxb-as2
Hoxb-as3
Hoxb-as4
Hoxc10
Hoxc11
Hoxc4
Hoxc5
Hoxc6
Hoxc9
Hoxc-as2
Hoxc-as3
Hoxd10
Hoxd11
Hoxd3
Hoxd8
Hoxd-as2
Hp
Hp1bp3
Hpcal1
Hpcal4
Hpd
Hpdl
Hpf1
Hpgd
Hpgds
Hpn
Hpn-as1
Hpr
Hprt1p2
Hps1
Hps3
Hps4
Hps5
Hps6
Hpse2
Hpx
Hpyr1
Hr
Hrasls5
Hrc
Hrg
Hrh1
Hrh2
Hrh4
Hrk
Hs1bp3
Hs2st1
Hs3st1
Hs3st2
Hs3st3b1
Hs3st6
Hs6st1
Hs6st2
Hs6st2-as1
Hs6st3
Hsbp1
Hsbp1l1
Hsbp1p1
Hsbp1p2
Hscb
Hsd11b1-as1
Hsd11b1l
Hsd11b2
Hsd17b1
Hsd17b11
Hsd17b12
Hsd17b13
Hsd17b14
Hsd17b1p1
Hsd17b2
Hsd17b3
Hsd17b3-as1
Hsd17b4
Hsd17b6
Hsd17b7
Hsd17b7p1
Hsd17b7p2
Hsd3b7
Hsd3bp3
Hsd3bp5
Hsdl1
Hsdl2
Hsf1
Hsf2
Hsf2bp
Hsf4
Hsf5
Hsh2d
Hsp90aa1
Hsp90aa2p
Hsp90aa6p
Hsp90ab1
Hsp90ab2p
Hsp90b1
Hsp90b2p
Hsp90b3p
Hspa12a
Hspa12b
Hspa14
Hspa1a
Hspa2
Hspa4
Hspa4l
Hspa8
Hspa8p11
Hspa8p13
Hspa8p15
Hspa8p17
Hspa8p18
Hspa8p3
Hspa8p4
Hspa8p5
Hspa8p6
Hspa8p7
Hspa8p8
Hspa9
Hspa9p1
Hspb1
Hspb11
Hspb2-c11orf52
Hspb7
Hspb8
Hspb9
Hspbap1
Hspbp1
Hspd1
Hspd1p1
Hspd1p10
Hspd1p12
Hspd1p15
Hspd1p16
Hspd1p18
Hspd1p6
Hspd1p7
Hspe1
Hspe1-mob4
Hspe1p1
Hspe1p13
Hspe1p14
Hspe1p18
Hspe1p19
Hspe1p20
Hspe1p26
Hspe1p27
Hspe1p28
Hspe1p3
Hspe1p4
Hspe1p6
Hspe1p7
Hspe1p8
Hspg2
Hsph1
Htatip2
Htatsf1
Htatsf1p1
Htatsf1p2
Htd2
Htn1
Htn3
Htr1b
Htr1f
Htr2a
Htr3a
Htr3b
Htr3c
Htr3d
Htr3e
Htr4
Htr5a
Htr5a-as1
Htr7
Htr7p1
Htra1
Htra2
Htt
Htt-as
Hunk
Hunk-as1
Hus1
Hus1b
Huwe1
Hvcn1
Hyal1
Hyal2
Hyal3
Hyal4
Hydin
Hydin2
Hyi
Hyi-as1
Hykk
Hyls1
Hyou1
Hypk
Hypm
Iah1
Iapp
Iars
Iars2
Iars2p1
Iatpr
Iba57
Iba57-dt
Ibtk
Ica1
Ica1l
Icam1
Icam2
Icam3
Icam4
Icam5
Ice1
Ice2
Ice2p2
Ick
Icmt
Id1
Id2
Id2-as1
Id3
Ide
Idh1
Idh1-as1
Idh2-dt
Idh3a
Idi1
Idnk
Ido1
Ido2
Ids
Idsp1
Idua
Ier2
Ier3
Ier3-as1
Ier3ip1
Ier5
Ier5l
Iffo1
Iffo2
Ifi16
Ifi27
Ifi27l1
Ifi30
Ifi35
Ifi44
Ifi44l
Ifih1
Ifit1
Ifit1p1
Ifit2
Ifit3
Ifit6p
Ifitm1
Ifitm10
Ifitm2
Ifitm5
Ifitm9p
Ifna10
Ifna11p
Ifna17
Ifna2
Ifna20p
Ifna4
Ifna5
Ifna6
Ifna7
Ifna8
Ifnar2
Ifne
Ifngr1
Ifngr2
Ifnk
Ifnl3
Ifnw1
Ifnwp18
Ifnwp19
Ifnwp4
Ifnwp5
Ifnwp9
Ifrd1
Ift122
Ift140
Ift172
Ift20
Ift22
Ift27
Ift43
Ift46
Ift52
Ift57
Ift74
Ift74-as1
Ift80
Ift81
Ift88
Igbp1
Igbp1-as1
Igbp1p4
Igdcc3
Igdcc4
Igf1
Igf1r
Igf2
Igf2bp1
Igf2bp2
Igf2bp2-as1
Igf2bp3
Igf2r
Igfbp1
Igfbp2
Igfbp3
Igfbp5
Igfbp6
Igfbp7-as1
Igfl1p1
Igfl1p2
Igfl2
Igfl2-as1
Igfl4
Igflr1
Igha1
Igha2
Ighd2-15
Ighd2-2
Ighd2-21
Ighd2-8
Ighd3-10
Ighd4-11
Ighd5-12
Ighg3
Ighg4
Ighj3p
Ighj4
Ighj5
Ighj6
Ighmbp2
Ighv1-12
Ighv1-17
Ighv1-24
Ighv1-46
Ighv2-70d
Ighv3-15
Ighv3-22
Ighv3-33-2
Ighv3-35
Ighv3-36
Ighv3-37
Ighv3-42
Ighv3-47
Ighv3-49
Ighv3-60
Ighv3-62
Ighv3-69-1
Ighv3-71
Ighv3-73
Ighv3-74
Ighv3or16-7
Ighv4-31
Ighv4-34
Ighv4-39
Ighv4-59
Ighv4-61
Ighv4-80
Ighv5-51
Ighv7-34-1
Ighv7-40
Ighv7-56
Ighv7-81
Ighvii-1-1
Ighvii-15-1
Ighvii-22-1
Ighvii-26-2
Ighvii-46-1
Ighvii-65-1
Ighvii-67-1
Ighviii-11-1
Ighviii-13-1
Ighviii-22-2
Ighviii-26-1
Ighviii-38-1
Ighviii-47-1
Ighviii-5-2
Ighviii-67-3
Ighviii-67-4
Ighviii-76-1
Ighviv-44-1
Igip
Igkc
Igkv1-16
Igkv1-27
Igkv1-35
Igkv1-6
Igkv1-8
Igkv1-9
Igkv1d-37
Igkv1d-43
Igkv1or22-1
Igkv1or22-5
Igkv1or2-3
Igkv1or2-6
Igkv2-18
Igkv2-24
Igkv2-30
Igkv2d-26
Igkv2d-30
Igkv2d-36
Igkv2d-40
Igkv2or22-3
Igkv2or22-4
Igkv3-25
Igkv3-34
Igkv3or22-2
Igkv3or2-268
Igkv4-1
Iglc3
Iglc5
Iglj2
Iglj3
Igljcor18
Iglv10-54
Iglv11-55
Iglv1-36
Iglv1-40
Iglv1-41
Iglv1-47
Iglv1-51
Iglv2-34
Iglv2-5
Iglv2-8
Iglv3-1
Iglv3-10
Iglv3-17
Iglv3-21
Iglv3-22
Iglv3-24
Iglv3-25
Iglv3-30
Iglv3-32
Iglv3-4
Iglv3-7
Iglv3-9
Iglv4-69
Iglv5-37
Iglv5-45
Iglv5-48
Iglv5-52
Iglv6-57
Iglv7-46
Iglv8-61
Iglv9-49
Iglvi-20
Iglviv-65
Iglvivor22-2
Iglvv-58
Iglvv-66
Igsf1
Igsf10
Igsf11
Igsf11-as1
Igsf21
Igsf23
Igsf3
Igsf5
Igsf6
Igsf9
Ik
Ikbkb
Ikbke
Ikbkg
Ikzf1
Ikzf2
Ikzf3
Ikzf4
Ikzf5
Il10
Il10ra
Il10rb
Il10rb-dt
Il11
Il11ra
Il12a
Il12a-as1
Il12rb1
Il12rb2
Il13
Il13ra1
Il13ra2
Il15
Il15ra
Il16
Il17b
Il17d
Il17f
Il17ra
Il17rb
Il17rc
Il17rd
Il17re
Il18
Il18bp
Il18r1
Il18rap
Il19
Il1b
Il1f10
Il1r1
Il1r1-as1
Il1r2
Il1rap
Il1rl1
Il1rl2
Il1rn
Il20
Il20ra
Il20rb
Il20rb-as1
Il21
Il21-as1
Il21r
Il22
Il23a
Il23r
Il24
Il25
Il2ra
Il2rb
Il2rg
Il31ra
Il32
Il33
Il34
Il36a
Il36b
Il36g
Il36rn
Il3ra
Il4
Il4i1
Il4r
Il5ra
Il6
Il6r
Il6r-as1
Il6st
Il6stp1
Il7
Il7r
Il9
Ildr1
Ildr2
Ilf2
Ilf2p2
Ilf3
Ilk
Ilkap
Ilvbl
Immp1l
Immp1lp1
Immp1lp3
Immp2l
Immt
Imp3
Imp4
Impa1
Impa1p1
Impa2
Impact
Impad1
Impdh1
Impdh1p10
Impdh1p3
Impdh1p4
Impdh1p6
Impdh1p8
Impdh2
Impg1
Inafm1
Inafm2
Inava
Inca1
Incenp
Ine2
Inf2
Ing1
Ing2
Ing3
Ing5
Inhba-as1
Inhbe
Inhcap
Inip
Inka2
Inmt
Inmt-mindy4
Ino80
Ino80-as1
Ino80b
Ino80b-wbp1
Ino80c
Ino80d
Ino80e
Inpp1
Inpp4a
Inpp4b
Inpp5a
Inpp5b
Inpp5d
Inpp5f
Inpp5j
Inpp5k
Inppl1
Insc
Insig1
Insig2
Ins-igf2
Insl4
Insl5
Insr
Insyn1
Insyn2
Insyn2b
Ints1
Ints10
Ints11
Ints12
Ints13
Ints14
Ints2
Ints3
Ints4
Ints5
Ints6
Ints6-as1
Ints6p1
Ints7
Ints8
Ints9
Ints9-as1
Intu
Invs
Ip6k1
Ip6k2
Ip6k3
Ipcef1
Ipo11
Ipo13
Ipo4
Ipo5
Ipo5p1
Ipo7
Ipo8
Ipo8p1
Ipo9
Ipo9-as1
Ipp
Ippkp1
Iqank1
Iqca1
Iqcb1
Iqcc
Iqcd
Iqce
Iqcf2
Iqcf3
Iqcf5-as1
Iqcf6
Iqcg
Iqch
Iqch-as1
Iqcj
Iqcj-schip1
Iqcj-schip1-as1
Iqck
Iqcm
Iqcn
Iqgap1
Iqgap2
Iqgap3
Iqsec1
Iqsec2
Iqsec3
Iqsec3p1
Irain
Irak1
Irak1bp1
Irak3
Irak4
Ireb2
Irf1
Irf2
Irf2bp2
Irf5
Irf5p1
Irf6
Irf7
Irf8
Irf9
Irgc
Irgm
Irgq
Irs1
Irs3p
Irs4
Irx1p1
Irx2
Irx3
Irx5
Irx6
Isca1
Isca1p1
Isca1p3
Isca1p4
Isca2
Isca2p1
Iscu
Iscup1
Isg15
Isg20
Isg20l2
Isl1
Isl2
Islr
Islr2
Ism1-as1
Ism2
Isoc1
Isoc2
Ispd
Ispd-as1
Ist1
Isy1
Itch
Itch-as1
Itch-it1
Itfg1
Itfg1-as1
Itfg2
Itfg2-as1
Itga1
Itga10
Itga11
Itga2
Itga2b
Itga3
Itga4
Itga5
Itga6
Itga6-as1
Itga7
Itga9
Itga9-as1
Itgad
Itgae
Itgal
Itgam
Itgav
Itgax
Itgb1
Itgb1bp1
Itgb1bp2
Itgb1-dt
Itgb2
Itgb2-as1
Itgb3
Itgb3bp
Itgb4
Itgb5
Itgb5-as1
Itgb6
Itgb7
Itgb8
Itgbl1
Itih1
Itih2
Itih3
Itih4
Itih5
Itk
Itln1
Itln2
Itm2a
Itm2b
Itm2bp1
Itm2c
Itpa
Itpk1
Itpka
Itpkb
Itpkb-as1
Itpr1
Itpr1-dt
Itpr2
Itpr3
Itprid1
Itprid2
Itprip-as1
Itpripl2
Itsn1
Itsn2
Ivd
Ivns1abp
Iws1
Iyd
Izumo1
Izumo2
Izumo3
Izumo4
Jade1
Jade2
Jade3
Jadrr
Jag1
Jagn1
Jak2
Jak3
Jakmip1
Jakmip2
Jakmip2-as1
Jam2
Jaml
Jarid2
Jarid2-as1
Jazf1
Jazf1-as1
Jcad
Jchain
Jchainp1
Jdp2
Jhy
Jkamp
Jkampp1
Jmjd1c
Jmjd6
Jmjd7
Jmjd7-pla2g4b
Jmjd8
Jmy
Josd1
Jph4
Jpt1
Jpt2
Jpx
Jrk
Jrkl-as1
Jsrp1
Jtbp1
Jun
Jund
Jup
Kaag1
Kalrn
Kank1
Kank1p1
Kank2
Kank3
Kank4
Kansl1
Kansl1-as1
Kansl1l
Kansl2
Kansl3
Kantr
Kars
Kat14
Kat2a
Kat2b
Kat5
Kat6a
Kat6b
Kat7
Kat8
Katna1
Katnal1
Katnal2
Katnb1
Katnbl1
Katnbl1p1
Katnbl1p2
Katnbl1p3
Katnbl1p4
Katnbl1p5
Katnbl1p6
Kazald1
Kazn
Kazn-as1
Kbtbd11-ot1
Kbtbd12
Kbtbd2
Kbtbd3
Kbtbd4
Kbtbd6
Kbtbd7
Kbtbd8
Kc877392.1
Kcmf1
Kcna10
Kcna2
Kcna4
Kcna5
Kcnab1
Kcnab1-as1
Kcnab2
Kcnab3
Kcnb1
Kcnc1
Kcnc2
Kcnc3
Kcnc4
Kcnd1
Kcnd2
Kcnd3
Kcnd3-it1
Kcne2
Kcng1
Kcnh1
Kcnh1-it1
Kcnh4
Kcnh5
Kcnh6
Kcnh7
Kcnh8
Kcnip1
Kcnip2-as1
Kcnip3
Kcnip4
Kcnip4-it1
Kcnj1
Kcnj10
Kcnj11
Kcnj13
Kcnj14
Kcnj15
Kcnj16
Kcnj2
Kcnj2-as1
Kcnj3
Kcnj8
Kcnk1
Kcnk10
Kcnk12
Kcnk15-as1
Kcnk16
Kcnk17
Kcnk2
Kcnk3
Kcnk4
Kcnk9
Kcnma1
Kcnma1-as1
Kcnmb2
Kcnmb2-as1
Kcnmb3
Kcnn2
Kcnn3
Kcnn4
Kcnq1
Kcnq1ot1
Kcnq2
Kcnq3
Kcnq5
Kcnq5-it1
Kcnrg
Kcns1
Kcns2
Kcns3
Kcnt1
Kcnt2
Kcnu1
Kcp
Kctd1
Kctd10
Kctd11
Kctd12
Kctd13
Kctd15
Kctd16
Kctd17
Kctd18
Kctd19
Kctd2
Kctd20
Kctd21-as1
Kctd3
Kctd5
Kctd6
Kctd7
Kctd9
Kctd9p1
Kctd9p2
Kctd9p4
Kctd9p6
Kdelc1
Kdelc1p1
Kdelc2
Kdelr2
Kdm1a
Kdm1b
Kdm2a
Kdm2b
Kdm3a
Kdm3b
Kdm4a
Kdm4a-as1
Kdm4b
Kdm4c
Kdm4d
Kdm4f
Kdm5a
Kdm5b
Kdm5c
Kdm5d
Kdm6a
Kdm6b
Kdm7a
Kdm7a-dt
Kdm8
Kdr
Kdsr
Keap1
Kf455155.1
Kf456110.1
Kf459542.1
Khdc1
Khdc1l
Khdc1p1
Khdc4
Khdrbs1
Khdrbs2-ot
Khdrbs3
Khk
Khnyn
Khsrpp1
Kiaa0040
Kiaa0100
Kiaa0232
Kiaa0319l
Kiaa0355
Kiaa0391
Kiaa0408
Kiaa0513
Kiaa0556
Kiaa0586
Kiaa0753
Kiaa0825
Kiaa0895
Kiaa0895l
Kiaa0930
Kiaa1109
Kiaa1147
Kiaa1191
Kiaa1211
Kiaa1211l
Kiaa1217
Kiaa1257
Kiaa1324
Kiaa1324l
Kiaa1328
Kiaa1522
Kiaa1549
Kiaa1549l
Kiaa1586
Kiaa1614
Kiaa1614-as1
Kiaa1671
Kiaa1755
Kiaa1841
Kiaa1958
Kiaa2012
Kiaa2026
Kidins220
Kif12
Kif13a
Kif14
Kif15
Kif16b
Kif17
Kif18a
Kif18b
Kif18bp1
Kif19
Kif1a
Kif1b
Kif1bp
Kif20a
Kif20b
Kif21a
Kif21b
Kif22
Kif23
Kif24
Kif25
Kif26b
Kif26b-as1
Kif27
Kif28p
Kif2a
Kif2b
Kif2c
Kif3a
Kif3c
Kif4a
Kif5a
Kif5b
Kif5c
Kif6
Kif7
Kif9
Kif9-as1
Kifap3
Kifc1
Kifc2
Kifc3
Kin
Kir2dl1
Kir2dp1
Kir2ds4
Kir3dl1
Kir3dl3
Kir3dp1
Kir3dx1
Kirrel1
Kirrel2
Kirrel3
Kirrel3-as3
Kiss1
Kiss1r
Kitlg
Kiz
Klc1
Klc2
Klc3
Klc4
Klf1
Klf10
Klf11
Klf13
Klf16
Klf17p1
Klf18
Klf2
Klf3
Klf3-as1
Klf3p1
Klf3p2
Klf4
Klf5
Klf6
Klf7
Klf7-it1
Klf8p1
Klf9
Klhdc1
Klhdc10
Klhdc2
Klhdc3
Klhdc4
Klhdc7a
Klhdc7b
Klhdc8a
Klhdc8b
Klhdc9
Klhl1
Klhl10
Klhl12
Klhl14
Klhl17
Klhl18
Klhl2
Klhl20
Klhl21
Klhl22
Klhl23
Klhl24
Klhl25
Klhl26
Klhl28
Klhl29
Klhl3
Klhl31
Klhl32
Klhl33
Klhl34
Klhl35
Klhl36
Klhl4
Klhl40
Klhl41
Klhl42
Klhl5
Klhl6
Klhl6-as1
Klhl7
Klhl7-dt
Klhl8
Klhl9
Klk1
Klk13
Klk14
Klk15
Klk2
Klk3
Klk7
Klk9
Klkb1
Klkp1
Klra1p
Klrb1
Klrc1
Klrc2
Klrc3
Klrc4
Klrc4-klrk1
Klrd1
Klrf1
Klrf2
Klrg1
Klrk1
Kmo
Kmt2a
Kmt2b
Kmt2c
Kmt2d
Kmt2e
Kmt2e-as1
Kmt5a
Kmt5b
Kmt5c
Kncn
Kndc1
Kng1
Knl1
Knop1
Knop1p3
Knop1p4
Knstrn
Kntc1
Kpna2
Kpna2p1
Kpna2p3
Kpna3
Kpna4
Kpna5
Kpna6
Kpnb1
Kprp
Kptn
Kras
Krasp1
Krba1
Krbox1
Krbox1-as1
Krbox4
Kremen1
Kremen2
Kri1
Krit1
Krr1
Krt1
Krt12
Krt127p
Krt128p
Krt13
Krt14
Krt15
Krt16p6
Krt17p5
Krt17p8
Krt18
Krt18p13
Krt18p14
Krt18p15
Krt18p2
Krt18p20
Krt18p21
Krt18p22
Krt18p23
Krt18p25
Krt18p27
Krt18p29
Krt18p3
Krt18p31
Krt18p32
Krt18p33
Krt18p34
Krt18p36
Krt18p37
Krt18p38
Krt18p39
Krt18p4
Krt18p40
Krt18p42
Krt18p43
Krt18p47
Krt18p50
Krt18p52
Krt18p53
Krt18p56
Krt18p59
Krt18p6
Krt18p61
Krt18p62
Krt18p63
Krt18p64
Krt18p65
Krt18p66
Krt18p67
Krt18p7
Krt19p2
Krt19p3
Krt19p4
Krt20
Krt222
Krt223p
Krt23
Krt25
Krt26
Krt28
Krt32
Krt33b
Krt34
Krt36
Krt38
Krt39
Krt42p
Krt43p
Krt5
Krt6c
Krt7
Krt72
Krt73
Krt78
Krt79
Krt7-as
Krt8
Krt80
Krt81
Krt85
Krt86
Krt8p11
Krt8p12
Krt8p13
Krt8p15
Krt8p19
Krt8p22
Krt8p25
Krt8p26
Krt8p28
Krt8p29
Krt8p3
Krt8p31
Krt8p36
Krt8p37
Krt8p38
Krt8p42
Krt8p47
Krt8p5
Krt8p50
Krt8p7
Krt8p9
Krt9
Krtap10-10
Krtap10-11
Krtap10-13p
Krtap10-4
Krtap10-9
Krtap11-1
Krtap12-1
Krtap12-2
Krtap12-3
Krtap1-3
Krtap13-2
Krtap13-4
Krtap1-4
Krtap15-1
Krtap16-1
Krtap19-10p
Krtap19-11p
Krtap19-3
Krtap19-4
Krtap19-5
Krtap19-6
Krtap20-1
Krtap20-2
Krtap20-4
Krtap2-1
Krtap21-3
Krtap2-2
Krtap22-1
Krtap22-2
Krtap2-3
Krtap23-1
Krtap27-1
Krtap3-1
Krtap3-2
Krtap3-3
Krtap3-4p
Krtap4-1
Krtap4-16
Krtap4-8
Krtap4-9
Krtap5-10
Krtap5-11
Krtap5-14p
Krtap5-as1
Krtap6-1
Krtap8-1
Krtap8-2p
Krtap9-1
Krtap9-10p
Krtap9-11p
Krtap9-2
Krtap9-3
Krtap9-6
Krtap9-7
Krtcap2
Krtcap3
Krtdap
Ksr1
Ksr2
Ktn1
Ktn1-as1
Kxd1
Ky
Kyat1
Kyat3
Kynu
L1cam
L2hgdh
L3hypdh
L3mbtl1
L3mbtl2
L3mbtl3
L3mbtl4
Lacc1
Lacrt
Lactb
Lactb2
Lactb2-as1
Lactbl1
Lad1
Lag3
Lair1
Lair2
Lama1
Lama2
Lama3
Lama4
Lama5
Lamb1
Lamb2
Lamb3
Lamb4
Lamc1
Lamc1-as1
Lamc2
Lamc3
Lamp1
Lamp2
Lamp3
Lamp5
Lamp5-as1
Lamtor1
Lamtor2
Lamtor3
Lamtor4
Lamtor5-as1
Lamtor5p1
Lancl1
Lancl1-as1
Lancl2
Lap3
Lap3p1
Lap3p2
Laptm4b
Laptm4bp1
Laptm4bp2
Laptm5
Large1
Large2
Large-as1
Larp1
Larp1b
Larp1bp2
Larp1bp3
Larp4
Larp4b
Larp6
Larp7
Larp7p4
Lars
Lars2
Lars2-as1
Las1l
Lasp1
Lat
Lat2
Lats2-as1
Lax1
Layn
Lbh
Lbhd1
Lbr
Lbx1-as1
Lbx2
Lbx2-as1
Lca5
Lca5l
Lcat
Lce1e
Lce2b
Lce2c
Lce2d
Lce3a
Lce6a
Lcep1
Lcep4
Lck
Lclat1
Lcmt1
Lcmt1-as1
Lcmt2
Lcn1
Lcn10
Lcn12
Lcn15
Lcn2
Lcnl1
Lcor
Lcorl
Lcp1
Lcp2
Lctl
Ldah
Ldb2
Ldb3
Ldha
Ldhal6a
Ldhal6dp
Ldhal6ep
Ldhap1
Ldhap2
Ldhap3
Ldhap4
Ldhap7
Ldhb
Ldhc
Ldlr
Ldlrad1
Ldlrad2
Ldlrad3
Ldlrad4
Ldlrad4-as1
Ldlrap1
Leap2
Lect2
Lef1
Lef1-as1
Lefty1
Lefty2
Lekr1
Lemd1
Lemd2
Lemd3
Leng8
Leo1
Lepr
Leprot
Leprotl1
Letm1p2
Letm2
Letmd1
Leutx
Lexm
Lfng
Lgals1
Lgals12
Lgals13
Lgals3
Lgals3bp
Lgals4
Lgals7
Lgals8
Lgals9
Lgalsl
Lgalsl-dt
Lgi1
Lgi2
Lgi3
Lgi4
Lgmn
Lgr4
Lgr5
Lgr6
Lgsn
Lhb
Lhcgr
Lhfpl2
Lhfpl3-as1
Lhfpl3-as2
Lhfpl4
Lhfpl5
Lhfpl6
Lhpp
Lhx1
Lhx1-dt
Lhx2
Lhx4
Lhx6
Lhx8
Lhx9
Lias
Lifr
Lifr-as1
Lig1
Lig3
Lig4
Lilra2
Lilra5
Lilra6
Lilrb1
Lilrb2
Lilrb4
Lilrb5
Lilrp1
Lilrp2
Lim2
Lima1
Limch1
Limd1
Limd1-as1
Limd2
Lime1
Limk1
Limk2
Lims1
Lims1-as1
Lims2
Lin28ap2
Lin28b
Lin28b-as1
Lin37
Lin52
Lin54
Lin7a
Lin7b
Lin9
Linc00029
Linc00052
Linc00092
Linc00111
Linc00112
Linc00113
Linc00115
Linc00158
Linc00159
Linc00161
Linc00167
Linc00173
Linc00174
Linc00184
Linc00189
Linc00200
Linc00205
Linc00207
Linc00208
Linc00210
Linc00211
Linc00222
Linc00229
Linc00235
Linc00237
Linc00240
Linc00243
Linc00244
Linc002481
Linc00251
Linc00254
Linc00261
Linc00265
Linc00271
Linc00272
Linc00278
Linc00283
Linc00284
Linc00293
Linc00297
Linc00298
Linc00299
Linc00301
Linc00303
Linc00305
Linc00308
Linc00310
Linc00314
Linc00315
Linc00316
Linc00317
Linc00320
Linc00322
Linc00323
Linc00324
Linc00326
Linc00327
Linc00330
Linc00331
Linc00332
Linc00333
Linc00336
Linc00337
Linc00339
Linc00343
Linc00346
Linc00347
Linc00348
Linc00350
Linc00351
Linc00355
Linc00358
Linc00362
Linc00363
Linc00365
Linc00366
Linc00374
Linc00377
Linc00378
Linc00379
Linc00380
Linc00382
Linc00383
Linc00385
Linc00390
Linc00392
Linc00393
Linc00395
Linc00397
Linc00398
Linc00399
Linc00410
Linc00411
Linc00412
Linc00415
Linc00424
Linc00426
Linc00428
Linc00431
Linc00433
Linc00434
Linc00437
Linc00443
Linc00446
Linc00448
Linc00449
Linc00452
Linc00454
Linc00457
Linc00458
Linc00459
Linc00460
Linc00461
Linc00462
Linc00466
Linc00467
Linc00470
Linc00471
Linc00474
Linc00475
Linc00476
Linc00479
Linc00482
Linc00484
Linc00485
Linc00486
Linc00487
Linc00488
Linc00491
Linc00492
Linc00494
Linc00498
Linc00499
Linc00500
Linc00501
Linc00502
Linc00504
Linc00507
Linc00511
Linc00513
Linc00517
Linc00518
Linc00520
Linc00523
Linc00524
Linc00525
Linc00526
Linc00528
Linc00529
Linc00533
Linc00534
Linc00535
Linc00536
Linc00538
Linc00539
Linc00543
Linc00544
Linc00545
Linc00547
Linc00550
Linc00554
Linc00555
Linc00559
Linc00560
Linc00561
Linc00563
Linc00565
Linc00567
Linc00570
Linc00571
Linc00578
Linc00582
Linc00583
Linc00588
Linc00589
Linc00592
Linc00598
Linc00599
Linc00601
Linc00602
Linc00603
Linc00604
Linc00605
Linc00606
Linc00607
Linc00609
Linc00613
Linc00615
Linc00616
Linc00620
Linc00622
Linc00623
Linc00624
Linc00629
Linc00630
Linc00632
Linc00634
Linc00635
Linc00637
Linc00639
Linc00640
Linc00641
Linc00642
Linc00643
Linc00644
Linc00645
Linc00648
Linc00649
Linc00653
Linc00654
Linc00658
Linc00659
Linc00661
Linc00662
Linc00663
Linc00664
Linc00665
Linc00667
Linc00668
Linc00671
Linc00672
Linc00676
Linc00677
Linc00682
Linc00683
Linc00685
Linc00687
Linc00689
Linc00690
Linc00691
Linc00692
Linc00698
Linc00700
Linc00702
Linc00703
Linc00705
Linc00707
Linc00710
Linc00824
Linc00838
Linc00839
Linc00840
Linc00842
Linc00844
Linc00845
Linc00847
Linc00853
Linc00856
Linc00857
Linc00858
Linc00861
Linc00862
Linc00863
Linc00865
Linc00868
Linc00869
Linc00870
Linc00871
Linc00877
Linc00879
Linc00880
Linc00881
Linc00882
Linc00884
Linc00885
Linc00886
Linc00887
Linc00888
Linc00894
Linc00896
Linc00899
Linc00901
Linc00903
Linc00906
Linc00907
Linc00909
Linc00910
Linc00911
Linc00917
Linc00919
Linc00920
Linc00921
Linc00922
Linc00923
Linc00924
Linc00926
Linc00927
Linc00928
Linc00933
Linc00937
Linc00941
Linc00943
Linc00944
Linc00945
Linc00957
Linc00958
Linc00960
Linc00963
Linc00964
Linc00968
Linc00971
Linc00972
Linc00973
Linc00974
Linc00987
Linc00992
Linc00993
Linc00994
Linc00996
Linc00997
Linc01002
Linc01003
Linc01004
Linc01005
Linc01006
Linc01010
Linc01011
Linc01013
Linc01014
Linc01017
Linc01019
Linc01020
Linc01023
Linc01028
Linc01029
Linc01031
Linc01033
Linc01034
Linc01035
Linc01038
Linc01040
Linc01047
Linc01048
Linc01052
Linc01053
Linc01055
Linc01056
Linc01060
Linc01063
Linc01065
Linc01067
Linc01068
Linc01072
Linc01074
Linc01075
Linc01077
Linc01079
Linc01080
Linc01081
Linc01082
Linc01085
Linc01088
Linc01089
Linc01090
Linc01091
Linc01093
Linc01094
Linc01095
Linc01096
Linc01097
Linc01098
Linc01099
Linc01102
Linc01103
Linc01104
Linc01107
Linc01109
Linc01111
Linc01115
Linc01117
Linc01118
Linc01119
Linc01121
Linc01122
Linc01124
Linc01126
Linc01127
Linc01128
Linc01132
Linc01133
Linc01134
Linc01135
Linc01136
Linc01137
Linc01138
Linc01139
Linc01140
Linc01142
Linc01143
Linc01144
Linc01145
Linc01146
Linc01147
Linc01148
Linc01149
Linc01152
Linc01160
Linc01162
Linc01165
Linc01166
Linc01169
Linc01170
Linc01173
Linc01176
Linc01177
Linc01179
Linc01181
Linc01182
Linc01184
Linc01186
Linc01187
Linc01191
Linc01192
Linc01197
Linc01198
Linc01201
Linc01203
Linc01204
Linc01206
Linc01209
Linc01213
Linc01215
Linc01216
Linc01217
Linc01220
Linc01221
Linc01222
Linc01224
Linc01225
Linc01226
Linc01227
Linc01228
Linc01229
Linc01230
Linc01231
Linc01232
Linc01234
Linc01235
Linc01237
Linc01238
Linc01239
Linc01241
Linc01242
Linc01243
Linc01249
Linc01252
Linc01254
Linc01255
Linc01256
Linc01259
Linc01260
Linc01262
Linc01264
Linc01266
Linc01268
Linc01269
Linc01270
Linc01271
Linc01273
Linc01275
Linc01276
Linc01277
Linc01278
Linc01280
Linc01281
Linc01285
Linc01287
Linc01288
Linc01290
Linc01291
Linc01293
Linc01299
Linc01300
Linc01301
Linc01303
Linc01304
Linc01305
Linc01307
Linc01309
Linc01312
Linc01318
Linc01320
Linc01322
Linc01324
Linc01326
Linc01332
Linc01333
Linc01339
Linc01341
Linc01344
Linc01345
Linc01349
Linc01350
Linc01351
Linc01352
Linc01353
Linc01354
Linc01355
Linc01356
Linc01357
Linc01358
Linc01359
Linc01360
Linc01363
Linc01365
Linc01366
Linc01370
Linc01374
Linc01375
Linc01376
Linc01378
Linc01386
Linc01388
Linc01389
Linc01391
Linc01392
Linc01393
Linc01394
Linc01397
Linc01400
Linc01405
Linc01410
Linc01411
Linc01413
Linc01414
Linc01415
Linc01423
Linc01424
Linc01426
Linc01427
Linc01429
Linc01433
Linc01435
Linc01436
Linc01438
Linc01440
Linc01441
Linc01442
Linc01443
Linc01445
Linc01446
Linc01448
Linc01450
Linc01455
Linc01460
Linc01465
Linc01467
Linc01470
Linc01471
Linc01473
Linc01476
Linc01478
Linc01479
Linc01480
Linc01481
Linc01482
Linc01483
Linc01484
Linc01485
Linc01486
Linc01488
Linc01489
Linc01490
Linc01491
Linc01494
Linc01498
Linc01499
Linc01500
Linc01501
Linc01503
Linc01504
Linc01505
Linc01507
Linc01508
Linc01509
Linc01510
Linc01513
Linc01515
Linc01517
Linc01518
Linc01520
Linc01521
Linc01522
Linc01524
Linc01526
Linc01527
Linc01531
Linc01532
Linc01533
Linc01534
Linc01535
Linc01537
Linc01538
Linc01539
Linc01543
Linc01546
Linc01547
Linc01548
Linc01549
Linc01550
Linc01551
Linc01553
Linc01554
Linc01555
Linc01556
Linc01558
Linc01559
Linc01560
Linc01564
Linc01566
Linc01568
Linc01569
Linc01571
Linc01572
Linc01578
Linc01579
Linc01581
Linc01583
Linc01584
Linc01585
Linc01586
Linc01588
Linc01589
Linc01592
Linc01593
Linc01596
Linc01602
Linc01603
Linc01605
Linc01606
Linc01607
Linc01608
Linc01611
Linc01612
Linc01613
Linc01615
Linc01618
Linc01619
Linc01620
Linc01621
Linc01623
Linc01624
Linc01625
Linc01626
Linc01628
Linc01629
Linc01630
Linc01633
Linc01634
Linc01635
Linc01637
Linc01638
Linc01639
Linc01640
Linc01641
Linc01644
Linc01645
Linc01646
Linc01650
Linc01655
Linc01659
Linc01664
Linc01666
Linc01673
Linc01674
Linc01675
Linc01676
Linc01677
Linc01680
Linc01681
Linc01682
Linc01683
Linc01685
Linc01686
Linc01690
Linc01691
Linc01693
Linc01694
Linc01696
Linc01697
Linc01698
Linc01699
Linc01701
Linc01702
Linc01703
Linc01706
Linc01707
Linc01709
Linc01710
Linc01712
Linc01713
Linc01714
Linc01715
Linc01716
Linc01718
Linc01719
Linc01720
Linc01723
Linc01724
Linc01725
Linc01727
Linc01730
Linc01731
Linc01736
Linc01737
Linc01739
Linc01740
Linc01744
Linc01745
Linc01747
Linc01748
Linc01749
Linc01751
Linc01754
Linc01756
Linc01757
Linc01758
Linc01761
Linc01762
Linc01763
Linc01764
Linc01765
Linc01767
Linc01768
Linc01770
Linc01771
Linc01774
Linc01775
Linc01776
Linc01778
Linc01780
Linc01781
Linc01783
Linc01786
Linc01787
Linc01789
Linc01792
Linc01793
Linc01797
Linc01798
Linc01799
Linc01800
Linc01802
Linc01803
Linc01804
Linc01805
Linc01806
Linc01810
Linc01812
Linc01813
Linc01814
Linc01816
Linc01817
Linc01818
Linc01819
Linc01823
Linc01825
Linc01826
Linc01828
Linc01829
Linc01832
Linc01833
Linc01835
Linc01836
Linc01837
Linc01839
Linc01840
Linc01841
Linc01843
Linc01844
Linc01845
Linc01846
Linc01847
Linc01848
Linc01849
Linc01851
Linc01852
Linc01854
Linc01855
Linc01856
Linc01857
Linc01858
Linc01865
Linc01866
Linc01867
Linc01869
Linc01870
Linc01872
Linc01874
Linc01876
Linc01877
Linc01878
Linc01881
Linc01885
Linc01886
Linc01888
Linc01890
Linc01891
Linc01892
Linc01894
Linc01895
Linc01896
Linc01898
Linc01899
Linc01900
Linc01901
Linc01902
Linc01905
Linc01906
Linc01907
Linc01909
Linc01910
Linc01913
Linc01914
Linc01915
Linc01916
Linc01917
Linc01918
Linc01919
Linc01923
Linc01924
Linc01925
Linc01926
Linc01928
Linc01929
Linc01931
Linc01932
Linc01933
Linc01934
Linc01935
Linc01938
Linc01939
Linc01940
Linc01941
Linc01942
Linc01943
Linc01944
Linc01946
Linc01947
Linc01948
Linc01951
Linc01952
Linc01953
Linc01954
Linc01956
Linc01957
Linc01959
Linc01960
Linc01962
Linc01964
Linc01965
Linc01966
Linc01968
Linc01970
Linc01972
Linc01973
Linc01975
Linc01976
Linc01977
Linc01978
Linc01980
Linc01986
Linc01987
Linc01988
Linc01990
Linc01991
Linc01993
Linc01994
Linc01997
Linc01999
Linc02000
Linc02001
Linc02002
Linc02003
Linc02004
Linc02006
Linc02008
Linc02009
Linc02010
Linc02011
Linc02012
Linc02013
Linc02014
Linc02015
Linc02017
Linc02018
Linc02019
Linc02020
Linc02021
Linc02023
Linc02024
Linc02026
Linc02027
Linc02028
Linc02029
Linc02030
Linc02032
Linc02035
Linc02036
Linc02037
Linc02038
Linc02039
Linc02040
Linc02041
Linc02042
Linc02044
Linc02045
Linc02046
Linc02047
Linc02048
Linc02050
Linc02051
Linc02052
Linc02053
Linc02054
Linc02055
Linc02058
Linc02059
Linc02061
Linc02062
Linc02063
Linc02064
Linc02067
Linc02068
Linc02070
Linc02071
Linc02073
Linc02074
Linc02075
Linc02076
Linc02077
Linc02084
Linc02085
Linc02086
Linc02090
Linc02091
Linc02093
Linc02096
Linc02098
Linc02099
Linc02100
Linc02101
Linc02102
Linc02103
Linc02104
Linc02105
Linc02109
Linc02110
Linc02111
Linc02115
Linc02116
Linc02117
Linc02118
Linc02119
Linc02123
Linc02124
Linc02125
Linc02126
Linc02127
Linc02128
Linc02129
Linc02131
Linc02133
Linc02134
Linc02136
Linc02137
Linc02139
Linc02140
Linc02143
Linc02144
Linc02146
Linc02147
Linc02149
Linc02150
Linc02153
Linc02155
Linc02156
Linc02157
Linc02159
Linc02160
Linc02162
Linc02163
Linc02167
Linc02169
Linc02171
Linc02172
Linc02174
Linc02177
Linc02178
Linc02180
Linc02182
Linc02183
Linc02185
Linc02188
Linc02192
Linc02193
Linc02196
Linc02198
Linc02201
Linc02202
Linc02204
Linc02206
Linc02207
Linc02208
Linc02209
Linc02210
Linc02211
Linc02213
Linc02215
Linc02217
Linc02218
Linc02221
Linc02223
Linc02224
Linc02225
Linc02228
Linc02229
Linc02230
Linc02232
Linc02235
Linc02236
Linc02237
Linc02238
Linc02239
Linc02240
Linc02242
Linc02243
Linc02244
Linc02245
Linc02246
Linc02248
Linc02250
Linc02251
Linc02252
Linc02253
Linc02254
Linc02255
Linc02257
Linc02258
Linc02261
Linc02262
Linc02263
Linc02265
Linc02268
Linc02270
Linc02271
Linc02272
Linc02273
Linc02274
Linc02275
Linc02276
Linc02277
Linc02278
Linc02280
Linc02281
Linc02285
Linc02286
Linc02288
Linc02289
Linc02291
Linc02292
Linc02293
Linc02294
Linc02295
Linc02298
Linc02299
Linc02300
Linc02301
Linc02303
Linc02305
Linc02306
Linc02308
Linc02309
Linc02310
Linc02311
Linc02313
Linc02314
Linc02316
Linc02319
Linc02321
Linc02322
Linc02323
Linc02324
Linc02325
Linc02326
Linc02327
Linc02328
Linc02330
Linc02332
Linc02334
Linc02335
Linc02336
Linc02338
Linc02339
Linc02340
Linc02341
Linc02343
Linc02344
Linc02345
Linc02346
Linc02347
Linc02348
Linc02351
Linc02352
Linc02354
Linc02355
Linc02356
Linc02359
Linc02360
Linc02362
Linc02363
Linc02364
Linc02365
Linc02366
Linc02367
Linc02368
Linc02371
Linc02372
Linc02373
Linc02374
Linc02375
Linc02376
Linc02377
Linc02379
Linc02380
Linc02381
Linc02382
Linc02383
Linc02384
Linc02385
Linc02386
Linc02387
Linc02388
Linc02389
Linc02391
Linc02392
Linc02393
Linc02395
Linc02396
Linc02397
Linc02398
Linc02401
Linc02402
Linc02404
Linc02405
Linc02408
Linc02410
Linc02411
Linc02412
Linc02413
Linc02418
Linc02422
Linc02423
Linc02425
Linc02426
Linc02427
Linc02428
Linc02431
Linc02432
Linc02433
Linc02435
Linc02436
Linc02438
Linc02441
Linc02442
Linc02443
Linc02445
Linc02446
Linc02447
Linc02452
Linc02453
Linc02454
Linc02455
Linc02457
Linc02461
Linc02462
Linc02463
Linc02464
Linc02465
Linc02466
Linc02468
Linc02469
Linc02471
Linc02473
Linc02474
Linc02475
Linc02476
Linc02477
Linc02478
Linc02480
Linc02485
Linc02487
Linc02490
Linc02492
Linc02493
Linc02495
Linc02497
Linc02498
Linc02499
Linc02500
Linc02502
Linc02504
Linc02505
Linc02507
Linc02508
Linc02509
Linc02511
Linc02513
Linc02515
Linc02516
Linc02519
Linc02521
Linc02522
Linc02525
Linc02527
Linc02528
Linc02529
Linc02532
Linc02534
Linc02535
Linc02537
Linc02538
Linc02539
Linc02542
Linc02545
Linc02546
Linc02551
Linc02552
Linc02553
Linc02555
Linc02556
Linc02558
Linc02561
Linc02563
Linc02564
Linc02565
Linc02567
Linc02569
Linc02570
Linc02574
Linc02576
Linc02577
Linc02578
Linc02579
Linc02580
Linc02582
Linc02583
Linc02584
Linc02585
Linc02588
Linc02590
Linc02593
Linc02594
Linc02596
Linc02599
Linc02601
Linc02603
Linc02606
Linc02609
Linc02610
Linc02611
Linc02612
Linc02613
Linc02614
Linc02615
Linc02616
Linc02617
Linc02618
Linc02619
Linc02620
Linc02621
Linc02622
Linc02625
Linc02626
Linc02627
Linc02629
Linc02630
Linc02631
Linc02634
Linc02635
Linc02636
Linc02639
Linc02640
Linc02641
Linc02642
Linc02645
Linc02647
Linc02649
Linc02650
Linc02651
Linc02652
Linc02653
Linc02654
Linc02655
Linc02656
Linc02660
Linc02661
Linc02662
Linc02663
Linc02666
Linc02667
Linc02668
Linc02669
Linc02670
Linc02671
Linc02673
Linc02674
Linc2194
Lincmd1
Linc-pint
Linc-ror
Lingo1-as2
Lingo3
Lingo4
Linp1
Lins1
Lipa
Lipc
Lipc-as1
Lipe
Lipe-as1
Lipg
Liph
Lipi
Lipj
Lipm
Lipn
Lipt1
Lipt2
Litaf
Livar
Lix1-as1
Lix1l-as1
Llcfc1
Llgl1
Llgl2
Llph-dt
Llphp2
Lman1
Lman1l
Lman2l
Lmbr1
Lmbr1l
Lmbrd1
Lmbrd2
Lmcd1-as1
Lmf1
Lmln
Lmln2
Lmna
Lmnb1
Lmnb2
Lmntd1
Lmntd2
Lmo1
Lmo2
Lmo3
Lmo4
Lmo7
Lmo7-as1
Lmo7dn
Lmo7dn-it1
Lmod1
Lmod3
Lmtk2
Lmx1b
Lncarod
Lncarsr
Lncnef
Lncog
Lncpress1
Lncpress2
Lncsrlr
Lnctam34a
Lnp1
Lnpep
Lnpk
Lnx1
Lnx1-as1
Lnx1-as2
Loh12cr2
Lonp1
Lonp2
Lonrf1
Lonrf2
Lonrf2p1
Lonrf3
Loxhd1
Loxl1-as1
Loxl2
Loxl3
Lpa
Lpal2
Lpar1
Lpar2
Lpar3
Lpar5
Lpar6
Lpcat1
Lpcat2
Lpcat2bp
Lpcat3
Lpgat1
Lpgat1-as1
Lpin1
Lpin2
Lpin3
Lpl
Lpo
Lpp
Lpxn
Lrat
Lrba
Lrch1
Lrch3
Lrcol1
Lrfn1
Lrfn3
Lrfn4
Lrfn5
Lrif1
Lrig1
Lrig2
Lrig3
Lrit1
Lrit3
Lrmda
Lrmp
Lrp1
Lrp10
Lrp11
Lrp12
Lrp1b
Lrp2
Lrp2bp
Lrp3
Lrp4-as1
Lrp5
Lrp5l
Lrp6
Lrp8
Lrpprc
Lrr1
Lrrc1
Lrrc10
Lrrc14
Lrrc17
Lrrc18
Lrrc19
Lrrc2
Lrrc23
Lrrc24
Lrrc25
Lrrc26
Lrrc27
Lrrc28
Lrrc29
Lrrc2-as1
Lrrc31
Lrrc34
Lrrc34p1
Lrrc34p2
Lrrc36
Lrrc37a
Lrrc37a11p
Lrrc37a12p
Lrrc37a14p
Lrrc37a17p
Lrrc37a3
Lrrc37a5p
Lrrc37a7p
Lrrc37a9p
Lrrc37b
Lrrc39
Lrrc3b
Lrrc4
Lrrc41
Lrrc42
Lrrc43
Lrrc45
Lrrc46
Lrrc49
Lrrc4c
Lrrc52-as1
Lrrc53
Lrrc57
Lrrc59
Lrrc6
Lrrc61
Lrrc63
Lrrc69
Lrrc7
Lrrc71
Lrrc73
Lrrc74a
Lrrc74b
Lrrc75a
Lrrc77p
Lrrc8a
Lrrc8b
Lrrc8c
Lrrc8c-dt
Lrrc8d
Lrrc8e
Lrrc9
Lrrcc1
Lrrd1
Lrrfip1
Lrrfip1p1
Lrrfip2
Lrriq1
Lrriq3
Lrrk1
Lrrk2
Lrrn3
Lrrn4
Lrrtm1
Lrrtm2
Lrrtm4
Lrsam1
Lrtm2
Lrtomt
Lrwd1
Lsamp
Lsamp-as1
Lsg1
Lsm10
Lsm12
Lsm14a
Lsm14b
Lsm1p1
Lsm2
Lsm3p2
Lsm3p4
Lsm4
Lsm6
Lsm7
Lsm8
Lsmem1
Lsp1
Lsp1p1
Lsp1p3
Lsp1p4
Lsr
Lss
Lst1
Lta
Lta4h
Ltb
Ltb4r
Ltbp1
Ltbp2
Ltbp3
Ltbp4
Ltbr
Ltc4s
Ltf
Lto1
Luadt1
Luaris
Luc7l
Luc7l2
Luc7l3
Lucat1
Lum
Lunar1
Lurap1l
Lurap1l-as1
Luzp1
Luzp2
Luzp4p1
Luzp6
Lvrn
Lxn
Ly6e
Ly6e-dt
Ly6g5b
Ly6g5c
Ly6g6c
Ly6g6e
Ly6h
Ly6k
Ly75
Ly75-cd302
Ly86
Ly86-as1
Ly9
Ly96
Lyarp1
Lyl1
Lyn
Lynx1
Lynx1-slurp2
Lypd2
Lypd3
Lypd5
Lypd6
Lypd6b
Lypla1
Lypla1p3
Lypla2
Lyplal1
Lyplal1-dt
Lyrm1
Lyrm2
Lyrm4
Lyrm7
Lyrm9
Lysmd1
Lysmd2
Lysmd3
Lysmd4
Lyst
Lyst-as1
Lyve1
Lyz
Lyzl1
Lyzl6
Lzic
Lztfl1
Lztr1
Lzts2
Lzts3
M1ap
M6pr
Maats1
Mab21l3
Mab21l4
Macc1
Macc1-as1
Macf1
Maco1
Macoris
Macrod1
Macrod2
Macrod2-as1
Macrod2-it1
Mad1l1
Mad2l1
Mad2l1bp
Madcam1
Madd
Maea
Mael
Maf
Maf1
Maff
Mafg
Mafg-dt
Mafk
Maftrr
Mag
Magea10-magea5
Magea12
Magea4-as1
Magea5
Magea6
Magea8
Magea8-as1
Mageb10
Mageb17
Mageb3
Mageb4
Magec3
Maged1
Maged2
Magel2
Magi1
Magi1-as1
Magi1-it1
Magi2
Magi2-as1
Magi2-as2
Magi2-as3
Magi3
Magoh2p
Magt1
Maip1
Mak
Mak16
Mal2
Mal2-as1
Malat1
Malinc1
Malrd1
Malsu1
Malt1
Mamdc2
Mamdc2-as1
Mamdc4
Maml1
Maml2
Maml3
Mamld1
Mamstr
Man1a2
Man1b1
Man1b1-dt
Man1c1
Man2a1
Man2a2
Man2b1
Man2b2
Manba
Manbal
Mancr
Manea
Manea-dt
Maneal
Manf
Mansc1
Mansc4
Maoa
Maob
Map1a
Map1b
Map1lc3a
Map1lc3b
Map1s
Map2
Map2k1
Map2k1p1
Map2k2
Map2k3
Map2k4
Map2k5
Map2k6
Map2k7
Map3k1
Map3k10
Map3k11
Map3k12
Map3k13
Map3k14-as1
Map3k15
Map3k19
Map3k2
Map3k20
Map3k20-as1
Map3k21
Map3k2-dt
Map3k3
Map3k4
Map3k5
Map3k6
Map3k7
Map3k7cl
Map3k8
Map3k9
Map4
Map4k1
Map4k2
Map4k3
Map4k3-dt
Map4k4
Map4k5
Map6
Map7
Map7d1
Map7d2
Map7d3
Map9
Mapk1
Mapk10
Mapk12
Mapk13
Mapk14
Mapk15
Mapk1ip1l
Mapk3
Mapk4
Mapk6
Mapk6-dt
Mapk6p1
Mapk6p5
Mapk7
Mapk8
Mapk8ip3
Mapk9
Mapkap1
Mapkapk2
Mapkapk3
Mapkapk5
Mapkapk5p1
Mapkbp1
Mapre1p1
Mapre2
Mapre3
Mapt
Mapt-as1
Mapt-it1
Marc1
Marc2
March1
March10
March11
March2
March3
March5
March6
March7
March8
March9
Marcksl1p1
Marco
Marcol
Marf1
Mark1
Mark2
Mark2p13
Mark2p14
Mark2p17
Mark2p4
Mark2p6
Mark2p8
Mark2p9
Mark3
Mark3p1
Mark3p3
Mark4
Mars
Mars2
Marveld1
Marveld2
Marveld3
Mas1l
Masp1
Masp2
Mast1
Mast2
Mast3
Mast4
Mast4-as1
Mast4-it1
Mastl
Mat2a
Mat2b
Matk
Matn1
Matn1-as1
Matn2
Matn4
Matr3
Mau2
Mavs
Max
Maz
Mb
Mbd1
Mbd2
Mbd3
Mbd3l1
Mbd3l2b
Mbd4
Mbd5
Mbd6
Mbip
Mbl2
Mblac1
Mbnl1
Mbnl1-as1
Mbnl2
Mbnl3
Mboat1
Mboat2
Mboat4
Mboat7
Mbp
Mbtd1
Mbtps1
Mbtps2
Mc1r
Mc2r
Mc5r
Mcat
Mcc
Mccc1
Mccc2
Mccd1p2
Mcee
Mcemp1
Mcf2
Mcf2l
Mcf2l2
Mcfd2
Mcfd2p1
Mchr2
Mchr2-as1
Mcidas
Mcl1
Mcm10
Mcm2
Mcm3
Mcm3ap
Mcm3ap-as1
Mcm4
Mcm5
Mcm6
Mcm8
Mcm8-as1
Mcm9
Mcmbp
Mcmdc2
Mcoln1
Mcoln2
Mcph1
Mcph1-as1
Mcrip1
Mcrip2
Mcrip2p2
Mctp1
Mctp1-as1
Mctp2
Mcts1
Mcts2p
Mcu
Mcub
Mcur1p2
Mdc1
Mdc1-as1
Mdfi
Mdfic
Mdfic2
Mdga1
Mdga2
Mdh1
Mdh1b
Mdh2
Mdk
Mdm1
Mdm2
Mdm4
Mdn1
Mdp1
Mds2
Me2
Me2p1
Me3
Meaf6
Meak7
Mecom
Mecp2
Mecr
Med1
Med11
Med12
Med12l
Med13
Med13l
Med14
Med14os
Med14p1
Med15
Med15p7
Med15p9
Med17
Med18
Med20
Med21
Med22
Med23
Med24
Med25
Med27
Med28
Med28p6
Med28p7
Med29
Med30
Med31
Med4
Med6
Med7
Med9
Medag
Mef2a
Mef2ap1
Mef2c
Mef2c-as1
Mef2d
Mefv
Meg3
Meg8
Meg9
Megf10
Megf11
Megf8
Mei1
Mei4
Meig1
Meikin
Meiob
Meioc
Meis1
Meis1-as3
Meis2
Meis3
Meis3p1
Melk
Meltf
Meltf-as1
Memo1
Memo1p1
Memo1p3
Memo1p5
Men1
Mep1a
Mep1ap4
Mep1b
Mepce
Mepe
Mertk
Mesd
Mesp1
Mest
Mestit1
Mestp3
Met
Metap1
Metap1d
Metap2
Metrnl
Mettl1
Mettl11b
Mettl14
Mettl14-dt
Mettl15
Mettl15p1
Mettl16
Mettl17
Mettl18
Mettl21a
Mettl21ap1
Mettl21c
Mettl22
Mettl23
Mettl24
Mettl25
Mettl27
Mettl2a
Mettl2b
Mettl3
Mettl4
Mettl5
Mettl6
Mettl7a
Mettl7ap1
Mettl7b
Mettl8
Mettl9
Mex3c
Mfap3
Mfap3l
Mfap5
Mff
Mfge8
Mfn1
Mfn2
Mfng
Mfrp
Mfsd1
Mfsd10
Mfsd11
Mfsd12
Mfsd13a
Mfsd14a
Mfsd14b
Mfsd14c
Mfsd2a
Mfsd2b
Mfsd3
Mfsd4a
Mfsd4b
Mfsd4bp1
Mfsd5
Mfsd6
Mfsd8
Mfsd9
Mga
Mgam
Mgat1
Mgat2
Mgat3
Mgat4a
Mgat4b
Mgat4c
Mgat4d
Mgat4ep
Mgat5
Mgat5b
Mgll
Mgme1
Mgmt
Mgp
Mgrn1
Mgst1
Mgst2
Mgst3
Mhencr
Mia
Mia2
Mia3
Mia-rab4b
Miat
Miatnb
Mib1
Mib2
Mica
Mical2
Mical3
Micall1
Micb
Mice
Micos10p4
Micu1
Micu2
Micu3
Mid1
Mid1ip1
Mid1ip1-as1
Midn
Mief1
Mief2
Mier1
Mier3
Mif
Mif4gd
Mif-as1
Miga1
Miga2
Miip
Milr1
Mimt1
Minar1
Minar2
Mincr
Mindy1
Mindy2
Mindy3
Mindy4
Mindy4b
Mink1
Minpp1
Mios
Miox
Mioxp1
Mip
Mipep
Mipepp2
Mipepp3
Mipol1
Mir100
Mir100hg
Mir103a2
Mir103b2
Mir107
Mir10a
Mir10b
Mir1181
Mir1183
Mir1185-1
Mir1199
Mir1-1hg
Mir1-2
Mir1204
Mir1205
Mir1206
Mir1207
Mir1208
Mir1228
Mir1229
Mir1231
Mir1233-1
Mir1237
Mir1238
Mir124-1
Mir124-2hg
Mir1244-1
Mir1244-3
Mir1245a
Mir1245b
Mir1248
Mir1250
Mir1251
Mir1252
Mir1255a
Mir1255b1
Mir1256
Mir125b1
Mir125b2
Mir1262
Mir1265
Mir1267
Mir1268a
Mir1268b
Mir1269a
Mir1269b
Mir1270
Mir1273c
Mir1277
Mir1278
Mir1281
Mir128-1
Mir1282
Mir1284
Mir1285-2
Mir1288
Mir1289-1
Mir1292
Mir1293
Mir1296
Mir1297
Mir1298
Mir1302-1
Mir1302-3
Mir1302-4
Mir1302-6
Mir1302-7
Mir1302-8
Mir1303
Mir1304
Mir1307
Mir130a
Mir130b
Mir1321
Mir1322
Mir1323
Mir133a1hg
Mir133b
Mir1343
Mir137
Mir137hg
Mir138-1
Mir138-2
Mir139
Mir141
Mir142
Mir143
Mir144
Mir145
Mir146a
Mir146b
Mir1471
Mir147b
Mir148a
Mir148b
Mir150
Mir151a
Mir151b
Mir153-1
Mir153-2
Mir1537
Mir1538
Mir1539
Mir155
Mir155hg
Mir17
Mir17hg
Mir181a1
Mir181a1hg
Mir181a2hg
Mir181b1
Mir181c
Mir181d
Mir1825
Mir185
Mir186
Mir188
Mir18a
Mir1908
Mir190b
Mir191
Mir1915
Mir192
Mir193a
Mir193b
Mir193bhg
Mir194-1
Mir194-2
Mir194-2hg
Mir196a1
Mir1972-1
Mir1973
Mir1976
Mir199a2
Mir19a
Mir19b1
Mir19b2
Mir200c
Mir200chg
Mir202
Mir202hg
Mir203a
Mir203b
Mir204
Mir2052
Mir20a
Mir21
Mir2110
Mir2115
Mir2116
Mir215
Mir216a
Mir216b
Mir217
Mir217hg
Mir219a1
Mir22
Mir221
Mir222
Mir222hg
Mir223
Mir2276
Mir2277
Mir2278
Mir22hg
Mir23a
Mir23c
Mir24-2
Mir2467
Mir2681
Mir2682
Mir26a1
Mir27a
Mir28
Mir2861
Mir296
Mir297
Mir298
Mir299
Mir29b2chg
Mir300
Mir301b
Mir302chg
Mir302e
Mir30a
Mir30b
Mir30c1
Mir30c2
Mir30d
Mir3117
Mir3124
Mir3127
Mir3129
Mir3131
Mir3135a
Mir3136
Mir3141
Mir3142
Mir3142hg
Mir3143
Mir3146
Mir3148
Mir3149
Mir3150bhg
Mir3151
Mir3153
Mir3154
Mir3155a
Mir3155b
Mir3157
Mir3158-1
Mir3158-2
Mir3163
Mir3166
Mir3168
Mir3169
Mir3170
Mir3173
Mir3174
Mir3175
Mir3176
Mir3178
Mir3179-1
Mir3180-5
Mir3181
Mir3184
Mir3185
Mir3186
Mir3188
Mir3189
Mir3190
Mir3191
Mir3193
Mir3198-1
Mir3198-2
Mir3199-1
Mir3199-2
Mir31hg
Mir32
Mir320a
Mir320b2
Mir320c1
Mir320c2
Mir320d1
Mir326
Mir331
Mir339
Mir342
Mir345
Mir34a
Mir34ahg
Mir3529
Mir3605
Mir3609
Mir3610
Mir3611
Mir3613
Mir3615
Mir362
Mir3621
Mir363
Mir3646
Mir3649
Mir3651
Mir3652
Mir3655
Mir3657
Mir365a
Mir3660
Mir3661
Mir3662
Mir3663
Mir3663hg
Mir3664
Mir3665
Mir3668
Mir367
Mir3671
Mir3674
Mir3675
Mir3678
Mir3679
Mir3680-1
Mir3680-2
Mir3681hg
Mir3682
Mir3683
Mir3684
Mir3685
Mir3688-1
Mir3688-2
Mir3692
Mir3713
Mir374a
Mir378a
Mir378d2
Mir378d2hg
Mir378e
Mir378f
Mir378g
Mir378h
Mir378i
Mir379
Mir384
Mir3907
Mir3908
Mir3909
Mir3910-1
Mir3910-2
Mir3912
Mir3916
Mir3917
Mir3918
Mir3919
Mir3920
Mir3921
Mir3923
Mir3925
Mir3926-1
Mir3926-2
Mir3927
Mir3928
Mir3929
Mir3934
Mir3935
Mir3936
Mir3936hg
Mir3939
Mir3941
Mir3943
Mir3945
Mir3945hg
Mir3960
Mir3972
Mir3973
Mir3974
Mir3975
Mir3976
Mir3976hg
Mir3977
Mir411
Mir422a
Mir423
Mir425
Mir4252
Mir4253
Mir4256
Mir4258
Mir4260
Mir4262
Mir4263
Mir4266
Mir4268
Mir4269
Mir4270
Mir4272
Mir4275
Mir4276
Mir4277
Mir4278
Mir4279
Mir4280
Mir4282
Mir4285
Mir4286
Mir4287
Mir4289
Mir4290hg
Mir4293
Mir4295
Mir4296
Mir4300hg
Mir4302
Mir4305
Mir4307hg
Mir4308
Mir4309
Mir4311
Mir4312
Mir4316
Mir4321
Mir4322
Mir4323
Mir4325
Mir4327
Mir4329
Mir4330
Mir4420
Mir4423
Mir4424
Mir4425
Mir4427
Mir4428
Mir4429
Mir4432
Mir4433a
Mir4433b
Mir4434
Mir4435-1
Mir4435-2
Mir4435-2hg
Mir4437
Mir4438
Mir4439
Mir4442
Mir4443
Mir4444-1
Mir4446
Mir4447
Mir4448
Mir4449
Mir4450
Mir4451
Mir4453
Mir4453hg
Mir4455
Mir4458
Mir4458hg
Mir4462
Mir4464
Mir4465
Mir4466
Mir4468
Mir4469
Mir4470
Mir4471
Mir4472-1
Mir4472-2
Mir4474
Mir4476
Mir4477a
Mir4477b
Mir4478
Mir4479
Mir4480
Mir4482
Mir4487
Mir4488
Mir4490
Mir4491
Mir4492
Mir4493
Mir4494
Mir4495
Mir4496
Mir449a
Mir449b
Mir449c
Mir4500
Mir4500hg
Mir4501
Mir4503
Mir4505
Mir4506
Mir4508
Mir4510
Mir4511
Mir4512
Mir4513
Mir4515
Mir4517
Mir4519
Mir451a
Mir451b
Mir4520-1
Mir4520-2
Mir4521
Mir4522
Mir4523
Mir4524a
Mir4524b
Mir4527hg
Mir4528
Mir4529
Mir4530
Mir4531
Mir4636
Mir4637
Mir4638
Mir4639
Mir4642
Mir4643
Mir4645
Mir4646
Mir4648
Mir4650-1
Mir4651
Mir4652
Mir4655
Mir4656
Mir4657
Mir466
Mir4661
Mir4664
Mir4665
Mir4667
Mir4668
Mir4669
Mir4670
Mir4671
Mir4674
Mir4675
Mir4676
Mir4677
Mir4678
Mir4679-1
Mir4679-2
Mir4680
Mir4684
Mir4685
Mir4687
Mir4692
Mir4693
Mir4694
Mir4696
Mir4697hg
Mir4698
Mir4699
Mir4700
Mir4704
Mir4706
Mir4708
Mir4710
Mir4713
Mir4713hg
Mir4714
Mir4715
Mir4717
Mir4719
Mir4724
Mir4727
Mir4728
Mir4729
Mir4730
Mir4731
Mir4732
Mir4734
Mir4735
Mir4736
Mir4737
Mir4738
Mir4741
Mir4742
Mir4743
Mir4744
Mir4746
Mir4749
Mir4750
Mir4751
Mir4752
Mir4754
Mir4756
Mir4757
Mir4759
Mir4760
Mir4761
Mir4766
Mir4767
Mir4770
Mir4772
Mir4773-1
Mir4773-2
Mir4774
Mir4781
Mir4783
Mir4784
Mir4785
Mir4788
Mir4789
Mir4790
Mir4791
Mir4794
Mir4795
Mir4796
Mir4797
Mir4799
Mir4801
Mir4802
Mir4803
Mir4804
Mir484
Mir486-1
Mir486-2
Mir489
Mir490
Mir491
Mir492
Mir497hg
Mir498
Mir4999
Mir5001
Mir5002
Mir5003
Mir5006
Mir5007
Mir500a
Mir5011
Mir503hg
Mir505
Mir506
Mir507
Mir5087
Mir5088
Mir5090
Mir5091
Mir509-2
Mir5093
Mir509-3
Mir5094
Mir510
Mir511
Mir512-1
Mir513c
Mir516b2
Mir517a
Mir5186
Mir5187
Mir5188
Mir5189
Mir518d
Mir5191
Mir5192
Mir5193
Mir5194
Mir5196
Mir5197
Mir523
Mir524
Mir532
Mir544b
Mir545
Mir548a3
Mir548aa1
Mir548aa2
Mir548ab
Mir548ac
Mir548ad
Mir548ae2
Mir548ag1
Mir548aj1
Mir548aj2
Mir548ak
Mir548al
Mir548an
Mir548as
Mir548at
Mir548av
Mir548aw
Mir548ay
Mir548b
Mir548ba
Mir548bb
Mir548c
Mir548d1
Mir548d2
Mir548f2
Mir548f4
Mir548h1
Mir548h2
Mir548h3
Mir548h4
Mir548h5
Mir548i1
Mir548j
Mir548m
Mir548n
Mir548o
Mir548t
Mir548v
Mir548x
Mir548x2
Mir548xhg
Mir548z
Mir549a
Mir551b
Mir552
Mir553
Mir556
Mir557
Mir5571
Mir5572
Mir558
Mir5580
Mir5581
Mir5582
Mir5583-1
Mir5583-2
Mir5584
Mir5585
Mir5589
Mir5591
Mir561
Mir562
Mir563
Mir564
Mir567
Mir568
Mir5680
Mir5684
Mir5688
Mir5692a1
Mir5692a2
Mir5692b
Mir5692c1
Mir5692c2
Mir5695
Mir5696
Mir570
Mir5700
Mir5702
Mir5703
Mir5705
Mir5706
Mir5707
Mir5708
Mir572
Mir578
Mir5787
Mir580
Mir581
Mir582
Mir583
Mir583hg
Mir584
Mir585
Mir586
Mir587
Mir589
Mir591
Mir592
Mir596
Mir600
Mir601
Mir602
Mir603
Mir604
Mir605
Mir6070
Mir6072
Mir6073
Mir6076
Mir6077
Mir6078
Mir6079
Mir6083
Mir6084
Mir6085
Mir6088
Mir6089
Mir609
Mir6090
Mir610
Mir612
Mir6125
Mir6127
Mir6129
Mir613
Mir6130
Mir6132
Mir6134
Mir615
Mir616
Mir6165
Mir617
Mir618
Mir620
Mir622
Mir623
Mir625
Mir626
Mir627
Mir630
Mir631
Mir632
Mir633
Mir634
Mir635
Mir636
Mir638
Mir639
Mir640
Mir641
Mir643
Mir645
Mir646hg
Mir648
Mir6499
Mir650
Mir6502
Mir6503
Mir6506
Mir6507
Mir6508
Mir6509
Mir651
Mir6514
Mir6515
Mir6516
Mir652
Mir653
Mir658
Mir659
Mir663a
Mir663ahg
Mir670hg
Mir6717
Mir6719
Mir6720
Mir6721
Mir6728
Mir6729
Mir6730
Mir6732
Mir6733
Mir6734
Mir6736
Mir6739
Mir6741
Mir6743
Mir6755
Mir6761
Mir6766
Mir6768
Mir6769b
Mir6774
Mir6779
Mir6780a
Mir6781
Mir6787
Mir6788
Mir6789
Mir6790
Mir6791
Mir6792
Mir6793
Mir6795
Mir6797
Mir6800
Mir6806
Mir6808
Mir6809
Mir6812
Mir6815
Mir6816
Mir6818
Mir6819
Mir6821
Mir6823
Mir6825
Mir6828
Mir6833
Mir6834
Mir6835
Mir6836
Mir6838
Mir6839
Mir6841
Mir6843
Mir6845
Mir6847
Mir6850
Mir6853
Mir6854
Mir6856
Mir6860
Mir6864
Mir6865
Mir6867
Mir6869
Mir6870
Mir6871
Mir6872
Mir6873
Mir6874
Mir6875
Mir6876
Mir6884
Mir6887
Mir6888
Mir6890
Mir6891
Mir6892
Mir708
Mir7107
Mir7111
Mir7150
Mir7155
Mir7157
Mir7160
Mir7161
Mir7-2
Mir7-3
Mir7-3hg
Mir744
Mir7515
Mir7515hg
Mir759
Mir760
Mir762
Mir762hg
Mir764
Mir770
Mir7702
Mir7703
Mir7704
Mir7706
Mir7843
Mir7845
Mir7846
Mir7848
Mir7849
Mir7850
Mir7852
Mir7854
Mir7973-1
Mir7973-2
Mir7974
Mir7975
Mir7976
Mir7977
Mir7978
Mir802
Mir8053
Mir8054
Mir8058
Mir8059
Mir8061
Mir8062
Mir8063
Mir8064
Mir8066
Mir8068
Mir8070
Mir8071-1
Mir8072
Mir8075
Mir8076
Mir8078
Mir8079
Mir8080
Mir8083
Mir8084
Mir8087
Mir873
Mir876
Mir892a
Mir892b
Mir9-1
Mir922
Mir924
Mir92a1
Mir92a2
Mir92b
Mir933
Mir935
Mir937
Mir9-3hg
Mir942
Mir944
Mir99a
Mir99ahg
Mirlet7a1hg
Mirlet7a2
Mirlet7bhg
Mirlet7c
Mirlet7d
Mirlet7f1
Mirlet7g
Mirlet7i
Mis12
Mis18a-as1
Mis18bp1
Misp3
Mitd1
Mitf
Mixl1
Mki67
Mkks
Mkln1
Mkln1-as
Mknk1
Mknk1-as1
Mknk2
Mknk2p1
Mkrn1
Mkrn2
Mkrn3
Mkrn5p
Mkrn7p
Mkrn9p
Mkx
Mkx-as1
Mlana
Mlc1
Mlec
Mlf1
Mlh1
Mlh3
Mlip
Mlip-as1
Mlip-it1
Mlkl
Mllt10
Mllt10p1
Mllt10p2
Mllt3
Mllt6
Mln
Mlph
Mlst8
Mlx
Mlxip
Mlxipl
Mmaa
Mmab
Mmachc
Mmadhc
Mmd
Mmd2
Mme
Mme-as1
Mmp10
Mmp11
Mmp14
Mmp15
Mmp16
Mmp17
Mmp2
Mmp20
Mmp24os
Mmp25
Mmp25-as1
Mmp26
Mmp28
Mmp2-as1
Mmp3
Mmp7
Mmp8
Mmp9
Mmrn1
Mms19
Mms22l
Mn1
Mnat1
Mnd1
Mnda
Mnt
Mnx1
Mnx1-as1
Mob1a
Mob1ap1
Mob1b
Mob2
Mob4
Mobp
Mocs1
Mocs1p1
Mocs2
Mocs3
Mog
Mogat1
Mogat2
Mogat3
Mogs
Mok
Mon1a
Mon1b
Mon2
Morc1
Morc1-as1
Morc2
Morc2-as1
Morc3
Morc4
Morf4l1
Morf4l1p4
Morf4l1p6
Morf4l1p7
Morf4l2-as1
Morf4l2p1
Morn1
Morn2
Morn3
Morn5
Mos
Mosmo
Mospd1
Mospd2
Mospd3
Mov10
Mov10l1
Moxd1
Moxd2p
Mpc1
Mpc1l
Mpdu1
Mpdz
Mpeg1
Mpg
Mphosph10
Mphosph6
Mphosph8
Mphosph9
Mpi
Mpig6b
Mpl
Mpnd
Mpo
Mpp1
Mpp2
Mpp3
Mpp4
Mpp5
Mpp6
Mpp7
Mpp7-dt
Mppe1
Mpped2
Mprip
Mprip-as1
Mpst
Mpv17
Mpv17l2
Mpz
Mpzl1
Mpzl2
Mpzl3
Mr1
Mrap
Mras
Mre11
Mregp1
Mrfap1
Mrfap1l1
Mrgprf
Mrgprf-as1
Mrgprg
Mrgprg-as1
Mrgprx2
Mrgprx3
Mrgprx4
Mrln
Mrm1
Mrm2
Mrm3
Mrnip
Mro
Mroh1
Mroh2a
Mroh3p
Mroh4p
Mroh5
Mroh7
Mroh7-ttc4
Mroh8
Mroh9
Mrpl1
Mrpl10
Mrpl13
Mrpl15
Mrpl15p1
Mrpl18
Mrpl19
Mrpl2
Mrpl20
Mrpl20-as1
Mrpl21
Mrpl22
Mrpl22p1
Mrpl24
Mrpl28
Mrpl2p1
Mrpl3
Mrpl30
Mrpl30p1
Mrpl32
Mrpl32p1
Mrpl33
Mrpl34
Mrpl35
Mrpl35p4
Mrpl37
Mrpl38
Mrpl3p1
Mrpl4
Mrpl40
Mrpl40p1
Mrpl42
Mrpl42p3
Mrpl43
Mrpl45
Mrpl45p1
Mrpl45p2
Mrpl46
Mrpl48
Mrpl48p1
Mrpl49
Mrpl49p2
Mrpl50p1
Mrpl50p4
Mrpl52
Mrpl53p1
Mrpl54
Mrpl58
Mrpl9
Mrps10p1
Mrps10p2
Mrps11
Mrps11p1
Mrps12
Mrps14
Mrps15p1
Mrps16
Mrps16p1
Mrps17
Mrps17p5
Mrps18a
Mrps18b
Mrps18bp1
Mrps18c
Mrps18cp4
Mrps18cp6
Mrps2
Mrps21
Mrps21p2
Mrps21p5
Mrps21p9
Mrps22
Mrps23
Mrps25
Mrps27
Mrps28
Mrps30
Mrps30-dt
Mrps31
Mrps31p2
Mrps31p4
Mrps31p5
Mrps33
Mrps33p4
Mrps34
Mrps35
Mrps35p3
Mrps36
Mrps36p1
Mrps36p2
Mrps36p3
Mrps36p4
Mrps5
Mrps5p3
Mrps5p4
Mrps6
Mrps7
Mrps9
Mrrf
Mrs2
Mrtfa-as1
Mrtfb
Mrto4
Mrvi1
Mrvi1-as1
Ms4a1
Ms4a14
Ms4a15
Ms4a3
Ms4a4a
Ms4a4e
Ms4a5
Ms4a6a
Ms4a6e
Ms4a7
Ms4a8
Msantd2
Msantd2p1
Msantd3
Msantd3-tmeff1
Msantd4
Msc
Msc-as1
Msgn1
Msh2
Msh3
Msh5
Msh5-sapcd1
Msh6
Msi1
Msi2
Msl1
Msl2
Msl3
Msl3p1
Msln
Mslnl
Msmb
Msmo1
Msnp1
Msr1
Msra
Msrb1
Msrb1p1
Msrb2
Msrb3
Mss51
Mst1
Mst1p2
Mst1r
Mstn
Msto1
Msto2p
Mt1a
Mt1b
Mt1cp
Mt1dp
Mt1e
Mt1f
Mt1g
Mt1h
Mt1hl1
Mt1jp
Mt1l
Mt1m
Mt1p1
Mt1p3
Mt1x
Mt2a
Mt2p1
Mta1
Mta2
Mta3
Mtap
Mtapp2
Mtatp6p11
Mtatp6p16
Mtatp6p17
Mtatp6p19
Mtatp6p2
Mtatp6p20
Mtatp6p21
Mtatp6p22
Mtatp6p27
Mtatp6p29
Mtatp6p3
Mtatp6p31
Mtatp6p7
Mtbp
Mtch1
Mtch2
Mtcl1
Mtcl1p1
Mtco1p12
Mtco1p14
Mtco1p17
Mtco1p24
Mtco1p25
Mtco1p27
Mtco1p28
Mtco1p30
Mtco1p31
Mtco1p35
Mtco1p4
Mtco1p40
Mtco1p45
Mtco1p47
Mtco1p48
Mtco1p5
Mtco1p51
Mtco1p57
Mtco1p8
Mtco1p9
Mtco2p11
Mtco2p16
Mtco2p17
Mtco2p19
Mtco2p2
Mtco2p20
Mtco2p22
Mtco2p27
Mtco2p30
Mtco2p31
Mtco2p33
Mtco2p4
Mtco2p7
Mtco3p11
Mtco3p12
Mtco3p13
Mtco3p16
Mtco3p17
Mtco3p2
Mtco3p20
Mtco3p22
Mtco3p23
Mtco3p27
Mtco3p28
Mtco3p29
Mtco3p31
Mtco3p38
Mtco3p41
Mtco3p46
Mtco3p7
Mtcp1
Mtcybp1
Mtcybp10
Mtcybp11
Mtcybp15
Mtcybp17
Mtcybp21
Mtcybp22
Mtcybp23
Mtcybp24
Mtcybp28
Mtcybp32
Mtcybp33
Mtcybp34
Mtcybp36
Mtcybp37
Mtcybp38
Mtcybp39
Mtcybp40
Mtcybp41
Mtcybp43
Mtcybp44
Mtcybp45
Mtcybp9
Mtdh
Mtdhp1
Mtdhp2
Mtdhp3
Mterf1
Mterf2
Mterf3
Mterf4
Mtf2
Mtfmt
Mtfp1
Mtfr1
Mtfr1l
Mtfr2
Mtg1
Mtg2
Mthfd1
Mthfd1l
Mthfd2
Mthfd2l
Mthfd2p1
Mthfd2p2
Mthfd2p3
Mthfd2p4
Mthfd2p7
Mthfr
Mthfs
Mthfsd
Mtif2
Mtif3
Mtm1
Mtmr1
Mtmr10
Mtmr11
Mtmr12
Mtmr14
Mtmr2
Mtmr3
Mtmr4
Mtmr6
Mtmr7
Mtmr9
Mtmr9lp
Mtnd1p10
Mtnd1p12
Mtnd1p14
Mtnd1p16
Mtnd1p19
Mtnd1p24
Mtnd1p28
Mtnd1p31
Mtnd1p33
Mtnd1p37
Mtnd1p6
Mtnd2p11
Mtnd2p12
Mtnd2p14
Mtnd2p16
Mtnd2p17
Mtnd2p21
Mtnd2p23
Mtnd2p25
Mtnd2p29
Mtnd2p30
Mtnd2p31
Mtnd2p33
Mtnd2p39
Mtnd2p4
Mtnd2p40
Mtnd2p41
Mtnd2p7
Mtnd2p9
Mtnd3p1
Mtnd3p12
Mtnd3p16
Mtnd3p23
Mtnd3p25
Mtnd3p4
Mtnd3p7
Mtnd3p8
Mtnd4lp1
Mtnd4lp10
Mtnd4lp16
Mtnd4lp18
Mtnd4lp21
Mtnd4lp30
Mtnd4lp7
Mtnd4p1
Mtnd4p10
Mtnd4p11
Mtnd4p12
Mtnd4p14
Mtnd4p15
Mtnd4p17
Mtnd4p20
Mtnd4p21
Mtnd4p23
Mtnd4p24
Mtnd4p25
Mtnd4p28
Mtnd4p29
Mtnd4p33
Mtnd4p35
Mtnd4p7
Mtnd4p9
Mtnd5p10
Mtnd5p11
Mtnd5p12
Mtnd5p14
Mtnd5p16
Mtnd5p17
Mtnd5p18
Mtnd5p22
Mtnd5p23
Mtnd5p24
Mtnd5p25
Mtnd5p27
Mtnd5p28
Mtnd5p3
Mtnd5p30
Mtnd5p31
Mtnd5p33
Mtnd5p35
Mtnd5p4
Mtnd5p40
Mtnd5p41
Mtnd5p42
Mtnd5p5
Mtnd5p8
Mtnd6p1
Mtnd6p11
Mtnd6p15
Mtnd6p17
Mtnd6p22
Mtnd6p24
Mtnd6p25
Mtnd6p3
Mtnd6p32
Mtnd6p33
Mtnd6p4
Mtnd6p5
Mtnd6p6
Mtnd6p9
Mtnr1b
Mto1
Mtor
Mtor-as1
Mtpap
Mtpn
Mtr
Mtrex
Mtrf1
Mtrf1l
Mtrnr2l1
Mtrnr2l2
Mtrnr2l4
Mtrr
Mtss1
Mtss1l
Mttp
Mturn
Mtus1
Mtus2
Mtus2-as1
Mtus2-as2
Mtx1
Mtx1p1
Mtx2
Mtx3
Muc1
Muc13
Muc15
Muc19
Muc2
Muc20
Muc20-ot1
Muc21
Muc22
Muc3a
Muc5b
Muc7
Mucl1
Mucl3
Mupp
Mus81
Musk
Mvb12a
Mvb12b
Mvd
Mvk
Mvp
Mx1
Mx2
Mxd1
Mxd3
Mxi1
Mxra7
Myadm
Myadml
Myadml2
Myb
Myb-as1
Mybbp1a
Mybl1
Mybpc1
Mybpc3
Myc
Mycbp
Mycbp2
Mycbp2-as1
Mycbp2-as2
Mycbpap
Mycl
Myclp2
Mycn
Mycnos
Mycnut
Myct1
Myd88
Mydgf
Myef2
Myeov
Myh10
Myh11
Myh13
Myh14
Myh15
Myh16
Myh2
Myh3
Myh4
Myh9
Myhas
Myl1
Myl12a
Myl12b
Myl12bp2
Myl2
Myl3
Myl4
Myl5
Myl6
Myl6b
Myl6p1
Myl7
Mylip
Mylk
Mylk2
Mylk4
Mylk-as1
Mylk-as2
Mylpf
Mynn
Myo10
Myo15a
Myo15b
Myo16
Myo16-as1
Myo18a
Myo18b
Myo19
Myo1a
Myo1b
Myo1c
Myo1d
Myo1e
Myo1f
Myo1h
Myo3a
Myo3b
Myo3b-as1
Myo5a
Myo5b
Myo5c
Myo6
Myo7a
Myo7b
Myo9a
Myo9b
Myoc
Myocd
Myocos
Myof
Myom1
Myom2
Myom3
Myoslid
Myot
Myoz3
Mypn
Myrf
Myrfl
Myrip
Mysm1
Myt1
Myt1l
Myt1l-as1
Myzap
Mzb1
Mzf1
Mzf1-as1
Mzt1p1
Mzt1p2
Mzt2a
Mzt2b
N4bp2
N4bp2l1
N4bp2l2
N4bp2l2-it2
N6amt1
NA
Naa10
Naa11
Naa15
Naa16
Naa20
Naa25
Naa30
Naa35
Naa38
Naa40
Naa50
Naa60
Naaa
Naaladl1
Naaladl2
Naaladl2-as1
Naaladl2-as2
Nab1
Nab2
Nabp1
Nabp2
Naca
Naca4p
Nacad
Nacap10
Nacap2
Nacap6
Nacap7
Nacap8
Nadk
Nadk2
Nadsyn1
Nae1
Naf1
Naga
Nagk
Naglu
Nagpa
Nags
Naif1
Nalcn-as1
Nalt1
Nama
Nampt
Namptp2
Nanog
Nanogp1
Nanogp11
Nanogp2
Nanogp3
Nanogp6
Nanogp7
Nanogp9
Nanos3
Nans
Nap1l1
Nap1l1p1
Nap1l1p2
Nap1l2
Nap1l3
Nap1l4
Nap1l4p1
Nap1l4p3
Nap1l5
Napa-as1
Napb
Napepld
Napg
Napgp1
Napgp2
Naprt
Napsa
Napsb
Narf
Narf-as1
Nars
Nars2
Narsp2
Nasp
Nat1
Nat10
Nat14
Nat16
Nat2
Nat8
Nat8b
Nat8l
Nat9
Nav1
Nav2
Nav2-as3
Nav2-it1
Nav3
Naxd
Naxe
Nbas
Nbat1
Nbdy
Nbea
Nbeal1
Nbeal2
Nbeap1
Nbeap5
Nbl1
Nbn
Nbpf11
Nbpf12
Nbpf18p
Nbpf26
Nbpf2p
Nbpf3
Nbr1
Nbr2
Ncald
Ncam1
Ncam2
Ncan
Ncapd2
Ncapd2p1
Ncapd3
Ncapg
Ncapg2
Ncapgp1
Ncaph
Ncaph2
Ncbp1
Ncbp2
Ncbp2-as1
Ncbp2l
Ncbp3
Ncdn
Nceh1
Ncf1
Ncf1c
Ncf2
Ncf4
Ncf4-as1
Nck1
Nck1-dt
Nck2
Nckap1
Nckap1l
Nckap5
Nckap5-as1
Nckap5-as2
Nckipsd
Ncl
Ncln
Ncoa1
Ncoa2
Ncoa3
Ncoa4
Ncoa4p2
Ncoa4p3
Ncoa4p4
Ncoa6
Ncoa7
Ncor1
Ncor1p3
Ncor2
Ncr1
Ncr3
Ncr3lg1
Ncstn
Ndc80
Nde1
Ndel1
Ndfip1
Ndfip2
Ndfip2-as1
Ndor1
Ndrg1
Ndrg2
Ndrg3
Ndrg4
Ndst1
Ndst1-as1
Ndst2
Ndst4
Ndufa10
Ndufa11
Ndufa13
Ndufa2
Ndufa3
Ndufa3p2
Ndufa4
Ndufa4l2
Ndufa4p2
Ndufa5
Ndufa5p3
Ndufa5p4
Ndufa5p5
Ndufa5p9
Ndufa6-dt
Ndufa7
Ndufa9
Ndufa9p1
Ndufab1
Ndufab1p1
Ndufaf1
Ndufaf2
Ndufaf3
Ndufaf4
Ndufaf4p1
Ndufaf4p2
Ndufaf5
Ndufaf6
Ndufaf7
Ndufaf8
Ndufb1
Ndufb10
Ndufb11p1
Ndufb1p2
Ndufb2
Ndufb3
Ndufb4
Ndufb4p1
Ndufb4p10
Ndufb4p12
Ndufb4p2
Ndufb4p6
Ndufb5
Ndufb5p1
Ndufb6
Ndufb7
Ndufb8
Ndufb8p2
Ndufb9
Ndufc1
Ndufc2
Ndufs1
Ndufs2
Ndufs3
Ndufs4
Ndufs5
Ndufs5p1
Ndufs5p3
Ndufs6
Ndufs6p1
Ndufs7
Ndufs8
Ndufv1
Ndufv2
Ndufv2-as1
Ndufv3
Neat1
Neb
Nebl
Nebl-as1
Necab1
Necab2
Necab3
Necap1
Necap1p1
Necap1p2
Necap2
Nectin1
Nectin2
Nectin3
Nectin3-as1
Nedd1
Nedd4
Nedd4l
Nedd8
Nedd8-mdp1
Nedd9
Nefhp1
Nefl
Negr1
Negr1-it1
Neil1
Neil2
Neil3
Nek1
Nek10
Nek11
Nek2
Nek2p4
Nek3
Nek4
Nek4p1
Nek4p2
Nek5
Nek6
Nek7
Nek9
Nelfa
Nelfb
Nelfcd
Nelfe
Nell1
Nell2
Nemf
Nemp1
Nemp2
Nenf
Nenfp1
Nenfp2
Nenfp3
Neo1
Nepro
Net1
Neto1
Neto2
Neu1
Neu3
Neurl1
Neurl1-as1
Neurl1b
Neurl4
Neurod1
Nexmif
Nexn
Nf1
Nf2
Nfasc
Nfat5
Nfatc1
Nfatc2
Nfatc2ip
Nfatc3
Nfatc4
Nfe2
Nfe2l1
Nfe2l2
Nfe2l3
Nfe2l3p1
Nfe4
Nfia
Nfia-as1
Nfia-as2
Nfib
Nfic
Nfix
Nfkb1
Nfkb2
Nfkbia
Nfkbib
Nfkbie
Nfkbil1
Nfkbiz
Nfrkb
Nfs1
Nfu1
Nfu1p1
Nfu1p2
Nfx1
Nfxl1
Nfya
Nfyap1
Nfyb
Nfyc
Nfyc-as1
Ngdn
Ngef
Ngf
Ngf-as1
Ngfr
Ngly1
Ngrn
Nhej1
Nhlrc1
Nhlrc2
Nhlrc3
Nhlrc4
Nhp2
Nhp2p1
Nhp2p2
Nhs
Nhs-as1
Nhsl1
Nhsl2
Nicn1
Nid1
Nid2
Nif3l1
Nifk
Nifk-as1
Nifkp1
Nifkp4
Nifkp6
Nifkp8
Nifkp9
Nim1k
Nin
Ninj1
Ninj2
Ninl
Nip7
Nip7p1
Nip7p2
Nip7p3
Nipa1
Nipa2
Nipa2p1
Nipa2p2
Nipa2p4
Nipa2p5
Nipal1
Nipal2
Nipal3
Nipal4
Nipbl
Nipbl-dt
Nipsnap1
Nipsnap2
Nipsnap3b
Nisch
Nit1
Nit2
Nkain1
Nkain2
Nkain3-it1
Nkain4
Nkap
Nkapd1
Nkapl
Nkapp1
Nkd1
Nkd2
Nkila
Nkiras1
Nkiras2
Nkpd1
Nktr
Nkx2-2
Nkx2-3
Nkx6-1
Nkx6-2
Nkx6-3
Nle1
Nlgn1
Nlgn1-as1
Nlgn2
Nlgn4x
Nlgn4y-as1
Nlk
Nln
Nlrc3
Nlrc5
Nlrp1
Nlrp11
Nlrp12
Nlrp13
Nlrp2
Nlrp3
Nlrp4
Nlrp7
Nlrp9
Nlrx1
Nmb
Nmbr
Nmbr-as1
Nmd3
Nmd3p1
Nmd3p2
Nme1
Nme1-nme2
Nme1p1
Nme2
Nme4
Nme5
Nme6
Nme7
Nme8
Nme9
Nmi
Nmnat1
Nmnat1p3
Nmnat1p5
Nmnat2
Nmnat3
Nmral1
Nmral2p
Nmrk1
Nmrk2
Nms
Nmt1
Nmt2
Nmtrq-ttg12-1
Nmtrs-tga3-1
Nmu
Nmur2
Nnat
Nnmt
Nnt
Nnt-as1
Nob1
Noc2l
Noc2lp2
Noc3l
Noc4l
Noct
Nod1
Nod2
Nodal
Nog
Nol10
Nol11
Nol12
Nol4
Nol4l
Nol7
Nol8
Nol9
Nolc1
Nom1
Nomo1
Nomo3
Nono
Nonop2
Nop10
Nop14
Nop14-as1
Nop16
Nop2
Nop53
Nop56
Nop56p1
Nop56p2
Nop58
Nop9
Nos1ap
Nos2p4
Nos3
Nostrin
Notch1
Notch2
Notch2p1
Notch3
Notch4
Notum
Nova1
Nox1
Nox3
Nox5
Noxa1
Noxo1
Noxred1
Npap1p4
Npas1
Npas2
Npas3
Npas4
Npat
Npb
Npbwr1
Npc1
Npc1l1
Npc2
Npepl1
Npepps
Npffr2
Nphp1
Nphp3
Nphp3-acad11
Nphp3-as1
Nphp4
Nphs1
Nphs2
Npipb2
Npipb8
Npl
Nploc4
Npm1
Npm1p13
Npm1p18
Npm1p2
Npm1p25
Npm1p27
Npm1p28
Npm1p32
Npm1p35
Npm1p43
Npm1p46
Npm1p48
Npm1p51
Npm1p52
Npm1p6
Npm2
Npnt
Nppa
Npr1
Npr2
Npr3
Nprl2
Nprl3
Npsr1
Npsr1-as1
Nptn-it1
Nptx1
Nptx2
Npw
Npy
Npy1r
Npy5r
Nqo1
Nqo2
Nr0b1
Nr1d2
Nr1h2
Nr1h3
Nr1h4
Nr1h5p
Nr1i2
Nr1i3
Nr2c1
Nr2c2
Nr2e3
Nr2f1
Nr2f1-as1
Nr2f2
Nr2f2-as1
Nr2f6
Nr3c1
Nr3c2
Nr4a1
Nr4a2
Nr4a3
Nr5a1
Nr5a2
Nr6a1
Nraddp
Nrap
Nrbf2
Nrbf2p2
Nrbf2p3
Nrbf2p5
Nrbp1
Nrbp2
Nrcam
Nrdc
Nrde2
Nrep
Nrep-as1
Nrf1
Nrg1
Nrg1-it1
Nrg1-it3
Nrg2
Nrg3
Nrg3-as1
Nrg4
Nrip1
Nrip3
Nrir
Nrk
Nrl
Nrm
Nron
Nrp1
Nrp2
Nrros
Nrsn1
Nrsn2
Nrsn2-as1
Nrtn
Nrxn1
Nrxn2
Nrxn3
Nsa2
Nsd1
Nsd2
Nsd3
Nsdhl
Nsf
Nsfl1c
Nsg1
Nsg2
Nsl1
Nsmaf
Nsmce1
Nsmce1-dt
Nsmce2
Nsmce3
Nsmce4a
Nsmf
Nsrp1
Nsrp1p1
Nsun2
Nsun3
Nsun4
Nsun5p2
Nsun6
Nsun7
Nt5c1a
Nt5c1b
Nt5c1b-rdh14
Nt5c2
Nt5c3a
Nt5c3b
Nt5cp1
Nt5cp2
Nt5dc1
Nt5dc3
Nt5dc4
Nt5e
Nt5m
Ntan1
Ntan1p2
Ntan1p3
Ntf4
Ntf6b
Nthl1
Ntm
Ntmt1
Ntn4
Ntn5
Ntng1
Ntng2
Ntpcr
Ntrk1
Ntrk3
Nts
Nuak2
Nub1
Nubp1
Nubp2
Nubpl
Nucb1
Nucb2
Nucks1
Nudc
Nudcd2
Nudcd3
Nudt1
Nudt12
Nudt14
Nudt16
Nudt16p1
Nudt17
Nudt18
Nudt19
Nudt19p4
Nudt2
Nudt21
Nudt22
Nudt4
Nudt5
Nudt6
Nudt7
Nudt9
Nuf2
Nuggc
Numa1
Numb
Numbl
Nup107
Nup133
Nup155
Nup160
Nup188
Nup205
Nup210
Nup210l
Nup210p1
Nup214
Nup35
Nup37
Nup43
Nup50
Nup50-dt
Nup54
Nup58
Nup58p1
Nup62
Nup85
Nup88
Nup93
Nup98
Nupl2
Nupr1
Nus1p1
Nus1p2
Nus1p3
Nusap1
Nutf2
Nutf2p6
Nutf2p8
Nutm1
Nutm2a-as1
Nutm2b-as1
Nvl
Nwd1
Nxf1
Nxf3
Nxf4
Nxf5
Nxn
Nxnl2
Nxpe1
Nxpe3
Nxpe4
Nxph1
Nxph3
Nxph4
Nxt2
Nyap1
Nyap2
Nynrin
Oacylp
Oaf
Oard1
Oas1
Oas2
Oas3
Oasl
Oat
Oaz1
Oaz3
Obscn
Obscn-as1
Oca2
Ocel1
Ociad1
Ociad2
Ocln
Ocrl
Odam
Odaph
Odc1
Odc1-dt
Odf1
Odf2
Odf2-as1
Odf2l
Odf3b
Odf4
Odr4
Ofcc1
Ofd1
Ofd1p17
Ofd1p6y
Oga
Ogdh
Ogdhl
Ogfod1
Ogfod1p1
Ogfod2
Ogfod3
Ogfr
Ogfrl1
Ogfrp1
Ogg1
Ogn
Ogt
Oip5-as1
Oit3
Ola1
Ola1p2
Olah
Olfm1
Olfm2
Olfm3
Olfml1
Olfml2a
Olfml3
Olig1
Olr1
Oma1
Omg
Onecut3
Ooep
Ooep-as1
Oosp1p1
Oosp1p2
Oosp2
Oosp3
Oosp4a
Oosp4b
Opa1
Opa1-as1
Opa3
Opalin
Opcml
Opcml-it2
Ophn1
Opn3
Opn4
Opn5
Oprd1
Oprk1
Oprl1
Oprm1
Oprpn
Optc
Optn
Or10a2
Or10a3
Or10a4
Or10a5
Or10a6
Or10a7
Or10aa1p
Or10ab1p
Or10ac1
Or10ad1
Or10ae1p
Or10ae3p
Or10af1p
Or10ag1
Or10ah1p
Or10ak1p
Or10d1p
Or10d3
Or10g2
Or10g4
Or10g5p
Or10g7
Or10g8
Or10g9
Or10h2
Or10h3
Or10h5
Or10j1
Or10j2p
Or10j3
Or10j4
Or10j6p
Or10j7p
Or10j8p
Or10j9p
Or10k1
Or10k2
Or10n1p
Or10p1
Or10q1
Or10q2p
Or10r1p
Or10r3p
Or10t1p
Or10u1p
Or10v2p
Or10v3p
Or10w1
Or10x1
Or10z1
Or11a1
Or11g1p
Or11g2
Or11h13p
Or11h5p
Or11l1
Or11n1p
Or11p1p
Or12d1
Or12d3
Or13c1p
Or13c2
Or13c3
Or13c4
Or13c5
Or13c9
Or13d1
Or13d2p
Or13g1
Or13j1
Or13z3p
Or14a16
Or14j1
Or14l1p
Or1a1
Or1a2
Or1ab1p
Or1c1
Or1d2
Or1d3p
Or1d4
Or1e1
Or1e2
Or1f1
Or1f12
Or1f2p
Or1h1p
Or1j1
Or1k1
Or1l1
Or1l3
Or1l4
Or1l6
Or1l8
Or1m1
Or1s2
Or1x1p
Or2a12
Or2a14
Or2a15p
Or2a20p
Or2a25
Or2a3p
Or2a41p
Or2a42
Or2a5
Or2a7
Or2ad1p
Or2af1p
Or2ag1
Or2ah1p
Or2ai1p
Or2aj1
Or2ak2
Or2al1p
Or2ap1
Or2at2p
Or2at4
Or2b2
Or2b3
Or2b6
Or2b7p
Or2b8p
Or2bh1p
Or2c1
Or2d3
Or2f1
Or2g3
Or2g6
Or2h2
Or2h5p
Or2j1
Or2j2
Or2j3
Or2k2
Or2l13
Or2l1p
Or2l2
Or2l3
Or2l5
Or2l6p
Or2l8
Or2m2
Or2m3
Or2m5
Or2q1p
Or2r1p
Or2s2
Or2t1
Or2t10
Or2t11
Or2t12
Or2t3
Or2t32p
Or2t33
Or2t6
Or2t7
Or2t8
Or2u1p
Or2u2p
Or2v1
Or2v2
Or2w1
Or2w4p
Or2w5
Or2x1p
Or3a1
Or3a2
Or3a3
Or3a4p
Or4a12p
Or4a13p
Or4a16
Or4a17p
Or4a1p
Or4a21p
Or4a40p
Or4a41p
Or4a42p
Or4a44p
Or4a45p
Or4a49p
Or4a5
Or4a50p
Or4a6p
Or4a9p
Or4c10p
Or4c15
Or4c46
Or4c48p
Or4c49p
Or4c5
Or4d1
Or4d11
Or4d2
Or4d6
Or4d8p
Or4d9
Or4e1
Or4f13p
Or4f14p
Or4f28p
Or4g11p
Or4g1p
Or4h12p
Or4k1
Or4k12p
Or4k13
Or4k14
Or4k15
Or4k16p
Or4k17
Or4k3
Or4k4p
Or4k5
Or4k8p
Or4m1
Or4n2
Or4n5
Or4p1p
Or4p4
Or4q2
Or4q3
Or4r2p
Or4s1
Or4s2
Or4t1p
Or4v1p
Or4x7p
Or51a10p
Or51a1p
Or51a3p
Or51a5p
Or51a6p
Or51a7
Or51a9p
Or51ab1p
Or51b2
Or51b5
Or51b6
Or51c1p
Or51e2
Or51f2
Or51f3p
Or51f4p
Or51f5p
Or51g1
Or51g2
Or51h2p
Or51j1
Or51k1p
Or51l1
Or51m1
Or51n1p
Or51p1p
Or51q1
Or51t1
Or51v1
Or52a1
Or52a4p
Or52a5
Or52b1p
Or52b2
Or52b3p
Or52b5p
Or52b6
Or52e1
Or52e2
Or52e3p
Or52e4
Or52e6
Or52e8
Or52h1
Or52h2p
Or52i1
Or52j1p
Or52j2p
Or52j3
Or52k1
Or52k2
Or52k3p
Or52l1
Or52l2p
Or52m2p
Or52n3p
Or52n4
Or52n5
Or52q1p
Or52r1
Or52t1p
Or52z1
Or56a1
Or56a3
Or56a4
Or56a7p
Or56b2p
Or56b3p
Or5a1
Or5a2
Or5ac1
Or5ac4p
Or5ak2
Or5ak3p
Or5ak4p
Or5al2p
Or5am1p
Or5an1
Or5ap1p
Or5ap2
Or5aq1p
Or5ar1
Or5as1
Or5au1
Or5az1p
Or5b15p
Or5b17
Or5b19p
Or5ba1p
Or5bb1p
Or5bd1p
Or5bh1p
Or5bj1p
Or5bp1p
Or5bs1p
Or5d14
Or5d17p
Or5d18
Or5d2p
Or5d3p
Or5e1p
Or5g1p
Or5g5p
Or5h14
Or5h15
Or5h2
Or5h3p
Or5h4p
Or5h5p
Or5h6
Or5i1
Or5j1p
Or5j2
Or5k2
Or5k3
Or5l1
Or5l2
Or5m1
Or5m10
Or5m13p
Or5m2p
Or5m3
Or5m4p
Or5m5p
Or5m9
Or5p2
Or5p4p
Or5r1
Or5t1
Or5t2
Or5t3
Or5w1p
Or5w2
Or6a2
Or6b1
Or6c1
Or6c2
Or6c3
Or6c5p
Or6c6
Or6c66p
Or6c68
Or6c73p
Or6c74
Or6c75
Or6c76
Or6d1p
Or6f1
Or6k1p
Or6k2
Or6k3
Or6k5p
Or6k6
Or6l2p
Or6m1
Or6m3p
Or6n1
Or6p1
Or6q1
Or6r1p
Or6s1
Or6t1
Or6u2p
Or6y1
Or7a10
Or7a1p
Or7a2p
Or7a3p
Or7c1
Or7c2
Or7d2
Or7e102p
Or7e104p
Or7e105p
Or7e106p
Or7e109p
Or7e110p
Or7e111p
Or7e115p
Or7e11p
Or7e122p
Or7e126p
Or7e129p
Or7e130p
Or7e13p
Or7e14p
Or7e158p
Or7e15p
Or7e162p
Or7e16p
Or7e19p
Or7e21p
Or7e24
Or7e25p
Or7e26p
Or7e36p
Or7e38p
Or7e39p
Or7e43p
Or7e47p
Or7e4p
Or7e53p
Or7e55p
Or7e62p
Or7e66p
Or7e91p
Or7e94p
Or7e97p
Or7g15p
Or7g2
Or7g3
Or7k1p
Or7l1p
Or8a1
Or8a2p
Or8a3p
Or8b10p
Or8b12
Or8b1p
Or8b4
Or8b5p
Or8b7p
Or8b8
Or8b9p
Or8c1p
Or8d1
Or8d2
Or8d4
Or8f1p
Or8g1
Or8g3p
Or8g5
Or8h1
Or8h2
Or8h3
Or8i2
Or8j1
Or8k1
Or8k2p
Or8k3
Or8k4p
Or8l1p
Or8s21p
Or8t1p
Or8u1
Or8v1p
Or8x1p
Or9a1p
Or9a2
Or9a4
Or9g1
Or9g2p
Or9g3p
Or9i3p
Or9l1p
Or9m1p
Or9n1p
Or9q1
Or9q2
Orai1
Orai2
Orai3
Orc1
Orc2
Orc3
Orc4
Orc5
Orc6
Orm1
Ormdl1
Ormdl2
Ormdl3
Os9
Osbp
Osbp2
Osbpl10
Osbpl10-as1
Osbpl1a
Osbpl2
Osbpl3
Osbpl5
Osbpl6
Osbpl8
Osbpl9
Osbpl9p1
Osbpl9p2
Osbpl9p3
Osbpl9p4
Osbpl9p5
Oscp1
Oser1
Oser1-dt
Osgep
Osgepl1
Osgepl1-as1
Osgin1
Osgin2
Osm
Osmr
Osmr-as1
Osr2
Ostc
Ostcp1
Ostcp8
Ostf1
Ostm1
Ostn
Ostn-as1
Otoa
Otof
Otog
Otogl
Otol1
Otop1
Otop3
Otor
Otos
Otp
Otub1
Otub2
Otud1
Otud3
Otud4
Otud4p1
Otud5
Otud6b
Otud6b-as1
Otud7a
Otulin
Otulinl
Otx1
Ovaal
Ovch1
Ovch1-as1
Ovch2
Ovgp1
Ovol1
Ovol1-as1
Ovol2
Oxa1l
Oxct1
Oxct1-as1
Oxgr1
Oxld1
Oxnad1
Oxr1
Oxsm
Oxsr1
Oxt
P2rx1
P2rx2
P2rx3
P2rx4
P2rx5
P2rx5-tax1bp3
P2rx6
P2rx6p
P2ry11
P2ry12
P2ry14
P2ry2
P2ry6
P3h1
P3h2
P3h2-as1
P3h4
P3r3urf
P4ha1
P4ha2
P4ha2-as1
P4ha3
P4ha3-as1
P4hb
P4htm
Pa2g4
Pa2g4p4
Pa2g4p6
Paaf1
Pabpc1
Pabpc1l
Pabpc1p1
Pabpc1p10
Pabpc1p11
Pabpc1p5
Pabpc1p6
Pabpc1p7
Pabpc4
Pabpc4-as1
Pabpc5
Pabpn1
Pacerr
Pacrg
Pacrg-as1
Pacrg-as2
Pacrg-as3
Pacrgl
Pacs1
Pacs2
Pacsin1
Pacsin2
Pacsin3
Padi2
Padi4
Padi6
Paep
Paf1
Pafah1b1
Pafah1b2
Pafah1b3
Pag1
Page2b
Page3
Pah
Paics
Paicsp2
Paicsp3
Paip1
Paip2
Pak1
Pak2
Pak3
Pak4
Pak5
Pak6
Palb2
Palld
Palm
Palm2
Palm2-akap2
Palmd
Pam
Pam16
Pan2
Pan3
Pan3-as1
Pandar
Pank1
Pank2
Pank3
Panx1
Panx3
Paox
Papln
Papola
Papolg
Pappa
Pappa2
Pappa-as1
Papss1
Papss2
Paqr3
Paqr4
Paqr5
Paqr6
Paqr7
Paqr8
Paqr9
Paqr9-as1
Paral1
Pard3
Pard3b
Pard6a
Pard6b
Pard6g
Pard6g-as1
Parg
Pargp1
Park7
Parl
Parm1
Parn
Parp1
Parp10
Parp11
Parp12
Parp14
Parp15
Parp16
Parp2
Parp3
Parp6
Parp8
Parpbp
Parva
Parvb
Parvg
Pask
Pate1
Pate2
Pate3
Pate4
Patj
Patl1
Patl2
Patz1
Paupar
Pawr
Pawrp1
Pax1
Pax2
Pax3
Pax4
Pax5
Pax6
Pax8
Pax8-as1
Paxbp1
Paxbp1-as1
Paxbp1p1
Paxip1
Paxip1-as1
Paxip1-as2
Paxx
Pbdc1
Pbk
Pbld
Pbrm1
Pbx1
Pbx2
Pbx3
Pbx4
Pbxip1
Pc
Pca3
Pcat1
Pcat14
Pcat19
Pcat5
Pcat6
Pcat7
Pcbd2
Pcbp1
Pcbp1-as1
Pcbp2
Pcbp2p1
Pcbp3
Pcbp4
Pcca
Pccb
Pcdh1
Pcdh11x
Pcdh11y
Pcdh12
Pcdh15
Pcdh18
Pcdh19
Pcdh20
Pcdh7
Pcdh8
Pcdh8p1
Pcdh9
Pcdh9-as1
Pcdh9-as2
Pcdh9-as3
Pcdha1
Pcdha11
Pcdha12
Pcdha14
Pcdha3
Pcdha4
Pcdha5
Pcdha6
Pcdha7
Pcdha8
Pcdha9
Pcdhac2
Pcdhb1
Pcdhb10
Pcdhb11
Pcdhb12
Pcdhb13
Pcdhb14
Pcdhb15
Pcdhb18p
Pcdhb19p
Pcdhb2
Pcdhb3
Pcdhb4
Pcdhb8
Pcdhb9
Pcdhga10
Pcdhga11
Pcdhga12
Pcdhga2
Pcdhga3
Pcdhga4
Pcdhga5
Pcdhga7
Pcdhga8
Pcdhga9
Pcdhgb2
Pcdhgb3
Pcdhgb4
Pcdhgb5
Pcdhgb6
Pcdhgb8p
Pcdhgc3
Pcdhgc4
Pced1a
Pced1b
Pced1b-as1
Pcf11
Pcf11-as1
Pcgem1
Pcgf1
Pcgf2
Pcgf3
Pcgf5
Pcgf6
Pcgf7p
Pcid2
Pcif1
Pck1
Pck2
Pclaf
Pclo
Pcm1
Pcmt1
Pcmtd1
Pcmtd1p2
Pcmtd2
Pcna
Pcnap4
Pcnp
Pcnpp5
Pcnt
Pcnx1
Pcnx2
Pcnx3
Pcnx4
Pcolce
Pcolce2
Pcoth
Pcp2
Pcsk2
Pcsk4
Pcsk5
Pcsk6
Pcsk6-as1
Pcsk7
Pcsk9
Pctp
Pcyox1
Pcyox1l
Pcyt1a
Pcyt2
Pdap1
Pdc
Pdcd10
Pdcd11
Pdcd1lg2
Pdcd2
Pdcd2l
Pdcd4
Pdcd5
Pdcd6
Pdcd6ip
Pdcd6ipp1
Pdcd6ipp2
Pdcl2p1
Pdcl3
Pdcl3p1
Pdcl3p3
Pdcl3p4
Pdcl3p5
Pdcl3p6
Pdcl3p7
Pde10a
Pde11a
Pde12
Pde1a
Pde1b
Pde1c
Pde2a
Pde3a
Pde3b
Pde4b
Pde4c
Pde4d
Pde4dip
Pde5a
Pde6a
Pde6b
Pde6c
Pde6d
Pde7a
Pde7b
Pde8a
Pde8b
Pde9a
Pdgfb
Pdgfc
Pdgfd
Pdgfra
Pdgfrb
Pdgfrl
Pdha1
Pdha1p1
Pdhb
Pdhx
Pdia2
Pdia3
Pdia3p1
Pdia4
Pdia5
Pdik1l
Pdilt
Pdk1
Pdk2
Pdk3
Pdk4
Pdlim1
Pdlim1p2
Pdlim1p4
Pdlim2
Pdlim3
Pdlim4
Pdlim5
Pdlim7
Pdp1
Pdp2
Pdpk1
Pdpn
Pdpr
Pds5a
Pds5b
Pdss1
Pdss1p1
Pdss2
Pdxdc1
Pdxdc2p
Pdxk
Pdyn
Pdyn-as1
Pdzd2
Pdzd7
Pdzd8
Pdzk1ip1
Pdzph1p
Pdzrn4
Pea15
Peak1
Pear1
Pebp1
Pebp1p1
Pebp1p2
Pebp1p3
Pebp4
Pecam1
Pecr
Peg10
Peg3
Peli1
Peli2
Peli3
Pelo
Pelp1
Pemt
Penk
Pepd
Per2
Per3
Pes1
Pes1p1
Pet100
Pex1
Pex11a
Pex12
Pex12p1
Pex13
Pex14
Pex26
Pex3
Pex5
Pex5l
Pex5l-as1
Pex7
Pf4
Pfas
Pfdn1
Pfdn4
Pfdn5
Pfdn6
Pfkfb2
Pfkfb3
Pfkfb4
Pfkl
Pfkm
Pfkp
Pfn1
Pfn1p1
Pfn1p10
Pfn1p11
Pfn1p2
Pfn2
Pfn4
Pga3
Pga5
Pgam1
Pgam1p13
Pgam1p2
Pgam1p3
Pgam1p4
Pgam1p5
Pgam1p6
Pgam1p7
Pgam4
Pgam5
Pgam5p1
Pgap1
Pgap2
Pgap3
Pgbd1
Pgbd2
Pgbd4p1
Pgbd4p2
Pgbd4p5
Pgbd4p8
Pgc
Pgd
Pgf
Pggt1b
Pggt1bp2
Pgk1
Pgk1p2
Pgk2
Pglyrp2
Pglyrp4
Pgm1
Pgm2
Pgm3
Pgm5
Pgm5p2
Pgp
Pgr
Pgr-as1
Pgrmc1
Pgs1
Phactr1
Phactr2
Phactr3
Phactr4
Phax
Phb
Phb2
Phb2p1
Phbp1
Phbp14
Phbp16
Phbp17
Phbp18
Phbp19
Phbp4
Phbp7
Phbp8
Phc2
Phc3
Pheta1
Pheta2
Phex
Phex-as1
Phf1
Phf10
Phf11
Phf12
Phf13
Phf14
Phf19
Phf2
Phf20
Phf20l1
Phf21a
Phf21b
Phf23
Phf24
Phf3
Phf5a
Phf6
Phf7
Phf8
Phgdh
Phgr1
Phka2
Phkb
Phkbp1
Phkg1
Phkg2
Phlda1
Phlda3
Phldb1
Phldb2
Phlpp1
Phlpp2
Phospho1
Phospho2
Phox2a
Phox2b
Phpt1
Phrf1
Phtf1
Phtf2
Phyh
Phyhd1
Phyhip
Phyhipl
Phykpl
Pi15
Pi16
Pi4k2a
Pi4ka
Pi4kb
Pias1
Pias2
Pias3
Pias4
Pibf1
Picalm
Pick1
Pid1
Pidd1
Piezo1p2
Piezo2
Pif1
Pifo
Piga
Pigb
Pigbos1
Pigc
Pigcp2
Pigf
Pigfp1
Pigfp2
Pigfp3
Pigg
Pigh
Pighp1
Pigk
Pigl
Pign
Pigp
Pigpp2
Pigpp3
Pigpp4
Pigq
Pigr
Pigs
Pigt
Pigu
Pigv
Pigw
Pigx
Pigy
Pigy-dt
Pigz
Pih1d1
Pih1d2
Pih1d3
Pik3ap1
Pik3c2a
Pik3c2b
Pik3c2g
Pik3c3
Pik3ca
Pik3cb
Pik3cd
Pik3cd-as1
Pik3cd-as2
Pik3cg
Pik3ip1
Pik3ip1-as1
Pik3r1
Pik3r2
Pik3r3
Pik3r4
Pik3r5
Pikfyve
Pilra
Pilrb
Pim1
Pim2
Pim3
Pimreg
Pin1
Pin4
Pin4p1
Pincr
Pinlyp
Pinx1
Pip4k2a
Pip4k2b
Pip4k2c
Pip4p1
Pip4p2
Pip5k1a
Pip5k1b
Pip5k1c
Pip5k1p2
Pip5kl1
Pipox
Pipsl
Pir
Pithd1
Pitpna
Pitpna-as1
Pitpnb
Pitpnc1
Pitpnm1
Pitpnm2
Pitpnm2-as1
Pitpnm3
Pitrm1
Pitrm1-as1
Pitx1
Pitx2
Pitx3
Piwil1
Piwil2
Piwil3
Piwil4
Pja2
Pjvk
Pkd1
Pkd1l1
Pkd1l2
Pkd1l3
Pkd2
Pkd2l1
Pkd2l2
Pkdcc
Pkdrej
Pkhd1
Pkhd1l1
Pkia
Pkia-as1
Pkib
Pkig
Pklr
Pkm
Pkmp1
Pkmp4
Pkmp5
Pkmyt1
Pkn1
Pkn2
Pkn2-as1
Pknox1
Pknox2
Pknox2-as1
Pkp1
Pkp2
Pkp3
Pkp4
Pkp4-as1
Pla1a
Pla2g10
Pla2g12a
Pla2g12ap1
Pla2g12ap2
Pla2g15
Pla2g16
Pla2g1b
Pla2g2a
Pla2g2c
Pla2g2d
Pla2g4a
Pla2g4b
Pla2g4c
Pla2g4c-as1
Pla2g4d
Pla2g4e
Pla2g4e-as1
Pla2g4f
Pla2g5
Pla2g6
Pla2g7
Pla2r1
Plaa
Plac1
Plac4
Plac8
Plac8l1
Plac9
Plac9p1
Plagl1
Plat
Plau
Plaur
Plb1
Plbd1
Plbd1-as1
Plbd2
Plcb1
Plcb1-it1
Plcb2
Plcb3
Plcb4
Plcd3
Plcd4
Plce1
Plce1-as2
Plcg1
Plcg1-as1
Plcg2
Plch1
Plch1-as1
Plch2
Plcl1
Plcl2
Plcl2-as1
Plcxd1
Plcxd2
Plcxd2-as1
Plcz1
Pld1
Pld2
Pld3
Pld5
Plec
Plek
Plek2
Plekha1
Plekha2
Plekha3
Plekha3p1
Plekha4
Plekha5
Plekha6
Plekha7
Plekha8
Plekha8p1
Plekhb1
Plekhb2
Plekhd1
Plekhf2
Plekhg1
Plekhg2
Plekhg3
Plekhg4
Plekhg4b
Plekhh1
Plekhh2
Plekhh3
Plekhj1
Plekhm1
Plekhm1p1
Plekhm2
Plekhm3
Plekhn1
Plekho1
Plekho2
Plekhs1
Plet1
Plg
Plgla
Plgrkt
Plin1
Plin2
Plin3
Plin5
Plk1
Plk2
Plk3
Plk4
Plk5
Pllp
Plod1
Plod2
Plod3
Plp1
Plp2
Plpbp
Plpp1
Plpp2
Plpp3
Plpp4
Plpp5
Plpp6
Plppr1
Plppr2
Plppr3
Plppr4
Plppr5
Plrg1
Pls1
Pls1-as1
Pls3
Pls3-as1
Plscr1
Plscr2
Plscr4
Plscr5
Plscr5-as1
Plvap
Plxdc1
Plxdc2
Plxna2
Plxna3
Plxna4
Plxnb1
Plxnb2
Plxnb3
Plxnc1
Plxnd1
Pm20d1
Pmaip1
Pmchl2
Pmel
Pmepa1
Pmf1
Pmf1-bglap
Pmfbp1
Pml
Pmm2
Pmm2p1
Pmp2
Pmp22
Pmpca
Pmpcb
Pms1
Pms2
Pms2cl
Pms2p11
Pms2p7
Pnisr
Pnkd
Pnkdp1
Pnkp
Pnldc1
Pnlip
Pnlipp1
Pnliprp1
Pnliprp2
Pnma1
Pnma8a
Pnma8b
Pnmt
Pnn
Pno1
Pnoc
Pnp
Pnpla1
Pnpla2
Pnpla3
Pnpla4p1
Pnpla5
Pnpla6
Pnpla7
Pnpla8
Pnpo
Pnpt1
Pnpt1p1
Pnrc1
Pnrc2
Pnrc2p1
Poc1b
Poc1b-as1
Poc1b-galnt4
Poc5
Podn
Podnl1
Podxl
Pofut1
Pofut2
Pogk
Poglut1
Pogz
Pola1
Pola2
Polb
Pold1
Pold3
Poldip3
Pole
Pole2
Pole3
Pole4
Polg
Polg2
Polh
Polhp1
Poli
Polk
Polm
Poln
Polq
Polr1a
Polr1b
Polr1c
Polr1d
Polr1e
Polr2a
Polr2b
Polr2c
Polr2cp1
Polr2d
Polr2e
Polr2f
Polr2g
Polr2h
Polr2j3
Polr2j4
Polr2k
Polr2kp1
Polr2kp2
Polr2lp1
Polr2m
Polr3a
Polr3b
Polr3c
Polr3d
Polr3e
Polr3f
Polr3g
Polr3gl
Polr3gp1
Polr3gp2
Polr3h
Polr3k
Pom121
Pom121c
Pom121l12
Pom121l14p
Pom121l2
Pomgnt1
Pomk
Pomp
Pomt1
Pomt2
Pon1
Pon2
Pon3
Pop1
Pop4
Pop7
Por
Porcn
Postn
Pot1
Pot1-as1
Potea
Pou1f1
Pou2af1
Pou2f1
Pou2f2
Pou2f3
Pou3f2
Pou3f3
Pou5f1
Pou5f1b
Pou5f1p5
Pou5f1p6
Pou5f2
Pou6f2
Pou6f2-as1
Pou6f2-as2
Pp2d1
Ppa1
Ppa2
Ppan
Ppan-p2ry11
Ppara
Ppard
Pparg
Ppargc1a
Ppargc1b
Ppat
Ppatp1
Ppbpp2
Ppcdc
Ppcs
Ppdpf
Ppdpfl
Ppef1
Ppef1-as1
Ppef2
Ppfia1
Ppfia2
Ppfia2-as1
Ppfia3
Ppfia4
Ppfibp1
Ppfibp2
Pphln1
Ppia
Ppial4h
Ppiap11
Ppiap13
Ppiap14
Ppiap15
Ppiap2
Ppiap20
Ppiap22
Ppiap24
Ppiap25
Ppiap27
Ppiap28
Ppiap29
Ppiap3
Ppiap31
Ppiap34
Ppiap35
Ppiap37
Ppiap39
Ppiap4
Ppiap40
Ppiap42
Ppiap45
Ppiap46
Ppiap47
Ppiap48
Ppiap51
Ppiap52
Ppiap57
Ppiap59
Ppiap6
Ppiap65
Ppiap67
Ppiap68
Ppiap69
Ppiap7
Ppiap70
Ppiap71
Ppiap72
Ppiap74
Ppiap76
Ppiap77
Ppiap79
Ppiap8
Ppiap80
Ppiap81
Ppiap82
Ppiap87
Ppiap88
Ppiap89
Ppiap9
Ppiap90
Ppib
Ppid
Ppie
Ppiel
Ppif
Ppig
Ppih
Ppihp1
Ppil1
Ppil2
Ppil3
Ppil4
Ppil6
Ppip5k1
Ppip5k2
Ppl
Ppm1a
Ppm1ap1
Ppm1b
Ppm1d
Ppm1f
Ppm1g
Ppm1h
Ppm1j
Ppm1k
Ppm1k-dt
Ppm1l
Ppm1m
Ppm1n
Ppme1
Ppox
Ppp1cb
Ppp1cc
Ppp1r10
Ppp1r10p1
Ppp1r11
Ppp1r11p1
Ppp1r12a
Ppp1r12a-as1
Ppp1r12b
Ppp1r13b
Ppp1r13l
Ppp1r14b
Ppp1r15a
Ppp1r16a
Ppp1r17
Ppp1r18
Ppp1r1ap2
Ppp1r1b
Ppp1r1c
Ppp1r2
Ppp1r21
Ppp1r26
Ppp1r26-as1
Ppp1r27
Ppp1r2c
Ppp1r2p1
Ppp1r2p4
Ppp1r2p5
Ppp1r32
Ppp1r36
Ppp1r37
Ppp1r3a
Ppp1r3e
Ppp1r3f
Ppp1r3g
Ppp1r42
Ppp1r7
Ppp1r8
Ppp1r8p1
Ppp1r9a
Ppp2ca
Ppp2cb
Ppp2r1a
Ppp2r1b
Ppp2r2a
Ppp2r2b
Ppp2r2b-it1
Ppp2r2c
Ppp2r2d
Ppp2r2dp1
Ppp2r3a
Ppp2r3c
Ppp2r5a
Ppp2r5b
Ppp2r5c
Ppp2r5d
Ppp2r5e
Ppp3ca
Ppp3cb
Ppp3cb-as1
Ppp3cc
Ppp3r1
Ppp4c
Ppp4r1
Ppp4r1-as1
Ppp4r1l
Ppp4r2
Ppp4r3a
Ppp4r3b
Ppp4r4
Ppp5c
Ppp5d1
Ppp6c
Ppp6r1
Ppp6r2
Ppp6r3
Pprc1
Ppt1
Ppt2
Ppt2-egfl8
Ppwd1
Pqbp1
Pqlc1
Pqlc2
Pqlc2l
Pqlc3
Prac2
Pradc1p1
Prag1
Prame
Pramef20
Pramenp
Prap1
Prb1
Prb3
Prb4
Prc1
Prc1-as1
Prcc
Prcp
Prdm1
Prdm10
Prdm11
Prdm14
Prdm15
Prdm16
Prdm2
Prdm4
Prdm5
Prdm6
Prdm7
Prdm8
Prdm9
Prdx1
Prdx2
Prdx2p1
Prdx2p3
Prdx3
Prdx3p2
Prdx3p3
Prdx3p4
Prdx4
Prdx4p1
Prdx5
Prdx6
Prelid1
Prelid1p1
Prelid1p2
Prelid1p3
Prelid1p4
Prelid2
Prelid2p1
Prelid3a
Prelid3b
Prelid3bp3
Prelid3bp4
Prelid3bp5
Prelid3bp7
Prelid3bp8
Prep
Prepl
Prex1
Prf1
Prg2
Prg4
Prh1
Prickle1
Prickle2
Prickle2-as1
Prickle2-as2
Prickle2-as3
Prickle3
Prickle4
Prim1
Prim2
Primpol
Prkaa1
Prkaa2
Prkab1
Prkaca
Prkacb
Prkacg
Prkag1
Prkag2
Prkag2-as1
Prkag3
Prkar1a
Prkar1b
Prkar2a
Prkar2a-as1
Prkar2b
Prkca
Prkca-as1
Prkcb
Prkcd
Prkce
Prkch
Prkci
Prkcq-as1
Prkcsh
Prkcz
Prkcz-as1
Prkd1
Prkd2
Prkd3
Prkdc
Prkg1
Prkg1-as1
Prkg2
Prkn
Prkra
Prkra-as1
Prkrip1
Prkx
Prkxp1
Prky
Prlhr
Prlr
Prm2
Prmt1
Prmt1p1
Prmt2
Prmt3
Prmt5
Prmt5-as1
Prmt5p1
Prmt6
Prmt7
Prmt8
Prncr1
Prnp
Prnt
Proc
Prodh2
Prok2
Prom1
Prom2
Prorsd1p
Prory
Pros1
Proser1
Proser2
Proser2-as1
Proser3
Prox1
Prox1-as1
Prox2
Prpf18
Prpf19
Prpf19p1
Prpf3
Prpf31
Prpf38a
Prpf38ap1
Prpf38ap2
Prpf38b
Prpf39
Prpf4
Prpf40a
Prpf40b
Prpf4b
Prpf8
Prph
Prps1
Prps1p2
Prps2
Prpsap1
Prpsap2
Prr11
Prr13
Prr13p1
Prr13p5
Prr14
Prr14l
Prr15
Prr16
Prr18
Prr19
Prr20a
Prr20c
Prr23c
Prr26
Prr27
Prr29
Prr3
Prr30
Prr31
Prr34
Prr34-as1
Prr36
Prr4
Prr5
Prr5-arhgap8
Prr5l
Prr7
Prr7-as1
Prrc1
Prrc2a
Prrc2b
Prrc2c
Prrc2cp1
Prrg1
Prrg2
Prrg3
Prrt1
Prrt1b
Prrt2
Prrt4
Prrx1
Prrx2-as1
Prss1
Prss12
Prss16
Prss2
Prss23
Prss3
Prss36
Prss38
Prss3p1
Prss45
Prss46p
Prss51
Prss53
Prss54
Prss55
Prss57
Prss8
Prtfdc1
Prtg
Prtn3
Prune1
Prune2
Prxl2a
Prxl2b
Prxl2c
Psap
Psat1
Psat1p4
Psca
Psd
Psd2-as1
Psd3
Psd4
Psen1
Psen2
Psenen
Psg1
Psg10p
Psg11
Psg2
Psg4
Psg5
Psg6
Psg7
Psg8-as1
Psg9
Psip1
Pskh1
Pskh2
Psma1
Psma2
Psma2p2
Psma2p3
Psma3
Psma3-as1
Psma3p
Psma4
Psma5
Psma6
Psma6p2
Psma6p4
Psma7
Psma8
Psmb10
Psmb2
Psmb3
Psmb3p2
Psmb4
Psmb6
Psmb7
Psmb7p1
Psmb8
Psmb8-as1
Psmb9
Psmc1
Psmc1p1
Psmc1p11
Psmc1p13
Psmc1p2
Psmc1p4
Psmc1p6
Psmc1p7
Psmc1p8
Psmc1p9
Psmc2
Psmc3
Psmc3ip
Psmc4
Psmc5
Psmc6
Psmd1
Psmd10
Psmd10p1
Psmd10p2
Psmd11
Psmd12
Psmd12p
Psmd13
Psmd14
Psmd2
Psmd3
Psmd4
Psmd4p1
Psmd5
Psmd6
Psmd6-as2
Psmd7
Psmd7p1
Psmd8
Psmd9
Psme1
Psme2
Psme2p2
Psme2p6
Psme3
Psme4
Psmf1
Psmg2
Psmg3
Psmg3-as1
Psmg4
Psors1c1
Pspc1
Pspc1p1
Pspc1p2
Psph
Pspn
Psrc1
Pstk
Pstpip1
Pstpip2
Ptafr
Ptar1
Ptbp1
Ptbp1p
Ptbp2
Ptbp3
Ptcd1
Ptcd2
Ptcd2p1
Ptcd2p2
Ptcd3
Ptch1
Ptch2
Ptchd3
Ptchd3p2
Ptchd3p3
Ptchd4
Ptcra
Ptcsc2
Ptdss1
Ptdss2
Pten
Ptenp1
Ptenp1-as
Ptgdr
Ptgds
Ptger2
Ptger3
Ptger4
Ptger4p2
Ptges3
Ptges3l
Ptges3l-aarsd1
Ptges3p1
Ptges3p2
Ptges3p3
Ptgfr
Ptgir
Ptgr1
Ptgr2
Ptgs1
Ptgs2
Pth
Pth2r
Pthlh
Ptk2
Ptk2b
Ptk6
Ptk7
Ptma
Ptmap1
Ptmap12
Ptmap2
Ptmap4
Ptmap6
Ptmap9
Ptms
Ptov1
Ptov1-as1
Ptp4a1
Ptp4a1p5
Ptp4a1p6
Ptp4a1p7
Ptp4a2
Ptp4a2p1
Ptpa
Ptpdc1
Ptpmt1
Ptpn1
Ptpn11
Ptpn12
Ptpn13
Ptpn14
Ptpn18
Ptpn2
Ptpn20
Ptpn22
Ptpn23
Ptpn2p1
Ptpn2p2
Ptpn4
Ptpn6
Ptpn7
Ptpn9
Ptpra
Ptprb
Ptprc
Ptprd
Ptprd-as2
Ptpre
Ptprf
Ptprg
Ptprg-as1
Ptprh
Ptprj
Ptprj-as1
Ptprk
Ptprm
Ptprn
Ptprn2
Ptpro
Ptprq
Ptprr
Ptprs
Ptprt
Ptpru
Ptprvp
Ptprz1
Ptrh1
Ptrh2
Ptrhd1
Pts
Pttg1
Pttg1ip
Pttg3p
Pudp
Pudpp3
Puf60
Pum1
Pum2
Pum3
Pura
Purg
Purpl
Pus1
Pus10
Pus3
Pus7
Pus7l
Pusl1
Pvalb
Pvr
Pvrig
Pvrig2p
Pvt1
Pwp1
Pwrn1
Pwrn4
Pwwp2a
Pwwp3a
Pxdn
Pxdnl
Pxk
Pxmp2
Pxn
Pxn-as1
Pxylp1
Pycard
Pycard-as1
Pycr2
Pydc2
Pygl
Pygm
Pygo1
Pygo2
Pyhin1
Pyhin5p
Pym1
Pyroxd1
Pyroxd2
Pyy
Pzp
Qars
Qdpr
Qki
Qpct
Qpctl
Qprt
Qrfp
Qrfpr
Qrich1
Qrich2
Qrsl1
Qrsl1p1
Qser1
Qsox1
Qtrt1
Qtrt1p1
Qtrt2
R3hcc1
R3hcc1l
R3hdm1
R3hdm2
R3hdm2p1
R3hdm2p2
R3hdm4
Rab10
Rab11a
Rab11ap1
Rab11ap2
Rab11b
Rab11b-as1
Rab11fip1
Rab11fip2
Rab11fip3
Rab11fip4
Rab11fip5
Rab12
Rab13
Rab14
Rab17
Rab18
Rab19
Rab1a
Rab1b
Rab21
Rab22a
Rab24
Rab25
Rab26
Rab27a
Rab27b
Rab28
Rab28p3
Rab28p5
Rab29
Rab2a
Rab2b
Rab30
Rab30-as1
Rab31
Rab33b
Rab35
Rab36
Rab37
Rab38
Rab3c
Rab3d
Rab3gap1
Rab3gap2
Rab3il1
Rab3ip
Rab40al
Rab40b
Rab40c
Rab42
Rab42p1
Rab4a
Rab4b
Rab4b-egln2
Rab5a
Rab5b
Rab5c
Rab5cp1
Rab5cp2
Rab5if
Rab6a
Rab6b
Rab7a
Rab7b
Rab8a
Rab8b
Rab9a
Rab9bp1
Rabep1
Rabep2
Rabepk
Rabepkp1
Rabgap1
Rabgap1l
Rabgef1
Rabggta
Rabggtb
Rabif
Rabl2a
Rabl2b
Rabl3
Rabl6
Rac1
Rac1p1
Rac1p3
Rac1p5
Rac1p6
Rac1p8
Rac1p9
Rac3
Racgap1
Rack1
Rad1
Rad17
Rad17p1
Rad17p2
Rad18
Rad1p1
Rad1p2
Rad21
Rad21-as1
Rad21l1
Rad23a
Rad23b
Rad23bp3
Rad50
Rad51
Rad51ap1
Rad51ap2
Rad51-as1
Rad51b
Rad51c
Rad51d
Rad52
Rad54b
Rad54l
Rad54l2
Rad9a
Rad9b
Radil
Radx
Rae1
Raet1e
Raet1e-as1
Raet1k
Raet1l
Raf1
Rag1
Rag2
Rai1
Rai14
Rai1-as1
Rai2
Rala
Ralb
Ralbp1
Ralgapa1
Ralgapa1p1
Ralgapa2
Ralgapb
Ralgds
Ralgps1
Ralgps2
Raly
Raly-as1
Ralyl
Ramacl
Ramp1
Ramp2
Ramp2-as1
Ran
Ranbp1
Ranbp10
Ranbp17
Ranbp2
Ranbp20p
Ranbp3
Ranbp3l
Ranbp6
Rangap1
Rangrf
Ranp3
Ranp4
Ranp5
Ranp6
Rap1a
Rap1ap
Rap1b
Rap1bp2
Rap1bp3
Rap1gap
Rap1gap2
Rap1gds1
Rap2a
Rap2b
Rap2c
Rap2c-as1
Rap2cp1
Rapgef1
Rapgef2
Rapgef3
Rapgef4
Rapgef5
Rapgef6
Rapgefl1
Raph1
Rara
Rarb
Rarg
Rarres1
Rarres2p10
Rarres2p11
Rarres2p4
Rarres2p5
Rarres2p6
Rarres2p7
Rarres2p9
Rarres3
Rars
Rars2
Rasa1
Rasa2
Rasa4
Rasa4b
Rasa4cp
Rasal1
Rasal2
Rasal2-as1
Rasal3
Rasgef1b
Rasgef1c
Rasgrf1
Rasgrf2
Rasgrf2-as1
Rasgrp1
Rasgrp2
Rasgrp3
Rasgrp4
Rasip1
Rasl10a
Rasl11a
Rasl11b
Rasl12
Rassf1
Rassf10
Rassf1-as1
Rassf3
Rassf4
Rassf5
Rassf6
Rassf7
Rassf8
Rassf8-as1
Raver1
Raver2
Rax
Rb1
Rb1cc1
Rb1-dt
Rbak
Rbak-rbakdn
Rbbp4
Rbbp5
Rbbp6
Rbbp7
Rbbp8
Rbbp8p1
Rbbp9
Rbck1
Rbfa
Rbfadn
Rbfox1
Rbfox2
Rbfox3
Rbks
Rbl1
Rbl2
Rbm10
Rbm11
Rbm11p1
Rbm12
Rbm12b
Rbm14
Rbm14-rbm4
Rbm15
Rbm17
Rbm18
Rbm19
Rbm20
Rbm22
Rbm22p4
Rbm22p5
Rbm22p7
Rbm23
Rbm24
Rbm25
Rbm26
Rbm26-as1
Rbm27
Rbm28
Rbm3
Rbm33
Rbm34
Rbm39
Rbm4
Rbm41
Rbm42
Rbm43
Rbm43p1
Rbm44
Rbm45
Rbm47
Rbm48
Rbm48p1
Rbm4b
Rbm5
Rbm6
Rbm7
Rbm8a
Rbm8b
Rbms1
Rbms1p1
Rbms2
Rbms2p1
Rbms3
Rbms3-as1
Rbms3-as2
Rbms3-as3
Rbmx
Rbmx2
Rbmx2p2
Rbmx2p3
Rbmx2p4
Rbmx2p5
Rbmxl1
Rbmxl2
Rbmxl3
Rbmxp1
Rbmy1hp
Rbmy2jp
Rbmy2op
Rbmy2qp
Rbp3
Rbp5
Rbpj
Rbpjl
Rbpms
Rbpms-as1
Rbpmslp
Rbsn
Rbx1
Rc3h1
Rc3h1-it1
Rc3h2
Rcan1
Rcan2
Rcan3
Rcbtb1
Rcbtb2
Rcbtb2p1
Rcc1
Rcc1l
Rcc2
Rcc2-as1
Rcc2p3
Rcc2p5
Rcc2p6
Rccd1
Rce1
Rchy1
Rcl1
Rcn1
Rcn1p1
Rcn2
Rcn3
Rcor3
Rcsd1
Rcvrn
Rd3
Rdh10
Rdh10-as1
Rdh11
Rdh12
Rdh13
Rdh14
Rdh16
Rdh5
Rdh8
Rdm1p2
Rdm1p3
Rdx
Rec8
Reck
Recql4
Reep1
Reep2
Reep3
Reep4
Reep5
Reep6
Reg3g
Reg4
Rel
Rela
Relb
Relch
Rell1
Rell2
Reln
Relt
Rem2
Ren
Renbp
Rep15
Repin1
Reps1
Rer1
Rere
Rere-as1
Rerg
Rerg-as1
Resf1
Rest
Retreg1
Retreg2
Retreg3
Retsat
Rev1
Rev3l
Rev3l-it1
Rex1bd
Rexo1l10p
Rexo1l1p
Rexo1l2p
Rexo1l3p
Rexo1l8p
Rexo2
Rexo4
Rexo5
Rf00001
Rf00002
Rf00003
Rf00004
Rf00006
Rf00012
Rf00015
Rf00016
Rf00017
Rf00019
Rf00024
Rf00026
Rf00045
Rf00049
Rf00056
Rf00066
Rf00070
Rf00072
Rf00086
Rf00088
Rf00090
Rf00091
Rf00092
Rf00093
Rf00096
Rf00100
Rf00108
Rf00136
Rf00137
Rf00139
Rf00150
Rf00151
Rf00152
Rf00154
Rf00156
Rf00157
Rf00181
Rf00190
Rf00191
Rf00201
Rf00212
Rf00263
Rf00264
Rf00271
Rf00272
Rf00273
Rf00275
Rf00279
Rf00283
Rf00284
Rf00285
Rf00322
Rf00324
Rf00334
Rf00342
Rf00345
Rf00393
Rf00394
Rf00399
Rf00401
Rf00402
Rf00406
Rf00407
Rf00408
Rf00409
Rf00410
Rf00411
Rf00413
Rf00414
Rf00415
Rf00416
Rf00418
Rf00421
Rf00422
Rf00423
Rf00424
Rf00425
Rf00426
Rf00432
Rf00438
Rf00440
Rf00443
Rf00477
Rf00492
Rf00493
Rf00494
Rf00537
Rf00554
Rf00560
Rf00561
Rf00564
Rf00568
Rf00569
Rf00570
Rf00571
Rf00572
Rf00573
Rf00586
Rf00588
Rf00591
Rf00592
Rf00593
Rf00599
Rf00601
Rf00614
Rf00618
Rf00619
Rf00621
Rf00622
Rf00635
Rf01161
Rf01169
Rf01183
Rf01210
Rf01225
Rf01233
Rf01241
Rf01293
Rf01518
Rf01684
Rf01699
Rf01778
Rf01848
Rf01877
Rf01879
Rf01881
Rf01882
Rf01884
Rf01909
Rf01928
Rf01951
Rf01955
Rf01956
Rf01957
Rf01963
Rf01964
Rf01965
Rf01966
Rf01967
Rf01968
Rf01974
Rf01975
Rf01984
Rf01986
Rf01987
Rf01992
Rf02040
Rf02041
Rf02042
Rf02045
Rf02089
Rf02091
Rf02101
Rf02103
Rf02104
Rf02108
Rf02109
Rf02110
Rf02112
Rf02113
Rf02114
Rf02116
Rf02122
Rf02124
Rf02125
Rf02126
Rf02133
Rf02134
Rf02137
Rf02138
Rf02139
Rf02140
Rf02141
Rf02142
Rf02148
Rf02149
Rf02150
Rf02154
Rf02155
Rf02156
Rf02157
Rf02161
Rf02166
Rf02171
Rf02172
Rf02174
Rf02175
Rf02176
Rf02177
Rf02178
Rf02183
Rf02184
Rf02185
Rf02187
Rf02188
Rf02189
Rf02192
Rf02193
Rf02195
Rf02196
Rf02197
Rf02198
Rf02199
Rf02203
Rf02204
Rf02205
Rf02208
Rf02209
Rf02210
Rf02211
Rf02212
Rf02213
Rf02215
Rf02216
Rf02217
Rf02218
Rf02219
Rf02220
Rf02246
Rf02248
Rf02249
Rf02271
Rf02277
Rfc1
Rfc2
Rfc3
Rfc4
Rfc5
Rfesd
Rfesdp1
Rffl
Rfk
Rfkp1
Rfkp2
Rflna
Rflnb
Rfpl1
Rfpl1s
Rfpl2
Rfpl3s
Rfpl4al1
Rfpl4ap1
Rfpl4ap3
Rfpl4ap6
Rft1
Rftn1
Rftn1p1
Rftn2
Rfwd3
Rfx2
Rfx3
Rfx3-as1
Rfx4
Rfx5
Rfx6
Rfx7
Rfx8
Rfxank
Rfxap
Rgcc
Rgl1
Rgl2
Rgl3
Rgl4
Rgma
Rgmb
Rgmb-as1
Rgn
Rgpd3
Rgpd4-as1
Rgr
Rgs1
Rgs10
Rgs11
Rgs12
Rgs13
Rgs14
Rgs17
Rgs17p1
Rgs18
Rgs2
Rgs20
Rgs21
Rgs22
Rgs3
Rgs4
Rgs5
Rgs6
Rgs7bp
Rgs8
Rgs9
Rgs9bp
Rgsl1
Rhag
Rhbdd1
Rhbdd2
Rhbdf1
Rhbdf2
Rhbdl1
Rhbdl2
Rhbg
Rhce
Rhebl1
Rhebp3
Rhex
Rhno1
Rhoa
Rhoa-it1
Rhob
Rhobtb1
Rhobtb2
Rhobtb3
Rhoc
Rhod
Rhof
Rhoh
Rhoj
Rhoq
Rhoqp1
Rhoqp3
Rhot1
Rhot2
Rhoxf1-as1
Rhoxf1p1
Rhoxf1p3
Rhpn1
Rhpn2
Ribc1
Ric1
Ric3
Ric8a
Ric8b
Rictor
Rida
Rif1
Riiad1
Rilpl1
Rimbp2
Rimkla
Rimklb
Rimklbp1
Rimklbp2
Rims1
Rims2
Rims3
Rin1
Rin2
Rin3
Ring1
Rinl
Rint1
Riok1
Riok2
Riok3
Riox1
Riox2
Ripk1
Ripk2
Ripk4
Ripor1
Ripor2
Ripor3
Ripply1
Ripply2
Rit1
Rit2
Rita1
Rlim
Rlimp1
Rln1
Rln2
Rln3
Rmc1
Rmdn1
Rmdn2
Rmdn2-as1
Rmi1
Rmi2
Rmnd1
Rmnd5a
Rmnd5b
Rmrp
Rmrpp5
Rmst
Rn7sk
Rn7skp1
Rn7skp102
Rn7skp103
Rn7skp104
Rn7skp105
Rn7skp106
Rn7skp11
Rn7skp110
Rn7skp111
Rn7skp112
Rn7skp114
Rn7skp116
Rn7skp117
Rn7skp12
Rn7skp120
Rn7skp121
Rn7skp122
Rn7skp126
Rn7skp127
Rn7skp13
Rn7skp130
Rn7skp132
Rn7skp133
Rn7skp134
Rn7skp135
Rn7skp136
Rn7skp139
Rn7skp14
Rn7skp143
Rn7skp144
Rn7skp145
Rn7skp147
Rn7skp149
Rn7skp154
Rn7skp155
Rn7skp157
Rn7skp158
Rn7skp159
Rn7skp16
Rn7skp160
Rn7skp161
Rn7skp163
Rn7skp166
Rn7skp167
Rn7skp168
Rn7skp17
Rn7skp170
Rn7skp172
Rn7skp175
Rn7skp177
Rn7skp179
Rn7skp18
Rn7skp182
Rn7skp184
Rn7skp188
Rn7skp19
Rn7skp190
Rn7skp192
Rn7skp193
Rn7skp196
Rn7skp198
Rn7skp199
Rn7skp2
Rn7skp200
Rn7skp202
Rn7skp203
Rn7skp204
Rn7skp206
Rn7skp207
Rn7skp211
Rn7skp217
Rn7skp218
Rn7skp220
Rn7skp222
Rn7skp223
Rn7skp227
Rn7skp228
Rn7skp229
Rn7skp23
Rn7skp230
Rn7skp231
Rn7skp233
Rn7skp234
Rn7skp235
Rn7skp237
Rn7skp238
Rn7skp240
Rn7skp242
Rn7skp244
Rn7skp245
Rn7skp249
Rn7skp25
Rn7skp250
Rn7skp251
Rn7skp253
Rn7skp258
Rn7skp260
Rn7skp261
Rn7skp262
Rn7skp263
Rn7skp264
Rn7skp267
Rn7skp268
Rn7skp269
Rn7skp27
Rn7skp271
Rn7skp273
Rn7skp276
Rn7skp277
Rn7skp278
Rn7skp279
Rn7skp28
Rn7skp283
Rn7skp284
Rn7skp288
Rn7skp29
Rn7skp291
Rn7skp293
Rn7skp296
Rn7skp298
Rn7skp299
Rn7skp3
Rn7skp31
Rn7skp32
Rn7skp34
Rn7skp37
Rn7skp4
Rn7skp40
Rn7skp42
Rn7skp44
Rn7skp46
Rn7skp47
Rn7skp49
Rn7skp5
Rn7skp50
Rn7skp53
Rn7skp55
Rn7skp57
Rn7skp59
Rn7skp62
Rn7skp67
Rn7skp74
Rn7skp75
Rn7skp77
Rn7skp78
Rn7skp79
Rn7skp82
Rn7skp83
Rn7skp87
Rn7skp9
Rn7skp92
Rn7skp93
Rn7skp94
Rn7skp95
Rn7skp96
Rn7skp97
Rn7sl1
Rn7sl100p
Rn7sl101p
Rn7sl104p
Rn7sl107p
Rn7sl108p
Rn7sl110p
Rn7sl111p
Rn7sl113p
Rn7sl117p
Rn7sl11p
Rn7sl121p
Rn7sl124p
Rn7sl125p
Rn7sl126p
Rn7sl127p
Rn7sl128p
Rn7sl132p
Rn7sl134p
Rn7sl135p
Rn7sl138p
Rn7sl141p
Rn7sl147p
Rn7sl150p
Rn7sl153p
Rn7sl155p
Rn7sl159p
Rn7sl162p
Rn7sl163p
Rn7sl164p
Rn7sl165p
Rn7sl166p
Rn7sl167p
Rn7sl168p
Rn7sl170p
Rn7sl173p
Rn7sl174p
Rn7sl177p
Rn7sl180p
Rn7sl181p
Rn7sl183p
Rn7sl186p
Rn7sl187p
Rn7sl188p
Rn7sl18p
Rn7sl190p
Rn7sl192p
Rn7sl193p
Rn7sl2
Rn7sl202p
Rn7sl205p
Rn7sl208p
Rn7sl209p
Rn7sl211p
Rn7sl213p
Rn7sl215p
Rn7sl216p
Rn7sl218p
Rn7sl219p
Rn7sl220p
Rn7sl222p
Rn7sl228p
Rn7sl22p
Rn7sl230p
Rn7sl237p
Rn7sl23p
Rn7sl241p
Rn7sl244p
Rn7sl250p
Rn7sl251p
Rn7sl253p
Rn7sl254p
Rn7sl261p
Rn7sl265p
Rn7sl267p
Rn7sl26p
Rn7sl272p
Rn7sl277p
Rn7sl283p
Rn7sl284p
Rn7sl288p
Rn7sl28p
Rn7sl290p
Rn7sl292p
Rn7sl294p
Rn7sl296p
Rn7sl297p
Rn7sl299p
Rn7sl3
Rn7sl300p
Rn7sl301p
Rn7sl304p
Rn7sl306p
Rn7sl308p
Rn7sl30p
Rn7sl310p
Rn7sl311p
Rn7sl316p
Rn7sl317p
Rn7sl319p
Rn7sl320p
Rn7sl322p
Rn7sl329p
Rn7sl32p
Rn7sl330p
Rn7sl332p
Rn7sl335p
Rn7sl336p
Rn7sl337p
Rn7sl33p
Rn7sl341p
Rn7sl346p
Rn7sl34p
Rn7sl350p
Rn7sl353p
Rn7sl354p
Rn7sl356p
Rn7sl357p
Rn7sl362p
Rn7sl369p
Rn7sl36p
Rn7sl371p
Rn7sl375p
Rn7sl377p
Rn7sl379p
Rn7sl37p
Rn7sl383p
Rn7sl385p
Rn7sl38p
Rn7sl390p
Rn7sl391p
Rn7sl392p
Rn7sl395p
Rn7sl396p
Rn7sl398p
Rn7sl39p
Rn7sl402p
Rn7sl408p
Rn7sl40p
Rn7sl411p
Rn7sl414p
Rn7sl418p
Rn7sl41p
Rn7sl420p
Rn7sl423p
Rn7sl424p
Rn7sl42p
Rn7sl431p
Rn7sl432p
Rn7sl434p
Rn7sl435p
Rn7sl43p
Rn7sl440p
Rn7sl441p
Rn7sl442p
Rn7sl444p
Rn7sl446p
Rn7sl448p
Rn7sl449p
Rn7sl44p
Rn7sl451p
Rn7sl459p
Rn7sl461p
Rn7sl470p
Rn7sl471p
Rn7sl472p
Rn7sl473p
Rn7sl474p
Rn7sl477p
Rn7sl47p
Rn7sl482p
Rn7sl487p
Rn7sl494p
Rn7sl496p
Rn7sl497p
Rn7sl499p
Rn7sl49p
Rn7sl4p
Rn7sl502p
Rn7sl503p
Rn7sl505p
Rn7sl507p
Rn7sl509p
Rn7sl50p
Rn7sl510p
Rn7sl515p
Rn7sl516p
Rn7sl517p
Rn7sl518p
Rn7sl51p
Rn7sl520p
Rn7sl521p
Rn7sl523p
Rn7sl524p
Rn7sl526p
Rn7sl52p
Rn7sl530p
Rn7sl531p
Rn7sl543p
Rn7sl546p
Rn7sl547p
Rn7sl549p
Rn7sl555p
Rn7sl558p
Rn7sl559p
Rn7sl55p
Rn7sl565p
Rn7sl568p
Rn7sl571p
Rn7sl573p
Rn7sl577p
Rn7sl57p
Rn7sl581p
Rn7sl582p
Rn7sl583p
Rn7sl591p
Rn7sl592p
Rn7sl596p
Rn7sl598p
Rn7sl5p
Rn7sl600p
Rn7sl601p
Rn7sl602p
Rn7sl604p
Rn7sl605p
Rn7sl606p
Rn7sl607p
Rn7sl615p
Rn7sl618p
Rn7sl619p
Rn7sl620p
Rn7sl621p
Rn7sl622p
Rn7sl623p
Rn7sl624p
Rn7sl625p
Rn7sl62p
Rn7sl634p
Rn7sl636p
Rn7sl638p
Rn7sl63p
Rn7sl644p
Rn7sl645p
Rn7sl646p
Rn7sl648p
Rn7sl649p
Rn7sl650p
Rn7sl654p
Rn7sl655p
Rn7sl657p
Rn7sl659p
Rn7sl65p
Rn7sl660p
Rn7sl66p
Rn7sl674p
Rn7sl677p
Rn7sl678p
Rn7sl67p
Rn7sl680p
Rn7sl681p
Rn7sl683p
Rn7sl684p
Rn7sl685p
Rn7sl688p
Rn7sl68p
Rn7sl691p
Rn7sl692p
Rn7sl693p
Rn7sl697p
Rn7sl698p
Rn7sl69p
Rn7sl700p
Rn7sl702p
Rn7sl704p
Rn7sl705p
Rn7sl706p
Rn7sl708p
Rn7sl70p
Rn7sl715p
Rn7sl716p
Rn7sl717p
Rn7sl718p
Rn7sl724p
Rn7sl726p
Rn7sl731p
Rn7sl736p
Rn7sl737p
Rn7sl738p
Rn7sl741p
Rn7sl743p
Rn7sl744p
Rn7sl745p
Rn7sl749p
Rn7sl756p
Rn7sl760p
Rn7sl767p
Rn7sl769p
Rn7sl76p
Rn7sl774p
Rn7sl778p
Rn7sl77p
Rn7sl784p
Rn7sl785p
Rn7sl789p
Rn7sl791p
Rn7sl792p
Rn7sl793p
Rn7sl794p
Rn7sl795p
Rn7sl797p
Rn7sl801p
Rn7sl802p
Rn7sl804p
Rn7sl806p
Rn7sl807p
Rn7sl808p
Rn7sl809p
Rn7sl811p
Rn7sl812p
Rn7sl813p
Rn7sl814p
Rn7sl815p
Rn7sl817p
Rn7sl81p
Rn7sl820p
Rn7sl824p
Rn7sl825p
Rn7sl827p
Rn7sl832p
Rn7sl834p
Rn7sl836p
Rn7sl837p
Rn7sl845p
Rn7sl847p
Rn7sl849p
Rn7sl850p
Rn7sl851p
Rn7sl861p
Rn7sl862p
Rn7sl868p
Rn7sl869p
Rn7sl87p
Rn7sl89p
Rn7sl93p
Rn7sl97p
Rn7sl98p
Rna5-8sp7
Rna5s13
Rna5sp101
Rna5sp103
Rna5sp104
Rna5sp107
Rna5sp108
Rna5sp109
Rna5sp112
Rna5sp113
Rna5sp115
Rna5sp116
Rna5sp118
Rna5sp119
Rna5sp120
Rna5sp121
Rna5sp123
Rna5sp126
Rna5sp127
Rna5sp128
Rna5sp129
Rna5sp130
Rna5sp131
Rna5sp134
Rna5sp135
Rna5sp136
Rna5sp137
Rna5sp138
Rna5sp139
Rna5sp140
Rna5sp141
Rna5sp142
Rna5sp143
Rna5sp146
Rna5sp148
Rna5sp150
Rna5sp152
Rna5sp155
Rna5sp158
Rna5sp161
Rna5sp162
Rna5sp163
Rna5sp164
Rna5sp165
Rna5sp166
Rna5sp167
Rna5sp168
Rna5sp169
Rna5sp170
Rna5sp171
Rna5sp172
Rna5sp173
Rna5sp176
Rna5sp177
Rna5sp178
Rna5sp18
Rna5sp180
Rna5sp182
Rna5sp184
Rna5sp185
Rna5sp186
Rna5sp188
Rna5sp19
Rna5sp191
Rna5sp193
Rna5sp194
Rna5sp198
Rna5sp199
Rna5sp200
Rna5sp202
Rna5sp204
Rna5sp206
Rna5sp208
Rna5sp21
Rna5sp210
Rna5sp211
Rna5sp212
Rna5sp213
Rna5sp215
Rna5sp217
Rna5sp218
Rna5sp219
Rna5sp22
Rna5sp220
Rna5sp221
Rna5sp222
Rna5sp223
Rna5sp227
Rna5sp228
Rna5sp230
Rna5sp231
Rna5sp233
Rna5sp235
Rna5sp236
Rna5sp237
Rna5sp239
Rna5sp240
Rna5sp241
Rna5sp242
Rna5sp243
Rna5sp245
Rna5sp248
Rna5sp249
Rna5sp25
Rna5sp251
Rna5sp256
Rna5sp260
Rna5sp262
Rna5sp264
Rna5sp266
Rna5sp269
Rna5sp271
Rna5sp272
Rna5sp273
Rna5sp277
Rna5sp278
Rna5sp279
Rna5sp28
Rna5sp280
Rna5sp281
Rna5sp282
Rna5sp283
Rna5sp289
Rna5sp290
Rna5sp291
Rna5sp293
Rna5sp294
Rna5sp295
Rna5sp297
Rna5sp299
Rna5sp30
Rna5sp304
Rna5sp305
Rna5sp307
Rna5sp308
Rna5sp309
Rna5sp31
Rna5sp318
Rna5sp319
Rna5sp320
Rna5sp321
Rna5sp322
Rna5sp323
Rna5sp324
Rna5sp33
Rna5sp331
Rna5sp333
Rna5sp334
Rna5sp335
Rna5sp337
Rna5sp339
Rna5sp34
Rna5sp343
Rna5sp344
Rna5sp346
Rna5sp35
Rna5sp350
Rna5sp351
Rna5sp352
Rna5sp355
Rna5sp36
Rna5sp361
Rna5sp363
Rna5sp364
Rna5sp365
Rna5sp366
Rna5sp367
Rna5sp369
Rna5sp370
Rna5sp371
Rna5sp372
Rna5sp374
Rna5sp375
Rna5sp378
Rna5sp379
Rna5sp38
Rna5sp380
Rna5sp384
Rna5sp385
Rna5sp387
Rna5sp390
Rna5sp392
Rna5sp393
Rna5sp395
Rna5sp397
Rna5sp399
Rna5sp40
Rna5sp401
Rna5sp403
Rna5sp404
Rna5sp41
Rna5sp410
Rna5sp411
Rna5sp412
Rna5sp413
Rna5sp42
Rna5sp425
Rna5sp426
Rna5sp427
Rna5sp428
Rna5sp429
Rna5sp43
Rna5sp430
Rna5sp431
Rna5sp433
Rna5sp435
Rna5sp436
Rna5sp44
Rna5sp440
Rna5sp441
Rna5sp442
Rna5sp443
Rna5sp445
Rna5sp447
Rna5sp448
Rna5sp450
Rna5sp452
Rna5sp455
Rna5sp456
Rna5sp458
Rna5sp463
Rna5sp465
Rna5sp467
Rna5sp468
Rna5sp469
Rna5sp47
Rna5sp470
Rna5sp471
Rna5sp472
Rna5sp473
Rna5sp476
Rna5sp478
Rna5sp479
Rna5sp48
Rna5sp483
Rna5sp489
Rna5sp49
Rna5sp490
Rna5sp492
Rna5sp493
Rna5sp494
Rna5sp495
Rna5sp496
Rna5sp497
Rna5sp499
Rna5sp50
Rna5sp500
Rna5sp501
Rna5sp502
Rna5sp503
Rna5sp505
Rna5sp506
Rna5sp507
Rna5sp508
Rna5sp51
Rna5sp513
Rna5sp52
Rna5sp524
Rna5sp527
Rna5sp528
Rna5sp53
Rna5sp531
Rna5sp534
Rna5sp54
Rna5sp56
Rna5sp60
Rna5sp62
Rna5sp63
Rna5sp65
Rna5sp71
Rna5sp72
Rna5sp73
Rna5sp74
Rna5sp75
Rna5sp76
Rna5sp80
Rna5sp84
Rna5sp85
Rna5sp86
Rna5sp87
Rna5sp89
Rna5sp90
Rna5sp94
Rna5sp96
Rna5sp99
Rnase1
Rnase10
Rnase11
Rnase3
Rnase4
Rnase7
Rnase9
Rnaseh1-as1
Rnaseh1p1
Rnaseh1p2
Rnaseh2a
Rnaseh2b
Rnaseh2b-as1
Rnaseh2c
Rnasek
Rnasek-c17orf49
Rnasel
Rnd1
Rnd2
Rnd3
Rnf10
Rnf103
Rnf103-chmp3
Rnf10p1
Rnf11
Rnf111
Rnf113a
Rnf114
Rnf11p2
Rnf121
Rnf123
Rnf126p1
Rnf128
Rnf13
Rnf130
Rnf133
Rnf135
Rnf138
Rnf138p1
Rnf138p2
Rnf139
Rnf139-as1
Rnf14
Rnf141
Rnf144a
Rnf144a-as1
Rnf144b
Rnf145
Rnf146
Rnf150
Rnf151
Rnf152
Rnf152p1
Rnf157
Rnf157-as1
Rnf165
Rnf166
Rnf167
Rnf17
Rnf170
Rnf175
Rnf180
Rnf181
Rnf182
Rnf183
Rnf185
Rnf185-as1
Rnf187
Rnf19a
Rnf19b
Rnf19bpy
Rnf2
Rnf20
Rnf207
Rnf212
Rnf212b
Rnf214
Rnf215
Rnf216
Rnf216p1
Rnf217
Rnf219-as1
Rnf220
Rnf224
Rnf225
Rnf227
Rnf24
Rnf26
Rnf31
Rnf32
Rnf34
Rnf38
Rnf4
Rnf40
Rnf41
Rnf43
Rnf5
Rnf6
Rnf6p1
Rnf7
Rnf7p1
Rnf8
Rnft1
Rnft1-dt
Rnft1p2
Rnft2
Rngtt
Rnh1
Rnls
Rnmt
Rnmtl1p1
Rnmtl1p2
Rnpc3
Rnpep
Rnpepl1
Rnps1
Rnu105c
Rnu11
Rnu1-1
Rnu1-101p
Rnu1-103p
Rnu1-105p
Rnu1-108p
Rnu1-117p
Rnu1-119p
Rnu1-120p
Rnu1-122p
Rnu1-123p
Rnu1-124p
Rnu1-125p
Rnu1-130p
Rnu1-131p
Rnu1-133p
Rnu1-134p
Rnu1-136p
Rnu1-139p
Rnu1-13p
Rnu1-140p
Rnu1-141p
Rnu1-142p
Rnu1-149p
Rnu1-14p
Rnu11-4p
Rnu11-6p
Rnu1-17p
Rnu1-19p
Rnu12
Rnu1-2
Rnu1-23p
Rnu1-24p
Rnu1-29p
Rnu1-31p
Rnu1-32p
Rnu1-33p
Rnu1-34p
Rnu1-35p
Rnu1-38p
Rnu1-39p
Rnu1-43p
Rnu1-45p
Rnu1-55p
Rnu1-57p
Rnu1-58p
Rnu1-59p
Rnu1-5p
Rnu1-65p
Rnu1-6p
Rnu1-70p
Rnu1-72p
Rnu1-73p
Rnu1-74p
Rnu1-75p
Rnu1-76p
Rnu1-7p
Rnu1-83p
Rnu1-85p
Rnu1-87p
Rnu1-88p
Rnu1-8p
Rnu1-92p
Rnu1-93p
Rnu1-94p
Rnu1-96p
Rnu2-1
Rnu2-12p
Rnu2-14p
Rnu2-15p
Rnu2-16p
Rnu2-17p
Rnu2-19p
Rnu2-22p
Rnu2-23p
Rnu2-24p
Rnu2-25p
Rnu2-26p
Rnu2-27p
Rnu2-2p
Rnu2-30p
Rnu2-31p
Rnu2-34p
Rnu2-35p
Rnu2-37p
Rnu2-38p
Rnu2-39p
Rnu2-40p
Rnu2-41p
Rnu2-42p
Rnu2-45p
Rnu2-46p
Rnu2-47p
Rnu2-48p
Rnu2-49p
Rnu2-4p
Rnu2-50p
Rnu2-51p
Rnu2-52p
Rnu2-53p
Rnu2-55p
Rnu2-56p
Rnu2-57p
Rnu2-58p
Rnu2-59p
Rnu2-60p
Rnu2-63p
Rnu2-66p
Rnu2-68p
Rnu2-70p
Rnu2-72p
Rnu2-8p
Rnu2-9p
Rnu4-1
Rnu4-10p
Rnu4-11p
Rnu4-13p
Rnu4-15p
Rnu4-16p
Rnu4-17p
Rnu4-18p
Rnu4-2
Rnu4-20p
Rnu4-21p
Rnu4-22p
Rnu4-23p
Rnu4-25p
Rnu4-27p
Rnu4-28p
Rnu4-29p
Rnu4-30p
Rnu4-37p
Rnu4-38p
Rnu4-39p
Rnu4-40p
Rnu4-41p
Rnu4-42p
Rnu4-43p
Rnu4-45p
Rnu4-46p
Rnu4-47p
Rnu4-48p
Rnu4-49p
Rnu4-4p
Rnu4-53p
Rnu4-54p
Rnu4-55p
Rnu4-58p
Rnu4-59p
Rnu4-60p
Rnu4-61p
Rnu4-62p
Rnu4-63p
Rnu4-64p
Rnu4-65p
Rnu4-66p
Rnu4-67p
Rnu4-69p
Rnu4-70p
Rnu4-71p
Rnu4-72p
Rnu4-73p
Rnu4-75p
Rnu4-7p
Rnu4-80p
Rnu4-85p
Rnu4-8p
Rnu4-90p
Rnu4-92p
Rnu4atac
Rnu4atac11p
Rnu4atac12p
Rnu4atac14p
Rnu4atac15p
Rnu4atac16p
Rnu4atac17p
Rnu4atac18p
Rnu4atac2p
Rnu4atac4p
Rnu4atac7p
Rnu4atac8p
Rnu5a-1
Rnu5a-2p
Rnu5a-3p
Rnu5a-4p
Rnu5a-5p
Rnu5a-7p
Rnu5a-8p
Rnu5b-1
Rnu5b-2p
Rnu5b-4p
Rnu5b-6p
Rnu5d-1
Rnu5d-2p
Rnu5e-1
Rnu5e-10p
Rnu5e-4p
Rnu5e-5p
Rnu5e-6p
Rnu5e-7p
Rnu5e-9p
Rnu5f-1
Rnu5f-2p
Rnu5f-3p
Rnu5f-4p
Rnu5f-6p
Rnu6-1
Rnu6-1000p
Rnu6-1001p
Rnu6-1003p
Rnu6-1005p
Rnu6-1006p
Rnu6-1008p
Rnu6-100p
Rnu6-1011p
Rnu6-1013p
Rnu6-1015p
Rnu6-1016p
Rnu6-1017p
Rnu6-101p
Rnu6-1020p
Rnu6-1021p
Rnu6-1025p
Rnu6-1026p
Rnu6-1029p
Rnu6-1034p
Rnu6-1035p
Rnu6-1037p
Rnu6-1039p
Rnu6-103p
Rnu6-1042p
Rnu6-1045p
Rnu6-1047p
Rnu6-1048p
Rnu6-1050p
Rnu6-1055p
Rnu6-1056p
Rnu6-105p
Rnu6-1062p
Rnu6-1065p
Rnu6-106p
Rnu6-1074p
Rnu6-1075p
Rnu6-1077p
Rnu6-1079p
Rnu6-107p
Rnu6-1082p
Rnu6-1083p
Rnu6-1086p
Rnu6-1087p
Rnu6-108p
Rnu6-1092p
Rnu6-1093p
Rnu6-1098p
Rnu6-10p
Rnu6-1103p
Rnu6-1104p
Rnu6-1107p
Rnu6-110p
Rnu6-1111p
Rnu6-1112p
Rnu6-1113p
Rnu6-1115p
Rnu6-1117p
Rnu6-1119p
Rnu6-111p
Rnu6-1120p
Rnu6-1121p
Rnu6-1126p
Rnu6-1128p
Rnu6-1129p
Rnu6-112p
Rnu6-1132p
Rnu6-1135p
Rnu6-1136p
Rnu6-1137p
Rnu6-113p
Rnu6-1143p
Rnu6-1144p
Rnu6-1146p
Rnu6-1148p
Rnu6-114p
Rnu6-1151p
Rnu6-1153p
Rnu6-1154p
Rnu6-1155p
Rnu6-1158p
Rnu6-1159p
Rnu6-115p
Rnu6-1160p
Rnu6-1161p
Rnu6-1165p
Rnu6-1167p
Rnu6-116p
Rnu6-1170p
Rnu6-1174p
Rnu6-1175p
Rnu6-1176p
Rnu6-1177p
Rnu6-1178p
Rnu6-1179p
Rnu6-117p
Rnu6-1181p
Rnu6-1183p
Rnu6-1184p
Rnu6-1186p
Rnu6-1187p
Rnu6-1188p
Rnu6-1189p
Rnu6-118p
Rnu6-1190p
Rnu6-1191p
Rnu6-1195p
Rnu6-1196p
Rnu6-1198p
Rnu6-119p
Rnu6-11p
Rnu6-1203p
Rnu6-1204p
Rnu6-1206p
Rnu6-1207p
Rnu6-1209p
Rnu6-120p
Rnu6-1210p
Rnu6-1211p
Rnu6-1212p
Rnu6-1213p
Rnu6-1215p
Rnu6-1216p
Rnu6-1218p
Rnu6-121p
Rnu6-1220p
Rnu6-1222p
Rnu6-1224p
Rnu6-1226p
Rnu6-122p
Rnu6-1230p
Rnu6-1231p
Rnu6-1232p
Rnu6-1234p
Rnu6-1236p
Rnu6-1237p
Rnu6-1239p
Rnu6-1240p
Rnu6-1241p
Rnu6-1242p
Rnu6-1244p
Rnu6-1247p
Rnu6-1248p
Rnu6-1251p
Rnu6-1252p
Rnu6-1255p
Rnu6-1256p
Rnu6-1258p
Rnu6-125p
Rnu6-1262p
Rnu6-1263p
Rnu6-1264p
Rnu6-1265p
Rnu6-1271p
Rnu6-1272p
Rnu6-1274p
Rnu6-1276p
Rnu6-1277p
Rnu6-1280p
Rnu6-1282p
Rnu6-1283p
Rnu6-1285p
Rnu6-1287p
Rnu6-1288p
Rnu6-1289p
Rnu6-128p
Rnu6-1290p
Rnu6-1291p
Rnu6-1292p
Rnu6-1294p
Rnu6-1296p
Rnu6-1298p
Rnu6-1299p
Rnu6-129p
Rnu6-12p
Rnu6-1305p
Rnu6-1307p
Rnu6-1308p
Rnu6-1309p
Rnu6-130p
Rnu6-1311p
Rnu6-1312p
Rnu6-1315p
Rnu6-1316p
Rnu6-1317p
Rnu6-1318p
Rnu6-1319p
Rnu6-131p
Rnu6-1322p
Rnu6-1325p
Rnu6-1326p
Rnu6-1327p
Rnu6-1329p
Rnu6-132p
Rnu6-1330p
Rnu6-1334p
Rnu6-1335p
Rnu6-133p
Rnu6-135p
Rnu6-137p
Rnu6-139p
Rnu6-13p
Rnu6-142p
Rnu6-143p
Rnu6-144p
Rnu6-14p
Rnu6-150p
Rnu6-153p
Rnu6-158p
Rnu6-159p
Rnu6-15p
Rnu6-163p
Rnu6-169p
Rnu6-170p
Rnu6-171p
Rnu6-172p
Rnu6-174p
Rnu6-176p
Rnu6-179p
Rnu6-181p
Rnu6-182p
Rnu6-183p
Rnu6-185p
Rnu6-187p
Rnu6-188p
Rnu6-189p
Rnu6-191p
Rnu6-192p
Rnu6-193p
Rnu6-194p
Rnu6-195p
Rnu6-196p
Rnu6-197p
Rnu6-198p
Rnu6-199p
Rnu6-19p
Rnu6-2
Rnu6-200p
Rnu6-204p
Rnu6-206p
Rnu6-207p
Rnu6-209p
Rnu6-20p
Rnu6-211p
Rnu6-212p
Rnu6-213p
Rnu6-214p
Rnu6-215p
Rnu6-217p
Rnu6-218p
Rnu6-220p
Rnu6-221p
Rnu6-223p
Rnu6-224p
Rnu6-227p
Rnu6-228p
Rnu6-229p
Rnu6-230p
Rnu6-231p
Rnu6-232p
Rnu6-233p
Rnu6-234p
Rnu6-237p
Rnu6-23p
Rnu6-240p
Rnu6-243p
Rnu6-244p
Rnu6-246p
Rnu6-247p
Rnu6-251p
Rnu6-252p
Rnu6-253p
Rnu6-255p
Rnu6-256p
Rnu6-257p
Rnu6-259p
Rnu6-261p
Rnu6-263p
Rnu6-266p
Rnu6-268p
Rnu6-269p
Rnu6-273p
Rnu6-274p
Rnu6-277p
Rnu6-280p
Rnu6-283p
Rnu6-284p
Rnu6-285p
Rnu6-287p
Rnu6-288p
Rnu6-289p
Rnu6-28p
Rnu6-291p
Rnu6-293p
Rnu6-294p
Rnu6-296p
Rnu6-299p
Rnu6-301p
Rnu6-302p
Rnu6-304p
Rnu6-306p
Rnu6-307p
Rnu6-308p
Rnu6-312p
Rnu6-313p
Rnu6-314p
Rnu6-315p
Rnu6-316p
Rnu6-31p
Rnu6-320p
Rnu6-321p
Rnu6-323p
Rnu6-325p
Rnu6-328p
Rnu6-329p
Rnu6-32p
Rnu6-331p
Rnu6-334p
Rnu6-335p
Rnu6-339p
Rnu6-341p
Rnu6-342p
Rnu6-343p
Rnu6-344p
Rnu6-345p
Rnu6-347p
Rnu6-348p
Rnu6-349p
Rnu6-34p
Rnu6-352p
Rnu6-353p
Rnu6-35p
Rnu6-363p
Rnu6-364p
Rnu6-365p
Rnu6-366p
Rnu6-369p
Rnu6-373p
Rnu6-374p
Rnu6-376p
Rnu6-378p
Rnu6-380p
Rnu6-381p
Rnu6-382p
Rnu6-384p
Rnu6-386p
Rnu6-387p
Rnu6-388p
Rnu6-389p
Rnu6-38p
Rnu6-393p
Rnu6-395p
Rnu6-398p
Rnu6-39p
Rnu6-400p
Rnu6-401p
Rnu6-402p
Rnu6-403p
Rnu6-408p
Rnu6-40p
Rnu6-411p
Rnu6-412p
Rnu6-413p
Rnu6-414p
Rnu6-417p
Rnu6-419p
Rnu6-422p
Rnu6-430p
Rnu6-431p
Rnu6-432p
Rnu6-433p
Rnu6-435p
Rnu6-436p
Rnu6-437p
Rnu6-438p
Rnu6-43p
Rnu6-440p
Rnu6-441p
Rnu6-442p
Rnu6-44p
Rnu6-450p
Rnu6-451p
Rnu6-452p
Rnu6-456p
Rnu6-457p
Rnu6-45p
Rnu6-464p
Rnu6-465p
Rnu6-466p
Rnu6-468p
Rnu6-46p
Rnu6-471p
Rnu6-472p
Rnu6-474p
Rnu6-479p
Rnu6-480p
Rnu6-481p
Rnu6-482p
Rnu6-485p
Rnu6-486p
Rnu6-488p
Rnu6-48p
Rnu6-491p
Rnu6-492p
Rnu6-493p
Rnu6-494p
Rnu6-495p
Rnu6-496p
Rnu6-497p
Rnu6-499p
Rnu6-49p
Rnu6-503p
Rnu6-504p
Rnu6-505p
Rnu6-506p
Rnu6-507p
Rnu6-508p
Rnu6-509p
Rnu6-510p
Rnu6-512p
Rnu6-513p
Rnu6-516p
Rnu6-517p
Rnu6-520p
Rnu6-521p
Rnu6-522p
Rnu6-523p
Rnu6-524p
Rnu6-526p
Rnu6-528p
Rnu6-531p
Rnu6-533p
Rnu6-534p
Rnu6-535p
Rnu6-539p
Rnu6-541p
Rnu6-542p
Rnu6-543p
Rnu6-544p
Rnu6-546p
Rnu6-547p
Rnu6-549p
Rnu6-550p
Rnu6-551p
Rnu6-554p
Rnu6-557p
Rnu6-558p
Rnu6-560p
Rnu6-561p
Rnu6-563p
Rnu6-564p
Rnu6-567p
Rnu6-575p
Rnu6-576p
Rnu6-577p
Rnu6-578p
Rnu6-579p
Rnu6-57p
Rnu6-581p
Rnu6-582p
Rnu6-584p
Rnu6-586p
Rnu6-587p
Rnu6-588p
Rnu6-58p
Rnu6-590p
Rnu6-592p
Rnu6-593p
Rnu6-595p
Rnu6-596p
Rnu6-597p
Rnu6-598p
Rnu6-599p
Rnu6-59p
Rnu6-601p
Rnu6-603p
Rnu6-607p
Rnu6-608p
Rnu6-609p
Rnu6-60p
Rnu6-611p
Rnu6-612p
Rnu6-613p
Rnu6-615p
Rnu6-616p
Rnu6-619p
Rnu6-620p
Rnu6-623p
Rnu6-625p
Rnu6-627p
Rnu6-628p
Rnu6-630p
Rnu6-634p
Rnu6-635p
Rnu6-63p
Rnu6-641p
Rnu6-643p
Rnu6-644p
Rnu6-645p
Rnu6-646p
Rnu6-648p
Rnu6-64p
Rnu6-651p
Rnu6-653p
Rnu6-654p
Rnu6-656p
Rnu6-657p
Rnu6-659p
Rnu6-660p
Rnu6-662p
Rnu6-663p
Rnu6-667p
Rnu6-66p
Rnu6-670p
Rnu6-675p
Rnu6-67p
Rnu6-680p
Rnu6-681p
Rnu6-685p
Rnu6-686p
Rnu6-687p
Rnu6-689p
Rnu6-692p
Rnu6-693p
Rnu6-694p
Rnu6-7
Rnu6-701p
Rnu6-702p
Rnu6-707p
Rnu6-708p
Rnu6-709p
Rnu6-70p
Rnu6-710p
Rnu6-712p
Rnu6-714p
Rnu6-715p
Rnu6-718p
Rnu6-720p
Rnu6-721p
Rnu6-722p
Rnu6-723p
Rnu6-725p
Rnu6-726p
Rnu6-72p
Rnu6-730p
Rnu6-731p
Rnu6-733p
Rnu6-73p
Rnu6-740p
Rnu6-743p
Rnu6-746p
Rnu6-747p
Rnu6-750p
Rnu6-752p
Rnu6-755p
Rnu6-757p
Rnu6-758p
Rnu6-759p
Rnu6-75p
Rnu6-760p
Rnu6-761p
Rnu6-762p
Rnu6-763p
Rnu6-764p
Rnu6-765p
Rnu6-766p
Rnu6-768p
Rnu6-769p
Rnu6-775p
Rnu6-776p
Rnu6-778p
Rnu6-77p
Rnu6-780p
Rnu6-781p
Rnu6-782p
Rnu6-784p
Rnu6-787p
Rnu6-788p
Rnu6-792p
Rnu6-793p
Rnu6-795p
Rnu6-798p
Rnu6-799p
Rnu6-79p
Rnu6-8
Rnu6-800p
Rnu6-801p
Rnu6-806p
Rnu6-807p
Rnu6-808p
Rnu6-809p
Rnu6-810p
Rnu6-813p
Rnu6-815p
Rnu6-817p
Rnu6-819p
Rnu6-820p
Rnu6-821p
Rnu6-824p
Rnu6-826p
Rnu6-82p
Rnu6-830p
Rnu6-833p
Rnu6-834p
Rnu6-835p
Rnu6-836p
Rnu6-838p
Rnu6-840p
Rnu6-841p
Rnu6-842p
Rnu6-843p
Rnu6-847p
Rnu6-853p
Rnu6-855p
Rnu6-856p
Rnu6-857p
Rnu6-858p
Rnu6-859p
Rnu6-85p
Rnu6-863p
Rnu6-865p
Rnu6-869p
Rnu6-86p
Rnu6-874p
Rnu6-875p
Rnu6-877p
Rnu6-879p
Rnu6-87p
Rnu6-880p
Rnu6-881p
Rnu6-882p
Rnu6-884p
Rnu6-885p
Rnu6-886p
Rnu6-887p
Rnu6-888p
Rnu6-88p
Rnu6-890p
Rnu6-893p
Rnu6-897p
Rnu6-899p
Rnu6-9
Rnu6-901p
Rnu6-902p
Rnu6-903p
Rnu6-904p
Rnu6-905p
Rnu6-906p
Rnu6-907p
Rnu6-908p
Rnu6-909p
Rnu6-90p
Rnu6-910p
Rnu6-911p
Rnu6-912p
Rnu6-913p
Rnu6-915p
Rnu6-916p
Rnu6-917p
Rnu6-919p
Rnu6-91p
Rnu6-920p
Rnu6-921p
Rnu6-922p
Rnu6-923p
Rnu6-926p
Rnu6-927p
Rnu6-928p
Rnu6-929p
Rnu6-92p
Rnu6-930p
Rnu6-931p
Rnu6-932p
Rnu6-935p
Rnu6-936p
Rnu6-939p
Rnu6-940p
Rnu6-941p
Rnu6-943p
Rnu6-944p
Rnu6-947p
Rnu6-948p
Rnu6-950p
Rnu6-951p
Rnu6-952p
Rnu6-956p
Rnu6-958p
Rnu6-960p
Rnu6-967p
Rnu6-969p
Rnu6-970p
Rnu6-972p
Rnu6-975p
Rnu6-976p
Rnu6-977p
Rnu6-983p
Rnu6-984p
Rnu6-986p
Rnu6-988p
Rnu6-989p
Rnu6-990p
Rnu6-992p
Rnu6-993p
Rnu6-995p
Rnu6-996p
Rnu6-997p
Rnu6-998p
Rnu6-999p
Rnu6-99p
Rnu6atac
Rnu6atac10p
Rnu6atac11p
Rnu6atac12p
Rnu6atac13p
Rnu6atac14p
Rnu6atac21p
Rnu6atac24p
Rnu6atac25p
Rnu6atac26p
Rnu6atac29p
Rnu6atac32p
Rnu6atac33p
Rnu6atac35p
Rnu6atac36p
Rnu6atac38p
Rnu6atac39p
Rnu6atac40p
Rnu6atac41p
Rnu6atac42p
Rnu6atac4p
Rnu6atac5p
Rnu6atac6p
Rnu6atac9p
Rnu6v
Rnu7-1
Rnu7-102p
Rnu7-107p
Rnu7-10p
Rnu7-111p
Rnu7-113p
Rnu7-119p
Rnu7-120p
Rnu7-125p
Rnu7-126p
Rnu7-130p
Rnu7-133p
Rnu7-134p
Rnu7-13p
Rnu7-143p
Rnu7-148p
Rnu7-149p
Rnu7-14p
Rnu7-151p
Rnu7-152p
Rnu7-154p
Rnu7-155p
Rnu7-156p
Rnu7-157p
Rnu7-159p
Rnu7-167p
Rnu7-169p
Rnu7-172p
Rnu7-173p
Rnu7-174p
Rnu7-175p
Rnu7-176p
Rnu7-180p
Rnu7-183p
Rnu7-185p
Rnu7-186p
Rnu7-187p
Rnu7-188p
Rnu7-190p
Rnu7-192p
Rnu7-193p
Rnu7-195p
Rnu7-196p
Rnu7-19p
Rnu7-200p
Rnu7-23p
Rnu7-25p
Rnu7-26p
Rnu7-27p
Rnu7-28p
Rnu7-29p
Rnu7-2p
Rnu7-34p
Rnu7-38p
Rnu7-3p
Rnu7-43p
Rnu7-48p
Rnu7-4p
Rnu7-52p
Rnu7-55p
Rnu7-60p
Rnu7-62p
Rnu7-67p
Rnu7-69p
Rnu7-70p
Rnu7-71p
Rnu7-75p
Rnu7-77p
Rnu7-79p
Rnu7-80p
Rnu7-81p
Rnu7-85p
Rnu7-87p
Rnu7-8p
Rnu7-90p
Rnu7-93p
Rnu7-94p
Rnu7-95p
Rnu7-96p
Rnu7-97p
Rnu7-99p
Rnu7-9p
Rnvu1-1
Rnvu1-14
Rnvu1-15
Rnvu1-17
Rnvu1-18
Rnvu1-19
Rnvu1-2
Rnvu1-3
Rnvu1-4
Rnvu1-6
Rnvu1-7
Rny1
Rny1p1
Rny1p10
Rny1p11
Rny1p13
Rny1p15
Rny1p16
Rny1p5
Rny1p6
Rny1p7
Rny1p8
Rny1p9
Rny3
Rny3p1
Rny3p10
Rny3p11
Rny3p12
Rny3p16
Rny3p2
Rny3p3
Rny3p5
Rny3p7
Rny4
Rny4p10
Rny4p16
Rny4p17
Rny4p19
Rny4p24
Rny4p25
Rny4p28
Rny4p3
Rny4p30
Rny4p34
Rny4p36
Rny4p37
Rny4p6
Rny4p9
Ro60
Robo1
Robo2
Robo3
Rock1
Rock1p1
Rock2
Rocr
Rogdi
Rom1
Romo1
Ropn1
Ropn1b
Ropn1l
Ropn1l-as1
Ror1
Ror1-as1
Ror2
Rora
Rora-as1
Rora-as2
Rorb
Rorb-as1
Ros1
Rp1
Rp1l1
Rp9
Rpa1
Rpa2
Rpa2p1
Rpa2p3
Rpa3
Rpain
Rpap1
Rpap2
Rpap3
Rparp-as1
Rpel1
Rpep2
Rpep3
Rpep5
Rpep6
Rpf1
Rpf2
Rpf2p1
Rpf2p2
Rpgr
Rpgrip1
Rpgrip1l
Rph3a
Rph3al
Rpl10
Rpl10a
Rpl10ap1
Rpl10ap2
Rpl10ap3
Rpl10ap6
Rpl10l
Rpl10p10
Rpl10p15
Rpl10p18
Rpl10p2
Rpl10p3
Rpl11
Rpl11p3
Rpl11p4
Rpl11p5
Rpl12
Rpl12p11
Rpl12p14
Rpl12p15
Rpl12p17
Rpl12p18
Rpl12p19
Rpl12p20
Rpl12p21
Rpl12p22
Rpl12p23
Rpl12p27
Rpl12p28
Rpl12p30
Rpl12p31
Rpl12p32
Rpl12p34
Rpl12p39
Rpl12p41
Rpl12p42
Rpl12p45
Rpl12p47
Rpl12p49
Rpl12p5
Rpl12p7
Rpl12p9
Rpl13
Rpl13a
Rpl13ap
Rpl13ap17
Rpl13ap19
Rpl13ap20
Rpl13ap23
Rpl13ap5
Rpl13ap7
Rpl13p
Rpl13p4
Rpl13p5
Rpl14
Rpl14p1
Rpl15
Rpl15p1
Rpl15p18
Rpl15p2
Rpl15p20
Rpl15p3
Rpl15p4
Rpl17
Rpl17-c18orf32
Rpl17p10
Rpl17p11
Rpl17p17
Rpl17p19
Rpl17p20
Rpl17p3
Rpl17p34
Rpl17p35
Rpl17p36
Rpl17p37
Rpl17p40
Rpl17p41
Rpl17p43
Rpl17p45
Rpl17p46
Rpl17p49
Rpl17p50
Rpl18
Rpl18a
Rpl18ap16
Rpl18ap17
Rpl18ap3
Rpl18ap8
Rpl18p1
Rpl19
Rpl19p14
Rpl19p16
Rpl19p20
Rpl19p21
Rpl21
Rpl21p1
Rpl21p10
Rpl21p103
Rpl21p108
Rpl21p109
Rpl21p11
Rpl21p116
Rpl21p119
Rpl21p12
Rpl21p121
Rpl21p126
Rpl21p127
Rpl21p129
Rpl21p131
Rpl21p133
Rpl21p135
Rpl21p136
Rpl21p18
Rpl21p2
Rpl21p24
Rpl21p28
Rpl21p32
Rpl21p38
Rpl21p4
Rpl21p40
Rpl21p42
Rpl21p43
Rpl21p47
Rpl21p5
Rpl21p50
Rpl21p6
Rpl21p65
Rpl21p67
Rpl21p7
Rpl21p71
Rpl21p8
Rpl21p88
Rpl21p89
Rpl21p90
Rpl21p92
Rpl21p93
Rpl22
Rpl22l1
Rpl22p11
Rpl22p13
Rpl22p14
Rpl22p18
Rpl22p19
Rpl22p20
Rpl22p24
Rpl22p3
Rpl23
Rpl23a
Rpl23ap10
Rpl23ap12
Rpl23ap15
Rpl23ap16
Rpl23ap17
Rpl23ap18
Rpl23ap19
Rpl23ap20
Rpl23ap22
Rpl23ap23
Rpl23ap27
Rpl23ap29
Rpl23ap3
Rpl23ap31
Rpl23ap36
Rpl23ap38
Rpl23ap41
Rpl23ap42
Rpl23ap43
Rpl23ap44
Rpl23ap46
Rpl23ap48
Rpl23ap52
Rpl23ap53
Rpl23ap54
Rpl23ap55
Rpl23ap56
Rpl23ap57
Rpl23ap58
Rpl23ap59
Rpl23ap6
Rpl23ap61
Rpl23ap64
Rpl23ap65
Rpl23ap66
Rpl23ap68
Rpl23ap70
Rpl23ap72
Rpl23ap73
Rpl23ap78
Rpl23ap80
Rpl23ap81
Rpl23ap82
Rpl23ap86
Rpl23ap89
Rpl23ap93
Rpl23ap95
Rpl23ap96
Rpl23p11
Rpl23p4
Rpl24
Rpl24p7
Rpl24p8
Rpl26
Rpl26l1
Rpl26p19
Rpl26p20
Rpl26p3
Rpl26p30
Rpl26p31
Rpl26p34
Rpl26p35
Rpl27
Rpl27a
Rpl27ap
Rpl27ap5
Rpl27ap8
Rpl28
Rpl29
Rpl29p12
Rpl29p19
Rpl29p2
Rpl29p24
Rpl29p25
Rpl29p28
Rpl29p30
Rpl29p33
Rpl29p7
Rpl3
Rpl30
Rpl30p1
Rpl30p11
Rpl30p12
Rpl30p13
Rpl30p14
Rpl30p2
Rpl30p4
Rpl30p5
Rpl30p6
Rpl30p7
Rpl30p9
Rpl31
Rpl31p11
Rpl31p20
Rpl31p28
Rpl31p3
Rpl31p33
Rpl31p44
Rpl31p45
Rpl31p47
Rpl31p53
Rpl31p56
Rpl31p57
Rpl31p59
Rpl31p60
Rpl31p61
Rpl31p9
Rpl32
Rpl32p1
Rpl32p23
Rpl32p26
Rpl32p29
Rpl32p3
Rpl32p31
Rpl32p9
Rpl34
Rpl34-as1
Rpl34p20
Rpl34p21
Rpl34p22
Rpl34p23
Rpl34p27
Rpl34p3
Rpl34p31
Rpl34p33
Rpl34p34
Rpl35a
Rpl35ap
Rpl35ap12
Rpl35ap15
Rpl35ap19
Rpl35ap21
Rpl35ap22
Rpl35ap26
Rpl35ap28
Rpl35ap31
Rpl35ap32
Rpl35ap33
Rpl35ap35
Rpl35p3
Rpl35p4
Rpl35p5
Rpl36
Rpl36a
Rpl36a-hnrnph2
Rpl36al
Rpl36ap13
Rpl36ap21
Rpl36ap26
Rpl36ap29
Rpl36ap33
Rpl36ap35
Rpl36ap39
Rpl36ap41
Rpl36ap43
Rpl36ap45
Rpl36ap48
Rpl36ap51
Rpl36ap53
Rpl36ap55
Rpl36ap6
Rpl36p1
Rpl36p16
Rpl36p19
Rpl36p2
Rpl36p4
Rpl37
Rpl37a
Rpl37ap1
Rpl37ap8
Rpl37p1
Rpl37p10
Rpl37p15
Rpl37p2
Rpl37p21
Rpl37p23
Rpl37p25
Rpl37p4
Rpl37p6
Rpl38
Rpl38p1
Rpl39
Rpl39l
Rpl39p18
Rpl39p25
Rpl39p28
Rpl39p3
Rpl39p31
Rpl39p33
Rpl39p36
Rpl39p38
Rpl39p39
Rpl39p5
Rpl39p6
Rpl3l
Rpl3p1
Rpl3p10
Rpl3p12
Rpl3p13
Rpl3p2
Rpl3p4
Rpl3p6
Rpl3p7
Rpl4
Rpl41
Rpl41p2
Rpl4p1
Rpl4p3
Rpl4p4
Rpl4p5
Rpl4p6
Rpl5
Rpl5p1
Rpl5p10
Rpl5p13
Rpl5p14
Rpl5p16
Rpl5p17
Rpl5p18
Rpl5p20
Rpl5p21
Rpl5p25
Rpl5p27
Rpl5p28
Rpl5p3
Rpl5p31
Rpl5p32
Rpl5p33
Rpl5p35
Rpl5p5
Rpl5p6
Rpl5p8
Rpl5p9
Rpl6
Rpl6p12
Rpl6p2
Rpl6p21
Rpl6p24
Rpl6p25
Rpl6p29
Rpl6p5
Rpl6p9
Rpl7
Rpl7a
Rpl7ap10
Rpl7ap15
Rpl7ap2
Rpl7ap25
Rpl7ap26
Rpl7ap28
Rpl7ap3
Rpl7ap31
Rpl7ap34
Rpl7ap4
Rpl7ap50
Rpl7ap51
Rpl7ap56
Rpl7ap58
Rpl7ap6
Rpl7ap60
Rpl7ap64
Rpl7ap65
Rpl7ap69
Rpl7ap8
Rpl7ap9
Rpl7l1
Rpl7l1p1
Rpl7l1p11
Rpl7l1p12
Rpl7l1p13
Rpl7l1p2
Rpl7l1p3
Rpl7l1p4
Rpl7l1p5
Rpl7l1p8
Rpl7l1p9
Rpl7p1
Rpl7p10
Rpl7p11
Rpl7p12
Rpl7p13
Rpl7p18
Rpl7p19
Rpl7p2
Rpl7p21
Rpl7p23
Rpl7p25
Rpl7p26
Rpl7p27
Rpl7p28
Rpl7p29
Rpl7p30
Rpl7p33
Rpl7p34
Rpl7p35
Rpl7p37
Rpl7p39
Rpl7p4
Rpl7p41
Rpl7p42
Rpl7p43
Rpl7p44
Rpl7p46
Rpl7p48
Rpl7p49
Rpl7p5
Rpl7p52
Rpl7p57
Rpl7p59
Rpl7p6
Rpl7p60
Rpl7p61
Rpl7p7
Rpl7p8
Rpl8
Rpl8p2
Rpl9
Rpl9p16
Rpl9p18
Rpl9p25
Rpl9p28
Rpl9p3
Rpl9p30
Rpl9p31
Rpl9p32
Rpl9p33
Rpl9p7
Rpl9p9
Rplp0
Rplp0p2
Rplp0p6
Rplp0p7
Rplp1
Rplp1p11
Rplp2
Rplp2p1
Rpn1
Rpn2
Rpp14
Rpp21
Rpp25
Rpp30
Rpp38
Rpp40
Rpp40p2
Rpph1
Rpph1-2p
Rpph1-3p
Rprd1a
Rprd1b
Rprd2
Rps10-nudt3
Rps10p14
Rps10p16
Rps10p2
Rps10p20
Rps10p27
Rps10p3
Rps10p7
Rps11
Rps12
Rps12p16
Rps12p17
Rps12p18
Rps12p21
Rps12p26
Rps12p5
Rps13
Rps14
Rps15
Rps15a
Rps15ap1
Rps15ap12
Rps15ap18
Rps15ap25
Rps15ap27
Rps15ap28
Rps15ap29
Rps15ap3
Rps15ap30
Rps15ap32
Rps15ap38
Rps15ap5
Rps15ap6
Rps15ap7
Rps15p5
Rps16
Rps16p5
Rps16p8
Rps16p9
Rps17
Rps17p14
Rps17p15
Rps17p8
Rps18
Rps18p1
Rps18p12
Rps18p13
Rps18p9
Rps19
Rps19bp1
Rps19p3
Rps19p6
Rps2
Rps20
Rps20p10
Rps20p14
Rps20p20
Rps20p21
Rps20p22
Rps20p23
Rps20p24
Rps20p25
Rps20p31
Rps20p32
Rps20p33
Rps21
Rps21p1
Rps21p8
Rps23
Rps23p3
Rps23p4
Rps23p5
Rps23p7
Rps23p8
Rps24
Rps24p1
Rps24p6
Rps25
Rps26
Rps26p13
Rps26p15
Rps26p2
Rps26p21
Rps26p31
Rps26p34
Rps26p35
Rps26p38
Rps26p39
Rps26p40
Rps26p43
Rps26p47
Rps26p48
Rps26p5
Rps26p52
Rps26p55
Rps26p6
Rps26p8
Rps27
Rps27a
Rps27ap1
Rps27ap11
Rps27ap13
Rps27ap14
Rps27ap15
Rps27ap19
Rps27ap2
Rps27ap7
Rps27ap8
Rps27l
Rps27p1
Rps27p15
Rps27p16
Rps27p18
Rps27p20
Rps27p22
Rps27p25
Rps27p26
Rps27p27
Rps27p29
Rps28
Rps28p8
Rps29
Rps29p11
Rps29p12
Rps29p13
Rps29p14
Rps29p16
Rps29p19
Rps29p22
Rps29p23
Rps29p24
Rps29p26
Rps29p27
Rps29p29
Rps29p30
Rps29p31
Rps29p32
Rps29p33
Rps29p6
Rps29p8
Rps29p9
Rps2p2
Rps2p32
Rps2p36
Rps2p4
Rps2p45
Rps2p46
Rps2p5
Rps2p52
Rps2p55
Rps2p6
Rps2p7
Rps3
Rps3a
Rps3ap1
Rps3ap12
Rps3ap17
Rps3ap2
Rps3ap24
Rps3ap26
Rps3ap34
Rps3ap38
Rps3ap4
Rps3ap42
Rps3ap43
Rps3ap44
Rps3ap47
Rps3ap49
Rps3ap50
Rps3ap52
Rps3ap54
Rps3ap6
Rps3p2
Rps4x
Rps4xp1
Rps4xp10
Rps4xp11
Rps4xp12
Rps4xp16
Rps4xp18
Rps4xp3
Rps4xp4
Rps4xp9
Rps4y1
Rps4y2
Rps5
Rps5p2
Rps5p3
Rps6
Rps6ka1
Rps6ka2
Rps6ka2-as1
Rps6ka3
Rps6ka4
Rps6ka5
Rps6ka6
Rps6kb1
Rps6kb2
Rps6kc1
Rps6kl1
Rps6p12
Rps6p14
Rps6p16
Rps6p23
Rps6p25
Rps6p8
Rps7
Rps7p1
Rps7p10
Rps7p15
Rps7p3
Rps7p9
Rps8
Rps8p3
Rps8p6
Rps9
Rpsa
Rpsap10
Rpsap13
Rpsap16
Rpsap17
Rpsap18
Rpsap24
Rpsap26
Rpsap27
Rpsap28
Rpsap3
Rpsap31
Rpsap35
Rpsap39
Rpsap4
Rpsap40
Rpsap41
Rpsap42
Rpsap49
Rpsap5
Rpsap51
Rpsap52
Rpsap53
Rpsap54
Rpsap55
Rpsap57
Rpsap59
Rpsap6
Rpsap65
Rpsap66
Rpsap67
Rpsap69
Rpsap70
Rpsap71
Rpsap73
Rpsap75
Rpsap76
Rpsap9
Rptor
Rpusd2
Rpusd3
Rraga
Rragb
Rragc
Rragd
Rras2
Rrbp1
Rreb1
Rrm1
Rrm1-as1
Rrm2
Rrm2b
Rrn3
Rrn3p2
Rrn3p3
Rrnad1
Rrp1
Rrp12
Rrp15
Rrp1b
Rrp36
Rrp7bp
Rrp8
Rrs1-as1
Rs1
Rsad1
Rsad2
Rsbn1
Rsbn1l
Rsf1
Rsf1-it1
Rsf1-it2
Rskr
Rsl24d1
Rsl24d1p11
Rsl24d1p8
Rsph1
Rsph10b
Rsph14
Rsph3
Rsph6a
Rspo2
Rspo3
Rspo4
Rspry1
Rsrc1
Rsrc2
Rsrp1
Rsu1
Rsu1p1
Rsu1p2
Rtbdn
Rtca
Rtca-as1
Rtcb
Rtel1
Rtel1-tnfrsf6b
Rtf1
Rtf2
Rtkn
Rtkn2
Rtl10
Rtl5
Rtl8c
Rtl9
Rtn1
Rtn2
Rtn3
Rtn4
Rtp1
Rtraf
Rttn
Rubcn
Rubcnl
Rufy1
Rufy2
Rufy3
Rufy4
Rundc1
Rundc3a
Rundc3a-as1
Rundc3b
Runx1
Runx1t1
Runx2
Runx3
Rusc1
Rusc1-as1
Rusc2
Ruvbl1
Ruvbl1-as1
Ruvbl2
Rwdd1
Rwdd2b
Rwdd3
Rwdd4
Rxfp1
Rxfp3
Rxfp4
Rxra
Rxrg
Rxylt1
Rxylt1-as1
Rybp
Ryk
Rykp1
Ryr1
Ryr2
Ryr3
S100a10
S100a11
S100a13
S100a14
S100a2
S100a5
S100a6
S100a7l2
S100b
S100g
S100p
S100pbp
S100z
S1pr1
S1pr2
S1pr3
S1pr4
S1pr5
Saa1
Saa2
Saal1
Sac3d1
Sacm1l
Sacs-as1
Sae1
Safb
Safb2
Sag
Sage1
Sall1
Sall2
Sall3
Sall4
Sall4p2
Sall4p5
Sall4p7
Salrna3
Samd1
Samd10
Samd11
Samd12
Samd12-as1
Samd13
Samd15
Samd3
Samd4a
Samd4b
Samd9l
Samhd1
Samm50
Sammson
Samsn1
Samsn1-as1
Sap18
Sap18p1
Sap18p2
Sap25
Sap30
Sap30bp
Sap30l
Sap30l-as1
Sapcd2p2
Sapcd2p3
Sapcd2p4
Sar1a
Sar1ap1
Sar1ap3
Sar1ap4
Sar1b
Saraf
Sarm1
Sarnp
Sars
Sars2
Sart1
Sart3
Sash1
Sash3
Sass6
Sat1
Sat2
Satb1
Satb1-as1
Satb2
Satb2-as1
Satl1
Sav1
Saxo1
Saxo2
Saysd1
Sbds
Sbdsp1
Sbf2
Sbf2-as1
Sbno2
Sbsn
Sc5d
Scaant1
Scaf1
Scaf11
Scaf4
Scaf8
Scai
Scamp1
Scamp1-as1
Scamp2
Scamp3
Scamp4
Scamp5
Scand1
Scand2p
Scand3p1
Scap
Scaper
Scara3
Scara5
Scarb1
Scarb2
Scarf1
Scarna1
Scarna12
Scarna13
Scarna14
Scarna16
Scarna17
Scarna18
Scarna2
Scarna20
Scarna21b
Scarna22
Scarna3
Scarna8
Scarna9
Scart1
Scat1
Scat2
Scat8
Scdp1
Scel
Scel-as1
Scfd1
Scfd2
Scg3
Scg5
Scgb1a1
Scgb1c1
Scgb1c2
Scgb1d5p
Scgb2b3p
Scgb3a2
Scgn
Schip1
Scimp
Scin
Sclt1
Scly
Scmh1
Scml1
Scml4
Scn10a
Scn1a
Scn1a-as1
Scn1b
Scn2a
Scn3a
Scn3b
Scn4b
Scn7a
Scn8a
Scn9a
Scnm1
Scnn1a
Scnn1b
Scnn1d
Sco1
Scoc
Scp2
Scp2d1
Scpep1
Scrn1
Scrn3
Scube1
Scube2
Scygr1
Scygr3
Scygr5
Scygr6
Scygr7
Scyl1
Scyl2
Sdad1
Sdad1p1
Sdad1p2
Sdc2
Sdc3
Sdcbp
Sdcbp2-as1
Sdcbp2p1
Sdcbpp1
Sdcbpp2
Sdccag3p1
Sdccag3p2
Sdccag8
Sdf2
Sdf2l1
Sdha
Sdhaf1
Sdhaf2
Sdhaf3
Sdhaf4
Sdhap1
Sdhap2
Sdhb
Sdhc
Sdhcp1
Sdhd
Sdhdp1
Sdk1
Sdk2
Sdr16c6p
Sdr39u1
Sdr42e1
Sds
Sdsl
Sebox
Sec11a
Sec11c
Sec13
Sec13p1
Sec14l1
Sec14l2
Sec14l3
Sec14l6
Sec16a
Sec16b
Sec1p
Sec22a
Sec23a
Sec23a-as1
Sec23b
Sec23ip
Sec24a
Sec24ap1
Sec24b
Sec24b-as1
Sec24c
Sec24d
Sec31a
Sec31b
Sec61a1
Sec61a2
Sec61b
Sec61g
Sec62
Sec62-as1
Sec63
Sec63p1
Secisbp2
Secisbp2l
Seh1l
Sel1l
Sel1l2
Sel1l3
Sele
Selenbp1
Selenof
Selenoh
Selenoi
Selenokp1
Selenokp2
Selenokp3
Selenom
Selenon
Selenoo
Selenop
Selenos
Selenot
Selenotp1
Selenotp2
Selenov
Selenow
Sell
Selp
Selplg
Sem1
Sema3a
Sema3b
Sema3c
Sema3d
Sema3e
Sema3f
Sema3f-as1
Sema4a
Sema4b
Sema4c
Sema4d
Sema4f
Sema4g
Sema5a
Sema5a-as1
Sema5b
Sema6a
Sema6a-as1
Sema6b
Sema6d
Sema7a
Senp1
Senp2
Senp3
Senp3-eif4a1
Senp5
Senp6
Senp7
Senp8
Sephs1
Sephs1p6
Sephs1p7
Sephs2
Sephs2p1
Sepsecs
Sepsecs-as1
Sept1
Sept10
Sept10p1
Sept11
Sept12
Sept14p12
Sept2
Sept2p1
Sept3
Sept4
Sept4-as1
Sept5
Sept6
Sept7
Sept7-as1
Sept7p1
Sept7p2
Sept7p4
Sept7p6
Sept8
Sept9
Serac1
Serbp1
Serbp1p2
Serf1ap1
Serf2
Sergef
Serhl
Serhl2
Serinc2
Serinc3
Serinc4
Serinc5
Serp1
Serpina1
Serpina10
Serpina12
Serpina15p
Serpina3
Serpina5
Serpina6
Serpina7
Serpina9
Serpinb10
Serpinb11
Serpinb12
Serpinb13
Serpinb2
Serpinb4
Serpinb5
Serpinb6
Serpinb7
Serpinb8
Serpinb8p1
Serpinb9p1
Serpinc1
Serpind1
Serpine1
Serpine2
Serpine3
Serpinf1
Serpinf2
Serping1
Serpinh1
Serpini1
Serpini2
Sertad2
Sertad3
Sertad4
Sertad4-as1
Sesn1
Sesn3
Sestd1
Set
Setbp1
Setd1a
Setd1b
Setd2
Setd3
Setd4
Setd5
Setd6
Setd7
Setd9
Setdb1
Setdb2
Setmar
Setp11
Setp15
Setp17
Setp22
Setp4
Setp5
Setx
Sez6
Sez6l
Sez6l2
Sf1
Sf3a1
Sf3a2
Sf3a3
Sf3b1
Sf3b2
Sf3b3
Sf3b4
Sfi1
Sfmbt1
Sfpq
Sfr1
Sfr1p1
Sfrp4
Sfswap
Sft2d1
Sft2d2
Sft2d3
Sfta1p
Sfta3
Sftpa1
Sftpa2
Sftpb
Sftpc
Sfxn1
Sfxn2
Sfxn4
Sfxn5
Sgca
Sgcb
Sgcd
Sgce
Sgcg
Sgcz
Sgf29
Sgip1
Sgk1
Sgk2
Sgk3
Sgms1
Sgms1-as1
Sgms2
Sgo1
Sgo1-as1
Sgo1p1
Sgo1p2
Sgo2
Sgpl1
Sgsh
Sgsm1
Sgsm2
Sgsm3
Sgta
Sgtb
Sh2b1
Sh2b2
Sh2b3
Sh2d1a
Sh2d1b
Sh2d2a
Sh2d3a
Sh2d3c
Sh2d4a
Sh2d4b
Sh2d5
Sh2d6
Sh2d7
Sh3bgr
Sh3bgrl
Sh3bgrl3
Sh3bp1
Sh3bp2
Sh3bp4
Sh3bp5
Sh3d19
Sh3d21
Sh3gl1p1
Sh3gl1p2
Sh3gl1p3
Sh3gl2
Sh3gl3
Sh3glb1
Sh3glb2
Sh3kbp1
Sh3pxd2a
Sh3pxd2a-as1
Sh3pxd2b
Sh3rf1
Sh3rf2
Sh3rf3
Sh3rf3-as1
Sh3tc1
Sh3tc2
Sh3tc2-dt
Sh3yl1
Shank2
Sharpin
Shbg
Shc1
Shc2
Shc3
Shc4
Shcbp1
Shd
She
Shf
Shh
Shisa2
Shisa4
Shisa5
Shisa7
Shisa9
Shisal2b
Shkbp1
Shld1
Shld2
Shld2p2
Shld3
Shmt1
Shmt1p1
Shmt2
Shoc1
Shoc2
Shox
Shox2
Shprh
Shq1
Shroom1
Shroom2
Shroom3
Shroom4
Shtn1
Si
Siae
Siah1
Siah2
Sidt1
Sidt2
Sigirr
Siglec1
Siglec10
Siglec14
Siglec15
Siglec16
Siglec17p
Siglec18p
Siglec20p
Siglec27p
Siglec29p
Siglec6
Siglec7
Siglec8
Siglec9
Siglecl1
Sigmar1
Sik1b
Sik3
Sike1
Sil1
Silc1
Sim1
Sim2
Simc1
Sin3a
Sin3b
Sinhcaf
Sinhcafp1
Sinhcafp2
Sinhcafp3
Sipa1
Sipa1l1
Sipa1l2
Sipa1l3
Sirlnt
Sirpa
Sirpap1
Sirpb1
Sirpb2
Sirpb3p
Sirpg
Sirpg-as1
Sirt1
Sirt2
Sirt3
Sirt4
Sirt5
Sirt6
Sirt7
Sit1
Siva1
Six1
Six4
Ska1
Ska2
Ska2p1
Ska3
Skap1
Skap1-as1
Skap2
Ski
Skida1
Skil
Skint1l
Skiv2l
Skor1
Skor2
Skp2
Sla
Sla2
Slain1
Slain2
Slamf1
Slamf6p1
Slamf7
Slamf8
Slbp
Slc10a2
Slc10a3
Slc10a5p1
Slc10a6
Slc10a7
Slc11a1
Slc11a2
Slc12a1
Slc12a2
Slc12a3
Slc12a4
Slc12a5
Slc12a5-as1
Slc12a6
Slc12a7
Slc12a8
Slc12a9
Slc12a9-as1
Slc13a2
Slc13a3
Slc13a4
Slc13a5
Slc14a1
Slc14a2
Slc15a2
Slc15a3
Slc15a4
Slc16a1
Slc16a10
Slc16a12
Slc16a12-as1
Slc16a14
Slc16a1-as1
Slc16a1p1
Slc16a3
Slc16a4
Slc16a5
Slc16a6
Slc16a6p1
Slc16a7
Slc16a9
Slc17a1
Slc17a2
Slc17a3
Slc17a4
Slc17a6
Slc17a8
Slc17a9
Slc18a1
Slc18b1
Slc19a1
Slc19a3
Slc1a1
Slc1a2
Slc1a3
Slc1a4
Slc1a5
Slc1a6
Slc1a7
Slc20a1
Slc20a2
Slc22a11
Slc22a12
Slc22a13
Slc22a14
Slc22a15
Slc22a16
Slc22a18
Slc22a18as
Slc22a2
Slc22a20p
Slc22a23
Slc22a24
Slc22a4
Slc22a5
Slc22a7
Slc22a9
Slc23a1
Slc23a2
Slc23a3
Slc24a1
Slc24a2
Slc24a3
Slc24a4
Slc25a1
Slc25a10
Slc25a11
Slc25a12
Slc25a13
Slc25a14
Slc25a14p1
Slc25a15
Slc25a15p3
Slc25a15p4
Slc25a16
Slc25a17
Slc25a18
Slc25a18p1
Slc25a19
Slc25a1p5
Slc25a21
Slc25a21-as1
Slc25a24
Slc25a25
Slc25a26
Slc25a27
Slc25a28
Slc25a29
Slc25a3
Slc25a30
Slc25a30-as1
Slc25a32
Slc25a35
Slc25a36
Slc25a37
Slc25a38
Slc25a38p1
Slc25a39p2
Slc25a3p1
Slc25a4
Slc25a40
Slc25a41
Slc25a42
Slc25a43
Slc25a44
Slc25a45
Slc25a46
Slc25a48
Slc25a5
Slc25a51
Slc25a51p1
Slc25a51p2
Slc25a51p3
Slc25a5-as1
Slc25a5p1
Slc25a5p2
Slc25a5p3
Slc25a5p4
Slc25a5p5
Slc25a5p7
Slc25a5p8
Slc25a5p9
Slc25a6p3
Slc25a6p4
Slc26a1
Slc26a10
Slc26a11
Slc26a2
Slc26a3
Slc26a4
Slc26a4-as1
Slc26a5
Slc26a6
Slc26a7
Slc26a8
Slc26a9
Slc27a1
Slc27a2
Slc27a3
Slc27a4
Slc27a5
Slc27a6
Slc28a2
Slc29a1
Slc29a3
Slc29a4
Slc2a1
Slc2a10
Slc2a11
Slc2a12
Slc2a13
Slc2a13p1
Slc2a14
Slc2a1-as1
Slc2a2
Slc2a3
Slc2a3p1
Slc2a3p2
Slc2a4
Slc2a4rg
Slc2a5
Slc2a6
Slc2a8
Slc2a9
Slc2axp1
Slc30a2
Slc30a3
Slc30a5
Slc30a6
Slc30a7
Slc30a8
Slc30a9
Slc31a1
Slc31a2
Slc33a1
Slc34a2
Slc34a3
Slc35a1
Slc35a3
Slc35a4
Slc35a5
Slc35b1
Slc35b3
Slc35b4
Slc35c1
Slc35c2
Slc35d2
Slc35e1
Slc35e1p1
Slc35e2a
Slc35e2b
Slc35e3
Slc35e4
Slc35f2
Slc35f3
Slc35f4
Slc35f5
Slc35g1
Slc35g2
Slc35g3
Slc35g4
Slc36a1
Slc36a2
Slc36a3
Slc36a4
Slc37a1
Slc37a2
Slc37a3
Slc37a4
Slc38a1
Slc38a10
Slc38a11
Slc38a2
Slc38a4
Slc38a5
Slc38a6
Slc38a7
Slc38a8
Slc38a9
Slc39a1
Slc39a10
Slc39a11
Slc39a12
Slc39a13
Slc39a14
Slc39a2
Slc39a3
Slc39a4
Slc39a6
Slc39a7
Slc39a8
Slc39a9
Slc3a1
Slc3a2
Slc40a1
Slc41a1
Slc41a2
Slc41a3
Slc43a1
Slc43a2
Slc43a3
Slc44a1
Slc44a2
Slc44a3
Slc44a3-as1
Slc44a4
Slc44a5
Slc45a1
Slc45a2
Slc45a3
Slc45a4
Slc46a1
Slc47a1
Slc47a1p1
Slc47a1p2
Slc47a2
Slc48a1
Slc49a3
Slc49a4
Slc4a1
Slc4a10
Slc4a11
Slc4a1ap
Slc4a1app1
Slc4a2
Slc4a3
Slc4a4
Slc4a5
Slc4a7
Slc4a8
Slc4a9
Slc50a1
Slc51a
Slc52a1
Slc52a2
Slc52a3
Slc5a1
Slc5a10
Slc5a11
Slc5a12
Slc5a2
Slc5a4
Slc5a7
Slc5a8
Slc5a9
Slc6a1
Slc6a11
Slc6a12
Slc6a13
Slc6a14
Slc6a15
Slc6a16
Slc6a19
Slc6a20
Slc6a21p
Slc6a5
Slc6a6
Slc6a6p1
Slc6a8
Slc6a9
Slc7a11
Slc7a11-as1
Slc7a13
Slc7a14-as1
Slc7a15p
Slc7a2
Slc7a4
Slc7a5
Slc7a5p1
Slc7a5p2
Slc7a6
Slc7a6os
Slc7a7
Slc7a8
Slc7a9
Slc8a1
Slc8a1-as1
Slc8a2
Slc8a3
Slc8b1
Slc9a1
Slc9a2
Slc9a3p3
Slc9a3r1
Slc9a3r2
Slc9a4
Slc9a5
Slc9a6
Slc9a8
Slc9a9
Slc9a9-as2
Slc9b1
Slc9b2
Slc9c1
Slc9c2
Slco1a2
Slco1b1
Slco1b3
Slco1b7
Slco2a1
Slco2b1
Slco3a1
Slco4a1
Slco4a1-as1
Slco5a1
Slco6a1
Slf1
Slf2
Slfn11
Slfn12
Slfn12l
Slfn13
Slfn14
Slfn5
Slfnl1
Slfnl1-as1
Slirp
Slit1
Slit1-as1
Slit2
Slit2-it1
Slit3
Slitrk1
Slitrk2
Slitrk3
Slitrk5
Slitrk6
Slk
Slmap
Sltm
Slu7
Slurp2
Slx4ip
Smad1
Smad1-as1
Smad2
Smad3
Smad4
Smad5
Smad6
Smad7
Smad9
Smad9-it1
Smagp
Smap1
Smap2
Smarca1
Smarca2
Smarca4
Smarca5
Smarca5-as1
Smarcad1
Smarcal1
Smarcb1
Smarcc1
Smarcc2
Smarcd1
Smarcd2
Smarcd3
Smarce1
Smarce1p1
Smarce1p2
Smarce1p5
Smarce1p7
Smc1a
Smc1b
Smc2
Smc2-as1
Smc3
Smc4
Smc5
Smc5-as1
Smc6
Smchd1
Smco1
Smco2
Smco3
Smco4
Smcr2
Smdt1
Smg1
Smg1p1
Smg1p3
Smg1p7
Smg6
Smg7
Smg7-as1
Smg8
Smg9
Smilr
Smim10l1
Smim11a
Smim11p1
Smim12p1
Smim13
Smim14
Smim15
Smim15-as1
Smim17
Smim18
Smim19
Smim2
Smim20
Smim21
Smim22
Smim23
Smim24
Smim25
Smim26
Smim27
Smim28
Smim29
Smim2-as1
Smim2-it1
Smim3
Smim30
Smim33
Smim35
Smim36
Smim39
Smim4
Smim40
Smim5
Smim6
Smim7
Smim8
Smkr1
Smndc1
Smox
Smpd1
Smpd2
Smpd3
Smpd4p1
Smpdl3b
Smpx
Smr3a
Smr3b
Sms
Smtn
Smurf1
Smurf2
Smurf2p1
Smyd2
Smyd3
Smyd3-it1
Smyd4
Smyd5
Snai1p1
Snai2
Snai3-as1
Snap23
Snap23p1
Snap25
Snap25-as1
Snap29
Snap47
Snap91
Snapc2
Snapc3
Snapc5
Snapc5p1
Snapin
Snca
Sncaip
Sncb
Sncg
Snd1
Sned1
Snf8
Snhg1
Snhg11
Snhg12
Snhg14
Snhg15
Snhg16
Snhg17
Snhg18
Snhg19
Snhg20
Snhg21
Snhg22
Snhg25
Snhg26
Snhg27
Snhg28
Snhg29
Snhg3
Snhg4
Snhg5
Snhg6
Snhg7
Snhg8
Snhg9
Snip1
Snora1
Snora10
Snora108
Snora11b
Snora13
Snora14a
Snora15
Snora16a
Snora16b
Snora17a
Snora17b
Snora18
Snora1b
Snora20
Snora20b
Snora22
Snora22b
Snora22c
Snora23
Snora24
Snora24b
Snora25b
Snora26
Snora29
Snora2b
Snora31
Snora33
Snora35b
Snora38
Snora3a
Snora3b
Snora3c
Snora40
Snora40b
Snora40c
Snora41
Snora44
Snora46
Snora47
Snora48
Snora48b
Snora50a
Snora50c
Snora50d
Snora52
Snora55
Snora57
Snora58
Snora58b
Snora6
Snora60
Snora61
Snora62
Snora63
Snora63b
Snora63d
Snora63e
Snora64
Snora65
Snora66
Snora68b
Snora70
Snora70b
Snora70c
Snora70d
Snora70f
Snora71a
Snora71e
Snora72
Snora73a
Snora73b
Snora74b
Snora74c-1
Snora74d
Snora77
Snora78
Snora79
Snora79b
Snora8
Snora80a
Snora80b
Snora80c
Snora80d
Snora80e
Snora81
Snora84
Snora9
Snora9b
Snorc
Snord10
Snord100
Snord101
Snord104
Snord105
Snord107
Snord109a
Snord11
Snord110
Snord111
Snord111b
Snord113-6
Snord113-7
Snord113-8
Snord114-1
Snord114-10
Snord114-11
Snord114-12
Snord114-13
Snord114-14
Snord114-15
Snord114-16
Snord114-17
Snord114-18
Snord114-19
Snord114-2
Snord114-20
Snord114-21
Snord114-22
Snord114-23
Snord114-28
Snord114-29
Snord114-3
Snord114-30
Snord114-31
Snord114-6
Snord114-9
Snord115-1
Snord115-20
Snord115-22
Snord115-27
Snord115-32
Snord115-33
Snord115-39
Snord115-46
Snord115-47
Snord115-48
Snord116-2
Snord116-24
Snord116-26
Snord116-28
Snord116-4
Snord116-5
Snord116-6
Snord116-9
Snord118
Snord11b
Snord12
Snord121a
Snord123
Snord124
Snord125
Snord127
Snord12b
Snord12c
Snord13
Snord138
Snord13e
Snord13p1
Snord13p3
Snord14a
Snord14b
Snord14c
Snord14d
Snord14e
Snord15a
Snord16
Snord17
Snord18a
Snord19
Snord19b
Snord19c
Snord1a
Snord1b
Snord1c
Snord2
Snord22
Snord24
Snord25
Snord26
Snord32a
Snord32b
Snord33
Snord34
Snord35b
Snord36b
Snord36c
Snord3a
Snord3b-2
Snord3c
Snord3d
Snord42b
Snord45a
Snord45b
Snord45c
Snord46
Snord48
Snord49a
Snord49b
Snord4a
Snord5
Snord50b
Snord51
Snord52
Snord53
Snord53b
Snord54
Snord55
Snord56b
Snord58a
Snord58c
Snord6
Snord60
Snord62b
Snord63
Snord63b
Snord65
Snord65b
Snord65c
Snord67
Snord68
Snord69
Snord7
Snord70
Snord70b
Snord71
Snord72
Snord73a
Snord74b
Snord8
Snord82
Snord83a
Snord83b
Snord84
Snord87
Snord88a
Snord88b
Snord89
Snord9
Snord91a
Snord91b
Snord92
Snord93
Snord95
Snord96a
Snord99
Snph
Snrk
Snrk-as1
Snrnp200
Snrnp25
Snrnp27
Snrnp35
Snrnp40
Snrnp48
Snrnp70
Snrpa
Snrpa1
Snrpb
Snrpb2
Snrpbp1
Snrpc
Snrpcp10
Snrpcp19
Snrpcp4
Snrpd1
Snrpd2
Snrpd2p2
Snrpd3
Snrpe
Snrpep3
Snrpep5
Snrpep6
Snrpep8
Snrpep9
Snrpf
Snrpfp1
Snrpg
Snrpgp1
Snrpgp10
Snrpgp11
Snrpgp12
Snrpgp15
Snrpgp18
Snrpgp19
Snrpgp2
Snrpgp20
Snrpgp3
Snrpgp4
Snrpgp7
Snrpgp9
Snrpn
Sntb1
Sntb2
Sntg1
Sntg2
Snu13
Snupn
Snw1
Snx1
Snx10
Snx11
Snx12
Snx13
Snx14
Snx15
Snx16
Snx17
Snx18
Snx18p13
Snx18p14
Snx18p2
Snx18p23
Snx18p26
Snx18p3
Snx19
Snx19p2
Snx19p3
Snx2
Snx20
Snx21
Snx22
Snx24
Snx25
Snx25p1
Snx27
Snx29
Snx29p1
Snx29p2
Snx3
Snx30
Snx31
Snx33
Snx4
Snx5
Snx7
Snx8
Snx9
Soat1
Soat2
Sobp
Socs1
Socs2
Socs2-as1
Socs2p2
Socs3
Socs4
Socs5
Socs5p3
Socs5p4
Socs6
Socs7
Sod1
Sod1p1
Sod1p3
Sod2
Sod2-ot1
Soga1
Soga3
Sohlh2
Son
Sorbs1
Sorbs2
Sorbs3
Sorcs1
Sord
Sorl1
Sort1
Sos1
Sos1-it1
Sos2
Sostdc1
Sowaha
Sox10
Sox12
Sox13
Sox15
Sox1-ot
Sox21
Sox2-ot
Sox30
Sox4
Sox5
Sox5-as1
Sox6
Sox9
Sox9-as1
Sp1
Sp100
Sp110
Sp140
Sp140l
Sp2
Sp2-as1
Sp3
Sp3p
Sp4
Sp5
Sp6
Sp8
Spa17
Spa17p1
Spaar
Spaca1
Spaca3
Spaca5
Spaca6
Spaca6p-as
Spaca7
Spaca9
Spag1
Spag11b
Spag16
Spag17
Spag4
Spag5-as1
Spag6
Spag7
Spag9
Spam1
Sparc
Sparcl1
Spart
Spart-as1
Spast
Spata1
Spata13
Spata13-as1
Spata17
Spata17-as1
Spata18
Spata2
Spata20
Spata21
Spata22
Spata24
Spata25
Spata3
Spata31d1
Spata31d2p
Spata32
Spata33
Spata3-as1
Spata4
Spata41
Spata46
Spata5
Spata5l1
Spata6
Spata6l
Spata7
Spata9
Spatc1
Spats1
Spats2
Spats2l
Spc24
Spc25
Spcs1
Spcs2
Spcs2p1
Spcs2p3
Spcs3
Spdef
Spdl1
Spdya
Spdyc
Spdye18
Spdye20p
Spdye22p
Specc1
Specc1l
Specc1l-adora2a
Specc1p1
Specc1p2
Spef1
Spef2
Speg
Spem2
Spen
Spert
Spesp1
Spg11
Spg21
Spg7
Sphar
Sphk1
Sphk2
Spi1
Spib
Spic
Spice1
Spidr
Spin1
Spin2a
Spin3
Spin4-as1
Spink1
Spink13
Spink14
Spink2
Spink5
Spink6
Spink7
Spink8
Spint1
Spint1-as1
Spint2
Spint3
Spint4
Spire1
Spire2
Spn
Spns1
Spns3
Spo11
Spocd1
Spock1
Spock2
Spock3
Spon2
Spop
Spopl
Spp1
Sppl2a
Sppl2b
Sppl3
Spr
Spred1
Spred2
Spred3
Sprr2c
Sprr2d
Sprr2e
Sprr5
Sprtn
Spry1
Spry2
Spry4
Spry4-as1
Spryd3
Spsb2
Spta1
Sptan1
Sptb
Sptbn1
Sptbn2
Sptbn4
Sptlc1
Sptlc1p1
Sptlc1p3
Sptlc1p5
Sptlc2
Sptlc3
Sptssb
Spty2d1
Spty2d1os
Spx
Sqle
Sqor
Sqstm1
Sra1
Srarp
Srbd1
Src
Srcap
Srcin1
Srd5a1
Srd5a3
Srd5a3-as1
Srd5a3p1
Srebf1
Srebf2
Srek1
Srek1ip1
Srfbp1
Srgap1
Srgap2
Srgap2-as1
Srgap2c
Srgap3
Srgap3-as1
Srgap3-as3
Srgn
Sri
Srip1
Srip3
Srl
Srm
Srmp1
Srmp2
Srp14-as1
Srp14p2
Srp14p3
Srp14p4
Srp19
Srp54
Srp54-as1
Srp68
Srp72
Srp9
Srpk1
Srpk2
Srpk2p
Srpk3
Srpra
Srprb
Srpx2
Srr
Srrd
Srrm1
Srrm1p3
Srrm2
Srrm2-as1
Srrm3
Srrm4
Srrm5
Srrt
Srsf1
Srsf10
Srsf10p1
Srsf11
Srsf12
Srsf2
Srsf3
Srsf4
Srsf5
Srsf6
Srsf7
Srsf8
Srsf9
Srxn1
Ss18
Ss18l1
Ss18l2
Ss18l2p2
Ssb
Ssbp1
Ssbp2
Ssbp3
Ssbp4
Ssc4d
Ssc5d
Ssh1
Ssh2
Ssh3
Ssmem1
Ssna1
Sspn
Sspo
Ssr1
Ssr1p1
Ssr1p2
Ssr2
Ssr3
Ssrp1
Sssca1
Sssca1-as1
Sstr5
Sstr5-as1
Ssu72
Ssu72p1
Ssu72p4
Ssu72p8
Ssuh2
Ssx2ip
Ssx6p
Ssxp10
St13
St13p10
St13p11
St13p15
St13p16
St13p18
St13p19
St13p21
St13p3
St13p4
St13p6
St18
St20
St20-as1
St20-mthfs
St3gal1
St3gal2
St3gal3
St3gal4
St3gal5
St3gal5-as1
St3gal6
St3gal6-as1
St5
St6gal1
St6gal2
St6galnac1
St6galnac2
St6galnac2p1
St6galnac3
St6galnac4
St6galnac5
St6galnac6
St7
St7-as2
St7l
St7-ot4
St8sia1
St8sia3
St8sia4
St8sia5
St8sia6
St8sia6-as1
Stab1
Stac
Stac2
Stac3
Stag1
Stag2
Stag3
Stag3l4
Stag3l5p
Stag3l5p-pvrig2p-pilrb
Stam
Stam2
Stambp
Stambpl1
Stap1
Stard10
Stard13
Stard13-as
Stard13-it1
Stard3
Stard3nl
Stard4
Stard5
Stard7
Stard7-as1
Stard8
Stard9
Starp1
Stat1
Stat2
Stat3
Stat4
Stat5a
Stat5b
Stat6
Stath
Stau1
Stau2
Stau2-as1
Stc2
Steap1
Steap1b
Steap2
Steap2-as1
Steap3
Steap4
Sth
Stil
Stim1
Stim2
Stim2-as1
Stimate
Stip1
Stip1p3
Stk10
Stk11
Stk11ip
Stk16
Stk17a
Stk17b
Stk19
Stk24
Stk24-as1
Stk24p1
Stk25
Stk3
Stk31
Stk32a
Stk32b
Stk32c
Stk33
Stk35
Stk36
Stk38l
Stk39
Stk4
Stk40
Stk4-as1
Stkld1
Stmn1
Stmn1p1
Stmn2
Stmnd1
Stmp1
Stn1
Stom
Stoml1
Ston1-gtf2a1l
Ston2
Stox2
Stpg1
Stpg2
Stpg2-as1
Stpg4
Stra6
Stra6lp
Strada
Stradb
Stradbp1
Strap
Strbp
Strip1
Strip2
Strn
Strn3
Strn4
Sts
Stsp1
Stt3a
Stt3b
Stub1
Stum
Stx10
Stx11
Stx12
Stx16
Stx16-npepl1
Stx17
Stx18
Stx18-as1
Stx18-it1
Stx1a
Stx1b
Stx2
Stx3
Stx4
Stx5
Stx6
Stx8
Stxbp1
Stxbp2
Stxbp3
Stxbp4
Stxbp5
Stxbp5-as1
Stxbp5l
Stxbp6
Styk1
Styx
Styxl1
Sub1
Sub1p3
Sub1p4
Sucla2
Sucla2-as1
Sucla2p3
Suclg1
Suclg2
Suclg2p2
Sucnr1
Suco
Suds3
Sufu
Sugct
Sugp2
Sugt1
Sugt1p3
Sugt1p4
Sugt1p4-stra6lp
Sulf1
Sulf2
Sult1a1
Sult1b1
Sult1c2
Sult1c2p1
Sult1c2p2
Sult1c3
Sult1c4
Sult1d1p
Sult1e1
Sult2b1
Sult6b1
Sumf1
Sumf2
Sumo1
Sumo1p1
Sumo1p2
Sumo2
Sumo2p1
Sumo2p10
Sumo2p14
Sumo2p17
Sumo2p18
Sumo2p2
Sumo2p20
Sumo2p3
Sumo2p4
Sumo2p8
Sumo3
Sumo4
Sun1
Sun2
Sun5
Suox
Supt16h
Supt20h
Supt20hl1
Supt3h
Supt4h1
Supt4h1p1
Supt5h
Supt6h
Supt7l
Supv3l1
Surf1
Surf2
Surf4
Susd1
Susd2
Susd3
Susd4
Susd6
Suz12
Suz12p1
Sv2b
Svbp
Svep1
Svil
Svil2p
Svip
Svop
Svopl
Swap70
Swi5
Swsap1
Swt1
Syap1
Sybu
Syce1
Syce1l
Sycp1
Sycp2
Sycp2l
Sycp3
Syde1
Syf2
Syk
Sympk
Syn1
Syn2
Syn3
Syncrip
Syndig1
Syndig1l
Syne1
Syne1-as1
Syne2
Syne3
Syne4
Syngap1
Syngr1
Syngr2
Syngr3
Syngr4
Synj1
Synj2
Synj2bp-cox16
Synm
Synpo
Synpo2
Synpo2l
Synpr
Synpr-as1
Synrg
Syp
Sypl1
Sypl1p1
Sypl1p2
Sypl2
Sys1
Sys1-dbndd2
Syt1
Syt10
Syt12
Syt14
Syt14p1
Syt16
Syt17
Syt2
Syt3
Syt4
Syt5
Syt6
Syt7
Syt8
Syt9
Sytl1
Sytl2
Sytl3
Sytl4
Szrd1
Szt2
Taar1
Taar3p
Taar4p
Taar5
Taar6
Taar8
Tab1
Tab2
Tab2-as1
Tab3
Tab3-as1
Tab3-as2
Tab3p1
Tac1
Tac3
Tac4
Tacc1
Tacc1p1
Tacc2
Tacc3
Taco1
Tacr1
Tacr2
Tacstd2
Tada2a
Tada2b
Tada3
Taf1
Taf10
Taf11
Taf11l10
Taf11l11
Taf11l12
Taf11l13
Taf11l2
Taf11l3
Taf11l6
Taf12
Taf15
Taf1a
Taf1a-as1
Taf1b
Taf1c
Taf1d
Taf1l
Taf2
Taf4
Taf4b
Taf5l
Taf6
Taf6l
Taf7
Taf8
Taf9
Taf9b
Taf9bp2
Tagap
Tagln2
Tagln3
Tal1
Taldo1
Tamm41
Tanc1
Tanc2
Tango2
Tango6
Tank
Taok1
Taok2
Taok3
Tap1
Tap2
Tapbp
Tapbpl
Tapt1
Tapt1-as1
Tarbp1
Tarbp2
Tardbp
Tardbpp2
Tarid
Tarm1
Tars
Tars2
Tars2p1
Tarsl2
Tas1r1
Tas2r1
Tas2r10
Tas2r13
Tas2r14
Tas2r15p
Tas2r16
Tas2r19
Tas2r20
Tas2r2p
Tas2r30
Tas2r31
Tas2r39
Tas2r4
Tas2r40
Tas2r42
Tas2r43
Tas2r46
Tas2r64p
Tas2r6p
Tas2r7
Tas2r9
Tasor
Tasor2
Tasp1
Tat
Tat-as1
Tatdn1
Tatdn1p1
Tatdn2
Tatdn2p2
Tatdn3
Tax1bp1
Tax1bp3
Taz
Tbata
Tbc1d1
Tbc1d10a
Tbc1d10b
Tbc1d10c
Tbc1d12
Tbc1d13
Tbc1d14
Tbc1d15
Tbc1d16
Tbc1d17
Tbc1d19
Tbc1d2
Tbc1d22a
Tbc1d22a-as1
Tbc1d22b
Tbc1d23
Tbc1d24
Tbc1d25
Tbc1d28
Tbc1d2b
Tbc1d30
Tbc1d31
Tbc1d32
Tbc1d3b
Tbc1d3j
Tbc1d3p5
Tbc1d3p7
Tbc1d4
Tbc1d5
Tbc1d7
Tbc1d8
Tbc1d8-as1
Tbc1d8b
Tbc1d9b
Tbca
Tbcap1
Tbcap2
Tbcb
Tbcc
Tbccd1
Tbcd
Tbce
Tbcel
Tbck
Tbila
Tbk1
Tbkbp1
Tbl1x
Tbl1xr1
Tbl1y
Tbl1yp1
Tbl2
Tbl3
Tbp
Tbpl1
Tbpl2
Tbr1
Tbrg1
Tbrg4
Tbx1
Tbx10
Tbx15
Tbx18
Tbx18-as1
Tbx19
Tbx2
Tbx3
Tbx4
Tbx5
Tbx6
Tbxas1
Tbxt
Tc2n
Tcaim
Tcam1p
Tcea1
Tcea1p1
Tcea1p3
Tcea2
Tcea3
Tceal1
Tceal2
Tceal3-as1
Tceal8
Tceanc
Tceanc2
Tcerg1
Tcf12
Tcf15
Tcf19
Tcf20
Tcf21
Tcf23
Tcf24
Tcf25
Tcf3
Tcf3p1
Tcf4
Tcf4-as2
Tcf7
Tcf7l1
Tcf7l1-it1
Tcf7l2
Tcfl5
Tchh
Tchp
Tcim
Tcirg1
Tcl1b
Tcl6
Tcn1
Tcn2
Tcof1
Tcp1
Tcp10l
Tcp10l2
Tcp11
Tcp11l1
Tcp11l2
Tcp1p3
Tcta
Tcte1
Tctex1d1
Tctn1
Tctn2
Tctn3
Tdg
Tdgf1
Tdgf1p3
Tdgf1p4
Tdgf1p5
Tdgf1p7
Tdgp1
Tdh
Tdo2
Tdp1
Tdp2
Tdrd1
Tdrd10
Tdrd15
Tdrd3
Tdrd7
Tdrd9
Tdrg1
Tdrkh
Tdrkh-as1
Tead1
Tead2
Tead3
Tead4
Tec
Tecpr1
Tecpr2
Tecr
Tecrl
Tecrp1
Tecrp2
Tecta
Tectb
Tedc1
Tedc2
Teddm1
Tef
Tefm
Tek
Tekt1
Tekt3
Tekt5
Telo2
Temn3-as1
Ten1
Tenm2
Tenm3
Tenm3-as1
Tenm4
Tent2
Tent4a
Tent4b
Tent5a
Tent5d
Tep1
Tepp
Tepsin
Terb1
Terc
Terf1
Terf1p4
Terf1p5
Terf2
Terf2ip
Tes
Tesc
Tesc-as1
Tesk1
Tesk2
Tesmin
Tespa1
Tet2
Tet3
Tex101
Tex11
Tex12
Tex14
Tex15
Tex2
Tex21p
Tex22
Tex26
Tex264
Tex26-as1
Tex29
Tex30
Tex33
Tex35
Tex36
Tex36-as1
Tex38
Tex41
Tex43
Tex45
Tex46
Tex53
Tex54
Tex9
Tf
Tfam
Tfamp2
Tfap2a
Tfap2a-as1
Tfap2b
Tfap2d
Tfap2e
Tfap4
Tfb1m
Tfdp1
Tfdp2
Tfe3
Tfeb
Tfec
Tff3
Tfg
Tfip11
Tfpi
Tfpi2
Tfr2
Tfrc
Tg
Tgds
Tgfa
Tgfa-it1
Tgfb1i1
Tgfb2
Tgfb3
Tgfbi
Tgfbr1
Tgfbr2
Tgfbr3
Tgfbr3l
Tgfbrap1
Tgif1
Tgif2
Tgif2ly
Tgif2-rab5if
Tgm1
Tgm2
Tgm3
Tgm4
Tgm5
Tgm6
Tgoln2
Tgs1
Th2lcrr
Thada
Thap1
Thap11
Thap12p3
Thap12p4
Thap12p5
Thap12p8
Thap2
Thap3
Thap5
Thap6
Thap7-as1
Thap9
Thap9-as1
Thbs1
Thbs2
Thbs3
Thbs4
Theg
Thegl
Them4
Them5
Them6
Them7p
Themis
Themis2
Thg1l
Thnsl1
Thnsl2
Thoc1
Thoc2
Thoc5
Thoc6
Thoc7
Thop1
Thorlnc
Thpo
Thra
Thrap3
Thrb
Thrb-as1
Thrb-it1
Thrsp
Thsd1
Thsd4
Thsd4-as1
Thsd7a
Thsd7b
Thsd8
Thtpa
Thumpd1
Thumpd1p1
Thumpd2
Thumpd3
Thumpd3-as1
Thumpd3p1
Thy1
Tia1
Tiaf1
Tial1
Tiam1
Tiam2
Ticam1
Ticam2
Ticrr
Tie1
Tigar
Tigd1
Tigd2
Tigd4
Tigd5
Tigd6
Tigd7
Tigit
Timd4
Timeless
Timm10
Timm10b
Timm13
Timm17a
Timm17b
Timm17bp1
Timm21
Timm23b
Timm29
Timm50
Timm8a
Timm8ap1
Timm8b
Timm9
Timm9p1
Timm9p2
Timm9p3
Timmdc1
Timp1
Timp2
Timp3
Tinag
Tinagl1
Tinf2
Tiparp
Tiparp-as1
Tipin
Tiprl
Tirap
Tjap1
Tjp1
Tjp2
Tjp3
Tk1
Tk2
Tkfc
Tkt
Tktl1
Tktl2
Tlcd1
Tldc2
Tle1
Tle1p1
Tle2
Tle3
Tle4
Tle6
Tle7
Tlk1
Tlk2
Tll1
Tll2
Tln1
Tln2
Tlnrd1
Tlr1
Tlr10
Tlr12p
Tlr2
Tlr3
Tlr4
Tlr5
Tlr6
Tlr7
Tlr8
Tlr8-as1
Tlr9
Tlx1nb
Tlx2
Tm2d1
Tm2d2
Tm2d3
Tm4sf1
Tm4sf18
Tm4sf19
Tm4sf19-as1
Tm4sf1-as1
Tm4sf20
Tm4sf4
Tm4sf5
Tm6sf1
Tm6sf2
Tm7sf2
Tm7sf3
Tm9sf1
Tm9sf2
Tm9sf3
Tm9sf4
Tma16
Tma16p1
Tma16p2
Tma7
Tmbim1
Tmbim4
Tmbim6
Tmc1
Tmc2
Tmc3
Tmc3-as1
Tmc4
Tmc5
Tmc6
Tmc7
Tmc8
Tmcc1
Tmcc1-as1
Tmcc2
Tmcc3
Tmco1
Tmco1-as1
Tmco2
Tmco3
Tmco4
Tmco5a
Tmco5b
Tmco6
Tmed10
Tmed10p2
Tmed11p
Tmed2
Tmed3
Tmed4
Tmed5
Tmed6
Tmed7
Tmed7-ticam2
Tmed9
Tmeff2
Tmem100
Tmem101
Tmem102
Tmem104
Tmem105
Tmem106a
Tmem106b
Tmem106c
Tmem107
Tmem108
Tmem109
Tmem114
Tmem116
Tmem117
Tmem119
Tmem120b
Tmem121
Tmem123
Tmem126a
Tmem126b
Tmem127
Tmem130
Tmem131
Tmem131l
Tmem132a
Tmem132b
Tmem132d-as2
Tmem134
Tmem135
Tmem136
Tmem138
Tmem139
Tmem140
Tmem141
Tmem143
Tmem144
Tmem145
Tmem147
Tmem147-as1
Tmem14b
Tmem14c
Tmem14dp
Tmem14ep
Tmem150b
Tmem150c
Tmem151b
Tmem154
Tmem155
Tmem156
Tmem158
Tmem159
Tmem161a
Tmem161b
Tmem161b-as1
Tmem164
Tmem165
Tmem167a
Tmem167b
Tmem168
Tmem169
Tmem17
Tmem170a
Tmem171
Tmem173
Tmem175
Tmem177
Tmem178a
Tmem178b
Tmem179b
Tmem18
Tmem181
Tmem182
Tmem183a
Tmem183ap1
Tmem184a
Tmem184b
Tmem184c
Tmem186
Tmem187
Tmem189-ube2v1
Tmem19
Tmem191a
Tmem191c
Tmem192
Tmem196
Tmem198
Tmem198b
Tmem199
Tmem200a
Tmem200c
Tmem201
Tmem205
Tmem206
Tmem207
Tmem208
Tmem209
Tmem210
Tmem212
Tmem212-as1
Tmem212-it1
Tmem213
Tmem214
Tmem216
Tmem219
Tmem220
Tmem220-as1
Tmem221
Tmem222
Tmem223
Tmem225
Tmem225b
Tmem229a
Tmem230
Tmem231
Tmem231p1
Tmem232
Tmem234
Tmem237
Tmem238
Tmem238l
Tmem240
Tmem241
Tmem242
Tmem243
Tmem245
Tmem246
Tmem246-as1
Tmem248
Tmem248p1
Tmem250
Tmem251
Tmem251p1
Tmem253
Tmem254
Tmem255a
Tmem255b
Tmem26
Tmem260
Tmem261p1
Tmem262
Tmem263
Tmem265
Tmem266
Tmem267
Tmem268
Tmem26-as1
Tmem273
Tmem274p
Tmem30a
Tmem30b
Tmem33
Tmem35b
Tmem37
Tmem38a
Tmem38b
Tmem39a
Tmem39b
Tmem41a
Tmem42
Tmem43
Tmem44
Tmem44-as1
Tmem45a
Tmem45b
Tmem50a
Tmem50b
Tmem51
Tmem52b
Tmem53
Tmem56
Tmem56-rwdd3
Tmem59
Tmem59l
Tmem62
Tmem63a
Tmem63b
Tmem63c
Tmem64
Tmem67
Tmem68
Tmem69
Tmem70
Tmem71
Tmem75
Tmem78
Tmem79
Tmem80
Tmem81
Tmem82
Tmem86a
Tmem86b
Tmem87a
Tmem87b
Tmem89
Tmem8a
Tmem8b
Tmem91
Tmem92-as1
Tmem94
Tmem97
Tmem97p1
Tmem98
Tmem99
Tmem9b
Tmem9b-as1
Tmf1
Tmie
Tmigd1
Tmigd2
Tmigd3
Tmlhe
Tmod1
Tmod2
Tmod3
Tmpo
Tmpo-as1
Tmpop2
Tmppe
Tmprss11a
Tmprss11b
Tmprss11bnl
Tmprss11d
Tmprss11e
Tmprss11gp
Tmprss13
Tmprss15
Tmprss2
Tmprss3
Tmprss4
Tmprss5
Tmprss7
Tmprss9
Tmsb10p1
Tmsb10p2
Tmsb15b
Tmsb4x
Tmsb4xp1
Tmsb4xp3
Tmsb4xp4
Tmtc1
Tmtc2
Tmtc3
Tmtc4
Tmub1
Tmub2
Tmx1
Tmx2
Tmx2-ctnnd1
Tmx2p1
Tmx3
Tnc
Tnfaip1
Tnfaip2
Tnfaip3
Tnfaip8
Tnfaip8l1
Tnfaip8l3
Tnfrsf10a
Tnfrsf10b
Tnfrsf10c
Tnfrsf11a
Tnfrsf11b
Tnfrsf12a
Tnfrsf13b
Tnfrsf13c
Tnfrsf14
Tnfrsf14-as1
Tnfrsf17
Tnfrsf18
Tnfrsf19
Tnfrsf1a
Tnfrsf1b
Tnfrsf21
Tnfrsf8
Tnfrsf9
Tnfsf10
Tnfsf11
Tnfsf12
Tnfsf12-tnfsf13
Tnfsf13
Tnfsf13b
Tnfsf14
Tnfsf15
Tnfsf18
Tnfsf4
Tnfsf8
Tnik
Tnip1
Tnip2
Tnip3
Tnk1
Tnk2-as1
Tnks
Tnks1bp1
Tnks2-as1
Tnn
Tnnc1
Tnni2
Tnni3k
Tnnt1
Tnnt3
Tnp2
Tnpo1
Tnpo1p1
Tnpo1p2
Tnpo2
Tnpo3
Tnr
Tnrc18
Tnrc6a
Tnrc6b
Tnrc6c
Tnrc6c-as1
Tnr-it1
Tns1
Tns2
Tns3
Tns4
Tnxb
Tob1
Tob1-as1
Tob2p1
Toe1
Togaram1
Togaram2
Tollip-as1
Tom1
Tom1l1
Tom1l2
Tomm20l
Tomm22
Tomm22p5
Tomm22p6
Tomm40l
Tomm5
Tomm6
Tomm70
Tonsl
Top1mt
Top2a
Top2b
Top3a
Topaz1
Topbp1
Topors
Toporslp
Tor1a
Tor1aip1
Tor1aip2
Tor1b
Tor3a
Tox2
Tox3
Tox4
Tp53
Tp53bp1
Tp53bp2
Tp53i11
Tp53i13
Tp53i3
Tp53inp2
Tp53rk
Tp53tg1
Tp53tg5
Tp63
Tp73
Tp73-as1
Tpbg
Tpcn1
Tpcn2
Tpd52
Tpd52l1
Tpd52l2
Tpgs1
Tpgs2
Tph1
Tph2
Tpi1p1
Tpi1p3
Tpk1
Tpm1
Tpm3
Tpm3p2
Tpm3p6
Tpm3p7
Tpm3p9
Tpm4
Tpmtp2
Tpo
Tpp1
Tpp2
Tppp2
Tpr
Tpra1
Tprg1
Tprg1-as1
Tprg1l
Tprkb
Tprkbp2
Tprx2p
Tprxl
Tpsg1
Tpsp2
Tpst1
Tpst2p1
Tpt1
Tpt1-as1
Tpt1p1
Tpt1p10
Tpt1p12
Tpt1p13
Tpt1p14
Tpt1p2
Tpt1p3
Tpt1p4
Tpt1p7
Tpt1p8
Tpt1p9
Tpte
Tpte2p1
Tpte2p2
Tpte2p5
Tptep1
Tptep2
Tptep2-csnk1e
Tpx2
Tra2a
Tra2b
Trabd
Trabd2a
Tradd
Traf2
Traf3
Traf3ip1
Traf3ip2
Traf3ip2-as1
Traf3ip3
Traf4
Traf5
Traf6p1
Traf7
Trafd1
Traip
Traj1
Traj10
Traj11
Traj16
Traj17
Traj18
Traj19
Traj2
Traj20
Traj22
Traj23
Traj24
Traj25
Traj26
Traj29
Traj3
Traj30
Traj31
Traj32
Traj33
Traj34
Traj35
Traj38
Traj39
Traj4
Traj40
Traj42
Traj43
Traj49
Traj5
Traj50
Traj52
Traj53
Traj56
Traj57
Traj59
Traj6
Traj60
Traj61
Traj7
Traj9
Trak1
Trak2
Tram1
Tram1l1
Tram2-as1
Trank1
Trappc10
Trappc11
Trappc12
Trappc13
Trappc13p1
Trappc2
Trappc2b
Trappc2l
Trappc2p2
Trappc2p7
Trappc3
Trappc4
Trappc5
Trappc6a
Trappc6b
Trappc8
Trappc9
Trav11
Trav1-1
Trav1-2
Trav12-1
Trav12-2
Trav12-3
Trav13-1
Trav13-2
Trav14dv4
Trav16
Trav18
Trav19
Trav2
Trav20
Trav21
Trav23dv6
Trav25
Trav26-1
Trav26-2
Trav27
Trav29dv5
Trav3
Trav30
Trav31
Trav32
Trav33
Trav34
Trav36dv7
Trav37
Trav4
Trav7
Trav8-2
Trav8-3
Trav8-4
Trav8-5
Trav8-6
Trav8-7
Trav9-1
Trbc2
Trbj1-4
Trbj1-5
Trbj1-6
Trbj2-1
Trbj2-2
Trbj2-2p
Trbv10-1
Trbv10-3
Trbv11-1
Trbv11-3
Trbv12-2
Trbv13
Trbv14
Trbv15
Trbv19
Trbv20-1
Trbv20or9-2
Trbv21-1
Trbv21or9-2
Trbv22-1
Trbv23-1
Trbv25-1
Trbv25or9-2
Trbv26or9-2
Trbv27
Trbv28
Trbv29or9-2
Trbv30
Trbv3-1
Trbv4-1
Trbv5-1
Trbv5-2
Trbv5-4
Trbv5-5
Trbv5-6
Trbv5-7
Trbv6-1
Trbv6-2
Trbv6-5
Trbv6-7
Trbv6-8
Trbv7-1
Trbv7-5
Trbv8-1
Trbv8-2
Trbv9
Trbva
Trbvb
Trdd1
Trdd2
Trdd3
Trdj1
Trdj2
Trdj3
Trdmt1
Trdn
Trdn-as1
Trdv1
Trdv2
Trdv3
Treh
Trehp1
Trem1
Trem2
Treml4
Trerf1
Trerna1
Trex1
Trg-as1
Trgc1
Trgc2
Trgjp
Trgjp1
Trgjp2
Trgv10
Trgv11
Trgv2
Trgv4
Trgv5
Trgv7
Trgv9
Trgva
Trgvb
Trhde
Trhde-as1
Triap1
Trib1
Trib2
Trib3
Tril
Trim10
Trim11
Trim13
Trim14
Trim15
Trim16
Trim16l
Trim17
Trim2
Trim21
Trim22
Trim23
Trim24
Trim25
Trim26
Trim26bp
Trim28
Trim29
Trim31
Trim31-as1
Trim32
Trim34
Trim35
Trim36
Trim36-it1
Trim37
Trim39
Trim39-rpp21
Trim4
Trim40
Trim41
Trim43cp
Trim44
Trim45
Trim46
Trim49b
Trim5
Trim50
Trim51
Trim51cp
Trim51dp
Trim51fp
Trim51hp
Trim51jp
Trim52
Trim52-as1
Trim53cp
Trim54
Trim55
Trim56
Trim6
Trim60
Trim60p13
Trim60p14
Trim60p15
Trim60p17
Trim60p18
Trim61
Trim62
Trim64c
Trim65
Trim66
Trim67
Trim68
Trim69
Trim6-trim34
Trim7
Trim75p
Trim77
Trim77bp
Trim8
Trim80p
Trim9
Triml1
Triml2
Trio
Triobp
Trip10
Trip11
Trip12
Trip13
Trip4
Trip6
Triqk
Trit1
Trmo
Trmt1
Trmt10a
Trmt10b
Trmt10bp1
Trmt10c
Trmt11
Trmt112p1
Trmt112p2
Trmt112p3
Trmt112p4
Trmt12
Trmt13
Trmt1l
Trmt2a
Trmt2b
Trmt2b-as1
Trmt44
Trmt5
Trmt61a
Trmt61b
Trmt9b
Trmu
Trnau1ap
Trnp1
Trnt1
Troap
Trpa1
Trpc1
Trpc2
Trpc3
Trpc4
Trpc6
Trpm1
Trpm2
Trpm2-as
Trpm3
Trpm4
Trpm6
Trpm7
Trpm8
Trps1
Trpt1
Trpv1
Trpv2
Trpv3
Trpv5
Trpv6
Trrap
Trub1
Trub2
Tsacc
Tsbp1
Tsbp1-as1
Tsc1
Tsc2
Tsc22d1
Tsc22d1-as1
Tsc22d2
Tsc22d3
Tsc22d4
Tsen15
Tsen15p1
Tsen15p3
Tsen2
Tsen2p1
Tsen34
Tsen54
Tsfm
Tsg101
Tsga10
Tsga10ip
Tshr
Tshz1
Tshz2
Tsks
Tsku
Tslp
Tsn
Tsnax
Tsnax-disc1
Tsnaxip1
Tspan1
Tspan10
Tspan12
Tspan14
Tspan15
Tspan16
Tspan17
Tspan18
Tspan19
Tspan3
Tspan31
Tspan32
Tspan33
Tspan4
Tspan5
Tspan6
Tspan7
Tspan8
Tspan9
Tspear
Tspear-as1
Tspo2
Tspoap1
Tspoap1-as1
Tspy12p
Tspyl1
Tspyl2
Tspyl4
Tspyl5
Tsr1
Tssc2
Tssc4
Tssk1a
Tssk3
Tssk6
Tstd1
Tstd2
Tstd3
Ttbk1
Ttbk2
Ttc1
Ttc12
Ttc13
Ttc14
Ttc16
Ttc17
Ttc19
Ttc21a
Ttc21b
Ttc21b-as1
Ttc22
Ttc23
Ttc23l
Ttc24
Ttc25
Ttc26
Ttc27
Ttc28
Ttc28-as1
Ttc29
Ttc3
Ttc31
Ttc32
Ttc33
Ttc36
Ttc37
Ttc38
Ttc39a
Ttc39b
Ttc39c
Ttc39c-as1
Ttc3p1
Ttc4
Ttc41p
Ttc5
Ttc6
Ttc7a
Ttc7b
Ttc8
Ttc9c
Ttf2
Tti1
Tti2
Ttk
Ttl
Ttll10
Ttll11-it1
Ttll12
Ttll13p
Ttll3
Ttll4
Ttll5
Ttll6
Ttll7
Ttll7-it1
Ttll9
Ttn
Ttn-as1
Ttpa
Ttpal
Ttr
Ttty11
Ttty12
Ttty14
Ttty19
Ttyh1
Ttyh2
Ttyh3
Tuba1a
Tuba1b
Tuba1c
Tuba3fp
Tuba3gp
Tuba4a
Tuba4b
Tuba8
Tubap2
Tubap4
Tubb
Tubb2a
Tubb2bp1
Tubb3
Tubb3p1
Tubb4b
Tubb4bp5
Tubb4bp6
Tubb4bp7
Tubb6
Tubb8p1
Tubb8p11
Tubb8p2
Tubb8p6
Tubb8p8
Tubbp1
Tubbp10
Tubbp11
Tubbp2
Tubbp8
Tubbp9
Tubd1
Tube1
Tubg1
Tubg1p
Tubg2
Tubgcp2
Tubgcp3
Tubgcp4
Tubgcp5
Tufm
Tufmp1
Tuft1
Tug1
Tulp1
Tulp2
Tulp3
Tulp3p1
Tulp4
Tunar
Tusc1
Tusc2
Tusc3
Tusc7
Tusc8
Tut1
Tut4
Tut7
Tvp23b
Tvp23bp1
Tvp23bp2
Tvp23c
Tvp23c-cdrt4
Tvp23cp1
Twf1
Twist1
Twist2
Twnk
Twsg1
Txk
Txlna
Txlng
Txlngy
Txn
Txn2
Txndc11
Txndc12
Txndc12-as1
Txndc15
Txndc16
Txndc17
Txndc2
Txndc8
Txndc9
Txnip
Txnl1
Txnl1p1
Txnl4a
Txnl4b
Txnp1
Txnp3
Txnp4
Txnp5
Txnp7
Txnrd1
Txnrd2
Txnrd3
Tyk2
Tymp
Tyms
Tymsos
Tyr
Tyro3
Tyro3p
Tyrobp
Tyrp1
Tyw1
Tyw1b
Tyw3
Tyw5
U2af1l4
U2af2
U2surp
U40455.1
U47924.1
U47924.2
U47924.3
U62317.1
U62317.3
U62631.1
U73166.1
U73169.1
U91319.1
U91324.1
U91328.1
U91328.3
U95743.1
Uaca
Uap1
Uap1l1
Uba1
Uba2
Uba3
Uba5
Uba52
Uba52p3
Uba52p5
Uba52p6
Uba52p7
Uba52p8
Uba6
Uba6-as1
Uba7
Ubac1
Ubac2
Ubac2-as1
Ubald2
Ubap1
Ubap2
Ubap2l
Ubash3a
Ubash3b
Ubb
Ubbp2
Ubbp4
Ubbp5
Ubc
Ubd
Ube2a
Ube2b
Ube2c
Ube2cp1
Ube2cp2
Ube2cp3
Ube2d1
Ube2d2
Ube2d3
Ube2d3-as1
Ube2d3p1
Ube2d3p2
Ube2d4
Ube2dnl
Ube2e1
Ube2e1-as1
Ube2e2
Ube2e2-as1
Ube2e3
Ube2f
Ube2fp2
Ube2f-scly
Ube2g1
Ube2g2
Ube2h
Ube2i
Ube2j2
Ube2k
Ube2l2
Ube2l3
Ube2l4
Ube2l5
Ube2l6
Ube2m
Ube2n
Ube2nl
Ube2np1
Ube2q1
Ube2q2
Ube2q2p1
Ube2q2p2
Ube2q2p9
Ube2r2-as1
Ube2t
Ube2u
Ube2v1
Ube2v1p1
Ube2v1p10
Ube2v1p11
Ube2v1p12
Ube2v1p13
Ube2v1p14
Ube2v1p4
Ube2v1p5
Ube2v1p6
Ube2v2
Ube2v2p1
Ube2v2p2
Ube2v2p4
Ube2w
Ube2wp1
Ube2z
Ube3a
Ube3b
Ube3c
Ube3d
Ube4a
Ube4b
Ubfd1
Ubiad1
Ubl3
Ubl5
Ubl5p3
Ubl5p4
Ubl7-as1
Ubn1
Ubn2
Ubox5
Ubox5-as1
Ubp1
Ubqln1
Ubqln2
Ubqln4
Ubqln4p1
Ubqln4p2
Ubqlnl
Ubr1
Ubr2
Ubr3
Ubr4
Ubr5
Ubr5-as1
Ubr7
Ubtf
Ubtfl10
Ubtfl11
Ubtfl7
Ubtfl8
Ubxn1
Ubxn10-as1
Ubxn11
Ubxn2a
Ubxn2b
Ubxn4
Ubxn6
Ubxn7
Ubxn7-as1
Ubxn8
Uca1
Uchl1
Uchl1-as1
Uchl3
Uchl5
Uck1
Uck2
Uckl1-as1
Ucp2
Ucp3
Uevld
Ufc1
Ufd1
Ufl1
Ufl1-as1
Ufm1
Ufsp2
Ugcg
Ugdh
Ugdh-as1
Uggt1
Uggt2
Ugp2
Ugt1a1
Ugt1a12p
Ugt1a2p
Ugt1a4
Ugt1a5
Ugt1a6
Ugt1a7
Ugt1a8
Ugt2a1
Ugt2a3p7
Ugt2b10
Ugt2b11
Ugt2b24p
Ugt2b25p
Ugt2b27p
Ugt2b28
Ugt2b4
Ugt2b7
Ugt3a1
Ugt3a2
Ugt8
Uhmk1
Uhrf1
Uhrf1bp1
Uhrf1bp1l
Uhrf2
Uimc1
Ulk2
Ulk3
Ulk4
Umad1
Umlilo
Umod
Umodl1
Umodl1-as1
Umps
Unc119
Unc119b
Unc13a
Unc13b
Unc13c
Unc13d
Unc45a
Unc45b
Unc50
Unc5b
Unc5c
Unc5cl
Unc5d
Unc79
Unc80
Unc93a
Unc93b1
Unc93b2
Unc93b4
Unc93b5
Ung
Ungp1
Unk
Unkl
Uox
Upf1
Upf2
Upf3a
Upk1b
Upk2
Upp1
Upp2
Upp2-it1
Uprt
Uqcc1
Uqcc2
Uqcr10
Uqcr11
Uqcrb
Uqcrbp2
Uqcrbp3
Uqcrc1
Uqcrc2
Uqcrc2p1
Uqcrfs1p2
Uqcrfs1p3
Uqcrh
Uqcrhp1
Uqcrhp2
Uqcrhp3
Uqcrhp4
Uqcrq
Urad
Urb1-as1
Urb2
Urgcp
Uri1
Urm1
Uroc1
Urod
Uros
Usb1
Use1
Usf1
Usf2
Ush2a
Ushbp1
Uso1
Usp1
Usp10
Usp11
Usp12
Usp12-as1
Usp12-as2
Usp13
Usp14
Usp15
Usp16
Usp17l16p
Usp17l23
Usp17l24
Usp17l7
Usp18
Usp2
Usp20
Usp21
Usp22
Usp24
Usp25
Usp28
Usp29
Usp2-as1
Usp30
Usp30-as1
Usp31
Usp32
Usp32p2
Usp33
Usp34
Usp35
Usp36
Usp37
Usp38
Usp39
Usp3-as1
Usp4
Usp40
Usp41
Usp42
Usp43
Usp44
Usp45
Usp46
Usp46-as1
Usp47
Usp48
Usp49
Usp5
Usp50
Usp51
Usp53
Usp54
Usp6nl
Usp7
Usp8
Usp8p1
Usp9x
Usp9y
Uspl1
Ust
Ust-as1
Utp11
Utp14a
Utp15
Utp18
Utp20
Utp23
Utp25
Utp4
Utp6
Utrn
Uts2
Uts2b
Uty
Uvrag
Uvrag-dt
Uvssa
Uxs1
Uxt
Uxt-as1
Vac14
Vac14-as1
Vamp1
Vamp2
Vamp3
Vamp4
Vamp5
Vamp8
Vamp9p
Vangl1
Vapa
Vapb
Vars
Vars2
Vash1
Vash1-as1
Vash2
Vasp
Vat1
Vav1
Vav3
Vav3-as1
Vax1
Vax2
Vbp1
Vcam1
Vcan
Vcan-as1
Vcl
Vcp
Vcpkmt
Vdac1
Vdac1p11
Vdac1p12
Vdac1p5
Vdac1p7
Vdac1p8
Vdac2
Vdac2p3
Vdac2p4
Vdac3
Vdac3p1
Vdr
Vegfa
Vegfb
Vegfc
Vegfd
Ventxp2
Ventxp5
Veph1
Vezt
Vgf
Vgll1
Vgll2
Vgll3
Vgll4
Vhl
Vhll
Vil1
Vill
Vim
Vim-as1
Vinac1p
Vip
Vipas39
Vipr1
Vipr1-as1
Vipr2
Virma
Vit
Vkorc1l1
Vldlr
Vldlr-as1
Vma21
Vmac
Vmp1
Vn1r104p
Vn1r108p
Vn1r10p
Vn1r11p
Vn1r12p
Vn1r17p
Vn1r2
Vn1r21p
Vn1r25p
Vn1r3
Vn1r31p
Vn1r32p
Vn1r36p
Vn1r4
Vn1r42p
Vn1r5
Vn1r65p
Vn1r66p
Vn1r67p
Vn1r69p
Vn1r6p
Vn1r71p
Vn1r74p
Vn1r76p
Vn1r78p
Vn1r79p
Vn1r7p
Vn1r81p
Vn1r83p
Vn1r84p
Vn1r85p
Vn1r87p
Vn1r92p
Vn1r96p
Vn1r9p
Vn2r10p
Vn2r17p
Vn2r3p
Vn2r9p
Vnn2
Vnn3
Vopp1
Vpreb3
Vps11
Vps13a
Vps13a-as1
Vps13b
Vps13c
Vps13d
Vps16
Vps18
Vps25
Vps26a
Vps26b
Vps26c
Vps29
Vps33a
Vps33b
Vps33b-dt
Vps35
Vps35l
Vps35p1
Vps36
Vps37a
Vps37b
Vps37c
Vps37d
Vps39
Vps41
Vps45
Vps4b
Vps50
Vps51
Vps52
Vps53
Vps54
Vps72
Vps8
Vps9d1
Vps9d1-as1
Vrk1
Vrk2
Vrk3
Vrtn
Vsig1
Vsig10
Vsig10l
Vsig2
Vsig4
Vsig8
Vsir
Vsnl1
Vstm1
Vstm2a
Vstm2l
Vstm4
Vsx1
Vta1
Vta1p1
Vtcn1
Vti1a
Vti1b
Vti1bp1
Vti1bp3
Vtn
Vtrna1-1
Vtrna1-2
Vtrna1-3
Vtrna2-1
Vtrna2-2p
Vwa1
Vwa2
Vwa3a
Vwa3b
Vwa5a
Vwa5b1
Vwa5b2
Vwa7
Vwa8
Vwa8-as1
Vwc2l
Vwce
Vwde
Vwf
Vwfp1
Vxn
Wac
Wac-as1
Wapl
Wars
Wars2
Wars2-as1
Wars2-it1
Wars2p1
Was
Wasf1
Wasf1p1
Wasf3
Wasf3-as1
Wasf4p
Wasf5p
Wash2p
Wash6p
Washc2a
Washc2c
Washc3
Washc4
Washc5
Washc5-as1
Wbp1
Wbp11
Wbp11p1
Wbp1l
Wbp1lp2
Wbp2
Wbp2nl
Wdfy1
Wdfy2
Wdfy3
Wdfy4
Wdpcp
Wdr1
Wdr11
Wdr11-as1
Wdr12
Wdr13
Wdr17
Wdr18
Wdr19
Wdr20
Wdr24
Wdr25
Wdr26
Wdr27
Wdr3
Wdr31
Wdr33
Wdr34
Wdr35
Wdr36
Wdr37
Wdr38
Wdr41
Wdr43
Wdr44
Wdr45
Wdr45p1
Wdr46
Wdr48
Wdr49
Wdr5
Wdr54
Wdr55
Wdr59
Wdr5b
Wdr6
Wdr60
Wdr61
Wdr62
Wdr63
Wdr64
Wdr66
Wdr7
Wdr70
Wdr72
Wdr73
Wdr74
Wdr75
Wdr76
Wdr77
Wdr78
Wdr7-ot1
Wdr81
Wdr82
Wdr82p1
Wdr83
Wdr86
Wdr86-as1
Wdr87
Wdr90
Wdr91
Wdr92
Wdr93
Wdr97
Wdsub1
Wdtc1
Wee1
Wee2
Wee2-as1
Wfdc1
Wfdc10b
Wfdc12
Wfdc2
Wfdc21p
Wfdc3
Wfdc5
Wfdc8
Wfdc9
Wfikkn1
Wfs1
Whamm
Whammp2
Whammp3
Wif1
Wipf1
Wipf2
Wipf3
Wipi1
Wipi2
Wiz
Wls
Wnk1
Wnk2
Wnk4
Wnt1
Wnt10a
Wnt10b
Wnt11
Wnt2
Wnt2b
Wnt3
Wnt5a
Wnt5a-as1
Wnt5b
Wnt6
Wnt7a
Wnt8a
Wrap53
Wrb
Wrb-sh3bgr
Wrn
Wrnip1
Wsb1
Wsb2
Wscd1
Wscd2
Wspar
Wt1
Wt1-as
Wtap
Wtapp1
Wtip
Wwc1
Wwc2
Wwc2-as2
Wwox
Wwp1
Wwp2
Wwtr1
Wwtr1-as1
Wwtr1-it1
Xact
Xaf1
Xage3
Xage5
Xbp1
Xbp1p1
Xg
Xiap
Xiap-as1
Xiapp1
Xiapp3
Xirp2
Xirp2-as1
Xist
Xkr3
Xkr4
Xkr8
Xkr9
Xpa
Xpc
Xpnpep1
Xpnpep3
Xpo1
Xpo4
Xpo5
Xpo6
Xpo7
Xpot
Xpotp1
Xpr1
Xrcc3
Xrcc4
Xrcc5
Xrcc6
Xrn1
Xrra1
Xxylt1-as1
Xxylt1-as2
Xylb
Xylt1
Xylt2
Yae1
Yaf2
Yap1
Yars
Yars2
Ybey
Ybx1
Ybx1p2
Ybx1p3
Ybx1p5
Ybx2
Ybx3
Ydjc
Yeats2
Yeats4
Yes1
Yes1p1
Yif1a
Yif1b
Yipf1
Yipf3
Yipf4
Yipf5
Yipf6
Yipf7
Yju2
Ykt6
Ylpm1
Yme1l1
Ypel2
Ypel3
Ypel4
Ypel5
Ypel5p1
Ythdc1
Ythdc2
Ythdf1
Ythdf1p1
Ythdf2
Ythdf3
Ythdf3-as1
Ywhab
Ywhabp1
Ywhabp2
Ywhae
Ywhaep1
Ywhaep7
Ywhah
Ywhaq
Ywhaz
Ywhazp1
Ywhazp3
Ywhazp4
Yy1
Yy1ap1
Yy1p1
Yy1p2
Yy2
Z68323.1
Z68871.1
Z69720.2
Z69733.1
Z69890.1
Z72006.1
Z73429.1
Z73495.1
Z74696.1
Z75741.1
Z80107.1
Z82188.1
Z82190.2
Z82196.2
Z82206.1
Z82210.1
Z82214.1
Z82243.1
Z82244.1
Z82244.2
Z83818.2
Z83839.2
Z83840.1
Z83844.1
Z83844.2
Z83844.3
Z83846.1
Z83847.1
Z84480.1
Z84484.1
Z84485.1
Z84488.2
Z84492.2
Z85994.1
Z85995.1
Z85996.1
Z86062.1
Z86062.2
Z92544.1
Z92544.3
Z92545.1
Z92846.1
Z93022.1
Z93241.1
Z93242.1
Z93403.1
Z93930.1
Z93930.2
Z93930.3
Z94057.1
Z94721.2
Z95114.1
Z95114.2
Z95114.3
Z95114.4
Z95115.1
Z95118.1
Z95152.1
Z95327.2
Z95331.1
Z95624.1
Z96811.1
Z97055.2
Z97056.1
Z97198.1
Z97205.1
Z97206.1
Z97206.2
Z97353.2
Z97634.1
Z97653.1
Z97653.2
Z97986.1
Z97987.1
Z97988.2
Z97989.1
Z98043.1
Z98048.1
Z98257.1
Z98257.2
Z98259.3
Z98742.2
Z98751.1
Z98752.1
Z98752.3
Z98752.4
Z98883.1
Z98884.1
Z98884.2
Z98885.1
Z98885.2
Z98949.1
Z99129.1
Z99129.3
Z99129.4
Z99289.1
Z99289.2
Z99289.3
Z99496.1
Z99714.1
Z99756.1
Z99758.1
Z99916.2
Z99916.3
Zacn
Zar1
Zar1l
Zbbx
Zbed1p1
Zbed3
Zbed3-as1
Zbed5
Zbed5-as1
Zbed6
Zbed6cl
Zbed8
Zbed9
Zbp1
Zbtb1
Zbtb10
Zbtb11
Zbtb11-as1
Zbtb12
Zbtb12bp
Zbtb14
Zbtb16
Zbtb18
Zbtb20
Zbtb20-as1
Zbtb20-as2
Zbtb20-as3
Zbtb20-as4
Zbtb20-as5
Zbtb21
Zbtb22
Zbtb25
Zbtb3
Zbtb32
Zbtb33
Zbtb34
Zbtb37
Zbtb38
Zbtb4
Zbtb40
Zbtb41
Zbtb43
Zbtb44
Zbtb46
Zbtb48
Zbtb49
Zbtb7b
Zbtb8a
Zbtb8os
Zbtb8osp2
Zbtb9
Zc2hc1a
Zc2hc1b
Zc2hc1c
Zc3h10
Zc3h11a
Zc3h12a
Zc3h12b
Zc3h12c
Zc3h12d
Zc3h13
Zc3h14
Zc3h15
Zc3h18
Zc3h6
Zc3h7a
Zc3h7b
Zc3h8
Zc3hav1
Zc3hc1
Zcchc10
Zcchc13
Zcchc17
Zcchc18
Zcchc2
Zcchc23
Zcchc24
Zcchc3
Zcchc4
Zcchc7
Zcchc8
Zcchc9
Zcrb1
Zcwpw1
Zcwpw2
Zdbf2
Zdhhc1
Zdhhc11
Zdhhc12
Zdhhc13
Zdhhc14
Zdhhc16
Zdhhc17
Zdhhc18
Zdhhc19
Zdhhc20p1
Zdhhc20p2
Zdhhc20p3
Zdhhc23
Zdhhc24
Zdhhc3
Zdhhc4
Zdhhc4p1
Zdhhc5
Zdhhc6
Zdhhc7
Zdhhc8
Zdhhc9
Zeb1
Zeb1-as1
Zeb2
Zeb2-as1
Zfand1
Zfand2a
Zfand2b
Zfand3
Zfand5
Zfand6
Zfas1
Zfat
Zfat-as1
Zfc3h1
Zfhx2
Zfhx3
Zfhx4
Zfhx4-as1
Zfp1
Zfp2
Zfp28
Zfp30
Zfp36
Zfp36l1
Zfp37
Zfp41
Zfp42
Zfp57
Zfp64
Zfp69
Zfp69b
Zfp82
Zfp90
Zfp91-cntf
Zfpl1
Zfpm1
Zfpm2
Zfpm2-as1
Zfr
Zfr2
Zfx
Zfx-as1
Zfy
Zfy-as1
Zfyve1
Zfyve16
Zfyve19
Zfyve21
Zfyve26
Zfyve27
Zfyve28
Zfyve9
Zglp1
Zgpat
Zgrf1
Zhx1
Zhx1-c8orf76
Zhx3
Zic1
Zic2
Zic4
Zic4-as1
Zkscan1
Zkscan2
Zkscan2-dt
Zkscan3
Zkscan5
Zkscan7
Zkscan7-as1
Zkscan7p1
Zkscan8
Zmat1
Zmat2
Zmat3
Zmat4
Zmat5
Zmiz1
Zmiz1-as1
Zmiz2
Zmpste24
Zmym1
Zmym2
Zmym4
Zmym5
Zmym6
Zmynd10
Zmynd10-as1
Zmynd11
Zmynd12
Zmynd15
Zmynd8
Znf10
Znf100
Znf101
Znf106
Znf107
Znf112
Znf114
Znf117
Znf121
Znf124
Znf131
Znf133
Znf134
Znf137p
Znf140
Znf141
Znf142
Znf143
Znf146
Znf148
Znf155
Znf16
Znf160
Znf169
Znf17
Znf174
Znf175
Znf177
Znf18
Znf180
Znf181
Znf185
Znf189
Znf19
Znf192p1
Znf195
Znf197
Znf197-as1
Znf2
Znf20
Znf200
Znf202
Znf204p
Znf205
Znf207
Znf208
Znf209p
Znf211
Znf212
Znf213
Znf213-as1
Znf214
Znf215
Znf217
Znf219
Znf222
Znf224
Znf225
Znf226
Znf227
Znf229
Znf23
Znf230
Znf233
Znf234
Znf235
Znf236
Znf239
Znf24
Znf248
Znf25
Znf250
Znf251
Znf252p
Znf252p-as1
Znf253
Znf254
Znf257
Znf259p1
Znf25-dt
Znf26
Znf260
Znf263
Znf264
Znf266
Znf267
Znf268
Znf271p
Znf273
Znf274
Znf275
Znf276
Znf277
Znf28
Znf280a
Znf280d
Znf281
Znf282
Znf283
Znf285
Znf285b
Znf286a
Znf287
Znf292
Znf295-as1
Znf296
Znf299p
Znf29p
Znf3
Znf30
Znf300p1
Znf302
Znf30-as1
Znf316
Znf317
Znf318
Znf32
Znf320
Znf324
Znf324b
Znf326
Znf329
Znf32-as1
Znf330
Znf331
Znf333
Znf334
Znf337
Znf337-as1
Znf33a
Znf33b
Znf33bp1
Znf34
Znf341
Znf341-as1
Znf343
Znf345
Znf346
Znf346-it1
Znf347
Znf35
Znf350
Znf354a
Znf354b
Znf354c
Znf358
Znf362
Znf365
Znf37a
Znf37bp
Znf37cp
Znf382
Znf383
Znf384
Znf385a
Znf385b
Znf385c
Znf385d
Znf385d-as1
Znf385d-as2
Znf391
Znf394
Znf395
Znf396
Znf397
Znf398
Znf404
Znf407
Znf408
Znf410
Znf415
Znf417
Znf418
Znf419
Znf420
Znf425
Znf426-dt
Znf429
Znf43
Znf430
Znf431
Znf432
Znf433
Znf433-as1
Znf436-as1
Znf439
Znf44
Znf440
Znf441
Znf444
Znf444p1
Znf445
Znf446
Znf449
Znf45
Znf451
Znf451-as1
Znf460
Znf460-as1
Znf461
Znf462
Znf468
Znf470
Znf471
Znf473
Znf474
Znf479
Znf48
Znf480
Znf483
Znf484
Znf485
Znf486
Znf487
Znf490
Znf493
Znf497
Znf500
Znf501
Znf502
Znf503-as1
Znf503-as2
Znf506
Znf507
Znf511
Znf511-prap1
Znf512
Znf514
Znf517
Znf518a
Znf518b
Znf519
Znf521
Znf524
Znf525
Znf526
Znf527
Znf528
Znf528-as1
Znf529
Znf529-as1
Znf532
Znf536
Znf540
Znf541
Znf544
Znf546
Znf547
Znf548
Znf549
Znf550
Znf551
Znf552
Znf554
Znf555
Znf556
Znf557
Znf558
Znf559
Znf559-znf177
Znf560
Znf561
Znf561-as1
Znf563
Znf564
Znf566
Znf567
Znf568
Znf569
Znf57
Znf570
Znf571
Znf571-as1
Znf573
Znf575
Znf576
Znf577
Znf578
Znf580
Znf581
Znf582
Znf582-as1
Znf583
Znf584
Znf585a
Znf585b
Znf586
Znf587
Znf587b
Znf589
Znf592
Znf593
Znf594
Znf596
Znf598
Znf599
Znf600
Znf605
Znf606
Znf607
Znf608
Znf609
Znf610
Znf611
Znf613
Znf614
Znf615
Znf616
Znf618
Znf619
Znf619p1
Znf620
Znf621
Znf623
Znf624
Znf625
Znf626
Znf627
Znf628
Znf630
Znf638
Znf639
Znf641
Znf644
Znf646
Znf646p1
Znf649
Znf649-as1
Znf652
Znf652p1
Znf653
Znf654
Znf655
Znf66
Znf660
Znf662
Znf663p
Znf664
Znf665
Znf667
Znf667-as1
Znf668
Znf670-znf695
Znf671
Znf672
Znf674-as1
Znf675
Znf676
Znf677
Znf678
Znf679
Znf680
Znf681
Znf682
Znf683
Znf684
Znf687
Znf687-as1
Znf688
Znf689
Znf69
Znf691
Znf692
Znf695
Znf696
Znf699
Znf7
Znf700
Znf701
Znf702p
Znf704
Znf705a
Znf705e
Znf706
Znf707
Znf708
Znf709
Znf71
Znf710
Znf710-as1
Znf711
Znf713
Znf714
Znf717
Znf720
Znf721
Znf724
Znf725p
Znf726
Znf728
Znf730
Znf732
Znf736
Znf736p10y
Znf736p9y
Znf738
Znf74
Znf740
Znf747
Znf749
Znf750
Znf75a
Znf75bp
Znf76
Znf763
Znf764
Znf765
Znf766
Znf767p
Znf768
Znf77
Znf771
Znf773
Znf774
Znf776
Znf778
Znf780a
Znf780b
Znf781
Znf782
Znf783
Znf784
Znf785
Znf786
Znf789
Znf79
Znf790
Znf791
Znf792
Znf793
Znf799
Znf800
Znf804a
Znf804b
Znf805
Znf807
Znf808
Znf81
Znf812p
Znf813
Znf814
Znf815p
Znf816
Znf821
Znf823
Znf826p
Znf827
Znf829
Znf83
Znf830
Znf831
Znf833p
Znf839
Znf839p1
Znf84
Znf840p
Znf841
Znf843
Znf844
Znf845
Znf846
Znf85
Znf850
Znf852
Znf860
Znf861p
Znf862
Znf863p
Znf865
Znf876p
Znf877p
Znf878
Znf879
Znf880
Znf883
Znf885p
Znf887p
Znf888
Znf891
Znf90
Znf90p1
Znf90p2
Znf90p3
Znf91
Znf92
Znf92p1y
Znf92p2
Znf93
Znf969p
Znf971p
Znf98
Znf99
Znhit1
Znhit1p1
Znhit3
Znrd1
Znrd1asp
Znrf1
Znrf2
Znrf2p1
Znrf2p2
Znrf2p3
Znrf3
Znrf3-as1
Zp1
Zp2
Zp3
Zpbp
Zpbp2
Zpld1
Zpr1
Zranb1
Zranb2
Zranb2-as1
Zranb2-as2
Zranb3
Zrsr2
Zscan10
Zscan12
Zscan12p1
Zscan18
Zscan2
Zscan20
Zscan21
Zscan23
Zscan25
Zscan26
Zscan30
Zscan31
Zscan4
Zscan5a
Zscan5b
Zscan5c
Zscan5dp
Zscan9
Zswim1
Zswim2
Zswim4
Zswim5
Zswim7
Zswim8
Zswim9
Zup1
Zwilch
Zwint
Zxda
Zxdb
Zxdc
Zyg11a
Zyg11ap1
Zyg11b
Zyx
Zzef1
