# Supplementary material for: A Bayesian inference transcription factor activity model for the analysis of single-cell transcriptomes
Source: Genome Res. 2021 Jul;31(7):1296–311. doi: 10.1101/gr.265595.120 (PMC8256867; doi:10.1101/gr.265595.120)
Supplement: Supplemental Material [file supp_gr.265595.120_Supplemental_Code.zip › BITFAM/inst/extdata/human/CEBPD]

A2m
Aacs
Aadacl2-as1
Aak1
Aamdc
Aamp
Aar2
Aars
Aasdhppt
Aatbc
Aatf
Aatk
Abat
Abca17p
Abca2
Abca4
Abca6
Abca7
Abca9
Abcb8
Abcb9
Abcc10
Abcc11
Abcc2
Abcc3
Abcc5
Abcd1
Abcd3
Abce1
Abcf1
Abcf2
Abcf2p2
Abcf3
Abcg1
Abcg5
Abhd1
Abhd10
Abhd12b
Abhd14a
Abhd14a-acy1
Abhd16a
Abhd17a
Abhd17ap3
Abhd2
Abhd3
Abhd4
Abhd5
Abhd6
Abi2
Abi3bp
Abl1
Ablim2
Abtb1
Ac000068.1
Ac000077.1
Ac000078.1
Ac000093.1
Ac002094.1
Ac002310.1
Ac002310.2
Ac002310.6
Ac002350.1
Ac002378.1
Ac002398.1
Ac002451.1
Ac002454.1
Ac002472.2
Ac002542.1
Ac003002.1
Ac003002.3
Ac003005.1
Ac003005.2
Ac003043.1
Ac003070.2
Ac003101.2
Ac003102.1
Ac003688.2
Ac003984.1
Ac003991.1
Ac004009.1
Ac004134.1
Ac004148.1
Ac004156.1
Ac004224.2
Ac004231.3
Ac004233.3
Ac004241.1
Ac004381.1
Ac004448.2
Ac004466.2
Ac004471.2
Ac004477.3
Ac004491.1
Ac004522.1
Ac004585.1
Ac004590.1
Ac004593.2
Ac004702.1
Ac004706.1
Ac004707.1
Ac004771.3
Ac004775.1
Ac004803.1
Ac004812.1
Ac004825.2
Ac004837.1
Ac004837.3
Ac004858.1
Ac004890.1
Ac004895.1
Ac004908.1
Ac004908.2
Ac004920.1
Ac004922.1
Ac004943.2
Ac004980.1
Ac005020.2
Ac005041.1
Ac005050.1
Ac005052.1
Ac005086.3
Ac005089.1
Ac005154.4
Ac005220.1
Ac005224.1
Ac005234.1
Ac005244.1
Ac005253.1
Ac005258.1
Ac005261.1
Ac005280.1
Ac005280.2
Ac005324.4
Ac005330.1
Ac005332.4
Ac005339.1
Ac005342.1
Ac005379.1
Ac005391.1
Ac005392.1
Ac005410.1
Ac005412.1
Ac005486.1
Ac005520.1
Ac005520.2
Ac005523.2
Ac005532.2
Ac005540.1
Ac005586.2
Ac005593.1
Ac005606.2
Ac005632.2
Ac005632.3
Ac005632.4
Ac005670.2
Ac005674.1
Ac005696.1
Ac005703.5
Ac005726.4
Ac005740.3
Ac005759.1
Ac005775.1
Ac005779.2
Ac005786.2
Ac005790.1
Ac005823.2
Ac005828.1
Ac005829.1
Ac005833.1
Ac005837.1
Ac005837.2
Ac005841.1
Ac005911.1
Ac005915.1
Ac005920.1
Ac005920.4
Ac005921.3
Ac005972.3
Ac005996.1
Ac006001.2
Ac006022.1
Ac006058.4
Ac006059.1
Ac006077.2
Ac006153.1
Ac006205.2
Ac006213.1
Ac006213.4
Ac006273.1
Ac006329.1
Ac006333.2
Ac006387.1
Ac006435.1
Ac006449.2
Ac006449.6
Ac006460.2
Ac006483.2
Ac006484.1
Ac006486.2
Ac006504.5
Ac006511.5
Ac006518.1
Ac006946.3
Ac006978.1
Ac006994.2
Ac007029.1
Ac007066.2
Ac007099.1
Ac007161.3
Ac007182.3
Ac007216.1
Ac007216.4
Ac007250.1
Ac007298.2
Ac007319.1
Ac007349.1
Ac007364.1
Ac007375.1
Ac007378.1
Ac007389.1
Ac007391.1
Ac007422.1
Ac007491.1
Ac007537.1
Ac007546.2
Ac007546.3
Ac007601.2
Ac007610.4
Ac007620.1
Ac007637.1
Ac007638.1
Ac007663.3
Ac007681.1
Ac007683.2
Ac007686.1
Ac007686.4
Ac007787.1
Ac007834.1
Ac007846.2
Ac007938.2
Ac007950.1
Ac007952.4
Ac007991.1
Ac007998.5
Ac008012.1
Ac008014.1
Ac008063.2
Ac008105.1
Ac008105.2
Ac008105.3
Ac008121.2
Ac008154.2
Ac008164.1
Ac008267.5
Ac008278.1
Ac008280.3
Ac008393.1
Ac008397.1
Ac008406.3
Ac008438.2
Ac008443.1
Ac008443.3
Ac008443.4
Ac008443.5
Ac008537.1
Ac008537.4
Ac008555.2
Ac008572.1
Ac008581.2
Ac008592.1
Ac008592.4
Ac008608.2
Ac008610.1
Ac008622.1
Ac008622.2
Ac008641.1
Ac008667.4
Ac008687.4
Ac008734.2
Ac008735.5
Ac008738.1
Ac008738.2
Ac008750.3
Ac008763.2
Ac008764.10
Ac008764.2
Ac008764.6
Ac008764.8
Ac008770.2
Ac008781.1
Ac008892.1
Ac008897.1
Ac008906.1
Ac008914.1
Ac008915.2
Ac008966.1
Ac008969.1
Ac008972.1
Ac008972.2
Ac009005.1
Ac009054.2
Ac009065.4
Ac009065.7
Ac009078.3
Ac009086.1
Ac009086.2
Ac009086.3
Ac009090.3
Ac009090.5
Ac009107.2
Ac009108.5
Ac009119.1
Ac009119.3
Ac009120.4
Ac009133.1
Ac009133.2
Ac009133.5
Ac009133.6
Ac009139.1
Ac009159.4
Ac009171.2
Ac009248.1
Ac009292.1
Ac009303.2
Ac009309.1
Ac009407.1
Ac009413.1
Ac009452.1
Ac009480.2
Ac009502.1
Ac009506.1
Ac009509.1
Ac009509.2
Ac009518.1
Ac009560.1
Ac009563.1
Ac009570.1
Ac009779.2
Ac009879.3
Ac009950.1
Ac009955.3
Ac009994.1
Ac010148.1
Ac010186.1
Ac010186.2
Ac010203.2
Ac010240.2
Ac010240.3
Ac010247.1
Ac010271.2
Ac010323.1
Ac010327.2
Ac010327.3
Ac010335.1
Ac010336.1
Ac010422.1
Ac010422.2
Ac010422.7
Ac010522.1
Ac010531.6
Ac010536.3
Ac010547.1
Ac010608.3
Ac010618.1
Ac010618.4
Ac010654.1
Ac010655.1
Ac010655.2
Ac010655.4
Ac010735.1
Ac010737.1
Ac010761.1
Ac010761.2
Ac010761.3
Ac010761.5
Ac010834.2
Ac010894.2
Ac010913.1
Ac010973.1
Ac010976.1
Ac010999.2
Ac011195.2
Ac011444.2
Ac011444.3
Ac011446.2
Ac011448.1
Ac011462.2
Ac011462.3
Ac011462.4
Ac011481.1
Ac011491.1
Ac011497.1
Ac011510.1
Ac011511.2
Ac011529.1
Ac011591.1
Ac011603.1
Ac011603.2
Ac011603.4
Ac011611.4
Ac011700.1
Ac011773.2
Ac011773.3
Ac011816.2
Ac011899.2
Ac011921.1
Ac011933.3
Ac011939.3
Ac011944.2
Ac012044.1
Ac012065.3
Ac012065.4
Ac012087.1
Ac012087.2
Ac012123.1
Ac012123.2
Ac012213.5
Ac012291.2
Ac012313.3
Ac012313.6
Ac012313.9
Ac012317.2
Ac012358.3
Ac012370.1
Ac012377.1
Ac012409.1
Ac012417.1
Ac012456.2
Ac012462.3
Ac012485.3
Ac012488.2
Ac012507.1
Ac012510.1
Ac012531.3
Ac012555.1
Ac012629.2
Ac012645.1
Ac012668.2
Ac012668.3
Ac012673.1
Ac012676.3
Ac012676.5
Ac013270.1
Ac013356.4
Ac013394.1
Ac013400.1
Ac013468.1
Ac013472.1
Ac013553.3
Ac013652.1
Ac013717.1
Ac015468.1
Ac015468.2
Ac015468.3
Ac015687.1
Ac015727.1
Ac015795.1
Ac015802.1
Ac015802.4
Ac015802.5
Ac015813.1
Ac015813.2
Ac015813.7
Ac015908.4
Ac015908.7
Ac015909.1
Ac015909.5
Ac015911.9
Ac015912.3
Ac015936.1
Ac015936.2
Ac015982.1
Ac016026.1
Ac016027.4
Ac016205.1
Ac016229.2
Ac016394.1
Ac016405.2
Ac016571.1
Ac016575.1
Ac016582.2
Ac016586.1
Ac016588.2
Ac016596.1
Ac016629.1
Ac016700.3
Ac016708.1
Ac016727.1
Ac016735.1
Ac016766.1
Ac016769.2
Ac016773.1
Ac016831.1
Ac016831.7
Ac016876.2
Ac016876.3
Ac016888.1
Ac016908.1
Ac016912.1
Ac016957.1
Ac016957.2
Ac016999.1
Ac017015.2
Ac017076.1
Ac017083.1
Ac018362.1
Ac018362.3
Ac018413.1
Ac018521.5
Ac018521.7
Ac018552.1
Ac018553.2
Ac018647.2
Ac018695.7
Ac018761.1
Ac018761.2
Ac018761.3
Ac018766.1
Ac018781.1
Ac018809.1
Ac018816.1
Ac018845.3
Ac018868.2
Ac018880.1
Ac018931.1
Ac019117.3
Ac019131.2
Ac019193.1
Ac019197.1
Ac019209.2
Ac019227.1
Ac019254.1
Ac019257.8
Ac019288.1
Ac019294.2
Ac019294.3
Ac020651.1
Ac020661.1
Ac020763.1
Ac020892.2
Ac020907.1
Ac020907.3
Ac020907.4
Ac020907.6
Ac020908.3
Ac020911.2
Ac020914.3
Ac020916.2
Ac020922.4
Ac020928.2
Ac020928.3
Ac020934.1
Ac021016.3
Ac021086.1
Ac021097.2
Ac021106.2
Ac021188.1
Ac021269.2
Ac021594.2
Ac022001.3
Ac022007.1
Ac022075.1
Ac022080.3
Ac022098.1
Ac022098.3
Ac022098.4
Ac022137.3
Ac022154.1
Ac022167.4
Ac022167.5
Ac022211.2
Ac022217.3
Ac022384.1
Ac022400.1
Ac022400.2
Ac022400.6
Ac022413.1
Ac022424.1
Ac022506.1
Ac022517.1
Ac022537.1
Ac022613.1
Ac022613.2
Ac022730.3
Ac022784.1
Ac022816.1
Ac022819.1
Ac022966.1
Ac022968.1
Ac022973.2
Ac023024.1
Ac023050.1
Ac023157.2
Ac023157.3
Ac023347.1
Ac023509.1
Ac023509.3
Ac023632.2
Ac023644.1
Ac023794.2
Ac023794.5
Ac023906.3
Ac023906.4
Ac024022.1
Ac024145.1
Ac024243.1
Ac024267.4
Ac024267.6
Ac024475.4
Ac024559.2
Ac024610.2
Ac025031.1
Ac025034.2
Ac025048.1
Ac025048.4
Ac025162.1
Ac025162.2
Ac025164.1
Ac025165.1
Ac025165.3
Ac025165.4
Ac025171.2
Ac025171.3
Ac025181.2
Ac025257.1
Ac025423.3
Ac025442.1
Ac025575.2
Ac025755.1
Ac026100.1
Ac026202.3
Ac026310.2
Ac026362.1
Ac026401.1
Ac026412.3
Ac026458.2
Ac026461.3
Ac026471.2
Ac026691.1
Ac026785.1
Ac026786.1
Ac026803.2
Ac026954.1
Ac027117.2
Ac027279.2
Ac027281.1
Ac027307.2
Ac027559.1
Ac027575.2
Ac027601.1
Ac027644.1
Ac027644.3
Ac027644.4
Ac027702.1
Ac027763.1
Ac027801.1
Ac027801.4
Ac034102.3
Ac034102.4
Ac034102.5
Ac034102.6
Ac034102.7
Ac034228.1
Ac034238.3
Ac036176.1
Ac036214.1
Ac036214.4
Ac037459.1
Ac040169.1
Ac040169.3
Ac040173.1
Ac040904.1
Ac040977.1
Ac044798.1
Ac044849.1
Ac046130.1
Ac048337.1
Ac051619.10
Ac051619.9
Ac053481.3
Ac053503.2
Ac058822.1
Ac060765.1
Ac061999.1
Ac063943.1
Ac063948.1
Ac063960.2
Ac063976.1
Ac063980.1
Ac064807.1
Ac064836.3
Ac067750.1
Ac067817.2
Ac067852.1
Ac067930.1
Ac067930.3
Ac067930.4
Ac067930.5
Ac067945.3
Ac068050.1
Ac068205.2
Ac068338.2
Ac068385.1
Ac068389.1
Ac068418.1
Ac068491.4
Ac068580.1
Ac068587.4
Ac068620.1
Ac068631.1
Ac068657.1
Ac068669.1
Ac068724.3
Ac068790.2
Ac068790.8
Ac068831.6
Ac068870.1
Ac068880.3
Ac068888.1
Ac069200.1
Ac069209.1
Ac069213.1
Ac069234.3
Ac069236.1
Ac069366.2
Ac069368.1
Ac069503.2
Ac069528.1
Ac072022.2
Ac073072.1
Ac073072.2
Ac073111.1
Ac073111.3
Ac073111.4
Ac073195.1
Ac073210.2
Ac073283.1
Ac073283.2
Ac073320.1
Ac073332.1
Ac073365.1
Ac073389.1
Ac073464.1
Ac073573.1
Ac073578.4
Ac073592.1
Ac073610.1
Ac073610.3
Ac073611.1
Ac073611.2
Ac073842.1
Ac073869.1
Ac073896.5
Ac073900.1
Ac073916.1
Ac073957.1
Ac074032.1
Ac074091.1
Ac074117.1
Ac074134.1
Ac074138.1
Ac074143.1
Ac074212.1
Ac074351.1
Ac074366.1
Ac078785.1
Ac078802.1
Ac078850.2
Ac078881.2
Ac078883.1
Ac078883.2
Ac078922.1
Ac079145.1
Ac079174.2
Ac079209.1
Ac079305.1
Ac079322.1
Ac079341.2
Ac079447.1
Ac079466.1
Ac079466.2
Ac079612.1
Ac079630.1
Ac079741.1
Ac079742.1
Ac079753.1
Ac079766.1
Ac079793.1
Ac079804.1
Ac079807.1
Ac079848.1
Ac079907.1
Ac080038.1
Ac080075.1
Ac080080.1
Ac080112.1
Ac080112.2
Ac080129.1
Ac082651.4
Ac083795.2
Ac083798.1
Ac083798.2
Ac083801.2
Ac083837.1
Ac083841.1
Ac083843.2
Ac083855.1
Ac083949.1
Ac083973.1
Ac084018.1
Ac084018.2
Ac084125.1
Ac084211.1
Ac084337.2
Ac084754.1
Ac084871.2
Ac087190.2
Ac087289.1
Ac087289.3
Ac087289.4
Ac087294.1
Ac087311.2
Ac087362.1
Ac087379.1
Ac087385.3
Ac087393.3
Ac087439.2
Ac087441.2
Ac087477.2
Ac087491.1
Ac087518.1
Ac087521.3
Ac087564.1
Ac087612.1
Ac087623.3
Ac087721.2
Ac087741.3
Ac087762.1
Ac090150.1
Ac090181.3
Ac090192.2
Ac090236.1
Ac090360.1
Ac090510.1
Ac090515.2
Ac090527.2
Ac090543.1
Ac090589.1
Ac090607.5
Ac090617.1
Ac090617.3
Ac090617.5
Ac090666.1
Ac090772.2
Ac090844.2
Ac090948.2
Ac090952.1
Ac090987.1
Ac091057.6
Ac091059.2
Ac091114.1
Ac091144.1
Ac091152.1
Ac091152.4
Ac091153.1
Ac091153.3
Ac091153.4
Ac091167.2
Ac091167.6
Ac091167.7
Ac091180.2
Ac091212.1
Ac091271.1
Ac091390.4
Ac091551.1
Ac091564.2
Ac091564.3
Ac091564.4
Ac091564.6
Ac091849.2
Ac091917.1
Ac091925.1
Ac091959.1
Ac091959.3
Ac092070.1
Ac092070.2
Ac092072.1
Ac092115.1
Ac092115.3
Ac092117.1
Ac092117.2
Ac092118.1
Ac092118.2
Ac092119.3
Ac092123.1
Ac092131.1
Ac092145.1
Ac092159.2
Ac092164.1
Ac092168.2
Ac092171.3
Ac092171.4
Ac092171.5
Ac092279.1
Ac092287.1
Ac092295.1
Ac092338.3
Ac092364.1
Ac092368.3
Ac092378.2
Ac092468.1
Ac092473.1
Ac092535.4
Ac092570.2
Ac092587.1
Ac092718.1
Ac092720.1
Ac092723.5
Ac092724.1
Ac092755.2
Ac092809.4
Ac092835.1
Ac092910.3
Ac092919.2
Ac092944.1
Ac092953.2
Ac093107.2
Ac093151.3
Ac093152.1
Ac093155.3
Ac093157.1
Ac093323.1
Ac093323.3
Ac093424.1
Ac093426.1
Ac093484.3
Ac093484.4
Ac093495.1
Ac093503.1
Ac093510.1
Ac093512.2
Ac093525.1
Ac093525.8
Ac093579.1
Ac093627.4
Ac093663.2
Ac093677.2
Ac093752.1
Ac093752.2
Ac093766.1
Ac093827.4
Ac093899.2
Ac093911.1
Ac095033.1
Ac095055.1
Ac095057.1
Ac095057.2
Ac096536.2
Ac096540.1
Ac096649.1
Ac096734.2
Ac096887.1
Ac096887.2
Ac097059.1
Ac097065.2
Ac097104.1
Ac097105.1
Ac097460.1
Ac097468.1
Ac097478.1
Ac097512.1
Ac097634.1
Ac097634.3
Ac097637.1
Ac097658.1
Ac098479.1
Ac098484.3
Ac098484.4
Ac098582.1
Ac098614.1
Ac098617.1
Ac098650.1
Ac098799.3
Ac098828.2
Ac098851.1
Ac098934.2
Ac098934.4
Ac099329.1
Ac099343.3
Ac099344.1
Ac099489.1
Ac099518.1
Ac099518.3
Ac099518.5
Ac099535.1
Ac099670.3
Ac099677.5
Ac099681.1
Ac099687.1
Ac099782.2
Ac099795.1
Ac099811.3
Ac099811.4
Ac099850.1
Ac100771.2
Ac100778.3
Ac100786.1
Ac100793.2
Ac100793.3
Ac100793.4
Ac100801.1
Ac100810.1
Ac100812.1
Ac100830.2
Ac100835.2
Ac100847.1
Ac100858.3
Ac102945.2
Ac102953.1
Ac103591.1
Ac103591.3
Ac103702.1
Ac103706.1
Ac103810.1
Ac103851.1
Ac103876.1
Ac104109.2
Ac104123.1
Ac104162.2
Ac104170.1
Ac104365.1
Ac104389.1
Ac104450.1
Ac104461.1
Ac104506.1
Ac104532.1
Ac104532.2
Ac104534.1
Ac104561.1
Ac104564.3
Ac104564.4
Ac104581.4
Ac104662.2
Ac104695.4
Ac104758.5
Ac104763.2
Ac104984.1
Ac104984.5
Ac105129.2
Ac105137.2
Ac105150.1
Ac105265.1
Ac105265.2
Ac105275.1
Ac105277.1
Ac105339.1
Ac105345.2
Ac105402.3
Ac105429.2
Ac105942.1
Ac106028.2
Ac106028.5
Ac106038.1
Ac106782.5
Ac106820.4
Ac106820.6
Ac107223.1
Ac107294.1
Ac107308.1
Ac107398.4
Ac107871.1
Ac107954.1
Ac107959.1
Ac107959.3
Ac107959.4
Ac107959.5
Ac107982.2
Ac107990.1
Ac108134.1
Ac108134.4
Ac108448.3
Ac108449.1
Ac108449.2
Ac108471.1
Ac108471.2
Ac108673.2
Ac108693.2
Ac108738.1
Ac108866.1
Ac108868.1
Ac108868.2
Ac109460.1
Ac109460.3
Ac109466.1
Ac109587.1
Ac109992.1
Ac110079.1
Ac110285.7
Ac110716.2
Ac110749.1
Ac110769.1
Ac111000.1
Ac111149.2
Ac111182.1
Ac111188.1
Ac112220.2
Ac112225.1
Ac112236.2
Ac112250.1
Ac112504.2
Ac112518.1
Ac112777.1
Ac112907.1
Ac113189.1
Ac113194.1
Ac113208.1
Ac113361.1
Ac113410.3
Ac113608.2
Ac114271.1
Ac114401.1
Ac114489.1
Ac114490.2
Ac114730.1
Ac114763.1
Ac114947.2
Ac114956.1
Ac114956.3
Ac115284.2
Ac115618.2
Ac115618.3
Ac115676.1
Ac115989.1
Ac116021.1
Ac116025.2
Ac116348.4
Ac116351.2
Ac116353.1
Ac116353.5
Ac116535.1
Ac116914.2
Ac117498.2
Ac118344.1
Ac118549.1
Ac118553.2
Ac118942.1
Ac119403.2
Ac119427.1
Ac119677.1
Ac120057.2
Ac120057.3
Ac120114.1
Ac120193.1
Ac120349.2
Ac120498.9
Ac121338.1
Ac121761.1
Ac122713.1
Ac123767.1
Ac123768.2
Ac123912.2
Ac124016.1
Ac124045.1
Ac124068.2
Ac124242.1
Ac124276.1
Ac124276.2
Ac124283.5
Ac124312.1
Ac124319.1
Ac124854.1
Ac124947.1
Ac124947.2
Ac125494.1
Ac125494.3
Ac125603.3
Ac125611.3
Ac126407.1
Ac126614.1
Ac126615.2
Ac126696.1
Ac126763.1
Ac127002.1
Ac128709.2
Ac128709.3
Ac128716.1
Ac129492.3
Ac129492.8
Ac129926.2
Ac130343.2
Ac130469.1
Ac131009.4
Ac131097.2
Ac131097.3
Ac131571.1
Ac131953.1
Ac131971.1
Ac132217.1
Ac132812.1
Ac132872.1
Ac132872.2
Ac132938.5
Ac133552.1
Ac133552.2
Ac133644.3
Ac134043.1
Ac134682.1
Ac134772.1
Ac135048.2
Ac135050.5
Ac135178.3
Ac135388.1
Ac135586.2
Ac136285.1
Ac136469.1
Ac136475.2
Ac136624.3
Ac137579.2
Ac137630.3
Ac137695.2
Ac137767.1
Ac137936.1
Ac138123.1
Ac138150.1
Ac138393.1
Ac138393.3
Ac138474.1
Ac138512.1
Ac138627.1
Ac138811.1
Ac139099.3
Ac139149.1
Ac139256.1
Ac139453.1
Ac139530.3
Ac139718.1
Ac139718.2
Ac139795.3
Ac139887.1
Ac139887.2
Ac140504.1
Ac141586.1
Ac142472.1
Ac144522.1
Ac145124.1
Ac145207.4
Ac145207.9
Ac145285.6
Ac156455.1
Ac231533.1
Ac231657.1
Ac231981.1
Ac233290.2
Ac233702.1
Ac233702.5
Ac233992.1
Ac233992.3
Ac234582.1
Ac234582.2
Ac234781.1
Ac234917.1
Ac239868.1
Ac242988.2
Ac243547.3
Ac243571.2
Ac243585.2
Ac243654.1
Ac243773.2
Ac243830.1
Ac244090.3
Ac244100.3
Ac245014.3
Ac245033.1
Ac245033.2
Ac245047.5
Ac245047.6
Ac245052.2
Ac245052.4
Ac245060.6
Ac245100.4
Ac245100.5
Ac245452.1
Ac245517.3
Ac246793.1
Ac253536.7
Ac254633.1
Acaa1
Acacb
Acad10
Acad8
Acadm
Acads
Acadsb
Acat1
Acat2
Acbd4
Acbd6
Acer3
Ache
Acin1
Ackr2
Acly
Acot13
Acot2
Acox1
Acox2
Acp1
Acp2
Acp5
Acsf2
Acsf3
Acsl3
Acsl5
Acsm1
Acsm3
Acsm4
Acsm5
Acss2
Actb
Actl6a
Actl6b
Actn1-as1
Actn3
Actn4
Actr1a
Actr2
Actr3
Actr3b
Actr6
Acvrl1
Acy1
Acyp2
Ad000671.3
Adal
Adam10
Adam11
Adam17
Adam22
Adam28
Adam9
Adamts1
Adamts18
Adap2
Adarb1
Adat1
Adck1
Adck2
Adck5
Adcy4
Adcy7
Add1
Add3
Adgrd1
Adgre5
Adgrf3
Adgrg3
Adgrv1
Adhfe1
Adipor1
Adipor2
Adk
Adm
Adm2
Adnp
Adnp-as1
Ado
Adpgk-as1
Adprhl1
Adprm
Adra2c
Adrm1
Adsl
Adss
Adssl1
Aebp1
Aebp2
Af107885.1
Af107885.2
Af111167.1
Af117829.1
Af127577.5
Af129408.1
Af186190.1
Af196972.1
Af235103.2
Af241726.2
Af241728.1
Afap1
Afap1l1
Aff1
Afg3l1p
Afmid
Afp
Aftph
Agap1
Agap1-it1
Agap3
Agbl2
Agbl3
Agbl5
Agfg1
Agfg2
Aggf1
Agk
Agl
Ago2
Agpat1
Agpat3
Agpat5
Agps
Agrn
Agxt
Ahcyl1
Ahcyl2
Ahdc1
Ahr
Ahrr
Ahsa1
Ahsa2p
Ahsg
Ahsp
Aif1l
Aifm3
Aig1
Aimp1
Aimp2
Aip
Ajap1
Ajuba
Ak2
Ak4
Akap1
Akap10
Akap17a
Akap5
Akap8
Akap8l
Akap9
Akirin1
Akr1c1
Akr1c2
Akt1s1
Akt2
Akt3
Al008636.1
Al008718.1
Al008726.1
Al008729.1
Al008729.2
Al009028.1
Al009178.2
Al009178.3
Al009179.1
Al020996.2
Al020997.2
Al021068.1
Al021155.2
Al021393.1
Al021396.1
Al021578.1
Al021707.8
Al021997.3
Al022069.1
Al022069.2
Al022157.1
Al022238.2
Al022238.4
Al022318.4
Al022323.1
Al022331.1
Al022341.2
Al023693.1
Al023803.1
Al023803.3
Al023806.1
Al023806.2
Al023806.3
Al024498.2
Al024507.2
Al031055.1
Al031123.3
Al031282.1
Al031428.1
Al031432.3
Al031432.4
Al031658.2
Al031668.1
Al031670.1
Al031710.2
Al031726.1
Al031777.2
Al031846.2
Al031847.1
Al031848.2
Al031864.1
Al031963.1
Al032819.1
Al032819.3
Al033384.1
Al033528.2
Al034349.1
Al034374.1
Al034379.1
Al034397.2
Al034397.3
Al034417.1
Al034417.2
Al034548.1
Al035398.1
Al035410.1
Al035420.1
Al035530.2
Al049543.1
Al049629.2
Al049712.1
Al049748.1
Al049780.2
Al049780.3
Al049794.1
Al049795.1
Al049795.2
Al049796.1
Al049830.3
Al049844.1
Al049870.3
Al050320.1
Al050335.1
Al050403.2
Al078587.1
Al078644.2
Al078645.1
Al079342.3
Al080250.1
Al080273.1
Al080276.2
Al080317.1
Al096828.3
Al096870.1
Al109614.1
Al109615.2
Al109755.1
Al109811.3
Al109910.2
Al109918.1
Al109918.3
Al110118.2
Al110292.1
Al117335.1
Al118508.1
Al118508.2
Al118558.3
Al121601.2
Al121603.2
Al121612.2
Al121655.1
Al121749.1
Al121758.1
Al121772.1
Al121790.1
Al121820.1
Al121832.1
Al121835.2
Al121845.1
Al121845.2
Al121890.3
Al121900.2
Al121906.1
Al121936.1
Al121972.1
Al121983.1
Al121990.1
Al121992.1
Al121992.2
Al122001.1
Al122018.1
Al122023.1
Al132639.2
Al132639.3
Al132655.1
Al132780.1
Al132780.2
Al132801.1
Al132857.1
Al132989.1
Al133153.1
Al133153.2
Al133216.2
Al133257.1
Al133338.1
Al133343.1
Al133346.1
Al133371.1
Al133410.1
Al133410.3
Al133444.1
Al133480.1
Al133547.1
Al133551.1
Al135791.1
Al135905.2
Al136038.3
Al136038.5
Al136040.1
Al136084.2
Al136131.3
Al136162.1
Al136172.1
Al136231.1
Al136295.1
Al136380.1
Al136441.1
Al136979.1
Al136982.5
Al137003.1
Al137009.1
Al137060.1
Al137077.2
Al137186.2
Al137247.1
Al137782.1
Al137785.1
Al137792.1
Al137793.1
Al137802.1
Al137802.2
Al137802.3
Al137847.1
Al137847.2
Al137856.1
Al138693.1
Al138720.1
Al138826.1
Al138828.1
Al138831.1
Al138831.2
Al138881.1
Al138885.4
Al138889.1
Al138900.2
Al138916.1
Al138921.1
Al138960.1
Al138963.1
Al138966.2
Al138976.2
Al139008.2
Al139011.1
Al139035.1
Al139089.1
Al139095.3
Al139095.4
Al139099.1
Al139158.2
Al139184.1
Al139220.2
Al139246.5
Al139260.1
Al139294.1
Al139317.1
Al139317.5
Al139353.2
Al157371.2
Al157392.3
Al157400.1
Al157400.2
Al157400.5
Al157402.1
Al157402.2
Al157823.2
Al157831.2
Al157838.1
Al157871.1
Al157871.2
Al157902.2
Al157935.1
Al157937.1
Al158063.1
Al158064.1
Al158151.1
Al158151.3
Al158207.1
Al158209.1
Al158212.2
Al158847.1
Al159169.1
Al160254.1
Al160270.1
Al160272.1
Al160291.1
Al160313.1
Al160314.2
Al160408.2
Al160408.4
Al160408.5
Al161420.1
Al161668.1
Al161729.1
Al161751.1
Al161937.1
Al162231.2
Al162231.3
Al162258.1
Al162385.1
Al162385.2
Al162411.1
Al162419.1
Al162431.4
Al163636.2
Al353596.1
Al353622.2
Al353648.1
Al353651.1
Al353651.2
Al353651.3
Al353689.2
Al353719.1
Al353743.1
Al353747.4
Al353764.1
Al353807.2
Al354696.2
Al354707.1
Al354707.2
Al354710.1
Al354710.2
Al354726.1
Al354740.1
Al354811.1
Al354861.3
Al354920.1
Al355001.2
Al355075.1
Al355075.4
Al355301.1
Al355303.1
Al355310.1
Al355312.3
Al355377.1
Al355377.2
Al355388.1
Al355388.2
Al355490.1
Al355490.2
Al355499.1
Al355516.1
Al355574.1
Al355598.1
Al355798.1
Al355802.2
Al355836.1
Al355877.1
Al355916.1
Al355922.1
Al355987.2
Al355987.4
Al355987.5
Al355990.1
Al355994.3
Al356020.1
Al356095.2
Al356130.1
Al356215.1
Al356320.2
Al356364.1
Al356417.1
Al356417.2
Al356488.2
Al356583.1
Al356753.1
Al356756.1
Al357054.4
Al357078.3
Al357315.2
Al358075.2
Al358332.1
Al358334.2
Al358394.2
Al358472.1
Al358472.2
Al358472.5
Al358613.2
Al358933.1
Al359091.4
Al359182.1
Al359265.3
Al359541.1
Al359644.1
Al359711.2
Al359742.1
Al359762.1
Al359844.1
Al359878.2
Al360012.1
Al360181.4
Al360270.3
Al360294.1
Al365205.1
Al365226.2
Al365356.2
Al365436.2
Al390066.1
Al390067.1
Al390198.1
Al390294.1
Al390719.1
Al390728.5
Al390877.1
Al390955.2
Al391056.1
Al391069.2
Al391121.1
Al391244.2
Al391261.1
Al391262.1
Al391335.1
Al391650.1
Al391684.1
Al391832.1
Al391832.2
Al391832.3
Al391834.2
Al391834.3
Al391839.1
Al391839.2
Al392024.1
Al392172.1
Al441992.1
Al445224.1
Al445250.1
Al445307.1
Al445363.3
Al445471.2
Al445483.1
Al445928.2
Al450326.1
Al450338.1
Al450468.1
Al450469.1
Al450469.2
Al450998.2
Al451042.1
Al451042.2
Al451044.1
Al451062.1
Al451074.1
Al451085.1
Al451165.2
Al512274.1
Al512306.2
Al512328.1
Al512444.1
Al512599.1
Al512622.1
Al512791.2
Al513008.1
Al513124.1
Al513165.1
Al513220.1
Al583722.4
Al589642.1
Al589740.1
Al589745.1
Al589765.4
Al589935.1
Al589935.2
Al590004.2
Al590068.1
Al590103.1
Al590133.1
Al590327.1
Al590556.1
Al590560.3
Al590617.2
Al590627.2
Al590648.1
Al590666.4
Al590677.1
Al590682.1
Al590705.2
Al590708.1
Al590764.1
Al590867.1
Al591222.1
Al591368.1
Al591485.1
Al591499.1
Al591806.1
Al591806.3
Al592146.1
Al592287.1
Al592295.4
Al592310.1
Al592429.2
Al592431.1
Al596094.1
Al596218.1
Al596223.1
Al603832.3
Al606468.1
Al606537.1
Al606760.3
Al627171.1
Al627422.1
Al627422.2
Al645608.3
Al645922.1
Al645939.2
Al645941.1
Al645941.3
Al662797.1
Al662884.1
Al669831.5
Al671762.1
Al672291.1
Al691403.2
Al691449.1
Al691482.3
Al713965.1
Al713999.1
Al731556.2
Al731563.3
Al732414.1
Al807752.2
Al928654.3
Al928921.1
Al929472.2
Al954642.1
Alas1
Alb
Aldh1a1
Aldh1a2
Aldh1l1
Aldh1l1-as1
Aldh1l1-as2
Aldh3a2
Aldh3b1
Aldoa
Aldob
Aldoc
Alg1
Alg10
Alg10b
Alg11
Alg13
Alg1l5p
Alg3
Alg6
Alkbh3
Alkbh7
Alms1p1
Alpk1
Alpl
Als2cr12
Amacr
Ambp
Amd1
Amdhd1
Amdhd2
Amer3
Amfr
Amhr2
Ammecr1l
Amn
Amotl2
Ampd2
Ampd3
Amz2
Amz2p1
Amz2p2
Anapc11
Anapc13
Anapc16
Anapc4
Anapc5
Ang
Angptl4
Angptl6
Angptl8
Ankar
Ankef1
Ankfy1
Ankhd1
Ankhd1-eif4ebp3
Ankrd10-it1
Ankrd11
Ankrd12
Ankrd13a
Ankrd13b
Ankrd13d
Ankrd17
Ankrd18b
Ankrd20a5p
Ankrd24
Ankrd28
Ankrd33
Ankrd36
Ankrd36bp1
Ankrd37
Ankrd40cl
Ankrd42
Ankrd53
Ankrd6
Anks1a
Anks1b
Anks3
Ankzf1
Anln
Ano10
Ano6
Ano7
Anp32b
Anp32bp3
Antxr1
Anxa1
Anxa2
Anxa3
Anxa4
Anxa5
Anxa6
Ap000229.1
Ap000238.1
Ap000240.1
Ap000254.1
Ap000255.1
Ap000265.1
Ap000295.1
Ap000317.2
Ap000343.1
Ap000345.1
Ap000354.1
Ap000355.1
Ap000424.1
Ap000436.1
Ap000439.4
Ap000442.1
Ap000442.2
Ap000446.1
Ap000547.3
Ap000553.1
Ap000553.5
Ap000561.1
Ap000569.1
Ap000619.1
Ap000640.2
Ap000646.1
Ap000662.1
Ap000688.4
Ap000695.1
Ap000704.1
Ap000721.1
Ap000757.1
Ap000769.1
Ap000769.2
Ap000781.1
Ap000787.2
Ap000842.2
Ap000845.1
Ap000866.1
Ap000873.2
Ap000894.4
Ap000902.1
Ap000907.1
Ap000915.1
Ap000936.1
Ap000944.1
Ap000944.2
Ap001043.1
Ap001062.2
Ap001094.1
Ap001107.3
Ap001107.4
Ap001107.5
Ap001107.7
Ap001180.3
Ap001208.1
Ap001267.2
Ap001267.4
Ap001269.2
Ap001273.2
Ap001330.3
Ap001350.2
Ap001363.2
Ap001432.1
Ap001453.1
Ap001453.2
Ap001453.4
Ap001462.1
Ap001496.1
Ap001527.2
Ap001528.1
Ap001596.1
Ap001646.3
Ap001767.3
Ap001816.1
Ap001830.1
Ap001893.3
Ap001931.1
Ap001962.1
Ap002008.2
Ap002026.1
Ap002370.2
Ap002373.1
Ap002380.1
Ap002387.2
Ap002478.1
Ap002748.3
Ap002807.1
Ap002851.1
Ap002852.1
Ap002884.1
Ap002884.3
Ap002957.1
Ap002981.1
Ap002986.1
Ap002989.1
Ap002992.1
Ap003028.1
Ap003032.2
Ap003038.1
Ap003041.1
Ap003068.1
Ap003068.4
Ap003108.2
Ap003119.3
Ap003352.1
Ap003390.1
Ap003392.13
Ap003396.3
Ap003419.2
Ap003419.3
Ap003465.1
Ap003471.1
Ap003478.1
Ap003498.2
Ap003499.2
Ap003721.4
Ap003733.4
Ap003781.1
Ap003785.1
Ap004609.3
Ap005137.2
Ap005263.1
Ap005264.7
Ap005717.1
Ap006216.1
Ap006285.2
Ap006294.2
Ap006621.3
Ap1ar
Ap1g1
Ap1m1
Ap1m2
Ap1s1
Ap2a1
Ap2b1
Ap2m1
Ap2s1
Ap3m2
Ap3s1
Ap4e1
Ap4s1
Ap5s1
Ap5z1
Apaf1
Apbb2
Apbb3
Apc
Apc2
Apcdd1
Apex1
Apex2
Aph1a
Api5
Aplf
Aplp2
Apoa5
Apobec3c
Apoc1
Apoc1p1
Apoc2
Apoc3
Apoe
Apol3
Apold1
Aponp
Apoo
Apool
Appl1
Appl2
Aprt
Aptr
Aqp10
Aqp8
Arcn1
Arel1
Arf1
Arf4-as1
Arf5
Arfgap1
Arfgap3
Arfip2
Arfrp1
Arg1
Argfxp2
Arhgap11a
Arhgap11b
Arhgap21
Arhgap23
Arhgap24
Arhgap26
Arhgap27p1-bptfp1-kpna2p3
Arhgap28
Arhgap30
Arhgap33
Arhgap39
Arhgap45
Arhgap5
Arhgap6
Arhgef1
Arhgef12
Arhgef16
Arhgef2
Arhgef25
Arhgef26
Arhgef37
Arhgef39
Arhgef7
Arid1a
Arid1b
Arid3a
Arid3b
Arid4a
Arid4b
Arid5a
Arid5b
Arih1
Arih2
Arl13b
Arl14ep
Arl14epl
Arl16
Arl2
Arl2bp
Arl2bpp10
Arl4a
Arl4ap4
Arl5a
Arl6ip1
Arl6ip4
Arl6ip6
Arl8b
Armc1
Armc10
Armc2
Armc3
Armc5
Armc6
Armc7
Armc9
Armcx3
Armh1
Armh4
Armt1
Arntl2
Arpc1a
Arpc1b
Arpc2
Arpc4
Arpc4-ttll3
Arpc5l
Arpp19
Arrb2
Arrdc1
Arrdc2
Arsb
Arsf
Arsg
Arsk
Arv1
Asah1
Asah2b
Asap1
Asap2
Asb1
Asb16
Asb3
Asb7
Ascc2
Asdurf
Asf1a
Asf1b
Ash2l
Asic1
Asic4
Asl
Asna1
Asnsd1
Aspdh
Asph
Asphd1
Aspscr1
Asxl1
Atad3b
Atad3c
Atat1
Ate1-as1
Atf1
Atf3
Atf4
Atf5
Atf7ip
Atf7ip2
Atg10
Atg101
Atg13
Atg14
Atg16l2
Atg2a
Atg4b
Atg4c
Atg4d
Atg7
Atg9a
Atic
Atl1
Atm
Atmin
Atn1
Atoh8
Atp11a
Atp11b
Atp13a1
Atp1a1
Atp1a1-as1
Atp1b1
Atp1b3
Atp23
Atp2a2
Atp2b4
Atp2c1
Atp5f1b
Atp5f1c
Atp5f1d
Atp5if1
Atp5mc1
Atp5me
Atp5mf
Atp5mfp4
Atp5pb
Atp5pdp3
Atp5po
Atp6ap1
Atp6ap1l
Atp6ap2
Atp6v0a1
Atp6v0c
Atp6v0e1
Atp6v1a
Atp6v1b2
Atp6v1c1
Atp6v1e2
Atp6v1g1
Atp6v1g2-ddx39b
Atp8a1
Atp8b1
Atp9a
Atp9b
Atpaf2
Atr
Atraid
Atrip
Atrn
Atrx
Atxn1
Atxn1l
Atxn2-as
Atxn2l
Atxn7
Atxn7l2
Atxn7l3b
Aup1
Aurka
Aurkaip1
Auts2
Avl9
Axdnd1
Axl
Azi2
Azin1-as1
Azin2
B2m
B3galt4
B3galt6
B3gnt10
B3gnt2
B3gnt5
B3gnt8
B4galt1-as1
B4galt2
B4galt4
B4galt7
B9d2
Bach2
Bad
Bag2
Bag3
Bag4
Bag6
Bahcc1
Baiap2
Bak1
Bambi
Banf1
Banp
Bap1
Basp1
Bax
Baz2a
Bbc3
Bbs1
Bbs4
Bbs5
Bbs7
Bbx
Bcam
Bcap29
Bcas1
Bcas3
Bcas4
Bcat1
Bcat2
Bcdin3d-as1
Bckdha
Bckdhb
Bckdk
Bcl2a1
Bcl2l1
Bcl2l11
Bcl2l12
Bcl2l13
Bcl2l2
Bcl2l2-pabpn1
Bcl3
Bclaf1
Bcorl1
Bcr
Bdnf-as
Bdp1
Bend6
Best1
Best3
Bfar
Bhlhe40
Bhlhe40-as1
Bhmt2
Bicdl2
Bicra
Bicral
Bin2
Birc2
Birc5
Birc6
Bispr
Bivm
Blace
Blcap
Bloc1s3
Bloc1s4
Bloc1s6
Blvra
Bmf
Bmf-as1
Bmi1
Bmp1
Bmp2k
Bmpr1a
Bms1p1
Bms1p4
Bnc2-as1
Bnip1
Bnip2
Bok-as1
Bola1
Bola3-as1
Borcs5
Borcs6
Borcs7
Borcs7-asmt
Bpgm
Bphl
Bptf
Brca2
Brd2
Brd3os
Brd4
Bri3
Brix1
Brms1l
Brox
Brpf1
Brpf3
Brsk1
Brwd1
Brwd1-as1
Brwd1-as2
Bscl2
Bsdc1
Bsg
Btbd9
Btd
Btf3l4
Btg2
Btg3-as1
Btnl2
Btrc
Bub1b
Bub3
Bud23
Bud31
Bx255925.2
Bx255925.3
Bx323046.1
Bx537318.2
Bx649632.1
Bysl
Bzw1
Bzw2
C10orf55
C10orf88
C11orf1
C11orf42
C11orf49
C11orf52
C11orf54
C11orf58
C11orf80
C11orf94
C12orf10
C12orf29
C12orf57
C12orf60
C12orf65
C12orf73
C12orf74
C12orf76
C14orf119
C14orf178
C14orf28
C15orf39
C15orf53
C15orf65
C16orf45
C16orf70
C16orf71
C16orf72
C16orf74
C16orf92
C17orf100
C17orf107
C17orf49
C17orf51
C17orf64
C17orf99
C18orf21
C18orf32
C18orf54
C19orf33
C19orf48
C19orf53
C19orf57
C19orf66
C19orf67
C19orf81
C19orf85
C1galt1
C1orf100
C1orf105
C1orf109
C1orf112
C1orf159
C1orf167
C1orf194
C1orf210
C1orf50
C1orf56
C1orf61
C1qc
C1qtnf1
C1qtnf6
C1qtnf7
C1qtnf8
C1r
C1s
C2
C20orf204
C21orf62
C21orf62-as1
C22orf46
C2cd2l
C2cd3
C2cd4d-as1
C2cd5
C2orf15
C2orf16
C2orf69
C2orf70
C2orf72
C2orf73
C2orf74
C2orf88
C2orf92
C3
C3ar1
C3orf38
C4bpa
C4orf33
C4orf48
C5ar2
C5orf24
C5orf30
C5orf34
C5orf47
C5orf51
C5orf66-as2
C6orf106
C6orf120
C6orf136
C6orf203
C6orf48
C6orf89
C7orf26
C8a
C8g
C8orf31
C8orf33
C8orf44
C8orf58
C9orf131
C9orf16
C9orf163
C9orf24
C9orf3
C9orf43
C9orf85
Ca11
Ca13
Ca14
Ca5bp1
Ca9
Cab39
Cabin1
Cables1
Cables2
Cacna1d
Cacnb3
Cacnb4
Cad
Calcb
Calcoco2
Cald1
Calm1
Calm2
Calm3
Calml3-as1
Calr
Calu
Camk2a
Camk2g
Camk2n1
Camkmt
Camkv
Camp
Camta2
Cand1
Canx
Cap1
Cap2
Capn1
Capn10
Capn12
Capn13
Capn5
Capn7
Capns1
Caprin1
Capza1
Capza2
Capzb
Card19
Card8-as1
Card9
Carf
Carm1
Carmil1
Carmil2
Cars2
Casc19
Casc2
Casc3
Casd1
Caskin2
Caskp1
Casp10
Casp3
Casp8
Casp8ap2
Cass4
Cast
Castor3
Cat
Catsper1
Catsperd
Catsperg
Cav2
Cbfa2t2
Cbfb
Cbl
Cblc
Cbx3
Cbx4
Cbx7
Cby1
Ccar2
Ccdc102b
Ccdc103
Ccdc106
Ccdc107
Ccdc12
Ccdc122
Ccdc124
Ccdc125
Ccdc126
Ccdc13
Ccdc130
Ccdc134
Ccdc136
Ccdc137
Ccdc138
Ccdc141
Ccdc142
Ccdc144nl-as1
Ccdc146
Ccdc148
Ccdc149
Ccdc15
Ccdc150
Ccdc151
Ccdc155
Ccdc157
Ccdc158
Ccdc159
Ccdc162p
Ccdc17
Ccdc171
Ccdc174
Ccdc18
Ccdc181
Ccdc183
Ccdc183-as1
Ccdc18-as1
Ccdc190
Ccdc194
Ccdc26
Ccdc27
Ccdc28a
Ccdc28b
Ccdc30
Ccdc33
Ccdc39
Ccdc40
Ccdc50
Ccdc51
Ccdc57
Ccdc61
Ccdc65
Ccdc66
Ccdc68
Ccdc69
Ccdc7
Ccdc71l
Ccdc78
Ccdc8
Ccdc80
Ccdc82
Ccdc83
Ccdc85b
Ccdc86
Ccdc88b
Ccdc9
Ccdc91
Ccdc92
Ccdc97
Ccdc9b
Ccl14
Ccl20
Ccm2
Ccn1
Ccnb2
Ccnd1
Ccnd2
Ccnd2p1
Ccnd3
Ccndbp1
Ccnf
Ccng1
Ccng2
Ccnh
Ccnj
Ccnk
Ccnl2
Ccnt1
Ccnt2
Ccny
Ccnyl1
Ccp110
Ccr10
Ccr4
Ccr6
Ccr7
Ccrl2
Ccs
Ccser2
Cct2
Cct5
Cct6a
Cct6p1
Cct6p3
Cct7
Cct7p2
Ccz1
Cd151
Cd209
Cd274
Cd2ap
Cd300lg
Cd33
Cd3eap
Cd44
Cd46
Cd46p1
Cd55
Cd59
Cd68
Cd69
Cd84
Cd9
Cd99
Cd99p1
Cdadc1
Cdc123
Cdc14a
Cdc16
Cdc20
Cdc25b
Cdc34
Cdc37l1
Cdc37l1-dt
Cdc40
Cdc42
Cdc42ep1
Cdc42ep2
Cdc42ep3
Cdc42ep4
Cdc42se1
Cdc42se2
Cdc45
Cdc6
Cdc7
Cdc73
Cdca2
Cdca7
Cdca8
Cdh1
Cdh13
Cdh15
Cdh22
Cdhr3
Cdk10
Cdk12
Cdk13
Cdk15
Cdk16
Cdk17
Cdk2
Cdk2ap1
Cdk4
Cdk5rap1
Cdk5rap3
Cdk9
Cdkal1
Cdkn1a
Cdkn1b
Cdkn2a
Cdkn2aip
Cdkn2c
Cdkn2d
Cdkn3
Cdrt1
Cds1
Cds2
Cdt1
Cdv3
Cdyl
Ceacam19
Cebpa-dt
Cebpb
Cebpd
Cebpg
Cebpzos
Cecr2
Cel
Cela1
Cela2a
Celf1
Celf2
Celf5
Celsr1
Cemip
Cenpa
Cenpf
Cenph
Cenpi
Cenpm
Cenpn
Cenpo
Cenpp
Cenps
Cenps-cort
Cenpt
Cenpw
Cep104
Cep135
Cep164
Cep164p1
Cep170b
Cep192
Cep250
Cep350
Cep55
Cep57
Cep57l1
Cep63
Cep68
Cep70
Cep78
Cep85
Cep95
Cept1
Cerna1
Cerna3
Cers4
Cers6
Cers6-as1
Ces2
Cfap161
Cfap206
Cfap221
Cfap299
Cfap36
Cfap52
Cfap57
Cfap58-dt
Cfap61
Cfap65
Cfap70
Cfap74
Cfap97
Cfap97d1
Cfb
Cfd
Cfdp1
Cfhr2
Cfl1
Cfl1p5
Cflar
Cgb2
Cgn
Cgnl1
Chac1
Chaf1a
Chaf1b
Champ1
Chchd1
Chchd2p1
Chchd2p2
Chchd2p6
Chchd2p7
Chchd3
Chchd5
Chchd7
Chd1l
Chd2
Chd4
Chd7
Chd9
Chek1
Chek2
Chit1
Chka
Chkb-dt
Chmp1b
Chmp1b-as1
Chmp5
Chmp7
Chn2
Chp1
Chpf2
Chpt1
Chrac1
Chrd
Chrna2
Chrnb2
Chrne
Chst12
Chst13
Chsy1
Chtop
Ciao1
Ciao2a
Ciao2b
Ciao3
Cic
Cidecp1
Ciita
Cip2a
Cipc
Cirbp
Cirbp-as1
Cisd1
Cisd2
Cisd3
Cited4
Ckap2
Cklf
Cklf-cmtm1
Cks1b
Clasrp
Clba1
Clca4
Clcn3
Clcn4
Clcn5
Clcn6
Cldn12
Cldn15
Cldn16
Cldn4
Cldn7
Cldnd2
Clec16a
Clec1a
Clec2b
Clec2d
Clecl1
Clic1
Clic4
Clip1
Clip1-as1
Clip2
Clip4
Clk1
Clk2
Clk3
Clmp
Cln5
Cln8
Clnk
Clp1
Clpb
Clpp
Clptm1
Clspn
Clstn3
Clta
Cltc
Cltcl1
Cluap1
Clul1
Clvs1
Cmas
Cmc1
Cmip
Cmpk2
Cmss1
Cmtm3
Cmtm4
Cmtm7
Cmtr1
Cnbd2
Cndp2
Cnep1r1
Cnga3
Cnga4
Cnih2
Cnih3
Cnih4
Cnn2
Cnnm3
Cnot10
Cnot6
Cnot8
Cnot9
Cnp
Cnpy4
Cnrip1
Cnst
Cntd1
Cntnap1
Cntnap2
Cntrl
Coa1
Coa5
Coa7
Coasy
Coch
Cog1
Cog2
Cog6
Cog8
Col14a1
Col17a1
Col18a1
Col27a1
Col4a2
Col6a4p2
Colec11
Colec12
Colgalt1
Commd1
Commd10
Commd3
Commd3-bmi1
Commd4
Comt
Comtd1
Cope
Cops4
Cops5
Cops6
Cops7a
Cops7b
Cops8
Copz1
Coq10a
Coq10b
Coq4
Coq5
Coq7
Coq8a
Coq9
Coro1c
Coro2b
Coro7
Cox10
Cox14
Cox18
Cox19
Cox20
Cox4i1
Cox5a
Cox5b
Cox6a1
Cox6b1
Cox6cp5
Cox6cp7
Cox7a2p1
Cox7c
Cp
Cpamd8
Cpb2
Cpb2-as1
Cpd
Cpe
Cpeb2
Cpeb4
Cped1
Cplx2
Cpm
Cpne3
Cpq
Cps1
Cpsf2
Cpsf3
Cpsf4
Cpsf6
Cpt2
Cptp
Cr1l
Cradd
Cramp1
Crb1
Crb2
Crcp
Creb1
Creb3
Creb3l2
Creb3l4
Creb5
Crebl2
Crebrf
Creld1
Creld2
Crem
Crim1
Crim1-dt
Crip1
Cript
Crispld1
Crispld2
Crkl
Crlf1
Crlf3
Crls1
Crocc
Crtap
Crtc1
Crtc2
Crtc3
Cry2
Crybg1
Crybg2
Crym
Crym-as1
Cryzl1
Cryzl2p
Cs
Csad
Csde1
Csf1r
Csf3
Csf3r
Csk
Cskmt
Csmd2
Csnk1g2
Csnk1g3
Csnk2a1
Cspp1
Csrp1
Cstf1
Cstf2
Cstf3-dt
Ctbp1-dt
Ctc1
Ctcf
Ctdnep1
Ctdp1
Ctdsp1
Ctdspl
Ctdspl2
Ctf1
Cth
Cthrc1
Ctif
Ctnna1
Ctnna2
Ctnnal1
Ctnnb1
Ctnnd1
Ctns
Ctps1
Ctr9
Ctsa
Ctsb
Ctsc
Ctsh
Ctsk
Cttn
Cttnbp2
Cttnbp2nl
Ctu2
Cul4a
Cul5
Cul9
Cutalp
Cutc
Cux1
Cwc25
Cwc27
Cx3cl1
Cxadr
Cxcl16
Cxcl2
Cxcl8
Cxorf40a
Cxxc1
Cxxc1p1
Cxxc5
Cxxc5-as1
Cyb561
Cyb561d1
Cyb5a
Cyb5b
Cyb5d1
Cyb5d2
Cyb5r4
Cyc1
Cycsp19
Cyfip1
Cyhr1
Cyld
Cyp20a1
Cyp26a1
Cyp27a1
Cyp2e1
Cyp2w1
Cyp3a43
Cyp3a5
Cyp3a7
Cyp4f12
Cyp4f23p
Cyp4f3
Cyp4f32p
Cyp4v2
Cyp8b1
Cystm1
Cyth2
Cytip
Cytor
D2hgdh
Daam1
Dancr
Dao
Dapk1
Dapk1-it1
Dapk2
Dars2
Dars-as1
Daxx
Dazap1
Dazap2
Dbf4
Dbf4b
Dbi
Dbn1
Dbnl
Dbr1
Dcaf10
Dcaf11
Dcaf13
Dcaf15
Dcaf17
Dcaf5
Dcaf6
Dcaf7
Dcakd
Dcbld1
Dck
Dclre1b
Dcp2
Dcst2
Dcstamp
Dctn3
Dctn5
Dcun1d1
Dcun1d4
Dcxr-dt
Ddb2
Ddhd2
Ddi2
Ddias
Ddit3
Ddit4
Ddit4-as1
Ddr1
Ddr2
Ddt
Ddx1
Ddx10
Ddx11
Ddx11l10
Ddx17
Ddx18
Ddx19a
Ddx19b
Ddx20
Ddx21
Ddx25
Ddx27
Ddx39b
Ddx39b-as1
Ddx3x
Ddx3y
Ddx42
Ddx46
Ddx47
Ddx5
Ddx50
Ddx52
Ddx55
Ddx59
Ddx6
Ddx60
Deaf1
Dec1
Decr1
Decr2
Def8
Degs1
Degs2
Dele1
Dennd2c
Dennd3
Dennd5a
Dennd5b-as1
Dennd6a
Dennd6a-dt
Dennd6b
Denr
Depdc5
Depdc7
Dera
Derl1
Desi2
Dgat1
Dgat2
Dgat2l7p
Dgcr2
Dgka
Dgkd
Dgke
Dgkg
Dgkh
Dgkz
Dglucy
Dguok
Dhcr24-dt
Dhcr7
Dhdds
Dhodh
Dhrs11
Dhrs13
Dhrs2
Dhrs4
Dhrs4l2
Dhrs7
Dhrs7b
Dhtkd1
Dhx30
Dhx35
Dhx37
Dhx57
Dhx8
Dhx9
Diablo
Diaph1
Diaph3
Dicer1-as1
Dido1
Dio1
Dip2b
Dipk1a
Dis3l
Dis3l2
Disp2
Disp3
Dixdc1
Dkc1
Dkk1
Dlat
Dld
Dlec1
Dleu2l
Dleu7
Dlg5-as1
Dlgap1
Dlgap1-as1
Dlgap1-as2
Dlgap1-as3
Dlgap4
Dll4
Dlst
Dlx1
Dlx2
Dlx4
Dm1-as
Dmac2
Dmap1
Dmbx1
Dmc1
Dmd
Dmpk
Dmtf1
Dmtn
Dmxl1
Dnaaf3
Dnaaf5
Dnah11
Dnah14
Dnah17
Dnah2
Dnai1
Dnaja1
Dnaja3
Dnajb1
Dnajb11
Dnajb12
Dnajb2
Dnajb4
Dnajb5
Dnajb9
Dnajc10
Dnajc12
Dnajc16
Dnajc19p5
Dnajc22
Dnajc24
Dnajc25
Dnajc25-gng10
Dnajc27-as1
Dnajc3
Dnajc4
Dnajc6
Dnajc7
Dnajc9
Dnajc9-as1
Dnase1
Dnase1l1
Dnase1l3
Dnase2b
Dnhd1
Dnm1
Dnm1l
Dnm2
Dnmbp
Dnmt1
Dnmt3b
Dnpep
Dnttip1
Dock11
Dock2
Dock5
Dock6
Dock7
Dock8
Dok3
Dok4
Dolpp1
Donson
Dop1a
Dot1l
Dpagt1
Dpcd
Dpep1
Dpep2nb
Dpf2
Dph2
Dph6-dt
Dpm2
Dpp4
Dpp9
Dpy19l3
Dpy19l4
Dpy30
Dpysl2
Dr1
Draic
Dram1
Drap1
Drc3
Drd3
Drg1
Drg2
Drosha
Dscr8
Dse
Dsp
Dst
Dtl
Dtna
Dtwd1
Dtx3l
Dus1l
Dus2
Dus4l
Dusp12
Dusp14
Dusp16
Dusp19
Dusp21
Dusp22
Dusp23
Dusp28
Dusp3
Dusp8p5
Dut
Dvl3
Dym
Dync1h1
Dync1li2
Dync2h1
Dynll1
Dynlrb1
Dynlrb2
Dyrk1a
Dyrk2
Dysf
Dzip3
E2f3
E4f1
Eaf1
Eaf2
Ebag9
Ebf1
Ebf4
Ebp
Ecd
Ece1
Ech1
Echdc2
Eci2
Edc3
Edc4
Edem1
Edrf1
Eea1
Eef1a1
Eef1a1p5
Eef1a1p7
Eef1a2
Eef1akmt3
Eef1akmt4
Eef1akmt4-ece2
Eef1aknmt
Eef1b2
Eef1d
Eef2
Eef2k
Eefsec
Eepd1
Efcab12
Efcab13
Efcab2
Efcab7
Efhc1
Efhd1
Efl1
Efna1
Efna3
Efr3a
Efr3b
Egfl7
Egfr-as1
Egln2
Ehbp1
Ehbp1l1
Ehd1
Ehd2
Ehf
Ehmt1
Ei24
Eid1
Eif1
Eif2ak1
Eif2ak2
Eif2ak3-dt
Eif2ak4
Eif2b1
Eif2s1
Eif2s3
Eif3b
Eif3d
Eif3ep1
Eif3f
Eif3g
Eif3h
Eif3i
Eif3j
Eif3k
Eif3l
Eif3m
Eif4a1
Eif4a2
Eif4b
Eif4e2
Eif4ep3
Eif4g2
Eif4h
Eif5
Eif5a
Eif5b
Eif6
Eipr1
Elac1
Elf1
Elf3
Elk3
Ell
Ell3
Elmo1
Elmo2
Elmod2
Elmod3
Elmsan1
Eloa
Elobp2
Elovl1
Elovl2-as1
Elovl5
Elovl6
Elp2
Elp3
Elp4
Elp5
Elp6
Emc1-as1
Emc2
Emc3
Emc3-as1
Emc6
Emd
Eme1
Eme2
Emg1
Eml1
Eml3
Eml6
Emp3
Emsy
Enam
Endov
Engase
Eno1
Eno1-as1
Eno1p4
Eno2
Eno3
Eno4
Enoph1
Enpp1
Enpp2
Enpp3
Ensa
Entpd1
Entpd2
Entpd6
Entr1
Eny2
Ep300
Ep400p1
Epas1
Epb41
Epb41l1
Epb41l4a
Epb41l4a-as1
Epb41l5
Epc2
Epcam
Epdr1
Epg5
Epha1
Epha2
Ephb1
Ephb4
Ephb6
Ephx1
Epn1
Epn2
Eps8l1
Eps8l2
Epsti1
Eral1
Erbb2
Erbb3
Erbin
Erc1
Ercc1
Ercc4
Ercc5
Ercc6l2
Erg28
Ergic1
Eri1
Ericd
Erlec1
Ermap
Ermard
Ern1
Ern2
Erp29
Erve-1
Ervk3-1
Ervmer34-1
Esco2
Espl1
Espn
Esrp2
Esrra
Esyt1
Etf1
Etfdh
Ethe1
Etnk1
Etnk2
Ets1
Ets1-as1
Ets2
Etv1
Etv2
Etv4
Etv5
Etv6
Eva1c
Evl
Evpl
Ewsr1
Exd2
Exo1
Exo5
Exoc1
Exoc3
Exoc3l1
Exoc3l4
Exoc4
Exoc5
Exoc6
Exoc6b
Exog
Exosc2
Exosc4
Exosc7
Exosc8
Exosc9
Ext2
Extl3
Ezh1
Ezr
Ezr-as1
F10
F11r
F2
F5
F7
Faah
Faahp1
Faap20
Fabp1
Fabp5p3
Fadd
Fads1
Fads2
Fads3
Faf2
Fah
Fahd2a
Faim
Faim2
Fam102a
Fam102b
Fam107b
Fam110a
Fam111a-dt
Fam114a1
Fam117b
Fam118a
Fam118b
Fam120b
Fam122a
Fam122c
Fam126b
Fam131a
Fam131c
Fam133b
Fam135a
Fam138e
Fam13a
Fam13c
Fam149b1
Fam160b1
Fam160b2
Fam162a
Fam166a
Fam173a
Fam174b
Fam177a1
Fam186a
Fam187a
Fam189b
Fam193a
Fam193b
Fam204bp
Fam206a
Fam207a
Fam20b
Fam20c
Fam214b
Fam216a
Fam217b
Fam219a
Fam221b
Fam222a
Fam227a
Fam228b
Fam229a
Fam234a
Fam234b
Fam45a
Fam47e
Fam47e-stbd1
Fam49b
Fam53c
Fam76a
Fam76b
Fam78a
Fam83a
Fam83c-as1
Fam83d
Fam83f
Fam86c1
Fam86kp
Fam92b
Fam98b
Fam98c
Fam99b
Fan1
Fanca
Fancc
Fancd2
Fancg
Fanci
Fancm
Far2
Farp1
Farp2
Fas
Fasn
Fastkd2
Fastkd3
Fat4
Faxdc2
Fbh1
Fbl
Fbln1
Fbn1
Fbn3
Fbp2p1
Fbrs
Fbrsl1
Fbxl13
Fbxl19
Fbxl21p
Fbxl3
Fbxl8
Fbxo21
Fbxo22
Fbxo24
Fbxo27
Fbxo28
Fbxo32
Fbxo34
Fbxo36
Fbxo38
Fbxo4
Fbxo42
Fbxo45
Fbxo5
Fbxo7
Fbxo9
Fbxw2
Fbxw8
Fcf1
Fcgr3a
Fcgr3b
Fcgrt
Fcho1
Fcho2
Fcrla
Fcrlb
Fdft1
Fdps
Fem1a
Fem1b
Fer
Fetub
Fez1
Fezf1-as1
Ffar3
Fgd3
Fgd4
Fgd6
Fgf11
Fgf2
Fgf21
Fgfbp3
Fgfr1
Fgfr1op
Fgfr1op2
Fgfr3
Fgfr4
Fgfrl1
Fggy
Fhad1
Fhl1
Ficd
Fig4
Filip1l
Fip1l1
Fkbp10
Fkbp1a
Fkbp1b
Fkbp2
Fkbp4
Fkbp9
Fkrp
Fktn
Flad1
Flnb
Flot1
Flot2
Flt3lg
Flvcr1
Flywch1
Fmc1
Fmc1-luc7l2
Fmnl1
Fmo4
Fmr1
Fn1
Fn3k
Fn3krp
Fnbp1
Fnbp1l
Fnbp1p1
Fnbp4
Fndc11
Fndc3a
Fndc3b
Fnip1
Fnip2
Fnta
Fntb
Fo393400.1
Fo393414.2
Fo393418.1
Fo393419.2
Fo704657.1
Focad
Fos
Fosb
Fosl1
Fosl2
Foxf2
Foxh1
Foxj3
Foxk2
Foxl2nb
Foxn2
Foxn3
Foxn3-as1
Foxn4
Foxo1
Foxo3
Foxo4
Foxo6
Foxp1
Foxp4
Foxred1
Fpgs
Fras1
Frat1
Frg1
Frg1dp
Frg1gp
Frg1hp
Frg2fp
Frmd4a
Frmd8
Frs2
Fry
Fscn1
Fsd1
Fsd1l
Fsip2
Fst
Fstl3
Ftcd
Ftcd-as1
Fth1
Fth1p11
Fto
Ftx
Fubp3
Fuk
Fundc2
Fuom
Furin
Fus
Fut11
Fxr1
Fxyd3
Fxyd5
Fyttd1
Fzd1
Fzd3
Fzd7
Fzr1
G2e3
G2e3-as1
G3bp1
G6pc3
G6pd
Gaa
Gab1
Gabarap
Gabarapl1
Gabarapl2
Gabbr1
Gabpa
Gabpb1-as1
Gad1
Gadd45a
Gadd45b
Gal3st4
Galk1
Galk2
Galm
Galns
Galnt1
Galnt10
Galnt11
Galnt14
Galnt2
Galnt7
Galt
Gan
Ganc
Gapdh
Gar1
Garem2
Gars
Gart
Gas2
Gas2l1
Gas5
Gas8
Gasal1
Gata1
Gata2-as1
Gata3-as1
Gata6
Gatad1
Gatad2a
Gatc
Gbf1
Gbgt1
Gbp1p1
Gcc2
Gchfr
Gckr
Gcn1
Gcnt1
Gcnt2
Gdap1
Gdf11
Gdf15
Gdf2
Gdpd1
Gdpd5
Gdpgp1
Gemin2
Gemin2p2
Gemin6
Gemin7
Gemin7-as1
Gen1
Get4
Gfap
Gfer
Gfi1b
Gfm1
Gfod1-as1
Gfpt2
Gfra1
Gfy
Gga1
Gga2
Ggcx
Ggnbp1
Ggnbp2
Ggps1
Ggt1
Ggt6
Ggtlc4p
Ghet1
Gid8
Gigyf2
Ginm1
Gins1
Gins3
Gins4
Gipc1
Gipc2
Gipr
Gja9
Gjb1
Gjd3
Gjd4
Gla
Glb1l3
Glcci1
Gle1
Gli4
Glipr1
Glipr2
Glis2
Glis3-as1
Glmp
Glrx
Glrx5
Gls
Gls2
Glud1
Glud1p3
Glul
Glyctk
Glyctk-as1
Gmcl1
Gmds-dt
Gmnn
Gmppa
Gmps
Gna11
Gnai2
Gnal
Gnas
Gnat1
Gnb2
Gnb3
Gne
Gng12-as1
Gnl2
Gnl3
Gnpat
Gnptg
Gnrhr2
Gns
Golga2
Golga7
Golga7b
Golim4
Golt1b
Gorab
Gorasp2
Gosr1
Gosr2
Gpaa1
Gpalpp1
Gpank1
Gpat3
Gpatch11
Gpatch2l
Gpatch3
Gpatch8
Gpbp1
Gpd1
Gpd2
Gphn
Gpi
Gpn1
Gpn3
Gpnmb
Gpr107
Gpr108
Gpr137
Gpr146
Gpr160
Gpr171
Gpr179
Gpr35
Gpr55
Gpr75
Gpr75-asb3
Gpr89a
Gpr89b
Gprc5c
Gprc5d-as1
Gps2
Gps2p1
Gpsm2
Gpsm3
Gpt
Gpt2
Gpx3
Gpx4
Gpx6
Gpx7
Gpx8
Gramd1a
Gramd2a
Gramd2b
Grap2
Grb10
Greb1
Greb1l
Grhl3
Grhpr
Grin2b
Grin3b
Grina
Grk5-it1
Grk6
Grm4
Grm7-as3
Grn
Grp
Grpel2
Grwd1
Gsap
Gsdmd
Gse1
Gskip
Gsn
Gsta8p
Gstcd
Gstk1
Gstm4
Gsto1
Gsto2
Gstp1
Gstt4
Gstz1
Gtf2e1
Gtf2e2
Gtf2h1
Gtf2h3
Gtf2h4
Gtf2h5
Gtf2ip13
Gtf2ip4
Gtf2ird1
Gtf3a
Gtf3c5
Gtf3c6
Gtpbp1
Gtpbp10
Gtpbp3
Gtpbp4
Gtpbp8
Gtsf1l
Gucd1
Gucy2ep
Guf1
Guk1
Gulp1
Gusbp1
Gusbp5
Gxylt2
Gyg1
Gys1
Gzf1
H1f0
H1fx-as1
H2afx
H2afy2
H3f3a
H6pd
Hace1
Hadhb
Hagh
Haghl
Hamp
Hars
Hars2
Has2-as1
Has3
Haspin
Haus1
Haus2
Haus5
Haus8
Hax1
Hbb
Hbe1
Hbp1
Hbs1l
Hcfc1r1
Hcfc2
Hcg11
Hcg14
Hcg20
Hcg25
Hcg27
Hcn3
Hcp5
Hdac1
Hdac10
Hdac11
Hdac2
Hdac2-as2
Hdac4-as1
Hdac5
Hdac6
Hdac9
Hddc3
Hdgf
Heatr3
Heatr4
Heatr5b
Hebp2
Hectd2
Hecw2
Hecw2-as1
Helq
Hemk1
Henmt1
Heph
Herc4
Herc6
Herpud1
Hes1
Hes2
Hes7
Hexa
Hexa-as1
Hexb
Hexd
Hexim1
Hexim2
Hgfac
Hgh1
Hgs
Hhex
Hhipl2
Hhla3
Hif1a
Hif1a-as2
Hif1an
Higd1ap4
Higd1ap5
Higd1ap9
Hikeshi
Hilpda
Hinfp
Hint2
Hip1r
Hipk1
Hipk3
Hira
Hist1h1b
Hist1h1c
Hist1h1e
Hist1h2ab
Hist1h2ac
Hist1h2ad
Hist1h2ae
Hist1h2ag
Hist1h2ah
Hist1h2ai
Hist1h2aj
Hist1h2ak
Hist1h2al
Hist1h2am
Hist1h2aps5
Hist1h2bb
Hist1h2bc
Hist1h2bd
Hist1h2be
Hist1h2bf
Hist1h2bh
Hist1h2bl
Hist1h2bm
Hist1h2bn
Hist1h2bo
Hist1h3a
Hist1h3b
Hist1h3c
Hist1h3f
Hist1h3h
Hist1h3j
Hist1h4a
Hist1h4b
Hist1h4c
Hist1h4d
Hist1h4e
Hist1h4h
Hist1h4i
Hist1h4j
Hist1h4k
Hist1h4ps1
Hist2h2ac
Hist2h3d
Hist3h2ba
Hist3h2bb
Hist3h3
Hivep1
Hivep2
Hk1
Hk2
Hkr1
Hla-a
Hla-e
Hlf
Hltf-as1
Hm13
Hmbox1
Hmbs
Hmces
Hmg20a
Hmg20b
Hmga1
Hmga2
Hmgb1p14
Hmgb1p22
Hmgb2
Hmgb3p22
Hmgb3p32
Hmgcl
Hmgcr
Hmgn1p18
Hmgn1p33
Hmgn2
Hmgn2p25
Hmgn4
Hmgxb3
Hmox1
Hmox2
Hmsd
Hnf1a
Hnf1a-as1
Hnf4a
Hnmt
Hnrnpa1
Hnrnpa2b1
Hnrnpa3
Hnrnpab
Hnrnpc
Hnrnpcp9
Hnrnpdl
Hnrnph1
Hnrnph3
Hnrnpk
Hnrnpl
Hnrnpm
Hnrnpul1
Homer1
Homer2
Hook3
Hormad1
Hoxa6
Hoxa-as2
Hoxb2
Hoxb3
Hoxb-as1
Hoxb-as2
Hoxb-as3
Hoxc10
Hp
Hpcal1
Hpn
Hpr
Hps1
Hps3
Hps6
Hpse2
Hr
Hrc
Hs2st1
Hs3st3b1
Hsbp1
Hsd11b2
Hsd17b12
Hsd17b14
Hsd17b4
Hsd17b6
Hsd17b7p2
Hsd17b8
Hsdl2
Hsf1
Hsf2bp
Hsf4
Hsp90aa1
Hsp90ab1
Hsp90b1
Hspa14
Hspa1a
Hspa4
Hspa4l
Hspb2-c11orf52
Hspb7
Hspb9
Hspd1p7
Hspe1
Hspe1-mob4
Hspe1p6
Hspe1p8
Htatip2
Htr3e
Htr5a
Htr5a-as1
Htra2
Htt
Hvcn1
Hyal1
Hyal3
Hyi
Hyi-as1
Hykk
Hyls1
Hypk
Ica1l
Icam1
Icam2
Icam3
Icam4
Icam5
Ice1
Id1
Id2
Id2-as1
Id3
Idh1
Idh1-as1
Idh3a
Idh3b
Idnk
Idua
Ier2
Ier3
Ier3-as1
Ier5
Iffo1
Ifi16
Ifi27
Ifi30
Ifitm2
Ifnar2
Ifrd1
Ift122
Ift52
Ift74
Ift80
Ift81
Ift88
Igbp1
Igf1
Igf1r
Igf2
Igf2-as
Igf2bp1
Igf2bp2
Igf2bp3
Igf2r
Igfbp1
Igfbp6
Igfl2
Igflr1
Ighmbp2
Ighv3-47
Igkv6d-41
Iglv2-33
Iglv3-32
Iglv3-7
Iglv6-57
Igsf3
Igsf6
Igsf9
Ik
Ikbkb
Ikbke
Ikbkg
Ikzf1
Ikzf4
Il10
Il11ra
Il13ra1
Il15ra
Il17d
Il17rb
Il17re
Il18rap
Il1b
Il1r1
Il1r2
Il1rap
Il1rl1
Il2ra
Il31ra
Il3ra
Il4r
Il6
Il6r
Il6r-as1
Il6st
Ildr2
Ilf3
Ilk
Ilkap
Imp3
Imp4
Impa2
Impdh1
Impdh2
Inafm1
Inafm2
Inava
Inca1
Incenp
Inf2
Ing1
Ing2
Ing3
Ing5
Inhbe
Inhcap
Inka2
Inka2-as1
Ino80
Ino80b
Ino80b-wbp1
Ino80c
Ino80e
Inpp1
Inpp4a
Inpp4b
Inpp5a
Inpp5b
Inpp5f
Inppl1
Insyn2
Ints1
Ints10
Ints3
Ints5
Ints6-as1
Ints7
Intu
Invs
Ip6k2
Ipo11
Ipo13
Ipo5
Ipo7
Ipo9
Ippk
Iqank1
Iqcb1
Iqcc
Iqce
Iqcg
Iqch
Iqck
Iqcm
Iqgap1
Iqgap2
Iqgap3
Iqsec2
Iqsec3p1
Irak3
Irak4
Irf2
Irf2bp2
Irf6
Irf9
Irs3p
Irx3
Irx5
Isca2p1
Iscu
Isg15
Isg20
Isl2
Islr2
Isoc1
Isoc2
Ispd-as1
Ist1
Itch
Itfg2
Itfg2-as1
Itga1
Itga5
Itga6
Itga9
Itgae
Itgal
Itgav
Itgb1
Itgb1bp2
Itgb1-dt
Itgb4
Itgb5
Itih1
Itk
Itln2
Itm2b
Itpa
Itpka
Itpr1
Itprid2
Itpripl2
Itsn1
Itsn2
Ivd
Izumo1
Izumo4
Jade1
Jagn1
Jakmip2-as1
Jarid2
Jarid2-as1
Jchain
Jdp2
Jkamp
Jmjd6
Jmjd7
Jmjd7-pla2g4b
Jmjd8
Jph4
Jpx
Jsrp1
Jun
Jund
Kaag1
Kalrn
Kank1
Kank3
Kansl1-as1
Kansl3
Kars
Kat2b
Kat5
Kat6b
Kat7
Kat8
Katnb1
Katnbl1
Kazald1
Kbtbd2
Kcmf1
Kcnc1
Kcnd3
Kcne2
Kcnip2
Kcnip2-as1
Kcnk1
Kcnk17
Kcnma1
Kcnrg
Kcp
Kctd10
Kctd12
Kctd14
Kctd15
Kctd2
Kctd20
Kctd21-as1
Kctd5
Kctd6
Kctd7
Kdelr3
Kdm1a
Kdm1b
Kdm2a
Kdm2b
Kdm3a
Kdm3b
Kdm4a
Kdm4b
Kdm4c
Kdm4d
Kdm5a
Kdm6a
Kdm6b
Kdm7a-dt
Kdm8
Keap1
Kel
Khdc4
Khdrbs1
Khdrbs3
Khk
Khnyn
Khsrp
Kiaa0232
Kiaa0319l
Kiaa0355
Kiaa0513
Kiaa0556
Kiaa0586
Kiaa0753
Kiaa0895l
Kiaa0895lp1
Kiaa1109
Kiaa1324
Kiaa1328
Kiaa1549
Kiaa1586
Kiaa1671
Kiaa1841
Kiaa1958
Kiaa2026
Kif15
Kif1b
Kif1bp
Kif20a
Kif20b
Kif22
Kif23
Kif2a
Kif2c
Kif5a
Kif9-as1
Kifc1
Kifc2
Kifc3
Kir3dl2
Kirrel2
Kiss1
Kiss1r
Kiz
Klc1
Klc2
Klc4
Klf13
Klf17p1
Klf3
Klf6
Klf7
Klhdc1
Klhdc10
Klhdc2
Klhdc3
Klhdc4
Klhdc8a
Klhdc8b
Klhl10
Klhl12
Klhl14
Klhl17
Klhl18
Klhl2
Klhl20
Klhl23
Klhl24
Klhl26
Klhl32
Klhl35
Klhl36
Klhl40
Klhl41
Klhl42
Klhl7
Klhl8
Klk15
Klrd1
Klrg1
Kmt2a
Kmt2b
Kmt2c
Kmt2d
Kmt2e
Kmt2e-as1
Kmt5a
Kmt5c
Kncn
Kng1
Knl1
Knop1p2
Knstrn
Kntc1
Kpna2
Kpna2p3
Kpna5
Kpna6
Kpnb1
Krba1
Krbox4
Kremen1
Krit1
Krt10
Krt18
Krt18p13
Krt18p34
Krt18p59
Krt18p67
Krt19
Krt36
Krt39
Krt42p
Krt8
Krt8p42
Krt8p9
Krtcap2
Krtcap3
Ksr1
Ktn1
Kxd1
Kyat3
L1cam
L3mbtl1
L3mbtl2
Lactb
Lactb2-as1
Lama3
Lama4
Lamb1
Lamp3
Lamtor2
Lamtor3
Lamtor4
Lamtor5-as1
Lap3
Laptm4b
Large2
Larp1
Larp1b
Larp4
Larp7p2
Lars2
Lasp1
Lax1
Lbh
Lbhd1
Lca5l
Lck
Lclat1
Lcmt1
Lcn12
Lcn2
Lcor
Lcp1
Lcp2
Ldha
Ldhb
Ldlr
Ldlrad2
Ldlrad4
Leap2
Lef1-as1
Lekr1
Lemd2
Lenep
Leng8
Leo1
Lepr
Leprot
Leprotl1
Letm2
Letmd1
Lfng
Lgals1
Lgals8
Lgalsl
Lgi2
Lgr4
Lgr6
Lhfpl2
Lhpp
Lias
Lig3
Lilra2
Limd1
Limd1-as1
Limd2
Lime1
Limk1
Limk2
Lims1
Lin37
Lin52
Lin7b
Linc00205
Linc00240
Linc00265
Linc00337
Linc00339
Linc00380
Linc00426
Linc00431
Linc00449
Linc00460
Linc00467
Linc00479
Linc00511
Linc00520
Linc00534
Linc00598
Linc00607
Linc00616
Linc00620
Linc00634
Linc00649
Linc00659
Linc00667
Linc00668
Linc00671
Linc00674
Linc00689
Linc00702
Linc00840
Linc00857
Linc00868
Linc00869
Linc00870
Linc00881
Linc00884
Linc00885
Linc00887
Linc00888
Linc00894
Linc00910
Linc00921
Linc00933
Linc00957
Linc00963
Linc00974
Linc01006
Linc01010
Linc01011
Linc01022
Linc01023
Linc01088
Linc01089
Linc01094
Linc01097
Linc01118
Linc01124
Linc01126
Linc01127
Linc01128
Linc01132
Linc01134
Linc01135
Linc01136
Linc01140
Linc01144
Linc01146
Linc01160
Linc01166
Linc01169
Linc01191
Linc01197
Linc01215
Linc01224
Linc01234
Linc01238
Linc01270
Linc01271
Linc01287
Linc01290
Linc01293
Linc01300
Linc01349
Linc01356
Linc01358
Linc01366
Linc01376
Linc01389
Linc01394
Linc01411
Linc01424
Linc01433
Linc01448
Linc01460
Linc01483
Linc01517
Linc01521
Linc01539
Linc01549
Linc01551
Linc01578
Linc01588
Linc01607
Linc01619
Linc01620
Linc01659
Linc01694
Linc01703
Linc01714
Linc01715
Linc01719
Linc01730
Linc01736
Linc01760
Linc01763
Linc01767
Linc01771
Linc01775
Linc01825
Linc01837
Linc01843
Linc01852
Linc01881
Linc01888
Linc01890
Linc01900
Linc01909
Linc01910
Linc01943
Linc01952
Linc01954
Linc01960
Linc01970
Linc01977
Linc01991
Linc02011
Linc02015
Linc02018
Linc02021
Linc02028
Linc02055
Linc02062
Linc02071
Linc02091
Linc02098
Linc02115
Linc02119
Linc02136
Linc02138
Linc02156
Linc02175
Linc02213
Linc02265
Linc02278
Linc02288
Linc02293
Linc02323
Linc02324
Linc02352
Linc02356
Linc02362
Linc02363
Linc02372
Linc02384
Linc02428
Linc02468
Linc02506
Linc02507
Linc02521
Linc02537
Linc02539
Linc02543
Linc02569
Linc02574
Linc02577
Linc02583
Linc02590
Linc02613
Linc02614
Linc02615
Linc02616
Linc02625
Linc-pint
Lipc
Lipe-as1
Lipt1
Livar
Lix1-as1
Lix1l-as1
Llgl1
Llgl2
Llph-dt
Lman1
Lmbr1
Lmbr1l
Lmbrd2
Lmln
Lmln2
Lmna
Lmnb1
Lmnb2
Lmntd2
Lmo4
Lmo7
Lnctam34a
Lnpep
Lnpk
Lnx1
Lonp1
Lonrf3
Loxl3
Lpcat1
Lpcat2
Lpcat4
Lpgat1-as1
Lpin1
Lpin3
Lpp
Lrch3
Lrfn4
Lrmp
Lrp10
Lrp3
Lrp5
Lrp6
Lrpprc
Lrr1
Lrrc1
Lrrc10
Lrrc14
Lrrc17
Lrrc2
Lrrc23
Lrrc24
Lrrc27
Lrrc28
Lrrc36
Lrrc37a5p
Lrrc37a9p
Lrrc37b
Lrrc42
Lrrc46
Lrrc49
Lrrc59
Lrrc61
Lrrc63
Lrrc71
Lrrc75a
Lrrc8a
Lrrc8b
Lrrc8d
Lrrc8e
Lrrc9
Lrrcc1
Lrrfip1
Lrsam1
Lrtomt
Lrwd1
Lsm14a
Lsm14b
Lsm4
Lsm8
Lsmem1
Lsp1p2
Lsr
Lss
Ltb4r
Ltb4r2
Ltbr
Ltn1
Luc7l
Luc7l2
Luc7l3
Lucat1
Lxn
Lyl1
Lynx1
Lynx1-slurp2
Lypd6
Lypla2
Lyplal1
Lyrm1
Lyrm7
Lyz
Lzic
Lztr1
Lzts2
Mab21l3
Macf1
Maco1
Macrod1
Mad2l1bp
Madcam1
Maea
Mael
Maf1
Mafk
Magi2-as3
Magix
Maip1
Majin
Mak16
Malat1
Malsu1
Malt1
Mamdc4
Mamstr
Man1a2
Man1b1
Man1c1
Man2a1
Man2a2
Man2b2
Manbal
Manea-dt
Manf
Maoa
Map1a
Map1b
Map1lc3b
Map1s
Map2k1
Map2k3
Map2k4
Map2k6
Map2k7
Map3k10
Map3k13
Map3k14-as1
Map3k20
Map3k2-dt
Map3k3
Map3k4
Map3k7cl
Map3k8
Map4
Map4k3-dt
Map4k4
Map4k5
Mapk1
Mapk12
Mapk13
Mapk14
Mapk1ip1l
Mapk6
Mapk7
Mapk8
Mapk8ip3
Mapkapk2
Mapkapk3
Mapkapk5
Mapkapk5-as1
Mapre2
Marc1
March2
March5
March6
March7
Mark1
Mark2
Mark2p6
Mark3
Mark4
Mars
Mars2
Mas1
Mast1
Mast3
Mast4
Mastl
Mat2a
Mat2b
Matn4
Matr3
Mau2
Mavs
Maz
Mbd3l1
Mbd6
Mbnl1
Mbnl2
Mbnl3
Mbp
Mbtps1
Mbtps2
Mccc2
Mcf2l
Mcf2l2
Mcl1
Mcm10
Mcm2
Mcm3ap-as1
Mcm4
Mcm5
Mcm8
Mcoln2
Mcph1
Mcph1-as1
Mcrip2
Mctp2
Mcts1
Mcts2p
Mcu
Mdga1
Mdh1
Mdh2
Mdk
Mdm2
Mdm4
Mdp1
Mds2
Me2
Mecom
Mecp2
Mecr
Med1
Med11
Med12l
Med13l
Med15
Med17
Med18
Med21
Med24
Med25
Med28
Med29
Med30
Med9
Mef2a
Mef2c
Mef2c-as1
Meiob
Meis1
Melk
Meltf
Memo1p4
Men1
Mepce
Mertk
Mest
Metap1
Metap1d
Metap2
Mettl1
Mettl14
Mettl15
Mettl21a
Mettl22
Mettl23
Mettl25
Mettl2b
Mettl5
Mettl6
Mettl9
Mfap3
Mff
Mfge8
Mfn1
Mfn2
Mfsd1
Mfsd11
Mfsd12
Mfsd13a
Mfsd14b
Mfsd2b
Mfsd3
Mfsd4b
Mfsd5
Mfsd8
Mgat1
Mgat2
Mgat4a
Mgat4b
Mgat4ep
Mgat5
Mgat5b
Mgme1
Mgrn1
Mgst1
Mgst2
Mhencr
Mia2
Mia3
Miat
Mib1
Mib2
Mica
Mical2
Micall1
Micall2
Micb
Micos10
Micos10-nbl1
Mid1ip1
Mid1ip1-as1
Midn
Mief2
Mier1
Mif
Mif4gd
Mif-as1
Miga1
Miga2
Miip
Milr1
Mimt1
Mindy2
Mindy4
Mink1
Mios
Mip
Mipepp3
Mipol1
Mir10a
Mir1181
Mir1183
Mir1204
Mir1205
Mir1207
Mir1208
Mir1229
Mir1265
Mir1273c
Mir1281
Mir1282
Mir1284
Mir1292
Mir130b
Mir137
Mir137hg
Mir138-1
Mir141
Mir146b
Mir148a
Mir148b
Mir150
Mir1538
Mir1539
Mir17
Mir17hg
Mir182
Mir18a
Mir1908
Mir191
Mir1915
Mir192
Mir193a
Mir193bhg
Mir194-2hg
Mir196a1
Mir19a
Mir200c
Mir200chg
Mir202
Mir202hg
Mir20a
Mir212
Mir2682
Mir26b
Mir2861
Mir29a
Mir29b2chg
Mir301b
Mir3124
Mir3125
Mir3142hg
Mir3143
Mir3150bhg
Mir3153
Mir3174
Mir3175
Mir3180-4
Mir3180-5
Mir3181
Mir3184
Mir3187
Mir3188
Mir3189
Mir3190
Mir3191
Mir3193
Mir3198-2
Mir320a
Mir335
Mir33b
Mir345
Mir3610
Mir3615
Mir3649
Mir3652
Mir3655
Mir3674
Mir3678
Mir3681hg
Mir3684
Mir3692
Mir378d2
Mir3917
Mir3918
Mir3926-1
Mir3926-2
Mir3928
Mir3936
Mir3936hg
Mir3939
Mir3945hg
Mir3960
Mir423
Mir425
Mir4252
Mir4253
Mir4258
Mir4262
Mir4276
Mir4323
Mir4434
Mir4435-2
Mir4435-2hg
Mir4437
Mir4441
Mir4442
Mir4444-1
Mir4448
Mir4449
Mir4453
Mir4453hg
Mir4469
Mir4470
Mir4472-2
Mir4479
Mir4487
Mir4492
Mir4498
Mir4505
Mir4515
Mir4519
Mir4522
Mir4523
Mir4530
Mir4651
Mir4671
Mir4674
Mir4676
Mir4687
Mir4690
Mir4706
Mir4707
Mir4727
Mir4729
Mir4733
Mir4736
Mir4741
Mir4744
Mir4754
Mir4756
Mir4757
Mir484
Mir497hg
Mir4999
Mir5000
Mir5001
Mir5087
Mir5090
Mir5091
Mir5093
Mir5188
Mir5189
Mir5193
Mir544b
Mir548ak
Mir548al
Mir548at
Mir548aw
Mir548b
Mir548n
Mir557
Mir5587
Mir564
Mir5695
Mir5696
Mir5703
Mir5707
Mir574
Mir5787
Mir580
Mir584
Mir602
Mir6070
Mir6073
Mir6076
Mir6089
Mir626
Mir629
Mir632
Mir638
Mir639
Mir648
Mir6508
Mir6514
Mir6515
Mir6516
Mir661
Mir6716
Mir6720
Mir6721
Mir6732
Mir6734
Mir6742
Mir6743
Mir6771
Mir6777
Mir6789
Mir6791
Mir6795
Mir6806
Mir6821
Mir6833
Mir6834
Mir6847
Mir6853
Mir6864
Mir6865
Mir6869
Mir6872
Mir6892
Mir7157
Mir7-3
Mir7-3hg
Mir759
Mir760
Mir762
Mir762hg
Mir7703
Mir7845
Mir7849
Mir7977
Mir8064
Mir8066
Mir8072
Mir9-1
Mir92b
Mir933
Mir942
Mir99ahg
Mirlet7a1hg
Mis12
Mis18a-as1
Mitf
Mki67
Mkln1
Mknk1
Mknk2
Mkrn2
Mkrn3
Mlec
Mlh1
Mlip
Mllt10
Mllt6
Mlnr
Mlst8
Mlx
Mmaa
Mmachc
Mmadhc
Mmp11
Mmp2
Mmp24os
Mms19
Mnat1
Mnd1
Mnx1-as1
Mob1a
Mob1b
Mob4
Mocs3
Mogat1
Mogat2
Mon1b
Mon2
Morc3
Morf4l1
Morf4l2-as1
Morf4l2p1
Morn2
Morn3
Morn5
Mosmo
Mospd1
Mospd2
Mospd3
Mov10
Mov10l1
Mpdu1
Mpdz
Mpeg1
Mpg
Mphosph10
Mphosph9
Mpnd
Mpp1
Mpp5
Mppe1
Mprip
Mpst
Mpv17
Mpv17l
Mpv17l2
Mpzl1
Mras
Mrfap1
Mri1
Mrm1
Mrm2
Mrm3
Mrnip
Mroh1
Mrpl1
Mrpl10
Mrpl15
Mrpl18
Mrpl19
Mrpl2
Mrpl20
Mrpl20-as1
Mrpl22
Mrpl30
Mrpl32
Mrpl33
Mrpl34
Mrpl35
Mrpl37
Mrpl38
Mrpl39
Mrpl4
Mrpl40
Mrpl45
Mrpl48
Mrpl49
Mrpl52
Mrpl53p1
Mrpl54
Mrpl58
Mrps11
Mrps12
Mrps16
Mrps17
Mrps18b
Mrps18c
Mrps18cp4
Mrps21
Mrps21p1
Mrps22
Mrps27
Mrps30
Mrps31p4
Mrps35
Mrps36
Mrps6
Mrps7
Mrrf
Mrs2
Mrtfb
Mrvi1-as1
Ms4a3
Ms4a4a
Ms4a4e
Msantd3
Msantd3-tmeff1
Msh2
Msh3
Msh5
Msh5-sapcd1
Msh6
Msi2
Msl1
Msl3
Msmb
Msmo1
Msrb1
Mst1p2
Msto1
Msto2p
Mt1f
Mt1p1
Mt2a
Mta2
Mta3
Mtbp
Mtco1p17
Mtco3p38
Mtdh
Mterf2
Mtf2
Mtfp1
Mtfr1
Mtg1
Mtg2
Mthfd1
Mthfd1l
Mthfd2
Mthfd2l
Mthfr
Mtif2
Mtmr1
Mtmr11
Mtmr12
Mtmr14
Mtmr2
Mtmr3
Mtmr4
Mtmr7
Mtnd3p7
Mtnd4lp10
Mtnd4p17
Mtnd4p7
Mtnd5p11
Mtnd6p4
Mto1
Mtrex
Mtrnr2l1
Mtrr
Mtss1
Mttp
Mturn
Mtx1
Mtx2
Muc20-ot1
Muc3a
Mus81
Mvb12a
Mvb12b
Mvd
Mvk
Mvp
Mxd1
Mxd3
Mxi1
Mxra7
Myadm
Myb
Mybbp1a
Mybpc1
Myc
Mycbp2
Mycbpap
Mycn
Mycnos
Myd88
Mydgf
Myeov
Myh9
Myl12a
Myl12b
Myl4
Myl6
Myl6b
Myl6p1
Mylip
Mylk-as1
Mylpf
Mynn
Myo15a
Myo15b
Myo18b
Myo19
Myo1a
Myo1b
Myo1c
Myo1f
Myo3b-as1
Myo5a
Myo7a
Myom1
Myom2
Myrf
Mysm1
Mzb1
Mzf1-as1
Mzt2b
N4bp2
N4bp2l1
N4bp2l2-it2
NA
Naa10
Naa16
Naa20
Naa30
Naa35
Naa38
Naa40
Naa60
Naaladl2
Nab1
Nab2
Nabp1
Nabp2
Nadk
Nadsyn1
Nagk
Naglu
Nagpa-as1
Nags
Nalt1
Nanogp1
Nanos1
Nans
Napa-as1
Napepld
Napg
Naprt
Napsa
Napsb
Narf
Nars
Nasp
Nat10
Nat14
Nav2-as3
Naxd
Naxe
Nbas
Nbeal1
Nbeal2
Nbl1
Nbr1
Nbr2
Ncan
Ncapd2
Ncapg
Ncapg2
Ncaph
Ncaph2
Ncbp1
Ncdn
Nceh1
Ncf4-as1
Nck1
Nck1-dt
Nckap1
Ncl
Ncln
Ncoa1
Ncoa3
Ncoa6
Ncoa7
Ncor1
Ncr1
Ncr3lg1
Ncstn
Ndc80
Nde1
Ndel1
Ndfip1
Ndor1
Ndrg1
Ndst2
Ndufa11
Ndufa13
Ndufa2
Ndufa5
Ndufa6-dt
Ndufa7
Ndufa9
Ndufaf1
Ndufaf2
Ndufaf3
Ndufaf4p1
Ndufaf5
Ndufaf6
Ndufaf7
Ndufaf8
Ndufb10
Ndufb10p1
Ndufb2
Ndufb3
Ndufb4
Ndufb5
Ndufb7
Ndufb9
Ndufc1
Ndufc2-kctd14
Ndufs2
Ndufs3
Ndufs4
Ndufs6
Ndufs7
Ndufs8
Ndufv1
Ndufv2
Ndufv3
Neat1
Necap1
Necap2
Nectin2
Nedd1
Nedd4l
Nedd8
Nedd8-mdp1
Nedd9
Neil2
Neil3
Nek10
Nek3
Nek6
Nek7
Nelfb
Nelfcd
Nenf
Neo1
Net1
Neu3
Neurl4
Nf1
Nf2
Nfasc
Nfat5
Nfatc3
Nfatc4
Nfe2l1
Nfe2l2
Nfe4
Nfia
Nfia-as1
Nfib
Nfic
Nfix
Nfkb1
Nfkb2
Nfkbia
Nfkbie
Nfkbil1
Nfkbiz
Nfs1
Nfu1
Nfx1
Nfyc
Ngdn
Ngrn
Nhlrc3
Nhlrc4
Nhp2p2
Nhsl1
Nif3l1
Nifk
Nifk-as1
Nifkp6
Ninj1
Ninl
Nip7
Nipa1
Nipa2
Nipal1
Nipal3
Nipbl
Nipsnap1
Nipsnap2
Nisch
Nit1
Nit2
Nkain4
Nkap
Nkapd1
Nkd1
Nkd2
Nkila
Nkiras2
Nktr
Nlgn1
Nlgn2
Nlk
Nln
Nlrc5
Nlrp1
Nlrp12
Nlrp14
Nlrx1
Nmd3
Nme1
Nme1-nme2
Nme2
Nme4
Nme6
Nmnat1
Nmnat2
Nmral1
Nmrk1
Nmt1
Nnmt
Nnt-as1
Noc4l
Noct
Nod2
Nol11
Nol12
Nol7
Nol8
Nolc1
Nomo3
Nop14
Nop14-as1
Nop53
Nop56
Nop58
Nop9
Nos1ap
Nos3
Nostrin
Notch1
Notch3
Notum
Nox5
Noxa1
Npas2
Npas3
Npas4
Npc1
Npepps
Nphp3-as1
Nphp4
Npipb8
Npl
Nploc4
Npm1
Npw
Npy1r
Nqo1
Nqo2
Nr1d2
Nr1h2
Nr1h3
Nr1h4
Nr2c2
Nr2f1
Nr2f2
Nr2f2-as1
Nr4a1
Nr4a3
Nr5a1
Nrbf2
Nrbp1
Nrbp2
Nrg4
Nrp1
Nrp2
Nrros
Nrsn2
Nrtn
Nsa2
Nsd2
Nsd3
Nsdhl
Nsl1
Nsmaf
Nsmce1
Nsmce1-dt
Nsmce2
Nsrp1
Nsun4
Nsun5p2
Nsun6
Nt5cp1
Nt5dc1
Nt5dc3
Nt5dc4
Nt5e
Nt5m
Nthl1
Ntmt1
Ntpcr
Ntrk1
Nuak2
Nub1
Nubp1
Nubp2
Nubpl
Nucb1
Nucb2
Nudc
Nudt1
Nudt16l1
Nudt17
Nudt2
Nudt22
Nudt4
Nudt7
Nudt9
Nuf2
Numbl
Nup107
Nup133
Nup188
Nup205
Nup210l
Nup214
Nup35
Nup50
Nup58
Nup62cl
Nup88
Nup98
Nupl2
Nus1p2
Nusap1
Nutf2
Nutm1
Nxf1
Nxn
Nxnl2
Nxph3
Nxt2
Oaf
Oaz1
Oaz3
Obsl1
Oca2
Ocel1
Ociad1
Ocrl
Odc1
Odc1-dt
Odf2
Odf3l2
Odr4
Ofcc1
Oga
Ogdh
Ogfod1
Ogfod2
Ogfod3
Ogfr
Ogg1
Ogt
Oip5-as1
Ola1
Oosp1p2
Opa1
Opa3
Ophn1
Opn3
Oprl1
Optn
Or10a6
Or10ae3p
Or10g2
Or11g1p
Or2q1p
Or2t1
Or4d9
Or51a9p
Or52t1p
Or56b3p
Or6e1p
Or7a1p
Or7g15p
Or8d1
Or8g3p
Or8l1p
Orai1
Orai2
Orc3
Orc6
Orm1
Ormdl2
Osbp2
Osbpl5
Osbpl6
Osbpl8
Osbpl9
Oser1-dt
Osgepl1-as1
Osgin1
Osgin2
Osmr
Osr2
Ostf1
Otoa
Otub1
Otud6b
Otulin
Otx1
Ovgp1
Oxa1l
Oxnad1
Oxr1
Oxsm
P2rx4
P2rx6
P2ry14
P4ha2
P4htm
Pa2g4
Pabpc1
Pabpc1l
Pabpc1p10
Pabpc1p11
Pabpc4
Pacerr
Pacrg
Pacrg-as3
Pacrgl
Pacs1
Pacs2
Pacsin2
Pacsin3
Padi4
Pafah1b1
Pafah1b2
Pafah1b3
Pah
Paip2
Pak2
Pak4
Palld
Palm
Palmd
Pam
Pan2
Pank2
Panx2
Papola
Papolg
Papss1
Papss2
Paqr4
Paqr7
Paqr8
Paqr9-as1
Pard6a
Pard6b
Park7
Parn
Parp12
Parp16
Parp2
Parp3
Parp8
Parpbp
Pasd1
Patl2
Pax4
Pax8
Paxbp1-as1
Paxip1-as1
Paxip1-as2
Pbrm1
Pbx1
Pbx2
Pbx3
Pc
Pca3
Pcat6
Pcbd2
Pcbp1
Pcbp1-as1
Pcbp2
Pccb
Pced1b
Pcf11
Pcgf1
Pcgf2
Pcgf3
Pcgf5
Pck1
Pck2
Pcm1
Pcna
Pcnt
Pcnx1
Pcnx3
Pcnx4
Pcolce
Pcolce2
Pcolce-as1
Pcp2
Pcsk6
Pcsk7
Pcsk9
Pctp
Pcyox1
Pcyox1l
Pcyt1a
Pcyt2
Pdc
Pdcd10
Pdcd4
Pdcd5
Pdcd6
Pdcd6ip
Pdcl3
Pde12
Pde1a
Pde3a
Pde3b
Pde4b
Pde7a
Pde8a
Pde9a
Pdgfrb
Pdha1
Pdhx
Pdia3
Pdia5
Pdik1l
Pdk1
Pdlim1p4
Pdlim2
Pdlim3
Pdlim5
Pdlim7
Pdp1
Pdp2
Pdpk1
Pdxdc1
Pdxdc2p
Pdxk
Pdzd2
Pdzph1p
Pea15
Pebp1
Pecam1
Peg10
Peli3
Pelo
Pepd
Per3
Pet100
Pex13
Pex14
Pex3
Pex5
Pex5l
Pex5l-as2
Pex7
Pfas
Pfdn4
Pfdn6
Pfkfb3
Pfkl
Pfkm
Pfn1
Pfn2
Pgam5
Pgap1
Pgap2
Pgap3
Pgbd1
Pgbd2
Pgd
Pgghg
Pglyrp2
Pglyrp4
Pgm2
Pgm3
Pgp
Pgr
Pgrmc1
Pgs1
Phactr1
Phactr2
Phactr4
Phax
Phb2
Phf1
Phf10
Phf12
Phf13
Phf19
Phf20
Phf20l1
Phf21a
Phf23
Phf3
Phf6
Phf7
Phgdh
Phkb
Phkg1
Phldb1
Phldb2
Phlpp1
Phospho2
Phpt1
Phrf1
Phtf2
Phyhd1
Phyhip
Phykpl
Pi16
Pi4k2a
Pias1
Pias4
Pidd1
Pif1
Pigb
Pigg
Pigl
Pigq
Pigs
Pigt
Pigv
Pigw
Pigx
Pigy-dt
Pih1d1
Pih1d3
Pik3c2a
Pik3c3
Pik3ca
Pik3cd
Pik3r1
Pik3r2
Pik3r4
Pikfyve
Pilra
Pim1
Pim2
Pim3
Pimreg
Pip5k1a
Pip5kl1
Pipox
Pithd1
Pitpna
Pitpna-as1
Pitpnb
Pitpnm1
Pitpnm2
Pitpnm2-as1
Pitrm1
Piwil2
Pjvk
Pkd2l1
Pkd2l2
Pkdcc
Pkib
Pkig
Pkmyt1
Pkn1
Pkn2
Pknox1
Pkp3
Pkp4
Pla2g15
Pla2g4e
Pla2g6
Plat
Plau
Plb1
Plcb1
Plcb2
Plcb3
Plcd4
Plcg2
Plcxd1
Plcxd2
Plcxd2-as1
Pld1
Pld2
Pld3
Plekha1
Plekha3
Plekha4
Plekha5
Plekha7
Plekha8
Plekhb2
Plekhg2
Plekhg3
Plekhg4
Plekhg5
Plekhg6
Plekhj1
Plekhm2
Plekhn1
Plekho1
Plekho2
Plgrkt
Plin2
Plin3
Plin5
Plk1
Plk3
Plk4
Plod1
Plod3
Plpbp
Plpp3
Plpp6
Plppr2
Plppr3
Pls1
Pls3
Plxna2
Plxna3
Pmf1
Pmf1-bglap
Pml
Pmm2
Pmpca
Pmpcb
Pms1
Pnck
Pnkd
Pnldc1
Pnmt
Pnn
Pno1
Pnp
Pnpla1
Pnpla2
Pnpla3
Pnpla6
Pnpla7
Pnpo
Pnrc1
Pnrc2
Poc1b-as1
Podxl
Pofut1
Pogk
Poglut1
Pola1
Pola2
Polb
Pold3
Poldip2
Poldip3
Pole2
Pole4
Polh
Poli
Polk
Polr1b
Polr1c
Polr1d
Polr1e
Polr2a
Polr2b
Polr2c
Polr2g
Polr2h
Polr2j
Polr2k
Polr2m
Polr3a
Polr3c
Polr3d
Polr3e
Polr3g
Polr3gl
Polr3h
Pom121
Pomk
Pomp
Pop1
Pop4
Por
Porcn
Pot1-as1
Pou2af1
Pou2f3
Pou3f2
Ppan
Ppan-p2ry11
Ppard
Ppargc1a
Ppcdc
Ppdpf
Ppfia1
Ppfia3
Ppfia4
Ppfibp2
Pphln1
Ppia
Ppiap3
Ppiap35
Ppiap59
Ppiap6
Ppiap68
Ppiap81
Ppie
Ppif
Ppig
Ppih
Ppil1
Ppil2
Ppil4
Ppil6
Ppip5k2
Ppm1b
Ppm1d
Ppm1f
Ppm1g
Ppm1k-dt
Ppm1m
Ppme1
Ppox
Ppp1cb
Ppp1r10
Ppp1r11
Ppp1r12b
Ppp1r13b
Ppp1r14a
Ppp1r15a
Ppp1r16a
Ppp1r16b
Ppp1r18
Ppp1r1b
Ppp1r2
Ppp1r21
Ppp1r26
Ppp1r26-as1
Ppp1r27
Ppp1r36
Ppp1r37
Ppp1r3g
Ppp1r8
Ppp1r9a
Ppp2r1a
Ppp2r1b
Ppp2r2a
Ppp2r2d
Ppp2r5b
Ppp2r5c
Ppp2r5d
Ppp2r5e
Ppp3cb-as1
Ppp3cc
Ppp4c
Ppp4r1
Ppp4r1-as1
Ppp4r2
Ppp4r4
Ppp6r2
Pprc1
Ppt2
Ppt2-egfl8
Ppwd1
Pqbp1
Pqlc2
Pqlc3
Pram1
Prap1
Prc1
Prcc
Prdm10
Prdm11
Prdm16
Prdm7
Prdx2
Prdx3
Prdx3p2
Prdx4
Prdx5
Prdx6
Prelid1
Prelid2
Prelid3a
Prf1
Prickle1
Prickle4
Prim2
Primpol
Prkaa2
Prkab1
Prkaca
Prkacb
Prkag2
Prkar1a
Prkar2a-as1
Prkca
Prkch
Prkcq-as1
Prkcsh
Prkcz
Prkcz-as1
Prkra
Prkrip1
Prmt1
Prmt2
Prmt3
Prmt5
Prmt5-as1
Prmt6
Prmt7
Prnp
Proc
Procr
Prorsd1p
Proser1
Proser2
Proser3
Prox1
Prpf18
Prpf3
Prpf31
Prpf38a
Prpf39
Prpf4
Prpf40b
Prpf4b
Prpf8
Prps1
Prpsap2
Prr11
Prr13
Prr15
Prr26
Prr3
Prr5
Prr7
Prrc1
Prrc2a
Prrc2b
Prrc2c
Prrg1
Prrg2
Prrt1
Prrt1b
Prrt2
Prrt3
Prrt3-as1
Prss12
Prss16
Prss23
Prune2
Prxl2a
Prxl2b
Psat1
Psca
Psg8-as1
Pskh1
Psma3
Psma3-as1
Psma4
Psma6
Psma7
Psmb1
Psmb3
Psmb4
Psmb6
Psmb7
Psmc1
Psmc1p4
Psmc2
Psmc4
Psmc5
Psmd1
Psmd10p1
Psmd11
Psmd13
Psmd14
Psmd2
Psmd3
Psmd4
Psmd7
Psmd8
Psmd9
Psme1
Psme2
Psme3
Psmf1
Psmg2
Psmg3-as1
Psmg4
Psph
Pstk
Pstpip1
Pstpip2
Ptar1
Ptbp1
Ptcd2
Ptcd3
Ptch2
Ptdss1
Pten
Ptenp1-as
Pter
Ptger3
Ptger4
Ptges3
Ptges3p2
Ptgr2
Ptk2
Ptk2b
Ptk7
Ptma
Ptms
Ptov1
Ptp4a1
Ptp4a2
Ptp4a2p1
Ptpa
Ptpdc1
Ptpmt1
Ptpn1
Ptpn11
Ptpn12
Ptpn13
Ptpn18
Ptpn20
Ptpn22
Ptpn23
Ptpn4
Ptpn9
Ptpra
Ptprb
Ptprf
Ptprg
Ptprr
Ptprvp
Pts
Pttg1
Pttg1ip
Puf60
Pum1
Pura
Purpl
Pus1
Pus10
Pusl1
Pvr
Pvt1
Pwp1
Pxmp2
Pxn-as1
Pycr1
Pycr2
Pzp
Qars
Qki
Qpctl
Qrich1
Qser1
Qtrt2
R3hcc1
R3hdm1
Rab10
Rab11a
Rab11b
Rab11fip4
Rab11fip5
Rab12
Rab14
Rab18
Rab1a
Rab1b
Rab22a
Rab26
Rab27a
Rab28
Rab2a
Rab30-as1
Rab31
Rab33b
Rab37
Rab3d
Rab3gap1
Rab3ip
Rab42
Rab4b
Rab4b-egln2
Rab5a
Rab5b
Rab5if
Rab7a
Rab9a
Rabepk
Rabgap1l
Rabgef1
Rabggtb
Rabl2a
Rabl6
Rac1
Rac1p6
Racgap1
Rack1
Rad17
Rad1p1
Rad21l1
Rad23a
Rad23b
Rad51
Rad51b
Rad51c
Rad52
Rad54l
Rad9a
Rad9b
Rae1
Raet1e
Raet1e-as1
Rag1
Rai14
Rala
Ralb
Ralbp1
Ralgapa2
Ralgapb
Ralgps2
Raly
Ran
Ranbp1
Ranbp2
Rap1a
Rap1b
Rap1gap
Rap1gap2
Rap2b
Rapgef1
Rapgef2
Rapgef5
Rapgef6
Rapgefl1
Rapsn
Rara
Rarb
Rars
Rasa1
Rasa2
Rasal3
Rasgrf2
Rasgrp2
Rasgrp3
Rasgrp4
Rasip1
Rasl10b
Rasl11a
Rasl11b
Rasl12
Rassf1
Rassf1-as1
Rassf3
Rassf4
Rassf5
Rassf7
Rassf8
Raver1
Rbak
Rbak-rbakdn
Rbbp6
Rbbp7
Rbbp8
Rbck1
Rbfa
Rbfox2
Rbks
Rbl2
Rbm14
Rbm14-rbm4
Rbm15
Rbm23
Rbm25
Rbm26-as1
Rbm3
Rbm34
Rbm38
Rbm39
Rbm4
Rbm42
Rbm45
Rbm47
Rbm48
Rbm5
Rbm7
Rbm8a
Rbms2
Rbms3
Rbmx2
Rbp5
Rbpj
Rbpms
Rbpmslp
Rbx1
Rc3h1-it1
Rcan1
Rcc1
Rcc2
Rcc2-as1
Rcc2p3
Rcc2p6
Rccd1
Rce1
Rcl1
Rcn2
Rcor3
Rcsd1
Rdh10
Rdh11
Rdh13
Rdx
Recql4
Reep1
Reep4
Reep5
Reep6
Rel
Rela
Relb
Relch
Rell2
Relt
Rep15
Repin1
Rer1
Rere-as1
Resf1
Rest
Retreg2
Retreg3
Rex1bd
Rexo2
Rexo5
Rf00003
Rf00004
Rf00012
Rf00015
Rf00017
Rf00019
Rf00026
Rf00086
Rf00091
Rf00092
Rf00096
Rf00099
Rf00100
Rf00156
Rf00212
Rf00283
Rf00284
Rf00322
Rf00324
Rf00392
Rf00401
Rf00402
Rf00407
Rf00409
Rf00410
Rf00424
Rf00477
Rf00492
Rf00493
Rf00494
Rf00561
Rf00568
Rf00591
Rf00601
Rf00621
Rf01161
Rf01210
Rf01684
Rf01955
Rf01956
Rf01957
Rf01986
Rf01987
Rf01992
Rf02101
Rf02116
Rf02118
Rf02124
Rf02125
Rf02148
Rf02149
Rf02156
Rf02174
Rf02175
Rf02176
Rf02203
Rf02204
Rf02216
Rf02217
Rf02220
Rf02271
Rfc1
Rfc2
Rfc3
Rfc4
Rfc5
Rfesd
Rflna
Rfx3-as1
Rfx4
Rfx8
Rfxank
Rgcc
Rgl1
Rgl3
Rgmb
Rgn
Rgp1
Rgs10
Rgs14
Rgs17
Rgs18
Rgs2
Rgs20
Rgs9
Rhbdd1
Rhbdd2
Rhbdl1
Rhbdl2
Rhbg
Rhd
Rhno1
Rhoa
Rhob
Rhobtb3
Rhoc
Rhof
Rhoh
Rhoq
Rhoqp1
Rhot1
Rhot2
Rhpn1
Ribc1
Ric1
Ric8a
Ric8b
Rif1
Rilpl1
Rimklb
Rin2
Rin3
Ring1
Rint1
Riok1
Riok3
Riox1
Ripk1
Ripk2
Ripor2
Rit1
Rmc1
Rmdn2
Rmi1
Rmi2
Rmnd5a
Rmnd5b
Rmrp
Rn7sk
Rn7skp11
Rn7skp114
Rn7skp145
Rn7skp175
Rn7skp185
Rn7skp223
Rn7skp245
Rn7skp287
Rn7skp4
Rn7skp50
Rn7sl1
Rn7sl138p
Rn7sl14p
Rn7sl174p
Rn7sl181p
Rn7sl23p
Rn7sl277p
Rn7sl284p
Rn7sl3
Rn7sl346p
Rn7sl353p
Rn7sl354p
Rn7sl356p
Rn7sl434p
Rn7sl441p
Rn7sl494p
Rn7sl497p
Rn7sl531p
Rn7sl546p
Rn7sl555p
Rn7sl581p
Rn7sl592p
Rn7sl600p
Rn7sl605p
Rn7sl606p
Rn7sl621p
Rn7sl644p
Rn7sl674p
Rn7sl678p
Rn7sl697p
Rn7sl708p
Rn7sl741p
Rn7sl75p
Rn7sl778p
Rn7sl793p
Rn7sl819p
Rn7sl832p
Rna5s6
Rna5sp113
Rna5sp130
Rna5sp172
Rna5sp21
Rna5sp245
Rna5sp308
Rna5sp324
Rna5sp382
Rna5sp387
Rna5sp392
Rna5sp393
Rna5sp404
Rna5sp440
Rna5sp473
Rna5sp493
Rna5sp527
Rna5sp75
Rna5sp96
Rnase1
Rnase4
Rnaseh1-as1
Rnaseh2a
Rnaseh2b
Rnaseh2c
Rnasek
Rnasek-c17orf49
Rnd2
Rnf10
Rnf11
Rnf111
Rnf114
Rnf121
Rnf123
Rnf13
Rnf139
Rnf139-as1
Rnf14
Rnf144b
Rnf146
Rnf151
Rnf157-as1
Rnf166
Rnf167
Rnf181
Rnf182
Rnf183
Rnf185
Rnf2
Rnf20
Rnf207
Rnf208
Rnf212
Rnf214
Rnf217
Rnf219-as1
Rnf220
Rnf225
Rnf24
Rnf31
Rnf32
Rnf34
Rnf4
Rnf40
Rnf43
Rnf5
Rnf7
Rnft1-dt
Rnft2
Rnls
Rnmt
Rnpep
Rnpepl1
Rnps1
Rnu11
Rnu1-1
Rnu1-108p
Rnu1-120p
Rnu1-122p
Rnu1-13p
Rnu1-142p
Rnu12
Rnu1-2
Rnu1-59p
Rnu1-67p
Rnu1-70p
Rnu1-85p
Rnu1-88p
Rnu1-92p
Rnu2-17p
Rnu2-27p
Rnu2-2p
Rnu2-37p
Rnu2-51p
Rnu2-52p
Rnu2-63p
Rnu4-1
Rnu4-13p
Rnu4-18p
Rnu4-2
Rnu4-27p
Rnu4-28p
Rnu4-6p
Rnu4-8p
Rnu4-92p
Rnu4atac
Rnu4atac11p
Rnu4atac14p
Rnu4atac15p
Rnu4atac16p
Rnu5a-1
Rnu5a-8p
Rnu5b-1
Rnu5d-1
Rnu5e-1
Rnu5e-4p
Rnu5e-6p
Rnu5f-1
Rnu6-1
Rnu6-1006p
Rnu6-1128p
Rnu6-1154p
Rnu6-1162p
Rnu6-1176p
Rnu6-11p
Rnu6-1216p
Rnu6-1251p
Rnu6-1276p
Rnu6-1280p
Rnu6-1283p
Rnu6-1298p
Rnu6-12p
Rnu6-1301p
Rnu6-1311p
Rnu6-135p
Rnu6-169p
Rnu6-170p
Rnu6-194p
Rnu6-19p
Rnu6-2
Rnu6-218p
Rnu6-299p
Rnu6-313p
Rnu6-335p
Rnu6-437p
Rnu6-481p
Rnu6-510p
Rnu6-526p
Rnu6-560p
Rnu6-588p
Rnu6-597p
Rnu6-646p
Rnu6-653p
Rnu6-681p
Rnu6-7
Rnu6-722p
Rnu6-740p
Rnu6-761p
Rnu6-792p
Rnu6-8
Rnu6-800p
Rnu6-881p
Rnu6-885p
Rnu6-899p
Rnu6-9
Rnu6-917p
Rnu6-927p
Rnu6-999p
Rnu6atac
Rnu6atac15p
Rnu6atac36p
Rnu7-1
Rnu7-27p
Rnu7-70p
Rnu7-79p
Rnu7-96p
Rnvu1-14
Rnvu1-15
Rnvu1-18
Rnvu1-19
Rnvu1-2
Rnvu1-3
Rnvu1-4
Rnvu1-6
Rnvu1-7
Rny1p5
Rny3
Rny3p11
Rny4
Rny4p10
Ro60
Rock1p1
Rom1
Romo1
Ropn1l
Rora-as1
Rpa1
Rpain
Rpap2
Rpf2
Rpgrip1
Rpl10
Rpl10a
Rpl10p15
Rpl11
Rpl12p14
Rpl12p42
Rpl13
Rpl13a
Rpl13p5
Rpl14
Rpl15
Rpl17
Rpl17-c18orf32
Rpl17p36
Rpl17p41
Rpl18
Rpl18a
Rpl19
Rpl21
Rpl21p126
Rpl21p43
Rpl21p6
Rpl22l1
Rpl22p14
Rpl22p3
Rpl23
Rpl23a
Rpl23ap12
Rpl23ap18
Rpl23ap53
Rpl23ap7
Rpl23ap70
Rpl23ap82
Rpl23ap93
Rpl23ap95
Rpl26
Rpl26l1
Rpl27a
Rpl27p12
Rpl28
Rpl29
Rpl3
Rpl30
Rpl31
Rpl31p47
Rpl34
Rpl34p3
Rpl35a
Rpl35ap22
Rpl36
Rpl36a
Rpl36a-hnrnph2
Rpl36al
Rpl37
Rpl37a
Rpl38
Rpl39
Rpl3p7
Rpl4
Rpl41
Rpl5
Rpl5p28
Rpl5p6
Rpl6
Rpl6p25
Rpl6p9
Rpl7a
Rpl7ap53
Rpl7ap64
Rpl7l1p5
Rpl7p25
Rpl7p4
Rpl9
Rpl9p30
Rplp0
Rplp1
Rplp2
Rpn1
Rpp21
Rpph1
Rprd1b
Rprd2
Rps10-nudt3
Rps11
Rps12
Rps13
Rps14
Rps15
Rps15p9
Rps16
Rps17
Rps18
Rps19
Rps19bp1
Rps20
Rps20p14
Rps20p31
Rps21
Rps21p8
Rps23
Rps23p3
Rps24
Rps25
Rps26
Rps26p41
Rps26p43
Rps27
Rps27a
Rps27ap13
Rps28
Rps29
Rps29p16
Rps2p36
Rps2p52
Rps2p55
Rps3
Rps3a
Rps3ap22
Rps4xp16
Rps4xp9
Rps5
Rps5p3
Rps6
Rps6ka1
Rps6kb1
Rps6kb2
Rps6kc1
Rps7
Rps7p1
Rps8
Rps9
Rpsa
Rpsap28
Rpsap31
Rpsap41
Rpsap52
Rpsap57
Rpsap69
Rptor
Rpusd1
Rpusd2
Rraga
Rreb1
Rrm2
Rrnad1
Rrp1
Rrp12
Rrp15
Rsad1
Rsad2
Rsbn1l
Rsf1
Rsrc1
Rsrc2
Rsrp1
Rtbdn
Rtca
Rtca-as1
Rtel1
Rtel1-tnfrsf6b
Rtf1
Rtf2
Rtn2
Rtn3
Rtn4
Rtn4rl2
Rubcn
Rufy1
Rufy3
Rundc3a
Runx1
Runx1t1
Rusc2
Ruvbl1-as1
Ruvbl2
Rwdd1
Rwdd3
Rxfp1
Rxra
S100a1
S100a7l2
S100p
S100pbp
S100z
Sac3d1
Sacm1l
Sae1
Safb
Safb2
Samd11
Samd12
Samd13
Samd4a
Samd4b
Samd8
Samhd1
Samm50
Sammson
Samsn1
Samsn1-as1
Sap18
Sap30
Sap30bp
Sap30l
Sat1
Satb2
Satb2-as1
Sbdsp1
Sbf1
Sbf2-as1
Sc5d
Scaf1
Scaf8
Scai
Scamp1
Scamp2
Scamp3
Scamp4
Scamp5
Scand2p
Scarb1
Scarb2
Scarna13
Scarna16
Scarna18
Scarna2
Scarna9
Scat2
Scat8
Scfd1
Scg5
Scly
Scml1
Scn1a-as1
Scn1b
Scn3b
Scn8a
Scnm1
Scnn1a
Scnn1d
Scp2
Scpep1
Scrn3
Scyl1
Scyl2
Sdad1
Sdad1p1
Sdc2
Sdc3
Sdcbp
Sdcbp2-as1
Sdccag8
Sdf2l1
Sdha
Sdhaf1
Sdhaf2
Sdhaf3
Sdhaf4
Sdhap2
Sdhc
Sdhd
Sdr42e1
Sdr42e2
Sdsl
Sec14l1
Sec14l5
Sec14l6
Sec16a
Sec16b
Sec1p
Sec22a
Sec23a-as1
Sec23b
Sec24a
Sec24ap1
Sec24b
Sec24c
Sec61a1
Sec61a2
Sec61b
Sec62
Sec63
Secisbp2
Secisbp2l
Seh1l
Selenof
Selenoh
Selenoi
Selenokp1
Selenon
Selenot
Selenotp1
Selenow
Selplg
Sema3b
Sema3b-as1
Sema3f
Sema4b
Sema4c
Sema6a-as2
Senp1
Senp2
Senp3
Senp3-eif4a1
Senp5
Senp6
Senp7
Senp8
Sepsecs-as1
Sept1
Sept11
Sept2
Sept5
Sept7-as1
Sept9
Serbp1p1
Serf2
Sergef
Serinc2
Serinc3
Serinc4
Serinc5
Serpina1
Serpina4
Serpina5
Serpinb10
Serpinb2
Serpinb8
Serpinb9p1
Serpind1
Serpine1
Serpinf1
Serpinf2
Serpinh1
Serpini1
Set
Setbp1
Setd1a
Setd1b
Setd4
Setd5
Setd6
Setd9
Setdb1
Setdb2
Setmar
Sf3a2
Sf3b2
Sf3b3
Sfi1
Sfr1
Sfswap
Sft2d2
Sft2d3
Sfxn2
Sfxn5
Sgf29
Sgip1
Sgk2
Sgk3
Sgms1
Sgms1-as1
Sgms2
Sgo1-as1
Sgo2
Sgpl1
Sgsm2
Sgsm3
Sgta
Sh2b1
Sh2b2
Sh2b3
Sh2d2a
Sh2d3a
Sh2d3c
Sh2d6
Sh2d7
Sh3bgr
Sh3bgrl3
Sh3bp1
Sh3bp2
Sh3bp4
Sh3d21
Sh3glb1
Sh3glb2
Sh3pxd2a
Sh3tc1
Sh3yl1
Sharpin
Shbg
Shc2
Shc4
Shd
Shf
Shkbp1
Shld1
Shld2
Shld3
Shmt2
Shoc2
Shq1
Shroom1
Shroom3
Siae
Sidt2
Siglec1
Siglec16
Siglec27p
Siglecl1
Sin3a
Sin3b
Sipa1
Sirpa
Sirpb1
Sirpg-as1
Sirt1
Sirt2
Sirt4
Sirt5
Sirt7
Siva1
Ska1
Skap2
Skida1
Skil
Skp2
Slain2
Slbp
Slc11a2
Slc12a2
Slc12a4
Slc12a5
Slc12a9
Slc13a5
Slc14a1
Slc15a2
Slc15a3
Slc16a10
Slc16a1-as1
Slc16a3
Slc16a5
Slc16a6
Slc16a7
Slc17a3
Slc17a7
Slc17a9
Slc1a5
Slc20a1
Slc22a11
Slc22a18
Slc22a23
Slc22a31
Slc22a4
Slc22a5
Slc23a3
Slc24a1
Slc25a1
Slc25a10
Slc25a14
Slc25a16
Slc25a18
Slc25a2
Slc25a21-as1
Slc25a25
Slc25a29
Slc25a3
Slc25a30-as1
Slc25a32
Slc25a36
Slc25a37
Slc25a38
Slc25a4
Slc25a41
Slc25a43
Slc25a46
Slc25a5
Slc25a5p7
Slc26a1
Slc26a2
Slc26a4
Slc26a5
Slc26a6
Slc26a7
Slc27a1
Slc27a2
Slc27a3
Slc27a4
Slc27a5
Slc27a6
Slc29a1
Slc2a1
Slc2a10
Slc2a1-as1
Slc2a3p1
Slc2a4
Slc2a4rg
Slc2a9
Slc30a2
Slc30a3
Slc30a5
Slc30a6
Slc30a7
Slc30a9
Slc31a1
Slc31a2
Slc34a1
Slc34a2
Slc34a3
Slc35a1
Slc35a3
Slc35a4
Slc35a5
Slc35c1
Slc35c2
Slc35d2
Slc35e2a
Slc35e2b
Slc35f5
Slc35f6
Slc37a3
Slc37a4
Slc38a1
Slc38a11
Slc38a2
Slc38a3
Slc38a6
Slc38a9
Slc39a10
Slc39a11
Slc39a13
Slc39a14
Slc39a3
Slc39a4
Slc39a7
Slc39a9
Slc3a2
Slc40a1
Slc43a1
Slc43a2
Slc43a3
Slc44a1
Slc44a2
Slc44a4
Slc46a1
Slc48a1
Slc49a3
Slc49a4
Slc4a11
Slc4a1ap
Slc4a2
Slc50a1
Slc5a11
Slc5a2
Slc5a9
Slc6a12
Slc6a19
Slc6a8
Slc6a9
Slc7a2
Slc7a5
Slc7a6
Slc7a7
Slc7a8
Slc9a1
Slc9a3
Slc9a3-as1
Slc9a3p2
Slc9a3r1
Slc9a3r2
Slc9a5
Slc9a6
Slc9a8
Slc9b2
Slco1b3
Slco4a1
Slf1
Slf2
Slfn11
Slirp
Slit1
Slk
Slmap
Sltm
Slurp2
Slx4ip
Smad1
Smad3
Smad4
Smad5
Smad6
Smad7
Smagp
Smap1
Smarca2
Smarca4
Smarca5-as1
Smarcad1
Smarcal1
Smarcd1
Smc1a
Smc2
Smc2-as1
Smc3
Smc4
Smc5
Smco3
Smdt1
Smg1
Smg1p1
Smg1p3
Smg6
Smg7
Smg8
Smim10l1
Smim13
Smim19
Smim2
Smim20
Smim21
Smim25
Smim26
Smim27
Smim28
Smim29
Smim2-as1
Smim4
Smim40
Smim5
Smim8
Smlr1
Smoc1
Smox
Smpd1
Smpd2
Smpd4p1
Sms
Smurf2p1
Smyd2
Smyd3-it1
Smyd4
Snai2
Snai3-as1
Snap23
Snap23p1
Snap47
Snapc2
Snapin
Snca
Sncb
Snd1
Snhg1
Snhg11
Snhg12
Snhg15
Snhg16
Snhg19
Snhg20
Snhg21
Snhg22
Snhg25
Snhg26
Snhg29
Snhg3
Snhg4
Snhg5
Snhg6
Snhg8
Snhg9
Snora10b
Snora13
Snora14b
Snora24
Snora25
Snora26
Snora31
Snora32
Snora36c
Snora3a
Snora3c
Snora48
Snora50c
Snora51
Snora52
Snora57
Snora6
Snora70
Snora71e
Snora72
Snora73a
Snora78
Snorc
Snord101
Snord104
Snord105
Snord110
Snord118
Snord12
Snord12b
Snord12c
Snord13
Snord14a
Snord14b
Snord15a
Snord1c
Snord2
Snord22
Snord24
Snord25
Snord26
Snord27
Snord28
Snord35b
Snord36b
Snord37
Snord3a
Snord3b-2
Snord3c
Snord3d
Snord3j
Snord42b
Snord45a
Snord45c
Snord46
Snord48
Snord49a
Snord49b
Snord50b
Snord55
Snord58c
Snord68
Snord70
Snord70b
Snord72
Snord83b
Snord87
Snord88a
Snord88b
Snord95
Snord96a
Snord99
Snrk
Snrnp25
Snrnp27
Snrnp48
Snrnp70
Snrpa
Snrpb2
Snrpc
Snrpcp19
Snrpd1
Snrpd2
Snrpd3
Snrpg
Snrpgp12
Snrpn
Sntb1
Sntb2
Snupn
Snurf
Snx1
Snx10
Snx11
Snx13
Snx15
Snx19
Snx21
Snx24
Snx25
Snx27
Snx29
Snx5
Snx9
Socs2
Socs2-as1
Socs3
Socs4
Socs5
Socs7
Sod1
Sod2
Sorbs2
Sorbs3
Sord
Sorl1
Sort1
Sos2
Sox13
Sox2-ot
Sox5
Sox5-as1
Sox9
Sp1
Sp140l
Sp2
Sp2-as1
Sp4
Sp5
Sp6
Spa17
Spaca6
Spaca9
Spag1
Spag16
Spag4
Spag5
Spag5-as1
Spag6
Spag7
Spast
Spata1
Spata20
Spata21
Spata25
Spata33
Spata46
Spata5l1
Spata6l
Spats2
Spc24
Spcs1
Spcs2
Spcs3
Spdl1
Spdya
Spdyc
Specc1l
Specc1l-adora2a
Specc1p2
Spef2
Spesp1
Spg7
Sphk1
Sphk2
Spice1
Spidr
Spin1
Spire1
Spire2
Spn
Spns1
Spns3
Spon2
Spop
Spopl
Sppl2b
Spr
Spred1
Spred2
Sprtn
Spry1
Spry4
Spry4-as1
Spsb1
Spsb2
Sptan1
Sptbn1
Sptbn4
Spty2d1os
Spx
Sqle
Sqor
Sqstm1
Srarp
Src
Srcap
Srd5a1
Srd5a3
Srd5a3-as1
Srebf1
Srebf2
Srek1
Srgap1
Srgap2
Sri
Srp14-as1
Srp14p4
Srp19
Srp54
Srp72
Srpk1
Srprb
Srpx2
Srr
Srrd
Srrm1
Srrm2
Srrm5
Srrt
Srsf10
Srsf11
Srsf2
Srsf3
Srsf4
Srsf5
Srsf6
Srsf7
Srxn1
Ss18l1
Ssb
Ssbp1
Ssbp4
Ssh1
Ssmem1
Ssna1
Ssrp1
Sstr5
Ssuh2
Ssx2ip
St20
St3gal1
St3gal2
St3gal3
St3gal4
St3gal5
St3gal6
St6gal1
St6galnac2
St6galnac2p1
St6galnac4
St7
St8sia1
St8sia5
Stac3
Stag1
Stag2
Stag3
Stag3l4
Stag3l5p
Stag3l5p-pvrig2p-pilrb
Stam
Stambp
Stard10
Stard13
Stard3
Stard7-as1
Stard9
Stat3
Stat4
Stat6
Stath
Stau2
Stau2-as1
Stc2
Steap1
Steap1b
Steap2
Steap3
Stim1
Stim2
Stimate
Stip1
Stk10
Stk11
Stk11ip
Stk16
Stk17a
Stk19
Stk26
Stk3
Stk32c
Stk35
Stk36
Stk38l
Stk39
Stk4
Stk4-as1
Stkld1
Stmn1p1
Stmp1
Stox1
Stpg1
Stpg4
Stradb
Strap
Strip1
Strip2
Stt3a
Stt3b
Stub1
Stx10
Stx12
Stx16
Stx16-npepl1
Stx18-as1
Stx1a
Stx3
Stx5
Stx6
Stxbp1
Stxbp2
Stxbp3
Stxbp4
Styxl1
Sub1
Sucla2-as1
Suclg2-as1
Suco
Sufu
Sugct
Sugt1
Sugt1p3
Sult1c4
Sult2b1
Sumf2
Sumo2p8
Sun1
Sun2
Sun5
Supt5h
Supt6h
Supv3l1
Surf1
Surf2
Surf4
Susd4
Susd6
Suv39h1
Suv39h2
Suz12
Suz12p1
Swi5
Swsap1
Swt1
Syap1
Sycp2l
Syn3
Syne1
Syngap1
Syngr1
Syngr2
Synj2
Synj2bp-cox16
Synm
Synpo
Synpo2
Syp
Sys1
Sys1-dbndd2
Syt2
Syt6
Syt8
Sytl1
Szrd1
Szt2
Szt2-as1
Tab1
Tab2
Tacc1
Tacc2
Tacc3
Taco1
Tada2a
Tada2b
Taf1
Taf15
Taf1a-as1
Taf1b
Taf1d
Taf6l
Taf8
Taf9
Tanc1
Tango2
Tango6
Tank
Taok1
Taok2
Tapbp
Tarbp2
Tardbp
Tars
Tars2
Tarsl2
Tas1r1
Tas2r4
Tasor2
Tat-as1
Tatdn3
Tax1bp1
Taz
Tbc1d12
Tbc1d13
Tbc1d14
Tbc1d15
Tbc1d17
Tbc1d19
Tbc1d22a
Tbc1d22b
Tbc1d24
Tbc1d25
Tbc1d31
Tbc1d7
Tbcb
Tbcd
Tbce
Tbcel
Tbk1
Tbkbp1
Tbl1x
Tbl1y
Tbl2
Tbp
Tbpl1
Tbpl2
Tbrg1
Tbx2
Tbx4
Tbxas1
Tc2n
Tcaim
Tcea2
Tceal8
Tceanc
Tcf12
Tcf25
Tcf4
Tcf7
Tcf7l2
Tchp
Tcim
Tcirg1
Tcn1
Tcp11l1
Tcp11l2
Tcta
Tctn1
Tdgf1p4
Tdgf1p7
Tdp1
Tdrd10
Tdrd3
Tdrg1
Tdrkh-as1
Tead1
Tead3
Tead4
Tecr
Tedc1
Tedc2
Tef
Tekt1
Ten1
Ten1-cdk3
Tent2
Tent4a
Tent4b
Tepp
Tepsin
Terf1
Terf2
Terf2ip
Tesc
Tesc-as1
Tesk1
Tet3
Tex2
Tex21p
Tex22
Tex264
Tex38
Tex41
Tex45
Tex53
Tex9
Tf
Tfam
Tfap2a
Tfap2a-as1
Tfdp2
Tff3
Tfip11
Tfrc
Tgfb2
Tgfbi
Tgfbr2
Tgfbr3l
Tgif1
Tgif2
Tgif2p1
Tgif2-rab5if
Tgm2
Tgm5
Tgs1
Thada
Thap6
Thap7
Thap7-as1
Thap9-as1
Thbs1
Thbs2
Thbs3
Thbs4
Thegl
Thnsl1
Thoc6
Thop1
Thpo
Thrap3
Thrb-as1
Thsd8
Thtpa
Thumpd3
Tia1
Ticam2
Ticrr
Tigd2
Tigd5
Timeless
Timm10
Timm10b
Timm17a
Timm23b
Timm29
Timm50
Timmdc1
Timp2
Timp3
Tinagl1
Tiparp
Tiparp-as1
Tirap
Tjap1
Tjp1
Tjp2
Tjp3
Tk1
Tk2
Tkfc
Tle1
Tle3
Tle4
Tle6
Tlk2
Tln2
Tlnrd1
Tlr9
Tlx2
Tm4sf1
Tm4sf19
Tm4sf19-as1
Tm7sf2
Tm9sf1
Tm9sf2
Tm9sf4
Tma16
Tma16p2
Tma7
Tmbim6
Tmc1
Tmc3-as1
Tmc4
Tmc6
Tmc7
Tmc8
Tmcc1
Tmcc2
Tmco1-as1
Tmco3
Tmco6
Tmed2
Tmed7-ticam2
Tmed9
Tmeff2
Tmem102
Tmem104
Tmem105
Tmem106a
Tmem106c
Tmem107
Tmem114
Tmem120b
Tmem121
Tmem123
Tmem126a
Tmem126b
Tmem131l
Tmem132a
Tmem132b
Tmem134
Tmem135
Tmem136
Tmem138
Tmem145
Tmem147
Tmem14b
Tmem14c
Tmem14dp
Tmem155
Tmem161b
Tmem161b-as1
Tmem164
Tmem165
Tmem167b
Tmem169
Tmem173
Tmem175
Tmem177
Tmem179b
Tmem182
Tmem183a
Tmem184a
Tmem187
Tmem19
Tmem191a
Tmem198
Tmem198b
Tmem199
Tmem205
Tmem208
Tmem212-as1
Tmem214
Tmem216
Tmem219
Tmem220
Tmem220-as1
Tmem222
Tmem223
Tmem233
Tmem242
Tmem248
Tmem25
Tmem251
Tmem253
Tmem254
Tmem255b
Tmem262
Tmem263
Tmem273
Tmem33
Tmem35b
Tmem37
Tmem38a
Tmem38b
Tmem39b
Tmem41a
Tmem42
Tmem43
Tmem44
Tmem44-as1
Tmem45a
Tmem45b
Tmem50a
Tmem51
Tmem56
Tmem56-rwdd3
Tmem59l
Tmem62
Tmem63b
Tmem69
Tmem70
Tmem79
Tmem80
Tmem87b
Tmem8a
Tmem8b
Tmem91
Tmem94
Tmem99
Tmod3
Tmpo
Tmpop2
Tmprss13
Tmprss5
Tmprss9
Tmsb4x
Tmsb4xp4
Tmtc3
Tmub1
Tmub2
Tmx1
Tmx2
Tmx2-ctnnd1
Tnfaip1
Tnfaip2
Tnfaip3
Tnfaip8
Tnfaip8l1
Tnfrsf10b
Tnfrsf12a
Tnfrsf14-as1
Tnfrsf19
Tnfrsf1a
Tnfrsf25
Tnfrsf8
Tnfsf12
Tnfsf12-tnfsf13
Tnfsf13
Tnfsf13b
Tnik
Tnip1
Tnk1
Tnks
Tnpo1
Tnrc6a
Tnrc6b
Tnrc6c
Tns2
Tns4
Tob1
Tob1-as1
Tob2p1
Toe1
Tom1
Tomm22
Tomm40l
Tomm6
Tonsl
Top2a
Topbp1
Toporslp
Tor1aip1
Tor1b
Tox4
Tp53
Tp53bp1
Tp53i13
Tp53i3
Tp53rk
Tp53tg1
Tp73-as1
Tpcn1
Tpcn2
Tpd52l1
Tpd52l2
Tpgs2
Tph2
Tpi1
Tpi1p2
Tpm1
Tpm3
Tpm3p9
Tpm4
Tpp1
Tprg1l
Tpst1
Tpt1
Tpt1-as1
Tpte2p1
Tptep1
Tra2b
Trabd
Traf2
Traf3
Traf3ip2-as1
Traf4
Traf7
Trafd1
Traj22
Traj23
Traj40
Trak1
Tram2-as1
Trappc10
Trappc11
Trappc12
Trappc13
Trappc2b
Trappc2l
Trappc4
Trappc5
Trbv8-2
Trdmt1
Trem1
Trib1
Trib2
Trib3
Trim10
Trim11
Trim13
Trim14
Trim15
Trim16
Trim2
Trim22
Trim24
Trim27
Trim28
Trim29
Trim31
Trim36
Trim39
Trim39-rpp21
Trim46
Trim5
Trim52-as1
Trim56
Trim6
Trim65
Trim67
Trim69
Trim6-trim34
Trim7
Trim8
Trio
Trip10
Trip11
Trip12
Trip4
Trit1
Trmt1
Trmt10b
Trmt10bp1
Trmt10c
Trmt11
Trmt13
Trmt2a
Trmt44
Trmu
Trnau1ap
Trnp1
Trnt1
Tro
Troap
Trpc1
Trpm1
Trpm2
Trpv2
Trrap
Trub1
Tsacc
Tsbp1
Tsc22d1-as1
Tsc22d2
Tsc22d4
Tsen15
Tsen34
Tsen54
Tsfm
Tsga13
Tshz1
Tsku
Tslp
Tsn
Tsnax
Tsnax-disc1
Tsnaxip1
Tspan10
Tspan14
Tspan17
Tspan19
Tspan3
Tspan31
Tspan4
Tspan5
Tspan9
Tspoap1-as1
Tspyl2
Tssc2
Tssc4
Tssk3
Tstd3
Ttc1
Ttc14
Ttc17
Ttc19
Ttc21a
Ttc21b
Ttc22
Ttc25
Ttc26
Ttc27
Ttc28
Ttc3
Ttc31
Ttc38
Ttc39a
Ttc39c
Ttc4
Ttc41p
Ttc6
Ttc7a
Ttc7b
Ttc9c
Ttf2
Tti2
Ttk
Ttl
Ttll13p
Ttll2
Ttll4
Ttll5
Ttn-as1
Ttpal
Ttr
Ttyh1
Tuba1b
Tuba1c
Tubb
Tubb2bp1
Tubb3
Tubb4b
Tubb6
Tubbp2
Tubbp9
Tubg2
Tubgcp2
Tubgcp4
Tufmp1
Tuft1
Tulp1
Tulp3
Tusc2
Tusc8
Tut4
Tut7
Tvp23b
Twist2
Twsg1
Txlna
Txlng
Txndc15
Txndc17
Txndc8
Txndc9
Txnip
Txnl1
Txnl4a
Txnp1
Txnrd1
Txnrd2
Tymp
Tyms
Tyro3
Tyrobp
Tyw1
Tyw3
U2af1l4
U2af2
U2surp
U47924.1
U62317.1
U73166.1
U91324.1
U91328.1
Uap1
Uap1l1
Uba1
Uba2
Uba5
Uba52
Uba7
Ubac2
Ubald2
Ubap1
Ubash3a
Ubb
Ubbp4
Ubc
Ubd
Ube2a
Ube2b
Ube2cp3
Ube2d1
Ube2d2
Ube2d3
Ube2d3-as1
Ube2d4
Ube2e1
Ube2e3
Ube2f
Ube2f-scly
Ube2i
Ube2j2
Ube2k
Ube2l3
Ube2m
Ube2n
Ube2q1
Ube2q2
Ube2v1
Ube2v1p4
Ube2v2
Ube2w
Ube2z
Ube3a
Ube3b
Ube4a
Ube4b
Ubfd1
Ubiad1
Ubl5
Ubl7-as1
Ubn1
Ubn2
Ubqln2
Ubr2
Ubr3
Ubr5-as1
Ubr7
Ubtf
Ubxn11
Ubxn2a
Ubxn2b
Ubxn4
Ubxn8
Uca1
Uchl3
Uchl5
Uck2
Uckl1-as1
Ufc1
Ufl1
Ugcg
Ugdh-as1
Uggt1
Ugp2
Ugt1a2p
Ugt2b7
Uhmk1
Uhrf1
Uhrf1bp1
Uhrf2
Umad1
Umps
Unc13a
Unc45a
Unc50
Unc79
Unk
Upf1
Upf3a
Upp1
Uqcc1
Uqcc3
Uqcr10
Uqcrc1
Uqcrc2
Uqcrh
Uqcrq
Urb1-as1
Uri1
Urm1
Urod
Uros
Use1
Ushbp1
Uso1
Usp1
Usp10
Usp11
Usp12-as2
Usp14
Usp15
Usp18
Usp20
Usp21
Usp22
Usp25
Usp29
Usp2-as1
Usp30
Usp30-as1
Usp35
Usp37
Usp39
Usp3-as1
Usp42
Usp43
Usp44
Usp46
Usp46-as1
Usp47
Usp53
Usp54
Usp8
Usp9x
Utp11
Utp18
Utp20
Utp23
Utp4
Utrn
Uts2b
Uty
Uvrag
Vac14
Vamp3
Vamp7
Vamp8
Vapa
Vapb
Vars
Vars2
Vasp
Vcl
Vdac2
Vdac3
Vegfa
Vgll4
Vil1
Vill
Vim
Vkorc1l1
Vmac
Vmp1
Vn1r96p
Vn2r17p
Vnn2
Vps11
Vps13a
Vps13a-as1
Vps13b
Vps13d
Vps25
Vps26a
Vps26b
Vps26c
Vps28
Vps33b
Vps33b-dt
Vps35l
Vps37a
Vps37b
Vps37d
Vps45
Vps51
Vps52
Vps53
Vps8
Vps9d1
Vrk1
Vrtn
Vsig4
Vsnl1
Vsx1
Vta1
Vti1a
Vti1b
Vtn
Vwa1
Vwa5a
Vwa7
Vwa8-as1
Vwc2l
Wac
Wars
Was
Wasf3
Washc2a
Washc2c
Washc4
Wbp2
Wdfy2
Wdr11
Wdr18
Wdr19
Wdr20
Wdr24
Wdr25
Wdr26
Wdr36
Wdr37
Wdr41
Wdr43
Wdr45
Wdr46
Wdr48
Wdr54
Wdr55
Wdr61
Wdr62
Wdr66
Wdr7
Wdr70
Wdr75
Wdr77
Wdr81
Wdr83
Wdr90
Wdr92
Wdr93
Wdtc1
Wdyhv1
Wee1
Wfdc21p
Whammp3
Wipf2
Wipi2
Wiz
Wnk1
Wnk4
Wnt2b
Wnt3
Wnt9b
Wrap53
Wrb
Wrb-sh3bgr
Wrnip1
Wsb1
Wt1
Wt1-as
Wtap
Wwc1
Wwc2
Wwox
Wwp1
Wwp2
Xbp1p1
Xiap
Xkr3
Xkr9
Xpa
Xpc
Xpo5
Xpo6
Xpo7
Xpot
Xpr1
Xrcc4
Xrcc5
Xrcc6
Xrn1
Xylb
Xylt2
Yae1
Yap1
Yars
Ybey
Ybx1
Ybx3
Yes1
Yif1a
Yipf6
Yju2
Ykt6
Ylpm1
Ypel2
Ypel3
Ypel4
Ypel5
Ythdc2
Ythdf2
Ythdf3
Ythdf3-as1
Ywhab
Ywhae
Ywhah
Ywhaqp5
Ywhaz
Z69890.1
Z73429.1
Z82190.2
Z82206.1
Z82243.1
Z82244.2
Z83844.1
Z85996.1
Z93241.1
Z93930.2
Z93930.3
Z94721.2
Z95114.2
Z95115.1
Z97634.1
Z98752.3
Z98883.1
Z99129.3
Z99289.2
Z99758.1
Zbed3-as1
Zbed5-as1
Zbed6cl
Zbed9
Zbtb1
Zbtb10
Zbtb11-as1
Zbtb12
Zbtb18
Zbtb20
Zbtb22
Zbtb32
Zbtb33
Zbtb34
Zbtb37
Zbtb38
Zbtb40
Zbtb43
Zbtb46
Zbtb48
Zbtb7b
Zbtb9
Zc2hc1c
Zc3h10
Zc3h12a
Zc3h14
Zc3h18
Zc3h6
Zc3h7a
Zc3h7b
Zc3hav1
Zc3hc1
Zcchc14
Zcchc17
Zcchc2
Zcchc3
Zcchc4
Zcchc7
Zcchc9
Zcwpw2
Zdhhc1
Zdhhc11
Zdhhc16
Zdhhc17
Zdhhc18
Zdhhc4
Zdhhc5
Zdhhc7
Zdhhc8
Zeb2-as1
Zfand2b
Zfand3
Zfand6
Zfas1
Zfhx3
Zfhx4
Zfp1
Zfp2
Zfp36
Zfp69
Zfp69b
Zfp90
Zfp91-cntf
Zfpl1
Zfpm1
Zfpm2
Zfpm2-as1
Zfy
Zfyve16
Zfyve19
Zfyve21
Zfyve27
Zfyve28
Zic1
Zkscan1
Zkscan2-dt
Zkscan3
Zkscan8
Zmat2
Zmiz2
Zmpste24
Zmym1
Zmym6
Zmynd15
Zmynd8
Znf10
Znf101
Znf107
Znf131
Znf133
Znf138
Znf143
Znf146
Znf169
Znf174
Znf175
Znf181
Znf192p1
Znf197
Znf20
Znf205
Znf207
Znf211
Znf213
Znf213-as1
Znf215
Znf217
Znf219
Znf224
Znf227
Znf230
Znf252p-as1
Znf253
Znf254
Znf26
Znf263
Znf267
Znf268
Znf271p
Znf273
Znf274
Znf275
Znf276
Znf277
Znf282
Znf286a
Znf29p
Znf30
Znf316
Znf324
Znf324b
Znf326
Znf330
Znf331
Znf333
Znf341
Znf346
Znf354b
Znf382
Znf383
Znf385b
Znf385c
Znf391
Znf398
Znf404
Znf408
Znf419
Znf420
Znf429
Znf436-as1
Znf438
Znf440
Znf444
Znf444p1
Znf445
Znf446
Znf449
Znf451
Znf460
Znf473
Znf48
Znf480
Znf485
Znf487
Znf493
Znf497
Znf501
Znf503-as2
Znf511
Znf511-prap1
Znf512
Znf517
Znf518a
Znf524
Znf525
Znf526
Znf527
Znf529-as1
Znf540
Znf546
Znf547
Znf548
Znf552
Znf555
Znf556
Znf557
Znf570
Znf575
Znf576
Znf580
Znf581
Znf584
Znf586
Znf587
Znf587b
Znf589
Znf593
Znf595
Znf596
Znf609
Znf620
Znf621
Znf623
Znf627
Znf628
Znf638
Znf639
Znf646
Znf649-as1
Znf652
Znf653
Znf654
Znf655
Znf664
Znf665
Znf672
Znf678
Znf680
Znf683
Znf684
Znf687
Znf688
Znf69
Znf691
Znf696
Znf7
Znf700
Znf701
Znf706
Znf707
Znf71
Znf711
Znf714
Znf720
Znf740
Znf749
Znf75a
Znf76
Znf765
Znf766
Znf771
Znf773
Znf775
Znf776
Znf778
Znf785
Znf788p
Znf789
Znf79
Znf791
Znf805
Znf814
Znf830
Znf846
Znf878
Znf92
Znhit1
Znhit3
Znrd1
Znrf1
Znrf2
Znrf3
Zpr1
Zranb2-as2
Zrsr2
Zscan2
Zscan21
Zscan25
Zscan26
Zscan31
Zscan9
Zswim1
Zswim4
Zswim8
Zswim9
Zwilch
Zyx
