# Supplementary material for: A Bayesian inference transcription factor activity model for the analysis of single-cell transcriptomes
Source: Genome Res. 2021 Jul;31(7):1296–311. doi: 10.1101/gr.265595.120 (PMC8256867; doi:10.1101/gr.265595.120)
Supplement: Supplemental Material [file supp_gr.265595.120_Supplemental_Code.zip › BITFAM/inst/extdata/human/CEBPG]

A1cf
A2m
A2m-as1
A2ml1
A2mp1
Aacs
Aadac
Aadacl2-as1
Aadacl4
Aadacp1
Aak1
Aamdc
Aamp
Aar2
Aars
Aasdhppt
Aatf
Abalon
Abca1
Abca17p
Abca4
Abca5
Abca9
Abcb1
Abcb9
Abcc10
Abcc11
Abcc13
Abcc2
Abcc3
Abcc5
Abcc6
Abcc6p1
Abcd1
Abcd3
Abcd4
Abce1
Abcf1
Abcf2
Abcg1
Abcg5
Abhd1
Abhd10
Abhd11
Abhd11-as1
Abhd12
Abhd12b
Abhd14a
Abhd14a-acy1
Abhd14b
Abhd18
Abhd2
Abhd3
Abhd5
Abhd6
Abi2
Abi3bp
Ablim2
Ablim3
Abo
Abr
Ac000077.1
Ac000078.1
Ac001226.1
Ac002094.1
Ac002310.2
Ac002451.1
Ac002472.3
Ac002542.1
Ac002558.1
Ac002996.1
Ac003001.2
Ac003002.1
Ac003002.3
Ac003005.2
Ac003102.1
Ac003669.1
Ac003688.2
Ac003991.1
Ac003991.2
Ac004009.1
Ac004012.1
Ac004069.2
Ac004148.1
Ac004224.2
Ac004231.3
Ac004233.3
Ac004241.1
Ac004381.1
Ac004477.1
Ac004491.1
Ac004522.1
Ac004585.1
Ac004593.2
Ac004687.1
Ac004702.1
Ac004707.1
Ac004805.1
Ac004812.1
Ac004832.5
Ac004837.1
Ac004837.3
Ac004840.2
Ac004847.1
Ac004865.2
Ac004884.2
Ac004890.1
Ac004923.2
Ac004982.1
Ac005005.2
Ac005020.1
Ac005033.1
Ac005041.1
Ac005050.1
Ac005072.1
Ac005077.2
Ac005086.1
Ac005089.1
Ac005104.1
Ac005162.2
Ac005176.2
Ac005186.1
Ac005220.1
Ac005224.1
Ac005224.3
Ac005253.1
Ac005258.1
Ac005280.1
Ac005280.2
Ac005323.1
Ac005324.4
Ac005330.1
Ac005332.4
Ac005339.1
Ac005342.1
Ac005363.2
Ac005379.1
Ac005392.1
Ac005498.3
Ac005520.2
Ac005520.4
Ac005523.2
Ac005532.2
Ac005534.1
Ac005606.2
Ac005618.1
Ac005632.2
Ac005632.4
Ac005670.2
Ac005674.1
Ac005695.1
Ac005696.1
Ac005741.1
Ac005746.2
Ac005775.1
Ac005779.2
Ac005785.2
Ac005786.2
Ac005796.1
Ac005823.2
Ac005829.2
Ac005832.4
Ac005833.1
Ac005837.1
Ac005840.4
Ac005842.1
Ac005899.3
Ac005899.4
Ac005911.1
Ac005915.1
Ac005920.1
Ac005920.3
Ac005920.4
Ac005962.1
Ac005996.1
Ac006001.1
Ac006001.2
Ac006019.1
Ac006023.2
Ac006033.1
Ac006059.2
Ac006064.3
Ac006077.2
Ac006116.8
Ac006122.1
Ac006153.1
Ac006160.2
Ac006205.2
Ac006213.1
Ac006254.1
Ac006254.3
Ac006273.1
Ac006277.1
Ac006329.1
Ac006333.1
Ac006441.4
Ac006483.2
Ac006504.5
Ac006504.7
Ac006511.5
Ac006517.1
Ac006518.1
Ac006538.1
Ac006539.1
Ac006927.1
Ac006927.5
Ac006946.3
Ac006960.2
Ac006994.2
Ac007014.1
Ac007032.1
Ac007040.2
Ac007066.2
Ac007092.1
Ac007099.1
Ac007182.3
Ac007192.1
Ac007216.4
Ac007244.1
Ac007250.1
Ac007285.1
Ac007285.2
Ac007298.2
Ac007319.1
Ac007326.3
Ac007349.1
Ac007363.1
Ac007364.1
Ac007375.1
Ac007383.2
Ac007386.1
Ac007389.1
Ac007391.2
Ac007395.1
Ac007405.1
Ac007405.2
Ac007406.2
Ac007448.1
Ac007448.3
Ac007448.4
Ac007450.3
Ac007463.1
Ac007491.1
Ac007493.1
Ac007496.1
Ac007513.1
Ac007536.1
Ac007546.2
Ac007546.3
Ac007601.2
Ac007611.1
Ac007619.2
Ac007620.1
Ac007655.1
Ac007656.2
Ac007681.1
Ac007683.2
Ac007686.1
Ac007728.3
Ac007780.1
Ac007786.1
Ac007846.2
Ac007920.1
Ac007950.1
Ac007991.2
Ac007998.5
Ac008012.1
Ac008014.1
Ac008063.2
Ac008079.1
Ac008105.1
Ac008105.3
Ac008121.2
Ac008264.2
Ac008267.5
Ac008278.2
Ac008280.3
Ac008406.3
Ac008438.2
Ac008443.1
Ac008525.1
Ac008525.2
Ac008539.1
Ac008543.1
Ac008555.2
Ac008572.1
Ac008581.2
Ac008592.1
Ac008592.4
Ac008608.2
Ac008610.1
Ac008622.1
Ac008641.1
Ac008667.3
Ac008669.1
Ac008691.1
Ac008696.1
Ac008734.1
Ac008735.5
Ac008738.5
Ac008753.1
Ac008763.2
Ac008770.2
Ac008771.1
Ac008806.1
Ac008892.1
Ac008897.1
Ac008897.2
Ac008914.1
Ac008966.1
Ac008985.1
Ac009005.1
Ac009034.1
Ac009041.1
Ac009053.1
Ac009060.1
Ac009061.1
Ac009065.4
Ac009075.1
Ac009086.1
Ac009087.1
Ac009093.8
Ac009093.9
Ac009097.2
Ac009097.4
Ac009107.2
Ac009108.5
Ac009118.1
Ac009119.3
Ac009121.2
Ac009132.1
Ac009133.1
Ac009133.2
Ac009133.5
Ac009159.2
Ac009159.4
Ac009171.2
Ac009227.1
Ac009248.1
Ac009299.2
Ac009299.3
Ac009309.1
Ac009318.1
Ac009396.3
Ac009407.1
Ac009413.1
Ac009446.1
Ac009452.1
Ac009480.2
Ac009501.1
Ac009502.1
Ac009506.1
Ac009509.1
Ac009509.2
Ac009558.2
Ac009560.1
Ac009562.1
Ac009570.1
Ac009779.3
Ac009802.1
Ac009879.2
Ac009879.3
Ac009908.1
Ac009950.1
Ac009955.3
Ac009975.2
Ac010148.1
Ac010186.2
Ac010198.2
Ac010200.1
Ac010205.1
Ac010240.2
Ac010260.1
Ac010273.2
Ac010297.1
Ac010300.1
Ac010307.1
Ac010307.2
Ac010325.1
Ac010325.2
Ac010327.2
Ac010327.4
Ac010333.3
Ac010336.1
Ac010336.5
Ac010422.2
Ac010425.1
Ac010445.1
Ac010460.2
Ac010487.1
Ac010501.1
Ac010522.1
Ac010531.6
Ac010547.1
Ac010551.1
Ac010608.3
Ac010618.2
Ac010618.4
Ac010632.1
Ac010655.1
Ac010735.1
Ac010761.1
Ac010761.2
Ac010761.7
Ac010834.1
Ac010969.1
Ac010976.1
Ac010997.2
Ac011008.1
Ac011193.1
Ac011195.2
Ac011247.1
Ac011287.1
Ac011444.1
Ac011445.2
Ac011448.1
Ac011453.2
Ac011462.2
Ac011462.3
Ac011462.4
Ac011474.1
Ac011476.3
Ac011481.1
Ac011495.1
Ac011498.1
Ac011511.2
Ac011511.4
Ac011529.1
Ac011591.1
Ac011603.2
Ac011603.4
Ac011611.4
Ac011752.1
Ac011773.3
Ac011899.2
Ac011921.1
Ac011921.2
Ac011939.3
Ac012044.1
Ac012065.3
Ac012065.4
Ac012100.2
Ac012123.2
Ac012146.2
Ac012158.1
Ac012213.2
Ac012213.4
Ac012291.2
Ac012313.3
Ac012313.9
Ac012358.2
Ac012360.2
Ac012370.1
Ac012409.1
Ac012409.2
Ac012442.2
Ac012456.2
Ac012485.3
Ac012488.2
Ac012506.3
Ac012507.4
Ac012555.1
Ac012613.1
Ac012629.2
Ac012640.4
Ac012653.2
Ac012668.2
Ac012668.3
Ac012676.3
Ac012676.5
Ac013244.1
Ac013275.1
Ac013356.1
Ac013356.4
Ac013400.1
Ac013468.1
Ac013472.1
Ac013565.3
Ac013652.1
Ac013717.1
Ac015687.1
Ac015722.1
Ac015802.1
Ac015802.4
Ac015802.5
Ac015818.2
Ac015909.3
Ac015912.3
Ac015936.1
Ac015936.2
Ac015982.1
Ac016027.1
Ac016205.1
Ac016292.2
Ac016394.1
Ac016397.1
Ac016405.2
Ac016542.3
Ac016576.1
Ac016582.2
Ac016586.1
Ac016596.1
Ac016629.3
Ac016717.1
Ac016717.2
Ac016727.1
Ac016737.2
Ac016766.1
Ac016769.4
Ac016773.1
Ac016831.1
Ac016831.7
Ac016876.2
Ac016877.3
Ac016903.1
Ac017015.2
Ac017048.3
Ac017076.1
Ac017078.1
Ac017083.4
Ac017100.1
Ac017104.3
Ac018362.1
Ac018362.3
Ac018413.1
Ac018521.5
Ac018552.2
Ac018552.3
Ac018553.2
Ac018637.1
Ac018647.2
Ac018695.7
Ac018738.1
Ac018755.3
Ac018761.2
Ac018765.1
Ac018809.1
Ac018816.2
Ac018868.2
Ac018880.1
Ac018946.1
Ac019069.1
Ac019084.1
Ac019097.1
Ac019117.2
Ac019129.2
Ac019197.1
Ac019257.9
Ac019288.1
Ac020612.2
Ac020636.1
Ac020636.2
Ac020651.1
Ac020656.1
Ac020658.3
Ac020763.1
Ac020763.3
Ac020891.1
Ac020891.2
Ac020891.3
Ac020904.2
Ac020907.1
Ac020907.2
Ac020907.3
Ac020907.5
Ac020907.6
Ac020908.3
Ac020909.3
Ac020910.3
Ac020910.5
Ac020911.2
Ac020914.4
Ac020915.1
Ac020922.3
Ac020922.4
Ac020923.1
Ac021074.2
Ac021106.3
Ac021146.6
Ac021151.1
Ac021242.3
Ac021549.1
Ac021594.2
Ac021660.1
Ac021744.1
Ac021860.1
Ac022007.1
Ac022079.2
Ac022080.3
Ac022098.1
Ac022098.3
Ac022098.4
Ac022113.1
Ac022113.2
Ac022145.1
Ac022167.4
Ac022167.5
Ac022202.1
Ac022211.2
Ac022217.3
Ac022296.2
Ac022364.2
Ac022400.2
Ac022405.1
Ac022413.1
Ac022424.1
Ac022441.2
Ac022498.1
Ac022511.1
Ac022517.1
Ac022634.2
Ac022730.3
Ac022730.4
Ac022733.1
Ac022762.2
Ac022784.1
Ac022784.4
Ac022795.1
Ac022816.1
Ac022819.1
Ac023024.1
Ac023034.1
Ac023043.4
Ac023050.1
Ac023157.2
Ac023194.3
Ac023301.1
Ac023347.1
Ac023509.1
Ac023509.3
Ac023510.1
Ac023632.2
Ac023644.1
Ac023762.1
Ac023824.1
Ac023906.3
Ac023906.4
Ac024022.1
Ac024082.2
Ac024243.1
Ac024267.4
Ac024267.6
Ac024270.4
Ac024451.4
Ac024475.4
Ac024559.2
Ac024940.1
Ac025048.1
Ac025164.1
Ac025165.2
Ac025165.4
Ac025165.5
Ac025171.2
Ac025171.3
Ac025171.4
Ac025181.2
Ac025257.1
Ac025262.1
Ac025279.2
Ac025280.3
Ac025283.3
Ac025419.1
Ac025423.3
Ac025442.1
Ac025518.1
Ac025524.2
Ac025569.1
Ac025580.2
Ac025682.1
Ac025750.1
Ac025755.1
Ac025822.2
Ac026100.1
Ac026124.2
Ac026202.3
Ac026254.1
Ac026254.2
Ac026310.2
Ac026362.1
Ac026401.1
Ac026403.1
Ac026427.2
Ac026458.2
Ac026461.2
Ac026462.3
Ac026464.4
Ac026464.6
Ac026470.1
Ac026471.2
Ac026719.1
Ac026726.1
Ac026740.3
Ac026765.2
Ac026785.1
Ac026785.2
Ac026786.1
Ac026801.1
Ac026803.2
Ac026954.3
Ac026992.1
Ac026992.2
Ac027097.1
Ac027097.2
Ac027104.1
Ac027117.2
Ac027176.2
Ac027237.1
Ac027277.2
Ac027279.3
Ac027287.2
Ac027335.1
Ac027575.2
Ac027601.1
Ac027627.1
Ac027644.1
Ac027644.3
Ac027644.4
Ac027702.1
Ac027763.1
Ac027801.1
Ac027801.4
Ac034102.4
Ac034102.6
Ac034102.7
Ac034199.1
Ac034213.1
Ac034228.1
Ac036222.1
Ac037459.1
Ac037459.2
Ac037487.3
Ac040160.1
Ac040169.3
Ac040173.1
Ac040904.1
Ac040978.1
Ac044798.1
Ac046130.1
Ac048337.1
Ac048341.2
Ac051619.7
Ac051619.8
Ac053481.3
Ac053513.1
Ac053527.1
Ac055720.2
Ac055731.1
Ac060234.2
Ac061992.1
Ac061999.1
Ac062028.1
Ac062039.1
Ac063926.2
Ac063949.2
Ac063952.1
Ac063960.2
Ac063980.1
Ac064805.2
Ac064807.3
Ac066612.2
Ac067852.2
Ac067945.3
Ac068050.1
Ac068152.1
Ac068205.1
Ac068205.2
Ac068254.2
Ac068298.1
Ac068481.1
Ac068506.1
Ac068533.3
Ac068580.1
Ac068587.2
Ac068594.1
Ac068620.1
Ac068631.1
Ac068631.3
Ac068657.1
Ac068669.1
Ac068672.3
Ac068775.1
Ac068870.1
Ac068880.3
Ac068888.1
Ac068888.2
Ac069120.1
Ac069185.1
Ac069213.1
Ac069236.1
Ac069277.1
Ac069307.1
Ac069366.2
Ac069368.1
Ac069503.1
Ac069503.2
Ac069528.1
Ac072022.2
Ac073046.2
Ac073050.1
Ac073072.1
Ac073107.2
Ac073210.1
Ac073210.2
Ac073283.1
Ac073283.2
Ac073316.1
Ac073316.2
Ac073320.1
Ac073332.1
Ac073346.1
Ac073389.1
Ac073410.1
Ac073464.1
Ac073522.1
Ac073573.1
Ac073585.1
Ac073592.1
Ac073610.1
Ac073610.3
Ac073611.1
Ac073611.2
Ac073655.2
Ac073842.1
Ac073863.1
Ac073896.5
Ac073957.1
Ac074032.1
Ac074044.1
Ac074050.1
Ac074117.1
Ac074134.1
Ac074138.1
Ac074143.1
Ac074255.1
Ac074351.1
Ac074366.1
Ac078785.1
Ac078795.1
Ac078850.2
Ac078883.1
Ac078925.4
Ac078962.4
Ac079061.1
Ac079062.1
Ac079097.1
Ac079203.1
Ac079209.1
Ac079305.1
Ac079305.3
Ac079322.1
Ac079385.2
Ac079414.3
Ac079416.3
Ac079447.1
Ac079448.1
Ac079466.1
Ac079612.1
Ac079741.1
Ac079742.1
Ac079760.2
Ac079766.1
Ac079790.1
Ac079793.1
Ac079807.1
Ac079866.2
Ac079907.1
Ac079942.1
Ac079944.1
Ac079949.2
Ac080013.5
Ac080038.1
Ac080112.1
Ac080129.1
Ac080129.2
Ac083805.3
Ac083841.1
Ac083864.2
Ac083873.1
Ac083880.1
Ac083949.1
Ac084018.1
Ac084018.2
Ac084024.2
Ac084026.2
Ac084117.1
Ac084357.1
Ac084364.1
Ac084757.1
Ac084759.3
Ac084781.2
Ac084871.2
Ac084879.1
Ac084879.2
Ac087239.1
Ac087269.1
Ac087269.2
Ac087359.1
Ac087385.2
Ac087385.3
Ac087392.1
Ac087439.2
Ac087441.2
Ac087491.1
Ac087500.1
Ac087518.1
Ac087521.3
Ac087588.1
Ac087612.1
Ac087651.1
Ac087664.3
Ac087683.1
Ac087741.3
Ac087762.1
Ac087763.1
Ac089999.1
Ac090136.1
Ac090164.2
Ac090164.3
Ac090164.4
Ac090181.2
Ac090181.3
Ac090192.2
Ac090229.1
Ac090283.1
Ac090286.1
Ac090515.2
Ac090525.1
Ac090527.3
Ac090543.1
Ac090578.1
Ac090589.1
Ac090607.5
Ac090617.1
Ac090617.3
Ac090617.5
Ac090618.1
Ac090692.1
Ac090699.1
Ac090772.1
Ac090772.2
Ac090774.1
Ac090888.3
Ac090912.2
Ac090921.1
Ac090971.1
Ac091043.1
Ac091053.2
Ac091057.6
Ac091114.1
Ac091133.5
Ac091152.2
Ac091152.4
Ac091153.1
Ac091153.3
Ac091153.4
Ac091167.6
Ac091173.1
Ac091390.4
Ac091429.1
Ac091492.1
Ac091515.1
Ac091551.1
Ac091564.1
Ac091564.2
Ac091588.1
Ac091691.1
Ac091806.1
Ac091807.1
Ac091860.2
Ac091917.1
Ac091917.2
Ac091959.1
Ac091959.3
Ac091979.2
Ac092017.3
Ac092042.2
Ac092053.1
Ac092058.1
Ac092069.1
Ac092070.1
Ac092070.2
Ac092070.3
Ac092070.4
Ac092115.1
Ac092115.2
Ac092115.3
Ac092117.2
Ac092118.1
Ac092119.2
Ac092119.3
Ac092120.1
Ac092135.3
Ac092140.1
Ac092143.1
Ac092143.2
Ac092145.1
Ac092159.2
Ac092164.1
Ac092171.3
Ac092171.4
Ac092171.5
Ac092295.2
Ac092296.1
Ac092296.3
Ac092324.1
Ac092338.1
Ac092375.1
Ac092375.3
Ac092378.1
Ac092378.2
Ac092473.1
Ac092535.4
Ac092587.1
Ac092598.1
Ac092641.1
Ac092658.1
Ac092724.1
Ac092745.2
Ac092755.2
Ac092756.1
Ac092794.1
Ac092809.4
Ac092835.1
Ac092910.3
Ac092944.1
Ac092969.1
Ac093151.3
Ac093156.1
Ac093157.1
Ac093166.1
Ac093249.5
Ac093323.3
Ac093326.1
Ac093426.1
Ac093484.3
Ac093484.4
Ac093495.1
Ac093503.1
Ac093510.1
Ac093512.2
Ac093525.1
Ac093525.7
Ac093525.8
Ac093535.1
Ac093579.1
Ac093627.4
Ac093663.2
Ac093673.1
Ac093700.1
Ac093714.1
Ac093726.3
Ac093732.1
Ac093734.1
Ac093752.1
Ac093752.2
Ac093813.1
Ac093827.2
Ac093827.4
Ac093831.2
Ac093904.1
Ac093911.1
Ac094108.1
Ac095040.1
Ac095055.1
Ac095057.2
Ac096536.1
Ac096540.1
Ac096632.2
Ac096649.1
Ac096664.1
Ac096733.1
Ac096733.2
Ac096751.1
Ac096921.1
Ac096992.2
Ac097065.2
Ac097103.2
Ac097105.1
Ac097358.2
Ac097376.2
Ac097381.1
Ac097460.1
Ac097462.1
Ac097484.1
Ac097523.2
Ac097625.1
Ac097634.1
Ac097634.3
Ac097637.1
Ac097639.1
Ac097641.2
Ac097658.1
Ac098582.1
Ac098592.1
Ac098617.1
Ac098650.1
Ac098657.2
Ac098799.2
Ac098828.2
Ac098829.1
Ac098847.1
Ac098851.1
Ac098934.2
Ac098934.4
Ac099066.2
Ac099343.3
Ac099344.1
Ac099489.1
Ac099489.2
Ac099518.1
Ac099522.2
Ac099524.1
Ac099535.1
Ac099684.2
Ac099687.1
Ac099782.2
Ac099791.2
Ac099795.1
Ac099811.4
Ac100775.1
Ac100778.3
Ac100793.2
Ac100802.1
Ac100827.1
Ac100830.3
Ac100849.2
Ac100861.1
Ac100861.2
Ac100872.1
Ac102941.1
Ac102945.2
Ac102953.1
Ac103705.1
Ac103706.1
Ac103724.1
Ac103740.2
Ac103851.1
Ac103925.1
Ac104024.1
Ac104024.2
Ac104046.1
Ac104109.2
Ac104135.1
Ac104333.4
Ac104365.1
Ac104390.1
Ac104435.1
Ac104450.1
Ac104451.1
Ac104461.1
Ac104472.2
Ac104521.1
Ac104532.1
Ac104532.2
Ac104561.1
Ac104581.4
Ac104590.1
Ac104596.1
Ac104634.1
Ac104653.1
Ac104653.2
Ac104667.2
Ac104687.1
Ac104695.4
Ac104758.3
Ac104758.5
Ac104785.1
Ac104958.2
Ac104971.1
Ac104984.5
Ac104997.1
Ac105020.6
Ac105036.1
Ac105046.1
Ac105052.4
Ac105101.1
Ac105265.2
Ac105277.1
Ac105339.1
Ac105345.2
Ac105429.1
Ac105429.2
Ac105443.1
Ac105917.1
Ac106028.2
Ac106028.4
Ac106739.1
Ac106782.5
Ac106791.2
Ac106820.4
Ac106872.9
Ac106874.1
Ac107027.3
Ac107029.1
Ac107032.2
Ac107401.1
Ac107871.1
Ac107909.2
Ac107959.1
Ac107959.4
Ac107959.5
Ac107982.2
Ac108002.1
Ac108039.1
Ac108059.3
Ac108134.1
Ac108134.3
Ac108134.4
Ac108448.3
Ac108471.1
Ac108471.2
Ac108516.2
Ac108673.3
Ac108676.1
Ac108676.2
Ac108693.2
Ac108751.3
Ac108751.5
Ac108752.1
Ac108866.1
Ac108868.2
Ac109315.1
Ac109460.3
Ac109462.1
Ac109466.1
Ac109630.1
Ac109927.2
Ac109992.1
Ac110079.1
Ac110285.1
Ac110749.1
Ac110769.1
Ac110799.1
Ac111000.1
Ac111000.4
Ac111149.2
Ac111200.2
Ac112198.2
Ac112200.2
Ac112206.3
Ac112220.2
Ac112225.1
Ac112236.2
Ac112250.1
Ac112497.1
Ac112694.1
Ac112907.1
Ac113143.2
Ac113189.1
Ac113192.5
Ac113194.1
Ac113208.1
Ac113410.2
Ac113608.2
Ac114291.1
Ac114401.1
Ac114488.2
Ac114489.1
Ac114490.2
Ac114689.3
Ac114776.1
Ac114781.2
Ac114786.1
Ac114786.2
Ac114797.1
Ac114956.3
Ac114982.1
Ac115284.2
Ac115285.1
Ac115676.1
Ac116021.1
Ac116025.1
Ac116025.2
Ac116049.2
Ac116337.3
Ac116353.1
Ac116353.5
Ac116535.1
Ac116562.3
Ac116914.2
Ac117382.2
Ac117386.2
Ac118553.2
Ac118754.3
Ac118942.1
Ac119403.2
Ac119427.1
Ac119677.1
Ac119800.1
Ac120193.1
Ac120498.4
Ac121338.1
Ac122108.1
Ac122129.1
Ac122688.3
Ac122718.2
Ac123595.1
Ac123767.1
Ac123768.2
Ac124016.1
Ac124068.2
Ac124242.1
Ac124276.1
Ac124276.2
Ac124283.5
Ac124854.1
Ac124891.1
Ac124947.2
Ac125494.1
Ac126182.1
Ac126614.1
Ac126696.1
Ac126763.1
Ac126773.4
Ac126915.1
Ac127002.1
Ac127459.1
Ac127459.3
Ac128709.3
Ac129492.1
Ac129492.3
Ac129926.1
Ac130343.2
Ac130469.1
Ac131009.3
Ac131025.3
Ac131097.3
Ac131159.1
Ac131235.2
Ac131254.3
Ac131391.1
Ac131888.1
Ac132219.2
Ac132872.2
Ac132872.3
Ac132938.1
Ac133540.1
Ac133637.1
Ac133644.2
Ac133644.3
Ac135048.2
Ac135050.2
Ac135050.5
Ac135507.1
Ac136443.3
Ac136469.1
Ac136475.2
Ac136475.4
Ac136475.8
Ac136624.1
Ac136777.2
Ac137527.1
Ac137579.2
Ac137630.3
Ac137932.2
Ac137936.2
Ac138024.1
Ac138123.1
Ac138393.1
Ac138393.3
Ac138409.1
Ac138627.1
Ac138811.1
Ac138907.7
Ac139149.1
Ac139256.1
Ac139493.2
Ac139530.3
Ac139718.1
Ac139718.2
Ac139749.1
Ac139768.1
Ac139769.1
Ac139783.1
Ac139795.3
Ac139887.2
Ac141586.1
Ac142381.3
Ac144522.1
Ac145124.1
Ac145207.9
Ac145285.2
Ac145285.6
Ac145423.3
Ac146507.2
Ac148476.1
Ac190387.1
Ac231657.2
Ac233702.8
Ac233992.3
Ac234917.1
Ac241584.2
Ac242842.1
Ac242842.3
Ac243547.1
Ac243547.3
Ac243829.3
Ac243829.4
Ac244197.2
Ac244517.8
Ac245014.3
Ac245033.2
Ac245036.3
Ac245041.2
Ac245047.5
Ac245047.6
Ac245052.2
Ac245052.6
Ac245060.6
Ac245100.1
Ac245100.3
Ac245100.5
Ac253536.1
Ac253536.5
Ac253576.2
Ac254562.1
Acaa1
Acaca
Acacb
Acad10
Acad8
Acad9
Acadsb
Acadvl
Acat2
Acbd4
Acin1
Ackr2
Acly
Acot1
Acot13
Acot2
Acot6
Acox2
Acp1
Acp2
Acp6
Acsf2
Acsf3
Acsl3
Acsl5
Acsm1
Acsm2a
Acsm2b
Acsm3
Acsm4
Acsm5
Acss2
Acss3
Acta2-as1
Actb
Actg1p14
Actl6b
Actl7a
Actn1
Actn1-as1
Actn4
Actr1a
Actr3
Actr3bp4
Actr6
Acvr1c
Acvr2a
Acvrl1
Acy1
Acyp1
Acyp2
Ad000671.1
Ad000671.3
Ad000864.2
Adal
Adam10
Adam11
Adam15
Adam20p1
Adam22
Adam28
Adam33
Adam5
Adam9
Adamts17
Adamts6
Adamts7p4
Adamtsl4
Adamtsl4-as1
Adap2
Adat1
Adcy4
Adcy5
Adcy7
Adcy9
Adcyap1
Add1
Add2
Add3
Adgrb3
Adgre1
Adgre5
Adgrf3
Adgrf4
Adgrg1
Adgrg3
Adgrg6
Adgrl1
Adgrv1
Adh6
Adhfe1
Adipor2
Adnp2
Adnp-as1
Adora2b
Adpgk-as1
Adprm
Adra1b
Adra1d
Adrm1
Adssl1
Adtrp
Aebp1
Aebp2
Af003529.1
Af107885.1
Af111167.1
Af117829.1
Af127577.5
Af131216.5
Af186190.1
Af196972.1
Af235103.2
Af241726.2
Af274858.1
Af305872.1
Afap1
Afap1l1
Afdn
Afdn-dt
Aff1
Aff3
Afg3l2
Afmid
Afp
Agap1
Agap1-it1
Agap3
Agbl2
Agfg1
Aggf1
Agk
Ago2
Ago3
Agpat3
Agpat5
Agps
Agxt
Ahcy
Ahcyl1
Ahcyl2
Ahdc1
Ahi1
Ahnak
Ahr
Ahrr
Ahsa2p
Ahsg
Aif1l
Aifm1
Aifm2
Aifm3
Aig1
Aig1p1
Aim2
Aimp2
Aipl1
Aj003147.3
Ajap1
Ajuba
Ak2
Ak3p4
Ak3p5
Ak4
Akap1
Akap10
Akap12
Akap13
Akap17a
Akap2
Akap5
Akap7
Akr1b15
Akr1b1p3
Akr1c1
Akr1c2
Akr1c3
Akr1d1
Akr7l
Akt1
Akt1s1
Akt2
Al008718.1
Al008726.1
Al008729.2
Al009176.1
Al009179.1
Al009183.1
Al020997.1
Al020997.2
Al021068.1
Al021155.2
Al021391.1
Al021396.1
Al021407.2
Al021578.1
Al021997.3
Al022067.1
Al022069.1
Al022069.2
Al022100.1
Al022315.1
Al022316.1
Al022319.1
Al022324.2
Al022326.1
Al022331.1
Al022341.2
Al022345.4
Al022400.1
Al022722.2
Al022724.1
Al023284.4
Al023581.1
Al023693.1
Al023803.2
Al023806.1
Al024497.2
Al024498.2
Al024507.2
Al031055.1
Al031229.1
Al031282.1
Al031284.1
Al031428.1
Al031429.2
Al031432.3
Al031432.4
Al031587.2
Al031587.4
Al031590.1
Al031602.1
Al031651.2
Al031658.2
Al031666.2
Al031726.1
Al031727.2
Al031777.1
Al031846.1
Al031846.2
Al031847.1
Al031985.2
Al032819.2
Al032819.3
Al034349.1
Al034397.2
Al034397.3
Al034399.2
Al034417.1
Al034430.2
Al034546.1
Al034550.2
Al035078.3
Al035078.4
Al035079.1
Al035252.2
Al035398.1
Al035405.1
Al035410.1
Al035419.1
Al035420.1
Al035587.1
Al035696.2
Al049543.1
Al049697.1
Al049712.1
Al049748.1
Al049767.1
Al049780.1
Al049780.2
Al049796.1
Al050320.1
Al050403.2
Al078587.1
Al078590.2
Al078590.3
Al078621.1
Al078621.3
Al078624.1
Al078624.2
Al080315.1
Al080317.1
Al080317.3
Al096701.3
Al096814.1
Al096828.3
Al096870.1
Al109613.1
Al109755.1
Al109810.2
Al109914.1
Al109918.3
Al109920.1
Al109933.1
Al109936.2
Al110115.2
Al110292.1
Al117335.1
Al117342.1
Al117348.2
Al117378.2
Al118522.1
Al118558.3
Al121583.1
Al121594.1
Al121601.2
Al121612.2
Al121758.1
Al121768.1
Al121772.1
Al121790.1
Al121820.2
Al121839.2
Al121885.3
Al121890.3
Al121906.1
Al121932.1
Al121936.1
Al121949.2
Al121949.3
Al121972.1
Al121983.1
Al121983.2
Al121992.1
Al121992.2
Al122018.1
Al132639.1
Al132639.2
Al132639.3
Al132655.1
Al132657.2
Al132780.1
Al132780.2
Al132857.1
Al132989.2
Al133216.2
Al133325.2
Al133338.1
Al133371.1
Al133410.1
Al133467.2
Al133481.1
Al133520.1
Al133553.1
Al135785.1
Al135838.1
Al135902.2
Al135905.2
Al135924.1
Al135978.1
Al135999.3
Al136038.5
Al136040.1
Al136084.2
Al136099.1
Al136115.3
Al136116.3
Al136131.1
Al136141.1
Al136146.1
Al136162.1
Al136228.1
Al136231.1
Al136295.1
Al136301.1
Al136304.1
Al136309.2
Al136309.4
Al136360.1
Al136419.1
Al136439.1
Al136962.1
Al136967.1
Al136979.1
Al136982.1
Al136982.6
Al136985.3
Al137003.1
Al137026.2
Al137060.1
Al137186.2
Al137247.1
Al137782.1
Al137785.1
Al137789.2
Al137793.1
Al137802.1
Al137802.2
Al137802.3
Al137803.1
Al137856.1
Al138479.1
Al138733.2
Al138767.2
Al138785.1
Al138787.2
Al138826.1
Al138827.1
Al138828.1
Al138830.1
Al138831.1
Al138831.2
Al138881.1
Al138916.1
Al138921.1
Al138963.1
Al138966.2
Al138976.2
Al139035.1
Al139039.3
Al139148.1
Al139161.2
Al139184.1
Al139220.2
Al139254.2
Al139254.3
Al139288.1
Al139317.4
Al139384.1
Al139412.1
Al139415.2
Al139805.1
Al157371.2
Al157378.1
Al157400.1
Al157400.2
Al157400.5
Al157402.2
Al157414.3
Al157702.2
Al157713.1
Al157778.1
Al157786.1
Al157838.1
Al157871.1
Al157888.1
Al157937.1
Al158063.1
Al158151.1
Al158151.3
Al158156.1
Al158209.1
Al158212.3
Al158801.2
Al158840.1
Al160236.1
Al160270.1
Al160275.1
Al160313.1
Al160314.2
Al160408.1
Al160408.2
Al160408.4
Al160408.5
Al161669.3
Al161729.4
Al161740.1
Al161751.1
Al161896.1
Al161931.1
Al161937.1
Al162171.1
Al162231.3
Al162373.1
Al162377.1
Al162419.1
Al162430.1
Al162591.2
Al162730.1
Al163636.2
Al353586.1
Al353596.1
Al353622.2
Al353651.1
Al353651.2
Al353651.3
Al353689.2
Al353719.1
Al353743.1
Al353747.4
Al353764.1
Al353801.1
Al353807.2
Al353807.3
Al354696.2
Al354707.1
Al354740.1
Al354811.1
Al354813.1
Al354861.3
Al354892.1
Al354928.1
Al354989.2
Al355001.2
Al355075.1
Al355076.1
Al355076.2
Al355096.1
Al355149.1
Al355297.2
Al355301.1
Al355303.1
Al355306.1
Al355312.3
Al355357.1
Al355377.1
Al355377.2
Al355388.1
Al355472.3
Al355490.2
Al355499.1
Al355598.1
Al355677.1
Al355810.1
Al355836.1
Al355916.1
Al355916.2
Al355916.3
Al355922.1
Al355987.2
Al355987.4
Al355987.5
Al355990.1
Al356056.1
Al356057.1
Al356215.1
Al356235.1
Al356277.3
Al356299.1
Al356299.2
Al356309.1
Al356309.3
Al356364.1
Al356417.2
Al356481.2
Al356488.2
Al356599.1
Al356740.3
Al357033.1
Al357078.3
Al357140.2
Al357153.2
Al357315.2
Al357500.1
Al357833.1
Al358075.2
Al358113.1
Al358154.1
Al358394.3
Al358777.1
Al358933.1
Al358976.1
Al359091.5
Al359092.2
Al359182.1
Al359541.1
Al359551.1
Al359555.1
Al359633.1
Al359643.2
Al359644.1
Al359672.1
Al359711.2
Al359742.1
Al359757.2
Al359762.1
Al359844.1
Al359878.1
Al359924.1
Al360012.1
Al360169.1
Al365205.1
Al365205.2
Al365226.1
Al365226.2
Al365273.1
Al365295.1
Al365356.2
Al365356.3
Al365436.1
Al390067.1
Al390198.1
Al390294.1
Al390718.1
Al390719.1
Al390835.1
Al390862.1
Al390877.1
Al390879.1
Al390955.2
Al390961.2
Al391056.1
Al391094.1
Al391121.1
Al391152.1
Al391156.1
Al391244.2
Al391335.1
Al391497.1
Al391650.1
Al391684.1
Al391832.1
Al391832.2
Al391832.3
Al391839.1
Al391839.2
Al391903.1
Al391994.1
Al392024.1
Al392172.1
Al442647.2
Al442663.3
Al445070.1
Al445183.1
Al445187.1
Al445228.2
Al445250.1
Al445307.1
Al445363.3
Al445423.1
Al445471.2
Al445670.1
Al445928.2
Al450023.1
Al450163.1
Al450322.1
Al450344.3
Al450468.1
Al450468.2
Al451042.1
Al451042.2
Al451044.1
Al451049.1
Al451050.1
Al451054.2
Al451062.3
Al451085.1
Al451164.2
Al451165.2
Al512326.3
Al512328.1
Al512343.1
Al512347.1
Al512444.1
Al512590.1
Al512622.1
Al512631.1
Al512649.1
Al512661.1
Al512791.2
Al513122.2
Al513124.1
Al513165.1
Al513185.1
Al513217.1
Al513218.1
Al513314.2
Al513327.1
Al513523.3
Al513533.1
Al583722.2
Al583722.4
Al583834.1
Al583835.2
Al589669.1
Al589684.1
Al589740.1
Al589745.1
Al590002.1
Al590103.1
Al590133.1
Al590226.2
Al590235.1
Al590385.1
Al590432.1
Al590438.1
Al590440.2
Al590483.2
Al590552.1
Al590556.1
Al590556.3
Al590559.1
Al590617.1
Al590627.1
Al590644.3
Al590648.1
Al590666.3
Al590705.2
Al590727.1
Al590730.1
Al590764.1
Al590867.1
Al591222.1
Al591368.1
Al591485.1
Al591503.3
Al591518.1
Al591806.1
Al591806.3
Al592287.1
Al592402.1
Al592429.2
Al592431.2
Al592437.2
Al592494.2
Al596211.1
Al596218.1
Al596220.1
Al596223.1
Al596275.2
Al596327.1
Al603840.1
Al606468.1
Al606490.6
Al606537.1
Al606760.1
Al606760.3
Al627171.1
Al627224.1
Al627309.7
Al627313.1
Al627422.1
Al645608.3
Al645608.6
Al645608.7
Al645922.1
Al645937.1
Al645941.3
Al646090.2
Al662791.1
Al662844.3
Al662884.1
Al662890.1
Al662899.2
Al662907.1
Al663109.1
Al669831.4
Al669831.5
Al670729.1
Al671277.2
Al671762.1
Al671883.3
Al691403.1
Al691447.2
Al691449.1
Al691482.3
Al713965.1
Al731577.2
Al732292.2
Al732314.6
Al807740.1
Al807752.3
Al807752.6
Al807757.2
Al928921.1
Al929472.2
Alad
Alas1
Alas2
Alb
Alcam
Aldh16a1
Aldh18a1
Aldh1a1
Aldh1a2
Aldh1b1
Aldh1l1
Aldh1l1-as1
Aldh2
Aldh3a2
Aldh3b1
Aldh4a1
Aldh5a1
Aldoa
Aldob
Alg10
Alg10b
Alg11
Alg13
Alg14
Alg1l3p
Alg3
Alg9
Alkal2
Alkbh2
Alkbh3
Alkbh4
Alkbh6
Alkbh8
Alms1
Alms1p1
Alox12p2
Alox5ap
Alpk1
Alpk2
Alpl
Als2cr12
Alyref
Amacr
Ambra1
Amd1
Amdhd1
Ammecr1
Ampd2
Ampd3
Amz2
Anapc13
Anapc16
Anapc4
Anapc5
Ang
Angel2
Angptl2
Angptl6
Angptl8
Ank1
Ank2
Ankar
Ankfn1
Ankfy1
Ankhd1
Ankhd1-eif4ebp3
Ankk1
Ankrd1
Ankrd10-it1
Ankrd11
Ankrd12
Ankrd13a
Ankrd13d
Ankrd17
Ankrd18b
Ankrd18dp
Ankrd2
Ankrd20a4
Ankrd20a5p
Ankrd22
Ankrd24
Ankrd33
Ankrd36bp1
Ankrd36c
Ankrd40cl
Ankrd42
Ankrd46
Ankrd53
Ankrd55
Ankrd6
Ankrd62
Anks1a
Anks1b
Ankub1
Ankzf1
Anln
Ano1
Ano10
Ano2
Ano6
Anp32b
Anp32bp1
Anp32bp3
Antxr1
Antxr2
Anxa13
Anxa2
Anxa3
Anxa4
Anxa5
Anxa6
Anxa8
Anxa9
Aoc4p
Aox3p
Ap000265.1
Ap000281.2
Ap000295.1
Ap000311.1
Ap000347.1
Ap000350.1
Ap000350.4
Ap000354.1
Ap000356.4
Ap000358.1
Ap000424.1
Ap000439.1
Ap000442.1
Ap000446.1
Ap000462.1
Ap000553.1
Ap000569.1
Ap000593.1
Ap000640.2
Ap000688.1
Ap000688.4
Ap000692.2
Ap000704.1
Ap000721.1
Ap000753.1
Ap000757.1
Ap000763.3
Ap000769.1
Ap000769.2
Ap000777.1
Ap000779.1
Ap000781.1
Ap000787.1
Ap000787.2
Ap000812.5
Ap000845.1
Ap000866.2
Ap000873.2
Ap000879.2
Ap000892.1
Ap000894.2
Ap000897.1
Ap000897.2
Ap000902.1
Ap000907.1
Ap000916.1
Ap000936.1
Ap000942.1
Ap000942.4
Ap001002.2
Ap001033.2
Ap001043.1
Ap001062.2
Ap001094.1
Ap001107.3
Ap001107.4
Ap001160.4
Ap001178.3
Ap001180.2
Ap001180.3
Ap001267.1
Ap001267.2
Ap001269.2
Ap001273.2
Ap001350.2
Ap001372.2
Ap001432.1
Ap001468.1
Ap001496.1
Ap001527.2
Ap001528.1
Ap001542.1
Ap001625.3
Ap001636.2
Ap001767.3
Ap001781.2
Ap001816.1
Ap001830.1
Ap001885.1
Ap001888.1
Ap001893.1
Ap001922.1
Ap001931.1
Ap001972.2
Ap002008.2
Ap002026.1
Ap002364.1
Ap002373.1
Ap002383.3
Ap002387.2
Ap002444.1
Ap002478.1
Ap002495.2
Ap002518.2
Ap002748.4
Ap002761.2
Ap002761.4
Ap002884.3
Ap002892.2
Ap002954.1
Ap002957.1
Ap002967.1
Ap002981.1
Ap002986.1
Ap002992.1
Ap003064.1
Ap003068.1
Ap003068.4
Ap003072.5
Ap003119.2
Ap003119.3
Ap003327.1
Ap003419.3
Ap003465.1
Ap003471.1
Ap003486.1
Ap003499.2
Ap003501.1
Ap003559.1
Ap003721.4
Ap003785.1
Ap004609.3
Ap005131.4
Ap005137.2
Ap005212.4
Ap005233.1
Ap005263.1
Ap005264.7
Ap005329.3
Ap005717.1
Ap006216.1
Ap006285.2
Ap006621.5
Ap1ar
Ap1m1
Ap1m2
Ap1s2
Ap1s3
Ap2a1
Ap2a2
Ap2b1
Ap2m1
Ap2s1
Ap3m2
Ap3s1
Ap4e1
Ap4m1
Ap4s1
Ap5s1
Ap5z1
Apba2
Apbb1ip
Apbb3
Apex1
Aph1b
Api5
Apip
Aplf
Aplp2
Apobec3a
Apobr
Apoc1
Apoc1p1
Apoc2
Apoc3
Apoe
Apol1
Apol3
Apol4
Apold1
Apoo
Apool
App
Appl2
Aprt
Aptr
Aqp6
Aqp7
Aqp8
Aqr
Arap2
Areg
Arel1
Arf1
Arf4
Arf4-as1
Arf4p2
Arf4p3
Arfgap1
Arfgap3
Arfgef1
Arfip1
Arg1
Arg2
Arhgap11a
Arhgap11b
Arhgap17
Arhgap18
Arhgap21
Arhgap24
Arhgap25
Arhgap26
Arhgap27
Arhgap27p1-bptfp1-kpna2p3
Arhgap28
Arhgap31
Arhgap33
Arhgap39
Arhgap40
Arhgap45
Arhgap6
Arhgap8
Arhgef1
Arhgef12
Arhgef2
Arhgef26
Arhgef26-as1
Arhgef28
Arhgef33
Arhgef37
Arhgef39
Arhgef40
Arhgef7
Arid1a
Arid1b
Arid2
Arid3a
Arid3c
Arid4a
Arid5b
Arih1
Arih2
Arl14ep
Arl14epl
Arl15
Arl2
Arl5c
Arl6
Arl6ip1
Arl6ip4
Arl6ip5
Arl6ip6
Arl8b
Armc10
Armc5
Armc6
Armc8
Armh1
Armt1
Arntl2
Arpc1b
Arpc2
Arpc4
Arpc4-ttll3
Arpc5l
Arpp19
Arrb1
Arrb2
Arrdc3
Arrdc5
Arsa
Arsb
Arse
Arsf
Arsg
Arsh
Arsk
Arvcf
Asap1
Asap2
Asb1
Asb16
Asb2
Asb3
Asb9
Ascc1
Ascc2
Asdurf
Asf1b
Asgr1
Ash2l
Asic1
Asna1
Asnsd1
Aspa
Asph
Asphd1
Aspscr1
Asrgl1
Ass1
Ass1p1
Asxl1
Atad2b
Atad3a
Atad3b
Atad3c
Atad5
Atat1
Ate1-as1
Atf3
Atf4p3
Atf6b
Atf7ip
Atf7ip2
Atg10
Atg101
Atg12p2
Atg14
Atg16l2
Atg2a
Atg4b
Atg4c
Atg7
Atg9b
Atic
Atl1
Atm
Atmin
Atn1
Atoh8
Atp11a
Atp11b
Atp1a1
Atp1a2
Atp1a4
Atp1b1
Atp1b3p1
Atp23
Atp2a1
Atp2a2
Atp2b4
Atp2c1
Atp5f1a
Atp5f1ap4
Atp5f1b
Atp5f1d
Atp5if1
Atp5mc1
Atp5mf
Atp5mgp3
Atp5mpl
Atp5po
Atp6ap2
Atp6v0a1
Atp6v0a2
Atp6v0a4
Atp6v0c
Atp6v0cp3
Atp6v0e2
Atp6v1a
Atp6v1b2
Atp6v1d
Atp6v1e2
Atp6v1g1p6
Atp6v1g2-ddx39b
Atp6v1h
Atp7a
Atp9a
Atp9b
Atpaf2
Atr
Atraid
Atrx
Atxn1
Atxn1l
Atxn2l
Atxn3l
Atxn7
Atxn7l3b
Auts2
Avil
Avl9
Avpr2
Awat2
Axdnd1
Axin2
Azi2
Azin1
Azin1-as1
Azin2
Azu1
B3galnt2p1
B3galt6
B3gnt5
B3gnt8
B4galnt3
B4galt1-as1
B4galt2
B9d1
B9d2
Baalc
Bace2
Bach1
Bach2
Bad
Bag3
Bag6
Baiap2
Baiap3
Bambi
Banf1
Banp
Barhl1
Bax
Baz2a
Baz2b
Bbip1
Bbox1
Bbox1-as1
Bbs1
Bbs7
Bbx
Bcam
Bcar1
Bcar3
Bcas1
Bcas3
Bcat1
Bcat2
Bckdha
Bckdk
Bcl11a
Bcl2a1
Bcl2l1
Bcl2l12
Bcl2l13
Bcl2l14
Bcl6
Bcl7a
Bcl9l
Bclaf1
Bclaf3
Bco2
Bcorl1
Bcr
Bcrp2
Bcrp3
Bdh1
Bdh2
Bdnf-as
Bdp1
Bean1
Becn1
Bend2
Best1
Best3
Bet1
Bfar
Bhlha15
Bhlhe40
Bhmg1
Bicdl1
Bicdl2
Bicra
Bicral
Birc2
Bispr
Bivm-ercc5
Blace
Blm
Bloc1s1
Bloc1s3
Blvra
Bmf
Bmf-as1
Bmp2k
Bms1p1
Bms1p3
Bms1p4
Bnc2-as1
Bnip1
Bod1p1
Bok
Bola1
Bola2p1
Bola3-as1
Bora
Borcs5
Borcs6
Borcs7
Borcs7-asmt
Borcs8
Borcs8-mef2b
Bphl
Bptf
Brca2
Brd2
Brd3
Brd3os
Brd4
Brd8
Brdt
Bri3
Brinp3
Brix1
Brms1
Brms1l
Brox
Brsk1
Brsk2
Brwd1
Bsdc1
Bsg
Bst1
Btbd16
Btbd19
Btbd9
Btd
Btf3
Btf3l4
Btf3p13
Btf3p5
Btf3p7
Btg1
Btk
Btn2a2
Btn3a2
Btn3a3
Btrc
Bub1
Bub3
Bud31
Bves-as1
Bx255923.2
Bx323043.1
Bx323046.1
Bx537318.1
Bx571818.1
Bx649632.1
Bx842242.1
Bx842559.2
Bzw1
Bzw2
C10orf25
C10orf62
C10orf82
C11orf24
C11orf42
C11orf45
C11orf49
C11orf52
C11orf54
C11orf58
C11orf74
C11orf88
C12orf10
C12orf42
C12orf43
C12orf49
C12orf57
C12orf60
C12orf74
C12orf76
C14orf28
C15orf39
C15orf61
C15orf62
C16orf45
C16orf71
C16orf72
C17orf107
C17orf51
C17orf64
C17orf75
C17orf98
C17orf99
C18orf32
C19orf53
C19orf57
C19orf66
C19orf67
C19orf81
C1galt1
C1orf105
C1orf109
C1orf141
C1orf158
C1orf194
C1orf21
C1orf210
C1orf50
C1qtnf6
C1qtnf9b
C1r
C1rl
C1s
C2
C20orf197
C20orf204
C21orf62-as1
C21orf91
C22orf24
C22orf46
C2cd2l
C2cd3
C2cd4a
C2cd5
C2orf15
C2orf49
C2orf50
C2orf72
C2orf88
C2orf92
C3
C3ar1
C3orf20
C3orf35
C3orf38
C3p1
C4bpa
C4bpb
C4orf19
C4orf33
C4orf46
C4orf47
C4orf54
C5
C5orf24
C5orf51
C5orf56
C5orf66
C5orf66-as2
C6orf106
C6orf136
C6orf89
C7orf71
C8a
C8g
C8orf33
C8orf37-as1
C8orf86
C9orf131
C9orf139
C9orf147
C9orf152
C9orf16
C9orf163
C9orf3
C9orf43
C9orf64
C9orf66
Ca10
Ca11
Ca5bp1
Cab39
Cab39l
Cab39p1
Cabin1
Cables1
Cacfd1
Cacna1a
Cacna2d1
Cacna2d2
Cacnb1
Cacnb3
Cacnb4
Cadm2
Cadps2
Calb2
Calcb
Calcoco2
Calcrl
Cald1
Calm1
Calm2
Calm3
Calml3-as1
Calr
Calr3
Calr4p
Calu
Camk2a
Camk2g
Camk2n1
Camkmt
Camlg
Camp
Camta2
Cand1
Canx
Cap1
Capn1
Capn10
Capn11
Capn13
Capn5
Capn7
Capn8
Capns1
Caprin2
Capza2
Capzb
Card18
Card19
Card6
Card8
Card9
Carmil2
Carmn
Cars2
Cartpt
Casc15
Casc19
Casc3
Casc4
Casc8
Casd1
Caskin1
Caskin2
Casp10
Casp2
Casp3
Casp4
Casp5
Casp7
Casp8
Casp9
Cass4
Cast
Casz1
Cat
Catip
Catsper2p1
Catsperb
Catsperd
Catsperg
Cbfa2t2
Cbll1
Cbln3
Cbr3-as1
Cbr4
Cbs
Cbwd5
Cbx2
Cbx4
Cbx7
Cby1
Cc2d1b
Ccar1
Ccar2
Ccdc102a
Ccdc103
Ccdc107
Ccdc114
Ccdc115
Ccdc117
Ccdc12
Ccdc122
Ccdc125
Ccdc126
Ccdc13
Ccdc130
Ccdc138
Ccdc141
Ccdc142
Ccdc144nl-as1
Ccdc146
Ccdc149
Ccdc150
Ccdc151
Ccdc155
Ccdc158
Ccdc159
Ccdc162p
Ccdc171
Ccdc174
Ccdc18
Ccdc183
Ccdc18-as1
Ccdc190
Ccdc192
Ccdc194
Ccdc196
Ccdc200
Ccdc22
Ccdc26
Ccdc28a
Ccdc30
Ccdc33
Ccdc34
Ccdc38
Ccdc39
Ccdc43
Ccdc51
Ccdc57
Ccdc58
Ccdc62
Ccdc65
Ccdc66
Ccdc68
Ccdc69
Ccdc77
Ccdc8
Ccdc81
Ccdc83
Ccdc85b
Ccdc86
Ccdc88a
Ccdc88b
Ccdc9
Ccdc90b
Ccdc91
Ccl14
Ccl19
Ccl20
Ccl4l2
Ccnb1
Ccnb1ip1p1
Ccnb2p1
Ccnd1
Ccnd2
Ccnd2p1
Ccnd3
Ccng1
Ccng2
Ccnh
Ccnk
Ccnl1
Ccnt2
Ccnt2-as1
Ccny
Ccnyl2
Ccp110
Ccr10
Ccr2
Ccr6
Ccr7
Ccser2
Cct2
Cct3
Cct5
Cct6p3
Cct7
Cct7p2
Ccz1
Ccz1b
Cd163l1
Cd200r1l
Cd24
Cd27
Cd274
Cd276
Cd27-as1
Cd3eap
Cd40
Cd40lg
Cd55
Cd68
Cd69
Cd84
Cd9
Cd96
Cd99
Cdadc1
Cdc123
Cdc14a
Cdc16
Cdc25b
Cdc25c
Cdc27
Cdc37l1
Cdc37l1-dt
Cdc40
Cdc42
Cdc42ep1
Cdc42p4
Cdc42se1
Cdc42se2
Cdc6
Cdc7
Cdc73
Cdca2
Cdca5
Cdca7
Cdca8
Cdh13
Cdh16
Cdh22
Cdh3
Cdh9
Cdhr1
Cdhr2
Cdiptosp
Cdk1
Cdk12
Cdk13
Cdk17
Cdk18
Cdk2ap1
Cdk2ap2
Cdk3
Cdk4
Cdk5rap1
Cdk5rap2
Cdk5rap3
Cdk9
Cdkal1
Cdkl4
Cdkn1a
Cdkn1b
Cdkn2c
Cdkn2d
Cdrt1
Cdrt4
Cds2
Cdt1
Cdx2
Ceacam1
Ceacam19
Ceacam20
Ceacam21
Ceacam4
Ceacamp3
Cebpa-dt
Cebpb
Cebpd
Cebpg
Cecr2
Cela1
Cela2b
Cela3b
Celf1
Celf2-dt
Celf5
Celsr1
Celsr2
Cemip
Cenpa
Cenpbd1
Cenpbd1p1
Cenpc
Cenpe
Cenpf
Cenph
Cenpi
Cenpl
Cenpn
Cenpp
Cenpt
Cep104
Cep112
Cep120
Cep128
Cep162
Cep164
Cep164p1
Cep250
Cep295nl
Cep350
Cep41
Cep44
Cep57
Cep57l1
Cep57l1p1
Cep63
Cep70
Cep78
Cep83
Cep83-dt
Cept1
Cercam
Cerkl
Cerna3
Cers3
Cers4
Cers6-as1
Ces1p1
Ces4a
Cfap221
Cfap300
Cfap43
Cfap52
Cfap54
Cfap57
Cfap58-dt
Cfap61
Cfap69
Cfap70
Cfap73
Cfap74
Cfb
Cfd
Cfhr4
Cfi
Cfl1p1
Cflar
Cflar-as1
Cgn
Cgnl1
Cgrrf1
Chac1
Chadl
Chaf1a
Chat
Chchd1
Chchd10
Chchd2p2
Chchd2p6
Chchd2p8
Chchd3
Chchd5
Chchd7
Chd1
Chd1l
Chd2
Chd4
Chd6
Chd9
Chek1
Chgb
Chi3l2
Chit1
Chmp1b
Chmp1b-as1
Chmp2b
Chmp6
Chn2
Chp1
Chpt1
Chrac1
Chrna2
Chrna6
Chrnb1
Chrnb2
Chrnd
Chrne
Chst10
Chst14
Chst6
Chsy1
Chsy3
Chtop
Churc1
Churc1-fntb
Ciao1
Ciao2a
Ciao2b
Cib2
Cic
Cicp13
Ciita
Cipc
Cirbp
Cirbp-as1
Cisd1
Cited4
Ckap2l
Cks1b
Clasp2
Clcn2
Clcn3
Clcn4
Clcn5
Clcnka
Cldn1
Cldn12
Cldn16
Cldn24
Cldn25
Cldn4
Cldn7
Clec16a
Clec1a
Clec2b
Clec2d
Clec4f
Clec4gp1
Clec7a
Clecl1
Clhc1
Clip1
Clip1-as1
Clip2
Clk3
Cllu1
Cllu1os
Cln3
Cln5
Cln8
Clnk
Clock
Clp1
Clpb
Clpp
Clptm1
Clpx
Cltc
Clu
Cluap1
Cluhp3
Clul1
Clvs1
Clybl
Cmbl
Cmc1
Cmklr1
Cmss1
Cmtm4
Cmtm8
Cmtr1
Cnbd2
Cndp2
Cnep1r1
Cnga4
Cngb3
Cnih2
Cnih3
Cnksr1
Cnksr3
Cnn2
Cnn3
Cnnm1
Cnnm2
Cnot10
Cnot2
Cnot6l
Cnot6lp1
Cnot8
Cnot9
Cnpy4
Cnr1
Cnrip1
Cnst
Cntd1
Cntn4
Cntnap2
Cntnap3p2
Cntrl
Cntrob
Coa1
Coa6
Coa6-as1
Coa7
Coasy
Cobl
Cobll1
Coch
Cog1
Cog2
Cog8
Col12a1
Col14a1
Col17a1
Col19a1
Col1a1
Col21a1
Col4a2
Col4a2-as2
Col4a3bp
Col6a5
Colca1
Colec11
Colq
Commd1
Commd10
Commd3
Commd3-bmi1
Commd4
Commd5
Commd6
Commd9
Copb2
Copg1
Cops2
Cops4
Cops5
Cops7a
Cops7b
Cops8
Copz1
Copz2
Coq10a
Coq10b
Coq7
Coq8a
Corin
Coro1a
Coro7
Cox10
Cox14
Cox19
Cox20
Cox20p1
Cox4i1
Cox5b
Cox6a1
Cox6b1
Cox6cp5
Cox7a2l
Cox7b
Cpb1
Cpb2
Cpb2-as1
Cpd
Cpe
Cpeb2
Cpeb2-dt
Cpeb4
Cped1
Cplx2
Cpm
Cpne1
Cpne4
Cpne8
Cpped1
Cps1
Cps1-it1
Cpsf2
Cpsf4
Cpsf6
Cptp
Cpxcr1
Cr589904.1
Cracr2b
Cradd
Cramp1
Crb1
Crcp
Creb1
Creb3
Creb3l1
Creb3l2
Creb3l3
Creb5
Crebbp
Crebl2
Creld1
Crem
Crim1-dt
Crip1p3
Cript
Crlf1
Crls1
Crocc
Crtc2
Crtc3
Crybb2p1
Crybg1
Crybg2
Crym-as1
Cryzl1
Cryzl2p
Cs
Csad
Csde1
Csf3
Csf3r
Csh2
Csk
Csmd1
Csnk1a1l
Csnk1d
Csnk1e
Csnk1g1
Csnk1g2
Csnk1g3
Csnk2a1
Csnk2b
Cspp1
Csrp1
Cst9
Csta
Cstf1
Cstf3-dt
Ctbp1-dt
Ctbp2
Ctc1
Ctdnep1
Ctdp1
Ctdsp1
Ctdspl
Ctdspl2
Cth
Cthrc1
Ctnna1
Ctnna2
Ctnnb1
Ctnnd1
Ctns
Ctps1
Ctps2
Ctr9
Ctrb1
Ctsa
Ctsb
Ctsl
Ctsz
Cttn
Cttnbp2
Ctu2
Ctxn2
Cuedc1
Cuedc2
Cul4a
Cutalp
Cux1
Cux2
Cwc15
Cwc25
Cwc27
Cxadr
Cxcl16
Cxcr6
Cxorf38
Cxorf40a
Cxxc4
Cxxc5
Cxxc5-as1
Cyb561
Cyb561d2
Cyb5a
Cyb5d1
Cyb5d2
Cyb5r1
Cyb5r2
Cyb5r4
Cycsp19
Cyfip1
Cyfip2
Cyld
Cyp19a1
Cyp1b1-as1
Cyp21a1p
Cyp24a1
Cyp27a1
Cyp2ac1p
Cyp2c8
Cyp2e1
Cyp2s1
Cyp2w1
Cyp3a43
Cyp3a5
Cyp3a51p
Cyp3a7
Cyp3a7-cyp3a51p
Cyp46a1
Cyp4a43p
Cyp4f12
Cyp4f3
Cyp4f32p
Cyp51a1-as1
Cyp8b1
Cys1
Cystm1
Cyth1
Cyth2
Cytl1
Cytor
Czib
Daam1
Dab1
Dab2ip
Dact3-as1
Dag1
Dao
Dapk2
Dars
Dars2
Daxx
Dazap1
Dazap2
Dbf4
Dbi
Dbn1
Dbp
Dcaf10
Dcaf11
Dcaf17
Dcaf8
Dcakd
Dcbld1
Dcbld2
Dcdc2
Dclre1b
Dcst2
Dcstamp
Dctn3
Dcun1d2
Dcun1d4
Ddah2
Ddb1
Ddb2
Ddc
Ddias
Ddit4
Ddit4-as1
Ddr1
Ddx1
Ddx10
Ddx11l10
Ddx11l5
Ddx17
Ddx18
Ddx18p1
Ddx19a
Ddx19b
Ddx24
Ddx27
Ddx39b-as1
Ddx42
Ddx46
Ddx47
Ddx55
Ddx6
Ddx60
Deaf1
Dec1
Decr2
Dedd2
Defb109a
Defb109d
Defb109f
Defb113
Defb128
Degs1
Dennd1b
Dennd2a
Dennd2c
Dennd2d
Dennd3
Dennd4a
Dennd4c
Dennd6a
Denr
Depdc5
Depdc7
Desi2
Det1
Dffb
Dgat2
Dgat2l7p
Dgcr10
Dgcr8
Dgka
Dgkb
Dgkd
Dgke
Dgkg
Dgki
Dgkz
Dglucy
Dguok
Dhcr24
Dhcr7
Dhodh
Dhps
Dhrs11
Dhrs13
Dhrs2
Dhrs4-as1
Dhrs4l1
Dhrs4l2
Dhrs7
Dhrs7b
Dhrs9
Dhx30
Dhx35
Dhx40
Dhx40p1
Dhx57
Dhx58
Dhx8
Dhx9p1
Diaph2
Diaph3
Dido1
Dip2b
Dipk1a
Dis3l2
Dis3l2p1
Disc1
Disp2
Disp3
Dixdc1
Dkc1
Dkkl1
Dld
Dleu1
Dleu7
Dlg1
Dlg3
Dlgap1
Dlgap1-as1
Dlgap1-as2
Dlgap1-as3
Dll4
Dlx1
Dlx4
Dlx6
Dm1-as
Dmac2l
Dmap1
Dmbx1
Dmc1
Dmd-as3
Dmkn
Dmpk
Dmtf1
Dmtn
Dmxl1
Dna2
Dnaaf5
Dnah11
Dnah14
Dnah17
Dnai1
Dnaja1
Dnaja3
Dnajb11
Dnajb12
Dnajb9
Dnajc10
Dnajc12
Dnajc13
Dnajc16
Dnajc17
Dnajc19p1
Dnajc19p5
Dnajc22
Dnajc25
Dnajc25-gng10
Dnajc27-as1
Dnajc3
Dnajc5b
Dnajc7
Dnajc9
Dnajc9-as1
Dnase1
Dnase1l1
Dnase1l3
Dnhd1
Dnm1l
Dnm1p47
Dnm2
Dnmt3b
Dnpep
Dnttip1
Dnttip2
Doc2a
Dock11
Dock4
Dock5
Dock7
Dock8
Donson
Dop1a
Dop1b
Dot1l
Dpep1
Dph1
Dpp3
Dpp4
Dpp8
Dpp9
Dpy19l3
Dpy19l4
Dpy30
Dpysl2
Dr1
Draic
Dram1
Drap1
Drc3
Drc7
Drg1
Drg2
Drgx
Drosha
Dscam-as1
Dscr4
Dscr9
Dse
Dsp
Dst
Dthd1
Dtl
Dtna
Dtwd1
Dtx2
Dtx2p1
Dtx3l
Duox2
Duoxa1
Dus2
Dus4l
Dusp10
Dusp11
Dusp13
Dusp23
Dusp26
Dusp3
Dut
Dutp6
Dux4l17
Dux4l18
Dux4l19
Duxap2
Dym
Dync1h1
Dync1li1
Dync1li2
Dync2h1
Dync2li1
Dynll1
Dynll1p5
Dynlrb1
Dyrk4
Dysf
Dzip1
E2f3
E2f4
E2f6
E4f1
Eaf2
Ebag9
Ebf1
Ebf4
Ebln2
Ebln3p
Ecd
Ece1
Ech1
Echdc2
Echdc3
Eci2
Ect2
Edc3
Edc4
Edem1
Edem2
Edrf1
Eea1
Eef1a1
Eef1a1p25
Eef1a1p5
Eef1a1p7
Eef1a1p9
Eef1akmt4
Eef1akmt4-ece2
Eef1b2
Eef1b2p2
Eef1gp4
Eef2k
Eefsec
Eepd1
Efcab12
Efcab13
Efcab2
Efcab7
Efhb
Efhc1
Efhd1
Efl1
Efna1
Efr3b
Egfr-as1
Egln2
Egln3
Egot
Ehbp1
Ehd1
Ehd2
Ehf
Ehhadh-as1
Ehmt1
Ehmt2
Ehmt2-as1
Ei24
Ei24p3
Eid1
Eif1
Eif1axp1
Eif1ay
Eif2ak1
Eif2ak2
Eif2ak3-dt
Eif2ak4
Eif2b2
Eif2b3
Eif2b5
Eif2s1
Eif2s2p5
Eif2s3
Eif3b
Eif3f
Eif3h
Eif3i
Eif3j
Eif3m
Eif4a1
Eif4b
Eif4bp2
Eif4e
Eif4e2
Eif4e3
Eif4ebp2p3
Eif4g2
Eif4g3
Eif4h
Eif5
Eif5a
Eif5ap4
Eif5b
Eipr1
Elac1
Elf1
Elf3
Elk1
Elk3
Ell
Ell3
Elmo1
Elmo1-as1
Elmod2
Eln
Elobp2
Elocp2
Elocp31
Elocp32
Elovl2-as1
Elovl5
Elp2
Elp3
Emc10
Emc1-as1
Emc2
Emc3
Emc3-as1
Emc4
Eme1
Emg1
Eml1
Eml2
Eml6
Emsy
Emx1
Emx2os
En1
Engase
Enkur
Eno1
Eno1-as1
Eno3
Enosf1
Enpp2
Enpp3
Ensa
Entpd3-as1
Entpd4
Entpd5
Entpd6
Entr1
Ep300
Epas1
Epb41
Epb41l3
Epb41l4a
Epb41l4a-as1
Epb41l5
Epc1
Epc2
Epcam
Epcam-dt
Epha1
Ephb4
Ephx1
Ephx2
Eps15
Eps8l2
Erbb2
Erbb3
Erbin
Ercc1
Ercc2
Ercc4
Ercc5
Ercc6
Ercc6l2
Ercc8
Erg
Erg28
Ergic1
Ergic2
Ergic3
Eri1
Eri3
Ericd
Erlin2
Ermard
Ern1
Ern2
Erv3-1
Ervk13-1
Ervk3-1
Ervk9-11
Esco2
Espl1
Espn
Espnp
Esrp1
Esrra
Esyt1
Esyt3
Etf1
Etfdh
Ethe1
Etnk1
Etnk2
Ets1
Ets2
Etv1
Etv4
Etv5
Etv6
Eva1a
Evc
Evl
Evpl
Ewsr1
Exd2
Exo1
Exoc1
Exoc3l1
Exoc3l4
Exoc4
Exoc5
Exoc6
Exosc4
Exosc7
Exosc8
Exosc9
Ext2
Extl1
Extl3
F10
F11r
F2
F5
F7
Faap20
Fabp12p1
Fabp3p2
Fabp5p3
Fabp5p5
Fadd
Fads1
Fads2
Fah
Fahd1
Faim
Fam102a
Fam107b
Fam110a
Fam110b
Fam110c
Fam111a
Fam111a-dt
Fam118a
Fam120b
Fam122a
Fam122c
Fam126b
Fam129a
Fam131a
Fam133b
Fam135a
Fam13a-as1
Fam13c
Fam149b1
Fam151b
Fam153c
Fam160b2
Fam161a
Fam162a
Fam168a
Fam172a
Fam172bp
Fam174b
Fam177a1
Fam181a
Fam183a
Fam185a
Fam186a
Fam186b
Fam187a
Fam189a1
Fam192a
Fam193a
Fam19a2
Fam19a5
Fam200b
Fam201a
Fam206a
Fam207a
Fam20c
Fam214b
Fam216a
Fam217a
Fam217b
Fam221b
Fam228a
Fam228b
Fam229b
Fam234a
Fam234b
Fam3b
Fam41c
Fam43a
Fam45a
Fam47a
Fam47e
Fam47e-stbd1
Fam49b
Fam53c
Fam71d
Fam72a
Fam76a
Fam76b
Fam78a
Fam83a
Fam83d
Fam83f
Fam86gp
Fam86jp
Fam91a1
Fam92b
Fam96ap2
Fam98b
Fam99b
Fan1
Fanca
Fancc
Fancd2
Fanci
Fancm
Fank1
Far1p1
Far2
Farp1
Farp2
Fas
Faslg
Fat4
Faxdc2
Fbh1
Fbl
Fblim1
Fbll1
Fbln1
Fbn3
Fbrs
Fbxl13
Fbxl19
Fbxl21p
Fbxl3
Fbxl5
Fbxo2
Fbxo21
Fbxo22
Fbxo24
Fbxo25
Fbxo27
Fbxo31
Fbxo32
Fbxo38
Fbxo3-dt
Fbxo4
Fbxo41
Fbxo42
Fbxo7
Fbxo9
Fbxw11
Fbxw2
Fcf1
Fcgr2a
Fcgr3a
Fcgrt
Fchsd2
Fcn3
Fcrla
Fdft1
Fdps
Fdx2
Fdxr
Fem1a
Fem1b
Fen1p1
Fer
Fermt1
Fetub
Fez1
Fez2
Fezf1-as1
Ffar2
Ffar3
Ffar4
Fgb
Fgd2
Fgd3
Fgd4
Fgd5-as1
Fgd6
Fgf21
Fgf9
Fgfr1
Fgfr3
Fgfr4
Fgfrl1
Fgg
Fggy
Fgr
Fh
Fhad1
Fhl1
Fibcd1
Fibp
Fignl1
Filip1
Filip1l
Filnc1
Fjx1
Fkbp1a
Fkbp6
Fkbp9
Fkbp9p1
Fktn
Flad1
Flg-as1
Flnb
Flot1
Flot2
Flt3lg
Flvcr1
Flvcr2
Flywch1
Fmc1
Fmc1-luc7l2
Fmn1
Fmnl1
Fmo1
Fmo4
Fmo5
Fmod
Fn1
Fnbp1
Fnbp4
Fndc11
Fndc3b
Fndc7
Fnip1
Fnta
Fntb
Fo393401.2
Fo393414.2
Fo393415.1
Focad
Focad-as1
Fopnl
Fos
Fosb
Fosl2
Foxf2
Foxg1
Foxj3
Foxn2
Foxn3
Foxn4
Foxo3
Foxp1
Foxp2
Foxp4
Foxr1
Fpgs
Frat1
Frg1
Frg1bp
Frg1-dt
Frg1hp
Frmd4a
Frmd8
Frrs1
Frs3
Fry
Fry-as1
Fryl
Fsd1
Fsip2
Fst
Fth1
Fth1p10
Fth1p11
Fto
Ftx
Fundc2
Furin
Fut10
Fut2
Fxn
Fxnp2
Fxyd1
Fxyd3
Fxyd6
Fyn
Fzr1
G2e3
G2e3-as1
G3bp1
G6pc
G6pc3
G6pd
Gabarapl1
Gabarapl2
Gabbr2
Gabpa
Gabpb1
Gabpb2
Gabra5
Gad1
Gadd45a
Gadd45b
Gal3st4
Galk2
Galm
Galns
Galnt10
Galnt11
Galnt12
Galnt14
Galnt2
Galnt6
Galnt7
Galntl5
Galt
Gan
Gapdh
Gapvd1
Gar1
Garnl3
Gars
Gars-dt
Gart
Gas2
Gas2l1p1
Gas2l1p2
Gas5
Gas6-as1
Gas8
Gasal1
Gata2
Gata2-as1
Gata3-as1
Gata4
Gatad1
Gatad2a
Gatc
Gatd1
Gba
Gbe1
Gbgt1
Gbp1
Gbp1p1
Gbp3
Gca
Gcc2
Gcdh
Gchfr
Gckr
Gclc
Gcnt1p5
Gcnt2
Gcnt3
Gcsh
Gdap2
Gdf15
Gdi2
Gdpd1
Gdpd5
Gemin2
Gemin6
Gemin7
Gemin7-as1
Gen1
Gfap
Gfer
Gfm1
Gfpt2
Gfra1
Gga1
Ggact
Ggcx
Ggnbp1
Ggps1
Ggt1
Ghet1
Ghrhr
Gid8
Gigyf2
Gimap4
Gimap5
Ginm1
Gins1
Gip
Gipc1
Git1
Git2
Gjb1
Gjd3
Gk2
Gk5
Gla
Glb1
Glb1l3
Gldc
Gldn
Gli1
Gli2
Gli3
Glipr1
Glipr1l1
Glmn
Glod5
Glra1
Glrb
Glrx
Glrx3
Gls2
Glt1d1
Glt8d2
Glud1
Glud1p3
Glud1p4
Glul
Glyatl1
Glyatl1p1
Glyctk
Glyctk-as1
Gm2a
Gmcl1
Gmds
Gmds-dt
Gmip
Gmnc
Gmnn
Gna14
Gnai2
Gnal
Gnao1
Gnas
Gnat1
Gnb1
Gnb5
Gne
Gngt1
Gnl3
Gnpda1
Gnptab
Gnrh1
Gnrhr2
Gns
Golga2
Golga4
Golga7
Golga7b
Golga8ip
Golga8vp
Golm1
Gorab
Gorasp1
Gorasp2
Gosr1
Gosr2
Got1
Got2
Got2p2
Gp6
Gpalpp1
Gpank1
Gpat3
Gpat4
Gpatch11
Gpatch8
Gpbp1l1
Gpd1
Gpd1l
Gper1
Gphn
Gpi
Gpm6a
Gpn1
Gpn2
Gpn3
Gpnmb
Gpr101
Gpr108
Gpr137
Gpr143p
Gpr146
Gpr157
Gpr160
Gpr171
Gpr179
Gpr1-as
Gpr35
Gpr39
Gpr4
Gpr6
Gpr75
Gpr75-asb3
Gpr78
Gpr84
Gpr89a
Gprc5c
Gps1
Gps2
Gpsm2
Gpt
Gpt2
Gpx1
Gpx1p1
Gpx2
Gpx3
Gpx4
Gpx5
Gpx7
Gpx8
Gramd1a
Gramd1b
Gramd2b
Grap2
Grasp
Grb10
Grb14
Greb1
Grhl2
Gria2
Grik2
Grin2b
Grin3b
Grina
Grk3
Grm1
Grm2
Grwd1
Grxcr2
Gsap
Gsdmd
Gse1
Gsk3b
Gskip
Gsn-as1
Gsta4
Gstcd
Gsto1
Gsto2
Gstt4
Gtf2e2
Gtf2f2
Gtf2h2c
Gtf2h3
Gtf2i
Gtf2ip13
Gtf2ip4
Gtf3a
Gtf3c1
Gtf3c2
Gtf3c3
Gtpbp1
Gtpbp10
Gtpbp3
Gtpbp8
Gtsf1
Gtsf1l
Guca1a
Gucy2d
Gucy2gp
Guk1
Gulp1
Gusb
Gusbp1
Gvqw3
Gxylt2
Gyg1
Gypc
Gype
Gys1
Gzf1
H1f0
H1fx-as1
H2afvp1
H2afy
H3f3a
H3f3bp2
H6pd
Habp4
Hace1
Hadh
Hal
Hamp
Hao2
Hao2-it1
Hapln2
Hars2
Has1
Has2-as1
Haus2
Haus5
Havcr2
Hax1
Hbbp1
Hbm
Hbp1
Hbs1l
Hbzp1
Hccat5
Hcg11
Hcg14
Hcg15
Hcg20
Hcg24
Hcg27
Hcg4b
Hcls1
Hcn3
Hcp5
Hdac10
Hdac11
Hdac11-as1
Hdac2-as2
Hdac4-as1
Hdac9
Hddc3
Hdgf
Hdgfl2
Heatr4
Heatr5b
Hebp2
Hectd1
Hecw2
Hells
Helq
Henmt1
Hepn1
Herc2p2
Herc3
Herc4
Herc5
Herc6
Herpud1
Hes1
Hes2
Hes6
Hes7
Hexa-as1
Hexb
Hexd
Hexim2
Hgd
Hgfac
Hhipl2
Hhla3
Hibadh
Hid1
Hif1a-as2
Hif1an
Higd1ap4
Higd1ap5
Higd1ap9
Hint2p1
Hip1r
Hipk3
Hist1h1b
Hist1h2ac
Hist1h2ad
Hist1h2ae
Hist1h2ai
Hist1h2ak
Hist1h2al
Hist1h2bc
Hist1h2bf
Hist1h2bi
Hist1h2bl
Hist1h2bn
Hist1h2bo
Hist1h2bps2
Hist1h3j
Hist1h4b
Hist1h4c
Hist1h4d
Hist1h4e
Hist1h4i
Hist1h4j
Hist1h4k
Hist1h4ps1
Hist2h3d
Hist3h2ba
Hist3h3
Hist4h4
Hivep1
Hivep2
Hk1
Hk2
Hla-a
Hla-j
Hla-k
Hltf
Hm13
Hm13-it1
Hmbox1
Hmbs
Hmcn2
Hmg20a
Hmga1
Hmga2
Hmgb1p14
Hmgb1p24
Hmgb1p3
Hmgb3p22
Hmgb3p5
Hmgcl
Hmgcr
Hmgn1p18
Hmgn2
Hmgn2p16
Hmgn2p17
Hmgn2p26
Hmgn2p34
Hmgn2p47
Hmgn2p5
Hmgn4
Hmgxb3
Hmmr
Hmox1
Hmox2
Hmx1
Hnf1a
Hnf1a-as1
Hnf4a-as1
Hnf4g
Hnmt
Hnrnpa1
Hnrnpa1p19
Hnrnpa2b1
Hnrnpa3p11
Hnrnpcp9
Hnrnpd
Hnrnph1
Hnrnph3
Hnrnpll
Hnrnpu
Hnrnpul1
Hoxa6
Hoxa-as2
Hoxb6
Hoxb-as3
Hoxc5
Hoxc6
Hoxc9
Hoxc-as2
Hoxd10
Hoxd11
Hoxd3
Hp
Hp1bp3
Hpcal1
Hpdl
Hpn
Hpr
Hps1
Hps4
Hps5
Hps6
Hr
Hrc
Hrg
Hs1bp3
Hs3st2
Hsbp1l1
Hsbp1p2
Hsd11b1l
Hsd11b2
Hsd17b1
Hsd17b11
Hsd17b13
Hsd17b1p1
Hsd17b2
Hsd17b3-as1
Hsd17b4
Hsd17b6
Hsd17b7
Hsd17b7p2
Hsdl2
Hsf4
Hsh2d
Hsp90aa1
Hsp90ab1
Hsp90b2p
Hspa14
Hspa2
Hspa4l
Hspa9
Hspb7
Hspbp1
Hspd1p15
Hspd1p7
Hspe1p18
Hspe1p28
Hspe1p6
Hsph1
Htatsf1p2
Htd2
Htr3e
Htr4
Htr5a
Htr5a-as1
Htra2
Htt
Hvcn1
Hyal1
Hyal4
Hyls1
Hypk
Iars
Ica1
Icam1
Icam2
Icam3
Icam4
Ice1
Ice2
Id1
Id2-as1
Id3
Ide
Idh1
Idh1-as1
Idh3a
Ido1
Idua
Ier2
Ier3
Ier3-as1
Ier5l
Iffo1
Ifi16
Ifi27
Ifi35
Ifit2
Ifit3
Ifitm2
Ifrd1
Ift122
Ift20
Ift52
Ift74
Ift80
Ift81
Igf1
Igf1r
Igf2bp2
Igf2r
Igfbp1
Igfbp6
Igfl2
Igflr1
Ighd2-15
Ighmbp2
Ighv3-47
Ighv4-80
Ighv7-81
Igkv2-18
Igkv3or22-2
Igll4p
Iglv11-55
Iglv3-7
Iglv5-37
Iglv6-57
Igsf1
Igsf10
Igsf11
Igsf23
Igsf5
Ikbke
Ikbkg
Ikzf1
Ikzf4
Il10ra
Il12rb1
Il13ra1
Il15ra
Il16
Il17re
Il18rap
Il19
Il1b
Il1r1
Il1r2
Il1rap
Il1rl1
Il1rn
Il20
Il20rb
Il20rb-as1
Il21r
Il23a
Il2ra
Il31ra
Il32
Il34
Il3ra
Il4r
Il5ra
Il6
Il6r
Il6st
Ilf3
Ilk
Ilkap
Ilvbl
Immp1l
Immp2l
Imp3
Imp4
Impa2
Impdh1p4
Impdh1p8
Inava
Incenp
Ine2
Inf2
Ing1
Ing3
Ing5
Inhbe
Inhcap
Inka2
Ino80b
Ino80b-wbp1
Ino80c
Ino80e
Inpp1
Inpp5b
Inpp5k
Insig2
Insr
Insyn1
Insyn2
Ints2
Ints3
Ints4
Ints6-as1
Ints7
Ints8
Ints9
Intu
Ip6k2
Ipo11
Ipo13
Ippkp1
Iqank1
Iqcb1
Iqch
Iqck
Iqcm
Iqcn
Iqgap1
Iqgap2
Iqgap3
Iqsec2
Iqsec3p1
Irak1
Irak1bp1
Irak4
Ireb2
Irf2bp2
Irf5
Irf8
Irf9
Irgc
Irgm
Irgq
Irs3p
Irx3
Irx5
Irx6
Iscu
Isg15
Isg20
Isl2
Islr2
Isoc2
Ispd-as1
Ist1
Itch
Itch-as1
Itfg2
Itga1
Itga10
Itga2b
Itga6
Itga9
Itgae
Itgal
Itgav
Itgb1bp2
Itgb1-dt
Itgb5
Itgb5-as1
Itih1
Itih2
Itih4
Itk
Itm2b
Itm2c
Itpka
Itpr1
Itpr2
Itprid1
Itprid2
Itsn1
Ivd
Iws1
Izumo4
Jade2
Jagn1
Jak2
Jak3
Jakmip2-as1
Jaml
Jcad
Jdp2
Jpt2
Jpx
Jsrp1
Kaag1
Kalrn
Kank1
Kank2
Kansl1
Kansl1-as1
Kansl3
Kat14
Kat5
Kat6a
Kat7
Kat8
Katna1
Katnb1
Katnbl1
Kazald1
Kcna2
Kcnb1
Kcnc1
Kcnc3
Kcnd3
Kcne2
Kcnh4
Kcnh6
Kcnip2-as1
Kcnj16
Kcnk1
Kcnk17
Kcnk2
Kcnma1
Kcnma1-as1
Kcnmb2
Kcnmb2-as1
Kcnq3
Kctd10
Kctd11
Kctd15
Kctd18
Kctd19
Kctd2
Kctd20
Kctd5
Kctd6
Kctd7
Kdf1
Kdm1a
Kdm2a
Kdm2b
Kdm3a
Kdm4a
Kdm5a
Kdm5b
Kdm6a
Kdm6b
Kdm7a-dt
Keap1
Khdrbs3
Khk
Khnyn
Kiaa0040
Kiaa0232
Kiaa0319l
Kiaa0355
Kiaa0391
Kiaa0586
Kiaa0753
Kiaa0895l
Kiaa1211
Kiaa1211l
Kiaa1217
Kiaa1324
Kiaa1324l
Kiaa1549
Kiaa1586
Kiaa1755
Kiaa1841
Kiaa1958
Kiaa2012
Kidins220
Kif13a
Kif14
Kif15
Kif1bp
Kif20a
Kif20b
Kif21a
Kif23
Kif2a
Kif3a
Kif3c
Kif5a
Kif5c
Kif9-as1
Kifc1
Kifc2
Kir3dp1
Kiss1
Kiss1r
Klc1
Klc2
Klc3
Klc4
Klf1
Klf11
Klf13
Klf16
Klf5
Klhdc1
Klhdc2
Klhdc7a
Klhdc7b
Klhl10
Klhl12
Klhl17
Klhl18
Klhl20
Klhl22
Klhl23
Klhl24
Klhl40
Klhl41
Klhl42
Klhl5
Klhl7
Klhl8
Klrc3
Klrg1
Kmo
Kmt2a
Kmt2b
Kmt2c
Kmt2d
Kmt2e
Kmt2e-as1
Kmt5a
Kmt5c
Kndc1
Kng1
Knl1
Knstrn
Kntc1
Kpna2p3
Kpna5
Kpna6
Kpnb1
Kras
Krbox4
Kremen1
Krit1
Krt17p5
Krt18
Krt18p34
Krt18p4
Krt18p47
Krt18p67
Krt19p2
Krt23
Krt28
Krt39
Krt42p
Krt5
Krt73
Krt8
Krt8p13
Krt8p37
Krt8p42
Krt8p9
Krt9
Krtap10-13p
Krtap19-11p
Krtap20-1
Krtap5-10
Krtap5-7
Krtdap
Ksr1
Ktn1-as1
Kxd1
Kyat3
Kynu
L3mbtl1
L3mbtl2
Lactb2
Lactb2-as1
Lag3
Lama1
Lama3
Lama4
Lamb1
Lamc3
Lamp2
Lamtor3
Lamtor4
Lamtor5-as1
Lamtor5p1
Lap3
Lap3p1
Lap3p2
Laptm4b
Laptm5
Large1
Larp1
Larp4
Larp7
Lars2
Lasp1
Lats2-as1
Lax1
Lbx2
Lbx2-as1
Lca5l
Lck
Lclat1
Lcmt1
Lcmt1-as1
Lcn12
Lcn15
Lcn2
Lcor
Lcp1
Lcp2
Ldah
Ldb3
Ldha
Ldhap4
Ldhb
Ldlr
Ldlrad4
Ldlrad4-as1
Leap2
Lect2
Lefty1
Lemd1
Lemd3
Letm2
Letmd1
Lfng
Lgals13
Lgals3
Lgals3bp
Lgals4
Lgals8
Lgalsl
Lgi3
Lgi4
Lgmn
Lgr5
Lhfpl2
Lias
Lifr
Lifr-as1
Lig3
Lig4
Lilra2
Limd1
Limd1-as1
Limd2
Limk2
Lims1
Lin37
Lin7a
Lin7b
Lin9
Linc00111
Linc00112
Linc00184
Linc00189
Linc00200
Linc00205
Linc00222
Linc00235
Linc00240
Linc00243
Linc00272
Linc00310
Linc00320
Linc00322
Linc00324
Linc00332
Linc00339
Linc00365
Linc00424
Linc00426
Linc00431
Linc00449
Linc00466
Linc00467
Linc00479
Linc00511
Linc00520
Linc00524
Linc00533
Linc00534
Linc00539
Linc00544
Linc00563
Linc00565
Linc00598
Linc00599
Linc00605
Linc00606
Linc00607
Linc00616
Linc00620
Linc00632
Linc00634
Linc00642
Linc00649
Linc00671
Linc00672
Linc00674
Linc00691
Linc00692
Linc00710
Linc00824
Linc00853
Linc00858
Linc00862
Linc00869
Linc00870
Linc00877
Linc00884
Linc00886
Linc00887
Linc00907
Linc00910
Linc00920
Linc00921
Linc00924
Linc00926
Linc00937
Linc00957
Linc00963
Linc00996
Linc01004
Linc01010
Linc01017
Linc01022
Linc01023
Linc01067
Linc01088
Linc01089
Linc01091
Linc01094
Linc01095
Linc01124
Linc01126
Linc01127
Linc01128
Linc01132
Linc01134
Linc01135
Linc01137
Linc01138
Linc01146
Linc01152
Linc01169
Linc01184
Linc01191
Linc01224
Linc01226
Linc01231
Linc01238
Linc01254
Linc01255
Linc01262
Linc01270
Linc01271
Linc01277
Linc01287
Linc01288
Linc01290
Linc01291
Linc01293
Linc01299
Linc01300
Linc01301
Linc01344
Linc01345
Linc01352
Linc01356
Linc01358
Linc01366
Linc01376
Linc01389
Linc01391
Linc01394
Linc01397
Linc01411
Linc01424
Linc01433
Linc01448
Linc01460
Linc01476
Linc01490
Linc01494
Linc01503
Linc01517
Linc01520
Linc01521
Linc01527
Linc01533
Linc01549
Linc01554
Linc01569
Linc01571
Linc01572
Linc01584
Linc01588
Linc01592
Linc01606
Linc01624
Linc01634
Linc01635
Linc01637
Linc01639
Linc01644
Linc01659
Linc01694
Linc01714
Linc01715
Linc01719
Linc01730
Linc01737
Linc01740
Linc01745
Linc01749
Linc01754
Linc01762
Linc01767
Linc01770
Linc01775
Linc01783
Linc01803
Linc01813
Linc01844
Linc01852
Linc01854
Linc01858
Linc01881
Linc01892
Linc01897
Linc01900
Linc01909
Linc01918
Linc01942
Linc01943
Linc01948
Linc01952
Linc01960
Linc01965
Linc01976
Linc01977
Linc01980
Linc01991
Linc01993
Linc02003
Linc02008
Linc02012
Linc02013
Linc02015
Linc02018
Linc02021
Linc02026
Linc02028
Linc02041
Linc02058
Linc02062
Linc02067
Linc02068
Linc02071
Linc02091
Linc02104
Linc02105
Linc02119
Linc02124
Linc02128
Linc02131
Linc02156
Linc02163
Linc02178
Linc02182
Linc02198
Linc02210
Linc02243
Linc02257
Linc02265
Linc02278
Linc02288
Linc02293
Linc02316
Linc02324
Linc02345
Linc02352
Linc02354
Linc02356
Linc02362
Linc02363
Linc02366
Linc02367
Linc02377
Linc02384
Linc02391
Linc02410
Linc02428
Linc02454
Linc02455
Linc02473
Linc02482
Linc02487
Linc02499
Linc02521
Linc02525
Linc02532
Linc02539
Linc02563
Linc02569
Linc02571
Linc02574
Linc02577
Linc02585
Linc02590
Linc02593
Linc02596
Linc02601
Linc02603
Linc02613
Linc02614
Linc02615
Linc02616
Linc02656
Linc02660
Linc-pint
Linp1
Lipc
Lipe
Lipg
Lipt1
Livar
Lix1l-as1
Llph-dt
Lman1
Lmbr1
Lmbr1l
Lmbrd2
Lmnb1
Lmnb2
Lmo4
Lmo7
Lmo7dn-it1
Lmod1
Lncnef
Lnx1
Lnx1-as2
Lonp1
Lonp2
Lonrf3
Loxl1-as1
Loxl3
Lpcat1
Lpcat3
Lpgat1-as1
Lpin1
Lpin2
Lpin3
Lpl
Lpo
Lpp
Lrba
Lrch3
Lrig1
Lrig3
Lrmda
Lrmp
Lrp2
Lrrc10
Lrrc17
Lrrc2
Lrrc23
Lrrc27
Lrrc28
Lrrc29
Lrrc31
Lrrc36
Lrrc37a17p
Lrrc42
Lrrc49
Lrrc59
Lrrc61
Lrrc63
Lrrc71
Lrrc8a
Lrrc8b
Lrrc9
Lrrcc1
Lrrfip1p1
Lrrfip2
Lrrn4
Lrsam1
Lrtomt
Lsm6
Lsmem1
Lsr
Lta
Ltb4r2
Ltbp1
Ltbp3
Ltbr
Lto1
Luc7l
Luc7l2
Lucat1
Lunar1
Lurap1l
Luzp4p1
Lvrn
Lxn
Ly6e-dt
Ly6g5c
Ly6g6c
Ly86-as1
Ly9
Lynx1
Lynx1-slurp2
Lypd2
Lyplal1
Lyrm1
Lyrm2
Lyrm4
Lyrm7
Lyst
Lyz
Lzic
M6pr
Mab21l3
Macf1
Maco1
Macrod1
Macrod2
Madcam1
Maea
Mael
Maff
Mag
Maged2
Magi2
Magi2-as1
Magi2-as3
Mak16
Mal2
Mal2-as1
Malat1
Malt1
Mamdc2
Mamdc2-as1
Mamdc4
Man1a2
Man1b1
Manba
Manbal
Manea-dt
Manf
Maoa
Map1a
Map1lc3b
Map2k1
Map2k2
Map2k3
Map2k4
Map2k6
Map2k7
Map3k13
Map3k19
Map3k2
Map3k20
Map3k3
Map3k5
Map3k7cl
Map3k8
Map4k1
Map4k2
Map4k3-dt
Map4k5
Map6
Map7
Mapk10
Mapk12
Mapk13
Mapk14
Mapk4
Mapk6
Mapk6-dt
Mapk8
Mapkapk3
Mapkapk5
Mapkbp1
Mapre2
Marc1
Marc2
March10
March2
March5
March6
March7
March8
Marf1
Mark1
Mark2
Mark2p13
Mark2p6
Mark3
Mark4
Mars
Marveld1
Marveld2
Mast1
Mast2
Mast3
Matk
Matn2
Mau2
Maz
Mbd5
Mbd6
Mblac1
Mbnl1
Mbnl1-as1
Mbnl3
Mbp
Mbtps1
Mbtps2
Mcc
Mccc1
Mcf2l
Mcf2l2
Mcl1
Mcm10
Mcm2
Mcm4
Mcm5
Mcm8
Mcmbp
Mcrip2
Mcts1
Mcts2p
Mcu
Mcur1p2
Mdga1
Mdh1
Mdh2
Mdk
Mdm1
Mdm2
Mdm4
Mdp1
Mds2
Me2
Me3
Meak7
Mecp2
Med1
Med12l
Med13l
Med15
Med15p9
Med17
Med18
Med23
Med24
Med28
Med29
Med30
Med31
Mef2c
Mefv
Meg8
Megf8
Meig1
Meikin
Meiob
Meis1
Meis2
Meltf
Memo1
Memo1p3
Men1
Mesp1
Mest
Mestit1
Met
Metap1
Metap1d
Metap2
Metrn
Metrnl
Mettl14
Mettl15
Mettl21a
Mettl23
Mettl25
Mettl27
Mettl2b
Mettl7b
Mettl8
Mettl9
Mfap3
Mfap3l
Mff
Mfn1
Mfn2
Mfng
Mfsd1
Mfsd10
Mfsd11
Mfsd12
Mfsd14b
Mfsd2a
Mfsd2b
Mfsd3
Mfsd4a
Mfsd4b
Mfsd4bp1
Mfsd6
Mfsd8
Mfsd9
Mga
Mgat1
Mgat4a
Mgrn1
Mgst1
Mgst2
Mgst3
Mhencr
Mia2
Mib1
Mica
Mical2
Micall1
Micb
Micos10
Micos10-nbl1
Mid1ip1
Midn
Mier1
Mier3
Mif4gd
Miga2
Miip
Milr1
Mimt1
Minar2
Mindy2
Mindy4
Minpp1
Mios
Mipepp3
Mipol1
Mir1181
Mir1183
Mir1185-1
Mir1199
Mir1-1hg
Mir1-1hg-as1
Mir1205
Mir1206
Mir1243
Mir1257
Mir1281
Mir1282
Mir1292
Mir130a
Mir130b
Mir138-2
Mir141
Mir142
Mir145
Mir146b
Mir148b
Mir151b
Mir1538
Mir1539
Mir155hg
Mir1908
Mir1915
Mir193bhg
Mir200c
Mir200chg
Mir22
Mir22hg
Mir26b
Mir2861
Mir29b2chg
Mir300
Mir301b
Mir3131
Mir3142hg
Mir3143
Mir3148
Mir3150bhg
Mir3153
Mir3174
Mir3175
Mir3178
Mir3179-1
Mir3180-4
Mir3180-5
Mir3181
Mir3184
Mir3189
Mir3193
Mir320a
Mir342
Mir345
Mir34a
Mir3609
Mir3649
Mir3651
Mir3661
Mir3671
Mir3680-2
Mir3681hg
Mir3692
Mir374a
Mir378e
Mir378h
Mir378i
Mir3928
Mir3929
Mir3936
Mir3936hg
Mir3939
Mir3960
Mir3976hg
Mir422a
Mir423
Mir4253
Mir4262
Mir4282
Mir4317
Mir4325
Mir4420
Mir4421
Mir4424
Mir4429
Mir4435-2hg
Mir4448
Mir4453
Mir4453hg
Mir4462
Mir4474
Mir4478
Mir4479
Mir4482
Mir4493
Mir449c
Mir4500hg
Mir4503
Mir4505
Mir4515
Mir4519
Mir4521
Mir4522
Mir4530
Mir4638
Mir4674
Mir4678
Mir4687
Mir4700
Mir4706
Mir4710
Mir4727
Mir4730
Mir4741
Mir4756
Mir4757
Mir4781
Mir4797
Mir484
Mir492
Mir4999
Mir5001
Mir5087
Mir5091
Mir5093
Mir512-1
Mir516b2
Mir5188
Mir544b
Mir545
Mir548ak
Mir548al
Mir548at
Mir548i1
Mir548n
Mir548v
Mir5584
Mir5589
Mir5696
Mir5702
Mir5703
Mir5707
Mir5708
Mir5787
Mir583
Mir584
Mir589
Mir592
Mir600
Mir602
Mir6073
Mir6076
Mir6084
Mir616
Mir626
Mir632
Mir638
Mir6500
Mir651
Mir6516
Mir658
Mir6720
Mir6728
Mir6732
Mir6739
Mir6774
Mir6787
Mir6790
Mir6795
Mir6833
Mir6834
Mir6838
Mir6845
Mir6847
Mir6853
Mir6854
Mir6864
Mir6865
Mir6867
Mir6872
Mir6879
Mir7107
Mir7160
Mir7-3
Mir7-3hg
Mir759
Mir760
Mir762hg
Mir770
Mir7704
Mir7850
Mir7973-1
Mir7973-2
Mir7975
Mir7977
Mir8064
Mir8078
Mir924
Mir933
Mir9-3hg
Mir99ahg
Mirlet7i
Mis12
Mis18a-as1
Misp3
Mitf
Mixl1
Mki67
Mkks
Mkln1
Mknk2
Mkrn1
Mkrn5p
Mkx
Mlec
Mlh1
Mlh3
Mlip
Mlkl
Mllt10
Mlst8
Mmachc
Mmadhc
Mmp2
Mmp24os
Mmp28
Mmp8
Mms19
Mnat1
Mnx1
Mob1a
Mob4
Mocos
Mocs3
Mogat1
Mon1a
Mon1b
Morc3
Morf4l2-as1
Morf4l2p1
Morn2
Morn3
Morn5
Mos
Mosmo
Mospd2
Mospd3
Mov10
Mpdz
Mpeg1
Mpg
Mphosph9
Mpig6b
Mpl
Mpnd
Mpp1
Mpp5
Mpp7
Mpp7-dt
Mppe1
Mpst
Mpv17
Mpv17l2
Mpzl1
Mrap
Mras
Mrfap1
Mrfap1l1
Mrgprf-as1
Mrgprx2
Mrgprx3
Mrgprx4
Mrm2
Mrm3
Mrnip
Mroh2a
Mroh3p
Mroh7
Mrpl1
Mrpl15
Mrpl15p1
Mrpl18
Mrpl19
Mrpl2
Mrpl20
Mrpl20-as1
Mrpl22
Mrpl22p1
Mrpl30
Mrpl32p1
Mrpl35
Mrpl35p4
Mrpl37
Mrpl4
Mrpl40
Mrpl45
Mrpl49
Mrpl54
Mrpl58
Mrps11
Mrps12
Mrps16
Mrps17
Mrps18a
Mrps18b
Mrps18c
Mrps2
Mrps21
Mrps22
Mrps27
Mrps30
Mrps31p4
Mrps33p4
Mrps36
Mrps5
Mrrf
Mrvi1-as1
Ms4a3
Msantd3
Msantd3-tmeff1
Msh2
Msh5
Msh5-sapcd1
Msh6
Msi2
Msl1
Msmb
Msmo1
Msrb1
Msrb3
Mst1p2
Msto1
Mt1b
Mt1cp
Mt1f
Mt2a
Mta2
Mtap
Mtatp6p22
Mtbp
Mtch2
Mtcl1
Mtco1p12
Mtco1p17
Mtco1p28
Mtco1p9
Mtco2p4
Mtco3p12
Mtco3p38
Mtcybp24
Mterf1
Mterf2
Mtf2
Mtfp1
Mtfr1
Mtfr1l
Mtg1
Mtg2
Mthfd1
Mthfd1l
Mthfd2
Mthfd2l
Mthfr
Mtif2
Mtmr12
Mtmr2
Mtmr4
Mtmr7
Mtmr9
Mtnd2p33
Mtnd3p4
Mtnd3p7
Mtnd4lp10
Mtnd4p17
Mtnd5p16
Mtnd5p23
Mtnd5p8
Mtnd6p24
Mto1
Mtor
Mtr
Mtrf1l
Mtrnr2l1
Mtrr
Mtss1
Mttp
Muc13
Muc15
Muc2
Mvb12a
Mvb12b
Mvd
Mvk
Mvp
Mx2
Mxd1
Mxi1
Mxra7
Myb
Mybpc1
Myc
Mycbp2
Mycbp2-as1
Mycbpap
Mycl
Myd88
Myh10
Myh9
Myl12a
Myl3
Myl6
Myl6b
Myl6p1
Mylip
Mynn
Myo15a
Myo18b
Myo1b
Myo1c
Myo1e
Myo1g
Myo1h
Myo3b-as1
Myo5c
Myo7a
Myocos
Myom1
Myom2
Myrf
Myrfl
Mysm1
Mzb1
Mzt2a
Mzt2b
N4bp2l1
N4bp2l2-it2
NA
Naa11
Naa15
Naa20
Naa30
Naa60
Naaladl2
Nab1
Nab2
Nabp1
Nabp2
Naca4p
Nacap8
Nagpa
Nags
Nalt1
Nampt
Nanogp1
Nanogp6
Nans
Nap1l4
Napa-as1
Napepld
Napgp2
Napsa
Napsb
Narf
Nars2
Nat1
Nat10
Nat8
Nat9
Nav2
Nav3
Naxd
Nbeal1
Nbeap5
Nbl1
Nbpf12
Nbr1
Nbr2
Ncam1
Ncam2
Ncapd2p1
Ncapd3
Ncapg
Ncapg2
Ncaph
Ncaph2
Ncdn
Nceh1
Ncf1c
Nck2
Nckap1
Ncoa3
Ncoa7
Ncor1
Ncr3lg1
Ncstn
Ndc80
Nde1
Ndel1
Ndfip1
Ndor1
Ndrg1
Ndrg3
Ndrg4
Ndst2
Ndufa13
Ndufa2
Ndufa3
Ndufa6-dt
Ndufa9
Ndufaf2
Ndufaf3
Ndufaf4p1
Ndufaf4p4
Ndufaf5
Ndufaf6
Ndufaf7
Ndufb3
Ndufb5
Ndufb6
Ndufb7
Ndufc1
Ndufc2
Ndufs1
Ndufs3
Ndufs4
Ndufs7
Ndufs8
Ndufv1
Ndufv2
Ndufv3
Neat1
Neb
Necap1
Necap2
Nectin2
Nectin3-as1
Nedd4l
Nedd8
Nedd8-mdp1
Nedd9
Nek10
Nek2
Nek3
Nek6
Nek7
Nelfcd
Nelfe
Nemp1
Neo1
Net1
Neto1
Neu1
Neu4
Neurl1
Neurl4
Nexn
Nf1
Nf1p10
Nfasc
Nfat5
Nfatc3
Nfatc4
Nfe2l1
Nfe2l2
Nfe4
Nfia
Nfia-as1
Nfib
Nfic
Nfkb2
Nfkbia
Nfkbib
Nfkbil1
Nfkbiz
Nfs1
Nfx1
Ngrn
Nhlrc3
Nhsl1
Nhsl2
Nid2
Nif3l1
Nifk
Nifk-as1
Nifkp8
Nin
Ninj1
Nip7p1
Nipa1
Nipa2
Nipa2p5
Nipal1
Nipal3
Nipsnap1
Nipsnap2
Nisch
Nit1
Nit2
Nkain1
Nkap
Nkiras2
Nkx6-3
Nlgn2
Nlk
Nln
Nlrc3
Nlrc5
Nlrp12
Nlrp2
Nmb
Nme1
Nme1-nme2
Nme5
Nme6
Nmnat1
Nmnat1p5
Nmnat2
Nmnat3
Nmral1
Nmrk1
Nmt1
Nnmt
Nnt-as1
Noc4l
Nod2
Nodal
Nol11
Nol12
Nol4l
Nol7
Nol8
Nolc1
Nomo3
Nop14
Nop14-as1
Nop53
Nop56
Nop58
Nop9
Nos3
Notch1
Notch3
Notch4
Nox5
Noxa1
Noxred1
Npas4
Npc1
Npepps
Npffr2
Nphp1
Nphp4
Npipb4
Nploc4
Npm1
Npm1p21
Npm1p32
Npm1p46
Npnt
Nprl2
Nprl3
Npw
Nqo1
Nqo2
Nr1d2
Nr1h2
Nr1h3
Nr1h4
Nr2c2
Nr2f1
Nr2f2
Nr2f2-as1
Nr3c1
Nr4a1
Nr5a1
Nr6a1
Nrbf2
Nrbf2p3
Nrbp2
Nrcam
Nrep
Nrf1
Nrg4
Nrir
Nrp1
Nrsn1
Nrsn2
Nrxn1
Nrxn3
Nsa2
Nsd1
Nsdhl
Nsf
Nsmaf
Nsmce1
Nsmce1-dt
Nsmce2
Nsrp1
Nsun4
Nsun5p2
Nsun6
Nsun7
Nt5c2
Nt5c3a
Nt5c3b
Nt5cp2
Nt5dc1
Nt5m
Ntf6b
Ntmt1
Ntn4
Ntn5
Ntng1
Ntrk3
Nuak2
Nubpl
Nucb1
Nucb2
Nudc
Nudcd3
Nudt16
Nudt19
Nudt4
Nudt7
Nudt9
Nuf2
Nup107
Nup160
Nup188
Nup205
Nup210l
Nup214
Nup35
Nup43
Nup50
Nup58
Nup85
Nup88
Nup93
Nupl2
Nupr1
Nus1p1
Nus1p2
Nusap1
Nutm1
Nwd1
Nxn
Nxnl2
Nxph3
Oard1
Oas3
Oasl
Oat
Oaz1
Obsl1
Oca2
Ocel1
Ociad1
Odam
Odc1-dt
Odf2
Odf2l
Odf3b
Ofcc1
Ofd1
Ofd1p3y
Ogdh
Ogfod1
Ogfod2
Ogfod3
Ogfr
Ogt
Oit3
Ola1
Olah
Olfm2
Olfml2a
Olfml3
Oosp1p1
Oosp1p2
Opa1
Opa3
Opn5
Oprm1
Oprpn
Or10a6
Or10g2
Or11a1
Or11g2
Or13g1
Or13j1
Or1d4
Or1f1
Or1f12
Or2a25
Or2a3p
Or2a7
Or2ad1p
Or2ai1p
Or2b3
Or2t32p
Or3a1
Or4d9
Or4k17
Or4k5
Or51a3p
Or51p1p
Or52b3p
Or52e3p
Or52h2p
Or52l2p
Or52n5
Or52r1
Or52t1p
Or5bs1p
Or5d2p
Or5g5p
Or5t2
Or6c76
Or6e1p
Or6k6
Or7a3p
Or7e122p
Or7e14p
Or7e47p
Or8c1p
Or8d1
Or8h2
Or8l1p
Or9g2p
Orai1
Orai2
Orc3
Orc6
Orm1
Ormdl3
Os9
Osbp2
Osbpl1a
Osbpl2
Osbpl6
Osbpl8
Osbpl9
Oser1-dt
Osgepl1-as1
Osgin1
Osgin2
Osmr
Ostcp8
Ostf1
Otogl
Otop1
Otub1
Otud6b
Otulin
Ovgp1
Ovol1
Oxa1l
Oxnad1
Oxr1
P2rx6
P2ry6
P3h2
P3r3urf
P4ha2
P4ha3
P4htm
Pa2g4
Paaf1
Pabpc1
Pabpc4
Pabpn1
Pacrg
Pacrg-as3
Pacrgl
Pacsin2
Pafah1b1
Pafah1b2
Pafah1b3
Pag1
Pah
Paics
Paip2
Pak2
Pak3
Palld
Palm
Palmd
Pan2
Pandar
Pank2
Pank3
Panx1
Papolg
Pappa2
Papss1
Paqr4
Paqr8
Paqr9-as1
Pard3
Pard6a
Pard6b
Park7
Parn
Parp12
Parp14
Parp15
Parp16
Parp2
Parp3
Parp8
Parvg
Patj
Paupar
Pawr
Pax8
Pax8-as1
Paxbp1-as1
Paxip1-as2
Paxx
Pbdc1
Pbrm1
Pbx2
Pcat1
Pcat14
Pcat6
Pcat7
Pcbd2
Pcbp1
Pcbp1-as1
Pcbp2
Pcbp3
Pccb
Pcdh12
Pcdha11
Pcdha5
Pcdha7
Pcdha8
Pcdhb13
Pcdhb15
Pcdhb8
Pcdhga8
Pced1b
Pcf11
Pcgf1
Pcgf5
Pcif1
Pck1
Pck2
Pcm1
Pcna
Pcnp
Pcnt
Pcnx1
Pcnx2
Pcnx4
Pcolce
Pcolce2
Pcolce-as1
Pcoth
Pcp2
Pcsk4
Pcsk6
Pctp
Pcyox1
Pcyt1a
Pdcd11
Pdcd5
Pdcd6
Pdcd6ip
Pdcd6ipp2
Pde10a
Pde12
Pde3b
Pde4d
Pde7a
Pde8a
Pde9a
Pdgfb
Pdgfc
Pdgfra
Pdgfrb
Pdha1p1
Pdhb
Pdia3p1
Pdk1
Pdk2
Pdk3
Pdlim2
Pdlim3
Pdlim5
Pdlim7
Pdp2
Pdpr
Pdss1
Pdss1p1
Pdxdc1
Pdxdc2p
Pdxk
Pdyn-as1
Pdzph1p
Peak1
Pear1
Pebp1
Peg10
Peli1
Pelo
Per3
Pet100
Pex11a
Pex26
Pex3
Pex5l
Pfas
Pfdn1
Pfdn6
Pfkfb3
Pfkl
Pfkm
Pfn1
Pfn1p3
Pfn1p4
Pfn2
Pgam1
Pgam5
Pgap1
Pgap2
Pgc
Pggt1b
Pgk1
Pglyrp2
Pgm3
Pgrmc1
Pgs1
Phactr2
Phactr4
Phb
Phf1
Phf12
Phf14
Phf19
Phf20
Phf20l1
Phf21a
Phf23
Phf3
Phf7
Phf8
Phgdh
Phkb
Phkg1
Phlda3
Phldb1
Phldb2
Phospho2
Phox2b
Phpt1
Phrf1
Phtf2
Phyh
Phyhip
Pi16
Pi4k2a
Pi4kb
Picalm
Pick1
Pif1
Piga
Pigb
Pigg
Pigl
Pigq
Pigr
Pigt
Pigv
Pigy-dt
Pik3c2a
Pik3c2b
Pik3c3
Pik3cd-as2
Pik3ip1-as1
Pik3r1
Pim1
Pin4
Pincr
Pip5k1b
Pip5k1p2
Pip5kl1
Pipox
Pir
Pithd1
Pitpnb
Pitpnc1
Pitpnm1
Pitpnm2-as1
Piwil2
Pja2
Pjvk
Pkd2
Pkdcc
Pkib
Pkig
Pkm
Pknox2
Pkp2
Pkp4
Pla2g15
Pla2g16
Pla2g1b
Pla2g2a
Pla2g4b
Pla2g4e-as1
Pla2g4f
Pla2g6
Plac1
Plac8l1
Plac9
Plagl1
Plcb1
Plcb4
Plcg2
Plcxd1
Plcxd2
Pld1
Pld3
Plek
Plekha1
Plekha3
Plekha6
Plekha7
Plekha8
Plekhb1
Plekhf2
Plekhg2
Plekhh1
Plekhh2
Plekhm3
Plekho2
Plgrkt
Plin1
Plin2
Plin3
Plin5
Plk1
Plk3
Plk4
Plk5
Pllp
Plod1
Plpp3
Plpp4
Plpp6
Pls1
Pls3
Plscr1
Plscr2
Plxna2
Plxnb3
Pmfbp1
Pmm1
Pmm2
Pmpca
Pmpcb
Pms1
Pms2cl
Pnisr
Pnkd
Pnldc1
Pnliprp2
Pnma1
Pnmt
Pnn
Pnp
Pnpla1
Pnpla2
Pnpla6
Pnpo
Pnrc1
Pnrc2
Poc1b-as1
Poc1b-galnt4
Podn
Podxl
Pola1
Pola2
Polb
Pold3
Pole
Pole2
Pole3
Pole4
Polg
Poli
Polk
Polm
Poln
Polr1b
Polr1d
Polr2a
Polr2b
Polr2c
Polr2k
Polr2m
Polr3a
Polr3d
Polr3e
Polr3k
Pomk
Pomp
Pomt1
Pomt2
Pon2
Pop1
Pop4
Por
Pot1-as1
Pou2af1
Pou2f3
Pou4f2
Pou5f1
Pou6f2
Ppa2
Ppan
Ppan-p2ry11
Ppara
Ppard
Ppargc1a
Ppbpp2
Ppcdc
Ppfia2-as1
Ppfia3
Ppfibp2
Ppial4c
Ppiap25
Ppiap29
Ppiap3
Ppiap35
Ppiap46
Ppiap47
Ppiap52
Ppiap59
Ppiap81
Ppic
Ppif
Ppig
Ppil1
Ppil3
Ppil4
Ppil6
Ppip5k2
Ppm1a
Ppm1b
Ppm1l
Ppm1n
Ppme1
Ppp1cb
Ppp1r10
Ppp1r12a
Ppp1r12b
Ppp1r13b
Ppp1r14a
Ppp1r15a
Ppp1r16a
Ppp1r1b
Ppp1r32
Ppp1r3f
Ppp1r3g
Ppp1r42
Ppp1r9a
Ppp2r1a
Ppp2r1b
Ppp2r2a
Ppp2r2b-it1
Ppp2r2c
Ppp2r2d
Ppp2r5b
Ppp2r5c
Ppp2r5e
Ppp3cb-as1
Ppp4c
Ppp4r1
Ppp4r2
Ppp4r3b
Ppp4r3c
Ppp4r4
Ppp5c
Ppp6c
Ppp6r2
Pprc1
Pqbp1
Pqlc1
Pqlc3
Prap1
Prc1
Prcc
Prdm1
Prdm11
Prdm16
Prdm5
Prdm6
Prdx1
Prdx2
Prdx3
Prdx4
Prelid1p1
Prelid1p2
Prelid3a
Prex1
Prf1
Prg4
Prickle4
Prkaa1
Prkab1
Prkag2
Prkar1b
Prkar2a
Prkar2b
Prkca-as1
Prkce
Prkch
Prkcz
Prkd2
Prkg1
Prkg2
Prkn
Prkra
Prkrip1
Prky
Prm2
Prmt1
Prmt1p1
Prmt3
Prmt5
Prmt5-as1
Prmt7
Prnp
Prnt
Proc
Proca1
Procr
Proser1
Proser2
Proser3
Proz
Prpf38a
Prpf4
Prpf4b
Prps2
Prpsap2
Prr13
Prr15
Prr18
Prr26
Prr29
Prr3
Prr5
Prr5-arhgap8
Prr7
Prrc1
Prrc2a
Prrc2b
Prrc2c
Prrg1
Prrg2
Prrt1
Prrt1b
Prss12
Prss2
Prss3
Prss36
Prss3p1
Prss53
Prss55
Prune1
Prune2
Prxl2a
Prxl2c
Psat1
Psca
Psd3
Psd4
Psen1
Psenen
Psg11
Psg5
Psg9
Psma1
Psma3-as1
Psma6
Psma7
Psmb3
Psmb4
Psmb6
Psmb7
Psmb8
Psmb9
Psmc1p11
Psmc2
Psmc3ip
Psmc4
Psmd1
Psmd10
Psmd11
Psmd12p
Psmd3
Psmd4
Psmd7
Psmd8
Psmd9
Psme2
Psme2p2
Psme4
Psmf1
Psmg2
Psmg3-as1
Psmg4
Psors1c1
Psph
Psrc1
Pstk
Pstpip1
Pstpip2
Ptar1
Ptbp1
Ptbp1p
Ptbp3
Ptcd1
Ptcd3
Ptch1
Ptch2
Ptchd3p2
Pten
Ptenp1-as
Ptger4
Ptges2
Ptges3l
Ptges3p2
Ptges3p3
Ptk2
Ptk2b
Ptp4a1
Ptp4a2
Ptp4a2p1
Ptpa
Ptpdc1
Ptpn12
Ptpn2
Ptpn20
Ptpn22
Ptpn23
Ptpn2p1
Ptpn9
Ptprb
Ptprf
Ptprg
Ptprj-as1
Ptprk
Ptprm
Ptprr
Ptrh1
Ptrh2
Pts
Pttg1ip
Puf60
Pum1
Pum3
Pura
Purpl
Pusl1
Pvrig
Pvt1
Pxn-as1
Pyroxd1
Pzp
Qki
Qpctl
Qrich1
Qtrt1
Qtrt2
R3hcc1
R3hcc1l
R3hdm1
Rab10
Rab11a
Rab11b
Rab11b-as1
Rab11fip3
Rab14
Rab17
Rab18
Rab1a
Rab26
Rab27a
Rab28
Rab30-as1
Rab31
Rab33b
Rab37
Rab3d
Rab3ip
Rab4a
Rab5a
Rab5b
Rab5if
Rab6a
Rab7a
Rab8b
Rabepk
Rabgap1
Rabgap1l
Rabgef1
Rabggtb
Rabl2a
Rabl2b
Rabl3
Rac1
Rac1p6
Racgap1
Rack1
Rad18
Rad1p1
Rad21l1
Rad23a
Rad23b
Rad50
Rad51c
Rad51d
Rad54b
Rad9a
Rad9b
Radil
Raet1e
Raet1e-as1
Rag1
Rag2
Rai14
Rai2
Rala
Ralb
Ralgapa1
Ralgapa2
Ralgapb
Ralgps2
Raly-as1
Ramp1
Ran
Ranbp17
Ranbp2
Ranbp3l
Ranp5
Rap1b
Rap2b
Rap2c
Rap2c-as1
Rapgef1
Rapgef2
Rapgef3
Rara
Rarb
Rarg
Rarres3
Rars
Rasa2
Rasa4
Rasal1
Rasal2
Rasal2-as1
Rasgrf1
Rasgrf2
Rasgrp2
Rasgrp3
Rasgrp4
Rasip1
Rasl12
Rassf1
Rassf10
Rassf4
Rassf5
Rassf6
Rassf7
Rassf8
Raver1
Rax
Rbbp4
Rbbp6
Rbbp7
Rbbp8
Rbks
Rbm10
Rbm12b
Rbm14
Rbm17
Rbm23
Rbm25
Rbm3
Rbm33
Rbm34
Rbm39
Rbm4
Rbm42
Rbm45
Rbm7
Rbm8a
Rbms2
Rbmx
Rbmx2p3
Rbp5
Rbpj
Rbpjl
Rbpms
Rbpmslp
Rc3h1-it1
Rcan1
Rcan3
Rcc1
Rcc2p3
Rcl1
Rcn1
Rcn2
Rdh12
Rdh13
Rdx
Reep4
Reep6
Relb
Rell2
Rep15
Repin1
Rer1
Rere-as1
Rerg-as1
Retreg1
Retreg2
Retreg3
Rev3l
Rex1bd
Rexo2
Rf00003
Rf00004
Rf00012
Rf00015
Rf00017
Rf00019
Rf00024
Rf00026
Rf00045
Rf00086
Rf00088
Rf00091
Rf00092
Rf00096
Rf00150
Rf00156
Rf00190
Rf00271
Rf00283
Rf00284
Rf00322
Rf00401
Rf00402
Rf00410
Rf00411
Rf00413
Rf00415
Rf00418
Rf00424
Rf00438
Rf00443
Rf00492
Rf00493
Rf00494
Rf00554
Rf00561
Rf00568
Rf00592
Rf00601
Rf01210
Rf01225
Rf01928
Rf01955
Rf01956
Rf01957
Rf01992
Rf02101
Rf02113
Rf02114
Rf02116
Rf02122
Rf02124
Rf02125
Rf02148
Rf02156
Rf02174
Rf02175
Rf02176
Rf02185
Rf02187
Rf02188
Rf02216
Rf02217
Rf02220
Rf02248
Rf02249
Rf02271
Rfc1
Rfc4
Rfesd
Rfpl1s
Rftn2
Rfwd3
Rfx2
Rfx3-as1
Rfx4
Rfx5
Rfx8
Rfxank
Rgl1
Rgmb
Rgmb-as1
Rgn
Rgr
Rgs10
Rgs12
Rgs14
Rgs17
Rgs18
Rgs20
Rgs22
Rgs3
Rgsl1
Rhbdd1
Rhbdd2
Rhebl1
Rhob
Rhobtb1
Rhobtb2
Rhobtb3
Rhod
Rhof
Rhoh
Rhoq
Rhoqp3
Rhot1
Rhot2
Rhoxf1p1
Rhpn1
Rhpn2
Ribc1
Ric1
Ric8b
Rictor
Rilpl1
Rimklb
Rin1
Rin2
Rin3
Ring1
Riok3
Riox1
Ripk1
Ripk2
Ripor2
Ripor3
Rita1
Rlimp1
Rmc1
Rmdn1
Rmdn2
Rmdn2-as1
Rmi2
Rmnd1
Rmnd5a
Rmnd5b
Rmrp
Rn7skp11
Rn7skp130
Rn7skp145
Rn7skp163
Rn7skp179
Rn7skp223
Rn7skp232
Rn7skp235
Rn7skp237
Rn7skp251
Rn7skp276
Rn7skp50
Rn7skp57
Rn7skp67
Rn7skp79
Rn7skp92
Rn7skp95
Rn7sl1
Rn7sl105p
Rn7sl138p
Rn7sl165p
Rn7sl174p
Rn7sl181p
Rn7sl183p
Rn7sl219p
Rn7sl265p
Rn7sl272p
Rn7sl284p
Rn7sl290p
Rn7sl296p
Rn7sl3
Rn7sl304p
Rn7sl332p
Rn7sl346p
Rn7sl354p
Rn7sl362p
Rn7sl385p
Rn7sl391p
Rn7sl402p
Rn7sl404p
Rn7sl411p
Rn7sl432p
Rn7sl441p
Rn7sl445p
Rn7sl466p
Rn7sl477p
Rn7sl494p
Rn7sl497p
Rn7sl505p
Rn7sl507p
Rn7sl523p
Rn7sl543p
Rn7sl592p
Rn7sl600p
Rn7sl605p
Rn7sl606p
Rn7sl644p
Rn7sl648p
Rn7sl649p
Rn7sl678p
Rn7sl688p
Rn7sl697p
Rn7sl708p
Rn7sl718p
Rn7sl736p
Rn7sl741p
Rn7sl743p
Rn7sl745p
Rn7sl785p
Rn7sl793p
Rn7sl794p
Rn7sl811p
Rn7sl832p
Rn7sl850p
Rn7sl851p
Rn7sl862p
Rna5sp113
Rna5sp120
Rna5sp128
Rna5sp130
Rna5sp148
Rna5sp169
Rna5sp18
Rna5sp186
Rna5sp19
Rna5sp198
Rna5sp218
Rna5sp228
Rna5sp273
Rna5sp308
Rna5sp319
Rna5sp321
Rna5sp35
Rna5sp379
Rna5sp384
Rna5sp387
Rna5sp390
Rna5sp393
Rna5sp397
Rna5sp401
Rna5sp404
Rna5sp429
Rna5sp441
Rna5sp473
Rna5sp48
Rna5sp502
Rna5sp527
Rna5sp531
Rna5sp534
Rna5sp60
Rnase4
Rnase8
Rnaseh1p2
Rnaseh2b
Rnaseh2c
Rnasek
Rnasek-c17orf49
Rnd1
Rnd2
Rnf103
Rnf111
Rnf114
Rnf123
Rnf126p1
Rnf13
Rnf133
Rnf139
Rnf139-as1
Rnf14
Rnf141
Rnf144b
Rnf145
Rnf151
Rnf166
Rnf167
Rnf170
Rnf182
Rnf185
Rnf187
Rnf2
Rnf20
Rnf220
Rnf227
Rnf24
Rnf31
Rnf32
Rnf40
Rnf43
Rnf5
Rnf6
Rnf8
Rnft2
Rnh1
Rnls
Rnmt
Rnu11
Rnu1-1
Rnu1-103p
Rnu1-122p
Rnu1-13p
Rnu11-6p
Rnu1-31p
Rnu1-35p
Rnu1-59p
Rnu1-6p
Rnu1-85p
Rnu1-88p
Rnu2-14p
Rnu2-27p
Rnu2-2p
Rnu2-51p
Rnu2-59p
Rnu2-63p
Rnu4-1
Rnu4-2
Rnu4-25p
Rnu4-27p
Rnu4-28p
Rnu4-30p
Rnu4-43p
Rnu4-60p
Rnu4-62p
Rnu4-8p
Rnu4atac11p
Rnu4atac14p
Rnu4atac15p
Rnu4atac16p
Rnu5a-1
Rnu5a-3p
Rnu5a-8p
Rnu5b-1
Rnu5b-2p
Rnu5d-1
Rnu5e-1
Rnu5e-4p
Rnu5e-6p
Rnu5f-1
Rnu5f-4p
Rnu6-1
Rnu6-1005p
Rnu6-1013p
Rnu6-1017p
Rnu6-103p
Rnu6-1048p
Rnu6-1055p
Rnu6-105p
Rnu6-1062p
Rnu6-1079p
Rnu6-1121p
Rnu6-1128p
Rnu6-1137p
Rnu6-1154p
Rnu6-1190p
Rnu6-1195p
Rnu6-11p
Rnu6-1203p
Rnu6-120p
Rnu6-1213p
Rnu6-1232p
Rnu6-1247p
Rnu6-1272p
Rnu6-1274p
Rnu6-1276p
Rnu6-1280p
Rnu6-1283p
Rnu6-1290p
Rnu6-1299p
Rnu6-1305p
Rnu6-1311p
Rnu6-131p
Rnu6-132p
Rnu6-135p
Rnu6-150p
Rnu6-193p
Rnu6-196p
Rnu6-199p
Rnu6-2
Rnu6-212p
Rnu6-215p
Rnu6-237p
Rnu6-247p
Rnu6-253p
Rnu6-288p
Rnu6-291p
Rnu6-294p
Rnu6-299p
Rnu6-313p
Rnu6-316p
Rnu6-335p
Rnu6-338p
Rnu6-339p
Rnu6-363p
Rnu6-378p
Rnu6-382p
Rnu6-384p
Rnu6-403p
Rnu6-430p
Rnu6-433p
Rnu6-43p
Rnu6-450p
Rnu6-460p
Rnu6-465p
Rnu6-466p
Rnu6-488p
Rnu6-497p
Rnu6-510p
Rnu6-552p
Rnu6-564p
Rnu6-575p
Rnu6-597p
Rnu6-599p
Rnu6-600p
Rnu6-607p
Rnu6-612p
Rnu6-615p
Rnu6-620p
Rnu6-653p
Rnu6-675p
Rnu6-694p
Rnu6-712p
Rnu6-722p
Rnu6-725p
Rnu6-728p
Rnu6-740p
Rnu6-752p
Rnu6-757p
Rnu6-787p
Rnu6-792p
Rnu6-8
Rnu6-817p
Rnu6-835p
Rnu6-838p
Rnu6-845p
Rnu6-859p
Rnu6-874p
Rnu6-880p
Rnu6-881p
Rnu6-887p
Rnu6-890p
Rnu6-899p
Rnu6-909p
Rnu6-910p
Rnu6-917p
Rnu6-923p
Rnu6-927p
Rnu6-92p
Rnu6-944p
Rnu6-950p
Rnu6-975p
Rnu6-984p
Rnu6-988p
Rnu6-990p
Rnu6atac32p
Rnu6atac39p
Rnu6atac41p
Rnu6v
Rnu7-1
Rnu7-160p
Rnu7-176p
Rnu7-195p
Rnu7-19p
Rnu7-200p
Rnu7-26p
Rnu7-27p
Rnu7-29p
Rnu7-48p
Rnu7-94p
Rnu7-97p
Rnvu1-14
Rnvu1-15
Rnvu1-18
Rnvu1-19
Rnvu1-4
Rnvu1-6
Rnvu1-7
Rny1p15
Rny1p5
Rny4p10
Rny4p16
Ro60
Robo4
Rock1p1
Ror1
Rpa2
Rpap3
Rparp-as1
Rpel1
Rpep3
Rpf2
Rpgrip1
Rph3a
Rph3al
Rpl10a
Rpl11
Rpl11p4
Rpl12p14
Rpl12p27
Rpl13
Rpl13a
Rpl13p5
Rpl14
Rpl14p1
Rpl15
Rpl15p18
Rpl15p3
Rpl17
Rpl17-c18orf32
Rpl17p11
Rpl17p36
Rpl17p46
Rpl18a
Rpl19
Rpl21
Rpl21p10
Rpl21p11
Rpl21p126
Rpl21p32
Rpl21p42
Rpl21p43
Rpl21p5
Rpl21p93
Rpl22p18
Rpl22p3
Rpl23a
Rpl23ap12
Rpl23ap19
Rpl23ap53
Rpl23ap6
Rpl23ap70
Rpl23ap8
Rpl23ap82
Rpl23ap93
Rpl26l1
Rpl26p20
Rpl27
Rpl27ap5
Rpl31
Rpl31p20
Rpl31p45
Rpl32p3
Rpl34
Rpl34p3
Rpl35a
Rpl36
Rpl36ap29
Rpl36ap35
Rpl37
Rpl38
Rpl39p18
Rpl3p5
Rpl3p7
Rpl4
Rpl41
Rpl4p1
Rpl4p3
Rpl5
Rpl5p10
Rpl5p28
Rpl5p6
Rpl6
Rpl6p25
Rpl6p9
Rpl7a
Rpl7ap26
Rpl7ap3
Rpl7ap34
Rpl7ap64
Rpl7l1
Rpl7p4
Rpl7p41
Rpl9
Rpl9p18
Rpl9p30
Rpl9p9
Rplp0
Rplp1
Rplp1p11
Rplp2
Rpn2
Rpp14
Rpp25
Rprd1a
Rprd1b
Rprd2
Rps11
Rps12
Rps14
Rps15
Rps15ap38
Rps16p8
Rps16p9
Rps17p8
Rps18
Rps18p9
Rps19
Rps19bp1
Rps20
Rps20p22
Rps20p31
Rps20p33
Rps23
Rps23p8
Rps24
Rps26p31
Rps26p39
Rps27
Rps27ap13
Rps27p20
Rps29
Rps29p16
Rps29p27
Rps29p31
Rps2p45
Rps2p52
Rps2p6
Rps2p7
Rps3a
Rps3ap26
Rps3ap44
Rps4xp16
Rps4xp18
Rps4xp3
Rps4xp9
Rps4y1
Rps5
Rps5p3
Rps5p7
Rps6
Rps6ka1
Rps6ka3
Rps6ka5
Rps6kb1
Rps6kb2
Rps6kc1
Rps7
Rps7p1
Rps7p9
Rps8
Rpsap28
Rpsap31
Rpsap35
Rpsap65
Rpsap69
Rpsap76
Rptor
Rraga
Rreb1
Rrm1
Rrm2
Rrn3p2
Rrnad1
Rrp1
Rrp12
Rrp15
Rrp8
Rsad1
Rsbn1l
Rsf1-it1
Rsrc1
Rsrc2
Rsu1
Rsu1p2
Rtca-as1
Rtf1
Rtf2
Rtn4
Rtp1
Rufy2
Rufy3
Rundc3a
Runx1
Runx1t1
Rusc1
Rusc1-as1
Ruvbl2
Rwdd1
Rxfp4
Rykp1
Ryr3
S100a7l2
S100p
S100pbp
S1pr5
Saa2
Sacm1l
Sag
Samd10
Samd12
Samd4a
Samd4b
Samhd1
Samm50
Sap18
Sap30
Sap30bp
Sapcd2p3
Sapcd2p4
Sar1a
Sar1b
Saraf
Sarnp
Sart3
Sat1
Satb1
Satb2
Satb2-as1
Sc5d
Scaf1
Scaf11
Scaf8
Scai
Scamp5
Scaper
Scarb1
Scarb2
Scarf1
Scarna16
Scarna2
Scarna9
Scat2
Scat8
Scfd1
Scg3
Scg5
Scgn
Scimp
Scin
Scly
Scml1
Scn1a-as1
Scn1b
Scn3b
Scn4b
Scn7a
Scn8a
Scn9a
Scnm1
Scnn1a
Scnn1b
Scp2
Scrn1
Sctr
Scube1
Scyl2
Sdad1
Sdc3
Sdccag8
Sdf2
Sdhaf1
Sdhaf3
Sdhap1
Sec13
Sec14l1
Sec1p
Sec23a-as1
Sec23ip
Sec24a
Sec31a
Sec61a1
Sec61a2
Sec62
Sec63
Secisbp2
Secisbp2l
Seh1l
Selenof
Selenoh
Selenot
Selenotp1
Selenowp1
Selp
Selplg
Sema3b
Sema3f
Sema4a
Sema4b
Sema4d
Sema6a-as1
Sema6b
Senp1
Senp2
Senp6
Senp7
Senp8
Sephs2
Sept11
Sept12
Sept2
Sept3
Sept4
Sept4-as1
Sept7-as1
Sept7p2
Sept9
Serac1
Serf2
Sergef
Serhl
Serinc3
Serinc4
Serpina1
Serpina3
Serpina4
Serpina5
Serpina6
Serpina9
Serpinb8
Serpind1
Serpine1
Serpinf1
Serping1
Serpini1
Sertad2
Set
Setbp1
Setd1a
Setd2
Setd4
Setd5
Setd6
Setd7
Setdb1
Setdb2
Setmar
Setp22
Sez6l
Sf1
Sf3a2
Sf3b2
Sf3b3
Sfi1
Sfr1
Sfswap
Sftpa1
Sftpb
Sftpc
Sfxn1
Sfxn5
Sgce
Sgf29
Sgip1
Sgk3
Sgms2
Sgo1-as1
Sgo1p2
Sgo2
Sgsm3
Sh2b1
Sh2b2
Sh2b3
Sh2d2a
Sh2d3a
Sh2d3c
Sh2d4a
Sh2d5
Sh2d6
Sh2d7
Sh3bgrl3
Sh3bp1
Sh3bp2
Sh3glb1
Sh3kbp1
Sh3pxd2a
Sh3rf1
Sh3rf2
Sh3rf3-as1
Sh3tc1
Sh3tc2
Sh3tc2-dt
Sh3yl1
Sharpin
Shc1
Shc4
Shd
Shkbp1
Shld2
Shld3
Shmt2
Shoc2
Shox2
Shroom1
Siah2
Siglec1
Siglec14
Siglec16
Siglec27p
Siglec9
Siglecl1
Sil1
Sin3a
Sipa1l2
Sirlnt
Sirpa
Sirpb1
Sirpb2
Sirpg-as1
Sirt1
Sirt2
Sirt4
Sirt6
Sit1
Six1
Ska1
Skap2
Skil
Skint1l
Skiv2l
Skp2
Sla
Slain2
Slamf1
Slbp
Slc10a5p1
Slc10a7
Slc11a1
Slc11a2
Slc12a1
Slc12a2
Slc12a4
Slc12a5
Slc12a6
Slc13a2
Slc13a3
Slc13a4
Slc13a5
Slc14a1
Slc15a2
Slc16a10
Slc16a3
Slc16a5
Slc16a6
Slc17a3
Slc17a8
Slc19a3
Slc1a2
Slc1a4
Slc1a5
Slc1a7
Slc20a1
Slc22a11
Slc22a12
Slc22a18
Slc22a31
Slc22a9
Slc23a2
Slc24a1
Slc25a10
Slc25a12
Slc25a15
Slc25a16
Slc25a18
Slc25a20
Slc25a20p1
Slc25a21-as1
Slc25a25
Slc25a29
Slc25a3
Slc25a36
Slc25a4
Slc25a43
Slc25a45
Slc25a46
Slc25a5p2
Slc25a5p5
Slc25a5p7
Slc26a1
Slc26a3
Slc26a4
Slc26a4-as1
Slc26a6
Slc26a7
Slc27a1
Slc27a2
Slc27a4
Slc27a5
Slc29a1
Slc2a10
Slc2a11
Slc2a14
Slc2a1-as1
Slc2a3
Slc2a4
Slc2a4rg
Slc2a8
Slc2a9
Slc30a2
Slc30a3
Slc30a5
Slc30a6
Slc30a9
Slc31a1
Slc34a2
Slc35a3
Slc35a5
Slc35b1
Slc35b4
Slc35d2
Slc35e1
Slc35e2a
Slc35f3
Slc36a1
Slc36a2
Slc36a4
Slc37a1
Slc37a3
Slc37a4
Slc38a1
Slc38a11
Slc38a2
Slc38a3
Slc38a6
Slc38a8
Slc38a9
Slc39a11
Slc39a12
Slc39a13
Slc39a14
Slc39a3
Slc39a4
Slc39a7
Slc39a9
Slc3a2
Slc40a1
Slc41a2
Slc43a1
Slc43a2
Slc43a3
Slc44a1
Slc44a3-as1
Slc44a4
Slc45a1
Slc47a2
Slc48a1
Slc4a11
Slc4a1ap
Slc4a7
Slc4a8
Slc51a
Slc5a10
Slc5a11
Slc5a9
Slc6a1
Slc6a12
Slc6a13
Slc6a9
Slc7a13
Slc7a2
Slc7a6
Slc7a7
Slc7a8
Slc8a1-as1
Slc8a3
Slc9a1
Slc9a3
Slc9a3-as1
Slc9a5
Slc9b2
Slco1a2
Slco1b3
Slco2b1
Slco6a1
Slf1
Slf2
Slirp
Slit1
Slit3
Slk
Slmap
Slurp2
Slx4ip
Smad1
Smad3
Smad5
Smad6
Smad7
Smap2
Smarca2
Smarca4
Smarca5-as1
Smarcad1
Smarcal1
Smarcc1
Smarcd1
Smarcd3
Smc2-as1
Smc4
Smc5
Smc6
Smchd1
Smco3
Smg1p3
Smg6
Smg7
Smg8
Smim11a
Smim12p1
Smim13
Smim18
Smim19
Smim2
Smim20
Smim21
Smim24
Smim25
Smim27
Smim28
Smim2-as1
Smim30
Smim33
Smim36
Smim4
Smim40
Smim5
Smox
Smpdl3b
Smyd3
Smyd4
Snai2
Snap23
Snap29
Snap47
Snapc2
Snapc3
Snd1
Sned1
Snhg11
Snhg16
Snhg20
Snhg22
Snhg29
Snhg5
Snhg8
Snhg9
Snora10b
Snora13
Snora31
Snora3c
Snora40c
Snora48
Snora52
Snora55
Snora71e
Snora74c-1
Snora78
Snora80d
Snora80e
Snora84
Snorc
Snord101
Snord105
Snord110
Snord114-1
Snord118
Snord12
Snord121b
Snord12b
Snord12c
Snord13
Snord18a
Snord1c
Snord24
Snord35b
Snord36b
Snord3a
Snord3c
Snord42b
Snord46
Snord49a
Snord49b
Snord4a
Snord50b
Snord54
Snord55
Snord58b
Snord58c
Snord68
Snord70
Snord72
Snord84
Snord95
Snord96a
Snrnp25
Snrnp27
Snrnp70
Snrpa
Snrpb2
Snrpc
Snrpcp19
Snrpcp9
Snrpd1
Snrpd2
Snrpd3
Snrpe
Snrpfp1
Snrpgp12
Snrpgp19
Sntb1
Sntb2
Sntg1
Snu13
Snx1
Snx10
Snx13
Snx17
Snx18p2
Snx18p3
Snx2
Snx21
Snx25
Snx27
Snx29
Snx29p1
Snx29p2
Snx30
Snx31
Snx33
Snx9
Soat2
Socs2
Socs2-as1
Socs3
Socs4
Socs5
Socs6
Socs7
Sod1
Sod1p2
Sod1p3
Soga3
Son
Sorbs1
Sorbs2
Sorbs3
Sord2p
Sorl1
Sort1
Sos1
Sos2
Sox12
Sox21
Sox2-ot
Sox5-as1
Sp1
Sp110
Sp140
Sp140l
Sp2
Sp2-as1
Sp4
Sp6
Spa17p1
Spaca6
Spag1
Spag16
Spag5
Spag5-as1
Spag6
Spag9
Spam1
Spast
Spata1
Spata20
Spata21
Spata4
Spata5
Spata5l1
Spata6l
Spata9
Spats2
Spats2l
Spc24
Spcs2
Specc1l
Specc1l-adora2a
Specc1p1
Spef2
Spert
Spg21
Spg7
Sphar
Sphk1
Sphk2
Spice1
Spidr
Spin1
Spint3
Spire1
Spire2
Spns1
Spns3
Spock2
Spock3
Spon2
Spop
Spp1
Sppl2b
Spr
Spred1
Spred2
Sprtn
Spry1
Spry4
Spry4-as1
Spryd3
Spsb2
Sptan1
Sptbn1
Sptbn4
Sptlc2
Sptlc3
Sptssb
Spx
Sqle
Sqor
Sqstm1
Srarp
Src
Srd5a3
Srebf1
Srebf2
Srek1
Srfbp1
Srgap1
Srgap2
Sri
Srm
Srp14p4
Srp19
Srp54
Srp72
Srp72p2
Srp9
Srpk1
Srprb
Srpx2
Srrd
Srrm1
Srrm3
Srrm5
Srrt
Srsf1
Srsf10
Srsf10p1
Srsf11
Srsf4
Srsf7
Srxn1
Ssbp1
Ssbp4
Ssh3
Ssmem1
Ssr1
Ssrp1
Sstr5
Sstr5-as1
Ssu72
Ssuh2
Ssx2ip
St13
St13p10
St13p19
St18
St20
St3gal1
St3gal3
St3gal5-as1
St3gal6
St5
St6gal1
St6galnac1
St6galnac2
St7
St7-ot4
Stab1
Stac3
Stag1
Stag3l5p
Stag3l5p-pvrig2p-pilrb
Stam
Stambp
Stard10
Stard13
Stat2
Stat3
Stat5a
Stat5b
Stat6
Stau2
Stau2-as1
Steap1
Steap2
Stim1
Stim2
Stim2-as1
Stimate
Stip1
Stk10
Stk11ip
Stk16
Stk17a
Stk19
Stk24p1
Stk3
Stk31
Stk32c
Stk36
Stk38l
Stk39
Stk4
Stkld1
Stmn1p1
Stmn2
Stmn3
Stmp1
Stpg1
Stpg4
Stradb
Strap
Strbp
Strip1
Strn
Strn3
Strn4
Sts
Stt3b
Stum
Stx10
Stx12
Stx16
Stx16-npepl1
Stx18-as1
Stx1b
Stx4
Stx5
Stxbp1
Stxbp2
Stxbp3
Stxbp4
Stxbp5-as1
Styxl1
Sub1
Sucla2
Suco
Sufu
Sugct
Sugt1
Sugt1p3
Sult1c2
Sult2b1
Sumf2
Sumo1p2
Sumo2p1
Sumo2p10
Sumo2p14
Sumo2p3
Sumo2p8
Sun1
Sun2
Sun5
Suox
Supt4h1
Supt5h
Supt6h
Supv3l1
Surf1
Surf2
Susd3
Suz12
Suz12p1
Swi5
Swt1
Sycp1
Sycp2
Sympk
Syn2
Syn3
Syngap1
Syngr1
Syngr3
Synj2
Synj2bp-cox16
Synpo
Synpo2
Synpr
Syp
Sypl1
Sys1
Sys1-dbndd2
Syt10
Syt17
Syt6
Sytl1
Sytl4
Szrd1
Szt2
Tab1
Tab2
Tab3
Tab3-as1
Tac1
Tacc1
Tacc2
Tacc3
Taco1
Tada2a
Tada3
Taf1
Taf11
Taf12
Taf15
Taf1a
Taf1c
Taf1d
Taf4
Tal1
Tango6
Tank
Tap1
Tapbpl
Tapt1-as1
Tarbp2
Tars
Tars2
Tas1r1
Tas2r2p
Tas2r39
Tasor2
Tat-as1
Tatdn3
Tax1bp1
Tbc1d1
Tbc1d12
Tbc1d13
Tbc1d14
Tbc1d17
Tbc1d19
Tbc1d22a
Tbc1d22b
Tbc1d24
Tbc1d25
Tbc1d31
Tbc1d3p7
Tbc1d7
Tbc1d8b
Tbcc
Tbccd1
Tbcd
Tbce
Tbck
Tbk1
Tbl1x
Tbl1xr1
Tbl1y
Tbl3
Tbp
Tbpl1
Tbpl2
Tbrg1
Tbx10
Tbx4
Tbx6
Tc2n
Tcea2
Tceal8
Tceanc
Tceanc2
Tcerg1
Tcf12
Tcf23
Tcf25
Tcf4
Tcf7l2
Tchp
Tcirg1
Tcn2
Tcp10
Tcta
Tctn1
Tctn3
Tdgf1
Tdgf1p7
Tdp1
Tdrd1
Tdrd10
Tdrd7
Tdrg1
Tead1
Tead3
Tecpr1
Tecr
Tecrl
Teddm1
Tef
Tekt1
Tekt5
Tenm2
Tenm3
Tent2
Tent4a
Tent4b
Tep1
Tepsin
Terc
Terf2
Tes
Tesc
Tesk1
Tespa1
Tex12
Tex15
Tex2
Tex22
Tex264
Tex41
Tex45
Tex53
Tex9
Tf
Tfam
Tfap2e
Tfap4
Tfdp1
Tfdp2
Tfeb
Tfg
Tfr2
Tfrc
Tg
Tgfbi
Tgfbr2
Tgif1
Tgm1
Tgm2
Tgm4
Tgm5
Tgs1
Thada
Thap11
Thbs2
Theg
Them6
Thnsl1
Thoc1
Thoc2
Thoc5
Thoc6
Thop1
Thpo
Thrap3
Thrb-as1
Thrsp
Thsd4
Thtpa
Thumpd1
Thumpd1p1
Thumpd2
Thumpd3
Thumpd3-as1
Tia1
Ticam2
Ticrr
Tigd2
Tigd5
Timeless
Timm10
Timm17a
Timm29
Timm44
Timm50
Timm8a
Timmdc1
Timp2
Timp3
Tinagl1
Tiparp
Tiprl
Tjap1
Tjp2
Tjp3
Tk1
Tk2
Tldc2
Tle1
Tle2
Tle6
Tlk1
Tln2
Tlnrd1
Tlr5
Tlr6
Tlr7
Tlr9
Tm4sf1
Tm4sf1-as1
Tm4sf4
Tm4sf5
Tm6sf2
Tm7sf2
Tm9sf1
Tm9sf2
Tma16
Tma16p1
Tma16p2
Tmbim1
Tmbim6
Tmc4
Tmc6
Tmc7
Tmc8
Tmcc1
Tmcc2
Tmco1-as1
Tmco6
Tmed10p2
Tmed11p
Tmed2
Tmed7-ticam2
Tmem102
Tmem104
Tmem105
Tmem106a
Tmem107
Tmem114
Tmem116
Tmem120b
Tmem121
Tmem123
Tmem126a
Tmem127
Tmem132a
Tmem134
Tmem135
Tmem136
Tmem138
Tmem140
Tmem144
Tmem147
Tmem147-as1
Tmem14b
Tmem14c
Tmem14dp
Tmem150c
Tmem155
Tmem161b
Tmem161b-as1
Tmem165
Tmem167b
Tmem170a
Tmem173
Tmem18
Tmem181
Tmem182
Tmem183a
Tmem184c
Tmem189-ube2v1
Tmem198b
Tmem199
Tmem201
Tmem208
Tmem212
Tmem212-as1
Tmem213
Tmem216
Tmem220
Tmem222
Tmem231p1
Tmem232
Tmem234
Tmem238
Tmem242
Tmem246
Tmem248
Tmem254
Tmem26
Tmem260
Tmem262
Tmem268
Tmem273
Tmem30b
Tmem33
Tmem35b
Tmem37
Tmem38a
Tmem41a
Tmem44
Tmem51
Tmem56
Tmem56-rwdd3
Tmem59l
Tmem63c
Tmem69
Tmem70
Tmem79
Tmem80
Tmem82
Tmem87b
Tmem89
Tmem8a
Tmem8b
Tmem91
Tmem94
Tmem97p1
Tmigd2
Tmprss11a
Tmprss11bnl
Tmprss11gp
Tmprss4
Tmprss9
Tmsb4xp4
Tmtc2
Tmtc3
Tmtc4
Tmub2
Tmx1
Tmx2
Tmx2-ctnnd1
Tnc
Tnfaip1
Tnfaip2
Tnfrsf13c
Tnfrsf19
Tnfrsf9
Tnfsf13b
Tnik
Tnip1
Tnks
Tnp2
Tnpo1
Tnrc18p1
Tnrc6b
Tnrc6c
Tns1
Tns2
Tnxb
Tob1
Tob1-as1
Tob2p1
Toe1
Togaram1
Tomm20l
Tomm22
Tomm40l
Tomm6
Toporslp
Tox2
Tox4
Tp53bp1
Tp53bp2
Tp53i3
Tp53tg1
Tp53tg5
Tpcn1
Tpcn2
Tpd52l1
Tpd52l2
Tpgs2
Tph2
Tpi1p2
Tpm3
Tpm3p1
Tpm3p7
Tpm4
Tprg1l
Tprxl
Tpsp2
Tpt1
Tpt1-as1
Tpx2
Trabd
Tradd
Traf2
Traf3ip2
Traf3ip3
Traf6p1
Traf7
Traj10
Traj11
Traj22
Traj23
Traj5
Traj6
Trak2
Tram2-as1
Trappc11
Trappc12
Trappc13
Trappc2b
Trappc4
Trappc5
Trappc6a
Trappc8
Trav2
Trav5
Trbv14
Trbv15
Trbv6-8
Trbv8-1
Trbv8-2
Trdmt1
Trem1
Trerf1
Trex1
Trgc1
Trib1
Trib3
Trim14
Trim15
Trim17
Trim2
Trim22
Trim24
Trim31
Trim32
Trim34
Trim37
Trim39
Trim40
Trim41
Trim45
Trim46
Trim5
Trim52-as1
Trim54
Trim56
Trim65
Trim67
Trim69
Trim7
Trim8
Trim80p
Trip10
Trip11
Trip12
Trip4
Trit1
Trmt1
Trmt10a
Trmt10b
Trmt10c
Trmt11
Trmt112p4
Trmt44
Trmt5
Trnau1ap
Trnp1
Trnt1
Trpm2
Trpm3
Trpm8
Trps1
Trpv2
Trrap
Trub1
Tsacc
Tsbp1-as1
Tsc2
Tsc22d2
Tsen15
Tsen34
Tsfm
Tsg101
Tsga10ip
Tshr
Tsku
Tsn
Tsnaxip1
Tspan1
Tspan10
Tspan19
Tspan3
Tspan31
Tspear
Tspear-as1
Tspyl2
Tssc4
Tssk3
Ttc1
Ttc12
Ttc14
Ttc17
Ttc19
Ttc22
Ttc23l
Ttc25
Ttc26
Ttc27
Ttc28
Ttc28-as1
Ttc3
Ttc39c
Ttc4
Ttc41p
Ttc7b
Ttc8
Ttc9c
Tti1
Tti2
Ttk
Ttl
Ttll4
Ttll5
Ttll6
Ttll7
Ttll9
Ttn-as1
Ttpal
Ttr
Ttyh3
Tuba1c
Tuba8
Tubb
Tubb2bp1
Tubb4b
Tubb4bp7
Tubb6
Tubbp1
Tubgcp2
Tubgcp5
Tug1
Tusc3
Tusc8
Tut4
Tut7
Tvp23b
Tvp23bp2
Tvp23c-cdrt4
Twf1
Txlna
Txlng
Txn
Txndc12-as1
Txndc16
Txndc8
Txndc9
Txnip
Txnl1
Txnl4b
Txnp1
Txnrd1
Txnrd2
Tymsos
Tyw1
Tyw1b
Tyw3
U2af1l4
U2surp
U62317.1
U73166.1
U91319.1
U91324.1
Uap1
Uap1l1
Uba1
Uba3
Uba5
Uba52
Uba52p8
Uba6-as1
Ubac1
Ubac2
Ubald2
Ubap1
Ubap2
Ubap2l
Ubash3a
Ubash3b
Ubb
Ubc
Ube2a
Ube2b
Ube2cp3
Ube2d2
Ube2d3-as1
Ube2d4
Ube2e3
Ube2f
Ube2f-scly
Ube2i
Ube2j2
Ube2k
Ube2m
Ube2n
Ube2q1
Ube2q2p2
Ube2v1
Ube2v1p11
Ube2v1p4
Ube2v2
Ube2v2p4
Ube2w
Ube2z
Ube3a
Ube3d
Ube4a
Ubfd1
Ubiad1
Ubl7-as1
Ubn2
Ubox5
Ubr1
Ubr2
Ubr3
Ubr5-as1
Ubtf
Ubxn10-as1
Ubxn11
Ubxn2a
Ubxn2b
Ubxn8
Uca1
Uchl3
Uchl5
Uck2
Ufm1
Ugdh
Uggt1
Ugp2
Ugt1a2p
Ugt2b10
Ugt2b25p
Ugt2b4
Ugt2b7
Uhrf1
Uhrf1bp1l
Uhrf2
Ulk2
Ulk4
Umodl1
Umps
Unc13a
Unc13b
Unc13d
Unc45a
Unc50
Unc80
Unc93a
Ung
Unkl
Upf1
Upp1
Upp2
Uqcc1
Uqcr10
Uqcrbp3
Uqcrc1
Uqcrc2
Uqcrq
Urb1
Urm1
Uroc1
Urod
Uros
Usf2
Ushbp1
Uso1
Usp11
Usp14
Usp18
Usp20
Usp25
Usp29
Usp2-as1
Usp30
Usp30-as1
Usp31
Usp33
Usp36
Usp37
Usp38
Usp39
Usp3-as1
Usp43
Usp45
Usp46
Usp47
Usp49
Usp54
Usp7
Usp8
Usp9x
Usp9y
Uspl1
Utp11
Utp14a
Utp23
Utrn
Uxs1
Uxt-as1
Vac14
Vamp2
Vamp3
Vamp5
Vamp8
Vapa
Vash2
Vasp
Vax2
Vbp1
Vdac1p8
Vdac2
Vegfa
Vezt
Vgll4
Vhl
Vhll
Vil1
Vill
Vim
Virma
Vkorc1l1
Vldlr
Vmac
Vmp1
Vn1r104p
Vn1r4
Vn1r71p
Vn1r96p
Vn2r17p
Vnn2
Vnn3
Vps13d
Vps18
Vps25
Vps33b
Vps35l
Vps37b
Vps39
Vps45
Vps50
Vps51
Vps53
Vps8
Vps9d1
Vrk1
Vrk3
Vsig10
Vsnl1
Vsx1
Vta1
Vta1p1
Vtn
Vtrna1-2
Vtrna1-3
Vwa7
Vwa8-as1
Vwc2l
Wac
Wasf4p
Wash2p
Washc2a
Washc2c
Washc3
Wbp1l
Wbp2
Wdfy4
Wdr11
Wdr13
Wdr18
Wdr19
Wdr20
Wdr25
Wdr34
Wdr35
Wdr36
Wdr41
Wdr43
Wdr44
Wdr45
Wdr46
Wdr48
Wdr49
Wdr54
Wdr59
Wdr5b
Wdr6
Wdr62
Wdr64
Wdr7
Wdr70
Wdr76
Wdr77
Wdr81
Wdr86
Wdr86-as1
Wdr90
Wdr92
Wee2-as1
Wfdc1
Wfdc21p
Whamm
Whammp3
Wnk1
Wnk4
Wnt2b
Wrap53
Wrb
Wrnip1
Wsb1
Wscd1
Wscd2
Wt1
Wtap
Wwc1
Wwc2
Wwc2-as2
Wwox
Wwp1
Wwtr1-as1
Xkr5
Xkr9
Xpc
Xpnpep1
Xpnpep3
Xpo1
Xpo6
Xpot
Xpr1
Xrcc4
Xrcc5
Xrcc6
Xrn1
Xrra1
Xylb
Yae1
Yap1
Yars
Ybey
Ybx1p2
Yes1
Yif1a
Yif1b
Yju2
Ykt6
Ylpm1
Ypel2
Ypel3
Ypel5
Ypel5p1
Ythdf3-as1
Ywhab
Ywhaep7
Ywhah
Yy1ap1
Yy1p1
Yy2
Z68694.1
Z82190.2
Z82244.2
Z83818.2
Z83844.1
Z83844.2
Z83846.1
Z84492.2
Z85995.1
Z93242.1
Z93930.2
Z93930.3
Z95114.4
Z95152.1
Z95331.1
Z97056.1
Z97205.1
Z98257.2
Z98752.1
Z98752.3
Z99129.3
Z99289.2
Z99756.1
Z99758.1
Zacn
Zbed3-as1
Zbed5
Zbed5-as1
Zbed6cl
Zbed9
Zbtb1
Zbtb10
Zbtb11-as1
Zbtb18
Zbtb20
Zbtb20-as2
Zbtb37
Zbtb38
Zbtb40
Zbtb43
Zbtb45
Zbtb46
Zbtb7b
Zbtb8a
Zbtb8os
Zc2hc1a
Zc3h10
Zc3h12a
Zc3h13
Zc3h15
Zc3h18
Zc3h7a
Zc3h7b
Zc3h8
Zc3hav1
Zcchc2
Zcchc24
Zcchc4
Zcchc8
Zcwpw1
Zcwpw2
Zdhhc16
Zdhhc17
Zdhhc18
Zdhhc7
Zeb1
Zeb2
Zfand2a
Zfand5
Zfand6
Zfas1
Zfhx3
Zfp30
Zfp36
Zfp36l1
Zfp64
Zfp90
Zfp91-cntf
Zfpl1
Zfpm1
Zfpm2
Zfpm2-as1
Zfx
Zfy-as1
Zfyve16
Zfyve27
Zkscan1
Zkscan3
Zkscan5
Zmat2
Zmiz2
Zmpste24
Zmynd11
Znf10
Znf101
Znf106
Znf114
Znf131
Znf133
Znf136
Znf140
Znf142
Znf143
Znf148
Znf155
Znf169
Znf17
Znf175
Znf177
Znf181
Znf189
Znf19
Znf192p1
Znf197
Znf200
Znf202
Znf205
Znf207
Znf211
Znf213
Znf215
Znf217
Znf230
Znf234
Znf252p
Znf259p1
Znf263
Znf268
Znf271p
Znf274
Znf276
Znf277
Znf281
Znf282
Znf283
Znf286a
Znf292
Znf29p
Znf30
Znf318
Znf331
Znf347
Znf350
Znf354b
Znf385b
Znf385c
Znf385d
Znf391
Znf397
Znf398
Znf404
Znf407
Znf415
Znf420
Znf425
Znf432
Znf436-as1
Znf441
Znf444
Znf444p1
Znf445
Znf446
Znf451
Znf460
Znf473
Znf486
Znf490
Znf493
Znf501
Znf517
Znf526
Znf529
Znf529-as1
Znf536
Znf540
Znf541
Znf547
Znf548
Znf549
Znf552
Znf554
Znf555
Znf556
Znf558
Znf559
Znf559-znf177
Znf57
Znf570
Znf575
Znf576
Znf577
Znf580
Znf581
Znf582-as1
Znf584
Znf587
Znf587b
Znf589
Znf593
Znf600
Znf609
Znf611
Znf621
Znf638
Znf649-as1
Znf652
Znf653
Znf654
Znf658
Znf674-as1
Znf678
Znf680
Znf683
Znf684
Znf687
Znf688
Znf696
Znf7
Znf700
Znf704
Znf705e
Znf707
Znf709
Znf710
Znf711
Znf726
Znf749
Znf76
Znf766
Znf778
Znf780b
Znf783
Znf784
Znf785
Znf789
Znf791
Znf805
Znf813
Znf814
Znf815p
Znf830
Znf839
Znf84
Znf844
Znf862
Znf878
Znf883
Znf887p
Znf888
Znf90
Znf969p
Znhit1
Znhit3
Znrd1
Znrd1asp
Znrf1
Znrf3
Znrf3-as1
Zp2
Zp3
Zpbp
Zpr1
Zranb2-as2
Zscan26
Zscan30
Zscan31
Zscan4
Zscan5a
Zscan5b
Zscan5c
Zscan9
Zswim4
Zswim8
Zup1
Zwilch
Zyx
