# Supplementary material for: A Bayesian inference transcription factor activity model for the analysis of single-cell transcriptomes
Source: Genome Res. 2021 Jul;31(7):1296–311. doi: 10.1101/gr.265595.120 (PMC8256867; doi:10.1101/gr.265595.120)
Supplement: Supplemental Material [file supp_gr.265595.120_Supplemental_Code.zip › BITFAM/inst/extdata/human/CHD1]

A2m-as1
Aacs
Aak1
Aamdc
Aamp
Aanat
Aars
Aasdhppt
Aatbc
Aatf
Abalon
Abca7
Abcb6
Abcb8
Abcc10
Abcd1
Abcd3
Abhd10
Abhd12b
Abhd14a
Abhd14a-acy1
Abhd14b
Abhd17a
Abhd17c
Abhd18
Abhd2
Abhd5
Abi2
Abl1
Ablim1
Abr
Abracl
Abtb1
Ac000068.1
Ac000403.1
Ac001226.1
Ac002056.1
Ac002094.1
Ac002094.4
Ac002094.5
Ac002116.2
Ac002310.1
Ac002310.2
Ac002310.6
Ac002451.1
Ac002454.1
Ac002472.2
Ac003002.1
Ac003005.2
Ac003101.2
Ac003102.1
Ac003965.2
Ac003986.2
Ac004080.2
Ac004134.1
Ac004148.1
Ac004156.1
Ac004221.1
Ac004241.1
Ac004264.1
Ac004408.2
Ac004448.2
Ac004522.1
Ac004528.2
Ac004540.1
Ac004596.1
Ac004706.1
Ac004707.1
Ac004771.3
Ac004771.4
Ac004801.5
Ac004812.2
Ac004816.1
Ac004816.2
Ac004854.2
Ac004895.1
Ac004908.1
Ac004908.2
Ac004921.1
Ac004922.1
Ac004980.1
Ac004987.2
Ac005005.3
Ac005020.2
Ac005037.1
Ac005052.1
Ac005154.5
Ac005220.1
Ac005224.4
Ac005258.1
Ac005280.2
Ac005288.1
Ac005324.5
Ac005332.4
Ac005342.1
Ac005363.1
Ac005379.1
Ac005486.1
Ac005520.1
Ac005520.2
Ac005523.2
Ac005562.1
Ac005593.1
Ac005606.2
Ac005670.2
Ac005696.1
Ac005740.3
Ac005759.1
Ac005775.1
Ac005779.2
Ac005785.1
Ac005786.2
Ac005786.3
Ac005821.1
Ac005833.1
Ac005837.3
Ac005841.1
Ac005912.1
Ac005943.1
Ac005943.2
Ac005972.1
Ac005972.3
Ac006001.2
Ac006011.1
Ac006059.1
Ac006064.4
Ac006064.6
Ac006077.2
Ac006153.1
Ac006206.2
Ac006252.1
Ac006273.1
Ac006299.1
Ac006333.2
Ac006449.2
Ac006449.5
Ac006449.6
Ac006452.1
Ac006483.2
Ac006486.2
Ac006994.2
Ac007009.1
Ac007029.1
Ac007032.1
Ac007040.1
Ac007128.1
Ac007216.4
Ac007250.1
Ac007364.1
Ac007365.1
Ac007375.1
Ac007389.1
Ac007391.1
Ac007448.3
Ac007493.2
Ac007563.2
Ac007620.1
Ac007686.3
Ac007786.1
Ac007881.3
Ac007952.4
Ac007969.1
Ac008014.1
Ac008038.1
Ac008105.3
Ac008115.1
Ac008115.3
Ac008267.5
Ac008393.1
Ac008403.1
Ac008403.4
Ac008406.3
Ac008438.2
Ac008443.1
Ac008443.5
Ac008494.1
Ac008494.3
Ac008537.1
Ac008537.4
Ac008581.2
Ac008592.4
Ac008608.2
Ac008610.1
Ac008622.2
Ac008641.1
Ac008667.1
Ac008670.1
Ac008677.2
Ac008687.4
Ac008694.2
Ac008750.2
Ac008750.4
Ac008764.8
Ac008781.2
Ac008870.1
Ac008914.1
Ac008966.1
Ac009065.4
Ac009065.8
Ac009078.3
Ac009086.2
Ac009086.3
Ac009088.3
Ac009097.4
Ac009107.2
Ac009108.5
Ac009133.1
Ac009133.2
Ac009133.5
Ac009133.6
Ac009163.6
Ac009303.4
Ac009309.1
Ac009387.1
Ac009487.3
Ac009495.1
Ac009495.3
Ac009506.1
Ac009518.1
Ac009560.1
Ac009720.1
Ac009779.2
Ac009779.3
Ac009879.2
Ac009879.3
Ac010132.2
Ac010198.1
Ac010198.2
Ac010203.2
Ac010226.1
Ac010240.3
Ac010271.1
Ac010271.2
Ac010320.2
Ac010327.4
Ac010331.1
Ac010343.1
Ac010422.2
Ac010422.3
Ac010422.7
Ac010422.8
Ac010501.1
Ac010522.1
Ac010531.6
Ac010536.2
Ac010547.1
Ac010616.2
Ac010618.1
Ac010646.1
Ac010654.1
Ac010735.2
Ac010746.1
Ac010761.1
Ac010761.2
Ac010761.5
Ac010761.6
Ac010761.7
Ac010834.2
Ac010894.2
Ac010913.1
Ac010973.1
Ac010980.1
Ac010997.4
Ac010999.2
Ac011379.2
Ac011444.1
Ac011446.2
Ac011447.3
Ac011462.4
Ac011473.2
Ac011473.4
Ac011477.1
Ac011481.1
Ac011481.4
Ac011487.4
Ac011491.1
Ac011495.3
Ac011497.1
Ac011500.3
Ac011509.1
Ac011510.1
Ac011511.2
Ac011529.1
Ac011558.1
Ac011603.1
Ac011603.2
Ac011611.3
Ac011611.4
Ac011676.2
Ac011767.1
Ac011921.1
Ac011933.3
Ac012066.1
Ac012146.1
Ac012184.2
Ac012186.3
Ac012291.2
Ac012306.2
Ac012307.1
Ac012313.6
Ac012313.9
Ac012358.3
Ac012377.1
Ac012378.2
Ac012462.3
Ac012485.3
Ac012508.1
Ac012531.2
Ac012555.1
Ac012629.2
Ac012673.1
Ac013394.1
Ac013400.1
Ac013717.1
Ac013731.1
Ac013791.1
Ac015687.1
Ac015689.1
Ac015726.2
Ac015802.6
Ac015813.1
Ac015813.2
Ac015813.4
Ac015813.5
Ac015813.7
Ac015871.3
Ac015908.7
Ac015911.2
Ac015911.7
Ac015912.3
Ac015936.1
Ac015982.1
Ac016229.2
Ac016575.1
Ac016595.1
Ac016596.1
Ac016700.3
Ac016708.1
Ac016727.1
Ac016739.1
Ac016773.1
Ac016831.3
Ac016876.2
Ac016910.1
Ac016999.1
Ac017015.2
Ac017083.1
Ac018410.1
Ac018413.1
Ac018512.1
Ac018553.2
Ac018563.1
Ac018647.2
Ac018754.1
Ac018761.2
Ac018761.3
Ac018766.1
Ac018845.3
Ac019117.3
Ac019131.1
Ac019211.1
Ac019257.8
Ac020612.2
Ac020763.1
Ac020911.1
Ac020913.2
Ac020916.2
Ac020922.4
Ac020928.1
Ac020934.2
Ac021054.1
Ac021151.1
Ac021321.1
Ac021660.2
Ac022098.1
Ac022098.3
Ac022098.4
Ac022154.1
Ac022167.3
Ac022167.4
Ac022167.5
Ac022182.1
Ac022201.2
Ac022211.2
Ac022384.1
Ac022400.1
Ac022509.3
Ac022613.2
Ac022973.2
Ac023024.1
Ac023389.1
Ac023509.1
Ac023790.2
Ac024243.1
Ac024267.6
Ac024270.3
Ac024270.4
Ac024293.1
Ac024598.1
Ac024619.4
Ac024909.1
Ac024941.2
Ac025031.1
Ac025048.4
Ac025162.1
Ac025162.2
Ac025164.1
Ac025165.3
Ac025166.1
Ac025171.3
Ac025181.2
Ac025257.1
Ac025262.1
Ac025287.2
Ac025458.1
Ac025674.2
Ac025809.1
Ac026124.2
Ac026310.2
Ac026316.1
Ac026403.1
Ac026458.2
Ac026461.3
Ac026464.2
Ac026471.2
Ac026688.1
Ac026691.1
Ac026704.1
Ac026726.1
Ac026904.1
Ac026954.2
Ac026954.3
Ac027031.2
Ac027117.2
Ac027237.3
Ac027281.1
Ac027309.2
Ac027644.4
Ac027682.5
Ac034102.4
Ac034102.7
Ac034236.1
Ac036176.1
Ac036214.1
Ac037459.4
Ac040160.2
Ac040169.1
Ac044802.1
Ac044849.1
Ac048341.1
Ac048341.2
Ac051619.7
Ac051619.8
Ac053527.1
Ac058822.1
Ac061992.1
Ac061999.1
Ac062028.1
Ac063952.1
Ac064801.1
Ac064807.1
Ac067852.1
Ac067931.2
Ac067945.3
Ac068234.1
Ac068305.2
Ac068389.1
Ac068418.1
Ac068631.3
Ac068733.3
Ac068790.8
Ac068946.2
Ac069113.1
Ac069113.3
Ac069213.1
Ac069234.2
Ac069277.1
Ac069368.1
Ac069503.2
Ac073111.1
Ac073111.3
Ac073111.4
Ac073111.5
Ac073210.2
Ac073314.1
Ac073320.1
Ac073508.3
Ac073548.1
Ac073611.1
Ac073611.2
Ac073857.1
Ac073861.1
Ac073869.1
Ac073896.4
Ac073896.5
Ac074032.1
Ac074050.1
Ac074091.1
Ac074117.1
Ac074135.1
Ac074138.1
Ac074212.1
Ac074351.1
Ac078802.1
Ac078845.1
Ac078883.2
Ac078909.1
Ac078929.1
Ac079089.1
Ac079140.1
Ac079140.2
Ac079145.1
Ac079171.1
Ac079296.1
Ac079305.1
Ac079313.2
Ac079411.1
Ac079594.2
Ac079600.3
Ac079610.2
Ac079781.5
Ac079801.1
Ac079807.1
Ac079834.1
Ac079834.2
Ac079848.1
Ac080038.1
Ac080075.1
Ac080080.1
Ac080112.1
Ac083837.1
Ac083843.2
Ac084018.2
Ac084125.1
Ac084262.1
Ac084262.2
Ac084757.3
Ac084768.2
Ac084824.1
Ac084824.3
Ac084876.2
Ac087269.1
Ac087289.3
Ac087289.4
Ac087294.1
Ac087439.2
Ac087477.2
Ac087500.1
Ac087521.1
Ac087564.1
Ac087623.2
Ac087633.2
Ac087645.2
Ac087651.1
Ac087721.2
Ac087741.3
Ac087752.3
Ac089999.1
Ac090114.3
Ac090152.1
Ac090578.1
Ac090617.1
Ac090877.2
Ac091076.1
Ac091132.2
Ac091133.1
Ac091153.1
Ac091153.2
Ac091153.3
Ac091167.6
Ac091180.2
Ac091212.1
Ac091551.1
Ac091564.4
Ac091729.3
Ac091730.1
Ac091925.1
Ac091959.3
Ac091965.5
Ac092053.2
Ac092069.1
Ac092073.1
Ac092115.1
Ac092115.2
Ac092115.3
Ac092117.1
Ac092117.2
Ac092123.1
Ac092171.1
Ac092171.3
Ac092171.4
Ac092171.5
Ac092184.1
Ac092279.1
Ac092287.1
Ac092296.3
Ac092335.1
Ac092338.3
Ac092343.1
Ac092364.1
Ac092471.1
Ac092724.1
Ac092807.2
Ac092835.1
Ac092849.1
Ac092910.3
Ac092944.1
Ac093151.3
Ac093249.2
Ac093325.1
Ac093484.3
Ac093484.4
Ac093503.2
Ac093510.1
Ac093525.1
Ac093620.1
Ac093627.4
Ac093827.4
Ac093899.2
Ac093904.1
Ac096536.2
Ac096540.1
Ac096649.1
Ac096677.1
Ac096733.2
Ac096734.2
Ac096887.1
Ac096887.2
Ac096888.1
Ac097059.1
Ac097103.2
Ac097263.1
Ac097358.2
Ac097381.1
Ac097460.1
Ac097478.1
Ac097634.1
Ac097634.3
Ac098484.3
Ac098582.1
Ac098650.1
Ac098828.2
Ac098829.1
Ac098850.2
Ac098934.4
Ac099329.1
Ac099343.3
Ac099489.1
Ac099524.1
Ac099535.1
Ac099668.1
Ac099677.5
Ac099681.1
Ac099795.1
Ac099849.1
Ac099850.1
Ac100778.3
Ac100786.1
Ac100793.2
Ac100793.3
Ac100812.1
Ac100830.1
Ac100835.2
Ac100849.1
Ac102953.1
Ac103702.1
Ac103706.1
Ac103923.1
Ac104109.2
Ac104123.1
Ac104162.2
Ac104333.4
Ac104365.1
Ac104532.1
Ac104561.1
Ac104590.1
Ac104695.4
Ac104698.1
Ac104852.1
Ac104958.2
Ac104984.5
Ac105020.6
Ac105021.1
Ac105137.2
Ac105250.1
Ac105942.1
Ac106038.1
Ac106738.1
Ac106738.2
Ac106782.2
Ac106820.4
Ac106820.6
Ac106872.5
Ac106886.1
Ac106886.3
Ac107081.2
Ac107083.1
Ac107204.1
Ac107308.1
Ac107959.2
Ac107973.1
Ac107982.2
Ac108047.1
Ac108134.3
Ac108142.1
Ac108210.1
Ac108448.3
Ac108471.2
Ac108673.2
Ac108693.2
Ac108738.1
Ac108866.1
Ac109587.1
Ac110079.1
Ac110285.6
Ac110741.1
Ac110749.1
Ac111182.1
Ac112219.2
Ac112225.1
Ac112236.2
Ac112491.1
Ac112504.2
Ac112907.1
Ac113189.4
Ac113382.1
Ac113398.1
Ac113410.3
Ac114271.1
Ac114491.1
Ac114689.3
Ac114730.1
Ac114755.1
Ac114811.2
Ac114956.1
Ac114956.3
Ac115676.1
Ac115989.1
Ac116021.1
Ac116348.4
Ac116366.3
Ac116407.1
Ac116533.1
Ac116535.1
Ac116667.1
Ac117382.2
Ac117489.1
Ac117498.2
Ac118553.2
Ac118757.1
Ac119427.1
Ac119428.3
Ac119673.1
Ac119677.1
Ac120057.2
Ac120057.3
Ac120114.1
Ac120114.4
Ac121338.2
Ac123595.1
Ac124016.1
Ac124057.1
Ac124068.2
Ac124242.1
Ac124283.5
Ac125611.3
Ac126544.2
Ac126614.1
Ac126696.1
Ac126763.1
Ac127002.1
Ac127522.1
Ac128714.1
Ac129492.8
Ac130343.2
Ac130456.4
Ac131009.4
Ac132872.1
Ac132872.2
Ac133552.1
Ac134043.1
Ac134682.1
Ac134772.1
Ac135048.2
Ac135178.3
Ac135584.1
Ac135586.2
Ac136475.2
Ac136475.4
Ac136475.8
Ac136632.2
Ac137767.1
Ac138150.1
Ac138207.4
Ac138207.8
Ac138304.1
Ac138811.1
Ac139149.1
Ac139530.3
Ac139795.2
Ac139795.3
Ac142381.2
Ac144522.1
Ac145207.3
Ac145207.4
Ac145207.9
Ac145422.1
Ac147651.1
Ac148477.9
Ac231657.1
Ac231981.1
Ac233702.8
Ac233728.1
Ac233992.3
Ac239868.1
Ac242426.2
Ac243571.2
Ac243585.2
Ac243654.1
Ac243829.1
Ac243967.1
Ac244021.1
Ac244090.3
Ac245014.3
Ac245033.2
Ac245052.2
Ac245140.3
Ac245452.1
Ac246793.1
Ac247036.1
Ac253536.7
Ac254633.1
Acaca
Acad9
Acadm
Acadsb
Acadvl
Acan
Acat1
Acat2
Acbd4
Ache
Acin1
Ackr2
Acly
Acot1
Acot13
Acot2
Acox2
Acoxl
Acp2
Acpp
Acsf3
Acsl3
Acss2
Acss3
Actb
Actg1
Actn1
Actn1-as1
Actn3
Actn4
Actr2
Actr3
Acvr1b
Acvr2a
Acvr2b
Acyp2
Ad000671.1
Ad000671.3
Adam11
Adam15
Adam22
Adam23
Adamts15
Adamts19
Adamtsl4
Adamtsl4-as1
Adap1
Adap2
Adck2
Adcy5
Adcyap1
Add1
Add3
Adgra2
Adgre5
Adgrl2
Adgrv1
Adh5
Adhfe1
Adipor2
Adk
Adm
Adm5
Adnp-as1
Adpgk-as1
Adprh
Adprm
Adrb1
Adrm1
Adsl
Aebp2
Aen
Aes
Af111167.1
Af129075.1
Af129408.1
Af131215.7
Af233439.1
Af274858.1
Afdn
Aff1
Aff3
Afg1l
Afg3l1p
Aftph
Agap1
Agap11
Agap2
Agap3
Agbl3
Agbl5
Agfg1
Agfg2
Aggf1
Agk
Agl
Ago3
Agpat2
Agpat3
Agpat5
Agrn
Agtr1
Ahcy
Ahcyl1
Ahcyl2
Ahr
Ahrr
Ahsa1
Ahsa2p
Aig1
Aimp2
Aj011932.1
Ajuba
Ak1
Ak2
Ak4
Ak5
Akap12
Akap13
Akap17a
Akap2
Akap5
Akap7
Akap8l
Akap9
Akip1
Akirin1
Akr1a1
Akr1c1
Akr1d1
Akt1s1
Al008726.1
Al009183.1
Al020997.2
Al021068.1
Al021391.1
Al021396.1
Al021546.1
Al021920.1
Al021997.3
Al022069.1
Al022238.4
Al022324.4
Al022328.3
Al022332.2
Al022341.1
Al023803.1
Al023803.3
Al023806.1
Al023806.2
Al024507.2
Al024508.2
Al031055.1
Al031258.1
Al031428.1
Al031432.3
Al031432.4
Al031602.1
Al031663.2
Al031710.2
Al031777.2
Al031777.3
Al031848.2
Al033529.1
Al034346.1
Al034374.1
Al034417.2
Al034548.1
Al035078.4
Al035252.4
Al035404.2
Al035411.1
Al035685.1
Al049629.2
Al049697.1
Al049780.2
Al049830.3
Al049836.1
Al049870.3
Al050331.1
Al050403.2
Al078459.1
Al078621.3
Al078644.2
Al080250.1
Al080276.2
Al096870.2
Al109809.1
Al109811.3
Al109917.1
Al109918.1
Al110118.2
Al117332.1
Al118522.1
Al121594.1
Al121603.2
Al121672.1
Al121672.2
Al121723.1
Al121757.1
Al121772.2
Al121827.2
Al121936.1
Al121983.1
Al121990.1
Al122023.1
Al132639.3
Al132780.1
Al132780.2
Al133216.2
Al133227.1
Al133304.3
Al133338.1
Al133346.1
Al133351.1
Al133380.1
Al133387.1
Al133396.2
Al133415.1
Al133461.1
Al133480.1
Al133485.2
Al135744.1
Al135791.1
Al135818.1
Al135999.1
Al136038.3
Al136040.1
Al136090.1
Al136131.3
Al136141.1
Al136295.1
Al136295.2
Al136301.1
Al136309.2
Al136309.4
Al136439.1
Al137003.1
Al137009.1
Al137058.2
Al137060.1
Al137077.2
Al137782.1
Al137856.1
Al138688.1
Al138724.1
Al138831.1
Al138831.2
Al138885.3
Al138966.2
Al139005.1
Al139008.2
Al139011.1
Al139020.2
Al139023.1
Al139095.3
Al139099.1
Al139099.3
Al139184.1
Al139220.2
Al139246.5
Al139260.1
Al139317.1
Al139317.5
Al139353.2
Al139412.1
Al157400.1
Al157400.2
Al157400.5
Al157832.1
Al157871.6
Al157888.1
Al157935.2
Al158063.1
Al158151.1
Al158151.3
Al158198.1
Al158211.5
Al158212.2
Al160291.1
Al160313.1
Al160411.1
Al161669.2
Al161669.3
Al161729.1
Al161751.1
Al161787.1
Al161935.1
Al161937.1
Al162151.2
Al162171.2
Al162231.2
Al162231.3
Al162253.1
Al162377.1
Al162385.2
Al162399.1
Al162411.1
Al162419.1
Al162497.1
Al162591.2
Al162713.1
Al162724.1
Al162724.2
Al162725.2
Al163636.2
Al353572.2
Al353597.3
Al353622.1
Al353648.1
Al353718.1
Al353719.1
Al353747.3
Al353748.2
Al353759.1
Al353764.1
Al353795.2
Al354710.1
Al354710.2
Al354733.1
Al354740.1
Al354836.1
Al354892.1
Al354892.2
Al354920.1
Al355001.2
Al355075.1
Al355075.4
Al355297.2
Al355312.3
Al355388.1
Al355388.2
Al355472.2
Al355490.1
Al355490.2
Al355499.1
Al355574.1
Al355601.1
Al355987.5
Al356020.1
Al356299.2
Al356309.3
Al356441.1
Al356488.2
Al356599.1
Al357078.3
Al357084.1
Al357315.2
Al358075.2
Al358113.1
Al358472.1
Al358472.2
Al358472.4
Al358472.5
Al358472.6
Al358472.7
Al358852.1
Al358933.1
Al359182.1
Al359258.2
Al359258.3
Al359265.3
Al359397.1
Al359513.1
Al359633.2
Al359636.2
Al359711.2
Al359762.1
Al359878.2
Al360012.1
Al360181.4
Al360182.2
Al365205.2
Al365436.2
Al390198.1
Al390294.1
Al390719.1
Al390728.5
Al390955.2
Al391069.2
Al391069.3
Al391422.4
Al391650.1
Al391684.1
Al391832.3
Al391839.1
Al391839.2
Al441992.1
Al442067.1
Al442128.2
Al445189.2
Al445237.1
Al445363.3
Al445471.1
Al445483.1
Al445490.1
Al445531.1
Al445685.1
Al449423.1
Al450309.1
Al450326.1
Al450344.3
Al450992.1
Al450998.1
Al451007.2
Al451062.1
Al451074.1
Al451085.1
Al451085.2
Al451123.1
Al451140.1
Al451165.2
Al512422.1
Al512598.1
Al512598.2
Al512625.3
Al512631.2
Al512658.2
Al512785.2
Al512791.2
Al513217.1
Al513327.2
Al583722.1
Al583722.4
Al590560.2
Al590617.2
Al590627.2
Al590677.1
Al590708.1
Al590764.1
Al591167.1
Al591222.1
Al591368.1
Al591485.1
Al591845.1
Al592146.1
Al596094.1
Al603832.3
Al606489.1
Al606748.1
Al606760.1
Al606970.2
Al627171.1
Al627443.1
Al645728.1
Al645941.1
Al645941.3
Al662795.1
Al662797.1
Al662884.2
Al662899.2
Al663070.1
Al669831.5
Al670729.1
Al671762.1
Al671883.2
Al672291.1
Al691403.2
Al691442.1
Al691482.3
Al713998.1
Al731563.3
Al731569.1
Al731577.2
Al732292.2
Al928654.3
Al929472.2
Al929554.1
Alas1
Alcam
Aldh16a1
Aldh2
Aldh3a2
Aldoa
Alg10
Alg10b
Alg13
Alg6
Alkbh7
Alox5
Alpk1
Alpl
Alyref
Amd1
Amdhd2
Amn
Ampd2
Ampd3
Anapc11
Anapc5
Ang
Angptl4
Ank3-dt
Ankar
Ankef1
Ankhd1
Ankhd1-eif4ebp3
Ankrd10
Ankrd10-it1
Ankrd12
Ankrd13a
Ankrd13b
Ankrd13d
Ankrd18b
Ankrd19p
Ankrd20a11p
Ankrd33b
Ankrd36
Ankrd42
Ankrd49
Ankrd53
Ankzf1
Anln
Ano1
Ano6
Anp32a
Anp32b
Anxa11
Anxa13
Anxa2
Anxa3
Anxa4
Anxa6
Ap000229.1
Ap000317.2
Ap000345.1
Ap000442.2
Ap000646.1
Ap000662.1
Ap000704.1
Ap000769.2
Ap000785.2
Ap000787.1
Ap000812.5
Ap000866.1
Ap000892.1
Ap000894.4
Ap000911.3
Ap000936.1
Ap000942.1
Ap000943.3
Ap001062.2
Ap001062.3
Ap001107.3
Ap001107.4
Ap001107.5
Ap001107.7
Ap001122.1
Ap001160.1
Ap001267.5
Ap001269.2
Ap001269.4
Ap001273.2
Ap001324.1
Ap001362.2
Ap001363.1
Ap001363.2
Ap001372.2
Ap001412.1
Ap001453.2
Ap001453.4
Ap001462.1
Ap001468.1
Ap001496.3
Ap001528.1
Ap001767.3
Ap001816.1
Ap001830.1
Ap001922.5
Ap001931.1
Ap001970.1
Ap001972.4
Ap002008.2
Ap002026.1
Ap002364.1
Ap002373.1
Ap002387.2
Ap002761.3
Ap002770.1
Ap002851.1
Ap002884.3
Ap002986.1
Ap002990.1
Ap002992.1
Ap003025.1
Ap003068.4
Ap003108.2
Ap003390.1
Ap003392.13
Ap003419.2
Ap003419.3
Ap003465.1
Ap003555.3
Ap003721.4
Ap003733.4
Ap003774.4
Ap004608.1
Ap004609.3
Ap005019.1
Ap005263.1
Ap006248.2
Ap006248.5
Ap006294.2
Ap006621.3
Ap1ar
Ap1g2
Ap1m1
Ap1m2
Ap2a1
Ap2a2
Ap2b1
Ap2m1
Ap2s1
Ap3b2
Ap3m2
Ap3s1
Ap3s2
Ap4e1
Ap4m1
Ap4s1
Ap5m1
Ap5s1
Apaf1
Apbb3
Apc2
Apcdd1
Aph1a
Aph1b
Api5
Aplf
Aplp2
Apoa5
Apobec3h
Apoe
Apold1
Apom
Appl1
Aprt
Aptx
Araf
Arcn1
Areg
Arf1
Arf4
Arf4-as1
Arfgap1
Arhgap21
Arhgap23
Arhgap24
Arhgap27p2
Arhgap30
Arhgap31
Arhgap45
Arhgap5
Arhgef1
Arhgef12
Arhgef17
Arhgef18
Arhgef28
Arhgef37
Arhgef39
Arhgef40
Arhgef7
Arid1a
Arid1b
Arid2
Arid3b
Arid4a
Arid4b
Arih1
Arih2
Arl10
Arl2
Arl2-snx15
Arl5c
Arl6
Arl6ip4
Arl6ip6
Armc6
Armc7
Armc8
Armcx4
Armt1
Arntl
Arntl2
Arpc1a
Arpc2
Arpc4
Arpc4-ttll3
Arpc5l
Arpin-ap3s2
Arrb1
Arrb2
Arrdc1
Arrdc2
Arrdc3-as1
Arsb
Arsg
Asap2
Asb1
Asb13
Asb6
Asf1a
Asf1b
Asgr2
Ash2l
Asic3
Asna1
Asns
Asxl1
Atad3a
Atad3b
Atad5
Atat1
Ate1-as1
Atf1
Atf3
Atf4
Atf5
Atf6b
Atf7ip
Atf7ip2
Atg101
Atg13
Atg16l1
Atg16l2
Atg4b
Atg4d
Atg7
Atg9a
Atic
Atl1
Atmin
Atoh8
Atp11a
Atp13a1
Atp1a1
Atp1b1
Atp1b3
Atp2a2
Atp2b1-as1
Atp2c1
Atp5f1a
Atp5f1b
Atp5f1c
Atp5f1d
Atp5f1e
Atp5f1ep2
Atp5if1
Atp5mc2
Atp5mc3
Atp5mdp1
Atp5mf
Atp5mf-ptcd1
Atp5mg
Atp5mpl
Atp5pb
Atp5po
Atp6ap1
Atp6ap1l
Atp6v0a1
Atp6v0a2
Atp6v0b
Atp6v0c
Atp6v1a
Atp6v1b2
Atp6v1c1
Atp6v1c2
Atp6v1e1
Atp6v1g1
Atp6v1g2-ddx39b
Atp7b
Atp8b2
Atp9a
Atp9b
Atraid
Atrip
Atrn
Atrnl1
Atxn10
Atxn2-as
Atxn2l
Atxn7
Atxn7l3b
Aup1
Aurkaip1
Auts2
Avp
Axl
Azin1-as1
Azin2
B2m
B3galt6
B3gnt10
B4galt1-as1
B4galt2
B4galt7
B9d1
B9d2
Baalc
Babam2
Bach1
Bad
Bag1
Bag4
Bahcc1
Baiap2
Banf1
Banp
Barhl1
Bax
Bbof1
Bbs4
Bbs5
Bbs7
Bbx
Bcap29
Bcap31
Bcar1
Bccip
Bckdha
Bckdhb
Bckdk
Bcl2l1
Bcl2l11
Bcl2l12
Bcl2l13
Bcl2l2
Bcl2l2-pabpn1
Bcl3
Bcl9
Bean1
Bend6
Bfar
Bfsp1
Bhlhe23
Bhlhe40
Bhlhe41
Bicc1
Bicd1
Bicra
Bicral
Birc2
Birc6
Bispr
Bivm
Blcap
Bloc1s1
Bloc1s3
Bmi1
Bmp1
Bmp2k
Bmp4
Bmper
Bmpr1a
Bmpr2
Bnc2-as1
Bnip1
Bnip2
Bnip3l
Boc
Bola1
Bola3-as1
Bop1
Bora
Borcs5
Borcs6
Bpgm
Bpifc
Bptf
Brca2
Brcc3
Brd2
Bri3
Bricd5
Brix1
Brms1
Brms1l
Brox
Brpf3
Brwd1
Brwd1-as1
Brwd1-as2
Bsg
Bspry
Bst2
Btbd11
Btbd18
Btbd19
Btbd3
Btbd8
Btd
Btf3
Btf3l4
Btnl9
Btrc
Bub3
Bud23
Bud31
Bves-as1
Bx284668.6
Bx322234.1
Bx323046.1
Bysl
Bzw1
Bzw2
C11orf1
C11orf54
C11orf58
C11orf98
C12orf10
C12orf29
C12orf45
C12orf57
C12orf60
C12orf65
C12orf75
C14orf119
C14orf132
C14orf178
C14orf180
C14orf28
C15orf39
C15orf61
C15orf65
C16orf72
C16orf86
C17orf100
C17orf49
C17orf53
C17orf64
C17orf80
C17orf82
C18orf25
C18orf54
C18orf65
C19orf24
C19orf33
C19orf38
C19orf48
C19orf53
C19orf57
C19orf66
C19orf71
C19orf81
C19orf85
C1orf105
C1orf159
C1orf167
C1orf198
C1orf21
C1orf35
C1orf53
C1orf54
C1orf56
C1orf94
C1qtnf9b
C1r
C1rl-as1
C20orf204
C20orf27
C21orf62-as1
C21orf91-ot1
C2cd2
C2cd2l
C2orf40
C2orf70
C2orf88
C2orf92
C3
C3orf38
C3orf80
C3orf85
C4orf33
C4orf47
C5ar1
C5orf24
C5orf30
C5orf38
C5orf51
C5orf56
C5orf66
C6orf120
C6orf136
C6orf203
C6orf48
C6orf89
C6orf99
C7orf26
C7orf43
C8g
C8orf37-as1
C8orf44
C8orf58
C8orf76
C9orf163
C9orf3
C9orf50
C9orf85
Ca12
Ca14
Ca5bp1
Ca7
Cab39
Cabcoco1
Cabin1
Cables1
Cables2
Cacna1e
Cacybp
Cad
Cadm3
Calcoco2
Cald1
Calhm2
Calm1
Calm2
Calm3
Calr
Calu
Caly
Camk2d
Camk2g
Camkmt
Camlg
Camsap2
Camta1
Camta1-dt
Camta2
Cand1
Canx
Cap1
Cap2
Capg
Capn1
Capn12
Capn15
Capns1
Caprin1
Capza1
Capza2
Card19
Card9
Carhsp1
Carm1
Carnmt1-as1
Cars2
Casc2
Casc3
Casc4
Casd1
Casp2
Casp7
Casp8
Casp8ap2
Cast
Cat
Cav1
Cav2
Cavin3
Cbarp
Cbfb
Cbl
Cbll1
Cbx3
Cby1
Cc2d2a
Cc2d2b
Ccar2
Ccdc102b
Ccdc107
Ccdc117
Ccdc12
Ccdc120
Ccdc126
Ccdc130
Ccdc136
Ccdc137
Ccdc138
Ccdc157
Ccdc159
Ccdc18
Ccdc18-as1
Ccdc22
Ccdc24
Ccdc39
Ccdc40
Ccdc7
Ccdc74bp1
Ccdc77
Ccdc78
Ccdc80
Ccdc83
Ccdc86
Ccdc88b
Ccdc88c
Ccdc9
Ccdc91
Cchcr1
Cckbr
Ccn1
Ccna1
Ccnb3
Ccnd1
Ccnd2
Ccnd2p1
Ccnd3
Ccndbp1
Ccng1
Ccng2
Ccni2
Ccnk
Ccnq
Ccnt2
Ccny
Ccnyl1
Ccp110
Ccr10
Ccr7
Ccser2
Cct2
Cct3
Cct4
Cct5
Cct6a
Cct6p1
Cct6p3
Cct7
Cct8
Cd151
Cd200
Cd276
Cd3eap
Cd44
Cd46
Cd55
Cd59
Cd68
Cd70
Cd74
Cd81
Cd82
Cd83
Cd99
Cd99p1
Cdc14a
Cdc16
Cdc20
Cdc25a
Cdc25b
Cdc34
Cdc37l1
Cdc40
Cdc42
Cdc42bpg
Cdc42ep1
Cdc42ep2
Cdc42se2
Cdc45
Cdc6
Cdc7
Cdc73
Cdca2
Cdca7
Cdca7l
Cdh1
Cdh20
Cdh3
Cdhr3
Cdip1
Cdiptosp
Cdk1
Cdk12
Cdk13
Cdk14
Cdk16
Cdk17
Cdk2
Cdk2ap2
Cdk5r1
Cdk5rap3
Cdk6
Cdk7
Cdk9
Cdkn1a
Cdkn1b
Cdkn2aip
Cdkn2c
Cdr2l
Cds2
Cdt1
Cdv3
Cdv3p1
Ceacam5
Cebpd
Cebpg
Cecr2
Celf2
Celsr3
Cemip
Cenpa
Cenpbd1p1
Cenpf
Cenph
Cenpn
Cenpo
Cenpp
Cenpt
Cenpx
Cep126
Cep135
Cep164
Cep164p1
Cep192
Cep250
Cep350
Cep55
Cep57
Cep57l1
Cep63
Cep68
Cep72
Cep76
Cep78
Cep95
Cercam
Cerna1
Cerna3
Cers6
Ces1p1
Cetn1
Cetn2
Cfap206
Cfap221
Cfap54
Cfap61
Cfap77
Cfap97d1
Cfap97d2
Cfap99
Cfl1
Cfl1p1
Cflar
Cgn
Cgref1
Champ1
Chchd10
Chchd2
Chchd2p6
Chchd3
Chchd7
Chd1l
Chd2
Chd3
Chd4
Chd6
Chd7
Chd8
Chd9
Chek1
Chi3l2
Chic1
Chkb-dt
Chmp1a
Chmp1b
Chmp1b-as1
Chmp2a
Chmp5
Chmp6
Chn2
Chp1
Chpt1
Chrac1
Chrm3
Chrm4
Chst11
Chst14
Chtf18
Chtf8
Chtop
Churc1
Churc1-fntb
Ciao1
Ciao2b
Ciao3
Cib2
Cic
Cipc
Cirbp
Cirbp-as1
Cisd1
Cisd2
Cisd3
Cited2
Cited4
Ckap2
Ckb
Cks1b
Clasrp
Clcn3
Clcn6
Cldn12
Cldn16
Cldn6
Cldn7
Cldnd2
Clec16a
Clic1
Clic3
Clic4
Clic6
Clip2
Clip3
Clk3
Cln5
Cln6
Cln8
Clns1a
Clpp
Clpsl1
Clpsl2
Clptm1
Clspn
Clta
Cltb
Cltc
Cltcl1
Cluap1
Cluh
Cmas
Cmbl
Cmc1
Cmip
Cmpk1
Cmtm7
Cnbd2
Cnbp
Cndp2
Cnep1r1
Cnga4
Cnih2
Cnih3
Cnih4
Cnn2
Cnnm2
Cnot10
Cnot2
Cnot3
Cnot6
Cnot8
Cnot9
Cnp
Cntd1
Cntnap1
Cntnap2
Cntrl
Coa1
Coa6
Coa7
Coch
Cog1
Cog3
Cog8
Col13a1
Col19a1
Col1a1
Col1a2
Col4a2
Col6a1
Col6a2
Col8a1
Col9a3
Colca2
Commd1
Commd10
Commd3
Commd3-bmi1
Comtd1
Copg1
Cops4
Cops6
Cops8
Cops9
Copz1
Copz2
Coq10a
Coq10b
Coq6
Coq8b
Coq9
Coro2b
Coro7-pam16
Cotl1
Cox10
Cox14
Cox19
Cox20
Cox4i1
Cox5b
Cox6a1
Cox6a1p2
Cox6b1
Cox7a1
Cox7c
Cox7cp1
Cpd
Cpe
Cpeb2
Cpeb4
Cped1
Cplx4
Cpne1
Cpne2
Cpne3
Cpne4
Cpne7
Cpne8-as1
Cpq
Cps1
Cpsf2
Cpsf3
Cpsf6
Cpt2
Cptp
Cr1
Cr2
Crabp2
Cracr2b
Cradd
Cramp1
Crcp
Creb1
Creb3
Creb3l1
Creb3l4
Crebl2
Crebrf
Creld1
Creld2
Crem
Crim1
Crip1
Crip1p4
Cript
Crkl
Crlf1
Crls1
Crtap
Crtc2
Crtc3
Cry2
Crybg1
Crym-as1
Cryzl1
Csde1
Csf1r
Csf3
Csk
Csnk1d
Csnk1g3
Csnk2b
Cspg5
Cspp1
Csrnp1
Cst3
Cstf1
Cstf3-dt
Ctage7p
Ctbp1-dt
Ctc1
Ctdnep1
Ctdp1
Ctdsp1
Ctdspl
Ctdspl2
Ctf2p
Cth
Ctnna1
Ctnnb1
Ctnnd1
Ctps1
Ctr9
Ctsa
Ctsc
Ctsd
Ctsh
Ctsl
Ctsz
Cttn
Cttnbp2nl
Ctu2
Ctxn2
Cuedc2
Cul4a
Cul5
Cuta
Cutalp
Cutc
Cux1
Cwc25
Cwc27
Cwh43
Cxcl13
Cxcl3
Cxcl6
Cxorf40a
Cxxc5
Cxxc5-as1
Cyb5b
Cyb5d2
Cyb5r1
Cyba
Cybrd1
Cyc1
Cyfip2
Cyhr1
Cyld
Cyp1b1
Cyp1b1-as1
Cyp2e1
Cyp2f1
Cyp2s1
Cyp2t1p
Cyp2u1
Cyp4f11
Cystm1
Cyth2
D2hgdh
Dab2ip
Dact1
Dact3-as1
Dancr
Dao
Dap3
Dapk1
Dars-as1
Daxx
Dazap1
Dazap2
Dbf4
Dbi
Dbil5p
Dbn1
Dbnl
Dcaf11
Dcaf13
Dcaf17
Dcaf4
Dcaf6
Dcaf7
Dclre1b
Dcp2
Dcst2
Dctn1
Dctn3
Dctn6
Dctpp1
Dcxr
Dcxr-dt
Dda1
Ddb1
Ddhd2
Ddi2
Ddias
Ddit4
Ddit4-as1
Ddn-as1
Ddost
Ddr2
Ddt
Ddx1
Ddx11l1
Ddx17
Ddx18
Ddx19b
Ddx23
Ddx24
Ddx27
Ddx39a
Ddx39b-as1
Ddx3x
Ddx3y
Ddx41
Ddx42
Ddx43
Ddx47
Ddx49
Ddx5
Ddx50
Ddx52
Ddx54
Ddx55
Deaf1
Decr1
Decr2
Def8
Defb109f
Degs1
Dennd3
Dennd4c
Dennd5b
Dennd5b-as1
Dennd6a-dt
Depdc1-as1
Depdc5
Dera
Desi2
Dffb
Dgat2
Dgka
Dgke
Dgkg
Dgkh
Dglucy
Dguok
Dhcr24-dt
Dhrs11
Dhrs12
Dhrs13
Dhrs2
Dhrs3
Dhrs7
Dhrs7b
Dhtkd1
Dhx30
Dhx35
Dhx9
Diaph1
Diaph2
Dicer1-as1
Dip2a
Dip2b
Dipk1a
Dipk2a
Dis3l
Disp3
Dixdc1
Dkk1
Dkkl1
Dld
Dleu1
Dlg1-as1
Dlg5-as1
Dlgap1-as2
Dlgap4
Dll4
Dlst
Dlx1
Dlx2
Dlx4
Dlx6
Dm1-as
Dmac2l
Dmap1
Dmbt1p1
Dmkn
Dmpk
Dmtf1
Dmxl1
Dnaaf5
Dnaja1
Dnaja2
Dnajb11
Dnajb12
Dnajb13
Dnajb2
Dnajb4
Dnajb5
Dnajb6
Dnajb9
Dnajc13
Dnajc16
Dnajc18
Dnajc21
Dnajc22
Dnajc25
Dnajc25-gng10
Dnajc27-as1
Dnajc3
Dnajc7
Dnase1l1
Dnd1p1
Dnm1
Dnm1l
Dnm2
Dnmt3b
Doc2a
Doc2gp
Dock10
Dock2
Dock8
Dock9-dt
Dok1
Dok4
Dop1a
Dop1b
Dot1l
Dpagt1
Dpf2
Dpm2
Dpm3
Dpp7
Dpp9
Dpy19l2
Dpy19l2p3
Dpy19l2p5
Dpy19l3
Dpy19l4
Dpy30
Dpysl2
Dpysl5
Dr1
Dram1
Drap1
Drc3
Drg2
Dse
Dsg2
Dsp
Dstn
Dtd1
Dtnb
Dtwd1
Dtx3
Dtx3l
Dubr
Duoxa1
Dus1l
Dus4l
Dusp12
Dusp13
Dusp14
Dusp2
Dusp22
Dusp28
Dusp5p1
Dusp6
Dusp8p5
Dut
Dux4l17
Dux4l18
Dux4l50
Dvl1
Dvl2
Dvl3
Dync1h1
Dync1i2
Dynll1
Dyrk1a
Dyrk2
Dyrk3
Dzip1l
Dzip3
E2f3
E2f3p1
E2f4
E2f5
E4f1
Eaf1
Ebag9
Ech1
Eci1
Ecsit
Ect2
Edc4
Edem1
Edf1
Eed
Eef1a1
Eef1a2
Eef1akmt3
Eef1akmt4
Eef1akmt4-ece2
Eef1b2
Eef1d
Eef1dp1
Eef1g
Eef2
Eef2k
Eefsec
Efcab12
Efcab13
Efcab2
Efhd1
Efhd2
Efna4
Efr3a
Egfr
Egln1p1
Egln2
Ehbp1
Ehbp1l1
Ehd1
Ehd2
Ehmt1
Ehmt2
Ei24
Eif1
Eif1b
Eif2a
Eif2ak1
Eif2ak3-dt
Eif2ak4
Eif2b2
Eif2b4
Eif2b5
Eif2s1
Eif3b
Eif3f
Eif3g
Eif3h
Eif3j
Eif3k
Eif3l
Eif3m
Eif4a1
Eif4a2
Eif4b
Eif4e1b
Eif4e2
Eif4g1
Eif4h
Eif5
Eif5a
Eif5b
Eif6
Elac1
Elf3
Ell3
Elmo2
Elmod1
Elmod3
Elmsan1
Eloa
Eloa-as1
Elob
Elovl1
Elovl2-as1
Elovl6
Elp2
Elp3
Elp5
Emc1-as1
Emc2
Emc3-as1
Emc4
Emc6
Emc9
Emd
Eme2
Emg1
Emilin2
Eml1
Eml2
Eml3
Eml4
Eml6
Emp1
Emp3
Emsy
Emx1
Emx2
Engase
Eno1
Eno1-as1
Eno3
Enoph1
Enpp1
Enpp3
Ensa
Entpd2
Entpd6
Entr1
Ep400
Ep400p1
Epas1
Epb41l4a
Epb41l4a-as1
Epb41l5
Epc2
Epcam-dt
Epdr1
Epha1
Epha5-as1
Ephb2
Ephx1
Epn1
Epn2
Epor
Erbb2
Erbin
Erc1
Ercc1
Ercc4
Ercc6l2
Ereg
Ergic2
Ergic3
Eri3
Ericd
Erich5
Erlec1
Ermard
Erp27
Erp29
Esco2
Esm1
Espn
Esr1
Esrp1
Esyt1
Etfb
Etfrf1
Etnk2
Ets2
Etv2
Etv6
Eva1c
Evx1
Ewsr1
Exd1
Exd2
Exoc1
Exoc3l1
Exog
Exosc10-as1
Exosc4
Exosc7
Exosc8
Exosc9
Ext2
Extl3
Ezr
Ezr-as1
F12
F2r
F2rl1
Fa2h
Fabp5p3
Fads2
Faf2
Faim
Faim2
Fam104a
Fam107b
Fam110a
Fam110b
Fam111a
Fam114a1
Fam120a
Fam120b
Fam124a
Fam129b
Fam131a
Fam160b1
Fam166a
Fam171a2
Fam173a
Fam177a1
Fam183a
Fam189b
Fam193a
Fam19a3
Fam200b
Fam201a
Fam201b
Fam206a
Fam20a
Fam20b
Fam20c
Fam210b
Fam214b
Fam217b
Fam221b
Fam228b
Fam3a
Fam43a
Fam45a
Fam47e
Fam47e-stbd1
Fam50a
Fam53c
Fam57a
Fam76a
Fam81a
Fam83c-as1
Fam83d
Fam83h
Fam84a
Fam86c1
Fam91a1
Fam92a
Fam98b
Fam98c
Fan1
Fancg
Fanci
Fancm
Fank1
Fap
Far1
Far1-it1
Far2
Farp1
Farp2
Fas
Fasn
Fastk
Fat4
Fau
Faup1
Fbh1
Fbl
Fbrs
Fbxl16
Fbxl19
Fbxl2
Fbxl21p
Fbxl3
Fbxl7
Fbxo2
Fbxo21
Fbxo24
Fbxo28
Fbxo31
Fbxo33
Fbxo34
Fbxo36
Fbxo4
Fbxo41
Fbxo45
Fbxo7
Fbxw5
Fbxw8
Fbxw9
Fcgr3a
Fcho2
Fchsd1
Fcmr
Fdft1
Fem1b
Fen1
Fer
Fer1l4
Fes
Fez1
Fezf1-as1
Ffar4
Fgd4
Fgd5
Fgf11
Fgf14-as2
Fgf5
Fgf9
Fgfr1
Fgfr1op
Fgfr1op2
Fgfr2
Fgfr4
Fgfrl1
Fhod1
Fibin
Fip1l1
Fis1
Fiz1
Fjx1
Fkbp10
Fkbp1a
Fkbp2
Fkbp4
Fkbp9
Fkrp
Fli1
Flna
Flnb
Flywch1
Flywch2
Fmc1-luc7l2
Fmnl1
Fn1
Fn3krp
Fnbp1
Fnbp1l
Fndc3a
Fndc3b
Fnip2
Fnta
Fo393411.1
Fo393418.1
Fos
Fosb
Fosl1
Fosl2
Foxa1
Foxa3
Foxb2
Foxc2-as1
Foxcut
Foxg1
Foxi1
Foxk2
Foxl1
Foxl2nb
Foxm1
Foxn3-as1
Foxo3
Foxp2
Fpgs
Frat1
Frg1
Frg1dp
Frg1hp
Frmd6
Frs2
Fscn1
Fscn3
Fsd1l
Fst
Fstl3
Fth1
Ftlp10
Fto
Ftop1
Fuca2
Fuom
Furin
Fus
Fut1
Fut8
Fxn
Fxr1
Fxyd5
Fyttd1
Fzd6
Fzd7
G2e3
G3bp1
G6pc3
G6pd
Gab1
Gabarap
Gabarapl1
Gabarapl2
Gabpa
Gabpb1-as1
Gabpb2
Gabrp
Gadd45a
Gadd45b
Gal3st4
Galk1
Galk2
Galnt1
Galnt10
Galnt11
Galt
Gamt
Gan
Ganab
Gap43
Gapdh
Gapdhp65
Gaplinc
Gapvd1
Gar1
Garnl3
Gars
Gas1rr
Gas2l1
Gas5
Gas6-dt
Gas8
Gata2
Gata3
Gata3-as1
Gata4
Gata6
Gatad1
Gatc
Gcat
Gcc1
Gcc2
Gcgr
Gchfr
Gcnt1
Gcnt2
Gda
Gdi1
Gdi2
Gdnf-as1
Gemin6
Gemin7
Gen1
Gfer
Gfi1b
Gfm1
Gfra2
Gga1
Ggct
Ggnbp2
Ggps1
Ggt1
Gid8
Gigyf1
Gigyf2
Ginm1
Gins1
Gipc1
Gipc2
Git1
Gja1
Gja9
Glcci1
Glce
Gldcp1
Gli2
Gli4
Glipr1l1
Glipr2
Glis2
Glrb
Glrx3
Glrx5
Gls
Glud1p3
Glulp6
Glyatl1
Glyctk
Glyctk-as1
Gmds-dt
Gmip
Gmnn
Gmppa
Gmpr2
Gmps
Gna11
Gnai1
Gnai2
Gnao1
Gnas
Gnb2
Gnl1
Gnl3
Gnpat
Gnptg
Gnrhr2
Gnrhr2p1
Golga3
Golga4
Gorasp2
Gosr1
Gosr2
Got2
Gpaa1
Gpank1
Gpat3
Gpat4
Gpatch11
Gpatch2l
Gpatch4
Gpbp1
Gpd2
Gpn1
Gpnmb
Gpr107
Gpr137
Gpr137b
Gpr137c
Gpr162
Gpr173
Gpr27
Gpr89a
Gpr89b
Gprc5a
Gps2
Gpsm2
Gpt2
Gpx1
Gpx4
Gramd1a
Gramd1b
Gramd1c
Gramd2a
Gramd2b
Greb1
Grhl3
Grhpr
Grin1
Grina
Grk3
Grk4
Grk5-it1
Grk6
Grn
Grp
Grpel2
Gse1
Gskip
Gstcd
Gstm3
Gsto1
Gsto2
Gstp1
Gstz1
Gtdc1
Gtf2h1
Gtf2h3
Gtf2h5
Gtf2i
Gtf2ip13
Gtf2ird2b
Gtf3c4
Gtf3c5
Gtf3c6
Gtpbp1
Gtpbp10
Gtpbp3
Gtpbp4
Gtpbp8
Guk1
Gulp1
Gusb
Gvqw3
Gxylt2
Gyg1
Gypc
Gys1
Gzf1
H1f0
H1fx-as1
H2afj
H2afz
H3f3a
H3f3b
H6pd
Habp4
Hacd3
Hadha
Hadhb
Hamp
Hand2
Hand2-as1
Hao2
Hao2-it1
Hapln2
Hars2
Has2-as1
Haspin
Hat1
Haus7
Hbb
Hbp1
Hcfc1r1
Hcfc2
Hcg11
Hcg14
Hcg27
Hck
Hcp5
Hdac1
Hdac11
Hdac2-as2
Hdac3
Hdac6
Hdac9
Hdgf
Hdgfl3
Hdhd3
Hdlbp
Heatr4
Heatr5b
Hebp2
Hectd2
Hells
Herc3
Herc4
Herc5
Herc6
Herpud1
Hes1
Hes3
Hes7
Hexa-as1
Hexb
Hexim1
Hexim2
Hgs
Hgsnat
Hhat
Hhip
Hhla3
Hic1
Hif1a
Higd1ap5
Hikeshi
Hils1
Hint1
Hip1r
Hipk1
Hipk3
Hipk4
Hist1h1b
Hist1h1c
Hist1h1d
Hist1h1e
Hist1h2ab
Hist1h2ac
Hist1h2ad
Hist1h2ae
Hist1h2ag
Hist1h2ah
Hist1h2ai
Hist1h2aj
Hist1h2ak
Hist1h2al
Hist1h2am
Hist1h2aps4
Hist1h2bc
Hist1h2bd
Hist1h2be
Hist1h2bf
Hist1h2bh
Hist1h2bi
Hist1h2bj
Hist1h2bk
Hist1h2bl
Hist1h2bm
Hist1h2bn
Hist1h2bo
Hist1h3a
Hist1h3b
Hist1h3c
Hist1h3d
Hist1h3e
Hist1h3f
Hist1h3h
Hist1h3j
Hist1h4a
Hist1h4b
Hist1h4d
Hist1h4e
Hist1h4f
Hist1h4h
Hist1h4j
Hist1h4k
Hist1h4l
Hist1h4ps1
Hist2h2aa4
Hist2h2ac
Hist2h3d
Hist3h2bb
Hivep1
Hivep2
Hk2
Hkr1
Hla-b
Hla-c
Hla-dpa1
Hla-dra
Hla-drb1
Hla-l
Hla-z
Hlf
Hlx
Hm13
Hmbox1
Hmces
Hmg20a
Hmg20b
Hmga1
Hmga2
Hmgb1p35
Hmgb2
Hmgb3
Hmgcl
Hmgcr
Hmgn1
Hmgn2
Hmgxb4
Hmmr
Hmox1
Hmox2
Hnf4g
Hnrnpa1
Hnrnpa2b1
Hnrnpa3
Hnrnpab
Hnrnph1
Hnrnph3
Hnrnpm
Hnrnpu
Hnrnpul1
Hook3
Hotairm1
Hoxa10
Hoxa10-as
Hoxa11
Hoxa11-as
Hoxa3
Hoxa7
Hoxa-as2
Hoxb2
Hoxb3
Hoxb8
Hoxb-as1
Hoxb-as4
Hoxc10
Hoxc4
Hoxc9
Hoxc-as2
Hoxd12
Hoxd3
Hoxd8
Hpcal1
Hprt1
Hps6
Hr
Hrc
Hrh1
Hs6st3
Hsbp1
Hsbp1l1
Hscb
Hsd17b10
Hsd17b12
Hsd17b14
Hsd17b6
Hsdl2
Hsf1
Hsh2d
Hsp90aa1
Hsp90ab1
Hsp90b1
Hspa14
Hspa1a
Hspa2
Hspa4
Hspa8
Hspa9
Hspb1
Hspb1p2
Hspbp1
Hspd1
Hspe1
Hspe1-mob4
Hspg2
Htd2
Htr7p1
Htra2
Htt
Hyal3
Hyls1
Hypk
Icam1
Icam2
Icam3
Ice1
Id1
Id2
Id3
Idh2-dt
Idh3a
Idh3b
Idh3g
Idnk
Ier2
Ier3
Ier5
Ier5l
Iffo1
Ifi27
Ifi27l1
Ifi30
Ifi6
Ifitm1
Ifitm2
Ifitm3
Ifnar2
Ifrd1
Ift122
Ift140
Ift52
Ift74
Igf1r
Igf2bp1
Igfals
Igfbp1
Igfbp6
Igfbp7-as1
Ighmbp2
Iglv3-16
Iglvi-68
Igsf9
Ikbkg
Ikzf4
Il15
Il17ra
Il17rb
Il17rc
Il18
Il18r1
Il1r1
Il1r2
Il4r
Il6
Il6r
Ilf2
Ilf3
Ilk
Ilkap
Imp3
Imp4
Impa2
Impact
Impdh1p11
Inafm1
Inafm2
Inava
Inca1
Inf2
Ing1
Ing2
Ing3
Ing5
Inka2-as1
Ino80e
Inpp1
Inpp4b
Inpp5a
Inpp5b
Inpp5f
Inppl1
Insig1
Ints1
Ints10
Ints3
Ints5
Ints6-as1
Ints8
Invs
Ip6k1
Ipo11
Ipo13
Ipo5
Ipo7
Iqank1
Iqce
Iqch
Iqcj-schip1
Iqcj-schip1-as1
Iqgap1
Iqgap2
Iqsec2
Irak1
Irak3
Ireb2
Irf2bp2
Irf4
Irf5
Irf9
Irgm
Irs1
Irx3
Irx5
Isca2
Iscu
Isg15
Isg20
Isoc2
Ist1
Itch
Itfg1-as1
Itfg2-as1
Itga2
Itga3
Itga4
Itga6
Itgae
Itgav
Itgb1
Itgb1-dt
Itgb3
Itgb4
Itgb5
Itgb5-as1
Itgb8
Itgbl1
Itm2b
Itm2c
Itpa
Itprid2
Itpripl2
Itsn1
Ivd
Jade1
Jade2
Jade3
Jagn1
Jak2
Jakmip2-as1
Jarid2
Jarid2-as1
Jazf1-as1
Jdp2
Jkamp
Jmjd7
Jmjd7-pla2g4b
Jmjd8
Jpt1
Jpt2
Jpx
Jrkl
Jtb
Jund
Jup
Kank3
Kansl1-as1
Kat14
Kat2b
Kat6b
Kat7
Katnal2
Katnb1
Kazald1
Kazn
Kbtbd8
Kcmf1
Kcna1
Kcna5
Kcnab2
Kcnc3
Kcnh2
Kcnip2-as1
Kcnj2
Kcnj5
Kcnk1
Kcnk2
Kcnk4
Kcnn4
Kcnq1dn
Kcnq4
Kcnt1
Kctd11
Kctd13
Kctd15
Kctd2
Kctd20
Kctd21-as1
Kctd6
Kctd7
Kdelr2
Kdm1b
Kdm2a
Kdm3a
Kdm4a
Kdm4b
Kdm4c
Kdm6a
Kdm6b
Kdm7a-dt
Khdrbs1
Khk
Khnyn
Kiaa0232
Kiaa0319l
Kiaa0355
Kiaa0391
Kiaa0513
Kiaa0556
Kiaa0586
Kiaa1211
Kiaa1324
Kiaa1614
Kiaa1841
Kif15
Kif1a
Kif1b
Kif1bp
Kif20a
Kif22
Kif23
Kif2a
Kif9-as1
Kifc1
Kifc2
Kiss1r
Klc1
Klc2
Klc3
Klf11
Klf13
Klf2
Klf3
Klf4
Klf5
Klf6
Klhdc1
Klhdc10
Klhdc2
Klhl17
Klhl18
Klhl2
Klhl20
Klhl21
Klhl22
Klhl23
Klhl28
Klhl36
Klhl42
Klhl5
Klk10
Klk12
Klk6
Klk7
Klk8
Klrg1
Kmt2a
Kmt2b
Kmt2d
Kmt2e
Kmt2e-as1
Kmt5a
Kmt5c
Kncn
Knl1
Knstrn
Kntc1
Kpna2
Kpna5
Kpnb1
Kremen1
Krt126p
Krt18
Krt18p13
Krt18p59
Krt19
Krt23
Krt73-as1
Krt8
Krt81
Krt8p12
Krt8p18
Krt8p32
Krt8p33
Krtap12-4
Krtap5-as1
Ksr1
Ktn1
L3mbtl3
Lacc1
Lactb
Lactb2-as1
Lactbl1
Lag3
Lage3
Lage3p1
Lama2
Lama5
Lamb2
Lamtor1
Lamtor4
Lancl2
Lap3
Large1
Larp1
Larp1b
Larp4
Larp7
Lars2
Las1l
Lasp1
Layn
Lbh
Lbhd1
Lbx1-as1
Lcor
Ldha
Ldhbp2
Ldlr
Ldlrad4
Lef1
Lekr1
Leng8
Lepr
Leprot
Leprotl1
Letm2
Lgals1
Lgals3bp
Lgi4
Lgmn
Lgr6
Lhb
Lhfpl6
Lhx1
Lhx2
Lias
Lifr-as1
Lilrb4
Lima1
Limd1
Limd2
Lime1
Linc00167
Linc00205
Linc00243
Linc00271
Linc00398
Linc00415
Linc00475
Linc00511
Linc00629
Linc00632
Linc00649
Linc00667
Linc00674
Linc00685
Linc00847
Linc00865
Linc00870
Linc00881
Linc00884
Linc00910
Linc00917
Linc00933
Linc00941
Linc00944
Linc00963
Linc00974
Linc01089
Linc01097
Linc01098
Linc01099
Linc01117
Linc01118
Linc01126
Linc01132
Linc01135
Linc01182
Linc01194
Linc01311
Linc01342
Linc01405
Linc01410
Linc01435
Linc01465
Linc01521
Linc01547
Linc01551
Linc01560
Linc01578
Linc01596
Linc01607
Linc01647
Linc01666
Linc01686
Linc01692
Linc01715
Linc01719
Linc01750
Linc01763
Linc01771
Linc01786
Linc01802
Linc01818
Linc01864
Linc01952
Linc02001
Linc02004
Linc02018
Linc02021
Linc02062
Linc02175
Linc02202
Linc02235
Linc02240
Linc02345
Linc02352
Linc02366
Linc02376
Linc02381
Linc02384
Linc02428
Linc02569
Linc02574
Linc02585
Linc02588
Linc02640
Linc-pint
Lins1
Lipa
Lipe-as1
Lix1l-as1
Llgl1
Lman2
Lmf1
Lmna
Lmnb1
Lmo2
Lmo4
Lmo7
Lmod1
Lmx1b
Lncog
Lncpress1
Lnp1
Lnpep
Lonp1
Lonp2
Lonrf2p1
Loxl2
Lpar2
Lpcat3
Lpgat1-as1
Lpin3
Lpl
Lpp
Lrat
Lrch3
Lrfn4
Lrp10
Lrp4-as1
Lrr1
Lrrc1
Lrrc14
Lrrc20
Lrrc26
Lrrc28
Lrrc37a17p
Lrrc37b
Lrrc3-dt
Lrrc45
Lrrc49
Lrrc59
Lrrc61
Lrrc71
Lrrc74b
Lrrc75a
Lrrc8a
Lrrc8b
Lrrc8c
Lrrcc1
Lrrfip1
Lrrk1
Lrrk2
Lrsam1
Lrtomt
Lsm14a
Lsm14b
Lsm4
Lsm6
Lsm7
Lsm8
Lsp1
Lsr
Ltbp1
Ltbp3
Ltbp4
Ltbr
Lto1
Luc7l2
Luc7l3
Lurap1l
Lxn
Ly6e
Ly6e-dt
Ly6g5b
Ly6g5c
Lypd6
Lyplal1
Lyrm1
Lzts2
Macf1
Maco1
Macrod1
Mad2l1bp
Madcam1
Madd
Maea
Maf1
Maff
Mafg-dt
Magi2-as3
Magi3
Magix
Maip1
Mak16
Malat1
Malsu1
Malt1
Mamdc4
Man1a2
Man1b1
Man1c1
Man2a2
Manbal
Maneal
Manf
Maoa
Map1b
Map1lc3b
Map2k1
Map2k2
Map2k3
Map2k4
Map2k5
Map2k7
Map3k10
Map3k11
Map3k15
Map3k19
Map3k2-dt
Map3k3
Map3k4
Map3k7cl
Map4k3-dt
Map4k4
Map7d1
Mapk12
Mapk14
Mapk15
Mapk1ip1l
Mapk6
Mapk8
Mapk8ip1
Mapk8ip3
Mapkapk3
Mapkapk5
Mapkbp1
Mapt-it1
Marc2
March10
March6
Mark1
Mark2
Mark3
Mark4
Marveld1
Mast4
Mastl
Mat2a
Mat2b
Matk
Matn4
Matr3
Mau2
Maz
Mbd3
Mbd6
Mbnl1
Mboat7
Mbtps2
Mc1r
Mccc2
Mcl1
Mcm2
Mcm3ap-as1
Mcm4
Mcm5
Mcm7
Mcrip1
Mcrip2
Mctp2
Mcu
Mcub
Mdfi
Mdfic
Mdh2
Mdm2
Mdm4
Mdp1
Mds2
Me2
Me3
Mecp2
Med12l
Med15
Med17
Med18
Med21
Med28
Med28p1
Med29
Med30
Medag
Mef2a
Mef2c
Mef2c-as1
Meis1
Meis1-as2
Melk
Meltf-as1
Memo1
Mepce
Met
Metap1
Metap1d
Metap2
Metrnl
Mettl23
Mettl26
Mettl2b
Mettl3
Mettl9
Mfap3
Mfap5
Mff
Mfn1
Mfsd1
Mfsd10
Mfsd11
Mfsd12
Mfsd14b
Mfsd2a
Mfsd2b
Mfsd3
Mfsd4a
Mfsd4b
Mfsd5
Mfsd6
Mgat1
Mgat2
Mgat4b
Mgat5
Mgme1
Mgrn1
Mgst1
Mgst3
Mhencr
Mia2
Mia3
Miat
Mib1
Mib2
Mica
Mical2
Micall1
Micb
Micos10
Micos10-nbl1
Micos13
Micu3
Mid1ip1
Mid1ip1-as1
Midn
Mief2
Mier1
Mif
Mif-as1
Miga1
Miga2
Miip
Mindy2
Mink1
Minpp1
Mios
Miox
Mipepp3
Mir100hg
Mir106b
Mir10a
Mir1181
Mir1204
Mir1225
Mir1229
Mir124-2
Mir124-3
Mir1244-1
Mir1244-2
Mir1257
Mir125b1
Mir1281
Mir1282
Mir1292
Mir137
Mir141
Mir145
Mir1469
Mir150
Mir1538
Mir1539
Mir17
Mir17hg
Mir18a
Mir1914
Mir193a
Mir193b
Mir193bhg
Mir196b
Mir199a1
Mir199a2
Mir19a
Mir19b1
Mir200c
Mir200chg
Mir20a
Mir210hg
Mir2110
Mir222hg
Mir23a
Mir24-2
Mir25
Mir26b
Mir27a
Mir302a
Mir302b
Mir302c
Mir302d
Mir30a
Mir30c1
Mir3124
Mir3142hg
Mir3143
Mir3153
Mir3175
Mir3180-4
Mir3181
Mir3184
Mir3188
Mir3190
Mir3191
Mir3193
Mir3199-1
Mir3199-2
Mir34ahg
Mir3610
Mir3613
Mir3615
Mir3621
Mir3650
Mir3652
Mir3654
Mir3661
Mir3665
Mir367
Mir3677
Mir3678
Mir3681hg
Mir3684
Mir378a
Mir3917
Mir3934
Mir423
Mir425
Mir4258
Mir4261
Mir4421
Mir4422hg
Mir4428
Mir4429
Mir4434
Mir4442
Mir4444-1
Mir4448
Mir4449
Mir4453
Mir4453hg
Mir4458hg
Mir4466
Mir4470
Mir4477a
Mir4477b
Mir4492
Mir4515
Mir4519
Mir4523
Mir4530
Mir4537
Mir4638
Mir4645
Mir4647
Mir4651
Mir4664
Mir4665
Mir4672
Mir4674
Mir4683
Mir4687
Mir4691
Mir4707
Mir4709
Mir4721
Mir4722
Mir4734
Mir4740
Mir4741
Mir4751
Mir4754
Mir4757
Mir4767
Mir4769
Mir4781
Mir4785
Mir484
Mir497hg
Mir5088
Mir5091
Mir5188
Mir548ak
Mir548aw
Mir564
Mir5680
Mir5696
Mir5703
Mir574
Mir5787
Mir589
Mir6084
Mir6090
Mir611
Mir6125
Mir615
Mir632
Mir636
Mir638
Mir649
Mir6500
Mir6504
Mir6508
Mir6514
Mir6515
Mir6516
Mir658
Mir662
Mir6720
Mir6728
Mir6734
Mir6743
Mir6745
Mir6748
Mir6789
Mir6797
Mir6805
Mir6821
Mir6847
Mir6850
Mir6853
Mir6858
Mir6864
Mir6869
Mir6875
Mir6891
Mir6892
Mir7106
Mir7111
Mir7112
Mir7114
Mir718
Mir762
Mir762hg
Mir7705
Mir7706
Mir7845
Mir7977
Mir8072
Mir8078
Mir9-1
Mir93
Mir9-3
Mir9-3hg
Mir99b
Mirlet7a1hg
Mirlet7bhg
Mirlet7i
Mis12
Misp3
Mki67
Mkrn2
Mlec
Mlf2
Mlh1
Mllt10
Mllt6
Mlph
Mlst8
Mlx
Mmaa
Mmab
Mmp2
Mmp25-as1
Mnat1
Mnd1
Mnt
Mnx1
Mnx1-as1
Mob4
Mocs3
Mok
Mon2
Morf4l1
Morf4l2-as1
Morn2
Mosmo
Mov10
Mpdu1
Mpg
Mphosph10
Mphosph9
Mpl
Mpnd
Mpo
Mpp1
Mpp4
Mpp5
Mpp6
Mprip
Mpst
Mpv17l2
Mpzl1
Mrfap1
Mri1
Mrnip
Mroh1
Mroh6
Mrpl1
Mrpl11
Mrpl15
Mrpl18
Mrpl2
Mrpl20
Mrpl24
Mrpl27
Mrpl28
Mrpl30
Mrpl32
Mrpl35
Mrpl37
Mrpl38
Mrpl4
Mrpl40
Mrpl42
Mrpl49
Mrpl51
Mrpl52
Mrpl55
Mrpl58
Mrps11
Mrps18a
Mrps18b
Mrps18c
Mrps2
Mrps22
Mrps24
Mrps25
Mrps30
Mrps31p4
Mrps34
Mrps35
Mrps36
Mrps5
Mrps6
Mrps7
Mrrf
Mrs2
Mrvi1-as1
Msantd3
Msc
Msc-as1
Msh2
Msh3
Msh5
Msh6
Msl1
Mslnl
Msmo1
Mst1
Mst1p2
Mt1h
Mt1m
Mt2p1
Mta2
Mta3
Mtap
Mtcl1
Mtco1p12
Mtco3p12
Mtdh
Mtf2
Mtfp1
Mtg1
Mtg2
Mthfd1
Mthfd1l
Mthfd2l
Mthfr
Mtif2
Mtmr11
Mtmr12
Mtmr14
Mtmr3
Mtmr9
Mtmr9lp
Mtnd3p25
Mtnd4lp30
Mto1
Mtr
Mtrex
Mtrnr2l1
Mtrr
Mtss1
Mturn
Mtus2
Mtx1
Mtx2
Muc12
Mus81
Mvb12a
Mvd
Mvk
Mxd1
Mxd3
Mxi1
Myadm
Myb
Myc
Mycbp2-as1
Myd88
Mydgf
Myh14
Myl12a
Myl12b
Myl5
Myl6
Myl6p5
Mylip
Mylk-as1
Mylpf
Mynn
Myo15b
Myo18a
Myo19
Myo1b
Myo1c
Myo1h
Myo5c
Myo6
Myo9b
Myt1
Mzf1-as1
Mzt2a
Mzt2b
N4bp2
NA
Naa10
Naa15
Naa16
Naa20
Naa30
Naa35
Naa60
Naaladl1
Nab1
Nab2
Nabp1
Nabp2
Naca
Nacap8
Nadk
Nagk
Naglu
Nalt1
Nanos3
Napa
Napg
Naprt
Narf
Nasp
Nat10
Nat9
Nav1
Nav2
Nav3
Naxd
Naxe
Nbea
Nbeal1
Nbl1
Nbpf12
Nbpf3
Nbr2
Ncapd2
Ncapg
Ncaph
Ncaph2
Ncbp1
Ncbp2l
Ncdn
Nck1
Nck2
Ncl
Ncoa1
Ncoa3
Ncoa7
Ncr2
Ncr3lg1
Nde1
Ndel1
Ndfip2
Ndor1
Ndst1
Ndst3
Ndufa10
Ndufa11
Ndufa3
Ndufa4l2
Ndufa6-dt
Ndufa9
Ndufab1
Ndufaf2
Ndufaf3
Ndufaf4p1
Ndufaf6
Ndufaf7
Ndufaf8
Ndufb10
Ndufb11
Ndufb1p1
Ndufb2
Ndufb4
Ndufb4p4
Ndufb5
Ndufb6
Ndufb7
Ndufb9
Ndufc1
Ndufc2
Ndufs2
Ndufs3
Ndufs4
Ndufs6
Ndufs7
Ndufs8
Ndufv1
Ndufv2
Ndufv2p1
Ndufv3
Neat1
Necab3
Necap2
Nectin3
Nedd4l
Nedd8
Nedd8-mdp1
Nek2
Nek6
Nek7
Nelfb
Nelfcd
Nenf
Neo1
Net1
Neurl1
Neurl4
Nexn
Nf1
Nf2
Nfat5
Nfatc1
Nfatc2ip
Nfatc3
Nfatc4
Nfe2l1
Nfia
Nfic
Nfix
Nfkb1
Nfkb2
Nfkbib
Nfkbie
Nfkbil1
Nfkbiz
Nfx1
Nfya
Nfyc
Ngdn
Ngrn
Nhlrc2
Nhlrc3
Nhp2
Nhs
Nid2
Nif3l1
Nifk-as1
Ninl
Nip7
Nipa1
Nipa2
Nipal1
Nipbl
Nipsnap2
Nipsnap3b
Nisch
Nit1
Nkila
Nktr
Nkx2-1
Nkx2-1-as1
Nkx2-6
Nlgn1
Nlk
Nln
Nlrc5
Nlrp3
Nlrx1
Nmb
Nmd3
Nme1
Nme1-nme2
Nme2
Nme2p1
Nme4
Nmral1
Nmrk2
Nmt1
Nnmt
Noc2l
Noct
Nog
Nol11
Nol12
Nol4l
Nol4l-dt
Nol7
Nolc1
Nom1
Nop10
Nop14-as1
Nop2
Nop53
Nop56
Nop58
Nop9
Nos3
Nosip
Nox5
Noxa1
Npas1
Npas2
Npas4
Npc2
Nphp3-as1
Npm1
Npm3
Npr2
Npr3
Nprl3
Npw
Nqo1
Nqo2
Nr1d2
Nr1h2
Nr1h3
Nr2c2
Nr2c2ap
Nr2e1
Nr2f1
Nr2f2
Nr2f6
Nr3c1
Nr4a1
Nr5a1
Nrbp1
Nrf1
Nrg1
Nrm
Nrn1l
Nrp2
Nrros
Nrxn2
Nsa2
Nsd1
Nsdhl
Nsg1
Nsmce1
Nsmf
Nsrp1
Nsun4
Nsun5
Nsun5p2
Nsun7
Nt5cp1
Nt5cp2
Nt5dc1
Nt5e
Nt5m
Ntf3
Nthl1
Ntm
Ntmt1
Ntng1
Ntrk2
Nub1
Nubp2
Nucb1
Nucb2
Nudc
Nudcd3
Nudt1
Nudt14
Nudt16
Nudt16l1
Nudt17
Nudt19
Nudt4
Nuf2
Nup107
Nup188
Nup205
Nup210l
Nup50
Nup58
Nup85
Nupl2
Nus1p2
Nusap1
Nutf2
Nutm1
Nxf1
Nxnl2
Nxpe3
Oaf
Oas2
Oas3
Oaz1
Obscn
Ociad1
Ocrl
Odc1-dt
Odf3b
Odf3l2
Ofd1p17
Ogdh
Ogfod1
Ogfr
Ogfrl1
Ogfrp1
Ogg1
Ogt
Oip5-as1
Olfml2a
Olfml3
Olig1
Olig2
Olmalinc
Onecut1
Opa1
Opa3
Oprl1
Or10ae3p
Or2v1
Or51d1
Or7e14p
Or7e47p
Or8g3p
Orai1
Orai3
Orc6
Ormdl2
Osbp2
Osbpl6
Oscp1
Oser1-dt
Osgin2
Osmr
Osr2
Ostc
Ostf1
Otop2
Otp
Otub1
Otulin
Ovol1-as1
Oxa1l
Oxct1-as1
Oxnad1
Oxr1
Oxsm
Oxsr1
P2rx3
P2rx4
P2ry11
P2ry2
P3h2-as1
P3h3
P3h4
P4hb
P4htm
Pa2g4
Paaf1
Pabpc1
Pabpc1l
Pabpc4
Pabpn1
Pacerr
Pacs2
Pacsin1
Pacsin3
Paf1
Pafah1b3
Paics
Paicsp3
Paip2
Pak4
Pak6
Palld
Palm2
Pam
Pam16
Pan3
Pank2
Paox
Papola
Paqr4
Pard3-as1
Pard3b
Pard6a
Pard6b
Park7
Parl
Parm1
Parp10
Parp15
Parp2
Parp8
Parpbp
Part1
Parva
Parvb
Patj
Paupar
Pawrp1
Pax2
Pax6
Pax7
Paxip1-as1
Pbdc1
Pbx3
Pc
Pcat1
Pcat7
Pcbd2
Pcbp1
Pcbp2
Pcca
Pcdh7
Pcdhac1
Pcdhb16
Pcf11
Pcf11-as1
Pcgf2
Pcgf3
Pcgf5
Pcid2
Pcif1
Pck2
Pcm1
Pcmt1
Pcnp
Pcnt
Pcnx1
Pcnx3
Pcnx4
Pctp
Pcyox1l
Pdap1
Pdcd11
Pdcd1lg2
Pdcd2l
Pdcd4
Pdcd5
Pdcd6
Pdcd6ip
Pdcl3
Pde10a
Pde1c
Pde2a
Pde3a
Pde3b
Pde4dip
Pde7b
Pde8a
Pdgfra
Pdhx
Pdia3
Pdia3p1
Pdia5
Pdik1l
Pdk1
Pdlim7
Pdp1
Pdp2
Pds5b
Pdxdc1
Pdxk
Pdyn-as1
Pea15
Pear1
Peg10
Peli2
Peli3
Pelp1
Pemt
Pes1
Pex10
Pex13
Pex3
Pfas
Pfdn1
Pfdn4
Pfdn5
Pfkfb3
Pfkm
Pfkp
Pfn1
Pfn1p1
Pgam1
Pgam1p5
Pgam5
Pgap2
Pgbd2
Pgd
Pgm1
Pgm2
Pgm5p4
Pgrmc1
Pgs1
Phactr2
Phax
Phb
Phb2
Phf1
Phf10
Phf11
Phf13
Phf14
Phf20l1
Phf21a
Phf21b
Phf23
Phf3
Phf7
Phgdh
Phkb
Phkg1
Phkg2
Phldb1
Phldb2
Phpt1
Phrf1
Phtf2
Phykpl
Pi4k2a
Pias4
Pibf1
Piezo1
Pigg
Pigl
Pigs
Pigv
Pigw
Pigx
Pigy-dt
Pik3c2a
Pik3c3
Pik3ca
Pik3cd-as1
Pik3r1
Pikfyve
Pilra
Pim1
Pim2
Pim3
Pin1
Pinlyp
Pip5k1a
Pip5kl1
Pipox
Pithd1
Pitpna
Pitpna-as1
Pitpnc1
Pitpnm1
Pitpnm2
Pitpnm3
Piwil2
Piwil4
Pjvk
Pkd1
Pkd1l3
Pkd2
Pkdcc
Pkia
Pkib
Pkig
Pkm
Pkmp4
Pkmyt1
Pkn2
Pknox1
Pkp3
Pkp4
Pla2g16
Pla2g4d
Pla2g4e-as1
Plac9
Plbd2
Plcb1
Plcb2
Plcb4
Plcg1
Plcg2
Plcxd1
Pld2
Plec
Plekha2
Plekha3
Plekha5
Plekha8
Plekhb1
Plekhf1
Plekhf2
Plekhg1
Plekhg2
Plekhh2
Plekhm1
Plekhm2
Plekho1
Plekho2
Plk1
Plk3
Plk4
Plod3
Plpbp
Plpp2
Plpp3
Plpp5
Plpp6
Plppr2
Plppr3
Pls1
Pls3
Pltp
Plxna3
Plxnb1
Plxnc1
Pmaip1
Pmfbp1
Pmpca
Pmpcb
Pms1
Pnkp
Pnmt
Pnn
Pno1
Pnp
Pnpla2
Pnpla3
Pnpla6
Pnpla7
Pnrc1
Pnrc2
Poc1b-as1
Podnl1
Pofut1
Poglut1
Pold2
Pold3
Poldip2
Polh
Poli
Polk
Polr1b
Polr1d
Polr2a
Polr2d
Polr2h
Polr2j
Polr2m
Polr3b
Polr3c
Polr3d
Polr3e
Polr3g
Pom121l2
Pomgnt1
Pomp
Pop4
Por
Pou2f1
Pou2f2
Pou3f2
Pou3f3
Pou4f2
Ppa1
Ppan
Ppan-p2ry11
Ppara
Ppard
Pparg
Ppcdc
Ppcs
Ppdpf
Ppfia3
Pphln1
Ppia
Ppiap22
Ppiap68
Ppib
Ppif
Ppip5k2
Ppm1a
Ppm1b
Ppm1d
Ppm1g
Ppm1k
Ppm1k-dt
Ppm1l
Ppm1n
Ppp1ca
Ppp1cb
Ppp1cc
Ppp1r10
Ppp1r11
Ppp1r12a-as1
Ppp1r12b
Ppp1r12c
Ppp1r14bp3
Ppp1r15a
Ppp1r16a
Ppp1r16b
Ppp1r1b
Ppp1r26-as1
Ppp1r27
Ppp1r2b
Ppp1r37
Ppp1r3f
Ppp1r7
Ppp1r8
Ppp2r2a
Ppp2r2d
Ppp2r5b
Ppp2r5c
Ppp3cb-as1
Ppp3cc
Ppp4c
Ppp4r1
Ppp4r1-as1
Ppp4r1l
Ppp6r3
Pprc1
Ppt1
Ppt2
Ppt2-egfl8
Ppwd1
Pqbp1
Pram1
Prcc
Prcd
Prdm1
Prdm11
Prdm12
Prdm6
Prdm8
Prdx1
Prdx1p1
Prdx2
Prdx5
Prdx6
Prelid1
Prelid1p4
Prelid3a
Prickle1
Primpol
Prkab1
Prkaca
Prkacb
Prkag2-as1
Prkar1a
Prkar1b
Prkar2a-as1
Prkca
Prkcd
Prkce
Prkcz
Prkd2
Prkdc
Prkg1
Prkrip1
Prky
Prmt1
Prmt2
Prmt3
Prmt5
Prmt5-as1
Prnp
Prokr1
Prorsd1p
Prpf19
Prpf38a
Prpf4
Prpf8
Prpsap2
Prr11
Prr13
Prr14
Prr16
Prr3
Prr34-as1
Prr7
Prrc1
Prrc2a
Prrc2b
Prrc2c
Prrt2
Prrx1
Prrx2-as1
Prss12
Prss16
Prss23
Prss29p
Prss8
Prune1
Psap
Psat1
Psca
Psd4
Psen1
Psen2
Psenen
Psg8-as1
Pskh1
Psma2
Psma3
Psma4
Psma5
Psma6
Psmb1
Psmb3
Psmb5
Psmb6
Psmb7
Psmb8
Psmb8-as1
Psmb9
Psmc2
Psmc3
Psmc5
Psmc6
Psmd1
Psmd11
Psmd13
Psmd14
Psmd2
Psmd3
Psmd8
Psmd9
Psme1
Psme2
Psme3
Psme4
Psmf1
Psmg2
Psmg4
Psors1c1
Pstk
Ptbp1
Ptcd2
Ptcd3
Ptch2
Ptdss1
Ptdss2
Pten
Ptenp1-as
Ptger4
Ptges2
Ptges3
Ptgfr
Ptgr2
Pth1r
Pth2
Ptk2b
Ptk7
Ptma
Ptmap2
Ptms
Ptov1
Ptp4a1
Ptpa
Ptpmt1
Ptpn1
Ptpn11
Ptpn12
Ptpn13
Ptpn18
Ptpn22
Ptpn23
Ptpn4
Ptpn6
Ptpra
Ptprf
Ptprg
Ptprm
Ptpro
Ptprz1
Ptrh1
Pts
Pttg1ip
Puf60
Purpl
Pusl1
Pvr
Pvt1
Pwp1
Pxdn
Pxk
Pxmp2
Pxn-as1
Pycard
Pycard-as1
Pycr1
Pycr3
Qars
Qki
Qpctl
Qser1
Qsox1
R3hcc1
R3hcc1l
Rab11a
Rab11b
Rab11fip3
Rab11fip5
Rab12
Rab18
Rab1b
Rab22a
Rab27a
Rab27b
Rab2a
Rab30-as1
Rab31
Rab33b
Rab37
Rab3gap1
Rab3il1
Rab3ip
Rab40c
Rab4b
Rab4b-egln2
Rab5a
Rab5b
Rab5if
Rab7a
Rab9a
Rabac1
Rabep1
Rabepk
Rabgef1
Rabggtb
Rabl6
Rac3
Rack1
Rad17
Rad21-as1
Rad23a
Rad23b
Rad50
Rad51c
Rad54l
Rad9a
Rad9b
Rag1
Rai1
Rai14
Rala
Ralb
Ralbp1
Ralgapa1
Ralgapb
Ralgps2
Raly
Ramp1
Ramp2
Ran
Ranbp1
Ranbp17
Ranbp2
Ranp3
Rap1b
Rap1gap
Rap1gds1
Rap2a
Rap2b
Rapgef2
Rara
Rarb
Rarg
Rarres2
Rars
Rasa1
Rasa2
Rasal2
Rasl11a
Rasl11b
Rassf1
Rassf10
Rassf1-as1
Rassf3
Rassf5
Rassf8
Raver2
Rax
Rax2
Rbbp4
Rbbp6
Rbbp8
Rbck1
Rbfa
Rbl2
Rbm10
Rbm14
Rbm14-rbm4
Rbm15
Rbm17
Rbm25
Rbm26-as1
Rbm3
Rbm33
Rbm38
Rbm39
Rbm4
Rbm5
Rbm6
Rbm7
Rbms2
Rbms3
Rbmx
Rbpj
Rbpms
Rbx1
Rcc1
Rccd1
Rce1
Rcl1
Rcn1
Rcn2
Rcor3
Rcsd1
Rdh10
Rdh5
Reck
Recql4
Reep6
Rel
Relb
Rell2
Relt
Repin1
Rer1
Rere-as1
Resf1
Rest
Ret
Retreg2
Rex1bd
Rexo1l10p
Rexo2
Rexo5
Rf00003
Rf00004
Rf00015
Rf00017
Rf00019
Rf00024
Rf00056
Rf00100
Rf00134
Rf00156
Rf00279
Rf00283
Rf00285
Rf00345
Rf00407
Rf00568
Rf01210
Rf01871
Rf01874
Rf01882
Rf01883
Rf01955
Rf01956
Rf01957
Rf01976
Rf01977
Rf01978
Rf01979
Rf01984
Rf01986
Rf01987
Rf02103
Rf02110
Rf02116
Rf02122
Rf02124
Rf02125
Rf02137
Rf02138
Rf02139
Rf02174
Rf02175
Rf02176
Rf02187
Rf02188
Rf02198
Rf02208
Rf02209
Rf02210
Rf02215
Rf02216
Rf02217
Rf02220
Rf02271
Rfc2
Rfc5
Rflna
Rfx3-as1
Rfxank
Rgl1
Rgmb
Rgmb-as1
Rgn
Rgp1
Rgs1
Rgs12
Rgs17
Rgs2
Rgs3
Rgs4
Rgs6
Rgs9bp
Rhbdd1
Rhbdd2
Rhbdf1
Rhbdl3
Rhno1
Rhoa
Rhob
Rhobtb2
Rhobtb3
Rhoc
Rhod
Rhoq
Rhoqp1
Rhot1
Rhot1p2
Rhot2
Ribc1
Ric1
Ric8a
Ric8b
Rif1
Rimkla
Rimklb
Rims1
Rin1
Rin2
Rin3
Ring1
Rint1
Riok3
Ripk2
Ripor1
Rita1
Rmc1
Rmdn2
Rmi1
Rmi2
Rmnd5b
Rmst
Rn7sk
Rn7skp11
Rn7skp114
Rn7skp249
Rn7skp272
Rn7skp92
Rn7sl1
Rn7sl107p
Rn7sl146p
Rn7sl181p
Rn7sl3
Rn7sl36p
Rn7sl535p
Rn7sl685p
Rn7sl794p
Rna5s13
Rna5s7
Rna5sp162
Rna5sp174
Rna5sp200
Rna5sp21
Rna5sp284
Rna5sp382
Rna5sp440
Rna5sp473
Rnase4
Rnaseh1-as1
Rnaseh2b
Rnasek
Rnasek-c17orf49
Rnaset2
Rnf10
Rnf11
Rnf111
Rnf13
Rnf130
Rnf135
Rnf14
Rnf144b
Rnf180
Rnf182
Rnf187
Rnf2
Rnf207
Rnf208
Rnf214
Rnf216p1
Rnf217
Rnf220
Rnf225
Rnf31
Rnf34
Rnf4
Rnf43
Rnf5
Rnf7
Rnf8
Rnft1-dt
Rnft2
Rnmt
Rnpep
Rnpepl1
Rnps1
Rnu11
Rnu1-117p
Rnu1-119p
Rnu1-129p
Rnu12
Rnu1-91p
Rnu2-17p
Rnu2-18p
Rnu2-2p
Rnu4-1
Rnu4-2
Rnu4-23p
Rnu4-8p
Rnu4atac
Rnu5b-1
Rnu5e-6p
Rnu5f-2p
Rnu6-1137p
Rnu6-1276p
Rnu6-1311p
Rnu6-1313p
Rnu6-163p
Rnu6-181p
Rnu6-2
Rnu6-419p
Rnu6-431p
Rnu6-481p
Rnu6-510p
Rnu6-722p
Rnu6-885p
Rnu6-9
Rnu6-942p
Rnu6-951p
Rnu6-999p
Rnu6atac18p
Rnu7-182p
Rnu7-26p
Rnu7-27p
Rnvu1-14
Rnvu1-15
Rnvu1-19
Rnvu1-6
Rnvu1-7
Rny1p10
Rny1p6
Ro60
Robo2
Rock1p1
Rogdi
Rom1
Ropn1l
Rora-as1
Rpain
Rpap2
Rparp-as1
Rpe
Rpf2
Rph3a
Rpl10
Rpl10a
Rpl10p15
Rpl11
Rpl12p14
Rpl13
Rpl13a
Rpl13p12
Rpl14
Rpl14p1
Rpl15
Rpl17
Rpl17p2
Rpl18
Rpl18a
Rpl19
Rpl21
Rpl21p6
Rpl22p1
Rpl22p3
Rpl23a
Rpl23ap42
Rpl23ap85
Rpl23p8
Rpl26
Rpl27
Rpl27a
Rpl28
Rpl29
Rpl29p28
Rpl3
Rpl30
Rpl30p4
Rpl31
Rpl32
Rpl34
Rpl34p18
Rpl35
Rpl35a
Rpl35p3
Rpl35p5
Rpl36
Rpl36p18
Rpl37a
Rpl37ap1
Rpl37p2
Rpl38
Rpl39p3
Rpl3p4
Rpl4
Rpl41
Rpl5
Rpl5p6
Rpl6p27
Rpl7a
Rpl7ap6
Rpl8
Rplp0
Rplp1
Rplp2
Rpn2
Rpp21
Rpp38
Rpph1
Rprd1b
Rprd2
Rps11
Rps11p5
Rps12
Rps13
Rps14
Rps15
Rps15ap1
Rps15ap11
Rps15ap38
Rps16
Rps17
Rps18
Rps19
Rps19bp1
Rps19p1
Rps2
Rps20
Rps20p14
Rps21p4
Rps23p8
Rps24
Rps25
Rps26
Rps26p24
Rps26p52
Rps27
Rps27a
Rps27ap16
Rps27p25
Rps28
Rps29
Rps2p36
Rps3
Rps3a
Rps4x
Rps4xp16
Rps4y1
Rps5
Rps5p3
Rps6
Rps6kb1
Rps6kc1
Rps7
Rps8
Rps9
Rpsa
Rpsap31
Rpsap52
Rptor
Rraga
Rreb1
Rrm1
Rrm2
Rrnad1
Rrp1
Rrp12
Rrp7a
Rsad1
Rsad2
Rsbn1l
Rsl1d1
Rsph4a
Rspo3
Rspry1
Rsrc1
Rsrp1
Rtca-as1
Rtn3
Rtn4rl2
Rtraf
Rufy1
Rufy3
Rundc1
Runx1
Runx2
Rusc1
Ruvbl1
Ruvbl2
Rwdd1
Rwdd3
Ryk
S100a10
S100a11
S100a13
S100a14
S100a16
S100a2
S100a4
S100a5
S100a6
S100pbp
S1pr1
S1pr2
Sacm1l
Sae1
Safb
Samd1
Samd10
Samd13
Samd15
Samd4a
Samd8
Sap18
Sap30l
Sapcd1
Sapcd1-as1
Sar1a
Sart1
Sat1
Satb2
Satb2-as1
Saxo2
Sbdsp1
Sbno2
Sc5d
Scaf1
Scaf8
Scai
Scamp1
Scamp2
Scamp3
Scamp5
Scand2p
Scap
Scara5
Scarb1
Scarna12
Scarna16
Scarna17
Scarna2
Scat2
Scgb3a2
Scly
Scn8a
Scnm1
Sco2
Scoc
Scp2
Scrn2
Scyl1
Scyl2
Sdad1
Sdc2
Sdc4
Sdcbp
Sdcbp2-as1
Sdccag8
Sdhaf2
Sdhaf4
Sdhap1
Sdhc
Sdhd
Sdk1
Sdr39u1
Sec11c
Sec14l1
Sec14l2
Sec16a
Sec22a
Sec23a
Sec23a-as1
Sec24a
Sec24b
Sec24c
Sec61a1
Sec61a2
Sec61b
Sec61g
Sec62
Secisbp2
Seh1l
Selenoh
Selenoi
Selenoo
Selenow
Sema3f
Sema4b
Sema6a-as2
Senp3
Senp3-eif4a1
Senp5
Senp6
Senp8
Sept1
Sept11
Sept2
Sept9
Serf2
Serinc2
Serinc4
Serp1
Serpinb6
Serpinb8
Serpinb9p1
Serpinh1
Serpini1
Sertad2
Sertad3
Set
Setbp1
Setd1b
Setd5
Setd9
Setdb1
Setdb2
Sf3a1
Sf3a2
Sf3a3
Sf3b2
Sf3b3
Sf3b5
Sfr1
Sfswap
Sft2d2
Sft2d3
Sfxn2
Sfxn3
Sfxn4
Sgca
Sgip1
Sgk3
Sgms2
Sgo2
Sgpl1
Sh2b1
Sh2b2
Sh2b3
Sh2d4a
Sh2d7
Sh3bgr
Sh3bgrl3
Sh3bp4
Sh3d21
Sh3gl2
Sh3glb1
Sh3rf1
Sh3rf2
Sh3rf3
Sh3tc1
Shank2
Sharpin
Shbg
Shc1
Shf
Shisa4
Shisa5
Shisa8
Shisal2a
Shisal2b
Shld2
Shmt2
Shoc2
Shroom1
Shroom3
Siah1
Siah2
Sidt1
Sidt2
Sigirr
Siglec10
Sin3a
Sipa1
Sipa1l1
Sirpa
Sirpb2
Sirt1
Sirt4
Sirt7
Siva1
Skil
Skp1
Skp1p1
Slain1
Slc10a3
Slc12a1
Slc12a2
Slc12a5-as1
Slc12a9-as1
Slc16a10
Slc16a1-as1
Slc16a3
Slc16a7
Slc16a8
Slc17a9
Slc1a4
Slc1a5
Slc1a6
Slc20a1
Slc22a4
Slc22a5
Slc23a3
Slc24a1
Slc24a3
Slc24a4
Slc25a1
Slc25a11
Slc25a19
Slc25a25
Slc25a26
Slc25a3
Slc25a30-as1
Slc25a36
Slc25a37
Slc25a39
Slc25a48
Slc25a5
Slc25a6
Slc26a11
Slc27a5
Slc27a6
Slc29a1
Slc2a1
Slc2a1-as1
Slc2a3
Slc2a4rg
Slc2a6
Slc2a8
Slc30a3
Slc30a5
Slc30a6
Slc30a7
Slc30a9
Slc35a3
Slc35a4
Slc35a5
Slc35b2
Slc35c2
Slc35e4
Slc35f6
Slc35g1
Slc35g2
Slc35g6
Slc36a1
Slc37a1
Slc37a2
Slc38a1
Slc38a2
Slc38a5
Slc38a6
Slc39a1
Slc39a10
Slc39a13
Slc39a14
Slc39a4
Slc39a7
Slc39a9
Slc3a2
Slc44a1
Slc44a3
Slc45a1
Slc45a4
Slc48a1
Slc49a4
Slc4a10
Slc4a2
Slc4a4
Slc4a5
Slc50a1
Slc52a2
Slc6a1
Slc6a2
Slc6a6
Slc6a9
Slc7a2
Slc7a5
Slc7a5p2
Slc7a6
Slc9a1
Slc9a3
Slc9a3-as1
Slc9a3r1
Slc9a5
Slco4a1
Slco5a1
Slf2
Slfn5
Slirp
Slit2
Slmap
Smad1
Smad3
Smad5
Smad6
Smap1
Smap2
Smarca2
Smarca4
Smarcal1
Smarcb1
Smarcc2
Smarcd1
Smarcd2
Smarce1
Smc3
Smc4
Smco3
Smg1
Smg1p1
Smg1p3
Smg7
Smg8
Smim13
Smim15-as1
Smim19
Smim2
Smim20
Smim22
Smim27
Smim29
Smim2-as1
Smim3
Smim4
Smim40
Smoc1
Smox
Smpd2
Smpd5
Sms
Smtn
Smurf2p1
Smyd2
Snai2
Snai3-as1
Snap29
Snapc3
Sncaip
Snd1
Sned1
Snf8
Snhg11
Snhg12
Snhg16
Snhg17
Snhg18
Snhg19
Snhg20
Snhg22
Snhg25
Snhg26
Snhg29
Snhg3
Snhg8
Snhg9
Snora10
Snora13
Snora24
Snora26
Snora31
Snora33
Snora38
Snora3a
Snora3b
Snora4
Snora41
Snora48
Snora50c
Snora52
Snora57
Snora6
Snora63
Snora63b
Snora64
Snora70
Snora71e
Snora73a
Snora73b
Snora75
Snora78
Snora7a
Snord100
Snord101
Snord104
Snord105
Snord110
Snord118
Snord12
Snord12b
Snord12c
Snord14c
Snord14d
Snord14e
Snord15a
Snord15b
Snord18c
Snord1c
Snord2
Snord20
Snord23
Snord24
Snord25
Snord26
Snord32a
Snord35b
Snord36a
Snord36b
Snord36c
Snord37
Snord38a
Snord38b
Snord3b-2
Snord3d
Snord42b
Snord43
Snord45a
Snord45b
Snord45c
Snord46
Snord48
Snord49a
Snord49b
Snord51
Snord52
Snord54
Snord55
Snord60
Snord61
Snord65
Snord68
Snord73b
Snord83a
Snord88a
Snord88b
Snord93
Snord95
Snph
Snrnp25
Snrnp27
Snrnp40
Snrnp48
Snrnp70
Snrpa
Snrpb
Snrpd1
Snrpd2
Snrpd2p1
Snrpd3
Snrpf
Snrpfp1
Sntb1
Sntb2
Snu13
Snx1
Snx17
Snx18
Snx21
Snx22
Snx24
Snx25
Snx27
Snx33
Snx5
Snx7
Snx9
Soat1
Soat2
Sobp
Socs2
Socs3
Socs4
Socs5
Socs5p5
Socs7
Sod1
Soga3
Son
Sorbs2
Sorbs3
Sorcs2
Sord
Sos2
Sox13
Sox15
Sox2-ot
Sox8
Sox9
Sp1
Sp100
Sp2
Sp2-as1
Sp4
Spag1
Spag16
Spag4
Spag5-as1
Spag6
Spart-as1
Spast
Spata1
Spata13
Spata17
Spata18
Spata20
Spata2l
Spata5
Spata5l1
Spata6l
Spata7
Spats2
Spats2l
Spcs1
Spcs2
Spcs3
Spdl1
Specc1
Specc1l
Specc1l-adora2a
Speg
Spesp1
Spg7
Sphk1
Sphk2
Spidr
Spin1
Spint2
Spire2
Spn
Spocd1
Spon2
Spopl
Spout1
Sppl2b
Spred1
Spred3
Sprtn
Spry1
Spry4
Spry4-as1
Spryd3
Spsb1
Spsb2
Sptan1
Sptbn1
Sptbn2
Sptbn4
Spx
Sqle
Sqstm1
Src
Srcap
Srd5a1
Srd5a3
Srebf2
Srek1
Srgap1
Srgap2
Srgap2-as1
Srp14-as1
Srp19
Srp54
Srp9
Srprb
Srr
Srrm1
Srrm2
Srrt
Srsf11
Srsf2
Srsf3
Srsf5
Srsf6
Srsf8
Ss18l1
Ssb
Ssbp1
Ssbp4
Ssc5d
Ssr2
Ssr4
Ssrp1
Ssu72
Ssuh2
St20
St3gal2
St3gal3
St3gal4
St3gal5-as1
St3gal6
St6gal1
St6galnac4
St7
St7-ot4
Stac
Stag2
Stag3l4
Stam
Stambp
Stambpl1
Stard10
Stard4-as1
Stard7
Stard7-as1
Stat5a
Stc2
Steap2
Steap3
Stim1
Stim2
Stim2-as1
Stip1
Stk11
Stk11ip
Stk16
Stk17a
Stk24-as1
Stk31
Stk32a
Stk32c
Stk35
Stk36
Stk38l
Stk4
Stkld1
Stmn2
Stmn3
Stmp1
Stoml2
Stpg1
Strip1
Strip2
Stt3a
Stt3b
Stub1
Stx16
Stx16-npepl1
Stx18-as1
Stx1a
Stx3
Stx4
Stx5
Stxbp1
Stxbp3
Stxbp4
Stxbp5
Styx
Styxl1
Sub1
Sucla2-as1
Suclg2-as1
Suco
Sufu
Sugct
Sugt1
Sumf2
Sumo2p13
Supt5h
Surf1
Surf4
Susd1
Susd6
Suv39h2
Suz12p1
Svil
Svil-as1
Swap70
Swi5
Swt1
Syap1
Syde1
Sympk
Syngap1
Syngr3
Syngr4
Synj2
Synpo2
Synpr
Sypl1
Sys1
Sys1-dbndd2
Syt1
Syt14
Syt16
Syt17
Syt5
Syt8
Syvn1
Szrd1
Szt2
Tab1
Tab2
Tacc1
Tacc2
Tacc3
Taco1
Tacstd2
Tada2a
Taf1
Taf10
Taf11l10
Taf11l6
Taf15
Taf1b
Taf4
Taf4b
Taf7
Taf8
Tagln
Tagln2
Tanc1
Tango6
Tank
Taok1
Taok2
Tap1
Tapbp
Tapbpl
Tapt1-as1
Tardbp
Tarsl2
Tas1r1
Tasor2
Tatdn3
Tax1bp1
Taz
Tbc1d10b
Tbc1d10c
Tbc1d13
Tbc1d14
Tbc1d17
Tbc1d19
Tbc1d22a
Tbc1d22b
Tbc1d23
Tbc1d24
Tbc1d25
Tbc1d30
Tbc1d31
Tbc1d5
Tbc1d8-as1
Tbcb
Tbcd
Tbce
Tbcel
Tbk1
Tbl1x
Tbl1xr1
Tbp
Tbpl1
Tbpl2
Tbr1
Tbrg1
Tbrg4
Tbx1
Tbx10
Tbx2
Tbx21
Tbx2-as1
Tbx3
Tbx6
Tbxas1
Tcaim
Tcam1p
Tcea2
Tceal9
Tceanc
Tceanc2
Tcf12
Tcf25
Tcf4
Tcf7
Tcf7l1
Tcf7l2
Tchp
Tcirg1
Tcn2
Tcof1
Tcp11l1
Tcp11l2
Tcta
Tdg
Tdgf1
Tdgf1p7
Tdp1
Tdrd3
Tead1
Tead4
Tecrp1
Tedc1
Tef
Ten1
Ten1-cdk3
Tenm3
Tent2
Tent4a
Tent4b
Terc
Terf1
Terf2ip
Tert
Tesc-as1
Tet2
Tet3
Tex2
Tex264
Tex26-as1
Tex38
Tex45
Tex54
Tex9
Tfam
Tfap2a
Tfap2a-as1
Tfdp1
Tfg
Tfpt
Tgfb2
Tgfbi
Tgif1
Tgif2
Tgif2-rab5if
Tgm2
Thap11
Thap2
Thap3
Thap7
Thap7-as1
Thap9
Thap9-as1
Thbs1
Thbs3
Thbs4
Themis2
Thg1l
Thnsl1
Thoc6
Thrb
Thsd4
Thsd8
Tiaf1
Ticrr
Tie1
Tigd2
Tigd5
Timm10
Timm29
Timm50
Timm8b
Timp1
Tiparp
Tjp2
Tk1
Tkfc
Tkt
Tldc2
Tle1
Tle3
Tle4
Tle6
Tlk2
Tll1
Tlnrd1
Tlx1
Tm4sf1
Tm4sf19
Tm4sf19-as1
Tm4sf1-as1
Tm7sf2
Tm9sf1
Tm9sf4
Tma7
Tmbim1
Tmbim6
Tmc5
Tmc6
Tmcc1-as1
Tmco3
Tmed2
Tmed3
Tmed9
Tmem106a
Tmem106b
Tmem107
Tmem114
Tmem117
Tmem120a
Tmem126a
Tmem126b
Tmem136
Tmem138
Tmem14c
Tmem165
Tmem175
Tmem178a
Tmem178b
Tmem179b
Tmem18
Tmem182
Tmem183a
Tmem184b
Tmem187
Tmem198
Tmem198b
Tmem199
Tmem200a
Tmem205
Tmem208
Tmem214
Tmem219
Tmem220
Tmem220-as1
Tmem222
Tmem223
Tmem240
Tmem248
Tmem251
Tmem254
Tmem255b
Tmem259
Tmem260
Tmem263
Tmem266
Tmem268
Tmem42
Tmem43
Tmem44-as1
Tmem50a
Tmem51
Tmem54
Tmem59l
Tmem62
Tmem63b
Tmem69
Tmem70
Tmem79
Tmem80
Tmem87b
Tmem91
Tmem94
Tmem99
Tmod1
Tmod3
Tmpo
Tmpo-as1
Tmpop2
Tmprss11bnl
Tmprss12
Tmsb15b
Tmsb15b-as1
Tmsb4x
Tmsb4xp8
Tmtc3
Tmub1
Tnfaip3
Tnfaip8
Tnfrsf12a
Tnfrsf19
Tnfrsf1b
Tnfrsf8
Tnfsf11
Tnfsf14
Tnip1
Tnk1
Tnks
Tnnc2
Tnpo1
Tnrc6a
Tnrc6b
Tnrc6c
Tns2
Tns4
Tnxb
Tob1-as1
Tomm22
Tomm6
Tomm7
Tonsl
Tor1aip1
Tor1aip2
Tor1b
Tor3a
Tox2
Tox4
Tp53i13
Tp53i3
Tp53inp2
Tp53tg3hp
Tp53tg5
Tp73
Tpbg
Tpcn1
Tpd52l2
Tpgs1
Tpi1
Tpi1p2
Tpm1
Tpm1-as
Tpm3
Tpm4
Tpp2
Tprg1lp1
Tprn
Tpsg1
Tpst1
Tpt1
Tpt1-as1
Tpte2p1
Tpx2
Tra2a
Trabd
Traf3ip2-as1
Traf4
Traf7
Trafd1
Traj27
Traj28
Trak1
Tram2-as1
Trap1
Trappc10
Trappc11
Trappc12
Trappc2b
Trappc2l
Trappc4
Trappc6a
Trbj2-2
Trbj2-2p
Trbj2-3
Trbj2-4
Trbj2-5
Trbj2-6
Trbj2-7
Treh
Trex1
Trhde
Triap1
Trib1
Trib2
Trib3
Trim13
Trim14
Trim16
Trim17
Trim2
Trim24
Trim28
Trim29
Trim31
Trim32
Trim36
Trim39
Trim41
Trim46
Trim52-as1
Trim56
Trim69
Trim8
Trio
Triobp
Trip10
Trip6
Trir
Trmt11
Trmt12
Trmt44
Trmt61a
Trmt9b
Trmu
Trnau1ap
Trnp1
Trpc1
Trpm5
Trrap
Trub1
Tsacc
Tsc22d1
Tsc22d1-as1
Tsc22d2
Tsc22d3
Tsc22d4
Tsen15
Tsen34
Tsfm
Tsga13
Tshz1
Tsku
Tslp
Tsn
Tsnaxip1
Tspan10
Tspan11
Tspan17
Tspan18
Tspan3
Tspan31
Tspan33
Tspan4
Tspan9
Tspo
Tspoap1-as1
Tspyl2
Tsr3
Tssc2
Tssk3
Tst
Tsta3
Tstd3
Ttbk1
Ttc14
Ttc17
Ttc19
Ttc22
Ttc26
Ttc27
Ttc28-as1
Ttc3
Ttc31
Ttc4
Ttc6
Ttc7a
Ttc8
Ttc9c
Ttf2
Ttk
Ttll10-as1
Ttll3
Ttll4
Ttll5
Ttll7
Ttll9
Ttn-as1
Ttyh3
Tub
Tuba1b
Tuba1c
Tuba4a
Tuba4b
Tubb
Tubb2a
Tubb3
Tubb4b
Tubb6
Tubbp9
Tubd1
Tubg2
Tufm
Tufmp1
Tuft1
Tug1
Tulp1
Tulp3
Tulp4
Tunar
Tusc3
Tut1
Tvp23b
Twf2
Twist1
Twsg1
Txlna
Txlng
Txndc12
Txndc15
Txndc9
Txnl1
Txnl4a
Txnrd1
Txnrd2
Tymp
Tyms
Tyw1
Tyw3
U2af2
U2surp
U47924.1
U62317.2
U73166.1
U73479.1
U91328.1
Uap1
Uap1l1
Uba1
Uba2
Uba3
Uba5
Uba52
Uba52p5
Uba6-as1
Ubac2
Ubald2
Ubap1
Ubap2l
Ubb
Ubc
Ube2a
Ube2b
Ube2c
Ube2d2
Ube2d3-as1
Ube2e2
Ube2e3
Ube2f
Ube2i
Ube2k
Ube2l3
Ube2m
Ube2q2
Ube2s
Ube2v1
Ube2v2
Ube2z
Ube3b
Ubfd1
Ubl4a
Ubl5p2
Ubl7-as1
Ubn1
Ubqln2
Ubr3
Ubr5-as1
Ubr7
Ubtf
Ubxn11
Ubxn2a
Ubxn2b
Ubxn4
Ubxn8
Uchl1
Uchl3
Uck2
Uckl1
Ufl1
Ufm1
Ugcg
Ugdh-as1
Uggt1
Ugp2
Uhmk1
Uhrf1
Uhrf2
Unc119b
Unc13b
Unc13d
Unc50
Unc5b
Unc5cl
Unc79
Upf1
Upf3a
Upk2
Upp1
Upp2
Uqcc2
Uqcr10
Uqcr11
Uqcrc1
Uqcrc2
Uqcrh
Uqcrq
Urad
Urgcp-mrps24
Uros
Usb1
Use1
Usf2
Uso1
Usp1
Usp10
Usp11
Usp12-as2
Usp13
Usp14
Usp15
Usp2
Usp21
Usp30
Usp30-as1
Usp35
Usp38
Usp39
Usp42
Usp46-as1
Usp47
Usp49
Usp53
Usp54
Usp9x
Uspl1
Utp11
Utp20
Utp4
Utrn
Uvssa
Uxt
Uxt-as1
Vac14
Vamp2
Vamp3
Vamp7
Vangl1
Vapa
Vapb
Vars2
Vasp
Vat1
Vav1
Vcl
Vcp
Vdac1p8
Vdac2
Vdac3
Vegfa
Vegfb
Vezt
Vgf
Vgll4
Vhl
Vim
Vim-as1
Vkorc1
Vkorc1l1
Vldlr
Vmac
Vmp1
Vpreb3
Vps25
Vps26a
Vps26b
Vps28
Vps35l
Vps37a
Vps37d
Vps45
Vps51
Vps9d1-as1
Vrk2
Vsig2
Vsig8
Vsnl1
Vta1
Vtrna1-2
Vtrna2-2p
Vwa3a
Vwa7
Vwa8-as1
Wac
Wars2-as1
Was
Washc2a
Washc2c
Washc4
Wbp1
Wbp1l
Wdfy2
Wdr11
Wdr13
Wdr18
Wdr19
Wdr20
Wdr24
Wdr25
Wdr34
Wdr36
Wdr37
Wdr43
Wdr5
Wdr6
Wdr62
Wdr7
Wdr74
Wdr75
Wdr81
Wdr83
Wdr83os
Wdr90
Wdr91
Wdr97
Wee1
Wfdc2
Whamm
Whammp3
Whrn
Wipf2
Wipi2
Wiz
Wnk2
Wnk4
Wnt1
Wnt10a
Wnt11
Wnt5a
Wnt5a-as1
Wnt6
Wrap53
Wrnip1
Wsb1
Wtap
Wtip
Wwc1
Wwc2
Wwp1
Wwp1p1
Wwp2
Wwtr1
Wwtr1-as1
Xirp2
Xkr9
Xpnpep1
Xpo7
Xpot
Xpr1
Xrcc4
Xrcc5
Xrcc6
Xylb
Xylt2
Yap1
Yars
Yars2
Ybey
Ybx1
Yeats4
Yif1a
Yif1b
Yipf2
Yipf4
Yjefn3
Ykt6
Ylpm1
Ypel2
Ypel3
Ypel5
Ythdc2
Ythdf2
Ythdf3
Ywhab
Ywhae
Ywhah
Ywhaz
Yy1
Z69890.1
Z82190.2
Z82244.2
Z83840.1
Z85994.2
Z93241.1
Z93930.2
Z94721.2
Z97200.1
Z97634.1
Z99129.3
Zbed3-as1
Zbed5-as1
Zbed6
Zbed6cl
Zbtb1
Zbtb10
Zbtb11-as1
Zbtb16
Zbtb18
Zbtb20-as4
Zbtb22
Zbtb34
Zbtb37
Zbtb38
Zbtb7b
Zbtb8a
Zbtb9
Zc2hc1a
Zc2hc1c
Zc3h10
Zc3h11a
Zc3h14
Zc3h15
Zc3h18
Zc3h6
Zc3h7b
Zcchc17
Zcchc2
Zcchc3
Zcchc4
Zcwpw2
Zdhhc14
Zdhhc16
Zdhhc17
Zdhhc19
Zdhhc2
Zdhhc5
Zdhhc8
Zeb1
Zeb2
Zeb2-as1
Zfand2a
Zfand2b
Zfand3
Zfand6
Zfas1
Zfhx3
Zfhx4
Zfp1
Zfp36
Zfp36l1
Zfp41
Zfp69
Zfp90
Zfp91-cntf
Zfpm2
Zfr2
Zfx
Zfy
Zfyve16
Zfyve21
Zfyve27
Zfyve9
Zic1
Zic2
Zkscan1
Zkscan2-dt
Zkscan7
Zkscan7-as1
Zkscan8
Zmiz1
Zmiz2
Zmym2
Zmym4
Zmym6
Zmynd10
Zmynd10-as1
Zmynd11
Znf101
Znf107
Znf114
Znf131
Znf134
Znf141
Znf143
Znf146
Znf17
Znf174
Znf181
Znf197
Znf2
Znf207
Znf212
Znf213
Znf213-as1
Znf219
Znf224
Znf225
Znf226
Znf227
Znf234
Znf236
Znf254
Znf25-dt
Znf263
Znf264
Znf267
Znf273
Znf274
Znf276
Znf277
Znf282
Znf292
Znf317
Znf326
Znf330
Znf331
Znf341
Znf345
Znf346
Znf35
Znf354b
Znf362
Znf365
Znf385a
Znf395
Znf397
Znf398
Znf407
Znf410
Znf420
Znf428
Znf429
Znf430
Znf433-as1
Znf444
Znf449
Znf460
Znf462
Znf473
Znf48
Znf483
Znf487
Znf501
Znf503-as2
Znf507
Znf511
Znf511-prap1
Znf512
Znf516
Znf518a
Znf524
Znf525
Znf526
Znf529-as1
Znf532
Znf547
Znf552
Znf555
Znf561-as1
Znf57
Znf580
Znf581
Znf584
Znf587b
Znf593
Znf596
Znf609
Znf621
Znf623
Znf638
Znf639
Znf646
Znf653
Znf654
Znf655
Znf660
Znf662
Znf664
Znf667-as1
Znf672
Znf674-as1
Znf683
Znf687
Znf69
Znf691
Znf696
Znf7
Znf710
Znf714
Znf720
Znf730
Znf738
Znf75a
Znf76
Znf773
Znf776
Znf778
Znf783
Znf785
Znf815p
Znf839
Znf84
Znf85
Znf860
Znf880
Znf92
Znf93
Znhit1
Znrd1
Znrf1
Znrf2
Znrf2p1
Znrf2p3
Zranb2-as2
Zscan2
Zscan25
Zscan26
Zscan31
Zswim1
Zswim4
Zwilch
Zyg11b
Zyx
