# Supplementary material for: A Bayesian inference transcription factor activity model for the analysis of single-cell transcriptomes
Source: Genome Res. 2021 Jul;31(7):1296–311. doi: 10.1101/gr.265595.120 (PMC8256867; doi:10.1101/gr.265595.120)
Supplement: Supplemental Material [file supp_gr.265595.120_Supplemental_Code.zip › BITFAM/inst/extdata/human/CHD2]

A1bg-as1
A2m-as1
A4galt
Aacs
Aak1
Aamdc
Aanat
Aar2
Aars
Aasdhppt
Aatbc
Aatf
Aatk
Abalon
Abat
Abca17p
Abca2
Abca4
Abca7
Abcb1
Abcb8
Abcc1
Abcc10
Abcc11
Abcc3
Abcc5
Abcc5-as1
Abcc6
Abcd1
Abcd3
Abce1
Abcf1
Abcf3
Abcg1
Abhd10
Abhd11
Abhd11-as1
Abhd12
Abhd14a
Abhd14a-acy1
Abhd14b
Abhd17a
Abhd18
Abhd2
Abhd3
Abhd5
Abhd6
Abi2
Abi3
Abi3bp
Abl1
Abl2
Ablim3
Abr
Abtb1
Ac000068.1
Ac000077.1
Ac000093.1
Ac002076.1
Ac002076.2
Ac002094.1
Ac002094.4
Ac002116.2
Ac002306.1
Ac002310.1
Ac002310.2
Ac002310.3
Ac002310.6
Ac002451.1
Ac002454.1
Ac002472.2
Ac002480.1
Ac002996.1
Ac003002.1
Ac003002.3
Ac003005.1
Ac003005.2
Ac003006.1
Ac003043.1
Ac003070.1
Ac003092.1
Ac003101.2
Ac003688.2
Ac003956.1
Ac003991.1
Ac004009.1
Ac004148.1
Ac004156.1
Ac004224.2
Ac004233.3
Ac004233.4
Ac004241.1
Ac004381.1
Ac004408.2
Ac004448.2
Ac004448.3
Ac004471.2
Ac004522.1
Ac004585.1
Ac004585.2
Ac004590.1
Ac004593.2
Ac004687.1
Ac004687.2
Ac004706.1
Ac004771.3
Ac004771.4
Ac004812.2
Ac004816.1
Ac004835.1
Ac004840.1
Ac004865.1
Ac004870.2
Ac004882.1
Ac004882.2
Ac004890.2
Ac004895.1
Ac004908.1
Ac004908.2
Ac004920.1
Ac004921.1
Ac004922.1
Ac004943.2
Ac004965.1
Ac004980.1
Ac004987.1
Ac004987.2
Ac004994.1
Ac005002.1
Ac005002.2
Ac005005.3
Ac005020.2
Ac005041.1
Ac005050.1
Ac005083.1
Ac005086.1
Ac005100.1
Ac005144.1
Ac005154.3
Ac005165.1
Ac005197.1
Ac005220.1
Ac005253.1
Ac005256.1
Ac005258.1
Ac005280.1
Ac005280.2
Ac005288.1
Ac005291.2
Ac005324.4
Ac005324.5
Ac005332.4
Ac005379.1
Ac005391.1
Ac005392.2
Ac005410.1
Ac005476.1
Ac005515.2
Ac005520.1
Ac005520.2
Ac005523.1
Ac005523.2
Ac005540.1
Ac005586.2
Ac005593.1
Ac005606.2
Ac005632.4
Ac005670.2
Ac005691.1
Ac005696.1
Ac005722.1
Ac005726.4
Ac005736.1
Ac005740.3
Ac005746.1
Ac005759.1
Ac005775.1
Ac005779.2
Ac005786.2
Ac005790.1
Ac005828.1
Ac005829.1
Ac005832.4
Ac005833.1
Ac005837.1
Ac005837.3
Ac005840.4
Ac005841.1
Ac005865.2
Ac005911.1
Ac005912.2
Ac005915.1
Ac005920.1
Ac005920.3
Ac005972.3
Ac005996.1
Ac006001.2
Ac006022.1
Ac006026.3
Ac006033.1
Ac006059.1
Ac006064.6
Ac006077.2
Ac006111.1
Ac006116.8
Ac006146.1
Ac006153.1
Ac006213.1
Ac006213.4
Ac006252.1
Ac006262.1
Ac006273.1
Ac006305.1
Ac006329.1
Ac006333.1
Ac006333.2
Ac006441.4
Ac006449.2
Ac006449.5
Ac006449.6
Ac006450.1
Ac006450.2
Ac006460.2
Ac006483.1
Ac006483.2
Ac006486.2
Ac006504.5
Ac006511.5
Ac006538.3
Ac006539.1
Ac006942.1
Ac006971.1
Ac006994.2
Ac007009.1
Ac007032.1
Ac007040.2
Ac007128.1
Ac007161.3
Ac007192.1
Ac007215.1
Ac007216.1
Ac007216.4
Ac007225.1
Ac007240.1
Ac007250.1
Ac007285.1
Ac007308.1
Ac007319.1
Ac007362.1
Ac007365.1
Ac007375.1
Ac007378.1
Ac007389.1
Ac007391.1
Ac007405.2
Ac007422.1
Ac007495.2
Ac007546.3
Ac007569.1
Ac007608.3
Ac007620.1
Ac007637.1
Ac007652.1
Ac007656.1
Ac007663.1
Ac007663.3
Ac007686.2
Ac007686.4
Ac007728.3
Ac007786.1
Ac007787.1
Ac007834.1
Ac007881.2
Ac007923.4
Ac007950.1
Ac007952.4
Ac008012.1
Ac008013.1
Ac008014.1
Ac008040.4
Ac008063.2
Ac008073.3
Ac008080.1
Ac008080.4
Ac008083.1
Ac008105.2
Ac008105.3
Ac008115.3
Ac008147.1
Ac008164.1
Ac008267.5
Ac008280.3
Ac008393.1
Ac008406.3
Ac008429.1
Ac008429.3
Ac008438.2
Ac008443.1
Ac008443.2
Ac008443.5
Ac008443.6
Ac008494.1
Ac008514.1
Ac008521.2
Ac008525.1
Ac008525.2
Ac008537.1
Ac008537.4
Ac008543.1
Ac008555.2
Ac008556.1
Ac008581.2
Ac008592.1
Ac008592.4
Ac008610.1
Ac008622.2
Ac008641.1
Ac008663.3
Ac008667.4
Ac008687.2
Ac008691.1
Ac008734.2
Ac008735.3
Ac008738.1
Ac008750.7
Ac008752.1
Ac008763.2
Ac008764.6
Ac008764.8
Ac008770.2
Ac008781.1
Ac008781.2
Ac008799.1
Ac008799.2
Ac008840.1
Ac008870.1
Ac008870.5
Ac008878.1
Ac008892.1
Ac008894.1
Ac008914.1
Ac008915.2
Ac008957.1
Ac008966.1
Ac008969.1
Ac008982.1
Ac009061.2
Ac009065.4
Ac009078.3
Ac009086.2
Ac009086.3
Ac009088.2
Ac009090.3
Ac009107.2
Ac009108.5
Ac009121.2
Ac009123.1
Ac009133.1
Ac009133.2
Ac009133.5
Ac009133.6
Ac009139.1
Ac009163.6
Ac009171.2
Ac009229.4
Ac009237.3
Ac009269.2
Ac009299.3
Ac009305.1
Ac009309.1
Ac009365.3
Ac009413.1
Ac009452.1
Ac009495.1
Ac009495.3
Ac009506.1
Ac009509.2
Ac009522.1
Ac009554.1
Ac009560.1
Ac009779.2
Ac009779.3
Ac009803.2
Ac009831.2
Ac009879.2
Ac009879.3
Ac009955.2
Ac009955.3
Ac010136.1
Ac010148.1
Ac010163.1
Ac010186.2
Ac010198.1
Ac010198.2
Ac010203.2
Ac010226.1
Ac010240.3
Ac010255.3
Ac010271.1
Ac010271.2
Ac010307.4
Ac010319.1
Ac010323.1
Ac010325.1
Ac010325.2
Ac010327.2
Ac010327.3
Ac010327.4
Ac010333.3
Ac010335.1
Ac010336.3
Ac010336.5
Ac010422.1
Ac010422.2
Ac010422.7
Ac010442.1
Ac010457.1
Ac010463.1
Ac010478.1
Ac010487.2
Ac010522.1
Ac010531.6
Ac010542.2
Ac010547.1
Ac010618.1
Ac010618.4
Ac010619.2
Ac010646.1
Ac010654.1
Ac010655.2
Ac010655.4
Ac010735.1
Ac010745.5
Ac010746.1
Ac010761.1
Ac010761.2
Ac010761.5
Ac010761.7
Ac010768.4
Ac010776.3
Ac010834.2
Ac010883.1
Ac010894.2
Ac010973.1
Ac010980.1
Ac010997.4
Ac010997.5
Ac010998.3
Ac011008.1
Ac011195.2
Ac011247.2
Ac011365.2
Ac011374.1
Ac011379.2
Ac011389.2
Ac011444.1
Ac011444.2
Ac011446.2
Ac011448.1
Ac011450.1
Ac011455.1
Ac011466.1
Ac011466.3
Ac011468.5
Ac011471.4
Ac011472.3
Ac011473.3
Ac011473.4
Ac011477.1
Ac011481.1
Ac011487.4
Ac011491.1
Ac011495.1
Ac011497.1
Ac011498.1
Ac011511.2
Ac011529.1
Ac011530.1
Ac011603.1
Ac011603.2
Ac011611.4
Ac011700.1
Ac011752.1
Ac011753.1
Ac011773.1
Ac011773.2
Ac011773.3
Ac011921.2
Ac011933.3
Ac011944.1
Ac012065.3
Ac012087.2
Ac012146.1
Ac012181.1
Ac012181.2
Ac012184.2
Ac012186.3
Ac012254.1
Ac012254.5
Ac012291.2
Ac012307.1
Ac012313.3
Ac012313.6
Ac012313.8
Ac012313.9
Ac012314.22
Ac012354.2
Ac012354.3
Ac012358.2
Ac012358.3
Ac012368.1
Ac012377.1
Ac012447.1
Ac012456.1
Ac012467.1
Ac012485.1
Ac012485.3
Ac012488.2
Ac012508.1
Ac012531.1
Ac012531.3
Ac012555.1
Ac012568.1
Ac012569.1
Ac012615.4
Ac012629.2
Ac012645.1
Ac012673.1
Ac012676.3
Ac013270.1
Ac013275.1
Ac013356.4
Ac013394.1
Ac013400.1
Ac013401.1
Ac013451.2
Ac013468.1
Ac013472.1
Ac013472.3
Ac013565.3
Ac013652.1
Ac013717.1
Ac013731.1
Ac013733.2
Ac015522.1
Ac015563.1
Ac015660.1
Ac015687.1
Ac015689.1
Ac015726.2
Ac015795.1
Ac015802.1
Ac015802.4
Ac015802.5
Ac015813.1
Ac015813.2
Ac015813.4
Ac015813.5
Ac015813.7
Ac015849.5
Ac015853.3
Ac015871.1
Ac015878.2
Ac015909.1
Ac015909.3
Ac015911.2
Ac015912.3
Ac015921.1
Ac015936.1
Ac015936.2
Ac015967.1
Ac015982.1
Ac016027.1
Ac016229.2
Ac016292.1
Ac016394.1
Ac016397.1
Ac016405.2
Ac016556.1
Ac016575.1
Ac016582.2
Ac016586.1
Ac016595.1
Ac016596.1
Ac016598.2
Ac016629.3
Ac016700.3
Ac016708.1
Ac016722.1
Ac016727.1
Ac016773.1
Ac016866.1
Ac016876.2
Ac016903.2
Ac016957.1
Ac016999.1
Ac017000.1
Ac017015.2
Ac017083.1
Ac017100.1
Ac017104.1
Ac017104.3
Ac018362.1
Ac018362.3
Ac018410.1
Ac018445.3
Ac018521.1
Ac018521.2
Ac018521.3
Ac018521.4
Ac018521.5
Ac018558.3
Ac018635.2
Ac018647.1
Ac018647.2
Ac018712.1
Ac018716.2
Ac018755.3
Ac018761.1
Ac018761.2
Ac018761.3
Ac018766.1
Ac018809.1
Ac018845.3
Ac018892.3
Ac019117.2
Ac019117.3
Ac019131.1
Ac019193.3
Ac019197.1
Ac019209.2
Ac019226.1
Ac019257.1
Ac019257.8
Ac019294.2
Ac019294.3
Ac020612.2
Ac020659.1
Ac020661.1
Ac020765.2
Ac020892.2
Ac020904.2
Ac020907.4
Ac020909.1
Ac020911.1
Ac020915.1
Ac020915.5
Ac020916.1
Ac020916.2
Ac020922.1
Ac020928.1
Ac020928.2
Ac020928.3
Ac020934.1
Ac020978.9
Ac021016.3
Ac021054.1
Ac021151.1
Ac021180.1
Ac021188.1
Ac021321.1
Ac021351.1
Ac021422.1
Ac021594.2
Ac021683.3
Ac022075.1
Ac022098.1
Ac022098.3
Ac022098.4
Ac022137.2
Ac022137.3
Ac022154.1
Ac022167.4
Ac022167.5
Ac022182.1
Ac022211.2
Ac022211.4
Ac022217.3
Ac022384.1
Ac022400.1
Ac022413.1
Ac022414.1
Ac022415.1
Ac022424.2
Ac022494.1
Ac022506.1
Ac022613.1
Ac022613.2
Ac022748.1
Ac022748.3
Ac022784.1
Ac022784.2
Ac022898.1
Ac022919.1
Ac022973.2
Ac023024.1
Ac023043.4
Ac023050.1
Ac023137.1
Ac023157.2
Ac023157.3
Ac023300.1
Ac023509.1
Ac023509.3
Ac023590.1
Ac023632.2
Ac023790.2
Ac023794.2
Ac023794.5
Ac023886.2
Ac023906.1
Ac024075.3
Ac024243.1
Ac024257.3
Ac024267.1
Ac024267.3
Ac024267.6
Ac024270.4
Ac024475.4
Ac025031.1
Ac025031.2
Ac025031.4
Ac025031.5
Ac025048.1
Ac025048.4
Ac025062.2
Ac025062.3
Ac025159.1
Ac025162.1
Ac025162.2
Ac025164.1
Ac025165.1
Ac025165.2
Ac025165.3
Ac025165.4
Ac025171.2
Ac025171.3
Ac025181.2
Ac025211.1
Ac025257.1
Ac025262.1
Ac025279.1
Ac025283.3
Ac025287.2
Ac025419.1
Ac025437.4
Ac025442.1
Ac025580.1
Ac025580.3
Ac025682.1
Ac025754.1
Ac025884.2
Ac026100.1
Ac026124.2
Ac026202.3
Ac026254.2
Ac026310.2
Ac026336.5
Ac026362.1
Ac026362.2
Ac026412.1
Ac026412.3
Ac026458.2
Ac026461.3
Ac026471.2
Ac026691.1
Ac026704.1
Ac026746.1
Ac026771.1
Ac026785.1
Ac026786.1
Ac026803.2
Ac026904.1
Ac026954.1
Ac026954.3
Ac027026.1
Ac027031.2
Ac027045.2
Ac027097.1
Ac027117.2
Ac027243.2
Ac027281.1
Ac027307.1
Ac027307.2
Ac027319.1
Ac027514.1
Ac027575.2
Ac027601.5
Ac027644.4
Ac027702.1
Ac034102.3
Ac034102.4
Ac034102.6
Ac034102.7
Ac034206.1
Ac034213.1
Ac034223.1
Ac036103.1
Ac036108.1
Ac036164.1
Ac036176.1
Ac036214.1
Ac037441.1
Ac037459.1
Ac037459.4
Ac040162.1
Ac040169.1
Ac040169.3
Ac040173.1
Ac040904.1
Ac044802.1
Ac044839.2
Ac044860.2
Ac046130.1
Ac046185.3
Ac048337.1
Ac048341.2
Ac048387.1
Ac051619.10
Ac051619.4
Ac051619.7
Ac051619.8
Ac053503.2
Ac053503.5
Ac053527.1
Ac055733.3
Ac055874.1
Ac055878.1
Ac058822.1
Ac060771.1
Ac060809.1
Ac061992.1
Ac061999.1
Ac062028.1
Ac063952.1
Ac063979.2
Ac064805.2
Ac064807.1
Ac064834.1
Ac064875.1
Ac067751.1
Ac067852.1
Ac067930.1
Ac067930.3
Ac067930.4
Ac067930.5
Ac067931.2
Ac067945.3
Ac067960.1
Ac067968.1
Ac068134.1
Ac068205.2
Ac068234.3
Ac068338.2
Ac068389.1
Ac068413.1
Ac068418.1
Ac068481.1
Ac068491.4
Ac068531.1
Ac068620.1
Ac068620.3
Ac068669.1
Ac068724.3
Ac068790.8
Ac068831.6
Ac068870.1
Ac068888.1
Ac068987.3
Ac069113.1
Ac069154.1
Ac069213.1
Ac069271.1
Ac069277.1
Ac069281.2
Ac069368.1
Ac069444.2
Ac069503.2
Ac069503.3
Ac072062.1
Ac073046.1
Ac073050.1
Ac073111.1
Ac073111.3
Ac073111.4
Ac073111.5
Ac073172.2
Ac073176.2
Ac073195.1
Ac073210.2
Ac073283.2
Ac073320.1
Ac073323.1
Ac073336.1
Ac073342.1
Ac073343.2
Ac073346.1
Ac073365.1
Ac073389.1
Ac073517.1
Ac073573.1
Ac073578.4
Ac073581.1
Ac073583.1
Ac073585.1
Ac073592.3
Ac073592.4
Ac073611.1
Ac073862.2
Ac073869.1
Ac073896.2
Ac073896.4
Ac073916.1
Ac073957.1
Ac074032.1
Ac074091.1
Ac074117.1
Ac074138.1
Ac074143.1
Ac074143.2
Ac074351.1
Ac078785.1
Ac078802.1
Ac078845.1
Ac078880.2
Ac078883.1
Ac078909.1
Ac079089.1
Ac079140.1
Ac079145.1
Ac079200.1
Ac079305.1
Ac079313.1
Ac079313.2
Ac079336.7
Ac079341.2
Ac079355.2
Ac079447.1
Ac079610.2
Ac079742.1
Ac079777.1
Ac079791.1
Ac079807.1
Ac079834.2
Ac079848.1
Ac079858.1
Ac079907.1
Ac079949.1
Ac080023.1
Ac080038.1
Ac080038.2
Ac080038.3
Ac080075.1
Ac080080.1
Ac080112.1
Ac080129.1
Ac082651.1
Ac083798.1
Ac083798.2
Ac083805.2
Ac083822.1
Ac083843.1
Ac083843.2
Ac083867.1
Ac083949.1
Ac084018.1
Ac084018.2
Ac084082.1
Ac084125.1
Ac084125.2
Ac084262.1
Ac084262.2
Ac084337.2
Ac084364.2
Ac084398.1
Ac084757.1
Ac084757.3
Ac084781.2
Ac084816.1
Ac084871.2
Ac084876.2
Ac084879.1
Ac087289.3
Ac087289.4
Ac087294.1
Ac087385.3
Ac087439.2
Ac087500.1
Ac087521.2
Ac087521.3
Ac087565.2
Ac087591.1
Ac087612.1
Ac087623.2
Ac087645.2
Ac087651.1
Ac087667.1
Ac087721.2
Ac087741.3
Ac087752.3
Ac087762.2
Ac089999.1
Ac090114.2
Ac090114.3
Ac090115.1
Ac090124.1
Ac090152.1
Ac090192.2
Ac090197.1
Ac090198.1
Ac090281.1
Ac090283.1
Ac090360.1
Ac090376.1
Ac090415.1
Ac090506.1
Ac090510.1
Ac090527.2
Ac090541.1
Ac090589.1
Ac090607.5
Ac090617.3
Ac090617.4
Ac090617.5
Ac090692.2
Ac090692.3
Ac090740.1
Ac090772.1
Ac090772.2
Ac090826.2
Ac090844.2
Ac090970.1
Ac090971.1
Ac091045.1
Ac091059.2
Ac091133.4
Ac091152.4
Ac091153.1
Ac091153.3
Ac091153.4
Ac091167.2
Ac091167.7
Ac091180.2
Ac091212.1
Ac091230.1
Ac091390.4
Ac091435.2
Ac091551.1
Ac091564.2
Ac091564.3
Ac091564.4
Ac091729.3
Ac091849.2
Ac091917.2
Ac091925.1
Ac091946.1
Ac091959.3
Ac091965.5
Ac092053.2
Ac092053.3
Ac092068.2
Ac092070.2
Ac092072.1
Ac092115.1
Ac092115.3
Ac092117.1
Ac092117.2
Ac092118.2
Ac092123.1
Ac092139.3
Ac092140.2
Ac092143.1
Ac092143.2
Ac092145.1
Ac092168.2
Ac092171.1
Ac092171.3
Ac092171.4
Ac092171.5
Ac092184.1
Ac092265.1
Ac092279.1
Ac092287.1
Ac092295.1
Ac092295.2
Ac092296.3
Ac092327.2
Ac092335.1
Ac092338.3
Ac092354.1
Ac092354.2
Ac092364.1
Ac092368.3
Ac092384.1
Ac092384.2
Ac092468.1
Ac092490.2
Ac092535.3
Ac092535.4
Ac092587.1
Ac092634.3
Ac092691.1
Ac092718.1
Ac092720.1
Ac092723.4
Ac092801.1
Ac092807.2
Ac092807.3
Ac092814.1
Ac092821.3
Ac092834.1
Ac092835.1
Ac092849.1
Ac092849.2
Ac092868.3
Ac092902.4
Ac092902.5
Ac092910.3
Ac092919.2
Ac092944.1
Ac092958.2
Ac093025.1
Ac093157.1
Ac093158.1
Ac093249.2
Ac093249.4
Ac093283.1
Ac093323.1
Ac093325.1
Ac093484.3
Ac093484.4
Ac093503.1
Ac093510.1
Ac093512.2
Ac093525.1
Ac093585.1
Ac093620.1
Ac093627.4
Ac093700.1
Ac093732.1
Ac093734.1
Ac093752.1
Ac093752.2
Ac093797.1
Ac093827.4
Ac093840.1
Ac093899.2
Ac093904.1
Ac096531.2
Ac096537.2
Ac096540.1
Ac096576.1
Ac096637.2
Ac096638.1
Ac096677.1
Ac096734.2
Ac096736.3
Ac096751.1
Ac096887.1
Ac096887.2
Ac096888.1
Ac096996.2
Ac097059.1
Ac097103.2
Ac097104.1
Ac097105.1
Ac097460.1
Ac097512.1
Ac097634.1
Ac097637.1
Ac097637.2
Ac097717.1
Ac098484.3
Ac098484.4
Ac098582.1
Ac098583.2
Ac098617.1
Ac098650.1
Ac098827.1
Ac098828.2
Ac098829.1
Ac098850.2
Ac098934.2
Ac098934.4
Ac098935.2
Ac099063.3
Ac099066.1
Ac099066.2
Ac099329.1
Ac099343.3
Ac099344.2
Ac099344.3
Ac099489.1
Ac099489.2
Ac099518.1
Ac099518.3
Ac099521.1
Ac099524.1
Ac099535.1
Ac099566.1
Ac099681.1
Ac099687.1
Ac099689.1
Ac099782.2
Ac099795.1
Ac099796.1
Ac099811.4
Ac100778.2
Ac100778.3
Ac100786.1
Ac100793.2
Ac100793.3
Ac100801.1
Ac100802.1
Ac100803.3
Ac100812.1
Ac100827.1
Ac100830.2
Ac100835.2
Ac100839.1
Ac100843.1
Ac100847.1
Ac100861.1
Ac100861.2
Ac102953.1
Ac103591.3
Ac103706.1
Ac103736.1
Ac103739.1
Ac103810.3
Ac103855.2
Ac103858.1
Ac103923.1
Ac103982.1
Ac103996.1
Ac104024.2
Ac104046.1
Ac104073.2
Ac104073.4
Ac104076.2
Ac104078.1
Ac104109.2
Ac104123.1
Ac104212.1
Ac104241.2
Ac104332.2
Ac104365.1
Ac104461.1
Ac104532.1
Ac104564.1
Ac104564.2
Ac104564.3
Ac104564.4
Ac104581.4
Ac104590.1
Ac104662.2
Ac104699.1
Ac104809.2
Ac104971.2
Ac104971.3
Ac104984.5
Ac104985.2
Ac104997.1
Ac105021.1
Ac105046.1
Ac105053.1
Ac105094.1
Ac105105.1
Ac105137.2
Ac105275.2
Ac105277.1
Ac105339.1
Ac105389.2
Ac105429.2
Ac105760.2
Ac105935.1
Ac105942.1
Ac106028.2
Ac106037.2
Ac106047.1
Ac106779.1
Ac106782.2
Ac106782.5
Ac106818.1
Ac106820.6
Ac106874.1
Ac106875.1
Ac106881.1
Ac106897.1
Ac107029.1
Ac107072.1
Ac107083.1
Ac107373.2
Ac107398.4
Ac107954.1
Ac107959.1
Ac107959.4
Ac107959.5
Ac107982.2
Ac108002.1
Ac108025.2
Ac108039.1
Ac108047.1
Ac108120.2
Ac108134.1
Ac108134.3
Ac108134.4
Ac108448.3
Ac108463.2
Ac108463.3
Ac108471.2
Ac108673.2
Ac108693.2
Ac108738.1
Ac108751.4
Ac108865.1
Ac108866.1
Ac109460.3
Ac109466.1
Ac109587.1
Ac109597.2
Ac109992.1
Ac110079.1
Ac110285.2
Ac110285.5
Ac110285.7
Ac110749.1
Ac110769.2
Ac111182.1
Ac111194.2
Ac112187.2
Ac112196.1
Ac112204.2
Ac112219.2
Ac112225.1
Ac112236.2
Ac112482.1
Ac112504.2
Ac112673.1
Ac112907.1
Ac113143.1
Ac113143.2
Ac113189.1
Ac113189.3
Ac113192.4
Ac113192.5
Ac113208.1
Ac113361.1
Ac113410.3
Ac113615.1
Ac114271.1
Ac114291.1
Ac114401.1
Ac114488.2
Ac114488.3
Ac114489.1
Ac114689.3
Ac114730.1
Ac114781.3
Ac114803.1
Ac114956.1
Ac114956.3
Ac115102.1
Ac115676.1
Ac115837.1
Ac115989.1
Ac116021.1
Ac116025.2
Ac116348.4
Ac116366.1
Ac116366.3
Ac116407.2
Ac116535.1
Ac116609.1
Ac116609.2
Ac116667.1
Ac117382.2
Ac117453.1
Ac117473.1
Ac117489.1
Ac117498.2
Ac118553.2
Ac118658.1
Ac118754.1
Ac118754.3
Ac118755.1
Ac118757.1
Ac119396.1
Ac119428.1
Ac119673.1
Ac119677.1
Ac120057.2
Ac120057.4
Ac120114.1
Ac120114.4
Ac120193.1
Ac120498.7
Ac120498.9
Ac121338.1
Ac121757.1
Ac122688.4
Ac123905.1
Ac123912.4
Ac124016.1
Ac124067.1
Ac124068.2
Ac124276.1
Ac124283.5
Ac124312.1
Ac124319.1
Ac124944.1
Ac124947.2
Ac125494.1
Ac125603.3
Ac125611.2
Ac125611.3
Ac126407.1
Ac126544.2
Ac126564.1
Ac126614.1
Ac126696.1
Ac126696.2
Ac126763.1
Ac127002.1
Ac127070.1
Ac127459.1
Ac127459.3
Ac128709.2
Ac129492.1
Ac129492.5
Ac129492.8
Ac129502.1
Ac129926.2
Ac130343.1
Ac130343.2
Ac130456.4
Ac130469.1
Ac131009.1
Ac131009.4
Ac131235.2
Ac131254.2
Ac132807.2
Ac132872.1
Ac132872.2
Ac132872.3
Ac132938.2
Ac133065.1
Ac133106.1
Ac133552.2
Ac133637.1
Ac133785.1
Ac134043.1
Ac134312.4
Ac134682.1
Ac134772.1
Ac135048.1
Ac135048.2
Ac135050.5
Ac135178.3
Ac135178.6
Ac135586.2
Ac135626.1
Ac136475.2
Ac136475.4
Ac136475.8
Ac136601.1
Ac136632.2
Ac137630.3
Ac137767.1
Ac138123.2
Ac138150.1
Ac138207.4
Ac138304.1
Ac138393.1
Ac138393.3
Ac138466.1
Ac138811.1
Ac138811.2
Ac139149.1
Ac139256.1
Ac139530.3
Ac139749.1
Ac139769.1
Ac139795.3
Ac141586.1
Ac141930.2
Ac144522.1
Ac144831.1
Ac145098.1
Ac145207.2
Ac145207.9
Ac145285.6
Ac145422.1
Ac147067.1
Ac147651.1
Ac148476.1
Ac148477.2
Ac148477.3
Ac156455.1
Ac190387.1
Ac211433.2
Ac231533.1
Ac231657.1
Ac231981.1
Ac233300.1
Ac233724.8
Ac233992.3
Ac234582.1
Ac234582.2
Ac234772.2
Ac239798.4
Ac242426.2
Ac242842.3
Ac243547.1
Ac243571.2
Ac243585.2
Ac243654.1
Ac243829.4
Ac243965.1
Ac244021.1
Ac244090.2
Ac244090.3
Ac244153.1
Ac244517.2
Ac245014.3
Ac245033.1
Ac245033.2
Ac245052.2
Ac245052.5
Ac245140.3
Ac245452.1
Ac245517.2
Ac245884.4
Ac246680.1
Ac246787.2
Ac246793.1
Ac254633.1
Acaca
Acacb
Acad10
Acad8
Acad9
Acadm
Acadsb
Acadvl
Acap1
Acap3
Acat1
Acat2
Acbd4
Accs
Ace3p
Acer3
Acin1
Ackr2
Acly
Aco1
Aco2
Acot11
Acot13
Acot2
Acox1
Acox2
Acp1
Acp5
Acp7
Acpp
Acsbg1
Acsf2
Acsf3
Acsl3
Acss2
Acss3
Acta2-as1
Actb
Actg1
Actl6a
Actn1-as1
Actn3
Actn4
Actr10
Actr1a
Actr2
Actr3
Actr3b
Actr6
Acvr2a
Acvr2b
Acvrl1
Acy1
Acyp1
Acyp2
Ad000671.1
Ad000671.3
Ad000864.2
Ada
Adad2
Adal
Adam11
Adam15
Adam18
Adam22
Adam28
Adam29
Adam8
Adam9
Adamts10
Adamts13
Adamts18
Adamts19
Adamts4
Adamts7
Adamts7p3
Adamts9
Adamtsl1
Adamtsl2
Adamtsl4
Adamtsl4-as1
Adamtsl5
Adap2
Adarb1
Adck1
Adck5
Adcy1
Adcy10p1
Adcy4
Adcy5
Adcy7
Adcy9
Add1
Add3
Adgra2
Adgrb1
Adgrb3
Adgrd1
Adgre1
Adgrf4
Adgrg1
Adgrg3
Adgrl1
Adgrl2
Adgrv1
Adh4
Adhfe1
Adipor2
Adk
Adm
Adnp2
Adnp-as1
Ado
Adora2a
Adora2a-as1
Adpgk-as1
Adprh
Adprm
Adra2a
Adrb1
Adrm1
Adsl
Adssl1
Adtrp
Aebp2
Aen
Aes
Af111167.1
Af117829.1
Af129408.1
Af131215.7
Af186190.1
Af233439.1
Af274858.1
Afap1
Afap1-as1
Afap1l1
Afap1l2
Aff1
Afg1l
Afg3l1p
Afmid
Aftph
Agap1
Agap1-it1
Agap2
Agap3
Agbl3
Agbl5
Ager
Agfg1
Agfg2
Aggf1
Agk
Agl
Ago3
Agpat1
Agpat2
Agpat3
Agpat5
Agps
Agr2
Agrn
Agrp
Ahcyl1
Ahcyl2
Ahr
Ahrr
Ahsa1
Ahsa2p
Aif1
Aig1
Aimp1
Aimp2
Aip
Aipl1
Aj003147.1
Aj009632.2
Ajm1
Ak2
Ak4
Ak5
Ak7
Akap1
Akap12
Akap13
Akap17a
Akap5
Akap7
Akap8l
Akap9
Akip1
Akirin1
Akr1a1
Akr1b1
Akr1c2
Akr1c3
Akr1d1
Akr1e2
Akt1
Akt1s1
Akt2
Al008638.5
Al008718.1
Al008726.1
Al009179.1
Al009183.1
Al020996.2
Al020997.2
Al021068.1
Al021153.1
Al021155.2
Al021391.1
Al021396.1
Al021546.1
Al021578.1
Al021997.2
Al021997.3
Al022069.1
Al022097.1
Al022157.1
Al022238.2
Al022238.4
Al022312.1
Al022315.1
Al022316.1
Al022319.1
Al022326.1
Al022328.3
Al022329.3
Al022334.2
Al022341.1
Al022396.1
Al022725.1
Al023284.1
Al023803.3
Al023806.1
Al023806.2
Al023881.1
Al024498.2
Al024508.2
Al031055.1
Al031123.3
Al031275.1
Al031282.1
Al031289.1
Al031428.1
Al031432.3
Al031587.2
Al031658.2
Al031665.1
Al031666.2
Al031709.1
Al031710.2
Al031777.2
Al031777.3
Al031847.2
Al031848.2
Al031963.2
Al032819.1
Al033379.1
Al033504.1
Al033527.3
Al033527.4
Al033528.2
Al033529.1
Al034374.1
Al034379.1
Al034417.2
Al034418.1
Al034548.1
Al034550.2
Al034555.1
Al035078.4
Al035398.1
Al035410.1
Al035420.2
Al035427.1
Al049543.1
Al049569.1
Al049629.2
Al049697.1
Al049712.1
Al049780.1
Al049780.2
Al049794.2
Al049795.1
Al049812.2
Al049828.1
Al049830.3
Al049836.1
Al049840.2
Al049840.3
Al049870.3
Al050403.2
Al078459.1
Al078599.1
Al078621.3
Al078644.2
Al079342.3
Al080250.1
Al080276.2
Al096701.2
Al096828.3
Al096869.3
Al096870.1
Al109614.1
Al109615.1
Al109615.2
Al109811.3
Al109917.1
Al109918.1
Al110118.2
Al110292.1
Al117192.1
Al117339.5
Al117382.2
Al118508.2
Al118558.3
Al121583.1
Al121594.1
Al121603.2
Al121655.1
Al121658.1
Al121758.1
Al121760.1
Al121772.1
Al121820.1
Al121829.2
Al121845.2
Al121845.3
Al121885.3
Al121890.4
Al121899.1
Al121900.2
Al121935.1
Al121936.1
Al121972.1
Al121983.1
Al121990.1
Al121992.1
Al122023.1
Al122034.1
Al132639.2
Al132639.3
Al132642.2
Al132709.1
Al132711.1
Al132780.1
Al132780.2
Al132801.1
Al132857.1
Al132875.3
Al133153.1
Al133153.2
Al133215.2
Al133216.2
Al133227.1
Al133338.1
Al133343.1
Al133351.1
Al133355.1
Al133410.1
Al133410.2
Al133410.3
Al133445.2
Al133461.1
Al133464.1
Al133467.1
Al133467.2
Al133467.3
Al133480.1
Al133485.1
Al133485.2
Al133516.1
Al133551.1
Al135744.1
Al135786.1
Al135791.1
Al135818.1
Al135818.2
Al135838.1
Al135902.1
Al136018.1
Al136038.3
Al136038.5
Al136040.1
Al136084.2
Al136141.1
Al136295.1
Al136301.1
Al136307.1
Al136309.2
Al136309.4
Al136366.1
Al136419.1
Al136982.5
Al136987.1
Al137003.1
Al137025.1
Al137060.1
Al137067.1
Al137077.2
Al137782.1
Al137789.2
Al137802.2
Al137802.3
Al137856.1
Al138720.1
Al138724.1
Al138756.1
Al138831.1
Al138831.2
Al138878.1
Al138881.1
Al138885.3
Al138885.4
Al138916.1
Al138921.1
Al138966.2
Al138976.1
Al139008.2
Al139011.1
Al139035.1
Al139082.1
Al139099.1
Al139099.3
Al139125.1
Al139142.1
Al139158.2
Al139184.1
Al139220.2
Al139246.5
Al139254.2
Al139260.1
Al139294.1
Al139300.1
Al139317.1
Al139317.5
Al139330.1
Al139339.1
Al139353.2
Al139393.1
Al139412.1
Al139819.1
Al157392.5
Al157400.2
Al157400.5
Al157702.2
Al157770.1
Al157778.1
Al157823.2
Al157831.2
Al157888.1
Al157935.1
Al158055.1
Al158064.1
Al158070.2
Al158151.1
Al158151.3
Al158166.2
Al158168.1
Al158206.1
Al158211.3
Al158212.2
Al160006.1
Al160254.1
Al160291.1
Al160313.1
Al160314.2
Al160408.1
Al160408.4
Al160408.6
Al160411.1
Al161431.1
Al161616.1
Al161637.1
Al161640.1
Al161668.1
Al161669.2
Al161669.3
Al161729.2
Al161729.3
Al161751.1
Al161935.1
Al161937.1
Al162171.2
Al162231.2
Al162231.3
Al162258.1
Al162377.1
Al162385.1
Al162385.2
Al162411.1
Al162419.1
Al162427.1
Al162497.1
Al162591.2
Al162595.2
Al162713.1
Al162726.1
Al162727.1
Al163636.2
Al163974.1
Al352979.1
Al353579.1
Al353596.1
Al353597.3
Al353621.2
Al353622.2
Al353648.1
Al353653.1
Al353719.1
Al353747.3
Al353768.1
Al353795.2
Al354695.1
Al354696.2
Al354707.3
Al354710.1
Al354710.2
Al354726.1
Al354761.1
Al354811.1
Al354863.1
Al354872.1
Al354919.2
Al354920.1
Al355001.2
Al355075.1
Al355075.4
Al355102.2
Al355102.3
Al355297.2
Al355312.3
Al355315.1
Al355388.1
Al355388.2
Al355493.1
Al355499.1
Al355574.1
Al355598.1
Al355916.2
Al355974.3
Al355987.3
Al355987.5
Al355990.2
Al355994.3
Al355997.1
Al356020.1
Al356235.1
Al356417.1
Al356441.1
Al356488.2
Al356599.1
Al356805.1
Al357033.3
Al357054.3
Al357140.2
Al357140.3
Al357315.2
Al357552.1
Al358075.2
Al358075.4
Al358113.1
Al358393.1
Al358472.2
Al358472.4
Al358472.5
Al358472.7
Al358473.1
Al358852.1
Al358933.1
Al358976.1
Al359095.1
Al359258.3
Al359265.3
Al359397.1
Al359541.1
Al359633.2
Al359636.2
Al359644.1
Al359711.2
Al359715.4
Al359762.1
Al359878.1
Al359878.2
Al359921.2
Al359922.1
Al359979.2
Al360012.1
Al360181.3
Al360181.4
Al360182.2
Al360219.1
Al365205.1
Al365273.1
Al365356.2
Al389885.1
Al390198.1
Al390719.1
Al390728.5
Al390866.1
Al390955.2
Al390957.1
Al391056.1
Al391069.2
Al391069.3
Al391121.1
Al391244.2
Al391262.1
Al391335.1
Al391422.4
Al391650.1
Al391684.1
Al391832.1
Al391832.2
Al391832.3
Al391839.1
Al391839.2
Al392086.2
Al392086.3
Al441992.1
Al442128.2
Al445123.1
Al445250.1
Al445253.1
Al445307.1
Al445363.3
Al445470.1
Al445471.2
Al445483.1
Al445646.1
Al445685.1
Al445686.1
Al449043.1
Al449423.1
Al450226.2
Al450322.1
Al450322.2
Al450344.1
Al450344.3
Al450423.1
Al450468.1
Al450472.3
Al450992.1
Al450998.2
Al451042.1
Al451042.2
Al451054.2
Al451062.1
Al451062.3
Al451069.1
Al451069.2
Al451085.1
Al451123.1
Al451137.1
Al451165.2
Al512343.1
Al512408.1
Al512598.1
Al512598.2
Al512599.1
Al512625.3
Al512631.1
Al512631.2
Al512791.2
Al513217.1
Al513220.1
Al513304.1
Al513327.2
Al513523.3
Al513523.4
Al583722.2
Al583722.4
Al589740.1
Al589745.1
Al589765.4
Al590004.2
Al590068.3
Al590079.1
Al590133.1
Al590226.2
Al590327.1
Al590552.1
Al590560.2
Al590609.3
Al590617.2
Al590627.2
Al590666.1
Al590666.4
Al590708.1
Al590764.1
Al590764.2
Al591122.1
Al591167.1
Al591222.1
Al591368.1
Al591485.1
Al591684.3
Al591770.1
Al591806.1
Al591806.2
Al591848.1
Al591926.6
Al592045.1
Al592146.1
Al592166.1
Al592293.1
Al592435.1
Al596087.1
Al596094.1
Al596257.1
Al596275.2
Al603832.2
Al603832.3
Al606490.1
Al606517.2
Al606760.1
Al606760.3
Al606807.1
Al627171.1
Al627422.2
Al645608.6
Al645728.1
Al645929.3
Al645939.1
Al645941.1
Al645941.3
Al645944.2
Al662791.1
Al662797.1
Al662899.2
Al669831.5
Al669970.2
Al670729.1
Al671762.1
Al671883.2
Al671883.3
Al672291.1
Al691403.2
Al691442.1
Al691482.3
Al713965.1
Al713999.1
Al731556.2
Al731563.3
Al731569.1
Al731577.2
Al732314.6
Al805961.1
Al807752.2
Al807776.1
Al928654.3
Al928921.1
Al929472.2
Al929554.1
Alas1
Alcam
Aldh16a1
Aldh1b1
Aldh1l1
Aldh3a2
Aldh3b1
Aldh5a1
Aldh7a1
Aldh7a1p2
Aldoa
Aldoc
Alg1
Alg10
Alg10b
Alg11
Alg12
Alg13
Alg1l9p
Alg6
Alkbh3
Alkbh3-as1
Alkbh7
Alms1
Alox5ap
Alpl
Alpp
Alx3
Alyref
Amd1
Amdhd1
Amdhd2
Amhr2
Amn
Ampd2
Ampd3
Amz1
Amz2
Amz2p1
Anapc11
Anapc16
Anapc4
Anapc5
Anapc7
Ang
Angel2
Angptl4
Ank2
Ankar
Ankef1
Ankfn1
Ankfy1
Ankhd1
Ankhd1-eif4ebp3
Ankib1
Ankmy1
Ankrd1
Ankrd10
Ankrd11
Ankrd12
Ankrd13a
Ankrd13b
Ankrd13d
Ankrd16
Ankrd18b
Ankrd19p
Ankrd2
Ankrd20a7p
Ankrd24
Ankrd33
Ankrd36
Ankrd37
Ankrd40
Ankrd42
Ankrd44
Ankrd49
Ankrd55
Ankrd6
Ankrd63
Anks1a
Anks6
Ankzf1
Anln
Ano3
Ano6
Ano8
Ano9
Anp32b
Antxr1
Antxrl
Anxa13
Anxa2
Anxa2p2
Anxa4
Anxa6
Anxa8
Anxa9
Aoc1
Aox1
Ap000229.1
Ap000233.1
Ap000251.1
Ap000265.1
Ap000295.1
Ap000317.1
Ap000317.2
Ap000424.2
Ap000438.1
Ap000439.1
Ap000442.1
Ap000442.2
Ap000446.1
Ap000459.1
Ap000474.1
Ap000547.3
Ap000553.1
Ap000640.2
Ap000646.1
Ap000662.1
Ap000688.4
Ap000695.1
Ap000704.1
Ap000708.1
Ap000721.1
Ap000721.2
Ap000753.1
Ap000757.2
Ap000763.3
Ap000769.1
Ap000769.2
Ap000769.3
Ap000781.1
Ap000787.1
Ap000812.5
Ap000842.2
Ap000844.1
Ap000845.1
Ap000864.1
Ap000866.1
Ap000867.2
Ap000867.4
Ap000892.1
Ap000924.1
Ap000936.1
Ap000943.3
Ap000944.2
Ap000977.1
Ap001025.1
Ap001029.2
Ap001043.1
Ap001062.1
Ap001062.2
Ap001107.3
Ap001107.4
Ap001107.5
Ap001107.7
Ap001107.9
Ap001124.1
Ap001150.1
Ap001160.1
Ap001160.2
Ap001189.5
Ap001267.4
Ap001269.4
Ap001273.2
Ap001324.3
Ap001347.1
Ap001351.1
Ap001362.2
Ap001363.2
Ap001372.2
Ap001412.1
Ap001432.1
Ap001453.1
Ap001453.2
Ap001453.4
Ap001462.1
Ap001468.1
Ap001528.1
Ap001542.1
Ap001574.1
Ap001625.3
Ap001646.3
Ap001767.3
Ap001816.1
Ap001830.1
Ap001885.1
Ap001922.5
Ap001931.1
Ap001981.1
Ap002008.2
Ap002336.3
Ap002360.3
Ap002364.1
Ap002370.2
Ap002373.1
Ap002381.2
Ap002387.2
Ap002490.1
Ap002490.2
Ap002761.1
Ap002761.3
Ap002761.4
Ap002768.1
Ap002800.1
Ap002833.2
Ap002851.1
Ap002852.1
Ap002856.2
Ap002884.1
Ap002884.2
Ap002884.3
Ap002892.1
Ap002892.2
Ap002893.1
Ap002990.1
Ap002992.1
Ap003032.2
Ap003062.1
Ap003068.1
Ap003068.4
Ap003071.1
Ap003097.1
Ap003108.2
Ap003119.3
Ap003174.1
Ap003390.1
Ap003392.13
Ap003396.1
Ap003419.2
Ap003419.3
Ap003465.1
Ap003721.4
Ap003733.4
Ap003774.2
Ap003973.2
Ap004609.2
Ap004782.1
Ap005202.1
Ap005263.1
Ap005717.1
Ap006216.1
Ap006248.2
Ap006248.5
Ap006621.4
Ap006623.1
Ap1ar
Ap1g2
Ap1m1
Ap1m2
Ap1s1
Ap2a1
Ap2a2
Ap2b1
Ap2m1
Ap3b2
Ap3m2
Ap3s1
Ap4e1
Ap4m1
Ap4s1
Ap5m1
Ap5s1
Ap5z1
Apaf1
Apba2
Apbb1
Apbb1ip
Apbb3
Apc
Apc2
Apcdd1l
Apeh
Apela
Apex1
Apex2
Aph1a
Aph1b
Api5
Aplf
Apmap
Apoa1
Apobec3b
Apobec3h
Apobr
Apoc1p1
Apoc2
Apoc3
Apoc4
Apoc4-apoc2
Apoe
Apol3
Apold1
Apool
Apopt1
Appl1
Aqp10
Aqp11
Aqp5
Aqp6
Aqp7
Araf
Arap1
Arap1-as1
Areg
Arf1
Arf4-as1
Arf5
Arfgap1
Arfip1
Arfip2
Arfrp1
Arg2
Arhgap11a
Arhgap11b
Arhgap15
Arhgap22
Arhgap23
Arhgap24
Arhgap26
Arhgap27
Arhgap28
Arhgap30
Arhgap31
Arhgap33
Arhgap39
Arhgap4
Arhgap40
Arhgap42
Arhgap45
Arhgap5
Arhgdia
Arhgdig
Arhgef1
Arhgef10
Arhgef10l
Arhgef12
Arhgef16
Arhgef17
Arhgef18
Arhgef2
Arhgef25
Arhgef33
Arhgef37
Arhgef39
Arhgef4
Arhgef40
Arhgef7
Arid1a
Arid1b
Arid2
Arid3a
Arid3b
Arid3c
Arid4a
Arid5a
Arid5b
Arih1
Arih2
Arl10
Arl13b
Arl14ep
Arl2
Arl2bp
Arl2-snx15
Arl4a
Arl4ap4
Arl5c
Arl6
Arl6ip4
Arl6ip5
Arl6ip6
Arl8a
Arl8b
Armc10
Armc12
Armc2
Armc5
Armc6
Armc7
Armc9
Armcx3
Armcx3-as1
Armcx5
Armcx5-gprasp2
Armh1
Armt1
Arnt2
Arntl
Arntl2
Arpc1a
Arpc1b
Arpc2
Arpc4
Arpc4-ttll3
Arpc5
Arpc5l
Arrb1
Arrb2
Arrdc1
Arrdc2
Arrdc3-as1
Arsd
Arsg
Arsk
Artn
Arv1
Asah1
Asah2b
Asap2
Asb1
Asb10
Asb16
Asb2
Asb4
Asb7
Ascc2
Asdurf
Asf1a
Asf1b
Ash2l
Asic1
Asic3
Asl
Asna1
Asnsd1
Aspdh
Aspg
Asphd1
Aspscr1
Ass1
Asxl1
Asxl3
Atad3a
Atad3b
Atad5
Atat1
Atcay
Ate1-as1
Atf1
Atf3
Atf4
Atf5
Atf6b
Atf7ip
Atf7ip2
Atg10
Atg101
Atg13
Atg16l1
Atg16l2
Atg2a
Atg4a
Atg4b
Atg4c
Atg4d
Atg5
Atg7
Atg9a
Atg9b
Atic
Atl1
Atm
Atmin
Atn1
Atoh1
Atp10d
Atp11a
Atp11b
Atp13a1
Atp1a1
Atp1a4
Atp1b1
Atp1b3
Atp23
Atp2a1
Atp2a2
Atp2b4
Atp2c1
Atp4b
Atp5f1b
Atp5f1c
Atp5f1d
Atp5if1
Atp5mc1
Atp5mpl
Atp5pb
Atp5po
Atp6ap1
Atp6ap1l
Atp6ap2
Atp6v0a1
Atp6v0a2
Atp6v0b
Atp6v0c
Atp6v0cp3
Atp6v0d1
Atp6v0e1
Atp6v1a
Atp6v1b1
Atp6v1b2
Atp6v1c1
Atp6v1f
Atp6v1g1
Atp6v1g1p6
Atp6v1g2-ddx39b
Atp6v1h
Atp7a
Atp7b
Atp9a
Atp9b
Atpaf2
Atr
Atraid
Atrip
Atrn
Atrnl1
Atxn1
Atxn10
Atxn1l
Atxn2-as
Atxn2l
Atxn7
Atxn7l2
Atxn7l3b
Aurkaip1
Auts2
Avl9
Avpr2
Axdnd1
Axin2
Axl
Azi2
Azin1-as1
Azin2
B2m
B3galt4
B3galt5
B3galt6
B3gnt10
B3gnt2
B3gnt4
B3gnt5
B3gnt6
B4galnt3
B4galt1
B4galt1-as1
B4galt2
B4galt7
B9d1
B9d2
Baalc
Baalc-as1
Babam1
Babam2
Bace2
Bach1
Bad
Bag2
Bag3
Bag4
Bahcc1
Bahd1
Baiap2
Baiap2l1
Baiap3
Bak1
Bambi
Banf1
Bank1
Banp
Barhl1
Basp1
Bax
Baz2a
Bbof1
Bbs1
Bbs12
Bbs2
Bbs4
Bbs5
Bbs7
Bbs9
Bbx
Bcam
Bcap29
Bcar1
Bcar4
Bcas1
Bcas3
Bcas4
Bcat2
Bccip
Bcdin3d-as1
Bckdhb
Bckdk
Bcl2l1
Bcl2l11
Bcl2l12
Bcl2l13
Bcl2l2
Bcl2l2-pabpn1
Bcl3
Bcl6b
Bcl7a
Bcl9
Bcl9l
Bco2
Bcorl1
Bcr
Bcrp5
Bcrp8
Bcs1l
Bdh1
Bdkrb2
Bdnf
Bdnf-as
Bdp1
Bean1
Bend6
Bend7
Best1
Bet1
Bfar
Bfsp2
Bhlhb9
Bhlhe40
Bicd1
Bicd1p1
Bicdl1
Bicdl2
Bicra
Bicral
Bin2p2
Bin3
Birc2
Birc3
Birc5
Birc6
Bivm
Bivm-ercc5
Blk
Blm
Bloc1s1
Bloc1s3
Bloc1s4
Bloc1s6
Blvra
Blvrb
Blzf1
Bmf
Bmf-as1
Bmi1
Bmp1
Bmp2k
Bmper
Bmpr1a
Bmpr1b
Bmpr2
Bms1p1
Bms1p19
Bnip1
Bnip2
Bnip3l
Bola1
Bola3-as1
Bola3p2
Bora
Borcs5
Borcs6
Borcs7
Borcs7-asmt
Borcs8
Borcs8-mef2b
Bpgm
Bphl
Bptf
Brat1
Brca2
Brcc3
Brd2
Brd3os
Brd4
Brd7
Brd8
Brf1
Bri3
Brix1
Brms1l
Brox
Brpf1
Brpf3
Brsk1
Brsk2
Brwd1
Brwd1-as1
Brwd1-as2
Bscl2
Bsg
Btbd16
Btbd18
Btbd19
Btbd3
Btd
Btf3
Btf3l4
Btg2
Btk
Btn2a1
Btn2a2
Btn2a3p
Btn3a1
Btn3a3
Btrc
Bub1b
Bub3
Bud23
Bud31
Bx293535.1
Bx323014.1
Bx323046.1
Bx470102.1
Bx470209.1
Bx537318.1
Bx537318.2
Bx571818.1
Bx640514.2
Bx649632.1
Bx890604.2
Bysl
Bzw1
Bzw2
C10orf55
C10orf67
C10orf91
C11orf1
C11orf24
C11orf49
C11orf54
C11orf58
C11orf68
C11orf74
C11orf80
C11orf86
C11orf95
C11orf97
C12orf10
C12orf29
C12orf45
C12orf57
C12orf60
C12orf65
C12orf75
C12orf80
C14orf119
C14orf178
C14orf180
C14orf28
C14orf93
C15orf39
C15orf41
C15orf48
C15orf53
C15orf61
C15orf65
C16orf45
C16orf70
C16orf71
C16orf72
C16orf74
C16orf86
C16orf92
C17orf100
C17orf49
C17orf51
C17orf53
C17orf64
C17orf80
C17orf97
C18orf21
C18orf25
C18orf54
C19orf24
C19orf33
C19orf38
C19orf44
C19orf53
C19orf57
C19orf66
C19orf67
C19orf71
C19orf81
C19orf85
C1d
C1galt1
C1orf105
C1orf109
C1orf112
C1orf116
C1orf147
C1orf158
C1orf159
C1orf167
C1orf216
C1orf220
C1orf232
C1orf53
C1orf56
C1orf87
C1qc
C1qtnf1
C1qtnf6
C1qtnf8
C1qtnf9b
C1rl-as1
C1s
C2
C20orf204
C20orf27
C21orf62-as1
C22orf46
C2cd2l
C2cd3
C2cd4d
C2cd5
C2orf15
C2orf49
C2orf50
C2orf69
C2orf69p2
C2orf74
C2orf88
C2orf91
C2orf92
C3orf14
C3orf38
C3orf52
C3orf85
C4orf33
C4orf47
C5ar1
C5orf22
C5orf24
C5orf30
C5orf47
C5orf51
C5orf56
C5orf58
C5orf66
C5orf66-as2
C6orf120
C6orf136
C6orf203
C6orf58
C6orf89
C6orf99
C7
C7orf26
C7orf50
C7orf57
C7orf71
C8g
C8orf31
C8orf33
C8orf44
C8orf58
C8orf82
C8orf89
C9orf106
C9orf131
C9orf135
C9orf16
C9orf163
C9orf170
C9orf24
C9orf3
C9orf43
C9orf50
C9orf85
Ca11
Ca13
Ca2
Ca5b
Ca5bp1
Ca9
Cab39
Cabin1
Cables1
Cables2
Cabp1
Cabyr
Cabyrp1
Cacfd1
Cacna1a
Cacna1c-it1
Cacna1d
Cacna1g
Cacna1g-as1
Cacna2d1
Cacna2d3
Cacnb1
Cacnb2
Cacnb3
Cacng6
Cacng7
Cactin
Cactin-as1
Cacybp
Cad
Cadm2
Calb1
Calb2
Calcoco2
Cald1
Calhm1
Calhm3
Calm1
Calm3
Calr
Calr4p
Calu
Caly
Camk1d
Camk2a
Camk2b
Camk2g
Camk4
Camkk2
Camkv
Camlg
Camsap2
Camsap3
Camta1
Camta2
Cand1
Canx
Cap1
Capn1
Capn10
Capn12
Capn13
Capn15
Capn2
Capn3
Capn7
Capns1
Caprin1
Capza1
Capza2
Capzb
Card10
Card19
Card9
Carf
Carm1
Carmil1
Carmn
Carnmt1-as1
Cars
Casc15
Casc2
Casc3
Casc4
Casc8
Casd1
Cask
Cask-as1
Caskin2
Casp2
Casp7
Casp8
Casp8ap2
Cast
Castor2
Castor3
Cat
Catsperd
Catspere
Catsperg
Cav1
Cbarp
Cbfa2t2
Cbfb
Cbl
Cblc
Cbll1
Cbln2
Cbr1
Cbwd2
Cbwd5
Cbx1
Cbx2
Cbx3
Cbx4
Cbx7
Cbx8
Cby1
Cc2d1a
Cc2d1b
Ccar1
Ccar2
Ccdc102a
Ccdc103
Ccdc106
Ccdc107
Ccdc113
Ccdc115
Ccdc116
Ccdc117
Ccdc120
Ccdc124
Ccdc126
Ccdc13
Ccdc130
Ccdc134
Ccdc137
Ccdc138
Ccdc141
Ccdc142
Ccdc146
Ccdc15
Ccdc150
Ccdc152
Ccdc157
Ccdc159
Ccdc171
Ccdc174
Ccdc18
Ccdc18-as1
Ccdc190
Ccdc192
Ccdc194
Ccdc22
Ccdc24
Ccdc28a
Ccdc30
Ccdc33
Ccdc37-dt
Ccdc38
Ccdc39
Ccdc40
Ccdc51
Ccdc57
Ccdc60
Ccdc61
Ccdc65
Ccdc66
Ccdc69
Ccdc7
Ccdc77
Ccdc78
Ccdc83
Ccdc84
Ccdc85b
Ccdc86
Ccdc88b
Ccdc88c
Ccdc9
Ccdc91
Ccdc92b
Ccdc9b
Ccl25
Ccl4
Ccm2
Ccm2l
Ccn1
Ccn3
Ccn5
Ccnb1
Ccnb2
Ccnb3
Ccnd1
Ccnd2
Ccnd3
Ccndbp1
Ccne1
Ccnf
Ccng1
Ccng2
Ccnj
Ccnk
Ccnt2
Ccny
Ccnyl1
Ccp110
Ccr10
Ccrl2
Ccser1
Ccser2
Cct2
Cct5
Cct6a
Cct6p1
Cct6p3
Cct7
Ccz1
Cd151
Cd164
Cd180
Cd19
Cd22
Cd274
Cd276
Cd28
Cd2ap
Cd300lg
Cd34
Cd36
Cd37
Cd3eap
Cd46
Cd46p1
Cd48
Cd52
Cd55
Cd68
Cd69
Cd74
Cd79a
Cd81
Cd82
Cd83
Cd84
Cd9
Cd99
Cd99p1
Cdadc1
Cdc123
Cdc14a
Cdc16
Cdc20
Cdc25b
Cdc25c
Cdc26
Cdc34
Cdc37
Cdc37l1
Cdc40
Cdc42
Cdc42ep1
Cdc42ep2
Cdc42ep3
Cdc42ep4
Cdc42se2
Cdc45
Cdc6
Cdc7
Cdc73
Cdca2
Cdca7
Cdca8
Cdh1
Cdh11
Cdh13
Cdh15
Cdh23
Cdhr3
Cdhr4
Cdhr5
Cdiptosp
Cdk1
Cdk10
Cdk12
Cdk13
Cdk16
Cdk18
Cdk2
Cdk2ap1
Cdk2ap2
Cdk4
Cdk5r1
Cdk5r2
Cdk5rap3
Cdk6
Cdk7
Cdk8
Cdk9
Cdkal1
Cdkl1
Cdkl5
Cdkn1a
Cdkn1b
Cdkn2a
Cdkn2a-dt
Cdkn2aip
Cdkn2b-as1
Cdkn2c
Cdkn2d
Cdkn3
Cdnf
Cdr2l
Cdrt1
Cds2
Cdt1
Cdv3
Cdyl
Ceacam19
Ceacam20
Ceacamp3
Cebpa-dt
Cebpb
Cebpd
Cebpg
Cebpzos
Cecr2
Celf2
Celsr1
Celsr2
Celsr3
Cenpa
Cenpbd1p1
Cenpf
Cenph
Cenpi
Cenpn
Cenpo
Cenpp
Cenps
Cenps-cort
Cenpt
Cenpw
Cep104
Cep112
Cep120
Cep126
Cep135
Cep164
Cep164p1
Cep170b
Cep192
Cep295nl
Cep350
Cep44
Cep55
Cep57
Cep57l1
Cep57l1p1
Cep63
Cep68
Cep72
Cep78
Cep83
Cep83-dt
Cep85
Cep95
Cep97
Cept1
Cercam
Cerk
Cerkl
Cerna1
Cerna3
Cers1
Cers4
Cers6
Ces2
Ces3
Cfap20
Cfap206
Cfap298
Cfap36
Cfap410
Cfap47
Cfap52
Cfap54
Cfap57
Cfap61
Cfap69
Cfap70
Cfap97
Cfap97d1
Cfap99
Cfb
Cfl1p1
Cfl1p6
Cfl2
Cflar
Cfp
Cgb2
Cgn
Cgrrf1
Chac1
Chaf1a
Chaf1b
Champ1
Chchd1
Chchd10
Chchd2p1
Chchd2p2
Chchd2p6
Chchd5
Chchd6
Chchd7
Chd1l
Chd2
Chd3
Chd4
Chd7
Chd8
Chd9
Chek1
Chga
Chgb
Chid1
Chkb-dt
Chmp1ap1
Chmp1b
Chmp1b-as1
Chmp2b
Chmp5
Chmp6
Chmp7
Chn1
Chn2
Chp1
Chpf
Chpf2
Chpt1
Chrac1
Chrdl2
Chrm1
Chrm3
Chrm3-as1
Chrna3
Chrna7
Chrna9
Chrnb1
Chrnb2
Chst11
Chst12
Chst13
Chst6
Chtf18
Chtop
Churc1
Churc1-fntb
Ciao1
Ciao2b
Ciao3
Ciart
Cic
Ciita
Cipc
Cirbp
Cirbp-as1
Cisd1
Cisd2
Cisd3
Cit
Ckap2
Ckb
Cklf
Cklf-cmtm1
Cks1b
Clasrp
Clba1
Clcn2
Clcn3
Clcn4
Clcn5
Clcn6
Clcnkb
Cldn10-as1
Cldn12
Cldn16
Cldn24
Cldn4
Cldnd2
Clec16a
Clec2d
Clic4
Clip2
Clip3
Clk2
Clk3
Cln3
Cln5
Cln6
Cln8
Clp1
Clpb
Clpp
Clptm1
Clptm1l
Clspn
Clstn3
Clta
Cltc
Cltcl1
Clu
Cluap1
Cluhp3
Clul1
Clvs2
Clybl
Cmahp
Cmas
Cmbl
Cmip
Cmpk1
Cmss1
Cmtm3
Cmtr1
Cnbd2
Cndp2
Cnep1r1
Cnfn
Cnga4
Cngb1
Cnih2
Cnih3
Cnih4
Cnn2
Cnnm2
Cnnm3
Cnnm4
Cnot10
Cnot2
Cnot3
Cnot6
Cnot8
Cnot9
Cnp
Cnpy3
Cnr1
Cnst
Cntd1
Cntd2
Cntfr
Cntfr-as1
Cntln
Cntn1
Cntn2
Cntnap1
Cntnap2
Cntrl
Cntrob
Coa1
Coa5
Coa6
Coa7
Coasy
Cobll1
Coch
Cog1
Cog2
Cog3
Cog6
Cog8
Col11a2
Col12a1
Col13a1
Col14a1
Col18a1-as2
Col1a1
Col20a1
Col27a1
Col4a1
Col4a2
Col4a2-as2
Col4a5
Col5a1
Col5a1-as1
Col6a2
Col8a2
Col9a2
Colec11
Colgalt1
Commd1
Commd10
Commd3
Commd3-bmi1
Commd4
Comt
Comtd1
Copb2
Cops4
Cops6
Cops7a
Cops7b
Cops8
Copz1
Copz2
Coq10b
Coq4
Coq6
Coq7
Coq8a
Coq8b
Coq9
Coro1a
Coro1b
Coro1c
Coro2b
Coro6
Coro7
Cox10
Cox14
Cox20
Cox20p2
Cox4i1
Cox5b
Cox6a1
Cox6b1
Cox6b2
Cox6cp18
Cox6cp2
Cox6cp5
Cox6cp7
Cox7b
Cox7c
Cpa4
Cpb2
Cpb2-as1
Cpd
Cpe
Cpeb1-as1
Cpeb2
Cpeb4
Cped1
Cplx2
Cpne4
Cpne7
Cpne8-as1
Cps1
Cpsf2
Cpsf3
Cpsf4
Cpsf6
Cpt1c
Cpt2
Cptp
Cr1l
Cracr2b
Cradd
Cramp1
Crb1
Crb2
Crcp
Creb1
Creb3
Creb3l1
Creb3l2
Creb3l3
Creb3l4
Creb5
Crebbp
Crebl2
Crebrf
Creld1
Creld2
Crem
Crhr1
Crim1
Crip1
Crip2
Crispld1
Crispld2
Crkl
Crlf1
Crls1
Crocc
Croccp2
Crot
Crtc1
Crtc2
Crtc3
Cry2
Crybb2p1
Crybg1
Crybg2
Crygn
Cryl1
Crym
Crym-as1
Csad
Csag4
Csde1
Cse1l
Csf1
Csf3
Csf3r
Csk
Cskmt
Csnk1d
Csnk1e
Csnk1g2
Csnk1g3
Csnk2b
Cspg4
Cspp1
Csrnp3
Csrp1
Cstb
Cstf1
Cstf2
Cstf3-dt
Ctbp1
Ctbp1-dt
Ctbp2
Ctc1
Ctcf
Ctcfl
Ctdnep1
Ctdp1
Ctdsp1
Ctdspl
Ctdspl2
Ctf1
Cth
Ctif
Ctnna1
Ctnna2
Ctnnb1
Ctnnbl1
Ctnnd1
Ctnnd2
Ctns
Ctps1
Ctr9
Ctrl
Ctsa
Ctsc
Ctsd
Ctsh
Ctsl3p
Ctsz
Cttn
Cttnbp2
Cttnbp2nl
Ctu2
Ctxn2
Cubn
Cul1
Cul4a
Cul5
Cul9
Cuta
Cutalp
Cutc
Cux1
Cwc25
Cwc27
Cxadr
Cxcl2
Cxcr4
Cxorf40a
Cxorf58
Cxorf65
Cxxc1
Cxxc5
Cxxc5-as1
Cyb561
Cyb561d1
Cyb561d2
Cyb5b
Cyb5d1
Cyb5d2
Cyb5r2
Cyb5r4
Cybrd1
Cyc1
Cyhr1
Cyld
Cyp1b1
Cyp1b1-as1
Cyp20a1
Cyp26a1
Cyp2c23p
Cyp2f2p
Cyp2s1
Cyp2t1p
Cyp2u1
Cyp3a7
Cyp46a1
Cyp4f3
Cyp51a1-as1
Cystm1
Cyth1
Cyth2
Cyth4
Cytor
Czib
D2hgdh
Daam1
Daam2
Dab2
Dab2ip
Dach2
Dact3
Dact3-as1
Dag1
Dagla
Dalrd3
Dancr
Dand5
Dao
Dap3
Dapk1
Dapk1-it1
Dapk2
Dapp1
Dars2
Dars-as1
Daxx
Dazap1
Dazap2
Dbf4
Dbf4b
Dbh
Dbi
Dbil5p
Dbip1
Dbn1
Dbndd2
Dbnl
Dbp
Dcaf10
Dcaf11
Dcaf13
Dcaf15
Dcaf17
Dcaf4
Dcaf6
Dcaf7
Dcakd
Dcdc1
Dck
Dclk1
Dclre1b
Dclre1c
Dcp2
Dcps
Dcst1-as1
Dcst2
Dctd
Dctn3
Dctn5
Dctn6
Dcun1d4
Dcxr-dt
Dda1
Ddb2
Ddc-as1
Ddhd2
Ddi2
Ddias
Ddit3
Ddit4
Ddit4-as1
Ddr1
Ddr2
Ddx1
Ddx10
Ddx11
Ddx11l5
Ddx18
Ddx19a
Ddx19b
Ddx25
Ddx27
Ddx39b
Ddx39b-as1
Ddx3p1
Ddx3x
Ddx3y
Ddx41
Ddx42
Ddx46
Ddx47
Ddx49
Ddx5
Ddx50
Ddx52
Ddx53
Ddx54
Ddx55
Ddx56
Ddx59
Ddx60l
Decr1
Decr2
Dedd2
Def8
Degs1
Dek
Dele1
Dennd1c
Dennd2a
Dennd2c
Dennd3
Dennd4c
Dennd5a
Dennd5b
Dennd5b-as1
Dennd6a-dt
Denr
Depdc5
Depdc7
Depp1
Deptor
Dera
Desi2
Deup1
Dffb
Dgat1
Dgat2l7p
Dgcr8
Dgka
Dgkd
Dgke
Dgkg
Dgkh
Dgkz
Dglucy
Dguok
Dhcr24-dt
Dhdds
Dhdh
Dhodh
Dhps
Dhrs11
Dhrs13
Dhrs4l2
Dhrs7
Dhrs7b
Dhrs9
Dhtkd1
Dhx30
Dhx35
Dhx38
Dhx40
Dhx57
Dhx8
Dhx9
Diablo
Diaph1
Dicer1-as1
Dip2a
Dip2b
Dip2c
Dipk1a
Dipk2a
Dis3l
Dis3l2
Dis3l2p1
Disc1
Disc1fp1
Disp1
Disp2
Disp3
Dixdc1
Dkc1
Dkk1
Dkk3
Dkkl1
Dlat
Dld
Dleu1
Dleu2
Dleu7
Dlg1-as1
Dlg2
Dlg3
Dlg4
Dlg5-as1
Dlgap1-as1
Dlgap4
Dlk1
Dll3
Dlst
Dlx1
Dlx2
Dlx2-dt
Dlx6
Dm1-as
Dmac2l
Dmap1
Dmkn
Dmpk
Dmrt2
Dmtf1
Dmtn
Dmwd
Dmxl1
Dnaaf1
Dnaaf3
Dnaaf5
Dnah1
Dnah11
Dnah14
Dnah17
Dnah17-as1
Dnah2
Dnah6
Dnah9
Dnai1
Dnaja1
Dnaja3
Dnaja4
Dnajb11
Dnajb12
Dnajb13
Dnajb2
Dnajb4
Dnajb5
Dnajb6
Dnajb9
Dnajc10
Dnajc11
Dnajc13
Dnajc16
Dnajc18
Dnajc21
Dnajc22
Dnajc24
Dnajc25
Dnajc25-gng10
Dnajc27-as1
Dnajc3
Dnajc4
Dnajc5
Dnajc6
Dnajc8
Dnajc9
Dnajc9-as1
Dnal1
Dnase1
Dnase1l1
Dnd1p1
Dnhd1
Dnm1
Dnm1l
Dnm1p38
Dnm2
Dnm3
Dnmt1
Dnmt3a
Dnmt3b
Dnph1
Dnttip1
Dock1
Dock11
Dock2
Dock5
Dock6
Dock9-dt
Dok1
Dok3
Dok4
Dok7
Dolpp1
Dop1a
Dop1b
Dot1l
Dpagt1
Dpcd
Dpf1
Dpf2
Dph1
Dph2
Dph6-dt
Dpp3
Dpp6
Dpp9
Dpp9-as1
Dppa5p4
Dpy19l3
Dpy19l4
Dpy30
Dpyd-as1
Dpysl2
Dpysl3
Dpysl5
Dqx1
Dr1
Draic
Dram1
Drap1
Drc3
Drc7
Drg1
Drg2
Dscaml1
Dscas
Dscr8
Dse
Dsp
Dstn
Dtd1
Dtl
Dtna
Dtnb
Dtnbp1
Dtwd1
Dtx1
Dtx3l
Dtx4
Duoxa1
Dus2
Dus4l
Dusp12
Dusp13
Dusp14
Dusp15
Dusp16
Dusp19
Dusp2
Dusp22
Dusp23
Dusp28
Dusp5
Dusp5p1
Dusp6
Dusp8p5
Dusp9
Dut
Dux4l18
Dvl3
Dydc2
Dym
Dync1h1
Dync1i2
Dync1li2
Dync2h1
Dync2li1
Dynll1
Dynlrb1
Dynlrb2
Dyrk1a
Dyrk1b
Dyrk3
Dyrk4
Dysf
Dzip1l
Dzip3
E2f3
E2f3p1
E2f4
E2f5
E2f6
E4f1
Eaf1
Eaf2
Ebag9
Ebf1
Ebf4
Ebln3p
Ebp
Ech1
Echdc2
Ecm2
Ecpas
Ecsit
Ect2
Eda
Edc3
Edc4
Edem1
Edrf1
Eed
Eef1a1
Eef1a1p8
Eef1akmt3
Eef1akmt4
Eef1akmt4-ece2
Eef1aknmt
Eef1b2
Eef1d
Eef1dp3
Eef1gp7
Eef2k
Eefsec
Eepd1
Efcab12
Efcab13
Efcab7
Efemp2
Efhc1
Efhd1
Efhd2
Efna1
Efna3
Efna4
Egfem1p
Egfr
Egln2
Egln3
Egr2
Ehbp1
Ehbp1l1
Ehd1
Ehd2
Ehf
Ehmt1
Ei24
Eid1
Eif1
Eif1b
Eif2a
Eif2ak2
Eif2ak3-dt
Eif2ak4
Eif2b2
Eif2b5
Eif2s1
Eif3b
Eif3f
Eif3g
Eif3h
Eif3i
Eif3j
Eif3k
Eif3l
Eif3m
Eif4a1
Eif4a2
Eif4b
Eif4e2
Eif4g1
Eif4h
Eif5
Eif5a
Eif5b
Eif6
Elac1
Elane
Elavl4
Elf2
Elf3
Elf3-as1
Ell
Ell2
Ell3
Elmo2
Elmod2
Elmod3
Elmsan1
Eln
Eloa
Elobp3
Elof1
Elovl2-as1
Elovl6
Elp2
Elp3
Elp4
Elp5
Emc10
Emc1-as1
Emc2
Emc3
Emc3-as1
Emc4
Emc6
Emd
Eme1
Eme2
Emg1
Emilin1
Eml1
Eml2
Eml3
Eml4
Eml6
Emp3
Emsy
Emx1
Endou
Endov
Eng
Engase
Enkd1
Eno1
Eno1-as1
Eno1p3
Eno2
Eno3
Eno4
Enoph1
Enox2
Enpp1
Enpp3
Entpd1
Entpd2
Entpd6
Entpd8
Entr1
Eny2
Ep400
Ep400p1
Epas1
Epb41
Epb41l4a
Epb41l4a-as1
Epb41l5
Epc2
Epcam
Epcam-dt
Epdr1
Epha2
Epha3
Epha4
Ephb1
Ephb4
Ephx1
Ephx2
Epn1
Epn3
Eps8l1
Epsti1
Eral1
Erbb2
Erbb3
Erbin
Erc1
Ercc1
Ercc4
Ercc5
Ercc6l2
Erfe
Erg28
Ergic1
Ergic3
Eri1
Ericd
Erich3
Erich6-as1
Erlec1
Erlin1
Erlin2
Ermap
Ermard
Erp29
Ervk3-1
Ervmer34-1
Esco2
Espl1
Espn
Espnl
Esr2
Esrp1
Esrp2
Esrra
Esrrg
Esyt1
Etaa1
Etfbkmt
Etfdh
Etfrf1
Ethe1
Etnk1
Etnk2
Ets2
Etv1
Etv2
Etv4
Etv5
Etv6
Eva1c
Evc2
Evi5
Evi5l
Evl
Ewsat1
Ewsr1
Exd2
Exo1
Exo5
Exoc1
Exoc3
Exoc3l1
Exoc3l4
Exoc4
Exoc6b
Exoc7
Exog
Exosc10-as1
Exosc2
Exosc4
Exosc7
Exosc8
Exosc9
Ext2
Extl3
Ezh1
F12
F2
F2rl3
F7
Faah
Faah2
Faahp1
Faap24
Fabp5
Fabp5p3
Fadd
Fads2
Fads3
Faf1
Faf2
Fah
Fahd1
Fahd2a
Fahd2b
Fahd2cp
Faim
Faim2
Falec
Fam102a
Fam102b
Fam110a
Fam110b
Fam111a
Fam111a-dt
Fam111b
Fam117b
Fam118a
Fam118b
Fam120a
Fam120b
Fam122a
Fam122c
Fam124b
Fam129c
Fam131a
Fam131c
Fam133a
Fam135a
Fam149b1
Fam160a1
Fam160b1
Fam160b2
Fam162a
Fam166a
Fam167a
Fam168a
Fam168b
Fam172a
Fam173a
Fam174a
Fam174b
Fam177a1
Fam178b
Fam183a
Fam185a
Fam187a
Fam189a1
Fam189a2
Fam189b
Fam193a
Fam19a3
Fam200b
Fam201a
Fam201b
Fam206a
Fam207a
Fam20b
Fam210b
Fam214b
Fam216a
Fam217b
Fam218a
Fam221a
Fam221b
Fam222a
Fam227b
Fam228b
Fam229a
Fam229b
Fam234a
Fam241b
Fam242c
Fam32a
Fam43a
Fam45a
Fam47e
Fam47e-stbd1
Fam50b
Fam53c
Fam57a
Fam57b
Fam72a
Fam76a
Fam78a
Fam81a
Fam83a
Fam83d
Fam83e
Fam83h
Fam84a
Fam86b3p
Fam86c1
Fam86gp
Fam86jp
Fam89b
Fam91a1
Fam98b
Fam98c
Fan1
Fancc
Fancd2
Fance
Fancg
Fanci
Fancm
Fank1
Fap
Far1
Far1-it1
Farp2
Fars2
Fas
Fasn
Fastkd2
Fat4
Faxdc2
Fbh1
Fbl
Fblim1
Fbll1
Fbln2
Fbn3
Fbrs
Fbxl18
Fbxl19
Fbxl2
Fbxl3
Fbxl8
Fbxo2
Fbxo21
Fbxo22
Fbxo24
Fbxo25
Fbxo28
Fbxo31
Fbxo34
Fbxo36
Fbxo38
Fbxo3-dt
Fbxo4
Fbxo41
Fbxo44
Fbxo45
Fbxo6
Fbxo7
Fbxo9
Fbxw8
Fcf1
Fcf1p8
Fcgr3a
Fcgr3b
Fcgrt
Fcho1
Fcho2
Fchsd1
Fcmr
Fcrl5
Fdft1
Fdps
Fdxr
Fem1a
Fer
Fer1l4
Fermt3
Fev
Fez1
Fgd3
Fgd4
Fgf11
Fgf14-as2
Fgf21
Fgf22
Fgf9
Fgfr1
Fgfr1op
Fgfr1op2
Fgfr2
Fgfr3
Fgfr4
Fgfrl1
Fggy
Fhad1
Fhdc1
Fhl3
Fhod3
Fibp
Ficd
Fig4
Fignl1
Filip1l
Fip1l1
Firre
Fkbp10
Fkbp2
Fkbp4
Fkbp9
Fktn
Flad1
Flg-as1
Fli1
Flna
Flnb
Flot1
Flot2
Flrt1
Flt3lg
Flvcr1
Flywch1
Flywch2
Fmc1
Fmc1-luc7l2
Fmn1
Fmn2
Fmnl1
Fmnl3
Fmo4
Fmod
Fmr1
Fn3krp
Fnbp1
Fnbp1l
Fnbp1p1
Fnbp4
Fndc11
Fndc3a
Fndc3b
Fnip2
Fnta
Fntap2
Fntb
Fo393418.1
Fo393419.2
Fo704657.1
Focad
Fos
Fosb
Fosl1
Fosl2
Foxa1
Foxa3
Foxc1
Foxc2
Foxc2-as1
Foxcut
Foxj2
Foxk2
Foxn2
Foxn3-as1
Foxn4
Foxo3
Foxo4
Foxo6
Foxp1
Foxp2
Foxp4
Foxred1
Fpgs
Fras1
Frat1
Frg1
Frg1bp
Frg1dp
Frg1gp
Frg1hp
Frmd4a
Frmd4b
Frmd5
Frmd6
Frmd8
Frmpd2
Frmpd4
Frrs1
Frs2
Frs3
Fry
Fscn1
Fsd1l
Fst
Fstl3
Fth1
Ftlp10
Fto
Ftsj1
Ftsj3
Fubp3
Fuk
Fundc2
Furin
Fus
Fut1
Fut8
Fuz
Fxn
Fxr1
Fxyd5
Fxyd7
Fyn
Fyttd1
Fzd1
Fzd10
Fzd10-as1
Fzd2
Fzd6
Fzd7
Fzd9
Fzr1
G2e3
G3bp1
G6pc3
G6pd
Gaa
Gab1
Gabarap
Gabarapl1
Gabarapl2
Gabbr1
Gabpa
Gabpb1-as1
Gabpb2
Gacat2
Gad1
Gadd45a
Gadd45b
Gadd45g
Gal3st2
Gal3st4
Galk2
Galm
Galns
Galnt1
Galnt11
Galnt12
Galnt13
Galnt15
Galnt2
Galt
Gan
Ganc
Gap43
Gapdh
Gapdhp20
Gapdhp76
Gapvd1
Gar1
Garem2
Garnl3
Gars
Gars-dt
Gas1rr
Gas2
Gas2l1
Gas2l3
Gas5
Gas6-as1
Gas7
Gas8
Gasal1
Gata2-as1
Gata3
Gata6
Gatad1
Gatad2a
Gatc
Gatd1
Gatm
Gbf1
Gbgt1
Gbx2
Gca
Gcat
Gcc2
Gcdh
Gchfr
Gck
Gcna
Gcsaml
Gdap1
Gdap1l1
Gdap2
Gdf11
Gdf15
Gdi1
Gdnf
Gdnf-as1
Gdpd5
Gdpgp1
Gemin2
Gemin6
Gemin7
Gemin7-as1
Gen1
Get4
Gfap
Gfer
Gfi1b
Gfm1
Gfod1
Gfod1-as1
Gfpt2
Gfra4
Gga1
Ggcx
Ggnbp2
Ggps1
Ggt1
Ggtlc4p
Ghet1
Ghrhr
Ghrl
Ghrlos
Gid4
Gid8
Gigyf2
Ginm1
Gins1
Gins3
Gins4
Gipc1
Gipc2
Gipr
Git1
Gjd3
Gk
Glb1l2
Glcci1
Glce
Gldc
Gle1
Gli1
Gli4
Glipr1l1
Glipr1l2
Glipr2
Glis2
Glis3
Glo1
Glp2r
Glrx
Glrx3
Glrx5
Gls
Glt8d1
Glt8d2
Glud1p3
Glyctk
Glyctk-as1
Glyr1
Gm2a
Gmcl1
Gmds-dt
Gmeb1
Gmfg
Gmip
Gmnn
Gmppa
Gmppb
Gmpr2
Gmpsp1
Gna11
Gnai1
Gnai2
Gnal
Gnao1
Gnas
Gnat1
Gnaz
Gnb2
Gng12-as1
Gng2
Gnl3
Gnl3l
Gnpat
Gnptg
Gnrhr2
Golga2p5
Golga3
Golga4
Golga7
Golt1b
Gorab
Gorasp2
Gosr1
Gosr2
Got2
Gpaa1
Gpalpp1
Gpank1
Gpat3
Gpat4
Gpatch1
Gpatch11
Gpatch2l
Gpatch3
Gpbp1
Gpc2
Gpd1l
Gpd2
Gper1
Gphn
Gpi
Gpn1
Gpn2
Gpn3
Gpnmb
Gpr107
Gpr137
Gpr137b
Gpr137c
Gpr141
Gpr146
Gpr148
Gpr157
Gpr158
Gpr173
Gpr179
Gpr35
Gpr39
Gpr84
Gpr89a
Gpr89b
Gprasp1
Gprasp2
Gprc5a
Gprc5c
Gps1
Gpsm1
Gpsm2
Gpsm3
Gpt
Gpt2
Gpx1p1
Gpx3
Gpx4
Gramd1a
Gramd1b
Gramd1c
Grap2
Grasp
Grb10
Grb7
Greb1l
Grhl1
Grhl2
Grhl3
Grhpr
Gria2
Grid2
Grik4
Grik5
Grin1
Grin2d
Grina
Gripap1
Grk1
Grk2
Grk4
Grk5
Grk5-it1
Grk6
Grm1
Grm2
Grm7
Grn
Grpel2
Grwd1
Gsap
Gsdma
Gsdmd
Gsdme
Gse1
Gsg1l2
Gskip
Gsn
Gspt2
Gss
Gstcd
Gsto1
Gstp1
Gstz1
Gsx1
Gtdc1
Gtf2e1
Gtf2e2
Gtf2h1
Gtf2h2c
Gtf2h3
Gtf2h4
Gtf2i
Gtf2ip13
Gtf2ip4
Gtf2ird1
Gtf2ird2b
Gtf3a
Gtf3c5
Gtf3c6
Gtpbp1
Gtpbp10
Gtpbp3
Gtpbp4
Gtpbp8
Gtse1
Gtsf1
Gucy1b1
Guf1
Guk1
Gulp1
Gusbp1
Gvqw3
Gxylt2
Gyg1
Gys1
Gzf1
Gzmh
H1f0
H1fx-as1
H2afj
H2afy2
H2afz
H3f3a
H3f3b
H6pd
Habp4
Hacd2
Hacd3
Hadh
Hadhap1
Hadhb
Haghl
Haglr
Hand2-as1
Hars2
Has2-as1
Has3
Haspin
Hat1
Haus1
Haus2
Haus5
Haus7
Hax1
Hbp1
Hccs
Hcfc1
Hcfc1r1
Hcfc2
Hcg11
Hcg14
Hcg15
Hcg20
Hcg24
Hcg25
Hcg27
Hcg9
Hcn3
Hcp5
Hcst
Hdac1
Hdac10
Hdac11
Hdac2-as2
Hdac3
Hdac4-as1
Hdac5
Hdac6
Hdac9
Hddc3
Hdgf
Hdgfl2
Hdhd5-as1
Heatr3
Heatr4
Heatr5b
Hebp1
Hebp2
Hectd1
Hectd2
Hecw1
Hecw2
Helb
Hells
Hemk1
Herc1
Herc2p2
Herc3
Herc6
Herpud1
Hes1
Hes2
Hes7
Hexa-as1
Hexb
Hexd
Hexim1
Hexim2
Hey1
Hgd
Hgfac
Hgh1
Hgs
Hhla3
Hibadh
Hic1
Hid1
Hif1a
Hif1an
Hif3a
Higd1ap5
Hikeshi
Hilpda
Hils1
Hinfp
Hint2
Hip1r
Hipk1
Hipk3
Hist1h1b
Hist1h1c
Hist1h1e
Hist1h1ps1
Hist1h2aa
Hist1h2ab
Hist1h2ac
Hist1h2ad
Hist1h2ae
Hist1h2ag
Hist1h2ah
Hist1h2ai
Hist1h2al
Hist1h2am
Hist1h2aps4
Hist1h2aps5
Hist1h2ba
Hist1h2bc
Hist1h2bd
Hist1h2be
Hist1h2bf
Hist1h2bh
Hist1h2bi
Hist1h2bj
Hist1h2bk
Hist1h2bm
Hist1h2bn
Hist1h2bo
Hist1h3a
Hist1h3c
Hist1h3d
Hist1h3e
Hist1h3h
Hist1h3j
Hist1h4a
Hist1h4b
Hist1h4c
Hist1h4e
Hist1h4f
Hist1h4h
Hist1h4j
Hist1h4k
Hist1h4l
Hist2h2ac
Hist2h2bb
Hist2h3d
Hist2h3ps2
Hist3h2ba
Hist3h2bb
Hist4h4
Hivep1
Hivep2
Hk1
Hk2
Hkr1
Hla-a
Hla-b
Hla-dpa1
Hla-dqa1
Hla-dra
Hla-drb9
Hla-e
Hla-f
Hla-l
Hla-z
Hlf
Hlx
Hm13
Hm13-it1
Hmbox1
Hmbs
Hmces
Hmcn2
Hmg20a
Hmg20b
Hmga1
Hmga2
Hmgb1p35
Hmgb1p41
Hmgb3
Hmgb3p22
Hmgb3p32
Hmgcl
Hmgcr
Hmgcs1
Hmgn1p20
Hmgn2
Hmgn2p16
Hmgn4
Hmgxb4
Hmmr
Hmox1
Hmox2
Hnf4g
Hnrnpa1
Hnrnpa1p6
Hnrnpa2b1
Hnrnpa3
Hnrnpab
Hnrnpdl
Hnrnpf
Hnrnph1
Hnrnph3
Hnrnpll
Hnrnplp1
Hnrnpm
Hnrnpu
Hnrnpul1
Hoga1
Homer2
Homer3-as1
Hook1
Hook3
Hormad1
Hotairm1
Hoxa10
Hoxa11
Hoxa6
Hoxa9
Hoxa-as2
Hoxa-as3
Hoxb6
Hoxb7
Hoxb8
Hoxb-as1
Hoxb-as3
Hoxc10
Hoxc4
Hoxc5
Hoxc9
Hoxc-as3
Hoxd10
Hoxd8
Hpcal1
Hpcal4
Hpd
Hpdl
Hpn
Hprt1
Hps1
Hps3
Hps6
Hpx
Hr
Hrh1
Hs2st1
Hs3st3b1
Hs6st1
Hsbp1
Hsbp1l1
Hscb
Hsd11b1l
Hsd11b2
Hsd17b1
Hsd17b12
Hsd17b14
Hsd17b4
Hsd17b6
Hsd17b7p2
Hsd17b8
Hsd3b7
Hsdl2
Hsf1
Hsf2
Hsf4
Hsh2d
Hsp90ab1
Hsp90b1
Hspa12a
Hspa14
Hspa1a
Hspa2
Hspa4
Hspa4l
Hspb1
Hspb2-c11orf52
Hspb7
Hspb8
Hspb9
Hspd1p7
Hspe1
Hspe1-mob4
Htatip2
Htd2
Htr3a
Htr5a
Htr5a-as1
Htr7p1
Htra1
Htra2
Htt
Hus1
Hvcn1
Hyal1
Hyal2
Hyal3
Hyal4
Hyi
Hyi-as1
Hykk
Hyls1
Hypk
Iba57-dt
Icam1
Icam3
Icam5
Ice1
Id1
Id2
Id3
Idh1-as1
Idh2-dt
Idh3a
Idua
Ier2
Ier3
Ier3-as1
Ier5
Ier5l
Iffo1
Ifi16
Ifi27l1
Ifi30
Ifit1
Ifitm2
Ifitm4p
Ifitm9p
Ifnar2
Ifnwp19
Ifrd1
Ift122
Ift172
Ift27
Ift43
Ift52
Ift74
Ift81
Ift88
Igbp1
Igdcc4
Igf1r
Igf2bp1
Igf2bp2
Igf2bp3
Igf2r
Igfbp2
Igflr1
Igha2
Ighd1-14
Ighd1-20
Ighd6-13
Ighd6-19
Ighj3p
Ighj4
Ighj5
Ighj6
Ighmbp2
Ighv3-72
Ighv5-78
Ighvii-1-1
Ighviii-26-1
Ighviii-38-1
Ighviii-76-1
Iglcor22-2
Iglon5
Iglv2-5
Iglv3-15
Iglv3-21
Iglv3-30
Iglv3-6
Iglv6-57
Iglv9-49
Igsf9b
Ik
Ikbkb
Ikbkg
Ikzf3
Ikzf4
Il10
Il10ra
Il10rb
Il11ra
Il12a-as1
Il12rb1
Il13ra1
Il15
Il15ra
Il16
Il17d
Il17rc
Il17rel
Il1r1
Il1r2
Il1rap
Il20
Il20rb
Il20rb-as1
Il23a
Il23r
Il24
Il2rb
Il32
Il34
Il3ra
Il4r
Il5ra
Il6
Il6r
Il9r
Ilf3
Ilk
Ilvbl
Immp1lp1
Imp3
Imp4
Impa2
Impact
Impdh1
Impdh2
Inafm1
Inafm2
Inca1
Incenp
Inf2
Ing1
Ing2
Ing3
Ing5
Inhbe
Inhcap
Inka2-as1
Ino80b
Ino80b-wbp1
Ino80e
Inpp1
Inpp4a
Inpp5a
Inpp5b
Inpp5d
Inpp5f
Inppl1
Insig1
Ints1
Ints10
Ints2
Ints3
Ints5
Ints6
Ints6-as1
Ints6l
Ints7
Intu
Invs
Ip6k1
Ipo11
Ipo13
Ipo5
Ipo7
Ipo9
Iqank1
Iqcc
Iqce
Iqcf6
Iqcg
Iqch
Iqcj-schip1
Iqck
Iqgap1
Iqgap2
Iqsec1
Iqsec2
Iqsec3p1
Irak1bp1
Irak4
Ireb2
Irf2bp2
Irf5
Irf6
Irf8
Irf9
Irgm
Irgq
Irs1
Irs3p
Irx5
Isca2
Iscu
Isg15
Isg20
Isg20l2
Isl2
Islr2
Isoc1
Isoc2
Ist1
Isyna1
Itch
Itfg1-as1
Itfg2
Itfg2-as1
Itga1
Itga11
Itga2
Itga3
Itga4
Itga5
Itgae
Itgal
Itgav
Itgb1
Itgb1-dt
Itgb2-as1
Itgb3bp
Itgb4
Itgb5
Itgbl1
Itk
Itm2b
Itm2c
Itpk1
Itpk1-as1
Itpr1
Itprid2
Itpripl1
Itpripl2
Itsn1
Ivd
Izumo1
Izumo4
Jade1
Jade2
Jag1
Jagn1
Jakmip2-as1
Jaml
Jarid2
Jkamp
Jmjd4
Jmjd6
Jmjd7
Jmjd7-pla2g4b
Jmjd8
Jph4
Jpt2
Jpx
Jrk
Jrkl
Jsrp1
Jun
Jund
Kalrn
Kank2
Kank3
Kank4
Kansl1
Kansl1-as1
Kansl3
Kantr
Kat14
Kat2a
Kat2b
Kat5
Kat6b
Kat7
Kat8
Katnal2
Katnb1
Kazald1
Kbtbd11-ot1
Kbtbd8
Kcmf1
Kcnab1
Kcnab2
Kcnab3
Kcnc1
Kcnc4
Kcnd3-as1
Kcne2
Kcnh1
Kcnh2
Kcnh4
Kcnip2-as1
Kcnip3
Kcnj2-as1
Kcnk1
Kcnk15-as1
Kcnk17
Kcnk2
Kcnk7
Kcnn2
Kcnn4
Kcnq1
Kcnq2
Kcnq5
Kcnq5-as1
Kcnt1
Kcp
Kctd1
Kctd11
Kctd14
Kctd15
Kctd2
Kctd20
Kctd21-as1
Kctd5
Kctd7
Kdm1a
Kdm1b
Kdm2a
Kdm2b
Kdm3a
Kdm4a
Kdm4b
Kdm4d
Kdm6a
Kdm6b
Kdm7a-dt
Kdm8
Kf455155.1
Khdc4
Khdrbs1
Khk
Khnyn
Kiaa0040
Kiaa0232
Kiaa0319l
Kiaa0355
Kiaa0391
Kiaa0513
Kiaa0556
Kiaa0586
Kiaa0895l
Kiaa0930
Kiaa1109
Kiaa1217
Kiaa1324
Kiaa1328
Kiaa1522
Kiaa1586
Kiaa1614
Kiaa1671
Kiaa1755
Kiaa1841
Kiaa1958
Kiaa2026
Kif15
Kif1b
Kif1bp
Kif1c
Kif20a
Kif20b
Kif21a
Kif21b
Kif22
Kif23
Kif25
Kif26a
Kif2a
Kif2c
Kif3c
Kif4a
Kif9-as1
Kifc1
Kifc2
Kifc3
Kirrel3
Kit
Kiz
Klc1
Klc2
Klc3
Klc4
Klf10
Klf11
Klf13
Klf16
Klf3
Klf4
Klf5
Klf6
Klhdc1
Klhdc10
Klhdc2
Klhdc3
Klhdc7b
Klhdc8a
Klhdc8b
Klhl10
Klhl17
Klhl18
Klhl2
Klhl20
Klhl22
Klhl23
Klhl24
Klhl26
Klhl28
Klhl3
Klhl40
Klhl5
Klhl7
Klk1
Klk8
Klrd1
Klrf2
Klrg1
Kmt2a
Kmt2b
Kmt2d
Kmt2e
Kmt2e-as1
Kmt5a
Kmt5c
Kncn
Knl1
Knstrn
Kntc1
Kpna2
Kpna5
Kpna6
Kpnb1
Krba1
Krbox4
Kremen1
Kremen2
Kri1
Krt12
Krt17
Krt18
Krt18p13
Krt18p20
Krt18p34
Krt18p59
Krt18p6
Krt19
Krt28
Krt42p
Krt7
Krt7-as
Krt8
Krt86
Krt87p
Krt8p12
Krt8p29
Krt8p42
Krtap5-11
Krtap5-2
Krtap5-5
Krtap5-as1
Krtcap2
Krtcap3
Ksr1
Ktn1
Ktn1-as1
Kxd1
Ky
L3mbtl1
L3mbtl2
Lacc1
Lactb
Lactb2-as1
Lama1
Lama3
Lama4
Lama5-as1
Lamb2
Lamtor1
Lamtor2
Lamtor4
Lamtor5-as1
Lancl2
Lap3
Laptm4b
Large2
Larp1
Larp1b
Larp4
Larp7
Lars2
Lasp1
Lat2
Lbhd1
Lbx2
Lca5l
Lck
Lclat1
Lcmt1
Lcn12
Lcn15
Lcn2
Lcor
Ldb3
Ldha
Ldhbp1
Ldhd
Ldlr
Ldlrad4
Lemd2
Lemd3
Leng8
Lepr
Leprot
Leprotl1
Letm1p2
Letm2
Letmd1
Lfng
Lgals1
Lgals12
Lgals2
Lgals3bp
Lgals8
Lgalsl
Lgi3
Lgmn
Lhfpl2
Lhfpl4
Lhpp
Lhx1
Lhx2
Lhx3
Lhx4
Lias
Lifr-as1
Lig3
Lilra4
Lilrb1
Lima1
Limch1
Limd1
Lime1
Limk1
Limk2
Lims1
Lin28a
Lin37
Lin52
Lin7b
Linc00028
Linc00029
Linc00111
Linc00112
Linc00165
Linc00167
Linc00173
Linc00189
Linc00205
Linc00211
Linc00240
Linc00243
Linc00265
Linc00271
Linc00327
Linc00336
Linc00337
Linc00339
Linc00347
Linc00350
Linc00398
Linc00426
Linc00431
Linc00449
Linc00460
Linc00467
Linc00469
Linc00475
Linc00486
Linc00504
Linc00511
Linc00513
Linc00520
Linc00524
Linc00533
Linc00570
Linc00592
Linc00607
Linc00620
Linc00629
Linc00630
Linc00634
Linc00637
Linc00642
Linc00649
Linc00653
Linc00667
Linc00674
Linc00685
Linc00689
Linc00690
Linc00698
Linc00707
Linc00839
Linc00840
Linc00847
Linc00852
Linc00853
Linc00857
Linc00863
Linc00869
Linc00877
Linc00880
Linc00881
Linc00884
Linc00886
Linc00887
Linc00894
Linc00896
Linc00910
Linc00922
Linc00933
Linc00941
Linc00957
Linc00960
Linc00963
Linc00974
Linc01006
Linc01007
Linc01010
Linc01011
Linc01054
Linc01074
Linc01085
Linc01088
Linc01089
Linc01091
Linc01104
Linc01118
Linc01119
Linc01121
Linc01124
Linc01126
Linc01128
Linc01132
Linc01134
Linc01135
Linc01140
Linc01143
Linc01144
Linc01149
Linc01160
Linc01165
Linc01166
Linc01169
Linc01170
Linc01182
Linc01186
Linc01194
Linc01215
Linc01220
Linc01229
Linc01232
Linc01237
Linc01266
Linc01269
Linc01270
Linc01271
Linc01285
Linc01300
Linc01305
Linc01320
Linc01322
Linc01353
Linc01355
Linc01358
Linc01362
Linc01366
Linc01387
Linc01391
Linc01394
Linc01411
Linc01423
Linc01424
Linc01426
Linc01433
Linc01448
Linc01460
Linc01483
Linc01484
Linc01491
Linc01505
Linc01513
Linc01521
Linc01529
Linc01531
Linc01535
Linc01537
Linc01543
Linc01547
Linc01551
Linc01560
Linc01563
Linc01578
Linc01585
Linc01587
Linc01588
Linc01589
Linc01595
Linc01606
Linc01607
Linc01619
Linc01629
Linc01637
Linc01655
Linc01664
Linc01672
Linc01686
Linc01694
Linc01703
Linc01714
Linc01715
Linc01716
Linc01719
Linc01730
Linc01749
Linc01754
Linc01760
Linc01763
Linc01766
Linc01771
Linc01775
Linc01778
Linc01786
Linc01794
Linc01806
Linc01814
Linc01816
Linc01823
Linc01828
Linc01842
Linc01843
Linc01852
Linc01857
Linc01864
Linc01865
Linc01869
Linc01881
Linc01909
Linc01914
Linc01915
Linc01918
Linc01926
Linc01933
Linc01939
Linc01952
Linc01953
Linc01960
Linc01962
Linc01970
Linc01971
Linc01976
Linc01978
Linc02001
Linc02012
Linc02013
Linc02015
Linc02018
Linc02021
Linc02028
Linc02029
Linc02051
Linc02055
Linc02057
Linc02074
Linc02084
Linc02085
Linc02090
Linc02098
Linc02102
Linc02109
Linc02112
Linc02118
Linc02137
Linc02139
Linc02156
Linc02181
Linc02188
Linc02202
Linc02207
Linc02209
Linc02210
Linc02210-crhr1
Linc02213
Linc02235
Linc02236
Linc02240
Linc02241
Linc02243
Linc02280
Linc02288
Linc02289
Linc02292
Linc02298
Linc02299
Linc02317
Linc02319
Linc02327
Linc02332
Linc02354
Linc02356
Linc02365
Linc02366
Linc02384
Linc02387
Linc02404
Linc02408
Linc02412
Linc02427
Linc02428
Linc02434
Linc02453
Linc02455
Linc02462
Linc02468
Linc02495
Linc02506
Linc02521
Linc02532
Linc02550
Linc02569
Linc02574
Linc02575
Linc02585
Linc02588
Linc02590
Linc02606
Linc02614
Linc02615
Linc02623
Linc02652
Linc02656
Linc02657
Linc02659
Linc02670
Linc02674
Linp1
Lipa
Lipe
Lipe-as1
Lipt1
Lix1l-as1
Llgl1
Llgl2
Llph-dt
Lman1l
Lmcd1
Lmln
Lmna
Lmnb1
Lmnb2
Lmo4
Lmo7
Lmod1
Lmx1b
Lncnef
Lnctam34a
Lnp1
Lnpep
Lnx1-as2
Lonp1
Lonp2
Lonrf3
Loxl1-as1
Loxl2
Lpar5
Lpin1
Lpin3
Lpl
Lpp
Lrat
Lrch1
Lrfn3
Lrfn4
Lrguk
Lrig1
Lrmp
Lrp1
Lrp10
Lrp11
Lrp3
Lrp4-as1
Lrp8
Lrr1
Lrrc1
Lrrc14
Lrrc17
Lrrc2
Lrrc23
Lrrc24
Lrrc25
Lrrc26
Lrrc27
Lrrc28
Lrrc36
Lrrc37b
Lrrc3-dt
Lrrc42
Lrrc43
Lrrc45
Lrrc46
Lrrc49
Lrrc52
Lrrc53
Lrrc59
Lrrc61
Lrrc71
Lrrc73
Lrrc74b
Lrrc75b
Lrrc8a
Lrrc8b
Lrrc8c
Lrrc8d
Lrrc8e
Lrrc9
Lrrcc1
Lrrfip1
Lrriq1
Lrrk1
Lrrk2
Lrrn3
Lrsam1
Lrtomt
Lrwd1
Lsm14a
Lsm14b
Lsm2
Lsm3p2
Lsm4
Lsm6
Lsm7
Lsm8
Lsmem1
Lsp1
Lsr
Lss
Lta4h
Ltbp2
Ltbp3
Ltbp4
Ltbr
Lto1
Luc7l2
Luc7l3
Lucat1
Luzp4p1
Lvrn
Lxn
Ly6e
Ly6e-dt
Ly86
Ly9
Lyl1
Lypd3
Lypd6b
Lypla2
Lyplal1
Lyrm1
Lyrm4
Lyrm7
Lyst
Lztr1
Lzts2
Lzts3
Maats1
Mab21l3
Macf1
Maco1
Macrod1
Macrod2
Macrod2-it1
Mad1l1
Mad2l1bp
Madcam1
Madd
Maea
Maf1
Maff
Mafg-dt
Mafk
Mag
Magea12
Maged1
Maged2
Mageh1
Magi1
Magi2
Magi2-as3
Magi3
Magix
Maip1
Mak16
Mal2
Malat1
Malrd1
Malsu1
Malt1
Mamdc4
Mamstr
Man1a2
Man1b1
Man1b1-dt
Man1c1
Man2a2
Man2b1
Man2b2
Manbal
Manea
Manea-dt
Maneal
Manf
Mansc1
Maoa
Map1a
Map1b
Map1lc3b
Map1s
Map2
Map2k1
Map2k3
Map2k4
Map2k5
Map2k6
Map2k7
Map3k10
Map3k11
Map3k13
Map3k14
Map3k14-as1
Map3k15
Map3k20
Map3k21
Map3k2-dt
Map3k3
Map3k4
Map3k8
Map4k2
Map4k3-dt
Map4k4
Map7d1
Mapk1
Mapk10
Mapk11
Mapk12
Mapk13
Mapk14
Mapk1ip1l
Mapk3
Mapk6
Mapk6-dt
Mapk7
Mapk8
Mapk8ip1
Mapk8ip3
Mapkap1
Mapkapk2
Mapkapk3
Mapkapk5
Mapkbp1
Mapre2
Mapre3
Mapt
Mapt-it1
Marc2
March10
March2
March6
March7
March9
Marf1
Mark1
Mark2
Mark3
Mark4
Mars
Mars2
Marveld1
Marveld2
Mas1
Masp2
Mast1
Mast2
Mast3
Mast4
Mastl
Mat2a
Mat2b
Matn2
Matn4
Matr3
Mau2
Mavs
Maz
Mb
Mbd1
Mbd3l1
Mbd5
Mbd6
Mblac1
Mbnl1
Mbnl1-as1
Mbnl2
Mboat2
Mboat7
Mbtps1
Mbtps2
Mc1r
Mcc
Mccc2
Mcf2l
Mcf2l2
Mcm10
Mcm2
Mcm3
Mcm3ap-as1
Mcm4
Mcm5
Mcm7
Mcm8
Mcoln1
Mcph1
Mcph1-as1
Mcrip1
Mcrip2
Mcts2p
Mcu
Mcub
Mdfic
Mdga1
Mdh1
Mdh2
Mdk
Mdm2
Mdm4
Mdp1
Mds2
Me2
Me3
Mecom
Mecr
Med1
Med11
Med12l
Med13l
Med14
Med15
Med15p4
Med17
Med18
Med21
Med24
Med25
Med29
Med30
Med9
Mef2a
Mef2c
Mef2c-as1
Mef2c-as2
Megf6
Mei1
Meig1
Meioc
Meis1
Melk
Meltf
Meltf-as1
Memo1
Memo1p4
Men1
Mepce
Mepe
Mesp2
Mest
Mestit1
Met
Metap1
Metap1d
Metap2
Metrn
Metrnl
Mettl11b
Mettl14
Mettl14-dt
Mettl15
Mettl16
Mettl17
Mettl23
Mettl25
Mettl27
Mettl2a
Mettl2b
Mettl7a
Mettl8
Mettl9
Mfap3
Mfap5
Mff
Mfge8
Mfn1
Mfn2
Mfng
Mfrp
Mfsd1
Mfsd11
Mfsd12
Mfsd13a
Mfsd14b
Mfsd2a
Mfsd2b
Mfsd3
Mfsd4a
Mfsd4b
Mfsd5
Mfsd6
Mga
Mgat1
Mgat2
Mgat4b
Mgat5
Mgat5b
Mgll
Mgme1
Mgmt
Mgrn1
Mgst1
Mgst2
Mgst3
Mhencr
Mia2
Mia3
Miat
Miatnb
Mib1
Mib2
Mica
Mical2
Micb
Micos10
Micos10-nbl1
Micu3
Mid1ip1
Mid1ip1-as1
Midn
Mief1
Mief2
Mier1
Mif
Mif-as1
Miga1
Miga2
Miip
Mincr
Mindy2
Mink1
Minpp1
Mios
Miox
Mip
Mipepp3
Mir100hg
Mir1181
Mir1199
Mir1-1hg
Mir1204
Mir1207
Mir1229
Mir124-2
Mir1250
Mir125b2
Mir1268a
Mir1268b
Mir1281
Mir1282
Mir1292
Mir1293
Mir130a
Mir130b
Mir132
Mir1322
Mir141
Mir142
Mir144
Mir1469
Mir1470
Mir148a
Mir150
Mir151b
Mir1538
Mir1539
Mir17
Mir17hg
Mir181a2hg
Mir182
Mir18a
Mir1908
Mir191
Mir1915
Mir193a
Mir193b
Mir193bhg
Mir194-2hg
Mir199b
Mir19a
Mir19b1
Mir200c
Mir200chg
Mir20a
Mir2110
Mir2116
Mir212
Mir219a1
Mir2276
Mir2277
Mir22hg
Mir25
Mir2861
Mir301b
Mir302chg
Mir3064
Mir3124
Mir3126
Mir3131
Mir3143
Mir3153
Mir3154
Mir3163
Mir3174
Mir3175
Mir3178
Mir3180-4
Mir3180-5
Mir3181
Mir3184
Mir3188
Mir3189
Mir3190
Mir3191
Mir3193
Mir3199-1
Mir3199-2
Mir31hg
Mir320a
Mir320c2
Mir330
Mir33b
Mir342
Mir345
Mir34ahg
Mir3610
Mir3615
Mir3621
Mir3646
Mir3649
Mir3652
Mir3655
Mir3660
Mir3665
Mir3678
Mir3681hg
Mir3684
Mir375
Mir378i
Mir3917
Mir3928
Mir3929
Mir3936
Mir3936hg
Mir3960
Mir3972
Mir423
Mir425
Mir4253
Mir4258
Mir4276
Mir4289
Mir4308
Mir4314
Mir4322
Mir4425
Mir4428
Mir4434
Mir4435-2
Mir4435-2hg
Mir4437
Mir4442
Mir4443
Mir4444-1
Mir4448
Mir4449
Mir4453
Mir4453hg
Mir4458hg
Mir4462
Mir4466
Mir4470
Mir4477b
Mir4479
Mir4492
Mir4496
Mir4505
Mir4514
Mir4515
Mir4519
Mir451a
Mir451b
Mir4522
Mir4523
Mir4526
Mir4530
Mir4651
Mir4665
Mir4669
Mir4674
Mir4683
Mir4687
Mir4700
Mir4707
Mir4708
Mir4726
Mir4727
Mir4732
Mir4738
Mir4740
Mir4741
Mir4754
Mir4756
Mir4757
Mir4761
Mir4767
Mir4781
Mir4785
Mir4794
Mir484
Mir497hg
Mir5001
Mir5087
Mir5090
Mir5091
Mir5187
Mir5188
Mir5189
Mir5191
Mir5195
Mir544b
Mir548a1hg
Mir548aa2
Mir548ac
Mir548ak
Mir548al
Mir548as
Mir548aw
Mir548d2
Mir549a
Mir5572
Mir564
Mir567
Mir5684
Mir5695
Mir5696
Mir5700
Mir5703
Mir5708
Mir5787
Mir584
Mir587
Mir589
Mir591
Mir6070
Mir6077
Mir6079
Mir6083
Mir6084
Mir6089
Mir6090
Mir6125
Mir6132
Mir615
Mir636
Mir638
Mir639
Mir647
Mir648
Mir6504
Mir6508
Mir6514
Mir6515
Mir6516
Mir6721
Mir6732
Mir6741
Mir6743
Mir6775
Mir6777
Mir6787
Mir6795
Mir6819
Mir6821
Mir6823
Mir6825
Mir6833
Mir6834
Mir6843
Mir6845
Mir6847
Mir6853
Mir6864
Mir6867
Mir6872
Mir6875
Mir6876
Mir6887
Mir6890
Mir6892
Mir7107
Mir7111
Mir7-3
Mir7-3hg
Mir7515hg
Mir759
Mir762hg
Mir7703
Mir7706
Mir7845
Mir802
Mir8072
Mir8485
Mir92a1
Mir92b
Mir93
Mir9-3
Mir9-3hg
Mir942
Mir99ahg
Mir99b
Mirlet7a1hg
Mirlet7bhg
Mirlet7e
Mirlet7i
Mis12
Misp
Misp3
Mitf
Mkln1
Mkrn2
Mkrn3
Mlec
Mlf1
Mlh1
Mllt10
Mllt6
Mlst8
Mlx
Mlxip
Mmaa
Mmachc
Mmp11
Mmp14
Mmp2
Mnat1
Mnd1
Mnt
Mnx1-as1
Mob1b
Mob4
Mocs1p1
Mon1b
Mon2
Morc2-as1
Morc3
Morf4l1
Morf4l2-as1
Morf4l2p1
Morn2
Morn3
Morn5
Mosmo
Mospd2
Mospd3
Mov10
Mov10l1
Mphosph10
Mpi
Mpl
Mpnd
Mpo
Mpp5
Mpp7-dt
Mppe1
Mpped2
Mprip
Mpst
Mpv17
Mpv17l2
Mpzl1
Mpzl3
Mr1
Mras
Mre11
Mrfap1
Mrgprf
Mrgprf-as1
Mrgprg
Mrgprg-as1
Mri1
Mrm1
Mrm2
Mrm3
Mrnip
Mroh1
Mroh3p
Mrpl1
Mrpl10
Mrpl13
Mrpl15
Mrpl15p1
Mrpl18
Mrpl19
Mrpl2
Mrpl20
Mrpl20-as1
Mrpl21
Mrpl22
Mrpl30
Mrpl32
Mrpl33
Mrpl34
Mrpl35
Mrpl37
Mrpl38
Mrpl4
Mrpl40
Mrpl42
Mrpl43
Mrpl45
Mrpl48
Mrpl49
Mrpl52
Mrpl54
Mrpl58
Mrps11
Mrps12
Mrps16
Mrps17
Mrps18b
Mrps18c
Mrps2
Mrps21
Mrps22
Mrps25
Mrps30
Mrps31p4
Mrps34
Mrps35
Mrps36
Mrps6
Mrps7
Mrrf
Mrtfb
Mrto4
Mrvi1-as1
Ms4a1
Msantd3
Msc-as1
Msh2
Msh3
Msh5
Msh5-sapcd1
Msh6
Msi2
Msl1
Msl3
Msln
Msmo1
Msra
Msrb1p1
Mst1p2
Msto1
Msto2p
Msx2
Mt2a
Mt2p1
Mta2
Mta3
Mtap
Mtbp
Mtcl1
Mtco1p30
Mtco1p31
Mtco2p30
Mtdh
Mterf2
Mterf4
Mtf2
Mtfp1
Mtfr1
Mtfr1l
Mtg1
Mtg2
Mthfd1
Mthfd1l
Mthfd2
Mthfd2l
Mthfr
Mtm1
Mtmr11
Mtmr14
Mtmr2
Mtmr3
Mtmr9
Mto1
Mtr
Mtrr
Mttp
Mturn
Mtus2
Mtx1
Mtx2
Muc1
Muc2
Muc3a
Muc4
Mus81
Mvb12a
Mvb12b
Mvd
Mvk
Mvp
Mx1
Mx2
Mxd1
Mxd3
Mxi1
Mxra7
Myadm
Mybl2
Myc
Mycl
Myd88
Mydgf
Myeov
Myh14
Myh3
Myh9
Myl12b
Myl5
Myl6
Myl6b
Myl6p1
Mylip
Mylk4
Mylk-as1
Mylpf
Mymk
Mynn
Myo15a
Myo15b
Myo16-as1
Myo18a
Myo1b
Myo1c
Myo1e
Myo1f
Myo1h
Myo3b
Myo5c
Myo6
Myo9b
Myom1
Mypn
Myrfl
Mysm1
Myt1
Myt1l
Mzb1
Mzf1-as1
Mzt2b
N4bp2
NA
Naa10
Naa15
Naa16
Naa20
Naa30
Naa35
Naa38
Naa40
Naa60
Naaladl2
Nab1
Nab2
Nabp1
Nabp2
Nadk
Nadsyn1
Nagk
Naglu
Nalcn-as1
Nalt1
Nanogp1
Nanogp2
Nanos1
Nanos3
Nans
Nap1l4
Napa
Napa-as1
Napepld
Napg
Naprt
Napsa
Napsb
Narf
Nars2
Nasp
Nat1
Nat10
Nat14
Nat16
Nat9
Nav2
Nav2-as3
Nav3
Naxd
Nbdy
Nbea
Nbeal1
Nbeal2
Nbl1
Nbpf1
Nbpf12
Nbpf26
Nbr1
Nbr2
Ncam1
Ncam2
Ncan
Ncapd2
Ncapd2p1
Ncapd3
Ncapg
Ncapg2
Ncaph
Ncaph2
Ncbp1
Ncbp2-as1
Ncbp2l
Ncdn
Ncf4
Ncf4-as1
Nck1
Nck2
Nckap1l
Nckap5
Nckap5-as2
Ncln
Ncoa1
Ncoa3
Ncoa6
Ncoa7
Ncor1
Ncor2
Ncr2
Ncr3lg1
Ncstn
Ndc80
Nde1
Ndel1
Ndfip1
Ndfip2
Ndor1
Ndrg2
Ndrg4
Ndst1
Ndufa11
Ndufa13
Ndufa3
Ndufa4l2
Ndufa5
Ndufa6-dt
Ndufa7
Ndufa9
Ndufaf2
Ndufaf3
Ndufaf4p1
Ndufaf5
Ndufaf6
Ndufaf7
Ndufaf8
Ndufb10
Ndufb2
Ndufb3
Ndufb4p11
Ndufb5
Ndufb6
Ndufb9
Ndufc1
Ndufc2-kctd14
Ndufs2
Ndufs3
Ndufs4
Ndufs6
Ndufs7
Ndufs8
Ndufv1
Ndufv2
Ndufv3
Neat1
Nebl
Necab3
Necap1
Necap2
Nectin1
Nectin2
Nedd1
Nedd4l
Nedd8
Nedd8-mdp1
Nedd9
Nefl
Nefm
Neil1
Neil2
Neil3
Nek11
Nek6
Nek7
Nelfb
Nelfcd
Nemp1
Nenf
Neo1
Net1
Neu4
Neurl1-as1
Neurl1b
Neurl4
Nf1
Nf2
Nfat5
Nfatc2
Nfatc2ip
Nfatc3
Nfatc4
Nfe2l1
Nfia
Nfic
Nfix
Nfkb1
Nfkb2
Nfkbia
Nfkbib
Nfkbie
Nfkbil1
Nfkbiz
Nfrkb
Nfx1
Nfya
Nfyc
Ngdn
Ngef
Ngfr
Nhlrc2
Nhlrc3
Nhs
Nhsl2
Nif3l1
Nifk-as1
Nin
Ninj1
Nip7
Nipa1
Nipa2
Nipal1
Nipal3
Nipbl
Nipsnap1
Nipsnap2
Nisch
Nit1
Nit2
Nkain1
Nkapd1
Nkd1
Nkila
Nkiras2
Nktr
Nlgn1
Nlgn2
Nlk
Nln
Nlrc5
Nlrp1
Nlrp12
Nlrp14
Nlrx1
Nmb
Nmd3
Nme1
Nme1-nme2
Nme2
Nme3
Nmnat1
Nmnat2
Nmral1
Nmt1
Nnmt
Nnt
Noc2l
Noc3l
Noc4l
Noct
Nod2
Nog
Nol11
Nol12
Nol4
Nol4l
Nol7
Nolc1
Nomo1
Nono
Nop14-as1
Nop2
Nop53
Nop56
Nop56p1
Nop58
Nop9
Nos1ap
Nos3
Notch2
Notch3
Notch4
Nox5
Noxa1
Noxo1
Npas1
Npas2
Npas4
Npc1
Npepl1
Npepps
Nphp3-as1
Nphs1
Npl
Nploc4
Npm1
Npm3
Npr2
Npr3
Nprl2
Nprl3
Npw
Npy
Nqo2
Nr1d2
Nr1h2
Nr1h3
Nr2c2
Nr2e1
Nr2f1
Nr2f2
Nr2f6
Nr4a1
Nr4a3
Nrbf2
Nrbp1
Nrcam
Nrf1
Nrg1
Nrgn
Nrl
Nrm
Nrp2
Nrsn2
Nrxn2
Nrxn3
Nsa2
Nsd1
Nsd2
Nsd3
Nsdhl
Nsg2
Nsmaf
Nsmce1
Nsmce1-dt
Nsmce2
Nsrp1
Nsun3
Nsun4
Nsun6
Nsun7
Nt5c
Nt5cp1
Nt5cp2
Nt5dc1
Ntf3
Ntf6b
Nthl1
Ntmt1
Ntn5
Ntng2
Ntpcr
Ntrk1
Ntrk3
Nuak2
Nub1
Nubp1
Nubp2
Nubpl
Nucb1
Nucb2
Nudc
Nudt1
Nudt13
Nudt16
Nudt16l1
Nudt16p1
Nudt19
Nudt2
Nudt22
Nudt4
Nudt7
Nudt9
Nuf2
Numa1
Numb
Numbl
Nup107
Nup133
Nup205
Nup210l
Nup214
Nup50
Nup58
Nup85
Nup88
Nup93
Nupl2
Nusap1
Nutf2
Nutm1
Nutm2a-as1
Nwd1
Nxf1
Nxnl1
Nxnl2
Nxpe3
Nxph4
Nxt2
Nyap1
Nyap2
Nynrin
Oaf
Oas1
Oas3
Oaz1
Oaz3
Obscn
Obsl1
Ocel1
Ociad1
Ocrl
Odc1-dt
Odf2
Odf3b
Odf3l2
Odr4
Ofd1
Oga
Ogdh
Ogfod1
Ogfod2
Ogfr
Ogfrp1
Ogg1
Ogt
Oip5-as1
Olfm1
Olfml3
Olmalinc
Oosp1p1
Oosp1p2
Opa1
Opa3
Oprl1
Oprm1
Or10ae3p
Or1ab1p
Or2a14
Or2af1p
Or2b11
Or2x1p
Or5bp1p
Or6e1p
Or7e47p
Or8t1p
Orai2
Orai3
Orc3
Orc4
Orc5
Orc6
Ormdl2
Os9
Osbp2
Osbpl10
Osbpl2
Osbpl5
Osbpl8
Osbpl9
Oscp1
Oser1-dt
Osgepl1-as1
Osgin1
Osgin2
Osmr
Osmr-as1
Osr1
Osr2
Otof
Otop2
Otub1
Otub2
Otud1
Otud6b
Otulin
Otulinl
Otx1
Ovol1
Ovol1-as1
Oxa1l
Oxct1
Oxnad1
Oxr1
Oxsm
Oxsr1
P2rx3
P2rx4
P2rx6
P2ry10
P2ry11
P2ry2
P2ry6
P3h3
P3h4
P4ha2
P4ha2-as1
P4htm
Pa2g4
Pa2g4p6
Paaf1
Pabpc1
Pabpc1l
Pabpc4
Pabpn1
Pacerr
Pacrg
Pacrg-as3
Pacrgl
Pacs1
Pacs2
Pacsin2
Pacsin3
Padi1
Padi4
Pafah1b1
Pafah1b2
Pafah1b3
Paics
Paip2
Pak2
Pak4
Pak6
Palld
Palm
Pam
Pam16
Pan2
Pan3
Pank2
Panx1
Paox
Papola
Papolg
Papss2
Paqr4
Paqr5
Paqr7
Paqr8
Paqr9-as1
Pard3-as1
Pard3b
Pard6a
Pard6b
Park7
Parp1
Parp10
Parp15
Parp2
Parp3
Parp8
Parpbp
Parvb
Parvg
Pasd1
Patl2
Paupar
Pawrp1
Pax2
Pax6
Pax8
Pax8-as1
Pax9
Paxbp1-as1
Paxx
Pbx1
Pbx3
Pc
Pcat1
Pcat6
Pcbd2
Pcbp1
Pcbp1-as1
Pcbp2
Pcbp3
Pcca
Pccb
Pcdh10
Pcdh17
Pcdh7
Pcdha4
Pcdha8
Pcdhac1
Pcdhac2
Pcdhb3
Pcdhb4
Pcdhgb7
Pcdhgc3
Pced1a
Pced1b
Pcf11
Pcgem1
Pcgf1
Pcgf2
Pcgf5
Pcid2
Pck2
Pclaf
Pcm1
Pcmt1
Pcmtd2
Pcna
Pcnp
Pcnt
Pcnx1
Pcnx3
Pcnx4
Pcolce
Pcolce2
Pcolce-as1
Pcoth
Pcp2
Pcsk4
Pcsk6
Pcsk9
Pctp
Pcyox1
Pcyox1l
Pdc
Pdcd11
Pdcd1lg2
Pdcd4
Pdcd5
Pdcd6
Pdcd6ip
Pdcd6ipp2
Pdcl3
Pde12
Pde1b
Pde1c
Pde2a
Pde7a
Pde8a
Pde9a
Pdgfc
Pdgfra
Pdgfrb
Pdha1
Pdhx
Pdia3
Pdia3p1
Pdia5
Pdik1l
Pdk1
Pdk2
Pdk3
Pdlim1
Pdlim2
Pdlim4
Pdlim5
Pdlim7
Pdp1
Pdp2
Pdpk1
Pdpr
Pds5b
Pdss1
Pdxdc1
Pdxk
Pdyn-as1
Pdzd7
Pdzph1p
Pdzrn3-as1
Pea15
Pear1
Pef1
Peg10
Peli2
Peli3
Pelo
Per3
Pes1
Pet100
Pex13
Pex14
Pex26
Pex3
Pex5
Pex5l
Pex5l-as2
Pex7
Pfas
Pfdn1
Pfdn4
Pfdn5
Pfdn6
Pfkfb2
Pfkfb3
Pfkfb4
Pfkl
Pfkm
Pfkp
Pfn1
Pgam1
Pgam1p5
Pgam5
Pgap2
Pgbd1
Pgbd2
Pgc
Pgd
Pgf
Pgk1
Pgm1
Pgm2
Pgm3
Pgpep1
Pgrmc1
Pgs1
Phactr2
Phactr4
Phax
Phb2
Phc1
Phc2
Phf1
Phf10
Phf11
Phf13
Phf14
Phf19
Phf20
Phf20l1
Phf21a
Phf21b
Phf23
Phf3
Phf6
Phf7
Phgdh
Phkb
Phkg1
Phkg2
Phldb1
Phldb2
Phldb3
Phospho2
Phpt1
Phrf1
Phtf2
Phyhipl
Pi4k2a
Pi4kb
Pias1
Pias4
Pibf1
Pick1
Pidd1
Pigb
Pigg
Pigl
Pigq
Pigr
Pigs
Pigt
Pigv
Pigw
Pigy-dt
Pih1d3
Pik3c2a
Pik3c2b
Pik3c3
Pik3ca
Pik3ip1-as1
Pik3r1
Pik3r2
Pik3r3
Pik3r5
Pikfyve
Pim1
Pim2
Pim3
Pimreg
Pin1
Pin4
Pinlyp
Pip4k2a
Pip4k2c
Pip5k1a
Pip5kl1
Pipox
Pitpna
Pitpna-as1
Pitpnb
Pitpnc1
Pitx3
Piwil1
Piwil2
Piwil4
Pjvk
Pkd1l3
Pkd2l2
Pkdcc
Pkib
Pkig
Pkm
Pkmyt1
Pkn1
Pkn2
Pknox1
Pkp3
Pkp4
Pla2g15
Pla2g2a
Pla2g2e
Pla2g4c
Pla2g4e-as1
Pla2g6
Plagl1
Plat
Plau
Plb1
Plbd2
Plcb1
Plcb2
Plcb3
Plcb4
Plcd3
Plcd4
Plcg1
Plcg2
Plch2
Plcl1
Plcxd1
Plcxd2
Plcxd2-as1
Pld2
Pld3
Plec
Plekha1
Plekha2
Plekha3
Plekha4
Plekha5
Plekha7
Plekha8
Plekhb1
Plekhf1
Plekhf2
Plekhg1
Plekhg2
Plekhg3
Plekhg4
Plekhg5
Plekhg6
Plekhh1
Plekhh2
Plekhh3
Plekhm1
Plekhm2
Plekho2
Plin3
Plin5
Plk1
Plk3
Plk4
Plod1
Plod3
Plpbp
Plpp5
Plpp6
Plpp7
Plppr2
Plppr3
Pls1
Pls3
Plxnb1
Plxnb2
Plxnb3
Plxnc1
Plxnd1
Pmaip1
Pmel
Pmf1
Pmf1-bglap
Pml
Pmm2
Pmp22
Pmpca
Pmpcb
Pms1
Pms2cl
Pnkd
Pnkp
Pnn
Pno1
Pnoc
Pnp
Pnpla2
Pnpla3
Pnpla6
Pnpla7
Pnpla8
Pnpo
Pnrc1
Pnrc2
Poc1b-as1
Poc5
Podnl1
Podxl
Pofut1
Pogk
Poglut1
Pola1
Pola2
Polb
Pold1
Pold3
Poldip3
Pole3
Pole4
Polh
Poli
Polk
Poln
Polr1a
Polr1b
Polr1c
Polr1d
Polr1e
Polr2a
Polr2b
Polr2c
Polr2f
Polr2g
Polr2h
Polr2k
Polr2m
Polr3b
Polr3c
Polr3d
Polr3e
Polr3f
Polr3g
Polr3gl
Pom121
Pomk
Pomp
Pomt1
Pomt2
Pop1
Pop4
Pop7
Popdc2
Por
Porcn
Pot1-as1
Pou2f1
Pou2f2
Pou3f2
Pou3f3
Pou3f4
Pou4f2
Pou5f1
Pou6f2
Ppan
Ppan-p2ry11
Ppara
Ppard
Pparg
Ppargc1b
Ppcdc
Ppcs
Ppdpf
Ppef1
Ppfia1
Ppfia3
Ppfia4
Ppfibp1
Ppfibp2
Pphln1
Ppia
Ppiap35
Ppiap68
Ppiap76
Ppie
Ppif
Ppig
Ppih
Ppil2
Ppip5k2
Ppm1a
Ppm1b
Ppm1d
Ppm1g
Ppm1k-dt
Ppm1l
Ppm1n
Ppme1
Ppox
Ppp1ca
Ppp1cb
Ppp1r11
Ppp1r12a-as1
Ppp1r12b
Ppp1r13l
Ppp1r15a
Ppp1r16a
Ppp1r16b
Ppp1r1a
Ppp1r21
Ppp1r27
Ppp1r32
Ppp1r35
Ppp1r37
Ppp1r3e
Ppp1r3f
Ppp1r3g
Ppp1r7
Ppp1r8
Ppp1r9a
Ppp2r1a
Ppp2r1b
Ppp2r2a
Ppp2r2b
Ppp2r2d
Ppp2r5b
Ppp2r5c
Ppp2r5d
Ppp3cb
Ppp3cb-as1
Ppp3cc
Ppp4c
Ppp4r1-as1
Ppp4r1l
Ppp4r2
Ppp6r1
Ppp6r2
Ppp6r3
Pprc1
Ppt2
Ppt2-egfl8
Ppwd1
Pqbp1
Pqlc2
Pqlc3
Praf2
Prcc
Prcd
Prdm1
Prdm11
Prdm2
Prdm8
Prdx1
Prdx2
Prdx4
Prdx5
Prdx6
Prelid1
Prelid3a
Prickle1
Prickle3
Prickle4
Prim2
Primpol
Prkab1
Prkaca
Prkag2
Prkar1a
Prkar2a-as1
Prkca-as1
Prkcd
Prkce
Prkcg
Prkch
Prkcsh
Prkcz
Prkd2
Prkra-as1
Prkrip1
Prmt1
Prmt2
Prmt3
Prmt5
Prmt5-as1
Prmt6
Prmt7
Prnp
Prob1
Prom1
Prorsd1p
Proser2
Proser3
Prox1
Prpf18
Prpf19
Prpf3
Prpf31
Prpf38a
Prpf38ap1
Prpf38b
Prpf39
Prpf4
Prpf40b
Prpf4b
Prpf8
Prps1
Prps2
Prpsap2
Prr11
Prr12
Prr13
Prr14
Prr16
Prr19
Prr29
Prr3
Prr5
Prr5-arhgap8
Prr7
Prrc2a
Prrc2b
Prrc2c
Prrg2
Prrt2
Prrt3
Prrt3-as1
Prrt4
Prss12
Prss16
Prss21
Prss23
Prss36
Prss42
Prss46p
Prune1
Prxl2a
Prxl2b
Psat1
Psca
Psd
Psd2-as1
Psen1
Psenen
Pskh1
Psma3
Psma4
Psma6
Psmb3
Psmb4
Psmb6
Psmb8
Psmb9
Psmc1
Psmc2
Psmc4
Psmc5
Psmc6
Psmd1
Psmd11
Psmd12
Psmd14
Psmd2
Psmd3
Psmd4
Psmd7
Psmd8
Psmd9
Psme1
Psme2
Psme2p2
Psme3
Psme4
Psmf1
Psmg2
Psmg3
Psmg3-as1
Psmg4
Psors1c1
Psors1c3
Pspn
Pstk
Pstpip1
Ptbp1
Ptbp2
Ptcd2
Ptcd3
Ptch1
Ptch2
Ptdss1
Ptdss2
Pten
Ptger4
Ptger4p2
Ptges
Ptges2
Ptges3l-aarsd1
Ptgfr
Ptgir
Ptgr2
Pth1r
Ptk2
Ptk2b
Ptk7
Ptma
Ptmap3
Ptms
Ptov1
Ptp4a1
Ptp4a3
Ptpa
Ptpdc1
Ptpmt1
Ptpn1
Ptpn11
Ptpn12
Ptpn13
Ptpn18
Ptpn22
Ptpn23
Ptpn4
Ptpn5
Ptpn6
Ptpn7
Ptpra
Ptprb
Ptpre
Ptprf
Ptprg-as1
Ptprh
Ptprj
Ptprm
Ptpru
Ptprvp
Ptrh1
Ptrh2
Pttg1
Pudp
Puf60
Pum1
Pura
Purpl
Pus1
Pusl1
Pvalef
Pvt1
Pwp1
Pwwp2b
Pwwp3a
Pxk
Pxmp2
Pxn-as1
Pxylp1
Pycard
Pycard-as1
Pycr2
Pygm
Pyroxd1
Qars
Qki
Qpctl
Qprt
Qrich1
Qrich2
Qrsl1
Qser1
Qsox1
Qtrt1
Qtrt2
R3hcc1
R3hcc1l
R3hdm1
R3hdm2
Rab10
Rab11a
Rab11b
Rab11fip3
Rab11fip4
Rab11fip5
Rab12
Rab17
Rab18
Rab1b
Rab22a
Rab24
Rab25
Rab26
Rab27a
Rab27b
Rab2a
Rab30
Rab30-as1
Rab33b
Rab36
Rab37
Rab3d
Rab3gap1
Rab3ip
Rab40c
Rab42
Rab4a
Rab4b
Rab4b-egln2
Rab5a
Rab5b
Rab5if
Rab7a
Rab7b
Rab8a
Rab8b
Rab9a
Rabac1
Rabep1
Rabepk
Rabgap1
Rabgap1l
Rabgef1
Rabggtb
Rabl2a
Rabl2b
Rabl6
Rac1
Rac1p1
Rac1p3
Rac3
Racgap1
Rack1
Rad17
Rad21-as1
Rad21l1
Rad23a
Rad23b
Rad50
Rad51
Rad51ap1
Rad51b
Rad51c
Rad54l
Rad9a
Rad9b
Radil
Rae1
Raet1e
Raet1e-as1
Rag1
Rag2
Rai1
Rai14
Rala
Ralb
Ralbp1
Ralgapb
Ralgds
Ralgps1
Ralgps2
Raly
Ramp1
Ran
Ranbp1
Ranbp17
Ranbp2
Rangrf
Rap1a
Rap1gap
Rap1gds1
Rap2a
Rap2b
Rap2c
Rap2c-as1
Rapgef2
Rapgef3
Rara
Rarb
Rarg
Rars
Rasa1
Rasa2
Rasa3-it1
Rasal2
Rasal3
Rasgrf1
Rasgrp2
Rasgrp3
Rasip1
Rasl10a
Rasl10b
Rasl12
Rassf1
Rassf1-as1
Rassf3
Rassf4
Rassf5
Rassf6
Rassf7
Rassf8
Raver1
Raver2
Rb1
Rbak
Rbak-rbakdn
Rbbp4
Rbbp6
Rbbp7
Rbbp8
Rbbp8p1
Rbck1
Rbfa
Rbfox3
Rbl2
Rbm10
Rbm11p1
Rbm14
Rbm14-rbm4
Rbm15
Rbm17
Rbm20
Rbm23
Rbm25
Rbm26
Rbm26-as1
Rbm3
Rbm33
Rbm38
Rbm39
Rbm4
Rbm42
Rbm45
Rbm48
Rbm5
Rbm6
Rbm7
Rbms1
Rbms3
Rbmx2
Rbpj
Rbpjl
Rbpms
Rbx1
Rcc1
Rcc2
Rcc2-as1
Rccd1
Rce1
Rcl1
Rcn1
Rcn2
Rcn3
Rcor2
Rcor3
Rcsd1
Rdh10
Rdh10-as1
Rdh12
Rdh13
Rdh5
Rdm1p5
Rdx
Rec8
Recql4
Reep1
Reep4
Reep6
Rel
Rela
Relb
Relch
Rell2
Relt
Renbp
Repin1
Reps2
Rer1
Rere-as1
Resf1
Rest
Retreg2
Retreg3
Rev1
Rex1bd
Rexo1
Rexo2
Rexo4
Rexo5
Rf00003
Rf00004
Rf00006
Rf00012
Rf00015
Rf00017
Rf00019
Rf00024
Rf00026
Rf00092
Rf00096
Rf00134
Rf00139
Rf00156
Rf00263
Rf00283
Rf00285
Rf00322
Rf00345
Rf00407
Rf00416
Rf00424
Rf00554
Rf00561
Rf00568
Rf00591
Rf00601
Rf01210
Rf01874
Rf01877
Rf01882
Rf01946
Rf01955
Rf01956
Rf01957
Rf01975
Rf01984
Rf01986
Rf01987
Rf01992
Rf02038
Rf02039
Rf02103
Rf02110
Rf02116
Rf02118
Rf02122
Rf02124
Rf02125
Rf02131
Rf02148
Rf02174
Rf02175
Rf02176
Rf02187
Rf02188
Rf02189
Rf02192
Rf02198
Rf02215
Rf02216
Rf02217
Rf02220
Rf02251
Rf02271
Rfc1
Rfc3
Rfc4
Rfc5
Rfesd
Rfesdp1
Rflna
Rfpl1s
Rfx2
Rfx3-as1
Rfx5
Rfxank
Rfxap
Rgl3
Rgma
Rgmb
Rgmb-as1
Rgp1
Rgs12
Rgs14
Rgs17
Rgs2
Rgs20
Rgs3
Rgs4
Rgs5
Rgs9
Rgs9bp
Rhbdd1
Rhbdd2
Rhbdf2
Rhbdl1
Rhno1
Rhoa
Rhob
Rhobtb2
Rhobtb3
Rhoc
Rhod
Rhog
Rhoh
Rhoq
Rhoqp1
Rhot1
Rhot2
Rhpn1
Ribc1
Ribc2
Ric1
Ric8a
Ric8b
Rif1
Riiad1
Rimklb
Rims2
Rin1
Rin2
Rin3
Ring1
Rinl
Rint1
Riok1
Riok3
Riox1
Ripk1
Ripk2
Ripor1
Ripor2
Rita1
Rmc1
Rmdn2
Rmi1
Rmi2
Rmnd5b
Rmrp
Rn7skp104
Rn7skp114
Rn7skp125
Rn7skp127
Rn7skp141
Rn7skp145
Rn7skp166
Rn7skp175
Rn7skp186
Rn7skp232
Rn7skp242
Rn7skp249
Rn7skp276
Rn7skp9
Rn7skp92
Rn7sl1
Rn7sl121p
Rn7sl135p
Rn7sl160p
Rn7sl181p
Rn7sl2
Rn7sl236p
Rn7sl246p
Rn7sl284p
Rn7sl294p
Rn7sl299p
Rn7sl3
Rn7sl339p
Rn7sl346p
Rn7sl353p
Rn7sl371p
Rn7sl382p
Rn7sl38p
Rn7sl402p
Rn7sl445p
Rn7sl45p
Rn7sl472p
Rn7sl477p
Rn7sl543p
Rn7sl600p
Rn7sl645p
Rn7sl665p
Rn7sl674p
Rn7sl688p
Rn7sl698p
Rn7sl72p
Rn7sl736p
Rn7sl794p
Rn7sl832p
Rna5s6
Rna5sp120
Rna5sp137
Rna5sp139
Rna5sp162
Rna5sp18
Rna5sp21
Rna5sp22
Rna5sp242
Rna5sp243
Rna5sp245
Rna5sp351
Rna5sp382
Rna5sp429
Rna5sp440
Rna5sp473
Rna5sp493
Rna5sp534
Rna5sp60
Rna5sp89
Rnase4
Rnaseh1-as1
Rnaseh1p2
Rnaseh2a
Rnaseh2b
Rnaseh2c
Rnasek
Rnasek-c17orf49
Rnd2
Rnf10
Rnf11
Rnf111
Rnf112
Rnf121
Rnf123
Rnf13
Rnf135
Rnf138
Rnf138p2
Rnf139
Rnf14
Rnf144b
Rnf145
Rnf146
Rnf151
Rnf157
Rnf157-as1
Rnf166
Rnf167
Rnf181
Rnf182
Rnf185
Rnf187
Rnf2
Rnf20
Rnf207
Rnf208
Rnf214
Rnf216p1
Rnf220
Rnf225
Rnf26
Rnf31
Rnf32
Rnf34
Rnf4
Rnf40
Rnf43
Rnf44
Rnf5
Rnf7
Rnf8
Rnft1-dt
Rnft2
Rnls
Rnmt
Rnpc3
Rnpep
Rnpepl1
Rnps1
Rnu11
Rnu1-1
Rnu1-108p
Rnu1-117p
Rnu1-122p
Rnu1-13p
Rnu1-16p
Rnu12
Rnu1-36p
Rnu1-67p
Rnu1-85p
Rnu1-88p
Rnu1-8p
Rnu2-1
Rnu2-17p
Rnu2-2p
Rnu2-51p
Rnu2-63p
Rnu4-1
Rnu4-10p
Rnu4-2
Rnu4-30p
Rnu4-40p
Rnu4-55p
Rnu4-63p
Rnu4-73p
Rnu4-86p
Rnu4-8p
Rnu4-90p
Rnu4atac
Rnu4atac2p
Rnu5a-1
Rnu5a-8p
Rnu5b-1
Rnu5d-1
Rnu5e-1
Rnu5e-4p
Rnu5e-6p
Rnu5f-1
Rnu6-105p
Rnu6-1064p
Rnu6-107p
Rnu6-1136p
Rnu6-1137p
Rnu6-1149p
Rnu6-1276p
Rnu6-1311p
Rnu6-1336p
Rnu6-171p
Rnu6-2
Rnu6-266p
Rnu6-28p
Rnu6-296p
Rnu6-299p
Rnu6-316p
Rnu6-35p
Rnu6-411p
Rnu6-501p
Rnu6-510p
Rnu6-526p
Rnu6-554p
Rnu6-559p
Rnu6-588p
Rnu6-611p
Rnu6-684p
Rnu6-722p
Rnu6-740p
Rnu6-774p
Rnu6-800p
Rnu6-826p
Rnu6-835p
Rnu6-845p
Rnu6-853p
Rnu6-881p
Rnu6-910p
Rnu6-920p
Rnu6-92p
Rnu6-940p
Rnu6-951p
Rnu7-1
Rnu7-127p
Rnu7-161p
Rnu7-176p
Rnu7-27p
Rnu7-63p
Rnu7-85p
Rnvu1-14
Rnvu1-15
Rnvu1-19
Rnvu1-3
Rnvu1-4
Rnvu1-6
Rnvu1-7
Rny1p10
Rny1p5
Rny3
Ro60
Robo2
Robo3
Rom1
Romo1
Ropn1l
Ror1
Rora
Rora-as1
Rpa1
Rpa2
Rpa2p2
Rpain
Rpap2
Rparp-as1
Rpe
Rpf1
Rpf2
Rpgr
Rph3a
Rpl10
Rpl10a
Rpl10p15
Rpl10p2
Rpl10p3
Rpl11
Rpl12
Rpl12p14
Rpl12p42
Rpl13
Rpl13a
Rpl13ap5
Rpl13p5
Rpl14
Rpl15
Rpl17
Rpl17p36
Rpl17p41
Rpl17p43
Rpl18
Rpl18a
Rpl18ap3
Rpl21
Rpl21p6
Rpl23a
Rpl23ap82
Rpl23ap85
Rpl23ap93
Rpl26
Rpl26l1
Rpl27
Rpl27a
Rpl28
Rpl29p30
Rpl3
Rpl30p12
Rpl31
Rpl31p54
Rpl32
Rpl34
Rpl34p22
Rpl35a
Rpl36
Rpl36a
Rpl36a-hnrnph2
Rpl37a
Rpl38
Rpl38p4
Rpl4
Rpl41
Rpl5
Rpl5p10
Rpl5p6
Rpl6
Rpl6p21
Rpl7a
Rpl7l1
Rpl7p1
Rpl7p34
Rpl7p4
Rpl7p41
Rpl7p43
Rpl7p44
Rplp0
Rplp0p2
Rplp1
Rplp2
Rpn2
Rpp14
Rpp21
Rpp30
Rpp38
Rpph1
Rprd1b
Rprd2
Rps11
Rps12
Rps12p5
Rps14
Rps15
Rps15a
Rps16
Rps16p5
Rps17
Rps18
Rps19
Rps19bp1
Rps2
Rps21
Rps23
Rps24
Rps26
Rps26p31
Rps26p52
Rps27
Rps27a
Rps28
Rps29
Rps29p16
Rps3
Rps3a
Rps4xp16
Rps5
Rps5p3
Rps6ka1
Rps6ka2
Rps6ka4
Rps6kb1
Rps6kb2
Rps6kc1
Rps6kl1
Rps7
Rps8
Rps9
Rpsa
Rpsap1
Rpsap24
Rpsap26
Rpsap31
Rpsap65
Rpsap69
Rptor
Rpusd2
Rraga
Rragb
Rragd
Rreb1
Rrm1
Rrm2
Rrnad1
Rrp1
Rrp15
Rsad1
Rsad2
Rsbn1l
Rsl24d1p11
Rsph4a
Rspry1
Rsrc1
Rsrp1
Rtbdn
Rtca-as1
Rtel1
Rtel1-tnfrsf6b
Rtf2
Rtl5
Rtl9
Rtn2
Rtn3
Rtraf
Rufy1
Rufy3
Rundc1
Rundc3a
Rundc3b
Runx1t1
Rusc1
Rusc2
Ruvbl1-as1
Ruvbl2
Rwdd1
Rwdd3
Rxra
Ryr2
S100a1
S100a13
S100a5
S100a6
S100b
S100pbp
S1pr1
S1pr2
S1pr4
Sac3d1
Sacm1l
Sacs
Sae1
Sag
Samd10
Samd11
Samd13
Samd15
Samd4a
Samd4b
Samd8
Samm50
Sammson
Samsn1
Sap18
Sap25
Sap30bp
Sap30l
Sar1a
Sarm1
Sars
Sart1
Sat1
Saxo2
Sbdsp1
Sbf2-as1
Sbk2
Sbno2
Sc5d
Scaf1
Scai
Scamp1
Scamp2
Scamp3
Scamp4
Scamp5
Scand2p
Scaper
Scarb2
Scarf2
Scarna16
Scarna17
Scarna2
Scat2
Scat8
Scfd1
Scg3
Scgb2b3p
Scgn
Schip1
Scimp
Scly
Scmh1
Scml1
Scn1b
Scn2a
Scn3b
Scn4a
Scn8a
Scnm1
Scnn1a
Scoc
Scp2
Scpep1
Scrn3
Scyl2
Sdad1
Sdc2
Sdcbp2-as1
Sdccag8
Sdf2l1
Sdha
Sdhaf1
Sdhaf2
Sdhaf3
Sdhb
Sdhc
Sdhd
Sdk1
Sdk2
Sdsl
Sec11c
Sec14l1
Sec14l2
Sec14l5
Sec16a
Sec1p
Sec22a
Sec23a-as1
Sec23b
Sec23ip
Sec24a
Sec24b
Sec24b-as1
Sec24c
Sec61a1
Sec61a2
Sec61b
Sec62
Secisbp2
Seh1l
Selenoh
Selenoi
Selenokp1
Selenom
Selenon
Selenoo
Selenos
Selenot
Selenow
Sem1
Sema3b
Sema3b-as1
Sema3c
Sema3f
Sema4a
Sema4b
Sema4c
Sema4d
Sema4f
Sema4g
Sema5b
Sema6c
Sema6d
Senp2
Senp3
Senp3-eif4a1
Senp5
Senp6
Senp8
Sephs2p1
Sepsecs-as1
Sept1
Sept11
Sept2
Sept4
Sept4-as1
Sept5
Sept7
Sept7-as1
Sept7p8
Sept8
Sept9
Serf2
Serinc4
Serinc5
Serp1
Serpinb6
Serpinb8
Serpind1
Serpine1
Serpinf1
Serpinh1
Serpini1
Sertad2
Set
Setbp1
Setd1a
Setd1b
Setd4
Setd5
Setd6
Setd9
Setdb1
Setdb2
Setmar
Setx
Sez6l
Sf3a2
Sf3b2
Sfi1
Sfr1
Sfswap
Sft2d1
Sft2d2
Sft2d3
Sftpa1
Sftpc
Sfxn2
Sfxn3
Sfxn5
Sgce
Sgf29
Sgip1
Sgk1
Sgk2
Sgk3
Sgms1-as1
Sgms2
Sgo1-as1
Sgo2
Sgpl1
Sgsm2
Sgsm3
Sh2b1
Sh2b2
Sh2b3
Sh2d2a
Sh2d3a
Sh2d3c
Sh2d4a
Sh2d6
Sh2d7
Sh3bgr
Sh3bgrl
Sh3bgrl3
Sh3bp1
Sh3bp2
Sh3bp4
Sh3bp5
Sh3d19
Sh3d21
Sh3gl2
Sh3glb1
Sh3glb2
Sh3pxd2a
Sh3rf3
Sh3tc1
Sh3tc2
Shbg
Shc1
Shd
Shf
Shisa5
Shisal2a
Shkbp1
Shld1
Shld2
Shld3
Shoc2
Shox2
Shroom3
Siah1
Siah1p1
Sidt2
Sigirr
Sigmar1
Sil1
Sin3a
Sin3b
Sipa1
Sipa1l1
Sipa1l3
Sirpb1
Sirpb2
Sirt1
Sirt2
Sirt4
Sirt5
Sirt6
Sirt7
Sit1
Siva1
Ska1
Skil
Skiv2l
Skor2
Skp2
Sla
Slain1
Slamf7
Slc11a1
Slc12a1
Slc12a2
Slc12a4
Slc12a5
Slc12a9
Slc12a9-as1
Slc14a1
Slc14a2
Slc15a4
Slc16a11
Slc16a13
Slc16a1-as1
Slc16a2
Slc16a3
Slc16a5
Slc16a7
Slc16a8
Slc17a9
Slc18a1
Slc19a1
Slc1a2
Slc20a1
Slc22a11
Slc22a18
Slc22a18as
Slc22a4
Slc22a5
Slc22a6
Slc23a3
Slc24a1
Slc25a1
Slc25a10
Slc25a14
Slc25a15
Slc25a19
Slc25a21-as1
Slc25a22
Slc25a25
Slc25a26
Slc25a27
Slc25a3
Slc25a35
Slc25a36
Slc25a37
Slc25a38
Slc25a4
Slc25a41
Slc25a42
Slc25a43
Slc25a44
Slc25a45
Slc25a46
Slc25a5
Slc25a5p7
Slc26a1
Slc26a11
Slc26a2
Slc26a9
Slc27a1
Slc27a3
Slc27a4
Slc27a5
Slc27a6
Slc29a1
Slc29a3
Slc2a1
Slc2a11
Slc2a1-as1
Slc2a3
Slc2a4
Slc2a4rg
Slc2a6
Slc2a8
Slc30a2
Slc30a5
Slc30a6
Slc30a7
Slc30a9
Slc31a1
Slc31a2
Slc35a1
Slc35a3
Slc35a4
Slc35a5
Slc35b4
Slc35c1
Slc35d2
Slc35e2a
Slc35e2b
Slc35e3
Slc35e4
Slc35f6
Slc35g1
Slc36a1
Slc36a2
Slc37a2
Slc37a3
Slc38a1
Slc38a11
Slc38a6
Slc38a7
Slc39a1
Slc39a11
Slc39a13
Slc39a14
Slc39a4
Slc39a7
Slc39a9
Slc3a2
Slc43a1
Slc43a2
Slc43a3
Slc44a1
Slc44a2
Slc44a3-as1
Slc44a4
Slc45a1
Slc45a3
Slc45a4
Slc47a1
Slc47a1p1
Slc48a1
Slc49a4
Slc4a1
Slc4a1ap
Slc4a2
Slc4a8
Slc50a1
Slc52a2
Slc6a12
Slc6a13
Slc6a2
Slc6a6
Slc6a8
Slc6a9
Slc7a10
Slc7a2
Slc7a5
Slc7a6
Slc8a2
Slc8b1
Slc9a1
Slc9a3
Slc9a3-as1
Slc9a3r1
Slc9a5
Slc9a6
Slc9a8
Slc9b2
Slco3a1
Slco4a1
Slco5a1
Slf1
Slf2
Slfn5
Slirp
Slit1
Slit2
Slit3
Slitrk5
Slk
Slmap
Smad1
Smad3
Smad4
Smad5
Smad6
Smap1
Smap2
Smarca2
Smarca4
Smarca5-as1
Smarcad1
Smarcal1
Smarcb1
Smarcd1
Smarcd2
Smarce1p2
Smc2
Smc3
Smc4
Smchd1
Smco3
Smdt1
Smg1p1
Smg1p3
Smg5
Smg6
Smg7
Smg7-as1
Smg8
Smg9
Smim13
Smim2
Smim20
Smim26
Smim27
Smim29
Smim2-as1
Smim38
Smim4
Smim40
Smim5
Smim6
Smim7
Smim8
Smo
Smoc1
Smox
Smpd1
Smpd3
Smpd4
Smpdl3a
Sms
Smtn
Smyd2
Smyd4
Smyd5
Snai3-as1
Snap23
Snap25
Snap29
Snap47
Snapc2
Snapc3
Snapin
Sncb
Sncg
Snd1
Sned1
Snhg1
Snhg11
Snhg16
Snhg18
Snhg19
Snhg20
Snhg21
Snhg22
Snhg25
Snhg26
Snhg29
Snhg3
Snhg4
Snhg8
Snhg9
Snora10
Snora13
Snora1b
Snora24
Snora26
Snora31
Snora3a
Snora3c
Snora48
Snora50c
Snora52
Snora57
Snora6
Snora64
Snora70
Snora71e
Snora73a
Snora78
Snora80c
Snora80d
Snorc
Snord101
Snord104
Snord105
Snord110
Snord118
Snord12
Snord124
Snord12b
Snord12c
Snord13
Snord13p1
Snord15a
Snord1c
Snord2
Snord22
Snord24
Snord35b
Snord36b
Snord3a
Snord3b-2
Snord3c
Snord3d
Snord42b
Snord45a
Snord45c
Snord46
Snord49a
Snord49b
Snord55
Snord58c
Snord60
Snord65b
Snord68
Snord84
Snord96b
Snrk
Snrnp25
Snrnp27
Snrnp35
Snrnp48
Snrnp70
Snrpa
Snrpb2
Snrpc
Snrpd1
Snrpd3
Snrpe
Snrpep9
Snrpf
Snrpgp12
Snrpgp6
Snrpn
Sntb1
Sntb2
Sntg1
Snurf
Snx1
Snx10
Snx11
Snx15
Snx17
Snx18
Snx2
Snx20
Snx21
Snx25
Snx27
Snx29
Snx32
Snx5
Snx9
Soat1
Sobp
Socs2
Socs3
Socs4
Socs5
Socs7
Sod1
Soga3
Son
Sorbs2
Sorbs3
Sorcs1
Sorcs2
Sord
Sorl1
Sort1
Sos2
Sox12
Sox13
Sox2-ot
Sp1
Sp100
Sp140
Sp140l
Sp2
Sp2-as1
Sp4
Sp5
Sp6
Spa17
Spaar
Spaca5
Spaca6
Spaca9
Spag1
Spag16
Spag4
Spag5
Spag5-as1
Sparc
Spast
Spata1
Spata13
Spata17
Spata20
Spata22
Spata25
Spata33
Spata3-as1
Spata41
Spata46
Spata5
Spata5l1
Spata6l
Spata7
Spats1
Spats2
Spats2l
Spc24
Spcs1
Spcs2
Spcs3
Spdl1
Specc1
Specc1l
Specc1l-adora2a
Specc1p1
Spef2
Speg
Spegnb
Spesp1
Spg7
Sphk1
Sphk2
Spidr
Spin1
Spink1
Spink5
Spint2
Spire2
Spn
Spns1
Spns3
Spocd1
Spock3
Spon2
Spopl
Spout1
Sppl2b
Spred1
Spred3
Sprtn
Spry1
Spry3
Spry4
Spry4-as1
Spryd3
Spsb2
Sptan1
Sptb
Sptbn1
Sptbn2
Sptbn4
Sptssb
Spty2d1os
Sqle
Sqor
Sqstm1
Srarp
Src
Srcap
Srd5a1
Srd5a3
Srebf1
Srebf2
Srek1
Srfbp1
Srgap1
Srgap2
Srgap2-as1
Srgap2c
Srgn
Srm
Srp14-as1
Srp19
Srp54
Srp68
Srp72
Srp9
Srprb
Srr
Srrd
Srrm1
Srrm2
Srrm5
Srrt
Srsf11
Srsf2
Srsf3
Srsf5
Srsf6
Srsf8
Srxn1
Ss18
Ss18l1
Ss18l2
Ssb
Ssbp1
Ssbp3
Ssbp4
Ssmem1
Ssna1
Ssr1
Ssr4
Ssrp1
Sssca1
Sstr5
Ssuh2
Ssx1
St13p10
St18
St3gal1
St3gal2
St3gal3
St3gal4
St3gal5-as1
St3gal6
St5
St6gal1
St6galnac1
St6galnac2
St6galnac4
St6galnac5
St6galnac6
St7
St7-as2
St7-ot4
Stac3
Stag2
Stag3
Stag3l4
Stag3l5p
Stag3l5p-pvrig2p-pilrb
Stambp
Stambpl1
Stap1
Stard13
Stard3nl
Stard7-as1
Stard9
Stat1
Stat3
Stau2
Stau2-as1
Stc2
Steap1
Steap2
Stim1
Stim2
Stimate
Stip1
Stk10
Stk11
Stk11ip
Stk16
Stk17a
Stk19
Stk24
Stk24-as1
Stk26
Stk31
Stk32a
Stk32c
Stk35
Stk36
Stk38l
Stk4
Stk40
Stkld1
Stmn1p1
Stmn3
Stmp1
Stox1
Stpg1
Stpg4
Stra6
Stra6lp
Stradb
Strap
Strip1
Strip2
Strn4
Stt3a
Stt3b
Stub1
Stum
Stx12
Stx16
Stx16-npepl1
Stx18-as1
Stx1a
Stx3
Stx4
Stx5
Stxbp1
Stxbp2
Stxbp3
Stxbp4
Stxbp5
Stxbp5l
Styx
Styxl1
Sub1
Sucla2-as1
Suclg2-as1
Suco
Sufu
Sugct
Sugt1
Sugt1p3
Sugt1p4
Sugt1p4-stra6lp
Sult2b1
Sumf2
Sumo2p13
Sun1
Suox
Supt20hl2
Supt4h1
Supt5h
Supt6h
Supv3l1
Surf2
Susd1
Susd3
Susd6
Suv39h1
Suv39h2
Suz12
Suz12p1
Svil-as1
Swap70
Swi5
Swsap1
Swt1
Syap1
Sybu
Syce1l
Sycp1
Sycp2l
Syde1
Sympk
Syn2
Syn3
Syne1
Syne2
Syne3
Syngap1
Syngr1
Syngr2
Syngr3
Syngr4
Synj2
Synj2bp-cox16
Synm
Synpo
Synpo2
Synpo2l
Synpr
Syp
Sys1
Sys1-dbndd2
Syt1
Syt12
Syt17
Syt2
Syt7
Syt8
Syt9
Sytl1
Sytl3
Sytl4
Szrd1
Szt2
Tab1
Tab2
Tacc1
Tacc2
Tacc3
Taco1
Tacstd2
Tada2a
Tada2b
Taf1
Taf11l3
Taf12
Taf15
Taf1a-as1
Taf1b
Taf4b
Taf6l
Taf8
Tagln
Tagln2
Tagln3
Taldo1
Tango2
Tango6
Tank
Taok1
Taok2
Tap1
Tapbp
Tapbpl
Tarbp1
Tarbp2
Tardbp
Tars
Tars2
Tarsl2
Tas1r1
Tas2r1
Tasor2
Tatdn1
Tatdn3
Tax1bp1
Taz
Tbc1d1
Tbc1d10b
Tbc1d10c
Tbc1d12
Tbc1d13
Tbc1d14
Tbc1d15
Tbc1d17
Tbc1d19
Tbc1d20
Tbc1d22a
Tbc1d22b
Tbc1d23
Tbc1d25
Tbc1d2b
Tbc1d30
Tbc1d31
Tbc1d7
Tbc1d8-as1
Tbc1d8b
Tbcb
Tbcd
Tbce
Tbcel
Tbila
Tbk1
Tbkbp1
Tbl1x
Tbl1xr1
Tbl1y
Tbl3
Tbp
Tbpl1
Tbpl2
Tbrg1
Tbx1
Tbx10
Tbx19
Tbx2
Tbx3
Tbx4
Tbxas1
Tcam1p
Tcap
Tcea2
Tcea3
Tceal4
Tceal9
Tceanc
Tceanc2
Tcerg1
Tcf12
Tcf19
Tcf25
Tcf4
Tcf7
Tcf7l2
Tchp
Tcl6
Tcn1
Tcof1
Tcp11l1
Tcp11l2
Tcta
Tctn1
Tctn2
Tdg
Tdgf1
Tdgf1p7
Tdp1
Tdrd3
Tdrd7
Tdrd9
Tdrkh-as1
Tdrp
Tead1
Tead2
Tead3
Tead4
Tecpr2
Tecr
Tedc1
Tedc2
Teddm1
Tef
Telo2
Tenm2
Tenm3
Tent2
Tent4a
Tent4b
Terc
Terf1
Terf2ip
Tes
Tesk1
Tet2
Tet3
Tex12
Tex2
Tex22
Tex264
Tex26-as1
Tex38
Tex45
Tex54
Tex9
Tf
Tfam
Tfap2a
Tfap2b
Tfap2c
Tfap4
Tfdp1
Tfeb
Tff3
Tfg
Tfpi
Tfpi2
Tfr2
Tfrc
Tgfb2
Tgfbi
Tgfbr1
Tgfbr2
Tgif1
Tgif2
Tgif2-rab5if
Tgm2
Tgs1
Thada
Thap11
Thap2
Thap3
Thap6
Thap7
Thap7-as1
Thap9
Thap9-as1
Thbs1
Thbs3
Thbs4
Them6
Themis2
Thg1l
Thnsl1
Thoc6
Thop1
Thra
Thrap3
Thrap3p1
Thrb
Thrb-as1
Thsd4
Thsd8
Thtpa
Thumpd2
Thumpd3
Tiam2
Ticam1
Ticrr
Tigd2
Tigd5
Timm10b
Timm17a
Timm17b
Timm21
Timm23b
Timm29
Timm44
Timm50
Timmdc1
Timp1
Tiparp
Tiprl
Tjap1
Tjp2
Tjp3
Tk2
Tkfc
Tldc2
Tle2
Tle3
Tle4
Tle6
Tlk2
Tll1
Tln2
Tlnrd1
Tlr5
Tlr9
Tlx1nb
Tm4sf1
Tm4sf19
Tm4sf19-as1
Tm4sf4
Tm7sf2
Tm7sf3
Tm9sf1
Tm9sf2
Tm9sf4
Tma16
Tma7
Tmbim1
Tmbim6
Tmc1
Tmc3-as1
Tmc4
Tmc5
Tmc6
Tmc7
Tmc8
Tmcc1-as1
Tmcc2
Tmco1-as1
Tmco3
Tmco6
Tmed10
Tmed11p
Tmed2
Tmed3
Tmed9
Tmem100
Tmem102
Tmem104
Tmem105
Tmem106a
Tmem106b
Tmem106c
Tmem107
Tmem108
Tmem114
Tmem117
Tmem120b
Tmem121
Tmem126a
Tmem126b
Tmem127
Tmem132a
Tmem132b
Tmem132d-as1
Tmem132e
Tmem134
Tmem135
Tmem136
Tmem138
Tmem141
Tmem143
Tmem147
Tmem14b
Tmem14c
Tmem161a
Tmem161b-as1
Tmem164
Tmem165
Tmem167b
Tmem169
Tmem175
Tmem177
Tmem179
Tmem179b
Tmem183a
Tmem184a
Tmem184b
Tmem184c
Tmem187
Tmem189
Tmem19
Tmem191a
Tmem191c
Tmem198
Tmem198b
Tmem199
Tmem201
Tmem205
Tmem208
Tmem210
Tmem214
Tmem216
Tmem220
Tmem222
Tmem223
Tmem234
Tmem242
Tmem246
Tmem248
Tmem25
Tmem251
Tmem253
Tmem254-as1
Tmem255a
Tmem255b
Tmem260
Tmem262
Tmem263
Tmem266
Tmem268
Tmem274p
Tmem33
Tmem37
Tmem38a
Tmem39a
Tmem39b
Tmem42
Tmem43
Tmem44-as1
Tmem45a
Tmem45b
Tmem50a
Tmem51
Tmem52b
Tmem53
Tmem56
Tmem56-rwdd3
Tmem62
Tmem63a
Tmem63b
Tmem67
Tmem69
Tmem70
Tmem75
Tmem79
Tmem82
Tmem86a
Tmem87b
Tmem8a
Tmem8b
Tmem91
Tmem92
Tmem94
Tmem95
Tmem97
Tmem99
Tmem9b-as1
Tmod3
Tmpo
Tmpop2
Tmprss13
Tmprss3
Tmprss5
Tmsb15b
Tmsb15b-as1
Tmsb4x
Tmsb4xp4
Tmtc2
Tmtc3
Tmub1
Tmub2
Tmx1
Tmx2
Tmx2-ctnnd1
Tnc
Tnfaip1
Tnfaip8
Tnfaip8l1
Tnfrsf10b
Tnfrsf14
Tnfrsf14-as1
Tnfrsf17
Tnfrsf18
Tnfrsf19
Tnfrsf8
Tnfsf13
Tnfsf8
Tnip2
Tnks
Tnni2
Tnnt2
Tnpo1
Tnpo2
Tnpo3
Tnrc6a
Tnrc6b
Tnrc6c
Tns1
Tns2
Tns4
Tob1-as1
Tob2p1
Toe1
Togaram1
Togaram2
Tollip-as1
Tom1
Tom1l1
Tom1l2
Tomm22
Tomm40l
Tomm6
Tonsl
Tor1aip1
Tor1b
Tor3a
Tox4
Tp53bp1
Tp53i11
Tp53i13
Tp53i3
Tp53inp2
Tp53rk
Tp53tg5
Tp73
Tpcn1
Tpcn2
Tpd52l1
Tpd52l2
Tpgs1
Tph2
Tpi1
Tpi1p2
Tpm1
Tpm3
Tpm3p9
Tpm4
Tpp1
Tpp2
Tpra1
Tprg1l
Tpst1
Tpt1
Tpt1-as1
Tpte2p1
Tptep1
Tpx2
Trabd
Tradd
Traf2
Traf3
Traf3ip1
Traf3ip2-as1
Traf3ip3
Traf4
Traf5
Traf7
Trafd1
Traip
Traj25
Traj26
Traj34
Traj35
Traj45
Traj46
Traj47
Traj6
Traj7
Trak1
Tram2-as1
Trappc1
Trappc10
Trappc11
Trappc12
Trappc13
Trappc2b
Trappc2l
Trappc3
Trappc4
Trappc5
Trbv13
Trbv20-1
Trbv8-1
Trbv8-2
Treh
Trem1
Trerf1
Trex1
Trhde
Trib1
Trib2
Trib3
Trim13
Trim16
Trim16l
Trim17
Trim2
Trim24
Trim28
Trim31
Trim32
Trim36
Trim39
Trim39-rpp21
Trim41
Trim46
Trim52-as1
Trim54
Trim56
Trim6
Trim65
Trim69
Trim6-trim34
Trim8
Trio
Triobp
Trip10
Trip13
Trip4
Trip6
Triqk
Trit1
Trmt1
Trmt10b
Trmt10c
Trmt11
Trmt12
Trmt13
Trmt44
Trmt61a
Trmu
Trnau1ap
Trnp1
Trnt1
Troap
Trpa1
Trpc7
Trpc7-as1
Trpm4
Trpv2
Trrap
Trub1
Tsacc
Tsbp1-as1
Tsc2
Tsc22d1
Tsc22d1-as1
Tsc22d2
Tsc22d3
Tsc22d4
Tsen15
Tsen2
Tsen34
Tsen54
Tsfm
Tsga10ip
Tsga13
Tshr
Tshz1
Tsku
Tsn
Tsnax
Tsnax-disc1
Tsnaxip1
Tspan1
Tspan10
Tspan12
Tspan14
Tspan15
Tspan17
Tspan19
Tspan31
Tspan32
Tspan4
Tspan5
Tspan9
Tspear-as1
Tspear-as2
Tspoap1-as1
Tspyl2
Tssc2
Tssc4
Tssk3
Ttbk1
Ttc1
Ttc14
Ttc17
Ttc19
Ttc21a
Ttc23l
Ttc25
Ttc26
Ttc27
Ttc28-as1
Ttc3
Ttc31
Ttc38
Ttc39a
Ttc39c
Ttc4
Ttc41p
Ttc6
Ttc7a
Ttc7b
Ttc9c
Ttf2
Tti2
Ttk
Ttl
Ttll10
Ttll10-as1
Ttll13p
Ttll3
Ttll4
Ttll5
Ttll6
Ttll9
Ttn-as1
Ttpal
Ttr
Ttyh2
Ttyh3
Tuba1c
Tuba4a
Tuba4b
Tubb
Tubb3
Tubb4b
Tubb6
Tubbp8
Tubg1
Tubg2
Tubgcp2
Tug1
Tulp1
Tulp3
Tusc2
Tusc3
Tut1
Tvp23b
Twnk
Twsg1
Txlna
Txlng
Txn
Txn2
Txndc11
Txndc12
Txndc15
Txndc17
Txndc5
Txndc9
Txnl1
Txnp1
Txnrd1
Txnrd2
Tymp
Tyms
Tyro3
Tyrobp
Tyw1
Tyw1b
Tyw3
U2af1l4
U2af2
U2surp
U47924.1
U73166.1
U73169.1
U82695.1
U91328.1
Uap1
Uap1l1
Uba1
Uba2
Uba5
Uba52
Uba6-as1
Uba7
Ubac2
Ubald2
Ubap1
Ubap2l
Ubash3b
Ubb
Ubbp4
Ubc
Ube2a
Ube2b
Ube2c
Ube2d1
Ube2d2
Ube2d3-as1
Ube2d4
Ube2e1
Ube2e2
Ube2e3
Ube2f
Ube2f-scly
Ube2h
Ube2i
Ube2k
Ube2l3
Ube2l5
Ube2m
Ube2o
Ube2q2
Ube2v1
Ube2v1p4
Ube2v2
Ube2z
Ube3b
Ube3c
Ube4a
Ube4b
Ubfd1
Ubiad1
Ubl4b
Ubl5
Ubl7-as1
Ubn1
Ubp1
Ubqln2
Ubr2
Ubr3
Ubr5-as1
Ubr7
Ubtf
Ubxn11
Ubxn2a
Ubxn2b
Ubxn4
Ubxn8
Uca1
Uchl1
Uchl3
Uckl1
Ucp2
Ufc1
Ufl1
Ufm1
Ugcg
Ugdh-as1
Uggt1
Ugp2
Ugt8
Uhmk1
Uhrf1
Uhrf2
Ulk3
Umad1
Umodl1
Umps
Unc13a
Unc13b
Unc13d
Unc45a
Unc50
Unc5b
Unc5cl
Unc79
Unc80
Ung
Unk
Uox
Upb1
Upf1
Upf3a
Upk2
Upk3b
Upp1
Upp2
Uprt
Uqcc1
Uqcr10
Uqcrbp3
Uqcrc1
Uqcrc2
Uqcrh
Uqcrq
Urb1-as1
Uri1
Urm1
Urod
Usb1
Use1
Usf1
Usf2
Ushbp1
Uso1
Usp1
Usp11
Usp12-as2
Usp13
Usp14
Usp15
Usp16
Usp2
Usp20
Usp21
Usp24
Usp25
Usp27x
Usp2-as1
Usp30
Usp30-as1
Usp31
Usp35
Usp36
Usp38
Usp39
Usp3-as1
Usp4
Usp42
Usp43
Usp46
Usp46-as1
Usp47
Usp5
Usp53
Usp54
Usp7
Usp8
Usp9x
Uspl1
Ust
Utp11
Utp14a
Utp15
Utp20
Utp23
Utp4
Utrn
Uvrag-dt
Uvssa
Uxs1
Uxt
Uxt-as1
Vac14
Vamp1
Vamp2
Vamp3
Vamp7
Vamp8
Vamp9p
Vangl1
Vapa
Vapb
Vars
Vars2
Vash2
Vasp
Vax2
Vcam1
Vcl
Vcx
Vdac2
Vdac3
Vegfa
Vegfb
Vezf1
Vezt
Vgll4
Vhl
Vil1
Vill
Vim
Vip
Vipr1
Vkorc1l1
Vma21
Vmac
Vmp1
Vn1r21p
Vn2r17p
Vopp1
Vpreb3
Vps11
Vps13a
Vps13b
Vps13d
Vps16
Vps18
Vps25
Vps26a
Vps26b
Vps26c
Vps28
Vps33a
Vps33b-dt
Vps35l
Vps37a
Vps37d
Vps45
Vps50
Vps51
Vps52
Vps8
Vrk1
Vrk2
Vrk3
Vrtn
Vsig10
Vsig2
Vsnl1
Vstm2l
Vsx1
Vta1
Vtcn1
Vtrna1-1
Vtrna1-2
Vtrna1-3
Vtrna2-1
Vtrna2-2p
Vwa1
Vwa5a
Vwa5b2
Vwa7
Vwa8-as1
Vwc2l
Vwce
Vwf
Wac
Wac-as1
Wars2-as1
Was
Wasf3
Wash8p
Washc2a
Washc2c
Washc4
Wbp1
Wbp1l
Wbp2
Wbp2nl
Wdfy2
Wdfy4
Wdr11
Wdr13
Wdr17
Wdr18
Wdr19
Wdr20
Wdr24
Wdr25
Wdr3
Wdr34
Wdr35
Wdr36
Wdr37
Wdr38
Wdr43
Wdr44
Wdr45
Wdr46
Wdr48
Wdr5
Wdr55
Wdr59
Wdr6
Wdr62
Wdr63
Wdr66
Wdr7
Wdr70
Wdr74
Wdr75
Wdr77
Wdr81
Wdr82
Wdr83
Wdr86-as1
Wdr90
Wdr91
Wdr92
Wdr93
Wdtc1
Wdyhv1
Wee1
Wfdc21p
Wfikkn1
Wfs1
Whamm
Whammp3
Wipf2
Wiz
Wnk1
Wnk2
Wnk4
Wnt10a
Wnt2b
Wnt3
Wnt5a-as1
Wrap53
Wrb
Wrb-sh3bgr
Wrnip1
Wsb1
Wspar
Wtap
Wtip
Wwc2
Wwc3
Wwox
Wwox-as1
Wwp1
Wwp2
Wwtr1-as1
Xiap
Xkr9
Xpnpep1
Xpnpep2
Xpnpep3
Xpo5
Xpo7
Xpot
Xpr1
Xrcc4
Xrcc5
Xrcc6
Xylb
Xylt1
Xylt2
Yae1
Yap1
Yars
Ybey
Ybx1
Ybx1p2
Yif1a
Yif1b
Yipf3
Yipf4
Yipf6
Yju2
Ykt6
Ylpm1
Ypel2
Ypel3
Ypel4
Ypel5
Ythdc2
Ythdf2
Ythdf3
Ywhab
Ywhae
Ywhah
Ywhaz
Yy1
Z69720.2
Z69890.1
Z73429.1
Z82190.2
Z82244.2
Z83844.1
Z84492.1
Z84492.2
Z85994.1
Z93241.1
Z93930.2
Z94057.1
Z94721.2
Z95114.4
Z95115.1
Z97055.2
Z97634.1
Z97653.2
Z97987.1
Z98257.1
Z99289.2
Z99943.1
Zacn
Zan
Zbed3-as1
Zbed5-as1
Zbed6
Zbed6cl
Zbed9
Zbtb1
Zbtb10
Zbtb11-as1
Zbtb12
Zbtb18
Zbtb20
Zbtb20-as4
Zbtb32
Zbtb33
Zbtb34
Zbtb37
Zbtb38
Zbtb40
Zbtb43
Zbtb46
Zbtb48
Zbtb49
Zbtb7b
Zbtb8a
Zbtb8os
Zbtb9
Zc2hc1a
Zc2hc1c
Zc3h10
Zc3h11a
Zc3h12a
Zc3h12c
Zc3h12d
Zc3h14
Zc3h15
Zc3h18
Zc3h6
Zc3h7b
Zc3hav1
Zc3hc1
Zcchc17
Zcchc2
Zcchc23
Zcchc4
Zcchc7
Zcchc9
Zcwpw2
Zdbf2
Zdhhc1
Zdhhc13
Zdhhc14
Zdhhc16
Zdhhc17
Zdhhc18
Zdhhc19
Zdhhc2
Zdhhc4
Zdhhc5
Zeb1
Zeb1-as1
Zeb2
Zeb2-as1
Zeb2p1
Zfand2b
Zfand3
Zfand5
Zfand6
Zfas1
Zfat
Zfhx2-as1
Zfhx3
Zfp1
Zfp2
Zfp28
Zfp36
Zfp36l1
Zfp41
Zfp42
Zfp62
Zfp64
Zfp69b
Zfp90
Zfp91-cntf
Zfpl1
Zfpm1
Zfpm2
Zfx
Zfx-as1
Zfyve16
Zfyve19
Zfyve21
Zfyve27
Zfyve28
Zfyve9
Zgpat
Zhx1
Zic1
Zic2
Zic3
Zik1
Zkscan1
Zkscan2-dt
Zkscan3
Zkscan5
Zkscan7
Zkscan8
Zmat2
Zmiz2
Zmpste24
Zmym1
Zmym2
Zmym4
Zmym6
Zmynd10
Zmynd10-as1
Znf10
Znf101
Znf107
Znf114
Znf121
Znf131
Znf133
Znf134
Znf135
Znf136
Znf138
Znf140
Znf141
Znf142
Znf143
Znf146
Znf155
Znf169
Znf17
Znf174
Znf175
Znf177
Znf181
Znf185
Znf189
Znf19
Znf197
Znf2
Znf205
Znf211
Znf212
Znf213
Znf213-as1
Znf219
Znf222
Znf224
Znf225
Znf226
Znf227
Znf230
Znf233
Znf234
Znf236
Znf250
Znf252p-as1
Znf253
Znf254
Znf257
Znf25-dt
Znf26
Znf263
Znf264
Znf267
Znf268
Znf271p
Znf273
Znf274
Znf276
Znf277
Znf282
Znf283
Znf286a
Znf292
Znf30
Znf302
Znf304
Znf316
Znf317
Znf324
Znf324b
Znf326
Znf330
Znf331
Znf333
Znf335
Znf337-as1
Znf33a
Znf341
Znf345
Znf346
Znf35
Znf354b
Znf354c
Znf358
Znf37a
Znf382
Znf383
Znf385a
Znf391
Znf395
Znf397
Znf398
Znf407
Znf408
Znf410
Znf419
Znf420
Znf426-dt
Znf429
Znf430
Znf431
Znf432
Znf433-as1
Znf436-as1
Znf440
Znf441
Znf444
Znf444p1
Znf445
Znf446
Znf449
Znf451
Znf460
Znf462
Znf470
Znf473
Znf474
Znf48
Znf485
Znf486
Znf487
Znf491
Znf493
Znf501
Znf502
Znf503-as2
Znf507
Znf511
Znf511-prap1
Znf512
Znf517
Znf518a
Znf524
Znf526
Znf527
Znf528
Znf529-as1
Znf530
Znf540
Znf544
Znf546
Znf547
Znf548
Znf549
Znf551
Znf554
Znf555
Znf556
Znf557
Znf559
Znf559-znf177
Znf561-as1
Znf567
Znf568
Znf57
Znf570
Znf574
Znf575
Znf576
Znf578
Znf580
Znf581
Znf582-as1
Znf584
Znf586
Znf587
Znf587b
Znf589
Znf593
Znf595
Znf596
Znf609
Znf610
Znf613
Znf619
Znf620
Znf621
Znf623
Znf625
Znf625-znf20
Znf627
Znf628
Znf638
Znf639
Znf646
Znf649-as1
Znf653
Znf654
Znf655
Znf658
Znf66
Znf664
Znf667-as1
Znf672
Znf674-as1
Znf678
Znf683
Znf684
Znf687
Znf691
Znf692
Znf696
Znf7
Znf700
Znf701
Znf704
Znf705e
Znf707
Znf71
Znf710
Znf714
Znf718
Znf720
Znf726
Znf736
Znf738
Znf74
Znf740
Znf749
Znf75a
Znf76
Znf763
Znf766
Znf771
Znf773
Znf774
Znf776
Znf778
Znf783
Znf785
Znf789
Znf79
Znf791
Znf793
Znf805
Znf808
Znf81
Znf813
Znf814
Znf815p
Znf830
Znf839
Znf84
Znf844
Znf846
Znf85
Znf860
Znf862
Znf865
Znf876p
Znf879
Znf90
Znf92
Znf93
Znhit1
Znhit3
Znrd1
Znrf1
Znrf2
Znrf2p1
Znrf3
Zp3
Zpbp2
Zpr1
Zranb2-as2
Zrsr2
Zscan1
Zscan2
Zscan20
Zscan21
Zscan25
Zscan26
Zscan31
Zscan9
Zswim1
Zswim4
Zswim8
Zswim9
Zwilch
Zxdb
Zyg11a
Zyg11b
Zyx
Zzef1
