# Supplementary material for: A Bayesian inference transcription factor activity model for the analysis of single-cell transcriptomes
Source: Genome Res. 2021 Jul;31(7):1296–311. doi: 10.1101/gr.265595.120 (PMC8256867; doi:10.1101/gr.265595.120)
Supplement: Supplemental Material [file supp_gr.265595.120_Supplemental_Code.zip › BITFAM/inst/extdata/human/CLOCK]

A1bg
A2m-as1
Aacs
Aagab
Aak1
Aanat
Aars
Aars2
Aatf
Aatk
Abat
Abca10
Abca12
Abca13
Abca17p
Abca2
Abca5
Abca7
Abcb1
Abcb11
Abcb5
Abcb8
Abcb9
Abcc1
Abcc10
Abcc2
Abcc3
Abcc5-as1
Abcc6
Abcc8
Abcd1p2
Abcd4
Abce1
Abcf1
Abcf3
Abcg1
Abcg4
Abhd10
Abhd11
Abhd11-as1
Abhd12
Abhd14a
Abhd14a-acy1
Abhd14b
Abhd16a
Abhd17a
Abhd17c
Abhd18
Abhd2
Abhd4
Abhd6
Abi3
Abl1
Ablim1
Ablim2
Ablim3
Abo
Abr
Abtb1
Ac000032.1
Ac000036.1
Ac000067.1
Ac000093.1
Ac000123.1
Ac002056.2
Ac002094.1
Ac002116.2
Ac002128.2
Ac002310.1
Ac002310.2
Ac002398.2
Ac002401.2
Ac002451.1
Ac002470.2
Ac002472.1
Ac002472.2
Ac002551.1
Ac002553.1
Ac002996.1
Ac003002.1
Ac003043.1
Ac003080.1
Ac003665.1
Ac003688.2
Ac003965.2
Ac003982.1
Ac003991.1
Ac004009.3
Ac004039.1
Ac004052.1
Ac004076.1
Ac004080.2
Ac004080.5
Ac004147.2
Ac004147.5
Ac004148.1
Ac004156.1
Ac004158.1
Ac004224.2
Ac004232.2
Ac004233.1
Ac004233.4
Ac004241.1
Ac004453.1
Ac004466.2
Ac004466.3
Ac004477.2
Ac004491.1
Ac004551.1
Ac004585.1
Ac004585.2
Ac004590.1
Ac004623.1
Ac004637.1
Ac004672.1
Ac004706.1
Ac004771.2
Ac004771.4
Ac004803.1
Ac004805.1
Ac004812.1
Ac004812.2
Ac004816.1
Ac004817.2
Ac004830.1
Ac004832.2
Ac004832.4
Ac004832.5
Ac004840.1
Ac004846.1
Ac004862.1
Ac004865.2
Ac004882.1
Ac004882.2
Ac004890.2
Ac004895.1
Ac004906.1
Ac004918.1
Ac004922.1
Ac004943.2
Ac004949.1
Ac004980.1
Ac004997.1
Ac005005.3
Ac005013.1
Ac005014.1
Ac005020.2
Ac005033.1
Ac005040.1
Ac005041.1
Ac005046.1
Ac005083.1
Ac005100.1
Ac005162.3
Ac005252.2
Ac005253.1
Ac005256.1
Ac005261.1
Ac005264.1
Ac005280.1
Ac005280.2
Ac005280.3
Ac005288.1
Ac005304.3
Ac005324.4
Ac005324.5
Ac005332.4
Ac005332.6
Ac005342.1
Ac005342.2
Ac005343.1
Ac005363.1
Ac005363.2
Ac005381.1
Ac005393.1
Ac005410.1
Ac005412.1
Ac005414.1
Ac005514.1
Ac005520.1
Ac005523.2
Ac005540.1
Ac005544.1
Ac005559.1
Ac005578.1
Ac005593.1
Ac005609.1
Ac005632.2
Ac005632.4
Ac005696.1
Ac005699.1
Ac005702.4
Ac005703.4
Ac005722.3
Ac005726.1
Ac005740.3
Ac005746.1
Ac005746.3
Ac005758.1
Ac005759.1
Ac005775.1
Ac005779.1
Ac005779.2
Ac005786.2
Ac005808.1
Ac005821.1
Ac005828.5
Ac005829.1
Ac005832.4
Ac005837.1
Ac005837.3
Ac005840.4
Ac005841.1
Ac005901.1
Ac005906.2
Ac005912.2
Ac005920.1
Ac005920.4
Ac005943.1
Ac005999.2
Ac006001.2
Ac006001.3
Ac006020.1
Ac006022.1
Ac006028.1
Ac006033.1
Ac006037.2
Ac006042.1
Ac006058.3
Ac006059.1
Ac006059.2
Ac006059.3
Ac006065.3
Ac006111.3
Ac006116.5
Ac006116.8
Ac006206.1
Ac006206.2
Ac006207.1
Ac006213.1
Ac006252.1
Ac006262.1
Ac006329.1
Ac006333.2
Ac006362.1
Ac006363.1
Ac006427.1
Ac006441.3
Ac006449.2
Ac006449.6
Ac006450.1
Ac006453.3
Ac006483.2
Ac006486.2
Ac006487.1
Ac006504.5
Ac006511.3
Ac006511.5
Ac006512.1
Ac006538.3
Ac006547.2
Ac006960.1
Ac006970.2
Ac006970.3
Ac006994.2
Ac007003.1
Ac007009.1
Ac007012.1
Ac007029.1
Ac007032.1
Ac007040.1
Ac007099.1
Ac007126.1
Ac007128.1
Ac007161.3
Ac007192.1
Ac007192.2
Ac007207.1
Ac007215.1
Ac007216.4
Ac007221.1
Ac007224.1
Ac007240.1
Ac007250.1
Ac007292.3
Ac007336.3
Ac007364.1
Ac007365.1
Ac007368.1
Ac007370.1
Ac007375.1
Ac007375.2
Ac007378.1
Ac007395.1
Ac007448.2
Ac007450.1
Ac007527.1
Ac007546.3
Ac007608.3
Ac007639.1
Ac007663.1
Ac007663.2
Ac007686.2
Ac007686.3
Ac007686.4
Ac007728.3
Ac007731.4
Ac007741.1
Ac007786.2
Ac007787.1
Ac007795.1
Ac007879.1
Ac007922.1
Ac007950.1
Ac007993.3
Ac008011.1
Ac008012.1
Ac008013.1
Ac008013.2
Ac008014.1
Ac008026.2
Ac008040.1
Ac008056.2
Ac008060.3
Ac008080.4
Ac008105.1
Ac008105.2
Ac008115.1
Ac008115.3
Ac008121.2
Ac008125.1
Ac008267.5
Ac008393.1
Ac008403.4
Ac008406.1
Ac008440.2
Ac008443.1
Ac008443.2
Ac008443.5
Ac008481.3
Ac008489.1
Ac008537.1
Ac008537.4
Ac008555.3
Ac008556.1
Ac008609.1
Ac008622.2
Ac008641.1
Ac008649.2
Ac008655.2
Ac008667.2
Ac008669.1
Ac008670.1
Ac008687.4
Ac008691.1
Ac008708.1
Ac008735.1
Ac008737.1
Ac008738.1
Ac008743.1
Ac008750.3
Ac008750.7
Ac008755.1
Ac008761.1
Ac008763.2
Ac008763.3
Ac008764.5
Ac008764.6
Ac008764.8
Ac008770.2
Ac008781.1
Ac008781.2
Ac008794.2
Ac008894.2
Ac008966.1
Ac008982.1
Ac009054.1
Ac009060.1
Ac009061.2
Ac009063.2
Ac009065.1
Ac009065.4
Ac009065.5
Ac009065.8
Ac009078.3
Ac009086.3
Ac009088.2
Ac009088.3
Ac009090.1
Ac009090.3
Ac009097.4
Ac009102.1
Ac009107.2
Ac009108.5
Ac009117.2
Ac009119.1
Ac009121.1
Ac009133.1
Ac009133.2
Ac009133.5
Ac009163.2
Ac009163.6
Ac009228.1
Ac009237.3
Ac009248.1
Ac009299.3
Ac009303.4
Ac009309.1
Ac009312.1
Ac009318.4
Ac009365.1
Ac009432.1
Ac009474.1
Ac009480.2
Ac009487.2
Ac009511.1
Ac009522.1
Ac009542.2
Ac009560.1
Ac009716.1
Ac009720.1
Ac009779.2
Ac009779.3
Ac009812.1
Ac009879.2
Ac009884.2
Ac009927.1
Ac009945.1
Ac009949.1
Ac009950.1
Ac009955.1
Ac009955.4
Ac009970.1
Ac009977.1
Ac010087.1
Ac010139.1
Ac010186.2
Ac010198.2
Ac010240.3
Ac010247.1
Ac010247.2
Ac010271.1
Ac010271.2
Ac010307.3
Ac010307.4
Ac010320.4
Ac010323.1
Ac010326.3
Ac010326.4
Ac010327.2
Ac010327.5
Ac010330.1
Ac010333.3
Ac010335.2
Ac010335.3
Ac010336.2
Ac010336.5
Ac010422.1
Ac010422.2
Ac010422.7
Ac010442.3
Ac010457.1
Ac010463.1
Ac010463.3
Ac010485.1
Ac010531.4
Ac010531.5
Ac010531.7
Ac010531.8
Ac010542.2
Ac010542.3
Ac010547.1
Ac010551.1
Ac010551.2
Ac010608.1
Ac010618.1
Ac010642.1
Ac010646.1
Ac010654.1
Ac010655.1
Ac010655.2
Ac010655.4
Ac010733.1
Ac010735.2
Ac010745.1
Ac010745.2
Ac010745.3
Ac010745.5
Ac010761.1
Ac010761.2
Ac010761.3
Ac010761.5
Ac010761.6
Ac010761.7
Ac010768.4
Ac010886.1
Ac010894.2
Ac010913.1
Ac010931.2
Ac010967.3
Ac010973.1
Ac010975.2
Ac010976.1
Ac010982.1
Ac011008.1
Ac011124.2
Ac011195.2
Ac011239.2
Ac011247.2
Ac011287.1
Ac011405.1
Ac011405.2
Ac011442.1
Ac011444.1
Ac011446.2
Ac011448.1
Ac011452.1
Ac011455.1
Ac011462.1
Ac011462.4
Ac011467.2
Ac011471.4
Ac011474.1
Ac011476.3
Ac011481.1
Ac011483.2
Ac011487.4
Ac011491.1
Ac011497.1
Ac011498.1
Ac011498.6
Ac011504.1
Ac011509.1
Ac011529.1
Ac011603.1
Ac011603.2
Ac011676.2
Ac011676.3
Ac011726.3
Ac011753.4
Ac011773.1
Ac011825.3
Ac011840.1
Ac011840.3
Ac011840.5
Ac011921.2
Ac011933.3
Ac012044.1
Ac012048.1
Ac012065.3
Ac012073.1
Ac012087.1
Ac012146.1
Ac012158.1
Ac012184.2
Ac012229.1
Ac012307.1
Ac012313.10
Ac012313.2
Ac012313.6
Ac012313.9
Ac012358.2
Ac012370.2
Ac012377.1
Ac012379.2
Ac012433.1
Ac012441.2
Ac012443.1
Ac012447.1
Ac012456.1
Ac012467.1
Ac012485.3
Ac012488.2
Ac012507.2
Ac012513.1
Ac012531.3
Ac012555.1
Ac012560.1
Ac012569.1
Ac012593.1
Ac012625.1
Ac012629.3
Ac012645.1
Ac012676.1
Ac012676.3
Ac013286.1
Ac013356.4
Ac013394.1
Ac013400.1
Ac013470.1
Ac013470.2
Ac013472.1
Ac013565.1
Ac013717.1
Ac013726.1
Ac013731.1
Ac015687.1
Ac015712.4
Ac015712.5
Ac015726.2
Ac015726.3
Ac015771.1
Ac015795.1
Ac015802.3
Ac015802.6
Ac015813.1
Ac015813.2
Ac015819.1
Ac015849.1
Ac015871.3
Ac015871.4
Ac015909.3
Ac015909.4
Ac015910.1
Ac015912.3
Ac015914.2
Ac015921.1
Ac015936.1
Ac015936.2
Ac015971.1
Ac015982.1
Ac016027.1
Ac016168.2
Ac016245.1
Ac016251.1
Ac016266.1
Ac016394.1
Ac016405.2
Ac016575.1
Ac016582.2
Ac016612.1
Ac016629.3
Ac016650.1
Ac016683.1
Ac016700.3
Ac016708.1
Ac016727.1
Ac016735.1
Ac016738.2
Ac016773.1
Ac016816.1
Ac016866.1
Ac016876.2
Ac016876.3
Ac016885.1
Ac016888.1
Ac016903.2
Ac016909.1
Ac016910.1
Ac016924.1
Ac016993.1
Ac017015.2
Ac017074.2
Ac017079.1
Ac017083.1
Ac017104.5
Ac018358.1
Ac018410.1
Ac018413.1
Ac018445.1
Ac018448.2
Ac018450.1
Ac018495.1
Ac018529.2
Ac018552.2
Ac018552.3
Ac018558.4
Ac018558.5
Ac018647.1
Ac018647.2
Ac018665.1
Ac018680.1
Ac018685.1
Ac018685.2
Ac018695.1
Ac018695.4
Ac018697.1
Ac018716.1
Ac018716.2
Ac018730.1
Ac018738.1
Ac018755.3
Ac018761.3
Ac018766.1
Ac018809.1
Ac018845.3
Ac018861.2
Ac018880.1
Ac018943.1
Ac018992.1
Ac019080.2
Ac019103.1
Ac019117.2
Ac019131.1
Ac019257.8
Ac019294.1
Ac019349.1
Ac020558.2
Ac020593.1
Ac020612.2
Ac020658.1
Ac020658.2
Ac020659.1
Ac020663.1
Ac020743.3
Ac020763.1
Ac020904.2
Ac020904.3
Ac020907.1
Ac020907.6
Ac020909.3
Ac020910.1
Ac020910.4
Ac020910.6
Ac020911.1
Ac020914.4
Ac020914.5
Ac020915.1
Ac020916.2
Ac020922.1
Ac021016.2
Ac021016.3
Ac021054.1
Ac021072.1
Ac021087.4
Ac021127.1
Ac021148.1
Ac021188.1
Ac021393.1
Ac021491.2
Ac021491.4
Ac021534.1
Ac021683.3
Ac021683.4
Ac021739.1
Ac021739.3
Ac021744.1
Ac021755.3
Ac021766.1
Ac022028.2
Ac022079.1
Ac022092.1
Ac022098.1
Ac022098.2
Ac022098.3
Ac022098.4
Ac022113.1
Ac022113.2
Ac022154.1
Ac022164.1
Ac022167.2
Ac022211.2
Ac022211.4
Ac022217.3
Ac022296.3
Ac022384.1
Ac022400.1
Ac022413.1
Ac022424.1
Ac022431.1
Ac022509.3
Ac022532.1
Ac022613.2
Ac022655.1
Ac022726.1
Ac022748.3
Ac022784.1
Ac022973.2
Ac023024.1
Ac023078.2
Ac023090.1
Ac023128.1
Ac023157.1
Ac023157.3
Ac023202.1
Ac023347.1
Ac023355.1
Ac023389.1
Ac023509.3
Ac023632.2
Ac023790.2
Ac023824.2
Ac023824.5
Ac023830.3
Ac024075.3
Ac024085.1
Ac024267.4
Ac024270.3
Ac024361.1
Ac024361.2
Ac024451.2
Ac024580.1
Ac024592.3
Ac024610.2
Ac024619.1
Ac024619.4
Ac024940.3
Ac024940.6
Ac025031.1
Ac025048.4
Ac025164.1
Ac025165.2
Ac025165.3
Ac025181.2
Ac025211.1
Ac025219.1
Ac025257.1
Ac025259.1
Ac025259.2
Ac025259.3
Ac025262.1
Ac025265.1
Ac025283.3
Ac025287.2
Ac025300.1
Ac025572.1
Ac025575.2
Ac025580.2
Ac025580.3
Ac025754.1
Ac025918.1
Ac025946.2
Ac026100.1
Ac026202.3
Ac026254.2
Ac026310.2
Ac026310.3
Ac026316.4
Ac026336.1
Ac026336.2
Ac026336.4
Ac026355.3
Ac026362.1
Ac026369.1
Ac026369.2
Ac026391.1
Ac026401.1
Ac026427.2
Ac026434.2
Ac026444.1
Ac026461.3
Ac026470.2
Ac026471.2
Ac026495.1
Ac026620.1
Ac026691.1
Ac026740.1
Ac026740.3
Ac026748.1
Ac026785.1
Ac026786.1
Ac026803.2
Ac026826.2
Ac026884.1
Ac026954.1
Ac026954.2
Ac027031.2
Ac027045.3
Ac027088.1
Ac027176.3
Ac027216.1
Ac027243.1
Ac027279.4
Ac027307.1
Ac027369.3
Ac027369.6
Ac027458.1
Ac027559.1
Ac027601.4
Ac027612.3
Ac027644.4
Ac027682.2
Ac027682.7
Ac027702.1
Ac027796.3
Ac032019.2
Ac034102.3
Ac034102.4
Ac034102.6
Ac034102.7
Ac034102.8
Ac034105.1
Ac034154.1
Ac034198.2
Ac034199.1
Ac034205.3
Ac034223.2
Ac034228.1
Ac034229.6
Ac034238.3
Ac036176.1
Ac036214.1
Ac036214.2
Ac037487.1
Ac037487.4
Ac040162.1
Ac040169.1
Ac040914.1
Ac040978.1
Ac044802.1
Ac044839.1
Ac044849.1
Ac048338.1
Ac048341.1
Ac048341.2
Ac051619.10
Ac051619.8
Ac051649.1
Ac053503.2
Ac053503.7
Ac053527.1
Ac055716.3
Ac055811.4
Ac060764.1
Ac060780.1
Ac061975.2
Ac061975.4
Ac061999.1
Ac062015.1
Ac062028.1
Ac062028.2
Ac063919.1
Ac063944.1
Ac063944.3
Ac063952.1
Ac063960.2
Ac063976.2
Ac064805.1
Ac064807.1
Ac066616.1
Ac066616.2
Ac067852.1
Ac067930.3
Ac067930.4
Ac067930.5
Ac067931.2
Ac067945.3
Ac067960.1
Ac067969.1
Ac067969.2
Ac068025.1
Ac068152.1
Ac068205.1
Ac068234.2
Ac068305.2
Ac068338.1
Ac068385.1
Ac068389.1
Ac068473.3
Ac068473.4
Ac068492.1
Ac068580.4
Ac068594.1
Ac068631.1
Ac068669.1
Ac068790.9
Ac068858.1
Ac068888.1
Ac068896.1
Ac068987.3
Ac068993.2
Ac069213.1
Ac069277.1
Ac069281.1
Ac069368.1
Ac069421.1
Ac069503.2
Ac069549.1
Ac073046.1
Ac073073.2
Ac073094.1
Ac073111.1
Ac073111.3
Ac073111.4
Ac073263.1
Ac073263.2
Ac073283.3
Ac073316.2
Ac073316.3
Ac073324.1
Ac073336.1
Ac073343.2
Ac073346.2
Ac073410.1
Ac073465.1
Ac073578.3
Ac073592.9
Ac073610.1
Ac073610.3
Ac073611.1
Ac073857.1
Ac073861.1
Ac073878.1
Ac073896.1
Ac073896.2
Ac073896.4
Ac073916.1
Ac073957.1
Ac073957.2
Ac074032.1
Ac074050.3
Ac074085.1
Ac074117.1
Ac074143.2
Ac074351.1
Ac074389.2
Ac074389.3
Ac078788.1
Ac078802.1
Ac078819.1
Ac078880.1
Ac078909.1
Ac078929.1
Ac078993.1
Ac079031.1
Ac079089.1
Ac079140.1
Ac079145.1
Ac079305.1
Ac079329.1
Ac079336.2
Ac079336.7
Ac079447.1
Ac079465.1
Ac079610.2
Ac079807.1
Ac079834.2
Ac079880.2
Ac079922.2
Ac080038.1
Ac080038.4
Ac080080.1
Ac082651.3
Ac083798.1
Ac083798.2
Ac083805.1
Ac083805.2
Ac083841.1
Ac083841.2
Ac083841.4
Ac083843.2
Ac083849.1
Ac083863.1
Ac083900.1
Ac083949.1
Ac083973.1
Ac084018.1
Ac084018.2
Ac084024.3
Ac084117.1
Ac084125.1
Ac084125.2
Ac084337.2
Ac084373.1
Ac084781.2
Ac084824.4
Ac084876.2
Ac084878.1
Ac087045.2
Ac087163.2
Ac087163.3
Ac087164.2
Ac087190.2
Ac087289.3
Ac087289.4
Ac087385.2
Ac087385.3
Ac087393.2
Ac087399.1
Ac087439.2
Ac087457.1
Ac087465.1
Ac087491.1
Ac087499.2
Ac087500.1
Ac087564.1
Ac087623.2
Ac087627.1
Ac087632.1
Ac087633.2
Ac087651.1
Ac087721.1
Ac087721.2
Ac087741.2
Ac087741.3
Ac087742.1
Ac087821.2
Ac089999.1
Ac090159.1
Ac090164.4
Ac090181.2
Ac090186.1
Ac090286.1
Ac090360.1
Ac090371.1
Ac090386.2
Ac090527.2
Ac090539.1
Ac090559.1
Ac090578.1
Ac090589.1
Ac090774.1
Ac090821.1
Ac090821.2
Ac090826.2
Ac090844.2
Ac090948.2
Ac090950.1
Ac090970.1
Ac090971.1
Ac091013.1
Ac091057.6
Ac091078.1
Ac091078.2
Ac091114.1
Ac091138.1
Ac091152.3
Ac091152.4
Ac091153.1
Ac091153.3
Ac091153.4
Ac091163.1
Ac091167.6
Ac091180.2
Ac091182.1
Ac091230.1
Ac091390.4
Ac091544.1
Ac091564.2
Ac091564.3
Ac091564.5
Ac091564.6
Ac091588.1
Ac091614.2
Ac091729.1
Ac091729.3
Ac091905.2
Ac091932.4
Ac091953.1
Ac091959.3
Ac091965.3
Ac091980.2
Ac092017.2
Ac092053.2
Ac092053.3
Ac092069.1
Ac092072.1
Ac092115.1
Ac092115.3
Ac092117.1
Ac092117.2
Ac092118.2
Ac092123.1
Ac092127.1
Ac092135.2
Ac092139.3
Ac092140.1
Ac092143.1
Ac092143.2
Ac092143.3
Ac092159.1
Ac092159.2
Ac092159.3
Ac092171.1
Ac092171.3
Ac092171.4
Ac092171.5
Ac092266.1
Ac092287.1
Ac092295.2
Ac092301.1
Ac092338.3
Ac092384.2
Ac092427.1
Ac092431.2
Ac092471.1
Ac092570.1
Ac092587.1
Ac092608.2
Ac092634.3
Ac092645.1
Ac092647.1
Ac092647.5
Ac092653.1
Ac092687.1
Ac092718.6
Ac092720.1
Ac092756.1
Ac092757.3
Ac092803.1
Ac092811.1
Ac092821.1
Ac092849.1
Ac092868.3
Ac092910.2
Ac092910.3
Ac092916.2
Ac092919.2
Ac092944.1
Ac092969.1
Ac093010.1
Ac093106.1
Ac093106.2
Ac093151.2
Ac093151.3
Ac093159.1
Ac093162.2
Ac093249.2
Ac093249.4
Ac093249.6
Ac093292.1
Ac093382.1
Ac093423.3
Ac093484.3
Ac093484.4
Ac093495.1
Ac093503.2
Ac093510.1
Ac093525.1
Ac093620.1
Ac093627.2
Ac093627.4
Ac093627.5
Ac093627.7
Ac093700.1
Ac093732.1
Ac093734.1
Ac093770.1
Ac093783.1
Ac093826.1
Ac093870.1
Ac093878.1
Ac093904.1
Ac096540.1
Ac096559.1
Ac096637.2
Ac096677.1
Ac096713.1
Ac096733.2
Ac096734.2
Ac096736.3
Ac096754.1
Ac096887.1
Ac096921.1
Ac097059.1
Ac097065.1
Ac097103.2
Ac097104.1
Ac097173.2
Ac097375.3
Ac097381.1
Ac097382.2
Ac097460.1
Ac097634.1
Ac097636.1
Ac097641.1
Ac097658.2
Ac098484.4
Ac098614.1
Ac098617.1
Ac098650.1
Ac098820.1
Ac098828.2
Ac098831.1
Ac098851.1
Ac098859.2
Ac098934.2
Ac099063.1
Ac099329.1
Ac099336.1
Ac099342.1
Ac099343.3
Ac099344.2
Ac099489.1
Ac099489.3
Ac099511.1
Ac099521.1
Ac099522.1
Ac099535.1
Ac099542.1
Ac099552.1
Ac099681.1
Ac099681.2
Ac099782.2
Ac099794.2
Ac099795.1
Ac099850.1
Ac100786.1
Ac100788.2
Ac100793.2
Ac100803.2
Ac100810.3
Ac100812.1
Ac100832.2
Ac100835.2
Ac100836.1
Ac100843.1
Ac100849.1
Ac100861.1
Ac100861.2
Ac102953.1
Ac102953.2
Ac103691.1
Ac103706.1
Ac103718.1
Ac103808.1
Ac103810.3
Ac103810.4
Ac103810.8
Ac103853.1
Ac103855.4
Ac103974.1
Ac104002.2
Ac104009.1
Ac104073.2
Ac104109.2
Ac104126.1
Ac104129.1
Ac104135.1
Ac104162.1
Ac104169.1
Ac104170.1
Ac104229.1
Ac104237.1
Ac104316.1
Ac104333.2
Ac104417.1
Ac104417.2
Ac104461.1
Ac104506.1
Ac104532.1
Ac104534.1
Ac104564.2
Ac104564.4
Ac104581.4
Ac104590.1
Ac104619.2
Ac104667.2
Ac104809.2
Ac104984.5
Ac104985.2
Ac104997.1
Ac105036.1
Ac105137.2
Ac105180.1
Ac105206.1
Ac105213.1
Ac105219.2
Ac105219.3
Ac105339.1
Ac105342.1
Ac105935.1
Ac105935.2
Ac105942.1
Ac106028.2
Ac106038.1
Ac106745.1
Ac106754.2
Ac106782.2
Ac106782.5
Ac106782.6
Ac106785.1
Ac106820.2
Ac106820.4
Ac106820.6
Ac106864.1
Ac106872.11
Ac106872.4
Ac107027.2
Ac107072.2
Ac107308.1
Ac107373.2
Ac107398.4
Ac107464.3
Ac107884.1
Ac107953.2
Ac107976.1
Ac108002.1
Ac108039.1
Ac108142.1
Ac108448.3
Ac108471.1
Ac108471.2
Ac108477.1
Ac108516.1
Ac108673.2
Ac108676.1
Ac108693.2
Ac108751.4
Ac108868.2
Ac109454.4
Ac109460.3
Ac109587.1
Ac109635.2
Ac109635.4
Ac109992.1
Ac110048.1
Ac110079.1
Ac110285.5
Ac110285.7
Ac110619.1
Ac110741.2
Ac110749.1
Ac110754.1
Ac110792.3
Ac110926.1
Ac112219.2
Ac112236.2
Ac112243.1
Ac112250.1
Ac112491.1
Ac112673.1
Ac112907.2
Ac113133.1
Ac113189.1
Ac113192.1
Ac113208.2
Ac113382.1
Ac113383.1
Ac113391.1
Ac113391.2
Ac113403.1
Ac113410.3
Ac113554.1
Ac113608.2
Ac113615.1
Ac114271.1
Ac114291.1
Ac114488.2
Ac114488.3
Ac114730.1
Ac114730.3
Ac114755.3
Ac114781.1
Ac114811.2
Ac114956.1
Ac115099.1
Ac115284.3
Ac115286.1
Ac115989.1
Ac116025.2
Ac116049.1
Ac116158.2
Ac116348.4
Ac116351.2
Ac116407.2
Ac116456.1
Ac116535.1
Ac116565.1
Ac117382.2
Ac117422.1
Ac117453.1
Ac117498.3
Ac117500.2
Ac117500.5
Ac117945.2
Ac118469.1
Ac118754.1
Ac118755.1
Ac119428.3
Ac119676.1
Ac120049.1
Ac120057.2
Ac120057.3
Ac120114.1
Ac120114.4
Ac120498.6
Ac120498.9
Ac122710.1
Ac122719.1
Ac123905.1
Ac124016.1
Ac124057.1
Ac124068.2
Ac124242.1
Ac124283.1
Ac124283.2
Ac124283.5
Ac124301.1
Ac124301.2
Ac124312.3
Ac124319.1
Ac124319.2
Ac124319.5
Ac124804.1
Ac124947.1
Ac124947.2
Ac125238.2
Ac125421.2
Ac125494.1
Ac125611.3
Ac125613.1
Ac126323.1
Ac126614.1
Ac126615.2
Ac126696.1
Ac126696.2
Ac126763.1
Ac127002.1
Ac127070.1
Ac127071.1
Ac127496.1
Ac127496.3
Ac127496.4
Ac127496.7
Ac127522.1
Ac128687.1
Ac128687.2
Ac128709.3
Ac129492.1
Ac129492.3
Ac129492.4
Ac129492.8
Ac129507.4
Ac129510.1
Ac130343.1
Ac130343.2
Ac130371.2
Ac130456.3
Ac130689.1
Ac131097.1
Ac131160.1
Ac131206.1
Ac131212.1
Ac131212.2
Ac131274.2
Ac131274.3
Ac131391.1
Ac132008.1
Ac132008.2
Ac132825.2
Ac132872.1
Ac132872.2
Ac132938.1
Ac133065.3
Ac133528.1
Ac133552.1
Ac133637.1
Ac133644.2
Ac134043.1
Ac134043.2
Ac134682.1
Ac134772.1
Ac134978.1
Ac135048.4
Ac135050.5
Ac135050.6
Ac135050.7
Ac135279.2
Ac135584.1
Ac135782.1
Ac135782.2
Ac136285.1
Ac136285.3
Ac136424.2
Ac136428.4
Ac136475.4
Ac136475.8
Ac137630.2
Ac137767.1
Ac137932.2
Ac137936.2
Ac138207.5
Ac138230.1
Ac138304.1
Ac138331.1
Ac138393.1
Ac138393.3
Ac138466.1
Ac138627.1
Ac138627.2
Ac138696.2
Ac138701.2
Ac138781.1
Ac138811.1
Ac138904.1
Ac139099.3
Ac139149.1
Ac139256.1
Ac139530.1
Ac139530.3
Ac139530.4
Ac139887.2
Ac140847.2
Ac141557.2
Ac141586.1
Ac141930.1
Ac144522.1
Ac145207.2
Ac145207.4
Ac145207.9
Ac147067.1
Ac147651.2
Ac147651.3
Ac148476.1
Ac148477.2
Ac148477.3
Ac148477.4
Ac148477.6
Ac148477.7
Ac148477.8
Ac148477.9
Ac190387.1
Ac211485.1
Ac231657.1
Ac231981.1
Ac233701.1
Ac233702.7
Ac233723.2
Ac233992.1
Ac233992.3
Ac234582.1
Ac234582.2
Ac236972.2
Ac239803.1
Ac239809.3
Ac242376.2
Ac242426.2
Ac243547.1
Ac243547.3
Ac243585.2
Ac243654.1
Ac243654.3
Ac243732.1
Ac243829.1
Ac243830.1
Ac243960.2
Ac243964.2
Ac243965.1
Ac244035.1
Ac244153.1
Ac244517.5
Ac245014.3
Ac245033.2
Ac245088.1
Ac245100.7
Ac245427.1
Ac245452.1
Ac245517.3
Ac245517.5
Ac246793.1
Ac253536.3
Ac253536.7
Ac254633.1
Acaa1
Acaca
Acad10
Acad9
Acadl
Acadvl
Acap2
Acap3
Acat1
Acat2
Acbd4
Acbd5
Ace
Acer3
Ache
Ackr2
Acmsd
Aco2
Acot6
Acot8
Acox1
Acox3
Acp1
Acp2
Acp6
Acsbg1
Acsbg2
Acsf2
Acsf3
Acsl3
Acsl6
Acss2
Actb
Actbp12
Actbp13
Actc1
Actg1
Actg1p12
Actg1p21
Actl6a
Actl6b
Actl9
Actn1
Actn1-as1
Actn2
Actn3
Actn4
Actp1
Actr1a
Actr1b
Actr2
Actr3
Actr6
Actrt2
Acvr1
Acvr1b
Acvr2b
Acvr2b-as1
Acy1
Acy3
Acyp1
Acyp2
Ad000671.1
Ad000671.2
Ad000671.3
Ad000864.1
Ad000864.2
Ad001527.2
Ada
Adad2
Adal
Adam10
Adam11
Adam12
Adam15
Adam18
Adam21p1
Adam22
Adam23
Adam33
Adam6
Adamts15
Adamts17
Adamts4
Adamts6
Adamtsl2
Adamtsl3
Adamtsl4
Adamtsl5
Adap1
Adarb1
Adarb2
Adck1
Adck5
Adcy1
Adcy2
Adcy3
Adcy4
Adcy5
Adcy6
Adcy7
Adcy9
Adcyap1r1
Add1
Add3
Add3-as1
Adgra1
Adgrb1
Adgrb2
Adgrd1
Adgrd1-as1
Adgre1
Adgre5
Adgrf4
Adgrg1
Adgrg3
Adgrg6
Adgrg7
Adgrl1
Adgrl2
Adgrl4
Adgrv1
Adh7
Adig
Adipoq
Adipor2
Adk
Adm
Adm2
Adnp2
Ado
Adora2a
Adora2a-as1
Adpgk
Adpgk-as1
Adprhl1
Adra1b
Adrm1
Adsl
Adssl1
Adtrp
Aebp1
Aebp2
Aen
Af064858.2
Af111167.1
Af111169.1
Af127577.5
Af129075.2
Af186192.1
Af186192.2
Af235103.1
Af238378.1
Af274858.1
Afap1l1
Afap1l2
Afdn
Afdn-dt
Aff1
Aff2
Afg3l1p
Afg3l2
Afmid
Aftph
Agap1
Agap10p
Agap2
Agap2-as1
Agap3
Agbl1
Agbl2
Agbl5
Agfg2
Aggf1p9
Agk
Agl
Ago1
Ago2
Agpat3
Agpat5
Agr2
Agrn
Agrp
Agtr1
Agtrap
Ahcy
Ahcyl1
Ahcyl2
Ahcyp7
Ahdc1
Ahnak
Ahnak2
Ahrr
Ahsa1
Ahsa2p
Aif1l
Aifm3
Aimp1
Aimp2
Aip
Aire
Aj009632.2
Aj011931.1
Aj271736.1
Ajap1
Ajuba
Ak1
Ak2
Ak3p2
Ak3p5
Ak4
Ak9
Akap1
Akap13
Akap2
Akap3
Akap6
Akap7
Akap8
Akap8l
Akap9
Akr1a1
Akr1b1p4
Akr1b1p6
Akr1c3
Akr1d1
Akr1e2
Akt1
Akt1s1
Akt2
Al008638.3
Al008718.2
Al008721.2
Al008726.1
Al020994.3
Al020996.2
Al020997.2
Al021153.1
Al021154.1
Al021155.2
Al022069.1
Al022100.1
Al022157.1
Al022238.4
Al022313.3
Al022318.1
Al022319.1
Al022322.2
Al022324.1
Al022324.4
Al022326.1
Al022328.2
Al022329.3
Al022332.2
Al022344.1
Al022345.1
Al022345.3
Al022345.4
Al023284.1
Al023581.2
Al023802.1
Al023803.3
Al023806.1
Al023806.2
Al031186.1
Al031282.1
Al031428.1
Al031432.3
Al031587.2
Al031587.4
Al031590.1
Al031593.1
Al031595.1
Al031600.1
Al031663.3
Al031665.1
Al031666.2
Al031666.3
Al031674.1
Al031676.1
Al031709.1
Al031710.2
Al031714.1
Al031731.1
Al031770.1
Al031772.1
Al031775.2
Al031846.1
Al031847.2
Al031848.2
Al032819.1
Al032819.2
Al033381.2
Al034349.1
Al034374.1
Al034376.1
Al034379.1
Al034417.2
Al035079.1
Al035250.1
Al035252.3
Al035398.1
Al035404.2
Al035410.2
Al035425.1
Al035530.2
Al035588.1
Al035633.1
Al035685.1
Al049569.1
Al049646.1
Al049648.1
Al049697.1
Al049712.1
Al049737.1
Al049780.1
Al049780.2
Al049780.3
Al049794.2
Al049795.1
Al049830.3
Al049830.4
Al049833.2
Al049836.1
Al049838.1
Al049840.2
Al049840.3
Al049870.1
Al049870.3
Al049870.4
Al050321.1
Al050335.1
Al050403.2
Al078459.1
Al078581.1
Al078612.1
Al078621.3
Al078644.2
Al080250.1
Al080276.2
Al096711.1
Al096828.1
Al096828.3
Al096869.1
Al109613.1
Al109615.3
Al109653.2
Al109659.2
Al109741.1
Al109806.1
Al109810.2
Al109811.3
Al109837.1
Al109917.1
Al109918.1
Al109924.5
Al110118.2
Al117328.2
Al117329.1
Al117339.5
Al118558.1
Al118558.3
Al121578.3
Al121590.1
Al121594.1
Al121603.2
Al121655.1
Al121672.1
Al121722.1
Al121749.1
Al121759.2
Al121772.1
Al121827.1
Al121829.1
Al121832.1
Al121839.2
Al121845.2
Al121845.3
Al121885.1
Al121900.2
Al121912.1
Al121932.1
Al121935.2
Al121956.4
Al121972.1
Al121983.1
Al121987.1
Al121988.1
Al122023.1
Al122058.1
Al132640.1
Al132640.2
Al132655.3
Al132712.2
Al132780.1
Al132780.2
Al133153.1
Al133215.3
Al133216.2
Al133227.1
Al133230.1
Al133232.1
Al133240.1
Al133338.1
Al133342.1
Al133343.1
Al133351.1
Al133352.1
Al133375.1
Al133396.2
Al133461.1
Al133466.1
Al133480.1
Al133485.2
Al133516.1
Al135744.1
Al135791.1
Al135818.2
Al135905.2
Al135960.1
Al135978.1
Al136038.5
Al136040.1
Al136087.1
Al136099.1
Al136131.3
Al136140.1
Al136141.1
Al136181.1
Al136295.1
Al136295.7
Al136301.1
Al136307.1
Al136501.1
Al136528.2
Al136529.1
Al136967.2
Al136985.3
Al137003.1
Al137009.1
Al137026.1
Al137026.2
Al137028.2
Al137060.1
Al137071.1
Al137078.1
Al137127.1
Al137161.1
Al137230.1
Al137246.2
Al137782.1
Al137802.2
Al137802.3
Al137856.1
Al138760.1
Al138767.2
Al138781.1
Al138812.1
Al138825.1
Al138889.1
Al138900.1
Al138921.1
Al138960.2
Al138966.2
Al139008.2
Al139011.1
Al139020.2
Al139021.1
Al139022.1
Al139022.2
Al139039.3
Al139042.1
Al139094.1
Al139099.1
Al139099.3
Al139158.2
Al139184.1
Al139220.2
Al139260.1
Al139274.1
Al139289.2
Al139300.1
Al139330.1
Al139339.2
Al139352.1
Al139353.2
Al139400.1
Al157371.1
Al157392.3
Al157400.2
Al157400.5
Al157702.2
Al157714.1
Al157791.2
Al157823.2
Al157832.2
Al157902.1
Al157935.1
Al157935.2
Al157938.1
Al157996.1
Al158071.1
Al158071.4
Al158151.3
Al158198.1
Al158211.5
Al158827.1
Al158835.1
Al160006.1
Al160035.1
Al160171.1
Al160270.1
Al160291.1
Al160313.1
Al160314.2
Al160408.2
Al160413.1
Al161616.1
Al161638.1
Al161645.1
Al161729.2
Al161781.2
Al161785.3
Al161908.1
Al161909.1
Al161935.1
Al162171.2
Al162231.2
Al162231.3
Al162258.2
Al162291.1
Al162377.1
Al162385.1
Al162385.2
Al162411.1
Al162595.1
Al162595.2
Al162713.1
Al162724.2
Al162727.2
Al163051.2
Al163636.2
Al353572.2
Al353581.1
Al353588.1
Al353595.1
Al353596.1
Al353615.1
Al353625.1
Al353648.1
Al353651.1
Al353651.2
Al353651.3
Al353653.1
Al353658.1
Al353684.1
Al353693.1
Al353719.1
Al353768.1
Al353795.2
Al353795.3
Al353803.1
Al353803.3
Al353803.5
Al353807.2
Al354696.2
Al354702.1
Al354707.2
Al354710.2
Al354726.1
Al354733.1
Al354740.1
Al354760.1
Al354761.1
Al354824.1
Al354836.1
Al354892.1
Al354892.2
Al354919.2
Al354920.1
Al355001.2
Al355075.1
Al355075.5
Al355076.2
Al355076.3
Al355102.5
Al355298.1
Al355310.3
Al355312.3
Al355315.1
Al355482.1
Al355490.2
Al355497.1
Al355574.1
Al355596.1
Al355796.1
Al355836.1
Al355916.1
Al355916.3
Al355922.1
Al355987.1
Al355987.3
Al355987.5
Al356020.1
Al356022.1
Al356364.1
Al356417.1
Al356421.1
Al356432.1
Al356481.3
Al356488.2
Al356489.1
Al356583.1
Al356804.1
Al356863.1
Al357033.3
Al357054.4
Al357078.3
Al357140.1
Al357140.2
Al357140.3
Al357140.4
Al357153.2
Al357315.2
Al357563.1
Al357568.1
Al357673.2
Al358075.2
Al358075.3
Al358176.5
Al358215.1
Al358215.2
Al358333.2
Al358334.3
Al358472.4
Al358472.5
Al358472.7
Al358790.1
Al359091.2
Al359094.1
Al359094.2
Al359258.2
Al359258.3
Al359313.1
Al359458.1
Al359541.1
Al359551.1
Al359555.1
Al359555.3
Al359555.4
Al359633.1
Al359633.2
Al359643.2
Al359692.1
Al359693.1
Al359704.1
Al359711.2
Al359834.1
Al359853.1
Al359922.1
Al360012.1
Al360181.4
Al360294.1
Al365184.1
Al365194.1
Al365205.1
Al365226.1
Al365295.1
Al365356.1
Al365356.4
Al365436.2
Al389889.1
Al390036.1
Al390037.1
Al390195.2
Al390198.1
Al390243.1
Al390718.1
Al390816.2
Al390955.2
Al391121.1
Al391244.1
Al391244.2
Al391335.1
Al391361.1
Al391650.1
Al391684.1
Al391730.1
Al391832.2
Al391839.1
Al391839.2
Al391863.1
Al391883.1
Al391903.2
Al391903.3
Al392024.1
Al392086.2
Al441992.1
Al442067.1
Al442125.2
Al442128.2
Al442163.1
Al442663.1
Al445193.1
Al445288.1
Al445309.1
Al445363.3
Al445433.2
Al445483.1
Al445490.1
Al445931.1
Al445933.1
Al450023.2
Al450306.1
Al450326.2
Al450327.1
Al450344.3
Al450468.1
Al450992.1
Al451042.2
Al451050.2
Al451062.1
Al451062.3
Al451069.3
Al451085.1
Al451142.1
Al512310.2
Al512328.1
Al512413.1
Al512422.1
Al512604.3
Al512622.1
Al512649.2
Al512662.2
Al512782.1
Al512791.2
Al513008.1
Al513122.2
Al513123.1
Al513165.2
Al513321.2
Al513327.1
Al513485.1
Al583835.1
Al589642.1
Al589702.1
Al589763.1
Al589765.4
Al589843.2
Al589935.1
Al590004.2
Al590068.3
Al590143.1
Al590233.1
Al590396.1
Al590440.1
Al590440.2
Al590560.1
Al590560.2
Al590627.1
Al590627.2
Al590704.1
Al590708.1
Al590764.1
Al590999.1
Al591424.2
Al591485.1
Al591806.1
Al591848.1
Al591848.2
Al591848.4
Al591888.1
Al592166.1
Al592227.1
Al592293.1
Al592295.4
Al592301.1
Al592435.1
Al592466.1
Al592528.1
Al596094.1
Al596275.2
Al603832.2
Al603840.1
Al606468.1
Al606748.1
Al606760.1
Al606763.1
Al627223.1
Al627422.2
Al645504.1
Al645608.3
Al645608.4
Al645608.5
Al645608.6
Al645728.1
Al645922.1
Al645941.1
Al645941.3
Al645944.1
Al662791.2
Al662797.1
Al662884.2
Al662884.4
Al663074.1
Al669831.5
Al669841.1
Al670729.2
Al671710.1
Al671762.1
Al671862.1
Al672291.1
Al691403.2
Al691459.1
Al713852.1
Al713999.1
Al731533.2
Al731556.1
Al731563.3
Al731569.1
Al731571.1
Al731577.1
Al732414.1
Al772161.1
Al772337.2
Al772337.4
Al805961.1
Al807752.2
Al807752.7
Al807776.1
Al831784.1
Al929472.2
Al929554.1
Alas1
Alcam
Aldh16a1
Aldh18a1
Aldh1a2
Aldh1a3
Aldh1b1
Aldh1l1
Aldh1l1-as1
Aldh1l1-as2
Aldh2
Aldh3a1
Aldh3a2
Aldh3b1
Aldh6a1
Aldh7a1
Aldh9a1
Aldoa
Aldob
Aldoc
Alg11
Alg12
Alg13
Alg3
Alg6
Alkal2
Alkbh3
Alkbh4
Alkbh7
Alms1
Alms1p1
Alox12-as1
Alox5
Alpk2
Ambra1
Amdhd2
Amfr
Amn
Amotl1
Amotl2
Ampd2
Ampd3
Amy2b
Amz1
Amz2
Anapc11
Anapc15
Anapc4
Ang
Angel1
Angel2
Ank1
Ank3
Ankdd1a
Ankfy1
Ankh
Ankhd1
Ankhd1-eif4ebp3
Ankk1
Ankle2
Ankmy1
Ankrd10
Ankrd11
Ankrd12
Ankrd13a
Ankrd13b
Ankrd13d
Ankrd17
Ankrd2
Ankrd20a5p
Ankrd24
Ankrd26
Ankrd26p3
Ankrd27
Ankrd36bp2
Ankrd37
Ankrd44
Ankrd46
Ankrd49
Ankrd52
Ankrd53
Ankrd6
Anks1a
Anks1b
Anks6
Ankzf1
Anln
Ano1
Ano10
Ano7
Anp32a
Anp32b
Anpep
Antxrl
Anxa11
Anxa13
Anxa2
Anxa3
Anxa4
Anxa6
Aoah
Aoc1
Ap000229.1
Ap000240.1
Ap000265.1
Ap000266.1
Ap000295.1
Ap000302.1
Ap000344.1
Ap000346.1
Ap000346.2
Ap000346.4
Ap000347.1
Ap000350.1
Ap000350.2
Ap000402.1
Ap000439.1
Ap000439.4
Ap000442.1
Ap000442.2
Ap000446.1
Ap000457.1
Ap000553.1
Ap000553.2
Ap000553.4
Ap000553.6
Ap000553.7
Ap000593.3
Ap000640.2
Ap000646.1
Ap000688.1
Ap000688.4
Ap000697.1
Ap000721.1
Ap000721.2
Ap000755.1
Ap000755.2
Ap000769.2
Ap000777.3
Ap000786.1
Ap000787.1
Ap000787.2
Ap000808.1
Ap000842.2
Ap000845.1
Ap000879.2
Ap000892.1
Ap000894.1
Ap000894.4
Ap000902.1
Ap000919.2
Ap000919.4
Ap000936.1
Ap000944.2
Ap001007.3
Ap001011.1
Ap001062.2
Ap001086.1
Ap001107.1
Ap001107.3
Ap001107.7
Ap001107.9
Ap001160.1
Ap001269.1
Ap001269.4
Ap001324.2
Ap001330.5
Ap001357.2
Ap001362.1
Ap001362.2
Ap001363.1
Ap001363.2
Ap001372.2
Ap001412.1
Ap001453.1
Ap001458.1
Ap001462.1
Ap001468.1
Ap001469.1
Ap001471.1
Ap001528.1
Ap001582.1
Ap001615.1
Ap001625.3
Ap001630.1
Ap001642.1
Ap001767.3
Ap001781.1
Ap001781.2
Ap001816.1
Ap001836.1
Ap001877.1
Ap001922.3
Ap001931.1
Ap001979.1
Ap002026.1
Ap002336.3
Ap002353.1
Ap002358.2
Ap002373.1
Ap002381.2
Ap002387.2
Ap002409.1
Ap002490.1
Ap002505.1
Ap002748.3
Ap002840.1
Ap002840.2
Ap002851.1
Ap002852.1
Ap002884.1
Ap002884.2
Ap002884.3
Ap002986.1
Ap002990.1
Ap002992.1
Ap003025.2
Ap003028.1
Ap003031.1
Ap003032.1
Ap003068.3
Ap003068.4
Ap003080.1
Ap003097.1
Ap003108.1
Ap003108.2
Ap003385.1
Ap003390.1
Ap003396.1
Ap003419.2
Ap003419.3
Ap003484.1
Ap003559.1
Ap003680.1
Ap003721.4
Ap004608.1
Ap004609.3
Ap005018.1
Ap005019.2
Ap005059.2
Ap005119.1
Ap005121.2
Ap005131.2
Ap005131.4
Ap005131.6
Ap005233.1
Ap005263.1
Ap005265.1
Ap005328.1
Ap005403.1
Ap005432.1
Ap006287.1
Ap006547.1
Ap006621.3
Ap006621.5
Ap007216.2
Ap1ar
Ap1b1
Ap1b1p1
Ap1b1p2
Ap1g2
Ap1m1
Ap1m2
Ap1s1
Ap2a1
Ap2a2
Ap2b1
Ap2m1
Ap3b2
Ap3d1
Ap3m2
Ap3s1
Ap3s2
Ap4m1
Ap4s1
Ap5b1
Ap5s1
Ap5z1
Apba2
Apbb1
Apbb1ip
Apbb2
Apc
Apcdd1
Apcdd1l
Apcdd1l-dt
Apeh
Apex1
Aph1a
Aplf
Aplp1
Aplp2
Apobec3a
Apoc1
Apoc2
Apoc4
Apol2
Apol3
Apol4
Apold1
Apom
Apopt1
App
Aprt
Aptx
Aqp1
Aqp5
Aqp6
Aqp7
Araf
Arap1
Arcn1
Arf1
Arf1p2
Arf4
Arf4-as1
Arf5
Arfgap1
Arfgap3
Arfgef1
Arfip1
Arfip2
Arfrp1
Arhgap10
Arhgap11a
Arhgap11b
Arhgap17
Arhgap19
Arhgap22-it1
Arhgap23
Arhgap24
Arhgap25
Arhgap26
Arhgap27
Arhgap28
Arhgap30
Arhgap31
Arhgap31-as1
Arhgap33
Arhgap35
Arhgap39
Arhgap4
Arhgap44
Arhgap5
Arhgap8
Arhgap9
Arhgdia
Arhgdib
Arhgdig
Arhgef1
Arhgef10l
Arhgef11
Arhgef12
Arhgef16
Arhgef17
Arhgef18
Arhgef2
Arhgef28
Arhgef37
Arhgef38
Arhgef39
Arhgef4
Arhgef40
Arhgef7
Arhgef9
Arid1a
Arid1b
Arid2
Arid3b
Arid3c
Arid4a
Arid5a
Arih1
Arih2
Arih2os
Arl10
Arl13b
Arl14ep
Arl15
Arl16
Arl2
Arl2bp
Arl2-snx15
Arl4a
Arl4ap2
Arl4ap5
Arl6ip6
Arl8a
Arl8b
Armc10
Armc5
Armc6
Armc8
Armc9
Armh1
Armt1
Arntl
Arpc1a
Arpc1b
Arpc2
Arpc4
Arpc4-ttll3
Arpc5
Arpc5l
Arpin-ap3s2
Arpp19
Arpp21
Arrb1
Arrb2
Arrdc1
Arrdc1-as1
Arrdc2
Arrdc3-as1
Arsa
Arsg
Arsi
Arsk
Art1
Art3
Art5
Arv1
Arvcf
Asap1
Asap1-it2
Asb1
Asb18
Asb4
Asb7
Ascc2
Asdurf
Asgr1
Asgr2
Ash1l-as1
Ash2l
Ash2lp1
Asic1
Asic2
Asl
Aslp1
Asna1
Asnsd1
Aspdh
Asph
Aspscr1
Ass1
Ass1p2
Ass1p7
Astl
Asxl1
Asxl2
Asxl3
Atad2
Atad2b
Atad3a
Atad3b
Atad3c
Atad5
Atat1
Ate1
Atf1
Atf3
Atf4
Atf5
Atf7
Atf7ip
Atg101
Atg10-it1
Atg13
Atg16l1
Atg16l2
Atg2a
Atg4b
Atg4c
Atg5
Atg7
Atg9a
Atg9b
Atic
Atl1
Atl2
Atl3
Atm
Atmin
Atn1
Atoh8
Atp11a
Atp11a-as1
Atp11aun
Atp11b
Atp11c
Atp12a
Atp13a2
Atp1a1
Atp1a2
Atp1a3
Atp23
Atp2a1
Atp2a2
Atp2a3
Atp2b2-it1
Atp2b4
Atp2c1
Atp2c2
Atp4b
Atp5f1b
Atp5f1d
Atp5f1e
Atp5if1
Atp5mc1
Atp5mc1p3
Atp5mgp7
Atp5mpl
Atp5pb
Atp6ap1l
Atp6ap2
Atp6v0a1
Atp6v0a2
Atp6v0a4
Atp6v0b
Atp6v0c
Atp6v0cp3
Atp6v0e1
Atp6v0e2
Atp6v1a
Atp6v1b1
Atp6v1b2
Atp6v1c1
Atp6v1d
Atp6v1e2
Atp6v1f
Atp6v1g1
Atp6v1g2
Atp7b
Atp8b2
Atp8b3
Atp9b
Atpaf2
Atr
Atraid
Atrip
Atxn1
Atxn10
Atxn1l
Atxn2
Atxn2-as
Atxn2l
Atxn3
Atxn7
Atxn7l2
Atxn7l3b
Aurkc
Auts2
Avl9
Avpr2
Axdnd1
Axin2
Axl
Azin1-as1
Azin2
B2m
B3gat3
B3gnt10
B3gnt8
B3gntl1
B4galnt3
B4galt1
B4galt1-as1
B4galt2
B4galt4
B4galt5
B4galt7
B9d1
B9d2
Baalc-as1
Babam1
Babam2
Bace1
Bace1-as
Bace2-it1
Bach1
Bad
Bag3
Bage2
Bahcc1
Baiap2
Baiap2-dt
Baiap2l1
Baiap3
Banf1
Banf2
Bank1
Banp
Barx2
Bax
Baz1a
Baz2a
Bbip1p1
Bbs1
Bbs12
Bbs7
Bbx
Bcam
Bcap31
Bcar1
Bcar3
Bcas3
Bcat2
Bccip
Bckdha
Bckdk
Bcl11a
Bcl2l11
Bcl2l12
Bcl2l13
Bcl2l14
Bcl3
Bcl9l
Bclaf1p1
Bcorp1
Bcr
Bcrp2
Bdh1
Bdh2
Bdkrb1
Bdp1
Bean1
Bean1-as1
Becn1
Bend6
Best1
Best3
Bex4
Bfar
Bfsp2
Bglap
Bhlhb9
Bhlhe40
Bhlhe41
Bhmg1
Bhmt2
Bicc1
Bicd1
Bicd2
Bicdl1
Bicdl2
Bicra
Bicra-as1
Bicral
Bin3
Birc3
Birc5
Birc6
Bispr
Bivm
Bivm-ercc5
Blm
Bloc1s1
Bloc1s3
Bloc1s6
Blvra
Blzf1
Bmi1
Bmp1
Bmp2k
Bmp7
Bmp7-as1
Bmper
Bmpr1a
Bms1p21
Bnc2-as1
Bnip1
Bnip2
Bnip3
Bnip3l
Bnip3p28
Boc
Bola1
Bola2p2
Bola3-as1
Bop1
Bora
Borcs5
Borcs6
Borcs7
Borcs7-asmt
Bpgm
Bpifa1
Bpifb1
Bpifb4
Bpifb6
Bpifb9p
Bptf
Brat1
Brca1
Brca2
Brd1
Brd2
Brd3
Brd3os
Brd4
Brd7
Brd9
Brd9p2
Brf1
Bri3
Bri3bpp1
Bricd5
Brip1
Brix1
Brms1
Brms1l
Brox
Brpf1
Brpf3
Brsk1
Brsk2
Brwd1
Brwd1-as1
Brwd1-as2
Brwd1p2
Bsg
Btbd19
Btbd3
Btbd9
Btd
Btf3
Btf3l4
Btf3p10
Btg2
Btk
Btla
Btn2a1
Btn2a2
Btn2a3p
Btn3a2
Btnl8
Btrc
Bub1b
Bub3
Bud31
Bx072579.1
Bx088702.1
Bx293535.1
Bx295541.1
Bx322234.1
Bx322559.1
Bx322562.1
Bx323046.1
Bx537318.1
Bx539320.1
Bx649632.1
Bx842559.2
Bysl
Bzw1
Bzw2
C10orf105
C10orf25
C10orf53
C10orf67
C11orf24
C11orf58
C11orf65
C11orf68
C11orf74
C11orf80
C11orf94
C11orf96
C12orf10
C12orf29
C12orf42
C12orf43
C12orf45
C12orf57
C12orf60
C12orf65
C12orf74
C14orf119
C14orf132
C14orf178
C14orf28
C15orf39
C15orf41
C15orf53
C15orf61
C15orf65
C16orf58
C16orf70
C16orf71
C16orf72
C16orf74
C16orf92
C17orf100
C17orf49
C17orf51
C17orf53
C17orf64
C17orf82
C17orf97
C17orf99
C19orf12
C19orf24
C19orf25
C19orf33
C19orf38
C19orf44
C19orf47
C19orf53
C19orf57
C19orf66
C19orf67
C19orf85
C1galt1
C1orf105
C1orf109
C1orf112
C1orf131
C1orf137
C1orf158
C1orf159
C1orf198
C1orf21
C1orf216
C1orf53
C1orf56
C1orf61
C1orf94
C1qa
C1qtnf1
C1qtnf6
C1qtnf9b
C1rl
C1s
C2
C20orf203
C21orf62-as1
C22orf34
C22orf39
C2-as1
C2cd2l
C2cd3
C2orf15
C2orf49
C2orf70
C2orf88
C2orf92
C3
C3orf18
C3orf20
C3orf38
C3orf85
C3p1
C4orf33
C4orf47
C5ar1
C5ar2
C5orf22
C5orf38
C5orf51
C5orf60
C5orf63
C5orf64-as1
C5orf66
C5orf66-as2
C6orf136
C6orf141
C6orf48
C6orf62
C6orf89
C6orf99
C7orf26
C7orf50
C8g
C8orf17
C8orf33
C8orf44
C8orf74
C8orf76
C8orf82
C9orf139
C9orf163
C9orf170
C9orf24
C9orf3
C9orf43
C9orf85
Ca1
Ca11
Ca12
Ca13
Ca14
Ca15p1
Ca5a
Ca5b
Ca5bp1
Ca7
Ca8
Cab39p1
Cabin1
Cables1
Cables2
Cabp1
Cabp4
Cacna1a
Cacna1b
Cacna1c
Cacna1c-as1
Cacna1c-as2
Cacna1c-as3
Cacna1d
Cacna1e
Cacna1g
Cacna1g-as1
Cacna1h
Cacna1i
Cacna1s
Cacna2d2
Cacna2d4
Cacnb1
Cacnb2
Cacnb4
Cacng2
Cacng5
Cacybp
Cad
Cadm1
Cadm2
Cadm3
Cadps
Cadps2
Calb2
Calcoco2
Calcr
Cald1
Calhm2
Calm1
Calm1p2
Calm3
Calml5
Caln1
Calr
Calu
Camk1
Camk2a
Camk2b
Camk2d
Camk2g
Camkmt
Camkv
Camlg
Camsap2
Camta1
Camta2
Cand1
Canx
Cap1
Cap2
Capn1
Capn10
Capn12
Capn13
Capn15
Capn3
Capn5
Capn7
Capn8
Capns1
Caprin1
Capza1
Capza2
Card10
Card11
Card14
Card8-as1
Card9
Carhsp1
Carm1
Carmil3
Carnmt1-as1
Cars
Cars2
Carsp1
Casc11
Casc15
Casc2
Casc3
Casc8
Caskin2
Casp16p
Casp2
Casp7
Casp8
Casp8ap2
Cast
Castor1
Casz1
Catsper2
Catsperb
Catspere
Catsperg
Cav1
Cbfa2t2
Cbfa2t3
Cbfb
Cbll1
Cbln3
Cbr1
Cbr3-as1
Cbx2
Cbx3
Cbx7
Cbx8
Cby1
Cc2d1a
Cc2d2a
Cc2d2b
Ccat2
Ccdc102b
Ccdc103
Ccdc106
Ccdc107
Ccdc113
Ccdc114
Ccdc115
Ccdc12
Ccdc120
Ccdc124
Ccdc126
Ccdc13
Ccdc130
Ccdc134
Ccdc137
Ccdc138
Ccdc13-as1
Ccdc144nl-as1
Ccdc146
Ccdc148
Ccdc15
Ccdc158
Ccdc159
Ccdc17
Ccdc171
Ccdc174
Ccdc178
Ccdc187
Ccdc189
Ccdc192
Ccdc194
Ccdc200
Ccdc22
Ccdc24
Ccdc30
Ccdc36
Ccdc38
Ccdc40
Ccdc47
Ccdc51
Ccdc57
Ccdc58
Ccdc61
Ccdc65
Ccdc69
Ccdc7
Ccdc73
Ccdc77
Ccdc80
Ccdc82
Ccdc85b
Ccdc86
Ccdc88a
Ccdc88b
Ccdc88c
Ccdc9
Ccdc91
Ccdc93
Ccdc97
Ccdc9b
Cchcr1
Cckbr
Ccl18
Ccm2
Ccn1
Ccn3
Ccnb1
Ccnb2
Ccnd1
Ccnd2
Ccnd2-as1
Ccnd3
Ccne1
Ccnf
Ccng1
Ccng2
Ccnj
Ccnk
Ccnl1
Ccnl2
Ccnq
Ccnt2
Ccny
Ccnyl1
Ccnyl2
Ccr10
Ccr3
Ccr4
Ccr7
Ccs
Ccser2
Cct4
Cct5
Cct6a
Cct7
Ccz1b
Cd101
Cd163l1
Cd164l2
Cd177
Cd177p1
Cd200
Cd22
Cd24p1
Cd27
Cd276
Cd27-as1
Cd2ap
Cd300a
Cd300c
Cd300e
Cd300h
Cd300lb
Cd300lf
Cd34
Cd37
Cd3eap
Cd3g
Cd55
Cd58
Cd5l
Cd6
Cd63
Cd68
Cd7
Cd72
Cd74
Cd79b
Cd81
Cd84
Cd9
Cdc123
Cdc14b
Cdc16
Cdc20
Cdc25b
Cdc25c
Cdc27
Cdc34
Cdc37l1
Cdc42
Cdc42bpa
Cdc42bpb
Cdc42ep1
Cdc42ep2
Cdc42ep4
Cdc42se2
Cdc45
Cdc6
Cdc73
Cdca2
Cdca7
Cdca7l
Cdca8
Cdcp2
Cdh1
Cdh11
Cdh12
Cdh15
Cdh16
Cdh2
Cdh23
Cdh4
Cdh5
Cdhr1
Cdhr2
Cdhr3
Cdhr4
Cdip1
Cdiptosp
Cdk1
Cdk10
Cdk12
Cdk13
Cdk16
Cdk18
Cdk20
Cdk2ap2
Cdk3
Cdk5r1
Cdk5r2
Cdk5rap1
Cdk5rap3
Cdk6
Cdk9
Cdkal1
Cdkn1b
Cdkn2a
Cdkn2c
Cdkn3
Cds2
Cdt1
Cdv3
Cdyl2
Ceacam19
Ceacam20
Ceacamp1
Cebpd
Cebpg
Cecr2
Celf3
Celf4
Celf5
Celsr1
Celsr2
Celsr3
Cemip
Cemip2
Cemp1
Cend1
Cenpa
Cenpbd1p1
Cenpe
Cenpf
Cenpm
Cenpn
Cenpo
Cenpp
Cenpt
Cenpu
Cenpw
Cenpx
Cep104
Cep112
Cep131
Cep135
Cep162
Cep164
Cep164p1
Cep192
Cep250
Cep350
Cep44
Cep55
Cep57
Cep57l1
Cep57l1p1
Cep63
Cep68
Cep72
Cep83-dt
Cep85
Cep89
Cep95
Cept1
Cercam
Cerk
Cerna3
Cers3
Cers6
Ces2
Ces3
Ces5ap1
Cetn3
Cetp
Cfap100
Cfap221
Cfap43
Cfap44
Cfap46
Cfap52
Cfap57
Cfap69
Cfap70
Cfap74
Cfap97d2
Cfap99
Cfb
Cfl1
Cflar
Cflar-as1
Cftr
Cgn
Cgref1
Chad
Chaf1a
Champ1
Chat
Chchd10
Chchd2p1
Chchd2p2
Chchd2p6
Chchd4p3
Chchd5
Chchd6
Chchd7
Chd2
Chd3
Chd4
Chd6
Chd7
Chd8
Chd9
Chdh
Chek2
Chek2p2
Cherp
Chfr
Chga
Chi3l2
Chid1
Chkb
Chkb-cpt1b
Chkb-dt
Chmp1a
Chmp1ap1
Chmp1b
Chmp1b-as1
Chmp2b
Chmp5
Chmp6
Chmp7
Chn2
Chp1
Chpf
Chrac1
Chrd
Chrm1
Chrm3-as2
Chrna2
Chrna3
Chrna4
Chrna7
Chrnb1
Chrnb2
Chrnb4
Chst12
Chst15
Chst5
Chst6
Chsy1
Chtf18
Chtop
Churc1
Churc1-fntb
Ciao1
Ciao3
Ciart
Cib2
Cic
Cideb
Cipc
Cirbp
Cirbp-as1
Cisd1
Cisd3
Cish
Cistr
Cit
Ckb
Cklf
Cklf-cmtm1
Ckmt2
Cks1b
Clasp1
Clasrp
Clcf1
Clcn2
Clcn3
Clcn5
Clcn6
Clcn7
Clcnkb
Clcp1
Cldn11
Cldn14
Cldn16
Cldn19
Cldn25
Cldn7
Cldnd2
Clec16a
Clec20a
Clec2a
Clec2d
Clec4a
Clecl1
Clic1
Clic4
Clip2
Clip3
Clk2
Clk3
Clmat3
Clmn
Cln3
Cln5
Cln6
Cln8
Clp1
Clpb
Clpp
Clptm1
Clptm1l
Clrn1
Clspn
Clstn2
Clstn3
Clta
Cltb
Cltc
Cltcl1
Clu
Cluap1
Cluh
Clul1
Cmas
Cmbl
Cmc1
Cmip
Cmklr1
Cmss1
Cmtm3
Cmtm5
Cmtm7
Cmtr1
Cmtr2
Cnbd2
Cndp2
Cnep1r1
Cnga3
Cnga4
Cngb1
Cnih3
Cnih4
Cnksr1
Cnn1
Cnn2
Cnnm2
Cnnm3
Cnnm4
Cnot1
Cnot10
Cnot2
Cnot3
Cnot8
Cnot9
Cnp
Cnpy2
Cnpy3
Cnpy4
Cnst
Cntd1
Cntd2
Cntfr
Cntn1
Cntn2
Cntn5
Cntn6
Cntnap2
Cntnap3b
Cntrob
Coa1
Coa6
Cobl
Coch
Cog1
Cog2
Cog3
Cog5
Cog6
Cog8
Col11a2
Col12a1
Col13a1
Col16a1
Col17a1
Col18a1-as1
Col1a1
Col20a1
Col21a1
Col22a1
Col25a1
Col27a1
Col4a3
Col5a1
Col5a1-as1
Col5a3
Col6a1
Col6a2
Col6a4p2
Col7a1
Col8a2
Col9a2
Col9a3
Colec11
Colgalt1
Colgalt2
Commd1
Commd10
Commd3
Commd3-bmi1
Commd5
Comt
Copg1
Cops4
Cops5
Cops6
Cops7a
Cops7b
Copz1
Copz2
Coq10b
Coq7
Coq8a
Coq8b
Corin
Coro1a
Coro1b
Coro2b
Coro7
Cox14
Cox4i1
Cox4i1p2
Cox5b
Cox6a1
Cox6b1
Cox6b2
Cox7b
Cox7c
Cpamd8
Cpd
Cpeb1-as1
Cpeb2
Cpeb3
Cpeb4
Cped1
Cplane1
Cpne2
Cpne7
Cpox
Cpped1
Cps1
Cpsf1
Cpsf4
Cpsf6
Cpt1a
Cpt1b
Cptp
Cpvl
Cpz
Cr2
Cr392000.2
Cr559946.1
Cr559946.2
Crabp2
Cracr2a
Cradd
Cramp1
Crcp
Creb1
Creb3
Creb3l1
Creb3l2
Creb3l4
Crebbp
Crebl2
Crebrf
Creld1
Creld2
Crem
Crhr1
Crhr2
Crim1
Crip1p2
Crip1p3
Crip1p4
Crip2
Crip3
Crispld2
Crkl
Crlf1
Crls1
Crocc
Croccp2
Crot
Crtc1
Crtc2
Crx
Cry2
Crybb2p1
Crybb3
Crybg2
Crym
Crym-as1
Cryzl1
Csad
Csde1
Csf2ra
Csf2rb
Csf3r
Csgalnact1
Csnk1d
Csnk1g1
Csnk1g2
Csnk1g3
Cspg4p13
Cspg5
Cspp1
Csrnp2
Cst2p1
Cst3
Cstf1
Ctbp1
Ctbp1-dt
Ctbp2
Ctbp2p3
Ctc1
Ctcf
Ctdnep1
Ctdp1
Ctdsp1
Ctdsp2
Ctdspl2
Ctf2p
Cthrc1
Ctnna1
Ctnna2
Ctnnb1
Ctnnbip1
Ctnnbl1
Ctnnd1
Ctnnd2
Ctps1
Ctr9
Ctrb1
Ctrc
Ctrl
Ctsa
Ctsd
Ctsf
Ctsh
Ctsl3p
Ctsv
Ctsz
Cttn
Cttnbp2
Cttnbp2nl
Ctu2
Cuedc1
Cul4a
Cul5
Cul9
Cuta
Cutalp
Cutc
Cux1
Cwc27
Cwf19l1
Cwh43
Cxcl16
Cxcr6
Cxorf40a
Cxxc1
Cyb561
Cyb561d1
Cyb561d2
Cyb5a
Cyb5b
Cyb5d1
Cyb5d2
Cyb5r2
Cyb5rl
Cyba
Cybc1
Cybrd1
Cyc1
Cycsp19
Cycsp52
Cyfip1
Cyhr1
Cyld
Cymp
Cyp11a1
Cyp11b2
Cyp17a1
Cyp19a1
Cyp1b1
Cyp1b1-as1
Cyp26a1
Cyp26b1
Cyp2a6
Cyp2a7p2
Cyp2d7
Cyp2e1
Cyp2f1
Cyp2r1
Cyp2t1p
Cyp2w1
Cyp46a1
Cyp4f23p
Cyp4f3
Cyp4f32p
Cyp51a1-as1
Cyp51a1p1
Cys1
Cysltr2
Cystm1
Cyth2
Cyth3
Cyth4
D2hgdh
Daam1
Daam2
Dab1
Dab1-as1
Dab2
Dab2ip
Dact1
Dact3-as1
Dag1
Dagla
Daglb
Dalrd3
Dancr
Dao
Dap3
Dap3p2
Dapk2
Dapk3
Dapl1
Dars2
Dars-as1
Daxx
Dazap1
Dazap2
Dbf4
Dbf4b
Dbh
Dbh-as1
Dbi
Dbil5p
Dbn1
Dbndd1
Dbnl
Dbp
Dbt
Dcaf10
Dcaf11
Dcaf13
Dcaf13p1
Dcaf15
Dcaf17
Dcaf4
Dcaf5
Dcaf6
Dcaf7
Dcbld1
Dcbld2
Dck
Dclre1b
Dcp2
Dctn1
Dctn1-as1
Dctn3
Dctn5
Dcun1d2
Dcun1d2-as
Dcun1d4
Dcxr
Dcxr-dt
Dda1
Ddah2
Ddb1
Ddb2
Ddc-as1
Ddi2
Ddias
Ddit4
Ddit4-as1
Ddn-as1
Ddost
Ddr1
Ddt
Ddx1
Ddx10
Ddx11
Ddx11l1
Ddx17
Ddx18
Ddx19a
Ddx19b
Ddx21
Ddx25
Ddx27
Ddx3x
Ddx41
Ddx42
Ddx43
Ddx43p1
Ddx46
Ddx47
Ddx49
Ddx5
Ddx50
Ddx52
Ddx54
Ddx56
Deaf1
Dec1
Decr2
Dedd
Dedd2
Def6
Defb115
Degs2
Dennd1a
Dennd1c
Dennd2c
Dennd3
Dennd4b
Dennd5a
Dennd5b-as1
Dennd6a
Dennd6b
Denr
Depdc5
Depp1
Dera
Derl1
Derl3
Desi2
Dffb
Dgat1
Dgat2
Dgcr2
Dgcr5
Dgcr6l
Dgcr8
Dgcr9
Dgka
Dgkd
Dgke
Dgkz
Dglucy
Dguok
Dhcr24
Dhdds
Dhodh
Dhrs11
Dhrs2
Dhrs3
Dhrs4l2
Dhrs7
Dhrs7b
Dhx30
Dhx35
Dhx36
Dhx37
Dhx38
Dhx40
Dhx58
Dhx8
Dhx9
Diablo
Diaph1
Dicer1
Dicer1-as1
Dido1
Dio1
Dio3os
Dip2a
Dip2b
Dipk1a
Dipk2a
Diras2
Disp2
Disp3
Dixdc1
Dkc1
Dkk1
Dlc1
Dld
Dlec1
Dleu1
Dlg1-as1
Dlg3
Dlg5-as1
Dlgap1
Dlgap1-as1
Dlgap1-as2
Dlgap1-as4
Dlgap2
Dlgap4
Dlst
Dlx1
Dlx2
Dlx2-dt
Dlx3
Dlx4
Dm1-as
Dmac2
Dmac2l
Dmap1
Dmbt1p1
Dmkn
Dmpk
Dmrt2
Dmtf1
Dmtn
Dmwd
Dmxl1
Dnaaf1
Dnaaf2
Dnaaf3
Dnaaf4
Dnaaf5
Dnah1
Dnah10
Dnah10os
Dnah11
Dnah17
Dnah2
Dnah6
Dnaja1
Dnaja3
Dnaja4
Dnajb11
Dnajb12
Dnajb14
Dnajb2
Dnajb4
Dnajb5
Dnajb5-dt
Dnajb8-as1
Dnajb9
Dnajc10
Dnajc13
Dnajc14
Dnajc16
Dnajc17
Dnajc18
Dnajc25
Dnajc25-gng10
Dnajc27
Dnajc27-as1
Dnajc4
Dnajc5
Dnajc5g
Dnajc6
Dnajc8
Dnajc9
Dnajc9-as1
Dnal4
Dnali1
Dnase1
Dnase1l2
Dnase2b
Dnm1
Dnm1l
Dnm1p38
Dnm1p46
Dnm1p51
Dnm2
Dnmt1
Dnmt3a
Dnmt3b
Dnpep
Doc2gp
Dock2
Dock4
Dock4-as1
Dock5
Dock6
Dok1
Dok3
Dok4
Dok5
Dok7
Dolpp1
Dop1a
Dop1b
Dpagt1
Dpcd
Dpep1
Dpf1
Dpf2
Dpf3
Dph1
Dph2
Dph6-dt
Dph7
Dpp3
Dpp6
Dpp7
Dpp9
Dpy19l2p3
Dpy19l2p5
Dpy19l3
Dpy19l4
Dpy30
Dpysl2
Dpysl3
Dpysl4
Dr1
Draic
Drap1
Drc1
Drc3
Drc7
Drd2
Drd5
Drg1
Drg2
Drich1
Drosha
Dscas
Dse
Dsg1-as1
Dsn1
Dst
Dstn
Dtwd1
Dtx4
Duox1
Duoxa1
Dus1l
Dus2
Dusp12
Dusp13
Dusp18
Dusp19
Dusp2
Dusp22
Dusp23
Dusp27
Dusp28
Dusp5p1
Dusp7
Dut
Dux4l16
Dux4l17
Dux4l50
Dvl1
Dvl2
Dync1h1
Dync1li2
Dync2h1
Dynll1
Dynlrb1
Dyrk1a
Dyrk2
Dyrk3
Dyrk4
Dysf
Dzank1
Dzip1l
Dzip3
E2f3
E2f4
E2f5
E2f6
E4f1
Ebag9
Ebln3p
Ece2
Ecel1p2
Ech1
Echdc2
Eci1
Ect2
Edc3
Edc4
Eddm3dp
Edem1
Edf1
Ednrb-as1
Eed
Eef1a1p11
Eef1a1p4
Eef1a2
Eef1akmt2
Eef1akmt3
Eef1akmt4
Eef1akmt4-ece2
Eef1aknmt
Eef1b2
Eef1d
Eef1dp7
Eef1gp8
Eef2
Eef2k
Eefsec
Eepd1
Efcab12
Efcab2
Efcab3
Efcab5
Efcab6
Efemp2
Efhb
Efhc1
Efhd1
Efhd2
Efna1
Efna3
Efr3a
Efr3b
Eftud2
Egflam
Egfr-as1
Egln2
Egln3
Egr2
Ehbp1
Ehbp1l1
Ehd1
Ehd2
Ehd4
Ehf
Ehmt1
Ehmt2
Eid1
Eid3
Eif1
Eif1ay
Eif2ak1
Eif2ak2
Eif2ak3
Eif2ak3-dt
Eif2ak4
Eif2b1
Eif2b4
Eif2b5
Eif2d
Eif2s1
Eif2s2p5
Eif3b
Eif3d
Eif3f
Eif3fp3
Eif3g
Eif3i
Eif3j
Eif3k
Eif3l
Eif4a1
Eif4a1p1
Eif4a2
Eif4a2p1
Eif4a3
Eif4b
Eif4e
Eif4e1b
Eif4e2
Eif4e2p1
Eif4enif1
Eif4g1
Eif4g3
Eif4h
Eif5
Eif5a
Eif5b
Eipr1
Eipr1-it1
Elac2
Elavl3
Elf3
Elfn1-as1
Elfn2
Elk1p1
Ell
Ell2
Ell3
Elmo1
Elmo2
Elmod3
Elmsan1
Eloa2
Elob
Elocp18
Elocp24
Elovl2-as1
Elovl5
Elp2
Elp3
Elp4
Elp5
Elp6
Emc1
Emc10
Emc1-as1
Emc2
Emc3
Emc3-as1
Emc4
Emc6
Emc8
Emd
Eme1
Eme2
Emg1
Emid1
Emilin1
Eml1
Eml2
Eml3
Eml4
Eml6
Emp2
Emp3
Emsy
Emx1
Emx2os
En2
Enah
Endou
Endov
Eng
Engase
Enkd1
Eno1-as1
Eno2
Eno3
Enoph1
Enosf1
Enpp3
Enpp6
Enpp7p14
Entpd2
Entpd3
Entpd4
Entpd6
Entpd8
Entr1
Eomes
Ep300
Ep400
Ep400p1
Epas1
Epb41
Epb41l3
Epb41l4a
Epb41l4a-as1
Epb41l4a-dt
Epb41l5
Epb42
Epc2
Epcam
Epha1
Epha10
Epha2
Epha3
Epha4
Epha5
Epha6
Ephb1
Ephb2
Ephb4
Ephb6
Epm2a
Epn1
Epn2
Epn3
Eps8
Eps8l1
Eps8l2
Eps8l3
Epsti1
Eral1
Erap1
Erap2
Erbb2
Erbb3
Erbin
Erc1
Ercc1
Ercc2
Ercc3
Ercc4
Ercc5
Ercc6l2
Ereg
Erf
Erfe
Ergic1
Ergic3
Eri1
Eri3
Ericd
Erich4
Erich6-as1
Erlin2
Ermard
Erp29
Ervfrd-1
Ervk13-1
Esco2
Esm1
Espn
Esr1
Esr2
Esrp1
Esrp2
Esrra
Esrrb
Esrrg
Esyt1
Esyt3
Etfbkmt
Etfdh
Etnk2
Etv1
Etv4
Etv6
Eva1b
Eva1c
Evc
Evi5l
Evl
Evpl
Evx1
Ewsr1
Exd2
Exd3
Exoc3l4
Exoc4
Exoc7
Exog
Exosc10
Exosc2
Exosc4
Exosc7
Exosc8
Ext1
Extl3
Eya3
F2rl1
F7
Faah
Faap100
Faap20
Faap24
Fabp5
Fabp5p3
Fadd
Fads2
Fads3
Faf2
Faf2p1
Fah
Fahd1
Faim2
Falec
Fam102a
Fam102b
Fam107a
Fam110a
Fam111a
Fam111b
Fam117b
Fam118a
Fam118b
Fam120aos
Fam120b
Fam122a
Fam122c
Fam124a
Fam126a
Fam126b
Fam131a
Fam135a
Fam135b
Fam166a
Fam167a
Fam167a-as1
Fam169b
Fam171a1
Fam171a2
Fam174a
Fam177a1
Fam178b
Fam181a-as1
Fam182b
Fam183a
Fam183dp
Fam185a
Fam187a
Fam189a1
Fam189a2
Fam192a
Fam193a
Fam193b
Fam19a2
Fam19a5
Fam201a
Fam207a
Fam20a
Fam20b
Fam20c
Fam214b
Fam216a
Fam217b
Fam219a
Fam21fp
Fam221b
Fam222a
Fam227b
Fam228b
Fam230i
Fam230j
Fam234a
Fam234b
Fam24a
Fam32a
Fam32cp
Fam3b
Fam47e
Fam49a
Fam49b
Fam50a
Fam53b
Fam53c
Fam57b
Fam71bp1
Fam71d
Fam72a
Fam76a
Fam78b
Fam81a
Fam83a
Fam83a-as1
Fam83d
Fam83e
Fam83f
Fam83h
Fam86dp
Fam89b
Fam98a
Fanca
Fancg
Fancm
Fank1
Far1
Far1-it1
Far2
Farp1
Farp1-as1
Farp2
Fars2
Farsa
Farsa-as1
Fasn
Fastkd2
Fat3
Fbf1
Fbh1
Fbl
Fbll1
Fbln1
Fbn1
Fbn3
Fbrs
Fbrsl1
Fbxl15
Fbxl18
Fbxl19
Fbxl2
Fbxl21p
Fbxl3
Fbxl6
Fbxl7
Fbxl8
Fbxo10
Fbxo21
Fbxo22
Fbxo24
Fbxo25
Fbxo3
Fbxo31
Fbxo38
Fbxo44
Fbxo45
Fbxo46
Fbxo9
Fbxw5
Fbxw8
Fbxw9
Fcf1
Fcgbp
Fchsd1
Fcrl5
Fcrlb
Fdft1
Fdps
Fdx1p2
Fdxr
Fem1a
Fem1b
Fen1
Fen1p1
Fendrr
Fer1l4
Fer1l5
Fer1l6-as2
Fermt3
Fes
Fetub
Fezf1
Fezf1-as1
Ffar1
Fgd3
Fgd4
Fgd5
Fgd5-as1
Fgd5p1
Fgd6
Fgf12
Fgf14
Fgf2
Fgf22
Fgf6
Fgf8
Fgfbp1
Fgfr1
Fgfr1op
Fgfr1op2
Fgfr3p6
Fgfr4
Fgr
Fhdc1
Fhl1
Fhl3
Fhod1
Fhod3
Fibp
Ficd
Filnc1
Firre
Fiz1
Fjx1
Fkbp10
Fkbp2
Fkbp4
Fkbp6
Fkrp
Flad1
Flcn
Flg-as1
Fli1
Flii
Flna
Flnb
Flnc
Flot2
Flt1
Flt4
Flvcr1
Flvcr2
Flywch1
Flywch2
Fmc1
Fmc1-luc7l2
Fmn2
Fmnl1
Fmo3
Fmo4
Fn1
Fn3krp
Fnbp1l
Fnbp1p1
Fnbp4
Fndc3a
Fndc5
Fnip1
Fnip2
Fntb
Fo393412.1
Fo393418.1
Fo538757.1
Fo704657.1
Focad
Folr3
Fos
Fosb
Fosl1
Fosl1p1
Fosl2
Foxa1
Foxa3
Foxj2
Foxj3
Foxk2
Foxm1
Foxn2
Foxn3
Foxo3
Foxo6
Foxp1
Foxp2
Foxp4
Foxred1
Foxred2
Fp325330.1
Fp325330.3
Fp325331.1
Fpgs
Frat1
Frem1
Frg1
Frg1hp
Frg2kp
Frmd1
Frmd8
Frmpd1
Frrs1
Fryl
Fsbp
Fscn1
Fscn1p1
Fscn2
Fscn3
Fsd1
Fsd1l
Fshr
Fstl1
Fstl3
Fstl4
Ftcd
Fth1p15
Fth1p5
Fto
Ftsj1
Ftsj3
Fubp3
Fuk
Fundc2
Furin
Fus
Fut11
Fut2
Fut5
Fut8
Fuz
Fxn
Fxr1
Fxyd3
Fyb1
Fyttd1
Fzd1
Fzd10-as1
Fzd2
Fzd7
Fzr1
G3bp1
G6pc3
Gaa
Gab1
Gab4
Gabarap
Gabarapl2
Gabbr1
Gabbr2
Gabpa
Gabpb1-as1
Gabpb2
Gabrb3
Gabrd
Gabrg3
Gabrp
Gad1
Gad2
Gadd45a
Gadd45g
Gak
Gal
Gal3st2
Gale
Galk1
Galk2
Galns
Galnt10
Galnt11
Galnt12
Galnt14
Galnt16
Galnt7
Galnt8
Galnt9
Galr1
Galt
Gamt
Gamtp2
Ganc
Gapdh
Gapdhp25
Gapdhp39
Gapdhp42
Gapdhp62
Gapdhp65
Gapdhp66
Gapdhp72
Gapdhp74
Gapdhp75
Gapdhs
Gapvd1
Gar1
Garem2
Garnl3
Gars
Gars-dt
Gas1rr
Gas2l1
Gas2l3
Gas5
Gas6
Gas6-as1
Gas6-dt
Gas7
Gas8
Gasal1
Gask1a
Gatad1
Gatad2a
Gatm
Gbe1
Gbf1
Gbgt1
Gbp5
Gca
Gcat
Gcc1
Gcc2
Gcdh
Gcgr
Gch1
Gck
Gckr
Gcn1
Gcna
Gcnt2
Gcnt3
Gdap1
Gdap1l1
Gdf15
Gdf6
Gdnf
Gemin4
Gemin6
Get4
Gfap
Gfi1b
Gfm1
Gfod1-as1
Gfod2
Gfra2
Gga1
Gga2
Gga3
Ggcx
Ggnbp2
Ggps1
Ggt1
Ggt6
Ggt7
Ggta1p
Ggta2p
Ghrhr
Gid4
Gid8
Gigyf2
Gins3
Gipc1
Gipr
Git1
Gja5
Gja9
Gjb3
Gjd3
Gjd4
Gk5
Gk-as1
Glb1
Glcci1
Gle1
Glg1
Gli2
Gli3
Gli4
Glipr2
Glis2
Glmp
Glp2r
Glrx5
Gls
Gls2
Glt8d1
Gltp
Glyatl1
Glyctk
Glyctk-as1
Glyr1
Gm2a
Gmcl1
Gmds-dt
Gmeb1
Gmeb2
Gmfg
Gmnn
Gmppa
Gmppb
Gmpr
Gmps
Gna11
Gna12
Gna14-as1
Gna15
Gnai1
Gnai2
Gnal
Gnao1
Gnas
Gnas-as1
Gnat1
Gnaz
Gnb1l
Gnb2
Gnb3
Gnb5
Gng12-as1
Gng2
Gng4
Gngt2
Gnl1
Gnl3
Gnl3l
Gnpat
Gnptab
Gnptg
Gnrhr2
Golga1
Golga2
Golga2p5
Golga4
Golga7b
Golim4
Golt1b
Gon4l
Gorab
Gorasp2
Gosr1
Gp1bb
Gp2
Gpaa1
Gpank1
Gpat3
Gpat4
Gpatch2l
Gpatch4
Gpbp1
Gpbp1l1
Gpc1
Gpd1l
Gper1
Gphn
Gpi
Gpn3
Gpnmb
Gpr137
Gpr137c
Gpr146
Gpr148
Gpr155
Gpr157
Gpr160
Gpr161
Gpr162
Gpr17
Gpr176
Gpr182
Gpr26
Gpr27
Gpr35
Gpr39
Gpr4
Gpr61
Gpr68
Gpr89b
Gprc5a
Gprc5b
Gprc5d
Gprc5d-as1
Gprin2
Gps1
Gps2
Gpsm1
Gpsm2
Gpsm3
Gpt2
Gpx3
Gpx4
Gramd1a
Gramd1b
Gramd1c
Gramd4
Gramd4p2
Gramd4p8
Grb10
Grb2
Greb1
Grhl1
Grhpr
Gria2
Grid2
Grik1-as1
Grik5
Grin1
Grin2a
Grin2b
Grin2c
Grina
Grip2
Gripap1
Grk1
Grk2
Grk3
Grk4
Grk5
Grk5-it1
Grk6
Grm4
Grm6
Grm7
Grm8
Grn
Grpel2
Grtp1-as1
Grwd1
Gsdmb
Gsdmd
Gsdme
Gse1
Gsg1l
Gskip
Gsn
Gsn-as1
Gstm1
Gstm2
Gsto2
Gstp1
Gstz1
Gsx2
Gtdc1
Gtf2a1
Gtf2a1l
Gtf2e1
Gtf2f2
Gtf2h1
Gtf2h3
Gtf2h4
Gtf2h5
Gtf2i
Gtf2ip6
Gtf3a
Gtf3c1
Gtf3c2
Gtf3c4
Gtf3c5
Gtf3c6
Gtpbp1
Gtpbp10
Gtpbp2
Gtpbp3
Gtpbp4
Gtpbp8
Gtse1
Gucd1
Gucy2ep
Guk1
Gusb
Gvqw3
Gyg1
Gys1
Gzf1
Gzmb
H2afj
H2afy
H2afz
H2bfm
H3f3a
H3f3b
Haao
Habp4
Hacd3
Hadh
Hadhap2
Hagh
Haghl
Hapln3
Hars2
Has1
Has2-as1
Haus5
Haus7
Haus8p1
Havcr1
Hbegf
Hbp1
Hcfc1r1
Hcfc2
Hcg11
Hcg14
Hcg18
Hcg22
Hcg27
Hcls1
Hcn3
Hcrt
Hdac10
Hdac11
Hdac11-as1
Hdac2-as2
Hdac3
Hdac4
Hdac4-as1
Hdac5
Hdac6
Hdac7
Hddc2
Hdgf
Hdgfl2
Hdgfl3
Hdhd5
Hdhd5-as1
Hdlbp
Heatr5b
Hebp1
Hebp2
Hectd1
Hectd2
Hectd3
Hectd4
Hecw1
Helb
Helz2
Hemk1
Heph
Hepn1
Herc2
Herc3
Herpud1
Hes1
Hes6
Hexa-as1
Hexb
Hexim1
Hexim2
Hey1
Hfe
Hfm1
Hgc6.3
Hgf
Hgh1
Hgs
Hhat
Hhatl
Hhex
Hhla2
Hibch
Hid1
Hif1a
Hif1an
Hif1ap1
Hif3a
Higd1ap5
Hikeshi
Hilpda
Hinfp
Hip1r
Hipk3
Hirip3
Hist1h1b
Hist1h1d
Hist1h2ab
Hist1h2ac
Hist1h2ae
Hist1h2ag
Hist1h2ah
Hist1h2ai
Hist1h2al
Hist1h2aps3
Hist1h2aps4
Hist1h2bd
Hist1h2be
Hist1h2bf
Hist1h2bh
Hist1h2bi
Hist1h2bj
Hist1h2bk
Hist1h2bm
Hist1h2bn
Hist1h2bo
Hist1h3a
Hist1h3b
Hist1h3c
Hist1h3e
Hist1h3h
Hist1h3i
Hist1h4a
Hist1h4c
Hist1h4d
Hist1h4e
Hist1h4k
Hist1h4l
Hist2h2ac
Hist2h3d
Hist3h2bb
Hist3h3
Hist4h4
Hivep1
Hivep2
Hivep3
Hk2
Hk3
Hkdc1
Hla-dma
Hla-doa
Hla-v
Hlf
Hlx-as1
Hm13
Hmbox1
Hmbs
Hmces
Hmcn1
Hmcn2
Hmg20a
Hmg20b
Hmga1
Hmga1p7
Hmga2
Hmgb1p20
Hmgb1p26
Hmgb1p49
Hmgb3p22
Hmgb3p27
Hmgcl
Hmgcr
Hmgn1p28
Hmgn1p3
Hmgn2
Hmgn2p21
Hmgn2p46
Hmgn3p1
Hmmr
Hmox1
Hmox2
Hnf1a
Hnf4a
Hnf4a-as1
Hnmt
Hnrnpa1
Hnrnpa1p58
Hnrnpa3
Hnrnpab
Hnrnpcp6
Hnrnpf
Hnrnph1
Hnrnph3
Hnrnpl
Hnrnpll
Hnrnpm
Hnrnpu
Hnrnpul1
Hoga1
Homer2
Hook1
Hook2
Hook3
Hormad1
Hormad2
Hottip
Hoxa11-as
Hoxa3
Hoxa5
Hoxa6
Hoxa9
Hoxa-as3
Hoxb6
Hoxb8
Hoxc10
Hpca
Hpcal1
Hpcal4
Hpn
Hps1
Hps3
Hps4
Hpx
Hr
Hrh2
Hrh3
Hs1bp3
Hs2st1
Hs3st1
Hs3st2
Hs3st3b1
Hs3st6
Hs6st1
Hscb
Hsd11b1l
Hsd17b1
Hsd17b12
Hsd17b2
Hsd17b7p1
Hsd17b8
Hsd3b7
Hsd3bp2
Hsdl1
Hsf1
Hsf2
Hsf4
Hsp90ab1
Hsp90b1
Hspa12a
Hspa14
Hspa1a
Hspa2
Hspa4
Hspa4l
Hspa8p14
Hspb1p2
Hspb2-c11orf52
Hspb9
Hspd1p7
Hspd1p8
Hspe1
Hspe1-mob4
Hspg2
Htr1a
Htr1f
Htr3a
Htr4
Htr5a
Htr7p1
Htra1
Htra2
Htt
Hvcn1
Hyal1
Hyal2
Hyal3
Hyal4
Hyi
Hyi-as1
Hykk
Hyls1
Hypk
Iah1
Iars
Ica1
Ica1l
Icam3
Icam5
Id1
Id2
Ide
Idh1-as1
Idh2
Idh3a
Idsp1
Idua
Ier2
Ier3
Ier3-as1
Ier5
Ier5l
Ifi35
Ifi44l
Ifitm10
Ifitm4p
Ifitm9p
Ifna6
Ifnar2
Ifng-as1
Ifnl4p1
Ifnlr1
Ifrd1
Ifrd2
Ift122
Ift140
Ift172
Ift27
Ift43
Ift52
Ift74
Ift81
Igdcc3
Igdcc4
Igf1r
Igf2
Igf2bp1
Igf2bp2-as1
Igf2r
Igfals
Igfbp1
Igfbp6
Igfl1p2
Igfl2-as1
Igflr1
Igfn1
Ighd
Ighd2-2
Ighep2
Ighg3
Ighg4
Ighmbp2
Ighv3-25
Ighv3-30-2
Ighv3-36
Ighv3-57
Ighv3-75
Ighv3or15-7
Ighv4-28
Ighviii-26-1
Igkv2or22-3
Igkv3or2-5
Iglcor22-2
Iglv1-50
Iglv2-23
Iglv2-5
Iglv3-1
Iglv3-10
Iglv3-22
Iglv3-27
Iglv5-37
Iglv5-52
Iglv6-57
Iglvi-38
Iglviv-53
Iglvv-58
Igsf22
Igsf23
Igsf9b
Ik
Ikbkg
Ikzf1
Ikzf4
Ikzf5
Il10ra
Il11ra
Il12rb2
Il13ra1
Il15
Il17rb
Il17rc
Il17re
Il18r1
Il19
Il1r1
Il1rn
Il20ra
Il20rb
Il21-as1
Il21r-as1
Il23a
Il27
Il31ra
Il32
Il34
Il4i1
Il5ra
Il7
Il9r
Ildr2
Ilf3
Ilk
Immp1l
Immp1lp1
Imp3
Imp4
Impa2
Impdh1
Impdh2
Inafm1
Inafm2
Inava
Incenp
Inf2
Ing1
Ing2
Ing3
Ing4
Ing5
Inha
Inhba
Inhbe
Inka2
Inka2-as1
Inmt
Inmt-mindy4
Ino80b
Ino80b-wbp1
Ino80c
Ino80e
Inpp1
Inpp4a
Inpp5a
Inpp5b
Inpp5d
Inpp5f
Inpp5j
Inpp5k
Inppl1
Insig1
Insig2
Ins-igf2
Insr
Insyn1
Insyn1-as1
Ints1
Ints10
Ints11
Ints13
Ints3
Ints5
Ints6-as1
Ints8
Ints9
Intu
Ip6k1
Ip6k2
Ipo11
Ipo13
Ipo4
Ipo7
Ipo9
Iqank1
Iqcc
Iqce
Iqcg
Iqch
Iqcj-schip1
Iqcj-schip1-as1
Iqck
Iqgap1
Iqgap2
Iqsec1
Iqsec2
Irak1bp1
Irak4
Ireb2
Irf2bp2
Irf6
Irf8
Irf9
Irgm
Irgq
Irs1
Irx5
Isca2
Isca2p1
Iscu
Isg15
Isg20
Islr2
Ism2
Isoc2
Ispd-as1
Ist1
Itfg2
Itfg2-as1
Itga10
Itga11
Itga2
Itga2b
Itga3
Itga4
Itga5
Itga6-as1
Itga7
Itgam
Itgb1
Itgb1-dt
Itgb2
Itgb2-as1
Itgb4
Itgb5
Itgb7
Itgb8
Itgbl1
Itih1
Itih3
Itih5
Itk
Itpa
Itpk1-as1
Itpr1
Itprid2
Itprip
Itpripl2
Itsn1
Itsn2
Ivd
Ivns1abp
Iws1
Iyd
Izumo4
Jade1
Jade2
Jade3
Jag1
Jag2
Jagn1
Jak1
Jak2
Jarid2-as1
Jazf1
Jhy
Jkamp
Jmjd1c
Jmjd6
Jph1
Jph3
Jph4
Jpt2
Jpx
Jrk
Jrkl
Jund
Jup
Kalrn
Kank1
Kank3
Kansl1
Kansl1-as1
Kansl1l
Kat14
Kat5
Kat6a
Kat6b
Kat7
Kat8
Katnal2
Katnb1
Kazald1
Kazn
Kbtbd4
Kcna10
Kcna2
Kcna6
Kcnab2
Kcnb1
Kcnc1
Kcnc3
Kcnc4
Kcnd3-as1
Kcnd3-it1
Kcnh1
Kcnh3
Kcnh4
Kcnip2-as1
Kcnip3
Kcnj11
Kcnj15
Kcnk1
Kcnk10
Kcnk9
Kcnma1
Kcnma1-as3
Kcnn2
Kcnn3
Kcnq2
Kcnq4
Kcnt1
Kctd1
Kctd15
Kctd17
Kctd19
Kctd2
Kctd20
Kctd21-as1
Kctd5
Kctd6
Kctd7
Kctd9p1
Kdelr2
Kdelr3
Kdm1a
Kdm1b
Kdm2a
Kdm2b
Kdm3a
Kdm4a
Kdm4b
Kdm4c
Kdm5a
Kdm5c
Kdm6b
Kdm7a
Kdm7a-dt
Kdm8
Keap1
Khdc1l
Khdc4
Khdrbs1
Khdrbs3
Khk
Khnyn
Khsrp
Kiaa0040
Kiaa0100
Kiaa0232
Kiaa0319l
Kiaa0391
Kiaa0513
Kiaa0556
Kiaa0586
Kiaa0895l
Kiaa0895lp1
Kiaa0930
Kiaa1147
Kiaa1191
Kiaa1211
Kiaa1211l
Kiaa1217
Kiaa1324
Kiaa1324l
Kiaa1549l
Kiaa1586
Kiaa1614
Kiaa1671
Kiaa1958
Kiaa2012-as1
Kidins220
Kif15
Kif16b
Kif18b
Kif19
Kif1a
Kif1b
Kif1bp
Kif20a
Kif20b
Kif21a
Kif21b
Kif22
Kif23
Kif25
Kif28p
Kif2a
Kif2c
Kif3c
Kif5c
Kif6
Kif7
Kif9
Kifc1
Kifc2
Kifc3
Kir3dx1
Kirrel1
Kirrel2
Kirrel3
Kit
Kiz
Klc1
Klc2
Klc3
Klc4
Klf11
Klf13
Klf15
Klf3
Klf3-as1
Klf4
Klhdc1
Klhdc10
Klhdc2
Klhdc3
Klhdc4
Klhdc8a
Klhdc8b
Klhl12
Klhl17
Klhl20
Klhl22
Klhl24
Klhl28
Klhl3
Klhl31
Klhl32
Klhl35
Klhl36
Klhl38
Klhl41
Klhl42
Klhl7
Klk1
Klk11
Klk2
Klrc1
Klrc4-klrk1
Klrg1
Klrk1
Kmo
Kmt2a
Kmt2b
Kmt2d
Kmt2e
Kmt2e-as1
Kmt5a
Kmt5c
Kncn
Kndc1
Knl1
Knop1
Kntc1
Kpna2
Kpna2p1
Kpna6
Kpnb1
Kptn
Krba1
Kremen2
Krt13
Krt14
Krt15
Krt16
Krt18
Krt18p18
Krt18p54
Krt18p59
Krt2
Krt23
Krt36
Krt42p
Krt5
Krt6c
Krt7
Krt72
Krt73-as1
Krt77
Krt79
Krt7-as
Krt8
Krt83
Krt85
Krt86
Krt8p12
Krt8p42
Krt8p49
Krtap10-13p
Krtap10-4
Krtap12-3
Krtap13-1
Krtap1-4
Krtap21-3
Krtap2-5p
Krtap4-8
Krtap5-as1
Krtap9-1
Krtap9-12p
Krtap9-4
Krtap9-6
Krtap9-8
Krtcap2
Ksr1
Ktn1
Ktn1-as1
Kxd1
Kyat3
L2hgdh
L3mbtl1
L3mbtl2
L3mbtl3
Lactb2-as1
Lag3
Lair1
Lama1
Lama3
Lama5
Lamb2
Lamb3
Lamp3
Lamtor1
Lamtor3
Lamtor4
Lamtor5-as1
Lancl2
Lap3
Large1
Larp1
Larp1b
Larp1bp1
Larp1p1
Larp4
Larp4b
Larp7
Lars
Lars2-as1
Lasp1
Lat
Layn
Lbr
Lbx2
Lcat
Lck
Lclat1
Lcmt1
Lcn9
Lcnl1
Lcor
Lcp2
Lctl
Ldah
Ldb3
Ldha
Ldhal6a
Ldlr
Ldlrad4
Ldlrap1
Lect2
Lef1
Lekr1
Leng8
Leng9
Leprotl1
Letm2
Letmd1
Lexm
Lfng
Lgals1
Lgals4
Lgals8
Lgals9
Lgals9b
Lgalsl
Lgi4
Lgmn
Lgr5
Lgr6
Lgsn
Lhb
Lhx9
Lias
Lifr-as1
Lig1
Lig3
Lima1
Limch1
Limd1
Lime1
Limk1
Limk2
Lims1
Lims2
Lin28b
Lin37
Lin52
Linc00029
Linc00051
Linc00111
Linc00112
Linc00113
Linc00167
Linc00205
Linc00229
Linc00237
Linc00240
Linc00261
Linc00265
Linc00271
Linc00284
Linc00304
Linc00310
Linc00311
Linc00330
Linc00336
Linc00337
Linc00339
Linc00343
Linc00354
Linc00355
Linc00370
Linc00398
Linc00431
Linc00467
Linc00469
Linc00475
Linc00482
Linc00494
Linc00511
Linc00513
Linc00543
Linc00589
Linc00599
Linc00618
Linc00634
Linc00637
Linc00639
Linc00643
Linc00649
Linc00653
Linc00659
Linc00661
Linc00662
Linc00667
Linc00674
Linc00677
Linc00685
Linc00689
Linc00702
Linc00707
Linc00710
Linc00837
Linc00847
Linc00852
Linc00856
Linc00857
Linc00869
Linc00877
Linc00881
Linc00884
Linc00887
Linc00892
Linc00917
Linc00921
Linc00926
Linc00928
Linc00933
Linc00942
Linc00943
Linc00957
Linc00960
Linc00963
Linc00967
Linc01003
Linc01007
Linc01029
Linc01043
Linc01044
Linc01054
Linc01080
Linc01081
Linc01088
Linc01089
Linc01094
Linc01101
Linc01104
Linc01117
Linc01118
Linc01119
Linc01121
Linc01124
Linc01126
Linc01127
Linc01132
Linc01133
Linc01134
Linc01135
Linc01136
Linc01137
Linc01144
Linc01146
Linc01159
Linc01167
Linc01176
Linc01215
Linc01231
Linc01237
Linc01238
Linc01241
Linc01251
Linc01260
Linc01264
Linc01270
Linc01271
Linc01285
Linc01291
Linc01297
Linc01300
Linc01304
Linc01310
Linc01311
Linc01320
Linc01343
Linc01359
Linc01393
Linc01411
Linc01415
Linc01424
Linc01427
Linc01431
Linc01444
Linc01465
Linc01471
Linc01483
Linc01487
Linc01494
Linc01501
Linc01503
Linc01504
Linc01505
Linc01509
Linc01517
Linc01521
Linc01522
Linc01529
Linc01534
Linc01535
Linc01568
Linc01570
Linc01571
Linc01578
Linc01584
Linc01586
Linc01588
Linc01605
Linc01607
Linc01627
Linc01629
Linc01630
Linc01634
Linc01638
Linc01657
Linc01659
Linc01664
Linc01671
Linc01687
Linc01694
Linc01697
Linc01715
Linc01719
Linc01726
Linc01730
Linc01748
Linc01750
Linc01762
Linc01778
Linc01786
Linc01799
Linc01802
Linc01803
Linc01806
Linc01811
Linc01814
Linc01833
Linc01836
Linc01858
Linc01869
Linc01876
Linc01881
Linc01907
Linc01915
Linc01937
Linc01952
Linc01954
Linc01970
Linc01971
Linc01978
Linc01979
Linc01987
Linc01990
Linc02004
Linc02011
Linc02016
Linc02018
Linc02021
Linc02022
Linc02024
Linc02028
Linc02032
Linc02036
Linc02052
Linc02062
Linc02068
Linc02092
Linc02111
Linc02116
Linc02119
Linc02128
Linc02130
Linc02139
Linc02140
Linc02142
Linc02145
Linc02149
Linc02162
Linc02173
Linc02182
Linc02188
Linc02196
Linc02225
Linc02240
Linc02251
Linc02253
Linc02288
Linc02290
Linc02293
Linc02301
Linc02324
Linc02327
Linc02332
Linc02371
Linc02373
Linc02380
Linc02384
Linc02405
Linc02411
Linc02417
Linc02435
Linc02437
Linc02446
Linc02449
Linc02457
Linc02469
Linc02474
Linc02495
Linc02498
Linc02515
Linc02517
Linc02519
Linc02537
Linc02538
Linc02545
Linc02546
Linc02558
Linc02563
Linc02574
Linc02585
Linc02623
Linc02640
Linc02641
Linc02658
Linc02659
Linc02666
Lingo1-as1
Lingo3
Lipc
Lipc-as1
Lipe
Lipe-as1
Lipj
Lipt1
Lix1
Lix1l-as1
Llgl1
Llgl2
Llph-dt
Lman1
Lman1l
Lmbr1l
Lmbrd2
Lmcd1
Lmcd1-as1
Lmf1
Lmln
Lmna
Lmnb1
Lmnb2
Lmo2
Lmo7
Lmx1b
Lncoc1
Lnp1
Lnpep
Lnx1-as2
Lonp1
Lonrf2
Lonrf2p1
Loxhd1
Loxl1-as1
Loxl2
Lpar1
Lpcat1
Lpin1
Lpin3
Lpo
Lpp
Lrch4
Lrcol1
Lrfn3
Lrfn4
Lrig1
Lrmda
Lrp10
Lrp3
Lrp4
Lrp4-as1
Lrp5
Lrp5l
Lrp8
Lrr1
Lrrc1
Lrrc14
Lrrc20
Lrrc23
Lrrc24
Lrrc25
Lrrc26
Lrrc27
Lrrc28
Lrrc29
Lrrc2-as1
Lrrc32
Lrrc36
Lrrc37a16p
Lrrc37a17p
Lrrc37a3
Lrrc37a6p
Lrrc37b
Lrrc3b
Lrrc3-dt
Lrrc42
Lrrc45
Lrrc46
Lrrc49
Lrrc4b
Lrrc52-as1
Lrrc59
Lrrc69
Lrrc71
Lrrc74b
Lrrc75b
Lrrc8a
Lrrc8b
Lrrc8c
Lrrc8c-dt
Lrrcc1
Lrrfip1
Lrrfip2
Lrrk1
Lrrn2
Lrrtm1
Lrtm2
Lrwd1
Lsamp
Lsm10
Lsm14a
Lsm14b
Lsm1p2
Lsm2
Lsm8
Lsp1
Lsr
Lss
Lta4h
Ltb4r
Ltb4r2
Ltbp1
Ltbp2
Ltbp3
Ltbp4
Ltbr
Ltc4s
Ltf
Luc7l
Luc7l2
Luc7l3
Luzp1
Lvrn
Lxn
Ly6d
Ly6e
Ly6e-dt
Ly6g6e
Ly6h
Ly6k
Lynx1
Lynx1-slurp2
Lypd2
Lypd5
Lypla2p2
Lyplal1
Lyrm1
Lyrm4
Lyrm7
Lysmd1
Lysmd3
Lyst
Lztr1
Lzts2
M6pr
Mab21l3
Mab21l4
Macf1
Maco1
Macrod2
Mad1l1
Madcam1
Madd
Maf1
Mafa
Maff
Mafk
Mag
Magea10
Maged2
Magee2
Magi1
Magi2
Magi2-as3
Magi3
Magix
Magoh2p
Magt1
Mal2
Malat1
Malsu1
Mamdc4
Maml3
Mamld1
Man1a2
Man1b1
Man1c1
Man2a1
Man2a2
Man2c1
Manbal
Manea
Manf
Maoa
Map1b
Map1lc3b
Map1s
Map2
Map2k1
Map2k3
Map2k4
Map2k5
Map2k6
Map2k7
Map3k10
Map3k11
Map3k14-as1
Map3k2-dt
Map3k3
Map3k4
Map3k6
Map3k7cl
Map3k8
Map4
Map4k1
Map4k2
Map4k3
Map4k3-dt
Map4k4
Map6d1
Map7d1
Mapk1
Mapk10
Mapk11
Mapk12
Mapk14
Mapk15
Mapk1ip1l
Mapk3
Mapk6
Mapk7
Mapk8
Mapk8ip3
Mapk9
Mapkapk3
Mapkapk5
Mapre2
Mapre3
Mapt
Mapt-it1
March10
March2
March6
March7
March9
Marcksl1p1
Marcol
Marf1
Mark2
Mark2p13
Mark2p15
Mark3
Mark3p3
Mars
Mars2
Marveld1
Marveld2
Masp1
Masp2
Mast2
Mast3
Mast4
Mastl
Mat1a
Mat2a
Mat2b
Matk
Matn1
Matn2
Matr3
Mau2
Mavs
Max
Maz
Mb
Mbd2
Mbd3
Mbd5
Mbd6
Mbnl1
Mboat2
Mboat7
Mbp
Mbtps1
Mbtps2
Mc1r
Mc2r
Mc5r
Mcc
Mccc2
Mcemp1
Mcf2l
Mcf2l2
Mcfd2
Mcidas
Mcm10
Mcm3ap
Mcm3ap-as1
Mcm4
Mcm8
Mcoln1
Mcrip2
Mcrs1
Mcts2p
Mcu
Mdc1
Mdga1
Mdh1
Mdh2
Mdm1
Mdm2
Mdm4
Mdp1
Mds2
Me3
Meak7
Med11
Med15
Med15p4
Med15p9
Med16
Med18
Med21
Med22
Med23
Med24
Med25
Med27
Med28
Med28p1
Med29
Med9
Mef2a
Mef2c
Mef2c-as1
Mef2c-as2
Mef2d
Meg8
Meg9
Megf11
Megf6
Megf8
Mei1
Meig1
Meis1
Meis3
Memo1
Men1
Mepce
Mertk
Mesp2
Mest
Met
Metap1
Metap1d
Metap2
Metrn
Mettl14
Mettl15
Mettl16
Mettl17
Mettl22
Mettl23
Mettl25
Mettl6
Mettl8
Mettl9
Mfap4
Mff
Mfge8
Mfn2
Mfng
Mfsd1
Mfsd10
Mfsd11
Mfsd12
Mfsd13a
Mfsd14b
Mfsd14c
Mfsd3
Mfsd4a
Mfsd4b
Mfsd9
Mga
Mgam2
Mgat2
Mgat4b
Mgat4ep
Mgat5
Mgat5b
Mgll
Mgme1
Mgmt
Mgrn1
Mgst3
Mhencr
Mia3
Miat
Miatnb
Mib2
Mical1
Mical2
Micall2
Micu1
Mid1ip1
Mid2
Midn
Mief2
Mier1
Mier3
Mif
Mif4gd
Mif-as1
Miga2
Miip
Milr1
Minar1
Mincr
Mindy2
Mink1
Mios
Miox
Mioxp1
Mip
Mipepp3
Mir1200
Mir1204
Mir1224
Mir1226
Mir1228
Mir1234
Mir1236
Mir124-3
Mir1249
Mir1250
Mir1257
Mir125b2
Mir126
Mir1266
Mir1267
Mir1268b
Mir1271
Mir1272
Mir1276
Mir1279
Mir1281
Mir1282
Mir1284
Mir1286
Mir1292
Mir1295a
Mir1295b
Mir1302-7
Mir1306
Mir130b
Mir133a2
Mir135a1
Mir141
Mir1469
Mir1538
Mir181a2hg
Mir185
Mir188
Mir1908
Mir191
Mir1913
Mir1914
Mir1915
Mir192
Mir193bhg
Mir194-2hg
Mir196a1
Mir197
Mir200c
Mir200chg
Mir202
Mir202hg
Mir206
Mir210
Mir211
Mir2110
Mir216b
Mir218-2
Mir222hg
Mir23a
Mir23b
Mir24-2
Mir27a
Mir27b
Mir296
Mir298
Mir29b2
Mir29b2chg
Mir29c
Mir301b
Mir302chg
Mir3124
Mir3125
Mir3132
Mir3143
Mir3153
Mir3162
Mir3163
Mir3164
Mir3175
Mir3178
Mir3181
Mir3184
Mir3187
Mir3188
Mir3189
Mir3190
Mir3191
Mir3194
Mir3196
Mir3199-1
Mir3199-2
Mir337
Mir33a
Mir345
Mir3609
Mir3615
Mir3618
Mir3621
Mir3649
Mir3650
Mir3652
Mir3655
Mir3658
Mir3661
Mir3667
Mir3677
Mir3678
Mir3681hg
Mir3686
Mir3689a
Mir3689c
Mir3691
Mir377
Mir378a
Mir379
Mir3909
Mir3917
Mir3925
Mir423
Mir425
Mir4254
Mir4257
Mir4258
Mir4269
Mir4276
Mir4277
Mir4301
Mir4323
Mir4425
Mir4429
Mir4434
Mir4435-2hg
Mir4442
Mir4444-1
Mir4448
Mir4449
Mir4453
Mir4453hg
Mir4455
Mir4458hg
Mir4466
Mir4470
Mir4476
Mir4479
Mir4492
Mir4499
Mir4505
Mir4507
Mir4514
Mir4521
Mir4522
Mir4537
Mir4538
Mir4645
Mir4646
Mir4647
Mir4648
Mir4651
Mir4664
Mir4667
Mir4669
Mir4674
Mir4675
Mir4683
Mir4685
Mir4691
Mir4697
Mir4701
Mir4707
Mir4708
Mir4724
Mir4725
Mir4727
Mir4734
Mir4736
Mir4738
Mir4740
Mir4747
Mir4754
Mir4758
Mir4759
Mir4787
Mir4799
Mir4802
Mir484
Mir486-1
Mir486-2
Mir493
Mir497hg
Mir499a
Mir499b
Mir5001
Mir5008
Mir5011
Mir5087
Mir5090
Mir5093
Mir5187
Mir5188
Mir5191
Mir5193
Mir5196
Mir544b
Mir548ak
Mir548al
Mir548ao
Mir548aw
Mir5589
Mir568
Mir5692a1
Mir5692c2
Mir5695
Mir589
Mir595
Mir603
Mir6069
Mir6071
Mir6075
Mir6080
Mir6084
Mir611
Mir6124
Mir6125
Mir6130
Mir6131
Mir6165
Mir621
Mir625
Mir629
Mir633
Mir635
Mir638
Mir639
Mir644a
Mir6501
Mir6504
Mir6505
Mir6508
Mir6510
Mir6511b1
Mir6513
Mir6514
Mir6515
Mir6516
Mir661
Mir665
Mir6722
Mir6732
Mir6735
Mir6737
Mir6741
Mir6743
Mir6745
Mir6746
Mir6749
Mir6750
Mir6753
Mir6754
Mir6761
Mir6768
Mir6772
Mir6773
Mir6774
Mir6775
Mir6780b
Mir6784
Mir6785
Mir6787
Mir6790
Mir6799
Mir6800
Mir6815
Mir6819
Mir6824
Mir6825
Mir6826
Mir6827
Mir6833
Mir6834
Mir6836
Mir6845
Mir6846
Mir6847
Mir6848
Mir6849
Mir6850
Mir6851
Mir6853
Mir6855
Mir6867
Mir6868
Mir6869
Mir6870
Mir6875
Mir6877
Mir6879
Mir6880
Mir6890
Mir6892
Mir6893
Mir6894
Mir6895
Mir708
Mir7114
Mir7155
Mir7162
Mir7-3
Mir769
Mir7703
Mir7847
Mir7854
Mir7855
Mir7974
Mir8059
Mir8072
Mir8077
Mir8083
Mir920
Mir92b
Mir9-3
Mir935
Mir936
Mir937
Mir939
Mir9-3hg
Mir940
Mir942
Mir99ahg
Mir99b
Mirlet7a1hg
Mirlet7bhg
Mirlet7e
Mirlet7i
Mis12
Mitf
Mkln1
Mkrn1
Mkrn2
Mkrn2os
Mkrn4p
Mlc1
Mlec
Mlf2
Mlh1
Mllt10
Mllt6
Mlph
Mlst8
Mlx
Mlxip
Mmachc
Mmd
Mmd2
Mmel1
Mmp11
Mmp15
Mmp17
Mmp19
Mmp2
Mmp24os
Mmp25
Mmp25-as1
Mmp9
Mnt
Mnx1
Mob4
Mocs1
Mocs2
Mocs3
Mogat2
Mok
Mon1a
Mon1b
Mon2
Morc2-as1
Morf4l1
Morf4l2-as1
Morn1
Morn2
Morn5
Mosmo
Mospd2
Mospd3
Mov10
Mov10l1
Moxd1
Mpdu1
Mpg
Mphosph10
Mphosph6
Mphosph9
Mpl
Mplkip
Mpnd
Mpp1
Mpp3
Mpp7-dt
Mppe1
Mprip
Mpripp1
Mpst
Mpv17
Mpv17l
Mpv17l2
Mras
Mrfap1
Mrgprd
Mrgprg-as1
Mri1
Mrm3
Mroh1
Mroh2a
Mroh4p
Mroh5
Mroh6
Mrpl10
Mrpl15
Mrpl15p1
Mrpl2
Mrpl20
Mrpl20-as1
Mrpl21
Mrpl24
Mrpl30
Mrpl32
Mrpl34
Mrpl36
Mrpl37
Mrpl38
Mrpl40
Mrpl42
Mrpl43
Mrpl45
Mrpl48
Mrpl49
Mrpl54
Mrpl55
Mrpl57p3
Mrpl57p7
Mrps11
Mrps12
Mrps16
Mrps17
Mrps17p1
Mrps18b
Mrps18c
Mrps18cp4
Mrps2
Mrps21
Mrps22
Mrps24
Mrps30
Mrps35
Mrps5
Mrps6
Mrps7
Mrs2
Mrtfa
Mrtfb
Mrto4
Mrvi1
Mrvi1-as1
Ms4a18
Ms4a3
Ms4a4a
Ms4a8
Msantd4
Msh2
Msh5
Msh5-sapcd1
Msh6
Msi2
Msl1
Msl3
Msln
Msmo1
Msra
Msrb1
Mst1p2
Mst1r
Msto1
Mt1dp
Mt1e
Mt1h
Mt1l
Mt1p3
Mt2a
Mt2p1
Mta2
Mta3
Mtap
Mtatp6p26
Mtch1
Mtcl1
Mtco1p3
Mtco3p12
Mtco3p23
Mtco3p43
Mtcybp27
Mtdh
Mterf4
Mtf2
Mtfp1
Mtfr1l
Mtg1
Mtg2
Mthfd1
Mthfd1l
Mthfd2
Mthfd2l
Mthfr
Mthfsd
Mtif2
Mtmr1
Mtmr11
Mtmr14
Mtmr3
Mtmr4
Mtnd1p15
Mtnd1p20
Mtnd2p13
Mtnd2p15
Mtnd3p12
Mtnd3p25
Mtnd4lp30
Mtnd4p12
Mtnd5p21
Mto1
Mtr
Mtrex
Mtrnr2l1
Mtrr
Mtss1
Mtss1l
Mttp
Mturn
Mtus1
Mtx1
Muc12
Muc16
Muc20
Muc20-ot1
Muc4
Muc5ac
Muc5b
Muc6
Mucl3
Mupp
Mus81
Mutyh
Mvb12a
Mvd
Mvk
Mvp
Mxd1
Mxd3
Mxi1
Mxra7
Myadm
Mybphl
Myc
Mycbpap
Mycnos
Mycnut
Myd88
Myeov
Myh10
Myh11
Myh14
Myh4
Myh9
Myl12a
Myl12b
Myl2
Myl6
Myl6b
Myl6p1
Myl7
Mylip
Mylk
Mylk3
Mylk-as1
Mylpf
Mynn
Myo10
Myo15a
Myo15b
Myo18a
Myo18b
Myo19
Myo1e
Myo1f
Myo1h
Myo5b
Myo6
Myo7a
Myo9b
Myom1
Myom2
Myoz3
Myrf
Myt1
Myt1l
Mzf1
Mzf1-as1
Mzt2a
Mzt2b
N4bp2
NA
Naa10
Naa15
Naa16
Naa35
Naa38
Naa60
Naaladl1
Naaladl2
Nab2
Nabp1
Nabp2
Nacc2
Nadk
Nadsyn1
Nae1
Naga
Nagk
Naglu
Nagpa
Nalt1
Nanognbp2
Nanos1
Nanos3
Nans
Nap1l4
Nap1l6
Napa
Napg
Naprt
Napsa
Napsb
Narf
Nasp
Nat1
Nat10
Nat14
Nat16
Nat8l
Nat9
Nav2
Nav2-as3
Nav3
Nbea
Nbeal2
Nbpf12
Nbr1
Nbr2
Ncam1
Ncapd2
Ncapd2p1
Ncapd3
Ncapg
Ncaph2
Ncbp1
Ncbp2l
Ncdn
Nck1
Nck2
Nckap5
Nckipsd
Ncl
Ncln
Ncoa1
Ncoa2
Ncoa7
Ncor1
Ncor2
Ncr1
Ncr3
Ncr3lg1
Ncs1
Ncstn
Ndc80
Nde1
Ndel1
Ndrg1
Ndrg4
Ndst1
Ndst1-as1
Ndst2
Ndufa10
Ndufa13
Ndufa3
Ndufa3p1
Ndufa4l2
Ndufa5
Ndufa6-dt
Ndufa7
Ndufaf3
Ndufaf4p1
Ndufaf5
Ndufaf6
Ndufaf8
Ndufb10
Ndufb10p1
Ndufb3
Ndufb4p11
Ndufb4p4
Ndufb5
Ndufb6
Ndufb9
Ndufc1
Ndufs1
Ndufs2
Ndufs3
Ndufs4
Ndufs5
Ndufs6
Ndufs7
Ndufs8
Ndufv1
Ndufv2
Ndufv3
Neat1
Neb
Nebl
Necab2
Necab3
Necap1
Nectin2
Nectin3
Nedd1
Nedd4l
Nedd8
Nedd8-mdp1
Nedd9
Nefl
Nefm
Negr1
Nek11
Nek6
Nek9
Nelfa
Nelfb
Nelfcd
Nelfe
Nemf
Neo1
Net1
Neto1
Neu3
Neu4
Neurl1
Neurl1-as1
Neurl3
Neurl4
Neurod1
Nf1
Nf1p12
Nf2
Nfam1
Nfasc
Nfat5
Nfatc1
Nfatc2ip
Nfatc4
Nfe2l1
Nfia
Nfib
Nfic
Nfix
Nfkb2
Nfkbib
Nfkbie
Nfkbil1
Nfkbiz
Nfrkb
Nfs1
Nfx1
Nfya
Nfyc
Ngb
Ngdn
Ngef
Ngf-as1
Ngrn
Nhej1
Nhlrc2
Nhlrc3
Nhp2
Nhsl1
Nif3l1
Nifk-as1
Nifkp2
Nim1k
Ninj1
Ninl
Nipal3
Nipal4
Nipbl
Nipsnap1
Nipsnap2
Nisch
Nit1
Nkain4
Nkapd1
Nkd2
Nkila
Nkiras2
Nktr
Nkx2-6
Nlgn1
Nlgn2
Nlk
Nln
Nlrc3
Nlrc5
Nlrp1
Nlrp11
Nlrp14
Nmb
Nmd3p2
Nme1
Nme1-nme2
Nme2
Nme3
Nmnat1
Nmnat1p2
Nmral1
Nmt1
Nmt2
Nnt
Noc2lp1
Noc3l
Noc4l
Noct
Nod2
Nol10
Nol11
Nol12
Nol6
Nol7
Nol8
Nolc1
Nono
Nonop2
Nop14-as1
Nop2
Nop53
Nop56
Nop58
Nop9
Nos1ap
Nosip
Nostrin
Notch1
Notum
Nox5
Npas2
Npas3
Npas4
Npb
Npbwr1
Npc1
Npc1l1
Npc2
Npdc1
Npepps
Npffr2
Nphp3-as1
Nphp4
Npl
Nploc4
Npm1
Npm1p46
Npm2
Npm3
Npnt
Npr1
Npr3
Nprl3
Npsr1
Nptx1
Nptxr
Npw
Npy
Npy2r
Nr1d2
Nr1h2
Nr1h3
Nr1i3
Nr2c1
Nr2c2
Nr2e3
Nr2f1
Nr2f2
Nr2f2-as1
Nr2f6
Nr4a1
Nr4a3
Nr5a2
Nrbf2p5
Nrbp1
Nrbp2
Nrde2
Nrf1
Nrg1
Nrg2
Nrip2
Nrp2
Nrsn2
Nrxn2
Nrxn3
Nsa2
Nsd1
Nsd2
Nsdhl
Nsmce1
Nsmce2
Nsmce4a
Nsmf
Nsrp1
Nsun3
Nsun4
Nsun6
Nsun7
Nt5c
Nt5c1a
Nt5cp1
Nt5dc2
Ntan1p3
Ntf3
Ntf4
Ntf6b
Nthl1
Ntmt1
Ntn5
Ntng2
Ntpcr
Ntrk1
Ntrk3
Ntsr1
Nub1
Nubp1
Nubp2
Nucb2
Nudc
Nudt1
Nudt14
Nudt16
Nudt16l1
Nudt19
Nudt2
Nudt22
Nudt4
Nudt7
Nudt8
Nuf2
Numa1
Numb
Numbl
Nup188
Nup210l
Nup210p2
Nup210p3
Nup214
Nup35
Nup50
Nup58
Nup62
Nup62cl
Nup85
Nup88
Nupl2
Nusap1
Nutf2
Nutf2p7
Nutf2p8
Nutm1
Nwd1
Nxf1
Nxn
Nxnl2
Nxpe3
Nxph4
Nxt2
Nyap1
Oacylp
Oaf
Oas1
Oas2
Oaz3
Obp2b
Obscn
Obsl1
Oca2
Ociad1
Ociad1-as1
Ocm
Odc1-dt
Odf3b
Odf4
Ofd1
Oga
Ogdh
Ogdhl
Ogfod1
Ogfod2
Ogfod3
Ogt
Oip5-as1
Olig1
Olmalinc
Oma1
Opa1
Opa1-as1
Oplah
Opn1lw
Opn3
Opn4
Oprm1
Or10g3
Or11g1p
Or13j1
Or2a12
Or2a14
Or2am1p
Or2d2
Or2f1
Or2m3
Or2v2
Or4a45p
Or4e2
Or4k3
Or4n5
Or4x7p
Or51a5p
Or51f1
Or51g2
Or51p1p
Or52b5p
Or52b6
Or52p1p
Or56a3
Or5m2p
Or5p3
Or6a2
Or6c75
Or6l1p
Or6r1p
Or7e14p
Or7e26p
Or7e39p
Or7e43p
Or7e47p
Or8b4
Or8g3p
Or8k1
Or9k1p
Or9k2
Orai1
Orai2
Orc3
Orc4
Orc6
Ormdl2
Ormdl3
Os9
Osbp2
Osbpl10
Osbpl2
Osbpl5
Oscp1
Oser1-dt
Osgin1
Osgin2
Osm
Osmr-as1
Ostc
Ostf1
Otoa
Otof
Otogl
Otos
Otub2
Otud1
Otud6b
Otud7a
Otulin
Otx1
Otx2
Ovol1-as1
Ovol2
Oxnad1
Oxr1
Oxsm
Oxsr1
Oxt
P2rx6
P2ry11
P2ry6
P3h1
P3h3
P3h4
P3r3urf
P4ha2
P4ha3
P4htm
Pa2g4
Paaf1
Pabpc1l
Pabpc1p5
Pabpc4
Pabpn1
Pacerr
Pacrg
Pacrg-as2
Pacrg-as3
Pacs2
Pacsin1
Pacsin2
Pacsin3
Padi1
Padi4
Paep
Paepp1
Paf1
Pafah1b1
Pafah1b2
Pah
Paics
Paip2
Pak1
Pak2
Pak4
Palm3
Pank2
Paox
Papln
Papola
Papolg
Papss1
Paqr5
Paqr6
Paqr9-as1
Pard3-as1
Pard6a
Pard6b
Pard6g
Pard6g-as1
Park7
Parl
Parm1
Parp1
Parp10
Parp12
Parp2
Parp3
Parpbp
Parvg
Pawrp1
Pax1
Pax2
Pax8
Paxip1
Paxip1-as2
Pbrm1
Pbx1
Pbx3
Pbxip1
Pc
Pca3
Pcat1
Pcat14
Pcat6
Pcat7
Pcbp1
Pcbp1-as1
Pcbp2
Pcbp3
Pccb
Pcdh1
Pcdh10
Pcdh12
Pcdh17
Pcdh7
Pcdh8p1
Pcdhb2
Pcdhga8
Pcdhgb9p
Pcdhgc3
Pced1a
Pcf11
Pcif1
Pck2
Pclaf
Pcm1
Pcmt1
Pcmtd2
Pcna
Pcnp
Pcnt
Pcnx3
Pcnx4
Pcoth
Pcp2
Pcsk4
Pcsk6
Pcsk7
Pctp
Pcyox1
Pcyox1l
Pcyt2
Pdcd11
Pdcd2l
Pdcd4
Pdcd5
Pdcd6
Pdcd6ip
Pdcl
Pdcl3
Pdcl3p1
Pdcl3p6
Pde10a
Pde12
Pde1b
Pde2a
Pde4c
Pde7a
Pde8a
Pde9a
Pdgfa
Pdgfb
Pdgfra
Pdgfrb
Pdha1
Pdha2
Pdia2
Pdia3p1
Pdia5
Pdik1l
Pdilt
Pdk2
Pdlim1p1
Pdlim2
Pdlim4
Pdlim5
Pdp1
Pdp2
Pdpr
Pds5b
Pdxdc1
Pdxk
Pdzd2
Pdzd4
Pdzd7
Pea15
Pear1
Peg10
Peg13
Peli2
Pemt
Per2
Per3
Pes1
Pet100
Pex13
Pex16
Pex2
Pex26
Pex3
Pex5
Pex7
Pfas
Pfdn5
Pfdn6
Pfkfb2
Pfkfb3
Pfkfb4
Pfkl
Pfkm
Pfkp
Pgam1
Pgam5
Pgap1
Pgap2
Pgap3
Pgbd2
Pgc
Pgd
Pgghg
Pglyrp2
Pgm1
Pgm2
Pgm5p4
Pgpep1
Pgs1
Phactr2p1
Phactr3
Phactr4
Phb
Phb2
Phc2
Pheta1
Phf1
Phf10
Phf12
Phf13
Phf14
Phf2
Phf20
Phf20l1
Phf21a
Phf21b
Phf23
Phf2p2
Phf3
Phf7
Phgdh
Phip
Phkb
Phkg1
Phkg2
Phldb1
Phldb2
Phldb3
Phlpp1
Phlpp2
Phox2a
Phpt1
Phtf2
Phyhip
Phyhipl
Phykpl
Pi4k2a
Pi4ka
Pi4kb
Pias3
Pias4
Pibf1
Pick1
Picsar
Pidd1
Piezo1
Piezo1p1
Piezo2
Pif1
Pigb
Pigpp3
Pigq
Pigt
Pigw
Pigx
Pigz
Pik3c2a
Pik3c2b
Pik3c3
Pik3ca
Pik3cd
Pik3ip1-as1
Pik3r1
Pik3r2
Pikfyve
Pilra
Pilrb
Pim1
Pim3
Pimreg
Pin1
Pinlyp
Pip4k2b
Pip4k2c
Pip5k1a
Pip5k1b
Pip5k1c
Pip5kl1
Pipox
Pisd
Pitpna
Pitpna-as1
Pitpnb
Pitpnm1
Pitpnm2
Pjvk
Pkd1
Pkd1l1
Pkd1l2
Pkd2
Pkd2l1
Pkdcc
Pkia
Pkib
Pkig
Pkm
Pkmp1
Pkmyt1
Pkn1
Pkn2
Pknox1
Pknox2
Pkp3
Pla2g16
Pla2g4c
Pla2g4c-as1
Pla2g4e-as1
Pla2g4f
Pla2g6
Plaa
Plac4
Plat
Plaur
Plb1
Plbd2
Plcb1
Plcb2
Plcb3
Plcd1
Plcd3
Plce1
Plcg1
Plcg2
Plcl2-as1
Pld1
Pld2
Pld3
Pld5
Plec
Plek2
Plekha1
Plekha4
Plekha5
Plekha7
Plekha8
Plekhb1
Plekhf1
Plekhf2
Plekhg1
Plekhg2
Plekhg3
Plekhg5
Plekhg6
Plekhh1
Plekhm1
Plekhm1p1
Plekhm2
Plekhm3
Plekhn1
Plekho2
Plin5
Plk3
Plk4
Plk5
Pllp
Plpbp
Plpp2
Plpp4
Plpp7
Plppr1
Plppr2
Plppr3
Pls1
Pltp
Plxna1
Plxna3
Plxna4
Plxnb1
Plxnb2
Plxnb3
Plxnc1
Plxnd1
Pmel
Pmf1
Pmf1-bglap
Pml
Pmm1
Pmm2
Pmpca
Pms1
Pms2cl
Pms2p7
Pnck
Pnisr
Pnkd
Pnliprp1
Pnma1
Pnma6e
Pnma8b
Pnn
Pno1
Pnp
Pnpla1
Pnpla2
Pnpla3
Pnpla6
Pnpla7
Pnpo
Pnrc1
Pnrc2
Podn
Podnl1
Pofut1
Pogk
Pola1
Pola2
Polb
Pold2
Pold2p1
Pold3
Pold4
Pole
Pole2
Polg2
Polh
Poli
Polk
Poll
Polm
Polr1a
Polr1b
Polr1c
Polr1d
Polr2a
Polr2b
Polr2c
Polr2e
Polr2f
Polr2h
Polr2i
Polr2k
Polr2lp1
Polr2m
Polr3b
Polr3c
Polr3e
Polr3f
Polr3g
Polr3gl
Polr3h
Polr3kp2
Pom121l12
Pomt1
Pomt2
Pop4
Pop7
Popdc2
Popdc3
Por
Porcn
Pot1-as1
Poteh
Potekp
Pou2af1
Pou2f1
Pou2f2
Pou6f2
Ppan
Ppan-p2ry11
Ppara
Ppargc1a
Ppargc1b
Ppcdc
Ppcs
Ppfia1
Ppfia3
Ppfia4
Ppfibp1
Ppfibp2
Ppia
Ppiap13
Ppiap3
Ppiap35
Ppiap84
Ppib
Ppie
Ppiel
Ppig
Ppih
Ppil1p1
Ppil2
Ppil3
Ppip5k2
Ppl
Ppm1a
Ppm1b
Ppm1d
Ppm1j
Ppm1k-dt
Ppm1m
Ppme1
Ppox
Ppp1cb
Ppp1r11
Ppp1r12a-as1
Ppp1r12b
Ppp1r13l
Ppp1r15a
Ppp1r16a
Ppp1r1b
Ppp1r27
Ppp1r32
Ppp1r37
Ppp1r3f
Ppp1r7
Ppp1r8
Ppp1r9a
Ppp1r9b
Ppp2r1a
Ppp2r1b
Ppp2r2a
Ppp2r2c
Ppp2r2d
Ppp2r3a
Ppp2r3b
Ppp2r5b
Ppp2r5c
Ppp3cb-as1
Ppp4c
Ppp4r1
Ppp4r4
Ppp5c
Ppp6r1
Ppp6r2
Ppp6r3
Pprc1
Pptc7
Ppwd1
Pqlc1
Pqlc1p1
Pqlc2
Pqlc3
Pramenp
Prcc
Prcd
Prdm10
Prdm11
Prdm14
Prdm2
Prdm8
Prdx2p1
Prdx4
Prdx5
Prdx6
Prelid1
Prelid3a
Prex1
Prickle3
Prickle4
Prim2
Prima1
Prkaa2
Prkab1
Prkaca
Prkag2
Prkag2-as1
Prkag3
Prkar1a
Prkar1b
Prkar2a-as1
Prkcb
Prkce
Prkcg
Prkch
Prkcsh
Prkcz
Prkd2
Prkrip1
Prlh
Prm2
Prmt1
Prmt2
Prmt3
Prmt5-as1
Prmt6
Prmt7
Prmt8
Prob1
Proca1
Prom2
Proser3
Prpf18
Prpf3
Prpf31
Prpf38a
Prpf38b
Prpf39
Prpf40b
Prpf4b
Prpf8
Prph
Prpsap1
Prpsap2
Prr11
Prr14
Prr14l
Prr15
Prr16
Prr19
Prr29
Prr3
Prr30
Prr34
Prr34-as1
Prr5
Prr5l
Prr7
Prrc2a
Prrc2b
Prrc2c
Prrg2
Prrg3
Prrt3
Prrt3-as1
Prss1
Prss12
Prss23
Prss27
Prss33
Prss36
Prss38
Prss40a
Prss54
Prss55
Prss8
Prtfdc1
Prune2
Prxl2c
Psca
Psd
Psd2-as1
Psd3
Psd4
Psen1
Psen2
Psenen
Psip1
Psma3
Psma3-as1
Psma6
Psma7
Psmb2
Psmb3
Psmb3p2
Psmb5
Psmb6
Psmb9
Psmc1
Psmc1p8
Psmc2
Psmc3
Psmc3ip
Psmc4
Psmc5
Psmc6
Psmd11
Psmd12p
Psmd13
Psmd14
Psmd2
Psmd3
Psmd4
Psmd6
Psmd6-as1
Psmd7
Psmd8
Psmd9
Psme2
Psme3
Psmg2
Psmg3
Psmg4
Pstk
Pstpip1
Ptbp1
Ptcd2
Ptcd2p2
Ptcd3
Ptch1
Ptchd3p1
Ptcra
Ptdss1
Ptdss2
Pten
Ptgds
Ptger4
Ptger4p2
Ptges
Ptges2
Ptges3
Ptges3l-aarsd1
Ptges3p4
Ptgis
Ptgr2
Pth1r
Ptk2
Ptk2b
Ptk7
Ptma
Ptmap1
Ptms
Ptov1
Ptov1-as2
Ptp4a1
Ptp4a2
Ptp4a3
Ptpa
Ptpdc1
Ptpmt1
Ptpn12
Ptpn13
Ptpn18
Ptpn22
Ptpn23
Ptpn4
Ptpn6
Ptpn9
Ptpre
Ptprf
Ptprh
Ptprj
Ptprn2
Ptprq
Ptprs
Ptprt
Ptpru
Ptrh1
Pts
Pttg1ip
Puf60
Pum1
Pura
Pus1
Pusl1
Pvt1
Pwp1
Pwwp3a
Pxdn
Pxmp2
Pxn
Pxn-as1
Pxylp1
Pycard
Pycr1
Pycr2
Pydc1
Pygl
Pygm
Pyroxd1
Pyroxd2
Pyy2
Qars
Qki
Qpct
Qpctl
Qrsl1
Qser1
Qsox2
Qtrt1
Qtrt2
R3hcc1
R3hdm1
Rab10
Rab11a
Rab11b
Rab11fip3
Rab11fip4
Rab11fip5
Rab12
Rab15
Rab17
Rab18
Rab19
Rab1b
Rab26
Rab2b
Rab30-as1
Rab31
Rab33b
Rab34
Rab35
Rab37
Rab3gap1
Rab3gap2
Rab3il1
Rab40b
Rab40c
Rab4a
Rab4b
Rab4b-egln2
Rab5a
Rab5b
Rab5c
Rab5cp2
Rab5if
Rab6b
Rab7a
Rab7b
Rab8a
Rab8b
Rab9a
Rabep1
Rabep2
Rabgap1
Rabgap1l
Rabgef1
Rabggta
Rabl6
Rac1
Racgap1p
Rack1
Rad17
Rad23a
Rad23b
Rad50
Rad51
Rad51ap1
Rad51-as1
Rad51b
Rad51d
Rad52
Rad54b
Rad54l
Rad9a
Rad9b
Radil
Rae1
Rag1
Rag2
Rai1
Rai14
Rala
Ralb
Ralgps1
Ralgps2
Raly
Ralyl
Ramp3
Ran
Ranbp1
Ranbp2
Ranbp20p
Ranbp3
Rap1a
Rap1gap
Rap1gap2
Rap1gds1
Rap2a
Rap2b
Rapgef1
Rapgef2
Rapgef3
Rara
Rarg
Rarres2p8
Rarres3
Rars
Rasa1
Rasa3-it1
Rasa4
Rasa4b
Rasal1
Rasal2
Rasal3
Rasgef1a
Rasgef1b
Rasgef1c
Rasgrp1
Rasl11a
Rasl11b
Rasl12
Rassf1
Rassf1-as1
Rassf4
Rassf6
Rassf7
Raver1
Rbak
Rbak-rbakdn
Rbbp4
Rbbp4p2
Rbbp6
Rbfa
Rbfadn
Rbfox1
Rbfox2
Rbfox3
Rbl2
Rbm12
Rbm14
Rbm14-rbm4
Rbm15
Rbm15-as1
Rbm17
Rbm19
Rbm20
Rbm23
Rbm26-as1
Rbm3
Rbm33
Rbm4
Rbm42
Rbm44
Rbm46
Rbm48
Rbm4b
Rbm5
Rbm6
Rbm7
Rbms1
Rbms3
Rbms3-as3
Rbmx2
Rbp4
Rbpj
Rbpjl
Rbpms
Rbpmslp
Rbsn
Rbx1
Rcan1
Rcc1
Rcc1l
Rccd1
Rce1
Rcl1
Rcn3
Rcor2
Rcor3
Rdh10
Rdh12
Rdh13
Rdx
Rec8
Reck
Recql4
Recql5
Reep6
Rel
Rela
Renbp
Repin1
Reps1
Rer1
Rere
Rest
Ret
Retreg1
Retreg2
Retsat
Rex1bd
Rexo1
Rexo1l1p
Rexo2
Rexo4
Rexo5
Rf00002
Rf00003
Rf00004
Rf00012
Rf00015
Rf00017
Rf00019
Rf00026
Rf00092
Rf00096
Rf00100
Rf00133
Rf00139
Rf00156
Rf00190
Rf00285
Rf00322
Rf00345
Rf00399
Rf00407
Rf00415
Rf00416
Rf00425
Rf00432
Rf00438
Rf00554
Rf00568
Rf00591
Rf00599
Rf00611
Rf01210
Rf01233
Rf01699
Rf01874
Rf01875
Rf01876
Rf01877
Rf01882
Rf01883
Rf01891
Rf01894
Rf01954
Rf01955
Rf01956
Rf01957
Rf02040
Rf02041
Rf02042
Rf02043
Rf02103
Rf02110
Rf02122
Rf02124
Rf02125
Rf02127
Rf02139
Rf02140
Rf02141
Rf02148
Rf02149
Rf02174
Rf02175
Rf02176
Rf02198
Rf02200
Rf02201
Rf02215
Rf02216
Rf02217
Rf02220
Rf02271
Rfc1
Rfc2
Rfc3
Rfesd
Rfk
Rflna
Rfng
Rfpl3
Rftn1
Rftn2
Rfx3-as1
Rfxank
Rfxap
Rgl1
Rgl2
Rgl3
Rgl4
Rgma
Rgp1
Rgr
Rgs11
Rgs12
Rgs14
Rgs17
Rgs19
Rgs2
Rgs3
Rgs7
Rgs9
Rgs9bp
Rhbdd1
Rhbdd3
Rhbdf1
Rhbdf2
Rhbdl1
Rhcg
Rho
Rhoa
Rhobtb2
Rhobtb3
Rhoc
Rhod
Rhoh
Rhoq
Rhoqp1
Rhot1
Rhpn1
Ribc1
Ribc2
Ric8a
Ric8b
Rictor
Rif1
Rimbp2
Rimklb
Rimklbp2
Rims3
Rims4
Rin1
Rin2
Rinl
Rint1
Riok1
Riok3
Ripk2
Ripk4
Ripor1
Ripor3
Rita1
Rlbp1
Rln2
Rmc1
Rmdn1
Rmdn2
Rmdn2-as1
Rmi1
Rmi2
Rmnd5a
Rmrp
Rn7sk
Rn7skp114
Rn7skp129
Rn7skp13
Rn7skp130
Rn7skp134
Rn7skp146
Rn7skp15
Rn7skp154
Rn7skp16
Rn7skp161
Rn7skp175
Rn7skp193
Rn7skp2
Rn7skp203
Rn7skp214
Rn7skp218
Rn7skp220
Rn7skp226
Rn7skp239
Rn7skp250
Rn7skp278
Rn7skp290
Rn7skp292
Rn7skp32
Rn7skp35
Rn7sl107p
Rn7sl117p
Rn7sl140p
Rn7sl146p
Rn7sl170p
Rn7sl173p
Rn7sl181p
Rn7sl190p
Rn7sl192p
Rn7sl260p
Rn7sl263p
Rn7sl28p
Rn7sl3
Rn7sl309p
Rn7sl32p
Rn7sl346p
Rn7sl354p
Rn7sl362p
Rn7sl364p
Rn7sl396p
Rn7sl39p
Rn7sl402p
Rn7sl424p
Rn7sl448p
Rn7sl477p
Rn7sl505p
Rn7sl543p
Rn7sl552p
Rn7sl555p
Rn7sl575p
Rn7sl581p
Rn7sl600p
Rn7sl636p
Rn7sl63p
Rn7sl650p
Rn7sl681p
Rn7sl688p
Rn7sl69p
Rn7sl702p
Rn7sl760p
Rn7sl778p
Rn7sl784p
Rn7sl792p
Rn7sl800p
Rn7sl806p
Rn7sl832p
Rn7sl841p
Rn7sl851p
Rna5sp111
Rna5sp116
Rna5sp127
Rna5sp133
Rna5sp152
Rna5sp194
Rna5sp206
Rna5sp230
Rna5sp258
Rna5sp289
Rna5sp293
Rna5sp328
Rna5sp330
Rna5sp351
Rna5sp368
Rna5sp378
Rna5sp382
Rna5sp440
Rna5sp448
Rna5sp462
Rna5sp471
Rna5sp473
Rna5sp501
Rna5sp55
Rna5sp63
Rna5sp78
Rna5sp80
Rna5sp90
Rnase4
Rnaseh1-as1
Rnaseh2c
Rnasek
Rnasek-c17orf49
Rnaset2
Rnd1
Rnd2
Rnf10
Rnf11
Rnf111
Rnf121
Rnf123
Rnf126
Rnf13
Rnf138
Rnf139
Rnf14
Rnf141
Rnf144a
Rnf145
Rnf151
Rnf157
Rnf157-as1
Rnf166
Rnf167
Rnf181
Rnf187
Rnf19b
Rnf207
Rnf212
Rnf214
Rnf215
Rnf216
Rnf216-it1
Rnf220
Rnf224
Rnf26
Rnf31
Rnf32
Rnf34
Rnf40
Rnf44
Rnf5
Rnf8
Rnft1-dt
Rnft2
Rnh1
Rnmt
Rnpepl1
Rnps1
Rnu11
Rnu1-122p
Rnu1-134p
Rnu1-13p
Rnu1-151p
Rnu12
Rnu1-30p
Rnu1-51p
Rnu1-58p
Rnu1-80p
Rnu2-1
Rnu2-17p
Rnu2-19p
Rnu2-2p
Rnu2-37p
Rnu2-50p
Rnu2-51p
Rnu2-72p
Rnu4-1
Rnu4-2
Rnu4-27p
Rnu4-30p
Rnu4-49p
Rnu4-72p
Rnu4-82p
Rnu4-89p
Rnu4-8p
Rnu4atac
Rnu4atac11p
Rnu4atac14p
Rnu5a-1
Rnu5b-1
Rnu5d-1
Rnu5e-1
Rnu5e-4p
Rnu5e-6p
Rnu5f-3p
Rnu6-1004p
Rnu6-1013p
Rnu6-1014p
Rnu6-1089p
Rnu6-1093p
Rnu6-1104p
Rnu6-1137p
Rnu6-1138p
Rnu6-1145p
Rnu6-1180p
Rnu6-1266p
Rnu6-1292p
Rnu6-1301p
Rnu6-1307p
Rnu6-139p
Rnu6-190p
Rnu6-2
Rnu6-22p
Rnu6-273p
Rnu6-294p
Rnu6-299p
Rnu6-366p
Rnu6-377p
Rnu6-399p
Rnu6-415p
Rnu6-419p
Rnu6-431p
Rnu6-468p
Rnu6-470p
Rnu6-481p
Rnu6-4p
Rnu6-510p
Rnu6-539p
Rnu6-564p
Rnu6-573p
Rnu6-579p
Rnu6-590p
Rnu6-687p
Rnu6-702p
Rnu6-711p
Rnu6-722p
Rnu6-728p
Rnu6-748p
Rnu6-761p
Rnu6-855p
Rnu6-863p
Rnu6-881p
Rnu6-882p
Rnu6-922p
Rnu6-924p
Rnu6-92p
Rnu6-952p
Rnu6-984p
Rnu6-992p
Rnu6-994p
Rnu6-99p
Rnu6atac11p
Rnu6atac22p
Rnu7-1
Rnu7-12p
Rnu7-137p
Rnu7-161p
Rnu7-193p
Rnu7-195p
Rnu7-23p
Rnu7-27p
Rnu7-52p
Rnu7-94p
Rnu7-96p
Rnvu1-14
Rnvu1-15
Rnvu1-19
Rnvu1-4
Rnvu1-6
Rnvu1-7
Rny1p14
Rny3
Ro60
Rogdi
Rom1
Ropn1b
Ror2
Rora
Rora-as1
Rp9p
Rpa1
Rpain
Rpap1
Rpap2
Rparp-as1
Rpf1
Rpf2
Rph3a
Rph3al
Rpl10
Rpl10p15
Rpl10p17
Rpl10p7
Rpl12p33
Rpl12p38
Rpl13a
Rpl13p5
Rpl14
Rpl15
Rpl17p2
Rpl17p34
Rpl17p43
Rpl17p44
Rpl18
Rpl18a
Rpl19
Rpl19p13
Rpl19p16
Rpl19p20
Rpl21
Rpl21p11
Rpl21p12
Rpl22p16
Rpl22p3
Rpl23a
Rpl23ap33
Rpl23ap42
Rpl23ap58
Rpl23ap93
Rpl23p2
Rpl26l1
Rpl26p29
Rpl27
Rpl27a
Rpl28
Rpl3
Rpl30p7
Rpl32p3
Rpl34
Rpl34p1
Rpl34p22
Rpl35a
Rpl35ap33
Rpl35p8
Rpl36
Rpl36ap48
Rpl36p16
Rpl37a
Rpl38
Rpl39p
Rpl3p7
Rpl4
Rpl41
Rpl41p2
Rpl5
Rpl5p27
Rpl5p6
Rpl6p9
Rpl7ap50
Rpl7ap53
Rpl7ap72
Rpl7l1p3
Rpl7l1p8
Rpl7p10
Rpl7p16
Rpl7p3
Rpl7p41
Rpl9p18
Rpl9p3
Rplp0p2
Rplp1
Rplp2
Rpn2
Rpp30
Rpp38
Rpph1-2p
Rprd2
Rps11
Rps11p5
Rps12
Rps12p17
Rps12p20
Rps12p31
Rps12p5
Rps15
Rps15ap10
Rps15ap38
Rps18
Rps18p9
Rps19
Rps20p14
Rps21
Rps21p1
Rps23p2
Rps24
Rps26
Rps26p28
Rps26p31
Rps26p35
Rps26p38
Rps27
Rps27a
Rps27p16
Rps27p21
Rps28
Rps29
Rps29p16
Rps29p2
Rps3a
Rps3ap26
Rps4xp16
Rps4y1
Rps5
Rps5p2
Rps5p3
Rps6ka1
Rps6ka2
Rps6ka2-as1
Rps6ka4
Rps6ka5
Rps6kb1
Rps6kb2
Rps6kl1
Rps6p20
Rps6p21
Rps7p1
Rps8
Rps9
Rpsa
Rpsap1
Rpsap31
Rpsap69
Rpsap75
Rpsap8
Rptor
Rpusd1
Rpusd2
Rragb
Rrbp1
Rrm1
Rrm2
Rrnad1
Rrp1
Rrp12
Rrp15
Rsad1
Rsbn1
Rsbn1l
Rsf1
Rsph14
Rsph9
Rspo2
Rspry1
Rsrp1
Rtca-as1
Rtel1
Rtel1-tnfrsf6b
Rtf1
Rtkn
Rtkn2
Rtl10
Rtn1
Rtn3
Rtn4r
Rtn4rl2
Rtp2
Rtraf
Rubcn
Rufy1
Rufy4
Rundc1
Rundc3a
Rundc3b
Runx1
Rusc1
Ruvbl2
Rwdd1
Rwdd3
Rxra
Ryr1
Ryr3
S100a13
S100a5
S100a6
S100p
S100pbp
S1pr5
Sac3d1
Sacm1l
Sae1
Safb
Safb2
Salrna1
Samd11
Samd12
Samd4a
Samd4b
Samd8
Samhd1
Samm50
Sap130
Sap18
Sap30bp
Sap30l
Sar1a
Sardh
Sarm1
Sarnp
Sars
Sars2
Sart1
Sash1
Sat2
Satb2
Sbdsp1
Sbf1
Sbk3
Sbno2
Sc5d
Scaf1
Scaf8
Scai
Scamp1
Scamp2
Scamp4
Scamp5
Scand2p
Scap
Scaper
Scarb1
Scarf1
Scarf2
Scarna12
Scarna16
Scarna2
Scarna22
Scart1
Scg2
Scg3
Scgb1a1
Scgb1d1
Scgb2b3p
Scimp
Scin
Sclt1
Scly
Scmh1
Scml1
Scn3a
Scn4a
Scn5a
Scn8a
Scnm1
Scnn1a
Scnn1b
Scnn1d
Scoc
Scp2
Scpep1
Scrib
Scrn2
Scube2
Scygr1
Scygr6
Scygr8
Scyl1
Scyl2
Sdad1
Sdc3
Sdc4
Sdcbp2
Sdcbp2-as1
Sdha
Sdhaf1
Sdhaf2
Sdhaf3
Sdhaf4
Sdhap2
Sdhap3
Sdhd
Sdk1
Sdk2
Sds
Sdsl
Sec11c
Sec14l1
Sec14l3
Sec14l5
Sec1p
Sec23b
Sec23ip
Sec24a
Sec24ap1
Sec24d
Sec31b
Sec61a1
Sec61a2
Sec61b
Sec62
Sec63
Sec63p2
Secisbp2
Sectm1
Seh1l
Selenbp1
Selenof
Selenoh
Selenoi
Selenon
Selenoo
Selenot
Selenow
Selp
Sema3b
Sema3b-as1
Sema3g
Sema4a
Sema4b
Sema4c
Sema4d
Sema4f
Sema4g
Sema5b
Senp2
Senp3
Senp3-eif4a1
Senp5
Senp6
Senp8
Sephs1p6
Sept1
Sept11
Sept12
Sept2
Sept3
Sept4-as1
Sept5
Sept7
Sept7-as1
Sept8
Sept9
Serbp1
Serbp1p6
Serf2
Serinc4
Serpina3
Serpina4
Serpina5
Serpina6
Serpina9
Serpinb1
Serpinb2
Serpinb8
Serpinb9p1
Serpinc1
Serpind1
Serpine1
Serpinh1
Serpini1
Sertad2
Set
Setbp1
Setd1a
Setd2
Setd5
Setd6
Setd7
Setd9
Setdb1
Setdb2
Sez6l
Sez6l2
Sf1
Sf3a2
Sf3a3
Sf3b2
Sfi1
Sfmbt1
Sfswap
Sft2d2
Sft2d3
Sftpa3p
Sftpb
Sftpc
Sfxn1
Sfxn2
Sfxn3
Sfxn4
Sfxn5
Sgce
Sgf29
Sgk3
Sgms1
Sgms1-as1
Sgo1
Sgo1-as1
Sgo2
Sgsh
Sgsm1
Sgsm2
Sgsm3
Sgta
Sh2b1
Sh2d2a
Sh2d3a
Sh2d3c
Sh2d4a
Sh2d4b
Sh2d5
Sh2d6
Sh3bgr
Sh3bgrl3
Sh3bp1
Sh3bp2
Sh3bp4
Sh3bp5
Sh3bp5l
Sh3gl3
Sh3glb2
Sh3pxd2a-as1
Sh3tc1
Shank1
Shank2
Sharpin
Shbg
Shc1
Shc2
Shd
Shisa4
Shisa5
Shisa8
Shisa9
Shkbp1
Shld2
Shld3
Shmt1
Shmt2
Shoc2
Shox2
Shroom3
Shtn1
Siah1
Sidt1
Sidt2
Sigmar1
Sike1
Sinhcaf
Sipa1l1
Sipa1l3
Sirpb2
Sirt1
Sirt2
Sirt3
Sirt4
Sirt5
Sirt7
Siva1
Six1
Ska1
Skap2
Skil
Skiv2l
Sla
Slbp
Slc11a1
Slc12a1
Slc12a2
Slc12a5
Slc12a7
Slc12a9
Slc12a9-as1
Slc13a3
Slc13a5
Slc14a1
Slc15a2
Slc15a3
Slc16a13
Slc16a1-as1
Slc16a3
Slc16a5
Slc17a7
Slc18a1
Slc19a1
Slc1a3
Slc1a5
Slc1a6
Slc20a1
Slc20a2
Slc22a13
Slc22a14
Slc22a18
Slc22a18as
Slc22a23
Slc22a4
Slc22a5
Slc22a7
Slc22a8
Slc23a3
Slc24a1
Slc24a4
Slc25a1
Slc25a10
Slc25a15
Slc25a18
Slc25a19
Slc25a1p3
Slc25a1p5
Slc25a22
Slc25a25
Slc25a26
Slc25a3
Slc25a34
Slc25a36
Slc25a37
Slc25a38
Slc25a38p1
Slc25a39
Slc25a3p1
Slc25a41
Slc25a42
Slc25a44
Slc25a45
Slc25a46
Slc25a47p1
Slc25a5
Slc25a5p1
Slc25a6
Slc25a6p2
Slc25a6p3
Slc26a1
Slc26a11
Slc26a2
Slc26a4
Slc26a6
Slc26a9
Slc27a5
Slc29a1
Slc29a4
Slc2a1
Slc2a10
Slc2a11
Slc2a1-as1
Slc2a4
Slc2a4rg
Slc2a8
Slc2a9
Slc30a2
Slc30a3
Slc30a5
Slc30a7
Slc31a1
Slc31a2
Slc35a4
Slc35a5
Slc35b2
Slc35c1
Slc35c2
Slc35d2
Slc35e2a
Slc35e2b
Slc35e3
Slc35e4
Slc36a1
Slc36a2
Slc37a1
Slc37a3
Slc38a1
Slc38a10
Slc38a11
Slc38a5
Slc38a6
Slc38a7
Slc38a8
Slc39a1
Slc39a10
Slc39a11
Slc39a13
Slc39a4
Slc39a5
Slc39a7
Slc39a9
Slc3a2
Slc41a3
Slc43a2
Slc43a3
Slc44a2
Slc44a3
Slc44a4
Slc45a1
Slc45a4
Slc48a1
Slc49a3
Slc49a4
Slc4a1ap
Slc4a1app2
Slc4a2
Slc4a3
Slc4a5
Slc4a8
Slc50a1
Slc51a
Slc52a2
Slc52a3
Slc5a1
Slc5a10
Slc5a12
Slc5a2
Slc5a9
Slc6a1
Slc6a11
Slc6a12
Slc6a13
Slc6a18
Slc6a5
Slc6a6
Slc6a8
Slc6a9
Slc7a10
Slc7a4
Slc7a5
Slc7a6
Slc7a8
Slc8a1-as1
Slc8a2
Slc8a3
Slc8b1
Slc9a1
Slc9a3p2
Slc9a3r1
Slc9a3r2
Slc9a4
Slc9b2
Slc9c2
Slco1a2
Slco2a1
Slco2b1
Slco4a1
Slco5a1
Slf2
Slfnl1
Slfnl1-as1
Slit1
Slit1-as1
Slk
Slmap
Sltm
Slu7
Slurp2
Smad3
Smad4
Smad5
Smad6
Smap1
Smap2
Smarca2
Smarca4
Smarcad1
Smarcb1
Smarcc2
Smarcd1
Smc2
Smc2-as1
Smc3
Smchd1
Smco3
Smdt1
Smg1p1
Smg1p3
Smg5
Smg6
Smg6-it1
Smg7
Smg8
Smim10l1
Smim12
Smim13
Smim20
Smim26
Smim27
Smim29
Smim2-as1
Smim31
Smim4
Smim40
Smoc1
Smpd1
Smpd3
Smpd4p1
Smtn
Smyd3
Smyd4
Smyd5
Snai3-as1
Snap23
Snap25
Snap25-as1
Snap29
Snap47
Snapc2
Snd1
Sned1
Snhg14
Snhg16
Snhg19
Snhg20
Snhg21
Snhg25
Snhg26
Snhg29
Snhg3
Snhg7
Snhg8
Snhg9
Snora13
Snora22
Snora24
Snora26
Snora30b
Snora3a
Snora3c
Snora48
Snora49
Snora50c
Snora51
Snora52
Snora54
Snora55
Snora5a
Snora5b
Snora5c
Snora6
Snora63c
Snora70
Snora73a
Snora78
Snora80c
Snorc
Snord101
Snord104
Snord105
Snord108
Snord110
Snord114-29
Snord114-30
Snord115-11
Snord115-14
Snord115-2
Snord115-25
Snord115-27
Snord115-3
Snord115-36
Snord115-37
Snord115-38
Snord115-8
Snord116-16
Snord116-17
Snord116-2
Snord116-20
Snord116-21
Snord116-4
Snord116-6
Snord116-7
Snord116-8
Snord118
Snord12
Snord12b
Snord12c
Snord13
Snord13p1
Snord1c
Snord2
Snord32a
Snord33
Snord34
Snord35a
Snord35b
Snord3b-2
Snord41
Snord42b
Snord46
Snord48
Snord49a
Snord49b
Snord52
Snord55
Snord60
Snord83a
Snord83b
Snord94
Snph
Snrnp200
Snrnp25
Snrnp35
Snrnp70
Snrpa
Snrpb2
Snrpc
Snrpcp18
Snrpd1
Snrpd2
Snrpd3
Snrpe
Snrpep10
Snrpf
Snrpgp10
Snrpgp5
Snrpgp6
Sntb2
Snx1
Snx10
Snx11
Snx17
Snx18p27
Snx2
Snx20
Snx22
Snx25
Snx27
Snx30
Snx32
Snx4
Snx8
Soat1
Sobp
Socs2p1
Socs4
Socs5
Socs6
Sod1
Sod2
Son
Sorbs1
Sorbs2
Sorbs3
Sox12
Sox13
Sox2-ot
Sp1
Sp140l
Sp2
Sp2-as1
Sp4
Spaar
Spaca3
Spaca6
Spaca9
Spag1
Spag16
Spag5
Spag5-as1
Spag7
Spag8
Spag9
Spart
Spart-as1
Spast
Spata1
Spata13
Spata13-as1
Spata17
Spata20
Spata21
Spata32
Spata33
Spata41
Spata6l
Spata7
Spats2
Spats2l
Spcs1
Spcs2
Specc1
Specc1l
Specc1l-adora2a
Spef2
Speg
Spesp1
Spg21
Spg7
Sphk1
Sphk2
Spi1
Spin1
Spin3
Spint2
Spint4
Spire2
Spn
Spns1
Spocd1
Spock3
Spon2
Spout1
Sppl2b
Spred1
Sprr2c
Sprtn
Spry1
Spry4
Spry4-as1
Spryd7
Spsb1
Spsb2
Spsb3
Spsb4
Sptan1
Sptb
Sptbn2
Sptbn4
Sptbn5
Sptssb
Sqle
Sqor
Sqstm1
Srbd1
Src
Srcap
Srcin1
Srd5a1
Srebf2
Srek1
Srfbp1
Srgap1
Srgap2
Srgap2c
Srgap3-as2
Srgap3-as3
Srmp1
Srms
Srp14-as1
Srp19
Srp54
Srp72
Srp9
Srpk1
Srpk3
Srprb
Srr
Srrd
Srrm1
Srrm2
Srrm3
Srrm5
Srrt
Srsf11
Srsf3
Srsf5
Srsf6
Ss18l1
Ssbp1
Ssbp4
Ssh1
Ssh3
Ssmem1
Ssna1
Sspn
Sspo
Ssr4
Ssr4p1
Ssrp1
Sssca1
Sstr2
Ssu72
Ssuh2
St13
St13p20
St13p6
St14
St3gal1
St3gal2
St3gal3
St3gal4
St3gal5-as1
St3gal6
St5
St6galnac1
St6galnac2
St6galnac6
Stab1
Stac
Stac2
Stac3
Stag2
Stag3
Stag3l1
Stag3l4
Stag3l5p
Stag3l5p-pvrig2p-pilrb
Stam
Stam2
Stambp
Stap2
Stard10
Stard3
Stard3nl
Stard5
Stard7-as1
Stard9
Stat5b
Stau1
Stc2
Steap3
Stim1
Stim2
Stimate
Stip1
Stk10
Stk11
Stk16
Stk19
Stk25
Stk3
Stk31
Stk33p1
Stk35
Stk38l
Stk4
Stk40
Stmn1
Stom
Ston1-gtf2a1l
Ston2
Stox2
Stpg1
Stpg4
Stra6
Stra6lp
Strada
Stradb
Strap
Strip1
Strn4
Stt3a
Stt3b
Stub1
Stx10
Stx12
Stx16
Stx16-npepl1
Stx17
Stx18
Stx18-as1
Stx1a
Stx1b
Stx3
Stx4
Stxbp1
Stxbp2
Stxbp3
Stxbp4
Stxbp5
Stxbp5l
Styx
Sub1
Suclg1
Suclg2-as1
Suco
Sufu
Sugct
Sugt1
Sugt1p4
Sugt1p4-stra6lp
Sulf2
Sult1a2
Sult1c2p2
Sult2b1
Sumf1
Sumf2
Sumo3
Sun1
Sun2
Supt16h
Supt5h
Supt6h
Supv3l1
Surf2
Surf6
Susd2
Susd4
Susd5
Susd6
Suv39h2
Suz12p1
Sv2b
Sv2c
Svil
Svil-as1
Swap70
Swi5
Swsap1
Swt1
Sybu
Sycn
Sympk
Syn2
Syne1
Syne2
Syngap1
Syngr4
Synj1
Synj2
Synj2-it1
Synpo
Synrg
Syp
Syp-as1
Sys1
Sys1-dbndd2
Syt1
Syt12
Syt16
Syt6
Syt7
Syt8
Syt9
Sytl1
Szrd1
Szt2
Szt2-as1
Tab1
Tab2
Tacc1
Tacc2
Tacc3
Tada2a
Tada2b
Taf1
Taf10
Taf15
Taf1a-as1
Taf1c
Taf4
Taf4b
Taf6l
Taf8
Tal1
Tamm41
Tanc2
Tango2
Tango6
Tank
Taok2
Taok3
Tapbp
Tapbpl
Tarbp2
Tardbp
Tars
Tars2
Tarsl2
Tas2r9
Tasor2
Tat-as1
Tatdn2
Tatdn3
Tax1bp1
Tbc1d10a
Tbc1d10b
Tbc1d13
Tbc1d14
Tbc1d15
Tbc1d16
Tbc1d17
Tbc1d22b
Tbc1d23
Tbc1d24
Tbc1d25
Tbc1d26
Tbc1d29p
Tbc1d2b
Tbc1d30
Tbc1d31
Tbc1d3p5
Tbc1d7
Tbc1d8-as1
Tbc1d8b
Tbc1d9b
Tbcap1
Tbcb
Tbcd
Tbce
Tbcel
Tbk1
Tbl1x
Tbl3
Tbp
Tbrg4
Tbx1
Tbx10
Tbx18-as1
Tbx2
Tbx4
Tbxas1
Tcam1p
Tcea2
Tceal4p1
Tceanc
Tcerg1
Tcf12
Tcf19
Tcf23
Tcf25
Tcf4
Tcf7
Tcf7l1
Tcf7l2
Tchp
Tcirg1
Tcl6
Tcn2
Tcof1
Tcp10
Tcp10l2
Tcp11l2
Tcta
Tctex1d4
Tctn1
Tctn2
Tdg
Tdgf1p7
Tdp1
Tdrd1
Tdrd10
Tdrd3
Tdrkh-as1
Tead2
Tead4
Tecpr1
Tecpr2
Tecr
Tecrp2
Tedc1
Tedc2
Teddm1
Tef
Tekt4
Tekt5
Telo2
Tenm2
Tenm3
Tenm3-as1
Tenm4
Tent2
Tent4a
Tent4b
Tep1
Tepp
Tepsin
Terf1
Terf2
Terf2ip
Tesc
Tesk1
Tesk2
Tet2
Tet3
Tex10
Tex2
Tex22
Tex264
Tex26-as1
Tex45
Tex51
Tex54
Tfam
Tfap2a
Tfap2c
Tfdp1
Tfdp2
Tfeb
Tff2
Tfg
Tfip11
Tfpi
Tfr2
Tgfa
Tgfb2
Tgfbi
Tgfbr2
Tgfbr3l
Tgif1
Tgm1
Tgm2
Thada
Thap3
Thap6
Thap7-as1
Thap9
Thap9-as1
Thbs1
Thbs2
Thbs3
Thbs4
Theg
Them5
Them6
Themis2
Thg1l
Thnsl1
Thnsl2
Thoc5
Thoc6
Thop1
Thra
Thrap3
Thrb-as1
Thrsp
Thsd1
Thsd4
Thsd4-as1
Thumpd3
Thy1
Ticrr
Tie1
Tigd2
Tigd5
Timm10b
Timm17a
Timm21
Timm29
Timm44
Tinagl1
Tiparp
Tiprl
Tjap1
Tjp2
Tjp3
Tk1
Tk2
Tkfc
Tkt
Tktl1
Tle1
Tle3
Tle4
Tle6
Tln1
Tln2
Tlnrd1
Tlr6
Tlx1
Tm2d1
Tm4sf1
Tm4sf19-as1
Tm4sf20
Tm4sf4
Tm4sf5
Tm7sf2
Tm9sf1
Tm9sf2
Tm9sf4
Tma16p1
Tma7
Tmbim1
Tmbim6
Tmc1
Tmc4
Tmc6
Tmc8
Tmcc1
Tmcc1-as1
Tmcc2
Tmco3
Tmco5b
Tmco6
Tmed2
Tmed3
Tmed9
Tmem102
Tmem104
Tmem105
Tmem106c
Tmem107
Tmem114
Tmem116
Tmem117
Tmem120a
Tmem120b
Tmem121
Tmem121b
Tmem125
Tmem126b
Tmem127
Tmem130
Tmem131l
Tmem132a
Tmem132e
Tmem138
Tmem141
Tmem143
Tmem145
Tmem147
Tmem147-as1
Tmem14b
Tmem14c
Tmem161a
Tmem161b
Tmem161b-as1
Tmem165
Tmem169
Tmem170a
Tmem173
Tmem175
Tmem178b
Tmem179
Tmem179b
Tmem18
Tmem182
Tmem183a
Tmem184a
Tmem184b
Tmem184c
Tmem187
Tmem189
Tmem19
Tmem192
Tmem198
Tmem198b
Tmem199
Tmem201
Tmem204
Tmem205
Tmem218
Tmem219
Tmem220
Tmem222
Tmem223
Tmem229b
Tmem234
Tmem240
Tmem241
Tmem247
Tmem248
Tmem249
Tmem251
Tmem254
Tmem255a
Tmem255b
Tmem258
Tmem260
Tmem262
Tmem263
Tmem266
Tmem268
Tmem271
Tmem273
Tmem274p
Tmem30cp
Tmem33
Tmem38a
Tmem38b
Tmem43
Tmem44
Tmem45a
Tmem53
Tmem54
Tmem56
Tmem56-rwdd3
Tmem63a
Tmem63b
Tmem67
Tmem69
Tmem70
Tmem71
Tmem72
Tmem75
Tmem79
Tmem80
Tmem86a
Tmem87b
Tmem88
Tmem8a
Tmem9
Tmem91
Tmem94
Tmem97
Tmem98
Tmf1
Tmie
Tmpop1
Tmpop2
Tmprss12
Tmprss3
Tmprss5
Tmprss6
Tmprss9
Tmsb4x
Tmtc2
Tmtc4
Tmub1
Tmx1
Tmx2
Tmx2-ctnnd1
Tnfaip1
Tnfaip2
Tnfaip3
Tnfaip8
Tnfrsf10b
Tnfrsf9
Tnfsf12
Tnfsf12-tnfsf13
Tnfsf13
Tnks
Tnnt1
Tnnt3
Tnpo2
Tnrc18
Tnrc18p2
Tnrc6a
Tnrc6b
Tnrc6c
Tns1
Tns2
Tns3
Tnxb
Tob1-as1
Tob2
Togaram1
Tollip-as1
Tom1
Tom1l2
Tomm20p1
Tomm22
Tomm40l
Tomm6
Tonsl-as1
Top1mt
Top3b
Tor1aip1
Tor3a
Tox2
Tox4
Tp53i11
Tp53i13
Tp53i3
Tp73
Tpcn1
Tpcn2
Tpd52
Tpd52l2
Tpgs1
Tpgs2
Tpi1p2
Tpm1
Tpm2
Tpm3
Tpm4
Tpo
Tpp1
Tpp2
Tpra1
Tprg1
Tprg1l
Tprkb
Tprxl
Tpst2
Tpt1-as1
Tpt1p3
Tptep2
Tra2b
Trabd
Tradd
Traf2
Traf3
Traf3ip1
Traf3ip2
Traf3ip2-as1
Traf4
Traf5
Traf6p1
Traf7
Trafd1
Traip
Traj32
Traj33
Traj34
Trak1
Tram2-as1
Trap1
Trappc10
Trappc13
Trappc2b
Trappc2l
Trappc5
Trappc9
Trav20
Trbv4-2
Trbv7-7
Trdmt1
Treml3p
Trerf1
Trerna1
Trex1
Trib1
Trib2
Trib3
Trim11
Trim14
Trim16
Trim17
Trim24
Trim25
Trim29
Trim31
Trim32
Trim35
Trim39
Trim39-rpp21
Trim40
Trim41
Trim46
Trim50
Trim66
Trim69
Trim8
Trim9
Trio
Trip10
Trip13
Trip4
Trip6
Trit1
Trmt10b
Trmt11
Trmt112
Trmt112p3
Trmt112p4
Trmt13
Trmt2a
Trmt44
Trmt61a
Trmu
Trnau1ap
Trnt1
Troap
Trpc3
Trpc6
Trpm2
Trpm4
Trpm5
Trpt1
Trpv6
Trrap
Trub1
Tsacc
Tsc1
Tsc2
Tsc22d1
Tsc22d1-as1
Tsc22d2
Tsc22d4
Tsen15
Tsen15p1
Tsen2
Tsen34
Tsen54
Tsfm
Tshz1
Tsks
Tsku
Tsn
Tsnare1
Tsnaxip1
Tspan1
Tspan10
Tspan12
Tspan14
Tspan15
Tspan18
Tspan3
Tspan31
Tspan32
Tspan4
Tspan9
Tspear-as2
Tspoap1
Tspoap1-as1
Tsr3
Tssc2
Tssk3
Tssk5p
Tsta3
Ttbk1
Ttc1
Ttc12
Ttc13
Ttc19
Ttc21a
Ttc21b
Ttc23
Ttc24
Ttc27
Ttc28
Ttc28-as1
Ttc3
Ttc30b
Ttc31
Ttc33
Ttc38
Ttc39a
Ttc6
Ttc7a
Ttc7b
Ttc8
Ttc9c
Ttf2
Ttl
Ttll11
Ttll3
Ttll4
Ttll5
Ttll6
Ttll7
Ttll9
Ttyh1
Ttyh3
Tub
Tuba1c
Tuba4a
Tubb
Tubb3
Tubb4b
Tubb4bp1
Tubb7p
Tubb8p4
Tubd1
Tubg1
Tubg1p
Tubg2
Tubgcp2
Tubgcp3
Tubgcp6
Tuft1
Tug1
Tulp1
Tulp3
Tulp3p1
Tulp4
Tusc2
Tut1
Twf2
Twist1
Twnk
Txlna
Txlngy
Txn2
Txndc11
Txndc9
Txnl1
Txnl4a
Txnp1
Txnrd1
Txnrd2
Txnrd3
Tymp
Tyms
Tymsos
Tyro3p
Tyw1
U2af2
U2surp
U47924.1
U73166.1
U82695.1
U91328.2
U91328.3
Uap1
Uap1l1
Uba1
Uba5
Uba52
Uba52p5
Uba6
Uba7
Ubac1
Ubac2
Ubald2
Ubap1
Ubap2
Ubap2l
Ubb
Ubbp2
Ubbp4
Ubc
Ubd
Ube2b
Ube2c
Ube2d1
Ube2d2
Ube2d3-as1
Ube2d4
Ube2e1
Ube2e2
Ube2e3
Ube2f
Ube2f-scly
Ube2g1
Ube2g2
Ube2i
Ube2k
Ube2l5
Ube2m
Ube2o
Ube2u
Ube2z
Ube3c
Ube4a
Ube4b
Ubfd1
Ubn1
Ubr2
Ubr5
Ubtf
Ubxn11
Ubxn2a
Ubxn4
Ubxn8
Uchl3
Uck1
Uck2
Uckl1
Ufc1
Ufd1
Ufl1
Ufm1
Ugcg
Ugdh
Ugdh-as1
Uggt1
Ugp2
Ugt1a3
Ugt1a4
Ugt2b26p
Ugt2b7
Uhrf1
Uhrf2
Uimc1
Ulk1
Ulk4
Umad1
Umod
Umodl1
Umps
Unc119b
Unc13a
Unc13b
Unc13c
Unc13d
Unc50
Unc5a
Unc5b
Unc5d
Unc79
Unc93b1
Ung
Unk
Unkl
Uox
Upb1
Upf1
Upf2
Upf3a
Upf3ap3
Upk1a-as1
Upp1
Upp2
Uqcc1
Uqcr10
Uqcrc1
Uqcrc2
Uqcrfs1p2
Uqcrh
Uqcrq
Urb1-as1
Urgcp
Urgcp-mrps24
Uri1
Urod
Uros
Usb1
Use1
Usf1
Usf1p1
Ush1g
Uso1
Usp11
Usp12
Usp13
Usp14
Usp15
Usp16
Usp18
Usp19
Usp20
Usp21
Usp22
Usp25
Usp2-as1
Usp32p1
Usp34
Usp35
Usp36
Usp39
Usp3-as1
Usp40
Usp42
Usp43
Usp5
Usp53
Usp54
Usp7
Usp8
Usp9x
Uspl1
Utp11
Utp14a
Utp15
Utp18
Utp20
Utp4
Uvssa
Uxs1
Uxt
Vac14
Vamp1
Vamp2
Vamp3
Vamp7
Vamp8
Vangl2
Vapa
Vapb
Vars
Vars2
Vash1
Vash1-as1
Vash2
Vasp
Vat1
Vcl
Vdac1p5
Vdac2
Vdac2p3
Vdac3
Vegfa
Vegfb
Veph1
Vezt
Vgf
Vgll3
Vgll4
Vill
Vim
Vipas39
Vipr1
Vipr1-as1
Vkorc1l1
Vldlr
Vmac
Vmp1
Vn1r35p
Vn1r54p
Vn1r85p
Vn1r92p
Vn2r10p
Vnn3
Vopp1
Vps11
Vps13a
Vps13c
Vps13d
Vps16
Vps18
Vps26a
Vps26b
Vps37a
Vps37d
Vps45
Vps4a
Vps51
Vps52
Vps8
Vps9d1
Vrk1
Vrk3
Vrtn
Vsig10
Vsig10l
Vsnl1
Vstm1
Vstm2a
Vstm5
Vta1
Vti1a
Vtrna1-2
Vtrna2-2p
Vwa3a
Vwa5b2
Vwa7
Vwa8-as1
Vwce
Vwf
Wac
Wars
Wars2-as1
Wash3p
Washc2a
Washc2c
Washc4
Wbp1
Wbp1l
Wbp2
Wbp2nl
Wdfy2
Wdfy3
Wdpcp
Wdr13
Wdr19
Wdr20
Wdr25
Wdr26
Wdr27
Wdr34
Wdr36
Wdr37
Wdr38
Wdr4
Wdr43
Wdr45b
Wdr45p1
Wdr5
Wdr54
Wdr55
Wdr59
Wdr6
Wdr62
Wdr63
Wdr64
Wdr66
Wdr72
Wdr74
Wdr75
Wdr81
Wdr83
Wdr87
Wdr90
Wdr97
Wdyhv1
Wee1
Wfdc1
Wfdc11
Wfikkn2
Wfs1
Whamm
Wipf2
Wipi1
Wipi2
Wiz
Wnk1
Wnk2
Wnk4
Wnt10a
Wnt2b
Wnt3
Wnt5b
Wnt7a
Wnt7b
Wrap53
Wrb
Wrb-sh3bgr
Wrnip1
Wsb1
Wtap
Wwc1
Wwp1
Wwp2
Wwtr1
Wwtr1-as1
Xact
Xcr1
Xiap
Xiapp2
Xirp1
Xkr9
Xpnpep3
Xpo5
Xpo6
Xpot
Xrcc3
Xrcc4
Xrcc5
Xrcc6
Xxylt1
Xylb
Xylt1
Xylt2
Yae1
Yap1
Ybey
Ybx1
Ybx1p6
Yeats2
Yeats2-as1
Yeats4
Yif1a
Yif1b
Yipf2
Yipf3
Yipf6
Yjefn3
Yju2
Ylpm1
Ypel1
Ypel2
Ypel5
Yrdcp2
Ythdf2
Ythdf3
Ywhab
Ywhae
Ywhaep7
Ywhah
Ywhaz
Yy1
Z69720.2
Z69890.1
Z73429.1
Z82188.2
Z82190.2
Z82198.3
Z82214.2
Z82244.2
Z82249.1
Z83836.1
Z83844.1
Z83844.2
Z84468.1
Z84488.2
Z84492.1
Z84492.2
Z85996.1
Z92544.2
Z92544.3
Z93241.1
Z93930.2
Z93930.3
Z94160.1
Z94160.2
Z94721.2
Z95115.1
Z97192.1
Z97192.3
Z97353.2
Z97633.1
Z97986.1
Z98885.2
Z98949.1
Z98949.2
Z99129.3
Z99756.1
Z99774.1
Zap70
Zbed5-as1
Zbed6
Zbp1
Zbtb1
Zbtb10
Zbtb11-as1
Zbtb12
Zbtb12bp
Zbtb16
Zbtb17
Zbtb20
Zbtb20-as1
Zbtb21
Zbtb22
Zbtb32
Zbtb37
Zbtb38
Zbtb40
Zbtb40-it1
Zbtb46
Zbtb47
Zbtb48
Zbtb7b
Zbtb7c
Zbtb9
Zc2hc1a
Zc2hc1c
Zc3h10
Zc3h11a
Zc3h12a
Zc3h12d
Zc3h13
Zc3h14
Zc3h15
Zc3h18
Zc3h3
Zc3h6
Zc3h7a
Zc3h7b
Zc3h8
Zcchc14
Zcchc17
Zcchc18
Zcchc2
Zcchc23
Zcchc7
Zcchc9
Zcwpw2
Zdhhc11
Zdhhc14
Zdhhc16
Zdhhc17
Zdhhc22
Zdhhc23
Zdhhc4
Zdhhc5
Zdhhc8
Zdhhc8p1
Zeb1
Zeb1-as1
Zeb2
Zfand1
Zfand2a
Zfand3
Zfand6
Zfas1
Zfat
Zfhx2
Zfp1
Zfp36
Zfp36l1
Zfp41
Zfp64
Zfp69b
Zfp91-cntf
Zfpl1
Zfpm1
Zfpm2
Zfr2
Zfyve1
Zfyve16
Zfyve21
Zfyve26
Zfyve27
Zfyve28
Zfyve9
Zg16b
Zgpat
Zgrf1
Zhx2
Zhx3
Zic1
Zik1
Zik1p1
Zim2
Zkscan3
Zkscan5
Zmat2
Zmat5
Zmiz1
Zmiz2
Zmpste24
Zmym1
Zmym2
Zmynd10
Zmynd10-as1
Zmynd8
Znf10
Znf107
Znf12
Znf124
Znf131
Znf133
Znf138
Znf140
Znf141
Znf142
Znf143
Znf146
Znf155
Znf174
Znf180
Znf181
Znf185
Znf189
Znf19
Znf2
Znf207
Znf208
Znf213
Znf217
Znf219
Znf225
Znf226
Znf227
Znf23
Znf230
Znf236
Znf250
Znf25-dt
Znf26
Znf263
Znf267
Znf268
Znf271p
Znf274
Znf276
Znf277
Znf286a
Znf286b
Znf292
Znf295-as1
Znf296
Znf300
Znf302
Znf316
Znf318
Znf319
Znf32
Znf324
Znf326
Znf32-as2
Znf331
Znf335
Znf337-as1
Znf347
Znf354b
Znf37a
Znf382
Znf383
Znf384
Znf391
Znf395
Znf398
Znf407
Znf408
Znf415
Znf423
Znf429
Znf433-as1
Znf436-as1
Znf438
Znf440
Znf441
Znf444
Znf444p1
Znf445
Znf446
Znf451
Znf460
Znf470
Znf471
Znf473
Znf48
Znf480
Znf486
Znf491
Znf500
Znf503-as1
Znf503-as2
Znf506
Znf511
Znf511-prap1
Znf513
Znf519
Znf524
Znf526
Znf527
Znf529-as1
Znf532
Znf536
Znf540
Znf541
Znf542p
Znf547
Znf554
Znf555
Znf558
Znf561-as1
Znf567
Znf57
Znf570
Znf571-as1
Znf574
Znf576
Znf577
Znf580
Znf581
Znf584
Znf585a
Znf587
Znf589
Znf593
Znf609
Znf610
Znf613
Znf620
Znf621
Znf623
Znf627
Znf638
Znf639
Znf646
Znf653
Znf654
Znf655
Znf667-as1
Znf672
Znf678
Znf680
Znf684
Znf687
Znf69
Znf691
Znf696
Znf7
Znf701
Znf707
Znf710
Znf710-as1
Znf713
Znf714
Znf720
Znf736
Znf74
Znf750
Znf75a
Znf76
Znf766
Znf767p
Znf770
Znf771
Znf774
Znf776
Znf778
Znf781
Znf783
Znf785
Znf805
Znf814
Znf815p
Znf826p
Znf827
Znf830
Znf839
Znf84
Znf845
Znf860
Znf862
Znf865
Znf879
Znf92
Znhit1
Znhit2
Znhit3
Znrd1
Znrf1
Znrf2
Znrf2p1
Znrf2p2
Znrf2p3
Znrf3
Zp1
Zp3
Zpbp
Zpbp2
Zranb2-as2
Zscan10
Zscan2
Zscan20
Zscan26
Zscan29
Zscan9
Zswim1
Zswim4
Zswim5p2
Zswim8
Zswim9
Zwilch
Zyg11b
Zyx
