# Supplementary material for: A Bayesian inference transcription factor activity model for the analysis of single-cell transcriptomes
Source: Genome Res. 2021 Jul;31(7):1296–311. doi: 10.1101/gr.265595.120 (PMC8256867; doi:10.1101/gr.265595.120)
Supplement: Supplemental Material [file supp_gr.265595.120_Supplemental_Code.zip › BITFAM/inst/extdata/human/CREB1]

A1bg-as1
A1cf
A2m
A2m-as1
A4galt
Aaas
Aacs
Aacsp1
Aadac
Aadacl2-as1
Aadacp1
Aagab
Aak1
Aamdc
Aanat
Aar2
Aard
Aars
Aarsd1
Aasdhppt
Aatbc
Aatf
Aatk
Ab015752.1
Abalon
Abat
Abca12
Abca13
Abca17p
Abca2
Abca3
Abca4
Abca5
Abca6
Abca7
Abca8
Abca9
Abcb1
Abcb10
Abcb11
Abcb6
Abcb7
Abcb8
Abcb9
Abcc1
Abcc10
Abcc11
Abcc13
Abcc2
Abcc3
Abcc5
Abcc5-as1
Abcc6
Abcc6p1
Abcc8
Abcc9
Abcd1
Abcd3
Abcd4
Abce1
Abcf1
Abcf3
Abcg1
Abcg4
Abcg8
Abhd1
Abhd10
Abhd11
Abhd11-as1
Abhd12
Abhd12b
Abhd14a
Abhd14a-acy1
Abhd14b
Abhd15-as1
Abhd16a
Abhd16b
Abhd17a
Abhd17ap3
Abhd17c
Abhd18
Abhd2
Abhd3
Abhd4
Abhd5
Abhd6
Abi2
Abi3
Abi3bp
Abl1
Abl2
Ablim1
Ablim2
Ablim3
Abr
Abracl
Abtb1
Ac000068.1
Ac000068.3
Ac000077.1
Ac000081.1
Ac000093.1
Ac000095.1
Ac000111.1
Ac000120.1
Ac000123.2
Ac000403.1
Ac001226.1
Ac001226.2
Ac002076.1
Ac002091.1
Ac002091.2
Ac002094.1
Ac002094.4
Ac002094.5
Ac002116.2
Ac002128.1
Ac002306.1
Ac002310.1
Ac002310.2
Ac002310.3
Ac002310.4
Ac002310.6
Ac002375.1
Ac002383.1
Ac002398.1
Ac002429.1
Ac002451.1
Ac002454.1
Ac002467.1
Ac002470.1
Ac002470.2
Ac002472.2
Ac002472.3
Ac002511.3
Ac002558.1
Ac002558.2
Ac002984.1
Ac002996.1
Ac003002.1
Ac003002.2
Ac003002.3
Ac003005.1
Ac003005.2
Ac003006.1
Ac003043.1
Ac003070.1
Ac003070.2
Ac003092.1
Ac003101.2
Ac003102.1
Ac003681.1
Ac003685.2
Ac003688.2
Ac003950.1
Ac003965.2
Ac003973.1
Ac003985.2
Ac003989.2
Ac003991.1
Ac004012.1
Ac004052.1
Ac004134.1
Ac004148.1
Ac004156.1
Ac004160.1
Ac004223.1
Ac004224.2
Ac004231.3
Ac004232.2
Ac004232.3
Ac004233.3
Ac004233.4
Ac004241.1
Ac004263.1
Ac004264.1
Ac004264.2
Ac004381.1
Ac004408.2
Ac004448.2
Ac004453.2
Ac004461.2
Ac004466.2
Ac004471.1
Ac004471.2
Ac004475.1
Ac004477.2
Ac004477.3
Ac004491.1
Ac004494.1
Ac004522.1
Ac004522.2
Ac004528.1
Ac004540.1
Ac004551.1
Ac004584.1
Ac004584.2
Ac004585.1
Ac004590.1
Ac004593.2
Ac004594.1
Ac004596.1
Ac004597.1
Ac004687.1
Ac004687.2
Ac004692.2
Ac004696.2
Ac004702.1
Ac004704.1
Ac004706.1
Ac004771.3
Ac004771.4
Ac004771.5
Ac004797.1
Ac004801.1
Ac004801.4
Ac004801.5
Ac004803.1
Ac004805.1
Ac004805.2
Ac004808.2
Ac004812.2
Ac004816.1
Ac004816.2
Ac004817.3
Ac004832.1
Ac004832.3
Ac004834.1
Ac004837.1
Ac004837.3
Ac004840.2
Ac004854.2
Ac004862.1
Ac004865.2
Ac004870.1
Ac004882.1
Ac004884.1
Ac004884.2
Ac004889.1
Ac004890.2
Ac004895.1
Ac004908.1
Ac004908.2
Ac004921.1
Ac004922.1
Ac004923.1
Ac004938.1
Ac004943.2
Ac004947.1
Ac004965.1
Ac004967.2
Ac004972.1
Ac004975.2
Ac004980.1
Ac004987.2
Ac005005.3
Ac005008.2
Ac005013.1
Ac005014.1
Ac005019.1
Ac005020.2
Ac005033.1
Ac005037.1
Ac005041.1
Ac005041.3
Ac005050.1
Ac005052.1
Ac005062.1
Ac005070.3
Ac005077.1
Ac005077.3
Ac005077.4
Ac005083.1
Ac005086.1
Ac005088.1
Ac005104.1
Ac005105.1
Ac005154.3
Ac005154.4
Ac005160.1
Ac005162.1
Ac005162.2
Ac005176.1
Ac005176.2
Ac005178.1
Ac005186.1
Ac005220.1
Ac005224.1
Ac005224.3
Ac005224.4
Ac005225.3
Ac005229.1
Ac005229.4
Ac005234.1
Ac005252.3
Ac005253.1
Ac005256.1
Ac005258.1
Ac005264.1
Ac005277.1
Ac005277.2
Ac005280.1
Ac005280.2
Ac005280.3
Ac005288.1
Ac005293.1
Ac005300.1
Ac005304.1
Ac005323.2
Ac005324.4
Ac005324.5
Ac005332.4
Ac005332.6
Ac005336.2
Ac005339.1
Ac005342.1
Ac005343.1
Ac005355.1
Ac005363.1
Ac005363.2
Ac005377.1
Ac005379.1
Ac005383.1
Ac005391.1
Ac005410.1
Ac005410.2
Ac005414.1
Ac005476.2
Ac005486.1
Ac005495.2
Ac005498.2
Ac005515.1
Ac005520.1
Ac005520.2
Ac005520.5
Ac005523.2
Ac005532.2
Ac005540.1
Ac005544.2
Ac005549.1
Ac005551.1
Ac005586.1
Ac005586.2
Ac005593.1
Ac005606.1
Ac005606.2
Ac005609.5
Ac005614.1
Ac005618.1
Ac005618.3
Ac005622.1
Ac005625.1
Ac005632.2
Ac005632.4
Ac005670.2
Ac005674.1
Ac005691.1
Ac005695.1
Ac005696.1
Ac005696.3
Ac005697.2
Ac005699.1
Ac005702.1
Ac005702.4
Ac005703.3
Ac005703.4
Ac005722.1
Ac005722.2
Ac005722.3
Ac005726.2
Ac005726.4
Ac005740.3
Ac005740.4
Ac005758.1
Ac005759.1
Ac005771.1
Ac005775.1
Ac005779.1
Ac005779.2
Ac005785.1
Ac005786.2
Ac005786.4
Ac005790.1
Ac005796.1
Ac005808.1
Ac005821.1
Ac005828.1
Ac005828.2
Ac005828.3
Ac005828.4
Ac005829.1
Ac005829.2
Ac005832.1
Ac005832.4
Ac005833.1
Ac005837.1
Ac005837.3
Ac005839.1
Ac005841.1
Ac005871.2
Ac005884.1
Ac005884.2
Ac005899.3
Ac005901.1
Ac005906.2
Ac005911.1
Ac005915.1
Ac005920.1
Ac005920.3
Ac005920.4
Ac005921.1
Ac005921.2
Ac005921.3
Ac005951.1
Ac005972.3
Ac005996.1
Ac006001.2
Ac006001.3
Ac006019.1
Ac006022.1
Ac006023.2
Ac006026.2
Ac006026.3
Ac006028.1
Ac006033.1
Ac006033.2
Ac006058.2
Ac006058.4
Ac006059.1
Ac006059.2
Ac006063.1
Ac006064.1
Ac006064.3
Ac006064.4
Ac006064.6
Ac006065.3
Ac006065.4
Ac006076.1
Ac006077.2
Ac006116.8
Ac006141.1
Ac006146.1
Ac006153.1
Ac006160.2
Ac006195.1
Ac006205.2
Ac006206.1
Ac006206.2
Ac006213.1
Ac006213.4
Ac006213.5
Ac006213.6
Ac006249.1
Ac006252.1
Ac006254.1
Ac006273.1
Ac006288.1
Ac006299.1
Ac006329.1
Ac006333.1
Ac006333.2
Ac006357.1
Ac006369.2
Ac006372.2
Ac006378.2
Ac006390.1
Ac006435.1
Ac006441.4
Ac006449.1
Ac006449.2
Ac006449.5
Ac006449.6
Ac006449.7
Ac006450.1
Ac006453.5
Ac006461.1
Ac006463.1
Ac006483.1
Ac006483.2
Ac006486.2
Ac006504.5
Ac006504.7
Ac006511.5
Ac006517.1
Ac006518.2
Ac006529.1
Ac006538.3
Ac006539.1
Ac006547.1
Ac006547.3
Ac006942.1
Ac006947.1
Ac006967.3
Ac006971.1
Ac006994.2
Ac007009.1
Ac007012.2
Ac007014.2
Ac007029.1
Ac007032.1
Ac007040.1
Ac007040.2
Ac007066.2
Ac007091.1
Ac007099.1
Ac007114.1
Ac007114.2
Ac007128.1
Ac007161.1
Ac007161.3
Ac007179.2
Ac007192.1
Ac007207.2
Ac007215.1
Ac007216.1
Ac007216.2
Ac007216.4
Ac007223.1
Ac007224.1
Ac007229.1
Ac007240.1
Ac007244.1
Ac007250.1
Ac007262.2
Ac007278.2
Ac007285.1
Ac007292.1
Ac007298.2
Ac007308.1
Ac007317.1
Ac007319.1
Ac007326.2
Ac007342.4
Ac007349.4
Ac007362.1
Ac007364.1
Ac007365.1
Ac007368.1
Ac007375.1
Ac007375.2
Ac007381.1
Ac007383.2
Ac007386.1
Ac007389.1
Ac007391.1
Ac007395.1
Ac007405.1
Ac007405.2
Ac007405.3
Ac007406.1
Ac007406.4
Ac007422.1
Ac007424.1
Ac007431.3
Ac007448.1
Ac007448.2
Ac007450.3
Ac007463.1
Ac007491.1
Ac007493.1
Ac007495.2
Ac007496.1
Ac007540.1
Ac007546.3
Ac007547.3
Ac007569.1
Ac007570.1
Ac007595.1
Ac007608.2
Ac007608.3
Ac007610.1
Ac007610.2
Ac007610.3
Ac007610.4
Ac007611.1
Ac007614.1
Ac007619.2
Ac007620.1
Ac007637.1
Ac007638.1
Ac007638.2
Ac007655.1
Ac007656.1
Ac007656.2
Ac007663.1
Ac007663.2
Ac007663.3
Ac007681.1
Ac007686.1
Ac007686.3
Ac007686.4
Ac007744.1
Ac007780.1
Ac007786.1
Ac007786.2
Ac007787.2
Ac007834.1
Ac007861.1
Ac007881.2
Ac007899.1
Ac007920.1
Ac007922.1
Ac007923.4
Ac007950.1
Ac007952.4
Ac007991.1
Ac007991.4
Ac007998.5
Ac008011.1
Ac008012.1
Ac008013.1
Ac008013.3
Ac008014.1
Ac008026.1
Ac008026.2
Ac008026.3
Ac008035.1
Ac008040.1
Ac008040.3
Ac008040.4
Ac008050.1
Ac008055.1
Ac008060.1
Ac008060.4
Ac008063.2
Ac008073.2
Ac008073.3
Ac008083.2
Ac008088.1
Ac008105.1
Ac008105.2
Ac008105.3
Ac008109.1
Ac008115.1
Ac008115.3
Ac008121.2
Ac008121.3
Ac008126.1
Ac008147.1
Ac008147.2
Ac008149.1
Ac008155.1
Ac008164.1
Ac008267.5
Ac008267.6
Ac008278.2
Ac008280.3
Ac008379.1
Ac008393.1
Ac008395.1
Ac008403.4
Ac008406.3
Ac008429.1
Ac008429.4
Ac008438.1
Ac008438.2
Ac008440.1
Ac008443.1
Ac008443.2
Ac008443.3
Ac008443.5
Ac008443.6
Ac008446.1
Ac008456.1
Ac008481.3
Ac008494.1
Ac008494.3
Ac008507.1
Ac008507.2
Ac008514.1
Ac008514.2
Ac008525.1
Ac008525.2
Ac008537.1
Ac008537.4
Ac008543.1
Ac008555.2
Ac008556.1
Ac008567.2
Ac008569.1
Ac008581.2
Ac008592.1
Ac008592.3
Ac008592.4
Ac008608.2
Ac008609.1
Ac008610.1
Ac008622.2
Ac008629.1
Ac008629.2
Ac008641.1
Ac008649.2
Ac008655.1
Ac008655.2
Ac008663.3
Ac008667.2
Ac008667.4
Ac008670.1
Ac008687.1
Ac008687.3
Ac008687.4
Ac008687.7
Ac008691.1
Ac008695.1
Ac008696.2
Ac008734.2
Ac008735.1
Ac008735.4
Ac008736.1
Ac008736.3
Ac008737.3
Ac008738.1
Ac008738.2
Ac008738.3
Ac008738.5
Ac008739.1
Ac008750.3
Ac008750.7
Ac008752.1
Ac008753.1
Ac008755.1
Ac008761.3
Ac008763.2
Ac008763.3
Ac008764.10
Ac008764.2
Ac008764.5
Ac008764.6
Ac008764.8
Ac008770.2
Ac008771.1
Ac008781.1
Ac008781.2
Ac008794.2
Ac008805.1
Ac008805.2
Ac008814.1
Ac008825.2
Ac008840.1
Ac008870.1
Ac008870.3
Ac008870.5
Ac008878.2
Ac008892.1
Ac008894.1
Ac008897.1
Ac008897.3
Ac008914.1
Ac008915.2
Ac008940.1
Ac008953.1
Ac008966.1
Ac008969.1
Ac008972.2
Ac008982.1
Ac008985.1
Ac009005.1
Ac009034.1
Ac009053.1
Ac009053.2
Ac009054.2
Ac009060.1
Ac009061.1
Ac009061.2
Ac009063.1
Ac009063.2
Ac009065.1
Ac009065.4
Ac009065.5
Ac009065.6
Ac009065.7
Ac009075.1
Ac009078.3
Ac009086.3
Ac009087.1
Ac009088.2
Ac009088.3
Ac009090.3
Ac009093.3
Ac009093.4
Ac009093.6
Ac009093.7
Ac009093.9
Ac009097.2
Ac009097.4
Ac009101.1
Ac009107.1
Ac009107.2
Ac009108.2
Ac009108.3
Ac009108.5
Ac009118.2
Ac009119.1
Ac009120.2
Ac009121.2
Ac009123.1
Ac009127.2
Ac009133.1
Ac009133.2
Ac009133.3
Ac009133.5
Ac009133.6
Ac009137.1
Ac009139.1
Ac009145.1
Ac009153.1
Ac009158.1
Ac009159.2
Ac009163.2
Ac009163.6
Ac009171.2
Ac009220.3
Ac009226.1
Ac009234.1
Ac009237.3
Ac009264.1
Ac009268.2
Ac009269.2
Ac009269.5
Ac009292.1
Ac009299.1
Ac009299.3
Ac009302.1
Ac009303.1
Ac009303.2
Ac009303.4
Ac009309.1
Ac009336.3
Ac009365.1
Ac009387.1
Ac009404.1
Ac009407.1
Ac009413.1
Ac009432.2
Ac009480.2
Ac009495.1
Ac009495.3
Ac009502.1
Ac009506.1
Ac009509.2
Ac009509.4
Ac009511.2
Ac009522.1
Ac009542.2
Ac009554.1
Ac009560.1
Ac009562.1
Ac009563.1
Ac009567.1
Ac009646.2
Ac009652.2
Ac009686.1
Ac009686.2
Ac009690.3
Ac009720.1
Ac009754.1
Ac009779.2
Ac009779.3
Ac009800.1
Ac009804.1
Ac009812.2
Ac009879.2
Ac009879.3
Ac009899.1
Ac009902.1
Ac009927.1
Ac009948.4
Ac009950.1
Ac009955.3
Ac009967.1
Ac009970.1
Ac009975.2
Ac009994.1
Ac010082.1
Ac010132.3
Ac010132.4
Ac010145.1
Ac010148.1
Ac010149.2
Ac010163.1
Ac010168.1
Ac010175.1
Ac010186.2
Ac010198.1
Ac010198.2
Ac010200.1
Ac010203.1
Ac010203.2
Ac010205.1
Ac010210.1
Ac010226.1
Ac010240.1
Ac010240.3
Ac010247.1
Ac010255.3
Ac010260.1
Ac010265.1
Ac010271.1
Ac010271.2
Ac010297.1
Ac010307.2
Ac010307.4
Ac010319.1
Ac010319.3
Ac010319.5
Ac010323.1
Ac010325.2
Ac010326.4
Ac010327.2
Ac010327.4
Ac010328.1
Ac010330.1
Ac010331.1
Ac010333.3
Ac010335.1
Ac010335.2
Ac010335.3
Ac010336.1
Ac010336.2
Ac010336.3
Ac010336.5
Ac010359.1
Ac010385.1
Ac010385.3
Ac010401.1
Ac010401.2
Ac010422.1
Ac010422.2
Ac010422.5
Ac010422.7
Ac010422.8
Ac010442.1
Ac010442.2
Ac010445.1
Ac010457.1
Ac010463.1
Ac010468.3
Ac010487.2
Ac010501.1
Ac010503.3
Ac010504.1
Ac010511.1
Ac010522.1
Ac010531.6
Ac010531.8
Ac010536.3
Ac010538.1
Ac010542.2
Ac010542.4
Ac010547.1
Ac010547.2
Ac010547.5
Ac010595.1
Ac010608.1
Ac010615.2
Ac010618.1
Ac010618.4
Ac010619.2
Ac010624.1
Ac010632.2
Ac010634.1
Ac010642.1
Ac010646.1
Ac010654.1
Ac010655.1
Ac010655.2
Ac010655.3
Ac010655.4
Ac010677.2
Ac010719.1
Ac010729.1
Ac010733.1
Ac010735.1
Ac010735.2
Ac010746.1
Ac010761.1
Ac010761.2
Ac010761.5
Ac010761.7
Ac010768.3
Ac010768.4
Ac010789.1
Ac010834.1
Ac010834.2
Ac010834.3
Ac010883.1
Ac010886.1
Ac010894.2
Ac010894.5
Ac010904.2
Ac010913.1
Ac010931.3
Ac010967.3
Ac010973.1
Ac010973.2
Ac010976.1
Ac010978.1
Ac010980.1
Ac010982.1
Ac010997.2
Ac010997.4
Ac010997.5
Ac010999.2
Ac011005.2
Ac011005.3
Ac011008.1
Ac011092.2
Ac011124.1
Ac011124.2
Ac011195.1
Ac011195.2
Ac011239.1
Ac011247.1
Ac011247.2
Ac011287.1
Ac011298.3
Ac011333.1
Ac011363.1
Ac011365.1
Ac011374.1
Ac011379.2
Ac011389.1
Ac011405.1
Ac011405.2
Ac011444.1
Ac011444.2
Ac011445.2
Ac011446.2
Ac011448.1
Ac011450.1
Ac011453.2
Ac011455.1
Ac011461.1
Ac011462.2
Ac011462.4
Ac011462.5
Ac011466.1
Ac011467.4
Ac011468.1
Ac011468.5
Ac011471.2
Ac011471.4
Ac011472.2
Ac011473.4
Ac011476.3
Ac011477.1
Ac011478.1
Ac011481.1
Ac011484.1
Ac011487.4
Ac011491.1
Ac011495.1
Ac011497.1
Ac011498.1
Ac011503.1
Ac011506.1
Ac011511.2
Ac011511.3
Ac011524.1
Ac011529.1
Ac011530.1
Ac011586.1
Ac011591.1
Ac011591.2
Ac011592.1
Ac011603.1
Ac011603.2
Ac011611.3
Ac011611.4
Ac011700.1
Ac011742.2
Ac011747.1
Ac011752.1
Ac011753.1
Ac011753.2
Ac011753.3
Ac011773.1
Ac011773.2
Ac011773.3
Ac011825.2
Ac011825.3
Ac011890.1
Ac011891.1
Ac011891.2
Ac011893.1
Ac011899.2
Ac011899.4
Ac011921.1
Ac011921.2
Ac011933.3
Ac011939.1
Ac012020.1
Ac012065.3
Ac012065.4
Ac012075.1
Ac012087.1
Ac012087.2
Ac012100.1
Ac012100.2
Ac012123.2
Ac012146.1
Ac012158.1
Ac012170.1
Ac012170.3
Ac012181.1
Ac012181.2
Ac012184.2
Ac012184.3
Ac012186.3
Ac012213.4
Ac012229.1
Ac012291.2
Ac012306.2
Ac012307.1
Ac012313.1
Ac012313.3
Ac012313.6
Ac012313.7
Ac012313.8
Ac012313.9
Ac012314.22
Ac012317.1
Ac012317.2
Ac012321.1
Ac012354.1
Ac012358.2
Ac012358.3
Ac012368.1
Ac012368.3
Ac012370.1
Ac012370.2
Ac012377.1
Ac012378.2
Ac012379.2
Ac012409.1
Ac012409.2
Ac012409.4
Ac012409.5
Ac012447.1
Ac012454.1
Ac012456.2
Ac012462.3
Ac012467.1
Ac012470.1
Ac012485.1
Ac012485.2
Ac012485.3
Ac012488.1
Ac012488.2
Ac012493.1
Ac012493.3
Ac012498.2
Ac012499.1
Ac012506.1
Ac012507.1
Ac012508.1
Ac012511.1
Ac012513.3
Ac012519.1
Ac012531.1
Ac012531.2
Ac012531.3
Ac012555.1
Ac012557.1
Ac012557.2
Ac012568.1
Ac012574.1
Ac012613.1
Ac012615.1
Ac012615.4
Ac012615.5
Ac012618.1
Ac012618.3
Ac012629.1
Ac012629.2
Ac012629.3
Ac012629.4
Ac012645.1
Ac012645.3
Ac012645.4
Ac012668.1
Ac012668.2
Ac012668.3
Ac012673.1
Ac012676.3
Ac012676.5
Ac013275.1
Ac013356.4
Ac013394.1
Ac013399.1
Ac013400.1
Ac013429.1
Ac013439.1
Ac013451.2
Ac013452.1
Ac013468.1
Ac013470.2
Ac013470.3
Ac013472.1
Ac013476.1
Ac013489.3
Ac013549.3
Ac013565.1
Ac013717.1
Ac013724.1
Ac013726.1
Ac013731.1
Ac013733.1
Ac015468.1
Ac015468.2
Ac015468.4
Ac015660.1
Ac015687.1
Ac015689.1
Ac015712.1
Ac015712.6
Ac015712.7
Ac015726.1
Ac015726.2
Ac015727.1
Ac015795.1
Ac015802.1
Ac015802.2
Ac015802.4
Ac015802.5
Ac015802.6
Ac015813.1
Ac015813.2
Ac015813.4
Ac015813.5
Ac015813.6
Ac015813.7
Ac015819.4
Ac015845.1
Ac015853.2
Ac015871.4
Ac015908.1
Ac015908.2
Ac015908.4
Ac015908.7
Ac015909.3
Ac015909.5
Ac015911.2
Ac015911.6
Ac015911.8
Ac015911.9
Ac015912.1
Ac015912.3
Ac015917.2
Ac015921.1
Ac015922.2
Ac015936.1
Ac015936.2
Ac015961.2
Ac015967.1
Ac015971.1
Ac015977.2
Ac015982.1
Ac015987.1
Ac016026.1
Ac016027.1
Ac016180.1
Ac016182.1
Ac016205.1
Ac016229.2
Ac016251.2
Ac016292.1
Ac016355.1
Ac016382.1
Ac016394.1
Ac016394.2
Ac016405.2
Ac016556.1
Ac016559.2
Ac016575.1
Ac016582.2
Ac016583.1
Ac016586.1
Ac016588.2
Ac016596.1
Ac016597.1
Ac016629.3
Ac016687.2
Ac016700.1
Ac016700.3
Ac016708.1
Ac016716.1
Ac016723.1
Ac016724.1
Ac016727.1
Ac016735.1
Ac016738.1
Ac016738.2
Ac016739.1
Ac016747.4
Ac016773.1
Ac016831.1
Ac016831.5
Ac016831.7
Ac016866.1
Ac016876.1
Ac016876.2
Ac016877.1
Ac016903.2
Ac016908.1
Ac016924.1
Ac016933.1
Ac016957.1
Ac016993.1
Ac016999.1
Ac017002.1
Ac017006.2
Ac017015.1
Ac017015.2
Ac017078.1
Ac017081.1
Ac017083.1
Ac017100.1
Ac017101.1
Ac017104.1
Ac017104.3
Ac017116.1
Ac018358.1
Ac018362.1
Ac018362.2
Ac018362.3
Ac018371.1
Ac018410.1
Ac018413.1
Ac018442.2
Ac018442.3
Ac018445.2
Ac018445.3
Ac018445.4
Ac018450.1
Ac018467.1
Ac018470.1
Ac018511.1
Ac018521.1
Ac018521.2
Ac018521.3
Ac018521.4
Ac018521.5
Ac018521.6
Ac018529.2
Ac018529.3
Ac018552.3
Ac018554.1
Ac018558.3
Ac018628.1
Ac018635.2
Ac018637.1
Ac018638.7
Ac018641.1
Ac018644.1
Ac018647.1
Ac018647.2
Ac018683.1
Ac018685.1
Ac018690.1
Ac018692.1
Ac018693.1
Ac018695.2
Ac018695.3
Ac018709.1
Ac018712.1
Ac018716.2
Ac018730.1
Ac018737.1
Ac018754.1
Ac018755.3
Ac018755.4
Ac018761.1
Ac018761.2
Ac018761.3
Ac018761.4
Ac018766.1
Ac018781.1
Ac018809.1
Ac018816.2
Ac018845.2
Ac018845.3
Ac018892.3
Ac018931.1
Ac019055.1
Ac019064.1
Ac019068.1
Ac019069.1
Ac019080.1
Ac019080.5
Ac019103.1
Ac019117.1
Ac019117.2
Ac019117.3
Ac019129.1
Ac019131.1
Ac019155.2
Ac019193.3
Ac019197.1
Ac019205.1
Ac019226.1
Ac019227.1
Ac019254.1
Ac019257.1
Ac019257.8
Ac019294.1
Ac019294.2
Ac019294.3
Ac020549.2
Ac020558.1
Ac020611.1
Ac020611.2
Ac020612.1
Ac020612.2
Ac020633.1
Ac020636.2
Ac020637.1
Ac020656.2
Ac020658.1
Ac020658.2
Ac020658.5
Ac020659.1
Ac020661.1
Ac020704.1
Ac020743.2
Ac020743.3
Ac020763.1
Ac020763.4
Ac020763.5
Ac020765.2
Ac020765.3
Ac020765.5
Ac020891.1
Ac020891.2
Ac020891.4
Ac020904.2
Ac020904.3
Ac020907.1
Ac020907.2
Ac020907.4
Ac020907.5
Ac020907.6
Ac020909.1
Ac020909.3
Ac020910.3
Ac020910.5
Ac020910.6
Ac020911.1
Ac020911.2
Ac020913.1
Ac020913.2
Ac020914.4
Ac020914.5
Ac020915.1
Ac020915.5
Ac020916.2
Ac020922.3
Ac020922.4
Ac020928.1
Ac020928.2
Ac020928.3
Ac020931.1
Ac020934.1
Ac020978.4
Ac020978.5
Ac020980.1
Ac021006.3
Ac021016.3
Ac021054.1
Ac021078.1
Ac021087.2
Ac021092.1
Ac021146.6
Ac021146.9
Ac021151.1
Ac021188.1
Ac021193.1
Ac021205.2
Ac021218.1
Ac021269.1
Ac021269.2
Ac021321.1
Ac021422.1
Ac021594.2
Ac021660.2
Ac021683.1
Ac021683.3
Ac021698.1
Ac021733.1
Ac021752.1
Ac021753.1
Ac021766.1
Ac021979.1
Ac022001.3
Ac022007.1
Ac022018.1
Ac022022.1
Ac022028.2
Ac022080.3
Ac022087.1
Ac022098.1
Ac022098.3
Ac022098.4
Ac022106.1
Ac022106.2
Ac022113.1
Ac022113.2
Ac022118.1
Ac022121.1
Ac022137.2
Ac022137.3
Ac022140.2
Ac022144.1
Ac022145.2
Ac022146.2
Ac022154.1
Ac022166.1
Ac022167.2
Ac022167.3
Ac022167.4
Ac022167.5
Ac022168.1
Ac022182.1
Ac022201.2
Ac022210.1
Ac022211.2
Ac022211.4
Ac022217.2
Ac022217.3
Ac022239.1
Ac022296.1
Ac022296.2
Ac022296.3
Ac022335.1
Ac022336.2
Ac022364.2
Ac022384.1
Ac022395.1
Ac022400.1
Ac022400.10
Ac022400.2
Ac022400.9
Ac022405.1
Ac022413.1
Ac022414.1
Ac022415.1
Ac022441.1
Ac022447.2
Ac022483.1
Ac022498.1
Ac022498.2
Ac022509.2
Ac022509.3
Ac022511.1
Ac022513.1
Ac022523.3
Ac022537.1
Ac022540.1
Ac022613.1
Ac022613.2
Ac022613.3
Ac022616.1
Ac022634.1
Ac022634.2
Ac022706.1
Ac022726.1
Ac022748.1
Ac022748.2
Ac022784.1
Ac022784.2
Ac022784.3
Ac022784.4
Ac022795.1
Ac022816.1
Ac022819.1
Ac022893.2
Ac022915.1
Ac022915.2
Ac022966.1
Ac022973.1
Ac022973.2
Ac023024.1
Ac023034.2
Ac023043.1
Ac023050.1
Ac023050.3
Ac023078.1
Ac023090.1
Ac023115.1
Ac023137.1
Ac023157.2
Ac023157.3
Ac023194.1
Ac023300.1
Ac023300.3
Ac023310.4
Ac023347.1
Ac023355.1
Ac023389.1
Ac023389.2
Ac023481.1
Ac023509.1
Ac023509.2
Ac023509.3
Ac023590.1
Ac023632.2
Ac023632.4
Ac023790.2
Ac023794.2
Ac023794.4
Ac023794.5
Ac023855.1
Ac023886.1
Ac023906.3
Ac023908.3
Ac024022.1
Ac024075.1
Ac024075.3
Ac024084.1
Ac024132.2
Ac024145.1
Ac024243.1
Ac024257.3
Ac024267.2
Ac024267.4
Ac024267.6
Ac024270.4
Ac024293.1
Ac024361.2
Ac024451.4
Ac024475.2
Ac024475.4
Ac024559.2
Ac024560.1
Ac024579.1
Ac024581.2
Ac024587.1
Ac024592.2
Ac024598.1
Ac024619.1
Ac024619.4
Ac024651.1
Ac024651.2
Ac024681.1
Ac024681.2
Ac024884.1
Ac024884.2
Ac024909.1
Ac024937.1
Ac024940.1
Ac024940.2
Ac024941.2
Ac024958.1
Ac025031.1
Ac025031.2
Ac025031.4
Ac025034.2
Ac025035.1
Ac025040.2
Ac025048.1
Ac025048.4
Ac025048.6
Ac025159.1
Ac025162.1
Ac025162.2
Ac025164.1
Ac025165.1
Ac025165.2
Ac025165.3
Ac025165.4
Ac025165.5
Ac025166.1
Ac025171.2
Ac025171.3
Ac025171.4
Ac025181.2
Ac025183.1
Ac025183.4
Ac025188.1
Ac025257.1
Ac025259.3
Ac025262.1
Ac025265.2
Ac025265.3
Ac025278.2
Ac025278.3
Ac025279.1
Ac025279.2
Ac025281.1
Ac025283.3
Ac025287.2
Ac025287.3
Ac025287.4
Ac025419.1
Ac025423.3
Ac025423.5
Ac025428.1
Ac025437.4
Ac025442.1
Ac025445.1
Ac025459.1
Ac025518.1
Ac025524.2
Ac025566.1
Ac025569.1
Ac025572.1
Ac025580.1
Ac025580.2
Ac025580.3
Ac025627.3
Ac025682.1
Ac025752.1
Ac025754.1
Ac025773.1
Ac025809.1
Ac025822.2
Ac025871.1
Ac025884.2
Ac025887.1
Ac025887.2
Ac026100.1
Ac026124.2
Ac026167.1
Ac026191.1
Ac026202.2
Ac026202.3
Ac026250.1
Ac026254.1
Ac026254.2
Ac026271.3
Ac026304.1
Ac026310.2
Ac026310.3
Ac026316.4
Ac026336.2
Ac026336.4
Ac026348.1
Ac026355.3
Ac026362.1
Ac026362.2
Ac026369.3
Ac026391.1
Ac026396.1
Ac026401.1
Ac026401.2
Ac026412.1
Ac026412.3
Ac026427.2
Ac026436.1
Ac026458.2
Ac026461.1
Ac026461.3
Ac026461.4
Ac026462.3
Ac026462.4
Ac026462.5
Ac026464.1
Ac026464.3
Ac026464.4
Ac026464.6
Ac026469.1
Ac026470.1
Ac026471.2
Ac026495.1
Ac026691.1
Ac026704.1
Ac026725.1
Ac026740.1
Ac026740.3
Ac026765.1
Ac026770.1
Ac026785.1
Ac026786.1
Ac026790.1
Ac026798.1
Ac026803.2
Ac026898.1
Ac026904.1
Ac026904.2
Ac026954.1
Ac026954.3
Ac026979.2
Ac026992.1
Ac026992.2
Ac027013.1
Ac027018.1
Ac027020.1
Ac027031.1
Ac027031.2
Ac027045.2
Ac027088.3
Ac027097.1
Ac027097.2
Ac027117.2
Ac027176.2
Ac027237.4
Ac027279.2
Ac027281.1
Ac027281.2
Ac027288.1
Ac027306.1
Ac027307.1
Ac027307.2
Ac027309.1
Ac027309.3
Ac027312.1
Ac027338.1
Ac027343.2
Ac027369.1
Ac027449.1
Ac027575.2
Ac027601.3
Ac027601.4
Ac027644.1
Ac027644.2
Ac027644.4
Ac027667.1
Ac027682.2
Ac027682.3
Ac027682.5
Ac027688.2
Ac027702.1
Ac027801.1
Ac027801.3
Ac032044.2
Ac034102.3
Ac034102.4
Ac034102.6
Ac034102.7
Ac034105.1
Ac034105.3
Ac034195.1
Ac034199.1
Ac034213.1
Ac034222.1
Ac034223.1
Ac034228.1
Ac034229.5
Ac034229.6
Ac034238.1
Ac034268.2
Ac036103.1
Ac036108.1
Ac036111.1
Ac036176.1
Ac036214.1
Ac036214.4
Ac036222.2
Ac037459.1
Ac037459.4
Ac037487.1
Ac037487.2
Ac037487.4
Ac039056.1
Ac040160.1
Ac040162.1
Ac040168.1
Ac040169.1
Ac040169.2
Ac040169.3
Ac040169.4
Ac040173.1
Ac040904.1
Ac040918.1
Ac041039.1
Ac041040.1
Ac044798.1
Ac044802.1
Ac044802.2
Ac044810.1
Ac044810.2
Ac044839.1
Ac044849.1
Ac044860.1
Ac044860.2
Ac044873.1
Ac046130.1
Ac046176.1
Ac046185.1
Ac046185.2
Ac046185.3
Ac046195.2
Ac048337.1
Ac048341.1
Ac048341.2
Ac048346.1
Ac048382.4
Ac048382.6
Ac048383.1
Ac051619.10
Ac051619.2
Ac051619.3
Ac051619.8
Ac051649.1
Ac053481.1
Ac053481.3
Ac053503.1
Ac053503.2
Ac053513.1
Ac053527.1
Ac055716.3
Ac055717.3
Ac055733.3
Ac055758.2
Ac055811.1
Ac055811.2
Ac055854.1
Ac055855.1
Ac058822.1
Ac058823.1
Ac060771.1
Ac060780.2
Ac060809.1
Ac061992.1
Ac061999.1
Ac062016.2
Ac062020.1
Ac062028.1
Ac062028.2
Ac063919.1
Ac063923.2
Ac063924.1
Ac063944.1
Ac063948.1
Ac063952.1
Ac063952.2
Ac063960.2
Ac063965.1
Ac064801.1
Ac064805.1
Ac064805.2
Ac064807.1
Ac064807.2
Ac064847.1
Ac064853.1
Ac064871.1
Ac066612.2
Ac066613.1
Ac066692.1
Ac067751.1
Ac067773.1
Ac067852.1
Ac067930.1
Ac067930.3
Ac067930.4
Ac067930.5
Ac067931.2
Ac067945.3
Ac067960.1
Ac067968.1
Ac067968.2
Ac068051.1
Ac068057.1
Ac068075.1
Ac068134.2
Ac068134.3
Ac068134.4
Ac068137.2
Ac068152.1
Ac068205.1
Ac068205.2
Ac068228.2
Ac068234.1
Ac068234.3
Ac068254.2
Ac068305.2
Ac068338.1
Ac068338.2
Ac068389.1
Ac068389.2
Ac068418.1
Ac068512.1
Ac068531.1
Ac068533.3
Ac068580.1
Ac068587.4
Ac068587.5
Ac068587.7
Ac068620.1
Ac068620.3
Ac068631.1
Ac068631.3
Ac068643.2
Ac068647.2
Ac068669.1
Ac068672.1
Ac068724.3
Ac068775.1
Ac068790.8
Ac068802.1
Ac068831.6
Ac068870.1
Ac068870.2
Ac068880.3
Ac068888.1
Ac068888.2
Ac068946.1
Ac068946.2
Ac068985.1
Ac068987.3
Ac069061.2
Ac069120.1
Ac069185.1
Ac069200.1
Ac069213.1
Ac069228.1
Ac069235.1
Ac069236.1
Ac069280.1
Ac069281.1
Ac069281.2
Ac069282.1
Ac069307.1
Ac069366.2
Ac069368.1
Ac069410.1
Ac069444.2
Ac069503.2
Ac069528.2
Ac072022.2
Ac072039.1
Ac072061.1
Ac072062.1
Ac073046.1
Ac073046.2
Ac073050.1
Ac073072.1
Ac073091.1
Ac073107.2
Ac073111.1
Ac073111.3
Ac073111.4
Ac073111.5
Ac073127.1
Ac073136.1
Ac073137.1
Ac073150.1
Ac073174.1
Ac073176.2
Ac073195.1
Ac073210.2
Ac073254.1
Ac073257.1
Ac073257.2
Ac073283.1
Ac073283.2
Ac073284.1
Ac073288.1
Ac073308.1
Ac073314.1
Ac073316.1
Ac073316.2
Ac073320.1
Ac073325.2
Ac073332.1
Ac073333.1
Ac073342.1
Ac073343.2
Ac073348.1
Ac073349.1
Ac073365.1
Ac073389.1
Ac073389.2
Ac073415.1
Ac073429.2
Ac073464.1
Ac073488.8
Ac073488.9
Ac073508.1
Ac073508.3
Ac073522.1
Ac073530.1
Ac073569.2
Ac073573.1
Ac073575.1
Ac073578.2
Ac073578.3
Ac073578.4
Ac073585.1
Ac073591.1
Ac073592.1
Ac073592.4
Ac073592.7
Ac073611.1
Ac073636.1
Ac073648.5
Ac073648.6
Ac073651.2
Ac073655.2
Ac073834.1
Ac073842.1
Ac073857.1
Ac073861.1
Ac073864.1
Ac073869.1
Ac073869.5
Ac073869.8
Ac073878.2
Ac073896.1
Ac073896.2
Ac073896.4
Ac073896.5
Ac073909.1
Ac073913.2
Ac073916.1
Ac073957.1
Ac073964.1
Ac074011.1
Ac074029.1
Ac074029.3
Ac074032.1
Ac074043.1
Ac074050.1
Ac074051.3
Ac074091.1
Ac074117.1
Ac074121.1
Ac074124.1
Ac074131.1
Ac074135.1
Ac074135.2
Ac074138.1
Ac074140.1
Ac074143.1
Ac074143.2
Ac074194.1
Ac074194.2
Ac074212.1
Ac074325.1
Ac074338.1
Ac074351.1
Ac074366.1
Ac076968.1
Ac078777.1
Ac078785.1
Ac078788.1
Ac078802.1
Ac078809.1
Ac078819.1
Ac078852.2
Ac078857.1
Ac078860.1
Ac078867.1
Ac078878.2
Ac078880.1
Ac078880.5
Ac078881.2
Ac078882.1
Ac078883.1
Ac078883.2
Ac078906.1
Ac078909.1
Ac078925.1
Ac078925.3
Ac078925.4
Ac078929.1
Ac078962.3
Ac078974.1
Ac079031.2
Ac079035.1
Ac079061.1
Ac079075.1
Ac079089.1
Ac079140.1
Ac079140.2
Ac079145.1
Ac079171.1
Ac079174.1
Ac079174.2
Ac079193.1
Ac079200.1
Ac079203.1
Ac079209.1
Ac079210.1
Ac079226.1
Ac079226.2
Ac079296.1
Ac079305.1
Ac079313.1
Ac079313.2
Ac079328.1
Ac079331.2
Ac079336.5
Ac079336.7
Ac079341.2
Ac079354.2
Ac079355.2
Ac079360.1
Ac079384.1
Ac079411.1
Ac079414.2
Ac079414.3
Ac079447.1
Ac079466.1
Ac079466.2
Ac079594.2
Ac079598.1
Ac079600.3
Ac079602.3
Ac079610.2
Ac079610.3
Ac079630.1
Ac079741.1
Ac079742.1
Ac079766.1
Ac079779.2
Ac079779.3
Ac079780.1
Ac079801.1
Ac079807.1
Ac079834.2
Ac079848.1
Ac079880.2
Ac079907.1
Ac079915.1
Ac079944.1
Ac079949.2
Ac080038.1
Ac080038.4
Ac080068.1
Ac080075.1
Ac080080.1
Ac080112.1
Ac080112.2
Ac080125.1
Ac080128.1
Ac080129.1
Ac080129.2
Ac082651.1
Ac082651.3
Ac083798.1
Ac083798.2
Ac083800.1
Ac083801.2
Ac083805.1
Ac083805.2
Ac083822.1
Ac083829.1
Ac083836.1
Ac083837.1
Ac083841.1
Ac083841.3
Ac083843.2
Ac083849.1
Ac083855.1
Ac083862.2
Ac083867.1
Ac083880.1
Ac083899.3
Ac083902.1
Ac083906.5
Ac083949.1
Ac084018.1
Ac084018.2
Ac084030.1
Ac084032.1
Ac084033.2
Ac084082.1
Ac084121.13
Ac084125.1
Ac084149.1
Ac084211.1
Ac084262.1
Ac084262.2
Ac084337.2
Ac084346.1
Ac084361.1
Ac084364.2
Ac084398.1
Ac084757.2
Ac084759.1
Ac084759.2
Ac084759.3
Ac084781.2
Ac084782.1
Ac084782.3
Ac084809.1
Ac084816.1
Ac084855.1
Ac084871.2
Ac084876.2
Ac084879.1
Ac087239.1
Ac087269.1
Ac087273.2
Ac087276.3
Ac087277.2
Ac087284.1
Ac087286.1
Ac087286.2
Ac087289.1
Ac087289.3
Ac087289.4
Ac087289.6
Ac087292.1
Ac087294.1
Ac087321.1
Ac087385.2
Ac087392.5
Ac087439.2
Ac087457.1
Ac087477.2
Ac087477.5
Ac087482.1
Ac087491.1
Ac087498.2
Ac087499.5
Ac087500.1
Ac087500.2
Ac087501.3
Ac087521.1
Ac087521.2
Ac087521.3
Ac087591.1
Ac087612.1
Ac087620.1
Ac087623.2
Ac087633.1
Ac087633.2
Ac087645.2
Ac087645.3
Ac087645.4
Ac087651.1
Ac087672.2
Ac087721.2
Ac087741.3
Ac087752.1
Ac087752.3
Ac087762.1
Ac087783.1
Ac089987.1
Ac089998.2
Ac089998.3
Ac089999.1
Ac090001.1
Ac090044.1
Ac090049.2
Ac090099.5
Ac090114.2
Ac090115.1
Ac090136.1
Ac090142.2
Ac090142.3
Ac090150.2
Ac090155.1
Ac090159.1
Ac090164.1
Ac090164.4
Ac090181.2
Ac090186.1
Ac090192.2
Ac090193.2
Ac090206.1
Ac090220.1
Ac090227.1
Ac090229.1
Ac090241.2
Ac090281.1
Ac090282.1
Ac090283.1
Ac090360.1
Ac090376.1
Ac090415.1
Ac090424.1
Ac090425.1
Ac090425.2
Ac090510.1
Ac090515.4
Ac090517.5
Ac090518.1
Ac090527.2
Ac090541.1
Ac090559.2
Ac090568.1
Ac090578.1
Ac090578.2
Ac090589.1
Ac090589.3
Ac090592.1
Ac090607.1
Ac090607.5
Ac090615.1
Ac090617.3
Ac090617.4
Ac090617.5
Ac090617.6
Ac090617.7
Ac090618.1
Ac090679.1
Ac090692.1
Ac090692.2
Ac090699.1
Ac090751.1
Ac090753.1
Ac090772.1
Ac090772.2
Ac090774.1
Ac090791.1
Ac090796.1
Ac090802.1
Ac090819.1
Ac090825.1
Ac090826.1
Ac090826.2
Ac090844.2
Ac090844.3
Ac090888.3
Ac090912.2
Ac090921.1
Ac090958.1
Ac090971.1
Ac090971.2
Ac090971.3
Ac090971.4
Ac090983.1
Ac091013.1
Ac091027.2
Ac091045.1
Ac091053.2
Ac091057.6
Ac091059.1
Ac091059.2
Ac091060.1
Ac091073.1
Ac091114.1
Ac091132.2
Ac091133.1
Ac091133.2
Ac091133.4
Ac091133.5
Ac091138.1
Ac091151.1
Ac091152.2
Ac091152.4
Ac091153.1
Ac091153.3
Ac091153.4
Ac091167.2
Ac091167.6
Ac091167.7
Ac091179.1
Ac091180.2
Ac091180.3
Ac091180.5
Ac091182.1
Ac091212.1
Ac091230.1
Ac091390.4
Ac091435.2
Ac091544.3
Ac091544.5
Ac091551.1
Ac091564.2
Ac091564.3
Ac091564.4
Ac091564.5
Ac091588.1
Ac091607.1
Ac091729.2
Ac091729.3
Ac091736.1
Ac091770.2
Ac091820.1
Ac091849.2
Ac091860.2
Ac091906.1
Ac091917.2
Ac091925.1
Ac091946.1
Ac091951.3
Ac091953.3
Ac091959.1
Ac091959.3
Ac091965.1
Ac091965.5
Ac091979.2
Ac091987.1
Ac092035.1
Ac092040.1
Ac092042.3
Ac092053.2
Ac092053.3
Ac092068.2
Ac092068.3
Ac092070.2
Ac092072.1
Ac092100.1
Ac092115.1
Ac092115.2
Ac092115.3
Ac092117.1
Ac092117.2
Ac092118.1
Ac092118.2
Ac092119.1
Ac092119.3
Ac092120.1
Ac092123.1
Ac092132.1
Ac092135.1
Ac092135.2
Ac092139.2
Ac092139.3
Ac092140.1
Ac092142.2
Ac092143.1
Ac092143.2
Ac092143.3
Ac092145.1
Ac092155.1
Ac092159.1
Ac092159.2
Ac092164.1
Ac092168.2
Ac092171.1
Ac092171.2
Ac092171.3
Ac092171.4
Ac092171.5
Ac092184.1
Ac092185.1
Ac092279.1
Ac092287.1
Ac092295.1
Ac092295.2
Ac092296.2
Ac092296.3
Ac092306.1
Ac092316.1
Ac092327.2
Ac092335.1
Ac092338.3
Ac092343.1
Ac092364.1
Ac092368.1
Ac092368.3
Ac092375.1
Ac092378.1
Ac092378.2
Ac092384.2
Ac092384.3
Ac092393.1
Ac092418.1
Ac092435.1
Ac092435.2
Ac092447.1
Ac092451.2
Ac092451.3
Ac092468.1
Ac092473.1
Ac092535.2
Ac092535.3
Ac092535.4
Ac092570.2
Ac092573.2
Ac092574.1
Ac092587.1
Ac092597.1
Ac092608.3
Ac092634.3
Ac092634.5
Ac092641.1
Ac092647.5
Ac092650.1
Ac092653.2
Ac092666.1
Ac092687.1
Ac092687.3
Ac092718.1
Ac092718.5
Ac092718.7
Ac092720.1
Ac092723.1
Ac092723.5
Ac092755.1
Ac092755.2
Ac092803.1
Ac092807.1
Ac092807.2
Ac092807.3
Ac092811.2
Ac092813.1
Ac092814.1
Ac092821.3
Ac092835.1
Ac092848.1
Ac092849.1
Ac092902.4
Ac092902.5
Ac092905.1
Ac092910.3
Ac092916.2
Ac092919.1
Ac092919.2
Ac092933.1
Ac092941.2
Ac092944.1
Ac092953.2
Ac092958.4
Ac092960.1
Ac092967.1
Ac092994.1
Ac093001.1
Ac093010.2
Ac093063.1
Ac093072.1
Ac093107.2
Ac093151.2
Ac093151.3
Ac093152.1
Ac093155.1
Ac093155.2
Ac093155.3
Ac093156.1
Ac093157.1
Ac093159.2
Ac093162.2
Ac093166.3
Ac093218.1
Ac093248.1
Ac093249.2
Ac093249.4
Ac093249.5
Ac093270.2
Ac093277.1
Ac093281.1
Ac093323.1
Ac093323.2
Ac093323.3
Ac093325.1
Ac093330.2
Ac093331.2
Ac093390.1
Ac093390.2
Ac093422.2
Ac093423.3
Ac093424.1
Ac093459.1
Ac093484.1
Ac093484.3
Ac093484.4
Ac093495.1
Ac093496.1
Ac093503.1
Ac093510.1
Ac093512.1
Ac093512.2
Ac093515.1
Ac093516.1
Ac093519.1
Ac093524.1
Ac093525.1
Ac093525.7
Ac093525.8
Ac093534.2
Ac093535.1
Ac093579.1
Ac093583.1
Ac093585.1
Ac093620.1
Ac093627.1
Ac093627.4
Ac093627.5
Ac093663.2
Ac093689.1
Ac093700.1
Ac093714.1
Ac093722.1
Ac093724.1
Ac093732.1
Ac093732.2
Ac093734.1
Ac093752.1
Ac093752.2
Ac093772.1
Ac093775.1
Ac093797.1
Ac093821.1
Ac093827.4
Ac093835.1
Ac093852.1
Ac093865.1
Ac093895.1
Ac093899.1
Ac093899.2
Ac093904.1
Ac093904.2
Ac093904.3
Ac093909.2
Ac093911.1
Ac094105.1
Ac094108.1
Ac096536.1
Ac096536.2
Ac096540.1
Ac096559.1
Ac096564.1
Ac096577.1
Ac096582.2
Ac096588.1
Ac096632.1
Ac096633.1
Ac096637.2
Ac096638.2
Ac096644.2
Ac096649.1
Ac096649.2
Ac096669.1
Ac096677.1
Ac096677.2
Ac096708.2
Ac096721.1
Ac096733.1
Ac096733.2
Ac096734.2
Ac096736.3
Ac096751.1
Ac096759.1
Ac096759.2
Ac096861.1
Ac096887.1
Ac096887.2
Ac096888.1
Ac096915.1
Ac096921.1
Ac096921.2
Ac096996.2
Ac097059.1
Ac097065.1
Ac097065.2
Ac097103.2
Ac097104.1
Ac097105.1
Ac097358.2
Ac097372.1
Ac097374.1
Ac097374.2
Ac097376.1
Ac097376.2
Ac097381.1
Ac097381.3
Ac097382.1
Ac097460.1
Ac097462.2
Ac097467.3
Ac097468.1
Ac097478.1
Ac097484.1
Ac097488.1
Ac097493.2
Ac097493.4
Ac097494.1
Ac097499.1
Ac097515.1
Ac097527.1
Ac097532.2
Ac097534.2
Ac097625.1
Ac097634.1
Ac097634.2
Ac097634.3
Ac097636.1
Ac097636.2
Ac097637.1
Ac097637.2
Ac097641.1
Ac097641.2
Ac097662.1
Ac097713.1
Ac097717.1
Ac098484.3
Ac098484.4
Ac098582.1
Ac098583.2
Ac098614.1
Ac098614.3
Ac098617.1
Ac098650.1
Ac098679.4
Ac098798.1
Ac098818.1
Ac098818.3
Ac098820.1
Ac098828.2
Ac098829.1
Ac098831.1
Ac098847.1
Ac098850.1
Ac098850.2
Ac098850.3
Ac098850.4
Ac098851.1
Ac098868.1
Ac098869.1
Ac098934.1
Ac098934.2
Ac098934.4
Ac098936.1
Ac099066.2
Ac099329.1
Ac099336.1
Ac099342.1
Ac099343.3
Ac099344.1
Ac099344.2
Ac099398.1
Ac099489.1
Ac099489.2
Ac099508.2
Ac099509.2
Ac099511.1
Ac099518.1
Ac099518.3
Ac099518.5
Ac099518.6
Ac099521.1
Ac099521.2
Ac099524.1
Ac099535.1
Ac099552.3
Ac099560.1
Ac099563.1
Ac099566.1
Ac099668.1
Ac099670.1
Ac099670.3
Ac099677.4
Ac099677.5
Ac099681.1
Ac099681.2
Ac099684.2
Ac099684.3
Ac099687.1
Ac099782.2
Ac099788.1
Ac099791.2
Ac099795.1
Ac099799.1
Ac099811.1
Ac099811.2
Ac099811.3
Ac099811.4
Ac099849.1
Ac099850.1
Ac100768.2
Ac100778.3
Ac100786.1
Ac100788.1
Ac100791.2
Ac100793.2
Ac100793.3
Ac100810.1
Ac100812.1
Ac100818.1
Ac100823.1
Ac100827.1
Ac100827.4
Ac100830.2
Ac100830.3
Ac100835.2
Ac100843.1
Ac100847.1
Ac100849.2
Ac100860.1
Ac100861.1
Ac100861.2
Ac100872.1
Ac102797.1
Ac102797.2
Ac102945.2
Ac102953.1
Ac102953.2
Ac103563.6
Ac103563.8
Ac103564.2
Ac103591.3
Ac103592.1
Ac103681.1
Ac103702.2
Ac103706.1
Ac103724.3
Ac103736.1
Ac103739.1
Ac103740.2
Ac103746.1
Ac103769.1
Ac103808.1
Ac103810.1
Ac103810.3
Ac103810.8
Ac103810.9
Ac103831.1
Ac103843.1
Ac103853.1
Ac103876.1
Ac103923.1
Ac103925.1
Ac103957.2
Ac103974.1
Ac103987.1
Ac103987.3
Ac104010.1
Ac104024.2
Ac104046.1
Ac104073.2
Ac104073.4
Ac104076.1
Ac104078.1
Ac104109.2
Ac104117.2
Ac104117.3
Ac104123.1
Ac104126.1
Ac104135.1
Ac104136.1
Ac104162.1
Ac104162.2
Ac104170.1
Ac104211.1
Ac104211.2
Ac104212.1
Ac104248.1
Ac104304.1
Ac104306.1
Ac104332.2
Ac104333.2
Ac104333.4
Ac104350.1
Ac104365.1
Ac104389.1
Ac104389.4
Ac104411.1
Ac104435.1
Ac104450.1
Ac104452.1
Ac104453.1
Ac104454.2
Ac104461.1
Ac104463.1
Ac104463.2
Ac104472.1
Ac104506.1
Ac104521.1
Ac104532.1
Ac104532.2
Ac104534.1
Ac104561.1
Ac104564.1
Ac104564.3
Ac104564.4
Ac104581.2
Ac104581.4
Ac104590.1
Ac104634.1
Ac104662.2
Ac104667.2
Ac104685.1
Ac104695.4
Ac104698.1
Ac104758.2
Ac104758.3
Ac104758.5
Ac104763.1
Ac104763.2
Ac104763.3
Ac104770.1
Ac104791.2
Ac104793.1
Ac104794.1
Ac104819.1
Ac104820.1
Ac104827.1
Ac104836.1
Ac104958.2
Ac104971.3
Ac104984.4
Ac104984.5
Ac104985.2
Ac104989.1
Ac104997.1
Ac105020.6
Ac105021.1
Ac105031.2
Ac105036.2
Ac105036.3
Ac105046.1
Ac105052.4
Ac105053.1
Ac105105.1
Ac105105.4
Ac105129.2
Ac105137.2
Ac105148.1
Ac105150.1
Ac105206.3
Ac105219.1
Ac105219.2
Ac105254.2
Ac105275.2
Ac105277.1
Ac105339.1
Ac105389.3
Ac105391.1
Ac105402.3
Ac105411.1
Ac105415.1
Ac105429.2
Ac105450.1
Ac105760.2
Ac105910.1
Ac105935.1
Ac105935.2
Ac105940.2
Ac105942.1
Ac106028.2
Ac106037.2
Ac106038.1
Ac106707.1
Ac106707.2
Ac106729.1
Ac106730.1
Ac106739.1
Ac106760.1
Ac106760.2
Ac106782.2
Ac106782.5
Ac106786.2
Ac106791.2
Ac106794.1
Ac106795.3
Ac106796.1
Ac106799.1
Ac106806.2
Ac106820.4
Ac106820.5
Ac106820.6
Ac106865.1
Ac106872.11
Ac106872.12
Ac106872.2
Ac106872.3
Ac106874.1
Ac106881.1
Ac106886.1
Ac106886.2
Ac106886.3
Ac106886.4
Ac106897.1
Ac107029.1
Ac107031.1
Ac107068.1
Ac107072.1
Ac107079.1
Ac107081.1
Ac107083.1
Ac107223.1
Ac107241.1
Ac107294.1
Ac107294.2
Ac107373.2
Ac107398.4
Ac107399.1
Ac107401.1
Ac107959.1
Ac107959.3
Ac107959.4
Ac107959.5
Ac107982.1
Ac107982.2
Ac108002.1
Ac108002.2
Ac108025.1
Ac108039.1
Ac108047.1
Ac108099.1
Ac108120.1
Ac108120.2
Ac108134.1
Ac108134.3
Ac108134.4
Ac108174.1
Ac108206.1
Ac108215.1
Ac108448.3
Ac108463.3
Ac108471.2
Ac108475.1
Ac108477.1
Ac108516.2
Ac108673.2
Ac108673.3
Ac108676.1
Ac108676.2
Ac108693.2
Ac108704.2
Ac108718.1
Ac108727.2
Ac108729.2
Ac108734.3
Ac108738.1
Ac108749.1
Ac108751.4
Ac108751.5
Ac108866.1
Ac108868.2
Ac108935.1
Ac109326.1
Ac109445.1
Ac109454.3
Ac109460.3
Ac109462.1
Ac109466.1
Ac109587.1
Ac109597.2
Ac109630.1
Ac109635.2
Ac109635.6
Ac109780.1
Ac109811.1
Ac109830.1
Ac110079.1
Ac110285.1
Ac110285.2
Ac110285.5
Ac110285.7
Ac110588.1
Ac110620.1
Ac110716.2
Ac110741.1
Ac110749.1
Ac110754.1
Ac110760.3
Ac110767.1
Ac110768.2
Ac110769.1
Ac110769.2
Ac110799.1
Ac110813.1
Ac110921.1
Ac111000.1
Ac111000.4
Ac111149.1
Ac111149.2
Ac111152.3
Ac111182.1
Ac111186.1
Ac111188.1
Ac111198.1
Ac112128.1
Ac112187.3
Ac112196.1
Ac112198.3
Ac112200.1
Ac112200.2
Ac112204.2
Ac112206.2
Ac112220.1
Ac112220.2
Ac112225.1
Ac112236.2
Ac112240.1
Ac112243.1
Ac112250.1
Ac112481.1
Ac112491.1
Ac112492.5
Ac112504.2
Ac112673.1
Ac112698.1
Ac112907.1
Ac112907.2
Ac113143.2
Ac113189.1
Ac113189.3
Ac113189.4
Ac113192.1
Ac113192.4
Ac113192.5
Ac113208.1
Ac113346.2
Ac113347.2
Ac113347.3
Ac113355.1
Ac113361.1
Ac113367.1
Ac113382.1
Ac113385.1
Ac113398.1
Ac113410.3
Ac113423.1
Ac113430.1
Ac113554.1
Ac113608.1
Ac113608.2
Ac113615.1
Ac113935.1
Ac114271.1
Ac114291.1
Ac114296.1
Ac114316.1
Ac114400.1
Ac114401.1
Ac114488.2
Ac114488.3
Ac114489.1
Ac114491.1
Ac114498.1
Ac114546.1
Ac114550.2
Ac114689.3
Ac114730.1
Ac114730.3
Ac114744.1
Ac114763.1
Ac114776.1
Ac114781.3
Ac114786.1
Ac114797.1
Ac114803.1
Ac114811.2
Ac114812.3
Ac114814.3
Ac114947.1
Ac114956.1
Ac114956.3
Ac114982.1
Ac115115.1
Ac115619.1
Ac115676.1
Ac115837.2
Ac115989.1
Ac116021.1
Ac116025.1
Ac116025.2
Ac116036.2
Ac116049.2
Ac116312.1
Ac116337.3
Ac116348.4
Ac116351.2
Ac116353.1
Ac116353.5
Ac116366.1
Ac116366.3
Ac116407.2
Ac116407.4
Ac116456.1
Ac116535.1
Ac116563.1
Ac116609.1
Ac116609.2
Ac116609.3
Ac116666.1
Ac116667.1
Ac116903.1
Ac117373.1
Ac117382.1
Ac117382.2
Ac117386.1
Ac117386.2
Ac117409.1
Ac117422.1
Ac117460.1
Ac117462.1
Ac117490.2
Ac117498.1
Ac117498.2
Ac117500.2
Ac117500.5
Ac117503.2
Ac117505.1
Ac117945.1
Ac118469.1
Ac118549.1
Ac118553.2
Ac118658.1
Ac118754.1
Ac118754.2
Ac118754.3
Ac118755.1
Ac118757.1
Ac118758.3
Ac118942.1
Ac119044.1
Ac119150.1
Ac119403.2
Ac119427.1
Ac119428.3
Ac119673.1
Ac119674.1
Ac119677.1
Ac119744.1
Ac119800.1
Ac119868.1
Ac120036.3
Ac120036.4
Ac120057.2
Ac120057.3
Ac120057.4
Ac120114.1
Ac120114.2
Ac120114.4
Ac120193.1
Ac120349.2
Ac120498.1
Ac120498.3
Ac120498.7
Ac120498.9
Ac121251.1
Ac121334.1
Ac121334.2
Ac121338.2
Ac121758.3
Ac121761.1
Ac121761.2
Ac122108.1
Ac122129.1
Ac122136.1
Ac122688.2
Ac122707.1
Ac122713.1
Ac122714.2
Ac122718.2
Ac123595.1
Ac123767.1
Ac123777.1
Ac123912.4
Ac124016.1
Ac124067.2
Ac124067.3
Ac124068.2
Ac124069.1
Ac124076.1
Ac124242.1
Ac124248.1
Ac124276.1
Ac124276.2
Ac124283.1
Ac124283.5
Ac124290.1
Ac124312.1
Ac124312.3
Ac124319.1
Ac124804.1
Ac124854.1
Ac124916.2
Ac124944.1
Ac124944.3
Ac124947.1
Ac124947.2
Ac125257.2
Ac125494.1
Ac125603.1
Ac125611.2
Ac125611.3
Ac125616.1
Ac125807.1
Ac126177.3
Ac126323.1
Ac126323.4
Ac126407.1
Ac126544.1
Ac126544.2
Ac126564.1
Ac126614.1
Ac126615.1
Ac126615.2
Ac126696.1
Ac126696.2
Ac126763.1
Ac126768.1
Ac126773.2
Ac126773.4
Ac126915.1
Ac127002.1
Ac127024.2
Ac127029.3
Ac127070.1
Ac127070.4
Ac127459.1
Ac127459.3
Ac127496.1
Ac127496.7
Ac127521.1
Ac127526.1
Ac127537.1
Ac128677.1
Ac128685.1
Ac128707.1
Ac128709.2
Ac128709.3
Ac129492.1
Ac129492.2
Ac129492.3
Ac129492.5
Ac129492.7
Ac129492.8
Ac129507.2
Ac129507.3
Ac129807.1
Ac129926.1
Ac130324.2
Ac130343.1
Ac130343.2
Ac130364.1
Ac130366.1
Ac130371.1
Ac130371.2
Ac130415.1
Ac130448.1
Ac130456.6
Ac130466.1
Ac130469.1
Ac130651.1
Ac130710.1
Ac131009.1
Ac131009.3
Ac131009.4
Ac131025.1
Ac131025.3
Ac131094.1
Ac131097.1
Ac131097.2
Ac131097.3
Ac131097.4
Ac131160.1
Ac131182.1
Ac131212.4
Ac131235.2
Ac131235.3
Ac131274.3
Ac131280.1
Ac131391.1
Ac131888.1
Ac131934.1
Ac131956.2
Ac132008.2
Ac132217.1
Ac132219.2
Ac132812.1
Ac132825.1
Ac132825.3
Ac132825.4
Ac132825.5
Ac132872.1
Ac132872.2
Ac132872.3
Ac132938.1
Ac132938.5
Ac133065.1
Ac133141.1
Ac133552.1
Ac133552.2
Ac133552.3
Ac133561.3
Ac133637.1
Ac133644.3
Ac133785.1
Ac134043.1
Ac134050.1
Ac134312.1
Ac134682.1
Ac134698.2
Ac134772.1
Ac134878.1
Ac135012.1
Ac135048.1
Ac135048.2
Ac135048.4
Ac135050.2
Ac135050.5
Ac135178.3
Ac135178.6
Ac135279.3
Ac135388.1
Ac135586.2
Ac135626.1
Ac135721.2
Ac135782.1
Ac135895.1
Ac136285.1
Ac136285.3
Ac136443.3
Ac136469.1
Ac136469.2
Ac136475.2
Ac136475.4
Ac136475.5
Ac136475.6
Ac136475.8
Ac136489.1
Ac136604.3
Ac136628.2
Ac136632.2
Ac136759.1
Ac136944.2
Ac137527.1
Ac137579.1
Ac137579.2
Ac137630.2
Ac137630.3
Ac137675.1
Ac137695.2
Ac137767.1
Ac137834.2
Ac137894.1
Ac137932.1
Ac137932.2
Ac137932.3
Ac137936.1
Ac138028.6
Ac138123.1
Ac138150.1
Ac138150.2
Ac138207.4
Ac138207.8
Ac138304.1
Ac138356.3
Ac138393.1
Ac138393.3
Ac138409.1
Ac138409.2
Ac138466.1
Ac138474.1
Ac138512.1
Ac138627.1
Ac138649.1
Ac138649.2
Ac138655.1
Ac138701.1
Ac138761.1
Ac138811.1
Ac138832.1
Ac138907.7
Ac138932.1
Ac138932.3
Ac138951.1
Ac138956.2
Ac138969.2
Ac139149.1
Ac139256.1
Ac139453.1
Ac139493.2
Ac139530.3
Ac139712.3
Ac139718.1
Ac139718.2
Ac139720.2
Ac139749.1
Ac139768.1
Ac139769.1
Ac139783.2
Ac139792.1
Ac139795.1
Ac139795.3
Ac139887.1
Ac140059.1
Ac140118.1
Ac140504.1
Ac140912.1
Ac141424.1
Ac141586.1
Ac141586.5
Ac141930.1
Ac141930.2
Ac142472.1
Ac143336.1
Ac144521.1
Ac144522.1
Ac144836.1
Ac145124.1
Ac145207.2
Ac145207.3
Ac145207.4
Ac145207.7
Ac145207.8
Ac145207.9
Ac145285.1
Ac145285.2
Ac145422.1
Ac145423.3
Ac147067.1
Ac147067.2
Ac147651.2
Ac147651.4
Ac148477.2
Ac148477.3
Ac148477.5
Ac148477.6
Ac148477.8
Ac156455.1
Ac190387.1
Ac207130.1
Ac211433.1
Ac211476.2
Ac211485.1
Ac215522.2
Ac226118.1
Ac231533.1
Ac231657.1
Ac231981.1
Ac233266.1
Ac233280.1
Ac233280.19
Ac233289.1
Ac233296.1
Ac233300.1
Ac233702.8
Ac233702.9
Ac233723.1
Ac233723.2
Ac233724.11
Ac233724.6
Ac233992.1
Ac233992.2
Ac233992.3
Ac234063.1
Ac234582.1
Ac234582.2
Ac234772.2
Ac234781.1
Ac234782.1
Ac234917.1
Ac239798.4
Ac239800.2
Ac239803.1
Ac239868.1
Ac241584.1
Ac241584.2
Ac242426.2
Ac242498.1
Ac242842.3
Ac242988.2
Ac243312.2
Ac243547.1
Ac243547.2
Ac243547.3
Ac243562.1
Ac243571.2
Ac243585.2
Ac243654.1
Ac243654.2
Ac243773.1
Ac243773.2
Ac243829.1
Ac243829.4
Ac243830.1
Ac243960.3
Ac243965.1
Ac243967.1
Ac243967.3
Ac244021.1
Ac244034.3
Ac244035.1
Ac244090.3
Ac244100.2
Ac244100.3
Ac244153.1
Ac244157.2
Ac244197.2
Ac244250.1
Ac244250.2
Ac244453.1
Ac244517.2
Ac244517.4
Ac244517.5
Ac244517.6
Ac244636.2
Ac245014.3
Ac245033.1
Ac245033.2
Ac245052.2
Ac245052.5
Ac245100.2
Ac245100.3
Ac245100.4
Ac245100.7
Ac245100.8
Ac245100.9
Ac245128.1
Ac245140.1
Ac245140.3
Ac245291.1
Ac245427.1
Ac245452.1
Ac245517.1
Ac245517.2
Ac245517.3
Ac245519.1
Ac245884.3
Ac246680.1
Ac246793.1
Ac253536.7
Ac253576.1
Ac253576.2
Ac254562.1
Ac254629.1
Ac254633.1
Acaa1
Acaa2
Acaca
Acacb
Acad10
Acad11
Acad8
Acad9
Acadm
Acads
Acadsb
Acadvl
Acan
Acap1
Acap2
Acap3
Acat1
Acat2
Acbd3
Acbd4
Acbd6
Accs
Acd
Ace
Ace3p
Acer3
Ache
Acin1
Ackr2
Ackr4
Acly
Acmsd
Aco1
Aco2
Acot1
Acot11
Acot13
Acot2
Acot6
Acot7
Acot9
Acox1
Acox2
Acoxl
Acp1
Acp2
Acp6
Acp7
Acpp
Acrbp
Acrv1
Acsbg1
Acsbg2
Acsf2
Acsf3
Acsl3
Acsl4
Acsl5
Acsm1
Acsm2a
Acsm2b
Acsm3
Acsm4
Acsm5
Acss1
Acss2
Acss3
Acta1
Acta2
Acta2-as1
Actb
Actbp13
Actg1
Actg1p1
Actg1p19
Actl6a
Actl6b
Actl7a
Actn1-as1
Actn2
Actn3
Actn4
Actn4p2
Actr10
Actr1a
Actr2
Actr3
Actr3b
Actr3c
Actr6
Acvr1b
Acvr2a
Acvr2b
Acvrl1
Acy1
Acyp1
Acyp2
Ad000090.1
Ad000671.1
Ad000671.3
Ad000864.2
Ad001527.2
Ada2
Adad2
Adal
Adam11
Adam12
Adam15
Adam17
Adam18
Adam19
Adam20p1
Adam22
Adam28
Adam29
Adam32
Adam33
Adam5
Adam8
Adam9
Adamts1
Adamts10
Adamts13
Adamts15
Adamts17
Adamts18
Adamts19
Adamts2
Adamts20
Adamts4
Adamts6
Adamts7
Adamts7p1
Adamts7p4
Adamts9
Adamts9-as1
Adamts9-as2
Adamtsl1
Adamtsl2
Adamtsl3
Adamtsl4
Adamtsl4-as1
Adamtsl5
Adap2
Adarb1
Adat1
Adat3
Adck1
Adck2
Adck5
Adcy1
Adcy10p1
Adcy2
Adcy3
Adcy4
Adcy5
Adcy6
Adcy7
Adcy8
Adcy9
Adcyap1
Adcyap1r1
Add1
Add2
Add3
Add3-as1
Adgb
Adgra2
Adgra3
Adgrb1
Adgrb2
Adgrb3
Adgrd1
Adgrd2
Adgre1
Adgre2
Adgre3
Adgre5
Adgrf2
Adgrf3
Adgrf4
Adgrg1
Adgrg3
Adgrg6
Adgrg7
Adgrl1
Adgrl2
Adgrl3
Adgrv1
Adh5p2
Adh5p4
Adh6
Adhfe1
Adi1p1
Adi1p2
Adig
Adipoq
Adipor1
Adipor2
Adirf
Adk
Adm
Adm2
Adnp
Adnp2
Adnp-as1
Ado
Adora1
Adora2a
Adora2a-as1
Adora2b
Adpgk-as1
Adprh
Adprm
Adra1a
Adra1d
Adra2a
Adra2c
Adrb1
Adrm1
Adsl
Adss
Adssl1
Adtrp
Aebp1
Aebp2
Aen
Aes
Af003529.1
Af038458.2
Af038458.3
Af064860.2
Af067845.2
Af067845.4
Af067845.5
Af111167.1
Af111169.1
Af117829.1
Af121898.1
Af124730.1
Af127577.3
Af127577.5
Af127936.1
Af129075.1
Af129408.1
Af131215.1
Af131215.7
Af131216.2
Af186190.1
Af196972.1
Af213884.1
Af228730.5
Af233439.1
Af233439.2
Af235103.1
Af241726.2
Af274858.1
Afap1
Afap1l1
Afap1l2
Afdn
Aff1
Aff2-it1
Aff3
Afg1l
Afg3l1p
Afg3l2
Afmid
Afp
Aftph
Agap1
Agap1-it1
Agap2
Agap2-as1
Agap3
Agbl2
Agbl3
Agbl4
Agbl5
Agfg1
Agfg2
Aggf1
Aggf1p10
Agk
Agl
Ago1
Ago2
Ago3
Agpat1
Agpat2
Agpat3
Agpat5
Agps
Agr2
Agrn
Agrp
Agtpbp1
Agtr1
Agtrap
Agxt
Ahctf1
Ahcy
Ahcyl1
Ahcyl2
Ahcyp7
Ahdc1
Ahnak
Ahnak2
Ahr
Ahrr
Ahsa1
Ahsa2p
Ahsg
Ahsp
Aida
Aif1
Aif1l
Aifm1p1
Aifm2
Aifm3
Aig1
Aimp1
Aimp2
Aip
Aipl1
Aire
Aj003147.2
Aj009632.2
Aj011931.1
Aj011932.1
Ajap1
Ajm1
Ajuba
Ak1
Ak2
Ak3p2
Ak3p5
Ak4
Ak5
Ak7
Ak9
Akap1
Akap12
Akap13
Akap17a
Akap2
Akap5
Akap6
Akap7
Akap8l
Akap9
Akip1
Akirin1
Akna
Akr1a1
Akr1b10
Akr1b15
Akr1c1
Akr1c2
Akr1c3
Akr1c8p
Akr1d1
Akr1e2
Akt1
Akt1s1
Akt2
Akt3
Al008718.1
Al008720.1
Al008726.1
Al008729.1
Al008729.2
Al008733.1
Al009028.1
Al009179.1
Al009181.1
Al009183.1
Al020993.1
Al020996.1
Al020996.2
Al020997.2
Al021068.1
Al021155.2
Al021391.1
Al021396.1
Al021546.1
Al021578.1
Al021707.3
Al021707.5
Al021808.1
Al021879.1
Al021997.3
Al022067.1
Al022068.1
Al022069.1
Al022069.2
Al022100.1
Al022157.1
Al022237.1
Al022238.2
Al022238.4
Al022312.1
Al022313.2
Al022313.4
Al022314.1
Al022316.1
Al022318.1
Al022318.4
Al022319.1
Al022323.1
Al022323.2
Al022326.1
Al022328.2
Al022328.3
Al022329.3
Al022331.1
Al022341.1
Al022341.2
Al022342.1
Al022345.4
Al022396.1
Al022476.1
Al022724.1
Al023283.1
Al023284.1
Al023495.1
Al023584.1
Al023584.2
Al023693.1
Al023754.1
Al023803.1
Al023803.2
Al023803.3
Al023806.1
Al023806.2
Al023806.3
Al024474.2
Al024497.1
Al024498.2
Al024507.2
Al024508.2
Al024509.1
Al031005.1
Al031055.1
Al031123.1
Al031123.2
Al031123.3
Al031229.1
Al031258.1
Al031274.1
Al031280.1
Al031282.1
Al031283.3
Al031289.1
Al031428.1
Al031432.3
Al031432.4
Al031587.2
Al031590.1
Al031602.1
Al031658.2
Al031665.1
Al031666.1
Al031666.2
Al031666.3
Al031668.1
Al031674.1
Al031679.1
Al031708.1
Al031709.1
Al031710.2
Al031726.1
Al031777.2
Al031777.3
Al031847.1
Al031847.2
Al031848.1
Al031848.2
Al031864.1
Al031963.2
Al031985.2
Al032819.1
Al032819.2
Al032819.3
Al033381.2
Al033397.1
Al033504.1
Al033519.1
Al033527.1
Al033527.3
Al033527.4
Al033527.5
Al033528.2
Al033529.1
Al034346.1
Al034349.1
Al034374.1
Al034379.1
Al034397.3
Al034417.2
Al034417.4
Al034418.1
Al034428.1
Al034430.1
Al034546.1
Al034548.1
Al034550.2
Al034555.1
Al035045.1
Al035078.3
Al035078.4
Al035252.2
Al035252.3
Al035398.1
Al035404.2
Al035405.1
Al035410.1
Al035417.1
Al035420.1
Al035420.2
Al035420.3
Al035423.1
Al035427.1
Al035443.1
Al035456.1
Al035458.2
Al035461.1
Al035530.2
Al035555.1
Al035587.1
Al035588.1
Al035660.1
Al035660.2
Al035661.1
Al035685.1
Al035693.1
Al049541.2
Al049543.1
Al049594.1
Al049610.1
Al049629.2
Al049637.2
Al049649.1
Al049651.1
Al049697.1
Al049697.2
Al049712.1
Al049765.1
Al049780.1
Al049780.2
Al049794.1
Al049794.2
Al049795.1
Al049796.1
Al049828.1
Al049829.1
Al049829.2
Al049830.3
Al049830.4
Al049836.1
Al049839.2
Al049840.2
Al049840.3
Al049844.2
Al049844.3
Al049861.1
Al049870.3
Al049871.1
Al049874.3
Al050320.1
Al050331.2
Al050338.1
Al050341.2
Al050343.1
Al050402.1
Al050403.2
Al078459.1
Al078590.3
Al078601.3
Al078604.3
Al078605.1
Al078612.2
Al078621.1
Al078621.3
Al078644.2
Al078645.1
Al079301.1
Al079307.1
Al079342.3
Al080250.1
Al080276.2
Al080285.1
Al080313.2
Al080317.3
Al096701.2
Al096772.1
Al096803.1
Al096828.3
Al096865.1
Al096870.1
Al109613.1
Al109615.2
Al109618.1
Al109659.2
Al109755.1
Al109766.1
Al109767.1
Al109804.1
Al109810.2
Al109811.3
Al109837.1
Al109897.1
Al109910.2
Al109913.1
Al109917.1
Al109918.1
Al109933.1
Al109936.2
Al109947.1
Al109954.1
Al109976.1
Al110115.2
Al110118.1
Al110118.2
Al110292.1
Al117187.1
Al117190.1
Al117190.3
Al117329.1
Al117335.1
Al117336.2
Al117339.5
Al117340.1
Al117341.1
Al117348.1
Al117348.2
Al117378.2
Al117379.1
Al117382.2
Al118506.1
Al118508.1
Al118508.2
Al118522.1
Al118556.1
Al118558.3
Al121578.1
Al121578.3
Al121579.2
Al121594.1
Al121603.2
Al121612.2
Al121655.1
Al121656.1
Al121672.1
Al121672.2
Al121758.1
Al121759.2
Al121760.1
Al121768.1
Al121769.1
Al121772.1
Al121772.2
Al121785.1
Al121796.1
Al121821.1
Al121821.2
Al121827.1
Al121827.2
Al121829.1
Al121829.2
Al121830.1
Al121832.1
Al121832.2
Al121832.3
Al121839.2
Al121845.1
Al121845.2
Al121845.3
Al121845.4
Al121890.4
Al121894.2
Al121899.1
Al121900.2
Al121906.1
Al121906.2
Al121908.1
Al121917.1
Al121935.1
Al121936.1
Al121949.2
Al121949.3
Al121950.1
Al121956.4
Al121957.1
Al121972.1
Al121983.1
Al121983.2
Al121985.1
Al121987.2
Al121990.1
Al121992.1
Al121999.1
Al122008.1
Al122010.1
Al122018.1
Al122023.1
Al122035.1
Al122058.1
Al132639.1
Al132639.2
Al132639.3
Al132642.1
Al132655.2
Al132657.2
Al132671.1
Al132709.1
Al132712.1
Al132780.1
Al132780.2
Al132819.1
Al132822.1
Al132857.1
Al132875.3
Al132989.2
Al132996.1
Al133153.1
Al133153.2
Al133163.3
Al133215.2
Al133216.2
Al133227.1
Al133230.1
Al133243.2
Al133247.2
Al133268.3
Al133284.1
Al133325.1
Al133325.2
Al133325.3
Al133338.1
Al133343.1
Al133346.1
Al133351.1
Al133351.4
Al133352.1
Al133368.1
Al133370.2
Al133371.1
Al133371.2
Al133372.1
Al133372.2
Al133380.1
Al133383.1
Al133396.2
Al133410.1
Al133410.2
Al133410.3
Al133412.1
Al133419.1
Al133445.2
Al133461.1
Al133464.1
Al133466.1
Al133467.1
Al133467.2
Al133467.3
Al133480.1
Al133481.1
Al133485.1
Al133485.2
Al133499.1
Al133516.1
Al133520.1
Al133547.1
Al133551.1
Al135744.1
Al135785.1
Al135791.1
Al135818.2
Al135838.1
Al135878.1
Al135901.1
Al135902.2
Al135905.2
Al135938.1
Al135999.1
Al135999.3
Al136018.1
Al136038.3
Al136038.5
Al136040.1
Al136084.2
Al136090.1
Al136097.2
Al136099.1
Al136115.1
Al136115.2
Al136131.1
Al136131.3
Al136141.1
Al136172.1
Al136181.1
Al136295.1
Al136295.2
Al136295.4
Al136301.1
Al136307.1
Al136309.2
Al136309.4
Al136366.1
Al136380.1
Al136419.1
Al136454.1
Al136501.1
Al136520.1
Al136962.1
Al136979.1
Al136981.1
Al136982.2
Al136982.6
Al136982.7
Al136985.2
Al136987.1
Al136988.2
Al137003.1
Al137003.2
Al137005.2
Al137009.1
Al137026.2
Al137027.1
Al137028.1
Al137058.2
Al137060.1
Al137067.1
Al137077.1
Al137077.2
Al137078.1
Al137078.2
Al137100.1
Al137182.1
Al137186.1
Al137782.1
Al137785.1
Al137789.2
Al137793.1
Al137798.3
Al137802.2
Al137802.3
Al137847.1
Al137847.2
Al137856.1
Al138478.1
Al138720.1
Al138724.1
Al138726.1
Al138756.1
Al138760.1
Al138767.2
Al138787.2
Al138826.1
Al138828.1
Al138831.1
Al138831.2
Al138878.1
Al138881.1
Al138885.3
Al138885.4
Al138889.1
Al138895.1
Al138895.2
Al138916.1
Al138921.1
Al138955.1
Al138966.2
Al138976.1
Al138976.2
Al139005.1
Al139008.2
Al139011.1
Al139022.1
Al139035.1
Al139039.3
Al139041.1
Al139082.1
Al139093.1
Al139095.3
Al139095.4
Al139095.5
Al139098.2
Al139099.1
Al139099.2
Al139099.3
Al139118.1
Al139125.1
Al139130.1
Al139132.1
Al139156.3
Al139158.1
Al139158.2
Al139161.1
Al139161.2
Al139184.1
Al139220.2
Al139230.1
Al139240.1
Al139246.5
Al139254.2
Al139260.1
Al139260.3
Al139286.2
Al139288.1
Al139300.1
Al139300.2
Al139317.1
Al139317.3
Al139317.5
Al139327.1
Al139330.1
Al139344.1
Al139351.1
Al139353.2
Al139384.2
Al139385.1
Al139393.1
Al139412.1
Al139423.1
Al139424.1
Al139424.3
Al139805.1
Al139807.1
Al139824.2
Al157385.1
Al157392.1
Al157392.3
Al157392.4
Al157392.5
Al157398.1
Al157400.1
Al157400.2
Al157400.5
Al157402.2
Al157414.1
Al157702.2
Al157709.1
Al157712.1
Al157713.1
Al157756.1
Al157762.1
Al157770.1
Al157777.2
Al157778.1
Al157786.1
Al157788.1
Al157791.2
Al157823.1
Al157823.2
Al157827.2
Al157832.2
Al157834.2
Al157838.1
Al157871.1
Al157871.4
Al157886.1
Al157888.1
Al157895.1
Al157902.1
Al157904.1
Al157912.1
Al157931.1
Al157935.1
Al157935.2
Al157938.2
Al157955.1
Al157996.1
Al158063.1
Al158064.1
Al158070.2
Al158071.1
Al158071.4
Al158147.1
Al158151.1
Al158151.2
Al158151.3
Al158166.2
Al158175.1
Al158198.1
Al158206.1
Al158207.2
Al158211.3
Al158211.5
Al158212.1
Al158212.2
Al158212.3
Al158800.1
Al158824.1
Al158828.1
Al158834.2
Al158837.1
Al158839.1
Al158847.1
Al159169.1
Al159169.3
Al160004.1
Al160153.1
Al160171.1
Al160236.2
Al160237.1
Al160254.1
Al160272.1
Al160275.2
Al160286.1
Al160286.3
Al160291.1
Al160313.1
Al160314.2
Al160408.1
Al160408.2
Al160408.5
Al160408.6
Al160411.1
Al161431.1
Al161452.1
Al161629.2
Al161636.2
Al161640.1
Al161645.1
Al161668.1
Al161668.4
Al161669.1
Al161716.1
Al161719.1
Al161725.1
Al161725.2
Al161727.1
Al161729.1
Al161729.2
Al161729.3
Al161729.4
Al161757.1
Al161757.2
Al161757.5
Al161782.1
Al161785.1
Al161785.2
Al161785.3
Al161893.1
Al161896.1
Al161908.1
Al161908.2
Al161910.1
Al161931.1
Al161935.1
Al161935.2
Al161937.1
Al162151.1
Al162171.1
Al162171.2
Al162231.1
Al162231.2
Al162231.3
Al162253.1
Al162258.1
Al162274.2
Al162293.1
Al162311.3
Al162373.1
Al162377.1
Al162377.2
Al162385.1
Al162385.2
Al162386.1
Al162411.1
Al162412.1
Al162419.1
Al162425.1
Al162427.1
Al162497.1
Al162511.1
Al162574.3
Al162591.2
Al162595.1
Al162595.2
Al162615.1
Al162632.3
Al162713.1
Al162724.2
Al162725.2
Al162726.1
Al162726.3
Al162742.1
Al163195.1
Al163636.2
Al163952.1
Al163974.1
Al352979.1
Al352979.3
Al352984.1
Al353133.1
Al353194.1
Al353572.1
Al353572.2
Al353572.3
Al353579.1
Al353588.1
Al353593.1
Al353593.2
Al353596.1
Al353597.3
Al353621.2
Al353622.2
Al353648.1
Al353649.1
Al353651.1
Al353651.2
Al353651.3
Al353653.1
Al353662.1
Al353708.2
Al353708.3
Al353718.1
Al353719.1
Al353726.1
Al353743.1
Al353743.3
Al353747.2
Al353747.4
Al353759.1
Al353764.1
Al353768.1
Al353771.1
Al353778.1
Al353795.2
Al353795.3
Al353801.1
Al353803.1
Al353807.2
Al353807.4
Al354695.1
Al354696.2
Al354707.1
Al354707.2
Al354707.3
Al354710.1
Al354710.2
Al354726.1
Al354733.1
Al354740.1
Al354751.3
Al354761.1
Al354796.1
Al354811.1
Al354813.1
Al354824.1
Al354824.2
Al354836.1
Al354861.3
Al354863.1
Al354872.1
Al354892.1
Al354892.2
Al354919.2
Al354920.1
Al354928.1
Al354936.1
Al354984.3
Al354989.2
Al354993.2
Al355001.1
Al355001.2
Al355032.1
Al355075.1
Al355076.1
Al355076.2
Al355076.3
Al355096.1
Al355102.2
Al355102.3
Al355143.1
Al355149.1
Al355297.1
Al355297.2
Al355297.3
Al355303.1
Al355306.2
Al355310.3
Al355312.3
Al355315.1
Al355355.2
Al355357.1
Al355377.2
Al355385.1
Al355388.1
Al355388.2
Al355388.3
Al355472.1
Al355472.2
Al355472.3
Al355480.2
Al355481.1
Al355482.1
Al355482.2
Al355490.1
Al355490.2
Al355499.1
Al355499.2
Al355512.1
Al355574.1
Al355592.1
Al355607.1
Al355802.2
Al355803.1
Al355810.1
Al355816.1
Al355836.1
Al355838.1
Al355864.1
Al355870.1
Al355877.1
Al355916.2
Al355916.3
Al355974.1
Al355974.2
Al355987.1
Al355987.2
Al355987.3
Al355987.4
Al355987.5
Al355990.1
Al355990.2
Al355994.3
Al355997.1
Al356019.1
Al356020.1
Al356022.1
Al356055.1
Al356095.3
Al356234.1
Al356234.2
Al356235.1
Al356274.1
Al356276.1
Al356309.1
Al356309.3
Al356311.1
Al356361.1
Al356364.1
Al356417.1
Al356441.1
Al356481.1
Al356488.2
Al356489.1
Al356515.1
Al356575.1
Al356583.1
Al356585.10
Al356599.1
Al356740.1
Al356740.3
Al356750.1
Al356756.1
Al356800.1
Al356804.1
Al356968.2
Al357033.1
Al357033.3
Al357054.2
Al357054.3
Al357078.2
Al357078.3
Al357079.2
Al357093.2
Al357127.1
Al357137.1
Al357140.2
Al357140.3
Al357140.4
Al357143.1
Al357315.2
Al357558.1
Al357558.2
Al357563.1
Al357568.1
Al357673.2
Al357833.1
Al357992.1
Al358075.2
Al358113.1
Al358115.1
Al358176.4
Al358215.2
Al358333.3
Al358334.2
Al358334.3
Al358393.1
Al358472.2
Al358472.3
Al358472.4
Al358472.5
Al358472.7
Al358473.1
Al358612.1
Al358613.2
Al358852.1
Al358876.2
Al358913.2
Al358933.1
Al358976.1
Al359094.1
Al359094.2
Al359182.1
Al359233.1
Al359258.2
Al359258.3
Al359265.3
Al359313.1
Al359382.1
Al359397.1
Al359399.1
Al359502.1
Al359504.2
Al359510.2
Al359511.1
Al359532.1
Al359541.1
Al359547.1
Al359551.1
Al359633.2
Al359636.2
Al359643.2
Al359644.1
Al359672.1
Al359694.1
Al359704.1
Al359710.1
Al359711.2
Al359715.1
Al359736.1
Al359762.1
Al359834.1
Al359853.1
Al359878.1
Al359878.2
Al359881.3
Al359922.1
Al359962.1
Al359962.2
Al359979.2
Al360007.1
Al360012.1
Al360181.2
Al360181.4
Al360182.2
Al360219.1
Al360270.3
Al365181.3
Al365204.1
Al365204.3
Al365205.1
Al365214.2
Al365226.1
Al365226.2
Al365259.1
Al365273.1
Al365295.1
Al365356.2
Al365356.3
Al365394.1
Al365434.1
Al365436.2
Al389885.1
Al390023.1
Al390036.1
Al390037.1
Al390066.1
Al390067.1
Al390198.1
Al390254.1
Al390294.1
Al390334.1
Al390718.1
Al390719.1
Al390726.6
Al390728.5
Al390783.1
Al390816.1
Al390816.2
Al390835.1
Al390838.1
Al390866.1
Al390879.1
Al390882.1
Al390955.1
Al390955.2
Al390957.1
Al391056.1
Al391058.1
Al391069.2
Al391069.3
Al391095.3
Al391121.1
Al391152.1
Al391244.2
Al391262.1
Al391335.1
Al391361.2
Al391380.1
Al391421.1
Al391422.1
Al391422.4
Al391645.1
Al391650.1
Al391684.1
Al391704.1
Al391832.1
Al391832.2
Al391832.3
Al391834.2
Al391839.1
Al391839.2
Al391845.1
Al391863.1
Al391883.1
Al392024.1
Al392086.2
Al392172.1
Al441943.2
Al441963.1
Al441992.1
Al442067.1
Al442128.2
Al442163.1
Al442163.2
Al442647.2
Al442663.3
Al445070.1
Al445187.1
Al445190.1
Al445193.2
Al445205.1
Al445231.1
Al445250.1
Al445309.1
Al445363.2
Al445363.3
Al445433.1
Al445437.1
Al445465.1
Al445471.2
Al445483.1
Al445490.1
Al445493.1
Al445523.1
Al445524.1
Al445529.1
Al445531.1
Al445567.2
Al445673.1
Al445685.1
Al445985.1
Al445991.1
Al449283.1
Al449423.1
Al450043.1
Al450163.1
Al450226.1
Al450267.1
Al450304.1
Al450306.1
Al450309.1
Al450322.1
Al450326.1
Al450344.1
Al450344.2
Al450344.3
Al450384.2
Al450423.1
Al450442.1
Al450468.1
Al450468.2
Al450472.1
Al450990.1
Al450992.1
Al450998.2
Al451000.1
Al451007.1
Al451007.2
Al451042.2
Al451044.1
Al451050.2
Al451054.2
Al451061.1
Al451062.1
Al451062.3
Al451065.1
Al451069.2
Al451074.1
Al451085.1
Al451085.2
Al451123.1
Al451137.1
Al451142.1
Al451164.1
Al451165.2
Al499605.1
Al512283.1
Al512288.1
Al512306.3
Al512326.1
Al512326.3
Al512328.1
Al512343.1
Al512353.1
Al512361.1
Al512408.1
Al512422.1
Al512430.1
Al512506.2
Al512622.1
Al512625.1
Al512625.2
Al512625.3
Al512631.1
Al512631.2
Al512635.1
Al512638.2
Al512658.1
Al512658.2
Al512662.2
Al512791.2
Al513122.2
Al513123.1
Al513124.1
Al513165.1
Al513165.2
Al513174.1
Al513175.2
Al513217.1
Al513220.1
Al513304.1
Al513314.2
Al513321.2
Al513327.2
Al513412.1
Al513475.1
Al513485.1
Al513497.1
Al513523.3
Al583722.1
Al583722.2
Al583722.4
Al583810.1
Al583810.2
Al583810.3
Al583835.2
Al583844.1
Al583859.1
Al589642.1
Al589684.1
Al589740.1
Al589745.1
Al589765.2
Al589765.4
Al589765.5
Al589765.7
Al589826.2
Al589843.1
Al589863.1
Al589935.1
Al589987.1
Al590004.2
Al590068.1
Al590068.3
Al590084.2
Al590133.1
Al590133.2
Al590143.1
Al590226.2
Al590235.1
Al590282.1
Al590326.1
Al590327.1
Al590365.1
Al590385.1
Al590408.1
Al590432.1
Al590434.1
Al590440.1
Al590440.2
Al590483.1
Al590552.1
Al590560.2
Al590617.2
Al590627.1
Al590627.2
Al590648.2
Al590652.1
Al590664.1
Al590666.4
Al590683.1
Al590705.1
Al590705.2
Al590708.1
Al590714.1
Al590763.1
Al590764.1
Al590822.1
Al590822.2
Al590867.1
Al590999.1
Al591074.1
Al591167.1
Al591212.1
Al591222.1
Al591368.1
Al591419.1
Al591468.1
Al591473.1
Al591485.1
Al591503.1
Al591503.3
Al591518.1
Al591742.1
Al591742.2
Al591806.1
Al591806.3
Al591845.1
Al591846.2
Al591848.1
Al591848.2
Al591896.1
Al591926.6
Al592076.1
Al592114.2
Al592114.3
Al592146.1
Al592156.1
Al592166.1
Al592287.1
Al592293.1
Al592295.4
Al592309.2
Al592402.1
Al592429.2
Al592430.2
Al592431.2
Al592435.1
Al592437.1
Al592447.1
Al592464.2
Al592528.1
Al596028.1
Al596094.1
Al596244.1
Al596257.1
Al596275.2
Al596442.1
Al603756.1
Al603832.2
Al603832.3
Al603841.1
Al606462.1
Al606489.1
Al606517.2
Al606534.4
Al606537.1
Al606748.1
Al606760.1
Al606760.3
Al606763.1
Al606807.1
Al606970.3
Al611929.1
Al627171.1
Al627171.2
Al627313.1
Al627422.1
Al627422.2
Al627443.1
Al645504.1
Al645608.3
Al645608.4
Al645608.6
Al645608.7
Al645728.1
Al645922.1
Al645924.1
Al645927.1
Al645929.1
Al645929.3
Al645939.5
Al645941.1
Al645941.2
Al645941.3
Al645949.1
Al645949.2
Al662791.1
Al662791.2
Al662795.1
Al662797.1
Al662884.2
Al662884.3
Al662890.1
Al662899.2
Al663058.1
Al663074.1
Al669831.3
Al669831.5
Al669841.1
Al669970.3
Al669983.1
Al670729.1
Al670729.2
Al671277.1
Al671762.1
Al671883.3
Al672142.1
Al672212.1
Al672277.1
Al672291.1
Al691403.2
Al691420.1
Al691442.1
Al691459.1
Al691482.3
Al691497.1
Al713852.1
Al713923.1
Al713965.1
Al713998.2
Al713999.1
Al731532.2
Al731563.3
Al731567.1
Al731569.1
Al731577.2
Al732292.2
Al732314.6
Al732323.1
Al732437.1
Al772363.1
Al807740.1
Al807752.2
Al807752.3
Al807752.6
Al807757.2
Al807761.4
Al807776.1
Al831784.1
Al844908.2
Al845331.3
Al928654.1
Al928654.2
Al928654.3
Al928921.1
Al929410.2
Al929472.2
Al929554.1
Alad
Alas1
Alas2
Alb
Alcam
Aldh16a1
Aldh18a1
Aldh1a1
Aldh1a2
Aldh1a3
Aldh1b1
Aldh1l1
Aldh1l1-as2
Aldh1l2
Aldh2
Aldh3a1
Aldh3a2
Aldh3b1
Aldh3b2
Aldh5a1
Aldh7a1
Aldh8a1
Aldoa
Aldoap1
Aldoc
Alg1
Alg10
Alg10b
Alg11
Alg13
Alg13-as1
Alg1l
Alg1l10p
Alg1l13p
Alg1l14p
Alg1l15p
Alg1l2
Alg1l3p
Alg1l9p
Alg2
Alg3
Alg6
Alg8
Alg9
Alk
Alkal2
Alkbh1
Alkbh2
Alkbh3
Alkbh5
Alkbh6
Alkbh7
Alms1
Alms1p1
Alox12-as1
Alox12p2
Alox15
Alox15p1
Alox15p2
Alox5
Alox5ap
Aloxe3
Alpk1
Alpk2
Alpk3
Alpl
Als2
Als2cr12
Alx3
Alyref
Amacr
Ambp
Ambra1
Amd1
Amd1p2
Amdhd1
Amdhd2
Amer3
Amh
Ammecr1l
Amn
Amot
Amotl1
Amotl2
Ampd2
Ampd3
Amt
Amy2b
Amz1
Amz2
Amz2p1
Anapc1
Anapc10
Anapc11
Anapc15
Anapc16
Anapc2
Anapc4
Anapc5
Anapc7
Ang
Angel1
Angel2
Angpt1
Angptl3
Angptl4
Angptl5
Angptl6
Angptl8
Ank1
Ank2
Ank3
Ank3-dt
Ankar
Ankdd1a
Ankdd1b
Ankef1
Ankfn1
Ankfy1
Ankh
Ankhd1
Ankhd1-eif4ebp3
Ankk1
Ankle2
Ankmy2
Ankra2
Ankrd1
Ankrd10
Ankrd11
Ankrd12
Ankrd13a
Ankrd13b
Ankrd13d
Ankrd16
Ankrd17
Ankrd18b
Ankrd18cp
Ankrd19p
Ankrd2
Ankrd20a1
Ankrd20a21p
Ankrd20a4
Ankrd20a5p
Ankrd20a7p
Ankrd22
Ankrd24
Ankrd26
Ankrd27
Ankrd28
Ankrd29
Ankrd30bl
Ankrd33
Ankrd33b
Ankrd34a
Ankrd34c-as1
Ankrd36
Ankrd36bp2
Ankrd37
Ankrd39
Ankrd40
Ankrd40cl
Ankrd42
Ankrd44
Ankrd44-it1
Ankrd45
Ankrd46
Ankrd49
Ankrd53
Ankrd54
Ankrd54p1
Ankrd55
Ankrd6
Ankrd60
Ankrd62
Ankrd62p1-parp4p3
Ankrd63
Ankrd65
Ankrd7
Anks1a
Anks1b
Anks3
Anks6
Ankub1
Ankzf1
Anln
Ano1
Ano10
Ano1-as1
Ano2
Ano3
Ano4
Ano5
Ano6
Ano7
Ano8
Ano9
Anp32a
Anp32b
Anp32bp1
Anp32e
Anpep
Antxr1
Antxr2
Antxrl
Anxa1
Anxa11
Anxa13
Anxa2
Anxa2p2
Anxa2r
Anxa3
Anxa4
Anxa5
Anxa6
Anxa9
Aoc1
Aoc2
Aoc3
Aoc4p
Aox1
Aox3p
Ap000223.1
Ap000229.1
Ap000233.1
Ap000244.1
Ap000251.1
Ap000254.1
Ap000265.1
Ap000281.2
Ap000289.1
Ap000295.1
Ap000317.2
Ap000320.1
Ap000345.1
Ap000346.3
Ap000346.4
Ap000350.1
Ap000350.4
Ap000354.1
Ap000356.4
Ap000358.1
Ap000365.1
Ap000402.1
Ap000424.1
Ap000438.1
Ap000439.1
Ap000442.1
Ap000442.2
Ap000446.1
Ap000487.1
Ap000553.1
Ap000553.5
Ap000577.1
Ap000593.4
Ap000619.2
Ap000640.2
Ap000646.1
Ap000662.1
Ap000679.1
Ap000688.1
Ap000688.4
Ap000692.2
Ap000695.1
Ap000696.1
Ap000697.1
Ap000704.1
Ap000721.1
Ap000753.1
Ap000753.2
Ap000753.3
Ap000757.1
Ap000757.2
Ap000763.3
Ap000763.4
Ap000769.1
Ap000769.2
Ap000769.3
Ap000776.1
Ap000777.2
Ap000781.1
Ap000785.2
Ap000787.1
Ap000808.1
Ap000812.5
Ap000820.2
Ap000842.2
Ap000842.3
Ap000844.2
Ap000845.1
Ap000852.1
Ap000864.1
Ap000866.1
Ap000866.2
Ap000867.1
Ap000867.2
Ap000867.3
Ap000867.4
Ap000879.1
Ap000879.2
Ap000889.2
Ap000892.1
Ap000893.1
Ap000894.2
Ap000894.4
Ap000902.1
Ap000907.2
Ap000911.1
Ap000911.2
Ap000911.3
Ap000916.1
Ap000919.2
Ap000936.1
Ap000941.1
Ap000942.1
Ap000943.3
Ap000944.1
Ap000944.2
Ap001007.2
Ap001010.1
Ap001029.1
Ap001029.2
Ap001043.1
Ap001043.2
Ap001046.1
Ap001062.1
Ap001062.2
Ap001062.3
Ap001085.1
Ap001107.1
Ap001107.2
Ap001107.3
Ap001107.4
Ap001107.5
Ap001107.6
Ap001107.7
Ap001107.8
Ap001107.9
Ap001122.1
Ap001124.1
Ap001150.1
Ap001160.1
Ap001160.2
Ap001178.3
Ap001189.4
Ap001189.5
Ap001189.6
Ap001198.1
Ap001207.2
Ap001208.2
Ap001257.1
Ap001266.1
Ap001266.2
Ap001267.1
Ap001267.3
Ap001267.4
Ap001267.5
Ap001269.2
Ap001269.4
Ap001273.2
Ap001282.2
Ap001318.2
Ap001324.3
Ap001330.3
Ap001331.1
Ap001347.1
Ap001351.1
Ap001357.2
Ap001362.1
Ap001362.2
Ap001363.2
Ap001372.2
Ap001372.3
Ap001412.1
Ap001432.1
Ap001453.1
Ap001453.2
Ap001453.4
Ap001462.1
Ap001468.1
Ap001469.1
Ap001471.1
Ap001476.1
Ap001476.3
Ap001486.1
Ap001486.3
Ap001496.3
Ap001496.4
Ap001506.1
Ap001527.1
Ap001527.2
Ap001528.1
Ap001542.1
Ap001547.1
Ap001554.1
Ap001574.1
Ap001582.1
Ap001596.1
Ap001599.1
Ap001619.2
Ap001625.3
Ap001626.1
Ap001627.1
Ap001636.3
Ap001642.1
Ap001646.1
Ap001767.2
Ap001767.3
Ap001781.1
Ap001781.2
Ap001803.2
Ap001816.1
Ap001830.1
Ap001831.1
Ap001893.1
Ap001893.3
Ap001931.1
Ap001960.1
Ap001962.1
Ap001970.1
Ap001972.1
Ap001972.3
Ap001972.5
Ap001981.1
Ap002004.1
Ap002008.2
Ap002026.1
Ap002364.1
Ap002370.2
Ap002373.1
Ap002380.1
Ap002381.2
Ap002387.1
Ap002387.2
Ap002392.1
Ap002414.3
Ap002414.4
Ap002453.1
Ap002478.1
Ap002490.1
Ap002490.2
Ap002495.1
Ap002495.2
Ap002505.1
Ap002518.1
Ap002518.2
Ap002761.2
Ap002761.3
Ap002761.4
Ap002762.1
Ap002770.1
Ap002784.1
Ap002800.1
Ap002812.3
Ap002812.4
Ap002833.2
Ap002840.1
Ap002851.1
Ap002852.1
Ap002884.1
Ap002884.3
Ap002892.2
Ap002956.1
Ap002981.1
Ap002986.1
Ap002989.1
Ap002990.1
Ap002992.1
Ap003028.1
Ap003057.1
Ap003059.2
Ap003063.1
Ap003065.1
Ap003068.1
Ap003068.3
Ap003068.4
Ap003071.1
Ap003080.1
Ap003086.3
Ap003097.1
Ap003100.1
Ap003108.1
Ap003108.2
Ap003117.2
Ap003119.2
Ap003119.3
Ap003174.2
Ap003175.1
Ap003327.1
Ap003357.1
Ap003385.1
Ap003385.5
Ap003390.1
Ap003392.13
Ap003392.4
Ap003392.6
Ap003396.1
Ap003396.3
Ap003400.3
Ap003419.1
Ap003419.2
Ap003419.3
Ap003465.1
Ap003469.2
Ap003469.4
Ap003471.1
Ap003472.1
Ap003472.2
Ap003481.1
Ap003486.1
Ap003499.2
Ap003501.1
Ap003559.1
Ap003692.1
Ap003716.2
Ap003721.4
Ap003730.1
Ap003733.1
Ap003733.4
Ap003774.1
Ap003774.2
Ap003789.1
Ap003900.1
Ap004608.1
Ap004609.2
Ap004609.3
Ap004782.1
Ap005018.1
Ap005119.1
Ap005120.1
Ap005131.1
Ap005131.2
Ap005131.4
Ap005137.2
Ap005139.1
Ap005208.1
Ap005212.4
Ap005229.2
Ap005263.1
Ap005264.1
Ap005264.7
Ap005328.2
Ap005329.3
Ap005357.1
Ap005717.1
Ap006216.1
Ap006216.2
Ap006216.3
Ap006248.2
Ap006248.3
Ap006248.5
Ap006285.2
Ap006294.2
Ap006587.3
Ap006621.3
Ap006621.4
Ap006621.5
Ap006748.1
Ap007216.2
Ap1ar
Ap1b1
Ap1g1
Ap1g2
Ap1m1
Ap1m2
Ap1s1
Ap1s3
Ap2a1
Ap2a2
Ap2b1
Ap2m1
Ap3b2
Ap3d1
Ap3m1
Ap3m2
Ap3s1
Ap3s2
Ap4b1
Ap4e1
Ap4m1
Ap4s1
Ap5m1
Ap5s1
Ap5z1
Apaf1
Apba2
Apbb1
Apbb3
Apc
Apc2
Apcdd1
Apcdd1l
Apeh
Apela
Apex1
Apex2
Aph1a
Aph1b
Api5
Aplf
Aplp1
Aplp2
Apoa1
Apoa1-as
Apoa2
Apoa5
Apob
Apobec3ap1
Apobec3b
Apobec3c
Apobec3d
Apobec3f
Apobec3h
Apobr
Apoc1
Apoc1p1
Apoc2
Apoc3
Apod
Apoe
Apoh
Apol1
Apol3
Apol4
Apold1
Apom
Apool
Apoop1
Apoop4
Apopt1
App
Appl1
Aprt
Aptr
Aptx
Aqp10
Aqp11
Aqp3
Aqp4-as1
Aqp5
Aqp6
Aqp7
Aqr
Ar
Araf
Arap1
Arap1-as1
Arap3
Arcn1
Areg
Arel1
Arf1
Arf1p3
Arf3
Arf4
Arf4-as1
Arf4p2
Arf5
Arfgap1
Arfgap2
Arfgap3
Arfgef1
Arfip1
Arfip2
Arfrp1
Arg1
Arg2
Arhgap10
Arhgap11a
Arhgap11b
Arhgap15
Arhgap19-slit1
Arhgap21
Arhgap22
Arhgap22-it1
Arhgap23
Arhgap24
Arhgap25
Arhgap26
Arhgap27
Arhgap27p1-bptfp1-kpna2p3
Arhgap27p2
Arhgap28
Arhgap30
Arhgap31
Arhgap33
Arhgap39
Arhgap4
Arhgap40
Arhgap42
Arhgap44
Arhgap45
Arhgap5
Arhgap5-as1
Arhgap8
Arhgdia
Arhgdib
Arhgdig
Arhgef1
Arhgef10
Arhgef10l
Arhgef11
Arhgef12
Arhgef16
Arhgef17
Arhgef18
Arhgef19
Arhgef2
Arhgef25
Arhgef26
Arhgef26-as1
Arhgef28
Arhgef3
Arhgef33
Arhgef37
Arhgef38
Arhgef39
Arhgef4
Arhgef40
Arhgef5
Arhgef7
Arhgef9
Arid1a
Arid1b
Arid2
Arid3a
Arid3b
Arid3c
Arid4a
Arid4b
Arid5a
Arid5b
Arih1
Arih2
Arl10
Arl11
Arl13b
Arl14
Arl14ep
Arl14epl
Arl17b
Arl2
Arl2bp
Arl2bpp10
Arl2-snx15
Arl4a
Arl4ap5
Arl5c
Arl6
Arl6ip4
Arl6ip5
Arl6ip6
Arl8a
Arl8b
Arl9
Arlnc1
Armc10
Armc2
Armc4p1
Armc5
Armc6
Armc7
Armc8
Armc9
Armcx1
Armcx3
Armcx3-as1
Armcx4
Armcx5
Armcx5-gprasp2
Armh1
Armh3
Arms2
Armt1
Arnt
Arnt2
Arntl
Arntl2
Arpc1a
Arpc1b
Arpc2
Arpc3p1
Arpc4
Arpc4-ttll3
Arpc5
Arpc5l
Arpin-ap3s2
Arpp19
Arrb1
Arrb2
Arrdc1
Arrdc2
Arrdc3
Arrdc3-as1
Arsa
Arsb
Arse
Arsf
Arsg
Arsh
Arsi
Arsj
Arsk
Art4
Artn
Arv1
Arvcf
As3mt
Asah1
Asah2b
Asap1
Asap2
Asb1
Asb10
Asb13
Asb15
Asb16
Asb2
Asb3
Asb4
Asb7
Asb9p1
Ascc1
Ascc2
Ascc3
Ascl3
Asdurf
Asf1a
Asf1b
Asgr1
Ash1l-as1
Ash2l
Asic1
Asic3
Asic4
Asl
Asmtl
Asmtl-as1
Asna1
Asnsd1
Aspa
Aspdh
Asph
Asphd1
Aspn
Aspscr1
Asrgl1
Ass1
Ass1p1
Ass1p10
Ass1p4
Ass1p9
Astl
Asxl1
Asxl2
Asxl3
Atad2
Atad2b
Atad3a
Atad3b
Atad3c
Atad5
Atat1
Ate1
Ate1-as1
Atf1
Atf2
Atf3
Atf4
Atf5
Atf6b
Atf7
Atf7ip
Atf7ip2
Atg10
Atg101
Atg12
Atg12p2
Atg13
Atg16l1
Atg16l2
Atg2a
Atg4a
Atg4b
Atg4c
Atg4d
Atg5
Atg7
Atg9a
Atg9b
Atic
Atl1
Atl2
Atl3
Atm
Atmin
Atn1
Atoh8
Atox1
Atp10b
Atp10d
Atp11a
Atp11b
Atp12a
Atp13a1
Atp13a3
Atp1a1
Atp1a3
Atp1b1
Atp1b2
Atp1b3
Atp1b3p1
Atp23
Atp2a1
Atp2a2
Atp2b1-as1
Atp2b2
Atp2b3
Atp2b4
Atp2c1
Atp2c2
Atp4a
Atp4b
Atp5f1ap3
Atp5f1ap4
Atp5f1b
Atp5f1c
Atp5f1d
Atp5f1e
Atp5if1
Atp5mc1
Atp5mc2p1
Atp5mc3
Atp5mf
Atp5mfp4
Atp5mg
Atp5mgp3
Atp5mgp6
Atp5mgp7
Atp5mpl
Atp5pb
Atp5pd
Atp5po
Atp6ap1
Atp6ap1l
Atp6ap2
Atp6v0a1
Atp6v0a2
Atp6v0a4
Atp6v0b
Atp6v0c
Atp6v0cp3
Atp6v0d1
Atp6v0e1
Atp6v0e2
Atp6v1a
Atp6v1b1
Atp6v1b2
Atp6v1c1
Atp6v1c2
Atp6v1d
Atp6v1e1
Atp6v1e2
Atp6v1f
Atp6v1g1
Atp6v1g1p6
Atp6v1g2-ddx39b
Atp6v1h
Atp7a
Atp8a1
Atp8a2p2
Atp8b2
Atp8b3
Atp8b4
Atp9a
Atp9b
Atpaf1
Atpaf2
Atr
Atraid
Atrip
Atrn
Atrnl1
Atxn1
Atxn10
Atxn1l
Atxn2-as
Atxn2l
Atxn3
Atxn7
Atxn7l1
Atxn7l2
Atxn7l3b
Aup1
Aurka
Aurkaip1
Aurkb
Aurkc
Auts2
Aven
Avil
Avl9
Avpr1a
Axdnd1
Axin2
Axl
Azgp1p1
Azi2
Azin1-as1
Azin2
B2m
B3galt4
B3galt5
B3galt6
B3gat1
B3gnt10
B3gnt3
B3gnt4
B3gnt5
B3gntl1
B4galnt1
B4galnt2
B4galnt3
B4galnt4
B4galt1-as1
B4galt2
B4galt4
B4galt4-as1
B4galt6
B4galt7
B9d1
B9d2
Baalc
Baalc-as2
Babam1
Babam2
Bace2
Bach1
Bach1-as1
Bach2
Bad
Bag2
Bag3
Bag4
Bag6
Bage2
Bahcc1
Baiap2
Baiap2l1
Baiap3
Bak1
Bambi
Banf1
Banf1p2
Bank1
Banp
Bap1
Barhl1
Barx1
Barx1-dt
Barx2
Basp1
Batf
Bax
Baz2a
Baz2b
Bbip1
Bbof1
Bbox1
Bbs1
Bbs12
Bbs4
Bbs5
Bbs7
Bbs9
Bbx
Bcam
Bcan
Bcap29
Bcap31
Bcar1
Bcar3
Bcas1
Bcas2
Bcas3
Bcas4
Bcat1
Bcat2
Bccip
Bcdin3d-as1
Bckdha
Bckdhb
Bckdk
Bcl11a
Bcl11b
Bcl2l1
Bcl2l10
Bcl2l11
Bcl2l12
Bcl2l13
Bcl2l14
Bcl2l15
Bcl2l2
Bcl2l2-pabpn1
Bcl3
Bcl6
Bcl6b
Bcl7a
Bcl9
Bcl9l
Bclaf1
Bclaf1p2
Bco1
Bco2
Bcorl1
Bcr
Bcrp1
Bcrp2
Bcrp3
Bcrp5
Bcrp8
Bcrp9
Bcs1l
Bcyrn1
Bdh1
Bdh2
Bdkrb1
Bdkrb2
Bdnf-as
Bdp1
Bean1
Becn1
Bend6
Bend7
Best1
Best2
Best3
Bex3
Bex4
Bfar
Bfsp1
Bfsp2
Bfsp2-as1
Bhlha15
Bhlha9
Bhlhb9
Bhlhe23
Bhlhe40
Bhlhe40-as1
Bhlhe41
Bhmt
Bhmt2
Bicc1
Bicd1
Bicd1p1
Bicd2
Bicdl1
Bicdl2
Bicra
Bicral
Bin1
Bin3
Birc2
Birc3
Birc5
Birc6
Birc7
Bispr
Bivm
Bivm-ercc5
Blacat1
Blace
Blk
Blm
Blnk
Bloc1s1
Bloc1s3
Bloc1s4
Bloc1s6
Blvra
Blzf1
Bmf
Bmf-as1
Bmi1
Bmi1p1
Bmp1
Bmp2k
Bmp4
Bmp6p1
Bmp7
Bmper
Bmpr1a
Bmpr1b
Bmpr2
Bms1p1
Bms1p21
Bms1p4
Bms1p8
Bmx
Bnc1
Bnc2
Bnc2-as1
Bnip1
Bnip2
Bnip3
Bnip3l
Bnip3p1
Bnip3p13
Bnip3p39
Bnip3p5
Bnipl
Boc
Bok
Bola1
Bola2p1
Bola3-as1
Bola3p2
Boll
Bop1
Bora
Borcs5
Borcs6
Borcs7
Borcs7-asmt
Borcs8
Borcs8-mef2b
Bpgm
Bphl
Bpifa2
Bpifa4p
Bpifb1
Bpifc
Bpnt1
Bptf
Bpy2dp
Braf
Brap
Brca1
Brca2
Brcc3
Brd2
Brd3
Brd3os
Brd4
Brd7
Brd8
Brd9
Brd9p1
Brf1
Brf2
Bri3
Brinp2
Brinp3
Brip1
Brix1
Brms1
Brms1l
Brox
Brpf1
Brpf3
Brsk1
Brsk2
Brwd1
Brwd1-as1
Brwd1-as2
Brwd1p2
Brwd1p3
Bscl2
Bsg
Bspry
Bsx
Btbd10
Btbd11
Btbd16
Btbd18
Btbd19
Btbd2
Btbd3
Btbd6
Btbd7
Btbd8
Btbd9
Btd
Btf3
Btf3l4
Btf3l4p2
Btf3l4p4
Btf3p9
Btg1
Btg2
Btg3-as1
Btk
Btn2a1
Btn2a2
Btn2a3p
Btn3a1
Btn3a2
Btn3a3
Btnl10
Btnl8
Btrc
Bub1
Bub1b
Bub1b-pak6
Bub3
Bud23
Bud31
Bud31p1
Bves
Bves-as1
Bx005132.2
Bx072579.1
Bx072579.2
Bx088651.1
Bx119904.2
Bx255925.1
Bx255925.3
Bx284656.1
Bx284656.2
Bx284668.2
Bx284668.4
Bx322234.1
Bx322557.1
Bx322562.1
Bx323046.1
Bx323845.2
Bx470102.1
Bx470209.1
Bx537318.1
Bx537318.2
Bx539320.1
Bx571818.1
Bx640514.1
Bx640514.2
Bx649632.1
Bx664615.1
Bx890604.2
Bx927359.1
Bysl
Bzw1
Bzw2
C10orf111
C10orf143
C10orf25
C10orf53
C10orf55
C10orf67
C10orf71
C10orf82
C10orf88
C10orf90
C10orf91
C10orf95
C11orf1
C11orf16
C11orf21
C11orf24
C11orf45
C11orf49
C11orf52
C11orf54
C11orf58
C11orf74
C11orf80
C11orf86
C11orf95
C12orf10
C12orf29
C12orf4
C12orf40
C12orf42
C12orf43
C12orf45
C12orf56
C12orf57
C12orf60
C12orf65
C12orf66
C12orf75
C12orf76
C12orf77
C12orf80
C13orf46
C14orf119
C14orf132
C14orf177
C14orf178
C14orf28
C14orf93
C15orf39
C15orf41
C15orf48
C15orf53
C15orf56
C15orf61
C15orf65
C16orf45
C16orf58
C16orf70
C16orf71
C16orf72
C16orf74
C16orf86
C16orf89
C16orf92
C17orf100
C17orf107
C17orf113
C17orf47
C17orf49
C17orf51
C17orf53
C17orf58
C17orf64
C17orf75
C17orf80
C17orf82
C17orf97
C17orf98
C17orf99
C18orf21
C18orf25
C18orf54
C18orf65
C19orf24
C19orf25
C19orf38
C19orf44
C19orf48
C19orf53
C19orf54
C19orf57
C19orf66
C19orf67
C19orf81
C19orf84
C19orf85
C1d
C1galt1
C1galt1p1
C1galt1p2
C1galt1p3
C1orf100
C1orf105
C1orf109
C1orf112
C1orf116
C1orf122
C1orf131
C1orf147
C1orf159
C1orf162
C1orf167
C1orf174
C1orf185
C1orf195
C1orf198
C1orf21
C1orf210
C1orf216
C1orf220
C1orf232
C1orf35
C1orf50
C1orf53
C1orf56
C1qbp
C1qc
C1qtnf1
C1qtnf12
C1qtnf3-amacr
C1qtnf4
C1qtnf5
C1qtnf6
C1qtnf8
C1qtnf9
C1qtnf9b
C1rl
C1rl-as1
C1s
C2
C20orf144
C20orf181
C20orf194
C20orf197
C20orf204
C20orf27
C21orf59-tcp10l
C21orf62-as1
C21orf91
C22orf23
C22orf24
C22orf34
C22orf39
C22orf46
C2cd2l
C2cd3
C2cd4a
C2cd4d
C2cd4d-as1
C2cd5
C2orf15
C2orf16
C2orf27a
C2orf40
C2orf49
C2orf50
C2orf68
C2orf69
C2orf69p1
C2orf69p2
C2orf70
C2orf72
C2orf73
C2orf74
C2orf78
C2orf81
C2orf88
C2orf91
C2orf92
C3
C3orf14
C3orf18
C3orf20
C3orf38
C3orf49
C3orf52
C3orf67
C3orf80
C3orf85
C4bpa
C4bpb
C4orf19
C4orf33
C4orf47
C4orf48
C4orf51
C5
C5ar1
C5ar2
C5orf22
C5orf24
C5orf30
C5orf34
C5orf38
C5orf47
C5orf51
C5orf56
C5orf58
C5orf63
C5orf66
C5orf66-as2
C6
C6orf120
C6orf136
C6orf141
C6orf163
C6orf203
C6orf223
C6orf47
C6orf47-as1
C6orf48
C6orf58
C6orf89
C6orf99
C7orf25
C7orf26
C7orf31
C7orf43
C7orf57
C7orf61
C7orf66
C8a
C8g
C8orf31
C8orf33
C8orf34
C8orf37-as1
C8orf44
C8orf58
C8orf76
C8orf82
C8orf89
C9orf106
C9orf129
C9orf131
C9orf135
C9orf139
C9orf147
C9orf152
C9orf153
C9orf16
C9orf163
C9orf170
C9orf24
C9orf3
C9orf43
C9orf50
C9orf64
C9orf78
C9orf85
Ca1
Ca10
Ca11
Ca12
Ca13
Ca14
Ca2
Ca3-as1
Ca5a
Ca5b
Ca5bp1
Ca7
Ca8
Ca9
Cab39
Cab39l
Cabcoco1
Cabin1
Cables1
Cables2
Cabp1
Cabp4
Cabyr
Cacfd1
Cacna1a
Cacna1c-as3
Cacna1d
Cacna1e
Cacna1g
Cacna1g-as1
Cacna1h
Cacna1s
Cacna2d1
Cacna2d3-as1
Cacna2d4
Cacnb1
Cacnb2
Cacnb3
Cacnb4
Cacng5
Cacng6
Cacng7
Cactin-as1
Cacul1
Cacybp
Cad
Cadm1
Cadm2
Cadm3-as1
Cadps
Cadps2
Cage1
Calb2
Calcb
Calcoco2
Cald1
Calhm3
Calhm6
Calm1
Calm1p2
Calm2
Calm2p2
Calm2p3
Calm3
Calml3
Calml3-as1
Calr
Calr4p
Calu
Caly
Camk1d
Camk1g
Camk2a
Camk2b
Camk2d
Camk2g
Camk2n1
Camk4
Camkk1
Camkk2
Camkmt
Camkv
Camlg
Camp
Camsap2
Camsap3
Camta1
Camta2
Cand1
Cand2
Cant1
Canx
Cap1
Cap2
Cap2p1
Capn1
Capn10
Capn11
Capn12
Capn13
Capn15
Capn2
Capn3
Capn5
Capn7
Capn8
Capns1
Caprin1
Caprin2
Caps
Caps2
Capza1
Capza2
Capza3
Capzb
Card10
Card14
Card18
Card19
Card8
Card8-as1
Card9
Carf
Carhsp1
Carm1
Carmil1
Carmil2
Carmn
Carnmt1-as1
Cars
Cartpt
Casc18
Casc19
Casc2
Casc22
Casc3
Casc4
Casd1
Caskin2
Casp10
Casp16p
Casp17p
Casp2
Casp3
Casp3p1
Casp4
Casp5
Casp7
Casp8
Casp8ap2
Casp9
Casr
Cass4
Cast
Castor1
Casz1
Cat
Catip
Catsper2
Catsper2p1
Catsperd
Catspere
Catsperg
Catsperz
Cav1
Cav2
Cbarp
Cbfa2t2
Cbfa2t3
Cbfb
Cbl
Cblb
Cblc
Cbll1
Cbll2
Cbln2
Cbln3
Cbr1
Cbr3-as1
Cbr4
Cbs
Cbwd2
Cbwd5
Cbx1
Cbx1p5
Cbx2
Cbx3
Cbx4
Cbx5
Cbx5p1
Cbx6
Cbx7
Cbx8
Cby1
Cc2d1a
Cc2d1b
Cc2d2a
Cc2d2b
Ccar1
Ccar2
Ccat2
Ccdc102b
Ccdc103
Ccdc106
Ccdc107
Ccdc110
Ccdc113
Ccdc114
Ccdc115
Ccdc117
Ccdc12
Ccdc120
Ccdc124
Ccdc126
Ccdc127
Ccdc13
Ccdc130
Ccdc134
Ccdc136
Ccdc137
Ccdc138
Ccdc13-as1
Ccdc14
Ccdc141
Ccdc142
Ccdc144a
Ccdc144cp
Ccdc144nl
Ccdc144nl-as1
Ccdc146
Ccdc149
Ccdc15
Ccdc150
Ccdc151
Ccdc152
Ccdc155
Ccdc157
Ccdc159
Ccdc162p
Ccdc163
Ccdc17
Ccdc171
Ccdc173
Ccdc174
Ccdc178
Ccdc18
Ccdc180
Ccdc181
Ccdc183
Ccdc184
Ccdc187
Ccdc189
Ccdc18-as1
Ccdc190
Ccdc192
Ccdc194
Ccdc196
Ccdc197
Ccdc198
Ccdc200
Ccdc22
Ccdc24
Ccdc25
Ccdc26
Ccdc28a
Ccdc28b
Ccdc30
Ccdc32
Ccdc33
Ccdc34
Ccdc38
Ccdc39
Ccdc39-as1
Ccdc40
Ccdc43
Ccdc47
Ccdc50
Ccdc51
Ccdc57
Ccdc58
Ccdc58p5
Ccdc61
Ccdc62
Ccdc63
Ccdc65
Ccdc66
Ccdc69
Ccdc7
Ccdc70
Ccdc73
Ccdc74a
Ccdc77
Ccdc78
Ccdc83
Ccdc84
Ccdc85b
Ccdc86
Ccdc88a
Ccdc88b
Ccdc88c
Ccdc9
Ccdc90b
Ccdc91
Ccdc92
Ccdc93
Ccdc97
Ccdc9b
Ccin
Cck
Cckbr
Ccl14
Ccl15-ccl14
Ccl19
Ccl20
Ccl4
Ccl4l2
Ccm2
Ccm2l
Ccn1
Ccn3
Ccn4
Ccn5
Ccn6
Ccnb1
Ccnb2
Ccnb3
Ccnd1
Ccnd2
Ccnd2p1
Ccnd3
Ccnd3p2
Ccndbp1
Ccne1
Ccne2
Ccnf
Ccng1
Ccng2
Ccni
Ccni2
Ccnj
Ccnk
Ccnqp1
Ccnqp3
Ccnt1
Ccnt2
Ccny
Ccnyl1
Ccp110
Ccpg1
Ccr10
Ccr3
Ccr7
Ccrl1p1
Ccrl2
Ccs
Ccser1
Ccser2
Cct2
Cct5
Cct6a
Cct6p1
Cct6p2
Cct6p3
Cct7
Cct7p2
Cct8
Cct8p1
Ccz1
Ccz1b
Cd109
Cd151
Cd160
Cd163l1
Cd164
Cd177
Cd19
Cd1d
Cd2
Cd200
Cd200r1
Cd200r1l
Cd22
Cd226
Cd24
Cd247
Cd274
Cd276
Cd28
Cd2ap
Cd2bp2
Cd300lg
Cd34
Cd36
Cd37
Cd3d
Cd3eap
Cd4
Cd40
Cd44
Cd46
Cd46p1
Cd48
Cd5
Cd53
Cd55
Cd58
Cd59
Cd6
Cd63
Cd68
Cd69
Cd70
Cd72
Cd81
Cd81-as1
Cd82
Cd84
Cd86
Cd8a
Cd8b2
Cd9
Cd96
Cd99
Cd99p1
Cda
Cdadc1
Cdc123
Cdc14a
Cdc14b
Cdc16
Cdc20
Cdc23
Cdc25b
Cdc25c
Cdc27
Cdc34
Cdc37
Cdc37l1
Cdc37l1-dt
Cdc40
Cdc42
Cdc42bpa
Cdc42bpb
Cdc42ep1
Cdc42ep2
Cdc42ep3
Cdc42ep4
Cdc42p1
Cdc42se2
Cdc45
Cdc6
Cdc7
Cdc73
Cdca2
Cdca3
Cdca4p1
Cdca5
Cdca7
Cdca8
Cdcp2
Cdh1
Cdh11
Cdh12
Cdh13
Cdh15
Cdh16
Cdh23
Cdh26
Cdh3
Cdh5
Cdhr1
Cdhr2
Cdhr3
Cdhr4
Cdhr5
Cdip1
Cdipt
Cdiptosp
Cdk1
Cdk10
Cdk12
Cdk13
Cdk14
Cdk16
Cdk17
Cdk18
Cdk19
Cdk2
Cdk2ap1
Cdk2ap2
Cdk3
Cdk5
Cdk5r1
Cdk5r2
Cdk5rap1
Cdk5rap2
Cdk5rap3
Cdk6
Cdk7
Cdk8
Cdk9
Cdkal1
Cdkl1
Cdkl2
Cdkl3
Cdkl5
Cdkn1a
Cdkn1b
Cdkn2a-dt
Cdkn2aip
Cdkn2aipnlp1
Cdkn2aipnlp3
Cdkn2b-as1
Cdkn2c
Cdkn2d
Cdkn3
Cdr2l
Cdrt1
Cdrt4
Cds1
Cds2
Cdt1
Cdv3
Cdx2
Cdyl
Ceacam18
Ceacam19
Ceacam20
Ceacam21
Ceacam22p
Ceacam3
Ceacam4
Ceacam5
Ceacam7
Ceacamp3
Cebpa-dt
Cebpb
Cebpd
Cebpg
Cebpzos
Cecr2
Cecr7
Cela2b
Celf2
Celf3
Celf4
Celf5
Celf6
Celsr1
Celsr2
Celsr3
Cemip
Cemip2
Cend1
Cenpa
Cenpbd1p1
Cenpc
Cenpf
Cenph
Cenpi
Cenpm
Cenpn
Cenpo
Cenpp
Cenps
Cenps-cort
Cenpt
Cenpv
Cenpw
Cenpx
Cep104
Cep112
Cep120
Cep126
Cep131
Cep135
Cep152
Cep164
Cep164p1
Cep170b
Cep192
Cep250
Cep290
Cep295
Cep350
Cep44
Cep55
Cep57
Cep57l1
Cep57l1p1
Cep63
Cep68
Cep70
Cep72
Cep76
Cep78
Cep83
Cep83-dt
Cep85
Cep85l
Cep89
Cep95
Cep97
Cept1
Cercam
Cerk
Cerna1
Cerna3
Cers1
Cers2
Cers4
Cers5
Cers6
Cers6-as1
Ces1p1
Ces2
Ces3
Ces4a
Ces5ap1
Cfap100
Cfap206
Cfap221
Cfap298
Cfap299
Cfap300
Cfap36
Cfap410
Cfap44
Cfap52
Cfap54
Cfap57
Cfap58-dt
Cfap61
Cfap65
Cfap69
Cfap70
Cfap73
Cfap74
Cfap77
Cfap97d1
Cfap97d2
Cfap99
Cfb
Cfdp1
Cfi
Cfl1
Cfl1p1
Cfl1p2
Cfl1p4
Cfl1p6
Cfl1p8
Cfl2
Cflar
Cflar-as1
Cfp
Cgb2
Cgb3
Cgn
Cgnl1
Cgrrf1
Chac1
Chadl
Chaf1a
Chaf1b
Champ1
Chat
Chchd1
Chchd10
Chchd2p1
Chchd2p2
Chchd2p3
Chchd2p6
Chchd3
Chchd3p1
Chchd5
Chchd6
Chchd7
Chd1l
Chd2
Chd3
Chd4
Chd5
Chd6
Chd7
Chd8
Chd9
Chek1
Cherp
Chfr
Chga
Chgb
Chi3l1
Chi3l2
Chiap1
Chiap3
Chic1
Chid1
Chit1
Chka
Chkb-cpt1b
Chkb-dt
Chl1
Chl1-as1
Chml
Chmp1a
Chmp1b
Chmp1b-as1
Chmp2a
Chmp2b
Chmp3
Chmp4bp1
Chmp5
Chmp6
Chmp7
Chn2
Chodl
Chp1
Chpf2
Chpt1
Chrac1
Chrd
Chrdl2
Chrm1
Chrm3
Chrm4
Chrm5
Chrna2
Chrna3
Chrna4
Chrna5
Chrna7
Chrnb1
Chrnb2
Chrnb4
Chrnd
Chrne
Chst10
Chst11
Chst12
Chst13
Chst14
Chst5
Chst6
Chst7
Chst8
Chsy1
Chsy3
Chtf18
Chtf8
Chtop
Chuk
Churc1
Churc1-fntb
Ciao1
Ciao2a
Ciao2b
Ciao3
Ciart
Cib1
Cib2
Cib3
Cib4
Cic
Cicp11
Cicp13
Cideb
Cidec
Ciita
Cilp2
Cip2a
Cipc
Cirbp
Cirbp-as1
Cisd1
Cisd2
Cisd3
Cish
Cistr
Cit
Cited2
Ciz1
Ckap2
Ckap2p1
Ckap4
Ckap5
Ckb
Cklf
Cklf-cmtm1
Ckmt2
Cks1b
Cks1bp1
Clasp1
Clasrp
Clba1
Clcc1
Clcf1
Clcn2
Clcn3
Clcn4
Clcn5
Clcn6
Clcn7
Clcnka
Clcnkb
Clcp1
Clcp2
Cldn10
Cldn10-as1
Cldn11
Cldn12
Cldn15
Cldn16
Cldn19
Cldn23
Cldn25
Cldn3
Cldn4
Cldn6
Cldn7
Cldnd1
Cldnd2
Clec16a
Clec17a
Clec18b
Clec19a
Clec2d
Clec4e
Clec4f
Clec4g
Clec7a
Clecl1
Clhc1
Clic1
Clic2
Clic3
Clic4
Clic5
Clint1
Clip1-as1
Clip2
Clip3
Clip4
Clk2
Clk3
Clk3p2
Clk4
Clmn
Clmp
Cln3
Cln5
Cln6
Cln8
Clnk
Clns1a
Clock
Clp1
Clpb
Clpp
Clptm1
Clptm1l
Clpx
Clrn1
Clspn
Clstn2
Clstn3
Clta
Cltb
Cltc
Cltcl1
Clu
Cluap1
Cluh
Cluhp3
Clul1
Clvs1
Clybl
Cmahp
Cmas
Cmbl
Cmc1
Cmc2
Cmip
Cmpk1
Cmpk2
Cmss1
Cmtm3
Cmtm4
Cmtm7
Cmtm8
Cmtr1
Cmya5
Cnbd1
Cnbd2
Cndp2
Cnep1r1
Cnfn
Cnga3
Cnga4
Cngb3
Cnih2
Cnih3
Cnih4
Cnksr1
Cnksr2
Cnksr3
Cnn1
Cnn2
Cnn2p1
Cnn2p6
Cnn2p7
Cnn2p8
Cnn2p9
Cnnm2
Cnnm3
Cnnm3-dt
Cnnm4
Cnot1
Cnot10
Cnot11
Cnot2
Cnot3
Cnot4
Cnot4p1
Cnot6
Cnot7p2
Cnot8
Cnot9
Cnp
Cnppd1
Cnpy3
Cnpy4
Cnrip1
Cnst
Cntd1
Cntd2
Cntln
Cntn1
Cntn2
Cntn4
Cntn5
Cntnap1
Cntnap2
Cntnap3p2
Cntnap5
Cntrl
Cntrob
Coa1
Coa5
Coa6
Coa6-as1
Coa7
Coasy
Cobll1
Coch
Cog1
Cog2
Cog3
Cog5
Cog6
Cog7
Cog8
Coil
Col11a2
Col12a1
Col13a1
Col14a1
Col16a1
Col18a1
Col18a1-as1
Col18a1-as2
Col19a1
Col1a1
Col20a1
Col21a1
Col22a1
Col27a1
Col28a1
Col2a1
Col3a1
Col4a1
Col4a2
Col4a2-as2
Col4a3
Col4a3bp
Col4a5
Col5a1
Col5a2
Col6a1
Col6a2
Col6a3
Col6a5
Col7a1
Col9a2
Col9a3
Colca2
Colec11
Colgalt1
Colq
Commd1
Commd10
Commd3
Commd3-bmi1
Commd4
Commd5
Commd6
Comp
Comt
Comtd1
Copb1
Copb2
Copg1
Cops3
Cops4
Cops5
Cops6
Cops7a
Cops7b
Cops8
Copz1
Copz2
Coq10a
Coq10b
Coq2
Coq4
Coq5
Coq6
Coq7
Coq8a
Coq8b
Coq9
Corin
Coro1a
Coro1b
Coro2a
Coro2b
Coro6
Coro7
Cox10
Cox10-as1
Cox11p1
Cox14
Cox17
Cox19
Cox20
Cox20p2
Cox4i1
Cox4i2
Cox5a
Cox5b
Cox5bp1
Cox5bp7
Cox6a1
Cox6b1
Cox6b1p5
Cox6b1p7
Cox6b2
Cox6cp1
Cox6cp13
Cox6cp18
Cox6cp2
Cox6cp7
Cox7b
Cox7c
Cp
Cpa3
Cpa4
Cpa5
Cpa6
Cpb1
Cpb2
Cpb2-as1
Cpd
Cpe
Cpeb1
Cpeb1-as1
Cpeb2
Cpeb3
Cpeb4
Cped1
Cplx1
Cplx2
Cpm
Cpne2
Cpne3
Cpne4
Cpne5
Cpne6
Cpne7
Cpne8-as1
Cpped1
Cpq
Cps1
Cpsf1
Cpsf2
Cpsf3
Cpsf4
Cpsf6
Cpsf7
Cpt1a
Cpt1b
Cpt1c
Cpt2
Cptp
Cr1l
Cr2
Cr381653.1
Cr382285.1
Cr392039.3
Cr559946.1
Cr559946.2
Crabp1
Cracr2a
Cracr2b
Cradd
Cramp1
Crat
Crb1
Crb2
Crb3
Crbn
Crcp
Creb1
Creb3
Creb3l1
Creb3l2
Creb3l3
Creb3l4
Creb5
Crebbp
Crebl2
Crebrf
Creld1
Creld2
Crem
Crhr1
Crim1
Crip1
Crip2
Cript
Crisp3
Crispld1
Crispld2
Crkl
Crlf1
Crls1
Crmp1
Crnde
Crocc
Crocc2
Croccp2
Crot
Crtap
Crtc1
Crtc2
Crtc3
Crtc3-as1
Cry2
Cryba2
Crybb2p1
Crybg1
Crybg2
Crygn
Crygs
Crym
Crym-as1
Cryzl1
Cryzp1
Csad
Csag4
Csde1
Cse1l
Csf1
Csf1r
Csf2ra
Csf3
Csf3r
Csgalnact1
Csh2
Csk
Cskmt
Csmd1
Csmd2-as1
Csn1s1
Csn2
Csnk1a1p1
Csnk1d
Csnk1e
Csnk1g1
Csnk1g2
Csnk1g3
Csnk2a1
Csnk2b
Cspg4p10
Cspg4p13
Cspp1
Csrnp1
Csrnp3
Csrp1
Cst13p
Cst3
Csta
Cstf1
Cstf2
Cstf3-dt
Ctage7p
Ctbp1
Ctbp1-as
Ctbp1-dt
Ctbp2
Ctc1
Ctcf
Ctcfl
Ctdnep1
Ctdp1
Ctdsp1
Ctdspl
Ctdspl2
Ctf1
Ctf2p
Cth
Cthrc1
Ctif
Ctnna1
Ctnna2
Ctnna3
Ctnnal1
Ctnnb1
Ctnnbl1
Ctnnd1
Ctnnd2
Ctns
Ctps1
Ctr9
Ctrb1
Ctrl
Ctsa
Ctsb
Ctsc
Ctse
Ctsf
Ctsh
Ctsl
Ctsv
Ctsz
Cttn
Cttnbp2nl
Ctu2
Ctxn2
Cu104787.1
Cubn
Cuedc1
Cuedc2
Cul1
Cul2
Cul3
Cul4a
Cul4b
Cul5
Cul7
Cul9
Cuta
Cutalp
Cutc
Cux1
Cwc25
Cwc27
Cwf19l2
Cx3cl1
Cxadr
Cxcl13
Cxcl14
Cxcl16
Cxcl3
Cxcl8
Cxcr6
Cxorf40a
Cxorf40b
Cxorf58
Cxxc1
Cxxc4
Cxxc4-as1
Cxxc5
Cxxc5-as1
Cyb561
Cyb561a3
Cyb561d1
Cyb561d2
Cyb5a
Cyb5b
Cyb5d1
Cyb5d2
Cyb5r2
Cyb5r3
Cyb5r4
Cyba
Cybc1
Cybrd1
Cyc1
Cycsp19
Cycsp33
Cycsp41
Cycsp42
Cycsp43
Cyfip2
Cyhr1
Cyld
Cyp11a1
Cyp19a1
Cyp1a1
Cyp1b1
Cyp1b1-as1
Cyp20a1
Cyp21a1p
Cyp24a1
Cyp26a1
Cyp27a1
Cyp27b1
Cyp27c1
Cyp2a13
Cyp2a7p1
Cyp2ab1p
Cyp2ac1p
Cyp2b6
Cyp2b7p
Cyp2c60p
Cyp2e1
Cyp2f1
Cyp2f2p
Cyp2j2
Cyp2s1
Cyp2t1p
Cyp2t3p
Cyp2u1
Cyp2w1
Cyp3a43
Cyp3a5
Cyp3a51p
Cyp3a52p
Cyp3a7
Cyp3a7-cyp3a51p
Cyp46a1
Cyp4a44p
Cyp4b1
Cyp4f12
Cyp4f23p
Cyp4f24p
Cyp4f29p
Cyp4f3
Cyp4f32p
Cyp4f36p
Cyp4f44p
Cyp4v2
Cyp51a1-as1
Cyp8b1
Cyren
Cys1
Cysltr2
Cystm1
Cyth1
Cyth2
Cyth3
Cytip
Cytor
D2hgdh
Daam1
Daam2
Dab1
Dab2
Dab2ip
Dach2
Dact1
Dact3
Dact3-as1
Dag1
Dagla
Dalrd3
Dancr
Dand5
Dao
Dap
Dap3
Dapk1
Dapk1-it1
Dapk2
Dapl1
Dapp1
Dars
Dars2
Dars-as1
Daxx
Dazap1
Dazap2
Dazap2p1
Dazl
Dbf4
Dbf4b
Dbi
Dbil5p
Dbn1
Dbndd1
Dbndd2
Dbnl
Dbp
Dbr1
Dcaf10
Dcaf11
Dcaf13
Dcaf15
Dcaf17
Dcaf4
Dcaf6
Dcaf7
Dcaf8
Dcakd
Dcbld1
Dcbld2
Dck
Dclk2
Dclre1a
Dclre1b
Dclre1c
Dclre1cp1
Dcn
Dcp2
Dcps
Dcst1-as1
Dcst2
Dcstamp
Dct
Dctn1-as1
Dctn3
Dctn5
Dctn6
Dcun1d1
Dcun1d4
Dcxr-dt
Dda1
Ddah2
Ddb1
Ddb2
Ddc
Ddc-as1
Ddhd1
Ddhd2
Ddi2
Ddias
Ddit3
Ddit4
Ddit4-as1
Ddit4l
Ddn-as1
Ddost
Ddr1
Ddr2
Ddrgk1
Ddt
Ddx1
Ddx10
Ddx11
Ddx11-as1
Ddx11l1
Ddx11l10
Ddx11l2
Ddx11l5
Ddx11l8
Ddx12p
Ddx17
Ddx18
Ddx18p6
Ddx19a
Ddx19b
Ddx21
Ddx23
Ddx25
Ddx27
Ddx31
Ddx39b
Ddx39b-as1
Ddx3x
Ddx3y
Ddx4
Ddx42
Ddx43
Ddx46
Ddx47
Ddx49
Ddx5
Ddx50
Ddx52
Ddx53
Ddx54
Ddx55
Ddx56
Ddx59
Ddx6
Ddx60
Ddx60l
Ddx6p1
Deaf1
Dec1
Decr1
Decr2
Dedd
Def8
Defa9p
Defb119
Degs1
Degs2
Dek
Dele1
Dennd1a
Dennd1c
Dennd2a
Dennd2c
Dennd2d
Dennd3
Dennd4a
Dennd4b
Dennd4c
Dennd5a
Dennd5b
Dennd5b-as1
Dennd6a-dt
Dennd6b
Denr
Depdc1b
Depdc4
Depdc5
Depdc7
Depp1
Deptor
Dera
Des
Desi2
Dexi
Dffa
Dffb
Dgat1
Dgat2
Dgat2l7p
Dgcr10
Dgcr2
Dgcr8
Dgcr9
Dgka
Dgkb
Dgkd
Dgke
Dgkg
Dgkh
Dgki
Dgkq
Dgkz
Dglucy
Dguok
Dguok-as1
Dhcr24
Dhcr24-dt
Dhcr7
Dhdds
Dhdh
Dhodh
Dhps
Dhrs1
Dhrs11
Dhrs13
Dhrs2
Dhrs3
Dhrs4
Dhrs4-as1
Dhrs4l1
Dhrs4l2
Dhrs7
Dhrs7b
Dhrs9
Dhtkd1
Dhx15
Dhx29
Dhx30
Dhx35
Dhx36
Dhx38
Dhx40
Dhx40p1
Dhx57
Dhx58
Dhx8
Dhx9
Dhx9p1
Diablo
Diaph1
Diaph2
Diaph3
Dicer1-as1
Dido1
Dinol
Dio1
Dio2
Dio3
Dio3os
Dip2a
Dip2a-it1
Dip2b
Dip2c
Dipk1a
Dipk1b
Dipk2a
Dipk2b
Dis3
Dis3l
Dis3l2
Dis3l2p1
Disc1
Disc1fp1
Disp1
Disp2
Disp3
Dixdc1
Dkc1
Dkk1
Dkk3
Dkkl1
Dlat
Dlc1
Dld
Dlec1
Dleu1
Dleu2
Dlg1
Dlg1-as1
Dlg2
Dlg3
Dlg4
Dlg5-as1
Dlgap1
Dlgap1-as1
Dlgap1-as2
Dlgap1-as3
Dlgap2
Dlgap3
Dlgap4
Dlgap4-as1
Dlk1
Dll3
Dll4
Dlst
Dlx1
Dlx2
Dlx2-dt
Dlx3
Dlx4
Dlx6
Dm1-as
Dmac2
Dmac2l
Dmap1
Dmbt1
Dmbt1p1
Dmc1
Dmd
Dmgdh
Dmkn
Dmpk
Dmrt2
Dmtf1
Dmtn
Dmwd
Dmxl1
Dmxl2
Dnaaf1
Dnaaf2
Dnaaf3
Dnaaf5
Dnah10
Dnah11
Dnah14
Dnah17
Dnah17-as1
Dnah2
Dnah3
Dnah6
Dnah9
Dnai1
Dnai2
Dnaja1
Dnaja2
Dnaja3
Dnaja4
Dnajb11
Dnajb12
Dnajb13
Dnajb2
Dnajb4
Dnajb5
Dnajb6
Dnajb8-as1
Dnajb9
Dnajc10
Dnajc11
Dnajc12
Dnajc13
Dnajc15
Dnajc16
Dnajc18
Dnajc19p4
Dnajc21
Dnajc22
Dnajc24
Dnajc25
Dnajc25-gng10
Dnajc27-as1
Dnajc3
Dnajc4
Dnajc5
Dnajc5b
Dnajc6
Dnajc7
Dnajc8
Dnajc8p1
Dnajc9
Dnajc9-as1
Dnal1
Dnali1
Dnase1
Dnase1l1
Dnase1l2
Dnase1l3
Dnase2b
Dnd1p1
Dnhd1
Dnm1
Dnm1l
Dnm1p35
Dnm1p38
Dnm1p46
Dnm1p47
Dnm1p51
Dnm2
Dnm3
Dnm3os
Dnmbp-as1
Dnmt1
Dnmt3a
Dnmt3b
Dnttip1
Doc2a
Doc2b
Doc2gp
Dock1
Dock11
Dock2
Dock4
Dock5
Dock6
Dock7
Dock8
Dock9
Dock9-dt
Dok1
Dok3
Dok4
Dok5
Dok7
Dolpp1
Donson
Dop1a
Dop1b
Dot1l
Dpagt1
Dpcd
Dpep1
Dpep2
Dpf1
Dpf2
Dpf3
Dph1
Dph2
Dph3
Dph3p1
Dph6-dt
Dph7
Dpm3
Dpp10-as2
Dpp3
Dpp4
Dpp7
Dpp9
Dpp9-as1
Dprxp1
Dpy19l1
Dpy19l1p1
Dpy19l2p3
Dpy19l2p5
Dpy19l3
Dpy19l4
Dpy30
Dpyd-as1
Dpys
Dpysl2
Dpysl3
Dpysl4
Dpysl5
Dr1
Draic
Dram1
Drap1
Drc1
Drc3
Drc7
Drd3
Drd4
Drg1
Drg2
Drgx
Dsc1
Dsc2
Dscam-as1
Dscaml1
Dscas
Dscr8
Dscr9
Dse
Dsg2
Dsp
Dst
Dstn
Dstyk
Dtd1
Dthd1
Dtl
Dtna
Dtnb
Dtwd1
Dtwd2
Dtx1
Dtx2
Dtx3
Dtx3l
Dtx4
Dtymk
Dubr
Duox1
Duoxa1
Dupd1
Dus1l
Dus2
Dus4l
Dusp12
Dusp12p1
Dusp13
Dusp14
Dusp15
Dusp16
Dusp19
Dusp2
Dusp22
Dusp23
Dusp26
Dusp27
Dusp28
Dusp3
Dusp5
Dusp5p1
Dusp5p2
Dusp6
Dusp8p5
Dusp9
Dut
Dutp1
Dux4l16
Dux4l17
Dux4l37
Dux4l50
Dux4l9
Duxap7
Dvl1
Dvl2
Dvl3
Dxo
Dym
Dynap
Dync1h1
Dync1i1
Dync1i2
Dync1li1
Dync1li2
Dync2h1
Dync2li1
Dynll1
Dynll1p3
Dynlrb1
Dynlrb2
Dynlt3p2
Dyrk1a
Dyrk1b
Dyrk2
Dyrk3
Dyrk4
Dysf
Dzank1
Dzip1
Dzip1l
Dzip3
E2f3
E2f3p1
E2f4
E2f5
E2f6
E2f7
E4f1
Eaf1
Eaf2
Ebag9
Ebf1
Ebf4
Ebi3
Ebln3p
Ebp
Ecd
Ece1
Ece2
Ecel1p2
Ecel1p3
Ech1
Echdc2
Echdc3
Eci1
Ecm1
Ecpas
Ecsit
Ect2
Eda
Edar
Edc3
Edc4
Eddm13
Edem1
Edn2
Edn3
Ednra
Ednrb
Edrf1
Edrf1-dt
Eea1
Eed
Eef1a1
Eef1a1p10
Eef1a1p25
Eef1a1p30
Eef1a1p36
Eef1a1p7
Eef1a2
Eef1akmt1
Eef1akmt2
Eef1akmt3
Eef1akmt4
Eef1akmt4-ece2
Eef1aknmt
Eef1b2
Eef1b2p3
Eef1d
Eef1dp1
Eef1dp3
Eef1e1p1
Eef1gp1
Eef1gp4
Eef1gp7
Eef2
Eef2k
Eef2kmt
Eefsec
Eepd1
Efcab1
Efcab11
Efcab12
Efcab13
Efcab14
Efcab14p1
Efcab2
Efcab5
Efcab6
Efcab7
Efcab8
Efemp1
Efemp2
Efhb
Efhc1
Efhd1
Efhd2
Efl1
Efl1p1
Efna1
Efna3
Efna4
Efna5
Efr3a
Efr3b
Efs
Eftud2
Egf
Egfem1p
Egfl8
Egflam
Egfr
Egfr-as1
Egln1p1
Egln2
Egln3-as1
Egot
Egr2
Egr4
Ehbp1
Ehbp1l1
Ehd1
Ehd2
Ehd4-as1
Ehf
Ehhadh
Ehmt1
Ehmt2
Ehmt2-as1
Ei24
Ei24p3
Ei24p4
Eid1
Eid3
Eif1
Eif1ay
Eif1b
Eif1b-as1
Eif2a
Eif2ak1
Eif2ak2
Eif2ak3-dt
Eif2ak4
Eif2b1
Eif2b2
Eif2b3
Eif2b4
Eif2b5
Eif2d
Eif2s1
Eif2s2p2
Eif2s2p5
Eif2s3
Eif3b
Eif3e
Eif3f
Eif3fp1
Eif3g
Eif3h
Eif3i
Eif3j
Eif3k
Eif3l
Eif3m
Eif4a1
Eif4a2
Eif4b
Eif4bp3
Eif4bp8
Eif4e1b
Eif4e2
Eif4e3
Eif4ep1
Eif4ep4
Eif4g1
Eif4g2
Eif4g3
Eif4h
Eif5
Eif5a
Eif5b
Eif6
Elac1
Elac2
Elane
Elavl1
Elavl3
Elavl4
Elf2
Elf2p3
Elf3
Elf3-as1
Elfn1
Elfn2
Elk1p1
Elk3
Elk4
Ell
Ell3
Elmo1
Elmo1-as1
Elmo2
Elmo3
Elmod1
Elmod2
Elmod3
Elmsan1
Eln
Eloa
Eloa3c
Elob
Elobp2
Elobp3
Elof1
Elovl2-as1
Elovl5
Elovl6
Elovl7
Elp2
Elp3
Elp4
Elp5
Emc10
Emc1-as1
Emc2
Emc3
Emc3-as1
Emc4
Emc6
Emc7
Emc8
Emc9
Emcn
Emd
Eme1
Eme2
Emg1
Emid1
Emilin2
Eml1
Eml2
Eml2-as1
Eml3
Eml4
Eml6
Emp1
Emp3
Emsy
Emx1
Emx2
Emx2os
En2
Enah
Enam
Enc1
Endou
Endov
Eng
Engase
Enkd1
Eno1
Eno1-as1
Eno1p3
Eno2
Eno3
Eno4
Enoph1
Enosf1
Enpep
Enpp1
Enpp3
Enpp5
Ensa
Entpd1
Entpd1-as1
Entpd2
Entpd3
Entpd5
Entpd6
Entpd8
Entr1
Eny2
Ep300
Ep400
Ep400p1
Epas1
Epb41
Epb41l1
Epb41l4a
Epb41l4a-as1
Epb41l4a-dt
Epb41l5
Epb42
Epc1
Epc2
Epcam
Epcam-dt
Epdr1
Epg5
Epha1
Epha2
Epha3
Epha5-as1
Epha6
Ephb1
Ephb2
Ephb4
Ephb6
Ephx1
Ephx2
Epm2a
Epn1
Epn2
Epn3
Epop
Epor
Eppk1
Eps8
Eps8l1
Eps8l2
Epsti1
Eral1
Erap1
Erap2
Erbb2
Erbb3
Erbb4
Erbin
Erc1
Erc2
Ercc1
Ercc2
Ercc3
Ercc4
Ercc5
Ercc6
Ercc6l
Ercc6l2
Ercc8
Ereg
Erf
Erfe
Erg
Erg28
Ergic1
Ergic3
Eri1
Eri2
Eri3
Ericd
Erich1
Erich2
Erich6
Erich6-as1
Erlec1
Erlin2
Erlnc1
Ermap
Ermard
Ermn
Ermp1
Ern1
Ern2
Ero1a
Erp29
Erv3-1
Ervh48-1
Ervk13-1
Ervk3-1
Ervk9-11
Ervmer34-1
Ervmer61-1
Esam
Esco2
Espl1
Espn
Espnl
Esr1
Esr2
Esrp1
Esrp2
Esrra
Esrrg
Esyt1
Esyt2
Esyt3
Etaa1
Etdc
Etf1
Etf1p2
Etfa
Etfbkmt
Etfdh
Etfrf1
Ethe1
Etnk1
Etnk2
Ets1
Ets2
Etv1
Etv2
Etv3
Etv4
Etv5
Etv6
Etv7
Eva1a
Eva1b
Eva1c
Evc
Evi5
Evi5l
Evl
Evpl
Evx1
Evx1-as
Evx2
Ewsat1
Ewsr1
Exd2
Exd3
Exo1
Exo5
Exoc1
Exoc1l
Exoc3
Exoc3l1
Exoc3l4
Exoc4
Exoc5p1
Exoc6
Exoc7
Exog
Exosc1
Exosc10
Exosc10-as1
Exosc2
Exosc3p1
Exosc4
Exosc7
Exosc8
Exosc9
Exph5
Ext2
Extl1
Extl2
Extl3
Extl3-as1
Eya2
Eya4
Ezh1
Ezr
Ezr-as1
F10
F11
F11-as1
F11r
F12
F2
F2r
F2rl1
F2rl3
F3
F7
Fa2h
Faah
Faah2
Faahp1
Faap100
Faap20
Faap24
Fabp1
Fabp3p2
Fabp5
Fabp5p3
Fabp6
Fabp7p2
Fadd
Fads2
Faf2
Fah
Fahd1
Fahd2a
Fahd2cp
Faim
Faim2
Falec
Fam102a
Fam102b
Fam104a
Fam107b
Fam110a
Fam110b
Fam110c
Fam111a
Fam111a-dt
Fam111b
Fam114a1
Fam117a
Fam117b
Fam118a
Fam118b
Fam120a
Fam120b
Fam122a
Fam122c
Fam124a
Fam126a
Fam129a
Fam129b
Fam129c
Fam131a
Fam131b
Fam131c
Fam133a
Fam133b
Fam135a
Fam136a
Fam13a
Fam13b
Fam13c
Fam149b1
Fam149b1p1
Fam151b
Fam155b
Fam157a
Fam157c
Fam160a1
Fam160a1-dt
Fam160b1
Fam160b2
Fam162a
Fam166a
Fam167a
Fam168a
Fam169b
Fam170a
Fam170b-as1
Fam171a2
Fam171b
Fam172a
Fam172bp
Fam173a
Fam174a
Fam174b
Fam177a1
Fam177b
Fam178b
Fam181a-as1
Fam182b
Fam183a
Fam185a
Fam186a
Fam187a
Fam189a2
Fam189b
Fam192a
Fam193a
Fam193b
Fam198b-as1
Fam19a2
Fam19a3
Fam19a5
Fam200b
Fam201a
Fam204a
Fam205bp
Fam206a
Fam207a
Fam209b
Fam20a
Fam20b
Fam20c
Fam210b
Fam214a
Fam214b
Fam216a
Fam217a
Fam217b
Fam218a
Fam218bp
Fam220cp
Fam221a
Fam221b
Fam222a
Fam222b
Fam225a
Fam225b
Fam227a
Fam227b
Fam228b
Fam229a
Fam229b
Fam230c
Fam230g
Fam234a
Fam234b
Fam237a
Fam238b
Fam238c
Fam241b
Fam30a
Fam32a
Fam32cp
Fam3b
Fam41c
Fam43a
Fam45a
Fam45bp
Fam47e
Fam47e-stbd1
Fam49a
Fam49b
Fam50a
Fam50b
Fam53b
Fam53c
Fam57a
Fam57b
Fam66c
Fam71a
Fam71d
Fam71e1
Fam71e2
Fam72a
Fam76a
Fam76b
Fam78a
Fam81a
Fam81b
Fam83a
Fam83c-as1
Fam83d
Fam83e
Fam83f
Fam83g
Fam83h
Fam84a
Fam86b1
Fam86b3p
Fam86c1
Fam86c2p
Fam86ep
Fam86fp
Fam86gp
Fam86jp
Fam86kp
Fam86lp
Fam86mp
Fam87b
Fam89b
Fam91a1
Fam92a
Fam96ap2
Fam98a
Fam98b
Fam98c
Fam99b
Fan1
Fanca
Fancb
Fancc
Fancd2
Fance
Fancg
Fanci
Fancl
Fancm
Fank1
Fap
Far1
Far1-it1
Far1p1
Far2
Far2p3
Farp1
Farp2
Fars2
Farsa
Fas
Fasn
Fastk
Fastkd1
Fastkd2
Fat1
Fat1p1
Fat3
Fat4
Fau
Faxdc2
Fbh1
Fbl
Fblim1
Fbll1
Fbln1
Fbln5
Fbln7
Fbn3
Fbrs
Fbrsl1
Fbxl13
Fbxl15
Fbxl18
Fbxl19
Fbxl2
Fbxl20
Fbxl21p
Fbxl22
Fbxl3
Fbxl5
Fbxl6
Fbxl7
Fbxl8
Fbxo10
Fbxo11
Fbxo16
Fbxo17
Fbxo2
Fbxo21
Fbxo22
Fbxo24
Fbxo25
Fbxo27
Fbxo28
Fbxo3
Fbxo31
Fbxo32
Fbxo33
Fbxo34
Fbxo36
Fbxo38
Fbxo3-dt
Fbxo4
Fbxo41
Fbxo42
Fbxo44
Fbxo45
Fbxo46
Fbxo5
Fbxo6
Fbxo7
Fbxo8
Fbxo9
Fbxw11
Fbxw5
Fbxw7
Fbxw8
Fbxw9
Fcamr
Fcf1
Fcf1p10
Fcgr3a
Fcgr3b
Fcgrt
Fcho1
Fcho2
Fchsd1
Fchsd2
Fcmr
Fcn3
Fcrl1
Fcrl5
Fcrl6
Fcrla
Fcrlb
Fdft1
Fdps
Fdpsp3
Fdx2
Fdxr
Fem1a
Fem1b
Fen1
Fer
Fer1l4
Fer1l5
Fer1l6-as2
Ferd3l
Fermt1
Fermt3
Fes
Fetub
Fev
Fez1
Fez2
Fezf1
Fezf1-as1
Ffar2
Ffar3
Ffar4
Fga
Fgb
Fgd2
Fgd3
Fgd4
Fgd5-as1
Fgd5p1
Fgd6
Fgf11
Fgf12-as1
Fgf12-as2
Fgf12-as3
Fgf13-as1
Fgf14-as2
Fgf2
Fgf21
Fgf22
Fgf3
Fgf7
Fgf9
Fgfbp1
Fgfr1
Fgfr1op
Fgfr1op2
Fgfr2
Fgfr3
Fgfr3p6
Fgfr4
Fgfrl1
Fgg
Fggy
Fgl1
Fgl2
Fgr
Fhad1
Fhdc1
Fhl1
Fhl3
Fhl5
Fhod3
Fibcd1
Fibp
Ficd
Fig4
Fign
Fignl1
Filip1l
Filnc1
Fip1l1
Firre
Fis1
Fitm1
Fjx1
Fkbp10
Fkbp11
Fkbp1a
Fkbp1ap2
Fkbp1b
Fkbp2
Fkbp3
Fkbp4
Fkbp6
Fkbp9
Fkrp
Fktn
Flad1
Flcn
Flg2
Flg-as1
Fli1
Flii
Flj45513
Flna
Flnb
Flnb-as1
Flnc
Flnc-as1
Flot1
Flot2
Flrt2
Flrt3
Flt3lg
Flt4
Flvcr1
Flvcr2
Flywch1
Flywch2
Fmc1
Fmc1-luc7l2
Fmn1
Fmnl1
Fmnl3
Fmo1
Fmo10p
Fmo2
Fmo4
Fmo5
Fmo6p
Fmo9p
Fmod
Fmr1
Fn1
Fn3k
Fn3krp
Fnbp1
Fnbp1l
Fnbp1p1
Fnbp4
Fndc1
Fndc11
Fndc3a
Fndc3b
Fndc4
Fndc9
Fnip2
Fnta
Fntap2
Fntb
Fo393401.1
Fo393415.1
Fo393418.1
Fo393419.1
Fo393419.2
Fo393419.3
Fo538757.1
Fo704657.1
Focad
Focad-as1
Folh1
Fos
Fosb
Fosl1
Fosl2
Foxa1
Foxa3
Foxb1
Foxc1
Foxc2
Foxc2-as1
Foxcut
Foxd2
Foxd3
Foxh1
Foxj2
Foxk1
Foxk2
Foxl1
Foxl2
Foxl2nb
Foxm1
Foxn1
Foxn2
Foxn3
Foxn3-as1
Foxn4
Foxo1
Foxo3
Foxo4
Foxo6
Foxp1
Foxp2
Foxp4
Foxr1
Foxred1
Foxred2
Fp325330.3
Fp565171.1
Fp565260.6
Fpgs
Fpgt
Fpgt-tnni3k
Fras1
Frat1
Frat2
Frg1
Frg1bp
Frg1dp
Frg1gp
Frg1hp
Frg2jp
Frg2mp
Frmd1
Frmd3
Frmd4a
Frmd4b
Frmd5
Frmd6
Frmd6-as2
Frmd8
Frmpd3
Frmpd4
Frrs1
Frrs1l
Frs2
Frs3
Fry
Fryl
Fscb
Fscn1
Fsd1
Fsd1l
Fsd2
Fshb
Fsip1
Fsip2
Fst
Fstl3
Fstl4
Ftcd
Ftcd-as1
Fth1
Fth1p22
Fth1p5
Ftlp15
Ftlp3
Ftlp5
Ftlp6
Fto
Ftop1
Ftsj1
Ftsj3
Ftx
Fubp1
Fubp3
Fuca2
Fuk
Fundc2
Fundc2p1
Fuom
Furin
Fus
Fut1
Fut11
Fut2
Fut3
Fut4
Fut7
Fut8
Fut9
Fuz
Fxn
Fxr1
Fxr2
Fxyd1
Fxyd2
Fxyd3
Fxyd5
Fxyd6
Fxyd6-fxyd2
Fxyd7
Fyb1
Fyn
Fyttd1
Fzd1
Fzd2
Fzd3
Fzd6
Fzd7
Fzd9
Fzr1
G2e3
G3bp1
G3bp2
G6pc
G6pc3
G6pd
Gaa
Gab1
Gab4
Gabarap
Gabarapl1
Gabarapl2
Gabbr1
Gabbr2
Gabpa
Gabpb1
Gabpb1-as1
Gabpb1-it1
Gabpb2
Gabra1
Gabra5
Gabrb1
Gabrb3
Gabrg2
Gabrp
Gabrr2
Gad1
Gad2
Gadd45a
Gadd45b
Gadd45g
Gak
Gal3st3
Gal3st4
Galc
Gale
Galk1
Galk2
Galm
Galns
Galnt1
Galnt10
Galnt11
Galnt12
Galnt13
Galnt14
Galnt15
Galnt16
Galnt2
Galnt3
Galnt6
Galnt7
Galnt8
Galntl5
Galntl6
Galp
Galr3
Galt
Gamt
Gan
Ganab
Ganc
Gapdh
Gapdhp20
Gapdhp21
Gapdhp23
Gapdhp24
Gapdhp26
Gapdhp31
Gapdhp46
Gapdhp48
Gapdhp55
Gapdhp59
Gapdhp62
Gapdhp76
Gapdhs
Gapvd1
Gar1
Garem1
Garem2
Garnl3
Gars
Gars-dt
Garsp1
Gas1rr
Gas2
Gas2l1
Gas2l1p2
Gas2l3
Gas5
Gas6-dt
Gas7
Gas8
Gas8-as1
Gasal1
Gask1a
Gask1b
Gata2
Gata2-as1
Gata3
Gata3-as1
Gata4
Gata6
Gata6-as1
Gatad1
Gatad2a
Gatb
Gatc
Gatd1
Gatd3a
Gatd3b
Gatm
Gba2
Gba3
Gbe1
Gbf1
Gbgt1
Gbp2
Gbp3
Gbp5
Gbp6
Gc
Gca
Gcat
Gcc1
Gcc2
Gcdh
Gcgr
Gchfr
Gckr
Gclc
Gclm
Gcm2
Gcn1
Gcnt1
Gcnt1p5
Gcnt2
Gcnt3
Gcnt7
Gcom1
Gda
Gdap1
Gdap1l1
Gdap2
Gde1
Gdf11
Gdf15
Gdf5
Gdf5os
Gdf9
Gdi1
Gdi2
Gdnf
Gdnf-as1
Gdpd1
Gdpd2
Gdpd5
Gdpgp1
Gem
Gemin2
Gemin6
Gemin7
Gemin7-as1
Gemin8p4
Gen1
Get4
Gfap
Gfer
Gfi1b
Gfm1
Gfm2
Gfod1
Gfod1-as1
Gfod2
Gfpt2
Gfra1
Gfra2
Gfra4
Gfy
Gga1
Gga2
Gga3
Ggact
Ggcx
Ggh
Ggnbp1
Ggnbp2
Ggps1
Ggt1
Ggt4p
Ggt5
Ggt6
Ggta1p
Ggtlc1
Ggtlc4p
Gh1
Gh2
Ghet1
Ghr
Ghrhr
Ghrl
Ghrlos
Gid4
Gid8
Gigyf1
Gigyf2
Gin1
Ginm1
Gins1
Gins3
Gins4
Gipc1
Gipc2
Gipr
Git1
Git2
Gja1
Gja9
Gjb1
Gjb7
Gjd3
Gk
Gk5
Gkn2
Glb1
Glb1l2
Glb1l3
Glcci1
Glce
Gldc
Gldcp1
Gldn
Gle1
Glg1
Gli1
Gli2
Gli3
Gli4
Glipr1
Glipr1l1
Glipr1l2
Glipr2
Glis2
Glis3
Glmp
Glod4
Glod5
Glp2r
Glra1
Glra2
Glrb
Glrx
Glrx3
Glrx5
Glrxp1
Gls
Gls2
Glt1d1
Glt6d1
Glt8d1
Glud1
Glud1p3
Glud2
Glyat
Glyatl1
Glyctk
Glyctk-as1
Glyr1
Gm2a
Gmcl1
Gmds
Gmds-dt
Gmeb1
Gmfb
Gmfg
Gmip
Gml
Gmnc
Gmnn
Gmppa
Gmppb
Gmpr2
Gmps
Gna11
Gna13
Gna14-as1
Gnai1
Gnai2
Gnal
Gnao1
Gnas
Gnas-as1
Gnat1
Gnaz
Gnb1
Gnb1l
Gnb2
Gnb3
Gnb5
Gng12-as1
Gng2
Gng8
Gngt1
Gnl1
Gnl3
Gnl3l
Gnly
Gnpat
Gnpda1
Gnpda2
Gnptab
Gnptg
Gnrh1
Gnrh2
Gnrhr2
Gns
Golga2
Golga2p5
Golga2p6
Golga2p8
Golga3
Golga4
Golga7
Golga7b
Golga8a
Golga8vp
Golim4
Golm1
Golt1a
Golt1b
Gorab
Gorasp1
Gorasp2
Gosr1
Gosr2
Got1
Got2
Gp1bb
Gpa33
Gpaa1
Gpalpp1
Gpank1
Gpat3
Gpat4
Gpatch1
Gpatch11
Gpatch2l
Gpatch3
Gpatch4
Gpatch8
Gpbar1
Gpbp1
Gpbp1l1
Gpc1
Gpc2
Gpc6-as1
Gpcpd1
Gpd1
Gpd1l
Gpd2
Gper1
Gpha2
Gphn
Gpi
Gpld1
Gpm6a
Gpn1
Gpn3
Gpnmb
Gpr107
Gpr108
Gpr137
Gpr137b
Gpr137c
Gpr142
Gpr146
Gpr148
Gpr155
Gpr156
Gpr157
Gpr158
Gpr160
Gpr162
Gpr17
Gpr171
Gpr174
Gpr182
Gpr19
Gpr25
Gpr35
Gpr39
Gpr4
Gpr55
Gpr6
Gpr61
Gpr75
Gpr75-asb3
Gpr84
Gpr89a
Gpr89b
Gprasp1
Gprc5a
Gprc5b
Gprc5c
Gprc5d-as1
Gps1
Gps2
Gpsm1
Gpsm2
Gpsm3
Gpt
Gpt2
Gpx1
Gpx1p1
Gpx2
Gpx3
Gpx4
Gpx7
Gpx8
Gramd1a
Gramd1b
Gramd1c
Gramd2a
Gramd2b
Gramd4
Gramd4p2
Gramd4p4
Gramd4p8
Grap
Grap2
Grasp
Grb10
Grb14
Grb2
Grb7
Greb1
Greb1l
Grhl1
Grhl2
Grhl3
Grhpr
Gria1
Gria2
Gria4
Grid1-as1
Grid2
Grifin
Grik2
Grik4
Grik5
Grin1
Grin2a
Grin2b
Grin2c
Grin3b
Grina
Grip1
Grk1
Grk2
Grk3
Grk4
Grk5
Grk5-it1
Grk6
Grm1
Grm2
Grm3
Grm5
Grm5-as1
Grm7-as2
Grm7-as3
Grn
Grpel2
Grpel2-as1
Grpr
Grsf1
Grwd1
Grxcr2
Gsap
Gsdma
Gsdmb
Gsdmd
Gsdme
Gse1
Gsec
Gsg1
Gsg1l
Gsk3a
Gsk3b
Gskip
Gsn
Gsn-as1
Gspt2
Gsta4
Gstcd
Gstk1
Gstm1
Gstm2
Gstm4
Gstm5
Gsto1
Gsto2
Gstp1
Gstp1p1
Gstt2b
Gstt4
Gstz1
Gsx1
Gsx2
Gtdc1
Gtf2a1l
Gtf2e1
Gtf2e2
Gtf2f2p2
Gtf2h1
Gtf2h2c
Gtf2h3
Gtf2h4
Gtf2h5
Gtf2i
Gtf2ip13
Gtf2ip14
Gtf2ip4
Gtf2ip7
Gtf2ird1
Gtf2ird1p1
Gtf2ird2b
Gtf3a
Gtf3c1
Gtf3c2
Gtf3c3
Gtf3c4
Gtf3c5
Gtf3c6
Gtpbp1
Gtpbp10
Gtpbp3
Gtpbp4
Gtpbp8
Gtse1
Gtsf1
Gtsf1l
Guca1c
Gucd1
Gucy1a1
Gucy1b1
Gucy1b2
Gucy2ep
Gucy2gp
Guf1
Guk1
Gulp1
Gusb
Gusbp1
Gusbp10
Gusbp12
Gusbp5
Gvinp1
Gvqw2
Gvqw3
Gxylt1p5
Gxylt2
Gyg1
Gypb
Gys1
Gzf1
Gzmb
Gzmh
H1f0
H1foo
H1fx-as1
H2afj
H2afvp1
H2afx
H2afy
H2afy2
H2afz
H3f3a
H3f3b
H3f3bp2
H6pd
Haao
Habp4
Hacd1
Hacd2
Hacd3
Hace1
Hadh
Hadhap1
Hadhb
Hagh
Haghl
Haglr
Hal
Hamp
Hand2-as1
Hao2
Hao2-it1
Hap1
Hapln2
Hapln3
Har1a
Hars
Hars2
Has1
Has2-as1
Has3
Haspin
Hat1
Haus1
Haus2
Haus5
Haus6p2
Haus7
Haus8
Hax1
Hbb
Hbegf
Hbg2
Hbm
Hbp1
Hbs1l
Hbzp1
Hccat5
Hccs
Hcfc1
Hcfc1r1
Hcfc2
Hcg11
Hcg14
Hcg15
Hcg20
Hcg25
Hcg27
Hcg4
Hcg9
Hcls1
Hcn1
Hcn3
Hcp5
Hcrt
Hcrtr1
Hcst
Hdac1
Hdac10
Hdac11
Hdac11-as1
Hdac2-as2
Hdac3
Hdac4
Hdac4-as1
Hdac5
Hdac6
Hdac7
Hdac8
Hdac9
Hdc
Hddc3
Hdgf
Hdgfl2
Hdgfl3
Hdhd3
Hdhd5-as1
Hdlbp
Heatr3
Heatr4
Heatr5b
Heatr6
Hebp1
Hebp2
Hectd1
Hectd2
Hectd4
Hecw1
Hecw2
Hecw2-as1
Heg1
Helb
Hells
Helq
Helt
Helz
Helz2
Hemk1
Henmt1
Heph
Hepn1
Herc1
Herc2
Herc2p2
Herc3
Herc5
Herc6
Herpud1
Herpud2
Hes1
Hes2
Hes6
Hes7
Hesx1
Hexa
Hexa-as1
Hexb
Hexd
Hexd-it1
Hexim1
Hexim2
Hey1
Hey2
Hgc6.3
Hgfac
Hgh1
Hgs
Hgsnat
Hhat
Hhatl
Hhatl-as1
Hhex
Hhip
Hhip-as1
Hhipl2
Hhla2
Hhla3
Hic1
Hic2
Hid1
Hif1a
Hif1a-as2
Hif1an
Hif3a
Higd1ap12
Higd1ap14
Higd1ap16
Higd1ap5
Higd1c
Hikeshi
Hilpda
Hils1
Hinfp
Hint1
Hint2
Hip1
Hip1r
Hipk1
Hipk1-as1
Hipk3
Hira
Hist1h1b
Hist1h1c
Hist1h1d
Hist1h1e
Hist1h1ps1
Hist1h2ab
Hist1h2ac
Hist1h2ad
Hist1h2ae
Hist1h2ag
Hist1h2ah
Hist1h2ai
Hist1h2aj
Hist1h2ak
Hist1h2al
Hist1h2am
Hist1h2aps1
Hist1h2aps2
Hist1h2aps4
Hist1h2aps5
Hist1h2bb
Hist1h2bc
Hist1h2bd
Hist1h2be
Hist1h2bf
Hist1h2bh
Hist1h2bi
Hist1h2bj
Hist1h2bk
Hist1h2bl
Hist1h2bm
Hist1h2bn
Hist1h2bo
Hist1h3a
Hist1h3b
Hist1h3c
Hist1h3d
Hist1h3e
Hist1h3f
Hist1h3h
Hist1h3i
Hist1h3j
Hist1h3ps1
Hist1h4a
Hist1h4b
Hist1h4c
Hist1h4d
Hist1h4e
Hist1h4h
Hist1h4j
Hist1h4k
Hist1h4l
Hist2h2ac
Hist2h2bb
Hist2h3d
Hist2h3dp1
Hist2h3ps2
Hist3h2ba
Hist3h2bb
Hist3h3
Hist4h4
Hivep1
Hivep2
Hjurp
Hjv
Hk1
Hk2
Hkdc1
Hkr1
Hla-a
Hla-dma
Hla-dmb
Hla-doa
Hla-dpa1
Hla-dpb1
Hla-dpb2
Hla-dqa1
Hla-dqa2
Hla-dqb1
Hla-dqb1-as1
Hla-dqb2
Hla-dra
Hla-e
Hla-f
Hla-h
Hla-l
Hla-v
Hla-z
Hlcs
Hlf
Hltf
Hltf-as1
Hlx
Hm13
Hm13-it1
Hmbox1
Hmbs
Hmces
Hmcn1
Hmcn2
Hmg20a
Hmg20b
Hmga1
Hmga1p7
Hmga2
Hmga2-as1
Hmgb1
Hmgb1p25
Hmgb1p28
Hmgb1p3
Hmgb1p31
Hmgb1p35
Hmgb1p36
Hmgb1p41
Hmgb1p42
Hmgb1p46
Hmgb1p5
Hmgb1p50
Hmgb1p8
Hmgb2
Hmgb3
Hmgb3p22
Hmgb3p32
Hmgb3p5
Hmgb4
Hmgcl
Hmgcll1
Hmgcr
Hmgn1
Hmgn1p18
Hmgn1p2
Hmgn1p37
Hmgn2
Hmgn2p19
Hmgn2p27
Hmgn2p36
Hmgn2p40
Hmgn2p41
Hmgn2p46
Hmgn2p5
Hmgn3-as1
Hmgn3p1
Hmgn4
Hmgn5
Hmgxb3
Hmgxb4
Hmmr
Hmmr-as1
Hmox1
Hmox2
Hmsd
Hnf1a
Hnf1a-as1
Hnf1b
Hnf4a
Hnf4a-as1
Hnf4g
Hnmt
Hnrnpa1
Hnrnpa1p30
Hnrnpa1p34
Hnrnpa1p40
Hnrnpa1p42
Hnrnpa1p49
Hnrnpa1p6
Hnrnpa1p64
Hnrnpa2b1
Hnrnpa3
Hnrnpa3p5
Hnrnpa3p6
Hnrnpab
Hnrnpc
Hnrnpdl
Hnrnpdp2
Hnrnpf
Hnrnph1
Hnrnph1p2
Hnrnph3
Hnrnpkp4
Hnrnpl
Hnrnpll
Hnrnplp1
Hnrnpm
Hnrnpu
Hnrnpul1
Hnrnpul2
Hnrnpul2-bscl2
Hoga1
Homer2
Homer2p2
Homer3-as1
Homez
Hook1
Hook2
Hook3
Hormad1
Hotair
Hotairm1
Hottip
Hoxa10
Hoxa11
Hoxa11-as
Hoxa13
Hoxa3
Hoxa5
Hoxa6
Hoxa7
Hoxa9
Hoxa-as2
Hoxa-as3
Hoxb1
Hoxb13
Hoxb2
Hoxb3
Hoxb5
Hoxb6
Hoxb8
Hoxb-as1
Hoxb-as3
Hoxb-as4
Hoxc10
Hoxc4
Hoxc5
Hoxc6
Hoxc9
Hoxc-as1
Hoxc-as2
Hoxc-as3
Hoxd10
Hoxd11
Hoxd12
Hoxd8
Hp
Hpca
Hpcal1
Hpd
Hpdl
Hpgds
Hpn
Hpr
Hprt1
Hps1
Hps3
Hps4
Hps5
Hps6
Hpse2
Hpx
Hr
Hrc
Hrh1
Hrh2
Hrh3
Hrk
Hs1bp3
Hs1bp3-it1
Hs2st1
Hs3st1
Hs3st2
Hs3st3b1
Hsbp1
Hsbp1l1
Hsbp1p1
Hscb
Hsd11b1l
Hsd11b2
Hsd17b1
Hsd17b11
Hsd17b12
Hsd17b14
Hsd17b2
Hsd17b3-as1
Hsd17b4
Hsd17b6
Hsd17b7
Hsd17b7p2
Hsd17b8
Hsd3b1
Hsd3b2
Hsd3b7
Hsd3bp4
Hsdl2
Hsf1
Hsf2
Hsf2bp
Hsf4
Hsfx3
Hsh2d
Hsp90aa1
Hsp90ab1
Hsp90b1
Hspa12a
Hspa13
Hspa14
Hspa1a
Hspa2
Hspa4
Hspa4l
Hspa8p3
Hspa9
Hspb1
Hspb2-c11orf52
Hspb7
Hspb8
Hspb9
Hspbap1
Hspbp1
Hspd1
Hspd1p1
Hspd1p16
Hspd1p7
Hspe1
Hspe1-mob4
Hspe1p19
Hspe1p22
Hspg2
Htatip2
Htatsf1
Htd2
Htr1a
Htr1d
Htr2a
Htr3a
Htr4
Htr5a
Htr5a-as1
Htr7p1
Htra1
Htra2
Htt
Hunk
Hus1
Hvcn1
Hyal1
Hyal2
Hyal3
Hyal4
Hydin
Hydin2
Hyi
Hyi-as1
Hykk
Hyls1
Hyou1
Hypk
Iah1
Iapp
Iars2
Iba57
Ica1
Ica1l
Icam1
Icam2
Icam3
Icam4
Icam5
Ice1
Ice2
Icmt
Id1
Id2
Id2-as1
Id3
Ide
Idh1
Idh1-as1
Idh2-dt
Idh3a
Idh3b
Idi2-as1
Idnk
Ido1
Idua
Ier2
Ier3
Ier3-as1
Ier5
Ier5l
Iffo1
Iffo2
Ifi16
Ifi27
Ifi27l1
Ifi30
Ifi35
Ifi44
Ifi44l
Ifit1
Ifit2
Ifit3
Ifitm1
Ifitm2
Ifitm3
Ifitm4p
Ifitm5
Ifitm8p
Ifitm9p
Ifnar2
Ifne
Ifngr1
Ifngr2
Ifnl3p1
Ifnlr1
Ifrd1
Ift122
Ift140
Ift172
Ift20
Ift27
Ift43
Ift46
Ift52
Ift74
Ift74-as1
Ift80
Ift81
Ift88
Igbp1
Igdcc3
Igdcc4
Igf1
Igf1r
Igf2
Igf2-as
Igf2bp1
Igf2bp2
Igf2bp2-as1
Igf2bp3
Igf2r
Igfbp1
Igfbp2
Igfbp3
Igfbp6
Igfbp7
Igfl1p2
Igfl2-as1
Igfl4
Igflr1
Igha1
Igha2
Ighd2-15
Ighd2-2
Ighg1
Ighg3
Ighg4
Ighgp
Ighj3p
Ighj4
Ighj5
Ighj6
Ighm
Ighmbp2
Ighv1-46
Ighv1-69
Ighv2-70
Ighv3-11
Ighv3-15
Ighv3-22
Ighv3-25
Ighv3-30
Ighv3-36
Ighv3-43
Ighv3-49
Ighv3-50
Ighv3-72
Ighv3-73
Ighv3-74
Ighv3or16-15
Ighv4-31
Ighv4-34
Ighv4-4
Ighv4-55
Ighv4-59
Ighv4-61
Ighv4-80
Ighv7-81
Ighvii-1-1
Ighvii-22-1
Ighvii-49-1
Ighvii-53-1
Ighvii-60-1
Ighviii-16-1
Ighviii-22-2
Ighviii-26-1
Ighviii-38-1
Ighviii-47-1
Ighviii-5-1
Ighviii-51-1
Ighviii-5-2
Ighviii-67-3
Ighviii-76-1
Ighviii-82
Igkv2-19
Igkv2-26
Igkv2or22-4
Igkv3or22-2
Igkv3or2-5
Igkv4-1
Igkv6d-41
Iglc2
Iglc4
Iglj4
Iglj6
Igll4p
Iglv1-36
Iglv1-40
Iglv1-44
Iglv1-47
Iglv1-51
Iglv2-33
Iglv3-10
Iglv3-12
Iglv3-15
Iglv3-16
Iglv3-19
Iglv3-21
Iglv3-22
Iglv3-24
Iglv3-27
Iglv3-29
Iglv3-30
Iglv3-32
Iglv3-6
Iglv4-60
Iglv4-69
Iglv5-37
Iglv6-57
Iglv7-46
Iglv8or8-1
Iglv9-49
Iglvi-38
Iglviv-59
Iglviv-66-1
Iglvv-66
Iglvvii-41-1
Igsf1
Igsf10
Igsf11
Igsf21
Igsf21-as1
Igsf22
Igsf23
Igsf9
Ik
Ikbkb
Ikbke
Ikbkg
Ikzf1
Ikzf2
Ikzf4
Il10
Il10ra
Il10rb
Il11
Il11ra
Il12a
Il12rb1
Il13ra1
Il15
Il15ra
Il16
Il17c
Il17d
Il17ra
Il17rb
Il17rc
Il17re
Il17rel
Il18bp
Il18r1
Il19
Il1b
Il1f10
Il1r1
Il1r2
Il1rap
Il1rapl2
Il1rl1
Il1rn
Il20
Il20ra
Il21r
Il21r-as1
Il22
Il23a
Il23r
Il24
Il27
Il2ra
Il2rb
Il2rg
Il31
Il32
Il34
Il36a
Il36rn
Il3ra
Il4r
Il6
Il6r
Il6st
Il9
Il9r
Ildr2
Ilf2p2
Ilf3
Ilk
Ilkap
Ilvbl
Immp1l
Immp1lp1
Immp2l
Immt
Imp3
Imp4
Impa2
Impact
Impdh1
Impdh1p8
Impdh2
Inafm1
Inafm2
Inava
Inca1
Incenp
Inf2
Ing1
Ing2
Ing3
Ing5
Inha
Inhbe
Inhcap
Inka2-as1
Ino80-as1
Ino80b
Ino80b-wbp1
Ino80c
Ino80d
Ino80e
Inpp1
Inpp4a
Inpp5a
Inpp5b
Inpp5d
Inpp5f
Inpp5j
Inpp5k
Inppl1
Insc
Insig1
Insig2
Ins-igf2
Insl4
Insr
Insyn1
Insyn1-as1
Insyn2
Ints1
Ints10
Ints11
Ints12
Ints2
Ints3
Ints4
Ints5
Ints6
Ints6-as1
Ints6l
Ints7
Ints8
Ints9
Intu
Invs
Ip6k1
Ip6k3
Ipcef1
Ipo11
Ipo13
Ipo4
Ipo5
Ipo7
Ipo8
Ipo9
Ippkp1
Iqank1
Iqca1
Iqcc
Iqcd
Iqce
Iqcf3
Iqcg
Iqch
Iqcj-schip1
Iqcj-schip1-as1
Iqck
Iqgap1
Iqgap2
Iqsec1
Iqsec2
Iqsec3
Iqsec3p1
Iqub
Irain
Irak1
Irak1bp1
Irak3
Irak4
Ireb2
Irf1
Irf2
Irf2bp2
Irf3
Irf5
Irf6
Irf7
Irf8
Irf9
Irgm
Irgq
Irs1
Irs3p
Irx3
Irx5
Irx6
Isca2
Iscu
Iscup1
Isg15
Isg20
Isg20l2
Isl1
Isl2
Islr2
Ism2
Isoc1
Isoc2
Ispd-as1
Ist1
Isx
Isy1-rab43
Itch
Itfg1
Itfg1-as1
Itfg2
Itfg2-as1
Itga1
Itga11
Itga2
Itga3
Itga4
Itga5
Itga6
Itga6-as1
Itga7
Itga9
Itgae
Itgal
Itgam
Itgav
Itgb1
Itgb1bp2
Itgb1-dt
Itgb2
Itgb3
Itgb3bp
Itgb4
Itgb5
Itgb6
Itgb7
Itgb8
Itih1
Itih3
Itih4
Itih5
Itih6
Itk
Itln2
Itm2b
Itm2c
Itpa
Itpk1
Itpka
Itpr1
Itpr2
Itprid1
Itprid2
Itprip
Itpripl1
Itpripl2
Itsn1
Itsn2
Ivd
Iws1
Iyd
Izumo1
Izumo2
Izumo4
Jade1
Jade2
Jade3
Jag1
Jag2
Jagn1
Jak2
Jak3
Jakmip1
Jakmip3
Jam3
Jaml
Jarid2
Jarid2-as1
Jazf1
Jazf1-as1
Jdp2
Jhy
Jkamp
Jmjd1c-as1
Jmjd4
Jmjd6
Jmjd7
Jmjd7-pla2g4b
Jmjd8
Josd1
Jph1
Jph3
Jph4
Jpt1
Jpt2
Jpx
Jrk
Jrkl
Jsrp1
Jund
Jup
Kaag1
Kalrn
Kank1
Kank2
Kank3
Kansl1
Kansl1-as1
Kansl2
Kansl3
Kantr
Kat14
Kat2a
Kat2b
Kat5
Kat6a
Kat6b
Kat7
Kat8
Katnal1
Katnal2
Katnb1
Kazald1
Kazn
Kbtbd11-ot1
Kbtbd12
Kbtbd2
Kbtbd8
Kcmf1
Kcna2
Kcna6
Kcnab1
Kcnab2
Kcnab3
Kcnb1
Kcnc1
Kcnc2
Kcnc4
Kcne2
Kcne3
Kcne4
Kcng1
Kcnh1
Kcnh3
Kcnh4
Kcnh6
Kcnh8
Kcnip1
Kcnip2
Kcnip2-as1
Kcnip3
Kcnj11
Kcnj14
Kcnj15
Kcnj16
Kcnj2
Kcnj3
Kcnj5
Kcnj8
Kcnk1
Kcnk15-as1
Kcnk17
Kcnk2
Kcnk3
Kcnk6
Kcnk9
Kcnma1
Kcnma1-as1
Kcnmb3p1
Kcnmb4
Kcnn2
Kcnn3
Kcnn4
Kcnq1-as1
Kcnq2
Kcnq3
Kcnq4
Kcnq5
Kcnq5-as1
Kcns2
Kcns3
Kcnt1
Kcp
Kctd1
Kctd11
Kctd13
Kctd15
Kctd16
Kctd17
Kctd2
Kctd20
Kctd21-as1
Kctd5
Kctd6
Kctd7
Kctd8
Kctd9
Kdelr2
Kdelr3
Kdf1
Kdm1a
Kdm1b
Kdm2a
Kdm2b
Kdm3a
Kdm4a
Kdm4b
Kdm4c
Kdm4d
Kdm5a
Kdm5b
Kdm6a
Kdm6b
Kdm7a
Kdm7a-dt
Kdm8
Keap1
Kel
Kf455155.1
Khdc1l
Khdc1p1
Khdc4
Khdrbs1
Khdrbs3
Khk
Khnyn
Khsrp
Kiaa0040
Kiaa0100
Kiaa0232
Kiaa0319l
Kiaa0355
Kiaa0391
Kiaa0513
Kiaa0556
Kiaa0586
Kiaa0895l
Kiaa0895lp1
Kiaa1109
Kiaa1143
Kiaa1191
Kiaa1211
Kiaa1217
Kiaa1257
Kiaa1324
Kiaa1324l
Kiaa1328
Kiaa1522
Kiaa1549
Kiaa1586
Kiaa1614
Kiaa1671
Kiaa1841
Kiaa1958
Kiaa2012
Kiaa2012-as1
Kiaa2013
Kiaa2026
Kif13a
Kif13b
Kif15
Kif18b
Kif19
Kif1a
Kif1b
Kif1bp
Kif1c
Kif20a
Kif20b
Kif21a
Kif21b
Kif22
Kif23
Kif25
Kif26a
Kif28p
Kif2a
Kif2b
Kif2c
Kif3ap1
Kif3c
Kif4a
Kif5a
Kif5c
Kif7
Kif9-as1
Kifc1
Kifc2
Kifc3
Kir2dl4
Kir3dl3
Kir3dx1
Kirrel1
Kirrel2
Kirrel3
Kirrel3-as3
Kiss1
Kiz
Klc1
Klc2
Klc3
Klc4
Klf11
Klf12
Klf13
Klf16
Klf2
Klf3
Klf4
Klf5
Klf6
Klf7
Klhdc1
Klhdc10
Klhdc2
Klhdc3
Klhdc4
Klhdc7a
Klhdc7b
Klhdc8a
Klhdc8b
Klhdc9
Klhl10
Klhl12
Klhl13
Klhl17
Klhl18
Klhl2
Klhl20
Klhl22
Klhl23
Klhl24
Klhl26
Klhl28
Klhl3
Klhl31
Klhl32
Klhl33
Klhl35
Klhl36
Klhl4
Klhl40
Klhl41
Klhl42
Klhl5
Klhl7
Klhl8
Klk1
Klk11
Klk13
Klk2
Klk4
Klk7
Klk8
Klk9
Klkb1
Klrc1
Klrc2
Klrc3
Klrg1
Kmo
Kmt2a
Kmt2b
Kmt2c
Kmt2d
Kmt2e
Kmt2e-as1
Kmt5a
Kmt5b
Kmt5c
Kndc1
Knl1
Knop1p4
Knstrn
Kntc1
Kpna1
Kpna2
Kpna2p3
Kpna5
Kpna6
Kpna7
Kpnb1
Krasp1
Krba1
Krbox1
Krbox4
Kremen1
Kremen2
Krit1
Krr1
Krt1
Krt12
Krt126p
Krt127p
Krt14
Krt16
Krt18
Krt18p13
Krt18p19
Krt18p20
Krt18p33
Krt18p34
Krt18p45
Krt18p46
Krt18p48
Krt18p49
Krt18p54
Krt18p59
Krt18p61
Krt18p67
Krt19
Krt19p2
Krt23
Krt28
Krt39
Krt4
Krt42p
Krt6a
Krt7
Krt71
Krt77
Krt7-as
Krt8
Krt81
Krt83
Krt85
Krt86
Krt87p
Krt8p12
Krt8p13
Krt8p15
Krt8p19
Krt8p2
Krt8p28
Krt8p29
Krt8p37
Krt8p40
Krt8p42
Krt8p47
Krt8p48
Krt8p8
Krt8p9
Krtap10-1
Krtap10-13p
Krtap10-4
Krtap10-9
Krtap12-4
Krtap20-3
Krtap2-2
Krtap2-3
Krtap29-1
Krtap3-4p
Krtap4-17p
Krtap4-7
Krtap5-10
Krtap5-11
Krtap5-14p
Krtap5-2
Krtap5-4
Krtap5-5
Krtap5-7
Krtap5-as1
Krtap9-12p
Krtap9-2
Krtcap2
Krtcap3
Krtdap
Ksr1
Ksr2
Ktn1
Ktn1-as1
Kxd1
Ky
Kyat1
Kyat3
Kynu
L1cam
L34079.2
L3hypdh
L3mbtl1
L3mbtl2
L3mbtl3
L3mbtl4
Lacc1
Lactb
Lactb2
Lactb2-as1
Lad1
Lag3
Lair1
Lalba
Lama1
Lama2
Lama3
Lama4
Lama5
Lama5-as1
Lamb1
Lamb2
Lamc2
Lamc3
Lamtor2
Lamtor4
Lamtor5-as1
Lancl1
Lancl2
Lap3
Laptm4a
Laptm4b
Large1
Large2
Larp1
Larp1b
Larp1bp2
Larp4
Larp4b
Larp7
Lars
Lars2
Lasp1
Lat2
Lax1
Layn
Lbh
Lbhd1
Lbhd2
Lbr
Lbx2
Lbx2-as1
Lca5l
Lcat
Lce6a
Lcep1
Lck
Lclat1
Lcmt1
Lcmt1-as1
Lcn12
Lcn15
Lcn2
Lcn6
Lcnl1
Lcor
Lcp1
Lcp2
Lctl
Ldah
Ldha
Ldhap2
Ldhap4
Ldhbp1
Ldhc
Ldhd
Ldlr
Ldlrad1
Ldlrad3
Ldlrad4
Ldlrad4-as1
Ldlrap1
Leap2
Lect2
Lef1
Lefty1
Lefty2
Lekr1
Lemd2
Lemd3
Lenep
Leng8
Leng8-as1
Leng9
Leo1
Lepr
Leprot
Leprotl1
Letm1p2
Letm2
Letmd1
Lfng
Lgals1
Lgals2
Lgals3
Lgals3bp
Lgals4
Lgals7
Lgals8
Lgals8-as1
Lgalsl
Lgi1
Lgi3
Lgi4
Lgmn
Lgr4
Lgr5
Lgr6
Lhb
Lhcgr
Lhfpl2
Lhfpl3-as1
Lhfpl4
Lhpp
Lhx1
Lhx2
Lhx4
Lhx5-as1
Lhx6
Lhx9
Lias
Lif-as1
Lifr-as1
Lig1
Lig3
Lilra6
Lilrb1
Lilrb1-as1
Lilrb3
Lilrb4
Lim2
Lima1
Limch1
Limd1
Limd1-as1
Limd2
Lime1
Limk1
Limk2
Lims1
Lims2
Lin28a
Lin28b
Lin37
Lin52
Lin54
Lin7b
Linc00028
Linc00029
Linc00052
Linc00111
Linc00112
Linc00114
Linc00158
Linc00160
Linc00161
Linc00163
Linc00167
Linc00173
Linc00184
Linc00200
Linc00205
Linc00207
Linc00226
Linc00235
Linc00239
Linc00240
Linc00242
Linc00265
Linc00271
Linc00272
Linc00284
Linc00293
Linc00297
Linc00304
Linc00308
Linc00316
Linc00323
Linc00324
Linc00327
Linc00336
Linc00337
Linc00339
Linc00345
Linc00350
Linc00354
Linc00358
Linc00380
Linc00398
Linc00426
Linc00427
Linc00431
Linc00449
Linc00452
Linc00454
Linc00458
Linc00462
Linc00463
Linc00466
Linc00467
Linc00469
Linc00475
Linc00476
Linc00479
Linc00482
Linc00485
Linc00486
Linc00494
Linc00502
Linc00511
Linc00513
Linc00518
Linc00520
Linc00523
Linc00528
Linc00533
Linc00539
Linc00544
Linc00552
Linc00570
Linc00572
Linc00574
Linc00582
Linc00592
Linc00598
Linc00599
Linc00604
Linc00605
Linc00606
Linc00607
Linc00608
Linc00609
Linc00615
Linc00616
Linc00618
Linc00620
Linc00621
Linc00629
Linc00630
Linc00632
Linc00634
Linc00635
Linc00636
Linc00637
Linc00638
Linc00642
Linc00643
Linc00644
Linc00649
Linc00653
Linc00656
Linc00662
Linc00664
Linc00667
Linc00668
Linc00671
Linc00672
Linc00674
Linc00677
Linc00685
Linc00689
Linc00698
Linc00700
Linc00703
Linc00707
Linc00709
Linc00710
Linc00824
Linc00839
Linc00840
Linc00842
Linc00845
Linc00847
Linc00852
Linc00853
Linc00857
Linc00861
Linc00862
Linc00863
Linc00869
Linc00870
Linc00871
Linc00879
Linc00880
Linc00881
Linc00884
Linc00885
Linc00886
Linc00887
Linc00888
Linc00894
Linc00896
Linc00899
Linc00901
Linc00910
Linc00917
Linc00920
Linc00921
Linc00923
Linc00926
Linc00928
Linc00933
Linc00937
Linc00941
Linc00943
Linc00944
Linc00957
Linc00960
Linc00963
Linc00964
Linc00967
Linc00971
Linc00972
Linc00974
Linc00992
Linc00993
Linc01003
Linc01004
Linc01005
Linc01006
Linc01007
Linc01010
Linc01011
Linc01013
Linc01015
Linc01020
Linc01022
Linc01023
Linc01033
Linc01034
Linc01038
Linc01040
Linc01046
Linc01053
Linc01060
Linc01067
Linc01079
Linc01081
Linc01088
Linc01089
Linc01091
Linc01094
Linc01095
Linc01096
Linc01098
Linc01099
Linc01101
Linc01109
Linc01115
Linc01117
Linc01118
Linc01119
Linc01120
Linc01121
Linc01122
Linc01124
Linc01126
Linc01127
Linc01128
Linc01132
Linc01133
Linc01134
Linc01135
Linc01137
Linc01138
Linc01140
Linc01141
Linc01143
Linc01144
Linc01146
Linc01149
Linc01152
Linc01159
Linc01160
Linc01165
Linc01166
Linc01168
Linc01169
Linc01170
Linc01177
Linc01182
Linc01184
Linc01186
Linc01191
Linc01194
Linc01197
Linc01206
Linc01210
Linc01213
Linc01219
Linc01220
Linc01224
Linc01225
Linc01226
Linc01227
Linc01228
Linc01229
Linc01231
Linc01232
Linc01234
Linc01235
Linc01237
Linc01238
Linc01251
Linc01252
Linc01255
Linc01262
Linc01269
Linc01270
Linc01271
Linc01273
Linc01276
Linc01277
Linc01285
Linc01287
Linc01288
Linc01289
Linc01290
Linc01291
Linc01293
Linc01297
Linc01299
Linc01301
Linc01304
Linc01305
Linc01311
Linc01315
Linc01322
Linc01327
Linc01332
Linc01337
Linc01341
Linc01342
Linc01344
Linc01345
Linc01347
Linc01349
Linc01351
Linc01353
Linc01354
Linc01355
Linc01357
Linc01358
Linc01359
Linc01370
Linc01374
Linc01376
Linc01378
Linc01385
Linc01386
Linc01389
Linc01391
Linc01394
Linc01398
Linc01399
Linc01410
Linc01411
Linc01412
Linc01424
Linc01426
Linc01427
Linc01429
Linc01431
Linc01433
Linc01435
Linc01440
Linc01441
Linc01460
Linc01465
Linc01470
Linc01473
Linc01476
Linc01480
Linc01484
Linc01485
Linc01486
Linc01488
Linc01490
Linc01491
Linc01495
Linc01498
Linc01500
Linc01501
Linc01502
Linc01503
Linc01504
Linc01507
Linc01508
Linc01509
Linc01511
Linc01515
Linc01517
Linc01521
Linc01522
Linc01523
Linc01524
Linc01529
Linc01531
Linc01533
Linc01535
Linc01549
Linc01550
Linc01551
Linc01554
Linc01556
Linc01558
Linc01559
Linc01560
Linc01565
Linc01568
Linc01569
Linc01571
Linc01572
Linc01578
Linc01579
Linc01580
Linc01586
Linc01588
Linc01589
Linc01595
Linc01596
Linc01602
Linc01607
Linc01618
Linc01619
Linc01620
Linc01623
Linc01624
Linc01627
Linc01628
Linc01629
Linc01635
Linc01637
Linc01639
Linc01643
Linc01644
Linc01649
Linc01653
Linc01654
Linc01659
Linc01664
Linc01666
Linc01677
Linc01682
Linc01685
Linc01686
Linc01690
Linc01694
Linc01701
Linc01703
Linc01711
Linc01714
Linc01715
Linc01716
Linc01719
Linc01730
Linc01739
Linc01742
Linc01743
Linc01747
Linc01748
Linc01749
Linc01750
Linc01753
Linc01754
Linc01762
Linc01763
Linc01765
Linc01766
Linc01767
Linc01770
Linc01771
Linc01774
Linc01775
Linc01777
Linc01778
Linc01779
Linc01780
Linc01783
Linc01786
Linc01798
Linc01799
Linc01801
Linc01802
Linc01804
Linc01806
Linc01814
Linc01819
Linc01823
Linc01825
Linc01828
Linc01836
Linc01838
Linc01839
Linc01841
Linc01843
Linc01846
Linc01849
Linc01852
Linc01853
Linc01856
Linc01858
Linc01863
Linc01864
Linc01869
Linc01870
Linc01876
Linc01881
Linc01884
Linc01886
Linc01893
Linc01894
Linc01896
Linc01897
Linc01899
Linc01900
Linc01902
Linc01906
Linc01909
Linc01914
Linc01915
Linc01918
Linc01931
Linc01932
Linc01934
Linc01937
Linc01938
Linc01939
Linc01942
Linc01943
Linc01944
Linc01948
Linc01949
Linc01951
Linc01952
Linc01953
Linc01960
Linc01962
Linc01965
Linc01968
Linc01970
Linc01973
Linc01975
Linc01976
Linc01977
Linc01978
Linc01982
Linc01986
Linc01989
Linc01990
Linc01991
Linc01996
Linc01999
Linc02001
Linc02003
Linc02004
Linc02006
Linc02008
Linc02015
Linc02016
Linc02018
Linc02021
Linc02028
Linc02029
Linc02031
Linc02032
Linc02034
Linc02038
Linc02049
Linc02054
Linc02055
Linc02058
Linc02061
Linc02062
Linc02063
Linc02064
Linc02073
Linc02074
Linc02079
Linc02084
Linc02086
Linc02090
Linc02091
Linc02092
Linc02093
Linc02097
Linc02098
Linc02104
Linc02118
Linc02119
Linc02124
Linc02128
Linc02132
Linc02136
Linc02139
Linc02142
Linc02145
Linc02150
Linc02156
Linc02157
Linc02160
Linc02162
Linc02168
Linc02169
Linc02171
Linc02173
Linc02174
Linc02175
Linc02179
Linc02182
Linc02183
Linc02189
Linc02192
Linc02196
Linc02202
Linc02204
Linc02210
Linc02210-crhr1
Linc02213
Linc02217
Linc02223
Linc02225
Linc02228
Linc02230
Linc02235
Linc02236
Linc02237
Linc02238
Linc02240
Linc02243
Linc02245
Linc02251
Linc02252
Linc02255
Linc02256
Linc02257
Linc02265
Linc02266
Linc02272
Linc02278
Linc02280
Linc02288
Linc02289
Linc02293
Linc02295
Linc02298
Linc02299
Linc02301
Linc02303
Linc02304
Linc02308
Linc02309
Linc02313
Linc02315
Linc02316
Linc02323
Linc02326
Linc02327
Linc02328
Linc02332
Linc02335
Linc02337
Linc02341
Linc02343
Linc02345
Linc02348
Linc02352
Linc02354
Linc02356
Linc02357
Linc02359
Linc02362
Linc02366
Linc02371
Linc02380
Linc02384
Linc02387
Linc02392
Linc02393
Linc02395
Linc02396
Linc02397
Linc02408
Linc02410
Linc02417
Linc02418
Linc02427
Linc02428
Linc02432
Linc02435
Linc02437
Linc02438
Linc02445
Linc02447
Linc02454
Linc02455
Linc02457
Linc02459
Linc02466
Linc02473
Linc02475
Linc02478
Linc02482
Linc02489
Linc02490
Linc02495
Linc02499
Linc02502
Linc02505
Linc02507
Linc02513
Linc02519
Linc02521
Linc02522
Linc02527
Linc02528
Linc02532
Linc02533
Linc02534
Linc02535
Linc02537
Linc02539
Linc02558
Linc02563
Linc02564
Linc02565
Linc02568
Linc02569
Linc02571
Linc02574
Linc02575
Linc02579
Linc02583
Linc02585
Linc02586
Linc02588
Linc02590
Linc02593
Linc02596
Linc02599
Linc02601
Linc02606
Linc02611
Linc02612
Linc02613
Linc02614
Linc02615
Linc02616
Linc02617
Linc02618
Linc02625
Linc02634
Linc02635
Linc02636
Linc02637
Linc02640
Linc02641
Linc02651
Linc02652
Linc02656
Linc02657
Linc02663
Linc02669
Linc-pint
Lingo1-as1
Lingo3
Linp1
Lins1
Lipa
Lipe
Lipe-as1
Lipf
Lipg
Liph
Lipj
Lipt1
Lipt2
Livar
Lix1l-as1
Lkaaear1
Llcfc1
Llgl1
Llgl2
Llph-dt
Lman1l
Lman2
Lmbr1
Lmbr1l
Lmbrd2
Lmcd1
Lmcd1-as1
Lmf1
Lmln
Lmna
Lmnb1
Lmnb1-dt
Lmnb2
Lmntd1
Lmntd2
Lmo2
Lmo4
Lmo7
Lmo7-as1
Lmo7dn
Lmo7dn-it1
Lmod1
Lmod3
Lmx1b
Lncnef
Lncpress1
Lncsrlr
Lnctam34a
Lnp1
Lnpep
Lnpk
Lnx1
Lnx1-as1
Lnx1-as2
Lonp1
Lonp2
Lonrf1
Lonrf2
Lonrf3
Loxl1-as1
Loxl2
Loxl3
Lpar1
Lpar2
Lpar5
Lpar6
Lpcat2
Lpcat2bp
Lpcat3
Lpcat4
Lpgat1-as1
Lpin1
Lpin2
Lpin3
Lpl
Lpo
Lpp
Lpxn
Lrat
Lrba
Lrch1
Lrch3
Lrch4
Lrfn3
Lrfn4
Lrfn5
Lrguk
Lrig1
Lrig2
Lrig3
Lrmda
Lrmp
Lrp1
Lrp10
Lrp12
Lrp2
Lrp3
Lrp4
Lrp4-as1
Lrp5
Lrp8
Lrpap1
Lrpprc
Lrr1
Lrrc1
Lrrc14
Lrrc17
Lrrc19
Lrrc23
Lrrc24
Lrrc26
Lrrc27
Lrrc28
Lrrc29
Lrrc34p2
Lrrc36
Lrrc37a11p
Lrrc37a12p
Lrrc37a16p
Lrrc37a17p
Lrrc37a3
Lrrc37a5p
Lrrc37a7p
Lrrc37b
Lrrc3-dt
Lrrc4
Lrrc42
Lrrc43
Lrrc45
Lrrc46
Lrrc47
Lrrc49
Lrrc4c
Lrrc52
Lrrc59
Lrrc6
Lrrc61
Lrrc63
Lrrc69
Lrrc7
Lrrc71
Lrrc73
Lrrc74a
Lrrc74b
Lrrc75a
Lrrc75b
Lrrc77p
Lrrc8a
Lrrc8b
Lrrc8c
Lrrc8d
Lrrc8e
Lrrc9
Lrrcc1
Lrrfip1
Lrrfip1p1
Lrrfip2
Lrriq1
Lrrk1
Lrrn1
Lrrn2
Lrrn4
Lrrtm1
Lrrtm2
Lrrtm4
Lrsam1
Lrtm2
Lrtomt
Lrwd1
Lsamp
Lsg1
Lsm14a
Lsm14b
Lsm2
Lsm3p5
Lsm4
Lsm6
Lsm7
Lsm8
Lsmem1
Lsp1
Lsp1p2
Lsp1p3
Lsr
Lss
Lta4h
Ltb4r
Ltb4r2
Ltbp1
Ltbp3
Ltbp4
Ltbr
Lto1
Luadt1
Luc7l
Luc7l2
Luc7l3
Lucat1
Lurap1l
Luzp2
Luzp4p1
Luzp6
Lvrn
Lxn
Ly6e
Ly6e-dt
Ly6g5c
Ly6g6c
Ly6g6e
Ly6h
Ly6k
Ly6l
Ly86
Ly86-as1
Ly9
Ly96
Lyl1
Lyn
Lynx1-slurp2
Lypd2
Lypd3
Lypd4
Lypd5
Lypd6
Lypd6b
Lypla1
Lypla1p2
Lypla2
Lypla2p2
Lyplal1
Lyrm1
Lyrm2
Lyrm4
Lyrm7
Lyrm9
Lysmd3
Lyst
Lyz
Lzic
Lztfl1
Lztr1
Lzts1
Lzts2
Lzts3
Maats1
Mab21l3
Mab21l4
Macc1
Macc1-as1
Macf1
Maco1
Macrod1
Macrod2
Macrod2-it1
Mad1l1
Mad2l1bp
Madcam1
Madd
Maea
Mael
Maf1
Mafa
Maff
Mafg
Mafg-dt
Mafk
Mag
Magea12
Magea4-as1
Magea8
Maged1
Maged2
Magee1
Mageh1
Magel2
Magi2
Magi2-as3
Magi3
Magix
Magoh2p
Magoh3p
Magohb
Maip1
Majin
Mak16
Mal2
Mal2-as1
Malat1
Malrd1
Malsu1
Malt1
Mamdc2
Mamdc2-as1
Mamdc4
Maml2
Maml3
Mamld1
Mamstr
Man1a2
Man1b1
Man1b1-dt
Man1c1
Man2a1
Man2a2
Man2b1
Man2b2
Man2c1
Manba
Manbal
Manea
Manea-dt
Maneal
Manf
Mansc1
Maoa
Map1a
Map1b
Map1lc3a
Map1lc3b
Map1lc3b2
Map1s
Map2
Map2k1
Map2k3
Map2k4
Map2k5
Map2k6
Map2k7
Map3k1
Map3k10
Map3k11
Map3k12
Map3k13
Map3k14
Map3k14-as1
Map3k19
Map3k2
Map3k20
Map3k20-as1
Map3k21
Map3k2-dt
Map3k3
Map3k4
Map3k7cl
Map3k8
Map3k9
Map4
Map4k1
Map4k2
Map4k3
Map4k3-dt
Map4k4
Map4k5
Map6d1
Map7d1
Map7d3
Mapk10
Mapk12
Mapk13
Mapk14
Mapk15
Mapk1ip1l
Mapk3
Mapk4
Mapk6
Mapk6-dt
Mapk6p5
Mapk7
Mapk8
Mapk8ip1
Mapk8ip3
Mapk9
Mapkap1
Mapkapk2
Mapkapk3
Mapkapk5
Mapkapk5p1
Mapkbp1
Mapre1p1
Mapre2
Mapre3
Mapt
Mapt-it1
Marc1
Marc2
March1
March10
March2
March3
March6
March7
March8
March9
Marcksl1p2
Marco
Marcol
Marf1
Mark1
Mark2
Mark2p13
Mark3
Mark4
Mars
Mars2
Marveld1
Marveld2
Marveld3
Masp1
Masp2
Mast1
Mast2
Mast3
Mast4
Mastl
Mat1a
Mat2a
Mat2b
Matk
Matn1-as1
Matn2
Matn4
Matr3
Mau2
Mavs
Max
Maz
Mb
Mbd1
Mbd2
Mbd3l1
Mbd5
Mbd6
Mblac1
Mbnl1
Mbnl1-as1
Mbnl2
Mbnl3
Mboat2
Mboat7
Mbp
Mbtd1
Mbtps1
Mbtps2
Mc1r
Mc2r
Mc3r
Mc5r
Mcc
Mccc1
Mccc1-as1
Mccc2
Mcemp1
Mcf2l
Mcf2l2
Mchr1
Mcidas
Mcl1
Mcm10
Mcm2
Mcm3
Mcm3ap
Mcm3ap-as1
Mcm4
Mcm5
Mcm7
Mcm8
Mcmbp
Mcmdc2
Mcoln1
Mcoln2
Mcph1
Mcph1-as1
Mcrip1
Mcrip2
Mctp1
Mctp2
Mcts1
Mcts2p
Mcu
Mcub
Mdc1-as1
Mdfic
Mdga1
Mdh1
Mdh1b
Mdh2
Mdk
Mdm1
Mdm2
Mdm4
Mdp1
Mds2
Me2
Me3
Mea1
Meaf6
Meak7
Mecom
Mecp2
Mecr
Med1
Med11
Med12
Med12l
Med13
Med13l
Med14
Med15
Med15p3
Med15p6
Med15p7
Med15p9
Med16
Med17
Med18
Med20
Med21
Med23
Med24
Med25
Med28
Med28p8
Med29
Med30
Med9
Mef2a
Mef2c
Mef2c-as1
Mef2c-as2
Mef2d
Meg3
Meg8
Megf10
Megf6
Megf8
Mei1
Mei4
Meig1
Meiob
Meioc
Meis1
Meis2
Meis3
Meis3p1
Melk
Meltf
Meltf-as1
Memo1
Memo1p3
Memo1p4
Men1
Mep1a
Mepce
Mertk
Mesd
Mest
Mestit1
Met
Metap1
Metap1d
Metap2
Metrn
Metrnl
Mettl1
Mettl11b
Mettl14
Mettl14-dt
Mettl15
Mettl16
Mettl17
Mettl18
Mettl21a
Mettl21ap1
Mettl22
Mettl23
Mettl25
Mettl27
Mettl2a
Mettl2b
Mettl3
Mettl4
Mettl6
Mettl7a
Mettl7ap1
Mettl7b
Mettl8
Mettl9
Mex3b
Mfap3
Mfap5
Mff
Mfge8
Mfn1
Mfn2
Mfng
Mfrp
Mfsd1
Mfsd10
Mfsd11
Mfsd12
Mfsd13a
Mfsd14a
Mfsd14b
Mfsd14c
Mfsd2a
Mfsd2b
Mfsd3
Mfsd4a
Mfsd4b
Mfsd4bp1
Mfsd5
Mfsd6
Mfsd8
Mga
Mgam
Mgat1
Mgat2
Mgat4a
Mgat4b
Mgat4c
Mgat4d
Mgat5
Mgat5b
Mgll
Mgme1
Mgmt
Mgrn1
Mgst1
Mgst3
Mhencr
Mia2
Mia3
Miat
Miatnb
Mib1
Mib2
Mica
Mical2
Mical3
Micall1
Micall2
Micb
Micg
Micos10
Micos10-nbl1
Micos10p3
Micos10p4
Micu1
Micu3
Mid1
Mid1ip1
Mid1ip1-as1
Mid2
Midn
Mief1
Mief2
Mier1
Mier2
Mier3
Mif
Mif4gd
Mif-as1
Miga1
Miga2
Miip
Mimt1
Minar1
Mincr
Mindy1
Mindy2
Mindy3
Mindy4
Mink1
Minpp1
Mios
Miox
Mip
Mipepp3
Mipol1
Mir100hg
Mir101-2
Mir105-2
Mir106b
Mir1179
Mir1181
Mir1185-1
Mir1193
Mir1197
Mir1199
Mir1-1hg
Mir1-1hg-as1
Mir1203
Mir1204
Mir122
Mir1224
Mir1229
Mir1234
Mir1236
Mir124-1
Mir124-2
Mir124-2hg
Mir124-3
Mir1245a
Mir1245b
Mir1247
Mir1251
Mir1255a
Mir1257
Mir125b2
Mir1261
Mir1268a
Mir1269a
Mir1273c
Mir1281
Mir1282
Mir1286
Mir1292
Mir1293
Mir1294
Mir1299
Mir1302-3
Mir1302-4
Mir1302-5
Mir1302-6
Mir1302-8
Mir1306
Mir130a
Mir130b
Mir132
Mir1322
Mir133a2
Mir135a2
Mir138-1
Mir138-2
Mir141
Mir142
Mir143
Mir145
Mir1469
Mir146b
Mir148a
Mir148b
Mir150
Mir151b
Mir152
Mir153-2
Mir1538
Mir1539
Mir155
Mir155hg
Mir17
Mir17hg
Mir181a2hg
Mir181c
Mir181d
Mir1825
Mir1827
Mir183
Mir18a
Mir1908
Mir191
Mir1915
Mir192
Mir193a
Mir193b
Mir193bhg
Mir194-2hg
Mir196a2
Mir197
Mir1972-1
Mir19a
Mir19b1
Mir200a
Mir200b
Mir200c
Mir200chg
Mir203a
Mir203b
Mir2052hg
Mir206
Mir20a
Mir21
Mir2110
Mir212
Mir216b
Mir217hg
Mir219a2
Mir219b
Mir22
Mir222
Mir222hg
Mir2276
Mir2277
Mir22hg
Mir23a
Mir23b
Mir25
Mir26a1
Mir26b
Mir27b
Mir2861
Mir296
Mir298
Mir29a
Mir29b1
Mir29b2chg
Mir300
Mir301b
Mir302chg
Mir3064
Mir30c1
Mir3117
Mir3119-1
Mir3119-2
Mir3122
Mir3124
Mir3127
Mir3128
Mir3130-1
Mir3130-2
Mir3131
Mir3137
Mir3142hg
Mir3143
Mir3148
Mir3150a
Mir3150b
Mir3150bhg
Mir3153
Mir3155a
Mir3155b
Mir3156-2
Mir3164
Mir3166
Mir3167
Mir3170
Mir3174
Mir3175
Mir3176
Mir3178
Mir3179-1
Mir3180-4
Mir3180-5
Mir3181
Mir3184
Mir3185
Mir3187
Mir3188
Mir3189
Mir3190
Mir3191
Mir3193
Mir3195
Mir3196
Mir3197
Mir3199-1
Mir3199-2
Mir31hg
Mir3200
Mir320a
Mir323a
Mir324
Mir326
Mir329-1
Mir329-2
Mir331
Mir337
Mir33b
Mir342
Mir345
Mir34ahg
Mir3591
Mir3605
Mir3609
Mir3610
Mir3613
Mir3615
Mir3616
Mir3618
Mir3619
Mir3620
Mir3621
Mir3646
Mir3649
Mir3650
Mir3652
Mir3655
Mir3661
Mir3662
Mir3663hg
Mir3665
Mir3667
Mir3678
Mir3680-1
Mir3681hg
Mir3683
Mir3684
Mir3685
Mir375
Mir378a
Mir378d2
Mir378g
Mir380
Mir383
Mir3908
Mir3909
Mir3912
Mir3917
Mir3918
Mir3926-1
Mir3926-2
Mir3928
Mir3929
Mir3936
Mir3936hg
Mir3939
Mir3945
Mir3945hg
Mir3960
Mir3973
Mir3974
Mir3976hg
Mir3978
Mir422a
Mir423
Mir425
Mir4251
Mir4252
Mir4258
Mir4259
Mir4261
Mir4263
Mir4268
Mir4269
Mir4276
Mir4279
Mir4293
Mir4298
Mir4301
Mir4307hg
Mir4309
Mir4317
Mir4323
Mir4421
Mir4422hg
Mir4425
Mir4426
Mir4428
Mir4429
Mir4434
Mir4435-2hg
Mir4437
Mir4442
Mir4443
Mir4444-1
Mir4444-2
Mir4446
Mir4448
Mir4449
Mir4453
Mir4453hg
Mir4454
Mir4455
Mir4458hg
Mir4462
Mir4463
Mir4466
Mir4469
Mir4470
Mir4471
Mir4472-1
Mir4472-2
Mir4477a
Mir4477b
Mir4479
Mir4487
Mir4488
Mir4489
Mir4491
Mir4492
Mir4496
Mir449c
Mir4505
Mir4510
Mir4512
Mir4513
Mir4514
Mir4515
Mir4519
Mir4521
Mir4522
Mir4523
Mir4526
Mir4527hg
Mir4530
Mir4537
Mir454
Mir4540
Mir4634
Mir4638
Mir4640
Mir4645
Mir4647
Mir4651
Mir4652
Mir4655
Mir4657
Mir4658
Mir4661
Mir4665
Mir4666a
Mir4669
Mir4670
Mir4674
Mir4675
Mir4677
Mir4683
Mir4687
Mir4688
Mir4692
Mir4697
Mir4707
Mir4710
Mir4712
Mir4713hg
Mir4721
Mir4726
Mir4727
Mir4729
Mir4731
Mir4733
Mir4734
Mir4736
Mir4737
Mir4738
Mir4741
Mir4752
Mir4753
Mir4754
Mir4756
Mir4757
Mir4761
Mir4762
Mir4767
Mir4772
Mir4779
Mir4781
Mir4782
Mir4783
Mir4785
Mir4787
Mir4789
Mir484
Mir489
Mir492
Mir497hg
Mir4999
Mir5001
Mir5002
Mir5003
Mir5006
Mir503hg
Mir5087
Mir5088
Mir5089
Mir5090
Mir5091
Mir5093
Mir511
Mir516b1
Mir516b2
Mir5187
Mir5188
Mir5189
Mir518b
Mir5191
Mir5193
Mir519a1
Mir543
Mir544b
Mir548ag1
Mir548ak
Mir548al
Mir548ap
Mir548at
Mir548au
Mir548aw
Mir548c
Mir548f2
Mir548f3
Mir548g
Mir548h1
Mir548n
Mir548o
Mir548y
Mir548z
Mir552
Mir5572
Mir5580
Mir5581
Mir5587
Mir5588
Mir5591
Mir561
Mir563
Mir564
Mir567
Mir5680
Mir5683
Mir5684
Mir5691
Mir5692a1
Mir5694
Mir5695
Mir5696
Mir5700
Mir5702
Mir5703
Mir5705
Mir5706
Mir5707
Mir5708
Mir574
Mir5787
Mir586
Mir587
Mir589
Mir592
Mir596
Mir598
Mir599
Mir600
Mir600hg
Mir601
Mir6069
Mir6070
Mir6073
Mir6076
Mir6080
Mir6081
Mir6084
Mir6089
Mir6090
Mir611
Mir6124
Mir6125
Mir6132
Mir615
Mir620
Mir625
Mir626
Mir629
Mir632
Mir636
Mir638
Mir639
Mir641
Mir642a
Mir642b
Mir645
Mir646hg
Mir647
Mir6499
Mir6500
Mir6504
Mir6505
Mir6506
Mir6508
Mir6509
Mir651
Mir6514
Mir6515
Mir6516
Mir653
Mir655
Mir658
Mir661
Mir662
Mir665
Mir670
Mir670hg
Mir671
Mir6715a
Mir6715b
Mir6719
Mir6727
Mir6728
Mir6730
Mir6732
Mir6739
Mir6741
Mir6743
Mir6745
Mir6748
Mir6749
Mir6763
Mir6769b
Mir6771
Mir6774
Mir6775
Mir6777
Mir6779
Mir6781
Mir6784
Mir6787
Mir6789
Mir6791
Mir6793
Mir6795
Mir6797
Mir6798
Mir6799
Mir6805
Mir6808
Mir6809
Mir6810
Mir6811
Mir6813
Mir6815
Mir6818
Mir6819
Mir6821
Mir6822
Mir6823
Mir6825
Mir6826
Mir6832
Mir6833
Mir6834
Mir6838
Mir6840
Mir6844
Mir6845
Mir6847
Mir6848
Mir6849
Mir6850
Mir6851
Mir6853
Mir6854
Mir6860
Mir6864
Mir6865
Mir6867
Mir6869
Mir6870
Mir6872
Mir6875
Mir6876
Mir6879
Mir6880
Mir6886
Mir6887
Mir6892
Mir708
Mir7107
Mir7109
Mir7111
Mir7112
Mir7154
Mir7157
Mir7159
Mir7160
Mir7162
Mir718
Mir7-3
Mir7-3hg
Mir7515
Mir7515hg
Mir758
Mir759
Mir760
Mir762
Mir762hg
Mir765
Mir769
Mir770
Mir7702
Mir7703
Mir7704
Mir7705
Mir7706
Mir7845
Mir7849
Mir7850
Mir7852
Mir7853
Mir7854
Mir7973-1
Mir7973-2
Mir7977
Mir8055
Mir8056
Mir8059
Mir8064
Mir8066
Mir8072
Mir8078
Mir8083
Mir8085
Mir8087
Mir875
Mir9-1
Mir92a1
Mir92b
Mir93
Mir9-3
Mir933
Mir935
Mir9-3hg
Mir942
Mir96
Mir99a
Mir99ahg
Mir99b
Mirlet7a1hg
Mirlet7bhg
Mirlet7c
Mirlet7d
Mirlet7e
Mirlet7i
Mis12
Mis18a-as1
Mis18bp1
Misp
Misp3
Mitd1
Mitf
Mixl1
Mkks
Mkln1
Mkrn1
Mkrn2
Mkrn2os
Mkrn3
Mks1
Mkx
Mlec
Mlf1
Mlh1
Mlip
Mlkl
Mllt10
Mllt11
Mllt6
Mlnr
Mlph
Mlst8
Mlx
Mlxip
Mlxipl
Mmaa
Mmab
Mmachc
Mmd
Mme
Mmel1
Mmp11
Mmp14
Mmp17
Mmp19
Mmp20
Mmp23b
Mmp24os
Mmp25
Mmp25-as1
Mmp26
Mmp28
Mmrn1
Mms22l
Mnat1
Mnd1
Mnda
Mns1
Mnt
Mnx1
Mnx1-as1
Mob1b
Mob4
Mocos
Mocs1
Mocs2
Mocs3
Mogat1
Mogat2
Mogs
Mok
Mon1a
Mon1b
Mon2
Morc2-as1
Morc3
Morf4l1
Morf4l2
Morf4l2-as1
Morf4l2p1
Morn1
Morn2
Morn4
Morn5
Mosmo
Mospd2
Mospd3
Mov10
Mov10l1
Moxd2p
Mpdu1
Mpdz
Mpeg1
Mpg
Mphosph10
Mphosph6
Mphosph9
Mpi
Mpig6b
Mpl
Mplkip
Mpnd
Mpo
Mpp2
Mpp3
Mpp4
Mpp5
Mpp6
Mpp7-dt
Mppe1
Mprip
Mpst
Mpv17
Mpv17l
Mpv17l2
Mpz
Mpzl1
Mpzl2
Mr1
Mras
Mre11
Mreg
Mrfap1
Mrgprf
Mrgprf-as1
Mrgprg
Mrgprg-as1
Mrgprx4
Mri1
Mrm1
Mrm2
Mrm3
Mrnip
Mroh1
Mroh2a
Mroh3p
Mroh7
Mroh8
Mrpl1
Mrpl10
Mrpl13
Mrpl15
Mrpl15p1
Mrpl18
Mrpl19
Mrpl2
Mrpl20
Mrpl20-as1
Mrpl20p1
Mrpl22
Mrpl28
Mrpl30
Mrpl30p1
Mrpl32
Mrpl33
Mrpl34
Mrpl35
Mrpl35p2
Mrpl35p4
Mrpl37
Mrpl38
Mrpl4
Mrpl40
Mrpl42
Mrpl43
Mrpl45
Mrpl45p2
Mrpl48
Mrpl49
Mrpl52
Mrpl53
Mrpl54
Mrpl55
Mrpl58
Mrpl9
Mrps11
Mrps12
Mrps14
Mrps16
Mrps16p1
Mrps17
Mrps18b
Mrps18c
Mrps2
Mrps21
Mrps22
Mrps23
Mrps25
Mrps27
Mrps30
Mrps31p4
Mrps31p5
Mrps33p4
Mrps34
Mrps35
Mrps36
Mrps6
Mrps7
Mrrf
Mrs2
Mrtfb
Mrto4
Mrvi1
Mrvi1-as1
Ms4a14
Ms4a15
Ms4a18
Ms4a3
Ms4a4a
Ms4a6a
Ms4a6e
Ms4a7
Ms4a8
Msantd3
Msc-as1
Msh2
Msh3
Msh5
Msh5-sapcd1
Msh6
Msi2
Msl1
Msl2
Msl3
Msl3p1
Msln
Mslnl
Msmb
Msmo1
Msnp1
Msr1
Msra
Msrb1
Msrb3
Mst1
Mst1p2
Mst1r
Msto1
Msto2p
Msx1
Msx2
Msx2p1
Mt1a
Mt1b
Mt1dp
Mt1e
Mt1f
Mt1h
Mt1x
Mt2a
Mt2p1
Mta1
Mta2
Mta3
Mtap
Mtapp2
Mtatp6p14
Mtatp6p15
Mtatp6p2
Mtatp6p29
Mtatp6p3
Mtatp6p9
Mtbp
Mtch2
Mtcl1
Mtcl1p1
Mtco1p12
Mtco1p15
Mtco1p28
Mtco1p30
Mtco1p31
Mtco1p54
Mtco1p9
Mtco2p15
Mtco2p22
Mtco2p30
Mtco2p9
Mtco3p12
Mtco3p13
Mtco3p22
Mtco3p29
Mtco3p46
Mtcybp1
Mtcybp13
Mtcybp16
Mtcybp4
Mtdh
Mterf1
Mterf2
Mterf4
Mtf2
Mtfmt
Mtfp1
Mtfr1
Mtfr1l
Mtfr2
Mtg1
Mtg2
Mthfd1
Mthfd1l
Mthfd2
Mthfd2l
Mthfr
Mthfsd
Mtif3
Mtm1
Mtmr1
Mtmr11
Mtmr12
Mtmr14
Mtmr2
Mtmr3
Mtmr4
Mtmr7
Mtmr9
Mtnd1p9
Mtnd2p21
Mtnd2p32
Mtnd2p41
Mtnd3p25
Mtnd3p4
Mtnd3p8
Mtnd4lp17
Mtnd4lp21
Mtnd4lp30
Mtnd4p2
Mtnd4p21
Mtnd4p23
Mtnd4p28
Mtnd4p30
Mtnd5p24
Mtnd5p25
Mtnd5p30
Mtnd5p5
Mtnd6p1
Mtnd6p11
Mtnd6p25
Mto1
Mtpap
Mtr
Mtrex
Mtrf1
Mtrnr2l1
Mtrnr2l13
Mtrnr2l3
Mtrnr2l7
Mtrr
Mtss1
Mtss1l
Mttp
Mturn
Mtus1
Mtus2
Mtus2-as1
Mtx1
Mtx2
Muc12
Muc13
Muc15
Muc17
Muc19
Muc20
Muc20-ot1
Muc3a
Muc4
Muc5b
Mucl1
Mupp
Mus81
Mustn1
Mutyh
Mvb12a
Mvb12b
Mvd
Mvk
Mvp
Mx1
Mx2
Mxd1
Mxd3
Mxi1
Mxra7
Mxra8
Myadm
Myb
Mybbp1a
Mybl2
Mybpc1
Mybpc3
Mybph
Mybphl
Myc
Mycbp
Mycbp2
Mycbp2-as1
Mycbpap
Mycl
Myclp1
Mycn
Mycnos
Myd88
Mydgf
Myeov
Myh10
Myh14
Myh16
Myh7b
Myh9
Myhas
Myl10
Myl12a
Myl12ap1
Myl12b
Myl3
Myl4
Myl5
Myl6
Myl6b
Myl7
Mylip
Mylk
Mylk-as1
Mylpf
Mynn
Myo10
Myo15a
Myo15b
Myo16
Myo16-as1
Myo18a
Myo18b
Myo19
Myo1b
Myo1c
Myo1d
Myo1e
Myo1f
Myo1g
Myo1h
Myo3b
Myo3b-as1
Myo5a
Myo5c
Myo6
Myo7a
Myo7b
Myo9b
Myocd
Myom1
Myom2
Myorg
Myoslid
Myot
Myoz2
Myoz3
Myrf
Myrfl
Myrip
Mysm1
Myt1
Myt1l
Myzap
Mzb1
Mzf1
Mzf1-as1
Mzt1p1
Mzt2b
N4bp2
N4bp2l2
N6amt1
NA
Naa10
Naa15
Naa16
Naa20
Naa25
Naa30
Naa35
Naa38
Naa40
Naa60
Naa80
Naaa
Naalad2
Naaladl2
Nab1
Nab2
Nabp1
Nabp2
Naca4p
Nacap8
Nadk
Nadsyn1
Naf1
Nagk
Naglu
Nagpa
Nagpa-as1
Nags
Naif1
Nalt1
Nampt
Nanogp1
Nanogp7
Nanos1
Nanos2
Nanos3
Nans
Nap1l1
Nap1l4
Napa
Napa-as1
Napg
Napgp2
Naprt
Napsa
Napsb
Narf
Nars2
Nasp
Nat1
Nat10
Nat14
Nat16
Nat2
Nat8
Nat8b
Nat8l
Nat9
Nav1
Nav2
Nav2-as2
Nav2-as3
Nav2-it1
Nav3
Naxd
Naxe
Nbas
Nbat1
Nbdy
Nbea
Nbeal1
Nbeal2
Nbeap1
Nbl1
Nbpf1
Nbpf12
Nbpf22p
Nbpf26
Nbpf3
Nbr1
Nbr2
Ncald
Ncam1
Ncam2
Ncan
Ncapd2
Ncapd2p1
Ncapd3
Ncapg
Ncapg2
Ncaph
Ncaph2
Ncbp1
Ncbp2l
Ncdn
Ncf4
Ncf4-as1
Nck1
Nck2
Nckap1
Nckap1l
Ncl
Ncln
Nclp1
Ncmap
Ncoa1
Ncoa2
Ncoa3
Ncoa4
Ncoa7
Ncor1
Ncor2
Ncr2
Ncr3lg1
Ncs1
Ncstn
Ndc80
Nde1
Ndel1
Ndfip1
Ndfip2
Ndor1
Ndp
Ndp-as1
Ndrg1
Ndrg2
Ndrg3
Ndrg4
Ndst1
Ndst2
Ndst3
Ndufa11
Ndufa13
Ndufa2
Ndufa3
Ndufa3p3
Ndufa3p4
Ndufa4l2
Ndufa5
Ndufa5p6
Ndufa6-dt
Ndufa7
Ndufa9
Ndufab1
Ndufaf1
Ndufaf2
Ndufaf3
Ndufaf4p1
Ndufaf5
Ndufaf6
Ndufaf7
Ndufaf8
Ndufb10
Ndufb2
Ndufb3
Ndufb4
Ndufb4p4
Ndufb4p9
Ndufb5
Ndufb6
Ndufb8p2
Ndufb9
Ndufb9p1
Ndufc1
Ndufc2
Ndufs2
Ndufs3
Ndufs4
Ndufs5
Ndufs5p4
Ndufs6
Ndufs6p1
Ndufs7
Ndufs8
Ndufv1
Ndufv2
Ndufv3
Neat1
Neb
Nebl-as1
Necab2
Necab3
Necap1
Necap2
Nectin1
Nectin2
Nectin3
Nectin3-as1
Nectin4
Nedd1
Nedd4
Nedd4l
Nedd8
Nedd8-mdp1
Nedd9
Nefhp1
Nefm
Negr1
Neil1
Neil2
Neil3
Nek1
Nek10
Nek11
Nek4
Nek6
Nek7
Nelfb
Nelfcd
Nelfe
Nell2
Nemf
Nemp1
Nemp2
Nenf
Neo1
Nepro
Net1
Neto1
Neu2
Neu3
Neu4
Neurl1
Neurl1b
Neurl4
Neurod1
Nexn
Nf1
Nf2
Nfasc
Nfat5
Nfatc1
Nfatc2
Nfatc2ip
Nfatc3
Nfatc4
Nfe2l1
Nfe2l2
Nfia
Nfia-as2
Nfib
Nfic
Nfix
Nfkb1
Nfkb2
Nfkbia
Nfkbib
Nfkbie
Nfkbil1
Nfkbiz
Nfrkb
Nfu1p2
Nfx1
Nfya
Nfyc
Ngdn
Ngef
Ngfr
Ngrn
Nhej1
Nhlrc1
Nhlrc2
Nhlrc3
Nhlrc4
Nhs
Nhsl1
Nhsl2
Nicn1
Nif3l1
Nifk
Nifk-as1
Nifkp3
Nifkp6
Nim1k
Nin
Ninj1
Ninj2
Nip7
Nip7p1
Nip7p2
Nipa1
Nipa2
Nipa2p4
Nipa2p5
Nipal1
Nipal2
Nipal3
Nipal4
Nipbl
Nipbl-dt
Nipsnap1
Nipsnap2
Nipsnap3b
Nisch
Nit1
Nit2
Nkain1
Nkain2
Nkain3
Nkain4
Nkapd1
Nkapp1
Nkd1
Nkd2
Nkila
Nkiras2
Nkpd1
Nktr
Nkx1-1
Nkx2-1
Nkx2-1-as1
Nkx2-2
Nkx2-2-as1
Nkx2-3
Nkx2-5
Nlgn1
Nlgn2
Nlk
Nln
Nlrc3
Nlrc5
Nlrp1
Nlrp11
Nlrp12
Nlrp14
Nlrp2
Nlrp4
Nlrp7
Nlrp8
Nlrp9
Nlrx1
Nmb
Nmd3
Nme1
Nme1-nme2
Nme2
Nme3
Nme4
Nme5
Nme7
Nmnat1
Nmnat1p1
Nmnat2
Nmnat3
Nmral1
Nmral2p
Nmt1
Nmt2
Nmtrs-tga3-1
Nnat
Nnmt
Nnt
Nob1
Noc2l
Noc2lp1
Noc3l
Noc4l
Noct
Nod2
Nodal
Nog
Nol11
Nol12
Nol4l
Nol4l-dt
Nol7
Nolc1
Nomo1
Nomo3
Nono
Nop14
Nop14-as1
Nop2
Nop53
Nop56
Nop56p1
Nop58
Nop9
Nos1ap
Nos2
Nos2p1
Nos3
Nosip
Nostrin
Notch2
Notch2p1
Notch3
Notch4
Notum
Nova1
Nova2
Nox4
Nox5
Noxa1
Noxo1
Npap1p7
Npas1
Npas2
Npas4
Npb
Npbwr2
Npc1
Npepl1
Npepps
Npff
Npffr2
Nphp1
Nphp3
Nphp3-as1
Nphs1
Npipb11
Npipb9
Npl
Nploc4
Npm1
Npm1p27
Npm1p32
Npm1p45
Npm1p46
Npm2
Npm3
Npnt
Nppc
Npr1
Npr2
Npr3
Nprl2
Nprl3
Npsr1-as1
Nptn
Nptx2
Npw
Npy5r
Nqo1
Nqo2
Nr0b1
Nr1d2
Nr1h2
Nr1h3
Nr1h4
Nr1h5p
Nr1i2
Nr2c2
Nr2e1
Nr2f1
Nr2f2
Nr2f2-as1
Nr2f6
Nr3c1
Nr4a1
Nr4a3
Nr5a1
Nr5a2
Nr6a1
Nrav
Nrbf2
Nrbf2p2
Nrbf2p5
Nrbp1
Nrbp2
Nrcam
Nrdc
Nrde2
Nrep
Nrep-as1
Nrf1
Nrg1
Nrg1-it3
Nrg2
Nrg3
Nrgn
Nrip3
Nrir
Nrl
Nrm
Nrn1
Nrn1l
Nrp1
Nrp2
Nrsn1
Nrsn2
Nrtn
Nrxn1
Nrxn2
Nrxn3
Nsa2
Nsd1
Nsd2
Nsd3
Nsdhl
Nsfl1c
Nsg2
Nsmaf
Nsmce1
Nsmce1-dt
Nsmce2
Nsmf
Nsrp1
Nsun2
Nsun3
Nsun4
Nsun5p2
Nsun6
Nsun7
Nt5c
Nt5c1a
Nt5c1b
Nt5c2
Nt5c3a
Nt5c3b
Nt5cp1
Nt5cp2
Nt5dc1
Nt5dc2
Nt5dc4
Nt5e
Nt5m
Ntan1
Ntf3
Ntf6a
Ntf6b
Nthl1
Ntm
Ntmt1
Ntn1
Ntn4
Ntn5
Ntng1
Ntng2
Ntpcr
Ntrk1
Ntrk2
Ntrk3
Ntrk3-as1
Nts
Nuak2
Nub1
Nubp1
Nubp2
Nubpl
Nucb1
Nucb2
Nucks1
Nudc
Nudcd1
Nudcd3
Nudt1
Nudt13
Nudt16
Nudt16l1
Nudt16p1
Nudt17
Nudt19
Nudt19p5
Nudt2
Nudt22
Nudt4
Nudt7
Nudt9
Nuf2
Nufip1p
Numa1
Numb
Numbl
Nup107
Nup133
Nup160
Nup188
Nup205
Nup210
Nup210l
Nup210p1
Nup214
Nup35
Nup50
Nup58
Nup62cl
Nup85
Nup93
Nup98
Nupl2
Nupr1
Nus1p2
Nusap1
Nutf2
Nutf2p2
Nutm1
Nutm2a-as1
Nvl
Nwd1
Nxf1
Nxn
Nxnl1
Nxnl2
Nxpe3
Nxph1
Nxph3
Nxph4
Nxt2
Nynrin
Oacylp
Oaf
Oard1
Oas1
Oas3
Oat
Oaz1
Oaz2
Oaz3
Obscn
Obsl1
Oca2
Ocel1
Ociad1
Ocln
Ocrl
Odam
Odaph
Odc1-dt
Odf2
Odf2l
Odf3b
Odf3l2
Odf4
Odr4
Ofcc1
Ofd1
Ofd1p17
Ofd1p3y
Oga
Ogdh
Ogdhl
Ogfod1
Ogfod2
Ogfod3
Ogfr
Ogfrl1
Ogfrp1
Ogg1
Ogt
Oip5-as1
Oit3
Olah
Olfm1
Olfm2
Olfml2a
Olfml3
Olig1
Olmalinc
Omp
Oosp1p1
Oosp1p2
Oosp3
Opa1
Opa1-as1
Opa3
Opalin
Ophn1
Oplah
Opn3
Opn4
Opn5
Oprk1
Oprl1
Oprm1
Optc
Optn
Or10a6
Or10ae3p
Or10ah1p
Or10c1
Or10g2
Or10h3
Or10h5
Or10j6p
Or10q1
Or11g1p
Or11g2
Or14c36
Or14l1p
Or1a1
Or1j2
Or1k1
Or1x1p
Or2a13p
Or2a14
Or2a7
Or2at2p
Or2b11
Or2b3
Or2e1p
Or2l13
Or2l2
Or2l3
Or2m2
Or2m4
Or2m5
Or2q1p
Or2r1p
Or2s1p
Or2s2
Or2t1
Or2t11
Or2t6
Or2t7
Or2v1
Or2x1p
Or3a4p
Or4a19p
Or4a49p
Or4d1
Or4d2
Or4f13p
Or4k1
Or4k2
Or4k5
Or4m1
Or4x2
Or51b8p
Or51c4p
Or51d1
Or51e2
Or51f4p
Or51j1
Or51m1
Or52e3p
Or52k3p
Or55b1p
Or56a3
Or5ac1
Or5ac4p
Or5ak1p
Or5bh1p
Or5bt1p
Or5c1
Or5d14
Or5h14
Or5h5p
Or5m5p
Or5w1p
Or6c1
Or6c7p
Or6e1p
Or6m3p
Or6r1p
Or6u2p
Or7d2
Or7e106p
Or7e11p
Or7e122p
Or7e14p
Or7e15p
Or7e162p
Or7e28p
Or7e29p
Or7e31p
Or7e33p
Or7e35p
Or7e38p
Or7e39p
Or7e43p
Or7e46p
Or7e47p
Or7e62p
Or7e91p
Or8a1
Or8b4
Or8d4
Or8j3
Or8q1p
Or8x1p
Or9a4
Orai1
Orai2
Orai3
Orc2
Orc3
Orc4
Orc5
Orc6
Orm1
Ormdl2
Ormdl3
Os9
Osbp
Osbp2
Osbpl10
Osbpl1a
Osbpl2
Osbpl3
Osbpl5
Osbpl6
Osbpl8
Osbpl9
Oscp1
Oser1-dt
Osgep
Osgepl1-as1
Osgin1
Osgin2
Osm
Osmr
Osmr-as1
Osr1
Osr2
Ost4
Ostc
Ostf1
Ostm1
Otoa
Otof
Otogl
Otop1
Otop2
Otor
Otub1
Otub2
Otud1
Otud3
Otud4
Otud5
Otud6b
Otud7a
Otulin
Otx1
Ovch2
Ovgp1
Ovol1
Ovol2
Oxa1l
Oxct1
Oxct1-as1
Oxct2p1
Oxgr1
Oxld1
Oxnad1
Oxr1
Oxsm
Oxsr1
Oxt
Oxtr
P2rx1
P2rx3
P2rx4
P2rx5
P2rx6
P2rx7
P2ry10
P2ry14
P2ry2
P2ry6
P3h1
P3h2
P3h2-as1
P3h3
P3h4
P3r3urf
P4ha2
P4ha3
P4ha3-as1
P4hb
P4htm
Pa2g4
Paaf1
Pabpc1
Pabpc1l
Pabpc1p5
Pabpc1p8
Pabpc4
Pabpc5
Pabpn1
Pacerr
Pacrg
Pacrg-as1
Pacrg-as3
Pacrgl
Pacs1
Pacs2
Pacsin1
Pacsin2
Pacsin3
Padi1
Padi4
Padi6
Paep
Pafah1b1
Pafah1b2
Pafah1b3
Pag1
Pah
Paics
Paip2
Pak1
Pak2
Pak3
Pak4
Pak6
Palb2
Palld
Palm
Palm2
Palm2-akap2
Palmd
Pam
Pam16
Pan2
Pan3
Pank2
Panx1
Panx2
Paox
Papln
Papola
Papolg
Pappa
Pappa2
Papss1
Papss2
Paqr4
Paqr5
Paqr6
Paqr7
Paqr8
Paqr9-as1
Pard3
Pard3-as1
Pard3b
Pard6a
Pard6b
Pard6g-as1
Park7
Parm1
Parn
Parp1
Parp10
Parp12
Parp14
Parp15
Parp2
Parp3
Parp4
Parp4p3
Parp6
Parp8
Parpbp
Part1
Parvb
Parvg
Pask
Pate3
Patj
Patl2
Patz1
Paupar
Pawr
Pawrp1
Pax1
Pax2
Pax3
Pax8
Pax8-as1
Pax9
Paxbp1-as1
Paxip1
Paxip1-as1
Paxip1-as2
Paxx
Pbdc1
Pbrm1
Pbx1
Pbx2
Pbx2p1
Pbx3
Pbxip1
Pc
Pca3
Pcat1
Pcat14
Pcat6
Pcat7
Pcbd1
Pcbd2
Pcbp1
Pcbp1-as1
Pcbp2
Pcbp3
Pcbp4
Pcca
Pccb
Pcdh1
Pcdh10
Pcdh11x
Pcdh12
Pcdh17
Pcdh7
Pcdh8
Pcdh8p1
Pcdha11
Pcdha8
Pcdhac1
Pcdhb10
Pcdhb13
Pcdhb15
Pcdhb16
Pcdhb18p
Pcdhb2
Pcdhb3
Pcdhb4
Pcdhb7
Pcdhb9
Pcdhga1
Pcdhga11
Pcdhga2
Pcdhgb1
Pcdhgb2
Pcdhgb4
Pcdhgb6
Pcdhgb7
Pcdhgc3
Pcdhgc4
Pcdhgc5
Pced1a
Pced1b
Pcf11
Pcgf1
Pcgf2
Pcgf3
Pcgf5
Pcgf7p
Pcid2
Pcif1
Pck1
Pck2
Pclaf
Pclo
Pcm1
Pcmt1
Pcmtd1
Pcmtd2
Pcna
Pcnp
Pcnpp1
Pcnt
Pcnx1
Pcnx2
Pcnx3
Pcnx4
Pcolce
Pcolce2
Pcolce-as1
Pcoth
Pcp2
Pcp4
Pcsk1n
Pcsk2
Pcsk4
Pcsk5
Pcsk6
Pcsk6-as1
Pcsk7
Pcsk9
Pctp
Pcyox1
Pcyox1l
Pcyt1a
Pcyt2
Pdcd1
Pdcd11
Pdcd1lg2
Pdcd2
Pdcd2l
Pdcd4
Pdcd5
Pdcd6
Pdcd6ip
Pdcd6ipp1
Pdcd6ipp2
Pdcl
Pdcl2p2
Pdcl3
Pde10a
Pde11a
Pde12
Pde1a
Pde1b
Pde1c
Pde2a
Pde3b
Pde4b
Pde4c
Pde4d
Pde4dip
Pde5a
Pde6a
Pde6d
Pde7a
Pde7b
Pde8a
Pde9a
Pdgfc
Pdgfd
Pdgfra
Pdgfrb
Pdgfrl
Pdha1
Pdha1p1
Pdhx
Pdia2
Pdia3
Pdia3p1
Pdia4
Pdia5
Pdik1l
Pdilt
Pdk1
Pdk2
Pdk3
Pdk4
Pdlim2
Pdlim3
Pdlim4
Pdlim5
Pdlim7
Pdp1
Pdp2
Pdpk1
Pdpn
Pdpr
Pds5b
Pdss1
Pdxdc1
Pdxdc2p
Pdxk
Pdyn-as1
Pdzd2
Pdzd4
Pdzd7
Pdzph1p
Pdzrn3-as1
Pdzrn4
Pea15
Peak1
Pear1
Pebp1
Pebp1p2
Pecr
Peg10
Peg3
Peli1
Peli2
Peli3
Pelo
Penk
Pepd
Per2
Per3
Pes1
Pet100
Pex1
Pex10
Pex11a
Pex13
Pex14
Pex2
Pex26
Pex3
Pex5
Pex5l
Pex5l-as1
Pex5l-as2
Pex6
Pex7
Pfas
Pfdn1
Pfdn2
Pfdn4
Pfdn5
Pfdn6
Pfkfb2
Pfkfb3
Pfkfb4
Pfkl
Pfkm
Pfkp
Pfn1
Pfn1p11
Pfn1p9
Pfn2
Pgam1
Pgam1p5
Pgam1p8
Pgam5
Pgap1
Pgap2
Pgap3
Pgbd1
Pgbd2
Pgbd4p1
Pgbd4p2
Pgbd4p5
Pgbd5
Pgc
Pgd
Pgf
Pgk1
Pglyrp2
Pglyrp3
Pglyrp4
Pgm1
Pgm2
Pgm3
Pgm5
Pgp
Pgpep1
Pgr
Pgrmc1
Pgrmc2
Pgs1
Phactr1
Phactr2
Phactr3
Phactr4
Phax
Phb
Phb2
Phbp8
Phc1
Phc2
Phc3
Pheta1
Phf1
Phf10
Phf11
Phf12
Phf13
Phf14
Phf19
Phf2
Phf20
Phf20l1
Phf21a
Phf23
Phf24
Phf3
Phf6
Phf7
Phgdh
Phka1p1
Phkb
Phkg1
Phkg2
Phlda3
Phldb1
Phldb2
Phlpp1
Phospho1
Phospho2
Phox2a
Phox2b
Phpt1
Phrf1
Phtf1
Phtf2
Phyh
Phyhd1
Phyhip
Phyhipl
Phykpl
Pi16
Pi4k2a
Pi4ka
Pi4kb
Pias1
Pias2
Pias4
Pibf1
Picalm
Pick1
Pidd1
Piezo1
Piezo1p1
Piezo1p2
Piezo2
Pif1
Pifo
Piga
Pigb
Pigg
Pigh
Pigk
Pigl
Pign
Pigp
Pigq
Pigr
Pigs
Pigt
Pigu
Pigv
Pigw
Pigx
Pigy-dt
Pigz
Pih1d2
Pih1d3
Pik3c2a
Pik3c2b
Pik3c2g
Pik3c3
Pik3ca
Pik3cb
Pik3cd
Pik3cd-as1
Pik3cg
Pik3ip1-as1
Pik3r1
Pik3r2
Pik3r4
Pik3r5
Pikfyve
Pilra
Pilrb
Pim1
Pim2
Pim3
Pimreg
Pin1
Pin4
Pink1
Pinlyp
Pinx1
Pip4k2a
Pip4k2c
Pip5k1a
Pip5k1b
Pip5k1c
Pip5k1p2
Pip5kl1
Pipox
Pipsl
Pisd
Pithd1
Pitpna
Pitpna-as1
Pitpnb
Pitpnc1
Pitpnm1
Pitpnm2
Pitx1
Pitx2
Pitx3
Piwil1
Piwil2
Piwil4
Pja2
Pjvk
Pkd1l2
Pkd1p5
Pkd2
Pkd2l1
Pkd2l2
Pkdcc
Pkhd1
Pkhd1l1
Pkia
Pkib
Pkig
Pkm
Pkmp1
Pkmp5
Pkmyt1
Pkn1
Pkn2
Pkn2-as1
Pknox1
Pknox2
Pkp1
Pkp2
Pkp3
Pkp4
Pla2g10
Pla2g12a
Pla2g12ap1
Pla2g15
Pla2g16
Pla2g1b
Pla2g2a
Pla2g2e
Pla2g4b
Pla2g4c
Pla2g4d
Pla2g4e
Pla2g4e-as1
Pla2g4f
Pla2g6
Plac9
Plac9p1
Plagl1
Plat
Plau
Plaur
Plb1
Plbd1-as1
Plbd2
Plcb1
Plcb2
Plcb3
Plcb4
Plcd3
Plcg1
Plcg2
Plch2
Plcl1
Plcl2
Plcxd1
Plcxd2
Plcxd2-as1
Pld1
Pld2
Pld3
Plec
Plek
Plekha1
Plekha2
Plekha3
Plekha4
Plekha5
Plekha6
Plekha7
Plekha8
Plekhb1
Plekhb2
Plekhd1
Plekhf1
Plekhf2
Plekhg1
Plekhg2
Plekhg3
Plekhg4
Plekhg5
Plekhg6
Plekhh1
Plekhh2
Plekhh3
Plekhj1
Plekhm1
Plekhm1p1
Plekhm2
Plekhm3
Plekhn1
Plekho1
Plekho2
Plekhs1
Plet1
Plg
Plgla
Plgrkt
Plin1
Plin2
Plin3
Plin5
Plk1
Plk2
Plk3
Plk4
Plk5
Pllp
Plod1
Plod2
Plod3
Plp2
Plpbp
Plpp3
Plpp5
Plpp6
Plpp7
Plppr1
Plppr2
Plppr3
Plrg1
Pls1
Pls1-as1
Pls3
Plscr1
Pltp
Plxdc1
Plxdc2
Plxna1
Plxna2
Plxna3
Plxna4
Plxnb1
Plxnb2
Plxnb3
Plxnc1
Plxnd1
Pm20d1
Pmaip1
Pmel
Pmepa1
Pmf1
Pmf1-bglap
Pmfbp1
Pml
Pmm1
Pmm2
Pmp22
Pmpca
Pmpcb
Pms1
Pms2cl
Pnck
Pnkd
Pnkdp1
Pnkp
Pnldc1
Pnliprp1
Pnma3
Pnma8a
Pnmt
Pnn
Pno1
Pnoc
Pnp
Pnpla1
Pnpla2
Pnpla3
Pnpla4
Pnpla5
Pnpla6
Pnpla7
Pnpla8
Pnpo
Pnrc1
Pnrc2
Poc1b
Poc1b-as1
Poc5
Podxl
Pofut1
Pofut2
Pogk
Poglut1
Pogz
Pola1
Pola2
Polb
Pold1
Pold2
Pold3
Pold4
Poldip2
Poldip3
Pole
Pole2
Pole3
Pole4
Polg
Polh
Polhp1
Poli
Polk
Polm
Poln
Polr1a
Polr1b
Polr1c
Polr1d
Polr1e
Polr2a
Polr2b
Polr2c
Polr2e
Polr2f
Polr2g
Polr2h
Polr2k
Polr2kp1
Polr2m
Polr3a
Polr3b
Polr3c
Polr3d
Polr3e
Polr3f
Polr3g
Polr3gl
Polr3gp1
Polr3h
Polr3k
Polrmt
Polrmtp1
Pom121
Pom121c
Pom121l4p
Pomc
Pomgnt1
Pomk
Pomp
Pomt1
Pomt2
Pon2
Pop1
Pop4
Pop7
Por
Porcn
Pot1-as1
Potea
Pou2af1
Pou2f1
Pou2f2
Pou2f3
Pou3f2
Pou3f3
Pou4f2
Pou5f1
Pou6f2
Ppa1
Ppa2
Ppan
Ppan-p2ry11
Ppara
Ppard
Pparg
Ppargc1a
Ppargc1b
Ppat
Ppcdc
Ppcs
Ppdpf
Ppef1
Ppfia1
Ppfia2
Ppfia2-as1
Ppfia3
Ppfia4
Ppfibp1
Ppfibp2
Pphln1
Ppia
Ppiap17
Ppiap19
Ppiap25
Ppiap3
Ppiap35
Ppiap36
Ppiap4
Ppiap46
Ppiap48
Ppiap59
Ppiap63
Ppiap68
Ppiap69
Ppiap72
Ppiap73
Ppiap76
Ppiap79
Ppiap81
Ppiap88
Ppib
Ppie
Ppif
Ppig
Ppih
Ppil1
Ppil1p1
Ppil2
Ppil3
Ppip5k2
Ppl
Ppm1a
Ppm1b
Ppm1d
Ppm1f
Ppm1g
Ppm1h
Ppm1k-dt
Ppm1l
Ppm1m
Ppm1n
Ppme1
Ppox
Ppp1cb
Ppp1cc
Ppp1r10
Ppp1r11
Ppp1r12a
Ppp1r12a-as1
Ppp1r12b
Ppp1r13b
Ppp1r13l
Ppp1r14a
Ppp1r15a
Ppp1r16a
Ppp1r16b
Ppp1r1a
Ppp1r1b
Ppp1r1c
Ppp1r21
Ppp1r26
Ppp1r26-as1
Ppp1r27
Ppp1r2p6
Ppp1r32
Ppp1r36
Ppp1r37
Ppp1r3b
Ppp1r3e
Ppp1r3f
Ppp1r3g
Ppp1r42
Ppp1r7
Ppp1r8
Ppp1r9a
Ppp2ca
Ppp2r1a
Ppp2r1b
Ppp2r2a
Ppp2r2b
Ppp2r2c
Ppp2r2d
Ppp2r3a
Ppp2r3b
Ppp2r5b
Ppp2r5c
Ppp2r5d
Ppp2r5e
Ppp3ca
Ppp3cb
Ppp3cb-as1
Ppp3cc
Ppp4c
Ppp4r1
Ppp4r1-as1
Ppp4r1l
Ppp4r2
Ppp4r3a
Ppp4r4
Ppp5c
Ppp6c
Ppp6r1
Ppp6r2
Ppp6r3
Pprc1
Ppt1
Ppt2
Ppt2-egfl8
Ppwd1
Ppy
Pqbp1
Pqlc1
Pqlc1p1
Pqlc2
Pqlc2l
Pqlc3
Prac2
Prag1
Prame
Prap1
Prc1
Prcc
Prcd
Prcp
Prdm1
Prdm11
Prdm15
Prdm16
Prdm2
Prdm4
Prdm5
Prdm7
Prdm8
Prdm9
Prdx1
Prdx2
Prdx3p4
Prdx4
Prdx5
Prdx6
Preb
Prelid1
Prelid2
Prelid2p1
Prelid3a
Prelid3b
Prelid3bp1
Prelid3bp6
Prep
Prepl
Prex1
Prex2
Prf1
Prg4
Prh1
Prickle1
Prickle2
Prickle2-as1
Prickle2-as2
Prickle2-as3
Prickle3
Prickle4
Prim1
Prim2
Prima1
Primpol
Prkaa1
Prkaa2
Prkab1
Prkab2
Prkaca
Prkacb
Prkag2
Prkag2-as1
Prkar1a
Prkar1b
Prkar2a-as1
Prkar2b
Prkca
Prkca-as1
Prkcb
Prkcd
Prkce
Prkcg
Prkch
Prkcq-as1
Prkcsh
Prkcz
Prkcz-as1
Prkd1
Prkd2
Prkd3
Prkdc
Prkg1
Prkn
Prkra-as1
Prkrip1
Prky
Prlh
Prm2
Prmt1
Prmt2
Prmt3
Prmt5
Prmt5-as1
Prmt6
Prmt7
Prncr1
Prnp
Prnt
Prob1
Proc
Procr
Prokr1
Prom1
Prom2
Prorsd1p
Proser1
Proser2
Proser2-as1
Proser3
Prox1
Prox1-as1
Prox2
Proz
Prpf18
Prpf19
Prpf3
Prpf31
Prpf38a
Prpf38b
Prpf39
Prpf4
Prpf40a
Prpf40b
Prpf4b
Prpf8
Prph
Prps1
Prps1p2
Prps2
Prpsap1
Prpsap2
Prr11
Prr12
Prr13
Prr13p5
Prr14
Prr14l
Prr15
Prr16
Prr18
Prr26
Prr27
Prr29
Prr29-as1
Prr3
Prr31
Prr34-as1
Prr36
Prr5
Prr5-arhgap8
Prr5l
Prr7
Prr7-as1
Prrc1
Prrc2a
Prrc2b
Prrc2c
Prrg1
Prrg2
Prrg3
Prrt1b
Prrt2
Prrt3
Prrt3-as1
Prrx1
Prss12
Prss16
Prss23
Prss27
Prss29p
Prss3
Prss30p
Prss36
Prss42
Prss48
Prss53
Prss56
Prss57
Prss8
Prtfdc1
Prtg
Prune1
Prune2
Prx
Prxl2a
Prxl2b
Prxl2c
Psap
Psat1
Psat1p3
Psca
Psd
Psd3
Psd4
Psen1
Psen2
Psenen
Psg10p
Psg11
Psg3
Psg4
Psg5
Psg7
Psip1
Pskh1
Psma1
Psma2p3
Psma3
Psma3-as1
Psma4
Psma6
Psma6p2
Psma7
Psmb10
Psmb3
Psmb4
Psmb5
Psmb6
Psmb8
Psmb8-as1
Psmb9
Psmc1
Psmc1p5
Psmc2
Psmc3ip
Psmc4
Psmc5
Psmc6
Psmd1
Psmd10
Psmd10p2
Psmd11
Psmd12
Psmd12p
Psmd13
Psmd14
Psmd2
Psmd3
Psmd4
Psmd5
Psmd6
Psmd6-as1
Psmd7
Psmd8
Psmd9
Psme1
Psme2
Psme2p2
Psme3
Psmf1
Psmg2
Psmg3
Psmg3-as1
Psmg4
Psors1c1
Psph
Pspn
Psrc1
Pstk
Pstpip1
Ptar1
Ptbp1
Ptbp2
Ptcd1
Ptcd2
Ptcd3
Ptch2
Ptchd3p2
Ptdss1
Ptdss2
Pten
Ptenp1
Pter
Ptgds
Ptger2
Ptger3
Ptger4
Ptger4p2
Ptges
Ptges2
Ptges3l
Ptges3l-aarsd1
Ptges3p2
Ptges3p3
Ptgir
Ptgr1
Ptgr2
Ptgs2
Pth1r
Pth2
Pth2r
Ptk2
Ptk2b
Ptk7
Ptma
Ptmap3
Ptms
Ptov1
Ptov1-as2
Ptp4a1
Ptp4a1p6
Ptp4a2
Ptp4a2p1
Ptp4a3
Ptpa
Ptpdc1
Ptpmt1
Ptpn1
Ptpn11
Ptpn12
Ptpn13
Ptpn18
Ptpn2
Ptpn22
Ptpn23
Ptpn4
Ptpn5
Ptpn6
Ptpn7
Ptpra
Ptprb
Ptprc
Ptprd-as2
Ptpre
Ptprf
Ptprg
Ptprg-as1
Ptprh
Ptprj
Ptprj-as1
Ptprk
Ptprm
Ptprn
Ptprn2
Ptprq
Ptprr
Ptprt
Ptpru
Ptprvp
Ptprz1
Ptrh1
Ptrh2
Ptrhd1
Pts
Pttg1
Pttg1ip
Puf60
Pum1
Pum2
Pum3
Pura
Purpl
Pus1
Pus3
Pus7
Pusl1
Pvalef
Pvr
Pvrig
Pvt1
Pwp1
Pwp2
Pwrn1
Pwwp2b
Pwwp3a
Pxdn
Pxk
Pxmp2
Pxn
Pxn-as1
Pxylp1
Pycard
Pycr1
Pycr2
Pycr3
Pydc1
Pygb
Pygl
Pygo1
Pyroxd1
Qars
Qdpr
Qki
Qpct
Qpctl
Qrich1
Qrich2
Qrsl1
Qser1
Qsox1
Qsox2
Qtrt1
Qtrt2
R3hcc1
R3hcc1l
R3hdm1
R3hdm2
Rab10
Rab11a
Rab11ap2
Rab11b
Rab11b-as1
Rab11fip1
Rab11fip2
Rab11fip3
Rab11fip4
Rab11fip5
Rab12
Rab14
Rab15
Rab17
Rab18
Rab19
Rab1a
Rab1b
Rab21
Rab22a
Rab24
Rab25
Rab26
Rab27a
Rab27b
Rab28
Rab2a
Rab2b
Rab30
Rab30-as1
Rab31
Rab33b
Rab36
Rab37
Rab3a
Rab3d
Rab3gap1
Rab3gap2
Rab3il1
Rab3ip
Rab40b
Rab40c
Rab42
Rab43
Rab4a
Rab4b
Rab4b-egln2
Rab5a
Rab5b
Rab5c
Rab5if
Rab6a
Rab6c
Rab7a
Rab7b
Rab8a
Rab8b
Rab9a
Rab9bp1
Rabac1
Rabep1
Rabep2
Rabepk
Rabgap1
Rabgap1l
Rabgef1
Rabggta
Rabggtb
Rabl2a
Rabl2b
Rabl3
Rabl6
Rac1
Rac1p1
Rac1p5
Rac3
Racgap1
Racgap1p
Rack1
Rad17
Rad18
Rad21
Rad21-as1
Rad21l1
Rad23a
Rad23b
Rad23bp2
Rad50
Rad51
Rad51ap1
Rad51ap1p1
Rad51b
Rad51c
Rad52
Rad54b
Rad54l
Rad54l2
Rad9a
Rad9b
Radil
Radx
Rae1
Raet1e
Raet1e-as1
Raet1k
Raet1l
Raet1m
Raf1
Rag1
Rag2
Rai1
Rai14
Rala
Ralb
Ralbp1
Ralgapa1
Ralgapa1p1
Ralgapa2
Ralgapb
Ralgds
Ralgps1
Ralgps2
Raly
Ralyl
Ramacl
Ramp1
Ramp2
Ran
Ranbp1
Ranbp17
Ranbp2
Ranbp3
Ranbp3l
Ranbp6
Rangrf
Rap1a
Rap1b
Rap1gap
Rap1gap2
Rap1gds1
Rap2a
Rap2b
Rap2c
Rap2c-as1
Rapgef1
Rapgef2
Rapgef3
Rapgef4
Rapgef5
Rapgef6
Rapgefl1
Rapsn
Rara
Rarb
Rarg
Rarres1
Rarres2p5
Rars
Rars2
Rasa1
Rasa2
Rasa4
Rasal1
Rasal2
Rasal3
Rasd1
Rasgef1a
Rasgef1c
Rasgrf1
Rasgrf2
Rasgrp2
Rasgrp3
Rasgrp4
Rasip1
Rasl10a
Rasl10b
Rasl11a
Rasl11b
Rasl12
Rassf1
Rassf10
Rassf1-as1
Rassf3
Rassf4
Rassf5
Rassf6
Rassf7
Rassf8
Raver1
Raver2
Rb1
Rbak
Rbak-rbakdn
Rbbp4
Rbbp6
Rbbp7
Rbbp8
Rbck1
Rbfa
Rbfox1
Rbfox3
Rbks
Rbl1
Rbl2
Rbm10
Rbm11
Rbm12
Rbm12b
Rbm12b-as1
Rbm14
Rbm14-rbm4
Rbm15
Rbm17
Rbm18
Rbm20
Rbm23
Rbm24
Rbm25
Rbm26-as1
Rbm27
Rbm28
Rbm3
Rbm33
Rbm34
Rbm38
Rbm39
Rbm4
Rbm42
Rbm43
Rbm45
Rbm46
Rbm47
Rbm48
Rbm5
Rbm6
Rbm7
Rbm8a
Rbms1
Rbms1p1
Rbms2
Rbms3
Rbms3-as1
Rbms3-as2
Rbmx2
Rbmxp1
Rbp2
Rbp3
Rbp4
Rbp5
Rbpj
Rbpjl
Rbpms
Rbpmslp
Rbx1
Rc3h1
Rcan1
Rcan2
Rcan3
Rcbtb1
Rcc1
Rcc2
Rcc2-as1
Rcc2p3
Rcc2p6
Rccd1
Rce1
Rchy1
Rcl1
Rcn1
Rcn2
Rcn3
Rcor3
Rcsd1
Rd3
Rdh10
Rdh10-as1
Rdh13
Rdh5
Rdm1p3
Rdm1p5
Rdx
Rec114
Rec8
Reck
Recql
Recql4
Recql5
Reeld1
Reep1
Reep2
Reep4
Reep5
Reep6
Reg3g
Reg4
Rel
Rela
Relb
Relch
Rell2
Reln
Relt
Rem2
Renbp
Repin1
Reps2
Rer1
Rere
Rere-as1
Rerg
Resf1
Rest
Retnlb
Retreg1
Retreg2
Retreg3
Retsat
Rev1
Rev3l
Rex1bd
Rexo1
Rexo1l10p
Rexo1l1p
Rexo1l8p
Rexo2
Rexo4
Rexo5
Rf00003
Rf00004
Rf00006
Rf00012
Rf00015
Rf00017
Rf00019
Rf00024
Rf00026
Rf00066
Rf00072
Rf00090
Rf00091
Rf00092
Rf00096
Rf00100
Rf00105
Rf00134
Rf00139
Rf00152
Rf00156
Rf00181
Rf00212
Rf00263
Rf00264
Rf00275
Rf00279
Rf00283
Rf00285
Rf00322
Rf00334
Rf00345
Rf00401
Rf00402
Rf00407
Rf00409
Rf00410
Rf00411
Rf00413
Rf00415
Rf00416
Rf00424
Rf00432
Rf00554
Rf00560
Rf00561
Rf00564
Rf00568
Rf00569
Rf00573
Rf00588
Rf00591
Rf00601
Rf00602
Rf00612
Rf00635
Rf01161
Rf01169
Rf01183
Rf01210
Rf01233
Rf01241
Rf01518
Rf01684
Rf01699
Rf01871
Rf01872
Rf01874
Rf01877
Rf01881
Rf01882
Rf01883
Rf01884
Rf01894
Rf01905
Rf01928
Rf01946
Rf01947
Rf01948
Rf01950
Rf01951
Rf01954
Rf01955
Rf01956
Rf01957
Rf01963
Rf01966
Rf01971
Rf01975
Rf01976
Rf01977
Rf01978
Rf01979
Rf01981
Rf01986
Rf01987
Rf02040
Rf02041
Rf02043
Rf02091
Rf02101
Rf02103
Rf02105
Rf02106
Rf02107
Rf02108
Rf02109
Rf02110
Rf02116
Rf02118
Rf02119
Rf02122
Rf02124
Rf02125
Rf02126
Rf02127
Rf02128
Rf02130
Rf02131
Rf02132
Rf02133
Rf02137
Rf02138
Rf02139
Rf02141
Rf02142
Rf02143
Rf02148
Rf02149
Rf02156
Rf02159
Rf02160
Rf02161
Rf02174
Rf02175
Rf02176
Rf02179
Rf02180
Rf02187
Rf02188
Rf02189
Rf02192
Rf02195
Rf02196
Rf02198
Rf02199
Rf02203
Rf02204
Rf02215
Rf02216
Rf02217
Rf02220
Rf02249
Rf02250
Rf02251
Rf02252
Rf02271
Rf02277
Rfc1
Rfc2
Rfc3
Rfc4
Rfc5
Rfesd
Rfesdp1
Rflna
Rfpl1s
Rfpl3
Rftn1
Rfwd3
Rfx2
Rfx3
Rfx3-as1
Rfx4
Rfx5
Rfx8
Rfxank
Rfxap
Rgl1
Rgl3
Rgl4
Rgma
Rgmb
Rgmb-as1
Rgn
Rgp1
Rgpd1
Rgpd4
Rgpd4-as1
Rgr
Rgs1
Rgs10
Rgs11
Rgs12
Rgs14
Rgs17
Rgs17p1
Rgs19
Rgs2
Rgs20
Rgs22
Rgs3
Rgs4
Rgs5
Rgs6
Rgs7bp
Rgs9
Rgs9bp
Rgsl1
Rhbdd1
Rhbdd2
Rhbdf2
Rhbdl2
Rhbdl3
Rhbg
Rhebl1
Rhebp2
Rhex
Rhno1
Rhoa
Rhob
Rhobtb2
Rhobtb3
Rhoc
Rhod
Rhof
Rhoh
Rhoj
Rhoq
Rhoqp1
Rhot1
Rhot2
Rhoxf1-as1
Rhoxf1p1
Rhpn1
Rhpn2
Ribc1
Ribc2
Ric1
Ric8a
Ric8b
Rictor
Rif1
Riiad1
Rilpl2
Rimbp2
Rimkla
Rimklb
Rims1
Rims2
Rims3
Rims4
Rin1
Rin2
Rin3
Ring1
Rinl
Rint1
Riok1
Riok2
Riok3
Riox1
Ripk1
Ripk2
Ripor1
Ripor2
Ripor3
Rita1
Rlimp1
Rmc1
Rmdn1
Rmdn2
Rmdn3
Rmi1
Rmi2
Rmnd1
Rmnd5a
Rmnd5b
Rmrp
Rmst
Rn7sk
Rn7skp107
Rn7skp11
Rn7skp114
Rn7skp12
Rn7skp120
Rn7skp127
Rn7skp130
Rn7skp132
Rn7skp133
Rn7skp136
Rn7skp145
Rn7skp157
Rn7skp16
Rn7skp167
Rn7skp169
Rn7skp172
Rn7skp175
Rn7skp176
Rn7skp193
Rn7skp202
Rn7skp206
Rn7skp220
Rn7skp223
Rn7skp226
Rn7skp231
Rn7skp236
Rn7skp238
Rn7skp239
Rn7skp242
Rn7skp245
Rn7skp249
Rn7skp250
Rn7skp257
Rn7skp263
Rn7skp268
Rn7skp272
Rn7skp276
Rn7skp287
Rn7skp288
Rn7skp297
Rn7skp32
Rn7skp35
Rn7skp39
Rn7skp42
Rn7skp49
Rn7skp50
Rn7skp68
Rn7skp70
Rn7skp73
Rn7skp78
Rn7skp79
Rn7skp8
Rn7skp83
Rn7skp85
Rn7skp89
Rn7skp9
Rn7skp92
Rn7skp93
Rn7sl1
Rn7sl105p
Rn7sl107p
Rn7sl111p
Rn7sl121p
Rn7sl124p
Rn7sl132p
Rn7sl147p
Rn7sl14p
Rn7sl159p
Rn7sl160p
Rn7sl170p
Rn7sl181p
Rn7sl198p
Rn7sl2
Rn7sl200p
Rn7sl228p
Rn7sl241p
Rn7sl244p
Rn7sl284p
Rn7sl288p
Rn7sl296p
Rn7sl3
Rn7sl30p
Rn7sl318p
Rn7sl332p
Rn7sl334p
Rn7sl337p
Rn7sl338p
Rn7sl346p
Rn7sl352p
Rn7sl353p
Rn7sl369p
Rn7sl382p
Rn7sl38p
Rn7sl395p
Rn7sl398p
Rn7sl402p
Rn7sl403p
Rn7sl404p
Rn7sl413p
Rn7sl414p
Rn7sl417p
Rn7sl418p
Rn7sl441p
Rn7sl442p
Rn7sl445p
Rn7sl45p
Rn7sl471p
Rn7sl477p
Rn7sl480p
Rn7sl483p
Rn7sl487p
Rn7sl494p
Rn7sl496p
Rn7sl505p
Rn7sl513p
Rn7sl520p
Rn7sl521p
Rn7sl523p
Rn7sl542p
Rn7sl543p
Rn7sl553p
Rn7sl555p
Rn7sl574p
Rn7sl577p
Rn7sl581p
Rn7sl587p
Rn7sl58p
Rn7sl600p
Rn7sl605p
Rn7sl606p
Rn7sl610p
Rn7sl615p
Rn7sl623p
Rn7sl634p
Rn7sl636p
Rn7sl63p
Rn7sl644p
Rn7sl645p
Rn7sl652p
Rn7sl653p
Rn7sl665p
Rn7sl668p
Rn7sl66p
Rn7sl674p
Rn7sl684p
Rn7sl688p
Rn7sl68p
Rn7sl693p
Rn7sl698p
Rn7sl704p
Rn7sl70p
Rn7sl72p
Rn7sl736p
Rn7sl737p
Rn7sl741p
Rn7sl743p
Rn7sl745p
Rn7sl749p
Rn7sl783p
Rn7sl784p
Rn7sl793p
Rn7sl794p
Rn7sl804p
Rn7sl811p
Rn7sl812p
Rn7sl814p
Rn7sl815p
Rn7sl823p
Rn7sl832p
Rn7sl846p
Rn7sl862p
Rn7sl863p
Rna5s13
Rna5s6
Rna5s7
Rna5s9
Rna5sp121
Rna5sp122
Rna5sp127
Rna5sp130
Rna5sp133
Rna5sp139
Rna5sp150
Rna5sp152
Rna5sp160
Rna5sp165
Rna5sp171
Rna5sp172
Rna5sp179
Rna5sp18
Rna5sp19
Rna5sp190
Rna5sp194
Rna5sp195
Rna5sp196
Rna5sp197
Rna5sp200
Rna5sp205
Rna5sp21
Rna5sp218
Rna5sp22
Rna5sp221
Rna5sp223
Rna5sp224
Rna5sp229
Rna5sp230
Rna5sp236
Rna5sp242
Rna5sp243
Rna5sp245
Rna5sp258
Rna5sp278
Rna5sp283
Rna5sp285
Rna5sp290
Rna5sp293
Rna5sp297
Rna5sp299
Rna5sp304
Rna5sp308
Rna5sp324
Rna5sp329
Rna5sp333
Rna5sp340
Rna5sp351
Rna5sp357
Rna5sp362
Rna5sp364
Rna5sp367
Rna5sp368
Rna5sp371
Rna5sp382
Rna5sp389
Rna5sp397
Rna5sp40
Rna5sp400
Rna5sp405
Rna5sp406
Rna5sp407
Rna5sp408
Rna5sp425
Rna5sp429
Rna5sp430
Rna5sp435
Rna5sp440
Rna5sp442
Rna5sp445
Rna5sp447
Rna5sp448
Rna5sp452
Rna5sp473
Rna5sp481
Rna5sp484
Rna5sp488
Rna5sp490
Rna5sp492
Rna5sp493
Rna5sp494
Rna5sp498
Rna5sp512
Rna5sp528
Rna5sp534
Rna5sp60
Rna5sp63
Rna5sp65
Rna5sp74
Rna5sp80
Rna5sp89
Rna5sp90
Rna5sp96
Rna5sp99
Rnase10
Rnase4
Rnase8
Rnaseh1-as1
Rnaseh2a
Rnaseh2b
Rnaseh2c
Rnasek
Rnasek-c17orf49
Rnd1
Rnd2
Rnf10
Rnf103
Rnf103-chmp3
Rnf11
Rnf111
Rnf114
Rnf121
Rnf123
Rnf128
Rnf13
Rnf130
Rnf133
Rnf135
Rnf138
Rnf139
Rnf139-as1
Rnf14
Rnf141
Rnf144a
Rnf144a-as1
Rnf144b
Rnf145
Rnf146
Rnf151
Rnf157
Rnf157-as1
Rnf165
Rnf166
Rnf167
Rnf168
Rnf17
Rnf170
Rnf181
Rnf183
Rnf185
Rnf185-as1
Rnf187
Rnf19a
Rnf2
Rnf20
Rnf207
Rnf208
Rnf212
Rnf214
Rnf216-it1
Rnf216p1
Rnf217
Rnf220
Rnf222
Rnf224
Rnf225
Rnf227
Rnf24
Rnf26
Rnf2p1
Rnf31
Rnf32
Rnf34
Rnf4
Rnf40
Rnf41
Rnf43
Rnf5
Rnf6
Rnf6p1
Rnf7
Rnf8
Rnft1
Rnft1-dt
Rnft2
Rnmt
Rnmtl1p2
Rnpc3
Rnpep
Rnpepl1
Rnps1
Rnu105b
Rnu11
Rnu1-1
Rnu1-106p
Rnu1-117p
Rnu1-119p
Rnu1-120p
Rnu1-122p
Rnu1-124p
Rnu11-2p
Rnu1-130p
Rnu1-139p
Rnu1-13p
Rnu1-19p
Rnu12
Rnu1-2
Rnu1-20p
Rnu12-2p
Rnu1-28p
Rnu1-31p
Rnu1-59p
Rnu1-5p
Rnu1-75p
Rnu1-77p
Rnu1-78p
Rnu1-84p
Rnu1-85p
Rnu1-8p
Rnu1-96p
Rnu2-1
Rnu2-17p
Rnu2-19p
Rnu2-24p
Rnu2-27p
Rnu2-2p
Rnu2-34p
Rnu2-46p
Rnu2-51p
Rnu2-53p
Rnu2-58p
Rnu2-63p
Rnu2-6p
Rnu2-70p
Rnu4-1
Rnu4-10p
Rnu4-13p
Rnu4-2
Rnu4-25p
Rnu4-27p
Rnu4-28p
Rnu4-29p
Rnu4-30p
Rnu4-32p
Rnu4-38p
Rnu4-43p
Rnu4-57p
Rnu4-63p
Rnu4-6p
Rnu4-74p
Rnu4-8p
Rnu4atac
Rnu4atac14p
Rnu4atac15p
Rnu4atac16p
Rnu4atac17p
Rnu4atac2p
Rnu4atac6p
Rnu5a-1
Rnu5a-3p
Rnu5a-8p
Rnu5b-1
Rnu5b-4p
Rnu5d-1
Rnu5e-1
Rnu5e-4p
Rnu5e-6p
Rnu5e-8p
Rnu5f-1
Rnu6-1
Rnu6-1003p
Rnu6-1004p
Rnu6-1005p
Rnu6-1012p
Rnu6-1013p
Rnu6-1019p
Rnu6-1021p
Rnu6-1034p
Rnu6-1035p
Rnu6-1036p
Rnu6-1039p
Rnu6-103p
Rnu6-1042p
Rnu6-1043p
Rnu6-1045p
Rnu6-1055p
Rnu6-105p
Rnu6-1079p
Rnu6-107p
Rnu6-1092p
Rnu6-1093p
Rnu6-1096p
Rnu6-10p
Rnu6-1103p
Rnu6-1104p
Rnu6-1106p
Rnu6-1110p
Rnu6-1115p
Rnu6-1128p
Rnu6-1137p
Rnu6-1138p
Rnu6-1143p
Rnu6-1144p
Rnu6-1146p
Rnu6-1148p
Rnu6-1149p
Rnu6-1158p
Rnu6-1172p
Rnu6-1175p
Rnu6-1176p
Rnu6-1177p
Rnu6-1184p
Rnu6-1196p
Rnu6-1211p
Rnu6-1224p
Rnu6-122p
Rnu6-1236p
Rnu6-1249p
Rnu6-1251p
Rnu6-125p
Rnu6-1276p
Rnu6-1277p
Rnu6-1280p
Rnu6-1281p
Rnu6-1283p
Rnu6-1290p
Rnu6-1299p
Rnu6-1301p
Rnu6-1305p
Rnu6-1306p
Rnu6-1309p
Rnu6-1311p
Rnu6-1313p
Rnu6-131p
Rnu6-1325p
Rnu6-1327p
Rnu6-1336p
Rnu6-139p
Rnu6-142p
Rnu6-145p
Rnu6-151p
Rnu6-153p
Rnu6-159p
Rnu6-161p
Rnu6-164p
Rnu6-166p
Rnu6-169p
Rnu6-181p
Rnu6-188p
Rnu6-193p
Rnu6-196p
Rnu6-199p
Rnu6-2
Rnu6-203p
Rnu6-206p
Rnu6-207p
Rnu6-210p
Rnu6-212p
Rnu6-215p
Rnu6-218p
Rnu6-225p
Rnu6-226p
Rnu6-229p
Rnu6-22p
Rnu6-231p
Rnu6-234p
Rnu6-236p
Rnu6-237p
Rnu6-239p
Rnu6-240p
Rnu6-247p
Rnu6-252p
Rnu6-253p
Rnu6-266p
Rnu6-27p
Rnu6-283p
Rnu6-28p
Rnu6-290p
Rnu6-299p
Rnu6-306p
Rnu6-308p
Rnu6-312p
Rnu6-316p
Rnu6-324p
Rnu6-359p
Rnu6-35p
Rnu6-370p
Rnu6-377p
Rnu6-384p
Rnu6-392p
Rnu6-399p
Rnu6-403p
Rnu6-405p
Rnu6-414p
Rnu6-419p
Rnu6-424p
Rnu6-430p
Rnu6-431p
Rnu6-446p
Rnu6-449p
Rnu6-450p
Rnu6-457p
Rnu6-464p
Rnu6-467p
Rnu6-481p
Rnu6-486p
Rnu6-487p
Rnu6-488p
Rnu6-491p
Rnu6-497p
Rnu6-503p
Rnu6-506p
Rnu6-510p
Rnu6-514p
Rnu6-518p
Rnu6-526p
Rnu6-536p
Rnu6-541p
Rnu6-547p
Rnu6-560p
Rnu6-563p
Rnu6-573p
Rnu6-588p
Rnu6-599p
Rnu6-600p
Rnu6-609p
Rnu6-611p
Rnu6-612p
Rnu6-620p
Rnu6-623p
Rnu6-624p
Rnu6-632p
Rnu6-638p
Rnu6-651p
Rnu6-653p
Rnu6-656p
Rnu6-658p
Rnu6-665p
Rnu6-673p
Rnu6-678p
Rnu6-679p
Rnu6-681p
Rnu6-684p
Rnu6-693p
Rnu6-7
Rnu6-702p
Rnu6-707p
Rnu6-708p
Rnu6-711p
Rnu6-712p
Rnu6-713p
Rnu6-722p
Rnu6-728p
Rnu6-733p
Rnu6-73p
Rnu6-740p
Rnu6-742p
Rnu6-743p
Rnu6-745p
Rnu6-760p
Rnu6-781p
Rnu6-787p
Rnu6-789p
Rnu6-795p
Rnu6-8
Rnu6-800p
Rnu6-804p
Rnu6-807p
Rnu6-812p
Rnu6-817p
Rnu6-821p
Rnu6-826p
Rnu6-827p
Rnu6-835p
Rnu6-837p
Rnu6-838p
Rnu6-839p
Rnu6-842p
Rnu6-845p
Rnu6-864p
Rnu6-867p
Rnu6-873p
Rnu6-874p
Rnu6-880p
Rnu6-881p
Rnu6-882p
Rnu6-889p
Rnu6-9
Rnu6-901p
Rnu6-90p
Rnu6-911p
Rnu6-919p
Rnu6-920p
Rnu6-922p
Rnu6-926p
Rnu6-927p
Rnu6-928p
Rnu6-929p
Rnu6-92p
Rnu6-938p
Rnu6-940p
Rnu6-947p
Rnu6-951p
Rnu6-957p
Rnu6-960p
Rnu6-970p
Rnu6-975p
Rnu6-983p
Rnu6-996p
Rnu6-999p
Rnu6atac
Rnu6atac11p
Rnu6atac24p
Rnu6atac31p
Rnu6atac32p
Rnu6atac33p
Rnu6atac36p
Rnu6atac3p
Rnu6atac9p
Rnu6v
Rnu7-1
Rnu7-103p
Rnu7-105p
Rnu7-113p
Rnu7-116p
Rnu7-138p
Rnu7-144p
Rnu7-14p
Rnu7-155p
Rnu7-160p
Rnu7-173p
Rnu7-174p
Rnu7-194p
Rnu7-195p
Rnu7-20p
Rnu7-26p
Rnu7-27p
Rnu7-29p
Rnu7-30p
Rnu7-41p
Rnu7-43p
Rnu7-48p
Rnu7-4p
Rnu7-52p
Rnu7-55p
Rnu7-60p
Rnu7-69p
Rnu7-70p
Rnu7-71p
Rnu7-80p
Rnu7-81p
Rnu7-84p
Rnu7-85p
Rnu7-94p
Rnu7-96p
Rnu7-97p
Rnvu1-14
Rnvu1-15
Rnvu1-17
Rnvu1-18
Rnvu1-19
Rnvu1-3
Rnvu1-4
Rnvu1-6
Rnvu1-7
Rny1
Rny1p10
Rny1p16
Rny1p5
Rny1p6
Rny3
Rny3p1
Rny3p14
Rny4
Rny4p10
Rny4p23
Rny4p25
Rny4p36
Rny4p9
Ro60
Robo1
Robo2
Robo3
Robo4
Rock1p1
Rock2
Rogdi
Rom1
Romo1
Ropn1
Ropn1b
Ropn1l
Ror1
Ror1-as1
Ror2
Rora
Rora-as1
Ros1
Rp1
Rpa1
Rpa2
Rpa2p2
Rpain
Rpap1
Rpap2
Rparp-as1
Rpe
Rpel1
Rpep6
Rpf1
Rpf2
Rpgr
Rpgrip1
Rpgrip1l
Rph3a
Rph3al
Rpl10
Rpl10a
Rpl10ap1
Rpl10p15
Rpl10p2
Rpl10p5
Rpl10p8
Rpl11
Rpl12
Rpl12p1
Rpl12p12
Rpl12p14
Rpl12p17
Rpl12p21
Rpl12p22
Rpl12p27
Rpl12p28
Rpl12p29
Rpl12p31
Rpl12p35
Rpl12p38
Rpl12p39
Rpl12p4
Rpl12p41
Rpl12p42
Rpl12p43
Rpl12p45
Rpl12p47
Rpl12p49
Rpl12p5
Rpl12p50
Rpl12p6
Rpl13
Rpl13a
Rpl13ap5
Rpl13p2
Rpl13p5
Rpl14
Rpl15
Rpl15p1
Rpl17
Rpl17p19
Rpl17p20
Rpl17p36
Rpl17p43
Rpl18
Rpl18a
Rpl18p11
Rpl18p13
Rpl19
Rpl19p1
Rpl19p14
Rpl21
Rpl21p10
Rpl21p12
Rpl21p126
Rpl21p129
Rpl21p136
Rpl21p42
Rpl21p6
Rpl22
Rpl22p11
Rpl22p24
Rpl22p3
Rpl23
Rpl23a
Rpl23ap10
Rpl23ap12
Rpl23ap16
Rpl23ap19
Rpl23ap23
Rpl23ap26
Rpl23ap30
Rpl23ap42
Rpl23ap46
Rpl23ap6
Rpl23ap62
Rpl23ap70
Rpl23ap74
Rpl23ap8
Rpl23ap82
Rpl23ap85
Rpl23ap86
Rpl23ap92
Rpl23ap93
Rpl23ap95
Rpl24
Rpl26
Rpl26l1
Rpl26p20
Rpl26p29
Rpl27
Rpl27a
Rpl27ap5
Rpl28
Rpl29p12
Rpl29p24
Rpl29p30
Rpl3
Rpl31
Rpl31p52
Rpl31p57
Rpl32
Rpl32p3
Rpl32p9
Rpl34
Rpl34p18
Rpl34p29
Rpl35
Rpl35a
Rpl35ap
Rpl35ap12
Rpl35ap28
Rpl35ap3
Rpl35ap33
Rpl35p3
Rpl36
Rpl36a
Rpl36a-hnrnph2
Rpl36ap21
Rpl36ap48
Rpl36ap55
Rpl36p1
Rpl37a
Rpl37p2
Rpl37p4
Rpl37p6
Rpl38
Rpl39
Rpl39p
Rpl39p38
Rpl39p39
Rpl39p5
Rpl3l
Rpl3p1
Rpl3p7
Rpl4
Rpl41
Rpl41p2
Rpl4p1
Rpl5
Rpl5p10
Rpl5p27
Rpl5p28
Rpl5p3
Rpl5p32
Rpl5p6
Rpl6
Rpl7a
Rpl7ap3
Rpl7l1
Rpl7l1p3
Rpl7l1p5
Rpl7l1p8
Rpl7p15
Rpl7p3
Rpl7p30
Rpl7p31
Rpl7p4
Rpl7p41
Rpl7p43
Rpl7p44
Rpl7p48
Rpl7p5
Rpl7p50
Rpl7p60
Rpl7p8
Rpl7p9
Rpl8
Rpl9
Rpl9p3
Rpl9p9
Rplp0
Rplp0p2
Rplp0p7
Rplp1
Rplp2
Rpn2
Rpp14
Rpp21
Rpp30
Rpp38
Rpp40
Rprd1a
Rprd1b
Rprd2
Rps10
Rps10-nudt3
Rps10p3
Rps10p7
Rps11
Rps12
Rps12p21
Rps14
Rps15
Rps15ap10
Rps15ap16
Rps15ap17
Rps15ap3
Rps15ap38
Rps16
Rps16p8
Rps17
Rps17p8
Rps18
Rps18p1
Rps19
Rps19bp1
Rps19p7
Rps2
Rps20
Rps20p33
Rps20p5
Rps21
Rps23
Rps23p7
Rps24
Rps24p12
Rps24p13
Rps24p17
Rps25
Rps26
Rps26p31
Rps26p42
Rps26p54
Rps27
Rps27a
Rps27ap12
Rps27ap7
Rps27p14
Rps27p15
Rps27p25
Rps28
Rps29
Rps29p14
Rps29p15
Rps29p16
Rps29p22
Rps29p27
Rps29p3
Rps29p30
Rps29p8
Rps29p9
Rps2p32
Rps2p36
Rps2p45
Rps3
Rps3a
Rps3ap23
Rps3ap3
Rps3ap38
Rps3ap42
Rps4x
Rps4xp16
Rps4y1
Rps5
Rps5p3
Rps6
Rps6ka1
Rps6ka3
Rps6ka4
Rps6ka5
Rps6kb1
Rps6kb2
Rps6kc1
Rps6kl1
Rps6p8
Rps7
Rps7p11
Rps7p15
Rps8
Rps9
Rpsa
Rpsap22
Rpsap28
Rpsap31
Rpsap37
Rpsap39
Rpsap44
Rpsap5
Rpsap52
Rpsap54
Rpsap57
Rpsap66
Rpsap71
Rpsap72
Rptor
Rpusd1
Rpusd2
Rraga
Rragb
Rragd
Rrbp1
Rreb1
Rrm1
Rrm2
Rrm2b
Rrn3p2
Rrn3p3
Rrnad1
Rrp1
Rrp12
Rrp15
Rrp1b
Rrp7bp
Rsad1
Rsad2
Rsbn1
Rsbn1l
Rsf1
Rsl1d1
Rsl24d1p11
Rsph3
Rsph4a
Rsph9
Rspo3
Rspry1
Rsrc1
Rsu1p2
Rtbdn
Rtca
Rtca-as1
Rtel1
Rtel1-tnfrsf6b
Rtf1
Rtf2
Rtkn
Rtl5
Rtl8c
Rtl9
Rtn2
Rtn3
Rtn4
Rtn4rl2
Rtp1
Rtraf
Rttn
Rufy1
Rufy3
Rufy4
Rundc1
Rundc3a
Rundc3a-as1
Rundc3b
Runx1
Runx1t1
Runx2
Runx3
Rusc1
Rusc2
Ruvbl1
Ruvbl1-as1
Ruvbl2
Rwdd1
Rwdd3
Rwdd4p1
Rxfp3
Rxfp4
Rxrg
Rxylt1
Rxylt1-as1
Ryk
Rykp1
Ryr1
Ryr2
S100a1
S100a10
S100a11
S100a14
S100a5
S100a6
S100b
S100p
S100pbp
S100z
S1pr1
S1pr2
S1pr3
S1pr5
Saa2
Saa2-saa4
Saal1
Sac3d1
Sacm1l
Sae1
Safb
Sag
Sage1
Sall3
Sall4
Salrna2
Salrna3
Samd1
Samd10
Samd11
Samd12
Samd12-as1
Samd13
Samd14
Samd15
Samd4a
Samd4b
Samd5
Samd8
Samhd1
Samm50
Samsn1
Sap18
Sap25
Sap30
Sap30bp
Sap30l
Sapcd2p1
Sar1a
Sarm1
Sarnp
Sars
Sars2
Sart1
Sart3
Sash3
Sat1
Satb1
Satb1-as1
Satb2
Satb2-as1
Sav1
Saxo2
Saysd1
Sbdsp1
Sbf1
Sbf2-as1
Sbk3
Sbno2
Sbsn
Sc5d
Scaant1
Scaf1
Scaf11
Scaf4
Scaf8
Scai
Scamp1
Scamp2
Scamp3
Scamp4
Scamp5
Scand1
Scand2p
Scand3p1
Scap
Scaper
Scara3
Scarb1
Scarb2
Scarf1
Scarna1
Scarna12
Scarna13
Scarna16
Scarna17
Scarna18b
Scarna2
Scarna20
Scarna5
Scarna6
Scat2
Scat8
Scel
Scel-as1
Scfd1
Scfd2
Scg3
Scg5
Scgb1c2
Scgb1d4
Scgb2a2
Scgb2b3p
Scgb3a1
Scgn
Schip1
Scin
Sclt1
Scly
Scmh1
Scml1
Scml2p2
Scml4
Scn1a
Scn1b
Scn2a
Scn3a
Scn3b
Scn4a
Scn8a
Scnm1
Scnn1a
Scnn1b
Scnn1d
Scoc
Scoc-as1
Scp2
Scpep1
Scrib
Scrn1
Scrn3
Sctr
Scube1
Scube2
Scygr1
Scygr4
Scygr6
Scyl1
Scyl2
Sdad1
Sdad1p1
Sdc1
Sdc2
Sdc3
Sdc4
Sdcbp
Sdcbp2-as1
Sdcbpp1
Sdcbpp2
Sdccag8
Sdf2
Sdf2l1
Sdha
Sdhaf1
Sdhaf2
Sdhaf3
Sdhaf4
Sdhap1
Sdhap2
Sdhap3
Sdhb
Sdhc
Sdhd
Sdk1
Sdr39u1
Sdr42e2
Sdsl
Sec11a
Sec11c
Sec13
Sec14l1
Sec14l2
Sec14l4
Sec14l5
Sec16a
Sec16b
Sec1p
Sec22a
Sec22c
Sec23a
Sec23a-as1
Sec23b
Sec23ip
Sec24a
Sec24b
Sec24c
Sec31a
Sec31b
Sec61a1
Sec61a2
Sec61b
Sec62
Sec63
Secisbp2
Secisbp2l
Sectm1
Seh1l
Sel1l
Sel1l3
Selenbp1
Selenof
Selenoh
Selenoi
Selenok
Selenokp1
Selenokp2
Selenokp3
Selenom
Selenon
Selenoo
Selenop
Selenos
Selenot
Selenov
Selenow
Selenowp1
Sell
Selp
Selplg
Sema3b
Sema3b-as1
Sema3c
Sema3f
Sema4a
Sema4b
Sema4c
Sema4d
Sema4f
Sema4g
Sema5a-as1
Sema5b
Sema6a
Sema6a-as1
Sema6a-as2
Sema6b
Sema6c
Senp2
Senp3
Senp3-eif4a1
Senp5
Senp6
Senp7
Senp8
Sephs2
Sephs2p1
Sepsecs
Sepsecs-as1
Sept1
Sept11
Sept2
Sept3
Sept4
Sept4-as1
Sept5
Sept6
Sept7
Sept7-as1
Sept7p2
Sept7p8
Sept8
Sept9
Serbp1
Serbp1p6
Serf2
Sergef
Serhl
Serhl2
Serinc2
Serinc3
Serinc4
Serinc5
Serp1
Serpina1
Serpina12
Serpina3
Serpina4
Serpina5
Serpina9
Serpinb2
Serpinb5
Serpinb6
Serpinb7
Serpinb8
Serpinb9p1
Serpinc1
Serpind1
Serpine1
Serpinf1
Serpinf2
Serping1
Serpinh1
Serpini1
Serpini2
Sertad4
Sertad4-as1
Set
Setbp1
Setd1a
Setd1b
Setd2
Setd3
Setd4
Setd5
Setd6
Setd6p1
Setd7
Setd9
Setdb1
Setdb2
Setmar
Setp10
Setp11
Setp21
Setp22
Setp3
Setp8
Setsip
Setx
Sez6
Sez6l
Sez6l2
Sf1
Sf3a2
Sf3b2
Sf3b3
Sfi1
Sfmbt1
Sfr1
Sfr1p2
Sfswap
Sft2d1
Sft2d2
Sft2d3
Sfta3
Sftpa1
Sftpa2
Sftpb
Sftpc
Sfxn1
Sfxn2
Sfxn3
Sfxn4
Sfxn5
Sgca
Sgce
Sgcz
Sgf29
Sgip1
Sgk1
Sgk2
Sgk3
Sgms1
Sgms1-as1
Sgms2
Sgo1-as1
Sgo2
Sgpl1
Sgsm1
Sgsm2
Sgsm3
Sgta
Sh2b1
Sh2b2
Sh2b3
Sh2d2a
Sh2d3a
Sh2d3c
Sh2d4a
Sh2d4b
Sh2d5
Sh2d6
Sh2d7
Sh3bgr
Sh3bgrl
Sh3bgrl3
Sh3bp1
Sh3bp2
Sh3bp4
Sh3bp5
Sh3d19
Sh3d21
Sh3gl1
Sh3gl2
Sh3gl3
Sh3glb1
Sh3glb2
Sh3kbp1
Sh3pxd2a
Sh3pxd2a-as1
Sh3rf1
Sh3rf2
Sh3rf3
Sh3tc1
Sh3tc2
Sh3tc2-dt
Sh3yl1
Shank2
Shbg
Shc1
Shc2
Shc4
She
Shf
Shh
Shisa4
Shisa5
Shisa7
Shisa8
Shisa9
Shkbp1
Shld1
Shld2
Shld3
Shmt1
Shmt2
Shoc2
Shox
Shox2
Shprh
Shq1
Shroom1
Shroom3
Siae
Siah1
Siah2
Siah2-as1
Sidt1
Sidt2
Sigirr
Siglec1
Siglec10
Siglec15
Siglec30p
Sigmar1
Sik2
Sike1
Sil1
Silc1
Sim2
Simc1
Sin3a
Sin3b
Sinhcaf
Sinhcafp1
Sipa1
Sipa1l1
Sipa1l3
Sirpa
Sirpap1
Sirpb1
Sirpb2
Sirt1
Sirt2
Sirt3
Sirt4
Sirt5
Sirt6
Sirt7
Siva1
Six1
Six3-as1
Six4
Six6
Ska1
Ska2
Skap1
Skap1-as1
Skap2
Ski
Skida1
Skil
Skiv2l
Skor2
Skp1
Skp2
Sla
Slain1
Slain2
Slbp
Slc10a3
Slc10a7
Slc11a1
Slc11a2
Slc12a1
Slc12a2
Slc12a3
Slc12a4
Slc12a5
Slc12a7
Slc12a8
Slc12a9
Slc12a9-as1
Slc13a1
Slc13a2
Slc13a3
Slc13a4
Slc13a5
Slc14a1
Slc14a2
Slc15a3
Slc15a4
Slc16a10
Slc16a13
Slc16a14p1
Slc16a1-as1
Slc16a2
Slc16a3
Slc16a5
Slc16a6
Slc16a6p1
Slc16a7
Slc16a8
Slc17a3
Slc17a4
Slc17a6
Slc17a8
Slc17a9
Slc18a1
Slc18a2
Slc18b1
Slc19a1
Slc19a2
Slc1a1
Slc1a2
Slc1a3
Slc1a4
Slc1a5
Slc1a7
Slc20a1
Slc20a2
Slc22a10
Slc22a11
Slc22a14
Slc22a15
Slc22a17
Slc22a18
Slc22a18as
Slc22a2
Slc22a23
Slc22a31
Slc22a4
Slc22a5
Slc22a6
Slc22a7
Slc22a9
Slc23a2
Slc23a3
Slc24a1
Slc24a3
Slc24a4
Slc25a1
Slc25a10
Slc25a12
Slc25a14
Slc25a15
Slc25a17
Slc25a18
Slc25a19
Slc25a1p3
Slc25a20
Slc25a20p1
Slc25a21-as1
Slc25a22
Slc25a24
Slc25a25
Slc25a26
Slc25a27
Slc25a28
Slc25a29
Slc25a3
Slc25a30
Slc25a30-as1
Slc25a34
Slc25a34-as1
Slc25a35
Slc25a36
Slc25a37
Slc25a38
Slc25a38p1
Slc25a39
Slc25a4
Slc25a41
Slc25a42
Slc25a43
Slc25a44
Slc25a45
Slc25a46
Slc25a48
Slc25a5
Slc25a5-as1
Slc25a5p1
Slc25a5p8
Slc25a6p3
Slc26a1
Slc26a10
Slc26a11
Slc26a2
Slc26a5
Slc26a6
Slc26a7
Slc26a9
Slc27a1
Slc27a2
Slc27a3
Slc27a4
Slc27a5
Slc28a1
Slc29a1
Slc29a3
Slc29a4
Slc2a1
Slc2a10
Slc2a11
Slc2a1-as1
Slc2a3
Slc2a3p2
Slc2a4
Slc2a4rg
Slc2a5
Slc2a6
Slc2a7
Slc2a8
Slc2a9
Slc30a2
Slc30a5
Slc30a6
Slc30a7
Slc30a9
Slc31a1
Slc31a1p1
Slc31a2
Slc33a1
Slc34a1
Slc34a2
Slc34a3
Slc35a1
Slc35a2
Slc35a3
Slc35a4
Slc35a5
Slc35b1
Slc35b2
Slc35b4
Slc35c1
Slc35c2
Slc35d2
Slc35e1
Slc35e2a
Slc35e2b
Slc35e3
Slc35e4
Slc35f2
Slc35f3
Slc35f4
Slc35f5
Slc35f6
Slc35g1
Slc35g2
Slc35g6
Slc36a1
Slc36a2
Slc36a3
Slc37a1
Slc37a2
Slc37a3
Slc38a1
Slc38a10
Slc38a11
Slc38a2
Slc38a3
Slc38a4
Slc38a5
Slc38a6
Slc38a7
Slc38a9
Slc39a1
Slc39a10
Slc39a11
Slc39a13
Slc39a14
Slc39a4
Slc39a5
Slc39a7
Slc39a9
Slc3a1
Slc3a2
Slc40a1
Slc41a1
Slc41a3
Slc43a1
Slc43a2
Slc43a3
Slc44a1
Slc44a2
Slc44a3
Slc44a3-as1
Slc44a4
Slc44a5
Slc45a1
Slc45a2
Slc45a3
Slc45a4
Slc46a1
Slc46a2
Slc47a1
Slc47a1p2
Slc47a2
Slc48a1
Slc49a3
Slc49a4
Slc4a11
Slc4a1ap
Slc4a2
Slc4a3
Slc4a4
Slc4a7
Slc4a8
Slc4a9
Slc50a1
Slc51a
Slc52a1
Slc52a2
Slc52a3
Slc5a1
Slc5a10
Slc5a11
Slc5a12
Slc5a2
Slc5a4p1
Slc5a6
Slc5a7
Slc5a9
Slc6a11
Slc6a12
Slc6a13
Slc6a17
Slc6a19
Slc6a2
Slc6a3
Slc6a6
Slc6a8
Slc6a9
Slc7a11-as1
Slc7a13
Slc7a14-as1
Slc7a2
Slc7a3
Slc7a5
Slc7a5p2
Slc7a6
Slc7a7
Slc7a8
Slc7a9
Slc8a1-as1
Slc8a2
Slc8a3
Slc8b1
Slc9a1
Slc9a2
Slc9a3
Slc9a3-as1
Slc9a3p2
Slc9a3p3
Slc9a3r1
Slc9a3r2
Slc9a4
Slc9a5
Slc9a6
Slc9a8
Slc9b2
Slco1a2
Slco1b3
Slco2a1
Slco2b1
Slco3a1
Slco4a1
Slco5a1
Slf1
Slf2
Slfn13
Slfn5
Slirp
Slit1
Slit1-as1
Slit2
Slit2-it1
Slitrk1
Slitrk3
Slitrk5
Slk
Slmap
Sltm
Slurp2
Slx4
Slx4ip
Smad1
Smad2
Smad3
Smad4
Smad5
Smad6
Smagp
Smap1
Smap2
Smarca2
Smarca4
Smarca5-as1
Smarcad1
Smarcal1
Smarcb1
Smarcc2
Smarcd1
Smarcd2
Smarcd3
Smarce1p4
Smc2
Smc2-as1
Smc3
Smc4
Smc6
Smchd1
Smco3
Smcr5
Smdt1
Smg1p1
Smg1p3
Smg6
Smg6-it1
Smg7
Smg8
Smim1
Smim10l1
Smim12
Smim12p1
Smim13
Smim15-as1
Smim18
Smim19
Smim2
Smim20
Smim21
Smim22
Smim25
Smim26
Smim27
Smim29
Smim2-as1
Smim2-it1
Smim3
Smim31
Smim33
Smim36
Smim38
Smim4
Smim40
Smim5
Smim6
Smim7
Smim8
Smkr1
Smlr1
Smndc1
Smo
Smoc1
Smoc2
Smox
Smpd1
Smpd2
Smpd3
Smpd4
Smpd4p1
Smpdl3a
Smpdl3b
Smr3a
Sms
Smtn
Smtnl2
Smurf1
Smurf2
Smurf2p1
Smyd2
Smyd3
Smyd4
Smyd5
Snai2
Snai3-as1
Snap23
Snap23p1
Snap25
Snap29
Snap47
Snap91
Snapc2
Snapc3
Snapc4
Snapc5
Snapin
Sncaip
Sncb
Sncg
Snd1
Sned1
Snf8
Snhg1
Snhg10
Snhg11
Snhg12
Snhg14
Snhg16
Snhg17
Snhg18
Snhg19
Snhg20
Snhg21
Snhg22
Snhg25
Snhg26
Snhg27
Snhg29
Snhg3
Snhg4
Snhg5
Snhg6
Snhg7
Snhg8
Snhg9
Snip1
Snora10
Snora11f
Snora13
Snora15b-1
Snora17a
Snora1b
Snora24
Snora25
Snora26
Snora31
Snora32
Snora38
Snora3a
Snora3c
Snora40c
Snora48
Snora50c
Snora51
Snora52
Snora55
Snora57
Snora6
Snora60
Snora61
Snora64
Snora65
Snora69
Snora70
Snora70g
Snora70j
Snora71e
Snora73a
Snora73b
Snora74c-1
Snora77b
Snora78
Snora80c
Snorc
Snord101
Snord104
Snord105
Snord110
Snord113-4
Snord113-5
Snord113-6
Snord114-1
Snord114-18
Snord114-19
Snord114-23
Snord114-24
Snord114-28
Snord114-29
Snord114-5
Snord114-6
Snord115-48
Snord116-10
Snord116-20
Snord116-21
Snord116-9
Snord118
Snord12
Snord121b
Snord124
Snord12b
Snord12c
Snord13
Snord15a
Snord15b
Snord17
Snord19
Snord1a
Snord1b
Snord1c
Snord2
Snord22
Snord24
Snord32a
Snord33
Snord34
Snord35a
Snord35b
Snord36b
Snord3a
Snord3b-2
Snord3c
Snord3d
Snord42b
Snord45a
Snord45b
Snord45c
Snord46
Snord48
Snord49a
Snord49b
Snord50b
Snord51
Snord52
Snord55
Snord58c
Snord60
Snord63
Snord65
Snord67
Snord68
Snord70b
Snord71
Snord83b
Snord84
Snord86
Snord87
Snord88a
Snord88b
Snord89
Snord94
Snord95
Snord96a
Snord97
Snord99
Snph
Snrk
Snrnp25
Snrnp27
Snrnp35
Snrnp40
Snrnp48
Snrnp70
Snrpa
Snrpb2
Snrpc
Snrpcp18
Snrpcp19
Snrpd1
Snrpd2
Snrpd3
Snrpe
Snrpep5
Snrpep6
Snrpf
Snrpfp1
Snrpgp12
Snrpgp13
Snrpgp16
Snrpgp18
Snrpgp5
Snrpgp6
Snrpn
Sntb1
Sntb2
Sntg1
Sntg2
Snu13
Snupn
Snurf
Snw1
Snx1
Snx10
Snx11
Snx13
Snx14
Snx15
Snx17
Snx18
Snx18p14
Snx18p3
Snx19
Snx2
Snx20
Snx21
Snx22
Snx24
Snx25
Snx25p1
Snx27
Snx29
Snx3
Snx30
Snx32
Snx33
Snx5
Snx5p1
Snx7
Snx9
Soat1
Soat2
Sobp
Socs2
Socs2-as1
Socs3
Socs4
Socs5
Socs6
Socs7
Sod1
Sod2
Soga3
Son
Sorbs1
Sorbs2
Sorbs3
Sorcs1
Sorcs2
Sorcs3
Sord
Sord2p
Sorl1
Sort1
Sos1
Sos2
Sowaha
Sox1
Sox12
Sox13
Sox14
Sox15
Sox1-ot
Sox2-ot
Sox3
Sox6
Sox9
Sox9-as1
Sp1
Sp100
Sp110
Sp140
Sp140l
Sp2
Sp2-as1
Sp4
Sp5
Sp6
Sp8
Spa17
Spaar
Spaca3
Spaca5
Spaca6
Spaca7
Spaca9
Spag1
Spag16
Spag17
Spag4
Spag5
Spag5-as1
Spag6
Spag7
Spag9
Spam1
Spanxn3
Sparcl1
Spart-as1
Spast
Spata1
Spata13
Spata17
Spata17-as1
Spata18
Spata2
Spata20
Spata21
Spata22
Spata2l
Spata31a6
Spata31d2p
Spata33
Spata3-as1
Spata41
Spata46
Spata5
Spata5l1
Spata6l
Spata7
Spata8
Spats2
Spats2l
Spc24
Spcs1
Spcs2
Spcs2p3
Spcs3
Spdef
Spdl1
Spdya
Spdye3
Spdye4
Specc1
Specc1l
Specc1l-adora2a
Specc1p1
Spef2
Speg
Spegnb
Spert
Spesp1
Spg11
Spg21
Spg7
Sphk1
Sphk2
Spi1
Spidr
Spin1
Spin3
Spink1
Spink13
Spink5
Spink6
Spink9
Spint1
Spint2
Spire1
Spire2
Spn
Spns1
Spns3
Spo11
Spocd1
Spock1
Spock2
Spock3
Spon2
Spop
Spopl
Spout1
Spp1
Sppl2a
Sppl2b
Sppl3
Spr
Spred1
Spred2
Spred3
Sprr1a
Sprr2b
Sprr2c
Sprr2d
Sprr2e
Sprr3
Sprtn
Spry1
Spry4
Spry4-as1
Spryd3
Spsb1
Spsb2
Sptan1
Sptb
Sptbn1
Sptbn2
Sptbn4
Sptlc1
Sptlc1p2
Sptlc1p4
Sptlc3
Sptssb
Spty2d1os
Spx
Spz1
Sqle
Sqor
Sqstm1
Sra1
Srarp
Srbd1
Src
Srcap
Srd5a1
Srd5a3
Srd5a3-as1
Srd5a3p1
Srebf1
Srebf2
Srek1
Srfbp1
Srgap1
Srgap2
Srgap2-as1
Srgap2c
Srgap3
Srgap3-as1
Srgn
Srm
Srms
Srp14-as1
Srp14p4
Srp19
Srp54
Srp68
Srp72
Srp9
Srpk1
Srpra
Srprb
Srpx2
Srr
Srrd
Srrm1
Srrm2
Srrm2-as1
Srrm3
Srrm4
Srrm5
Srrt
Srsf1
Srsf11
Srsf12
Srsf2
Srsf3
Srsf4
Srsf5
Srsf6
Srsf7
Srsf8
Srxn1
Ss18l1
Ss18l2
Ssb
Ssbp1
Ssbp2
Ssbp3
Ssbp4
Ssh1
Ssh3
Ssmem1
Ssna1
Sspo
Ssr1
Ssr1p2
Ssr3
Ssr4
Ssrp1
Sssca1
Sstr2
Sstr5
Sstr5-as1
Ssu72
Ssu72p4
Ssuh2
St13p11
St13p6
St18
St20
St3gal1
St3gal2
St3gal3
St3gal4
St3gal5
St3gal5-as1
St3gal6
St5
St6gal1
St6galnac1
St6galnac2
St6galnac4
St6galnac4p1
St6galnac5
St6galnac6
St7
St7-as1
St7-as2
St7l
St7-ot4
St8sia2
St8sia4
St8sia6
St8sia6-as1
Stab2
Stac2
Stac3
Stag1
Stag2
Stag3
Stag3l1
Stag3l3
Stag3l4
Stag3l5p
Stag3l5p-pvrig2p-pilrb
Stam
Stambp
Stambpl1
Stap1
Stap2
Stard10
Stard13
Stard13-as
Stard3
Stard3nl
Stard4-as1
Stard7-as1
Stard9
Stat1
Stat3
Stat4
Stat5a
Stat5b
Stat6
Stath
Stau2
Stau2-as1
Stbd1
Stc2
Steap1
Steap1b
Steap2
Steap3
Stim1
Stim2
Stim2-as1
Stimate
Stip1
Stk10
Stk11
Stk11ip
Stk16
Stk17a
Stk19
Stk24
Stk24-as1
Stk25
Stk26
Stk3
Stk31
Stk32b
Stk32c
Stk33
Stk35
Stk36
Stk38l
Stk4
Stkld1
Stmn1p1
Stmn3
Stmn4
Stmnd1
Stmp1
Stom
Ston1
Ston1-gtf2a1l
Ston2
Stox1
Stox2
Stpg1
Stpg4
Stra6
Stra6lp
Strada
Stradb
Strap
Strbp
Strip1
Strip2
Strn3
Strn4
Stt3a
Stt3b
Stub1
Stum
Stx11
Stx12
Stx16
Stx16-npepl1
Stx17
Stx18-as1
Stx1a
Stx1b
Stx2
Stx3
Stx4
Stx5
Stx7
Stx8
Stxbp1
Stxbp2
Stxbp3
Stxbp4
Stxbp5
Stxbp5-as1
Stxbp5l
Stxbp6
Styk1
Styx
Styxl1
Sub1
Sub1p1
Sucla2
Sucla2-as1
Sucla2p3
Suclg1
Suclg2-as1
Suclg2p2
Sucnr1
Suco
Sufu
Sugct
Sugp2
Sugt1
Sugt1p3
Sugt1p4
Sugt1p4-stra6lp
Sulf2
Sult1a1
Sult1b1
Sult1c2
Sult1c2p2
Sult1c4
Sult2b1
Sult4a1
Sumf2
Sumo1p1
Sumo1p2
Sumo1p3
Sumo2p14
Sumo2p15
Sumo3
Sun1
Sun2
Suox
Supt16h
Supt3h
Supt4h1
Supt5h
Supt6h
Supv3l1
Surf2
Surf4
Susd1
Susd2
Susd3
Susd4
Susd5
Susd6
Suv39h1
Suv39h2
Suz12
Suz12p1
Sv2b
Sv2c
Svbp
Svil
Svil-as1
Svop
Swap70
Swi5
Swsap1
Swt1
Syap1
Sybu
Syce1l
Sycp1
Sycp2
Sycp2l
Syde1
Syf2p1
Syk
Sympk
Syn2
Syn3
Sync
Syne1
Syne1-as1
Syne2
Syne3
Syngap1
Syngap1-as1
Syngr1
Syngr2
Syngr3
Syngr4
Synj1
Synj2
Synj2bp-cox16
Synj2-it1
Synm
Synpo
Synpo2
Synpo2l
Synpr
Synrg
Syp
Syp-as1
Sypl1
Sypl2
Sys1
Sys1-dbndd2
Syt1
Syt10
Syt12
Syt13
Syt14
Syt16
Syt17
Syt2
Syt3
Syt5
Syt6
Syt7
Syt8
Syt9
Sytl1
Sytl2
Sytl3
Syvn1
Szrd1
Szt2
Tab1
Tab2
Tab2-as1
Tac1
Tac3
Tac4
Tacc1
Tacc2
Tacc3
Taco1
Tacstd2
Tada2a
Tada2b
Taf1
Taf10
Taf11l10
Taf11l12
Taf11l13
Taf11l4
Taf11l6
Taf12
Taf13
Taf15
Taf1a-as1
Taf1b
Taf1c
Taf1d
Taf4
Taf4b
Taf5l
Taf6
Taf6l
Taf8
Taf9
Taf9p3
Tagap
Tagln
Tagln2
Tal1
Taldo1
Tamm41
Tanc1
Tanc2
Tango2
Tango6
Tank
Taok1
Taok2
Taok3
Tap1
Tapbp
Tapbpl
Tapt1
Tapt1-as1
Tarbp1
Tarbp2
Tardbp
Tardbpp1
Tars
Tars2
Tarsl2
Tas1r1
Tas2r19
Tas2r2p
Tas2r6p
Tasor
Tasor2
Tat-as1
Tatdn1
Tatdn2
Tatdn3
Tax1bp1
Taz
Tbc1d1
Tbc1d10a
Tbc1d10b
Tbc1d10c
Tbc1d12
Tbc1d13
Tbc1d14
Tbc1d15
Tbc1d16
Tbc1d17
Tbc1d19
Tbc1d20
Tbc1d22a
Tbc1d22b
Tbc1d23
Tbc1d24
Tbc1d25
Tbc1d27p
Tbc1d29p
Tbc1d2b
Tbc1d30
Tbc1d31
Tbc1d32
Tbc1d3p1
Tbc1d3p1-dhx40p1
Tbc1d3p7
Tbc1d4
Tbc1d7
Tbc1d8
Tbc1d8-as1
Tbc1d8b
Tbc1d9b
Tbca
Tbcb
Tbccd1
Tbcd
Tbce
Tbcel
Tbck
Tbk1
Tbkbp1
Tbl1x
Tbl1xr1-as1
Tbl1y
Tbl2
Tbl3
Tbp
Tbpl1
Tbpl2
Tbr1
Tbrg1
Tbrg4
Tbx1
Tbx10
Tbx15
Tbx18
Tbx18-as1
Tbx2
Tbx21
Tbx2-as1
Tbx3
Tbx4
Tbx5-as1
Tbxas1
Tbxt
Tc2n
Tcaim
Tcam1p
Tcap
Tcea1
Tcea2
Tcea3
Tceal1
Tceal2
Tceal3
Tceal4
Tceal9
Tceanc
Tceanc2
Tcerg1
Tcf12
Tcf19
Tcf25
Tcf4
Tcf7
Tcf7l1
Tcf7l1-it1
Tcf7l2
Tcfl5
Tchp
Tcim
Tcirg1
Tcl6
Tcn1
Tcn2
Tcof1
Tcp1
Tcp10
Tcp10l2
Tcp11
Tcp11l1
Tcp11l2
Tcp1p1
Tcta
Tcte1
Tctex1d2
Tctn1
Tctn2
Tctn3
Tdg
Tdgf1
Tdgf1p4
Tdgf1p6
Tdgf1p7
Tdh
Tdp1
Tdrd10
Tdrd15
Tdrd3
Tdrd5
Tdrkh
Tdrkh-as1
Tdrp
Tead1
Tead2
Tead4
Tecpr1
Tecpr2
Tecr
Tecta
Tedc1
Tedc2
Teddm1
Tef
Tekt1
Tekt3
Tekt4
Tekt5
Telo2
Ten1
Ten1-cdk3
Tenm2
Tenm3
Tenm4
Tent2
Tent4a
Tent4b
Tent5a
Tent5d
Tep1
Tepp
Tepsin
Terc
Terf1
Terf2
Terf2ip
Tes
Tesc
Tesc-as1
Tesk1
Tet2
Tet3
Tex12
Tex15
Tex2
Tex21p
Tex22
Tex261
Tex264
Tex26-as1
Tex29
Tex35
Tex36
Tex38
Tex44
Tex45
Tex46
Tex52
Tex54
Tex55
Tex9
Tf
Tfam
Tfap2a
Tfap2a-as1
Tfap2c
Tfap2e
Tfap4
Tfdp1
Tfdp2
Tfeb
Tfec
Tff2
Tff3
Tfg
Tfip11
Tfpi
Tfr2
Tfrc
Tg
Tgds
Tgfa
Tgfb1i1
Tgfb2
Tgfb2-ot1
Tgfb3
Tgfbi
Tgfbr1
Tgfbr2
Tgfbr3
Tgfbr3l
Tgif1
Tgif2
Tgif2lx
Tgif2ly
Tgif2-rab5if
Tgm1
Tgm2
Tgm5
Tgs1
Th
Th2lcrr
Tha1p
Thada
Thap11
Thap12p3
Thap2
Thap3
Thap4
Thap6
Thap7
Thap7-as1
Thap8
Thap9
Thap9-as1
Thbs1
Thbs2
Thbs3
Thbs4
Thegl
Them5
Them6
Themis2
Thg1l
Thnsl1
Thnsl2
Thoc1
Thoc5
Thoc6
Thoc7
Thop1
Thorlnc
Thpo
Thra
Thrap3
Thrb
Thrb-as1
Thsd4
Thsd4-as1
Thsd8
Thtpa
Thumpd1
Thumpd3
Thumpd3-as1
Tial1
Tiam2
Ticam1
Ticam2
Ticrr
Tie1
Tifa
Tigar
Tigd2
Tigd5
Tigit
Timd4
Timeless
Timm10
Timm10b
Timm17a
Timm17b
Timm21
Timm23b
Timm29
Timm44
Timm50
Timm8a
Timmdc1
Timp1
Timp2
Timp3
Tinagl1
Tiparp
Tipin
Tiprl
Tirap
Tjap1
Tjp1
Tjp2
Tjp3
Tk1
Tk2
Tkfc
Tktl1
Tldc2
Tle1
Tle3
Tle4
Tle6
Tle7
Tlk1
Tlk2
Tll1
Tln1
Tln2
Tlnrd1
Tlr10
Tlr3
Tlr5
Tlr8-as1
Tlr9
Tlx1nb
Tlx2
Tm2d1
Tm2d3
Tm4sf1
Tm4sf19
Tm4sf19-as1
Tm4sf19-tctex1d2
Tm4sf1-as1
Tm4sf4
Tm4sf5
Tm7sf2
Tm7sf3
Tm9sf1
Tm9sf2
Tm9sf4
Tma16
Tma7
Tmbim1
Tmbim4
Tmbim6
Tmc1
Tmc2
Tmc3
Tmc3-as1
Tmc4
Tmc6
Tmc7
Tmc8
Tmcc1
Tmcc1-as1
Tmcc2
Tmco1
Tmco1-as1
Tmco3
Tmco5b
Tmco6
Tmed10
Tmed11p
Tmed2
Tmed3
Tmed5
Tmed7-ticam2
Tmed9
Tmem100
Tmem101
Tmem102
Tmem104
Tmem105
Tmem106a
Tmem106b
Tmem106c
Tmem107
Tmem108
Tmem110-mustn1
Tmem114
Tmem116
Tmem117
Tmem120b
Tmem121
Tmem125
Tmem126a
Tmem126b
Tmem127
Tmem129
Tmem131
Tmem131l
Tmem132a
Tmem132b
Tmem132d-as2
Tmem132e
Tmem134
Tmem135
Tmem136
Tmem138
Tmem139
Tmem140
Tmem141
Tmem143
Tmem144
Tmem145
Tmem147
Tmem147-as1
Tmem14b
Tmem14c
Tmem14dp
Tmem150a
Tmem156
Tmem159
Tmem161a
Tmem161b-as1
Tmem161bp1
Tmem164
Tmem165
Tmem167b
Tmem169
Tmem171
Tmem175
Tmem177
Tmem178a
Tmem178b
Tmem179
Tmem179b
Tmem18
Tmem181
Tmem182
Tmem183a
Tmem184a
Tmem184b
Tmem184c
Tmem186
Tmem187
Tmem189-ube2v1
Tmem19
Tmem191a
Tmem191b
Tmem191c
Tmem192
Tmem198
Tmem198b
Tmem199
Tmem200a
Tmem200b
Tmem201
Tmem205
Tmem208
Tmem209
Tmem210
Tmem211
Tmem212
Tmem212-it1
Tmem214
Tmem216
Tmem219
Tmem220
Tmem220-as1
Tmem222
Tmem223
Tmem229a
Tmem231
Tmem232
Tmem234
Tmem238
Tmem240
Tmem241
Tmem242
Tmem243
Tmem245
Tmem246
Tmem248
Tmem249
Tmem25
Tmem251
Tmem253
Tmem254
Tmem254-as1
Tmem255a
Tmem255b
Tmem256-plscr3
Tmem258
Tmem260
Tmem262
Tmem263
Tmem265
Tmem266
Tmem268
Tmem26-as1
Tmem272
Tmem273
Tmem274p
Tmem30b
Tmem33
Tmem37
Tmem38a
Tmem38b
Tmem39b
Tmem40
Tmem41a
Tmem42
Tmem43
Tmem44
Tmem44-as1
Tmem45a
Tmem45b
Tmem50a
Tmem50b
Tmem51
Tmem51-as1
Tmem53
Tmem54
Tmem56
Tmem56-rwdd3
Tmem59
Tmem59l
Tmem62
Tmem63a
Tmem63b
Tmem63c
Tmem67
Tmem69
Tmem70
Tmem71
Tmem72
Tmem79
Tmem80
Tmem82
Tmem86a
Tmem87a
Tmem87b
Tmem88b
Tmem89
Tmem8a
Tmem8b
Tmem91
Tmem92
Tmem94
Tmem95
Tmem97
Tmem97p1
Tmem98
Tmem99
Tmem9b-as1
Tmf1p1
Tmie
Tmigd3
Tmod1
Tmod2
Tmod3
Tmpo
Tmpo-as1
Tmpop1
Tmpop2
Tmprss11b
Tmprss11bnl
Tmprss12
Tmprss13
Tmprss3
Tmprss4
Tmprss7
Tmprss9
Tmsb15b
Tmsb15b-as1
Tmsb4x
Tmsb4xp4
Tmtc2
Tmtc3
Tmtc4
Tmub1
Tmub2
Tmx1
Tmx2
Tmx2-ctnnd1
Tmx3
Tnc
Tnfaip1
Tnfaip2
Tnfaip3
Tnfaip8
Tnfaip8l1
Tnfrsf10a
Tnfrsf10a-as1
Tnfrsf10b
Tnfrsf10c
Tnfrsf11a
Tnfrsf12a
Tnfrsf14
Tnfrsf14-as1
Tnfrsf17
Tnfrsf18
Tnfrsf19
Tnfrsf1a
Tnfrsf25
Tnfrsf8
Tnfrsf9
Tnfsf10
Tnfsf12
Tnfsf12-tnfsf13
Tnfsf13
Tnfsf13b
Tnfsf14
Tnfsf15
Tnfsf4
Tnfsf8
Tnik
Tnip1
Tnip2
Tnip3
Tnk1
Tnk2
Tnk2-as1
Tnks
Tnnc1
Tnni1
Tnni2
Tnni3
Tnni3k
Tnnt1
Tnnt2
Tnp2
Tnpo1
Tnpo1p1
Tnpo2
Tnpo3
Tnr
Tnrc18
Tnrc18p1
Tnrc6a
Tnrc6b
Tnrc6c
Tnrc6c-as1
Tns1
Tns2
Tns3
Tns4
Tnxb
Tob1
Tob1-as1
Toe1
Togaram1
Togaram2
Tollip
Tollip-as1
Tom1
Tom1l1
Tom1l2
Tomm20l
Tomm22
Tomm40l
Tomm6
Tonsl
Top1mt
Top3b
Topbp1
Toporslp
Tor1aip1
Tor1aip2
Tor1b
Tor2a
Tor3a
Tox2
Tox4
Tp53
Tp53bp1
Tp53i11
Tp53i13
Tp53i3
Tp53inp2
Tp53rk
Tp53tg1
Tp53tg5
Tp63
Tp73-as1
Tpbg
Tpcn1
Tpcn2
Tpd52
Tpd52l1
Tpd52l2
Tpgs1
Tph2
Tpi1
Tpi1p1
Tpi1p2
Tpm1
Tpm2
Tpm3
Tpm3p7
Tpm3p9
Tpm4
Tpp1
Tpp2
Tppp2
Tpra1
Tprg1
Tprg1l
Tprg1lp1
Tprx2p
Tpst1
Tpst2
Tpt1
Tpt1-as1
Tpt1p1
Tpt1p10
Tpt1p13
Tpte2p1
Tpte2p6
Tptep2
Tpx2
Tra2a
Trabd
Trabd2a
Tradd
Traf1
Traf2
Traf3
Traf3ip1
Traf3ip2
Traf3ip2-as1
Traf3ip3
Traf4
Traf5
Traf6p1
Traf7
Trafd1
Traip
Traj29
Traj30
Traj31
Traj37
Traj38
Traj4
Traj45
Traj46
Traj47
Traj51
Traj52
Traj6
Traj7
Trak1
Trak2
Tram1
Tram2-as1
Trap1
Trappc10
Trappc11
Trappc12
Trappc12-as1
Trappc13
Trappc2
Trappc2b
Trappc2l
Trappc3
Trappc4
Trappc5
Trappc6a
Trappc8
Trav10
Trav1-2
Trav12-1
Trav12-2
Trav13-1
Trav13-2
Trav16
Trav17
Trav18
Trav2
Trav20
Trav25
Trav26-1
Trav26-2
Trav3
Trav4
Trav40
Trav41
Trav5
Trav6
Trav7
Trav8-1
Trav8-2
Trav8-3
Trav8-4
Trav8-6
Trav8-7
Trav9-2
Trbj2-6
Trbj2-7
Trbv12-1
Trbv13
Trbv14
Trbv20-1
Trbv20or9-2
Trbv21-1
Trbv23-1
Trbv23or9-2
Trbv26
Trbv28
Trbv29or9-2
Trbv6-1
Trbv6-2
Trbv7-2
Trbv7-3
Trbv7-4
Trbv7-7
Trbv8-1
Trbv8-2
Trbv9
Trdd3
Trdj3
Trdv2
Treh
Trehp1
Trem1
Trerf1
Trerna1
Trex1
Trgjp
Trgjp1
Trib1
Trib2
Trib3
Trim10
Trim11
Trim13
Trim14
Trim15
Trim16
Trim16l
Trim17
Trim2
Trim22
Trim24
Trim25
Trim28
Trim29
Trim31
Trim31-as1
Trim32
Trim34
Trim35
Trim36
Trim37
Trim39
Trim39-rpp21
Trim4
Trim40
Trim41
Trim44
Trim45
Trim46
Trim5
Trim50
Trim52-as1
Trim54
Trim55
Trim56
Trim59
Trim6
Trim62
Trim65
Trim66
Trim67
Trim69
Trim6-trim34
Trim7
Trim8
Trio
Triobp
Trip10
Trip11
Trip12
Trip13
Trip4
Trip6
Triqk
Trit1
Trmo
Trmt1
Trmt10b
Trmt10bp1
Trmt10c
Trmt11
Trmt112p2
Trmt112p3
Trmt112p4
Trmt112p6
Trmt12
Trmt13
Trmt2a
Trmt44
Trmt61a
Trmt9b
Trmu
Trnau1ap
Trnp1
Trnt1
Troap
Trpa1
Trpc1
Trpc7
Trpc7-as1
Trpm1
Trpm2
Trpm3
Trpm4
Trpm7
Trpm8
Trps1
Trpv2
Trpv3
Trpv6
Trrap
Trub1
Tsacc
Tsbp1-as1
Tsc2
Tsc22d1
Tsc22d1-as1
Tsc22d2
Tsc22d3
Tsc22d4
Tsen15
Tsen15p2
Tsen2
Tsen34
Tsen54
Tsfm
Tsg101
Tsga10
Tsga13
Tshb
Tshr
Tshz1
Tshz3
Tsku
Tslp
Tsn
Tsnare1
Tsnax
Tsnax-disc1
Tsnaxip1
Tspan1
Tspan10
Tspan14
Tspan15
Tspan16
Tspan17
Tspan18
Tspan19
Tspan2
Tspan3
Tspan31
Tspan32
Tspan33
Tspan4
Tspan7
Tspan8
Tspan9
Tspear-as1
Tspear-as2
Tspo
Tspo2
Tspoap1
Tspoap1-as1
Tspyl1
Tspyl2
Tssc2
Tssc4
Tssk1b
Tssk3
Tssk6
Tstd1
Tstd2
Tstd3
Ttbk1
Ttbk2
Ttc1
Ttc12
Ttc13
Ttc14
Ttc17
Ttc19
Ttc21a
Ttc21b
Ttc23
Ttc23l
Ttc24
Ttc25
Ttc26
Ttc27
Ttc28
Ttc28-as1
Ttc3
Ttc30b
Ttc31
Ttc36
Ttc37
Ttc38
Ttc39a
Ttc39a-as1
Ttc39c
Ttc39c-as1
Ttc39dp
Ttc4
Ttc41p
Ttc5
Ttc6
Ttc7a
Ttc8
Ttc9c
Ttf2
Tti2
Ttk
Ttl
Ttll1
Ttll10
Ttll10-as1
Ttll13p
Ttll3
Ttll4
Ttll5
Ttll6
Ttll7
Ttll9
Ttn
Ttn-as1
Ttpal
Ttr
Ttyh1
Ttyh3
Tub
Tuba1b
Tuba1c
Tuba4a
Tuba8
Tubap4
Tubb
Tubb2bp1
Tubb3
Tubb4b
Tubb4bp7
Tubb8p1
Tubb8p2
Tubb8p4
Tubb8p8
Tubbp2
Tubbp5
Tubbp9
Tubd1
Tube1
Tubg1
Tubg1p
Tubg2
Tubgcp2
Tubgcp4
Tubgcp5
Tubgcp6
Tufm
Tufmp1
Tuft1
Tug1
Tulp1
Tulp3
Tulp4
Tunar
Tusc1
Tusc2
Tusc3
Tusc7
Tusc8
Tut1
Tut7
Tvp23a
Tvp23b
Tvp23c-cdrt4
Twf1
Twnk
Twsg1
Txk
Txlna
Txlng
Txlngy
Txn
Txn2
Txndc11
Txndc12
Txndc12-as1
Txndc15
Txndc17
Txndc5
Txndc8
Txndc9
Txnip
Txnl1
Txnl4b
Txnp1
Txnrd1
Txnrd2
Tyk2
Tymp
Tyms
Tymsos
Tyro3
Tyro3p
Tyrobp
Tyw1
Tyw3
Tyw5
U2af1l4
U2af2
U2surp
U47924.1
U47924.2
U62317.1
U62317.3
U73166.1
U73169.1
U91319.1
U91324.1
U91328.1
U91328.3
Uaca
Uap1
Uap1l1
Uba1
Uba2
Uba5
Uba52
Uba52p5
Uba52p9
Uba6-as1
Uba7
Ubac2
Ubald2
Ubap1
Ubap2
Ubap2l
Ubash3b
Ubb
Ubbp1
Ubbp4
Ubc
Ube2a
Ube2b
Ube2c
Ube2d1
Ube2d2
Ube2d3-as1
Ube2d3p4
Ube2d4
Ube2e1
Ube2e2
Ube2e3
Ube2f
Ube2fp1
Ube2fp3
Ube2f-scly
Ube2g2
Ube2h
Ube2i
Ube2k
Ube2l3
Ube2l5
Ube2l6
Ube2m
Ube2n
Ube2np1
Ube2o
Ube2q2
Ube2q2l
Ube2q2p1
Ube2q2p2
Ube2q2p6
Ube2r2-as1
Ube2v1
Ube2v1p11
Ube2v1p15
Ube2v1p4
Ube2v2
Ube2v2p4
Ube2z
Ube3b
Ube3c
Ube4a
Ube4b
Ubfd1
Ubiad1
Ubl5
Ubl5p3
Ubl7-as1
Ubn1
Ubn2
Ubox5
Ubp1
Ubqln2
Ubqln3
Ubqln4
Ubr2
Ubr3
Ubr5
Ubr5-as1
Ubr7
Ubtf
Ubtfl8
Ubxn10-as1
Ubxn11
Ubxn2a
Ubxn2b
Ubxn4
Ubxn7-as1
Ubxn8
Uca1
Uchl1
Uchl1-as1
Uchl3
Uck2
Ucma
Ucp2
Uevld
Ufc1
Ufd1
Ufm1
Ufsp2
Ugcg
Ugdh
Ugdh-as1
Uggt1
Ugp2
Ugt1a12p
Ugt1a2p
Ugt1a4
Ugt1a5
Ugt1a6
Ugt2a1
Ugt2a3
Ugt2b10
Ugt2b24p
Ugt2b25p
Ugt2b28
Ugt2b4
Ugt2b7
Ugt3a1
Ugt8
Uhmk1
Uhrf1
Uhrf1bp1
Uhrf2
Uimc1
Ulk1
Ulk2
Ulk3
Umad1
Umod
Umodl1
Umps
Unc119b
Unc13a
Unc13b
Unc13c
Unc13d
Unc45a
Unc50
Unc5a
Unc5b
Unc5cl
Unc5d
Unc79
Unc80
Unc93a
Unc93b1
Unc93b7
Ung
Ungp1
Unk
Unkl
Uox
Upf1
Upf2
Upf3a
Upk1b
Upk2
Upk3a
Upk3b
Upp1
Upp2
Upp2-it1
Uprt
Uqcc1
Uqcc2
Uqcr10
Uqcrb
Uqcrbp3
Uqcrc1
Uqcrc2
Uqcrfs1p2
Uqcrh
Uqcrq
Urb1
Urb1-as1
Urgcp
Uri1
Urm1
Uroc1
Urod
Uros
Usb1
Use1
Usf1
Usf2
Ush1g
Ushbp1
Uso1
Usp1
Usp10
Usp11
Usp12-as2
Usp13
Usp14
Usp15
Usp16
Usp17l16p
Usp17l18
Usp17l23
Usp17l24
Usp18
Usp19
Usp2
Usp20
Usp21
Usp22
Usp24
Usp25
Usp27x
Usp2-as1
Usp30
Usp30-as1
Usp31
Usp32
Usp32p1
Usp33
Usp34
Usp35
Usp36
Usp37
Usp38
Usp39
Usp3-as1
Usp4
Usp40
Usp42
Usp43
Usp44
Usp45
Usp46-as1
Usp47
Usp5
Usp53
Usp54
Usp6
Usp7
Usp8
Usp9x
Usp9y
Uspl1
Ust
Ust-as1
Utp11
Utp14a
Utp15
Utp18
Utp20
Utp23
Utp4
Utp6
Utrn
Uts2b
Uvrag-dt
Uvssa
Uxs1
Uxt
Uxt-as1
Vac14
Vamp1
Vamp2
Vamp3
Vamp5
Vamp7
Vamp8
Vamp9p
Vangl1
Vangl2
Vapa
Vapb
Vars
Vars2
Vash1
Vash2
Vasp
Vav1
Vav2
Vav3
Vax1
Vax2
Vcan
Vcl
Vcpkmt
Vdac1
Vdac1p8
Vdac2
Vdac2p4
Vdac3
Vegfa
Vegfb
Ventxp5
Veph1
Vezf1
Vezf1p1
Vezt
Vgll2
Vgll3
Vgll4
Vhl
Vil1
Vill
Vim
Vim-as1
Vinac1p
Vip
Vipr1
Vipr1-as1
Vipr2
Virma
Vit
Vkorc1l1
Vldlr
Vma21
Vmac
Vmo1
Vmp1
Vn1r104p
Vn1r13p
Vn1r5
Vn1r64p
Vn1r69p
Vn1r7p
Vn1r96p
Vn2r17p
Vn2r1p
Vnn2
Vnn3
Vpreb3
Vps11
Vps13a
Vps13b
Vps13d
Vps16
Vps18
Vps25
Vps26a
Vps26b
Vps26c
Vps33b
Vps33b-dt
Vps35
Vps35l
Vps36
Vps37a
Vps37b
Vps37d
Vps39
Vps41
Vps45
Vps50
Vps51
Vps52
Vps53
Vps54
Vps8
Vps9d1
Vps9d1-as1
Vrk1
Vrk2
Vrk3
Vrtn
Vsig1
Vsig10
Vsig2
Vsnl1
Vstm2a
Vstm2l
Vsx1
Vta1
Vta1p1
Vti1a
Vtn
Vtrna1-1
Vtrna1-2
Vtrna1-3
Vtrna2-2p
Vwa1
Vwa2
Vwa3a
Vwa3b
Vwa5a
Vwa5b2
Vwa7
Vwa8-as1
Vwc2l
Vwce
Vxn
Wac
Wars
Wars2-as1
Was
Wasf3
Wasf3-as1
Wasf4p
Wash2p
Wash3p
Wash8p
Washc2a
Washc2c
Washc3
Washc4
Wbp1
Wbp1l
Wbp2
Wbp2nl
Wdfy1
Wdfy2
Wdfy3
Wdfy4
Wdpcp
Wdr1
Wdr11
Wdr12
Wdr13
Wdr17
Wdr18
Wdr19
Wdr20
Wdr24
Wdr25
Wdr26
Wdr27
Wdr3
Wdr31
Wdr33
Wdr34
Wdr35
Wdr36
Wdr37
Wdr38
Wdr4
Wdr41
Wdr43
Wdr44
Wdr45
Wdr45b
Wdr45bp1
Wdr46
Wdr48
Wdr49
Wdr5
Wdr53
Wdr54
Wdr55
Wdr59
Wdr6
Wdr60
Wdr61
Wdr62
Wdr63
Wdr64
Wdr66
Wdr7
Wdr70
Wdr72
Wdr73
Wdr74
Wdr75
Wdr76
Wdr77
Wdr81
Wdr82
Wdr83
Wdr83os
Wdr86
Wdr86-as1
Wdr87
Wdr89
Wdr90
Wdr91
Wdr92
Wdr93
Wdtc1
Wdyhv1
Wee1
Wee2-as1
Wfdc1
Wfdc2
Wfs1
Whamm
Whammp2
Whammp3
Whrn
Wipf1
Wipf2
Wipi1
Wipi2
Wiz
Wls
Wnk1
Wnk2
Wnk4
Wnt1
Wnt10a
Wnt10b
Wnt2b
Wnt3
Wnt5a
Wnt5b
Wnt7a
Wnt9b
Wrap53
Wrb
Wrb-sh3bgr
Wrn
Wrnip1
Wsb1
Wsb2
Wscd1
Wscd2
Wt1-as
Wtap
Wtapp1
Wtip
Wwc1
Wwc2
Wwc2-as2
Wwc3
Wwc3-as1
Wwox
Wwox-as1
Wwp1
Wwp1p1
Wwp2
Wwtr1
Wwtr1-as1
Xab2
Xaf1
Xage5
Xbp1
Xbp1p1
Xiap
Xist
Xkr5
Xkr8
Xkr9
Xpc
Xpnpep1
Xpnpep3
Xpo1
Xpo6
Xpo7
Xpot
Xpr1
Xrcc1
Xrcc3
Xrcc4
Xrcc5
Xrcc6
Xrcc6p3
Xrn1
Xrra1
Xxylt1
Xxylt1-as1
Xxylt1-as2
Xylb
Xylt2
Yae1
Yaf2
Yap1
Yars
Ybey
Ybx1
Ybx1p2
Ybx3
Yeats4
Yif1a
Yif1b
Yipf3
Yipf4
Yipf6
Yju2
Ykt6
Ylpm1
Yme1l1
Ypel2
Ypel3
Ypel4
Ypel5
Ypel5p1
Ypel5p3
Yrdcp3
Ythdc1
Ythdc2
Ythdf2
Ythdf3
Ythdf3-as1
Ywhab
Ywhae
Ywhah
Ywhaz
Ywhazp1
Yy1
Z69720.2
Z69890.1
Z73429.1
Z82188.2
Z82190.2
Z82198.2
Z82198.3
Z82214.1
Z82244.2
Z83844.1
Z83844.3
Z83846.1
Z83847.1
Z84468.1
Z84485.1
Z84492.1
Z84492.2
Z85994.1
Z85994.2
Z85996.1
Z92544.1
Z92544.3
Z93241.1
Z93930.2
Z93930.3
Z94160.2
Z94721.2
Z95114.3
Z95114.4
Z95115.1
Z97055.2
Z97056.1
Z97192.1
Z97205.1
Z97633.1
Z97634.1
Z97653.2
Z97986.1
Z97989.1
Z98257.1
Z98257.2
Z98742.1
Z98752.1
Z98752.3
Z98883.1
Z99129.2
Z99129.3
Z99289.1
Z99289.3
Z99756.1
Z99758.1
Z99774.1
Z99916.2
Zacn
Zbed3
Zbed3-as1
Zbed5-as1
Zbed6
Zbed6cl
Zbed9
Zbp1
Zbtb1
Zbtb10
Zbtb11-as1
Zbtb12
Zbtb14
Zbtb16
Zbtb18
Zbtb20
Zbtb20-as4
Zbtb20-as5
Zbtb21
Zbtb22
Zbtb32
Zbtb33
Zbtb34
Zbtb37
Zbtb38
Zbtb40
Zbtb41
Zbtb43
Zbtb44
Zbtb45
Zbtb46
Zbtb48
Zbtb49
Zbtb7b
Zbtb7c
Zbtb8a
Zbtb8os
Zbtb9
Zc2hc1a
Zc2hc1b
Zc2hc1c
Zc3h10
Zc3h11a
Zc3h12a
Zc3h12c
Zc3h12d
Zc3h14
Zc3h15
Zc3h18
Zc3h6
Zc3h7a
Zc3h7b
Zc3hc1
Zcchc10
Zcchc14
Zcchc17
Zcchc18
Zcchc2
Zcchc24
Zcchc4
Zcchc7
Zcchc8
Zcchc9
Zcrb1
Zcwpw1
Zcwpw2
Zdbf2
Zdhhc1
Zdhhc11
Zdhhc12
Zdhhc13
Zdhhc14
Zdhhc16
Zdhhc17
Zdhhc18
Zdhhc19
Zdhhc2
Zdhhc20
Zdhhc20p2
Zdhhc21
Zdhhc22
Zdhhc23
Zdhhc3
Zdhhc4
Zdhhc5
Zdhhc6
Zdhhc7
Zdhhc8
Zdhhc8p1
Zeb1
Zeb1-as1
Zeb2
Zeb2-as1
Zfand2a
Zfand2b
Zfand3
Zfand4
Zfand5
Zfand6
Zfas1
Zfat
Zfc3h1
Zfhx3
Zfhx4
Zfhx4-as1
Zfp1
Zfp2
Zfp28
Zfp36
Zfp36l1
Zfp41
Zfp42
Zfp64
Zfp69
Zfp69b
Zfp90
Zfp91-cntf
Zfp92
Zfpl1
Zfpm1
Zfpm2
Zfpm2-as1
Zfr2
Zfx
Zfy
Zfyve16
Zfyve19
Zfyve21
Zfyve26
Zfyve27
Zfyve28
Zfyve9
Zg16b
Zgpat
Zgrf1
Zhx1
Zhx3
Zic1
Zic2
Zic4
Zic5
Zik1
Zkscan1
Zkscan2-dt
Zkscan3
Zkscan5
Zkscan7
Zkscan8
Zmat2
Zmat4
Zmiz2
Zmpste24
Zmym1
Zmym2
Zmym4
Zmym6
Zmynd10
Zmynd10-as1
Zmynd11
Zmynd15
Zmynd8
Znf10
Znf101
Znf106
Znf107
Znf114
Znf114-as1
Znf117
Znf12
Znf131
Znf133
Znf134
Znf136
Znf138
Znf140
Znf141
Znf142
Znf143
Znf146
Znf155
Znf160
Znf169
Znf17
Znf174
Znf175
Znf180
Znf181
Znf185
Znf189
Znf19
Znf192p1
Znf197
Znf2
Znf20
Znf200
Znf205
Znf207
Znf211
Znf212
Znf213
Znf213-as1
Znf215
Znf217
Znf219
Znf222
Znf224
Znf225
Znf226
Znf227
Znf23
Znf230
Znf233
Znf234
Znf236
Znf250
Znf252p
Znf252p-as1
Znf253
Znf254
Znf257
Znf25-dt
Znf26
Znf263
Znf264
Znf267
Znf268
Znf271p
Znf273
Znf274
Znf275
Znf276
Znf277
Znf28
Znf281
Znf282
Znf283
Znf286a
Znf292
Znf295-as1
Znf296
Znf3
Znf30
Znf302
Znf304
Znf316
Znf317
Znf318
Znf319
Znf324
Znf324b
Znf326
Znf32-as3
Znf330
Znf331
Znf333
Znf337
Znf337-as1
Znf33a
Znf33b
Znf341
Znf345
Znf346
Znf347
Znf35
Znf354a
Znf354b
Znf354c
Znf362
Znf365
Znf37a
Znf382
Znf383
Znf385a
Znf385b
Znf385c
Znf385d-as2
Znf391
Znf394
Znf395
Znf397
Znf398
Znf407
Znf408
Znf410
Znf419
Znf420
Znf425
Znf426-dt
Znf429
Znf430
Znf431
Znf432
Znf433-as1
Znf436-as1
Znf438
Znf439
Znf44
Znf440
Znf441
Znf442
Znf444
Znf444p1
Znf445
Znf446
Znf449
Znf451
Znf454
Znf460
Znf460-as1
Znf462
Znf470
Znf471
Znf473
Znf474
Znf48
Znf480
Znf483
Znf485
Znf486
Znf487
Znf491
Znf493
Znf500
Znf501
Znf502
Znf503-as1
Znf503-as2
Znf507
Znf511
Znf511-prap1
Znf512
Znf513
Znf517
Znf518a
Znf519
Znf524
Znf525
Znf526
Znf527
Znf528
Znf529
Znf529-as1
Znf530
Znf532
Znf536
Znf540
Znf541
Znf542p
Znf544
Znf546
Znf547
Znf548
Znf549
Znf551
Znf552
Znf554
Znf555
Znf556
Znf557
Znf559
Znf559-znf177
Znf561-as1
Znf565
Znf567
Znf568
Znf569
Znf57
Znf570
Znf571-as1
Znf573
Znf575
Znf576
Znf577
Znf578
Znf580
Znf581
Znf582-as1
Znf583
Znf584
Znf585a
Znf586
Znf587
Znf587b
Znf589
Znf592
Znf593
Znf595
Znf596
Znf598
Znf599
Znf606
Znf609
Znf610
Znf611
Znf613
Znf619
Znf620
Znf621
Znf623
Znf624
Znf625
Znf625-znf20
Znf627
Znf628
Znf638
Znf639
Znf641
Znf646
Znf649-as1
Znf652
Znf653
Znf654
Znf655
Znf658
Znf66
Znf660
Znf664
Znf665
Znf667-as1
Znf669
Znf671
Znf672
Znf674-as1
Znf678
Znf680
Znf682
Znf683
Znf684
Znf687
Znf688
Znf689
Znf69
Znf691
Znf692
Znf696
Znf7
Znf700
Znf701
Znf702p
Znf705e
Znf705g
Znf707
Znf71
Znf710
Znf711
Znf713
Znf714
Znf718
Znf720
Znf724
Znf726
Znf730
Znf736
Znf738
Znf74
Znf740
Znf747
Znf749
Znf75a
Znf76
Znf763
Znf765
Znf766
Znf768
Znf771
Znf772
Znf773
Znf774
Znf776
Znf778
Znf783
Znf785
Znf788p
Znf789
Znf79
Znf791
Znf793
Znf804b
Znf805
Znf808
Znf81
Znf813
Znf814
Znf815p
Znf823
Znf83
Znf830
Znf831
Znf833p
Znf839
Znf84
Znf843
Znf844
Znf845
Znf846
Znf85
Znf850
Znf860
Znf862
Znf865
Znf876p
Znf878
Znf879
Znf880
Znf883
Znf887p
Znf888
Znf90
Znf92
Znf93
Znfx1
Znhit1
Znhit3
Znrd1
Znrd1asp
Znrf1
Znrf2
Znrf2p1
Znrf2p2
Znrf2p3
Znrf3
Znrf3-as1
Zp1
Zp2
Zp3
Zpbp2
Zranb2-as1
Zranb2-as2
Zranb3
Zrsr2
Zscan1
Zscan10
Zscan18
Zscan2
Zscan20
Zscan21
Zscan25
Zscan26
Zscan31
Zscan5a
Zscan9
Zswim1
Zswim4
Zswim8
Zswim9
Zup1
Zwilch
Zwint
Zxda
Zxdb
Zyg11a
Zyg11b
Zyx
Zyxp1
Zzef1
