# Supplementary material for: A Bayesian inference transcription factor activity model for the analysis of single-cell transcriptomes
Source: Genome Res. 2021 Jul;31(7):1296–311. doi: 10.1101/gr.265595.120 (PMC8256867; doi:10.1101/gr.265595.120)
Supplement: Supplemental Material [file supp_gr.265595.120_Supplemental_Code.zip › BITFAM/inst/extdata/human/CREB3L1]

Aanat
Abca17p
Abcc5
Abhd14a
Abhd14a-acy1
Ac000068.1
Ac002094.1
Ac002310.6
Ac002429.1
Ac003002.1
Ac003002.3
Ac003005.1
Ac003006.1
Ac003101.2
Ac004148.1
Ac004224.2
Ac004805.1
Ac004812.2
Ac004890.2
Ac004895.1
Ac004908.1
Ac004908.2
Ac004980.1
Ac005052.1
Ac005261.2
Ac005324.4
Ac005342.1
Ac005523.2
Ac005606.2
Ac005614.1
Ac005632.3
Ac005670.2
Ac005775.1
Ac005779.2
Ac005832.4
Ac006059.1
Ac006077.2
Ac006116.8
Ac006213.1
Ac006213.4
Ac006483.2
Ac006486.2
Ac006504.5
Ac006994.2
Ac007161.3
Ac007319.1
Ac007375.1
Ac007389.1
Ac007391.1
Ac007610.4
Ac007620.1
Ac007950.1
Ac008014.1
Ac008403.2
Ac008403.3
Ac008443.1
Ac008443.2
Ac008443.5
Ac008521.2
Ac008750.3
Ac008764.8
Ac008878.1
Ac008915.2
Ac009088.2
Ac009090.3
Ac009107.2
Ac009133.1
Ac009779.2
Ac009879.2
Ac010226.1
Ac010240.3
Ac010271.1
Ac010327.2
Ac010336.5
Ac010422.2
Ac010522.1
Ac010547.1
Ac010654.1
Ac010655.2
Ac010655.4
Ac011477.1
Ac011498.1
Ac011511.1
Ac011603.1
Ac011603.2
Ac011921.1
Ac012306.2
Ac012313.9
Ac012377.1
Ac012555.1
Ac012629.2
Ac012645.1
Ac012676.3
Ac012676.5
Ac013356.4
Ac015909.5
Ac015982.1
Ac016229.2
Ac016727.1
Ac016773.1
Ac016912.1
Ac016957.1
Ac018362.1
Ac018362.3
Ac018647.2
Ac018755.3
Ac020928.2
Ac020928.3
Ac021321.1
Ac022098.1
Ac022154.1
Ac022211.2
Ac022400.1
Ac022613.2
Ac022748.3
Ac023157.3
Ac023632.2
Ac023908.3
Ac024651.2
Ac025031.1
Ac025162.2
Ac025165.3
Ac025181.2
Ac025437.4
Ac025754.1
Ac026100.1
Ac026124.2
Ac026310.2
Ac026471.2
Ac026471.5
Ac026786.1
Ac026954.3
Ac027097.1
Ac027644.4
Ac034102.4
Ac034102.6
Ac034102.7
Ac040169.1
Ac044802.1
Ac046130.1
Ac048341.1
Ac048341.2
Ac051619.8
Ac061992.1
Ac061999.1
Ac063952.1
Ac064807.1
Ac067852.1
Ac068205.2
Ac068385.1
Ac068389.1
Ac068620.1
Ac068669.1
Ac069277.1
Ac073195.1
Ac073314.1
Ac073389.1
Ac073585.1
Ac073957.1
Ac074117.1
Ac074212.1
Ac074351.1
Ac079296.1
Ac084018.1
Ac084337.2
Ac087289.3
Ac087289.4
Ac087294.1
Ac087500.1
Ac087667.1
Ac087741.3
Ac090360.1
Ac090844.2
Ac091153.1
Ac091153.3
Ac091153.4
Ac091390.4
Ac091551.1
Ac091564.2
Ac091965.5
Ac092017.2
Ac092017.4
Ac092072.1
Ac092117.1
Ac092159.2
Ac092295.1
Ac092295.2
Ac092338.3
Ac092647.5
Ac092720.1
Ac092807.2
Ac092821.3
Ac092835.1
Ac093151.3
Ac093157.1
Ac093249.2
Ac093249.4
Ac093323.1
Ac093734.1
Ac093752.1
Ac093752.2
Ac096637.2
Ac096649.1
Ac096887.1
Ac096887.2
Ac097103.2
Ac097512.1
Ac098484.3
Ac098484.4
Ac098650.1
Ac098828.2
Ac099521.1
Ac099782.2
Ac099795.1
Ac100812.1
Ac104078.1
Ac104532.1
Ac104581.4
Ac104653.1
Ac104984.5
Ac105020.2
Ac106038.1
Ac106820.6
Ac108002.2
Ac108738.1
Ac108865.1
Ac109460.3
Ac112225.1
Ac112504.2
Ac112907.1
Ac114271.1
Ac117382.2
Ac118553.2
Ac120057.2
Ac120114.4
Ac124068.2
Ac124947.1
Ac125611.3
Ac130343.2
Ac131235.2
Ac132872.1
Ac132872.2
Ac134682.1
Ac135586.2
Ac138123.2
Ac138393.1
Ac138393.3
Ac139256.1
Ac139530.3
Ac141586.1
Ac145207.9
Ac231657.1
Ac233992.3
Ac234582.2
Ac234781.1
Ac242426.2
Ac244502.1
Ac245014.3
Ac245033.2
Ac245047.6
Ac245100.4
Acaca
Acad9
Acadsb
Accs
Ache
Aco2
Acox1
Acp1
Acsf3
Actn4
Acvr2a
Acvr2b
Acy1
Adal
Adck1
Adck2
Adcy3
Adgrv1
Adi1p1
Adirf
Adnp2
Ado
Adpgk-as1
Adprm
Adra1d
Adrm1
Adssl1
Aen
Af111167.1
Af274858.1
Afap1-as1
Afg3l1p
Afmid
Agap1
Agbl3
Agbl5
Agfg1
Ago3
Agps
Agrn
Ahcyl1
Ahcyl2
Ahsa1
Ahsa2p
Aimp1
Aimp2
Akap9
Akr1a1
Al008726.1
Al022069.1
Al022157.1
Al023806.1
Al023806.2
Al031282.1
Al031428.1
Al031587.2
Al031658.2
Al031710.2
Al031985.3
Al033527.3
Al034374.1
Al034417.2
Al034548.1
Al035398.1
Al049830.3
Al096828.3
Al109811.3
Al109917.1
Al117329.1
Al117339.5
Al117379.1
Al118558.3
Al121655.1
Al121829.2
Al121845.3
Al121990.1
Al133153.1
Al133153.2
Al133216.2
Al133338.1
Al133410.2
Al133480.1
Al133551.1
Al136040.1
Al136295.1
Al136301.1
Al136309.2
Al136309.4
Al136366.1
Al137003.1
Al137009.1
Al137856.1
Al139035.1
Al139158.2
Al139220.2
Al139300.1
Al139317.1
Al139317.5
Al139353.2
Al157935.1
Al158151.1
Al160291.1
Al160313.1
Al161937.1
Al162385.2
Al163636.2
Al353795.2
Al353807.2
Al354696.2
Al354726.1
Al355987.5
Al357315.2
Al358472.2
Al358472.7
Al358613.2
Al360181.4
Al365205.1
Al365226.2
Al390198.1
Al390719.1
Al390728.1
Al391244.2
Al391335.1
Al391650.1
Al391839.1
Al445685.1
Al450998.2
Al512598.1
Al512598.2
Al512791.2
Al513220.1
Al513327.2
Al583722.3
Al589740.1
Al590068.1
Al591485.1
Al591926.6
Al596094.1
Al606760.1
Al606760.3
Al606763.1
Al645608.6
Al645728.1
Al645924.1
Al645941.1
Al669831.5
Al670729.1
Al672032.1
Al672291.1
Al691403.2
Al731569.1
Al731577.2
Al732314.6
Al805961.1
Al928654.1
Aldh16a1
Alg10
Alg11
Alg13
Alg1l10p
Amotl1
Ampd2
Amz2
Anapc11
Ang
Ankef1
Ankrd13b
Ankrd20a7p
Ankrd37
Ankrd42
Ap000442.2
Ap000547.3
Ap000646.1
Ap000753.1
Ap000781.1
Ap000845.1
Ap001062.2
Ap001107.1
Ap001160.1
Ap001273.2
Ap001372.2
Ap001462.1
Ap001468.1
Ap001931.1
Ap002373.1
Ap002478.1
Ap002992.1
Ap003032.2
Ap005018.1
Ap006216.1
Ap006294.1
Ap006294.2
Ap2a2
Ap2m1
Ap3b2
Ap3s1
Ap4m1
Ap5s1
Ap5z1
Apaf1
Apbb3
Apc2
Aph1a
Aplp2
Apopt1
Aqp10
Arcn1
Arf1
Arf4-as1
Arfgap1
Arhgap11b
Arhgap28
Arhgap39
Arhgap44
Arhgef1
Arhgef10
Arhgef12
Arhgef39
Arid1b
Arid4a
Arl14ep
Arl2bp
Arl4a
Arl6
Arl6ip4
Armc5
Armcx3
Arpc4
Arpc4-ttll3
Arrdc2
Arrdc3-as1
Arsg
Arsk
Arv1
Asic1
Asic4
Aspdh
Aspscr1
Ass1
Asxl1
Atad3a
Atf1
Atf7ip
Atg101
Atg13
Atg4a
Atg4b
Atg4c
Atg4d
Atic
Atl1
Atm
Atmin
Atp11a
Atp13a1
Atp2b1-as1
Atp5f1c
Atp5f1d
Atp5mc1
Atp5pb
Atp6v0a1
Atp6v0a2
Atp6v0b
Atp6v1c1
Atp6v1g1
Atp8a2p2
Atrip
Azin1-as1
B4galt7
Babam2
Bag3
Banf1
Banp
Bcap29
Bcat2
Bckdk
Bcl2l11
Bcl2l12
Bcorl1
Bcs1l
Bdnf-as
Bex4
Bicd1
Birc2
Bivm
Bivm-ercc5
Bloc1s3
Bloc1s4
Bmp1
Bms1p1
Bnip1
Bnip2
Bola3-as1
Bora
Bpgm
Bptf
Brd2
Brix1
Brpf1
Brpf3
Brsk1
Brsk2
Brwd1-as1
Brwd1-as2
Bsg
Btn3a3
Btnl9
Btrc
Bub1b
Bub3
Bx664615.1
Bzw1
C11orf54
C11orf58
C11orf74
C11orf94
C15orf41
C15orf61
C16orf86
C18orf25
C19orf24
C19orf38
C19orf53
C19orf54
C19orf67
C19orf81
C19orf85
C1orf109
C1orf112
C1qtnf9b
C20orf204
C21orf62-as1
C2cd2l
C2orf73
C3orf38
C3orf52
C4orf47
C6orf120
C6orf89
C6orf99
C7orf71
C8orf33
C8orf44
C9orf163
C9orf43
C9orf50
Ca11
Ca5bp1
Cactin
Cacybp
Cad
Calml5
Calu
Camk2g
Camta1
Cand1
Capn10
Capn15
Capn7
Card9
Carf
Carnmt1-as1
Casc2
Casc3
Caskin2
Catsper4
Cbfb
Cbx4
Cc2d1a
Ccdc106
Ccdc107
Ccdc117
Ccdc126
Ccdc144nl
Ccdc144nl-as1
Ccdc146
Ccdc150
Ccdc187
Ccdc22
Ccdc28a
Ccdc39
Ccdc66
Ccdc69
Ccdc7
Ccdc77
Ccdc90b
Cckbr
Ccndbp1
Ccnf
Ccnt2
Ccp110
Cd2ap
Cd3eap
Cdc123
Cdc34
Cdca8
Cdiptosp
Cdk12
Cdk5r1
Cdk5rap3
Cdk8
Cdk9
Cdkal1
Cdrt1
Ceacam20
Cebpa-dt
Cebpzos
Cenpa
Cenpo
Cenpp
Cenpt
Cep164p1
Cep350
Cep44
Cep57l1
Cep63
Cep97
Cercam
Cerna3
Cers6
Ces1
Cfap61
Cfap73
Cfap99
Chac1
Chaf1a
Chchd6
Chchd7
Chd7
Chd9
Chek1
Chmp6
Chmp7
Chpf2
Chrac1
Chrnb1
Chst12
Chtf18
Churc1
Churc1-fntb
Ciao1
Cipc
Cisd3
Cklf
Cklf-cmtm1
Clec16a
Clic3
Clip2
Clip3
Clk2
Clpp
Cltc
Cmss1
Cmtm3
Cnbd2
Cnep1r1
Cnih4
Cnn2
Cnot2
Cnot8
Cnot9
Cntd1
Coa6
Coasy
Coch
Cog1
Cog2
Cog3
Colgalt1
Comtd1
Copg1
Cops7a
Cops7b
Cops8
Copz1
Coq10b
Coq4
Coq6
Coq9
Cox6a2
Cox6cp2
Cox7b
Cox7c
Cpeb1
Cpeb2
Cpq
Cpsf6
Cracr2b
Creb3
Crebl2
Crls1
Crybb2p1
Cryzl1
Csde1
Csnk1g2
Cstf3-dt
Ctbp1-dt
Ctdp1
Ctdsp1
Ctdspl
Ctns
Ctps1
Ctsa
Ctu2
Cuedc2
Cul4a
Cul5
Cuta
Cutalp
Cwc25
Cxorf40a
Cyb561
Cyb5d1
Cyc1
Cycsp19
Cyhr1
Cyp20a1
Dagla
Dand5
Dapk1-it1
Dars2
Dars-as1
Dazap1
Dbf4
Dcaf11
Dcaf13
Dcaf17
Dcaf6
Dctn5
Dcun1d4
Ddhd1
Ddhd2
Ddx19a
Ddx3x
Ddx42
Ddx46
Ddx49
Degs1
Denr
Desi2
Dffb
Dgat2
Dgka
Dgke
Dguok
Dhdds
Dhx30
Dhx38
Dhx40
Diablo
Dipk1a
Dis3l
Disp2
Disp3
Dkc1
Dlgap4
Dmpk
Dnaaf3
Dnah14
Dnaja3
Dnajb11
Dnajb4
Dnajb5
Dnajb9
Dnajc10
Dnajc25
Dnajc25-gng10
Dnajc27-as1
Dnase1
Dnm1
Dnm1l
Dnmt3b
Dph2
Dpy19l2p3
Dpy19l3
Dpy19l4
Dpy30
Dr1
Dram1
Drap1
Dsg1-as1
Dus2
Dus4l
Dusp22
Dusp28
Dyrk3
Dyrk4
E2f5
Ebag9
Ebln3p
Echdc3
Edc4
Edrf1
Eef1a1p7
Eef1akmt3
Eef1akmt4
Eef1akmt4-ece2
Eef1b2
Eef2k
Efcab2
Efhc1
Efhd1
Efhd2
Ehd1
Ehmt1
Ei24
Eif1b
Eif2a
Eif2ak3-dt
Eif2b5
Eif3m
Eif4h
Eif5
Eif5b
Elac1
Elmo1
Elmod3
Elmsan1
Elp5
Eme1
Eme2
Eml2
Eml6
Enam
Engase
Eno1-as1
Eno3
Enoph1
Ensa
Eny2
Ep400
Ep400p1
Epb41
Epcam
Ephx2
Epn1
Eps8l2
Erc1
Ercc1
Ercc5
Ercc6l2
Eri1
Erich6-as1
Erlec1
Ermard
Espl1
Esyt1
Etfdh
Eva1b
Evl
Exd2
Exosc4
Exosc7
Exosc8
Fads2
Fahd1
Fam111a
Fam114a1
Fam118a
Fam120b
Fam122c
Fam131a
Fam135a
Fam160b2
Fam177a1
Fam193a
Fam200b
Fam207a
Fam218a
Fam221b
Fam222a
Fam228b
Fam47e
Fam76a
Fam83c-as1
Fan1
Fastkd2
Fbh1
Fbln2
Fbxl16
Fbxl19
Fbxo22
Fbxo25
Fbxo34
Fbxo4
Fbxo45
Fbxw8
Fdps
Fem1a
Fem1b
Fen1
Fer
Fer1l4
Fez1
Fgf11
Fgf14-as2
Fhad1
Fkbp10
Fmc1
Fmc1-luc7l2
Fn3k
Fnta
Fntb
Focad
Fos
Foxa3
Foxd4
Foxk2
Foxo3
Foxred1
Fpgs
Frg1
Frg1dp
Frmpd2
Fsd1
Fstl3
Fto
Ftsj1
Fubp3
Fuk
Fundc2
Fut1
Fzr1
G6pc3
Gaa
Gabarap
Gabpb2
Gabrr3
Galk2
Galm
Galnt7
Ganc
Gapdhp72
Gapvd1
Gar1
Garem2
Gars
Gas6-as1
Gas8
Gatad1
Gatad2a
Gatc
Gbf1
Gcat
Gcc2
Gfer
Gga1
Ggnbp2
Gid4
Gid8
Gipc2
Git1
Gjd3
Glb1l2
Glce
Gli4
Gmcl1
Gmds-dt
Gmppa
Gnao1
Gnl3
Gnptg
Golga1
Golga4
Golt1b
Gorab
Gorasp2
Gosr1
Gosr2
Gpat4
Gpbp1
Gpd1l
Gpn1
Gpr107
Gpr89b
Gprc5d-as1
Gpsm1
Gpsm2
Gpt2
Gramd1c
Grin2b
Grin2c
Grk4
Grwd1
Gsdmd
Gse1
Gtf2h4
Gtf2i
Gtf2ip13
Gtf2ip4
Gtf2ird2b
Gtf3a
Gtf3c4
Gtpbp10
Gtpbp3
Gtpbp4
Guk1
Gys1
H6pd
Hacd3
Haspin
Hcg14
Hcn3
Hdac2-as2
Hdac3
Hdac6
Hddc3
Hdhd5-as1
Heatr5b
Hemk1
Herc2
Hes1
Hes6
Hexd
Hhla3
Hid1
Hikeshi
Hilpda
Hint1p2
Hipk1
Hist1h2ab
Hist1h2bn
Hist3h2ba
Hlf
Hm13
Hmbox1
Hmcn2
Hmg20a
Hmga1
Hmgb3
Hmgn2
Hmgxb3
Hmgxb4
Hmox2
Hnrnpab
Hnrnph3
Hnrnpul1
Hoxb-as4
Hpn
Hs2st1
Hsbp1
Hscb
Hsd11b1l
Hsd17b6
Hsdl2
Hsp90ab1
Hspb9
Hspe1
Hspe1-mob4
Htatsf1
Htr5a
Htr5a-as1
Htra2
Hyal1
Hyal3
Icam3
Icam5
Ier2
Ifrd1
Ift122
Ift74
Igf1r
Igf2bp2
Ighviii-38-1
Ikbkg
Il10ra
Il1r1
Il20rb
Il20rb-as1
Ilf3
Ilk
Imp3
Impa2
Impact
Impdh1p3
Inafm1
Ing1
Ing2
Ing5
Inhbe
Inpp5a
Ints10
Ints5
Ints6-as1
Invs
Ip6k1
Ipo11
Ipo5
Ipo7
Iqgap2
Iqsec2
Irak4
Ireb2
Irf3
Irs3p
Isg15
Isoc1
Isoc2
Ispd
Ist1
Itfg1-as1
Itfg2
Itgae
Itgb1
Itgb1-dt
Itgb4
Izumo1
Jagn1
Jchain
Jkamp
Jrkl
Kank3
Kazald1
Kbtbd8
Kcnh4
Kcnk1
Kctd11
Kctd14
Kctd20
Kctd21-as1
Kctd7
Kdelr3
Kdm1a
Kdm1b
Kdm3a
Kdm4c
Kdm7a-dt
Khdrbs3
Khk
Khnyn
Kiaa1841
Kiaa1958
Kif2a
Kifc2
Kiss1r
Klf11
Klf13
Klhdc2
Klhdc3
Klhl17
Klhl24
Klhl28
Klk2
Kmt2b
Kpnb1
Krt42p
Ksr1
L3mbtl2
Lamtor2
Large2
Larp1b
Ldlrap1
Lemd3
Lhpp
Lhx4
Lig3
Lin28a
Lin37
Lin7b
Linc00200
Linc00205
Linc00240
Linc00271
Linc00337
Linc00449
Linc00667
Linc00689
Linc00863
Linc00869
Linc00879
Linc00884
Linc00888
Linc00894
Linc00942
Linc00963
Linc01006
Linc01089
Linc01128
Linc01215
Linc01465
Linc01524
Linc01569
Linc01606
Linc01666
Linc01970
Linc02074
Linc02235
Linc02327
Linc02450
Linc02583
Linc02585
Linc02618
Linc-pint
Llgl1
Lmcd1
Lmna
Lmo4
Lnp1
Lonp1
Lonp2
Lrat
Lrp5
Lrrc14
Lrrc24
Lrrc59
Lrsam1
Lrwd1
Lsm14a
Ltbp3
Luc7l2
Lyn
Lypd9p
Madcam1
Mael
Maf1
Mag
Mageh1
Magi2-as3
Magix
Maip1
Mak16
Mamdc4
Maneal
Map2k1
Map2k5
Map2k7
Map3k10
Map3k13
Map4k4
Mapk14
Mapk6
Mapk7
Mapk8
Mapk8ip3
Mapkapk5
March7
Mars
Marveld1
Mast1
Mast3
Mat2b
Matn1-as1
Matn4
Matr3
Mau2
Mboat7
Mcoln1
Mcrip1
Mcrip2
Mcts1
Mcts2p
Mdh1
Mdh2
Meak7
Med11
Mef2a
Mest
Mestit1
Metap1d
Metrn
Mettl23
Mettl25
Mff
Mfn1
Mfn2
Mfsd3
Mgme1
Mgrn1
Mgst3
Mhencr
Mia2
Mia3
Mib2
Micos10
Micos10-nbl1
Midn
Mindy2
Mipepp3
Mir1282
Mir148a
Mir193a
Mir2110
Mir2861
Mir3184
Mir320a
Mir378a
Mir3917
Mir3928
Mir3960
Mir423
Mir4448
Mir4458hg
Mir4470
Mir4492
Mir4523
Mir4638
Mir4707
Mir4738
Mir4781
Mir5090
Mir5091
Mir5188
Mir548al
Mir5696
Mir5703
Mir574
Mir611
Mir632
Mir6516
Mir658
Mir6716
Mir6743
Mir6825
Mir6847
Mir6853
Mir6875
Mir7-3
Mir7-3hg
Mir8078
Mirlet7i
Mis12
Mitf
Mkrn2
Mlec
Mlf1
Mlst8
Mmaa
Mmp11
Mmp19
Mnx1-as1
Mon2
Morf4l1
Morf4l2-as1
Mpdu1
Mpg
Mphosph10
Mpst
Mpv17
Mrm1
Mrm2
Mrpl1
Mrpl2
Mrpl33
Mrpl38
Mrpl42
Mrpl48
Mrpl52
Mrpl53p1
Mrpl54
Mrps7
Mrtfb
Msantd3
Msh6
Msra
Msto1
Mt1p1
Mtbp
Mterf2
Mtfp1
Mtg1
Mthfd1
Mthfd1l
Mthfd2
Mtm1
Mtmr3
Mttp
Mtx1
Muc20-ot1
Mus81
Mvb12a
Mvk
Mxd1
Mxd3
Mxi1
Myadm
Myc
Myeov
Myl12b
Myl6b
Mynn
Myo15b
Myo19
Mzt2b
NA
Naa35
Naa38
Naa60
Nab2
Nabp2
Nagk
Naglu
Nans
Narf
Nav2
Nbl1
Ncan
Ncapg
Ncbp1
Ncdn
Ncln
Ncoa3
Ncr3lg1
Ncstn
Ndufa3
Ndufaf4p4
Ndufb10
Ndufb9p2
Ndufc2-kctd14
Ndufs3
Neat1
Necap2
Nedd8
Nelfcd
Nfatc2ip
Nfix
Nfkb1
Nfkb2
Nfkbib
Nfx1
Nip7
Nipsnap1
Nisch
Nkain1
Nkiras2
Nktr
Nln
Nmb
Nmd3
Nme1
Nme1-nme2
Nme2
Nmnat1
Nmral1
Nmt1
Noc2lp1
Nol11
Nol12
Nol7
Nop14-as1
Nop53
Nop58
Nos3
Noxa1
Npas4
Npc1
Npl
Npm1
Npw
Nr1d2
Nr2c2
Nrbp1
Nsd2
Nsmce1
Nsrp1
Nsun3
Ntrk1
Nubp2
Nucb1
Nucb2
Nutf2
Nutm2a-as1
Odc1-dt
Odf2
Odr4
Ofd1
Ogdhl
Ogt
Oosp1p2
Oprl1
Orai1
Orc3
Osbpl2
Osm
Ostc
Otud1
Otulin
P2ry6
P3h3
P3h4
Pa2g4
Pabpc1
Pabpc1l
Pacrg
Pafah1b1
Pafah1b2
Paics
Pam16
Pan2
Papola
Paqr8
Parp3
Parvb
Pasd1
Pawrp1
Paxx
Pcat6
Pcbd2
Pcbp2
Pcdha1
Pced1b
Pck1
Pcm1
Pcnp
Pcolce
Pcoth
Pdcd6ipp2
Pde12
Pdha1
Pdia3p1
Pdia5
Pdk1
Pdlim7
Pdpr
Pdxdc1
Pdxk
Pdzk1ip1
Per3
Pfdn5
Pfkfb2
Pgam5
Pgbd1
Pgbd2
Pgc
Pgd
Phf10
Phf13
Phgdh
Phldb1
Phpt1
Phrf1
Pibf1
Pick1
Pidd1
Pigg
Pigl
Pigq
Pigw
Pim2
Pim3
Pipox
Pithd1
Pjvk
Plbd2
Plcb2
Plcg1
Pld4
Plekha1
Plekha3
Plekha4
Plekha8
Plekhg1
Plekhg4
Plk4
Plpp7
Pmf1
Pmf1-bglap
Pmm2
Pnkd
Pnmt
Pnpla2
Pnpla6
Pofut1
Pogk
Pold3
Pole4
Polk
Polr1b
Polr1c
Polr2a
Polr2c
Polr3b
Polr3d
Pom121
Pop1
Pop7
Ppara
Ppcdc
Ppfia3
Ppfia4
Ppiap72
Ppih
Ppm1m
Ppp1cb
Ppp1r12b
Ppp1r27
Ppp1r7
Ppp2r5b
Ppp3cc
Pprc1
Prcc
Prdm11
Prdm2
Prelid1
Prelid3a
Prickle4
Prkab1
Prkcz-as1
Prkrip1
Prpf3
Prpf31
Prpf38b
Prpf4
Prps1l1
Prr16
Prrc1
Prss16
Psca
Psmc2
Psmc4
Psmd11
Psmd14
Psmd8
Psmg3-as1
Pstk
Ptbp1
Ptdss2
Pten
Ptov1
Ptpmt1
Ptpn18
Ptpn22
Ptpn23
Ptpn4
Ptpro
Ptprvp
Puf60
Pura
Pusl1
Pwwp2b
Pwwp3a
Pxmp2
Qars
Qki
Qser1
Qtrt2
R3hcc1
R3hcc1l
Rab10
Rab11a
Rab1b
Rab26
Rab2a
Rab31
Rab33b
Rab4a
Rab5a
Rabep1
Rabepk
Rabgef1
Rabl6
Rac3
Rad23a
Rad51c
Rad54l
Rad9b
Rag1
Rag2
Rai14
Ralbp1
Ranbp1
Ranbp2
Rap2b
Rara
Rars
Rasa4
Rasl11b
Raver2
Rbak
Rbak-rbakdn
Rbfa
Rbfox1
Rbm17
Rbm3
Rbm6
Rbm7
Rbms1
Rbpj
Rcc1
Rce1
Rcn2
Rcn3
Rdh10
Rdm1p3
Relch
Rer1
Rex1bd
Rexo2
Rf00003
Rf00006
Rf00012
Rf00017
Rf00019
Rf00134
Rf00407
Rf01955
Rf01956
Rf01957
Rf02174
Rf02175
Rf02176
Rf02187
Rf02188
Rf02189
Rf02215
Rf02216
Rf02217
Rf02271
Rfc3
Rfc5
Rhebp2
Rhoq
Rhot2
Rhpn1
Ribc1
Ric8a
Ric8b
Ring1
Rint1
Rmc1
Rmi1
Rmi2
Rmrp
Rn7skp114
Rn7skp263
Rn7sl155p
Rn7sl181p
Rn7sl354p
Rn7sl477p
Rna5sp162
Rna5sp174
Rna5sp20
Rna5sp440
Rnase4
Rnf10
Rnf121
Rnf167
Rnf185
Rnf207
Rnf216p1
Rnf220
Rnf32
Rnf7
Rnmt
Rnpc3
Rnu12
Rnu2-17p
Rnu2-2p
Rnu6-1311p
Rnu6-431p
Rnu6-722p
Rnu6atac39p
Rnvu1-14
Rnvu1-3
Robo3
Rock1p1
Rpl10a
Rpl15
Rpl21
Rpl27
Rpl27a
Rpl31
Rpl36
Rpl37a
Rpl38p4
Rpl5
Rpl5p6
Rpl7a
Rplp0
Rplp2
Rprd1b
Rps11
Rps12
Rps15
Rps19
Rps26
Rps27a
Rps28
Rps29p16
Rps3
Rps3a
Rps4xp16
Rps6kc1
Rps6kl1
Rps7
Rps8
Rpsap31
Rpusd3
Rraga
Rras
Rrm1
Rrm2
Rrnad1
Rrp1
Rsad1
Rsad2
Rtel1
Rtel1-tnfrsf6b
Rtl8c
Rtn2
Rtraf
S100z
Sae1
Samd13
Samd8
Samm50
Sart1
Sbno2
Scaf8
Scai
Scamp4
Scamp5
Scand2p
Scarna16
Scfd1
Scnm1
Scrn3
Scyl1
Sdc4
Sdhaf1
Sdhap2
Sdk1
Sec14l1
Sec1p
Sec22a
Sec23a-as1
Sec23ip
Sec24a
Sec24c
Sec61b
Sec62
Secisbp2
Seh1l
Selenoh
Senp5
Sept11
Sept2
Sept7
Serf2
Serp1
Set
Setd1a
Setd5
Setmar
Sf3a2
Sf3b2
Sf3b3
Sfi1
Sfswap
Sft2d2
Sfxn1
Sgf29
Sgk3
Sgo2
Sgsm3
Sh2b1
Sh2d2a
Sh2d3a
Sh2d5
Sh3gl3
Shkbp1
Shld2
Shmt1p1
Shoc2
Siah1
Sipa1l1
Sipa1l3
Sirt1
Sirt4
Sirt6
Skp2
Slc12a2
Slc16a1-as1
Slc17a7
Slc1a4
Slc25a10
Slc25a15
Slc25a19
Slc25a27
Slc25a4
Slc25a43
Slc27a1
Slc27a4
Slc27a5
Slc2a10
Slc2a1-as1
Slc30a5
Slc30a6
Slc31a2
Slc35a1
Slc35a3
Slc35e2a
Slc37a3
Slc38a1
Slc39a1
Slc39a13
Slc39a14
Slc39a4
Slc39a7
Slc39a9
Slc3a2
Slc44a1
Slc48a1
Slc49a4
Slc4a1ap
Slc50a1
Slc52a2
Slc7a6
Slc9a3
Slc9a3-as1
Slc9b2
Smad4
Smad5
Smap1
Smarca2
Smarca4
Smarcal1
Smarcd1
Smdt1
Smg1p3
Smg7
Smim13
Smim20
Smim4
Smpd2
Smtn
Smyd5
Snap23
Snap47
Snapc3
Snapin
Sncg
Snd1
Snhg11
Snhg16
Snhg19
Snhg20
Snhg25
Snhg26
Snhg3
Snora3a
Snora50c
Snora52
Snora71e
Snora73a
Snord101
Snord104
Snord114-17
Snord114-18
Snord12b
Snord12c
Snord15a
Snord1c
Snord24
Snord35b
Snord36b
Snord46
Snord51
Snord55
Snord65b
Snrk
Snrnp35
Snrpb2
Snrpd1
Snx1
Snx11
Snx17
Snx27
Socs2
Socs7
Son
Sos2
Sox12
Sp5
Spaca6
Spag16
Spart-as1
Spata1
Spata33
Spats2l
Spcs1
Spcs2
Spdl1
Specc1
Spg7
Sphk1
Sphk2
Spns1
Spopl
Sppl2b
Spred1
Sqstm1
Srcap
Srd5a1
Srebf2-as1
Srp19
Srp54
Srp72
Srprb
Srrd
Srrm2
Srrt
Srsf6
Srsf8
Ssbp4
Ssmem1
Ssna1
Ssr4
Ssrp1
Ssu72p1
Ssx1
St7
St7-ot4
Stag3l5p
Stag3l5p-pvrig2p-pilrb
Steap1
Stip1
Stk19
Stk26
Stk38l
Stkld1
Stmn3
Stra6lp
Stradb
Strip1
Stt3a
Stx1a
Stx4
Stxbp2
Stxbp4
Sufu
Sugt1p4
Sugt1p4-stra6lp
Supt5h
Susd4
Syngap1
Syngr2
Syngr3
Syngr4
Syp
Sys1
Sys1-dbndd2
Szt2
Tab2
Tacc1
Taok1
Tapt1-as1
Tardbp
Tars2
Tas1r1
Tasor2
Tbc1d22a
Tbc1d23
Tbc1d31
Tbc1d8b
Tbcel
Tbl1xr1-as1
Tbl3
Tbp
Tbpl1
Tbx10
Tbxa2r
Tbxas1
Tcam1p
Tcea2
Tceanc2
Tcerg1
Tcn1
Tcta
Tead4
Tent2
Tent4a
Tet2
Tex2
Tex22
Tex45
Tex48
Tex54
Tex9
Tfg
Tgif1
Thap11
Thap2
Thap9
Thap9-as1
Thegl
Thg1l
Thnsl1
Thoc6
Thop1
Thrap3p1
Thtpa
Thumpd3
Ticam1
Tigd2
Tigd5
Timm10b
Timm21
Timm29
Timm44
Timmdc1
Timp1
Tjp2
Tjp3
Tkfc
Tln2
Tm9sf1
Tm9sf2
Tm9sf4
Tma16
Tmco1-as1
Tmco3
Tmed2
Tmed3
Tmed9
Tmem104
Tmem105
Tmem117
Tmem121
Tmem125
Tmem132d-as1
Tmem147
Tmem161b-as1
Tmem165
Tmem167b
Tmem175
Tmem187
Tmem198
Tmem199
Tmem208
Tmem214
Tmem216
Tmem219
Tmem220
Tmem222
Tmem248
Tmem254-as1
Tmem262
Tmem263
Tmem268
Tmem33
Tmem43
Tmem44-as1
Tmem45a
Tmem69
Tmem79
Tmem80
Tmem87b
Tmem99
Tmsb4xp4
Tmtc3
Tmub1
Tnfaip1
Tnfrsf18
Tnfrsf8
Tnrc6a
Togaram1
Tollip-as1
Tp53i3
Tp53rk
Tp53tg5
Tpd52l2
Tpm1
Tpra1
Tpt1-as1
Tpte2p1
Tptep1
Traf7
Trappc10
Trappc2b
Trappc5
Trdc
Trim17
Trim32
Trim41
Trim52-as1
Trim7
Trip13
Trip6
Trnt1
Trpv2
Trub1
Tsacc
Tsen34
Tsn
Tsnaxip1
Tspan14
Tspo
Tssc4
Ttbk1
Ttc14
Ttc19
Ttc25
Ttc3
Ttc7a
Tti2
Ttk
Ttll7
Tuba1c
Tubb6
Tug1
Tusc3
Tut1
Tvp23b
Txlna
Txndc9
Txnrd1
Tyw1
U2af2
U2surp
Uap1
Uba1
Ubap2l
Ubbp4
Ube2d2
Ube2d3-as1
Ube2e3
Ube2i
Ube2q2
Ube2v2
Ube2z
Ube3c
Ube4a
Ube4b
Ubfd1
Ubiad1
Ubl7-as1
Ubr2
Ubxn11
Ubxn2a
Ubxn4
Ubxn8
Ufc1
Ufm1
Ugcg
Ugdh-as1
Uhrf1bp1
Uhrf2
Umad1
Unc13a
Unc45a
Unc50
Unk
Upf3a
Upp2
Uqcr10
Uqcrh
Use1
Uso1
Usp10
Usp14
Usp25
Usp39
Usp47
Usp9x
Uspl1
Utp11
Utp14a
Utp4
Uvssa
Uxt-as1
Vamp7
Vamp8
Vapa
Vars2
Vasp
Vdac3
Vezt
Vill
Vipr2
Vmac
Vmp1
Vpreb3
Vps39
Vps50
Vps51
Vrk1
Vrk3
Vrtn
Vtrna2-1
Wac
Washc2c
Washc4
Wbp2
Wdr11
Wdr13
Wdr18
Wdr24
Wdr37
Wdr43
Wdr6
Wdr74
Wdr81
Wipf3
Wipi2
Wnk1
Wnt10a
Wrn
Wrnip1
Xiap
Xpo7
Xpot
Xrcc4
Xylb
Ybey
Yipf6
Yju2
Ykt6
Ypel3
Ythdf2
Ythdf3
Yy1
Z69890.1
Z83844.1
Z93241.1
Z93930.2
Z95114.4
Zbed3
Zbed6
Zbtb40
Zbtb7b
Zc3h10
Zc3h11a
Zc3h6
Zcchc2
Zcchc4
Zcchc7
Zcwpw2
Zdhhc14
Zdhhc16
Zdhhc20p4
Zfas1
Zfp90
Zfpl1
Zfpm2
Zfyve19
Zfyve21
Zfyve9
Zglp1
Zgpat
Zkscan1
Zkscan3
Zkscan5
Zmiz2
Zmpste24
Zmynd10
Zmynd10-as1
Znf10
Znf131
Znf133
Znf140
Znf146
Znf155
Znf169
Znf17
Znf174
Znf181
Znf189
Znf197
Znf2
Znf207
Znf211
Znf213
Znf224
Znf225
Znf226
Znf227
Znf236
Znf252p-as1
Znf26
Znf263
Znf268
Znf271p
Znf274
Znf275
Znf276
Znf282
Znf286a
Znf292
Znf304
Znf317
Znf331
Znf337-as1
Znf33a
Znf346
Znf354b
Znf37a
Znf383
Znf408
Znf419
Znf420
Znf444
Znf449
Znf451
Znf460
Znf48
Znf485
Znf517
Znf527
Znf529-as1
Znf546
Znf547
Znf548
Znf551
Znf554
Znf557
Znf561-as1
Znf580
Znf581
Znf582-as1
Znf583
Znf586
Znf587
Znf587b
Znf589
Znf593
Znf596
Znf609
Znf628
Znf646
Znf654
Znf687
Znf696
Znf7
Znf707
Znf713
Znf749
Znf75a
Znf76
Znf766
Znf783
Znf805
Znf814
Znf815p
Znf84
Znf846
Znf876p
Zranb2-as1
Zranb2-as2
Zranb3
Zscan25
Zyg11a
