# Supplementary material for: A Bayesian inference transcription factor activity model for the analysis of single-cell transcriptomes
Source: Genome Res. 2021 Jul;31(7):1296–311. doi: 10.1101/gr.265595.120 (PMC8256867; doi:10.1101/gr.265595.120)
Supplement: Supplemental Material [file supp_gr.265595.120_Supplemental_Code.zip › BITFAM/inst/extdata/human/CREBL2]

Ac005514.1
Ac006207.1
Ac006362.1
Ac009365.1
Ac067942.3
Anp32bp3
Arf3
Arhgef4
Asgr1
Atp6v1g2
Brd9
Ccdc146
Cers3
Ebag9p1
Entpd7
Evl
Gabbr1
Hnrnplp2
Ifitm10
Iqce
Linc01119
Linc01264
Linc01304
Linc02251
Lrrc27
Mtfr1l
NA
Nfkbil1
Ogdhl
Oosp1p2
Osbpl8
Paxbp1
Rasgrf2
Rf00019
Rps18p13
Scnn1a
Sgk2
Smim39
Tfdp2
Zbtb20
