# Supplementary material for: A Bayesian inference transcription factor activity model for the analysis of single-cell transcriptomes
Source: Genome Res. 2021 Jul;31(7):1296–311. doi: 10.1101/gr.265595.120 (PMC8256867; doi:10.1101/gr.265595.120)
Supplement: Supplemental Material [file supp_gr.265595.120_Supplemental_Code.zip › BITFAM/inst/extdata/human/CREM]

A2m-as1
A2mp1
Aacs
Aadacp1
Aak1
Aamdc
Aanat
Aar2
Aard
Aars
Aasdhppt
Aatbc
Aatf
Aatk
Abalon
Abca17p
Abca2
Abca5
Abca6
Abca7
Abca9
Abcb1
Abcb8
Abcc10
Abcc11
Abcc2
Abcc3
Abcc5
Abcc5-as1
Abcd1
Abcd3
Abce1
Abcf1
Abcf2
Abcf3
Abcg1
Abhd10
Abhd11
Abhd11-as1
Abhd12
Abhd14a
Abhd14a-acy1
Abhd16a
Abhd17a
Abhd18
Abhd2
Abhd3
Abhd4
Abhd5
Abhd6
Abi3
Abl1
Abl2
Ablim3
Abo
Abr
Abtb1
Ac000035.1
Ac000068.1
Ac000077.1
Ac000123.2
Ac001226.2
Ac002094.1
Ac002094.4
Ac002116.2
Ac002310.1
Ac002310.2
Ac002310.3
Ac002310.4
Ac002310.5
Ac002310.6
Ac002378.1
Ac002451.1
Ac002454.1
Ac002472.1
Ac002472.2
Ac002480.1
Ac002996.1
Ac003002.1
Ac003002.3
Ac003005.1
Ac003005.2
Ac003006.1
Ac003043.1
Ac003070.1
Ac003092.1
Ac003101.2
Ac003684.1
Ac003688.2
Ac003991.1
Ac004012.1
Ac004148.1
Ac004156.1
Ac004160.1
Ac004224.2
Ac004233.3
Ac004233.4
Ac004241.1
Ac004381.1
Ac004471.2
Ac004491.1
Ac004522.1
Ac004528.1
Ac004585.1
Ac004585.2
Ac004590.1
Ac004593.2
Ac004637.1
Ac004687.1
Ac004687.2
Ac004702.1
Ac004706.1
Ac004771.3
Ac004771.4
Ac004805.1
Ac004812.2
Ac004816.1
Ac004817.3
Ac004832.3
Ac004890.1
Ac004890.2
Ac004895.1
Ac004908.1
Ac004908.2
Ac004922.1
Ac004943.2
Ac004980.1
Ac005005.3
Ac005013.1
Ac005020.2
Ac005037.1
Ac005041.1
Ac005050.1
Ac005052.1
Ac005062.1
Ac005083.1
Ac005086.1
Ac005088.1
Ac005104.1
Ac005154.3
Ac005154.4
Ac005186.1
Ac005189.1
Ac005197.1
Ac005220.1
Ac005224.1
Ac005224.4
Ac005234.1
Ac005253.1
Ac005256.1
Ac005258.1
Ac005277.2
Ac005280.1
Ac005280.2
Ac005288.1
Ac005304.1
Ac005324.4
Ac005324.5
Ac005332.4
Ac005339.1
Ac005342.1
Ac005342.2
Ac005391.1
Ac005410.1
Ac005476.2
Ac005486.1
Ac005520.1
Ac005520.2
Ac005523.2
Ac005532.2
Ac005540.1
Ac005586.2
Ac005593.1
Ac005606.2
Ac005614.1
Ac005618.1
Ac005618.3
Ac005632.3
Ac005632.4
Ac005670.2
Ac005674.1
Ac005696.1
Ac005703.3
Ac005726.1
Ac005726.4
Ac005740.3
Ac005759.1
Ac005775.1
Ac005777.1
Ac005779.2
Ac005786.2
Ac005786.4
Ac005790.1
Ac005823.2
Ac005828.1
Ac005828.3
Ac005829.1
Ac005832.4
Ac005833.1
Ac005837.1
Ac005906.2
Ac005911.1
Ac005915.1
Ac005920.1
Ac005921.2
Ac005972.3
Ac006001.2
Ac006019.1
Ac006022.1
Ac006026.3
Ac006033.1
Ac006058.4
Ac006059.1
Ac006059.2
Ac006064.1
Ac006064.6
Ac006077.2
Ac006116.8
Ac006146.1
Ac006153.1
Ac006160.2
Ac006205.2
Ac006207.1
Ac006213.1
Ac006213.4
Ac006252.1
Ac006299.1
Ac006333.2
Ac006372.2
Ac006372.4
Ac006387.1
Ac006441.4
Ac006449.2
Ac006449.6
Ac006460.2
Ac006483.1
Ac006483.2
Ac006486.2
Ac006504.5
Ac006511.5
Ac006529.1
Ac006538.3
Ac006927.1
Ac006942.1
Ac007009.1
Ac007029.1
Ac007032.1
Ac007040.1
Ac007040.2
Ac007099.1
Ac007128.1
Ac007161.1
Ac007161.3
Ac007192.1
Ac007216.1
Ac007216.4
Ac007225.1
Ac007250.1
Ac007298.2
Ac007319.1
Ac007365.1
Ac007375.1
Ac007375.2
Ac007378.1
Ac007389.1
Ac007405.2
Ac007405.3
Ac007448.1
Ac007491.1
Ac007496.1
Ac007546.2
Ac007546.3
Ac007569.1
Ac007610.4
Ac007611.1
Ac007619.2
Ac007620.1
Ac007637.1
Ac007663.3
Ac007681.1
Ac007686.1
Ac007686.4
Ac007690.1
Ac007728.3
Ac007786.1
Ac007787.1
Ac007834.1
Ac007861.1
Ac007881.2
Ac007919.2
Ac007938.2
Ac007950.1
Ac007952.4
Ac007991.1
Ac007998.5
Ac008012.1
Ac008013.1
Ac008014.1
Ac008035.1
Ac008040.1
Ac008040.4
Ac008060.1
Ac008060.4
Ac008063.2
Ac008073.2
Ac008073.3
Ac008088.1
Ac008105.2
Ac008105.3
Ac008109.1
Ac008115.1
Ac008115.3
Ac008121.2
Ac008267.5
Ac008278.2
Ac008280.3
Ac008393.1
Ac008406.3
Ac008427.1
Ac008438.2
Ac008443.1
Ac008443.2
Ac008443.5
Ac008443.6
Ac008494.1
Ac008525.1
Ac008525.2
Ac008537.1
Ac008543.1
Ac008567.2
Ac008569.1
Ac008581.2
Ac008592.1
Ac008592.3
Ac008592.4
Ac008608.2
Ac008610.1
Ac008622.2
Ac008628.2
Ac008629.2
Ac008637.1
Ac008655.2
Ac008663.3
Ac008667.4
Ac008687.4
Ac008687.7
Ac008691.1
Ac008694.2
Ac008696.2
Ac008734.2
Ac008735.5
Ac008736.1
Ac008750.3
Ac008750.7
Ac008752.1
Ac008753.2
Ac008755.1
Ac008763.2
Ac008763.3
Ac008764.6
Ac008764.8
Ac008770.2
Ac008781.1
Ac008781.2
Ac008840.1
Ac008870.1
Ac008870.5
Ac008878.1
Ac008892.1
Ac008897.1
Ac008914.1
Ac008915.2
Ac008966.1
Ac008969.1
Ac008972.1
Ac008972.2
Ac009005.1
Ac009041.3
Ac009054.1
Ac009054.2
Ac009061.2
Ac009065.4
Ac009065.7
Ac009075.1
Ac009086.1
Ac009088.2
Ac009090.3
Ac009093.7
Ac009093.8
Ac009093.9
Ac009107.2
Ac009108.2
Ac009108.5
Ac009120.4
Ac009123.1
Ac009133.1
Ac009133.2
Ac009133.5
Ac009133.6
Ac009139.1
Ac009159.2
Ac009163.6
Ac009226.1
Ac009229.1
Ac009263.1
Ac009271.1
Ac009309.1
Ac009365.1
Ac009404.1
Ac009407.1
Ac009413.1
Ac009432.2
Ac009480.2
Ac009495.1
Ac009495.3
Ac009506.1
Ac009522.1
Ac009554.1
Ac009560.1
Ac009686.1
Ac009720.1
Ac009779.2
Ac009779.3
Ac009812.2
Ac009879.2
Ac009902.1
Ac009950.1
Ac009975.2
Ac009994.1
Ac010148.1
Ac010149.1
Ac010149.2
Ac010168.1
Ac010186.1
Ac010198.1
Ac010200.1
Ac010226.1
Ac010240.3
Ac010247.1
Ac010260.1
Ac010271.1
Ac010271.2
Ac010307.3
Ac010323.1
Ac010325.1
Ac010327.2
Ac010327.3
Ac010327.4
Ac010328.1
Ac010333.3
Ac010336.3
Ac010336.5
Ac010422.1
Ac010422.2
Ac010422.7
Ac010442.2
Ac010463.1
Ac010463.3
Ac010487.2
Ac010501.1
Ac010503.3
Ac010522.1
Ac010531.6
Ac010531.8
Ac010536.3
Ac010547.1
Ac010618.1
Ac010619.2
Ac010646.1
Ac010654.1
Ac010655.2
Ac010655.4
Ac010746.1
Ac010761.1
Ac010761.2
Ac010761.3
Ac010761.5
Ac010761.7
Ac010768.3
Ac010789.1
Ac010973.1
Ac010976.1
Ac010997.2
Ac010997.4
Ac010997.5
Ac010999.2
Ac011005.2
Ac011005.3
Ac011008.1
Ac011195.2
Ac011247.1
Ac011247.2
Ac011287.1
Ac011374.1
Ac011379.2
Ac011444.1
Ac011444.2
Ac011444.3
Ac011446.2
Ac011448.1
Ac011450.1
Ac011455.1
Ac011462.4
Ac011466.1
Ac011468.1
Ac011468.5
Ac011476.3
Ac011477.1
Ac011481.1
Ac011487.4
Ac011491.1
Ac011495.1
Ac011498.1
Ac011511.1
Ac011511.2
Ac011511.3
Ac011529.1
Ac011530.1
Ac011603.1
Ac011603.2
Ac011611.4
Ac011611.6
Ac011752.1
Ac011773.1
Ac011773.2
Ac011773.4
Ac011893.1
Ac011921.1
Ac011933.1
Ac011933.3
Ac011944.1
Ac011979.2
Ac012065.3
Ac012087.2
Ac012146.1
Ac012158.1
Ac012184.2
Ac012186.2
Ac012186.3
Ac012291.2
Ac012306.2
Ac012307.1
Ac012313.6
Ac012313.7
Ac012313.8
Ac012313.9
Ac012358.3
Ac012360.2
Ac012368.1
Ac012370.1
Ac012377.1
Ac012409.1
Ac012462.3
Ac012467.1
Ac012485.1
Ac012485.3
Ac012488.2
Ac012507.1
Ac012531.1
Ac012531.3
Ac012613.1
Ac012615.4
Ac012645.1
Ac012645.3
Ac012668.3
Ac012673.1
Ac012676.3
Ac013270.1
Ac013275.1
Ac013356.4
Ac013394.1
Ac013400.1
Ac013468.1
Ac013472.1
Ac013476.2
Ac013717.1
Ac013726.1
Ac013731.1
Ac015574.1
Ac015687.1
Ac015795.1
Ac015802.6
Ac015813.1
Ac015813.2
Ac015813.4
Ac015871.1
Ac015871.4
Ac015908.1
Ac015909.1
Ac015909.3
Ac015909.4
Ac015909.5
Ac015911.2
Ac015911.9
Ac015912.3
Ac015921.1
Ac015936.1
Ac015967.1
Ac015982.1
Ac016027.1
Ac016292.1
Ac016355.1
Ac016394.1
Ac016405.2
Ac016559.2
Ac016571.1
Ac016575.1
Ac016582.2
Ac016588.2
Ac016596.1
Ac016598.2
Ac016629.1
Ac016629.3
Ac016696.1
Ac016700.3
Ac016722.1
Ac016727.1
Ac016727.2
Ac016735.1
Ac016737.1
Ac016738.2
Ac016773.1
Ac016876.1
Ac016876.2
Ac016903.2
Ac016912.1
Ac016957.1
Ac016957.2
Ac016999.1
Ac017081.1
Ac017083.1
Ac017104.1
Ac017104.3
Ac018362.1
Ac018362.3
Ac018410.1
Ac018413.1
Ac018450.1
Ac018521.1
Ac018521.2
Ac018521.4
Ac018521.5
Ac018521.7
Ac018529.3
Ac018552.1
Ac018558.3
Ac018637.1
Ac018647.2
Ac018716.2
Ac018755.3
Ac018761.1
Ac018761.2
Ac018761.3
Ac018766.1
Ac018781.1
Ac018809.1
Ac018816.1
Ac018845.3
Ac018880.1
Ac018892.3
Ac018931.1
Ac019068.1
Ac019080.1
Ac019103.1
Ac019117.2
Ac019117.3
Ac019131.1
Ac019193.1
Ac019205.1
Ac019211.1
Ac019226.1
Ac019254.1
Ac019257.8
Ac019257.9
Ac019294.2
Ac019294.3
Ac019349.1
Ac020612.2
Ac020656.2
Ac020658.7
Ac020659.1
Ac020661.1
Ac020743.3
Ac020763.1
Ac020765.2
Ac020891.2
Ac020904.3
Ac020907.1
Ac020907.6
Ac020909.1
Ac020909.2
Ac020909.3
Ac020910.5
Ac020911.1
Ac020914.3
Ac020914.5
Ac020915.1
Ac020915.5
Ac020916.2
Ac020928.1
Ac020928.2
Ac020928.3
Ac020934.1
Ac020978.9
Ac021054.1
Ac021074.2
Ac021097.2
Ac021151.1
Ac021171.1
Ac021188.1
Ac021321.1
Ac021422.1
Ac021594.2
Ac021698.1
Ac022007.1
Ac022018.1
Ac022075.1
Ac022087.1
Ac022098.1
Ac022098.3
Ac022098.4
Ac022137.2
Ac022137.3
Ac022154.1
Ac022167.4
Ac022182.1
Ac022210.1
Ac022211.2
Ac022296.1
Ac022384.1
Ac022400.1
Ac022413.1
Ac022415.1
Ac022509.4
Ac022511.1
Ac022613.1
Ac022613.2
Ac022726.1
Ac022748.1
Ac022748.2
Ac022784.1
Ac022816.1
Ac022915.2
Ac022919.1
Ac022973.2
Ac023024.1
Ac023043.1
Ac023050.1
Ac023090.1
Ac023157.2
Ac023157.3
Ac023347.1
Ac023355.1
Ac023509.1
Ac023590.1
Ac023632.2
Ac023632.4
Ac023790.2
Ac023794.2
Ac023794.5
Ac023825.2
Ac023886.1
Ac023906.3
Ac023906.4
Ac023908.3
Ac024243.1
Ac024257.3
Ac024267.1
Ac024267.4
Ac024267.6
Ac024270.4
Ac024293.1
Ac024475.4
Ac024560.1
Ac024580.2
Ac024581.2
Ac024610.2
Ac024619.1
Ac024940.1
Ac025031.1
Ac025031.2
Ac025031.4
Ac025034.2
Ac025048.1
Ac025048.4
Ac025162.1
Ac025162.2
Ac025164.1
Ac025165.1
Ac025165.2
Ac025165.3
Ac025166.1
Ac025171.2
Ac025171.3
Ac025181.2
Ac025183.1
Ac025254.1
Ac025257.1
Ac025262.1
Ac025278.3
Ac025279.1
Ac025283.3
Ac025287.2
Ac025287.3
Ac025419.1
Ac025423.3
Ac025442.1
Ac025465.2
Ac025580.1
Ac026100.1
Ac026124.2
Ac026310.2
Ac026310.3
Ac026362.1
Ac026401.1
Ac026401.2
Ac026412.1
Ac026412.3
Ac026458.2
Ac026461.3
Ac026470.1
Ac026471.2
Ac026620.1
Ac026691.1
Ac026704.1
Ac026770.1
Ac026786.1
Ac026803.2
Ac026904.1
Ac026904.2
Ac026954.1
Ac026954.3
Ac027031.2
Ac027045.2
Ac027088.3
Ac027097.1
Ac027097.2
Ac027176.2
Ac027228.3
Ac027279.2
Ac027281.1
Ac027307.1
Ac027309.1
Ac027319.1
Ac027338.1
Ac027575.2
Ac027644.4
Ac027702.1
Ac027801.4
Ac034102.4
Ac034102.6
Ac034102.7
Ac034102.8
Ac034199.1
Ac034228.1
Ac034236.3
Ac036103.1
Ac036108.1
Ac036176.1
Ac036214.1
Ac036214.4
Ac036222.2
Ac037487.4
Ac039056.1
Ac040169.1
Ac040169.3
Ac040173.1
Ac040904.1
Ac040918.1
Ac040977.1
Ac044798.1
Ac044802.1
Ac044849.1
Ac046130.1
Ac046185.3
Ac048337.1
Ac048341.1
Ac048341.2
Ac048382.4
Ac048383.1
Ac051619.10
Ac051619.7
Ac051619.8
Ac051619.9
Ac053503.2
Ac053503.3
Ac053527.1
Ac055716.3
Ac055733.3
Ac055811.4
Ac058822.1
Ac061975.5
Ac061992.1
Ac061999.1
Ac062028.1
Ac063948.1
Ac063952.1
Ac063976.1
Ac064801.1
Ac064805.1
Ac064805.2
Ac064807.1
Ac064871.1
Ac064875.1
Ac067751.1
Ac067817.1
Ac067852.1
Ac067930.1
Ac067930.3
Ac067930.5
Ac067931.2
Ac067945.3
Ac067968.1
Ac068134.1
Ac068134.2
Ac068205.1
Ac068205.2
Ac068234.1
Ac068234.3
Ac068338.2
Ac068385.1
Ac068389.1
Ac068389.2
Ac068418.1
Ac068620.1
Ac068631.1
Ac068631.3
Ac068669.1
Ac068724.3
Ac068790.2
Ac068790.8
Ac068831.6
Ac068870.1
Ac068888.1
Ac068987.3
Ac069120.1
Ac069185.1
Ac069200.1
Ac069213.1
Ac069277.1
Ac069280.1
Ac069307.1
Ac069366.2
Ac069444.2
Ac069503.2
Ac069528.2
Ac072061.1
Ac072062.1
Ac073046.1
Ac073072.2
Ac073111.1
Ac073111.3
Ac073111.4
Ac073111.5
Ac073176.2
Ac073195.1
Ac073210.2
Ac073257.1
Ac073264.3
Ac073314.1
Ac073320.1
Ac073332.1
Ac073365.1
Ac073389.1
Ac073439.1
Ac073464.1
Ac073517.1
Ac073522.1
Ac073573.1
Ac073592.4
Ac073611.1
Ac073648.6
Ac073857.1
Ac073862.2
Ac073869.5
Ac073896.2
Ac073896.5
Ac073957.1
Ac073957.2
Ac074029.3
Ac074032.1
Ac074091.1
Ac074117.1
Ac074134.1
Ac074138.1
Ac074143.1
Ac074351.1
Ac078802.1
Ac078850.2
Ac078883.1
Ac079061.1
Ac079140.1
Ac079145.1
Ac079171.1
Ac079200.1
Ac079209.1
Ac079296.1
Ac079305.1
Ac079313.1
Ac079313.2
Ac079336.7
Ac079340.2
Ac079341.2
Ac079360.1
Ac079411.1
Ac079447.1
Ac079466.1
Ac079594.2
Ac079600.3
Ac079602.3
Ac079610.2
Ac079742.1
Ac079766.1
Ac079807.1
Ac079834.2
Ac079848.1
Ac079907.1
Ac079922.2
Ac079949.2
Ac080038.1
Ac080080.1
Ac080129.1
Ac082651.4
Ac083798.1
Ac083798.2
Ac083801.2
Ac083805.2
Ac083837.1
Ac083841.1
Ac083843.2
Ac083855.1
Ac083949.1
Ac083973.1
Ac084018.1
Ac084018.2
Ac084082.1
Ac084125.1
Ac084211.1
Ac084262.1
Ac084262.2
Ac084337.2
Ac084364.2
Ac084398.1
Ac084781.2
Ac084809.1
Ac084824.4
Ac084871.2
Ac084876.2
Ac087163.3
Ac087190.2
Ac087239.1
Ac087289.3
Ac087294.1
Ac087362.2
Ac087385.2
Ac087392.5
Ac087439.2
Ac087441.2
Ac087457.1
Ac087500.1
Ac087500.2
Ac087501.3
Ac087521.2
Ac087521.3
Ac087591.1
Ac087623.2
Ac087645.2
Ac087651.1
Ac087672.2
Ac087721.2
Ac087741.3
Ac087752.3
Ac087762.1
Ac087783.1
Ac087893.1
Ac089999.1
Ac090136.2
Ac090152.1
Ac090192.2
Ac090197.1
Ac090229.1
Ac090281.1
Ac090360.1
Ac090376.1
Ac090502.4
Ac090527.2
Ac090541.1
Ac090559.2
Ac090589.1
Ac090607.5
Ac090617.3
Ac090617.4
Ac090617.5
Ac090692.1
Ac090772.1
Ac090772.2
Ac090844.2
Ac090877.2
Ac090888.3
Ac090952.1
Ac090971.1
Ac091045.1
Ac091152.4
Ac091153.1
Ac091153.3
Ac091153.4
Ac091167.6
Ac091167.7
Ac091180.2
Ac091212.1
Ac091271.1
Ac091390.4
Ac091544.3
Ac091551.1
Ac091564.2
Ac091564.3
Ac091564.4
Ac091588.1
Ac091729.3
Ac091736.1
Ac091849.1
Ac091906.1
Ac091917.2
Ac091925.1
Ac091959.1
Ac091959.3
Ac091965.5
Ac092042.3
Ac092045.1
Ac092047.1
Ac092053.2
Ac092053.3
Ac092068.2
Ac092070.1
Ac092072.1
Ac092115.1
Ac092115.3
Ac092117.1
Ac092117.2
Ac092118.1
Ac092118.2
Ac092120.1
Ac092123.1
Ac092135.3
Ac092143.1
Ac092143.2
Ac092145.1
Ac092159.1
Ac092159.2
Ac092171.1
Ac092171.4
Ac092184.1
Ac092287.1
Ac092295.1
Ac092295.2
Ac092296.3
Ac092327.2
Ac092332.1
Ac092335.1
Ac092338.3
Ac092364.1
Ac092368.3
Ac092375.1
Ac092384.2
Ac092468.1
Ac092473.1
Ac092535.2
Ac092535.3
Ac092535.4
Ac092587.1
Ac092597.1
Ac092617.1
Ac092634.3
Ac092641.1
Ac092645.1
Ac092666.1
Ac092718.1
Ac092718.6
Ac092720.1
Ac092755.1
Ac092807.2
Ac092814.1
Ac092835.1
Ac092868.1
Ac092868.3
Ac092902.4
Ac092902.5
Ac092910.3
Ac092919.2
Ac092933.1
Ac092944.1
Ac092953.2
Ac093010.2
Ac093107.2
Ac093151.2
Ac093151.3
Ac093152.1
Ac093155.1
Ac093155.2
Ac093157.1
Ac093249.2
Ac093249.4
Ac093249.5
Ac093323.1
Ac093323.3
Ac093390.1
Ac093423.3
Ac093424.1
Ac093484.3
Ac093484.4
Ac093495.1
Ac093503.1
Ac093510.1
Ac093512.1
Ac093512.2
Ac093525.1
Ac093525.7
Ac093620.1
Ac093627.4
Ac093663.2
Ac093700.1
Ac093714.1
Ac093716.1
Ac093732.1
Ac093732.2
Ac093734.1
Ac093752.1
Ac093752.2
Ac093797.1
Ac093821.1
Ac093824.1
Ac093827.4
Ac093899.2
Ac093904.1
Ac093911.1
Ac096536.2
Ac096540.1
Ac096577.1
Ac096582.2
Ac096637.2
Ac096677.1
Ac096751.1
Ac096861.1
Ac096921.1
Ac096996.2
Ac097103.2
Ac097105.1
Ac097381.3
Ac097460.1
Ac097467.3
Ac097512.1
Ac097625.1
Ac097634.1
Ac097634.3
Ac097637.1
Ac097641.1
Ac097641.2
Ac097658.1
Ac098484.3
Ac098484.4
Ac098582.1
Ac098614.1
Ac098614.3
Ac098650.1
Ac098799.2
Ac098818.1
Ac098828.2
Ac098831.1
Ac098850.2
Ac098850.3
Ac098934.2
Ac098934.4
Ac099066.2
Ac099329.1
Ac099342.1
Ac099343.3
Ac099344.1
Ac099344.2
Ac099489.1
Ac099489.2
Ac099518.1
Ac099521.1
Ac099524.1
Ac099535.1
Ac099670.3
Ac099681.1
Ac099782.2
Ac099795.1
Ac099811.1
Ac099811.4
Ac100775.1
Ac100778.3
Ac100788.1
Ac100793.2
Ac100793.4
Ac100802.1
Ac100803.1
Ac100810.1
Ac100812.1
Ac100818.1
Ac100827.1
Ac100830.2
Ac100835.2
Ac100843.1
Ac100861.1
Ac100861.2
Ac102953.1
Ac103591.3
Ac103681.1
Ac103702.2
Ac103736.1
Ac103810.1
Ac103810.3
Ac103810.8
Ac103810.9
Ac103831.1
Ac103851.1
Ac103858.1
Ac103957.2
Ac103974.1
Ac104046.1
Ac104073.4
Ac104078.1
Ac104109.2
Ac104123.1
Ac104170.1
Ac104229.1
Ac104332.2
Ac104350.1
Ac104435.1
Ac104450.1
Ac104461.1
Ac104506.1
Ac104521.1
Ac104532.1
Ac104532.2
Ac104534.1
Ac104561.1
Ac104564.1
Ac104564.4
Ac104581.4
Ac104590.1
Ac104634.1
Ac104662.2
Ac104695.4
Ac104699.1
Ac104758.5
Ac104763.2
Ac104791.2
Ac104794.1
Ac104794.3
Ac104971.2
Ac104971.3
Ac104984.5
Ac104985.2
Ac104997.1
Ac105020.6
Ac105052.4
Ac105053.1
Ac105105.1
Ac105129.2
Ac105137.2
Ac105224.1
Ac105265.1
Ac105265.2
Ac105275.2
Ac105277.1
Ac105339.1
Ac105345.2
Ac105411.1
Ac105415.1
Ac105760.2
Ac105935.1
Ac106028.2
Ac106038.1
Ac106739.1
Ac106760.1
Ac106760.2
Ac106782.2
Ac106782.5
Ac106786.2
Ac106801.1
Ac106897.1
Ac107016.1
Ac107029.1
Ac107074.1
Ac107083.1
Ac107223.1
Ac107294.1
Ac107398.4
Ac107399.1
Ac107401.1
Ac107959.4
Ac107959.5
Ac107982.2
Ac107990.1
Ac108002.1
Ac108002.2
Ac108039.1
Ac108047.1
Ac108058.1
Ac108097.1
Ac108134.1
Ac108134.3
Ac108134.4
Ac108174.1
Ac108448.3
Ac108463.3
Ac108471.2
Ac108673.3
Ac108676.1
Ac108693.2
Ac108704.2
Ac108738.1
Ac108749.1
Ac108751.4
Ac108865.1
Ac108866.1
Ac108868.1
Ac108868.2
Ac109460.3
Ac109462.1
Ac109466.1
Ac109587.1
Ac109597.2
Ac109635.2
Ac110079.1
Ac110285.1
Ac110285.2
Ac110285.5
Ac110285.7
Ac110749.1
Ac110760.3
Ac110769.1
Ac110769.2
Ac110794.1
Ac111000.1
Ac111000.4
Ac111149.2
Ac111186.1
Ac111188.1
Ac112178.1
Ac112196.1
Ac112219.2
Ac112220.2
Ac112225.1
Ac112236.2
Ac112242.1
Ac112250.1
Ac112482.1
Ac112504.2
Ac112907.1
Ac112907.2
Ac113143.1
Ac113143.2
Ac113189.1
Ac113192.1
Ac113208.1
Ac113410.3
Ac113615.1
Ac114271.1
Ac114291.1
Ac114401.1
Ac114488.2
Ac114488.3
Ac114489.1
Ac114498.1
Ac114689.3
Ac114730.1
Ac114752.1
Ac114760.2
Ac114776.1
Ac114781.3
Ac114803.1
Ac114956.1
Ac114956.3
Ac114982.1
Ac115115.1
Ac115676.1
Ac116021.1
Ac116025.2
Ac116337.3
Ac116348.4
Ac116351.2
Ac116353.1
Ac116366.1
Ac116366.3
Ac116407.2
Ac116535.1
Ac116562.2
Ac117382.2
Ac117386.2
Ac117465.1
Ac117500.5
Ac118344.1
Ac118553.2
Ac118754.1
Ac118754.3
Ac119673.1
Ac119677.1
Ac119800.1
Ac119868.1
Ac120057.2
Ac120057.4
Ac120114.4
Ac120193.1
Ac120498.1
Ac120498.4
Ac121334.2
Ac121338.2
Ac121758.3
Ac121761.1
Ac122713.1
Ac122714.2
Ac123767.1
Ac124016.1
Ac124067.1
Ac124068.2
Ac124242.1
Ac124276.2
Ac124283.1
Ac124283.5
Ac124312.1
Ac124319.1
Ac124947.1
Ac124947.2
Ac125257.2
Ac125494.1
Ac125603.3
Ac125611.3
Ac126175.1
Ac126407.1
Ac126544.2
Ac126564.1
Ac126614.1
Ac126615.2
Ac126696.1
Ac126763.1
Ac126773.4
Ac126915.1
Ac127002.1
Ac127024.2
Ac127024.4
Ac127029.3
Ac127070.1
Ac127459.1
Ac127459.3
Ac127496.7
Ac127522.1
Ac128709.2
Ac129492.1
Ac129492.5
Ac129507.2
Ac129507.3
Ac130343.1
Ac130343.2
Ac130469.1
Ac131009.1
Ac131009.4
Ac131025.3
Ac131097.4
Ac131182.1
Ac131212.4
Ac131235.2
Ac131391.1
Ac131934.1
Ac132008.2
Ac132219.2
Ac132825.4
Ac132872.1
Ac132872.2
Ac132938.5
Ac133065.1
Ac133552.1
Ac133552.2
Ac133637.1
Ac134043.1
Ac134682.1
Ac134772.1
Ac135048.2
Ac135050.5
Ac135050.7
Ac135178.3
Ac135586.2
Ac135895.1
Ac136475.5
Ac136624.3
Ac136632.2
Ac137579.1
Ac137579.2
Ac137630.3
Ac137894.1
Ac137932.2
Ac138123.1
Ac138123.2
Ac138150.1
Ac138304.1
Ac138393.1
Ac138393.2
Ac138393.3
Ac138409.1
Ac138474.1
Ac138512.1
Ac138696.2
Ac138761.1
Ac138811.1
Ac138811.2
Ac138853.1
Ac139099.3
Ac139149.1
Ac139256.1
Ac139453.1
Ac139493.2
Ac139530.3
Ac139713.1
Ac139749.1
Ac139768.1
Ac139792.1
Ac139795.3
Ac141586.1
Ac141930.2
Ac144522.1
Ac144831.1
Ac145098.1
Ac145124.1
Ac145207.8
Ac145207.9
Ac145285.6
Ac145422.1
Ac147055.2
Ac147055.4
Ac147067.2
Ac156455.1
Ac190387.1
Ac215522.2
Ac231657.1
Ac233280.19
Ac233290.2
Ac233300.1
Ac233702.1
Ac233702.8
Ac233723.1
Ac233992.1
Ac233992.3
Ac234582.1
Ac234772.2
Ac234781.1
Ac234917.1
Ac239868.1
Ac241584.2
Ac242426.2
Ac242842.3
Ac243547.1
Ac243571.2
Ac243585.2
Ac243654.1
Ac243965.1
Ac243967.1
Ac244090.3
Ac244100.3
Ac244250.1
Ac244517.4
Ac244517.6
Ac244636.2
Ac245014.3
Ac245033.2
Ac245036.2
Ac245047.6
Ac245060.6
Ac245100.4
Ac245100.8
Ac245100.9
Ac245140.3
Ac245452.1
Ac245517.1
Ac245519.1
Ac245884.4
Ac246817.2
Acaa1
Acaca
Acad10
Acad8
Acad9
Acadm
Acads
Acadsb
Acadvl
Acap3
Acat1
Acat2
Acbd3
Acbd4
Acbd6
Accs
Ace
Acer3
Acin1
Ackr2
Acly
Aco1
Aco2
Acot1
Acot13
Acot6
Acox1
Acox2
Acoxl
Acp1
Acpp
Acsbg1
Acsbg2
Acsf2
Acsf3
Acsl3
Acsl5
Acsm1
Acsm3
Acsm4
Acss2
Acta1
Acta2
Actg1p16
Actl6a
Actl6b
Actl7b
Actn1-as1
Actn2
Actn3
Actn4
Actr10
Actr1a
Actr2
Actr3
Actr3b
Actr6
Acvr1b
Acvr2b
Acvrl1
Acy1
Acyp1
Acyp2
Ad000090.1
Ad000671.1
Ad000671.3
Ad000864.2
Adad2
Adal
Adam10
Adam11
Adam15
Adam22
Adam28
Adam29
Adam9
Adamts10
Adamts13
Adamts14
Adamts18
Adamts6
Adamtsl2
Adamtsl4-as1
Adamtsl5
Adap2
Adarb1
Adat1
Adck1
Adck5
Adcy1
Adcy3
Adcy4
Adcy7
Adcy9
Adcyap1
Add1
Add2
Add3
Adgb
Adgra2
Adgrb1
Adgrb3
Adgrd1
Adgre5
Adgrf2
Adgrg1
Adgrg3
Adgrg7
Adgrl1
Adgrv1
Adh5p2
Adhfe1
Adipor1
Adipor2
Adirf
Adk
Adm
Adnp2
Adnp-as1
Ado
Adora2a
Adora2a-as1
Adpgk-as1
Adprh
Adprhl1
Adprm
Adra1d
Adra2a
Adrb1
Adrm1
Adsl
Adssl1
Adtrp
Aebp2
Af003529.1
Af038458.2
Af067845.5
Af107885.2
Af111167.1
Af111169.3
Af117829.1
Af129408.1
Af131215.7
Af186190.1
Af196972.1
Af230666.1
Af233439.1
Af235103.2
Af241728.1
Af274858.1
Af305872.1
Afap1
Afap1-as1
Afdn
Afdn-dt
Aff1
Aff3
Afg1l
Afg3l1p
Afg3l2
Afmid
Afp
Aftph
Agap1
Agap1-it1
Agap3
Agbl3
Agbl5
Agfg1
Agfg2
Aggf1
Agk
Agl
Ago1
Ago2
Ago3
Agpat1
Agpat3
Agpat4
Agpat5
Agps
Agrn
Agrp
Agtrap
Ahcyl1
Ahcyl2
Ahdc1
Ahr
Ahrr
Ahsa1
Ahsa2p
Ahsg
Aifm1p1
Aig1
Aimp1
Aimp2
Aip
Aipl1
Aj003147.2
Aj011932.1
Aj271736.1
Ajm1
Ajuba
Ak2
Ak4
Ak4p2
Ak7
Ak9
Akap1
Akap12
Akap13
Akap17a
Akap2
Akap7
Akap8l
Akap9
Akirin1
Akr1a1
Akr1b1
Akr1c1
Akr1c2
Akr1d1
Akr1d1p1
Akr1e2
Akt1s1
Akt2
Akt3
Al008635.1
Al008718.1
Al008726.1
Al008729.1
Al008729.2
Al009028.1
Al009179.1
Al009183.1
Al020996.2
Al020997.2
Al021068.1
Al021154.1
Al021155.2
Al021368.1
Al021391.1
Al021393.1
Al021396.1
Al021546.1
Al021578.1
Al021997.3
Al022067.1
Al022069.1
Al022069.2
Al022157.1
Al022237.1
Al022238.2
Al022238.4
Al022312.1
Al022314.1
Al022316.1
Al022318.4
Al022319.1
Al022323.2
Al022326.1
Al022328.3
Al022331.1
Al022476.1
Al022724.1
Al023283.1
Al023574.1
Al023803.3
Al023806.1
Al023806.2
Al023806.3
Al024498.2
Al024507.2
Al024508.2
Al024509.1
Al031055.1
Al031056.1
Al031123.2
Al031123.3
Al031229.1
Al031282.1
Al031289.1
Al031428.1
Al031432.3
Al031432.4
Al031587.2
Al031590.1
Al031658.2
Al031665.1
Al031666.1
Al031666.2
Al031709.1
Al031710.2
Al031777.2
Al031777.3
Al031847.2
Al031963.2
Al031985.1
Al032819.1
Al032819.3
Al033527.3
Al033527.4
Al033527.5
Al033528.2
Al034346.1
Al034374.1
Al034379.1
Al034397.2
Al034397.3
Al034417.2
Al034548.1
Al034555.1
Al035078.4
Al035398.1
Al035405.1
Al035420.2
Al035423.1
Al035427.1
Al035530.2
Al035661.1
Al049542.1
Al049543.1
Al049557.1
Al049697.1
Al049712.1
Al049779.3
Al049780.1
Al049780.2
Al049794.1
Al049795.1
Al049796.1
Al049828.1
Al049833.2
Al049836.1
Al049844.1
Al049870.3
Al050320.1
Al050403.2
Al078459.1
Al078590.3
Al078621.1
Al078621.3
Al078644.2
Al079342.3
Al080250.1
Al080273.1
Al096701.2
Al096828.3
Al096865.1
Al096870.1
Al109613.1
Al109614.1
Al109618.1
Al109741.1
Al109811.3
Al109917.1
Al109918.1
Al109924.1
Al109936.2
Al110118.2
Al110292.1
Al117339.5
Al117382.2
Al118508.1
Al118508.2
Al118558.3
Al121579.2
Al121594.1
Al121656.1
Al121758.1
Al121759.2
Al121760.1
Al121768.1
Al121772.1
Al121820.1
Al121829.1
Al121829.2
Al121830.1
Al121845.3
Al121845.4
Al121900.2
Al121906.1
Al121935.1
Al121936.1
Al121949.3
Al121956.1
Al121972.1
Al121983.1
Al121990.1
Al121992.1
Al121994.1
Al122023.1
Al122035.1
Al132639.3
Al132657.2
Al132709.1
Al132780.1
Al132780.2
Al132801.1
Al132819.1
Al132857.1
Al132875.3
Al132989.2
Al133153.1
Al133153.2
Al133215.2
Al133216.2
Al133227.1
Al133230.1
Al133268.1
Al133338.1
Al133343.1
Al133351.1
Al133371.1
Al133396.2
Al133410.3
Al133415.1
Al133445.2
Al133467.1
Al133467.2
Al133467.3
Al133480.1
Al133485.1
Al133499.1
Al133547.1
Al133551.1
Al135744.1
Al135791.1
Al135818.1
Al135838.1
Al135901.1
Al135905.2
Al136038.3
Al136038.5
Al136040.1
Al136084.2
Al136131.1
Al136131.3
Al136141.1
Al136146.2
Al136181.1
Al136295.1
Al136301.1
Al136309.2
Al136309.4
Al136368.1
Al136982.5
Al136987.1
Al137003.1
Al137003.2
Al137005.2
Al137026.2
Al137060.1
Al137067.1
Al137078.2
Al137186.2
Al137782.1
Al137785.1
Al137802.1
Al137802.2
Al137802.3
Al137856.1
Al138693.1
Al138720.1
Al138733.1
Al138756.1
Al138767.2
Al138781.1
Al138826.1
Al138831.1
Al138831.2
Al138885.3
Al138900.2
Al138916.1
Al138921.1
Al138966.2
Al138976.2
Al139008.2
Al139035.1
Al139039.3
Al139082.1
Al139095.3
Al139095.4
Al139099.1
Al139099.3
Al139132.1
Al139158.2
Al139184.1
Al139220.2
Al139246.5
Al139254.2
Al139260.1
Al139294.1
Al139300.1
Al139317.1
Al139317.5
Al139353.2
Al139385.1
Al139393.1
Al139412.1
Al139805.1
Al157385.1
Al157392.4
Al157400.1
Al157400.2
Al157400.5
Al157402.2
Al157702.2
Al157786.1
Al157791.2
Al157871.4
Al157935.1
Al158070.2
Al158151.1
Al158151.3
Al158206.1
Al158207.2
Al158211.3
Al158212.2
Al158800.1
Al158837.1
Al158839.1
Al158847.1
Al159169.1
Al159169.3
Al160006.1
Al160035.1
Al160171.1
Al160191.1
Al160275.1
Al160275.2
Al160286.1
Al160291.1
Al160314.2
Al160408.2
Al160408.5
Al161452.1
Al161668.1
Al161729.2
Al161729.4
Al161785.2
Al161785.3
Al161908.1
Al161931.1
Al161937.1
Al162231.1
Al162231.2
Al162231.3
Al162253.1
Al162377.1
Al162385.1
Al162385.2
Al162427.1
Al162431.4
Al162582.1
Al163636.2
Al353588.1
Al353596.1
Al353597.3
Al353621.2
Al353648.1
Al353689.2
Al353719.1
Al353743.1
Al353747.2
Al353764.1
Al353795.2
Al354696.2
Al354707.1
Al354710.1
Al354710.2
Al354733.1
Al354740.1
Al354761.1
Al354811.1
Al354813.1
Al354836.1
Al354861.3
Al354863.1
Al354872.1
Al354892.1
Al354919.2
Al354920.1
Al355001.2
Al355075.1
Al355075.4
Al355102.2
Al355149.1
Al355297.1
Al355297.2
Al355297.3
Al355303.1
Al355376.2
Al355377.2
Al355388.1
Al355490.1
Al355490.2
Al355499.1
Al355499.2
Al355516.1
Al355598.1
Al355810.1
Al355870.1
Al355916.1
Al355987.1
Al355987.2
Al355987.3
Al355987.4
Al355987.5
Al356020.1
Al356055.1
Al356234.2
Al356235.1
Al356309.1
Al356309.2
Al356417.1
Al356441.1
Al356488.2
Al356583.1
Al356599.1
Al356740.3
Al356867.1
Al357054.2
Al357075.2
Al357078.3
Al357079.2
Al357143.1
Al357315.2
Al357558.2
Al357833.1
Al357835.1
Al357992.1
Al358075.2
Al358075.4
Al358215.2
Al358216.1
Al358334.2
Al358393.1
Al358472.2
Al358472.4
Al358472.5
Al358472.7
Al358473.1
Al358613.2
Al358933.1
Al358976.1
Al359265.3
Al359510.2
Al359538.1
Al359541.1
Al359636.2
Al359643.2
Al359644.1
Al359711.2
Al359757.2
Al359762.1
Al359834.1
Al359837.1
Al359878.1
Al359878.2
Al359962.1
Al359979.2
Al360012.1
Al360093.1
Al360181.3
Al360181.4
Al360182.2
Al360294.1
Al365205.1
Al365226.1
Al365226.2
Al365273.1
Al365295.1
Al365356.2
Al365356.3
Al365434.1
Al390036.1
Al390198.1
Al390318.1
Al390719.1
Al390726.6
Al390729.1
Al390879.1
Al390955.2
Al390957.1
Al390961.1
Al391058.1
Al391069.2
Al391121.1
Al391152.1
Al391244.2
Al391262.1
Al391335.1
Al391422.4
Al391650.1
Al391669.1
Al391684.1
Al391832.2
Al391832.3
Al391839.1
Al391839.2
Al391869.1
Al392086.2
Al392172.1
Al441992.1
Al442128.2
Al445187.1
Al445231.1
Al445250.1
Al445307.1
Al445363.3
Al445471.2
Al445472.1
Al445483.1
Al445490.1
Al445646.1
Al445675.2
Al445933.1
Al449283.1
Al449423.1
Al450226.2
Al450304.2
Al450309.1
Al450344.1
Al450344.3
Al450468.2
Al450472.2
Al450998.2
Al451007.2
Al451007.3
Al451044.1
Al451054.2
Al451062.1
Al451062.3
Al451074.4
Al451085.1
Al451085.2
Al451123.1
Al451165.1
Al451165.2
Al512274.1
Al512328.1
Al512599.1
Al512625.1
Al512631.1
Al512658.1
Al512770.1
Al512791.2
Al513008.1
Al513122.2
Al513124.1
Al513165.2
Al513174.1
Al513217.1
Al513220.1
Al513314.2
Al513327.2
Al513412.1
Al513497.1
Al583835.2
Al589642.1
Al589740.1
Al589765.2
Al589765.4
Al590004.2
Al590068.1
Al590068.3
Al590133.1
Al590139.1
Al590226.2
Al590235.1
Al590282.1
Al590326.1
Al590327.1
Al590432.1
Al590556.1
Al590560.2
Al590627.2
Al590648.1
Al590666.4
Al590683.1
Al590708.1
Al590764.1
Al590822.1
Al591167.1
Al591212.1
Al591222.1
Al591368.1
Al591485.1
Al591806.1
Al591806.3
Al591848.1
Al591926.6
Al592146.1
Al592287.1
Al592293.1
Al592295.4
Al592309.2
Al592402.1
Al592429.2
Al592431.2
Al596257.1
Al603832.2
Al603832.3
Al603914.1
Al606490.1
Al606537.1
Al606760.1
Al606760.3
Al606763.1
Al606807.1
Al611929.1
Al627171.1
Al627313.1
Al627422.2
Al645608.2
Al645608.3
Al645608.6
Al645608.7
Al645728.1
Al645922.1
Al645924.1
Al645929.3
Al645941.1
Al645941.3
Al662797.1
Al662890.1
Al662899.1
Al662899.2
Al662907.1
Al669831.3
Al669831.4
Al669831.5
Al670729.1
Al671883.3
Al672277.1
Al672291.1
Al691403.2
Al691442.1
Al691482.3
Al713999.1
Al731563.3
Al731569.1
Al731577.2
Al732292.2
Al732314.6
Al807752.6
Al807757.2
Al807776.1
Al844908.2
Al928654.3
Al929472.2
Alas1
Alb
Aldh16a1
Aldh18a1
Aldh1b1
Aldh1l1
Aldh2
Aldh3a2
Aldh3b1
Aldh3b2
Aldh5a1
Aldh7a1
Aldh8a1
Aldoa
Aldoc
Alg1
Alg10
Alg10b
Alg11
Alg13
Alg1l
Alg1l13p
Alg1l3p
Alg1l9p
Alg3
Alg3p1
Alk
Alkbh3
Alkbh5
Alkbh7
Alms1
Alms1p1
Alox12-as1
Alox15
Alox15p1
Alox5ap
Alpl
Alpp
Alx3
Amd1
Amdhd1
Amdhd2
Amer3
Amfr
Amhr2
Amotl1
Ampd2
Ampd3
Amt
Amz2
Amz2p1
Anapc11
Anapc16
Anapc4
Anapc7
Ang
Angel2
Angptl3
Angptl6
Ank2
Ank3
Ankef1
Ankfy1
Ankhd1
Ankhd1-eif4ebp3
Ankle2
Ankmy2
Ankrd11
Ankrd12
Ankrd13a
Ankrd13b
Ankrd13d
Ankrd20a4
Ankrd24
Ankrd26
Ankrd29
Ankrd33
Ankrd33b
Ankrd36
Ankrd37
Ankrd40cl
Ankrd42
Ankrd46
Ankrd49
Ankrd53
Ankrd55
Ankrd6
Ankrd62
Ankrd63
Anks1a
Anks1b
Ankub1
Ankzf1
Anln
Ano10
Ano6
Ano7
Ano7l1
Anp32b
Anpep
Antxr1
Antxrl
Anxa13
Anxa2
Anxa3
Anxa4
Anxa5
Anxa6
Aoc1
Aoc4p
Ap000229.1
Ap000238.1
Ap000317.2
Ap000344.1
Ap000346.3
Ap000346.4
Ap000347.1
Ap000355.1
Ap000424.1
Ap000436.1
Ap000439.2
Ap000439.4
Ap000442.1
Ap000442.2
Ap000446.1
Ap000547.3
Ap000640.2
Ap000646.1
Ap000662.1
Ap000688.4
Ap000695.1
Ap000704.1
Ap000721.1
Ap000753.1
Ap000757.2
Ap000763.3
Ap000769.1
Ap000769.2
Ap000781.1
Ap000787.1
Ap000787.2
Ap000812.5
Ap000842.2
Ap000845.1
Ap000864.1
Ap000866.1
Ap000866.2
Ap000867.3
Ap000867.4
Ap000873.2
Ap000894.2
Ap000894.4
Ap000916.1
Ap000936.1
Ap000941.1
Ap000942.1
Ap000943.3
Ap000944.1
Ap000944.2
Ap001062.2
Ap001107.1
Ap001107.3
Ap001107.4
Ap001107.5
Ap001107.9
Ap001124.1
Ap001150.1
Ap001160.1
Ap001160.2
Ap001189.5
Ap001207.2
Ap001267.4
Ap001267.5
Ap001273.2
Ap001324.3
Ap001347.1
Ap001362.2
Ap001363.2
Ap001372.2
Ap001412.1
Ap001432.1
Ap001453.1
Ap001462.1
Ap001468.1
Ap001528.1
Ap001542.1
Ap001542.2
Ap001625.3
Ap001627.1
Ap001636.3
Ap001642.1
Ap001767.3
Ap001816.1
Ap001830.1
Ap001931.1
Ap001962.1
Ap001981.1
Ap002008.2
Ap002026.1
Ap002336.3
Ap002358.1
Ap002364.1
Ap002373.1
Ap002380.1
Ap002387.2
Ap002453.1
Ap002478.1
Ap002495.2
Ap002761.2
Ap002761.4
Ap002833.1
Ap002833.2
Ap002851.1
Ap002852.1
Ap002856.3
Ap002884.1
Ap002884.3
Ap002892.1
Ap002892.2
Ap002981.1
Ap002992.1
Ap003028.1
Ap003041.1
Ap003068.1
Ap003068.4
Ap003071.1
Ap003086.1
Ap003097.1
Ap003108.1
Ap003108.2
Ap003119.3
Ap003174.2
Ap003357.1
Ap003390.1
Ap003392.13
Ap003392.6
Ap003396.1
Ap003396.3
Ap003419.1
Ap003419.2
Ap003419.3
Ap003465.1
Ap003469.3
Ap003469.4
Ap003471.1
Ap003472.1
Ap003472.2
Ap003498.2
Ap003499.2
Ap003501.1
Ap003680.1
Ap003721.4
Ap003733.4
Ap004609.2
Ap004609.3
Ap005139.1
Ap005229.2
Ap005263.1
Ap005264.4
Ap005264.5
Ap005328.1
Ap005328.2
Ap005717.1
Ap006216.1
Ap006285.2
Ap006294.2
Ap1ar
Ap1g2
Ap1m1
Ap1s1
Ap2a1
Ap2a2
Ap2b1
Ap2m1
Ap2s1
Ap3b2
Ap3m2
Ap3s1
Ap4e1
Ap4m1
Ap4s1
Ap5m1
Ap5s1
Ap5z1
Apaf1
Apba2
Apbb1
Apbb3
Apc
Apc2
Apcdd1l
Apeh
Apela
Apex1
Apex2
Aph1a
Api5
Aplf
Aplp1
Aplp2
Apoa1-as
Apoa5
Apobec3b
Apobec3c
Apobec3f
Apobec3h
Apobec4
Apobr
Apoc1p1
Apoc2
Apoc3
Apod
Apoe
Apol1
Apold1
Apom
Apool
Apoop1
Apopt1
Appl1
Aqp1
Aqp10
Aqp11
Aqp12b
Araf
Arap1
Arap1-as1
Arap2
Arap3
Arcn1
Areg
Arf1
Arf4-as1
Arf5
Arfgap1
Arfgap3
Arfip1
Arg2
Argfxp2
Arhgap10
Arhgap11b
Arhgap15
Arhgap23
Arhgap24
Arhgap25
Arhgap26
Arhgap26-it1
Arhgap27
Arhgap28
Arhgap30
Arhgap31
Arhgap33
Arhgap39
Arhgap40
Arhgap42
Arhgap44
Arhgap45
Arhgap5
Arhgdib
Arhgef1
Arhgef10
Arhgef12
Arhgef15
Arhgef16
Arhgef17
Arhgef18
Arhgef2
Arhgef25
Arhgef28
Arhgef3
Arhgef37
Arhgef39
Arhgef7
Arid1a
Arid1b
Arid2
Arid3a
Arid3b
Arid3c
Arid4a
Arid4b
Arid5a
Arid5b
Arih1
Arih2
Arl10
Arl13b
Arl14ep
Arl14epl
Arl2
Arl2bp
Arl2-snx15
Arl4a
Arl5a
Arl5ap3
Arl6
Arl6ip5
Arl6ip6
Arl8b
Armc1
Armc10
Armc5
Armc6
Armc7
Armc8
Armcx1
Armcx3
Armcx3-as1
Armcx5
Armcx5-gprasp2
Armh1
Armt1
Arntl
Arntl2
Arpc1a
Arpc1b
Arpc2
Arpc4
Arpc4-ttll3
Arpc5
Arpc5l
Arrb1
Arrdc1
Arrdc2
Arrdc3-as1
Arsa
Arsb
Arsf
Arsg
Arsk
Art4
Arv1
Arvcf
Asah1
Asap1
Asb1
Asb16
Asb2
Asb3
Asb4
Asb7
Ascc2
Ascl3
Asdurf
Asf1a
Ash2l
Asic1
Asic4
Asl
Asnsd1
Aspa
Aspdh
Asph
Asphd1
Aspscr1
Ass1
Ass1p7
Ass1p9
Asxl1
Asxl3
Atad3a
Atad3b
Atad5
Atat1
Ate1-as1
Atf1
Atf3
Atf4
Atf5
Atf7ip
Atf7ip2
Atg10
Atg101
Atg13
Atg16l1
Atg16l2
Atg2a
Atg4a
Atg4b
Atg4c
Atg4d
Atg5
Atg7
Atg9a
Atg9b
Atic
Atl1
Atm
Atmin
Atn1
Atoh8
Atox1
Atp10d
Atp11a
Atp11b
Atp13a1
Atp13a3
Atp1a1
Atp1a1-as1
Atp1a4
Atp1b3
Atp23
Atp2a1
Atp2b3
Atp2b4
Atp2c1
Atp5f1b
Atp5f1d
Atp5if1
Atp5mc1
Atp5mf
Atp5mg
Atp5pb
Atp5pdp4
Atp5po
Atp6ap1
Atp6ap1l
Atp6ap2
Atp6v0a1
Atp6v0a2
Atp6v0b
Atp6v0c
Atp6v0cp1
Atp6v0cp3
Atp6v0e1
Atp6v0e2
Atp6v1a
Atp6v1b1
Atp6v1b2
Atp6v1c1
Atp6v1d
Atp6v1f
Atp6v1g1
Atp6v1g1p4
Atp6v1g1p6
Atp6v1h
Atp7a
Atp7b
Atp8b1
Atp8b2
Atp9a
Atp9b
Atpaf2
Atr
Atraid
Atrip
Atrn
Atxn1
Atxn10
Atxn1l
Atxn2-as
Atxn2l
Atxn7
Atxn7l1
Atxn7l2
Atxn7l3b
Aup1
Aurka
Aurkaip1
Aurkc
Auts2
Avl9
Avpr2
Axdnd1
Axin2
Axl
Azi2
Azin1-as1
Azu1
B2m
B3galt4
B3galt6
B3gnt10
B3gnt4
B3gnt5
B3gnt6
B4galnt1
B4galnt3
B4galt1-as1
B4galt2
B4galt4
B4galt7
B9d1
B9d2
Baalc
Babam1
Bace2
Bach1
Bach2
Bad
Bag2
Bag3
Bag4
Bage2
Bahcc1
Baiap2
Baiap3
Bak1
Bambi
Banf1
Bank1
Banp
Barhl1
Basp1
Batf
Bax
Baz2a
Bbof1
Bbox1
Bbs1
Bbs12
Bbs4
Bbs5
Bbs7
Bbs9
Bbx
Bcam
Bcap29
Bcar1
Bcar3
Bcar4
Bcas3
Bcas4
Bcat1
Bcat2
Bccip
Bcdin3d-as1
Bckdha
Bckdhb
Bckdk
Bcl2
Bcl2l1
Bcl2l10
Bcl2l11
Bcl2l12
Bcl2l13
Bcl2l2
Bcl2l2-pabpn1
Bcl3
Bcl6
Bcl6b
Bcl7a
Bcl9l
Bcorl1
Bcr
Bcrp5
Bcs1l
Bdh1
Bdkrb2
Bdnf-as
Bdp1
Bean1
Becn1
Bend3
Bend6
Bend7
Best1
Bet1
Bex4
Bfar
Bfsp1
Bfsp2
Bglt3
Bhlha9
Bhlhb9
Bhlhe40
Bhlhe40-as1
Bicd1
Bicdl1
Bicdl2
Bicra
Bicral
Bin1
Bin3
Birc2
Birc3
Birc5
Birc6
Birc7
Bivm
Bivm-ercc5
Blk
Blm
Bloc1s1
Bloc1s3
Bloc1s4
Bloc1s6
Blvra
Blzf1
Bmf
Bmp1
Bmp2k
Bmpr1a
Bmpr2
Bms1p1
Bms1p4
Bnip1
Bnip2
Bnip3l
Bok-as1
Bola1
Bola2p1
Bola3-as1
Bora
Borcs5
Borcs6
Borcs7
Borcs7-asmt
Borcs8
Borcs8-mef2b
Bpgm
Bphl
Bptf
Brca2
Brcc3
Brd2
Brd3os
Brd4
Brd8
Brd9p1
Bri3
Brix1
Brms1
Brms1l
Brox
Brpf1
Brpf3
Brsk1
Brsk2
Brwd1
Brwd1-as1
Brwd1-as2
Bscl2
Bsg
Btbd19
Btbd2
Btbd6
Btd
Btf3
Btf3l4
Btf3p9
Btg1
Btg2
Btg3-as1
Btk
Btla
Btn2a1
Btn2a2
Btn2a3p
Btn3a1
Btn3a2
Btn3a3
Btnl9
Btrc
Bub1b
Bub3
Bud23
Bud31
Bx072579.2
Bx255925.1
Bx255925.3
Bx322234.1
Bx323046.1
Bx470102.1
Bx537318.1
Bx537318.2
Bx571818.1
Bx664615.1
Bysl
Bzw1
Bzw2
C10orf25
C10orf53
C10orf55
C10orf88
C11orf1
C11orf21
C11orf24
C11orf49
C11orf54
C11orf58
C11orf74
C11orf94
C11orf96
C12orf10
C12orf29
C12orf40
C12orf42
C12orf43
C12orf45
C12orf54
C12orf57
C12orf60
C12orf65
C12orf75
C12orf76
C14orf119
C14orf178
C14orf28
C14orf93
C15orf39
C15orf41
C15orf48
C15orf53
C15orf61
C15orf62
C15orf65
C16orf45
C16orf70
C16orf71
C16orf72
C16orf74
C16orf86
C16orf89
C16orf92
C17orf100
C17orf107
C17orf113
C17orf49
C17orf51
C17orf64
C17orf80
C17orf97
C17orf99
C18orf21
C18orf25
C18orf54
C19orf24
C19orf38
C19orf44
C19orf53
C19orf66
C19orf67
C19orf81
C19orf85
C1galt1
C1galt1p1
C1orf105
C1orf109
C1orf112
C1orf122
C1orf131
C1orf159
C1orf162
C1orf167
C1orf198
C1orf210
C1orf220
C1orf232
C1orf53
C1orf56
C1qc
C1qtnf1
C1qtnf5
C1qtnf6
C1qtnf9b
C1rl-as1
C2
C20orf204
C21orf59-tcp10l
C21orf62-as1
C21orf91
C21orf91-ot1
C22orf46
C2cd2l
C2cd3
C2cd4d
C2cd5
C2orf15
C2orf16
C2orf49
C2orf50
C2orf69
C2orf69p1
C2orf69p2
C2orf70
C2orf73
C2orf83
C2orf88
C2orf92
C3
C3orf14
C3orf38
C3orf80
C3orf85
C4b
C4bpb
C4orf33
C4orf47
C4orf48
C5
C5ar1
C5ar2
C5orf22
C5orf24
C5orf30
C5orf51
C5orf56
C5orf66-as2
C6orf120
C6orf203
C6orf223
C6orf47
C6orf47-as1
C6orf48
C6orf89
C6orf99
C7orf26
C7orf31
C7orf50
C7orf77
C8a
C8g
C8orf33
C8orf44
C8orf82
C8orf89
C9orf131
C9orf135
C9orf139
C9orf16
C9orf163
C9orf170
C9orf24
C9orf3
C9orf43
C9orf85
Ca11
Ca14
Ca2
Ca5a
Ca5bp1
Cab39
Cab39l
Cabin1
Cables2
Cabp1
Cacfd1
Cacna1a
Cacna1c
Cacna1c-it1
Cacna1g
Cacna1h
Cacnb1
Cacnb3
Cacnb4
Cacng7
Cactin
Cacybp
Cad
Cadm2
Cage1
Calb2
Calcb
Calcoco2
Calcp
Cald1
Calhm3
Calm1
Calm2p2
Calm3
Caln1
Calr
Calu
Camk2g
Camk4
Camkmt
Camkv
Camlg
Camp
Camta1
Camta2
Cand1
Cand2
Canx
Cap1
Capn1
Capn10
Capn12
Capn13
Capn15
Capn2
Capn7
Capn8
Capns1
Caprin1
Capza1
Capza2
Card14
Card19
Card8
Card8-as1
Card9
Carf
Carm1
Carmil1
Carmil2
Carnmt1-as1
Casc1
Casc15
Casc19
Casc2
Casc3
Casc4
Casc8
Casd1
Cask
Caskin2
Casp10
Casp2
Casp3
Casp7
Casp8
Casp8ap2
Cass4
Cast
Castor3
Casz1
Cat
Catip
Catsper2
Catsper2p1
Catsperd
Catsperg
Cav1
Cbfa2t2
Cbl
Cblb
Cbll1
Cbr3-as1
Cbwd2
Cbwd5
Cbx1p2
Cbx2
Cbx3
Cbx4
Cc2d1a
Cc2d2b
Ccar1
Ccar2
Ccdc102b
Ccdc103
Ccdc106
Ccdc107
Ccdc113
Ccdc115
Ccdc117
Ccdc124
Ccdc126
Ccdc130
Ccdc134
Ccdc136
Ccdc137
Ccdc138
Ccdc140
Ccdc142
Ccdc144a
Ccdc144cp
Ccdc144nl
Ccdc144nl-as1
Ccdc146
Ccdc15
Ccdc150
Ccdc152
Ccdc155
Ccdc157
Ccdc159
Ccdc162p
Ccdc171
Ccdc174
Ccdc18
Ccdc180
Ccdc183
Ccdc184
Ccdc188
Ccdc192
Ccdc194
Ccdc22
Ccdc24
Ccdc26
Ccdc28a
Ccdc28b
Ccdc30
Ccdc32
Ccdc34
Ccdc38
Ccdc39
Ccdc40
Ccdc50
Ccdc51
Ccdc57
Ccdc61
Ccdc63
Ccdc65
Ccdc66
Ccdc69
Ccdc7
Ccdc70
Ccdc74a
Ccdc77
Ccdc78
Ccdc80
Ccdc82
Ccdc83
Ccdc84
Ccdc85b
Ccdc86
Ccdc88a
Ccdc88b
Ccdc9
Ccdc91
Ccdc97
Ccdc9b
Ccin
Cck
Cckbr
Ccl19
Ccl20
Ccl25
Ccl4
Ccl4l2
Ccm2
Ccm2l
Ccn1
Ccnb1
Ccnb2
Ccnb3
Ccnd1
Ccnd2
Ccnd3
Ccndbp1
Ccne1
Ccng1
Ccng2
Ccnjl
Ccnk
Ccnl1
Ccnt2
Ccny
Ccnyl1
Ccp110
Ccr10
Ccr5
Ccr7
Ccr8
Ccr9
Ccrl2
Ccs
Ccser2
Cct2
Cct6a
Cct6p1
Cct6p3
Cct7
Cct7p2
Cct8
Ccz1
Cd101
Cd109
Cd151
Cd164
Cd164l2
Cd19
Cd1d
Cd22
Cd274
Cd28
Cd2ap
Cd300lb
Cd300lg
Cd33
Cd34
Cd36
Cd37
Cd3d
Cd3eap
Cd3g
Cd44
Cd46
Cd46p1
Cd48
Cd53
Cd55
Cd63
Cd68
Cd69
Cd70
Cd79a
Cd81
Cd82
Cd84
Cd86
Cd8a
Cd99
Cda
Cdadc1
Cdc123
Cdc14a
Cdc14b
Cdc16
Cdc20
Cdc25b
Cdc34
Cdc37
Cdc37l1
Cdc37l1-dt
Cdc40
Cdc42
Cdc42bpb
Cdc42bpg
Cdc42ep1
Cdc42ep3
Cdc42ep4
Cdc42se1
Cdc42se2
Cdc45
Cdc6
Cdc73
Cdca2
Cdca4p1
Cdca5
Cdca7
Cdca8
Cdh1
Cdh13
Cdh15
Cdh23
Cdh26
Cdh3
Cdh5
Cdhr1
Cdhr2
Cdhr3
Cdhr5
Cdip1
Cdiptosp
Cdk1
Cdk10
Cdk11a
Cdk12
Cdk13
Cdk14
Cdk16
Cdk18
Cdk19
Cdk2
Cdk2ap2
Cdk3
Cdk5
Cdk5r2
Cdk5rap3
Cdk7
Cdk8
Cdk9
Cdkal1
Cdkl3
Cdkl5
Cdkn1a
Cdkn1b
Cdkn2aip
Cdkn2c
Cdkn2d
Cdkn3
Cdrt1
Cds1
Cds2
Cdv3
Cdx2
Cdyl
Ceacam18
Ceacam20
Ceacam5
Cebpa-dt
Cebpb
Cebpd
Cebpg
Cecr2
Cela2a
Celf2
Celf3
Celsr2
Celsr3
Cenpa
Cenpbd1p1
Cenpf
Cenph
Cenpi
Cenpo
Cenpp
Cenps
Cenps-cort
Cenpt
Cenpw
Cep112
Cep126
Cep131
Cep135
Cep164
Cep164p1
Cep170b
Cep192
Cep350
Cep44
Cep55
Cep57
Cep57l1
Cep57l1p1
Cep63
Cep68
Cep78
Cep83
Cep83-dt
Cep85
Cep95
Cep97
Cept1
Cercam
Cerna1
Cerna3
Cers1
Cers4
Cers6
Cers6-as1
Ces2
Ces3
Cfap100
Cfap161
Cfap206
Cfap221
Cfap298
Cfap299
Cfap36
Cfap52
Cfap54
Cfap57
Cfap58-dt
Cfap61
Cfap65
Cfap69
Cfap70
Cfap97
Cfap97d1
Cfap99
Cfb
Cfl1
Cfl1p1
Cfl1p8
Cfl2
Cflar
Cgb2
Cgn
Cgrrf1
Chac1
Chaf1a
Chaf1b
Champ1
Chat
Chchd1
Chchd2p1
Chchd2p2
Chchd2p6
Chchd3
Chchd5
Chchd6
Chchd7
Chd1l
Chd2
Chd4
Chd6
Chd7
Chd8
Chd9
Chek1
Chfr
Chga
Chgb
Chic1
Chic2
Chit1
Chkb-cpt1b
Chkb-dt
Chmp1b
Chmp1b-as1
Chmp2b
Chmp5
Chmp6
Chmp7
Chn2
Chp1
Chpf2
Chpt1
Chrac1
Chrd
Chrdl2
Chrna1
Chrna2
Chrna3
Chrnb1
Chrnb2
Chrne
Chst11
Chst12
Chst14
Chst6
Chtf18
Chtop
Churc1
Churc1-fntb
Ciao1
Ciao2a
Ciao2b
Ciao3
Ciart
Cib2
Cic
Ciita
Cilp2
Cip2a
Cipc
Cirbp
Cirbp-as1
Cisd1
Cisd2
Cisd3
Cited2
Ckap2
Ckap2p1
Ckb
Cklf
Cklf-cmtm1
Cks1b
Clasrp
Clba1
Clcn2
Clcn3
Clcn5
Clcn6
Clcn7
Clcp1
Cldn10-as1
Cldn12
Cldn19
Cldn4
Cldnd2
Clec12a-as1
Clec16a
Clec17a
Clec2d
Clec4e
Clec4f
Clecl1
Clhc1
Clic3
Clic4
Clip1-as1
Clip2
Clip3
Clip4
Clk2
Clk3
Cln3
Cln5
Cln6
Cln8
Clock
Clp1
Clpb
Clpp
Clptm1
Clptm1l
Clrn1
Clspn
Clstn2
Clstn3
Cltb
Cltc
Clu
Cluap1
Cluhp3
Clul1
Clvs1
Clybl
Cmahp
Cmas
Cmbl
Cmc1
Cmip
Cmpk2
Cmss1
Cmtm3
Cmtm4
Cmtm8
Cmtr1
Cnbd2
Cndp2
Cnep1r1
Cnga4
Cngb3
Cnih2
Cnih3
Cnih4
Cnksr1
Cnn1
Cnn2
Cnn2p8
Cnnm2
Cnnm3
Cnnm4
Cnot10
Cnot2
Cnot3
Cnot6
Cnot6l
Cnot6lp1
Cnot8
Cnot9
Cnpy3
Cnr1
Cnrip1
Cnst
Cntd1
Cntn1
Cntn2
Cntnap2
Cntnap3
Cntnap5
Cntrl
Cntrob
Coa1
Coa6
Coa7
Coasy
Cobll1
Cog1
Cog2
Cog3
Cog6
Cog8
Col11a2
Col14a1
Col15a1
Col18a1-as1
Col19a1
Col20a1
Col27a1
Col3a1
Col4a2
Col4a2-as2
Col4a5
Col9a2
Col9a3
Colec11
Colgalt1
Commd1
Commd10
Commd3
Commd3-bmi1
Commd4
Comt
Copg1
Cops4
Cops5
Cops6
Cops7a
Cops7b
Cops8
Copz1
Copz2
Coq10a
Coq10b
Coq2
Coq4
Coq6
Coq7
Coq8a
Coq8b
Coq9
Coro1a
Coro1b
Coro1c
Coro6
Coro7
Cox10
Cox14
Cox15
Cox20
Cox20p2
Cox4i1
Cox5b
Cox6a1
Cox6b1
Cox6cp2
Cox7b
Cox7c
Cp
Cpa1
Cpa5
Cpb2
Cpb2-as1
Cpd
Cpeb1-as1
Cpeb2
Cpeb4
Cped1
Cplx2
Cpne2
Cpne4
Cpne7
Cpne8-as1
Cpo
Cpped1
Cpq
Cps1
Cpsf2
Cpsf3
Cpsf4
Cpsf6
Cpt1b
Cpt1c
Cpt2
Cptp
Cpz
Cr1l
Cr2
Cr559946.1
Cr559946.2
Cradd
Cramp1
Crat
Crb2
Crcp
Creb1
Creb3
Creb3l1
Creb3l2
Creb3l3
Creb3l4
Creb5
Crebl2
Crebrf
Creld1
Creld2
Crem
Crim1
Crip1
Cript
Crkl
Crlf1
Crls1
Crocc
Croccp2
Crot
Crtc2
Crtc3
Cry2
Cryba2
Crybb2p1
Crybg1
Crybg2
Cryl1
Crym
Crym-as1
Cryzl1
Cryzl2p
Csad
Csag4
Csde1
Csf1
Csf1r
Csf2rb
Csf3
Csf3r
Csk
Cskmt
Csnk1g2
Csnk1g3
Csnk2b
Cspp1
Csrp1
Cstf1
Cstf2
Cstf3-dt
Ct45a1
Ctbp1
Ctbp1-dt
Ctbp2
Ctc1
Ctcf
Ctdnep1
Ctdp1
Ctdsp1
Ctdspl
Ctdspl2
Cth
Ctif
Ctnna1
Ctnna2
Ctnnb1
Ctnnbl1
Ctnnd1
Ctns
Ctps1
Ctr9
Ctrb1
Ctsa
Ctsc
Ctse
Ctsh
Ctsz
Cttn
Cttnbp2
Cttnbp2nl
Ctu2
Cuedc1
Cuedc2
Cul1
Cul2
Cul4a
Cul5
Cul9
Cutalp
Cutc
Cux1
Cwc25
Cwc27
Cxadr
Cxcl14
Cxcl16
Cxcl8
Cxorf40a
Cxorf58
Cxxc1
Cxxc4-as1
Cxxc5
Cxxc5-as1
Cyb561
Cyb561a3
Cyb561d1
Cyb561d2
Cyb5b
Cyb5d1
Cyb5d2
Cyb5r2
Cyb5r4
Cybc1
Cyc1
Cycs
Cycsp19
Cyhr1
Cyld
Cyp1b1-as1
Cyp20a1
Cyp26a1
Cyp27a1
Cyp27c1
Cyp2j2
Cyp2t1p
Cyp3a43
Cyp3a5
Cyp3a7
Cyp46a1
Cyp4f12
Cyp4f23p
Cyp4f29p
Cyp4f3
Cyp4f32p
Cyp4f62p
Cyp4v2
Cyp51a1-as1
Cyp8b1
Cys1
Cystm1
Cyth1
Cyth2
Cyth4
Cytip
Cytor
D2hgdh
Daam1
Daam2
Dact1
Dact3-as1
Dag1
Dagla
Dalrd3
Dancr
Dao
Dap
Dap3
Dapk1
Dapk1-it1
Dapk2
Dapp1
Dars
Dars2
Dars-as1
Daxx
Dazap1
Dazap2
Dazl
Dbf4
Dbf4b
Dbi
Dbil5p
Dbn1
Dbndd2
Dbnl
Dcaf10
Dcaf11
Dcaf13
Dcaf15
Dcaf17
Dcaf4
Dcaf6
Dcaf7
Dcakd
Dcbld1
Dck
Dclre1b
Dclre1c
Dcp2
Dcst1-as1
Dcst2
Dcstamp
Dctn3
Dctn5
Dctn6
Dcun1d1
Dcun1d2
Dcun1d2-as
Dcun1d4
Dcxr-dt
Dda1
Ddah2
Ddb2
Ddhd2
Ddi2
Ddias
Ddit4
Ddit4-as1
Ddn-as1
Ddr1
Ddr2
Ddx1
Ddx10
Ddx11
Ddx11l10
Ddx11l5
Ddx17
Ddx18
Ddx19a
Ddx19b
Ddx21
Ddx25
Ddx27
Ddx3x
Ddx3y
Ddx41
Ddx42
Ddx46
Ddx47
Ddx49
Ddx5
Ddx50
Ddx52
Ddx53
Ddx55
Ddx59
Deaf1
Dec1
Decr1
Decr2
Dedd
Dedd2
Def8
Defa9p
Dele1
Dennd1a
Dennd1c
Dennd2a
Dennd2c
Dennd3
Dennd4c
Dennd5a
Dennd5b-as1
Dennd6a-dt
Dennd6b
Denr
Depdc1b
Depdc4
Depdc5
Deptor
Desi2
Deup1
Dffb
Dgat1
Dgat2
Dgat2l6
Dgat2l7p
Dgcr10
Dgcr8
Dgcr9
Dgka
Dgkd
Dgke
Dgkh
Dgkz
Dglucy
Dguok
Dhcr24-dt
Dhcr7
Dhdds
Dhdh
Dhodh
Dhps
Dhrs1
Dhrs11
Dhrs13
Dhrs2
Dhrs4-as1
Dhrs4l2
Dhrs7
Dhrs7b
Dhrs9
Dhtkd1
Dhx30
Dhx35
Dhx38
Dhx40
Dhx58
Dhx8
Dhx9
Dhx9p1
Diablo
Dicer1-as1
Dip2a
Dip2b
Dipk1a
Dipk2a
Dis3l
Dis3l2
Dis3l2p1
Disc1
Disp2
Dixdc1
Dkc1
Dkk1
Dkk3
Dkkl1
Dlat
Dld
Dleu1
Dleu2
Dlg1
Dlg3
Dlg3-as1
Dlg4
Dlgap1
Dlgap1-as1
Dlgap1-as2
Dlgap4
Dlgap4-as1
Dll4
Dlst
Dlx1
Dlx2
Dlx2-dt
Dlx4
Dlx6
Dm1-as
Dmac2
Dmac2l
Dmap1
Dmd
Dmkn
Dmpk
Dmrtc2
Dmtf1
Dmtn
Dmxl1
Dnaaf1
Dnaaf2
Dnaaf3
Dnaaf4
Dnaaf5
Dnah1
Dnah17
Dnah2
Dnah6
Dnai1
Dnai2
Dnaja1
Dnaja3
Dnajb11
Dnajb12
Dnajb13
Dnajb2
Dnajb4
Dnajb5
Dnajb5-dt
Dnajb6
Dnajb9
Dnajc10
Dnajc11
Dnajc12
Dnajc16
Dnajc17
Dnajc18
Dnajc21
Dnajc22
Dnajc24
Dnajc25
Dnajc25-gng10
Dnajc27-as1
Dnajc3
Dnajc4
Dnajc5
Dnajc5g
Dnajc6
Dnajc7
Dnajc8
Dnajc9
Dnajc9-as1
Dnal1
Dnase1
Dnase1l3
Dnase2b
Dnd1p1
Dnhd1
Dnm1
Dnm1l
Dnm1p35
Dnm1p38
Dnm2
Dnmbp
Dnmt3a
Dnmt3b
Dnph1
Dnttip1
Doc2gp
Dock11
Dock2
Dock5
Dock6
Dock7
Dock8
Dok1
Dok2
Dok3
Dok4
Dolpp1
Donson
Dop1a
Dot1l
Dpagt1
Dpcd
Dph1
Dph2
Dph6-dt
Dph7
Dpm2
Dpp3
Dpp6
Dpp9
Dpp9-as1
Dprxp1
Dpy19l1
Dpy19l3
Dpy19l4
Dpy30
Dpys
Dpysl2
Dpysl4
Dpysl5
Dr1
Draic
Dram1
Drap1
Draxinp1
Drc3
Drc7
Drg1
Drg2
Drgx
Drosha
Dsc2
Dscaml1
Dscr8
Dse
Dsg2
Dsp
Dstn
Dstyk
Dtd1
Dthd1
Dtl
Dtna
Dtnb
Dtwd1
Dtx2
Dtx4
Duoxa1
Dupd1
Dus2
Dus4l
Dusp12
Dusp13
Dusp14
Dusp15
Dusp16
Dusp18
Dusp19
Dusp2
Dusp21
Dusp22
Dusp23
Dusp28
Dusp4
Dusp5
Dusp6
Dusp8p5
Dut
Dutp1
Dym
Dync1h1
Dync1i1
Dync1i2
Dync2h1
Dync2li1
Dynll1
Dynlrb1
Dynlrb2
Dyrk1a
Dyrk1b
Dyrk2
Dyrk3
Dyrk4
Dysf
Dzip1l
Dzip3
E2f3
E2f4
E2f5
E2f6p4
E4f1
Eaf1
Eaf2
Ebag9
Ebf1
Ebf4
Ebln3p
Ebp
Ecd
Ece1
Echdc2
Ecm1
Ecsit
Ect2
Edaradd
Edc3
Edc4
Edem1
Edn2
Ednrb
Edrf1
Eea1
Eed
Eef1a1p25
Eef1a1p7
Eef1a2
Eef1akmt2
Eef1akmt3
Eef1akmt4
Eef1akmt4-ece2
Eef1aknmt
Eef1b2
Eef1d
Eef1dp3
Eef1gp4
Eef2k
Eefsec
Eepd1
Efcab12
Efcab13
Efcab14-as1
Efcab2
Efcab7
Efhc1
Efhd1
Efhd2
Efna1
Efna3
Efna4
Efr3a
Egfem1p
Egfl7
Egfr-as1
Egln1p1
Egln2
Egr2
Ehbp1
Ehbp1l1
Ehd1
Ehf
Ehmt1
Ei24
Eid1
Eid3
Eif1
Eif1ay
Eif1b
Eif2a
Eif2ak1
Eif2ak3
Eif2ak3-dt
Eif2ak4
Eif2b2
Eif2b5
Eif2d
Eif2s1
Eif2s2p5
Eif2s3
Eif3b
Eif3f
Eif3i
Eif3j
Eif3k
Eif3l
Eif3m
Eif4a1
Eif4a2
Eif4b
Eif4e1b
Eif4e2
Eif4g1
Eif4h
Eif5
Eif5a
Eif5b
Eif6
Elac1
Elavl3
Elf3
Elf3-as1
Elk1
Elk3
Ell
Ell3
Elmo1
Elmo2
Elmod2
Elmod3
Elmsan1
Eln
Eloa
Elocp28
Elof1
Elovl2-as1
Elp2
Elp3
Elp4
Elp5
Elp6
Emc10
Emc1-as1
Emc2
Emc3
Emc3-as1
Emc4
Emc6
Emd
Eme1
Eme2
Emg1
Eml1
Eml2
Eml4
Eml6
Emp3
Emsy
Emx1
Emx2
Enam
Endou
Endov
Eng
Engase
Eno1
Eno1-as1
Eno2
Eno3
Enoph1
Enosf1
Enpp3
Enpp7
Enpp7p2
Ensa
Entpd1
Entpd2
Entpd6
Entpd8
Entr1
Eny2
Ep400
Ep400p1
Epas1
Epb41
Epb41l4a
Epb41l4a-as1
Epb41l4b
Epb41l5
Epb42
Epc2
Epcam
Epcam-dt
Epdr1
Epha2
Ephb1
Ephb4
Ephb6
Ephx1
Ephx2
Epm2a
Epn1
Eps8
Eps8l2
Eral1
Erbb2
Erbb3
Erbin
Erc1
Ercc1
Ercc4
Ercc5
Ercc6l2
Erfe
Erg28
Ergic1
Ergic3
Eri1
Eri2
Eri3
Ericd
Erich1
Erich2
Erich6-as1
Erlec1
Erlin2
Ermap
Ermard
Ermp1
Ern1
Erp29
Ervk13-1
Ervk3-1
Esco2
Espl1
Espn
Esr2
Esrp1
Esrra
Esyt1
Etaa1
Etf1
Etf1p2
Etfbkmt
Etfdh
Etfrf1
Etnk1
Etnk2
Ets2
Etv1
Etv2
Etv4
Etv6
Etv7
Eva1a
Eva1b
Eva1c
Evi5
Evi5l
Evl
Evpl
Ewsr1
Exd2
Exo1
Exo5
Exoc1
Exoc1l
Exoc3
Exoc3l1
Exoc3l4
Exoc4
Exog
Exosc10-as1
Exosc2
Exosc3p1
Exosc4
Exosc7
Exosc8
Exosc9
Ext2
Extl2
Extl3
Ezh1
F10
F11
F11r
F12
F2
F2r
F2rl3
F7
Faah2
Faahp1
Faap20
Faap24
Fabp3p2
Fabp5p3
Fadd
Fads1
Fads2
Faf2
Fah
Fahd1
Fahd2a
Fahd2cp
Faim
Faim2
Falec
Fam102b
Fam107b
Fam110a
Fam110b
Fam110c
Fam111a
Fam111a-dt
Fam117b
Fam118a
Fam118b
Fam120a
Fam120b
Fam122a
Fam122c
Fam129b
Fam129c
Fam131a
Fam131c
Fam135a
Fam138e
Fam149b1
Fam151a
Fam157a
Fam157c
Fam160a1
Fam160b2
Fam162a
Fam167a
Fam168a
Fam171a1
Fam171b
Fam173a
Fam174a
Fam174b
Fam177a1
Fam181a-as1
Fam185a
Fam187a
Fam187b
Fam189a1
Fam189b
Fam193a
Fam193b
Fam200b
Fam206a
Fam207a
Fam20b
Fam20c
Fam214b
Fam216a
Fam217b
Fam218a
Fam221a
Fam221b
Fam222a
Fam227b
Fam228a
Fam228b
Fam229b
Fam234a
Fam234b
Fam241b
Fam25g
Fam32a
Fam3b
Fam45a
Fam47e
Fam50a
Fam53c
Fam57a
Fam57b
Fam66c
Fam71e1
Fam72a
Fam76a
Fam76b
Fam78a
Fam81a
Fam83a
Fam83c-as1
Fam83f
Fam86b1
Fam86b3p
Fam86ep
Fam86fp
Fam86gp
Fam86jp
Fam86kp
Fam86lp
Fam87b
Fam89b
Fam91a1
Fam98b
Fam98c
Fam99b
Fan1
Fancc
Fancd2
Fance
Fancg
Fanci
Fancm
Fank1
Far1
Far1-it1
Far2p3
Farp1
Farp2
Fars2
Fas
Fastkd1
Fastkd2
Fat4
Faxdc2
Fbh1
Fbl
Fbll1
Fbln2
Fbn1
Fbn3
Fbp2p1
Fbrs
Fbrsl1
Fbxl19
Fbxl2
Fbxl20
Fbxl22
Fbxl3
Fbxl8
Fbxo2
Fbxo21
Fbxo22
Fbxo24
Fbxo25
Fbxo28
Fbxo31
Fbxo32
Fbxo34
Fbxo36
Fbxo38
Fbxo4
Fbxo44
Fbxo45
Fbxo6
Fbxo7
Fbxo9
Fbxw7
Fbxw8
Fcf1
Fcgr2a
Fcgr3a
Fcgr3b
Fcho1
Fcho2
Fcmr
Fcn3
Fcrl5
Fcrla
Fcrlb
Fdft1
Fdps
Fdxr
Fem1a
Fem1b
Fen1
Fer
Fer1l4
Fermt3
Fetub
Fev
Fez1
Fez2
Ffar2
Fgd2
Fgd3
Fgd4
Fgd5p1
Fgd6
Fgf11
Fgf14
Fgf14-as2
Fgf21
Fgf22
Fgf7
Fgf9
Fgfr1
Fgfr1op
Fgfr3
Fgfr4
Fggy
Fhad1
Fhdc1
Fhod3
Fibp
Ficd
Fig4
Fignl1
Filip1l
Fip1l1
Firre
Fkbp10
Fkbp2
Fkbp4
Fkbp9
Fktn
Flad1
Fli1
Flnb
Flnb-as1
Flnc
Flot1
Flt3lg
Flt4
Flvcr1
Flvcr2
Flywch1
Flywch2
Fmc1
Fmc1-luc7l2
Fmnl1
Fmnl3
Fmo4
Fmo5
Fn1
Fn3k
Fn3krp
Fnbp1l
Fnbp1p1
Fnbp4
Fndc1
Fndc11
Fndc3a
Fndc3b
Fndc4
Fndc9
Fnta
Fntb
Fo393418.1
Fo704657.1
Fos
Fosb
Fosl1
Fosl2
Foxa3
Foxc2-as1
Foxcut
Foxd3
Foxd4
Foxh1
Foxk1
Foxk2
Foxl1
Foxl2
Foxl2nb
Foxm1
Foxn1
Foxn2
Foxn3
Foxn3-as1
Foxn4
Foxo3
Foxo4
Foxo6
Foxp1
Foxp4
Foxred1
Foxred2
Fp565260.6
Fpgs
Fpgt
Fpgt-tnni3k
Frat1
Frg1
Frg1bp
Frg1dp
Frg1gp
Frg1hp
Frmd4a
Frmd4b
Frmd6
Frmd8
Frs2
Frs3
Fry
Fscn1
Fsd1
Fsd1l
Fsip2
Fstl3
Fth1
Ftlp5
Fto
Ftop1
Ftsj1
Ftsj3
Ftx
Fubp3
Fuk
Fundc2
Fundc2p2
Furin
Fus
Fut1
Fut11
Fut4
Fut7
Fuz
Fxnp2
Fxr1
Fxyd2
Fxyd3
Fxyd4
Fxyd5
Fxyd6
Fxyd6-fxyd2
Fxyd7
Fyco1
Fyttd1
Fzd1
Fzd3
Fzd7
Fzd9
Fzr1
G2e3
G3bp1
G6pc3
G6pd
Gaa
Gab1
Gabarap
Gabarapl1
Gabarapl2
Gabbr1
Gabbr2
Gabpa
Gabpb1-as1
Gabpb2
Gabrr2
Gad1
Gadd45a
Gadd45b
Gadd45g
Gal3st4
Galc
Galk2
Galm
Galns
Galnt10
Galnt11
Galnt12
Galnt14
Galnt2
Galnt6
Galnt7
Galnt8
Galntl5
Galp
Galt
Gan
Ganc
Gapdh
Gapdhp14
Gapdhp20
Gapdhp25
Gapdhp35
Gapdhp76
Gapdhs
Gapvd1
Gar1
Garem2
Garnl3
Gars
Gars-dt
Gas1rr
Gas2
Gas2l1
Gas2l2
Gas5
Gas8
Gata1
Gata2-as1
Gata3-as1
Gatad1
Gatad2a
Gatc
Gatd1
Gba2
Gbf1
Gbgt1
Gbp2
Gca
Gcat
Gcc2
Gcdh
Gchfr
Gcn1
Gcnt1
Gcnt1p5
Gcnt2
Gcnt3
Gda
Gdap1
Gdf11
Gdf15
Gdf2
Gdi1
Gdnf
Gdnf-as1
Gdpd1
Gdpd5
Gdpgp1
Gemin2
Gemin6
Gemin7
Gemin7-as1
Gen1
Get4
Gfap
Gfer
Gfi1b
Gfm1
Gfod1
Gfod1-as1
Gfod2
Gfra1
Gfra4
Gfy
Gga1
Gga3
Ggnbp2
Ggps1
Ggt1
Ggt6
Ggta1p
Ggtlc4p
Gh1
Ghet1
Ghrhr
Gid4
Gid8
Gigyf2
Ginm1
Gins1
Gins3
Gins4
Gipc1
Gipc2
Gipr
Git1
Git2
Gja9
Gjd3
Gk
Gkn2
Glb1
Glb1l3
Glcci1
Glce
Gldc
Gle1
Glg1
Gli1
Gli2
Gli3
Gli4
Glipr1
Glipr1l1
Glipr1l2
Glipr2
Glis2
Glod5
Glrx
Glrx3
Glrx5
Gls
Glt8d1
Glud1p3
Glyatl1
Glyctk
Glyctk-as1
Glyr1
Gm2a
Gmcl1
Gmds-dt
Gmeb1
Gmfg
Gmip
Gmnn
Gmppa
Gmpr
Gmpr2
Gmps
Gmpsp1
Gna11
Gnai2
Gnal
Gnao1
Gnas
Gnas-as1
Gnaz
Gnb2
Gnb5
Gne
Gng2
Gng4
Gng5p2
Gng8
Gnl3
Gnpat
Gnptg
Gnrhr2
Gns
Golga2p5
Golga3
Golga4
Golga7
Golga8up
Golt1b
Gorab
Gorasp2
Gosr1
Gosr2
Got1
Got2
Gpa33
Gpaa1
Gpalpp1
Gpank1
Gpat3
Gpat4
Gpatch2l
Gpatch3
Gpatch8
Gpbp1
Gpd1l
Gpd2
Gper1
Gphn
Gpi
Gpn1
Gpn3
Gpnmb
Gpr107
Gpr108
Gpr137
Gpr137c
Gpr141
Gpr143
Gpr146
Gpr148
Gpr157
Gpr158
Gpr160
Gpr162
Gpr17
Gpr171
Gpr174
Gpr1-as
Gpr20
Gpr35
Gpr4
Gpr55
Gpr6
Gpr75-asb3
Gpr84
Gpr89a
Gpr89b
Gprasp1
Gprc5c
Gprc5d-as1
Gps1
Gpsm1
Gpsm2
Gpsm3
Gpt
Gpt2
Gpx2
Gpx4
Gpx5
Gramd1a
Gramd1b
Gramd1c
Gramd2b
Gramd4
Grap
Grap2
Grb10
Grb2
Grb7
Grhl3
Grhpr
Gria2
Grid2
Grifin
Grin1
Grin2b
Grin2c
Grin3b
Grina
Gripap1
Grk1
Grk2
Grk4
Grk6
Grm1
Grm2
Grm4
Grm7
Grn
Grpel2
Grpr
Grwd1
Gsap
Gsdma
Gsdmd
Gsdme
Gse1
Gsk3a
Gsk3b
Gskip
Gsn
Gsn-as1
Gspt2
Gstcd
Gstk1
Gsto1
Gsto2
Gstp1
Gstp1p1
Gstt2b
Gstz1
Gtf2e1
Gtf2e2
Gtf2f2
Gtf2h1
Gtf2h2c
Gtf2h3
Gtf2h4
Gtf2h5
Gtf2i
Gtf2ip13
Gtf2ip4
Gtf2ird1
Gtf2ird2b
Gtf3a
Gtf3c1
Gtf3c4
Gtf3c5
Gtf3c6
Gtpbp1
Gtpbp10
Gtpbp3
Gtpbp4
Gtpbp8
Guca1c
Gucy1b1
Gucy2ep
Guf1
Guk1
Gulp1
Gusbp1
Gusbp5
Gvqw3
Gxylt2
Gyg1
Gypc
Gzf1
Gzmm
H1f0
H1fx-as1
H2afvp1
H2afz
H2afzp3
H2bfm
H3f3a
H3f3b
H6pd
Habp4
Hacd3
Hadh
Hadhap1
Hadhb
Haghl
Haglr
Hal
Hamp
Hand2-as1
Hapln3
Har1a
Hars2
Has2-as1
Haspin
Hat1
Haus1
Haus2
Haus5
Hax1
Hbb
Hbp1
Hcar1
Hccs
Hcfc1
Hcfc1r1
Hcfc2
Hcg11
Hcg14
Hcg20
Hcg25
Hcg27
Hcg9
Hcls1
Hcn3
Hcp5
Hcrtr1
Hcst
Hdac1
Hdac10
Hdac11
Hdac2-as2
Hdac3
Hdac4-as1
Hdac5
Hdac6
Hdac8
Hdac9
Hddc3
Hdgf
Hdgfl2
Hdhd5-as1
Heatr4
Heatr5b
Hebp2
Hectd2
Hecw2-as1
Heih
Helb
Helz
Helz2
Hemk1
Henmt1
Heph
Herc1
Herc3
Herc5
Herpud1
Hes1
Hes2
Hes6
Hes7
Hesx1
Hexa
Hexa-as1
Hexb
Hexd
Hexim1
Hexim2
Hey1
Hey2
Hgfac
Hgh1
Hgs
Hgsnat
Hhatl-as1
Hhex
Hhla2
Hhla3
Hic1
Hid1
Hif1a
Hif1a-as2
Hif1an
Higd1ap5
Hikeshi
Hilpda
Hils1
Hinfp
Hint2
Hip1r
Hipk1
Hipk3
Hira
Hist1h1b
Hist1h1c
Hist1h1e
Hist1h1ps1
Hist1h2ab
Hist1h2ac
Hist1h2ad
Hist1h2ae
Hist1h2ag
Hist1h2ah
Hist1h2ai
Hist1h2aj
Hist1h2al
Hist1h2aps4
Hist1h2bc
Hist1h2bd
Hist1h2be
Hist1h2bf
Hist1h2bh
Hist1h2bi
Hist1h2bm
Hist1h2bn
Hist1h2bo
Hist1h3a
Hist1h3c
Hist1h3d
Hist1h3e
Hist1h3f
Hist1h3h
Hist1h3i
Hist1h3j
Hist1h4a
Hist1h4b
Hist1h4c
Hist1h4e
Hist1h4h
Hist1h4j
Hist1h4k
Hist1h4l
Hist2h2ac
Hist2h3d
Hist3h2ba
Hist3h2bb
Hist3h3
Hist4h4
Hivep1
Hivep2
Hk1
Hk2
Hkr1
Hla-a
Hla-dpb1
Hla-dpb2
Hla-dqa1
Hla-dra
Hla-e
Hla-f
Hla-l
Hla-z
Hlf
Hlfp1
Hltf-as1
Hm13
Hmbox1
Hmbs
Hmces
Hmg20a
Hmg20b
Hmga1
Hmga2
Hmgb1p42
Hmgb1p50
Hmgb2
Hmgb3
Hmgb3p22
Hmgb3p32
Hmgcl
Hmgcr
Hmgn1p30
Hmgn2
Hmgn2p22
Hmgn2p38
Hmgn4
Hmgxb3
Hmgxb4
Hmmr
Hmox1
Hmox2
Hnf1a
Hnf1a-as1
Hnf4a
Hnmt
Hnrnpa1
Hnrnpa1p65
Hnrnpa3
Hnrnpab
Hnrnpc
Hnrnpcp9
Hnrnph1
Hnrnph3
Hnrnpm
Hnrnpul1
Hnrnpul2-bscl2
Homer2
Hook3
Hormad1
Hotairm1
Hoxa6
Hoxa9
Hoxa-as2
Hoxb3
Hoxb6
Hoxb-as1
Hoxb-as2
Hoxb-as3
Hoxc10
Hoxc9
Hoxd12
Hoxd8
Hp
Hpca
Hpcal1
Hpd
Hpgds
Hpn
Hps3
Hps5
Hps6
Hpse2
Hpx
Hrc
Hrh1
Hrk
Hs1bp3
Hs2st1
Hs3st2
Hs3st3b1
Hsbp1
Hsbp1l1
Hscb
Hsd11b1-as1
Hsd11b1l
Hsd17b12
Hsd17b14
Hsd17b2
Hsd17b4
Hsd17b6
Hsd17b7
Hsd17b7p2
Hsd3b7
Hsdl2
Hsf1
Hsf2
Hsf2bp
Hsf4
Hsh2d
Hsp90ab1
Hsp90b1
Hspa12a
Hspa14
Hspa1a
Hspa2
Hspa4
Hspa4l
Hspa8
Hspb7
Hspb9
Hspd1p7
Hspe1
Hspe1-mob4
Htatip2
Htatsf1
Htd2
Htr5a
Htr5a-as1
Htr7p1
Htra2
Htt
Hunk
Hus1
Hvcn1
Hyal1
Hyal2
Hyal3
Hydin2
Hypk
Iba57
Ica1l
Icam1
Icam3
Icam5
Ice1
Id1
Id2
Id2-as1
Id3
Idh1-as1
Idh2-dt
Idh3a
Idi2-as1
Idnk
Idua
Ier2
Ier3
Ier3-as1
Ier5
Ier5l
Iffo2
Ifi16
Ifi27
Ifi27l1
Ifi30
Ifi35
Ifnwp19
Ifrd1
Ift122
Ift172
Ift20
Ift27
Ift43
Ift52
Ift74
Ift74-as1
Ift81
Ift88
Igbp1
Igdcc4
Igf1
Igf1r
Igf2bp2
Igf2bp3
Igf2r
Igfbp1
Igfbp6
Igflr1
Igha1
Igha2
Ighd3-10
Ighd3-9
Ighj3p
Ighj5
Ighj6
Ighmbp2
Ighv2-70
Ighv3-71
Ighv3-72
Ighv4-31
Ighv4-34
Ighv4-55
Ighv4-59
Ighv4-61
Ighvii-1-1
Ighvii-74-1
Ighviii-26-1
Ighviii-38-1
Ighviii-47-1
Ighviii-5-2
Ighviii-67-3
Ighviii-67-4
Ighviii-76-1
Ighviii-82
Igkv4-1
Igkv6d-41
Iglv1-40
Iglv1-44
Iglv1-47
Iglv1-51
Iglv2-34
Iglv3-12
Iglv3-24
Iglv3-30
Iglv4-69
Iglv6-57
Iglv9-49
Iglvi-70
Iglvv-66
Igsf21
Igsf22
Igsf23
Igsf6
Ik
Ikbkb
Ikbke
Ikbkg
Ikzf1
Ikzf3
Ikzf4
Il10
Il10ra
Il11ra
Il12a
Il12rb1
Il13ra1
Il15ra
Il16
Il17d
Il17ra
Il17rc
Il17re
Il17rel
Il18bp
Il18r1
Il18rap
Il19
Il1b
Il1r1
Il1r2
Il1rl1
Il1rn
Il20
Il20ra
Il21r
Il23a
Il23r
Il2rb
Il32
Il34
Il4i1
Il4r
Il5ra
Il6r
Il6st
Il9r
Il9rp2
Ildr2
Ilf3
Ilk
Immp1lp1
Imp3
Imp4
Impa2
Impact
Impdh1p10
Impdh1p3
Impdh2
Inafm1
Inafm2
Inca1
Incenp
Inf2
Ing1
Ing2
Ing3
Ing5
Inhbe
Inhcap
Ino80b
Ino80b-wbp1
Ino80c
Ino80e
Inpp1
Inpp4a
Inpp5a
Inpp5b
Inpp5d
Inpp5f
Inpp5j
Inppl1
Insc
Insig1
Insig2
Ints1
Ints10
Ints2
Ints3
Ints5
Ints6-as1
Ints6l
Ints7
Ints8
Ints9
Intu
Invs
Ip6k1
Ipo11
Ipo13
Ipo5
Ipo7
Ipo9
Ippkp1
Iqank1
Iqcc
Iqce
Iqcg
Iqch
Iqcj-schip1
Iqck
Iqgap1
Iqgap2
Iqgap3
Iqsec1
Iqsec2
Iqsec3
Irak1bp1
Irak4
Ireb2
Irf2
Irf2bp2
Irf3
Irf4
Irf5
Irf6
Irf8
Irf9
Irgc
Irgm
Irgq
Irs3p
Irx1p1
Irx5
Iscu
Isg15
Isg20
Isg20l2
Isl1
Isl2
Islr2
Ispd-as1
Ist1
Isx
Isyna1
Itch
Itfg1-as1
Itfg2
Itfg2-as1
Itga3
Itga4
Itga5
Itga6-as1
Itga9
Itgae
Itgal
Itgav
Itgax
Itgb1
Itgb1-dt
Itgb2
Itgb2-as1
Itgb3
Itgb4
Itgb5
Itgb7
Itgb8
Itih1
Itih2
Itih4
Itk
Itln2
Itm2b
Itpk1-as1
Itpr1
Itprid2
Itsn1
Ivd
Iyd
Izumo4
Jade1
Jade2
Jagn1
Jak2
Jak3
Jakmip1
Jaml
Jarid2
Jazf1-as1
Jchain
Jdp2
Jkamp
Jmjd6
Jmjd7
Jmjd7-pla2g4b
Jmjd8
Jpt2
Jpx
Jrkl
Jsrp1
Jund
Kalrn
Kank1
Kank2
Kank3
Kansl1
Kansl1-as1
Kansl3
Kantr
Kat14
Kat2b
Kat5
Kat6a
Kat6b
Kat7
Kat8
Katnal2
Katnb1
Kazald1
Kazn
Kbtbd2
Kbtbd8
Kcmf1
Kcna2
Kcnab1
Kcnab2
Kcnab3
Kcnc1
Kcnc4
Kcnd2
Kcne2
Kcnh4
Kcnh6
Kcnh8
Kcnip2
Kcnip2-as1
Kcnj11
Kcnj16
Kcnk1
Kcnk17
Kcnn2
Kcnn4
Kcnq3
Kcnq5
Kcnq5-as1
Kcns2
Kcp
Kctd1
Kctd11
Kctd15
Kctd17
Kctd2
Kctd20
Kctd21-as1
Kctd5
Kctd6
Kctd7
Kdelr3
Kdm1a
Kdm1b
Kdm2a
Kdm2b
Kdm3a
Kdm4a
Kdm4b
Kdm4c
Kdm4d
Kdm6a
Kdm6b
Kdm7a-dt
Kdm8
Kel
Kf455155.1
Kf456110.1
Khdc1l
Khdc4
Khdrbs1
Khk
Khnyn
Kiaa0040
Kiaa0232
Kiaa0319l
Kiaa0355
Kiaa0391
Kiaa0513
Kiaa0556
Kiaa0586
Kiaa1109
Kiaa1217
Kiaa1257
Kiaa1324
Kiaa1324l
Kiaa1328
Kiaa1586
Kiaa1614
Kiaa1614-as1
Kiaa1841
Kiaa1958
Kiaa2026
Kif15
Kif1b
Kif1bp
Kif1c
Kif20a
Kif20b
Kif21b
Kif22
Kif23
Kif26b
Kif2a
Kif2c
Kif3c
Kif4a
Kif5a
Kif7
Kif9
Kif9-as1
Kifc1
Kifc2
Kifc3
Kir3dp1
Kirrel2
Kirrel3
Kiss1
Kiss1r
Kiz
Klc1
Klc2
Klc3
Klc4
Klf11
Klf13
Klf16
Klf2
Klf2p2
Klf3
Klf5
Klhdc1
Klhdc10
Klhdc2
Klhdc3
Klhdc4
Klhdc7b
Klhdc8a
Klhdc8b
Klhdc9
Klhl12
Klhl17
Klhl18
Klhl2
Klhl20
Klhl23
Klhl24
Klhl26
Klhl28
Klhl32
Klhl33
Klhl36
Klhl4
Klhl40
Klhl42
Klhl5
Klhl7
Klk1
Klk15
Klk2
Klk4
Klk9
Klrd1
Klrg1
Klrg2
Kmt2a
Kmt2b
Kmt2d
Kmt2e
Kmt2e-as1
Kmt5a
Kmt5c
Kncn
Knl1
Knstrn
Kntc1
Kpna2
Kpna5
Kpna6
Kpnb1
Krba1
Krbox1
Krit1
Krt13
Krt16
Krt18
Krt18p13
Krt18p17
Krt18p20
Krt18p29
Krt18p33
Krt18p34
Krt18p59
Krt19
Krt19p3
Krt23
Krt39
Krt42p
Krt77
Krt78
Krt8
Krt8p12
Krt8p13
Krt8p42
Krt8p46
Krt8p47
Krtap10-13p
Krtap21-3
Krtap2-3
Krtap4-1
Krtap5-10
Krtap5-11
Krtap5-4
Krtap5-as1
Krtcap2
Krtcap3
Krtdap
Ksr1
Ktn1
Kxd1
L1cam
L3mbtl1
L3mbtl2
L3mbtl4
Lactb
Lactb2-as1
Lag3
Lair1
Lama4
Lamb1
Lamb2
Lamtor2
Lamtor4
Lamtor5-as1
Lancl2
Lap3
Laptm4b
Laptm5
Large1
Larp1
Larp1b
Larp4
Larp7
Lars2
Lasp1
Lax1
Lbh
Lbhd1
Lbx2-as1
Lca5l
Lck
Lclat1
Lcmt1
Lcn15
Lcn2
Lcor
Lcp1
Ldha
Ldhd
Ldlr
Ldlrad3
Ldlrad4
Ldlrap1
Leap2
Lekr1
Lemd2
Lemd3
Leng8
Lepr
Leprot
Leprotl1
Letm2
Letmd1
Lfng
Lgals1
Lgals3
Lgals3bp
Lgals7
Lgals8
Lgmn
Lgr4
Lgr5
Lgr6
Lhb
Lhfpl2
Lhfpl4
Lhpp
Lhx1
Lhx2
Lhx4
Lhx5-as1
Lias
Lig3
Lilra2
Lilrb1
Lilrb4
Lima1
Limd1
Limd2
Limk2
Lims1
Lims2
Lin37
Lin52
Lin7b
Linc00092
Linc00111
Linc00158
Linc00167
Linc00173
Linc00174
Linc00184
Linc00200
Linc00205
Linc00240
Linc00243
Linc00265
Linc00271
Linc00272
Linc00315
Linc00336
Linc00337
Linc00339
Linc00380
Linc00426
Linc00430
Linc00431
Linc00449
Linc00460
Linc00467
Linc00475
Linc00494
Linc00501
Linc00511
Linc00513
Linc00518
Linc00528
Linc00533
Linc00534
Linc00539
Linc00544
Linc00552
Linc00570
Linc00574
Linc00592
Linc00598
Linc00606
Linc00607
Linc00620
Linc00630
Linc00637
Linc00642
Linc00649
Linc00653
Linc00667
Linc00672
Linc00674
Linc00677
Linc00683
Linc00685
Linc00707
Linc00847
Linc00853
Linc00861
Linc00863
Linc00869
Linc00877
Linc00879
Linc00880
Linc00881
Linc00884
Linc00888
Linc00893
Linc00894
Linc00896
Linc00910
Linc00926
Linc00933
Linc00941
Linc00942
Linc00957
Linc00963
Linc00964
Linc00972
Linc00973
Linc00974
Linc00987
Linc01006
Linc01010
Linc01011
Linc01023
Linc01033
Linc01053
Linc01063
Linc01067
Linc01085
Linc01088
Linc01089
Linc01091
Linc01094
Linc01096
Linc01118
Linc01121
Linc01124
Linc01126
Linc01128
Linc01132
Linc01135
Linc01136
Linc01138
Linc01140
Linc01146
Linc01149
Linc01152
Linc01160
Linc01182
Linc01191
Linc01194
Linc01215
Linc01220
Linc01234
Linc01237
Linc01251
Linc01252
Linc01257
Linc01269
Linc01270
Linc01271
Linc01285
Linc01293
Linc01300
Linc01301
Linc01322
Linc01332
Linc01337
Linc01345
Linc01349
Linc01353
Linc01356
Linc01358
Linc01366
Linc01385
Linc01389
Linc01391
Linc01424
Linc01426
Linc01433
Linc01435
Linc01436
Linc01460
Linc01465
Linc01479
Linc01480
Linc01482
Linc01485
Linc01491
Linc01500
Linc01502
Linc01503
Linc01509
Linc01521
Linc01523
Linc01524
Linc01531
Linc01549
Linc01556
Linc01560
Linc01565
Linc01569
Linc01571
Linc01578
Linc01585
Linc01588
Linc01595
Linc01607
Linc01624
Linc01627
Linc01629
Linc01635
Linc01659
Linc01664
Linc01666
Linc01671
Linc01685
Linc01686
Linc01694
Linc01703
Linc01714
Linc01715
Linc01719
Linc01749
Linc01754
Linc01763
Linc01767
Linc01775
Linc01778
Linc01786
Linc01795
Linc01814
Linc01816
Linc01841
Linc01843
Linc01852
Linc01857
Linc01864
Linc01869
Linc01881
Linc01890
Linc01894
Linc01900
Linc01909
Linc01914
Linc01934
Linc01937
Linc01942
Linc01943
Linc01948
Linc01952
Linc01953
Linc01954
Linc01960
Linc01970
Linc01976
Linc01977
Linc01990
Linc02001
Linc02009
Linc02015
Linc02016
Linc02018
Linc02021
Linc02028
Linc02029
Linc02054
Linc02055
Linc02061
Linc02062
Linc02071
Linc02085
Linc02086
Linc02090
Linc02102
Linc02119
Linc02125
Linc02136
Linc02156
Linc02157
Linc02168
Linc02171
Linc02175
Linc02182
Linc02196
Linc02201
Linc02202
Linc02210
Linc02210-crhr1
Linc02213
Linc02235
Linc02236
Linc02243
Linc02252
Linc02255
Linc02280
Linc02288
Linc02289
Linc02292
Linc02298
Linc02327
Linc02332
Linc02352
Linc02356
Linc02365
Linc02366
Linc02372
Linc02384
Linc02387
Linc02392
Linc02395
Linc02396
Linc02405
Linc02408
Linc02410
Linc02422
Linc02454
Linc02455
Linc02460
Linc02495
Linc02499
Linc02505
Linc02521
Linc02532
Linc02537
Linc02543
Linc02569
Linc02574
Linc02575
Linc02577
Linc02579
Linc02583
Linc02585
Linc02590
Linc02606
Linc02615
Linc02616
Linc02625
Linc02633
Linc02634
Linc02636
Linc02652
Linc02656
Linc-pint
Linc-ror
Lingo3
Linp1
Lipa
Lipc
Lipe
Lipe-as1
Lipg
Lipt1
Livar
Lix1-as1
Lix1l-as1
Llgl1
Llgl2
Llph-dt
Lman1l
Lmcd1
Lmf1
Lmln
Lmna
Lmnb1
Lmnb2
Lmntd2
Lmo2
Lmo4
Lmo7
Lmod1
Lncnef
Lnctam34a
Lnp1
Lnpep
Lnx1
Lnx1-as2
Loh12cr2
Lonp1
Lonp2
Lonrf2
Lonrf3
Loxl1-as1
Loxl3
Lpar1
Lpcat2
Lpcat3
Lpgat1-as1
Lpin1
Lpin2
Lpin3
Lpxn
Lrat
Lrch1
Lrch3
Lrch4
Lrfn4
Lrguk
Lrig1
Lrmp
Lrp1
Lrp10
Lrp4
Lrp4-as1
Lrp5
Lrp8
Lrr1
Lrrc1
Lrrc14
Lrrc2
Lrrc23
Lrrc24
Lrrc27
Lrrc28
Lrrc34p2
Lrrc36
Lrrc37a
Lrrc37a15p
Lrrc37a17p
Lrrc37a5p
Lrrc37a7p
Lrrc37b
Lrrc42
Lrrc45
Lrrc46
Lrrc49
Lrrc59
Lrrc61
Lrrc63
Lrrc7
Lrrc71
Lrrc73
Lrrc74b
Lrrc8a
Lrrc8b
Lrrc8c
Lrrc8d
Lrrc8e
Lrrcc1
Lrrfip1
Lrrfip2
Lrrk1
Lrrk2
Lrsam1
Lrtomt
Lrwd1
Lsm14a
Lsm14b
Lsm2
Lsm4
Lsm6
Lsm8
Lsmem1
Lsp1
Lsp1p2
Lsr
Lss
Ltbp1
Ltbp3
Ltbp4
Ltbr
Luc7l2
Luc7l3
Lucat1
Lxn
Ly6g5c
Ly6g6c
Ly6k
Ly86
Ly9
Lyl1
Lyn
Lynx1-slurp2
Lypd4
Lypla2
Lypla2p1
Lyplal1
Lyrm1
Lyrm7
Lyrm9
Lyz
Lzic
Lztfl1
Lztr1
Lzts2
M1ap
Maats1
Mab21l3
Macc1-as1
Macf1
Maco1
Macrod1
Mad1l1
Mad2l1bp
Madcam1
Madd
Maea
Maf1
Maff
Mafg
Mafg-dt
Mafk
Mag
Magea12
Magea4
Magea8
Magec1
Mageh1
Magel2
Magi2
Magi2-as3
Magi3
Magix
Maip1
Mak16
Malat1
Malsu1
Mamdc2
Mamdc2-as1
Mamdc4
Maml2
Mamld1
Mamstr
Man1a2
Man1b1
Man1b1-dt
Man2a1
Man2a2
Manbal
Manea
Maneal
Manf
Mansc4
Maoa
Map1a
Map1b
Map1lc3a
Map1lc3b
Map1lc3b2
Map1s
Map2k1
Map2k3
Map2k4
Map2k5
Map2k6
Map2k7
Map3k10
Map3k13
Map3k14
Map3k14-as1
Map3k20
Map3k21
Map3k2-dt
Map3k3
Map3k4
Map3k8
Map4k2
Map4k3-dt
Map4k4
Map7d1
Mapk1
Mapk10
Mapk12
Mapk13
Mapk14
Mapk1ip1l
Mapk3
Mapk6
Mapk6-dt
Mapk7
Mapk8
Mapk8ip1
Mapk8ip3
Mapkapk2
Mapkapk3
Mapkapk5
Mapkbp1
Mapre2
Mapre3
Mapt
Mapt-it1
March10
March2
March3
March6
March7
March8
March9
Marcol
Marf1
Mark2
Mark3
Mark4
Mars
Mars2
Marveld1
Masp1
Mast1
Mast2
Mast3
Mast4
Mastl
Mat1a
Mat2a
Mat2b
Matk
Matn1-as1
Matn4
Matr3
Mau2
Mavs
Maz
Mb
Mbd1
Mbd3l1
Mbd5
Mbd6
Mbnl1
Mbnl2
Mbnl3
Mboat7
Mbp
Mbtps1
Mbtps2
Mc1r
Mc2r
Mc5r
Mcc
Mccc2
Mcemp1
Mcf2l
Mcm10
Mcm2
Mcm3ap-as1
Mcm4
Mcm5
Mcm8
Mcoln1
Mcph1
Mcrip1
Mcrip2
Mctp1
Mctp2
Mcts1
Mcts2p
Mcu
Mcub
Mdfic
Mdga1
Mdh1
Mdh2
Mdk
Mdm2
Mdm4
Mdp1
Mds2
Me2
Me3
Mea1
Meak7
Mecom
Mecp2
Mecr
Med1
Med11
Med12
Med14
Med15
Med15p3
Med15p6
Med16
Med17
Med18
Med21
Med24
Med25
Med28
Med29
Med30
Med9
Mef2a
Mef2c
Mef2c-as1
Mef2c-as2
Mef2d
Megf11
Megf8
Mei1
Meiob
Meis1
Meis2
Meis3
Meltf
Memo1p4
Men1
Mep1a
Mepce
Mepe
Mesp2
Mest
Met
Metap1
Metap1d
Metap2
Mettl14
Mettl14-dt
Mettl15
Mettl16
Mettl17
Mettl22
Mettl23
Mettl25
Mettl2a
Mettl2b
Mettl8
Mettl9
Mfap3
Mfap5
Mff
Mfge8
Mfn1
Mfn2
Mfrp
Mfsd1
Mfsd10
Mfsd11
Mfsd12
Mfsd13a
Mfsd14b
Mfsd2b
Mfsd3
Mfsd4a
Mfsd4b
Mfsd5
Mga
Mgat2
Mgat3
Mgat4b
Mgat5
Mgat5b
Mgll
Mgme1
Mgrn1
Mgst2
Mgst3
Mhencr
Mia2
Mia3
Miat
Miatnb
Mib1
Mib2
Mica
Mical2
Mical3
Micall1
Micall2
Micb
Micos10
Micos10-nbl1
Micu1
Micu3
Mid1ip1
Mid1ip1-as1
Midn
Mief1
Mief2
Mier1
Mif
Mif4gd
Mif-as1
Miga1
Miip
Milr1
Mimt1
Mincr
Mindy1
Mindy2
Mink1
Minpp1
Mios
Mipepp3
Mipol1
Mir1181
Mir1204
Mir1205
Mir1207
Mir1208
Mir1238
Mir124-3
Mir1255a
Mir1257
Mir1281
Mir128-1
Mir1282
Mir1286
Mir1294
Mir1306
Mir1307
Mir132
Mir1322
Mir138-1
Mir142
Mir144
Mir145
Mir148a
Mir148b
Mir151b
Mir1538
Mir1539
Mir155
Mir17
Mir17hg
Mir181c
Mir184
Mir18a
Mir1915
Mir192
Mir193a
Mir193bhg
Mir194-2hg
Mir196a1
Mir19a
Mir202
Mir202hg
Mir20a
Mir2110
Mir212
Mir22hg
Mir26a1
Mir2861
Mir29b2chg
Mir3124
Mir3128
Mir3131
Mir3137
Mir3142hg
Mir3143
Mir3150bhg
Mir3153
Mir3155a
Mir3155b
Mir3166
Mir3173
Mir3175
Mir3176
Mir3178
Mir3180-4
Mir3180-5
Mir3181
Mir3184
Mir3188
Mir3189
Mir3190
Mir3191
Mir3196
Mir3199-1
Mir3199-2
Mir31hg
Mir320a
Mir330
Mir335
Mir342
Mir345
Mir34a
Mir34ahg
Mir3610
Mir3613
Mir3618
Mir3646
Mir3649
Mir3652
Mir3655
Mir3659
Mir3660
Mir3661
Mir3662
Mir3665
Mir3678
Mir3681hg
Mir3684
Mir372
Mir373
Mir378a
Mir3917
Mir3918
Mir3928
Mir3929
Mir3936
Mir3936hg
Mir3945
Mir3945hg
Mir3960
Mir3976hg
Mir422a
Mir423
Mir425
Mir4258
Mir4268
Mir4269
Mir4276
Mir4285
Mir4301
Mir4307hg
Mir4309
Mir4323
Mir4425
Mir4434
Mir4435-1
Mir4437
Mir4439
Mir4441
Mir4442
Mir4444-1
Mir4448
Mir4449
Mir4453
Mir4453hg
Mir4458hg
Mir4466
Mir4469
Mir4470
Mir4471
Mir4477b
Mir4479
Mir4487
Mir4496
Mir4513
Mir4515
Mir4519
Mir451a
Mir451b
Mir4521
Mir4522
Mir4523
Mir4526
Mir4530
Mir4540
Mir4645
Mir4651
Mir4674
Mir4683
Mir4687
Mir4690
Mir4706
Mir4707
Mir4710
Mir4712
Mir4724
Mir4726
Mir4727
Mir4732
Mir4738
Mir4740
Mir4741
Mir4747
Mir4756
Mir4757
Mir4761
Mir4767
Mir4781
Mir4785
Mir4801
Mir484
Mir497hg
Mir4999
Mir5001
Mir5003
Mir5010
Mir5088
Mir5090
Mir5091
Mir5092
Mir5093
Mir5094
Mir5188
Mir5189
Mir5191
Mir548ac
Mir548ak
Mir548al
Mir548aw
Mir548c
Mir548o
Mir548z
Mir5572
Mir564
Mir567
Mir5695
Mir5696
Mir5700
Mir5702
Mir5703
Mir5707
Mir5708
Mir5787
Mir589
Mir592
Mir6073
Mir6081
Mir6083
Mir6084
Mir611
Mir6125
Mir6132
Mir629
Mir632
Mir638
Mir639
Mir647
Mir648
Mir6509
Mir6515
Mir6516
Mir661
Mir670
Mir6716
Mir6732
Mir6743
Mir6749
Mir6753
Mir6774
Mir6787
Mir6791
Mir6793
Mir6795
Mir6809
Mir6815
Mir6821
Mir6825
Mir6833
Mir6834
Mir6838
Mir6845
Mir6847
Mir6848
Mir6853
Mir6860
Mir6864
Mir6867
Mir6869
Mir6872
Mir6875
Mir6876
Mir6890
Mir6892
Mir7107
Mir718
Mir7-3
Mir7-3hg
Mir759
Mir760
Mir762hg
Mir769
Mir770
Mir7703
Mir7704
Mir7706
Mir7849
Mir7973-1
Mir7973-2
Mir8078
Mir9-1
Mir92b
Mir9-3
Mir9-3hg
Mir942
Mirlet7a1hg
Mirlet7bhg
Mirlet7i
Mis12
Mitf
Mixl1
Mkln1
Mknk1
Mkrn1
Mkrn2
Mkrn3
Mkx
Mlec
Mlf1
Mlh1
Mlip
Mllt10
Mllt11
Mllt3
Mllt6
Mlst8
Mlxip
Mlxipl
Mmaa
Mmachc
Mmp11
Mmp17
Mmp20
Mmp24os
Mmp25
Mmp25-as1
Mmrn1
Mnat1
Mnd1
Mnda
Mnt
Mnx1
Mnx1-as1
Mob1b
Mob4
Mocs2
Mocs3
Mogat2
Mon1b
Mon2
Morc2-as1
Morc3
Morf4l1
Morf4l2-as1
Morn1
Morn2
Morn3
Morn5
Mospd2
Mospd3
Mov10
Mov10l1
Mpdu1
Mpeg1
Mpg
Mphosph10
Mphosph9
Mpi
Mpig6b
Mpnd
Mpo
Mpp4
Mpp5
Mpp6
Mpp7-dt
Mppe1
Mprip
Mpst
Mpv17
Mpv17l2
Mpz
Mpzl1
Mpzl3
Mr1
Mras
Mre11
Mrfap1
Mrgprf-as1
Mrgprg
Mrgprg-as1
Mrm1
Mrm2
Mrm3
Mroh1
Mroh6
Mrpl1
Mrpl10
Mrpl15
Mrpl15p1
Mrpl18
Mrpl19
Mrpl2
Mrpl20-as1
Mrpl22
Mrpl30
Mrpl32
Mrpl33
Mrpl34
Mrpl35
Mrpl35p4
Mrpl37
Mrpl4
Mrpl40
Mrpl42
Mrpl45
Mrpl48
Mrpl49
Mrpl52
Mrpl53p1
Mrpl54
Mrpl58
Mrps11
Mrps12
Mrps16
Mrps17
Mrps18b
Mrps18c
Mrps2
Mrps21
Mrps21p9
Mrps22
Mrps25
Mrps27
Mrps28
Mrps30
Mrps31p4
Mrps31p5
Mrps35
Mrps36
Mrps36p2
Mrps6
Mrps7
Mrrf
Mrs2
Mrtfa
Mrtfa-as1
Mrto4
Mrvi1-as1
Ms4a1
Ms4a14
Ms4a3
Ms4a4e
Ms4a6a
Ms4a7
Msantd1
Msc-as1
Msgn1
Msh2
Msh5
Msh5-sapcd1
Msh6
Msi2
Msl3
Msmb
Msmo1
Msra
Msrb1
Msrb1p1
Mst1p2
Msto1
Msto2p
Msx2p1
Mt1p1
Mt2a
Mta2
Mta3
Mtap
Mtbp
Mtdh
Mterf2
Mterf4
Mtf2
Mtfp1
Mtfr1
Mtfr1l
Mtfr2
Mtg1
Mtg2
Mthfd1
Mthfd1l
Mthfd2
Mthfd2l
Mthfr
Mtif2
Mtm1
Mtmr1
Mtmr11
Mtmr12
Mtmr14
Mtmr2
Mtmr3
Mtmr7
Mtmr9
Mtnd4p23
Mtnd5p25
Mto1
Mtr
Mtrex
Mtrf1
Mtrr
Mtss1
Mttp
Mturn
Mtus2-as1
Mtx1
Mtx2
Muc3a
Muc4
Mucl3
Mus81
Mvb12a
Mvb12b
Mvd
Mvk
Mx1
Mx2
Mxd1
Mxd3
Mxi1
Mxra7
Myadm
Myb
Mybl2
Mybpc1
Mybphl
Myc
Mycbpap
Mycl
Mydgf
Myeov
Myh14
Myh7b
Myh9
Myl10
Myl12a
Myl12b
Myl3
Myl4
Myl5
Myl6
Myl6b
Myl6p1
Mylip
Mylk4
Mylk-as1
Mylpf
Mynn
Myo15a
Myo15b
Myo16-as1
Myo18a
Myo18b
Myo1a
Myo1b
Myo1c
Myo1d
Myo1e
Myo1f
Myo1h
Myo3b-as1
Myo5c
Myo6
Myo7a
Myo7b
Myo9b
Myom2
Myrf
Myrfl
Myrip
Myt1
Mzb1
Mzf1-as1
Mzt2b
N4bp2
NA
Naa10
Naa15
Naa16
Naa20
Naa30
Naa35
Naa38
Naa40
Naa60
Naaladl2
Nab1
Nab2
Nabp1
Nabp2
Naca
Nadk
Nagk
Naglu
Nalt1
Nampt
Nanogp1
Nanogp2
Nanos1
Nanos3
Nans
Napa
Napa-as1
Napepld
Napg
Napsa
Napsb
Narf
Nars2
Nasp
Nat1
Nat10
Nat14
Nat16
Nat8l
Nat9
Nav1
Nav2
Nav2-as1
Nav2-as3
Nav2-it1
Nav3
Naxd
Nbas
Nbdy
Nbeal1
Nbeal2
Nbl1
Nbpf1
Nbpf12
Nbpf26
Nbpf3
Nbr1
Nbr2
Ncan
Ncapd2
Ncapd2p1
Ncapd3
Ncapg
Ncapg2
Ncaph
Ncaph2
Ncbp1
Ncbp2-as1
Ncbp2l
Ncdn
Ncf4
Ncf4-as1
Nck1
Nck1-dt
Nck2
Nckap1l
Ncln
Ncoa1
Ncoa3
Ncoa6
Ncoa7
Ncor1
Ncor2
Ncr1
Ncr2
Ncr3lg1
Ncstn
Ndc80
Nde1
Ndel1
Ndfip1
Ndfip2
Ndor1
Ndp
Ndp-as1
Ndrg1
Ndrg4
Ndufa11
Ndufa13
Ndufa3
Ndufa3p3
Ndufa4l2
Ndufa5
Ndufa6-dt
Ndufa7
Ndufa9
Ndufaf2
Ndufaf3
Ndufaf4p1
Ndufaf5
Ndufaf6
Ndufaf7
Ndufaf8
Ndufb10
Ndufb10p1
Ndufb2
Ndufb3
Ndufb5
Ndufb6
Ndufb9
Ndufc1
Ndufs2
Ndufs3
Ndufs4
Ndufs5
Ndufs6
Ndufs7
Ndufs8
Ndufv1
Ndufv2
Ndufv3
Neat1
Neb
Nebl-as1
Necab2
Necap1
Necap2
Nectin1
Nectin2
Nectin4
Nedd1
Nedd4l
Nedd8
Nedd8-mdp1
Nedd9
Nefh
Nefhp1
Neil1
Neil2
Nek10
Nek11
Nek4
Nek6
Nelfb
Nemp2
Nenf
Net1
Neu3
Neu4
Neurl4
Nf1
Nf2
Nfasc
Nfat5
Nfatc1
Nfatc2ip
Nfatc3
Nfatc4
Nfe2l1
Nfe4
Nfia
Nfic
Nfix
Nfkb1
Nfkb2
Nfkbia
Nfkbib
Nfkbie
Nfkbil1
Nfkbiz
Nfx1
Nfya
Nfyc
Ngdn
Ngef
Ngfr
Ngrn
Nhlrc2
Nhlrc3
Nhsl1
Nicn1
Nif3l1
Nifk-as1
Nifkp6
Ninj1
Nip7
Nip7p1
Nipa2
Nipal3
Nipal4
Nipbl
Nipsnap1
Nipsnap2
Nisch
Nit1
Nit2
Nkain1
Nkapd1
Nkapl
Nkd1
Nkila
Nkiras2
Nktr
Nlgn2
Nlk
Nln
Nlrc5
Nlrp11
Nlrp12
Nlrx1
Nmb
Nmd3
Nme1
Nme1-nme2
Nme2
Nme4
Nme6
Nmnat1
Nmral1
Nmt1
Nnmt
Noc2l
Noc2lp1
Noc3l
Noc4l
Noct
Nod2
Nodal
Nol11
Nol12
Nol4l
Nol4l-dt
Nol7
Nol8
Nolc1
Nomo1
Nomo3
Nono
Nop14
Nop14-as1
Nop2
Nop53
Nop58
Nop9
Nos1ap
Nos3
Nosip
Nostrin
Notch2p1
Notch3
Notch4
Nova2
Nox5
Noxa1
Noxred1
Npas1
Npas4
Npbwr2
Npc1
Npepps
Npffr2
Nphp4
Nphs1
Npl
Npm1
Npm1p34
Npm3
Npnt
Nprl2
Nprl3
Npw
Nqo2
Nr1d2
Nr1h2
Nr1h3
Nr2c2
Nr2f1
Nr2f2
Nr2f2-as1
Nr2f6
Nr4a1
Nr4a3
Nr5a2
Nrbf2
Nrbf2p2
Nrbf2p5
Nrbp1
Nrbp2
Nrep
Nrf1
Nrgn
Nrip3
Nrl
Nrm
Nrp1
Nrp2
Nrros
Nrsn1
Nrsn2
Nrtn
Nrxn2
Nsa2
Nsd2
Nsd3
Nsdhl
Nsg2
Nsmaf
Nsmce1
Nsmce1-dt
Nsmce2
Nsrp1
Nsun3
Nsun4
Nsun6
Nt5c1a
Nt5c2
Nt5cp1
Nt5dc2
Nt5dc4
Nt5m
Ntan1
Ntf3
Ntf6b
Ntmt1
Ntn4
Ntn5
Ntng1
Ntng2
Ntpcr
Ntrk1
Ntrk3-as1
Nts
Nuak2
Nub1
Nubp1
Nubp2
Nubpl
Nucb1
Nucb2
Nudc
Nudt1
Nudt13
Nudt16l1
Nudt17
Nudt19
Nudt19p5
Nudt2
Nudt22
Nudt9
Nuf2
Numb
Numbl
Nup107
Nup133
Nup188
Nup205
Nup210l
Nup214
Nup35
Nup50
Nup50-dt
Nup58
Nup62
Nup62cl
Nup93
Nupl2
Nusap1
Nutf2
Nutm1
Nutm2a-as1
Nwd1
Nxn
Nxnl1
Nxpe3
Nxph4
Nxt2
Oard1
Oasl
Oat
Oaz1
Oaz3
Obscn
Oca2
Ocel1
Ociad1
Ocrl
Odc1
Odc1-dt
Odf2
Odf3b
Odf3l2
Odf4
Odr4
Ofd1
Ofd1p3y
Oga
Ogdh
Ogfod1
Ogfod2
Ogfr
Ogg1
Ogt
Oip5
Oip5-as1
Ola1
Olfm1
Olfml2a
Olmalinc
Oma1
Oosp1p2
Opa1
Opalin
Ophn1
Opn3
Opn4
Oprl1
Oprm1
Optn
Or10a6
Or10ae3p
Or11g1p
Or2a14
Or2b11
Or2q1p
Or2s2
Or2x1p
Or4d11
Or51a6p
Or51d1
Or6e1p
Or7a1p
Or7d2
Or7e122p
Or7e14p
Or7e46p
Or7e47p
Or8d4
Orai1
Orai2
Orc3
Orc6
Orm1
Ormdl2
Ormdl3
Os9
Osbp2
Osbpl2
Osbpl5
Osbpl6
Osbpl8
Osbpl9
Oscp1
Oser1-dt
Osgepl1-as1
Osgin1
Osgin2
Osr1
Ostc
Otof
Otop1
Otub1
Otub2
Otud1
Otud4
Otud5
Otud6b
Otulin
Otx1
Ovol1
Ovol2
Oxa1l
Oxct1
Oxct1-as1
Oxnad1
Oxr1
Oxsm
Oxsr1
P2rx4
P2rx6
P2ry10
P2ry11
P3h1
P3h2-as1
P3h3
P3h4
P3r3urf
P4ha2
P4htm
Pa2g4
Pa2g4p6
Paaf1
Pabpc1
Pabpc4
Pabpn1
Pacrg
Pacrg-as1
Pacrg-as3
Pacrgl
Pacs1
Pacs2
Pacsin1
Pacsin2
Pacsin3
Padi4
Pafah1b1
Pafah1b2
Pafah1b3
Pag1
Pah
Paics
Paip2
Pak2
Pak4
Pak6
Palld
Palm
Palmd
Pam
Pam16
Pan2
Pan3
Pank2
Panx1
Panx2
Paox
Papln
Papola
Papolg
Papss2
Paqr4
Paqr7
Paqr8
Paqr9-as1
Pard3
Pard6a
Pard6b
Park7
Parm1
Parn
Parp1
Parp10
Parp11
Parp14
Parp15
Parp2
Parp3
Parpbp
Part1
Parvb
Parvg
Pasd1
Patl2
Patz1
Paupar
Pawrp1
Pax8
Pax8-as1
Pax9
Paxbp1-as1
Paxip1-as2
Paxx
Pbdc1
Pbx1
Pbx2
Pbx4
Pc
Pcat6
Pcbd2
Pcbp1
Pcbp1-as1
Pcbp2
Pcbp3
Pcca
Pccb
Pcdh10
Pcdhb16
Pcdhga10
Pcdhgb1
Pcdhgb6
Pcdhgb7
Pced1b
Pcf11
Pcgf2
Pcgf3
Pcgf5
Pcif1
Pck1
Pck2
Pclaf
Pcm1
Pcmt1
Pcna
Pcnp
Pcnt
Pcnx1
Pcnx3
Pcnx4
Pcolce
Pcolce2
Pcolce-as1
Pcoth
Pcp4
Pcsk4
Pcsk6
Pcsk6-as1
Pcsk7
Pcsk9
Pctp
Pcyox1l
Pdcd11
Pdcd1lg2
Pdcd2l
Pdcd4
Pdcd4-as1
Pdcd5
Pdcd6
Pdcd6ip
Pdcd6ipp2
Pdcl2p2
Pdcl3
Pdcl3p3
Pdcl3p7
Pde10a
Pde12
Pde1b
Pde3b
Pde4b
Pde4c
Pde4d
Pde5a
Pde7a
Pde8a
Pde9a
Pdgfrb
Pdha1
Pdha1p1
Pdhx
Pdia3
Pdia3p1
Pdia5
Pdia6
Pdik1l
Pdk1
Pdk2
Pdk3
Pdlim1
Pdlim3
Pdlim4
Pdlim5
Pdlim7
Pdp1
Pdp2
Pdpk1
Pdpn
Pdpr
Pds5b
Pdss1
Pdxdc1
Pdxk
Pdzd7
Pdzk1ip1
Pdzph1p
Pea15
Peak1
Pear1
Pebp1
Pecam1
Pef1
Peli3
Penk
Per3
Pet100
Pex11a
Pex13
Pex14
Pex2
Pex26
Pex3
Pex5
Pex5l-as2
Pex7
Pfas
Pfdn1
Pfdn4
Pfdn5
Pfdn6
Pfkfb2
Pfkfb3
Pfkm
Pfkp
Pfn1
Pgam1
Pgam5
Pgap2
Pgap3
Pgbd1
Pgbd2
Pgbd4p1
Pgc
Pgd
Pgf
Pgk1
Pglyrp2
Pglyrp4
Pgm2
Pgp
Pgpep1
Pgr
Pgrmc1
Pgs1
Phactr1
Phactr2
Phactr4
Phax
Phb
Phb2
Phbp3
Phc1
Phc2
Phc3
Phf1
Phf10
Phf11
Phf12
Phf13
Phf14
Phf19
Phf2
Phf20
Phf20l1
Phf21a
Phf23
Phf24
Phf3
Phf6
Phf7
Phgdh
Phkb
Phkg2
Phldb1
Phlpp1
Phospho2
Phox2a
Phpt1
Phrf1
Phtf2
Phyh
Pi4k2a
Pias1
Pias4
Pibf1
Picalm
Pick1
Pidd1
Pigb
Pigg
Pigl
Pign
Pigq
Pigr
Pigt
Pigu
Pigv
Pigw
Pigx
Pigy-dt
Pih1d1
Pih1d2
Pih1d3
Pik3c2a
Pik3c2b
Pik3c3
Pik3ca
Pik3ip1-as1
Pik3r1
Pik3r2
Pik3r3
Pik3r5
Pikfyve
Pilra
Pim1
Pim2
Pim3
Pin1
Pin4
Pink1
Pinlyp
Pip4k2a
Pip4k2c
Pip5k1a
Pip5k1b
Pip5k1c
Pip5kl1
Pipox
Pisd
Pithd1
Pitpna
Pitpna-as1
Pitpnb
Pitpnc1
Pitpnm2
Pitx3
Piwil1
Piwil2
Piwil4
Pja1
Pjvk
Pkd2l1
Pkd2l2
Pkdcc
Pkhd1l1
Pkia
Pkib
Pkig
Pkm
Pkmyt1
Pkn1
Pkn2
Pknox1
Pkp3
Pkp4
Pla2g15
Pla2g16
Pla2g1b
Pla2g2a
Pla2g4c
Pla2g4e-as1
Pla2g4f
Pla2g6
Plagl1
Plat
Plau
Plaur
Plb1
Plbd2
Plcb1
Plcd1
Plce1-as1
Plcg1
Plcg2
Plcl1
Plcl2
Plcxd1
Plcxd2
Pld3
Plec
Plek
Plekha1
Plekha3
Plekha4
Plekha5
Plekha7
Plekha8
Plekhb1
Plekhb2
Plekhf1
Plekhf2
Plekhg1
Plekhg2
Plekhg4
Plekhh1
Plekhh2
Plekhm2
Plekhm3
Plekho1
Plgla
Plin2
Plin3
Plin5
Plk1
Plk3
Plk4
Plp2
Plpbp
Plpp3
Plpp6
Plpp7
Plppr1
Pls1
Plxna2
Plxnb3
Plxnc1
Pmaip1
Pmfbp1
Pml
Pmm1
Pmm2
Pmp22
Pmpca
Pmpcb
Pms1
Pms2cl
Pnck
Pnkd
Pnkdp1
Pnkp
Pnma8a
Pnmt
Pnn
Pno1
Pnoc
Pnpla1
Pnpla2
Pnpla3
Pnpla5
Pnpla6
Pnpla7
Pnpo
Pnrc1
Pnrc2
Poc5
Pofut1
Pogk
Poglut1
Pola1
Pola2
Polb
Pold1
Pold3
Pold4
Poldip3
Pole
Pole2
Pole4
Polh
Poli
Polk
Polm
Polr1a
Polr1b
Polr1c
Polr1d
Polr1e
Polr2a
Polr2b
Polr2c
Polr2f
Polr2g
Polr2h
Polr2j
Polr2k
Polr2m
Polr3b
Polr3c
Polr3d
Polr3e
Polr3f
Polr3g
Polr3gl
Polr3h
Pom121
Pomk
Pomp
Pomt1
Pomt2
Pop1
Pop4
Pop7
Por
Pot1-as1
Pou2f2
Pou2f3
Pou3f2
Pou4f2
Pou6f2
Ppa2
Ppan
Ppan-p2ry11
Ppard
Ppargc1a
Ppargc1b
Ppcdc
Ppcs
Ppdpf
Ppef1
Ppfia1
Ppfia3
Ppfia4
Ppfibp1
Ppfibp2
Pphln1
Ppia
Ppiap25
Ppiap3
Ppiap35
Ppiap6
Ppiap68
Ppiap88
Ppie
Ppif
Ppig
Ppih
Ppil2
Ppil6
Ppip5k2
Ppm1a
Ppm1b
Ppm1d
Ppm1g
Ppm1h
Ppm1k-dt
Ppm1l
Ppm1m
Ppm1n
Ppme1
Ppox
Ppp1cb
Ppp1r11
Ppp1r12b
Ppp1r14a
Ppp1r15a
Ppp1r16a
Ppp1r16b
Ppp1r1a
Ppp1r2
Ppp1r21
Ppp1r27
Ppp1r32
Ppp1r37
Ppp1r3b
Ppp1r3e
Ppp1r3f
Ppp1r42
Ppp1r7
Ppp1r8
Ppp2r1a
Ppp2r2a
Ppp2r2c
Ppp2r2d
Ppp2r5b
Ppp2r5c
Ppp2r5d
Ppp3cc
Ppp4c
Ppp4r1
Ppp4r1l
Ppp4r2
Ppp6r2
Ppp6r3
Pprc1
Ppt2
Ppt2-egfl8
Ppwd1
Ppy
Pqbp1
Pqlc2
Prcc
Prcd
Prdm1
Prdm11
Prdm2
Prdm7
Prdm8
Prdx1
Prdx2
Prdx3p2
Prdx4
Prdx5
Prdx6
Prelid1
Prelid3a
Prickle1
Prickle3
Prickle4
Prim2
Primpol
Prkab1
Prkaca
Prkacb
Prkag2
Prkar1a
Prkar2a
Prkar2a-as1
Prkca
Prkca-as1
Prkcb
Prkce
Prkch
Prkcq-as1
Prkcsh
Prkcz
Prkcz-as1
Prkd2
Prkra-as1
Prkrip1
Prmt1
Prmt2
Prmt3
Prmt5
Prmt5-as1
Prmt6
Prmt7
Prnp
Prob1
Procr
Prom1
Prom2
Prorsd1p
Proser2
Proser3
Prox1
Prpf18
Prpf19
Prpf3
Prpf31
Prpf38a
Prpf38b
Prpf4
Prpf40a
Prpf40b
Prpf4b
Prpf8
Prps1
Prpsap2
Prr11
Prr12
Prr13
Prr13p5
Prr14
Prr16
Prr19
Prr26
Prr3
Prr5
Prr5l
Prrc1
Prrc2a
Prrc2b
Prrc2c
Prrg2
Prrt2
Prss12
Prss16
Prss30p
Prss40a
Prss42
Prss46p
Prune1
Prxl2a
Prxl2b
Prxl2c
Psat1
Psca
Psd
Psd4
Psen1
Psen2
Psenen
Pskh1
Psma3
Psma3-as1
Psma4
Psma6
Psmb3
Psmb4
Psmb6
Psmb8
Psmb9
Psmc1
Psmc1p9
Psmc2
Psmc4
Psmc5
Psmd1
Psmd11
Psmd12p
Psmd13
Psmd14
Psmd2
Psmd3
Psmd4
Psmd7
Psmd8
Psmd9
Psme2
Psme2p2
Psme3
Psmf1
Psmg2
Psmg3-as1
Psmg4
Psors1c1
Pspc1p2
Pspn
Pstk
Pstpip1
Pstpip2
Ptbp1
Ptbp1p
Ptbp2
Ptcd2
Ptcd3
Ptch1
Ptch2
Ptdss1
Ptdss2
Pten
Pter
Ptger2
Ptger4
Ptges
Ptges2
Ptges3l
Ptges3p2
Ptgir
Ptgr2
Pth2
Ptk2
Ptk2b
Ptk7
Ptma
Ptov1
Ptp4a1
Ptp4a2
Ptp4a2p1
Ptp4a3
Ptpa
Ptpdc1
Ptpmt1
Ptpn1
Ptpn11
Ptpn12
Ptpn13
Ptpn18
Ptpn22
Ptpn23
Ptpn4
Ptpn5
Ptpn6
Ptpn7
Ptpra
Ptprc
Ptpre
Ptprf
Ptprh
Ptprk
Ptprm
Ptprn
Ptprn2
Ptprr
Ptpru
Ptprvp
Ptrh1
Ptrhd1
Pts
Pttg1
Pttg1ip
Pudp
Puf60
Pura
Pus1
Pusl1
Pvt1
Pwp1
Pwp2
Pwwp2b
Pwwp3a
Pxk
Pxmp2
Pxn-as1
Pxylp1
Pygb
Pygm
Pyroxd1
Qars
Qki
Qpct
Qpctl
Qrich1
Qrich2
Qrsl1
Qsox1
Qtrt1
Qtrt2
R3hcc1
R3hcc1l
R3hdm1
R3hdm2
Rab10
Rab11a
Rab11b
Rab11b-as1
Rab11fip3
Rab11fip4
Rab11fip5
Rab12
Rab18
Rab1b
Rab22a
Rab24
Rab25
Rab26
Rab27a
Rab28
Rab2a
Rab30
Rab30-as1
Rab31
Rab33b
Rab37
Rab3d
Rab3gap1
Rab3il1
Rab3ip
Rab40c
Rab42
Rab4a
Rab4b
Rab4b-egln2
Rab5a
Rab5b
Rab5if
Rab6b
Rab7a
Rab8a
Rab8b
Rabac1
Rabep1
Rabepk
Rabgap1
Rabgap1l
Rabgef1
Rabggtb
Rabl2b
Rabl3
Rabl6
Rac1
Rac3
Rack1
Rad17
Rad18
Rad23a
Rad23b
Rad50
Rad51
Rad51ap1
Rad51b
Rad51c
Rad54l
Rad54l2
Rad9a
Rad9b
Radil
Radx
Rae1
Raet1m
Raf1
Rag1
Rag2
Rai1
Rai14
Rala
Ralb
Ralbp1
Ralgapb
Ralgps1
Ralgps2
Raly
Ramp1
Ran
Ranbp1
Ranbp2
Rangrf
Rap1a
Rap1b
Rap1gap
Rap1gds1
Rap2a
Rap2b
Rap2c
Rap2c-as1
Rapgef1
Rapgef2
Rapgef5
Rapgefl1
Rara
Rarb
Rarg
Rarres3
Rars
Rasa1
Rasa4
Rasal1
Rasal2
Rasal3
Rasgrf1
Rasgrp3
Rasip1
Rasl10a
Rasl10b
Rasl12
Rassf1
Rassf1-as1
Rassf4
Rassf5
Rassf6
Rassf7
Rassf8
Raver1
Raver2
Rb1
Rbak
Rbak-rbakdn
Rbbp4
Rbbp6
Rbbp8
Rbck1
Rbfa
Rbfox2
Rbfox3
Rbl2
Rbm12b-as1
Rbm14
Rbm14-rbm4
Rbm15
Rbm17
Rbm19
Rbm23
Rbm25
Rbm26-as1
Rbm28
Rbm3
Rbm33
Rbm34
Rbm38
Rbm39
Rbm4
Rbm42
Rbm45
Rbm48
Rbm5
Rbm6
Rbm7
Rbm8a
Rbms1
Rbms1p1
Rbms2
Rbmx
Rbmx2
Rbmxl3
Rbp4
Rbp5
Rbpj
Rbpjl
Rbx1
Rc3h1
Rcan1
Rcan2
Rcbtb1
Rcc1
Rcc2
Rcc2-as1
Rcc2p3
Rcc2p6
Rccd1
Rce1
Rcl1
Rcn1
Rcn2
Rcn3
Rcor1
Rcor3
Rcsd1
Rdh10
Rdh13
Rdm1p3
Rdm1p5
Rdx
Rec8
Recql5
Reep1
Reep4
Reep6
Rel
Rela
Relb
Relch
Rell2
Relt
Rem2
Renbp
Repin1
Reps2
Rer1
Resf1
Rest
Retreg2
Retreg3
Rex1bd
Rexo1
Rexo2
Rexo4
Rexo5
Rf00003
Rf00004
Rf00006
Rf00012
Rf00015
Rf00017
Rf00019
Rf00024
Rf00026
Rf00066
Rf00139
Rf00156
Rf00212
Rf00284
Rf00285
Rf00322
Rf00392
Rf00402
Rf00407
Rf00409
Rf00411
Rf00416
Rf00554
Rf00560
Rf00568
Rf00591
Rf00601
Rf00635
Rf01210
Rf01877
Rf01882
Rf01955
Rf01956
Rf01957
Rf01975
Rf01984
Rf01986
Rf01987
Rf01992
Rf02103
Rf02109
Rf02110
Rf02116
Rf02119
Rf02122
Rf02124
Rf02125
Rf02143
Rf02154
Rf02155
Rf02156
Rf02159
Rf02160
Rf02174
Rf02175
Rf02176
Rf02187
Rf02188
Rf02189
Rf02192
Rf02196
Rf02198
Rf02203
Rf02204
Rf02215
Rf02216
Rf02217
Rf02219
Rf02220
Rf02271
Rfc1
Rfc2
Rfc3
Rfc4
Rfc5
Rfesd
Rflna
Rfpl1s
Rfpl4ap1
Rfx2
Rfx3
Rfx3-as1
Rfx5
Rfx8
Rfxank
Rfxap
Rgcc
Rgl1
Rgl3
Rgl4
Rgn
Rgp1
Rgs1
Rgs10
Rgs12
Rgs14
Rgs17
Rgs2
Rgs20
Rgs3
Rgs9
Rgs9bp
Rhbdd1
Rhbdd2
Rhbdl2
Rhbdl3
Rhbg
Rhce
Rhd
Rhebp2
Rhno1
Rhob
Rhobtb3
Rhoc
Rhod
Rhof
Rhoh
Rhoq
Rhoqp1
Rhot1
Rhot2
Rhoxf1-as1
Rhpn1
Ribc1
Ric1
Ric8a
Ric8b
Rif1
Riiad1
Rilp
Rimklb
Rin1
Rin2
Rin3
Ring1
Rinl
Rint1
Riok1
Riok3
Riox1
Ripk1
Ripk2
Ripor1
Ripor2
Rita1
Rmc1
Rmdn1
Rmdn2
Rmi1
Rmi2
Rmnd5b
Rmrp
Rn7skp107
Rn7skp110
Rn7skp114
Rn7skp116
Rn7skp123
Rn7skp165
Rn7skp175
Rn7skp223
Rn7skp249
Rn7skp263
Rn7skp4
Rn7skp49
Rn7skp50
Rn7skp79
Rn7skp8
Rn7skp9
Rn7skp91
Rn7skp92
Rn7sl1
Rn7sl105p
Rn7sl116p
Rn7sl121p
Rn7sl132p
Rn7sl138p
Rn7sl14p
Rn7sl160p
Rn7sl181p
Rn7sl198p
Rn7sl2
Rn7sl279p
Rn7sl284p
Rn7sl288p
Rn7sl3
Rn7sl337p
Rn7sl346p
Rn7sl38p
Rn7sl402p
Rn7sl414p
Rn7sl443p
Rn7sl445p
Rn7sl505p
Rn7sl543p
Rn7sl561p
Rn7sl581p
Rn7sl600p
Rn7sl63p
Rn7sl648p
Rn7sl66p
Rn7sl674p
Rn7sl688p
Rn7sl693p
Rn7sl698p
Rn7sl736p
Rn7sl778p
Rn7sl784p
Rn7sl793p
Rn7sl794p
Rn7sl832p
Rn7sl836p
Rn7sl862p
Rna5sp121
Rna5sp122
Rna5sp139
Rna5sp152
Rna5sp162
Rna5sp174
Rna5sp20
Rna5sp21
Rna5sp218
Rna5sp236
Rna5sp242
Rna5sp243
Rna5sp245
Rna5sp28
Rna5sp297
Rna5sp324
Rna5sp333
Rna5sp379
Rna5sp392
Rna5sp397
Rna5sp404
Rna5sp429
Rna5sp440
Rna5sp447
Rna5sp468
Rna5sp473
Rna5sp481
Rna5sp490
Rna5sp493
Rna5sp60
Rna5sp71
Rna5sp75
Rna5sp89
Rna5sp96
Rnase1
Rnase10
Rnase4
Rnaseh1-as1
Rnaseh2a
Rnaseh2b
Rnaseh2c
Rnasek
Rnasek-c17orf49
Rnd1
Rnd2
Rnf10
Rnf11
Rnf114
Rnf121
Rnf123
Rnf13
Rnf138
Rnf139
Rnf14
Rnf141
Rnf144a
Rnf146
Rnf151
Rnf157-as1
Rnf166
Rnf167
Rnf170
Rnf181
Rnf183
Rnf185
Rnf187
Rnf19a
Rnf2
Rnf20
Rnf207
Rnf208
Rnf212
Rnf214
Rnf216p1
Rnf217
Rnf220
Rnf227
Rnf24
Rnf26
Rnf32
Rnf34
Rnf4
Rnf40
Rnf43
Rnf5
Rnf7
Rnf8
Rnft1-dt
Rnft2
Rnmt
Rnpc3
Rnpep
Rnpepl1
Rnps1
Rnu11
Rnu1-1
Rnu1-106p
Rnu1-119p
Rnu1-120p
Rnu1-139p
Rnu1-19p
Rnu12
Rnu1-2
Rnu1-67p
Rnu1-85p
Rnu1-8p
Rnu2-17p
Rnu2-24p
Rnu2-27p
Rnu2-2p
Rnu2-34p
Rnu2-51p
Rnu2-63p
Rnu2-6p
Rnu4-1
Rnu4-2
Rnu4-27p
Rnu4-28p
Rnu4-30p
Rnu4-38p
Rnu4-50p
Rnu4-62p
Rnu4-8p
Rnu4-90p
Rnu4-92p
Rnu4atac
Rnu4atac16p
Rnu5a-1
Rnu5a-8p
Rnu5b-1
Rnu5b-4p
Rnu5d-1
Rnu5e-1
Rnu5e-4p
Rnu5e-6p
Rnu5f-1
Rnu6-1013p
Rnu6-103p
Rnu6-1055p
Rnu6-1077p
Rnu6-1079p
Rnu6-107p
Rnu6-1096p
Rnu6-1104p
Rnu6-1128p
Rnu6-1138p
Rnu6-1148p
Rnu6-1154p
Rnu6-1175p
Rnu6-1176p
Rnu6-1216p
Rnu6-1272p
Rnu6-1276p
Rnu6-1280p
Rnu6-1283p
Rnu6-1301p
Rnu6-1305p
Rnu6-1311p
Rnu6-169p
Rnu6-170p
Rnu6-193p
Rnu6-19p
Rnu6-2
Rnu6-212p
Rnu6-218p
Rnu6-238p
Rnu6-23p
Rnu6-244p
Rnu6-251p
Rnu6-266p
Rnu6-271p
Rnu6-290p
Rnu6-299p
Rnu6-316p
Rnu6-323p
Rnu6-324p
Rnu6-327p
Rnu6-351p
Rnu6-359p
Rnu6-35p
Rnu6-383p
Rnu6-405p
Rnu6-431p
Rnu6-450p
Rnu6-467p
Rnu6-471p
Rnu6-481p
Rnu6-510p
Rnu6-560p
Rnu6-588p
Rnu6-599p
Rnu6-600p
Rnu6-611p
Rnu6-638p
Rnu6-675p
Rnu6-678p
Rnu6-7
Rnu6-707p
Rnu6-710p
Rnu6-722p
Rnu6-761p
Rnu6-774p
Rnu6-777p
Rnu6-780p
Rnu6-835p
Rnu6-842p
Rnu6-845p
Rnu6-880p
Rnu6-881p
Rnu6-9
Rnu6-910p
Rnu6-920p
Rnu6-927p
Rnu6-92p
Rnu6-940p
Rnu6-951p
Rnu6-965p
Rnu6-999p
Rnu6atac15p
Rnu7-1
Rnu7-12p
Rnu7-140p
Rnu7-27p
Rnu7-30p
Rnu7-60p
Rnu7-79p
Rnu7-94p
Rnu7-96p
Rnvu1-14
Rnvu1-15
Rnvu1-18
Rnvu1-19
Rnvu1-3
Rnvu1-4
Rnvu1-6
Rnvu1-7
Rny1p10
Rny1p5
Rny3
Rny3p11
Rny4
Rny4p10
Ro60
Robo3
Robo4
Rock1p1
Rom1
Romo1
Ropn1l
Rora
Rora-as1
Rpa1
Rpa2
Rpa2p2
Rpain
Rpap2
Rparp-as1
Rpe
Rpf1
Rpf2
Rpgr
Rpgrip1
Rph3a
Rpl10
Rpl10a
Rpl10p15
Rpl10p2
Rpl11
Rpl12
Rpl12p14
Rpl12p21
Rpl12p27
Rpl12p41
Rpl12p42
Rpl12p49
Rpl13
Rpl13a
Rpl13ap5
Rpl13p5
Rpl14
Rpl15
Rpl15p1
Rpl17
Rpl17p41
Rpl17p43
Rpl18a
Rpl19
Rpl19p1
Rpl21
Rpl21p10
Rpl21p6
Rpl22p24
Rpl22p3
Rpl23a
Rpl23ap7
Rpl23ap82
Rpl23ap93
Rpl26
Rpl26l1
Rpl27
Rpl27a
Rpl27p12
Rpl28
Rpl3
Rpl30p12
Rpl30p7
Rpl31
Rpl34
Rpl35a
Rpl36
Rpl36a
Rpl36a-hnrnph2
Rpl36ap43
Rpl37a
Rpl37p23
Rpl38
Rpl38p4
Rpl39
Rpl39p
Rpl3p7
Rpl4
Rpl41
Rpl5
Rpl5p10
Rpl5p28
Rpl5p6
Rpl6p25
Rpl7a
Rpl7ap53
Rpl7l1
Rpl7l1p3
Rpl7l1p5
Rpl7l1p8
Rpl7p25
Rpl7p3
Rpl7p4
Rpl7p41
Rpl7p44
Rpl7p46
Rpl7p50
Rplp0
Rplp1
Rplp2
Rpn2
Rpp14
Rpp21
Rpp30
Rpp38
Rpph1
Rprd1b
Rprd2
Rps10-nudt3
Rps11
Rps12
Rps15
Rps15a
Rps15ap10
Rps15ap38
Rps15ap5
Rps15p9
Rps16p5
Rps17
Rps17p8
Rps18
Rps19
Rps19bp1
Rps21
Rps24
Rps26
Rps26p31
Rps26p47
Rps27
Rps27a
Rps27p26
Rps28
Rps29
Rps29p16
Rps29p30
Rps2p36
Rps2p55
Rps2p6
Rps3
Rps3a
Rps4xp16
Rps4y1
Rps5
Rps5p3
Rps6ka1
Rps6ka2
Rps6ka5
Rps6kb1
Rps6kb2
Rps6kl1
Rps6p8
Rps7
Rps7p1
Rps8
Rps9
Rpsa
Rpsap28
Rpsap31
Rpsap5
Rpsap52
Rpsap65
Rptor
Rpusd1
Rpusd2
Rraga
Rragd
Rreb1
Rrm1
Rrm2
Rrn3p2
Rrnad1
Rrp1
Rrp12
Rrp15
Rrp7bp
Rsad1
Rsbn1
Rsbn1l
Rsl24d1p11
Rspry1
Rsrc1
Rsrc2
Rtbdn
Rtca
Rtca-as1
Rtel1
Rtel1-tnfrsf6b
Rtf1
Rtf2
Rtl5
Rtl8c
Rtl9
Rtn2
Rtn3
Rtn4
Rtraf
Rttn
Rubcnl
Rufy1
Rufy3
Rundc3a
Runx1
Runx3
Rusc1
Ruvbl1
Ruvbl1-as1
Ruvbl2
Rwdd1
Rwdd3
Rxfp3
Rxra
Rxylt1
Ryr1
S100a10
S100a13
S100a6
S100a7l2
S100p
S100pbp
S100z
S1pr1
S1pr2
S1pr4
Saa2
Sac3d1
Sacm1l
Sae1
Safb
Sag
Sall4
Samd10
Samd11
Samd12
Samd12-as1
Samd13
Samd14
Samd4a
Samd4b
Samd8
Samm50
Sammson
Samsn1
Samsn1-as1
Sap18
Sap18p1
Sap30
Sap30bp
Sap30l
Sar1a
Sarm1
Sart1
Sart3
Sat1
Satb2
Satb2-as1
Saxo2
Saysd1
Sbdsp1
Sbf2-as1
Sbno2
Sc5d
Scaf1
Scaf4
Scai
Scamp1
Scamp2
Scamp3
Scamp4
Scamp5
Scand2p
Scap
Scaper
Scarna16
Scarna2
Scat2
Scat8
Scel
Scfd1
Scg3
Scg5
Scgb1d4
Scgn
Scin
Sclt1
Scly
Scml1
Scml4
Scn1b
Scn3b
Scn4a
Scnm1
Scnn1a
Scnn1d
Scoc
Scp2
Scpep1
Scrn3
Scube1
Scube2
Scygr1
Scygr10
Scyl1
Scyl2
Sdc3
Sdcbp
Sdcbp2-as1
Sdccag8
Sdf2l1
Sdhaf1
Sdhaf2
Sdhaf3
Sdhap3
Sdhc
Sdhd
Sdk1
Sec11c
Sec13
Sec14l1
Sec14l2
Sec14l5
Sec1p
Sec22a
Sec22c
Sec23a-as1
Sec23b
Sec23ip
Sec24a
Sec24ap1
Sec24b
Sec24c
Sec61a1
Sec61a2
Sec61b
Sec62
Sec63
Secisbp2
Sectm1
Seh1l
Selenoh
Selenoi
Selenok
Selenokp1
Selenon
Selenoo
Selenos
Selenot
Selenow
Selp
Sema3b
Sema3f
Sema4a
Sema4b
Sema4c
Sema4d
Sema4f
Sema4g
Sema6c
Senp2
Senp3
Senp3-eif4a1
Senp5
Senp6
Senp8
Sepsecs
Sepsecs-as1
Sept1
Sept10
Sept11
Sept2
Sept3
Sept4-as1
Sept5
Sept6
Sept7
Sept7-as1
Sept9
Serf2
Sergef
Serhl2
Serinc4
Serp1
Serpina1
Serpinb2
Serpinb6
Serpinb8
Serpinb9p1
Serpind1
Serpine1
Serpinf1
Serpinh1
Serpini1
Sertad4
Sestd1
Set
Setbp1
Setd1a
Setd1b
Setd2
Setd5
Setd6
Setd9
Setdb1
Setdb2
Setmar
Setp17
Setx
Sf1
Sf3a2
Sf3b2
Sf3b3
Sfi1
Sfr1
Sfswap
Sft2d3
Sftpa1
Sfxn1
Sfxn2
Sfxn3
Sfxn5
Sgf29
Sgip1
Sgk1
Sgk3
Sgms1
Sgms1-as1
Sgo1-as1
Sgo2
Sgpl1
Sgsm1
Sgsm2
Sgsm3
Sgta
Sh2b1
Sh2b2
Sh2b3
Sh2d2a
Sh2d3a
Sh2d4a
Sh2d4b
Sh2d5
Sh2d6
Sh2d7
Sh3bgrl3
Sh3bp1
Sh3bp2
Sh3bp5
Sh3bp5-as1
Sh3d21
Sh3gl3
Sh3glb1
Sh3glb2
Sh3kbp1
Sh3pxd2a
Sh3rf2
Sh3rf3
Sh3rf3-as1
Sh3tc1
Sh3yl1
Shank2
Sharpin
Shbg
Shc1
Shf
Shisa5
Shisa7
Shkbp1
Shld1
Shld2
Shld3
Shoc2
Shox2
Shprh
Shq1
Shroom1
Shroom4
Siae
Siah1
Sidt1
Sidt2
Sigirr
Siglec17p
Siglec27p
Sil1
Sin3a
Sin3b
Sinhcafp1
Sipa1
Sipa1l1
Sipa1l3
Sirpb1
Sirpb2
Sirpb3p
Sirpg-as1
Sirt1
Sirt2
Sirt4
Sirt6
Sirt7
Siva1
Ska1
Skap2
Skil
Skiv2l
Skp2
Slain1
Slamf7
Slbp
Slc10a3
Slc12a5
Slc12a6
Slc12a8
Slc12a9
Slc12a9-as1
Slc13a3
Slc14a1
Slc14a2
Slc15a4
Slc16a13
Slc16a1-as1
Slc16a3
Slc16a5
Slc16a6
Slc17a3
Slc17a9
Slc18b1
Slc1a2
Slc1a4
Slc1a7
Slc20a1
Slc22a11
Slc22a15
Slc22a18
Slc22a23
Slc22a31
Slc22a4
Slc22a5
Slc22a9
Slc24a1
Slc25a10
Slc25a12
Slc25a14
Slc25a15
Slc25a19
Slc25a21-as1
Slc25a22
Slc25a25
Slc25a26
Slc25a28
Slc25a29
Slc25a3
Slc25a35
Slc25a36
Slc25a37
Slc25a38
Slc25a4
Slc25a41
Slc25a42
Slc25a44
Slc25a46
Slc25a47
Slc25a48
Slc25a5
Slc25a5p1
Slc25a5p6
Slc26a10
Slc26a11
Slc26a2
Slc27a1
Slc27a4
Slc27a5
Slc29a1
Slc29a3
Slc2a1
Slc2a11
Slc2a1-as1
Slc2a3
Slc2a4
Slc2a4rg
Slc2a8
Slc2a9
Slc30a2
Slc30a5
Slc30a6
Slc30a7
Slc30a9
Slc31a1
Slc31a2
Slc35a1
Slc35a3
Slc35a4
Slc35a5
Slc35b4
Slc35c1
Slc35c2
Slc35e2a
Slc35e2b
Slc35e3
Slc35f6
Slc35g2
Slc36a1
Slc37a2
Slc37a3
Slc38a1
Slc38a10
Slc38a4
Slc38a6
Slc39a1
Slc39a11
Slc39a13
Slc39a14
Slc39a4
Slc39a5
Slc39a7
Slc39a9
Slc3a2
Slc41a1
Slc43a1
Slc43a2
Slc43a3
Slc44a1
Slc44a3-as1
Slc44a4
Slc45a3
Slc47a1
Slc48a1
Slc49a3
Slc49a4
Slc4a1
Slc4a1ap
Slc4a2
Slc4a3
Slc4a4
Slc4a7
Slc4a8
Slc50a1
Slc51a
Slc52a1
Slc52a2
Slc52a3
Slc5a11
Slc5a2
Slc6a12
Slc6a13
Slc6a19
Slc6a6
Slc6a8
Slc6a9
Slc7a11-as1
Slc7a4
Slc7a5p2
Slc7a6
Slc7a7
Slc7a8
Slc8a2
Slc8a3
Slc8b1
Slc9a1
Slc9a3
Slc9a3-as1
Slc9a3r2
Slc9a5
Slc9a6
Slc9a8
Slc9b2
Slco1a2
Slco1b3
Slco2b1
Slco5a1
Slf1
Slfn5
Slirp
Slit1
Slit3
Slk
Slmap
Slurp2
Smad1
Smad1-as1
Smad3
Smad4
Smad5
Smad6
Smad7
Smagp
Smap1
Smap2
Smarca2
Smarca4
Smarca5-as1
Smarcad1
Smarcal1
Smarcb1
Smarcd1
Smarcd2
Smc2
Smc3
Smc4
Smc6
Smchd1
Smco3
Smdt1
Smg1p1
Smg1p3
Smg6
Smg7
Smg8
Smg9
Smim12
Smim13
Smim19
Smim2
Smim20
Smim26
Smim27
Smim29
Smim2-as1
Smim36
Smim38
Smim4
Smim40
Smim8
Smkr1
Smlr1
Smn2
Smox
Smpd1
Smpd3
Smpd4
Sms
Smtn
Smyd2
Smyd3
Smyd4
Smyd5
Snai2
Snai3-as1
Snap23
Snap25
Snap29
Snap47
Snap91
Snapc2
Snapc3
Snapin
Sncb
Sncg
Snd1
Sned1
Snhg11
Snhg16
Snhg20
Snhg21
Snhg25
Snhg26
Snhg29
Snhg3
Snhg4
Snhg8
Snhg9
Snora11b
Snora13
Snora17a
Snora1b
Snora24
Snora26
Snora3a
Snora3c
Snora48
Snora50c
Snora52
Snora57
Snora6
Snora60
Snora65
Snora70
Snora71e
Snora73a
Snora74b
Snora74d
Snora78
Snora80b
Snord101
Snord104
Snord105
Snord118
Snord124
Snord12b
Snord12c
Snord13
Snord14e
Snord15a
Snord1c
Snord2
Snord24
Snord32a
Snord33
Snord34
Snord35a
Snord35b
Snord36b
Snord3a
Snord3b-2
Snord3c
Snord3d
Snord3j
Snord42b
Snord45a
Snord45c
Snord46
Snord48
Snord49a
Snord49b
Snord55
Snord58c
Snord68
Snord89
Snph
Snrk
Snrnp25
Snrnp27
Snrnp35
Snrnp48
Snrnp70
Snrpa
Snrpb2
Snrpc
Snrpcp19
Snrpd1
Snrpd2
Snrpd3
Snrpe
Snrpep9
Snrpf
Snrpn
Sntb1
Sntb2
Sntg1
Snurf
Snx1
Snx10
Snx11
Snx13
Snx14
Snx15
Snx17
Snx18
Snx2
Snx22
Snx25
Snx27
Snx29
Snx29p2
Snx30
Snx32
Snx33
Snx5
Soat1
Socs2
Socs2-as1
Socs3
Socs4
Socs5
Socs6
Socs7
Sod1
Son
Sorbs1
Sorbs2
Sorbs3
Sorl1
Sos1
Sos2
Sox12
Sox15
Sox2-ot
Sox6
Sox9
Sox9-as1
Sp1
Sp100
Sp140
Sp140l
Sp2
Sp2-as1
Sp4
Sp5
Sp6
Spa17
Spaar
Spaca5
Spaca6
Spaca9
Spag1
Spag16
Spag4
Spag5
Spag5-as1
Spag6
Spag9
Sparc
Spart
Spart-as1
Spast
Spata1
Spata13
Spata17
Spata20
Spata24
Spata25
Spata2l
Spata31a6
Spata32
Spata33
Spata3-as1
Spata41
Spata46
Spata5
Spata5l1
Spata6l
Spata7
Spatc1
Spats2
Spats2l
Spc24
Spcs1
Spcs2
Spcs3
Spdl1
Spdyc
Spdye4
Specc1
Specc1p1
Speg
Spegnb
Spert
Spesp1
Spg7
Sphk1
Sphk2
Spidr
Spin1
Spink1
Spink6
Spint2
Spire1
Spire2
Spns1
Spocd1
Spock2
Spon2
Spopl
Sppl2b
Sppl3
Spred1
Spred3
Sprtn
Spry1
Spry4
Spry4-as1
Spryd3
Spsb2
Sptan1
Sptb
Sptbn1
Sptbn4
Sptlc3
Spty2d1os
Sqle
Sqstm1
Srarp
Srbd1
Srcap
Srcin1
Srd5a1
Srd5a3
Srd5a3-as1
Srebf1
Srebf2
Srek1
Srfbp1
Srgap1
Srgap2
Srgap2c
Srgn
Srm
Srp14-as1
Srp19
Srp54
Srp68
Srp72
Srp9
Srpk3
Srprb
Srpx2
Srrd
Srrm1
Srrm2
Srrm5
Srrt
Srsf10
Srsf11
Srsf12
Srsf2
Srsf3
Srsf5
Srsf6
Srsf8
Srxn1
Ss18l1
Ss18l2
Ssb
Ssbp1
Ssbp3
Ssbp4
Ssc4d
Ssc5d
Ssh1
Ssmem1
Ssna1
Ssr4
Ssrp1
Sssca1
Sstr2
Sstr5-as1
Ssuh2
Ssx1
St13p6
St14
St3gal1
St3gal2
St3gal3
St3gal4
St3gal5
St3gal5-as1
St3gal6
St5
St6gal1
St6galnac1
St6galnac2
St6galnac4
St7
St7-ot4
St8sia6-as1
Stac3
Stag1
Stag2
Stag3
Stag3l1
Stag3l4
Stag3l5p
Stag3l5p-pvrig2p-pilrb
Stam
Stambp
Stap1
Stard10
Stard13
Stard3
Stard3nl
Stard7-as1
Stard8
Stard9
Stat3
Stat5b
Stat6
Stath
Stau2
Stau2-as1
Stc2
Steap1
Steap2
Steap3
Sth
Stim1
Stim2
Stimate
Stip1
Stk10
Stk11
Stk11ip
Stk16
Stk17a
Stk19
Stk19b
Stk26
Stk3
Stk32b
Stk32c
Stk35
Stk36
Stk38l
Stk4
Stk40
Stkld1
Stmn1p1
Stmn3
Stmp1
Stom
Stoml1
Ston2
Stpg1
Stra6lp
Stradb
Strap
Strip1
Strip2
Strn4
Stt3a
Stt3b
Stub1
Stum
Stx11
Stx12
Stx16
Stx16-npepl1
Stx18-as1
Stx1a
Stx1b
Stx2
Stx3
Stx4
Stx5
Stx6
Stxbp1
Stxbp2
Stxbp3
Stxbp4
Stxbp5
Stxbp5l
Styx
Styxl1
Sub1
Sucla2
Suclg2-as1
Sucnr1
Suco
Sufu
Sugct
Sugt1
Sugt1p3
Sugt1p4
Sugt1p4-stra6lp
Sult1c4
Sult2b1
Sumf2
Sumo2p3
Sun1
Suox
Supt4h1
Supt5h
Supt6h
Supv3l1
Surf2
Susd1
Susd4
Susd6
Suv39h1
Suv39h2
Suz12
Suz12p1
Sv2b
Svop
Swap70
Swi5
Swsap1
Swt1
Syap1
Sybu
Sycp2l
Syk
Sympk
Syn3
Syne2
Syne3
Syngap1
Syngr2
Syngr3
Syngr4
Synj2
Synj2bp-cox16
Synpo
Synpo2
Syp
Sypl1
Sys1
Sys1-dbndd2
Syt12
Syt13
Syt16
Syt17
Syt5
Syt7
Syt8
Sytl1
Sytl3
Sytl4
Szrd1
Szt2
Tab1
Tab2
Tacc1
Tacc2
Tacc3
Taco1
Tacstd2
Tada2a
Tada2b
Taf1
Taf15
Taf1a-as1
Taf1b
Taf1c
Taf4
Taf4b
Taf6l
Taf8
Taf9
Tagap
Tal1
Taldo1
Tanc1
Tango2
Tango6
Tank
Taok1
Taok2
Taok3
Tap1
Tapbp
Tapbpl
Tapt1-as1
Tarbp1
Tarbp2
Tardbp
Tars
Tars2
Tarsl2
Tas1r1
Tasor2
Tat-as1
Tatdn3
Tax1bp1
Taz
Tbc1d1
Tbc1d10b
Tbc1d10c
Tbc1d12
Tbc1d13
Tbc1d14
Tbc1d15
Tbc1d16
Tbc1d17
Tbc1d19
Tbc1d20
Tbc1d22a
Tbc1d22b
Tbc1d23
Tbc1d24
Tbc1d25
Tbc1d2b
Tbc1d31
Tbc1d4
Tbc1d5
Tbc1d7
Tbc1d8
Tbc1d8-as1
Tbc1d8b
Tbcb
Tbcd
Tbce
Tbcel
Tbila
Tbl1x
Tbl2
Tbl3
Tbp
Tbpl1
Tbpl2
Tbr1
Tbrg1
Tbx1
Tbx10
Tbx21
Tbx3
Tbx4
Tbxas1
Tcaf2
Tcaim
Tcam1p
Tcea2
Tcea3
Tceal1
Tceal8
Tceal9
Tceanc
Tceanc2
Tcerg1
Tcf12
Tcf19
Tcf25
Tcf4
Tcf7
Tcf7l2
Tchp
Tcim
Tcirg1
Tcl6
Tcn1
Tcof1
Tcp11l1
Tcp11l2
Tctn1
Tctn2
Tctn3
Tdg
Tdgf1p4
Tdgf1p5
Tdgf1p7
Tdh
Tdp1
Tdrd10
Tdrd3
Tdrg1
Tdrkh
Tdrkh-as1
Tdrp
Tead1
Tead2
Tecpr1
Tecpr2
Tecr
Tedc1
Teddm1
Tef
Tekt1
Telo2
Tenm2
Tent2
Tent4a
Tent4b
Tep1
Tepp
Tepsin
Terc
Terf2
Terf2ip
Tesc
Tesc-as1
Tesk1
Tet2
Tet3
Tex2
Tex261
Tex264
Tex29
Tex38
Tex45
Tex54
Tex9
Tf
Tfam
Tfap2a
Tfap4
Tfdp1
Tfdp2
Tfeb
Tff3
Tfg
Tfip11
Tfr2
Tfrc
Tg
Tgfb2
Tgfbi
Tgfbr2
Tgif1
Tgif2
Tgif2p1
Tgif2-rab5if
Tgm2
Tgm5
Tgs1
Th
Th2lcrr
Thada
Thap11
Thap2
Thap3
Thap4
Thap6
Thap7-as1
Thap9
Thap9-as1
Thbs3
Thegl
Them6
Themis2
Thg1l
Thoc6
Thop1
Thpo
Thra
Thrap3
Thrb-as1
Thsd8
Thtpa
Thumpd3
Thumpd3-as1
Tiam2
Ticam1
Ticam2
Ticrr
Tie1
Tigd2
Tigd5
Tigit
Timm10b
Timm17a
Timm17b
Timm21
Timm23b
Timm29
Timm44
Timm50
Timmdc1
Timp1
Tinagl1
Tiparp
Tiprl
Tjap1
Tjp2
Tjp3
Tk2
Tkfc
Tldc2
Tle1
Tle4
Tle6
Tlk2
Tln2
Tlnrd1
Tlr5
Tlr9
Tm2d1
Tm4sf1
Tm4sf19
Tm4sf19-as1
Tm4sf1-as1
Tm4sf5
Tm7sf2
Tm7sf3
Tm9sf1
Tm9sf2
Tm9sf4
Tma16
Tma7
Tmbim1
Tmbim6
Tmc1
Tmc3-as1
Tmc4
Tmc6
Tmc7
Tmc8
Tmcc2
Tmco1
Tmco1-as1
Tmco3
Tmco5b
Tmco6
Tmed2
Tmed3
Tmed7-ticam2
Tmed9
Tmem102
Tmem104
Tmem105
Tmem106b
Tmem106c
Tmem107
Tmem108
Tmem114
Tmem116
Tmem117
Tmem120b
Tmem121
Tmem126a
Tmem126b
Tmem127
Tmem129
Tmem131l
Tmem132a
Tmem134
Tmem135
Tmem136
Tmem138
Tmem140
Tmem141
Tmem143
Tmem144
Tmem145
Tmem147
Tmem14b
Tmem14c
Tmem161a
Tmem161b-as1
Tmem164
Tmem165
Tmem167b
Tmem169
Tmem173
Tmem175
Tmem177
Tmem179b
Tmem181
Tmem183a
Tmem184a
Tmem184c
Tmem187
Tmem19
Tmem191a
Tmem191b
Tmem191c
Tmem198
Tmem198b
Tmem199
Tmem201
Tmem205
Tmem208
Tmem212
Tmem214
Tmem219
Tmem220
Tmem222
Tmem223
Tmem229b
Tmem233
Tmem234
Tmem242
Tmem245
Tmem246
Tmem247
Tmem248
Tmem251
Tmem254-as1
Tmem255a
Tmem255b
Tmem260
Tmem262
Tmem263
Tmem266
Tmem268
Tmem272
Tmem273
Tmem274p
Tmem33
Tmem37
Tmem38a
Tmem38b
Tmem39b
Tmem41b
Tmem42
Tmem43
Tmem44-as1
Tmem45a
Tmem50b
Tmem51
Tmem53
Tmem54
Tmem56
Tmem56-rwdd3
Tmem59l
Tmem62
Tmem63b
Tmem67
Tmem68
Tmem69
Tmem70
Tmem78
Tmem79
Tmem80
Tmem82
Tmem86a
Tmem87b
Tmem8a
Tmem8b
Tmem91
Tmem92
Tmem94
Tmem97
Tmem99
Tmem9b-as1
Tmigd3
Tmod1
Tmod2
Tmod3
Tmpo
Tmpop2
Tmppe
Tmprss13
Tmprss4
Tmprss5
Tmprss9
Tmsb4x
Tmsb4xp4
Tmtc2
Tmtc3
Tmub1
Tmub2
Tmx1
Tmx2
Tmx2-ctnnd1
Tnc
Tnfaip1
Tnfaip2
Tnfaip3
Tnfaip8
Tnfaip8l1
Tnfrsf10b
Tnfrsf12a
Tnfrsf14-as1
Tnfrsf17
Tnfrsf18
Tnfrsf19
Tnfrsf9
Tnfsf13b
Tnik
Tnip1
Tnip2
Tnk1
Tnk2-as1
Tnks
Tnks1bp1
Tnni1
Tnni2
Tnpo1
Tnpo3
Tnrc18p1
Tnrc6a
Tnrc6b
Tnrc6c
Tns2
Tns3
Tns4
Tob1
Tob1-as1
Toe1
Togaram1
Tollip-as1
Tom1
Tom1l2
Tomm22
Tomm40l
Tomm6
Tonsl
Tor1aip1
Tor1b
Tox4
Tp53bp1
Tp53i13
Tp53i3
Tp53inp2
Tp53rk
Tp53tg5
Tp73
Tpcn1
Tpcn2
Tpd52l1
Tpd52l2
Tpgs1
Tph2
Tpi1
Tpi1p2
Tpk1
Tpm1
Tpm3
Tpm3p7
Tpm3p9
Tpm4
Tpp1
Tpp2
Tppp2
Tpra1
Tprg1
Tprg1l
Tprx2p
Tpst1
Tpt1-as1
Tpte2p1
Tpte2p6
Tptep1
Tptep2
Tpx2
Trabd
Tradd
Traf3
Traf3ip1
Traf3ip2-as1
Traf3ip3
Traf4
Traf5
Traf7
Trafd1
Traj10
Traj11
Traj12
Traj22
Traj23
Traj45
Traj46
Traj47
Traj6
Traj7
Trak1
Tram2-as1
Trappc10
Trappc11
Trappc12
Trappc13
Trappc2b
Trappc2l
Trappc4
Trappc5
Trav1-2
Trav13-2
Trav3
Trav4
Trav40
Trav41
Trav8-2
Trbv13
Trbv14
Trbv20-1
Trbv23or9-2
Trbv6-1
Trbv7-2
Trbv7-4
Trbv8-1
Trbv8-2
Trbv9
Treh
Trem1
Trerf1
Trex1
Trg-as1
Trib1
Trib3
Trim13
Trim16
Trim16l
Trim17
Trim24
Trim25
Trim28
Trim31
Trim31-as1
Trim32
Trim36
Trim39
Trim39-rpp21
Trim40
Trim41
Trim46
Trim52-as1
Trim54
Trim6
Trim65
Trim67
Trim69
Trim6-trim34
Trim7
Trim8
Trio
Triobp
Trip10
Trip11
Trip13
Trip4
Trip6
Trit1
Trmt1
Trmt10b
Trmt10c
Trmt11
Trmt112p4
Trmt112p6
Trmt12
Trmt13
Trmt44
Trmt61a
Trmu
Trnau1ap
Trnp1
Trnt1
Troap
Trpc1
Trpm1
Trpm2
Trpm4
Trps1
Trpv2
Trpv6
Trrap
Trub1
Tsacc
Tsbp1
Tsbp1-as1
Tsc2
Tsc22d1
Tsc22d2
Tsc22d3
Tsc22d4
Tsen15
Tsen2
Tsen34
Tsen54
Tsfm
Tsga13
Tshr
Tshz1
Tslp
Tsn
Tsnax
Tsnax-disc1
Tsnaxip1
Tspan1
Tspan10
Tspan14
Tspan15
Tspan17
Tspan3
Tspan31
Tspan32
Tspan33
Tspan4
Tspan6
Tspear-as1
Tspear-as2
Tspoap1-as1
Tspyl2
Tssc2
Tssc4
Tssk3
Tstd3
Ttbk1
Ttc1
Ttc12
Ttc13
Ttc14
Ttc17
Ttc19
Ttc21a
Ttc23
Ttc23l
Ttc25
Ttc26
Ttc27
Ttc28
Ttc28-as1
Ttc3
Ttc30b
Ttc31
Ttc38
Ttc39a
Ttc39c
Ttc39c-as1
Ttc39dp
Ttc4
Ttc41p
Ttc6
Ttc7a
Ttc7b
Ttc8
Ttc9c
Ttf1
Ttf2
Tti2
Ttk
Ttl
Ttll1
Ttll13p
Ttll4
Ttll5
Ttll6
Ttn-as1
Ttpal
Ttr
Ttyh3
Tuba1c
Tuba4a
Tubb
Tubb2bp1
Tubb3
Tubb4b
Tubb4bp7
Tubb6
Tubb8p1
Tubbp9
Tubg1
Tubgcp2
Tug1
Tulp1
Tulp3
Tut1
Tut7
Tvp23a
Tvp23b
Twnk
Twsg1
Txk
Txlna
Txlng
Txndc11
Txndc15
Txndc17
Txndc9
Txnl1
Txnrd1
Txnrd2
Tyk2
Tymp
Tyms
Tyro3
Tyrobp
Tyw1
Tyw3
U2af1l4
U2af2
U2surp
U52111.1
U62631.1
U73166.1
U73169.1
U91319.1
U91328.1
U91328.3
Uap1
Uba1
Uba2
Uba52
Uba6-as1
Uba7
Ubac2
Ubald2
Ubap1
Ubap2l
Ubash3a
Ubash3b
Ubb
Ubbp1
Ubbp4
Ube2a
Ube2b
Ube2c
Ube2d1
Ube2d2
Ube2d3-as1
Ube2dnl
Ube2e1
Ube2e2
Ube2e3
Ube2f
Ube2f-scly
Ube2i
Ube2k
Ube2l3
Ube2m
Ube2n
Ube2o
Ube2q2
Ube2v1
Ube2v1p4
Ube2v2
Ube2v2p4
Ube2z
Ube3b
Ube3c
Ube4a
Ube4b
Ubfd1
Ubl4a
Ubl5
Ubl7-as1
Ubn1
Ubqln2
Ubr2
Ubr3
Ubr5
Ubr5-as1
Ubr7
Ubtf
Ubxn11
Ubxn2a
Ubxn2b
Ubxn4
Ubxn8
Uca1
Uchl3
Ucma
Ucp2
Ufc1
Ufl1
Ufm1
Ugcg
Ugdh-as1
Uggt1
Ugp2
Ugt1a2p
Ugt2b10
Ugt2b25p
Ugt2b4
Ugt2b7
Ugt8
Uhmk1
Uhrf1
Uhrf1bp1
Uhrf2
Umad1
Umodl1
Umps
Unc13a
Unc13b
Unc45a
Unc50
Unc5a
Unc5b
Unc5cl
Unc79
Unc80
Ung
Unk
Unkl
Uox
Upf1
Upf3a
Upp1
Upp2
Upp2-it1
Uprt
Uqcc1
Uqcc2
Uqcr10
Uqcrc1
Uqcrc2
Uqcrh
Uqcrq
Urb1-as1
Uri1
Urm1
Urod
Uros
Usb1
Use1
Usf2
Ushbp1
Uso1
Usp1
Usp10
Usp11
Usp12-as2
Usp13
Usp14
Usp15
Usp16
Usp18
Usp2
Usp20
Usp21
Usp25
Usp2-as1
Usp30
Usp30-as1
Usp31
Usp35
Usp36
Usp38
Usp39
Usp4
Usp42
Usp46
Usp47
Usp5
Usp53
Usp7
Usp8
Usp9x
Uspl1
Ust
Utp11
Utp14a
Utp15
Utp23
Utp4
Utrn
Uvrag-dt
Uvssa
Uxs1
Uxt
Uxt-as1
Vac14
Vamp1
Vamp2
Vamp3
Vamp7
Vamp8
Vamp9p
Vapa
Vapb
Vars
Vars2
Vash1
Vash2
Vasp
Vav1
Vav3
Vav3-as1
Vax2
Vcan
Vcl
Vdac2
Vdac3
Vegfa
Ventxp5
Vezt
Vgll4
Vhl
Vil1
Vill
Vim
Vinac1p
Vipr1
Vipr1-as1
Vipr2
Vkorc1l1
Vma21
Vmac
Vmp1
Vn1r104p
Vn1r96p
Vpreb3
Vps11
Vps13a
Vps13b
Vps13d
Vps16
Vps18
Vps25
Vps26a
Vps26b
Vps26c
Vps33b-dt
Vps35
Vps35l
Vps37a
Vps37b
Vps37d
Vps39
Vps45
Vps50
Vps51
Vps52
Vps8
Vps9d1
Vrk1
Vrk2
Vrk3
Vrtn
Vsig2
Vstm2l
Vta1
Vti1a
Vtn
Vtrna1-1
Vtrna1-2
Vtrna1-3
Vtrna2-2p
Vwa1
Vwa5a
Vwa7
Vwa8-as1
Vwc2l
Vwce
Wars
Wars2-as1
Was
Wasf3
Washc2a
Washc2c
Washc3
Washc4
Wbp1
Wbp1l
Wbp2
Wbp2nl
Wdfy1
Wdfy2
Wdfy4
Wdr1
Wdr11
Wdr13
Wdr18
Wdr19
Wdr20
Wdr24
Wdr25
Wdr27
Wdr3
Wdr36
Wdr37
Wdr43
Wdr44
Wdr45
Wdr45b
Wdr45bp1
Wdr46
Wdr48
Wdr5
Wdr54
Wdr55
Wdr59
Wdr6
Wdr61
Wdr62
Wdr63
Wdr66
Wdr7
Wdr70
Wdr74
Wdr75
Wdr81
Wdr82
Wdr83
Wdr90
Wdr91
Wdr92
Wdtc1
Wee1
Wfdc1
Wfs1
Whamm
Whammp3
Wipf2
Wipi2
Wiz
Wls
Wnk1
Wnk4
Wnt1
Wnt10a
Wnt10b
Wnt2b
Wnt9b
Wrap53
Wrb
Wrb-sh3bgr
Wrnip1
Wsb1
Wsb2
Wscd1
Wscd2
Wt1
Wt1-as
Wtap
Wwc1
Wwc2
Wwox
Wwp1
Wwp1p1
Wwp2
Xiap
Xkr5
Xkr9
Xpc
Xpnpep1
Xpnpep3
Xpo6
Xpo7
Xpot
Xpr1
Xrcc4
Xrcc5
Xrcc6
Xrra1
Xxylt1-as1
Xxylt1-as2
Xylb
Xylt1
Yae1
Ybey
Ybx1
Ybx1p2
Yeats4
Yes1
Yif1a
Yipf3
Yipf4
Yipf6
Yjefn3
Yju2
Ykt6
Ylpm1
Ypel2
Ypel3
Ypel4
Ypel5
Ythdc2
Ythdf2
Ythdf3
Ywhab
Ywhae
Ywhaep7
Ywhah
Ywhaz
Yy1
Z69890.1
Z82188.2
Z82190.2
Z82214.1
Z82244.2
Z83844.1
Z84492.1
Z84492.2
Z93241.1
Z93930.2
Z93930.3
Z94721.2
Z95114.3
Z95114.4
Z95115.1
Z97055.2
Z97205.1
Z97633.1
Z97986.1
Z98257.1
Z98257.2
Z98749.1
Z98751.3
Z98752.1
Z98752.3
Z99129.3
Z99756.1
Z99758.1
Zbed3
Zbed3-as1
Zbed6
Zbed6cl
Zbed9
Zbtb1
Zbtb10
Zbtb11-as1
Zbtb12
Zbtb18
Zbtb20
Zbtb20-as4
Zbtb20-as5
Zbtb22
Zbtb32
Zbtb33
Zbtb34
Zbtb37
Zbtb38
Zbtb40
Zbtb43
Zbtb48
Zbtb49
Zbtb7b
Zbtb8a
Zbtb8os
Zbtb9
Zc2hc1a
Zc2hc1c
Zc3h10
Zc3h11a
Zc3h12a
Zc3h12c
Zc3h15
Zc3h18
Zc3h6
Zc3h7b
Zc3hav1
Zc3hc1
Zcchc10
Zcchc13
Zcchc17
Zcchc2
Zcchc4
Zcchc7
Zcchc9
Zcwpw1
Zcwpw2
Zdbf2
Zdhhc1
Zdhhc13
Zdhhc14
Zdhhc16
Zdhhc2
Zdhhc22
Zdhhc3
Zdhhc4
Zdhhc5
Zdhhc7
Zdhhc8
Zeb1
Zeb1-as1
Zeb2
Zeb2-as1
Zfand2b
Zfand3
Zfand6
Zfas1
Zfat
Zfhx4-as1
Zfp1
Zfp36
Zfp36l1
Zfp41
Zfp69
Zfp69b
Zfp90
Zfp91-cntf
Zfp92
Zfpl1
Zfpm2
Zfr2
Zfx
Zfyve16
Zfyve19
Zfyve21
Zfyve27
Zfyve9
Zglp1
Zgpat
Zhx1
Zik1
Zkscan1
Zkscan3
Zkscan5
Zkscan8
Zmat2
Zmiz1
Zmiz2
Zmpste24
Zmym1
Zmym2
Zmym4
Zmynd15
Znf10
Znf101
Znf114
Znf131
Znf133
Znf134
Znf136
Znf138
Znf140
Znf141
Znf143
Znf146
Znf148
Znf155
Znf169
Znf17
Znf174
Znf175
Znf181
Znf185
Znf189
Znf19
Znf197
Znf2
Znf205
Znf207
Znf211
Znf212
Znf213
Znf213-as1
Znf215
Znf219
Znf222
Znf224
Znf225
Znf226
Znf227
Znf230
Znf233
Znf234
Znf236
Znf252p-as1
Znf253
Znf254
Znf257
Znf25-dt
Znf26
Znf263
Znf264
Znf267
Znf268
Znf271p
Znf273
Znf274
Znf275
Znf276
Znf277
Znf281
Znf282
Znf283
Znf286a
Znf292
Znf30
Znf302
Znf304
Znf316
Znf317
Znf324
Znf324b
Znf326
Znf32-as3
Znf330
Znf331
Znf333
Znf335
Znf337-as1
Znf33a
Znf341
Znf345
Znf35
Znf350-as1
Znf354b
Znf37a
Znf382
Znf383
Znf385a
Znf385b
Znf385c
Znf391
Znf397
Znf398
Znf407
Znf408
Znf410
Znf419
Znf420
Znf426-dt
Znf429
Znf430
Znf431
Znf432
Znf436-as1
Znf438
Znf439
Znf440
Znf444
Znf445
Znf446
Znf449
Znf451
Znf460
Znf470
Znf473
Znf48
Znf485
Znf487
Znf491
Znf493
Znf500
Znf501
Znf502
Znf503-as1
Znf503-as2
Znf507
Znf511
Znf511-prap1
Znf512
Znf516
Znf517
Znf518a
Znf524
Znf526
Znf527
Znf528
Znf529-as1
Znf530
Znf532
Znf540
Znf542p
Znf544
Znf546
Znf547
Znf548
Znf549
Znf551
Znf552
Znf554
Znf555
Znf556
Znf557
Znf559
Znf559-znf177
Znf561-as1
Znf567
Znf568
Znf57
Znf570
Znf571-as1
Znf575
Znf576
Znf577
Znf578
Znf580
Znf581
Znf582-as1
Znf583
Znf584
Znf586
Znf587
Znf587b
Znf589
Znf593
Znf596
Znf600
Znf608
Znf609
Znf610
Znf613
Znf619
Znf620
Znf621
Znf623
Znf625
Znf627
Znf628
Znf638
Znf639
Znf646
Znf653
Znf654
Znf655
Znf658
Znf660
Znf664
Znf665
Znf667-as1
Znf672
Znf674-as1
Znf678
Znf683
Znf684
Znf687
Znf688
Znf691
Znf696
Znf7
Znf700
Znf701
Znf705e
Znf705g
Znf706
Znf707
Znf71
Znf710
Znf711
Znf713
Znf714
Znf718
Znf720
Znf726
Znf736
Znf738
Znf74
Znf740
Znf749
Znf75a
Znf76
Znf765
Znf766
Znf768
Znf773
Znf774
Znf776
Znf778
Znf783
Znf785
Znf789
Znf79
Znf791
Znf805
Znf808
Znf81
Znf813
Znf814
Znf815p
Znf830
Znf839
Znf84
Znf846
Znf862
Znf876p
Znf879
Znf880
Znf92
Znhit1
Znhit3
Znrd1
Znrf1
Znrf2
Znrf2p1
Znrf3
Zp3
Zpbp2
Zranb2-as2
Zrsr2
Zscan10
Zscan2
Zscan20
Zscan21
Zscan25
Zscan26
Zscan31
Zscan9
Zswim1
Zswim4
Zswim8
Zswim9
Zwilch
Zyg11a
Zyx
Zzef1
