# Supplementary material for: A Bayesian inference transcription factor activity model for the analysis of single-cell transcriptomes
Source: Genome Res. 2021 Jul;31(7):1296–311. doi: 10.1101/gr.265595.120 (PMC8256867; doi:10.1101/gr.265595.120)
Supplement: Supplemental Material [file supp_gr.265595.120_Supplemental_Code.zip › BITFAM/inst/extdata/human/CRY1]

A2m
A2mp1
A4galt
Aacs
Aak1
Aamp
Aanat
Aatbc
Aatf
Aatk
Abat
Abca10
Abca13
Abca17p
Abca2
Abca4
Abca7
Abca8
Abcb9
Abcc1
Abcc12
Abcc3
Abcc5
Abcc6
Abcc8
Abcd3
Abcg1
Abcg4
Abhd1
Abhd12
Abhd16a
Abhd17a
Abhd17ap5
Abhd2
Abhd3
Abhd6
Abi3bp
Ablim1
Abr
Abracl
Abtb1
Ac000067.1
Ac000077.1
Ac000093.1
Ac002056.2
Ac002059.2
Ac002128.2
Ac002398.2
Ac002472.4
Ac002985.1
Ac003009.1
Ac003101.3
Ac003665.1
Ac003956.1
Ac003991.1
Ac004080.1
Ac004080.5
Ac004129.2
Ac004147.2
Ac004147.5
Ac004160.1
Ac004264.1
Ac004264.2
Ac004471.1
Ac004475.1
Ac004490.1
Ac004522.1
Ac004543.1
Ac004585.1
Ac004590.1
Ac004687.1
Ac004687.2
Ac004691.2
Ac004801.5
Ac004805.1
Ac004812.2
Ac004816.1
Ac004817.2
Ac004830.1
Ac004832.1
Ac004840.1
Ac004852.2
Ac004854.2
Ac004858.1
Ac004862.1
Ac004869.1
Ac004869.2
Ac004882.1
Ac004895.1
Ac004900.1
Ac004906.1
Ac004917.1
Ac004951.4
Ac004967.2
Ac005033.1
Ac005040.1
Ac005072.1
Ac005077.3
Ac005089.1
Ac005162.3
Ac005176.1
Ac005189.1
Ac005225.1
Ac005225.3
Ac005225.4
Ac005237.1
Ac005252.1
Ac005261.1
Ac005288.1
Ac005342.1
Ac005342.2
Ac005357.2
Ac005363.1
Ac005394.1
Ac005412.1
Ac005479.1
Ac005515.1
Ac005520.1
Ac005529.1
Ac005544.1
Ac005593.1
Ac005609.1
Ac005632.4
Ac005695.3
Ac005697.1
Ac005722.3
Ac005726.2
Ac005746.3
Ac005758.1
Ac005779.2
Ac005821.1
Ac005828.5
Ac005837.1
Ac005840.4
Ac005865.1
Ac005865.2
Ac005871.1
Ac005901.1
Ac005906.2
Ac005920.1
Ac005972.3
Ac005999.2
Ac006022.1
Ac006026.2
Ac006028.1
Ac006042.1
Ac006058.2
Ac006059.2
Ac006064.3
Ac006133.1
Ac006206.2
Ac006252.1
Ac006273.1
Ac006435.2
Ac006435.3
Ac006483.1
Ac006484.1
Ac006486.1
Ac006487.1
Ac006511.5
Ac006512.1
Ac006538.2
Ac006547.1
Ac006547.3
Ac006557.2
Ac006960.1
Ac007014.1
Ac007029.1
Ac007036.3
Ac007161.3
Ac007220.1
Ac007292.1
Ac007336.3
Ac007342.4
Ac007362.1
Ac007368.1
Ac007375.1
Ac007375.2
Ac007391.1
Ac007395.1
Ac007431.1
Ac007448.2
Ac007450.1
Ac007450.4
Ac007485.2
Ac007493.1
Ac007601.2
Ac007603.2
Ac007610.1
Ac007610.3
Ac007611.1
Ac007655.1
Ac007663.1
Ac007686.1
Ac007686.2
Ac007731.3
Ac007741.1
Ac007786.2
Ac007787.2
Ac007795.1
Ac007878.1
Ac007881.2
Ac007922.1
Ac007950.1
Ac007998.3
Ac008013.1
Ac008050.1
Ac008083.3
Ac008105.1
Ac008105.2
Ac008124.1
Ac008133.1
Ac008171.1
Ac008267.5
Ac008280.3
Ac008393.1
Ac008403.1
Ac008403.4
Ac008413.2
Ac008443.1
Ac008551.1
Ac008555.1
Ac008555.3
Ac008575.1
Ac008622.3
Ac008629.1
Ac008629.3
Ac008641.1
Ac008667.1
Ac008670.1
Ac008728.1
Ac008734.2
Ac008735.1
Ac008736.1
Ac008738.7
Ac008743.1
Ac008755.1
Ac008761.1
Ac008781.2
Ac008892.1
Ac008894.2
Ac008937.1
Ac008982.1
Ac008982.2
Ac009041.1
Ac009060.1
Ac009063.2
Ac009065.1
Ac009065.2
Ac009065.4
Ac009065.7
Ac009078.2
Ac009084.1
Ac009084.2
Ac009093.6
Ac009093.8
Ac009095.1
Ac009108.3
Ac009119.1
Ac009119.2
Ac009119.3
Ac009123.1
Ac009133.1
Ac009133.5
Ac009137.2
Ac009154.1
Ac009365.1
Ac009404.1
Ac009501.1
Ac009511.1
Ac009541.1
Ac009542.2
Ac009720.1
Ac009779.2
Ac009779.5
Ac009902.2
Ac009970.1
Ac010087.1
Ac010145.1
Ac010181.1
Ac010247.1
Ac010280.3
Ac010285.1
Ac010307.4
Ac010325.2
Ac010327.1
Ac010395.2
Ac010451.1
Ac010485.1
Ac010536.1
Ac010536.2
Ac010542.3
Ac010547.1
Ac010616.2
Ac010638.1
Ac010733.2
Ac010735.2
Ac010745.2
Ac010745.5
Ac010761.3
Ac010768.2
Ac010768.4
Ac010880.1
Ac010904.2
Ac010980.1
Ac010997.1
Ac011008.1
Ac011270.1
Ac011298.3
Ac011443.1
Ac011455.1
Ac011462.1
Ac011462.2
Ac011462.4
Ac011473.2
Ac011474.1
Ac011474.4
Ac011479.1
Ac011498.6
Ac011500.1
Ac011504.1
Ac011509.1
Ac011511.1
Ac011511.5
Ac011518.1
Ac011524.1
Ac011529.1
Ac011603.1
Ac011676.5
Ac011731.1
Ac011752.1
Ac011840.3
Ac011840.5
Ac011921.1
Ac011921.2
Ac011994.1
Ac012020.1
Ac012065.3
Ac012175.1
Ac012313.3
Ac012447.1
Ac012454.1
Ac012485.3
Ac012498.1
Ac012498.2
Ac012501.1
Ac012676.3
Ac012676.5
Ac013286.1
Ac013403.1
Ac013437.1
Ac013448.1
Ac013470.3
Ac013727.1
Ac015660.1
Ac015688.5
Ac015688.6
Ac015712.2
Ac015802.3
Ac015845.2
Ac015849.1
Ac015871.3
Ac015910.1
Ac015912.3
Ac015914.1
Ac015936.2
Ac016168.2
Ac016292.2
Ac016526.3
Ac016582.1
Ac016582.2
Ac016582.3
Ac016588.2
Ac016644.1
Ac016683.1
Ac016700.3
Ac016722.2
Ac016730.1
Ac016735.1
Ac016738.2
Ac016820.1
Ac016866.1
Ac016910.1
Ac016954.1
Ac016999.1
Ac017006.2
Ac017015.2
Ac017083.4
Ac017104.1
Ac018445.1
Ac018445.3
Ac018448.2
Ac018495.1
Ac018521.4
Ac018521.5
Ac018529.1
Ac018529.2
Ac018552.3
Ac018647.1
Ac018653.3
Ac018665.1
Ac018685.1
Ac018690.1
Ac018695.2
Ac018695.4
Ac018716.1
Ac018761.3
Ac018866.1
Ac019069.1
Ac019080.2
Ac019103.1
Ac019131.1
Ac019171.1
Ac019349.1
Ac020549.1
Ac020636.2
Ac020637.1
Ac020658.1
Ac020658.2
Ac020658.6
Ac020907.1
Ac020907.2
Ac020907.6
Ac020909.2
Ac020909.3
Ac020910.4
Ac020910.6
Ac021066.2
Ac021087.3
Ac021148.1
Ac021205.1
Ac021220.1
Ac021355.1
Ac021491.2
Ac021613.1
Ac021683.4
Ac021744.1
Ac022007.1
Ac022080.1
Ac022167.2
Ac022168.1
Ac022211.4
Ac022296.1
Ac022335.1
Ac022400.10
Ac022400.7
Ac022424.1
Ac022509.3
Ac022532.1
Ac022616.1
Ac022655.1
Ac022748.1
Ac022762.1
Ac022778.1
Ac022784.1
Ac022915.2
Ac022929.2
Ac022973.4
Ac023090.1
Ac023157.1
Ac023509.3
Ac023511.1
Ac023813.1
Ac023813.3
Ac023824.3
Ac023824.6
Ac023830.2
Ac023886.1
Ac023906.1
Ac024028.1
Ac024224.1
Ac024267.1
Ac024267.3
Ac024361.2
Ac024559.1
Ac024592.3
Ac024603.1
Ac024619.2
Ac024619.3
Ac024619.4
Ac024681.2
Ac024884.1
Ac024941.2
Ac024995.1
Ac025165.1
Ac025181.1
Ac025183.3
Ac025211.1
Ac025219.1
Ac025259.3
Ac025265.2
Ac025280.3
Ac025423.5
Ac025437.5
Ac025465.1
Ac025470.1
Ac025475.1
Ac025580.2
Ac025750.1
Ac025754.1
Ac025857.2
Ac026254.1
Ac026336.2
Ac026336.4
Ac026336.5
Ac026369.1
Ac026369.2
Ac026401.1
Ac026434.2
Ac026458.2
Ac026470.1
Ac026471.5
Ac026495.1
Ac026748.1
Ac026771.1
Ac026826.3
Ac026904.2
Ac026992.2
Ac027290.2
Ac027601.1
Ac027682.2
Ac027682.3
Ac027682.5
Ac027702.1
Ac032019.1
Ac032044.1
Ac034206.1
Ac034229.6
Ac034236.2
Ac035139.1
Ac040162.3
Ac040914.1
Ac040978.1
Ac041040.1
Ac044839.1
Ac048338.1
Ac048383.1
Ac053503.5
Ac055811.1
Ac055811.4
Ac060234.2
Ac060766.6
Ac061975.7
Ac061992.1
Ac062028.1
Ac064805.1
Ac064853.2
Ac064862.2
Ac064862.3
Ac064862.4
Ac067930.4
Ac067931.2
Ac067945.3
Ac067969.1
Ac068014.1
Ac068057.1
Ac068137.2
Ac068228.2
Ac068234.2
Ac068389.1
Ac068418.1
Ac068473.3
Ac068473.4
Ac068533.4
Ac068580.4
Ac068594.1
Ac068733.1
Ac068760.1
Ac068789.1
Ac068831.6
Ac068867.1
Ac068870.1
Ac068880.4
Ac068888.1
Ac068896.1
Ac068987.1
Ac068987.3
Ac068987.5
Ac068993.2
Ac069079.1
Ac069113.1
Ac069113.3
Ac069155.1
Ac069257.3
Ac069294.1
Ac069444.2
Ac073063.1
Ac073091.1
Ac073150.1
Ac073176.1
Ac073176.2
Ac073283.1
Ac073311.1
Ac073316.3
Ac073578.3
Ac073592.7
Ac073651.2
Ac073873.1
Ac073916.1
Ac073957.2
Ac073957.3
Ac074011.1
Ac074032.1
Ac074050.3
Ac074050.4
Ac074351.1
Ac074389.2
Ac074389.3
Ac078852.2
Ac078857.1
Ac078882.1
Ac078925.4
Ac078942.1
Ac079031.1
Ac079075.1
Ac079080.1
Ac079089.1
Ac079313.1
Ac079313.2
Ac079328.2
Ac079336.4
Ac079336.6
Ac079336.7
Ac079360.1
Ac079465.1
Ac079466.2
Ac079602.1
Ac079742.1
Ac079779.3
Ac079781.5
Ac079804.1
Ac079834.2
Ac079848.1
Ac079880.1
Ac079880.2
Ac079907.2
Ac079922.1
Ac079987.1
Ac080013.1
Ac080038.4
Ac080080.1
Ac082651.1
Ac082651.2
Ac083805.1
Ac083805.3
Ac083822.1
Ac083841.1
Ac083843.2
Ac083864.2
Ac083864.3
Ac083973.1
Ac084125.2
Ac084125.3
Ac084125.4
Ac084361.1
Ac084783.1
Ac087163.3
Ac087164.1
Ac087284.1
Ac087289.1
Ac087289.3
Ac087289.6
Ac087393.2
Ac087442.1
Ac087482.1
Ac087591.1
Ac087639.2
Ac087641.1
Ac087645.2
Ac087645.3
Ac087651.1
Ac087699.1
Ac087762.2
Ac090004.1
Ac090132.1
Ac090193.1
Ac090193.2
Ac090197.1
Ac090286.1
Ac090386.2
Ac090505.1
Ac090578.1
Ac090589.1
Ac090615.1
Ac090617.4
Ac090644.1
Ac090821.2
Ac090826.2
Ac090844.2
Ac090950.1
Ac091027.1
Ac091053.1
Ac091059.2
Ac091076.1
Ac091078.1
Ac091114.1
Ac091153.2
Ac091180.2
Ac091180.3
Ac091196.1
Ac091230.1
Ac091564.5
Ac091729.2
Ac091807.1
Ac091820.2
Ac091932.4
Ac092042.3
Ac092045.1
Ac092053.3
Ac092068.2
Ac092119.1
Ac092127.1
Ac092132.2
Ac092138.2
Ac092139.1
Ac092140.1
Ac092143.2
Ac092143.3
Ac092159.1
Ac092171.1
Ac092171.2
Ac092171.5
Ac092183.1
Ac092265.1
Ac092295.2
Ac092327.1
Ac092329.1
Ac092376.1
Ac092384.1
Ac092384.2
Ac092427.1
Ac092471.1
Ac092569.1
Ac092638.2
Ac092647.1
Ac092723.1
Ac092723.5
Ac092807.2
Ac092868.3
Ac092902.2
Ac092910.2
Ac093004.1
Ac093063.1
Ac093159.1
Ac093162.1
Ac093162.2
Ac093248.1
Ac093249.5
Ac093278.2
Ac093305.1
Ac093330.1
Ac093367.1
Ac093520.1
Ac093520.2
Ac093525.8
Ac093585.1
Ac093620.1
Ac093627.4
Ac093627.5
Ac093627.7
Ac093870.1
Ac093904.1
Ac093904.3
Ac095040.1
Ac096541.1
Ac096754.1
Ac096920.1
Ac097376.1
Ac097641.1
Ac098476.1
Ac098828.1
Ac098828.2
Ac098851.1
Ac098869.2
Ac098934.1
Ac099336.1
Ac099489.1
Ac099489.3
Ac099494.2
Ac099511.1
Ac099521.2
Ac099654.4
Ac099667.1
Ac099668.1
Ac099681.2
Ac100788.2
Ac100802.1
Ac100803.2
Ac100803.3
Ac100812.1
Ac100830.3
Ac100849.1
Ac100858.2
Ac100860.1
Ac100868.1
Ac102945.2
Ac103563.7
Ac103691.1
Ac103718.1
Ac103740.1
Ac103764.1
Ac103808.6
Ac103809.1
Ac103810.4
Ac103874.1
Ac103925.1
Ac103974.2
Ac104002.2
Ac104117.4
Ac104129.1
Ac104169.1
Ac104212.1
Ac104248.1
Ac104316.1
Ac104417.1
Ac104452.1
Ac104534.1
Ac104564.2
Ac104564.3
Ac104564.4
Ac104809.2
Ac104825.1
Ac104958.2
Ac104982.2
Ac104984.4
Ac105020.4
Ac105053.1
Ac105118.1
Ac105133.1
Ac105133.2
Ac105219.1
Ac105219.2
Ac105219.3
Ac105250.1
Ac105275.1
Ac105277.1
Ac105342.1
Ac105390.1
Ac105411.1
Ac106739.1
Ac106774.4
Ac106779.1
Ac106782.6
Ac106818.1
Ac106820.2
Ac106820.3
Ac106820.5
Ac106865.1
Ac106881.1
Ac106897.1
Ac107016.1
Ac107204.1
Ac107294.2
Ac107398.4
Ac107464.1
Ac107464.2
Ac107934.1
Ac108058.1
Ac108451.1
Ac108451.2
Ac108727.2
Ac108866.1
Ac109446.3
Ac109460.3
Ac109635.2
Ac110048.1
Ac110285.1
Ac110285.7
Ac110760.2
Ac111182.1
Ac111188.1
Ac112200.2
Ac112236.2
Ac112484.4
Ac112493.1
Ac112503.1
Ac112693.2
Ac112694.1
Ac112719.2
Ac112777.1
Ac113208.3
Ac113347.2
Ac113347.3
Ac113430.1
Ac113554.1
Ac113608.1
Ac114291.1
Ac114296.1
Ac114341.1
Ac114489.1
Ac114689.2
Ac114730.1
Ac114730.3
Ac114755.1
Ac114781.1
Ac115284.3
Ac115286.1
Ac116021.1
Ac116049.1
Ac116348.4
Ac116353.5
Ac116456.1
Ac116535.1
Ac117382.2
Ac117498.2
Ac117498.3
Ac117945.2
Ac118754.1
Ac119428.3
Ac120024.1
Ac120024.2
Ac120024.3
Ac120498.2
Ac120498.3
Ac120498.5
Ac120498.9
Ac121338.2
Ac122710.1
Ac122714.2
Ac122719.1
Ac124057.1
Ac124076.1
Ac124276.2
Ac124283.2
Ac124301.1
Ac124301.2
Ac124312.1
Ac124319.1
Ac124319.2
Ac124319.3
Ac124804.1
Ac124861.1
Ac125421.2
Ac125616.1
Ac125807.1
Ac126124.1
Ac126323.4
Ac126407.1
Ac126564.1
Ac126768.1
Ac126768.2
Ac126768.3
Ac127029.2
Ac127496.3
Ac127496.6
Ac129492.8
Ac129507.4
Ac130371.2
Ac131009.2
Ac131009.3
Ac131009.4
Ac131274.3
Ac132872.2
Ac132938.1
Ac132938.2
Ac132942.1
Ac133528.1
Ac133552.2
Ac134043.2
Ac134312.1
Ac134312.3
Ac134682.1
Ac134978.1
Ac135048.1
Ac135584.1
Ac135586.1
Ac135782.1
Ac136285.1
Ac136489.1
Ac136621.1
Ac136896.1
Ac137630.3
Ac137630.5
Ac137810.1
Ac137894.1
Ac137932.2
Ac137936.2
Ac138028.2
Ac138028.3
Ac138028.4
Ac138150.2
Ac138409.2
Ac138470.1
Ac138474.1
Ac139099.3
Ac139100.1
Ac139530.2
Ac139530.3
Ac139530.4
Ac139749.1
Ac139768.1
Ac139783.1
Ac139795.1
Ac139795.2
Ac140481.1
Ac140847.2
Ac140847.3
Ac144833.1
Ac145098.1
Ac145207.1
Ac145207.4
Ac145207.8
Ac147067.1
Ac147651.2
Ac147651.3
Ac147651.4
Ac148476.1
Ac148477.7
Ac148477.8
Ac148477.9
Ac152007.1
Ac207130.1
Ac211485.1
Ac233279.1
Ac233701.1
Ac233702.1
Ac233723.1
Ac233723.2
Ac233992.1
Ac233992.2
Ac233992.3
Ac234582.1
Ac234917.2
Ac237221.1
Ac243571.1
Ac243829.1
Ac243830.1
Ac243962.1
Ac243967.2
Ac244034.1
Ac244090.3
Ac245033.4
Ac245060.2
Ac245452.1
Ac245452.4
Ac245517.1
Ac245884.11
Ac253536.3
Ac253536.7
Ac254562.1
Acaa1
Acaca
Acad9
Acadvl
Acan
Acap1
Accs
Acd
Ace
Ache
Acin1
Acly
Acmsd
Aco2
Acot11
Acot2
Acot6
Acot7
Acox2
Acox3
Acoxl
Acp1
Acp2
Acrbp
Acsbg1
Acsf2
Acsl6
Acsm1
Acss1
Acss2
Actb
Actbp12
Actbp13
Actbp9
Actc1
Actg1p15
Actg2
Actn1
Actn1-as1
Actn2
Actn4
Actp1
Actr10
Actr1a
Actr3
Actr3bp4
Acvr1
Acvr2a
Acvrl1
Acy1
Ad000090.1
Ada
Adad2
Adal
Adam12
Adam15
Adam21p1
Adam8
Adamts10
Adamts2
Adamts7
Adamts7p1
Adamts7p3
Adamtsl2
Adamtsl3
Adamtsl5
Adap1
Adar
Adarb1
Adat1
Adck5
Adcy1
Adcy2
Adcy3
Adcy4
Adcy5
Adcy6
Adcy9
Adcyap1r1
Add1
Add2
Adgra1-as1
Adgrb1
Adgrb2
Adgrd1
Adgrd2
Adgre1
Adgre5
Adgrf3
Adgrf5p1
Adgrg1
Adgrg5
Adipoq
Adipor1p2
Adnp2
Adora1
Adora2a
Adora2a-as1
Adprhl1
Adrb1
Adrm1
Adsl
Adssl1
Aebp1
Aes
Af067845.1
Af111169.2
Af111169.3
Af186192.2
Af305872.1
Afap1
Afap1l1
Afap1l2
Afdn
Aff3
Agap1
Agap11
Agap2
Agap2-as1
Agbl1-as1
Agfg2
Agl
Ago2
Agpat2
Agpat3
Agr2
Agxt
Ahcy
Ahcyp3
Ahcyp5
Ahdc1
Ahr
Ahrr
Aifm3
Aig1
Aig1p1
Aimp2
Aip
Aire
Ajap1
Ak1
Ak8
Akap1
Akap13
Akap2
Akap3
Akr1a1
Akr1c8p
Akr1d1p1
Akr1e2
Akt1s1
Akt2
Akt3
Al008582.1
Al008638.1
Al008638.3
Al008733.1
Al020994.3
Al020998.1
Al021153.1
Al021707.2
Al022069.1
Al022313.4
Al022314.1
Al022316.1
Al022319.1
Al022323.1
Al022323.3
Al022323.5
Al022324.4
Al022326.1
Al022332.1
Al022332.2
Al022341.2
Al022345.2
Al023802.1
Al031009.1
Al031123.1
Al031274.1
Al031577.1
Al031587.4
Al031598.1
Al031600.2
Al031666.1
Al031666.3
Al031710.1
Al031710.2
Al031714.1
Al031729.1
Al031770.1
Al031846.1
Al032819.2
Al034417.2
Al034417.4
Al034550.1
Al035252.2
Al035404.2
Al035419.1
Al035690.1
Al049697.1
Al049712.1
Al049758.1
Al049767.1
Al049779.2
Al049794.2
Al049839.2
Al049874.2
Al050321.1
Al050344.1
Al078590.1
Al079307.3
Al096677.1
Al096814.1
Al096828.3
Al096870.1
Al109615.3
Al109659.2
Al109806.1
Al109810.1
Al109827.1
Al109917.1
Al109924.1
Al117209.1
Al117328.2
Al121594.1
Al121672.3
Al121757.1
Al121820.1
Al121832.1
Al121832.3
Al121845.3
Al121885.2
Al121885.3
Al121906.1
Al121912.1
Al121929.1
Al121935.2
Al121956.4
Al121988.1
Al132640.1
Al132640.2
Al132656.1
Al132712.2
Al132780.1
Al133215.1
Al133259.1
Al133325.3
Al133351.2
Al133352.1
Al133372.2
Al133387.3
Al133445.1
Al133461.1
Al133465.1
Al133466.1
Al133481.2
Al133485.2
Al135791.1
Al135910.1
Al135960.1
Al135978.1
Al136087.1
Al136099.1
Al136379.1
Al136380.1
Al136531.3
Al136962.1
Al136982.7
Al136988.2
Al137002.2
Al137026.1
Al137026.2
Al137078.1
Al137247.1
Al138478.1
Al138725.1
Al138760.1
Al138781.2
Al138885.3
Al138995.1
Al139099.1
Al139099.3
Al139130.1
Al139220.2
Al139241.1
Al139260.1
Al139316.1
Al139317.1
Al139317.3
Al139317.5
Al139327.4
Al139351.1
Al139400.1
Al157413.1
Al157414.1
Al157702.2
Al157788.1
Al157911.1
Al157935.1
Al157935.2
Al157938.1
Al158151.1
Al158151.2
Al158209.1
Al160004.1
Al160035.1
Al160191.1
Al160394.1
Al160412.1
Al161629.2
Al161668.4
Al161747.2
Al161756.2
Al161773.1
Al161785.1
Al161908.1
Al161932.1
Al161935.1
Al162171.1
Al162231.1
Al162231.2
Al162231.4
Al162291.1
Al162385.1
Al162457.2
Al162713.1
Al162727.2
Al353572.2
Al353581.1
Al353588.1
Al353593.3
Al353597.2
Al353613.2
Al353693.1
Al353705.3
Al353747.1
Al353764.1
Al353803.1
Al353803.3
Al354702.1
Al354710.2
Al354714.2
Al354714.4
Al354740.1
Al354813.1
Al354836.1
Al354854.1
Al354861.3
Al354989.2
Al355076.2
Al355102.2
Al355298.1
Al355306.2
Al355388.2
Al355482.1
Al355483.4
Al355802.2
Al355864.2
Al355877.1
Al355989.1
Al356218.2
Al356481.3
Al356488.2
Al356752.1
Al356804.1
Al357033.4
Al357054.4
Al357078.3
Al357140.4
Al357153.2
Al357509.1
Al357556.1
Al357673.1
Al357833.1
Al358075.4
Al358215.1
Al358334.3
Al358781.2
Al359091.1
Al359091.3
Al359091.4
Al359091.5
Al359092.2
Al359094.1
Al359220.1
Al359237.1
Al359265.2
Al359313.1
Al359317.1
Al359317.2
Al359475.1
Al359532.1
Al359555.1
Al359555.3
Al359555.4
Al359704.1
Al359979.2
Al360169.1
Al360181.2
Al360270.2
Al365209.1
Al365318.1
Al389889.1
Al390718.1
Al390728.3
Al390729.1
Al390778.1
Al390783.1
Al390786.1
Al391421.1
Al391684.1
Al391869.1
Al441883.1
Al442125.1
Al442125.2
Al442663.1
Al442663.4
Al445433.2
Al445490.1
Al445687.2
Al445931.1
Al445933.1
Al445933.2
Al450267.1
Al450306.1
Al450327.1
Al450346.2
Al450426.1
Al451042.1
Al451065.1
Al451069.3
Al451085.1
Al451139.1
Al451142.1
Al499627.1
Al512288.1
Al512306.2
Al512310.2
Al512444.1
Al512622.1
Al512638.2
Al512785.2
Al513008.1
Al513174.1
Al513217.1
Al513218.1
Al513318.1
Al513327.1
Al583722.3
Al583835.2
Al590226.2
Al590233.1
Al590381.1
Al590383.1
Al590627.1
Al590627.2
Al590648.1
Al590989.1
Al591424.2
Al591721.1
Al591767.3
Al592114.2
Al592114.3
Al592166.1
Al592464.1
Al596028.1
Al596087.2
Al596223.2
Al596275.2
Al603755.1
Al603832.2
Al606462.1
Al606489.2
Al606495.2
Al606748.1
Al606760.3
Al606760.4
Al627422.2
Al645568.1
Al645634.1
Al645937.3
Al662884.2
Al662884.4
Al662907.1
Al663061.1
Al669970.1
Al669970.3
Al670729.1
Al671710.1
Al671862.1
Al672142.1
Al672291.1
Al691442.1
Al713852.1
Al772155.1
Al772155.2
Al805961.1
Al807752.3
Al807761.4
Al928742.1
Al929472.4
Al953897.1
Aldh1l1
Aldh1l1-as2
Aldh2
Aldh3a1
Aldh3a2
Aldh3b1
Aldh3b2
Aldh4a1
Aldh6a1
Aldoa
Aldoap1
Aldoc
Alg1
Alg12
Alg1l10p
Alg1l5p
Alkbh3
Alkbh4
Alkbh6
Alms1p1
Alpk3
Als2cl
Alx3
Alyref
Amacr
Ambra1
Amdhd1
Amer1
Amfr
Amn
Amot
Amotl1
Amotl2
Ampd2
Amt
Amz1
Amz2
Anapc11
Anapc15
Anapc16
Anapc2
Anapc5
Angel1
Angpt1
Ank2
Ankhd1
Ankhd1-eif4ebp3
Ankk1
Ankle2
Ankmy1
Ankrd11
Ankrd12
Ankrd13b
Ankrd13d
Ankrd17
Ankrd19p
Ankrd2
Ankrd24
Ankrd26p3
Ankrd26p4
Ankrd27
Ankrd34c-as1
Ankrd36bp2
Ankrd44
Ankrd54
Ankrd62
Anks3
Ano10
Ano2
Ano7
Ano9
Anp32a
Antxrlp1
Anxa11
Anxa2
Anxa6
Aoc3
Aoc4p
Ap000240.1
Ap000344.1
Ap000345.1
Ap000346.4
Ap000347.1
Ap000355.1
Ap000435.1
Ap000438.1
Ap000439.2
Ap000457.1
Ap000553.2
Ap000563.1
Ap000646.1
Ap000662.1
Ap000757.2
Ap000759.1
Ap000763.2
Ap000812.4
Ap000820.1
Ap000897.2
Ap000919.3
Ap000919.4
Ap000943.3
Ap001011.1
Ap001065.1
Ap001107.4
Ap001107.8
Ap001160.1
Ap001189.1
Ap001198.1
Ap001269.1
Ap001324.1
Ap001330.3
Ap001357.2
Ap001362.1
Ap001363.2
Ap001469.1
Ap001469.2
Ap001471.1
Ap001625.2
Ap001972.2
Ap001999.4
Ap002380.1
Ap002381.2
Ap002383.1
Ap002387.1
Ap002490.1
Ap002505.2
Ap002748.3
Ap002761.4
Ap002768.1
Ap002784.2
Ap002807.1
Ap002852.1
Ap002856.3
Ap002884.3
Ap002957.1
Ap003080.1
Ap003108.5
Ap003119.2
Ap003119.3
Ap003122.5
Ap003306.2
Ap003385.1
Ap003396.1
Ap003419.2
Ap003555.2
Ap003555.3
Ap004608.1
Ap005060.1
Ap005119.1
Ap005131.2
Ap005131.4
Ap005131.5
Ap005131.6
Ap005137.2
Ap005212.2
Ap005212.4
Ap005233.1
Ap005233.2
Ap005264.1
Ap005482.1
Ap005482.2
Ap005901.3
Ap006289.1
Ap006333.1
Ap006587.3
Ap006621.1
Ap006621.2
Ap007216.2
Ap1b1
Ap1b1p1
Ap1m1
Ap2a1
Ap2m1
Ap3m1
Ap3s1
Ap4m1
Ap5s1
Ap5z1
Apbb1
Apbb2
Apc
Apc2
Apcdd1l
Apeh
Apex1
Aph1a
Aplf
Aplp1
Apobec3f
Apol1
Apol4
Aprt
Aqp1
Aqp3
Aqp5
Aqp6
Arap1
Arap1-as1
Arap3
Arc
Arf1p1
Arf3
Arfgap1
Arfgap2
Arfip2
Arfrp1
Arhgap15
Arhgap19-slit1
Arhgap23
Arhgap28
Arhgap31-as1
Arhgap33
Arhgap39
Arhgap8
Arhgdib
Arhgdig
Arhgef1
Arhgef11
Arhgef16
Arhgef17
Arhgef2
Arhgef25
Arhgef33
Arhgef38
Arhgef39
Arhgef40
Arl2
Arl4ap1
Arl5c
Arl8a
Armc6
Armc8
Armh1
Arnt2
Arpc1b
Arpc3p1
Arpc5l
Arpin
Arpp19
Arrb1
Arrb2
Arrdc1
Arrdc1-as1
Arsa
Arsg
Art4
Arvcf
Asah2b
Asap2
Asb1
Asb3
Ascc2
Asgr1
Asgr2
Ash2lp1
Asic1
Asic2
Asic4
Asl
Aslp1
Asns
Aspg
Asph
Aspscr1
Asrgl1
Ass1
Ass1p9
Astl
Asxl1
Atcay
Atf6b
Atf7ip2
Atg16l2
Atg2a
Atg9a
Atl1
Atmin
Atn1
Atoh8
Atp10a
Atp11a
Atp11a-as1
Atp11aun
Atp13a2
Atp13a3
Atp1a1
Atp1a1-as1
Atp1a2
Atp1a3
Atp2a1
Atp2a2
Atp2a3
Atp2b2
Atp2b3
Atp4a
Atp5f1e
Atp5mc1
Atp5mc1p3
Atp5mc2p3
Atp5mf
Atp5mf-ptcd1
Atp5mgp7
Atp6v0a1
Atp6v0a2
Atp6v0d1
Atp6v1b1
Atp6v1c1
Atp6v1e1
Atp8b2
Atp9b
Atpaf2
Atxn10
Atxn2
Atxn2-as
Aurkaip1
Aurkc
Auts2
Avl9
Avp
Avpr2
Axin2
Axl
Azin2
B3galt4
B3gat1
B3gat3
B3gntl1
B4galt1
B4galt2
B4galt3
B4galt5
B9d1
B9d2
Baalc-as1
Bace2-it1
Bad
Bag1
Bag3
Bag6
Bahcc1
Baiap2
Baiap2l2
Baiap3
Banp
Bbc3
Bbof1
Bbs7
Bbs9
Bcam
Bcap31
Bcar1
Bcas3
Bccip
Bckdha
Bcl11a
Bcl2l11
Bcl2l13
Bcl2l2
Bcl3
Bcr
Bcrp8
Bdh1
Bean1
Bean1-as1
Becn1
Bend5
Bgn
Bhlhb9p1
Bhlhe40
Bhmg1
Bicc1
Bicdl1
Bicral
Bid
Bin3
Birc5
Birc6
Birc7
Blk
Bloc1s3
Bmp1
Bmp7
Bmper
Bnc2
Boc
Bola2p2
Bop1
Borcs8
Bpi
Bpifb1
Bpifb3
Bpifb4
Bptf
Brca2
Brd1
Brd2
Brd3
Brd9
Brd9p2
Brf1
Bri3
Bricd5
Brms1
Brsk1
Bscl2
Bsdc1
Bsn
Btbd10
Btd
Btnl2
Bud23
Bx072579.1
Bx072579.2
Bx088702.1
Bx293535.1
Bx322557.1
Bx323046.1
Bx510359.2
Bzw2
C10orf62
C10orf71-as1
C11orf16
C11orf86
C12orf10
C12orf42
C12orf43
C12orf65
C12orf80
C13orf46
C14orf180
C15orf39
C15orf62
C16orf45
C16orf46
C16orf58
C16orf72
C16orf74
C17orf102
C17orf64
C17orf77
C17orf99
C19orf12
C19orf24
C19orf25
C19orf47
C19orf48
C19orf54
C19orf57
C1galt1
C1orf109
C1orf112
C1orf147
C1orf167
C1orf216
C1orf35
C1orf56
C1qa
C1qtnf1
C1qtnf6
C1r
C1rl
C2
C22orf24
C22orf34
C22orf39
C2-as1
C2cd3
C2orf81
C2orf83
C2orf91
C3
C3ar1
C3orf52
C3orf62
C3orf86
C5orf17
C5orf47
C5orf66
C6orf132
C6orf141
C7orf43
C7orf50
C8b
C8orf17
C8orf31
C8orf34-as1
C8orf44
C8orf59p1
C8orf74
C8orf76
C8orf82
C9orf131
C9orf139
Ca11
Ca14
Ca5a
Ca9
Cabin1
Cables1
Cacfd1
Cacna1a
Cacna1b
Cacna1c-as3
Cacna1d
Cacna1g
Cacna1g-as1
Cacna1h
Cacna1i
Cacna2d2
Cacna2d4
Cacnb1
Cacnb2
Cacnb4
Cacng2
Cacng7
Cacng8
Cactin
Cactin-as1
Cad
Cadm1
Cadm2
Calb2
Calcoco1
Calcp
Cald1
Calhm2
Calml3-as1
Calml5
Camk2a
Camk2b
Camk2g
Camkk2
Camkmt
Camkv
Camp
Camsap2
Cand2
Cant1
Capg
Capn13
Capn15
Capn2
Capn5
Capn7
Capns1
Capza2
Card10
Card11
Card14
Card9
Carhsp1
Carmil3
Cars
Cars2
Casc3
Casc4
Casc8
Caskin1
Caskin2
Casp16p
Casp7
Casp8
Casp9
Castor1
Casz1
Cat
Catsperg
Cbfa2t3
Cbwd1
Cbx3
Cbx4
Cby1
Cc2d1a
Cc2d1b
Ccdc107
Ccdc115
Ccdc12
Ccdc13
Ccdc137
Ccdc140
Ccdc142
Ccdc146
Ccdc154
Ccdc155
Ccdc157
Ccdc158
Ccdc159
Ccdc17
Ccdc18
Ccdc187
Ccdc188
Ccdc198
Ccdc200
Ccdc24
Ccdc30
Ccdc33
Ccdc37-dt
Ccdc40
Ccdc51
Ccdc57
Ccdc69
Ccdc80
Ccdc84
Ccdc88b
Ccdc93
Ccdc97
Ccdc9b
Cchcr1
Cckbr
Ccl1
Ccl27
Ccm2
Ccn4
Ccnb2
Ccnd3
Ccne1
Ccnjp1
Ccnqp1
Ccny
Ccnyl2
Ccr6
Ccr7
Cct5
Cct5p1
Ccz1b
Cd14
Cd163l1
Cd164l2
Cd22
Cd247
Cd276
Cd300c
Cd300lb
Cd320
Cd36
Cd4
Cd5
Cd58
Cd63
Cd74
Cd79b
Cd81
Cd9
Cd99l2
Cdc14b
Cdc16
Cdc20
Cdc42
Cdc42bpb
Cdc42bpg
Cdc42ep4
Cdc45
Cdca7l
Cdh1
Cdh11
Cdh23
Cdh3
Cdhr2
Cdip1
Cdk10
Cdk12
Cdk13
Cdk14
Cdk18
Cdk2ap1
Cdk5r2
Cdk5rap1
Cdk5rap3
Cdkl1
Cds2
Cdt1
Cdyl2
Ceacam1
Ceacam19
Ceacam7
Cebpb
Cecr2
Celf3
Celf4
Celp
Celsr1
Celsr3
Cenps
Cenps-cort
Cenpt
Cenpx
Cep128
Cep164
Cep192
Cep72
Cep85
Cep89
Cep95
Cept1
Cerkl
Cers4
Ces2
Ces3
Ces4a
Ces5a
Cetn4p
Cetp
Cfap100
Cfap20
Cfap221
Cfap410
Cfap43
Cfap46
Cfap74
Cfap97d2
Cfl1
Cfl1p1
Cfl1p6
Chac1
Chad
Chaf1a
Champ1
Chat
Chchd2p2
Chchd2p6
Chd4
Chd7
Chd8
Chfr
Chiap2
Chid1
Chit1
Chka
Chkb
Chmp1ap1
Chmp1b
Chmp6
Chn2
Chodl
Chp1
Chrd
Chrdl2
Chrm1
Chrm3-as2
Chrm4
Chrna10
Chrna2
Chrna4
Chrna7
Chrnb2
Chrnb4
Chrne
Chrng
Chst1
Chst10
Chst12
Chst15
Chsy1
Chtf18
Chtop
Ciao3
Cic
Cicp22
Cideb
Cidecp1
Ciita
Cipc
Cirbp
Cirbp-as1
Cit
Ciz1
Cklf
Cklf-cmtm1
Clasrp
Clcn2
Clcn6
Clcn7
Clcnka
Cldn10-as1
Cldn15
Cldn19
Cldn5
Clec10a
Clec11a
Clec12b
Clec16a
Clec3a
Clec4a
Clhc1
Clip2
Clk2
Clk3
Cln6
Clp1
Clpb
Clptm1l
Clstn3
Cltcl1
Cluap1
Cluh
Cluhp3
Cluhp8
Clul1
Cmip
Cmpk1
Cmtm3
Cmtm5
Cnbd1
Cndp2
Cngb1
Cngb3
Cnksr1
Cnn1
Cnnm2
Cnnm3
Cnot3
Cnot6
Cnr1
Cntfr
Cntfr-as1
Cntln
Cntn2
Coa1
Coa3
Coasy
Cobl
Cog1
Cog4
Cog5
Col12a1
Col14a1
Col16a1
Col17a1
Col1a1
Col20a1
Col22a1
Col27a1
Col2a1
Col4a2
Col5a1
Col5a1-as1
Col6a1
Col6a2
Col6a3
Col6a4p1
Col6a4p2
Col7a1
Col8a2
Col9a2
Col9a3
Colec11
Colq
Commd10
Commd5
Comp
Comt
Cope
Copg1
Cops7b
Cops9
Copz2
Coq4
Coq6
Coq8b
Coro1b
Coro1c
Coro2b
Coro6
Coro7
Coro7-pam16
Cotl1
Cox14
Cox17
Cox4i1p1
Cox6a2
Cox6c
Cox6cp2
Cox7bp2
Cox8c
Cpamd8
Cpeb3
Cped1
Cplx4
Cpne1
Cpne2
Cpne4
Cpne5
Cpne6
Cpne7
Cpne9
Cpsf1
Cpsf7
Cpt1a
Cpt1b
Cpt1c
Cpxcr1
Cr936218.2
Crabp1
Cracr2a
Cramp1
Creb3
Creb3l1
Creb3l4
Creb5
Crebbp
Crebrf
Creld1
Creld2
Crhr1
Crhr2
Crim1
Crip1p4
Crip2
Crip3
Crk
Crkl
Crocc
Crocc2
Croccp2
Croccp5
Crtc2
Crtc3
Cry2
Crybb1
Crybb2p1
Crybb3
Crybg2
Crym-as1
Csf1
Csf1r
Csf2ra
Csf2rb
Csf3r
Csmd1
Csmd2-as1
Csnk1d
Csnk1e
Csnk1g1
Csnk1g2
Cspg4
Cspg4p13
Csrnp2
Csrp1
Cst11
Cst2p1
Cst3
Cstb
Cstp2
Ctage3p
Ctbp1
Ctbp1-as
Ctbp2
Ctbp2p6
Ctcf
Ctdp1
Ctdsp1
Ctdsp2
Ctdspl
Ctnna1
Ctnna2
Ctnnb1
Ctnnbl1
Ctps1
Ctsa
Ctsb
Ctsd
Ctse
Ctsf
Ctxn3
Cubn
Cuedc1
Cuedc2
Cul2
Cul3
Cul4a
Cuta
Cux1
Cx3cl1
Cxcl12
Cxcr1
Cxcr2p1
Cxxc1
Cyb561
Cyb561a3
Cyb5r3
Cyb5r4
Cyb5rl
Cyba
Cybc1
Cycsp33
Cyfip1
Cyhr1
Cymp
Cyp17a1
Cyp19a1
Cyp1b1
Cyp1b1-as1
Cyp26a1
Cyp26b1
Cyp2b6
Cyp2c8
Cyp2g1p
Cyp2t1p
Cyp2t3p
Cyp2w1
Cyp4a11
Cyp4b1
Cyp4f2
Cyp4f22
Cyp51a1-as1
Cyth1
Cyth3
Cyth4
Czib
D2hgdh
Daam1
Dab2ip
Daglb
Dalrd3
Dao
Dap
Dapk1
Dapk2
Dapl1
Dapp1
Daxx
Dazap1
Dbf4b
Dbh
Dbndd1
Dbnl
Dbp
Dcaf4
Dcaf6
Dcaf7
Dcakd
Dcbld2
Dclre1b
Dcp1b
Dctn1
Dctn2
Dctn3
Dctn4
Dcun1d2
Dcun1d2-as
Dcun1d4
Dcxr-dt
Ddb1
Ddi2
Ddit4
Ddit4-as1
Ddr1
Ddt
Ddx17
Ddx20
Ddx3x
Ddx49
Ddx54
Ddx55
Ddx56
Deaf1
Decr2
Dedd
Dedd2
Defa8p
Dennd2a
Dennd2d
Dennd3
Dennd4b
Dennd5a
Dennd6b
Depdc5
Depp1
Derl1
Derl3
Desi1
Det1
Dffb
Dgat1
Dgcr5
Dgcr6l
Dgcr8
Dgkb
Dgkd
Dgkg
Dgkz
Dhcr24
Dhcr24-dt
Dhcr7
Dhdds
Dhfrp3
Dhps
Dhrs11
Dhrs2
Dhrs3
Dhx30
Dhx34
Dhx38
Dhx40
Dhx57
Dhx58
Dhx8
Diablo
Diaph1
Dido1
Dio3
Dio3os
Dip2a
Diras1
Disp3
Dixdc1
Dkc1
Dlat
Dlec1
Dleu2
Dlg3
Dlg5
Dlgap1
Dlgap1-as4
Dlgap3
Dlgap4-as1
Dlk1
Dll1
Dlst
Dlx1
Dlx2
Dlx3
Dmac2
Dmap1
Dmpk
Dmtn
Dnaaf5
Dnah1
Dnah17
Dnah17-as1
Dnai1
Dnai2
Dnaja3
Dnaja4
Dnajb2
Dnajb5
Dnajb5-dt
Dnajc10
Dnajc17
Dnajc5g
Dnali1
Dnase1
Dnase1l1
Dnase1l2
Dnase1l3
Dnhd1
Dnm1
Dnm1p51
Dnmt1
Dnpep
Dnttip1
Doc2b
Dock1
Dock6
Dok1
Dok4
Dot1l
Dpcd
Dpep1
Dpep3
Dpf1
Dpf3
Dph7
Dpp10
Dpp7
Dpp9
Dpp9-as1
Dpy19l1p1
Dpy19l2p3
Dqx1
Draic
Drc7
Drd2
Drg1
Drg2
Drich1
Dsp
Dstnp1
Dstnp2
Dtnb
Dtx1
Dus1l
Dus2
Dusp13
Dusp15
Dusp18
Dusp28
Dusp3
Dux4l17
Dux4l37
Dvl1
Dvl2
Dync1h1
Dync1li2
Dynlt3p2
Dyrk1b
Dysf
Dzip1
E2f8
E4f1
Ebf4
Ebln3p
Ebpl
Ece2
Ech1
Echdc2
Ecm2
Edc3
Edc4
Edem1
Edn2
Edrf1-as1
Eef1akmt3
Eef1aknmt
Eef1d
Eef1dp7
Eef2k
Eepd1
Efcab1
Efcab13
Efcab6
Efemp2
Efna4
Efr3a
Efr3b
Egf
Egfem1p
Egfl7
Egln2
Egr2
Ehbp1l1
Ehf
Ehmt1
Ehmt2
Ehmt2-as1
Ei24p3
Eif1
Eif1b-as1
Eif2ak1
Eif2ak3
Eif2ak4
Eif2b1
Eif3b
Eif3i
Eif3k
Eif3m
Eif4a3
Eif4enif1
Eif4g1
Eif6
Eipr1
Elac2
Elfn1
Elfn2
Elk1p1
Elk3
Elmo2
Elmo2p1
Elmod1
Elmsan1
Eln
Elob
Elobp4
Elof1
Elovl1
Elovl2-as1
Elp6
Emc10
Emc2
Emc9
Eme1
Eme2
Emid1
Emilin1
Eml2
Eml3
Emx1
Emx2os
Enah
Enc1
Endov
Eng
Engase
Enkd1
Eno1
Eno1p2
Eno2
Enoph1
Enosf1
Enpp6
Enpp7
Entpd2
Entpd4
Entpd5
Entpd6
Eny2
Eomes
Ep300
Ep400
Ep400p1
Epas1
Epb41
Epb41l1
Epb41l4b
Epb41l5
Epc1
Epcam-dt
Epha1
Epha10
Epha2
Epha3
Epha5-as1
Ephb1
Ephx1
Epm2a
Epn1
Epn3
Epor
Eps15l1
Eps8l1
Eps8l2
Eps8l3
Epsti1
Eqtn
Erbb2
Ercc1
Ercc2
Ercc3
Ercc6
Erh
Ermard
Ern2
Erp27
Erp29
Ervk3-1
Ervw-1
Esm1
Espn
Espnl
Esr2
Esrp2
Ess2
Esyt1
Esyt3
Ethe1
Etv4
Eva1a
Evi5l
Evl
Evpl
Exd3
Exoc3-as1
Exoc3l1
Exoc7
Ext1
Extl3
Ezh1
F10
Faah
Faahp1
Faap100
Faap20
Faap24
Fabp1
Fabp4
Fabp5
Fabp6
Fads2
Fads3
Fahd1
Fam114a1
Fam117a
Fam120a
Fam120b
Fam126b
Fam131a
Fam135b
Fam13a
Fam13a-as1
Fam13c
Fam162a
Fam166a
Fam167a-as1
Fam169b
Fam171a1
Fam171a2
Fam171b
Fam174b
Fam178b
Fam182b
Fam189b
Fam193b
Fam19a5
Fam20c
Fam219a
Fam221b
Fam228a
Fam230i
Fam234b
Fam53b
Fam53b-as1
Fam83a
Fam83a-as1
Fam83e
Fam83h
Fam84a
Fam86ep
Fam89b
Fam91a1
Fanca
Fancc
Fancd2
Farp1
Farp2
Faslg
Fasn
Fat3
Faxdc2
Fbf1
Fbh1
Fbln1
Fbln2
Fbn3
Fbrsl1
Fbxl18
Fbxl19
Fbxl6
Fbxl7
Fbxo16
Fbxo24
Fbxo25
Fbxo31
Fbxo32
Fbxo34
Fbxo41
Fbxo44
Fbxo46
Fbxo9
Fbxw5
Fcf1p4
Fcgbp
Fcho1
Fchsd1
Fdps
Fdxr
Fem1ap2
Fem1b
Fer1l4
Fer1l5
Fer1l6
Fermt3
Fes
Fezf1
Fezf1-as1
Fgd2
Fgd3
Fgf12
Fgf12-as1
Fgf3
Fgf6
Fgfbp1
Fgfr1
Fgfr2
Fgfr3
Fgfr3p1
Fgfr3p5
Fgfr4
Fgr
Fhad1
Fhl2
Fhl3
Fhod1
Fhod3
Fibcd1
Fibp
Ficd
Fiz1
Fjx1
Fkbp10
Fkbp1ap4
Fkbp4
Fkbp8
Fkrp
Flad1
Flcn
Flg-as1
Flii
Flj45513
Flna
Flnc
Flot2
Flt4
Flvcr2
Flywch1
Flywch2
Fmnl1
Fn1
Fn3k
Fn3krp
Fndc11
Fntb
Fo538757.1
Folr3
Foxc2
Foxd2
Foxh1
Foxj2
Foxj3
Foxk1
Foxk2
Foxl2
Foxn3
Foxo6
Foxred2
Fp325330.1
Fpgs
Fpr1
Frmd1
Frmd4b
Frmpd1
Frs3
Fscn1
Fscn2
Fshr
Fstl1
Fstl3
Ftcd
Fth1
Fto
Ftsj3
Fubp3
Fus
Fut5
Fut6
Fuz
Fxyd1
Fxyd5
Fxyd6
Fxyd6p1
Fyttd1
Fzd10-as1
G3bp1
G6pd
Gaa
Gab1
Gabbr1
Gabbr2
Gabpb1-it1
Gabrb3
Gabrd
Gabrg3
Gabrp
Gabrr1
Gacat1
Gad2
Gadd45g
Gal3st1
Gal3st3
Galk1
Galns
Galnt14
Galnt16
Galnt8
Galnt9
Galp
Galr1
Galr3
Galt
Gapdh
Gapdhp14
Gapdhp37
Gapdhp46
Gapdhp47
Gapdhp64
Gapdhs
Gar1
Garem2
Gars-dt
Gas6
Gas6-as1
Gata2
Gatb
Gatc
Gba2
Gbf1
Gcc2
Gcdh
Gcgr
Gck
Gckr
Gcn1
Gcnt3
Gcshp2
Gdap1l1
Gdf2
Gdi1
Gdnf
Get4
Gfap
Gfod2
Gga1
Gga2
Gga3
Ggcx
Ggnbp1
Ggt1
Ggt5
Ggt6
Ghdc
Ghr
Ghrhr
Ghrl
Gigyf1
Gipr
Git1
Gja9
Gjb6
Gjd3
Gkn2
Glb1
Glb1l3
Glcci1
Gldcp1
Gldn
Gle1
Gli2
Gli3
Gli4
Glipr1l1
Glis1
Glis2-as1
Gls2
Glt1d1
Glyctk
Glyctk-as1
Gmds-dt
Gmppa
Gmppb
Gna12
Gna15
Gnai2
Gnal
Gnao1
Gnat1
Gnaz
Gnb1
Gnb1l
Gnb2
Gnb3
Gnb5
Gng12
Gng12-as1
Gng8
Gnl1
Gnly
Gnpnat1
Gnrhr2
Golga2
Golga2p11
Gopc
Gosr2
Gp2
Gpaa1
Gpat4
Gpatch3
Gpc1
Gpd1
Gper1
Gphb5
Gphn
Gpnmb
Gpr132
Gpr137
Gpr137b
Gpr142
Gpr146
Gpr156
Gpr158
Gpr160
Gpr162
Gpr17
Gpr176
Gpr182
Gpr1-as
Gpr21
Gpr35
Gpr4
Gpr61
Gprc5b
Gprin2
Gps1
Gpsm1
Gpt
Gpx2
Gpx6
Gramd4
Gramd4p2
Gramd4p8
Grb10
Greb1
Grhl3
Gria1
Grid2
Grid2ip
Grifin
Grin1
Grin2a
Grin2b
Grin2c
Grin2d
Grin3b
Grina
Grip1
Grip2
Grk1
Grk2
Grk4
Grm2
Grm4
Grm6
Grm7
Grn
Grtp1
Grtp1-as1
Gsap
Gsdma
Gsdmd
Gsdme
Gse1
Gsg1l
Gsk3b
Gstm2
Gstm3p2
Gstp1
Gstt4
Gstz1
Gtdc1
Gtf2h1
Gtf2h3
Gtf2ird1
Gtf3ap1
Gtf3c1
Gtf3c3
Gtf3c4
Gtf3c5
Gtpbp1
Gtpbp2
Gtpbp4
Gtse1
Gtse1-dt
Guca1a
Gucd1
Gucy2ep
Gusb
Gusbp11
Gvqw2
Gxylt2
Gys1
H1f0
H1foo
H1fx-as1
H2afvp1
H2afy
H3f3ap4
H3f3bp2
H6pd
Haao
Habp2
Hacd3
Hacl1
Hadha
Haghl
Hapln2
Has3
Hbegf
Hcn3
Hcrtr1
Hdac10
Hdac11-as1
Hdac4
Hdac5
Hdac6
Hdac7
Hdgfl2
Hdhd5
Hdlbp
Heatr4
Heatr6
Hebp1
Hectd3
Hectd4
Heg1
Hepacam
Herc2
Herc3
Hexa-as1
Hexd
Hexd-it1
Hgfac
Hgs
Hhex
Hhla1
Hid1
Hid1-as1
Hif1a
Hif3a
Hils1
Hip1
Hip1r
Hipk1
Hipk4
Hira
Hist4h4
Hivep2
Hk2
Hk3
Hkdc1
Hla-b
Hla-dma
Hla-dqa1
Hla-drb9
Hla-s
Hm13
Hm13-as1
Hmcn2
Hmga2
Hmgb1p37
Hmgb3p12
Hmgb3p27
Hmgcl
Hmgcs2
Hmgn1p12
Hmgn1p3
Hmgn1p6
Hmgn2p27
Hmgn2p30
Hmgn3p1
Hmgxb3
Hmox1
Hmox2
Hmsd
Hmx1
Hnf1a
Hnf1a-as1
Hnf1b
Hnrnpa1p19
Hnrnpa1p59
Hnrnpa1p73
Hnrnpf
Hnrnpfp1
Hnrnph1p3
Hnrnpl
Hnrnpm
Hnrnpmp2
Hnrnpul2
Hoga1
Homer2
Homez
Hormad2
Hormad2-as1
Hotairm1
Hottip
Hoxa3
Hoxa-as3
Hoxb3
Hoxd3
Hpca
Hpcal1
Hpd
Hps1
Hps4
Hps6
Hpx
Hr
Hras
Hrc
Hs1bp3
Hsd11b1l
Hsd17b4
Hsd17b8
Hsdl1
Hsf1
Hsf4
Hspa2
Hspa8p14
Hspa9
Hspb2-c11orf52
Hspb6
Hspbap1
Hspbp1
Hspd1
Hspe1
Hspe1-mob4
Hspe1p8
Hspg2
Htr3a
Htr3d
Htr4
Htr5bp
Htra1
Htt
Hunk
Hyal1
Hyal2
Hyal3
Iba57
Iba57-dt
Ica1
Icam2
Icam3
Icam4
Idh2
Idh3a
Idh3b
Idh3g
Idua
Ifi35
Ifitm10
Ifitm5
Ifitm9p
Ifrd2
Ift140
Ift172
Ift27
Igdcc4
Igf1r
Igf2
Igf2-as
Igf2bp2
Igf2bp3
Igfals
Igfn1
Ighd
Ighg2
Ighg3
Ighg4
Ighmbp2
Ighv1-67
Ighv3-13
Ighv3-30-2
Ighv4-31
Igkv1or22-1
Iglc1
Iglc5
Iglc6
Iglc7
Iglj5
Iglj6
Iglj7
Igll4p
Igll5
Iglv10-54
Iglv11-55
Iglv1-40
Iglv1-44
Iglv2-28
Iglv3-1
Iglv3-10
Iglv3-13
Iglv3-2
Iglv3-21
Iglv3-24
Iglv3-7
Iglv4-69
Iglv5-37
Iglv5-52
Iglv9-49
Iglvi-38
Iglvi-68
Iglviv-66-1
Igsf22
Igsf23
Igsf8
Ik
Ikbkb
Ikzf1
Ikzf3
Il10rb
Il10rb-dt
Il11ra
Il12rb1
Il16
Il17c
Il17f
Il17rc
Il17re
Il18bp
Il1r1
Il1r2
Il1rl2
Il20rb
Il23a
Il25
Il27
Il2rb
Il34
Il36g
Il36rn
Il4i1
Il4r
Il6r
Il7
Ilf3
Ilvbl
Imp3
Imp3p2
Imp4
Inafm2
Incenp
Inf2
Ing5
Inha
Inka2
Ino80e
Inpp4a
Inpp5a
Inpp5b
Inpp5d
Inpp5f
Inppl1
Insc
Insig2
Ins-igf2
Insr
Insyn1
Ints9
Ip6k1
Ip6k2
Ippk
Iqank1
Iqce
Iqcf1
Iqch
Iqgap2
Iqsec3
Iqsec3p1
Irak1
Ireb2
Irf1
Irf8
Irgm
Irgq
Isg20
Isg20l2
Islr2
Ism2
Ispd
Ist1
Isx-as1
Isy1
Isyna1
Itfg2
Itfg2-as1
Itga3
Itga5
Itga7
Itga9
Itga9-as1
Itgal
Itgam
Itgax
Itgb2
Itgb2-as1
Itgb4
Itgb5
Itgb7
Itih1
Itih2
Itih3
Itih4
Itih5
Itm2bp1
Itpr1
Itprid1
Jade2
Jag1
Jakmip3
Jarid2
Jkamp
Jmjd1c
Jmjd4
Jmjd8
Josd1
Jph2
Jph3
Jrk
Jup
Kalrn
Kansl1
Kansl1-as1
Kansl3
Karsp2
Kat5
Kat6b
Kat7
Kat8
Katnb1
Kcna1
Kcna2
Kcna6
Kcnab1
Kcnc1
Kcnc4
Kcng1
Kcnh3
Kcnip2
Kcnj11
Kcnk15-as1
Kcnk17
Kcnk3
Kcnk6
Kcnk9
Kcnma1
Kcnn2
Kcnn4
Kcnq2
Kcnq4
Kcnq5
Kcnt1
Kcp
Kctd15
Kctd2
Kctd21-as1
Kdelr2
Kdm2b
Kdm5b
Kdsr
Keap1
Khdc1l
Khdc4
Khdrbs3
Khk
Khnyn
Kiaa0100
Kiaa0319l
Kiaa0391
Kiaa0513
Kiaa0556
Kiaa0586
Kiaa0895l
Kiaa0895lp1
Kiaa0930
Kiaa1211l
Kiaa1257
Kiaa1324
Kiaa1671
Kiaa1841
Kiaa1958
Kiaa2012-as1
Kif16b
Kif18b
Kif19
Kif1a
Kif1c
Kif20b
Kif21b
Kif22
Kif25
Kif6
Kif7
Kif9
Kifc1
Kifc2
Kifc3
Kir2dl4
Kir3dx1
Kirrel3
Kiz-as1
Klc1
Klc2
Klc3
Klc4
Klf15
Klhdc4
Klhdc7a
Klhdc7b
Klhdc8a
Klhl10
Klhl17
Klhl25
Klhl29
Klhl32
Klhl36
Klhl38
Klhl42
Klhl5
Klk10
Klk11
Klk13
Klk2
Klk3
Klrd1
Klrg1
Kmt2b
Kmt5c
Kndc1
Kpna1
Kpna2p1
Kpnb1
Krbox1
Kremen1
Kremen2
Krt13
Krt15
Krt18
Krt18p58
Krt19
Krt23
Krt26
Krt36
Krt42p
Krt5
Krt7
Krt73
Krt73-as1
Krt74
Krt78
Krt79
Krt8
Krt86
Krt87p
Krt8p10
Krt8p37
Krt8p42
Krt8p47
Krtap10-4
Krtap10-5
Krtap10-9
Krtap12-3
Krtap1-4
Krtap19-4
Krtap20-2
Krtap23-1
Krtap5-11
Krtap5-14p
Krtap9-1
Krtap9-12p
Krtap9-2
Krtap9-9
Krtcap3
Ksr1
Ktn1
Ktn1-as1
Kyat1
L1cam
L2hgdh
L3mbtl1
Lactb
Lad1
Lair1
Lama1
Lama3
Lama5
Lama5-as1
Lamb2
Lamb3
Lamtor3
Lamtor4
Lamtor5-as1
Lancl1
Lancl2
Large1
Larp1
Larp4b
Lars2
Lars2-as1
Lat
Layn
Lbh
Lbhd2
Lbx1-as1
Lcat
Lck
Lcn1
Lcn1p1
Lcn6
Lcn8
Lcnl1
Lcp2
Ldha
Ldhd
Ldlrad4
Leap2
Lef1-as1
Letm2
Lfng
Lgals1
Lgals13
Lgals4
Lgi3
Lgi4
Lgmn
Lgr6
Lhb
Lhpp
Lhx1
Lhx1-dt
Lifr-as1
Lig1
Lilra5
Limch1
Limd1
Lims1
Lims2
Lin52
Linc00028
Linc00029
Linc00106
Linc00163
Linc00165
Linc00173
Linc00174
Linc00211
Linc00222
Linc00229
Linc00271
Linc00304
Linc00323
Linc00336
Linc00339
Linc00404
Linc00494
Linc00511
Linc00514
Linc00520
Linc00552
Linc00565
Linc00574
Linc00588
Linc00603
Linc00620
Linc00628
Linc00640
Linc00649
Linc00659
Linc00661
Linc00662
Linc00667
Linc00686
Linc00837
Linc00839
Linc00840
Linc00856
Linc00877
Linc00899
Linc00910
Linc00917
Linc00926
Linc00940
Linc00954
Linc00957
Linc00963
Linc00964
Linc01007
Linc01029
Linc01044
Linc01054
Linc01076
Linc01081
Linc01088
Linc01101
Linc01107
Linc01119
Linc01120
Linc01121
Linc01127
Linc01128
Linc01143
Linc01164
Linc01167
Linc01168
Linc01177
Linc01180
Linc01234
Linc01237
Linc01238
Linc01257
Linc01264
Linc01291
Linc01304
Linc01341
Linc01345
Linc01398
Linc01399
Linc01410
Linc01411
Linc01433
Linc01444
Linc01471
Linc01500
Linc01502
Linc01503
Linc01508
Linc01517
Linc01521
Linc01568
Linc01584
Linc01591
Linc01596
Linc01614
Linc01620
Linc01624
Linc01629
Linc01630
Linc01638
Linc01668
Linc01687
Linc01688
Linc01694
Linc01696
Linc01711
Linc01716
Linc01730
Linc01750
Linc01799
Linc01814
Linc01816
Linc01820
Linc01864
Linc01874
Linc01889
Linc01934
Linc01937
Linc01968
Linc01970
Linc01971
Linc01978
Linc01979
Linc01980
Linc01987
Linc01993
Linc02012
Linc02016
Linc02036
Linc02048
Linc02055
Linc02074
Linc02092
Linc02099
Linc02112
Linc02116
Linc02128
Linc02132
Linc02142
Linc02145
Linc02162
Linc02173
Linc02176
Linc02182
Linc02188
Linc02196
Linc02201
Linc02211
Linc02213
Linc02225
Linc02226
Linc02235
Linc02251
Linc02265
Linc02286
Linc02289
Linc02337
Linc02346
Linc02371
Linc02387
Linc02417
Linc02519
Linc02557
Linc02585
Linc02610
Linc02614
Linc02615
Linc02623
Linc02628
Linc02633
Linc02666
Lipc
Lipe
Lipg
Lkaaear1
Llgl2
Lman1l
Lman2l
Lmbr1l
Lmcd1-as1
Lmf1
Lmf1-as1
Lmln2
Lmna
Lmnb2
Lmntd1
Lmo2
Lnp1
Lnx1
Lnx1-as1
Lonp1
Lonp2
Lonrf1
Loxhd1
Loxl1-as1
Loxl2
Loxl3
Lpcat1
Lpin1
Lpin2
Lpin3
Lpo
Lpp
Lrch4
Lrcol1
Lrfn1
Lrig1
Lrit1
Lrp1
Lrp10
Lrp3
Lrp4
Lrp5
Lrp5l
Lrpap1
Lrr1
Lrrc27
Lrrc29
Lrrc32
Lrrc37b
Lrrc3-dt
Lrrc4
Lrrc43
Lrrc45
Lrrc49
Lrrc4b
Lrrc4c
Lrrc59
Lrrc6
Lrrc71
Lrrc72
Lrrc73
Lrrc75b
Lrrc8b
Lrrfip1
Lrrk1
Lrrn2
Lrrtm1
Lrtm2
Lrtomt
Lrwd1
Lsamp
Lsinct5
Lsm10
Lsp1
Lsr
Lss
Ltb4r
Ltb4r2
Ltbp2
Ltbp3
Ltbp4
Ltbr
Lto1
Lvrn
Ly6e
Ly6e-dt
Ly6h
Ly9
Lyl1
Lynx1
Lypd2
Lypd5
Lypla1
Lypla2
Lyrm2
Lyrm9
Lztr1
M6pr
Maats1
Macrod1
Macrod2
Mad1l1
Mael
Maf1
Mafa
Mafg
Mafk
Magi2-as3
Mal
Mal2-as1
Mamdc2-as1
Mamdc4
Man1b1
Man2a2
Man2c1
Mansc1
Map1s
Map2k3
Map2k5
Map2k6
Map2k7
Map3k10
Map3k14-as1
Map3k7cl
Map3k8
Map3k9
Map4
Map4k2
Map4k4
Mapk10
Mapk12
Mapk14
Mapk15
Mapk3
Mapk8ip2
Mapk8ip3
Mapkap1
Mapre2
Mapre3
Mapt
Mapt-as1
Mapt-it1
March10
March11
March6
Marco
Marf1
Mark2p13
Mark3
Mark4
Mars2
Marveld1
Marveld3
Masp1
Mast1
Mast2
Mat1a
Mat2a
Matk
Matn1
Mau2
Max
Maz
Mbd1
Mbd3l1
Mbd4
Mbd5
Mboat7
Mbp
Mbtps1
Mc1r
Mc2r
Mcat
Mcc
Mcf2l
Mcf2l2
Mcfd2
Mchr1
Mcm10
Mcm2
Mcm3ap
Mcm4
Mcm5
Mcm7
Mcrip1
Mcrs1
Mdfi
Mdga1
Mdk
Mds2
Med10
Med13
Med13l
Med15
Med16
Med22
Med24
Med27
Med9
Mef2c-as1
Mef2d
Meg3
Megf11
Megf6
Meioc
Meis3
Meltf
Meltf-as1
Men1
Mertk
Mesd
Mesp1
Mest
Metap1
Mettl1
Mettl26
Mfap4
Mfge8
Mfng
Mfsd11
Mfsd12
Mfsd13a
Mfsd2a
Mfsd2b
Mfsd3
Mfsd4a
Mfsd9
Mgat2
Mgat3
Mgat5
Mgat5b
Mgll
Mgrn1
Miat
Mical1
Mical2
Mical3
Micall2
Midn
Mief1
Mif4gd
Miga2
Miip
Milr1
Mincr
Mindy3
Mindy4
Mink1
Mir1-1hg-as1
Mir1200
Mir1205
Mir1206
Mir1224
Mir1225
Mir1234
Mir1236
Mir1247
Mir1257
Mir1260a
Mir1268a
Mir1286
Mir1301
Mir1302-7
Mir1303
Mir1306
Mir135a1
Mir142
Mir144
Mir1469
Mir149
Mir150
Mir182
Mir1909
Mir1910
Mir1913
Mir192
Mir193bhg
Mir194-2
Mir194-2hg
Mir200chg
Mir210
Mir210hg
Mir219a2
Mir219b
Mir23a
Mir23b
Mir24-2
Mir26a2
Mir27a
Mir27b
Mir29b2chg
Mir3065
Mir3127
Mir3132
Mir3138
Mir3147
Mir3158-1
Mir3158-2
Mir3177
Mir3186
Mir3193
Mir3194
Mir3201
Mir324
Mir337
Mir338
Mir33a
Mir33b
Mir3529
Mir3618
Mir3620
Mir3658
Mir3659
Mir365b
Mir3681hg
Mir3689a
Mir3689b
Mir3689c
Mir3689d1
Mir3689d2
Mir3689e
Mir3689f
Mir379
Mir3917
Mir3978
Mir4262
Mir4264
Mir4270
Mir4277
Mir4285
Mir4291
Mir4292
Mir4294
Mir4298
Mir4314
Mir4323
Mir4326
Mir4329
Mir4418
Mir4420
Mir4435-2hg
Mir4441
Mir4448
Mir4452
Mir4468
Mir4472-1
Mir4476
Mir4477b
Mir4492
Mir4504
Mir451a
Mir451b
Mir4530
Mir4537
Mir4645
Mir4649
Mir4655
Mir4656
Mir4664
Mir4665
Mir4675
Mir4681
Mir4683
Mir4710
Mir4717
Mir4720
Mir4725
Mir4727
Mir4730
Mir4732
Mir4736
Mir4740
Mir4750
Mir4756
Mir4758
Mir4761
Mir4786
Mir4790
Mir4800
Mir493
Mir499a
Mir499b
Mir5088
Mir5190
Mir5192
Mir5193
Mir521-2
Mir548aa2
Mir548d2
Mir548h2
Mir567
Mir5684
Mir5692c1
Mir570
Mir574
Mir5787
Mir589
Mir598
Mir600
Mir6088
Mir6165
Mir625
Mir629
Mir635
Mir645
Mir648
Mir6501
Mir6510
Mir6514
Mir656
Mir657
Mir665
Mir6722
Mir6732
Mir6734
Mir6741
Mir6745
Mir6746
Mir6750
Mir6752
Mir6753
Mir6761
Mir6762
Mir6767
Mir6768
Mir6773
Mir6774
Mir6775
Mir6777
Mir6779
Mir6786
Mir6787
Mir6795
Mir6798
Mir6799
Mir6802
Mir6815
Mir6816
Mir6817
Mir6819
Mir6824
Mir6825
Mir6826
Mir6836
Mir6837
Mir6838
Mir6845
Mir6849
Mir6850
Mir6853
Mir6860
Mir6867
Mir6871
Mir6876
Mir6877
Mir6884
Mir6885
Mir6887
Mir6890
Mir7108
Mir711
Mir7114
Mir7155
Mir7160
Mir7162
Mir7-2
Mir744
Mir7703
Mir7848
Mir7855
Mir7974
Mir8059
Mir8064
Mir8083
Mir8085
Mir8089
Mir877
Mir92b
Mir936
Mirlet7bhg
Mis12
Mis18a
Mknk1
Mknk2
Mknk2p1
Mks1
Mlc1
Mlec
Mllt1
Mllt11
Mllt6
Mlnr
Mlph
Mlst8
Mlx
Mlxip
Mmab
Mmachc
Mmp11
Mmp14
Mmp15
Mmp24os
Mmp25-as1
Mmp28
Mn1
Mnat1
Mob3c
Mocs1
Mocs2
Mogs
Mon1a
Mon1b
Morc2
Morn2
Mov10
Mov10l1
Mpc1l
Mphosph10
Mphosph6
Mpi
Mpo
Mpp2
Mpp3
Mpp4
Mpp5
Mppe1
Mppe1p1
Mprip
Mrm1
Mrm3
Mroh1
Mroh2a
Mroh4p
Mroh5
Mroh6
Mroh7
Mroh7-ttc4
Mrpl10
Mrpl21
Mrpl36
Mrpl38
Mrpl40
Mrpl43
Mrpl46
Mrpl55
Mrpl57p6
Mrpl57p7
Mrps16p3
Mrps17p1
Mrps23
Mrps24
Mrps33p4
Mrps35
Mrs2
Mrtfa
Mrtfb
Mrto4
Msc
Msc-as1
Msi2
Mslnl
Msra
Msrb1
Mst1
Mst1r
Mt2p1
Mta1
Mta2
Mtatp6p11
Mtcl1
Mtco2p11
Mtco3p12
Mtcybp10
Mtcybp24
Mtfr1l
Mtg2
Mthfd1
Mthfd1l
Mthfr
Mthfsd
Mtmr14
Mtnd3p25
Mtnd4lp30
Mtnd4p12
Mtrf1lp2
Mtrnr2l1
Mtss1
Mtss1l
Mturn
Muc17
Muc2
Muc20-ot1
Mucl3
Mus81
Mutyh
Mvb12a
Mvk
Mxd1
Mxd4
Mybphl
Myc
Mycl
Myd88
Myeov
Myh11
Myh7b
Myh9
Myl12b
Myl2
Myl5
Myl6p1
Myl7
Mylk
Mylk3
Mylk-as2
Myo15a
Myo15b
Myo18a
Myo18b
Myo19
Myo1b
Myo1d
Myo1f
Myo1g
Myo3a
Myo7a
Myo7b
Myo9a
Myo9b
Myof
Myom2
Myoz3
Myrf
Myt1
Myt1l
N4bp2
N4bp2l1
N6amt1
NA
Naa40
Naa60
Naaladl1
Nabp1
Nacad
Nacc1
Nacc2
Nadsyn1
Nae1
Naga
Nagk
Naglu
Nagpa
Nagpa-as1
Nama
Namptp3
Nanogp11
Nanos2
Nans
Napsa
Napsb
Nasp
Nat10
Nat14
Nat16
Nat9
Natd1
Nav1
Nav2
Nbeal2
Ncam1
Ncapd2
Ncf4
Nck1
Nck2
Nckipsd
Ncl
Ncln
Ncor2
Ncs1
Ndrg1
Ndrg2
Ndrg4
Ndufa10
Ndufa3
Ndufa6-dt
Ndufaf8
Ndufb11
Ndufb4
Ndufb9
Ndufs8
Ndufv1
Neat1
Necab2
Necap1
Nectin2
Nedd4l
Neil1
Nek9
Nelfcd
Nelfe
Nepro
Neu4
Neurl1
Neurl1-as1
Neurl4
Nfasc
Nfat5
Nfatc3
Nfix
Nfkb2
Nfkbie
Nfrkb
Nfx1
Nfyc
Ngb
Ngef
Ngfr
Ngly1
Nhp2
Nid2
Nim1k
Nipsnap1
Nipsnap2
Nit1
Nkain1
Nkain4
Nkd2
Nkila
Nkx2-1
Nkx2-1-as1
Nkx2-2
Nkx2-2-as1
Nle1
Nlgn1
Nlgn3
Nlk
Nlrc5
Nlrp10
Nlrp2
Nlrp3
Nme1
Nme3
Nme8
Nme9
Nmnat3
Nmt1
Nod2
Nodal
Nol11
Nol12
Nol4l
Nol6
Nop14-as1
Nop56
Nos2
Nosip
Notch1
Notch3
Notum
Nox5
Noxo1
Npas2
Npbwr1
Npc1l1
Npepl1
Nphp3-acad11
Nphp4
Nphs1
Npm1
Npm1p2
Nppc
Npr3
Nprl3
Nr1i2
Nr2c2
Nr2f2
Nr4a1
Nr5a1
Nrbp2
Nrg1
Nrxn2
Nrxn3
Nsd1
Nsd2
Nsmce1-dt
Nsmce2
Nsmf
Nsun2
Nt5c
Nt5c3b
Nt5dc2
Nt5dc4
Nt5m
Ntan1
Ntf3
Ntf4
Nthl1
Ntm
Ntmt1
Ntn3
Ntng2
Ntrk3
Ntsr1
Nubp2
Nudcd3
Nudt1
Nudt22
Numa1
Numb
Numbl
Nup133
Nup210
Nup210p2
Nup214
Nup88
Nutf2
Nxf1
Nxf5
Nxph3
Nxph4
Nyap1
Obscn
Obsl1
Oca2
Ociad1
Ociad2
Odc1-dt
Odf1
Odf3b
Ogdhl
Ogfod1
Ogfod3
Olfm1
Olfml3
Ooep
Ooep-as1
Oosp3
Opn4
Oprl1
Oprm1
Or10ah1p
Or10h4
Or1h1p
Or1k1
Or2s1p
Or2t1
Or2x1p
Or4b2p
Or4d1
Or4e2
Or4n5
Or4q3
Or4x2
Or51a10p
Or51f1
Or52k2
Or7e38p
Or7e39p
Or7e47p
Or9g4
Osbp2
Osbpl10
Osbpl10-as1
Osbpl2
Osbpl5
Osgin1
Osm
Otof
Otop2
Otud5
Ovaal
Ovch1-as1
Ovol2
Oxld1
Oxr1
Oxtr
P2rx4
P2rx5
P2rx6
P2ry6
P3h1
P3h3
P3h4
P3r3urf
P4ha2
P4ha3-as1
P4hb
P4htm
Pabpc1l
Pabpc1p5
Pabpc5
Pacrg-as3
Pacs1
Pacs2
Pacsin2
Pacsin3
Pak6
Pam16
Pan2
Panx2
Papln
Papss1
Paqr4
Pard3b
Pard6a
Pard6g
Parn
Parp10
Parp12
Parvb
Parvg
Pask
Pax1
Pax2
Pax6
Pax8-as1
Pbx2
Pbx2p1
Pbx4
Pc
Pcat1
Pcat7
Pcbp1-as1
Pcbp2-ot1
Pcbp3
Pccb
Pcdh1
Pced1a
Pcf11
Pcif1
Pck1
Pclaf
Pcmt1
Pcmtd1p7
Pcmtd2
Pcnt
Pcnx2
Pcsk6
Pcsk7
Pctp
Pcyt1a
Pcyt2
Pdcd1
Pdcd11
Pdcd6
Pde10a
Pde1b
Pde1c
Pde2a
Pde6b
Pde7b
Pde8a
Pde9a
Pdgfa
Pdgfb
Pdgfrb
Pdha2
Pdhx
Pdia5
Pdk2
Pdlim1p1
Pdlim2
Pdlim4
Pdp1
Pdxdc1
Pdxk
Pdxp
Pdzd2
Pdzd4
Pdzd7
Pdzk1ip1
Pea15
Pear1
Pebp4
Pef1
Peg13
Peli3
Pelp1
Pemt
Pepd
Per2
Pes1
Pex10
Pex16
Pex5
Pfkfb2
Pfkfb3
Pfkfb4
Pfkl
Pfn1p11
Pfn1p12
Pgap2
Pgbd2
Pgd
Pgghg
Pgp
Pgpep1
Pgs1
Phactr3
Phb
Phb2
Phbp11
Phc2
Pheta1
Phf1
Phf10
Phf12
Phf19
Phf21a
Phf21b
Phf23
Phf2p2
Phf8
Phgdh
Phkg1
Phkg2
Phldb1
Phldb2
Phospho1
Phpt1
Phtf1
Phyhip
Phykpl
Pi4ka
Pianp
Pick1
Picsar
Piezo1
Piezo2
Pif1
Pigl
Pigq
Pigqp1
Pigt
Pigw
Pih1d2
Pik3c2a
Pik3r1
Pik3r2
Pik3r3
Pik3r5
Pilra
Pim3
Pink1
Pip4k2b
Pip5k1c
Pip5kl1
Pisd
Pitpna
Pitpnb
Pitpnm1
Pitpnm2
Pitpnm2-as1
Piwil4
Pkd1
Pkd1l1
Pkd1l2
Pkdcc
Pklr
Pkmyt1
Pknox1
Pknox2
Pkp1
Pkp4
Pla2g16
Pla2g4c
Pla2g4f
Pla2g6
Plac4
Plat
Plaur
Plb1
Plcb2
Plcb2-as1
Plcd1
Plcd3
Plcg1
Plcz1
Pld3
Pld4
Plec
Plek2
Plekha2
Plekha5
Plekha6
Plekhb1
Plekhf1
Plekhg2
Plekhg3
Plekhg4b
Plekhg5
Plekhh1
Plekhh3
Plekhm1
Plekhn1
Plk3
Plk5
Plod3
Plpbp
Plpp1
Plpp4
Plppr2
Plxdc1
Plxna1
Plxna2
Plxna3
Plxnb2
Plxnd1
Pmel
Pmm1
Pnck
Pnkp
Pnliprp1
Pnma1
Pnma5
Pnma8b
Pnmt
Pno1
Pnp
Pnpla1
Pnpla2
Pnpla3
Pnpla6
Pnpla7
Pnpo
Podn
Podnl1
Pofut1
Pofut2
Pogz
Pola2
Pold1
Pold2
Pold4
Pole
Polg
Polg2
Poll
Polm
Polr1b
Polr1c
Polr1e
Polr2a
Polr2e
Polr2g
Polr2h
Polr2lp1
Polr3e
Polr3g
Polr3kp1
Polr3kp2
Pom121
Pomgnt1
Pomt1
Pomt2
Pon3
Pop4
Por
Poteh
Potekp
Pou2af1
Pou2f2
Pou5f1b
Pou6f2
Ppargc1b
Ppcdc
Ppcs
Ppef2
Ppfia1
Ppfia3
Ppfia4
Ppfibp2
Ppiap13
Ppiap14
Ppiap28
Ppiap35
Ppiap54
Ppiap56
Ppiap6
Ppib
Ppih
Ppil2
Ppm1d
Ppm1f
Ppm1g
Ppm1j
Ppm1m
Ppm1n
Ppp1r13b
Ppp1r14d
Ppp1r16a
Ppp1r1b
Ppp1r21
Ppp1r27
Ppp1r32
Ppp1r3e
Ppp1r7
Ppp1r9b
Ppp2r1a
Ppp2r1b
Ppp2r2c
Ppp2r3b
Ppp2r5b
Ppp2r5e
Ppp3cb-as1
Ppp4r1
Ppp5c
Ppp6r1
Ppp6r3
Pprc1
Ppt1
Ppy
Pqlc1
Pqlc2l
Pramenp
Prb4
Prc1
Prc1-as1
Prcd
Prcp
Prdm11
Prdm14
Prdm16
Prdx4
Preb
Prex1
Prkab1
Prkag2
Prkag3
Prkar1b
Prkar2b
Prkce
Prkch
Prkcsh
Prkcz-as1
Prkd2
Prkn
Prlh
Prmt1
Prmt6
Prmt8
Prob1
Proca1
Prokr2
Prom2
Proser2
Proser3
Prox1
Prpf19
Prpf39
Prr11
Prr14
Prr16
Prr29
Prr3
Prr31
Prr5
Prr5-arhgap8
Prr7
Prr7-as1
Prrc2b
Prrc2c
Prrg2
Prrt1b
Prrt2
Prrx2-as1
Prss1
Prss27
Prss33
Prss45
Prss50
Prss8
Prtn3
Psca
Psd
Psd4
Psen2
Psmb10
Psmc1p2
Psmc2
Psmc3
Psmc5
Psmd13
Psmd3
Psme1
Psme2
Psmg2
Pstk
Pstpip1
Ptch1
Ptcsc3
Ptdss1
Ptdss2
Pten
Ptgdr
Ptgds
Ptges2
Ptges3l-aarsd1
Ptgis
Ptgr2
Pth1r
Ptk2
Ptk2b
Ptma
Ptms
Ptov1
Ptov1-as1
Ptov1-as2
Ptp4a2
Ptp4a3
Ptpn12
Ptpn5
Ptpn6
Ptpre
Ptprf
Ptprh
Ptprj
Ptprn
Ptprn2
Ptpro
Ptpru
Ptprvp
Ptprz1
Ptrh1
Puf60
Pura
Pusl1
Pvr
Pvt1
Pxdn
Pxmp2
Pxylp1
Pycr1
Pycr2
Pydc1
Pygl
Pygm
Pyy3
Qars
Qrfp
Qrich1
Qser1
Qsox1
Qsox2
Qtrt1
Qtrt2
R3hcc1
R3hdm2
Rab10
Rab11fip3
Rab15
Rab17
Rab22a
Rab26
Rab35
Rab37
Rab3c
Rab3il1
Rab40b
Rab5b
Rab5c
Rab5cp1
Rab7b
Rabac1
Rabgap1l
Rabgef1
Rabl6
Rac1
Rac1p9
Rad17
Rad18
Rad1p1
Rad51
Rad51ap1
Rad51d
Rad54l2
Rad9a
Radil
Rae1
Raet1g
Rai1
Rai14
Ralb
Ralgapa2
Ralgds
Ralyl
Ramp2
Ramp3
Ranbp1
Ranbp17
Ranbp3
Rangap1
Ranp5
Rap1gap
Rap1gap2
Rap2b
Rapgef1
Rapgef3
Rapgefl1
Rara
Rarg
Rasa1
Rasa3
Rasa3-it1
Rasal1
Rasal3
Rasgrf2
Rasl10a
Rasl12
Rassf1
Rassf4
Rassf5
Rassf7
Rassf8-as1
Rax2
Rbak
Rbak-rbakdn
Rbck1
Rbfox1
Rbfox3
Rbm17
Rbm19
Rbm22p5
Rbm23
Rbm24
Rbm44
Rbm47
Rbm4b
Rbpj
Rbpjl
Rbpms
Rbx1
Rcc1
Rccd1
Rcn2
Rdh11
Rdh12
Rdh13
Recql4
Recql5
Reep1
Reg1b
Reg3g
Reg4
Rela
Rell1
Rell2
Relt
Reps1
Rerg
Rest
Ret
Retnlb
Retreg2
Retsat
Rev1
Rexo1
Rexo1l1p
Rexo1l8p
Rf00004
Rf00012
Rf00017
Rf00019
Rf00026
Rf00096
Rf00105
Rf00139
Rf00156
Rf00283
Rf00285
Rf00345
Rf00415
Rf00416
Rf00492
Rf00494
Rf01161
Rf01210
Rf01518
Rf01699
Rf01955
Rf01956
Rf01957
Rf01975
Rf02041
Rf02042
Rf02148
Rf02149
Rf02201
Rf02203
Rf02204
Rf02205
Rf02250
Rf02251
Rf02271
Rf02272
Rfc2
Rfc5
Rffl
Rfng
Rfpl3
Rfwd3
Rfx1
Rgl4
Rgma
Rgp1
Rgs11
Rgs12
Rgs19
Rgs3
Rgs6
Rgs9bp
Rhbdf2
Rhod
Rhog
Rhoj
Rhoqp1
Rhot2
Rimklb
Rin2
Ring1
Rinl
Riox1
Ripor1
Ripor3
Rlbp1
Rmc1
Rmi2
Rmrp
Rn7skp101
Rn7skp114
Rn7skp125
Rn7skp134
Rn7skp14
Rn7skp145
Rn7skp161
Rn7skp169
Rn7skp173
Rn7skp191
Rn7skp195
Rn7skp218
Rn7skp232
Rn7skp260
Rn7skp286
Rn7skp288
Rn7skp57
Rn7skp72
Rn7skp78
Rn7skp95
Rn7skp97
Rn7sl107p
Rn7sl117p
Rn7sl140p
Rn7sl145p
Rn7sl146p
Rn7sl160p
Rn7sl189p
Rn7sl211p
Rn7sl217p
Rn7sl220p
Rn7sl259p
Rn7sl260p
Rn7sl263p
Rn7sl278p
Rn7sl3
Rn7sl304p
Rn7sl329p
Rn7sl340p
Rn7sl356p
Rn7sl381p
Rn7sl390p
Rn7sl403p
Rn7sl418p
Rn7sl443p
Rn7sl448p
Rn7sl452p
Rn7sl491p
Rn7sl505p
Rn7sl542p
Rn7sl556p
Rn7sl563p
Rn7sl575p
Rn7sl587p
Rn7sl606p
Rn7sl616p
Rn7sl646p
Rn7sl650p
Rn7sl668p
Rn7sl688p
Rn7sl69p
Rn7sl743p
Rn7sl757p
Rn7sl762p
Rn7sl794p
Rn7sl825p
Rn7sl826p
Rn7sl851p
Rna5sp138
Rna5sp140
Rna5sp148
Rna5sp180
Rna5sp283
Rna5sp328
Rna5sp349
Rna5sp357
Rna5sp433
Rna5sp440
Rna5sp445
Rna5sp446
Rna5sp448
Rna5sp45
Rna5sp474
Rna5sp48
Rna5sp78
Rna5sp85
Rna5sp99
Rnase1
Rnaseh2c
Rnf10
Rnf123
Rnf13
Rnf150
Rnf157-as1
Rnf166
Rnf181
Rnf212
Rnf215
Rnf216
Rnf216-it1
Rnf220
Rnf24
Rnf31
Rnf40
Rnf41
Rnmt
Rnmtl1p1
Rnpepl1
Rnu1-114p
Rnu1-117p
Rnu1-125p
Rnu1-75p
Rnu1-91p
Rnu2-13p
Rnu2-17p
Rnu2-41p
Rnu2-71p
Rnu2-72p
Rnu4-32p
Rnu4-81p
Rnu4atac
Rnu6-1009p
Rnu6-1055p
Rnu6-1110p
Rnu6-1150p
Rnu6-1159p
Rnu6-115p
Rnu6-1161p
Rnu6-1175p
Rnu6-1189p
Rnu6-1223p
Rnu6-1236p
Rnu6-1307p
Rnu6-144p
Rnu6-275p
Rnu6-35p
Rnu6-387p
Rnu6-439p
Rnu6-446p
Rnu6-468p
Rnu6-557p
Rnu6-612p
Rnu6-672p
Rnu6-704p
Rnu6-767p
Rnu6-881p
Rnu6-882p
Rnu6-885p
Rnu6-919p
Rnu6-928p
Rnu6-993p
Rnu6-994p
Rnu6atac11p
Rnu6atac28p
Rnu7-104p
Rnu7-124p
Rnu7-95p
Rny1p13
Rny4p10
Rny4p36
Robo1
Rom1
Ror2
Rpa1
Rpap1
Rpf2
Rph3al
Rpl12p10
Rpl12p30
Rpl12p38
Rpl12p45
Rpl12p7
Rpl13a
Rpl13p5
Rpl15
Rpl17p43
Rpl21p44
Rpl21p91
Rpl22p16
Rpl23ap12
Rpl29p30
Rpl3
Rpl31p35
Rpl32p23
Rpl35ap19
Rpl35ap33
Rpl36
Rpl36ap45
Rpl36ap48
Rpl38
Rpl3p9
Rpl5p2
Rpl7a
Rpl7l1
Rpl7l1p2
Rpl7p16
Rpl7p3
Rpl8
Rpl8p2
Rpl9p29
Rprd1b
Rps11p5
Rps12p31
Rps15ap3
Rps16p8
Rps16p9
Rps17p1
Rps19bp1
Rps26p28
Rps27ap2
Rps29
Rps29p24
Rps2p52
Rps3ap43
Rps6ka1
Rps6ka2
Rps6ka2-as1
Rps6ka4
Rps6kb1
Rps6kb2
Rps6kl1
Rps6p20
Rps7p1
Rps8
Rpsap31
Rpsap5
Rpsap73
Rptor
Rrad
Rrbp1
Rrm2
Rrnad1
Rrp1
Rrp12
Rsph1
Rsph14
Rspo2
Rsu1
Rtel1
Rtel1p1
Rtkn
Rtl10
Rtn2
Rtn4r
Rtp2
Rtraf
Rubcn
Rubcnl
Rufy4
Rundc1
Rundc3a
Rundc3b
Runx1t1
Runx3
Ruvbl2
Rwdd1
Rwdd2b
Rxra
Ryk
Ryr1
Ryr3
S100a4
S100pbp
S1pr5
Safb
Safb2
Sag
Sall2
Sall4
Samd11
Samd12
Samd14
Samd4a
Samd4b
Samhd1
Samm50
Sap30bp
Sap30l-as1
Sapcd1
Sapcd1-as1
Sapcd2p4
Sar1a
Sardh
Sars
Sars2
Sash3
Satb2-as1
Sbf1
Sbf1p1
Sbk2
Sbk3
Scamp3
Scap
Scara5
Scarf1
Scarf2
Scarna2
Scart1
Scat1
Scg5
Scgb1b2p
Scgb2b2
Scgb2b3p
Scly
Scmh1
Scn4a
Scn5a
Scn8a
Scnn1a
Scnn1b
Scpep1
Scrib
Scrn1
Scube1
Scube2
Scygr6
Scyl1
Sdc1
Sdc3
Sdc4
Sdcbp2
Sdccag8
Sdf2
Sdf4
Sdha
Sdhap1
Sdhap3
Sdhd
Sdk1
Sdk2
Sds
Sdsl
Sec13
Sec14l1
Sec14l3
Sec14l5
Sec1p
Sec23a-as1
Sec31b
Sec61a1
Sec61a2
Sectm1
Seh1l
Selenbp1
Selenon
Selenow
Sema3b
Sema3f
Sema4a
Sema4b
Sema4c
Sema4d
Sema4g
Sema6a
Sema6a-as1
Sema6c
Senp8
Sept1
Sept11
Sept12
Sept2
Sept3
Sept4
Sept4-as1
Sept5
Sept7p2
Sept8
Sept9
Serbp1p6
Serpina1
Serpina2
Serpina9
Serpinb1
Serpinb9p1
Serpine1
Serpine4p
Setd2
Setd5
Setd6
Setp7
Sez6
Sez6l
Sez6l2
Sf3a1
Sf3b2
Sfswap
Sft2d1
Sftpa3p
Sftpb
Sftpc
Sfxn4
Sfxn5
Sgca
Sgip1
Sgk2
Sgk3
Sgsh
Sgsm1
Sgsm2
Sgsm3
Sh2d3c
Sh3bp1
Sh3bp2
Sh3gl1
Sh3gl1p3
Sh3glb2
Sh3tc1
Sh3tc2
Shank2
Sharpin
Shc1
Shc2
Shisa7
Shisa8
Shld2
Shmt1
Shox2
Shroom1
Shtn1
Sigirr
Siglec20p
Sigmar1
Sik2
Sipa1
Sipa1l1
Sipa1l3
Sirpb2
Sirt2
Sirt3
Six1
Skap1-as1
Sla
Slamf8
Slc10a3
Slc11a1
Slc11a2
Slc12a3
Slc12a4
Slc12a5
Slc12a7
Slc12a9
Slc13a2
Slc13a3
Slc13a4
Slc14a1
Slc14a2-as1
Slc15a2
Slc16a11
Slc16a3
Slc16a5
Slc16a6p1
Slc16a7
Slc17a7
Slc17a9
Slc18a1
Slc19a1
Slc1a5
Slc1a6
Slc1a7
Slc20a1
Slc20a2
Slc22a13
Slc22a17
Slc22a31
Slc22a4
Slc22a7
Slc22a8
Slc23a3
Slc24a4
Slc25a1
Slc25a10
Slc25a19
Slc25a25
Slc25a27
Slc25a29
Slc25a34
Slc25a34-as1
Slc25a39
Slc25a45
Slc25a48
Slc25a5p1
Slc25a5p3
Slc25a5p8
Slc25a6p3
Slc25a6p5
Slc26a10
Slc26a11
Slc26a6
Slc28a3
Slc29a1
Slc29a3
Slc29a4
Slc2a10
Slc2a11
Slc2a4rg
Slc2a5
Slc2a6
Slc2a9
Slc30a3
Slc35a5
Slc35c1
Slc35c2
Slc35e3
Slc35f4
Slc36a1
Slc37a4
Slc38a10
Slc38a5
Slc38a7
Slc38a8
Slc39a11
Slc39a4
Slc39a5
Slc3a2
Slc40a1
Slc41a1
Slc41a3
Slc43a1
Slc43a3
Slc44a2
Slc45a4
Slc47a1
Slc48a1
Slc49a3
Slc4a1
Slc4a10
Slc4a11
Slc4a2
Slc52a2
Slc5a1
Slc5a10
Slc5a9
Slc6a11
Slc6a12
Slc6a13
Slc6a6
Slc6a9
Slc7a10
Slc7a4
Slc7a8
Slc8a2
Slc8a3
Slc8b1
Slc9a1
Slc9a3r1
Slc9a3r2
Slc9b2
Slco1b7
Slco2a1
Slco4a1
Slit1
Slit1-as1
Slitrk3
Slk
Slx4
Smad3
Smad6
Smap1
Smap2
Smarca4
Smarcal1
Smarcb1
Smarcc2
Smarcd2
Smc1a
Smc3
Smc4
Smc6
Smco4p1
Smg6-it1
Smg7
Smg9
Smim25
Smim40
Smim41
Smim5
Smoc1
Smpd3
Smtn
Smtnl1
Smtnl2
Smug1
Smyd3
Snai1p1
Snai3-as1
Snap29
Sned1
Snhg11
Snhg14
Snhg15
Snhg17
Snhg19
Snhg28
Snhg9
Snora21
Snora24b
Snora36c
Snora49
Snora59b
Snora60
Snora71c
Snora78
Snorc
Snord115-20
Snord115-24
Snord115-26
Snord115-33
Snord115-34
Snord115-42
Snord116-1
Snord116-16
Snord116-17
Snord116-24
Snord116-4
Snord116-5
Snord121b
Snord124
Snord125
Snord33
Snord34
Snord35a
Snord36a
Snord36b
Snord36c
Snord38a
Snord38b
Snord46
Snord56
Snord57
Snord60
Snord62b
Snord86
Snord88a
Snord88b
Snord92
Snph
Snrnp70
Snrpcp20
Snrpn
Sntb1
Snu13
Snurf
Snx1
Snx15
Snx24
Snx29
Snx30
Snx33
Snx8
Socs3
Socs4
Soga1
Son
Sorbs1
Sorbs3
Sorcs2
Sord
Sox12
Sox13
Sox9-as1
Sp140
Sp2-as1
Sp5
Spaca3
Spag16
Spag5
Spag5-as1
Sparc
Spata20
Spata21
Spata2l
Spata31e1
Spata7
Spdye20p
Specc1
Specc1l
Spef2
Speg
Spegnb
Spg21
Spg7
Sphk1
Spint1
Spint2
Spire2
Spn
Spns1
Spock2
Spon2
Spop
Spout1
Sppl2b
Spred2
Spry4
Spsb1
Spsb3
Sptan1
Sptb
Sptbn2
Sptbn4
Sqle
Sqstm1
Srbd1
Src
Srcin1
Srd5a3-as1
Srebf1
Srebf2
Srgap1
Srgap2
Srgap3-as3
Srl
Srp14p1
Srprb
Srrd
Srrm2
Srrm4
Srrt
Srsf11
Srsf5
Ss18l1
Ssbp4
Ssh3
Ssna1
Sspo
Ssr2
Ssr4
Sssca1
Sstr2
Sstr5-as1
St13p11
St20
St20-as1
St3gal1
St3gal2
St3gal3
St3gal4
St3gal5
St3gal6
St5
St6galnac4
St7-as2
St8sia5
Stab1
Stab2
Stag3
Stam
Stard10
Stard4-as1
Stard7
Stat5b
Stim1
Stimate
Stk11
Stk24
Stk3
Stk32c
Stk4
Stk40
Stkld1
Stpg3
Stpg3-as1
Stpg4
Stra6
Stra6lp
Strip1
Strn4
Stub1
Stx1a
Stx1b
Stx3
Stx6
Stxbp2
Styk1
Sub1p1
Sucla2p3
Sufu
Sulf1
Sulf2
Sult1a2
Sult6b2p
Sun1
Sun2
Suox
Supt4h1
Supt5h
Supt6h
Surf1
Surf4
Susd2
Susd3
Susd4
Susd5
Suv39h1
Suv39h2
Sv2b
Svil
Syce3
Sycn
Sympk
Syndig1l
Syne2
Syngap1
Syngr2
Syngr3
Synpo
Syp-as1
Sys1
Syt16
Syt17
Syt6
Syt8
Sytl1
Szt2
Tacr1
Tacr2
Tada2a
Taf11l3
Taf11l6
Taf1c
Taf4
Taf6
Tagln3
Tanc2
Tango2
Taok1
Taok2
Tap2
Tapbpl
Tarbp2
Tardbp
Tars2
Tas1r1
Tbc1d1
Tbc1d10b
Tbc1d10c
Tbc1d14
Tbc1d16
Tbc1d17
Tbc1d22a-as1
Tbc1d24
Tbc1d2b
Tbc1d3p5
Tbc1d9b
Tbcb
Tbcd
Tbcel
Tbl3
Tbrg4
Tbx1
Tbx2-as1
Tbx4
Tbxt
Tcam1p
Tcap
Tcea2
Tceal4p1
Tcerg1
Tcerg1l
Tcf12
Tcf23
Tcf25
Tcf3
Tcf7
Tcfl5
Tcirg1
Tcp10l2
Tcp11l2
Tdp1
Tead2
Tead4
Tecpr1
Tecr
Tecrl
Tecta
Tedc1
Tedc2
Tef
Telo2
Tenm4
Tep1
Tepp
Tepsin
Terb1
Terf2
Tert
Tesc
Tesk1
Tex21p
Tex261
Tex29
Tex35
Tex51
Tex54
Tf
Tfap2a
Tfap2d
Tfdp1
Tfeb
Tff2
Tfip11
Tg
Tgfa
Tgfb2
Tgfbr3l
Tgif1
Tgm2
Tgoln2
Thada
Thap4
Thap6
Thbs2
Thbs3
Thbs4
Theg
Themis3p
Thnsl2
Thoc5
Thra
Thsd7b
Tiam2
Tie1
Tigd5
Tigd6
Timm17bp1
Timm29
Timm50
Tiparp
Tjap1
Tk2
Tkfc
Tkt
Tldc2
Tle1
Tle2
Tle3
Tle6
Tln1
Tln2
Tm4sf18
Tm4sf19-as1
Tm4sf5
Tm7sf2
Tmbim1
Tmbim6
Tmc6
Tmc8
Tmcc3
Tmco3
Tmed10p1
Tmem105
Tmem106b
Tmem114
Tmem125
Tmem127
Tmem130
Tmem131
Tmem131l
Tmem132a
Tmem132e
Tmem145
Tmem147-as1
Tmem150b
Tmem161a
Tmem175
Tmem178a
Tmem179
Tmem182
Tmem184a
Tmem184b
Tmem198
Tmem201
Tmem204
Tmem214
Tmem222
Tmem229b
Tmem231
Tmem242
Tmem248
Tmem249
Tmem25
Tmem250
Tmem253
Tmem255b
Tmem260
Tmem266
Tmem271
Tmem274p
Tmem30b
Tmem39a
Tmem44-as1
Tmem45a
Tmem51-as1
Tmem52
Tmem53
Tmem59l
Tmem63a
Tmem63b
Tmem67
Tmem75
Tmem80
Tmem86a
Tmem87b
Tmem8a
Tmem91
Tmem92
Tmem94
Tmem97
Tmie
Tmigd3
Tmprss3
Tmprss4
Tmprss5
Tmprss6
Tnc
Tnfaip1
Tnfaip2
Tnfaip8
Tnfrsf10b
Tnfrsf14
Tnfrsf1a
Tnfrsf25
Tnfsf12
Tnfsf14
Tnip1
Tnk2-as1
Tnks1bp1
Tnn
Tnni2
Tnni3
Tnnt2
Tnpo2
Tnrc18
Tnrc6a
Tnrc6b
Tnrc6c
Tns1
Tns2
Tns3
Tnxb
Tob1
Tob1-as1
Togaram1
Togaram2
Tollip
Tollip-as1
Tom1
Tom1l2
Tomm70
Tonsl
Tonsl-as1
Top1mt
Top3b
Tor1b
Tor3a
Tox2
Tp53i11
Tp53i13
Tp53inp2
Tp73
Tp73-as1
Tpd52
Tpm2
Tpm3p7
Tpp1
Tppp2
Tpra1
Tprg1
Tprg1-as2
Tprxl
Tpsb2
Tpst2
Tpt1p5
Tptep2
Trabd
Trabd2b
Traf2
Traf3
Traf3ip1
Traf3ip3
Traf7
Tram2-as1
Trap1
Trappc10
Trappc12
Trappc5
Trappc6a
Trappc9
Trbv5-3
Trbv7-2
Trem2
Trex1
Trg-as1
Trgv6
Trib1
Trib3
Trim14
Trim17
Trim25
Trim29
Trim31
Trim31-as1
Trim32
Trim46
Trim50
Trim54
Trim62
Trim65
Trim8
Trim9
Trio
Triobp
Trip13
Trip4
Trit1
Trmt1
Trmt112p4
Trmt112p7
Trmt2a
Trmu
Trpc4ap
Trpm1
Trpm2
Trpm3
Trpm4
Trpm5
Trpm8
Trpt1
Trpv3
Trpv6
Trrap
Tsc2
Tsc22d2
Tsen15p3
Tsen2
Tsen54
Tsfm
Tsku
Tsn
Tsnare1
Tsnaxip1
Tspan1
Tspan11
Tspan15
Tspan18
Tspan4
Tspan6
Tspan9
Tspan9-it1
Tspear
Tspear-as1
Tspear-as2
Tspo
Tspoap1
Tspoap1-as1
Tspyl2
Tsr3
Tst
Tsta3
Ttc12
Ttc17
Ttc19
Ttc28
Ttc28-as1
Ttc34
Ttc38
Ttc39a
Ttc39a-as1
Ttc7a
Ttc7b
Ttl
Ttll12
Ttll3
Ttll4
Ttyh1
Ttyh3
Tuba1c
Tuba3c
Tuba3gp
Tuba4a
Tubb3
Tubb4bp2
Tubb8p3
Tubd1
Tubg1
Tubgcp2
Tubgcp3
Tubgcp6
Tulp1
Tulp3p1
Tut4
Twnk
Txnl4a
Txnp6
Txnrd2
Tyms
Tyro3p
U73169.1
U91319.1
Uaca
Uap1
Uba1
Uba2
Uba7
Ubac1
Ubald1
Ubap2
Ubbp4
Ube2e2
Ube2f
Ube2i
Ube2o
Ube2v1
Ube3ap2
Ubiad1
Ubl7
Ubr4
Ubr5
Ubtf
Ufd1
Ugt1a1
Ugt3a1
Uhmk1
Ulk1
Ulk3
Ulk4
Umad1
Umod
Umodl1
Unc13b
Unc13d
Unc5a
Unc5b-as1
Unkl
Upb1
Upf1
Uprt
Uqcc1
Uqcrc1
Uqcrh
Urgcp
Urgcp-mrps24
Urod
Usf1
Usf2
Ush1g
Usp13
Usp18
Usp19
Usp20
Usp21
Usp22
Usp34
Usp35
Usp36
Usp4
Usp41
Usp42
Usp5
Usp53
Usp54
Utp6
Uvrag-dt
Uvssa
Uxs1
Uxt
Vac14
Vamp1
Vangl1
Vangl2
Vapb
Vars
Vars2
Vash1
Vasp
Vat1
Vax2
Vdac2
Vdac2p2
Vdac3
Vdr
Vegfb
Ventxp7
Vezf1
Vezf1p1
Vil1
Vill
Vim
Vipas39
Vipr1
Vipr1-as1
Vmp1
Vn1r71p
Vopp1
Vpreb1
Vps16
Vps26a
Vps28
Vps33b-dt
Vps37b
Vps39
Vps52
Vps8
Vps9d1
Vrk3
Vstm2a
Vsx1
Vti1b
Vtrna1-2
Vtrna2-2p
Vwa3b
Vwa5b1
Vwa5b2
Vwa7
Vwce
Vwf
Was
Wasf2
Wbp1l
Wbp1lp2
Wbp2
Wbp2nl
Wdfy3
Wdfy4
Wdr24
Wdr25
Wdr27
Wdr37
Wdr4
Wdr43
Wdr45
Wdr45b
Wdr46
Wdr54
Wdr59
Wdr60
Wdr66
Wdr73
Wdr74
Wdr90
Wdr97
Wdtc1
Wfdc11
Wfdc21p
Wfdc8
Wfikkn2
Wfs1
Wipi2
Wnk1
Wnk2
Wnk4
Wnt1
Wnt10a
Wnt11
Wnt2
Wnt2b
Wnt5a
Wnt5b
Wscd1
Wt1-as
Wwc1
Wwp1
Wwp2
Xcr1
Xg
Xkr8
Xpc
Xpnpep1
Xpo6
Xrcc3
Xrcc5
Xrcc6
Xrra1
Xxylt1-as1
Xylb
Yeats2
Yif1a
Yif1b
Yipf1
Yipf2
Yipf6
Ypel1
Ypel4
Yrdcp2
Yy1p2
Z69666.1
Z82196.1
Z82202.2
Z82214.1
Z82214.2
Z82244.1
Z82244.2
Z82249.1
Z83836.1
Z83838.1
Z83844.2
Z84468.1
Z84484.1
Z84492.1
Z92544.1
Z92544.2
Z92544.3
Z97192.1
Z97192.3
Z97353.1
Z97653.1
Z98259.2
Z98751.2
Z98949.1
Z98949.2
Z99774.1
Zap70
Zbed3
Zbp1
Zbtb1
Zbtb12bp
Zbtb16
Zbtb17
Zbtb20
Zbtb20-as1
Zbtb32
Zbtb38
Zbtb46
Zc2hc1a
Zc3h12a
Zc3h12d
Zc3h14
Zc3h18
Zcchc7
Zdhhc11
Zdhhc14
Zdhhc19
Zdhhc22
Zdhhc23
Zdhhc3
Zdhhc4
Zdhhc7
Zdhhc8
Zdhhc8p1
Zfand2a
Zfand3
Zfat
Zfhx2
Zfhx4
Zfp36l1
Zfp41
Zfp62
Zfp64
Zfp69b
Zfr2
Zfyve1
Zfyve19
Zfyve21
Zfyve26
Zg16
Zglp1
Zgpat
Zhx1
Zhx2
Zic1
Zmat2
Zmat5
Zmiz1
Zmiz1-as1
Zmiz2
Zmym1
Zmynd19p1
Znf12
Znf124
Znf133
Znf146
Znf16
Znf175
Znf181
Znf205
Znf213
Znf213-as1
Znf225
Znf236
Znf250
Znf252p
Znf267
Znf274
Znf276
Znf292
Znf295-as1
Znf316
Znf318
Znf32
Znf32-as2
Znf331
Znf345
Znf362
Znf366
Znf384
Znf418
Znf438
Znf471
Znf500
Znf503-as2
Znf514
Znf516
Znf519
Znf548
Znf558
Znf574
Znf579
Znf587p1
Znf620
Znf623
Znf639
Znf667-as1
Znf672
Znf687
Znf691
Znf696
Znf7
Znf704
Znf707
Znf710
Znf720
Znf736
Znf74
Znf750
Znf76
Znf77
Znf778
Znf780a
Znf780b
Znf787
Znf800
Znf815p
Znf821
Znf83
Znf835
Znf839
Znf843
Znf860
Znhit2
Znrf2p1
Znrf2p2
Znrf3
Zpbp
Zscan10
Zscan18
Zswim8
Zswim8-as1
Zyx
Zyxp1
Zzef1
