# Supplementary material for: A Bayesian inference transcription factor activity model for the analysis of single-cell transcriptomes
Source: Genome Res. 2021 Jul;31(7):1296–311. doi: 10.1101/gr.265595.120 (PMC8256867; doi:10.1101/gr.265595.120)
Supplement: Supplemental Material [file supp_gr.265595.120_Supplemental_Code.zip › BITFAM/inst/extdata/human/CTBP1]

Aacs
Aanat
Aard
Aars
Aatf
Abalon
Abca17p
Abca2
Abca4
Abca7
Abcc1
Abcc13
Abcc3
Abcc5
Abcc5-as1
Abcc8
Abcf2p2
Abhd14a
Abhd14a-acy1
Abhd17c
Abhd18
Abhd3
Abhd5
Ablim3
Abo
Abr
Ac000068.1
Ac000403.1
Ac001226.1
Ac002094.1
Ac002094.4
Ac002094.5
Ac002306.1
Ac002451.1
Ac002472.2
Ac003005.1
Ac003101.2
Ac004156.1
Ac004224.2
Ac004231.3
Ac004381.1
Ac004522.1
Ac004590.1
Ac004691.1
Ac004692.2
Ac004702.1
Ac004771.3
Ac004812.2
Ac004832.3
Ac004890.2
Ac004895.1
Ac004908.1
Ac004908.2
Ac004922.1
Ac004923.1
Ac004987.1
Ac004987.2
Ac005008.2
Ac005041.1
Ac005050.1
Ac005077.1
Ac005083.1
Ac005224.1
Ac005224.4
Ac005234.1
Ac005253.1
Ac005258.1
Ac005288.1
Ac005324.4
Ac005324.5
Ac005332.4
Ac005336.2
Ac005342.1
Ac005342.2
Ac005383.1
Ac005410.1
Ac005486.1
Ac005540.1
Ac005593.1
Ac005606.1
Ac005606.2
Ac005618.1
Ac005625.1
Ac005632.3
Ac005670.2
Ac005696.1
Ac005697.2
Ac005703.3
Ac005740.3
Ac005775.1
Ac005779.2
Ac005808.1
Ac005823.2
Ac005841.1
Ac005845.1
Ac005920.1
Ac006019.1
Ac006022.1
Ac006026.3
Ac006077.2
Ac006206.2
Ac006262.1
Ac006372.2
Ac006483.2
Ac006511.1
Ac006517.1
Ac007009.1
Ac007029.1
Ac007032.1
Ac007098.1
Ac007128.1
Ac007161.3
Ac007308.1
Ac007319.1
Ac007342.5
Ac007389.1
Ac007405.3
Ac007448.1
Ac007496.1
Ac007546.3
Ac007608.3
Ac007611.1
Ac007614.1
Ac007620.1
Ac007637.1
Ac007663.1
Ac007663.3
Ac007681.1
Ac007686.4
Ac007787.1
Ac007792.1
Ac007834.1
Ac007899.1
Ac007950.1
Ac007991.1
Ac008012.1
Ac008014.1
Ac008040.3
Ac008073.3
Ac008080.2
Ac008105.2
Ac008115.3
Ac008280.3
Ac008393.1
Ac008403.1
Ac008406.3
Ac008438.2
Ac008443.1
Ac008443.2
Ac008443.5
Ac008521.2
Ac008581.2
Ac008649.1
Ac008649.2
Ac008655.2
Ac008691.1
Ac008696.2
Ac008700.1
Ac008735.5
Ac008738.2
Ac008750.3
Ac008763.3
Ac008764.5
Ac008764.8
Ac008878.1
Ac008914.1
Ac009053.4
Ac009061.1
Ac009065.4
Ac009086.1
Ac009086.3
Ac009088.3
Ac009090.3
Ac009090.5
Ac009107.2
Ac009119.1
Ac009120.4
Ac009133.1
Ac009133.2
Ac009133.5
Ac009171.2
Ac009229.1
Ac009303.2
Ac009303.4
Ac009309.1
Ac009506.1
Ac009509.2
Ac009522.1
Ac009560.1
Ac009779.2
Ac009879.2
Ac009899.1
Ac010148.1
Ac010198.1
Ac010240.3
Ac010271.1
Ac010325.2
Ac010327.2
Ac010327.4
Ac010333.3
Ac010335.2
Ac010335.3
Ac010336.3
Ac010336.5
Ac010503.3
Ac010507.2
Ac010531.6
Ac010547.1
Ac010551.1
Ac010619.2
Ac010646.1
Ac010654.1
Ac010655.1
Ac010746.1
Ac010761.1
Ac010761.3
Ac010761.7
Ac010768.3
Ac010967.3
Ac010978.1
Ac010997.2
Ac010997.4
Ac010997.5
Ac010999.2
Ac011008.1
Ac011195.2
Ac011287.1
Ac011379.2
Ac011466.4
Ac011476.3
Ac011478.1
Ac011509.1
Ac011529.1
Ac011603.1
Ac011603.2
Ac011611.4
Ac011773.2
Ac011773.3
Ac011825.3
Ac012055.1
Ac012065.3
Ac012087.2
Ac012100.1
Ac012306.2
Ac012313.6
Ac012313.9
Ac012317.1
Ac012507.1
Ac012531.3
Ac012555.1
Ac012629.2
Ac012640.3
Ac012668.3
Ac013275.1
Ac013356.4
Ac013439.1
Ac013468.1
Ac013472.1
Ac013731.1
Ac015468.1
Ac015468.2
Ac015468.3
Ac015687.1
Ac015909.1
Ac015909.3
Ac016292.2
Ac016394.1
Ac016588.2
Ac016727.1
Ac016773.1
Ac016866.1
Ac016876.1
Ac016957.1
Ac017015.2
Ac017083.1
Ac017100.1
Ac018410.1
Ac018521.5
Ac018521.6
Ac018521.7
Ac018647.1
Ac018647.2
Ac018653.3
Ac018690.1
Ac018761.3
Ac018931.1
Ac018943.1
Ac019068.1
Ac019069.1
Ac019117.2
Ac019127.1
Ac019254.1
Ac019257.8
Ac020612.2
Ac020659.1
Ac020661.1
Ac020743.2
Ac020763.1
Ac020904.2
Ac020907.1
Ac020907.5
Ac020907.6
Ac020909.1
Ac020909.3
Ac020914.3
Ac020922.4
Ac020928.2
Ac020928.3
Ac020934.1
Ac021106.2
Ac021188.1
Ac021491.3
Ac021766.1
Ac022098.1
Ac022098.3
Ac022144.1
Ac022154.1
Ac022167.3
Ac022173.1
Ac022384.1
Ac022400.1
Ac022413.1
Ac022415.1
Ac022494.1
Ac022498.2
Ac022613.2
Ac022726.2
Ac022748.1
Ac022784.1
Ac022966.1
Ac022973.2
Ac023050.1
Ac023157.3
Ac023347.1
Ac023906.4
Ac024243.1
Ac024267.6
Ac024475.4
Ac024651.2
Ac024940.1
Ac025031.1
Ac025031.2
Ac025048.4
Ac025164.1
Ac025165.2
Ac025166.1
Ac025171.2
Ac025181.2
Ac025279.1
Ac025287.2
Ac025419.1
Ac025431.1
Ac025754.1
Ac025871.1
Ac026100.1
Ac026124.2
Ac026254.2
Ac026310.2
Ac026336.2
Ac026412.1
Ac026412.3
Ac026461.3
Ac026691.1
Ac026704.1
Ac026785.1
Ac026786.1
Ac026904.1
Ac026954.3
Ac027031.2
Ac027097.1
Ac027237.4
Ac027277.2
Ac027279.2
Ac027281.1
Ac027307.1
Ac027601.3
Ac027644.4
Ac027702.1
Ac027801.1
Ac034102.6
Ac034102.7
Ac036164.1
Ac036214.1
Ac037459.1
Ac040162.1
Ac040977.1
Ac040978.1
Ac044802.1
Ac044860.2
Ac046130.1
Ac048341.2
Ac051619.10
Ac051619.3
Ac051619.8
Ac053503.2
Ac055854.1
Ac058791.1
Ac058822.1
Ac060771.1
Ac061992.1
Ac061999.1
Ac062028.1
Ac063952.1
Ac064805.2
Ac067852.1
Ac067945.3
Ac068134.2
Ac068205.1
Ac068205.2
Ac068234.1
Ac068305.2
Ac068389.1
Ac068594.1
Ac068620.3
Ac068669.1
Ac068790.2
Ac068790.8
Ac068870.1
Ac068987.3
Ac069200.1
Ac069287.3
Ac069444.2
Ac069503.2
Ac073046.1
Ac073111.1
Ac073111.3
Ac073111.4
Ac073111.5
Ac073136.1
Ac073195.1
Ac073210.2
Ac073314.1
Ac073389.2
Ac073530.1
Ac073573.1
Ac073592.4
Ac073636.1
Ac073648.6
Ac073869.1
Ac073896.5
Ac073957.1
Ac073957.2
Ac074138.1
Ac074143.1
Ac078850.2
Ac078883.2
Ac078925.2
Ac079145.1
Ac079296.1
Ac079305.1
Ac079360.1
Ac079447.1
Ac079594.2
Ac079610.2
Ac079742.1
Ac079834.2
Ac080013.3
Ac080038.1
Ac080078.1
Ac080080.1
Ac082651.1
Ac082651.4
Ac083801.2
Ac083805.2
Ac083841.1
Ac083843.2
Ac083867.1
Ac083973.1
Ac084809.1
Ac084871.2
Ac087071.1
Ac087289.3
Ac087289.4
Ac087393.3
Ac087439.2
Ac087521.3
Ac087591.1
Ac087620.1
Ac087645.2
Ac087651.1
Ac087783.1
Ac090181.2
Ac090192.2
Ac090360.1
Ac090376.1
Ac090453.1
Ac090578.1
Ac090589.1
Ac090607.1
Ac090692.3
Ac090753.1
Ac090772.2
Ac090774.1
Ac090844.2
Ac091045.1
Ac091153.4
Ac091180.2
Ac091182.1
Ac091212.1
Ac091286.1
Ac091390.4
Ac091435.2
Ac091551.1
Ac091564.2
Ac091729.3
Ac091965.5
Ac092013.1
Ac092042.1
Ac092042.4
Ac092053.2
Ac092070.1
Ac092072.1
Ac092115.3
Ac092118.2
Ac092123.1
Ac092143.3
Ac092159.2
Ac092295.2
Ac092384.2
Ac092468.1
Ac092473.1
Ac092535.3
Ac092647.5
Ac092720.1
Ac092821.3
Ac092835.1
Ac092849.1
Ac092902.4
Ac092902.5
Ac092944.1
Ac093010.2
Ac093072.1
Ac093107.2
Ac093151.3
Ac093249.2
Ac093249.4
Ac093281.2
Ac093323.3
Ac093424.1
Ac093510.1
Ac093512.2
Ac093525.1
Ac093673.2
Ac093732.1
Ac093734.1
Ac093752.1
Ac093752.2
Ac093827.4
Ac093904.3
Ac096677.1
Ac096734.2
Ac096887.1
Ac096887.2
Ac097059.1
Ac097634.1
Ac097641.2
Ac097658.1
Ac097714.1
Ac098484.3
Ac098614.3
Ac098799.3
Ac098829.1
Ac098934.2
Ac098935.2
Ac099066.2
Ac099489.1
Ac099518.1
Ac099518.6
Ac099524.1
Ac099563.1
Ac099681.1
Ac100775.1
Ac100778.3
Ac100802.1
Ac100803.1
Ac100847.1
Ac100860.1
Ac100861.1
Ac100861.2
Ac103691.1
Ac103702.1
Ac103736.1
Ac103810.1
Ac103810.3
Ac103855.1
Ac103923.1
Ac104046.1
Ac104073.4
Ac104078.1
Ac104123.1
Ac104135.1
Ac104170.1
Ac104350.1
Ac104389.1
Ac104452.1
Ac104532.1
Ac104534.1
Ac104561.1
Ac104564.1
Ac104564.4
Ac104695.4
Ac104758.5
Ac105046.1
Ac105137.2
Ac105265.1
Ac105265.2
Ac105339.1
Ac105429.2
Ac105935.1
Ac106038.1
Ac106782.5
Ac106786.2
Ac106791.2
Ac106795.3
Ac106818.1
Ac106820.4
Ac106886.2
Ac106897.1
Ac107223.1
Ac107294.1
Ac107398.4
Ac108002.1
Ac108002.2
Ac108047.1
Ac108134.1
Ac108134.4
Ac108471.2
Ac108676.1
Ac108693.2
Ac109466.1
Ac109471.1
Ac109587.1
Ac110285.7
Ac110620.1
Ac110716.2
Ac110801.1
Ac111182.1
Ac112196.1
Ac112220.2
Ac112225.1
Ac112236.2
Ac112907.1
Ac113361.1
Ac113382.1
Ac113398.1
Ac113615.1
Ac114291.1
Ac114482.1
Ac114689.3
Ac114730.1
Ac114811.2
Ac115618.3
Ac115676.1
Ac115989.1
Ac116021.1
Ac116337.3
Ac116348.4
Ac116351.2
Ac116366.3
Ac116407.4
Ac116667.1
Ac117382.2
Ac118553.2
Ac118754.1
Ac118755.1
Ac119427.1
Ac120114.4
Ac120498.7
Ac121338.1
Ac122713.1
Ac124016.1
Ac124067.1
Ac124067.4
Ac124069.1
Ac124276.1
Ac124283.5
Ac124319.1
Ac124891.1
Ac124947.1
Ac125603.1
Ac126407.1
Ac126614.1
Ac126615.2
Ac126696.2
Ac126763.1
Ac126915.1
Ac127024.2
Ac127070.1
Ac127522.1
Ac128709.2
Ac129492.1
Ac130371.2
Ac130469.1
Ac131094.1
Ac131097.2
Ac131097.4
Ac131934.1
Ac132008.2
Ac132872.2
Ac132938.5
Ac133552.1
Ac133552.2
Ac133637.1
Ac134043.1
Ac134682.1
Ac135050.5
Ac135178.6
Ac135586.2
Ac136285.1
Ac136475.2
Ac136475.4
Ac136475.8
Ac136624.3
Ac136628.1
Ac136632.2
Ac137579.2
Ac137630.2
Ac137695.2
Ac138123.1
Ac138304.1
Ac138466.1
Ac138512.1
Ac138907.7
Ac138956.2
Ac139099.3
Ac139256.1
Ac139256.2
Ac139453.1
Ac139530.3
Ac139722.1
Ac139783.1
Ac143336.1
Ac144522.1
Ac145207.9
Ac145285.6
Ac147651.1
Ac190387.1
Ac233280.1
Ac233290.2
Ac233992.3
Ac234582.1
Ac240442.1
Ac242426.2
Ac242842.3
Ac243547.1
Ac243654.1
Ac243960.3
Ac243967.1
Ac244197.2
Ac245014.3
Ac245052.5
Ac245100.3
Ac245884.9
Acaa1
Acaca
Acad8
Acad9
Acadm
Acat1
Acbd6
Accs
Acer3
Ache
Acin1
Ackr2
Acly
Acot13
Acot7
Acoxl
Acp1
Acsbg1
Acsf2
Acsf3
Acsl3
Acss2
Acta2-as1
Actl6a
Actn1-as1
Actn3
Actn4
Actr10
Actr1a
Actr3
Actr3b
Acvr1b
Acvr2b
Acvrl1
Acy1
Acyp1
Acyp2
Ad000090.1
Ad000091.1
Ad000864.1
Ad000864.2
Adal
Adam15
Adam22
Adam9
Adamts10
Adamts19
Adamtsl2
Adamtsl4
Adamtsl5
Adap2
Adarb1
Adat1
Adck2
Adck5
Adcy4
Adcy7
Adcy9
Adgra2
Adgrb1
Adgrd1
Adgre1
Adgre5
Adgrf3
Adgrf4
Adgrg1
Adgrg3
Adgrg7
Adgrv1
Adi1p2
Adipoq
Adipor2
Adk
Adora1
Adora2a
Adora2b
Adpgk-as1
Adprh
Adprhl1
Adra2c
Adrm1
Adssl1
Aebp2
Af107885.2
Af121897.1
Af127577.5
Af129408.1
Af178030.1
Af228730.5
Af235103.2
Af241726.2
Af241728.1
Af254983.2
Af274858.1
Afdn
Aff1
Aff3
Afg3l1p
Afg3l2
Afmid
Agap1
Agap3
Agbl2
Agfg1
Aggf1
Agk
Ago3
Agps
Agr2
Agrn
Ahcyl2
Ahnak2
Ahr
Ahrr
Aif1
Aif1l
Aig1
Aimp1
Aimp2
Aipl1
Ajm1
Ak2
Ak3p2
Ak4
Akap1
Akap10
Akap13
Akap17a
Akap2
Akap8l
Akap9
Akirin1
Akr1b15
Akr1c2
Akt1
Al009183.1
Al020997.2
Al021393.1
Al021396.1
Al021997.3
Al022069.1
Al022157.1
Al022238.2
Al022316.1
Al022318.4
Al022326.1
Al023693.1
Al023755.1
Al023803.1
Al023803.3
Al024498.2
Al024508.2
Al031123.1
Al031123.2
Al031282.1
Al031284.1
Al031428.1
Al031432.3
Al031587.2
Al031590.1
Al031658.2
Al031710.2
Al031772.1
Al031847.2
Al031848.2
Al033519.1
Al033527.3
Al033528.2
Al034346.1
Al034374.1
Al034417.2
Al034548.1
Al035078.4
Al035250.1
Al035420.3
Al035530.2
Al035661.1
Al049697.1
Al049840.2
Al049840.3
Al050320.1
Al078459.1
Al078621.3
Al079342.3
Al080313.2
Al080317.1
Al096865.1
Al109614.1
Al109615.2
Al109811.3
Al109917.1
Al109936.2
Al110118.2
Al117187.1
Al117341.1
Al117382.2
Al118508.1
Al118556.1
Al121578.3
Al121772.1
Al121832.1
Al121845.3
Al121900.2
Al121929.1
Al121992.2
Al121999.1
Al122023.1
Al132780.2
Al132989.2
Al133153.1
Al133268.2
Al133338.1
Al133410.1
Al133467.1
Al133467.2
Al133485.2
Al135791.1
Al135838.1
Al135901.1
Al136040.1
Al136090.1
Al136295.1
Al136295.7
Al136301.1
Al136309.2
Al136962.1
Al136982.2
Al137003.1
Al137060.1
Al137077.2
Al137781.1
Al138726.1
Al138760.1
Al138828.1
Al138881.1
Al138885.3
Al138960.1
Al139035.1
Al139082.1
Al139099.1
Al139125.1
Al139158.2
Al139184.1
Al139220.2
Al139246.5
Al139254.2
Al139300.1
Al139317.1
Al139317.5
Al139353.2
Al139805.1
Al157392.1
Al157392.5
Al157400.1
Al157400.2
Al157400.5
Al157702.2
Al157888.1
Al158800.1
Al158837.1
Al158847.1
Al160006.1
Al160286.1
Al160291.1
Al160313.1
Al160411.1
Al161935.1
Al162171.2
Al162377.1
Al162431.4
Al162713.1
Al162724.2
Al353597.3
Al353621.2
Al353651.1
Al353651.2
Al353651.3
Al353680.1
Al353764.1
Al354733.1
Al354811.1
Al354892.1
Al354892.2
Al354989.2
Al355001.2
Al355032.1
Al355075.1
Al355075.4
Al355472.1
Al355472.2
Al355516.1
Al355798.1
Al355810.1
Al355864.1
Al355987.3
Al355987.4
Al355987.5
Al355990.1
Al356019.1
Al356055.1
Al356157.1
Al356309.2
Al356309.3
Al356585.10
Al357078.1
Al357084.1
Al357140.3
Al357315.2
Al357673.2
Al358113.1
Al358334.2
Al358334.3
Al358393.1
Al358613.2
Al358852.1
Al358933.1
Al359258.2
Al359258.3
Al359265.3
Al359532.1
Al359633.1
Al359636.2
Al359762.1
Al359834.1
Al359878.1
Al359878.2
Al359922.1
Al359979.2
Al360181.3
Al360294.1
Al365205.1
Al365356.2
Al390198.1
Al390205.1
Al390254.1
Al390719.1
Al390879.1
Al391262.1
Al391335.1
Al391645.1
Al391839.1
Al391839.2
Al392024.1
Al392086.2
Al442071.1
Al442128.2
Al445183.1
Al445250.1
Al445307.1
Al445483.1
Al445490.1
Al445646.1
Al445933.1
Al450043.1
Al450992.1
Al450998.2
Al451062.1
Al451085.2
Al451165.2
Al512306.2
Al512328.1
Al512422.1
Al512625.3
Al512791.2
Al513123.1
Al513217.1
Al513314.1
Al513314.2
Al513523.3
Al589765.4
Al589987.1
Al590004.2
Al590139.1
Al590385.1
Al590617.2
Al590627.2
Al590652.1
Al590705.2
Al591167.1
Al591368.1
Al591485.1
Al591503.1
Al591767.3
Al591770.1
Al591806.1
Al591848.2
Al591926.6
Al592429.2
Al592430.2
Al592431.1
Al596218.1
Al596223.1
Al606760.3
Al627171.1
Al627422.2
Al645608.2
Al645608.6
Al645728.1
Al645924.1
Al645929.3
Al662791.1
Al662797.1
Al670729.1
Al671883.3
Al672291.1
Al691442.1
Al691447.2
Al691482.3
Al713999.1
Al731563.3
Al732314.6
Al805961.1
Al807776.1
Al844908.2
Al928654.1
Al928654.2
Al929554.1
Alas1
Alcam
Aldh2
Aldh3a2
Aldh3b1
Aldh5a1
Aldoa
Alg10
Alg10b
Alg1l13p
Alg1l9p
Alg3
Alkbh3
Alkbh5
Alox12-as1
Alox15
Alx3
Alyref
Amacr
Amd1
Amhr2
Amotl1
Ampd2
Ampd3
Amt
Anapc11
Anapc2
Anapc4
Anapc5
Angel1
Ankdd1b
Ankef1
Ankh
Ankhd1
Ankhd1-eif4ebp3
Ankmy2
Ankrd12
Ankrd13a
Ankrd13b
Ankrd13d
Ankrd19p
Ankrd2
Ankrd20a4
Ankrd29
Ankrd33b
Ankrd36
Ankrd36bp1
Ankrd36bp2
Ankrd37
Ankrd53
Ankrd6
Ankrd62
Ankrd63
Anks1a
Anln
Ano10
Ano7
Ano8
Anp32b
Anp32bp3
Antxrl
Anxa11
Anxa2
Anxa2p2
Anxa3
Anxa4
Anxa6
Aox1
Ap000251.1
Ap000295.1
Ap000317.2
Ap000346.3
Ap000350.1
Ap000439.1
Ap000547.3
Ap000646.1
Ap000662.1
Ap000679.1
Ap000695.1
Ap000753.1
Ap000757.1
Ap000769.3
Ap000785.2
Ap000787.1
Ap000866.1
Ap000866.2
Ap000867.2
Ap000867.4
Ap000916.1
Ap001046.1
Ap001062.2
Ap001107.3
Ap001107.9
Ap001124.1
Ap001189.6
Ap001267.4
Ap001269.4
Ap001347.1
Ap001362.1
Ap001363.2
Ap001372.1
Ap001372.2
Ap001432.1
Ap001582.1
Ap001625.3
Ap001816.1
Ap001931.1
Ap002008.2
Ap002381.2
Ap002387.2
Ap002495.1
Ap002754.1
Ap002761.3
Ap002851.1
Ap002852.1
Ap002884.1
Ap002884.3
Ap002967.1
Ap002986.1
Ap002992.1
Ap003028.1
Ap003065.1
Ap003071.1
Ap003117.2
Ap003390.1
Ap003392.13
Ap003419.1
Ap003469.4
Ap003680.1
Ap005131.1
Ap005717.1
Ap006216.1
Ap006621.3
Ap006621.5
Ap1s1
Ap2a1
Ap2a2
Ap2s1
Ap3b2
Ap3m2
Ap3s1
Ap4e1
Ap4m1
Ap5m1
Apaf1
Apba2
Apbb1
Apc2
Aph1b
Api5
Apoa1-as
Apobec3c
Apobec3g
Apol3
Apopt1
Aqp11
Arap1
Arap1-as1
Areg
Arf4
Arf5
Arfgap1
Arfip1
Arg2
Argfxp2
Arhgap11b
Arhgap15
Arhgap23
Arhgap25
Arhgap26
Arhgap27
Arhgap28
Arhgap33
Arhgap39
Arhgap45
Arhgap5
Arhgap9
Arhgef1
Arhgef10
Arhgef12
Arhgef15
Arhgef16
Arhgef17
Arhgef26
Arhgef37
Arhgef39
Arhgef40
Arhgef5
Arhgef7
Arid1a
Arid1b
Arid2
Arid3a
Arid3c
Arid5b
Arl14ep
Arl2
Arl2bp
Arl2-snx15
Arl6ip4
Arl8a
Armc2
Armc6
Armh4
Arpc1a
Arpc1b
Arpc2
Arrb1
Arrb2
Arrdc1
Arrdc2
Arrdc3-as1
Arsb
Arsj
Asah1
Asap2
Asb3
Ascc2
Asf1b
Asic1
Asic4
Asl
Aspdh
Aspscr1
Ass1
Astn2-as1
Atad3a
Atad3b
Atat1
Atf3
Atf7ip
Atf7ip2
Atg10
Atg12
Atg16l1
Atg16l2
Atg2a
Atg4b
Atg4d
Atg9a
Atg9b
Atic
Atl3
Atmin
Atn1
Atp10d
Atp11b
Atp1b1
Atp1b3
Atp2a2
Atp2b1-as1
Atp2b4
Atp5f1d
Atp6ap2
Atp6v0a1
Atp6v0c
Atp6v0cp1
Atp6v1a
Atp6v1b1
Atp6v1b2
Atp6v1c1
Atp6v1d
Atp8a2
Atp8b2
Atp9b
Atrip
Atrn
Atxn10
Atxn1l
Atxn2
Atxn2-as
Atxn2l
Atxn7
Atxn7l1
Aurka
Aurkaip1
Aven
Avil
Azgp1p1
Azin1-as1
B3galt4
B3galt6
B3gnt3
B4galt1-as1
B4galt4
B4galt7
Babam2
Bach1
Bag3
Bahcc1
Baiap2
Baiap2l1
Baiap3
Bambi
Banf1
Bank1
Banp
Barhl1
Batf
Bax
Bbip1
Bbof1
Bbs1
Bbs9
Bcap29
Bcar1
Bcas3
Bcas4
Bccip
Bcdin3d-as1
Bckdk
Bcl2l11
Bcl2l12
Bcl2l2
Bcl2l2-pabpn1
Bcl3
Bcl6b
Bcl7a
Bcl9l
Bcorl1
Bcr
Bcrp2
Bcrp3
Bdh1
Bdkrb1
Bend6
Bend7
Bex4
Bfsp2-as1
Bhlhe40
Bicd1
Bicdl1
Bicdl2
Bicra
Bin2
Bin3
Birc2
Birc3
Birc5
Bivm
Bivm-ercc5
Blnk
Bloc1s3
Blvra
Bmi1
Bmp1
Bmpr1a
Bms1p1
Bmx
Bnip3l
Bora
Borcs5
Borcs7
Borcs7-asmt
Bpgm
Bphl
Bptf
Brcc3
Brd3os
Bri3
Brinp2
Brix1
Brms1
Brpf1
Brpf3
Brsk1
Brsk2
Brwd1
Brwd1-as1
Brwd1-as2
Brwd1p2
Bsg
Bsn-as1
Btbd19
Btf3l4
Btf3p9
Btn2a2
Btnl9
Bx255925.3
Bx323046.1
Bzw2
C10orf53
C11orf21
C11orf49
C11orf74
C11orf80
C12orf43
C12orf65
C12orf76
C14orf132
C14orf178
C14orf180
C14orf93
C15orf39
C15orf56
C15orf61
C16orf58
C16orf70
C16orf92
C17orf49
C17orf51
C17orf53
C17orf64
C18orf32
C18orf54
C19orf24
C19orf53
C19orf54
C19orf57
C1d
C1dp3
C1galt1
C1orf116
C1orf21
C1orf232
C1orf53
C1qtnf1-as1
C1qtnf6
C1qtnf9b
C21orf62-as1
C2cd2l
C2cd4d
C2orf15
C2orf16
C2orf50
C2orf69
C2orf88
C2orf92
C3
C3orf38
C3orf52
C3orf80
C4orf47
C4orf48
C5orf30
C5orf38
C5orf56
C5orf63
C5orf66
C6orf203
C6orf99
C7orf26
C7orf43
C7orf57
C8orf58
C8orf82
C9orf139
C9orf16
C9orf163
C9orf3
C9orf50
Ca2
Cab39
Cab39l
Cabin1
Cables1
Cabp1
Cacfd1
Cacna1a
Cacna1d
Cacna1e
Cacna1g
Cacnb3
Cactin-as1
Cad
Calb2
Calhm6
Calm1
Calm3
Calml5
Camk1d
Camk2a
Camk2g
Camk4
Camlg
Camp
Camsap2
Camsap3
Cand1
Canx
Capn1
Capn12
Capn13
Capn5
Capn7
Capns1
Caprin1
Capza2
Card14
Card19
Card8-as1
Carm1
Carmil1
Carnmt1-as1
Casc3
Casd1
Caskin2
Casp2
Casp3
Casp7
Casp8ap2
Cast
Castor2
Casz1
Cat
Catsper4
Cav1
Cbfa2t2
Cbfa2t3
Cbfb
Cblc
Cbr3-as1
Cbx3p6
Cc2d1a
Ccar2
Ccdc107
Ccdc113
Ccdc114
Ccdc125
Ccdc130
Ccdc136
Ccdc138
Ccdc144nl-as1
Ccdc15
Ccdc157
Ccdc159
Ccdc162p
Ccdc171
Ccdc174
Ccdc183
Ccdc184
Ccdc192
Ccdc194
Ccdc24
Ccdc27
Ccdc40
Ccdc47
Ccdc51
Ccdc57
Ccdc63
Ccdc69
Ccdc7
Ccdc74a
Ccdc78
Ccdc82
Ccdc86
Ccdc88b
Ccdc88c
Ccdc97
Ccdc9b
Cckbr
Ccl4l2
Ccm2
Ccm2l
Ccn1
Ccnd1
Ccndbp1
Ccne1
Ccng2
Ccnj
Ccnk
Ccnt1
Ccnt2
Ccny
Ccp110
Ccr7
Ccs
Ccser1
Ccser2
Cct6a
Cct6p1
Cct6p3
Cd200r1l
Cd200r1l-as1
Cd22
Cd274
Cd2ap
Cd300lg
Cd37
Cd3eap
Cd46
Cd48
Cd83
Cd9
Cd99p1
Cdc34
Cdc40
Cdc42bpa
Cdc42bpb
Cdc42ep1
Cdc42ep2
Cdc42ep4
Cdc42se2
Cdc73
Cdca7
Cdcp2
Cdh11
Cdh5
Cdhr2
Cdhr3
Cdip1
Cdk10
Cdk13
Cdk18
Cdk2ap1
Cdk2ap2
Cdk5r1
Cdk8
Cdkn1b
Cdkn2c
Cdkn2d
Cds1
Cds2
Cdv3
Ceacam19
Ceacam20
Ceacam5
Cebpa-dt
Cebpb
Cela2a
Cela3a
Celf2
Celf3
Celsr2
Cenpf
Cenpi
Cenpp
Cenpt
Cenpu
Cenpw
Cep112
Cep126
Cep164
Cep170b
Cep250
Cep55
Cep57l1
Cep68
Cep78
Cep85
Cep95
Cept1
Cercam
Cerna1
Cerna3
Cers1
Cers4
Cers6
Cetn1
Cfap221
Cfap299
Cfap36
Cfap54
Cfap58-dt
Cfap61
Cfap69
Cfap70
Cfap73
Cfap97d2
Cfap99
Cfb
Cfl1p5
Cflar
Cgb2
Cgn
Cgrrf1
Chaf1a
Champ1
Chchd7
Chd1l
Chd4
Chd7
Chd9
Chi3l2
Chic1
Chkb-cpt1b
Chmp1ap1
Chmp5
Chmp6
Chmp7
Chrac1
Chrdl2
Chrm4
Chrna2
Chrna5
Chrnb2
Chst12
Chtf18
Ciao1
Ciao3
Ciart
Cirbp
Cirbp-as1
Cisd1
Cisd2
Cisd3
Cish
Ciz1
Ckap2
Ckb
Cklf
Cklf-cmtm1
Clasrp
Clcn2
Clcn3
Clcnkb
Cldn10-as1
Cldn12
Cldn15
Cldn23
Cldnd1
Clec16a
Clec2d
Clecl1
Clic3
Clic4
Clip4
Clk3
Clmn
Clmp
Cln3
Cln5
Cln8
Clnk
Clp1
Clpp
Clptm1l
Clstn3
Cluap1
Clul1
Clvs1
Clybl
Cmpk2
Cmtm3
Cnbd2
Cndp2
Cnep1r1
Cnga4
Cnih2
Cnksr1
Cnn2
Cnnm3
Cnot10
Cnot2
Cnot6
Cnot8
Cnot9
Cnp
Cnpy3
Cnrip1
Cntrl
Coasy
Cog1
Cog2
Cog8
Col11a2
Col15a1
Col18a1-as2
Col19a1
Col1a1
Col27a1
Col28a1
Col4a2
Col4a2-as2
Col6a1
Col6a5
Colec11
Commd1
Commd10
Commd9
Comp
Comt
Comtd1
Cope
Cops5
Cops7a
Cops7b
Coq10a
Coq4
Coq6
Coq7
Coq8a
Coq8b
Coro1a
Coro1b
Coro1c
Coro2a
Coro6
Coro7
Cox10-as1
Cox15
Cox6cp13
Cox6cp2
Cpd
Cpeb1-as1
Cpeb2
Cpne2
Cpne4
Cpne5
Cpne7
Cpsf3
Cpsf6
Cpt1b
Cr2
Cracr2b
Cradd
Cramp1
Crat
Crb2
Creb1
Creb3l1
Creb3l2
Creb3l3
Creb5
Crebl2
Crebrf
Creld1
Creld2
Crem
Crip2
Cript
Crkl
Crlf1
Crot
Crtap
Crtc2
Crtc3
Crx
Cryba2
Crybg1
Crym
Crym-as1
Cryzl1
Csad
Csag4
Cse1l
Csf2rb
Csf3
Csgalnact1
Csk
Csmd1
Csnk1g2
Cspp1
Csrnp1
Csrp1
Cst9lp2
Cstb
Ct45a1
Ctbp1-dt
Ctc1
Ctcf
Ctdnep1
Ctdsp1
Ctdspl2
Ctf2p
Cthrc1
Ctnna1
Ctnna2
Ctnnb1
Ctnnbl1
Ctnnd1
Ctns
Ctr9
Ctrl
Ctsc
Ctse
Ctsh
Cttn
Cttnbp2
Ctu2
Cuedc1
Cuedc2
Cul4a
Cul4b
Cul5
Cutc
Cux1
Cwc25
Cxcl12
Cxcl16
Cxorf40a
Cxorf58
Cxxc1
Cxxc4-as1
Cxxc5
Cxxc5-as1
Cyb561
Cyb561d1
Cyb5r4
Cyc1
Cycsp19
Cyfip2
Cyhr1
Cyp26a1
Cyp2a7
Cyp2e1
Cyp2f2p
Cyp2j2
Cyp2s1
Cyp2t1p
Cyp2u1
Cyp3a5
Cyp3a7
Cyp46a1
Cyp4b1
Cyp4f23p
Cyp4f3
Cyp4f62p
Cyp51a1-as1
Cyp8b1
Cystm1
Cytl1
Cytor
D2hgdh
Daam1
Dab2
Dab2ip
Dact3-as1
Dag1
Dagla
Dap3
Dapk1
Dapk1-it1
Dazap1
Dbil5p
Dbn1
Dbp
Dcaf10
Dcaf13
Dcaf15
Dcaf17
Dcaf4
Dcakd
Dchs2
Dclre1b
Dclre1cp1
Dcp1b
Dcst2
Dcstamp
Dcun1d1
Dcxr-dt
Ddc-as1
Ddhd2
Ddi2
Ddias
Ddit4
Ddit4-as1
Ddn-as1
Ddx1
Ddx11l10
Ddx18
Ddx20
Ddx46
Ddx5
Ddx54
Ddx55
Ddx56
Ddx59
Decr2
Def8
Defb109a
Defb109d
Defb109f
Dele1
Dennd3
Dennd4c
Dennd5b
Dennd5b-as1
Dennd6a-dt
Denr
Depdc5
Desi2
Deup1
Dgat2
Dgcr5
Dgcr8
Dgcr9
Dgke
Dgkh
Dgkz
Dglucy
Dhcr24-dt
Dhcr7
Dhdh
Dhodh
Dhrs11
Dhrs13
Dhrs4-as1
Dhrs7
Dhtkd1
Dhx30
Dhx35
Dhx40
Diablo
Dicer1-as1
Dido1
Dio3os
Dip2a
Dip2b
Dipk2a
Dis3l
Disc1
Disp2
Disp3
Dixdc1
Dkc1
Dlat
Dleu1
Dlg3
Dlg3-as1
Dlgap1-as2
Dll4
Dlx1
Dlx2
Dlx2-dt
Dlx4
Dm1-as
Dmac2
Dmac2l
Dmap1
Dmc1
Dmkn
Dmpk
Dmrt2
Dmrtc2
Dmtn
Dnaaf1
Dnaaf3
Dnah11
Dnah14
Dnah2
Dnai1
Dnai2
Dnaja1
Dnaja4
Dnajb11
Dnajb2
Dnajb4
Dnajb5
Dnajc1
Dnajc10
Dnajc16
Dnajc18
Dnajc21
Dnajc24
Dnajc25
Dnajc25-gng10
Dnajc27-as1
Dnajc3
Dnajc5
Dnajc5b
Dnajc6
Dnajc9
Dnajc9-as1
Dnase1
Dnhd1
Dnm1
Dnm1l
Dnm2
Dnmt3b
Dock11
Dock2
Dock5
Dock6
Dock8
Dok1
Dok3
Dok4
Dop1a
Dop1b
Dot1l
Dpagt1
Dph6-dt
Dph7
Dppa5p4
Dpy19l2p3
Dpy19l4
Dpy30
Dpyd-as1
Dpys
Dpysl2
Dpysl4
Dpysl5
Draic
Dram1
Drap1
Drc7
Drg2
Dscam-as1
Dscaml1
Dscas
Dse
Dsp
Dstn
Dtna
Dtnb
Dtx1
Duoxa1
Dus2
Dusp13
Dusp14
Dusp19
Dusp22
Dusp28
Dut
Dvl3
Dync1h1
Dync1i1
Dync1i2
Dync2h1
Dynll1
Dynlrb2
Dyrk1a
Dyrk3
Dysf
E4f1
Ebag9
Ebf4
Ecel1p2
Ech1
Echdc2
Ecsit
Edc3
Edc4
Edem1
Edn3
Edrf1
Edrf1-dt
Eed
Eef1a1p7
Eef1akmt4
Eef1akmt4-ece2
Eef1e1p1
Eef2k
Eefsec
Eepd1
Efcab7
Efcab8
Efhc1
Efhd1
Efhd2
Efna3
Efna4
Efr3a
Efr3b
Egfem1p
Egfl7
Egflam
Egln1p1
Egln2
Ehbp1
Ehbp1l1
Ehd1
Ehmt1
Ei24
Eid1
Eif2a
Eif2ak2
Eif2ak3-dt
Eif3f
Eif3j
Eif4a2
Eif4e2
Eif4e3
Eif4ep2
Eif4ep4
Eif4g1
Eif4g3
Eif4h
Elac1
Elane
Elavl3
Elf3
Ell2
Elmo2
Elmod1
Elmod3
Elmsan1
Eln
Eloa
Elovl2-as1
Elp6
Emc10
Emc4
Emc6
Emc8
Emd
Eme2
Eml1
Eml2
Eml6
Eng
Engase
Eno2
Enoph1
Enpp1
Enpp3
Ensa
Entpd2
Entpd4
Entpd6
Entr1
Ep400
Epas1
Epb41
Epb41l1
Epb41l4a
Epb41l4a-as1
Epc2
Epcam
Ephb1
Ephb4
Ephb6
Ephx2
Epn1
Epn2
Epn3
Eps8l1
Eps8l2
Epsti1
Erbb2
Erbb3
Erbin
Ercc1
Ercc5
Ercc6l2
Ergic1
Eri1
Erich1
Erich6-as1
Erlnc1
Ern1
Ervk3-1
Ervw-1
Espn
Espnp
Esr1
Esr2
Esrp1
Esrra
Esrrb
Esyt1
Esyt3
Etfbkmt
Etnk2
Ets2
Etv2
Etv3
Etv6
Eva1b
Evl
Ewsr1
Exd2
Exoc3l1
Exoc3l4
Exoc6b
Exog
Exosc10
Exosc8
Extl3
Eya3
Ezh1
F12
F2r
F7
Fabp5p3
Fahd1
Fahd2cp
Faim
Faim2
Fam102b
Fam110b
Fam118a
Fam129c
Fam131a
Fam133a
Fam138c
Fam13c
Fam151b
Fam157c
Fam160a1
Fam162a
Fam169b
Fam172a
Fam173a
Fam174b
Fam182b
Fam189a2
Fam189b
Fam193b
Fam19a3
Fam201a
Fam201b
Fam206a
Fam207a
Fam20c
Fam216a
Fam217b
Fam219a
Fam221a
Fam222a
Fam225a
Fam228b
Fam229b
Fam234a
Fam234b
Fam241b
Fam242f
Fam32cp
Fam43a
Fam45a
Fam47e
Fam50a
Fam76a
Fam83a
Fam84a
Fam86b3p
Fam86c1
Fam86mp
Fam87b
Fam89b
Fam98b
Fam98c
Fance
Fancg
Far1
Far1-it1
Far2p3
Farp2
Fat3
Faxdc2
Fbh1
Fbln2
Fbp2p1
Fbrs
Fbxl3
Fbxo16
Fbxo2
Fbxo21
Fbxo22
Fbxo25
Fbxo31
Fbxo34
Fbxo36
Fbxo38
Fbxo41
Fbxo45
Fbxo6
Fbxw7
Fbxw8
Fcf1
Fcgr1b
Fcgr3b
Fcho1
Fcho2
Fcmr
Fcrlb
Fdft1
Fer1l4
Fez1
Ffar2
Fgd3
Fgd4
Fgf11
Fgf14-as2
Fgf2
Fgf21
Fgf22
Fgf9
Fgfr1
Fgfr1op
Fgfr3
Fgfr4
Fgfrl1
Fggy
Fhad1
Fhdc1
Fibp
Fip1l1
Fjx1
Fkbp4
Fkbp9
Fktn
Flg-as1
Flnb-as1
Flot2
Flrt2
Flt3lg
Flt4
Flvcr1
Flvcr2
Flywch1
Fmo5
Fmo9p
Fmr1
Fn3k
Fnbp1
Fnip2
Fnta
Fntb
Fo704657.1
Fos
Fosl1
Fosl2
Foxa3
Foxh1
Foxk2
Foxl2nb
Foxn2
Foxo3
Foxo6
Foxp4
Fp565171.1
Fpgs
Fpgt
Fpgt-tnni3k
Frg1
Frg1bp
Frg1dp
Frmd4b
Frmd6
Frs2
Frs3
Fry
Fscn1
Fscn2
Fsd1
Fsd1l
Fstl3
Fstl5
Ftcd
Fto
Ftsj1
Fundc2
Furin
Fut11
Fut8
Fxn
Fxyd3
Fxyd7
Fyttd1
Fzd1
Fzd3
Fzd7
Fzd9
Fzr1
G6pd
Gaa
Gab1
Gabarapl1
Gabbr1
Gabpa
Gabpb2
Gad1
Gadd45a
Gadd45g
Gal3st4
Galk1
Galk2
Galns
Galnt1
Galnt10
Galnt11
Galnt12
Galnt2
Galnt6
Galt
Gan
Gapdh
Gapvd1
Garem2
Garnl3
Gars
Gas1rr
Gas2l1
Gas2l3
Gas6-dt
Gata2-as1
Gata6
Gatad1
Gatad2a
Gbp3
Gca
Gcat
Gchfr
Gcn1
Gcnt1
Gcnt2p1
Gdap1
Gdf11
Gdf15
Gdi1
Gdpd1
Gdpd3
Gemin7
Gemin7-as1
Gen1
Get4
Gfap
Gfer
Gfi1b
Gfpt2
Gfy
Gga1
Gga2
Gga3
Ggnbp2
Ggt1
Ggtlc4p
Ghr
Gid4
Gigyf2
Ginm1
Gins1
Gipc1
Gipc2
Gjd3
Glce
Gli2
Gli4
Glipr1l1
Glipr1l2
Glipr2
Glis2
Glis3
Gls
Glt8d1
Glyr1
Gmcl1
Gmds-dt
Gna11
Gnai2
Gnal
Gnao1
Gnaz
Gne
Gnl3
Gnptab
Gnptg
Gns
Golga2
Golt1b
Gosr1
Gosr2
Gp1bb
Gpa33
Gpaa1
Gpat3
Gpat4
Gpatch2l
Gpc1
Gpcpd1
Gphn
Gpn1
Gpn3
Gpnmb
Gpr107
Gpr146
Gpr158
Gpr162
Gpr179
Gpr35
Gpr4
Gpr55
Gpr75-asb3
Gpr89b
Gprc5d-as1
Gpsm1
Gpsm2
Gpx2
Gpx4
Gramd1a
Gramd1c
Gramd2a
Gramd2b
Grap2
Grb10
Grb7
Greb1
Grhl1
Grhl2
Grik4
Grina
Grk1
Grk2
Grk3
Grk5
Grk5-it1
Grk6
Grm1
Grm7
Grn
Gsdmd
Gse1
Gsec
Gsk3a
Gstcd
Gsto1
Gstp1
Gstt2b
Gtf2h4
Gtf2ip7
Gtf2ird1
Gtf2ird2b
Gtf3a
Gtf3c1
Gtpbp3
Gtpbp8
Gucy2ep
Guk1
Gusbp1
Gvqw3
Gxylt2
Gyg1
H1f0
H1fx-as1
H2afv
H2afvp1
H2afy
H3f3a
H6pd
Habp4
Hacd2
Hacd3
Hadhb
Haghl
Hapln2
Hapln3
Has3
Haus1
Haus2
Haus5
Hax1
Hbb
Hbp1
Hcar1
Hcfc1
Hcg11
Hcg15
Hcg27
Hcn3
Hcp5
Hcrt
Hdac10
Hdac11-as1
Hdac2-as2
Hdac3
Hdac4-as1
Hdac6
Hdac9
Hdc
Hddc3
Hdgfl2
Hdgfl3
Hdhd5-as1
Hdlbp
Heatr5b
Hebp2
Hectd2
Hemk1
Heph
Herc5
Hes1
Hes6
Hes7
Hexa
Hexd
Hey1
Hgh1
Hgs
Hgsnat
Hhatl-as1
Hhex
Hic1
Hid1
Hif1a
Hif1a-as2
Higd1ap5
Higd1ap9
Hils1
Hip1r
Hipk1
Hipk3
Hist2h3d
Hist3h2ba
Hist3h2bb
Hivep1
Hk1
Hk2
Hlf
Hm13
Hmbox1
Hmbs
Hmg20b
Hmga1
Hmgb1p41
Hmgb2
Hmgb3p22
Hmgb3p32
Hmgcr
Hmgn2
Hmox2
Hnf1a
Hnrnpa3
Hnrnpab
Hnrnpcp9
Hnrnpm
Hnrnpul1
Homer2
Homer3
Hook3
Hotairm1
Hoxa2
Hoxa3
Hoxa5
Hoxa6
Hoxa-as3
Hoxc10
Hoxc5
Hoxc-as3
Hoxd10
Hoxd11
Hoxd12
Hoxd3
Hoxd8
Hpca
Hpcal1
Hpd
Hpn
Hps3
Hps6
Hpse2
Hrasls5
Hrc
Hrh2
Hs1bp3
Hsbp1
Hsd11b2
Hsd17b12
Hsd17b14
Hsd17b4
Hsd17b7
Hsdl2
Hsf2
Hsf4
Hsfx3
Hspa14
Hspa2
Hspa4l
Hspa9
Hspb2-c11orf52
Hspe1
Hspe1-mob4
Htr5a
Htr5a-as1
Htt
Htt-as
Hyal2
Hyal3
Iba57
Ice1
Icmt
Id2
Idh1-as1
Idh2-dt
Idh3a
Idnk
Idua
Ier3
Ier3-as1
Ifitm2
Ifitm9p
Ifnar2
Ifnl3
Ifrd1
Ift122
Ift52
Igf1r
Igfl1p2
Igha1
Igha2
Ighd2-15
Ighmbp2
Ighv4-31
Ighv4-4
Ighv4-80
Ighv7-81
Ighviii-26-1
Ighviii-76-1
Igkv3or2-5
Ik
Ikzf1
Ikzf4
Il10ra
Il13ra1
Il16
Il17d
Il17ra
Il18r1
Il18rap
Il1b
Il1r1
Il1r2
Il1rap
Il1rapl2
Il24
Il34
Il36rn
Il6
Il6r
Il6st
Il9r
Ilf3
Ilk
Imp3
Imp4
Impa2
Impact
Inafm2
Inca1
Inf2
Ing2
Ing3
Ing5
Inha
Ino80b
Ino80b-wbp1
Ino80e
Inpp5a
Inpp5d
Inpp5f
Insig1
Insig2
Ints1
Ints10
Ints12
Ints3
Ints5
Ints6-as1
Ints9
Ipo11
Ipo5
Iqank1
Iqce
Iqch
Iqck
Iqcn
Iqgap2
Iqsec1
Iqsec3p1
Irf9
Irgc
Irgm
Irgq
Irs1
Irx5
Isg20
Islr2
Isoc1
Isoc2
Ist1
Isyna1
Itfg1-as1
Itfg2-as1
Itga3
Itga6
Itgav
Itgb1
Itgb1-dt
Itgb3
Itgb4
Itih6
Itln2
Itm2c
Itpr1
Itprid2
Itprip
Itsn1
Izumo1
Izumo4
Jade1
Jade3
Jam3
Jarid2
Jdp2
Jkamp
Jmjd8
Jph4
Jpt2
Jpx
Jrk
Kalrn
Kank1
Kank3
Kat14
Kat2b
Kat8
Katnal2
Kazald1
Kazn
Kbtbd8
Kcnab1
Kcnab2
Kcnc4
Kcnip2
Kcnip3
Kcnj2
Kcnj8
Kcnk1
Kcnma1
Kcnn4
Kcnq5
Kcns2
Kcns3
Kcnt1
Kcp
Kctd11
Kctd15
Kctd17
Kctd2
Kctd20
Kctd6
Kctd7
Kdm1a
Kdm1b
Kdm2b
Kdm3a
Kdm4b
Kdm5a
Kdm7a-dt
Keap1
Kel
Khdc1l
Khk
Khnyn
Khsrp
Kiaa0232
Kiaa0319l
Kiaa0556
Kiaa0895l
Kiaa1191
Kiaa1211
Kiaa1217
Kiaa1324
Kiaa1328
Kiaa1586
Kiaa1671
Kiaa1755
Kiaa1841
Kiaa1958
Kiaa2026
Kif1b
Kif1bp
Kif1c
Kif20b
Kif22
Kif26a
Kif2a
Kif3c
Kif5a
Kif7
Kif9
Kifc2
Kifc3
Kiss1r
Klc1
Klc3
Klf11
Klf13
Klf17p1
Klf2p2
Klf3
Klf5
Klf6
Klhdc1
Klhdc10
Klhdc3
Klhdc8a
Klhl10
Klhl12
Klhl17
Klhl2
Klhl20
Klhl23
Klhl26
Klhl40
Klhl42
Klhl5
Klk15
Klk2
Klk7
Kmt2a
Kmt2b
Kmt5a
Kmt5c
Kncn
Kntc1
Kpna2
Kpna5
Kpna6
Kpnb1
Kremen1
Krt18
Krt18p12
Krt18p46
Krt18p59
Krt42p
Krt8p42
Krtap12-4
Krtap4-16
Krtap5-10
Krtap5-11
Krtap5-14p
Krtcap2
Krtcap3
Ktn1
Ktn1-as1
Kxd1
L3mbtl1
L3mbtl3
Lactb2-as1
Lad1
Lama3
Lamb1
Lamb2
Lamtor4
Lamtor5-as1
Lancl2
Lap3
Laptm5
Larp1
Larp1b
Lcep1
Lclat1
Lcn15
Lcnl1
Lcp2
Ldha
Ldhc
Ldhd
Ldlrap1
Lemd2
Lemd3
Leprotl1
Lfng
Lgals1
Lgals2
Lgals3
Lgals4
Lgals8
Lgalsl
Lgr6
Lhfpl4
Lhpp
Lhx2
Lhx4
Lifr-as1
Lig3
Lilrp1
Lima1
Limd1
Limk2
Lims1
Lin7b
Linc00167
Linc00200
Linc00271
Linc00327
Linc00332
Linc00337
Linc00426
Linc00431
Linc00449
Linc00475
Linc00484
Linc00552
Linc00574
Linc00606
Linc00607
Linc00629
Linc00637
Linc00649
Linc00667
Linc00689
Linc00691
Linc00707
Linc00863
Linc00868
Linc00869
Linc00877
Linc00879
Linc00884
Linc00894
Linc00917
Linc00928
Linc00933
Linc00941
Linc00942
Linc00957
Linc00963
Linc01002
Linc01010
Linc01033
Linc01118
Linc01119
Linc01122
Linc01126
Linc01128
Linc01132
Linc01133
Linc01135
Linc01136
Linc01140
Linc01144
Linc01149
Linc01168
Linc01187
Linc01213
Linc01215
Linc01229
Linc01237
Linc01238
Linc01285
Linc01291
Linc01300
Linc01332
Linc01351
Linc01358
Linc01389
Linc01433
Linc01488
Linc01521
Linc01531
Linc01586
Linc01588
Linc01607
Linc01619
Linc01620
Linc01633
Linc01641
Linc01644
Linc01659
Linc01664
Linc01694
Linc01701
Linc01715
Linc01732
Linc01802
Linc01814
Linc01881
Linc01910
Linc01952
Linc01970
Linc01977
Linc02021
Linc02028
Linc02034
Linc02036
Linc02041
Linc02068
Linc02071
Linc02073
Linc02074
Linc02109
Linc02136
Linc02139
Linc02142
Linc02145
Linc02154
Linc02156
Linc02178
Linc02182
Linc02183
Linc02193
Linc02202
Linc02210
Linc02210-crhr1
Linc02213
Linc02240
Linc02243
Linc02288
Linc02298
Linc02341
Linc02343
Linc02354
Linc02356
Linc02367
Linc02408
Linc02428
Linc02453
Linc02495
Linc02532
Linc02533
Linc02548
Linc02588
Linc02590
Linc02611
Linc02615
Linc02616
Linc02618
Linc02635
Linc02669
Lipe
Lkaaear1
Llgl2
Lman1l
Lmcd1
Lmf1
Lmln
Lmna
Lmntd1
Lmod1
Lnpep
Lnx1-as2
Lonp1
Loxl1-as1
Lpar5
Lpcat4
Lpgat1-as1
Lpin1
Lpin3
Lrat
Lrch4
Lrfn3
Lrig2
Lrmp
Lrp1
Lrp10
Lrp4
Lrp4-as1
Lrrc14
Lrrc26
Lrrc27
Lrrc36
Lrrc42
Lrrc45
Lrrc7
Lrrc71
Lrrc8a
Lrrc8d
Lrrfip1
Lrriq1
Lrtomt
Lrwd1
Lsm14a
Lsm14b
Lsmem1
Lsp1p2
Lsr
Lss
Lta4h
Ltbp1
Ltbp3
Ltbp4
Ltbr
Lucat1
Ly6e
Ly6e-dt
Ly6g6c
Ly9
Lyl1
Lynx1-slurp2
Lyrm1
Lztr1
Lzts2
Maats1
Mab21l4
Macf1
Macrod1
Mad2l1bp
Madcam1
Madd
Maea
Mael
Maf1
Mafg-dt
Mafk
Mag
Magea12
Magea8
Maged2
Magi2
Magi3
Maip1
Mak16
Mamdc4
Mamstr
Man1b1
Man2a1
Man2a2
Maneal
Manf
Maoa
Map1b
Map1lc3b2
Map1s
Map2k1
Map2k3
Map2k5
Map3k10
Map3k13
Map3k14-as1
Map3k20
Map3k21
Map3k2-dt
Map3k3
Map3k4
Map3k8
Map4k1
Map4k3-dt
Map4k4
Mapk12
Mapk14
Mapk1ip1l
Mapk6
Mapk7
Mapk8
Mapk8ip3
Mapkap1
Mapkapk3
Mapre3
Mapt
Mapt-it1
March10
March2
March9
Mark2
Mark4
Mars
Mars2
Marveld1
Mast1
Matk
Matn4
Matr3
Maz
Mbd5
Mbd6
Mbnl3
Mboat7
Mbp
Mbtps2
Mc1r
Mcc
Mccc2
Mcemp1
Mcf2l2
Mcfd2p1
Mcidas
Mcm4
Mcm8
Mcoln1
Mcrip2
Mcu
Mcub
Mdga1
Mdh1
Mdh2
Mdm2
Mds2
Me2
Meak7
Mecom
Mecr
Med11
Med12l
Med13l
Med16
Med28p1
Med29
Med9
Mef2a
Mef2c-as1
Meiob
Meis1
Meis3
Melk
Meltf
Meltf-as1
Memo1p4
Mertk
Met
Metap1
Metrn
Metrnl
Mettl15
Mettl17
Mettl25
Mettl2a
Mettl7b
Mettl9
Mfap3
Mfge8
Mfn1
Mfn2
Mfrp
Mfsd1
Mfsd14b
Mfsd14c
Mfsd2b
Mfsd3
Mfsd6
Mgat2
Mgat5
Mgat5b
Mgrn1
Mgst1
Mhencr
Mib1
Mical2
Mical3
Micall1
Micb
Micos10
Micos10-nbl1
Midn
Mief2
Mier1
Mif
Mif-as1
Mindy2
Mindy3
Mindy4
Mink1
Mios
Mipepp3
Mipol1
Mir1205
Mir125a
Mir1268a
Mir1281
Mir1292
Mir139
Mir152
Mir1538
Mir1539
Mir17
Mir17hg
Mir18a
Mir1915
Mir192
Mir193a
Mir194-2hg
Mir19a
Mir205hg
Mir20a
Mir2277
Mir22hg
Mir23a
Mir24-2
Mir27a
Mir29b2chg
Mir3131
Mir3150bhg
Mir3178
Mir3180-4
Mir3180-5
Mir3188
Mir3189
Mir3199-1
Mir3199-2
Mir326
Mir345
Mir3615
Mir3621
Mir3646
Mir3650
Mir3655
Mir3659
Mir3681hg
Mir378a
Mir3929
Mir3945hg
Mir4301
Mir4420
Mir4425
Mir4429
Mir4444-1
Mir4448
Mir4453
Mir4453hg
Mir4458hg
Mir4462
Mir4466
Mir4469
Mir4472-2
Mir4479
Mir4505
Mir4513
Mir4515
Mir4529
Mir4530
Mir4651
Mir4665
Mir4674
Mir4675
Mir4683
Mir4687
Mir4690
Mir4692
Mir4706
Mir4708
Mir4710
Mir4729
Mir4736
Mir4740
Mir4761
Mir4762
Mir4787
Mir484
Mir497hg
Mir4999
Mir5001
Mir5091
Mir5093
Mir5188
Mir548al
Mir548aw
Mir548h1
Mir548n
Mir550a2
Mir550b2
Mir557
Mir5684
Mir5694
Mir5703
Mir6084
Mir6089
Mir6125
Mir615
Mir623
Mir639
Mir648
Mir661
Mir6775
Mir6787
Mir6791
Mir6795
Mir6806
Mir6815
Mir6819
Mir6823
Mir6825
Mir6867
Mir6869
Mir6872
Mir6876
Mir6879
Mir7-3
Mir7-3hg
Mir7706
Mir7846
Mir7976
Mir8078
Mir92b
Mir9-3hg
Mir99ahg
Mir99b
Mirlet7e
Mirlet7i
Misp3
Mkln1
Mknk1
Mkrn2
Mkrn3
Mlana
Mlec
Mlf1
Mllt10
Mmp17
Mnat1
Mnd1
Mnx1
Mnx1-as1
Mob4
Mok
Mon2
Morn2
Morn3
Mosmo
Mov10l1
Mpdu1
Mpdz
Mphosph10
Mphosph9
Mpi
Mpig6b
Mpo
Mpp6
Mpp7-dt
Mppe1
Mprip
Mpv17
Mpv17l2
Mras
Mreg
Mrfap1
Mrgprg
Mrgprg-as1
Mrm2
Mroh1
Mroh7
Mroh7-ttc4
Mrpl1
Mrpl15p1
Mrpl20-as1
Mrpl30
Mrpl30p1
Mrpl33
Mrpl34
Mrpl38
Mrpl40
Mrpl43
Mrpl48
Mrpl58
Mrps11
Mrps16
Mrps31p4
Mrps35
Mrps36
Mrps6
Mrtfb
Mrto4
Mrvi1
Ms4a14
Ms4a3
Ms4a7
Msantd3
Msh2
Msh5
Msh6
Msi2
Msmo1
Msrb1p1
Msto1
Msto2p
Msx2
Mt1dp
Mt2a
Mta1
Mta2
Mtap
Mtbp
Mtcl1
Mtcybp43
Mtdh
Mtf2
Mtfp1
Mtfr1
Mtg1
Mtg2
Mthfd1
Mthfd2l
Mtmr2
Mtmr7
Mtmr9
Mtx1
Mtx2
Muc12
Muc20-ot1
Muc3a
Mus81
Mvb12a
Mvk
Mxi1
Myadm
Mycbp2
Myd88
Mydgf
Myh14
Myl5
Myo15b
Myo18a
Myo18b
Myo1b
Myo1c
Myo5c
Myo6
Myo9b
Myof
Myrip
Mzt2b
N4bp2
NA
Naa10
Naa30
Naa40
Naa60
Naaladl2
Nab1
Nacad
Nadsyn1
Nagk
Naglu
Nalt1
Nanos1
Napepld
Napsa
Napsb
Nat8l
Nav2
Nav2-as2
Nav2-as3
Nav3
Nbea
Nbeal2
Nbl1
Nbpf12
Nbpf26
Nbpf3
Nbr2
Ncam2
Ncan
Ncaph
Ncbp2l
Ncf4
Ncf4-as1
Nck1
Nck1-dt
Ncln
Ncoa1
Ncor1
Ncor2
Nde1
Ndfip1
Ndor1
Ndp
Ndp-as1
Ndrg1
Ndrg4
Ndst1
Ndufa11
Ndufa6-dt
Ndufaf4p1
Ndufaf6
Ndufb10p1
Ndufb2
Ndufb3
Ndufs3
Ndufs6
Ndufs7
Ndufv1
Ndufv3
Necab2
Nedd1
Nedd4
Nedd4l
Nedd9
Neil1
Nek6
Nek7
Nelfb
Neo1
Neurl1-as1
Neurl4
Nfasc
Nfat5
Nfatc3
Nfatc4
Nfe2l1
Nfia
Nfic
Nfix
Nfkb1
Nfkb2
Nfkbib
Nfkbil1
Nfkbiz
Nfrkb
Nfya
Ngfr
Ninj1
Nipal3
Nipsnap1
Nkain1
Nkapd1
Nkila
Nlk
Nlrc5
Nme1
Nme1-nme2
Nme2
Nme4
Nmnat3
Nmt1
Noc2lp1
Noc4l
Noct
Nog
Nol12
Nol7
Nomo3
Nono
Nop14
Nop14-as1
Nop53
Nop56
Nos1ap
Nos3
Notch2
Notch3
Notch4
Nova1
Nox5
Noxa1
Npas4
Npc1
Nphp3-acad11
Npipb11
Npipb2
Npipp1
Npm1p23
Nprl3
Npw
Nr1d2
Nr1h2
Nr1h3
Nr2c2
Nr2f1
Nr2f2
Nr2f2-as1
Nr2f6
Nr4a1
Nr4a3
Nrbp1
Nrf1
Nrl
Nrm
Nrn1l
Nrp1
Nrp2
Nrsn2
Nrtn
Nrxn2
Nsa2
Nsd1
Nsd2
Nsfl1c
Nsg1
Nsmce1
Nsmce1-dt
Nsun3
Nsun4
Nt5c2
Nt5dc1
Nt5dc4
Nt5m
Ntf6b
Ntmt1
Ntrk1
Nuak2
Nudt1
Nudt16l1
Nudt4
Nuf2
Numbl
Nup133
Nup188
Nup50
Nup58
Nup85
Nupl2
Nutm2a-as1
Nxnl1
Nxnl2
Nxpe3
Nxph3
Nxt2
Nyap1
Oaf
Oat
Oaz1
Oaz3
Obsl1
Ociad1
Ocrl
Odc1-dt
Odf3l2
Odr4
Ofd1
Ogdh
Ogdhl
Ogfod3
Ogfr
Ogfrp1
Olfm1
Oosp1p2
Opa1
Opn4
Oprl1
Optn
Or10ae3p
Or1x1p
Or2q1p
Or7e46p
Or7e91p
Orai1
Orc3
Ormdl2
Ormdl3
Os9
Osbp2
Osbpl2
Osbpl5
Osbpl6
Osbpl8
Oscp1
Osgepl1-as1
Osgin1
Osgin2
Osr1
Ostcp4
Ostf1
Otof
Otud1
Otud6b
Otulin
Otx1
Ovol1
Ovol1-as1
Oxsm
Oxsr1
P2ry6
P3h2-as1
P3h3
P3h4
P4htm
Paaf1
Pacs1
Pacsin1
Pacsin2
Padi4
Paep
Pafah1b1
Pafah1b2
Pafah1b3
Pah
Pak4
Pak6
Palm
Pam
Pan2
Pank2
Paox
Paqr4
Paqr7
Paqr9-as1
Pard3
Pard6a
Pard6b
Parp1
Parp10
Parp2
Parp3
Paupar
Pax3
Pax8
Paxip1-as1
Paxx
Pbx1
Pbx3
Pc
Pcat14
Pcbd2
Pcbp1-as1
Pcbp2
Pcbp3
Pccb
Pced1b
Pcgf3
Pcgf5
Pcif1
Pcmt1
Pcmtd2
Pcna
Pcnt
Pcolce
Pcoth
Pcsk6-as1
Pcsk7
Pctp
Pcyox1l
Pcyt2
Pdcd2l
Pdcd5
Pdcd6
Pdcd6ipp2
Pdcl3
Pde1b
Pde2a
Pde3b
Pde4dip
Pde7a
Pde8a
Pdgfrb
Pdhx
Pdia3
Pdia3p1
Pdik1l
Pdilt
Pdk1
Pdk3
Pdlim2
Pdlim3
Pdlim5
Pdlim7
Pdpr
Pds5b
Pdxdc1
Pdxk
Pdzph1p
Pear1
Pecam1
Peli2
Per3
Perm1
Pex3
Pfkfb3
Pfkfb4
Pfkm
Pfkp
Pfn1
Pgam1
Pgam5
Pgap2
Pgap3
Pgbd2
Pgc
Pgd
Pglyrp2
Pglyrp4
Pgm2l1
Pgpep1
Pgr-as1
Pgrmc1
Phactr2
Phactr4
Phb
Phb2
Phc1
Phf1
Phf12
Phf13
Phf2
Phf21b
Phf3
Phf6
Phf7
Phgdh
Phgr1
Phkg2
Phldb1
Phlpp1
Phospho2
Phox2a
Phpt1
Phrf1
Phtf2
Phyhip
Pi4k2a
Pias4
Pibf1
Pick1
Pidd1
Pigg
Pigl
Pigq
Pigr
Pigt
Pigx
Pik3c2g
Pik3cb
Pik3ip1-as1
Pik3r1
Pik3r5
Pikfyve
Pim3
Pin1
Pip4k2a
Pip5k1b
Pip5kl1
Pithd1
Pitpna
Pitpna-as1
Pitpnc1
Pitpnm2
Pitx3
Piwil1
Pjvk
Pkd2l1
Pkd2l2
Pkib
Pkig
Pkmyt1
Pkn1
Pkn2
Pknox1
Pkp1
Pkp3
Pkp4
Pla2g2a
Pla2g4b
Pla2g4e
Pla2g6
Plagl1
Plb1
Plbd2
Plcb2
Plcb4
Plcd1
Plcg1
Plcg2
Plcxd1
Plcxd2
Plcxd2-as1
Pld3
Plec
Plek2
Plekha1
Plekha3
Plekha4
Plekha5
Plekha7
Plekha8
Plekhb1
Plekhf1
Plekhf2
Plekhg4
Plekhg6
Plet1
Plk3
Pllp
Plod3
Plpp6
Pls1
Plxna2
Plxnb2
Pmel
Pmpcb
Pms1
Pnck
Pnkd
Pnmt
Pno1
Pnpla1
Pnpla2
Pnpla6
Pnpla7
Pnrc1
Pnrc2
Poc1b
Pofut1
Pogk
Pold1
Pold3
Pold4
Pole4
Polh
Polk
Polr1b
Polr1c
Polr1d
Polr2a
Polr2c
Polr3a
Polr3b
Polr3c
Polr3g
Polr3h
Pom121
Pomt1
Pop4
Por
Pot1-as1
Pou2f3
Pou5f1
Ppard
Ppargc1b
Ppdpf
Ppfia1
Ppfia3
Ppfibp1
Ppfibp2
Pphln1
Ppiap39
Ppiap6
Ppiap88
Ppif
Ppil6
Ppip5k2
Ppl
Ppm1a
Ppm1d
Ppm1l
Ppm1n
Ppox
Ppp1cb
Ppp1r13b
Ppp1r15a
Ppp1r16a
Ppp1r17
Ppp1r21
Ppp1r27
Ppp1r37
Ppp1r3e
Ppp1r8
Ppp2r2a
Ppp2r2d
Ppp2r5c
Ppp3cc
Ppp4r1-as1
Ppp4r4
Ppp5c
Ppp6r3
Ppy
Pqlc2
Pqlc3
Prdm11
Prdm2
Prdx5
Prdx6
Prelid3a
Prickle3
Prickle4
Prkaca
Prkacb
Prkag2-as1
Prkar1a
Prkar2a-as1
Prkca
Prkcd
Prkce
Prkch
Prkcsh
Prkcz-as1
Prkg1
Prkrip1
Prlh
Prmt7
Prnp
Prom2
Proser1
Proser2
Prpf19
Prpf8
Prps1
Prpsap1
Prpsap2
Prr14
Prr16
Prr3
Prr36
Prr5
Prrc1
Prrc2a
Prrc2b
Prrg1
Prrg2
Prrt1b
Prss16
Prss2
Prss27
Prss3
Prss30p
Prss36
Prss3p1
Prss46p
Prss8
Prune1
Prx
Prxl2b
Psca
Psd
Psd3
Psen2
Psmb10
Psmb8
Psmb9
Psmc5
Psmd10p2
Psmd11
Psmd2
Psmd8
Psmd9
Psme3
Psmf1
Psmg3-as1
Psmg4
Psors1c1
Psrc1
Pstk
Pstpip2
Ptbp1
Ptbp2
Ptdss2
Pten
Ptgds
Ptger2
Ptger4p2
Ptgfrn
Ptgir
Pth1r
Pth2
Ptk2
Ptk7
Ptma
Ptp4a2p1
Ptpa
Ptpdc1
Ptpn11
Ptpn12
Ptpn18
Ptpn7
Ptpra
Ptprf
Ptprj
Ptprk
Ptpru
Ptprvp
Pts
Ptx4
Puf60
Pura
Pus1
Pusl1
Pwwp3a
Pxdc1
Pxk
Pxmp2
Pxylp1
Qki
Qser1
Qtrt2
R3hcc1
Rab10
Rab11a
Rab11b
Rab12
Rab18
Rab22a
Rab25
Rab26
Rab27b
Rab29
Rab2a
Rab31
Rab3ip
Rab40c
Rab42
Rab4a
Rab5a
Rab8a
Rabep1
Rabgap1l
Rabgef1
Rabggta
Rabggtb
Rabl2b
Rabl6
Rac1
Rac3
Rad23a
Rad23b
Rad50
Rad54b
Rad54l
Rad9a
Rag1
Rag2
Rai1
Rai14
Rala
Ralgapb
Ralgds
Ralgps1
Ralgps2
Raly
Ran
Ranbp1
Ranbp2
Ranbp20p
Rap1a
Rap1b
Rap2b
Rapgef1
Rapgef2
Rapgef3
Rapgef5
Rapgefl1
Rara
Rarb
Rarg
Rasa1
Rasa2
Rasa4
Rasal2
Rasal3
Rasgrf1
Rasgrp2
Rasgrp3
Rasl11a
Rasl11b
Rassf1
Rassf1-as1
Rassf4
Rassf5
Rassf7
Rassf8
Raver2
Rbbp4
Rbbp6
Rbbp8
Rbfa
Rbfox1
Rbfox3
Rbl2
Rbm17
Rbm19
Rbm20
Rbm3
Rbm45
Rbm8a
Rbms1p1
Rbmx
Rbp5
Rbpj
Rbpmslp
Rcan3
Rcc1
Rce1
Rcn2
Rcn3
Rcor3
Rcsd1
Rdh10
Rdh12
Rdh13
Reck
Recql4
Reep1
Reep2
Reep4
Reep5
Reep6
Relt
Repin1
Rer1
Rerg
Resf1
Ret
Rev1
Rf00003
Rf00012
Rf00017
Rf00019
Rf00024
Rf00092
Rf00100
Rf00156
Rf00285
Rf00322
Rf00416
Rf00560
Rf00569
Rf00571
Rf00591
Rf01183
Rf01976
Rf01977
Rf01978
Rf01979
Rf01986
Rf01987
Rf01992
Rf02104
Rf02118
Rf02122
Rf02124
Rf02125
Rf02134
Rf02174
Rf02175
Rf02176
Rf02196
Rf02199
Rf02203
Rf02204
Rf02271
Rf02277
Rfc2
Rflna
Rfpl1s
Rfx3-as1
Rfxank
Rfxap
Rgl1
Rgl3
Rgr
Rgs11
Rgs12
Rgs2
Rgs20
Rgs3
Rgs9
Rhbdd2
Rhbdl1
Rhbdl2
Rhce
Rhd
Rhoa
Rhobtb2
Rhobtb3
Rhod
Rhog
Rhot2
Rhpn1
Ric8b
Rif1
Riiad1
Rimklb
Rims1
Riok1
Riok3
Ripk1
Rmc1
Rmdn2
Rmnd1
Rmnd5b
Rmrp
Rn7sk
Rn7skp110
Rn7skp119
Rn7skp197
Rn7skp237
Rn7skp245
Rn7skp249
Rn7skp263
Rn7skp83
Rn7sl1
Rn7sl160p
Rn7sl181p
Rn7sl241p
Rn7sl265p
Rn7sl284p
Rn7sl326p
Rn7sl332p
Rn7sl346p
Rn7sl402p
Rn7sl441p
Rn7sl443p
Rn7sl45p
Rn7sl477p
Rn7sl543p
Rn7sl581p
Rn7sl688p
Rn7sl698p
Rn7sl736p
Rn7sl751p
Rn7sl778p
Rn7sl784p
Rn7sl794p
Rn7sl814p
Rn7sl828p
Rna5sp162
Rna5sp18
Rna5sp200
Rna5sp211
Rna5sp22
Rna5sp324
Rna5sp382
Rna5sp440
Rna5sp473
Rna5sp89
Rna5sp96
Rnase7
Rnaseh2a
Rnaseh2b
Rnd2
Rnd3
Rnf11
Rnf111
Rnf138
Rnf14
Rnf144a
Rnf167
Rnf187
Rnf2
Rnf207
Rnf208
Rnf214
Rnf216p1
Rnf217
Rnf220
Rnf227
Rnf34
Rnf43
Rnf8
Rnft2
Rnpep
Rnpepl1
Rnps1
Rnu1-106p
Rnu1-120p
Rnu12
Rnu2-17p
Rnu2-2p
Rnu2-51p
Rnu2-52p
Rnu4-30p
Rnu4-50p
Rnu4-8p
Rnu4atac14p
Rnu4atac15p
Rnu5a-8p
Rnu6-1003p
Rnu6-1013p
Rnu6-101p
Rnu6-1031p
Rnu6-103p
Rnu6-1092p
Rnu6-1093p
Rnu6-1138p
Rnu6-1158p
Rnu6-1176p
Rnu6-1216p
Rnu6-151p
Rnu6-169p
Rnu6-170p
Rnu6-197p
Rnu6-283p
Rnu6-299p
Rnu6-363p
Rnu6-466p
Rnu6-510p
Rnu6-579p
Rnu6-588p
Rnu6-675p
Rnu6-689p
Rnu6-7
Rnu6-740p
Rnu6-761p
Rnu6-774p
Rnu6-8
Rnu6-800p
Rnu6-911p
Rnu6atac41p
Rnu7-26p
Rnu7-27p
Rnu7-85p
Rnvu1-14
Rnvu1-15
Rnvu1-17
Rnvu1-19
Rnvu1-4
Rnvu1-7
Rny3
Rny4
Robo2
Robo3
Rock1p1
Ropn1b
Ror1
Rora-as1
Rpa1
Rpap2
Rparp-as1
Rpe
Rpl10p15
Rpl12p25
Rpl15
Rpl17
Rpl17-c18orf32
Rpl21p6
Rpl23ap12
Rpl23ap2
Rpl23ap93
Rpl23ap95
Rpl27
Rpl27a
Rpl27p12
Rpl28
Rpl3
Rpl32p9
Rpl35ap33
Rpl36
Rpl37p2
Rpl38
Rpl39p39
Rpl41
Rpl7ap53
Rpl7l1p5
Rpl7p4
Rpp21
Rpph1
Rps10p7
Rps15
Rps15ap38
Rps18
Rps19bp1
Rps26p31
Rps27a
Rps27p16
Rps28
Rps29p27
Rps29p8
Rps2p36
Rps4xp16
Rps5p3
Rps6ka1
Rps6ka4
Rps6p14
Rps6p8
Rps7
Rpsap31
Rpusd1
Rreb1
Rrm1
Rrm2
Rrnad1
Rrp1
Rrp15
Rsad1
Rsrc1
Rtbdn
Rtel1
Rtf2
Rtl10
Rtl8c
Rtn3
Rtn4
Rufy1
Rufy3
Rundc3a
Runx1
Runx3
Rusc1
Ruvbl1
Ruvbl1-as1
Rwdd1
Rwdd3
Rxra
Ryr1
S100a13
S100a7l2
S100pbp
S100z
Sac3d1
Sacm1l
Sae1
Samd1
Samd11
Samd14
Samd4a
Samd5
Samm50
Sap30
Sart1
Sat1
Sc5d
Scaf1
Scaf8
Scamp1
Scamp2
Scamp3
Scamp5
Scand2p
Scarna6
Scart1
Scat2
Scg3
Scg5
Scgb1c1
Scly
Scml4
Scn1b
Scn8a
Scnn1a
Scoc
Scube1
Scyl1
Sdad1
Sdad1p1
Sdccag8
Sdf2l1
Sdhaf1
Sdhap2
Sdhd
Sdk1
Sec13
Sec14l2
Sec24b
Sec62
Sec63
Secisbp2
Sectm1
Seh1l
Selenoh
Selenokp2
Selenow
Sema3b
Sema3d
Sema3f
Sema4b
Sema4c
Sema6d
Senp3
Senp3-eif4a1
Senp6
Senp8
Sephs2p1
Sept1
Sept4-as1
Sept7p8
Sept9
Serhl
Serhl2
Serp1
Serpina3
Serpinb6
Serpind1
Serpine2
Serpine4p
Set
Setbp1
Setd1a
Setd5
Setd6
Setd9
Setdb2
Setx
Sf3b2
Sf3b3
Sfi1
Sfr1
Sfswap
Sft2d2
Sft2d3
Sfxn1
Sgf29
Sgip1
Sgk3
Sgms1-as1
Sgo2
Sgpl1
Sgsm1
Sgsm3
Sh2b1
Sh2b2
Sh2b3
Sh2d2a
Sh2d3c
Sh2d6
Sh2d7
Sh3bp1
Sh3bp5
Sh3d21
Sh3glb1
Sh3pxd2a
Sh3tc1
Sh3tc2-dt
Sh3yl1
Shank2
Shc1
Shf
Shh
Shisa4
Shisa9
Shkbp1
Shox2
Siae
Siah1
Sidt2
Sigirr
Siglec10
Siglec15
Siglec17p
Sipa1
Sirpap1
Sirt1
Sirt5
Sirt7
Siva1
Ska1
Skida1
Skil
Skiv2l
Slc10a3
Slc12a2
Slc12a4
Slc13a4
Slc16a1-as1
Slc16a3
Slc16a5
Slc17a7
Slc19a1
Slc1a2
Slc20a1
Slc22a11
Slc22a18
Slc22a5
Slc23a2
Slc24a1
Slc24a3
Slc25a10
Slc25a15
Slc25a22
Slc25a36
Slc25a37
Slc25a38
Slc25a4
Slc25a42
Slc25a5
Slc25a5p1
Slc26a1
Slc26a2
Slc26a4
Slc27a2
Slc27a4
Slc27a5
Slc29a4
Slc2a1
Slc2a11
Slc2a14
Slc2a3p2
Slc2a5
Slc2a6
Slc2a8
Slc2a9
Slc30a2
Slc30a3
Slc31a2
Slc35a3
Slc35c2
Slc35e1
Slc35e2a
Slc35e2b
Slc35e4
Slc35g1
Slc36a1
Slc36a3
Slc38a1
Slc38a6
Slc39a13
Slc39a14
Slc39a4
Slc39a6
Slc43a3
Slc44a1
Slc44a4
Slc48a1
Slc49a3
Slc4a1ap
Slc4a8
Slc50a1
Slc52a2
Slc52a3
Slc5a11
Slc5a2
Slc6a12
Slc6a13
Slc6a6
Slc6a9
Slc7a2
Slc7a6
Slc8a2
Slc8b1
Slc9a1
Slc9a2
Slc9a3r1
Slc9a5
Slc9a8
Slc9b2
Slco4a1
Slit3
Slk
Slurp2
Smad1
Smad5
Smagp
Smap2
Smarca2
Smarca4
Smc3
Smc4
Smc5-as1
Smchd1
Smg1p1
Smg1p3
Smg7
Smg7-as1
Smg8
Smim13
Smim2
Smim20
Smim26
Smim2-as1
Smim8
Smkr1
Smpd2
Sms
Smug1
Smyd2
Snai3-as1
Snap47
Snapc2
Snapc3
Snca-as1
Sncg
Snd1
Sned1
Snora13
Snora17a
Snora17b
Snora80c
Snord110
Snord118
Snord19
Snord2
Snord3b-2
Snord58c
Snord63
Snph
Snrk
Snrnp25
Snrnp27
Snrnp70
Snrpb2
Snrpc
Snrpd1
Snrpep5
Snrpf
Snx10
Snx11
Snx17
Snx18
Snx20
Snx25
Snx27
Snx29
Snx29p2
Snx3
Snx9
Socs2
Socs2-as1
Socs5
Socs7
Sorbs2
Sos2
Sox12
Sox13
Sox2-ot
Sp4
Sp5
Sp6
Spaar
Spaca6
Spag1
Spag16
Spag4
Spast
Spata20
Spata33
Spata46
Spata6l
Spats2
Spats2l
Spcs1
Spcs3
Spdef
Spdya
Specc1
Specc1l
Specc1p1
Spg7
Sphk1
Sphk2
Spidr
Spin1
Spin3
Spint1-as1
Spint2
Spire2
Spo11
Spry1
Spry4-as1
Spryd3
Spsb1
Spsb2
Sptan1
Sptbn1
Sptbn4
Sptssb
Spx
Sqle
Sqstm1
Srcap
Srcin1
Srd5a1
Srd5a3
Srd5a3-as1
Srebf2
Srfbp1
Srgap1
Srgap2
Srp54
Srp68
Srr
Srrd
Srrm2
Srrm3
Srrm5
Srsf11
Srsf3
Srsf5
Srsf6
Ss18l1
Ssb
Ssbp1
Ssbp4
Ssc4d
Ssna1
Sssca1
Ssuh2
St20
St3gal3
St3gal4
St3gal5-as1
St6galnac2
St6galnac6
Stag2
Stambpl1
Stard7-as1
Stard9
Stat3
Steap1
Steap2
Stim1
Stim2
Stim2-as1
Stk11
Stk16
Stk19
Stk3
Stk38l
Stkld1
Stmn1p1
Stmn3
Stmp1
Ston1-gtf2a1l
Stox1
Stpg1
Stpg4
Strn4
Stub1
Stx11
Stx12
Stx16
Stx16-npepl1
Stx18-as1
Stx3
Stx4
Stx5
Stx6
Stxbp1
Stxbp3
Stxbp5
Stxbp5l
Styx
Suco
Sufu
Sugct
Sulf1
Sult2b1
Sumf2
Sumo2p3
Sun1
Supt5h
Surf1
Surf2
Suv39h1
Suz12p1
Sv2c
Svil-as1
Syap1
Syce1l
Syk
Syn2
Syne2
Syngap1
Syngr2
Syngr3
Syngr4
Synj2
Synj2bp-cox16
Synm
Synpo
Synpo2
Syp
Syt17
Syt2
Syt6
Syt8
Syt9
Szrd1
Tab2
Tacc1
Tacc2
Tacc3
Tada2a
Tada2b
Taf15
Taf1b
Taf1c
Taf4b
Tagln
Tagln2
Taldo1
Tango2
Tango6
Taok2
Tapbp
Tardbp
Tardbpp2
Tars
Tars2
Tarsl2
Tasor2
Tax1bp1
Taz
Tbc1d10a
Tbc1d14
Tbc1d16
Tbc1d19
Tbc1d22a
Tbc1d24
Tbc1d7
Tbcb
Tbcd
Tbce
Tbcel
Tbk1
Tbl1x
Tbl2
Tbpl2
Tbx10
Tbx2
Tbx3
Tcaim
Tcea2
Tceal8
Tceanc
Tcf12
Tcf19
Tcf25
Tcf4
Tcf7
Tcp11l1
Tcp11l2
Tdgf1p4
Tdgf1p7
Tdh
Tdp1
Tdrd3
Tdrd5
Tdrkh
Tdrkh-as1
Tead1
Tead4
Tecr
Tedc1
Tedc2
Tef
Tent4a
Tent4b
Tepp
Tepsin
Terc
Terf1
Tes
Tet3
Tex264
Tex38
Tex44
Tex45
Tfam
Tfap2a
Tfap2a-as1
Tfap2c
Tfap4
Tfdp1
Tfeb
Tfr2
Tfrc
Tgfb2
Tgfb3
Tgfbi
Tgfbr1
Tgfbr3
Tgif1
Tgm5
Thada
Thap7-as1
Thbs3
Them6
Thg1l
Thoc5
Thrap3
Thrb
Thrb-as1
Thsd4
Thtpa
Tigd2
Tigd5
Timm17b
Timm29
Timm44
Timm50
Timp1
Timp2
Tiparp
Tiprl
Tjp2
Tjp3
Tk2
Tkfc
Tle3
Tle6
Tln2
Tlnrd1
Tlr5
Tm4sf4
Tm6sf1
Tm7sf2
Tm9sf1
Tm9sf2
Tm9sf4
Tma16
Tmbim1
Tmbim6
Tmc7
Tmc8
Tmcc1
Tmcc1-as1
Tmcc2
Tmco3
Tmed2
Tmed3
Tmem104
Tmem106b
Tmem106c
Tmem107
Tmem117
Tmem121
Tmem125
Tmem126b
Tmem135
Tmem136
Tmem141
Tmem144
Tmem14b
Tmem159
Tmem161a
Tmem161b-as1
Tmem164
Tmem165
Tmem167b
Tmem169
Tmem173
Tmem177
Tmem179b
Tmem181
Tmem183a
Tmem187
Tmem191a
Tmem198
Tmem199
Tmem200a
Tmem201
Tmem204
Tmem205
Tmem208
Tmem210
Tmem219
Tmem222
Tmem223
Tmem233
Tmem245
Tmem248
Tmem251
Tmem26
Tmem265
Tmem273
Tmem274p
Tmem39b
Tmem44-as1
Tmem45a
Tmem54
Tmem62
Tmem63a
Tmem63b
Tmem67
Tmem70
Tmem82
Tmem87b
Tmem97
Tmod3
Tmpo
Tmpop1
Tmprss4
Tmsb4xp4
Tmtc2
Tmtc3
Tnfaip2
Tnfaip8
Tnfaip8l1
Tnfrsf10b
Tnfrsf10c
Tnfrsf18
Tnfrsf19
Tnfrsf1b
Tnfsf12
Tnfsf12-tnfsf13
Tnik
Tnip1
Tnk2-as1
Tnni3
Tnpo1
Tnrc6a
Tnrc6b
Tnrc6c
Tns2
Tns4
Toe1
Tom1l1
Tom1l2
Tomm20l
Tomm22
Tomm6
Tor1b
Tox4
Tp53
Tp53i3
Tp53tg5
Tp73
Tpd52l1
Tpd52l2
Tpgs1
Tpi1
Tpi1p2
Tpk1
Tpm1
Tpm3
Tpm4
Tpp2
Tpra1
Tprg1
Tptep1
Tradd
Traf3ip1
Traf3ip2-as1
Traf4
Traj22
Traj23
Traj40
Traj6
Traj7
Trak1
Tram2-as1
Trappc13
Trappc4
Trav12-2
Trav8-2
Trbv30
Treh
Trerf1
Trg-as1
Trib1
Trib3
Trim16
Trim17
Trim24
Trim27
Trim28
Trim29
Trim32
Trim36
Trim39
Trim39-rpp21
Trim4
Trim41
Trim46
Trim52-as1
Trim62
Trim67
Trim7
Trim8
Trio
Trip10
Trip13
Trip4
Trit1
Trmt9b
Trnp1
Trnt1
Trpc1
Trpm4
Tsc1
Tsen2
Tsen34
Tsfm
Tshz1
Tsku
Tslp
Tsn
Tspan13
Tspan14
Tspan17
Tspan31
Tspan32
Tspan4
Tspan9
Tspear-as1
Tspoap1-as1
Tspyl2
Tssk3
Ttbk1
Ttc19
Ttc23l
Ttc26
Ttc3
Ttc4
Ttc41p
Ttc7a
Ttc8
Ttc9c
Tti2
Ttl
Ttll4
Ttyh3
Tuba1c
Tubb2bp1
Tubb3
Tubb4b
Tubg1
Tulp1
Tusc2
Tusc3
Tusc8
Tvp23b
Twf1
Txlng
Txndc15
Txnp1
Txnrd1
Tymp
Tyw3
U2surp
U47924.1
U73166.1
U91328.1
Uba1
Uba2
Uba6-as1
Ubac2
Ubald2
Ubap2l
Ubb
Ube2d1
Ube2d4
Ube2e3
Ube2f
Ube2f-scly
Ube2g2
Ube2i
Ube2l5
Ube2m
Ube2o
Ube2q2
Ube2q2p6
Ube2q2p9
Ube2v1p4
Ube2z
Ube3b
Ube3c
Ubfd1
Ubiad1
Ubl4a
Ubn1
Ubqln2
Ubtf
Ubxn2a
Ubxn2b
Ubxn4
Uca1
Uck2
Ucp2
Ufl1
Ugcg
Ugdh-as1
Uhrf1bp1
Umad1
Umodl1
Umps
Unc119b
Unc13a
Unc13b
Unc13d
Unc45a
Unc5b
Unc79
Unc93b4
Unkl
Upf1
Upf3a
Upp2
Uqcc1
Uqcrc1
Uri1
Urod
Usb1
Usf2
Ushbp1
Usp1
Usp12-as2
Usp14
Usp15
Usp20
Usp21
Usp25
Usp27x
Usp2-as1
Usp30
Usp30-as1
Usp39
Usp42
Usp43
Usp46-as1
Usp53
Usp54
Usp9x
Uspl1
Utp4
Utrn
Uvssa
Vac14
Vamp2
Vamp8
Vangl1
Vapb
Vars2
Vash1
Vdac2
Vdac3
Vegfb
Vezt
Vgll4
Vil1
Vill
Vim
Vipr1
Virma
Vkorc1l1
Vldlr
Vma21
Vmac
Vmp1
Vps13a
Vps13b
Vps13d
Vps25
Vps37a
Vps37d
Vps50
Vps51
Vrk2
Vrk3
Vsig10
Vstm2l
Vsx1
Vti1a
Vtrna1-3
Vwa1
Vwa3b
Wac
Wash3p
Wash6p
Wash8p
Washc2c
Wbp2
Wdr11
Wdr18
Wdr20
Wdr25
Wdr34
Wdr36
Wdr37
Wdr45bp1
Wdr46
Wdr54
Wdr61
Wdr62
Wdr7
Wdr70
Wdr81
Wdr82p1
Wdr92
Wee1
Whammp2
Whammp3
Whrn
Wipf2
Wipi1
Wnk1
Wnk2
Wnk4
Wnt1
Wnt10a
Wnt11
Wnt2b
Wnt3
Wrap53
Wrb
Wrb-sh3bgr
Wrnip1
Wscd2
Wt1-as
Wwc1
Wwc2
Wwc3
Wwox
Wwp1
Wwp2
Xkr9
Xpo5
Xpo6
Xpo7
Xrcc3
Xylb
Yae1
Ybey
Yif1a
Yif1b
Yipf3
Yju2
Ylpm1
Ypel2
Ypel4
Ypel5p1
Ythdc2
Ythdf2
Ythdf3
Ywhab
Ywhah
Ywhaz
Yy1
Z69720.2
Z69890.1
Z82188.2
Z82214.1
Z83844.1
Z84492.1
Z93241.1
Z93930.2
Z93930.3
Z94057.1
Z94721.2
Z97653.1
Z98752.3
Z99756.1
Zbed3
Zbed6
Zbtb1
Zbtb22
Zbtb32
Zbtb33
Zbtb34
Zbtb37
Zbtb49
Zbtb7b
Zc2hc1c
Zc3h10
Zc3h11a
Zc3h12a
Zc3h14
Zc3h15
Zc3h18
Zc3h6
Zc3h7b
Zcchc10
Zcchc2
Zcchc4
Zcchc9
Zdhhc17
Zdhhc19
Zdhhc2
Zdhhc20
Zdhhc23
Zdhhc4
Zdhhc5
Zeb1
Zeb2
Zeb2-as1
Zfand2a
Zfand6
Zfp1
Zfp36
Zfp41
Zfp69b
Zfp90
Zfpm1
Zfpm2
Zfx
Zfyve26
Zfyve9
Zgpat
Zic3
Zkscan1
Zkscan5
Zkscan8
Zmiz2
Zmpste24
Zmym1
Zmym2
Zmym6
Zmynd11
Znf10
Znf107
Znf169
Znf175
Znf189
Znf205
Znf212
Znf219
Znf226
Znf227
Znf233
Znf268
Znf275
Znf276
Znf277
Znf282
Znf286a
Znf292
Znf296
Znf319
Znf32-as3
Znf331
Znf333
Znf33a
Znf346
Znf354b
Znf398
Znf408
Znf410
Znf419
Znf433-as1
Znf438
Znf446
Znf451
Znf462
Znf48
Znf483
Znf487
Znf501
Znf503-as1
Znf503-as2
Znf507
Znf526
Znf536
Znf554
Znf557
Znf561-as1
Znf576
Znf577
Znf580
Znf581
Znf584
Znf589
Znf596
Znf598
Znf609
Znf620
Znf625
Znf638
Znf639
Znf646
Znf653
Znf664
Znf696
Znf705e
Znf707
Znf713
Znf740
Znf76
Znf771
Znf773
Znf778
Znf783
Znf79
Znf791
Znf804b
Znf813
Znf839
Znf84
Znf846
Znf860
Znhit1
Znhit3
Znrf1
Znrf2
Znrf2p1
Zp2
Zranb2-as1
Zrsr2
Zscan26
Zscan9
Zswim9
Zyg11a
