# Supplementary material for: A Bayesian inference transcription factor activity model for the analysis of single-cell transcriptomes
Source: Genome Res. 2021 Jul;31(7):1296–311. doi: 10.1101/gr.265595.120 (PMC8256867; doi:10.1101/gr.265595.120)
Supplement: Supplemental Material [file supp_gr.265595.120_Supplemental_Code.zip › BITFAM/inst/extdata/human/CTBP2]

A1cf
A2ml1-as2
Aanat
Abalon
Abca17p
Abca4
Abca6
Abcc3
Abcc5
Abcc5-as1
Abcd3
Abcg1
Abhd12
Abhd17c
Abl2
Ablim3
Abracl
Ac000067.1
Ac000403.1
Ac002059.3
Ac002074.1
Ac002094.4
Ac002094.5
Ac002306.1
Ac003002.1
Ac003005.1
Ac003043.1
Ac003070.1
Ac003986.1
Ac003986.2
Ac003991.1
Ac004160.1
Ac004241.1
Ac004241.4
Ac004264.1
Ac004408.2
Ac004522.1
Ac004522.2
Ac004593.2
Ac004692.2
Ac004706.1
Ac004837.1
Ac004837.3
Ac004890.2
Ac004921.1
Ac004987.1
Ac004987.2
Ac005008.2
Ac005013.1
Ac005020.2
Ac005077.4
Ac005083.1
Ac005086.1
Ac005144.1
Ac005224.4
Ac005234.1
Ac005253.1
Ac005256.1
Ac005324.5
Ac005332.4
Ac005336.2
Ac005383.1
Ac005410.1
Ac005486.1
Ac005514.1
Ac005515.1
Ac005520.2
Ac005592.1
Ac005606.1
Ac005614.1
Ac005618.1
Ac005696.1
Ac005697.2
Ac005740.3
Ac005740.4
Ac005821.1
Ac005829.1
Ac005837.3
Ac005841.1
Ac005911.1
Ac005915.1
Ac005920.1
Ac005920.4
Ac005972.3
Ac005996.1
Ac006019.1
Ac006022.1
Ac006028.1
Ac006058.1
Ac006153.1
Ac006213.1
Ac006213.4
Ac006262.1
Ac006270.1
Ac006333.1
Ac006333.2
Ac006435.2
Ac006450.1
Ac006509.2
Ac006994.2
Ac007029.1
Ac007098.1
Ac007161.1
Ac007250.1
Ac007308.1
Ac007362.1
Ac007383.2
Ac007406.4
Ac007608.3
Ac007610.2
Ac007614.1
Ac007620.1
Ac007656.1
Ac007681.1
Ac007686.2
Ac007686.4
Ac007849.1
Ac007899.1
Ac007950.1
Ac007991.1
Ac008040.1
Ac008060.1
Ac008060.2
Ac008080.1
Ac008083.2
Ac008393.1
Ac008438.1
Ac008443.1
Ac008443.4
Ac008514.1
Ac008525.1
Ac008525.2
Ac008537.4
Ac008543.1
Ac008556.1
Ac008581.2
Ac008592.4
Ac008649.2
Ac008736.1
Ac008736.3
Ac008738.1
Ac008738.3
Ac008738.5
Ac008764.5
Ac008808.1
Ac008870.5
Ac008914.1
Ac008957.3
Ac009088.3
Ac009093.3
Ac009121.2
Ac009133.6
Ac009171.2
Ac009237.3
Ac009305.1
Ac009365.3
Ac009403.2
Ac009480.2
Ac009495.1
Ac009495.3
Ac009502.1
Ac009506.1
Ac009509.2
Ac009522.1
Ac009879.3
Ac009899.1
Ac009951.2
Ac009967.1
Ac010148.1
Ac010186.2
Ac010186.4
Ac010198.1
Ac010203.2
Ac010226.1
Ac010240.3
Ac010247.1
Ac010260.1
Ac010271.2
Ac010333.3
Ac010335.2
Ac010335.3
Ac010338.1
Ac010531.6
Ac010551.1
Ac010608.3
Ac010638.1
Ac010655.1
Ac010655.2
Ac010655.4
Ac010834.2
Ac010913.1
Ac010978.1
Ac010980.1
Ac011287.1
Ac011446.2
Ac011455.1
Ac011529.1
Ac011603.1
Ac011773.2
Ac011825.3
Ac011891.1
Ac011933.1
Ac012065.3
Ac012087.2
Ac012100.1
Ac012158.1
Ac012184.2
Ac012307.1
Ac012370.1
Ac012377.1
Ac012378.2
Ac012409.2
Ac012409.4
Ac012462.3
Ac012506.1
Ac012531.3
Ac012555.1
Ac012574.2
Ac012615.1
Ac012615.5
Ac012645.3
Ac013356.4
Ac013402.1
Ac013439.1
Ac013731.1
Ac013791.1
Ac015813.1
Ac015813.2
Ac015813.7
Ac015871.3
Ac015871.4
Ac015911.7
Ac015921.1
Ac015977.2
Ac016405.2
Ac016559.1
Ac016575.1
Ac016588.2
Ac016595.1
Ac016596.1
Ac016727.1
Ac016773.1
Ac016877.1
Ac017015.2
Ac018358.1
Ac018413.1
Ac018511.1
Ac018552.3
Ac018553.1
Ac018563.1
Ac018637.1
Ac018647.1
Ac018690.1
Ac018761.3
Ac018781.1
Ac018797.1
Ac019129.2
Ac020661.1
Ac020763.1
Ac020763.3
Ac020904.2
Ac020910.6
Ac020915.1
Ac021078.1
Ac021146.6
Ac021188.1
Ac021321.1
Ac021491.3
Ac021683.3
Ac021766.1
Ac022007.1
Ac022028.2
Ac022144.1
Ac022182.1
Ac022211.2
Ac022296.2
Ac022384.1
Ac022415.1
Ac022498.2
Ac022509.3
Ac022613.1
Ac022973.2
Ac023050.4
Ac023157.2
Ac023509.3
Ac023632.2
Ac023983.1
Ac024267.6
Ac024475.4
Ac024559.2
Ac024598.1
Ac024610.2
Ac024940.4
Ac025031.2
Ac025164.1
Ac025165.3
Ac025166.1
Ac025171.2
Ac025263.1
Ac025271.4
Ac025279.1
Ac025419.1
Ac025423.3
Ac025431.1
Ac025459.1
Ac025465.3
Ac025539.1
Ac026100.1
Ac026202.1
Ac026254.2
Ac026310.2
Ac026461.3
Ac026462.4
Ac026471.2
Ac026688.1
Ac026780.1
Ac026785.1
Ac026954.3
Ac027237.4
Ac027306.1
Ac027449.1
Ac027575.2
Ac027801.1
Ac027801.3
Ac034102.3
Ac034102.4
Ac034199.1
Ac034228.1
Ac035140.1
Ac036164.1
Ac036214.4
Ac037441.1
Ac040904.1
Ac044798.1
Ac051619.1
Ac051619.10
Ac051619.3
Ac051649.1
Ac053503.2
Ac055716.3
Ac060771.1
Ac061999.1
Ac062028.1
Ac063947.2
Ac063962.1
Ac064807.1
Ac067805.1
Ac067945.3
Ac068137.1
Ac068189.1
Ac068205.1
Ac068205.2
Ac068234.1
Ac068533.3
Ac068669.1
Ac068722.1
Ac068775.1
Ac068790.8
Ac069444.2
Ac073046.1
Ac073111.1
Ac073111.4
Ac073111.5
Ac073172.2
Ac073283.2
Ac073284.1
Ac073314.1
Ac073323.1
Ac073508.1
Ac073530.1
Ac073569.2
Ac073573.1
Ac073575.2
Ac073592.4
Ac073592.7
Ac073611.1
Ac073636.1
Ac073896.5
Ac073916.1
Ac074138.1
Ac074143.1
Ac078802.1
Ac078883.2
Ac078909.2
Ac078942.1
Ac079145.1
Ac079305.1
Ac079305.2
Ac079331.2
Ac079610.2
Ac079807.1
Ac079834.2
Ac079905.2
Ac080013.1
Ac080068.1
Ac083801.2
Ac083805.2
Ac083843.2
Ac083867.1
Ac083949.1
Ac084018.2
Ac084026.3
Ac084030.1
Ac084364.2
Ac084876.1
Ac087257.2
Ac087439.2
Ac087645.2
Ac087752.3
Ac087783.1
Ac090071.1
Ac090115.1
Ac090181.2
Ac090186.1
Ac090241.2
Ac090260.1
Ac090376.1
Ac090578.1
Ac090607.1
Ac090625.2
Ac090692.1
Ac090692.3
Ac090844.2
Ac090952.2
Ac091045.1
Ac091059.2
Ac091076.1
Ac091180.2
Ac091493.1
Ac091564.2
Ac091614.2
Ac092013.1
Ac092115.3
Ac092117.2
Ac092118.1
Ac092143.1
Ac092143.2
Ac092143.3
Ac092162.3
Ac092171.1
Ac092171.3
Ac092171.4
Ac092306.1
Ac092335.1
Ac092468.1
Ac092473.1
Ac092675.2
Ac092807.2
Ac092811.1
Ac092919.2
Ac092944.1
Ac093072.1
Ac093151.3
Ac093152.1
Ac093162.1
Ac093249.3
Ac093249.4
Ac093281.2
Ac093292.1
Ac093323.3
Ac093325.1
Ac093390.1
Ac093484.3
Ac093510.1
Ac093512.2
Ac093583.1
Ac093620.1
Ac093664.1
Ac093732.1
Ac093752.1
Ac093752.2
Ac093799.1
Ac093899.2
Ac093904.2
Ac093904.4
Ac093911.1
Ac095057.2
Ac096540.1
Ac096631.2
Ac096677.1
Ac096733.2
Ac096751.1
Ac096887.1
Ac096921.2
Ac097358.2
Ac097468.1
Ac097478.1
Ac097637.1
Ac097714.1
Ac098484.4
Ac098934.2
Ac099489.1
Ac099518.1
Ac099518.6
Ac099681.1
Ac099850.1
Ac100786.1
Ac100793.2
Ac100860.1
Ac103702.1
Ac103702.2
Ac103810.3
Ac103855.1
Ac103923.1
Ac104123.1
Ac104126.1
Ac104135.1
Ac104211.1
Ac104233.1
Ac104260.3
Ac104333.4
Ac104350.1
Ac104365.1
Ac104452.1
Ac104461.1
Ac104819.2
Ac104958.2
Ac104985.1
Ac105393.2
Ac105429.2
Ac105446.1
Ac105942.1
Ac106028.2
Ac106791.2
Ac106875.1
Ac107083.1
Ac107398.4
Ac107464.2
Ac107954.1
Ac107958.3
Ac108025.2
Ac108047.1
Ac108112.1
Ac108134.1
Ac108448.1
Ac108676.1
Ac108706.1
Ac108738.1
Ac109460.3
Ac109466.1
Ac109587.1
Ac110716.2
Ac111149.2
Ac112206.2
Ac112673.1
Ac112694.1
Ac113192.4
Ac113361.1
Ac113430.1
Ac113615.1
Ac114401.1
Ac114482.1
Ac114811.2
Ac114956.3
Ac115989.1
Ac116021.1
Ac116337.3
Ac116348.4
Ac116366.3
Ac116407.4
Ac116565.1
Ac116609.1
Ac116609.2
Ac116667.1
Ac117382.2
Ac118754.1
Ac119427.1
Ac119673.1
Ac120036.3
Ac120036.4
Ac120057.2
Ac120193.1
Ac120498.7
Ac122713.1
Ac124016.1
Ac124069.1
Ac124242.1
Ac124312.1
Ac124319.1
Ac124891.1
Ac124944.1
Ac124944.3
Ac124947.2
Ac125494.1
Ac125603.1
Ac125603.2
Ac125611.2
Ac126564.1
Ac126696.1
Ac126696.2
Ac126773.4
Ac126915.1
Ac127002.1
Ac127070.1
Ac128709.3
Ac129492.2
Ac129507.2
Ac129507.3
Ac130371.2
Ac130456.4
Ac130469.1
Ac131094.1
Ac131097.2
Ac131097.4
Ac132219.2
Ac132872.2
Ac133961.1
Ac134043.1
Ac135050.1
Ac135178.3
Ac135178.6
Ac135388.1
Ac135586.2
Ac136632.2
Ac137579.2
Ac137630.2
Ac137695.2
Ac138466.1
Ac138474.1
Ac138811.1
Ac138956.2
Ac141586.1
Ac143336.1
Ac144833.1
Ac145423.3
Ac147651.1
Ac190387.1
Ac211433.2
Ac232271.1
Ac234582.1
Ac239584.1
Ac242426.2
Ac242842.1
Ac242842.2
Ac243547.1
Ac243547.2
Ac243960.3
Ac244153.1
Ac244517.5
Ac245100.3
Ac245297.3
Ac254633.1
Acaa1
Acaca
Acad8
Acad9
Acan
Acap3
Acat1
Accs
Ache
Acin1
Acmsd
Acot12
Acsbg1
Acsf3
Acsl3
Acss1
Acss3
Actn1-as1
Actr10
Actr3b
Acvr1b
Acvr2a
Acvr2b
Acy1
Acyp2
Ada2
Adam15
Adam22
Adam28
Adamts1
Adamts10
Adamts14
Adamtsl5
Adarb1
Adcy5
Adcyap1
Add1
Adgra2
Adgrb2
Adgrd1
Adgrf3
Adgrf4
Adgrg1
Adgrl3
Adgrv1
Adhfe1
Adi1p2
Adipoq
Adirf
Adnp2
Adnp-as1
Adora1
Adprm
Adrb1
Aebp1
Af111167.1
Af111169.3
Af121897.1
Af129408.1
Af131215.7
Afdn
Afg1l
Afg3l1p
Aftph
Agap1
Agap2
Agap3
Agfg2
Aggf1
Agk
Agps
Agr2
Agrn
Agtr1
Ahcyl2
Ahr
Aif1l
Aig1
Aj011932.1
Ak2
Ak4
Ak5
Ak9
Akap1
Akap10
Akap13
Akap2
Akirin1
Akr1a1
Akr1b15
Akr1c2
Akt1
Al008718.1
Al008726.1
Al021068.1
Al021392.1
Al021578.1
Al022318.1
Al022326.1
Al023693.1
Al023802.1
Al031123.1
Al031229.1
Al031428.1
Al031602.1
Al031665.1
Al031708.1
Al031847.2
Al033527.3
Al034346.1
Al034374.1
Al035078.4
Al035427.1
Al035661.1
Al049594.1
Al049697.1
Al049780.2
Al049795.1
Al049840.2
Al049840.3
Al050320.1
Al078605.1
Al078644.2
Al080250.1
Al080313.2
Al080315.1
Al080317.1
Al096865.1
Al096869.2
Al109615.2
Al109628.1
Al109917.1
Al109976.1
Al117187.1
Al117341.1
Al118558.3
Al121578.3
Al121655.1
Al121832.1
Al121845.3
Al121895.1
Al121906.2
Al121987.1
Al121992.1
Al132642.2
Al132655.3
Al132712.1
Al132780.2
Al132855.1
Al132989.2
Al133153.1
Al133153.2
Al133240.1
Al133338.1
Al133351.3
Al133387.1
Al133444.1
Al136040.1
Al136295.1
Al136366.1
Al136982.7
Al137025.1
Al137026.2
Al137060.1
Al137782.1
Al137847.1
Al138760.1
Al138878.1
Al138916.1
Al138976.1
Al139008.2
Al139035.1
Al139099.1
Al139125.1
Al139158.2
Al139184.1
Al139246.5
Al139274.1
Al157392.1
Al157392.5
Al157414.1
Al157770.1
Al157823.1
Al158070.2
Al158151.1
Al158151.3
Al158198.1
Al158212.2
Al158847.1
Al160171.1
Al160286.1
Al160291.1
Al160408.1
Al160411.1
Al161725.1
Al161757.4
Al161896.1
Al161937.1
Al162171.1
Al162171.2
Al162231.1
Al162231.2
Al162231.3
Al162274.2
Al162377.1
Al162425.1
Al162464.2
Al162595.2
Al353597.1
Al353597.3
Al353621.2
Al353662.2
Al353680.1
Al353747.4
Al353795.2
Al354733.1
Al354798.1
Al354811.1
Al354824.1
Al354861.3
Al355388.2
Al355810.1
Al355864.1
Al355877.1
Al355916.3
Al355987.4
Al355987.5
Al355990.1
Al356019.1
Al356020.1
Al356309.2
Al356599.1
Al357078.3
Al357559.1
Al357673.2
Al358113.1
Al358334.2
Al358334.3
Al358613.3
Al358933.1
Al358972.1
Al359182.1
Al359258.2
Al359258.3
Al359265.3
Al359532.1
Al359878.1
Al359880.1
Al359922.1
Al359979.2
Al360182.2
Al365205.1
Al365295.1
Al390205.1
Al390318.1
Al390835.1
Al390866.1
Al391069.2
Al391262.1
Al391645.1
Al391832.1
Al391832.2
Al391839.1
Al391839.2
Al392003.2
Al392172.1
Al442071.1
Al445209.1
Al445228.2
Al445472.1
Al445646.1
Al449423.1
Al450043.1
Al450163.1
Al450992.1
Al451069.2
Al451085.1
Al451085.2
Al451123.1
Al512274.1
Al512422.1
Al512430.4
Al512598.1
Al512598.2
Al512599.1
Al512625.3
Al512662.2
Al513165.2
Al513485.1
Al513542.1
Al589987.1
Al590004.2
Al590617.2
Al590627.1
Al590627.2
Al590652.1
Al590664.1
Al590666.4
Al590764.2
Al590999.1
Al591167.1
Al591503.1
Al591767.3
Al591806.1
Al591846.1
Al592146.1
Al592293.1
Al592430.2
Al596223.1
Al596257.1
Al603832.3
Al606537.1
Al606760.1
Al606760.3
Al627422.2
Al645924.1
Al645941.3
Al662791.1
Al662797.1
Al672291.1
Al691403.2
Al691482.3
Al713922.2
Al731569.1
Al844908.2
Al845472.2
Al928654.2
Alas1
Alas2
Alcam
Aldh1a3
Aldh3a2
Aldh3b1
Alg10b
Alg11
Alg13
Alg1l13p
Alg3
Alkbh3
Alox15
Alox5
Alpk1
Ambra1
Amer3
Amotl1
Ampd3
Amt
Amz1
Anapc2
Anapc4
Ank2
Ank3
Ankar
Ankmy2
Ankrd11
Ankrd13a
Ankrd19p
Ankrd2
Ankrd29
Ankrd34a
Ankrd49
Ankrd6
Anln
Anp32a
Anp32b
Antxrl
Anxa2
Anxa3
Anxa4
Anxa6
Anxa9
Aox1
Aox2p
Ap000266.1
Ap000438.1
Ap000438.2
Ap000439.1
Ap000442.1
Ap000553.1
Ap000757.1
Ap000769.2
Ap000785.2
Ap000866.2
Ap000867.1
Ap000867.2
Ap000889.2
Ap000894.2
Ap000902.1
Ap000916.1
Ap000943.3
Ap001043.1
Ap001107.9
Ap001178.1
Ap001207.3
Ap001208.2
Ap001267.4
Ap001363.2
Ap001468.1
Ap001528.1
Ap001574.1
Ap001582.1
Ap001783.1
Ap001816.1
Ap001825.1
Ap001931.1
Ap002373.1
Ap002381.2
Ap002754.1
Ap002800.1
Ap002851.1
Ap002856.2
Ap002884.1
Ap002981.1
Ap002992.1
Ap003031.1
Ap003065.1
Ap003097.1
Ap003119.1
Ap003119.2
Ap003390.1
Ap003419.3
Ap003469.2
Ap003469.4
Ap003680.1
Ap004782.1
Ap005131.1
Ap006248.2
Ap006248.5
Ap1g1
Ap1s1
Ap2a2
Ap2s1
Ap3m2
Ap3s1
Ap4e1
Ap5m1
Apbb3
Apc
Apc2
Api5
Apoa1-as
Apol4
Apold1
Apom
Appl2
Aptr
Aqp4-as1
Aqp7
Areg
Arf4
Arf5
Arfgap1
Arg2
Arhgap24
Arhgap26
Arhgap27
Arhgap28
Arhgap31
Arhgap36
Arhgap40
Arhgap42
Arhgap5
Arhgef10
Arhgef12
Arhgef16
Arhgef25
Arhgef26
Arhgef39
Arhgef7
Arid1a
Arid1b
Arid2
Arid3a
Arid5a
Arid5b
Arih1
Arl13b
Arl14ep
Arl5c
Arl6ip6
Arl8a
Arl8b
Arl9
Armc2
Armc3
Armcx5
Armcx5-gprasp2
Armh3
Armt1
Arnt
Arpc2
Arpc4
Arpc4-ttll3
Arpc5l
Arrdc1
Arrdc1-as1
Arse
Arsg
Arsj
Arv1
Arx
Asah1
Asap1
Asap2
Asb15
Asb7
Ascc1
Asic3
Aspscr1
Asxl1
Atat1
Atf3
Atg101
Atg16l2
Atg4b
Atg4d
Atl1
Atl3
Atp10d
Atp11a
Atp12a
Atp13a2
Atp1a1
Atp1b3
Atp23
Atp2a2
Atp2b4
Atp6ap2
Atp6v0a1
Atp6v1d
Atp8a2p2
Atp8b2
Atp9a
Atraid
Atxn1
Atxn7l1
Atxn7l2
Auts2
Aven
Avpr2
Axl
Azin1-as1
B2m
B3galt4
B3gnt10
B3gnt2
B3gnt3
B3gnt5
B4galnt1
B4galt7
B9d2
Bad
Bahcc1
Baiap2l1
Baiap3
Banf1
Bank1
Banp
Barhl1
Barx1
Batf
Baz2a
Bbip1
Bbof1
Bbs4
Bbs5
Bbx
Bcam
Bcas4
Bcdin3d-as1
Bcl2l2
Bcl2l2-pabpn1
Bcl7a
Bcorl1
Bcr
Bcrp2
Bcrp8
Bcs1l
Bdkrb1
Bend7
Bfsp2-as1
Bhlha9
Bhlhe23
Bhlhe40
Bhlhe41
Bicd1
Bicdl1
Bicral
Bin2
Birc3
Blnk
Blvra
Blzf1
Bmf
Bmf-as1
Bmi1
Bmp1
Bmp2k
Bmper
Bmpr1b
Bmpr2
Bms1p21
Bnc2-as1
Bnip3
Bnipl
Bola2p3
Bola3-as1
Borcs5
Bpgm
Bphl
Bpifa4p
Bptf
Brd2
Brf1
Bri3
Brms1
Brpf1
Brwd1-as1
Brwd1-as2
Brwd1p2
Bsg
Bspry
Btaf1
Btbd19
Btf3
Btf3l4
Btf3p13
Btn3a3
Btnl9
Bub3
Bx322234.1
Bx322559.1
Bx322562.1
Bx470102.1
Bysl
Bzw2
C10orf25
C10orf53
C11orf1
C11orf49
C11orf88
C12orf29
C12orf43
C15orf56
C16orf45
C17orf100
C17orf51
C17orf53
C17orf58
C17orf64
C18orf21
C18orf25
C1galt1
C1orf105
C1orf159
C1orf162
C1orf185
C1orf198
C1orf21
C1orf220
C1orf232
C1orf53
C1orf94
C1qbp
C1qtnf1
C1qtnf1-as1
C1qtnf6
C1qtnf9b
C1rl-as1
C2
C20orf204
C2cd4a
C2orf40
C2orf81
C2orf91
C3orf14
C4orf33
C4orf50
C5orf38
C5orf51
C5orf56
C5orf66
C6orf203
C6orf58
C6orf89
C7orf26
C8orf31
C8orf34
C8orf37-as1
C8orf82
C9orf139
C9orf24
C9orf3
Ca12
Ca2
Cab39l
Cabcoco1
Cables1
Cacna1d
Cacna1g
Cacna2d3
Cacnb3
Cald1
Calm1
Calml3-as1
Calml5
Calr
Calr4p
Camk1d
Camk2b
Camlg
Camp
Cap1
Cap2
Capg
Capn1
Capn13
Capn7
Caprin1
Capza2
Card14
Card19
Card9
Carmil2
Cars
Cartpt
Casc4
Casd1
Casp3
Casp7
Casp8
Casr
Cast
Casz1
Catip
Catspere
Cav2
Cblc
Cbll1
Cbr3-as1
Cbwd5
Cbx3p6
Cbx8
Ccdc107
Ccdc117
Ccdc126
Ccdc136
Ccdc15
Ccdc159
Ccdc162p
Ccdc171
Ccdc172
Ccdc174
Ccdc183
Ccdc185
Ccdc190
Ccdc192
Ccdc30
Ccdc33
Ccdc39
Ccdc40
Ccdc47
Ccdc57
Ccdc61
Ccdc69
Ccdc7
Ccdc77
Ccdc85b
Ccdc86
Ccdc88b
Ccdc88c
Ccdc91
Ccdc97
Ccdc9b
Ccn1
Ccna1
Ccnb1
Ccnd1
Ccndbp1
Ccne1
Ccp110
Ccr12p
Ccr3
Ccr6
Ccrl2
Cd22
Cd274
Cd276
Cd46
Cd55
Cd82
Cd9
Cdc123
Cdc14a
Cdc25b
Cdc34
Cdc37l1
Cdc40
Cdc42bpa
Cdc42ep4
Cdc42se2
Cdc7
Cdc73
Cdcp2
Cdh11
Cdh20
Cdh23
Cdh26
Cdhr1
Cdhr5
Cdiptosp
Cdk17
Cdk18
Cdk9
Cdkl3
Cdkl4
Cdkn2aip
Cdkn2b-as1
Cdkn2c
Cdkn3
Cds1
Cds2
Cdt1
Cdv3
Cdx1
Cdx2
Ceacam19
Cebpa-dt
Cecr2
Cecr9
Celf2
Celf3
Celsr2
Cemip
Cemip2
Cenpa
Cenph
Cenpw
Cep112
Cep126
Cep135
Cep170b
Cep350
Cep57l1
Cep83
Cep95
Cept1
Cerna3
Cers2
Cfap206
Cfap299
Cfap54
Cfap61
Cfap65
Cfap73
Cfap99
Chac1
Champ1
Chd1l
Chd2
Chd3
Chgb
Chi3l2
Chit1
Chmp1ap1
Chn1
Chn2
Chodl
Chpf2
Chpt1
Chrac1
Chrd
Chrm1
Chrm3
Chrm5
Chrna5
Chst11
Chst12
Chst15
Chst7
Chtf18
Ciart
Cib2
Cib3
Cisd3
Cish
Ciz1
Cks1b
Clcn3
Clcn4
Clcn6
Cldn12
Cldn2
Cldn23
Cldn4
Clec16a
Clecl1
Clic3
Clic5
Clip2
Clip4
Clmn
Clmp
Cln3
Clp1
Clpp
Clptm1l
Clspn
Clstn3
Clta
Clvs1
Clvs2
Clybl
Cmahp
Cmas
Cmbl
Cmss1
Cmtr1
Cnbd2
Cnn3
Cnot10
Cnot6
Cnot8
Cnp
Cnpy1
Cntnap2
Cntnap4
Cntnap5
Col12a1
Col16a1
Col18a1
Col23a1
Col28a1
Col4a2
Col5a3
Col9a2
Col9a3
Commd1
Commd3
Commd3-bmi1
Comt
Comtd1
Copa
Copb2
Cops4
Cops7a
Cops7b
Copz1
Coq10a
Coq6
Coq7
Coro1a
Coro2a
Coro2b
Coro6
Coro7
Cox6cp13
Cpe
Cpeb2
Cplx1
Cpm
Cpne2
Cpne4
Cpq
Cps1
Cpsf1
Cr2
Cracr2a
Cradd
Cramp1
Crat
Crb2
Crebbp
Crebl2
Creld2
Crip2
Crisp1
Crispld2
Crkl
Crlf1
Crocc
Crtc3
Crybb2p1
Crybg1
Crygn
Crym
Crym-as1
Csad
Csf1
Csgalnact1
Csk
Csmd3
Csnk1a1p1
Cspp1
Csrnp1
Csrp1
Ctage1
Ctage3p
Ctage7p
Ctbp1-dt
Ctc1
Ctcf
Ctdsp1
Ctdspl
Ctf1
Cthrc1
Ctnna2
Ctnnb1
Ctnnbl1
Ctnnd1
Ctnnd2
Ctsa
Ctsh
Cttn
Cttnbp2
Ctu2
Ctxn2
Cul4b
Cux1
Cwc25
Cxcl12
Cxorf65
Cxxc4-as1
Cxxc5
Cyb561
Cyb561d1
Cyb5r1
Cyb5r2
Cyfip2
Cyp1b1
Cyp1b1-as1
Cyp2f2p
Cyp3a7
Cyp46a1
Cyp4b1
Cyp4f23p
Cyp4f3
Cyp4f8
Cyp51a1-as1
Cyp7b1
Cys1
Cystm1
Daam1
Dab2
Dab2ip
Dancr
Dap3
Dapk1
Dapl1
Dars-as1
Dazap1
Dbn1
Dcaf10
Dcaf4
Dclre1cp1
Dcst2
Dctn3
Dcxr-dt
Ddhd2
Ddit4
Ddit4-as1
Ddr1
Ddx19b
Ddx31
Ddx46
Ddx47
Ddx5
Ddx50
Ddx54
Ddx55
Ddx60l
Decr2
Def8
Dennd2a
Dennd3
Dennd4c
Dennd5b
Depdc1-as1
Depdc7
Dera
Dgat2
Dgat2l7p
Dgcr8
Dgke
Dgkh
Dglucy
Dhdh
Dhrs13
Dhrs4
Dhx30
Diaph2
Dipk1b
Dipk2a
Dis3l
Disp2
Dkk1
Dld
Dlg3
Dlg3-as1
Dlg5-as1
Dlgap1
Dlgap1-as1
Dlgap1-as2
Dlgap4
Dll4
Dlst
Dlx1
Dlx3
Dlx6
Dm1-as
Dmc1
Dmkn
Dmpk
Dmrt1
Dmrt2
Dmrta2
Dmtf1
Dmwd
Dmxl1
Dnaaf1
Dnaaf5
Dnah11
Dnah14
Dnah17
Dnai1
Dnaja4
Dnajb12
Dnajb2
Dnajb5
Dnajc10
Dnajc16
Dnajc19p1
Dnajc22
Dnajc25
Dnajc25-gng10
Dnajc3
Dnajc5
Dnajc5b
Dnajc6
Dnajc9
Dnajc9-as1
Dnase1
Dnase1l2
Dnm2
Dock6
Dock9-dt
Dok5
Dok7
Dop1b
Dpcd
Dph1
Dpp6
Dpy19l4
Dpy30
Dpyd-as1
Dpys
Dpysl2
Dr1
Draic
Drap1
Drd5
Drg1
Drg2
Dscaml1
Dsg2
Dst
Dtd1
Dtna
Dtwd1
Duoxa2
Dusp12
Dusp14
Dusp27
Dusp28
Dut
Dutp3
Dux4l50
Dym
Dync1i1
Dync1i2
Dynll1p4
Dyrk3
Dysf
E2f3
E2f4
E2f6
E4f1
Eaf1
Ebag9
Ebf4
Ech1
Ect2l
Edc4
Edem1
Eef1a1p25
Eef1akmt3
Eef1dp1
Eef1e1p1
Eefsec
Efcab7
Efhc1
Efhd1
Efna1
Egf
Ehbp1
Ehbp1l1
Ehd1
Ehmt1
Eif1
Eif2ak4
Eif2s3
Eif3f
Eif4a2
Eif4e1b
Eif4e2
Eif4e3
Eif4g3
Eif4h
Eif5b
Elavl3
Elf3
Elmod2
Eln
Elobp3
Elovl5
Eme1
Eml1
Eml2
Eml6
En1
Eno2
Enosf1
Enpp3
Ensa
Entpd2
Eomes
Epas1
Epb41l1
Epc2
Epcam
Epha1
Epha3
Ephb1
Ephb4
Ephb6
Ephx2
Epn2
Epn3
Erap2
Erbb2
Erbb3
Erbin
Ercc4
Ercc5
Ereg
Ergic1
Erhp2
Eri3
Ericd
Erlnc1
Ern1
Erp29
Ervmer34-1
Ervw-1
Espl1
Esr1
Esr2
Esrp1
Esyt1
Etfdh
Etnk2
Etv3
Etv6
Evc
Evl
Exo1
Exoc1l
Exoc3
Exoc3l1
Exoc3l4
Exog
Exosc10
Exosc2
Exosc9
Extl3
Ezr
F2rl1
F7
Faah
Fabp5
Fabp5p3
Fabp7
Faim2
Fam102a
Fam110b
Fam111a
Fam120aos
Fam122a
Fam131a
Fam133a
Fam13c
Fam162a
Fam171b
Fam172a
Fam186a
Fam189b
Fam193a
Fam198b-as1
Fam19a3
Fam207a
Fam20c
Fam216a
Fam219b
Fam222a
Fam228b
Fam229a
Fam229b
Fam234b
Fam237a
Fam32cp
Fam3b
Fam47e
Fam53b
Fam53c
Fam83a
Fam84a
Fam86b3p
Fam98b
Fancc
Fanci
Far1
Farp1
Fars2
Faxdc2
Fbll1
Fbln2
Fbxl16
Fbxl5
Fbxo10
Fbxo21
Fbxo22
Fbxo25
Fbxo34
Fbxo36
Fbxo38
Fbxo3-dt
Fbxo41
Fcmr
Fcrlb
Fdxr
Fer1l4
Ferd3l
Fezf1
Fezf1-as1
Ffar2
Ffar4
Fgd3
Fgf11
Fgf12-as2
Fgf12-as3
Fgf14
Fgf14-as2
Fgf9
Fgfr2
Fgfr3
Fggy
Fhad1
Fhdc1
Fhit
Fhl1
Fibp
Fig4
Filip1l
Fkbp14
Fkbp2
Fkbp4
Fli1
Flrt2
Fmc1-luc7l2
Fmn1
Fmo1
Fmo9p
Fnbp1
Fnbp1p1
Fnip2
Fntap2
Fos
Fosl2
Foxa1
Foxa2
Foxb1
Foxb2
Foxd1
Foxk2
Foxl1
Foxn2
Foxn3-as1
Foxp1
Foxp2
Foxp4
Fpgs
Frmd3
Frmd4a
Frmd6
Frmpd1
Frs2
Fry
Fsip2
Fst
Fstl5
Fth1
Ftlp3
Ftsj1
Fubp3
Fundc2
Furin
Fut1
Fxn
Fxr1
Fyco1
Fyttd1
Fzd2
Fzd6
Fzd8
G2e3
G3bp1
Gabarap
Gabbr1
Gabbr2
Gabpb1-as1
Gabrg2
Gabrp
Gad2
Gadd45g
Galnt1
Galnt10
Galnt12
Galnt16
Galnt7
Galntl6
Galr3
Galt
Gan
Ganc
Gap43
Gapvd1
Gar1
Garem2
Garnl3
Gars-dt
Gas1rr
Gas2l1
Gata2
Gata6
Gatb
Gbp3
Gcn1
Gcnt1
Gcnt2
Gcom1
Gda
Gdap1l1
Gdf15
Gdpd2
Gdpd3
Gdpd5
Gemin7
Get4
Gfm1
Gfod1
Gfpt2
Gga1
Gga2
Ggt1
Ghrhr
Gigyf2
Gins1
Git1
Git2
Gjb3
Glb1l3
Glipr1l1
Glis3
Glod5
Glrb
Glrx
Glrx3
Glyatl1
Glyctk
Gmpr
Gnai1
Gnai2
Gnal
Gnas
Gnb2
Gnl3
Gnl3lp1
Gnpda1
Gnptab
Gnptg
Golga2p5
Gorab
Gorasp1
Got2p3
Gpc1
Gpc2
Gpcpd1
Gpd1l
Gpn3
Gpnmb
Gpr107
Gpr135
Gpr137
Gpr158
Gpr160
Gpr162
Gprc5a
Gprc5c
Gpsm2
Gpsm3
Gpx2
Gpx8
Gramd1c
Gramd2b
Grasp
Grb7
Greb1
Grhl1
Grhl2
Grhl3
Gria2
Grid2
Grifin
Grik3
Grk5
Grk5-it1
Grm3
Grp
Grxcr2
Gsap
Gse1
Gsg1
Gstcd
Gsto2
Gstp1
Gsx2
Gtf2a2
Gtf2e2
Gtf2h3
Gtf2ip7
Gtf3a
Gtpbp10
Gucy2gp
Gys1
H2afz
H3.y
Hacd2
Hadh
Haglr
Hal
Hand2
Hand2-as1
Has2-as1
Hat1
Haus1
Hcar1
Hcfc2
Hcg15
Hcg27
Hcp5
Hdac1
Hdac11-as1
Hdac2-as2
Hdac3
Heatr5b
Hebp2
Hectd3
Hecw2
Hecw2-as1
Helt
Herc5
Hes2
Hexa
Hey1
Hey2
Hhatl-as1
Hhex
Hic1
Hif1a-as2
Hif3a
Higd1ap5
Higd1ap9
Hikeshi
Hilpda
Hils1
Hip1r
Hipk1
Hist1h1d
Hist1h2ac
Hist1h2bc
Hist1h3e
Hist1h3g
Hist2h2ac
Hivep1
Hk1
Hla-dqa1
Hla-f
Hltf-as1
Hlx
Hm13
Hmces
Hmcn1
Hmga1
Hmga2
Hmgb1p41
Hmgb1p50
Hmgn2
Hmgn3p1
Hmox1
Hmox2
Hnf4a-as1
Hnf4g
Hnrnpa1p30
Hnrnpl
Hnrnpm
Hnrnpul1
Homer3-as1
Hotairm1
Hottip
Hoxa1
Hoxa11
Hoxa11-as
Hoxa13
Hoxa3
Hoxa-as2
Hoxb1
Hoxb3
Hoxb6
Hoxc10
Hoxc6
Hoxc9
Hoxc-as3
Hoxd11
Hoxd12
Hoxd3
Hps1
Hrc
Hrh1
Hrh2
Hs6st1
Hsd11b2
Hsd17b14
Hsd17b4
Hsp90ab1
Hspa9
Hspbap1
Hspe1
Hspe1-mob4
Htatsf1p2
Htr1a
Htr2a
Htr5a
Htr5a-as1
Htt
Hus1b
Hyal2
Hypk
Iatpr
Ice1
Icmt
Id1
Id3
Ide
Idh1-as1
Idh3a
Idi2-as1
Idua
Ier5l
Ifi16
Ifitm9p
Ifnwp19
Ifrd1
Ift122
Ift43
Ift46
Ift74
Igdcc4
Igf1r
Igf2-as
Igf2bp1
Igha1
Igha2
Ighmbp2
Ighv4-80
Ighv7-81
Ighviii-5-2
Igkv1or2-3
Ikbkb
Ikbkg
Il10ra
Il11ra
Il16
Il17d
Il18r1
Il1r1
Il1rn
Il2
Il24
Il36rn
Il4r
Il6
Il6st
Ilk
Imp4
Inafm2
Inava
Ing2
Ing3
Inha
Inpp5a
Inpp5d
Insl4
Insyn1-as1
Ints12
Ints9
Iqank1
Iqcc
Iqcj-schip1
Iqcj-schip1-as1
Iqck
Iqcn
Iqgap2
Iqsec3p1
Ireb2
Irf2bp2
Irf9
Irs1
Isyna1
Itfg2
Itfg2-as1
Itga1
Itga10
Itga2
Itga6
Itgb1
Itgb1-dt
Itgb4
Itgb5
Itih6
Itm2a
Itpr1
Itprip
Jade1
Jag1
Jam3
Jaml
Jarid2
Jpx
Jrk
Kalrn
Kank1
Kat7
Katnal2
Kazald1
Kbtbd8
Kcnab1
Kcnc1
Kcnh3
Kcnh8
Kcnj5
Kcnk1
Kcnk2
Kcnma1
Kcnn1
Kcnn2
Kcnq1dn
Kcnq5
Kcnt1
Kctd11
Kctd5
Kctd6
Kdm1a
Kdm3a
Kdm4b
Kdm5a
Kdm6b
Kdm7a-dt
Keap1
Kel
Khnyn
Kiaa0232
Kiaa0319l
Kiaa0556
Kiaa1191
Kiaa1211
Kiaa1211l
Kiaa1217
Kiaa1324
Kiaa1328
Kiaa1586
Kiaa2012-as1
Kiaa2026
Kif12
Kif1b
Kif20b
Kif2c
Kif5c
Kif9
Kif9-as1
Kifc2
Kirrel1
Kirrel3-as3
Klc1
Klf10
Klf13
Klf3
Klf6
Klhdc4
Klhdc7a
Klhl17
Klhl20
Klhl24
Klhl33
Klhl35
Klhl4
Klhl5
Klhl7
Klk7
Klrc3
Klrg2
Kmt2a
Kmt2d
Kmt2e
Kmt2e-as1
Kpna6
Kpnb1
Kremen2
Krt12
Krt127p
Krt18
Krt18p15
Krt18p46
Krt39
Krt7
Krt77
Krt7-as
Krt8
Krt86
Krtap5-11
Krtap5-14p
Krtdap
Ksr1
Ktn1
Ktn1-as1
Kxd1
Lad1
Lag3
Lama3
Lamb1
Lamc2
Lamtor5-as1
Large2
Larp1
Larp7
Lasp1
Lbx1
Lcep1
Lck
Lcn6
Lcor
Lcp2
Ldha
Lekr1
Lepr
Leprot
Letm2
Lfng
Lgals1
Lgals2
Lgals3
Lgalsl
Lgr6
Lhfpl4
Lhpp
Lhx1
Lhx3
Lhx9
Lima1
Limch1
Limk2
Lims1
Lin7b
Linc00111
Linc00112
Linc00240
Linc00261
Linc00332
Linc00365
Linc00404
Linc00426
Linc00449
Linc00475
Linc00479
Linc00536
Linc00592
Linc00599
Linc00606
Linc00607
Linc00620
Linc00634
Linc00638
Linc00643
Linc00682
Linc00689
Linc00869
Linc00879
Linc00881
Linc00885
Linc00886
Linc00887
Linc00888
Linc00901
Linc00928
Linc00933
Linc00941
Linc00957
Linc00960
Linc00963
Linc00982
Linc01023
Linc01060
Linc01082
Linc01085
Linc01089
Linc01102
Linc01118
Linc01119
Linc01126
Linc01132
Linc01138
Linc01146
Linc01152
Linc01165
Linc01166
Linc01186
Linc01187
Linc01197
Linc01206
Linc01213
Linc01218
Linc01220
Linc01237
Linc01266
Linc01291
Linc01300
Linc01322
Linc01332
Linc01351
Linc01374
Linc01391
Linc01411
Linc01438
Linc01488
Linc01497
Linc01509
Linc01517
Linc01529
Linc01588
Linc01595
Linc01607
Linc01641
Linc01644
Linc01664
Linc01701
Linc01728
Linc01733
Linc01750
Linc01780
Linc01814
Linc01816
Linc01833
Linc01863
Linc01876
Linc01881
Linc01896
Linc01920
Linc01937
Linc01960
Linc01972
Linc01977
Linc01978
Linc01990
Linc01994
Linc02022
Linc02024
Linc02028
Linc02038
Linc02068
Linc02157
Linc02183
Linc02188
Linc02202
Linc02217
Linc02223
Linc02243
Linc02288
Linc02289
Linc02293
Linc02298
Linc02343
Linc02356
Linc02408
Linc02473
Linc02487
Linc02521
Linc02532
Linc02533
Linc02611
Linc02614
Linc02615
Linc02635
Linc02640
Linc02669
Lingo1-as2
Lipe-as1
Llgl2
Lman1l
Lmcd1
Lmna
Lmntd1
Lmntd2
Lmo4
Lmo7
Lmx1b
Lnp1
Lnpep
Lonp2
Loxl1-as1
Lpar5
Lpcat4
Lpin1
Lpp
Lrat
Lrfn5
Lrg1
Lrig2
Lrp1
Lrp10
Lrp3
Lrp4
Lrrc23
Lrrc27
Lrrc32
Lrrc36
Lrrc37a5p
Lrrc3b
Lrrc49
Lrrc59
Lrrc8e
Lrrd1
Lrrfip1
Lrrk1
Lrrk2
Lrsam1
Lsm14a
Lsm2
Lsm3p2
Lsp1
Lss
Ltbp1
Ltbp3
Ltbp4
Ltbr
Ltc4s
Lucat1
Luzp2
Lxn
Ly6e
Ly6e-dt
Ly6g6c
Lyl1
Lypd6
Lyplal1
Lyrm7
Lzic
Maats1
Macrod1
Madd
Mafk
Maftrr
Maged2
Magi2-as3
Magi3
Malat1
Malt1
Man1a2
Man1c1
Maneal
Map1b
Map1lc3a
Map2k5
Map3k10
Map3k2-dt
Map3k3
Map4k3-dt
Map4k4
Map7d1
Mapk10
Mapk14
Mapk1ip1l
Mapk4
Mapk8
Mapkap1
Mapkapk3
Mapkbp1
Mapt
Mapt-it1
March10
March6
March7
March9
Mark1
Mark2
Mark4
Marveld2
Mast1
Mast4
Mast4-as1
Mat2a
Mau2
Mavs
Mbd1
Mbd6
Mbnl3
Mc1r
Mccc2
Mcf2l
Mcf2l2
Mcidas
Mcm10
Mcm3ap-as1
Mcoln1
Mcrip2
Mdfi
Mdh2
Me2
Me3
Meaf6
Mecom
Mecr
Med13l
Med15
Med16
Med17
Med25
Med29
Med30
Mef2c-as1
Mef2c-as2
Meg8
Mei4
Meis1
Meis1-as2
Metap1
Metap1d
Mettl15
Mettl27
Mettl7ap1
Mettl7b
Mfn1
Mfsd1
Mfsd2b
Mfsd3
Mfsd5
Mfsd6
Mgat1
Mgat2
Mgrn1
Mgst1
Mgst3
Mib1
Mib2
Mical2
Micb
Micos10
Micos10-nbl1
Micu3
Midn
Mier1
Mindy4
Mios
Mir10a
Mir1199
Mir1207
Mir124-2
Mir124-2hg
Mir1252
Mir1273c
Mir1293
Mir130a
Mir130b
Mir1469
Mir1538
Mir155hg
Mir203a
Mir203b
Mir2277
Mir23a
Mir24-2
Mir27a
Mir301b
Mir3150a
Mir3150b
Mir3150bhg
Mir3166
Mir3175
Mir3188
Mir3199-1
Mir3199-2
Mir31hg
Mir320b2
Mir326
Mir330
Mir3614
Mir3681hg
Mir3936hg
Mir424
Mir4258
Mir4269
Mir4323
Mir4429
Mir4434
Mir4442
Mir4448
Mir4449
Mir4469
Mir4472-2
Mir4477b
Mir4492
Mir4505
Mir4513
Mir4530
Mir4674
Mir4707
Mir4708
Mir4738
Mir4761
Mir4767
Mir4781
Mir4783
Mir4785
Mir484
Mir4999
Mir5001
Mir503
Mir503hg
Mir5093
Mir5187
Mir548h1
Mir550a2
Mir550b2
Mir5580
Mir563
Mir5684
Mir5694
Mir5700
Mir5708
Mir587
Mir6070
Mir6084
Mir6090
Mir6125
Mir623
Mir6775
Mir6787
Mir6811
Mir6872
Mir7156
Mir7-3
Mir7-3hg
Mir7704
Mir7976
Mir924
Mir9-3hg
Mir99ahg
Misp3
Mitf
Mixl1
Mkln1-as
Mkrn1
Mkrn2
Mkx
Mkx-as1
Mllt10
Mllt11
Mllt6
Mlnr
Mlph
Mmaa
Mme
Mmp11
Mmp14
Mmp25
Mmp25-as1
Mmp9
Mn1
Mnat1
Mnd1
Mnx1
Mogat1
Mok
Morc3
Morf4l1
Morf4l2-as1
Mosmo
Mospd2
Mov10
Mpdz
Mpeg1
Mpg
Mphosph10
Mphosph9
Mpig6b
Mpp5
Mppe1
Mprip
Mpv17
Mreg
Mrm2
Mroh1
Mrpl15p1
Mrpl20p1
Mrpl30
Mrpl30p1
Mrpl34
Mrpl35p2
Mrpl40
Mrpl42p2
Mrpl43
Mrpl45
Mrpl48
Mrpl53p1
Mrps11
Mrps16
Mrps18c
Mrps2
Mrps30-dt
Mrvi1-as1
Ms4a14
Ms4a7
Msantd3
Msh5
Msh5-sapcd1
Msh6
Msi2
Msrb3
Mt1f
Mt3
Mta1
Mta3
Mtap
Mtbp
Mtcl1
Mtdh
Mtf2
Mtfr1l
Mthfd2p7
Mtmr2
Mtmr7
Mtmr9
Mtnd5p5
Mto1
Mtrnr2l1
Mttp
Mturn
Mtus1
Mtus2
Mtx2
Mvk
Mxd3
Mxi1
Myadm
Mycbp2
Mycbpap
Myh14
Myl12b
Mylpf
Myo15b
Myo16
Myo19
Myo3b-as1
Myo6
Myo9a
Myrfl
Myrip
Myzap
N4bp2
NA
Naalad2
Naaladl2
Nab1
Nabp2
Naca
Naca4p
Nacc2
Nadsyn1
Nagk
Nalt1
Nanog
Napg
Nat8b
Nat9
Nav2
Nav2-as2
Nav3
Nbdy
Nbeal2
Nbl1
Nbpf14
Nbpf3
Nbr1
Ncam1
Ncam2
Ncapd2p1
Ncbp2l
Ncf4
Nckap5-as2
Nckap5l
Ncoa1
Ncoa3
Ncoa4p4
Ncor1
Ncr3lg1
Nde1
Ndel1
Ndfip2
Ndrg1
Ndrg4
Ndst1
Ndst1-as1
Ndst3
Ndufa3p3
Ndufaf6
Ndufb10
Ndufb3
Ndufb5
Ndufb9
Ndufc1
Ndufs2
Ndufs4
Ndufs6
Neat1
Nebl-as1
Necab1
Necab3
Nedd1
Nedd4l
Nedd8
Nefhp1
Nefm
Nek10
Nek11
Nelfb
Nenf
Neu3
Neurl1
Nf2
Nfasc
Nfat5
Nfatc2
Nfatc4
Nfia
Nfkb1
Nfkb2
Nfkbib
Nfkbie
Nfkbil1
Nfkbiz
Ngdn
Ngfr
Nhlrc4
Nhs
Nhsl1
Nif3l1
Nifkp1
Nipal4
Nipsnap2
Nit2
Nkain1
Nkd1
Nkila
Nkx2-1
Nlgn1
Nlrc5
Nmb
Nmd3
Nmnat1
Nmnat3
Nmt1
Nob1
Noc4l
Noct
Nol4
Nolc1
Nop14
Nop14-as1
Nova1
Noxa1
Npas4
Npepps
Npnt
Nprl3
Npy
Npy1r
Nr1d2
Nr1h3
Nr2c2
Nr2e1
Nr2f2
Nr2f2-as1
Nr4a2
Nr4a3
Nr5a1
Nrk
Nrm
Nrp2
Nrsn2
Nrxn3
Nsa2
Nsd3
Nsun6
Nt5c2
Ntan1p1
Nthl1
Ntm
Ntn3
Ntng1
Ntrk1
Nuak2
Nucb2
Nudt16p1
Nuf2
Nup107
Nup210l
Nus1p2
Nutf2
Nutm2a-as1
Nvl
Nxnl2
Nxpe3
Nxph1
Nxph3
Nyap2
Nyx
Oaf
Oas3
Obscn
Obsl1
Ociad1
Ociad2
Odf2
Ogdh
Ogfod3
Ogt
Olfm1
Olfml3
Olmalinc
Oosp1p1
Oosp1p2
Opa1
Opalin
Opcml-it2
Opn3
Oprm1
Optn
Or7e122p
Or7e46p
Or7e91p
Or7e94p
Orai1
Osbp2
Osbpl9
Oscp1
Osgin1
Osr1
Ostf1p1
Otop2
Otp
Otub1
Otud6b
Otx1
Otx2
Otx2-as1
Ovol1
Oxgr1
Oxtr
P2ry2
P2ry6
P3h2
P3h4
P4htm
Pa2g4
Pabpc1
Pabpc1l
Pacerr
Pacrg
Pacs1
Pacsin1
Pacsin2
Pah
Paics
Pak2
Pak3
Pak4
Pak6
Palld
Palm
Palm2
Pam
Panx1
Paqr4
Pard3-as1
Pard3b
Parp14
Parva
Patj
Patl2
Paupar
Pawr
Pawrp1
Pax2
Pax3
Pax6
Pax7
Pax9
Paxbp1-as1
Pbx1
Pcat6
Pcbp1-as1
Pcbp2
Pcbp3
Pcbp4
Pccb
Pcdh8p1
Pcdha11
Pcdhac2
Pcdhb2
Pced1b
Pcolce
Pcolce-as1
Pcoth
Pcsk1n
Pcsk2
Pcsk5
Pcyox1l
Pde3a
Pde3b
Pde7a
Pdia3p1
Pdlim3
Pdlim4
Pdlim7
Pdp1
Pdss1
Pdss1p2
Pdxdc1
Pdxk
Pdzd7
Pdzph1p
Pdzrn4
Pelo
Pex13
Pex3
Pfdn4
Pfkfb2
Pfkfb3
Pfkl
Pfkm
Pgam1p5
Pgam1p8
Pgbd4p3
Pglyrp2
Pgm5p4
Pgr-as1
Phactr2
Phactr4
Phax
Phc1
Phf13
Phf20l1
Phf21a
Phf3
Phgdh
Phldb1
Phox2b
Phpt1
Phrf1
Pias4
Pidd1
Piezo1
Pigg
Pigl
Pigq
Pigr
Pigt
Pigu
Pigw
Pik3c2g
Pik3cb
Pik3cd
Pik3r1
Pim1
Pip5k1a
Pip5k1b
Pipox
Pitx1
Pitx2
Piwil4
Pjvk
Pkdcc
Pkia
Pkib
Pkig
Pkmyt1
Pkp1
Pkp2
Pkp3
Pkp4
Pla2g4b
Pla2g4c
Pla2g4e
Pla2g4e-as1
Pla2g4f
Plagl1
Plau
Plbd2
Plcb1
Plcb2
Plcb4
Plce1p1
Plcl1
Pld2
Plek2
Plekha1
Plekha8
Plekhb1
Plekhf2
Plekhg2
Plekhg3
Plekhn1
Plod3
Pls3
Plxdc2
Plxnb2
Plxnb3
Plxnc1
Pmel
Pmfbp1
Pmp22
Pmpcb
Pnkd
Pno1
Pnpla7
Pnrc1
Pnrc2
Poc1b
Pofut1
Pola1
Pold1
Pole
Polh
Poli
Polk
Polm
Polr1d
Polr2h
Polr3b
Polr3e
Pomt1
Pomt2
Pot1-as1
Pou2af1
Pou2f1
Pou2f3
Pou3f3
Pou4f2
Pou5f1
Ppard
Ppfia3
Ppfia4
Ppfibp1
Pphln1
Ppiap39
Ppiap88
Ppie
Ppig
Ppih
Ppm1b
Ppm1k-dt
Ppm1l
Ppm1n
Ppp1r13b
Ppp1r13l
Ppp1r14d
Ppp1r16b
Ppp1r1a
Ppp1r42
Ppp2r5b
Ppp2r5c
Ppp4c
Ppp4r1
Ppp4r1-as1
Ppp4r1l
Ppp5c
Ppp6r3
Pqlc2l
Prdm1
Prdm11
Prdm12
Prdm16
Prdm6
Prdm8
Prdx6
Prelid1
Prickle1
Prickle4
Prkaa1
Prkaca
Prkar1a
Prkcd
Prkce
Prkch
Prkcq-as1
Prkcz
Prkg1
Prkra-as1
Proc
Prokr1
Prom2
Proser1
Proser2
Prpf18
Prpf19
Prpf40b
Prps1
Prpsap1
Prr16
Prr29
Prr7
Prrc1
Prrc2b
Prrt1b
Prrt2
Prrt4
Prrx1
Prss12
Prss23
Prss27
Prss46p
Prss48
Prss8
Prtg
Prune1
Prune2
Prx
Prxl2c
Psca
Psd4
Psma8
Psmc4
Psmd10p2
Psmd13
Psmd14
Psmd7
Psmd8p1
Psmf1
Psmg2
Pstk
Ptbp2
Pter
Ptger4
Ptk2
Ptp4a1
Ptp4a2
Ptpa
Ptpdc1
Ptpn18
Ptpn7
Ptprd-as2
Ptprf
Ptprg
Ptprg-as1
Ptpro
Ptprvp
Puf60
Pum1
Pura
Pvt1
Pxdn
Pxk
Pxmp2
Pxylp1
Pydc1
Qki
Qser1
R3hcc1
Rab11a
Rab11b
Rab12
Rab24
Rab25
Rab26
Rab27b
Rab29
Rab2a
Rab37
Rab3ip
Rab40a
Rab40c
Rab4a
Rab4b
Rab4b-egln2
Rabgap1l
Rabggta
Rabggtb
Rabl6
Rac1
Rac3
Rad23b
Rad50
Rad51ap1
Rad51b
Rad51c
Rad54b
Rad9a
Rag1
Ralgapb
Ralgps1
Raly
Ralyl
Ranbp17
Ranbp20p
Rap1gds1
Rap2a
Rapgefl1
Rara
Rarg
Rars
Rasgrf1
Rasgrp2
Rasl11a
Rassf3
Rassf8-as1
Raver1
Raver2
Rbbp8
Rbck1
Rbfox3
Rbl2
Rbm17
Rbm45
Rbm7
Rbms1
Rbms2
Rbpj
Rbpjl
Rcan1
Rcan3
Rccd1
Rce1
Rcsd1
Rdh10-as1
Rdh12
Rdh13
Renbp
Rere-as1
Rerg
Resf1
Rev1
Rf00003
Rf00004
Rf00015
Rf00017
Rf00019
Rf00100
Rf00139
Rf00322
Rf00421
Rf00560
Rf00568
Rf00569
Rf01183
Rf01210
Rf01884
Rf01909
Rf01953
Rf01955
Rf01956
Rf01957
Rf01975
Rf02040
Rf02041
Rf02116
Rf02124
Rf02125
Rf02137
Rf02175
Rf02176
Rf02198
Rf02277
Rfc3
Rfesd
Rflna
Rfpl1s
Rfx3
Rfx4
Rfx6
Rfxank
Rfxap
Rgl1
Rgl3
Rgs11
Rgs20
Rgs3
Rgs6
Rgs8
Rgs9
Rhbdd2
Rhbdl3
Rhbg
Rhobtb3
Rhoc
Rhod
Rhoh
Rhoxf1p1
Ric1
Rif1
Rimkla
Rims2
Rims3
Rin3
Rinl
Riox1
Ripk1
Ripor1
Rit2
Rmc1
Rmnd5b
Rmrp
Rn7sk
Rn7skp114
Rn7skp268
Rn7skp287
Rn7skp83
Rn7sl181p
Rn7sl211p
Rn7sl241p
Rn7sl259p
Rn7sl284p
Rn7sl30p
Rn7sl346p
Rn7sl423p
Rn7sl441p
Rn7sl543p
Rn7sl581p
Rn7sl600p
Rn7sl612p
Rn7sl672p
Rn7sl688p
Rn7sl736p
Rn7sl743p
Rn7sl790p
Rn7sl814p
Rna5sp152
Rna5sp160
Rna5sp174
Rna5sp297
Rna5sp382
Rna5sp440
Rna5sp492
Rna5sp60
Rnase1
Rnd3
Rnf121
Rnf14
Rnf144b
Rnf180
Rnf182
Rnf185-as1
Rnf207
Rnf214
Rnf224
Rnf225
Rnf40
Rnft2
Rnps1
Rnu1-119p
Rnu1-96p
Rnu2-13p
Rnu2-19p
Rnu2-2p
Rnu2-51p
Rnu4-30p
Rnu4-60p
Rnu4atac14p
Rnu4atac15p
Rnu5b-1
Rnu5f-2p
Rnu6-1003p
Rnu6-1008p
Rnu6-1013p
Rnu6-101p
Rnu6-103p
Rnu6-1093p
Rnu6-1138p
Rnu6-1158p
Rnu6-117p
Rnu6-1290p
Rnu6-1309p
Rnu6-1311p
Rnu6-1313p
Rnu6-151p
Rnu6-180p
Rnu6-197p
Rnu6-296p
Rnu6-363p
Rnu6-411p
Rnu6-450p
Rnu6-481p
Rnu6-510p
Rnu6-600p
Rnu6-733p
Rnu6-740p
Rnu6-789p
Rnu6-800p
Rnu6-9
Rnu6-911p
Rnu6-921p
Rnu6-951p
Rnu7-35p
Rnu7-69p
Rnu7-85p
Rnvu1-15
Rnvu1-19
Rny1p6
Robo3
Ropn1b
Ror1
Rora
Rp1
Rparp-as1
Rph3a
Rpl12p25
Rpl12p30
Rpl12p32
Rpl13p2
Rpl13p5
Rpl18ap14
Rpl19p14
Rpl21p129
Rpl23ap93
Rpl26
Rpl27a
Rpl32p9
Rpl35ap15
Rpl35ap33
Rpl37p2
Rpl38p4
Rpl39p39
Rpl39p5
Rpl4
Rpl41p5
Rpl5p10
Rpl5p6
Rpl7l1p12
Rpl7l1p5
Rpl7p4
Rplp0p2
Rps10p7
Rps20p31
Rps26p31
Rps27
Rps27a
Rps27ap2
Rps27p16
Rps3a
Rps6ka1
Rps6kb2
Rps7
Rpsa
Rpsap31
Rpsap52
Rreb1
Rrm1
Rrp1
Rs1
Rsad1
Rsbn1
Rsph4a
Rsrc1
Rtel1
Rtf1
Rtl10
Rtn2
Rtn4
Rtraf
Rundc3b
Runx1
Rusc1
Ruvbl1
Rwdd1
Rxfp3
Rxylt1
Ryr2
Ryr3
S100a14
S100a3
S100a6
S100p
S100pbp
Saal1
Sac3d1
Sacm1l
Sag
Samd13
Samd15
Sap30l
Sars
Sat1
Satb1-as1
Satb2
Satb2-as1
Scaf1
Scamp2
Scamp4
Scamp5
Scap
Scara3
Scat2
Scg3
Scgb2b3p
Scgb3a2
Scgn
Schip1
Scly
Scn8a
Scnn1a
Scp2
Scrn3
Sdad1
Sdcbp2-as1
Sdha
Sdk1
Sec23a
Sec23a-as1
Sec62
Sec63
Selenoh
Sema3b
Sema3f
Sema3g
Sema4b
Sema6d
Sephs1p6
Sephs2p1
Sept1
Sept11
Sept7p8
Sept7p9
Sept9
Serpina3
Serpinb6
Serpinb8
Serpind1
Serpine1
Serpine4p
Serping1
Serpinh1
Serpini1
Set
Setd5
Setdb1
Setx
Sez6
Sf3b3
Sfi1
Sft2d3
Sfxn3
Sfxn5
Sgca
Sgce
Sgk3
Sgms2
Sgo1-as1
Sgo2
Sgpl1
Sgsm2
Sh2b1
Sh2b2
Sh2b3
Sh2d3c
Sh2d4a
Sh3bp1
Sh3bp2
Sh3bp4
Sh3rf2
Sh3tc2-dt
Sh3yl1
Shank2
Shc1
Shisa8
Shisa9
Shisal2a
Shisal2b
Shld2
Shoc2
Shroom3
Siah1
Sidt2
Siglec15
Siglec30p
Sik3
Sipa1
Sipa1l1
Sipa1l3
Sirpa
Sirt1
Skil
Skp2
Slc12a1
Slc12a4
Slc12a5
Slc13a3
Slc13a4
Slc13a5
Slc14a1
Slc15a3
Slc16a1-as1
Slc16a3
Slc17a6
Slc18a2
Slc19a1
Slc1a2
Slc1a7
Slc22a11
Slc22a18
Slc22a20p
Slc22a4
Slc22a5
Slc22a6
Slc23a3
Slc24a1
Slc24a4
Slc25a19
Slc25a22
Slc25a25
Slc25a36
Slc25a38p1
Slc25a42
Slc25a45
Slc26a10
Slc28a2
Slc2a1
Slc2a14
Slc2a3p2
Slc2a5
Slc35c1
Slc35e1
Slc35e4
Slc35f3
Slc36a1
Slc36a3
Slc39a13
Slc39a2
Slc39a6
Slc43a2
Slc44a1
Slc44a2
Slc44a4
Slc48a1
Slc49a3
Slc4a10
Slc4a2
Slc4a8
Slc4a9
Slc50a1
Slc5a11
Slc5a7
Slc6a12
Slc6a13
Slc6a6
Slc7a2
Slc7a7
Slc8a1
Slc8a2
Slc9a1
Slc9a3p2
Slc9a3r1
Slc9a3r2
Slco2a1
Slco3a1
Slk
Smad1
Smad3
Smad5
Smad6
Smap1
Smarca2
Smarca5-as1
Smarcad1
Smc2
Smc4
Smc5-as1
Smchd1
Smdt1
Smg6
Smg7
Smg7-as1
Smim2-as1
Smim3
Smim36
Smim40
Smim6
Smoc1
Smpd1
Smpdl3a
Smug1
Smurf2p1
Snap23
Snapin
Sncaip
Snd1
Sned1
Snhg10
Snhg11
Snhg18
Snhg21
Snhg26
Snhg7
Snhg8
Snora10b
Snora17a
Snora17b
Snora24
Snora26
Snora71e
Snora80c
Snord114-1
Snord114-2
Snord114-3
Snord118
Snord13
Snord19
Snord2
Snord63
Snrpep5
Snrpn
Sntb1
Sntb2
Sntg1
Sntg2
Snurf
Snx1
Snx18
Snx20
Snx25
Snx29
Snx3
Snx30
Snx33
Snx7
Sobp
Socs2
Socs2-as1
Socs4
Sod1p1
Soga3
Sorbs2
Sorcs2
Sox10
Sox12
Sox13
Sox14
Sox15
Sox2-ot
Sox5
Sox6
Sox9-as1
Sp5
Sp6
Spaca6
Spag16
Spag4
Spast
Spata1
Spata17
Spata18
Spdef
Spdya
Specc1
Specc1l
Spg7
Spidr
Spin3
Spire2
Spn
Spns1
Spopl
Sppl2b
Spred1
Spred3
Spry1
Spry4-as1
Spsb2
Sptbn4
Sqle
Srd5a1
Srms
Srp14-as1
Srp19
Srp68
Srrm2
Srsf10
Srsf7
Ss18l1
Ssb
Ssbp1
Ssbp4
Ssh3
Ssr1
Ssuh2
St13p16
St18
St3gal1
St3gal4
St6galnac6
St8sia2
Stac
Stac3
Stag2
Stambp
Stard10
Stard13
Stard13-as
Stard8
Stat3
Steap1
Steap2
Stim2
Stk26
Stk3
Stk32a
Stk32b
Stk35
Stk4
Stmn1p1
Ston1-gtf2a1l
Stpg4
Stra6
Stradb
Strn4
Stt3b
Stx11
Stx16
Stx16-npepl1
Stx17
Stx18-as1
Stx3
Stx4
Sub1p1
Sucla2-as1
Sufu
Sugct
Sulf1
Sult1c2
Sult2b1
Sun1
Suox
Supt20hl2
Suv39h1
Suv39h2
Suz12
Sv2c
Sybu
Sycp2l
Sycp3
Syk
Syn2
Syne2
Syngap1
Syngr2
Synj2
Synj2bp-cox16
Synpo
Synpo2
Syt1
Syt12
Syt14
Syt17
Syt6
Syt8
Syt9
Sytl1
Sytl3
Tac1
Tacc1
Tacc2
Taco1
Taf1b
Tagln2
Tagln3
Tal2
Tanc1
Tango6
Tank
Tapbp
Tarbp1
Tars
Tasor2
Tatdn2
Tatdn3
Tax1bp1
Taz
Tbc1d1
Tbc1d10a
Tbc1d13
Tbc1d14
Tbc1d16
Tbc1d19
Tbc1d22a
Tbc1d23
Tbc1d3p1
Tbcb
Tbcd
Tbkbp1
Tbl1x
Tbl3
Tbpl1
Tbr1
Tbx2
Tbx20
Tbx3
Tbx4
Tceal8
Tceanc
Tceanc2
Tcerg1
Tcf12
Tcf19
Tcf25
Tcf7
Tcf7l2
Tcirg1
Tdgf1
Tdh
Tdrkh
Tdrkh-as1
Tead1
Tead4
Tedc1
Ten1
Tenm3
Tesc-as1
Tesk1
Tesmin
Tet2
Tet3
Tex2
Tex22
Tex44
Tfap2a
Tfap2a-as1
Tfap2c
Tfap4
Tfdp1
Tfeb
Tfg
Tgfb1i1
Tgfb2
Tgfb3
Tgfbi
Tgfbr2
Tgif1
Tgm2
Tgs1
Th
Thada
Thbs1
Thbs3
Thbs4
Thnsl1
Thoc5
Thra
Thrb-as1
Thsd4
Thsd8
Tia1
Tiam2
Tifa
Tigd2
Tigit
Timm29
Timm50
Timmdc1
Tiparp
Tjap1
Tjp2
Tjp3
Tktl1
Tktl2
Tle3
Tle4
Tlr5
Tlr9
Tlx1
Tm6sf1
Tm9sf1
Tm9sf2
Tmc1
Tmc2
Tmc5
Tmc8
Tmcc1
Tmcc2
Tmco3
Tmco6
Tmed10
Tmed2
Tmed3
Tmem107
Tmem116
Tmem117
Tmem136
Tmem144
Tmem147
Tmem14c
Tmem164
Tmem165
Tmem167b
Tmem177
Tmem178a
Tmem184c
Tmem187
Tmem198
Tmem205
Tmem220
Tmem229b
Tmem243
Tmem253
Tmem254
Tmem263
Tmem266
Tmem274p
Tmem30b
Tmem38b
Tmem45a
Tmem56
Tmem56-rwdd3
Tmem69
Tmem72-as1
Tmem79
Tmem91
Tmem98
Tmpop1
Tmpop2
Tmprss4
Tmsb15b
Tmsb4x
Tmtc2
Tmx1
Tmx2
Tmx2-ctnnd1
Tnfaip2
Tnfaip8
Tnfrsf11a
Tnfrsf12a
Tnfrsf8
Tnfsf11
Tnip2
Tnk2-as1
Tnks
Tnnc1
Tnrc18
Tnrc6a
Tns1
Tns2
Tns3
Tom1l2
Tomm20l
Tomm40l
Tonsl
Tor1aip2
Tor3a
Tox4
Tp53
Tp53i3
Tp53tg5
Tpd52l1
Tpd52l2
Tpgs1
Tpm1
Tpm3
Tpm4
Tprg1
Tprg1l
Tpt1-as1
Tpte2p1
Tradd
Traf3
Traf4
Trafd1
Trak1
Tram2-as1
Trappc12
Trappc2b
Trappc6a
Trbj2-1
Trbj2-2
Trbj2-2p
Trbj2-3
Trbj2-4
Trbj2-5
Trbj2-6
Trbj2-7
Trbv30
Trbv8-1
Trbv8-2
Trbv9
Trem1
Trerf1
Trerna1
Trgjp
Trim16
Trim17
Trim2
Trim25
Trim36
Trim52
Trim52-as1
Trim56
Trim63
Triobp
Trip10
Trit1
Trmt112p3
Trmt44
Trmt9b
Trpc1
Trpm4
Tsc22d2
Tsc22d3
Tsen15
Tsen54
Tsfm
Tshz1
Tsku
Tslp
Tsn
Tspan10
Tspan15
Tspan31
Tspan4
Tspan7
Tspan9
Ttc12
Ttc14
Ttc17
Ttc21a
Ttc23l
Ttc26
Ttc28
Ttc28-as1
Ttc6
Ttc7b
Ttf2
Tti1
Tti2
Ttk
Ttll5
Ttll6
Ttn-as1
Tuba1c
Tubb
Tubb8p4
Tube1
Tubgcp2
Tulp1
Tunar
Tusc8
Twf1
Twist1
Txnp1
U82695.1
U91328.1
Uba1
Ubac2
Ubald2
Ubap2
Ubb
Ubbp1
Ubd
Ube2e1
Ube2g2
Ube2v2p4
Ube3c
Ubfd1
Ubl7-as1
Ubr2
Ubr5-as1
Ubtf
Ubxn11
Ubxn8
Uchl3
Ucma
Ufl1
Uggt1
Ugt1a6
Umodl1
Unc13b
Unc5a
Unc5b
Unc5d
Unc80
Unk
Unkl
Upf3a
Upk1a
Upk1a-as1
Upk1b
Upk3b
Upp2
Uqcc1
Uqcrc2
Uqcrh
Usf1
Usf2
Usp11
Usp12-as2
Usp15
Usp2
Usp30
Usp30-as1
Usp38
Usp42
Usp43
Usp48
Usp9x
Uspl1
Utrn
Uvssa
Uxt-as1
Vac14
Vamp5
Vamp7
Vash1
Vav3
Vdac2
Vill
Vim
Vipr1
Vipr1-as1
Virma
Vldlr
Vmp1
Vps11
Vps13a
Vps13b
Vps13d
Vps35l
Vps37a
Vps37d
Vrk3
Vrtn
Vsig10
Vsnl1
Vstm2a
Vsx1
Vta1
Vtcn1
Vwa3b
Vwa7
Wac
Wars2-as1
Wash8p
Wbp2
Wdfy2
Wdr11
Wdr17
Wdr18
Wdr35
Wdr36
Wdr38
Wdr46
Wdr48
Wdr54
Wdr6
Wdr61
Wdr66
Wdr70
Wdyhv1
Wipi1
Wls
Wnt2b
Wnt3
Wnt5a
Wscd1
Wtap
Wtip
Wwc1
Wwc2
Wwox
Wwp1
Wwp1p1
Wwp2
Wwtr1-as1
Xab2
Xpnpep1
Xpo5
Xrcc3
Xrcc4
Xrcc5
Xylb
Yae1
Ykt6
Ypel5
Ypel5p1
Ywhab
Ywhaz
Z69890.1
Z83844.3
Z83847.1
Z93930.3
Z97987.1
Z98751.3
Zbed3
Zbed6cl
Zbtb1
Zbtb10
Zbtb12
Zbtb18
Zbtb34
Zbtb37
Zbtb38
Zbtb7b
Zbtb8os
Zc3h15
Zc3h18
Zc3h6
Zcchc4
Zdhhc2
Zeb1
Zeb1-as1
Zeb2
Zeb2-as1
Zfas1
Zfhx3
Zfhx4
Zfp1
Zfp28
Zfp36l1
Zfp42
Zfp69b
Zfp90
Zfp91-cntf
Zfpm2
Zfyve26
Zgpat
Zhx3
Zic1
Zic4
Zkscan1
Zkscan7
Zkscan8
Zmat4
Zmym1
Zmym2
Zmym4
Zmym6
Znf131
Znf134
Znf136
Znf140
Znf169
Znf18
Znf197
Znf212
Znf227
Znf236
Znf264
Znf277
Znf282
Znf292
Znf296
Znf302
Znf319
Znf337-as1
Znf346
Znf362
Znf365
Znf395
Znf398
Znf407
Znf410
Znf419
Znf433-as1
Znf436-as1
Znf440
Znf449
Znf451
Znf462
Znf48
Znf485
Znf503-as1
Znf503-as2
Znf507
Znf518a
Znf547
Znf554
Znf574
Znf577
Znf598
Znf609
Znf625
Znf625-znf20
Znf655
Znf664
Znf672
Znf692
Znf705g
Znf71
Znf711
Znf714
Znf740
Znf76
Znf773
Znf804b
Znf815p
Znf860
Znf862
Znhit1
Znrf1
Znrf2
Zscan2
Zscan21
Zscan31
Zyg11a
