# Supplementary material for: A Bayesian inference transcription factor activity model for the analysis of single-cell transcriptomes
Source: Genome Res. 2021 Jul;31(7):1296–311. doi: 10.1101/gr.265595.120 (PMC8256867; doi:10.1101/gr.265595.120)
Supplement: Supplemental Material [file supp_gr.265595.120_Supplemental_Code.zip › BITFAM/inst/extdata/human/CTCF]

A1bg
A1bg-as1
A1cf
A2m
A2m-as1
A2ml1
A2ml1-as2
A3galt2
A4galt
Aaas
Aacs
Aacsp1
Aadacl2-as1
Aadacl3
Aadacl4
Aadacp1
Aadat
Aagab
Aak1
Aamdc
Aamp
Aanat
Aar2
Aard
Aars
Aars2
Aasdh
Aasdhppt
Aatbc
Aatf
Aatk
Ab015752.1
Abalon
Abat
Abca1
Abca10
Abca13
Abca17p
Abca2
Abca3
Abca4
Abca5
Abca6
Abca7
Abca8
Abca9
Abcb1
Abcb10
Abcb10p1
Abcb11
Abcb4
Abcb5
Abcb6
Abcb7
Abcb8
Abcb9
Abcc1
Abcc10
Abcc11
Abcc12
Abcc13
Abcc2
Abcc3
Abcc4
Abcc5
Abcc5-as1
Abcc6
Abcc8
Abcd1
Abcd3
Abcd4
Abce1
Abcf1
Abcf2
Abcf3
Abcg1
Abcg2
Abcg4
Abcg8
Abhd1
Abhd10
Abhd11
Abhd11-as1
Abhd12
Abhd12b
Abhd14a
Abhd14a-acy1
Abhd14b
Abhd15-as1
Abhd16a
Abhd16b
Abhd17a
Abhd17ap1
Abhd17ap3
Abhd17ap5
Abhd17ap6
Abhd17b
Abhd17c
Abhd18
Abhd2
Abhd3
Abhd4
Abhd5
Abhd6
Abi1p1
Abi2
Abi3
Abi3bp
Abl1
Abl2
Ablim1
Ablim2
Ablim3
Abo
Abr
Abracl
Abraxas1
Abtb1
Abtb2
Ac000058.1
Ac000067.1
Ac000068.1
Ac000068.3
Ac000077.1
Ac000078.1
Ac000093.1
Ac000095.1
Ac000099.1
Ac000111.1
Ac000120.1
Ac000120.2
Ac000120.3
Ac000123.1
Ac000123.2
Ac000124.1
Ac000367.1
Ac000372.1
Ac000403.1
Ac001226.1
Ac002059.1
Ac002059.3
Ac002064.1
Ac002064.3
Ac002066.1
Ac002070.1
Ac002074.1
Ac002076.1
Ac002076.2
Ac002090.1
Ac002091.1
Ac002091.2
Ac002094.1
Ac002094.4
Ac002094.5
Ac002116.1
Ac002116.2
Ac002127.1
Ac002128.1
Ac002128.2
Ac002306.1
Ac002310.1
Ac002310.2
Ac002310.3
Ac002310.4
Ac002310.5
Ac002310.6
Ac002350.1
Ac002366.1
Ac002398.1
Ac002400.1
Ac002401.1
Ac002401.4
Ac002428.2
Ac002429.2
Ac002451.1
Ac002451.2
Ac002454.1
Ac002456.2
Ac002464.1
Ac002467.1
Ac002470.1
Ac002470.2
Ac002472.2
Ac002472.3
Ac002472.4
Ac002480.1
Ac002486.2
Ac002511.1
Ac002511.3
Ac002524.1
Ac002525.1
Ac002542.1
Ac002551.1
Ac002553.1
Ac002558.1
Ac002558.2
Ac002558.3
Ac002563.1
Ac002984.1
Ac002996.1
Ac003002.1
Ac003002.3
Ac003005.1
Ac003005.2
Ac003006.1
Ac003043.1
Ac003043.2
Ac003045.1
Ac003070.1
Ac003070.2
Ac003071.1
Ac003084.1
Ac003092.1
Ac003092.2
Ac003101.1
Ac003101.2
Ac003101.3
Ac003102.1
Ac003659.1
Ac003665.1
Ac003669.1
Ac003685.2
Ac003687.1
Ac003688.2
Ac003950.1
Ac003956.1
Ac003957.1
Ac003958.1
Ac003958.2
Ac003965.2
Ac003984.1
Ac003985.1
Ac003985.2
Ac003986.1
Ac003986.2
Ac003986.3
Ac003991.1
Ac003991.2
Ac004000.1
Ac004004.1
Ac004006.1
Ac004009.1
Ac004012.1
Ac004022.1
Ac004023.1
Ac004024.1
Ac004039.1
Ac004063.1
Ac004067.1
Ac004076.1
Ac004080.1
Ac004080.2
Ac004080.3
Ac004080.4
Ac004080.6
Ac004129.1
Ac004130.1
Ac004134.1
Ac004147.1
Ac004147.4
Ac004148.1
Ac004148.2
Ac004156.1
Ac004158.1
Ac004160.1
Ac004217.2
Ac004221.1
Ac004223.3
Ac004224.1
Ac004224.2
Ac004231.1
Ac004232.1
Ac004232.2
Ac004232.3
Ac004233.1
Ac004233.3
Ac004233.4
Ac004241.1
Ac004241.3
Ac004241.4
Ac004241.5
Ac004253.1
Ac004263.1
Ac004264.1
Ac004264.2
Ac004381.1
Ac004383.1
Ac004386.1
Ac004408.1
Ac004408.2
Ac004448.1
Ac004448.2
Ac004448.3
Ac004449.1
Ac004453.1
Ac004461.1
Ac004461.2
Ac004466.2
Ac004466.3
Ac004471.1
Ac004471.2
Ac004475.1
Ac004477.1
Ac004477.2
Ac004477.3
Ac004485.1
Ac004486.1
Ac004491.1
Ac004494.1
Ac004494.2
Ac004522.1
Ac004522.2
Ac004528.1
Ac004528.2
Ac004540.1
Ac004540.2
Ac004543.1
Ac004551.1
Ac004552.1
Ac004554.2
Ac004584.1
Ac004584.2
Ac004584.3
Ac004585.2
Ac004590.1
Ac004593.1
Ac004593.2
Ac004593.3
Ac004594.1
Ac004596.1
Ac004597.1
Ac004623.1
Ac004637.1
Ac004674.2
Ac004678.1
Ac004678.2
Ac004687.1
Ac004687.2
Ac004691.1
Ac004691.2
Ac004692.1
Ac004692.2
Ac004704.1
Ac004706.1
Ac004706.2
Ac004707.1
Ac004754.1
Ac004771.2
Ac004771.3
Ac004771.4
Ac004775.1
Ac004784.1
Ac004790.1
Ac004797.1
Ac004801.1
Ac004801.2
Ac004801.3
Ac004801.4
Ac004801.5
Ac004801.7
Ac004803.1
Ac004805.1
Ac004805.2
Ac004805.3
Ac004808.2
Ac004812.1
Ac004812.2
Ac004816.1
Ac004816.2
Ac004817.1
Ac004817.3
Ac004817.4
Ac004825.1
Ac004825.2
Ac004830.1
Ac004832.1
Ac004832.2
Ac004832.3
Ac004832.5
Ac004832.6
Ac004834.1
Ac004835.1
Ac004837.1
Ac004837.2
Ac004837.3
Ac004840.1
Ac004840.2
Ac004846.1
Ac004846.2
Ac004852.1
Ac004852.3
Ac004853.1
Ac004854.2
Ac004858.1
Ac004862.1
Ac004865.2
Ac004866.1
Ac004866.2
Ac004869.1
Ac004869.2
Ac004870.1
Ac004870.2
Ac004872.1
Ac004875.1
Ac004877.2
Ac004882.1
Ac004882.2
Ac004884.1
Ac004888.1
Ac004890.1
Ac004890.2
Ac004893.1
Ac004895.1
Ac004900.1
Ac004908.1
Ac004908.2
Ac004911.1
Ac004917.1
Ac004918.1
Ac004918.3
Ac004920.1
Ac004921.1
Ac004922.1
Ac004923.1
Ac004923.4
Ac004930.1
Ac004936.1
Ac004941.1
Ac004941.2
Ac004943.2
Ac004943.3
Ac004946.1
Ac004947.1
Ac004947.2
Ac004948.1
Ac004951.2
Ac004951.4
Ac004965.1
Ac004967.1
Ac004969.1
Ac004972.1
Ac004974.1
Ac004975.2
Ac004980.1
Ac004986.1
Ac004987.1
Ac004987.2
Ac004990.1
Ac004994.1
Ac004997.1
Ac005005.1
Ac005005.3
Ac005006.1
Ac005008.1
Ac005008.2
Ac005009.2
Ac005011.1
Ac005013.1
Ac005014.1
Ac005020.2
Ac005033.1
Ac005034.1
Ac005034.2
Ac005034.3
Ac005034.4
Ac005034.5
Ac005037.1
Ac005041.1
Ac005041.3
Ac005042.1
Ac005042.2
Ac005042.3
Ac005050.1
Ac005052.1
Ac005062.1
Ac005064.1
Ac005070.1
Ac005070.2
Ac005076.1
Ac005077.3
Ac005077.4
Ac005082.1
Ac005083.1
Ac005084.1
Ac005086.1
Ac005086.4
Ac005088.1
Ac005089.1
Ac005090.1
Ac005094.1
Ac005096.1
Ac005102.1
Ac005105.1
Ac005144.1
Ac005154.2
Ac005154.3
Ac005160.1
Ac005162.2
Ac005162.3
Ac005165.1
Ac005165.2
Ac005176.1
Ac005176.2
Ac005178.1
Ac005180.1
Ac005186.1
Ac005189.1
Ac005191.1
Ac005197.1
Ac005220.1
Ac005224.1
Ac005224.2
Ac005224.3
Ac005224.4
Ac005225.1
Ac005225.3
Ac005229.1
Ac005229.3
Ac005232.1
Ac005234.1
Ac005237.1
Ac005237.2
Ac005244.2
Ac005252.3
Ac005253.1
Ac005253.2
Ac005256.1
Ac005258.1
Ac005261.1
Ac005261.2
Ac005262.1
Ac005264.1
Ac005277.1
Ac005280.1
Ac005280.2
Ac005280.3
Ac005281.1
Ac005288.1
Ac005291.1
Ac005291.2
Ac005294.1
Ac005296.1
Ac005300.1
Ac005301.1
Ac005304.1
Ac005304.2
Ac005306.1
Ac005323.2
Ac005324.1
Ac005324.4
Ac005324.5
Ac005326.1
Ac005329.1
Ac005329.3
Ac005332.3
Ac005332.4
Ac005332.6
Ac005336.1
Ac005336.2
Ac005339.1
Ac005342.1
Ac005342.2
Ac005343.1
Ac005344.1
Ac005345.1
Ac005355.1
Ac005355.2
Ac005357.2
Ac005363.1
Ac005363.2
Ac005377.1
Ac005379.1
Ac005381.1
Ac005383.1
Ac005387.1
Ac005387.2
Ac005391.1
Ac005392.3
Ac005393.1
Ac005410.1
Ac005412.1
Ac005476.2
Ac005479.1
Ac005480.1
Ac005481.1
Ac005482.1
Ac005486.1
Ac005487.1
Ac005495.1
Ac005498.2
Ac005498.3
Ac005514.1
Ac005515.1
Ac005515.2
Ac005518.1
Ac005520.1
Ac005520.2
Ac005520.3
Ac005520.5
Ac005521.1
Ac005522.1
Ac005523.1
Ac005523.2
Ac005524.1
Ac005531.1
Ac005532.1
Ac005534.1
Ac005537.1
Ac005538.2
Ac005539.1
Ac005540.1
Ac005544.1
Ac005544.2
Ac005550.1
Ac005551.1
Ac005552.1
Ac005559.1
Ac005562.1
Ac005578.1
Ac005580.1
Ac005586.1
Ac005586.2
Ac005587.1
Ac005592.1
Ac005593.1
Ac005606.2
Ac005609.1
Ac005609.2
Ac005609.3
Ac005609.4
Ac005609.5
Ac005614.1
Ac005614.2
Ac005616.1
Ac005618.1
Ac005618.3
Ac005622.1
Ac005625.1
Ac005632.3
Ac005632.4
Ac005670.1
Ac005670.2
Ac005674.1
Ac005674.2
Ac005695.2
Ac005696.1
Ac005696.3
Ac005697.1
Ac005699.1
Ac005702.2
Ac005702.4
Ac005703.3
Ac005703.6
Ac005722.1
Ac005722.2
Ac005722.3
Ac005726.3
Ac005726.4
Ac005726.5
Ac005730.3
Ac005736.1
Ac005740.3
Ac005740.4
Ac005741.1
Ac005746.1
Ac005746.2
Ac005746.3
Ac005753.1
Ac005757.1
Ac005758.1
Ac005759.1
Ac005771.1
Ac005775.1
Ac005777.1
Ac005779.1
Ac005779.2
Ac005785.1
Ac005785.2
Ac005786.1
Ac005786.2
Ac005786.4
Ac005789.1
Ac005790.1
Ac005796.1
Ac005798.1
Ac005808.1
Ac005821.1
Ac005823.1
Ac005823.2
Ac005828.1
Ac005828.2
Ac005828.3
Ac005828.4
Ac005828.5
Ac005829.1
Ac005832.4
Ac005833.1
Ac005833.2
Ac005837.1
Ac005837.2
Ac005837.3
Ac005838.1
Ac005839.1
Ac005840.2
Ac005840.3
Ac005840.4
Ac005841.1
Ac005842.1
Ac005845.1
Ac005858.3
Ac005865.1
Ac005865.2
Ac005868.1
Ac005871.1
Ac005871.2
Ac005884.2
Ac005899.4
Ac005899.6
Ac005899.7
Ac005901.1
Ac005906.1
Ac005906.2
Ac005906.3
Ac005908.1
Ac005911.1
Ac005912.1
Ac005915.1
Ac005920.1
Ac005920.2
Ac005920.3
Ac005920.4
Ac005921.1
Ac005921.2
Ac005921.3
Ac005921.4
Ac005943.1
Ac005943.2
Ac005954.1
Ac005954.2
Ac005962.1
Ac005972.2
Ac005972.3
Ac005996.1
Ac005999.1
Ac005999.2
Ac006001.2
Ac006001.3
Ac006001.4
Ac006004.1
Ac006006.1
Ac006011.1
Ac006011.2
Ac006019.1
Ac006022.1
Ac006026.1
Ac006026.2
Ac006026.3
Ac006027.1
Ac006028.1
Ac006033.1
Ac006033.2
Ac006037.2
Ac006041.1
Ac006042.1
Ac006042.3
Ac006042.4
Ac006043.1
Ac006058.1
Ac006058.2
Ac006058.3
Ac006058.4
Ac006059.1
Ac006059.2
Ac006059.3
Ac006063.1
Ac006063.2
Ac006064.1
Ac006064.3
Ac006064.4
Ac006064.5
Ac006064.6
Ac006065.4
Ac006076.1
Ac006077.2
Ac006111.1
Ac006111.2
Ac006111.3
Ac006116.2
Ac006116.5
Ac006116.8
Ac006128.1
Ac006130.1
Ac006133.1
Ac006145.1
Ac006148.1
Ac006153.1
Ac006157.1
Ac006159.1
Ac006195.1
Ac006199.1
Ac006205.1
Ac006205.2
Ac006206.2
Ac006207.1
Ac006210.1
Ac006210.2
Ac006213.1
Ac006213.2
Ac006213.4
Ac006236.1
Ac006237.1
Ac006238.1
Ac006238.2
Ac006249.1
Ac006252.1
Ac006254.1
Ac006254.3
Ac006262.1
Ac006262.2
Ac006262.3
Ac006270.1
Ac006272.1
Ac006273.1
Ac006296.1
Ac006299.1
Ac006305.1
Ac006305.2
Ac006329.1
Ac006330.1
Ac006333.1
Ac006333.2
Ac006355.1
Ac006355.2
Ac006357.1
Ac006369.1
Ac006372.1
Ac006372.2
Ac006372.3
Ac006372.4
Ac006387.1
Ac006435.1
Ac006435.2
Ac006435.3
Ac006435.4
Ac006435.5
Ac006441.3
Ac006441.4
Ac006449.2
Ac006449.3
Ac006449.5
Ac006449.6
Ac006449.7
Ac006450.1
Ac006450.2
Ac006452.1
Ac006453.2
Ac006453.5
Ac006458.1
Ac006460.2
Ac006463.1
Ac006466.1
Ac006482.1
Ac006483.1
Ac006483.2
Ac006486.1
Ac006486.2
Ac006487.1
Ac006487.2
Ac006499.1
Ac006499.3
Ac006499.4
Ac006499.6
Ac006499.8
Ac006504.2
Ac006504.3
Ac006504.4
Ac006504.5
Ac006504.7
Ac006504.8
Ac006509.1
Ac006511.1
Ac006511.3
Ac006511.4
Ac006511.5
Ac006512.1
Ac006512.2
Ac006517.1
Ac006518.1
Ac006518.2
Ac006529.1
Ac006530.1
Ac006538.1
Ac006538.2
Ac006538.3
Ac006539.1
Ac006547.1
Ac006547.2
Ac006547.3
Ac006548.1
Ac006557.1
Ac006557.3
Ac006557.4
Ac006557.5
Ac006557.6
Ac006600.1
Ac006840.1
Ac006927.1
Ac006927.2
Ac006942.1
Ac006947.1
Ac006960.1
Ac006960.2
Ac006960.3
Ac006963.1
Ac006967.2
Ac006970.1
Ac006970.2
Ac006971.1
Ac006974.1
Ac006974.2
Ac006994.2
Ac007001.1
Ac007009.1
Ac007012.1
Ac007014.2
Ac007029.1
Ac007032.1
Ac007036.2
Ac007036.3
Ac007038.1
Ac007038.2
Ac007040.1
Ac007040.2
Ac007064.1
Ac007064.4
Ac007066.2
Ac007068.1
Ac007091.1
Ac007098.1
Ac007099.1
Ac007100.1
Ac007114.1
Ac007114.2
Ac007126.1
Ac007128.1
Ac007136.1
Ac007151.1
Ac007160.1
Ac007161.1
Ac007161.3
Ac007182.1
Ac007182.2
Ac007182.3
Ac007191.1
Ac007192.1
Ac007193.1
Ac007193.3
Ac007204.2
Ac007207.1
Ac007207.2
Ac007216.1
Ac007216.3
Ac007216.4
Ac007220.1
Ac007221.2
Ac007223.1
Ac007224.1
Ac007225.1
Ac007237.1
Ac007238.1
Ac007240.1
Ac007244.1
Ac007250.1
Ac007262.1
Ac007272.1
Ac007277.1
Ac007279.1
Ac007283.1
Ac007285.1
Ac007292.1
Ac007292.2
Ac007298.2
Ac007308.1
Ac007312.1
Ac007314.1
Ac007318.1
Ac007319.1
Ac007326.1
Ac007326.2
Ac007326.3
Ac007327.1
Ac007327.2
Ac007336.1
Ac007342.2
Ac007342.3
Ac007342.4
Ac007342.6
Ac007344.1
Ac007346.1
Ac007349.1
Ac007349.2
Ac007349.3
Ac007349.4
Ac007362.1
Ac007363.1
Ac007364.1
Ac007365.1
Ac007368.1
Ac007368.2
Ac007370.1
Ac007375.1
Ac007375.2
Ac007376.2
Ac007381.1
Ac007382.1
Ac007383.2
Ac007384.1
Ac007389.1
Ac007389.4
Ac007389.5
Ac007390.1
Ac007390.2
Ac007391.1
Ac007395.1
Ac007402.1
Ac007403.1
Ac007405.1
Ac007405.2
Ac007405.3
Ac007406.1
Ac007406.3
Ac007406.4
Ac007406.5
Ac007422.1
Ac007424.1
Ac007431.1
Ac007431.2
Ac007431.3
Ac007448.1
Ac007448.3
Ac007450.3
Ac007450.4
Ac007458.1
Ac007490.1
Ac007491.1
Ac007493.1
Ac007493.2
Ac007495.1
Ac007495.2
Ac007513.1
Ac007527.1
Ac007529.2
Ac007533.1
Ac007537.1
Ac007540.1
Ac007546.3
Ac007547.2
Ac007547.3
Ac007551.1
Ac007551.2
Ac007557.1
Ac007563.1
Ac007563.2
Ac007563.3
Ac007566.1
Ac007566.2
Ac007569.1
Ac007570.1
Ac007595.1
Ac007598.1
Ac007598.3
Ac007601.2
Ac007608.1
Ac007608.3
Ac007608.4
Ac007610.1
Ac007610.3
Ac007610.4
Ac007611.1
Ac007614.1
Ac007614.2
Ac007618.1
Ac007620.1
Ac007620.3
Ac007621.1
Ac007622.1
Ac007622.2
Ac007631.1
Ac007637.1
Ac007638.1
Ac007638.2
Ac007639.1
Ac007652.1
Ac007656.1
Ac007656.2
Ac007663.1
Ac007663.3
Ac007663.4
Ac007679.1
Ac007681.1
Ac007686.1
Ac007686.3
Ac007686.4
Ac007688.2
Ac007690.1
Ac007718.1
Ac007728.1
Ac007728.2
Ac007728.3
Ac007731.1
Ac007731.4
Ac007738.1
Ac007750.1
Ac007780.1
Ac007785.1
Ac007785.2
Ac007785.3
Ac007786.1
Ac007787.1
Ac007787.2
Ac007790.1
Ac007792.1
Ac007795.1
Ac007834.1
Ac007842.1
Ac007846.1
Ac007846.2
Ac007849.1
Ac007861.1
Ac007861.2
Ac007878.1
Ac007879.3
Ac007881.2
Ac007881.3
Ac007899.1
Ac007906.2
Ac007919.1
Ac007920.1
Ac007920.2
Ac007922.1
Ac007922.2
Ac007922.3
Ac007923.1
Ac007923.2
Ac007923.3
Ac007923.4
Ac007938.1
Ac007938.2
Ac007938.3
Ac007950.1
Ac007950.2
Ac007950.3
Ac007952.3
Ac007952.4
Ac007953.2
Ac007967.1
Ac007967.2
Ac007967.3
Ac007969.1
Ac007969.2
Ac007991.1
Ac007991.2
Ac007993.1
Ac007993.3
Ac007998.2
Ac007998.3
Ac007998.4
Ac008011.1
Ac008011.2
Ac008012.1
Ac008013.1
Ac008013.2
Ac008013.3
Ac008014.1
Ac008015.1
Ac008026.2
Ac008026.3
Ac008033.1
Ac008033.2
Ac008033.3
Ac008035.1
Ac008040.1
Ac008040.2
Ac008040.3
Ac008040.4
Ac008050.1
Ac008056.1
Ac008056.2
Ac008060.1
Ac008060.2
Ac008060.4
Ac008063.2
Ac008065.1
Ac008067.1
Ac008073.2
Ac008073.3
Ac008079.1
Ac008080.1
Ac008080.2
Ac008080.3
Ac008080.4
Ac008083.1
Ac008088.1
Ac008105.1
Ac008105.2
Ac008105.3
Ac008109.1
Ac008115.1
Ac008115.3
Ac008121.1
Ac008121.3
Ac008124.1
Ac008127.1
Ac008133.1
Ac008134.1
Ac008147.1
Ac008147.3
Ac008147.4
Ac008155.1
Ac008163.1
Ac008164.1
Ac008170.1
Ac008171.1
Ac008243.1
Ac008250.1
Ac008250.2
Ac008264.1
Ac008264.2
Ac008267.2
Ac008267.5
Ac008267.8
Ac008269.1
Ac008277.1
Ac008278.1
Ac008278.2
Ac008280.2
Ac008280.3
Ac008378.1
Ac008379.1
Ac008385.1
Ac008393.1
Ac008395.1
Ac008397.2
Ac008403.1
Ac008403.4
Ac008406.3
Ac008427.1
Ac008429.4
Ac008434.1
Ac008438.2
Ac008440.1
Ac008440.2
Ac008443.1
Ac008443.2
Ac008443.3
Ac008443.4
Ac008443.5
Ac008443.6
Ac008453.1
Ac008456.1
Ac008467.1
Ac008481.1
Ac008481.3
Ac008494.1
Ac008494.2
Ac008494.3
Ac008505.1
Ac008507.2
Ac008514.1
Ac008514.2
Ac008521.2
Ac008525.1
Ac008525.2
Ac008526.1
Ac008533.1
Ac008534.1
Ac008537.1
Ac008537.2
Ac008537.3
Ac008537.4
Ac008543.1
Ac008543.3
Ac008549.3
Ac008551.1
Ac008554.2
Ac008555.2
Ac008555.3
Ac008555.5
Ac008556.1
Ac008562.1
Ac008565.1
Ac008567.1
Ac008567.2
Ac008568.1
Ac008569.1
Ac008569.2
Ac008581.2
Ac008588.1
Ac008591.1
Ac008592.1
Ac008592.4
Ac008592.5
Ac008608.2
Ac008609.1
Ac008610.1
Ac008619.1
Ac008620.1
Ac008620.2
Ac008622.1
Ac008622.2
Ac008622.3
Ac008627.1
Ac008628.1
Ac008629.1
Ac008629.3
Ac008632.1
Ac008635.1
Ac008637.1
Ac008638.2
Ac008638.3
Ac008641.1
Ac008649.1
Ac008649.2
Ac008652.1
Ac008655.1
Ac008655.2
Ac008659.1
Ac008662.1
Ac008662.2
Ac008663.1
Ac008663.2
Ac008663.3
Ac008667.1
Ac008667.2
Ac008667.3
Ac008667.4
Ac008670.1
Ac008676.1
Ac008687.1
Ac008687.2
Ac008687.3
Ac008687.4
Ac008687.5
Ac008687.7
Ac008687.8
Ac008691.1
Ac008694.1
Ac008694.2
Ac008696.2
Ac008705.1
Ac008723.1
Ac008725.1
Ac008731.1
Ac008734.1
Ac008734.2
Ac008735.1
Ac008735.2
Ac008735.3
Ac008735.4
Ac008735.5
Ac008736.1
Ac008736.2
Ac008736.3
Ac008738.1
Ac008738.2
Ac008738.3
Ac008738.4
Ac008738.6
Ac008738.7
Ac008739.2
Ac008739.5
Ac008741.1
Ac008742.1
Ac008743.1
Ac008745.1
Ac008750.1
Ac008750.2
Ac008750.3
Ac008750.7
Ac008752.1
Ac008753.1
Ac008753.2
Ac008755.1
Ac008758.2
Ac008758.3
Ac008758.4
Ac008759.1
Ac008759.3
Ac008760.1
Ac008761.1
Ac008761.3
Ac008763.1
Ac008763.2
Ac008763.3
Ac008764.1
Ac008764.10
Ac008764.5
Ac008764.6
Ac008764.7
Ac008764.8
Ac008764.9
Ac008770.2
Ac008770.3
Ac008771.1
Ac008780.2
Ac008781.1
Ac008781.2
Ac008794.2
Ac008802.1
Ac008805.1
Ac008808.1
Ac008808.2
Ac008813.1
Ac008814.1
Ac008825.2
Ac008840.1
Ac008850.1
Ac008852.1
Ac008869.1
Ac008870.1
Ac008870.5
Ac008871.1
Ac008878.1
Ac008878.2
Ac008878.3
Ac008878.4
Ac008883.1
Ac008883.2
Ac008885.2
Ac008892.1
Ac008894.1
Ac008894.2
Ac008894.3
Ac008895.1
Ac008897.3
Ac008914.1
Ac008915.1
Ac008915.2
Ac008940.1
Ac008945.1
Ac008946.1
Ac008953.1
Ac008957.1
Ac008957.2
Ac008957.3
Ac008958.1
Ac008962.1
Ac008966.1
Ac008966.2
Ac008969.1
Ac008972.1
Ac008982.1
Ac008982.2
Ac008985.1
Ac009005.1
Ac009019.1
Ac009022.1
Ac009032.1
Ac009033.1
Ac009034.1
Ac009035.1
Ac009041.1
Ac009041.2
Ac009041.4
Ac009044.1
Ac009052.1
Ac009053.2
Ac009053.3
Ac009054.1
Ac009054.2
Ac009060.1
Ac009061.1
Ac009061.2
Ac009063.1
Ac009063.2
Ac009063.3
Ac009065.1
Ac009065.2
Ac009065.4
Ac009065.5
Ac009065.6
Ac009065.7
Ac009065.8
Ac009075.1
Ac009078.2
Ac009078.3
Ac009086.2
Ac009086.3
Ac009088.1
Ac009088.2
Ac009088.3
Ac009090.2
Ac009090.3
Ac009090.4
Ac009090.5
Ac009093.10
Ac009093.2
Ac009093.3
Ac009093.4
Ac009093.6
Ac009093.8
Ac009093.9
Ac009095.1
Ac009097.4
Ac009101.1
Ac009102.2
Ac009102.3
Ac009107.1
Ac009107.2
Ac009108.1
Ac009108.2
Ac009108.3
Ac009108.4
Ac009108.5
Ac009110.1
Ac009113.1
Ac009117.2
Ac009118.2
Ac009118.3
Ac009119.1
Ac009119.2
Ac009119.3
Ac009120.2
Ac009120.6
Ac009121.1
Ac009121.2
Ac009123.1
Ac009127.1
Ac009132.1
Ac009133.1
Ac009133.2
Ac009133.3
Ac009133.4
Ac009133.5
Ac009133.6
Ac009135.2
Ac009137.2
Ac009139.1
Ac009142.1
Ac009145.4
Ac009148.1
Ac009152.3
Ac009154.1
Ac009158.1
Ac009159.2
Ac009161.1
Ac009163.3
Ac009163.6
Ac009166.1
Ac009169.1
Ac009171.1
Ac009171.2
Ac009226.1
Ac009228.1
Ac009229.1
Ac009229.4
Ac009234.1
Ac009237.15
Ac009237.16
Ac009237.2
Ac009237.3
Ac009238.1
Ac009242.1
Ac009245.1
Ac009248.1
Ac009248.2
Ac009263.1
Ac009264.1
Ac009268.2
Ac009269.1
Ac009269.2
Ac009269.3
Ac009269.5
Ac009271.1
Ac009283.1
Ac009292.1
Ac009292.2
Ac009299.1
Ac009299.2
Ac009299.3
Ac009303.1
Ac009303.2
Ac009303.4
Ac009305.1
Ac009309.1
Ac009313.1
Ac009313.2
Ac009314.1
Ac009318.1
Ac009318.4
Ac009320.1
Ac009336.3
Ac009365.1
Ac009365.3
Ac009387.1
Ac009396.1
Ac009403.1
Ac009403.2
Ac009404.1
Ac009407.1
Ac009411.2
Ac009412.1
Ac009413.1
Ac009414.1
Ac009432.2
Ac009452.1
Ac009468.2
Ac009478.1
Ac009480.1
Ac009480.2
Ac009486.1
Ac009487.2
Ac009487.3
Ac009495.1
Ac009495.3
Ac009502.1
Ac009506.1
Ac009509.1
Ac009509.2
Ac009509.3
Ac009509.4
Ac009511.1
Ac009511.2
Ac009518.1
Ac009518.2
Ac009518.3
Ac009522.1
Ac009531.1
Ac009541.1
Ac009542.1
Ac009542.2
Ac009554.1
Ac009558.2
Ac009560.1
Ac009562.1
Ac009563.1
Ac009567.2
Ac009570.1
Ac009623.1
Ac009623.2
Ac009630.1
Ac009630.2
Ac009643.2
Ac009686.1
Ac009686.2
Ac009690.1
Ac009690.2
Ac009716.1
Ac009716.2
Ac009720.1
Ac009779.1
Ac009779.2
Ac009779.3
Ac009779.4
Ac009779.5
Ac009779.6
Ac009800.1
Ac009802.1
Ac009803.2
Ac009804.2
Ac009806.1
Ac009812.2
Ac009812.3
Ac009831.1
Ac009831.4
Ac009852.1
Ac009869.1
Ac009878.1
Ac009879.1
Ac009879.2
Ac009879.3
Ac009899.1
Ac009901.1
Ac009902.2
Ac009902.3
Ac009927.1
Ac009945.1
Ac009948.1
Ac009948.2
Ac009948.3
Ac009949.1
Ac009950.1
Ac009950.2
Ac009951.1
Ac009951.2
Ac009955.1
Ac009955.2
Ac009955.3
Ac009961.1
Ac009962.1
Ac009965.1
Ac009967.1
Ac009974.1
Ac009988.1
Ac009994.1
Ac009996.1
Ac009997.1
Ac010086.1
Ac010087.1
Ac010099.1
Ac010105.1
Ac010132.1
Ac010132.2
Ac010136.1
Ac010139.1
Ac010148.1
Ac010149.1
Ac010149.2
Ac010163.1
Ac010168.1
Ac010173.1
Ac010181.2
Ac010182.1
Ac010186.1
Ac010186.2
Ac010186.4
Ac010197.1
Ac010198.1
Ac010198.2
Ac010200.1
Ac010202.1
Ac010203.1
Ac010203.2
Ac010205.1
Ac010207.1
Ac010210.1
Ac010223.1
Ac010226.1
Ac010240.2
Ac010240.3
Ac010245.2
Ac010247.1
Ac010255.2
Ac010255.3
Ac010260.1
Ac010261.2
Ac010265.1
Ac010266.1
Ac010266.2
Ac010267.1
Ac010271.1
Ac010271.2
Ac010273.1
Ac010275.1
Ac010280.2
Ac010280.3
Ac010285.1
Ac010297.1
Ac010300.1
Ac010307.1
Ac010307.2
Ac010307.4
Ac010319.1
Ac010319.2
Ac010319.3
Ac010320.1
Ac010320.2
Ac010323.1
Ac010325.1
Ac010325.2
Ac010327.1
Ac010327.2
Ac010327.3
Ac010327.4
Ac010327.5
Ac010328.1
Ac010328.2
Ac010329.2
Ac010330.1
Ac010332.1
Ac010333.2
Ac010333.3
Ac010335.1
Ac010335.2
Ac010335.3
Ac010336.1
Ac010336.2
Ac010336.3
Ac010336.5
Ac010343.1
Ac010343.2
Ac010343.3
Ac010350.1
Ac010368.1
Ac010374.1
Ac010374.2
Ac010385.1
Ac010385.2
Ac010385.3
Ac010395.2
Ac010401.2
Ac010406.1
Ac010409.1
Ac010409.2
Ac010420.1
Ac010422.1
Ac010422.2
Ac010422.3
Ac010422.4
Ac010422.7
Ac010422.8
Ac010424.2
Ac010424.3
Ac010425.1
Ac010442.1
Ac010442.2
Ac010442.3
Ac010451.1
Ac010451.2
Ac010457.1
Ac010460.3
Ac010463.1
Ac010463.2
Ac010463.3
Ac010468.2
Ac010469.1
Ac010469.2
Ac010478.1
Ac010485.1
Ac010486.2
Ac010487.1
Ac010487.2
Ac010487.4
Ac010501.1
Ac010503.3
Ac010503.4
Ac010504.1
Ac010507.2
Ac010519.1
Ac010522.1
Ac010525.1
Ac010525.2
Ac010528.1
Ac010531.1
Ac010531.4
Ac010531.5
Ac010531.6
Ac010531.7
Ac010531.8
Ac010536.1
Ac010536.2
Ac010536.3
Ac010538.1
Ac010542.1
Ac010542.2
Ac010542.3
Ac010542.4
Ac010547.1
Ac010547.2
Ac010547.5
Ac010551.1
Ac010551.2
Ac010551.3
Ac010591.1
Ac010595.1
Ac010601.1
Ac010608.1
Ac010609.1
Ac010615.1
Ac010615.2
Ac010615.3
Ac010618.1
Ac010618.4
Ac010619.2
Ac010624.1
Ac010624.2
Ac010624.3
Ac010632.1
Ac010638.1
Ac010642.1
Ac010646.1
Ac010649.1
Ac010653.3
Ac010654.1
Ac010655.1
Ac010655.2
Ac010655.4
Ac010680.2
Ac010680.3
Ac010680.5
Ac010683.1
Ac010722.1
Ac010729.1
Ac010731.2
Ac010731.3
Ac010733.1
Ac010733.2
Ac010735.1
Ac010735.2
Ac010740.1
Ac010745.1
Ac010745.2
Ac010745.3
Ac010745.4
Ac010746.1
Ac010754.1
Ac010761.1
Ac010761.2
Ac010761.3
Ac010761.4
Ac010761.5
Ac010761.6
Ac010761.7
Ac010768.1
Ac010768.2
Ac010768.3
Ac010768.4
Ac010776.1
Ac010776.2
Ac010776.3
Ac010809.1
Ac010834.2
Ac010867.1
Ac010872.1
Ac010880.1
Ac010883.1
Ac010886.1
Ac010891.1
Ac010894.1
Ac010894.2
Ac010894.3
Ac010894.4
Ac010900.1
Ac010904.1
Ac010904.2
Ac010907.2
Ac010913.1
Ac010928.3
Ac010931.2
Ac010967.1
Ac010967.3
Ac010969.2
Ac010973.1
Ac010975.1
Ac010975.3
Ac010976.1
Ac010976.2
Ac010980.1
Ac010980.2
Ac010983.1
Ac010997.1
Ac010997.2
Ac010997.3
Ac010997.4
Ac010997.5
Ac010998.1
Ac010998.3
Ac010999.1
Ac010999.2
Ac011005.1
Ac011005.2
Ac011005.3
Ac011005.4
Ac011008.1
Ac011008.2
Ac011037.1
Ac011092.2
Ac011095.1
Ac011124.1
Ac011124.2
Ac011139.1
Ac011155.1
Ac011195.1
Ac011195.2
Ac011199.1
Ac011239.1
Ac011239.2
Ac011247.1
Ac011247.2
Ac011257.1
Ac011266.1
Ac011270.1
Ac011284.1
Ac011287.1
Ac011287.2
Ac011294.1
Ac011298.1
Ac011298.2
Ac011298.3
Ac011306.1
Ac011333.1
Ac011337.1
Ac011342.1
Ac011352.2
Ac011352.3
Ac011362.1
Ac011363.1
Ac011365.1
Ac011365.2
Ac011369.2
Ac011373.1
Ac011374.1
Ac011377.1
Ac011379.2
Ac011389.1
Ac011389.2
Ac011396.1
Ac011396.2
Ac011396.3
Ac011405.1
Ac011405.2
Ac011410.1
Ac011431.1
Ac011442.1
Ac011443.1
Ac011444.1
Ac011444.2
Ac011444.3
Ac011445.1
Ac011445.2
Ac011446.1
Ac011446.2
Ac011447.1
Ac011447.3
Ac011448.1
Ac011450.1
Ac011452.1
Ac011453.2
Ac011455.1
Ac011455.2
Ac011458.1
Ac011458.2
Ac011461.1
Ac011462.1
Ac011462.2
Ac011462.3
Ac011462.4
Ac011462.5
Ac011465.1
Ac011466.1
Ac011466.3
Ac011467.1
Ac011467.3
Ac011467.4
Ac011467.5
Ac011468.5
Ac011471.3
Ac011471.4
Ac011472.1
Ac011472.2
Ac011472.3
Ac011473.1
Ac011473.3
Ac011473.4
Ac011474.1
Ac011474.2
Ac011476.3
Ac011477.1
Ac011477.7
Ac011478.1
Ac011479.1
Ac011481.1
Ac011481.2
Ac011481.4
Ac011483.1
Ac011483.2
Ac011483.3
Ac011484.1
Ac011487.4
Ac011491.1
Ac011491.2
Ac011494.1
Ac011495.1
Ac011495.2
Ac011497.1
Ac011498.1
Ac011498.2
Ac011498.5
Ac011498.6
Ac011498.7
Ac011499.1
Ac011500.1
Ac011500.2
Ac011500.3
Ac011503.1
Ac011506.1
Ac011509.1
Ac011510.1
Ac011511.1
Ac011511.2
Ac011511.3
Ac011511.4
Ac011511.5
Ac011516.1
Ac011518.1
Ac011523.1
Ac011524.2
Ac011525.1
Ac011525.2
Ac011529.1
Ac011530.1
Ac011558.1
Ac011586.1
Ac011586.2
Ac011591.1
Ac011591.2
Ac011595.1
Ac011595.2
Ac011602.1
Ac011603.1
Ac011603.2
Ac011603.3
Ac011611.3
Ac011611.4
Ac011611.5
Ac011611.6
Ac011625.1
Ac011632.1
Ac011676.1
Ac011676.2
Ac011676.3
Ac011676.4
Ac011676.5
Ac011700.1
Ac011742.1
Ac011742.3
Ac011747.1
Ac011752.1
Ac011753.1
Ac011767.1
Ac011773.1
Ac011773.2
Ac011773.3
Ac011773.4
Ac011815.2
Ac011824.1
Ac011824.2
Ac011825.3
Ac011840.3
Ac011840.4
Ac011840.5
Ac011891.1
Ac011891.2
Ac011893.1
Ac011894.1
Ac011899.2
Ac011900.1
Ac011901.1
Ac011912.1
Ac011921.1
Ac011921.2
Ac011921.3
Ac011933.1
Ac011933.2
Ac011933.3
Ac011939.1
Ac011939.2
Ac011939.3
Ac011944.2
Ac011979.2
Ac011997.1
Ac011998.1
Ac011998.2
Ac011998.3
Ac012020.1
Ac012038.2
Ac012044.1
Ac012050.1
Ac012065.2
Ac012065.3
Ac012065.4
Ac012065.5
Ac012066.1
Ac012070.1
Ac012073.1
Ac012074.1
Ac012085.1
Ac012085.2
Ac012087.1
Ac012087.2
Ac012100.1
Ac012100.3
Ac012103.1
Ac012119.1
Ac012123.1
Ac012123.2
Ac012146.1
Ac012146.2
Ac012146.3
Ac012157.1
Ac012158.1
Ac012158.2
Ac012170.1
Ac012170.3
Ac012173.1
Ac012181.2
Ac012183.1
Ac012184.1
Ac012184.2
Ac012184.3
Ac012184.4
Ac012186.1
Ac012186.2
Ac012186.3
Ac012213.2
Ac012213.3
Ac012213.4
Ac012213.5
Ac012236.1
Ac012254.1
Ac012254.2
Ac012254.4
Ac012291.2
Ac012301.1
Ac012306.2
Ac012307.1
Ac012313.1
Ac012313.10
Ac012313.2
Ac012313.3
Ac012313.6
Ac012313.7
Ac012313.8
Ac012313.9
Ac012314.22
Ac012317.1
Ac012339.2
Ac012349.1
Ac012354.1
Ac012354.2
Ac012354.3
Ac012358.1
Ac012358.2
Ac012358.3
Ac012360.1
Ac012360.2
Ac012360.3
Ac012362.1
Ac012363.1
Ac012363.2
Ac012366.1
Ac012368.1
Ac012368.2
Ac012368.3
Ac012370.1
Ac012370.2
Ac012377.1
Ac012378.1
Ac012378.2
Ac012379.1
Ac012379.2
Ac012404.2
Ac012409.1
Ac012409.4
Ac012409.5
Ac012433.1
Ac012435.1
Ac012435.2
Ac012441.1
Ac012441.2
Ac012447.1
Ac012451.1
Ac012454.1
Ac012456.2
Ac012462.1
Ac012462.2
Ac012462.3
Ac012464.1
Ac012464.2
Ac012464.3
Ac012467.1
Ac012467.2
Ac012468.1
Ac012470.1
Ac012485.1
Ac012485.3
Ac012486.1
Ac012488.1
Ac012488.2
Ac012493.1
Ac012493.2
Ac012497.1
Ac012506.1
Ac012506.3
Ac012506.4
Ac012507.1
Ac012507.2
Ac012507.4
Ac012508.1
Ac012508.2
Ac012510.1
Ac012511.1
Ac012513.1
Ac012513.3
Ac012519.1
Ac012531.1
Ac012531.2
Ac012531.3
Ac012531.4
Ac012531.5
Ac012555.1
Ac012557.1
Ac012557.2
Ac012560.1
Ac012568.1
Ac012569.1
Ac012572.1
Ac012574.1
Ac012593.1
Ac012603.1
Ac012613.1
Ac012613.2
Ac012615.2
Ac012615.3
Ac012615.4
Ac012615.6
Ac012617.1
Ac012618.3
Ac012629.2
Ac012629.4
Ac012636.1
Ac012640.1
Ac012640.2
Ac012640.3
Ac012640.4
Ac012645.1
Ac012645.2
Ac012645.3
Ac012645.4
Ac012653.1
Ac012668.2
Ac012668.3
Ac012669.1
Ac012673.1
Ac012676.1
Ac012676.3
Ac012676.4
Ac012676.5
Ac013244.1
Ac013244.2
Ac013248.1
Ac013264.1
Ac013270.1
Ac013275.1
Ac013286.1
Ac013290.1
Ac013355.1
Ac013356.2
Ac013356.3
Ac013356.4
Ac013391.2
Ac013394.1
Ac013400.1
Ac013402.1
Ac013403.1
Ac013410.1
Ac013417.1
Ac013429.1
Ac013436.1
Ac013437.1
Ac013444.2
Ac013448.1
Ac013451.1
Ac013451.2
Ac013452.1
Ac013457.1
Ac013460.1
Ac013467.1
Ac013467.2
Ac013468.1
Ac013470.2
Ac013470.3
Ac013472.1
Ac013472.2
Ac013472.3
Ac013476.1
Ac013476.2
Ac013489.2
Ac013489.3
Ac013509.1
Ac013549.3
Ac013553.4
Ac013562.1
Ac013562.2
Ac013564.1
Ac013565.1
Ac013565.3
Ac013643.2
Ac013652.1
Ac013652.2
Ac013701.1
Ac013717.1
Ac013724.1
Ac013726.1
Ac013727.2
Ac013731.1
Ac013733.2
Ac013762.1
Ac013791.1
Ac013799.1
Ac015468.1
Ac015468.2
Ac015468.3
Ac015522.1
Ac015563.2
Ac015574.1
Ac015656.1
Ac015660.1
Ac015660.3
Ac015660.4
Ac015687.1
Ac015689.1
Ac015689.2
Ac015712.1
Ac015712.2
Ac015712.4
Ac015712.5
Ac015712.6
Ac015712.7
Ac015720.2
Ac015726.2
Ac015743.1
Ac015771.1
Ac015795.1
Ac015799.1
Ac015802.1
Ac015802.2
Ac015802.3
Ac015802.4
Ac015802.6
Ac015813.1
Ac015813.2
Ac015813.3
Ac015813.4
Ac015813.5
Ac015813.6
Ac015813.7
Ac015818.1
Ac015818.3
Ac015818.5
Ac015819.1
Ac015819.2
Ac015819.3
Ac015819.4
Ac015845.1
Ac015849.1
Ac015849.2
Ac015849.3
Ac015849.5
Ac015849.6
Ac015853.3
Ac015871.1
Ac015871.3
Ac015871.5
Ac015878.1
Ac015878.2
Ac015883.1
Ac015908.2
Ac015908.3
Ac015908.4
Ac015908.5
Ac015908.6
Ac015908.7
Ac015909.1
Ac015909.3
Ac015909.4
Ac015909.5
Ac015910.1
Ac015911.2
Ac015911.3
Ac015911.5
Ac015911.6
Ac015911.7
Ac015912.1
Ac015912.2
Ac015912.3
Ac015914.1
Ac015914.2
Ac015917.2
Ac015920.1
Ac015921.1
Ac015922.2
Ac015936.1
Ac015936.2
Ac015961.2
Ac015967.1
Ac015969.1
Ac015971.1
Ac015977.2
Ac015982.1
Ac015983.1
Ac016026.1
Ac016027.1
Ac016027.3
Ac016042.1
Ac016044.1
Ac016065.1
Ac016065.2
Ac016074.1
Ac016168.2
Ac016180.1
Ac016205.1
Ac016229.1
Ac016229.2
Ac016245.1
Ac016251.1
Ac016251.2
Ac016252.1
Ac016266.1
Ac016292.1
Ac016292.2
Ac016304.1
Ac016382.1
Ac016383.2
Ac016394.1
Ac016396.2
Ac016397.1
Ac016397.2
Ac016405.1
Ac016405.2
Ac016405.3
Ac016526.2
Ac016526.4
Ac016542.2
Ac016542.3
Ac016550.2
Ac016550.3
Ac016553.1
Ac016556.1
Ac016559.1
Ac016559.2
Ac016573.1
Ac016575.1
Ac016582.1
Ac016582.2
Ac016582.3
Ac016583.1
Ac016586.1
Ac016588.2
Ac016590.2
Ac016590.3
Ac016595.1
Ac016596.1
Ac016598.1
Ac016612.1
Ac016629.3
Ac016632.1
Ac016650.1
Ac016683.1
Ac016687.1
Ac016687.2
Ac016687.3
Ac016696.1
Ac016700.1
Ac016700.2
Ac016700.3
Ac016705.1
Ac016705.2
Ac016708.1
Ac016710.1
Ac016712.1
Ac016722.1
Ac016723.1
Ac016724.1
Ac016727.1
Ac016734.1
Ac016735.1
Ac016737.2
Ac016738.2
Ac016739.1
Ac016745.2
Ac016747.2
Ac016747.3
Ac016751.2
Ac016766.1
Ac016769.1
Ac016769.2
Ac016772.1
Ac016773.1
Ac016820.1
Ac016825.1
Ac016831.1
Ac016831.4
Ac016831.7
Ac016866.1
Ac016866.3
Ac016868.1
Ac016876.1
Ac016876.2
Ac016876.3
Ac016877.2
Ac016877.3
Ac016885.3
Ac016888.1
Ac016903.2
Ac016907.1
Ac016907.2
Ac016910.1
Ac016912.1
Ac016924.1
Ac016925.2
Ac016933.1
Ac016949.1
Ac016957.1
Ac016999.1
Ac017000.1
Ac017006.1
Ac017006.2
Ac017007.1
Ac017007.3
Ac017013.1
Ac017015.2
Ac017037.4
Ac017048.2
Ac017053.1
Ac017067.1
Ac017074.1
Ac017076.1
Ac017079.1
Ac017079.2
Ac017083.1
Ac017083.2
Ac017083.3
Ac017083.4
Ac017091.1
Ac017100.1
Ac017100.2
Ac017104.1
Ac017104.3
Ac017104.5
Ac017116.1
Ac018358.1
Ac018362.1
Ac018362.2
Ac018362.3
Ac018371.1
Ac018371.2
Ac018410.1
Ac018410.2
Ac018413.1
Ac018437.1
Ac018442.1
Ac018442.2
Ac018442.3
Ac018445.1
Ac018445.3
Ac018448.1
Ac018448.2
Ac018450.1
Ac018450.2
Ac018462.1
Ac018462.2
Ac018463.1
Ac018464.1
Ac018467.1
Ac018470.1
Ac018475.1
Ac018495.1
Ac018511.1
Ac018511.2
Ac018511.5
Ac018521.1
Ac018521.2
Ac018521.3
Ac018521.4
Ac018521.5
Ac018523.1
Ac018529.1
Ac018529.2
Ac018529.3
Ac018541.1
Ac018552.2
Ac018552.3
Ac018553.1
Ac018553.2
Ac018554.1
Ac018554.2
Ac018557.2
Ac018558.2
Ac018558.3
Ac018558.5
Ac018563.1
Ac018607.1
Ac018616.1
Ac018618.2
Ac018620.1
Ac018628.1
Ac018629.1
Ac018630.2
Ac018634.1
Ac018635.2
Ac018637.1
Ac018638.1
Ac018638.2
Ac018638.3
Ac018638.4
Ac018638.5
Ac018638.6
Ac018638.7
Ac018644.1
Ac018645.1
Ac018647.1
Ac018647.2
Ac018648.1
Ac018653.1
Ac018653.2
Ac018653.3
Ac018653.4
Ac018665.1
Ac018680.1
Ac018682.2
Ac018683.1
Ac018685.1
Ac018685.2
Ac018690.1
Ac018692.1
Ac018695.2
Ac018695.4
Ac018695.6
Ac018695.7
Ac018709.1
Ac018710.1
Ac018712.1
Ac018716.1
Ac018716.2
Ac018730.1
Ac018731.1
Ac018735.1
Ac018737.2
Ac018752.1
Ac018754.1
Ac018755.1
Ac018755.3
Ac018755.4
Ac018761.1
Ac018761.2
Ac018761.3
Ac018761.4
Ac018766.1
Ac018781.1
Ac018809.1
Ac018809.2
Ac018814.1
Ac018816.2
Ac018832.1
Ac018845.2
Ac018845.3
Ac018846.1
Ac018861.2
Ac018865.3
Ac018866.1
Ac018868.1
Ac018878.1
Ac018880.1
Ac018892.3
Ac018904.1
Ac018904.2
Ac018926.2
Ac018926.3
Ac018931.1
Ac018943.1
Ac018946.1
Ac018946.2
Ac019055.1
Ac019068.1
Ac019069.1
Ac019080.1
Ac019080.2
Ac019080.4
Ac019080.5
Ac019084.1
Ac019097.1
Ac019103.1
Ac019117.1
Ac019117.2
Ac019117.3
Ac019118.1
Ac019118.2
Ac019127.1
Ac019129.1
Ac019131.1
Ac019131.2
Ac019133.1
Ac019155.1
Ac019155.2
Ac019155.3
Ac019163.1
Ac019185.1
Ac019185.2
Ac019186.1
Ac019193.2
Ac019193.3
Ac019197.1
Ac019205.1
Ac019211.1
Ac019227.1
Ac019235.1
Ac019254.1
Ac019254.2
Ac019257.1
Ac019257.2
Ac019257.8
Ac019257.9
Ac019294.1
Ac019294.2
Ac019294.3
Ac019330.1
Ac019349.1
Ac020558.1
Ac020558.2
Ac020558.3
Ac020594.1
Ac020611.1
Ac020612.1
Ac020612.2
Ac020636.1
Ac020636.2
Ac020637.1
Ac020656.1
Ac020656.2
Ac020658.1
Ac020658.2
Ac020658.4
Ac020658.6
Ac020658.7
Ac020659.1
Ac020659.2
Ac020661.1
Ac020661.2
Ac020661.3
Ac020661.4
Ac020663.2
Ac020663.4
Ac020699.1
Ac020704.1
Ac020718.1
Ac020719.1
Ac020728.1
Ac020743.1
Ac020743.3
Ac020763.1
Ac020763.2
Ac020763.3
Ac020763.5
Ac020765.2
Ac020765.3
Ac020765.5
Ac020779.1
Ac020891.1
Ac020891.2
Ac020891.4
Ac020893.1
Ac020893.2
Ac020897.1
Ac020899.1
Ac020900.1
Ac020904.2
Ac020904.3
Ac020907.1
Ac020907.3
Ac020907.4
Ac020907.5
Ac020907.6
Ac020908.1
Ac020909.1
Ac020909.2
Ac020909.3
Ac020910.1
Ac020910.4
Ac020910.5
Ac020910.6
Ac020911.1
Ac020911.2
Ac020912.1
Ac020913.2
Ac020913.3
Ac020914.1
Ac020914.2
Ac020914.3
Ac020914.5
Ac020915.1
Ac020915.2
Ac020915.5
Ac020916.1
Ac020916.2
Ac020917.1
Ac020917.2
Ac020917.3
Ac020917.4
Ac020922.1
Ac020922.3
Ac020922.4
Ac020923.1
Ac020928.1
Ac020928.2
Ac020928.3
Ac020931.1
Ac020934.1
Ac020934.2
Ac020951.1
Ac020978.1
Ac020978.2
Ac020978.4
Ac020978.9
Ac020980.1
Ac020983.1
Ac021006.2
Ac021006.3
Ac021016.1
Ac021016.3
Ac021028.1
Ac021035.1
Ac021054.1
Ac021066.2
Ac021066.3
Ac021072.1
Ac021074.1
Ac021074.2
Ac021078.1
Ac021086.1
Ac021087.1
Ac021087.4
Ac021088.1
Ac021092.1
Ac021097.1
Ac021106.2
Ac021106.3
Ac021127.1
Ac021146.1
Ac021146.5
Ac021146.6
Ac021146.9
Ac021151.1
Ac021171.1
Ac021180.1
Ac021188.1
Ac021192.1
Ac021205.2
Ac021205.3
Ac021218.1
Ac021220.1
Ac021231.1
Ac021237.1
Ac021242.2
Ac021242.3
Ac021269.1
Ac021269.2
Ac021321.1
Ac021355.1
Ac021393.1
Ac021422.1
Ac021491.1
Ac021491.2
Ac021491.3
Ac021491.4
Ac021504.1
Ac021517.1
Ac021534.1
Ac021546.1
Ac021594.2
Ac021613.1
Ac021646.1
Ac021660.2
Ac021678.1
Ac021678.3
Ac021683.1
Ac021683.2
Ac021683.3
Ac021683.5
Ac021698.1
Ac021713.1
Ac021723.1
Ac021723.2
Ac021733.2
Ac021739.1
Ac021739.2
Ac021739.3
Ac021739.4
Ac021739.5
Ac021744.1
Ac021749.1
Ac021755.1
Ac021755.2
Ac021755.3
Ac021766.1
Ac021818.1
Ac021818.2
Ac021876.1
Ac022001.2
Ac022001.3
Ac022007.1
Ac022018.1
Ac022075.1
Ac022079.2
Ac022087.1
Ac022092.1
Ac022098.1
Ac022098.3
Ac022098.4
Ac022101.1
Ac022113.2
Ac022118.1
Ac022121.1
Ac022126.1
Ac022133.1
Ac022137.2
Ac022137.3
Ac022140.1
Ac022140.2
Ac022144.1
Ac022148.1
Ac022149.2
Ac022154.1
Ac022165.1
Ac022166.1
Ac022166.2
Ac022167.2
Ac022167.3
Ac022167.4
Ac022167.5
Ac022168.1
Ac022182.1
Ac022182.2
Ac022188.1
Ac022196.1
Ac022201.2
Ac022210.1
Ac022211.2
Ac022211.3
Ac022211.4
Ac022215.1
Ac022217.1
Ac022217.2
Ac022217.3
Ac022217.4
Ac022239.1
Ac022272.1
Ac022296.1
Ac022296.2
Ac022296.3
Ac022306.3
Ac022325.1
Ac022335.1
Ac022336.1
Ac022364.2
Ac022367.1
Ac022384.1
Ac022387.1
Ac022392.1
Ac022395.1
Ac022400.1
Ac022400.10
Ac022400.2
Ac022400.5
Ac022400.7
Ac022400.9
Ac022404.1
Ac022405.1
Ac022413.1
Ac022414.1
Ac022415.1
Ac022417.1
Ac022424.1
Ac022424.2
Ac022431.1
Ac022441.1
Ac022441.2
Ac022441.3
Ac022445.1
Ac022447.5
Ac022447.6
Ac022447.7
Ac022467.1
Ac022469.1
Ac022469.2
Ac022494.1
Ac022498.1
Ac022498.2
Ac022506.1
Ac022509.1
Ac022509.3
Ac022509.4
Ac022511.1
Ac022513.1
Ac022517.1
Ac022532.1
Ac022535.1
Ac022540.1
Ac022558.1
Ac022558.3
Ac022568.1
Ac022596.2
Ac022613.1
Ac022613.2
Ac022616.1
Ac022616.2
Ac022616.3
Ac022616.5
Ac022616.6
Ac022616.7
Ac022616.8
Ac022634.1
Ac022655.2
Ac022679.2
Ac022706.1
Ac022726.1
Ac022726.2
Ac022730.2
Ac022730.3
Ac022730.4
Ac022748.1
Ac022748.2
Ac022748.3
Ac022762.1
Ac022762.2
Ac022778.1
Ac022784.1
Ac022784.2
Ac022784.3
Ac022784.4
Ac022784.5
Ac022784.6
Ac022790.1
Ac022795.1
Ac022816.1
Ac022819.1
Ac022826.1
Ac022832.1
Ac022868.1
Ac022874.1
Ac022878.1
Ac022898.1
Ac022903.1
Ac022915.1
Ac022915.2
Ac022916.1
Ac022919.1
Ac022929.2
Ac022960.2
Ac022960.3
Ac022966.1
Ac022973.2
Ac022973.3
Ac023024.1
Ac023034.1
Ac023034.2
Ac023043.1
Ac023043.4
Ac023050.1
Ac023050.3
Ac023050.4
Ac023051.1
Ac023055.1
Ac023078.1
Ac023078.3
Ac023078.5
Ac023095.1
Ac023115.1
Ac023137.1
Ac023141.10
Ac023141.12
Ac023141.5
Ac023141.6
Ac023157.1
Ac023157.2
Ac023157.3
Ac023158.1
Ac023158.2
Ac023161.2
Ac023194.1
Ac023194.2
Ac023194.3
Ac023200.1
Ac023206.1
Ac023245.1
Ac023245.2
Ac023300.1
Ac023300.2
Ac023300.3
Ac023301.1
Ac023310.4
Ac023347.1
Ac023347.2
Ac023355.1
Ac023389.1
Ac023389.2
Ac023403.1
Ac023421.2
Ac023424.1
Ac023442.1
Ac023449.1
Ac023449.2
Ac023469.1
Ac023490.3
Ac023509.1
Ac023509.3
Ac023509.4
Ac023510.1
Ac023512.1
Ac023513.1
Ac023590.1
Ac023593.1
Ac023632.2
Ac023632.3
Ac023632.4
Ac023632.5
Ac023669.2
Ac023762.1
Ac023790.2
Ac023794.1
Ac023794.2
Ac023794.4
Ac023794.5
Ac023794.6
Ac023796.1
Ac023813.3
Ac023813.4
Ac023818.1
Ac023824.1
Ac023824.3
Ac023824.4
Ac023824.6
Ac023825.1
Ac023830.1
Ac023830.2
Ac023855.1
Ac023866.2
Ac023886.1
Ac023886.2
Ac023905.1
Ac023906.1
Ac023906.2
Ac023906.4
Ac023906.5
Ac023908.3
Ac023946.1
Ac023968.1
Ac023968.2
Ac023983.1
Ac024022.1
Ac024023.1
Ac024028.1
Ac024075.1
Ac024075.3
Ac024082.1
Ac024084.1
Ac024145.1
Ac024153.1
Ac024224.1
Ac024243.1
Ac024255.1
Ac024257.3
Ac024257.4
Ac024257.5
Ac024267.1
Ac024267.2
Ac024267.4
Ac024267.6
Ac024270.1
Ac024270.2
Ac024270.3
Ac024270.4
Ac024288.1
Ac024293.1
Ac024337.2
Ac024341.1
Ac024361.1
Ac024361.2
Ac024361.3
Ac024405.1
Ac024451.2
Ac024451.4
Ac024475.1
Ac024475.2
Ac024475.4
Ac024558.1
Ac024559.1
Ac024559.2
Ac024560.1
Ac024560.2
Ac024560.3
Ac024563.2
Ac024575.1
Ac024581.1
Ac024581.2
Ac024587.1
Ac024587.2
Ac024589.1
Ac024589.2
Ac024592.1
Ac024592.2
Ac024592.3
Ac024595.1
Ac024598.1
Ac024603.1
Ac024610.2
Ac024614.2
Ac024614.3
Ac024619.1
Ac024619.2
Ac024619.3
Ac024619.4
Ac024651.1
Ac024651.2
Ac024681.2
Ac024884.1
Ac024901.1
Ac024909.1
Ac024937.1
Ac024937.2
Ac024940.1
Ac024940.3
Ac024940.6
Ac024941.2
Ac024958.1
Ac025030.1
Ac025030.2
Ac025031.1
Ac025031.2
Ac025031.4
Ac025031.5
Ac025033.1
Ac025034.1
Ac025034.2
Ac025035.1
Ac025040.1
Ac025048.1
Ac025048.2
Ac025048.3
Ac025048.4
Ac025048.6
Ac025062.1
Ac025062.2
Ac025062.3
Ac025154.1
Ac025154.2
Ac025159.1
Ac025162.1
Ac025162.2
Ac025164.1
Ac025165.1
Ac025165.2
Ac025165.3
Ac025165.4
Ac025165.5
Ac025166.1
Ac025171.2
Ac025171.3
Ac025171.4
Ac025171.5
Ac025175.1
Ac025176.1
Ac025178.1
Ac025181.1
Ac025181.2
Ac025183.1
Ac025183.2
Ac025183.3
Ac025183.4
Ac025186.1
Ac025187.1
Ac025188.1
Ac025198.1
Ac025211.1
Ac025219.1
Ac025244.2
Ac025252.1
Ac025253.1
Ac025254.1
Ac025257.1
Ac025259.2
Ac025259.3
Ac025262.1
Ac025262.3
Ac025263.1
Ac025263.3
Ac025265.1
Ac025265.3
Ac025271.2
Ac025271.3
Ac025271.4
Ac025278.1
Ac025278.2
Ac025278.3
Ac025279.1
Ac025279.2
Ac025280.1
Ac025280.3
Ac025283.3
Ac025287.1
Ac025287.2
Ac025287.3
Ac025300.1
Ac025419.1
Ac025423.1
Ac025423.2
Ac025423.3
Ac025423.4
Ac025423.5
Ac025428.1
Ac025437.4
Ac025442.1
Ac025445.1
Ac025458.1
Ac025465.2
Ac025465.3
Ac025465.4
Ac025470.1
Ac025521.1
Ac025524.2
Ac025538.1
Ac025539.1
Ac025566.1
Ac025569.1
Ac025572.1
Ac025575.1
Ac025576.1
Ac025576.2
Ac025578.1
Ac025580.1
Ac025580.2
Ac025580.3
Ac025588.4
Ac025594.1
Ac025627.1
Ac025627.2
Ac025674.2
Ac025682.1
Ac025750.1
Ac025750.2
Ac025752.1
Ac025754.1
Ac025755.1
Ac025773.1
Ac025809.1
Ac025857.2
Ac025871.2
Ac025881.1
Ac025884.1
Ac025884.2
Ac025887.1
Ac025887.2
Ac025917.1
Ac025918.2
Ac025946.1
Ac025946.2
Ac025947.1
Ac026100.1
Ac026108.1
Ac026111.1
Ac026120.1
Ac026120.2
Ac026124.1
Ac026124.2
Ac026185.1
Ac026191.1
Ac026202.1
Ac026202.2
Ac026202.3
Ac026250.1
Ac026254.1
Ac026254.2
Ac026271.1
Ac026271.2
Ac026304.1
Ac026310.2
Ac026310.3
Ac026316.1
Ac026316.2
Ac026316.3
Ac026316.4
Ac026320.2
Ac026333.3
Ac026336.1
Ac026336.2
Ac026336.3
Ac026336.4
Ac026353.1
Ac026355.1
Ac026355.2
Ac026355.3
Ac026356.2
Ac026358.1
Ac026362.1
Ac026362.2
Ac026367.2
Ac026368.1
Ac026369.1
Ac026369.2
Ac026369.3
Ac026391.1
Ac026396.1
Ac026401.1
Ac026401.2
Ac026402.1
Ac026403.1
Ac026407.1
Ac026410.1
Ac026410.2
Ac026410.3
Ac026412.1
Ac026412.2
Ac026412.3
Ac026415.1
Ac026427.1
Ac026427.2
Ac026434.1
Ac026434.2
Ac026436.1
Ac026444.1
Ac026458.1
Ac026458.2
Ac026461.1
Ac026461.2
Ac026461.3
Ac026461.4
Ac026462.2
Ac026462.3
Ac026462.5
Ac026464.1
Ac026464.2
Ac026464.3
Ac026469.1
Ac026470.1
Ac026470.3
Ac026470.4
Ac026471.1
Ac026471.2
Ac026471.3
Ac026471.5
Ac026495.1
Ac026523.1
Ac026583.1
Ac026616.1
Ac026688.1
Ac026688.2
Ac026691.1
Ac026700.1
Ac026704.1
Ac026719.1
Ac026725.1
Ac026726.1
Ac026740.1
Ac026740.2
Ac026740.3
Ac026741.1
Ac026746.1
Ac026748.1
Ac026765.1
Ac026770.1
Ac026771.1
Ac026774.1
Ac026780.1
Ac026780.2
Ac026782.2
Ac026785.1
Ac026785.2
Ac026785.3
Ac026786.1
Ac026787.1
Ac026798.1
Ac026801.1
Ac026801.2
Ac026803.2
Ac026826.3
Ac026877.1
Ac026884.1
Ac026894.1
Ac026898.1
Ac026904.1
Ac026904.2
Ac026951.1
Ac026951.2
Ac026954.1
Ac026954.2
Ac026954.3
Ac026979.2
Ac026991.1
Ac026991.2
Ac026992.1
Ac027013.1
Ac027018.1
Ac027020.2
Ac027026.1
Ac027031.2
Ac027045.1
Ac027045.3
Ac027088.1
Ac027088.3
Ac027088.4
Ac027097.1
Ac027097.2
Ac027117.1
Ac027117.2
Ac027119.1
Ac027124.1
Ac027124.2
Ac027130.1
Ac027139.2
Ac027176.1
Ac027176.2
Ac027228.3
Ac027229.1
Ac027237.2
Ac027237.3
Ac027243.1
Ac027243.2
Ac027277.1
Ac027279.2
Ac027279.4
Ac027281.1
Ac027281.2
Ac027287.2
Ac027288.2
Ac027290.1
Ac027290.2
Ac027306.1
Ac027307.1
Ac027307.2
Ac027307.3
Ac027309.1
Ac027309.2
Ac027309.3
Ac027312.1
Ac027313.1
Ac027315.1
Ac027329.1
Ac027334.1
Ac027335.1
Ac027343.1
Ac027343.3
Ac027348.2
Ac027369.1
Ac027369.3
Ac027369.6
Ac027419.1
Ac027449.1
Ac027451.1
Ac027514.1
Ac027541.1
Ac027544.1
Ac027544.3
Ac027559.1
Ac027575.1
Ac027575.2
Ac027601.1
Ac027601.2
Ac027601.3
Ac027601.4
Ac027601.5
Ac027612.3
Ac027613.1
Ac027644.2
Ac027644.3
Ac027644.4
Ac027682.2
Ac027682.3
Ac027682.4
Ac027682.5
Ac027682.6
Ac027682.7
Ac027688.1
Ac027698.1
Ac027701.1
Ac027702.1
Ac027796.3
Ac027796.4
Ac027796.5
Ac027801.1
Ac027801.3
Ac027801.4
Ac027807.1
Ac027807.2
Ac027808.1
Ac027808.2
Ac032044.1
Ac032044.2
Ac034102.3
Ac034102.4
Ac034102.5
Ac034102.6
Ac034102.7
Ac034102.8
Ac034105.2
Ac034105.4
Ac034114.2
Ac034159.1
Ac034195.1
Ac034198.2
Ac034199.1
Ac034205.2
Ac034205.3
Ac034206.1
Ac034207.1
Ac034213.1
Ac034223.1
Ac034223.2
Ac034226.1
Ac034228.1
Ac034228.2
Ac034229.1
Ac034229.2
Ac034229.3
Ac034229.4
Ac034229.6
Ac034231.1
Ac034232.1
Ac034234.1
Ac034236.1
Ac034236.2
Ac034238.1
Ac034238.2
Ac034243.1
Ac034244.1
Ac034244.2
Ac034245.1
Ac034268.2
Ac035140.1
Ac036101.1
Ac036103.1
Ac036108.1
Ac036108.2
Ac036108.3
Ac036164.1
Ac036176.1
Ac036176.2
Ac036214.1
Ac036214.3
Ac036214.4
Ac036222.1
Ac037198.1
Ac037198.2
Ac037441.1
Ac037459.1
Ac037459.2
Ac037459.3
Ac037459.4
Ac037479.1
Ac037487.4
Ac039056.1
Ac039056.2
Ac040160.1
Ac040160.2
Ac040162.1
Ac040162.2
Ac040162.3
Ac040168.1
Ac040169.1
Ac040169.2
Ac040169.3
Ac040173.1
Ac040904.1
Ac040963.1
Ac040975.1
Ac040977.2
Ac040978.1
Ac041040.1
Ac044781.1
Ac044784.1
Ac044787.1
Ac044798.2
Ac044802.1
Ac044810.1
Ac044836.1
Ac044839.1
Ac044839.2
Ac044839.3
Ac044839.5
Ac044849.1
Ac044860.2
Ac044873.1
Ac046130.1
Ac046143.1
Ac046143.2
Ac046144.1
Ac046158.1
Ac046168.1
Ac046168.2
Ac046185.1
Ac046185.3
Ac048334.1
Ac048338.1
Ac048341.1
Ac048341.2
Ac048344.4
Ac048347.1
Ac048351.1
Ac048380.1
Ac048380.2
Ac048382.4
Ac048382.5
Ac048382.6
Ac048383.1
Ac051619.1
Ac051619.10
Ac051619.2
Ac051619.4
Ac051619.5
Ac051619.6
Ac051619.7
Ac051619.8
Ac051619.9
Ac051649.1
Ac053503.2
Ac053503.3
Ac053503.5
Ac053503.7
Ac053513.1
Ac053527.1
Ac055713.1
Ac055716.2
Ac055716.3
Ac055717.3
Ac055720.1
Ac055720.2
Ac055731.1
Ac055733.3
Ac055736.1
Ac055748.1
Ac055753.1
Ac055758.1
Ac055758.2
Ac055764.1
Ac055811.1
Ac055811.2
Ac055811.4
Ac055854.1
Ac055874.1
Ac055876.4
Ac055878.1
Ac058791.1
Ac058822.1
Ac058823.1
Ac060234.1
Ac060234.2
Ac060234.3
Ac060765.1
Ac060766.1
Ac060766.3
Ac060766.4
Ac060766.5
Ac060766.7
Ac060771.1
Ac060780.2
Ac060788.1
Ac060834.2
Ac061709.1
Ac061961.1
Ac061975.2
Ac061975.3
Ac061975.4
Ac061975.5
Ac061975.7
Ac061992.1
Ac061999.1
Ac062004.1
Ac062016.1
Ac062020.1
Ac062028.1
Ac062028.2
Ac062032.1
Ac063919.1
Ac063926.1
Ac063926.3
Ac063943.1
Ac063944.1
Ac063947.2
Ac063948.1
Ac063949.1
Ac063950.1
Ac063952.1
Ac063952.2
Ac063952.4
Ac063960.2
Ac063961.1
Ac063962.1
Ac063965.1
Ac063976.1
Ac063976.3
Ac063977.2
Ac063977.3
Ac063977.4
Ac063977.6
Ac063980.1
Ac064799.2
Ac064801.1
Ac064805.1
Ac064805.2
Ac064807.1
Ac064807.2
Ac064807.3
Ac064807.4
Ac064836.1
Ac064836.2
Ac064847.1
Ac064850.1
Ac064853.2
Ac064862.1
Ac064862.2
Ac064862.4
Ac064862.5
Ac064871.1
Ac064875.1
Ac066612.2
Ac066613.1
Ac066613.2
Ac066616.1
Ac066616.2
Ac067750.1
Ac067751.1
Ac067752.1
Ac067773.1
Ac067805.1
Ac067817.1
Ac067819.1
Ac067852.1
Ac067852.3
Ac067852.4
Ac067904.1
Ac067930.1
Ac067930.3
Ac067930.4
Ac067930.5
Ac067931.1
Ac067931.2
Ac067942.1
Ac067942.2
Ac067945.2
Ac067945.3
Ac067959.1
Ac067960.1
Ac067968.1
Ac067968.2
Ac067969.1
Ac067969.2
Ac068014.1
Ac068025.1
Ac068042.1
Ac068044.1
Ac068050.1
Ac068051.1
Ac068075.1
Ac068134.1
Ac068134.2
Ac068134.4
Ac068137.1
Ac068137.2
Ac068152.1
Ac068189.1
Ac068196.1
Ac068205.1
Ac068205.2
Ac068205.3
Ac068205.4
Ac068213.1
Ac068228.1
Ac068228.2
Ac068234.1
Ac068234.2
Ac068234.3
Ac068254.2
Ac068286.1
Ac068295.1
Ac068305.1
Ac068305.2
Ac068338.2
Ac068338.3
Ac068389.1
Ac068389.2
Ac068408.1
Ac068413.1
Ac068418.1
Ac068446.3
Ac068473.1
Ac068473.3
Ac068473.4
Ac068473.5
Ac068481.1
Ac068489.1
Ac068492.1
Ac068512.1
Ac068522.1
Ac068531.1
Ac068533.3
Ac068535.1
Ac068544.1
Ac068547.1
Ac068580.1
Ac068580.3
Ac068580.4
Ac068587.2
Ac068587.4
Ac068587.7
Ac068594.1
Ac068620.1
Ac068620.3
Ac068631.1
Ac068631.3
Ac068633.1
Ac068643.1
Ac068643.2
Ac068647.2
Ac068657.1
Ac068669.1
Ac068672.1
Ac068672.3
Ac068722.1
Ac068724.3
Ac068725.1
Ac068733.1
Ac068733.3
Ac068760.1
Ac068769.1
Ac068775.1
Ac068790.1
Ac068790.4
Ac068790.6
Ac068790.8
Ac068790.9
Ac068831.2
Ac068831.3
Ac068831.5
Ac068831.6
Ac068831.7
Ac068858.1
Ac068860.1
Ac068867.1
Ac068870.1
Ac068870.3
Ac068880.1
Ac068880.3
Ac068880.4
Ac068880.5
Ac068888.1
Ac068888.2
Ac068896.1
Ac068898.1
Ac068898.2
Ac068946.1
Ac068985.1
Ac068987.1
Ac068987.2
Ac068987.3
Ac068987.4
Ac068987.5
Ac069029.1
Ac069061.1
Ac069061.2
Ac069079.1
Ac069113.1
Ac069113.2
Ac069114.2
Ac069120.1
Ac069148.1
Ac069154.1
Ac069185.1
Ac069200.1
Ac069209.1
Ac069213.1
Ac069213.2
Ac069213.3
Ac069218.1
Ac069224.1
Ac069228.1
Ac069234.1
Ac069234.2
Ac069240.1
Ac069257.3
Ac069262.1
Ac069271.1
Ac069272.1
Ac069277.1
Ac069277.2
Ac069280.1
Ac069281.1
Ac069281.2
Ac069282.1
Ac069285.1
Ac069285.2
Ac069287.2
Ac069304.2
Ac069306.1
Ac069307.1
Ac069335.1
Ac069360.1
Ac069366.2
Ac069368.1
Ac069410.1
Ac069421.1
Ac069444.1
Ac069444.2
Ac069454.1
Ac069503.1
Ac069503.2
Ac069503.3
Ac069528.1
Ac069528.2
Ac072022.1
Ac072022.2
Ac072026.1
Ac072039.1
Ac072039.2
Ac072046.1
Ac072046.2
Ac072052.1
Ac072062.1
Ac073046.1
Ac073046.2
Ac073050.1
Ac073052.2
Ac073071.1
Ac073072.1
Ac073073.1
Ac073073.2
Ac073082.1
Ac073091.1
Ac073091.2
Ac073094.1
Ac073107.1
Ac073111.1
Ac073111.3
Ac073111.4
Ac073111.5
Ac073130.1
Ac073130.2
Ac073130.3
Ac073135.1
Ac073136.1
Ac073137.1
Ac073143.1
Ac073150.1
Ac073167.1
Ac073176.2
Ac073195.1
Ac073210.2
Ac073218.1
Ac073236.1
Ac073255.1
Ac073257.1
Ac073257.2
Ac073263.1
Ac073263.3
Ac073264.3
Ac073283.1
Ac073283.2
Ac073283.3
Ac073288.2
Ac073311.1
Ac073314.1
Ac073316.1
Ac073316.2
Ac073320.1
Ac073325.2
Ac073332.1
Ac073333.1
Ac073336.1
Ac073342.1
Ac073342.2
Ac073342.3
Ac073346.1
Ac073346.2
Ac073347.1
Ac073348.1
Ac073349.1
Ac073349.2
Ac073349.3
Ac073359.1
Ac073359.2
Ac073365.1
Ac073367.1
Ac073370.1
Ac073387.1
Ac073387.2
Ac073389.1
Ac073389.2
Ac073389.3
Ac073410.2
Ac073415.1
Ac073429.1
Ac073429.2
Ac073439.1
Ac073464.1
Ac073464.2
Ac073465.1
Ac073476.2
Ac073476.3
Ac073488.11
Ac073488.2
Ac073488.3
Ac073488.4
Ac073488.6
Ac073488.8
Ac073488.9
Ac073508.1
Ac073508.2
Ac073508.3
Ac073517.1
Ac073521.1
Ac073525.1
Ac073529.1
Ac073530.1
Ac073530.2
Ac073534.1
Ac073539.7
Ac073548.1
Ac073569.2
Ac073569.3
Ac073571.1
Ac073573.1
Ac073575.2
Ac073578.1
Ac073583.1
Ac073585.1
Ac073592.10
Ac073592.2
Ac073592.3
Ac073592.4
Ac073592.5
Ac073592.6
Ac073592.7
Ac073592.8
Ac073592.9
Ac073594.1
Ac073610.1
Ac073610.2
Ac073610.3
Ac073611.1
Ac073611.2
Ac073614.1
Ac073621.1
Ac073626.1
Ac073648.6
Ac073651.1
Ac073651.2
Ac073655.1
Ac073655.2
Ac073842.1
Ac073842.2
Ac073848.1
Ac073850.1
Ac073857.1
Ac073861.1
Ac073862.1
Ac073862.2
Ac073862.3
Ac073862.4
Ac073862.5
Ac073869.1
Ac073869.5
Ac073869.8
Ac073869.9
Ac073878.1
Ac073878.2
Ac073896.1
Ac073896.2
Ac073896.3
Ac073896.4
Ac073896.5
Ac073911.1
Ac073911.3
Ac073913.2
Ac073916.1
Ac073957.1
Ac073957.2
Ac073957.3
Ac073987.1
Ac074008.2
Ac074011.1
Ac074029.2
Ac074029.3
Ac074029.4
Ac074032.1
Ac074033.1
Ac074035.1
Ac074043.1
Ac074050.1
Ac074050.2
Ac074050.3
Ac074050.4
Ac074051.4
Ac074051.5
Ac074091.1
Ac074099.1
Ac074117.1
Ac074117.2
Ac074133.1
Ac074134.1
Ac074135.1
Ac074135.2
Ac074138.1
Ac074141.1
Ac074143.1
Ac074143.2
Ac074183.1
Ac074183.2
Ac074194.1
Ac074198.2
Ac074212.1
Ac074237.1
Ac074250.1
Ac074255.1
Ac074257.1
Ac074276.1
Ac074276.2
Ac074325.1
Ac074338.1
Ac074344.2
Ac074351.1
Ac074366.1
Ac074389.1
Ac074389.2
Ac074389.3
Ac076966.1
Ac076968.1
Ac078776.2
Ac078777.1
Ac078778.1
Ac078785.1
Ac078785.2
Ac078788.1
Ac078788.2
Ac078795.1
Ac078795.2
Ac078795.3
Ac078802.1
Ac078809.1
Ac078814.1
Ac078814.2
Ac078820.1
Ac078828.1
Ac078841.1
Ac078842.1
Ac078842.2
Ac078845.1
Ac078850.2
Ac078852.1
Ac078852.2
Ac078857.1
Ac078864.1
Ac078865.1
Ac078878.2
Ac078880.2
Ac078882.1
Ac078883.1
Ac078883.2
Ac078886.1
Ac078899.3
Ac078899.4
Ac078909.1
Ac078925.1
Ac078925.3
Ac078929.1
Ac078942.1
Ac078950.1
Ac078962.1
Ac078962.3
Ac078974.1
Ac078980.1
Ac078993.1
Ac079015.1
Ac079031.1
Ac079031.2
Ac079035.1
Ac079061.1
Ac079062.1
Ac079064.1
Ac079080.1
Ac079089.1
Ac079117.1
Ac079140.1
Ac079145.1
Ac079160.1
Ac079171.1
Ac079174.2
Ac079200.1
Ac079203.1
Ac079209.1
Ac079228.1
Ac079238.1
Ac079248.1
Ac079248.2
Ac079250.1
Ac079296.1
Ac079298.3
Ac079305.1
Ac079305.2
Ac079305.3
Ac079313.1
Ac079313.2
Ac079316.2
Ac079328.2
Ac079331.2
Ac079336.1
Ac079336.3
Ac079336.4
Ac079336.5
Ac079336.7
Ac079340.2
Ac079341.1
Ac079341.2
Ac079354.2
Ac079355.2
Ac079360.1
Ac079362.1
Ac079380.1
Ac079382.1
Ac079384.1
Ac079385.3
Ac079395.1
Ac079395.3
Ac079411.1
Ac079414.2
Ac079414.3
Ac079416.1
Ac079416.3
Ac079447.1
Ac079448.1
Ac079465.1
Ac079466.1
Ac079466.2
Ac079584.2
Ac079587.1
Ac079594.1
Ac079594.2
Ac079598.1
Ac079598.4
Ac079600.3
Ac079601.1
Ac079601.2
Ac079602.1
Ac079602.2
Ac079602.3
Ac079610.2
Ac079610.3
Ac079612.1
Ac079741.1
Ac079742.1
Ac079753.1
Ac079766.1
Ac079776.1
Ac079779.2
Ac079779.3
Ac079781.3
Ac079781.4
Ac079781.5
Ac079790.1
Ac079791.1
Ac079793.1
Ac079799.2
Ac079801.1
Ac079807.1
Ac079834.2
Ac079848.1
Ac079858.1
Ac079880.1
Ac079880.2
Ac079896.1
Ac079905.1
Ac079905.2
Ac079906.1
Ac079907.1
Ac079907.2
Ac079910.1
Ac079915.1
Ac079917.1
Ac079921.1
Ac079921.2
Ac079944.1
Ac079949.1
Ac079949.2
Ac079953.1
Ac079987.1
Ac079988.1
Ac080011.1
Ac080013.1
Ac080013.2
Ac080013.3
Ac080013.5
Ac080013.6
Ac080023.1
Ac080037.1
Ac080038.1
Ac080075.1
Ac080078.1
Ac080080.1
Ac080112.1
Ac080112.2
Ac080112.3
Ac080128.1
Ac080128.2
Ac080129.1
Ac080129.2
Ac082651.1
Ac082651.2
Ac082651.4
Ac083798.1
Ac083798.2
Ac083799.1
Ac083800.1
Ac083801.1
Ac083801.2
Ac083805.1
Ac083805.2
Ac083805.3
Ac083806.2
Ac083806.3
Ac083809.1
Ac083822.1
Ac083829.1
Ac083836.1
Ac083837.1
Ac083841.1
Ac083841.2
Ac083841.4
Ac083843.1
Ac083843.2
Ac083843.4
Ac083849.1
Ac083855.1
Ac083862.2
Ac083864.1
Ac083864.2
Ac083864.3
Ac083864.4
Ac083867.1
Ac083875.1
Ac083880.1
Ac083899.2
Ac083906.1
Ac083906.3
Ac083906.5
Ac083949.1
Ac083964.2
Ac083973.1
Ac083982.1
Ac084018.1
Ac084018.2
Ac084024.1
Ac084024.3
Ac084026.2
Ac084026.3
Ac084030.1
Ac084032.1
Ac084033.2
Ac084048.1
Ac084064.1
Ac084082.1
Ac084116.1
Ac084117.1
Ac084121.13
Ac084125.1
Ac084125.2
Ac084125.3
Ac084125.4
Ac084211.1
Ac084262.1
Ac084262.2
Ac084291.1
Ac084337.1
Ac084337.2
Ac084346.1
Ac084357.1
Ac084364.1
Ac084364.2
Ac084365.1
Ac084368.1
Ac084398.1
Ac084752.1
Ac084754.1
Ac084757.1
Ac084757.2
Ac084757.3
Ac084757.4
Ac084759.1
Ac084781.2
Ac084782.1
Ac084809.1
Ac084816.1
Ac084824.2
Ac084824.3
Ac084824.4
Ac084838.1
Ac084851.3
Ac084855.2
Ac084864.1
Ac084871.1
Ac084871.2
Ac084876.2
Ac084879.1
Ac084880.1
Ac084880.2
Ac084880.3
Ac084880.4
Ac087045.1
Ac087045.2
Ac087045.3
Ac087071.1
Ac087071.2
Ac087072.1
Ac087072.2
Ac087163.1
Ac087163.2
Ac087163.3
Ac087164.1
Ac087190.1
Ac087190.2
Ac087190.3
Ac087222.1
Ac087235.1
Ac087239.1
Ac087241.2
Ac087242.1
Ac087257.2
Ac087258.1
Ac087260.1
Ac087269.1
Ac087269.2
Ac087276.1
Ac087276.2
Ac087277.1
Ac087280.1
Ac087283.1
Ac087284.1
Ac087286.1
Ac087286.2
Ac087286.4
Ac087289.1
Ac087289.3
Ac087289.4
Ac087289.5
Ac087289.6
Ac087294.1
Ac087311.1
Ac087312.1
Ac087321.1
Ac087362.1
Ac087373.1
Ac087385.1
Ac087385.2
Ac087385.3
Ac087392.1
Ac087392.2
Ac087392.3
Ac087392.4
Ac087392.5
Ac087393.2
Ac087393.3
Ac087399.1
Ac087439.1
Ac087439.2
Ac087441.2
Ac087442.1
Ac087457.1
Ac087477.1
Ac087477.2
Ac087477.3
Ac087477.4
Ac087481.3
Ac087482.1
Ac087491.1
Ac087498.1
Ac087499.2
Ac087499.4
Ac087499.5
Ac087499.6
Ac087500.1
Ac087516.1
Ac087516.2
Ac087518.1
Ac087521.1
Ac087521.2
Ac087521.3
Ac087564.1
Ac087591.1
Ac087612.1
Ac087620.1
Ac087623.1
Ac087623.2
Ac087627.1
Ac087632.1
Ac087633.1
Ac087633.2
Ac087645.1
Ac087645.2
Ac087645.3
Ac087645.4
Ac087651.1
Ac087664.2
Ac087667.1
Ac087672.1
Ac087672.2
Ac087683.2
Ac087685.1
Ac087699.1
Ac087721.2
Ac087741.1
Ac087741.2
Ac087741.3
Ac087742.1
Ac087749.2
Ac087752.1
Ac087752.2
Ac087752.3
Ac087752.4
Ac087762.1
Ac087762.2
Ac087763.1
Ac087783.1
Ac087783.2
Ac087855.1
Ac087857.1
Ac087878.1
Ac087893.1
Ac087893.2
Ac089987.1
Ac089998.2
Ac089998.4
Ac089999.1
Ac089999.2
Ac090004.1
Ac090017.1
Ac090023.2
Ac090071.1
Ac090093.1
Ac090095.1
Ac090099.3
Ac090103.1
Ac090109.1
Ac090114.2
Ac090114.3
Ac090115.1
Ac090116.1
Ac090124.1
Ac090132.1
Ac090136.1
Ac090136.2
Ac090136.3
Ac090142.2
Ac090142.3
Ac090150.2
Ac090151.1
Ac090152.1
Ac090155.1
Ac090164.1
Ac090164.4
Ac090186.1
Ac090192.1
Ac090192.2
Ac090193.1
Ac090193.2
Ac090197.1
Ac090200.1
Ac090204.1
Ac090213.1
Ac090236.2
Ac090241.2
Ac090246.1
Ac090260.1
Ac090281.1
Ac090283.1
Ac090286.1
Ac090286.2
Ac090286.3
Ac090287.1
Ac090311.1
Ac090312.1
Ac090337.1
Ac090337.2
Ac090360.1
Ac090365.1
Ac090371.1
Ac090371.2
Ac090376.1
Ac090377.1
Ac090386.1
Ac090403.1
Ac090409.1
Ac090415.2
Ac090425.1
Ac090453.1
Ac090502.1
Ac090505.1
Ac090505.2
Ac090506.1
Ac090510.1
Ac090510.2
Ac090510.3
Ac090515.2
Ac090515.3
Ac090515.5
Ac090517.1
Ac090517.3
Ac090517.5
Ac090518.1
Ac090525.2
Ac090525.3
Ac090527.2
Ac090531.1
Ac090539.1
Ac090539.2
Ac090543.1
Ac090543.2
Ac090572.1
Ac090572.2
Ac090574.1
Ac090578.1
Ac090579.1
Ac090582.1
Ac090587.1
Ac090587.2
Ac090589.1
Ac090589.3
Ac090592.1
Ac090607.2
Ac090607.3
Ac090607.4
Ac090607.5
Ac090617.1
Ac090617.2
Ac090617.3
Ac090617.4
Ac090617.5
Ac090617.6
Ac090617.7
Ac090617.8
Ac090617.9
Ac090618.1
Ac090621.1
Ac090625.1
Ac090625.2
Ac090627.1
Ac090643.2
Ac090644.1
Ac090673.1
Ac090692.1
Ac090692.2
Ac090692.3
Ac090696.1
Ac090707.1
Ac090709.1
Ac090739.1
Ac090740.1
Ac090751.1
Ac090753.1
Ac090772.1
Ac090772.2
Ac090772.3
Ac090791.1
Ac090796.1
Ac090802.1
Ac090809.1
Ac090819.1
Ac090821.2
Ac090825.1
Ac090826.1
Ac090826.2
Ac090844.1
Ac090844.2
Ac090844.3
Ac090857.1
Ac090857.2
Ac090877.1
Ac090877.2
Ac090888.2
Ac090888.3
Ac090897.1
Ac090897.2
Ac090907.2
Ac090912.1
Ac090912.2
Ac090948.1
Ac090948.2
Ac090952.1
Ac090952.2
Ac090953.2
Ac090954.1
Ac090957.1
Ac090971.1
Ac090971.2
Ac090971.3
Ac090971.5
Ac090983.1
Ac090987.1
Ac090993.1
Ac091013.1
Ac091027.2
Ac091042.1
Ac091043.1
Ac091044.1
Ac091045.1
Ac091046.1
Ac091046.2
Ac091047.1
Ac091053.2
Ac091057.5
Ac091057.6
Ac091059.1
Ac091059.2
Ac091060.1
Ac091073.1
Ac091076.1
Ac091078.1
Ac091100.1
Ac091114.1
Ac091117.2
Ac091132.2
Ac091133.1
Ac091133.2
Ac091133.3
Ac091133.4
Ac091138.1
Ac091152.2
Ac091152.4
Ac091153.1
Ac091153.2
Ac091153.3
Ac091153.4
Ac091167.1
Ac091167.2
Ac091167.3
Ac091167.4
Ac091167.5
Ac091167.6
Ac091167.7
Ac091175.1
Ac091179.1
Ac091179.2
Ac091180.1
Ac091180.2
Ac091180.3
Ac091180.5
Ac091182.1
Ac091185.1
Ac091193.1
Ac091196.1
Ac091198.1
Ac091212.1
Ac091230.1
Ac091231.1
Ac091286.1
Ac091304.2
Ac091304.6
Ac091304.9
Ac091305.1
Ac091390.1
Ac091390.4
Ac091435.2
Ac091492.1
Ac091515.1
Ac091544.1
Ac091544.2
Ac091544.3
Ac091544.4
Ac091544.5
Ac091551.1
Ac091563.1
Ac091564.2
Ac091564.3
Ac091564.4
Ac091564.5
Ac091564.6
Ac091576.1
Ac091588.1
Ac091588.2
Ac091588.3
Ac091607.1
Ac091614.1
Ac091614.2
Ac091675.1
Ac091685.1
Ac091685.2
Ac091705.1
Ac091729.1
Ac091729.2
Ac091729.3
Ac091730.1
Ac091736.1
Ac091770.2
Ac091805.1
Ac091807.1
Ac091812.2
Ac091812.3
Ac091814.1
Ac091820.1
Ac091825.1
Ac091826.2
Ac091832.1
Ac091834.1
Ac091839.1
Ac091849.1
Ac091849.2
Ac091868.1
Ac091868.2
Ac091887.1
Ac091893.1
Ac091895.1
Ac091903.1
Ac091905.1
Ac091906.1
Ac091912.2
Ac091917.1
Ac091917.2
Ac091917.3
Ac091925.1
Ac091932.1
Ac091932.2
Ac091939.1
Ac091946.1
Ac091948.1
Ac091951.1
Ac091951.3
Ac091953.5
Ac091959.1
Ac091959.2
Ac091959.3
Ac091962.1
Ac091965.1
Ac091965.3
Ac091965.4
Ac091965.5
Ac091979.2
Ac091980.2
Ac091987.1
Ac092013.1
Ac092017.3
Ac092040.1
Ac092042.1
Ac092042.3
Ac092042.4
Ac092045.1
Ac092047.1
Ac092053.1
Ac092053.2
Ac092053.3
Ac092058.1
Ac092059.1
Ac092066.1
Ac092067.1
Ac092068.1
Ac092068.2
Ac092069.1
Ac092070.2
Ac092070.3
Ac092070.4
Ac092071.1
Ac092072.1
Ac092073.1
Ac092078.1
Ac092098.1
Ac092100.1
Ac092104.1
Ac092110.1
Ac092112.1
Ac092115.1
Ac092115.2
Ac092115.3
Ac092117.1
Ac092117.2
Ac092118.1
Ac092118.2
Ac092119.1
Ac092119.3
Ac092120.1
Ac092120.2
Ac092123.1
Ac092127.1
Ac092127.2
Ac092128.1
Ac092132.1
Ac092135.1
Ac092135.2
Ac092138.1
Ac092138.2
Ac092139.1
Ac092139.2
Ac092140.1
Ac092142.1
Ac092142.2
Ac092143.1
Ac092143.2
Ac092143.3
Ac092145.1
Ac092153.1
Ac092155.1
Ac092155.2
Ac092159.1
Ac092159.2
Ac092159.3
Ac092162.1
Ac092162.2
Ac092162.3
Ac092164.1
Ac092167.1
Ac092168.1
Ac092168.2
Ac092171.1
Ac092171.2
Ac092171.3
Ac092171.4
Ac092171.5
Ac092175.1
Ac092183.1
Ac092184.1
Ac092265.1
Ac092279.1
Ac092284.1
Ac092287.1
Ac092295.1
Ac092295.2
Ac092296.2
Ac092296.3
Ac092301.1
Ac092306.1
Ac092324.1
Ac092329.1
Ac092329.2
Ac092335.1
Ac092336.1
Ac092337.1
Ac092338.1
Ac092338.2
Ac092338.3
Ac092343.1
Ac092354.1
Ac092354.2
Ac092364.1
Ac092364.2
Ac092368.1
Ac092368.2
Ac092368.3
Ac092375.1
Ac092376.1
Ac092378.1
Ac092384.1
Ac092384.2
Ac092384.3
Ac092393.1
Ac092422.1
Ac092423.1
Ac092427.1
Ac092431.1
Ac092435.2
Ac092435.3
Ac092436.3
Ac092436.4
Ac092437.1
Ac092447.2
Ac092447.6
Ac092447.9
Ac092451.1
Ac092451.2
Ac092468.1
Ac092470.1
Ac092471.1
Ac092490.1
Ac092490.2
Ac092490.3
Ac092535.2
Ac092535.3
Ac092535.4
Ac092546.1
Ac092552.1
Ac092568.1
Ac092569.1
Ac092570.2
Ac092574.2
Ac092580.1
Ac092580.3
Ac092587.1
Ac092593.2
Ac092597.1
Ac092601.1
Ac092617.1
Ac092628.2
Ac092634.2
Ac092634.3
Ac092634.4
Ac092634.5
Ac092634.7
Ac092634.8
Ac092637.1
Ac092638.1
Ac092638.2
Ac092642.1
Ac092645.1
Ac092646.1
Ac092646.2
Ac092647.1
Ac092647.2
Ac092647.5
Ac092653.2
Ac092656.1
Ac092666.1
Ac092666.2
Ac092667.1
Ac092675.1
Ac092675.2
Ac092681.2
Ac092685.1
Ac092687.1
Ac092687.2
Ac092687.3
Ac092691.1
Ac092701.1
Ac092709.1
Ac092718.1
Ac092718.7
Ac092720.1
Ac092723.1
Ac092723.3
Ac092723.4
Ac092723.5
Ac092724.1
Ac092725.1
Ac092745.1
Ac092745.2
Ac092746.1
Ac092747.1
Ac092747.2
Ac092754.2
Ac092755.1
Ac092755.2
Ac092756.1
Ac092757.2
Ac092794.1
Ac092798.1
Ac092801.1
Ac092802.2
Ac092802.3
Ac092803.1
Ac092807.1
Ac092807.2
Ac092807.3
Ac092810.1
Ac092810.2
Ac092810.3
Ac092811.1
Ac092811.2
Ac092813.1
Ac092814.1
Ac092818.1
Ac092819.1
Ac092821.1
Ac092821.3
Ac092828.1
Ac092835.1
Ac092849.1
Ac092851.1
Ac092865.3
Ac092865.4
Ac092868.1
Ac092868.3
Ac092896.1
Ac092896.2
Ac092902.4
Ac092902.5
Ac092903.1
Ac092905.1
Ac092910.1
Ac092910.2
Ac092910.3
Ac092916.1
Ac092916.2
Ac092919.2
Ac092924.1
Ac092941.1
Ac092941.2
Ac092944.1
Ac092953.1
Ac092953.2
Ac092957.1
Ac092958.1
Ac092958.2
Ac092958.3
Ac092960.1
Ac092966.1
Ac092967.1
Ac092969.1
Ac093001.1
Ac093010.1
Ac093010.2
Ac093012.1
Ac093019.1
Ac093019.2
Ac093028.1
Ac093063.1
Ac093083.1
Ac093084.1
Ac093106.1
Ac093110.1
Ac093117.1
Ac093151.1
Ac093151.3
Ac093152.1
Ac093154.1
Ac093155.2
Ac093155.3
Ac093157.1
Ac093157.2
Ac093159.1
Ac093162.2
Ac093166.1
Ac093166.4
Ac093206.1
Ac093214.1
Ac093218.1
Ac093248.1
Ac093249.1
Ac093249.2
Ac093249.4
Ac093249.5
Ac093249.6
Ac093270.1
Ac093278.1
Ac093278.2
Ac093281.2
Ac093286.1
Ac093305.1
Ac093323.1
Ac093323.2
Ac093323.3
Ac093323.4
Ac093325.1
Ac093326.2
Ac093330.1
Ac093330.2
Ac093331.1
Ac093331.2
Ac093334.1
Ac093367.1
Ac093382.1
Ac093390.1
Ac093390.2
Ac093422.3
Ac093423.1
Ac093423.3
Ac093424.1
Ac093425.1
Ac093458.1
Ac093458.2
Ac093459.1
Ac093484.1
Ac093484.3
Ac093484.4
Ac093495.1
Ac093496.1
Ac093503.1
Ac093503.2
Ac093503.3
Ac093510.1
Ac093510.2
Ac093512.1
Ac093512.2
Ac093516.1
Ac093525.1
Ac093525.7
Ac093525.8
Ac093535.1
Ac093535.2
Ac093567.1
Ac093578.1
Ac093581.1
Ac093582.1
Ac093583.1
Ac093585.1
Ac093591.2
Ac093591.3
Ac093607.1
Ac093620.1
Ac093627.1
Ac093627.3
Ac093627.4
Ac093627.5
Ac093627.7
Ac093635.1
Ac093639.1
Ac093642.1
Ac093642.2
Ac093655.2
Ac093663.2
Ac093664.1
Ac093668.3
Ac093671.1
Ac093673.1
Ac093673.2
Ac093700.1
Ac093702.1
Ac093714.1
Ac093716.1
Ac093720.1
Ac093722.1
Ac093725.2
Ac093726.2
Ac093726.3
Ac093732.1
Ac093732.2
Ac093734.1
Ac093752.1
Ac093752.2
Ac093752.3
Ac093755.1
Ac093763.1
Ac093766.1
Ac093770.1
Ac093772.1
Ac093787.1
Ac093788.1
Ac093791.1
Ac093797.1
Ac093799.1
Ac093801.2
Ac093802.1
Ac093813.1
Ac093824.1
Ac093826.1
Ac093827.2
Ac093827.3
Ac093827.4
Ac093831.1
Ac093831.2
Ac093833.1
Ac093843.1
Ac093844.1
Ac093864.1
Ac093865.1
Ac093870.1
Ac093875.1
Ac093879.1
Ac093879.2
Ac093890.1
Ac093893.1
Ac093895.1
Ac093899.2
Ac093904.1
Ac093904.2
Ac093904.3
Ac093904.4
Ac093908.1
Ac093909.1
Ac093909.6
Ac093911.1
Ac093912.1
Ac093913.1
Ac094085.1
Ac094105.2
Ac094108.1
Ac095032.1
Ac095032.2
Ac095033.1
Ac095040.1
Ac095050.1
Ac095055.1
Ac095056.1
Ac095057.2
Ac095059.1
Ac095059.2
Ac095060.1
Ac095350.1
Ac096531.2
Ac096533.1
Ac096536.1
Ac096536.2
Ac096540.1
Ac096541.1
Ac096543.1
Ac096564.1
Ac096570.1
Ac096576.1
Ac096577.1
Ac096582.1
Ac096582.3
Ac096586.1
Ac096631.1
Ac096632.1
Ac096633.1
Ac096637.2
Ac096638.1
Ac096638.2
Ac096642.1
Ac096644.1
Ac096644.2
Ac096644.4
Ac096649.1
Ac096661.1
Ac096664.2
Ac096666.1
Ac096669.1
Ac096677.1
Ac096677.2
Ac096677.3
Ac096708.1
Ac096713.1
Ac096719.1
Ac096720.1
Ac096721.1
Ac096725.1
Ac096732.1
Ac096733.2
Ac096734.2
Ac096741.1
Ac096745.1
Ac096751.1
Ac096759.1
Ac096759.2
Ac096773.1
Ac096861.1
Ac096887.1
Ac096887.2
Ac096888.1
Ac096915.1
Ac096921.2
Ac096949.1
Ac096996.2
Ac097059.1
Ac097065.2
Ac097066.1
Ac097103.1
Ac097103.2
Ac097104.1
Ac097105.1
Ac097173.1
Ac097358.1
Ac097358.2
Ac097359.1
Ac097359.3
Ac097372.1
Ac097372.3
Ac097375.1
Ac097375.3
Ac097376.1
Ac097376.2
Ac097381.1
Ac097381.3
Ac097382.2
Ac097451.1
Ac097460.1
Ac097462.1
Ac097467.2
Ac097467.3
Ac097467.4
Ac097468.1
Ac097468.3
Ac097478.1
Ac097478.3
Ac097478.4
Ac097484.2
Ac097488.1
Ac097493.3
Ac097493.4
Ac097499.1
Ac097501.1
Ac097504.2
Ac097505.1
Ac097512.1
Ac097518.1
Ac097521.1
Ac097523.2
Ac097527.1
Ac097534.2
Ac097625.1
Ac097634.1
Ac097634.3
Ac097634.4
Ac097636.1
Ac097636.2
Ac097637.1
Ac097637.2
Ac097638.1
Ac097639.1
Ac097641.1
Ac097641.2
Ac097652.1
Ac097658.1
Ac097658.2
Ac097662.1
Ac097713.1
Ac097713.2
Ac097716.1
Ac097717.1
Ac097724.1
Ac098476.1
Ac098483.2
Ac098484.1
Ac098484.3
Ac098484.4
Ac098582.1
Ac098583.2
Ac098587.1
Ac098588.2
Ac098591.1
Ac098591.2
Ac098613.1
Ac098614.1
Ac098614.2
Ac098614.3
Ac098617.1
Ac098649.1
Ac098650.1
Ac098657.2
Ac098657.3
Ac098679.1
Ac098679.2
Ac098679.3
Ac098679.4
Ac098680.1
Ac098798.1
Ac098799.1
Ac098818.1
Ac098820.1
Ac098820.2
Ac098824.1
Ac098826.2
Ac098827.1
Ac098828.1
Ac098828.2
Ac098828.3
Ac098829.1
Ac098831.1
Ac098847.1
Ac098850.2
Ac098850.3
Ac098851.1
Ac098859.1
Ac098859.2
Ac098868.1
Ac098869.2
Ac098934.1
Ac098934.2
Ac098934.4
Ac098935.1
Ac098935.2
Ac098936.1
Ac098969.1
Ac099062.1
Ac099063.1
Ac099063.3
Ac099063.4
Ac099066.1
Ac099066.3
Ac099328.1
Ac099328.2
Ac099329.1
Ac099336.1
Ac099340.1
Ac099342.1
Ac099343.2
Ac099343.3
Ac099344.1
Ac099344.2
Ac099398.1
Ac099482.1
Ac099482.2
Ac099489.1
Ac099489.2
Ac099489.3
Ac099494.3
Ac099499.2
Ac099506.2
Ac099508.1
Ac099509.1
Ac099509.2
Ac099511.1
Ac099518.1
Ac099518.3
Ac099518.5
Ac099518.6
Ac099520.1
Ac099521.1
Ac099521.2
Ac099522.1
Ac099522.2
Ac099524.1
Ac099535.1
Ac099541.1
Ac099542.1
Ac099542.2
Ac099550.1
Ac099552.1
Ac099552.2
Ac099552.3
Ac099552.4
Ac099554.1
Ac099566.1
Ac099568.2
Ac099654.10
Ac099654.13
Ac099654.3
Ac099654.5
Ac099654.6
Ac099667.1
Ac099668.1
Ac099669.1
Ac099677.5
Ac099677.6
Ac099681.1
Ac099681.2
Ac099684.1
Ac099684.2
Ac099687.1
Ac099754.1
Ac099778.2
Ac099782.1
Ac099782.2
Ac099785.1
Ac099786.1
Ac099786.2
Ac099788.1
Ac099789.1
Ac099791.1
Ac099791.2
Ac099791.3
Ac099795.1
Ac099796.1
Ac099796.2
Ac099804.1
Ac099811.2
Ac099811.4
Ac099811.5
Ac099849.1
Ac099850.1
Ac100757.2
Ac100763.1
Ac100767.1
Ac100768.2
Ac100771.2
Ac100775.1
Ac100778.2
Ac100778.3
Ac100781.1
Ac100782.1
Ac100784.1
Ac100786.1
Ac100788.1
Ac100788.2
Ac100791.2
Ac100791.3
Ac100793.2
Ac100793.3
Ac100793.4
Ac100797.1
Ac100800.1
Ac100801.1
Ac100803.1
Ac100803.2
Ac100803.3
Ac100807.1
Ac100810.3
Ac100812.1
Ac100818.1
Ac100821.1
Ac100823.1
Ac100823.2
Ac100827.1
Ac100827.2
Ac100827.4
Ac100827.5
Ac100830.1
Ac100830.2
Ac100830.3
Ac100832.1
Ac100832.2
Ac100835.1
Ac100835.2
Ac100839.2
Ac100843.1
Ac100849.1
Ac100850.1
Ac100854.1
Ac100858.1
Ac100858.2
Ac100858.3
Ac100860.1
Ac100861.1
Ac100861.2
Ac100863.1
Ac100868.1
Ac100870.1
Ac100871.1
Ac100871.2
Ac100872.1
Ac102953.1
Ac102953.2
Ac103409.1
Ac103563.1
Ac103563.2
Ac103563.3
Ac103563.4
Ac103563.5
Ac103563.6
Ac103563.7
Ac103563.8
Ac103564.1
Ac103564.2
Ac103591.3
Ac103592.1
Ac103681.1
Ac103681.2
Ac103691.1
Ac103691.2
Ac103702.1
Ac103702.2
Ac103703.1
Ac103706.1
Ac103718.1
Ac103724.1
Ac103724.2
Ac103724.4
Ac103726.1
Ac103736.1
Ac103739.1
Ac103739.2
Ac103740.1
Ac103740.2
Ac103746.1
Ac103769.1
Ac103778.1
Ac103792.1
Ac103796.1
Ac103808.1
Ac103808.3
Ac103808.4
Ac103808.5
Ac103808.6
Ac103809.1
Ac103810.1
Ac103810.3
Ac103810.4
Ac103810.5
Ac103810.8
Ac103831.1
Ac103833.1
Ac103843.1
Ac103851.1
Ac103853.1
Ac103855.1
Ac103855.2
Ac103855.3
Ac103858.1
Ac103858.2
Ac103876.1
Ac103879.1
Ac103923.1
Ac103925.1
Ac103957.1
Ac103957.2
Ac103968.1
Ac103974.1
Ac103974.2
Ac103987.3
Ac103988.1
Ac103996.2
Ac103996.3
Ac104002.3
Ac104009.1
Ac104024.1
Ac104024.2
Ac104031.1
Ac104035.1
Ac104042.1
Ac104046.1
Ac104051.1
Ac104057.1
Ac104058.1
Ac104066.2
Ac104073.1
Ac104073.2
Ac104073.4
Ac104076.1
Ac104076.2
Ac104078.1
Ac104078.2
Ac104083.1
Ac104109.1
Ac104109.2
Ac104113.1
Ac104115.2
Ac104116.1
Ac104117.2
Ac104119.1
Ac104123.1
Ac104129.1
Ac104134.1
Ac104135.1
Ac104136.1
Ac104137.1
Ac104151.1
Ac104162.1
Ac104162.2
Ac104164.1
Ac104169.1
Ac104170.1
Ac104170.2
Ac104187.1
Ac104211.1
Ac104211.2
Ac104211.3
Ac104212.1
Ac104232.1
Ac104233.1
Ac104237.2
Ac104237.3
Ac104241.1
Ac104241.2
Ac104248.1
Ac104260.1
Ac104260.3
Ac104297.1
Ac104306.2
Ac104308.1
Ac104316.1
Ac104316.2
Ac104332.2
Ac104333.1
Ac104333.2
Ac104333.4
Ac104339.1
Ac104350.1
Ac104365.1
Ac104365.3
Ac104389.1
Ac104389.3
Ac104389.4
Ac104389.5
Ac104390.1
Ac104393.1
Ac104394.1
Ac104408.1
Ac104411.1
Ac104417.1
Ac104423.1
Ac104435.2
Ac104440.1
Ac104445.1
Ac104447.1
Ac104450.1
Ac104452.1
Ac104453.1
Ac104454.2
Ac104457.2
Ac104461.1
Ac104462.1
Ac104462.2
Ac104463.1
Ac104472.1
Ac104506.1
Ac104521.1
Ac104532.1
Ac104532.2
Ac104534.1
Ac104561.1
Ac104561.2
Ac104564.1
Ac104564.2
Ac104564.3
Ac104564.4
Ac104581.1
Ac104581.3
Ac104581.4
Ac104590.1
Ac104596.1
Ac104619.4
Ac104623.1
Ac104623.2
Ac104634.1
Ac104640.1
Ac104640.2
Ac104651.1
Ac104653.1
Ac104653.2
Ac104655.1
Ac104662.2
Ac104663.1
Ac104667.1
Ac104667.2
Ac104685.1
Ac104687.1
Ac104687.2
Ac104689.1
Ac104692.1
Ac104692.2
Ac104695.1
Ac104695.2
Ac104695.3
Ac104695.4
Ac104698.1
Ac104699.1
Ac104758.1
Ac104758.2
Ac104758.3
Ac104758.4
Ac104758.5
Ac104759.1
Ac104763.1
Ac104763.2
Ac104763.3
Ac104770.1
Ac104771.1
Ac104777.2
Ac104779.1
Ac104784.1
Ac104791.2
Ac104794.1
Ac104794.3
Ac104794.4
Ac104805.1
Ac104809.2
Ac104819.1
Ac104819.2
Ac104819.3
Ac104820.1
Ac104823.1
Ac104825.1
Ac104827.1
Ac104831.1
Ac104837.1
Ac104843.1
Ac104843.3
Ac104850.1
Ac104852.1
Ac104958.1
Ac104958.2
Ac104964.1
Ac104964.2
Ac104964.3
Ac104964.4
Ac104964.5
Ac104971.2
Ac104971.3
Ac104982.1
Ac104982.2
Ac104984.1
Ac104984.2
Ac104984.4
Ac104984.5
Ac104984.6
Ac104985.1
Ac104985.2
Ac104985.3
Ac104986.1
Ac104989.1
Ac104997.1
Ac105001.1
Ac105020.2
Ac105020.4
Ac105020.5
Ac105020.6
Ac105021.1
Ac105031.2
Ac105031.3
Ac105036.1
Ac105036.3
Ac105052.3
Ac105052.4
Ac105053.1
Ac105081.1
Ac105094.2
Ac105101.1
Ac105105.1
Ac105105.4
Ac105109.1
Ac105118.1
Ac105129.1
Ac105129.2
Ac105133.1
Ac105133.2
Ac105137.2
Ac105148.1
Ac105150.1
Ac105177.1
Ac105180.1
Ac105185.1
Ac105206.1
Ac105206.2
Ac105206.3
Ac105219.2
Ac105219.3
Ac105219.4
Ac105224.1
Ac105227.1
Ac105233.4
Ac105233.5
Ac105233.6
Ac105245.1
Ac105250.1
Ac105252.1
Ac105254.1
Ac105265.1
Ac105265.2
Ac105265.4
Ac105271.1
Ac105272.1
Ac105275.1
Ac105275.2
Ac105277.1
Ac105285.1
Ac105339.1
Ac105339.2
Ac105342.1
Ac105343.1
Ac105345.1
Ac105345.2
Ac105383.1
Ac105384.2
Ac105389.2
Ac105389.3
Ac105402.1
Ac105402.3
Ac105411.1
Ac105415.1
Ac105424.1
Ac105429.1
Ac105429.2
Ac105446.1
Ac105460.1
Ac105460.2
Ac105749.1
Ac105760.2
Ac105910.1
Ac105914.1
Ac105917.1
Ac105919.1
Ac105935.1
Ac105935.2
Ac105940.1
Ac105940.2
Ac105942.1
Ac105999.1
Ac106028.2
Ac106028.4
Ac106028.5
Ac106037.2
Ac106038.1
Ac106038.2
Ac106707.1
Ac106729.1
Ac106730.2
Ac106733.1
Ac106734.1
Ac106738.1
Ac106738.2
Ac106739.1
Ac106744.2
Ac106745.1
Ac106754.2
Ac106760.1
Ac106760.2
Ac106771.1
Ac106772.1
Ac106772.2
Ac106774.3
Ac106774.4
Ac106779.1
Ac106782.2
Ac106782.5
Ac106782.6
Ac106786.1
Ac106786.2
Ac106791.1
Ac106791.2
Ac106794.1
Ac106794.2
Ac106795.1
Ac106795.2
Ac106795.3
Ac106795.5
Ac106796.1
Ac106798.1
Ac106799.1
Ac106799.2
Ac106800.1
Ac106800.2
Ac106801.1
Ac106806.1
Ac106818.1
Ac106820.3
Ac106820.4
Ac106820.5
Ac106820.6
Ac106822.1
Ac106827.1
Ac106865.1
Ac106871.1
Ac106872.10
Ac106872.11
Ac106872.12
Ac106872.2
Ac106872.3
Ac106872.5
Ac106872.6
Ac106874.1
Ac106875.1
Ac106875.2
Ac106876.1
Ac106881.1
Ac106882.1
Ac106883.1
Ac106886.1
Ac106886.2
Ac106886.3
Ac106886.4
Ac106886.5
Ac106895.1
Ac106897.1
Ac106901.1
Ac107016.1
Ac107016.2
Ac107021.1
Ac107021.2
Ac107027.2
Ac107029.1
Ac107031.1
Ac107032.1
Ac107058.1
Ac107068.1
Ac107068.2
Ac107072.1
Ac107079.1
Ac107081.1
Ac107081.2
Ac107083.1
Ac107204.1
Ac107214.2
Ac107222.1
Ac107223.1
Ac107294.1
Ac107294.2
Ac107294.3
Ac107297.1
Ac107373.2
Ac107375.1
Ac107385.1
Ac107391.1
Ac107398.1
Ac107398.3
Ac107398.4
Ac107399.1
Ac107421.1
Ac107464.1
Ac107464.2
Ac107464.3
Ac107626.1
Ac107871.1
Ac107884.1
Ac107884.2
Ac107890.1
Ac107892.1
Ac107896.1
Ac107905.1
Ac107909.1
Ac107909.2
Ac107918.3
Ac107926.1
Ac107934.1
Ac107952.1
Ac107953.1
Ac107953.2
Ac107954.1
Ac107956.1
Ac107958.1
Ac107958.3
Ac107959.1
Ac107959.2
Ac107959.4
Ac107959.5
Ac107973.1
Ac107976.1
Ac107980.1
Ac107982.2
Ac107990.1
Ac107993.1
Ac108002.1
Ac108002.2
Ac108025.1
Ac108025.2
Ac108039.1
Ac108047.1
Ac108059.1
Ac108059.2
Ac108059.3
Ac108064.1
Ac108066.1
Ac108078.2
Ac108102.1
Ac108103.1
Ac108120.1
Ac108120.2
Ac108134.1
Ac108134.2
Ac108134.3
Ac108134.4
Ac108136.1
Ac108142.1
Ac108145.1
Ac108157.1
Ac108159.1
Ac108161.1
Ac108174.1
Ac108206.1
Ac108210.1
Ac108210.2
Ac108359.1
Ac108448.2
Ac108448.3
Ac108449.1
Ac108449.2
Ac108449.3
Ac108457.1
Ac108463.1
Ac108463.2
Ac108471.1
Ac108471.2
Ac108472.1
Ac108488.1
Ac108667.1
Ac108673.2
Ac108673.3
Ac108676.1
Ac108676.2
Ac108681.1
Ac108688.1
Ac108693.1
Ac108693.2
Ac108704.1
Ac108706.1
Ac108721.1
Ac108724.1
Ac108724.2
Ac108725.1
Ac108727.1
Ac108727.2
Ac108729.1
Ac108734.3
Ac108738.1
Ac108740.1
Ac108751.1
Ac108751.3
Ac108751.4
Ac108751.5
Ac108860.2
Ac108861.1
Ac108863.1
Ac108865.1
Ac108865.2
Ac108866.1
Ac108868.2
Ac108879.1
Ac109136.1
Ac109309.1
Ac109315.1
Ac109322.1
Ac109347.1
Ac109347.2
Ac109349.1
Ac109361.2
Ac109439.2
Ac109446.3
Ac109446.4
Ac109454.3
Ac109454.4
Ac109458.1
Ac109460.1
Ac109460.2
Ac109460.3
Ac109462.1
Ac109462.3
Ac109464.1
Ac109464.2
Ac109466.1
Ac109471.1
Ac109481.1
Ac109492.1
Ac109495.1
Ac109583.3
Ac109587.1
Ac109597.2
Ac109630.1
Ac109635.2
Ac109635.3
Ac109635.4
Ac109635.6
Ac109780.2
Ac109809.1
Ac109830.1
Ac109992.1
Ac110014.1
Ac110015.1
Ac110027.1
Ac110048.1
Ac110048.2
Ac110058.1
Ac110079.1
Ac110275.1
Ac110285.1
Ac110285.2
Ac110285.3
Ac110285.4
Ac110285.5
Ac110285.6
Ac110285.7
Ac110296.1
Ac110373.1
Ac110491.1
Ac110602.1
Ac110609.1
Ac110619.1
Ac110716.2
Ac110741.1
Ac110749.1
Ac110751.1
Ac110753.1
Ac110754.1
Ac110760.2
Ac110760.3
Ac110767.1
Ac110769.1
Ac110769.2
Ac110772.1
Ac110792.1
Ac110799.1
Ac110801.1
Ac110921.1
Ac110994.2
Ac110998.1
Ac111000.2
Ac111000.5
Ac111006.1
Ac111149.1
Ac111149.2
Ac111152.1
Ac111152.3
Ac111170.1
Ac111170.2
Ac111182.1
Ac111186.1
Ac111188.1
Ac111188.2
Ac111193.1
Ac111194.2
Ac111198.1
Ac112173.1
Ac112178.1
Ac112184.1
Ac112187.3
Ac112191.1
Ac112196.1
Ac112198.1
Ac112198.4
Ac112200.1
Ac112200.2
Ac112203.1
Ac112204.1
Ac112206.1
Ac112206.2
Ac112206.4
Ac112219.2
Ac112220.2
Ac112225.1
Ac112229.1
Ac112229.3
Ac112236.1
Ac112236.2
Ac112240.1
Ac112243.1
Ac112249.1
Ac112250.1
Ac112250.2
Ac112255.1
Ac112481.1
Ac112482.1
Ac112484.1
Ac112484.2
Ac112484.3
Ac112487.1
Ac112492.1
Ac112495.1
Ac112497.1
Ac112498.1
Ac112503.1
Ac112503.2
Ac112504.1
Ac112504.2
Ac112518.1
Ac112673.1
Ac112693.2
Ac112694.1
Ac112694.2
Ac112695.1
Ac112698.1
Ac112719.1
Ac112719.2
Ac112721.1
Ac112721.2
Ac112777.1
Ac112778.1
Ac112907.1
Ac112907.2
Ac113133.1
Ac113139.1
Ac113143.1
Ac113143.2
Ac113145.1
Ac113174.1
Ac113189.1
Ac113189.2
Ac113189.3
Ac113189.4
Ac113192.1
Ac113192.2
Ac113192.4
Ac113192.5
Ac113208.1
Ac113208.2
Ac113346.1
Ac113346.2
Ac113347.1
Ac113347.2
Ac113347.3
Ac113349.2
Ac113352.1
Ac113361.1
Ac113367.2
Ac113367.3
Ac113368.1
Ac113382.1
Ac113382.2
Ac113383.1
Ac113385.2
Ac113391.2
Ac113398.1
Ac113398.2
Ac113403.1
Ac113410.1
Ac113410.2
Ac113410.3
Ac113414.1
Ac113418.1
Ac113420.1
Ac113423.1
Ac113554.1
Ac113608.1
Ac113608.2
Ac113615.1
Ac114271.1
Ac114291.1
Ac114296.1
Ac114316.1
Ac114341.1
Ac114400.1
Ac114401.1
Ac114402.1
Ac114402.2
Ac114482.1
Ac114488.1
Ac114488.2
Ac114488.3
Ac114489.1
Ac114490.1
Ac114490.3
Ac114491.1
Ac114492.1
Ac114498.1
Ac114498.2
Ac114546.1
Ac114546.4
Ac114550.2
Ac114689.2
Ac114689.3
Ac114728.1
Ac114730.1
Ac114730.2
Ac114730.3
Ac114741.1
Ac114744.1
Ac114752.1
Ac114752.2
Ac114755.1
Ac114755.2
Ac114755.4
Ac114760.2
Ac114763.1
Ac114763.2
Ac114774.1
Ac114776.1
Ac114781.1
Ac114781.2
Ac114781.3
Ac114786.1
Ac114786.3
Ac114803.1
Ac114808.1
Ac114811.1
Ac114811.2
Ac114812.2
Ac114814.2
Ac114814.3
Ac114878.1
Ac114939.1
Ac114947.1
Ac114947.2
Ac114956.1
Ac114956.2
Ac114956.3
Ac114964.1
Ac114973.1
Ac114977.2
Ac114980.1
Ac114982.1
Ac115099.1
Ac115102.1
Ac115115.1
Ac115220.1
Ac115220.2
Ac115223.1
Ac115283.1
Ac115284.1
Ac115284.3
Ac115285.1
Ac115522.1
Ac115618.1
Ac115618.2
Ac115621.1
Ac115676.1
Ac115837.1
Ac115989.1
Ac116003.1
Ac116021.1
Ac116025.1
Ac116025.2
Ac116036.1
Ac116036.2
Ac116038.1
Ac116050.1
Ac116165.3
Ac116312.1
Ac116337.2
Ac116337.3
Ac116345.1
Ac116345.2
Ac116347.2
Ac116348.1
Ac116348.2
Ac116348.4
Ac116351.1
Ac116351.2
Ac116353.1
Ac116353.4
Ac116353.5
Ac116359.1
Ac116362.1
Ac116366.1
Ac116366.2
Ac116366.3
Ac116407.1
Ac116407.2
Ac116407.4
Ac116424.1
Ac116456.1
Ac116533.1
Ac116535.1
Ac116552.1
Ac116553.2
Ac116562.4
Ac116565.1
Ac116609.1
Ac116609.2
Ac116609.3
Ac116612.1
Ac116666.1
Ac116667.1
Ac116667.2
Ac116903.1
Ac116903.2
Ac116913.1
Ac116917.1
Ac117372.1
Ac117378.1
Ac117382.1
Ac117382.2
Ac117383.1
Ac117383.2
Ac117386.2
Ac117392.1
Ac117394.1
Ac117394.2
Ac117395.1
Ac117402.1
Ac117409.1
Ac117422.1
Ac117453.1
Ac117457.1
Ac117460.1
Ac117462.1
Ac117465.1
Ac117473.1
Ac117482.1
Ac117489.1
Ac117490.1
Ac117490.2
Ac117498.1
Ac117498.2
Ac117500.2
Ac117500.3
Ac117500.4
Ac117500.5
Ac117503.2
Ac117503.4
Ac117525.1
Ac117569.1
Ac117834.1
Ac117944.1
Ac117945.1
Ac117945.2
Ac118282.1
Ac118282.2
Ac118282.4
Ac118344.1
Ac118344.2
Ac118549.1
Ac118553.2
Ac118658.1
Ac118754.1
Ac118754.2
Ac118754.3
Ac118755.1
Ac118755.2
Ac118757.1
Ac118758.2
Ac118758.3
Ac119044.1
Ac119396.1
Ac119403.1
Ac119424.1
Ac119427.1
Ac119428.1
Ac119428.3
Ac119501.1
Ac119618.1
Ac119673.1
Ac119674.1
Ac119674.2
Ac119676.1
Ac119677.1
Ac119744.1
Ac119749.1
Ac119751.4
Ac119800.1
Ac119868.1
Ac120024.2
Ac120036.2
Ac120036.3
Ac120036.4
Ac120042.1
Ac120042.2
Ac120049.1
Ac120057.1
Ac120057.2
Ac120057.3
Ac120057.4
Ac120114.1
Ac120114.2
Ac120114.3
Ac120114.4
Ac120193.1
Ac120349.1
Ac120349.3
Ac120498.10
Ac120498.2
Ac120498.3
Ac120498.5
Ac120498.6
Ac120498.7
Ac120498.9
Ac121161.1
Ac121247.2
Ac121251.1
Ac121333.1
Ac121334.3
Ac121338.1
Ac121338.2
Ac121342.1
Ac121493.1
Ac121757.1
Ac121758.1
Ac121758.3
Ac121761.1
Ac121761.2
Ac121764.1
Ac121764.2
Ac122108.2
Ac122129.1
Ac122134.1
Ac122136.1
Ac122138.1
Ac122683.1
Ac122688.2
Ac122688.3
Ac122710.1
Ac122714.2
Ac122718.1
Ac122718.2
Ac122719.1
Ac122719.2
Ac123567.1
Ac123567.2
Ac123595.1
Ac123767.1
Ac123768.1
Ac123769.1
Ac123777.1
Ac123784.1
Ac123900.1
Ac123904.1
Ac123904.2
Ac123904.3
Ac123912.2
Ac123912.4
Ac124014.1
Ac124016.1
Ac124017.1
Ac124057.1
Ac124066.1
Ac124067.1
Ac124067.2
Ac124067.4
Ac124068.1
Ac124068.2
Ac124069.1
Ac124076.1
Ac124242.1
Ac124248.1
Ac124276.1
Ac124276.2
Ac124283.1
Ac124283.2
Ac124283.5
Ac124290.1
Ac124301.1
Ac124301.2
Ac124303.1
Ac124312.1
Ac124312.3
Ac124319.1
Ac124319.2
Ac124319.3
Ac124319.4
Ac124319.5
Ac124784.1
Ac124804.1
Ac124854.1
Ac124861.1
Ac124891.1
Ac124916.1
Ac124916.2
Ac124944.1
Ac124944.3
Ac124945.1
Ac124947.1
Ac124947.2
Ac125238.1
Ac125238.2
Ac125257.1
Ac125257.2
Ac125421.1
Ac125421.2
Ac125494.1
Ac125603.1
Ac125603.2
Ac125603.3
Ac125603.4
Ac125604.1
Ac125611.1
Ac125611.2
Ac125611.3
Ac125616.1
Ac125634.1
Ac125807.1
Ac126118.1
Ac126121.2
Ac126175.1
Ac126177.1
Ac126177.3
Ac126177.5
Ac126177.6
Ac126178.1
Ac126323.1
Ac126323.2
Ac126323.3
Ac126323.4
Ac126323.5
Ac126407.1
Ac126471.1
Ac126474.1
Ac126544.1
Ac126544.2
Ac126614.1
Ac126615.2
Ac126696.1
Ac126696.2
Ac126763.1
Ac126768.1
Ac126768.2
Ac126773.2
Ac126773.3
Ac126773.4
Ac126915.1
Ac126915.3
Ac127002.1
Ac127024.1
Ac127024.2
Ac127024.4
Ac127024.5
Ac127024.8
Ac127029.1
Ac127029.3
Ac127035.1
Ac127070.1
Ac127070.2
Ac127071.1
Ac127391.1
Ac127455.1
Ac127459.1
Ac127459.2
Ac127459.3
Ac127496.1
Ac127496.2
Ac127496.3
Ac127496.4
Ac127496.6
Ac127496.7
Ac127521.1
Ac127522.1
Ac127526.1
Ac127537.1
Ac127540.1
Ac128657.1
Ac128685.1
Ac128707.1
Ac128709.2
Ac128709.3
Ac128716.1
Ac129102.1
Ac129492.1
Ac129492.2
Ac129492.3
Ac129492.5
Ac129492.7
Ac129492.8
Ac129502.1
Ac129507.2
Ac129507.3
Ac129507.4
Ac129510.1
Ac129908.1
Ac129926.1
Ac129926.2
Ac130324.1
Ac130324.2
Ac130343.1
Ac130343.2
Ac130364.1
Ac130364.2
Ac130371.1
Ac130371.2
Ac130404.1
Ac130448.1
Ac130448.2
Ac130456.4
Ac130456.5
Ac130456.6
Ac130456.8
Ac130464.1
Ac130466.1
Ac130469.1
Ac130472.1
Ac130509.1
Ac130709.1
Ac130710.1
Ac131009.1
Ac131009.2
Ac131009.3
Ac131009.4
Ac131011.1
Ac131025.1
Ac131025.2
Ac131025.3
Ac131094.1
Ac131097.1
Ac131097.2
Ac131097.3
Ac131097.4
Ac131157.1
Ac131159.1
Ac131160.1
Ac131206.1
Ac131211.1
Ac131212.3
Ac131235.2
Ac131238.1
Ac131254.2
Ac131254.3
Ac131274.3
Ac131280.1
Ac131391.1
Ac131571.1
Ac131888.1
Ac131902.1
Ac131902.3
Ac131934.1
Ac131935.1
Ac131935.2
Ac131956.1
Ac131956.2
Ac131971.1
Ac132008.1
Ac132008.2
Ac132068.1
Ac132192.1
Ac132192.2
Ac132217.1
Ac132219.2
Ac132479.1
Ac132803.1
Ac132812.1
Ac132825.1
Ac132825.2
Ac132825.4
Ac132825.5
Ac132872.1
Ac132872.2
Ac132872.3
Ac132938.1
Ac132938.2
Ac132938.3
Ac132938.4
Ac132938.5
Ac132942.1
Ac133041.1
Ac133065.1
Ac133065.2
Ac133065.3
Ac133106.1
Ac133141.1
Ac133435.1
Ac133473.1
Ac133539.1
Ac133540.1
Ac133550.2
Ac133552.1
Ac133552.2
Ac133552.3
Ac133552.5
Ac133561.3
Ac133561.4
Ac133637.1
Ac133644.2
Ac133785.1
Ac133919.1
Ac133961.1
Ac133963.1
Ac133965.1
Ac134026.1
Ac134043.1
Ac134043.2
Ac134050.1
Ac134312.1
Ac134312.2
Ac134312.3
Ac134312.4
Ac134312.5
Ac134349.1
Ac134349.2
Ac134407.2
Ac134503.1
Ac134682.1
Ac134684.6
Ac134698.2
Ac134698.5
Ac134772.1
Ac134775.1
Ac134915.1
Ac134978.1
Ac135001.1
Ac135012.1
Ac135012.2
Ac135012.3
Ac135048.1
Ac135048.2
Ac135048.3
Ac135048.4
Ac135050.2
Ac135050.3
Ac135050.4
Ac135050.5
Ac135050.6
Ac135050.7
Ac135178.1
Ac135178.2
Ac135178.3
Ac135178.4
Ac135178.5
Ac135178.6
Ac135279.3
Ac135352.1
Ac135388.1
Ac135457.1
Ac135506.1
Ac135507.1
Ac135507.2
Ac135584.1
Ac135586.2
Ac135626.1
Ac135628.1
Ac135721.1
Ac135721.2
Ac135782.1
Ac135782.2
Ac135782.3
Ac135895.1
Ac136188.1
Ac136285.1
Ac136285.3
Ac136297.1
Ac136424.1
Ac136428.1
Ac136443.4
Ac136469.1
Ac136469.2
Ac136475.1
Ac136475.2
Ac136475.3
Ac136475.4
Ac136475.5
Ac136475.6
Ac136475.8
Ac136475.9
Ac136489.1
Ac136601.1
Ac136603.1
Ac136604.1
Ac136604.3
Ac136621.1
Ac136632.1
Ac136632.2
Ac136759.1
Ac136777.2
Ac137055.1
Ac137056.1
Ac137056.2
Ac137499.1
Ac137527.1
Ac137579.1
Ac137579.2
Ac137627.1
Ac137630.2
Ac137630.3
Ac137630.4
Ac137630.5
Ac137675.1
Ac137695.1
Ac137695.2
Ac137735.1
Ac137767.1
Ac137768.1
Ac137834.1
Ac137834.2
Ac137932.1
Ac137932.2
Ac137932.3
Ac137936.1
Ac137936.2
Ac138024.1
Ac138028.2
Ac138028.3
Ac138028.4
Ac138028.6
Ac138057.1
Ac138089.1
Ac138123.1
Ac138123.2
Ac138150.1
Ac138150.2
Ac138207.1
Ac138207.3
Ac138207.4
Ac138207.8
Ac138207.9
Ac138230.1
Ac138304.1
Ac138305.1
Ac138331.1
Ac138356.1
Ac138356.3
Ac138360.1
Ac138393.1
Ac138393.2
Ac138393.3
Ac138409.1
Ac138409.2
Ac138430.1
Ac138466.1
Ac138466.2
Ac138466.3
Ac138466.5
Ac138473.1
Ac138474.1
Ac138512.1
Ac138517.1
Ac138627.1
Ac138627.2
Ac138647.1
Ac138649.1
Ac138649.4
Ac138655.1
Ac138696.2
Ac138701.2
Ac138749.5
Ac138761.1
Ac138761.2
Ac138781.1
Ac138811.1
Ac138811.2
Ac138832.1
Ac138904.1
Ac138904.3
Ac138907.7
Ac138932.3
Ac138932.5
Ac138951.1
Ac138951.2
Ac138956.2
Ac138965.2
Ac138969.2
Ac139085.1
Ac139099.2
Ac139099.3
Ac139100.2
Ac139149.1
Ac139256.1
Ac139365.1
Ac139453.1
Ac139493.2
Ac139495.1
Ac139495.3
Ac139530.1
Ac139530.2
Ac139530.3
Ac139530.4
Ac139712.1
Ac139712.2
Ac139712.3
Ac139713.1
Ac139720.1
Ac139722.1
Ac139749.1
Ac139768.1
Ac139769.1
Ac139769.2
Ac139783.1
Ac139783.2
Ac139795.1
Ac139795.2
Ac139795.3
Ac139887.1
Ac139887.2
Ac139887.3
Ac140059.1
Ac140063.1
Ac140076.1
Ac140113.1
Ac140113.2
Ac140113.3
Ac140118.1
Ac140172.1
Ac140504.1
Ac140725.1
Ac140912.1
Ac141002.1
Ac141557.1
Ac141586.1
Ac141586.4
Ac141586.5
Ac141930.1
Ac141930.2
Ac142086.3
Ac142086.6
Ac142381.3
Ac142381.4
Ac142391.1
Ac142472.1
Ac143336.1
Ac144522.1
Ac144548.1
Ac144568.2
Ac144831.1
Ac144836.1
Ac145098.1
Ac145098.2
Ac145124.1
Ac145207.1
Ac145207.2
Ac145207.3
Ac145207.4
Ac145207.6
Ac145207.7
Ac145207.8
Ac145207.9
Ac145285.1
Ac145285.2
Ac145285.5
Ac145285.6
Ac145343.1
Ac145422.1
Ac145423.3
Ac145625.1
Ac145676.1
Ac146507.1
Ac147055.1
Ac147055.3
Ac147067.1
Ac147067.2
Ac147651.1
Ac147651.2
Ac147651.3
Ac147651.4
Ac147876.1
Ac148476.1
Ac148477.1
Ac148477.2
Ac148477.3
Ac148477.4
Ac148477.5
Ac148477.7
Ac148477.8
Ac148477.9
Ac152007.1
Ac156455.1
Ac174048.1
Ac174065.1
Ac183088.2
Ac187653.1
Ac190387.1
Ac207130.1
Ac209005.1
Ac209154.1
Ac211433.1
Ac211433.2
Ac211433.3
Ac211476.2
Ac211476.6
Ac211486.4
Ac215522.2
Ac226101.1
Ac226118.1
Ac226119.1
Ac226119.2
Ac226150.1
Ac231532.2
Ac231533.1
Ac231657.1
Ac231759.1
Ac231981.1
Ac232323.2
Ac233263.6
Ac233266.2
Ac233280.1
Ac233280.2
Ac233290.1
Ac233296.1
Ac233300.1
Ac233701.1
Ac233702.1
Ac233702.2
Ac233702.3
Ac233702.5
Ac233702.6
Ac233702.7
Ac233702.8
Ac233702.9
Ac233723.1
Ac233723.2
Ac233724.11
Ac233724.4
Ac233724.5
Ac233724.6
Ac233724.8
Ac233724.9
Ac233728.1
Ac233964.1
Ac233981.2
Ac233982.1
Ac233992.1
Ac233992.2
Ac233992.3
Ac234582.1
Ac234582.2
Ac234771.2
Ac234772.1
Ac234775.3
Ac234781.1
Ac234781.2
Ac234781.3
Ac234917.1
Ac234917.2
Ac235097.1
Ac236430.1
Ac236972.1
Ac236972.2
Ac237221.1
Ac237221.2
Ac239798.2
Ac239798.4
Ac239800.2
Ac239801.1
Ac239803.1
Ac239804.1
Ac239809.3
Ac239859.2
Ac239859.3
Ac239868.1
Ac240504.1
Ac241584.1
Ac241584.2
Ac241585.1
Ac241644.1
Ac241644.3
Ac241952.1
Ac242022.1
Ac242022.2
Ac242376.2
Ac242426.1
Ac242426.2
Ac242842.1
Ac242842.2
Ac242842.3
Ac242988.1
Ac242988.2
Ac243312.1
Ac243312.2
Ac243547.1
Ac243547.2
Ac243547.3
Ac243562.1
Ac243562.3
Ac243571.1
Ac243571.2
Ac243585.2
Ac243654.1
Ac243654.2
Ac243654.3
Ac243773.1
Ac243829.1
Ac243829.2
Ac243829.4
Ac243830.1
Ac243830.2
Ac243830.3
Ac243836.1
Ac243960.1
Ac243960.3
Ac243960.5
Ac243960.7
Ac243962.1
Ac243964.1
Ac243964.2
Ac243964.3
Ac243965.1
Ac243965.2
Ac243967.1
Ac243967.2
Ac243972.1
Ac243972.2
Ac243972.3
Ac244021.1
Ac244034.1
Ac244034.2
Ac244034.3
Ac244035.1
Ac244035.2
Ac244090.2
Ac244090.3
Ac244093.1
Ac244093.2
Ac244093.3
Ac244093.4
Ac244093.5
Ac244098.1
Ac244098.2
Ac244100.2
Ac244100.3
Ac244100.4
Ac244153.1
Ac244157.1
Ac244157.2
Ac244197.1
Ac244197.2
Ac244197.3
Ac244205.1
Ac244205.2
Ac244250.1
Ac244250.2
Ac244250.3
Ac244255.1
Ac244258.1
Ac244394.1
Ac244394.2
Ac244452.1
Ac244453.1
Ac244453.2
Ac244502.1
Ac244502.2
Ac244502.3
Ac244505.1
Ac244517.10
Ac244517.11
Ac244517.2
Ac244517.4
Ac244517.5
Ac244517.6
Ac244517.7
Ac244517.8
Ac244517.9
Ac244636.2
Ac244670.1
Ac245014.2
Ac245014.3
Ac245028.1
Ac245028.2
Ac245028.3
Ac245033.1
Ac245033.2
Ac245033.4
Ac245036.1
Ac245036.2
Ac245036.3
Ac245036.4
Ac245036.5
Ac245047.1
Ac245047.5
Ac245052.2
Ac245052.4
Ac245052.5
Ac245052.7
Ac245054.1
Ac245054.2
Ac245088.1
Ac245088.2
Ac245100.1
Ac245100.2
Ac245100.3
Ac245100.4
Ac245100.5
Ac245100.6
Ac245100.7
Ac245100.8
Ac245123.1
Ac245140.1
Ac245140.3
Ac245164.1
Ac245291.1
Ac245291.2
Ac245291.3
Ac245407.1
Ac245427.1
Ac245452.1
Ac245452.2
Ac245452.3
Ac245452.4
Ac245452.5
Ac245505.2
Ac245505.3
Ac245517.1
Ac245517.2
Ac245517.3
Ac245517.5
Ac245519.2
Ac245884.1
Ac245884.10
Ac245884.3
Ac245884.4
Ac245884.7
Ac245884.9
Ac246680.1
Ac246787.2
Ac246793.1
Ac246817.1
Ac246817.2
Ac253536.1
Ac253536.4
Ac253536.5
Ac253536.6
Ac253536.7
Ac254562.1
Ac254562.2
Ac254633.1
Acaa1
Acaa2
Acaca
Acacb
Acad10
Acad11
Acad8
Acad9
Acadl
Acadm
Acads
Acadsb
Acadvl
Acan
Acap1
Acap2
Acap2-it1
Acap3
Acat1
Acat2
Acbd4
Acbd5
Acbd6
Acbd7
Accs
Accsl
Acd
Ace
Ace2
Ace3p
Acer3
Ache
Acin1
Ackr1
Ackr2
Ackr3
Ackr4
Acly
Acmsd
Aco1
Aco2
Acod1
Acot1
Acot11
Acot12
Acot13
Acot2
Acot4
Acot6
Acot7
Acot8
Acox1
Acox2
Acox3
Acoxl
Acp1
Acp2
Acp5
Acp6
Acp7
Acpp
Acrbp
Acsbg1
Acsbg2
Acsf2
Acsf3
Acsl1
Acsl3
Acsl4
Acsl5
Acsl6
Acsm1
Acsm2b
Acsm3
Acsm5
Acsm6
Acss1
Acss2
Acss3
Acta1
Acta2
Acta2-as1
Actb
Actbp11
Actbp12
Actbp13
Actbp14
Actbp2
Actc1
Actg1
Actg1p1
Actg1p12
Actg1p14
Actg1p16
Actg1p17
Actg1p19
Actg1p20
Actg1p21
Actg1p23
Actg1p24
Actg2
Actl6a
Actl6b
Actl7b
Actl9
Actn1
Actn1-as1
Actn2
Actn3
Actn4
Actp1
Actr10
Actr1a
Actr1b
Actr2
Actr3
Actr3b
Actr3bp2
Actr3c
Actr6
Actr8
Actrt2
Acvr1
Acvr1b
Acvr1c
Acvr2a
Acvr2b
Acvr2b-as1
Acvrl1
Acy1
Acy3
Acyp1
Acyp2
Ad000090.1
Ad000091.1
Ad000671.1
Ad000671.2
Ad000671.3
Ad000864.1
Ad000864.2
Ad001527.2
Ada
Ada2
Adad1
Adad1p2
Adad2
Adal
Adam10
Adam11
Adam12
Adam15
Adam17
Adam18
Adam19
Adam1a
Adam2
Adam22
Adam23
Adam24p
Adam28
Adam29
Adam32
Adam33
Adam3a
Adam3b
Adam5
Adam6
Adam8
Adam9
Adamdec1
Adamts1
Adamts10
Adamts12
Adamts13
Adamts14
Adamts15
Adamts16
Adamts17
Adamts18
Adamts19
Adamts2
Adamts3
Adamts4
Adamts6
Adamts7
Adamts7p1
Adamts7p3
Adamts7p4
Adamts8
Adamts9
Adamts9-as1
Adamts9-as2
Adamtsl1
Adamtsl2
Adamtsl3
Adamtsl4
Adamtsl4-as1
Adamtsl5
Adap1
Adap2
Adar
Adarb1
Adarb2
Adarb2-as1
Adat1
Adat2
Adat3
Adck1
Adck2
Adck5
Adcy1
Adcy10
Adcy10p1
Adcy2
Adcy3
Adcy4
Adcy5
Adcy6
Adcy7
Adcy8
Adcy9
Adcyap1
Adcyap1r1
Add1
Add2
Add3
Add3-as1
Adgb
Adgra1
Adgra1-as1
Adgra2
Adgra3
Adgrb1
Adgrb2
Adgrb3
Adgrd1
Adgrd1-as1
Adgrd2
Adgre1
Adgre2
Adgre3
Adgre4p
Adgre5
Adgrf1
Adgrf2
Adgrf3
Adgrf4
Adgrf5
Adgrf5p1
Adgrf5p2
Adgrg1
Adgrg2
Adgrg3
Adgrg4
Adgrg5
Adgrg6
Adgrg7
Adgrl1
Adgrl2
Adgrl3
Adgrl3-as1
Adgrv1
Adh1a
Adh1b
Adh4
Adh5
Adh5p3
Adh6
Adh7
Adhfe1
Adi1
Adi1p1
Adi1p2
Adi1p3
Adig
Adipoq
Adipoq-as1
Adipor1
Adipor1p2
Adipor2
Adirf
Adirf-as1
Adk
Adm
Adm2
Adnp2
Adnp-as1
Ado
Adora1
Adora2a
Adora2a-as1
Adora2b
Adora2bp1
Adpgk-as1
Adprh
Adprhl1
Adprm
Adra1a
Adra1b
Adra1d
Adra2a
Adra2c
Adrb1
Adrm1
Adsl
Adss
Adssl1
Adtrp
Aebp1
Aebp2
Aen
Aes
Af001548.1
Af001548.2
Af001548.3
Af001550.2
Af013593.1
Af015262.1
Af038458.2
Af038458.3
Af064858.1
Af064858.2
Af064860.1
Af064860.2
Af067845.1
Af067845.2
Af067845.4
Af067845.5
Af106564.1
Af107885.1
Af107885.2
Af111167.1
Af111167.2
Af111169.1
Af111169.3
Af117829.1
Af117829.2
Af121897.1
Af121898.1
Af124730.1
Af127577.1
Af127577.3
Af127577.5
Af127936.2
Af129408.1
Af130417.1
Af131215.2
Af131215.3
Af131215.5
Af131215.6
Af131215.7
Af131216.1
Af131216.2
Af131216.3
Af131216.4
Af131216.5
Af146191.1
Af165147.1
Af181450.1
Af186190.1
Af186192.1
Af186192.2
Af186192.3
Af186996.2
Af186996.3
Af201337.1
Af212831.1
Af213884.1
Af213884.3
Af228730.2
Af228730.4
Af228730.5
Af230666.1
Af233439.1
Af233439.2
Af238378.1
Af240627.1
Af241726.1
Af241726.2
Af254982.1
Af254983.2
Af274858.1
Af287957.1
Af305872.1
Afap1
Afap1l1
Afap1l2
Afdn
Afdn-dt
Aff1
Aff2
Aff3
Aff4
Afg1l
Afg3l1p
Afg3l2
Afmid
Afp
Aftph
Aga
Agap1
Agap10p
Agap11
Agap1-it1
Agap2
Agap2-as1
Agap3
Agbl1
Agbl1-as1
Agbl2
Agbl3
Agbl4
Agbl5
Agbl5-it1
Ager
Agfg1
Agfg2
Aggf1
Aggf1p10
Agk
Agl
Agmo
Ago1
Ago2
Ago3
Agpat1
Agpat2
Agpat3
Agpat4
Agpat5
Agpat5p1
Agps
Agr2
Agrn
Agrp
Agtpbp1
Agtr1
Agtrap
Agxt
Agxt2
Ahctf1
Ahcy
Ahcyl1
Ahcyl2
Ahcyp2
Ahcyp3
Ahcyp4
Ahcyp5
Ahcyp7
Ahcyp8
Ahdc1
Ahi1
Ahnak
Ahnak2
Ahr
Ahrr
Ahsa1
Ahsa2p
Ahsg
Aicda
Aida
Aif1
Aif1l
Aifm1
Aifm2
Aifm3
Aig1
Aim2
Aimp1
Aimp1p2
Aimp2
Aip
Aipl1
Aire
Aj003147.2
Aj009632.1
Aj009632.2
Aj011931.1
Aj011932.1
Aj271736.1
Ajap1
Ajm1
Ajuba
Ak1
Ak2
Ak2p2
Ak3
Ak3p3
Ak3p5
Ak4
Ak4p1
Ak4p2
Ak5
Ak6p1
Ak7
Ak9
Akap1
Akap10
Akap12
Akap13
Akap17a
Akap17bp
Akap2
Akap5
Akap6
Akap7
Akap8
Akap8l
Akap9
Akip1
Akirin1
Akirin2p1
Akna
Aknad1
Akr1a1
Akr1b1
Akr1b15
Akr1b1p1
Akr1b1p7
Akr1b1p8
Akr1c1
Akr1c2
Akr1c3
Akr1c7p
Akr1d1
Akr1d1p1
Akr1e2
Akr7a2
Akr7l
Akt1
Akt1s1
Akt2
Akt3
Akt3-it1
Aktip
Al008626.1
Al008628.1
Al008635.1
Al008638.2
Al008638.6
Al008707.1
Al008718.1
Al008718.2
Al008720.1
Al008721.2
Al008723.1
Al008723.2
Al008726.1
Al008727.1
Al008729.1
Al008729.2
Al008733.1
Al009028.1
Al009031.1
Al009174.1
Al009178.2
Al009178.3
Al009179.1
Al009183.1
Al020993.1
Al020994.2
Al020995.1
Al020996.1
Al020996.2
Al020996.3
Al020997.1
Al020997.2
Al021068.1
Al021153.1
Al021155.2
Al021328.1
Al021331.1
Al021368.3
Al021391.1
Al021393.1
Al021395.1
Al021396.1
Al021407.1
Al021408.1
Al021408.2
Al021546.1
Al021578.1
Al021707.1
Al021707.2
Al021707.3
Al021707.5
Al021707.6
Al021707.7
Al021707.8
Al021807.1
Al021808.1
Al021877.1
Al021877.2
Al021918.4
Al021920.1
Al021937.3
Al021939.1
Al021997.2
Al021997.3
Al022067.1
Al022068.1
Al022069.1
Al022097.1
Al022099.1
Al022100.2
Al022154.1
Al022157.1
Al022163.1
Al022237.1
Al022238.2
Al022238.3
Al022238.4
Al022312.1
Al022313.1
Al022313.2
Al022314.1
Al022315.1
Al022316.1
Al022318.1
Al022318.2
Al022318.4
Al022319.1
Al022322.1
Al022322.2
Al022323.1
Al022323.2
Al022323.3
Al022323.4
Al022323.5
Al022324.2
Al022324.3
Al022324.4
Al022326.1
Al022326.2
Al022328.2
Al022328.3
Al022328.4
Al022329.2
Al022329.3
Al022332.2
Al022334.1
Al022334.2
Al022341.1
Al022342.1
Al022344.1
Al022345.1
Al022345.2
Al022345.3
Al022345.4
Al022394.1
Al022396.1
Al022400.1
Al022401.1
Al022476.1
Al022721.1
Al022722.2
Al022724.1
Al022725.1
Al023284.1
Al023284.2
Al023284.3
Al023284.4
Al023495.1
Al023581.1
Al023581.2
Al023584.1
Al023653.1
Al023693.1
Al023754.1
Al023755.1
Al023802.1
Al023803.1
Al023803.3
Al023806.1
Al023806.2
Al023806.3
Al023807.1
Al023875.1
Al023881.1
Al024493.1
Al024497.1
Al024498.2
Al024507.2
Al024508.2
Al024509.2
Al031003.1
Al031008.1
Al031009.1
Al031055.1
Al031056.1
Al031056.2
Al031121.1
Al031121.3
Al031123.1
Al031123.2
Al031123.3
Al031186.1
Al031229.1
Al031258.1
Al031275.1
Al031280.1
Al031281.1
Al031281.2
Al031281.3
Al031282.1
Al031283.2
Al031284.1
Al031289.1
Al031315.1
Al031320.1
Al031320.2
Al031428.1
Al031429.1
Al031429.2
Al031432.1
Al031432.2
Al031432.3
Al031432.4
Al031432.5
Al031577.1
Al031577.2
Al031587.1
Al031587.2
Al031587.4
Al031587.5
Al031590.1
Al031593.1
Al031595.1
Al031595.3
Al031597.1
Al031598.1
Al031600.1
Al031600.3
Al031601.2
Al031602.1
Al031651.2
Al031658.1
Al031658.2
Al031659.1
Al031663.2
Al031663.3
Al031665.1
Al031665.2
Al031666.1
Al031666.2
Al031666.3
Al031667.1
Al031667.3
Al031670.1
Al031674.1
Al031679.1
Al031681.1
Al031686.1
Al031687.1
Al031705.1
Al031708.1
Al031709.1
Al031710.2
Al031713.1
Al031714.1
Al031716.1
Al031717.1
Al031722.1
Al031726.1
Al031728.1
Al031729.1
Al031736.2
Al031768.1
Al031770.1
Al031772.1
Al031775.2
Al031777.2
Al031777.3
Al031779.1
Al031846.1
Al031846.2
Al031847.1
Al031847.2
Al031848.1
Al031848.2
Al031864.1
Al031963.1
Al031963.2
Al031963.3
Al031985.1
Al031985.2
Al031985.3
Al031985.4
Al032819.1
Al032819.2
Al032819.3
Al032821.1
Al032822.1
Al033381.2
Al033384.1
Al033384.2
Al033397.1
Al033397.2
Al033504.1
Al033519.1
Al033519.2
Al033523.1
Al033527.1
Al033527.2
Al033527.3
Al033527.4
Al033527.5
Al033528.1
Al033528.2
Al033529.1
Al033543.1
Al034345.2
Al034346.1
Al034351.1
Al034374.1
Al034376.1
Al034379.1
Al034380.1
Al034397.2
Al034397.3
Al034399.2
Al034403.1
Al034417.1
Al034417.2
Al034417.4
Al034418.1
Al034428.1
Al034430.1
Al034430.2
Al034548.1
Al034550.1
Al034550.2
Al035045.1
Al035071.2
Al035078.3
Al035078.4
Al035246.1
Al035250.1
Al035250.2
Al035252.1
Al035252.2
Al035252.3
Al035252.4
Al035398.1
Al035401.1
Al035404.1
Al035404.2
Al035405.1
Al035409.1
Al035410.1
Al035410.2
Al035413.1
Al035414.1
Al035416.1
Al035417.1
Al035419.1
Al035420.1
Al035420.2
Al035423.1
Al035425.1
Al035425.2
Al035427.1
Al035443.1
Al035446.2
Al035456.1
Al035460.1
Al035467.2
Al035530.1
Al035530.2
Al035541.1
Al035587.1
Al035588.1
Al035604.1
Al035633.1
Al035634.1
Al035658.1
Al035660.1
Al035660.2
Al035661.1
Al035666.1
Al035685.1
Al035693.1
Al035696.2
Al035701.1
Al049539.1
Al049541.2
Al049543.1
Al049545.1
Al049548.1
Al049555.1
Al049557.1
Al049569.1
Al049594.1
Al049597.1
Al049629.1
Al049629.2
Al049634.2
Al049636.1
Al049637.2
Al049647.1
Al049649.1
Al049651.1
Al049651.2
Al049693.1
Al049697.1
Al049697.3
Al049712.1
Al049714.1
Al049733.1
Al049734.2
Al049737.1
Al049748.1
Al049749.1
Al049757.1
Al049767.1
Al049775.3
Al049776.1
Al049779.2
Al049779.3
Al049780.1
Al049780.2
Al049781.1
Al049794.1
Al049794.2
Al049795.1
Al049796.1
Al049812.1
Al049812.2
Al049825.1
Al049829.1
Al049830.1
Al049830.3
Al049830.4
Al049833.1
Al049833.2
Al049833.3
Al049836.1
Al049836.2
Al049838.1
Al049839.1
Al049839.2
Al049840.2
Al049840.3
Al049840.4
Al049840.5
Al049840.6
Al049844.1
Al049861.1
Al049869.2
Al049869.3
Al049869.4
Al049870.1
Al049870.3
Al049870.4
Al049871.1
Al049872.1
Al049873.2
Al049874.3
Al050305.1
Al050321.1
Al050327.1
Al050331.2
Al050338.1
Al050341.1
Al050341.2
Al050343.1
Al050343.2
Al050344.1
Al050344.2
Al050349.1
Al050402.1
Al050403.2
Al050404.1
Al078459.1
Al078581.2
Al078582.1
Al078590.1
Al078590.2
Al078595.1
Al078595.3
Al078596.1
Al078599.1
Al078601.3
Al078604.1
Al078604.2
Al078605.1
Al078612.1
Al078612.2
Al078621.1
Al078621.2
Al078621.3
Al078623.1
Al078624.1
Al078644.1
Al078644.2
Al078645.2
Al079301.1
Al079303.1
Al079307.2
Al079307.3
Al079341.1
Al079342.1
Al079342.3
Al079352.1
Al080243.1
Al080248.1
Al080250.1
Al080251.1
Al080274.1
Al080276.2
Al080285.1
Al080312.2
Al080317.2
Al096677.1
Al096700.1
Al096701.1
Al096701.3
Al096711.2
Al096772.1
Al096803.3
Al096814.1
Al096828.1
Al096828.3
Al096840.1
Al096855.1
Al096861.1
Al096865.1
Al096869.2
Al096869.3
Al096870.1
Al109610.1
Al109613.1
Al109614.1
Al109615.1
Al109615.2
Al109615.3
Al109618.1
Al109618.3
Al109628.1
Al109628.2
Al109653.1
Al109659.2
Al109659.3
Al109741.1
Al109755.1
Al109761.1
Al109766.1
Al109767.1
Al109804.1
Al109806.1
Al109809.2
Al109809.4
Al109811.1
Al109811.3
Al109827.1
Al109910.1
Al109910.2
Al109917.1
Al109918.1
Al109920.1
Al109924.3
Al109930.1
Al109935.2
Al109936.1
Al109936.2
Al109936.6
Al109941.1
Al109945.1
Al109955.1
Al109976.1
Al109983.1
Al110115.1
Al110115.2
Al110118.1
Al110118.2
Al110292.1
Al110503.1
Al117187.1
Al117190.3
Al117192.1
Al117209.1
Al117328.1
Al117328.2
Al117329.2
Al117332.1
Al117335.1
Al117336.2
Al117339.1
Al117339.5
Al117340.1
Al117341.1
Al117342.1
Al117348.2
Al117378.2
Al117379.1
Al117381.1
Al117382.1
Al117382.2
Al118496.2
Al118506.1
Al118508.1
Al118508.2
Al118511.1
Al118511.2
Al118516.1
Al118520.1
Al118522.1
Al118523.1
Al118556.2
Al118557.1
Al118558.1
Al118558.2
Al118558.3
Al121574.1
Al121578.2
Al121578.3
Al121579.1
Al121583.1
Al121590.1
Al121594.1
Al121603.1
Al121603.2
Al121612.1
Al121612.2
Al121652.1
Al121655.1
Al121656.1
Al121672.1
Al121672.2
Al121672.3
Al121748.1
Al121749.1
Al121753.1
Al121758.1
Al121759.1
Al121759.2
Al121760.1
Al121768.1
Al121769.1
Al121772.1
Al121772.2
Al121772.3
Al121776.1
Al121781.1
Al121782.1
Al121785.1
Al121820.1
Al121820.2
Al121821.1
Al121823.1
Al121827.1
Al121827.2
Al121829.1
Al121829.2
Al121830.1
Al121832.1
Al121832.3
Al121835.1
Al121839.1
Al121839.2
Al121845.2
Al121845.3
Al121845.4
Al121852.1
Al121873.1
Al121885.1
Al121885.2
Al121885.3
Al121890.4
Al121895.1
Al121899.1
Al121900.1
Al121900.2
Al121902.1
Al121904.1
Al121906.1
Al121906.2
Al121908.1
Al121910.1
Al121912.1
Al121916.1
Al121917.1
Al121917.2
Al121929.1
Al121932.1
Al121935.1
Al121935.2
Al121936.1
Al121936.2
Al121944.1
Al121949.1
Al121949.2
Al121949.3
Al121950.1
Al121952.1
Al121955.1
Al121956.1
Al121956.4
Al121956.5
Al121957.1
Al121970.1
Al121972.1
Al121983.1
Al121983.2
Al121985.1
Al121985.2
Al121985.3
Al121987.1
Al121988.1
Al121990.1
Al121992.1
Al121992.3
Al121994.1
Al122001.1
Al122003.1
Al122008.1
Al122018.1
Al122019.1
Al122020.1
Al122023.1
Al122034.1
Al122058.1
Al122127.1
Al132639.1
Al132639.2
Al132639.3
Al132640.1
Al132642.1
Al132655.1
Al132655.2
Al132655.3
Al132657.1
Al132671.1
Al132671.2
Al132708.1
Al132709.1
Al132711.1
Al132712.1
Al132712.2
Al132765.1
Al132765.2
Al132780.1
Al132780.2
Al132780.3
Al132780.4
Al132780.5
Al132796.1
Al132796.2
Al132796.3
Al132801.1
Al132819.1
Al132857.1
Al132875.1
Al132875.2
Al132875.3
Al132989.2
Al132994.1
Al132994.2
Al132996.1
Al133153.1
Al133153.2
Al133163.1
Al133163.2
Al133166.1
Al133173.2
Al133215.2
Al133215.3
Al133216.1
Al133216.2
Al133227.1
Al133230.1
Al133240.1
Al133243.2
Al133243.3
Al133247.2
Al133257.1
Al133259.1
Al133260.2
Al133264.1
Al133264.2
Al133268.1
Al133268.2
Al133268.3
Al133268.4
Al133271.1
Al133279.1
Al133279.3
Al133284.1
Al133297.1
Al133297.2
Al133299.1
Al133304.3
Al133325.1
Al133325.2
Al133329.1
Al133330.1
Al133330.2
Al133338.1
Al133342.1
Al133343.1
Al133343.2
Al133346.1
Al133351.1
Al133351.2
Al133351.4
Al133352.1
Al133355.1
Al133367.1
Al133368.1
Al133370.1
Al133370.2
Al133371.1
Al133371.2
Al133372.2
Al133375.1
Al133380.1
Al133383.1
Al133384.1
Al133387.1
Al133396.1
Al133396.2
Al133399.1
Al133406.1
Al133406.2
Al133410.1
Al133410.2
Al133410.3
Al133412.1
Al133415.1
Al133419.1
Al133444.1
Al133445.2
Al133457.1
Al133461.1
Al133464.1
Al133466.1
Al133467.1
Al133467.2
Al133467.3
Al133480.1
Al133481.1
Al133481.2
Al133481.3
Al133485.1
Al133485.2
Al133499.1
Al133500.1
Al133516.1
Al133517.1
Al133520.1
Al133547.1
Al133551.1
Al135744.1
Al135746.1
Al135785.1
Al135790.1
Al135791.1
Al135818.2
Al135838.1
Al135878.1
Al135901.1
Al135902.1
Al135902.2
Al135905.1
Al135905.2
Al135908.1
Al135910.1
Al135923.2
Al135924.1
Al135924.2
Al135925.1
Al135926.1
Al135929.1
Al135934.1
Al135937.1
Al135960.1
Al135978.1
Al135999.1
Al135999.2
Al136018.1
Al136038.3
Al136038.4
Al136038.5
Al136040.1
Al136084.1
Al136084.2
Al136087.1
Al136090.1
Al136097.1
Al136097.2
Al136097.3
Al136099.1
Al136115.1
Al136116.2
Al136131.2
Al136131.3
Al136139.1
Al136140.1
Al136140.2
Al136141.1
Al136146.1
Al136164.2
Al136172.1
Al136181.1
Al136221.1
Al136228.1
Al136231.1
Al136234.1
Al136295.1
Al136295.4
Al136295.6
Al136298.1
Al136301.1
Al136307.1
Al136309.1
Al136309.2
Al136309.4
Al136313.1
Al136320.1
Al136322.1
Al136359.1
Al136360.1
Al136361.1
Al136363.1
Al136363.2
Al136366.1
Al136369.1
Al136372.1
Al136372.2
Al136376.1
Al136379.1
Al136380.1
Al136382.1
Al136419.1
Al136439.1
Al136441.1
Al136520.1
Al136528.1
Al136528.2
Al136529.1
Al136531.1
Al136962.1
Al136964.1
Al136967.2
Al136968.1
Al136968.2
Al136972.1
Al136979.1
Al136981.1
Al136982.2
Al136982.5
Al136982.7
Al136985.3
Al136987.1
Al136988.1
Al137002.1
Al137003.1
Al137003.2
Al137009.1
Al137022.1
Al137025.1
Al137026.1
Al137026.2
Al137027.1
Al137028.2
Al137058.1
Al137058.2
Al137060.1
Al137067.1
Al137067.2
Al137071.1
Al137076.1
Al137077.1
Al137077.2
Al137078.1
Al137078.2
Al137127.1
Al137129.1
Al137161.1
Al137186.2
Al137190.1
Al137222.1
Al137230.1
Al137230.2
Al137246.1
Al137246.2
Al137247.1
Al137779.3
Al137782.1
Al137785.1
Al137786.1
Al137790.1
Al137792.2
Al137793.2
Al137796.1
Al137798.1
Al137798.2
Al137798.3
Al137802.1
Al137802.2
Al137802.3
Al137803.1
Al137843.1
Al137845.1
Al137847.1
Al137847.2
Al137847.3
Al137856.1
Al138479.1
Al138686.2
Al138688.1
Al138689.1
Al138689.2
Al138690.1
Al138720.1
Al138721.1
Al138724.1
Al138731.1
Al138733.1
Al138749.1
Al138752.1
Al138752.2
Al138756.1
Al138760.1
Al138767.3
Al138781.1
Al138781.2
Al138785.1
Al138787.1
Al138787.2
Al138789.1
Al138799.4
Al138808.1
Al138812.1
Al138820.1
Al138825.1
Al138827.1
Al138828.1
Al138830.1
Al138831.1
Al138831.2
Al138831.3
Al138847.2
Al138878.1
Al138880.2
Al138881.1
Al138885.1
Al138885.2
Al138885.3
Al138885.4
Al138889.1
Al138889.2
Al138895.1
Al138900.2
Al138902.1
Al138916.1
Al138916.2
Al138918.1
Al138921.1
Al138930.1
Al138960.2
Al138963.1
Al138963.3
Al138966.2
Al138976.1
Al138976.2
Al139005.1
Al139008.2
Al139010.1
Al139011.1
Al139011.2
Al139020.1
Al139020.2
Al139021.1
Al139021.2
Al139022.1
Al139035.1
Al139039.3
Al139041.1
Al139042.1
Al139082.1
Al139089.1
Al139093.1
Al139094.1
Al139095.2
Al139095.3
Al139095.4
Al139099.1
Al139099.2
Al139099.3
Al139109.1
Al139118.1
Al139124.1
Al139125.1
Al139128.1
Al139130.1
Al139132.1
Al139135.2
Al139142.1
Al139142.2
Al139158.1
Al139158.2
Al139158.3
Al139161.2
Al139184.1
Al139193.1
Al139193.2
Al139220.2
Al139230.1
Al139241.1
Al139246.1
Al139246.2
Al139246.3
Al139246.4
Al139246.5
Al139247.1
Al139254.1
Al139254.2
Al139260.1
Al139260.2
Al139260.3
Al139274.1
Al139275.1
Al139275.2
Al139276.1
Al139280.1
Al139287.1
Al139288.1
Al139289.1
Al139289.2
Al139300.1
Al139300.2
Al139316.1
Al139317.1
Al139317.2
Al139317.3
Al139317.4
Al139317.5
Al139327.3
Al139327.4
Al139330.1
Al139339.1
Al139339.2
Al139344.1
Al139349.1
Al139350.1
Al139351.1
Al139352.1
Al139353.1
Al139353.2
Al139383.1
Al139384.1
Al139385.1
Al139393.1
Al139400.1
Al139405.1
Al139412.1
Al139415.1
Al139418.1
Al139420.1
Al139420.2
Al139423.1
Al139424.1
Al139424.3
Al139805.1
Al139806.1
Al139807.1
Al139811.2
Al139823.1
Al139824.1
Al139824.2
Al157359.1
Al157366.1
Al157371.2
Al157373.1
Al157385.1
Al157385.2
Al157392.1
Al157392.2
Al157392.3
Al157392.5
Al157394.1
Al157395.1
Al157400.1
Al157400.2
Al157400.3
Al157400.5
Al157402.1
Al157402.2
Al157413.1
Al157414.1
Al157414.2
Al157414.3
Al157687.1
Al157688.1
Al157702.1
Al157702.2
Al157709.1
Al157712.1
Al157713.1
Al157714.1
Al157756.1
Al157762.1
Al157770.1
Al157778.1
Al157786.1
Al157788.1
Al157791.2
Al157813.1
Al157815.1
Al157817.1
Al157823.1
Al157823.2
Al157827.1
Al157827.2
Al157829.1
Al157832.1
Al157834.1
Al157834.3
Al157871.1
Al157871.4
Al157871.5
Al157871.6
Al157884.2
Al157884.3
Al157886.1
Al157888.1
Al157893.1
Al157895.1
Al157896.1
Al157899.1
Al157902.1
Al157904.1
Al157912.1
Al157932.1
Al157935.1
Al157935.2
Al157937.1
Al157938.1
Al157938.2
Al157938.3
Al157944.1
Al157996.1
Al158013.1
Al158032.2
Al158055.1
Al158063.1
Al158064.1
Al158066.2
Al158069.1
Al158070.1
Al158070.2
Al158071.1
Al158071.4
Al158073.1
Al158090.1
Al158147.1
Al158151.1
Al158151.2
Al158151.3
Al158163.1
Al158166.1
Al158175.1
Al158196.1
Al158198.1
Al158207.1
Al158207.2
Al158209.1
Al158210.1
Al158211.2
Al158211.3
Al158211.4
Al158211.5
Al158212.1
Al158212.2
Al158214.1
Al158800.1
Al158801.3
Al158801.4
Al158817.1
Al158825.1
Al158828.1
Al158835.1
Al158835.2
Al158837.1
Al158840.1
Al159166.1
Al159169.1
Al159174.1
Al159972.1
Al159978.1
Al160004.1
Al160006.1
Al160035.1
Al160153.1
Al160162.1
Al160171.1
Al160191.1
Al160191.2
Al160237.1
Al160262.1
Al160270.1
Al160270.2
Al160271.1
Al160272.1
Al160272.2
Al160275.2
Al160279.1
Al160286.1
Al160286.2
Al160287.1
Al160290.1
Al160291.1
Al160313.1
Al160314.2
Al160394.1
Al160408.1
Al160408.2
Al160408.4
Al160411.1
Al160412.1
Al161420.1
Al161431.1
Al161443.1
Al161447.1
Al161452.1
Al161457.1
Al161621.1
Al161629.1
Al161629.2
Al161636.1
Al161636.2
Al161637.1
Al161638.1
Al161638.2
Al161640.1
Al161644.1
Al161645.1
Al161646.1
Al161651.1
Al161658.1
Al161668.1
Al161669.1
Al161669.2
Al161669.3
Al161670.2
Al161719.1
Al161725.1
Al161729.1
Al161729.2
Al161729.4
Al161733.1
Al161734.1
Al161742.1
Al161747.1
Al161752.1
Al161757.1
Al161757.3
Al161757.4
Al161773.1
Al161781.1
Al161781.2
Al161785.1
Al161785.2
Al161785.3
Al161788.1
Al161793.1
Al161891.1
Al161901.1
Al161908.1
Al161909.1
Al161910.1
Al161911.1
Al161912.1
Al161912.4
Al161931.1
Al161932.1
Al161932.2
Al161935.1
Al161937.1
Al162151.1
Al162151.2
Al162171.1
Al162171.2
Al162171.3
Al162231.1
Al162231.2
Al162231.3
Al162231.4
Al162253.1
Al162258.1
Al162258.2
Al162274.1
Al162274.2
Al162274.3
Al162291.1
Al162311.1
Al162311.2
Al162311.3
Al162373.1
Al162377.1
Al162377.3
Al162384.1
Al162385.1
Al162385.2
Al162386.1
Al162389.1
Al162391.1
Al162394.1
Al162395.1
Al162399.1
Al162400.1
Al162411.1
Al162412.1
Al162413.1
Al162414.1
Al162417.1
Al162419.1
Al162424.1
Al162425.1
Al162426.1
Al162427.1
Al162430.2
Al162431.1
Al162431.3
Al162431.4
Al162456.1
Al162457.1
Al162457.2
Al162458.1
Al162464.1
Al162464.2
Al162497.1
Al162511.1
Al162574.1
Al162578.1
Al162584.1
Al162586.1
Al162588.1
Al162591.2
Al162595.1
Al162595.2
Al162596.1
Al162632.3
Al162713.1
Al162718.2
Al162724.1
Al162724.2
Al162725.2
Al162726.3
Al162726.4
Al162727.1
Al162727.3
Al162739.1
Al162741.1
Al162742.1
Al162872.1
Al163051.1
Al163051.2
Al163193.1
Al163195.1
Al163195.2
Al163195.3
Al163636.1
Al163636.2
Al163642.2
Al163952.1
Al163973.2
Al163973.3
Al163974.1
Al352979.1
Al352979.2
Al352979.3
Al352984.1
Al353052.2
Al353093.1
Al353132.1
Al353133.1
Al353135.1
Al353147.1
Al353151.1
Al353152.1
Al353193.1
Al353194.1
Al353572.1
Al353572.2
Al353572.3
Al353579.1
Al353581.1
Al353583.1
Al353588.1
Al353593.1
Al353593.2
Al353595.1
Al353596.1
Al353597.1
Al353597.2
Al353597.3
Al353600.1
Al353604.1
Al353611.1
Al353611.2
Al353612.1
Al353616.1
Al353616.2
Al353621.2
Al353622.1
Al353622.2
Al353626.3
Al353648.1
Al353651.1
Al353651.2
Al353651.3
Al353653.1
Al353658.1
Al353658.2
Al353662.1
Al353662.2
Al353662.3
Al353680.1
Al353689.1
Al353692.2
Al353693.1
Al353705.1
Al353705.2
Al353706.1
Al353708.1
Al353718.1
Al353719.1
Al353726.2
Al353732.1
Al353740.1
Al353743.1
Al353743.3
Al353746.1
Al353747.3
Al353748.2
Al353751.1
Al353752.1
Al353759.1
Al353764.1
Al353765.1
Al353768.1
Al353768.2
Al353771.1
Al353778.1
Al353789.1
Al353795.2
Al353796.2
Al353801.1
Al353801.2
Al353801.3
Al353803.1
Al353803.2
Al353803.4
Al353803.5
Al353804.1
Al353807.1
Al353807.2
Al353813.1
Al353898.1
Al353997.1
Al353997.2
Al353997.4
Al354674.1
Al354685.1
Al354692.1
Al354696.2
Al354702.1
Al354702.2
Al354707.1
Al354707.2
Al354710.1
Al354710.2
Al354712.1
Al354714.2
Al354714.4
Al354726.1
Al354733.1
Al354733.2
Al354740.1
Al354751.1
Al354751.3
Al354754.1
Al354760.1
Al354761.1
Al354766.1
Al354766.2
Al354798.1
Al354809.1
Al354810.1
Al354811.1
Al354813.1
Al354824.1
Al354824.2
Al354836.1
Al354855.1
Al354861.1
Al354861.3
Al354863.1
Al354868.1
Al354872.1
Al354872.2
Al354877.1
Al354890.1
Al354892.1
Al354892.2
Al354892.3
Al354893.1
Al354893.2
Al354919.2
Al354920.1
Al354928.1
Al354941.1
Al354950.2
Al354956.1
Al354977.1
Al354977.2
Al354979.1
Al354980.1
Al354984.1
Al354984.3
Al354989.2
Al354993.2
Al354994.1
Al355001.2
Al355075.1
Al355075.2
Al355075.4
Al355075.5
Al355076.2
Al355076.3
Al355096.1
Al355097.1
Al355102.1
Al355102.2
Al355102.3
Al355102.5
Al355112.1
Al355140.1
Al355143.1
Al355297.1
Al355297.2
Al355297.3
Al355297.4
Al355304.1
Al355306.1
Al355306.2
Al355310.1
Al355310.2
Al355310.3
Al355312.1
Al355312.2
Al355312.3
Al355312.4
Al355312.6
Al355315.1
Al355336.1
Al355338.1
Al355353.1
Al355355.1
Al355357.1
Al355375.1
Al355375.2
Al355376.1
Al355377.1
Al355377.2
Al355388.1
Al355388.2
Al355388.3
Al355390.1
Al355390.2
Al355433.1
Al355472.1
Al355472.2
Al355472.3
Al355480.2
Al355480.3
Al355482.1
Al355482.2
Al355483.1
Al355483.4
Al355488.1
Al355490.1
Al355490.2
Al355493.1
Al355497.1
Al355499.1
Al355512.1
Al355526.1
Al355537.1
Al355574.1
Al355578.1
Al355598.1
Al355601.1
Al355607.1
Al355607.2
Al355613.1
Al355796.1
Al355798.1
Al355802.2
Al355803.1
Al355810.1
Al355812.1
Al355816.1
Al355862.1
Al355863.1
Al355864.2
Al355870.1
Al355877.1
Al355916.1
Al355916.2
Al355916.3
Al355922.1
Al355922.2
Al355922.4
Al355987.1
Al355987.2
Al355987.3
Al355987.4
Al355987.5
Al355989.1
Al355990.1
Al355990.2
Al355994.3
Al355994.4
Al355997.1
Al356010.1
Al356010.2
Al356019.1
Al356020.1
Al356022.1
Al356055.1
Al356056.1
Al356057.1
Al356095.2
Al356102.1
Al356118.1
Al356124.1
Al356124.2
Al356130.1
Al356130.2
Al356134.1
Al356157.1
Al356215.1
Al356218.1
Al356218.2
Al356234.1
Al356234.3
Al356235.1
Al356266.1
Al356272.1
Al356273.3
Al356274.1
Al356275.1
Al356275.2
Al356276.1
Al356277.3
Al356289.1
Al356289.2
Al356292.1
Al356299.2
Al356309.1
Al356309.2
Al356309.3
Al356320.1
Al356320.2
Al356321.1
Al356356.1
Al356361.1
Al356361.2
Al356379.1
Al356414.1
Al356417.1
Al356417.2
Al356417.3
Al356423.1
Al356441.1
Al356458.1
Al356475.1
Al356481.2
Al356481.3
Al356488.1
Al356488.2
Al356488.3
Al356489.1
Al356490.1
Al356512.1
Al356575.1
Al356580.1
Al356583.1
Al356583.2
Al356585.10
Al356596.1
Al356599.1
Al356608.1
Al356652.1
Al356737.1
Al356747.1
Al356752.1
Al356753.1
Al356800.1
Al356804.1
Al356805.1
Al356807.1
Al356966.1
Al356981.1
Al356986.1
Al357033.1
Al357033.3
Al357033.4
Al357054.1
Al357054.2
Al357054.3
Al357054.4
Al357055.2
Al357060.1
Al357078.1
Al357078.2
Al357078.3
Al357079.1
Al357079.2
Al357084.1
Al357093.2
Al357094.1
Al357127.1
Al357140.1
Al357140.2
Al357140.3
Al357140.4
Al357143.1
Al357146.1
Al357153.4
Al357172.1
Al357315.2
Al357373.1
Al357375.1
Al357497.1
Al357507.1
Al357514.1
Al357518.1
Al357552.1
Al357552.2
Al357556.1
Al357556.4
Al357558.1
Al357558.2
Al357563.1
Al357568.1
Al357632.1
Al357673.1
Al357673.2
Al357752.1
Al357793.1
Al357832.1
Al357833.1
Al357835.1
Al357874.1
Al357874.2
Al357936.1
Al357992.1
Al358013.1
Al358075.2
Al358075.4
Al358113.1
Al358115.1
Al358176.3
Al358176.5
Al358215.1
Al358215.2
Al358333.1
Al358334.2
Al358334.3
Al358335.1
Al358335.3
Al358393.1
Al358394.1
Al358452.1
Al358453.1
Al358472.1
Al358472.2
Al358472.3
Al358472.4
Al358472.5
Al358472.6
Al358472.7
Al358473.1
Al358612.1
Al358613.2
Al358613.3
Al358781.1
Al358781.2
Al358790.1
Al358852.1
Al358876.1
Al358876.2
Al358933.1
Al358934.1
Al358937.1
Al358944.1
Al358976.1
Al359073.1
Al359076.1
Al359091.2
Al359091.4
Al359092.1
Al359092.2
Al359094.1
Al359094.2
Al359095.1
Al359182.1
Al359182.2
Al359183.1
Al359198.1
Al359212.1
Al359220.1
Al359232.1
Al359233.1
Al359237.1
Al359258.2
Al359258.3
Al359265.1
Al359265.2
Al359265.3
Al359313.1
Al359317.1
Al359317.2
Al359382.1
Al359385.1
Al359397.1
Al359397.2
Al359399.1
Al359475.1
Al359502.1
Al359504.1
Al359508.1
Al359510.2
Al359513.1
Al359532.1
Al359538.1
Al359538.2
Al359541.1
Al359547.1
Al359551.1
Al359555.1
Al359555.2
Al359555.3
Al359555.4
Al359633.2
Al359636.1
Al359636.2
Al359641.1
Al359643.2
Al359643.3
Al359644.1
Al359649.1
Al359692.1
Al359693.1
Al359694.1
Al359697.1
Al359704.1
Al359711.1
Al359711.2
Al359715.4
Al359736.1
Al359736.2
Al359741.1
Al359742.1
Al359745.1
Al359757.2
Al359762.1
Al359762.2
Al359762.3
Al359764.1
Al359771.1
Al359834.1
Al359837.1
Al359844.1
Al359845.1
Al359852.1
Al359853.1
Al359853.2
Al359878.1
Al359878.2
Al359880.1
Al359881.1
Al359893.1
Al359918.1
Al359921.2
Al359922.1
Al359922.2
Al359962.1
Al359962.2
Al359976.1
Al359979.1
Al359979.2
Al360007.1
Al360012.1
Al360013.1
Al360014.1
Al360081.1
Al360085.1
Al360091.2
Al360093.1
Al360169.2
Al360175.1
Al360181.1
Al360181.2
Al360181.3
Al360181.4
Al360182.1
Al360182.2
Al360219.1
Al360227.1
Al360267.2
Al360268.1
Al360268.2
Al360270.2
Al360270.3
Al360271.1
Al360294.1
Al360295.1
Al365181.1
Al365181.3
Al365184.1
Al365204.1
Al365205.1
Al365205.2
Al365205.3
Al365209.1
Al365222.1
Al365226.1
Al365226.2
Al365232.1
Al365255.1
Al365258.2
Al365259.1
Al365265.1
Al365273.1
Al365295.1
Al365356.1
Al365356.2
Al365356.4
Al365357.1
Al365361.1
Al365434.1
Al365436.1
Al365436.2
Al365440.1
Al365503.1
Al389885.1
Al389889.1
Al389915.1
Al389925.1
Al390026.1
Al390036.1
Al390037.1
Al390039.1
Al390061.1
Al390066.1
Al390067.1
Al390119.1
Al390195.1
Al390198.1
Al390205.1
Al390208.1
Al390240.1
Al390243.1
Al390254.1
Al390294.1
Al390318.1
Al390334.1
Al390718.1
Al390719.1
Al390719.2
Al390719.3
Al390726.1
Al390726.3
Al390726.4
Al390726.5
Al390726.6
Al390728.1
Al390728.3
Al390728.5
Al390728.6
Al390729.1
Al390754.1
Al390755.1
Al390763.1
Al390778.2
Al390783.1
Al390838.2
Al390856.1
Al390860.1
Al390866.1
Al390877.1
Al390879.1
Al390882.1
Al390955.2
Al390957.1
Al390961.1
Al391056.1
Al391069.1
Al391069.2
Al391069.3
Al391095.2
Al391095.3
Al391097.1
Al391097.2
Al391099.1
Al391121.1
Al391152.1
Al391156.1
Al391219.1
Al391244.1
Al391244.2
Al391261.3
Al391261.4
Al391262.1
Al391280.1
Al391335.1
Al391415.1
Al391417.1
Al391421.1
Al391422.1
Al391422.4
Al391425.1
Al391427.1
Al391560.1
Al391597.1
Al391645.1
Al391646.1
Al391650.1
Al391650.2
Al391669.1
Al391684.1
Al391704.2
Al391730.1
Al391807.1
Al391811.1
Al391822.1
Al391825.1
Al391832.1
Al391832.2
Al391832.3
Al391834.2
Al391839.1
Al391839.2
Al391840.1
Al391845.1
Al391863.1
Al391863.2
Al391869.1
Al392003.1
Al392003.2
Al392046.1
Al392083.1
Al392086.1
Al392086.2
Al392086.3
Al392088.1
Al392089.1
Al392103.1
Al392172.1
Al392185.1
Al441883.1
Al441943.1
Al441943.2
Al441963.1
Al441964.1
Al441989.1
Al441992.1
Al442067.1
Al442067.2
Al442125.1
Al442125.2
Al442128.2
Al442224.1
Al442638.1
Al442639.1
Al442663.1
Al442663.3
Al445070.1
Al445123.1
Al445183.1
Al445183.2
Al445187.1
Al445189.2
Al445190.1
Al445193.1
Al445205.1
Al445209.1
Al445213.1
Al445218.1
Al445220.1
Al445222.1
Al445224.1
Al445228.2
Al445231.1
Al445235.1
Al445237.1
Al445250.1
Al445253.1
Al445288.1
Al445305.1
Al445307.1
Al445309.1
Al445363.1
Al445363.2
Al445363.3
Al445383.1
Al445423.1
Al445426.1
Al445430.1
Al445433.1
Al445433.2
Al445435.1
Al445437.1
Al445465.1
Al445470.1
Al445471.1
Al445471.2
Al445472.1
Al445483.1
Al445490.1
Al445493.1
Al445524.1
Al445528.1
Al445529.1
Al445531.1
Al445567.1
Al445644.1
Al445645.1
Al445646.1
Al445673.1
Al445685.1
Al445685.3
Al445686.1
Al445687.1
Al445928.1
Al445931.1
Al445933.1
Al445985.1
Al445991.1
Al449106.1
Al449214.1
Al449266.1
Al449403.1
Al449403.2
Al449423.1
Al449983.1
Al450003.1
Al450043.1
Al450226.1
Al450226.2
Al450267.1
Al450304.1
Al450304.2
Al450306.1
Al450309.1
Al450322.2
Al450326.1
Al450327.1
Al450336.1
Al450344.1
Al450344.3
Al450345.1
Al450346.2
Al450384.1
Al450384.2
Al450405.1
Al450423.1
Al450426.1
Al450468.1
Al450468.2
Al450469.1
Al450469.2
Al450472.2
Al450990.1
Al450992.1
Al450992.2
Al450998.1
Al450998.2
Al450998.3
Al451007.1
Al451007.2
Al451007.3
Al451042.1
Al451042.2
Al451044.1
Al451046.1
Al451046.2
Al451047.1
Al451050.1
Al451050.2
Al451054.1
Al451054.2
Al451054.3
Al451062.1
Al451062.2
Al451062.3
Al451063.1
Al451064.1
Al451065.1
Al451067.1
Al451069.1
Al451069.2
Al451069.3
Al451074.1
Al451085.1
Al451085.2
Al451123.1
Al451137.1
Al451142.1
Al451142.2
Al451164.1
Al451164.2
Al451165.1
Al451165.2
Al499627.1
Al499627.2
Al500522.1
Al500527.1
Al512288.2
Al512303.1
Al512306.1
Al512306.2
Al512306.3
Al512310.5
Al512310.6
Al512324.3
Al512326.3
Al512328.1
Al512329.1
Al512329.2
Al512343.1
Al512343.2
Al512347.1
Al512353.1
Al512353.2
Al512356.1
Al512356.3
Al512357.1
Al512361.1
Al512380.1
Al512380.2
Al512408.1
Al512413.1
Al512422.1
Al512428.1
Al512430.2
Al512430.3
Al512430.4
Al512444.1
Al512506.1
Al512506.2
Al512506.3
Al512590.2
Al512593.1
Al512598.1
Al512598.2
Al512599.1
Al512604.1
Al512604.3
Al512622.1
Al512625.1
Al512625.3
Al512631.1
Al512631.2
Al512634.1
Al512637.1
Al512638.1
Al512638.2
Al512646.1
Al512649.1
Al512649.2
Al512652.2
Al512658.1
Al512658.2
Al512662.2
Al512770.1
Al512785.1
Al512785.2
Al512791.2
Al513008.1
Al513043.1
Al513122.1
Al513122.2
Al513124.1
Al513164.1
Al513165.1
Al513165.2
Al513185.2
Al513190.1
Al513210.1
Al513217.1
Al513220.1
Al513285.1
Al513304.1
Al513314.1
Al513314.2
Al513320.1
Al513321.2
Al513323.1
Al513325.1
Al513327.1
Al513327.2
Al513331.1
Al513343.1
Al513348.1
Al513366.1
Al513423.1
Al513475.1
Al513475.2
Al513477.1
Al513477.2
Al513480.1
Al513485.1
Al513493.1
Al513523.2
Al513523.3
Al513533.1
Al513534.3
Al583722.1
Al583722.2
Al583722.3
Al583722.4
Al583785.1
Al583810.1
Al583810.2
Al583824.1
Al583834.1
Al583835.1
Al583835.2
Al583836.1
Al583844.1
Al583852.1
Al583854.1
Al583856.1
Al589647.1
Al589655.1
Al589669.1
Al589674.1
Al589740.1
Al589743.3
Al589743.4
Al589743.7
Al589745.1
Al589763.1
Al589765.4
Al589765.5
Al589765.6
Al589826.1
Al589826.2
Al589843.1
Al589863.1
Al589935.1
Al589935.2
Al589946.1
Al589987.1
Al589990.1
Al589993.1
Al589994.2
Al590004.1
Al590004.2
Al590006.1
Al590032.1
Al590065.1
Al590068.1
Al590068.2
Al590068.3
Al590084.1
Al590084.2
Al590095.1
Al590103.1
Al590128.1
Al590133.1
Al590135.1
Al590139.1
Al590226.1
Al590226.2
Al590227.1
Al590233.1
Al590282.1
Al590282.2
Al590290.1
Al590302.2
Al590326.1
Al590327.1
Al590365.1
Al590369.1
Al590378.1
Al590381.1
Al590383.1
Al590385.1
Al590385.2
Al590396.1
Al590396.2
Al590396.3
Al590396.4
Al590408.1
Al590422.1
Al590426.1
Al590434.1
Al590440.1
Al590440.2
Al590483.1
Al590483.3
Al590490.1
Al590502.1
Al590552.1
Al590556.3
Al590559.1
Al590560.1
Al590560.2
Al590609.2
Al590609.3
Al590617.1
Al590617.2
Al590623.1
Al590627.1
Al590627.2
Al590632.1
Al590644.1
Al590648.1
Al590664.1
Al590666.1
Al590666.2
Al590666.4
Al590677.1
Al590683.1
Al590704.1
Al590705.3
Al590708.1
Al590723.1
Al590729.1
Al590730.1
Al590762.1
Al590764.1
Al590764.2
Al590787.1
Al590808.1
Al590822.2
Al590867.1
Al590867.2
Al590867.3
Al590989.1
Al590999.1
Al591034.1
Al591043.1
Al591074.1
Al591122.1
Al591135.1
Al591167.1
Al591178.2
Al591212.1
Al591222.1
Al591368.1
Al591419.1
Al591424.2
Al591424.3
Al591468.1
Al591473.1
Al591485.1
Al591499.1
Al591501.1
Al591503.3
Al591518.1
Al591644.1
Al591684.3
Al591686.2
Al591721.1
Al591742.1
Al591767.3
Al591770.1
Al591806.1
Al591806.3
Al591845.1
Al591846.1
Al591846.2
Al591848.1
Al591848.2
Al591848.4
Al591866.1
Al591885.1
Al591893.1
Al591926.6
Al592043.1
Al592045.1
Al592076.1
Al592078.1
Al592114.1
Al592146.1
Al592148.1
Al592156.1
Al592158.1
Al592161.1
Al592164.1
Al592164.2
Al592182.1
Al592182.3
Al592211.1
Al592227.1
Al592287.1
Al592293.1
Al592295.1
Al592295.2
Al592295.3
Al592295.4
Al592301.1
Al592402.1
Al592429.1
Al592429.2
Al592430.1
Al592431.1
Al592431.2
Al592435.1
Al592435.2
Al592436.1
Al592437.2
Al592447.1
Al592463.1
Al592464.1
Al592466.1
Al592486.1
Al592494.2
Al592528.1
Al592546.1
Al593856.1
Al596087.2
Al596094.1
Al596188.1
Al596211.1
Al596220.1
Al596244.1
Al596257.1
Al596266.1
Al596275.2
Al596276.1
Al596325.1
Al596325.2
Al596442.2
Al603750.1
Al603756.1
Al603766.1
Al603832.2
Al603832.3
Al603839.3
Al603839.4
Al603840.1
Al603865.1
Al603908.1
Al603910.1
Al603910.2
Al603914.1
Al604028.1
Al606462.1
Al606469.1
Al606489.1
Al606489.2
Al606491.1
Al606495.2
Al606517.1
Al606517.2
Al606519.1
Al606534.4
Al606537.1
Al606748.1
Al606760.1
Al606760.3
Al606760.4
Al606763.1
Al606807.1
Al606834.1
Al606834.2
Al606845.1
Al606970.1
Al606970.2
Al607023.1
Al607028.1
Al607033.1
Al611929.1
Al626787.1
Al627171.1
Al627171.2
Al627223.1
Al627309.1
Al627309.2
Al627309.6
Al627311.1
Al627422.1
Al627422.2
Al627443.1
Al645465.1
Al645474.1
Al645568.1
Al645568.2
Al645608.1
Al645608.2
Al645608.3
Al645608.4
Al645608.5
Al645608.6
Al645608.7
Al645634.1
Al645728.1
Al645728.2
Al645733.1
Al645922.1
Al645924.1
Al645924.2
Al645929.1
Al645929.3
Al645937.3
Al645939.1
Al645939.2
Al645939.3
Al645939.4
Al645939.5
Al645940.1
Al645941.1
Al645941.2
Al645941.3
Al645944.2
Al645949.1
Al645949.2
Al645998.1
Al662789.1
Al662791.1
Al662791.2
Al662795.1
Al662795.2
Al662797.1
Al662844.3
Al662844.4
Al662884.1
Al662884.2
Al662884.4
Al662890.1
Al662899.1
Al662899.2
Al662907.1
Al662907.2
Al663061.1
Al663070.1
Al663074.1
Al663109.1
Al669831.3
Al669831.4
Al669831.5
Al669831.6
Al669841.1
Al669970.1
Al669970.2
Al669970.3
Al670729.1
Al670729.2
Al670729.3
Al671277.2
Al671710.1
Al671762.1
Al671862.1
Al671883.1
Al671883.2
Al671883.3
Al671986.1
Al672142.1
Al672167.1
Al672212.1
Al672277.1
Al672291.1
Al683807.2
Al683826.1
Al683887.1
Al691403.1
Al691403.2
Al691420.1
Al691426.1
Al691432.1
Al691432.2
Al691432.3
Al691442.1
Al691459.1
Al691482.3
Al691497.1
Al691515.2
Al691517.1
Al713851.2
Al713852.1
Al713866.1
Al713965.1
Al713998.1
Al713998.2
Al713999.1
Al714022.1
Al731532.1
Al731533.1
Al731533.2
Al731534.1
Al731537.1
Al731537.2
Al731555.1
Al731556.1
Al731556.2
Al731557.1
Al731559.1
Al731563.1
Al731563.2
Al731563.3
Al731567.1
Al731569.1
Al731571.1
Al731575.1
Al731577.1
Al731577.2
Al731892.1
Al732292.2
Al732314.6
Al732372.2
Al732414.1
Al732437.1
Al772155.2
Al772202.1
Al772284.2
Al772337.1
Al772337.2
Al772337.3
Al772337.4
Al772363.1
Al773545.2
Al807740.1
Al807742.1
Al807752.1
Al807752.2
Al807752.3
Al807752.4
Al807752.6
Al807752.7
Al807757.1
Al807757.2
Al807776.1
Al831711.1
Al831784.1
Al844908.1
Al844908.2
Al845331.2
Al845472.2
Al845552.1
Al845552.2
Al928646.1
Al928654.1
Al928654.2
Al928654.3
Al928654.4
Al928711.1
Al928742.1
Al928921.1
Al929236.1
Al929288.2
Al929302.1
Al929472.2
Al929472.3
Al929472.4
Al929554.1
Al953897.1
Al954650.1
Al954705.1
Al954722.1
Alad
Alas1
Alas2
Alb
Alcam
Aldh16a1
Aldh18a1
Aldh1a1
Aldh1a2
Aldh1a3
Aldh1b1
Aldh1l1
Aldh1l1-as1
Aldh1l1-as2
Aldh1l2
Aldh2
Aldh3a1
Aldh3a2
Aldh3b1
Aldh3b2
Aldh4a1
Aldh5a1
Aldh6a1
Aldh7a1
Aldh7a1p2
Aldh7a1p4
Aldh8a1
Aldh9a1
Aldoa
Aldoap1
Aldob
Aldoc
Alg1
Alg10
Alg10b
Alg11
Alg12
Alg13
Alg13-as1
Alg14
Alg1l
Alg1l10p
Alg1l13p
Alg1l14p
Alg1l15p
Alg1l2
Alg1l3p
Alg1l9p
Alg3
Alg5
Alg6
Alg8
Alg9
Alk
Alkal2
Alkbh1
Alkbh3
Alkbh4
Alkbh5
Alkbh6
Alkbh7
Alkbh8
Allc
Alms1
Alms1p1
Alox12
Alox12-as1
Alox12b
Alox12p2
Alox15
Alox15b
Alox15p1
Alox15p2
Alox5
Alox5ap
Aloxe3
Alpi
Alpk1
Alpk2
Alpk3
Alpl
Alpp
Als2
Als2cl
Als2cr12
Alx3
Alx4
Alyref
Amacr
Ambn
Ambra1
Amd1
Amd1p4
Amdhd1
Amdhd2
Amelx
Amer2
Amer3
Amfr
Amh
Amhr2
Amigo2
Ammecr1l
Ammecr1lp1
Amn
Amn1
Amot
Amotl1
Amotl2
Ampd1
Ampd2
Ampd3
Amph
Amt
Amy2b
Amz1
Amz2
Amz2p1
Anapc1
Anapc10
Anapc11
Anapc13
Anapc15
Anapc16
Anapc1p1
Anapc2
Anapc4
Anapc5
Anapc7
Ang
Angel1
Angel2
Angpt1
Angpt2
Angptl1
Angptl2
Angptl3
Angptl4
Angptl5
Angptl6
Angptl7
Angptl8
Anhx
Ank1
Ank2
Ank3
Ank3-dt
Ankar
Ankdd1a
Ankdd1b
Ankef1
Ankfn1
Ankfy1
Ankh
Ankhd1
Ankhd1-eif4ebp3
Ankib1
Ankk1
Ankle1
Ankle2
Ankmy1
Ankmy2
Ankrd1
Ankrd10
Ankrd11
Ankrd12
Ankrd13a
Ankrd13b
Ankrd13c
Ankrd13d
Ankrd16
Ankrd17
Ankrd18b
Ankrd18cp
Ankrd18dp
Ankrd19p
Ankrd2
Ankrd20a1
Ankrd20a11p
Ankrd20a18p
Ankrd20a19p
Ankrd20a2
Ankrd20a4
Ankrd20a5p
Ankrd20a6p
Ankrd20a7p
Ankrd23
Ankrd24
Ankrd26p1
Ankrd26p3
Ankrd26p4
Ankrd27
Ankrd28
Ankrd29
Ankrd30a
Ankrd30bl
Ankrd30bp2
Ankrd30bp3
Ankrd33
Ankrd33b
Ankrd33b-as1
Ankrd34a
Ankrd34c
Ankrd34c-as1
Ankrd35
Ankrd36
Ankrd36b
Ankrd36bp1
Ankrd36bp2
Ankrd36p1
Ankrd37
Ankrd39
Ankrd40
Ankrd40cl
Ankrd42
Ankrd44
Ankrd44-it1
Ankrd45
Ankrd46
Ankrd49
Ankrd50
Ankrd52
Ankrd53
Ankrd54
Ankrd55
Ankrd6
Ankrd62
Ankrd63
Ankrd65
Ankrd66
Ankrd7
Ankrd9
Anks1a
Anks1b
Anks3
Anks6
Ankub1
Ankzf1
Anln
Ano1
Ano10
Ano1-as1
Ano2
Ano3
Ano4
Ano5
Ano6
Ano7
Ano7l1
Ano8
Ano9
Anos1
Anos2p
Anp32a
Anp32ap1
Anp32b
Anp32bp2
Anp32e
Anpep
Antxr1
Antxr2
Antxrl
Antxrlp1
Anxa1
Anxa10
Anxa11
Anxa13
Anxa2
Anxa2p1
Anxa2p2
Anxa2p3
Anxa2r
Anxa3
Anxa4
Anxa5
Anxa6
Anxa7
Anxa8
Anxa9
Aoah
Aoah-it1
Aoc1
Aoc2
Aoc3
Aoc4p
Aox1
Aox2p
Aox3p
Aox3p-aox2p
Ap000221.1
Ap000229.1
Ap000233.2
Ap000235.1
Ap000238.1
Ap000251.1
Ap000254.1
Ap000255.1
Ap000265.1
Ap000266.1
Ap000282.1
Ap000289.1
Ap000295.1
Ap000302.1
Ap000317.1
Ap000317.2
Ap000343.1
Ap000344.1
Ap000344.2
Ap000345.1
Ap000345.2
Ap000346.1
Ap000346.3
Ap000346.4
Ap000347.1
Ap000350.4
Ap000350.6
Ap000354.1
Ap000355.1
Ap000358.1
Ap000402.1
Ap000424.1
Ap000424.2
Ap000426.1
Ap000432.1
Ap000432.2
Ap000437.1
Ap000438.1
Ap000438.2
Ap000439.1
Ap000439.2
Ap000442.1
Ap000442.2
Ap000446.1
Ap000457.1
Ap000459.2
Ap000462.3
Ap000474.1
Ap000487.1
Ap000487.2
Ap000525.1
Ap000547.3
Ap000550.3
Ap000550.4
Ap000553.1
Ap000553.2
Ap000553.3
Ap000553.4
Ap000553.5
Ap000553.6
Ap000553.7
Ap000563.1
Ap000577.1
Ap000593.4
Ap000619.1
Ap000619.2
Ap000640.2
Ap000646.1
Ap000648.1
Ap000648.3
Ap000654.2
Ap000662.1
Ap000676.2
Ap000676.3
Ap000676.4
Ap000679.1
Ap000688.1
Ap000688.2
Ap000688.4
Ap000692.2
Ap000695.1
Ap000695.3
Ap000696.1
Ap000697.1
Ap000704.1
Ap000708.1
Ap000711.1
Ap000721.1
Ap000721.2
Ap000722.1
Ap000753.1
Ap000753.2
Ap000753.3
Ap000755.1
Ap000755.2
Ap000756.1
Ap000756.2
Ap000757.1
Ap000757.2
Ap000759.1
Ap000763.1
Ap000763.2
Ap000763.3
Ap000763.4
Ap000769.1
Ap000769.2
Ap000769.3
Ap000770.2
Ap000776.1
Ap000777.1
Ap000777.2
Ap000777.3
Ap000779.1
Ap000781.1
Ap000781.2
Ap000785.1
Ap000785.2
Ap000787.1
Ap000787.2
Ap000797.3
Ap000802.1
Ap000808.1
Ap000808.2
Ap000811.1
Ap000812.1
Ap000812.2
Ap000812.4
Ap000812.5
Ap000820.1
Ap000842.1
Ap000842.2
Ap000842.3
Ap000843.1
Ap000845.1
Ap000855.1
Ap000857.2
Ap000859.1
Ap000864.1
Ap000866.1
Ap000866.2
Ap000867.1
Ap000867.2
Ap000867.4
Ap000870.1
Ap000873.2
Ap000873.3
Ap000873.5
Ap000879.1
Ap000879.2
Ap000880.1
Ap000889.2
Ap000892.1
Ap000892.2
Ap000892.3
Ap000893.1
Ap000894.1
Ap000894.2
Ap000894.3
Ap000894.4
Ap000897.1
Ap000897.2
Ap000902.1
Ap000904.1
Ap000907.1
Ap000911.1
Ap000911.2
Ap000911.3
Ap000916.1
Ap000919.2
Ap000919.4
Ap000924.1
Ap000936.1
Ap000936.2
Ap000936.3
Ap000941.1
Ap000942.1
Ap000942.2
Ap000942.3
Ap000942.4
Ap000943.1
Ap000943.2
Ap000943.3
Ap000943.4
Ap000944.1
Ap000944.2
Ap000959.1
Ap000962.1
Ap000962.2
Ap000974.1
Ap000977.1
Ap000997.1
Ap000997.3
Ap001000.1
Ap001001.1
Ap001002.1
Ap001005.3
Ap001007.1
Ap001007.2
Ap001010.1
Ap001011.1
Ap001017.1
Ap001020.1
Ap001020.2
Ap001021.2
Ap001024.1
Ap001025.1
Ap001029.1
Ap001029.2
Ap001029.3
Ap001042.1
Ap001043.1
Ap001046.1
Ap001057.1
Ap001062.1
Ap001062.2
Ap001062.3
Ap001063.1
Ap001065.2
Ap001092.1
Ap001094.2
Ap001094.3
Ap001107.1
Ap001107.2
Ap001107.3
Ap001107.4
Ap001107.5
Ap001107.6
Ap001107.7
Ap001107.8
Ap001107.9
Ap001109.1
Ap001117.1
Ap001122.1
Ap001124.1
Ap001136.1
Ap001148.1
Ap001150.1
Ap001160.1
Ap001160.2
Ap001160.3
Ap001160.4
Ap001172.2
Ap001178.1
Ap001178.2
Ap001178.3
Ap001180.4
Ap001184.1
Ap001187.1
Ap001189.1
Ap001189.2
Ap001189.3
Ap001189.4
Ap001189.5
Ap001189.6
Ap001198.1
Ap001198.2
Ap001205.1
Ap001206.1
Ap001207.1
Ap001208.1
Ap001257.1
Ap001258.1
Ap001264.1
Ap001266.1
Ap001266.2
Ap001267.1
Ap001267.2
Ap001267.3
Ap001267.4
Ap001267.5
Ap001269.1
Ap001269.2
Ap001269.3
Ap001269.4
Ap001271.1
Ap001271.2
Ap001273.2
Ap001284.1
Ap001318.1
Ap001318.2
Ap001324.2
Ap001328.1
Ap001330.1
Ap001330.2
Ap001330.3
Ap001330.4
Ap001330.5
Ap001331.1
Ap001340.1
Ap001347.1
Ap001350.1
Ap001351.1
Ap001357.2
Ap001362.1
Ap001362.2
Ap001363.2
Ap001372.1
Ap001372.2
Ap001372.3
Ap001381.1
Ap001412.1
Ap001429.1
Ap001432.1
Ap001434.1
Ap001437.1
Ap001439.1
Ap001442.1
Ap001453.1
Ap001453.2
Ap001453.4
Ap001458.2
Ap001462.1
Ap001468.1
Ap001469.1
Ap001469.2
Ap001471.1
Ap001476.2
Ap001476.3
Ap001496.1
Ap001496.2
Ap001496.3
Ap001496.4
Ap001506.1
Ap001525.1
Ap001527.2
Ap001528.1
Ap001528.2
Ap001533.1
Ap001542.1
Ap001542.2
Ap001554.1
Ap001574.1
Ap001582.1
Ap001596.1
Ap001599.1
Ap001619.1
Ap001619.2
Ap001625.1
Ap001625.2
Ap001625.3
Ap001626.1
Ap001628.1
Ap001628.2
Ap001630.1
Ap001636.1
Ap001636.3
Ap001642.1
Ap001646.2
Ap001646.3
Ap001767.3
Ap001767.4
Ap001775.1
Ap001775.2
Ap001781.1
Ap001783.1
Ap001803.1
Ap001804.1
Ap001816.1
Ap001825.1
Ap001830.1
Ap001830.2
Ap001831.1
Ap001877.1
Ap001880.1
Ap001880.2
Ap001885.1
Ap001893.3
Ap001922.1
Ap001922.2
Ap001922.3
Ap001922.5
Ap001922.6
Ap001931.1
Ap001962.1
Ap001970.1
Ap001972.2
Ap001979.1
Ap001979.2
Ap001981.1
Ap001992.1
Ap001993.1
Ap001994.1
Ap001999.1
Ap001999.3
Ap002001.1
Ap002001.2
Ap002004.1
Ap002008.1
Ap002008.2
Ap002008.3
Ap002026.1
Ap002336.1
Ap002336.2
Ap002336.3
Ap002353.1
Ap002358.1
Ap002364.1
Ap002365.1
Ap002370.2
Ap002373.1
Ap002380.1
Ap002381.2
Ap002383.1
Ap002383.3
Ap002383.4
Ap002387.1
Ap002387.2
Ap002392.1
Ap002409.1
Ap002414.2
Ap002433.2
Ap002469.1
Ap002478.1
Ap002478.2
Ap002490.1
Ap002490.2
Ap002495.1
Ap002495.2
Ap002505.1
Ap002505.2
Ap002748.1
Ap002748.2
Ap002748.3
Ap002748.4
Ap002754.1
Ap002761.2
Ap002761.3
Ap002761.4
Ap002762.1
Ap002770.1
Ap002770.2
Ap002784.1
Ap002793.1
Ap002800.1
Ap002807.1
Ap002812.1
Ap002812.5
Ap002815.1
Ap002833.2
Ap002833.3
Ap002840.1
Ap002851.1
Ap002852.1
Ap002856.1
Ap002856.3
Ap002856.4
Ap002884.1
Ap002884.2
Ap002884.3
Ap002892.1
Ap002892.2
Ap002893.1
Ap002906.1
Ap002956.1
Ap002981.1
Ap002986.1
Ap002990.1
Ap002991.1
Ap002991.2
Ap002992.1
Ap003025.1
Ap003025.2
Ap003028.1
Ap003031.1
Ap003032.1
Ap003038.1
Ap003041.2
Ap003049.1
Ap003049.2
Ap003059.2
Ap003062.1
Ap003063.1
Ap003064.2
Ap003065.1
Ap003066.2
Ap003068.1
Ap003068.3
Ap003068.4
Ap003071.1
Ap003071.2
Ap003071.3
Ap003071.4
Ap003072.1
Ap003072.2
Ap003072.3
Ap003072.4
Ap003072.5
Ap003080.1
Ap003086.1
Ap003086.3
Ap003096.1
Ap003097.1
Ap003097.2
Ap003100.2
Ap003102.1
Ap003108.1
Ap003108.2
Ap003108.4
Ap003108.5
Ap003110.1
Ap003115.1
Ap003117.1
Ap003119.1
Ap003119.2
Ap003119.3
Ap003121.1
Ap003122.5
Ap003123.1
Ap003128.1
Ap003170.2
Ap003170.3
Ap003171.2
Ap003171.3
Ap003174.1
Ap003174.2
Ap003174.3
Ap003175.1
Ap003306.2
Ap003327.1
Ap003352.1
Ap003354.1
Ap003355.1
Ap003355.3
Ap003357.1
Ap003385.1
Ap003385.3
Ap003390.1
Ap003390.2
Ap003392.13
Ap003392.2
Ap003392.4
Ap003392.6
Ap003396.1
Ap003396.2
Ap003396.3
Ap003396.4
Ap003396.5
Ap003398.2
Ap003399.1
Ap003400.1
Ap003400.5
Ap003419.1
Ap003419.2
Ap003419.3
Ap003465.1
Ap003467.2
Ap003469.1
Ap003469.3
Ap003469.4
Ap003471.1
Ap003472.1
Ap003472.2
Ap003481.1
Ap003484.1
Ap003485.2
Ap003486.1
Ap003497.1
Ap003499.2
Ap003500.1
Ap003500.2
Ap003501.1
Ap003501.2
Ap003532.1
Ap003548.1
Ap003555.1
Ap003555.2
Ap003555.3
Ap003557.1
Ap003559.1
Ap003680.1
Ap003715.1
Ap003716.1
Ap003716.2
Ap003717.1
Ap003717.2
Ap003717.3
Ap003718.1
Ap003721.1
Ap003721.2
Ap003721.3
Ap003721.4
Ap003733.4
Ap003774.1
Ap003774.2
Ap003774.3
Ap003774.4
Ap003900.1
Ap003973.1
Ap004147.1
Ap004247.1
Ap004289.1
Ap004290.1
Ap004372.1
Ap004608.1
Ap004609.1
Ap004609.2
Ap004609.3
Ap004782.1
Ap004833.2
Ap005018.1
Ap005018.2
Ap005019.1
Ap005019.2
Ap005019.3
Ap005057.1
Ap005059.1
Ap005060.1
Ap005119.1
Ap005119.2
Ap005121.1
Ap005121.2
Ap005131.1
Ap005131.2
Ap005131.3
Ap005131.4
Ap005131.6
Ap005131.7
Ap005135.1
Ap005137.2
Ap005202.2
Ap005203.1
Ap005205.3
Ap005209.1
Ap005210.1
Ap005212.1
Ap005212.2
Ap005229.1
Ap005229.2
Ap005230.1
Ap005263.1
Ap005264.1
Ap005264.4
Ap005264.5
Ap005264.7
Ap005273.1
Ap005328.1
Ap005328.2
Ap005329.1
Ap005329.2
Ap005329.3
Ap005357.1
Ap005403.1
Ap005436.1
Ap005482.1
Ap005482.2
Ap005717.1
Ap005901.1
Ap005901.3
Ap005901.4
Ap005902.2
Ap006216.1
Ap006219.1
Ap006245.1
Ap006245.2
Ap006248.2
Ap006248.3
Ap006248.5
Ap006284.1
Ap006285.2
Ap006287.1
Ap006289.1
Ap006294.1
Ap006294.2
Ap006295.1
Ap006333.1
Ap006333.2
Ap006547.1
Ap006587.1
Ap006587.3
Ap006587.5
Ap006621.1
Ap006621.2
Ap006621.3
Ap006621.4
Ap006621.5
Ap006623.1
Ap006748.1
Ap007216.1
Ap007216.2
Ap1ar
Ap1b1
Ap1b1p1
Ap1b1p2
Ap1g1
Ap1g2
Ap1m1
Ap1m2
Ap1s1
Ap1s3
Ap2a1
Ap2a2
Ap2b1
Ap2m1
Ap2s1
Ap3b1
Ap3b2
Ap3d1
Ap3m1
Ap3m2
Ap3s1
Ap3s2
Ap4b1
Ap4e1
Ap4m1
Ap4s1
Ap5b1
Ap5m1
Ap5s1
Ap5z1
Apaf1
Apba2
Apba3
Apbb1
Apbb1ip
Apbb2
Apbb3
Apc
Apc2
Apcdd1
Apcdd1l
Apcdd1l-dt
Apeh
Apela
Apex1
Apex2
Aph1a
Aph1b
Api5
Api5p2
Apip
Aplf
Aplp1
Aplp2
Apmap
Apoa1
Apoa1-as
Apoa5
Apob
Apobec2
Apobec3a
Apobec3ap1
Apobec3b
Apobec3c
Apobec3d
Apobec3f
Apobec3g
Apobec3h
Apobr
Apoc1
Apoc1p1
Apoc2
Apoc3
Apoc4
Apod
Apoe
Apoh
Apol1
Apol3
Apol4
Apold1
Apom
Aponp
Apoo
Apool
Apoop1
Apoop2
Apoop3
Apoop5
Apopt1
App
Appbp2
Appl1
Appl2
Aprt
Aptr
Aqp1
Aqp10
Aqp11
Aqp12a
Aqp2
Aqp3
Aqp4
Aqp4-as1
Aqp5
Aqp6
Aqp7
Aqp8
Aqr
Ar
Araf
Arap1
Arap1-as1
Arap1-as2
Arap2
Arap3
Arc
Arcn1
Areg
Arel1
Arf1
Arf1p1
Arf1p2
Arf1p3
Arf3
Arf4
Arf4-as1
Arf4p2
Arf5
Arfgap1
Arfgap2
Arfgap3
Arfgef1
Arfip1
Arfip2
Arfrp1
Arg1
Arg2
Argfxp2
Arglu1
Arhgap1
Arhgap10
Arhgap11a
Arhgap11b
Arhgap12
Arhgap15
Arhgap17
Arhgap19
Arhgap21
Arhgap22
Arhgap22-it1
Arhgap23
Arhgap24
Arhgap25
Arhgap26
Arhgap26-it1
Arhgap27
Arhgap27p1-bptfp1-kpna2p3
Arhgap27p2
Arhgap28
Arhgap29
Arhgap30
Arhgap31
Arhgap32
Arhgap33
Arhgap35
Arhgap36
Arhgap39
Arhgap4
Arhgap40
Arhgap42
Arhgap42p1
Arhgap42p2
Arhgap44
Arhgap45
Arhgap5
Arhgap5-as1
Arhgap6
Arhgap8
Arhgap9
Arhgdia
Arhgdib
Arhgdig
Arhgef1
Arhgef10
Arhgef10l
Arhgef11
Arhgef12
Arhgef15
Arhgef16
Arhgef17
Arhgef18
Arhgef19
Arhgef19-as1
Arhgef2
Arhgef25
Arhgef26
Arhgef26-as1
Arhgef28
Arhgef3
Arhgef33
Arhgef37
Arhgef38
Arhgef39
Arhgef4
Arhgef40
Arhgef7
Arhgef7-as1
Arhgef7-it1
Arhgef9
Arhgef9-it1
Arid1a
Arid1b
Arid2
Arid3a
Arid3b
Arid3c
Arid4a
Arid4b
Arid5a
Arid5b
Arih1
Arih2
Arih2os
Arih2p1
Arl1
Arl10
Arl11
Arl13a
Arl13b
Arl14
Arl14ep
Arl14epl
Arl15
Arl16
Arl17b
Arl2
Arl2bp
Arl2bpp2
Arl2bpp4
Arl2bpp6
Arl2bpp7
Arl2bpp8
Arl2-snx15
Arl4a
Arl4ap1
Arl4ap2
Arl4ap3
Arl4ap4
Arl4c
Arl5a
Arl5ap3
Arl5c
Arl6
Arl6ip1
Arl6ip1p1
Arl6ip1p3
Arl6ip4
Arl6ip5
Arl6ip6
Arl8a
Arl8b
Arl9
Armc1
Armc10
Armc10p1
Armc12
Armc2
Armc2-as1
Armc3
Armc4
Armc4p1
Armc5
Armc6
Armc7
Armc8
Armc8p1
Armc9
Armcx1
Armcx2
Armcx3
Armcx3-as1
Armcx4
Armcx5
Armcx5-gprasp2
Armcx7p
Armh1
Armh2
Armh3
Armh4
Arms2
Armt1
Arnt
Arnt2
Arntl
Arntl2
Arntl2-as1
Arpc1a
Arpc1b
Arpc2
Arpc3
Arpc3p1
Arpc3p2
Arpc3p5
Arpc4
Arpc4-ttll3
Arpc5
Arpc5l
Arpin
Arpin-ap3s2
Arpp19
Arpp21
Arpp21-as1
Arrb1
Arrb2
Arrdc1
Arrdc1-as1
Arrdc2
Arrdc3
Arrdc3-as1
Arrdc5
Arsa
Arsb
Arsd
Arsd-as1
Arse
Arsg
Arsi
Arsj
Arsk
Art1
Art2bp
Art2p
Art3
Art4
Artn
Arv1
Arvcf
Arx
As3mt
Asah1
Asah2b
Asap1
Asap1-it2
Asap2
Asap3
Asb1
Asb10
Asb11
Asb13
Asb15
Asb16
Asb16-as1
Asb18
Asb2
Asb3
Asb4
Asb5
Asb6
Asb7
Asb8
Asb9
Asb9p1
Ascc1
Ascc2
Ascc3
Ascl2
Ascl5
Asdurf
Asf1a
Asf1b
Asgr1
Asgr2
Ash1l
Ash1l-as1
Ash1l-it1
Ash2l
Ash2lp1
Ash2lp2
Asic1
Asic2
Asic3
Asic4
Asip
Asl
Aslp1
Asmt
Asmtl
Asmtl-as1
Asna1
Asns
Asnsd1
Asnsp1
Asnsp6
Aspa
Aspdh
Aspg
Asph
Asphd1
Aspm
Aspn
Asprv1
Aspscr1
Asrgl1
Ass1
Ass1p1
Ass1p7
Ass1p9
Aste1
Astl
Astn1
Astn2
Astn2-as1
Asxl1
Asxl2
Asxl3
Asz1
Atad1
Atad2
Atad2b
Atad3a
Atad3b
Atad3c
Atad5
Atat1
Atcay
Ate1
Ate1-as1
Atf1
Atf2
Atf3
Atf4
Atf4p1
Atf4p4
Atf5
Atf6b
Atf7
Atf7ip
Atf7ip2
Atg10
Atg101
Atg12
Atg12p2
Atg13
Atg16l1
Atg16l2
Atg2a
Atg2b
Atg3
Atg3p1
Atg4a
Atg4b
Atg4c
Atg4d
Atg5
Atg7
Atg9a
Atg9b
Atic
Atl1
Atl2
Atl3
Atm
Atmin
Atn1
Atoh1
Atoh8
Atox1
Atp10a
Atp10b
Atp10d
Atp11a
Atp11aun
Atp11b
Atp11c
Atp12a
Atp13a1
Atp13a2
Atp13a3
Atp13a4
Atp13a5
Atp1a1
Atp1a1-as1
Atp1a2
Atp1a3
Atp1a4
Atp1b1
Atp1b3
Atp23
Atp2a1
Atp2a1-as1
Atp2a2
Atp2a3
Atp2b1
Atp2b1-as1
Atp2b2
Atp2b2-it1
Atp2b2-it2
Atp2b3
Atp2b4
Atp2c1
Atp2c2
Atp2c2-as1
Atp4a
Atp4b
Atp5f1a
Atp5f1ap2
Atp5f1b
Atp5f1c
Atp5f1d
Atp5f1e
Atp5if1
Atp5mc1
Atp5mc1p1
Atp5mc1p3
Atp5mc1p4
Atp5mc1p7
Atp5mc2
Atp5mc2p1
Atp5mc2p3
Atp5mc2p4
Atp5mc3
Atp5md
Atp5mf
Atp5mfp1
Atp5mfp3
Atp5mfp4
Atp5mfp6
Atp5mf-ptcd1
Atp5mg
Atp5mgl
Atp5mgp3
Atp5mgp5
Atp5mgp6
Atp5mgp7
Atp5mpl
Atp5pb
Atp5pbp1
Atp5pbp2
Atp5pbp3
Atp5pbp4
Atp5pd
Atp5pdp1
Atp5pdp3
Atp5pdp4
Atp5po
Atp6ap1
Atp6ap1l
Atp6ap2
Atp6v0a1
Atp6v0a2
Atp6v0a4
Atp6v0b
Atp6v0c
Atp6v0cp1
Atp6v0cp2
Atp6v0cp3
Atp6v0cp4
Atp6v0d1
Atp6v0d2
Atp6v0e1
Atp6v0e1p2
Atp6v0e1p3
Atp6v0e1p4
Atp6v0e2
Atp6v0e2-as1
Atp6v1a
Atp6v1b1
Atp6v1b1-as1
Atp6v1b2
Atp6v1c1
Atp6v1c2
Atp6v1d
Atp6v1e1
Atp6v1e1p1
Atp6v1e2
Atp6v1f
Atp6v1g1
Atp6v1g1p2
Atp6v1g1p3
Atp6v1g1p4
Atp6v1g1p6
Atp6v1g1p7
Atp6v1g2
Atp6v1g2-ddx39b
Atp6v1g3
Atp6v1h
Atp7a
Atp7b
Atp8a1
Atp8a2
Atp8b1
Atp8b2
Atp8b3
Atp8b4
Atp8b5p
Atp9a
Atp9b
Atpaf1
Atpaf2
Atpsckmt
Atr
Atraid
Atrip
Atrn
Atrnl1
Atrx
Atxn1
Atxn10
Atxn1l
Atxn2
Atxn2-as
Atxn2l
Atxn3
Atxn7
Atxn7l1
Atxn7l2
Atxn7l3
Atxn7l3b
Atxn8os
Auh
Aunip
Aup1
Aurka
Aurkaip1
Aurkap1
Aurkap2
Aurkb
Auts2
Aven
Avil
Avl9
Avp
Avpr1a
Avpr1b
Avpr2
Awat2
Axdnd1
Axin1
Axin2
Axl
Azgp1p1
Azgp1p2
Azi2
Azin1
Azin1-as1
Azin2
Azu1
B2m
B3galnt1
B3galnt1p1
B3galnt2
B3galt4
B3galt5
B3galt5-as1
B3galt6
B3gat1
B3gat3
B3gat3p1
B3gnt10
B3gnt2
B3gnt3
B3gnt4
B3gnt5
B3gnt6
B3gnt7
B3gnt8
B3gntl1
B3gntl1p2
B4galnt1
B4galnt2
B4galnt3
B4galnt4
B4galt1
B4galt1-as1
B4galt2
B4galt3
B4galt4
B4galt5
B4galt6
B4galt7
B9d1
B9d2
Baalc
Baalc-as1
Baalc-as2
Baat
Babam1
Babam2
Bace1
Bace2
Bace2-it1
Bach1
Bach1-as1
Bach1-it2
Bach1-it3
Bach2
Bad
Bag1
Bag2
Bag3
Bag4
Bag5
Bag6
Bage2
Bahcc1
Bahd1
Baiap2
Baiap2-dt
Baiap2l1
Baiap3
Bak1
Bambi
Bancr
Banf1
Banf1p2
Banf1p3
Banf1p4
Banf2
Bank1
Banp
Bap1
Bard1
Barhl1
Barx1
Barx1-dt
Barx2
Basp1
Basp1p1
Batf
Batf3
Bax
Baz1a
Baz1b
Baz2a
Baz2b
Bbc3
Bbip1
Bbip1p1
Bbof1
Bbox1
Bbox1-as1
Bbs1
Bbs12
Bbs2
Bbs4
Bbs5
Bbs7
Bbs9
Bbx
Bcam
Bcan
Bcap29
Bcap31
Bcar1
Bcar3
Bcar4
Bcas1
Bcas2
Bcas2p2
Bcas3
Bcas4
Bcat1
Bcat2
Bccip
Bcdin3d
Bcdin3d-as1
Bche
Bckdha
Bckdhb
Bckdk
Bcl10
Bcl11a
Bcl11b
Bcl2
Bcl2a1
Bcl2l1
Bcl2l10
Bcl2l11
Bcl2l12
Bcl2l13
Bcl2l14
Bcl2l15
Bcl2l2
Bcl2l2-pabpn1
Bcl3
Bcl6
Bcl6b
Bcl7a
Bcl7c
Bcl9
Bcl9l
Bclaf1
Bclaf3
Bco1
Bco2
Bcor
Bcorl1
Bcr
Bcrp1
Bcrp2
Bcrp5
Bcrp6
Bcrp7
Bcrp8
Bcs1l
Bcyrn1
Bdh1
Bdh2
Bdkrb1
Bdkrb2
Bdnf-as
Bdp1
Bean1
Bean1-as1
Becn1
Becn2
Begain
Bend3p1
Bend5
Bend6
Bend7
Best1
Best2
Best3
Bet1
Bet1l
Bet1p1
Bex2
Bex3
Bex4
Bex5
Bfar
Bfsp1
Bfsp2
Bfsp2-as1
Bglap
Bglt3
Bgn
Bhlha15
Bhlha9
Bhlhb9
Bhlhe22
Bhlhe23
Bhlhe40
Bhlhe40-as1
Bhlhe41
Bhmg1
Bhmt
Bhmt2
Bicc1
Bicd1
Bicd1p1
Bicdl1
Bicdl2
Bicra
Bicra-as1
Bicral
Bid
Bin1
Bin2
Bin2p2
Bin3
Birc2
Birc3
Birc5
Birc6
Birc6-as2
Birc7
Bispr
Bivm
Bivm-ercc5
Blacat1
Blace
Blcap
Blid
Blk
Blm
Blmh
Blnk
Bloc1s1
Bloc1s2
Bloc1s3
Bloc1s4
Bloc1s5
Bloc1s5-txndc5
Bloc1s6
Blvra
Blvrb
Blzf1
Bmf
Bmf-as1
Bmi1
Bmp1
Bmp2k
Bmp4
Bmp6p1
Bmp7
Bmp7-as1
Bmper
Bmpr1a
Bmpr1b
Bmpr1b-dt
Bmpr2
Bms1p1
Bms1p17
Bms1p19
Bms1p21
Bmx
Bnc2
Bnc2-as1
Bnip1
Bnip2
Bnip3
Bnip3l
Bnip3p1
Bnip3p17
Bnip3p19
Bnip3p20
Bnip3p26
Bnip3p29
Bnip3p32
Bnip3p40
Bnip3p42
Bnip3p5
Bnip3p7
Bnip3p8
Bnipl
Boc
Bod1
Bod1l1
Bod1p1
Bok
Bok-as1
Bola1
Bola2p1
Bola2p2
Bola2p3
Bola3
Bola3-as1
Bola3p4
Boll
Bop1
Bora
Borcs5
Borcs6
Borcs7
Borcs7-asmt
Borcs8
Borcs8-mef2b
Bpgm
Bphl
Bpi
Bpifa2
Bpifa3
Bpifb1
Bpifb3
Bpifb4
Bpifb6
Bpifb9p
Bpifc
Bptf
Bptfp1
Bpy2dp
Braf
Brap
Brat1
Brca1
Brca2
Brcc3
Brd1
Brd2
Brd3
Brd3os
Brd4
Brd7
Brd7p1
Brd7p4
Brd7p5
Brd8
Brd9
Brd9p1
Brd9p2
Brdt
Brf1
Brf2
Bri3
Bri3p1
Bricd5
Brinp2
Brinp3
Brip1
Brix1
Brms1
Brms1l
Brox
Brpf1
Brpf3
Brsk1
Brsk2
Brwd1
Brwd1-as1
Brwd1-as2
Brwd1p1
Brwd1p2
Brwd1p3
Brwd3
Bscl2
Bsdc1
Bsg
Bsn
Bsn-as1
Bsn-dt
Bsph1
Bspry
Bst1
Bst2
Bsx
Btbd1
Btbd10
Btbd10p2
Btbd11
Btbd16
Btbd18
Btbd19
Btbd2
Btbd3
Btbd6
Btbd6p1
Btbd7
Btbd7p2
Btbd8
Btbd9
Btc
Btd
Btf3
Btf3l4
Btf3l4p1
Btf3l4p2
Btf3l4p3
Btf3l4p4
Btf3p1
Btf3p10
Btf3p12
Btf3p15
Btf3p5
Btf3p9
Btg1
Btg1p1
Btg2
Btg3
Btg3-as1
Btg4
Btk
Btla
Btn1a1
Btn2a1
Btn2a2
Btn2a3p
Btn3a1
Btn3a2
Btn3a3
Btnl10
Btnl2
Btnl8
Btnl9
Btrc
Bub1
Bub1b
Bub1b-pak6
Bub1p1
Bub3
Bud23
Bud31
Bud31p1
Bves-as1
Bx005019.1
Bx072579.1
Bx072579.2
Bx088702.1
Bx088723.1
Bx119321.1
Bx248123.1
Bx255925.2
Bx255925.3
Bx284613.1
Bx284668.1
Bx284668.2
Bx284668.4
Bx284668.5
Bx284668.6
Bx293535.1
Bx295541.1
Bx322234.1
Bx322234.2
Bx322557.1
Bx322559.1
Bx322562.1
Bx322639.1
Bx323014.1
Bx323043.1
Bx323046.1
Bx323845.2
Bx470102.1
Bx470102.2
Bx470209.2
Bx537318.1
Bx537318.2
Bx539320.1
Bx571818.1
Bx640514.1
Bx640514.2
Bx640515.1
Bx649601.1
Bx649632.1
Bx664615.1
Bx664615.2
Bx679664.1
Bx679664.2
Bx842242.1
Bx842559.2
Bx842568.1
Bx842568.2
Bx842568.3
Bx842568.4
Bx890604.2
Bx927359.1
Bysl
Bzw1
Bzw2
C10orf105
C10orf113
C10orf120
C10orf142
C10orf143
C10orf25
C10orf53
C10orf55
C10orf67
C10orf71
C10orf71-as1
C10orf82
C10orf88
C10orf90
C10orf91
C10orf95
C11orf1
C11orf16
C11orf21
C11orf24
C11orf40
C11orf42
C11orf44
C11orf45
C11orf49
C11orf52
C11orf53
C11orf54
C11orf58
C11orf65
C11orf68
C11orf71
C11orf72
C11orf74
C11orf80
C11orf86
C11orf87
C11orf88
C11orf91
C11orf94
C11orf95
C11orf96
C11orf97
C11orf98
C11orf98p1
C12orf10
C12orf29
C12orf4
C12orf40
C12orf42
C12orf43
C12orf45
C12orf50
C12orf54
C12orf56
C12orf57
C12orf60
C12orf65
C12orf66
C12orf71
C12orf73
C12orf74
C12orf75
C12orf76
C12orf77
C12orf80
C13orf42
C13orf46
C14orf119
C14orf132
C14orf178
C14orf180
C14orf28
C14orf39
C14orf93
C15orf32
C15orf39
C15orf40
C15orf41
C15orf48
C15orf53
C15orf54
C15orf56
C15orf61
C15orf62
C15orf65
C16orf45
C16orf46
C16orf58
C16orf70
C16orf71
C16orf72
C16orf74
C16orf78
C16orf82
C16orf86
C16orf87
C16orf89
C16orf90
C16orf91
C16orf92
C16orf95
C16orf96
C17orf100
C17orf102
C17orf107
C17orf113
C17orf47
C17orf49
C17orf51
C17orf53
C17orf64
C17orf67
C17orf75
C17orf77
C17orf78
C17orf80
C17orf82
C17orf97
C17orf99
C18orf12
C18orf21
C18orf25
C18orf32
C18orf54
C18orf63
C18orf65
C19orf12
C19orf24
C19orf25
C19orf33
C19orf38
C19orf44
C19orf47
C19orf48
C19orf53
C19orf54
C19orf57
C19orf66
C19orf67
C19orf71
C19orf81
C19orf84
C19orf85
C1d
C1dp3
C1dp5
C1galt1
C1galt1p1
C1galt1p2
C1galt1p3
C1orf100
C1orf105
C1orf109
C1orf112
C1orf116
C1orf122
C1orf127
C1orf131
C1orf137
C1orf141
C1orf146
C1orf147
C1orf158
C1orf159
C1orf162
C1orf167
C1orf185
C1orf194
C1orf195
C1orf198
C1orf21
C1orf210
C1orf216
C1orf220
C1orf226
C1orf232
C1orf35
C1orf50
C1orf52
C1orf53
C1orf54
C1orf56
C1orf61
C1orf87
C1orf94
C1qa
C1qbp
C1qbpp1
C1qbpp2
C1qc
C1qtnf1
C1qtnf12
C1qtnf1-as1
C1qtnf3-amacr
C1qtnf4
C1qtnf5
C1qtnf6
C1qtnf7
C1qtnf8
C1qtnf9
C1qtnf9-as1
C1qtnf9b
C1r
C1rl
C1rl-as1
C1s
C2
C20orf141
C20orf144
C20orf173
C20orf194
C20orf197
C20orf203
C20orf204
C20orf27
C20orf85
C20orf96
C21orf58
C21orf59-tcp10l
C21orf62-as1
C21orf91
C21orf91-ot1
C22orf23
C22orf34
C22orf39
C22orf42
C22orf46
C2-as1
C2cd2
C2cd2l
C2cd3
C2cd4a
C2cd4d
C2cd4d-as1
C2cd5
C2cd6
C2orf15
C2orf16
C2orf27a
C2orf27ap1
C2orf27ap2
C2orf40
C2orf42
C2orf49
C2orf50
C2orf69
C2orf69p1
C2orf69p2
C2orf69p3
C2orf69p4
C2orf70
C2orf72
C2orf73
C2orf74
C2orf76
C2orf78
C2orf81
C2orf83
C2orf88
C2orf91
C2orf92
C3
C3ar1
C3orf14
C3orf18
C3orf20
C3orf22
C3orf35
C3orf38
C3orf49
C3orf52
C3orf62
C3orf67
C3orf67-as1
C3orf79
C3orf80
C3orf84
C3orf85
C4a
C4b
C4bpa
C4bpap1
C4bpb
C4orf17
C4orf19
C4orf33
C4orf45
C4orf46
C4orf47
C4orf48
C4orf50
C4orf51
C5
C5ar1
C5ar2
C5orf17
C5orf22
C5orf24
C5orf30
C5orf34
C5orf38
C5orf46
C5orf47
C5orf51
C5orf56
C5orf58
C5orf60
C5orf63
C5orf64
C5orf64-as1
C5orf66
C5orf66-as1
C5orf66-as2
C6
C6orf106
C6orf118
C6orf120
C6orf132
C6orf136
C6orf141
C6orf15
C6orf163
C6orf201
C6orf203
C6orf223
C6orf48
C6orf52
C6orf58
C6orf62
C6orf89
C6orf99
C7
C7orf25
C7orf26
C7orf31
C7orf43
C7orf50
C7orf57
C7orf61
C7orf65
C7orf66
C8b
C8g
C8orf17
C8orf31
C8orf33
C8orf34
C8orf34-as1
C8orf37-as1
C8orf44
C8orf49
C8orf58
C8orf59
C8orf59p1
C8orf74
C8orf76
C8orf82
C8orf86
C8orf89
C9
C9orf106
C9orf116
C9orf129
C9orf131
C9orf135
C9orf139
C9orf147
C9orf152
C9orf153
C9orf16
C9orf163
C9orf170
C9orf24
C9orf3
C9orf43
C9orf50
C9orf64
C9orf72
C9orf78
C9orf85
Ca1
Ca10
Ca11
Ca12
Ca13
Ca14
Ca2
Ca3
Ca4
Ca5a
Ca5b
Ca5bp1
Ca7
Ca8
Ca9
Caap1
Cab39
Cab39l
Cab39p1
Cabcoco1
Cabin1
Cables1
Cables2
Cabp1
Cabp2
Cabp4
Cabyr
Cabyrp1
Cacfd1
Cachd1
Cacna1a
Cacna1b
Cacna1c
Cacna1c-as1
Cacna1c-as3
Cacna1c-it1
Cacna1c-it3
Cacna1d
Cacna1e
Cacna1f
Cacna1g
Cacna1g-as1
Cacna1h
Cacna1i
Cacna1s
Cacna2d1
Cacna2d2
Cacna2d3
Cacna2d4
Cacnb1
Cacnb2
Cacnb3
Cacnb4
Cacng2
Cacng3
Cacng6
Cacng7
Cacng8
Cactin
Cactin-as1
Cacul1
Cacybp
Cacybpp1
Cad
Cadm1
Cadm2
Cadm2-as1
Cadm2-as2
Cadm3
Cadm3-as1
Cadps
Cadps2
Cage1
Cahm
Calb1
Calb2
Calcb
Calcoco1
Calcoco2
Calcp
Calcr
Calcrl
Cald1
Calhm1
Calhm2
Calhm3
Calhm4
Calhm6
Calm1
Calm2
Calm2p1
Calm2p2
Calm3
Calml3
Calml3-as1
Calml4
Calml5
Calml6
Caln1
Calr
Calr3
Calr4p
Calu
Caly
Camk1d
Camk1g
Camk2a
Camk2b
Camk2d
Camk2g
Camk2n1
Camk4
Camkk1
Camkk2
Camkmt
Camkv
Camlg
Camp
Camsap1
Camsap2
Camsap3
Camta1
Camta1-dt
Camta1-it1
Camta2
Cand1
Cand2
Cant1
Canx
Cap1
Cap2
Cap2p1
Capg
Capn1
Capn10
Capn11
Capn12
Capn13
Capn15
Capn2
Capn3
Capn5
Capn7
Capn8
Capn9
Capns1
Caprin1
Caprin2
Caps
Caps2
Capza1
Capza2
Capzb
Card10
Card11
Card14
Card17
Card18
Card19
Card6
Card8
Card8-as1
Card9
Carf
Carhsp1
Carm1
Carm1p1
Carmil1
Carmil2
Carmil3
Carmn
Carnmt1-as1
Carns1
Cars
Cars2
Cars-as1
Carsp1
Carsp2
Cartpt
Casc1
Casc11
Casc15
Casc18
Casc19
Casc2
Casc20
Casc23
Casc3
Casc4
Casc4p1
Casc8
Casd1
Cask
Caskin1
Caskin2
Caskp1
Casp1
Casp10
Casp12
Casp14
Casp16p
Casp17p
Casp2
Casp3
Casp4
Casp5
Casp6
Casp7
Casp8
Casp8ap2
Casp9
Casq1
Casr
Cass4
Cast
Castor1
Castor2
Castor3
Casz1
Cat
Catip
Catip-as2
Catsper1
Catsper2
Catsper2p1
Catsper3
Catsper4
Catsperb
Catsperd
Catspere
Catsperg
Catsperz
Cav1
Cav2
Cav3
Cavin3
Cbarp
Cbfa2t2
Cbfa2t3
Cbfb
Cbl
Cblb
Cblc
Cblif
Cbll1
Cbln1
Cbln2
Cbln3
Cbln4
Cbr1
Cbr3-as1
Cbr4
Cbwd2
Cbwd5
Cbx1
Cbx1p3
Cbx1p5
Cbx2
Cbx3
Cbx3p3
Cbx3p5
Cbx3p6
Cbx3p8
Cbx3p9
Cbx4
Cbx5
Cbx5p1
Cbx6
Cbx7
Cbx8
Cby1
Cc2d1a
Cc2d1b
Cc2d2a
Cc2d2b
Ccar1
Ccar2
Ccat2
Ccbe1
Ccdc102a
Ccdc102b
Ccdc103
Ccdc106
Ccdc107
Ccdc110
Ccdc112
Ccdc113
Ccdc114
Ccdc115
Ccdc116
Ccdc117
Ccdc11p1
Ccdc12
Ccdc120
Ccdc121
Ccdc122
Ccdc124
Ccdc125
Ccdc126
Ccdc127
Ccdc13
Ccdc130
Ccdc134
Ccdc136
Ccdc137
Ccdc138
Ccdc13-as1
Ccdc14
Ccdc140
Ccdc141
Ccdc142
Ccdc144a
Ccdc144cp
Ccdc144nl
Ccdc144nl-as1
Ccdc146
Ccdc148
Ccdc149
Ccdc15
Ccdc150
Ccdc151
Ccdc152
Ccdc153
Ccdc154
Ccdc155
Ccdc157
Ccdc158
Ccdc159
Ccdc160
Ccdc162p
Ccdc163
Ccdc168
Ccdc169
Ccdc17
Ccdc170
Ccdc171
Ccdc172
Ccdc173
Ccdc174
Ccdc175
Ccdc178
Ccdc18
Ccdc180
Ccdc181
Ccdc182
Ccdc183
Ccdc183-as1
Ccdc184
Ccdc185
Ccdc186
Ccdc187
Ccdc188
Ccdc189
Ccdc18-as1
Ccdc190
Ccdc191
Ccdc192
Ccdc194
Ccdc196
Ccdc197
Ccdc198
Ccdc200
Ccdc22
Ccdc24
Ccdc25
Ccdc26
Ccdc27
Ccdc28a
Ccdc28b
Ccdc3
Ccdc30
Ccdc32
Ccdc33
Ccdc36
Ccdc37-dt
Ccdc38
Ccdc39
Ccdc39-as1
Ccdc40
Ccdc42
Ccdc43
Ccdc47
Ccdc50
Ccdc51
Ccdc57
Ccdc58
Ccdc58p2
Ccdc58p5
Ccdc59
Ccdc6
Ccdc60
Ccdc61
Ccdc62
Ccdc63
Ccdc65
Ccdc66
Ccdc68
Ccdc69
Ccdc7
Ccdc70
Ccdc71l
Ccdc73
Ccdc74a
Ccdc74b
Ccdc74bp1
Ccdc77
Ccdc78
Ccdc80
Ccdc81
Ccdc82
Ccdc83
Ccdc84
Ccdc85b
Ccdc85c
Ccdc86
Ccdc88a
Ccdc88b
Ccdc88c
Ccdc9
Ccdc90b
Ccdc91
Ccdc92
Ccdc92b
Ccdc93
Ccdc97
Ccdc9b
Cchcr1
Cck
Cckbr
Ccl1
Ccl11
Ccl13
Ccl14
Ccl15
Ccl15-ccl14
Ccl16
Ccl17
Ccl19
Ccl2
Ccl20
Ccl21
Ccl25
Ccl27
Ccl28
Ccl3
Ccl3l1
Ccl4
Ccl4l2
Ccl7
Ccm2
Ccm2l
Ccn1
Ccn3
Ccn5
Ccn6
Ccna1
Ccna2
Ccnb1
Ccnb1ip1
Ccnb2
Ccnb3
Ccnb3p1
Ccnc
Ccnd1
Ccnd2
Ccnd2-as1
Ccnd3
Ccnd3p1
Ccndbp1
Ccne1
Ccne2
Ccnf
Ccng1
Ccng2
Ccng2p1
Ccnh
Ccni
Ccni2
Ccnj
Ccnjl
Ccnk
Ccnl1
Ccnl2
Ccnqp3
Ccnt1
Ccnt2
Ccnt2-as1
Ccny
Ccnyl1
Ccnyl2
Ccp110
Ccpg1
Ccr10
Ccr12p
Ccr3
Ccr4
Ccr5
Ccr6
Ccr7
Ccr8
Ccr9
Ccrl1p1
Ccrl2
Ccs
Ccsap
Ccser1
Ccser2
Cct2
Cct3
Cct4
Cct5
Cct6a
Cct6b
Cct6p1
Cct6p2
Cct6p3
Cct6p4
Cct7
Cct8
Cct8l1p
Cct8p1
Ccz1
Ccz1b
Cd101
Cd109
Cd14
Cd151
Cd160
Cd163l1
Cd164
Cd164l2
Cd180
Cd19
Cd1b
Cd1c
Cd1d
Cd1e
Cd2
Cd200
Cd200r1l
Cd200r1l-as1
Cd209
Cd22
Cd226
Cd24
Cd244
Cd247
Cd24p2
Cd27
Cd274
Cd276
Cd27-as1
Cd28
Cd2ap
Cd2bp2
Cd300a
Cd300h
Cd300lb
Cd300ld
Cd300lf
Cd300lg
Cd320
Cd33
Cd34
Cd36
Cd37
Cd38
Cd3d
Cd3e
Cd3eap
Cd3g
Cd4
Cd40
Cd44
Cd46
Cd46p1
Cd47
Cd48
Cd5
Cd52
Cd53
Cd55
Cd58
Cd59
Cd5l
Cd6
Cd63
Cd68
Cd69
Cd7
Cd70
Cd72
Cd74
Cd79a
Cd79b
Cd80
Cd81
Cd82
Cd83
Cd83p1
Cd84
Cd86
Cd8b2
Cd9
Cd96
Cd99
Cd99l2
Cd99p1
Cda
Cdadc1
Cdan1
Cdc123
Cdc14a
Cdc14b
Cdc14c
Cdc16
Cdc20
Cdc20b
Cdc25a
Cdc25b
Cdc25c
Cdc27
Cdc27p3
Cdc34
Cdc37
Cdc37l1
Cdc37l1-dt
Cdc40
Cdc42
Cdc42bpa
Cdc42bpb
Cdc42bpg
Cdc42ep1
Cdc42ep2
Cdc42ep3
Cdc42ep4
Cdc42ep5
Cdc42-it1
Cdc42p1
Cdc42p2
Cdc42p3
Cdc42p4
Cdc42se1
Cdc42se2
Cdc45
Cdc6
Cdc7
Cdc73
Cdca2
Cdca3
Cdca4p2
Cdca4p3
Cdca4p4
Cdca5
Cdca7
Cdca7l
Cdca8
Cdcp2
Cdh1
Cdh11
Cdh12
Cdh13
Cdh15
Cdh16
Cdh17
Cdh18
Cdh18-as1
Cdh19
Cdh2
Cdh20
Cdh22
Cdh23
Cdh23-as1
Cdh24
Cdh26
Cdh3
Cdh4
Cdh5
Cdh6
Cdh7
Cdh8
Cdh9
Cdhr1
Cdhr2
Cdhr3
Cdhr4
Cdhr5
Cdip1
Cdipt
Cdiptosp
Cdk1
Cdk10
Cdk12
Cdk13
Cdk14
Cdk15
Cdk16
Cdk17
Cdk18
Cdk19
Cdk2
Cdk20
Cdk2ap1
Cdk2ap2
Cdk2ap2p1
Cdk2ap2p2
Cdk3
Cdk4
Cdk5
Cdk5r1
Cdk5r2
Cdk5rap1
Cdk5rap2
Cdk5rap3
Cdk6
Cdk7
Cdk8
Cdk9
Cdkal1
Cdkl1
Cdkl3
Cdkl4
Cdkl5
Cdkn1a
Cdkn1b
Cdkn1c
Cdkn2a
Cdkn2a-dt
Cdkn2aip
Cdkn2aipnlp2
Cdkn2b
Cdkn2b-as1
Cdkn2c
Cdkn2d
Cdkn3
Cdnf
Cdo1
Cdon
Cdpf1
Cdr2l
Cdrt1
Cdrt4
Cdrt7
Cds1
Cds2
Cdt1
Cdv3
Cdv3p1
Cdx1
Cdx2
Cdyl
Cdyl2
Ceacam1
Ceacam18
Ceacam19
Ceacam20
Ceacam21
Ceacam22p
Ceacam3
Ceacam4
Ceacam5
Ceacam7
Ceacam8
Ceacamp10
Ceacamp3
Ceacamp4
Ceacamp6
Cebpa-dt
Cebpb
Cebpd
Cebpg
Cebpz
Cebpzos
Cecr2
Cecr7
Cecr9
Cel
Cela1
Cela2b
Cela3a
Cela3b
Celf1
Celf2
Celf2-as2
Celf3
Celf4
Celf5
Celf6
Celp
Celsr1
Celsr2
Celsr3
Cemip
Cemip2
Cemp1
Cend1
Cend1p1
Cenpa
Cenpbd1
Cenpbd1p1
Cenpc
Cenpe
Cenpf
Cenph
Cenpi
Cenpip1
Cenpj
Cenpk
Cenpl
Cenpm
Cenpn
Cenpo
Cenpp
Cenps
Cenps-cort
Cenpt
Cenpv
Cenpvl3
Cenpw
Cenpx
Cep104
Cep112
Cep120
Cep126
Cep128
Cep131
Cep135
Cep152
Cep162
Cep164
Cep164p1
Cep170
Cep170b
Cep192
Cep250
Cep290
Cep295
Cep295nl
Cep350
Cep41
Cep44
Cep55
Cep57
Cep57l1
Cep57l1p1
Cep63
Cep68
Cep70
Cep72
Cep76
Cep78
Cep83
Cep83-dt
Cep85
Cep85l
Cep89
Cep95
Cep97
Cept1
Cercam
Cerk
Cerkl
Cerna1
Cerna2
Cerna3
Cers1
Cers2
Cers3
Cers4
Cers5
Cers6
Cers6-as1
Ces2
Ces3
Ces4a
Ces5a
Ces5ap1
Cetn1
Cetn3
Cetn4p
Cetp
Cfap100
Cfap157
Cfap161
Cfap20
Cfap206
Cfap221
Cfap298
Cfap299
Cfap300
Cfap36
Cfap410
Cfap43
Cfap44
Cfap45
Cfap46
Cfap47
Cfap52
Cfap54
Cfap57
Cfap58-dt
Cfap61
Cfap65
Cfap69
Cfap70
Cfap73
Cfap74
Cfap77
Cfap97
Cfap97d1
Cfap97d2
Cfap99
Cfb
Cfc1
Cfd
Cfdp1
Cfh
Cfhr1
Cfhr3
Cfhr5
Cfi
Cfl1
Cfl1p1
Cfl1p3
Cfl1p5
Cfl1p6
Cfl1p7
Cfl1p8
Cflar
Cflar-as1
Cfp
Cftr
Cga
Cgas
Cgb2
Cgb3
Cgb7
Cggbp1
Cgn
Cgnl1
Cgref1
Cgrrf1
Chac1
Chad
Chadl
Chaf1a
Chaf1b
Champ1
Chat
Chchd1
Chchd10
Chchd2p1
Chchd2p2
Chchd2p3
Chchd2p6
Chchd2p7
Chchd2p8
Chchd3
Chchd3p2
Chchd4
Chchd4p3
Chchd4p5
Chchd5
Chchd6
Chchd7
Chd1
Chd1l
Chd2
Chd3
Chd4
Chd5
Chd6
Chd7
Chd8
Chd9
Chdh
Chek1
Chek2
Chek2p2
Cherp
Chfr
Chga
Chgb
Chi3l1
Chi3l2
Chia
Chiap3
Chic1
Chid1
Chit1
Chka
Chkb
Chkb-cpt1b
Chkb-dt
Chl1
Chl1-as2
Chm
Chml
Chmp1a
Chmp1ap1
Chmp1b
Chmp1b2p
Chmp1b-as1
Chmp2a
Chmp2b
Chmp3
Chmp4bp1
Chmp5
Chmp6
Chmp7
Chn1
Chn2
Chodl
Chordc1
Chp1
Chpf
Chpf2
Chpt1
Chrac1
Chrd
Chrdl1
Chrdl2
Chrm1
Chrm2
Chrm3
Chrm3-as1
Chrm3-as2
Chrm4
Chrm5
Chrna1
Chrna10
Chrna2
Chrna3
Chrna4
Chrna5
Chrna6
Chrna7
Chrna9
Chrnb1
Chrnb2
Chrnb3
Chrnb4
Chrnd
Chrne
Chst1
Chst10
Chst11
Chst12
Chst13
Chst14
Chst15
Chst5
Chst6
Chst7
Chst8
Chst9
Chsy1
Chsy3
Chtf18
Chtf8
Chtop
Chuk
Churc1
Churc1-fntb
Ciao1
Ciao2a
Ciao2b
Ciao3
Ciapin1
Ciart
Cib1
Cib2
Cib3
Cic
Cicp10
Cicp14
Cicp16
Cicp20
Cicp22
Cicp24
Cicp26
Cicp9
Cidea
Cideb
Cidec
Cidecp1
Ciita
Cilp2
Cinp
Cipc
Cir1
Cirbp
Cirbp-as1
Cisd1
Cisd2
Cisd3
Cish
Cistr
Cit
Cited1
Cited2
Cited4
Ciz1
Ckap2
Ckap2l
Ckap2p1
Ckap4
Ckap5
Ckb
Ckbp1
Cklf
Cklf-cmtm1
Ckmt2
Ckmt2-as1
Cks1b
Clasp1
Clasp2
Clasrp
Clba1
Clca2
Clca4
Clcc1
Clcf1
Clcn1
Clcn2
Clcn3
Clcn3p1
Clcn4
Clcn5
Clcn6
Clcn7
Clcnka
Clcnkb
Clcp1
Cldn1
Cldn10
Cldn10-as1
Cldn11
Cldn12
Cldn14
Cldn15
Cldn16
Cldn17
Cldn18
Cldn19
Cldn2
Cldn20
Cldn22
Cldn23
Cldn25
Cldn3
Cldn34
Cldn4
Cldn5
Cldn6
Cldn7
Cldn8
Cldnd1
Cldnd2
Clec10a
Clec11a
Clec12b
Clec16a
Clec17a
Clec18b
Clec19a
Clec1a
Clec1b
Clec20a
Clec2b
Clec2d
Clec2l
Clec3a
Clec3b
Clec4a
Clec4d
Clec4e
Clec4g
Clec4gp1
Clec5a
Clec7a
Clec9a
Clecl1
Clgn
Clhc1
Clic1
Clic1p1
Clic2
Clic3
Clic4
Clic5
Clic6
Clint1
Clip1
Clip1-as1
Clip2
Clip3
Clip4
Clk1
Clk2
Clk3
Clk3p2
Clk4
Cllu1
Cllu1os
Clmat3
Clmn
Clmp
Cln3
Cln5
Cln6
Cln8
Clnk
Clns1a
Clns1ap1
Clock
Clp1
Clpb
Clpp
Clps
Clpsl1
Clpsl2
Clptm1
Clptm1l
Clrn1
Clrn1-as1
Clrn2
Clspn
Clstn2
Clstn3
Clta
Cltb
Cltc
Cltcl1
Clu
Cluap1
Cluh
Cluhp3
Cluhp6
Clul1
Clvs1
Clvs2
Clybl
Clybl-as2
Cma1
Cmahp
Cmas
Cmbl
Cmc1
Cmc2
Cmip
Cmklr1
Cmpk1
Cmpk2
Cmss1
Cmtm1
Cmtm2
Cmtm3
Cmtm4
Cmtm5
Cmtm6
Cmtm7
Cmtm8
Cmtr1
Cmtr2
Cnbd1
Cnbd2
Cnbp
Cndp1
Cndp2
Cnep1r1
Cnfn
Cnga1
Cnga3
Cnga4
Cngb1
Cngb3
Cnih1
Cnih2
Cnih3
Cnih4
Cnksr1
Cnksr2
Cnksr3
Cnmd
Cnn1
Cnn2
Cnn2p12
Cnn2p6
Cnn2p7
Cnn2p8
Cnn3p1
Cnnm1
Cnnm2
Cnnm3
Cnnm3-dt
Cnot1
Cnot10
Cnot10-as1
Cnot11
Cnot2
Cnot3
Cnot4
Cnot4p1
Cnot6
Cnot6l
Cnot7
Cnot7p1
Cnot7p2
Cnot8
Cnot9
Cnp
Cnppd1
Cnpy1
Cnpy3
Cnpy4
Cnr1
Cnrip1
Cnst
Cntd1
Cntd2
Cntfr
Cntfr-as1
Cntln
Cntn1
Cntn2
Cntn3
Cntn4
Cntn4-as1
Cntn5
Cntn6
Cntnap1
Cntnap2
Cntnap3
Cntnap3c
Cntnap3p2
Cntnap4
Cntnap5
Cntrl
Cntrob
Coa1
Coa3
Coa4
Coa5
Coa6
Coa6-as1
Coa7
Coasy
Cobl
Cobll1
Coch
Cog1
Cog2
Cog3
Cog4
Cog5
Cog6
Cog7
Cog8
Coil
Col10a1
Col11a1
Col11a2
Col11a2p1
Col12a1
Col13a1
Col14a1
Col15a1
Col16a1
Col17a1
Col18a1
Col18a1-as1
Col18a1-as2
Col19a1
Col1a1
Col1a2
Col20a1
Col22a1
Col23a1
Col24a1
Col25a1
Col26a1
Col27a1
Col28a1
Col2a1
Col3a1
Col4a1
Col4a2
Col4a2-as2
Col4a3
Col4a3bp
Col4a4
Col4a5
Col4a6
Col5a1
Col5a1-as1
Col5a2
Col5a3
Col6a1
Col6a2
Col6a3
Col6a4p1
Col6a4p2
Col6a5
Col7a1
Col8a1
Col8a2
Col9a1
Col9a2
Col9a3
Colca2
Colec10
Colec11
Colgalt1
Colgalt2
Colq
Commd1
Commd10
Commd2
Commd3
Commd3-bmi1
Commd4
Commd5
Commd6
Commd7
Commd8
Commd9
Comp
Comt
Comtd1
Cop1
Copa
Copb1
Copb2
Cope
Copg1
Cops2
Cops3
Cops4
Cops5
Cops6
Cops7a
Cops7b
Cops8
Cops9
Copz1
Copz2
Coq10a
Coq10b
Coq10bp2
Coq2
Coq3
Coq4
Coq6
Coq7
Coq8a
Coq8b
Coq9
Corin
Coro1a
Coro1b
Coro1c
Coro2a
Coro2b
Coro6
Coro7
Coro7-pam16
Cort
Cotl1
Cotl1p2
Cox10
Cox10-as1
Cox11
Cox14
Cox15
Cox16
Cox17
Cox17p1
Cox18
Cox19
Cox20
Cox20p1
Cox20p2
Cox4i1
Cox4i1p1
Cox4i2
Cox5a
Cox5b
Cox5bp1
Cox5bp2
Cox5bp3
Cox5bp7
Cox6a1
Cox6a2
Cox6b1
Cox6b1p1
Cox6b1p5
Cox6b1p6
Cox6b1p7
Cox6b2
Cox6c
Cox6cp1
Cox6cp10
Cox6cp12
Cox6cp13
Cox6cp15
Cox6cp2
Cox6cp4
Cox6cp5
Cox6cp7
Cox6cp8
Cox7a2
Cox7a2l
Cox7b
Cox7bp2
Cox7c
Cox8c
Cp
Cpa1
Cpa3
Cpa5
Cpa6
Cpamd8
Cpb1
Cpb2
Cpb2-as1
Cpd
Cpe
Cpeb1
Cpeb1-as1
Cpeb2
Cpeb2-dt
Cpeb3
Cpeb4
Cped1
Cphl1p
Cplane1
Cplx2
Cplx4
Cpm
Cpn2
Cpne1
Cpne2
Cpne3
Cpne4
Cpne5
Cpne6
Cpne7
Cpne8
Cpne8-as1
Cpne9
Cpox
Cpped1
Cpq
Cps1
Cps1-it1
Cpsf1
Cpsf1p1
Cpsf2
Cpsf3
Cpsf4
Cpsf4l
Cpsf6
Cpsf7
Cpt1a
Cpt1b
Cpt1c
Cpt2
Cptp
Cpvl
Cpxm2
Cpz
Cr1
Cr1l
Cr2
Cr381572.1
Cr381653.1
Cr382285.1
Cr382285.2
Cr382287.2
Cr392000.1
Cr392000.2
Cr392039.2
Cr392039.3
Cr545473.1
Cr559946.1
Cr559946.2
Cr589904.2
Cr769776.1
Cr786580.1
Cr848007.1
Cr936218.2
Crabp1
Cracr2a
Cracr2b
Cradd
Cramp1
Crat
Crb1
Crb2
Crb3
Crb3p1
Crbn
Crcp
Creb1
Creb3
Creb3l1
Creb3l2
Creb3l3
Creb3l4
Creb5
Crebbp
Crebl2
Crebrf
Creg1
Creg2
Creld1
Creld2
Crem
Crhbp
Crhr1
Crhr2
Crim1
Crim1-dt
Crip1
Crip1p1
Crip1p2
Crip1p3
Crip1p4
Crip2
Crip3
Cript
Crisp3
Crispld1
Crispld2
Crk
Crkl
Crlf1
Crlf2
Crlf3
Crls1
Crmp1
Crnde
Crnn
Crocc
Crocc2
Croccp1
Croccp2
Croccp3
Croccp4
Crot
Crpp1
Crtac1
Crtam
Crtap
Crtc1
Crtc2
Crtc3
Crtc3-as1
Crx
Cry1
Cry2
Cryab
Cryba1
Cryba2
Cryba4
Crybb1
Crybb2p1
Crybb3
Crybg1
Crybg2
Crybg3
Crygep
Crygfp
Cryggp
Crygn
Crygs
Cryl1
Crym
Crym-as1
Cryz
Cryzl1
Cryzl2p
Cryzl2p-sec16b
Cryzp2
Cs
Csad
Csdc2
Csde1
Cse1l
Csf1
Csf1r
Csf2ra
Csf2rb
Csf3
Csf3r
Csgalnact1
Csh1
Csh2
Cshl1
Csk
Cskmt
Csmd1
Csmd2
Csmd2-as1
Csmd3
Csn1s1
Csn1s2ap
Csnk1a1
Csnk1a1l
Csnk1a1p1
Csnk1d
Csnk1e
Csnk1g1
Csnk1g2
Csnk1g2-as1
Csnk1g2p1
Csnk1g3
Csnk2a1
Csnk2a2
Csnk2a3
Csnk2b
Cspg4
Cspg4p13
Cspg4p5
Cspg5
Cspp1
Csrnp1
Csrnp2
Csrnp3
Csrp1
Csrp3
Cst11
Cst12p
Cst13p
Cst3
Cst4
Cst9lp1
Cst9lp2
Csta
Cstf1
Cstf2
Cstf2t
Cstf3
Cstf3-dt
Cstl1
Cstp1
Cstp2
Ct45a1
Ct45a11p
Ct47b1
Ct62
Ctage10p
Ctage11p
Ctage12p
Ctage14p
Ctage7p
Ctbp1
Ctbp1-as
Ctbp1-dt
Ctbp2
Ctbp2p1
Ctbp2p2
Ctbp2p3
Ctbp2p5
Ctbp2p6
Ctbp2p8
Ctbs
Ctc1
Ctcf
Ctcfl
Ctdnep1
Ctdp1
Ctdsp1
Ctdsp2
Ctdspl
Ctdspl2
Ctf1
Ctf2p
Cth
Cthrc1
Ctif
Ctla4
Ctnna1
Ctnna1p1
Ctnna2
Ctnna3
Ctnnal1
Ctnnb1
Ctnnbip1
Ctnnbl1
Ctnnd1
Ctnnd2
Ctns
Ctps1
Ctps2
Ctr9
Ctrb1
Ctrb2
Ctrc
Ctrl
Ctsa
Ctsb
Ctsc
Ctsd
Ctse
Ctsf
Ctsg
Ctsh
Ctsl
Ctsl3p
Ctslp4
Ctslp6
Ctslp8
Ctss
Ctsv
Ctsw
Ctsz
Cttn
Cttnbp2
Cttnbp2nl
Ctu2
Ctxn2
Ctxn3
Cu104787.1
Cubn
Cubnp1
Cubnp3
Cuedc1
Cuedc2
Cul1
Cul2
Cul3
Cul4a
Cul4b
Cul5
Cul7
Cul9
Cuta
Cutalp
Cutc
Cux1
Cux2
Cuzd1
Cwc15
Cwc22
Cwc25
Cwc27
Cwf19l1
Cwh43
Cx3cl1
Cx3cr1
Cxadr
Cxcl1
Cxcl12
Cxcl13
Cxcl14
Cxcl16
Cxcl17
Cxcl1p1
Cxcl2
Cxcl3
Cxcl6
Cxcl8
Cxcl9
Cxcr1
Cxcr2
Cxcr3
Cxcr4
Cxcr5
Cxcr6
Cxorf38
Cxorf40a
Cxorf40b
Cxorf58
Cxorf65
Cxxc1
Cxxc4-as1
Cxxc5
Cxxc5-as1
Cyb561
Cyb561a3
Cyb561d1
Cyb561d2
Cyb5a
Cyb5ap4
Cyb5ap5
Cyb5b
Cyb5d1
Cyb5d2
Cyb5r1
Cyb5r2
Cyb5r3
Cyb5r4
Cyb5rl
Cyba
Cybb
Cybc1
Cybrd1
Cyc1
Cycs
Cycsp1
Cycsp10
Cycsp12
Cycsp17
Cycsp19
Cycsp20
Cycsp23
Cycsp24
Cycsp25
Cycsp26
Cycsp30
Cycsp32
Cycsp33
Cycsp34
Cycsp4
Cycsp41
Cycsp43
Cycsp44
Cycsp49
Cycsp51
Cycsp52
Cycsp8
Cyfip1
Cyfip2
Cygb
Cyhr1
Cylc2
Cyld
Cymp
Cyp11a1
Cyp11b1
Cyp11b2
Cyp17a1
Cyp19a1
Cyp1a1
Cyp1b1
Cyp1b1-as1
Cyp20a1
Cyp21a1p
Cyp21a2
Cyp24a1
Cyp26a1
Cyp26b1
Cyp26c1
Cyp27a1
Cyp27b1
Cyp27c1
Cyp2a13
Cyp2a6
Cyp2a7p1
Cyp2a7p2
Cyp2ab1p
Cyp2b6
Cyp2b7p
Cyp2c23p
Cyp2c56p
Cyp2c60p
Cyp2c61p
Cyp2c8
Cyp2d8p
Cyp2e1
Cyp2f1
Cyp2f2p
Cyp2r1
Cyp2s1
Cyp2t1p
Cyp2t3p
Cyp2u1
Cyp2w1
Cyp39a1
Cyp3a4
Cyp3a5
Cyp3a51p
Cyp3a7
Cyp3a7-cyp3a51p
Cyp46a1
Cyp4a11
Cyp4a22
Cyp4a26p
Cyp4a43p
Cyp4a44p
Cyp4b1
Cyp4f10p
Cyp4f11
Cyp4f12
Cyp4f2
Cyp4f22
Cyp4f23p
Cyp4f24p
Cyp4f26p
Cyp4f29p
Cyp4f3
Cyp4f32p
Cyp4f34p
Cyp4f36p
Cyp4f44p
Cyp4f62p
Cyp4f8
Cyp4v2
Cyp4z2p
Cyp51a1
Cyp51a1-as1
Cyp51a1p1
Cyp7b1
Cyp8b1
Cyren
Cys1
Cysltr2
Cystm1
Cyth1
Cyth2
Cyth3
Cyth4
Cytip
Cytl1
Cytor
Cyyr1-as1
Czib
D2hgdh
Daam1
Daam2
Dab1
Dab1-as1
Dab2
Dab2ip
Dach2
Dact1
Dact3
Dact3-as1
Dad1
Dag1
Dagla
Daglb
Dalrd3
Dancr
Dand5
Dao
Daoa
Daoa-as1
Dap
Dap3
Dap3p1
Dap3p2
Dapk1
Dapk1-it1
Dapk2
Dapk3
Dapl1
Dapp1
Dars
Dars2
Dars-as1
Daxx
Dazap1
Dazap2
Dazap2p1
Dazl
Dbet
Dbf4
Dbf4b
Dbh
Dbh-as1
Dbi
Dbil5p
Dbil5p2
Dbn1
Dbndd1
Dbndd2
Dbnl
Dbp
Dbr1
Dbt
Dbx1
Dcaf1
Dcaf10
Dcaf11
Dcaf12
Dcaf13
Dcaf13p3
Dcaf15
Dcaf16
Dcaf17
Dcaf4
Dcaf5
Dcaf6
Dcaf7
Dcaf8
Dcaf8l2
Dcakd
Dcanp1
Dcbld1
Dcbld2
Dcc
Dcd
Dcdc1
Dcdc2b
Dcdc2c
Dchs2
Dck
Dclk1
Dclk2
Dclk3
Dclre1a
Dclre1b
Dclre1c
Dclre1cp1
Dcn
Dcp1a
Dcp1b
Dcp2
Dcps
Dcst1
Dcst1-as1
Dcst2
Dcstamp
Dctd
Dctn1
Dctn1-as1
Dctn2
Dctn3
Dctn4
Dctn5
Dctn6
Dcun1d1
Dcun1d2
Dcun1d2-as
Dcun1d4
Dcx
Dcxr
Dcxr-dt
Dda1
Ddah1
Ddah2
Ddb1
Ddb2
Ddc
Ddc-as1
Ddhd1
Ddhd2
Ddi1
Ddi2
Ddias
Ddit3
Ddit4
Ddit4-as1
Ddit4l
Ddn-as1
Ddo
Ddost
Ddr1
Ddr2
Ddrgk1
Ddt
Ddtp1
Ddx1
Ddx10
Ddx11
Ddx11l1
Ddx11l10
Ddx11l16
Ddx11l2
Ddx11l5
Ddx11l8
Ddx11l9
Ddx17
Ddx18
Ddx18p3
Ddx18p4
Ddx18p6
Ddx19a
Ddx19b
Ddx20
Ddx21
Ddx23
Ddx24
Ddx25
Ddx27
Ddx31
Ddx39a
Ddx39ap1
Ddx39b
Ddx39b-as1
Ddx39bp2
Ddx3p1
Ddx3p3
Ddx3x
Ddx3y
Ddx4
Ddx41
Ddx42
Ddx43
Ddx46
Ddx47
Ddx49
Ddx5
Ddx50
Ddx50p1
Ddx50p2
Ddx51
Ddx52
Ddx54
Ddx55
Ddx55p1
Ddx56
Ddx58
Ddx59
Ddx6
Ddx60
Ddx60l
Deaf1
Dec1
Decr1
Decr2
Dedd
Dedd2
Def6
Def8
Defa11p
Defa4
Defa8p
Defa9p
Defb104a
Defb104b
Defb108b
Defb108f
Defb109f
Defb110
Defb114
Defb116
Defb117
Defb118
Defb119
Defb121
Defb127
Defb128
Defb135
Defb136
Degs1
Degs2
Dele1
Dennd1a
Dennd1b
Dennd1c
Dennd2a
Dennd2c
Dennd2d
Dennd3
Dennd4a
Dennd4b
Dennd4c
Dennd5a
Dennd5b
Dennd5b-as1
Dennd6a
Dennd6a-as1
Dennd6a-dt
Dennd6b
Denr
Depdc1
Depdc1-as1
Depdc1b
Depdc5
Depdc7
Depp1
Deptor
Dera
Derl1
Derl2
Derl3
Des
Desi1
Desi2
Det1
Deup1
Dexi
Dffa
Dffb
Dgat1
Dgat2
Dgat2l6
Dgat2l7p
Dgcr10
Dgcr2
Dgcr5
Dgcr6
Dgcr6l
Dgcr8
Dgcr9
Dgka
Dgkb
Dgkd
Dgke
Dgkg
Dgkh
Dgki
Dgkq
Dgkz
Dglucy
Dguok
Dguok-as1
Dhcr24
Dhcr24-dt
Dhcr7
Dhdds
Dhdh
Dhfr
Dhfrp2
Dhfrp3
Dhfrp6
Dhodh
Dhps
Dhrs1
Dhrs11
Dhrs12
Dhrs13
Dhrs2
Dhrs3
Dhrs4
Dhrs4-as1
Dhrs4l1
Dhrs4l2
Dhrs7
Dhrs7b
Dhrs7c
Dhrs9
Dhrsx
Dhtkd1
Dhx15
Dhx29
Dhx30
Dhx32
Dhx33
Dhx34
Dhx35
Dhx36
Dhx37
Dhx38
Dhx40
Dhx40p1
Dhx57
Dhx58
Dhx8
Dhx9
Diablo
Diaph1
Diaph2
Diaph2-as1
Diaph3
Diaph3-as1
Diaph3-as2
Dicer1
Dicer1-as1
Dido1
Dimt1
Dimt1p1
Dinol
Dio1
Dio2
Dio2-as1
Dio3
Dio3os
Dip2a
Dip2a-it1
Dip2b
Dip2c
Dipk1a
Dipk1b
Dipk1c
Dipk2a
Diras1
Diras2
Diras3
Dirc3
Dis3
Dis3l
Dis3l2
Dis3l2p1
Disc1
Disc1fp1
Disc1-it1
Disp1
Disp2
Disp3
Dixdc1
Dkc1
Dkk1
Dkk2
Dkk3
Dkkl1
Dkkl1p1
Dlat
Dlc1
Dld
Dlec1
Dleu1
Dleu2
Dlg1
Dlg1-as1
Dlg2
Dlg3
Dlg3-as1
Dlg4
Dlg5
Dlg5-as1
Dlgap1
Dlgap1-as1
Dlgap1-as2
Dlgap1-as4
Dlgap1-as5
Dlgap2
Dlgap2-as1
Dlgap3
Dlgap4
Dlgap4-as1
Dlgap5
Dlk1
Dll1
Dll3
Dll4
Dlst
Dlx1
Dlx2
Dlx2-dt
Dlx3
Dlx4
Dlx5
Dlx6
Dm1-as
Dmac2
Dmac2l
Dmap1
Dmbt1
Dmbt1p1
Dmbx1
Dmc1
Dmd
Dmgdh
Dmkn
Dmp1
Dmpk
Dmrt1
Dmrt2
Dmrta2
Dmrtb1
Dmtf1
Dmtn
Dmwd
Dmxl1
Dmxl2
Dnaaf1
Dnaaf2
Dnaaf3
Dnaaf4
Dnaaf4-ccpg1
Dnaaf5
Dnah1
Dnah10
Dnah11
Dnah12
Dnah14
Dnah17
Dnah17-as1
Dnah2
Dnah3
Dnah5
Dnah6
Dnah7
Dnah8
Dnah9
Dnai1
Dnaja1
Dnaja2
Dnaja3
Dnaja4
Dnajb1
Dnajb11
Dnajb12
Dnajb13
Dnajb2
Dnajb3
Dnajb4
Dnajb5
Dnajb5-dt
Dnajb6
Dnajb7
Dnajb8
Dnajb8-as1
Dnajb9
Dnajc1
Dnajc10
Dnajc11
Dnajc13
Dnajc14
Dnajc15
Dnajc16
Dnajc17
Dnajc18
Dnajc19
Dnajc19p1
Dnajc19p2
Dnajc19p3
Dnajc19p4
Dnajc19p5
Dnajc19p6
Dnajc19p7
Dnajc19p9
Dnajc2
Dnajc21
Dnajc22
Dnajc24
Dnajc25
Dnajc25-gng10
Dnajc27
Dnajc27-as1
Dnajc3
Dnajc3-dt
Dnajc4
Dnajc5
Dnajc5b
Dnajc5g
Dnajc6
Dnajc7
Dnajc8
Dnajc9
Dnajc9-as1
Dnal1
Dnal4
Dnali1
Dnase1
Dnase1l1
Dnase1l2
Dnase1l3
Dnase2
Dnase2b
Dnd1p1
Dner
Dnhd1
Dnlz
Dnm1
Dnm1l
Dnm1p30
Dnm1p34
Dnm1p35
Dnm1p38
Dnm1p41
Dnm1p46
Dnm1p47
Dnm1p49
Dnm1p50
Dnm1p51
Dnm2
Dnm3
Dnm3-it1
Dnm3os
Dnmbp
Dnmbp-as1
Dnmt1
Dnmt3a
Dnmt3b
Dnpep
Dnph1
Dnttip1
Dnttip2
Doc2a
Doc2b
Doc2gp
Dock1
Dock10
Dock11
Dock2
Dock4
Dock4-as1
Dock5
Dock6
Dock7
Dock8
Dock9
Dock9-as1
Dock9-dt
Dohh
Dok1
Dok2
Dok3
Dok4
Dok5
Dok6
Dok7
Dolpp1
Donson
Dop1a
Dop1b
Dot1l
Dpagt1
Dpcd
Dpep1
Dpep2
Dpep2nb
Dpep3
Dpf1
Dpf2
Dpf3
Dph1
Dph2
Dph3
Dph3p1
Dph5
Dph6
Dph6-dt
Dph7
Dpm1
Dpm2
Dpm3
Dpp10
Dpp3
Dpp3p2
Dpp4
Dpp6
Dpp7
Dpp8
Dpp9
Dpp9-as1
Dppa4
Dppa5p4
Dprx
Dprxp1
Dprxp3
Dpy19l1
Dpy19l2
Dpy19l2p1
Dpy19l2p3
Dpy19l2p4
Dpy19l2p5
Dpy19l3
Dpy19l4
Dpy30
Dpyd
Dpyd-as1
Dpyd-as2
Dpyd-it1
Dpys
Dpysl2
Dpysl3
Dpysl4
Dpysl5
Dqx1
Dr1
Draic
Dram1
Dram2
Drap1
Draxinp1
Drc1
Drc3
Drc7
Drd2
Drd3
Drd4
Drd5
Drg1
Drg2
Drgx
Drich1
Drosha
Dsc3
Dscaml1
Dscas
Dscr4
Dscr8
Dscr9
Dse
Dsg1-as1
Dsg2
Dsg2-as1
Dsg4
Dsn1
Dsp
Dst
Dstn
Dstnp5
Dstyk
Dtd1
Dtd2
Dthd1
Dtl
Dtna
Dtnb
Dtnbp1
Dtwd1
Dtwd2
Dtx1
Dtx2
Dtx3
Dtx3l
Dtx4
Dtymk
Dubr
Duox1
Duox2
Duoxa1
Duoxa2
Dupd1
Dus1l
Dus2
Dus3l
Dus4l
Dusp10
Dusp11
Dusp12
Dusp12p1
Dusp13
Dusp14
Dusp15
Dusp16
Dusp18
Dusp19
Dusp2
Dusp22
Dusp23
Dusp26
Dusp27
Dusp28
Dusp3
Dusp5
Dusp5p1
Dusp5p2
Dusp6
Dusp7
Dusp8
Dusp8p4
Dusp8p5
Dusp9
Dut
Dutp1
Dutp3
Dutp4
Dutp5
Dutp8
Dux4
Dux4l16
Dux4l17
Dux4l18
Dux4l19
Dux4l26
Dux4l27
Dux4l28
Dux4l32
Dux4l33
Dux4l34
Dux4l37
Dux4l50
Dux4l9
Duxap11
Duxap5
Duxap6
Duxap7
Dvl1
Dvl2
Dvl3
Dxo
Dydc1
Dydc2
Dym
Dync1h1
Dync1i1
Dync1i2
Dync1i2p1
Dync1li1
Dync1li2
Dync2h1
Dync2li1
Dynll1
Dynll1p2
Dynll1p3
Dynll1p4
Dynlrb1
Dynlrb2
Dynlt3p1
Dyrk1a
Dyrk1b
Dyrk2
Dyrk3
Dyrk4
Dysf
Dytn
Dzank1
Dzip1
Dzip1l
Dzip3
E2f3
E2f3p1
E2f3p2
E2f4
E2f4p1
E2f5
E2f6
E2f6p4
E2f7
E2f8
E4f1
Eaf1
Eaf1-as1
Eaf2
Ears2
Ebag9
Ebf1
Ebf3
Ebf4
Ebi3
Ebln3p
Ebna1bp2
Ebp
Ebpl
Ece1
Ece2
Ecel1
Ecel1p2
Ecel1p3
Ech1
Echdc1
Echdc2
Echdc3
Eci1
Eci2
Ecm1
Ecm2
Ecpas
Ecsit
Ect2
Ect2l
Eda
Eda2r
Edaradd
Edc3
Edc4
Eddm13
Eddm3b
Eddm3cp
Edem1
Edem2
Edem3
Edf1
Edil3
Edn2
Edn3
Ednra
Ednrb
Ednrb-as1
Edrf1
Edrf1-as1
Edrf1-dt
Eea1
Eed
Eef1a1
Eef1a1p10
Eef1a1p13
Eef1a1p14
Eef1a1p22
Eef1a1p25
Eef1a1p27
Eef1a1p30
Eef1a1p32
Eef1a1p33
Eef1a1p36
Eef1a1p4
Eef1a1p42
Eef1a1p7
Eef1a2
Eef1akmt1
Eef1akmt2
Eef1akmt3
Eef1akmt4
Eef1akmt4-ece2
Eef1aknmt
Eef1b2
Eef1b2p1
Eef1b2p2
Eef1d
Eef1dp1
Eef1dp3
Eef1dp4
Eef1dp5
Eef1dp6
Eef1dp7
Eef1dp8
Eef1e1
Eef1e1p1
Eef1g
Eef1gp1
Eef2
Eef2k
Eef2kmt
Eefsec
Eepd1
Efcab1
Efcab11
Efcab12
Efcab13
Efcab14-as1
Efcab14p1
Efcab2
Efcab5
Efcab6
Efcab6-as1
Efcab7
Efcab8
Efcab9
Efcc1
Efemp1
Efemp2
Efhb
Efhc1
Efhc2
Efhd1
Efhd2
Efl1
Efl1p1
Efna1
Efna3
Efna4
Efna5
Efnb2
Efr3a
Efr3b
Efs
Eftud2
Egf
Egfem1p
Egfl7
Egfl8
Egflam
Egfr
Egfr-as1
Egln1
Egln1p1
Egln2
Egln3
Egln3-as1
Egln3p1
Egot
Egr3
Egr4
Ehbp1
Ehbp1l1
Ehd1
Ehd2
Ehd4
Ehd4-as1
Ehf
Ehhadh
Ehhadh-as1
Ehmt1
Ehmt2
Ehmt2-as1
Ei24
Ei24p2
Eid1
Eid2
Eid2b
Eid3
Eif1
Eif1ad
Eif1ax
Eif1axp1
Eif1ay
Eif1b
Eif1b-as1
Eif1p1
Eif1p4
Eif2a
Eif2ak1
Eif2ak2
Eif2ak3
Eif2ak3-dt
Eif2ak4
Eif2ap4
Eif2b1
Eif2b2
Eif2b3
Eif2b4
Eif2b5
Eif2d
Eif2s1
Eif2s2p2
Eif2s2p4
Eif2s2p5
Eif2s3
Eif3a
Eif3b
Eif3d
Eif3e
Eif3ep1
Eif3ep2
Eif3f
Eif3fp1
Eif3g
Eif3h
Eif3i
Eif3j
Eif3j-dt
Eif3k
Eif3kp1
Eif3kp3
Eif3l
Eif3lp1
Eif3lp2
Eif3m
Eif4a1
Eif4a1p6
Eif4a1p7
Eif4a2
Eif4a2p1
Eif4a3
Eif4b
Eif4bp2
Eif4bp3
Eif4bp8
Eif4bp9
Eif4e
Eif4e1b
Eif4e2
Eif4e3
Eif4ebp1p1
Eif4enif1
Eif4ep1
Eif4ep4
Eif4g1
Eif4g2
Eif4g3
Eif4h
Eif5
Eif5a
Eif5a2
Eif5a2p1
Eif5ap3
Eif5b
Eif5p2
Eif6
Eipr1
Eipr1-it1
Elac1
Elac2
Elane
Elavl1
Elavl3
Elavl4
Eldr
Elf1
Elf2
Elf2p3
Elf3
Elf3-as1
Elf4
Elf5
Elfn1
Elfn1-as1
Elk1
Elk1p1
Elk2ap
Elk3
Elk4
Ell
Ell2
Ell2p1
Ell2p3
Ell3
Elmo1
Elmo1-as1
Elmo2
Elmo2p1
Elmo3
Elmod1
Elmod2
Elmod3
Elmsan1
Eln
Eln-as1
Eloa
Eloa2
Eloa3c
Eloa3d
Eloa-as1
Elob
Elobp1
Elobp2
Elobp3
Eloc
Elocp18
Elocp21
Elocp22
Elocp24
Elocp30
Elocp32
Elocp33
Elocp4
Elof1
Elovl1
Elovl2-as1
Elovl5
Elovl6
Elovl7
Elp1
Elp2
Elp3
Elp4
Elp5
Elp6
Embp1
Emc1
Emc10
Emc1-as1
Emc2
Emc3
Emc3-as1
Emc4
Emc6
Emc7
Emc8
Emc9
Emcn
Emd
Eme1
Eme2
Emg1
Emid1
Emilin1
Emilin2
Eml1
Eml2
Eml2-as1
Eml3
Eml4
Eml6
Emp1
Emp3
Emsy
Emx1
Emx2
Emx2os
En1
En2
Enah
Enc1
Endou
Endov
Eng
Engase
Enkd1
Eno1
Eno1-as1
Eno1p1
Eno1p2
Eno1p3
Eno2
Eno3
Eno4
Enoph1
Enosf1
Enox1
Enox1-as1
Enox1-as2
Enox2
Enpep
Enpp1
Enpp2
Enpp3
Enpp6
Enpp7
Enpp7p1
Enpp7p14
Enpp7p8
Enpp7p9
Ensa
Ensap1
Ensap3
Enthd1
Entpd1
Entpd1-as1
Entpd2
Entpd3
Entpd3-as1
Entpd4
Entpd5
Entpd6
Entpd7
Entpd8
Entr1
Eny2
Eogt
Eomes
Ep300
Ep400
Ep400p1
Epas1
Epb41
Epb41l1
Epb41l2
Epb41l3
Epb41l4a
Epb41l4a-as1
Epb41l4a-dt
Epb41l4b
Epb41l5
Epb42
Epc1
Epc2
Epcam
Epcam-dt
Epdr1
Epg5
Epgn
Epha1
Epha10
Epha2
Epha3
Epha4
Epha5
Epha5-as1
Epha6
Epha8
Ephb1
Ephb2
Ephb3
Ephb4
Ephb6
Ephx1
Ephx2
Ephx3
Ephx4
Epm2a
Epm2aip1
Epn1
Epn2
Epn2-as1
Epn3
Epop
Epor
Eppin
Eppk1
Eprs
Eps15
Eps15l1
Eps15p1
Eps8
Eps8l1
Eps8l2
Eps8l3
Epsti1
Epyc
Eral1
Erap1
Erap2
Eras
Erbb2
Erbb3
Erbb4
Erbin
Erc1
Erc2
Erc2-it1
Ercc1
Ercc2
Ercc3
Ercc4
Ercc5
Ercc6
Ercc6l
Ercc6l2
Ercc8
Ereg
Erf
Erfe
Erg
Erg28
Ergic1
Ergic2
Ergic3
Erh
Erhp2
Eri1
Eri2
Eri3
Eri3-it1
Ericd
Erich1
Erich3
Erich3-as1
Erich4
Erich5
Erich6
Erich6-as1
Erich6b
Erlec1
Erlin1
Erlin2
Erlnc1
Ermap
Ermard
Ermn
Ermp1
Ern1
Ern2
Ero1a
Ero1b
Erp27
Erp29
Errfi1
Erv3-1
Erve-1
Ervfrd-3
Ervh48-1
Ervk13-1
Ervk3-1
Ervmer34-1
Ervmer61-1
Esco2
Esd
Esf1
Esm1
Espl1
Espn
Espnl
Espnp
Esr1
Esr2
Esrg
Esrp1
Esrp2
Esrra
Esrrap2
Esrrb
Esrrg
Ess2
Esyt1
Esyt2
Esyt3
Etaa1
Etf1
Etf1p1
Etf1p3
Etfa
Etfb
Etfbkmt
Etfdh
Etfrf1
Ethe1
Etnk1
Etnk2
Etnppl
Ets1
Ets1-as1
Ets2
Etv1
Etv2
Etv3
Etv4
Etv5
Etv5-as1
Etv6
Etv7
Eva1a
Eva1b
Eva1c
Evc
Evc2
Evi5
Evi5l
Evl
Evpl
Evpll
Evx1
Evx2
Ewsat1
Ewsr1
Exd1
Exd2
Exd3
Exo1
Exo5
Exoc1
Exoc1l
Exoc3
Exoc3-as1
Exoc3l1
Exoc3l2
Exoc3l4
Exoc4
Exoc5
Exoc5p1
Exoc6
Exoc6b
Exoc7
Exoc7p1
Exog
Exogp1
Exosc1
Exosc10
Exosc10-as1
Exosc2
Exosc3
Exosc3p1
Exosc4
Exosc5
Exosc7
Exosc8
Exosc9
Exph5
Ext1
Ext2
Extl1
Extl2
Extl3
Extl3-as1
Eya1
Eya2
Eya3
Eya4
Eys
Ezh1
Ezh2
Ezh2p1
Ezr
Ezr-as1
F10
F11
F11-as1
F11r
F12
F13a1
F13b
F2
F2r
F2rl1
F2rl3
F3
F7
F8
Fa2h
Faah
Faah2
Faahp1
Faap100
Faap20
Faap24
Fabp1
Fabp12
Fabp12p1
Fabp3
Fabp3p2
Fabp5
Fabp5p10
Fabp5p12
Fabp5p14
Fabp5p2
Fabp5p3
Fabp5p5
Fabp5p6
Fabp6
Fabp7
Fadd
Fads1
Fads2
Fads3
Faf1
Faf2
Faf2p1
Fah
Fahd1
Fahd2a
Fahd2b
Fahd2cp
Fahd2p1
Faim
Faim2
Falec
Fam102a
Fam102b
Fam104a
Fam104b
Fam106a
Fam107a
Fam107b
Fam110a
Fam110b
Fam111a
Fam111a-dt
Fam111b
Fam114a1
Fam114a2
Fam117a
Fam117b
Fam118a
Fam118b
Fam120a
Fam120aos
Fam120b
Fam122a
Fam122b
Fam122c
Fam124a
Fam124b
Fam126a
Fam126b
Fam129a
Fam129b
Fam129c
Fam131a
Fam131b
Fam131c
Fam133a
Fam133b
Fam133cp
Fam135a
Fam135b
Fam13a
Fam13a-as1
Fam13b
Fam13c
Fam149a
Fam149b1
Fam151a
Fam151b
Fam153a
Fam155b
Fam157a
Fam157b
Fam157c
Fam160a1
Fam160a2
Fam160b1
Fam160b2
Fam161b
Fam162a
Fam163a
Fam163b
Fam166a
Fam167a
Fam167a-as1
Fam168a
Fam168b
Fam169a
Fam169b
Fam170a
Fam170b-as1
Fam171a1
Fam171a2
Fam171b
Fam172a
Fam173a
Fam174a
Fam174b
Fam177a1
Fam177a1p1
Fam177b
Fam178b
Fam180a
Fam181a
Fam181a-as1
Fam182b
Fam183a
Fam184a
Fam185a
Fam186a
Fam186b
Fam187a
Fam187b
Fam189a1
Fam189a2
Fam189b
Fam192a
Fam192bp
Fam193a
Fam193b
Fam198b-as1
Fam19a2
Fam19a3
Fam19a5
Fam200b
Fam201a
Fam201b
Fam204a
Fam204cp
Fam205bp
Fam206a
Fam207a
Fam209a
Fam20a
Fam20b
Fam20c
Fam210a
Fam210b
Fam214a
Fam214b
Fam215a
Fam216a
Fam217b
Fam218a
Fam219a
Fam219b
Fam21fp
Fam220a
Fam220bp
Fam221a
Fam221b
Fam222a
Fam222a-as1
Fam222b
Fam225a
Fam225b
Fam227a
Fam227b
Fam228a
Fam228b
Fam229a
Fam229b
Fam230c
Fam230d
Fam230g
Fam230i
Fam234a
Fam234b
Fam237a
Fam237b
Fam238a
Fam238b
Fam238c
Fam241b
Fam24b
Fam25bp
Fam27c
Fam27e5
Fam30a
Fam32a
Fam32cp
Fam3a
Fam3b
Fam3c
Fam3d
Fam3d-as1
Fam43a
Fam45a
Fam47e
Fam47e-stbd1
Fam49a
Fam49b
Fam50a
Fam50b
Fam53a
Fam53b
Fam53b-as1
Fam53c
Fam57a
Fam57b
Fam66a
Fam66c
Fam66d
Fam71bp1
Fam71d
Fam71e1
Fam71e2
Fam71f1
Fam71f2
Fam72a
Fam76a
Fam76b
Fam78a
Fam81a
Fam81b
Fam83a
Fam83c-as1
Fam83d
Fam83e
Fam83f
Fam83g
Fam83h
Fam84a
Fam86b1
Fam86b2
Fam86b3p
Fam86c1
Fam86c2p
Fam86dp
Fam86ep
Fam86fp
Fam86gp
Fam86hp
Fam86jp
Fam86kp
Fam86lp
Fam86mp
Fam87a
Fam87b
Fam89a
Fam89b
Fam8a3p
Fam90a1
Fam90a27p
Fam90a28p
Fam91a1
Fam92a
Fam92a1p2
Fam92b
Fam95c
Fam98a
Fam98b
Fam98c
Fam9b
Fan1
Fanca
Fancb
Fancc
Fancd2
Fance
Fancg
Fanci
Fancl
Fancm
Fank1
Fank1-as1
Fap
Far1
Far1-it1
Far2
Far2p1
Far2p2
Far2p3
Farp1
Farp2
Fars2
Farsa
Farsa-as1
Farsbp1
Fas
Fasn
Fastk
Fastkd1
Fastkd2
Fastkd3
Fat1
Fat1p1
Fat3
Fat4
Fate1
Fau
Faup1
Faup2
Faxc
Faxdc2
Fbf1
Fbh1
Fbl
Fblim1
Fbll1
Fbln1
Fbln2
Fbln5
Fbln7
Fbn1
Fbn2
Fbn3
Fbp1
Fbp2p1
Fbrs
Fbrsl1
Fbxl12
Fbxl13
Fbxl15
Fbxl16
Fbxl17
Fbxl18
Fbxl19
Fbxl2
Fbxl20
Fbxl21p
Fbxl22
Fbxl3
Fbxl5
Fbxl6
Fbxl7
Fbxl8
Fbxo10
Fbxo11
Fbxo16
Fbxo17
Fbxo2
Fbxo21
Fbxo22
Fbxo24
Fbxo25
Fbxo27
Fbxo28
Fbxo3
Fbxo31
Fbxo32
Fbxo33
Fbxo34
Fbxo36
Fbxo36p1
Fbxo38
Fbxo39
Fbxo3-dt
Fbxo4
Fbxo41
Fbxo42
Fbxo43
Fbxo44
Fbxo45
Fbxo46
Fbxo6
Fbxo7
Fbxo8
Fbxo9
Fbxw11
Fbxw11p1
Fbxw12
Fbxw2
Fbxw4
Fbxw4p1
Fbxw5
Fbxw7
Fbxw7-as1
Fbxw8
Fbxw9
Fcamr
Fcer1g
Fcer2
Fcf1
Fcf1p10
Fcf1p4
Fcgbp
Fcgr2a
Fcgr2b
Fcgr2c
Fcgr3a
Fcgr3b
Fcgrt
Fcho1
Fcho2
Fchsd1
Fchsd2
Fcmr
Fcn2
Fcn3
Fcrl1
Fcrl2
Fcrl3
Fcrl4
Fcrl5
Fcrl6
Fcrla
Fcrlb
Fdcsp
Fdft1
Fdps
Fdpsp8
Fdx2
Fdxr
Fem1a
Fem1ap4
Fem1b
Fen1
Fendrr
Fer
Fer1l4
Fer1l5
Fer1l6-as1
Fer1l6-as2
Ferd3l
Fermt1
Fermt2
Fermt3
Ferp1
Fes
Fetub
Fev
Fez1
Fez2
Fezf1
Fezf1-as1
Fezf2
Ffar1
Ffar2
Ffar3
Ffar4
Fga
Fgb
Fgd2
Fgd3
Fgd4
Fgd5
Fgd5-as1
Fgd6
Fgf1
Fgf10
Fgf10-as1
Fgf11
Fgf12
Fgf12-as1
Fgf12-as2
Fgf12-as3
Fgf13
Fgf13-as1
Fgf14
Fgf14-as2
Fgf14-it1
Fgf16
Fgf17
Fgf2
Fgf20
Fgf22
Fgf23
Fgf3
Fgf5
Fgf6
Fgf7
Fgf7p3
Fgf8
Fgf9
Fgfbp1
Fgfbp2
Fgfr1
Fgfr1op
Fgfr1op2
Fgfr2
Fgfr3
Fgfr3p1
Fgfr3p5
Fgfr3p6
Fgfr4
Fgfrl1
Fgg
Fggy
Fgl1
Fgl2
Fgr
Fh
Fhad1
Fhdc1
Fhit
Fhl1
Fhl2
Fhl3
Fhod1
Fhod3
Fibcd1
Fibin
Fibp
Ficd
Fig4
Fign
Fignl1
Fignl2
Filip1l
Filnc1
Fip1l1
Firre
Fis1
Fitm1
Fiz1
Fjx1
Fkbp10
Fkbp11
Fkbp14
Fkbp15
Fkbp1a
Fkbp1ap1
Fkbp1ap2
Fkbp1ap3
Fkbp1ap4
Fkbp1b
Fkbp1c
Fkbp2
Fkbp3
Fkbp4
Fkbp4p6
Fkbp7
Fkbp8
Fkbp9
Fkrp
Fktn
Flad1
Flcn
Flg
Flg2
Flg-as1
Fli1
Flii
Flj45513
Flna
Flnb
Flnb-as1
Flnc
Flot1
Flot2
Flrt1
Flrt2
Flt1
Flt1p1
Flt3lg
Flt4
Flvcr1
Flvcr2
Flywch1
Flywch1p1
Flywch2
Fmc1
Fmc1-luc7l2
Fmn1
Fmn2
Fmnl1
Fmnl2
Fmnl3
Fmo1
Fmo2
Fmo3
Fmo4
Fmo5
Fmo6p
Fmo9p
Fmod
Fmr1
Fn1
Fn3k
Fn3krp
Fnbp1
Fnbp1l
Fnbp1p1
Fnbp4
Fndc1
Fndc11
Fndc3a
Fndc3b
Fndc4
Fndc5
Fndc7
Fndc9
Fnip1
Fnip2
Fnta
Fntap2
Fntb
Fo393400.1
Fo393401.2
Fo393411.1
Fo393414.1
Fo393414.2
Fo393415.1
Fo393415.2
Fo393418.1
Fo393419.1
Fo393419.3
Fo393422.1
Fo538757.1
Fo704657.1
Focad
Focad-as1
Folh1
Folh1b
Folr1
Folr2
Folr3
Fopnl
Fos
Fosb
Fosl1
Fosl2
Foxa1
Foxa2
Foxa3
Foxb1
Foxb2
Foxc1
Foxc2
Foxc2-as1
Foxcut
Foxd1
Foxd1-as1
Foxd2
Foxd2-as1
Foxd3
Foxd3-as1
Foxd4
Foxe1
Foxf2
Foxg1
Foxh1
Foxi1
Foxi2
Foxj2
Foxj3
Foxk1
Foxk2
Foxl1
Foxl2
Foxl2nb
Foxm1
Foxn1
Foxn2
Foxn3
Foxn3-as1
Foxn3-as2
Foxn4
Foxo1
Foxo3
Foxo3b
Foxo4
Foxo6
Foxp1
Foxp2
Foxp4
Foxp4-as1
Foxr1
Foxr2
Foxred1
Foxred2
Foxs1
Fp325330.1
Fp325330.3
Fp325331.1
Fp325332.1
Fp325335.1
Fp565171.1
Fp565260.2
Fp565260.6
Fpgs
Fpgt
Fpgt-tnni3k
Fpr2
Fra10ac1
Fras1
Frat1
Frat2
Frem1
Frem2
Frem2-as1
Frem3
Frg1
Frg1bp
Frg1dp
Frg1-dt
Frg1gp
Frg1hp
Frg2
Frg2dp
Frg2fp
Frg2ip
Frgca
Frmd1
Frmd3
Frmd4a
Frmd4b
Frmd5
Frmd6
Frmd6-as2
Frmd7
Frmd8
Frmpd1
Frmpd2
Frmpd3
Frmpd4
Frrs1
Frrs1l
Frs2
Frs3
Fry
Fry-as1
Fryl
Fsbp
Fscn1
Fscn1p1
Fscn2
Fsd1
Fsd1l
Fsd2
Fshb
Fshr
Fsip1
Fsip2
Fsip2-as1
Fst
Fstl1
Fstl3
Fstl4
Fstl5
Ftcd
Ftcd-as1
Ftcdnl1
Fth1
Fth1p10
Fth1p15
Fth1p16
Fth1p24
Fth1p25
Fth1p6
Fth1p9
Ftlp1
Ftlp10
Ftlp12
Ftlp13
Ftlp16
Ftlp18
Ftlp2
Ftlp3
Fto
Ftop1
Ftsj1
Ftsj3
Ftx
Fubp1
Fubp3
Fuca1
Fuca2
Fuk
Fundc2
Fundc2p1
Fundc2p2
Fundc2p3
Fundc2p4
Fuom
Furin
Fus
Fut1
Fut10
Fut11
Fut2
Fut3
Fut4
Fut5
Fut6
Fut7
Fut8
Fut8-as1
Fut9
Fuz
Fxn
Fxr1
Fxr2
Fxyd1
Fxyd2
Fxyd3
Fxyd4
Fxyd5
Fxyd6
Fxyd6-fxyd2
Fxyd6p3
Fxyd7
Fyb1
Fyb2
Fyco1
Fyn
Fyttd1
Fzd1
Fzd10
Fzd10-as1
Fzd2
Fzd3
Fzd6
Fzd7
Fzd8
Fzd9
Fzr1
G2e3
G2e3-as1
G3bp1
G3bp2
G6pc
G6pc3
G6pd
Gaa
Gab1
Gab2
Gab3
Gab4
Gabarap
Gabarapl1
Gabarapl2
Gabbr1
Gabbr2
Gabpa
Gabpb1
Gabpb1-as1
Gabpb1-it1
Gabpb2
Gabra1
Gabra2
Gabra3
Gabra5
Gabra6
Gabrb1
Gabrb2
Gabrb3
Gabrd
Gabre
Gabrg2
Gabrg3
Gabrp
Gabrr1
Gabrr2
Gabrr3
Gacat1
Gacat3
Gad1
Gad2
Gadd45a
Gadd45b
Gadd45g
Gadl1
Gage2e
Gak
Gal
Gal3st1
Gal3st2
Gal3st3
Gal3st4
Galc
Gale
Galk1
Galk2
Galm
Galns
Galnt1
Galnt10
Galnt11
Galnt12
Galnt13
Galnt14
Galnt15
Galnt16
Galnt18
Galnt2
Galnt3
Galnt5
Galnt6
Galnt7
Galnt8
Galnt9
Galntl5
Galntl6
Galp
Galr1
Galr3
Galt
Gamt
Gan
Ganab
Ganc
Gap43
Gapdh
Gapdhp1
Gapdhp14
Gapdhp16
Gapdhp17
Gapdhp2
Gapdhp20
Gapdhp22
Gapdhp24
Gapdhp25
Gapdhp26
Gapdhp27
Gapdhp28
Gapdhp31
Gapdhp32
Gapdhp35
Gapdhp36
Gapdhp37
Gapdhp38
Gapdhp39
Gapdhp40
Gapdhp41
Gapdhp42
Gapdhp46
Gapdhp47
Gapdhp51
Gapdhp53
Gapdhp54
Gapdhp55
Gapdhp56
Gapdhp57
Gapdhp58
Gapdhp60
Gapdhp62
Gapdhp64
Gapdhp70
Gapdhp71
Gapdhp72
Gapdhp76
Gapdhs
Gaplinc
Gapt
Gapvd1
Gar1
Garem1
Garem2
Garnl3
Gars
Gars-dt
Garsp1
Gart
Gas1rr
Gas2
Gas2l1
Gas2l1p1
Gas2l1p2
Gas2l2
Gas2l3
Gas5
Gas6
Gas6-as1
Gas6-dt
Gas7
Gas8
Gas8-as1
Gasal1
Gask1a
Gask1b
Gata2
Gata2-as1
Gata3
Gata3-as1
Gata4
Gata6
Gata6-as1
Gatad1
Gatad2a
Gatad2b
Gatb
Gatc
Gatd1
Gatd3b
Gatm
Gba
Gba2
Gba3
Gbap1
Gbe1
Gbf1
Gbgt1
Gbp1p1
Gbp3
Gbp4
Gbp5
Gbp6
Gbp7
Gbx1
Gbx2
Gc
Gca
Gcat
Gcc1
Gcc2
Gcdh
Gcfc2
Gcg
Gcgr
Gch1
Gchfr
Gck
Gckr
Gclc
Gclm
Gcn1
Gcna
Gcnt1
Gcnt1p1
Gcnt1p3
Gcnt1p4
Gcnt1p5
Gcnt2
Gcnt3
Gcnt7
Gcom1
Gcsam
Gcsaml
Gcsaml-as1
Gcsh
Gcshp1
Gcshp2
Gcshp5
Gda
Gdap1
Gdap1l1
Gdap2
Gde1
Gdf11
Gdf15
Gdf2
Gdf5
Gdf5os
Gdf9
Gdi1
Gdi2
Gdi2p1
Gdnf
Gdnf-as1
Gdpd1
Gdpd2
Gdpd3
Gdpd4
Gdpd5
Gdpgp1
Gem
Gemin2
Gemin2p1
Gemin4
Gemin5
Gemin6
Gemin7
Gemin7-as1
Gemin8
Gemin8p4
Gen1
Get4
Gfap
Gfer
Gfi1
Gfi1b
Gfm1
Gfm2
Gfod1
Gfod1-as1
Gfod2
Gfpt1
Gfpt2
Gfra1
Gfra2
Gfra4
Gfy
Gga1
Gga2
Gga3
Ggact
Ggcx
Ggh
Ggn
Ggnbp1
Ggnbp2
Ggps1
Ggt1
Ggt4p
Ggt5
Ggt6
Ggt7
Ggt8p
Ggta1p
Ggta2p
Ggtlc1
Ggtlc4p
Gh1
Gh2
Ghdc
Ghet1
Ghr
Ghrhr
Ghrl
Ghrlos
Ghsr
Gid4
Gid8
Gigyf1
Gigyf2
Gihcg
Gimap1
Gimap1-gimap5
Gimap2
Gimap5
Ginm1
Gins1
Gins2
Gins3
Gins4
Gipc1
Gipc2
Gipc3
Gipr
Git1
Git2
Gja1
Gja10
Gja4
Gja5
Gja8
Gja9
Gjb1
Gjb3
Gjb5
Gjb7
Gjc1
Gjc3
Gjd3
Gjd4
Gk
Gk5
Gkap1
Gk-it1
Gkn2
Gkn3p
Gla
Glb1
Glb1l
Glb1l2
Glb1l3
Glcci1
Glce
Gldc
Gldn
Gle1
Glg1
Gli1
Gli2
Gli3
Gli4
Glipr1
Glipr1l1
Glipr1l2
Glipr2
Glis2
Glis2-as1
Glis3
Glmn
Glmp
Glod4
Glod5
Glp2r
Glra2
Glra3
Glra4
Glrb
Glrx
Glrx3
Glrx3p2
Glrx5
Glrxp3
Gls
Gls2
Glt1d1
Glt8d1
Glt8d2
Gltp
Gltpp1
Glud1
Glud1p3
Glud1p8
Glud2
Glul
Glulp5
Glyat
Glyatl1
Glyatl1p2
Glyatl2
Glyctk
Glyctk-as1
Glyr1
Gm2a
Gm2ap1
Gm2ap2
Gmcl1
Gmcl2
Gmds
Gmds-dt
Gmeb1
Gmeb2
Gmfb
Gmfbp1
Gmfg
Gmip
Gmnc
Gmnn
Gmppa
Gmppb
Gmpr
Gmpr2
Gmps
Gmpsp1
Gna11
Gna12
Gna14-as1
Gna15
Gnai1
Gnai2
Gnai2p2
Gnal
Gnao1
Gnaq
Gnas
Gnas-as1
Gnat1
Gnaz
Gnb1
Gnb1l
Gnb2
Gnb3
Gnb4
Gnb5
Gng10p1
Gng11
Gng12-as1
Gng14
Gng2
Gng4
Gng5
Gng5p1
Gng5p2
Gng5p5
Gng7
Gng8
Gngt1
Gngt2
Gnl1
Gnl2
Gnl3
Gnl3l
Gnly
Gnpat
Gnpatp
Gnpda1
Gnpda2
Gnpnat1
Gnptab
Gnptg
Gnrh2
Gnrhr
Gnrhr2
Gnrhr2p1
Gns
Golga1
Golga2
Golga2p1
Golga2p10
Golga2p11
Golga2p5
Golga2p8
Golga3
Golga4
Golga5
Golga5p1
Golga6a
Golga6l10
Golga6l17p
Golga6l4
Golga6l7
Golga7
Golga7b
Golga8b
Golga8ip
Golga8m
Golgb1
Golim4
Golm1
Golph3
Golph3l
Golt1a
Golt1b
Gon4l
Gopc
Gorab
Gorasp1
Gorasp2
Gosr1
Gosr2
Got1
Got1l1
Got2
Got2p2
Got2p3
Gp1bb
Gp2
Gp5
Gp6
Gp9
Gpa33
Gpaa1
Gpalpp1
Gpank1
Gpat2
Gpat3
Gpat4
Gpatch1
Gpatch11
Gpatch2
Gpatch2l
Gpatch3
Gpatch4
Gpatch8
Gpbar1
Gpbp1
Gpbp1l1
Gpc1
Gpc2
Gpc3
Gpc5
Gpc5-as2
Gpc5-it1
Gpc6-as1
Gpc6-as2
Gpcpd1
Gpd1
Gpd1l
Gpd2
Gper1
Gpha2
Gphn
Gpi
Gpld1
Gpm6a
Gpm6b
Gpn1
Gpn2
Gpn3
Gpnmb
Gpr1
Gpr107
Gpr108
Gpr12
Gpr132
Gpr135
Gpr137
Gpr137b
Gpr137c
Gpr141
Gpr141bp
Gpr142
Gpr143
Gpr143p
Gpr146
Gpr148
Gpr151
Gpr155
Gpr156
Gpr157
Gpr158
Gpr158-as1
Gpr160
Gpr161
Gpr162
Gpr17
Gpr171
Gpr173
Gpr174
Gpr176
Gpr179
Gpr18
Gpr182
Gpr19
Gpr1-as
Gpr20
Gpr22
Gpr26
Gpr27
Gpr31
Gpr32
Gpr32p1
Gpr33
Gpr34
Gpr35
Gpr39
Gpr4
Gpr42
Gpr50
Gpr50-as1
Gpr52
Gpr53p
Gpr55
Gpr6
Gpr61
Gpr68
Gpr75
Gpr75-asb3
Gpr78
Gpr83
Gpr84
Gpr85
Gpr89a
Gpr89b
Gpracr
Gprasp1
Gprasp2
Gprc5a
Gprc5b
Gprc5c
Gprc5d
Gprc5d-as1
Gprc6a
Gprin2
Gprin3
Gps1
Gps2
Gps2p1
Gps2p2
Gpsm1
Gpsm2
Gpsm3
Gpt
Gpt2
Gpx1
Gpx2
Gpx3
Gpx4
Gpx5
Gpx6
Gpx7
Gpx8
Gramd1a
Gramd1b
Gramd1c
Gramd2a
Gramd2b
Gramd4
Gramd4p2
Gramd4p8
Grap
Grap2
Grasp
Grb10
Grb14
Grb2
Grb7
Greb1
Greb1l
Grem1
Grhl1
Grhl2
Grhl3
Grhpr
Gria1
Gria2
Gria3
Gria4
Grid1
Grid2
Grid2ip
Grifin
Grik1-as1
Grik2
Grik3
Grik4
Grik5
Grin1
Grin2a
Grin2b
Grin2c
Grin2d
Grin3a
Grin3b
Grina
Grip1
Grip2
Gripap1
Grk1
Grk2
Grk3
Grk4
Grk5
Grk5-it1
Grk6
Grm1
Grm2
Grm3
Grm4
Grm5-as1
Grm6
Grm7
Grm7-as3
Grm8
Grn
Grp
Grpel1
Grpel2
Grpel2p1
Grpel2p3
Grpr
Grsf1
Grtp1
Grtp1-as1
Grwd1
Grxcr1
Grxcr2
Gsap
Gsc
Gsc2
Gsdma
Gsdmb
Gsdmd
Gsdme
Gse1
Gsec
Gsg1
Gsg1l
Gsg1l2
Gsk3a
Gsk3b
Gskip
Gsn
Gsn-as1
Gspt1
Gspt2
Gsr
Gss
Gsta1
Gsta10p
Gsta11p
Gsta12p
Gsta3
Gsta5
Gsta6p
Gsta7p
Gsta9p
Gstcd
Gstk1
Gstm1
Gstm2
Gstm3
Gstm3p2
Gstm4
Gsto1
Gsto2
Gstp1
Gstp1p1
Gstt2b
Gstt4
Gstz1
Gsx1
Gsx2
Gtdc1
Gtf2a1l
Gtf2a2
Gtf2b
Gtf2e1
Gtf2e2
Gtf2f1
Gtf2f2
Gtf2f2p1
Gtf2f2p2
Gtf2h1
Gtf2h2
Gtf2h2c
Gtf2h3
Gtf2h4
Gtf2h5
Gtf2i
Gtf2ip13
Gtf2ip20
Gtf2ip4
Gtf2ip7
Gtf2ird1
Gtf2ird1p1
Gtf2ird2b
Gtf3a
Gtf3ap1
Gtf3ap2
Gtf3c1
Gtf3c2
Gtf3c2-as1
Gtf3c3
Gtf3c4
Gtf3c5
Gtf3c6
Gtpbp1
Gtpbp10
Gtpbp2
Gtpbp3
Gtpbp4
Gtpbp6
Gtpbp8
Gtse1
Gtse1-dt
Gtsf1
Gtsf1l
Guca1a
Guca1c
Gucd1
Gucy1a1
Gucy1a2
Gucy1b1
Gucy1b2
Gucy2c
Gucy2d
Gucy2ep
Gucy2gp
Guf1
Guk1
Gulop
Gulp1
Gusb
Gusbp1
Gusbp11
Gusbp12
Gusbp2
Gusbp5
Gusbp6
Gvinp1
Gvinp2
Gvqw2
Gvqw3
Gxylt1
Gxylt1p3
Gxylt1p5
Gxylt1p6
Gxylt2
Gyg1
Gyg1p1
Gyg1p3
Gyg2
Gypa
Gypc
Gype
Gys1
Gzf1
Gzmap1
Gzmb
Gzmh
Gzmk
Gzmm
H1f0
H1fnt
H1foo
H1fx-as1
H2afj
H2afv
H2afvp1
H2afx
H2afy
H2afy2
H2afz
H2afzp3
H2afzp5
H2afzp6
H2bfm
H3f3a
H3f3ap1
H3f3ap2
H3f3ap3
H3f3ap4
H3f3ap5
H3f3ap6
H3f3b
H3f3bp1
H3f3bp2
H6pd
Haao
Habp2
Habp4
Hacd1
Hacd2
Hacd3
Hacd4
Hace1
Hacl1
Hadh
Hadha
Hadhap1
Hadhb
Hagh
Haghl
Haglr
Haglros
Hal
Hamp
Hand2
Hand2-as1
Hao2
Hao2-it1
Hap1
Hapln1
Hapln2
Hapln3
Har1a
Harbi1
Hars
Hars2
Has1
Has2-as1
Has3
Haspin
Hat1
Haus1
Haus1p1
Haus2
Haus3
Haus4
Haus4p1
Haus5
Haus6
Haus6p3
Haus7
Haus8
Havcr1
Havcr2
Hax1
Hba1
Hbb
Hbbp1
Hbe1
Hbegf
Hbg1
Hbg2
Hbm
Hbp1
Hbs1l
Hbz
Hcar1
Hccs
Hcfc1
Hcfc1-as1
Hcfc1r1
Hcfc2
Hcfc2p1
Hcg11
Hcg14
Hcg15
Hcg18
Hcg20
Hcg22
Hcg24
Hcg25
Hcg27
Hcg4b
Hcg9
Hck
Hcls1
Hcn1
Hcn3
Hcp5
Hcrt
Hcrtr1
Hcrtr2
Hcst
Hdac1
Hdac10
Hdac11
Hdac11-as1
Hdac1p2
Hdac2
Hdac2-as2
Hdac3
Hdac4
Hdac4-as1
Hdac5
Hdac6
Hdac7
Hdac8
Hdac9
Hdc
Hddc2
Hddc3
Hdgf
Hdgfl1
Hdgfl2
Hdgfl3
Hdhd2
Hdhd3
Hdhd5
Hdhd5-as1
Hdlbp
Hdx
Heatr3
Heatr4
Heatr5a
Heatr5b
Heatr6
Heatr9
Hebp1
Hebp2
Hectd1
Hectd2
Hectd3
Hectd4
Hecw1
Hecw1-it1
Hecw2
Hecw2-as1
Heg1
Heih
Helb
Hellpar
Hells
Helt
Helz
Helz2
Hemk1
Henmt1
Hepacam
Hepacam2
Heph
Hephl1
Hepn1
Herc1
Herc2
Herc2p2
Herc2p3
Herc2p9
Herc3
Herc4
Herc5
Herc6
Herpud1
Herpud2
Hes1
Hes2
Hes3
Hes4
Hes6
Hes7
Hesx1
Hexa
Hexa-as1
Hexb
Hexd
Hexd-it1
Hexim1
Hexim2
Hey1
Hey2
Hfe
Hfm1
Hgc6.3
Hgd
Hgf
Hgfac
Hgh1
Hgs
Hgsnat
Hhat
Hhatl
Hhatl-as1
Hhex
Hhip
Hhipl1
Hhipl2
Hhla1
Hhla2
Hhla3
Hibadh
Hibch
Hic1
Hid1
Hif1a
Hif1a-as2
Hif1an
Hif3a
Higd1a
Higd1ap10
Higd1ap12
Higd1ap15
Higd1ap2
Higd1ap4
Higd1ap5
Higd1ap8
Higd1ap9
Higd1b
Higd1c
Hikeshi
Hilpda
Hils1
Hinfp
Hint1
Hint1p1
Hint2
Hip1
Hip1r
Hipk1
Hipk1-as1
Hipk2
Hipk3
Hipk4
Hira
Hirip3
Hist1h1a
Hist1h1b
Hist1h1c
Hist1h1d
Hist1h1e
Hist1h1ps1
Hist1h1ps2
Hist1h2aa
Hist1h2ab
Hist1h2ac
Hist1h2ad
Hist1h2ae
Hist1h2ag
Hist1h2ah
Hist1h2ai
Hist1h2aj
Hist1h2ak
Hist1h2al
Hist1h2am
Hist1h2aps1
Hist1h2aps2
Hist1h2aps3
Hist1h2aps4
Hist1h2aps5
Hist1h2ba
Hist1h2bb
Hist1h2bc
Hist1h2bd
Hist1h2be
Hist1h2bf
Hist1h2bh
Hist1h2bi
Hist1h2bj
Hist1h2bk
Hist1h2bl
Hist1h2bm
Hist1h2bn
Hist1h2bo
Hist1h2bps2
Hist1h2bps3
Hist1h3a
Hist1h3b
Hist1h3c
Hist1h3d
Hist1h3e
Hist1h3f
Hist1h3g
Hist1h3h
Hist1h3i
Hist1h3j
Hist1h3ps1
Hist1h4a
Hist1h4b
Hist1h4c
Hist1h4d
Hist1h4e
Hist1h4f
Hist1h4g
Hist1h4h
Hist1h4i
Hist1h4j
Hist1h4k
Hist1h4l
Hist1h4ps1
Hist2h2aa4
Hist2h2ac
Hist2h2bb
Hist2h2be
Hist2h3d
Hist2h3dp1
Hist2h3ps2
Hist3h2a
Hist3h2ba
Hist3h2bb
Hist3h3
Hist4h4
Hivep1
Hivep2
Hivep3
Hjurp
Hjv
Hk1
Hk2
Hk2p1
Hk3
Hkdc1
Hkr1
Hla-a
Hla-c
Hla-dma
Hla-dmb
Hla-doa
Hla-dob
Hla-dpa1
Hla-dpa2
Hla-dpb1
Hla-dpb2
Hla-dqa1
Hla-dqb2
Hla-dra
Hla-drb1
Hla-drb9
Hla-e
Hla-f
Hla-f-as1
Hla-g
Hla-h
Hla-j
Hla-k
Hla-l
Hla-n
Hla-s
Hla-v
Hla-w
Hla-z
Hlcs
Hlf
Hltf
Hltf-as1
Hlx
Hm13
Hm13-as1
Hm13-it1
Hmbox1
Hmbox1-it1
Hmbs
Hmces
Hmcn1
Hmcn2
Hmg20a
Hmg20b
Hmga1
Hmga1p1
Hmga1p3
Hmga1p4
Hmga1p5
Hmga1p8
Hmga2
Hmga2-as1
Hmgb1
Hmgb1p10
Hmgb1p11
Hmgb1p13
Hmgb1p14
Hmgb1p16
Hmgb1p17
Hmgb1p18
Hmgb1p22
Hmgb1p27
Hmgb1p3
Hmgb1p30
Hmgb1p33
Hmgb1p35
Hmgb1p36
Hmgb1p39
Hmgb1p4
Hmgb1p41
Hmgb1p42
Hmgb1p46
Hmgb1p47
Hmgb1p7
Hmgb1p8
Hmgb2
Hmgb3
Hmgb3p1
Hmgb3p11
Hmgb3p12
Hmgb3p13
Hmgb3p18
Hmgb3p22
Hmgb3p24
Hmgb3p26
Hmgb3p27
Hmgb3p32
Hmgb3p4
Hmgb3p5
Hmgb3p8
Hmgb4
Hmgcl
Hmgcr
Hmgcs1
Hmgcs2
Hmgn1
Hmgn1p10
Hmgn1p11
Hmgn1p12
Hmgn1p14
Hmgn1p16
Hmgn1p17
Hmgn1p2
Hmgn1p20
Hmgn1p24
Hmgn1p26
Hmgn1p28
Hmgn1p3
Hmgn1p35
Hmgn1p36
Hmgn1p37
Hmgn1p38
Hmgn1p7
Hmgn1p8
Hmgn1p9
Hmgn2
Hmgn2p10
Hmgn2p16
Hmgn2p19
Hmgn2p20
Hmgn2p22
Hmgn2p25
Hmgn2p28
Hmgn2p30
Hmgn2p32
Hmgn2p34
Hmgn2p35
Hmgn2p36
Hmgn2p38
Hmgn2p39
Hmgn2p4
Hmgn2p40
Hmgn2p46
Hmgn2p5
Hmgn2p7
Hmgn2p8
Hmgn3
Hmgn3-as1
Hmgn3p1
Hmgn4
Hmgxb3
Hmgxb4
Hmhb1
Hmmr
Hmmr-as1
Hmox1
Hmox2
Hmsd
Hmx1
Hmx2
Hnf1a
Hnf1a-as1
Hnf1b
Hnf4a
Hnf4a-as1
Hnf4g
Hnf4gp1
Hnmt
Hnrnpa0
Hnrnpa1
Hnrnpa1p10
Hnrnpa1p14
Hnrnpa1p15
Hnrnpa1p16
Hnrnpa1p17
Hnrnpa1p20
Hnrnpa1p23
Hnrnpa1p24
Hnrnpa1p28
Hnrnpa1p30
Hnrnpa1p34
Hnrnpa1p36
Hnrnpa1p38
Hnrnpa1p39
Hnrnpa1p40
Hnrnpa1p47
Hnrnpa1p48
Hnrnpa1p49
Hnrnpa1p50
Hnrnpa1p52
Hnrnpa1p53
Hnrnpa1p54
Hnrnpa1p55
Hnrnpa1p6
Hnrnpa1p61
Hnrnpa1p64
Hnrnpa1p65
Hnrnpa1p67
Hnrnpa1p68
Hnrnpa1p70
Hnrnpa1p72
Hnrnpa1p73
Hnrnpa1p76
Hnrnpa1p9
Hnrnpa2b1
Hnrnpa3
Hnrnpa3p1
Hnrnpa3p11
Hnrnpa3p16
Hnrnpa3p9
Hnrnpab
Hnrnpabp1
Hnrnpc
Hnrnpcl2
Hnrnpcp2
Hnrnpcp3
Hnrnpcp4
Hnrnpcp7
Hnrnpcp9
Hnrnpd
Hnrnpdlp2
Hnrnpdlp3
Hnrnpf
Hnrnpfp1
Hnrnph1
Hnrnph1p1
Hnrnph1p2
Hnrnph3
Hnrnpk
Hnrnpkp3
Hnrnpkp4
Hnrnpkp5
Hnrnpl
Hnrnpll
Hnrnplp1
Hnrnpm
Hnrnpmp2
Hnrnpr
Hnrnprp1
Hnrnpu
Hnrnpul1
Hnrnpul2
Hnrnpul2-bscl2
Hoga1
Homer1
Homer2
Homer2p1
Homer2p2
Homer3
Homer3-as1
Hook1
Hook2
Hook3
Hopx
Hormad1
Hormad2
Hormad2-as1
Hotair
Hotairm1
Hottip
Hoxa1
Hoxa10
Hoxa10-as
Hoxa11
Hoxa11-as
Hoxa13
Hoxa2
Hoxa3
Hoxa4
Hoxa5
Hoxa6
Hoxa7
Hoxa9
Hoxa-as2
Hoxa-as3
Hoxb1
Hoxb13
Hoxb2
Hoxb3
Hoxb5
Hoxb6
Hoxb7
Hoxb8
Hoxb-as1
Hoxb-as2
Hoxb-as3
Hoxb-as4
Hoxc10
Hoxc11
Hoxc13-as
Hoxc4
Hoxc5
Hoxc6
Hoxc9
Hoxc-as1
Hoxc-as2
Hoxc-as3
Hoxd10
Hoxd11
Hoxd12
Hoxd3
Hoxd8
Hoxd-as2
Hp1bp3
Hpca
Hpcal1
Hpcal4
Hpd
Hpdl
Hpf1
Hpgd
Hpgds
Hpn
Hprt1
Hprt1p2
Hprt1p3
Hps1
Hps3
Hps4
Hps5
Hps6
Hpse
Hpse2
Hpx
Hpyr1
Hr
Hras
Hrasls
Hrasls5
Hrc
Hrg
Hrh1
Hrh2
Hrh3
Hrk
Hs1bp3
Hs1bp3-it1
Hs2st1
Hs3st1
Hs3st2
Hs3st3b1
Hs3st4
Hs3st5
Hs3st6
Hs6st1
Hs6st2-as1
Hs6st3
Hsbp1
Hsbp1l1
Hsbp1p1
Hscb
Hsd11b1
Hsd11b1-as1
Hsd11b1l
Hsd11b2
Hsd17b1
Hsd17b10
Hsd17b11
Hsd17b12
Hsd17b14
Hsd17b2
Hsd17b3
Hsd17b3-as1
Hsd17b4
Hsd17b6
Hsd17b7
Hsd17b7p1
Hsd17b7p2
Hsd17b8
Hsd3b1
Hsd3b2
Hsd3b7
Hsd3bp3
Hsdl1
Hsdl2
Hsf1
Hsf2
Hsf2bp
Hsf4
Hsf5
Hsfy1p1
Hsfy3p
Hsh2d
Hsp90aa1
Hsp90aa2p
Hsp90aa6p
Hsp90ab1
Hsp90ab4p
Hsp90ab6p
Hsp90ab7p
Hsp90b1
Hsp90b2p
Hspa12a
Hspa12b
Hspa13
Hspa14
Hspa1a
Hspa2
Hspa4
Hspa4l
Hspa7
Hspa8
Hspa8p1
Hspa8p14
Hspa8p15
Hspa8p18
Hspa8p6
Hspa8p7
Hspa8p8
Hspa9
Hspb1
Hspb11
Hspb2-c11orf52
Hspb6
Hspb7
Hspb8
Hspb9
Hspbap1
Hspbp1
Hspd1
Hspd1p1
Hspd1p10
Hspd1p11
Hspd1p12
Hspd1p14
Hspd1p16
Hspd1p21
Hspd1p5
Hspd1p7
Hspe1
Hspe1-mob4
Hspe1p1
Hspe1p10
Hspe1p13
Hspe1p14
Hspe1p18
Hspe1p2
Hspe1p22
Hspe1p25
Hspe1p26
Hspe1p5
Hspe1p8
Hspg2
Hsph1
Htatip2
Htatsf1
Htatsf1p2
Htd2
Htn1
Htn3
Htr1a
Htr2a
Htr2a-as1
Htr2c
Htr3a
Htr3b
Htr3d
Htr4
Htr5a
Htr5a-as1
Htr5bp
Htr7p1
Htra1
Htra2
Htra3
Htt
Hunk
Hus1
Hus1b
Huwe1
Hvcn1
Hyal1
Hyal2
Hyal3
Hyal4
Hyal6p
Hydin
Hydin2
Hyi
Hyi-as1
Hykk
Hyls1
Hyou1
Hypk
Iah1
Iapp
Iars
Iars2
Iatpr
Iba57
Iba57-dt
Ibtk
Ica1
Ica1l
Icam1
Icam2
Icam3
Icam4
Icam5
Ice1
Ice2
Ick
Icmt
Id1
Id2
Id2-as1
Id3
Ide
Idh1
Idh1-as1
Idh2
Idh2-dt
Idh3a
Idh3b
Idi1
Idi2-as1
Idnk
Ido1
Ids
Idsp1
Idua
Ier2
Ier3
Ier3-as1
Ier5
Ier5l
Iffo1
Iffo2
Ifi16
Ifi27
Ifi27l1
Ifi27l2
Ifi30
Ifi35
Ifi44
Ifi44l
Ifi6
Ifih1
Ifit1
Ifit1b
Ifit2
Ifitm1
Ifitm10
Ifitm2
Ifitm3
Ifitm4p
Ifitm5
Ifitm9p
Ifna10
Ifna11p
Ifna12p
Ifna13
Ifna21
Ifna4
Ifna7
Ifnar2
Ifne
Ifng-as1
Ifngr1
Ifngr2
Ifnl2
Ifnl3
Ifnl3p1
Ifnl4
Ifnl4p1
Ifnlr1
Ifnwp15
Ifnwp19
Ifnwp2
Ifnwp4
Ifrd1
Ifrd2
Ift122
Ift140
Ift172
Ift20
Ift22
Ift27
Ift43
Ift46
Ift52
Ift57
Ift74
Ift74-as1
Ift80
Ift81
Ift88
Igbp1
Igbp1p3
Igbp1p4
Igdcc3
Igdcc4
Igf1r
Igf2
Igf2-as
Igf2bp1
Igf2bp2
Igf2bp2-as1
Igf2bp3
Igf2r
Igfals
Igfbp1
Igfbp2
Igfbp3
Igfbp6
Igfbp7-as1
Igfl1p2
Igfl2
Igfl2-as1
Igfl4
Igflr1
Igfn1
Igha1
Igha2
Ighd
Ighd1-14
Ighd1-20
Ighd1-26
Ighd2-15
Ighd3-10
Ighd3-22
Ighd3-3
Ighd3-9
Ighd4-11
Ighd4-4
Ighd5-12
Ighd6-13
Ighd6-19
Ighd6-25
Ighd7-27
Ighep1
Ighep2
Ighg1
Ighg2
Ighg4
Ighj1
Ighj1p
Ighj2
Ighj2p
Ighj3
Ighj3p
Ighj4
Ighj5
Ighj6
Ighm
Ighmbp2
Ighv1-17
Ighv1-18
Ighv1-24
Ighv1-3
Ighv1-46
Ighv1-58
Ighv1-67
Ighv1-69
Ighv1-69d
Ighv1or15-9
Ighv2-26
Ighv2-5
Ighv3-11
Ighv3-13
Ighv3-15
Ighv3-16
Ighv3-19
Ighv3-20
Ighv3-21
Ighv3-22
Ighv3-23
Ighv3-25
Ighv3-30
Ighv3-30-2
Ighv3-32
Ighv3-33
Ighv3-35
Ighv3-36
Ighv3-37
Ighv3-38
Ighv3-41
Ighv3-42
Ighv3-43
Ighv3-47
Ighv3-48
Ighv3-49
Ighv3-50
Ighv3-52
Ighv3-53
Ighv3-57
Ighv3-63
Ighv3-64
Ighv3-64d
Ighv3-65
Ighv3-66
Ighv3-69-1
Ighv3-7
Ighv3-71
Ighv3-72
Ighv3-73
Ighv3-74
Ighv3-75
Ighv3-76
Ighv3-79
Ighv3or15-7
Ighv3or16-11
Ighv3or16-16
Ighv3or16-7
Ighv4-28
Ighv4-31
Ighv4-34
Ighv4-39
Ighv4-4
Ighv4-55
Ighv4-59
Ighv4-61
Ighv4-80
Ighv4or15-8
Ighv5-51
Ighv5-78
Ighv7-27
Ighv7-81
Ighvii-1-1
Ighvii-15-1
Ighvii-22-1
Ighvii-30-21
Ighvii-43-1
Ighvii-44-2
Ighvii-49-1
Ighvii-51-2
Ighvii-60-1
Ighvii-74-1
Ighviii-13-1
Ighviii-16-1
Ighviii-2-1
Ighviii-22-2
Ighviii-26-1
Ighviii-38-1
Ighviii-47-1
Ighviii-5-1
Ighviii-51-1
Ighviii-5-2
Ighviii-67-3
Ighviii-67-4
Ighviii-76-1
Ighviii-82
Igip
Igkc
Igkj1
Igkj2
Igkj3
Igkj4
Igkj5
Igkv1-27
Igkv1-5
Igkv1d-42
Igkv1d-43
Igkv1or10-1
Igkv1or2-108
Igkv1or22-1
Igkv1or2-6
Igkv2-30
Igkv2d-18
Igkv2d-40
Igkv2or2-2
Igkv2or22-3
Igkv2or22-4
Igkv3d-11
Igkv3d-20
Igkv3d-7
Igkv3or22-2
Igkv3or2-268
Igkv3or2-5
Igkv4-1
Igkv6d-21
Igkv6d-41
Iglc1
Iglc4
Iglc5
Iglc6
Iglc7
Iglcor22-1
Iglcor22-2
Iglj1
Iglj3
Iglj4
Iglj5
Iglj7
Igll1
Igll4p
Igll5
Iglv10-54
Iglv10-67
Iglv11-55
Iglv1-36
Iglv1-40
Iglv1-41
Iglv1-44
Iglv1-47
Iglv1-51
Iglv1-62
Iglv2-11
Iglv2-14
Iglv2-18
Iglv2-23
Iglv2-28
Iglv2-33
Iglv2-34
Iglv2-5
Iglv3-1
Iglv3-10
Iglv3-12
Iglv3-13
Iglv3-15
Iglv3-16
Iglv3-17
Iglv3-19
Iglv3-2
Iglv3-21
Iglv3-22
Iglv3-24
Iglv3-25
Iglv3-26
Iglv3-27
Iglv3-29
Iglv3-30
Iglv3-31
Iglv3-32
Iglv3-4
Iglv3-6
Iglv3-7
Iglv3-9
Iglv4-3
Iglv4-60
Iglv4-69
Iglv5-37
Iglv5-45
Iglv5-48
Iglv6-57
Iglv7-35
Iglv7-43
Iglv7-46
Iglv8-61
Iglv8or8-1
Iglv9-49
Iglvi-20
Iglvi-38
Iglvi-42
Iglvi-56
Iglvi-63
Iglvi-68
Iglvi-70
Iglviv-53
Iglviv-59
Iglviv-64
Iglviv-65
Iglviv-66-1
Iglvivor22-1
Iglvv-58
Iglvv-66
Iglvvi-22-1
Iglvvi-25-1
Iglvvii-41-1
Igsf1
Igsf10
Igsf11
Igsf11-as1
Igsf21
Igsf21-as1
Igsf22
Igsf23
Igsf3
Igsf5
Igsf8
Igsf9
Igsf9b
Ik
Ikbip
Ikbkb
Ikbke
Ikbkg
Ikzf1
Ikzf2
Ikzf3
Ikzf4
Ikzf5
Il10
Il10ra
Il10rb
Il10rb-dt
Il11
Il11ra
Il12a
Il12a-as1
Il12rb1
Il12rb2
Il13
Il13ra1
Il13ra2
Il15
Il15ra
Il16
Il17a
Il17b
Il17c
Il17d
Il17f
Il17ra
Il17rb
Il17rc
Il17rd
Il17re
Il17rel
Il18
Il18bp
Il18r1
Il18rap
Il19
Il1a
Il1b
Il1f10
Il1r1
Il1r1-as1
Il1r2
Il1rap
Il1rapl1
Il1rapl2
Il1rl1
Il1rl2
Il1rn
Il2
Il20
Il20ra
Il20rb
Il20rb-as1
Il21r
Il21r-as1
Il22
Il23a
Il23r
Il24
Il25
Il27
Il2ra
Il2rb
Il2rg
Il31ra
Il32
Il33
Il34
Il36b
Il36g
Il36rn
Il37
Il3ra
Il4
Il4i1
Il4r
Il5ra
Il6
Il6r
Il6st
Il6stp1
Il7
Il7r
Il9
Il9r
Il9rp2
Ildr1
Ildr2
Ilf2
Ilf2p2
Ilf3
Ilf3-dt
Ilk
Ilkap
Ilvbl
Immp1l
Immp1lp1
Immp2l
Immt
Immtp1
Imp3
Imp3p2
Imp4
Impa1
Impa1p1
Impa2
Impact
Impad1
Impdh1
Impdh1p10
Impdh1p3
Impdh1p5
Impdh1p6
Impdh2
Impg1
Inafm1
Inafm2
Inava
Inca1
Incenp
Ine1
Inf2
Ing1
Ing2
Ing3
Ing5
Ingx
Inhba-as1
Inhbe
Inhcap
Inka2
Inka2-as1
Inmt
Inmt-mindy4
Ino80
Ino80-as1
Ino80b
Ino80b-wbp1
Ino80c
Ino80d
Ino80e
Inpp1
Inpp4a
Inpp4b
Inpp5a
Inpp5b
Inpp5d
Inpp5e
Inpp5f
Inpp5j
Inpp5k
Inppl1
Insc
Insig1
Insig2
Ins-igf2
Insl3
Insl4
Insl6
Insr
Insyn1
Insyn1-as1
Ints1
Ints10
Ints11
Ints12
Ints13
Ints14
Ints2
Ints3
Ints4p1
Ints5
Ints6
Ints6-as1
Ints6l
Ints6l-as1
Ints6p1
Ints7
Ints8
Ints9
Intu
Invs
Ip6k1
Ip6k2
Ip6k3
Ipcef1
Ipo11
Ipo13
Ipo4
Ipo5
Ipo5p1
Ipo7
Ipo7p2
Ipo8
Ipo9
Ipo9-as1
Ipp
Ippk
Ippkp1
Iqank1
Iqca1
Iqca1l
Iqcb1
Iqcb2p
Iqcc
Iqcd
Iqce
Iqcf6
Iqcg
Iqch
Iqch-as1
Iqcj-schip1
Iqcj-schip1-as1
Iqck
Iqcm
Iqcn
Iqgap1
Iqgap2
Iqsec1
Iqsec2
Iqsec3
Iqsec3p1
Irak1
Irak1bp1
Irak3
Irak4
Ireb2
Irf1
Irf2
Irf2bp2
Irf3
Irf4
Irf5
Irf5p1
Irf6
Irf7
Irf8
Irf9
Irgc
Irgm
Irgq
Irs1
Irs3p
Irx1p1
Irx3
Irx4
Irx5
Irx6
Isca1
Isca1p1
Isca1p6
Isca2
Isca2p1
Iscu
Isg15
Isg20
Isg20l2
Isl1
Isl2
Islr
Islr2
Ism1-as1
Ism2
Isoc1
Isoc2
Ispd
Ispd-as1
Ist1
Isy1
Isy1-rab43
Isyna1
Itch
Itfg1
Itfg1-as1
Itfg2
Itfg2-as1
Itga1
Itga10
Itga11
Itga2
Itga2b
Itga3
Itga4
Itga5
Itga6
Itga6-as1
Itga7
Itga8
Itga9
Itga9-as1
Itgae
Itgal
Itgam
Itgav
Itgax
Itgb1
Itgb1bp1
Itgb1-dt
Itgb2
Itgb2-as1
Itgb3
Itgb3bp
Itgb4
Itgb5
Itgb5-as1
Itgb6
Itgb7
Itgb8
Itgbl1
Itih1
Itih3
Itih4
Itih5
Itih6
Itk
Itln1
Itln2
Itm2a
Itm2b
Itm2bp1
Itm2c
Itpa
Itpk1
Itpk1-as1
Itpka
Itpkb-as1
Itpkb-it1
Itpkc
Itpr1
Itpr2
Itpr3
Itprid1
Itprid2
Itprip
Itprip-as1
Itpripl1
Itpripl2
Itsn1
Itsn2
Ivd
Ivns1abp
Iws1
Izumo1
Izumo1r
Izumo4
Jade1
Jade2
Jade3
Jag1
Jag2
Jagn1
Jak1
Jak2
Jak3
Jakmip1
Jakmip2
Jakmip2-as1
Jakmip3
Jam2
Jam3
Jaml
Jarid2
Jarid2-as1
Jazf1
Jazf1-as1
Jcad
Jchain
Jdp2
Jhy
Jkamp
Jkampp1
Jmjd1c
Jmjd1c-as1
Jmjd4
Jmjd6
Jmjd7
Jmjd7-pla2g4b
Jmjd8
Jmy
Josd1
Josd2
Jph1
Jph2
Jph3
Jph4
Jpt1
Jpt2
Jpx
Jrk
Jrkl
Jrkl-as1
Jsrp1
Jtb
Jtbp1
Jun
Jund
Jup
Kalrn
Kank1
Kank1p1
Kank2
Kank3
Kansl1
Kansl1-as1
Kansl1l
Kansl2
Kansl3
Kantr
Kars
Karsp2
Kat14
Kat2a
Kat2b
Kat5
Kat6a
Kat6b
Kat7
Kat8
Katna1
Katnal1
Katnal2
Katnb1
Katnbl1
Katnbl1p2
Katnbl1p3
Katnbl1p6
Kazald1
Kazn
Kbtbd12
Kbtbd13
Kbtbd2
Kbtbd4
Kbtbd7
Kbtbd8
Kcmf1
Kcna1
Kcna2
Kcna4
Kcna5
Kcna7
Kcnab1
Kcnab2
Kcnab3
Kcnb1
Kcnc1
Kcnc2
Kcnc3
Kcnc4
Kcnd2
Kcnd3
Kcnd3-as1
Kcnd3-it1
Kcne1
Kcne2
Kcne3
Kcne4
Kcng1
Kcng2
Kcng3
Kcnh1
Kcnh2
Kcnh3
Kcnh4
Kcnh6
Kcnh7
Kcnh8
Kcnip1
Kcnip2-as1
Kcnip3
Kcnip4
Kcnip4-it1
Kcnj1
Kcnj11
Kcnj12
Kcnj13
Kcnj14
Kcnj15
Kcnj16
Kcnj18
Kcnj2
Kcnj3
Kcnj5
Kcnj6
Kcnj8
Kcnk1
Kcnk10
Kcnk12
Kcnk15-as1
Kcnk16
Kcnk17
Kcnk2
Kcnk3
Kcnk4
Kcnk6
Kcnk7
Kcnk9
Kcnma1
Kcnma1-as1
Kcnmb1
Kcnmb2
Kcnmb2-as1
Kcnmb3
Kcnmb3p1
Kcnn1
Kcnn2
Kcnn3
Kcnn4
Kcnq1
Kcnq1dn
Kcnq1ot1
Kcnq2
Kcnq3
Kcnq4
Kcnq5
Kcnq5-as1
Kcnq5-it1
Kcnrg
Kcns2
Kcns3
Kcnt1
Kcnt2
Kcnu1
Kcp
Kctd1
Kctd10
Kctd10p1
Kctd11
Kctd12
Kctd13
Kctd15
Kctd16
Kctd17
Kctd18
Kctd19
Kctd2
Kctd20
Kctd21
Kctd21-as1
Kctd5
Kctd6
Kctd7
Kctd9
Kctd9p1
Kctd9p4
Kctd9p6
Kdelc1
Kdelc1p1
Kdelc2
Kdelr1
Kdelr2
Kdelr3
Kdf1
Kdm1a
Kdm1b
Kdm2a
Kdm2b
Kdm3a
Kdm3b
Kdm4a
Kdm4b
Kdm4c
Kdm4d
Kdm4f
Kdm5a
Kdm5b
Kdm5c
Kdm5c-it1
Kdm5d
Kdm6a
Kdm6b
Kdm7a
Kdm7a-dt
Kdm8
Kdr
Kdsr
Keap1
Kel
Kf455155.1
Kf456478.1
Kf459542.1
Khdc1p1
Khdc4
Khdrbs1
Khdrbs2-ot
Khdrbs3
Khk
Khnyn
Khsrp
Khsrpp1
Kiaa0040
Kiaa0100
Kiaa0232
Kiaa0319
Kiaa0319l
Kiaa0355
Kiaa0391
Kiaa0408
Kiaa0513
Kiaa0556
Kiaa0586
Kiaa0753
Kiaa0825
Kiaa0895
Kiaa0895l
Kiaa0895lp1
Kiaa0930
Kiaa1109
Kiaa1210
Kiaa1211
Kiaa1211l
Kiaa1217
Kiaa1257
Kiaa1324
Kiaa1324l
Kiaa1328
Kiaa1522
Kiaa1549l
Kiaa1586
Kiaa1614
Kiaa1614-as1
Kiaa1671
Kiaa1755
Kiaa1841
Kiaa1958
Kiaa2012
Kiaa2013
Kidins220
Kif12
Kif13a
Kif13b
Kif14
Kif15
Kif16b
Kif17
Kif18a
Kif18b
Kif19
Kif1a
Kif1b
Kif1bp
Kif1c
Kif20a
Kif20b
Kif21a
Kif21b
Kif22
Kif23
Kif25
Kif26a
Kif26b
Kif27
Kif28p
Kif2a
Kif2b
Kif2c
Kif3a
Kif3ap1
Kif3c
Kif4a
Kif4b
Kif5a
Kif5b
Kif5c
Kif6
Kif7
Kif9
Kif9-as1
Kifap3
Kifc1
Kifc2
Kifc3
Kin
Kir2dl1
Kir2dl4
Kir3dx1
Kirrel1
Kirrel2
Kirrel3
Kirrel3-as1
Kiss1
Kiss1r
Kit
Kitlg
Kiz
Kiz-as1
Kl
Klc1
Klc2
Klc3
Klc4
Klf1
Klf10
Klf11
Klf12
Klf13
Klf15
Klf16
Klf2
Klf2p1
Klf2p2
Klf3
Klf3-as1
Klf4
Klf5
Klf6
Klf7
Klf7-it1
Klf7p1
Klf8
Klf8p1
Klhdc1
Klhdc10
Klhdc2
Klhdc3
Klhdc4
Klhdc7a
Klhdc7b
Klhdc8a
Klhdc8b
Klhdc9
Klhl1
Klhl10
Klhl12
Klhl13
Klhl14
Klhl15
Klhl17
Klhl18
Klhl2
Klhl20
Klhl21
Klhl22
Klhl23
Klhl24
Klhl25
Klhl26
Klhl28
Klhl29
Klhl3
Klhl30-as1
Klhl31
Klhl32
Klhl33
Klhl35
Klhl36
Klhl38
Klhl4
Klhl40
Klhl41
Klhl42
Klhl5
Klhl6
Klhl7
Klhl7-dt
Klhl8
Klk1
Klk11
Klk12
Klk13
Klk15
Klk2
Klk3
Klk4
Klk5
Klk7
Klk8
Klk9
Klkb1
Klkp1
Klrb1
Klrc1
Klrc2
Klrc3
Klrc4-klrk1
Klrd1
Klrg1
Klrg2
Klrk1
Kmo
Kmt2a
Kmt2b
Kmt2c
Kmt2d
Kmt2e
Kmt2e-as1
Kmt5a
Kmt5ap1
Kmt5b
Kmt5c
Kncn
Kndc1
Kng1
Knl1
Knop1p2
Knop1p3
Knop1p4
Knstrn
Kntc1
Kpna1
Kpna2
Kpna2p1
Kpna2p3
Kpna4
Kpna5
Kpna6
Kpnb1
Kptn
Kras
Krasp1
Krba1
Krba2
Krbox1
Krbox4
Kremen1
Kremen2
Kri1
Krit1
Krr1
Krr1p1
Krt10
Krt12
Krt125p
Krt126p
Krt127p
Krt13
Krt14
Krt15
Krt16
Krt16p1
Krt16p2
Krt16p3
Krt16p4
Krt16p5
Krt16p6
Krt17
Krt17p3
Krt17p7
Krt17p8
Krt18
Krt18p1
Krt18p11
Krt18p12
Krt18p13
Krt18p14
Krt18p16
Krt18p17
Krt18p19
Krt18p2
Krt18p20
Krt18p23
Krt18p24
Krt18p27
Krt18p29
Krt18p3
Krt18p31
Krt18p34
Krt18p35
Krt18p36
Krt18p37
Krt18p38
Krt18p39
Krt18p40
Krt18p41
Krt18p42
Krt18p43
Krt18p47
Krt18p5
Krt18p50
Krt18p51
Krt18p52
Krt18p54
Krt18p55
Krt18p56
Krt18p57
Krt18p58
Krt18p59
Krt18p6
Krt18p61
Krt18p63
Krt18p65
Krt18p66
Krt18p9
Krt19
Krt19p2
Krt19p3
Krt19p4
Krt19p6
Krt2
Krt222
Krt223p
Krt23
Krt27
Krt28
Krt36
Krt37
Krt38
Krt39
Krt4
Krt41p
Krt42p
Krt43p
Krt5
Krt6a
Krt6c
Krt7
Krt71
Krt72
Krt73
Krt73-as1
Krt74
Krt77
Krt78
Krt79
Krt7-as
Krt8
Krt80
Krt81
Krt82
Krt83
Krt84
Krt85
Krt86
Krt87p
Krt89p
Krt8p1
Krt8p10
Krt8p11
Krt8p12
Krt8p13
Krt8p14
Krt8p15
Krt8p18
Krt8p2
Krt8p22
Krt8p23
Krt8p25
Krt8p26
Krt8p28
Krt8p29
Krt8p3
Krt8p30
Krt8p31
Krt8p32
Krt8p34
Krt8p35
Krt8p36
Krt8p39
Krt8p4
Krt8p40
Krt8p41
Krt8p42
Krt8p43
Krt8p44
Krt8p47
Krt8p48
Krt8p49
Krt8p50
Krt8p51
Krt8p6
Krt8p7
Krt90p
Krtap10-1
Krtap10-10
Krtap10-12
Krtap10-13p
Krtap10-2
Krtap10-5
Krtap10-6
Krtap10-7
Krtap10-9
Krtap12-3
Krtap12-6p
Krtap13-3
Krtap13-5p
Krtap1-4
Krtap15-1
Krtap19-11p
Krtap19-8
Krtap20-2
Krtap2-1
Krtap2-2
Krtap22-1
Krtap23-1
Krtap25-1
Krtap2-5p
Krtap3-1
Krtap3-3
Krtap3-4p
Krtap4-1
Krtap4-16
Krtap4-2
Krtap4-7
Krtap4-8
Krtap5-10
Krtap5-11
Krtap5-14p
Krtap5-2
Krtap5-4
Krtap5-5
Krtap5-8
Krtap5-9
Krtap5-as1
Krtap6-3
Krtap7-1
Krtap8-2p
Krtap9-1
Krtap9-10p
Krtap9-12p
Krtap9-2
Krtap9-6
Krtap9-8
Krtap9-9
Krtcap2
Krtcap3
Ksr1
Ksr1p1
Kti12
Ktn1
Ktn1-as1
Kxd1
Ky
Kyat1
Kyat3
Kynu
L1cam
L29074.1
L2hgdh
L3mbtl1
L3mbtl2
L3mbtl3
L3mbtl4
Lacc1
Lactb
Lactb2-as1
Lactbl1
Lad1
Lag3
Lage3
Lair1
Lair2
Lama1
Lama2
Lama3
Lama4
Lama5
Lama5-as1
Lamb1
Lamb2
Lamb3
Lamb4
Lamc1
Lamc1-as1
Lamc2
Lamc3
Lamp1
Lamp2
Lamp3
Lamp5
Lamp5-as1
Lamtor1
Lamtor2
Lamtor4
Lamtor5-as1
Lancl1
Lancl1-as1
Lancl2
Lancl3
Lap3
Lap3p1
Laptm4b
Laptm4bp1
Laptm5
Large1
Large2
Large-as1
Large-it1
Larp1
Larp1b
Larp1bp1
Larp1bp2
Larp1bp3
Larp1p1
Larp4
Larp4b
Larp6
Larp7
Larp7p1
Larp7p3
Larp7p4
Lars
Lars2
Lars2-as1
Lasp1
Lat
Lat2
Lats1
Lats2
Lats2-as1
Lax1
Layn
Lbh
Lbhd1
Lbhd2
Lbr
Lbx1
Lbx1-as1
Lbx2
Lbx2-as1
Lca5
Lca5l
Lcat
Lce1b
Lce1c
Lce1e
Lce1f
Lce2b
Lce3a
Lce3c
Lce3e
Lce4a
Lcep1
Lcep2
Lcep4
Lck
Lclat1
Lcmt1
Lcn1
Lcn10
Lcn12
Lcn15
Lcn1p1
Lcn1p2
Lcn2
Lcn6
Lcn9
Lcnl1
Lcor
Lcorl
Lcp1
Lcp2
Lct
Lctl
Ldah
Ldb1
Ldb2
Ldb3
Ldha
Ldhal6a
Ldhal6b
Ldhal6cp
Ldhal6ep
Ldhap2
Ldhap7
Ldhb
Ldhbp1
Ldhbp3
Ldhc
Ldhd
Ldlr
Ldlrad1
Ldlrad2
Ldlrad3
Ldlrad4
Ldlrad4-as1
Ldlrap1
Leap2
Lect2
Lef1
Lef1-as1
Lefty1
Lefty2
Lekr1
Lemd1
Lemd1-as1
Lemd2
Lemd3
Lenep
Leng1
Leng8
Leng8-as1
Leo1
Lepr
Leprot
Leprotl1
Letm1
Letm1p2
Letm2
Letmd1
Leutx
Lexm
Lfng
Lgals1
Lgals12
Lgals13
Lgals14
Lgals16
Lgals2
Lgals3
Lgals3bp
Lgals4
Lgals7
Lgals8
Lgals9
Lgals9b
Lgals9c
Lgals9dp
Lgalsl
Lgi1
Lgi3
Lgi4
Lgmn
Lgr4
Lgr5
Lgr6
Lgsn
Lhb
Lhcgr
Lhfpl2
Lhfpl3
Lhfpl3-as1
Lhfpl3-as2
Lhfpl4
Lhfpl5
Lhfpl6
Lhpp
Lhx1
Lhx1-dt
Lhx2
Lhx4
Lhx5
Lhx5-as1
Lhx6
Lhx8
Lhx9
Lias
Lif
Lif-as1
Lifr
Lifr-as1
Lig1
Lig3
Lilra1
Lilra2
Lilra4
Lilra5
Lilra6
Lilrb1
Lilrb2
Lilrb3
Lilrb4
Lilrb5
Lilrp2
Lima1
Limch1
Limd1
Limd1-as1
Limd2
Lime1
Limk1
Limk2
Lims1
Lims1-as1
Lims2
Lin28a
Lin28ap2
Lin28b
Lin37
Lin52
Lin54
Lin7a
Lin7b
Lin9
Linc00028
Linc00029
Linc00032
Linc00092
Linc00102
Linc00111
Linc00112
Linc00113
Linc00114
Linc00115
Linc00159
Linc00160
Linc00161
Linc00163
Linc00165
Linc00167
Linc00173
Linc00174
Linc00184
Linc00189
Linc00200
Linc00205
Linc00207
Linc00208
Linc00211
Linc00222
Linc00226
Linc00229
Linc00235
Linc00237
Linc00240
Linc00242
Linc00243
Linc00244
Linc002481
Linc00251
Linc00254
Linc00265
Linc00269
Linc00271
Linc00272
Linc00278
Linc00283
Linc00284
Linc00293
Linc00299
Linc00301
Linc00303
Linc00304
Linc00305
Linc00308
Linc00309
Linc00310
Linc00311
Linc00315
Linc00316
Linc00317
Linc00320
Linc00322
Linc00323
Linc00324
Linc00326
Linc00327
Linc00331
Linc00332
Linc00336
Linc00337
Linc00339
Linc00343
Linc00345
Linc00347
Linc00350
Linc00351
Linc00352
Linc00353
Linc00355
Linc00358
Linc00362
Linc00365
Linc00366
Linc00368
Linc00374
Linc00380
Linc00383
Linc00385
Linc00390
Linc00391
Linc00393
Linc00398
Linc00399
Linc00400
Linc00404
Linc00407
Linc00408
Linc00410
Linc00412
Linc00415
Linc00421
Linc00424
Linc00426
Linc00427
Linc00430
Linc00431
Linc00433
Linc00437
Linc00442
Linc00443
Linc00445
Linc00446
Linc00448
Linc00449
Linc00452
Linc00454
Linc00456
Linc00460
Linc00461
Linc00463
Linc00466
Linc00467
Linc00469
Linc00471
Linc00475
Linc00476
Linc00477
Linc00479
Linc00482
Linc00484
Linc00485
Linc00486
Linc00488
Linc00492
Linc00494
Linc00498
Linc00499
Linc00501
Linc00507
Linc00511
Linc00513
Linc00517
Linc00518
Linc00519
Linc00520
Linc00523
Linc00524
Linc00525
Linc00528
Linc00529
Linc00533
Linc00534
Linc00535
Linc00536
Linc00539
Linc00544
Linc00545
Linc00551
Linc00552
Linc00555
Linc00556
Linc00557
Linc00558
Linc00563
Linc00565
Linc00567
Linc00574
Linc00578
Linc00581
Linc00582
Linc00588
Linc00589
Linc00592
Linc00598
Linc00599
Linc00602
Linc00604
Linc00605
Linc00606
Linc00607
Linc00608
Linc00609
Linc00613
Linc00616
Linc00618
Linc00620
Linc00621
Linc00624
Linc00626
Linc00628
Linc00629
Linc00630
Linc00632
Linc00634
Linc00635
Linc00636
Linc00637
Linc00638
Linc00639
Linc00642
Linc00643
Linc00648
Linc00649
Linc00653
Linc00656
Linc00658
Linc00659
Linc00661
Linc00662
Linc00663
Linc00664
Linc00665
Linc00667
Linc00668
Linc00670
Linc00671
Linc00672
Linc00674
Linc00676
Linc00677
Linc00682
Linc00683
Linc00685
Linc00686
Linc00689
Linc00690
Linc00691
Linc00692
Linc00698
Linc00700
Linc00701
Linc00702
Linc00703
Linc00705
Linc00707
Linc00709
Linc00710
Linc00824
Linc00837
Linc00839
Linc00840
Linc00841
Linc00842
Linc00846
Linc00847
Linc00850
Linc00853
Linc00856
Linc00857
Linc00861
Linc00862
Linc00863
Linc00866
Linc00869
Linc00870
Linc00871
Linc00877
Linc00879
Linc00881
Linc00884
Linc00885
Linc00886
Linc00887
Linc00888
Linc00893
Linc00894
Linc00896
Linc00898
Linc00899
Linc00900
Linc00903
Linc00905
Linc00906
Linc00907
Linc00910
Linc00919
Linc00920
Linc00921
Linc00923
Linc00924
Linc00926
Linc00927
Linc00928
Linc00929
Linc00933
Linc00934
Linc00940
Linc00941
Linc00943
Linc00944
Linc00951
Linc00954
Linc00957
Linc00958
Linc00960
Linc00963
Linc00964
Linc00968
Linc00970
Linc00971
Linc00972
Linc00973
Linc00974
Linc00982
Linc00992
Linc00993
Linc00994
Linc00996
Linc00997
Linc01001
Linc01002
Linc01003
Linc01004
Linc01005
Linc01006
Linc01007
Linc01010
Linc01011
Linc01013
Linc01014
Linc01015
Linc01018
Linc01019
Linc01020
Linc01023
Linc01029
Linc01033
Linc01035
Linc01038
Linc01039
Linc01040
Linc01044
Linc01046
Linc01050
Linc01052
Linc01053
Linc01055
Linc01056
Linc01058
Linc01060
Linc01063
Linc01065
Linc01067
Linc01069
Linc01074
Linc01075
Linc01076
Linc01077
Linc01079
Linc01081
Linc01082
Linc01085
Linc01087
Linc01088
Linc01089
Linc01091
Linc01094
Linc01095
Linc01096
Linc01097
Linc01098
Linc01099
Linc01100
Linc01101
Linc01102
Linc01104
Linc01107
Linc01108
Linc01109
Linc01114
Linc01115
Linc01117
Linc01118
Linc01119
Linc01120
Linc01121
Linc01122
Linc01124
Linc01126
Linc01127
Linc01128
Linc01132
Linc01133
Linc01134
Linc01135
Linc01136
Linc01137
Linc01138
Linc01140
Linc01141
Linc01142
Linc01143
Linc01144
Linc01146
Linc01148
Linc01149
Linc01150
Linc01152
Linc01154
Linc01159
Linc01160
Linc01162
Linc01163
Linc01164
Linc01165
Linc01166
Linc01167
Linc01168
Linc01169
Linc01170
Linc01173
Linc01177
Linc01180
Linc01181
Linc01182
Linc01184
Linc01185
Linc01186
Linc01187
Linc01191
Linc01192
Linc01193
Linc01194
Linc01197
Linc01198
Linc01201
Linc01202
Linc01203
Linc01204
Linc01205
Linc01206
Linc01208
Linc01210
Linc01213
Linc01215
Linc01218
Linc01220
Linc01222
Linc01224
Linc01225
Linc01226
Linc01227
Linc01229
Linc01230
Linc01231
Linc01233
Linc01237
Linc01238
Linc01239
Linc01241
Linc01242
Linc01249
Linc01250
Linc01251
Linc01252
Linc01254
Linc01255
Linc01256
Linc01257
Linc01258
Linc01259
Linc01260
Linc01262
Linc01264
Linc01266
Linc01267
Linc01268
Linc01269
Linc01270
Linc01271
Linc01273
Linc01275
Linc01276
Linc01278
Linc01280
Linc01284
Linc01285
Linc01287
Linc01289
Linc01290
Linc01291
Linc01293
Linc01297
Linc01298
Linc01300
Linc01301
Linc01303
Linc01304
Linc01305
Linc01307
Linc01310
Linc01311
Linc01312
Linc01315
Linc01318
Linc01320
Linc01322
Linc01327
Linc01332
Linc01333
Linc01338
Linc01339
Linc01341
Linc01342
Linc01343
Linc01345
Linc01346
Linc01347
Linc01348
Linc01351
Linc01352
Linc01353
Linc01355
Linc01356
Linc01357
Linc01358
Linc01363
Linc01365
Linc01366
Linc01374
Linc01375
Linc01376
Linc01381
Linc01385
Linc01386
Linc01387
Linc01389
Linc01391
Linc01393
Linc01396
Linc01398
Linc01399
Linc01405
Linc01410
Linc01411
Linc01412
Linc01414
Linc01415
Linc01416
Linc01419
Linc01422
Linc01424
Linc01425
Linc01426
Linc01427
Linc01429
Linc01431
Linc01432
Linc01433
Linc01435
Linc01436
Linc01438
Linc01440
Linc01443
Linc01444
Linc01445
Linc01447
Linc01448
Linc01450
Linc01456
Linc01460
Linc01465
Linc01471
Linc01474
Linc01478
Linc01479
Linc01480
Linc01482
Linc01483
Linc01484
Linc01485
Linc01487
Linc01488
Linc01489
Linc01490
Linc01491
Linc01493
Linc01494
Linc01497
Linc01498
Linc01500
Linc01501
Linc01502
Linc01503
Linc01504
Linc01505
Linc01506
Linc01507
Linc01508
Linc01509
Linc01510
Linc01511
Linc01514
Linc01515
Linc01516
Linc01517
Linc01518
Linc01521
Linc01522
Linc01523
Linc01524
Linc01529
Linc01531
Linc01533
Linc01535
Linc01538
Linc01539
Linc01543
Linc01545
Linc01546
Linc01547
Linc01549
Linc01550
Linc01551
Linc01553
Linc01554
Linc01556
Linc01558
Linc01559
Linc01560
Linc01564
Linc01565
Linc01568
Linc01569
Linc01570
Linc01571
Linc01572
Linc01574
Linc01578
Linc01579
Linc01580
Linc01581
Linc01582
Linc01584
Linc01585
Linc01586
Linc01587
Linc01588
Linc01589
Linc01591
Linc01592
Linc01593
Linc01594
Linc01595
Linc01596
Linc01600
Linc01602
Linc01605
Linc01606
Linc01607
Linc01609
Linc01612
Linc01613
Linc01615
Linc01616
Linc01618
Linc01619
Linc01620
Linc01623
Linc01624
Linc01625
Linc01627
Linc01629
Linc01630
Linc01633
Linc01634
Linc01635
Linc01637
Linc01638
Linc01639
Linc01644
Linc01645
Linc01646
Linc01655
Linc01657
Linc01659
Linc01661
Linc01664
Linc01665
Linc01666
Linc01667
Linc01668
Linc01675
Linc01676
Linc01677
Linc01678
Linc01679
Linc01681
Linc01683
Linc01684
Linc01685
Linc01686
Linc01687
Linc01688
Linc01689
Linc01690
Linc01691
Linc01692
Linc01693
Linc01694
Linc01695
Linc01696
Linc01697
Linc01698
Linc01700
Linc01703
Linc01704
Linc01706
Linc01711
Linc01714
Linc01715
Linc01716
Linc01717
Linc01718
Linc01719
Linc01722
Linc01724
Linc01725
Linc01726
Linc01727
Linc01730
Linc01731
Linc01736
Linc01737
Linc01738
Linc01739
Linc01740
Linc01742
Linc01743
Linc01744
Linc01745
Linc01746
Linc01747
Linc01748
Linc01749
Linc01750
Linc01753
Linc01754
Linc01755
Linc01756
Linc01757
Linc01760
Linc01762
Linc01763
Linc01764
Linc01765
Linc01767
Linc01768
Linc01770
Linc01771
Linc01775
Linc01778
Linc01780
Linc01781
Linc01783
Linc01784
Linc01786
Linc01787
Linc01788
Linc01792
Linc01793
Linc01794
Linc01795
Linc01796
Linc01797
Linc01798
Linc01800
Linc01802
Linc01804
Linc01805
Linc01806
Linc01810
Linc01813
Linc01814
Linc01815
Linc01816
Linc01817
Linc01818
Linc01819
Linc01821
Linc01823
Linc01825
Linc01827
Linc01828
Linc01829
Linc01831
Linc01833
Linc01834
Linc01836
Linc01837
Linc01838
Linc01839
Linc01840
Linc01841
Linc01842
Linc01843
Linc01844
Linc01845
Linc01847
Linc01849
Linc01855
Linc01856
Linc01857
Linc01859
Linc01862
Linc01863
Linc01864
Linc01865
Linc01867
Linc01869
Linc01870
Linc01871
Linc01873
Linc01874
Linc01875
Linc01876
Linc01877
Linc01878
Linc01879
Linc01881
Linc01883
Linc01884
Linc01886
Linc01887
Linc01888
Linc01889
Linc01890
Linc01892
Linc01893
Linc01894
Linc01895
Linc01896
Linc01897
Linc01898
Linc01899
Linc01900
Linc01901
Linc01902
Linc01903
Linc01905
Linc01907
Linc01909
Linc01910
Linc01912
Linc01913
Linc01914
Linc01915
Linc01917
Linc01918
Linc01919
Linc01922
Linc01923
Linc01924
Linc01925
Linc01926
Linc01927
Linc01928
Linc01931
Linc01932
Linc01933
Linc01934
Linc01935
Linc01937
Linc01939
Linc01940
Linc01941
Linc01942
Linc01943
Linc01944
Linc01946
Linc01948
Linc01949
Linc01952
Linc01953
Linc01954
Linc01956
Linc01957
Linc01958
Linc01959
Linc01960
Linc01962
Linc01963
Linc01965
Linc01966
Linc01967
Linc01968
Linc01970
Linc01971
Linc01974
Linc01975
Linc01976
Linc01977
Linc01978
Linc01979
Linc01982
Linc01983
Linc01986
Linc01988
Linc01989
Linc01990
Linc01991
Linc01997
Linc01998
Linc01999
Linc02000
Linc02001
Linc02002
Linc02004
Linc02006
Linc02008
Linc02009
Linc02010
Linc02011
Linc02012
Linc02013
Linc02014
Linc02015
Linc02018
Linc02020
Linc02021
Linc02022
Linc02023
Linc02026
Linc02028
Linc02029
Linc02031
Linc02032
Linc02034
Linc02036
Linc02037
Linc02038
Linc02041
Linc02042
Linc02043
Linc02045
Linc02046
Linc02047
Linc02051
Linc02053
Linc02054
Linc02055
Linc02056
Linc02057
Linc02058
Linc02060
Linc02061
Linc02062
Linc02063
Linc02064
Linc02067
Linc02068
Linc02071
Linc02073
Linc02074
Linc02076
Linc02078
Linc02082
Linc02084
Linc02085
Linc02086
Linc02088
Linc02090
Linc02092
Linc02094
Linc02096
Linc02098
Linc02099
Linc02100
Linc02102
Linc02103
Linc02104
Linc02106
Linc02109
Linc02116
Linc02117
Linc02118
Linc02119
Linc02121
Linc02124
Linc02125
Linc02126
Linc02127
Linc02128
Linc02129
Linc02131
Linc02132
Linc02133
Linc02135
Linc02136
Linc02137
Linc02138
Linc02139
Linc02141
Linc02142
Linc02143
Linc02144
Linc02145
Linc02147
Linc02148
Linc02149
Linc02151
Linc02154
Linc02156
Linc02157
Linc02158
Linc02167
Linc02168
Linc02169
Linc02171
Linc02172
Linc02173
Linc02175
Linc02179
Linc02180
Linc02181
Linc02182
Linc02185
Linc02186
Linc02188
Linc02189
Linc02191
Linc02193
Linc02196
Linc02199
Linc02200
Linc02201
Linc02202
Linc02203
Linc02204
Linc02206
Linc02207
Linc02208
Linc02210
Linc02210-crhr1
Linc02211
Linc02212
Linc02213
Linc02214
Linc02217
Linc02218
Linc02219
Linc02221
Linc02222
Linc02223
Linc02224
Linc02225
Linc02226
Linc02228
Linc02232
Linc02234
Linc02235
Linc02236
Linc02237
Linc02238
Linc02239
Linc02240
Linc02241
Linc02245
Linc02246
Linc02247
Linc02248
Linc02249
Linc02251
Linc02252
Linc02253
Linc02255
Linc02256
Linc02257
Linc02258
Linc02259
Linc02261
Linc02262
Linc02265
Linc02268
Linc02273
Linc02274
Linc02276
Linc02278
Linc02280
Linc02283
Linc02285
Linc02286
Linc02288
Linc02289
Linc02290
Linc02293
Linc02296
Linc02298
Linc02304
Linc02307
Linc02308
Linc02309
Linc02311
Linc02312
Linc02313
Linc02316
Linc02317
Linc02318
Linc02320
Linc02321
Linc02322
Linc02323
Linc02324
Linc02325
Linc02327
Linc02328
Linc02330
Linc02331
Linc02332
Linc02334
Linc02337
Linc02338
Linc02340
Linc02341
Linc02343
Linc02345
Linc02346
Linc02347
Linc02348
Linc02349
Linc02351
Linc02352
Linc02353
Linc02354
Linc02355
Linc02356
Linc02357
Linc02361
Linc02362
Linc02363
Linc02365
Linc02366
Linc02367
Linc02369
Linc02370
Linc02371
Linc02372
Linc02376
Linc02377
Linc02380
Linc02381
Linc02382
Linc02383
Linc02384
Linc02386
Linc02387
Linc02388
Linc02389
Linc02390
Linc02392
Linc02394
Linc02395
Linc02396
Linc02397
Linc02404
Linc02405
Linc02408
Linc02410
Linc02411
Linc02412
Linc02413
Linc02417
Linc02418
Linc02419
Linc02422
Linc02423
Linc02425
Linc02426
Linc02427
Linc02429
Linc02431
Linc02432
Linc02433
Linc02434
Linc02435
Linc02437
Linc02438
Linc02444
Linc02447
Linc02449
Linc02453
Linc02454
Linc02455
Linc02456
Linc02457
Linc02461
Linc02465
Linc02468
Linc02470
Linc02471
Linc02472
Linc02473
Linc02475
Linc02476
Linc02478
Linc02482
Linc02484
Linc02485
Linc02487
Linc02489
Linc02490
Linc02493
Linc02494
Linc02495
Linc02498
Linc02502
Linc02503
Linc02505
Linc02506
Linc02510
Linc02511
Linc02513
Linc02517
Linc02518
Linc02519
Linc02521
Linc02523
Linc02525
Linc02526
Linc02528
Linc02530
Linc02532
Linc02533
Linc02536
Linc02537
Linc02539
Linc02540
Linc02541
Linc02542
Linc02543
Linc02544
Linc02545
Linc02546
Linc02547
Linc02548
Linc02549
Linc02550
Linc02552
Linc02553
Linc02556
Linc02557
Linc02558
Linc02559
Linc02562
Linc02563
Linc02564
Linc02569
Linc02570
Linc02571
Linc02573
Linc02574
Linc02575
Linc02576
Linc02577
Linc02579
Linc02580
Linc02583
Linc02585
Linc02586
Linc02587
Linc02588
Linc02590
Linc02593
Linc02594
Linc02599
Linc02601
Linc02604
Linc02606
Linc02607
Linc02609
Linc02610
Linc02611
Linc02612
Linc02613
Linc02614
Linc02615
Linc02616
Linc02617
Linc02618
Linc02620
Linc02621
Linc02623
Linc02624
Linc02625
Linc02626
Linc02631
Linc02633
Linc02634
Linc02635
Linc02640
Linc02642
Linc02644
Linc02646
Linc02647
Linc02649
Linc02650
Linc02651
Linc02652
Linc02656
Linc02657
Linc02658
Linc02659
Linc02661
Linc02664
Linc02666
Linc02668
Linc02669
Linc02670
Linc02672
Linc02673
Linc02674
Linc2194
Linc-pint
Linc-ror
Lingo1
Lingo1-as1
Lingo1-as2
Lingo3
Linp1
Lins1
Lipa
Lipc
Lipc-as1
Lipe
Lipe-as1
Lipf
Lipg
Liph
Lipi
Lipj
Lipm
Lipn
Lipt1
Litaf
Livar
Lix1
Lix1-as1
Lix1l-as1
Lkaaear1
Llcfc1
Llgl1
Llgl2
Llph-dt
Llphp1
Llphp2
Lman1
Lman1l
Lman2
Lman2l
Lmbr1
Lmbr1l
Lmbrd1
Lmbrd2
Lmcd1
Lmcd1-as1
Lmf1
Lmf2
Lmln
Lmln2
Lmln-as1
Lmna
Lmnb1
Lmnb1-dt
Lmnb2
Lmntd1
Lmntd2
Lmo1
Lmo2
Lmo3
Lmo4
Lmo7
Lmo7-as1
Lmo7dn
Lmo7dn-it1
Lmod1
Lmod3
Lmtk2
Lmx1b
Lncarod
Lncarsr
Lncnef
Lncoc1
Lncog
Lncpress1
Lncsrlr
Lnctam34a
Lnp1
Lnpep
Lnpk
Lnx1
Lnx1-as1
Lnx1-as2
Lnx2
Loh12cr2
Lonp1
Lonp2
Lonrf1
Lonrf2
Lonrf2p1
Lonrf3
Lox
Loxhd1
Loxl1
Loxl1-as1
Loxl2
Loxl3
Lpa
Lpal2
Lpar1
Lpar2
Lpar3
Lpar4
Lpar5
Lpcat1
Lpcat2
Lpcat2bp
Lpcat3
Lpcat4
Lpgat1
Lpgat1-as1
Lpin1
Lpin2
Lpin3
Lpl
Lpo
Lpp
Lpp-as2
Lpxn
Lrat
Lrba
Lrch1
Lrch3
Lrch4
Lrcol1
Lrfn1
Lrfn2
Lrfn3
Lrfn4
Lrfn5
Lrg1
Lrguk
Lrig1
Lrig2
Lrig3
Lrit1
Lrit2
Lrit3
Lrmda
Lrmp
Lrp1
Lrp10
Lrp11
Lrp12
Lrp1-as
Lrp1b
Lrp2
Lrp3
Lrp4
Lrp4-as1
Lrp5
Lrp5l
Lrp6
Lrp8
Lrpap1
Lrpprc
Lrr1
Lrrc1
Lrrc14
Lrrc15
Lrrc17
Lrrc18
Lrrc19
Lrrc2
Lrrc23
Lrrc24
Lrrc25
Lrrc26
Lrrc27
Lrrc28
Lrrc29
Lrrc2-as1
Lrrc30
Lrrc32
Lrrc34
Lrrc34p1
Lrrc34p2
Lrrc36
Lrrc37a
Lrrc37a11p
Lrrc37a12p
Lrrc37a13p
Lrrc37a16p
Lrrc37a17p
Lrrc37a3
Lrrc37a4p
Lrrc37a5p
Lrrc37a6p
Lrrc37a7p
Lrrc37a9p
Lrrc37b
Lrrc39
Lrrc3b
Lrrc3-dt
Lrrc4
Lrrc42
Lrrc43
Lrrc45
Lrrc46
Lrrc47
Lrrc49
Lrrc4b
Lrrc4c
Lrrc52
Lrrc52-as1
Lrrc53
Lrrc57
Lrrc59
Lrrc61
Lrrc63
Lrrc66
Lrrc69
Lrrc6p1
Lrrc7
Lrrc71
Lrrc72
Lrrc73
Lrrc74b
Lrrc75a
Lrrc75b
Lrrc77p
Lrrc8a
Lrrc8b
Lrrc8c
Lrrc8c-dt
Lrrc8d
Lrrc8e
Lrrc9
Lrrcc1
Lrrd1
Lrrfip1
Lrrfip1p1
Lrrfip2
Lrriq1
Lrriq3
Lrriq4
Lrrk1
Lrrk2
Lrrn1
Lrrn2
Lrrn3
Lrrtm1
Lrrtm2
Lrrtm4
Lrsam1
Lrtm1
Lrtm2
Lrtomt
Lrwd1
Lsamp
Lsg1
Lsinct5
Lsm10
Lsm12
Lsm14a
Lsm14b
Lsm2
Lsm3p5
Lsm4
Lsm6
Lsm7
Lsm8
Lsmem1
Lsp1
Lsp1p2
Lsp1p3
Lsp1p4
Lsr
Lss
Lst1
Lta
Lta4h
Ltb
Ltb4r
Ltb4r2
Ltbp1
Ltbp2
Ltbp3
Ltbp4
Ltbr
Ltc4s
Ltf
Ltk
Ltn1
Lto1
Luadt1
Luc7l
Luc7l2
Luc7l3
Lucat1
Lurap1l
Lurap1l-as1
Luzp2
Luzp6
Lvrn
Lxn
Ly6d
Ly6e
Ly6e-dt
Ly6g5b
Ly6g5c
Ly6g6c
Ly6g6d
Ly6g6e
Ly6g6f
Ly6g6f-ly6g6d
Ly6h
Ly6k
Ly6l
Ly75
Ly86
Ly86-as1
Ly9
Ly96
Lyg2
Lyl1
Lyn
Lynx1
Lynx1-slurp2
Lypd1
Lypd3
Lypd4
Lypd5
Lypd6
Lypd6b
Lypd9p
Lypla1
Lypla1p1
Lypla2
Lypla2p1
Lyplal1
Lyplal1-as1
Lyrm1
Lyrm2
Lyrm4
Lyrm7
Lyrm9
Lysmd1
Lysmd2
Lysmd3
Lysmd4
Lyst
Lyve1
Lyz
Lyzl1
Lyzl2
Lzic
Lztfl1
Lztr1
Lzts1
Lzts1-as1
Lzts2
M1ap
M6pr
Maats1
Mab21l3
Macc1
Macc1-as1
Macf1
Maco1
Macoris
Macrod1
Macrod2
Macrod2-as1
Macrod2-it1
Mad1l1
Mad2l1bp
Mad2l2
Madcam1
Madd
Maea
Mael
Maf
Maf1
Mafa
Maff
Mafg
Mafg-dt
Mafk
Maftrr
Mag
Magea4-as1
Magea8
Mageb1
Mageb10
Mageb6
Mageb6b
Magec3
Maged1
Maged2
Magee1
Magee2
Magef1
Mageh1
Magel2
Magi1
Magi1-it1
Magi2
Magi2-as1
Magi2-as3
Magi3
Magix
Magoh3p
Magohb
Maip1
Majin
Mak
Mak16
Mal
Mal2
Mal2-as1
Malat1
Malinc1
Malrd1
Malsu1
Malt1
Mamdc2
Mamdc2-as1
Mamdc4
Maml1
Maml3
Mamld1
Mamstr
Man1a2
Man1b1
Man1b1-dt
Man1c1
Man2a1
Man2a2
Man2b1
Man2b2
Man2c1
Manba
Manbal
Mancr
Manea
Maneal
Manf
Mansc1
Maoa
Map1a
Map1b
Map1lc3a
Map1lc3b
Map1lc3b2
Map1lc3c
Map1s
Map2
Map2k1
Map2k1p1
Map2k2
Map2k3
Map2k4
Map2k5
Map2k6
Map2k7
Map3k10
Map3k11
Map3k12
Map3k13
Map3k14
Map3k14-as1
Map3k15
Map3k19
Map3k2
Map3k20
Map3k20-as1
Map3k21
Map3k2-dt
Map3k3
Map3k4
Map3k5
Map3k6
Map3k7cl
Map3k8
Map3k9
Map4
Map4k1
Map4k2
Map4k3
Map4k3-dt
Map4k4
Map4k5
Map6
Map6d1
Map7
Map7d1
Map7d3
Map9
Mapk1
Mapk10
Mapk11
Mapk12
Mapk13
Mapk14
Mapk15
Mapk1ip1l
Mapk3
Mapk4
Mapk6
Mapk6p1
Mapk6p2
Mapk6p3
Mapk6p5
Mapk6p6
Mapk7
Mapk8
Mapk8ip1
Mapk8ip2
Mapk8ip3
Mapk9
Mapkap1
Mapkapk2
Mapkapk3
Mapkapk5
Mapkbp1
Mapre1p3
Mapre2
Mapre3
Mapt
Mapt-as1
Mapt-it1
Marc1
Marc2
March1
March10
March11
March2
March3
March5
March6
March7
March8
March9
Marcksl1p1
Marco
Marcol
Marf1
Mark1
Mark2
Mark2p15
Mark2p16
Mark2p17
Mark2p4
Mark2p5
Mark2p6
Mark2p8
Mark2p9
Mark3
Mark3p3
Mark4
Mars
Mars2
Marveld1
Marveld2
Marveld3
Mas1
Masp1
Masp2
Mast1
Mast2
Mast3
Mast4
Mastl
Mat1a
Mat2a
Mat2b
Matk
Matn1
Matn1-as1
Matn2
Matn3
Matn4
Matr3
Mau2
Mavs
Max
Maz
Mb
Mbd1
Mbd2
Mbd3
Mbd3l1
Mbd4
Mbd5
Mbd6
Mbip
Mbl3p
Mblac1
Mblac2
Mbnl1
Mbnl1-as1
Mbnl2
Mbnl3
Mboat1
Mboat2
Mboat7
Mbp
Mbtd1
Mbtps1
Mbtps2
Mc1r
Mc2r
Mc3r
Mc4r
Mc5r
Mcat
Mcc
Mccc2
Mccd1p2
Mcemp1
Mcf2
Mcf2l
Mcf2l2
Mcfd2
Mcfd2p1
Mchr1
Mchr2-as1
Mcidas
Mcl1
Mcm10
Mcm2
Mcm3
Mcm3ap
Mcm3ap-as1
Mcm4
Mcm5
Mcm6
Mcm7
Mcm8
Mcm8-as1
Mcm9
Mcmbp
Mcmdc2
Mcoln1
Mcoln2
Mcoln3
Mcph1
Mcph1-as1
Mcrip1
Mcrip2
Mcrip2p1
Mcrip2p2
Mcrs1
Mctp1
Mctp2
Mcts1
Mcts2p
Mcu
Mcub
Mcur1
Mcur1p2
Mdc1
Mdfi
Mdfic
Mdfic2
Mdga1
Mdga2
Mdh1
Mdh1b
Mdh2
Mdk
Mdm1
Mdm2
Mdm4
Mdn1
Mdp1
Mds2
Me2
Me3
Mea1
Meaf6p1
Meak7
Mecom
Mecp2
Mecr
Med1
Med10
Med11
Med12
Med12l
Med13
Med13l
Med14
Med14os
Med15
Med15p3
Med15p6
Med15p7
Med15p9
Med16
Med17
Med18
Med19
Med20
Med21
Med22
Med23
Med24
Med25
Med26
Med27
Med28
Med28p1
Med28p3
Med28p4
Med28p5
Med28p8
Med29
Med30
Med31
Med4
Med4-as1
Med6
Med8
Med9
Medag
Mef2a
Mef2ap1
Mef2b
Mef2bnbp1
Mef2c
Mef2c-as1
Mef2c-as2
Mef2d
Mefv
Meg3
Meg8
Meg9
Megf10
Megf11
Megf6
Megf8
Mei1
Mei4
Meig1
Meikin
Meiob
Meioc
Meis1
Meis1-as2
Meis1-as3
Meis2
Meis3
Meis3p1
Meis3p2
Melk
Meltf
Meltf-as1
Memo1
Memo1p1
Memo1p4
Men1
Meox1
Mep1a
Mep1ap4
Mepce
Mertk
Mesd
Mesp1
Mesp2
Mest
Mestit1
Mestp3
Mestp4
Met
Metap1
Metap1d
Metap2
Metrn
Metrnl
Mettl1
Mettl11b
Mettl14
Mettl14-dt
Mettl15
Mettl15p1
Mettl16
Mettl17
Mettl18
Mettl21a
Mettl22
Mettl23
Mettl25
Mettl26
Mettl27
Mettl2a
Mettl2b
Mettl3
Mettl4
Mettl5
Mettl6
Mettl7a
Mettl7ap1
Mettl7b
Mettl8
Mettl9
Mex3a
Mex3d
Mfap2
Mfap3
Mfap3l
Mfap4
Mfap5
Mff
Mfge8
Mfn1
Mfn2
Mfng
Mfrp
Mfsd1
Mfsd10
Mfsd11
Mfsd12
Mfsd13a
Mfsd14a
Mfsd14b
Mfsd14c
Mfsd1p1
Mfsd2a
Mfsd2b
Mfsd3
Mfsd4a
Mfsd4b
Mfsd5
Mfsd6
Mfsd8
Mfsd9
Mga
Mgam
Mgam2
Mgat1
Mgat2
Mgat3
Mgat3-as1
Mgat4a
Mgat4b
Mgat4c
Mgat4d
Mgat4ep
Mgat5
Mgat5b
Mgll
Mgme1
Mgmt
Mgp
Mgrn1
Mgst1
Mgst2
Mgst3
Mhencr
Mia2
Mia3
Miat
Miatnb
Mib1
Mib2
Mica
Mical1
Mical2
Mical3
Micall1
Micall2
Micb
Micd
Micos10
Micos10-nbl1
Micos10p2
Micos13
Micu1
Micu2
Micu3
Mid1
Mid1ip1
Mid1ip1-as1
Mid2
Midn
Mief1
Mief2
Mien1
Mier1
Mier2
Mier3
Mif
Mif4gd
Mif-as1
Miga1
Miga2
Miip
Milr1
Mimt1
Minar1
Mincr
Mindy1
Mindy2
Mindy3
Mindy4
Mink1
Minpp1
Mios
Miox
Mioxp1
Mip
Mipep
Mipepp1
Mipepp3
Mipol1
Mir100hg
Mir101-2
Mir103a1
Mir103a2
Mir103b1
Mir103b2
Mir106b
Mir107
Mir10a
Mir10b
Mir1-1
Mir1178
Mir1180
Mir1181
Mir1182
Mir1183
Mir1185-1
Mir1193
Mir1197
Mir1199
Mir1-1hg
Mir1-1hg-as1
Mir1-2
Mir1203
Mir1204
Mir1205
Mir1206
Mir1207
Mir1208
Mir122
Mir1224
Mir1225
Mir1226
Mir1227
Mir1228
Mir1229
Mir1234
Mir1236
Mir1238
Mir124-1
Mir124-2hg
Mir1243
Mir124-3
Mir1244-1
Mir1245a
Mir1245b
Mir1246
Mir1247
Mir1248
Mir1249
Mir1250
Mir1251
Mir1252
Mir1255a
Mir1256
Mir1257
Mir1258
Mir125a
Mir125b1
Mir125b2
Mir126
Mir1260b
Mir1261
Mir1265
Mir1266
Mir1268a
Mir1268b
Mir1269a
Mir1269b
Mir127
Mir1271
Mir1272
Mir1275
Mir1276
Mir1277
Mir1281
Mir128-1
Mir1282
Mir128-2
Mir1285-1
Mir1285-2
Mir1286
Mir1287
Mir1289-1
Mir1290
Mir1291
Mir129-1
Mir1292
Mir129-2
Mir1293
Mir1299
Mir1302-1
Mir1302-10
Mir1302-5
Mir1302-7
Mir1302-8
Mir1305
Mir1306
Mir130a
Mir130b
Mir132
Mir1322
Mir1323
Mir133a1
Mir133a1hg
Mir133a2
Mir133b
Mir1343
Mir135a2
Mir135b
Mir136
Mir137
Mir137hg
Mir138-1
Mir139
Mir140
Mir141
Mir142
Mir143
Mir144
Mir145
Mir1468
Mir1469
Mir146a
Mir146b
Mir1470
Mir147a
Mir148a
Mir148b
Mir149
Mir150
Mir151a
Mir151b
Mir152
Mir153-1
Mir153-2
Mir1537
Mir1538
Mir1539
Mir154
Mir155
Mir155hg
Mir1587
Mir17
Mir17hg
Mir181a2
Mir181a2hg
Mir181c
Mir181d
Mir182
Mir1825
Mir1827
Mir183
Mir184
Mir185
Mir186
Mir188
Mir18a
Mir1908
Mir1909
Mir190b
Mir191
Mir1910
Mir1911
Mir1913
Mir1914
Mir1915
Mir192
Mir193a
Mir193b
Mir193bhg
Mir194-1
Mir194-2
Mir194-2hg
Mir195
Mir196a1
Mir196a2
Mir196b
Mir197
Mir1976
Mir198
Mir199a1
Mir199b
Mir19a
Mir19b1
Mir200a
Mir200b
Mir200c
Mir200chg
Mir202
Mir202hg
Mir203a
Mir203b
Mir205
Mir2052hg
Mir2054
Mir205hg
Mir206
Mir20a
Mir21
Mir210
Mir210hg
Mir211
Mir2110
Mir2114
Mir2116
Mir212
Mir214
Mir215
Mir216b
Mir217hg
Mir218-2
Mir219a1
Mir219a2
Mir219b
Mir22
Mir221
Mir222hg
Mir223
Mir224
Mir2276
Mir2277
Mir2278
Mir22hg
Mir2355
Mir23a
Mir23b
Mir24-1
Mir24-2
Mir2467
Mir25
Mir2682
Mir26a1
Mir26a2
Mir26b
Mir27a
Mir27b
Mir28
Mir2861
Mir2909
Mir296
Mir298
Mir29a
Mir29b1
Mir29b2
Mir29b2chg
Mir29c
Mir300
Mir301a
Mir301b
Mir3064
Mir3065
Mir3074
Mir30c1
Mir30c2
Mir30e
Mir31
Mir3120
Mir3121
Mir3123
Mir3124
Mir3125
Mir3128
Mir3129
Mir3130-1
Mir3130-2
Mir3131
Mir3134
Mir3137
Mir3139
Mir3141
Mir3142hg
Mir3143
Mir3145
Mir3147
Mir3148
Mir3150a
Mir3150b
Mir3150bhg
Mir3153
Mir3154
Mir3155a
Mir3155b
Mir3156-1
Mir3156-2
Mir3158-1
Mir3158-2
Mir3163
Mir3164
Mir3165
Mir3166
Mir3167
Mir3173
Mir3174
Mir3175
Mir3176
Mir3177
Mir3178
Mir3180-4
Mir3180-5
Mir3181
Mir3183
Mir3184
Mir3185
Mir3186
Mir3187
Mir3188
Mir3189
Mir3190
Mir3191
Mir3192
Mir3193
Mir3194
Mir3195
Mir3196
Mir3197
Mir3198-2
Mir3199-1
Mir3199-2
Mir31hg
Mir3201
Mir3202-1
Mir3202-2
Mir320a
Mir320b1
Mir320b2
Mir320c2
Mir323a
Mir323b
Mir324
Mir326
Mir328
Mir330
Mir331
Mir335
Mir338
Mir339
Mir33a
Mir33b
Mir340
Mir342
Mir345
Mir346
Mir34a
Mir34ahg
Mir34b
Mir34c
Mir3529
Mir3591
Mir3605
Mir3606
Mir3609
Mir3610
Mir3613
Mir3614
Mir3615
Mir3618
Mir3619
Mir362
Mir3620
Mir3621
Mir3622a
Mir3622b
Mir3646
Mir3649
Mir3650
Mir3651
Mir3652
Mir3655
Mir3657
Mir3658
Mir3659
Mir365a
Mir365b
Mir3660
Mir3661
Mir3662
Mir3663
Mir3664
Mir3665
Mir3666
Mir3667
Mir3677
Mir3678
Mir3680-1
Mir3681hg
Mir3684
Mir3686
Mir3689a
Mir3689b
Mir3689c
Mir3689d1
Mir369
Mir3690
Mir3692
Mir370
Mir3714
Mir371a
Mir371b
Mir372
Mir373
Mir375
Mir378a
Mir378b
Mir378c
Mir378d2
Mir378d2hg
Mir378e
Mir378g
Mir378h
Mir378i
Mir378j
Mir379
Mir380
Mir383
Mir3907
Mir3908
Mir3909
Mir3911
Mir3912
Mir3913-1
Mir3913-2
Mir3916
Mir3917
Mir3918
Mir3919
Mir3920
Mir3925
Mir3926-1
Mir3926-2
Mir3928
Mir3934
Mir3935
Mir3936
Mir3936hg
Mir3937
Mir3938
Mir3939
Mir3940
Mir3943
Mir3944
Mir3945
Mir3945hg
Mir3960
Mir3972
Mir3973
Mir3975
Mir409
Mir410
Mir412
Mir422a
Mir423
Mir424
Mir425
Mir4251
Mir4252
Mir4253
Mir4254
Mir4255
Mir4256
Mir4257
Mir4258
Mir4259
Mir4262
Mir4264
Mir4266
Mir4268
Mir4269
Mir4270
Mir4274
Mir4275
Mir4276
Mir4277
Mir4279
Mir4280
Mir4281
Mir4282
Mir4283-1
Mir4284
Mir4285
Mir4288
Mir4289
Mir429
Mir4290
Mir4291
Mir4292
Mir4294
Mir4295
Mir4296
Mir4300hg
Mir4302
Mir4304
Mir4307
Mir4308
Mir4309
Mir4313
Mir4314
Mir4318
Mir4319
Mir432
Mir4320
Mir4321
Mir4322
Mir4323
Mir4324
Mir4325
Mir4326
Mir4329
Mir4418
Mir4420
Mir4421
Mir4422hg
Mir4423
Mir4425
Mir4427
Mir4429
Mir4430
Mir4432
Mir4433a
Mir4433b
Mir4434
Mir4435-2hg
Mir4436a
Mir4437
Mir4439
Mir4441
Mir4442
Mir4443
Mir4444-1
Mir4446
Mir4448
Mir4449
Mir4450
Mir4453
Mir4453hg
Mir4455
Mir4456
Mir4458
Mir4458hg
Mir4460
Mir4462
Mir4464
Mir4465
Mir4466
Mir4467
Mir4469
Mir4470
Mir4471
Mir4472-1
Mir4472-2
Mir4473
Mir4476
Mir4477a
Mir4477b
Mir4478
Mir4479
Mir4480
Mir4482
Mir4483
Mir4484
Mir4486
Mir4487
Mir4488
Mir4489
Mir4490
Mir4491
Mir4492
Mir4493
Mir4496
Mir4497
Mir4498
Mir4499
Mir449a
Mir449b
Mir449c
Mir4500hg
Mir4502
Mir4505
Mir4506
Mir4508
Mir4509-1
Mir4510
Mir4513
Mir4514
Mir4515
Mir4516
Mir4517
Mir4519
Mir451a
Mir451b
Mir452
Mir4520-1
Mir4520-2
Mir4521
Mir4522
Mir4523
Mir4524a
Mir4524b
Mir4525
Mir4526
Mir4527
Mir4527hg
Mir4529
Mir4530
Mir4533
Mir4534
Mir4535
Mir4536-1
Mir4536-2
Mir4537
Mir4540
Mir455
Mir4632
Mir4633
Mir4634
Mir4635
Mir4638
Mir4639
Mir4640
Mir4641
Mir4642
Mir4643
Mir4645
Mir4647
Mir4648
Mir4649
Mir4651
Mir4652
Mir4655
Mir4656
Mir4658
Mir4659a
Mir4659b
Mir466
Mir4660
Mir4663
Mir4664
Mir4665
Mir4667
Mir4669
Mir4672
Mir4673
Mir4674
Mir4676
Mir4677
Mir4678
Mir4679-1
Mir4679-2
Mir4680
Mir4681
Mir4683
Mir4685
Mir4686
Mir4687
Mir4688
Mir4690
Mir4691
Mir4692
Mir4694
Mir4695
Mir4697
Mir4697hg
Mir4700
Mir4701
Mir4704
Mir4705
Mir4706
Mir4707
Mir4709
Mir4710
Mir4711
Mir4712
Mir4713hg
Mir4715
Mir4717
Mir4718
Mir4719
Mir4721
Mir4722
Mir4724
Mir4725
Mir4726
Mir4727
Mir4728
Mir4729
Mir4732
Mir4733
Mir4734
Mir4736
Mir4737
Mir4738
Mir4739
Mir4740
Mir4741
Mir4743
Mir4744
Mir4745
Mir4746
Mir4747
Mir4749
Mir4750
Mir4752
Mir4753
Mir4754
Mir4756
Mir4757
Mir4758
Mir4761
Mir4762
Mir4763
Mir4765
Mir4766
Mir4767
Mir4769
Mir4771-1
Mir4773-1
Mir4773-2
Mir4774
Mir4776-1
Mir4776-2
Mir4777
Mir4778
Mir4780
Mir4781
Mir4782
Mir4783
Mir4784
Mir4785
Mir4786
Mir4787
Mir4788
Mir4791
Mir4793
Mir4794
Mir4795
Mir4796
Mir4797
Mir4798
Mir4799
Mir4801
Mir4803
Mir483
Mir484
Mir487a
Mir488
Mir492
Mir493
Mir494
Mir496
Mir497hg
Mir498
Mir499a
Mir499b
Mir5000
Mir5001
Mir5002
Mir5003
Mir5004
Mir5006
Mir5008
Mir500a
Mir500b
Mir501
Mir5010
Mir503
Mir503hg
Mir5047
Mir505
Mir5087
Mir5088
Mir5090
Mir5091
Mir5092
Mir509-2
Mir5093
Mir5100
Mir512-2
Mir514a1
Mir516b1
Mir517a
Mir517c
Mir5187
Mir5188
Mir5189
Mir518c
Mir518f
Mir5190
Mir5191
Mir5192
Mir5193
Mir5195
Mir5196
Mir5197
Mir519d
Mir520a
Mir520b
Mir520c
Mir520e
Mir520f
Mir521-1
Mir523
Mir526a2
Mir527
Mir532
Mir541
Mir544b
Mir548a1hg
Mir548a2
Mir548aa1
Mir548aa2
Mir548ab
Mir548ac
Mir548ae1
Mir548ae2
Mir548ag1
Mir548ag2
Mir548ah
Mir548ai
Mir548aj2
Mir548ak
Mir548al
Mir548ap
Mir548aq
Mir548as
Mir548au
Mir548aw
Mir548c
Mir548d1
Mir548d2
Mir548f1
Mir548f2
Mir548h1
Mir548h5
Mir548j
Mir548k
Mir548n
Mir548o
Mir548z
Mir549a
Mir550a1
Mir550b1
Mir551a
Mir557
Mir5571
Mir5572
Mir558
Mir5580
Mir5581
Mir5582
Mir5587
Mir559
Mir5590
Mir5591
Mir561
Mir562
Mir564
Mir567
Mir5680
Mir5683
Mir5684
Mir5685
Mir5687
Mir5689
Mir5689hg
Mir5690
Mir5691
Mir5692b
Mir5693
Mir5695
Mir5696
Mir5698
Mir5699
Mir570
Mir5700
Mir5702
Mir5703
Mir5704
Mir5707
Mir5708
Mir571
Mir572
Mir573
Mir5739
Mir574
Mir575
Mir577
Mir578
Mir5787
Mir579
Mir582
Mir583
Mir583hg
Mir584
Mir587
Mir588
Mir589
Mir592
Mir593
Mir598
Mir599
Mir600
Mir600hg
Mir601
Mir602
Mir6068
Mir6069
Mir6070
Mir6073
Mir6075
Mir6076
Mir6077
Mir6079
Mir6080
Mir6081
Mir6084
Mir6085
Mir6089
Mir609
Mir6090
Mir611
Mir612
Mir6124
Mir6125
Mir6126
Mir6127
Mir6129
Mir6131
Mir6132
Mir6133
Mir614
Mir615
Mir616
Mir6165
Mir617
Mir618
Mir622
Mir623
Mir625
Mir626
Mir627
Mir628
Mir629
Mir630
Mir632
Mir633
Mir634
Mir636
Mir638
Mir639
Mir641
Mir645
Mir646
Mir646hg
Mir647
Mir648
Mir649
Mir6499
Mir6500
Mir6503
Mir6504
Mir6506
Mir6508
Mir6509
Mir651
Mir6510
Mir6511b1
Mir6513
Mir6514
Mir6515
Mir6516
Mir653
Mir656
Mir657
Mir658
Mir660
Mir661
Mir662
Mir663a
Mir663ahg
Mir665
Mir670
Mir670hg
Mir671
Mir6715a
Mir6715b
Mir6716
Mir6717
Mir6718
Mir6719
Mir6720
Mir6721
Mir6722
Mir6724-2
Mir6726
Mir6727
Mir6728
Mir6730
Mir6732
Mir6733
Mir6734
Mir6735
Mir6736
Mir6737
Mir6738
Mir6739
Mir6740
Mir6741
Mir6742
Mir6743
Mir6744
Mir6745
Mir6746
Mir6748
Mir6749
Mir6750
Mir6751
Mir6752
Mir6753
Mir6754
Mir6756
Mir6758
Mir6759
Mir676
Mir6760
Mir6761
Mir6762
Mir6763
Mir6764
Mir6765
Mir6766
Mir6767
Mir6769b
Mir6771
Mir6772
Mir6773
Mir6774
Mir6775
Mir6776
Mir6777
Mir6778
Mir6779
Mir6781
Mir6782
Mir6784
Mir6785
Mir6786
Mir6787
Mir6788
Mir6789
Mir6791
Mir6792
Mir6793
Mir6795
Mir6797
Mir6799
Mir6800
Mir6801
Mir6803
Mir6804
Mir6805
Mir6806
Mir6807
Mir6808
Mir6809
Mir6810
Mir6811
Mir6813
Mir6814
Mir6815
Mir6816
Mir6818
Mir6819
Mir6820
Mir6821
Mir6822
Mir6823
Mir6824
Mir6825
Mir6826
Mir6827
Mir6828
Mir6829
Mir6830
Mir6831
Mir6832
Mir6833
Mir6834
Mir6835
Mir6836
Mir6838
Mir6840
Mir6841
Mir6843
Mir6845
Mir6846
Mir6847
Mir6848
Mir6849
Mir6850
Mir6851
Mir6853
Mir6854
Mir6855
Mir6856
Mir6858
Mir6859-1
Mir6859-2
Mir6860
Mir6861
Mir6864
Mir6865
Mir6866
Mir6867
Mir6869
Mir6870
Mir6871
Mir6872
Mir6874
Mir6875
Mir6876
Mir6877
Mir6878
Mir6879
Mir6880
Mir6881
Mir6882
Mir6883
Mir6884
Mir6885
Mir6886
Mir6887
Mir6888
Mir6889
Mir6892
Mir6893
Mir6894
Mir708
Mir7106
Mir7107
Mir7108
Mir7109
Mir711
Mir7110
Mir7111
Mir7112
Mir7113
Mir7114
Mir7150
Mir7151
Mir7152
Mir7153
Mir7154
Mir7155
Mir7156
Mir7157
Mir7158
Mir7159
Mir7160
Mir718
Mir7-2
Mir7-3
Mir7-3hg
Mir7515hg
Mir758
Mir759
Mir760
Mir761
Mir762
Mir762hg
Mir765
Mir769
Mir770
Mir7703
Mir7704
Mir7705
Mir7706
Mir7843
Mir7845
Mir7846
Mir7847
Mir7848
Mir7850
Mir7851
Mir7852
Mir7853
Mir7854
Mir7856
Mir7973-1
Mir7973-2
Mir7974
Mir7977
Mir8055
Mir8057
Mir8059
Mir8060
Mir8064
Mir8068
Mir8070
Mir8072
Mir8073
Mir8077
Mir8078
Mir8081
Mir8085
Mir8087
Mir8089
Mir8485
Mir874
Mir875
Mir877
Mir885
Mir887
Mir891b
Mir9-1
Mir9-2
Mir921
Mir922
Mir92a1
Mir92b
Mir93
Mir9-3
Mir933
Mir935
Mir936
Mir938
Mir939
Mir9-3hg
Mir940
Mir941-1
Mir941-2
Mir941-3
Mir941-4
Mir941-5
Mir942
Mir943
Mir9500
Mir96
Mir99a
Mir99ahg
Mir99b
Mirlet7a1hg
Mirlet7a2
Mirlet7a3
Mirlet7b
Mirlet7bhg
Mirlet7d
Mirlet7e
Mirlet7i
Mis12
Mis18a
Mis18a-as1
Mis18bp1
Misp
Misp3
Mitf
Mixl1
Mki67
Mkks
Mkln1
Mkln1-as
Mknk1
Mknk2
Mknk2p1
Mkrn1
Mkrn2
Mkrn3
Mkrn4p
Mkrn5p
Mks1
Mkx
Mkx-as1
Mlana
Mlc1
Mlec
Mlf1
Mlf2
Mlh1
Mlh3
Mlip
Mlip-as1
Mlip-it1
Mlkl
Mllt1
Mllt10
Mllt10p1
Mllt10p2
Mllt11
Mllt3
Mllt6
Mlnr
Mlph
Mlst8
Mlx
Mlxip
Mlxipl
Mlycd
Mmaa
Mmab
Mmachc
Mmadhc
Mmd2
Mme
Mme-as1
Mmel1
Mmp10
Mmp11
Mmp13
Mmp14
Mmp15
Mmp16
Mmp17
Mmp19
Mmp2
Mmp20
Mmp21
Mmp23b
Mmp24os
Mmp25
Mmp25-as1
Mmp26
Mmp27
Mmp28
Mmp3
Mmp7
Mmp8
Mmp9
Mmrn1
Mmrn2
Mms19
Mms22l
Mn1
Mnat1
Mnd1
Mnda
Mns1
Mnt
Mnx1
Mnx1-as1
Mnx1-as2
Mob1a
Mob1ap1
Mob1ap2
Mob1b
Mob2
Mob3a
Mob4
Mobp
Mocos
Mocs1
Mocs1p1
Mocs2
Mocs3
Mog
Mogat1
Mogat2
Mogat3
Mogs
Mok
Mon1a
Mon1b
Mon2
Morc2
Morc2-as1
Morc3
Morc4
Morf4l1
Morf4l1p3
Morf4l2
Morf4l2-as1
Morn1
Morn2
Morn3
Morn4
Morn5
Mosmo
Mospd2
Mospd3
Mov10
Mov10l1
Moxd1
Mpc1l
Mpdu1
Mpdz
Mpeg1
Mpg
Mphosph10
Mphosph6
Mphosph8
Mphosph9
Mpi
Mpig6b
Mpl
Mplkip
Mpnd
Mpo
Mpp1
Mpp2
Mpp3
Mpp4
Mpp5
Mpp6
Mpp7
Mpp7-dt
Mppe1
Mppe1p1
Mpped1
Mpped2
Mpped2-as1
Mprip
Mprip-as1
Mpripp1
Mpst
Mpv17
Mpv17l
Mpv17l2
Mpz
Mpzl1
Mpzl2
Mpzl3
Mr1
Mras
Mre11
Mreg
Mregp1
Mrfap1
Mrfap1l1
Mrgprd
Mrgprf
Mrgprf-as1
Mrgprg
Mrgprg-as1
Mrgprx3
Mrgprx4
Mri1
Mrm1
Mrm2
Mrm3
Mrnip
Mro
Mroh1
Mroh2a
Mroh2b
Mroh3p
Mroh4p
Mroh5
Mroh6
Mroh7
Mroh7-ttc4
Mroh9
Mrpl1
Mrpl10
Mrpl13
Mrpl15
Mrpl15p1
Mrpl16
Mrpl17
Mrpl18
Mrpl19
Mrpl2
Mrpl20
Mrpl20-as1
Mrpl20p1
Mrpl21
Mrpl22
Mrpl23
Mrpl27
Mrpl28
Mrpl2p1
Mrpl3
Mrpl30
Mrpl32
Mrpl33
Mrpl34
Mrpl35
Mrpl35p2
Mrpl35p3
Mrpl36
Mrpl37
Mrpl37p1
Mrpl38
Mrpl39
Mrpl4
Mrpl40
Mrpl40p1
Mrpl42
Mrpl42p2
Mrpl42p3
Mrpl42p4
Mrpl43
Mrpl45
Mrpl48
Mrpl49
Mrpl49p1
Mrpl50p2
Mrpl51
Mrpl52
Mrpl53
Mrpl53p1
Mrpl54
Mrpl55
Mrpl57p1
Mrpl57p3
Mrpl57p6
Mrpl57p7
Mrpl58
Mrpl9
Mrps10p2
Mrps11
Mrps11p1
Mrps12
Mrps14
Mrps15
Mrps16
Mrps16p1
Mrps16p2
Mrps17
Mrps18a
Mrps18ap1
Mrps18b
Mrps18c
Mrps18cp6
Mrps2
Mrps21
Mrps21p1
Mrps21p3
Mrps21p5
Mrps21p7
Mrps22
Mrps24
Mrps25
Mrps27
Mrps28
Mrps30
Mrps30-dt
Mrps31p4
Mrps31p5
Mrps33
Mrps33p3
Mrps34
Mrps35
Mrps35p2
Mrps35p3
Mrps36
Mrps36p2
Mrps5
Mrps6
Mrps6p4
Mrps7
Mrrf
Mrs2
Mrtfa
Mrtfb
Mrto4
Mrvi1
Mrvi1-as1
Ms4a1
Ms4a13
Ms4a14
Ms4a15
Ms4a2
Ms4a3
Ms4a4a
Ms4a5
Ms4a6a
Ms4a6e
Ms4a7
Ms4a8
Msantd1
Msantd2
Msantd3
Msantd3-tmeff1
Msc
Msc-as1
Msgn1
Msh2
Msh3
Msh5
Msh5-sapcd1
Msh6
Msi1
Msi2
Msl1
Msl2
Msl3
Msl3p1
Msln
Mslnl
Msmo1
Msn
Msr1
Msra
Msrb1
Msrb1p1
Msrb3
Mss51
Mst1
Mst1l
Mst1p2
Mst1r
Msto1
Msto2p
Msx1
Msx2
Msx2p1
Mt1a
Mt1cp
Mt1dp
Mt1e
Mt1f
Mt1h
Mt1hl1
Mt1jp
Mt1l
Mt1m
Mt1p1
Mt1x
Mt1xp1
Mt2a
Mt2p1
Mt3
Mta1
Mta2
Mta3
Mtap
Mtapp2
Mtatp6p1
Mtatp6p23
Mtatp6p27
Mtatp6p31
Mtatp6p9
Mtatp8p1
Mtbp
Mtch1
Mtch2
Mtcl1
Mtcl1p1
Mtco1p12
Mtco1p14
Mtco1p19
Mtco1p22
Mtco1p25
Mtco1p27
Mtco1p28
Mtco1p30
Mtco1p31
Mtco1p39
Mtco1p40
Mtco1p44
Mtco1p49
Mtco1p5
Mtco1p52
Mtco1p55
Mtco1p6
Mtco2p12
Mtco2p19
Mtco2p23
Mtco2p25
Mtco2p27
Mtco2p30
Mtco2p31
Mtco2p32
Mtco2p4
Mtco2p5
Mtco2p6
Mtco2p9
Mtco3p12
Mtco3p20
Mtco3p31
Mtco3p38
Mtco3p40
Mtco3p44
Mtco3p9
Mtcybp1
Mtcybp10
Mtcybp11
Mtcybp12
Mtcybp13
Mtcybp15
Mtcybp16
Mtcybp19
Mtcybp21
Mtcybp22
Mtcybp24
Mtcybp34
Mtcybp40
Mtcybp41
Mtcybp43
Mtcybp44
Mtcybp7
Mtcybp8
Mtcybp9
Mtdh
Mtdhp2
Mtdhp3
Mtdhp4
Mtdhp5
Mterf1
Mterf2
Mterf4
Mtf2
Mtfmt
Mtfp1
Mtfr1
Mtfr1l
Mtfr2
Mtg1
Mtg2
Mthfd1
Mthfd1l
Mthfd2
Mthfd2l
Mthfd2p1
Mthfd2p4
Mthfd2p6
Mthfd2p7
Mthfr
Mthfs
Mthfsd
Mtif2
Mtif2p1
Mtln
Mtm1
Mtmr1
Mtmr10
Mtmr11
Mtmr12
Mtmr14
Mtmr2
Mtmr3
Mtmr4
Mtmr6
Mtmr7
Mtmr8
Mtmr9
Mtmr9lp
Mtnd1p14
Mtnd1p15
Mtnd1p18
Mtnd1p19
Mtnd1p24
Mtnd1p28
Mtnd1p7
Mtnd1p8
Mtnd1p9
Mtnd2p11
Mtnd2p12
Mtnd2p13
Mtnd2p14
Mtnd2p16
Mtnd2p17
Mtnd2p19
Mtnd2p24
Mtnd2p26
Mtnd2p28
Mtnd2p33
Mtnd2p38
Mtnd2p40
Mtnd2p41
Mtnd2p5
Mtnd2p6
Mtnd2p7
Mtnd2p8
Mtnd3p25
Mtnd3p3
Mtnd3p4
Mtnd3p5
Mtnd3p7
Mtnd4lp1
Mtnd4lp10
Mtnd4lp11
Mtnd4lp16
Mtnd4lp22
Mtnd4lp30
Mtnd4lp31
Mtnd4lp32
Mtnd4lp5
Mtnd4p1
Mtnd4p11
Mtnd4p12
Mtnd4p17
Mtnd4p18
Mtnd4p24
Mtnd4p28
Mtnd4p29
Mtnd4p3
Mtnd4p34
Mtnd4p35
Mtnd4p4
Mtnd4p5
Mtnd4p8
Mtnd4p9
Mtnd5p10
Mtnd5p11
Mtnd5p13
Mtnd5p14
Mtnd5p15
Mtnd5p16
Mtnd5p17
Mtnd5p18
Mtnd5p2
Mtnd5p20
Mtnd5p23
Mtnd5p30
Mtnd5p31
Mtnd5p32
Mtnd5p33
Mtnd5p34
Mtnd5p40
Mtnd5p6
Mtnd6p1
Mtnd6p10
Mtnd6p11
Mtnd6p12
Mtnd6p15
Mtnd6p16
Mtnd6p18
Mtnd6p22
Mtnd6p24
Mtnd6p29
Mtnd6p33
Mtnd6p4
Mtnd6p5
Mtnd6p7
Mtnd6p8
Mtnd6p9
Mtnr1b
Mto1
Mtor
Mtor-as1
Mtpap
Mtpn
Mtr
Mtrex
Mtrf1l
Mtrf1lp1
Mtrf1lp2
Mtrnr2l1
Mtrnr2l11
Mtrnr2l12
Mtrnr2l2
Mtrnr2l4
Mtrnr2l7
Mtrr
Mtss1
Mtss1l
Mttp
Mturn
Mtus1
Mtus2
Mtus2-as1
Mtx1
Mtx1p1
Mtx2
Mtx3
Muc1
Muc12
Muc13
Muc15
Muc17
Muc19
Muc2
Muc20
Muc20-ot1
Muc21
Muc22
Muc3a
Muc4
Muc5ac
Muc5b
Muc5b-as1
Muc6
Mucl1
Mucl3
Mus81
Musk
Mustn1
Mutyh
Mvb12a
Mvb12b
Mvd
Mvk
Mvp
Mx1
Mx2
Mxd1
Mxd3
Mxi1
Mxra7
Mxra8
Myadm
Myadml
Myadml2
Myb
Mybbp1a
Mybl1
Mybl2
Mybpc1
Mybpc3
Mybph
Mybphl
Myc
Mycbp
Mycbp2
Mycbp2-as1
Mycbpap
Mycl
Myclp1
Mycn
Mycnos
Myd88
Mydgf
Myef2
Myeov
Myh10
Myh11
Myh13
Myh14
Myh15
Myh16
Myh2
Myh3
Myh7b
Myh9
Myhas
Myl1
Myl12a
Myl12b
Myl12bp1
Myl2
Myl3
Myl4
Myl5
Myl6
Myl6b
Myl6bp1
Myl6p1
Myl6p3
Myl6p5
Myl7
Myl9
Mylip
Mylk
Mylk2
Mylk3
Mylk-as1
Mylk-as2
Mylpf
Mymk
Mymx
Mynn
Myo10
Myo15a
Myo15b
Myo16
Myo16-as1
Myo16-as2
Myo18a
Myo18b
Myo19
Myo1a
Myo1b
Myo1c
Myo1d
Myo1e
Myo1f
Myo1g
Myo1h
Myo3a
Myo3b
Myo3b-as1
Myo5a
Myo5b
Myo5bp1
Myo5c
Myo6
Myo7a
Myo7b
Myo9a
Myo9b
Myocd
Myof
Myom1
Myom2
Myom3
Myorg
Myoslid
Myot
Myoz1
Myoz2
Myoz3
Mypn
Myrf
Myrfl
Myrip
Mysm1
Myt1
Myt1l
Myzap
Mzb1
Mzf1
Mzf1-as1
Mzt1p1
Mzt2a
Mzt2b
N4bp2
N4bp2l1
N4bp2l2
N4bp2l2-it2
N6amt1
NA
Naa10
Naa11
Naa15
Naa16
Naa20
Naa25
Naa30
Naa35
Naa38
Naa40
Naa50
Naa60
Naaa
Naalad2
Naaladl1
Naaladl2
Naaladl2-as2
Nab1
Nab2
Nabp1
Nabp2
Naca
Naca2
Naca3p
Naca4p
Nacad
Nacap5
Nacap8
Nacc2
Nadk
Nadk2
Nadk2-as1
Nadsyn1
Nae1
Naf1
Naga
Nagk
Naglu
Nagpa
Nagpa-as1
Nags
Naif1
Nalcn
Nalcn-as1
Nalt1
Nama
Nampt
Namptp2
Namptp3
Nanog
Nanognb
Nanognbp1
Nanogp1
Nanogp10
Nanogp2
Nanogp3
Nanogp4
Nanogp7
Nanogp8
Nanogp9
Nanos1
Nanos2
Nanos3
Nans
Nap1l1
Nap1l1p3
Nap1l3
Nap1l4
Nap1l4p1
Nap1l4p3
Napa
Napa-as1
Napb
Napepld
Napg
Napgp1
Napgp2
Naprt
Napsa
Napsb
Narf
Narf-it1
Nars
Nars2
Nasp
Nat1
Nat10
Nat14
Nat16
Nat2
Nat8b
Nat8l
Nat9
Nav1
Nav2
Nav2-as1
Nav2-as5
Nav2-it1
Nav3
Naxd
Naxe
Nbas
Nbdy
Nbea
Nbeal1
Nbeal2
Nbeap1
Nbl1
Nbn
Nbpf1
Nbpf12
Nbpf14
Nbpf15
Nbpf18p
Nbpf19
Nbpf20
Nbpf21p
Nbpf25p
Nbpf26
Nbpf3
Nbpf4
Nbr1
Nbr2
Ncald
Ncam1
Ncam1-as1
Ncam2
Ncan
Ncapd2
Ncapd2p1
Ncapd3
Ncapg
Ncapg2
Ncaph
Ncaph2
Ncbp1
Ncbp2
Ncbp2l
Ncbp3
Ncdn
Nceh1
Ncf1
Ncf2
Ncf4
Ncf4-as1
Nck1
Nck2
Nckap1
Nckap1l
Nckap5
Nckap5-as2
Nckap5-it1
Nckap5l
Nckipsd
Ncl
Ncln
Nclp1
Ncmap
Ncoa1
Ncoa2
Ncoa3
Ncoa4
Ncoa4p4
Ncoa6
Ncoa7
Ncoa7-as1
Ncor1
Ncor2
Ncr2
Ncr3
Ncr3lg1
Ncs1
Ncstn
Ndc80
Nde1
Nde1p2
Ndel1
Ndfip1
Ndfip1p1
Ndfip2
Ndfip2-as1
Ndor1
Ndp
Ndp-as1
Ndrg1
Ndrg2
Ndrg4
Ndst1
Ndst1-as1
Ndst2
Ndst3
Ndst4
Ndufa10
Ndufa11
Ndufa12
Ndufa13
Ndufa2
Ndufa3
Ndufa3p1
Ndufa3p2
Ndufa3p3
Ndufa3p4
Ndufa3p6
Ndufa4
Ndufa4l2
Ndufa4p2
Ndufa5
Ndufa5p10
Ndufa5p3
Ndufa6
Ndufa6-dt
Ndufa7
Ndufa8p1
Ndufa9
Ndufab1p1
Ndufaf1
Ndufaf2
Ndufaf3
Ndufaf4p1
Ndufaf4p2
Ndufaf4p4
Ndufaf5
Ndufaf6
Ndufaf7
Ndufaf8
Ndufb10
Ndufb10p1
Ndufb10p2
Ndufb11
Ndufb11p1
Ndufb1p1
Ndufb2
Ndufb2p1
Ndufb3
Ndufb4
Ndufb4p1
Ndufb4p10
Ndufb4p11
Ndufb4p12
Ndufb4p4
Ndufb5
Ndufb5p1
Ndufb6
Ndufb7
Ndufb8
Ndufb8p2
Ndufb9
Ndufb9p2
Ndufb9p3
Ndufc1
Ndufc2
Ndufc2-kctd14
Ndufs1
Ndufs2
Ndufs3
Ndufs4
Ndufs5
Ndufs5p1
Ndufs5p3
Ndufs5p4
Ndufs5p5
Ndufs6
Ndufs6p1
Ndufs7
Ndufs8
Ndufv1
Ndufv2
Ndufv2-as1
Ndufv3
Neat1
Neb
Nebl
Nebl-as1
Necab1
Necab2
Necab3
Necap1
Necap1p1
Necap1p2
Necap2
Nectin1
Nectin2
Nectin3
Nectin4
Nedd1
Nedd4
Nedd4l
Nedd8
Nedd8-mdp1
Nedd9
Nefhp1
Nefl
Nefm
Negr1
Negr1-it1
Neil1
Neil2
Neil3
Nek1
Nek10
Nek11
Nek2
Nek3
Nek4
Nek4p1
Nek4p3
Nek5
Nek6
Nek7
Nek9
Nelfa
Nelfb
Nelfcd
Nelfe
Nell1
Nell2
Nemf
Nemp1
Nemp2
Nenf
Nenfp2
Neo1
Nepro
Net1
Neto1
Neto2
Neu1
Neu2
Neu3
Neu4
Neurl1
Neurl1-as1
Neurl1b
Neurl2
Neurl3
Neurl4
Neurod1
Nexmif
Nexn
Nexn-as1
Nf1
Nf1p10
Nf1p12
Nf2
Nfam1
Nfasc
Nfat5
Nfatc1
Nfatc2
Nfatc2ip
Nfatc3
Nfatc4
Nfe2
Nfe2l1
Nfe2l2
Nfe2l3
Nfe2l3p1
Nfe4
Nfia
Nfia-as1
Nfib
Nfic
Nfix
Nfkb1
Nfkb2
Nfkbia
Nfkbib
Nfkbie
Nfkbil1
Nfkbiz
Nfrkb
Nfs1
Nfu1p1
Nfu1p2
Nfx1
Nfya
Nfyc
Nfyc-as1
Ngdn
Ngef
Ngf
Ngfr
Ngly1
Ngrn
Nhej1
Nhlh2
Nhlrc1
Nhlrc2
Nhlrc3
Nhlrc4
Nhp2
Nhp2p1
Nhp2p2
Nhs
Nhs-as1
Nhsl1
Nhsl2
Nicn1
Nid2
Nif3l1
Nifk-as1
Nifkp1
Nifkp2
Nifkp6
Nim1k
Nin
Ninj1
Ninj2
Ninl
Nip7
Nip7p1
Nip7p2
Nipa1
Nipa2
Nipal1
Nipal2
Nipal3
Nipal4
Nipbl
Nipbl-dt
Nipsnap1
Nipsnap2
Nipsnap3b
Nisch
Nit1
Nit2
Nkain1
Nkain2
Nkain3
Nkain4
Nkap
Nkapd1
Nkapl
Nkapp1
Nkd1
Nkd2
Nkila
Nkiras1
Nkiras2
Nkpd1
Nktr
Nkx1-1
Nkx2-1
Nkx2-1-as1
Nkx2-2
Nkx2-2-as1
Nkx2-3
Nkx2-5
Nkx2-6
Nkx2-8
Nkx3-1
Nkx3-2
Nkx6-1
Nkx6-2
Nkx6-3
Nle1
Nlgn1
Nlgn2
Nlgn3
Nlgn4x
Nlgn4y
Nlk
Nln
Nlrc3
Nlrc4
Nlrc5
Nlrp1
Nlrp10
Nlrp11
Nlrp12
Nlrp14
Nlrp2
Nlrp2b
Nlrp3
Nlrp4
Nlrp7
Nlrp8
Nlrp9
Nlrp9p1
Nlrx1
Nmb
Nmbr
Nmbr-as1
Nmd3
Nme1
Nme1-nme2
Nme2
Nme2p1
Nme3
Nme4
Nme6
Nme7
Nme9
Nmnat1
Nmnat1p1
Nmnat1p2
Nmnat1p5
Nmnat2
Nmnat3
Nmral1
Nmral2p
Nmrk1
Nmrk2
Nms
Nmt1
Nmt2
Nmtrq-ttg12-1
Nmtrs-tga3-1
Nnat
Nnmt
Nnt
Nnt-as1
Nob1
Nobox
Noc2l
Noc2lp1
Noc3l
Noc4l
Noct
Nod1
Nod2
Nodal
Nog
Nol11
Nol12
Nol4
Nol4l
Nol6
Nol7
Nol8
Nol9
Nolc1
Nom1
Nomo1
Nomo2
Nomo3
Nono
Nop10
Nop14
Nop14-as1
Nop16
Nop2
Nop53
Nop53-as1
Nop56
Nop56p1
Nop58
Nop9
Nos1
Nos1ap
Nos2
Nos2p1
Nos2p2
Nos2p3
Nos3
Nosip
Nostrin
Notch1
Notch2
Notch2nla
Notch2p1
Notch3
Notch4
Noto
Notum
Nova1
Nox3
Nox5
Noxa1
Noxo1
Noxred1
Npap1
Npap1l
Npap1p7
Npas1
Npas2
Npas3
Npas4
Npat
Npb
Npbwr1
Npbwr2
Npc1
Npc1l1
Npc2
Npdc1
Npepl1
Npepps
Npff
Npffr1
Npffr2
Nphp1
Nphp3
Nphp3-acad11
Nphp3-as1
Nphp4
Nphs1
Nphs2
Npipb11
Npipb8
Npipb9
Npl
Nploc4
Npm1
Npm1p10
Npm1p13
Npm1p19
Npm1p27
Npm1p29
Npm1p30
Npm1p31
Npm1p32
Npm1p37
Npm1p4
Npm1p40
Npm1p46
Npm1p47
Npm1p48
Npm1p5
Npm1p51
Npm1p52
Npm1p6
Npm1p8
Npm2
Npm3
Npnt
Nppa
Nppc
Npr1
Npr2
Npr3
Nprl2
Nprl3
Nps
Npsr1
Npsr1-as1
Nptn
Nptn-it1
Nptx1
Nptx2
Npvf
Npw
Npy
Npy2r
Npy5r
Npy6r
Nqo1
Nqo2
Nr0b1
Nr1d2
Nr1h2
Nr1h3
Nr1h4
Nr1h5p
Nr1i2
Nr1i3
Nr2c1
Nr2c2
Nr2c2ap
Nr2e1
Nr2e3
Nr2f1
Nr2f1-as1
Nr2f2
Nr2f2-as1
Nr2f6
Nr3c1
Nr3c2
Nr4a1
Nr4a2
Nr4a3
Nr5a1
Nr5a2
Nr6a1
Nraddp
Nrbf2
Nrbf2p2
Nrbf2p3
Nrbf2p4
Nrbf2p5
Nrbp1
Nrbp2
Nrcam
Nrdc
Nrde2
Nrep
Nrep-as1
Nrf1
Nrg1
Nrg2
Nrg3
Nrg3-as1
Nrg4
Nrgn
Nrip1
Nrip2
Nrir
Nrk
Nrl
Nrm
Nrn1
Nrn1l
Nron
Nrp1
Nrp2
Nrros
Nrsn1
Nrsn2
Nrsn2-as1
Nrtn
Nrxn1
Nrxn2
Nrxn3
Nsa2
Nsd1
Nsd2
Nsd3
Nsdhl
Nsfl1c
Nsg1
Nsg2
Nsl1
Nsmaf
Nsmce1
Nsmce1-dt
Nsmce2
Nsmf
Nsrp1
Nsun2
Nsun3
Nsun4
Nsun5
Nsun5p1
Nsun5p2
Nsun6
Nsun7
Nt5c
Nt5c1a
Nt5c1b
Nt5c1b-rdh14
Nt5c2
Nt5c3a
Nt5c3ap1
Nt5c3b
Nt5cp1
Nt5cp2
Nt5dc1
Nt5dc2
Nt5dc3
Nt5dc4
Nt5e
Nt5m
Ntan1
Ntan1p1
Ntf3
Ntf4
Ntf6b
Nthl1
Ntm
Ntm-as1
Ntmt1
Ntn1
Ntn3
Ntn4
Ntn5
Ntng1
Ntng2
Ntpcr
Ntrk1
Ntrk2
Ntrk3
Ntrk3-as1
Nts
Ntsr1
Nuak1
Nuak2
Nub1
Nubp1
Nubp2
Nubpl
Nucb1
Nucb1-as1
Nucb2
Nucks1
Nudc
Nudcd2
Nudcd3
Nudt1
Nudt13
Nudt14
Nudt16
Nudt16l1
Nudt16p1
Nudt17
Nudt18
Nudt19
Nudt19p4
Nudt19p5
Nudt2
Nudt21
Nudt22
Nudt4
Nudt5
Nudt7
Nudt9
Nudt9p1
Nuf2
Nuggc
Numa1
Numb
Numbl
Nup107
Nup133
Nup153
Nup155
Nup160
Nup188
Nup205
Nup210
Nup210l
Nup210p1
Nup210p2
Nup210p3
Nup214
Nup35
Nup35p1
Nup35p2
Nup37
Nup50
Nup50-dt
Nup54
Nup58
Nup58p1
Nup62
Nup85
Nup88
Nup93
Nup98
Nupl2
Nupr1
Nus1p2
Nus1p3
Nus1p4
Nusap1
Nutf2
Nutf2p2
Nutf2p5
Nutf2p6
Nutf2p8
Nutm1
Nutm2a-as1
Nutm2hp
Nvl
Nwd1
Nxf1
Nxf3
Nxf5
Nxn
Nxnl1
Nxnl2
Nxpe1
Nxpe2p1
Nxpe3
Nxpe4
Nxph1
Nxph3
Nxph4
Nxt1p1
Nxt2
Nyap1
Nyap2
Nynrin
Oacylp
Oaf
Oard1
Oas1
Oas2
Oas3
Oat
Oaz1
Oaz2
Oaz3
Obp2b
Obscn
Obscn-as1
Obsl1
Oca2
Ocel1
Ociad1
Ociad2
Oclm
Ocln
Ocm
Ocrl
Ocstamp
Odaph
Odc1
Odc1-dt
Odcp
Odf2
Odf2l
Odf3b
Odf3l2
Odf4
Odr4
Ofcc1
Ofd1
Ofd1p17
Oga
Ogdh
Ogdhl
Ogfod1
Ogfod1p1
Ogfod2
Ogfod3
Ogfr
Ogfr-as1
Ogfrl1
Ogfrp1
Ogg1
Ogt
Oip5
Oip5-as1
Ola1
Olah
Olfm1
Olfm2
Olfm3
Olfml1
Olfml2a
Olfml2b
Olfml3
Olig1
Olig2
Olig3
Olmalinc
Olr1
Oma1
Omp
Onecut1
Onecut3
Ooep
Oosp1p1
Oosp1p2
Oosp3
Oosp4b
Opa1
Opa3
Opalin
Opcml
Opcml-it2
Ophn1
Oplah
Opn1lw
Opn1sw
Opn5
Oprd1
Oprk1
Oprl1
Oprm1
Oprpn
Optc
Optn
Or10a2
Or10a3
Or10a5
Or10a6
Or10ad1
Or10ae1p
Or10ae3p
Or10ag1
Or10ah1p
Or10c1
Or10d1p
Or10d3
Or10g1p
Or10g5p
Or10g7
Or10g8
Or10h2
Or10h3
Or10j1
Or10j5
Or10k1
Or10r1p
Or10r2
Or10s1
Or10v1
Or10w1
Or10x1
Or10z1
Or11a1
Or11g1p
Or11g2
Or11h4
Or11i1p
Or11m1p
Or12d1
Or12d2
Or13c1p
Or13c4
Or13c6p
Or13c7
Or13d2p
Or13e1p
Or13h1
Or13j1
Or13z3p
Or14c36
Or1a2
Or1aa1p
Or1ab1p
Or1ac1p
Or1d2
Or1f1
Or1f12
Or1f2p
Or1g1
Or1h1p
Or1i1
Or1j1
Or1k1
Or1l1
Or1l6
Or1l8
Or1m4p
Or1n1
Or1n2
Or1p1
Or1s1
Or1x1p
Or2a12
Or2a13p
Or2a14
Or2a15p
Or2a2
Or2a25
Or2a3p
Or2a5
Or2a7
Or2ag1
Or2ag2
Or2aj1
Or2al1p
Or2ao1p
Or2aq1p
Or2at2p
Or2at4
Or2b11
Or2b2
Or2b3
Or2b7p
Or2b8p
Or2d3
Or2f1
Or2g1p
Or2g3
Or2h1
Or2h2
Or2j1
Or2j3
Or2l1p
Or2l2
Or2m3
Or2m4
Or2m5
Or2q1p
Or2r1p
Or2s1p
Or2s2
Or2t1
Or2t10
Or2t11
Or2t12
Or2t2
Or2t27
Or2t33
Or2t6
Or2u2p
Or2v1
Or2v2
Or2w2p
Or2w4p
Or2w5
Or2w6p
Or2x1p
Or2z1
Or3a1
Or3a2
Or3a4p
Or3d1p
Or4a11p
Or4a3p
Or4a4p
Or4a5
Or4a50p
Or4a8
Or4a9p
Or4b1
Or4c11
Or4c4p
Or4c50p
Or4c6
Or4d1
Or4d11
Or4d2
Or4d7p
Or4e1
Or4e2
Or4f13p
Or4f1p
Or4f21
Or4g3p
Or4k1
Or4k13
Or4k14
Or4k16p
Or4k2
Or4k7p
Or4l1
Or4m1
Or4n1p
Or4n2
Or4n5
Or4p4
Or4q3
Or4s1
Or4u1p
Or4x1
Or51a10p
Or51a4
Or51a5p
Or51a6p
Or51a7
Or51a8p
Or51ab1p
Or51b3p
Or51b8p
Or51d1
Or51e2
Or51f2
Or51f3p
Or51g2
Or51i1
Or51i2
Or51k1p
Or51l1
Or51m1
Or51n1p
Or51p1p
Or51q1
Or52a1
Or52b2
Or52b4
Or52b5p
Or52b6
Or52e4
Or52e5
Or52e6
Or52e7p
Or52e8
Or52j1p
Or52k3p
Or52l1
Or52m2p
Or52n1
Or52n3p
Or52n4
Or52p1p
Or52r1
Or52u1p
Or52v1p
Or55b1p
Or56a1
Or56a3
Or56a4
Or56b1
Or56b2p
Or56b3p
Or5a1
Or5a2
Or5ac1
Or5ac2
Or5ac4p
Or5ah1p
Or5ak2
Or5ak3p
Or5ak4p
Or5al1
Or5am1p
Or5an2p
Or5ap1p
Or5ap2
Or5as1
Or5au1
Or5b17
Or5b19p
Or5ba1p
Or5bc1p
Or5be1p
Or5bk1p
Or5bl1p
Or5bn1p
Or5bq1p
Or5bt1p
Or5c1
Or5d17p
Or5d3p
Or5f2p
Or5h14
Or5h15
Or5h2
Or5h4p
Or5h6
Or5i1
Or5j1p
Or5j2
Or5j7p
Or5k1
Or5k2
Or5k4
Or5l2
Or5m1
Or5m11
Or5m12p
Or5m2p
Or5p1p
Or5r1
Or5s1p
Or5t3
Or5w2
Or6a2
Or6c1
Or6c3
Or6c6
Or6c65
Or6c66p
Or6c68
Or6c70
Or6e1p
Or6j1
Or6k3
Or6l1p
Or6m1
Or6m2p
Or6n1
Or6n2
Or6p1
Or6r2p
Or6s1
Or6w1p
Or6y1
Or7a18p
Or7a19p
Or7a8p
Or7c1
Or7d1p
Or7e100p
Or7e122p
Or7e136p
Or7e14p
Or7e16p
Or7e19p
Or7e23p
Or7e24
Or7e25p
Or7e41p
Or7e47p
Or7e62p
Or7e91p
Or7e94p
Or7h2p
Or7l1p
Or8b2
Or8b5p
Or8b7p
Or8b9p
Or8d4
Or8g3p
Or8g5
Or8h1
Or8h2
Or8h3
Or8j3
Or8k3
Or8k5
Or8u1
Or8x1p
Or9a2
Or9a4
Or9g1
Or9g2p
Or9h1p
Or9i1
Or9i3p
Or9k2
Or9m1p
Or9p1p
Or9q1
Or9r1p
Or9s24p
Orai1
Orai2
Orai3
Oraov1p1
Orc2
Orc3
Orc4
Orc5
Orc6
Ormdl1
Ormdl2
Ormdl3
Os9
Osbp2
Osbpl10
Osbpl10-as1
Osbpl1a
Osbpl2
Osbpl3
Osbpl5
Osbpl6
Osbpl8
Osbpl9
Osbpl9p1
Osbpl9p3
Oscar
Oscp1
Oser1
Oser1-dt
Osgep
Osgepl1
Osgepl1-as1
Osgin1
Osgin2
Osm
Osmr
Osmr-as1
Osr1
Osr2
Ost4
Ostc
Ostcp2
Ostcp5
Ostcp6
Ostf1
Ostm1
Ostn
Otoa
Otof
Otog
Otogl
Otop2
Otop3
Otor
Otos
Otp
Otub1
Otub2
Otud1
Otud4
Otud4p1
Otud5
Otud6b
Otud6b-as1
Otud7a
Otud7b
Otulin
Otx1
Otx2
Otx2-as1
Otx2p1
Ovch1
Ovch1-as1
Ovch2
Ovgp1
Ovol1
Ovol1-as1
Ovol2
Ovol3
Oxa1l
Oxct1
Oxct1-as1
Oxct2
Oxct2p1
Oxer1
Oxgr1
Oxld1
Oxnad1
Oxr1
Oxsm
Oxsr1
Oxt
Oxtr
P2rx1
P2rx2
P2rx3
P2rx4
P2rx5
P2rx6
P2rx6p
P2rx7
P2ry11
P2ry12
P2ry14
P2ry2
P2ry6
P2ry8
P3h1
P3h2
P3h2-as1
P3h3
P3h4
P3r3urf
P4ha2
P4ha3
P4ha3-as1
P4hb
P4htm
Pa2g4
Pa2g4p2
Pa2g4p3
Pa2g4p6
Paaf1
Pabpc1
Pabpc1l
Pabpc1p1
Pabpc1p10
Pabpc1p11
Pabpc1p12
Pabpc1p4
Pabpc1p5
Pabpc1p6
Pabpc1p9
Pabpc4
Pabpc4-as1
Pabpc5
Pabpc5-as1
Pabpn1
Pabpn1l
Pacerr
Pacrg
Pacrg-as1
Pacrg-as3
Pacrgl
Pacs1
Pacs2
Pacsin1
Pacsin2
Pacsin3
Padi1
Padi2
Padi4
Padi6
Paep
Paepp1
Paf1
Pafah1b1
Pafah1b2
Pafah1b3
Pag1
Page2b
Page4
Pah
Paics
Paicsp1
Paicsp3
Paicsp4
Paicsp7
Paip1p1
Paip2
Pak1
Pak2
Pak3
Pak4
Pak6
Palb2
Palld
Palm
Palm2
Palm2-akap2
Palm3
Palmd
Pam
Pam16
Pamr1
Pan2
Pan3
Pan3-as1
Pancr
Pank1
Pank2
Pank3
Pank4
Pantr1
Panx1
Panx2
Panx3
Paox
Papln
Papola
Papolg
Pappa
Pappa2
Pappa-as2
Papss1
Papss2
Paqr3
Paqr4
Paqr5
Paqr6
Paqr7
Paqr8
Paqr9
Paqr9-as1
Pard3
Pard3-as1
Pard3b
Pard6a
Pard6b
Pard6g-as1
Park7
Parl
Parm1
Parn
Parp1
Parp10
Parp11
Parp12
Parp14
Parp15
Parp16
Parp2
Parp3
Parp4
Parp4p2
Parp8
Parp9
Parpbp
Parva
Parvb
Parvg
Pask
Pate1
Pate2
Pate4
Patj
Patl2
Patz1
Paupar
Pawr
Pawrp1
Pax1
Pax2
Pax3
Pax4
Pax6
Pax7
Pax8
Pax8-as1
Pax9
Paxbp1
Paxbp1-as1
Paxbp1p1
Paxip1
Paxip1-as1
Paxip1-as2
Paxx
Pbdc1
Pbk
Pbld
Pbrm1
Pbx1
Pbx2
Pbx2p1
Pbx3
Pbx4
Pbxip1
Pc
Pca3
Pcat1
Pcat14
Pcat6
Pcat7
Pcbd1
Pcbd2
Pcbp1
Pcbp1-as1
Pcbp2
Pcbp2p1
Pcbp2p3
Pcbp3
Pcbp4
Pcca
Pccb
Pcdh1
Pcdh10
Pcdh12
Pcdh15
Pcdh17
Pcdh18
Pcdh19
Pcdh7
Pcdh8
Pcdh8p1
Pcdh9-as2
Pcdh9-as4
Pcdha1
Pcdha10
Pcdha11
Pcdha12
Pcdha13
Pcdha2
Pcdha3
Pcdha4
Pcdha5
Pcdha6
Pcdha7
Pcdha8
Pcdhac1
Pcdhac2
Pcdhb10
Pcdhb11
Pcdhb12
Pcdhb13
Pcdhb14
Pcdhb15
Pcdhb16
Pcdhb17p
Pcdhb18p
Pcdhb19p
Pcdhb2
Pcdhb3
Pcdhb4
Pcdhb5
Pcdhb6
Pcdhb7
Pcdhb8
Pcdhb9
Pcdhga1
Pcdhga10
Pcdhga11
Pcdhga12
Pcdhga2
Pcdhga3
Pcdhga4
Pcdhga5
Pcdhga6
Pcdhga7
Pcdhga8
Pcdhga9
Pcdhgb1
Pcdhgb2
Pcdhgb3
Pcdhgb4
Pcdhgb5
Pcdhgb6
Pcdhgb7
Pcdhgb9p
Pcdhgc3
Pcdhgc4
Pced1b
Pced1b-as1
Pced1cp
Pcf11
Pcgem1
Pcgf1
Pcgf2
Pcgf3
Pcgf5
Pcgf6
Pcgf7p
Pcid2
Pcif1
Pck1
Pck2
Pclaf
Pclo
Pcm1
Pcmt1
Pcmtd1
Pcmtd1p3
Pcmtd1p7
Pcmtd2
Pcna
Pcnap1
Pcnp
Pcnpp2
Pcnt
Pcnx1
Pcnx2
Pcnx3
Pcnx4
Pcolce
Pcolce2
Pcolce-as1
Pcoth
Pcp2
Pcp4
Pcsk1n
Pcsk2
Pcsk4
Pcsk5
Pcsk6
Pcsk6-as1
Pcsk7
Pcsk9
Pctp
Pcyox1
Pcyox1l
Pcyt1a
Pcyt1b
Pcyt1b-as1
Pcyt2
Pdap1
Pdcd1
Pdcd10
Pdcd11
Pdcd1lg2
Pdcd2
Pdcd2l
Pdcd4
Pdcd5
Pdcd6
Pdcd6ip
Pdcd6ipp2
Pdcl
Pdcl2p1
Pdcl2p2
Pdcl3
Pdcl3p3
Pdcl3p7
Pde10a
Pde11a
Pde12
Pde1a
Pde1b
Pde1c
Pde2a
Pde3a
Pde3b
Pde4b
Pde4c
Pde4d
Pde4dip
Pde5a
Pde6a
Pde6b
Pde6d
Pde7a
Pde7b
Pde8a
Pde8b
Pde9a
Pdgfa
Pdgfb
Pdgfc
Pdgfd
Pdgfra
Pdgfrb
Pdgfrl
Pdha1
Pdha1p1
Pdha2
Pdhb
Pdhx
Pdia2
Pdia3
Pdia3p1
Pdia3p2
Pdia4
Pdia5
Pdia6
Pdik1l
Pdilt
Pdk1
Pdk2
Pdk3
Pdk4
Pdlim1
Pdlim1p4
Pdlim2
Pdlim3
Pdlim4
Pdlim5
Pdlim7
Pdp1
Pdp2
Pdpk1
Pdpn
Pdpr
Pds5a
Pds5b
Pdss1
Pdss1p1
Pdss2
Pdxdc1
Pdxdc2p
Pdxk
Pdxp
Pdyn-as1
Pdzd11
Pdzd2
Pdzd3
Pdzd4
Pdzd7
Pdzd8
Pdzd9
Pdzk1ip1
Pdzph1p
Pdzrn3
Pdzrn3-as1
Pdzrn4
Pea15
Peak1
Pear1
Pebp1
Pebp1p1
Pebp1p2
Pebp1p3
Pecam1
Pecr
Pef1
Peg10
Peg3
Peli1
Peli2
Peli3
Pelo
Pelp1
Pemt
Penk
Pepd
Per2
Per3
Perm1
Pes1
Pes1p1
Pet100
Pex1
Pex10
Pex11a
Pex11b
Pex11g
Pex12p1
Pex13
Pex14
Pex16
Pex19
Pex2
Pex26
Pex3
Pex5
Pex5l
Pex5l-as1
Pex6
Pex7
Pf4
Pfas
Pfdn1
Pfdn4
Pfdn5
Pfdn6
Pfkfb1
Pfkfb2
Pfkfb3
Pfkfb4
Pfkl
Pfkm
Pfkp
Pfn1
Pfn1p1
Pfn1p10
Pfn1p11
Pfn1p12
Pfn1p6
Pfn1p9
Pfn2
Pga3
Pga5
Pgam1
Pgam1p1
Pgam1p10
Pgam1p11
Pgam1p12
Pgam1p2
Pgam1p5
Pgam1p6
Pgam1p7
Pgam1p8
Pgam4p1
Pgam5
Pgap1
Pgap2
Pgap3
Pgbd1
Pgbd2
Pgbd4p1
Pgbd4p2
Pgbd4p3
Pgbd4p5
Pgbd4p8
Pgbd5
Pgc
Pgcp1
Pgd
Pgf
Pgghg
Pggt1bp1
Pgk1
Pglyrp2
Pglyrp3
Pglyrp4
Pgm1
Pgm2
Pgm2l1
Pgm3
Pgm5
Pgm5p3-as1
Pgm5p4
Pgm5p4-as1
Pgp
Pgpep1
Pgpep1l
Pgr
Pgr-as1
Pgrmc1
Pgrmc2
Pgs1
Phactr1
Phactr2
Phactr3
Phactr4
Phax
Phb
Phb2
Phbp12
Phbp16
Phbp17
Phbp18
Phbp2
Phbp20
Phbp3
Phbp7
Phbp9
Phc1
Phc2
Phc3
Pheta1
Pheta2
Phex-as1
Phf1
Phf10
Phf11
Phf12
Phf13
Phf14
Phf19
Phf2
Phf20
Phf20l1
Phf21a
Phf21b
Phf23
Phf24
Phf2p2
Phf3
Phf6
Phf7
Phf8
Phgdh
Phka1p1
Phka2
Phka2-as1
Phkb
Phkbp1
Phkbp2
Phkg1
Phkg2
Phlda1
Phlda2
Phlda3
Phldb1
Phldb2
Phldb3
Phlpp1
Phlpp2
Phospho1
Phospho2
Phox2a
Phox2b
Phpt1
Phrf1
Phtf1
Phtf2
Phyh
Phyhd1
Phyhip
Phyhipl
Phykpl
Pi15
Pi16
Pi4k2a
Pi4ka
Pi4kb
Pianp
Pias1
Pias2
Pias3
Pias4
Pibf1
Picalm
Picart1
Pick1
Picsar
Pid1
Pidd1
Piezo1
Piezo2
Pif1
Pifo
Piga
Pigb
Pigc
Pigf
Pigfp1
Pigfp2
Pigg
Pigh
Pigk
Pigl
Pigm
Pign
Pigp
Pigq
Pigqp1
Pigr
Pigs
Pigt
Pigu
Pigup1
Pigv
Pigw
Pigx
Pigy
Pigy-dt
Pigz
Pih1d1
Pih1d2
Pih1d3
Pik3ap1
Pik3c2a
Pik3c2b
Pik3c2g
Pik3c3
Pik3ca
Pik3cb
Pik3cd
Pik3cd-as1
Pik3cd-as2
Pik3cg
Pik3ip1-as1
Pik3r1
Pik3r2
Pik3r3
Pik3r4
Pik3r5
Pik3r6
Pikfyve
Pilra
Pilrb
Pim1
Pim2
Pim3
Pimreg
Pin1
Pin1p1
Pin4
Pin4p1
Pink1
Pink1-as
Pinlyp
Pinx1
Pip4k2a
Pip4k2b
Pip4k2c
Pip4p2
Pip5k1a
Pip5k1b
Pip5k1c
Pip5k1p1
Pip5k1p2
Pip5kl1
Pipox
Pipsl
Pir
Pisd
Pithd1
Pitpna
Pitpna-as1
Pitpnb
Pitpnc1
Pitpnm1
Pitpnm2
Pitpnm2-as1
Pitpnm3
Pitrm1
Pitrm1-as1
Pitx1
Pitx2
Pitx3
Piwil1
Piwil2
Piwil3
Piwil4
Pja1
Pja2
Pjvk
Pkd1
Pkd1l1
Pkd1l2
Pkd1l3
Pkd1p5
Pkd2
Pkd2l1
Pkd2l2
Pkdcc
Pkdrej
Pkhd1l1
Pkia
Pkib
Pkig
Pklr
Pkm
Pkmp1
Pkmp3
Pkmp4
Pkmp5
Pkmyt1
Pkn1
Pkn2
Pkn2-as1
Pkn3
Pknox1
Pknox2
Pknox2-as1
Pkp1
Pkp2
Pkp3
Pkp4
Pkp4-as1
Pkp4p1
Pla1a
Pla2g10
Pla2g12ap1
Pla2g12ap2
Pla2g12b
Pla2g15
Pla2g16
Pla2g2a
Pla2g2c
Pla2g2d
Pla2g2e
Pla2g4b
Pla2g4c
Pla2g4c-as1
Pla2g4d
Pla2g4e
Pla2g4e-as1
Pla2g4f
Pla2g5
Pla2g6
Pla2g7
Pla2r1
Plaa
Plac4
Plac8l1
Plac9
Plac9p1
Plag1
Plagl1
Plat
Plau
Plaur
Plb1
Plbd1
Plbd1-as1
Plbd2
Plcb1
Plcb2
Plcb3
Plcb4
Plcd1
Plcd3
Plcd4
Plce1
Plce1-as1
Plce1-as2
Plcg1
Plcg2
Plch1
Plch1-as2
Plch2
Plcl1
Plcl2
Plcxd1
Plcxd2
Plcxd2-as1
Plcxd3
Plcz1
Pld1
Pld2
Pld3
Pld4
Pld5
Plec
Plek
Plek2
Plekha1
Plekha2
Plekha3
Plekha4
Plekha5
Plekha6
Plekha7
Plekha8
Plekha8p1
Plekhb1
Plekhb2
Plekhd1
Plekhf1
Plekhf2
Plekhg1
Plekhg2
Plekhg3
Plekhg4
Plekhg4b
Plekhg5
Plekhg6
Plekhh1
Plekhh2
Plekhh3
Plekhj1
Plekhm1
Plekhm1p1
Plekhm2
Plekhm3
Plekhn1
Plekho1
Plekho2
Plekhs1
Plg
Plgla
Plgrkt
Plin1
Plin2
Plin3
Plin5
Plk1
Plk2
Plk3
Plk4
Plk5
Pllp
Plod1
Plod2
Plod3
Plp1
Plp2
Plpbp
Plpp1
Plpp2
Plpp3
Plpp4
Plpp5
Plpp6
Plpp7
Plppr1
Plppr2
Plppr3
Plppr4
Plppr5
Plrg1
Pls1
Pls1-as1
Pls3
Plscr1
Plscr2
Plscr3
Plscr4
Plscr5
Plscr5-as1
Pltp
Plut
Plvap
Plxdc1
Plxdc2
Plxna1
Plxna2
Plxna3
Plxna4
Plxnb1
Plxnb2
Plxnb3
Plxnc1
Plxnd1
Pm20d1
Pmaip1
Pmel
Pmepa1
Pmf1
Pmf1-bglap
Pmfbp1
Pmis2
Pml
Pmm1
Pmm2
Pmp22
Pmpca
Pmpcap1
Pmpcb
Pms1
Pms2cl
Pnck
Pnkd
Pnkdp1
Pnkp
Pnldc1
Pnlip
Pnlipp1
Pnliprp1
Pnliprp2
Pnma1
Pnma2
Pnma3
Pnma8a
Pnma8b
Pnmt
Pnn
Pno1
Pnoc
Pnp
Pnpla1
Pnpla2
Pnpla3
Pnpla4
Pnpla5
Pnpla6
Pnpla7
Pnpla8
Pnpo
Pnpt1
Pnpt1p1
Pnrc1
Pnrc2
Poc1a
Poc1b
Poc1b-as1
Poc1b-galnt4
Poc5
Podn
Podnl1
Podxl
Pofut1
Pofut2
Pogk
Poglut1
Pogz
Pola1
Pola2
Polb
Pold1
Pold2
Pold3
Pold4
Poldip2
Poldip3
Pole
Pole2
Pole3
Pole4
Polg
Polg2
Polh
Polh-as1
Poli
Polk
Poll
Polm
Poln
Polq
Polr1a
Polr1b
Polr1c
Polr1d
Polr1e
Polr2a
Polr2b
Polr2c
Polr2d
Polr2e
Polr2f
Polr2g
Polr2h
Polr2i
Polr2j3
Polr2j4
Polr2k
Polr2kp1
Polr2kp2
Polr2lp1
Polr2m
Polr3a
Polr3b
Polr3c
Polr3d
Polr3e
Polr3f
Polr3g
Polr3gl
Polr3gp2
Polr3h
Polr3k
Polr3kp1
Polrmt
Polrmtp1
Pom121
Pom121c
Pom121l12
Pom121l14p
Pom121l1p
Pom121l2
Pomc
Pomgnt1
Pomk
Pomp
Pomt1
Pomt2
Pomzp3
Pon1
Pon2
Pon3
Pop1
Pop4
Pop5
Pop7
Popdc2
Popdc3
Por
Porcn
Postn
Pot1
Pot1-as1
Potea
Potec
Poteh
Potekp
Pou1f1
Pou2af1
Pou2f1
Pou2f2
Pou2f3
Pou3f2
Pou3f3
Pou4f2
Pou5f1
Pou5f1b
Pou5f1p4
Pou5f1p6
Pou5f1p7
Pou5f2
Pou6f2
Pou6f2-as1
Pou6f2-as2
Pp2d1
Ppa1
Ppa2
Ppan
Ppan-p2ry11
Ppara
Ppard
Pparg
Ppargc1a
Ppargc1b
Ppat
Ppbpp1
Ppbpp2
Ppcdc
Ppcs
Ppdpf
Ppdpfl
Ppef1
Ppef1-as1
Ppef2
Ppfia1
Ppfia2
Ppfia2-as1
Ppfia3
Ppfia4
Ppfibp1
Ppfibp2
Pphln1
Ppia
Ppiap10
Ppiap15
Ppiap16
Ppiap21
Ppiap22
Ppiap23
Ppiap24
Ppiap28
Ppiap3
Ppiap30
Ppiap35
Ppiap36
Ppiap38
Ppiap39
Ppiap4
Ppiap41
Ppiap45
Ppiap46
Ppiap53
Ppiap54
Ppiap55
Ppiap57
Ppiap6
Ppiap63
Ppiap64
Ppiap65
Ppiap67
Ppiap68
Ppiap69
Ppiap71
Ppiap73
Ppiap74
Ppiap76
Ppiap78
Ppiap81
Ppiap82
Ppiap86
Ppiap9
Ppiap90
Ppib
Ppid
Ppie
Ppiel
Ppif
Ppig
Ppih
Ppil1
Ppil2
Ppil3
Ppil4
Ppil6
Ppip5k2
Ppl
Ppm1a
Ppm1ap1
Ppm1b
Ppm1d
Ppm1f
Ppm1g
Ppm1h
Ppm1j
Ppm1k
Ppm1k-dt
Ppm1l
Ppm1m
Ppm1n
Ppme1
Ppox
Ppp1ca
Ppp1cb
Ppp1cc
Ppp1r10
Ppp1r10p1
Ppp1r11
Ppp1r11p2
Ppp1r12a
Ppp1r12a-as1
Ppp1r12b
Ppp1r12c
Ppp1r13b
Ppp1r13l
Ppp1r14a
Ppp1r14b
Ppp1r14bp2
Ppp1r14bp5
Ppp1r15a
Ppp1r16a
Ppp1r16b
Ppp1r17
Ppp1r18
Ppp1r1a
Ppp1r1ap1
Ppp1r1ap2
Ppp1r1b
Ppp1r1c
Ppp1r2
Ppp1r21
Ppp1r26
Ppp1r26-as1
Ppp1r27
Ppp1r2b
Ppp1r2c
Ppp1r2p2
Ppp1r2p5
Ppp1r32
Ppp1r36
Ppp1r37
Ppp1r3e
Ppp1r3f
Ppp1r3g
Ppp1r42
Ppp1r7
Ppp1r8
Ppp1r9a
Ppp1r9b
Ppp2cb
Ppp2r1a
Ppp2r1b
Ppp2r2a
Ppp2r2b
Ppp2r2b-it1
Ppp2r2c
Ppp2r2d
Ppp2r2dp1
Ppp2r3a
Ppp2r3b
Ppp2r3c
Ppp2r5a
Ppp2r5b
Ppp2r5c
Ppp2r5d
Ppp2r5e
Ppp3ca
Ppp3cb-as1
Ppp3cc
Ppp3r1
Ppp3r2
Ppp4c
Ppp4r1
Ppp4r1-as1
Ppp4r1l
Ppp4r2
Ppp4r3a
Ppp4r3b
Ppp4r4
Ppp5c
Ppp5d1
Ppp6c
Ppp6r1
Ppp6r2
Ppp6r2p1
Ppp6r3
Pprc1
Ppt1
Ppt2
Ppt2-egfl8
Ppwd1
Ppy
Pqbp1
Pqlc1
Pqlc2
Pqlc2l
Pqlc3
Prac2
Pradc1p1
Praf2
Prag1
Pral
Pram1
Prame
Pramef1
Pramef11
Pramef19
Pramef2
Pramef29p
Pramef30p
Pramef31p
Pramef4
Pramef8
Pramenp
Prap1
Prb3
Prb4
Prc1
Prc1-as1
Prcc
Prcd
Prcp
Prdm1
Prdm10
Prdm11
Prdm12
Prdm13
Prdm14
Prdm15
Prdm16
Prdm2
Prdm4
Prdm5
Prdm6
Prdm8
Prdm9
Prdx1
Prdx1p1
Prdx2
Prdx2p2
Prdx2p4
Prdx3
Prdx3p2
Prdx3p3
Prdx3p4
Prdx4
Prdx5
Prdx6
Preb
Prelid1
Prelid1p1
Prelid1p2
Prelid2
Prelid3a
Prelid3b
Prelid3bp11
Prelid3bp3
Prelid3bp6
Prelid3bp7
Prepl
Prex1
Prex2
Prf1
Prg2
Prg3
Prh1
Prickle1
Prickle2
Prickle2-as1
Prickle2-as2
Prickle2-as3
Prickle3
Prickle4
Prim1
Prim2
Primpol
Prkaa1
Prkaa2
Prkab1
Prkab2
Prkaca
Prkacb
Prkag1
Prkag2
Prkag2-as1
Prkag3
Prkar1a
Prkar1ap1
Prkar1b
Prkar2a
Prkar2a-as1
Prkar2b
Prkca
Prkca-as1
Prkcb
Prkcd
Prkce
Prkcg
Prkch
Prkci
Prkcq-as1
Prkcsh
Prkcz
Prkcz-as1
Prkd1
Prkd2
Prkd3
Prkdc
Prkg1
Prkg1-as1
Prkg2
Prkn
Prkra
Prkra-as1
Prkrip1
Prkx
Prkxp1
Prky
Prlh
Prlhr
Prlr
Prm2
Prmt1
Prmt1p1
Prmt2
Prmt3
Prmt5
Prmt5-as1
Prmt6
Prmt7
Prmt8
Prncr1
Prnp
Prob1
Proc
Proca1
Procr
Prodh
Prodh2
Prokr1
Prom1
Prom2
Prop1
Prorsd1p
Pros1
Proser1
Proser2
Proser2-as1
Proser3
Prox1
Prox1-as1
Prox2
Proz
Prpf18
Prpf19
Prpf19p1
Prpf3
Prpf31
Prpf38a
Prpf38ap2
Prpf38b
Prpf39
Prpf4
Prpf40a
Prpf40b
Prpf4b
Prpf8
Prph
Prps1
Prps2
Prpsap1
Prpsap2
Prr11
Prr12
Prr13
Prr13p2
Prr13p3
Prr13p5
Prr13p7
Prr14
Prr14l
Prr15
Prr16
Prr18
Prr19
Prr22
Prr23a
Prr26
Prr27
Prr29
Prr29-as1
Prr3
Prr30
Prr31
Prr33
Prr34-as1
Prr36
Prr4
Prr5
Prr5-arhgap8
Prr5l
Prr7
Prr7-as1
Prrc1
Prrc2a
Prrc2b
Prrc2c
Prrg1
Prrg2
Prrg3
Prrt1
Prrt1b
Prrt2
Prrt3
Prrt3-as1
Prrt4
Prrx1
Prrx2-as1
Prss12
Prss16
Prss2
Prss21
Prss22
Prss23
Prss27
Prss29p
Prss3
Prss30p
Prss33
Prss36
Prss38
Prss3p1
Prss3p3
Prss3p4
Prss41
Prss42
Prss44
Prss45
Prss46p
Prss48
Prss50
Prss51
Prss53
Prss54
Prss55
Prss56
Prss58
Prss8
Prtg
Prtn3
Prune1
Prune2
Prx
Prxl2a
Prxl2b
Psap
Psat1
Psat1p4
Psca
Psd
Psd2-as1
Psd3
Psd4
Psen1
Psen2
Psenen
Psg1
Psg11
Psg3
Psg4
Psg5
Psg6
Psg7
Psg8
Psg9
Psip1
Pskh1
Pskh2
Psma1
Psma2
Psma2p2
Psma2p3
Psma3
Psma3-as1
Psma3p
Psma4
Psma5
Psma6
Psma6p2
Psma6p3
Psma6p4
Psma7
Psma8
Psmb1
Psmb10
Psmb2
Psmb3
Psmb4
Psmb5
Psmb6
Psmb7
Psmb8
Psmb8-as1
Psmb9
Psmc1
Psmc1p1
Psmc1p11
Psmc1p12
Psmc1p13
Psmc1p4
Psmc1p6
Psmc1p7
Psmc2
Psmc3
Psmc3ip
Psmc4
Psmc5
Psmc6
Psmd1
Psmd10
Psmd10p1
Psmd10p2
Psmd11
Psmd12
Psmd12p
Psmd13
Psmd14
Psmd2
Psmd3
Psmd4
Psmd4p1
Psmd5
Psmd6
Psmd6-as1
Psmd6-as2
Psmd7
Psmd8
Psmd9
Psme1
Psme2
Psme2p2
Psme2p6
Psme3
Psme4
Psmf1
Psmg1
Psmg2
Psmg3
Psmg3-as1
Psmg4
Psors1c1
Psors1c3
Pspc1
Pspc1-as2
Pspc1p2
Psph
Pspn
Psrc1
Pstk
Pstpip1
Pstpip2
Ptafr
Ptar1
Ptbp1
Ptbp2
Ptbp3
Ptcd1
Ptcd2
Ptcd2p2
Ptcd3
Ptch1
Ptch2
Ptchd1
Ptchd1-as
Ptchd3
Ptchd3p2
Ptchd3p3
Ptchd4
Ptcra
Ptcsc2
Ptdss1
Ptdss2
Pten
Ptenp1
Ptenp1-as
Pter
Ptf1a
Ptgdr
Ptgds
Ptger2
Ptger3
Ptger4
Ptger4p2
Ptges
Ptges2
Ptges3
Ptges3l-aarsd1
Ptges3p2
Ptges3p4
Ptgfr
Ptgfrn
Ptgir
Ptgis
Ptgr1
Ptgr2
Ptgs1
Ptgs2
Pth
Pth1r
Pth2
Pth2r
Pthlh
Ptk2
Ptk2b
Ptk6
Ptk7
Ptma
Ptmap1
Ptmap10
Ptmap15
Ptmap2
Ptmap5
Ptmap6
Ptms
Ptn
Ptov1
Ptov1-as1
Ptov1-as2
Ptp4a1
Ptp4a1p3
Ptp4a1p4
Ptp4a1p5
Ptp4a1p6
Ptp4a1p7
Ptp4a2
Ptp4a2p1
Ptp4a2p2
Ptp4a3
Ptpa
Ptpdc1
Ptpmt1
Ptpn1
Ptpn11
Ptpn12
Ptpn13
Ptpn14
Ptpn18
Ptpn2
Ptpn20
Ptpn22
Ptpn23
Ptpn2p2
Ptpn3
Ptpn4
Ptpn5
Ptpn6
Ptpn7
Ptpn9
Ptpra
Ptprb
Ptprc
Ptprd
Ptprd-as1
Ptprd-as2
Ptpre
Ptprf
Ptprg
Ptprg-as1
Ptprh
Ptprj
Ptprj-as1
Ptprk
Ptprm
Ptprn
Ptprn2
Ptpro
Ptprq
Ptprs
Ptprt
Ptpru
Ptprvp
Ptprz1
Ptrh1
Ptrh2
Ptrhd1
Pts
Pttg1
Pttg1ip
Pttg3p
Ptx4
Pudp
Pudpp3
Puf60
Pum1
Pum2
Pum3
Pura
Purg
Purpl
Pus1
Pus3
Pus7
Pus7l
Pusl1
Pvalb
Pvalef
Pvr
Pvrig
Pvrig2p
Pvt1
Pwar1
Pwar5
Pwp1
Pwp2
Pwrn1
Pwrn2
Pwrn4
Pwwp2a
Pwwp2ap1
Pwwp2b
Pwwp3a
Pwwp3b
Pxdc1
Pxdn
Pxk
Pxmp2
Pxn
Pxn-as1
Pxylp1
Pycard
Pycard-as1
Pycr1
Pycr2
Pycr3
Pydc1
Pygb
Pygl
Pygm
Pygo1
Pygo2
Pyhin1
Pyhin5p
Pym1
Pyroxd1
Pyroxd2
Pyy
Pyy2
Pzp
Qars
Qki
Qpct
Qpctl
Qprt
Qrfp
Qrfpr
Qrich1
Qrich2
Qrsl1
Qrsl1p1
Qrsl1p2
Qser1
Qsox1
Qsox2
Qtrt1
Qtrt1p1
Qtrt2
R3hcc1
R3hcc1l
R3hdm1
R3hdm2
R3hdm2p2
R3hdm4
Rab10
Rab11a
Rab11b
Rab11b-as1
Rab11fip1
Rab11fip1p1
Rab11fip2
Rab11fip3
Rab11fip4
Rab11fip5
Rab12
Rab13
Rab14
Rab15
Rab17
Rab18
Rab19
Rab1a
Rab1b
Rab1c
Rab21
Rab22a
Rab24
Rab25
Rab26
Rab27a
Rab27b
Rab28
Rab28p3
Rab2a
Rab2b
Rab30
Rab30-as1
Rab31
Rab33b
Rab34
Rab35
Rab36
Rab37
Rab3a
Rab3c
Rab3d
Rab3gap1
Rab3gap2
Rab3il1
Rab3ip
Rab40a
Rab40al
Rab40b
Rab40c
Rab41
Rab42
Rab43
Rab4a
Rab4b
Rab4b-egln2
Rab5a
Rab5b
Rab5c
Rab5cp1
Rab5if
Rab6a
Rab6b
Rab6c
Rab6c-as1
Rab7a
Rab7b
Rab8a
Rab8b
Rab9a
Rabac1
Rabep1
Rabep2
Rabepk
Rabgap1
Rabgap1l
Rabgef1
Rabggta
Rabggtb
Rabl2a
Rabl2b
Rabl3
Rabl6
Rac1
Rac2
Rac3
Racgap1
Racgap1p
Rack1
Rad1
Rad17
Rad17p1
Rad17p2
Rad18
Rad1p1
Rad1p2
Rad21
Rad21-as1
Rad21l1
Rad23a
Rad23b
Rad50
Rad51
Rad51ap1
Rad51-as1
Rad51b
Rad51c
Rad51d
Rad52
Rad54b
Rad54l
Rad54l2
Rad9a
Rad9b
Radil
Radx
Rae1
Raet1e
Raet1e-as1
Raet1g
Raet1k
Raet1l
Raf1
Rag1
Rag2
Rai1
Rai14
Rai1-as1
Rala
Ralb
Ralbp1
Ralgapa1
Ralgapa1p1
Ralgapa2
Ralgapb
Ralgds
Ralgps1
Ralgps2
Raly
Raly-as1
Ralyl
Ramacl
Ramp1
Ramp2
Ramp3
Ran
Ranbp1
Ranbp10
Ranbp17
Ranbp2
Ranbp3
Ranbp3l
Ranbp6
Rangap1
Rangrf
Ranp1
Ranp3
Ranp6
Ranp7
Rap1a
Rap1b
Rap1bp1
Rap1bp2
Rap1gap
Rap1gap2
Rap1gds1
Rap2a
Rap2b
Rap2c
Rap2c-as1
Rap2cp1
Rapgef1
Rapgef2
Rapgef3
Rapgef4
Rapgef4-as1
Rapgef5
Rapgef6
Rapgefl1
Raph1
Rapsn
Rara
Rarb
Rarg
Rarres2
Rarres2p1
Rarres2p11
Rarres2p2
Rarres2p4
Rarres2p5
Rarres2p7
Rarres2p9
Rarres3
Rars
Rars2
Rarsp1
Rasa1
Rasa2
Rasa3
Rasa3-it1
Rasa4
Rasal1
Rasal2
Rasal2-as1
Rasal3
Rasd1
Rasgef1a
Rasgef1b
Rasgef1c
Rasgrf1
Rasgrf2
Rasgrf2-as1
Rasgrp1
Rasgrp2
Rasgrp3
Rasgrp4
Rasip1
Rasl10a
Rasl10b
Rasl11a
Rasl11b
Rasl12
Rassf1
Rassf10
Rassf1-as1
Rassf2
Rassf3
Rassf4
Rassf5
Rassf6
Rassf7
Rassf8
Rassf8-as1
Raver1
Raver2
Rax
Rb1
Rb1cc1
Rb1-dt
Rbak
Rbakdn
Rbak-rbakdn
Rbbp4
Rbbp4p2
Rbbp4p6
Rbbp6
Rbbp7
Rbbp8
Rbck1
Rbfa
Rbfadn
Rbfox1
Rbfox2
Rbfox3
Rbks
Rbl1
Rbl2
Rbm10
Rbm11
Rbm11p1
Rbm12
Rbm12b
Rbm12b-as1
Rbm14
Rbm14-rbm4
Rbm15
Rbm17
Rbm17p4
Rbm18
Rbm19
Rbm20
Rbm22
Rbm22p1
Rbm23
Rbm24
Rbm25
Rbm26
Rbm26-as1
Rbm28
Rbm3
Rbm33
Rbm38
Rbm39
Rbm4
Rbm42
Rbm43
Rbm43p1
Rbm44
Rbm45
Rbm46
Rbm47
Rbm48
Rbm4b
Rbm5
Rbm6
Rbm7
Rbm8a
Rbm8b
Rbms1
Rbms1p1
Rbms2
Rbms3
Rbms3-as1
Rbms3-as2
Rbmx
Rbmx2
Rbmx2p1
Rbmx2p4
Rbmx2p5
Rbmxl1
Rbmxl2
Rbmxp1
Rbmxp4
Rbmy2jp
Rbp1
Rbp2
Rbp3
Rbp5
Rbp7
Rbpj
Rbpjl
Rbpms
Rbpms2
Rbpms-as1
Rbpmslp
Rbsn
Rbx1
Rc3h2
Rcan1
Rcan2
Rcan3
Rcbtb1
Rcbtb2
Rcc1
Rcc1l
Rcc2
Rcc2-as1
Rcc2p4
Rcc2p6
Rcc2p7
Rcc2p8
Rccd1
Rce1
Rchy1
Rcl1
Rcn1
Rcn2
Rcn3
Rcor1
Rcor2
Rcor3
Rcsd1
Rd3
Rdh10
Rdh10-as1
Rdh11
Rdh12
Rdh13
Rdh14
Rdh5
Rdh8
Rdm1
Rdm1p2
Rdm1p5
Rdx
Rec114
Rec8
Reck
Recql4
Recql5
Reeld1
Reep1
Reep2
Reep4
Reep5
Reep6
Reg1b
Reg4
Rel
Rela
Relb
Relch
Rell1
Rell2
Reln
Relt
Rem2
Ren
Renbp
Rep15
Repin1
Reps1
Reps2
Rer1
Rere
Rere-as1
Rerg
Rerg-as1
Rergl
Resf1
Rest
Ret
Retreg1
Retreg2
Retreg3
Retsat
Rev1
Rev3l
Rex1bd
Rexo1
Rexo1l10p
Rexo1l1p
Rexo1l2p
Rexo1l8p
Rexo2
Rexo4
Rexo5
Rf00001
Rf00002
Rf00003
Rf00004
Rf00006
Rf00012
Rf00015
Rf00017
Rf00019
Rf00024
Rf00026
Rf00049
Rf00066
Rf00070
Rf00072
Rf00086
Rf00090
Rf00091
Rf00092
Rf00093
Rf00096
Rf00099
Rf00100
Rf00105
Rf00108
Rf00134
Rf00136
Rf00137
Rf00139
Rf00150
Rf00152
Rf00154
Rf00156
Rf00157
Rf00181
Rf00191
Rf00212
Rf00263
Rf00264
Rf00271
Rf00272
Rf00275
Rf00278
Rf00279
Rf00280
Rf00283
Rf00284
Rf00285
Rf00322
Rf00334
Rf00340
Rf00345
Rf00393
Rf00394
Rf00397
Rf00401
Rf00402
Rf00404
Rf00406
Rf00407
Rf00409
Rf00410
Rf00411
Rf00413
Rf00415
Rf00416
Rf00421
Rf00423
Rf00424
Rf00425
Rf00426
Rf00428
Rf00432
Rf00438
Rf00440
Rf00443
Rf00492
Rf00493
Rf00494
Rf00537
Rf00554
Rf00560
Rf00561
Rf00564
Rf00568
Rf00569
Rf00570
Rf00571
Rf00586
Rf00591
Rf00592
Rf00598
Rf00599
Rf00601
Rf00602
Rf00603
Rf00611
Rf00612
Rf00614
Rf00619
Rf00635
Rf01159
Rf01161
Rf01182
Rf01183
Rf01210
Rf01225
Rf01233
Rf01241
Rf01293
Rf01518
Rf01684
Rf01699
Rf01778
Rf01871
Rf01872
Rf01874
Rf01875
Rf01876
Rf01877
Rf01880
Rf01881
Rf01882
Rf01883
Rf01909
Rf01928
Rf01948
Rf01953
Rf01954
Rf01955
Rf01956
Rf01957
Rf01963
Rf01969
Rf01970
Rf01971
Rf01975
Rf01976
Rf01977
Rf01978
Rf01979
Rf01983
Rf01984
Rf01986
Rf01987
Rf01992
Rf02038
Rf02039
Rf02040
Rf02041
Rf02042
Rf02043
Rf02090
Rf02091
Rf02103
Rf02104
Rf02105
Rf02106
Rf02107
Rf02108
Rf02109
Rf02110
Rf02113
Rf02114
Rf02115
Rf02116
Rf02118
Rf02122
Rf02124
Rf02125
Rf02126
Rf02127
Rf02128
Rf02130
Rf02131
Rf02132
Rf02133
Rf02135
Rf02137
Rf02138
Rf02139
Rf02140
Rf02141
Rf02142
Rf02145
Rf02148
Rf02149
Rf02150
Rf02156
Rf02157
Rf02158
Rf02161
Rf02166
Rf02174
Rf02175
Rf02176
Rf02178
Rf02180
Rf02184
Rf02185
Rf02187
Rf02188
Rf02189
Rf02190
Rf02192
Rf02193
Rf02195
Rf02196
Rf02198
Rf02199
Rf02201
Rf02202
Rf02203
Rf02204
Rf02205
Rf02208
Rf02209
Rf02210
Rf02212
Rf02213
Rf02215
Rf02216
Rf02217
Rf02218
Rf02219
Rf02220
Rf02246
Rf02247
Rf02248
Rf02249
Rf02250
Rf02251
Rf02252
Rf02271
Rf02272
Rfc1
Rfc2
Rfc3
Rfc4
Rfc5
Rfc5p1
Rfesd
Rfesdp1
Rffl
Rfk
Rfkp2
Rflna
Rfng
Rfpl1
Rfpl1s
Rfpl3
Rfpl4al1
Rfpl4ap1
Rfpl4ap5
Rfpl4ap6
Rft1
Rftn1
Rftn2
Rfwd2p1
Rfwd3
Rfx1
Rfx2
Rfx3
Rfx3-as1
Rfx4
Rfx5
Rfx6
Rfx7
Rfx8
Rfxank
Rfxap
Rgcc
Rgl1
Rgl2
Rgl3
Rgl4
Rgma
Rgmb
Rgmb-as1
Rgn
Rgp1
Rgpd4
Rgpd4-as1
Rgpd8
Rgr
Rgs1
Rgs11
Rgs12
Rgs14
Rgs17
Rgs17p1
Rgs18
Rgs19
Rgs2
Rgs20
Rgs21
Rgs22
Rgs3
Rgs4
Rgs6
Rgs7bp
Rgs8
Rgs9
Rgs9bp
Rgsl1
Rhag
Rhbdd1
Rhbdd2
Rhbdd3
Rhbdf1
Rhbdf1p1
Rhbdf2
Rhbdl1
Rhbdl2
Rhbdl3
Rhbg
Rhce
Rhcg
Rheb
Rhebl1
Rhebp2
Rhex
Rhno1
Rhoa
Rhob
Rhobtb1
Rhobtb2
Rhobtb3
Rhoc
Rhod
Rhof
Rhog
Rhoh
Rhoj
Rhoq
Rhoqp1
Rhoqp2
Rhot1
Rhot2
Rhoxf1
Rhoxf1p1
Rhoxf1p2
Rhoxf1p3
Rhpn1
Rhpn1-as1
Rhpn2
Ribc1
Ribc2
Ric1
Ric3
Ric8a
Ric8b
Rictor
Rida
Rif1
Riiad1
Rilp
Rilpl1
Rilpl2
Rimbp2
Rimkla
Rimklb
Rims1
Rims2
Rims3
Rims4
Rin1
Rin2
Rin3
Ring1
Rinl
Rint1
Riok1
Riok2
Riok3
Riox1
Riox2
Ripk1
Ripk2
Ripk3
Ripor1
Ripor2
Ripor3
Ripply1
Ripply2
Rit1
Rit2
Rita1
Rlbp1
Rlimp1
Rlimp2
Rln3
Rmc1
Rmdn1
Rmdn2
Rmdn2-as1
Rmdn3
Rmi1
Rmi2
Rmnd1
Rmnd5a
Rmnd5b
Rmrp
Rmrpp5
Rmst
Rn7sk
Rn7skp1
Rn7skp100
Rn7skp101
Rn7skp105
Rn7skp106
Rn7skp107
Rn7skp11
Rn7skp110
Rn7skp111
Rn7skp112
Rn7skp113
Rn7skp114
Rn7skp116
Rn7skp117
Rn7skp118
Rn7skp120
Rn7skp122
Rn7skp126
Rn7skp127
Rn7skp132
Rn7skp133
Rn7skp136
Rn7skp141
Rn7skp145
Rn7skp147
Rn7skp148
Rn7skp152
Rn7skp154
Rn7skp155
Rn7skp156
Rn7skp157
Rn7skp158
Rn7skp16
Rn7skp160
Rn7skp161
Rn7skp163
Rn7skp165
Rn7skp167
Rn7skp168
Rn7skp169
Rn7skp17
Rn7skp170
Rn7skp171
Rn7skp172
Rn7skp175
Rn7skp176
Rn7skp178
Rn7skp179
Rn7skp180
Rn7skp182
Rn7skp185
Rn7skp186
Rn7skp187
Rn7skp188
Rn7skp192
Rn7skp193
Rn7skp194
Rn7skp195
Rn7skp196
Rn7skp197
Rn7skp198
Rn7skp199
Rn7skp2
Rn7skp200
Rn7skp202
Rn7skp205
Rn7skp206
Rn7skp207
Rn7skp209
Rn7skp211
Rn7skp212
Rn7skp213
Rn7skp214
Rn7skp216
Rn7skp217
Rn7skp220
Rn7skp222
Rn7skp225
Rn7skp226
Rn7skp227
Rn7skp228
Rn7skp229
Rn7skp23
Rn7skp230
Rn7skp232
Rn7skp233
Rn7skp234
Rn7skp235
Rn7skp236
Rn7skp238
Rn7skp24
Rn7skp240
Rn7skp242
Rn7skp244
Rn7skp246
Rn7skp247
Rn7skp248
Rn7skp249
Rn7skp250
Rn7skp252
Rn7skp253
Rn7skp254
Rn7skp26
Rn7skp260
Rn7skp261
Rn7skp262
Rn7skp263
Rn7skp264
Rn7skp265
Rn7skp268
Rn7skp27
Rn7skp271
Rn7skp272
Rn7skp275
Rn7skp276
Rn7skp277
Rn7skp28
Rn7skp284
Rn7skp286
Rn7skp29
Rn7skp290
Rn7skp291
Rn7skp297
Rn7skp298
Rn7skp34
Rn7skp35
Rn7skp36
Rn7skp4
Rn7skp44
Rn7skp46
Rn7skp49
Rn7skp5
Rn7skp50
Rn7skp51
Rn7skp52
Rn7skp54
Rn7skp55
Rn7skp58
Rn7skp59
Rn7skp61
Rn7skp62
Rn7skp65
Rn7skp68
Rn7skp7
Rn7skp71
Rn7skp73
Rn7skp74
Rn7skp75
Rn7skp76
Rn7skp78
Rn7skp79
Rn7skp8
Rn7skp82
Rn7skp85
Rn7skp86
Rn7skp87
Rn7skp9
Rn7skp90
Rn7skp91
Rn7skp92
Rn7skp93
Rn7skp94
Rn7skp98
Rn7skp99
Rn7sl1
Rn7sl104p
Rn7sl107p
Rn7sl110p
Rn7sl113p
Rn7sl116p
Rn7sl125p
Rn7sl126p
Rn7sl12p
Rn7sl134p
Rn7sl135p
Rn7sl138p
Rn7sl140p
Rn7sl141p
Rn7sl144p
Rn7sl145p
Rn7sl146p
Rn7sl147p
Rn7sl14p
Rn7sl152p
Rn7sl153p
Rn7sl155p
Rn7sl159p
Rn7sl15p
Rn7sl160p
Rn7sl166p
Rn7sl168p
Rn7sl16p
Rn7sl176p
Rn7sl180p
Rn7sl181p
Rn7sl184p
Rn7sl185p
Rn7sl187p
Rn7sl189p
Rn7sl18p
Rn7sl191p
Rn7sl192p
Rn7sl193p
Rn7sl2
Rn7sl200p
Rn7sl201p
Rn7sl204p
Rn7sl208p
Rn7sl209p
Rn7sl211p
Rn7sl214p
Rn7sl217p
Rn7sl218p
Rn7sl219p
Rn7sl222p
Rn7sl228p
Rn7sl229p
Rn7sl230p
Rn7sl233p
Rn7sl234p
Rn7sl236p
Rn7sl237p
Rn7sl23p
Rn7sl241p
Rn7sl242p
Rn7sl244p
Rn7sl254p
Rn7sl258p
Rn7sl259p
Rn7sl260p
Rn7sl261p
Rn7sl263p
Rn7sl267p
Rn7sl271p
Rn7sl272p
Rn7sl273p
Rn7sl274p
Rn7sl275p
Rn7sl280p
Rn7sl283p
Rn7sl284p
Rn7sl288p
Rn7sl292p
Rn7sl296p
Rn7sl299p
Rn7sl3
Rn7sl300p
Rn7sl306p
Rn7sl311p
Rn7sl313p
Rn7sl321p
Rn7sl322p
Rn7sl326p
Rn7sl328p
Rn7sl329p
Rn7sl32p
Rn7sl332p
Rn7sl334p
Rn7sl336p
Rn7sl337p
Rn7sl341p
Rn7sl342p
Rn7sl344p
Rn7sl346p
Rn7sl353p
Rn7sl354p
Rn7sl356p
Rn7sl357p
Rn7sl35p
Rn7sl361p
Rn7sl362p
Rn7sl363p
Rn7sl369p
Rn7sl370p
Rn7sl372p
Rn7sl376p
Rn7sl377p
Rn7sl379p
Rn7sl381p
Rn7sl382p
Rn7sl385p
Rn7sl387p
Rn7sl38p
Rn7sl391p
Rn7sl395p
Rn7sl396p
Rn7sl399p
Rn7sl39p
Rn7sl402p
Rn7sl403p
Rn7sl405p
Rn7sl408p
Rn7sl40p
Rn7sl411p
Rn7sl414p
Rn7sl415p
Rn7sl417p
Rn7sl419p
Rn7sl41p
Rn7sl420p
Rn7sl426p
Rn7sl429p
Rn7sl42p
Rn7sl43p
Rn7sl440p
Rn7sl441p
Rn7sl443p
Rn7sl444p
Rn7sl445p
Rn7sl447p
Rn7sl448p
Rn7sl449p
Rn7sl452p
Rn7sl454p
Rn7sl456p
Rn7sl459p
Rn7sl45p
Rn7sl460p
Rn7sl461p
Rn7sl465p
Rn7sl466p
Rn7sl468p
Rn7sl469p
Rn7sl471p
Rn7sl473p
Rn7sl475p
Rn7sl477p
Rn7sl479p
Rn7sl480p
Rn7sl481p
Rn7sl488p
Rn7sl491p
Rn7sl493p
Rn7sl495p
Rn7sl496p
Rn7sl497p
Rn7sl498p
Rn7sl505p
Rn7sl50p
Rn7sl516p
Rn7sl517p
Rn7sl51p
Rn7sl521p
Rn7sl523p
Rn7sl524p
Rn7sl52p
Rn7sl530p
Rn7sl531p
Rn7sl535p
Rn7sl536p
Rn7sl539p
Rn7sl541p
Rn7sl543p
Rn7sl546p
Rn7sl554p
Rn7sl555p
Rn7sl558p
Rn7sl559p
Rn7sl561p
Rn7sl563p
Rn7sl564p
Rn7sl566p
Rn7sl571p
Rn7sl573p
Rn7sl575p
Rn7sl577p
Rn7sl57p
Rn7sl580p
Rn7sl581p
Rn7sl582p
Rn7sl586p
Rn7sl587p
Rn7sl592p
Rn7sl594p
Rn7sl597p
Rn7sl600p
Rn7sl604p
Rn7sl605p
Rn7sl606p
Rn7sl607p
Rn7sl60p
Rn7sl612p
Rn7sl614p
Rn7sl615p
Rn7sl618p
Rn7sl619p
Rn7sl621p
Rn7sl622p
Rn7sl623p
Rn7sl628p
Rn7sl629p
Rn7sl630p
Rn7sl632p
Rn7sl634p
Rn7sl635p
Rn7sl636p
Rn7sl63p
Rn7sl643p
Rn7sl645p
Rn7sl648p
Rn7sl652p
Rn7sl653p
Rn7sl654p
Rn7sl657p
Rn7sl659p
Rn7sl65p
Rn7sl665p
Rn7sl667p
Rn7sl668p
Rn7sl66p
Rn7sl672p
Rn7sl674p
Rn7sl675p
Rn7sl678p
Rn7sl67p
Rn7sl680p
Rn7sl681p
Rn7sl684p
Rn7sl685p
Rn7sl687p
Rn7sl688p
Rn7sl68p
Rn7sl692p
Rn7sl693p
Rn7sl698p
Rn7sl704p
Rn7sl711p
Rn7sl716p
Rn7sl719p
Rn7sl720p
Rn7sl724p
Rn7sl726p
Rn7sl734p
Rn7sl735p
Rn7sl736p
Rn7sl738p
Rn7sl73p
Rn7sl740p
Rn7sl744p
Rn7sl748p
Rn7sl749p
Rn7sl74p
Rn7sl750p
Rn7sl752p
Rn7sl754p
Rn7sl757p
Rn7sl75p
Rn7sl764p
Rn7sl766p
Rn7sl767p
Rn7sl769p
Rn7sl76p
Rn7sl771p
Rn7sl774p
Rn7sl778p
Rn7sl782p
Rn7sl784p
Rn7sl786p
Rn7sl788p
Rn7sl789p
Rn7sl78p
Rn7sl794p
Rn7sl795p
Rn7sl800p
Rn7sl804p
Rn7sl807p
Rn7sl809p
Rn7sl812p
Rn7sl813p
Rn7sl814p
Rn7sl815p
Rn7sl81p
Rn7sl822p
Rn7sl823p
Rn7sl825p
Rn7sl826p
Rn7sl82p
Rn7sl831p
Rn7sl832p
Rn7sl833p
Rn7sl834p
Rn7sl838p
Rn7sl841p
Rn7sl847p
Rn7sl851p
Rn7sl853p
Rn7sl860p
Rn7sl861p
Rn7sl862p
Rn7sl863p
Rn7sl865p
Rn7sl868p
Rn7sl87p
Rn7sl88p
Rn7sl89p
Rn7sl8p
Rn7sl96p
Rn7sl97p
Rn7sl98p
Rna5-8sp4
Rna5-8sp6
Rna5s12
Rna5s13
Rna5s14
Rna5s6
Rna5s7
Rna5sp101
Rna5sp103
Rna5sp105
Rna5sp107
Rna5sp109
Rna5sp110
Rna5sp111
Rna5sp112
Rna5sp114
Rna5sp120
Rna5sp122
Rna5sp124
Rna5sp126
Rna5sp127
Rna5sp129
Rna5sp131
Rna5sp132
Rna5sp137
Rna5sp139
Rna5sp140
Rna5sp141
Rna5sp145
Rna5sp146
Rna5sp148
Rna5sp149
Rna5sp150
Rna5sp151
Rna5sp152
Rna5sp153
Rna5sp154
Rna5sp155
Rna5sp158
Rna5sp159
Rna5sp160
Rna5sp162
Rna5sp163
Rna5sp166
Rna5sp173
Rna5sp174
Rna5sp175
Rna5sp176
Rna5sp177
Rna5sp178
Rna5sp179
Rna5sp18
Rna5sp181
Rna5sp184
Rna5sp185
Rna5sp186
Rna5sp188
Rna5sp189
Rna5sp19
Rna5sp190
Rna5sp193
Rna5sp194
Rna5sp195
Rna5sp197
Rna5sp199
Rna5sp200
Rna5sp201
Rna5sp204
Rna5sp207
Rna5sp208
Rna5sp209
Rna5sp21
Rna5sp211
Rna5sp212
Rna5sp213
Rna5sp218
Rna5sp221
Rna5sp222
Rna5sp227
Rna5sp228
Rna5sp230
Rna5sp232
Rna5sp234
Rna5sp235
Rna5sp236
Rna5sp237
Rna5sp238
Rna5sp240
Rna5sp241
Rna5sp242
Rna5sp243
Rna5sp244
Rna5sp245
Rna5sp248
Rna5sp250
Rna5sp255
Rna5sp257
Rna5sp258
Rna5sp259
Rna5sp261
Rna5sp263
Rna5sp267
Rna5sp272
Rna5sp273
Rna5sp277
Rna5sp279
Rna5sp28
Rna5sp280
Rna5sp282
Rna5sp283
Rna5sp284
Rna5sp286
Rna5sp287
Rna5sp288
Rna5sp289
Rna5sp29
Rna5sp290
Rna5sp293
Rna5sp30
Rna5sp301
Rna5sp302
Rna5sp304
Rna5sp305
Rna5sp309
Rna5sp31
Rna5sp311
Rna5sp321
Rna5sp323
Rna5sp324
Rna5sp325
Rna5sp327
Rna5sp328
Rna5sp33
Rna5sp330
Rna5sp332
Rna5sp333
Rna5sp334
Rna5sp338
Rna5sp339
Rna5sp342
Rna5sp343
Rna5sp346
Rna5sp349
Rna5sp35
Rna5sp351
Rna5sp353
Rna5sp354
Rna5sp356
Rna5sp358
Rna5sp359
Rna5sp361
Rna5sp362
Rna5sp363
Rna5sp365
Rna5sp366
Rna5sp368
Rna5sp37
Rna5sp371
Rna5sp372
Rna5sp373
Rna5sp374
Rna5sp375
Rna5sp378
Rna5sp379
Rna5sp38
Rna5sp380
Rna5sp382
Rna5sp384
Rna5sp385
Rna5sp387
Rna5sp388
Rna5sp389
Rna5sp390
Rna5sp391
Rna5sp392
Rna5sp393
Rna5sp395
Rna5sp396
Rna5sp40
Rna5sp406
Rna5sp407
Rna5sp408
Rna5sp409
Rna5sp414
Rna5sp415
Rna5sp416
Rna5sp417
Rna5sp418
Rna5sp419
Rna5sp420
Rna5sp423
Rna5sp425
Rna5sp43
Rna5sp430
Rna5sp433
Rna5sp440
Rna5sp441
Rna5sp442
Rna5sp446
Rna5sp448
Rna5sp451
Rna5sp453
Rna5sp456
Rna5sp457
Rna5sp46
Rna5sp468
Rna5sp469
Rna5sp470
Rna5sp473
Rna5sp482
Rna5sp483
Rna5sp486
Rna5sp487
Rna5sp488
Rna5sp489
Rna5sp490
Rna5sp491
Rna5sp492
Rna5sp493
Rna5sp495
Rna5sp497
Rna5sp499
Rna5sp500
Rna5sp502
Rna5sp515
Rna5sp517
Rna5sp527
Rna5sp528
Rna5sp53
Rna5sp530
Rna5sp531
Rna5sp532
Rna5sp55
Rna5sp60
Rna5sp62
Rna5sp64
Rna5sp65
Rna5sp67
Rna5sp68
Rna5sp70
Rna5sp71
Rna5sp72
Rna5sp73
Rna5sp74
Rna5sp75
Rna5sp77
Rna5sp80
Rna5sp84
Rna5sp88
Rna5sp89
Rna5sp90
Rna5sp92
Rna5sp93
Rna5sp94
Rna5sp95
Rna5sp96
Rna5sp99
Rnase1
Rnase12
Rnase3
Rnase4
Rnase7
Rnase8
Rnase9
Rnaseh1-as1
Rnaseh1p2
Rnaseh2a
Rnaseh2b
Rnaseh2b-as1
Rnaseh2c
Rnaseh2cp1
Rnasek
Rnasek-c17orf49
Rnasel
Rnd1
Rnd2
Rnd3
Rnf10
Rnf103
Rnf103-chmp3
Rnf11
Rnf111
Rnf112
Rnf113a
Rnf113b
Rnf114
Rnf121
Rnf123
Rnf125
Rnf126
Rnf126p1
Rnf128
Rnf13
Rnf130
Rnf133
Rnf135
Rnf138
Rnf138p1
Rnf138p2
Rnf139
Rnf139-as1
Rnf14
Rnf141
Rnf144a
Rnf144a-as1
Rnf144b
Rnf145
Rnf146
Rnf149
Rnf150
Rnf151
Rnf152
Rnf152p1
Rnf157
Rnf157-as1
Rnf165
Rnf166
Rnf167
Rnf17
Rnf170
Rnf175
Rnf180
Rnf181
Rnf182
Rnf183
Rnf185
Rnf187
Rnf19a
Rnf19b
Rnf19bpy
Rnf2
Rnf20
Rnf207
Rnf208
Rnf212
Rnf212b
Rnf214
Rnf215
Rnf216
Rnf216-it1
Rnf216p1
Rnf217
Rnf219-as1
Rnf220
Rnf224
Rnf225
Rnf227
Rnf24
Rnf25
Rnf26
Rnf2p1
Rnf31
Rnf32
Rnf34
Rnf38
Rnf4
Rnf40
Rnf41
Rnf43
Rnf44
Rnf5
Rnf6
Rnf6p1
Rnf7
Rnf7p1
Rnf8
Rnft1
Rnft1-dt
Rnft2
Rngtt
Rngttp1
Rnh1
Rnls
Rnmt
Rnpc3
Rnpep
Rnpepl1
Rnps1
Rnu105b
Rnu11
Rnu1-1
Rnu1-103p
Rnu1-106p
Rnu1-108p
Rnu1-112p
Rnu1-117p
Rnu1-11p
Rnu1-120p
Rnu1-122p
Rnu1-123p
Rnu1-124p
Rnu1-129p
Rnu1-130p
Rnu1-132p
Rnu1-133p
Rnu1-134p
Rnu1-138p
Rnu1-13p
Rnu1-149p
Rnu11-4p
Rnu1-150p
Rnu1-151p
Rnu1-15p
Rnu1-19p
Rnu12
Rnu1-2
Rnu1-20p
Rnu1-21p
Rnu1-23p
Rnu1-28p
Rnu1-29p
Rnu1-30p
Rnu1-31p
Rnu1-33p
Rnu1-36p
Rnu1-38p
Rnu1-39p
Rnu1-43p
Rnu1-44p
Rnu1-47p
Rnu1-52p
Rnu1-54p
Rnu1-55p
Rnu1-57p
Rnu1-58p
Rnu1-5p
Rnu1-62p
Rnu1-65p
Rnu1-6p
Rnu1-72p
Rnu1-73p
Rnu1-75p
Rnu1-7p
Rnu1-82p
Rnu1-83p
Rnu1-84p
Rnu1-85p
Rnu1-87p
Rnu1-88p
Rnu1-8p
Rnu1-92p
Rnu1-94p
Rnu1-98p
Rnu2-1
Rnu2-15p
Rnu2-17p
Rnu2-21p
Rnu2-23p
Rnu2-24p
Rnu2-27p
Rnu2-28p
Rnu2-29p
Rnu2-2p
Rnu2-30p
Rnu2-31p
Rnu2-32p
Rnu2-33p
Rnu2-34p
Rnu2-37p
Rnu2-3p
Rnu2-43p
Rnu2-45p
Rnu2-46p
Rnu2-47p
Rnu2-49p
Rnu2-4p
Rnu2-50p
Rnu2-51p
Rnu2-56p
Rnu2-59p
Rnu2-60p
Rnu2-63p
Rnu2-69p
Rnu2-6p
Rnu2-71p
Rnu2-72p
Rnu2-7p
Rnu4-1
Rnu4-10p
Rnu4-11p
Rnu4-12p
Rnu4-13p
Rnu4-15p
Rnu4-16p
Rnu4-2
Rnu4-27p
Rnu4-28p
Rnu4-30p
Rnu4-32p
Rnu4-34p
Rnu4-38p
Rnu4-39p
Rnu4-40p
Rnu4-41p
Rnu4-42p
Rnu4-44p
Rnu4-45p
Rnu4-46p
Rnu4-47p
Rnu4-49p
Rnu4-4p
Rnu4-51p
Rnu4-52p
Rnu4-57p
Rnu4-60p
Rnu4-61p
Rnu4-62p
Rnu4-63p
Rnu4-68p
Rnu4-71p
Rnu4-73p
Rnu4-75p
Rnu4-77p
Rnu4-79p
Rnu4-81p
Rnu4-82p
Rnu4-83p
Rnu4-85p
Rnu4-86p
Rnu4-8p
Rnu4-9p
Rnu4atac
Rnu4atac11p
Rnu4atac12p
Rnu4atac14p
Rnu4atac15p
Rnu4atac18p
Rnu4atac2p
Rnu4atac3p
Rnu4atac4p
Rnu4atac6p
Rnu4atac7p
Rnu4atac9p
Rnu5a-1
Rnu5a-4p
Rnu5a-5p
Rnu5a-8p
Rnu5b-1
Rnu5b-3p
Rnu5d-1
Rnu5d-2p
Rnu5e-1
Rnu5e-4p
Rnu5e-5p
Rnu5e-6p
Rnu5e-7p
Rnu5e-9p
Rnu5f-1
Rnu5f-2p
Rnu5f-3p
Rnu5f-4p
Rnu5f-8p
Rnu6-1
Rnu6-1001p
Rnu6-1003p
Rnu6-1005p
Rnu6-1008p
Rnu6-100p
Rnu6-1011p
Rnu6-1012p
Rnu6-1013p
Rnu6-1014p
Rnu6-1016p
Rnu6-1017p
Rnu6-1019p
Rnu6-101p
Rnu6-1024p
Rnu6-1026p
Rnu6-102p
Rnu6-1032p
Rnu6-1036p
Rnu6-1039p
Rnu6-103p
Rnu6-1040p
Rnu6-1043p
Rnu6-1045p
Rnu6-1046p
Rnu6-1047p
Rnu6-1048p
Rnu6-1051p
Rnu6-1055p
Rnu6-1057p
Rnu6-105p
Rnu6-1061p
Rnu6-1066p
Rnu6-1067p
Rnu6-1068p
Rnu6-1069p
Rnu6-106p
Rnu6-1072p
Rnu6-1073p
Rnu6-1075p
Rnu6-1078p
Rnu6-1079p
Rnu6-107p
Rnu6-1080p
Rnu6-1082p
Rnu6-1084p
Rnu6-108p
Rnu6-1090p
Rnu6-1092p
Rnu6-1093p
Rnu6-10p
Rnu6-1102p
Rnu6-1104p
Rnu6-1105p
Rnu6-1106p
Rnu6-1111p
Rnu6-1116p
Rnu6-1119p
Rnu6-111p
Rnu6-1123p
Rnu6-1128p
Rnu6-112p
Rnu6-1133p
Rnu6-1135p
Rnu6-1137p
Rnu6-1138p
Rnu6-113p
Rnu6-1140p
Rnu6-1143p
Rnu6-1145p
Rnu6-1146p
Rnu6-1148p
Rnu6-1149p
Rnu6-1155p
Rnu6-1157p
Rnu6-1158p
Rnu6-1163p
Rnu6-1168p
Rnu6-1170p
Rnu6-1172p
Rnu6-1175p
Rnu6-1176p
Rnu6-1177p
Rnu6-1178p
Rnu6-1179p
Rnu6-117p
Rnu6-1180p
Rnu6-1184p
Rnu6-1188p
Rnu6-119p
Rnu6-1203p
Rnu6-1205p
Rnu6-1206p
Rnu6-1208p
Rnu6-120p
Rnu6-1211p
Rnu6-1213p
Rnu6-1215p
Rnu6-1216p
Rnu6-1222p
Rnu6-1223p
Rnu6-1224p
Rnu6-1228p
Rnu6-1231p
Rnu6-1232p
Rnu6-1234p
Rnu6-1236p
Rnu6-123p
Rnu6-1241p
Rnu6-1243p
Rnu6-1244p
Rnu6-1246p
Rnu6-1250p
Rnu6-1255p
Rnu6-1258p
Rnu6-1262p
Rnu6-1263p
Rnu6-1266p
Rnu6-1267p
Rnu6-1270p
Rnu6-1271p
Rnu6-1274p
Rnu6-1275p
Rnu6-1276p
Rnu6-1277p
Rnu6-1280p
Rnu6-1281p
Rnu6-1283p
Rnu6-1284p
Rnu6-1285p
Rnu6-1286p
Rnu6-1288p
Rnu6-128p
Rnu6-1290p
Rnu6-1296p
Rnu6-1297p
Rnu6-1299p
Rnu6-129p
Rnu6-12p
Rnu6-1300p
Rnu6-1301p
Rnu6-1307p
Rnu6-1308p
Rnu6-130p
Rnu6-1310p
Rnu6-1311p
Rnu6-1313p
Rnu6-1315p
Rnu6-1318p
Rnu6-1327p
Rnu6-1329p
Rnu6-1330p
Rnu6-1331p
Rnu6-1336p
Rnu6-1337p
Rnu6-1338p
Rnu6-1339p
Rnu6-1340p
Rnu6-137p
Rnu6-138p
Rnu6-13p
Rnu6-140p
Rnu6-141p
Rnu6-142p
Rnu6-144p
Rnu6-145p
Rnu6-147p
Rnu6-148p
Rnu6-151p
Rnu6-152p
Rnu6-158p
Rnu6-160p
Rnu6-161p
Rnu6-163p
Rnu6-166p
Rnu6-169p
Rnu6-171p
Rnu6-180p
Rnu6-181p
Rnu6-182p
Rnu6-192p
Rnu6-193p
Rnu6-196p
Rnu6-197p
Rnu6-198p
Rnu6-19p
Rnu6-2
Rnu6-201p
Rnu6-202p
Rnu6-203p
Rnu6-204p
Rnu6-205p
Rnu6-209p
Rnu6-20p
Rnu6-213p
Rnu6-215p
Rnu6-216p
Rnu6-217p
Rnu6-218p
Rnu6-219p
Rnu6-220p
Rnu6-223p
Rnu6-226p
Rnu6-227p
Rnu6-22p
Rnu6-232p
Rnu6-235p
Rnu6-237p
Rnu6-239p
Rnu6-23p
Rnu6-240p
Rnu6-244p
Rnu6-247p
Rnu6-249p
Rnu6-250p
Rnu6-253p
Rnu6-255p
Rnu6-257p
Rnu6-25p
Rnu6-261p
Rnu6-266p
Rnu6-274p
Rnu6-276p
Rnu6-278p
Rnu6-282p
Rnu6-283p
Rnu6-284p
Rnu6-287p
Rnu6-28p
Rnu6-290p
Rnu6-296p
Rnu6-304p
Rnu6-306p
Rnu6-308p
Rnu6-310p
Rnu6-312p
Rnu6-316p
Rnu6-317p
Rnu6-318p
Rnu6-319p
Rnu6-31p
Rnu6-321p
Rnu6-323p
Rnu6-330p
Rnu6-331p
Rnu6-342p
Rnu6-344p
Rnu6-348p
Rnu6-349p
Rnu6-34p
Rnu6-352p
Rnu6-358p
Rnu6-359p
Rnu6-361p
Rnu6-365p
Rnu6-366p
Rnu6-374p
Rnu6-375p
Rnu6-379p
Rnu6-380p
Rnu6-381p
Rnu6-383p
Rnu6-384p
Rnu6-386p
Rnu6-387p
Rnu6-392p
Rnu6-395p
Rnu6-397p
Rnu6-398p
Rnu6-39p
Rnu6-400p
Rnu6-401p
Rnu6-402p
Rnu6-405p
Rnu6-411p
Rnu6-416p
Rnu6-418p
Rnu6-419p
Rnu6-420p
Rnu6-422p
Rnu6-424p
Rnu6-428p
Rnu6-429p
Rnu6-42p
Rnu6-430p
Rnu6-431p
Rnu6-433p
Rnu6-434p
Rnu6-435p
Rnu6-436p
Rnu6-438p
Rnu6-440p
Rnu6-442p
Rnu6-444p
Rnu6-449p
Rnu6-450p
Rnu6-455p
Rnu6-462p
Rnu6-464p
Rnu6-467p
Rnu6-471p
Rnu6-478p
Rnu6-480p
Rnu6-481p
Rnu6-482p
Rnu6-484p
Rnu6-485p
Rnu6-486p
Rnu6-487p
Rnu6-488p
Rnu6-492p
Rnu6-496p
Rnu6-497p
Rnu6-4p
Rnu6-500p
Rnu6-501p
Rnu6-503p
Rnu6-505p
Rnu6-506p
Rnu6-507p
Rnu6-510p
Rnu6-512p
Rnu6-519p
Rnu6-522p
Rnu6-523p
Rnu6-526p
Rnu6-527p
Rnu6-528p
Rnu6-530p
Rnu6-532p
Rnu6-533p
Rnu6-535p
Rnu6-53p
Rnu6-541p
Rnu6-542p
Rnu6-543p
Rnu6-544p
Rnu6-547p
Rnu6-548p
Rnu6-550p
Rnu6-552p
Rnu6-553p
Rnu6-558p
Rnu6-559p
Rnu6-560p
Rnu6-561p
Rnu6-563p
Rnu6-564p
Rnu6-565p
Rnu6-570p
Rnu6-573p
Rnu6-574p
Rnu6-575p
Rnu6-579p
Rnu6-57p
Rnu6-583p
Rnu6-587p
Rnu6-588p
Rnu6-589p
Rnu6-591p
Rnu6-592p
Rnu6-597p
Rnu6-598p
Rnu6-600p
Rnu6-603p
Rnu6-607p
Rnu6-608p
Rnu6-611p
Rnu6-612p
Rnu6-619p
Rnu6-621p
Rnu6-623p
Rnu6-633p
Rnu6-638p
Rnu6-639p
Rnu6-63p
Rnu6-640p
Rnu6-645p
Rnu6-646p
Rnu6-647p
Rnu6-648p
Rnu6-64p
Rnu6-650p
Rnu6-653p
Rnu6-656p
Rnu6-660p
Rnu6-663p
Rnu6-667p
Rnu6-670p
Rnu6-672p
Rnu6-675p
Rnu6-677p
Rnu6-678p
Rnu6-679p
Rnu6-681p
Rnu6-682p
Rnu6-684p
Rnu6-689p
Rnu6-690p
Rnu6-692p
Rnu6-693p
Rnu6-696p
Rnu6-697p
Rnu6-699p
Rnu6-7
Rnu6-700p
Rnu6-702p
Rnu6-704p
Rnu6-706p
Rnu6-707p
Rnu6-709p
Rnu6-70p
Rnu6-710p
Rnu6-712p
Rnu6-714p
Rnu6-717p
Rnu6-718p
Rnu6-720p
Rnu6-722p
Rnu6-724p
Rnu6-725p
Rnu6-727p
Rnu6-729p
Rnu6-72p
Rnu6-730p
Rnu6-735p
Rnu6-739p
Rnu6-73p
Rnu6-740p
Rnu6-743p
Rnu6-745p
Rnu6-748p
Rnu6-750p
Rnu6-752p
Rnu6-754p
Rnu6-755p
Rnu6-762p
Rnu6-765p
Rnu6-767p
Rnu6-768p
Rnu6-771p
Rnu6-772p
Rnu6-774p
Rnu6-777p
Rnu6-778p
Rnu6-780p
Rnu6-783p
Rnu6-784p
Rnu6-786p
Rnu6-787p
Rnu6-788p
Rnu6-792p
Rnu6-793p
Rnu6-795p
Rnu6-798p
Rnu6-79p
Rnu6-8
Rnu6-806p
Rnu6-807p
Rnu6-809p
Rnu6-811p
Rnu6-815p
Rnu6-817p
Rnu6-81p
Rnu6-821p
Rnu6-823p
Rnu6-826p
Rnu6-828p
Rnu6-830p
Rnu6-832p
Rnu6-833p
Rnu6-835p
Rnu6-836p
Rnu6-837p
Rnu6-838p
Rnu6-83p
Rnu6-842p
Rnu6-845p
Rnu6-847p
Rnu6-84p
Rnu6-850p
Rnu6-855p
Rnu6-856p
Rnu6-859p
Rnu6-861p
Rnu6-862p
Rnu6-865p
Rnu6-871p
Rnu6-873p
Rnu6-878p
Rnu6-881p
Rnu6-882p
Rnu6-883p
Rnu6-884p
Rnu6-888p
Rnu6-889p
Rnu6-890p
Rnu6-892p
Rnu6-893p
Rnu6-895p
Rnu6-897p
Rnu6-898p
Rnu6-89p
Rnu6-9
Rnu6-901p
Rnu6-902p
Rnu6-904p
Rnu6-908p
Rnu6-90p
Rnu6-910p
Rnu6-912p
Rnu6-913p
Rnu6-915p
Rnu6-916p
Rnu6-917p
Rnu6-918p
Rnu6-919p
Rnu6-920p
Rnu6-921p
Rnu6-922p
Rnu6-923p
Rnu6-926p
Rnu6-927p
Rnu6-929p
Rnu6-92p
Rnu6-931p
Rnu6-932p
Rnu6-933p
Rnu6-935p
Rnu6-937p
Rnu6-938p
Rnu6-939p
Rnu6-940p
Rnu6-945p
Rnu6-947p
Rnu6-948p
Rnu6-94p
Rnu6-951p
Rnu6-952p
Rnu6-958p
Rnu6-95p
Rnu6-960p
Rnu6-961p
Rnu6-965p
Rnu6-966p
Rnu6-970p
Rnu6-974p
Rnu6-975p
Rnu6-976p
Rnu6-97p
Rnu6-984p
Rnu6-985p
Rnu6-988p
Rnu6-989p
Rnu6-990p
Rnu6-994p
Rnu6-997p
Rnu6-998p
Rnu6-999p
Rnu6atac
Rnu6atac11p
Rnu6atac12p
Rnu6atac13p
Rnu6atac14p
Rnu6atac19p
Rnu6atac24p
Rnu6atac26p
Rnu6atac27p
Rnu6atac28p
Rnu6atac30p
Rnu6atac31p
Rnu6atac32p
Rnu6atac33p
Rnu6atac34p
Rnu6atac35p
Rnu6atac36p
Rnu6atac39p
Rnu6atac40p
Rnu6atac41p
Rnu6atac42p
Rnu6atac4p
Rnu6atac7p
Rnu6atac8p
Rnu6atac9p
Rnu6v
Rnu7-1
Rnu7-103p
Rnu7-104p
Rnu7-105p
Rnu7-106p
Rnu7-107p
Rnu7-110p
Rnu7-113p
Rnu7-116p
Rnu7-119p
Rnu7-120p
Rnu7-123p
Rnu7-125p
Rnu7-129p
Rnu7-134p
Rnu7-137p
Rnu7-138p
Rnu7-13p
Rnu7-141p
Rnu7-143p
Rnu7-144p
Rnu7-14p
Rnu7-152p
Rnu7-153p
Rnu7-154p
Rnu7-159p
Rnu7-160p
Rnu7-164p
Rnu7-165p
Rnu7-169p
Rnu7-171p
Rnu7-172p
Rnu7-173p
Rnu7-175p
Rnu7-176p
Rnu7-179p
Rnu7-182p
Rnu7-183p
Rnu7-186p
Rnu7-187p
Rnu7-18p
Rnu7-193p
Rnu7-194p
Rnu7-195p
Rnu7-196p
Rnu7-20p
Rnu7-22p
Rnu7-23p
Rnu7-25p
Rnu7-26p
Rnu7-27p
Rnu7-28p
Rnu7-29p
Rnu7-2p
Rnu7-30p
Rnu7-38p
Rnu7-3p
Rnu7-45p
Rnu7-47p
Rnu7-48p
Rnu7-50p
Rnu7-51p
Rnu7-52p
Rnu7-53p
Rnu7-55p
Rnu7-60p
Rnu7-61p
Rnu7-63p
Rnu7-67p
Rnu7-69p
Rnu7-6p
Rnu7-70p
Rnu7-71p
Rnu7-73p
Rnu7-75p
Rnu7-79p
Rnu7-80p
Rnu7-81p
Rnu7-85p
Rnu7-87p
Rnu7-88p
Rnu7-94p
Rnu7-95p
Rnu7-96p
Rnu7-97p
Rnvu1-1
Rnvu1-14
Rnvu1-15
Rnvu1-17
Rnvu1-18
Rnvu1-19
Rnvu1-2
Rnvu1-3
Rnvu1-4
Rnvu1-6
Rnvu1-7
Rny1
Rny1p10
Rny1p11
Rny1p13
Rny1p15
Rny1p2
Rny1p4
Rny1p5
Rny1p6
Rny1p8
Rny1p9
Rny3
Rny3p1
Rny3p11
Rny3p12
Rny3p15
Rny3p2
Rny3p4
Rny3p5
Rny3p9
Rny4
Rny4p10
Rny4p18
Rny4p24
Rny4p25
Rny4p28
Rny4p3
Rny4p34
Rny4p6
Rny4p7
Rny4p9
Ro60
Robo1
Robo2
Robo2p1
Robo3
Robo4
Rock1
Rock1p1
Rock2
Rogdi
Rom1
Romo1
Ropn1
Ropn1b
Ropn1l
Ropn1l-as1
Ror1
Ror1-as1
Ror2
Rora
Rora-as1
Rorb-as1
Ros1
Rp1
Rp9
Rp9p
Rpa1
Rpa2
Rpa2p1
Rpa2p2
Rpa4
Rpain
Rpap1
Rpap2
Rpap2p1
Rpap3
Rparp-as1
Rpe
Rpel1
Rpep2
Rpep3
Rpep4
Rpep6
Rpf1
Rpf2
Rpgr
Rpgrip1
Rpgrip1l
Rph3a
Rph3al
Rpiap1
Rpl10
Rpl10a
Rpl10ap1
Rpl10ap3
Rpl10p10
Rpl10p11
Rpl10p15
Rpl10p17
Rpl10p19
Rpl10p6
Rpl10p7
Rpl10p8
Rpl10p9
Rpl11
Rpl11p4
Rpl12
Rpl12p10
Rpl12p11
Rpl12p12
Rpl12p13
Rpl12p14
Rpl12p15
Rpl12p19
Rpl12p2
Rpl12p22
Rpl12p28
Rpl12p29
Rpl12p30
Rpl12p32
Rpl12p33
Rpl12p37
Rpl12p38
Rpl12p40
Rpl12p42
Rpl12p47
Rpl12p9
Rpl13
Rpl13a
Rpl13ap17
Rpl13ap19
Rpl13ap20
Rpl13ap23
Rpl13ap3
Rpl13ap5
Rpl13ap6
Rpl13ap7
Rpl13p
Rpl13p12
Rpl13p2
Rpl13p5
Rpl13p6
Rpl14
Rpl14p1
Rpl14p3
Rpl15
Rpl15p1
Rpl15p18
Rpl15p2
Rpl15p20
Rpl17
Rpl17p1
Rpl17p10
Rpl17p2
Rpl17p26
Rpl17p33
Rpl17p35
Rpl17p36
Rpl17p41
Rpl17p43
Rpl17p44
Rpl17p51
Rpl18
Rpl18a
Rpl18ap14
Rpl18ap2
Rpl18ap3
Rpl18ap7
Rpl18p1
Rpl18p11
Rpl18p13
Rpl19
Rpl19p13
Rpl19p14
Rpl19p18
Rpl21
Rpl21p1
Rpl21p103
Rpl21p107
Rpl21p11
Rpl21p110
Rpl21p111
Rpl21p119
Rpl21p12
Rpl21p123
Rpl21p126
Rpl21p129
Rpl21p13
Rpl21p18
Rpl21p23
Rpl21p32
Rpl21p33
Rpl21p41
Rpl21p42
Rpl21p44
Rpl21p47
Rpl21p5
Rpl21p50
Rpl21p6
Rpl21p67
Rpl21p8
Rpl21p9
Rpl21p91
Rpl22
Rpl22l1
Rpl22p1
Rpl22p11
Rpl22p16
Rpl22p2
Rpl22p21
Rpl22p24
Rpl22p3
Rpl23
Rpl23a
Rpl23ap10
Rpl23ap12
Rpl23ap18
Rpl23ap2
Rpl23ap20
Rpl23ap22
Rpl23ap23
Rpl23ap27
Rpl23ap3
Rpl23ap32
Rpl23ap33
Rpl23ap36
Rpl23ap39
Rpl23ap40
Rpl23ap41
Rpl23ap44
Rpl23ap49
Rpl23ap53
Rpl23ap55
Rpl23ap57
Rpl23ap61
Rpl23ap63
Rpl23ap64
Rpl23ap65
Rpl23ap66
Rpl23ap68
Rpl23ap71
Rpl23ap73
Rpl23ap74
Rpl23ap75
Rpl23ap76
Rpl23ap8
Rpl23ap80
Rpl23ap81
Rpl23ap82
Rpl23ap85
Rpl23ap89
Rpl23ap91
Rpl23ap92
Rpl23ap93
Rpl23ap94
Rpl23ap95
Rpl23ap96
Rpl23ap97
Rpl23p11
Rpl24
Rpl24p2
Rpl24p4
Rpl24p7
Rpl26
Rpl26l1
Rpl26p19
Rpl26p26
Rpl26p27
Rpl26p3
Rpl27
Rpl27a
Rpl27ap
Rpl27ap5
Rpl28
Rpl29
Rpl29p12
Rpl29p22
Rpl29p28
Rpl29p29
Rpl29p3
Rpl29p30
Rpl29p32
Rpl29p33
Rpl3
Rpl30
Rpl30p1
Rpl30p10
Rpl30p13
Rpl30p15
Rpl30p3
Rpl30p7
Rpl30p9
Rpl31
Rpl31p2
Rpl31p40
Rpl31p49
Rpl31p54
Rpl31p57
Rpl31p61
Rpl31p63
Rpl31p7
Rpl32
Rpl32p1
Rpl32p14
Rpl32p23
Rpl32p3
Rpl32p31
Rpl32p33
Rpl32p9
Rpl34
Rpl34-as1
Rpl34p18
Rpl34p20
Rpl34p22
Rpl34p23
Rpl34p26
Rpl34p27
Rpl34p29
Rpl34p3
Rpl34p31
Rpl35
Rpl35a
Rpl35ap
Rpl35ap12
Rpl35ap15
Rpl35ap19
Rpl35ap21
Rpl35ap22
Rpl35ap26
Rpl35ap30
Rpl35ap31
Rpl35ap32
Rpl35ap35
Rpl35p1
Rpl35p3
Rpl35p4
Rpl35p5
Rpl35p6
Rpl35p8
Rpl36
Rpl36a
Rpl36a-hnrnph2
Rpl36al
Rpl36ap13
Rpl36ap21
Rpl36ap36
Rpl36ap40
Rpl36ap41
Rpl36ap43
Rpl36ap45
Rpl36ap6
Rpl36p1
Rpl36p18
Rpl36p19
Rpl36p2
Rpl37
Rpl37a
Rpl37ap1
Rpl37ap8
Rpl37p18
Rpl37p4
Rpl37p6
Rpl38
Rpl38p1
Rpl39
Rpl39p
Rpl39p18
Rpl39p25
Rpl39p28
Rpl39p3
Rpl39p31
Rpl39p33
Rpl39p34
Rpl39p36
Rpl39p38
Rpl39p39
Rpl39p40
Rpl39p5
Rpl3l
Rpl3p1
Rpl3p10
Rpl3p2
Rpl3p4
Rpl3p9
Rpl4
Rpl41
Rpl41p1
Rpl4p1
Rpl4p2
Rpl4p4
Rpl5
Rpl5p10
Rpl5p11
Rpl5p15
Rpl5p19
Rpl5p2
Rpl5p20
Rpl5p21
Rpl5p22
Rpl5p23
Rpl5p25
Rpl5p26
Rpl5p27
Rpl5p28
Rpl5p29
Rpl5p30
Rpl5p32
Rpl5p35
Rpl5p6
Rpl5p9
Rpl6
Rpl6p12
Rpl6p24
Rpl6p25
Rpl6p7
Rpl7
Rpl7a
Rpl7ap10
Rpl7ap11
Rpl7ap14
Rpl7ap15
Rpl7ap2
Rpl7ap25
Rpl7ap26
Rpl7ap31
Rpl7ap33
Rpl7ap34
Rpl7ap38
Rpl7ap4
Rpl7ap50
Rpl7ap52
Rpl7ap64
Rpl7ap73
Rpl7ap9
Rpl7l1
Rpl7l1p1
Rpl7l1p13
Rpl7l1p2
Rpl7l1p4
Rpl7l1p5
Rpl7l1p8
Rpl7p10
Rpl7p12
Rpl7p16
Rpl7p17
Rpl7p2
Rpl7p20
Rpl7p22
Rpl7p25
Rpl7p28
Rpl7p29
Rpl7p3
Rpl7p30
Rpl7p34
Rpl7p35
Rpl7p37
Rpl7p4
Rpl7p41
Rpl7p44
Rpl7p45
Rpl7p47
Rpl7p5
Rpl7p50
Rpl7p51
Rpl7p52
Rpl7p53
Rpl7p58
Rpl7p59
Rpl7p60
Rpl7p7
Rpl7p8
Rpl8
Rpl8p2
Rpl9
Rpl9p2
Rpl9p21
Rpl9p28
Rpl9p3
Rpl9p33
Rplp0
Rplp0p2
Rplp0p6
Rplp1
Rplp1p6
Rplp2
Rpn1
Rpn2
Rpp14
Rpp21
Rpp25
Rpp30
Rpp38
Rpp40
Rpp40p1
Rpp40p2
Rpph1
Rpph1-2p
Rprd1a
Rprd1b
Rprd2
Rps10
Rps10-nudt3
Rps10p16
Rps10p18
Rps10p2
Rps10p20
Rps10p27
Rps10p5
Rps10p7
Rps11
Rps11p1
Rps11p5
Rps12
Rps12p10
Rps12p16
Rps12p18
Rps12p2
Rps12p20
Rps12p21
Rps12p26
Rps12p28
Rps12p31
Rps13
Rps13p2
Rps14
Rps15
Rps15a
Rps15ap1
Rps15ap10
Rps15ap11
Rps15ap16
Rps15ap24
Rps15ap28
Rps15ap29
Rps15ap3
Rps15ap30
Rps15ap32
Rps15ap36
Rps15ap38
Rps15ap6
Rps15ap9
Rps15p5
Rps16
Rps16p5
Rps16p8
Rps17
Rps17p1
Rps17p11
Rps17p14
Rps17p2
Rps17p8
Rps18
Rps18p1
Rps18p9
Rps19
Rps19bp1
Rps19p1
Rps19p3
Rps19p6
Rps19p7
Rps2
Rps20
Rps20p1
Rps20p2
Rps20p20
Rps20p21
Rps20p22
Rps20p24
Rps20p25
Rps20p32
Rps20p33
Rps20p5
Rps21
Rps21p1
Rps21p4
Rps21p8
Rps23
Rps23p1
Rps23p6
Rps23p7
Rps23p8
Rps23p9
Rps24
Rps24p13
Rps24p16
Rps24p18
Rps24p6
Rps24p7
Rps25
Rps25p9
Rps26
Rps26p13
Rps26p15
Rps26p21
Rps26p24
Rps26p28
Rps26p3
Rps26p30
Rps26p4
Rps26p40
Rps26p41
Rps26p42
Rps26p45
Rps26p5
Rps26p54
Rps27
Rps27a
Rps27ap12
Rps27ap13
Rps27ap16
Rps27ap8
Rps27l
Rps27p1
Rps27p12
Rps27p14
Rps27p16
Rps27p18
Rps27p25
Rps27p26
Rps27p27
Rps27p5
Rps28
Rps28p1
Rps28p7
Rps29
Rps29p12
Rps29p13
Rps29p14
Rps29p15
Rps29p16
Rps29p17
Rps29p20
Rps29p21
Rps29p24
Rps29p25
Rps29p26
Rps29p27
Rps29p3
Rps29p30
Rps29p33
Rps29p8
Rps2p2
Rps2p25
Rps2p32
Rps2p36
Rps2p44
Rps2p45
Rps2p48
Rps2p52
Rps2p55
Rps3
Rps3a
Rps3ap12
Rps3ap2
Rps3ap26
Rps3ap32
Rps3ap34
Rps3ap36
Rps3ap37
Rps3ap44
Rps3ap46
Rps3ap49
Rps3ap50
Rps3ap52
Rps3ap54
Rps3p1
Rps3p2
Rps3p6
Rps4x
Rps4xp10
Rps4xp11
Rps4xp12
Rps4xp15
Rps4xp16
Rps4xp17
Rps4xp18
Rps4xp20
Rps4xp21
Rps4xp23
Rps4xp6
Rps4y1
Rps5
Rps5p2
Rps5p3
Rps6
Rps6ka1
Rps6ka2
Rps6ka2-it1
Rps6ka3
Rps6ka4
Rps6ka5
Rps6ka6
Rps6kb1
Rps6kb2
Rps6kc1
Rps6kl1
Rps6p14
Rps6p16
Rps6p20
Rps6p7
Rps6p8
Rps7
Rps7p1
Rps7p11
Rps7p12
Rps7p15
Rps7p5
Rps7p6
Rps7p7
Rps8
Rps9
Rpsa
Rpsap1
Rpsap13
Rpsap16
Rpsap2
Rpsap22
Rpsap23
Rpsap25
Rpsap26
Rpsap28
Rpsap29
Rpsap3
Rpsap31
Rpsap32
Rpsap36
Rpsap39
Rpsap40
Rpsap42
Rpsap46
Rpsap49
Rpsap5
Rpsap50
Rpsap51
Rpsap52
Rpsap53
Rpsap57
Rpsap6
Rpsap60
Rpsap62
Rpsap64
Rpsap65
Rpsap66
Rpsap69
Rpsap70
Rpsap71
Rpsap72
Rpsap75
Rpsap9
Rptor
Rpusd1
Rpusd2
Rpusd3
Rpusd4
Rraga
Rragb
Rragc
Rragd
Rras
Rras2
Rrbp1
Rreb1
Rrm1
Rrm1-as1
Rrm2
Rrm2b
Rrn3
Rrn3p2
Rrn3p3
Rrnad1
Rrp1
Rrp12
Rrp15
Rrp1b
Rrp7a
Rrp7bp
Rs1
Rsad1
Rsad2
Rsbn1
Rsbn1l
Rsc1a1
Rsf1
Rsf1-it2
Rskr
Rsl1d1
Rsl24d1
Rsl24d1p3
Rsl24d1p4
Rsl24d1p6
Rsph1
Rsph14
Rsph3
Rsph4a
Rsph9
Rspo2
Rspo3
Rspo4
Rspry1
Rsrc1
Rsrc2
Rsrp1
Rsu1
Rsu1p2
Rsu1p3
Rtbdn
Rtca
Rtca-as1
Rtcb
Rtel1
Rtel1-tnfrsf6b
Rtf1
Rtf2
Rtkn
Rtkn2
Rtl10
Rtl5
Rtl8a
Rtl8c
Rtl9
Rtn2
Rtn3
Rtn3p1
Rtn4
Rtn4ip1
Rtn4r
Rtn4rl2
Rtp1
Rtp5
Rtraf
Rttn
Rubcn
Rubcnl
Rufy1
Rufy2
Rufy3
Rufy4
Rundc1
Rundc3a
Rundc3b
Runx1
Runx1t1
Runx2
Runx3
Rusc1
Rusc1-as1
Rusc2
Ruvbl1
Ruvbl1-as1
Ruvbl2
Rwdd1
Rwdd2b
Rwdd3
Rwdd4
Rwdd4p1
Rxfp1
Rxfp2
Rxfp3
Rxfp4
Rxra
Rxrb
Rxrg
Rxylt1
Rxylt1-as1
Ryk
Rykp1
Ryr1
Ryr2
Ryr3
S100a1
S100a10
S100a13
S100a14
S100a15a
S100a2
S100a3
S100a5
S100a6
S100a7
S100a8
S100b
S100p
S100pbp
S100z
S1pr1
S1pr2
S1pr3
S1pr4
S1pr5
Saa1
Saa2
Saal1
Sac3d1
Sacm1l
Sacs
Sacs-as1
Sae1
Safb
Safb2
Sag
Sage1
Sage3p
Sall1
Sall2
Sall3
Sall4
Sall4p1
Salrna1
Salrna2
Samd1
Samd10
Samd11
Samd11p1
Samd12
Samd12-as1
Samd13
Samd14
Samd15
Samd4a
Samd4b
Samd5
Samd7
Samd8
Samd9
Samd9l
Samhd1
Samm50
Samm50p1
Sammson
Samsn1
Sap130
Sap18
Sap18p1
Sap25
Sap30
Sap30bp
Sap30l
Sap30l-as1
Sapcd1
Sapcd1-as1
Sapcd2p1
Sapcd2p2
Sapcd2p4
Sar1a
Sar1ap1
Sar1b
Saraf
Sardh
Sarm1
Sarnp
Sars
Sars2
Sart1
Sart3
Sash1
Sash3
Sat1
Sat2
Satb1
Satb1-as1
Satb2
Satb2-as1
Sav1
Saxo1
Saxo2
Saysd1
Sbdsp1
Sbf1
Sbf1p1
Sbf2
Sbf2-as1
Sbk2
Sbk3
Sbno1
Sbno2
Sbsn
Sc5d
Scaf1
Scaf11
Scaf4
Scaf8
Scai
Scamp1
Scamp2
Scamp3
Scamp4
Scamp5
Scand1
Scand2p
Scap
Scaper
Scara3
Scara5
Scarb1
Scarb2
Scarf1
Scarf2
Scarna1
Scarna10
Scarna11
Scarna12
Scarna14
Scarna16
Scarna17
Scarna2
Scarna20
Scarna21
Scarna22
Scarna4
Scarna5
Scarna6
Scart1
Scat1
Scat2
Scat8
Scfd1
Scfd2
Scg3
Scg5
Scgb1a1
Scgb1b2p
Scgb1c1
Scgb1c2
Scgb1d1
Scgb2a2
Scgb2b2
Scgb2b3p
Scgn
Schip1
Schlap1
Scimp
Scin
Sclt1
Scly
Scmh1
Scml1
Scml2p2
Scml4
Scn10a
Scn11a
Scn1a
Scn1a-as1
Scn1b
Scn2a
Scn3a
Scn3b
Scn4a
Scn4b
Scn5a
Scn7a
Scn8a
Scn9a
Scnm1
Scnn1a
Scnn1b
Scnn1d
Sco1
Scoc
Scoc-as1
Scp2
Scp2d1
Scpep1
Scrib
Scrn1
Scrn2
Scrn3
Sctr
Scube1
Scube2
Scygr1
Scygr10
Scygr2
Scygr5
Scygr6
Scygr7
Scyl1
Scyl2
Scyl3
Sdad1
Sdad1p1
Sdad1p2
Sdad1p3
Sdc1
Sdc2
Sdc3
Sdc4
Sdcbp
Sdcbp2
Sdcbp2-as1
Sdcbp2p1
Sdcbpp1
Sdcbpp2
Sdccag3p1
Sdccag3p2
Sdccag8
Sdf2
Sdf2l1
Sdf4
Sdha
Sdhaf1
Sdhaf2
Sdhaf3
Sdhaf4
Sdhap1
Sdhap2
Sdhap3
Sdhb
Sdhc
Sdhcp2
Sdhcp3
Sdhd
Sdk1
Sdk2
Sdr16c5
Sdr39u1
Sdr42e1
Sdr42e1p5
Sdr42e2
Sdsl
Sec11a
Sec11c
Sec13
Sec14l1
Sec14l2
Sec14l3
Sec14l4
Sec14l5
Sec16a
Sec16b
Sec1p
Sec22a
Sec22b
Sec22c
Sec23a
Sec23a-as1
Sec23b
Sec23ip
Sec24a
Sec24b
Sec24b-as1
Sec24c
Sec24d
Sec31a
Sec31b
Sec61a1
Sec61a2
Sec61b
Sec61g
Sec62
Sec63
Secisbp2
Secisbp2l
Sectm1
Seh1l
Sel1l
Sel1l2
Sel1l3
Sele
Selenbp1
Selenoh
Selenoi
Selenok
Selenokp1
Selenokp3
Selenom
Selenon
Selenoo
Selenop
Selenos
Selenot
Selenotp2
Selenov
Selenow
Selenowp1
Sell
Selp
Sem1
Sem1p1
Sema3a
Sema3b
Sema3b-as1
Sema3c
Sema3d
Sema3e
Sema3f
Sema4a
Sema4b
Sema4c
Sema4d
Sema4f
Sema4g
Sema5b
Sema6a
Sema6a-as1
Sema6a-as2
Sema6b
Sema6c
Sema6d
Sema7a
Semg2
Sencr
Senp1
Senp2
Senp3
Senp3-eif4a1
Senp5
Senp6
Senp7
Senp8
Sephs1
Sephs1p6
Sephs1p7
Sepsecs
Sepsecs-as1
Sept1
Sept10
Sept11
Sept12
Sept14p12
Sept2
Sept3
Sept4
Sept4-as1
Sept5
Sept6
Sept7
Sept7-as1
Sept7p1
Sept7p2
Sept7p3
Sept7p6
Sept7p7
Sept7p8
Sept7p9
Sept8
Sept9
Serac1
Serbp1
Serbp1p1
Serbp1p3
Serbp1p5
Serf1ap1
Serf2
Sergef
Serhl
Serhl2
Serinc2
Serinc3
Serinc4
Serinc5
Serp1
Serp2
Serpina1
Serpina12
Serpina2
Serpina3
Serpina4
Serpina5
Serpina6
Serpina7
Serpina9
Serpinb1
Serpinb10
Serpinb11
Serpinb13
Serpinb2
Serpinb5
Serpinb6
Serpinb7
Serpinb8
Serpinb9p1
Serpind1
Serpine1
Serpine2
Serpine3
Serpine4p
Serpinf1
Serpinf2
Serping1
Serpinh1
Serpinh1p1
Serpini1
Serpini2
Sertad2
Sertad3
Sertad4
Sertm2
Sesn1
Sesn3
Sestd1
Set
Setbp1
Setd1a
Setd1b
Setd2
Setd3
Setd4
Setd5
Setd6
Setd7
Setd9
Setdb1
Setdb2
Setmar
Setp1
Setp10
Setp14
Setp15
Setp16
Setp20
Setp21
Setp3
Setp5
Setp8
Setp9
Setsip
Setx
Sez6
Sez6l
Sez6l2
Sf1
Sf3a1
Sf3a2
Sf3a3
Sf3a3p1
Sf3a3p2
Sf3b1
Sf3b2
Sf3b3
Sf3b4
Sf3b5
Sfi1
Sfmbt1
Sfmbt2
Sfpqp1
Sfr1
Sfr1p1
Sfrp1
Sfrp4
Sfswap
Sft2d1
Sft2d2
Sft2d3
Sfta2
Sfta3
Sftpa1
Sftpa2
Sftpa3p
Sftpb
Sftpc
Sftpd-as1
Sfxn1
Sfxn2
Sfxn3
Sfxn4
Sfxn5
Sgca
Sgcb
Sgcd
Sgce
Sgf29
Sgip1
Sgk1
Sgk2
Sgk3
Sgms1
Sgms1-as1
Sgms2
Sgo1
Sgo1-as1
Sgo1p2
Sgo2
Sgpl1
Sgsh
Sgsm1
Sgsm2
Sgsm3
Sgta
Sh2b1
Sh2b2
Sh2b3
Sh2d1a
Sh2d1b
Sh2d2a
Sh2d3a
Sh2d3c
Sh2d4a
Sh2d4b
Sh2d5
Sh2d6
Sh2d7
Sh3bgr
Sh3bgrl
Sh3bgrl3
Sh3bp1
Sh3bp2
Sh3bp4
Sh3bp5
Sh3bp5-as1
Sh3bp5l
Sh3d19
Sh3d21
Sh3gl1
Sh3gl1p3
Sh3gl2
Sh3gl3
Sh3glb1
Sh3glb2
Sh3kbp1
Sh3pxd2a
Sh3pxd2a-as1
Sh3rf1
Sh3rf2
Sh3rf3
Sh3rf3-as1
Sh3tc1
Sh3tc2
Sh3tc2-dt
Sh3yl1
Shank1
Shank2
Shank2-as1
Shank2-as2
Shank2-as3
Shank3
Sharpin
Shbg
Shc1
Shc2
Shc4
Shcbp1
Shcbp1l
Shd
She
Shf
Shh
Shisa2
Shisa4
Shisa5
Shisa6
Shisa8
Shisa9
Shisal2a
Shisal2b
Shkbp1
Shld1
Shld2
Shld2p2
Shld2p3
Shld3
Shmt1
Shmt2
Shoc1
Shoc2
Shox
Shox2
Shpk
Shprh
Shq1
Shq1p1
Shroom1
Shroom2
Shroom3
Shroom4
Shtn1
Si
Siae
Siah1
Siah2
Siah2-as1
Sidt1
Sidt1-as1
Sidt2
Sigirr
Siglec1
Siglec10
Siglec12
Siglec15
Siglec16
Siglec17p
Siglec20p
Siglec22p
Siglec27p
Siglec30p
Siglec6
Siglec7
Siglec9
Siglecl1
Sigmar1
Sik2
Sik3
Sike1
Sil1
Silc1
Sim1
Sim2
Simc1
Sin3a
Sin3b
Sinhcaf
Sinhcafp1
Sinhcafp2
Sinhcafp3
Sipa1
Sipa1l1
Sipa1l2
Sipa1l3
Sirpa
Sirpap1
Sirpb1
Sirpb2
Sirpb3p
Sirpd
Sirpg
Sirpg-as1
Sirt1
Sirt2
Sirt3
Sirt4
Sirt5
Sirt6
Sirt7
Sit1
Siva1
Six1
Six3-as1
Six4
Six5
Six6
Ska1
Ska2
Ska3
Skap1
Skap1-as1
Skap2
Ski
Skida1
Skil
Skint1l
Skiv2l
Skor1
Skor2
Skp1
Skp1p1
Skp2
Sla
Sla2
Slain1
Slain2
Slamf1
Slamf6
Slamf6p1
Slamf7
Slamf8
Slamf9
Slbp
Slc10a3
Slc10a5p1
Slc10a6
Slc10a7
Slc11a1
Slc11a2
Slc12a1
Slc12a2
Slc12a3
Slc12a4
Slc12a5
Slc12a5-as1
Slc12a6
Slc12a7
Slc12a8
Slc12a9
Slc12a9-as1
Slc13a1
Slc13a2
Slc13a3
Slc13a4
Slc13a5
Slc14a1
Slc14a2
Slc14a2-as1
Slc15a1
Slc15a2
Slc15a3
Slc15a4
Slc16a1
Slc16a10
Slc16a11
Slc16a12-as1
Slc16a13
Slc16a14
Slc16a14p1
Slc16a1-as1
Slc16a2
Slc16a3
Slc16a4
Slc16a5
Slc16a6
Slc16a6p1
Slc16a7
Slc16a8
Slc16a9
Slc17a3
Slc17a6
Slc17a7
Slc17a8
Slc17a9
Slc18a1
Slc18a2
Slc18b1
Slc19a1
Slc19a2
Slc19a3
Slc1a1
Slc1a2
Slc1a3
Slc1a4
Slc1a5
Slc1a6
Slc1a7
Slc20a1
Slc20a1p1
Slc20a1p2
Slc20a1p3
Slc20a2
Slc22a1
Slc22a10
Slc22a11
Slc22a13
Slc22a14
Slc22a15
Slc22a16
Slc22a17
Slc22a18
Slc22a18as
Slc22a2
Slc22a20p
Slc22a23
Slc22a24
Slc22a31
Slc22a4
Slc22a5
Slc22a6
Slc22a7
Slc22a8
Slc23a1
Slc23a2
Slc23a3
Slc24a1
Slc24a2
Slc24a3
Slc24a4
Slc24a5
Slc25a1
Slc25a10
Slc25a11
Slc25a12
Slc25a13
Slc25a14
Slc25a15
Slc25a15p4
Slc25a16
Slc25a18
Slc25a18p1
Slc25a19
Slc25a1p1
Slc25a1p3
Slc25a20
Slc25a20p1
Slc25a21
Slc25a21-as1
Slc25a22
Slc25a23
Slc25a24
Slc25a25
Slc25a25-as1
Slc25a26
Slc25a27
Slc25a28
Slc25a29
Slc25a3
Slc25a30
Slc25a30-as1
Slc25a32
Slc25a34
Slc25a34-as1
Slc25a35
Slc25a36
Slc25a37
Slc25a38
Slc25a38p1
Slc25a39
Slc25a39p1
Slc25a3p1
Slc25a4
Slc25a40
Slc25a41
Slc25a42
Slc25a43
Slc25a44
Slc25a45
Slc25a46
Slc25a47
Slc25a47p1
Slc25a48
Slc25a5
Slc25a51
Slc25a51p1
Slc25a52
Slc25a5p1
Slc25a5p2
Slc25a5p3
Slc25a5p6
Slc25a5p7
Slc25a6
Slc25a6p3
Slc25a6p5
Slc25a6p6
Slc26a1
Slc26a10
Slc26a11
Slc26a2
Slc26a3
Slc26a4
Slc26a4-as1
Slc26a5
Slc26a6
Slc26a7
Slc26a8
Slc26a9
Slc27a1
Slc27a2
Slc27a3
Slc27a4
Slc27a5
Slc27a6
Slc28a1
Slc28a3
Slc29a1
Slc29a2
Slc29a3
Slc29a4
Slc29a4p1
Slc2a1
Slc2a10
Slc2a11
Slc2a12
Slc2a14
Slc2a1-as1
Slc2a2
Slc2a3
Slc2a3p1
Slc2a3p2
Slc2a3p4
Slc2a4
Slc2a4rg
Slc2a5
Slc2a6
Slc2a8
Slc2a9
Slc2axp1
Slc30a10
Slc30a2
Slc30a3
Slc30a5
Slc30a6
Slc30a7
Slc30a8
Slc31a1
Slc31a1p1
Slc31a2
Slc34a1
Slc34a2
Slc34a3
Slc35a1
Slc35a2
Slc35a3
Slc35a4
Slc35a5
Slc35b1
Slc35b2
Slc35b4
Slc35c1
Slc35c2
Slc35d2
Slc35e1
Slc35e1p1
Slc35e2a
Slc35e2b
Slc35e3
Slc35e4
Slc35f1
Slc35f3
Slc35f4
Slc35f5
Slc35f6
Slc35g1
Slc35g2
Slc35g6
Slc36a1
Slc36a2
Slc36a3
Slc36a4
Slc37a1
Slc37a2
Slc37a3
Slc37a4
Slc38a1
Slc38a10
Slc38a11
Slc38a2
Slc38a3
Slc38a4
Slc38a5
Slc38a6
Slc38a7
Slc38a8
Slc38a9
Slc39a1
Slc39a10
Slc39a11
Slc39a12
Slc39a12-as1
Slc39a13
Slc39a14
Slc39a2
Slc39a3
Slc39a4
Slc39a5
Slc39a6
Slc39a7
Slc39a8
Slc39a9
Slc3a1
Slc3a2
Slc40a1
Slc41a1
Slc41a2
Slc41a3
Slc43a1
Slc43a2
Slc43a3
Slc44a1
Slc44a2
Slc44a3
Slc44a3-as1
Slc44a4
Slc44a5
Slc45a1
Slc45a2
Slc45a3
Slc45a4
Slc46a1
Slc46a3
Slc47a1
Slc47a1p1
Slc47a1p2
Slc47a2
Slc48a1
Slc49a3
Slc49a4
Slc4a1
Slc4a10
Slc4a11
Slc4a1ap
Slc4a2
Slc4a3
Slc4a4
Slc4a5
Slc4a7
Slc4a8
Slc4a9
Slc50a1
Slc51a
Slc52a1
Slc52a2
Slc52a3
Slc5a1
Slc5a10
Slc5a11
Slc5a12
Slc5a2
Slc5a4
Slc5a6
Slc5a7
Slc5a9
Slc6a1
Slc6a11
Slc6a12
Slc6a13
Slc6a14
Slc6a15
Slc6a16
Slc6a19
Slc6a1-as1
Slc6a2
Slc6a20
Slc6a21p
Slc6a3
Slc6a4
Slc6a5
Slc6a6
Slc6a7
Slc6a8
Slc6a9
Slc7a1
Slc7a10
Slc7a11
Slc7a11-as1
Slc7a13
Slc7a14-as1
Slc7a15p
Slc7a2
Slc7a4
Slc7a5
Slc7a5p1
Slc7a5p2
Slc7a6
Slc7a6os
Slc7a7
Slc7a8
Slc7a9
Slc8a1-as1
Slc8a2
Slc8a3
Slc8b1
Slc9a1
Slc9a2
Slc9a3
Slc9a3-as1
Slc9a3p2
Slc9a3r1
Slc9a3r2
Slc9a4
Slc9a5
Slc9a6
Slc9a8
Slc9a9
Slc9b1
Slc9b2
Slc9c1
Slc9c2
Slco1a2
Slco1b3
Slco1b7
Slco1c1
Slco2a1
Slco2b1
Slco3a1
Slco4a1
Slco5a1
Slf1
Slf2
Slfn11
Slfn12
Slfn12l
Slfn13
Slfn14
Slfn5
Slirp
Slit1
Slit1-as1
Slit2
Slit2-it1
Slit3
Slitrk1
Slitrk2
Slitrk3
Slitrk5
Slitrk6
Slk
Slmap
Sln
Slpi
Sltm
Slu7
Slurp2
Slx4
Smad1
Smad2
Smad3
Smad4
Smad5
Smad6
Smad7
Smad9-it1
Smagp
Smap1
Smap2
Smarca1
Smarca2
Smarca4
Smarca5
Smarca5-as1
Smarcad1
Smarcal1
Smarcb1
Smarcc1
Smarcc2
Smarcd1
Smarcd2
Smarcd3
Smarce1
Smarce1p2
Smarce1p5
Smbd1p
Smc1b
Smc2
Smc2-as1
Smc3
Smc4
Smc5
Smc6
Smchd1
Smco1
Smco2
Smco3
Smco4p1
Smcr5
Smdt1
Smg1
Smg1p1
Smg1p3
Smg1p7
Smg5
Smg6
Smg6-it1
Smg7
Smg7-as1
Smg8
Smg9
Smim1
Smim10l1
Smim10l2b-as1
Smim11p1
Smim12
Smim12p1
Smim13
Smim14
Smim15
Smim15-as1
Smim19
Smim2
Smim20
Smim21
Smim22
Smim23
Smim24
Smim25
Smim26
Smim27
Smim28
Smim29
Smim2-as1
Smim3
Smim30
Smim31
Smim32
Smim33
Smim35
Smim36
Smim38
Smim39
Smim4
Smim40
Smim41
Smim5
Smim6
Smim7
Smim8
Smim9
Smkr1
Smlr1
Smndc1
Smo
Smoc1
Smoc2
Smox
Smpd1
Smpd2
Smpd3
Smpd4
Smpd4p1
Smpd4p2
Smpd5
Smpdl3a
Smpdl3b
Smpx
Smr3b
Sms
Smtn
Smtnl2
Smug1
Smug1p1
Smurf1
Smurf2
Smurf2p1
Smyd1
Smyd2
Smyd3
Smyd3-it1
Smyd4
Smyd5
Snai2
Snai3-as1
Snap23
Snap23p1
Snap25
Snap25-as1
Snap29
Snap47
Snap47-as1
Snap91
Snapc2
Snapc3
Snapc4
Snapc5
Snapin
Snca
Snca-as1
Sncaip
Sncb
Sncg
Snd1
Sned1
Snf8
Snhg1
Snhg10
Snhg11
Snhg12
Snhg14
Snhg15
Snhg16
Snhg17
Snhg18
Snhg19
Snhg20
Snhg21
Snhg22
Snhg25
Snhg26
Snhg28
Snhg29
Snhg3
Snhg4
Snhg5
Snhg6
Snhg7
Snhg8
Snhg9
Snip1
Snora1
Snora10
Snora108
Snora11
Snora11b
Snora11c
Snora12
Snora13
Snora14a
Snora14b
Snora16a
Snora17a
Snora17b
Snora20
Snora20b
Snora21
Snora21b
Snora24
Snora24b
Snora25
Snora26
Snora27
Snora28
Snora29
Snora2a
Snora2b
Snora2c
Snora30b
Snora31
Snora32
Snora33
Snora35b
Snora36c
Snora38
Snora3a
Snora3c
Snora40
Snora40c
Snora41
Snora44
Snora46
Snora47
Snora48
Snora49
Snora50b
Snora50c
Snora50d
Snora51
Snora52
Snora53
Snora54
Snora56
Snora57
Snora58
Snora5a
Snora5b
Snora5c
Snora6
Snora60
Snora62
Snora63
Snora63b
Snora63c
Snora63d
Snora64
Snora65
Snora67
Snora68
Snora68b
Snora70
Snora70i
Snora70j
Snora71a
Snora71b
Snora71c
Snora71e
Snora72
Snora73a
Snora73b
Snora74c-1
Snora74d
Snora75
Snora75b
Snora77b
Snora78
Snora7a
Snora8
Snora80b
Snora80c
Snora81
Snora84
Snora9
Snora9b
Snorc
Snord10
Snord100
Snord101
Snord102
Snord104
Snord105
Snord105b
Snord107
Snord108
Snord110
Snord111
Snord111b
Snord112
Snord113-1
Snord113-5
Snord114-1
Snord114-10
Snord114-11
Snord114-12
Snord114-2
Snord114-21
Snord114-22
Snord114-23
Snord114-6
Snord114-7
Snord115-1
Snord115-10
Snord115-12
Snord115-20
Snord115-21
Snord115-22
Snord115-24
Snord115-25
Snord115-3
Snord115-31
Snord115-35
Snord115-38
Snord115-47
Snord115-48
Snord115-6
Snord115-8
Snord115-9
Snord116-10
Snord116-12
Snord116-17
Snord116-2
Snord116-20
Snord116-21
Snord116-25
Snord116-3
Snord116-4
Snord116-5
Snord116-6
Snord116-9
Snord117
Snord118
Snord12
Snord121b
Snord123
Snord124
Snord127
Snord12b
Snord12c
Snord13
Snord138
Snord13p1
Snord13p3
Snord14a
Snord14b
Snord14c
Snord14d
Snord14e
Snord15a
Snord15b
Snord16
Snord17
Snord18a
Snord18b
Snord18c
Snord19
Snord19b
Snord1a
Snord1c
Snord2
Snord20
Snord21
Snord22
Snord24
Snord25
Snord30
Snord31b
Snord32a
Snord33
Snord34
Snord35a
Snord35b
Snord36a
Snord36b
Snord36c
Snord37
Snord38a
Snord38b
Snord3a
Snord3b-1
Snord3b-2
Snord3c
Snord3d
Snord3h
Snord3j
Snord41
Snord42a
Snord42b
Snord43
Snord45a
Snord45b
Snord45c
Snord46
Snord48
Snord49a
Snord49b
Snord4a
Snord4b
Snord50b
Snord51
Snord52
Snord53
Snord53b
Snord54
Snord55
Snord56
Snord56b
Snord57
Snord58c
Snord59a
Snord6
Snord60
Snord62a
Snord62b
Snord63
Snord63b
Snord64
Snord65
Snord65b
Snord65c
Snord66
Snord68
Snord69
Snord72
Snord73a
Snord73b
Snord74b
Snord77b
Snord8
Snord83a
Snord83b
Snord84
Snord86
Snord87
Snord88a
Snord88b
Snord88c
Snord9
Snord93
Snord95
Snord96a
Snord97
Snord98
Snord99
Snph
Snrk
Snrk-as1
Snrnp200
Snrnp25
Snrnp27
Snrnp35
Snrnp40
Snrnp48
Snrnp70
Snrpa
Snrpa1
Snrpb2
Snrpbp1
Snrpc
Snrpcp18
Snrpcp19
Snrpcp2
Snrpcp3
Snrpcp4
Snrpcp5
Snrpd1
Snrpd2
Snrpd2p1
Snrpd2p2
Snrpd3
Snrpe
Snrpep10
Snrpep2
Snrpep6
Snrpep8
Snrpf
Snrpfp1
Snrpfp2
Snrpfp4
Snrpgp10
Snrpgp11
Snrpgp12
Snrpgp13
Snrpgp15
Snrpgp17
Snrpgp19
Snrpgp20
Snrpgp4
Snrpgp5
Snrpn
Sntb1
Sntb2
Sntg1
Sntg2
Sntn
Snu13
Snupn
Snurf
Snurfl
Snw1
Snx1
Snx10
Snx11
Snx13
Snx14
Snx15
Snx16
Snx17
Snx18
Snx18p12
Snx18p2
Snx18p27
Snx18p9
Snx19
Snx19p2
Snx19p3
Snx2
Snx20
Snx21
Snx22
Snx24
Snx25
Snx25p1
Snx27
Snx29
Snx29p2
Snx3
Snx30
Snx31
Snx32
Snx33
Snx33p1
Snx3p1x
Snx3p1y
Snx4
Snx5
Snx6
Snx7
Snx8
Snx9
Soat1
Soat2
Sobp
Socs1
Socs2
Socs2-as1
Socs2p2
Socs3
Socs4
Socs5
Socs5p1
Socs5p3
Socs5p5
Socs6
Socs7
Sod1
Sod1p3
Sod2
Sod2-ot1
Soga1
Soga3
Sohlh1
Sohlh2
Son
Sorbs1
Sorbs2
Sorbs3
Sorcs1
Sorcs2
Sorcs3
Sord
Sorl1
Sort1
Sos1
Sos1-it1
Sos2
Sostdc1
Sowaha
Sox1
Sox10
Sox12
Sox13
Sox14
Sox15
Sox1-ot
Sox21
Sox21-as1
Sox2-ot
Sox30
Sox5
Sox5p1
Sox6
Sox8
Sox9
Sox9-as1
Sp1
Sp100
Sp110
Sp140
Sp140l
Sp2
Sp2-as1
Sp3
Sp4
Sp5
Sp6
Sp8
Spa17
Spa17p1
Spaar
Spaca3
Spaca5
Spaca6
Spaca7
Spaca9
Spag1
Spag11b
Spag16
Spag17
Spag4
Spag5
Spag5-as1
Spag6
Spag7
Spag8
Spag9
Spam1
Spanxn2
Spanxn3
Sparc
Sparcl1
Spart
Spart-as1
Spast
Spata1
Spata13
Spata13-as1
Spata17
Spata17-as1
Spata18
Spata2
Spata20
Spata20p1
Spata21
Spata22
Spata24
Spata25
Spata2l
Spata3
Spata31a1
Spata31c2
Spata33
Spata3-as1
Spata4
Spata41
Spata45
Spata46
Spata5
Spata5l1
Spata6
Spata6l
Spata7
Spata8
Spatc1
Spatc1l
Spats1
Spats2
Spats2l
Spc24
Spcs1
Spcs2
Spcs2p1
Spcs2p4
Spcs3
Spdef
Spdl1
Spdya
Spdyc
Spdye4
Spdye5
Specc1
Specc1l
Specc1l-adora2a
Specc1p1
Specc1p2
Spef1
Spef2
Speg
Spegnb
Spem2
Spen
Spert
Spesp1
Spg11
Spg21
Spg7
Sphk1
Sphk2
Spi1
Spib
Spice1
Spidr
Spin1
Spin3
Spin4-as1
Spink1
Spink13
Spink14
Spink2
Spink4
Spink5
Spink6
Spink9
Spint1
Spint1-as1
Spint2
Spint3
Spint5p
Spire1
Spire2
Spn
Spns1
Spns3
Spo11
Spocd1
Spock1
Spock2
Spock3
Spon1
Spon1-as1
Spon2
Spop
Spopl
Spout1
Spp1
Spp2
Sppl2a
Sppl2b
Sppl2c
Sppl3
Spr
Spred1
Spred2
Spred3
Sprn
Sprr2b
Sprr2d
Sprr2e
Sprr3
Sprtn
Spry1
Spry2
Spry3
Spry4
Spry4-as1
Spryd3
Spsb1
Spsb2
Spsb3
Spsb4
Spta1
Sptan1
Sptb
Sptbn1
Sptbn2
Sptbn4
Sptbn5
Sptlc1
Sptlc1p2
Sptlc1p5
Sptlc2
Sptlc3
Sptssb
Spty2d1
Spty2d1os
Spx
Sqle
Sqor
Sqstm1
Sra1
Srarp
Src
Srcap
Srcin1
Srd5a1
Srd5a3
Srd5a3-as1
Srd5a3p1
Srebf1
Srebf2
Srebf2-as1
Srek1
Srek1ip1
Srfbp1
Srgap1
Srgap2
Srgap2-as1
Srgap2c
Srgap3
Srgap3-as1
Srgn
Sri
Srip1
Srl
Srm
Srmp1
Srms
Srp14
Srp14-as1
Srp14p4
Srp19
Srp54
Srp54-as1
Srp68
Srp72
Srp72p1
Srp9
Srp9p1
Srpk1
Srpk2
Srpk3
Srpra
Srprb
Srpx2
Srr
Srrd
Srrm1
Srrm1p3
Srrm2
Srrm2-as1
Srrm3
Srrm4
Srrm5
Srrt
Srsf1
Srsf10
Srsf11
Srsf12
Srsf2
Srsf3
Srsf4
Srsf5
Srsf6
Srsf7
Srsf8
Srsf9
Srxn1
Ss18
Ss18l1
Ss18l2
Ss18l2p1
Ssb
Ssbp1
Ssbp2
Ssbp3
Ssbp3-as1
Ssbp4
Ssc4d
Ssc5d
Ssh1
Ssh2
Ssh3
Ssmem1
Ssna1
Sspn
Sspo
Ssr1
Ssr1p1
Ssr2
Ssr3
Ssr4
Ssr4p1
Ssrp1
Sssca1
Sssca1-as1
Sstr2
Sstr4
Sstr5
Sstr5-as1
Ssu72
Ssuh2
Ssx2ip
Ssx3
St13
St13p10
St13p13
St13p15
St13p16
St13p18
St13p19
St13p2
St13p4
St13p6
St14
St18
St20
St20-as1
St3gal1
St3gal1p1
St3gal2
St3gal3
St3gal4
St3gal5
St3gal5-as1
St3gal6
St3gal6-as1
St5
St6gal1
St6gal2
St6galnac1
St6galnac2
St6galnac2p1
St6galnac3
St6galnac4
St6galnac4p1
St6galnac5
St6galnac6
St7
St7-as2
St7l
St7-ot4
St8sia1
St8sia2
St8sia3
St8sia4
St8sia5
St8sia6
St8sia6-as1
Stab1
Stab2
Stac
Stac2
Stac3
Stag1
Stag2
Stag3
Stag3l1
Stag3l4
Stag3l5p
Stag3l5p-pvrig2p-pilrb
Stam
Stam2
Stam-as1
Stambp
Stambpl1
Stap1
Stap2
Star
Stard10
Stard13
Stard13-as
Stard13-it1
Stard3
Stard3nl
Stard4-as1
Stard5
Stard6
Stard7
Stard7-as1
Stard8
Stard9
Stat1
Stat2
Stat3
Stat4
Stat5a
Stat5b
Stat6
Stath
Stau1
Stau2
Stau2-as1
Stbd1
Stc1
Stc2
Steap1
Steap1b
Steap2
Steap2-as1
Steap3
Steap4
Stil
Stim1
Stim2
Stim2-as1
Stimate
Stip1
Stk10
Stk11
Stk11ip
Stk16
Stk17a
Stk17b
Stk19
Stk19b
Stk24
Stk24-as1
Stk25
Stk25p1
Stk26
Stk3
Stk31
Stk32a
Stk32b
Stk32c
Stk33
Stk35
Stk36
Stk38l
Stk39
Stk4
Stk40
Stk4-as1
Stkld1
Stmn1
Stmn1p1
Stmn2
Stmn3
Stmn4
Stmnd1
Stmp1
Stn1
Stoml1
Stoml2
Stoml3
Ston1
Ston1-gtf2a1l
Ston2
Stox1
Stox2
Stpg1
Stpg2
Stpg2-as1
Stpg3
Stpg3-as1
Stpg4
Stra6
Stra6lp
Stra8
Strada
Stradb
Strap
Strbp
Strip1
Strip2
Strn
Strn3
Strn4
Sts
Stt3a
Stt3b
Stub1
Stum
Stx10
Stx11
Stx12
Stx16
Stx16-npepl1
Stx17
Stx18
Stx18-as1
Stx1a
Stx1b
Stx2
Stx3
Stx4
Stx5
Stx6
Stx7
Stx8
Stx8p1
Stxbp1
Stxbp2
Stxbp3
Stxbp4
Stxbp5
Stxbp5l
Styk1
Styx
Styxl1
Sub1
Sub1p1
Sub1p2
Sub1p3
Sub1p4
Sucla2
Sucla2-as1
Sucla2p1
Sucla2p3
Suclg1
Suclg2
Suclg2-as1
Suclg2p2
Suclg2p4
Sucnr1
Suco
Suds3
Suds3p1
Sufu
Sugct
Sugp2
Sugt1
Sugt1p3
Sugt1p4
Sugt1p4-stra6lp
Sulf1
Sulf2
Sult1a1
Sult1c2
Sult1c3
Sult1c4
Sult1d1p
Sult2b1
Sult4a1
Sult6b1
Sult6b2p
Sumf2
Sumo1
Sumo1p1
Sumo1p2
Sumo1p3
Sumo2p10
Sumo2p13
Sumo2p14
Sumo2p16
Sumo2p18
Sumo2p20
Sumo2p7
Sumo2p8
Sumo3
Sun1
Sun2
Sun5
Suox
Supt16h
Supt16hp1
Supt20h
Supt4h1
Supt5h
Supt6h
Supt7l
Supv3l1
Surf1
Surf2
Surf4
Surf6
Susd1
Susd2
Susd3
Susd4
Susd5
Susd6
Suv39h1
Suv39h2
Suz12
Suz12p1
Sv2a
Sv2b
Sv2c
Svil
Svil-as1
Svip
Svop
Swap70
Swi5
Swsap1
Swt1
Syap1
Sybu
Syce1
Syce1l
Syce2
Syce3
Sycn
Sycp1
Sycp2
Sycp2l
Syde1
Syde2
Syf2
Syf2p2
Syk
Sympk
Syn2
Syn3
Sync
Syndig1
Syndig1l
Syne1
Syne1-as1
Syne2
Syne3
Syngap1
Syngap1-as1
Syngr1
Syngr2
Syngr3
Syngr4
Synj1
Synj2
Synj2bp-cox16
Synj2-it1
Synm
Synpo
Synpo2
Synpo2l
Synpr
Synpr-as1
Synrg
Syp
Syp-as1
Sypl1
Sypl1p2
Sypl2
Sys1
Sys1-dbndd2
Syt1
Syt10
Syt12
Syt13
Syt14
Syt15
Syt16
Syt17
Syt2
Syt3
Syt4
Syt5
Syt6
Syt7
Syt8
Syt9
Sytl1
Sytl2
Sytl3
Sytl4
Syvn1
Szrd1
Szt2
Taar1
Taar3p
Taar4p
Taar5
Taar6
Taar8
Taar9
Tab1
Tab2
Tab2-as1
Tab3
Tac1
Tac3
Tac4
Tacc1
Tacc2
Tacc3
Taco1
Tacr1
Tacr2
Tacstd2
Tada2a
Tada2b
Tada3
Taf1
Taf10
Taf11
Taf11l10
Taf11l3
Taf11l4
Taf11l6
Taf12
Taf13p2
Taf15
Taf1a
Taf1a-as1
Taf1b
Taf1c
Taf1d
Taf2
Taf4
Taf4b
Taf5l
Taf6
Taf6l
Taf7
Taf8
Taf9
Taf9bp1
Taf9bp2
Tagap
Tagln
Tagln2
Tagln3
Tal1
Tal2
Taldo1
Tamm41
Tanc1
Tanc2
Tango2
Tango6
Tank
Taok1
Taok2
Taok3
Tap1
Tap2
Tapbp
Tapbpl
Tapt1
Tapt1-as1
Tarbp1
Tarbp2
Tardbp
Tardbpp2
Tarid
Tars
Tars2
Tarsl2
Tas1r1
Tas1r2
Tas2r1
Tas2r13
Tas2r15p
Tas2r19
Tas2r20
Tas2r2p
Tas2r30
Tas2r31
Tas2r39
Tas2r4
Tas2r41
Tas2r42
Tas2r60
Tas2r62p
Tas2r6p
Tas2r7
Tas2r9
Tasor
Tasor2
Tat
Tat-as1
Tatdn1
Tatdn1p1
Tatdn2
Tatdn2p1
Tatdn3
Tax1bp1
Taz
Tbc1d1
Tbc1d10a
Tbc1d10b
Tbc1d10c
Tbc1d12
Tbc1d13
Tbc1d14
Tbc1d15
Tbc1d16
Tbc1d17
Tbc1d19
Tbc1d2
Tbc1d20
Tbc1d21
Tbc1d22a
Tbc1d22b
Tbc1d23
Tbc1d24
Tbc1d25
Tbc1d26
Tbc1d27p
Tbc1d28
Tbc1d29p
Tbc1d2b
Tbc1d30
Tbc1d31
Tbc1d32
Tbc1d3b
Tbc1d3i
Tbc1d3j
Tbc1d3p1
Tbc1d3p1-dhx40p1
Tbc1d3p2
Tbc1d3p3
Tbc1d3p7
Tbc1d4
Tbc1d5
Tbc1d7
Tbc1d8
Tbc1d8-as1
Tbc1d8b
Tbc1d9b
Tbcap1
Tbcap2
Tbcap3
Tbcb
Tbcc
Tbccd1
Tbcd
Tbce
Tbcel
Tbck
Tbila
Tbk1
Tbkbp1
Tbl1x
Tbl1xr1
Tbl1xr1-as1
Tbl1y
Tbl2
Tbl3
Tbp
Tbpl1
Tbpl2
Tbr1
Tbrg1
Tbrg4
Tbx1
Tbx10
Tbx18
Tbx18-as1
Tbx19
Tbx2
Tbx21
Tbx2-as1
Tbx3
Tbx4
Tbx5
Tbx5-as1
Tbx6
Tbxa2r
Tbxas1
Tbxt
Tc2n
Tcaf1
Tcaf2
Tcaim
Tcam1p
Tcap
Tcea1
Tcea1p1
Tcea1p2
Tcea1p3
Tcea2
Tcea3
Tceal1
Tceal3
Tceal4
Tceal4p1
Tceal7
Tceal8
Tceal9
Tceanc
Tceanc2
Tcerg1
Tcerg1l
Tcerg1l-as1
Tcf12
Tcf15
Tcf19
Tcf20
Tcf21
Tcf24
Tcf25
Tcf3
Tcf3p1
Tcf4
Tcf4-as1
Tcf7
Tcf7l1
Tcf7l1-it1
Tcf7l2
Tcfl5
Tchp
Tcim
Tcirg1
Tcl1b
Tcl6
Tcn1
Tcn2
Tcof1
Tcp1
Tcp10
Tcp10l
Tcp10l2
Tcp11
Tcp11l1
Tcp11l2
Tcp1p1
Tcp1p3
Tcta
Tcte3
Tctex1d1
Tctex1d4
Tctn1
Tctn2
Tdg
Tdgf1
Tdgf1p1
Tdgf1p4
Tdgf1p5
Tdgf1p7
Tdgp1
Tdh
Tdo2
Tdp1
Tdrd1
Tdrd10
Tdrd15
Tdrd3
Tdrd5
Tdrd6
Tdrd7
Tdrd9
Tdrg1
Tdrkh
Tdrkh-as1
Tdrp
Tead1
Tead2
Tead3
Tead4
Tec
Tecpr1
Tecpr2
Tecr
Tecrl
Tecrp2
Tecta
Tectb
Tedc1
Tedc2
Teddm1
Teddm2p
Tef
Tek
Tekt1
Tekt2
Tekt3
Tekt4
Tekt5
Telo2
Ten1
Ten1-cdk3
Tenm2
Tenm3
Tenm3-as1
Tenm4
Tent2
Tent4a
Tent4b
Tent5a
Tent5d
Tep1
Tepp
Tepsin
Terb1
Terb2
Terc
Terf1
Terf2
Terf2ip
Tert
Tes
Tesc
Tesc-as1
Tesk1
Tesk2
Tesmin
Tespa1
Tet2
Tet3
Tex101
Tex13b
Tex13c
Tex13d
Tex14
Tex15
Tex2
Tex21p
Tex22
Tex26
Tex261
Tex264
Tex26-as1
Tex29
Tex30
Tex36
Tex36-as1
Tex38
Tex41
Tex43
Tex44
Tex45
Tex48
Tex49
Tex51
Tex53
Tex54
Tex55
Tex9
Tf
Tfam
Tfamp1
Tfap2a
Tfap2a-as1
Tfap2b
Tfap2c
Tfap2e
Tfap4
Tfb1m
Tfcp2
Tfdp1
Tfdp2
Tfdp3
Tfe3
Tfeb
Tfec
Tff3
Tfg
Tfip11
Tfpi
Tfpi2
Tfpt
Tfr2
Tfrc
Tg
Tgds
Tgfa
Tgfb1i1
Tgfb2
Tgfb2-as1
Tgfb2-ot1
Tgfb3
Tgfb3-as1
Tgfbi
Tgfbr1
Tgfbr2
Tgfbr3
Tgfbr3l
Tgif1
Tgif1p1
Tgif2
Tgif2p1
Tgif2-rab5if
Tgm1
Tgm2
Tgm4
Tgm5
Tgm7
Tgoln2
Tgs1
Th
Th2lcrr
Tha1p
Thada
Thap1
Thap11
Thap12
Thap12p2
Thap12p3
Thap12p4
Thap12p6
Thap12p7
Thap12p8
Thap2
Thap3
Thap5
Thap6
Thap7
Thap7-as1
Thap9
Thap9-as1
Thbs1
Thbs2
Thbs3
Thbs4
Thegl
Them4
Them5
Them6
Themis
Themis2
Thg1l
Thnsl1
Thnsl2
Thoc1
Thoc2
Thoc5
Thoc6
Thoc7
Thop1
Thorlnc
Thpo
Thra
Thrap3
Thrap3p1
Thrb
Thrb-as1
Thril
Thsd4
Thsd7a
Thsd7b
Thsd8
Thtpa
Thumpd1
Thumpd1p1
Thumpd2
Thumpd3
Thumpd3-as1
Thumpd3p1
Thy1
Tia1
Tiaf1
Tial1
Tiam1
Tiam2
Ticam1
Ticam2
Ticrr
Tie1
Tifa
Tigar
Tigd1
Tigd2
Tigd5
Tigd6
Tigd7
Tigit
Timeless
Timm10
Timm10b
Timm13
Timm17a
Timm17b
Timm17bp1
Timm21
Timm23b
Timm29
Timm44
Timm50
Timm8ap1
Timm8b
Timm8bp1
Timm8bp2
Timm9
Timm9p1
Timm9p2
Timmdc1
Timp1
Timp2
Timp3
Tinag
Tinagl1
Tincr
Tinf2
Tiparp
Tiparp-as1
Tipin
Tiprl
Tirap
Tjap1
Tjp1
Tjp2
Tjp3
Tk1
Tk2
Tkfc
Tkt
Tktl1
Tktl2
Tlcd1
Tldc2
Tle1
Tle1p1
Tle2
Tle3
Tle4
Tle6
Tle7
Tlk1
Tlk1p1
Tlk2
Tll1
Tll2
Tln1
Tln2
Tlnrd1
Tlr1
Tlr2
Tlr3
Tlr4
Tlr5
Tlr6
Tlr7
Tlr8-as1
Tlr9
Tlx1
Tm2d1
Tm2d2
Tm2d3
Tm4sf1
Tm4sf18
Tm4sf19
Tm4sf19-as1
Tm4sf1-as1
Tm4sf20
Tm4sf4
Tm4sf5
Tm6sf1
Tm6sf2
Tm7sf2
Tm7sf3
Tm9sf1
Tm9sf2
Tm9sf3
Tm9sf4
Tma16
Tma7
Tmbim1
Tmbim4
Tmbim6
Tmbim7p
Tmc1
Tmc2
Tmc3
Tmc3-as1
Tmc4
Tmc5
Tmc6
Tmc7
Tmc8
Tmcc1
Tmcc1-as1
Tmcc1p1
Tmcc2
Tmcc3
Tmco1
Tmco1-as1
Tmco2
Tmco3
Tmco4
Tmco5a
Tmco5b
Tmco6
Tmed1
Tmed10
Tmed10p2
Tmed11p
Tmed2
Tmed3
Tmed4
Tmed7
Tmed7-ticam2
Tmed9
Tmeff2
Tmem100
Tmem101
Tmem102
Tmem104
Tmem105
Tmem106a
Tmem106b
Tmem106c
Tmem107
Tmem108
Tmem108-as1
Tmem109
Tmem11
Tmem110-mustn1
Tmem114
Tmem116
Tmem117
Tmem119
Tmem120a
Tmem120b
Tmem121
Tmem121b
Tmem123
Tmem125
Tmem126a
Tmem126b
Tmem127
Tmem129
Tmem130
Tmem131
Tmem131l
Tmem132a
Tmem132b
Tmem132c
Tmem132d
Tmem132d-as1
Tmem132e
Tmem134
Tmem135
Tmem136
Tmem138
Tmem139
Tmem140
Tmem141
Tmem143
Tmem144
Tmem145
Tmem147
Tmem147-as1
Tmem14b
Tmem14c
Tmem14ep
Tmem150b
Tmem150c
Tmem151b
Tmem154
Tmem155
Tmem156
Tmem159
Tmem161a
Tmem161b
Tmem161b-as1
Tmem161bp1
Tmem163
Tmem164
Tmem165
Tmem167a
Tmem167b
Tmem168
Tmem169
Tmem170a
Tmem171
Tmem173
Tmem175
Tmem176a
Tmem177
Tmem178a
Tmem178b
Tmem179
Tmem179b
Tmem18
Tmem181
Tmem182
Tmem183a
Tmem183b
Tmem184a
Tmem184b
Tmem184c
Tmem185a
Tmem187
Tmem189
Tmem19
Tmem191a
Tmem191b
Tmem191c
Tmem198
Tmem198b
Tmem199
Tmem200a
Tmem200b
Tmem200c
Tmem201
Tmem204
Tmem205
Tmem208
Tmem209
Tmem210
Tmem211
Tmem212
Tmem212-as1
Tmem212-it1
Tmem213
Tmem214
Tmem216
Tmem218
Tmem219
Tmem220
Tmem220-as1
Tmem221
Tmem222
Tmem223
Tmem225b
Tmem229b
Tmem230
Tmem231
Tmem231p1
Tmem232
Tmem233
Tmem234
Tmem235
Tmem237
Tmem238
Tmem238l
Tmem239
Tmem240
Tmem241
Tmem242
Tmem243
Tmem245
Tmem246
Tmem247
Tmem248
Tmem248p1
Tmem249
Tmem25
Tmem250
Tmem251
Tmem251p1
Tmem252
Tmem253
Tmem254
Tmem254-as1
Tmem255a
Tmem255b
Tmem256p2
Tmem256-plscr3
Tmem258
Tmem259
Tmem26
Tmem260
Tmem261p1
Tmem262
Tmem263
Tmem265
Tmem266
Tmem268
Tmem269
Tmem26-as1
Tmem270
Tmem271
Tmem272
Tmem273
Tmem274p
Tmem275
Tmem30a
Tmem30b
Tmem30cp
Tmem33
Tmem37
Tmem38a
Tmem38b
Tmem39a
Tmem39b
Tmem40
Tmem41a
Tmem41b
Tmem42
Tmem43
Tmem44
Tmem44-as1
Tmem45a
Tmem45b
Tmem50a
Tmem50b
Tmem51
Tmem51-as1
Tmem52b
Tmem53
Tmem54
Tmem56
Tmem56-rwdd3
Tmem59
Tmem59l
Tmem62
Tmem63a
Tmem63b
Tmem63c
Tmem64
Tmem65
Tmem67
Tmem68
Tmem69
Tmem70
Tmem71
Tmem72
Tmem72-as1
Tmem74
Tmem78
Tmem79
Tmem80
Tmem81
Tmem82
Tmem86a
Tmem86b
Tmem87a
Tmem87b
Tmem88
Tmem88b
Tmem89
Tmem8a
Tmem8b
Tmem9
Tmem91
Tmem92
Tmem92-as1
Tmem94
Tmem95
Tmem97
Tmem97p1
Tmem97p2
Tmem98
Tmem99
Tmem9b-as1
Tmf1
Tmf1p1
Tmie
Tmigd3
Tmlhe
Tmod1
Tmod2
Tmod3
Tmod4
Tmpo
Tmpo-as1
Tmpop1
Tmpop2
Tmppe
Tmprss11a
Tmprss11b
Tmprss11bnl
Tmprss11d
Tmprss11e
Tmprss12
Tmprss13
Tmprss2
Tmprss3
Tmprss4
Tmprss5
Tmprss6
Tmprss7
Tmprss9
Tmsb15b
Tmsb15b-as1
Tmsb4x
Tmsb4xp3
Tmsb4xp4
Tmsb4xp6
Tmsb4xp8
Tmtc1
Tmtc2
Tmtc3
Tmtc4
Tmub1
Tmub2
Tmx1
Tmx2
Tmx2-ctnnd1
Tmx3
Tnc
Tnfaip1
Tnfaip2
Tnfaip3
Tnfaip6
Tnfaip8
Tnfaip8l1
Tnfrsf10a
Tnfrsf10a-as1
Tnfrsf10b
Tnfrsf10c
Tnfrsf11a
Tnfrsf11b
Tnfrsf12a
Tnfrsf13b
Tnfrsf13c
Tnfrsf14
Tnfrsf14-as1
Tnfrsf17
Tnfrsf18
Tnfrsf19
Tnfrsf1a
Tnfrsf1b
Tnfrsf21
Tnfrsf25
Tnfrsf4
Tnfrsf8
Tnfrsf9
Tnfsf10
Tnfsf11
Tnfsf12
Tnfsf12-tnfsf13
Tnfsf13
Tnfsf13b
Tnfsf14
Tnfsf4
Tnfsf8
Tnik
Tnip1
Tnip2
Tnip3
Tnk1
Tnk2
Tnk2-as1
Tnks
Tnks1bp1
Tnn
Tnnc1
Tnnc2
Tnni1
Tnni2
Tnni3
Tnni3k
Tnnt1
Tnnt2
Tnnt3
Tnp1
Tnp2
Tnpo1
Tnpo1p1
Tnpo2
Tnpo3
Tnr
Tnrc18
Tnrc18p1
Tnrc18p2
Tnrc6a
Tnrc6b
Tnrc6c
Tnrc6c-as1
Tnr-it1
Tns1
Tns2
Tns3
Tns4
Tnxa
Tnxb
Tob1
Tob1-as1
Toe1
Togaram1
Togaram2
Tollip
Tollip-as1
Tom1
Tom1l1
Tom1l2
Tomm20
Tomm20l
Tomm20p1
Tomm20p2
Tomm22
Tomm22p4
Tomm22p5
Tomm40l
Tomm5
Tomm6
Tomm7
Tomm70
Tonsl
Tonsl-as1
Top1mt
Top2a
Top2b
Top3a
Top3b
Topbp1
Tor1a
Tor1aip1
Tor1aip2
Tor1b
Tor2a
Tor3a
Tox2
Tox3
Tox4
Tox4p1
Tp53
Tp53aip1
Tp53bp1
Tp53bp2
Tp53i11
Tp53i13
Tp53i3
Tp53inp2
Tp53tg1
Tp53tg3gp
Tp53tg3hp
Tp53tg5
Tp63
Tp73
Tpbg
Tpbgl
Tpcn1
Tpcn2
Tpd52
Tpd52l1
Tpd52l2
Tpd52l3
Tpgs1
Tpgs2
Tph1
Tph2
Tpi1
Tpi1p1
Tpi1p2
Tpi1p3
Tpi1p4
Tpk1
Tpm1
Tpm1-as
Tpm2
Tpm3
Tpm3p2
Tpm3p4
Tpm3p6
Tpm3p7
Tpm3p8
Tpm3p9
Tpm4
Tpmtp2
Tpmtp3
Tpo
Tpp1
Tpp2
Tppp2
Tppp3
Tpr
Tpra1
Tprg1
Tprg1-as1
Tprg1l
Tprg1lp1
Tprkb
Tprkbp2
Tprn
Tprx1p1
Tprx2p
Tprxl
Tpsb2
Tpsg1
Tpsp2
Tpst1
Tpst2
Tpt1
Tpt1-as1
Tpt1p1
Tpt1p10
Tpt1p11
Tpt1p13
Tpt1p14
Tpt1p3
Tpt1p5
Tpt1p7
Tpt1p8
Tpt1p9
Tpte
Tpte2p1
Tpte2p2
Tpte2p5
Tpte2p6
Tptep1
Tptep2
Tptep2-csnk1e
Tpx2
Tra2a
Tra2b
Trabd
Trabd2a
Tradd
Traf1
Traf2
Traf3
Traf3ip1
Traf3ip2
Traf3ip2-as1
Traf3ip3
Traf4
Traf5
Traf6
Traf7
Trafd1
Traip
Traj1
Traj10
Traj12
Traj13
Traj14
Traj17
Traj18
Traj19
Traj2
Traj20
Traj22
Traj23
Traj24
Traj26
Traj27
Traj28
Traj29
Traj3
Traj30
Traj31
Traj32
Traj34
Traj35
Traj37
Traj38
Traj39
Traj4
Traj41
Traj42
Traj43
Traj44
Traj45
Traj46
Traj47
Traj48
Traj49
Traj5
Traj50
Traj51
Traj52
Traj54
Traj55
Traj56
Traj57
Traj58
Traj59
Traj6
Traj60
Traj61
Traj7
Traj8
Traj9
Trak1
Trak2
Tram1l1
Tram2-as1
Trank1
Trap1
Trappc1
Trappc10
Trappc11
Trappc12
Trappc12-as1
Trappc13
Trappc2
Trappc2b
Trappc2l
Trappc3
Trappc3l
Trappc4
Trappc5
Trappc6a
Trappc6b
Trappc8
Trappc9
Trav10
Trav1-1
Trav1-2
Trav12-1
Trav12-2
Trav12-3
Trav13-1
Trav13-2
Trav14dv4
Trav15
Trav16
Trav17
Trav18
Trav2
Trav20
Trav21
Trav22
Trav23dv6
Trav25
Trav26-1
Trav26-2
Trav27
Trav28
Trav29dv5
Trav3
Trav30
Trav31
Trav32
Trav34
Trav35
Trav36dv7
Trav37
Trav38-2dv8
Trav39
Trav4
Trav40
Trav41
Trav5
Trav6
Trav8-1
Trav8-2
Trav8-3
Trav8-4
Trav8-5
Trav8-6
Trav8-7
Trav9-2
Trbc1
Trbc2
Trbd1
Trbj1-1
Trbj1-2
Trbj1-3
Trbj2-1
Trbj2-2
Trbj2-2p
Trbj2-3
Trbj2-4
Trbj2-5
Trbj2-6
Trbj2-7
Trbv1
Trbv10-3
Trbv11-2
Trbv11-3
Trbv12-1
Trbv12-2
Trbv12-3
Trbv12-5
Trbv13
Trbv14
Trbv16
Trbv17
Trbv19
Trbv2
Trbv20-1
Trbv20or9-2
Trbv23or9-2
Trbv24-1
Trbv24or9-2
Trbv25-1
Trbv29-1
Trbv29or9-2
Trbv30
Trbv3-1
Trbv4-1
Trbv4-2
Trbv5-1
Trbv5-2
Trbv5-3
Trbv5-4
Trbv5-5
Trbv5-6
Trbv5-7
Trbv6-2
Trbv6-4
Trbv6-6
Trbv6-8
Trbv7-1
Trbv7-2
Trbv7-3
Trbv7-5
Trbv7-6
Trbv7-9
Trbv8-1
Trbv8-2
Trbv9
Trbvb
Trdc
Trdd1
Trdd3
Trdj1
Trdj3
Trdmt1
Trdn
Trdn-as1
Trdv1
Trdv2
Trdv3
Treh
Trehp1
Trem1
Trem2
Treml1
Treml3p
Treml4
Treml5p
Trerf1
Trerna1
Trex1
Trg-as1
Trgc1
Trgj2
Trgjp1
Trgv11
Trgv2
Trgv3
Trgv5p
Trgv7
Trgv8
Trgva
Trh
Trhde
Trhde-as1
Trib1
Trib2
Trib3
Tril
Trim11
Trim13
Trim14
Trim15
Trim16
Trim16l
Trim17
Trim2
Trim22
Trim23
Trim24
Trim25
Trim26
Trim26bp
Trim27
Trim28
Trim29
Trim3
Trim31
Trim31-as1
Trim32
Trim33
Trim34
Trim35
Trim36
Trim37
Trim39
Trim39-rpp21
Trim4
Trim40
Trim41
Trim44
Trim45
Trim46
Trim49b
Trim5
Trim50
Trim51cp
Trim51dp
Trim51jp
Trim52
Trim52-as1
Trim54
Trim55
Trim56
Trim59
Trim6
Trim60
Trim60p14
Trim60p16
Trim62
Trim63
Trim64fp
Trim65
Trim66
Trim67
Trim68
Trim69
Trim6-trim34
Trim7
Trim73
Trim77bp
Trim8
Trim80p
Trim9
Trio
Triobp
Trip10
Trip11
Trip12
Trip13
Trip4
Trip6
Triqk
Trir
Trit1
Trmo
Trmt1
Trmt10a
Trmt10b
Trmt10bp1
Trmt10c
Trmt11
Trmt112
Trmt112p1
Trmt112p2
Trmt112p3
Trmt112p6
Trmt112p7
Trmt12
Trmt13
Trmt1l
Trmt2a
Trmt44
Trmt6
Trmt61a
Trmt61b
Trmt9b
Trmu
Trnau1ap
Trnp1
Trnt1
Tro
Troap
Trpa1
Trpc1
Trpc2
Trpc3
Trpc4
Trpc4ap
Trpc6
Trpc7
Trpc7-as1
Trpm1
Trpm2
Trpm2-as
Trpm3
Trpm4
Trpm5
Trpm6
Trpm7
Trpm8
Trps1
Trpt1
Trpv1
Trpv2
Trpv3
Trpv4
Trpv6
Trrap
Trub1
Trub2
Tsacc
Tsbp1
Tsbp1-as1
Tsc1
Tsc2
Tsc22d1
Tsc22d1-as1
Tsc22d2
Tsc22d3
Tsc22d4
Tsen15
Tsen15p1
Tsen15p2
Tsen15p3
Tsen2
Tsen34
Tsen54
Tsfm
Tsg101
Tsga10
Tsga10ip
Tsga13
Tshb
Tshr
Tshz1
Tshz2
Tsks
Tsku
Tslp
Tsn
Tsnare1
Tsnax
Tsnax-disc1
Tsnaxip1
Tspan1
Tspan10
Tspan11
Tspan12
Tspan13
Tspan14
Tspan15
Tspan16
Tspan17
Tspan18
Tspan19
Tspan2
Tspan3
Tspan31
Tspan32
Tspan33
Tspan4
Tspan5
Tspan6
Tspan7
Tspan8
Tspan9
Tspear
Tspear-as1
Tspear-as2
Tspo
Tspo2
Tspoap1
Tspoap1-as1
Tspy20p
Tspy26p
Tspy3
Tspyl1
Tspyl2
Tsr1
Tsr3
Tssc2
Tssc4
Tssk1a
Tssk1b
Tssk3
Tssk4
Tssk5p
Tst
Tsta3
Tstd1
Tstd2
Tstd3
Ttbk1
Ttbk2
Ttc1
Ttc12
Ttc13
Ttc14
Ttc17
Ttc19
Ttc21a
Ttc21b
Ttc22
Ttc23
Ttc23l
Ttc24
Ttc25
Ttc26
Ttc27
Ttc28
Ttc28-as1
Ttc29
Ttc3
Ttc30b
Ttc31
Ttc32
Ttc33
Ttc34
Ttc37
Ttc38
Ttc39a
Ttc39a-as1
Ttc39b
Ttc39c
Ttc39c-as1
Ttc39cp1
Ttc3p1
Ttc4
Ttc41p
Ttc5
Ttc6
Ttc7a
Ttc7b
Ttc8
Ttc9b
Ttc9c
Ttf2
Tti1
Tti2
Ttk
Ttl
Ttll10
Ttll10-as1
Ttll11
Ttll12
Ttll13p
Ttll2
Ttll3
Ttll4
Ttll5
Ttll6
Ttll7
Ttll8
Ttll9
Ttn
Ttn-as1
Ttpal
Ttr
Ttty11
Ttty12
Ttty13
Ttyh1
Ttyh2
Ttyh3
Tub
Tuba1a
Tuba1b
Tuba1c
Tuba3fp
Tuba3gp
Tuba4a
Tuba4b
Tuba8
Tubap
Tubap2
Tubap4
Tub-as1
Tubb
Tubb2b
Tubb2bp1
Tubb3
Tubb3p2
Tubb4a
Tubb4ap1
Tubb4b
Tubb4bp1
Tubb4bp2
Tubb4bp4
Tubb4bp7
Tubb6
Tubb8p10
Tubb8p11
Tubb8p3
Tubb8p4
Tubbp1
Tubbp10
Tubbp2
Tubbp5
Tubbp6
Tubbp8
Tubbp9
Tubd1
Tube1
Tubg1
Tubg1p
Tubg2
Tubgcp2
Tubgcp3
Tubgcp4
Tubgcp5
Tubgcp6
Tufm
Tufmp1
Tuft1
Tug1
Tulp1
Tulp2
Tulp3
Tulp3p1
Tulp4
Tunar
Tusc1
Tusc2
Tusc3
Tusc7
Tusc8
Tut1
Tut4
Tut7
Tvp23a
Tvp23b
Tvp23bp1
Tvp23bp2
Tvp23c
Tvp23c-cdrt4
Tvp23cp1
Twf1
Twf2
Twist1
Twist2
Twnk
Twsg1
Txk
Txlna
Txlnb
Txlng
Txlngy
Txn2
Txndc11
Txndc12
Txndc12-as1
Txndc15
Txndc16
Txndc17
Txndc5
Txndc8
Txndc9
Txnip
Txnl1
Txnl1p1
Txnl4a
Txnl4b
Txnp1
Txnp2
Txnp5
Txnp6
Txnrd1
Txnrd2
Txnrd3
Tyk2
Tymp
Tyms
Tymsos
Tyr
Tyro3
Tyro3p
Tyrobp
Tyrp1
Tyw1
Tyw3
Tyw5
U2af1l4
U2af2
U2surp
U47924.1
U47924.2
U52111.1
U52112.1
U52112.2
U62317.1
U62317.3
U62631.1
U73166.1
U73169.1
U73479.1
U82695.1
U85056.1
U91319.1
U91324.1
U91328.1
U95743.1
Uaca
Uap1
Uap1l1
Uba1
Uba2
Uba3
Uba5
Uba52
Uba52p8
Uba6
Uba6-as1
Uba7
Ubac1
Ubac2
Ubald2
Ubap1
Ubap1l
Ubap2
Ubap2l
Ubash3b
Ubb
Ubbp1
Ubbp3
Ubbp4
Ubbp5
Ubc
Ubd
Ube2a
Ube2b
Ube2c
Ube2cp1
Ube2cp3
Ube2d1
Ube2d2
Ube2d3
Ube2d3-as1
Ube2d3p3
Ube2d3p4
Ube2d4
Ube2dnl
Ube2e1
Ube2e2
Ube2e3
Ube2f
Ube2fp3
Ube2f-scly
Ube2g1
Ube2g2
Ube2h
Ube2hp1
Ube2i
Ube2j2
Ube2k
Ube2l3
Ube2l5
Ube2l6
Ube2m
Ube2n
Ube2o
Ube2q1
Ube2q2
Ube2q2l
Ube2q2p1
Ube2q2p10
Ube2q2p2
Ube2q2p6
Ube2r2-as1
Ube2s
Ube2sp2
Ube2t
Ube2u
Ube2v1
Ube2v1p10
Ube2v1p12
Ube2v1p14
Ube2v1p15
Ube2v1p4
Ube2v1p6
Ube2v1p8
Ube2v2
Ube2v2p1
Ube2v2p2
Ube2v2p4
Ube2w
Ube2wp1
Ube2z
Ube3a
Ube3b
Ube3c
Ube3d
Ube4a
Ube4b
Ubfd1
Ubiad1
Ubl3
Ubl4a
Ubl4b
Ubl5
Ubl5p1
Ubl5p2
Ubl5p4
Ubl7
Ubl7-as1
Ubn1
Ubox5
Ubox5-as1
Ubp1
Ubqln1
Ubqln2
Ubqln3
Ubqln4
Ubqln4p1
Ubr1
Ubr2
Ubr3
Ubr4
Ubr5
Ubr5-as1
Ubr7
Ubtf
Ubxn1
Ubxn11
Ubxn2a
Ubxn2b
Ubxn4
Ubxn6
Ubxn7
Ubxn7-as1
Ubxn8
Uca1
Uchl1
Uchl1-as1
Uchl3
Uchl5
Uck1
Uck2
Uckl1
Uckl1-as1
Ucma
Ucn
Ucp2
Ucp3
Uevld
Ufc1
Ufd1
Ufm1
Ufsp2
Ugcg
Ugdh
Ugdh-as1
Uggt1
Uggt2
Ugp2
Ugt1a10
Ugt1a11p
Ugt1a2p
Ugt1a3
Ugt1a4
Ugt1a5
Ugt1a6
Ugt1a7
Ugt1a8
Ugt2a1
Ugt2a3p7
Ugt2b11
Ugt2b25p
Ugt2b26p
Ugt2b4
Ugt2b7
Ugt3a1
Ugt8
Uhmk1
Uhrf1
Uhrf1bp1
Uhrf1bp1l
Uhrf2
Uhrf2p1
Uimc1
Ulk1
Ulk2
Ulk3
Ulk4
Ulk4p1
Ulk4p2
Ulk4p3
Umad1
Umlilo
Umod
Umodl1
Umps
Unc119
Unc119b
Unc13a
Unc13b
Unc13c
Unc13d
Unc45a
Unc45b
Unc50
Unc5a
Unc5b
Unc5b-as1
Unc5c
Unc5cl
Unc5d
Unc79
Unc80
Unc93a
Unc93b1
Unc93b2
Unc93b3
Unc93b4
Unc93b5
Unc93b6
Unc93b8
Ung
Unk
Unkl
Uox
Upb1
Upf1
Upf2
Upf3a
Upf3ap3
Upk1a
Upk1a-as1
Upk1b
Upk2
Upk3a
Upk3b
Upk3bl1
Upp1
Upp2
Upp2-it1
Uprt
Uqcc1
Uqcc2
Uqcr10
Uqcr11
Uqcrb
Uqcrbp1
Uqcrbp2
Uqcrbp3
Uqcrc1
Uqcrc2
Uqcrh
Uqcrhp1
Uqcrhp3
Uqcrhp4
Uqcrq
Urad
Urb1
Urb1-as1
Urb2
Urgcp
Urgcp-mrps24
Uri1
Urm1
Urod
Uros
Usb1
Use1
Usf1
Usf1p1
Usf2
Usf3
Ush1c
Ush1g
Ush2a
Ushbp1
Uso1
Usp1
Usp10
Usp11
Usp12
Usp12-as1
Usp12-as2
Usp13
Usp14
Usp15
Usp16
Usp17l16p
Usp17l23
Usp17l24
Usp17l7
Usp18
Usp19
Usp2
Usp20
Usp21
Usp22
Usp24
Usp25
Usp26
Usp27x
Usp27x-as1
Usp28
Usp2-as1
Usp30
Usp30-as1
Usp31
Usp32
Usp32p1
Usp32p2
Usp33
Usp34
Usp35
Usp36
Usp37
Usp38
Usp39
Usp3-as1
Usp4
Usp40
Usp42
Usp43
Usp44
Usp45
Usp46
Usp46-as1
Usp47
Usp48
Usp49
Usp5
Usp51
Usp53
Usp54
Usp6
Usp7
Usp8
Usp8p1
Usp9x
Uspl1
Ust
Ust-as1
Utp11
Utp14a
Utp14c
Utp15
Utp18
Utp20
Utp23
Utp25
Utp4
Utp6
Utrn
Uts2
Uts2b
Uts2r
Uvrag
Uvrag-dt
Uvssa
Uxs1
Uxt
Uxt-as1
Vac14
Vac14-as1
Vamp1
Vamp2
Vamp3
Vamp4
Vamp5
Vamp7
Vamp8
Vamp9p
Vangl1
Vangl2
Vapa
Vapb
Vars
Vars2
Vash1
Vash1-as1
Vash2
Vasp
Vat1
Vav1
Vav2
Vav3
Vav3-as1
Vax1
Vax2
Vbp1
Vcam1
Vcan
Vcan-as1
Vcl
Vcp
Vcpkmt
Vdac1
Vdac1p10
Vdac1p13
Vdac1p8
Vdac1p9
Vdac2
Vdac2p1
Vdac2p2
Vdac2p3
Vdac3
Vdr
Vegfa
Vegfb
Ventxp1
Ventxp2
Ventxp3
Ventxp4
Ventxp5
Ventxp6
Ventxp7
Veph1
Vezf1
Vezt
Vgf
Vgll1
Vgll2
Vgll3
Vgll4
Vhl
Vil1
Vill
Vim
Vim-as1
Vip
Vipas39
Vipr1
Vipr1-as1
Vipr2
Virma
Vit
Vkorc1
Vkorc1l1
Vldlr
Vma21
Vmac
Vmo1
Vmp1
Vn1r108p
Vn1r10p
Vn1r13p
Vn1r2
Vn1r35p
Vn1r4
Vn1r42p
Vn1r48p
Vn1r5
Vn1r51p
Vn1r53p
Vn1r65p
Vn1r71p
Vn1r7p
Vn1r82p
Vn1r90p
Vn1r92p
Vn1r96p
Vn2r17p
Vn2r1p
Vn2r3p
Vn2r9p
Vnn2
Vnn3
Vopp1
Vpreb1
Vpreb3
Vps11
Vps13a
Vps13a-as1
Vps13b
Vps13c
Vps13d
Vps16
Vps18
Vps25
Vps25p1
Vps26a
Vps26b
Vps26bp1
Vps26c
Vps28
Vps29
Vps33a
Vps33b
Vps33b-dt
Vps35
Vps35l
Vps35p1
Vps36
Vps37a
Vps37b
Vps37d
Vps39
Vps41
Vps45
Vps4a
Vps4b
Vps50
Vps51
Vps52
Vps53
Vps54
Vps72
Vps8
Vps9d1
Vps9d1-as1
Vrk1
Vrk2
Vrk3
Vrtn
Vsig1
Vsig10
Vsig10l
Vsig10l2
Vsig2
Vsig8
Vsir
Vsnl1
Vstm1
Vstm2a
Vstm2b
Vstm2l
Vstm4
Vstm5
Vsx1
Vta1
Vta1p1
Vtcn1
Vti1a
Vti1bp1
Vtn
Vtrna1-1
Vtrna1-2
Vtrna1-3
Vtrna2-1
Vtrna2-2p
Vwa1
Vwa2
Vwa3a
Vwa3b
Vwa5a
Vwa5b1
Vwa5b2
Vwa7
Vwa8-as1
Vwc2l
Vwce
Vwde
Vwf
Wac
Wars
Wars2-as1
Wars2p1
Was
Wasf1
Wasf2
Wasf3
Wasf3-as1
Wasf4p
Wash2p
Wash3p
Wash8p
Wash9p
Washc2a
Washc2c
Washc3
Washc4
Washc5
Washc5-as1
Wasir2
Wbp1
Wbp11
Wbp1l
Wbp1lp1
Wbp2
Wbp2nl
Wdcp
Wdfy1
Wdfy2
Wdfy3
Wdfy4
Wdhd1
Wdpcp
Wdr1
Wdr11
Wdr11-as1
Wdr12
Wdr13
Wdr17
Wdr18
Wdr19
Wdr20
Wdr24
Wdr25
Wdr26
Wdr27
Wdr3
Wdr31
Wdr33
Wdr34
Wdr35
Wdr36
Wdr37
Wdr38
Wdr4
Wdr41
Wdr43
Wdr44
Wdr45
Wdr45b
Wdr45bp1
Wdr45p1
Wdr46
Wdr48
Wdr49
Wdr5
Wdr53
Wdr54
Wdr55
Wdr59
Wdr6
Wdr60
Wdr61
Wdr62
Wdr63
Wdr64
Wdr66
Wdr7
Wdr70
Wdr72
Wdr73
Wdr74
Wdr75
Wdr76
Wdr77
Wdr78
Wdr7-ot1
Wdr81
Wdr82
Wdr82p1
Wdr83
Wdr83os
Wdr86
Wdr86-as1
Wdr87
Wdr89
Wdr90
Wdr91
Wdr92
Wdr93
Wdr95p
Wdr97
Wdtc1
Wdyhv1
Wee1
Wee2
Wee2-as1
Wfdc1
Wfdc2
Wfdc21p
Wfdc3
Wfdc5
Wfdc8
Wfikkn1
Wfikkn2
Wfs1
Whamm
Whammp2
Whammp3
Whrn
Wipf1
Wipf2
Wipf3
Wipi1
Wipi2
Wiz
Wls
Wnk1
Wnk2
Wnk3
Wnk4
Wnt1
Wnt10a
Wnt10b
Wnt11
Wnt16
Wnt2
Wnt2b
Wnt3
Wnt4
Wnt5a
Wnt5a-as1
Wnt5b
Wnt6
Wnt7a
Wnt7b
Wnt8a
Wnt9b
Wrap53
Wrap73
Wrb
Wrb-sh3bgr
Wrn
Wrnip1
Wsb1
Wsb2
Wscd1
Wscd2
Wt1
Wt1-as
Wtap
Wtapp1
Wtip
Wwc1
Wwc2
Wwc2-as2
Wwc3
Wwc3-as1
Wwox
Wwox-as1
Wwp1
Wwp1p1
Wwp2
Wwtr1
Wwtr1-as1
Xab2
Xaf1
Xage5
Xbp1
Xcr1
Xg
Xiap
Xiapp3
Xirp1
Xirp2
Xirp2-as1
Xist
Xkr4
Xkr5
Xkr6
Xkr8
Xkr9
Xpc
Xpnpep1
Xpnpep2
Xpnpep3
Xpo1
Xpo4
Xpo5
Xpo6
Xpo7
Xpot
Xpotp1
Xpr1
Xrcc2
Xrcc3
Xrcc4
Xrcc5
Xrcc6
Xrcc6p1
Xrcc6p2
Xrcc6p3
Xrcc6p5
Xrn1
Xrra1
Xxylt1
Xxylt1-as1
Xxylt1-as2
Xylb
Xylt1
Xylt2
Yae1
Yaf2
Yap1
Yap1p1
Yars
Yars2
Ybey
Ybx1
Ybx1p2
Ybx1p3
Ybx1p4
Ybx1p5
Ybx1p6
Ybx1p7
Ybx1p8
Ybx2
Ybx2p1
Ybx3
Ybx3p1
Ydjc
Yeats2
Yeats2-as1
Yeats4
Yes1
Yif1a
Yif1b
Yipf1
Yipf2
Yipf3
Yipf4
Yipf5
Yipf6
Yipf7
Yjefn3
Yju2
Ykt6
Ylpm1
Yme1l1
Yod1
Ypel1
Ypel2
Ypel3
Ypel4
Ypel5
Ypel5p2
Ypel5p3
Ythdc1
Ythdc2
Ythdf1
Ythdf2
Ythdf3
Ythdf3-as1
Ywhab
Ywhabp1
Ywhabp2
Ywhae
Ywhaep7
Ywhah
Ywhaq
Ywhaz
Ywhazp3
Yy1
Yy1p1
Yy1p2
Z68871.1
Z69706.1
Z69720.1
Z69720.2
Z69733.1
Z69890.1
Z73361.1
Z73429.1
Z74021.1
Z75741.2
Z77249.1
Z80107.1
Z82180.1
Z82185.1
Z82188.2
Z82190.2
Z82195.1
Z82195.2
Z82196.2
Z82198.2
Z82202.2
Z82205.1
Z82206.1
Z82214.1
Z82214.2
Z82217.1
Z82244.1
Z82244.2
Z82246.1
Z83836.1
Z83839.1
Z83839.2
Z83844.1
Z83844.2
Z83844.3
Z83846.1
Z83847.1
Z84468.1
Z84478.1
Z84484.1
Z84485.1
Z84488.2
Z84492.1
Z84492.2
Z84723.1
Z85994.1
Z85994.2
Z85995.1
Z85996.1
Z85996.2
Z86062.2
Z92544.1
Z92544.2
Z92544.3
Z92846.1
Z93022.1
Z93241.1
Z93242.2
Z93929.1
Z93930.1
Z93930.2
Z93930.3
Z94057.1
Z94160.1
Z94160.2
Z94721.1
Z94721.2
Z94721.3
Z95114.3
Z95114.4
Z95115.1
Z95624.1
Z97055.2
Z97056.1
Z97198.1
Z97200.1
Z97205.1
Z97206.1
Z97353.1
Z97633.1
Z97634.1
Z97652.1
Z97653.1
Z97653.2
Z97832.1
Z97832.2
Z97986.1
Z97989.1
Z98043.1
Z98257.1
Z98257.2
Z98742.2
Z98749.1
Z98751.2
Z98751.3
Z98752.1
Z98752.3
Z98752.4
Z98883.1
Z98884.1
Z98885.1
Z98885.2
Z98885.3
Z98949.1
Z98949.2
Z98949.3
Z99127.1
Z99127.2
Z99129.1
Z99129.2
Z99129.3
Z99289.1
Z99289.3
Z99716.1
Z99755.2
Z99756.1
Z99758.1
Z99774.1
Z99916.2
Z99943.1
Z99943.2
Zacn
Zadh2
Zan
Zap70
Zar1
Zbbx
Zbed1
Zbed1p1
Zbed3
Zbed3-as1
Zbed5
Zbed5-as1
Zbed6
Zbed6cl
Zbed8
Zbed9
Zbp1
Zbtb1
Zbtb10
Zbtb11
Zbtb11-as1
Zbtb12
Zbtb12bp
Zbtb16
Zbtb17
Zbtb18
Zbtb20
Zbtb20-as1
Zbtb20-as3
Zbtb20-as4
Zbtb20-as5
Zbtb21
Zbtb22
Zbtb24
Zbtb25
Zbtb26
Zbtb3
Zbtb32
Zbtb33
Zbtb34
Zbtb37
Zbtb38
Zbtb4
Zbtb40
Zbtb41
Zbtb43
Zbtb44
Zbtb45
Zbtb46
Zbtb46-as1
Zbtb47
Zbtb48
Zbtb49
Zbtb7a
Zbtb7b
Zbtb7c
Zbtb8a
Zbtb8os
Zbtb9
Zc2hc1a
Zc2hc1c
Zc3h10
Zc3h11a
Zc3h12a
Zc3h12c
Zc3h12d
Zc3h13
Zc3h14
Zc3h15
Zc3h18
Zc3h6
Zc3h7a
Zc3h7b
Zc3h8
Zc3hav1
Zc3hc1
Zc4h2
Zcchc10
Zcchc14
Zcchc17
Zcchc18
Zcchc2
Zcchc23
Zcchc24
Zcchc3
Zcchc4
Zcchc7
Zcchc8
Zcchc9
Zcrb1
Zcwpw1
Zcwpw2
Zdbf2
Zdhhc1
Zdhhc11
Zdhhc12
Zdhhc13
Zdhhc14
Zdhhc15
Zdhhc16
Zdhhc17
Zdhhc18
Zdhhc19
Zdhhc2
Zdhhc20
Zdhhc20-it1
Zdhhc20p1
Zdhhc20p2
Zdhhc20p4
Zdhhc22
Zdhhc23
Zdhhc24
Zdhhc3
Zdhhc4
Zdhhc4p1
Zdhhc5
Zdhhc6
Zdhhc7
Zdhhc8
Zdhhc8p1
Zdhhc9
Zeb1
Zeb1-as1
Zeb2
Zeb2-as1
Zeb2p1
Zer1
Zfand1
Zfand2a
Zfand2b
Zfand3
Zfand4
Zfand5
Zfand6
Zfand6p1
Zfas1
Zfat
Zfc3h1
Zfhx2
Zfhx3
Zfhx4
Zfhx4-as1
Zfp1
Zfp14
Zfp2
Zfp28
Zfp30
Zfp36
Zfp36l1
Zfp41
Zfp42
Zfp62
Zfp64
Zfp69
Zfp69b
Zfp82
Zfp90
Zfp91-cntf
Zfpl1
Zfpm1
Zfpm2
Zfpm2-as1
Zfr
Zfr2
Zfx
Zfx-as1
Zfy
Zfyve1
Zfyve16
Zfyve19
Zfyve21
Zfyve26
Zfyve27
Zfyve28
Zfyve9
Zfyve9p2
Zg16b
Zglp1
Zgpat
Zgrf1
Zhx1
Zhx1-c8orf76
Zhx2
Zhx3
Zic1
Zic2
Zic3
Zic4
Zic4-as1
Zic5
Zik1
Zik1p1
Zim2
Zim3
Zkscan1
Zkscan2-dt
Zkscan3
Zkscan5
Zkscan7
Zkscan7-as1
Zkscan7p1
Zkscan8
Zmat2
Zmat3
Zmat4
Zmat5
Zmiz1
Zmiz1-as1
Zmiz2
Zmpste24
Zmym1
Zmym2
Zmym4
Zmym5
Zmym6
Zmynd10
Zmynd10-as1
Zmynd11
Zmynd15
Zmynd19
Zmynd8
Znf10
Znf100
Znf101
Znf106
Znf107
Znf112
Znf114
Znf117
Znf12
Znf121
Znf124
Znf131
Znf132
Znf133
Znf134
Znf135
Znf136
Znf137p
Znf138
Znf140
Znf141
Znf142
Znf143
Znf146
Znf155
Znf157
Znf16
Znf160
Znf169
Znf17
Znf174
Znf175
Znf177
Znf18
Znf180
Znf181
Znf185
Znf189
Znf19
Znf192p1
Znf192p2
Znf195
Znf197
Znf2
Znf20
Znf200
Znf202
Znf205
Znf207
Znf208
Znf211
Znf212
Znf213
Znf213-as1
Znf214
Znf215
Znf217
Znf219
Znf222
Znf224
Znf225
Znf226
Znf227
Znf23
Znf230
Znf233
Znf234
Znf235
Znf236
Znf239
Znf24
Znf248
Znf25
Znf250
Znf252p
Znf252p-as1
Znf253
Znf254
Znf256
Znf257
Znf259p1
Znf25-dt
Znf26
Znf260
Znf263
Znf264
Znf266
Znf267
Znf268
Znf271p
Znf273
Znf274
Znf275
Znf276
Znf277
Znf280a
Znf280b
Znf280d
Znf281
Znf282
Znf283
Znf285
Znf285b
Znf286a
Znf286b
Znf292
Znf295-as1
Znf296
Znf299p
Znf3
Znf30
Znf302
Znf304
Znf311
Znf316
Znf317
Znf317p1
Znf319
Znf320
Znf321p
Znf322
Znf324
Znf324b
Znf326
Znf329
Znf330
Znf331
Znf333
Znf335
Znf337
Znf337-as1
Znf33a
Znf33b
Znf341
Znf341-as1
Znf343
Znf345
Znf346
Znf347
Znf35
Znf350
Znf354a
Znf354b
Znf354c
Znf358
Znf362
Znf365
Znf366
Znf37a
Znf382
Znf383
Znf384
Znf385a
Znf385b
Znf385c
Znf385d
Znf385d-as1
Znf385d-as2
Znf391
Znf394
Znf395
Znf397
Znf398
Znf407
Znf408
Znf41
Znf410
Znf414
Znf415
Znf415p1
Znf418
Znf419
Znf420
Znf423
Znf425
Znf426
Znf426-dt
Znf428
Znf429
Znf43
Znf430
Znf431
Znf432
Znf433-as1
Znf436-as1
Znf438
Znf439
Znf44
Znf440
Znf441
Znf444
Znf444p1
Znf445
Znf446
Znf449
Znf451
Znf451-as1
Znf454
Znf460
Znf460-as1
Znf461
Znf462
Znf467
Znf468
Znf469
Znf470
Znf471
Znf473
Znf474
Znf48
Znf480
Znf483
Znf485
Znf486
Znf487
Znf491
Znf493
Znf497
Znf500
Znf501
Znf502
Znf503-as1
Znf503-as2
Znf506
Znf507
Znf510
Znf511
Znf511-prap1
Znf512
Znf513
Znf516
Znf517
Znf518a
Znf519
Znf519p4
Znf521
Znf524
Znf525
Znf526
Znf527
Znf528
Znf529
Znf529-as1
Znf530
Znf532
Znf534
Znf536
Znf540
Znf541
Znf542p
Znf544
Znf546
Znf547
Znf548
Znf549
Znf550
Znf551
Znf552
Znf554
Znf555
Znf556
Znf557
Znf558
Znf559
Znf559-znf177
Znf561
Znf561-as1
Znf564
Znf566
Znf567
Znf568
Znf569
Znf57
Znf570
Znf571-as1
Znf573
Znf574
Znf575
Znf576
Znf577
Znf578
Znf579
Znf580
Znf581
Znf582
Znf582-as1
Znf583
Znf584
Znf585a
Znf586
Znf587
Znf587b
Znf587p1
Znf589
Znf592
Znf593
Znf594
Znf595
Znf596
Znf598
Znf600
Znf606
Znf607
Znf608
Znf609
Znf610
Znf613
Znf615
Znf616
Znf618
Znf619
Znf620
Znf621
Znf623
Znf624
Znf625
Znf625-znf20
Znf627
Znf628
Znf630
Znf638
Znf639
Znf641
Znf644
Znf646
Znf646p1
Znf648
Znf649
Znf649-as1
Znf652
Znf652p1
Znf653
Znf654
Znf655
Znf658
Znf66
Znf660
Znf662
Znf663p
Znf664
Znf665
Znf667-as1
Znf668
Znf669
Znf670-znf695
Znf671
Znf672
Znf674-as1
Znf675
Znf677
Znf678
Znf680
Znf682
Znf683
Znf684
Znf687
Znf688
Znf689
Znf691
Znf692
Znf695
Znf696
Znf7
Znf700
Znf701
Znf702p
Znf704
Znf705a
Znf705e
Znf705g
Znf706
Znf707
Znf709
Znf71
Znf710
Znf710-as1
Znf711
Znf713
Znf714
Znf717
Znf718
Znf720
Znf721
Znf724
Znf728
Znf729
Znf730
Znf736
Znf738
Znf74
Znf740
Znf746
Znf747
Znf749
Znf750
Znf75a
Znf76
Znf763
Znf764
Znf765
Znf766
Znf767p
Znf768
Znf77
Znf771
Znf772
Znf773
Znf774
Znf775
Znf776
Znf778
Znf780a
Znf780b
Znf781
Znf783
Znf784
Znf785
Znf786
Znf787
Znf788p
Znf789
Znf79
Znf790
Znf791
Znf793
Znf793-as1
Znf800
Znf804b
Znf805
Znf808
Znf81
Znf812p
Znf813
Znf814
Znf815p
Znf816
Znf821
Znf826p
Znf827
Znf83
Znf830
Znf831
Znf833p
Znf835
Znf836
Znf837
Znf839
Znf84
Znf841
Znf843
Znf844
Znf845
Znf846
Znf847p
Znf849p
Znf85
Znf850
Znf859p
Znf860
Znf862
Znf865
Znf876p
Znf877p
Znf879
Znf880
Znf883
Znf91
Znf92
Znf93
Znf970p
Znfx1
Znhit1
Znhit1p1
Znhit2
Znhit3
Znrd1
Znrd1asp
Znrf1
Znrf2
Znrf2p1
Znrf2p2
Znrf2p3
Znrf3
Znrf4
Zp1
Zp3
Zp4
Zpbp2
Zpld1
Zpr1
Zranb1
Zranb2
Zranb2-as1
Zranb2-as2
Zranb3
Zrsr2
Zrsr2p1
Zscan1
Zscan10
Zscan12p1
Zscan18
Zscan2
Zscan20
Zscan21
Zscan23
Zscan25
Zscan26
Zscan29
Zscan30
Zscan31
Zscan5a
Zscan5b
Zscan5c
Zscan9
Zswim1
Zswim2
Zswim4
Zswim5p2
Zswim7
Zswim8
Zswim8-as1
Zswim9
Zup1
Zw10
Zwilch
Zxda
Zxdb
Zxdc
Zyg11a
Zyg11b
Zyx
Zyxp1
Zzef1
