# Supplementary material for: A Bayesian inference transcription factor activity model for the analysis of single-cell transcriptomes
Source: Genome Res. 2021 Jul;31(7):1296–311. doi: 10.1101/gr.265595.120 (PMC8256867; doi:10.1101/gr.265595.120)
Supplement: Supplemental Material [file supp_gr.265595.120_Supplemental_Code.zip › BITFAM/inst/extdata/human/CTCFL]

A1bg-as1
A2m-as1
A4galt
Aacs
Aamdc
Aanat
Aar2
Aard
Aars
Aasdhppt
Aatf
Aatk
Abalon
Abat
Abca10
Abca13
Abca17p
Abca2
Abca4
Abca5
Abca7
Abcb11
Abcb4
Abcb8
Abcc1
Abcc10
Abcc11
Abcc3
Abcd1
Abcd1p4
Abcd1p5
Abcd3
Abcd4
Abce1
Abcf1
Abcf3
Abcg1
Abcg4
Abhd1
Abhd10
Abhd11
Abhd11-as1
Abhd12
Abhd12b
Abhd14a
Abhd14a-acy1
Abhd14b
Abhd16a
Abhd17a
Abhd17c
Abhd18
Abhd4
Abhd5
Abhd6
Abi2
Abi3
Abl1
Ablim2
Ablim3
Abo
Abracl
Abtb1
Ac000035.1
Ac000068.1
Ac000077.1
Ac000093.1
Ac000123.1
Ac000123.2
Ac000403.1
Ac001226.1
Ac002059.1
Ac002076.1
Ac002091.1
Ac002091.2
Ac002094.1
Ac002094.4
Ac002094.5
Ac002310.1
Ac002310.2
Ac002310.3
Ac002310.4
Ac002310.5
Ac002310.6
Ac002378.1
Ac002451.1
Ac002454.1
Ac002470.2
Ac002472.2
Ac002524.1
Ac002551.1
Ac002996.1
Ac003002.3
Ac003005.1
Ac003005.2
Ac003006.1
Ac003043.1
Ac003070.1
Ac003101.2
Ac003102.1
Ac003688.2
Ac003986.3
Ac003991.1
Ac004080.2
Ac004134.1
Ac004148.1
Ac004156.1
Ac004160.1
Ac004221.1
Ac004224.2
Ac004232.2
Ac004233.3
Ac004233.4
Ac004241.1
Ac004241.4
Ac004381.1
Ac004408.2
Ac004448.2
Ac004466.2
Ac004471.2
Ac004522.1
Ac004522.2
Ac004528.2
Ac004540.1
Ac004584.1
Ac004590.1
Ac004593.2
Ac004597.1
Ac004623.1
Ac004637.1
Ac004687.1
Ac004706.1
Ac004706.2
Ac004771.3
Ac004771.4
Ac004801.1
Ac004801.5
Ac004812.2
Ac004816.1
Ac004816.2
Ac004817.3
Ac004837.1
Ac004854.2
Ac004870.1
Ac004877.2
Ac004890.2
Ac004895.1
Ac004908.1
Ac004908.2
Ac004911.1
Ac004917.1
Ac004921.1
Ac004922.1
Ac004943.2
Ac004951.2
Ac004980.1
Ac004987.1
Ac004987.2
Ac004990.1
Ac005005.3
Ac005013.1
Ac005020.2
Ac005034.1
Ac005037.1
Ac005041.1
Ac005042.1
Ac005052.1
Ac005083.1
Ac005105.1
Ac005154.3
Ac005220.1
Ac005224.4
Ac005234.1
Ac005253.1
Ac005258.1
Ac005262.1
Ac005280.2
Ac005288.1
Ac005324.4
Ac005329.1
Ac005330.1
Ac005332.4
Ac005342.1
Ac005379.1
Ac005383.1
Ac005391.1
Ac005410.1
Ac005481.1
Ac005486.1
Ac005514.1
Ac005520.1
Ac005520.2
Ac005523.1
Ac005523.2
Ac005550.1
Ac005559.1
Ac005586.2
Ac005593.1
Ac005606.2
Ac005618.1
Ac005625.1
Ac005670.2
Ac005696.1
Ac005697.1
Ac005703.3
Ac005722.1
Ac005722.2
Ac005726.4
Ac005740.3
Ac005759.1
Ac005775.1
Ac005779.2
Ac005785.1
Ac005786.2
Ac005789.1
Ac005790.1
Ac005796.1
Ac005829.1
Ac005832.4
Ac005837.1
Ac005841.1
Ac005906.2
Ac005911.1
Ac005915.1
Ac005972.3
Ac006001.2
Ac006022.1
Ac006026.2
Ac006026.3
Ac006033.1
Ac006058.2
Ac006058.4
Ac006059.1
Ac006064.6
Ac006077.2
Ac006146.1
Ac006213.1
Ac006252.1
Ac006273.1
Ac006333.2
Ac006441.3
Ac006449.2
Ac006449.5
Ac006449.6
Ac006452.1
Ac006483.1
Ac006483.2
Ac006486.2
Ac006504.3
Ac006504.8
Ac006517.1
Ac006539.1
Ac006942.1
Ac006960.3
Ac006994.2
Ac007009.1
Ac007029.1
Ac007032.1
Ac007040.2
Ac007128.1
Ac007192.1
Ac007216.1
Ac007240.1
Ac007250.1
Ac007318.1
Ac007319.1
Ac007342.4
Ac007375.1
Ac007375.2
Ac007376.2
Ac007383.2
Ac007384.1
Ac007389.1
Ac007391.1
Ac007405.2
Ac007405.3
Ac007406.4
Ac007448.3
Ac007450.3
Ac007493.2
Ac007546.3
Ac007563.2
Ac007608.3
Ac007611.1
Ac007614.1
Ac007620.1
Ac007637.1
Ac007656.1
Ac007656.2
Ac007663.1
Ac007663.3
Ac007663.4
Ac007686.3
Ac007686.4
Ac007731.1
Ac007786.1
Ac007834.1
Ac007881.2
Ac007922.1
Ac007922.2
Ac007950.1
Ac007952.4
Ac007991.1
Ac008012.1
Ac008013.2
Ac008014.1
Ac008060.1
Ac008060.2
Ac008063.2
Ac008073.2
Ac008073.3
Ac008079.1
Ac008105.2
Ac008105.3
Ac008115.3
Ac008127.1
Ac008134.1
Ac008267.5
Ac008267.8
Ac008393.1
Ac008403.1
Ac008403.4
Ac008406.3
Ac008438.2
Ac008440.1
Ac008443.1
Ac008443.2
Ac008443.4
Ac008443.5
Ac008494.1
Ac008494.3
Ac008525.1
Ac008525.2
Ac008526.1
Ac008534.1
Ac008537.1
Ac008537.4
Ac008549.3
Ac008555.2
Ac008556.1
Ac008581.2
Ac008592.4
Ac008608.2
Ac008610.1
Ac008622.1
Ac008622.2
Ac008629.1
Ac008629.3
Ac008641.1
Ac008649.1
Ac008663.3
Ac008667.2
Ac008667.4
Ac008670.1
Ac008687.4
Ac008687.7
Ac008691.1
Ac008705.1
Ac008734.2
Ac008736.1
Ac008738.1
Ac008738.3
Ac008738.7
Ac008745.1
Ac008750.3
Ac008752.1
Ac008761.1
Ac008761.3
Ac008763.3
Ac008764.6
Ac008764.8
Ac008770.2
Ac008771.1
Ac008781.2
Ac008813.1
Ac008878.3
Ac008878.4
Ac008914.1
Ac008915.2
Ac008940.1
Ac008966.1
Ac008969.1
Ac009053.2
Ac009061.1
Ac009061.2
Ac009065.1
Ac009065.2
Ac009065.4
Ac009065.5
Ac009086.3
Ac009088.2
Ac009090.1
Ac009090.3
Ac009090.5
Ac009093.3
Ac009095.1
Ac009102.2
Ac009107.2
Ac009108.3
Ac009108.5
Ac009113.1
Ac009120.2
Ac009123.1
Ac009133.1
Ac009133.2
Ac009133.5
Ac009133.6
Ac009159.2
Ac009163.6
Ac009237.14
Ac009237.3
Ac009292.1
Ac009299.1
Ac009299.3
Ac009303.4
Ac009309.1
Ac009336.3
Ac009404.1
Ac009487.3
Ac009495.1
Ac009495.3
Ac009509.2
Ac009511.2
Ac009518.1
Ac009531.1
Ac009554.1
Ac009560.1
Ac009720.1
Ac009779.2
Ac009779.3
Ac009812.2
Ac009879.2
Ac009879.3
Ac009967.1
Ac010148.1
Ac010186.2
Ac010198.1
Ac010198.2
Ac010203.2
Ac010226.1
Ac010240.3
Ac010247.1
Ac010271.1
Ac010271.2
Ac010307.4
Ac010320.1
Ac010323.1
Ac010325.1
Ac010327.2
Ac010327.5
Ac010330.1
Ac010333.2
Ac010335.1
Ac010336.2
Ac010336.3
Ac010336.5
Ac010422.1
Ac010422.2
Ac010422.7
Ac010422.8
Ac010460.3
Ac010501.1
Ac010503.3
Ac010522.1
Ac010531.6
Ac010531.7
Ac010536.1
Ac010536.3
Ac010547.1
Ac010547.2
Ac010547.5
Ac010608.1
Ac010618.1
Ac010618.4
Ac010619.2
Ac010646.1
Ac010654.1
Ac010655.2
Ac010655.4
Ac010735.2
Ac010746.1
Ac010761.1
Ac010761.2
Ac010761.5
Ac010761.7
Ac010768.3
Ac010883.1
Ac010894.2
Ac010894.3
Ac010913.1
Ac010973.1
Ac010980.1
Ac010980.2
Ac010997.4
Ac010997.5
Ac010999.2
Ac011008.1
Ac011195.2
Ac011298.2
Ac011363.1
Ac011365.1
Ac011374.1
Ac011379.2
Ac011389.2
Ac011444.1
Ac011446.2
Ac011448.1
Ac011455.1
Ac011462.1
Ac011462.4
Ac011466.1
Ac011467.3
Ac011468.5
Ac011471.4
Ac011473.4
Ac011477.1
Ac011481.1
Ac011481.4
Ac011484.1
Ac011487.4
Ac011491.1
Ac011495.1
Ac011498.7
Ac011500.2
Ac011511.2
Ac011511.3
Ac011529.1
Ac011530.1
Ac011586.1
Ac011603.1
Ac011603.2
Ac011611.4
Ac011700.1
Ac011752.1
Ac011773.1
Ac011773.2
Ac011773.3
Ac011815.2
Ac011825.3
Ac011893.1
Ac011921.1
Ac011933.3
Ac011939.3
Ac012073.1
Ac012087.2
Ac012146.1
Ac012158.1
Ac012184.2
Ac012186.3
Ac012291.2
Ac012306.2
Ac012307.1
Ac012313.3
Ac012313.6
Ac012313.9
Ac012314.22
Ac012317.1
Ac012349.1
Ac012358.2
Ac012358.3
Ac012362.1
Ac012368.1
Ac012377.1
Ac012378.2
Ac012447.1
Ac012470.1
Ac012485.1
Ac012485.3
Ac012488.2
Ac012508.2
Ac012531.1
Ac012531.3
Ac012531.4
Ac012531.5
Ac012555.1
Ac012615.3
Ac012629.2
Ac012640.2
Ac012645.1
Ac012645.3
Ac012673.1
Ac012676.3
Ac013270.1
Ac013275.1
Ac013356.2
Ac013356.4
Ac013394.1
Ac013400.1
Ac013402.1
Ac013429.1
Ac013451.2
Ac013452.1
Ac013467.2
Ac013468.1
Ac013470.3
Ac013472.1
Ac013476.1
Ac013565.1
Ac013652.1
Ac013717.1
Ac013731.1
Ac013791.1
Ac015660.3
Ac015687.1
Ac015689.1
Ac015712.1
Ac015712.6
Ac015726.2
Ac015795.1
Ac015813.1
Ac015813.2
Ac015813.4
Ac015813.5
Ac015813.7
Ac015908.2
Ac015909.3
Ac015909.5
Ac015911.2
Ac015912.3
Ac015922.2
Ac015923.1
Ac015936.1
Ac015982.1
Ac016026.1
Ac016027.1
Ac016180.1
Ac016229.2
Ac016292.1
Ac016394.1
Ac016405.2
Ac016542.3
Ac016575.1
Ac016582.2
Ac016582.3
Ac016586.1
Ac016588.2
Ac016590.3
Ac016596.1
Ac016629.3
Ac016700.3
Ac016708.1
Ac016727.1
Ac016769.1
Ac016769.2
Ac016773.1
Ac016831.1
Ac016866.1
Ac016877.3
Ac016912.1
Ac016999.1
Ac017015.2
Ac017083.1
Ac017100.1
Ac017104.1
Ac017104.3
Ac018362.1
Ac018362.3
Ac018410.1
Ac018450.1
Ac018470.1
Ac018511.1
Ac018521.1
Ac018521.2
Ac018521.4
Ac018521.5
Ac018558.3
Ac018638.1
Ac018638.2
Ac018647.2
Ac018653.4
Ac018690.1
Ac018716.2
Ac018755.3
Ac018755.4
Ac018761.2
Ac018761.3
Ac018761.4
Ac018766.1
Ac018845.3
Ac018892.3
Ac018931.1
Ac019068.1
Ac019103.1
Ac019117.3
Ac019129.2
Ac019131.1
Ac019193.3
Ac019205.1
Ac019211.1
Ac019257.2
Ac019257.8
Ac019294.2
Ac019294.3
Ac020612.2
Ac020659.1
Ac020661.1
Ac020661.2
Ac020765.3
Ac020904.3
Ac020907.1
Ac020907.4
Ac020909.1
Ac020909.3
Ac020910.4
Ac020911.1
Ac020913.2
Ac020915.1
Ac020915.5
Ac020916.2
Ac020928.2
Ac020928.3
Ac020931.1
Ac020934.1
Ac020978.4
Ac021016.3
Ac021054.1
Ac021087.4
Ac021151.1
Ac021188.1
Ac021231.3
Ac021269.2
Ac021321.1
Ac021491.3
Ac021613.1
Ac021660.2
Ac021683.2
Ac021683.3
Ac021698.1
Ac022087.1
Ac022098.1
Ac022098.3
Ac022098.4
Ac022101.1
Ac022113.2
Ac022137.2
Ac022137.3
Ac022144.1
Ac022154.1
Ac022167.3
Ac022167.4
Ac022167.5
Ac022182.1
Ac022201.2
Ac022211.2
Ac022211.4
Ac022384.1
Ac022400.1
Ac022413.1
Ac022414.1
Ac022415.1
Ac022424.2
Ac022509.3
Ac022613.1
Ac022613.2
Ac022616.1
Ac022616.5
Ac022616.7
Ac022706.1
Ac022748.1
Ac022748.2
Ac022784.1
Ac022915.1
Ac022973.2
Ac023024.1
Ac023157.3
Ac023300.1
Ac023421.2
Ac023509.3
Ac023632.2
Ac023632.4
Ac023790.2
Ac023824.4
Ac023825.1
Ac023855.1
Ac023886.1
Ac023886.2
Ac023908.3
Ac023968.2
Ac024243.1
Ac024257.3
Ac024267.2
Ac024267.6
Ac024270.4
Ac024361.2
Ac024451.1
Ac024475.4
Ac024592.3
Ac024598.1
Ac024651.2
Ac024940.1
Ac024940.3
Ac024958.1
Ac025030.1
Ac025031.1
Ac025031.2
Ac025034.2
Ac025048.1
Ac025048.4
Ac025062.2
Ac025062.3
Ac025162.2
Ac025164.1
Ac025165.1
Ac025165.2
Ac025165.3
Ac025165.5
Ac025166.1
Ac025171.2
Ac025171.3
Ac025181.2
Ac025183.1
Ac025183.2
Ac025254.1
Ac025257.1
Ac025262.1
Ac025278.2
Ac025283.3
Ac025287.2
Ac025419.1
Ac025437.4
Ac025442.1
Ac025572.1
Ac025580.1
Ac025580.2
Ac025580.3
Ac025754.1
Ac025884.2
Ac025947.1
Ac026100.1
Ac026124.2
Ac026202.3
Ac026254.2
Ac026310.2
Ac026316.4
Ac026362.1
Ac026369.1
Ac026369.3
Ac026401.2
Ac026412.1
Ac026412.3
Ac026458.2
Ac026461.1
Ac026461.2
Ac026461.3
Ac026461.4
Ac026470.1
Ac026471.1
Ac026471.2
Ac026471.5
Ac026691.1
Ac026704.1
Ac026740.1
Ac026770.1
Ac026786.1
Ac026894.1
Ac026904.1
Ac026954.1
Ac026954.3
Ac027031.2
Ac027088.1
Ac027088.3
Ac027097.1
Ac027117.2
Ac027176.2
Ac027243.1
Ac027281.1
Ac027307.1
Ac027307.2
Ac027307.3
Ac027312.1
Ac027541.1
Ac027575.2
Ac027601.2
Ac027601.4
Ac027644.4
Ac027682.5
Ac027702.1
Ac034102.4
Ac034102.6
Ac034102.7
Ac034198.2
Ac034206.1
Ac034226.1
Ac034229.4
Ac034229.6
Ac034232.1
Ac036176.1
Ac036214.1
Ac036214.4
Ac037459.1
Ac037459.4
Ac037487.4
Ac040160.1
Ac040162.1
Ac040169.1
Ac040169.3
Ac044802.1
Ac046130.1
Ac046143.1
Ac046185.3
Ac048341.2
Ac048382.4
Ac051619.2
Ac051619.5
Ac051619.7
Ac051619.8
Ac053503.2
Ac053503.3
Ac053503.5
Ac053513.1
Ac053527.1
Ac055716.3
Ac055811.3
Ac055876.3
Ac058822.1
Ac060234.2
Ac061992.1
Ac061999.1
Ac062004.1
Ac062028.1
Ac063926.3
Ac063944.1
Ac063948.1
Ac063952.1
Ac064801.1
Ac064805.2
Ac064807.1
Ac064847.1
Ac067852.1
Ac067930.1
Ac067930.3
Ac067930.4
Ac067930.5
Ac067942.2
Ac067945.3
Ac068025.1
Ac068051.1
Ac068075.1
Ac068134.2
Ac068134.4
Ac068205.1
Ac068205.2
Ac068234.1
Ac068305.2
Ac068338.2
Ac068389.1
Ac068389.2
Ac068418.1
Ac068446.3
Ac068531.1
Ac068594.1
Ac068620.1
Ac068669.1
Ac068672.1
Ac068775.1
Ac068790.8
Ac068831.6
Ac068870.1
Ac068880.1
Ac068880.3
Ac068888.1
Ac068946.1
Ac068987.1
Ac068987.3
Ac069120.1
Ac069213.1
Ac069218.1
Ac069277.1
Ac069281.2
Ac069307.1
Ac069368.1
Ac069444.1
Ac069503.2
Ac072022.2
Ac072052.1
Ac073046.1
Ac073050.1
Ac073107.1
Ac073107.2
Ac073111.1
Ac073111.2
Ac073111.3
Ac073111.4
Ac073111.5
Ac073136.1
Ac073150.1
Ac073176.2
Ac073195.1
Ac073257.1
Ac073314.1
Ac073316.2
Ac073320.1
Ac073332.1
Ac073333.1
Ac073349.1
Ac073389.1
Ac073464.1
Ac073508.3
Ac073569.2
Ac073573.1
Ac073585.1
Ac073611.1
Ac073648.6
Ac073842.1
Ac073850.1
Ac073857.1
Ac073869.1
Ac073896.1
Ac073896.2
Ac073896.5
Ac073957.1
Ac074032.1
Ac074117.1
Ac074143.1
Ac074143.2
Ac074338.1
Ac074351.1
Ac074389.2
Ac078785.1
Ac078802.1
Ac078828.1
Ac078852.2
Ac078865.1
Ac078878.2
Ac078883.2
Ac078909.1
Ac078929.1
Ac079031.2
Ac079061.1
Ac079062.1
Ac079080.1
Ac079089.1
Ac079140.1
Ac079145.1
Ac079160.1
Ac079200.1
Ac079296.1
Ac079305.1
Ac079313.2
Ac079328.1
Ac079336.3
Ac079336.6
Ac079341.2
Ac079354.2
Ac079355.2
Ac079395.3
Ac079414.3
Ac079447.1
Ac079594.2
Ac079600.3
Ac079602.3
Ac079610.2
Ac079742.1
Ac079790.1
Ac079791.1
Ac079801.1
Ac079807.1
Ac079834.2
Ac079848.1
Ac079907.1
Ac079949.2
Ac080013.1
Ac080013.5
Ac080038.1
Ac080075.1
Ac080080.1
Ac080112.1
Ac083798.1
Ac083798.2
Ac083800.1
Ac083829.1
Ac083836.1
Ac083837.1
Ac083843.2
Ac083864.4
Ac083867.1
Ac083949.1
Ac084018.1
Ac084018.2
Ac084033.2
Ac084125.1
Ac084125.2
Ac084211.1
Ac084262.1
Ac084262.2
Ac084337.2
Ac084364.2
Ac084757.3
Ac084809.1
Ac084864.1
Ac084876.2
Ac087071.1
Ac087222.1
Ac087269.1
Ac087289.3
Ac087289.4
Ac087294.1
Ac087439.2
Ac087442.1
Ac087457.1
Ac087477.2
Ac087491.1
Ac087500.1
Ac087521.1
Ac087591.1
Ac087623.2
Ac087633.2
Ac087645.2
Ac087651.1
Ac087685.1
Ac087721.2
Ac087741.2
Ac087741.3
Ac087752.3
Ac089999.1
Ac090114.3
Ac090115.1
Ac090152.1
Ac090241.2
Ac090281.1
Ac090283.1
Ac090360.1
Ac090510.1
Ac090510.3
Ac090527.2
Ac090543.1
Ac090592.1
Ac090607.5
Ac090617.3
Ac090617.5
Ac090617.9
Ac090625.2
Ac090627.1
Ac090692.2
Ac090707.1
Ac090772.1
Ac090772.2
Ac090825.1
Ac090826.2
Ac090844.2
Ac090844.3
Ac090877.2
Ac090952.1
Ac090952.2
Ac091013.1
Ac091045.1
Ac091047.1
Ac091060.1
Ac091076.1
Ac091132.2
Ac091133.3
Ac091133.4
Ac091152.2
Ac091152.4
Ac091153.1
Ac091153.3
Ac091153.4
Ac091167.2
Ac091167.6
Ac091167.7
Ac091180.2
Ac091212.1
Ac091304.2
Ac091390.4
Ac091516.1
Ac091551.1
Ac091564.2
Ac091564.5
Ac091564.6
Ac091729.3
Ac091736.1
Ac091769.2
Ac091906.1
Ac091917.2
Ac091925.1
Ac091959.3
Ac091965.5
Ac092017.1
Ac092045.1
Ac092053.2
Ac092053.3
Ac092068.1
Ac092114.1
Ac092115.1
Ac092115.2
Ac092115.3
Ac092117.1
Ac092117.2
Ac092118.1
Ac092118.2
Ac092123.1
Ac092143.1
Ac092143.2
Ac092159.2
Ac092171.3
Ac092171.4
Ac092171.5
Ac092265.1
Ac092287.1
Ac092295.2
Ac092296.2
Ac092296.3
Ac092335.1
Ac092338.3
Ac092343.1
Ac092368.3
Ac092384.3
Ac092468.1
Ac092535.3
Ac092535.4
Ac092570.2
Ac092587.1
Ac092597.1
Ac092634.3
Ac092647.5
Ac092666.1
Ac092718.1
Ac092720.1
Ac092723.1
Ac092746.1
Ac092807.2
Ac092807.3
Ac092810.1
Ac092821.3
Ac092835.1
Ac092849.1
Ac092902.4
Ac092902.5
Ac092903.1
Ac092905.1
Ac092910.3
Ac092919.2
Ac093010.2
Ac093151.1
Ac093151.3
Ac093152.1
Ac093157.1
Ac093248.1
Ac093249.2
Ac093249.4
Ac093281.2
Ac093323.1
Ac093323.2
Ac093323.4
Ac093325.1
Ac093423.3
Ac093484.3
Ac093484.4
Ac093512.1
Ac093512.2
Ac093525.1
Ac093525.7
Ac093535.1
Ac093627.4
Ac093664.1
Ac093673.2
Ac093732.1
Ac093734.1
Ac093752.1
Ac093752.2
Ac093772.1
Ac093827.4
Ac093899.2
Ac093904.1
Ac093909.1
Ac094108.1
Ac095033.1
Ac095060.1
Ac096536.2
Ac096540.1
Ac096541.1
Ac096632.1
Ac096637.2
Ac096677.1
Ac096677.2
Ac096719.1
Ac096733.2
Ac096734.2
Ac096751.1
Ac096887.1
Ac096887.2
Ac096888.1
Ac096996.2
Ac097059.1
Ac097103.2
Ac097104.1
Ac097358.2
Ac097372.1
Ac097381.1
Ac097460.1
Ac097467.3
Ac097468.1
Ac097493.4
Ac097634.1
Ac097634.3
Ac097637.1
Ac098484.3
Ac098484.4
Ac098582.1
Ac098614.3
Ac098650.1
Ac098828.2
Ac098829.1
Ac098850.2
Ac098850.3
Ac098859.1
Ac098934.1
Ac098934.2
Ac098934.4
Ac098935.1
Ac098935.2
Ac099329.1
Ac099340.1
Ac099343.3
Ac099398.1
Ac099489.1
Ac099518.1
Ac099518.3
Ac099521.1
Ac099521.2
Ac099522.1
Ac099522.2
Ac099524.1
Ac099535.1
Ac099677.5
Ac099681.1
Ac099681.2
Ac099782.2
Ac099791.1
Ac099795.1
Ac099811.2
Ac099850.1
Ac100778.3
Ac100786.1
Ac100793.2
Ac100793.3
Ac100812.1
Ac100847.1
Ac100860.1
Ac100861.1
Ac100861.2
Ac100871.1
Ac102953.1
Ac103563.5
Ac103563.7
Ac103564.2
Ac103681.1
Ac103702.1
Ac103702.2
Ac103706.1
Ac103739.2
Ac103746.1
Ac103808.1
Ac103808.3
Ac103810.3
Ac103810.8
Ac103923.1
Ac104109.2
Ac104123.1
Ac104129.1
Ac104162.2
Ac104187.1
Ac104332.2
Ac104365.1
Ac104440.1
Ac104461.1
Ac104532.1
Ac104532.2
Ac104561.1
Ac104564.1
Ac104564.3
Ac104564.4
Ac104581.4
Ac104590.1
Ac104634.1
Ac104662.2
Ac104692.1
Ac104692.2
Ac104695.4
Ac104758.2
Ac104763.2
Ac104794.4
Ac104819.2
Ac104958.2
Ac104964.1
Ac104964.5
Ac104984.4
Ac104997.1
Ac105020.6
Ac105052.4
Ac105053.1
Ac105137.2
Ac105206.3
Ac105219.1
Ac105219.2
Ac105219.3
Ac105254.1
Ac105275.1
Ac105339.1
Ac105339.2
Ac105411.1
Ac105935.1
Ac105942.1
Ac106038.1
Ac106738.1
Ac106738.2
Ac106760.1
Ac106772.2
Ac106782.5
Ac106782.6
Ac106786.2
Ac106795.1
Ac106796.1
Ac106799.1
Ac106820.4
Ac106820.6
Ac106872.10
Ac106872.5
Ac106874.1
Ac106881.1
Ac106886.1
Ac106886.3
Ac106897.1
Ac107068.1
Ac107072.1
Ac107079.1
Ac107081.1
Ac107083.1
Ac107223.1
Ac107294.1
Ac107294.3
Ac107398.1
Ac107398.4
Ac107959.1
Ac107959.2
Ac107959.4
Ac107959.5
Ac107982.2
Ac108002.1
Ac108025.2
Ac108047.1
Ac108134.1
Ac108134.4
Ac108210.1
Ac108448.3
Ac108471.2
Ac108673.2
Ac108673.3
Ac108693.2
Ac108738.1
Ac108751.5
Ac108865.1
Ac108866.1
Ac108868.2
Ac109460.1
Ac109460.3
Ac109462.1
Ac109587.1
Ac109635.2
Ac109992.1
Ac110027.1
Ac110079.1
Ac110285.2
Ac110285.4
Ac110285.5
Ac110285.6
Ac110285.7
Ac110296.1
Ac110716.2
Ac110741.1
Ac110769.1
Ac111152.3
Ac111170.1
Ac111170.2
Ac111182.1
Ac111186.1
Ac112173.1
Ac112225.1
Ac112236.2
Ac112504.2
Ac112673.1
Ac112693.3
Ac112907.1
Ac113143.1
Ac113189.1
Ac113189.3
Ac113189.4
Ac113192.1
Ac113192.5
Ac113346.2
Ac113382.1
Ac113383.1
Ac113615.1
Ac114271.1
Ac114291.1
Ac114400.1
Ac114488.2
Ac114488.3
Ac114498.1
Ac114689.3
Ac114730.1
Ac114737.3
Ac114755.1
Ac114801.3
Ac114803.1
Ac114811.2
Ac114956.1
Ac114956.3
Ac115284.3
Ac115676.1
Ac115837.1
Ac115989.1
Ac116021.1
Ac116025.2
Ac116165.3
Ac116312.1
Ac116348.4
Ac116351.2
Ac116353.5
Ac116366.3
Ac116407.2
Ac116535.1
Ac116666.1
Ac116667.1
Ac117382.1
Ac117382.2
Ac117386.1
Ac117489.1
Ac117498.2
Ac118553.2
Ac118658.1
Ac118754.1
Ac118754.3
Ac118755.1
Ac118757.1
Ac119427.1
Ac119673.1
Ac119677.1
Ac120024.1
Ac120036.3
Ac120036.4
Ac120057.2
Ac120057.3
Ac120114.1
Ac120114.2
Ac120114.4
Ac120498.3
Ac120498.5
Ac121338.2
Ac121757.1
Ac121758.3
Ac122714.2
Ac123595.1
Ac123767.1
Ac123784.1
Ac123912.2
Ac124016.1
Ac124068.2
Ac124242.1
Ac124283.5
Ac124319.1
Ac124784.1
Ac125494.1
Ac125611.3
Ac126175.1
Ac126323.1
Ac126323.3
Ac126323.4
Ac126544.1
Ac126544.2
Ac126614.1
Ac126696.1
Ac126763.1
Ac126768.1
Ac126768.2
Ac126773.4
Ac126915.1
Ac127002.1
Ac127024.4
Ac127029.3
Ac127070.1
Ac127459.1
Ac127459.3
Ac127496.1
Ac127496.4
Ac127496.6
Ac128709.3
Ac128716.1
Ac129492.1
Ac129492.2
Ac130343.1
Ac130343.2
Ac130456.4
Ac130456.6
Ac130469.1
Ac131009.4
Ac131025.1
Ac131097.4
Ac131235.2
Ac131274.3
Ac131280.1
Ac131888.1
Ac132825.4
Ac132825.5
Ac132872.1
Ac132872.2
Ac132938.5
Ac133106.1
Ac133552.1
Ac133552.2
Ac133561.4
Ac133565.1
Ac133637.1
Ac133644.3
Ac133961.1
Ac134043.1
Ac134043.2
Ac134312.1
Ac134682.1
Ac134772.1
Ac134775.1
Ac135048.2
Ac135050.3
Ac135050.4
Ac135050.5
Ac135178.3
Ac135178.6
Ac135586.2
Ac135721.1
Ac136604.3
Ac136621.1
Ac136632.2
Ac137630.3
Ac137695.2
Ac137767.1
Ac137936.1
Ac137936.2
Ac138024.1
Ac138123.1
Ac138150.1
Ac138207.4
Ac138304.1
Ac138356.3
Ac138393.1
Ac138393.3
Ac138409.1
Ac138466.1
Ac138474.1
Ac138512.1
Ac138649.1
Ac138696.2
Ac138811.1
Ac138811.2
Ac138832.1
Ac138932.1
Ac139085.1
Ac139100.2
Ac139149.1
Ac139256.1
Ac139530.2
Ac139530.3
Ac139749.1
Ac139783.2
Ac139795.3
Ac140118.1
Ac140504.1
Ac141586.1
Ac141930.2
Ac144522.1
Ac144548.1
Ac145098.1
Ac145207.1
Ac145207.8
Ac145207.9
Ac145285.2
Ac145285.6
Ac145422.1
Ac147067.2
Ac147651.1
Ac147651.4
Ac156455.1
Ac187653.1
Ac209154.1
Ac211433.2
Ac211476.6
Ac211485.1
Ac215522.2
Ac231533.1
Ac231657.1
Ac231981.1
Ac233280.1
Ac233280.19
Ac233701.1
Ac233702.8
Ac233982.1
Ac233992.3
Ac234582.1
Ac234917.2
Ac240442.1
Ac241377.3
Ac241584.2
Ac241585.1
Ac242426.2
Ac242842.3
Ac243312.2
Ac243547.1
Ac243547.2
Ac243547.3
Ac243562.3
Ac243571.2
Ac243585.2
Ac243654.1
Ac243654.3
Ac243773.1
Ac243829.1
Ac243829.4
Ac243830.1
Ac243967.1
Ac244021.1
Ac244035.2
Ac244090.3
Ac244100.3
Ac244100.4
Ac244197.2
Ac244250.1
Ac244250.2
Ac244452.1
Ac244517.10
Ac244517.2
Ac244517.4
Ac244517.5
Ac244517.6
Ac244517.8
Ac244636.2
Ac245014.3
Ac245033.2
Ac245052.5
Ac245054.1
Ac245100.4
Ac245140.3
Ac245291.1
Ac245452.1
Ac245517.1
Ac245517.3
Ac245884.3
Ac245884.7
Ac246793.1
Ac254633.1
Acaa1
Acaca
Acacb
Acad10
Acad8
Acad9
Acadm
Acads
Acadsb
Acadvl
Acan
Acap1
Acap3
Acat1
Acat2
Acbd4
Accs
Ace
Acer3
Ache
Acin1
Ackr2
Ackr3
Acly
Aco1
Aco2
Acot11
Acot13
Acot2
Acot6
Acox1
Acox2
Acoxl
Acp1
Acp6
Acp7
Acpp
Acrbp
Acsbg1
Acsf2
Acsf3
Acsl3
Acss2
Acss3
Acta1
Acta2
Actb
Actg1
Actg1p14
Actl6b
Actl7b
Actn1-as1
Actn2
Actn3
Actn4
Actr10
Actr1a
Actr2
Actr3
Actr3b
Actr6
Acvr1
Acvr1b
Acvr2a
Acvr2b
Acy1
Acyp1
Acyp2
Ad000090.1
Ad000671.1
Ad000671.2
Ad000671.3
Ad000864.2
Ad001527.2
Adad2
Adal
Adam11
Adam15
Adam19
Adam22
Adam23
Adam29
Adam32
Adam8
Adam9
Adamts1
Adamts10
Adamts13
Adamts14
Adamts19
Adamts4
Adamts6
Adamts7p4
Adamtsl1
Adamtsl2
Adamtsl3
Adamtsl4
Adamtsl4-as1
Adamtsl5
Adap2
Adarb1
Adat3
Adck1
Adck2
Adck5
Adcy1
Adcy10p1
Adcy3
Adcy4
Adcy5
Adcy7
Adcy9
Adcyap1
Adcyap1r1
Add1
Add3
Adgb
Adgra1
Adgra2
Adgrb1
Adgrb2
Adgrb3
Adgrd2
Adgrf3
Adgrg1
Adgrg3
Adgrg6
Adgrl1
Adgrl3
Adgrv1
Adh5p3
Adhfe1
Adipor2
Adirf
Adk
Adm
Adm2
Adnp2
Adnp-as1
Ado
Adora1
Adora2a
Adora2a-as1
Adora2b
Adpgk-as1
Adprh
Adprm
Adra1d
Adra2a
Adra2c
Adrb1
Adrm1
Adsl
Adssl1
Aebp1
Aebp2
Aen
Aes
Af038458.2
Af064860.2
Af067845.5
Af107885.2
Af117829.1
Af127577.5
Af129408.1
Af213884.3
Af228730.5
Af233439.1
Af241726.2
Af274858.1
Afap1
Afap1l1
Afdn
Aff1
Aff3
Afg1l
Afg3l1p
Afg3l2
Afmid
Aftph
Agap1
Agap11
Agap2
Agap2-as1
Agap3
Agbl1
Agbl3
Agbl5
Ager
Agfg1
Agfg2
Aggf1
Agk
Agl
Ago3
Agpat1
Agpat2
Agpat3
Agpat5
Agps
Agrn
Agrp
Agtrap
Ahcy
Ahcyl1
Ahcyl2
Ahdc1
Ahrr
Ahsa1
Ahsa2p
Aif1l
Aifm2
Aifm3
Aig1
Aimp2
Aj009632.2
Aj011932.1
Ajap1
Ajm1
Ajuba
Ak1
Ak2
Ak4
Ak5
Ak7
Ak9
Akap1
Akap12
Akap13
Akap17a
Akap2
Akap5
Akap7
Akap8l
Akap9
Akip1
Akirin1
Akr1a1
Akr1c3
Akr1d1
Akr1e2
Akt1
Akt1s1
Akt2
Al008726.1
Al008729.1
Al009028.1
Al009183.1
Al020996.1
Al020996.2
Al020997.2
Al021068.1
Al021155.2
Al021391.1
Al021395.1
Al021396.1
Al021546.1
Al021707.3
Al021707.5
Al021920.1
Al022069.1
Al022157.1
Al022237.1
Al022238.4
Al022312.1
Al022314.1
Al022315.1
Al022316.1
Al022318.2
Al022318.4
Al022322.1
Al022323.2
Al022324.4
Al022326.1
Al022328.2
Al022328.3
Al022328.4
Al022332.2
Al022341.1
Al022345.4
Al022722.2
Al023284.3
Al023284.4
Al023574.1
Al023584.1
Al023803.3
Al023806.1
Al023806.2
Al024498.2
Al024508.2
Al031055.1
Al031229.1
Al031282.1
Al031283.2
Al031289.1
Al031428.1
Al031432.2
Al031432.3
Al031577.1
Al031590.1
Al031600.1
Al031600.3
Al031658.2
Al031663.2
Al031665.1
Al031673.1
Al031710.2
Al031714.1
Al031770.1
Al031772.1
Al031777.2
Al031847.1
Al031848.2
Al031864.1
Al032819.1
Al032819.2
Al032819.3
Al033527.3
Al033527.4
Al033527.5
Al033528.2
Al033529.1
Al034346.1
Al034374.1
Al034417.2
Al034430.1
Al034548.1
Al034550.2
Al035078.3
Al035078.4
Al035252.2
Al035398.1
Al035404.2
Al035423.1
Al035425.1
Al035456.1
Al035660.1
Al035660.2
Al035661.1
Al035685.1
Al049543.1
Al049629.2
Al049637.2
Al049651.2
Al049697.1
Al049712.1
Al049748.1
Al049749.1
Al049779.3
Al049780.2
Al049794.1
Al049795.1
Al049796.1
Al049830.3
Al049836.1
Al049870.1
Al049870.3
Al049870.4
Al049874.3
Al050344.2
Al050403.2
Al078459.1
Al078621.3
Al078644.2
Al079301.1
Al079303.1
Al079342.3
Al080250.1
Al080276.2
Al080285.1
Al096772.1
Al096828.3
Al096865.1
Al096870.1
Al109615.2
Al109618.1
Al109811.3
Al109917.1
Al109918.1
Al109976.1
Al110118.1
Al110118.2
Al117328.2
Al117348.2
Al117378.2
Al117382.2
Al118496.2
Al118522.1
Al121578.3
Al121603.2
Al121612.2
Al121672.1
Al121672.3
Al121758.1
Al121760.1
Al121827.2
Al121830.1
Al121832.1
Al121845.2
Al121845.3
Al121895.1
Al121906.1
Al121955.1
Al121956.1
Al121972.1
Al121983.1
Al121983.2
Al121985.1
Al121990.1
Al121992.1
Al122018.1
Al122023.1
Al122058.1
Al132642.1
Al132671.1
Al132709.1
Al132780.2
Al132875.3
Al133153.1
Al133153.2
Al133215.2
Al133216.2
Al133227.1
Al133230.1
Al133268.1
Al133299.1
Al133338.1
Al133346.1
Al133351.1
Al133352.1
Al133368.1
Al133371.1
Al133380.1
Al133396.2
Al133410.2
Al133410.3
Al133467.1
Al133480.1
Al133481.1
Al133481.3
Al133485.2
Al133516.1
Al133520.1
Al135791.1
Al135901.1
Al135925.1
Al135960.1
Al135999.1
Al136038.3
Al136038.5
Al136040.1
Al136090.1
Al136131.3
Al136141.1
Al136172.1
Al136231.1
Al136295.1
Al136301.1
Al136309.1
Al136309.2
Al136309.4
Al136366.1
Al136372.2
Al136376.1
Al136380.1
Al136419.1
Al136452.1
Al136981.1
Al136982.7
Al137003.1
Al137003.2
Al137009.1
Al137025.1
Al137058.2
Al137060.1
Al137077.2
Al137222.1
Al137782.1
Al137785.1
Al137786.1
Al137802.2
Al137802.3
Al137856.1
Al138724.1
Al138825.1
Al138828.1
Al138831.1
Al138831.2
Al138885.2
Al138885.3
Al138885.4
Al138900.2
Al138916.1
Al138921.1
Al138966.2
Al139008.2
Al139020.2
Al139035.1
Al139039.3
Al139082.1
Al139095.3
Al139095.4
Al139099.1
Al139124.1
Al139125.1
Al139158.2
Al139158.3
Al139220.2
Al139246.5
Al139247.1
Al139260.1
Al139300.1
Al139317.1
Al139317.5
Al139339.1
Al139344.1
Al139353.2
Al139393.1
Al139412.1
Al139423.1
Al139424.1
Al139807.1
Al157359.1
Al157400.1
Al157400.2
Al157400.5
Al157702.2
Al157823.2
Al157832.1
Al157888.1
Al157935.1
Al157935.2
Al158013.1
Al158055.1
Al158063.1
Al158070.2
Al158151.1
Al158151.3
Al158175.1
Al158211.3
Al158212.2
Al158800.1
Al160171.1
Al160191.1
Al160272.1
Al160286.1
Al160291.1
Al160313.1
Al160408.2
Al160411.1
Al161431.1
Al161636.2
Al161638.2
Al161668.1
Al161669.2
Al161669.3
Al161729.1
Al161729.2
Al161733.1
Al161757.4
Al161785.3
Al161910.1
Al161932.1
Al161932.2
Al161935.1
Al161937.1
Al162171.1
Al162171.2
Al162231.1
Al162231.2
Al162231.3
Al162258.1
Al162274.1
Al162311.3
Al162377.1
Al162385.2
Al162411.1
Al162412.1
Al162419.1
Al162497.1
Al162591.2
Al162595.1
Al162713.1
Al162724.2
Al163636.2
Al163974.1
Al352979.1
Al353147.1
Al353579.1
Al353593.1
Al353593.2
Al353595.1
Al353596.1
Al353597.3
Al353621.2
Al353648.1
Al353719.1
Al353743.1
Al353747.3
Al353764.1
Al353795.2
Al353803.1
Al353807.2
Al353997.2
Al354702.1
Al354707.2
Al354710.2
Al354726.1
Al354733.1
Al354740.1
Al354761.1
Al354813.1
Al354824.2
Al354863.1
Al354872.1
Al354892.1
Al354892.2
Al354920.1
Al354928.1
Al355001.2
Al355075.1
Al355297.1
Al355297.2
Al355312.3
Al355388.1
Al355388.2
Al355490.1
Al355490.2
Al355499.1
Al355574.1
Al355870.1
Al355916.1
Al355987.2
Al355987.5
Al356019.1
Al356020.1
Al356056.1
Al356234.1
Al356235.1
Al356274.1
Al356309.2
Al356488.2
Al356583.1
Al356599.1
Al357054.2
Al357078.1
Al357078.2
Al357127.1
Al357140.1
Al357143.1
Al357315.2
Al357874.1
Al358075.2
Al358113.1
Al358334.2
Al358393.1
Al358472.2
Al358472.4
Al358472.5
Al358472.7
Al358473.1
Al358613.2
Al358613.3
Al358852.1
Al358876.2
Al358933.1
Al358976.1
Al359095.1
Al359182.1
Al359237.1
Al359258.3
Al359265.3
Al359397.1
Al359399.1
Al359541.1
Al359633.2
Al359643.2
Al359644.1
Al359711.2
Al359762.1
Al359853.1
Al359878.2
Al359922.1
Al359979.2
Al360012.1
Al360181.3
Al360181.4
Al360182.2
Al360270.3
Al365205.1
Al365209.1
Al365295.1
Al365356.2
Al390036.1
Al390198.1
Al390294.1
Al390719.1
Al390719.2
Al390728.1
Al390728.5
Al390860.1
Al390866.1
Al390879.1
Al390955.2
Al391069.3
Al391121.1
Al391152.1
Al391244.2
Al391262.1
Al391335.1
Al391422.1
Al391597.1
Al391650.1
Al391650.2
Al391832.3
Al391839.1
Al391839.2
Al391863.1
Al392089.1
Al392172.1
Al441883.1
Al441992.1
Al442067.1
Al442128.2
Al442663.1
Al445237.1
Al445250.1
Al445253.1
Al445288.1
Al445363.3
Al445430.1
Al445471.2
Al445472.1
Al445483.1
Al445490.1
Al445531.1
Al445673.1
Al445685.1
Al445991.1
Al449423.1
Al450267.1
Al450304.2
Al450309.1
Al450326.1
Al450344.3
Al450992.1
Al451007.2
Al451042.2
Al451054.2
Al451062.1
Al451062.3
Al451074.1
Al451085.1
Al451085.2
Al451123.1
Al451164.1
Al451165.2
Al500522.1
Al512310.5
Al512310.6
Al512343.1
Al512380.1
Al512422.1
Al512598.1
Al512598.2
Al512622.1
Al512625.3
Al512631.2
Al512634.1
Al512652.2
Al512662.2
Al512791.2
Al513122.2
Al513165.2
Al513217.1
Al513220.1
Al513304.1
Al513320.1
Al513327.1
Al513327.2
Al513497.1
Al513523.3
Al583722.2
Al583722.4
Al583835.2
Al589740.1
Al589745.1
Al589765.4
Al589843.1
Al589987.1
Al590068.1
Al590084.2
Al590139.1
Al590226.2
Al590282.1
Al590326.1
Al590327.1
Al590381.1
Al590396.3
Al590408.1
Al590440.1
Al590552.1
Al590556.3
Al590560.2
Al590617.2
Al590627.2
Al590664.1
Al590666.4
Al590677.1
Al590683.1
Al590708.1
Al590822.2
Al590867.1
Al590989.1
Al591167.1
Al591212.1
Al591222.1
Al591485.1
Al591501.1
Al591806.3
Al591846.2
Al591848.1
Al591848.2
Al591885.1
Al591926.6
Al592045.1
Al592146.1
Al592293.1
Al592295.4
Al596094.1
Al596257.1
Al603832.2
Al606469.1
Al606489.1
Al606748.1
Al606760.1
Al606760.3
Al627171.1
Al627443.1
Al645608.5
Al645608.6
Al645728.1
Al645924.1
Al645929.3
Al645941.1
Al645941.3
Al662791.1
Al662791.2
Al662795.1
Al662797.1
Al662844.3
Al662884.2
Al662890.1
Al662899.2
Al662907.1
Al663074.1
Al669831.3
Al669831.5
Al669970.2
Al670729.1
Al670729.2
Al671762.1
Al671883.2
Al671883.3
Al672212.1
Al672291.1
Al691403.2
Al691432.1
Al691442.1
Al691459.1
Al691482.3
Al713866.1
Al713965.1
Al713998.2
Al713999.1
Al731563.3
Al731567.1
Al731569.1
Al731577.2
Al732292.2
Al732314.6
Al772155.2
Al807740.1
Al807752.6
Al807752.7
Al807776.1
Al844908.2
Al928654.1
Al928654.2
Al928654.3
Al929236.1
Al929472.2
Al929554.1
Alas1
Alcam
Aldh16a1
Aldh1a3
Aldh1b1
Aldh1l1
Aldh2
Aldh3a1
Aldh3a2
Aldh3b1
Aldh3b2
Aldh5a1
Aldh7a1
Aldoa
Aldoc
Alg1
Alg10
Alg10b
Alg11
Alg13
Alg1l
Alg1l15p
Alg1l3p
Alg1l9p
Alg3
Alg6
Alkbh3
Alkbh5
Alkbh7
Alms1
Alox12
Alox12b
Alox12p2
Alox15
Alox5
Aloxe3
Alpl
Alx3
Amd1
Amdhd1
Amdhd2
Amer3
Amn
Amotl1
Amotl2
Ampd2
Ampd3
Amz2
Amz2p1
Anapc11
Anapc16
Anapc2
Anapc4
Anapc5
Anapc7
Ang
Angel1
Angptl4
Ank1
Ank2
Ank3-dt
Ankar
Ankdd1a
Ankef1
Ankfy1
Ankhd1
Ankhd1-eif4ebp3
Ankk1
Ankle1
Ankrd1
Ankrd11
Ankrd12
Ankrd13a
Ankrd13b
Ankrd13d
Ankrd18b
Ankrd19p
Ankrd2
Ankrd20a18p
Ankrd20a2
Ankrd20a4
Ankrd20a5p
Ankrd20a7p
Ankrd23
Ankrd24
Ankrd30a
Ankrd30bp2
Ankrd30bp3
Ankrd33
Ankrd33b
Ankrd34a
Ankrd36
Ankrd36bp2
Ankrd37
Ankrd42
Ankrd44
Ankrd49
Ankrd53
Ankrd6
Ankrd62
Ankrd63
Ankrd7
Ankrd9
Anks1a
Anks1b
Ankub1
Ankzf1
Anln
Ano1
Ano10
Ano3
Ano4
Ano5
Ano6
Ano7
Ano8
Ano9
Anp32a
Anp32b
Antxr1
Antxrl
Anxa13
Anxa2p2
Anxa3
Anxa4
Anxa6
Aoc1
Ap000229.1
Ap000251.1
Ap000265.1
Ap000266.1
Ap000282.1
Ap000289.1
Ap000295.1
Ap000317.2
Ap000345.1
Ap000350.4
Ap000357.1
Ap000438.1
Ap000439.1
Ap000442.2
Ap000446.1
Ap000547.3
Ap000553.5
Ap000640.2
Ap000646.1
Ap000662.1
Ap000688.2
Ap000688.4
Ap000695.1
Ap000696.1
Ap000697.1
Ap000704.1
Ap000711.1
Ap000721.1
Ap000753.1
Ap000753.2
Ap000757.2
Ap000763.3
Ap000763.4
Ap000769.1
Ap000769.2
Ap000781.1
Ap000785.2
Ap000787.1
Ap000808.1
Ap000812.1
Ap000812.5
Ap000845.1
Ap000866.1
Ap000866.2
Ap000867.1
Ap000867.4
Ap000889.2
Ap000892.1
Ap000894.2
Ap000894.4
Ap000936.1
Ap000941.1
Ap000942.1
Ap000942.3
Ap000943.3
Ap000944.2
Ap001011.1
Ap001046.1
Ap001062.1
Ap001062.2
Ap001062.3
Ap001107.1
Ap001107.3
Ap001107.4
Ap001107.5
Ap001107.7
Ap001107.9
Ap001160.2
Ap001266.2
Ap001267.5
Ap001269.2
Ap001269.4
Ap001273.2
Ap001318.1
Ap001318.2
Ap001330.3
Ap001357.2
Ap001362.2
Ap001363.2
Ap001372.2
Ap001372.3
Ap001412.1
Ap001432.1
Ap001453.1
Ap001453.2
Ap001453.3
Ap001453.4
Ap001462.1
Ap001471.1
Ap001496.4
Ap001528.1
Ap001542.1
Ap001542.2
Ap001625.2
Ap001625.3
Ap001816.1
Ap001830.1
Ap001931.1
Ap002008.1
Ap002008.2
Ap002364.1
Ap002373.1
Ap002380.1
Ap002381.2
Ap002383.3
Ap002387.2
Ap002414.4
Ap002478.1
Ap002495.1
Ap002495.2
Ap002748.3
Ap002754.1
Ap002761.3
Ap002761.4
Ap002770.1
Ap002784.1
Ap002800.1
Ap002833.2
Ap002851.1
Ap002852.1
Ap002884.1
Ap002884.3
Ap002892.1
Ap002893.1
Ap002956.1
Ap002986.1
Ap002992.1
Ap003065.1
Ap003068.1
Ap003068.3
Ap003068.4
Ap003071.1
Ap003072.5
Ap003097.1
Ap003108.2
Ap003119.3
Ap003306.2
Ap003357.1
Ap003385.3
Ap003390.1
Ap003392.13
Ap003396.1
Ap003396.3
Ap003396.5
Ap003419.1
Ap003419.3
Ap003465.1
Ap003467.1
Ap003469.4
Ap003471.1
Ap003555.3
Ap003680.1
Ap003717.2
Ap003721.3
Ap003721.4
Ap003733.4
Ap003774.1
Ap004609.3
Ap005121.2
Ap005131.7
Ap005229.2
Ap005263.1
Ap005264.1
Ap005264.7
Ap005328.1
Ap005328.2
Ap005660.1
Ap005717.1
Ap005902.2
Ap006216.1
Ap006248.3
Ap006621.3
Ap006621.5
Ap1ar
Ap1b1
Ap1g1
Ap1g2
Ap1m1
Ap1m2
Ap1s1
Ap2a1
Ap2a2
Ap2b1
Ap2m1
Ap3b2
Ap3d1
Ap3m1
Ap3m2
Ap3s1
Ap3s2
Ap4e1
Ap4m1
Ap4s1
Ap5b1
Ap5m1
Ap5s1
Ap5z1
Apaf1
Apba2
Apba3
Apbb3
Apc
Apc2
Apcdd1
Apcdd1l
Apeh
Apex1
Aph1a
Aph1b
Api5
Aplf
Aplp1
Aplp2
Apoa1-as
Apoa5
Apobec3b
Apobec3c
Apobec3f
Apoc3
Apod
Apoe
Apol4
Apold1
Apom
Apopt1
App
Appl1
Aqp11
Aqp6
Araf
Arap1
Arap1-as1
Arap3
Arcn1
Areg
Arf1
Arf3
Arf4-as1
Arf5
Arfgap1
Arfip1
Arfip2
Arfrp1
Arg2
Arhgap10
Arhgap11a
Arhgap11b
Arhgap22
Arhgap23
Arhgap24
Arhgap26
Arhgap27
Arhgap28
Arhgap30
Arhgap31
Arhgap33
Arhgap36
Arhgap39
Arhgap40
Arhgap42
Arhgap44
Arhgap45
Arhgap5
Arhgap9
Arhgdia
Arhgdig
Arhgef1
Arhgef10
Arhgef10l
Arhgef12
Arhgef16
Arhgef17
Arhgef18
Arhgef19
Arhgef2
Arhgef25
Arhgef26
Arhgef28
Arhgef33
Arhgef37
Arhgef39
Arhgef4
Arhgef40
Arhgef7
Arid1a
Arid1b
Arid2
Arid3a
Arid3b
Arid4a
Arid5a
Arid5b
Arih1
Arih2
Arl10
Arl2
Arl2bp
Arl2-snx15
Arl4a
Arl5ap4
Arl5c
Arl6ip4
Arl6ip6
Arl8a
Arl8b
Armc10
Armc12
Armc2
Armc3
Armc5
Armc6
Armc7
Armc9
Armh1
Armh3
Armt1
Arnt2
Arntl
Arntl2
Arpc1a
Arpc1b
Arpc2
Arpc4
Arpc4-ttll3
Arpc5l
Arrb1
Arrb2
Arrdc1
Arrdc1-as1
Arrdc2
Arrdc3-as1
Arsa
Arsb
Arsd
Arsg
Arsk
Artn
Arv1
Arvcf
Arx
Asah1
Asah2b
Asap1
Asap2
Asb1
Asb10
Asb15
Asb16
Asb16-as1
Asb18
Asb4
Asb7
Ascc2
Asdurf
Asf1a
Asf1b
Asgr1
Ash2l
Asic1
Asic3
Asic4
Asl
Asnsd1
Aspdh
Aspg
Asphd1
Aspscr1
Asrgl1
Ass1
Asxl1
Asxl3
Atad2b
Atad3a
Atad3b
Atat1
Atcay
Ate1
Ate1-as1
Atf1
Atf2
Atf3
Atf4
Atf5
Atf6b
Atf7ip
Atf7ip2
Atg10
Atg101
Atg12
Atg12p2
Atg13
Atg14
Atg16l1
Atg16l2
Atg2a
Atg3
Atg4a
Atg4b
Atg4d
Atg7
Atg9a
Atg9b
Atic
Atl1
Atm
Atmin
Atn1
Atoh8
Atox1
Atp10b
Atp10d
Atp11a
Atp11b
Atp13a1
Atp13a2
Atp1a1
Atp1b1
Atp1b3
Atp23
Atp2a1
Atp2a2
Atp2b1
Atp2b1-as1
Atp2b2
Atp2b3
Atp2b4
Atp2c1
Atp2c2
Atp4a
Atp5f1b
Atp5f1c
Atp5f1d
Atp5if1
Atp5mf
Atp5mf-ptcd1
Atp5mg
Atp5mpl
Atp5pb
Atp5pdp3
Atp6ap1
Atp6ap1l
Atp6ap2
Atp6v0a1
Atp6v0a2
Atp6v0b
Atp6v0c
Atp6v0cp3
Atp6v0d2
Atp6v0e1
Atp6v0e1p4
Atp6v0e2
Atp6v0e2-as1
Atp6v1a
Atp6v1b2
Atp6v1c1
Atp6v1c2
Atp6v1d
Atp6v1g1
Atp7a
Atp8a2
Atp8b2
Atp8b3
Atp9a
Atp9b
Atpaf1
Atr
Atraid
Atrip
Atrn
Atrnl1
Atxn10
Atxn1l
Atxn2
Atxn2-as
Atxn2l
Atxn7
Atxn7l1
Atxn7l2
Atxn7l3b
Auh
Aurkaip1
Auts2
Avil
Avl9
Axdnd1
Axin1
Axin2
Axl
Azgp1p1
Azin1-as1
Azin2
B2m
B3galt4
B3galt5
B3galt6
B3gat1
B3gnt10
B3gnt3
B3gnt4
B3gnt5
B4galnt1
B4galnt3
B4galnt4
B4galt1-as1
B4galt2
B4galt3
B4galt7
B9d1
B9d2
Baalc
Babam2
Bace2
Bach1
Bad
Bag3
Bahcc1
Baiap2
Baiap3
Bak1
Bambi
Banf1
Bank1
Banp
Barhl1
Barx2
Basp1
Bax
Baz2a
Bbof1
Bbs12
Bbs4
Bbs5
Bbs7
Bbs9
Bbx
Bcam
Bcan
Bcap29
Bcar1
Bcas3
Bcas4
Bcat1
Bcat2
Bccip
Bckdha
Bckdhb
Bckdk
Bcl2l1
Bcl2l11
Bcl2l12
Bcl2l13
Bcl2l14
Bcl6b
Bcl7a
Bcl9
Bcl9l
Bco2
Bcorl1
Bcr
Bcrp1
Bcrp2
Bcrp5
Bcrp8
Bcs1l
Bdh1
Bdh2
Bdkrb1
Bdnf-as
Bdp1
Bean1
Becn1
Bend6
Bend7
Best1
Best2
Bex5
Bfar
Bfsp1
Bhlha15
Bhlha9
Bhlhe40
Bhlhe41
Bhmg1
Bhmt2
Bicc1
Bicd1
Bicdl1
Bicdl2
Bicra
Bicral
Bin1
Bin2
Bin3
Birc2
Birc3
Birc5
Birc6
Birc7
Bivm
Bivm-ercc5
Blace
Blm
Bloc1s1
Bloc1s3
Bloc1s4
Bloc1s6
Blvra
Bmf
Bmi1
Bmp1
Bmp2k
Bmp4
Bmper
Bmpr1a
Bmpr2
Bms1p1
Bms1p21
Bnip1
Bnip2
Bnip3l
Boc
Bok-as1
Bola1
Bola2p1
Bola3-as1
Boll
Bop1
Bora
Borcs5
Borcs6
Borcs7
Borcs7-asmt
Borcs8
Borcs8-mef2b
Bpgm
Bphl
Bpifc
Bptf
Brat1
Brca2
Brcc3
Brd2
Brd3os
Brd4
Brd9
Brd9p1
Brf1
Brf2
Bri3
Brinp2
Brix1
Brms1
Brms1l
Brox
Brpf1
Brpf3
Brsk1
Brsk2
Brwd1
Brwd1-as1
Brwd1-as2
Bscl2
Bsg
Bspry
Btbd11
Btbd18
Btbd19
Btbd3
Btbd6
Btbd8
Btd
Btf3
Btg1
Btg3-as1
Btk
Btn2a1
Btn2a2
Btn2a3p
Btn3a2
Btnl9
Btrc
Bub1b
Bub1b-pak6
Bub3
Bud23
Bud31
Bud31p1
Bves-as1
Bx072579.2
Bx255925.3
Bx284668.4
Bx322234.1
Bx323046.1
Bx470102.1
Bx537318.1
Bx537318.2
Bx640514.2
Bx640515.1
Bx664615.1
Bx842242.1
Bx842568.2
Bx842568.3
Bx842568.4
Bx890604.2
Bx927359.1
Bysl
Bzw1
Bzw2
C10orf53
C10orf91
C11orf1
C11orf21
C11orf24
C11orf49
C11orf52
C11orf54
C11orf58
C11orf74
C11orf80
C11orf88
C11orf95
C11orf96
C11orf97
C12orf10
C12orf29
C12orf40
C12orf43
C12orf45
C12orf65
C12orf74
C12orf75
C12orf76
C12orf77
C14orf119
C14orf132
C14orf93
C15orf39
C15orf41
C15orf48
C15orf61
C15orf62
C15orf65
C16orf45
C16orf70
C16orf71
C16orf72
C16orf74
C16orf86
C16orf87
C16orf89
C16orf92
C17orf100
C17orf49
C17orf53
C17orf64
C17orf80
C17orf82
C17orf97
C18orf21
C18orf25
C18orf54
C19orf24
C19orf38
C19orf44
C19orf53
C19orf54
C19orf57
C19orf66
C19orf67
C19orf81
C1galt1
C1galt1p1
C1orf105
C1orf109
C1orf112
C1orf122
C1orf127
C1orf147
C1orf159
C1orf167
C1orf198
C1orf21
C1orf216
C1orf220
C1orf232
C1orf35
C1orf52
C1orf53
C1orf56
C1qc
C1qtnf1
C1qtnf12
C1qtnf1-as1
C1qtnf4
C1qtnf5
C1qtnf8
C1qtnf9-as1
C1qtnf9b
C1r
C1rl
C1s
C2
C20orf144
C20orf194
C20orf204
C20orf27
C21orf59-tcp10l
C21orf62-as1
C22orf46
C2cd2l
C2cd4a
C2orf15
C2orf27a
C2orf40
C2orf50
C2orf69
C2orf69p2
C2orf70
C2orf72
C2orf73
C2orf74
C2orf81
C2orf88
C2orf92
C3
C3orf22
C3orf38
C3orf49
C3orf52
C3orf80
C3orf85
C4orf19
C4orf33
C4orf46
C4orf47
C5ar1
C5orf22
C5orf24
C5orf30
C5orf38
C5orf47
C5orf51
C5orf56
C5orf58
C5orf66
C6orf120
C6orf136
C6orf141
C6orf15
C6orf203
C6orf48
C6orf89
C6orf99
C7orf26
C7orf31
C7orf50
C7orf57
C7orf61
C8g
C8orf33
C8orf34
C8orf44
C8orf58
C8orf82
C9orf106
C9orf139
C9orf16
C9orf163
C9orf170
C9orf24
C9orf3
C9orf43
C9orf50
C9orf64
C9orf85
Ca11
Ca13
Ca14
Ca15p1
Ca2
Ca4
Ca5a
Ca5b
Cab39
Cabcoco1
Cabin1
Cables1
Cables2
Cabp1
Cacfd1
Cachd1
Cacna1a
Cacna1c
Cacna1c-as1
Cacna1d
Cacna1e
Cacna1g
Cacna1h
Cacna2d3
Cacna2d4
Cacnb2
Cacnb3
Cacng5
Cacng7
Cactin
Cactin-as1
Cacybp
Cad
Cadm2
Cadm3
Calb2
Calcb
Calcoco2
Calcp
Calhm1
Calhm6
Calm1
Calm3
Calr
Calu
Camk1d
Camk2a
Camk2b
Camk2g
Camk4
Camkk1
Camkk2
Camkmt
Camkv
Camlg
Camsap1
Camsap2
Camsap3
Camta1
Camta2
Cand1
Cand2
Cant1
Canx
Cap1
Cap2
Capn1
Capn12
Capn15
Capn2
Capn5
Capn7
Capns1
Caprin1
Capza1
Capza2
Capzb
Card10
Card19
Card8-as1
Card9
Carhsp1
Carm1
Carm1p1
Carmil1
Carmil2
Carnmt1-as1
Cars
Casc15
Casc18
Casc2
Casc3
Casc4
Casc4p1
Casd1
Caskin2
Casp10
Casp17p
Casp2
Casp4
Casp7
Casp8
Cast
Castor1
Castor2
Cat
Catip
Catsper4
Catsperd
Catspere
Catsperg
Cav1
Cav2
Cbarp
Cbfa2t2
Cbfa2t3
Cbfb
Cbl
Cblc
Cbll1
Cbln2
Cbr1
Cbr3-as1
Cbx1
Cbx1p5
Cbx2
Cbx3
Cbx4
Cbx5
Cbx6
Cbx7
Cbx8
Cby1
Cc2d1a
Cc2d2a
Cc2d2b
Ccar2
Ccdc102b
Ccdc103
Ccdc106
Ccdc107
Ccdc113
Ccdc116
Ccdc117
Ccdc12
Ccdc120
Ccdc124
Ccdc126
Ccdc127
Ccdc13
Ccdc130
Ccdc134
Ccdc136
Ccdc137
Ccdc138
Ccdc141
Ccdc142
Ccdc144a
Ccdc144cp
Ccdc146
Ccdc150
Ccdc151
Ccdc155
Ccdc157
Ccdc158
Ccdc159
Ccdc160
Ccdc162p
Ccdc163
Ccdc171
Ccdc174
Ccdc178
Ccdc18
Ccdc180
Ccdc183
Ccdc184
Ccdc185
Ccdc188
Ccdc18-as1
Ccdc190
Ccdc194
Ccdc196
Ccdc22
Ccdc24
Ccdc28b
Ccdc38
Ccdc39
Ccdc39-as1
Ccdc40
Ccdc43
Ccdc50
Ccdc51
Ccdc57
Ccdc6
Ccdc61
Ccdc62
Ccdc63
Ccdc65
Ccdc66
Ccdc7
Ccdc74a
Ccdc74bp1
Ccdc77
Ccdc78
Ccdc83
Ccdc84
Ccdc85b
Ccdc86
Ccdc88b
Ccdc9
Ccdc91
Ccdc92b
Ccdc97
Ccdc9b
Cckbr
Ccl16
Ccm2
Ccm2l
Ccn1
Ccn5
Ccna1
Ccnb1
Ccnb2
Ccnb3
Ccnd1
Ccnd2
Ccnd3
Ccndbp1
Ccne1
Ccnf
Ccng1
Ccng2
Ccni2
Ccnj
Ccnk
Ccnt2
Ccny
Ccnyl1
Ccp110
Ccr10
Ccr6
Ccr7
Ccs
Ccser2
Cct2
Cct3
Cct5
Cct6p1
Cct7
Ccz1
Cd109
Cd151
Cd163l1
Cd22
Cd244
Cd247
Cd274
Cd276
Cd2ap
Cd300lg
Cd34
Cd3eap
Cd44
Cd46
Cd46p1
Cd48
Cd55
Cd6
Cd63
Cd69
Cd7
Cd72
Cd81
Cd82
Cd83
Cd9
Cd99
Cd99p1
Cda
Cdan1
Cdc123
Cdc14a
Cdc16
Cdc20
Cdc25b
Cdc27
Cdc34
Cdc37
Cdc37l1
Cdc40
Cdc42
Cdc42ep1
Cdc42ep2
Cdc42ep3
Cdc42ep4
Cdc42se2
Cdc45
Cdc7
Cdc73
Cdca2
Cdca5
Cdca7
Cdca8
Cdh11
Cdh15
Cdh18-as1
Cdh20
Cdh23
Cdh3
Cdh4
Cdhr1
Cdhr2
Cdhr3
Cdhr5
Cdip1
Cdiptosp
Cdk1
Cdk10
Cdk12
Cdk13
Cdk14
Cdk16
Cdk18
Cdk2ap2
Cdk3
Cdk5
Cdk5r1
Cdk5r2
Cdk5rap3
Cdk6
Cdk7
Cdk8
Cdk9
Cdkl1
Cdkl5
Cdkn1a
Cdkn1b
Cdkn2aip
Cdkn2b-as1
Cdkn2c
Cdkn2d
Cdkn3
Cdr2l
Cdrt4
Cdrt7
Cds1
Cds2
Cdt1
Cdv3
Cdv3p1
Cdx1
Cdx2
Cdyl
Ceacam20
Ceacam21
Ceacam3
Ceacam5
Ceacamp10
Ceacamp3
Cebpa-dt
Cebpb
Cebpd
Cebpg
Cebpzos
Cecr2
Cecr7
Cel
Cela3a
Cela3b
Celf2
Celf4
Celf5
Celf6
Celsr2
Celsr3
Cemip
Cemp1
Cenpa
Cenpbd1p1
Cenpf
Cenph
Cenpi
Cenpm
Cenpn
Cenpo
Cenpp
Cenps
Cenps-cort
Cenpt
Cep104
Cep120
Cep126
Cep135
Cep164
Cep164p1
Cep170b
Cep192
Cep250
Cep290
Cep295
Cep295nl
Cep350
Cep55
Cep57
Cep57l1
Cep57l1p1
Cep63
Cep68
Cep76
Cep78
Cep83-dt
Cep85
Cep95
Cept1
Cercam
Cerna1
Cerna3
Cers1
Cers4
Cers5
Cers6
Cers6-as1
Ces2
Ces3
Ces5a
Cetn1
Cfap100
Cfap157
Cfap206
Cfap221
Cfap298
Cfap299
Cfap300
Cfap36
Cfap410
Cfap52
Cfap54
Cfap61
Cfap65
Cfap69
Cfap70
Cfap73
Cfap74
Cfap77
Cfap97d1
Cfap99
Cfl1p1
Cflar
Cgb2
Cgn
Cgnl1
Cgref1
Cgrrf1
Chac1
Chaf1a
Chaf1b
Champ1
Chchd1
Chchd2p2
Chchd4p4
Chchd5
Chchd6
Chchd7
Chd1l
Chd2
Chd3
Chd4
Chd7
Chd9
Chdh
Chek1
Cherp
Chfr
Chga
Chgb
Chid1
Chit1
Chkb-dt
Chl1
Chml
Chmp1b
Chmp1b-as1
Chmp2b
Chmp3
Chmp4bp1
Chmp5
Chmp6
Chmp7
Chn2
Chodl
Chp1
Chpf2
Chpt1
Chrac1
Chrd
Chrdl2
Chrm1
Chrm3
Chrm4
Chrna1
Chrna10
Chrna2
Chrna3
Chrna4
Chrna5
Chrna6
Chrna7
Chrnb1
Chrnb2
Chrnd
Chrne
Chst1
Chst11
Chst12
Chst13
Chst14
Chst15
Chst7
Chst8
Chtf18
Chtop
Churc1
Churc1-fntb
Ciao1
Ciao3
Ciart
Cib2
Cic
Cicp16
Cidea
Cideb
Cidec
Cilp2
Cipc
Cirbp
Cirbp-as1
Cisd1
Cisd2
Cisd3
Cit
Ckap2
Ckb
Cklf
Cklf-cmtm1
Clasp1
Clasrp
Clba1
Clcn2
Clcn3
Clcn4
Clcn5
Clcn6
Clcn7
Clcnka
Clcnkb
Cldn10-as1
Cldn11
Cldn15
Cldn16
Cldn19
Cldn23
Cldn3
Cldn4
Cldn6
Cldnd2
Clec12a-as1
Clec12b
Clec16a
Clec2l
Clec4e
Clic1
Clic3
Clic4
Clic5
Clip2
Clk2
Clk3
Cln3
Cln5
Cln8
Clns1a
Clp1
Clpb
Clpp
Clpsl1
Clpsl2
Clptm1
Clrn1
Clspn
Clstn2
Clstn3
Clta
Cltb
Cltc
Cltcl1
Clu
Cluap1
Cluh
Cluhp3
Clul1
Clvs1
Clybl
Cmas
Cmbl
Cmc1
Cmc2
Cmip
Cmpk1
Cmss1
Cmtm3
Cmtm8
Cmtr1
Cnbd2
Cndp2
Cnep1r1
Cnfn
Cnga4
Cngb3
Cnih2
Cnih3
Cnih4
Cnksr1
Cnn1
Cnn2
Cnn2p8
Cnnm1
Cnnm2
Cnnm3
Cnnm3-dt
Cnot10
Cnot2
Cnot3
Cnot4
Cnot6
Cnot6l
Cnot8
Cnot9
Cnp
Cnppd1
Cnpy3
Cnpy4
Cnst
Cntd1
Cntd2
Cntn2
Cntn5
Cntnap1
Cntnap2
Cntnap3
Cntnap5
Cntrl
Cntrob
Coa1
Coa6
Coa7
Cobll1
Coch
Cog1
Cog2
Cog3
Cog6
Cog8
Col11a2
Col13a1
Col14a1
Col16a1
Col18a1
Col18a1-as2
Col19a1
Col1a1
Col20a1
Col26a1
Col27a1
Col2a1
Col4a2
Col4a2-as2
Col4a3
Col5a1
Col5a3
Col6a1
Col6a2
Col6a3
Col6a4p2
Col8a1
Col8a2
Col9a2
Col9a3
Colca2
Colec11
Colgalt1
Colq
Commd1
Commd10
Commd3
Commd3-bmi1
Commd4
Commd9
Comp
Comt
Comtd1
Copb2
Cope
Copg1
Cops3
Cops4
Cops5
Cops6
Cops7a
Cops7b
Cops8
Copz1
Copz2
Coq10a
Coq10b
Coq2
Coq4
Coq6
Coq7
Coq8a
Coq8b
Coq9
Coro1a
Coro1b
Coro2a
Coro2b
Coro6
Coro7
Coro7-pam16
Cox14
Cox15
Cox20
Cox4i1
Cox5b
Cox5bp1
Cox6a1
Cox6a2
Cox6cp2
Cox7c
Cox8c
Cpa1
Cpamd8
Cpb2
Cpb2-as1
Cpd
Cpe
Cpeb1-as1
Cpeb2
Cpeb2-dt
Cpeb4
Cped1
Cplx4
Cpne2
Cpne4
Cpne7
Cpne8-as1
Cpox
Cpq
Cps1
Cpsf1
Cpsf2
Cpsf3
Cpsf4
Cpsf6
Cpt2
Cptp
Cpz
Cr1
Cr1l
Cr2
Cr381653.1
Cr382287.2
Cr392039.3
Cracr2b
Cradd
Cramp1
Crat
Crb2
Crcp
Creb1
Creb3
Creb3l1
Creb3l4
Creb5
Crebl2
Crebrf
Creld1
Creld2
Crem
Crhr1
Crim1
Crim1-dt
Crip1
Crip1p2
Crip2
Cript
Crispld1
Crispld2
Crkl
Crlf1
Crls1
Crocc
Croccp2
Crot
Crtam
Crtap
Crtc1
Crtc2
Crtc3
Crtc3-as1
Cry2
Crybb2p1
Crybg1
Crybg2
Crym
Crym-as1
Cryzl1
Cryzl2p-sec16b
Cs
Csad
Csde1
Csf1
Csf1r
Csf2rbp1
Csf3
Csf3r
Cshl1
Csk
Csnk1d
Csnk1e
Csnk1g1
Csnk1g2
Csnk1g2p1
Csnk1g3
Csnk2a1
Csnk2b
Cspg4p13
Cspg5
Cspp1
Csrp1
Cstf1
Cstf3-dt
Ct45a1
Ctbp1-dt
Ctbp2
Ctc1
Ctcf
Ctcfl
Ctdnep1
Ctdp1
Ctdsp1
Ctdspl
Ctdspl2
Ctf2p
Cthrc1
Ctif
Ctnna1
Ctnna2
Ctnna3
Ctnnb1
Ctnnbl1
Ctnnd1
Ctnnd2
Ctns
Ctps1
Ctr9
Ctrl
Ctsa
Ctsl
Cttn
Cttnbp2nl
Ctu2
Ctxn2
Cuedc1
Cuedc2
Cul1
Cul4a
Cul5
Cul9
Cuta
Cutalp
Cutc
Cux1
Cwc15
Cwc25
Cwc27
Cxadr
Cxcl1
Cxcl14
Cxcl16
Cxcr6
Cxorf40a
Cxorf58
Cxxc1
Cxxc5
Cxxc5-as1
Cyb561
Cyb561d1
Cyb561d2
Cyb5d1
Cyb5d2
Cyb5r2
Cyb5r4
Cyba
Cybrd1
Cyc1
Cyfip2
Cygb
Cyhr1
Cyld
Cyp1b1
Cyp1b1-as1
Cyp20a1
Cyp26a1
Cyp27b1
Cyp2a7p1
Cyp2ab1p
Cyp2e1
Cyp2f1
Cyp2f2p
Cyp2s1
Cyp2t1p
Cyp2u1
Cyp2w1
Cyp46a1
Cyp4b1
Cyp4f11
Cyp4f24p
Cyp4f32p
Cyp51a1-as1
Cyren
Cystm1
Cyth1
Cyth2
Cyth3
Cytor
D2hgdh
Daam1
Daam2
Dab1
Dab2
Dab2ip
Dact1
Dact3
Dact3-as1
Dag1
Dagla
Daglb
Dalrd3
Dancr
Dand5
Dao
Dap3
Dapk1
Dapk2
Dapk3
Dars2
Dars-as1
Daxx
Dazap1
Dazap2
Dazl
Dbf4
Dbi
Dbil5p
Dbn1
Dbndd2
Dbnl
Dcaf10
Dcaf11
Dcaf13
Dcaf15
Dcaf16
Dcaf17
Dcaf4
Dcaf5
Dcaf6
Dcaf7
Dcaf8
Dcakd
Dcbld1
Dcbld2
Dck
Dclk2
Dclre1a
Dclre1b
Dcst1-as1
Dcst2
Dctn3
Dctn4
Dctn5
Dcun1d2
Dcun1d2-as
Dcun1d4
Dcxr-dt
Dda1
Ddhd2
Ddi2
Ddias
Ddit4
Ddit4-as1
Ddn-as1
Ddost
Ddr1
Ddx1
Ddx10
Ddx11
Ddx11l10
Ddx11l5
Ddx11l8
Ddx18
Ddx19a
Ddx19b
Ddx20
Ddx21
Ddx24
Ddx27
Ddx39a
Ddx3x
Ddx41
Ddx42
Ddx46
Ddx47
Ddx49
Ddx5
Ddx50
Ddx51
Ddx52
Ddx54
Ddx55
Ddx56
Ddx59
Deaf1
Decr1
Decr2
Dedd2
Def8
Defa11p
Defa9p
Defb135
Degs1
Dele1
Dennd2a
Dennd2d
Dennd3
Dennd4b
Dennd4c
Dennd5a
Dennd5b-as1
Dennd6a-dt
Denr
Depdc1-as1
Depdc5
Depdc7
Depp1
Deptor
Dera
Des
Desi2
Deup1
Dffb
Dgat1
Dgat2
Dgat2l7p
Dgcr5
Dgcr6l
Dgcr8
Dgcr9
Dgka
Dgkb
Dgkd
Dgke
Dgkg
Dgkh
Dgkq
Dgkz
Dglucy
Dguok
Dhcr24-dt
Dhdds
Dhodh
Dhps
Dhrs1
Dhrs11
Dhrs13
Dhrs4
Dhrs4-as1
Dhrs4l1
Dhrs4l2
Dhrs7
Dhrs7b
Dhtkd1
Dhx30
Dhx35
Dhx38
Dhx40
Dhx58
Dhx8
Dhx9
Diablo
Dicer1-as1
Dido1
Dio1
Dio3
Dio3os
Dip2a
Dip2b
Dipk1a
Dipk2a
Diras3
Dis3l
Dis3l2
Dis3l2p1
Disp2
Disp3
Dixdc1
Dkc1
Dkk1
Dkk3
Dkkl1
Dlat
Dld
Dleu1
Dlg1-as1
Dlg3
Dlg3-as1
Dlg4
Dlg5-as1
Dlgap1
Dlgap1-as1
Dlgap2
Dlgap4
Dlk1
Dll1
Dll3
Dll4
Dlst
Dlx1
Dlx2
Dlx2-dt
Dlx4
Dlx5
Dlx6
Dm1-as
Dmac2
Dmac2l
Dmap1
Dmbt1p1
Dmgdh
Dmkn
Dmpk
Dmrt2
Dmrtb1
Dmtf1
Dmtn
Dmwd
Dmxl1
Dnaaf1
Dnaaf3
Dnaaf5
Dnah1
Dnah10
Dnah11
Dnah14
Dnah17
Dnah2
Dnah3
Dnah8
Dnah9
Dnai1
Dnaja1
Dnaja3
Dnaja4
Dnajb11
Dnajb12
Dnajb13
Dnajb2
Dnajb4
Dnajb5
Dnajb5-dt
Dnajb6
Dnajb9
Dnajc10
Dnajc11
Dnajc13
Dnajc14
Dnajc16
Dnajc17
Dnajc18
Dnajc21
Dnajc22
Dnajc25
Dnajc25-gng10
Dnajc27-as1
Dnajc3
Dnajc4
Dnajc5
Dnajc6
Dnajc8
Dnajc9
Dnajc9-as1
Dnal1
Dnase1
Dnase1l2
Dnase2
Dnd1p1
Dnlz
Dnm1
Dnm1l
Dnm1p34
Dnm1p38
Dnm1p46
Dnm2
Dnm3
Dnmt3a
Dnmt3b
Dnttip1
Doc2a
Doc2b
Doc2gp
Dock1
Dock10
Dock11
Dock2
Dock4
Dock5
Dock6
Dock8
Dock9-dt
Dok1
Dok2
Dok3
Dok4
Dok7
Dolpp1
Dop1a
Dop1b
Dot1l
Dpagt1
Dpcd
Dpep1
Dpf2
Dph1
Dph2
Dph6-dt
Dpm2
Dpm3
Dpp3
Dpp6
Dpp9
Dpp9-as1
Dpy19l1
Dpy19l2p3
Dpy19l2p5
Dpy19l3
Dpy19l4
Dpy30
Dpys
Dpysl2
Dpysl3
Dpysl4
Dpysl5
Dr1
Draic
Dram1
Drap1
Drc1
Drc3
Drc7
Drd4
Drg1
Drg2
Dscaml1
Dscas
Dse
Dsg2
Dstn
Dstyk
Dtd1
Dtl
Dtna
Dtnb
Dtwd1
Dtx1
Dtx2
Dtx2p1-upk3bp1-pms2p11
Dtx3l
Dtx4
Dubr
Duoxa1
Dus1l
Dus2
Dus3l
Dus4l
Dusp12
Dusp13
Dusp14
Dusp15
Dusp22
Dusp23
Dusp28
Dusp3
Dusp5p1
Dusp5p2
Dusp8p5
Dusp9
Dut
Dutp8
Dux4l17
Dux4l50
Dvl1
Dvl3
Dydc2
Dym
Dync1h1
Dync1i1
Dync1i2
Dync1li2
Dync2h1
Dync2li1
Dynll1
Dynll1p7
Dynlrb1
Dynlrb2
Dyrk1a
Dyrk1b
Dyrk2
Dyrk3
Dyrk4
Dysf
Dzip1l
Dzip3
E2f3
E2f3p1
E2f4
E2f5
E2f6
E4f1
Eaf1
Eaf2
Ebag9
Ebf4
Ebi3
Ebln3p
Ebp
Ece1
Ecel1
Echdc2
Echdc3
Eci2
Ecsit
Ect2
Edaradd
Edc3
Edc4
Edem1
Edrf1
Eed
Eef1a1
Eef1a1p7
Eef1a2
Eef1akmt3
Eef1akmt4
Eef1akmt4-ece2
Eef1aknmt
Eef1b2
Eef1d
Eef2
Eef2k
Eef2kmt
Eefsec
Eepd1
Efcab12
Efcab13
Efcab5
Efcab7
Efcc1
Efemp2
Efhc1
Efhd1
Efhd2
Efna1
Efna3
Efna4
Efr3a
Efr3b
Eftud2
Egfem1p
Egfl6
Egfl7
Egfl8
Egflam
Egln1p1
Egln2
Egr4
Ehbp1
Ehbp1l1
Ehd1
Ehd2
Ehhadh
Ehmt1
Ehmt2
Ei24
Eid1
Eif1
Eif1b
Eif1b-as1
Eif2a
Eif2ak3-dt
Eif2ak4
Eif2b1
Eif2b2
Eif2b4
Eif2b5
Eif2d
Eif2s1
Eif2s3
Eif3b
Eif3f
Eif3g
Eif3j
Eif3j-dt
Eif3k
Eif3l
Eif3m
Eif4a1
Eif4a2
Eif4b
Eif4e1b
Eif4e2
Eif4g1
Eif4h
Eif5
Eif5a
Eif5b
Eif6
Elac1
Elac2
Elavl1
Elavl3
Elf2
Elf3
Elf3-as1
Elfn1-as1
Elk2bp
Elk3
Ell
Ell3
Elmo1
Elmo2
Elmo3
Elmod1
Elmod2
Elmsan1
Eln
Eloa
Elob
Elovl2-as1
Elovl5
Elovl6
Elp2
Elp3
Elp5
Embp1
Emc10
Emc1-as1
Emc2
Emc3-as1
Emc4
Emc6
Emd
Eme2
Emg1
Emid1
Eml1
Eml2
Eml3
Eml4
Eml6
Emp1
Emp3
Emsy
Emx1
Emx2
En1
En2
Endou
Endov
Eng
Engase
Enkd1
Eno1
Eno1-as1
Eno1p3
Eno2
Eno3
Enoph1
Enpp1
Enpp3
Ensa
Entpd2
Entpd3
Entpd6
Entpd7
Entpd8
Entr1
Eny2
Ep400
Ep400p1
Epas1
Epb41
Epb41l1
Epb41l4a
Epb41l4a-as1
Epb41l4a-dt
Epb41l5
Epb42
Epc2
Epcam
Epcam-dt
Epdr1
Epha1
Epha2
Epha5-as1
Epha6
Ephb1
Ephb4
Ephb6
Ephx1
Ephx2
Epm2a
Epn1
Epn2
Epn3
Epor
Eps8l1
Eps8l2
Eral1
Eras
Erbb2
Erbb3
Erbin
Erc1
Ercc1
Ercc2
Ercc4
Ercc5
Ercc6l2
Ereg
Erf
Erfe
Ergic1
Ergic3
Eri1
Eri2
Ericd
Erich6-as1
Erlec1
Erlin2
Ermap
Ermard
Erp29
Erve-1
Ervk13-1
Ervk3-1
Ervmer61-1
Esco2
Espl1
Espn
Espnl
Esrp1
Esrra
Esrrap2
Esyt1
Esyt2
Etfbkmt
Etfdh
Etfrf1
Etnk1
Etnk2
Ets1-as1
Ets2
Etv2
Etv6
Eva1a
Eva1b
Eva1c
Evc
Evi5l
Evl
Evpl
Evx1
Ewsat1
Ewsr1
Exd2
Exd3
Exo1
Exo5
Exoc1
Exoc3
Exoc3l1
Exoc3l4
Exoc4
Exog
Exosc10-as1
Exosc2
Exosc4
Exosc7
Exosc8
Exosc9
Ext2
Extl3
Eya2
Eya4
F11r
F12
F2r
F2rl1
F2rl3
F3
Faah2
Faahp1
Faap20
Faap24
Fabp5
Fabp5p3
Fadd
Fads2
Fads2p1
Faf1
Faf2
Fah
Fahd1
Fahd2a
Fahd2cp
Faim
Faim2
Falec
Fam102b
Fam110a
Fam110b
Fam111a
Fam111a-dt
Fam114a1
Fam117b
Fam118a
Fam118b
Fam120a
Fam120b
Fam122c
Fam124a
Fam129b
Fam129c
Fam131a
Fam135a
Fam149a
Fam149b1
Fam151b
Fam155b
Fam157a
Fam157c
Fam160a1
Fam160b1
Fam160b2
Fam162a
Fam163a
Fam166a
Fam167a
Fam168a
Fam171a2
Fam171b
Fam172a
Fam173a
Fam177a1
Fam181a-as1
Fam183a
Fam185a
Fam186b
Fam187a
Fam187b
Fam189a2
Fam189b
Fam193a
Fam198b-as1
Fam19a3
Fam19a5
Fam200b
Fam201a
Fam201b
Fam206a
Fam207a
Fam20b
Fam20c
Fam210b
Fam214b
Fam216a
Fam217b
Fam218a
Fam219a
Fam219b
Fam221a
Fam221b
Fam222a
Fam225a
Fam227b
Fam228b
Fam229a
Fam229b
Fam234a
Fam234b
Fam238c
Fam241b
Fam32a
Fam3b
Fam43a
Fam45a
Fam47e
Fam47e-stbd1
Fam50a
Fam50b
Fam53a
Fam53c
Fam57a
Fam57b
Fam66c
Fam71e1
Fam71e2
Fam76a
Fam81a
Fam83a
Fam83c-as1
Fam83d
Fam83h
Fam84a
Fam86b3p
Fam86c1
Fam86c2p
Fam86dp
Fam86ep
Fam86fp
Fam86gp
Fam86hp
Fam86jp
Fam86kp
Fam89b
Fam8a3p
Fam91a1
Fam92a
Fam92b
Fam98b
Fam98c
Fan1
Fancd2
Fance
Fancg
Fanci
Fancm
Fank1
Fank1-as1
Far1
Far1-it1
Far2
Far2p3
Farp1
Farp2
Fars2
Farsa
Farsa-as1
Fas
Fastk
Fastkd1
Fat1
Fat3
Fat4
Fate1
Faxdc2
Fbh1
Fbl
Fbln1
Fbln2
Fbln5
Fbln7
Fbn3
Fbp1
Fbrs
Fbrsl1
Fbxl15
Fbxl19
Fbxl2
Fbxl20
Fbxl21p
Fbxl3
Fbxl6
Fbxl8
Fbxo2
Fbxo22
Fbxo24
Fbxo25
Fbxo28
Fbxo31
Fbxo33
Fbxo34
Fbxo36
Fbxo38
Fbxo3-dt
Fbxo4
Fbxo41
Fbxo44
Fbxo45
Fbxo46
Fbxo6
Fbxo7
Fbxo9
Fbxw4
Fbxw8
Fbxw9
Fcamr
Fcgr3a
Fcgrt
Fcho1
Fcho2
Fchsd1
Fcmr
Fcn3
Fcrl6
Fcrlb
Fdft1
Fdps
Fdxr
Fem1a
Fem1b
Fen1
Fer
Fer1l4
Fermt3
Fes
Fev
Fez1
Ffar4
Fgd4
Fgd5p1
Fgf11
Fgf12-as2
Fgf12-as3
Fgf14
Fgf14-as2
Fgf16
Fgf2
Fgf22
Fgf7
Fgf9
Fgfr1
Fgfr1op
Fgfr3
Fgfr3p6
Fgfr4
Fgfrl1
Fggy
Fgl1
Fhad1
Fhdc1
Fhl1
Fhod3
Fibcd1
Fibp
Ficd
Fig4
Fip1l1
Fiz1
Fjx1
Fkbp10
Fkbp11
Fkbp1b
Fkbp2
Fkbp4
Fkbp4p6
Fkbp9
Fkrp
Fktn
Flg2
Flg-as1
Fli1
Flii
Flj45513
Flna
Flnb
Flnc
Flot1
Flt3lg
Flt4
Flvcr1
Flvcr2
Flywch1
Flywch2
Fmc1
Fmc1-luc7l2
Fmnl1
Fmnl3
Fmo4
Fmo5
Fmod
Fmr1
Fn3k
Fn3krp
Fnbp1
Fnbp1l
Fnbp1p1
Fndc1
Fndc3a
Fndc3b
Fndc5
Fndc9
Fnip2
Fnta
Fntb
Fo393418.1
Fo393419.1
Fo538757.1
Fo704657.1
Focad
Fos
Fosb
Fosl1
Fosl2
Foxa1
Foxa3
Foxb1
Foxc2-as1
Foxcut
Foxd1
Foxd1-as1
Foxd2-as1
Foxd3
Foxh1
Foxi1
Foxi2
Foxj2
Foxk2
Foxl1
Foxl2
Foxl2nb
Foxn2
Foxn3-as1
Foxo3
Foxo4
Foxo6
Foxp2
Foxp4
Foxred1
Foxred2
Fp325331.1
Fp565171.1
Fp565260.6
Fpgs
Fpgt
Fpgt-tnni3k
Fras1
Frat1
Frg1
Frg1bp
Frg1dp
Frg1gp
Frg1hp
Frmd4a
Frmd4b
Frmd5
Frmd6
Frmd8
Frmpd3
Frrs1
Frs2
Frs3
Fry
Fryl
Fscn1
Fscn1p1
Fscn2
Fsd1
Fsd1l
Fsip2
Fst
Fstl3
Fstl4
Ftcd
Ftcd-as1
Fth1
Fth1p6
Fto
Ftsj3
Fubp3
Fuk
Fundc2
Furin
Fus
Fut1
Fut11
Fut4
Fut7
Fut8
Fut9
Fuz
Fxn
Fxr1
Fxr2
Fxyd2
Fxyd3
Fxyd5
Fxyd6-fxyd2
Fxyd7
Fyb1
Fyttd1
Fzd1
Fzd10
Fzd3
Fzd6
Fzd7
Fzd9
Fzr1
G2e3
G3bp1
G3bp2
G6pc3
G6pd
Gaa
Gab1
Gabarap
Gabarapl1
Gabarapl2
Gabbr1
Gabbr2
Gabpa
Gabpb1-as1
Gabpb2
Gabra1
Gabra5
Gabrd
Gabrg3
Gad1
Gad2
Gadd45a
Gadd45b
Gadd45g
Gak
Gal3st4
Galc
Gale
Galk1
Galm
Galns
Galnt1
Galnt10
Galnt11
Galnt12
Galnt13
Galnt15
Galnt16
Galnt2
Galnt6
Galnt7
Galnt8
Galntl6
Galr3
Galt
Gan
Gapdh
Gapdhp20
Gapvd1
Garem2
Garnl3
Gars
Gars-dt
Garsp1
Gas1rr
Gas2
Gas2l1
Gas2l3
Gas6-dt
Gas8
Gasal1
Gask1b
Gata2
Gata2-as1
Gata3
Gata3-as1
Gata4
Gata6
Gatad1
Gatad2a
Gatc
Gatd1
Gatd3b
Gatm
Gba
Gba2
Gbap1
Gbgt1
Gca
Gcat
Gcc2
Gcdh
Gcgr
Gchfr
Gck
Gckr
Gcnt1
Gcnt1p5
Gcnt7
Gcom1
Gcsaml
Gda
Gdap1
Gdap1l1
Gdap2
Gde1
Gdf11
Gdf15
Gdi1
Gdnf-as1
Gdpd1
Gdpd2
Gdpd5
Gdpgp1
Gemin6
Gemin7
Gemin7-as1
Gen1
Get4
Gfap
Gfer
Gfi1b
Gfm1
Gfod1
Gfod1-as1
Gfod2
Gfpt2
Gfra4
Gfy
Gga1
Gga3
Ggcx
Ggn
Ggnbp1
Ggnbp2
Ggps1
Ggt1
Ggt4p
Ggt5
Ggt6
Ggtlc4p
Gh1
Ghdc
Ghr
Ghrhr
Ghrlos
Gid4
Gid8
Gigyf1
Gigyf2
Gimap6
Ginm1
Gins1
Gins3
Gins4
Gipc1
Gipc2
Gipr
Git1
Git2
Gja4
Gja9
Gjb3
Gjd3
Gk
Gk5
Gkn2
Glb1l2
Glcci1
Glce
Gldn
Gle1
Gli1
Gli2
Gli3
Gli4
Glipr1l1
Glipr1l2
Glipr2
Glis2
Glis3
Glra2
Glrb
Glrx
Glrx3
Glrx5
Gls
Glud1p3
Glud2
Glyctk
Glyctk-as1
Glyr1
Gmcl1
Gmds-dt
Gmeb1
Gmfg
Gmip
Gmnn
Gmppa
Gmpr
Gmps
Gna11
Gna14-as1
Gna15
Gnai1
Gnai2
Gnal
Gnao1
Gnas
Gnat1
Gnaz
Gnb1
Gnb1l
Gnb2
Gnb5
Gng14
Gnl3
Gnpat
Gnpda2
Gnptg
Golga2
Golga2p10
Golga2p5
Golga4
Golga7
Golm1
Golt1a
Gorasp1
Gorasp2
Gosr1
Gosr2
Gpaa1
Gpalpp1
Gpank1
Gpat3
Gpat4
Gpatch1
Gpatch11
Gpatch2l
Gpatch3
Gpbar1
Gpbp1
Gpc1
Gpcpd1
Gpd1l
Gpd2
Gper1
Gphn
Gpi
Gpn2
Gpnmb
Gpr107
Gpr108
Gpr137
Gpr137b
Gpr137c
Gpr146
Gpr157
Gpr158
Gpr160
Gpr161
Gpr162
Gpr17
Gpr26
Gpr35
Gpr39
Gpr4
Gpr78
Gpr84
Gpr89a
Gprc5a
Gprc5c
Gps1
Gps2p2
Gpsm1
Gpsm2
Gpsm3
Gpt2
Gpx4
Gpx7
Gpx8
Gramd1a
Gramd1b
Gramd1c
Gramd2a
Gramd2b
Gramd4
Grap
Grasp
Grb2
Grb7
Greb1l
Grem1
Grhl1
Grhl3
Grhpr
Gria2
Gria3
Gria4
Grifin
Grik4
Grik5
Grin1
Grin2a
Grin2b
Grin2c
Grin2d
Grin3b
Grina
Gripap1
Grk1
Grk2
Grk3
Grk4
Grk5
Grk5-it1
Grk6
Grm2
Grm3
Grm4
Grm6
Grm7
Grn
Grpel2
Grwd1
Grxcr2
Gsdmd
Gsdme
Gse1
Gsk3a
Gsk3b
Gskip
Gsn
Gsn-as1
Gspt1
Gsta12p
Gstcd
Gstk1
Gstm1
Gstm3p2
Gstm4
Gsto1
Gsto2
Gstp1
Gstt2b
Gstz1
Gtdc1
Gtf2e1
Gtf2f2p2
Gtf2h1
Gtf2h2c
Gtf2h3
Gtf2h4
Gtf2h5
Gtf2i
Gtf2ip13
Gtf2ip4
Gtf2ird1
Gtf2ird2b
Gtf3a
Gtf3ap1
Gtf3c4
Gtf3c5
Gtf3c6
Gtpbp1
Gtpbp10
Gtpbp3
Gtpbp4
Gtpbp8
Gtse1
Gtse1-dt
Guca1c
Gucy1a1
Gucy2gp
Guf1
Guk1
Gulp1
Gusbp1
Gusbp5
Gusbp6
Gvinp1
Gvqw3
Gxylt2
Gyg1
Gyg2
Gypc
Gys1
Gzf1
Gzmh
Gzmm
H1f0
H1fx-as1
H2afj
H2afvp1
H2afy
H2afy2
H2afz
H3f3a
H3f3ap5
H3f3b
H3f3bp1
H3f3bp2
H6pd
Habp4
Hacd3
Hadh
Hadhb
Haghl
Haglr
Hand2-as1
Hapln3
Hapln4
Har1a
Harbi1
Hars
Hars2
Has3
Haspin
Haus1
Haus2
Haus5
Haus7
Hax1
Hba1
Hbp1
Hbs1l
Hccs
Hcfc1
Hcfc1-as1
Hcfc1r1
Hcfc2
Hcg11
Hcg14
Hcg15
Hcg24
Hcg25
Hcg27
Hcg9
Hck
Hcn3
Hcp5
Hcrtr1
Hcst
Hdac1
Hdac10
Hdac11
Hdac2-as2
Hdac3
Hdac4
Hdac4-as1
Hdac6
Hdac8
Hdac9
Hdc
Hddc3
Hdgf
Hdgfl1
Hdgfl2
Hdhd5-as1
Heatr4
Heatr5b
Hebp1
Hebp2
Hectd2
Hectd4
Hecw1
Helb
Hells
Helt
Helz2
Hemk1
Herc2
Herc2p2
Herc3
Herc5
Herc6
Herpud1
Hes1
Hes2
Hes3
Hes4
Hes6
Hes7
Hexa
Hexa-as1
Hexb
Hexd
Hexd-it1
Hexim1
Hexim2
Hey1
Hey2
Hfe
Hgfac
Hgh1
Hgs
Hgsnat
Hhat
Hhatl-as1
Hhex
Hhip
Hhipl1
Hhla3
Hic1
Hid1
Hif1a
Hif1an
Hif3a
Higd1ap5
Hikeshi
Hilpda
Hils1
Hint2
Hip1r
Hipk1
Hipk3
Hirip3
Hist1h1b
Hist1h1e
Hist1h2ab
Hist1h2ac
Hist1h2ag
Hist1h2ah
Hist1h2ai
Hist1h2al
Hist1h2aps4
Hist1h2bc
Hist1h2bd
Hist1h2be
Hist1h2bf
Hist1h2bh
Hist1h2bi
Hist1h2bj
Hist1h2bl
Hist1h2bn
Hist1h2bo
Hist1h3a
Hist1h3e
Hist1h3f
Hist1h3h
Hist1h3j
Hist1h4a
Hist1h4b
Hist1h4c
Hist1h4d
Hist1h4e
Hist1h4ps1
Hist2h2ac
Hist3h2ba
Hist3h2bb
Hist4h4
Hivep1
Hivep2
Hk1
Hk2
Hkr1
Hla-a
Hla-dma
Hla-dmb
Hla-dpb1
Hla-f
Hla-g
Hla-h
Hla-z
Hlf
Hlx
Hm13
Hm13-as1
Hm13-it1
Hmces
Hmcn2
Hmg20a
Hmg20b
Hmga1
Hmga1p5
Hmga2
Hmgb1p10
Hmgb1p35
Hmgb1p36
Hmgb1p42
Hmgb3
Hmgcl
Hmgcr
Hmgn1p20
Hmgn1p28
Hmgn2
Hmgn2p22
Hmgn3-as1
Hmgn3p1
Hmgn4
Hmgxb3
Hmmr
Hmox2
Hmsd
Hmx2
Hnf4g
Hnrnpa1p23
Hnrnpa1p54
Hnrnpa1p6
Hnrnpa3
Hnrnpab
Hnrnpabp1
Hnrnpc
Hnrnph1
Hnrnph3
Hnrnpll
Hnrnplp2
Hnrnpm
Hnrnpul1
Homer2
Homer2p1
Homer2p2
Homer3
Hook1
Hook2
Hook3
Hotair
Hotairm1
Hottip
Hoxa10
Hoxa10-as
Hoxa11
Hoxa11-as
Hoxa13
Hoxa3
Hoxa6
Hoxa7
Hoxa9
Hoxa-as2
Hoxb2
Hoxb3
Hoxb6
Hoxb8
Hoxb-as1
Hoxb-as2
Hoxb-as3
Hoxc10
Hoxc13-as
Hoxc4
Hoxc5
Hoxc6
Hoxc9
Hoxc-as2
Hoxd10
Hoxd11
Hoxd12
Hoxd3
Hoxd8
Hpca
Hpcal1
Hpd
Hpdl
Hpn
Hprt1
Hps1
Hps3
Hps6
Hpx
Hr
Hras
Hrasls5
Hrc
Hrh2
Hs1bp3
Hs2st1
Hs3st2
Hs6st3
Hsbp1
Hsbp1l1
Hscb
Hsd11b1l
Hsd11b2
Hsd17b1
Hsd17b12
Hsd17b14
Hsd17b3
Hsd17b3-as1
Hsd17b4
Hsd17b6
Hsd17b7
Hsd3b7
Hsdl2
Hsf1
Hsf2
Hsf4
Hsp90ab1
Hspa12a
Hspa12b
Hspa14
Hspa2
Hspa4l
Hspb1
Hspb7
Hspb9
Hspbap1
Hspd1p21
Hspd1p7
Hspe1
Hspe1-mob4
Htatip2
Htatsf1
Htd2
Htr2a
Htr4
Htr5a
Htr5a-as1
Htr7p1
Htra2
Htt
Hyal1
Hyal3
Hydin2
Hyi-as1
Hykk
Hyls1
Hyou1
Hypk
Iah1
Iapp
Iars2
Iba57
Ica1
Ica1l
Icam1
Icam3
Icam5
Ice1
Id1
Id2
Id2-as1
Id3
Idh1-as1
Idh2-dt
Idh3a
Idnk
Idua
Ier2
Ier3
Ier3-as1
Ier5
Ier5l
Iffo1
Iffo2
Ifi16
Ifi27l1
Ifi35
Ifit1
Ifitm2
Ifitm4p
Ifnar2
Ifngr2
Ifnlr1
Ifrd1
Ift122
Ift140
Ift22
Ift27
Ift43
Ift52
Ift74
Ift80
Ift81
Ift88
Igbp1
Igdcc4
Igf1r
Igf2-as
Igf2bp1
Igf2r
Igfbp6
Igfl2-as1
Igflr1
Igha1
Igha2
Ighmbp2
Ighv3-11
Ighv3-15
Ighv3-20
Ighv3-22
Ighv3-23
Ighv3-30
Ighv3-49
Ighv3-50
Ighv3-52
Ighv3-57
Ighv3-64
Ighv3-65
Ighv3-66
Ighv3-7
Ighv3-71
Ighv3-72
Ighv3-73
Ighv4-28
Ighv4-31
Ighv4-34
Ighv4-39
Ighv4-4
Ighv4-55
Ighv4-59
Ighv4-61
Ighv4-80
Ighv7-81
Ighvii-1-1
Ighvii-49-1
Ighviii-13-1
Ighviii-16-1
Ighviii-2-1
Ighviii-26-1
Ighviii-38-1
Ighviii-47-1
Ighviii-5-1
Ighviii-5-2
Ighviii-67-3
Ighviii-67-4
Ighviii-76-1
Ighviii-82
Igkv2-30
Igkv6d-21
Igkv6d-41
Iglc1
Iglj1
Iglv11-55
Iglv1-36
Iglv1-47
Iglv1-51
Iglv2-23
Iglv2-33
Iglv2-5
Iglv3-10
Iglv3-15
Iglv3-16
Iglv3-19
Iglv3-2
Iglv3-21
Iglv3-22
Iglv3-24
Iglv3-25
Iglv3-27
Iglv3-32
Iglv3-6
Iglv4-3
Iglv6-57
Iglv9-49
Iglvv-66
Iglvvii-41-1
Igsf22
Ik
Ikbkb
Ikbke
Ikbkg
Ikzf1
Ikzf4
Il10ra
Il10rb
Il11ra
Il12a
Il12a-as1
Il12rb1
Il12rb2
Il13
Il13ra1
Il15
Il15ra
Il16
Il17d
Il17ra
Il17rb
Il17rc
Il17rel
Il18r1
Il19
Il1r1
Il1r2
Il1rap
Il1rl2
Il20
Il23a
Il2rb
Il32
Il36rn
Il4i1
Il4r
Il6
Il6r
Il6stp1
Ilf3
Ilk
Ilvbl
Immp2l
Imp3
Imp4
Impa2
Impact
Impdh1
Inafm1
Inafm2
Inava
Inca1
Incenp
Ine1
Inf2
Ing1
Ing2
Ing3
Ing4
Ing5
Inhbe
Inhcap
Inka2-as1
Ino80b
Ino80b-wbp1
Ino80c
Ino80e
Inpp1
Inpp4a
Inpp5a
Inpp5b
Inpp5d
Inpp5f
Inppl1
Ins
Insig1
Insig2
Ints1
Ints10
Ints3
Ints4p1
Ints5
Ints6-as1
Ints8
Intu
Invs
Ip6k1
Ipcef1
Ipo11
Ipo13
Ipo4
Ipo5
Ipo7
Ipo9
Iqank1
Iqca1l
Iqcc
Iqce
Iqcg
Iqch
Iqcj-schip1
Iqcj-schip1-as1
Iqck
Iqcn
Iqgap1
Iqgap2
Iqsec1
Iqsec2
Iqsec3
Iqsec3p1
Irak1
Irak1bp1
Irak3
Irak4
Ireb2
Irf2bp2
Irf4
Irf5
Irf6
Irf9
Irgm
Irgq
Irs1
Irs3p
Irx1p1
Irx3
Irx5
Irx6
Isca2
Isca2p1
Iscu
Isg15
Isg20l2
Isl1
Isl2
Islr2
Isoc1
Isoc2
Ist1
Isyna1
Itfg1
Itfg1-as1
Itfg2
Itfg2-as1
Itga1
Itga2
Itga3
Itga4
Itga5
Itga6
Itga9
Itgae
Itgal
Itgav
Itgb1
Itgb1bp1
Itgb1-dt
Itgb3
Itgb4
Itgb5
Itgb7
Itgb8
Itih3
Itih4
Itih6
Itln1
Itm2b
Itm2c
Itpa
Itpk1
Itpr1
Itpr2
Itprid2
Itpripl1
Itpripl2
Iws1
Izumo1
Izumo4
Jade1
Jade2
Jade3
Jagn1
Jak2
Jak3
Jakmip2-as1
Jakmip3
Jam3
Jarid2
Jarid2-as1
Jazf1-as1
Jdp2
Jkamp
Jmjd1c
Jmjd1c-as1
Jmjd7
Jmjd7-pla2g4b
Jmjd8
Jph2
Jph3
Jph4
Jpt2
Jpx
Jrk
Jrkl
Jsrp1
Jund
Kalrn
Kank1
Kank2
Kank3
Kansl1
Kansl1-as1
Kansl2
Kansl3
Kantr
Kat14
Kat2b
Kat5
Kat6b
Kat7
Kat8
Katnal2
Katnb1
Kazald1
Kbtbd12
Kbtbd13
Kbtbd8
Kcmf1
Kcna1
Kcna2
Kcnab1
Kcnab2
Kcnab3
Kcnb1
Kcnc1
Kcnc3
Kcnc4
Kcnd3
Kcne1
Kcne2
Kcne3
Kcnh3
Kcnh4
Kcnh6
Kcnh8
Kcnip2-as1
Kcnip3
Kcnj11
Kcnj2
Kcnj3
Kcnj8
Kcnk1
Kcnk16
Kcnk17
Kcnk3
Kcnk4
Kcnk6
Kcnk7
Kcnma1
Kcnmb2-as1
Kcnn1
Kcnn2
Kcnn4
Kcnq1
Kcnq1dn
Kcnq2
Kcnq4
Kcnq5
Kcnq5-as1
Kcns2
Kcns3
Kcnt1
Kcnt2
Kcp
Kctd1
Kctd10
Kctd11
Kctd15
Kctd17
Kctd2
Kctd20
Kctd21-as1
Kctd5
Kctd6
Kctd7
Kdelr3
Kdm1a
Kdm1b
Kdm2a
Kdm2b
Kdm3a
Kdm4a
Kdm4b
Kdm4c
Kdm5c
Kdm6a
Kdm6b
Kdm7a-dt
Kdsr
Keap1
Kf455155.1
Khdc4
Khdrbs1
Khdrbs3
Khk
Khnyn
Khsrp
Kiaa0040
Kiaa0100
Kiaa0232
Kiaa0319l
Kiaa0355
Kiaa0513
Kiaa0556
Kiaa0586
Kiaa0895l
Kiaa0930
Kiaa1109
Kiaa1211
Kiaa1217
Kiaa1257
Kiaa1324
Kiaa1324l
Kiaa1328
Kiaa1522
Kiaa1549l
Kiaa1586
Kiaa1614
Kiaa1671
Kiaa1841
Kiaa1958
Kif12
Kif15
Kif17
Kif19
Kif1a
Kif1b
Kif1bp
Kif1c
Kif20b
Kif21b
Kif22
Kif23
Kif26a
Kif2a
Kif2c
Kif3c
Kif4a
Kif5a
Kif7
Kif9
Kif9-as1
Kifc1
Kifc2
Kifc3
Kirrel1
Kirrel2
Kirrel3-as3
Kiss1r
Kiz
Klc1
Klc2
Klc3
Klc4
Klf10
Klf11
Klf13
Klf15
Klf16
Klf2
Klf2p1
Klf2p2
Klf3
Klf4
Klf5
Klf6
Klhdc1
Klhdc10
Klhdc2
Klhdc3
Klhdc4
Klhdc7b
Klhdc8a
Klhdc8b
Klhdc9
Klhl10
Klhl12
Klhl17
Klhl18
Klhl2
Klhl20
Klhl22
Klhl23
Klhl24
Klhl26
Klhl28
Klhl3
Klhl31
Klhl32
Klhl35
Klhl36
Klhl42
Klhl5
Klhl7
Klk11
Klk2
Klk4
Klk8
Klrc3
Klrg1
Klrg2
Kmo
Kmt2a
Kmt2b
Kmt2d
Kmt2e
Kmt5a
Kmt5ap1
Kmt5c
Kndc1
Knl1
Knstrn
Kntc1
Kpna2
Kpna5
Kpnb1
Kptn
Krba1
Krbox4
Kremen1
Kremen2
Krr1
Krt12
Krt126p
Krt14
Krt16
Krt16p2
Krt16p6
Krt17
Krt18
Krt18p13
Krt18p17
Krt18p38
Krt18p41
Krt18p54
Krt28
Krt42p
Krt7
Krt77
Krt8
Krt81
Krt85
Krt87p
Krt8p12
Krt8p26
Krt8p34
Krt8p41
Krt8p48
Krtap5-11
Krtap5-2
Krtap5-5
Krtap5-as1
Krtcap2
Krtcap3
Ksr1
Ktn1
Kxd1
Ky
L3mbtl1
L3mbtl3
Lacc1
Lactb
Lactb2-as1
Lad1
Lair1
Lama1
Lama3
Lama5
Lamb2
Lamc2
Lamc3
Lamtor2
Lamtor4
Lamtor5-as1
Lancl2
Lap3
Laptm4b
Large2
Larp1
Larp1b
Larp4b
Larp7
Lars2
Lasp1
Lbh
Lbhd2
Lbx1
Lbx1-as1
Lbx2
Lcat
Lcep2
Lclat1
Lcmt1
Lcn12
Lcn15
Lcn2
Lcn6
Lcor
Ldha
Ldhal6a
Ldhbp1
Ldhc
Ldhd
Ldlr
Ldlrad3
Ldlrad4
Ldlrap1
Lect2
Lef1-as1
Lefty1
Lekr1
Lemd2
Lemd3
Lenep
Leng8
Leng8-as1
Leo1
Lepr
Leprot
Leprotl1
Letm1p2
Letm2
Letmd1
Lexm
Lfng
Lgals1
Lgals2
Lgals3
Lgals3bp
Lgals7
Lgals8
Lgalsl
Lgi1
Lgi3
Lgmn
Lgr5
Lgr6
Lhfpl6
Lhpp
Lhx1
Lhx2
Lhx4
Lhx5
Lhx5-as1
Lhx9
Lias
Lifr
Lifr-as1
Lig1
Lig3
Limch1
Limd1
Limd2
Lime1
Limk1
Limk2
Lims1
Lin52
Lin7b
Linc00160
Linc00165
Linc00167
Linc00174
Linc00200
Linc00205
Linc00207
Linc00226
Linc00240
Linc00265
Linc00271
Linc00284
Linc00315
Linc00316
Linc00327
Linc00336
Linc00337
Linc00339
Linc00351
Linc00365
Linc00398
Linc00404
Linc00415
Linc00426
Linc00449
Linc00460
Linc00467
Linc00475
Linc00482
Linc00511
Linc00574
Linc00582
Linc00592
Linc00606
Linc00609
Linc00620
Linc00623
Linc00628
Linc00629
Linc00634
Linc00637
Linc00638
Linc00642
Linc00662
Linc00664
Linc00667
Linc00672
Linc00674
Linc00685
Linc00689
Linc00692
Linc00709
Linc00839
Linc00842
Linc00847
Linc00850
Linc00853
Linc00857
Linc00863
Linc00869
Linc00879
Linc00881
Linc00884
Linc00886
Linc00887
Linc00888
Linc00893
Linc00894
Linc00898
Linc00901
Linc00910
Linc00920
Linc00933
Linc00941
Linc00944
Linc00954
Linc00960
Linc00963
Linc00974
Linc00982
Linc00992
Linc01004
Linc01006
Linc01007
Linc01011
Linc01013
Linc01018
Linc01023
Linc01056
Linc01089
Linc01091
Linc01096
Linc01117
Linc01118
Linc01121
Linc01126
Linc01128
Linc01134
Linc01135
Linc01137
Linc01140
Linc01144
Linc01149
Linc01152
Linc01166
Linc01182
Linc01191
Linc01194
Linc01205
Linc01220
Linc01224
Linc01226
Linc01231
Linc01233
Linc01237
Linc01252
Linc01266
Linc01271
Linc01285
Linc01301
Linc01304
Linc01311
Linc01322
Linc01340
Linc01342
Linc01343
Linc01351
Linc01357
Linc01361
Linc01374
Linc01381
Linc01385
Linc01391
Linc01410
Linc01424
Linc01426
Linc01433
Linc01460
Linc01471
Linc01474
Linc01478
Linc01485
Linc01498
Linc01500
Linc01503
Linc01509
Linc01521
Linc01529
Linc01547
Linc01551
Linc01560
Linc01565
Linc01571
Linc01578
Linc01580
Linc01582
Linc01595
Linc01606
Linc01607
Linc01664
Linc01685
Linc01686
Linc01692
Linc01703
Linc01715
Linc01719
Linc01738
Linc01749
Linc01750
Linc01757
Linc01763
Linc01770
Linc01771
Linc01775
Linc01778
Linc01780
Linc01786
Linc01814
Linc01818
Linc01864
Linc01877
Linc01881
Linc01886
Linc01902
Linc01918
Linc01937
Linc01939
Linc01943
Linc01952
Linc01962
Linc01976
Linc01990
Linc02004
Linc02008
Linc02013
Linc02018
Linc02021
Linc02022
Linc02029
Linc02037
Linc02042
Linc02046
Linc02054
Linc02055
Linc02062
Linc02084
Linc02086
Linc02091
Linc02118
Linc02125
Linc02128
Linc02168
Linc02175
Linc02179
Linc02182
Linc02196
Linc02202
Linc02210
Linc02210-crhr1
Linc02211
Linc02235
Linc02236
Linc02240
Linc02249
Linc02289
Linc02298
Linc02323
Linc02340
Linc02352
Linc02356
Linc02357
Linc02366
Linc02377
Linc02384
Linc02387
Linc02405
Linc02408
Linc02417
Linc02418
Linc02423
Linc02454
Linc02495
Linc02506
Linc02521
Linc02528
Linc02533
Linc02558
Linc02569
Linc02574
Linc02575
Linc02583
Linc02585
Linc02586
Linc02587
Linc02601
Linc02612
Linc02614
Linc02615
Linc02617
Linc02618
Linc02634
Linc02640
Linc02652
Linc02664
Lingo1-as2
Lins1
Lipa
Lipe
Lipe-as1
Lipg
Lipt1
Lix1l-as1
Lkaaear1
Llgl1
Llgl2
Lman1l
Lman2
Lmbr1l
Lmcd1
Lmf1
Lmln
Lmna
Lmnb1
Lmnb2
Lmntd2
Lmo2
Lmo4
Lmo7
Lmo7dn
Lmod1
Lmx1b
Lncnef
Lncoc1
Lnctam34a
Lnp1
Lnpep
Lnx1-as2
Lonp1
Lonp2
Lonrf2p1
Lonrf3
Loxl1-as1
Loxl2
Loxl3
Lpar5
Lpcat2
Lpcat4
Lpgat1-as1
Lpin1
Lpin3
Lrat
Lrch1
Lrch3
Lrch4
Lrcol1
Lrfn4
Lrfn5
Lrg1
Lrig1
Lrp1
Lrp10
Lrp3
Lrp4
Lrp4-as1
Lrp5
Lrr1
Lrrc1
Lrrc14
Lrrc23
Lrrc24
Lrrc26
Lrrc27
Lrrc28
Lrrc34p2
Lrrc36
Lrrc37a17p
Lrrc37a6p
Lrrc37a7p
Lrrc37a9p
Lrrc37b
Lrrc42
Lrrc43
Lrrc45
Lrrc46
Lrrc49
Lrrc4b
Lrrc61
Lrrc63
Lrrc7
Lrrc71
Lrrc73
Lrrc8a
Lrrc8b
Lrrc8c
Lrrc8d
Lrrc8e
Lrrc9
Lrrcc1
Lrrfip1
Lrrk1
Lrrk2
Lrrn1
Lrrtm1
Lrtomt
Lrwd1
Lsg1
Lsm14a
Lsm14b
Lsm2
Lsm4
Lsm6
Lsm8
Lsp1
Lsr
Lss
Lst1
Lta4h
Ltb4r
Ltb4r2
Ltbp1
Ltbp3
Ltbp4
Ltbr
Lto1
Luc7l
Luc7l2
Luc7l3
Lucat1
Lurap1l-as1
Luzp2
Lxn
Ly6e
Ly6e-dt
Ly6g5c
Ly6g6c
Ly6g6e
Ly6k
Lyl1
Lyn
Lypd1
Lypd3
Lypd4
Lypd6
Lypd6b
Lypd9p
Lypla2
Lyplal1
Lyrm1
Lyrm9
Lztfl1
Lztr1
Lzts2
M6pr
Macf1
Maco1
Macrod1
Macrod2
Mad1l1
Mad2l1bp
Mad2l2
Madcam1
Madd
Maea
Mael
Maf1
Maff
Mafg
Mafg-dt
Mag
Magea8
Maged2
Magel2
Magi2
Magi3
Magix
Maip1
Majin
Mak16
Mal
Malat1
Malrd1
Malsu1
Malt1
Mamdc4
Maml1
Maml3
Mamld1
Mamstr
Man1a2
Man1b1
Man1c1
Man2a1
Man2a2
Man2b2
Manbal
Manea
Maneal
Manf
Mansc1
Map1a
Map1b
Map1lc3a
Map1lc3b
Map1s
Map2
Map2k1
Map2k2
Map2k3
Map2k4
Map2k5
Map2k7
Map3k10
Map3k11
Map3k13
Map3k14-as1
Map3k19
Map3k20
Map3k2-dt
Map3k3
Map3k4
Map3k6
Map3k7cl
Map3k8
Map4
Map4k1
Map4k2
Map4k3
Map4k3-dt
Map4k4
Map7d1
Mapk10
Mapk12
Mapk13
Mapk14
Mapk15
Mapk1ip1l
Mapk3
Mapk4
Mapk6
Mapk7
Mapk8
Mapk8ip1
Mapk8ip2
Mapk8ip3
Mapkapk2
Mapkapk3
Mapkapk5
Mapkbp1
Mapre2
Mapre3
Mapt
Mapt-it1
March10
March2
March6
March7
March9
Mark2
Mark2p6
Mark2p8
Mark3
Mark4
Mars
Mars2
Marveld1
Marveld2
Marveld3
Masp1
Masp2
Mast1
Mast3
Mast4
Mastl
Mat2a
Mat2b
Matk
Matn1-as1
Matn2
Matn4
Matr3
Mau2
Mavs
Maz
Mbd1
Mbd3
Mbd3l1
Mbd5
Mbd6
Mblac1
Mbnl1
Mboat2
Mboat7
Mbp
Mbtps1
Mc1r
Mc3r
Mc5r
Mccc2
Mcf2l
Mcf2l2
Mchr2-as1
Mcidas
Mcm10
Mcm2
Mcm3
Mcm3ap-as1
Mcm4
Mcm5
Mcm8
Mcmbp
Mcoln1
Mcoln2
Mcph1
Mcrip1
Mcrip2
Mcrs1
Mctp1
Mctp2
Mcts2p
Mcu
Mcub
Mdfic
Mdga1
Mdh1
Mdh2
Mdk
Mdm2
Mdm4
Mdp1
Me2
Me3
Mea1
Mecom
Mecp2
Mecr
Med12
Med12l
Med13l
Med14
Med14os
Med15
Med15p3
Med17
Med21
Med22
Med24
Med25
Med28
Med29
Med30
Med9
Mef2a
Mef2ap1
Mef2c
Mef2c-as1
Mef2c-as2
Mef2d
Meg3
Meg8
Megf10
Megf11
Megf6
Megf8
Mei1
Mei4
Meig1
Meioc
Meis1
Meis3
Meis3p1
Melk
Meltf
Meltf-as1
Memo1
Memo1p1
Memo1p4
Men1
Mepce
Mertk
Mest
Mestit1
Met
Metap1
Metap1d
Metrn
Metrnl
Mettl1
Mettl14
Mettl14-dt
Mettl15
Mettl16
Mettl17
Mettl22
Mettl23
Mettl25
Mettl26
Mettl2a
Mettl3
Mettl7b
Mettl9
Mex3a
Mfap3
Mff
Mfge8
Mfn1
Mfn2
Mfng
Mfrp
Mfsd1
Mfsd10
Mfsd11
Mfsd12
Mfsd13a
Mfsd14b
Mfsd2a
Mfsd2b
Mfsd3
Mfsd4a
Mfsd4b
Mfsd5
Mfsd6
Mga
Mgat1
Mgat4b
Mgat5
Mgat5b
Mgll
Mgme1
Mgrn1
Mgst3
Mhencr
Mia2
Mia3
Miat
Miatnb
Mib1
Mib2
Mica
Mical1
Mical2
Mical3
Micall1
Micall2
Micb
Micos10
Micos10-nbl1
Micu3
Mid1
Mid2
Midn
Mief1
Mief2
Mier1
Mif
Mif4gd
Mif-as1
Miga1
Miga2
Miip
Mimt1
Minar1
Mincr
Mindy1
Mindy2
Mindy4
Mink1
Minpp1
Mios
Miox
Mip
Mipepp3
Mipol1
Mir100hg
Mir10a
Mir1180
Mir1181
Mir1199
Mir1204
Mir1229
Mir1234
Mir124-3
Mir1247
Mir1260b
Mir1268a
Mir1281
Mir1282
Mir1286
Mir1292
Mir129-2
Mir1306
Mir130a
Mir130b
Mir132
Mir1322
Mir133a2
Mir136
Mir138-1
Mir141
Mir142
Mir143
Mir145
Mir1469
Mir1470
Mir148a
Mir148b
Mir149
Mir151b
Mir152
Mir1538
Mir1539
Mir17
Mir17hg
Mir181c
Mir181d
Mir184
Mir18a
Mir1908
Mir1914
Mir1915
Mir193a
Mir193b
Mir193bhg
Mir194-2hg
Mir196b
Mir197
Mir199b
Mir19a
Mir200a
Mir200c
Mir200chg
Mir202
Mir202hg
Mir203a
Mir203b
Mir20a
Mir2110
Mir212
Mir217hg
Mir219a1
Mir22
Mir2276
Mir2277
Mir22hg
Mir26b
Mir28
Mir2861
Mir29a
Mir29b1
Mir29b2chg
Mir301b
Mir3124
Mir3128
Mir3131
Mir3142
Mir3142hg
Mir3143
Mir3153
Mir3154
Mir3175
Mir3178
Mir3180-4
Mir3180-5
Mir3181
Mir3187
Mir3188
Mir3189
Mir3190
Mir3191
Mir3193
Mir3195
Mir3199-1
Mir3199-2
Mir320a
Mir330
Mir339
Mir33b
Mir342
Mir345
Mir34ahg
Mir34b
Mir34c
Mir3609
Mir3610
Mir3613
Mir3615
Mir3618
Mir3621
Mir3650
Mir3655
Mir3661
Mir3665
Mir3677
Mir3678
Mir3684
Mir375
Mir378a
Mir3913-1
Mir3913-2
Mir3917
Mir3939
Mir3960
Mir429
Mir4295
Mir432
Mir4322
Mir4323
Mir4434
Mir4442
Mir4444-1
Mir4448
Mir4449
Mir4453
Mir4453hg
Mir4458hg
Mir4466
Mir4467
Mir4469
Mir4470
Mir4472-2
Mir4477b
Mir4479
Mir4488
Mir4489
Mir4492
Mir449c
Mir4505
Mir4506
Mir4513
Mir4514
Mir4515
Mir4519
Mir4520-1
Mir4520-2
Mir4521
Mir4522
Mir4523
Mir4529
Mir4530
Mir4540
Mir4632
Mir4634
Mir4640
Mir4642
Mir4647
Mir4651
Mir4652
Mir4665
Mir4674
Mir4677
Mir4683
Mir4687
Mir4692
Mir4697
Mir4707
Mir4712
Mir4722
Mir4734
Mir4738
Mir4740
Mir4741
Mir4743
Mir4750
Mir4754
Mir4757
Mir4758
Mir4761
Mir4767
Mir4777
Mir4782
Mir4783
Mir4785
Mir4787
Mir484
Mir497hg
Mir5001
Mir5088
Mir5090
Mir5091
Mir5187
Mir5188
Mir518c
Mir520c
Mir521-1
Mir544b
Mir548ak
Mir548al
Mir548aw
Mir5580
Mir5587
Mir564
Mir567
Mir5680
Mir5695
Mir5696
Mir5703
Mir5708
Mir574
Mir5787
Mir589
Mir596
Mir600hg
Mir602
Mir6084
Mir6089
Mir6090
Mir612
Mir6125
Mir615
Mir636
Mir638
Mir639
Mir647
Mir649
Mir6508
Mir6514
Mir6515
Mir6516
Mir658
Mir661
Mir662
Mir6722
Mir6726
Mir6736
Mir6743
Mir6745
Mir6753
Mir6777
Mir6779
Mir6782
Mir6787
Mir6789
Mir6790
Mir6791
Mir6792
Mir6793
Mir6795
Mir6809
Mir6811
Mir6815
Mir6818
Mir6819
Mir6821
Mir6823
Mir6825
Mir6836
Mir6838
Mir6845
Mir6847
Mir6848
Mir6849
Mir6851
Mir6853
Mir6864
Mir6865
Mir6867
Mir6869
Mir6872
Mir6875
Mir6881
Mir6882
Mir6888
Mir6892
Mir7107
Mir7108
Mir7110
Mir7111
Mir7155
Mir718
Mir759
Mir760
Mir762hg
Mir769
Mir770
Mir7703
Mir7704
Mir7706
Mir7843
Mir7845
Mir7846
Mir7977
Mir8072
Mir8078
Mir9-1
Mir92b
Mir9-3
Mir935
Mir9-3hg
Mir940
Mir99ahg
Mirlet7a1hg
Mirlet7bhg
Mirlet7i
Mis12
Misp3
Mitf
Mixl1
Mkln1
Mknk1
Mkrn2
Mkrn4p
Mkx
Mkx-as1
Mlc1
Mlec
Mlf1
Mlh1
Mllt10
Mllt11
Mllt6
Mlnr
Mlph
Mlst8
Mlx
Mlxip
Mlxipl
Mmaa
Mmachc
Mme
Mmel1
Mmp11
Mmp14
Mmp17
Mmp20
Mmp23b
Mmp24os
Mmp25-as1
Mmp26
Mmp28
Mmrn2
Mms19
Mnat1
Mnd1
Mnt
Mnx1
Mnx1-as1
Mnx1-as2
Mob1b
Mob4
Mocs1
Mocs1p1
Mocs2
Mogat1
Mogat3
Mogs
Mok
Mon1a
Mon1b
Mon2
Morc2-as1
Morc3
Morf4l1
Morf4l2-as1
Morn1
Morn2
Morn5
Mosmo
Mospd3
Mov10l1
Mpdu1
Mpeg1
Mpg
Mphosph10
Mphosph9
Mpi
Mpig6b
Mpnd
Mpo
Mpp2
Mpp3
Mpp4
Mpp5
Mpp6
Mpp7-dt
Mpped1
Mprip
Mpst
Mpv17
Mpv17l
Mpv17l2
Mpzl1
Mpzl2
Mras
Mregp1
Mrfap1
Mrgprf-as1
Mrgprg
Mrgprg-as1
Mrgprx4
Mri1
Mrm1
Mrm2
Mrm3
Mrnip
Mroh1
Mroh3p
Mroh6
Mrpl1
Mrpl10
Mrpl15
Mrpl15p1
Mrpl18
Mrpl19
Mrpl2
Mrpl20
Mrpl20-as1
Mrpl21
Mrpl22
Mrpl23
Mrpl33
Mrpl34
Mrpl35p2
Mrpl37
Mrpl38
Mrpl4
Mrpl40
Mrpl42
Mrpl43
Mrpl48
Mrpl49
Mrpl52
Mrpl54
Mrpl58
Mrps11
Mrps12
Mrps16
Mrps17
Mrps18a
Mrps18b
Mrps2
Mrps21
Mrps22
Mrps25
Mrps30
Mrps31p4
Mrps34
Mrps35
Mrps36
Mrps6
Mrps7
Mrrf
Mrs2
Mrtfb
Mrto4
Mrvi1-as1
Ms4a13
Ms4a15
Ms4a6e
Msantd3
Msc-as1
Msh3
Msh5
Msh5-sapcd1
Msh6
Msi1
Msi2
Msl1
Msl3
Msl3p1
Msln
Msmo1
Msra
Msrb3
Mst1p2
Msto1
Msto2p
Msx2p1
Mt1cp
Mt1dp
Mt1e
Mt1h
Mt1jp
Mt1l
Mt1x
Mt2a
Mt2p1
Mt3
Mta1
Mta2
Mta3
Mtap
Mtatp6p2
Mtch2
Mtcl1
Mtco3p22
Mtcybp13
Mtdh
Mterf1
Mtf2
Mtfp1
Mtfr1
Mtfr1l
Mtg1
Mtg2
Mthfd1
Mthfd1l
Mthfd2
Mthfd2l
Mthfr
Mthfsd
Mtm1
Mtmr1
Mtmr11
Mtmr14
Mtmr2
Mtmr4
Mtmr9
Mtnd3p19
Mtnd3p25
Mtnd4lp30
Mtnd4lp5
Mtr
Mtrex
Mtrr
Mtss1
Mttp
Mturn
Mtus2
Mtx1
Mtx2
Muc15
Muc20-ot1
Muc3a
Muc4
Muc5b
Mus81
Mustn1
Mutyh
Mvb12a
Mvb12b
Mvd
Mvk
Mvp
Mxd1
Mxd3
Mxi1
Mxra7
Mxra8
Myadm
Myb
Mybbp1a
Mybl2
Mybpc1
Myc
Mycbp2-as1
Mycbpap
Mycl
Myclp1
Mycn
Mycnos
Myd88
Mydgf
Myeov
Myh14
Myh2
Myh9
Myl12a
Myl12b
Myl3
Myl5
Myl6
Myl6b
Myl6bp1
Myl9
Mylip
Mylk
Mylk-as1
Mylpf
Mynn
Myo10
Myo15a
Myo15b
Myo16
Myo18a
Myo19
Myo1b
Myo1e
Myo1g
Myo1h
Myo3a
Myo6
Myo7a
Myo9b
Myom2
Myrf
Myrip
Mysm1
Myt1
Myzap
Mzb1
Mzf1-as1
Mzt2b
N4bp2
NA
Naa10
Naa15
Naa16
Naa20
Naa30
Naa35
Naa38
Naa40
Naa60
Naaladl1
Naaladl2
Nab1
Nab2
Nabp1
Nabp2
Nadk
Nadsyn1
Nagk
Naglu
Nagpa
Nagpa-as1
Nalcn-as1
Nalt1
Nanos1
Nans
Napa-as1
Napg
Naprt
Napsa
Napsb
Narf
Nasp
Nat10
Nat14
Nat16
Nat8l
Nat9
Nav1
Nav2
Nav3
Naxd
Naxe
Nbea
Nbeal1
Nbeal2
Nbl1
Nbpf15
Nbpf18p
Nbpf26
Nbpf3
Nbr1
Ncan
Ncapd2
Ncapd3
Ncapg
Ncaph
Ncaph2
Ncbp1
Ncbp2l
Ncdn
Ncf4-as1
Nck1
Nck2
Nckap5
Ncln
Ncoa1
Ncoa3
Ncoa7
Ncor2
Ncr3lg1
Ncstn
Ndc80
Nde1
Ndel1
Ndfip1
Ndfip2
Ndor1
Ndp
Ndp-as1
Ndrg2
Ndrg4
Ndst1
Ndst1-as1
Ndst3
Ndufa11
Ndufa13
Ndufa3
Ndufa3p3
Ndufa4l2
Ndufa5
Ndufa6-dt
Ndufa7
Ndufaf3
Ndufaf5
Ndufaf6
Ndufaf7
Ndufaf8
Ndufb10
Ndufb2
Ndufb2-as1
Ndufb3
Ndufb6
Ndufb7
Ndufb9
Ndufb9p2
Ndufc1
Ndufs2
Ndufs3
Ndufs4
Ndufs6
Ndufs7
Ndufs8
Ndufv1
Ndufv2
Ndufv3
Neat1
Nebl-as1
Necab2
Necab3
Necap2
Nectin2
Nectin3
Nedd1
Nedd4l
Nedd8
Nedd8-mdp1
Nefh
Nefm
Neil1
Neil2
Neil3
Nek10
Nek11
Nek4p3
Nek6
Nek7
Nelfb
Nelfcd
Nelfe
Nemp1
Nenf
Neo1
Nepro
Net1
Neurl1
Neurl1b
Neurl4
Nexn
Nf1
Nf2
Nfasc
Nfat5
Nfatc1
Nfatc2
Nfatc2ip
Nfatc3
Nfatc4
Nfe2l1
Nfia
Nfic
Nfix
Nfkb1
Nfkb2
Nfkbib
Nfkbie
Nfkbiz
Nfyc
Nfyc-as1
Ngdn
Ngfr
Ngrn
Nhej1
Nhlh2
Nhlrc2
Nhlrc3
Nhs
Nhsl2
Nid2
Nif3l1
Nifk-as1
Nim1k
Ninj1
Nip7
Nip7p2
Nipa1
Nipa2
Nipal1
Nipal3
Nipal4
Nipbl
Nipbl-dt
Nipsnap1
Nipsnap2
Nipsnap3b
Nisch
Nit1
Nit2
Nkain1
Nkain3
Nkapd1
Nkapp1
Nkd1
Nkd2
Nkila
Nkiras2
Nktr
Nkx2-1
Nkx2-1-as1
Nkx2-6
Nkx6-2
Nlgn1
Nlgn2
Nlgn3
Nlk
Nln
Nlrc5
Nlrp1
Nlrp11
Nlrp12
Nlrp8
Nlrx1
Nmb
Nmd3
Nme1
Nme1-nme2
Nme2
Nme4
Nmnat1
Nmnat2
Nmral1
Nmrk2
Nmt1
Nmt2
Nnat
Nnmt
Nnt
Nob1
Noc2l
Noc2lp1
Noc4l
Noct
Nod2
Nodal
Nog
Nol11
Nol12
Nol4l
Nol7
Nom1
Nomo1
Nomo3
Nono
Nop14-as1
Nop2
Nop53
Nop56
Nos1ap
Nos2
Nos2p1
Nos3
Nosip
Notch2
Notch2p1
Notch3
Nova2
Nox5
Noxa1
Npap1
Npas1
Npas2
Npas3
Npc1
Npc2
Npdc1
Npepl1
Npepps
Nphp3-as1
Nphs1
Npipb9
Npl
Nploc4
Npm1
Npm1p27
Npm1p29
Npm2
Npm3
Npnt
Nppc
Npr1
Npr2
Npr3
Nprl2
Nprl3
Nptx1
Nptx2
Npw
Npy2r
Npy5r
Nqo1
Nqo2
Nr1d2
Nr1h2
Nr1h3
Nr1i2
Nr1i3
Nr2c2
Nr2e1
Nr2f1
Nr2f2
Nr2f6
Nr4a1
Nr4a3
Nr6a1
Nraddp
Nrbf2
Nrbf2p2
Nrbf2p5
Nrbp1
Nrbp2
Nrcam
Nrf1
Nrg1
Nrg2
Nrg3
Nrgn
Nrir
Nrl
Nrm
Nrn1l
Nrp1
Nrp2
Nrros
Nrsn2
Nrtn
Nrxn1
Nrxn2
Nsa2
Nsd1
Nsd2
Nsd3
Nsdhl
Nsfl1c
Nsg1
Nsmaf
Nsmce1
Nsmce1-dt
Nsmce2
Nsun3
Nsun4
Nsun5p1
Nsun5p2
Nsun6
Nsun7
Nt5c
Nt5c1a
Nt5cp1
Nt5cp2
Nt5dc1
Nt5dc2
Nt5dc3
Nt5dc4
Nt5m
Ntan1
Ntf3
Ntf6b
Ntm
Ntmt1
Ntn1
Ntn3
Ntn5
Ntng1
Ntng2
Ntpcr
Ntrk1
Ntrk2
Ntrk3
Nts
Nub1
Nubp2
Nubpl
Nucb1
Nucb2
Nudc
Nudt1
Nudt16
Nudt16l1
Nudt16p1
Nudt17
Nudt19
Nudt2
Nudt22
Nudt4
Nudt7
Numa1
Numb
Nup107
Nup188
Nup205
Nup214
Nup50
Nup58
Nup85
Nupl2
Nus1p2
Nusap1
Nutf2
Nutf2p2
Nutm1
Nutm2a-as1
Nxf1
Nxnl1
Nxnl2
Nxpe3
Nxph1
Nxph3
Nxph4
Nyap1
Nynrin
Oaf
Oard1
Oas2
Oas3
Oat
Oaz1
Oaz3
Obscn
Obsl1
Ocel1
Ocln
Ocrl
Ocstamp
Odc1-dt
Odf2
Odf3b
Odf3l2
Odr4
Ofd1
Ogdh
Ogfod1
Ogfod2
Ogfr
Ogfrl1
Ogfrp1
Ogg1
Ogt
Oip5-as1
Olfm1
Olfml3
Olig1
Oma1
Omp
Onecut1
Oosp1p2
Opa1
Opn5
Oprd1
Oprl1
Optn
Or10ae3p
Or10ah1p
Or1x1p
Or2a14
Or2aj1
Or2at4
Or2b11
Or2q1p
Or2t1
Or2t8
Or2x1p
Or4g3p
Or4n5
Or51d1
Or7e122p
Or7e14p
Or7e24
Or7e47p
Or7e91p
Or8x1p
Orai1
Orai2
Orai3
Orc3
Orc4
Orc6
Ormdl3
Os9
Osbp2
Osbpl2
Osbpl5
Osbpl6
Osbpl9
Oser1
Oser1-dt
Osgepl1-as1
Osgin1
Osgin2
Osm
Osmr
Osr1
Osr2
Ostf1
Otoa
Otof
Otog
Otop2
Otp
Otub1
Otub2
Otud1
Otulin
Otx1
Ovch1
Ovch1-as1
Ovch2
Ovol1-as1
Oxgr1
Oxld1
Oxnad1
Oxr1
Oxsm
Oxsr1
Oxtr
P2rx4
P2rx5
P2rx6
P2ry14
P2ry2
P2ry6
P3h2
P3h2-as1
P3h3
P3h4
P4ha2
P4ha3-as1
P4htm
Pa2g4
Paaf1
Pabpc1
Pabpc1l
Pabpc1p11
Pabpc4
Pabpc5
Pabpn1
Pacerr
Pacrg
Pacrg-as1
Pacrg-as3
Pacrgl
Pacs1
Pacs2
Pacsin1
Pacsin2
Pacsin3
Paep
Pafah1b1
Pafah1b2
Pafah1b3
Page4
Paics
Paicsp3
Paicsp4
Paip2
Pak2
Pak4
Pak6
Palld
Palm
Palm2
Palm2-akap2
Pam
Pam16
Pan2
Pan3
Pank2
Pank4
Panx1
Panx2
Paox
Papln
Papola
Papss2
Paqr3
Paqr4
Paqr5
Paqr7
Paqr8
Paqr9-as1
Pard3-as1
Pard3b
Pard6a
Pard6b
Park7
Parm1
Parp10
Parp14
Parp2
Parp3
Parp8
Parpbp
Parvb
Pask
Patl2
Paupar
Pawr
Pawrp1
Pax2
Pax6
Pax8-as1
Pax9
Paxbp1-as1
Paxip1-as1
Paxip1-as2
Paxx
Pbx1
Pbx3
Pbx4
Pbxip1
Pc
Pcat1
Pcat6
Pcat7
Pcbd2
Pcbp1
Pcbp2
Pcbp3
Pcbp4
Pcca
Pccb
Pcdh10
Pcdh17
Pcdh7
Pcdh8p1
Pcdha11
Pcdha2
Pcdha4
Pcdha5
Pcdha6
Pcdha8
Pcdhac1
Pcdhb10
Pcdhb12
Pcdhb14
Pcdhb16
Pcdhb18p
Pcdhb2
Pcdhb3
Pcdhb7
Pcdhb8
Pcdhb9
Pcdhgb6
Pced1b
Pced1cp
Pcgf1
Pcgf2
Pcgf3
Pcgf5
Pcif1
Pck2
Pclaf
Pcm1
Pcmt1
Pcmtd2
Pcna
Pcnp
Pcnt
Pcnx1
Pcnx3
Pcnx4
Pcolce
Pcolce2
Pcolce-as1
Pcoth
Pcp4
Pcsk1n
Pcsk2
Pcsk4
Pcsk5
Pcsk6
Pcsk7
Pcsk9
Pctp
Pcyox1
Pcyox1l
Pcyt2
Pdap1
Pdcd11
Pdcd2
Pdcd2l
Pdcd5
Pdcd6
Pdcd6ip
Pdcd6ipp2
Pdcl3
Pde11a
Pde12
Pde1b
Pde2a
Pde3a
Pde3b
Pde4b
Pde4c
Pde4d
Pde4dip
Pde5a
Pde6b
Pde6d
Pde8a
Pde8b
Pde9a
Pdgfra
Pdgfrb
Pdgfrl
Pdha1
Pdhx
Pdia3
Pdia3p1
Pdia5
Pdia6
Pdik1l
Pdilt
Pdk1
Pdk2
Pdk3
Pdlim2
Pdlim4
Pdlim5
Pdlim7
Pdp1
Pdp2
Pdpk1
Pdpr
Pds5b
Pdss1p2
Pdss2
Pdxdc1
Pdxk
Pdzd2
Pdzd4
Pdzd7
Pea15
Peak1
Pear1
Pef1
Peg10
Peli2
Peli3
Pelo
Penk
Per3
Pes1
Pex10
Pex11b
Pex12
Pex14
Pex26
Pex3
Pex5
Pex5l
Pex6
Pex7
Pfas
Pfdn1
Pfdn4
Pfdn5
Pfkfb2
Pfkfb3
Pfkfb4
Pfkl
Pfkm
Pfkp
Pgam1
Pgam1p12
Pgam5
Pgap2
Pgap3
Pgbd1
Pgbd2
Pgc
Pgd
Pgf
Pgghg
Pgk1
Pgm1
Pgm2
Pgm5
Pgm5p3-as1
Pgm5p4
Pgpep1
Pgr-as1
Pgrmc1
Pgs1
Phactr2
Phax
Phb
Phb2
Phc1
Phc2
Phf1
Phf10
Phf11
Phf12
Phf13
Phf14
Phf19
Phf2
Phf20
Phf20l1
Phf21a
Phf21b
Phf23
Phf24
Phf3
Phf6
Phf7
Phgdh
Phka2
Phka2-as1
Phkb
Phkg1
Phkg2
Phlda3
Phldb1
Phldb2
Phospho1
Phospho2
Phox2a
Phpt1
Phrf1
Phtf2
Phyhd1
Phyhipl
Pi4k2a
Pi4ka
Pias1
Pias3
Pias4
Pibf1
Pick1
Pidd1
Piezo1
Pigb
Pigg
Pigl
Pigq
Pigr
Pigs
Pigt
Pigu
Pigv
Pigw
Pigx
Pigy-dt
Pih1d1
Pik3c2b
Pik3c2g
Pik3ca
Pik3cd
Pik3cd-as1
Pik3ip1-as1
Pik3r1
Pik3r2
Pik3r5
Pikfyve
Pilra
Pim1
Pim2
Pim3
Pimreg
Pin1
Pinlyp
Pip4k2c
Pip5k1a
Pip5k1b
Pip5k1c
Pip5k1p2
Pip5kl1
Pipox
Pir
Pisd
Pithd1
Pitpna
Pitpna-as1
Pitpnc1
Pitpnm1
Pitpnm3
Pitx1
Pitx3
Piwil1
Piwil2
Piwil4
Pjvk
Pkd1
Pkd2
Pkd2l1
Pkd2l2
Pkdcc
Pkia
Pkib
Pkig
Pklr
Pkm
Pkmyt1
Pkn1
Pkn2
Pknox2
Pkp1
Pkp3
Pkp4
Pla2g12ap1
Pla2g12ap2
Pla2g15
Pla2g16
Pla2g2e
Pla2g4c
Pla2g4d
Pla2g4e-as1
Pla2g6
Plac9
Plac9p1
Plagl1
Plau
Plbd1-as1
Plbd2
Plcb1
Plcb2
Plcb3
Plcb4
Plcd3
Plcg1
Plcg2
Plch2
Plcl1
Plcxd1
Plcxd2
Plcxd2-as1
Plcz1
Pld2
Pld3
Plec
Plekha1
Plekha2
Plekha3
Plekha4
Plekha5
Plekha7
Plekha8
Plekhb1
Plekhb2
Plekhd1
Plekhf1
Plekhf2
Plekhg1
Plekhg2
Plekhg4
Plekhg5
Plekhg6
Plekhh1
Plekhh2
Plekhh3
Plekhm1
Plekhm2
Plekho1
Plekho2
Plin2
Plin3
Plin5
Plk1
Plk3
Plk5
Plod1
Plod3
Plp2
Plpbp
Plpp2
Plpp5
Plpp6
Plppr2
Plppr3
Plppr4
Pls1
Plxdc2
Plxna1
Plxna3
Plxna4
Plxnb1
Plxnb2
Plxnb3
Plxnc1
Pm20d1
Pmaip1
Pmel
Pmfbp1
Pml
Pmm1
Pmm2
Pmp22
Pmpca
Pmpcap1
Pmpcb
Pms1
Pms2cl
Pms2p7
Pnck
Pnkd
Pnkdp1
Pnkp
Pnldc1
Pnma3
Pnma8b
Pnmt
Pnn
Pno1
Pnp
Pnpla2
Pnpla3
Pnpla5
Pnpla6
Pnpla7
Pnpla8
Pnpo
Pnrc1
Pnrc2
Poc1b-as1
Podxl
Pofut1
Pogk
Pola1
Pola2
Polb
Pold1
Pold2
Pold3
Pold4
Poldip2
Poldip3
Pole3
Pole4
Polg
Polh
Poli
Polk
Polm
Poln
Polr1a
Polr1b
Polr1c
Polr1d
Polr1e
Polr2a
Polr2b
Polr2c
Polr2e
Polr2f
Polr2h
Polr2i
Polr2m
Polr3b
Polr3c
Polr3d
Polr3e
Polr3f
Polr3g
Polr3gl
Polr3h
Polrmt
Pom121
Pom121l14p
Pomk
Pomp
Pomt1
Pomt2
Pop1
Pop4
Pop7
Por
Porcn
Potekp
Pou2af1
Pou2f1
Pou2f2
Pou2f3
Pou3f2
Pou3f3
Pou5f1
Ppa2
Ppan
Ppan-p2ry11
Ppara
Ppard
Pparg
Ppargc1b
Ppcdc
Ppcs
Ppdpf
Ppef1
Ppfia1
Ppfia2-as1
Ppfia3
Ppfia4
Ppfibp2
Pphln1
Ppia
Ppiap3
Ppiap68
Ppie
Ppif
Ppih
Ppip5k2
Ppm1a
Ppm1b
Ppm1d
Ppm1g
Ppm1h
Ppm1j
Ppm1k-dt
Ppm1l
Ppm1m
Ppm1n
Ppme1
Ppox
Ppp1cb
Ppp1r12b
Ppp1r13l
Ppp1r16a
Ppp1r16b
Ppp1r1a
Ppp1r1c
Ppp1r21
Ppp1r26
Ppp1r26-as1
Ppp1r27
Ppp1r32
Ppp1r36
Ppp1r37
Ppp1r3e
Ppp1r3f
Ppp1r3g
Ppp1r42
Ppp1r7
Ppp1r9a
Ppp2r2a
Ppp2r2d
Ppp2r3a
Ppp2r5b
Ppp2r5c
Ppp2r5d
Ppp3cb-as1
Ppp3cc
Ppp4c
Ppp4r1
Ppp4r1-as1
Ppp4r1l
Ppp4r2
Ppp4r4
Ppp5c
Ppp6r2
Ppp6r3
Pprc1
Ppt1
Ppt2
Ppt2-egfl8
Ppy
Pqlc2
Pqlc2l
Pqlc3
Pramef19
Prb3
Prcc
Prcd
Prdm1
Prdm11
Prdm12
Prdm13
Prdm16
Prdm2
Prdm6
Prdm8
Prdx1
Prdx2
Prdx4
Prdx5
Prdx6
Prelid1
Prelid3a
Prelid3b
Prelid3bp7
Prex1
Prex2
Prickle1
Prickle3
Prickle4
Prim2
Primpol
Prkaa2
Prkab1
Prkaca
Prkacb
Prkag2-as1
Prkar1a
Prkar1b
Prkar2a-as1
Prkca
Prkcb
Prkcd
Prkce
Prkcg
Prkch
Prkcq-as1
Prkcsh
Prkcz
Prkcz-as1
Prkd2
Prkg1
Prkra-as1
Prkrip1
Prmt1
Prmt2
Prmt3
Prmt5
Prmt5-as1
Prmt6
Prmt7
Prnp
Procr
Prokr1
Prom1
Prom2
Prorsd1p
Proser1
Proser2
Proser3
Prox1
Prpf18
Prpf19
Prpf3
Prpf31
Prpf38b
Prpf39
Prpf4
Prpf40a
Prpf40b
Prpf4b
Prpf8
Prph
Prpsap2
Prr11
Prr14
Prr14l
Prr15
Prr16
Prr19
Prr29
Prr3
Prr34-as1
Prr5
Prr5-arhgap8
Prr5l
Prr7
Prrc1
Prrc2a
Prrc2b
Prrc2c
Prrg1
Prrg2
Prrt2
Prrt3
Prrt3-as1
Prrt4
Prss16
Prss21
Prss22
Prss23
Prss29p
Prss30p
Prss36
Prss38
Prss41
Prss46p
Prss48
Prss56
Prune1
Prx
Prxl2a
Prxl2b
Psap
Psat1
Psca
Psd
Psd3
Psd4
Psen1
Psen2
Psenen
Psg1
Psg3
Psg4
Psg5
Psg7
Psg9
Psip1
Pskh1
Psma2
Psma2p3
Psma3
Psma3-as1
Psma4
Psma7
Psma8
Psmb3
Psmb7
Psmb8
Psmb8-as1
Psmb9
Psmc1
Psmc2
Psmc4
Psmc5
Psmc6
Psmd1
Psmd11
Psmd12p
Psmd13
Psmd14
Psmd2
Psmd3
Psmd4
Psmd7
Psmd8
Psmd9
Psme1
Psme2
Psme2p2
Psme3
Psmf1
Psmg2
Psmg3-as1
Psmg4
Psors1c1
Psrc1
Pstk
Pstpip1
Ptbp1
Ptbp2
Ptcd1
Ptchd1
Ptchd3p2
Ptdss1
Ptdss2
Pten
Ptenp1-as
Pter
Ptf1a
Ptgds
Ptger2
Ptger4
Ptger4p2
Ptges
Ptges2
Ptges3l-aarsd1
Ptgfr
Ptgr1
Ptgr2
Pth1r
Pth2
Pth2r
Ptk2
Ptk2b
Ptk7
Ptma
Ptms
Ptov1
Ptov1-as2
Ptp4a1
Ptp4a2p1
Ptp4a3
Ptpa
Ptpdc1
Ptpmt1
Ptpn1
Ptpn11
Ptpn12
Ptpn13
Ptpn18
Ptpn20
Ptpn22
Ptpn23
Ptpn4
Ptpn5
Ptpn6
Ptpra
Ptprb
Ptprd-as1
Ptprd-as2
Ptpre
Ptprf
Ptprg
Ptprh
Ptprj
Ptprm
Ptpro
Ptpru
Ptprvp
Ptprz1
Ptrh1
Ptrhd1
Pts
Pttg1
Pttg1ip
Puf60
Pum1
Pura
Pus1
Pus7l
Pusl1
Pvr
Pvrig
Pvt1
Pwp1
Pwp2
Pwrn1
Pwwp2ap1
Pwwp2b
Pwwp3a
Pxk
Pxmp2
Pxn
Pxn-as1
Pxylp1
Pycard
Pycard-as1
Pycr3
Pydc1
Pygm
Pyroxd1
Pyy2
Qars
Qki
Qpct
Qpctl
Qrich1
Qser1
Qsox1
Qsox2
Qtrt1
R3hcc1
R3hcc1l
R3hdm4
Rab10
Rab11a
Rab11b
Rab11fip3
Rab11fip4
Rab11fip5
Rab12
Rab17
Rab18
Rab19
Rab1b
Rab21
Rab22a
Rab24
Rab26
Rab27a
Rab27b
Rab2a
Rab30
Rab31
Rab33b
Rab34
Rab36
Rab37
Rab3d
Rab3gap2
Rab3il1
Rab3ip
Rab40c
Rab42
Rab4a
Rab4b
Rab4b-egln2
Rab5a
Rab5if
Rab6c
Rab7a
Rab7b
Rab8a
Rab8b
Rab9a
Rabac1
Rabep1
Rabepk
Rabgap1l
Rabgef1
Rabl2a
Rabl2b
Rabl6
Rac1
Rac3
Rad17
Rad21-as1
Rad21l1
Rad23a
Rad23b
Rad50
Rad51
Rad51b
Rad51c
Rad9a
Rad9b
Radil
Rae1
Rag1
Rag2
Rai1
Rai14
Rala
Ralb
Ralbp1
Ralgapa1
Ralgapa1p1
Ralgapb
Ralgds
Ralgps1
Ralgps2
Raly
Ralyl
Ramp2
Ramp3
Ran
Ranbp1
Ranbp17
Ranbp2
Ranbp3l
Rangap1
Rangrf
Rap1a
Rap1b
Rap1gap
Rap1gap2
Rap1gds1
Rap2a
Rap2b
Rap2c-as1
Rap2cp1
Rapgef1
Rapgef2
Rapgef3
Rapgef4
Rapgefl1
Rapsn
Rara
Rarg
Rarres2p11
Rarres2p2
Rarres2p4
Rars
Rasa1
Rasa2
Rasa3
Rasa4
Rasal2
Rasal3
Rasgef1a
Rasgef1c
Rasgrf1
Rasgrp1
Rasgrp2
Rasgrp3
Rasip1
Rasl10a
Rasl10b
Rasl11a
Rasl11b
Rasl12
Rassf1
Rassf1-as1
Rassf3
Rassf4
Rassf5
Rassf6
Rassf7
Rassf8
Raver1
Raver2
Rb1
Rbak
Rbak-rbakdn
Rbbp4
Rbbp6
Rbbp8
Rbck1
Rbfa
Rbfox1
Rbfox3
Rbks
Rbl2
Rbm10
Rbm11
Rbm11p1
Rbm12b
Rbm15
Rbm17
Rbm23
Rbm24
Rbm25
Rbm26-as1
Rbm3
Rbm33
Rbm38
Rbm4
Rbm42
Rbm44
Rbm45
Rbm46
Rbm48
Rbm5
Rbm6
Rbm7
Rbms1
Rbms3
Rbmx2
Rbmxl2
Rbp7
Rbpj
Rbpjl
Rbpms
Rbx1
Rcan2
Rcan3
Rcbtb1
Rcc1
Rcc2
Rcc2-as1
Rcc2p6
Rccd1
Rce1
Rcl1
Rcn1
Rcn2
Rcn3
Rcor3
Rcsd1
Rd3
Rdh10
Rdh10-as1
Rdh13
Rdh5
Rdx
Rec8
Reck
Recql4
Reep1
Reep2
Reep4
Reep6
Rel
Rela
Relb
Rell2
Relt
Renbp
Repin1
Rer1
Rere
Rere-as1
Resf1
Rest
Ret
Retreg2
Retreg3
Rex1bd
Rexo1
Rexo2
Rexo4
Rexo5
Rf00003
Rf00004
Rf00012
Rf00015
Rf00017
Rf00019
Rf00024
Rf00026
Rf00091
Rf00092
Rf00100
Rf00134
Rf00136
Rf00156
Rf00212
Rf00263
Rf00279
Rf00283
Rf00285
Rf00345
Rf00407
Rf00416
Rf00432
Rf00554
Rf00560
Rf00568
Rf00570
Rf00591
Rf00635
Rf01210
Rf01225
Rf01233
Rf01872
Rf01874
Rf01877
Rf01880
Rf01882
Rf01883
Rf01884
Rf01955
Rf01956
Rf01957
Rf01976
Rf01977
Rf01978
Rf01979
Rf01984
Rf01986
Rf01987
Rf02040
Rf02041
Rf02042
Rf02103
Rf02110
Rf02116
Rf02118
Rf02122
Rf02124
Rf02125
Rf02126
Rf02131
Rf02137
Rf02138
Rf02139
Rf02148
Rf02149
Rf02166
Rf02174
Rf02175
Rf02176
Rf02180
Rf02187
Rf02188
Rf02198
Rf02199
Rf02203
Rf02204
Rf02205
Rf02208
Rf02209
Rf02210
Rf02215
Rf02216
Rf02220
Rf02251
Rf02252
Rf02271
Rf02272
Rfc3
Rfc5
Rfesd
Rflna
Rfpl1s
Rftn2
Rfx3-as1
Rfx4
Rfx5
Rfxank
Rfxap
Rgl1
Rgl3
Rgmb
Rgmb-as1
Rgp1
Rgs11
Rgs12
Rgs14
Rgs17
Rgs2
Rgs20
Rgs3
Rgs4
Rgs6
Rgs7bp
Rgs9
Rgs9bp
Rhbdd1
Rhbdd2
Rhbdl1
Rhbdl3
Rhbg
Rhebl1
Rhebp2
Rhno1
Rhoa
Rhob
Rhobtb2
Rhobtb3
Rhod
Rhof
Rhoh
Rhoj
Rhoq
Rhoqp1
Rhot1
Rhot2
Rhpn1
Ribc1
Ribc2
Ric1
Ric8a
Ric8b
Rif1
Rimkla
Rims1
Rims2
Rims4
Rin1
Rin2
Rin3
Ring1
Rinl
Rint1
Riok1
Riok2
Riox1
Ripk1
Ripk2
Ripor1
Ripor2
Ripor3
Ripply2
Rita1
Rmc1
Rmdn1
Rmdn2
Rmi1
Rmi2
Rmnd5a
Rmnd5b
Rmrp
Rn7sk
Rn7skp114
Rn7skp127
Rn7skp145
Rn7skp165
Rn7skp174
Rn7skp175
Rn7skp193
Rn7skp249
Rn7skp272
Rn7skp291
Rn7skp297
Rn7skp66
Rn7sl113p
Rn7sl160p
Rn7sl181p
Rn7sl2
Rn7sl3
Rn7sl32p
Rn7sl382p
Rn7sl403p
Rn7sl445p
Rn7sl471p
Rn7sl477p
Rn7sl505p
Rn7sl523p
Rn7sl543p
Rn7sl559p
Rn7sl592p
Rn7sl605p
Rn7sl610p
Rn7sl645p
Rn7sl674p
Rn7sl688p
Rn7sl698p
Rn7sl726p
Rn7sl736p
Rn7sl771p
Rn7sl784p
Rn7sl794p
Rn7sl807p
Rn7sl815p
Rn7sl817p
Rn7sl832p
Rna5-8sp2
Rna5s13
Rna5s14
Rna5sp158
Rna5sp174
Rna5sp19
Rna5sp207
Rna5sp21
Rna5sp230
Rna5sp236
Rna5sp242
Rna5sp243
Rna5sp283
Rna5sp284
Rna5sp346
Rna5sp357
Rna5sp362
Rna5sp374
Rna5sp378
Rna5sp382
Rna5sp440
Rna5sp451
Rna5sp473
Rna5sp493
Rna5sp530
Rna5sp532
Rna5sp71
Rna5sp77
Rnase4
Rnase8
Rnaseh1-as1
Rnaseh1p2
Rnaseh2a
Rnaseh2b
Rnaseh2c
Rnasek
Rnasek-c17orf49
Rnd2
Rnf10
Rnf11
Rnf111
Rnf114
Rnf121
Rnf123
Rnf126
Rnf135
Rnf138
Rnf14
Rnf144a
Rnf144b
Rnf145
Rnf146
Rnf151
Rnf157
Rnf157-as1
Rnf165
Rnf167
Rnf180
Rnf182
Rnf187
Rnf19a
Rnf2
Rnf207
Rnf212
Rnf214
Rnf216p1
Rnf217
Rnf219-as1
Rnf220
Rnf227
Rnf26
Rnf2p1
Rnf31
Rnf32
Rnf34
Rnf4
Rnf40
Rnf41
Rnf43
Rnf5
Rnf7
Rnf8
Rnft1-dt
Rnft2
Rngtt
Rnmt
Rnpep
Rnpepl1
Rnps1
Rnu11
Rnu1-1
Rnu12
Rnu1-31p
Rnu1-80p
Rnu1-85p
Rnu1-8p
Rnu2-1
Rnu2-17p
Rnu2-27p
Rnu2-2p
Rnu2-51p
Rnu4-1
Rnu4-10p
Rnu4-2
Rnu4-27p
Rnu4-30p
Rnu4-45p
Rnu4-52p
Rnu4-63p
Rnu4-8p
Rnu4atac
Rnu4atac2p
Rnu5b-1
Rnu5d-1
Rnu5e-1
Rnu5e-4p
Rnu5f-1
Rnu6-102p
Rnu6-103p
Rnu6-1101p
Rnu6-1137p
Rnu6-1148p
Rnu6-1149p
Rnu6-1177p
Rnu6-1236p
Rnu6-1276p
Rnu6-1299p
Rnu6-1309p
Rnu6-1311p
Rnu6-1340p
Rnu6-163p
Rnu6-181p
Rnu6-2
Rnu6-219p
Rnu6-247p
Rnu6-259p
Rnu6-283p
Rnu6-405p
Rnu6-419p
Rnu6-481p
Rnu6-506p
Rnu6-510p
Rnu6-526p
Rnu6-530p
Rnu6-57p
Rnu6-600p
Rnu6-678p
Rnu6-707p
Rnu6-722p
Rnu6-729p
Rnu6-73p
Rnu6-765p
Rnu6-771p
Rnu6-826p
Rnu6-842p
Rnu6-845p
Rnu6-859p
Rnu6-881p
Rnu6-9
Rnu6-90p
Rnu6-910p
Rnu6-920p
Rnu6-940p
Rnu6-970p
Rnu6-975p
Rnu6-988p
Rnu6-999p
Rnu6atac
Rnu6atac24p
Rnu7-104p
Rnu7-106p
Rnu7-194p
Rnu7-26p
Rnu7-27p
Rnu7-73p
Rnu7-94p
Rnu7-97p
Rnvu1-14
Rnvu1-15
Rnvu1-17
Rnvu1-3
Rnvu1-4
Rnvu1-6
Rny1p11
Rny1p5
Rny1p6
Rny1p9
Rny3
Rny3p2
Rny4
Rny4p10
Ro60
Robo1
Robo2
Robo3
Rock1p1
Rom1
Romo1
Ropn1
Ropn1l
Ror1
Rora-as1
Rpa1
Rpain
Rpap2
Rparp-as1
Rpel1
Rpf2
Rpgrip1
Rpgrip1l
Rpl10
Rpl10a
Rpl10p15
Rpl11
Rpl12p14
Rpl12p19
Rpl12p42
Rpl12p47
Rpl13
Rpl13a
Rpl13p2
Rpl13p5
Rpl14
Rpl15
Rpl17
Rpl18a
Rpl18ap16
Rpl18p11
Rpl19
Rpl21p111
Rpl21p6
Rpl22
Rpl22p11
Rpl22p24
Rpl22p3
Rpl23a
Rpl23ap12
Rpl23ap53
Rpl23ap73
Rpl23ap82
Rpl23ap89
Rpl24
Rpl26
Rpl26l1
Rpl27
Rpl27a
Rpl28
Rpl29p12
Rpl3
Rpl31
Rpl31p57
Rpl35
Rpl36
Rpl36a
Rpl36a-hnrnph2
Rpl37a
Rpl38
Rpl39
Rpl3l
Rpl4
Rpl4p1
Rpl5
Rpl5p10
Rpl5p28
Rpl5p6
Rpl7a
Rpl7ap50
Rpl7l1
Rpl7l1p5
Rpl7p3
Rpl7p41
Rpl7p44
Rpl7p8
Rpl8
Rplp0
Rplp0p2
Rplp1
Rplp2
Rpn1
Rpn2
Rpp14
Rpp21
Rpp30
Rpp38
Rprd1b
Rprd2
Rps10p18
Rps15
Rps15a
Rps15ap3
Rps15p9
Rps19
Rps19bp1
Rps19p1
Rps2
Rps21
Rps24
Rps25
Rps26
Rps27ap13
Rps27p25
Rps28
Rps2p1
Rps2p32
Rps3
Rps3a
Rps3ap32
Rps4xp16
Rps5
Rps5p2
Rps5p3
Rps6ka1
Rps6ka2
Rps6ka4
Rps6kb1
Rps6kb2
Rps6kc1
Rps6kl1
Rps7
Rps8
Rps9
Rpsa
Rpsap31
Rpsap46
Rpsap52
Rptor
Rpusd1
Rpusd2
Rraga
Rragb
Rreb1
Rrm2
Rrnad1
Rrp1
Rrp12
Rrp7bp
Rsad1
Rsad2
Rsbn1l
Rsph4a
Rsph9
Rspo3
Rspry1
Rsrc1
Rsrp1
Rsu1
Rtbdn
Rtca
Rtel1
Rtel1-tnfrsf6b
Rtf1
Rtf2
Rtl5
Rtl9
Rtn2
Rtn3
Rtn4rl2
Rtraf
Rufy1
Rufy3
Rufy4
Rundc3a
Rundc3b
Runx1
Runx2
Runx3
Rusc1
Ruvbl1-as1
Ruvbl2
Rwdd1
Rwdd3
Rxfp3
Rxra
Rxrb
Rxylt1
Ryr1
Ryr2
Ryr3
S100a1
S100a13
S100a5
S100a6
S100b
S100pbp
S1pr1
S1pr3
Saa2
Sac3d1
Sacm1l
Sae1
Safb
Sage1
Sall1
Samd1
Samd10
Samd11
Samd12-as1
Samd13
Samd14
Samd15
Samd4a
Samd4b
Samd5
Samd8
Samm50
Sammson
Sap25
Sap30l
Sapcd2p1
Sapcd2p2
Sar1a
Sardh
Sarm1
Sars
Sars2
Sart1
Sart3
Sat1
Satb1-as1
Satb2
Satb2-as1
Saxo2
Sbdsp1
Sbf1
Sbf2-as1
Sbno2
Sc5d
Scaf1
Scaf8
Scai
Scamp1
Scamp2
Scamp3
Scamp4
Scamp5
Scand1
Scand2p
Scap
Scaper
Scara3
Scarb2
Scarf2
Scarna16
Scarna17
Scarna2
Scart1
Scgb1c1
Schlap1
Sclt1
Scly
Scml4
Scn1b
Scn2a
Scn3b
Scn4a
Scn5a
Scn8a
Scnm1
Scnn1a
Scnn1b
Scnn1d
Scoc
Scoc-as1
Scp2
Scpep1
Scrib
Scrn1
Scrn2
Scrn3
Scube1
Scube2
Scyl1
Scyl2
Sdad1
Sdad1p1
Sdc2
Sdc3
Sdcbp
Sdcbp2-as1
Sdcbpp2
Sdccag8
Sdf2
Sdf2l1
Sdf4
Sdha
Sdhaf1
Sdhaf2
Sdhaf3
Sdhaf4
Sdhap2
Sdhb
Sdhc
Sdhd
Sdk1
Sdsl
Sec11c
Sec14l1
Sec14l5
Sec16a
Sec16b
Sec1p
Sec22c
Sec23a-as1
Sec24a
Sec24b
Sec24b-as1
Sec24c
Sec31a
Sec61a1
Sec61a2
Sec61b
Sec62
Secisbp2
Sectm1
Seh1l
Selenoh
Selenoi
Selenokp1
Selenom
Selenon
Selenoo
Selenot
Selenov
Selenow
Sema3b
Sema3f
Sema4a
Sema4b
Sema4c
Sema4f
Sema4g
Sema5b
Sema6a-as1
Sema6b
Sema6c
Sema6d
Sema7a
Senp2
Senp3
Senp3-eif4a1
Senp5
Senp6
Senp8
Sephs1p6
Sepsecs-as1
Sept1
Sept11
Sept2
Sept3
Sept4
Sept4-as1
Sept5
Sept7
Sept7p2
Sept7p3
Sept7p6
Sept8
Sept9
Serf2
Sergef
Serhl
Serhl2
Serinc2
Serp1
Serpina12
Serpina3
Serpinb6
Serpinb8
Serpinb9p1
Serpine1
Serpinh1
Serpini1
Sertad2
Set
Setbp1
Setd1a
Setd1b
Setd4
Setd5
Setd6
Setd9
Setdb1
Setdb2
Setmar
Setx
Sez6
Sez6l
Sf1
Sf3a2
Sf3b2
Sfi1
Sfr1
Sfswap
Sft2d2
Sft2d3
Sftpa1
Sftpc
Sfxn1
Sfxn2
Sfxn3
Sfxn5
Sgf29
Sgip1
Sgk1
Sgk3
Sgms1-as1
Sgms2
Sgo1-as1
Sgo2
Sgpl1
Sgsm1
Sgsm2
Sgsm3
Sh2b1
Sh2b2
Sh2b3
Sh2d2a
Sh2d3a
Sh2d3c
Sh2d4a
Sh2d4b
Sh2d5
Sh2d6
Sh2d7
Sh3bgr
Sh3bgrl3
Sh3bp1
Sh3bp2
Sh3bp4
Sh3bp5
Sh3d21
Sh3gl1
Sh3gl3
Sh3glb1
Sh3glb2
Sh3kbp1
Sh3pxd2a
Sh3pxd2a-as1
Sh3rf3
Sh3tc1
Shank1
Shank2
Shank3
Sharpin
Shbg
Shc1
Shc4
Shf
Shh
Shisa4
Shisa6
Shisa8
Shisa9
Shisal2a
Shisal2b
Shkbp1
Shld1
Shld2
Shld3
Shoc2
Shox2
Shroom1
Shroom3
Siae
Siah1
Siah1p1
Siah2
Siah2-as1
Sidt1
Sidt2
Sigirr
Siglec12
Siglec15
Sigmar1
Sil1
Silc1
Sim1
Sim2
Simc1
Sin3a
Sin3b
Sipa1
Sipa1l1
Sipa1l3
Sirpa
Sirpap1
Sirpb2
Sirt1
Sirt2
Sirt4
Sirt5
Sirt6
Sirt7
Siva1
Six3-as1
Ska1
Skap1
Skida1
Skil
Skiv2l
Skor1
Skp2
Slain1
Slamf8
Slbp
Slc10a3
Slc12a1
Slc12a2
Slc12a4
Slc12a5
Slc12a5-as1
Slc12a9
Slc12a9-as1
Slc13a3
Slc13a4
Slc13a5
Slc14a1
Slc14a2
Slc15a3
Slc16a10
Slc16a11
Slc16a13
Slc16a1-as1
Slc16a3
Slc16a5
Slc16a7
Slc16a8
Slc17a9
Slc18a2
Slc18b1
Slc19a1
Slc1a7
Slc20a1
Slc20a1p1
Slc20a1p2
Slc22a11
Slc22a14
Slc22a17
Slc22a18
Slc22a18as
Slc22a4
Slc22a5
Slc22a6
Slc23a3
Slc24a1
Slc24a3
Slc24a4
Slc25a1
Slc25a10
Slc25a14
Slc25a15
Slc25a19
Slc25a1p1
Slc25a22
Slc25a23
Slc25a24
Slc25a25
Slc25a26
Slc25a27
Slc25a28
Slc25a29
Slc25a3
Slc25a30
Slc25a30-as1
Slc25a34-as1
Slc25a35
Slc25a36
Slc25a37
Slc25a38
Slc25a4
Slc25a41
Slc25a42
Slc25a43
Slc25a44
Slc25a46
Slc25a47p1
Slc25a48
Slc25a5
Slc26a1
Slc26a10
Slc26a11
Slc26a2
Slc27a1
Slc27a2
Slc27a3
Slc27a4
Slc27a5
Slc27a6
Slc29a1
Slc29a2
Slc29a3
Slc29a4
Slc2a1
Slc2a10
Slc2a11
Slc2a14
Slc2a1-as1
Slc2a3
Slc2a3p2
Slc2a4
Slc2a4rg
Slc2a5
Slc2a6
Slc2a8
Slc30a2
Slc30a5
Slc30a7
Slc30a8
Slc30a9
Slc31a1
Slc31a2
Slc34a1
Slc35a1
Slc35a3
Slc35a4
Slc35a5
Slc35b2
Slc35c1
Slc35c2
Slc35e2a
Slc35e2b
Slc35e3
Slc35e4
Slc35f3
Slc35f5
Slc35f6
Slc35g1
Slc35g2
Slc35g6
Slc36a1
Slc36a2
Slc36a4
Slc37a1
Slc37a2
Slc37a3
Slc38a1
Slc38a10
Slc38a11
Slc38a9
Slc39a1
Slc39a10
Slc39a13
Slc39a14
Slc39a4
Slc39a7
Slc39a9
Slc3a2
Slc43a1
Slc43a2
Slc44a1
Slc44a2
Slc44a3
Slc45a3
Slc45a4
Slc47a2
Slc48a1
Slc49a3
Slc49a4
Slc4a10
Slc4a2
Slc4a3
Slc4a8
Slc4a9
Slc50a1
Slc52a1
Slc52a2
Slc52a3
Slc5a11
Slc5a9
Slc6a1
Slc6a11
Slc6a12
Slc6a13
Slc6a2
Slc6a5
Slc6a6
Slc6a7
Slc6a8
Slc6a9
Slc7a10
Slc7a2
Slc7a6
Slc8a2
Slc8a3
Slc9a1
Slc9a2
Slc9a3
Slc9a3-as1
Slc9a3r1
Slc9a3r2
Slc9a4
Slc9a5
Slc9a6
Slc9a8
Slc9b2
Slco1a2
Slco2a1
Slco3a1
Slco4a1
Slco5a1
Slf1
Slf2
Slfn5
Slirp
Slit1
Slit1-as1
Slit2
Slit3
Slitrk2
Slitrk3
Slitrk5
Slk
Slmap
Smad1
Smad3
Smad4
Smad5
Smad6
Smad9-it1
Smap1
Smap2
Smarca2
Smarca4
Smarcad1
Smarcb1
Smarcd1
Smarcd2
Smarce1p2
Smc1b
Smc3
Smc4
Smchd1
Smdt1
Smg1p1
Smg1p3
Smg6
Smg7
Smg8
Smg9
Smim1
Smim10l1
Smim12
Smim13
Smim19
Smim2
Smim20
Smim24
Smim27
Smim29
Smim2-as1
Smim3
Smim39
Smim4
Smim40
Smim5
Smim8
Smim9
Smkr1
Smo
Smoc1
Smoc2
Smpd1
Smpd2
Smpd3
Smpd4
Smpd5
Smpdl3a
Smpdl3b
Sms
Smtn
Smtnl2
Smurf2p1
Smyd2
Smyd3
Smyd5
Snai3-as1
Snap23
Snap25
Snap29
Snap47
Snap47-as1
Snap91
Snapc2
Snapc3
Snapc4
Snapin
Snca-as1
Sncaip
Sncb
Snd1
Sned1
Snhg1
Snhg11
Snhg14
Snhg16
Snhg18
Snhg19
Snhg20
Snhg22
Snhg25
Snhg26
Snhg28
Snhg29
Snhg4
Snhg5
Snhg6
Snhg9
Snora10
Snora13
Snora17a
Snora26
Snora38
Snora3a
Snora3c
Snora48
Snora50c
Snora52
Snora6
Snora64
Snora70
Snora71d
Snora71e
Snora74c-1
Snora78
Snora80c
Snorc
Snord104
Snord105
Snord110
Snord111b
Snord115-22
Snord116-3
Snord118
Snord124
Snord12c
Snord13
Snord13p1
Snord15a
Snord1c
Snord2
Snord22
Snord24
Snord32a
Snord33
Snord34
Snord35a
Snord3d
Snord42b
Snord43
Snord46
Snord48
Snord49a
Snord49b
Snord51
Snord55
Snord58c
Snord60
Snord65
Snord68
Snord83a
Snord87
Snph
Snrk
Snrnp25
Snrnp27
Snrnp35
Snrnp70
Snrpb2
Snrpc
Snrpd1
Snrpd2
Snrpd3
Snrpe
Snrpf
Snrpgp12
Sntb1
Sntb2
Sntg2
Snu13
Snx1
Snx10
Snx11
Snx15
Snx17
Snx18
Snx2
Snx20
Snx21
Snx22
Snx24
Snx25
Snx25p1
Snx27
Snx29
Snx32
Snx33
Snx7
Snx8
Snx9
Soat1
Sobp
Socs2
Socs2-as1
Socs4
Socs5
Socs7
Sod1
Sod2-ot1
Soga3
Son
Sorbs3
Sorcs1
Sorcs2
Sorcs3
Sord
Sorl1
Sos2
Sox1
Sox12
Sox13
Sox15
Sox1-ot
Sox21-as1
Sox2-ot
Sox8
Sp1
Sp140
Sp140l
Sp2
Sp2-as1
Sp4
Sp5
Sp6
Sp8
Spa17
Spaca5
Spaca6
Spaca9
Spag1
Spag16
Spag4
Spag5
Spag5-as1
Spag6
Spart-as1
Spast
Spata1
Spata13
Spata17
Spata20
Spata24
Spata2l
Spata33
Spata3-as1
Spata41
Spata5
Spata6l
Spata7
Spatc1l
Spats1
Spats2
Spats2l
Spc24
Spcs1
Spcs2
Spcs3
Spdya
Spdye4
Specc1
Specc1l
Specc1l-adora2a
Specc1p1
Spef2
Speg
Spegnb
Spen
Spesp1
Spg11
Spg7
Sphk1
Sphk2
Spi1
Spidr
Spin1
Spint1
Spint2
Spire2
Spns1
Spo11
Spocd1
Spock2
Spon2
Spopl
Sppl2b
Spr
Spred1
Spred3
Sprtn
Spry1
Spry4
Spry4-as1
Spryd3
Spsb1
Spsb2
Spsb3
Spsb4
Sptan1
Sptb
Sptbn1
Sptbn4
Sptlc2
Sptlc3
Spx
Sqle
Sqstm1
Src
Srcap
Srd5a1
Srd5a3
Srd5a3-as1
Srebf1
Srebf2
Srek1
Srfbp1
Srgap1
Srgap2
Srgap2-as1
Srm
Srp14-as1
Srp19
Srp54
Srp68
Srp72
Srp9
Srpk3
Srprb
Srr
Srrd
Srrm1
Srrm2
Srrm3
Srrm5
Srrt
Srsf1
Srsf11
Srsf2
Srsf3
Srsf5
Srsf6
Srsf8
Srxn1
Ss18l1
Ss18l2
Ssb
Ssbp1
Ssbp4
Ssc4d
Ssc5d
Ssh3
Ssmem1
Ssna1
Sspn
Sspo
Ssr2
Ssr3
Ssr4
Ssrp1
Sssca1
Sstr4
Ssu72
Ssx2ip
St13p6
St18
St20
St3gal1
St3gal1p1
St3gal2
St3gal3
St3gal4
St3gal5-as1
St3gal6
St5
St6gal1
St6galnac1
St6galnac2
St7
St7-ot4
St8sia2
St8sia5
Stab1
Stac
Stac3
Stag2
Stag3
Stag3l5p
Stag3l5p-pvrig2p-pilrb
Stam
Stambp
Stambpl1
Stap2
Stard10
Stard13
Stard3
Stard3nl
Stard4-as1
Stard7-as1
Stard8
Stard9
Stat3
Stat4
Stat5a
Stat5b
Stat6
Steap1
Steap2
Stim1
Stim2
Stip1
Stk11
Stk16
Stk17a
Stk19
Stk24
Stk24-as1
Stk26
Stk31
Stk32b
Stk32c
Stk35
Stk36
Stk38l
Stk4
Stk40
Stkld1
Stmn2
Stmn3
Stmp1
Ston1
Stox1
Stox2
Stpg1
Stra6lp
Stra8
Strada
Stradb
Strap
Strbp
Strip1
Strip2
Strn4
Stt3b
Stub1
Stum
Stx11
Stx12
Stx16
Stx16-npepl1
Stx17
Stx18-as1
Stx1a
Stx3
Stx4
Stx5
Stxbp1
Stxbp2
Stxbp3
Stxbp4
Stxbp5
Stxbp5l
Styx
Styxl1
Sub1
Sub1p1
Sub1p2
Sucla2-as1
Suclg2-as1
Suco
Suds3p1
Sufu
Sugct
Sugt1
Sugt1p4
Sugt1p4-stra6lp
Sult2b1
Sult4a1
Sumf2
Sumo2p14
Sumo2p18
Sun1
Sun2
Suox
Supt20h
Supt5h
Supv3l1
Surf1
Surf2
Surf4
Susd1
Susd3
Susd6
Suv39h1
Suv39h2
Suz12p1
Sv2b
Svil
Svil-as1
Swap70
Swi5
Swt1
Syap1
Sybu
Syce1l
Sycn
Sycp2l
Syde1
Syde2
Syk
Sympk
Syn2
Syne2
Syne3
Syngap1
Syngr1
Syngr2
Syngr3
Syngr4
Synj2
Synj2bp-cox16
Synm
Synpo
Synpo2
Synpo2l
Synpr
Synrg
Syp
Sypl1
Sys1
Sys1-dbndd2
Syt12
Syt13
Syt14
Syt17
Syt3
Syt5
Syt7
Syt8
Sytl1
Sytl4
Syvn1
Szrd1
Szt2
Tab1
Tab2
Tac1
Tac4
Tacc1
Tacc2
Tacc3
Taco1
Tada2a
Tada2b
Taf10
Taf15
Taf1b
Taf1c
Taf4
Taf4b
Taf6
Taf6l
Taf8
Tagln
Taldo1
Tanc2
Tango2
Tango6
Taok1
Taok2
Tap1
Tapbp
Tapt1-as1
Tarbp2
Tardbp
Tars2
Tarsl2
Tas1r1
Tas2r39
Tas2r6p
Tasor2
Tat-as1
Tatdn2p1
Tatdn3
Tax1bp1
Taz
Tbc1d1
Tbc1d10a
Tbc1d10b
Tbc1d10c
Tbc1d12
Tbc1d13
Tbc1d14
Tbc1d16
Tbc1d17
Tbc1d19
Tbc1d2
Tbc1d22a
Tbc1d22b
Tbc1d24
Tbc1d25
Tbc1d27p
Tbc1d2b
Tbc1d30
Tbc1d31
Tbc1d3p1
Tbc1d3p7
Tbc1d8-as1
Tbc1d9b
Tbcb
Tbcd
Tbce
Tbcel
Tbk1
Tbkbp1
Tbl1x
Tbl3
Tbp
Tbpl1
Tbpl2
Tbr1
Tbrg1
Tbx1
Tbx10
Tbx2
Tbx21
Tbx3
Tbx4
Tbxas1
Tcaim
Tcam1p
Tcea2
Tcea3
Tcerg1
Tcf12
Tcf19
Tcf25
Tcf7
Tcf7l1
Tcf7l1-it1
Tcf7l2
Tchp
Tcirg1
Tcn2
Tcof1
Tcp11l1
Tcp11l2
Tcta
Tctex1d4
Tctn1
Tdg
Tdgf1p7
Tdh
Tdp1
Tdrd10
Tdrd3
Tdrd5
Tdrd6
Tdrd9
Tdrkh-as1
Tead1
Tead4
Tecpr1
Tecpr2
Tecr
Tedc1
Tedc2
Teddm1
Tef
Tekt2
Tekt4
Telo2
Ten1
Ten1-cdk3
Tenm3
Tenm4
Tent4a
Tent4b
Tent5d
Tepsin
Terc
Terf2ip
Tes
Tesc-as1
Tesk1
Tet2
Tet3
Tex2
Tex22
Tex261
Tex264
Tex29
Tex38
Tex45
Tex55
Tex9
Tfam
Tfap2a
Tfap2a-as1
Tfap2c
Tfap2e
Tfap4
Tfdp1
Tfdp2
Tfdp3
Tfeb
Tff3
Tfg
Tfr2
Tfrc
Tgfb1i1
Tgfb2
Tgfb3
Tgfbi
Tgfbr1
Tgfbr2
Tgfbr3l
Tgif1
Tgif2
Tgif2-rab5if
Tgm1
Tgs1
Th
Thada
Thap11
Thap2
Thap3
Thap6
Thap7-as1
Thap9
Thap9-as1
Thbs1
Thbs2
Thbs3
Thbs4
Them5
Them6
Themis2
Thg1l
Thnsl1
Thnsl2
Thoc5
Thoc6
Thop1
Thpo
Thra
Thrap3
Thrb-as1
Thsd4
Thsd7a
Thsd8
Thtpa
Thumpd3
Thumpd3-as1
Thy1
Tiam2
Ticrr
Tie1
Tigd2
Tigit
Timm10
Timm10b
Timm13
Timm17b
Timm21
Timm23b
Timm29
Timm44
Timm50
Timmdc1
Timp1
Timp2
Timp3
Tinagl1
Tiparp
Tiprl
Tirap
Tjap1
Tjp2
Tjp3
Tk1
Tk2
Tkfc
Tkt
Tldc2
Tle2
Tle3
Tle4
Tle6
Tlk2
Tll1
Tln1
Tln2
Tlnrd1
Tlr2
Tlr3
Tlr5
Tlr9
Tm2d3
Tm4sf1
Tm4sf19
Tm4sf19-as1
Tm4sf1-as1
Tm6sf1
Tm6sf2
Tm7sf2
Tm9sf1
Tm9sf2
Tm9sf4
Tma16
Tma7
Tmbim1
Tmbim6
Tmc1
Tmc3-as1
Tmc4
Tmc5
Tmc6
Tmc7
Tmc8
Tmcc1-as1
Tmcc2
Tmco1-as1
Tmco3
Tmco4
Tmco5b
Tmco6
Tmed1
Tmed2
Tmed3
Tmed9
Tmeff2
Tmem100
Tmem101
Tmem104
Tmem105
Tmem106a
Tmem106b
Tmem106c
Tmem107
Tmem108
Tmem110-mustn1
Tmem114
Tmem117
Tmem120b
Tmem121
Tmem126a
Tmem126b
Tmem127
Tmem129
Tmem131l
Tmem132a
Tmem132b
Tmem132d
Tmem132e
Tmem134
Tmem135
Tmem136
Tmem138
Tmem140
Tmem143
Tmem145
Tmem147
Tmem14b
Tmem14c
Tmem151b
Tmem159
Tmem164
Tmem165
Tmem167b
Tmem169
Tmem171
Tmem173
Tmem175
Tmem177
Tmem178a
Tmem178b
Tmem179b
Tmem182
Tmem183a
Tmem184a
Tmem187
Tmem19
Tmem191a
Tmem191b
Tmem198
Tmem198b
Tmem199
Tmem200a
Tmem200b
Tmem201
Tmem208
Tmem210
Tmem213
Tmem214
Tmem216
Tmem219
Tmem220
Tmem222
Tmem223
Tmem225b
Tmem234
Tmem235
Tmem237
Tmem243
Tmem246
Tmem248
Tmem25
Tmem250
Tmem251
Tmem253
Tmem254
Tmem254-as1
Tmem255a
Tmem255b
Tmem256-plscr3
Tmem258
Tmem259
Tmem260
Tmem262
Tmem263
Tmem266
Tmem268
Tmem272
Tmem274p
Tmem30b
Tmem33
Tmem37
Tmem38a
Tmem38b
Tmem39b
Tmem42
Tmem43
Tmem44
Tmem44-as1
Tmem45a
Tmem50a
Tmem51
Tmem53
Tmem54
Tmem56
Tmem56-rwdd3
Tmem59l
Tmem62
Tmem63a
Tmem63b
Tmem67
Tmem69
Tmem70
Tmem72
Tmem79
Tmem80
Tmem82
Tmem86a
Tmem87b
Tmem8a
Tmem8b
Tmem91
Tmem92
Tmem94
Tmem97
Tmem98
Tmem99
Tmem9b-as1
Tmf1
Tmie
Tmod2
Tmod3
Tmpo
Tmpop1
Tmpop2
Tmprss11a
Tmprss12
Tmprss13
Tmprss3
Tmprss5
Tmsb15b
Tmsb15b-as1
Tmsb4x
Tmsb4xp4
Tmtc2
Tmub1
Tmub2
Tmx1
Tmx2
Tmx2-ctnnd1
Tnfaip1
Tnfaip2
Tnfaip3
Tnfaip8
Tnfaip8l1
Tnfrsf10b
Tnfrsf11a
Tnfrsf12a
Tnfrsf14
Tnfrsf14-as1
Tnfrsf19
Tnfrsf1b
Tnfrsf25
Tnfrsf4
Tnfrsf8
Tnfsf12
Tnfsf12-tnfsf13
Tnfsf13
Tnfsf13b
Tnk1
Tnk2
Tnks
Tnn
Tnnc1
Tnnc2
Tnni1
Tnni2
Tnnt1
Tnnt2
Tnpo1
Tnpo2
Tnrc18
Tnrc6a
Tnrc6b
Tnrc6c
Tns1
Tns2
Tns4
Tnxb
Tob1-as1
Toe1
Togaram2
Tollip-as1
Tom1
Tom1l1
Tom1l2
Tomm20l
Tomm22
Tomm40l
Tomm6
Tonsl
Tonsl-as1
Top1mt
Top3b
Tor1aip1
Tor1b
Tor3a
Tox2
Tox4
Tp53i11
Tp53i13
Tp53i3
Tp53inp2
Tp53tg3hp
Tp53tg5
Tp73
Tpbg
Tpcn1
Tpcn2
Tpd52l1
Tpd52l2
Tpgs1
Tpi1
Tpi1p2
Tpk1
Tpm1
Tpm3
Tpm3p9
Tpm4
Tpp1
Tpp2
Tpra1
Tprg1
Tprg1l
Tprg1lp1
Tpsb2
Tpsg1
Tpst1
Tpt1-as1
Tpte2p1
Tptep1
Tptep2
Tptep2-csnk1e
Tpx2
Trabd
Trabd2a
Tradd
Traf2
Traf3
Traf3ip1
Traf3ip2-as1
Traf4
Traf5
Traf7
Traip
Trak1
Tram2-as1
Trappc10
Trappc11
Trappc12
Trappc13
Trappc2l
Trappc3
Trappc4
Trappc5
Trappc6a
Trav10
Trav12-1
Trav12-2
Trav13-2
Trav17
Trav18
Trav2
Trav20
Trav23dv6
Trav25
Trav26-2
Trav3
Trav35
Trav37
Trav39
Trav4
Trav40
Trav41
Trav5
Trav6
Trav8-2
Trav8-3
Trav8-6
Trav8-7
Trav9-2
Trbj2-3
Trbj2-4
Trbj2-5
Trbj2-6
Trbj2-7
Trbv13
Trbv14
Trbv2
Trbv20-1
Trbv20or9-2
Trbv29-1
Trbv29or9-2
Trbv30
Trbv5-1
Trbv7-6
Trbv7-9
Trbv8-1
Trbv8-2
Trbv9
Treh
Trem1
Trex1
Trg-as1
Trgv11
Trh
Trhde
Trib1
Trib2
Trib3
Trim11
Trim13
Trim14
Trim15
Trim16
Trim16l
Trim17
Trim24
Trim25
Trim28
Trim3
Trim31
Trim31-as1
Trim32
Trim36
Trim39
Trim39-rpp21
Trim41
Trim46
Trim50
Trim52-as1
Trim54
Trim56
Trim62
Trim65
Trim67
Trim7
Trim8
Trio
Triobp
Trip10
Trip12
Trip13
Trip4
Trip6
Trmt1
Trmt10b
Trmt11
Trmt112
Trmt112p7
Trmt12
Trmt13
Trmt2a
Trmt44
Trmt61a
Trmt9b
Trmu
Trnau1ap
Trnp1
Trnt1
Trpa1
Trpc1
Trpc2
Trpc3
Trpc4ap
Trpc7
Trpc7-as1
Trpm2
Trpm4
Trpm8
Trps1
Trpv2
Trpv6
Trrap
Trub1
Tsacc
Tsbp1-as1
Tsc2
Tsc22d1
Tsc22d1-as1
Tsc22d2
Tsc22d3
Tsc22d4
Tsen15
Tsen2
Tsen34
Tsen54
Tsfm
Tsga13
Tshr
Tshz1
Tsku
Tslp
Tsn
Tsnare1
Tsnax
Tsnax-disc1
Tsnaxip1
Tspan10
Tspan11
Tspan14
Tspan15
Tspan17
Tspan18
Tspan31
Tspan32
Tspan33
Tspan4
Tspan7
Tspan8
Tspan9
Tspear-as1
Tspo
Tspoap1
Tspoap1-as1
Tspyl2
Tssc2
Tssc4
Tssk3
Tstd2
Tstd3
Ttbk1
Ttc12
Ttc14
Ttc17
Ttc19
Ttc21a
Ttc22
Ttc23l
Ttc25
Ttc26
Ttc27
Ttc28
Ttc28-as1
Ttc3
Ttc31
Ttc33
Ttc38
Ttc39a
Ttc39c
Ttc4
Ttc41p
Ttc6
Ttc7a
Ttc8
Ttc9b
Ttc9c
Ttf2
Tti2
Ttk
Ttl
Ttll10
Ttll13p
Ttll3
Ttll4
Ttll5
Ttll6
Ttll7
Ttll8
Ttll9
Ttn-as1
Ttpal
Ttyh1
Ttyh2
Ttyh3
Tub
Tuba1c
Tuba4b
Tuba8
Tubb
Tubb3
Tubb4b
Tubb6
Tubbp5
Tubbp9
Tube1
Tubg1
Tubgcp2
Tubgcp4
Tubgcp6
Tug1
Tulp1
Tulp3
Tulp4
Tunar
Tusc2
Tusc3
Tut1
Tut7
Tvp23b
Tvp23c-cdrt4
Twf2
Twnk
Twsg1
Txlna
Txlng
Txndc12
Txndc15
Txndc17
Txndc9
Txnl1
Txnrd1
Txnrd2
Tymp
Tyms
Tyr
Tyro3
Tyrobp
Tyw1
Tyw3
U2af1l4
U2af2
U2surp
U52111.1
U73166.1
U73169.1
U73479.1
U91328.1
Uap1l1
Uba1
Uba2
Uba3
Uba5
Uba52
Uba6-as1
Uba7
Ubac2
Ubald1
Ubald2
Ubap1
Ubap2
Ubap2l
Ubash3b
Ubb
Ubd
Ube2a
Ube2b
Ube2c
Ube2cp1
Ube2d1
Ube2d2
Ube2d3-as1
Ube2d4
Ube2e1
Ube2e2
Ube2e3
Ube2f
Ube2f-scly
Ube2h
Ube2i
Ube2j2
Ube2k
Ube2l3
Ube2l5
Ube2m
Ube2o
Ube2q2
Ube2q2l
Ube2q2p6
Ube2r2-as1
Ube2v1
Ube2v1p4
Ube2v2
Ube2v2p4
Ube2z
Ube3b
Ube3c
Ube4b
Ubfd1
Ubiad1
Ubl4a
Ubl7-as1
Ubn1
Ubox5-as1
Ubqln2
Ubqln3
Ubr2
Ubr3
Ubr5-as1
Ubr7
Ubtf
Ubxn11
Ubxn2a
Ubxn2b
Ubxn4
Ubxn6
Ubxn7-as1
Uchl3
Uchl5
Uck2
Ucma
Ufc1
Ufl1
Ugcg
Ugdh-as1
Uggt1
Ugp2
Ugt1a5
Ugt8
Uhmk1
Uhrf1
Uhrf1bp1
Uhrf2
Uhrf2p1
Ulk1
Ulk2
Ulk3
Ulk4p3
Umod
Umodl1
Umps
Unc119
Unc119b
Unc13a
Unc13b
Unc13d
Unc45a
Unc50
Unc5a
Unc5b
Unc5b-as1
Unc5cl
Unc79
Unc80
Unc93b1
Ung
Unk
Unkl
Upb1
Upf1
Upf3a
Upk3a
Upp1
Upp2
Uqcc1
Uqcrc1
Uqcrc2
Uqcrh
Uqcrq
Urb1-as1
Uri1
Urm1
Urod
Usb1
Use1
Usf1
Usf2
Ushbp1
Uso1
Usp1
Usp10
Usp11
Usp12-as2
Usp13
Usp14
Usp15
Usp18
Usp2
Usp20
Usp21
Usp24
Usp25
Usp27x
Usp28
Usp2-as1
Usp30
Usp30-as1
Usp31
Usp32
Usp35
Usp38
Usp39
Usp40
Usp42
Usp43
Usp46-as1
Usp47
Usp49
Usp53
Usp54
Usp9x
Uspl1
Utp15
Utp20
Utp23
Utp4
Utrn
Uts2r
Uvrag-dt
Uvssa
Uxs1
Uxt
Vac14
Vamp2
Vamp3
Vamp7
Vamp8
Vamp9p
Vangl1
Vapa
Vapb
Vars
Vars2
Vash1
Vash2
Vasp
Vav1
Vax2
Vdac2
Vdac3
Vegfa
Vegfb
Ventxp3
Ventxp7
Vezt
Vgll2
Vgll4
Vhl
Vill
Vim
Vipr1
Vipr2
Vkorc1l1
Vldlr
Vma21
Vmac
Vmp1
Vn1r17p
Vn1r2
Vopp1
Vpreb3
Vps11
Vps13a
Vps13b
Vps13d
Vps16
Vps18
Vps25
Vps26a
Vps26b
Vps33b-dt
Vps35l
Vps37a
Vps37b
Vps37d
Vps45
Vps50
Vps51
Vps52
Vps8
Vps9d1
Vps9d1-as1
Vrk1
Vrk2
Vrk3
Vrtn
Vsig2
Vsnl1
Vstm2a
Vstm2b
Vstm2l
Vsx1
Vta1
Vti1a
Vtn
Vtrna2-2p
Vwa1
Vwa2
Vwa3b
Vwa5b2
Vwa7
Vwa8-as1
Wac
Wars2-as1
Was
Wasf3
Wasf3-as1
Wash2p
Wash3p
Washc2a
Washc2c
Washc4
Wasir2
Wbp1
Wbp2
Wdfy2
Wdfy3
Wdfy4
Wdpcp
Wdr11
Wdr17
Wdr18
Wdr19
Wdr20
Wdr24
Wdr25
Wdr27
Wdr3
Wdr34
Wdr36
Wdr37
Wdr38
Wdr4
Wdr43
Wdr45
Wdr45b
Wdr45bp1
Wdr46
Wdr48
Wdr5
Wdr53
Wdr54
Wdr6
Wdr62
Wdr63
Wdr64
Wdr66
Wdr7
Wdr70
Wdr74
Wdr75
Wdr76
Wdr77
Wdr81
Wdr83
Wdr83os
Wdr88
Wdr90
Wdr91
Wdr92
Wdr97
Wdtc1
Wdyhv1
Wee1
Wfdc2
Wfikkn1
Wfs1
Whammp2
Whammp3
Wipf2
Wipf3
Wipi1
Wipi2
Wiz
Wnk1
Wnk2
Wnt1
Wnt10a
Wnt10b
Wnt11
Wnt2b
Wnt3
Wnt5a
Wnt5a-as1
Wnt5b
Wnt6
Wnt7b
Wnt8a
Wnt9b
Wrap53
Wrap73
Wrb
Wrb-sh3bgr
Wrnip1
Wsb1
Wsb2
Wscd1
Wscd2
Wt1
Wt1-as
Wtap
Wtapp1
Wwc1
Wwc2
Wwc3
Wwox
Wwox-as1
Wwp1
Wwp1p1
Wwp2
Xiap
Xkr4
Xkr9
Xpc
Xpnpep1
Xpnpep3
Xpo7
Xpot
Xpr1
Xrcc3
Xrcc6
Xrra1
Xylb
Xylt2
Yae1
Yap1
Yap1p1
Yars
Ybey
Ybx1
Ybx1p2
Ybx2p1
Yeats4
Yif1a
Yipf2
Yipf3
Yipf4
Yipf6
Yju2
Ykt6
Ylpm1
Ypel2
Ypel3
Ypel4
Ypel5
Ythdc2
Ythdf2
Ythdf3
Ywhab
Ywhabp1
Ywhae
Ywhah
Ywhaz
Yy1
Z69720.2
Z69890.1
Z73429.1
Z82188.2
Z82190.2
Z82206.1
Z82214.1
Z83839.1
Z83839.2
Z83844.1
Z83844.3
Z84484.1
Z93241.1
Z93930.2
Z93930.3
Z94721.2
Z95114.4
Z95115.1
Z97205.1
Z97634.1
Z97653.2
Z97986.1
Z98257.1
Z98752.3
Z98949.1
Z99943.1
Zbed3
Zbed3-as1
Zbed5
Zbed6
Zbed6cl
Zbed9
Zbtb1
Zbtb10
Zbtb11-as1
Zbtb12
Zbtb16
Zbtb17
Zbtb18
Zbtb20
Zbtb22
Zbtb32
Zbtb33
Zbtb34
Zbtb37
Zbtb38
Zbtb40
Zbtb45
Zbtb46
Zbtb48
Zbtb49
Zbtb7b
Zbtb8a
Zbtb9
Zc2hc1c
Zc3h10
Zc3h11a
Zc3h12a
Zc3h14
Zc3h15
Zc3h18
Zc3h6
Zc3h7b
Zc3hc1
Zcchc14
Zcchc17
Zcchc18
Zcchc2
Zcchc4
Zcchc7
Zcchc8
Zcchc9
Zcwpw1
Zcwpw2
Zdbf2
Zdhhc1
Zdhhc13
Zdhhc14
Zdhhc16
Zdhhc17
Zdhhc19
Zdhhc2
Zdhhc22
Zdhhc23
Zdhhc3
Zdhhc4
Zdhhc5
Zdhhc7
Zdhhc8
Zeb1
Zeb2
Zeb2-as1
Zfand2b
Zfand3
Zfand6
Zfas1
Zfat
Zfhx3
Zfhx4
Zfp1
Zfp2
Zfp28
Zfp36
Zfp36l1
Zfp41
Zfp42
Zfp64
Zfp69
Zfp69b
Zfp90
Zfp91-cntf
Zfpl1
Zfpm1
Zfpm2
Zfx
Zfyve1
Zfyve16
Zfyve19
Zfyve21
Zfyve27
Zfyve9
Zgpat
Zgrf1
Zic1
Zic2
Zik1
Zkscan1
Zkscan2-dt
Zkscan3
Zkscan5
Zkscan7
Zkscan7-as1
Zkscan8
Zmiz1
Zmiz2
Zmpste24
Zmym1
Zmym2
Zmym4
Zmym6
Zmynd10
Zmynd10-as1
Zmynd11
Zmynd15
Znf10
Znf114
Znf131
Znf133
Znf134
Znf135
Znf136
Znf137p
Znf140
Znf141
Znf142
Znf143
Znf146
Znf174
Znf181
Znf185
Znf189
Znf19
Znf197
Znf2
Znf20
Znf205
Znf211
Znf212
Znf213
Znf213-as1
Znf219
Znf224
Znf225
Znf227
Znf234
Znf236
Znf252p
Znf252p-as1
Znf253
Znf254
Znf25-dt
Znf26
Znf263
Znf264
Znf267
Znf268
Znf273
Znf274
Znf275
Znf276
Znf277
Znf282
Znf286a
Znf292
Znf295-as1
Znf30
Znf302
Znf316
Znf317
Znf324
Znf324b
Znf326
Znf330
Znf331
Znf333
Znf337-as1
Znf33a
Znf341
Znf346
Znf35
Znf354b
Znf354c
Znf362
Znf365
Znf37a
Znf384
Znf385a
Znf385b
Znf385c
Znf391
Znf395
Znf397
Znf398
Znf407
Znf410
Znf414
Znf419
Znf420
Znf426-dt
Znf429
Znf432
Znf436-as1
Znf440
Znf444
Znf444p1
Znf446
Znf449
Znf451
Znf460
Znf462
Znf470
Znf473
Znf48
Znf483
Znf485
Znf487
Znf491
Znf500
Znf501
Znf502
Znf503-as1
Znf503-as2
Znf507
Znf511
Znf511-prap1
Znf513
Znf517
Znf518a
Znf519
Znf524
Znf525
Znf526
Znf527
Znf529-as1
Znf530
Znf532
Znf536
Znf540
Znf541
Znf542p
Znf544
Znf548
Znf549
Znf551
Znf552
Znf554
Znf555
Znf557
Znf559
Znf559-znf177
Znf567
Znf568
Znf57
Znf570
Znf571-as1
Znf575
Znf576
Znf578
Znf579
Znf580
Znf581
Znf582-as1
Znf583
Znf584
Znf586
Znf587b
Znf589
Znf593
Znf596
Znf609
Znf610
Znf613
Znf618
Znf619
Znf620
Znf621
Znf623
Znf625
Znf625-znf20
Znf627
Znf628
Znf638
Znf639
Znf646
Znf653
Znf654
Znf655
Znf662
Znf664
Znf665
Znf668
Znf672
Znf674-as1
Znf683
Znf684
Znf687
Znf688
Znf691
Znf696
Znf7
Znf700
Znf701
Znf705e
Znf705g
Znf707
Znf70p1
Znf71
Znf710
Znf711
Znf713
Znf714
Znf720
Znf74
Znf740
Znf746
Znf749
Znf75a
Znf76
Znf763
Znf764
Znf765
Znf766
Znf768
Znf771
Znf773
Znf774
Znf778
Znf783
Znf786
Znf788p
Znf789
Znf79
Znf791
Znf804b
Znf805
Znf808
Znf815p
Znf821
Znf839
Znf84
Znf844
Znf846
Znf860
Znf862
Znf865
Znf879
Znf883
Znf890p
Znhit1
Znhit3
Znrd1
Znrf1
Znrf2
Znrf2p1
Znrf3
Zp3
Zpbp2
Zranb2-as1
Zranb2-as2
Zscan1
Zscan10
Zscan18
Zscan2
Zscan20
Zscan21
Zscan25
Zscan29
Zscan5a
Zscan5b
Zscan9
Zswim4
Zswim8
Zswim9
Zup1
Zwilch
Zyg11a
Zyg11b
Zyx
Zzef1
