# Supplementary material for: A Bayesian inference transcription factor activity model for the analysis of single-cell transcriptomes
Source: Genome Res. 2021 Jul;31(7):1296–311. doi: 10.1101/gr.265595.120 (PMC8256867; doi:10.1101/gr.265595.120)
Supplement: Supplemental Material [file supp_gr.265595.120_Supplemental_Code.zip › BITFAM/inst/extdata/human/CUL4A]

A2ml1
A2ml1-as1
A4galt
Aaas
Aacs
Aadac
Aadacl3
Aak1
Aamdc
Aamp
Aanat
Aard
Aars
Aars2
Aatf
Aatk
Abalon
Abat
Abca12
Abca13
Abca2
Abca3
Abca7
Abcb4
Abcb6
Abcb8
Abcb9
Abcc1
Abcc10
Abcc11
Abcc12
Abcc2
Abcc3
Abcc5
Abcc6
Abcc8
Abcd4
Abcf1
Abcf2p2
Abcg1
Abcg4
Abhd1
Abhd11
Abhd14b
Abhd16a
Abhd2
Abhd5
Abhd6
Abi2
Abi3
Ablim2
Abo
Abr
Abtb1
Ac000035.1
Ac000036.1
Ac000068.1
Ac000078.1
Ac002056.2
Ac002059.1
Ac002074.1
Ac002094.2
Ac002094.4
Ac002094.5
Ac002128.1
Ac002128.2
Ac002310.1
Ac002310.2
Ac002310.4
Ac002310.5
Ac002347.1
Ac002398.2
Ac002400.1
Ac002401.3
Ac002401.4
Ac002470.1
Ac002472.1
Ac002486.2
Ac002511.3
Ac003005.2
Ac003009.1
Ac003072.1
Ac003092.1
Ac003665.1
Ac003688.2
Ac003956.1
Ac003965.2
Ac003986.3
Ac003991.1
Ac004009.2
Ac004009.3
Ac004034.1
Ac004069.1
Ac004080.2
Ac004080.4
Ac004080.6
Ac004160.1
Ac004233.2
Ac004241.1
Ac004241.4
Ac004264.1
Ac004264.2
Ac004408.1
Ac004448.2
Ac004448.3
Ac004449.1
Ac004461.2
Ac004466.1
Ac004466.2
Ac004466.3
Ac004471.1
Ac004477.2
Ac004490.1
Ac004528.1
Ac004584.3
Ac004585.1
Ac004637.1
Ac004678.1
Ac004678.2
Ac004687.1
Ac004706.3
Ac004771.3
Ac004771.5
Ac004790.2
Ac004801.4
Ac004801.5
Ac004803.1
Ac004805.1
Ac004805.2
Ac004812.2
Ac004816.2
Ac004817.2
Ac004817.4
Ac004830.1
Ac004832.1
Ac004832.2
Ac004834.1
Ac004840.1
Ac004840.2
Ac004854.2
Ac004869.1
Ac004882.1
Ac004882.2
Ac004920.1
Ac004941.1
Ac004943.2
Ac004947.2
Ac004951.3
Ac004951.4
Ac004969.1
Ac004974.1
Ac004975.2
Ac004990.1
Ac005005.3
Ac005013.1
Ac005041.3
Ac005070.1
Ac005070.2
Ac005077.3
Ac005088.1
Ac005090.1
Ac005154.2
Ac005162.3
Ac005197.1
Ac005224.4
Ac005225.3
Ac005252.3
Ac005261.3
Ac005280.1
Ac005280.2
Ac005281.1
Ac005329.1
Ac005332.6
Ac005342.1
Ac005343.1
Ac005344.1
Ac005355.1
Ac005357.2
Ac005381.1
Ac005383.1
Ac005387.1
Ac005387.2
Ac005392.1
Ac005394.1
Ac005394.2
Ac005515.1
Ac005544.1
Ac005580.1
Ac005586.2
Ac005593.1
Ac005622.1
Ac005625.1
Ac005632.4
Ac005691.1
Ac005695.2
Ac005696.1
Ac005697.1
Ac005722.3
Ac005726.2
Ac005746.2
Ac005746.3
Ac005753.1
Ac005758.1
Ac005777.1
Ac005779.1
Ac005779.2
Ac005790.1
Ac005821.1
Ac005833.2
Ac005837.1
Ac005840.3
Ac005840.4
Ac005865.2
Ac005899.4
Ac005901.1
Ac005906.2
Ac005908.1
Ac005908.2
Ac005921.1
Ac005921.2
Ac005943.2
Ac005962.1
Ac005972.3
Ac005999.1
Ac006001.3
Ac006026.3
Ac006028.1
Ac006033.1
Ac006042.1
Ac006055.1
Ac006058.2
Ac006059.2
Ac006059.3
Ac006064.1
Ac006064.2
Ac006064.4
Ac006064.6
Ac006076.1
Ac006111.1
Ac006206.2
Ac006207.1
Ac006213.4
Ac006238.2
Ac006252.1
Ac006254.1
Ac006262.1
Ac006262.2
Ac006272.1
Ac006273.1
Ac006333.2
Ac006387.1
Ac006435.2
Ac006435.3
Ac006441.4
Ac006452.1
Ac006460.2
Ac006486.1
Ac006486.2
Ac006487.1
Ac006487.2
Ac006511.3
Ac006538.2
Ac006547.1
Ac006547.3
Ac006942.1
Ac006947.1
Ac006960.1
Ac006967.1
Ac007014.1
Ac007036.1
Ac007036.3
Ac007040.2
Ac007098.1
Ac007114.2
Ac007161.3
Ac007193.3
Ac007220.1
Ac007225.2
Ac007240.1
Ac007253.1
Ac007285.1
Ac007314.1
Ac007333.1
Ac007336.3
Ac007347.1
Ac007349.2
Ac007349.3
Ac007362.1
Ac007368.2
Ac007375.1
Ac007375.2
Ac007376.2
Ac007381.1
Ac007384.1
Ac007389.1
Ac007389.5
Ac007391.1
Ac007395.1
Ac007406.1
Ac007406.4
Ac007431.1
Ac007431.3
Ac007450.4
Ac007485.2
Ac007491.1
Ac007496.3
Ac007527.1
Ac007533.1
Ac007563.2
Ac007569.1
Ac007595.1
Ac007598.2
Ac007598.3
Ac007608.4
Ac007614.1
Ac007622.2
Ac007663.1
Ac007663.2
Ac007663.3
Ac007686.1
Ac007686.4
Ac007731.3
Ac007731.4
Ac007741.1
Ac007786.2
Ac007786.3
Ac007787.1
Ac007787.2
Ac007795.1
Ac007834.1
Ac007846.1
Ac007846.2
Ac007906.2
Ac007920.2
Ac007950.1
Ac007969.1
Ac007996.1
Ac007998.2
Ac007998.3
Ac007998.5
Ac008012.1
Ac008013.1
Ac008013.2
Ac008035.1
Ac008063.2
Ac008073.2
Ac008079.1
Ac008080.2
Ac008080.4
Ac008105.1
Ac008105.2
Ac008115.4
Ac008121.3
Ac008133.1
Ac008154.1
Ac008170.1
Ac008267.1
Ac008267.3
Ac008267.5
Ac008278.2
Ac008378.1
Ac008397.1
Ac008403.1
Ac008403.2
Ac008403.3
Ac008403.4
Ac008406.3
Ac008440.2
Ac008443.1
Ac008443.2
Ac008443.3
Ac008443.5
Ac008443.6
Ac008453.1
Ac008481.3
Ac008505.1
Ac008514.1
Ac008521.1
Ac008525.1
Ac008525.2
Ac008537.1
Ac008537.4
Ac008555.2
Ac008609.1
Ac008622.1
Ac008632.1
Ac008635.1
Ac008641.1
Ac008649.1
Ac008649.2
Ac008652.1
Ac008655.1
Ac008667.4
Ac008670.1
Ac008676.3
Ac008687.1
Ac008687.7
Ac008691.1
Ac008728.1
Ac008735.2
Ac008735.3
Ac008735.4
Ac008736.1
Ac008736.3
Ac008738.2
Ac008738.3
Ac008738.5
Ac008750.1
Ac008750.2
Ac008750.3
Ac008750.4
Ac008752.1
Ac008755.1
Ac008763.1
Ac008763.3
Ac008764.7
Ac008764.9
Ac008781.1
Ac008808.1
Ac008870.1
Ac008870.5
Ac008878.1
Ac008892.1
Ac008894.2
Ac008966.1
Ac008982.1
Ac009053.1
Ac009055.1
Ac009060.1
Ac009061.1
Ac009061.2
Ac009063.2
Ac009065.1
Ac009065.5
Ac009065.6
Ac009078.2
Ac009086.2
Ac009087.1
Ac009088.3
Ac009090.3
Ac009090.4
Ac009090.5
Ac009093.6
Ac009097.4
Ac009102.2
Ac009108.4
Ac009108.5
Ac009117.2
Ac009119.2
Ac009119.3
Ac009121.2
Ac009133.6
Ac009142.1
Ac009229.1
Ac009229.3
Ac009245.1
Ac009283.1
Ac009292.1
Ac009292.2
Ac009299.1
Ac009303.1
Ac009303.4
Ac009403.1
Ac009404.1
Ac009412.1
Ac009474.1
Ac009486.1
Ac009511.2
Ac009542.2
Ac009716.1
Ac009720.1
Ac009743.1
Ac009779.2
Ac009779.5
Ac009899.1
Ac009955.3
Ac009970.1
Ac009987.1
Ac010139.1
Ac010163.1
Ac010163.2
Ac010168.2
Ac010183.1
Ac010198.1
Ac010203.2
Ac010223.1
Ac010247.1
Ac010271.1
Ac010271.2
Ac010280.3
Ac010285.3
Ac010319.2
Ac010320.1
Ac010320.2
Ac010325.1
Ac010325.2
Ac010325.3
Ac010327.4
Ac010332.1
Ac010333.3
Ac010336.5
Ac010422.2
Ac010422.7
Ac010422.8
Ac010424.3
Ac010442.2
Ac010460.3
Ac010469.1
Ac010478.1
Ac010485.1
Ac010487.2
Ac010493.1
Ac010503.4
Ac010524.1
Ac010525.1
Ac010525.2
Ac010531.2
Ac010531.4
Ac010531.5
Ac010536.1
Ac010542.2
Ac010542.3
Ac010542.4
Ac010547.5
Ac010551.1
Ac010551.3
Ac010601.1
Ac010616.1
Ac010616.2
Ac010618.1
Ac010618.4
Ac010619.2
Ac010624.2
Ac010624.3
Ac010641.1
Ac010642.1
Ac010649.1
Ac010653.3
Ac010731.2
Ac010733.1
Ac010745.2
Ac010745.3
Ac010761.1
Ac010761.6
Ac010768.1
Ac010768.2
Ac010768.4
Ac010809.1
Ac010864.1
Ac010928.2
Ac010967.3
Ac010969.1
Ac010969.2
Ac010997.6
Ac011008.2
Ac011092.1
Ac011095.1
Ac011195.2
Ac011239.2
Ac011247.2
Ac011270.2
Ac011383.1
Ac011389.1
Ac011396.1
Ac011443.1
Ac011445.2
Ac011452.1
Ac011462.1
Ac011462.2
Ac011466.2
Ac011466.3
Ac011466.4
Ac011468.5
Ac011471.2
Ac011471.4
Ac011472.1
Ac011472.3
Ac011473.4
Ac011474.1
Ac011474.3
Ac011479.1
Ac011479.2
Ac011479.3
Ac011481.1
Ac011481.2
Ac011481.3
Ac011481.4
Ac011483.1
Ac011483.2
Ac011483.3
Ac011495.3
Ac011497.1
Ac011498.1
Ac011498.3
Ac011498.5
Ac011500.1
Ac011510.1
Ac011511.1
Ac011523.1
Ac011529.1
Ac011530.1
Ac011551.1
Ac011603.1
Ac011603.3
Ac011611.3
Ac011611.4
Ac011676.1
Ac011676.2
Ac011676.4
Ac011676.5
Ac011726.2
Ac011742.2
Ac011753.1
Ac011824.1
Ac011824.2
Ac011824.3
Ac011840.1
Ac011840.3
Ac011840.5
Ac011853.2
Ac011899.1
Ac011899.2
Ac011921.1
Ac011944.1
Ac012044.1
Ac012065.2
Ac012158.2
Ac012175.1
Ac012184.3
Ac012213.5
Ac012306.2
Ac012313.3
Ac012354.1
Ac012360.1
Ac012363.2
Ac012366.1
Ac012370.2
Ac012409.2
Ac012454.1
Ac012506.1
Ac012506.2
Ac012506.3
Ac012507.4
Ac012513.1
Ac012531.1
Ac012531.4
Ac012531.5
Ac012557.1
Ac012560.1
Ac012574.1
Ac012615.3
Ac012615.4
Ac012615.6
Ac012629.3
Ac012629.4
Ac012640.2
Ac012645.1
Ac012645.3
Ac012668.2
Ac012673.1
Ac012676.1
Ac013275.1
Ac013394.1
Ac013403.2
Ac013429.1
Ac013451.1
Ac013451.2
Ac013472.1
Ac013472.2
Ac013472.3
Ac013549.2
Ac013549.3
Ac013553.2
Ac013553.4
Ac013564.1
Ac013565.1
Ac013717.1
Ac013733.2
Ac013762.1
Ac015656.1
Ac015660.1
Ac015688.3
Ac015795.1
Ac015802.1
Ac015813.1
Ac015813.2
Ac015813.4
Ac015813.5
Ac015813.7
Ac015818.8
Ac015845.1
Ac015871.2
Ac015883.1
Ac015908.5
Ac015911.8
Ac015912.2
Ac015912.3
Ac015914.1
Ac015914.2
Ac015917.2
Ac015936.2
Ac015959.1
Ac015961.1
Ac015961.2
Ac015977.1
Ac015982.1
Ac016027.3
Ac016168.1
Ac016168.2
Ac016180.1
Ac016292.2
Ac016394.1
Ac016405.1
Ac016526.4
Ac016571.1
Ac016576.1
Ac016582.2
Ac016612.1
Ac016683.1
Ac016696.1
Ac016700.3
Ac016705.1
Ac016705.2
Ac016722.2
Ac016727.1
Ac016727.2
Ac016730.1
Ac016746.1
Ac016747.2
Ac016769.1
Ac016773.1
Ac016866.1
Ac016876.1
Ac016876.2
Ac016888.1
Ac016907.2
Ac016924.1
Ac017033.1
Ac017074.2
Ac017083.1
Ac017083.4
Ac017100.2
Ac017104.1
Ac018362.1
Ac018362.3
Ac018410.2
Ac018445.1
Ac018445.2
Ac018467.1
Ac018470.1
Ac018495.1
Ac018521.1
Ac018521.2
Ac018521.4
Ac018521.7
Ac018529.1
Ac018529.3
Ac018552.2
Ac018553.1
Ac018558.3
Ac018635.1
Ac018645.1
Ac018653.3
Ac018665.1
Ac018685.1
Ac018695.2
Ac018695.3
Ac018695.4
Ac018695.6
Ac018714.1
Ac018730.1
Ac018755.1
Ac018755.2
Ac018755.3
Ac018761.1
Ac018761.4
Ac018767.2
Ac018767.3
Ac018797.2
Ac018809.1
Ac018866.1
Ac018878.1
Ac018904.2
Ac019068.1
Ac019069.1
Ac019084.1
Ac019109.1
Ac019118.2
Ac019131.1
Ac019163.1
Ac019205.1
Ac019254.1
Ac019257.2
Ac019349.1
Ac020549.1
Ac020549.2
Ac020558.1
Ac020634.1
Ac020658.4
Ac020659.2
Ac020663.1
Ac020663.2
Ac020728.1
Ac020763.4
Ac020765.4
Ac020765.5
Ac020891.2
Ac020895.2
Ac020907.1
Ac020907.2
Ac020907.4
Ac020907.6
Ac020909.2
Ac020910.4
Ac020913.2
Ac020915.1
Ac020915.2
Ac020916.2
Ac020922.1
Ac020922.2
Ac020928.1
Ac020928.2
Ac020928.3
Ac020931.1
Ac020978.4
Ac020978.9
Ac021016.1
Ac021016.3
Ac021066.2
Ac021072.1
Ac021074.1
Ac021074.3
Ac021087.2
Ac021087.4
Ac021088.1
Ac021127.1
Ac021148.1
Ac021171.2
Ac021321.1
Ac021483.1
Ac021491.3
Ac021534.1
Ac021683.2
Ac021683.3
Ac021683.4
Ac021739.4
Ac021744.1
Ac021766.1
Ac022001.2
Ac022007.1
Ac022098.1
Ac022144.1
Ac022148.1
Ac022154.1
Ac022167.2
Ac022167.4
Ac022182.2
Ac022211.2
Ac022211.4
Ac022217.2
Ac022400.1
Ac022400.10
Ac022400.2
Ac022400.7
Ac022483.1
Ac022509.3
Ac022509.4
Ac022523.1
Ac022558.2
Ac022559.1
Ac022616.1
Ac022679.1
Ac022710.1
Ac022726.2
Ac022733.1
Ac022762.2
Ac022784.1
Ac022826.2
Ac022880.2
Ac022973.3
Ac023043.4
Ac023090.1
Ac023141.1
Ac023141.12
Ac023141.2
Ac023141.6
Ac023300.1
Ac023509.2
Ac023509.3
Ac023509.4
Ac023511.2
Ac023513.1
Ac023593.1
Ac023790.2
Ac023794.1
Ac023794.2
Ac023794.5
Ac023794.6
Ac023796.1
Ac023813.3
Ac023886.1
Ac023908.1
Ac024075.3
Ac024224.1
Ac024257.3
Ac024267.6
Ac024270.4
Ac024361.2
Ac024361.3
Ac024475.4
Ac024559.2
Ac024580.1
Ac024592.3
Ac024619.1
Ac024619.2
Ac024619.4
Ac025048.1
Ac025048.2
Ac025048.4
Ac025154.2
Ac025162.1
Ac025165.1
Ac025165.3
Ac025165.4
Ac025166.1
Ac025171.3
Ac025183.2
Ac025183.3
Ac025219.1
Ac025259.3
Ac025262.3
Ac025265.1
Ac025265.3
Ac025271.1
Ac025271.3
Ac025279.1
Ac025280.3
Ac025283.3
Ac025750.1
Ac026120.1
Ac026191.1
Ac026310.3
Ac026336.4
Ac026356.1
Ac026362.1
Ac026369.3
Ac026391.1
Ac026412.2
Ac026461.2
Ac026461.4
Ac026469.1
Ac026471.2
Ac026477.1
Ac026523.1
Ac026583.1
Ac026704.1
Ac026740.1
Ac026746.1
Ac026748.1
Ac026803.2
Ac026951.2
Ac026954.2
Ac026956.1
Ac026979.2
Ac026992.2
Ac027020.1
Ac027026.1
Ac027088.3
Ac027124.1
Ac027124.2
Ac027228.2
Ac027277.1
Ac027279.2
Ac027281.2
Ac027287.2
Ac027307.1
Ac027307.2
Ac027307.3
Ac027312.1
Ac027334.1
Ac027343.1
Ac027419.2
Ac027601.2
Ac027601.3
Ac027601.5
Ac027607.1
Ac027682.4
Ac027682.5
Ac027682.7
Ac027702.1
Ac027796.1
Ac027801.3
Ac034102.1
Ac034102.3
Ac034102.8
Ac034195.1
Ac034198.2
Ac034228.1
Ac034228.2
Ac034236.2
Ac034238.2
Ac036214.3
Ac036214.4
Ac037459.4
Ac040160.1
Ac040160.2
Ac040162.1
Ac040162.3
Ac040169.4
Ac040173.1
Ac040914.1
Ac040970.1
Ac040978.1
Ac044781.1
Ac044802.1
Ac044810.2
Ac044839.1
Ac044839.4
Ac044839.5
Ac046195.2
Ac048338.1
Ac048344.4
Ac048347.1
Ac048380.2
Ac048382.6
Ac051619.6
Ac053503.1
Ac053503.2
Ac053503.6
Ac053503.7
Ac053527.1
Ac055717.2
Ac055720.2
Ac055736.1
Ac055811.4
Ac055839.2
Ac055854.1
Ac058822.1
Ac060234.3
Ac061975.2
Ac061975.4
Ac061975.5
Ac062015.1
Ac062028.1
Ac063926.3
Ac063944.2
Ac063961.1
Ac063977.1
Ac063977.2
Ac063977.6
Ac064805.1
Ac064847.1
Ac064862.2
Ac064862.3
Ac064862.4
Ac067817.1
Ac067863.1
Ac067904.1
Ac067904.3
Ac067930.1
Ac067930.5
Ac067960.1
Ac067969.2
Ac068057.1
Ac068134.1
Ac068137.2
Ac068152.1
Ac068205.1
Ac068205.2
Ac068228.1
Ac068228.2
Ac068389.2
Ac068418.1
Ac068418.2
Ac068533.4
Ac068580.1
Ac068580.2
Ac068580.4
Ac068594.1
Ac068631.1
Ac068669.1
Ac068700.1
Ac068733.3
Ac068789.1
Ac068790.1
Ac068790.9
Ac068802.1
Ac068858.1
Ac068870.1
Ac068880.1
Ac068888.1
Ac068987.1
Ac068987.4
Ac069029.1
Ac069154.1
Ac069200.1
Ac069213.1
Ac069213.3
Ac069218.2
Ac069222.1
Ac069234.2
Ac069240.1
Ac069271.1
Ac069281.2
Ac069282.1
Ac069285.1
Ac069366.1
Ac069368.1
Ac069444.2
Ac069503.1
Ac069528.2
Ac073046.1
Ac073094.1
Ac073109.1
Ac073176.2
Ac073195.1
Ac073218.2
Ac073257.2
Ac073263.1
Ac073283.1
Ac073311.1
Ac073316.2
Ac073324.1
Ac073342.1
Ac073342.3
Ac073389.1
Ac073389.2
Ac073413.2
Ac073488.2
Ac073488.3
Ac073488.6
Ac073517.1
Ac073592.10
Ac073592.5
Ac073592.7
Ac073592.8
Ac073592.9
Ac073611.1
Ac073648.6
Ac073655.2
Ac073842.2
Ac073863.1
Ac073878.2
Ac073896.4
Ac073916.1
Ac073957.1
Ac073957.2
Ac074032.1
Ac074050.4
Ac074117.2
Ac074121.1
Ac074138.1
Ac074143.1
Ac074194.1
Ac074325.1
Ac074389.3
Ac078776.1
Ac078776.2
Ac078785.1
Ac078850.2
Ac078852.2
Ac078865.1
Ac078880.3
Ac078882.1
Ac078929.1
Ac079031.1
Ac079174.1
Ac079200.1
Ac079210.1
Ac079305.2
Ac079310.1
Ac079313.2
Ac079328.2
Ac079336.3
Ac079411.1
Ac079447.1
Ac079448.1
Ac079466.2
Ac079594.2
Ac079612.1
Ac079753.1
Ac079804.1
Ac079807.1
Ac079834.1
Ac079834.2
Ac079880.1
Ac079922.2
Ac079953.1
Ac080013.1
Ac080013.2
Ac080038.1
Ac080038.4
Ac080112.3
Ac082651.2
Ac082651.3
Ac083760.1
Ac083805.1
Ac083805.3
Ac083837.1
Ac083841.1
Ac083841.2
Ac083841.4
Ac083862.2
Ac083864.2
Ac083906.1
Ac083906.3
Ac084017.1
Ac084030.1
Ac084035.1
Ac084064.1
Ac084116.3
Ac084125.2
Ac084125.3
Ac084337.2
Ac084757.3
Ac084781.1
Ac084816.1
Ac084824.2
Ac084855.1
Ac084864.1
Ac087045.2
Ac087071.1
Ac087163.1
Ac087164.1
Ac087190.2
Ac087222.1
Ac087260.1
Ac087273.2
Ac087289.1
Ac087289.3
Ac087289.6
Ac087341.1
Ac087392.2
Ac087393.1
Ac087393.3
Ac087399.1
Ac087439.2
Ac087442.1
Ac087477.2
Ac087482.1
Ac087491.1
Ac087498.2
Ac087500.1
Ac087521.1
Ac087565.2
Ac087591.1
Ac087612.1
Ac087623.1
Ac087623.2
Ac087627.1
Ac087645.2
Ac087651.1
Ac087699.1
Ac087741.3
Ac087762.1
Ac087763.1
Ac087897.2
Ac090004.1
Ac090099.1
Ac090115.1
Ac090152.1
Ac090193.2
Ac090213.1
Ac090220.1
Ac090236.2
Ac090283.1
Ac090286.1
Ac090286.3
Ac090360.1
Ac090386.1
Ac090386.2
Ac090453.1
Ac090515.1
Ac090559.1
Ac090572.3
Ac090578.1
Ac090587.2
Ac090589.3
Ac090607.3
Ac090615.1
Ac090644.1
Ac090692.2
Ac090699.1
Ac090791.1
Ac090821.1
Ac090821.2
Ac090826.1
Ac090844.3
Ac090921.1
Ac090948.2
Ac090948.3
Ac090952.2
Ac090958.1
Ac091027.1
Ac091043.1
Ac091059.2
Ac091062.1
Ac091100.1
Ac091132.2
Ac091138.1
Ac091151.1
Ac091152.4
Ac091163.3
Ac091167.7
Ac091170.1
Ac091178.1
Ac091180.1
Ac091180.3
Ac091182.1
Ac091230.1
Ac091393.1
Ac091544.2
Ac091563.1
Ac091564.2
Ac091588.1
Ac091729.1
Ac091729.2
Ac091729.3
Ac091736.1
Ac091770.1
Ac091849.2
Ac091905.2
Ac091905.4
Ac091917.2
Ac091932.3
Ac091932.4
Ac091951.4
Ac091965.2
Ac091980.2
Ac091982.1
Ac092045.1
Ac092053.2
Ac092053.3
Ac092072.1
Ac092115.2
Ac092118.1
Ac092119.3
Ac092127.1
Ac092127.2
Ac092134.2
Ac092162.2
Ac092171.1
Ac092171.2
Ac092171.3
Ac092171.4
Ac092171.5
Ac092265.1
Ac092295.2
Ac092296.1
Ac092316.1
Ac092336.1
Ac092349.1
Ac092376.2
Ac092384.2
Ac092422.1
Ac092423.1
Ac092436.3
Ac092447.8
Ac092471.1
Ac092490.2
Ac092535.3
Ac092634.3
Ac092634.5
Ac092650.1
Ac092666.2
Ac092675.1
Ac092718.1
Ac092718.5
Ac092720.1
Ac092723.1
Ac092723.5
Ac092757.3
Ac092803.1
Ac092807.2
Ac092811.2
Ac092849.1
Ac092850.1
Ac092868.3
Ac092902.4
Ac092902.5
Ac092999.1
Ac093063.1
Ac093107.2
Ac093151.1
Ac093151.2
Ac093218.1
Ac093249.2
Ac093249.3
Ac093323.1
Ac093323.2
Ac093326.2
Ac093330.1
Ac093495.1
Ac093503.2
Ac093503.3
Ac093510.1
Ac093512.1
Ac093512.2
Ac093525.8
Ac093567.1
Ac093585.1
Ac093620.1
Ac093627.4
Ac093627.5
Ac093673.2
Ac093702.1
Ac093732.2
Ac093802.1
Ac093827.3
Ac093870.1
Ac093893.1
Ac093895.1
Ac093904.3
Ac093915.1
Ac096536.2
Ac096537.1
Ac096541.1
Ac096543.1
Ac096559.1
Ac096649.1
Ac096677.1
Ac096677.3
Ac096713.1
Ac096720.1
Ac096920.1
Ac096921.1
Ac097059.1
Ac097103.2
Ac097372.1
Ac097463.1
Ac097467.2
Ac097467.4
Ac097493.4
Ac097527.1
Ac097634.2
Ac097637.1
Ac097637.2
Ac097639.1
Ac098483.2
Ac098583.2
Ac098587.1
Ac098591.1
Ac098617.1
Ac098679.3
Ac098679.4
Ac098820.1
Ac098820.2
Ac098827.1
Ac098828.2
Ac098869.2
Ac098872.1
Ac098934.2
Ac099063.3
Ac099314.1
Ac099329.1
Ac099343.3
Ac099489.1
Ac099489.3
Ac099508.1
Ac099511.1
Ac099518.4
Ac099521.2
Ac099654.1
Ac099677.1
Ac099677.5
Ac099681.1
Ac099681.2
Ac099681.3
Ac099684.3
Ac099791.2
Ac099794.2
Ac099799.1
Ac099804.1
Ac100781.1
Ac100782.1
Ac100786.1
Ac100791.1
Ac100791.2
Ac100793.3
Ac100803.1
Ac100803.2
Ac100803.3
Ac100826.1
Ac100827.2
Ac100827.5
Ac100830.1
Ac100835.1
Ac100836.1
Ac100843.1
Ac100849.1
Ac100849.2
Ac100858.3
Ac100860.1
Ac100861.1
Ac100868.1
Ac100872.1
Ac102945.1
Ac102945.2
Ac102953.2
Ac103681.2
Ac103691.1
Ac103706.1
Ac103706.2
Ac103706.3
Ac103726.2
Ac103736.1
Ac103740.1
Ac103792.1
Ac103808.4
Ac103810.4
Ac103833.1
Ac103853.1
Ac103855.4
Ac103974.1
Ac104031.1
Ac104115.2
Ac104116.1
Ac104117.4
Ac104135.1
Ac104162.2
Ac104316.1
Ac104333.4
Ac104417.1
Ac104417.2
Ac104440.1
Ac104450.1
Ac104452.1
Ac104461.1
Ac104463.2
Ac104561.2
Ac104564.3
Ac104564.4
Ac104653.1
Ac104653.2
Ac104667.2
Ac104695.1
Ac104695.3
Ac104699.1
Ac104758.4
Ac104779.1
Ac104781.1
Ac104794.2
Ac104809.2
Ac104836.1
Ac104958.2
Ac104964.2
Ac104964.5
Ac104984.4
Ac104984.5
Ac104986.1
Ac105046.1
Ac105053.1
Ac105105.4
Ac105133.1
Ac105133.2
Ac105137.1
Ac105185.1
Ac105219.2
Ac105219.4
Ac105389.1
Ac105389.3
Ac105398.1
Ac105749.1
Ac105760.2
Ac105910.1
Ac105919.1
Ac105935.1
Ac105935.2
Ac106712.1
Ac106736.1
Ac106738.2
Ac106745.1
Ac106760.1
Ac106760.2
Ac106772.1
Ac106795.1
Ac106795.5
Ac106820.1
Ac106820.3
Ac106820.5
Ac106875.1
Ac106876.1
Ac106881.1
Ac106886.1
Ac106886.3
Ac106886.4
Ac106894.1
Ac107016.1
Ac107398.1
Ac107464.1
Ac107464.2
Ac107464.3
Ac107871.1
Ac107884.1
Ac107959.1
Ac107959.2
Ac108002.2
Ac108025.2
Ac108058.1
Ac108134.3
Ac108136.1
Ac108210.2
Ac108449.1
Ac108688.1
Ac108693.2
Ac108729.2
Ac108751.4
Ac108751.5
Ac108868.2
Ac109309.1
Ac109315.1
Ac109460.4
Ac109462.2
Ac109631.1
Ac109635.5
Ac109780.1
Ac110285.3
Ac110285.4
Ac110285.7
Ac110602.1
Ac110716.1
Ac110769.2
Ac110801.1
Ac111000.3
Ac111149.1
Ac111170.1
Ac111170.2
Ac111170.3
Ac111186.1
Ac111188.3
Ac112196.1
Ac112198.4
Ac112206.1
Ac112484.1
Ac112484.3
Ac112503.1
Ac112503.2
Ac113133.1
Ac113189.2
Ac113192.1
Ac113192.5
Ac113208.2
Ac113340.1
Ac113386.1
Ac113391.1
Ac113404.1
Ac113554.1
Ac113608.1
Ac113615.1
Ac114271.1
Ac114291.1
Ac114488.2
Ac114752.1
Ac114752.2
Ac114803.1
Ac114808.2
Ac114811.2
Ac115220.1
Ac115220.2
Ac115284.1
Ac115286.1
Ac116003.1
Ac116003.3
Ac116021.1
Ac116025.1
Ac116025.2
Ac116050.1
Ac116312.1
Ac116345.3
Ac116348.4
Ac116366.2
Ac116456.1
Ac116533.1
Ac116552.1
Ac117382.1
Ac117498.1
Ac117498.2
Ac117498.3
Ac117503.1
Ac117503.4
Ac118653.1
Ac118754.1
Ac119424.1
Ac119428.3
Ac119673.1
Ac119751.4
Ac120024.4
Ac120057.2
Ac120057.4
Ac120114.1
Ac120114.2
Ac120498.2
Ac120498.3
Ac120498.6
Ac120498.7
Ac120498.9
Ac121333.1
Ac121338.1
Ac121757.1
Ac122688.2
Ac122713.2
Ac122719.1
Ac122719.2
Ac124016.1
Ac124057.1
Ac124067.3
Ac124248.1
Ac124283.1
Ac124301.1
Ac124301.2
Ac124319.1
Ac124319.2
Ac124319.3
Ac124798.1
Ac125494.1
Ac125603.1
Ac125807.1
Ac125807.2
Ac126323.1
Ac126323.4
Ac126544.2
Ac126696.2
Ac126768.1
Ac126768.2
Ac126773.2
Ac127024.2
Ac127024.3
Ac127029.2
Ac127496.2
Ac127496.3
Ac127496.7
Ac127521.1
Ac129492.1
Ac129492.5
Ac129492.8
Ac129926.2
Ac130371.1
Ac130462.1
Ac130686.1
Ac131160.1
Ac131212.1
Ac131212.2
Ac131274.3
Ac131391.1
Ac131935.1
Ac132008.1
Ac132068.1
Ac132825.2
Ac132825.5
Ac132825.6
Ac132825.7
Ac132825.8
Ac132872.2
Ac132938.1
Ac133540.1
Ac133550.1
Ac133550.2
Ac133552.3
Ac133637.1
Ac133785.1
Ac133961.1
Ac134043.1
Ac134312.6
Ac134682.1
Ac134698.2
Ac134772.1
Ac135048.1
Ac135048.4
Ac135050.2
Ac135050.4
Ac135050.5
Ac135178.5
Ac135586.1
Ac135628.1
Ac135782.1
Ac135782.3
Ac135895.1
Ac136297.1
Ac136475.3
Ac136475.5
Ac136603.1
Ac136604.1
Ac137579.2
Ac137695.1
Ac137723.1
Ac137767.1
Ac137834.1
Ac137834.2
Ac137936.2
Ac138028.1
Ac138028.3
Ac138028.4
Ac138028.5
Ac138150.1
Ac138150.2
Ac138207.1
Ac138207.8
Ac138409.1
Ac138466.1
Ac138466.4
Ac138647.1
Ac138655.1
Ac138696.2
Ac138904.3
Ac139149.1
Ac139493.2
Ac139530.1
Ac139530.2
Ac139530.4
Ac139749.1
Ac139768.1
Ac139783.2
Ac140481.1
Ac141586.3
Ac141586.5
Ac142381.3
Ac142391.1
Ac144831.1
Ac144836.1
Ac145207.1
Ac145207.2
Ac145207.3
Ac145207.8
Ac145422.1
Ac145423.3
Ac145676.1
Ac147067.1
Ac147067.2
Ac147651.1
Ac147651.3
Ac147651.4
Ac148477.1
Ac148477.3
Ac148477.7
Ac148477.8
Ac148477.9
Ac152007.1
Ac156455.1
Ac231657.1
Ac231657.2
Ac233701.1
Ac233702.1
Ac233702.3
Ac233702.7
Ac233702.9
Ac233723.1
Ac233723.2
Ac233992.1
Ac233992.2
Ac233992.3
Ac234582.1
Ac234782.1
Ac239800.2
Ac239803.2
Ac239803.3
Ac241644.2
Ac241644.3
Ac242988.2
Ac243312.2
Ac243547.2
Ac243547.3
Ac243591.1
Ac243654.1
Ac243654.3
Ac243773.1
Ac243829.2
Ac243830.2
Ac243836.1
Ac243960.1
Ac243960.3
Ac243964.2
Ac244035.1
Ac244100.2
Ac244107.1
Ac244153.1
Ac244157.1
Ac244197.3
Ac244205.2
Ac244250.3
Ac245028.3
Ac245033.2
Ac245033.4
Ac245036.1
Ac245036.3
Ac245052.5
Ac245052.6
Ac245054.2
Ac245060.1
Ac245096.1
Ac245100.4
Ac245128.3
Ac245291.3
Ac245452.1
Ac245517.4
Ac245884.1
Ac245884.10
Ac245884.11
Ac245884.9
Ac246787.2
Ac246793.1
Ac253536.4
Ac253536.7
Ac254629.1
Acaa1
Acad10
Acadm
Acadvl
Acan
Acap1
Acap3
Acbd6
Acd
Ace
Acer1
Ache
Acin1
Ackr1
Ackr2
Acly
Acmsd
Aco2
Acot11
Acot7
Acot8
Acox2
Acox3
Acp1
Acp4
Acp6
Acp7
Acr
Acrbp
Acsbg1
Acsbg2
Acsf2
Acsf3
Acsl3
Acsl5
Acsl6
Acsm1
Acsm5
Acss2
Acss3
Acta2
Actb
Actbp14
Actbp6
Actl6a
Actl6b
Actl9
Actn1
Actn1-as1
Actn3
Actn4
Actr1a
Actr1b
Actr3
Actr3p3
Actr8
Acvr1b
Acvr2b
Acvrl1
Acy1
Acy3
Ad000090.1
Ad000671.3
Ad000864.1
Ad001527.1
Ad001527.2
Ada2
Adam11
Adam15
Adam22
Adam23
Adam28
Adam8
Adamts10
Adamts12
Adamts13
Adamts17
Adamts4
Adamts6
Adamts7
Adamts7p3
Adamts9-as2
Adamtsl2
Adamtsl3
Adamtsl4
Adamtsl4-as1
Adamtsl5
Adap1
Adarb1
Adck1
Adck2
Adcy10p1
Adcy2
Adcy3
Adcy4
Adcy5
Adcy6
Adcy7
Adcy9
Adcyap1
Adcyap1r1
Add1
Add2
Add3
Adgrb1
Adgrb2
Adgrd1
Adgrd2
Adgre2
Adgre5
Adgrf1
Adgrf5p2
Adgrg1
Adgrg3
Adgrg5
Adgrl1
Adgrl3
Adipoq-as1
Adk
Adm2
Adm5
Adnp2
Adnp-as1
Adora1
Adora2a
Adora2a-as1
Adora2b
Adprh
Adprhl1
Adss
Adssl1
Adtrp
Aebp1
Aen
Aes
Af001548.2
Af001550.1
Af001550.2
Af038458.3
Af107885.2
Af111167.1
Af111169.2
Af131216.5
Af186192.2
Af228730.5
Af235103.2
Af287957.1
Afap1
Afap1l1
Aff1
Aff3
Afg3l1p
Afmid
Aftph
Agap1
Agap1-it1
Agap2
Agap2-as1
Agap3
Agbl2
Agbl5
Agbl5-it1
Ager
Agfg2
Agk
Agpat1
Agpat3
Agpat4
Agpat5
Agr2
Agrn
Agrp
Agtrap
Agxt
Ahcy
Ahcyl1
Ahdc1
Ahnak2
Ahrr
Ahsa1
Ahsa2p
Aif1l
Aifm2
Aifm3
Aig1
Aimp1
Aip
Aj003147.3
Ajap1
Ajuba
Ak1
Ak2
Ak4
Ak5
Akap1
Akap13
Akap5
Akap8
Akap8p1
Akr1a1
Akr1b10p1
Akr1e2
Akt1
Akt1s1
Akt2
Al008638.1
Al008638.3
Al008638.5
Al008638.6
Al008718.2
Al008719.1
Al008723.2
Al008726.1
Al009031.1
Al009181.1
Al020993.1
Al020994.1
Al020994.2
Al020994.3
Al020996.1
Al020996.2
Al020997.2
Al020998.1
Al021155.2
Al021391.1
Al021392.1
Al021707.1
Al021707.2
Al021707.3
Al021707.5
Al021707.6
Al021707.8
Al021918.1
Al022100.1
Al022157.1
Al022238.3
Al022310.1
Al022313.2
Al022313.3
Al022323.1
Al022323.3
Al022323.4
Al022323.5
Al022324.3
Al022326.1
Al022328.1
Al022328.4
Al022329.2
Al022329.3
Al022331.1
Al022341.2
Al022345.2
Al022345.3
Al022345.4
Al022722.2
Al023284.4
Al023802.1
Al023806.2
Al024507.2
Al031008.1
Al031121.2
Al031121.3
Al031186.1
Al031258.1
Al031274.1
Al031282.1
Al031428.1
Al031430.1
Al031432.3
Al031577.1
Al031587.1
Al031587.4
Al031590.1
Al031595.1
Al031600.1
Al031600.2
Al031600.3
Al031658.2
Al031663.2
Al031665.1
Al031665.2
Al031666.2
Al031676.1
Al031681.1
Al031705.1
Al031710.1
Al031710.2
Al031714.1
Al031719.2
Al031726.1
Al031731.1
Al031733.2
Al031772.1
Al033380.1
Al033528.2
Al034345.2
Al034417.3
Al034417.4
Al034548.1
Al034550.1
Al034550.2
Al035078.4
Al035250.1
Al035250.2
Al035420.1
Al035420.3
Al035460.1
Al035461.1
Al035665.1
Al035690.1
Al049612.1
Al049629.2
Al049648.1
Al049733.1
Al049737.1
Al049779.3
Al049780.1
Al049795.1
Al049830.1
Al049830.2
Al049870.2
Al049874.4
Al050327.1
Al050343.1
Al050344.2
Al050349.1
Al050402.1
Al050404.1
Al078644.2
Al079301.1
Al079307.2
Al079342.3
Al080243.2
Al080250.1
Al080273.1
Al080312.2
Al096814.1
Al096865.1
Al096870.1
Al109614.1
Al109615.2
Al109659.2
Al109809.1
Al109811.1
Al109827.1
Al109837.1
Al109918.1
Al109930.1
Al109935.2
Al110115.1
Al110115.2
Al117192.1
Al117335.1
Al117378.1
Al117379.1
Al117382.2
Al117692.1
Al118505.1
Al118516.1
Al118522.1
Al118557.1
Al121579.1
Al121657.1
Al121658.1
Al121753.1
Al121772.3
Al121781.1
Al121787.1
Al121827.2
Al121829.1
Al121829.2
Al121832.1
Al121832.3
Al121835.1
Al121845.2
Al121845.3
Al121885.2
Al121885.3
Al121894.1
Al121901.1
Al121906.1
Al121910.1
Al121917.2
Al121929.1
Al121985.1
Al121985.2
Al121987.1
Al121992.2
Al122003.1
Al132640.1
Al132655.2
Al132709.1
Al132712.2
Al132780.1
Al132780.4
Al132796.3
Al132801.1
Al133215.1
Al133227.1
Al133259.1
Al133268.3
Al133297.1
Al133343.1
Al133371.1
Al133380.1
Al133387.1
Al133456.1
Al133481.3
Al133485.2
Al133500.1
Al135744.1
Al135785.1
Al135791.1
Al135818.1
Al135960.1
Al135999.2
Al136038.3
Al136038.5
Al136084.1
Al136084.2
Al136084.3
Al136087.1
Al136131.3
Al136146.2
Al136221.1
Al136295.1
Al136295.4
Al136379.1
Al136380.1
Al136520.1
Al136528.1
Al136528.2
Al136531.3
Al136967.2
Al136972.1
Al136982.2
Al137002.1
Al137002.2
Al137026.1
Al137027.1
Al137077.1
Al137078.1
Al137127.1
Al137161.1
Al137230.2
Al137246.2
Al137796.1
Al137847.2
Al138478.1
Al138807.1
Al138885.2
Al138889.1
Al138895.2
Al138921.1
Al139002.1
Al139010.1
Al139095.5
Al139099.1
Al139099.3
Al139128.1
Al139158.3
Al139220.2
Al139246.3
Al139246.4
Al139246.5
Al139254.1
Al139289.2
Al139330.1
Al139339.2
Al139344.1
Al139349.1
Al139352.1
Al139398.1
Al139420.1
Al139420.2
Al139424.3
Al157371.1
Al157392.3
Al157395.1
Al157396.1
Al157413.1
Al157414.1
Al157414.2
Al157702.2
Al157788.1
Al157791.2
Al157834.3
Al157871.2
Al157896.1
Al157931.2
Al157935.2
Al157938.1
Al157944.1
Al157996.1
Al158063.1
Al158068.2
Al158156.1
Al158175.1
Al158211.5
Al158212.2
Al158835.3
Al158850.1
Al159174.1
Al160035.1
Al160171.1
Al160237.1
Al160270.1
Al160270.2
Al160272.1
Al160274.1
Al160313.2
Al160394.1
Al160412.1
Al161452.1
Al161638.1
Al161638.2
Al161658.1
Al161668.2
Al161668.3
Al161668.4
Al161733.1
Al161757.4
Al161793.1
Al161908.1
Al161932.1
Al161935.1
Al161937.1
Al162171.1
Al162231.1
Al162231.2
Al162231.4
Al162258.2
Al162274.2
Al162291.1
Al162293.1
Al162385.1
Al162385.2
Al162394.1
Al162412.1
Al162431.1
Al162431.4
Al162586.1
Al353150.1
Al353588.1
Al353593.1
Al353593.2
Al353596.1
Al353597.1
Al353597.3
Al353611.1
Al353611.2
Al353616.2
Al353648.1
Al353658.2
Al353726.2
Al353747.1
Al353752.1
Al353795.2
Al353803.3
Al353803.4
Al354696.2
Al354710.2
Al354714.4
Al354761.1
Al354766.2
Al354872.1
Al354872.2
Al354920.1
Al354980.1
Al354984.1
Al354984.3
Al354989.1
Al355075.1
Al355076.1
Al355102.2
Al355102.5
Al355298.1
Al355310.2
Al355315.1
Al355388.2
Al355388.3
Al355483.1
Al355483.2
Al355483.3
Al355490.1
Al355490.2
Al355497.1
Al355499.1
Al355802.2
Al355863.1
Al355916.2
Al355987.1
Al355987.4
Al355994.4
Al356218.1
Al356218.2
Al356234.1
Al356289.2
Al356361.1
Al356583.2
Al356652.1
Al356752.1
Al356804.1
Al356966.1
Al356981.1
Al357033.1
Al357033.4
Al357054.1
Al357055.3
Al357078.1
Al357079.1
Al357079.2
Al357140.3
Al357146.1
Al357153.4
Al357509.1
Al357556.1
Al357558.1
Al357673.1
Al357673.2
Al357832.1
Al358115.1
Al358215.1
Al358215.2
Al358215.3
Al358472.4
Al358472.7
Al358613.3
Al358781.1
Al359092.2
Al359183.1
Al359475.1
Al359510.1
Al359555.1
Al359555.3
Al359555.4
Al359792.1
Al359853.1
Al359881.2
Al359962.1
Al359962.2
Al359979.2
Al360081.1
Al360169.2
Al360181.4
Al360271.1
Al360294.1
Al365181.1
Al365205.1
Al365205.3
Al365209.1
Al365295.1
Al365356.4
Al389885.1
Al389889.1
Al390067.1
Al390719.1
Al390866.1
Al390882.1
Al390955.2
Al391056.1
Al391069.2
Al391069.3
Al391261.2
Al391261.4
Al391262.1
Al391415.1
Al391421.1
Al391425.1
Al391650.1
Al391669.1
Al391811.1
Al391825.1
Al391832.2
Al391832.3
Al391839.1
Al391903.3
Al392024.1
Al392086.2
Al441992.1
Al442639.1
Al445070.1
Al445259.1
Al445363.1
Al445363.3
Al445567.1
Al445670.1
Al445931.1
Al445933.2
Al449363.1
Al449423.1
Al450043.1
Al450267.1
Al450306.1
Al450332.1
Al450468.1
Al450468.2
Al450992.1
Al451042.1
Al451042.2
Al451065.1
Al451067.1
Al451074.4
Al451085.2
Al451123.1
Al451142.1
Al451165.2
Al499627.2
Al500527.2
Al512274.1
Al512306.2
Al512328.1
Al512353.1
Al512357.1
Al512361.1
Al512598.1
Al512598.2
Al512622.1
Al512638.1
Al512638.2
Al512662.2
Al513122.2
Al513165.2
Al513217.1
Al513314.1
Al513327.1
Al513327.3
Al513485.1
Al513523.2
Al513523.3
Al513542.1
Al583722.1
Al583824.1
Al583835.1
Al583835.2
Al583859.1
Al589182.2
Al589843.2
Al589923.1
Al590226.2
Al590240.1
Al590327.1
Al590428.1
Al590556.2
Al590560.1
Al590627.2
Al590648.1
Al590666.1
Al590666.2
Al590762.1
Al590764.2
Al590989.1
Al591686.1
Al591806.1
Al591845.1
Al591846.1
Al591885.1
Al591896.1
Al592114.1
Al592114.2
Al592114.3
Al592146.1
Al592182.3
Al592211.1
Al592301.1
Al592435.1
Al592528.1
Al596188.1
Al596257.1
Al596275.2
Al603832.1
Al603832.2
Al603832.3
Al603840.1
Al606469.1
Al606495.2
Al606807.1
Al606970.1
Al627082.1
Al627402.1
Al627422.2
Al645634.2
Al645922.1
Al645933.2
Al645939.2
Al645939.4
Al645941.1
Al645941.2
Al645941.3
Al645944.2
Al645949.1
Al662797.1
Al662884.2
Al662884.3
Al662884.4
Al662899.1
Al662899.2
Al662907.2
Al662907.3
Al663070.1
Al663074.1
Al669918.1
Al669970.3
Al671277.2
Al671710.1
Al671862.1
Al671883.2
Al683887.1
Al691459.1
Al691482.3
Al713998.1
Al731547.1
Al731571.1
Al772202.1
Al772337.1
Al807752.1
Al807752.2
Al807752.6
Al831784.1
Al844908.2
Al845321.1
Al845331.2
Al928742.1
Al929472.3
Alad
Alcam
Aldh1a2
Aldh1b1
Aldh1l1
Aldh1l1-as1
Aldh3a1
Aldh3b1
Aldh3b2
Aldh4a1
Aldoa
Aldoap1
Aldob
Aldoc
Alg10
Alg10b
Alg1l10p
Alg1l5p
Alg1l9p
Alg3
Alg3p1
Alg9
Alk
Alkbh3
Alkbh7
Alms1p1
Alox12-as1
Alox12b
Alox12p2
Alox15
Alox5
Aloxe3
Alpp
Als2
Als2cl
Als2cr12
Alx4
Alyref
Ambra1
Amdhd2
Amfr
Amhr2
Amigo3
Amn
Amotl2
Ampd2
Ampd3
Amph
Amt
Amz1
Anapc15
Anapc16
Anapc1p1
Anapc7
Angptl8
Anhx
Ank1
Ank2
Ank3-dt
Ankdd1a
Ankfn1
Ankhd1
Ankhd1-eif4ebp3
Ankib1
Ankle2
Ankmy1
Ankrd11
Ankrd13b
Ankrd13d
Ankrd17
Ankrd18cp
Ankrd20a18p
Ankrd20a19p
Ankrd20a5p
Ankrd24
Ankrd26p1
Ankrd33
Ankrd34a
Ankrd34c-as1
Ankrd39
Ankrd44
Ankrd52
Ankrd53
Ankrd54
Ankrd54p1
Ankrd61
Ankrd66
Anks1a
Anks3
Anks6
Ankzf1
Anln
Ano1
Ano10
Ano2
Ano4
Ano7
Ano7l1
Ano9
Anp32a
Anp32c
Anpep
Antxr1
Antxrl
Antxrlp1
Anxa11
Anxa13
Anxa2
Anxa4
Anxa6
Aoah
Aoah-it1
Aoc1
Aoc3
Aoc4p
Aox1
Aox3p
Ap000229.1
Ap000240.1
Ap000254.1
Ap000255.1
Ap000344.1
Ap000345.1
Ap000346.1
Ap000346.2
Ap000347.1
Ap000350.2
Ap000424.1
Ap000432.2
Ap000438.1
Ap000439.2
Ap000442.1
Ap000445.2
Ap000553.2
Ap000553.4
Ap000553.5
Ap000708.1
Ap000721.2
Ap000722.1
Ap000753.1
Ap000759.1
Ap000763.4
Ap000769.2
Ap000770.1
Ap000770.2
Ap000781.2
Ap000785.1
Ap000787.2
Ap000797.3
Ap000808.2
Ap000812.2
Ap000812.3
Ap000812.5
Ap000821.1
Ap000851.1
Ap000851.2
Ap000866.2
Ap000879.2
Ap000892.3
Ap000894.2
Ap000911.1
Ap000911.3
Ap000941.1
Ap000943.1
Ap000943.2
Ap000944.2
Ap000997.2
Ap001029.1
Ap001052.1
Ap001062.3
Ap001086.1
Ap001092.1
Ap001107.3
Ap001107.6
Ap001107.8
Ap001107.9
Ap001122.1
Ap001160.1
Ap001180.1
Ap001180.4
Ap001187.1
Ap001189.1
Ap001189.3
Ap001198.1
Ap001208.1
Ap001208.2
Ap001269.1
Ap001269.3
Ap001324.1
Ap001324.3
Ap001362.1
Ap001363.1
Ap001363.2
Ap001476.1
Ap001496.4
Ap001528.1
Ap001542.2
Ap001542.3
Ap001596.1
Ap001619.1
Ap001625.3
Ap001626.1
Ap001636.2
Ap001636.3
Ap001646.3
Ap001767.3
Ap001781.1
Ap001781.2
Ap001816.1
Ap001922.5
Ap001931.1
Ap001972.3
Ap001992.1
Ap001994.1
Ap002008.2
Ap002008.3
Ap002364.1
Ap002380.1
Ap002387.1
Ap002409.1
Ap002439.1
Ap002490.1
Ap002505.1
Ap002748.2
Ap002754.1
Ap002761.1
Ap002761.3
Ap002761.4
Ap002840.1
Ap002884.1
Ap002884.3
Ap002892.1
Ap002956.1
Ap002957.1
Ap002963.1
Ap002992.1
Ap003028.1
Ap003032.1
Ap003063.1
Ap003064.1
Ap003066.1
Ap003071.3
Ap003072.3
Ap003096.1
Ap003100.1
Ap003108.5
Ap003119.1
Ap003119.3
Ap003171.2
Ap003174.2
Ap003355.2
Ap003385.1
Ap003385.3
Ap003390.2
Ap003396.1
Ap003396.3
Ap003398.1
Ap003419.3
Ap003469.2
Ap003484.1
Ap003486.1
Ap003548.1
Ap003555.2
Ap003717.1
Ap003721.2
Ap003774.1
Ap003774.4
Ap004609.3
Ap005019.2
Ap005059.2
Ap005119.1
Ap005121.2
Ap005131.4
Ap005205.3
Ap005209.1
Ap005271.1
Ap005901.3
Ap006259.1
Ap006284.1
Ap006333.2
Ap006545.1
Ap006545.2
Ap006547.1
Ap006587.1
Ap006621.1
Ap006621.3
Ap006621.4
Ap007216.1
Ap1b1
Ap1b1p1
Ap1g2
Ap1m1
Ap1s1
Ap2a1
Ap2a2
Ap2b1
Ap3b1
Ap3b2
Ap3d1
Ap4m1
Ap5s1
Ap5z1
Apba2
Apba3
Apbb1
Apbb2
Apc
Apc2
Apcdd1l
Apeh
Aplf
Aplp1
Aplp2
Apoa5
Apobec3a
Apobec3h
Apoc1
Apoc1p1
Apoc2
Apoc4
Apoc4-apoc2
Apod
Apoe
Apol1
Apol2
Apol3
Apol4
Apold1
Apom
Appl2
Aprt
Aptx
Aqp1
Aqp3
Aqp5
Aqp6
Aqp7
Aqp7p1
Aqp8
Araf
Arap1
Arap1-as2
Arap3
Arc
Arel1
Arf1
Arf1p2
Arf3
Arf4
Arf4-as1
Arf5
Arfgap1
Arfgap2
Arfip2
Arfrp1
Arhgap1
Arhgap15
Arhgap19-slit1
Arhgap22
Arhgap23
Arhgap24
Arhgap25
Arhgap26
Arhgap28
Arhgap30
Arhgap31
Arhgap33
Arhgap35
Arhgap39
Arhgap4
Arhgap40
Arhgap45
Arhgap5
Arhgap8
Arhgap9
Arhgdia
Arhgdib
Arhgdig
Arhgef1
Arhgef10
Arhgef10l
Arhgef11
Arhgef15
Arhgef16
Arhgef17
Arhgef19
Arhgef2
Arhgef25
Arhgef39
Arhgef3-as1
Arhgef4
Arhgef40
Arhgef7
Arhgef9
Arid1a
Arid3b
Arid3c
Arid5a
Arl10
Arl16
Arl2
Arl2bp
Arl2bpp10
Arl5c
Arl6
Arl6ip6
Arl8a
Arl9
Armc12
Armc2-as1
Armc3
Armc6
Armc9
Armcx2
Armcx4
Armcx5
Armh1
Armh3
Arms2
Arnt
Arnt2
Arntl
Arntl2
Arpc1b
Arpc2
Arpc4
Arpc4-ttll3
Arpc5l
Arpin
Arpp21
Arr3
Arrb1
Arrb2
Arrdc1
Arsa
Arsg
Arsi
Arsk
Art5
Artn
Arvcf
Asah1
Asah2b
Asap1
Asap1-it2
Asap3
Asb1
Asb18
Asb6
Ascc1
Ascc2
Ascl5
Asgr1
Asgr2
Asic1
Asic2
Asic4
Asip
Asl
Asna1
Aspdh
Aspg
Asph
Asphd1
Aspscr1
Asrgl1
Ass1
Ass1p11
Astl
Atat1
Atcay
Ate1
Atf6b
Atf7
Atf7ip2
Atg13
Atg16l1
Atg16l2
Atg2a
Atg4c
Atg4d
Atg7
Atg9a
Atg9b
Atm
Atn1
Atoh1
Atoh8
Atp10a
Atp10d
Atp11a
Atp11aun
Atp13a1
Atp1a1
Atp1a2
Atp1a3
Atp1b1
Atp2a1
Atp2a1-as1
Atp2a2
Atp2a3
Atp2b1-as1
Atp2b2
Atp2b2-it1
Atp2b3
Atp2c2
Atp4a
Atp5f1a
Atp5f1b
Atp5f1c
Atp5f1e
Atp5mc1
Atp5mc1p8
Atp5mf
Atp5mgp5
Atp6ap1
Atp6v0a1
Atp6v0a2
Atp6v0b
Atp6v0c
Atp6v0cp1
Atp6v0d1
Atp6v0e1
Atp6v0e1p4
Atp6v1a
Atp6v1b1
Atp6v1b1-as1
Atp6v1c2
Atp6v1e1
Atp6v1g2
Atp6v1g2-ddx39b
Atp7a
Atp8b2
Atp8b3
Atp8b5p
Atp9b
Atpaf2
Atraid
Atxn2
Atxn2l
Atxn3
Atxn7
Atxn7l2
Atxn7l3
Aup1
Aurkaip1
Aurkc
Auts2
Avil
Avp
Avpr2
Axdnd1
Axin2
Axl
Azgp1
Azgp1p2
Azin1-as1
Azin2
Azu1
B3gat3
B3gnt2
B3gnt5
B3gntl1
B4galnt1
B4galnt2
B4galnt3
B4galnt4
B4galt2
B4galt3
B4galt4
B4galt5
B4galt7
B9d1
B9d2
Baalc
Baalc-as1
Babam2
Bace2
Bach1-it1
Bach1-it3
Bag1
Bag2
Bag6
Bage2
Bahcc1
Bahd1
Baiap2
Baiap2l1
Baiap3
Bak1
Banf1p1
Banf2
Banp
Bap1
Barx1-dt
Bax
Baz2a
Bbof1
Bbox1-as1
Bbs1
Bbs12
Bbs4
Bbs7
Bbs9
Bbx
Bcam
Bcan
Bcap31
Bcar1
Bcar3
Bcas3
Bcas4
Bcat1
Bcat2
Bckdha
Bckdhb
Bckdk
Bcl11a
Bcl2a1
Bcl2l1
Bcl2l11
Bcl2l12
Bcl3
Bcl6
Bcl6b
Bcl9
Bcl9l
Bcor
Bcorl1
Bcr
Bcs1l
Bdh1
Bdkrb2
Bdp1
Bean1
Bean1-as1
Begain
Bend6
Bend7
Best2
Bet1l
Bfar
Bfsp1
Bfsp2
Bglap
Bgn
Bhlha15
Bhlhb9
Bhlhe40
Bicc1
Bicd1
Bicdl1
Bicdl2
Bicra
Bicra-as1
Bicral
Bid
Bin1
Bin3
Birc5
Birc7
Bivm
Bivm-ercc5
Blcap
Blk
Blm
Blnk
Bloc1s3
Blvra
Blvrb
Blzf1
Bmi1
Bmp1
Bmp4
Bmp7
Bmp7-as1
Bms1p21
Bnc2
Bnip1
Bnip3
Bnipl
Boc
Bola1
Bola3-as1
Bop1
Borcs8
Bpesc1
Bpgm
Bpi
Bpifb4
Bpifb9p
Brat1
Brd1
Brd2
Brd3
Brd3os
Brd4
Brd7
Brd9
Brf1
Brf2
Bri3
Bri3p1
Bricd5
Brms1
Brpf1
Brpf3
Brsk1
Brsk2
Bscl2
Bsn
Bsndp4
Btbd16
Btbd18
Btbd19
Btbd2
Btbd9
Btd
Btf3l4
Btf3p10
Btk
Btnl8
Btnl9
Btrc
Bub3
Bud23
Bud31
Bx072579.1
Bx119927.1
Bx255925.1
Bx276092.9
Bx293535.1
Bx322562.1
Bx470209.1
Bx537318.1
Bx539320.1
Bx571818.1
Bx649632.1
Bysl
Bzw1
C10orf105
C10orf67
C10orf90
C11orf24
C11orf52
C11orf54
C11orf58
C11orf80
C11orf91
C11orf94
C11orf95
C12orf43
C12orf56
C12orf57
C12orf71
C12orf80
C13orf46
C14orf132
C14orf93
C15orf39
C15orf62
C15orf65
C16orf58
C16orf70
C16orf74
C16orf90
C16orf92
C16orf96
C17orf102
C17orf107
C17orf51
C17orf64
C17orf75
C17orf80
C17orf82
C17orf99
C18orf15
C18orf32
C18orf63
C19orf12
C19orf38
C19orf47
C19orf48
C19orf53
C19orf54
C19orf57
C19orf66
C19orf81
C19orf84
C19orf85
C1dp4
C1galt1
C1orf116
C1orf127
C1orf147
C1orf159
C1orf167
C1orf210
C1orf216
C1orf220
C1orf226
C1orf232
C1orf35
C1orf56
C1orf61
C1orf68
C1orf94
C1qa
C1qb
C1qc
C1qtnf1
C1qtnf12
C1qtnf4
C1qtnf5
C1qtnf6
C1qtnf9
C1r
C1rl
C1rl-as1
C1s
C2
C20orf141
C20orf144
C20orf173
C20orf204
C20orf27
C20orf85
C21orf58
C22orf24
C22orf34
C22orf39
C2-as1
C2cd2l
C2cd3
C2cd5
C2orf15
C2orf69p2
C2orf70
C2orf73
C2orf76
C2orf80
C2orf91
C2orf92
C3
C3ar1
C3orf18
C3orf49
C3orf52
C3orf56
C3orf84
C4orf19
C4orf54
C5orf56
C5orf64
C5orf64-as1
C5orf66
C6orf106
C6orf136
C6orf223
C6orf47
C6orf47-as1
C7orf26
C7orf43
C7orf50
C7orf61
C7orf65
C8orf31
C8orf33
C8orf34
C8orf44
C8orf58
C8orf59p1
C8orf74
C9orf129
C9orf163
C9orf24
C9orf50
C9orf62
Ca10
Ca11
Ca12
Ca14
Ca4
Ca5a
Ca5b
Ca7
Ca8
Ca9
Cabin1
Cables2
Cabp1
Cabp2
Cabp4
Cabp5
Cabyr
Cacna1a
Cacna1c
Cacna1c-as1
Cacna1c-as3
Cacna1d
Cacna1e
Cacna1f
Cacna1g
Cacna1g-as1
Cacna1h
Cacna1s
Cacna2d2
Cacna2d4
Cacnb1
Cacnb2
Cacnb3
Cacng2
Cacng5
Cacng7
Cactin
Cactin-as1
Cacul1
Cacybp
Cad
Cadm2
Cadm3-as1
Cadm4
Cadps
Cadps2
Calb2
Calca
Calcb
Calcoco1
Calcoco2
Calhm2
Calm3
Calml4
Calr4p
Calu
Camk1
Camk2a
Camk2b
Camk2d
Camk2g
Camkk2
Camkmt
Camkv
Camp
Camsap3
Camta1
Camta2
Cand2
Cant1
Canx
Cap1
Cap2
Capg
Capn1
Capn10
Capn11
Capn12
Capn13
Capn15
Capn3
Capn5
Capns1
Caps
Card10
Card11
Card14
Card19
Carhsp1
Carm1
Carmil2
Carmil3
Carmn
Cars
Cars2
Casc1
Casc11
Casc15
Casc18
Casc19
Caskin1
Caskin2
Casp16p
Casp2
Casp8
Castor3
Casz1
Catip
Catip-as2
Catsper1
Catsper4
Catsperg
Catsperz
Cav1
Cavin3
Cbarp
Cbfa2t3
Cbln1
Cbln3
Cbr3-as1
Cbx4
Cbx6
Cbx7
Cby1
Cc2d1a
Cc2d1b
Cc2d2a
Cc2d2b
Ccar2
Ccbe1
Ccdc103
Ccdc107
Ccdc114
Ccdc116
Ccdc12
Ccdc120
Ccdc127
Ccdc13
Ccdc130
Ccdc137
Ccdc13-as1
Ccdc140
Ccdc141
Ccdc142
Ccdc144nl-as1
Ccdc151
Ccdc153
Ccdc155
Ccdc157
Ccdc159
Ccdc163
Ccdc166
Ccdc17
Ccdc171
Ccdc18
Ccdc180
Ccdc182
Ccdc183
Ccdc183-as1
Ccdc187
Ccdc196
Ccdc200
Ccdc22
Ccdc24
Ccdc26
Ccdc27
Ccdc28a
Ccdc32
Ccdc33
Ccdc40
Ccdc42
Ccdc51
Ccdc57
Ccdc61
Ccdc62
Ccdc69
Ccdc77
Ccdc78
Ccdc80
Ccdc85b
Ccdc85c
Ccdc88b
Ccdc88c
Ccdc9
Ccdc91
Ccdc92
Ccdc92b
Ccdc97
Ccdc9b
Ccer2
Cchcr1
Ccin
Cckbr
Ccl1
Ccl14
Ccl15-ccl14
Ccl19
Ccl2
Ccl27
Ccm2
Ccm2l
Ccn5
Ccn6
Ccnb1
Ccnb1ip1
Ccnb2
Ccnd2-as1
Ccnd3
Ccndbp1
Ccne1
Ccnjl
Ccnt2-as1
Ccny
Ccnyl2
Ccp110
Ccr12p
Ccr2
Ccr6
Ccr7
Ccser1
Cct3
Cct5
Cct7
Cct7p2
Cd101
Cd151
Cd164l2
Cd177p1
Cd19
Cd1d
Cd209
Cd22
Cd27
Cd276
Cd27-as1
Cd2bp2
Cd300a
Cd300c
Cd300e
Cd300lb
Cd300ld
Cd300lf
Cd300lg
Cd320
Cd33
Cd37
Cd4
Cd40
Cd44
Cd47
Cd48
Cd52
Cd53
Cd55
Cd58
Cd6
Cd63
Cd68
Cd7
Cd70
Cd72
Cd74
Cd79a
Cd79b
Cd81
Cd82
Cd9
Cdc14a
Cdc14b
Cdc16
Cdc25b
Cdc42
Cdc42bpg
Cdc42ep3
Cdc42ep4
Cdc42p3
Cdc45
Cdc6
Cdc7
Cdca2
Cdca3
Cdca5
Cdca7
Cdcp2
Cdh1
Cdh11
Cdh13
Cdh15
Cdh16
Cdh19
Cdh22
Cdh23
Cdh3
Cdh4
Cdhr1
Cdhr3
Cdhr5
Cdip1
Cdiptosp
Cdk10
Cdk11a
Cdk12
Cdk13
Cdk16
Cdk18
Cdk2
Cdk3
Cdk4
Cdk5
Cdk5r1
Cdk5r2
Cdk5rap1
Cdk5rap2
Cdk5rap3
Cdkl1
Cdkn2c
Cdon
Cdv3
Cdyl2
Ceacam19
Ceacam20
Ceacam22p
Ceacam3
Ceacam4
Ceacam5
Ceacamp1
Ceacamp11
Cebpz
Cecr2
Cel
Cela3a
Cela3b
Celf1
Celf2
Celf3
Celf4
Celf5
Celsr1
Celsr2
Celsr3
Cemip
Cend1
Cenpe
Cenpo
Cenpt
Cenpx
Cep164
Cep164p1
Cep192
Cep250
Cep295nl
Cep41
Cep57
Cep63
Cep68
Cep72
Cep89
Cep95
Cercam
Cerkl
Cers2
Cers3-as1
Cers4
Cers5
Ces1
Ces1p2
Ces2
Ces3
Ces4a
Ces5ap1
Cetn2
Cetp
Cfap100
Cfap157
Cfap221
Cfap36
Cfap410
Cfap45
Cfap52
Cfap57
Cfap61
Cfap65
Cfap69
Cfap70
Cfap73
Cfap74
Cfap77
Cfap97d1
Cfap97d2
Cfap99
Cfb
Cfhr5
Cfi
Cfl1
Cfp
Cftr
Cgb3
Cgn
Cgnl1
Chad
Chadl
Chaf1a
Champ1
Chat
Chchd10
Chchd2
Chchd7
Chd2
Chd3
Chd4
Chd7
Chd8
Chdh
Cherp
Chfr
Chga
Chi3l1
Chi3l2
Chiap1
Chid1
Chit1
Chkb
Chkb-cpt1b
Chkb-dt
Chmp1a
Chmp1ap1
Chmp1b
Chmp1b-as1
Chmp3
Chmp5
Chn2
Chpf
Chpt1
Chrac1
Chrd
Chrm1
Chrm4
Chrna2
Chrna3
Chrna4
Chrna5
Chrna7
Chrna9
Chrnb1
Chrnb2
Chrnb4
Chrne
Chst1
Chst10
Chst12
Chst14
Chst5
Chst6
Chsy3
Chtf18
Chtf8
Ciao2a
Ciao2b
Ciart
Cib1
Cib2
Cic
Cicp9
Cidea
Cideb
Ciita
Cilp2
Cipc
Cirbp
Cisd3
Cistr
Cit
Cited1
Ciz1
Ckbp1
Ckmt1b
Ckmt2-as1
Cks1b
Clasp2
Clasrp
Clcn1
Clcn2
Clcn6
Clcn7
Clcnka
Clcnkb
Cldn14
Cldn15
Cldn20
Cldn25
Cldn4
Cldn5
Cldn6
Cldnd2
Clec10a
Clec11a
Clec16a
Clec18b
Clec20a
Clec2l
Clec4a
Clec4f
Clec4g
Clecl1
Clic1
Clic5
Clip2
Clip3
Clk2
Clk3
Cln3
Cln8
Clpb
Clpp
Clpsl1
Clptm1
Clptm1l
Clstn3
Cltcl1
Clu
Cluap1
Cluhp3
Cluhp6
Clul1
Cmc1
Cmc2
Cmip
Cmklr1
Cmpk1
Cmtm1
Cmtm2
Cmtm3
Cmtm6
Cmtr1
Cnbd1
Cndp2
Cnga2
Cnga4
Cngb1
Cnih2
Cnksr1
Cnksr3
Cnn1
Cnnm3
Cnot3
Cnot4
Cnot6
Cnot9
Cnp
Cnppd1
Cntd1
Cntfr
Cntn2
Cntn4
Cntn5
Cntnap1
Cntnap4
Cntrl
Cntrob
Coa1
Coa3
Coa6
Coasy
Cobl
Cog4
Cog7
Cog8
Col11a2
Col13a1
Col14a1
Col15a1
Col16a1
Col18a1
Col18a1-as1
Col1a1
Col1a2
Col20a1
Col22a1
Col23a1
Col25a1
Col27a1
Col28a1
Col2a1
Col4a1
Col4a3
Col5a1
Col5a3
Col6a1
Col6a3
Col7a1
Col8a1
Col9a2
Col9a3
Colca2
Colgalt1
Commd10
Commd4
Commd5
Commd9
Comp
Comt
Comtd1
Copa
Copg1
Cops5
Cops7b
Cops9
Copz1
Copz2
Coq10a
Coq4
Coq6
Coq8b
Coq9
Corin
Coro1a
Coro1b
Coro2b
Coro6
Coro7
Cotl1
Cox11
Cox14
Cox17
Cox19
Cox4i1
Cox6b2
Cox6cp15
Cox6cp7
Cox7a2p1
Cox8c
Cpa1
Cpamd8
Cpdp1
Cpeb1-as1
Cpeb4
Cplane2
Cplx2
Cplx4
Cpne1
Cpne2
Cpne4
Cpne5
Cpne6
Cpne7
Cpne9
Cpox
Cpsf1
Cpsf4
Cpsf7
Cpt1a
Cpt1b
Cpt1c
Cpt2
Cr559946.1
Cr559946.2
Cr848007.1
Cr936218.2
Crabp2
Cracr2a
Cracr2b
Crat
Crb2
Crb3
Creb1
Creb3
Creb3l1
Creb3l3
Creb5
Crebbp
Creld1
Crem
Crhr1
Crhr2
Crim1
Crip1
Crip2
Crispld2
Crocc
Croccp2
Croccp3
Crtac1
Crtc1
Crtc2
Crtc3
Crx
Cry2
Cryba2
Crybb1
Crybb2p1
Crybb3
Crybg2
Cryl1
Crym-as1
Cryzl2p-sec16b
Cs
Csad
Csde1
Cse1l-as1
Csf1r
Csf2ra
Csf3r
Csgalnact1
Cshl1
Csk
Csmd2
Csmd2-as1
Csnk1d
Csnk1e
Csnk1g2
Cspp1
Csrnp1
Csrp1
Cst2p1
Cst3
Cst9lp1
Cstf1
Cstp1
Ct62
Ctbp1
Ctbp1-as
Ctbp1-dt
Ctbp2
Ctbp2p6
Ctc1
Ctcf
Ctcfl
Ctdp1
Ctdsp1
Ctdspl
Ctdspl2
Ctf1
Cth
Ctif
Ctla4
Ctnna2
Ctnnbl1
Ctnnd1
Ctns
Ctrb2
Ctrl
Ctsa
Ctsb
Ctsd
Ctse
Ctsf
Ctsh
Ctsl
Ctsz
Cttn
Cttnbp2
Cttnbp2nl
Cu104787.1
Cuedc1
Cuedc2
Cul4a
Cul7
Cul9
Cuta
Cux2
Cx3cl1
Cx3cr1
Cxcl12
Cxcl6
Cxcr1
Cxcr2
Cxorf40a
Cxorf65
Cxxc1
Cxxc5
Cyb561
Cyb561a3
Cyb561d1
Cyb5b
Cyb5d1
Cyb5r2
Cyb5r3
Cyb5rl
Cyba
Cybc1
Cybrd1
Cyc1
Cycsp1
Cycsp5
Cyfip1
Cyfip2
Cyhr1
Cymp
Cyp11a1
Cyp17a1
Cyp19a1
Cyp1b1-as1
Cyp24a1
Cyp26b1
Cyp27b1
Cyp27c1
Cyp2a13
Cyp2a7
Cyp2b6
Cyp2d6
Cyp2d7
Cyp2d8p
Cyp2e1
Cyp2f1
Cyp2s1
Cyp2t1p
Cyp2t3p
Cyp46a1
Cyp4a11
Cyp4a26p
Cyp4a27p
Cyp4a44p
Cyp4b1
Cyp4f10p
Cyp4f3
Cyp4f36p
Cyp7b1
Cyren
Cystm1
Cyth1
Cyth2
Cyth3
Cyth4
Cytl1
Cytor
Cyyr1-as1
D2hgdh
Daam1
Daam2
Dab1
Dab1-as1
Dab2ip
Dact3-as1
Dagla
Daglb
Dalrd3
Dao
Dap
Dapk1
Dapk2
Dapk3
Dars-as1
Daxx
Dbf4b
Dbh-as1
Dbi
Dbip1
Dbndd1
Dbndd2
Dbnl
Dbp
Dcaf13p2
Dcaf15
Dcaf4
Dcaf5
Dcaf6
Dcaf7
Dcaf8
Dcakd
Dcanp1
Dcbld1
Dcbld2
Dcc
Dcd
Dcdc1
Dcdc2c
Dcp1a
Dcp1b
Dcst1
Dcst1-as1
Dcst2
Dcstamp
Dctn1
Dctn2
Dctn6
Dcun1d2
Dcun1d4
Dcxr
Dcxr-dt
Ddb2
Ddias
Ddit4
Ddit4-as1
Ddn-as1
Ddr1
Ddrgk1
Ddt
Ddx1
Ddx23
Ddx25
Ddx27
Ddx28
Ddx31
Ddx39a
Ddx39b
Ddx41
Ddx47
Ddx49
Ddx5
Ddx51
Ddx52
Ddx54
Ddx55
Ddx56
Ddx59
Deaf1
Decr1
Dedd2
Def6
Def8
Defb118
Defb124
Dele1
Dennd1a
Dennd1c
Dennd2a
Dennd2d
Dennd3
Dennd4a
Dennd4b
Dennd5a
Dennd5b
Dennd5b-as1
Dennd6b
Depdc5
Depp1
Derl3
Des
Desi1
Dgat1
Dgat2
Dgat2l7p
Dgcr2
Dgcr5
Dgcr6l
Dgcr8
Dgka
Dgkd
Dgke
Dgki
Dgkq
Dgkz
Dglucy
Dhcr24
Dhcr24-dt
Dhcr7
Dhdds
Dhrs1
Dhrs11
Dhrs13
Dhrs3
Dhrs4l2
Dhrs7b
Dhrs7c
Dhx16
Dhx30
Dhx38
Dhx40
Dhx57
Dhx58
Dhx8
Diablo
Diaph1
Diaph3-as1
Dicer1-as1
Dido1
Dio2
Dio2-as1
Dio3os
Dip2a
Dipk1c
Dipk2a
Diras1
Diras2
Dis3l2
Disc1
Dixdc1
Dkk3
Dkkl1
Dkkl1p1
Dlat
Dlc1
Dlec1
Dleu1
Dlg1
Dlg3
Dlg4
Dlg5
Dlg5-as1
Dlgap1
Dlgap2
Dlgap3
Dlgap4
Dlk2
Dll1
Dll3
Dlx1
Dlx2
Dlx2-dt
Dlx3
Dm1-as
Dmac2
Dmac2l
Dmap1
Dmkn
Dmpk
Dmrta2
Dmrtc2
Dmtn
Dmwd
Dnaaf3
Dnaaf5
Dnah10
Dnah14
Dnah17
Dnah2
Dnah8
Dnai1
Dnai2
Dnaja3
Dnaja4
Dnajb11
Dnajb13
Dnajb2
Dnajb4
Dnajb5
Dnajb5-dt
Dnajb6
Dnajc1
Dnajc10
Dnajc13
Dnajc16
Dnajc17
Dnajc22
Dnajc27-as1
Dnajc30
Dnajc5g
Dnajc8
Dnal4
Dnali1
Dnase1
Dnase1l1
Dnase1l2
Dnd1p1
Dnhd1
Dnm1
Dnm1p38
Dnm1p49
Dnm2
Dnm3
Dnmbp
Dnmt1
Dnmt3a
Dnmt3b
Dnpep
Dnph1
Dnttip1
Doc2a
Doc2gp
Dock1
Dock2
Dock4
Dock6
Dock7
Dok1
Dok2
Dok3
Dok4
Dolpp1
Dop1b
Dot1l
Dpagt1
Dpcd
Dpep1
Dpep3
Dpf1
Dpf2
Dpf3
Dph1
Dpm3
Dpp10
Dpp3
Dpp4
Dpp6
Dpp7
Dpp9
Dpp9-as1
Dppa2p2
Dpy19l2p4
Dpy30
Dpys
Dpysl2
Dpysl3
Dqx1
Draic
Drc3
Drd2
Drg1
Drg2
Drgx
Drosha
Dscr9
Dse
Dst
Dstnp1
Dtd1
Dtl
Dtna
Dtnb
Dtx1
Dtx3
Duox1
Duox2
Duoxa1
Dus1l
Dus2
Dus3l
Dusp13
Dusp18
Dusp21
Dusp26
Dusp27
Dusp3
Dusp8
Dutp2
Dux4l17
Dux4l27
Dux4l34
Dux4l37
Dux4l50
Dux4l9
Dvl1
Dvl3
Dxo
Dydc1
Dydc2
Dync1h1
Dync1i2
Dync1li2
Dynll1
Dyrk1b
Dyrk4
Dysf
Dzip1l
E2f3
E4f1
Eaf1-as1
Ebag9
Ebf4
Ebln3p
Ebna1bp2
Ebpl
Ece1
Ecel1
Ech1
Echdc2
Ecm1
Ecm2
Ect2
Edc3
Edc4
Eddm13
Eddm3cp
Ednrb-as1
Edrf1-dt
Eed
Eef1a1p24
Eef1a2
Eef1akmt3
Eef1aknmt
Eef1d
Eepd1
Efcab1
Efcab13
Efcab14-as1
Efemp1
Efemp2
Efhc1
Efhd1
Efl1p1
Efna1
Efna3
Efr3a
Egf
Egfl7
Egfl8
Egflam
Egfr
Egln2
Egr2
Egr4
Ehbp1
Ehbp1l1
Ehd1
Ehd2
Ehf
Ehhadh-as1
Ehmt1
Ehmt2
Ehmt2-as1
Ei24p3
Eif1b
Eif1b-as1
Eif1p4
Eif1p5
Eif2a
Eif2ak1
Eif2ak2
Eif2ap4
Eif2b3
Eif2b4
Eif2s1
Eif3b
Eif3d
Eif3g
Eif3i
Eif3k
Eif3l
Eif3m
Eif4a1
Eif4a2p1
Eif4enif1
Eif4g1
Eif5a
Eif5b
Eif6
Eipr1-it1
Elavl3
Eldr
Elf3
Elfn1
Elfn1-as1
Elfn2
Ell
Elmo1
Elmo1-as1
Elmo2
Elmo3
Elmsan1
Elob
Elobp3
Elocp18
Elocp22
Elof1
Elovl1
Elovl5
Elovl6
Elp3
Emc10
Emc2
Emc3-as1
Emc9
Eme1
Emid1
Emilin1
Eml1
Eml2
Eml2-as1
Eml3
Eml4
Emp1
Emp2
Emp3
Emsy
Emx1
Emx2
Emx2os
Enah
Endou
Endov
Eng
Engase
Enkd1
Eno1
Eno2
Eno3
Enosf1
Enox1
Enpp3
Ensap1
Ensap3
Entpd1-as1
Entpd4
Entpd5
Entpd6
Eny2
Ep300
Ep400
Ep400p1
Epas1
Epb41l1
Epb41l3
Epb41l4b
Epb41l5
Epb42
Epdr1
Epg5
Epha1
Epha10
Epha2
Epha5-as1
Ephb1
Ephb2
Ephb3
Ephb4
Ephb6
Ephx1
Ephx2
Ephx3
Epn1
Epn2
Epn3
Eppk1
Eps8l1
Eps8l2
Eps8l3
Epsti1
Eral1
Erap2
Eras
Erbb2
Erbb3
Erbin
Erc1
Ercc1
Ercc2
Ercc3
Erf
Erg28
Ergic1
Ergic3
Erh
Eri3
Erich3
Erich5
Erlin2
Ermap
Ermard
Ern1
Ern2
Erp29p1
Ervk3-1
Esam
Esm1
Espn
Espnl
Esr2
Esrp2
Esrra
Esrrb
Ess2
Esyt1
Etf1
Etfb
Ethe1
Etnk2
Etv1
Etv2
Etv4
Etv6
Eva1a
Eva1b
Eva1c
Evc
Evi5l
Evl
Evpl
Evx1
Ewsat1
Exd2
Exd3
Exo5
Exoc1l
Exoc3
Exoc3l1
Exoc7
Exosc1
Exosc10
Exosc2
Exosc4
Exosc7
Ext1
Ext2
Extl1
Extl3
Extl3-as1
Eya3
Ezh1
F10-as1
F2
F2rl3
F7
Faap100
Faap24
Fabp1
Fabp12
Fabp3
Fabp5
Fabp6
Fadd
Fads1
Fads2
Fads3
Faf2
Fah
Faim2
Fam102a
Fam107a
Fam107b
Fam110a
Fam110b
Fam114a1
Fam117a
Fam118a
Fam120aos
Fam120b
Fam129b
Fam129c
Fam131a
Fam133b
Fam135b
Fam138b
Fam13a
Fam13c
Fam151a
Fam160a2
Fam160b2
Fam167a
Fam167a-as1
Fam168a
Fam169b
Fam171a2
Fam173a
Fam174b
Fam177a1p1
Fam178b
Fam180a
Fam181a
Fam181a-as1
Fam182b
Fam183a
Fam186b
Fam187a
Fam187b
Fam187b2p
Fam189b
Fam193b
Fam204a
Fam207a
Fam20a
Fam20c
Fam214b
Fam216a
Fam220a
Fam221a
Fam221b
Fam227a
Fam228b
Fam234a
Fam241b
Fam24b
Fam27e5
Fam30a
Fam30b
Fam30c
Fam32cp
Fam3a
Fam47e
Fam49b
Fam50a
Fam53a
Fam53b-as1
Fam53c
Fam57a
Fam57b
Fam71e1
Fam71e2
Fam78b
Fam83a
Fam83a-as1
Fam83c-as1
Fam83e
Fam83f
Fam83g
Fam83h
Fam84a
Fam86c2p
Fam86ep
Fam86jp
Fam86kp
Fam90a1
Fam91a1
Fam98a
Fam98c
Fan1
Fanca
Fancc
Fancd2
Fancg
Fancm
Fap
Far1-it1
Farp1
Farp2
Farsa
Faslg
Fasn
Fastkd2
Fat1
Faxdc2
Fbf1
Fbh1
Fbl
Fblim1
Fbln1
Fbln2
Fbln7
Fbn3
Fbp1
Fbp2p1
Fbrs
Fbrsl1
Fbxl15
Fbxl17
Fbxl18
Fbxl19
Fbxl2
Fbxl7
Fbxl8
Fbxo16
Fbxo17
Fbxo2
Fbxo21
Fbxo24
Fbxo27
Fbxo31
Fbxo3-dt
Fbxo41
Fbxo44
Fbxo45
Fbxo46
Fbxo9
Fbxw12
Fbxw4p1
Fbxw9
Fcer1g
Fcer2
Fcf1p2
Fcgbp
Fcgr3a
Fchsd1
Fchsd2
Fcmr
Fcn3
Fcrl4
Fcrl5
Fdps
Fdpsp4
Fdpsp8
Fdxr
Fer1l4
Fer1l6-as1
Fermt3
Fes
Fev
Fez2
Fezf2
Ffar1
Ffar2
Fgd3
Fgd5
Fgd5p1
Fgf12-as3
Fgf17
Fgf21
Fgf22
Fgf6
Fgf8
Fgfbp1
Fgfr1
Fgfr1op
Fgfr2
Fgfr4
Fggy
Fgr
Fhad1
Fhit
Fhl2
Fhl3
Fhod1
Fhod3
Fibcd1
Fibp
Fig4
Fignl2
Fip1l1
Fis1
Fjx1
Fkbp11
Fkbp4
Fkbp4p1
Fkbp4p6
Fkbp6
Fkbp8
Fkrp
Flad1
Flcn
Flg-as1
Fli1
Flii
Flj45513
Flna
Flnb-as1
Flnc
Flot1
Flot2
Flrt1
Flt3
Flt3lg
Flt4
Flywch1
Flywch2
Fmnl1
Fmnl2
Fmnl3
Fmo6p
Fn3krp
Fnbp1
Fnbp4
Fndc1-it1
Fndc4
Fndc9
Fntap2
Fntb
Fo393401.1
Fo393419.2
Fo681548.1
Folr1
Fos
Fosb
Fosl1
Fosl2
Foxa2
Foxa3
Foxb1
Foxb2
Foxd2
Foxf2
Foxh1
Foxj2
Foxj3
Foxl1
Foxl2
Foxl2nb
Foxm1
Foxn1
Foxn3
Foxp1
Foxp3
Foxp4
Foxp4-as1
Foxred2
Foxs1
Fp325317.1
Fp325330.3
Fp325331.1
Fpgs
Frat1
Frg1gp
Frg1hp
Frmd1
Frmd4a
Frmd6
Frmd8
Frmpd1
Frmpd2
Frmpd3-as1
Frs3
Fryl
Fscn1
Fscn2
Fscn3
Fsd1
Fsd1l
Fsip2
Fst
Fstl1
Fstl3
Fstl4
Ftcd
Ftlp18
Ftlp5
Fto
Ftsj1
Ftsj3
Fubp3
Fundc2
Furin
Fus
Fut2
Fut5
Fut6
Fut7
Fuz
Fxr2
Fxyd1
Fxyd2
Fxyd3
Fxyd5
Fxyd6
Fxyd6-fxyd2
Fxyd6p1
Fxyd6p2
Fyb1
Fyn
Fyttd1
Fzd10-as1
Fzd2
Fzd6
Fzr1
G3bp2
G6pc3
G6pd
Gaa
Gab1
Gab2
Gab3
Gab4
Gabarap
Gabarapl2
Gabarapl3
Gabbr1
Gabbr2
Gabpa
Gabpap
Gabpb1-as1
Gabra1
Gabra4
Gabra5
Gabra6
Gabrb1
Gabrb3
Gabrg3
Gabrp
Gacat1
Gacat3
Gad1
Gadd45g
Gak
Gal3st1
Gal3st3
Gal3st4
Galc
Galk1
Galns
Galnt10
Galnt14
Galnt15
Galnt16
Galnt17
Galnt6
Galnt9
Galntl6
Galp
Galr1
Galr3
Galt
Ganab
Gap43
Gapdh
Gapdhp21
Gapdhp25
Gapdhp34
Gapdhp47
Gapdhp57
Gapdhp72
Gapdhp74
Gapdhs
Gar1
Garem2
Garnl3
Gars-dt
Gas2l1
Gas6-as1
Gas7
Gasal1
Gata1
Gata2
Gata2-as1
Gata3
Gata3-as1
Gata6
Gatb
Gatc
Gba
Gba2
Gbgt1
Gbx1
Gbx2
Gcc1
Gcc2
Gcdh
Gcfc2
Gcgr
Gck
Gckr
Gcn1
Gcna
Gcnt2
Gdap1
Gdap2
Gdf11
Gdf2
Gdf5
Gdf5os
Gdi1
Gdpd1
Gdpd2
Gdpd4
Gdpd5
Gdpgp1
Gemin6
Gemin7
Gemin7-as1
Get4
Gfap
Gfi1
Gfi1b
Gfod2
Gfpt2
Gfra2
Gfy
Gga1
Gga2
Gga3
Ggcx
Ggnbp1
Ggnbp2
Ggt1
Ggt5
Ggt6
Ggtlc4p
Ghdc
Ghr
Ghrh
Ghrhr
Ghrl
Ghrlos
Gid4
Gid8
Gigyf1
Gigyf2
Gins3
Gipc1
Gipc2
Gipr
Git1
Gja1
Gja4
Gja5
Gja9
Gjb1
Gjb5
Gjb6
Gjc1
Gjd3
Gk5
Gla
Glb1
Glb1l
Glcci1
Glce
Gldc
Gldcp1
Glg1
Gli1
Gli2
Gli3
Gli4
Glod4
Glp2r
Glra1
Glrx3
Gls2
Glul
Glulp4
Glyatl1p4
Glycam1
Glyr1
Gm2a
Gmds
Gmds-dt
Gmeb2
Gmfg
Gmip
Gml
Gmppa
Gmppb
Gmpr2
Gna11
Gna12
Gnai2
Gnal
Gnao1
Gnas
Gnas-as1
Gnat1
Gnb1l
Gnb3
Gnb5
Gng12
Gngt2
Gnl1
Gnl3l
Gnly
Gnpda1
Gnptab
Gnptg
Gnrh2
Golga1
Golga2
Golga2p1
Golga2p10
Golga2p11
Golga2p8
Golga3
Golga7
Golga8up
Golm1
Golt1a
Gon4l
Gorab
Gorasp1
Gosr1
Got2p1
Gp1ba
Gp1bb
Gp2
Gp6
Gpaa1
Gpank1
Gpat2
Gpatch1
Gpatch4
Gpbar1
Gpbp1
Gpc1
Gpc2
Gpcpd1
Gper1
Gpha2
Gphn
Gpi
Gpn3
Gpnmb
Gpr107
Gpr108
Gpr137
Gpr137b
Gpr142
Gpr146
Gpr152
Gpr156
Gpr162
Gpr17
Gpr179
Gpr26
Gpr35
Gpr78
Gprasp1
Gprc5a
Gprc5c
Gprc5d
Gprc5d-as1
Gprc6a
Gprin2
Gps1
Gps2
Gpsm1
Gpsm2
Gpsm3
Gpt2
Gpx2
Gpx3
Gramd1a
Gramd1b
Gramd2a
Gramd4
Gramd4p2
Gramd4p4
Gramd4p8
Grap2
Grb10
Grb2
Grb7
Greb1
Grhl1
Grhl3
Grhpr
Gria1
Gria3
Grid1
Grid2ip
Grik3
Grik4
Grik5
Grin1
Grin2a
Grin2b
Grin2c
Grin2d
Grin3b
Grina
Grip2
Gripap1
Grk1
Grk2
Grk4
Grk5
Grk6
Grk6p1
Grm2
Grm4
Grm7
Grn
Grtp1
Grtp1-as1
Grwd1
Gsap
Gsdma
Gsdmb
Gsdmd
Gsdme
Gsec
Gsg1
Gsk3b
Gsn
Gsn-as1
Gss
Gsta5
Gstm2
Gstm2p1
Gstm3
Gstm4
Gstm5p1
Gsto2
Gstp1
Gstt4
Gstz1
Gsx2
Gtf2e1
Gtf2f1
Gtf2f2p2
Gtf2h4
Gtf2ird1
Gtf2ird1p1
Gtf3ap2
Gtf3c1
Gtf3c2
Gtf3c2-as1
Gtf3c5
Gtpbp1
Gtpbp2
Gtpbp3
Gtpbp4
Guca1a
Gucd1
Gucy2ep
Guk1
Gusbp11
Gvqw2
Gvqw3
Gys1
Gzf1
H1f0
H1fx-as1
H2afj
H2afv
H2afz
H3f3a
H3f3ap4
H3f3bp2
Habp2
Habp4
Hacl1
Hadhb
Hagh
Haglr
Haglros
Hand2
Hapln2
Hapln3
Hapln4
Har1a
Has2-as1
Haus5
Haus7
Hax1
Hba1
Hbp1
Hcar2
Hcfc1-as1
Hcfc1r1
Hcg25
Hcg4
Hcg4p8
Hcg9
Hck
Hcls1
Hcn3
Hcrtr1
Hcrtr2
Hcst
Hdac1
Hdac10
Hdac11
Hdac2-as2
Hdac3
Hdac4
Hdac5
Hdac6
Hdac7
Hdac9
Hdc
Hddc2
Hdgf
Hdgfl2
Hdhd5
Hdlbp
Heatr3
Heatr4
Heatr5b
Hebp2
Hectd3
Hecw1
Heg1
Helz
Helz2
Hepacam
Herc2
Herc2p9
Herc3
Herc6
Herpud1
Hes1
Hes7
Hexa
Hexd
Hey1
Hfe
Hgfac
Hgs
Hhat
Hhatl
Hhatl-as1
Hhex
Hhip-as1
Hhipl1
Hhla1
Hhla3
Hic1
Hid1
Hif1an
Hif3a
Higd1ap5
Higd1b
Higd1c
Hikeshi
Hils1
Hinfp
Hip1
Hip1r
Hipk2
Hirip3
Hist1h1b
Hist1h1d
Hist1h2ab
Hist1h2ba
Hist1h2bps3
Hist2h2ac
Hist4h4
Hivep2
Hivep3
Hjurp
Hjv
Hk3
Hkdc1
Hkr1
Hla-b
Hla-c
Hla-dma
Hla-doa
Hla-dob
Hla-dpa1
Hla-dpb1
Hla-dqb2
Hla-g
Hla-j
Hla-l
Hla-v
Hltf-as1
Hlx
Hm13
Hm13-as1
Hm13-it1
Hmbox1
Hmbs
Hmcn2
Hmg20b
Hmga1p3
Hmga1p5
Hmga1p8
Hmga2-as1
Hmgb1p18
Hmgb1p7
Hmgb1p9
Hmgb3p22
Hmgcl
Hmgcr
Hmgn1p2
Hmgn2
Hmgn2p20
Hmgn2p23
Hmgn2p39
Hmgn4
Hmgxb3
Hmhb1
Hmox1
Hmox2
Hnf1a
Hnf1a-as1
Hnf1b
Hnf4a
Hnrnpa1
Hnrnpa1p49
Hnrnpa3p1
Hnrnpa3p12
Hnrnpa3p4
Hnrnpa3p9
Hnrnpcp4
Hnrnpcp9
Hnrnpdlp4
Hnrnpfp1
Hnrnph1p1
Hnrnpl
Hnrnpul1
Hoga1
Homer2
Homer3
Homez
Hook1
Hook2
Hormad2-as1
Hotairm1
Hottip
Hoxa10-as
Hoxa11
Hoxa11-as
Hoxa13
Hoxa3
Hoxa7
Hoxa9
Hoxa-as2
Hoxa-as3
Hoxb13
Hoxb2
Hoxb3
Hoxb6
Hoxb-as1
Hoxb-as4
Hoxc13-as
Hoxc4
Hoxc6
Hoxc-as1
Hoxd11
Hoxd8
Hoxd-as2
Hp
Hpca
Hpcal1
Hpcal4
Hpd
Hpn
Hps1
Hps4
Hps5
Hps6
Hpse
Hpx
Hr
Hras
Hrc
Hrh1
Hrh2
Hrh3
Hs1bp3
Hs1bp3-it1
Hs2st1
Hs3st2
Hs3st6
Hs6st1
Hscb
Hsd11b1l
Hsd11b2
Hsd17b1
Hsd17b12
Hsd17b2
Hsd17b3
Hsd17b8
Hsd3b7
Hsf1
Hsf4
Hsp90ab1
Hsp90ab4p
Hspa12a
Hspa12b
Hspa1a
Hspa8p14
Hspa8p6
Hspb1p2
Hspb6
Hspb9
Hspbap1
Hspbp1
Hspd1p21
Hspe1
Hspe1-mob4
Hspg2
Htatsf1p1
Htd2
Htr1a
Htr1d
Htr4
Htr7p1
Htra1
Htra2
Htt
Hus1
Hyal1
Hyal2
Hyal4
Hydin
Hyi
Hyi-as1
Hyou1
Hypk
Iars
Iba57
Iba57-dt
Ica1
Icam2
Icam3
Icam5
Ice2
Id3
Idh1-as1
Idh2
Idh3a
Idh3b
Idh3g
Idnk
Ids
Ier2
Ier3
Ier3-as1
Ier5l
Iffo1
Ifi27
Ifi30
Ifi6
Ifitm10
Ifitm2
Ifitm4p
Ifitm5
Ifnar2
Ifnl3p1
Ifnl4
Ifnlr1
Ifrd2
Ift122
Ift140
Ift172
Ift27
Ift43
Ift74
Ift88
Igbp1p3
Igdcc3
Igdcc4
Igf2
Igf2bp1
Igf2bp2
Igf2bp2-as1
Igf2r
Igfbp3
Igfbp5
Igfbp7-as1
Igfl2
Igfl2-as1
Igflr1
Igfn1
Igha1
Ighd
Ighd1-1
Ighd1-14
Ighd1-20
Ighd1-7
Ighd1or15-1b
Ighd2-15
Ighd2-8
Ighd3-22
Ighd5-18
Ighd5-24
Ighe
Ighg2
Ighg4
Ighmbp2
Ighv1-45
Ighv3-30-2
Ighv3-32
Ighv3-33-2
Ighv3-54
Ighv3-79
Ighvii-51-2
Ighviii-51-1
Igkv1or2-108
Igkv1or22-1
Igkv2-18
Igkv2d-10
Igkv3or2-5
Iglc1
Iglc6
Iglc7
Iglcor22-2
Iglj6
Igll1
Igll4p
Igll5
Iglon5
Iglv10-54
Iglv10-67
Iglv1-47
Iglv2-18
Iglv2-28
Iglv2-34
Iglv2-8
Iglv3-1
Iglv3-10
Iglv3-12
Iglv3-16
Iglv3-21
Iglv3-22
Iglv3-25
Iglv3-26
Iglv3-30
Iglv3-31
Iglv3-32
Iglv3-9
Iglv4-69
Iglv7-35
Iglv7-46
Iglv9-49
Iglvi-38
Iglvi-42
Iglvi-56
Iglvi-68
Iglvi-70
Iglviv-59
Iglvv-58
Iglvvii-41-1
Igsf22
Igsf23
Igsf8
Igsf9b
Ikbkb
Ikzf1
Ikzf4
Il10ra
Il10rb
Il11
Il11ra
Il12a
Il12rb1
Il15ra
Il16
Il17a
Il17c
Il17ra
Il17rc
Il17re
Il17rel
Il18bp
Il18rap
Il1r1
Il20ra
Il20rb
Il21
Il23a
Il25
Il27
Il2ra
Il2rb
Il3
Il31
Il32
Il34
Il4i1
Il4r
Il6r
Il6st
Il7r
Il9r
Ilf3
Ilk
Ilkap
Ilvbl
Imp4
Impa1p1
Impdh1
Inafm1
Inava
Inca1
Incenp
Inf2
Ing1
Ing5
Inhbe
Inka2
Inka2-as1
Inmt
Ino80
Ino80e
Inpp4a
Inpp5a
Inpp5b
Inpp5d
Inpp5f
Inpp5j
Inpp5k
Inppl1
Ins-igf2
Insyn1-as1
Ints1
Ints11
Ints14
Ints2
Ints3
Ints9
Invs
Ip6k1
Ipo13
Ipo4
Iqank1
Iqcb2p
Iqcc
Iqce
Iqcf1
Iqcf3
Iqcg
Iqcj-schip1
Iqcj-schip1-as1
Iqck
Iqcn
Iqgap2
Iqsec1
Iqsec2
Iqsec3
Iqsec3p1
Irak1
Irf1
Irf3
Irf6
Irf7
Irf9
Irgm
Irgq
Irs3p
Irx4
Irx5
Isg20
Isg20l2
Isl2
Islr
Islr2
Ism2
Isoc2
Ist1
Isx
Isy1
Isyna1
Itch
Itfg2
Itfg2-as1
Itga10
Itga11
Itga2b
Itga3
Itga4
Itga5
Itga7
Itga9
Itga9-as1
Itgad
Itgae
Itgal
Itgam
Itgax
Itgb2
Itgb2-as1
Itgb4
Itgb5
Itgb5-as1
Itgb7
Itih1
Itih4
Itih5
Itih6
Itm2c
Itpa
Itpk1
Itpkb
Itpr1
Itpr2
Itprid1
Itprip-as1
Ivd
Iyd
Izumo1
Izumo2
Jag1
Jak1
Jak3
Jakmip3
Jam2
Jarid2
Jazf1
Jdp2
Jmjd1c
Jmjd1c-as1
Jmjd7
Jmjd7-pla2g4b
Josd1
Jph4
Jpt2
Jrk
Jrkl
Jsrp1
Jup
Kalrn
Kank2
Kank3
Kansl1
Kars
Kat2a
Kat6a
Kat6b
Kat8
Katnal2
Katnb1
Kazald1
Kcna1
Kcna10
Kcna2
Kcna7
Kcnab1-as2
Kcnab2
Kcnb1
Kcnc1
Kcnc3
Kcnc4
Kcnd1
Kcnd3
Kcnd3-it1
Kcne3
Kcne4
Kcng1
Kcng2
Kcnh1
Kcnh3
Kcnh4
Kcnip3
Kcnj10
Kcnj11
Kcnj13
Kcnj14
Kcnj2
Kcnj3
Kcnj4
Kcnk1
Kcnk12
Kcnk15-as1
Kcnk17
Kcnk2
Kcnk3
Kcnk4
Kcnk9
Kcnma1
Kcnmb1
Kcnn1
Kcnn2
Kcnq1
Kcnq1-as1
Kcnq2
Kcnq3
Kcnq4
Kcns2
Kcns3
Kcnt1
Kcp
Kctd13
Kctd15
Kctd17
Kctd19
Kctd2
Kctd21
Kctd7
Kctd9p1
Kctd9p3
Kctd9p4
Kdelr2
Kdelr3
Kdm1a
Kdm1b
Kdm2a
Kdm2b
Kdm3a
Kdm4a
Kdm4b
Kdm5c
Kdm5c-it1
Kdm7a
Kdm8
Kdr
Kel
Khdc1l
Khdc1p1
Khdrbs3
Khk
Khnyn
Kiaa0040
Kiaa0100
Kiaa0319l
Kiaa0513
Kiaa0895l
Kiaa0895lp1
Kiaa0930
Kiaa1211
Kiaa1217
Kiaa1324
Kiaa1328
Kiaa1614
Kiaa1614-as1
Kiaa1755
Kidins220
Kif13b
Kif16b
Kif17
Kif18b
Kif1a
Kif1b
Kif1c
Kif21b
Kif22
Kif25
Kif26b
Kif2b
Kif3c
Kif5c
Kif6
Kif9
Kifc1
Kifc2
Kifc3
Kirrel1
Kirrel1-it1
Kirrel2
Kirrel3
Kit
Kiz
Klc1
Klc3
Klc4
Klf1
Klf11
Klf13
Klf16
Klf3
Klf7
Klf7-it1
Klf9
Klhdc2
Klhdc3
Klhdc4
Klhdc7b
Klhdc8a
Klhdc8b
Klhdc9
Klhl18
Klhl22
Klhl23
Klhl26
Klhl29
Klhl3
Klhl35
Klhl36
Klhl38
Klhl42
Klk1
Klk10
Klk11
Klk12
Klk13
Klk15
Klk2
Klk3
Klk5
Klk6
Klk7
Klk8
Klk9
Klkp1
Klln
Klrg1
Kmt2a
Kmt2b
Kmt2d
Kmt2e
Kmt5b
Kmt5c
Kncn
Kndc1
Knop1
Knop1p1
Knop1p3
Knstrn
Kntc1
Kpna6
Kptn
Kremen1
Kremen2
Krt1
Krt13
Krt14
Krt16
Krt16p1
Krt16p4
Krt17
Krt17p3
Krt17p4
Krt18
Krt18p51
Krt18p9
Krt2
Krt35
Krt36
Krt37
Krt4
Krt42p
Krt5
Krt7
Krt73-as1
Krt77
Krt78
Krt7-as
Krt8
Krt81
Krt83
Krt85
Krt86
Krt87p
Krt8p31
Krtap10-10
Krtap10-11
Krtap10-12
Krtap10-13p
Krtap10-4
Krtap10-9
Krtap13-5p
Krtap5-11
Krtap5-14p
Krtap5-3
Krtap5-as1
Krtap9-2
Krtap9-8
Ksr1
Ky
Kyat1
L1cam
L34079.1
L34079.2
L3mbtl1
L3mbtl4
L3mbtl4-as1
Lad1
Lag3
Lair2
Lama1
Lama3
Lama4
Lama5
Lama5-as1
Lamb2
Lamb3
Lamc3
Lamp1
Lamp3
Lamtor1
Lamtor4
Lamtor5-as1
Large2
Large-as1
Larp1
Larp1b
Larp4
Larp7
Lasp1
Lat
Lat2
Lbh
Lbhd2
Lbr
Lbx1
Lbx1-as1
Lbx2
Lbx2-as1
Lcat
Lce1d
Lce1f
Lce6a
Lck
Lcmt1
Lcn1p2
Lcn2
Lcn9
Lcnl1
Lcp2
Lctl
Ldah
Ldb1
Ldb2
Ldb3
Ldha
Ldhap1
Ldhbp1
Ldhc
Ldlrad1
Ldlrad3
Ldlrad4
Ldlrap1
Leap2
Lef1
Lef1-as1
Lemd2
Lenep
Leng8
Lepr
Leprot
Letm1
Letm1p2
Letm2
Lfng
Lgals1
Lgals12
Lgals2
Lgals3bp
Lgals4
Lgals7b
Lgals9
Lgals9b
Lgals9dp
Lgalsl
Lgalsl-dt
Lgi3
Lgi4
Lgr6
Lhfpl2
Lhpp
Lhx1
Lhx1-dt
Lhx6
Lhx9
Lif
Lif-as1
Lifr-as1
Lig1
Lilra2
Lilra4
Lilra5
Lilra6
Lilrb3
Lilrb4
Lilrb5
Lilrp1
Lim2
Lima1
Limch1
Limd1
Lime1
Limk2
Lims1
Lims2
Lin28a
Lin37
Lin52
Linc00028
Linc00092
Linc00112
Linc00158
Linc00165
Linc00173
Linc00174
Linc00205
Linc00222
Linc00242
Linc00265
Linc00299
Linc00323
Linc00336
Linc00339
Linc00354
Linc00407
Linc00408
Linc00423
Linc00426
Linc00442
Linc00445
Linc00454
Linc00469
Linc00475
Linc00484
Linc00494
Linc00500
Linc00511
Linc00514
Linc00520
Linc00523
Linc00543
Linc00544
Linc00545
Linc00565
Linc00570
Linc00592
Linc00598
Linc00599
Linc00602
Linc00628
Linc00632
Linc00635
Linc00639
Linc00642
Linc00643
Linc00649
Linc00658
Linc00661
Linc00662
Linc00668
Linc00671
Linc00672
Linc00677
Linc00682
Linc00690
Linc00707
Linc00710
Linc00824
Linc00837
Linc00839
Linc00840
Linc00853
Linc00856
Linc00863
Linc00866
Linc00879
Linc00880
Linc00886
Linc00894
Linc00900
Linc00905
Linc00906
Linc00910
Linc00917
Linc00926
Linc00928
Linc00941
Linc00957
Linc00960
Linc00963
Linc00964
Linc00992
Linc00993
Linc00994
Linc01005
Linc01007
Linc01015
Linc01019
Linc01029
Linc01054
Linc01081
Linc01088
Linc01089
Linc01104
Linc01118
Linc01119
Linc01122
Linc01133
Linc01136
Linc01137
Linc01140
Linc01144
Linc01152
Linc01154
Linc01159
Linc01160
Linc01167
Linc01170
Linc01185
Linc01187
Linc01204
Linc01206
Linc01215
Linc01225
Linc01226
Linc01229
Linc01234
Linc01237
Linc01238
Linc01251
Linc01257
Linc01259
Linc01260
Linc01270
Linc01271
Linc01273
Linc01275
Linc01276
Linc01280
Linc01281
Linc01291
Linc01300
Linc01303
Linc01304
Linc01315
Linc01320
Linc01341
Linc01342
Linc01350
Linc01353
Linc01358
Linc01397
Linc01398
Linc01399
Linc01410
Linc01424
Linc01426
Linc01443
Linc01444
Linc01467
Linc01471
Linc01475
Linc01485
Linc01488
Linc01502
Linc01517
Linc01518
Linc01522
Linc01524
Linc01529
Linc01531
Linc01533
Linc01535
Linc01560
Linc01568
Linc01569
Linc01570
Linc01578
Linc01583
Linc01588
Linc01605
Linc01615
Linc01620
Linc01624
Linc01629
Linc01638
Linc01644
Linc01656
Linc01659
Linc01666
Linc01671
Linc01687
Linc01694
Linc01705
Linc01711
Linc01715
Linc01721
Linc01723
Linc01726
Linc01749
Linc01750
Linc01757
Linc01766
Linc01768
Linc01778
Linc01779
Linc01799
Linc01800
Linc01804
Linc01814
Linc01816
Linc01819
Linc01828
Linc01844
Linc01847
Linc01862
Linc01869
Linc01871
Linc01872
Linc01879
Linc01907
Linc01910
Linc01913
Linc01915
Linc01934
Linc01940
Linc01944
Linc01954
Linc01959
Linc01964
Linc01968
Linc01971
Linc01978
Linc01990
Linc02001
Linc02003
Linc02012
Linc02029
Linc02034
Linc02044
Linc02048
Linc02055
Linc02063
Linc02073
Linc02074
Linc02075
Linc02076
Linc02078
Linc02090
Linc02092
Linc02099
Linc02102
Linc02106
Linc02117
Linc02126
Linc02127
Linc02132
Linc02136
Linc02138
Linc02142
Linc02145
Linc02148
Linc02156
Linc02160
Linc02162
Linc02167
Linc02168
Linc02169
Linc02173
Linc02176
Linc02188
Linc02205
Linc02207
Linc02209
Linc02210
Linc02212
Linc02213
Linc02217
Linc02221
Linc02240
Linc02245
Linc02251
Linc02255
Linc02278
Linc02283
Linc02288
Linc02289
Linc02298
Linc02304
Linc02314
Linc02325
Linc02348
Linc02349
Linc02354
Linc02367
Linc02370
Linc02371
Linc02375
Linc02381
Linc02390
Linc02395
Linc02396
Linc02408
Linc02420
Linc02437
Linc02440
Linc02443
Linc02463
Linc02482
Linc02495
Linc02513
Linc02518
Linc02519
Linc02532
Linc02537
Linc02544
Linc02557
Linc02559
Linc02584
Linc02588
Linc02596
Linc02599
Linc02606
Linc02609
Linc02610
Linc02611
Linc02613
Linc02623
Linc02633
Linc02641
Linc02658
Linc02665
Lincmd1
Linc-ror
Lingo1
Lingo1-as1
Lingo4
Lins1
Lipc
Lipe
Lipe-as1
Litaf
Lix1l-as1
Lkaaear1
Llgl2
Lman1
Lman1l
Lman2
Lman2l
Lmbr1l
Lmcd1
Lmcd1-as1
Lmf1
Lmf1-as1
Lmf2
Lmna
Lmnb2
Lmntd2
Lmo1
Lmod1
Lmx1b
Lncnef
Lncoc1
Lnctam34a
Lnp1
Lonp1
Lonrf2p1
Loxhd1
Loxl1
Loxl3
Lpar2
Lpcat3
Lpcat4
Lpin1
Lpin2
Lpin3
Lpo
Lrch4
Lrcol1
Lrfn1
Lrfn2
Lrmda
Lrp1
Lrp3
Lrp4
Lrp5
Lrp5l
Lrp8
Lrpap1
Lrr1
Lrrc14
Lrrc23
Lrrc24
Lrrc28
Lrrc29
Lrrc31
Lrrc32
Lrrc36
Lrrc37a11p
Lrrc37a16p
Lrrc37a3
Lrrc37a7p
Lrrc37a9p
Lrrc3b
Lrrc4
Lrrc45
Lrrc49
Lrrc4b
Lrrc52
Lrrc52-as1
Lrrc59
Lrrc61
Lrrc69
Lrrc7
Lrrc71
Lrrc73
Lrrc74b
Lrrc75b
Lrrc77p
Lrrc8c
Lrrfip1
Lrrk1
Lrrn1
Lrrn2
Lrrtm1
Lrsam1
Lrtm2
Lrtomt
Lrwd1
Lsamp
Lsm12
Lsm14a
Lsm4
Lsm7
Lsp1
Lsr
Lst1
Lta
Ltb
Ltb4r
Ltb4r2
Ltbp1
Ltbp2
Ltbp3
Ltbp4
Ltbr
Ltf
Lto1
Lunar1
Luzp2
Lvrn
Ly6d
Ly6e
Ly6e-dt
Ly6g5b
Ly6g5c
Ly6g6d
Ly6h
Ly6k
Ly6l
Lyl1
Lynx1
Lynx1-slurp2
Lypd2
Lypd3
Lypd5
Lypd6
Lypd6b
Lypla2
Lyrm1
Lyrm4
Lyrm9
Lysmd4
Lzic
Lztfl1
Lztr1
Lzts1
Lzts1-as1
Lzts2
M1ap
Maats1
Mab21l3
Mab21l4
Macf1
Macrod1
Macrod2
Mad1l1
Mad2l1bp
Madcam1
Madd
Maea
Maf1
Mafa
Mafa-as1
Mafg
Mafg-dt
Maftrr
Magea4
Magea4-as1
Magec3
Maged1
Maged2
Magee2
Magi1
Magi2
Magi2-as3
Magoh3p
Majin
Mal2-as1
Malat1
Malsu1
Maml3
Mamstr
Man1c1
Man2a2
Man2b1
Man2b2
Man2c1
Manba
Maneal
Map1lc3c
Map1s
Map2k3
Map2k7
Map3k10
Map3k11
Map3k12
Map3k14-as1
Map3k20-as1
Map3k3
Map3k6
Map3k7cl
Map3k9
Map4
Map4k1
Map4k2
Map4k3-dt
Map4k4
Map6
Map6d1
Map7d1
Mapk1
Mapk10
Mapk12
Mapk13
Mapk15
Mapk3
Mapk8
Mapk8ip1
Mapk8ip3
Mapk9
Mapkapk2
Mapkapk3
Mapkapk5
Mapkbp1
Mapre2
Mapre3
Mapt
Mapt-it1
Marc2
March10
March6
March9
Marco
Marf1
Mark2
Mark2p16
Mark2p6
Mark3p3
Mark4
Mars
Marveld1
Marveld3
Masp1
Mast1
Mast2
Mast3
Mastl
Mat1a
Matk
Matn1
Matn1-as1
Matn4
Mau2
Mavs
Mb
Mbd1
Mbd3
Mbd3l2b
Mbd5
Mbd6
Mbl3p
Mblac1
Mboat7
Mbp
Mbtps1
Mc2r
Mc3r
Mc5r
Mcat
Mccd1p1
Mcemp1
Mcf2l
Mcf2l2
Mcfd2
Mcfd2p1
Mcm2
Mcm3ap
Mcm4
Mcm5
Mcm7
Mcoln1
Mcrip1
Mcrip2
Mcrs1
Mcub
Mdc1
Mdfi
Mdga1
Mds2
Meak7
Mecr
Med12
Med13
Med13l
Med15
Med16
Med20
Med22
Med24
Med25
Med27
Med28
Med29
Mef2c-as1
Mef2d
Mefv
Meg3
Meg9
Megf10
Megf11
Megf6
Megf8
Mei1
Meis1
Meis1-as2
Meis1-as3
Meis2
Meis3
Melk
Meltf-as1
Memo1p1
Memo1p5
Men1
Meox1
Mepce
Mepe
Mertk
Mesd
Metap2
Metrn
Metrnl
Mettl1
Mettl17
Mettl22
Mettl7b
Mex3a
Mfap2
Mfap4
Mfap5
Mfge8
Mfng
Mfsd11
Mfsd13a
Mfsd2a
Mfsd2b
Mfsd3
Mfsd5
Mfsd6
Mfsd9
Mgat1
Mgat2
Mgat3
Mgat4a
Mgat5
Mgat5b
Mgll
Mgrn1
Mgst2
Mgst3
Mia
Miat
Miatnb
Mib2
Mical1
Mical2
Mical3
Micall1
Micall2
Micb
Micg
Micu1
Mid2
Midn
Mief1
Mif
Mif4gd
Mif-as1
Miga2
Miip
Mimt1
Minar1
Mincr
Mindy1
Mink1
Mios
Miox
Mir100hg
Mir106b
Mir1178
Mir1179
Mir1181
Mir1193
Mir1197
Mir1-1hg
Mir1-1hg-as1
Mir1204
Mir1225
Mir1227
Mir1228
Mir1231
Mir1234
Mir1237
Mir1238
Mir124-2
Mir1247
Mir1249
Mir1250
Mir125b2
Mir1260a
Mir1260b
Mir1266
Mir1268b
Mir1281
Mir1282
Mir1286
Mir1287
Mir1290
Mir129-2
Mir1301
Mir1302-1
Mir1302-7
Mir1306
Mir130a
Mir130b
Mir1322
Mir136
Mir137
Mir138-2
Mir139
Mir140
Mir141
Mir142
Mir145
Mir1468
Mir146b
Mir1470
Mir149
Mir150
Mir151b
Mir153-1
Mir182
Mir185
Mir1909
Mir1910
Mir1913
Mir193bhg
Mir194-2hg
Mir196a2
Mir199b
Mir200c
Mir200chg
Mir208a
Mir2276
Mir23b
Mir25
Mir2682
Mir26b
Mir27b
Mir296
Mir298
Mir29b2
Mir29b2chg
Mir301b
Mir3065
Mir3124
Mir3125
Mir3132
Mir3138
Mir3154
Mir3155a
Mir3155b
Mir3159
Mir3162
Mir3163
Mir3184
Mir3185
Mir3186
Mir3193
Mir3194
Mir3199-1
Mir3199-2
Mir320b1
Mir323a
Mir329-1
Mir329-2
Mir337
Mir338
Mir342
Mir34a
Mir34ahg
Mir3605
Mir3615
Mir3618
Mir3646
Mir3650
Mir3659
Mir3664
Mir3681hg
Mir3689a
Mir3689b
Mir3689c
Mir3689d1
Mir3689d2
Mir3689e
Mir375
Mir378b
Mir378i
Mir379
Mir3976hg
Mir423
Mir4254
Mir4257
Mir4258
Mir4259
Mir4260
Mir4261
Mir4262
Mir4263
Mir4265
Mir4270
Mir4274
Mir4277
Mir4281
Mir4285
Mir4293
Mir4294
Mir4301
Mir4304
Mir4309
Mir4311
Mir4313
Mir4314
Mir4325
Mir4418
Mir4429
Mir4434
Mir4435-2hg
Mir4436a
Mir4441
Mir4443
Mir4452
Mir4456
Mir4458hg
Mir4463
Mir4476
Mir4477b
Mir4480
Mir4525
Mir4530
Mir4531
Mir4540
Mir4632
Mir4635
Mir4640
Mir4641
Mir4649
Mir4658
Mir4664
Mir4667
Mir4669
Mir4672
Mir4675
Mir4676
Mir4685
Mir4686
Mir4687
Mir4694
Mir4695
Mir4696
Mir4701
Mir4708
Mir4711
Mir4728
Mir4729
Mir4731
Mir4733
Mir4736
Mir4738
Mir4739
Mir4743
Mir4749
Mir4751
Mir4754
Mir4761
Mir4763
Mir4777
Mir4781
Mir4783
Mir4793
Mir4798
Mir483
Mir486-1
Mir486-2
Mir493
Mir494
Mir499a
Mir499b
Mir5002
Mir5004
Mir5006
Mir5088
Mir5089
Mir5092
Mir5094
Mir5187
Mir5189
Mir5191
Mir5194
Mir543
Mir548am
Mir548ar
Mir548az
Mir548f1
Mir548y
Mir5572
Mir5587
Mir5682
Mir5685
Mir5691
Mir5695
Mir570
Mir585
Mir593
Mir598
Mir6069
Mir6071
Mir6083
Mir6088
Mir6124
Mir6126
Mir6127
Mir615
Mir6165
Mir625
Mir629
Mir632
Mir633
Mir637
Mir645
Mir646hg
Mir647
Mir650
Mir6504
Mir6513
Mir657
Mir661
Mir662
Mir670
Mir6717
Mir6719
Mir6721
Mir6729
Mir6731
Mir6734
Mir6735
Mir6736
Mir6737
Mir6741
Mir6746
Mir6748
Mir6749
Mir6752
Mir6756
Mir6757
Mir6763
Mir6768
Mir6769b
Mir6770-1
Mir6772
Mir6773
Mir6779
Mir6780a
Mir6782
Mir6785
Mir6788
Mir6792
Mir6795
Mir6798
Mir6800
Mir6801
Mir6804
Mir6805
Mir6807
Mir6808
Mir6809
Mir6810
Mir6812
Mir6815
Mir6816
Mir6819
Mir6821
Mir6822
Mir6823
Mir6824
Mir6825
Mir6826
Mir6833
Mir6834
Mir6840
Mir6845
Mir6847
Mir6848
Mir6849
Mir6851
Mir6853
Mir6858
Mir6859-3
Mir6864
Mir6865
Mir6867
Mir6872
Mir6874
Mir6879
Mir6880
Mir6881
Mir6882
Mir6883
Mir6884
Mir6887
Mir6888
Mir6890
Mir6891
Mir6893
Mir7106
Mir7107
Mir7108
Mir7113
Mir7152
Mir7153
Mir7155
Mir7159
Mir7161
Mir718
Mir758
Mir762
Mir769
Mir7847
Mir7848
Mir7973-1
Mir7973-2
Mir7974
Mir8059
Mir8067
Mir8072
Mir8077
Mir8083
Mir8085
Mir877
Mir885
Mir921
Mir92b
Mir93
Mir933
Mir936
Mir937
Mir939
Mir9-3hg
Mir99ahg
Mirlet7a3
Mirlet7b
Mirlet7bhg
Mis18a-as1
Mki67
Mkln1
Mknk1
Mkrn2os
Mks1
Mkx
Mlc1
Mlec
Mlf2
Mlh1
Mlh3
Mlip
Mlkl
Mllt11
Mllt6
Mlnr
Mlph
Mlst8
Mlxip
Mlxipl
Mmaa
Mmab
Mmachc
Mmd
Mmd2
Mmel1
Mmp11
Mmp14
Mmp19
Mmp2
Mmp23b
Mmp25-as1
Mmrn2
Mn1
Mnat1
Mnt
Mob3c
Mobp
Mocs1
Mog
Mogat2
Mogs
Mok
Mon1a
Mon1b
Morc2
Morn5
Mos
Mosmo
Mov10
Mov10l1
Mpc1l
Mpeg1
Mpg
Mpl
Mpo
Mpp1
Mpp2
Mpp3
Mpp4
Mppe1
Mppe1p1
Mpped1
Mprip
Mprip-as1
Mpv17
Mpzl1
Mrap
Mrgprf
Mrgprf-as1
Mrnip
Mroh1
Mroh2a
Mroh5
Mroh6
Mroh7
Mroh7-ttc4
Mrpl10
Mrpl13
Mrpl2
Mrpl20
Mrpl24
Mrpl27
Mrpl37
Mrpl38
Mrpl40
Mrpl43
Mrpl45p1
Mrpl53p1
Mrpl55
Mrpl58
Mrps11
Mrps15
Mrps2
Mrps22
Mrps28
Mrtfa
Mrtfb
Mrvi1
Mrvi1-as1
Ms4a18
Ms4a6a
Msc
Msc-as1
Msh5
Msh5-sapcd1
Msh6
Msi1
Msi2
Mslnl
Msmp
Msn
Msr1
Msra
Mst1l
Mst1r
Msto1
Msx2p1
Mt1a
Mt1b
Mt1cp
Mt1dp
Mt1l
Mt1m
Mt3
Mta1
Mta2
Mtatp6p1
Mtatp6p2
Mtatp6p26
Mtatp8p1
Mtbp
Mtcl1
Mtco1p12
Mtco1p22
Mtco1p3
Mtco1p48
Mtco2p12
Mtco2p22
Mtco3p12
Mtco3p13
Mtco3p23
Mtco3p28
Mtco3p31
Mtco3p43
Mtco3p45
Mtcybp23
Mtcybp27
Mtcybp35
Mtcybp37
Mtcybp8
Mterf4
Mtfmt
Mtfr1l
Mtg1
Mthfd1
Mthfd1p1
Mthfr
Mtm1
Mtmr1
Mtmr10
Mtmr11
Mtmr2
Mtmr7
Mtmr9
Mtnd1p15
Mtnd2p13
Mtnd2p7
Mtnd3p12
Mtnd3p20
Mtnd3p24
Mtnd3p25
Mtnd3p4
Mtnd4lp20
Mtnd4lp30
Mtnd4lp31
Mtnd4p10
Mtnd4p12
Mtnd4p13
Mtnd4p2
Mtnd4p3
Mtnd5p10
Mtnd5p11
Mtnd5p13
Mtnd5p21
Mtnd5p28
Mtnd5p33
Mtnd5p34
Mtnd5p41
Mtnd6p19
Mtnd6p25
Mtnd6p3
Mtnd6p33
Mtnd6p4
Mtnd6p8
Mtor
Mtrnr2l1
Mtrr
Mtss1
Mtss1l
Mttp
Mturn
Mtus2
Mtx1
Mtx1p1
Muc1
Muc12
Muc13
Muc17
Muc2
Muc20
Muc20-ot1
Muc20p1
Muc3a
Muc5b
Muc6
Mucl3
Mus81
Mutyh
Mvd
Mvk
Mvp
Mx2
Mxd1
Mxd3
Mxi1
Mxra7
Mxra8
Myadm
Myadml
Mybbp1a
Mybl2
Mybpc3
Mybph
Myc
Mycl
Mycn
Mycnos
Mycnut
Myd88
Mydgf
Myeov
Myh10
Myh11
Myh14
Myh3
Myh7b
Myh9
Myl3
Myl4
Myl5
Myl6
Myl6b
Myl6p1
Myl7
Mylk
Mylk2
Mylkp1
Mylpf
Myo10
Myo15a
Myo15b
Myo18a
Myo18b
Myo19
Myo1a
Myo1b
Myo1c
Myo1d
Myo1e
Myo1f
Myo1g
Myo3a
Myo7a
Myo7b
Myo9b
Myocd
Myof
Myom1
Myom2
Myoz3
Mypn
Myrf
Myrip
Myt1l
Myzap
Mzf1
Mzf1-as1
N4bp2
N6amt1
NA
Naa30
Naa38
Naa40
Naa60
Naa80
Naaladl1
Nab2
Nabp1
Nabp2
Naca2
Nacad
Nacc1
Nadsyn1
Nae1
Naga
Nagk
Naglu
Nagpa
Nalcn-as1
Nama
Namptp3
Nanogp4
Nanogp7
Nanos3
Nap1l3
Nap1l4
Napa
Napg
Naprt
Napsa
Napsb
Narf
Narf-it1
Nat1
Nat10
Nat14
Nat16
Nat8b
Nat9
Natd1
Nav1
Nav2
Nav2-as1
Naxe
Nbea
Nbeal2
Nbeap5
Nbl1
Ncald
Ncam1
Ncapd2
Ncapd3
Ncapg2
Ncaph2
Ncbp1
Ncdn
Ncf2
Ncf4
Nckap5
Nckap5-as2
Nckap5l
Nckipsd
Ncl
Ncln
Ncoa1
Ncoa7-as1
Ncor2
Ncr2
Ncr3
Ncs1
Ncstn
Ndc80
Nde1
Ndrg1
Ndrg2
Ndrg4
Ndst1
Ndst1-as1
Ndst2
Ndufa10
Ndufa11
Ndufa3
Ndufa4l2
Ndufa5
Ndufa5p10
Ndufa6-dt
Ndufab1
Ndufaf2
Ndufb11
Ndufb2
Ndufb4
Ndufb6
Ndufb7
Ndufb8p1
Ndufb9
Ndufb9p3
Ndufc1
Ndufs2
Ndufs5p3
Ndufs6
Ndufs7
Ndufs8
Ndufv1
Neat1
Nebl
Nebl-as1
Necab2
Necab3
Necap1
Nectin1
Nectin2
Nectin3
Nectin4
Nedd4l
Nefh
Nefhp1
Nefm
Neil1
Nelfcd
Nelfe
Nell1
Nemp2
Nenf
Neto1
Neu2
Neurl1
Neurl3
Neurl4
Neurod2
Nfam1
Nfasc
Nfatc1
Nfatc2
Nfatc2ip
Nfatc3
Nfatc4
Nfe2l1
Nfic
Nfix
Nfkb1
Nfkb2
Nfkbia
Nfkbib
Nfkbil1
Nfrkb
Nfs1
Nfx1
Ngb
Ngef
Ngf
Ngfr
Nhlrc2
Nhlrc4
Nhsl1
Nhsl2
Nicn1
Nif3l1
Nifk-as1
Nifkp9
Nim1k
Nin
Ninj1
Ninj2
Ninl
Nip7
Nipbl
Nipsnap1
Nipsnap2
Nisch
Nkain1
Nkain3
Nkain4
Nkapp1
Nkd2
Nkg7
Nkila
Nkpd1
Nktr
Nkx1-1
Nle1
Nlgn1
Nlgn2
Nlrc5
Nlrp1
Nlrp10
Nlrp3
Nlrx1
Nme2
Nme3
Nme6
Nmt1
Nnat
Nnmt
Nob1
Noc4l
Nod2
Nol10
Nol12
Nol4l
Nol6
Nol8
Nom1
Nomo1
Nono
Nop14-as1
Nop2
Nop53
Nop56
Nos1
Nos2
Nos2p1
Nos2p2
Nos2p3
Nos3
Nosip
Notch2
Notch3
Notch4
Notum
Noxo1
Noxred1
Npas2
Npas4
Npc1
Npc2
Npdc1
Npepl1
Npff
Nphp1
Nphp3
Nphp4
Nphs1
Nploc4
Npm1
Npm1p11
Npm1p18
Npm1p36
Npm2
Npm3
Npnt
Nppa
Nppc
Npr1
Npr2
Npr3
Nprl3
Nptx1
Nptxr
Npy
Nqo1
Nr1d2
Nr1h2
Nr1h3
Nr1i2
Nr1i3
Nr2c2
Nr2e1
Nr2e3
Nr2f1
Nr2f2
Nr2f2-as1
Nr4a1
Nr4a2
Nraddp
Nrbf2p2
Nrbp1
Nrbp2
Nrdc
Nrep
Nrg1
Nrg2
Nrg3
Nrgn
Nrip2
Nrk
Nrm
Nrn1l
Nrp1
Nrp2
Nrsn1
Nrsn2
Nrxn2
Nrxn3
Nsd1
Nsd2
Nsfl1c
Nsg1
Nsmce2
Nsmf
Nsrp1
Nsun2
Nsun4
Nt5c
Nt5c1b
Nt5cp1
Nt5dc2
Nt5dc4
Nt5m
Ntan1
Ntf3
Nthl1
Ntm
Ntmt1
Ntn3
Ntn5
Ntng2
Ntrk1
Ntrk3
Ntsr1
Nubp1
Nubp2
Nudcd3
Nudt16
Nudt16p1
Nudt2
Nudt22
Nudt6
Nudt8
Nudt9
Nuggc
Numa1
Numb
Numbl
Nup133
Nup210p1
Nup210p2
Nup210p3
Nup214
Nup62
Nup85
Nup93
Nupr1
Nutf2p5
Nutm2a-as1
Nutm2d
Nxf1
Nxf3
Nxnl1
Nxnl2
Nxpe3
Nxpe4
Nxph1
Nxph3
Nxph4
Nyap1
Oacylp
Oaf
Oard1
Oas2
Oas3
Oasl
Oaz1
Oaz2
Obp2a
Obp2b
Obscn
Obsl1
Ociad1
Odc1
Odf2
Odr4
Oga
Ogdhl
Ogfod2
Ogfod3
Ogfr
Ogfr-as1
Ogg1
Olah
Olfm1
Olig2
Olmalinc
Omp
Oosp1p2
Opa1
Opa3
Opcml-it1
Oplah
Opn1lw
Oprm1
Optc
Or10ah1p
Or10h4
Or10h5
Or11h5p
Or11i1p
Or13j1
Or1e3
Or1f1
Or1f2p
Or1l4
Or1m1
Or1n2
Or1x5p
Or2ai1p
Or2m1p
Or2m2
Or2s1p
Or3a4p
Or4d1
Or4d2
Or4n5
Or4s1
Or51d1
Or51e1
Or51e2
Or51q1
Or52b1p
Or52b3p
Or52b5p
Or52e5
Or52m2p
Or52w1
Or5ah1p
Or5h8
Or5p2
Or6b3
Or6k2
Or6w1p
Or7a15p
Or7e14p
Or7e2p
Or7e39p
Or7e46p
Or7e47p
Or9a2
Or9g4
Or9q1
Orai2
Orai3
Ormdl3
Os9
Osbp2
Osbpl10
Osbpl2
Osbpl3
Osbpl5
Osbpl9
Oscar
Oscp1
Oser1-dt
Osgep
Osmr
Osmr-as1
Osr1
Osr2
Ostm1
Ostm1-as1
Otof
Otog
Otop2
Otop3
Otos
Otub1
Otud5
Otx1
Otx2-as1
Ovch2
Ovol3
Oxct2p1
Oxer1
Oxr1
Oxsm
Oxt
P2rx3
P2rx4
P2rx5
P2rx6
P2rx7
P2ry11
P2ry2
P2ry4
P2ry6
P3h1
P3h3
P3r3urf
P4ha2
P4hb
P4htm
Paaf1
Pabpc1l
Pabpc4
Pacrg
Pacs1
Pacs2
Pacsin1
Padi1
Padi4
Paep
Paf1
Pafah1b3
Pag1
Paics
Paip1p1
Pak1
Pak4
Palm
Palm3
Pamr1
Pan2
Pan3
Pank2
Papln
Papolg
Pappa2
Paqr6
Paqr8
Paqr9
Pard3
Pard3b
Parl
Parn
Parp1
Parp10
Parp12
Parp14
Parp16
Parp2
Parp3
Parp9
Parva
Parvb
Parvg
Patj
Patl2
Patz1
Paupar
Pax2
Pax5
Pax6
Pax8
Pax8-as1
Pax9
Paxx
Pbld
Pbx1
Pbxip1
Pc
Pca3
Pcare
Pcat1
Pcat7
Pcbd1
Pcbp1-as1
Pcbp3
Pcbp4
Pcdh1
Pcdh7
Pcdhac2
Pcdhb3
Pced1a
Pcf11
Pcgf1
Pcgf5
Pcid2
Pcif1
Pck1
Pck2
Pclaf
Pcm1
Pcmt1
Pcmtd1
Pcmtd1p7
Pcmtd2
Pcnpp2
Pcnt
Pcnx2
Pcnx3
Pcolce
Pcolce2
Pcolce-as1
Pcsk7
Pcsk9
Pcyt1a
Pcyt2
Pdcd11
Pdcd4
Pdcd6ip
Pdcl2p2
Pdcl3
Pde10a
Pde11a
Pde1b
Pde1c
Pde2a
Pde4b
Pde4d
Pde6b
Pde8a
Pde9a
Pdgfa
Pdgfb
Pdgfrb
Pdia4
Pdk2
Pdlim1p1
Pdlim2
Pdlim4
Pdlim7
Pdp1
Pdp2
Pdpk1
Pdpn
Pdpr
Pdxk
Pdzd2
Pdzd4
Pdzd7
Pdzk1ip1
Pdzrn3
Pea15
Pear1
Pebp4
Pef1
Peg10
Peg3
Peli3
Pelp1
Pemt
Per2
Per3
Pes1
Pex1
Pex10
Pex11a
Pex11b
Pex16
Pex5
Pex5l
Pex5l-as1
Pfas
Pfdn5
Pfdn6
Pfkfb2
Pfkfb3
Pfkfb4
Pfkl
Pfkm
Pfkp
Pfn1
Pfn1p1
Pgam1p8
Pgam5
Pgap2
Pgap3
Pgbd4p2
Pgc
Pgd
Pgf
Pgghg
Pglyrp4
Pgm1
Pgs1
Phactr2
Phactr3
Phactr4
Phax
Phb
Phb2
Phbp7
Phc1
Phc2
Phc3
Pheta1
Pheta2
Phf1
Phf12
Phf19
Phf20l1
Phf21a
Phf21b
Phf3
Phf7
Phf8
Phgdh
Phgr1
Phka2
Phkg1
Phkg2
Phlda3
Phldb1
Phldb2
Phldb3
Phlpp2
Phospho1
Phospho2
Phox2b
Phrf1
Phyhd1
Phyhip
Phykpl
Pi4ka
Pi4kb
Pianp
Pias3
Pias4
Picart1
Pick1
Pidd1
Piezo1
Piezo1p1
Piezo2
Pif1
Pigc
Pigf
Pigg
Pigo
Pigq
Pigs
Pigt
Pigu
Pigw
Pigz
Pih1d1
Pik3c2a
Pik3c2b
Pik3ca
Pik3ip1-as1
Pik3r1
Pik3r5
Pilra
Pilrb
Pim2
Pin4
Pink1-as
Pinlyp
Pinx1
Pip4k2a
Pip4k2b
Pip4p1
Pip5k1c
Pip5kl1
Pipox
Pisd
Pitpna
Pitpnb
Pitpnc1
Pitpnm1
Pitpnm2
Pitpnm3
Pitx2
Piwil1
Pkd1
Pkd1l1
Pkd1l2
Pkd1l3
Pkd2
Pkd2l1
Pkdcc
Pkia-as1
Pkig
Pklr
Pkm
Pkn1
Pkn2-as1
Pkn3
Pknox2-as1
Pkp1
Pkp3
Pkp4
Pla1a
Pla2g15
Pla2g2a
Pla2g2c
Pla2g4b
Pla2g4c
Pla2g4e-as1
Pla2g4f
Pla2g6
Plat
Plaur
Plb1
Plbd2
Plcb2
Plcb3
Plcd1
Plcd3
Plcd4
Plcg1
Plcg2
Plch2
Plcxd2
Plcxd2-as1
Plcz1
Pld1
Pld2
Pld3
Pld4
Plec
Plekha2
Plekha4
Plekha5
Plekha7
Plekhb1
Plekhd1
Plekhg2
Plekhg3
Plekhg4
Plekhg4b
Plekhg5
Plekhg6
Plekhh1
Plekhh2
Plekhh3
Plekhj1
Plekhm1
Plekhm1p1
Plekhm2
Plekho1
Plekho2
Plin3
Plin5
Plk1
Plk3
Plk5
Plod1
Plod3
Plpbp
Plpp6
Plppr1
Plppr2
Plppr4
Plscr3
Pltp
Plxdc1
Plxna1
Plxna2
Plxna3
Plxna4
Plxnb1
Plxnb2
Plxnb3
Plxnd1
Pmel
Pmepa1
Pmm1
Pmp22
Pmpca
Pnck
Pnkd
Pnkp
Pnliprp1
Pnma1
Pnma6f
Pnma8b
Pnmt
Pno1
Pnoc
Pnpla2
Pnpla5
Pnpla6
Pnpla7
Pnpo
Podnl1
Pofut1
Pofut2
Poglut1
Pogz
Pola2
Pold1
Pold2
Pold4
Pole
Pole2
Polg
Polh
Polk
Poll
Polm
Polr1a
Polr1b
Polr1c
Polr1e
Polr2a
Polr2b
Polr2c
Polr2e
Polr2f
Polr2h
Polr2i
Polr2j4
Polr2l
Polr2lp1
Polr2m
Polr3a
Polr3e
Polr3h
Polr3k
Pomc
Pomgnt1
Pomt2
Pop1
Pop4
Por
Pou2af1
Pou2f2
Pou2f3
Pou3f3
Pou5f1
Pou5f1p5
Pou6f2
Ppan
Ppan-p2ry11
Ppara
Pparg
Ppargc1a
Ppargc1b
Ppcdc
Ppcs
Ppdpf
Ppfia1
Ppfia3
Ppfia4
Ppfibp2
Pphln1
Ppiap13
Ppiap3
Ppiap51
Ppiap90
Ppib
Ppic
Ppie
Ppil2
Ppl
Ppm1b
Ppm1f
Ppm1g
Ppm1h
Ppm1j
Ppm1k
Ppm1k-dt
Ppm1m
Ppm1n
Ppox
Ppp1ca
Ppp1r10
Ppp1r11
Ppp1r12a-as1
Ppp1r12c
Ppp1r13b
Ppp1r13l
Ppp1r14a
Ppp1r15a
Ppp1r16a
Ppp1r1a
Ppp1r1b
Ppp1r21
Ppp1r26
Ppp1r27
Ppp1r32
Ppp1r37
Ppp1r3f
Ppp1r3g
Ppp1r7
Ppp1r9a
Ppp2r1a
Ppp2r1b
Ppp2r2c
Ppp2r2d
Ppp2r5b
Ppp2r5c
Ppp2r5d
Ppp2r5e
Ppp4r1l
Ppp5c
Ppp6r1
Ppp6r2
Pprc1
Pqlc1
Pqlc2l
Prac2
Prame
Pramenp
Prap1
Prb3
Prcc
Prcd
Prdm11
Prdm12
Prdm16
Prdm7
Prdm8
Prdx1
Prdx3p2
Preb
Prelid1
Prelid3a
Prex1
Prg3
Prickle2
Prickle3
Prickle4
Prkab1
Prkag1
Prkag2
Prkag3
Prkar1a
Prkar1b
Prkca
Prkca-as1
Prkcb
Prkcd
Prkce
Prkcg
Prkch
Prkcq-as1
Prkcsh
Prkcz
Prkcz-as1
Prkd2
Prlhr
Prlr
Prm2
Prm3
Prmt1
Prmt1p1
Prmt8
Prob1
Proc
Procr
Prom2
Proser1
Proser3
Prox1
Prox1-as1
Proz
Prpf19
Prpf31
Prpf38ap1
Prpf39
Prpf40b
Prpf8
Prph
Prr12
Prr13p2
Prr13p3
Prr13p5
Prr13p7
Prr16
Prr19
Prr20g
Prr23a
Prr27
Prr29
Prr30
Prr5
Prr5l
Prrc2a
Prrc2b
Prrg2
Prrg3
Prrt1
Prrt2
Prrt3
Prrt4
Prrx1
Prss1
Prss16
Prss2
Prss22
Prss23
Prss27
Prss29p
Prss3
Prss36
Prss3p1
Prss42
Prss53
Prss55
Prss56
Prss8
Prune2
Prx
Prxl2a
Psap
Psat1
Psca
Psd
Psd2-as1
Psd3
Psd4
Psen2
Psg6
Psma3
Psma7
Psmb10
Psmb3
Psmb4
Psmb6
Psmb9
Psmc3
Psmc5
Psmd1
Psmd11
Psmd2
Psmd3
Psmd4
Psme1
Psme2
Psme2p2
Psmf1
Psmg3
Psors1c3
Psph
Pspn
Psrc1
Pstpip1
Pstpip2
Ptcd1
Ptch1
Ptcra
Ptdss1
Ptdss2
Ptgdr
Ptgds
Ptges2
Ptgir
Pth1r
Pth2
Pthlh
Ptk2
Ptk2b
Ptk7
Ptma
Ptmap12
Ptmap15
Ptms
Ptov1
Ptov1-as2
Ptp4a3
Ptpa
Ptpn13
Ptpn14
Ptpn18
Ptpn23
Ptpn5
Ptpn6
Ptpn7
Ptpn9
Ptpra
Ptpre
Ptprf
Ptprh
Ptprj
Ptprn
Ptprn2
Ptpro
Ptpru
Ptprvp
Pts
Pttg1ip
Ptx4
Puf60
Pum1
Pus10
Pvalb
Pvrig2p
Pvt1
Pwp1
Pwrn1
Pwwp3a
Pxdn
Pxk
Pxmp2
Pxn
Pxn-as1
Pxylp1
Pycard
Pycr2
Pygm
Pygo2
Pyroxd2
Pyy
Pyy2
Qars
Qpct
Qpctl
Qrfp
Qrich1
R3hcc1
R3hdm2p2
R3hdm4
Rab11a
Rab11fip3
Rab11fip4
Rab11fip5
Rab13
Rab15
Rab17
Rab18
Rab1a
Rab1c
Rab26
Rab27b
Rab30
Rab30-as1
Rab31
Rab34
Rab3a
Rab3il1
Rab40b
Rab41
Rab4a
Rab4b
Rab4b-egln2
Rab5b
Rab5c
Rab7b
Rab8a
Rabac1
Rabep2
Rabgap1
Rabgef1
Rabggta
Rabl2b
Rabl6
Rac1
Rac2
Racgap1
Rad21l1
Rad23b
Rad51ap1
Rad51b
Rad51d
Rad52
Rad54l
Rad54l2
Rad9a
Radil
Rae1
Raet1e
Raet1e-as1
Raet1g
Raet1k
Raet1m
Raf1
Rag1
Rai1
Rai14
Rai1-as1
Ralb
Ralbp1
Ralgds
Ralgps1
Raly-as1
Ramp2-as1
Ramp3
Ranbp1
Ranbp10
Ranbp3
Rangap1
Ranp3
Ranp9
Rap1gap
Rap1gap2
Rapgef2
Rapgef3
Rapgef4
Rapgef5
Rapgefl1
Raph1
Rapsn
Rara
Rara-as1
Rarg
Rarres2p10
Rarres2p9
Rarres3
Rasa1
Rasa3
Rasal1
Rasal2
Rasgef1a
Rasgef1b
Rasgrf1
Rasgrf2
Rasgrp2
Rasgrp4
Rasip1
Rasl10a
Rasl10b
Rasl11b
Rassf4
Rassf5
Rassf7
Rassf8
Raver1
Rb1-dt
Rbak
Rbakdn
Rbak-rbakdn
Rbbp8
Rbck1
Rbfa
Rbfadn
Rbfox1
Rbfox2
Rbm10
Rbm12
Rbm15
Rbm22
Rbm22p3
Rbm34
Rbm4
Rbm47
Rbm5
Rbm8a
Rbms1
Rbms2
Rbms3
Rbmx2p3
Rbp2
Rbp5
Rbpj
Rbpms
Rbpms2p1
Rbpmslp
Rbsn
Rc3h1
Rcan1
Rcan3
Rcc1
Rcc1l
Rcc2p8
Rcl1
Rcn3
Rcor2
Rdh11
Rdh12
Rdh5
Rdh8
Rdx
Rec8
Recql4
Recql5
Reeld1
Reep1
Reep4
Reep6
Reg1b
Reg3a
Reg4
Rel
Rela
Relch
Rell1
Relt
Rem2
Ren
Reps1
Rer1
Rere
Ret
Retnlb
Retreg3
Rex1bd
Rexo1
Rexo1l1p
Rexo1l8p
Rexo2
Rexo4
Rf00002
Rf00003
Rf00012
Rf00015
Rf00017
Rf00019
Rf00026
Rf00056
Rf00092
Rf00152
Rf00157
Rf00212
Rf00218
Rf00275
Rf00278
Rf00283
Rf00285
Rf00322
Rf00397
Rf00399
Rf00401
Rf00402
Rf00407
Rf00415
Rf00416
Rf00421
Rf00422
Rf00424
Rf00432
Rf00443
Rf00492
Rf00554
Rf00561
Rf00568
Rf00591
Rf00619
Rf00635
Rf01161
Rf01210
Rf01233
Rf01293
Rf01518
Rf01872
Rf01874
Rf01875
Rf01876
Rf01877
Rf01882
Rf01883
Rf01906
Rf01955
Rf01956
Rf01957
Rf01975
Rf01976
Rf01977
Rf01978
Rf01979
Rf02040
Rf02041
Rf02042
Rf02103
Rf02110
Rf02126
Rf02127
Rf02128
Rf02132
Rf02133
Rf02137
Rf02138
Rf02139
Rf02140
Rf02142
Rf02156
Rf02157
Rf02166
Rf02171
Rf02198
Rf02200
Rf02203
Rf02204
Rf02205
Rf02215
Rf02216
Rf02247
Rf02248
Rf02249
Rf02250
Rf02251
Rf02252
Rfc1
Rfng
Rfpl1s
Rfpl3
Rftn1
Rfwd3
Rfx1
Rfx4
Rfxank
Rgl2
Rgl3
Rgl4
Rgma
Rgr
Rgs11
Rgs12
Rgs14
Rgs20
Rgs3
Rgs6
Rgs8
Rgs9
Rhbdd1
Rhbdd2
Rhbdd3
Rhbdf1
Rhbdf1p1
Rhbdf2
Rhbg
Rhebl1
Rhno1
Rho
Rhobtb2
Rhoc
Rhoh
Rhoq
Rhoqp1
Ribc1
Ric8a
Rif1
Riiad1
Rilp
Rimbp2
Rimbp3c
Rims1
Rims2
Rims3
Rin1
Rin2
Rin3
Rinl
Riox2
Ripk3
Ripor1
Ripor3
Rlbp1
Rlimp1
Rln3
Rmdn2
Rmdn2-as1
Rmi1
Rmi2
Rmrp
Rn7skp143
Rn7skp153
Rn7skp161
Rn7skp165
Rn7skp169
Rn7skp17
Rn7skp209
Rn7skp221
Rn7skp232
Rn7skp238
Rn7skp24
Rn7skp243
Rn7skp252
Rn7skp267
Rn7skp288
Rn7skp36
Rn7skp45
Rn7skp46
Rn7skp9
Rn7skp91
Rn7skp98
Rn7sl111p
Rn7sl116p
Rn7sl130p
Rn7sl197p
Rn7sl214p
Rn7sl233p
Rn7sl241p
Rn7sl260p
Rn7sl268p
Rn7sl26p
Rn7sl278p
Rn7sl3
Rn7sl317p
Rn7sl319p
Rn7sl338p
Rn7sl353p
Rn7sl356p
Rn7sl380p
Rn7sl381p
Rn7sl39p
Rn7sl401p
Rn7sl403p
Rn7sl443p
Rn7sl444p
Rn7sl448p
Rn7sl461p
Rn7sl468p
Rn7sl513p
Rn7sl556p
Rn7sl566p
Rn7sl581p
Rn7sl587p
Rn7sl604p
Rn7sl605p
Rn7sl612p
Rn7sl614p
Rn7sl632p
Rn7sl645p
Rn7sl663p
Rn7sl670p
Rn7sl689p
Rn7sl68p
Rn7sl698p
Rn7sl703p
Rn7sl704p
Rn7sl736p
Rn7sl73p
Rn7sl750p
Rn7sl752p
Rn7sl757p
Rn7sl784p
Rn7sl794p
Rn7sl808p
Rn7sl814p
Rn7sl822p
Rn7sl82p
Rn7sl832p
Rna5-8sp2
Rna5-8sp5
Rna5sp103
Rna5sp120
Rna5sp122
Rna5sp131
Rna5sp132
Rna5sp151
Rna5sp160
Rna5sp165
Rna5sp175
Rna5sp18
Rna5sp197
Rna5sp198
Rna5sp24
Rna5sp256
Rna5sp257
Rna5sp271
Rna5sp275
Rna5sp283
Rna5sp296
Rna5sp301
Rna5sp330
Rna5sp350
Rna5sp353
Rna5sp356
Rna5sp357
Rna5sp358
Rna5sp359
Rna5sp375
Rna5sp383
Rna5sp406
Rna5sp407
Rna5sp408
Rna5sp409
Rna5sp41
Rna5sp414
Rna5sp415
Rna5sp425
Rna5sp428
Rna5sp43
Rna5sp432
Rna5sp440
Rna5sp446
Rna5sp449
Rna5sp457
Rna5sp459
Rna5sp472
Rna5sp48
Rna5sp484
Rna5sp486
Rna5sp488
Rna5sp491
Rna5sp492
Rna5sp528
Rna5sp530
Rna5sp532
Rna5sp64
Rna5sp69
Rna5sp75
Rna5sp77
Rna5sp80
Rna5sp82
Rna5sp84
Rna5sp86
Rna5sp96
Rnaseh2a
Rnaseh2b-as1
Rnaset2
Rnd1
Rnf103-chmp3
Rnf112
Rnf123
Rnf126
Rnf13
Rnf139
Rnf139-as1
Rnf157
Rnf157-as1
Rnf166
Rnf167
Rnf181
Rnf182
Rnf187
Rnf20
Rnf215
Rnf216
Rnf216p1
Rnf219-as1
Rnf220
Rnf224
Rnf24
Rnf25
Rnf31
Rnf34
Rnf38
Rnf39
Rnf4
Rnf40
Rnf41
Rnf43
Rnf5
Rnft1-dt
Rnft2
Rnh1
Rnmt
Rnu1-129p
Rnu1-132p
Rnu1-13p
Rnu1-151p
Rnu12
Rnu1-23p
Rnu1-28p
Rnu1-30p
Rnu1-35p
Rnu1-38p
Rnu1-47p
Rnu1-65p
Rnu1-80p
Rnu1-85p
Rnu1-94p
Rnu2-1
Rnu2-4p
Rnu2-51p
Rnu4-16p
Rnu4-27p
Rnu4-29p
Rnu4-30p
Rnu4-32p
Rnu4-7p
Rnu4-81p
Rnu4-82p
Rnu5a-4p
Rnu5e-1
Rnu5f-2p
Rnu5f-3p
Rnu6-103p
Rnu6-10p
Rnu6-1150p
Rnu6-1204p
Rnu6-1216p
Rnu6-1223p
Rnu6-1228p
Rnu6-1238p
Rnu6-1251p
Rnu6-1264p
Rnu6-1286p
Rnu6-1303p
Rnu6-1305p
Rnu6-1313p
Rnu6-1329p
Rnu6-153p
Rnu6-160p
Rnu6-181p
Rnu6-220p
Rnu6-244p
Rnu6-24p
Rnu6-258p
Rnu6-282p
Rnu6-287p
Rnu6-327p
Rnu6-343p
Rnu6-353p
Rnu6-35p
Rnu6-360p
Rnu6-369p
Rnu6-377p
Rnu6-384p
Rnu6-403p
Rnu6-418p
Rnu6-419p
Rnu6-456p
Rnu6-45p
Rnu6-470p
Rnu6-485p
Rnu6-501p
Rnu6-504p
Rnu6-516p
Rnu6-558p
Rnu6-565p
Rnu6-575p
Rnu6-584p
Rnu6-598p
Rnu6-600p
Rnu6-604p
Rnu6-619p
Rnu6-639p
Rnu6-686p
Rnu6-704p
Rnu6-708p
Rnu6-729p
Rnu6-73p
Rnu6-745p
Rnu6-754p
Rnu6-761p
Rnu6-763p
Rnu6-793p
Rnu6-841p
Rnu6-882p
Rnu6-885p
Rnu6-924p
Rnu6-933p
Rnu6-937p
Rnu6-994p
Rnu6atac11p
Rnu6atac16p
Rnu6atac18p
Rnu6atac27p
Rnu6atac33p
Rnu6atac35p
Rnu6atac37p
Rnu6atac7p
Rnu7-1
Rnu7-124p
Rnu7-129p
Rnu7-137p
Rnu7-140p
Rnu7-182p
Rnu7-23p
Rnu7-3p
Rnu7-40p
Rnu7-57p
Rnu7-74p
Rnvu1-15
Rnvu1-19
Rnvu1-3
Rnvu1-4
Rny3p1
Robo1
Robo3
Rogdi
Rom1
Ror2
Rora
Rora-as1
Rorc
Rp9
Rpap1
Rpe
Rpep6
Rpgrip1l
Rph3a
Rph3al
Rpl12p10
Rpl12p29
Rpl12p42
Rpl12p7
Rpl13p5
Rpl15p14
Rpl17p3
Rpl17p36
Rpl18
Rpl18ap2
Rpl21p10
Rpl21p119
Rpl21p44
Rpl21p88
Rpl23ap27
Rpl23ap40
Rpl23ap92
Rpl23p11
Rpl24p4
Rpl27a
Rpl29p2
Rpl3
Rpl31
Rpl31p7
Rpl32p1
Rpl32p3
Rpl32p33
Rpl34p22
Rpl35
Rpl35ap30
Rpl36
Rpl36ap36
Rpl36p4
Rpl37a
Rpl37p2
Rpl38
Rpl39p
Rpl39p5
Rpl3l
Rpl4
Rpl5p1
Rpl7l1
Rpl7p3
Rpl7p38
Rpl7p47
Rpl7p49
Rpl9p16
Rpl9p21
Rpl9p29
Rpl9p5
Rpl9p9
Rplp0p2
Rplp0p6
Rpn1
Rpp38
Rprd1b
Rps10-nudt3
Rps10p27
Rps10p5
Rps11
Rps11p7
Rps12p15
Rps12p20
Rps14
Rps15p5
Rps17p1
Rps19bp1
Rps2
Rps21
Rps21p8
Rps25p9
Rps26p11
Rps26p48
Rps26p52
Rps27
Rps27p16
Rps27p21
Rps27p25
Rps27p5
Rps29
Rps29p11
Rps29p9
Rps2p2
Rps2p36
Rps2p45
Rps2p46
Rps2p5
Rps3
Rps3ap49
Rps4xp10
Rps5
Rps6ka1
Rps6ka2
Rps6ka4
Rps6kb2
Rps6kc1
Rps6kl1
Rps7p4
Rps8
Rpsap1
Rpsap31
Rpsap57
Rpsap62
Rptor
Rras
Rrbp1
Rrm2
Rrnad1
Rrp1
Rrp12
Rrp15
Rrp36
Rrp7bp
Rsad1
Rsbn1l
Rsf1
Rskr
Rsl24d1p6
Rsph14
Rspo4
Rsrc1
Rtel1
Rtel1p1
Rtel1-tnfrsf6b
Rtf2
Rtl10
Rtl9
Rtn1
Rtn2
Rtn4r
Rtn4rl2
Rubcn
Rufy1
Rufy4
Rundc1
Rundc3a
Runx1
Runx2
Runx3
Rusc1
Rusc1-as1
Ruvbl1
Ruvbl2
Rxrb
Rxylt1-as1
Ryr1
Ryr3
S100a11
S100a13
S100a15a
S100a3
S100a5
S100a7a
S100a7p1
S100a8
S1pr1
Saa2
Safb2
Sall1
Sall2
Sall3
Salrna2
Samd10
Samd11
Samd12
Samd14
Samd15
Samd4a
Samd4b
Samhd1
Samm50
Sammson
Sap18
Sap18p3
Sap25
Sap30bp
Sap30l
Sapcd1-as1
Sar1a
Sardh
Sarm1
Sarnp
Sars
Sars2
Sart1
Sash1
Sash3
Satb1-as1
Satb2-as1
Saxo1
Sbf1
Sbk2
Sbk3
Scaf1
Scai
Scamp2
Scamp3
Scamp4
Scamp5
Scap
Scaper
Scarb1
Scarf2
Scarna12
Scarna17
Scarna5
Scart1
Scg3
Scgb1a1
Scgb1b2p
Scgb1d4
Scgb2b2
Scgb3a1
Scgb3a2
Schip1
Scin
Scly
Scn1b
Scn4a
Scn4b
Scn5a
Scnn1a
Scnn1b
Sco2
Scp2
Scpep1
Scrib
Scrn1
Scrn2
Scube1
Scube2
Scyl1
Sdc1
Sdc3
Sdc4p
Sdccag8
Sdf2
Sdf4
Sdhap2
Sdhcp4
Sdhd
Sdk1
Sdk2
Sdr39u1
Sdsl
Sec13
Sec14l1
Sec14l3
Sec14l5
Sec14l6
Sec16b
Sec1p
Sec23a
Sec24c
Sec24d
Sec31b
Sec61a2
Secisbp2
Sectm1
Seh1l
Sel1l
Selenbp1
Selenoh
Selenokp3
Selenom
Selenon
Selenoo
Selenos
Selenow
Sema3b
Sema3f
Sema3f-as1
Sema3g
Sema4a
Sema4b
Sema4c
Sema4d
Sema4f
Sema4g
Sema5b
Sema6b
Sema6c
Sema7a
Senp1
Senp2
Senp8
Sept1
Sept11
Sept12
Sept3
Sept4
Sept4-as1
Sept5
Sept8
Sept9
Serac1
Serf2
Sergef
Serinc2
Serinc4
Serp1
Serpina5
Serpina9
Serpinb13
Serpinb6
Serpind1
Serpinf1
Serpinf2
Serping1
Serpinh1
Serpini1
Sertad2
Sertad4
Set
Setbp1
Setd5
Setdb1
Sez6
Sez6l
Sez6l2
Sf1
Sf3a1
Sf3a2
Sf3b2
Sf3b3
Sf3b4
Sf3b5
Sfi1
Sfswap
Sfta1p
Sfta3
Sftpa2
Sftpa3p
Sftpb
Sftpc
Sfxn3
Sfxn4
Sfxn5
Sgca
Sgip1
Sgk2
Sgk3
Sgo2
Sgpl1
Sgsh
Sgsm1
Sgsm2
Sgsm3
Sgta
Sh2b1
Sh2b3
Sh2d2a
Sh2d3a
Sh2d3c
Sh2d4a
Sh2d4b
Sh2d5
Sh2d6
Sh2d7
Sh3bp1
Sh3bp2
Sh3bp5l
Sh3d21
Sh3gl3
Sh3glb2
Sh3pxd2a
Sh3rf2
Sh3rf3-as1
Sh3tc1
Sh3tc2
Shank1
Shank2
Shank3
Sharpin
Shc1
Shc2
Shd
Shf
Shisa4
Shisa5
Shisa6
Shisa9
Shkbp1
Shmt2
Shroom1
Shroom3
Siae
Sidt1
Sidt2
Siglec1
Siglec10
Siglec12
Siglec15
Siglec16
Siglec17p
Siglec20p
Siglec5
Siglec7
Siglec8
Siglec9
Siglecl1
Sigmar1
Sil1
Sin3a
Sin3b
Sipa1
Sipa1l1
Sipa1l2
Sipa1l3
Sirpa
Sirpb1
Sirpb2
Sirpg
Sirt1
Sirt2
Sirt3
Sirt6
Sirt7
Sit1
Siva1
Six1
Six3-as1
Six6
Skida1
Skil
Skiv2l
Skor1
Skp2
Sla
Slamf7
Slamf8
Slamf9
Slc11a1
Slc11a2
Slc12a3
Slc12a4
Slc12a5
Slc12a5-as1
Slc12a6
Slc12a7
Slc12a8
Slc12a9
Slc12a9-as1
Slc13a2
Slc13a3
Slc13a4
Slc15a2
Slc15a3
Slc16a3
Slc16a5
Slc16a7
Slc17a6
Slc17a7
Slc17a9
Slc18a2
Slc18b1
Slc19a1
Slc19a3
Slc1a5
Slc1a7
Slc20a2
Slc22a1
Slc22a11
Slc22a12
Slc22a17
Slc22a18
Slc22a18as
Slc22a20p
Slc22a23
Slc22a4
Slc22a5
Slc22a6
Slc22a7
Slc22a8
Slc23a1
Slc23a2
Slc23a3
Slc24a1
Slc24a4
Slc25a1
Slc25a10
Slc25a11
Slc25a18p1
Slc25a19
Slc25a1p5
Slc25a22
Slc25a25
Slc25a27
Slc25a32
Slc25a36
Slc25a38
Slc25a39
Slc25a42
Slc25a45
Slc25a47
Slc25a48
Slc25a6
Slc26a10
Slc26a11
Slc26a6
Slc26a7
Slc26a9
Slc27a1
Slc27a3
Slc27a5
Slc27a6
Slc29a1
Slc29a2
Slc29a3
Slc29a4
Slc29a4p1
Slc29a4p2
Slc2a1
Slc2a10
Slc2a11
Slc2a14
Slc2a3
Slc2a4
Slc2a5
Slc2a6
Slc2a8
Slc2a9
Slc30a3
Slc30a5
Slc30a6
Slc30a7
Slc31a1
Slc31a1p1
Slc34a1
Slc35a2
Slc35a3
Slc35a5
Slc35c2
Slc35e1
Slc35e2a
Slc35f4
Slc35g6
Slc36a2
Slc37a4
Slc38a1
Slc38a10
Slc38a3
Slc38a5
Slc38a6
Slc38a7
Slc39a1
Slc39a11
Slc39a12
Slc39a13
Slc39a14
Slc39a3
Slc39a4
Slc39a5
Slc39a6
Slc39a9
Slc41a3
Slc43a1
Slc43a3
Slc44a2
Slc44a3-as1
Slc44a4
Slc45a1
Slc45a2
Slc45a4
Slc46a1
Slc47a1
Slc47a2
Slc48a1
Slc49a3
Slc4a10
Slc4a11
Slc4a2
Slc4a3
Slc4a4
Slc4a5
Slc4a8
Slc50a1
Slc51a
Slc5a1
Slc5a10
Slc5a11
Slc5a2
Slc5a6
Slc5a7
Slc5a9
Slc6a1
Slc6a11
Slc6a12
Slc6a13
Slc6a16
Slc6a19
Slc6a1-as1
Slc6a2
Slc6a20
Slc6a21p
Slc6a5
Slc6a8
Slc6a9
Slc7a4
Slc7a6
Slc7a8
Slc8a1-as1
Slc8a2
Slc8a3
Slc8b1
Slc9a1
Slc9a2
Slc9a3
Slc9a3-as1
Slc9a3p2
Slc9a3p3
Slc9a3r1
Slc9a3r2
Slc9a5
Slc9a8
Slco1b7
Slco2a1
Slco2b1
Slco3a1
Slco4a1
Slfnl1
Slit1
Slit2
Slit3
Slk
Slurp2
Slx4
Smad3
Smagp
Smarca2
Smarca4
Smarca5-as1
Smarcal1
Smarcb1
Smarcc2
Smarcd1
Smarcd2
Smarce1p2
Smc1a
Smdt1
Smg5
Smg6
Smg7
Smg9
Smim1
Smim12
Smim12p1
Smim21
Smim22
Smim27
Smim29
Smim2-as1
Smim33
Smim35
Smim40
Smim7
Smo
Smoc1
Smox
Smpd1
Smpd3
Smpd4
Smpd4p1
Smpd5
Smtn
Smtnl2
Smug1
Smyd1
Smyd3
Smyd5
Snai2
Snai3-as1
Snap23p1
Snap29
Snap47
Snapc2
Snapc5
Snca
Snca-as1
Sncaip
Sncb
Sncg
Snd1
Sned1
Snf8
Snhg14
Snhg17
Snhg20
Snhg22
Snhg26
Snhg28
Snora10
Snora24b
Snora30
Snora50b
Snora5b
Snora64
Snora68
Snora71c
Snora75
Snora77b
Snora80d
Snorc
Snord105b
Snord115-12
Snord115-17
Snord115-2
Snord115-21
Snord115-28
Snord115-29
Snord115-32
Snord115-37
Snord116-16
Snord116-17
Snord116-21
Snord116-22
Snord116-5
Snord116-6
Snord116-7
Snord116-8
Snord117
Snord121b
Snord124
Snord127
Snord12c
Snord13p1
Snord15a
Snord20
Snord23
Snord35b
Snord41
Snord46
Snord55
Snord56
Snord57
Snord62b
Snord66
Snord83a
Snord83b
Snord88c
Snord91a
Snord93
Snph
Snrnp200
Snrnp25
Snrnp35
Snrnp70
Snrpa
Snrpb2
Snrpcp18
Snrpd2
Snrpd2p1
Snrpfp2
Snrpfp4
Sntb1
Sntg1
Sntg2
Snu13
Snupn
Snx1
Snx13
Snx16
Snx18p5
Snx22
Snx24
Snx25
Snx27
Snx29
Snx2p2
Snx30
Snx33
Snx8
Snx9
Soat2
Sobp
Socs3
Socs4
Socs5
Socs7
Sod1p3
Soga3
Son
Sorbs1
Sorbs3
Sorcs2
Sorcs3
Sorl1
Sox10
Sox12
Sox13
Sox14
Sox15
Sox1-ot
Sox2-ot
Sox6
Sox9-as1
Sp110
Sp4
Sp5
Sp8
Spa17
Spaar
Spaca3
Spaca5
Spaca6
Spaca9
Spag1
Spag17
Spag5-as1
Spag8
Sparc
Spart
Spata1
Spata13-as1
Spata20
Spata3
Spata31b1p
Spata31c2
Spata6l
Spata8
Spatc1l
Spdef
Specc1
Specc1l
Spef1
Speg
Spg21
Spg7
Sphk2
Spi1
Spidr
Spin1
Spindoc
Spink14
Spink4
Spint1
Spint2
Spire2
Spn
Spns3
Spocd1
Spock2
Spon2
Spop
Spopl
Sppl2b
Sppl3
Spred2
Spred3
Sprr1a
Sprr2c
Sprr3
Spryd3
Spsb1
Spsb2
Spsb4
Sptan1
Sptb
Sptbn1
Sptbn2
Sptbn4
Sptbn5
Sptlc1
Spz1
Sqle
Src
Srcap
Srcin1
Srd5a3-as1
Srebf1
Srebf2
Srgap1
Srgap3
Srgap3-as2
Srgap3-as3
Srgn
Srm
Srp68
Srpk2
Srrd
Srrm1
Srrm2
Srrm3
Srrt
Srsf4
Srsf5
Ss18l2p2
Ssbp3
Ssbp4
Ssc5d
Ssmem1
Sspn
Sspo
Ssr2
Ssrp1
Ssuh2
Ssx5
Ssx7
St13p5
St18
St20-as1
St3gal1
St3gal3
St3gal4
St3gal5
St3gal6
St5
St6gal1
St6galnac1
St6galnac2
St6galnac6
St7l
St8sia5
Stab1
Stab2
Stac2
Stac3
Stag2
Stag3
Stag3l2
Stag3l5p-pvrig2p-pilrb
Stap2
Stard10
Stard3
Stard4-as1
Stard7
Stard7-as1
Stat2
Stat3
Stat5a
Stat5b
Stat6
Stau1
Stau2
Stbd1
Steap3-as1
Sth
Stim1
Stim2
Stim2-as1
Stip1
Stk10
Stk11ip
Stk19
Stk25
Stk32b
Stk32c
Stk33p1
Stk36
Stk38l
Stk39
Stk40
Stkld1
Stmn1
Stmn2
Stmn4
Stoml1
Stoml2
Stoml3
Ston1
Ston1-gtf2a1l
Ston2
Stpg4
Stra6
Stra6lp
Strada
Stradb
Strc
Strcp1
Strip1
Strn4
Stt3a
Stub1
Stx12
Stx18
Stx1a
Stx3
Stx4
Stx5
Stx6
Stx8
Stxbp1
Stxbp2
Stxbp5
Stxbp5-as1
Stxbp5l
Styxl1
Sub1
Sub1p1
Sucla2
Suclg2-as1
Suds3
Sufu
Sulf1
Sult1a1
Sult1a2
Sult1c2
Sult1c2p2
Sult2b1
Sult6b1
Sumo2p6
Sun1
Sun2
Supt20h
Supt3h
Supt4h1
Supt4h1p1
Supt5h
Supt6h
Susd2
Susd3
Susd4
Susd6
Suz12p1
Sv2a
Sv2b
Svil
Svil2p
Svil-as1
Svop
Swsap1
Sybu
Syce1l
Syce3
Syde1
Syk
Sympk
Syn2
Syn3
Syndig1l
Syne1
Syne2
Syne3
Syne4
Syngap1
Syngap1-as1
Syngr1
Syngr2
Syngr3
Synj2
Synj2bp-cox16
Synj2-it1
Synpo
Synpo2l
Synpr
Syp
Sys1
Syt1
Syt12
Syt16
Syt17
Syt2
Syt5
Syt6
Syt7
Syt9
Sytl1
Szt2
Szt2-as1
Tab1
Tac1
Tac3
Tac4
Tacc1
Tacc2
Tacr2
Tada3
Taf1
Taf11
Taf11l3
Taf13p2
Taf15
Taf1c
Taf4
Taf6
Taf6l
Taf7l
Tagln
Tagln2
Tagln2p1
Tal1
Tanc2
Tango2
Tango6
Taok2
Taok3
Tapbp
Tapbpl
Tapt1
Tarbp2
Tarid
Tars2
Tas1r1
Tas1r2
Tatdn2p2
Tax1bp1
Tbc1d1
Tbc1d10a
Tbc1d10c
Tbc1d14
Tbc1d16
Tbc1d17
Tbc1d21
Tbc1d22a
Tbc1d22a-as1
Tbc1d24
Tbc1d28
Tbc1d29p
Tbc1d2b
Tbc1d4
Tbc1d7
Tbc1d9b
Tbcap2
Tbcb
Tbcd
Tbce
Tbkbp1
Tbl2
Tbl3
Tbp
Tbpl1
Tbrg4
Tbx1
Tbx10
Tbx19
Tbx2-as1
Tbx3
Tbx4
Tbx6
Tbxas1
Tcap
Tcea1p4
Tcea2
Tcea3
Tceanc2
Tcerg1l-as1
Tcf12
Tcf19
Tcf23
Tcf25
Tcf3
Tcf7
Tcf7l1
Tcf7l2
Tcfl5
Tchp
Tcim
Tcl1b
Tcof1
Tcp10
Tcp10l2
Tctex1d4
Tctn1
Tdrd10
Tdrd9
Tdrkh-as1
Tead1
Tead2
Tead3
Tecpr1
Tecr
Tedc1
Tedc2
Teddm2p
Tef
Tekt2
Telo2
Tenm2
Tenm4
Tent4a
Tep1
Tepsin
Terf2
Tert
Tesc
Tesk1
Tesmin
Tespa1
Tet2
Tet3
Tex12
Tex2
Tex261
Tex264
Tex26-as1
Tex35
Tex36
Tex38
Tex45
Tex51
Tex52
Tex54
Tf
Tfam
Tfamp1
Tfap2a
Tfap2c
Tfap2e
Tfdp1
Tfdp2
Tfeb
Tff2
Tff3
Tfip11
Tfpi
Tfpt
Tfr2
Tg
Tgfbi
Tgfbr1
Tgfbrap1
Tgif1
Tgm1
Tgm2
Tgm5
Tgm6
Tgm7
Tgoln2
Thada
Thap2
Thap4
Thap7
Thap8
Thap9
Thbs2
Thbs3
Thegl
Them4
Them5
Them6
Themis2
Themis3p
Thoc5
Thoc6
Thpo
Thra
Thrap3
Thrb
Thrb-it1
Thrsp
Thsd4
Thsd4-as1
Thsd7a
Thy1
Tiam2
Tie1
Tifa
Tigd2
Tigd6
Tigit
Timm10
Timm10b
Timm17a
Timm44
Timm50
Timm8bp1
Timmdc1
Tinag
Tinagl1
Tjap1
Tjp2
Tk2
Tkfc
Tkt
Tlcd1
Tldc2
Tle1
Tle2
Tle3
Tle4
Tle6
Tlk1p1
Tlk2
Tln1
Tln2
Tlnrd1
Tlr12p
Tlr2
Tlr5
Tlr9
Tlx1
Tlx1nb
Tm4sf18
Tm4sf1-as1
Tm4sf5
Tm6sf2
Tm7sf2
Tm7sf3
Tm9sf1
Tm9sf2
Tm9sf4
Tma7
Tmbim1
Tmc3-as1
Tmc4
Tmc5
Tmc6
Tmc8
Tmcc1
Tmcc2
Tmcc3
Tmco3
Tmco4
Tmed10p1
Tmem104
Tmem105
Tmem106a
Tmem107
Tmem108
Tmem109
Tmem114
Tmem120b
Tmem121b
Tmem125
Tmem127
Tmem129
Tmem130
Tmem131
Tmem131l
Tmem132a
Tmem132b
Tmem132e
Tmem134
Tmem139
Tmem143
Tmem145
Tmem147-as1
Tmem150a
Tmem150b
Tmem150c
Tmem151b
Tmem154
Tmem161a
Tmem164
Tmem165
Tmem169
Tmem175
Tmem178a
Tmem178b
Tmem179
Tmem184a
Tmem184b
Tmem186
Tmem191a
Tmem191c
Tmem201
Tmem204
Tmem205
Tmem208
Tmem214
Tmem222
Tmem223
Tmem229b
Tmem231
Tmem234
Tmem237
Tmem238
Tmem239
Tmem241
Tmem247
Tmem248
Tmem249
Tmem25
Tmem250
Tmem253
Tmem255b
Tmem256p2
Tmem256-plscr3
Tmem258
Tmem259
Tmem262
Tmem263
Tmem266
Tmem269
Tmem270
Tmem271
Tmem273
Tmem37
Tmem39b
Tmem43
Tmem50b
Tmem53
Tmem54
Tmem59l
Tmem62
Tmem63b
Tmem63c
Tmem67
Tmem71
Tmem72-as1
Tmem74b
Tmem75
Tmem79
Tmem80
Tmem86a
Tmem87a
Tmem87b
Tmem8a
Tmem8b
Tmem9
Tmem91
Tmem92
Tmem92-as1
Tmem94
Tmem97
Tmem98
Tmem9b-as1
Tmie
Tmod1
Tmod4
Tmpop1
Tmprss11a
Tmprss13
Tmprss3
Tmprss4
Tmprss5
Tmprss6
Tmsb10p1
Tmsb4xp4
Tmsb4xp6
Tmtc2
Tmub2
Tmx1
Tnfaip1
Tnfaip2
Tnfaip3
Tnfaip8
Tnfaip8l1
Tnfrsf10a
Tnfrsf10a-as1
Tnfrsf10b
Tnfrsf12a
Tnfrsf13c
Tnfrsf14
Tnfrsf19
Tnfrsf1a
Tnfrsf1b
Tnfrsf25
Tnfsf12
Tnik
Tnip1
Tnk1
Tnks
Tnks1bp1
Tnn
Tnnc1
Tnnc2
Tnni1
Tnni3
Tnnt1
Tnnt2
Tnnt3
Tnpo2
Tnr
Tnrc18
Tnrc6a
Tnrc6b
Tnrc6c
Tns1
Tns2
Tns3
Tnxb
Tob1-as1
Tob2
Toe1
Togaram2
Tollip
Tom1
Tom1l2
Tomm22p3
Tomm22p5
Tomm40l
Tonsl
Tonsl-as1
Top1mt
Top3a
Top3b
Topaz1
Tor2a
Tox2
Tox4
Tp53aip1
Tp53bp1
Tp53bp2
Tp53i11
Tp53i13
Tp53i3
Tp53tg1
Tp53tg3hp
Tp53tg5
Tp73
Tpcn1
Tpd52
Tpd52l1
Tpi1
Tpm1
Tpm2
Tpo
Tpp1
Tppp2
Tppp3
Tpra1
Tprg1
Tprkb
Tpsab1
Tpsb2
Tpsd1
Tpt1-as1
Tpt1p5
Tptep2
Trabd
Trabd2a
Trabd2b
Tradd
Traf2
Traf3ip1
Traf3ip3
Traf4
Traf5
Traf7
Traip
Traj44
Traj45
Traj6
Traj7
Trappc1
Trappc10
Trappc11
Trappc12
Trappc2l
Trappc5
Trappc9
Trbj2-1
Trbj2-2
Trbj2-2p
Trbj2-3
Trbj2-4
Trbj2-5
Trbj2-6
Trbj2-7
Trbv15
Trbv24or9-2
Trbv29or9-2
Trbv3-1
Trbv4-2
Trbv5-3
Trbv8-2
Trbv9
Trdj4
Treh
Trem1
Trem2
Treml4
Trgv11
Trgva
Trhde
Trib1
Trib2
Trim10
Trim11
Trim14
Trim17
Trim21
Trim25
Trim26
Trim27
Trim28
Trim29
Trim3
Trim31
Trim31-as1
Trim35
Trim36
Trim39
Trim41
Trim46
Trim50
Trim52-as1
Trim56
Trim62
Trim63
Trim65
Trim66
Trim68
Trim7
Trim8
Trio
Trip10
Trip13
Trip6
Trir
Trmt1
Trmt2a
Trmt44
Trmu
Trnt1
Tro
Troap
Trpc1
Trpc4ap
Trpm1
Trpm2
Trpm2-as
Trpm3
Trpm4
Trpm5
Trpm6
Trpm8
Trpv1
Trpv3
Trpv4
Trpv6
Trrap
Trub1
Tsacc
Tsbp1-as1
Tsc2
Tsc22d1-as1
Tsc22d4
Tsen15p1
Tsen2
Tsen34
Tsen54
Tsfm
Tsga10ip
Tshr
Tshz1
Tshz2
Tshz3
Tsn
Tsnare1
Tsnax
Tsnaxip1
Tspan1
Tspan15
Tspan17
Tspan18
Tspan31
Tspan4
Tspan5
Tspan9
Tspear
Tspear-as1
Tspoap1
Tspoap1-as1
Tspy26p
Tspyl2
Tssk1b
Tssk3
Tssk4
Tssk6
Tst
Ttbk1
Ttc12
Ttc21a
Ttc22
Ttc23
Ttc24
Ttc28
Ttc28-as1
Ttc3
Ttc31
Ttc39a
Ttc4
Ttc7a
Ttc7b
Ttf2
Ttl
Ttll10
Ttll11
Ttll11-it1
Ttll13p
Ttll3
Ttll4
Ttll6
Ttll7
Ttll8
Ttll9
Ttn-as1
Ttpa
Ttyh1
Ttyh2
Ttyh3
Tub
Tuba4a
Tuba8
Tub-as1
Tubb
Tubb4a
Tubb4bp4
Tubb4bp5
Tubg1
Tubg1p
Tubgcp3
Tubgcp4
Tubgcp6
Tufmp1
Tug1
Tulp1
Tulp3
Tulp4
Tunar
Tusc2
Tusc8
Tut1
Tvp23a
Tvp23b
Twnk
Txlna
Txndc11
Txndc15
Txndc9
Txnl1
Txnl4a
Txnl4b
Txnp1
Txnp7
Txnrd2
Txnrd3
Tyk2
Tymp
Tyro3
Tyrobp
U2af1l4
U2af2
U47924.1
U47924.2
U52112.1
U62317.2
U62631.1
U82695.1
U91324.1
Uaca
Uba1
Uba52p5
Uba7
Ubac1
Ubac2
Ubap2
Ubap2l
Ubd
Ube2c
Ube2d3-as1
Ube2d3p3
Ube2e1
Ube2g2
Ube2i
Ube2k
Ube2l2
Ube2l6
Ube2m
Ube2o
Ube2q1
Ube2q1-as1
Ube2v1
Ube2v1p1
Ube2v1p9
Ube2w
Ube3b
Ubl4a
Ubn1
Ubqln3
Ubr4
Ubtf
Ubtfl11
Ubxn10-as1
Ubxn11
Ubxn2a
Ubxn4
Ubxn8
Uchl1-as1
Uck1
Uck2
Uckl1
Ucp2
Ucp3
Ufc1
Ugdh-as1
Ugt3a1
Ugt3a2
Ugt8
Uimc1
Ulk1
Ulk3
Umad1
Umod
Umodl1
Unc119
Unc13a
Unc13b
Unc13d
Unc45a
Unc50
Unc5a
Unc5b
Unc93b1
Unc93b2
Unk
Unkl
Upf3ap3
Upk1a
Upk1a-as1
Upp1
Uqcc1
Uqcrc1
Uqcrhp2
Urb1-as1
Urgcp
Uri1
Urod
Uros
Usb1
Usf1
Ush1c
Ush1g
Ushbp1
Usp1
Usp11
Usp16
Usp2
Usp20
Usp21
Usp22
Usp24
Usp2-as1
Usp33
Usp35
Usp36
Usp4
Usp40
Usp43
Usp5
Usp53
Usp7
Usp8p1
Utp23
Utp4
Uvrag-dt
Uxs1
Uxt
Vac14
Vamp1
Vamp2
Vamp5
Vamp9p
Vangl1
Vars
Vars2
Vash1
Vasp
Vat1
Vav1
Vav2
Vav3
Vcam1
Vcl
Vcp
Vegfa
Vegfb
Veph1
Vgll3
Vgll4
Vil1
Vill
Vim
Vipas39
Vipr1
Vipr1-as1
Vopp1
Vps13b
Vps13d
Vps16
Vps25
Vps26b
Vps28
Vps33a
Vps33b
Vps35l
Vps37c
Vps39
Vps41
Vps45
Vps4a
Vps50
Vps51
Vps52
Vps53
Vps8
Vps9d1-as1
Vrk1
Vrk3
Vsig10
Vsig10l2
Vsig2
Vstm2a
Vsx1
Vta1
Vti1a
Vti1b
Vti1bp4
Vtn
Vtrna2-2p
Vwa3a
Vwa3b
Vwa5b1
Vwa5b2
Vwa7
Vwce
Vwf
Vxn
Was
Wasf3-as1
Wash6p
Wash8p
Wbp1
Wbp1l
Wbp2
Wbp2nl
Wdfy2
Wdfy3
Wdfy4
Wdr1
Wdr11
Wdr18
Wdr19
Wdr25
Wdr27
Wdr33
Wdr37
Wdr4
Wdr43
Wdr45
Wdr49
Wdr5
Wdr54
Wdr6
Wdr60
Wdr61
Wdr62
Wdr64
Wdr73
Wdr74
Wdr81
Wdr82p1
Wdr83
Wdr83os
Wdr90
Wdr91
Wdr92
Wdr97
Wdtc1
Wdyhv1
Wee1
Wfdc10b
Wfdc2
Wfdc3
Wfdc8
Wfikkn2
Wfs1
Whrn
Wipf1
Wipf2
Wipf3
Wipi1
Wipi2
Wls
Wnk2
Wnk4
Wnt1
Wnt10a
Wnt10b
Wnt11
Wnt2b
Wnt4
Wnt5a
Wnt5b
Wnt7a
Wnt7b
Wrb
Wscd1
Wt1-as
Wwc2
Wwox
Wwp1
Wwp2
Xaf1
Xbp1p1
Xcr1
Xg
Xpc
Xpnpep1
Xpo6
Xpot
Xrcc1
Xrcc5
Xrcc6
Xrra1
Xxylt1-as1
Xylt1
Xylt2
Ybx1
Ybx1p5
Ybx2
Ydjc
Yeats2
Yeats2-as1
Yif1a
Yif1b
Yipf1
Yipf3
Yipf6
Yjefn3
Yju2
Ypel1
Ypel2
Ypel3
Ythdf1
Ythdf3
Ywhab
Ywhaep7
Ywhaqp6
Ywhaz
Z69720.1
Z69720.2
Z73361.1
Z73429.1
Z82173.1
Z82180.1
Z82186.1
Z82188.1
Z82198.1
Z82202.2
Z82214.2
Z82243.1
Z82246.1
Z82249.1
Z83818.1
Z83840.1
Z84468.1
Z84492.1
Z84721.1
Z85994.2
Z85996.1
Z92544.2
Z93241.1
Z93930.2
Z94160.1
Z94160.2
Z94721.3
Z95114.1
Z97056.1
Z97192.2
Z97987.1
Z98259.3
Z98752.1
Z98752.3
Z98885.3
Z98949.1
Z99289.2
Z99756.1
Z99774.1
Zadh2
Zap70
Zbed6cl
Zbp1
Zbtb1
Zbtb10
Zbtb12bp
Zbtb16
Zbtb17
Zbtb20
Zbtb20-as1
Zbtb22
Zbtb32
Zbtb38
Zbtb40
Zbtb40-it1
Zbtb43
Zbtb45
Zbtb46
Zbtb47
Zbtb7b
Zbtb9
Zc3h14
Zc3h18
Zc3h3
Zc3h8
Zcchc14
Zcchc2
Zcchc23
Zcchc24
Zcchc7
Zcwpw1
Zdhhc1
Zdhhc11
Zdhhc14
Zdhhc16
Zdhhc18
Zdhhc19
Zdhhc22
Zdhhc24
Zdhhc3
Zdhhc5
Zdhhc8p1
Zeb1
Zeb1-as1
Zer1
Zfand2a
Zfas1
Zfat
Zfhx2
Zfhx2-as1
Zfhx4
Zfp30
Zfp36
Zfp36l1
Zfp41
Zfp64
Zfp82
Zfp90
Zfp92
Zfpm1
Zfpm2
Zfyve1
Zfyve19
Zfyve21
Zfyve26
Zfyve27
Zfyve28
Zfyve9
Zglp1
Zgpat
Zic1
Zic3
Zic4
Zic4-as1
Zkscan1
Zkscan5
Zkscan7
Zkscan8
Zmiz1
Zmiz2
Zmym3
Zmynd10
Zmynd15
Znf106
Znf12
Znf131
Znf143
Znf146
Znf154
Znf16
Znf160
Znf17
Znf180
Znf182
Znf189
Znf19
Znf192p1
Znf195
Znf205
Znf207
Znf213
Znf213-as1
Znf215
Znf217
Znf219
Znf224
Znf225
Znf23
Znf239
Znf248
Znf250
Znf252p
Znf252p-as1
Znf253
Znf259p1
Znf26
Znf263
Znf266
Znf273
Znf274
Znf276
Znf277
Znf283
Znf295-as1
Znf296
Znf316
Znf320
Znf324
Znf32-as3
Znf331
Znf333
Znf335
Znf337-as1
Znf33b
Znf34
Znf341
Znf345
Znf347
Znf362
Znf365
Znf366
Znf382
Znf383
Znf384
Znf385a
Znf385c
Znf385d-as2
Znf394
Znf395
Znf428
Znf432
Znf433
Znf436-as1
Znf445
Znf446
Znf45
Znf460
Znf462
Znf467
Znf470
Znf471
Znf48
Znf488
Znf497
Znf502
Znf503-as1
Znf503-as2
Znf512
Znf513
Znf516
Znf519
Znf521
Znf524
Znf526
Znf527
Znf529
Znf532
Znf540
Znf541
Znf544
Znf547
Znf548
Znf557
Znf558
Znf561-as1
Znf567
Znf568
Znf570
Znf574
Znf580
Znf581
Znf585a
Znf589
Znf592
Znf593
Znf598
Znf605
Znf606
Znf608
Znf609
Znf610
Znf611
Znf623
Znf627
Znf628
Znf638
Znf639
Znf641
Znf646
Znf653
Znf662
Znf665
Znf667-as1
Znf668
Znf671
Znf674-as1
Znf678
Znf683
Znf687
Znf687-as1
Znf689
Znf691
Znf692
Znf696
Znf7
Znf701
Znf702p
Znf704
Znf707
Znf70p1
Znf71
Znf710
Znf710-as1
Znf711
Znf74
Znf740
Znf749
Znf750
Znf76
Znf772
Znf773
Znf778
Znf787
Znf789
Znf79
Znf791
Znf804b
Znf815p
Znf821
Znf83
Znf831
Znf839
Znf84
Znf846
Znfx1
Znhit1
Znhit2
Znhit3
Znrd1
Znrd1asp
Znrf1
Znrf2p3
Znrf3
Zp1
Zpbp
Zscan10
Zscan18
Zscan2
Zscan20
Zscan25
Zscan5a
Zscan5b
Zscan9
Zswim5p3
Zswim8
Zswim9
Zwint
Zyx
