# Supplementary material for: A Bayesian inference transcription factor activity model for the analysis of single-cell transcriptomes
Source: Genome Res. 2021 Jul;31(7):1296–311. doi: 10.1101/gr.265595.120 (PMC8256867; doi:10.1101/gr.265595.120)
Supplement: Supplemental Material [file supp_gr.265595.120_Supplemental_Code.zip › BITFAM/inst/extdata/human/DDIT3]

Ac008670.1
Ap000442.2
Atp11a
C5orf63
Crls1
Ddx11l5
Ilf3
Itga1
Msmo1
Mtco1p12
Mtco3p12
Mtnd3p25
Mtnd4lp30
Mtrnr2l1
NA
Nme1
Nme1-nme2
Pelo
Rf00004
Tspan8
Znf143
