# Supplementary material for: A Bayesian inference transcription factor activity model for the analysis of single-cell transcriptomes
Source: Genome Res. 2021 Jul;31(7):1296–311. doi: 10.1101/gr.265595.120 (PMC8256867; doi:10.1101/gr.265595.120)
Supplement: Supplemental Material [file supp_gr.265595.120_Supplemental_Code.zip › BITFAM/inst/extdata/human/DEK]

A2m-as1
Aaas
Aamdc
Aanat
Aar2
Aars
Aarsd1
Aatk
Abca17p
Abca4
Abcc10
Abcc11
Abcc3
Abcd4
Abhd11
Abhd11-as1
Abhd14b
Abhd17a
Abhd2
Abl1
Ablim3
Ac000077.1
Ac000093.1
Ac002074.1
Ac002306.1
Ac002310.3
Ac002310.6
Ac002451.1
Ac002472.2
Ac002472.3
Ac002480.1
Ac003043.1
Ac003991.1
Ac004080.2
Ac004148.1
Ac004233.3
Ac004241.4
Ac004408.2
Ac004448.2
Ac004522.1
Ac004528.1
Ac004590.1
Ac004812.2
Ac004817.3
Ac004865.2
Ac004908.1
Ac004908.2
Ac004922.1
Ac005005.3
Ac005041.1
Ac005089.1
Ac005154.3
Ac005220.1
Ac005256.1
Ac005324.4
Ac005324.5
Ac005332.4
Ac005515.2
Ac005523.2
Ac005670.2
Ac005696.3
Ac005736.1
Ac005775.1
Ac005785.1
Ac005832.4
Ac005833.1
Ac005840.4
Ac005906.2
Ac006022.1
Ac006059.1
Ac006077.2
Ac006213.1
Ac006252.1
Ac006262.1
Ac006483.1
Ac006504.5
Ac006547.2
Ac007136.1
Ac007216.1
Ac007216.4
Ac007240.1
Ac007250.1
Ac007292.1
Ac007362.1
Ac007375.1
Ac007546.3
Ac007611.1
Ac007663.3
Ac007881.2
Ac008014.1
Ac008105.2
Ac008105.3
Ac008406.3
Ac008440.1
Ac008525.1
Ac008525.2
Ac008581.2
Ac008592.1
Ac008592.4
Ac008663.3
Ac008667.4
Ac008738.1
Ac008764.8
Ac008771.1
Ac008892.1
Ac008914.1
Ac008915.2
Ac009086.3
Ac009093.6
Ac009108.3
Ac009120.2
Ac009133.2
Ac009309.1
Ac009509.2
Ac009554.1
Ac009779.3
Ac009879.2
Ac009879.3
Ac010198.1
Ac010323.1
Ac010325.1
Ac010327.2
Ac010335.1
Ac010336.2
Ac010422.7
Ac010457.1
Ac010522.1
Ac010542.2
Ac010547.2
Ac010618.4
Ac010642.1
Ac010646.1
Ac010654.1
Ac010761.1
Ac010761.7
Ac010768.3
Ac010883.1
Ac010980.1
Ac011008.1
Ac011374.1
Ac011379.2
Ac011446.2
Ac011495.1
Ac011498.1
Ac011500.2
Ac011511.2
Ac011603.1
Ac011603.2
Ac011611.4
Ac011773.3
Ac011921.1
Ac012186.3
Ac012313.9
Ac012314.22
Ac012456.2
Ac012488.2
Ac012531.3
Ac013356.4
Ac013468.1
Ac013472.1
Ac013472.3
Ac013726.1
Ac015689.1
Ac015712.1
Ac015712.6
Ac015795.1
Ac015909.3
Ac015911.2
Ac015912.3
Ac015921.1
Ac015936.2
Ac015967.1
Ac015982.1
Ac016027.1
Ac016394.1
Ac016405.2
Ac016722.1
Ac016831.1
Ac017015.2
Ac017083.1
Ac018362.1
Ac018362.3
Ac018521.5
Ac018552.3
Ac018647.2
Ac018716.2
Ac018761.2
Ac018809.1
Ac019117.2
Ac019257.8
Ac020612.2
Ac020661.1
Ac020904.2
Ac020907.4
Ac020913.2
Ac020922.3
Ac020978.4
Ac021087.4
Ac021188.1
Ac022028.2
Ac022154.1
Ac022167.5
Ac022201.2
Ac022211.2
Ac022217.3
Ac022413.1
Ac022613.2
Ac022706.1
Ac022748.1
Ac022784.1
Ac023024.1
Ac023137.1
Ac023157.3
Ac023300.1
Ac023855.1
Ac024270.4
Ac024475.4
Ac025031.1
Ac025034.2
Ac025048.1
Ac025165.3
Ac025165.4
Ac025166.1
Ac025171.3
Ac025279.1
Ac025419.1
Ac025580.2
Ac026100.1
Ac026336.5
Ac026362.1
Ac026362.2
Ac026401.2
Ac026412.3
Ac026461.4
Ac026471.2
Ac026746.1
Ac026785.1
Ac026803.2
Ac027045.2
Ac027097.1
Ac027176.2
Ac027307.2
Ac027312.1
Ac027575.2
Ac034102.6
Ac034102.7
Ac034198.2
Ac034213.1
Ac036164.1
Ac037459.1
Ac040160.1
Ac040162.1
Ac046130.1
Ac048338.1
Ac051619.8
Ac053527.1
Ac061992.1
Ac061999.1
Ac062028.1
Ac063952.1
Ac064805.1
Ac064807.1
Ac066612.2
Ac067930.3
Ac067931.2
Ac068075.1
Ac068205.2
Ac068389.2
Ac068418.1
Ac068531.1
Ac068669.1
Ac068724.3
Ac068888.1
Ac069113.1
Ac069213.1
Ac069307.1
Ac069503.2
Ac072022.2
Ac073111.1
Ac073111.3
Ac073111.4
Ac073111.5
Ac073176.2
Ac073195.1
Ac073320.1
Ac073573.1
Ac073592.1
Ac073611.1
Ac073842.1
Ac073896.1
Ac073896.2
Ac073896.5
Ac073916.1
Ac073957.1
Ac074032.1
Ac074143.1
Ac074351.1
Ac078974.1
Ac079200.1
Ac079305.1
Ac079354.2
Ac079447.1
Ac080112.1
Ac080129.1
Ac083867.1
Ac084082.1
Ac084757.3
Ac084876.2
Ac087190.2
Ac087269.1
Ac087491.1
Ac087500.1
Ac090004.1
Ac090114.2
Ac090152.1
Ac090283.1
Ac090527.2
Ac090692.2
Ac090692.3
Ac090772.1
Ac090772.2
Ac090791.1
Ac090826.2
Ac090833.1
Ac090971.1
Ac090971.3
Ac091153.4
Ac091390.4
Ac091564.2
Ac091805.1
Ac091849.2
Ac091917.2
Ac092053.2
Ac092053.3
Ac092070.2
Ac092115.2
Ac092117.1
Ac092117.2
Ac092118.2
Ac092143.1
Ac092143.2
Ac092171.1
Ac092287.1
Ac092295.2
Ac092570.2
Ac092587.1
Ac092597.1
Ac092718.1
Ac092720.1
Ac092814.1
Ac092821.3
Ac092849.1
Ac092902.4
Ac092902.5
Ac092910.3
Ac093249.2
Ac093249.4
Ac093484.3
Ac093512.2
Ac093620.1
Ac093752.1
Ac093752.2
Ac093904.1
Ac096540.1
Ac096637.2
Ac096996.2
Ac097358.2
Ac097460.1
Ac097484.1
Ac097637.1
Ac098828.2
Ac099329.1
Ac099489.1
Ac099518.1
Ac099524.1
Ac099681.2
Ac099811.4
Ac100793.2
Ac100861.1
Ac100861.2
Ac103681.1
Ac103706.1
Ac103739.1
Ac103808.1
Ac103810.1
Ac103923.1
Ac104212.1
Ac104332.2
Ac104453.1
Ac104564.1
Ac104564.4
Ac104590.1
Ac104634.1
Ac104662.2
Ac104698.1
Ac105020.6
Ac105021.1
Ac105053.1
Ac105277.1
Ac106037.2
Ac106796.1
Ac106818.1
Ac106874.1
Ac106875.1
Ac106886.2
Ac107959.1
Ac107959.4
Ac107959.5
Ac108134.1
Ac108134.4
Ac108448.3
Ac108693.2
Ac108868.2
Ac109460.3
Ac109992.1
Ac110285.6
Ac110285.7
Ac110741.1
Ac111198.1
Ac113189.3
Ac113192.1
Ac114291.1
Ac114689.3
Ac114730.1
Ac114803.1
Ac115102.1
Ac115676.1
Ac115989.1
Ac117382.2
Ac118553.2
Ac118658.1
Ac118754.1
Ac118754.3
Ac118757.1
Ac121338.2
Ac121758.3
Ac123784.1
Ac124016.1
Ac124068.2
Ac124276.1
Ac125494.1
Ac126323.4
Ac126407.1
Ac126696.1
Ac126773.4
Ac127002.1
Ac127459.1
Ac127459.3
Ac129492.1
Ac129926.1
Ac130343.2
Ac130456.4
Ac131025.1
Ac133637.1
Ac134682.1
Ac135048.2
Ac135048.4
Ac135050.5
Ac135178.3
Ac135586.2
Ac136475.2
Ac136475.4
Ac136475.8
Ac136632.2
Ac137936.1
Ac138207.4
Ac138230.1
Ac138393.1
Ac138393.3
Ac138811.1
Ac139149.1
Ac139256.1
Ac139530.3
Ac139749.1
Ac139795.3
Ac141586.1
Ac141930.1
Ac141930.2
Ac145285.6
Ac147651.1
Ac190387.1
Ac233724.8
Ac233992.2
Ac233992.3
Ac234582.1
Ac242426.2
Ac243312.2
Ac243547.1
Ac243585.2
Ac243654.1
Ac244090.2
Ac244250.2
Ac244517.5
Ac245014.3
Ac245033.2
Ac245052.5
Ac246793.1
Ac254633.1
Acadvl
Acap3
Acbd4
Acin1
Ackr2
Acot13
Acox1
Acox2
Acp6
Acrbp
Acsbg1
Acsl3
Acss2
Acta2-as1
Actl6a
Actr1a
Actr3c
Actr6
Acy1
Acyp1
Adam11
Adam15
Adamts18
Adamts4
Adamts7p3
Adamtsl4
Adamtsl4-as1
Adap2
Adcy3
Adcy5
Adcy7
Adcy9
Adgrb1
Adgrd2
Adgrg1
Adgrl1
Adgrv1
Adhfe1
Adirf
Adnp-as1
Adora2a
Adpgk-as1
Adrm1
Adsl
Adssl1
Aes
Af001550.1
Af233439.1
Afap1
Afdn
Afmid
Agap1
Agap3
Agbl5
Agfg1
Agfg2
Aggf1
Agk
Agpat2
Ahcyl1
Ahcyl2
Ahdc1
Ahr
Ahrr
Aipl1
Ajm1
Ajuba
Ak2
Ak9
Akap1
Akap12
Akap17a
Akap7
Akap8
Akap8l
Akirin1
Akr1a1
Akt1
Al008726.1
Al020993.1
Al021391.1
Al021396.1
Al021546.1
Al022237.1
Al022314.1
Al022316.1
Al023284.1
Al031282.1
Al031289.1
Al031428.1
Al031432.3
Al031658.2
Al031709.1
Al031726.1
Al031864.1
Al034346.1
Al034379.1
Al034399.2
Al035078.3
Al035660.1
Al035660.2
Al049543.1
Al049697.1
Al049712.1
Al049796.1
Al049836.1
Al049840.2
Al049840.3
Al050403.2
Al078644.2
Al096828.1
Al109614.1
Al109804.1
Al109811.3
Al117339.5
Al117382.2
Al121772.1
Al121830.1
Al121845.2
Al121845.3
Al121936.1
Al121985.1
Al121990.1
Al121992.2
Al132709.1
Al132780.1
Al133215.2
Al133227.1
Al133338.1
Al133351.1
Al133444.1
Al133520.1
Al135838.1
Al136038.3
Al136038.5
Al136040.1
Al136084.2
Al136131.3
Al136141.1
Al136295.1
Al136309.2
Al136309.4
Al136982.5
Al137002.1
Al137127.1
Al137789.2
Al137856.1
Al138878.1
Al138881.1
Al138916.1
Al138921.1
Al138966.2
Al138976.1
Al138976.2
Al139039.3
Al139095.4
Al139184.1
Al139412.1
Al139424.1
Al157385.2
Al157871.4
Al157886.1
Al157888.1
Al158151.3
Al158175.1
Al160237.1
Al160291.1
Al160408.4
Al161636.2
Al161640.1
Al161668.1
Al161910.1
Al161937.1
Al162171.2
Al162311.3
Al162425.1
Al162591.2
Al162595.1
Al163636.2
Al352979.1
Al353579.1
Al353597.3
Al353759.1
Al353795.2
Al354696.2
Al354740.1
Al354761.1
Al354863.1
Al355102.2
Al355102.3
Al355297.1
Al355388.1
Al355574.1
Al355987.5
Al356020.1
Al356488.2
Al357078.2
Al357079.2
Al357140.2
Al357143.1
Al358075.2
Al358113.1
Al358334.2
Al358393.1
Al358472.5
Al358933.1
Al358976.1
Al359397.1
Al359636.2
Al359853.1
Al360181.4
Al365205.1
Al365295.1
Al365356.2
Al365436.2
Al390026.1
Al390719.1
Al390726.6
Al390728.5
Al390955.2
Al391121.1
Al391244.2
Al391650.1
Al391839.1
Al391839.2
Al391863.1
Al441992.1
Al445250.1
Al445307.1
Al445483.1
Al445490.1
Al450992.1
Al451042.2
Al451054.2
Al451069.2
Al451123.1
Al512343.1
Al512638.1
Al513217.1
Al513523.3
Al583722.2
Al583835.2
Al589745.1
Al590408.1
Al590560.2
Al590627.2
Al590666.4
Al590683.1
Al590822.2
Al591212.1
Al591222.1
Al591806.1
Al591806.3
Al591846.2
Al591848.1
Al591848.2
Al592146.1
Al592164.2
Al596223.1
Al596257.1
Al606517.2
Al606760.1
Al627171.1
Al627422.2
Al645728.1
Al645929.3
Al645941.1
Al662797.1
Al662890.1
Al669831.5
Al671883.3
Al691442.1
Al691449.1
Al691482.3
Al713965.1
Al713999.1
Al731563.3
Al731577.2
Al732292.2
Al807752.6
Al928654.2
Al928654.3
Al929472.2
Al929554.1
Alcam
Aldh16a1
Aldh3a2
Aldh3b1
Aldh3b2
Aldh5a1
Aldh7a1
Aldoa
Alg1
Alg10
Alg10b
Alg13
Alg1l9p
Aloxe3
Alpl
Alyref
Ambra1
Amdhd2
Ampd3
Amt
Anapc16
Anapc5
Ang
Angel1
Angptl4
Angptl6
Ankfy1
Ankhd1
Ankhd1-eif4ebp3
Ankmy2
Ankrd1
Ankrd11
Ankrd13b
Ankrd18b
Ankrd2
Ankrd24
Ankrd44
Ankrd63
Anks1a
Anks3
Anln
Anp32a
Anp32b
Antxr1
Anxa1
Anxa13
Anxa2
Anxa2p2
Anxa4
Anxa6
Aoc2
Ap000265.1
Ap000350.4
Ap000446.1
Ap000646.1
Ap000688.4
Ap000696.1
Ap000753.2
Ap000757.2
Ap000763.4
Ap000777.3
Ap000781.1
Ap000785.2
Ap000787.1
Ap000812.5
Ap000842.2
Ap000845.1
Ap000867.4
Ap000892.1
Ap000942.1
Ap000944.1
Ap001062.2
Ap001092.1
Ap001107.4
Ap001107.5
Ap001107.9
Ap001160.2
Ap001266.2
Ap001347.1
Ap001363.2
Ap001372.3
Ap001432.1
Ap001453.1
Ap001453.2
Ap001453.4
Ap001462.1
Ap001542.1
Ap001596.1
Ap001767.3
Ap001931.1
Ap002008.2
Ap002364.1
Ap002387.2
Ap002495.1
Ap002495.2
Ap002761.3
Ap002833.2
Ap002884.1
Ap003068.4
Ap003071.1
Ap003097.1
Ap003396.1
Ap003419.1
Ap003419.3
Ap003774.1
Ap004609.2
Ap005329.3
Ap005717.1
Ap006216.1
Ap1g2
Ap1m2
Ap2a1
Ap2b1
Ap3m1
Ap3m2
Ap4e1
Ap4m1
Ap5m1
Ap5s1
Apex2
Api5
Apobec3b
Apol3
Apool
Aprt
Aptr
Aqp5
Aqp6
Arap1
Arap1-as1
Arf3
Arf5
Arg2
Arhgap1
Arhgap24
Arhgap26
Arhgap27
Arhgap30
Arhgap33
Arhgap39
Arhgap40
Arhgap45
Arhgap5-as1
Arhgef1
Arhgef17
Arhgef2
Arhgef28
Arhgef39
Arhgef40
Arid1b
Arid2
Arid3b
Arih1
Arih2
Arl14ep
Arl4a
Arl5c
Arl6ip4
Arl8a
Arl8b
Armc12
Armc2
Armc7
Armh1
Arntl2
Arpc1a
Arpc5
Arpc5l
Arrb1
Arrb2
Arrdc1
Arrdc2
Arsg
Arsk
Artn
Arv1
Arvcf
Asap2
Asb16
Asb4
Asdurf
Asf1a
Asic1
Asnsd1
Asphd1
Ass1
Atad3a
Atad3b
Ate1-as1
Atf1
Atf6b
Atg101
Atg12p2
Atg16l1
Atg2a
Atg4d
Atg9a
Atl1
Atn1
Atoh8
Atp11a
Atp13a1
Atp1b1
Atp1b3
Atp23
Atp2a1
Atp2c1
Atp5f1b
Atp5mpl
Atp6v0a1
Atp6v0a4
Atp6v0b
Atp6v0cp3
Atp6v0e1
Atp6v1a
Atp6v1b2
Atp6v1g2-ddx39b
Atp9a
Atr
Atraid
Atrip
Atxn10
Atxn1l
Atxn2-as
Atxn2l
Atxn7l1
Atxn7l2
Avl9
B3galt6
B4galnt3
B4galt1
B4galt1-as1
Bad
Bahcc1
Baiap2
Baiap2l1
Baiap3
Banf1
Banp
Basp1
Baz2a
Bbc3
Bbs1
Bbs7
Bckdk
Bcl2l2
Bcl2l2-pabpn1
Bcl9l
Bcr
Bcrp5
Bcrp8
Bcs1l
Bcyrn1
Bdh1
Bdkrb2
Bdp1
Bean1
Bend6
Bglap
Bhlhe40
Bicd1
Bicdl2
Bicra
Bin3
Birc3
Birc5
Birc6
Bloc1s1
Bloc1s6
Bmf
Bms1p1
Bnip1
Bnip2
Bola3-as1
Borcs8
Borcs8-mef2b
Bpgm
Bphl
Bpifc
Bptf
Brat1
Brd2
Brd3os
Brd9p1
Brix1
Brms1
Brms1l
Brox
Brpf1
Bscl2
Bsn-as1
Bub1b
Bub1b-pak6
Bub3
Bud23
Bud31
Bx470102.1
Bx537318.2
Bx842559.2
Bx890604.2
Bysl
Bzw1
Bzw2
C10orf90
C10orf91
C11orf49
C11orf94
C12orf10
C12orf29
C12orf76
C14orf93
C15orf39
C15orf65
C16orf70
C16orf86
C16orf92
C17orf49
C17orf51
C17orf53
C18orf21
C18orf25
C19orf33
C19orf44
C19orf57
C19orf71
C19orf85
C1galt1p1
C1orf105
C1orf109
C1orf112
C1orf147
C1orf159
C1orf167
C1qc
C1qtnf1
C1qtnf12
C1qtnf1-as1
C1qtnf5
C1qtnf9b
C1rl
C1s
C20orf204
C21orf62-as1
C2cd3
C2cd4d
C2orf15
C2orf49
C2orf50
C2orf92
C3orf38
C5ar1
C5ar2
C5orf22
C5orf24
C5orf66-as2
C6orf89
C7orf26
C7orf31
C8g
C9orf139
C9orf16
C9orf163
C9orf24
Ca13
Ca14
Ca2
Ca5b
Cab39
Cabin1
Cabp1
Cacna1a
Cacna2d3
Cacnb3
Calcoco2
Cald1
Calm1
Camk2a
Camkk1
Camlg
Camta1
Camta2
Capn1
Capn12
Capn15
Capns1
Caprin1
Capza1
Card19
Card9
Carnmt1-as1
Cars
Casc2
Casc3
Casd1
Casp10
Casp2
Casp7
Casp8
Catsperd
Catsperg
Cav1
Cbarp
Cblc
Cbx1
Cbx4
Cbx5
Cbx6
Ccar2
Ccdc106
Ccdc107
Ccdc115
Ccdc117
Ccdc124
Ccdc13
Ccdc138
Ccdc141
Ccdc142
Ccdc146
Ccdc159
Ccdc162p
Ccdc163
Ccdc18-as1
Ccdc194
Ccdc24
Ccdc33
Ccdc38
Ccdc51
Ccdc57
Ccdc61
Ccdc78
Ccdc83
Ccdc84
Ccdc86
Ccdc88b
Ccdc92b
Ccdc97
Ccdc9b
Ccl25
Ccn1
Ccnb3
Ccnd2
Ccnd3
Ccnk
Ccp110
Ccr10
Cct7
Cd151
Cd300lg
Cd34
Cd3eap
Cd55
Cd63
Cdadc1
Cdc16
Cdc20
Cdc25a
Cdc37
Cdc40
Cdc42
Cdc42ep1
Cdca8
Cdh1
Cdh23
Cdiptosp
Cdk12
Cdk18
Cdk2ap1
Cdk2ap2
Cdk5rap3
Cdk6
Cdk9
Cdkl1
Cdkn2b-as1
Cdkn2c
Cdv3
Ceacam21
Ceacam4
Ceacamp3
Cebpb
Celf3
Celf5
Celsr2
Celsr3
Cenpp
Cenps-cort
Cenpt
Cep126
Cep131
Cep250
Cep57
Cep57l1p1
Cep63
Cept1
Cercam
Cerna3
Cers1
Cers5
Ces2
Ces3
Cfap157
Cfap298
Cfap52
Cfap54
Cfap58-dt
Cfap65
Cfap69
Cfap70
Cfap99
Cflar
Cgn
Cgref1
Cgrrf1
Chaf1a
Chchd2p2
Chchd5
Chd1l
Chd2
Chd3
Chd4
Chd9
Chek1
Chit1
Chmp1b
Chmp1b-as1
Chmp6
Chrac1
Chrdl2
Chrm4
Chrna3
Chrna7
Chrnb1
Chrnb2
Chst12
Chst13
Chst6
Chsy1
Ciao3
Cib2
Cic
Cideb
Cipc
Cirbp
Cirbp-as1
Cisd2
Ckb
Cks1b
Clcn2
Clcn6
Cldn10-as1
Cldn16
Cldn19
Cldn2
Clec16a
Clic4
Clip4
Clk2
Clk3
Cln8
Clp1
Clstn3
Clu
Cluap1
Cluhp3
Cmbl
Cmip
Cmpk1
Cmtm3
Cmtr1
Cnfn
Cnga1
Cngb3
Cnih2
Cnih3
Cnksr3
Cnnm2
Cnot6
Cnot8
Cnp
Cntd1
Cntn2
Cntnap2
Coa5
Coasy
Cog1
Cog2
Cog8
Col14a1
Col16a1
Col1a1
Col3a1
Col4a2
Col4a2-as2
Col9a3
Colgalt1
Commd1
Commd4
Comt
Comtd1
Copb2
Cops7a
Cops7b
Copz1
Coq10a
Coq4
Cox14
Cox15
Cox6a1
Cox6b1
Cpa5
Cpeb4
Cped1
Cpne4
Cpne8-as1
Cpsf4
Cpsf6
Cpt2
Cracr2b
Cramp1
Crat
Crb2
Creb1
Creb3
Creb3l1
Crebl2
Creld1
Crim1
Crip2
Crkl
Crlf1
Crocc
Croccp2
Crtc2
Crtc3
Cry2
Crybb2p1
Crybg2
Cryl1
Crym-as1
Csad
Csf3
Csk
Csnk1d
Csnk1e
Csnk2a2
Cspp1
Csrp1
Cstf3-dt
Ctbp2
Ctcfl
Ctdspl
Ctdspl2
Ctnna3
Ctnnb1
Ctnnbl1
Ctnnd1
Ctr9
Ctrl
Ctsa
Ctsh
Ctu2
Ctxn2
Cul4a
Cul9
Cux1
Cwc25
Cxcl16
Cxcr6
Cxorf58
Cxxc1
Cyb561d1
Cyb5r2
Cyb5r4
Cyc1
Cyp1b1-as1
Cyp20a1
Cyp2ab1p
Cyp46a1
Cyp51a1-as1
Cyth1
Cytor
D2hgdh
Daam1
Dab2ip
Dact3-as1
Dagla
Daglb
Dalrd3
Dand5
Dbf4
Dbf4b
Dbi
Dbil5p
Dbn1
Dcaf10
Dcaf13
Dcaf17
Dcaf5
Dcdc2b
Dclre1b
Dcst1-as1
Dcst2
Dctn3
Dctn5
Ddias
Ddr1
Ddx1
Ddx18
Ddx19a
Ddx23
Ddx27
Ddx39a
Ddx39b-as1
Ddx3x
Ddx42
Ddx47
Ddx52
Ddx54
Ddx55
Dec1
Decr1
Def8
Dele1
Dennd2a
Dennd3
Dennd4c
Dennd5a
Denr
Depdc7
Deptor
Dgat1
Dgat2
Dgka
Dgkg
Dgkz
Dhdds
Dhps
Dhrs1
Dhrs4l1
Dhrs7
Dhx30
Dhx58
Dhx8
Dhx9
Diablo
Dido1
Dip2b
Dip2c
Dipk1a
Dis3l2p1
Disp2
Dkk3
Dlec1
Dlg1-as1
Dlgap1-as2
Dlst
Dm1-as
Dmac2l
Dmap1
Dmgdh
Dmpk
Dmtf1
Dmtn
Dmxl1
Dnaaf1
Dnaaf3
Dnah17
Dnajb11
Dnajb13
Dnajb5-dt
Dnajc16
Dnajc18
Dnajc24
Dnajc25
Dnajc25-gng10
Dnajc4
Dnajc9
Dnajc9-as1
Dnase1
Dnm1
Dnmt3b
Dnttip1
Doc2a
Dock5
Dok3
Dolpp1
Dop1a
Dpcd
Dph1
Dph2
Dpp9
Dpysl3
Dpysl5
Dr1
Draic
Drap1
Drc7
Drg2
Dscaml1
Dst
Dstyk
Dtnb
Dtwd1
Dtx4
Duoxa1
Dus2
Dusp12
Dusp13
Dusp15
Dusp26
Dusp3
Dusp5
Dusp5p1
Dusp8p5
Dync1h1
Dynll1
Dyrk2
Dyrk3
Dyrk4
Dzip1l
E2f4
E2f6
Ebag9
Ebf1
Ece1
Edc3
Edc4
Eef1a2
Eef1akmt3
Eef1akmt4
Eef1akmt4-ece2
Eef1aknmt
Eef1e1p1
Eef2k
Eef2kmt
Eefsec
Efcab12
Efcab7
Efemp2
Efl1p1
Efna1
Efna3
Efna4
Eftud2
Egfl7
Egr4
Ehbp1l1
Ehd1
Ehd2
Ehmt1
Ei24
Eif1ad
Eif1b
Eif2b5
Eif2d
Eif2s3
Eif3b
Eif3f
Eif3g
Eif3l
Eif4e2
Eif4h
Eif5
Eif5b
Eif6
Elane
Elf2
Elf3
Elf3-as1
Ell3
Elmo2
Elmod3
Eln
Elovl6
Emc2
Emc3
Emc3-as1
Emc4
Emc6
Eme1
Eme2
Emg1
Eml1
Eml2
Emp1
Emp3
Endou
Engase
Eno1
Eno1p3
Enpp3
Entpd1-as1
Entpd2
Entpd6
Entr1
Ep400p1
Epb41
Epb41l4a
Epb41l4a-as1
Epb42
Epcam-dt
Epdr1
Epha6
Ephb1
Ephb4
Ephx1
Epm2a
Epn2
Epor
Eps8l1
Eps8l3
Erbb2
Ercc1
Ercc6l2
Erg28
Ergic1
Ergic3
Ericd
Erlec1
Ervk13-1
Ervk3-1
Espl1
Espnl
Esyt1
Esyt3
Etaa1
Ethe1
Etnk1
Etnk2
Ets2
Etv5
Exd2
Exoc3
Exoc3l1
Exoc7
Exog
Ext2
Eya3
F11r
Faahp1
Faap24
Fads2
Fads3
Fahd2a
Faim2
Fam102b
Fam111a
Fam111a-dt
Fam118a
Fam129b
Fam131a
Fam131c
Fam149b1
Fam157a
Fam162a
Fam177b
Fam186a
Fam189b
Fam193a
Fam19a3
Fam201a
Fam207a
Fam214b
Fam216a
Fam219b
Fam222a
Fam228b
Fam50b
Fam53c
Fam57b
Fam71d
Fam78a
Fam81a
Fam83a
Fam83c-as1
Fam83d
Fam83e
Fam83f
Fam86gp
Fam89b
Fam98b
Fan1
Fanca
Fancc
Fancd2
Fanci
Farp1
Farp2
Fasn
Fbl
Fbn1
Fbxl16
Fbxl18
Fbxl19
Fbxl2
Fbxo22
Fbxo31
Fbxo34
Fbxo38
Fbxo4
Fbxo41
Fbxo45
Fcgr3a
Fcgr3b
Fcgrt
Fcho1
Fcho2
Fcmr
Fcn3
Fdxr
Fem1a
Fen1
Fermt3
Fev
Fez1
Fgf11
Fgf9
Fgfr1
Fggy
Fgl1
Fhad1
Fhl1
Fhl3
Fibcd1
Fibp
Ficd
Fkbp11
Fkbp2
Flii
Flna
Flnb-as1
Flot1
Flot2
Flvcr2
Flywch1
Fmnl3
Fmod
Fnbp1
Fnbp4
Fndc3b
Fndc5
Fnta
Fntb
Fo393419.1
Fos
Fosl1
Foxa1
Foxa3
Foxc1
Foxc2-as1
Foxk2
Foxn2
Foxp2
Frg1
Frg1hp
Frmd4b
Frmd6
Frrs1
Frs2
Frs3
Fryl
Fst
Fstl3
Fubp3
Fundc2
Fut7
Fxn
Fxr1
Fyn
Fzd1
Fzd10-as1
Fzr1
G6pd
Gabarapl1
Gabarapl2
Gabpa
Gabpb2
Gad1
Gadd45a
Gadd45b
Gadd45g
Galk1
Galk2
Galm
Galnt12
Galnt6
Gan
Gapdh
Gapdhp20
Gapvd1
Garnl3
Gars
Gars-dt
Gas8
Gata6
Gatad1
Gatad2a
Gatc
Gbf1
Gbgt1
Gcnt1
Gdf15
Gemin2
Gemin6
Gemin7
Gfi1b
Gfm1
Gfod2
Gfpt2
Gga1
Gga3
Ggcx
Ggt1
Ggtlc4p
Ghrlos
Gid4
Gid8
Gipc1
Git1
Gjb7
Gjd3
Glcci1
Gle1
Gli1
Gli2
Gli4
Glis2
Glod5
Glrx
Glud1p3
Gmfg
Gnai2
Gnal
Gnao1
Gnat1
Gnb5
Gnl1
Gnl3
Gnptg
Golga2
Golga7
Golt1a
Gorasp1
Gosr1
Gosr2
Got1
Gpaa1
Gpank1
Gpbp1
Gpcpd1
Gpd1
Gpn1
Gpn2
Gpn3
Gpnmb
Gpr107
Gpr137
Gpr146
Gpr157
Gpr160
Gpr162
Gpr17
Gpr35
Gpr39
Gpr6
Gpr84
Gpsm1
Gpsm2
Gpt2
Gpx4
Gramd1a
Gramd1b
Gramd1c
Grb14
Grik2
Grik4
Grin1
Grin2b
Grin3b
Grk2
Grk6
Grn
Grpel2
Gse1
Gsn
Gstcd
Gsto1
Gstt2b
Gtf2h3
Gtf2h4
Gtf3c5
Gtf3c6
Gtpbp10
Gtpbp3
Gtse1
Guca1c
Gucy2gp
Gusbp1
Gvqw3
Gys1
H2afvp1
H2afy
H3f3bp2
Hacd2
Haghl
Hapln2
Hars2
Hat1
Haus5
Haus8
Hax1
Hbp1
Hcar1
Hccs
Hcfc1
Hcfc1r1
Hcg14
Hcg25
Hcg27
Hcp5
Hdac1
Hdac10
Hdac11
Hdac2-as2
Hdac7
Hddc3
Hdgf
Hebp1
Hectd4
Hemk1
Herc1
Herc5
Hes2
Hes7
Hexb
Hexim2
Hhatl-as1
Hic1
Hid1
Hif1a
Hif1an
Higd1ap5
Higd1b
Hikeshi
Hils1
Hip1r
Hirip3
Hist1h1e
Hist1h2ag
Hist1h2ah
Hist1h2bd
Hist1h2be
Hist1h2bi
Hist1h2bo
Hist1h4c
Hist2h3d
Hjurp
Hla-dmb
Hlx
Hm13
Hm13-it1
Hmbox1
Hmces
Hmga1
Hmgb1p35
Hmgb3p26
Hmgcr
Hmgn2
Hmgn4
Hmgxb4
Hmmr
Hmox2
Hnrnpa1p6
Hnrnpab
Hnrnph3
Hnrnpl
Hnrnplp1
Hnrnpul1
Hottip
Hoxa10
Hoxa11
Hoxa11-as
Hoxa9
Hoxa-as2
Hoxb13
Hoxc10
Hoxc5
Hoxc-as3
Hpcal4
Hps1
Hrc
Hscb
Hsd11b1l
Hsd17b14
Hsd17b8
Hsd3b7
Hsh2d
Hsp90b1
Hspa12a
Hspa1a
Hspa2
Hspb8
Htd2
Htr2a
Htr5a
Htr5a-as1
Hyi-as1
Icam1
Icam3
Ice1
Ier2
Ier3
Ier3-as1
Ier5
Ier5l
Ifi30
Ifi35
Ifitm9p
Ifrd1
Ift27
Ift74
Igdcc4
Igf2r
Igfl1p2
Igflr1
Ighmbp2
Ighv4-39
Iglv1-36
Iglv1-40
Iglv1-47
Iglv1-51
Iglv2-33
Iglv3-15
Iglv3-6
Iglv6-57
Ikbkb
Ikbkg
Ikzf4
Il12rb1
Il15ra
Il17b
Il17rb
Il1r2
Il1rap
Il20
Il20rb
Il20rb-as1
Il34
Il6r
Ilk
Ilkap
Imp3
Impdh1
Inf2
Ing3
Ing5
Inhbe
Inhcap
Ino80-as1
Ino80b
Ino80b-wbp1
Ino80c
Ino80e
Inpp5a
Inpp5b
Inpp5f
Ints3
Ints6-as1
Ints8
Ipo7
Ipo9
Iqcg
Iqcj-schip1
Iqgap1
Iqsec3p1
Ireb2
Irf6
Iscu
Isg20
Isg20l2
Isl2
Islr2
Isoc2
Ist1
Itga3
Itga9
Itgb4
Itgb5
Itgb7
Itgb8
Itln2
Itpr1
Itpr3
Izumo4
Jade1
Jade2
Jagn1
Jak2
Jarid2
Jkamp
Jmjd4
Jmjd8
Jph4
Jpx
Kalrn
Kank2
Kansl1-as1
Kantr
Kat7
Kat8
Kazald1
Kcnab2
Kcnd3
Kcne2
Kcne3
Kcnh6
Kcnip2-as1
Kcnk1
Kcnk17
Kcnn4
Kcnq1
Kcnq2
Kcnt1
Kctd15
Kctd16
Kctd5
Kctd6
Kdm1a
Kdm2a
Kdm2b
Kdm4b
Kdm4c
Kdm7a-dt
Kdm8
Khdrbs1
Khdrbs3
Khk
Kiaa0040
Kiaa0319l
Kiaa0513
Kiaa0895l
Kiaa1324
Kiaa1671
Kiaa2026
Kif1b
Kif21b
Kif22
Kif26a
Kif3c
Kif4a
Kif7
Kif9-as1
Kifc2
Kifc3
Klc2
Klc3
Klc4
Klf16
Klf4
Klhdc2
Klhdc8a
Klhdc8b
Klhdc9
Klhl20
Klhl22
Klhl3
Klk11
Klrd1
Kmt2e
Kmt2e-as1
Knl1
Kpna6
Kpnb1
Kri1
Krt42p
Krt7
Krt8
Krt86
Krt8p42
Krt8p9
Krtap5-11
Krtap5-2
Krtcap2
Ksr1
Kyat1
L3mbtl1
L3mbtl2
Lactb2-as1
Lad1
Lama4
Lama5
Lamtor2
Lamtor5-as1
Larp1
Larp4
Larp7
Lars2
Lasp1
Lbhd1
Lcat
Lcn12
Ldhd
Ldlr
Lect2
Lemd2
Letmd1
Lfng
Lgals12
Lgals2
Lgals3bp
Lgalsl
Lgi4
Lgmn
Lgr6
Lhx2
Limd1
Lime1
Linc00240
Linc00336
Linc00337
Linc00339
Linc00398
Linc00475
Linc00518
Linc00533
Linc00570
Linc00582
Linc00592
Linc00606
Linc00609
Linc00630
Linc00632
Linc00643
Linc00689
Linc00842
Linc00853
Linc00880
Linc00881
Linc00887
Linc00920
Linc00921
Linc00941
Linc00957
Linc00963
Linc00974
Linc01010
Linc01011
Linc01033
Linc01089
Linc01121
Linc01126
Linc01134
Linc01137
Linc01144
Linc01182
Linc01186
Linc01220
Linc01270
Linc01300
Linc01304
Linc01358
Linc01426
Linc01460
Linc01491
Linc01498
Linc01513
Linc01556
Linc01571
Linc01595
Linc01607
Linc01635
Linc01637
Linc01716
Linc01730
Linc01749
Linc01771
Linc01823
Linc01842
Linc01849
Linc01968
Linc01970
Linc01990
Linc02029
Linc02032
Linc02042
Linc02054
Linc02118
Linc02168
Linc02182
Linc02209
Linc02210
Linc02236
Linc02289
Linc02298
Linc02352
Linc02354
Linc02366
Linc02384
Linc02418
Linc02478
Linc02528
Linc02558
Linc02571
Linc02585
Linc02586
Linc02590
Linc02612
Linc02615
Linc02634
Linc02652
Lipa
Lipt1
Llgl2
Llph-dt
Lmbr1l
Lmna
Lmntd1
Lmo2
Lmo7dn-it1
Lmod1
Lnctam34a
Lonp2
Loxl1-as1
Loxl2
Lpar5
Lpin1
Lpin3
Lpp
Lrch3
Lrp10
Lrp3
Lrrc23
Lrrc26
Lrrc27
Lrrc28
Lrrc37a7p
Lrrc37b
Lrrc45
Lrrc46
Lrrc49
Lrrc59
Lrrc71
Lrrc73
Lrrc8a
Lrrc8d
Lrsam1
Lrtomt
Lrwd1
Lsm14a
Lss
Ltb4r2
Ltbp3
Ltbp4
Lto1
Luc7l
Luc7l3
Lucat1
Lurap1l
Lxn
Ly6g5c
Lyn
Lypla2
Lypla2p1
Lyrm1
Lyrm9
Lzts2
Macrod1
Mad2l1bp
Madcam1
Maf1
Mafk
Magel2
Maip1
Malat1
Man1a2
Man1b1-dt
Man2a2
Mansc1
Map1lc3b
Map2k1
Map2k3
Map2k6
Map3k14-as1
Map3k19
Map4
Map4k2
Map4k3-dt
Map4k4
Mapk10
Mapk12
Mapk14
Mapk1ip1l
Mapk6
Mapk7
Mapk8
Mapkapk3
Mapre2
Marc2
March10
March6
Mark2
Mark4
Marveld2
Masp2
Mast1
Mat2b
Matr3
Mau2
Maz
Mbnl1
Mbnl1-as1
Mbtps2
Mc1r
Mc3r
Mcf2l
Mcf2l2
Mcm3
Mcoln2
Mcrip1
Mcrip2
Mcts2p
Mdk
Mdm2
Mds2
Me3
Mecom
Mecr
Med15
Med16
Med18
Med24
Med25
Mef2a
Megf6
Megf8
Meis1
Mepce
Mest
Mestit1
Met
Mettl15
Mettl16
Mettl17
Mettl25
Mettl2b
Mettl9
Mfap3
Mfge8
Mfng
Mfsd11
Mfsd12
Mfsd13a
Mfsd3
Mfsd4a
Mfsd4b
Mfsd5
Mga
Mgat1
Mgat5
Mgat5b
Mgrn1
Mgst1
Mhencr
Mib2
Mica
Micall2
Micb
Miga2
Miip
Minpp1
Miox
Mipepp3
Mir100hg
Mir1238
Mir1250
Mir1268a
Mir1322
Mir151b
Mir1915
Mir193bhg
Mir194-2hg
Mir22
Mir26a1
Mir2861
Mir29a
Mir29b1
Mir29b2chg
Mir3142hg
Mir3143
Mir3163
Mir3174
Mir3175
Mir3178
Mir3189
Mir33b
Mir342
Mir34ahg
Mir3621
Mir3646
Mir3652
Mir3678
Mir3922
Mir3936
Mir3936hg
Mir3960
Mir425
Mir4443
Mir4448
Mir4470
Mir449c
Mir4505
Mir4515
Mir4519
Mir4523
Mir4540
Mir4651
Mir4687
Mir4710
Mir4727
Mir4743
Mir4756
Mir4761
Mir4781
Mir4783
Mir5001
Mir5090
Mir5091
Mir5197
Mir567
Mir5700
Mir5703
Mir5787
Mir589
Mir611
Mir615
Mir646hg
Mir647
Mir6504
Mir6511b2
Mir6516
Mir661
Mir6732
Mir6743
Mir6777
Mir6791
Mir6818
Mir6819
Mir6821
Mir6823
Mir6825
Mir6838
Mir6845
Mir6853
Mir6864
Mir6865
Mir6872
Mir6875
Mir7107
Mir7-3
Mir7-3hg
Mir759
Mir760
Mir762hg
Mir769
Mir770
Mir7843
Mir92b
Mir9-3hg
Mirlet7bhg
Mis12
Mkrn2
Mkrn3
Mlec
Mlxip
Mmp28
Mmrn1
Mms19
Mnat1
Mob4
Mon1a
Morc2-as1
Morf4l1
Morf4l2p1
Morn4
Mov10l1
Mpeg1
Mphosph10
Mpi
Mpnd
Mpp6
Mpv17
Mpzl1
Mrfap1
Mrgprg
Mrgprg-as1
Mrgprx4
Mri1
Mroh1
Mroh7
Mroh7-ttc4
Mrpl10
Mrpl15p1
Mrpl20-as1
Mrpl30
Mrpl33
Mrpl34
Mrpl4
Mrpl40
Mrpl42
Mrpl48
Mrpl49
Mrpl54
Mrpl58
Mrps16
Mrps17
Mrps18c
Mrps2
Mrps21
Mrps30
Mrps31p4
Mrps35
Mrto4
Ms4a6e
Msh3
Mst1p2
Mt1f
Mt2p1
Mta1
Mta2
Mtco1p30
Mtco1p31
Mtco2p30
Mtdh
Mtf2
Mtfp1
Mtfr1l
Mtg2
Mthfd1l
Mthfd2l
Mthfr
Mtmr2
Mtmr9
Mtr
Mtrex
Mtx1
Mus81
Mvb12a
Mvd
Mxd3
Myc
Myd88
Myh3
Myh9
Myl12a
Myl6
Myl6b
Myo15b
Myo18a
Myo18b
Myo19
Myo1h
Myo5c
Myo9b
Mypn
Myrf
Mysm1
NA
Naa10
Naa20
Naa30
Naa40
Naaa
Nagk
Nans
Napa-as1
Napsa
Narf
Nat9
Naxe
Nbl1
Ncapd2p1
Ncbp2l
Ncf4-as1
Nck1
Nckap5-as2
Ncoa6
Ncoa7
Ndel1
Ndor1
Ndrg2
Ndst1
Ndst1-as1
Ndufa11
Ndufa4l2
Ndufa7
Ndufa9
Ndufaf3
Ndufaf4p1
Ndufaf5
Ndufaf6
Ndufaf7
Ndufb10
Ndufb3
Ndufb4
Ndufb9
Ndufc1
Ndufs2
Ndufs3
Ndufs4
Ndufs6
Ndufs7
Ndufv1
Neat1
Necap2
Nedd1
Nedd4
Nedd4l
Nedd8
Neil1
Nek10
Nek4
Nek7
Nelfb
Neu3
Neurl1-as1
Neurl4
Nf2
Nfia
Nfic
Nfkb2
Nfkbie
Nfkbil1
Nfrkb
Nfx1
Nicn1
Ninj1
Nip7
Nip7p2
Nipsnap2
Nkain1
Nkila
Nkiras2
Nktr
Nlrp11
Nlrp12
Nlrx1
Nmb
Nme1
Nme1-nme2
Nmnat1
Nmnat2
Nmral1
Nmt1
Nmt2
Nnmt
Noc2l
Noc4l
Nol11
Nol12
Nop53
Nos2
Notch2
Notch2p1
Notch3
Notum
Noxa1
Npas4
Npm3
Nppc
Npr2
Nprl2
Nprl3
Nqo1
Nqo2
Nr1h2
Nr1h3
Nr2c2
Nr2f1
Nr2f2
Nr2f6
Nr4a1
Nr4a3
Nr6a1
Nrbp2
Nrcam
Nrg1
Nrm
Nrn1l
Nrp1
Nrsn1
Nrtn
Nsa2
Nsg2
Nsmce1
Nsmce1-dt
Nsmce2
Nsun4
Nsun6
Nt5c1a
Nt5dc1
Ntmt1
Ntng1
Nuak2
Nub1
Nubpl
Nucb1
Nucb2
Nudt1
Nudt17
Nudt19
Nudt22
Nuf2
Nup107
Nup160
Nup188
Nup210p1
Nup85
Nusap1
Nutf2p2
Nutm1
Nxnl1
Nxnl2
Oard1
Oaz2
Ocel1
Odc1
Odf2
Odf3l2
Ofd1
Ogfod2
Ogfod3
Ogt
Olfm1
Oosp1p1
Oosp1p2
Opa1
Optn
Or2a14
Or2af1p
Or2s2
Or2w5
Or51d1
Or6l2p
Or7e47p
Orai1
Orc6
Osbp2
Osbpl5
Oscp1
Osgepl1-as1
Osm
Osr2
Otub1
Otulin
Oxct1-as1
P2rx1
P2rx6
P3h2
P3h4
P4ha2
P4htm
Pabpc1
Pabpc4
Pacrg-as3
Pacsin2
Pacsin3
Paicsp3
Paip2
Palld
Palm
Palmd
Pam16
Paqr4
Paqr6
Parp10
Parp14
Parp3
Parpbp
Patl2
Pax8-as1
Paxip1-as2
Pbx1
Pbx4
Pbxip1
Pc
Pcat1
Pcat6
Pcat7
Pcbd2
Pcbp2
Pcca
Pccb
Pcdh10
Pcdha10
Pcdhb10
Pcdhb2
Pcdhga10
Pcdhgb7
Pced1b
Pcgf2
Pcgf3
Pcgf5
Pcif1
Pcmtd2
Pcnx1
Pcnx3
Pcnx4
Pcolce2
Pcoth
Pcsk4
Pcsk6
Pcsk9
Pdcd6
Pde3a
Pde4c
Pde8a
Pdgfrb
Pdha1
Pdhx
Pdia3p1
Pdilt
Pdk2
Pdlim2
Pdxdc1
Pdxk
Pdzd2
Pear1
Pex13
Pex26
Pex3
Pex5
Pfdn5
Pfkfb4
Pfn1
Pgap2
Pgc
Pgf
Pgp
Pgpep1
Pgs1
Phactr4
Phc1
Phc2
Phf1
Phf12
Phf20
Phf3
Phf6
Phf7
Phtf2
Pi4kb
Pigb
Pigl
Pigt
Pigw
Pik3c2a
Pik3c2b
Pik3ca
Pik3ip1-as1
Pik3r2
Pilra
Pim1
Pip5k1a
Pip5kl1
Pipox
Pitpna
Pitpna-as1
Pitpnm1
Pitx3
Pkd1l3
Pkd1p6
Pkd2
Pkm
Pkmyt1
Pkn1
Pknox1
Pla2g2e
Pla2g4e-as1
Pla2g4f
Pla2g6
Plac9
Plcg1
Plcg2
Plcxd2
Plec
Plekha4
Plekha7
Plekhb1
Plekhg4
Plekhh1
Plin3
Plk4
Plpp6
Plppr3
Pls1
Plxnb2
Plxnb3
Pmel
Pmfbp1
Pmpcb
Pnck
Pnpla5
Pnpla8
Pnpo
Pnrc1
Pnrc2
Podxl
Pogk
Pola2
Pold1
Pold3
Pold4
Pole3
Polk
Polm
Polr1a
Polr2c
Polr2f
Polr2g
Polr2h
Polr2k
Polr2m
Polr3b
Polr3c
Polr3e
Polr3f
Polr3h
Polrmt
Pom121
Pomt1
Pomt2
Pop1
Pop4
Por
Pou2f1
Pou2f2
Pou2f3
Ppard
Ppargc1b
Ppcdc
Ppef1
Ppfia1
Ppfia3
Pphln1
Ppia
Ppiap35
Ppif
Ppip5k2
Ppm1g
Ppm1m
Ppp1r1a
Ppp1r35
Ppp1r37
Ppp1r3e
Ppp1r8
Ppp2r5b
Ppp3cb-as1
Ppp4c
Ppp4r1
Ppp6r3
Pprc1
Ppt1
Prcd
Prdm16
Prdx1
Prdx2
Prdx3
Prdx6
Prelid1
Prelid3a
Prepl
Prickle4
Prim2
Prkag2-as1
Prkce
Prkch
Prkcsh
Prkrip1
Prmt1
Prmt3
Prmt7
Prom1
Proz
Prpf18
Prpf3
Prpf31
Prpf38a
Prpf38b
Prpf40b
Prpf4b
Prpf8
Prr5l
Prrc2c
Prrg2
Prrt3
Prrt3-as1
Prss21
Prss23
Prss27
Prss48
Prune1
Psca
Psd
Psg7
Psma2p3
Psma6
Psma7
Psmb3
Psmb4
Psmb6
Psmb8
Psmb9
Psmc2
Psmd1
Psmd11
Psmd12p
Psmd3
Psmd4
Psmd9
Psme2
Psme3
Psmf1
Psmg2
Psmg3-as1
Psors1c1
Psrc1
Pstk
Ptbp1
Ptcd2
Ptdss2
Ptger4
Ptges
Ptges2
Ptges3l-aarsd1
Ptk2
Ptk2b
Ptma
Ptp4a2p1
Ptp4a3
Ptpa
Ptpn1
Ptpn11
Ptpn18
Ptpn22
Ptpn5
Ptpn7
Ptprb
Ptprf
Ptprm
Ptprvp
Ptrh1
Puf60
Pum1
Pvrig
Pxmp2
Pxylp1
Qars
Qsox2
Qtrt1
R3hcc1
Rab10
Rab11fip3
Rab18
Rab24
Rab25
Rab30-as1
Rab33b
Rab37
Rab3il1
Rab5if
Rab7a
Rab7b
Rabac1
Rabgap1l
Rabggtb
Rac3
Rad23a
Rad23b
Rad50
Rad51c
Rad54l
Rad9a
Rad9b
Raet1l
Rag1
Ralgapa1
Ralgapb
Ralgds
Ranbp1
Ranbp2
Ranbp3l
Rap2b
Rap2c-as1
Rapgef2
Rapgef3
Rara
Rarg
Rars
Rasa1
Rasal2
Rasgrf1
Rasgrp3
Rasl12
Rassf6
Raver1
Rbak
Rbak-rbakdn
Rbbp6
Rbfox3
Rbm14
Rbm14-rbm4
Rbm15
Rbm17
Rbm23
Rbm28
Rbm3
Rbm39
Rbm4
Rbm45
Rbm5
Rbms2
Rcan2
Rcc1
Rcc2
Rcc2-as1
Rccd1
Rce1
Rcor3
Rd3
Rdh5
Rec8
Recql4
Recql5
Reep4
Rela
Relb
Relt
Repin1
Resf1
Retreg2
Retreg3
Rex1bd
Rexo1
Rexo2
Rexo4
Rexo5
Rf00003
Rf00004
Rf00006
Rf00012
Rf00017
Rf00019
Rf00024
Rf00156
Rf00263
Rf00285
Rf00345
Rf00407
Rf00554
Rf00591
Rf01210
Rf01225
Rf01909
Rf01955
Rf01956
Rf01957
Rf02040
Rf02041
Rf02042
Rf02124
Rf02125
Rf02126
Rf02137
Rf02138
Rf02139
Rf02140
Rf02148
Rf02174
Rf02175
Rf02176
Rf02220
Rfpl1s
Rfx3-as1
Rfx5
Rfxank
Rgmb
Rgmb-as1
Rgs14
Rgs6
Rhebl1
Rhobtb2
Rhobtb3
Rhoq
Rhot2
Ribc1
Ric8a
Ric8b
Rif1
Riiad1
Rin1
Rint1
Riok1
Riok2
Riox1
Ripk2
Ripply1
Rmi1
Rmnd5b
Rmrp
Rn7skp127
Rn7skp145
Rn7skp175
Rn7skp272
Rn7sl1
Rn7sl181p
Rn7sl2
Rn7sl202p
Rn7sl354p
Rn7sl369p
Rn7sl382p
Rn7sl402p
Rn7sl543p
Rn7sl600p
Rn7sl605p
Rn7sl674p
Rn7sl688p
Rn7sl704p
Rn7sl736p
Rn7sl738p
Rn7sl784p
Rn7sl832p
Rna5sp18
Rna5sp236
Rna5sp245
Rna5sp382
Rna5sp393
Rna5sp534
Rna5sp60
Rnase4
Rnaseh2b
Rnasek
Rnasek-c17orf49
Rnf11
Rnf130
Rnf135
Rnf139
Rnf144b
Rnf181
Rnf187
Rnf19a
Rnf20
Rnf207
Rnf208
Rnf216p1
Rnf220
Rnf227
Rnf26
Rnf31
Rnf40
Rnf43
Rnft1-dt
Rnft2
Rnpep
Rnu2-27p
Rnu2-2p
Rnu2-51p
Rnu2-63p
Rnu4-27p
Rnu4-63p
Rnu4atac
Rnu4atac2p
Rnu6-1137p
Rnu6-1148p
Rnu6-1311p
Rnu6-171p
Rnu6-411p
Rnu6-45p
Rnu6-466p
Rnu6-510p
Rnu6-559p
Rnu6-588p
Rnu6-678p
Rnu6-845p
Rnu6-920p
Rnu6-948p
Rnu6-999p
Rnu6atac
Rnu7-194p
Rnu7-27p
Rnu7-80p
Rnu7-94p
Rnvu1-14
Rnvu1-15
Rnvu1-7
Rny4p10
Ro60
Ropn1
Ropn1l
Rpa2
Rpel1
Rpf2
Rpl10a
Rpl10p15
Rpl11
Rpl12
Rpl12p14
Rpl12p41
Rpl13a
Rpl13p5
Rpl18
Rpl22p3
Rpl23ap12
Rpl23ap85
Rpl24
Rpl26
Rpl27
Rpl27a
Rpl3
Rpl31p57
Rpl36a
Rpl36a-hnrnph2
Rpl38
Rpl39
Rpl4
Rpl5
Rpl5p28
Rpl7a
Rpl7p4
Rpl7p41
Rpn2
Rpp14
Rps10
Rps11
Rps12
Rps15
Rps29p16
Rps29p27
Rps3
Rps3a
Rps4xp12
Rps4xp16
Rps5p3
Rps6kb2
Rps6kl1
Rps7
Rps8
Rpsap31
Rptor
Rpusd2
Rrp1
Rrp12
Rrp15
Rsad1
Rsbn1l
Rtel1
Rtel1-tnfrsf6b
Rtf1
Rtf2
Rtl5
Rtl9
Rufy4
Rusc1
Rwdd3
Rxfp3
Rxfp4
Rxra
S100a13
S100a14
S100a6
S100pbp
S1pr4
Sacm1l
Samd10
Samd11
Samd14
Samd4a
Samm50
Sap30
Sap30bp
Sat1
Sbdsp1
Sbno2
Scai
Scamp4
Scamp5
Scarb2
Scarna16
Scarna2
Scat2
Sclt1
Scn11a
Scn3b
Scnm1
Scnn1a
Scp2
Scrn1
Scube1
Sdcbp
Sdcbpp2
Sdha
Sdhaf3
Sdr39u1
Sec14l1
Sec16b
Sec1p
Sec24a
Sec31a
Selenoh
Sema3b
Sema4b
Sema4c
Sema5b
Sephs2p1
Sepsecs-as1
Sept5
Sept9
Serf2
Sergef
Serpina12
Serpinb8
Serpine1
Serpinf1
Serpinf2
Serpini1
Set
Setbp1
Setd1a
Setdb1
Setx
Sfr1
Sft2d2
Sfxn4
Sgms1
Sgms1-as1
Sgo1-as1
Sgpl1
Sgsm2
Sgsm3
Sh2b1
Sh2d2a
Sh2d3a
Sh2d4a
Sh2d6
Sh3bgrl3
Sh3bp1
Sh3bp4
Sh3bp5
Sh3d21
Sh3gl1
Sh3glb1
Sh3glb2
Sh3pxd2a
Sh3rf2
Shank2
Shf
Shkbp1
Shroom1
Siae
Siglec30p
Sigmar1
Sin3a
Sin3b
Sipa1l1
Sirpb1
Sirt6
Sirt7
Skap1
Ski
Skiv2l
Slbp
Slc12a1
Slc12a4
Slc12a5
Slc12a9
Slc14a1
Slc14a2
Slc16a1-as1
Slc16a3
Slc16a5
Slc22a11
Slc22a18
Slc22a4
Slc22a5
Slc23a3
Slc24a1
Slc25a10
Slc25a14
Slc25a21-as1
Slc25a25
Slc25a28
Slc25a3
Slc25a37
Slc25a38
Slc25a42
Slc27a2
Slc27a5
Slc29a3
Slc2a1
Slc2a14
Slc2a3
Slc30a5
Slc30a6
Slc30a9
Slc31a1
Slc35a3
Slc35e2a
Slc35e4
Slc35g1
Slc35g6
Slc36a1
Slc39a13
Slc39a4
Slc39a5
Slc43a1
Slc44a1
Slc44a4
Slc45a3
Slc45a4
Slc4a1ap
Slc50a1
Slc52a2
Slc5a1
Slc5a11
Slc5a9
Slc6a6
Slc6a9
Slc7a5
Slc7a6
Slc9a1
Slc9a3
Slc9a3-as1
Slc9a4
Slc9a6
Slco4a1
Slf1
Slfn5
Slirp
Slit1
Slitrk3
Slitrk5
Slmap
Smad3
Smad4
Smad5
Smad6
Smarcd1
Smarcd3
Smc4
Smg1p1
Smg7
Smg8
Smg9
Smim2
Smim24
Smim29
Smim2-as1
Smim4
Smim40
Smim5
Smim8
Smo
Smoc1
Sms
Smtn
Smyd2
Smyd5
Snai3-as1
Snap23
Snap47
Snap91
Snhg11
Snhg16
Snhg19
Snhg20
Snhg22
Snhg25
Snhg4
Snora13
Snora50c
Snora65
Snora71e
Snord101
Snord104
Snord111b
Snord124
Snord13
Snord15a
Snord1c
Snord24
Snord35b
Snord36b
Snord45a
Snord45c
Snord46
Snord55
Snord60
Snord83b
Snrnp27
Snrnp35
Snrnp48
Snrpa
Snrpb2
Snrpc
Snrpd1
Snrpd3
Snrpe
Snrpf
Snrpgp12
Sntb2
Snx1
Snx11
Snx17
Snx18
Snx2
Snx29
Snx33
Snx9
Soat1
Socs2
Socs7
Sord
Sos2
Sox12
Sox13
Sox2-ot
Sp6
Spag1
Spag4
Spag5
Spast
Spata20
Spata25
Spata3-as1
Spata46
Spata5
Spata6l
Spc24
Spcs1
Spdl1
Specc1
Specc1p1
Spef2
Speg
Spesp1
Spg11
Spg7
Sphk1
Sphk2
Spint2
Spire2
Spns1
Spocd1
Spp1
Sppl2b
Spryd3
Spsb2
Sptan1
Sptb
Sptbn1
Sptbn4
Sptlc2
Sqor
Sqstm1
Srcap
Srd5a3-as1
Srebf1
Srgap1
Srrm1
Srrm5
Srsf3
Srsf5
Srsf6
Ssbp1
Ssr3
Ssrp1
St18
St3gal1
St3gal2
St3gal4
St6galnac4
Stab1
Stac3
Stag2
Stag3l5p
Stag3l5p-pvrig2p-pilrb
Stambpl1
Stard13
Stard9
Stat3
Stau2
Stau2-as1
Stim1
Stimate
Stip1
Stk10
Stk17a
Stk19
Stk36
Stmp1
Stox1
Stpg1
Stra6
Strip1
Stt3b
Stub1
Stum
Stx16
Stx16-npepl1
Stx18-as1
Stx1b
Stx3
Stx5
Stxbp1
Stxbp3
Styxl1
Sub1
Sufu
Sugct
Sult2b1
Sumf2
Sun1
Suox
Supt5h
Susd1
Swap70
Swi5
Sympk
Syn2
Syne3
Syngr4
Synj2bp-cox16
Synpo2l
Synrg
Sys1
Sys1-dbndd2
Syt13
Syt2
Syt7
Szrd1
Tab1
Tac3
Tacc1
Tacc3
Taco1
Tada2a
Tada3
Taf12
Taf15
Taf1b
Taf6l
Taldo1
Taok1
Taok3
Tapbp
Tardbp
Tars2
Tas1r1
Tatdn3
Tbc1d13
Tbc1d19
Tbc1d22a
Tbc1d23
Tbc1d25
Tbc1d2b
Tbc1d3p7
Tbcd
Tbce
Tbcel
Tbl1x
Tbl3
Tbrg4
Tbx3
Tbxas1
Tcaim
Tcea2
Tcea3
Tceanc2
Tcerg1
Tcf12
Tcf25
Tcf4
Tchp
Tcp11l1
Tdg
Tdrd10
Tdrd3
Tecpr1
Tecpr2
Tedc1
Tedc2
Teddm1
Tent2
Terc
Terf1
Tesk1
Tex2
Tex21p
Tex22
Tex264
Tfam
Tfap2a-as1
Tfeb
Tfr2
Tfrc
Tgif1
Thada
Thap11
Thap12p8
Thap2
Thap7-as1
Thbs1
Thbs3
Thoc6
Thop1
Thpo
Thsd4
Thsd8
Thtpa
Thumpd3
Tiam2
Timm10
Timm17b
Timm29
Timm50
Timp1
Tinagl1
Tiparp
Tiprl
Tjap1
Tjp3
Tk2
Tkfc
Tldc2
Tle4
Tlk2
Tln1
Tln2
Tlr5
Tlr8-as1
Tlr9
Tm2d3
Tm4sf1
Tm4sf19
Tm4sf19-as1
Tm4sf4
Tm9sf1
Tma16
Tmbim1
Tmbim6
Tmc1
Tmc3-as1
Tmc5
Tmc6
Tmc7
Tmcc2
Tmco1-as1
Tmed10
Tmed2
Tmed4
Tmem106c
Tmem108
Tmem120b
Tmem121
Tmem126a
Tmem132a
Tmem134
Tmem138
Tmem159
Tmem167b
Tmem179b
Tmem183a
Tmem184b
Tmem198b
Tmem205
Tmem208
Tmem222
Tmem223
Tmem234
Tmem246
Tmem248
Tmem249
Tmem250
Tmem253
Tmem254-as1
Tmem262
Tmem263
Tmem265
Tmem266
Tmem272
Tmem43
Tmem44-as1
Tmem45a
Tmem51
Tmem53
Tmem56
Tmem56-rwdd3
Tmem69
Tmem79
Tmem82
Tmem8a
Tmem8b
Tmem92
Tmem9b-as1
Tmprss3
Tmprss5
Tmprss9
Tmsb4xp4
Tmtc2
Tmtc3
Tmub2
Tmx2
Tmx2-ctnnd1
Tnfaip1
Tnfrsf10b
Tnfrsf14-as1
Tnfrsf8
Tnnc1
Tnni1
Tnnt2
Tnrc6b
Tns2
Tob1-as1
Togaram2
Tom1l2
Tomm20l
Tomm22
Tomm6
Tonsl
Tor1aip1
Tor1b
Tp53bp1
Tp53i11
Tp53i3
Tp53tg5
Tpd52l1
Tpd52l2
Tpgs1
Tpi1
Tpm1
Tpm3
Tpm4
Tpp2
Tpra1
Tpst1
Tradd
Traf3ip2-as1
Traf4
Traf7
Traip
Traj6
Traj7
Trak1
Trappc12
Trappc5
Trav13-2
Trav4
Trav40
Trav41
Trbv13
Trbv14
Trbv21or9-2
Trbv8-2
Treh
Trem1
Trib1
Trib3
Trim15
Trim16
Trim2
Trim28
Trim31
Trim31-as1
Trim36
Trim46
Trim54
Trim8
Trip10
Trip12
Trip4
Trip6
Trmt112p3
Trmt13
Trmt44
Trmt61a
Trmu
Trnau1ap
Trpc4ap
Trpc7
Trpc7-as1
Trub1
Tsacc
Tsc2
Tsen15
Tsen2
Tsen54
Tsfm
Tshr
Tshz1
Tsku
Tspan10
Tspan17
Tspan32
Tspear-as1
Tspoap1
Tssc2
Tstd2
Tstd3
Ttc17
Ttc21a
Ttc24
Ttc26
Ttc27
Ttc31
Ttc39a
Ttc39c
Ttc4
Ttc41p
Ttc6
Ttll13p
Ttll3
Ttll6
Ttpal
Ttr
Tubb2bp1
Tubb3
Tubg1
Tuft1
Tulp3
Tusc2
Tvp23b
Twf2
Txlng
Txndc15
Txndc17
Txndc8
Txndc9
Txnl1
Txnp1
Txnrd2
Tymp
Tyms
Tyro3
Tyw1
Tyw3
U2af1l4
U2af2
U91328.1
Uba1
Uba52
Ubap1
Ubash3b
Ubb
Ube2d3-as1
Ube2d4
Ube2e3
Ube2f
Ube2f-scly
Ube2m
Ube2o
Ube2s
Ube2v1p4
Ube2z
Ube3b
Ube4b
Ubl7-as1
Ubr2
Ubr3
Ubxn11
Ubxn7
Uchl1
Ucma
Uggt1
Ugt1a5
Ulk1
Ulk3
Umps
Unc13a
Unc13d
Unc45a
Unc50
Unc5b
Unc5cl
Upf1
Upk3b
Upp1
Uqcc1
Uqcc3
Uqcr10
Uqcrq
Urb1-as1
Urm1
Urod
Use1
Ushbp1
Usp1
Usp27x-as1
Usp2-as1
Usp30
Usp30-as1
Usp31
Usp39
Usp43
Usp54
Usp8
Uspl1
Utp23
Uvrag-dt
Vac14
Vamp8
Vapa
Vars
Vars2
Vax2
Vcl
Vegfa
Vhl
Vill
Vip
Vn1r96p
Vps13d
Vps18
Vps25
Vps26a
Vps35l
Vps37a
Vps45
Vps51
Vps52
Vps9d1
Vrk2
Vrk3
Vrtn
Vsig1
Vsig2
Vti1a
Vtrna1-1
Vtrna1-2
Vtrna1-3
Vtrna2-1
Vtrna2-2p
Vwa5a
Vwa5b2
Vwa7
Vwa8-as1
Vwc2l
Wars
Washc4
Wbp2
Wdr11
Wdr13
Wdr18
Wdr24
Wdr25
Wdr34
Wdr35
Wdr36
Wdr46
Wdr5
Wdr54
Wdr6
Wdr70
Wdr75
Wdr81
Wdr82
Wdr83
Wdr92
Wdr93
Wdyhv1
Wee1
Wfikkn1
Wipi2
Wiz
Wnk1
Wnk2
Wnt2b
Wnt3
Wrap53
Wrnip1
Wscd1
Wwc1
Wwox-as1
Xpnpep1
Xpnpep3
Xrcc4
Xrra1
Xylb
Yap1
Yif1a
Yif1b
Yju2
Ykt6
Ylpm1
Ypel3
Ypel5p1
Ythdf3-as1
Ywhab
Ywhaz
Z69706.1
Z82188.2
Z82214.1
Z82244.2
Z83844.1
Z97987.1
Z98257.1
Z98752.3
Z99129.2
Z99756.1
Zacn
Zbed6
Zbed9
Zbtb1
Zbtb33
Zbtb34
Zbtb38
Zbtb40
Zbtb46
Zc3h10
Zc3h11a
Zc3h12a
Zc3hc1
Zcchc4
Zcchc8
Zdhhc11
Zdhhc12
Zdhhc14
Zdhhc18
Zdhhc19
Zdhhc3
Zfand2b
Zfp42
Zfp64
Zfp90
Zfp91-cntf
Zfpl1
Zfpm2
Zfx
Zfyve19
Zfyve27
Zgpat
Zkscan1
Zkscan8
Zmat2
Zmiz1
Zmym4
Znf131
Znf155
Znf169
Znf181
Znf189
Znf205
Znf212
Znf213
Znf213-as1
Znf219
Znf227
Znf233
Znf252p
Znf254
Znf25-dt
Znf26
Znf263
Znf271p
Znf274
Znf276
Znf282
Znf286a
Znf326
Znf341
Znf35
Znf37a
Znf383
Znf385a
Znf385c
Znf391
Znf395
Znf398
Znf436-as1
Znf444
Znf446
Znf451
Znf491
Znf497
Znf503-as2
Znf513
Znf527
Znf540
Znf554
Znf567
Znf575
Znf576
Znf580
Znf581
Znf587
Znf587b
Znf593
Znf596
Znf609
Znf621
Znf638
Znf646
Znf674-as1
Znf678
Znf696
Znf714
Znf778
Znf789
Znf814
Znf839
Znf862
Znf865
Znf879
Znhit3
Znrd1
Znrf1
Zp3
Zscan20
Zwilch
Zxdb
Zzef1
