# Supplementary material for: A Bayesian inference transcription factor activity model for the analysis of single-cell transcriptomes
Source: Genome Res. 2021 Jul;31(7):1296–311. doi: 10.1101/gr.265595.120 (PMC8256867; doi:10.1101/gr.265595.120)
Supplement: Supplemental Material [file supp_gr.265595.120_Supplemental_Code.zip › BITFAM/inst/extdata/human/DLX1]

Aar2
Aatf
Abcb1
Abcb8
Abcf1
Abcf3
Abhd10
Abhd14a
Abhd14a-acy1
Abracl
Ac002116.2
Ac002306.1
Ac002310.2
Ac004080.2
Ac004156.1
Ac004241.1
Ac004381.1
Ac004551.1
Ac004771.3
Ac004816.1
Ac004895.1
Ac004908.1
Ac004908.2
Ac004922.1
Ac004943.2
Ac004980.1
Ac005083.1
Ac005253.1
Ac005258.1
Ac005280.2
Ac005324.4
Ac005363.2
Ac005392.2
Ac005410.1
Ac005520.1
Ac005523.2
Ac005540.1
Ac005670.2
Ac005696.1
Ac005829.1
Ac005833.1
Ac005837.1
Ac006001.2
Ac006059.1
Ac006077.2
Ac006116.8
Ac006146.1
Ac006153.1
Ac006329.1
Ac006511.5
Ac007009.1
Ac007029.1
Ac007032.1
Ac007128.1
Ac007192.1
Ac007216.1
Ac007216.4
Ac007250.1
Ac007546.3
Ac007619.2
Ac007663.3
Ac007786.1
Ac007950.1
Ac007952.4
Ac008012.1
Ac008063.2
Ac008105.2
Ac008115.3
Ac008393.1
Ac008443.2
Ac008443.5
Ac008494.1
Ac008537.4
Ac008543.1
Ac008581.2
Ac008687.7
Ac008735.3
Ac008738.1
Ac008750.7
Ac008764.8
Ac009065.4
Ac009090.3
Ac009107.2
Ac009108.5
Ac009120.2
Ac009133.1
Ac009133.2
Ac009163.2
Ac009299.3
Ac009303.4
Ac009309.1
Ac009320.1
Ac009407.1
Ac009502.1
Ac009879.2
Ac010198.1
Ac010198.2
Ac010271.1
Ac010271.2
Ac010327.2
Ac010336.2
Ac010422.1
Ac010422.2
Ac010442.1
Ac010487.2
Ac010501.1
Ac010522.1
Ac010618.1
Ac010654.1
Ac010655.2
Ac010655.4
Ac010761.1
Ac010761.2
Ac010761.7
Ac010834.2
Ac010894.2
Ac010973.1
Ac010976.1
Ac011008.1
Ac011195.2
Ac011445.2
Ac011446.2
Ac011477.1
Ac011481.1
Ac011511.2
Ac011603.2
Ac011921.1
Ac012087.1
Ac012146.1
Ac012229.1
Ac012291.2
Ac012313.6
Ac012370.1
Ac012377.1
Ac012379.2
Ac012488.2
Ac012676.3
Ac013394.1
Ac013400.1
Ac013468.1
Ac015687.1
Ac015936.1
Ac015982.1
Ac016027.1
Ac016394.1
Ac016629.3
Ac016708.1
Ac016735.1
Ac016876.2
Ac016903.2
Ac017083.1
Ac018362.1
Ac018362.3
Ac018410.1
Ac018845.3
Ac019131.1
Ac020904.2
Ac020911.1
Ac022098.1
Ac022098.4
Ac022167.4
Ac022201.2
Ac022217.3
Ac022384.1
Ac022413.1
Ac022509.3
Ac022613.2
Ac023024.1
Ac023355.1
Ac023509.1
Ac023790.2
Ac024270.4
Ac024651.2
Ac024941.2
Ac025164.1
Ac025165.2
Ac025262.1
Ac025419.1
Ac026202.3
Ac026362.1
Ac026461.1
Ac026461.3
Ac026462.3
Ac026785.1
Ac026954.1
Ac027097.1
Ac027644.4
Ac040169.2
Ac051619.10
Ac051619.8
Ac063948.1
Ac063952.1
Ac064807.1
Ac067945.3
Ac068620.1
Ac068631.1
Ac068724.3
Ac068870.1
Ac068888.1
Ac069503.2
Ac073046.1
Ac073111.1
Ac073111.3
Ac073111.4
Ac073111.5
Ac073314.1
Ac073320.1
Ac073389.1
Ac073869.1
Ac074032.1
Ac074091.1
Ac074117.1
Ac074338.1
Ac074351.1
Ac078883.1
Ac079089.1
Ac079145.1
Ac079305.1
Ac079341.2
Ac079742.1
Ac079807.1
Ac079848.1
Ac080080.1
Ac083798.1
Ac083798.2
Ac083843.2
Ac084082.1
Ac084117.1
Ac084262.1
Ac084262.2
Ac084876.2
Ac087612.1
Ac087623.2
Ac087632.1
Ac087741.3
Ac087752.3
Ac089999.1
Ac090181.2
Ac090527.2
Ac090774.1
Ac090971.1
Ac091152.4
Ac091153.1
Ac091153.3
Ac091153.4
Ac091167.1
Ac091167.6
Ac091167.7
Ac091551.1
Ac091729.3
Ac091820.1
Ac092115.1
Ac092115.3
Ac092117.2
Ac092123.1
Ac092153.1
Ac092171.3
Ac092171.4
Ac092287.1
Ac092418.1
Ac092720.1
Ac092803.2
Ac092944.1
Ac093152.1
Ac093157.1
Ac093323.1
Ac093484.3
Ac093484.4
Ac093510.1
Ac093512.1
Ac093535.1
Ac093627.4
Ac093714.1
Ac093827.4
Ac096649.1
Ac096734.2
Ac096921.1
Ac097104.1
Ac097460.1
Ac097478.1
Ac098484.3
Ac098484.4
Ac098582.1
Ac098828.2
Ac098831.1
Ac098850.2
Ac099343.3
Ac099344.2
Ac099518.1
Ac099535.1
Ac099668.1
Ac099681.1
Ac099782.2
Ac099795.1
Ac100835.2
Ac100861.1
Ac100861.2
Ac103591.3
Ac103923.1
Ac104109.2
Ac104229.1
Ac104365.1
Ac104461.1
Ac104532.1
Ac104581.4
Ac104662.2
Ac104997.1
Ac106028.2
Ac107083.1
Ac108134.4
Ac108471.2
Ac108477.1
Ac108676.1
Ac108738.1
Ac108866.1
Ac109454.4
Ac109460.3
Ac109992.1
Ac110079.1
Ac110285.7
Ac110749.1
Ac112225.1
Ac112236.2
Ac112250.1
Ac112504.2
Ac113189.1
Ac114271.1
Ac114956.1
Ac114956.3
Ac115676.1
Ac116535.1
Ac120114.1
Ac120114.4
Ac121338.2
Ac124067.4
Ac124068.2
Ac124242.1
Ac124947.1
Ac124947.2
Ac125494.1
Ac125611.3
Ac126177.5
Ac126614.1
Ac127002.1
Ac128709.3
Ac129492.5
Ac129492.8
Ac130343.2
Ac132219.2
Ac132872.1
Ac134043.1
Ac134772.1
Ac135048.2
Ac135050.5
Ac136469.2
Ac137527.1
Ac137767.1
Ac138150.1
Ac138207.4
Ac138304.1
Ac138811.1
Ac139256.1
Ac139795.3
Ac141586.1
Ac144522.1
Ac145285.6
Ac145422.1
Ac231981.1
Ac234582.1
Ac239868.1
Ac242426.2
Ac243571.2
Ac243654.1
Ac243654.3
Ac243967.1
Ac244090.3
Ac245014.3
Ac245033.2
Ac245100.4
Acad10
Acad8
Acadm
Acat2
Acbd4
Ache
Aco2
Acot2
Acox1
Acsm3
Actg1
Actl6a
Actr10
Actr1a
Actr3
Actr6
Acy1
Acyp1
Adal
Adam8
Adam9
Adap2
Adarb1
Add3-as1
Adgre5
Adgrg6
Adipor2
Adirf
Adk
Adm
Adrb1
Adrm1
Aen
Af129075.2
Aff1
Afmid
Aftph
Agap2
Agap2-as1
Agfg2
Aggf1
Agl
Ago3
Agpat5
Ahcyl2
Ahrr
Ahsa2p
Aimp1
Aimp2
Aip
Ak3p2
Akap13
Akap9
Akirin2
Akr1a1
Al008726.1
Al009179.1
Al020997.2
Al021154.1
Al021546.1
Al022312.1
Al022318.4
Al022341.1
Al022345.4
Al023806.1
Al023806.2
Al024498.2
Al031055.1
Al031428.1
Al031432.3
Al031432.4
Al031587.2
Al031710.2
Al031777.3
Al033527.4
Al033527.5
Al033528.2
Al034349.1
Al035398.1
Al035427.1
Al035530.2
Al049712.1
Al049780.2
Al049795.1
Al078459.1
Al079342.3
Al080250.1
Al109613.1
Al109811.3
Al109918.1
Al109936.2
Al117341.1
Al117378.2
Al118558.3
Al121594.1
Al121603.2
Al121759.2
Al121829.2
Al121972.1
Al121990.1
Al122023.1
Al132780.1
Al133216.2
Al133338.1
Al136038.3
Al136040.1
Al136131.3
Al136295.1
Al136962.1
Al136982.7
Al137796.1
Al137802.2
Al137802.3
Al137856.1
Al138921.1
Al139035.1
Al139099.1
Al139184.1
Al139353.2
Al157400.1
Al157400.2
Al157400.5
Al157935.1
Al158064.1
Al158151.1
Al158151.3
Al158212.2
Al160291.1
Al161937.1
Al162171.2
Al162231.3
Al162385.2
Al163636.2
Al163974.1
Al353596.1
Al353648.1
Al353795.2
Al353807.2
Al354696.2
Al354707.1
Al354707.2
Al354710.2
Al354726.1
Al354919.2
Al354920.1
Al355075.1
Al355297.2
Al355490.2
Al355499.1
Al355802.2
Al355987.3
Al356019.1
Al356488.2
Al356599.1
Al357315.2
Al358075.2
Al358472.5
Al358933.1
Al359258.2
Al359258.3
Al359265.3
Al359382.1
Al359397.1
Al359853.1
Al360012.1
Al365436.2
Al390198.1
Al390728.5
Al391069.3
Al391684.1
Al391839.1
Al391883.1
Al392172.1
Al441992.1
Al445483.1
Al451165.2
Al513220.1
Al589765.2
Al590627.2
Al590708.1
Al591212.1
Al596094.1
Al606760.1
Al606760.3
Al627171.1
Al645608.3
Al645728.1
Al645941.3
Al662791.1
Al669831.5
Al671762.1
Al672291.1
Al691403.2
Al691442.1
Al691482.3
Al929472.2
Alas1
Aldh5a1
Aldoa
Alg1
Alg10
Alg10b
Alg11
Alg13
Alg9-it1
Alkbh5
Alms1
Alpk2
Amd1
Amdhd1
Amz2
Anapc16
Ang
Ankef1
Ankrd13a
Ankrd13d
Ankrd24
Ankrd37
Ankrd42
Ankrd49
Anks6
Ankzf1
Anln
Ano6
Anp32b
Anxa1
Anxa2
Anxa4
Ap000317.2
Ap000640.2
Ap000688.4
Ap000692.2
Ap000721.1
Ap000769.1
Ap000781.1
Ap000812.5
Ap000842.2
Ap000944.2
Ap001107.9
Ap001267.5
Ap001269.4
Ap001273.2
Ap001357.2
Ap001453.2
Ap001453.4
Ap001528.1
Ap001767.3
Ap001931.1
Ap002026.1
Ap002364.1
Ap002373.1
Ap002478.1
Ap002800.1
Ap002990.1
Ap003028.1
Ap003068.4
Ap003108.2
Ap003385.1
Ap003392.13
Ap003396.1
Ap003465.1
Ap003680.1
Ap003721.4
Ap004609.3
Ap005018.1
Ap005263.1
Ap005264.1
Ap006748.1
Ap1m1
Ap2a1
Ap3s1
Ap4e1
Ap4m1
Ap4s1
Ap5m1
Ap5z1
Apaf1
Apc
Apex1
Apex2
Aplp2
Apoa5
Apobec3b
Apobec3c
Apoc1
Apom
Apool
Aqp11
Arf4
Arf4-as1
Arfip1
Arhgap5
Arhgef1
Arhgef28
Arhgef37
Arhgef38
Arhgef39
Arid2
Arid3b
Arid4a
Arl14ep
Arl2bp
Arl4a
Armc2
Armc5
Armc6
Armcx5
Armcx5-gprasp2
Armh1
Armt1
Arpc1a
Arpc5l
Arrdc1
Arsk
Artn
Arv1
Asah2b
Asb7
Asdurf
Asf1a
Asna1
Asnsd1
Aspdh
Asph
Asrgl1
Ass1p7
Asxl1
Atad3a
Ate1-as1
Atf1
Atf4
Atg2a
Atg5
Atic
Atm
Atp10d
Atp23
Atp2a2
Atp5f1b
Atp5f1e
Atp5if1
Atp5mc1
Atp5me
Atp5mg
Atp5pb
Atp6ap1l
Atp6v0a1
Atp6v0a2
Atp6v0b
Atp6v1f
Atp6v1g2-ddx39b
Atr
Atrn
Atxn1l
Atxn2l
Avl9
Axdnd1
Azin1-as1
B2m
B3galt5
B3galt6
B3gnt10
Babam2
Bad
Bag4
Bahcc1
Baiap2l1
Banf1
Banp
Batf
Bax
Bbs4
Bbs7
Bbs9
Bcap29
Bcar3
Bccip
Bcdin3d-as1
Bckdha
Bckdhb
Bcl2l12
Bcl2l13
Bcl2l14
Bco1
Bdnf-as
Bend7
Bfar
Bispr
Blm
Bloc1s6
Blzf1
Bmpr1b
Bmpr2
Bms1p1
Bnip2
Bola1
Bora
Borcs5
Borcs6
Borcs7
Borcs7-asmt
Bpgm
Bpifc
Brd2
Brms1l
Brsk1
Bscl2
Btbd16
Btbd7
Btd
Btf3
Btf3l4
Btg2
Btk
Btn2a1
Btn3a1
Btn3a2
Bub3
Bud23
Bud31
Bysl
Bzw1
Bzw2
C11orf1
C11orf49
C11orf54
C11orf74
C12orf10
C12orf29
C12orf57
C12orf60
C12orf65
C12orf73
C12orf74
C12orf75
C13orf42
C14orf178
C15orf61
C15orf65
C16orf45
C16orf58
C16orf70
C16orf72
C16orf92
C17orf49
C17orf97
C19orf24
C19orf44
C19orf53
C19orf67
C19orf85
C1galt1
C1orf109
C1orf112
C1orf122
C22orf23
C22orf46
C2cd2l
C2cd3
C2cd4a
C2orf49
C2orf70
C2orf88
C2orf92
C3orf52
C4orf33
C5orf24
C5orf51
C6orf120
C6orf48
C6orf99
C7orf31
C8orf44
C9orf16
C9orf163
Cables1
Cables2
Cabyr
Cacnb3
Cacnb4
Cacybp
Calm3
Camkmt
Camkv
Camlg
Canx
Capn7
Caprin1
Capza2
Card19
Card8-as1
Carnmt1-as1
Casc3
Casd1
Casp10
Casp2
Casp8
Casp8ap2
Catsperd
Cbfa2t2
Cbfb
Cbll1
Cbx3
Ccdc103
Ccdc107
Ccdc134
Ccdc144nl-as1
Ccdc15
Ccdc155
Ccdc159
Ccdc174
Ccdc192
Ccdc28a
Ccdc39
Ccdc61
Ccdc7
Ccdc85b
Ccdc9
Ccdc91
Ccdc97
Ccm2
Ccnb1
Ccnb2
Ccnd1
Ccng1
Ccng2
Ccnk
Ccnt2
Ccnyl1
Ccs
Ccser1
Cct2
Cct5
Cct6a
Cct7
Cd177
Cd200
Cd274
Cd3eap
Cd55
Cd68
Cdadc1
Cdc20
Cdc34
Cdc40
Cdc42
Cdc42ep2
Cdc6
Cdc73
Cdca8
Cdh26
Cdh3
Cdhr3
Cdiptosp
Cdk1
Cdk12
Cdk13
Cdk2ap1
Cdk5rap3
Cdk7
Cdkal1
Cdkl1
Cdkn1a
Cdkn1b
Cdkn2c
Cds2
Cdv3
Ceacam5
Cenpbd1p1
Cenph
Cenpi
Cenpt
Cep112
Cep164
Cep192
Cep250
Cep350
Cep57
Cep76
Cep78
Cep85
Cep95
Cept1
Cerna3
Cfap57
Cfap69
Cfap70
Chac1
Chaf1a
Champ1
Chchd1
Chchd2p2
Chchd2p6
Chchd5
Chchd7
Chd2
Chd4
Chek1
Chmp7
Chpf2
Chrac1
Chrna2
Chrna5
Chst12
Chst5
Chtop
Churc1
Churc1-fntb
Cic
Cirbp
Cisd2
Cklf
Cklf-cmtm1
Cks1b
Clasrp
Clcn3
Cldn12
Cldn23
Cldn4
Cldn7
Clec16a
Clip3
Clk2
Clk3
Cln5
Clp1
Clptm1
Clptm1l
Clta
Cmss1
Cmtr1
Cnbd2
Cndp2
Cnfn
Cnksr1
Cnnm4
Cnot3
Cnot8
Cnst
Cntrl
Coa6
Coasy
Cog3
Col28a1
Commd1
Commd10
Commd4
Copg1
Cops4
Cops6
Cops7a
Copz1
Coq4
Coq8a
Cox14
Cox5b
Cox6a1
Cox6b1
Cox7b
Cox7c
Cpb2
Cpb2-as1
Cpeb4
Cps1
Cpsf3
Cpsf4
Cpsf6
Cpt2
Cracr2b
Cramp1
Crb3
Creb3l4
Crebl2
Crebrf
Crem
Crlf1
Crls1
Crybb2p1
Crym
Crym-as1
Cse1l
Csf3r
Cskmt
Csnk1a1p1
Csnk1g1
Csnk1g3
Cstf3-dt
Ctc1
Ctcf
Ctdnep1
Ctdspl
Ctdspl2
Cth
Ctnna1
Ctnnb1
Ctnnd1
Ctsa
Cttnbp2nl
Cul5
Cutc
Cxcl16
Cxxc1
Cyb561d2
Cyb5b
Cyb5d1
Cyb5d2
Cycs
Cycsp19
Cyp3a7
Cyp51a1-as1
Cystm1
Dab2ip
Daxx
Dazap1
Dazap2
Dbf4b
Dbnl
Dcaf10
Dcaf17
Dcaf6
Dcaf7
Dcp2
Dcun1d4
Dcxr-dt
Ddias
Ddx1
Ddx10
Ddx11
Ddx18
Ddx19a
Ddx19b
Ddx20
Ddx25
Ddx39b-as1
Ddx3x
Ddx42
Ddx43
Ddx46
Ddx47
Ddx49
Ddx5
Ddx50
Decr1
Dele1
Dennd2c
Dennd3
Depdc5
Desi2
Dgat2
Dguok
Dhdds
Dhodh
Dhrs7b
Dhtkd1
Dhx40
Dhx8
Diablo
Diaph3
Dip2a
Dip2b
Dipk1a
Dixdc1
Dld
Dleu1
Dlgap4
Dll4
Dlst
Dmtf1
Dnaja1
Dnaja3
Dnajb11
Dnajb4
Dnajb5
Dnajc22
Dnajc24
Dnajc25
Dnajc25-gng10
Dnajc27-as1
Dnajc5
Dnajc9
Dnajc9-as1
Dnal1
Dnase1
Dnd1p1
Dnm1
Dnm1l
Dpagt1
Dpf2
Dph2
Dpy19l3
Dpy19l4
Dpysl2
Dr1
Draic
Drg1
Drg2
Dse
Dtl
Dus2
Dusp12
Dusp19
Dusp28
Dusp8p5
Dut
Dync2h1
Dync2li1
Dynlrb2
Dyrk3
Dzip3
E2f3
Ebag9
Ecsit
Ect2
Edem1
Eed
Eef1aknmt
Eef1b2
Eefsec
Efhc1
Efna1
Efna3
Efna4
Egf
Ehf
Eid1
Eif1
Eif1ay
Eif2a
Eif2ak3-dt
Eif2ak4
Eif2b4
Eif2b5
Eif2s1
Eif2s3
Eif3b
Eif3f
Eif3g
Eif3i
Eif3k
Eif3l
Eif4a1
Eif4a2
Eif4b
Eif4g2
Eif5a
Eif5b
Elac1
Elf3
Elmod3
Elp2
Elp5
Emc10
Emc1-as1
Emc2
Emc4
Emc6
Emg1
Eml2
Eml6
Emp1
Emsy
Enoph1
Eny2
Epb41l1
Epb41l4a
Epb41l4a-as1
Epcam
Epm2a
Eral1
Erap1
Erbb2
Ercc1
Ercc5
Ermard
Erp29
Ervk3-1
Esrra
Esyt1
Etfbkmt
Etfrf1
Etv6
Ewsat1
Exd2
Exo1
Exo5
Exoc4
Exog
Exosc2
Exosc7
Exosc9
F12
Faap24
Fads2
Faf2
Fahd1
Faim
Fam122c
Fam131a
Fam135a
Fam149b1
Fam160a1
Fam162a
Fam174a
Fam177a1
Fam185a
Fam187a
Fam201a
Fam214b
Fam216a
Fam217b
Fam228b
Fam229b
Fam32a
Fam47e
Fam49b
Fam53c
Fam81a
Fam98b
Fan1
Fancd2
Fancg
Far1-it1
Far2
Fastkd2
Fbrs
Fbxl3
Fbxo22
Fbxo24
Fbxo28
Fbxo38
Fbxo41
Fbxo45
Fbxo7
Fbxo9
Fbxw8
Fcf1
Fdft1
Fdps
Fem1a
Fer
Fer1l4
Fgfr4
Fggy
Ficd
Fig4
Fkbp2
Fktn
Flad1
Flvcr1
Fnbp1p1
Fndc3a
Fndc4
Fnta
Fntb
Fo704657.1
Folr3
Fos
Fosb
Fosl2
Foxh1
Foxn2
Foxo4
Foxp2
Foxred1
Fpgt
Fpgt-tnni3k
Frg1hp
Frs2
Fubp3
Fuk
Fundc2
Fus
Fut8
Fxr1
Fxyd3
Fzr1
G2e3
G3bp1
Gabarapl1
Gabpb1-as1
Gabpb2
Gad1
Gadd45a
Gadd45b
Gal3st4
Galk2
Galnt11
Galt
Gan
Ganc
Gapdh
Gapdhp25
Gapvd1
Gars
Gas8
Gata6-as1
Gatad1
Gatc
Gca
Gcat
Gcnt3
Gdpgp1
Gem
Gemin2
Gemin6
Gfm1
Gga1
Ggps1
Ggt1
Gid8
Gigyf2
Gins1
Gins3
Gins4
Gipc2
Gja9
Gk
Gli1
Glrx5
Gls
Glud1p3
Gmcl1
Gmeb1
Gmnn
Gna11
Gnai2
Gnb2
Gnl3
Golt1b
Gorasp2
Gosr1
Gosr2
Gpatch11
Gpatch2l
Gpatch3
Gpbp1
Gpn3
Gpnmb
Gpr107
Gpr137
Gpr137c
Gpr35
Gpr89a
Gprc5a
Gpx4
Gramd2b
Grhl2
Grhl3
Grhpr
Grk6
Grn
Grpel2
Gstcd
Gstk1
Gstm4
Gstz1
Gtf2h1
Gtf2h3
Gtf2h5
Gtf2ird1
Gtf3a
Gtf3c5
Gtpbp10
Guf1
Guk1
Gulp1
Gvqw3
Gzf1
H1fx-as1
H2afj
H3f3a
Hacd3
Hadhb
Hat1
Haus1
Haus2
Haus5
Hax1
Hbp1
Hcg11
Hcg14
Hcg15
Hdac4-as1
Hdac6
Hddc3
Hecw2-as1
Helb
Hells
Herpud1
Hes1
Hes7
Hexa-as1
Hexim1
Hgh1
Hgs
Hhla3
Higd1ap5
Hilpda
Hinfp
Hipk3
Hist1h1b
Hist1h1e
Hist1h2ab
Hist1h2ac
Hist1h2ad
Hist1h2ag
Hist1h2ah
Hist1h2al
Hist1h2aps4
Hist1h2bd
Hist1h2be
Hist1h2bh
Hist1h2bi
Hist1h2bj
Hist1h2bk
Hist1h2bm
Hist1h2bn
Hist1h2bo
Hist1h3a
Hist1h3c
Hist1h3d
Hist1h3e
Hist1h3f
Hist1h3h
Hist1h4a
Hist1h4c
Hist1h4e
Hist1h4k
Hist1h4l
Hist2h2ac
Hist2h3d
Hist3h2bb
Hla-e
Hm13
Hmbox1
Hmbs
Hmg20a
Hmga1p5
Hmgcr
Hmgn2
Hmgn2p46
Hmgn4
Hmgxb3
Hmgxb4
Hmmr
Hmox1
Hmox2
Hnf4g
Hnmt
Hnrnpa1
Hnrnpa3
Hnrnpll
Hnrnpm
Hnrnpul1
Hormad1
Hottip
Hoxa11-as
Hoxa-as3
Hoxb5
Hoxb8
Hoxb-as3
Hrh1
Hs2st1
Hsd11b1l
Hsd17b12
Hsd17b2
Hsd17b6
Hsdl2
Hsf2
Hsh2d
Hsp90ab1
Hsp90b1
Hspa2
Hspa4l
Hspa9
Hspd1
Hspd1p7
Htatip2
Htd2
Htr7p1
Htra2
Hyal1
Hyal3
Ica1l
Icam3
Id1
Id2
Idh1-as1
Idh3a
Idh3b
Ier2
Ier5
Iffo1
Ifi30
Ifitm4p
Ifrd1
Ift74
Igf1r
Igsf9
Ik
Ikzf4
Il23a
Il33
Ilf2
Ilf3
Immp1lp1
Imp3
Imp4
Impact
Inca1
Incenp
Ing1
Ing5
Inhcap
Ino80b
Ino80b-wbp1
Ino80c
Ino80e
Inpp5b
Inppl1
Ints2
Ints3
Ints5
Ints6
Ints6-as1
Ipo11
Ipo7
Iqank1
Iqcc
Iqcg
Iqgap1
Irain
Irak4
Ireb2
Irf6
Isca2
Iscu
Isl2
Ist1
Itch
Itfg2
Itga3
Itgav
Itgb4
Itk
Itpa
Itpka
Itpr1
Itprid2
Itsn1
Ivd
Jade2
Jagn1
Jkamp
Jph4
Jpx
Kank1
Kank3
Kantr
Kat2a
Kat7
Kat8
Katnb1
Kazald1
Kazn
Kcnab2
Kcnk6
Kcp
Kctd2
Kctd20
Kctd5
Kctd7
Kdm1a
Kdm2a
Kdm4c
Kdm8
Khdc4
Kiaa0391
Kiaa0556
Kiaa1109
Kiaa1211
Kiaa1586
Kiaa1958
Kiaa2026
Kif15
Kif1bp
Kif20a
Kif23
Kif2c
Kiz
Klc4
Klhdc10
Klhdc2
Klhl12
Klhl23
Klhl24
Klhl28
Klhl7
Klrg1
Kmt2b
Kmt2d
Kmt2e
Kmt2e-as1
Kmt5a
Knl1
Knstrn
Kntc1
Kpna2
Kpna5
Kpnb1
Krbox4
Kremen2
Krt18
Krt18p13
Krt8
Krt8p12
Kxd1
L3mbtl2
Lactb
Lamtor2
Lamtor4
Lamtor5-as1
Larp4
Lars2
Lbhd1
Lbx2-as1
Lclat1
Lcn12
Ldha
Ldlr
Leng8
Lepr
Leprot
Letmd1
Lgals2
Lgals3
Lgi4
Lhx9
Lias
Lig3
Lima1
Lims1
Lin37
Lin54
Linc00167
Linc00240
Linc00265
Linc00339
Linc00431
Linc00449
Linc00467
Linc00543
Linc00649
Linc00857
Linc00869
Linc00881
Linc00884
Linc00910
Linc00941
Linc00963
Linc00992
Linc01003
Linc01011
Linc01135
Linc01138
Linc01232
Linc01311
Linc01504
Linc01517
Linc01560
Linc01578
Linc01715
Linc01719
Linc01775
Linc01806
Linc01843
Linc01952
Linc02001
Linc02021
Linc02023
Linc02062
Linc02253
Linc02569
Linc-pint
Lipg
Lix1
Lix1l-as1
Llph-dt
Lmln
Lmnb2
Lmo4
Lncsrlr
Lnctam34a
Lnp1
Lonp1
Lpp
Lrp10
Lrp3
Lrr1
Lrrc1
Lrrc23
Lrrc27
Lrrc28
Lrrc46
Lrrc49
Lrrc8b
Lrrc8d
Lrrk1
Lrsam1
Lrtomt
Lsm14a
Lsm14b
Lsm8
Ltbp1
Ltbr
Luc7l2
Luc7l3
Lurap1l
Lxn
Lyrm7
Lztr1
Mad2l1bp
Madd
Maip1
Mak16
Malat1
Malsu1
Malt1
Mamdc4
Man1b1
Man2a2
Manbal
Manf
Map2k1
Map2k7
Map3k10
Map3k13
Map3k14-as1
Map3k2-dt
Map3k8
Mapk6
Mapk8ip3
Mapkapk5
Mapkbp1
Marc2
March7
Marcol
Mark3
Mars
Mars2
Mast4
Mastl
Mat2b
Matn1-as1
Matr3
Mau2
Maz
Mbd1
Mbd4
Mbd5
Mbd6
Mblac1
Mboat7
Mbtps2
Mccc2
Mcm8
Mctp2
Mcts2p
Mdh1
Mdm2
Mdm4
Mdp1
Med11
Med12
Med15
Med17
Med18
Med21
Med28
Med29
Mef2c
Mef2c-as2
Meis1
Men1
Mepce
Metap1
Metap1d
Mettl14
Mettl15
Mettl25
Mettl2b
Mettl7b
Mff
Mfn1
Mfsd1
Mfsd11
Mfsd13a
Mfsd3
Mfsd4b
Mgat2
Mgme1
Mgst1
Mia3
Mief1
Mier1
Miga2
Mindy2
Mip
Mipol1
Mir100
Mir1181
Mir1282
Mir22hg
Mir3143
Mir3153
Mir3178
Mir3188
Mir3193
Mir3199-1
Mir3199-2
Mir320a
Mir34ahg
Mir3646
Mir3652
Mir3655
Mir3928
Mir4258
Mir4434
Mir4444-1
Mir4453
Mir4453hg
Mir4519
Mir4523
Mir4651
Mir4727
Mir4738
Mir4741
Mir4757
Mir4781
Mir4783
Mir484
Mir497hg
Mir5087
Mir5091
Mir5188
Mir544b
Mir5695
Mir5696
Mir6077
Mir615
Mir639
Mir6508
Mir6514
Mir6743
Mir6748
Mir6834
Mir7111
Mir762hg
Mir7703
Mir8059
Mir8072
Mir92b
Mirlet7a1hg
Mis12
Mkrn2
Mlh1
Mllt10
Mlst8
Mmachc
Mmp11
Mnat1
Mnx1-as1
Mocs3
Mon1b
Morc3
Morf4l1
Morf4l2-as1
Morn5
Mospd2
Mov10
Mpdu1
Mpg
Mpi
Mpl
Mpnd
Mpp5
Mpv17l2
Mpzl1
Mrfap1
Mrm1
Mrpl1
Mrpl15
Mrpl18
Mrpl22
Mrpl30
Mrpl32
Mrpl35
Mrpl4
Mrpl42
Mrpl49
Mrpl54
Mrps11
Mrps14
Mrps16
Mrps17
Mrps18b
Mrps18c
Mrps21
Mrps22
Mrps31p4
Mrps35
Mrps6
Mrps7
Mrrf
Mrs2
Mrto4
Msh2
Msh3
Msl1
Mst1
Msto1
Msx2
Mt1a
Mt1e
Mt1h
Mt1x
Mt2a
Mta2
Mtf2
Mtfp1
Mtfr1l
Mtg2
Mthfd2
Mtmr11
Mtmr2
Mtmr9
Mto1
Mtrex
Mtx2
Muc13
Mus81
Mutyh
Mvb12a
Mvk
Mx1
Mxd1
Mxd3
Mxra7
Myd88
Myeov
Myl12b
Myl6
Mynn
Myo9b
Myom2
Mzb1
NA
Naa15
Naa35
Naa38
Naa40
Naaladl2
Nabp1
Nabp2
Naca
Naca4p
Nagk
Nans
Napg
Narf
Nasp
Nat1
Nav2
Naxe
Nbeal1
Nbpf3
Nbr1
Nbr2
Ncapd2
Ncbp1
Nck1
Ncln
Ncoa3
Ncoa7
Nde1
Ndel1
Ndfip2
Ndor1
Ndufa3
Ndufa5
Ndufa6-dt
Ndufa9
Ndufaf3
Ndufaf4p1
Ndufaf5
Ndufaf6
Ndufaf7
Ndufaf8
Ndufb2
Ndufb3
Ndufb9
Ndufs2
Ndufs4
Ndufs5
Ndufs6
Ndufs7
Ndufs8
Ndufv2
Ndufv3
Neat1
Necap1
Nedd4l
Nedd8-mdp1
Nedd9
Neil2
Neil3
Nek11
Nelfb
Nelfcd
Nenf
Net1
Nfatc3
Nfic
Nfkbiz
Nfya
Ngdn
Ngrn
Nhlrc2
Nif3l1
Nifk-as1
Nip7
Nipsnap2
Nkapd1
Nktr
Nlgn1
Nmb
Nmd3
Nme1
Nme1-nme2
Nme2
Nmnat1
Nmral1
Nmt1
Nmu
Nnt
Noct
Nol11
Nol7
Nop53
Nop58
Nop9
Nos3
Nostrin
Npm1
Npw
Nqo2
Nr1h3
Nr1i2
Nr2f2
Nr5a2
Nrbf2
Nrl
Nrn1
Nsd2
Nsdhl
Nsmce1-dt
Nsmce2
Nsun3
Nsun4
Nsun6
Nt5cp1
Nt5dc1
Nt5m
Ntmt1
Ntpcr
Nubpl
Nucb1
Nudt2
Nudt22
Nudt4
Nudt7
Nuf2
Nup107
Nup188
Nup205
Nup210l
Nup214
Nup35
Nup85
Nupl2
Nusap1
Nutm1
Nxf1
Nxt2
Oas1
Oaz1
Oaz3
Oga
Ogfod1
Ogfod2
Ogt
Or52k3p
Orc3
Orc6
Os9
Oser1-dt
Osgepl1-as1
Ostc
Otub1
Otud6b
Otx1
Oxa1l
Oxct1-as1
Oxnad1
Oxr1
Paaf1
Pabpc1
Pacrgl
Pafah1b2
Paip2
Pan3
Panx1
Paox
Papolg
Paqr7
Pard6a
Park7
Parp10
Parp2
Parp3
Paxbp1-as1
Pcat7
Pcbd2
Pcbp1
Pcbp2
Pcca
Pccb
Pcf11
Pcif1
Pclaf
Pcm1
Pcnp
Pcnx3
Pcnx4
Pcsk4
Pcsk6
Pcsk9
Pcyox1
Pdcd11
Pdcd2l
Pdcd6
Pdcd6ip
Pde12
Pde8a
Pdha1
Pdhx
Pdia3p1
Pdk1
Pdp2
Pds5b
Pex14
Pex26
Pfas
Pfdn5
Pfdn6
Pfkm
Pgam5
Pgap2
Pgbd2
Pgm2
Phactr4
Phf1
Phf10
Phf11
Phf14
Phf19
Phf23
Phgdh
Phkg2
Phospho2
Phpt1
Phrf1
Phykpl
Pias1
Pick1
Pigb
Pigg
Pigl
Pigt
Pigy-dt
Pik3c2a
Pim2
Pin4
Pinlyp
Pip5k1a
Pip5k1b
Pipox
Pithd1
Pitpna
Pitpna-as1
Piwil1
Pkib
Pla2g4e-as1
Pla2g6
Plcxd1
Pld1
Plekha8
Plekhf2
Plk1
Plk3
Plk4
Plod1
Plpbp
Plpp3
Pls1
Pmaip1
Pmf1
Pmf1-bglap
Pmpca
Pms2cl
Pnkd
Pnliprp1
Pnp
Pnrc1
Pnrc2
Pola2
Pold3
Pole2
Polh
Polk
Polr1c
Polr1e
Polr2a
Polr2b
Polr2f
Polr2g
Polr2h
Polr2k
Polr2m
Polr3b
Polr3c
Polr3d
Polr3f
Pom121
Pomp
Pop4
Por
Pot1-as1
Pou2f1
Ppan
Ppan-p2ry11
Ppara
Ppard
Pparg
Ppcdc
Ppcs
Ppfibp1
Ppfibp2
Pphln1
Ppiap35
Ppie
Ppih
Ppil2
Ppip5k2
Ppm1d
Ppm1n
Ppp1cb
Ppp1r11
Ppp1r15a
Ppp1r21
Ppp1r8
Ppp2r2a
Ppp5c
Ppwd1
Pqlc3
Prcc
Prelid1
Prelid3a
Prim2
Primpol
Prkcsh
Prmt1
Prmt2
Prmt3
Prmt5
Prmt5-as1
Prmt7
Procr
Prpf3
Prpf38b
Prpf39
Prpf4
Prpf40b
Prpf4b
Prpsap2
Prr13
Prr15
Prr3
Prr7
Prrc2a
Prrc2b
Prrg2
Prrt3
Prrt3-as1
Prss12
Prss16
Prtfdc1
Prxl2c
Psma4
Psma6
Psmb3
Psmb4
Psmb6
Psmc2
Psmc4
Psmc6
Psmd13
Psmd14
Psmd2
Psmd3
Psmd4
Psmd9
Psme2
Psme3
Psmf1
Psmg4
Pstk
Ptbp1
Ptcd2
Ptcd3
Ptch2
Ptdss2
Ptges3l-aarsd1
Ptgr2
Ptk2b
Ptma
Ptpa
Ptpdc1
Ptpn1
Ptpn13
Ptpn18
Ptpn22
Ptpn23
Ptpn4
Ptpra
Ptpro
Pts
Pttg1ip
Purpl
Pus1
Pwp1
Pxn-as1
Pxylp1
Pyroxd1
Qki
Qpct
Qpctl
Qrsl1
Qtrt2
R3hdm1
Rab10
Rab11a
Rab11b
Rab11fip3
Rab18
Rab25
Rab30-as1
Rab33b
Rab3ip
Rab4b
Rab4b-egln2
Rab5b
Rab5if
Rab7a
Rab8a
Rabgap1
Rabgap1l
Rabgef1
Rabggtb
Rad23a
Rad51ap1
Rad51c
Rad54l
Rad9a
Rae1
Rag2
Ralgapb
Raly
Ranbp2
Rangrf
Rap1gds1
Rap2b
Rars
Rasal2
Rassf4
Rbak
Rbak-rbakdn
Rbbp4
Rbbp8
Rbm14
Rbm14-rbm4
Rbm25
Rbm26-as1
Rbm3
Rbm33
Rbm4
Rbm48
Rbm5
Rbm7
Rbmx2
Rbx1
Rcc1
Rccd1
Rcn2
Rdh10
Rdm1p5
Relch
Repin1
Retreg2
Retreg3
Rexo5
Rf00003
Rf00004
Rf00012
Rf00017
Rf00019
Rf00092
Rf00100
Rf00134
Rf00156
Rf00322
Rf00407
Rf00568
Rf01955
Rf01956
Rf01957
Rf02040
Rf02041
Rf02042
Rf02103
Rf02122
Rf02124
Rf02125
Rf02137
Rf02138
Rf02139
Rf02140
Rf02174
Rf02175
Rf02176
Rf02179
Rf02180
Rf02187
Rf02188
Rf02189
Rf02198
Rf02216
Rf02217
Rf02220
Rf02271
Rfc2
Rfc3
Rfc5
Rfesd
Rgl1
Rgl2
Rgs17
Rgs2
Rgs3
Rhbdd1
Rhbdd2
Rhob
Rhobtb3
Rhoh
Rhoqp1
Ric8a
Rin2
Riok1
Riok3
Rita1
Rmc1
Rmdn2
Rmi1
Rmi2
Rmrp
Rn7sk
Rn7skp114
Rn7skp150
Rn7sl1
Rn7sl111p
Rn7sl181p
Rn7sl346p
Rn7sl354p
Rn7sl832p
Rn7sl849p
Rna5sp121
Rna5sp351
Rna5sp382
Rna5sp473
Rnase4
Rnaseh2a
Rnf10
Rnf121
Rnf135
Rnf139
Rnf151
Rnf181
Rnf185
Rnf187
Rnf216p1
Rnf26
Rnf34
Rnf43
Rnf7
Rnf8
Rnft2
Rnmt
Rnpep
Rnu11
Rnu1-1
Rnu1-117p
Rnu1-120p
Rnu1-122p
Rnu1-13p
Rnu12
Rnu1-2
Rnu2-17p
Rnu2-2p
Rnu2-51p
Rnu2-63p
Rnu4-1
Rnu4-2
Rnu4-8p
Rnu4atac
Rnu4atac14p
Rnu5a-1
Rnu5a-8p
Rnu5b-1
Rnu5d-1
Rnu5e-4p
Rnu5e-6p
Rnu5f-1
Rnu6-107p
Rnu6-1093p
Rnu6-2
Rnu6-22p
Rnu6-23p
Rnu6-431p
Rnu6-702p
Rnu6-881p
Rnu6-911p
Rnu6-922p
Rnu6-92p
Rnu6-947p
Rnu6-952p
Rnu7-1
Rnu7-161p
Rnu7-195p
Rnu7-27p
Rnvu1-1
Rnvu1-14
Rnvu1-15
Rnvu1-19
Rnvu1-3
Rnvu1-4
Rnvu1-6
Rnvu1-7
Rny3
Rpain
Rpap2
Rpf1
Rpf2
Rpl10
Rpl10a
Rpl10p15
Rpl11
Rpl13
Rpl13a
Rpl15
Rpl18a
Rpl19
Rpl21
Rpl21p10
Rpl21p6
Rpl23a
Rpl27
Rpl27a
Rpl28
Rpl31
Rpl34
Rpl34-as1
Rpl35a
Rpl36
Rpl36a
Rpl36a-hnrnph2
Rpl37a
Rpl38
Rpl39p39
Rpl3p7
Rpl4
Rpl41
Rpl5
Rpl5p6
Rpl7a
Rpl7l1
Rpl7l1p8
Rplp1
Rplp2
Rpn2
Rpp14
Rps10
Rps11
Rps12
Rps15
Rps18
Rps19
Rps21
Rps24
Rps26
Rps27
Rps27a
Rps27p26
Rps28
Rps29p16
Rps3
Rps3a
Rps4xp16
Rps4y1
Rps5
Rps5p3
Rps6kb1
Rps6kc1
Rps6p8
Rps7
Rps8
Rps9
Rpsa
Rptor
Rpusd2
Rraga
Rrm2
Rrp1
Rrp12
Rrp15
Rsl1d1
Rsrp1
Rtca
Rtca-as1
Rtel1
Rtel1-tnfrsf6b
Rtf1
Rtkn
Rtraf
Rufy1
Runx1
Ruvbl2
Rwdd1
S100a5
S100p
S100pbp
Sae1
Safb
Sag
Samd4b
Samd5
Samm50
Sap18
Sap30l
Sars
Sart1
Sat1
Satb2
Satb2-as1
Sbdsp1
Sc5d
Scai
Scamp2
Scand2p
Scaper
Scarna2
Scfd1
Scnm1
Scoc
Scp2
Sdcbp2-as1
Sdf2l1
Sdha
Sdhaf1
Sdhaf2
Sdhaf3
Sdhaf4
Sec14l1
Sec14l2
Sec14l5
Sec22a
Sec23b
Sec23ip
Sec24a
Sec24c
Secisbp2
Selenoh
Selenoi
Selenot
Sema4b
Sema4f
Senp2
Senp5
Senp8
Sepsecs-as1
Sept2
Sept4
Sept4-as1
Sept7
Serf2
Serinc4
Serp1
Serpinb5
Serpind1
Serpini1
Setd1b
Setd5
Setd6
Setd9
Sf3a2
Sf3b2
Sf3b3
Sfi1
Sfr1
Sft2d2
Sft2d3
Sfxn2
Sgf29
Sgk2
Sgk3
Sgo2
Sgsm2
Sh2b1
Sh3bgr
Sh3rf1
Sh3rf2
Sharpin
Shbg
Shkbp1
Shld3
Shmt2
Shoc2
Sipa1l1
Sipa1l3
Sirt1
Sirt4
Sirt5
Siva1
Ska1
Skap2
Skiv2l
Slain2
Slc16a13
Slc16a1-as1
Slc16a5
Slc1a3
Slc23a3
Slc24a1
Slc25a25
Slc25a3
Slc25a35
Slc25a46
Slc25a5
Slc26a2
Slc2a11
Slc2a1-as1
Slc2a8
Slc30a6
Slc30a9
Slc35e2b
Slc39a10
Slc39a4
Slc39a7
Slc3a2
Slc44a3-as1
Slc44a4
Slc4a2
Slc50a1
Slc5a2
Slc7a6
Slc9a3
Slc9a3-as1
Slc9b2
Slco2b1
Slco4a1
Slfn5
Slirp
Smad4
Smad5
Smad6
Smap1
Smarca4
Smarcad1
Smarcd1
Smc2
Smc3
Smc4
Smco3
Smg8
Smim13
Smim2
Smim20
Smim2-as1
Smim3
Smim31
Smim6
Smim8
Smpdl3b
Smtn
Snap23
Snhg11
Snhg16
Snhg21
Snhg25
Snhg29
Snhg3
Snhg4
Snhg8
Snhg9
Snora13
Snora24
Snora3a
Snora48
Snora50c
Snora57
Snora6
Snora70
Snora71e
Snora73a
Snora73b
Snora74d
Snora78
Snorc
Snord101
Snord104
Snord105
Snord118
Snord12
Snord12b
Snord12c
Snord13
Snord15a
Snord1c
Snord2
Snord24
Snord25
Snord35b
Snord36b
Snord3b-2
Snord3d
Snord42b
Snord45a
Snord45c
Snord46
Snord48
Snord49a
Snord49b
Snord55
Snord68
Snrnp27
Snrnp35
Snrnp48
Snrnp70
Snrpb2
Snrpc
Snrpd1
Snrpd2
Snrpd3
Snrpe
Sntb2
Snx1
Snx11
Snx29
Socs4
Sod1
Son
Sord
Sos2
Sox2-ot
Sox9
Sp1
Sp100
Sp2
Sp2-as1
Sp4
Sp5
Spa17
Spag1
Spag5
Spast
Spata1
Spata17
Spata3-as1
Spata5
Spata5l1
Spats2
Spats2l
Spcs2
Spdl1
Spesp1
Spg7
Sphk1
Spidr
Spire2
Spns1
Spocd1
Spock3
Spopl
Sprtn
Spry1
Spry4
Spry4-as1
Sptbn1
Sptlc3
Spty2d1os
Sqle
Srbd1
Srcap
Srebf2
Srek1
Srp14-as1
Srp19
Srp54
Srp72
Srpra
Srprb
Srrm1
Srrm5
Srsf11
Srsf3
Srsf5
Ss18l2
Ssb
Ssbp1
Ssh3
Ssmem1
Sspn
Ssr4
Ssrp1
St3gal2
St7
St7-as1
St7-ot4
Stag3l4
Stag3l5p
Stag3l5p-pvrig2p-pilrb
Stam
Stambpl1
Stard3nl
Steap2
Stip1
Stk11ip
Stk36
Stk4
Stpg1
Strap
Strip1
Strip2
Stt3a
Stt3b
Stx12
Stx16
Stx16-npepl1
Stx5
Stxbp3
Stxbp5
Sub1
Suco
Sugct
Sugt1
Sult1c2p2
Sun1
Suox
Supt5h
Supt6h
Supv3l1
Suz12
Svil-as1
Swap70
Swi5
Swt1
Syap1
Sybu
Syngap1
Synj2bp-cox16
Sys1
Sys1-dbndd2
Szrd1
Tacc2
Tada2a
Taf1
Taf15
Taf1b
Taf8
Tank
Taok1
Taok2
Tapbp
Tapbpl
Tardbp
Tars2
Tarsl2
Tasor2
Tat-as1
Tatdn2
Tatdn3
Tbc1d10c
Tbc1d17
Tbc1d22a
Tbc1d31
Tbcb
Tbce
Tbl3
Tbp
Tbpl2
Tbrg1
Tcaim
Tceal9
Tceanc2
Tcf12
Tcf19
Tcf25
Tcf7l2
Tcp11l2
Tcta
Tctn1
Tead4
Tecpr2
Tecr
Telo2
Tent2
Terf2ip
Tesk1
Tet2
Tex2
Tex9
Tfg
Tgfbr3l
Tgs1
Thap11
Thap6
Thap9
Thap9-as1
Thbs3
Thbs4
Thg1l
Thnsl1
Thoc6
Thop1
Thrap3
Thsd8
Thtpa
Thumpd3
Ticam1
Timm21
Timm23b
Timmdc1
Tjap1
Tjp2
Tk1
Tle4
Tln2
Tlnrd1
Tm4sf4
Tm7sf2
Tm9sf1
Tm9sf2
Tm9sf4
Tma7
Tmbim6
Tmc1
Tmcc1-as1
Tmco1-as1
Tmed2
Tmem102
Tmem105
Tmem106a
Tmem106b
Tmem106c
Tmem107
Tmem120b
Tmem125
Tmem126a
Tmem134
Tmem141
Tmem143
Tmem144
Tmem147
Tmem14b
Tmem14c
Tmem161b-as1
Tmem177
Tmem179b
Tmem183a
Tmem187
Tmem19
Tmem198b
Tmem208
Tmem214
Tmem216
Tmem223
Tmem248
Tmem253
Tmem262
Tmem268
Tmem38a
Tmem43
Tmem62
Tmem67
Tmem69
Tmem79
Tmem94
Tmem97
Tmem99
Tmem9b-as1
Tmod3
Tmpo
Tmpo-as1
Tmpop2
Tmprss13
Tmprss9
Tmsb4x
Tmtc3
Tmub1
Tmub2
Tmx1
Tmx2
Tmx2-ctnnd1
Tnfaip8
Tnks
Tnpo1
Tnrc6b
Tnrc6c
Tob1-as1
Toe1
Togaram1
Tomm22
Tomm6
Tor3a
Tox4
Tp53i3
Tpd52l1
Tpd52l2
Tpgs1
Tpi1
Tpi1p2
Tpp1
Tpt1
Tpte2p1
Tpx2
Traf3ip2-as1
Traf7
Trafd1
Trappc12
Trappc13
Trappc2l
Trappc4
Trerf1
Trib1
Trim15
Trim2
Trim24
Trim28
Trim32
Trim41
Trim46
Trim52-as1
Trim69
Trip4
Trit1
Trmt10c
Trmt11
Trmt112p3
Trmt44
Tsacc
Tsc22d1
Tsen15
Tsen2
Tsen34
Tsfm
Tshz1
Tsn
Tsnax
Tsnax-disc1
Tsnaxip1
Tspan1
Tspan16
Tspan8
Ttc1
Ttc13
Ttc14
Ttc17
Ttc21a
Ttc25
Ttc26
Ttc27
Ttc28-as1
Ttc31
Ttc4
Ttc6
Ttc8
Ttc9c
Tti2
Ttll5
Ttll7
Ttll9
Ttn-as1
Ttpal
Tuba1b
Tuba1c
Tubb
Tubb4b
Tube1
Tubg1
Tubg2
Tubgcp4
Tuft1
Tut1
Twnk
Txlng
Txlngy
Txndc9
Txnl1
Txnrd1
Tyms
Tyw1
Tyw3
U2surp
Uap1
Uba2
Uba3
Uba52
Uba6-as1
Ubac2
Ubap1
Ubb
Ube2a
Ube2b
Ube2d2
Ube2m
Ube2v1
Ube2z
Ube3c
Ube4a
Ubiad1
Ubl7-as1
Ubr2
Ubr5-as1
Ubxn2a
Ubxn2b
Ufm1
Ugdh-as1
Uggt1
Ugp2
Ugt8
Uhmk1
Ulk3
Umps
Unc13b
Unc45a
Unc79
Unk
Upf1
Upp1
Uqcr10
Uqcrc1
Uqcrc2
Uqcrh
Uqcrq
Uri1
Urm1
Urod
Use1
Usf2
Uso1
Usp16
Usp21
Usp38
Usp39
Usp42
Usp43
Usp53
Usp9x
Utp11
Utp14a
Utp15
Utp20
Utp23
Vamp8
Vav3
Vcl
Vdac3
Vegfa
Vill
Vipr1
Vmac
Vmp1
Vps13d
Vps25
Vps26a
Vps26b
Vps50
Vps8
Vrk2
Vsig2
Vsnl1
Vta1
Vtrna1-1
Vtrna1-2
Wac
Wars2-as1
Was
Washc4
Wdr20
Wdr36
Wdr44
Wdr45
Wdr48
Wdr54
Wdr6
Wdr75
Wdr76
Wdr90
Wdyhv1
Whamm
Wipf2
Wrap53
Wrb
Wrb-sh3bgr
Wrnip1
Wsb1
Wwp1
Wwtr1-as1
Xiap
Xkr9
Xpnpep3
Xpot
Xrcc5
Xrcc6
Xylt2
Yae1
Ybx1
Yeats4
Yipf4
Yipf6
Yju2
Ylpm1
Ythdc2
Ythdf3
Z82190.2
Z84492.2
Z93241.1
Z93930.2
Z95114.4
Z97055.2
Z99129.3
Zbtb12
Zbtb37
Zbtb48
Zbtb49
Zbtb9
Zc3h10
Zc3h14
Zc3h6
Zcchc17
Zcchc9
Zdhhc17
Zdhhc4
Zfand2a
Zfand3
Zfand6
Zfas1
Zfp36
Zfp91-cntf
Zfpl1
Zfyve16
Zfyve19
Zfyve27
Zkscan1
Zmat2
Zmiz2
Zmym1
Zmym4
Znf107
Znf114
Znf131
Znf133
Znf138
Znf143
Znf169
Znf181
Znf189
Znf19
Znf2
Znf205
Znf212
Znf213
Znf215
Znf25-dt
Znf267
Znf273
Znf276
Znf286a
Znf302
Znf317
Znf337-as1
Znf346
Znf385a
Znf391
Znf398
Znf408
Znf410
Znf426-dt
Znf430
Znf431
Znf440
Znf451
Znf460
Znf480
Znf487
Znf512
Znf525
Znf526
Znf546
Znf554
Znf557
Znf576
Znf580
Znf581
Znf584
Znf587b
Znf589
Znf596
Znf627
Znf628
Znf638
Znf646
Znf672
Znf701
Znf714
Znf718
Znf720
Znf74
Znf740
Znf765
Znf776
Znf778
Znf783
Znf785
Znf789
Znf79
Znf791
Znf815p
Znf830
Znf839
Znf92
Znrd1
Zranb2-as2
Zrsr2
Zscan21
Zscan31
Zscan9
Zswim1
Zwilch
