# Supplementary material for: A Bayesian inference transcription factor activity model for the analysis of single-cell transcriptomes
Source: Genome Res. 2021 Jul;31(7):1296–311. doi: 10.1101/gr.265595.120 (PMC8256867; doi:10.1101/gr.265595.120)
Supplement: Supplemental Material [file supp_gr.265595.120_Supplemental_Code.zip › BITFAM/inst/extdata/human/DMAP1]

A2m-as1
Aadacp1
Aanat
Aar2
Aars
Aasdhppt
Aatf
Abalon
Abat
Abca17p
Abca6
Abca9
Abcb1
Abcb8
Abcc10
Abcc11
Abcc2
Abcc3
Abcc5
Abcc6
Abcc6p1
Abcd3
Abcd4
Abce1
Abcf1
Abcf3
Abhd10
Abhd11
Abhd11-as1
Abhd12
Abhd12b
Abhd14a
Abhd14a-acy1
Abhd14b
Abhd17a
Abhd18
Abhd2
Abhd5
Abhd6
Abi2
Abl1
Ac000068.1
Ac001226.1
Ac002094.1
Ac002116.1
Ac002116.2
Ac002310.1
Ac002310.3
Ac002310.6
Ac002454.1
Ac002470.1
Ac002472.2
Ac002472.3
Ac003002.1
Ac003005.1
Ac003005.2
Ac003006.1
Ac003043.1
Ac003101.2
Ac004148.1
Ac004223.1
Ac004224.2
Ac004233.3
Ac004233.4
Ac004241.1
Ac004381.1
Ac004471.2
Ac004593.2
Ac004706.1
Ac004771.4
Ac004812.2
Ac004816.2
Ac004832.5
Ac004895.1
Ac004908.1
Ac004908.2
Ac004922.1
Ac004943.2
Ac004980.1
Ac005020.2
Ac005041.1
Ac005052.1
Ac005104.1
Ac005253.1
Ac005258.1
Ac005280.1
Ac005280.2
Ac005324.4
Ac005332.4
Ac005342.1
Ac005379.1
Ac005410.1
Ac005520.1
Ac005520.2
Ac005523.2
Ac005532.2
Ac005551.1
Ac005593.1
Ac005606.2
Ac005670.2
Ac005674.1
Ac005696.1
Ac005703.3
Ac005703.4
Ac005726.4
Ac005740.3
Ac005759.1
Ac005775.1
Ac005779.2
Ac005829.1
Ac005832.4
Ac005833.1
Ac005837.1
Ac005899.3
Ac005915.1
Ac005920.4
Ac006059.1
Ac006064.1
Ac006064.6
Ac006077.2
Ac006116.8
Ac006153.1
Ac006160.2
Ac006205.2
Ac006213.1
Ac006213.4
Ac006252.1
Ac006273.1
Ac006329.1
Ac006333.2
Ac006357.1
Ac006994.2
Ac007029.1
Ac007032.1
Ac007066.2
Ac007099.1
Ac007161.3
Ac007216.1
Ac007216.4
Ac007224.1
Ac007240.1
Ac007250.1
Ac007298.2
Ac007364.1
Ac007389.1
Ac007405.3
Ac007546.3
Ac007608.3
Ac007611.1
Ac007637.1
Ac007638.2
Ac007663.3
Ac007686.1
Ac007686.4
Ac007786.1
Ac007950.1
Ac008013.3
Ac008014.1
Ac008073.3
Ac008115.3
Ac008121.2
Ac008267.5
Ac008393.1
Ac008406.3
Ac008443.2
Ac008494.1
Ac008543.1
Ac008555.2
Ac008581.2
Ac008592.1
Ac008592.4
Ac008608.2
Ac008610.1
Ac008641.1
Ac008734.2
Ac008738.1
Ac008750.7
Ac008752.1
Ac008764.8
Ac008770.2
Ac008897.1
Ac008914.1
Ac008915.2
Ac008966.1
Ac008969.1
Ac008972.2
Ac009060.1
Ac009061.1
Ac009061.2
Ac009065.4
Ac009078.3
Ac009086.3
Ac009090.3
Ac009093.4
Ac009107.2
Ac009108.5
Ac009133.1
Ac009133.2
Ac009133.5
Ac009159.2
Ac009163.6
Ac009292.1
Ac009299.3
Ac009309.1
Ac009407.1
Ac009413.1
Ac009560.1
Ac009779.2
Ac009779.3
Ac009812.2
Ac009879.2
Ac009879.3
Ac009955.3
Ac009967.1
Ac010148.1
Ac010240.3
Ac010323.1
Ac010327.2
Ac010327.4
Ac010333.3
Ac010336.1
Ac010336.5
Ac010422.1
Ac010422.2
Ac010422.7
Ac010422.8
Ac010463.1
Ac010487.2
Ac010522.1
Ac010547.1
Ac010618.1
Ac010618.4
Ac010619.2
Ac010654.1
Ac010655.2
Ac010655.4
Ac010746.1
Ac010761.1
Ac010761.2
Ac010761.5
Ac010761.7
Ac010834.2
Ac010894.2
Ac010973.1
Ac010976.1
Ac010980.1
Ac010999.2
Ac011008.1
Ac011444.1
Ac011445.2
Ac011446.2
Ac011448.1
Ac011466.1
Ac011468.5
Ac011471.4
Ac011481.1
Ac011498.1
Ac011511.2
Ac011603.2
Ac011747.1
Ac011773.1
Ac011773.3
Ac011899.2
Ac011921.1
Ac011921.2
Ac011933.3
Ac012065.3
Ac012065.4
Ac012123.1
Ac012146.1
Ac012158.1
Ac012184.2
Ac012313.6
Ac012313.9
Ac012358.3
Ac012370.1
Ac012377.1
Ac012447.1
Ac012485.1
Ac012485.2
Ac012485.3
Ac012488.2
Ac012555.1
Ac012629.2
Ac012645.1
Ac012645.3
Ac012673.1
Ac013356.4
Ac013394.1
Ac013400.1
Ac013468.1
Ac013717.1
Ac013731.1
Ac015687.1
Ac015795.1
Ac015802.4
Ac015802.5
Ac015908.7
Ac015912.3
Ac015982.1
Ac016026.1
Ac016229.2
Ac016394.1
Ac016582.2
Ac016708.1
Ac016727.1
Ac016773.1
Ac016876.2
Ac016999.1
Ac017015.2
Ac017083.1
Ac017100.1
Ac018362.1
Ac018362.3
Ac018410.1
Ac018413.1
Ac018442.2
Ac018521.1
Ac018521.2
Ac018647.2
Ac018653.3
Ac018761.1
Ac018845.3
Ac019068.1
Ac019117.3
Ac019131.1
Ac019294.2
Ac019294.3
Ac020763.1
Ac020891.2
Ac020915.1
Ac020915.5
Ac020916.2
Ac020922.3
Ac020928.2
Ac020928.3
Ac020978.4
Ac021016.3
Ac021074.3
Ac021151.1
Ac021188.1
Ac021269.2
Ac022098.1
Ac022098.3
Ac022137.2
Ac022137.3
Ac022154.1
Ac022211.2
Ac022217.3
Ac022384.1
Ac022400.1
Ac022400.2
Ac022413.1
Ac022415.1
Ac022613.1
Ac022613.2
Ac022816.1
Ac023024.1
Ac023389.1
Ac023509.1
Ac023632.2
Ac024075.3
Ac024145.1
Ac024243.1
Ac024267.6
Ac024270.4
Ac024475.4
Ac024940.1
Ac025031.1
Ac025048.4
Ac025162.1
Ac025162.2
Ac025164.1
Ac025165.1
Ac025165.2
Ac025165.3
Ac025165.4
Ac025166.1
Ac025171.2
Ac025171.3
Ac025181.2
Ac025257.1
Ac025279.1
Ac025283.3
Ac025419.1
Ac025423.3
Ac025754.1
Ac025887.2
Ac026100.1
Ac026124.2
Ac026202.3
Ac026310.2
Ac026362.1
Ac026401.2
Ac026412.3
Ac026458.2
Ac026461.1
Ac026461.2
Ac026462.3
Ac026464.6
Ac026471.2
Ac026691.1
Ac026786.1
Ac026803.2
Ac026954.1
Ac027031.2
Ac027097.1
Ac027117.2
Ac027243.1
Ac027644.4
Ac027682.5
Ac027801.1
Ac034102.6
Ac034102.7
Ac036103.1
Ac036176.1
Ac036214.1
Ac036214.4
Ac037459.1
Ac040169.1
Ac040169.2
Ac040173.1
Ac044798.1
Ac044802.1
Ac046130.1
Ac048341.1
Ac048341.2
Ac051619.8
Ac053503.2
Ac053527.1
Ac058822.1
Ac060780.2
Ac061999.1
Ac063948.1
Ac063952.1
Ac064805.2
Ac064807.1
Ac067852.1
Ac067930.3
Ac067945.3
Ac067968.1
Ac068205.2
Ac068338.2
Ac068620.1
Ac068631.1
Ac068669.1
Ac068724.3
Ac068775.1
Ac068790.8
Ac068831.6
Ac068870.1
Ac069213.1
Ac069277.1
Ac069503.2
Ac073050.1
Ac073107.1
Ac073107.2
Ac073111.1
Ac073111.3
Ac073111.4
Ac073111.5
Ac073195.1
Ac073210.2
Ac073257.1
Ac073283.2
Ac073314.1
Ac073316.2
Ac073332.1
Ac073342.1
Ac073389.1
Ac073522.1
Ac073585.1
Ac073611.1
Ac073842.1
Ac073861.1
Ac073896.1
Ac073896.2
Ac073896.5
Ac073957.1
Ac074032.1
Ac074091.1
Ac074138.1
Ac074143.1
Ac074338.1
Ac074351.1
Ac078785.1
Ac078802.1
Ac079305.1
Ac079341.2
Ac079600.3
Ac079742.1
Ac079766.1
Ac079848.1
Ac079907.1
Ac080075.1
Ac080112.1
Ac080129.1
Ac083798.1
Ac083798.2
Ac083805.3
Ac083841.1
Ac083843.2
Ac084018.1
Ac084082.1
Ac084337.2
Ac084809.1
Ac084871.2
Ac084876.2
Ac087289.1
Ac087289.3
Ac087289.4
Ac087294.1
Ac087385.2
Ac087439.2
Ac087477.2
Ac087500.1
Ac087623.2
Ac087721.2
Ac087741.3
Ac087752.3
Ac090164.4
Ac090360.1
Ac090510.1
Ac090527.2
Ac090589.1
Ac090617.3
Ac090617.5
Ac090772.2
Ac090826.2
Ac090971.1
Ac091045.1
Ac091152.4
Ac091153.1
Ac091153.3
Ac091153.4
Ac091167.2
Ac091167.6
Ac091167.7
Ac091180.2
Ac091212.1
Ac091390.4
Ac091551.1
Ac091564.2
Ac091925.1
Ac091965.5
Ac092072.1
Ac092115.1
Ac092115.3
Ac092117.1
Ac092117.2
Ac092118.1
Ac092142.1
Ac092143.1
Ac092143.2
Ac092159.2
Ac092171.1
Ac092171.5
Ac092287.1
Ac092295.2
Ac092296.3
Ac092338.3
Ac092364.1
Ac092368.3
Ac092468.1
Ac092587.1
Ac092718.1
Ac092720.1
Ac092835.1
Ac092902.4
Ac092902.5
Ac092910.3
Ac092944.1
Ac093152.1
Ac093157.1
Ac093323.1
Ac093323.3
Ac093325.1
Ac093484.1
Ac093484.3
Ac093484.4
Ac093510.1
Ac093512.2
Ac093525.1
Ac093535.1
Ac093620.1
Ac093732.1
Ac093734.1
Ac093752.1
Ac093752.2
Ac093821.1
Ac093827.4
Ac093904.1
Ac096540.1
Ac096637.2
Ac096649.1
Ac096733.1
Ac096734.2
Ac096887.1
Ac096887.2
Ac097059.1
Ac097103.2
Ac097104.1
Ac097460.1
Ac097468.1
Ac097478.1
Ac097625.1
Ac097634.1
Ac097641.2
Ac098484.3
Ac098484.4
Ac098582.1
Ac098617.1
Ac098650.1
Ac098828.2
Ac098850.2
Ac098851.1
Ac098934.1
Ac098934.2
Ac098934.4
Ac099066.2
Ac099329.1
Ac099343.3
Ac099344.1
Ac099489.1
Ac099518.1
Ac099518.3
Ac099522.2
Ac099535.1
Ac099681.1
Ac099795.1
Ac100778.3
Ac100793.2
Ac100827.1
Ac100835.2
Ac100861.1
Ac100861.2
Ac102945.2
Ac103706.1
Ac103810.1
Ac103810.3
Ac103923.1
Ac104046.1
Ac104073.4
Ac104135.1
Ac104162.2
Ac104365.1
Ac104435.1
Ac104450.1
Ac104461.1
Ac104532.1
Ac104532.2
Ac104561.1
Ac104564.4
Ac104581.4
Ac104590.1
Ac104662.2
Ac104667.2
Ac104958.2
Ac104984.5
Ac104997.1
Ac105020.6
Ac105277.1
Ac105935.1
Ac105942.1
Ac106028.2
Ac106038.1
Ac106782.2
Ac106782.5
Ac106820.6
Ac106897.1
Ac107079.1
Ac107081.1
Ac107223.1
Ac107398.4
Ac107959.4
Ac107959.5
Ac107982.2
Ac108002.1
Ac108047.1
Ac108134.4
Ac108448.3
Ac108471.2
Ac108673.2
Ac108693.2
Ac108738.1
Ac108751.5
Ac108866.1
Ac109587.1
Ac109992.1
Ac110079.1
Ac110285.5
Ac110285.7
Ac110716.2
Ac110749.1
Ac111149.2
Ac111182.1
Ac112225.1
Ac112250.1
Ac112504.2
Ac112673.1
Ac112907.1
Ac113189.1
Ac113361.1
Ac113382.1
Ac113410.3
Ac114271.1
Ac114316.1
Ac114401.1
Ac114488.2
Ac114488.3
Ac114489.1
Ac114803.1
Ac114812.3
Ac114956.1
Ac115676.1
Ac115989.1
Ac116025.1
Ac116049.2
Ac116337.3
Ac116348.4
Ac116351.2
Ac116407.2
Ac116562.4
Ac116667.1
Ac117382.2
Ac117498.2
Ac118553.2
Ac118754.3
Ac118755.1
Ac119427.1
Ac119677.1
Ac120057.2
Ac120114.1
Ac120114.4
Ac124016.1
Ac124242.1
Ac124276.1
Ac124276.2
Ac124283.5
Ac124312.1
Ac124319.1
Ac124944.1
Ac124947.2
Ac125494.1
Ac125611.3
Ac126407.1
Ac126614.1
Ac126696.1
Ac126755.3
Ac126763.1
Ac127002.1
Ac127024.2
Ac127070.1
Ac128709.3
Ac129492.1
Ac129492.2
Ac129492.8
Ac129507.2
Ac129507.3
Ac130343.1
Ac130343.2
Ac131009.4
Ac131025.3
Ac131097.3
Ac131235.2
Ac132872.1
Ac132872.2
Ac133552.2
Ac134043.1
Ac134682.1
Ac134772.1
Ac135048.2
Ac135178.3
Ac135178.6
Ac135586.2
Ac136475.4
Ac136475.8
Ac136604.3
Ac137579.2
Ac137630.3
Ac138304.1
Ac138393.1
Ac138393.3
Ac138474.1
Ac138649.1
Ac138811.1
Ac139149.1
Ac139256.1
Ac139530.3
Ac139795.3
Ac139887.1
Ac141586.1
Ac144522.1
Ac145207.9
Ac190387.1
Ac231533.1
Ac231657.1
Ac233280.19
Ac233702.8
Ac233992.3
Ac234582.1
Ac234582.2
Ac234917.1
Ac242426.2
Ac242842.3
Ac243547.1
Ac243547.3
Ac243571.2
Ac243585.2
Ac243654.1
Ac244517.5
Ac245014.3
Ac245033.2
Ac245452.1
Ac254633.1
Acaa1
Acaca
Acacb
Acad10
Acad8
Acad9
Acadm
Acadsb
Acadvl
Acat1
Acat2
Acbd4
Accs
Ache
Acin1
Ackr2
Acly
Aco2
Acot1
Acot13
Acot2
Acox1
Acp1
Acsf2
Acsl3
Acsl5
Acss3
Actl6a
Actl6b
Actn1-as1
Actn4
Actr10
Actr1a
Actr2
Actr3
Actr6
Acy1
Acyp1
Acyp2
Adal
Adam15
Adam22
Adam9
Adamtsl2
Adamtsl4
Adamtsl5
Adap2
Adat3
Adck5
Adcy7
Adcy9
Add1
Add3
Adgrb3
Adgrf3
Adgrg6
Adhfe1
Adi1p1
Adipor2
Adirf
Adk
Adm
Adnp2
Adnp-as1
Ado
Adpgk-as1
Adrm1
Adsl
Adssl1
Aebp2
Aen
Af127577.5
Af129408.1
Af241726.2
Afdn
Aff1
Afg1l
Afg3l1p
Aftph
Agap1
Agap3
Agbl3
Agbl5
Agfg1
Agfg2
Aggf1
Agk
Agl
Ago3
Agpat3
Agpat5
Agps
Agrp
Agxt
Ahcyl1
Ahcyl2
Ahr
Ahsa1
Ahsa2p
Ahsg
Aig1
Aimp1
Aimp2
Aip
Ajuba
Ak3p5
Ak7
Akap1
Akap13
Akap17a
Akap2
Akap7
Akap8l
Akap9
Akip1
Akirin1
Akr1a1
Akr1b10
Akr1c1
Akr1c2
Akr1c3
Akr1d1
Akt1
Akt1s1
Akt2
Al008718.1
Al008726.1
Al008729.2
Al009179.1
Al020997.2
Al021068.1
Al021155.2
Al021391.1
Al021396.1
Al021997.3
Al022069.1
Al022157.1
Al022238.4
Al022312.1
Al022313.2
Al022326.1
Al022331.1
Al022341.1
Al022345.4
Al023803.3
Al023806.1
Al023806.2
Al024498.2
Al031282.1
Al031428.1
Al031432.3
Al031590.1
Al031658.2
Al031666.2
Al031777.2
Al031963.2
Al032819.3
Al033528.2
Al034349.1
Al034379.1
Al034417.2
Al034548.1
Al035398.1
Al035427.1
Al035530.2
Al035587.1
Al049543.1
Al049697.1
Al049712.1
Al049780.2
Al049794.1
Al049795.1
Al049796.1
Al049870.3
Al050320.1
Al050403.2
Al078601.3
Al078605.1
Al078621.1
Al078621.3
Al078644.2
Al080250.1
Al080276.2
Al096828.3
Al109613.1
Al109615.2
Al109811.3
Al109917.1
Al110118.2
Al117339.5
Al118558.3
Al121594.1
Al121603.2
Al121768.1
Al121845.2
Al121845.3
Al121900.2
Al121906.1
Al121949.3
Al121983.1
Al121990.1
Al121992.1
Al132780.1
Al132780.2
Al132857.1
Al132989.2
Al133153.1
Al133153.2
Al133216.2
Al133227.1
Al133284.1
Al133351.1
Al133410.3
Al133480.1
Al133551.1
Al135744.1
Al135791.1
Al135838.1
Al136038.5
Al136040.1
Al136131.3
Al136141.1
Al136295.1
Al136301.1
Al136309.2
Al136309.4
Al136419.1
Al137003.1
Al137009.1
Al137026.2
Al137058.2
Al137782.1
Al137802.2
Al137802.3
Al138724.1
Al138831.1
Al138831.2
Al138885.4
Al138921.1
Al138960.2
Al138966.2
Al139008.2
Al139035.1
Al139082.1
Al139099.1
Al139158.2
Al139161.2
Al139184.1
Al139220.2
Al139246.5
Al139254.2
Al139260.1
Al139300.1
Al139317.1
Al139317.5
Al139353.2
Al139384.1
Al139805.1
Al157400.1
Al157702.2
Al157823.2
Al157838.1
Al157871.1
Al157935.1
Al157938.1
Al158151.1
Al160291.1
Al160313.1
Al160314.2
Al160408.5
Al161719.1
Al161729.1
Al161937.1
Al162231.1
Al162231.2
Al162231.3
Al162258.2
Al162377.1
Al162385.2
Al162724.2
Al163636.2
Al353648.1
Al353689.2
Al353719.1
Al353743.1
Al353747.2
Al353764.1
Al353795.2
Al353801.1
Al354696.2
Al354707.2
Al354710.2
Al354811.1
Al354861.3
Al354892.1
Al354892.2
Al354920.1
Al354928.1
Al355001.2
Al355075.1
Al355303.1
Al355388.2
Al355472.1
Al355472.2
Al355490.1
Al355490.2
Al355499.1
Al355574.1
Al355803.1
Al355870.1
Al355877.1
Al355987.1
Al355987.2
Al355987.3
Al355987.4
Al355987.5
Al355994.3
Al356235.1
Al356488.2
Al356599.1
Al356740.3
Al357315.2
Al358113.1
Al358334.2
Al358472.2
Al358472.4
Al358472.5
Al358613.2
Al358933.1
Al359182.1
Al359265.3
Al359397.1
Al359541.1
Al359643.2
Al359711.2
Al359762.1
Al359878.2
Al359922.1
Al360012.1
Al360181.4
Al360270.3
Al365205.1
Al365295.1
Al365356.2
Al390198.1
Al390294.1
Al390718.1
Al390719.1
Al390728.5
Al390955.2
Al391069.2
Al391244.2
Al391262.1
Al391335.1
Al391422.1
Al391422.4
Al391650.1
Al391684.1
Al391832.1
Al391832.2
Al391832.3
Al391839.1
Al391839.2
Al391845.1
Al392172.1
Al441992.1
Al442128.2
Al445250.1
Al445363.3
Al445483.1
Al450163.1
Al450326.1
Al450468.1
Al450992.1
Al451062.1
Al451062.3
Al451074.1
Al451085.1
Al451085.2
Al512328.1
Al512791.2
Al513122.2
Al513165.1
Al513220.1
Al513327.2
Al513485.1
Al583722.2
Al583722.4
Al583844.1
Al589740.1
Al589765.4
Al590004.2
Al590133.1
Al590483.1
Al590617.2
Al590705.2
Al590708.1
Al590764.1
Al591167.1
Al591368.1
Al591485.1
Al591926.6
Al592287.1
Al592295.4
Al596094.1
Al606489.1
Al606760.1
Al606760.3
Al627171.1
Al645608.3
Al645728.1
Al645922.1
Al645924.1
Al645941.1
Al662791.1
Al662899.2
Al669831.5
Al670729.1
Al671762.1
Al672291.1
Al691403.2
Al691482.3
Al731563.3
Al731569.1
Al731577.2
Al732314.6
Al807752.2
Al807757.2
Al929472.2
Alad
Alas1
Alcam
Aldh16a1
Aldh18a1
Aldh1b1
Aldh2
Aldh3a2
Aldh3b1
Aldh5a1
Aldoa
Aldoc
Alg1
Alg10
Alg10b
Alg11
Alg13
Alg1l13p
Alg3
Alg6
Alg9
Alkbh3
Alkbh5
Alkbh6
Alkbh7
Alms1p1
Alx3
Amd1
Amdhd1
Amdhd2
Amn
Ampd2
Ampd3
Amz2
Amz2p1
Anapc11
Anapc16
Anapc4
Ang
Angel1
Angptl8
Ankar
Ankdd1b
Ankef1
Ankhd1
Ankhd1-eif4ebp3
Ankrd1
Ankrd11
Ankrd12
Ankrd13a
Ankrd13d
Ankrd20a4
Ankrd20a5p
Ankrd20a7p
Ankrd24
Ankrd29
Ankrd36
Ankrd37
Ankrd42
Ankrd46
Ankrd49
Anks1a
Ankzf1
Anln
Ano6
Ano7
Anp32b
Anxa2
Anxa4
Anxa5
Anxa9
Ap000229.1
Ap000295.1
Ap000317.2
Ap000344.1
Ap000354.1
Ap000358.1
Ap000424.1
Ap000436.1
Ap000439.1
Ap000442.1
Ap000446.1
Ap000553.1
Ap000640.2
Ap000646.1
Ap000704.1
Ap000721.1
Ap000769.2
Ap000781.1
Ap000787.1
Ap000812.5
Ap000845.1
Ap000866.1
Ap000892.1
Ap000893.1
Ap000942.2
Ap000943.3
Ap000944.2
Ap001062.2
Ap001107.1
Ap001107.4
Ap001107.9
Ap001160.1
Ap001267.5
Ap001273.2
Ap001357.2
Ap001362.2
Ap001363.2
Ap001372.2
Ap001412.1
Ap001432.1
Ap001453.1
Ap001462.1
Ap001528.1
Ap001767.3
Ap001830.1
Ap001893.3
Ap001931.1
Ap002026.1
Ap002364.1
Ap002373.1
Ap002387.2
Ap002478.1
Ap002761.4
Ap002800.1
Ap002884.1
Ap002884.3
Ap002981.1
Ap002986.1
Ap002990.1
Ap002992.1
Ap003065.1
Ap003068.4
Ap003097.1
Ap003108.2
Ap003119.3
Ap003392.13
Ap003419.3
Ap003465.1
Ap003501.1
Ap003721.4
Ap003733.4
Ap004609.3
Ap005137.2
Ap005212.4
Ap005263.1
Ap005264.7
Ap006216.1
Ap006285.2
Ap006621.3
Ap006621.4
Ap1ar
Ap1m1
Ap1m2
Ap1s1
Ap2a2
Ap2m1
Ap3m2
Ap3s1
Ap4e1
Ap4m1
Ap4s1
Ap5m1
Ap5s1
Ap5z1
Apbb3
Apeh
Apex1
Apex2
Aph1a
Api5
Aplf
Aplp2
Apoa1
Apoc1
Apoc1p1
Apoc2
Apoc3
Apoe
Apold1
Apom
Apool
Apopt1
Appl1
Arcn1
Arf1
Arf4-as1
Arf5
Arfgap1
Arfgap3
Arhgap11a
Arhgap11b
Arhgap25
Arhgap26
Arhgap27
Arhgap39
Arhgap42
Arhgap45
Arhgap5
Arhgef1
Arhgef12
Arhgef16
Arhgef17
Arhgef18
Arhgef2
Arhgef25
Arhgef28
Arhgef37
Arhgef39
Arid1a
Arid1b
Arid2
Arid3a
Arid3b
Arid3c
Arid4a
Arid5b
Arih1
Arih2
Arl13b
Arl14ep
Arl2
Arl2bp
Arl2-snx15
Arl6
Arl6ip4
Arl6ip6
Arl8b
Armc2
Armc5
Armc6
Armc7
Armc8
Armc9
Armcx3
Armcx3-as1
Armcx5
Armcx5-gprasp2
Armt1
Arntl2
Arpc1a
Arpc1b
Arpc4
Arpc4-ttll3
Arpc5l
Arrb2
Arrdc2
Arrdc3-as1
Arsa
Arsb
Arv1
Arvcf
Asah2b
Asap1
Asap2
Asb1
Asb7
Asb9p1
Ascc2
Asdurf
Asf1a
Asf1b
Ash2l
Asl
Asna1
Asnsd1
Aspdh
Asphd1
Aspscr1
Ass1
Asxl1
Atad3a
Atad3b
Atad5
Atat1
Atf1
Atf3
Atf4
Atf5
Atf6b
Atf7ip
Atf7ip2
Atg10
Atg101
Atg13
Atg16l1
Atg16l2
Atg2a
Atg4a
Atg4b
Atg4c
Atg7
Atg9a
Atg9b
Atic
Atl1
Atm
Atmin
Atn1
Atp11b
Atp13a1
Atp1a1
Atp1b1
Atp2a2
Atp2b4
Atp2c1
Atp5f1b
Atp5f1c
Atp5if1
Atp5mc1
Atp5mg
Atp5pb
Atp6ap1
Atp6ap1l
Atp6v0a1
Atp6v0a2
Atp6v0b
Atp6v0c
Atp6v0cp3
Atp6v0e2
Atp6v1a
Atp6v1b2
Atp6v1c1
Atp6v1f
Atp6v1g1
Atp6v1g2-ddx39b
Atp7a
Atp9a
Atr
Atraid
Atrip
Atrn
Atxn10
Atxn1l
Atxn2l
Atxn7
Atxn7l2
Atxn7l3b
Aup1
Auts2
Avl9
Axdnd1
Axin2
Axl
Azin1-as1
B3gnt10
B4galnt3
B4galnt4
B4galt1-as1
B4galt2
B4galt7
B9d1
B9d2
Babam1
Babam2
Bach1
Bag3
Bag4
Bahcc1
Baiap2
Bak1
Banf1
Banp
Barhl1
Barx2
Bax
Bbof1
Bbs1
Bbs4
Bbs7
Bbs9
Bbx
Bcam
Bcap29
Bcar1
Bcar3
Bcas3
Bcas4
Bcat2
Bccip
Bcdin3d-as1
Bckdha
Bckdhb
Bckdk
Bcl2l1
Bcl2l11
Bcl2l12
Bcl2l13
Bcl2l2
Bcl2l2-pabpn1
Bcl3
Bcl6
Bcl9
Bcrp1
Bcs1l
Bdh1
Bdnf-as
Bfar
Bhlha15
Bhlhe40
Bicd1
Bicdl1
Bicdl2
Bicra
Bicral
Birc2
Birc3
Birc5
Birc6
Bispr
Bivm
Bivm-ercc5
Blm
Bloc1s1
Bloc1s3
Bloc1s4
Bloc1s6
Blvra
Blzf1
Bmf-as1
Bmi1
Bmp1
Bmp2k
Bmpr1a
Bmpr2
Bms1p1
Bnip1
Bnip2
Bnip3l
Bok
Bola1
Bola2p1
Bola3-as1
Bora
Borcs5
Borcs6
Borcs7
Borcs7-asmt
Bphl
Bpifc
Bptf
Brcc3
Brd2
Brf2
Bri3
Brix1
Brms1
Brms1l
Brpf1
Brpf3
Brsk1
Brsk2
Brwd1
Brwd1-as1
Brwd1-as2
Bsg
Btbd16
Btbd19
Btf3
Btf3l4
Btk
Btn2a2
Btn2a3p
Btn3a1
Btn3a2
Btn3a3
Btrc
Bub1b
Bub3
Bud23
Bud31
Bx284668.6
Bx323046.1
Bx470102.1
Bx537318.1
Bx571818.1
Bx664615.1
Bx890604.2
Bysl
Bzw1
Bzw2
C10orf25
C11orf1
C11orf49
C11orf54
C11orf58
C11orf80
C11orf95
C12orf10
C12orf29
C12orf45
C12orf57
C12orf60
C12orf65
C12orf76
C14orf119
C14orf178
C14orf28
C15orf39
C15orf41
C15orf61
C15orf65
C16orf45
C16orf70
C16orf71
C16orf72
C16orf74
C16orf86
C17orf100
C17orf49
C17orf53
C17orf64
C17orf75
C17orf80
C17orf99
C18orf25
C19orf24
C19orf38
C19orf44
C19orf53
C19orf67
C19orf85
C1orf105
C1orf109
C1orf112
C1orf122
C1orf210
C1orf53
C1orf56
C1qtnf8
C1qtnf9b
C1rl-as1
C2
C20orf204
C21orf62-as1
C22orf46
C2cd2l
C2cd3
C2cd4a
C2cd4d
C2cd4d-as1
C2orf49
C2orf50
C2orf69
C2orf72
C2orf74
C2orf92
C3orf38
C4bpa
C4bpb
C4orf33
C4orf47
C5orf22
C5orf24
C5orf30
C5orf51
C6orf136
C6orf203
C6orf48
C6orf89
C7orf26
C8orf31
C8orf33
C8orf44
C8orf89
C9orf16
C9orf163
C9orf24
C9orf3
C9orf43
C9orf85
Ca13
Ca2
Ca9
Cab39
Cabin1
Cables2
Cabp1
Cacfd1
Cacnb3
Cacybp
Cad
Cald1
Calm1
Calm3
Calr
Calu
Camk2b
Camk2g
Camkmt
Camkv
Camlg
Camsap2
Camsap3
Camta1
Camta2
Cand1
Canx
Cap1
Cap2
Capn1
Capn10
Capn12
Capn15
Capn5
Capn7
Capn8
Capns1
Caprin1
Capza1
Capza2
Capzb
Card19
Card8-as1
Card9
Carf
Carmil2
Carnmt1-as1
Casc19
Casc2
Casc3
Casd1
Caskin2
Casp10
Casp2
Casp3
Casp7
Casp8
Casp8ap2
Cast
Cat
Catip
Catsperd
Catsperg
Cav2
Cbfa2t2
Cbfb
Cblc
Cbll1
Cbr1
Cbr3-as1
Cbs
Cbwd2
Cbwd5
Cbx3
Cbx7
Cby1
Cc2d2b
Ccar1
Ccar2
Ccdc102b
Ccdc103
Ccdc106
Ccdc107
Ccdc117
Ccdc124
Ccdc126
Ccdc134
Ccdc137
Ccdc138
Ccdc142
Ccdc146
Ccdc15
Ccdc150
Ccdc151
Ccdc157
Ccdc159
Ccdc174
Ccdc183
Ccdc200
Ccdc22
Ccdc39
Ccdc40
Ccdc51
Ccdc57
Ccdc61
Ccdc7
Ccdc77
Ccdc83
Ccdc85b
Ccdc86
Ccdc88b
Ccdc9
Ccdc91
Ccdc97
Ccl20
Ccm2
Ccm2l
Ccn1
Ccnb1
Ccnb2
Ccnd1
Ccnd2
Ccndbp1
Ccne1
Ccnf
Ccng2
Ccnk
Ccnt2
Ccny
Ccnyl1
Ccp110
Ccpg1
Ccr10
Ccr6
Ccs
Cct2
Cct5
Cct6a
Cct6p3
Cct7
Cct7p2
Ccz1
Ccz1b
Cd22
Cd247
Cd274
Cd2ap
Cd37
Cd3eap
Cd55
Cd68
Cd9
Cd99
Cdc123
Cdc14a
Cdc16
Cdc20
Cdc25b
Cdc34
Cdc37l1
Cdc37l1-dt
Cdc42
Cdc42ep1
Cdc42se2
Cdc6
Cdc73
Cdca2
Cdca8
Cdh23
Cdhr3
Cdiptosp
Cdk1
Cdk12
Cdk13
Cdk16
Cdk18
Cdk2
Cdk5r1
Cdk5rap1
Cdk5rap2
Cdk5rap3
Cdk6
Cdk8
Cdk9
Cdkal1
Cdkn1a
Cdkn1b
Cdkn2c
Cdkn2d
Cdkn3
Cdt1
Cdv3
Cdx2
Cdyl
Ceacam20
Cebpb
Cebpg
Cebpzos
Celsr2
Celsr3
Cenpa
Cenpbd1p1
Cenpf
Cenpi
Cenpn
Cenpo
Cenpp
Cenps
Cenps-cort
Cenpt
Cenpw
Cep112
Cep126
Cep135
Cep170b
Cep192
Cep250
Cep350
Cep55
Cep57
Cep57l1
Cep63
Cep68
Cep83-dt
Cep85
Cep95
Cept1
Cercam
Cerna1
Cerna3
Cers4
Cers6
Ces2
Cfap206
Cfap36
Cfap52
Cfap57
Cfap61
Cfap65
Cfap70
Cfap74
Cfap97d1
Cfb
Cfl1
Cfl1p1
Cflar
Cflar-as1
Cgnl1
Cgrrf1
Chadl
Chaf1a
Chaf1b
Chat
Chchd1
Chchd10
Chchd2p2
Chchd5
Chchd6
Chd2
Chd3
Chd4
Chd7
Chd8
Chd9
Chek1
Chga
Chgb
Chkb-dt
Chmp1b
Chmp1b-as1
Chmp2b
Chmp7
Chn2
Chp1
Chpt1
Chrac1
Chrd
Chrna5
Chrnb1
Chrnb2
Chst12
Chst13
Chtop
Churc1
Churc1-fntb
Ciao1
Cic
Cirbp
Cisd1
Cisd2
Cisd3
Cited2
Ckap2
Cklf
Cklf-cmtm1
Cks1b
Clasrp
Clcn2
Clcn3
Cldn10-as1
Cldn12
Cldn16
Cldn7
Cldnd2
Clec16a
Clic3
Clic4
Clip3
Clk2
Clk3
Cln3
Cln5
Cln8
Clp1
Clpp
Clptm1
Clstn3
Clta
Cltc
Cltcl1
Clu
Cluap1
Cluhp3
Clybl
Cmc1
Cmss1
Cmtm3
Cmtm7
Cmtm8
Cmtr1
Cnbd2
Cndp2
Cnep1r1
Cnga4
Cnih2
Cnih3
Cnih4
Cnn2
Cnnm2
Cnot10
Cnot3
Cnot8
Cnp
Cnpy4
Cnst
Cntd1
Cntln
Cntnap3p2
Cntrl
Coa1
Coa6
Coasy
Cobll1
Cog1
Cog2
Cog3
Cog6
Cog8
Col11a2
Col18a1-as2
Col4a2-as2
Col4a5
Col9a2
Colec11
Colgalt1
Commd1
Commd10
Commd3
Commd3-bmi1
Commd4
Commd5
Comt
Copg1
Cops4
Cops6
Cops7a
Cops7b
Cops8
Copz1
Coq10a
Coq10b
Coq4
Coq6
Coq7
Coq8a
Coq9
Coro1a
Coro2a
Coro6
Coro7
Cox14
Cox20
Cox4i1
Cox5b
Cox6b1
Cox7b
Cox7c
Cpd
Cpe
Cpeb4
Cped1
Cplx2
Cpne2
Cpne3
Cps1
Cpsf2
Cpsf3
Cpsf4
Cpsf6
Cptp
Cracr2b
Cradd
Cramp1
Crb3
Crcp
Creb1
Creb3
Creb3l4
Crebl2
Crebrf
Creld1
Creld2
Crim1
Cript
Crkl
Crlf1
Crls1
Crot
Crtap
Crtc1
Crtc2
Crybb2p1
Crybg1
Crym
Crym-as1
Cryzl1
Csde1
Csf3r
Cskmt
Csnk1g2
Csnk2b
Cspp1
Csrp1
Cstf1
Cstf2
Cstf3-dt
Ctbp1-dt
Ctc1
Ctcf
Ctdnep1
Ctdp1
Ctdsp1
Ctdspl
Ctdspl2
Cth
Cthrc1
Ctif
Ctnna1
Ctnnb1
Ctnnbl1
Ctnnd1
Ctns
Ctps1
Ctr9
Ctsa
Ctsb
Cttn
Cttnbp2nl
Ctu2
Cuedc1
Cuedc2
Cul4a
Cul5
Cul9
Cutc
Cux1
Cwc25
Cwc27
Cxadr
Cxcl16
Cxorf58
Cxxc5
Cxxc5-as1
Cyb561
Cyb561d1
Cyb561d2
Cyb5b
Cyb5d1
Cyb5d2
Cyb5r4
Cyc1
Cycsp19
Cyld
Cyp20a1
Cyp26a1
Cyp2e1
Cyp2w1
Cyp3a7
Cyp4f12
Cyp51a1-as1
Cys1
Cyth1
Daam1
Dab2ip
Dag1
Dancr
Dap3
Dars2
Dazap1
Dazap2
Dbf4b
Dbi
Dbil5p
Dbn1
Dbndd2
Dbnl
Dcaf10
Dcaf11
Dcaf13
Dcaf17
Dcaf4
Dcaf6
Dcakd
Dcbld1
Dck
Dclre1b
Dcp2
Dcst1-as1
Dcst2
Dctn3
Dctn5
Dctn6
Dcun1d4
Dcxr-dt
Ddb1
Ddb2
Ddhd2
Ddias
Ddit4
Ddit4-as1
Ddx1
Ddx10
Ddx11
Ddx11l10
Ddx11l5
Ddx18
Ddx19a
Ddx19b
Ddx21
Ddx27
Ddx39b-as1
Ddx3x
Ddx42
Ddx46
Ddx47
Ddx49
Ddx5
Ddx50
Ddx52
Ddx55
Deaf1
Decr1
Decr2
Def8
Degs1
Degs2
Dele1
Dennd2c
Dennd3
Dennd4c
Dennd5b-as1
Dennd6a-dt
Dennd6b
Denr
Depdc5
Depdc7
Dera
Dgat2
Dgat2l7p
Dgcr8
Dgka
Dgkd
Dgke
Dglucy
Dguok
Dhcr24-dt
Dhdds
Dhodh
Dhrs13
Dhrs4l2
Dhrs7
Dhtkd1
Dhx30
Dhx35
Dhx38
Dhx40
Dhx8
Dhx9
Diablo
Diaph2
Dicer1-as1
Dinol
Dip2a
Dip2b
Dipk1a
Dis3l2
Disc1
Disc1fp1
Disp2
Dixdc1
Dkc1
Dkk1
Dkkl1
Dlat
Dleu1
Dlgap4
Dlk1
Dlst
Dlx6
Dm1-as
Dmac2l
Dmap1
Dmpk
Dmtf1
Dmtn
Dmxl1
Dnaaf1
Dnaaf3
Dnaaf5
Dnah10
Dnah14
Dnah17
Dnah2
Dnai1
Dnaja1
Dnajb11
Dnajb12
Dnajb2
Dnajb4
Dnajb6
Dnajb9
Dnajc10
Dnajc12
Dnajc13
Dnajc16
Dnajc18
Dnajc21
Dnajc22
Dnajc24
Dnajc25
Dnajc25-gng10
Dnajc27-as1
Dnajc3
Dnajc30
Dnajc4
Dnajc5
Dnajc7
Dnajc9
Dnajc9-as1
Dnal1
Dnase1
Dnase1l1
Dnd1p1
Dnm1
Dnm1l
Dnm1p38
Dnmt3b
Dnttip1
Dock5
Dock6
Dock9-dt
Dok4
Donson
Dop1a
Dop1b
Dot1l
Dpagt1
Dpcd
Dph1
Dph2
Dph6-dt
Dpp3
Dpp9
Dpy19l3
Dpy19l4
Dpy30
Dpysl2
Dr1
Dram1
Drap1
Drg1
Drg2
Dse
Dsg2
Dsp
Dst
Dstn
Dtl
Dtnb
Dtwd1
Dtx2
Dtx3
Dtx3l
Dus1l
Dus2
Dus4l
Dusp12
Dusp28
Dusp8p5
Dusp9
Dut
Dvl1
Dync1h1
Dync1i2
Dync2li1
Dynll1
Dynlrb1
Dyrk1a
Dyrk3
Dyrk4
Dzip3
E2f3
E2f5
E4f1
Eaf1
Eaf2
Ebag9
Ebln3p
Ecd
Ecsit
Eda
Edc3
Edc4
Edem1
Edrf1
Eed
Eef1a1p25
Eef1a1p7
Eef1akmt3
Eef1akmt4
Eef1akmt4-ece2
Eef1aknmt
Eef1b2
Eefsec
Eepd1
Efcab13
Efcab14p1
Efcab7
Efhc1
Efhd1
Efna1
Efna3
Efr3a
Egfr-as1
Egln1p1
Egln2
Ehbp1
Ehbp1l1
Ehd1
Ehmt1
Ei24p3
Eif1
Eif1b
Eif2ak3-dt
Eif2ak4
Eif2b2
Eif2b5
Eif2s1
Eif2s2p5
Eif2s3
Eif3b
Eif3f
Eif3i
Eif3j
Eif3k
Eif3l
Eif3m
Eif4a1
Eif4a2
Eif4b
Eif4e2
Eif4g1
Eif4h
Eif5a
Eif5b
Elac1
Elf3
Elk3
Ell3
Elmo2
Elmod2
Elmod3
Eloa
Elovl6
Elp2
Elp3
Elp4
Elp5
Embp1
Emc1-as1
Emc2
Emc3-as1
Emc6
Emd
Eme1
Eme2
Emg1
Emilin1
Eml2
Eml2-as1
Eml3
Emsy
Emx1
Endov
Eng
Eno1-as1
Eno2
Eno3
Enoph1
Enpp1
Enpp3
Entpd2
Entpd5
Entpd6
Entr1
Eny2
Ep300
Ep400p1
Epas1
Epb41
Epb41l1
Epb41l4a
Epb41l4a-as1
Epb41l5
Epc2
Epcam
Epdr1
Epha1
Ephb4
Ephx1
Ephx2
Epn1
Eps8l2
Eral1
Erap2
Erbb3
Erc1
Ercc1
Ercc4
Ercc5
Ercc6l2
Erg28
Ergic1
Eri1
Eri3
Ericd
Erlec1
Erlin2
Ermap
Ermard
Ern1
Erp29
Ervk13-1
Ervk3-1
Ervmer34-1
Espl1
Espn
Espnl
Esrra
Esyt1
Esyt3
Etaa1
Etfbkmt
Etfdh
Etfrf1
Ethe1
Etnk1
Ets2
Etv2
Etv4
Etv6
Eva1a
Evl
Evpl
Ewsr1
Exd2
Exo1
Exo5
Exoc1
Exoc3l1
Exoc3l4
Exoc4
Exog
Exosc10-as1
Exosc2
Exosc4
Exosc7
Exosc8
Exosc9
Ext2
Extl1
F10
F2
F2r
F7
Faah2
Faap24
Fabp5
Fabp5p3
Fads2
Fah
Fahd1
Fahd2a
Faim
Falec
Fam102b
Fam107b
Fam110a
Fam111a
Fam111b
Fam114a1
Fam117b
Fam118a
Fam118b
Fam120a
Fam120b
Fam122a
Fam131a
Fam135a
Fam149b1
Fam151b
Fam155b
Fam162a
Fam172a
Fam174b
Fam177a1
Fam181a-as1
Fam185a
Fam187a
Fam193a
Fam198b-as1
Fam19a5
Fam200b
Fam201a
Fam206a
Fam207a
Fam20c
Fam214b
Fam216a
Fam217b
Fam222a
Fam228b
Fam229b
Fam234a
Fam234b
Fam27c
Fam45a
Fam47e
Fam53c
Fam57a
Fam83c-as1
Fam83d
Fam86b3p
Fam86kp
Fam89b
Fam91a1
Fam98b
Fam98c
Fam99b
Fan1
Fancc
Fancd2
Fance
Fancg
Fanci
Fancm
Fank1
Farp2
Fas
Fastkd2
Fat4
Fbh1
Fbln1
Fbn3
Fbrs
Fbrsl1
Fbxl15
Fbxl18
Fbxl19
Fbxl21p
Fbxl3
Fbxo21
Fbxo22
Fbxo24
Fbxo25
Fbxo27
Fbxo28
Fbxo34
Fbxo36
Fbxo38
Fbxo4
Fbxo45
Fbxo6
Fbxo7
Fbxo9
Fbxw8
Fcf1
Fcgrt
Fcho1
Fcho2
Fchsd1
Fdxr
Fem1a
Fen1
Fer
Fgd4
Fgfr1op
Fgfr1op2
Fgfr3
Fgfr4
Fggy
Fhad1
Ficd
Fip1l1
Fkbp10
Fkbp2
Fkbp4
Fktn
Flad1
Flt3lg
Flvcr1
Flywch2
Fmc1
Fmc1-luc7l2
Fmr1
Fn1
Fn3k
Fnbp1
Fnbp1l
Fnbp1p1
Fnbp4
Fndc3a
Fndc3b
Fnip2
Fnta
Fntb
Fo393418.1
Fo704657.1
Folr3
Fos
Fosb
Fosl2
Foxc1
Foxcut
Foxk2
Foxn2
Foxn4
Foxo3
Foxo4
Foxp4
Foxred1
Fpgs
Fras1
Frat1
Frg1
Frg1bp
Frg1dp
Frg1hp
Frmd6
Frs2
Frs3
Fry
Fscn1
Fsd1
Fsd1l
Fst
Fstl3
Fto
Ftsj3
Fubp3
Fuk
Fundc2
Furin
Fut11
Fut4
Fut8
Fxn
Fxr1
Fyttd1
Fzd1
Fzd3
Fzd9
Fzr1
G2e3
G3bp1
G6pc
G6pc3
Gabarap
Gabarapl1
Gabarapl2
Gabpb1-as1
Gadd45b
Galk2
Galns
Galnt1
Galnt10
Galnt11
Galnt2
Galt
Gan
Ganc
Gapdh
Gar1
Garnl3
Gars
Gas2
Gas2l3
Gas8
Gasal1
Gask1b
Gata2-as1
Gata3-as1
Gata4
Gata6
Gatad1
Gatad2a
Gatc
Gatd3a
Gbf1
Gbgt1
Gca
Gcat
Gcc2
Gcdh
Gchfr
Gckr
Gcnt2
Gcnt3
Gdap1
Gdf15
Gdpd1
Gdpd5
Gdpgp1
Gemin2
Gemin6
Gemin7
Gemin7-as1
Gen1
Get4
Gfer
Gfi1b
Gfm1
Gfra1
Gga1
Ggnbp2
Ggps1
Ggt1
Ggt6
Ggtlc4p
Ghr
Gid8
Gigyf2
Gins1
Gins3
Gipc2
Git1
Git2
Gja9
Gjb1
Gjd3
Glb1l3
Glcci1
Glce
Gle1
Gli1
Gli4
Glod5
Glrx
Glrx3
Glrx5
Glt8d1
Glud1p3
Glyctk
Glyctk-as1
Glyr1
Gm2a
Gmcl1
Gmeb1
Gmnn
Gmppa
Gmpr2
Gmps
Gnai2
Gnal
Gnao1
Gnas
Gnaz
Gnb2
Gnb5
Gnl3
Gnl3l
Gnpat
Gnptg
Gnrhr2
Golga4
Golt1b
Gorab
Gorasp2
Gosr1
Gosr2
Got1
Gpaa1
Gpalpp1
Gpank1
Gpat3
Gpat4
Gpatch11
Gpatch2l
Gpatch3
Gpbp1
Gpd1
Gper1
Gpha2
Gphn
Gpi
Gpn1
Gpn3
Gpr107
Gpr108
Gpr137
Gpr137c
Gpr156
Gpr158
Gpr160
Gpr35
Gpr4
Gpr55
Gpr6
Gpr75
Gpr89a
Gpr89b
Gprc5c
Gprc5d-as1
Gps1
Gpsm1
Gpsm2
Gpsm3
Gpt
Gpt2
Gpx2
Gpx3
Gpx4
Gpx7
Gramd2b
Grasp
Grb10
Grb7
Greb1
Grhpr
Grina
Grk3
Grk4
Grk5
Grm1
Grm2
Grn
Grpel2
Grwd1
Gsdmb
Gsdmd
Gse1
Gsk3b
Gskip
Gsn-as1
Gstcd
Gstk1
Gstm4
Gstt2b
Gstz1
Gtf2e2
Gtf2h1
Gtf2h2c
Gtf2h3
Gtf2h4
Gtf2h5
Gtf2i
Gtf2ip13
Gtf2ip4
Gtf2ird1
Gtf2ird2b
Gtf3c1
Gtf3c4
Gtf3c5
Gtpbp1
Gtpbp10
Gtpbp3
Gtpbp4
Gtpbp8
Guf1
Guk1
Gusbp1
Gusbp5
Gvqw3
Gxylt2
Gyg1
Gzf1
H1f0
H1fx-as1
H2afj
H2afy2
H2afz
H3f3a
H3f3bp2
H6pd
Hacd3
Hadh
Hadhb
Haspin
Hat1
Haus2
Haus5
Hax1
Hbp1
Hccs
Hcfc1
Hcfc1r1
Hcfc2
Hcg11
Hcg14
Hcg15
Hcg20
Hcg25
Hcg27
Hcn3
Hcp5
Hdac1
Hdac10
Hdac11
Hdac11-as1
Hdac2-as2
Hdac3
Hdac4-as1
Hdac6
Hddc3
Hdgf
Heatr3
Heatr5b
Hebp2
Helb
Hells
Hemk1
Henmt1
Herc2p2
Herc3
Herc5
Herpud1
Hes1
Hes2
Hes6
Hexa-as1
Hexd
Hexim1
Hexim2
Hey1
Hgfac
Hgh1
Hgs
Hhat
Hhex
Hhla3
Hic1
Hid1
Hif1a
Hif1a-as2
Hif1an
Higd1ap5
Hilpda
Hinfp
Hint2
Hipk1
Hipk3
Hist1h1b
Hist1h1c
Hist1h1e
Hist1h2ab
Hist1h2ac
Hist1h2ad
Hist1h2ae
Hist1h2ag
Hist1h2ai
Hist1h2al
Hist1h2bc
Hist1h2bd
Hist1h2bl
Hist1h2bm
Hist1h2bn
Hist1h2bo
Hist1h3c
Hist1h3e
Hist1h3h
Hist1h4c
Hist1h4e
Hist1h4i
Hist2h2ac
Hist2h3d
Hist3h3
Hivep1
Hivep2
Hk2
Hkr1
Hla-a
Hla-e
Hla-z
Hm13
Hmbox1
Hmbs
Hmg20a
Hmga1
Hmga2
Hmgb3p22
Hmgcl
Hmgn2
Hmgn3-as1
Hmgn4
Hmgxb3
Hmgxb4
Hmmr
Hmox1
Hmox2
Hnf1a
Hnf4a-as1
Hnf4g
Hnrnpa1
Hnrnpa3
Hnrnpab
Hnrnph3
Hnrnpul1
Hook1
Hook3
Hormad1
Hoxa6
Hoxa-as2
Hoxc6
Hoxc9
Hoxc-as2
Hpcal1
Hpn
Hprt1
Hps1
Hs2st1
Hs3st2
Hs3st3b1
Hsd11b1l
Hsd11b2
Hsd17b12
Hsd17b2
Hsd17b4
Hsd17b6
Hsd17b7
Hsd17b7p2
Hsd17b8
Hsdl2
Hsf1
Hsf2
Hsf2bp
Hsf4
Hsp90ab1
Hsp90b1
Hspa14
Hspa1a
Hspa2
Hspa4
Hspa4l
Hspb1
Hspb9
Hspd1p7
Hspe1
Hspe1-mob4
Htatsf1
Htd2
Htr5a
Htr5a-as1
Htra2
Htt
Hyal1
Hyal3
Hydin2
Hykk
Hyls1
Hypk
Icam1
Icam3
Ice1
Id1
Id2
Idh1-as1
Idh2-dt
Idh3a
Idnk
Idua
Ier2
Ifi35
Ifit3
Ifitm3
Ifitm4p
Ifnar2
Ifrd1
Ift52
Ift74
Ift88
Igf2bp1
Igf2r
Igfbp1
Ighmbp2
Igsf23
Igsf9
Ik
Ikbke
Ikbkg
Ikzf4
Il11ra
Il12a
Il12rb1
Il13ra1
Il17d
Il17rb
Il17rc
Il17re
Il18r1
Il1r1
Il1rap
Il1rn
Il23a
Il34
Il4r
Il6r
Il6st
Ilf3
Ilk
Imp3
Imp4
Impa2
Impact
Inafm1
Inava
Incenp
Inf2
Ing1
Ing2
Ing3
Ing5
Inhbe
Inhcap
Inka2-as1
Ino80b
Ino80b-wbp1
Ino80e
Inpp1
Inpp4a
Inpp5a
Inpp5b
Inpp5f
Inppl1
Insig2
Insyn2
Ints1
Ints10
Ints3
Ints5
Ints6-as1
Ints8
Intu
Ip6k1
Ipo11
Ipo13
Ipo5
Ipo7
Ipo9
Ippkp1
Iqank1
Iqcc
Iqck
Iqgap2
Irak1
Irak4
Ireb2
Irf5
Irf9
Irs3p
Isca2
Iscu
Isg15
Isg20
Isg20l2
Isl2
Islr2
Ist1
Isx
Itch
Itfg1-as1
Itfg2
Itfg2-as1
Itgae
Itgav
Itgb1
Itgb1-dt
Itgb2
Itgb4
Itih2
Itk
Itln2
Itpa
Itpr1
Itprid2
Itpripl2
Itsn1
Ivd
Izumo4
Jade1
Jade2
Jagn1
Jak2
Jaml
Jarid2
Jarid2-as1
Jkamp
Jmjd4
Jph4
Jpt2
Jpx
Jrkl
Jsrp1
Kalrn
Kank1
Kank3
Kansl3
Kantr
Kat14
Kat2b
Kat5
Kat6a
Kat6b
Kat7
Katnb1
Kazald1
Kbtbd8
Kcmf1
Kcnab2
Kcnc1
Kcnh6
Kcnip2-as1
Kcnq2
Kctd15
Kctd2
Kctd20
Kctd21-as1
Kctd5
Kctd7
Kdelr3
Kdm1a
Kdm1b
Kdm2a
Kdm2b
Kdm3a
Kdm4a
Kdm4c
Kdm4d
Kdm6a
Kdm6b
Kdm7a-dt
Kdm8
Khdc4
Khdrbs1
Khdrbs3
Khk
Khnyn
Kiaa0232
Kiaa0319l
Kiaa0355
Kiaa0391
Kiaa0513
Kiaa0556
Kiaa0586
Kiaa0895l
Kiaa1109
Kiaa1211
Kiaa1217
Kiaa1586
Kiaa1671
Kiaa1841
Kiaa1958
Kif15
Kif1bp
Kif20a
Kif20b
Kif22
Kif23
Kif2a
Kif4a
Kifc1
Kifc2
Kiz
Klc1
Klc2
Klc4
Klf11
Klf13
Klf16
Klhdc1
Klhdc10
Klhdc2
Klhdc3
Klhdc7a
Klhl10
Klhl14
Klhl17
Klhl2
Klhl20
Klhl22
Klhl23
Klhl24
Klhl28
Klhl32
Klhl33
Klhl5
Klhl7
Klrc3
Kmt2a
Kmt2b
Kmt2d
Kmt2e
Kmt2e-as1
Kmt5a
Knl1
Knstrn
Kntc1
Kpna2
Kpna5
Kpna6
Kpnb1
Krba1
Krbox4
Kremen1
Kremen2
Krt18
Krt18p13
Krt18p34
Krt18p59
Krt39
Krt8
Krtap10-13p
Ksr1
Kxd1
Kynu
L1cam
L3mbtl1
L3mbtl2
Lacc1
Lactb
Lactb2-as1
Lama1
Lamb2
Lamtor2
Lamtor5-as1
Lap3
Lap3p2
Large2
Larp1
Larp1b
Larp4
Larp7
Lars2
Lasp1
Lbhd1
Lbx2
Lbx2-as1
Lck
Lclat1
Lcmt1
Lcn12
Lcn8
Ldha
Ldhd
Ldlr
Ldlrad4
Leap2
Lemd3
Leng8
Lepr
Leprot
Letmd1
Lgals1
Lgals8
Lias
Lifr
Lifr-as1
Lig3
Lime1
Limk2
Lims1
Lims2
Lin28b
Lin37
Lin52
Lin7b
Linc00205
Linc00240
Linc00271
Linc00337
Linc00398
Linc00449
Linc00467
Linc00494
Linc00511
Linc00543
Linc00574
Linc00598
Linc00607
Linc00630
Linc00638
Linc00649
Linc00667
Linc00672
Linc00674
Linc00853
Linc00857
Linc00863
Linc00869
Linc00881
Linc00884
Linc00888
Linc00894
Linc00921
Linc00933
Linc00957
Linc00963
Linc01011
Linc01022
Linc01089
Linc01096
Linc01118
Linc01124
Linc01126
Linc01127
Linc01128
Linc01135
Linc01140
Linc01144
Linc01146
Linc01169
Linc01220
Linc01231
Linc01238
Linc01270
Linc01273
Linc01285
Linc01291
Linc01297
Linc01389
Linc01424
Linc01465
Linc01485
Linc01515
Linc01521
Linc01549
Linc01560
Linc01578
Linc01607
Linc01620
Linc01627
Linc01629
Linc01703
Linc01714
Linc01715
Linc01719
Linc01730
Linc01767
Linc01771
Linc01775
Linc01783
Linc01786
Linc01806
Linc01836
Linc01843
Linc01881
Linc01897
Linc01900
Linc01902
Linc01909
Linc01952
Linc01960
Linc01970
Linc01976
Linc01977
Linc02001
Linc02015
Linc02021
Linc02062
Linc02119
Linc02139
Linc02163
Linc02168
Linc02175
Linc02210
Linc02210-crhr1
Linc02235
Linc02249
Linc02288
Linc02298
Linc02313
Linc02356
Linc02362
Linc02366
Linc02384
Linc02428
Linc02489
Linc02521
Linc02569
Linc02579
Linc02583
Linc02585
Linc02614
Linc02640
Linc-pint
Lipc
Lipt1
Livar
Lix1l-as1
Llgl2
Llph-dt
Lmbrd2
Lmna
Lmnb1
Lmnb2
Lmo4
Lmo7
Lncnef
Lnctam34a
Lnp1
Lonp1
Lonp2
Lonrf3
Lpcat3
Lpgat1-as1
Lpin2
Lpin3
Lpp
Lrch3
Lrfn4
Lrp1
Lrp10
Lrp3
Lrp4-as1
Lrr1
Lrrc1
Lrrc23
Lrrc27
Lrrc28
Lrrc37a6p
Lrrc37b
Lrrc42
Lrrc45
Lrrc46
Lrrc59
Lrrc61
Lrrc8a
Lrrc8b
Lrrc8d
Lrrc8e
Lrrc9
Lrrcc1
Lrrk1
Lrsam1
Lrtomt
Lrwd1
Lsm14a
Lsm2
Lsm4
Lsm8
Lsr
Ltb4r2
Ltbp1
Ltbp3
Ltbr
Luc7l2
Luc7l3
Lxn
Ly6e
Ly6e-dt
Lynx1-slurp2
Lyplal1
Lyrm1
Lyrm7
Lyz
Lzic
Lztr1
Lzts2
Mab21l3
Macf1
Maco1
Macrod1
Mad2l1bp
Madcam1
Madd
Maea
Mael
Maf1
Mafg-dt
Mafk
Maged1
Maged2
Mageh1
Magi2-as3
Magix
Maip1
Mak16
Malat1
Malsu1
Malt1
Mamdc4
Man1b1
Man2a2
Manbal
Maneal
Manf
Maoa
Map1lc3b
Map1s
Map2k1
Map2k3
Map2k5
Map2k6
Map2k7
Map3k10
Map3k13
Map3k2-dt
Map3k3
Map3k4
Map3k8
Map4k4
Mapk12
Mapk13
Mapk14
Mapk1ip1l
Mapk6
Mapk6-dt
Mapk7
Mapk8
Mapkapk3
Mapkapk5
Mapkbp1
Mapre2
Mapt
Mapt-it1
Marc2
March6
March7
March9
Marf1
Mark2
Mark4
Mars
Mars2
Marveld2
Mast1
Mast3
Mastl
Mat2a
Mat2b
Matk
Matn1-as1
Matr3
Mavs
Maz
Mbd3l1
Mbd5
Mbd6
Mbnl1
Mbnl2
Mbtps2
Mc1r
Mcc
Mccc2
Mcf2l
Mcm2
Mcm3ap-as1
Mcm4
Mcm5
Mcm8
Mcoln1
Mcrip1
Mcrip2
Mcts1
Mcts2p
Mdh1
Mdh2
Mdk
Mdm2
Mdm4
Mdp1
Mecom
Mecp2
Mecr
Med11
Med15
Med15p9
Med17
Med18
Med21
Med22
Med25
Med26
Med28
Med28p1
Med29
Med30
Med9
Mef2a
Meiob
Meis1
Meis3
Melk
Memo1p4
Mepce
Mertk
Mest
Met
Metap1
Metap1d
Metap2
Metrn
Mettl14
Mettl15
Mettl22
Mettl23
Mettl25
Mettl27
Mettl2b
Mettl9
Mfap3
Mff
Mfn2
Mfsd1
Mfsd11
Mfsd13a
Mfsd14b
Mfsd3
Mfsd4a
Mfsd4b
Mfsd5
Mgat2
Mgme1
Mgmt
Mgrn1
Mgst1
Mgst2
Mgst3
Mhencr
Mia2
Mia3
Miatnb
Mib1
Mib2
Mica
Mical2
Micb
Micos10
Micos10-nbl1
Micu3
Mid1ip1
Mid1ip1-as1
Midn
Mief1
Mief2
Mif4gd
Miga1
Miga2
Miip
Mimt1
Mindy2
Mios
Mip
Mipepp3
Mipol1
Mir1181
Mir1199
Mir1204
Mir1250
Mir1257
Mir1281
Mir1282
Mir1292
Mir1306
Mir130b
Mir138-2
Mir145
Mir1469
Mir151b
Mir1538
Mir1539
Mir17
Mir17hg
Mir18a
Mir1915
Mir193a
Mir193bhg
Mir194-2hg
Mir19a
Mir19b1
Mir200a
Mir200b
Mir20a
Mir2110
Mir2276
Mir22hg
Mir301b
Mir3124
Mir3148
Mir3150bhg
Mir3153
Mir3175
Mir3176
Mir3178
Mir3180-3
Mir3180-4
Mir3181
Mir3184
Mir3188
Mir3189
Mir3195
Mir3199-1
Mir3199-2
Mir342
Mir345
Mir3610
Mir3618
Mir3650
Mir3652
Mir3655
Mir3684
Mir378a
Mir3917
Mir3928
Mir422a
Mir423
Mir425
Mir4258
Mir4429
Mir4434
Mir4444-1
Mir4448
Mir4449
Mir4458hg
Mir4470
Mir4479
Mir4492
Mir4505
Mir4512
Mir4515
Mir4519
Mir4523
Mir4638
Mir4651
Mir4655
Mir4667
Mir4687
Mir4692
Mir4707
Mir4727
Mir4754
Mir4756
Mir4757
Mir4761
Mir4767
Mir4781
Mir497hg
Mir4999
Mir5001
Mir5090
Mir5091
Mir5093
Mir5188
Mir544b
Mir548ak
Mir548al
Mir548aw
Mir548n
Mir5587
Mir5696
Mir5703
Mir5707
Mir5787
Mir600
Mir6070
Mir6084
Mir611
Mir6125
Mir629
Mir632
Mir636
Mir639
Mir6508
Mir6514
Mir6515
Mir6516
Mir658
Mir6732
Mir6743
Mir6771
Mir6779
Mir6784
Mir6787
Mir6820
Mir6834
Mir6847
Mir6853
Mir6854
Mir6864
Mir6869
Mir7111
Mir7162
Mir718
Mir7-3
Mir7-3hg
Mir760
Mir762hg
Mir7703
Mir7706
Mir7973-1
Mir7973-2
Mir92b
Mirlet7a1hg
Mirlet7i
Mis12
Misp3
Mkln1
Mkrn2
Mkrn3
Mlec
Mlh1
Mllt10
Mllt6
Mlnr
Mlst8
Mlx
Mmaa
Mmachc
Mmp11
Mmp14
Mms19
Mnat1
Mnd1
Mob1b
Mob4
Mocs3
Mogat1
Mok
Mon1b
Mon2
Morc3
Morf4l1
Morf4l2-as1
Morn2
Mosmo
Mospd2
Mospd3
Mov10
Mpdu1
Mpg
Mphosph10
Mpi
Mpl
Mpnd
Mpp5
Mpp6
Mpp7-dt
Mprip
Mpst
Mpv17
Mpv17l2
Mpzl1
Mr1
Mrfap1
Mrm1
Mrm2
Mrm3
Mroh1
Mrpl1
Mrpl10
Mrpl15
Mrpl15p1
Mrpl18
Mrpl19
Mrpl2
Mrpl20
Mrpl22
Mrpl30
Mrpl32
Mrpl33
Mrpl34
Mrpl35
Mrpl35p4
Mrpl37
Mrpl38
Mrpl4
Mrpl40
Mrpl42
Mrpl43
Mrpl45
Mrpl48
Mrpl49
Mrpl54
Mrpl58
Mrps11
Mrps12
Mrps16
Mrps17
Mrps18b
Mrps18c
Mrps2
Mrps21
Mrps27
Mrps30
Mrps31p4
Mrps35
Mrps36
Mrps6
Mrps7
Mrrf
Mrs2
Mrtfb
Mrto4
Mrvi1-as1
Msantd3
Msh2
Msh3
Msh5
Msh5-sapcd1
Msh6
Msi2
Msmo1
Msrb1
Msrb3
Mst1p2
Msto1
Msto2p
Mt1cp
Mt1f
Mt1h
Mt1x
Mta1
Mta2
Mtap
Mtbp
Mtdh
Mtf2
Mtfp1
Mtfr1l
Mtg1
Mtg2
Mthfd1
Mthfd1l
Mthfd2
Mthfd2l
Mtmr11
Mtmr12
Mtmr2
Mtmr3
Mtmr7
Mtmr9
Mto1
Mtr
Mtrex
Mtrf1
Mtrr
Mttp
Mturn
Mtx1
Mtx2
Muc20-ot1
Mus81
Mvb12a
Mvb12b
Mvd
Mvk
Mvp
Mx1
Mx2
Mxd1
Mxd3
Mxi1
Mxra7
Mybl2
Myc
Mycbp2-as1
Mycl
Myd88
Mydgf
Myh9
Myl12a
Myl12b
Myl5
Myl6
Mylip
Mylk-as1
Mynn
Myo15a
Myo15b
Myo19
Myo1b
Myo1g
Myo6
Myo7a
Myo9b
Mzb1
Mzf1-as1
Mzt2b
NA
Naa10
Naa15
Naa16
Naa20
Naa30
Naa35
Naa40
Naa60
Naaa
Nab2
Nabp2
Nacap8
Nadsyn1
Nagk
Naglu
Nagpa-as1
Nanogp1
Nans
Napg
Napsb
Narf
Nasp
Nat10
Nat14
Nav2
Nav2-as3
Naxe
Nbl1
Nbpf12
Nbpf26
Nbr1
Nbr2
Ncam1
Ncan
Ncapd2
Ncapd2p1
Ncapg
Ncaph
Ncaph2
Ncbp1
Ncdn
Ncf1c
Nck1
Ncoa1
Ncoa3
Ncoa7
Ncor2
Ncr3lg1
Ncstn
Ndc80
Ndel1
Ndfip1
Ndor1
Ndrg2
Ndrg3
Ndst1
Ndufa13
Ndufa3
Ndufa4l2
Ndufa6-dt
Ndufa7
Ndufa9
Ndufaf2
Ndufaf3
Ndufaf4p4
Ndufaf5
Ndufaf6
Ndufaf7
Ndufaf8
Ndufb10
Ndufb2
Ndufb3
Ndufb4
Ndufb5
Ndufb6
Ndufb9
Ndufc1
Ndufs2
Ndufs3
Ndufs4
Ndufs5
Ndufs6
Ndufs7
Ndufs8
Ndufv1
Ndufv2
Ndufv3
Neat1
Necap2
Nectin2
Nectin3
Nedd1
Nedd4l
Nedd8
Nedd8-mdp1
Neil1
Neil2
Neil3
Nek11
Nek6
Nek7
Nelfb
Nelfcd
Neo1
Net1
Neu3
Neu4
Neurl4
Nexn
Nf1
Nfat5
Nfatc2ip
Nfatc3
Nfe2l1
Nfia
Nfic
Nfix
Nfkb1
Nfkb2
Nfkbia
Nfkbie
Nfkbil1
Nfkbiz
Nfrkb
Nfx1
Nfya
Nfyc
Ngdn
Ngrn
Nhlrc3
Nicn1
Nif3l1
Nifk-as1
Ninj1
Nip7
Nipa1
Nipa2
Nipsnap1
Nipsnap2
Nisch
Nit1
Nit2
Nkain1
Nkapd1
Nkd1
Nkiras2
Nktr
Nlgn2
Nlk
Nln
Nlrc5
Nlrx1
Nmd3
Nme1
Nme1-nme2
Nme4
Nmnat1
Nmral1
Nmt1
Nnat
Noc4l
Noct
Nol11
Nol12
Nol7
Nolc1
Nomo1
Nomo3
Nono
Nop14
Nop14-as1
Nop2
Nop53
Nop56
Nop58
Nop9
Nos1ap
Nos3
Noxa1
Npas4
Npc1
Npepps
Nphp3-as1
Npm1
Npm2
Nprl3
Npw
Nqo2
Nr1d2
Nr1h2
Nr1h3
Nr2c2
Nr2f2
Nr2f2-as1
Nr4a1
Nrbp1
Nrbp2
Nrep
Nrf1
Nrp1
Nrsn1
Nrsn2
Nsa2
Nsd2
Nsdhl
Nsg2
Nsmce1-dt
Nsmce2
Nsrp1
Nsun3
Nsun4
Nsun6
Nt5cp1
Nt5dc1
Nt5m
Nthl1
Ntmt1
Ntpcr
Ntrk1
Nuak2
Nub1
Nubp1
Nubp2
Nubpl
Nucb1
Nucb2
Nudc
Nudt1
Nudt13
Nudt16
Nudt16l1
Nudt17
Nudt19
Nudt2
Nudt4
Nudt7
Nudt9
Nuf2
Nup107
Nup188
Nup205
Nup210l
Nup214
Nup35
Nup50
Nup58
Nup85
Nup93
Nupl2
Nus1p2
Nutf2
Nutm1
Nutm2a-as1
Nxf1
Oaf
Oard1
Oaz1
Oaz3
Ocel1
Ociad1
Ocrl
Odc1-dt
Odf2
Odf3b
Odf3l2
Odr4
Ofd1
Ogdh
Ogfod2
Ogfr
Ogfrp1
Ogg1
Ogt
Oip5-as1
Olfm1
Oosp1p2
Opa1
Oprl1
Oprm1
Optn
Or52k3p
Or6e1p
Or7e14p
Orai1
Orc3
Orc6
Ormdl2
Ormdl3
Os9
Osbp2
Osbpl2
Osbpl5
Osbpl9
Oser1-dt
Osgepl1-as1
Osgin1
Osgin2
Osm
Osmr
Ostc
Ostf1
Otub1
Otulin
Otx1
Oxa1l
Oxnad1
Oxr1
Oxsm
Oxsr1
P2rx4
P2rx5
P2rx6
P3h3
P3h4
Paaf1
Pabpc1
Pabpc1l
Pabpc4
Pabpn1
Pacrg
Pacrg-as3
Pacrgl
Pacs1
Pacs2
Pacsin3
Pafah1b1
Pafah1b2
Pah
Paics
Paip2
Pak2
Pak4
Palmd
Pan2
Pan3
Pandar
Pank2
Panx1
Panx2
Paox
Papolg
Paqr4
Paqr7
Paqr9-as1
Pard3-as1
Pard6a
Pard6b
Park7
Parp10
Parp14
Parp2
Parp3
Parpbp
Parva
Parvb
Pax8
Paxbp1-as1
Paxx
Pbdc1
Pbx3
Pc
Pcat1
Pcat14
Pcat6
Pcat7
Pcbd2
Pcbp1
Pcbp1-as1
Pcbp2
Pccb
Pcdh8
Pcdhb2
Pced1b
Pcf11
Pcgf3
Pcgf5
Pcif1
Pck1
Pclaf
Pcm1
Pcmt1
Pcmtd2
Pcna
Pcnp
Pcnt
Pcnx3
Pcnx4
Pcoth
Pcsk4
Pcsk6
Pcsk7
Pcsk9
Pctp
Pcyox1
Pcyox1l
Pdcd11
Pdcd2l
Pdcd5
Pdcd6ip
Pdcd6ipp2
Pdcl3
Pde12
Pde3b
Pde4c
Pde4dip
Pde8a
Pdha1
Pdia3
Pdia3p1
Pdia5
Pdk1
Pdlim2
Pdlim3
Pdp1
Pdpr
Pdss1
Pdxdc1
Pdxk
Per3
Pex13
Pex14
Pex3
Pfas
Pfdn5
Pfdn6
Pfkfb3
Pfkl
Pgam1
Pgam5
Pgap2
Pgbd1
Pgbd2
Pgc
Pgd
Pgk1
Pgm1
Pgrmc1
Pgs1
Phax
Phb
Phc1
Phf1
Phf13
Phf14
Phf20l1
Phf21a
Phf23
Phf3
Phf7
Phgdh
Phkb
Phkg2
Phpt1
Phrf1
Phtf2
Phyhd1
Phyhip
Pias1
Pias4
Pibf1
Pidd1
Pif1
Pifo
Pigb
Pigg
Pigl
Pigq
Pigt
Pigw
Pigy-dt
Pik3c2a
Pik3c3
Pik3cd
Pik3ip1-as1
Pik3r1
Pik3r2
Pikfyve
Pim2
Pim3
Pimreg
Pin1
Pip4k2c
Pip5k1a
Pip5k1b
Pipox
Pithd1
Pitpna
Pitpna-as1
Pitpnc1
Piwil4
Pjvk
Pkd1l2
Pkd2l1
Pkib
Pkig
Pkn2
Pknox1
Pkp3
Pkp4
Pla2g2e
Pla2g4e-as1
Pla2g6
Plat
Plcd3
Plcg1
Plch2
Plcxd1
Plcxd2
Plcxd2-as1
Pld3
Plekha1
Plekha8
Plekhb1
Plekhb2
Plekhf1
Plekhf2
Plekhg3
Plekhh2
Plekhm3
Plekho1
Plg
Plgla
Plin3
Plin5
Plk1
Plk3
Plk4
Plod1
Plod3
Plpbp
Plpp3
Plpp6
Pls1
Pls3
Plxnb3
Pmf1
Pmf1-bglap
Pml
Pmm2
Pmp22
Pmpca
Pmpcb
Pms1
Pms2cl
Pnkd
Pnmt
Pnn
Pno1
Pnp
Pnpla7
Pnpo
Pnrc1
Pnrc2
Poc1b-as1
Podxl
Pofut1
Pogk
Poglut1
Pola1
Pola2
Pold1
Pold3
Poldip3
Pole2
Pole4
Polg
Polh
Poli
Polr1b
Polr1c
Polr1d
Polr1e
Polr2b
Polr2c
Polr2g
Polr2h
Polr2k
Polr2m
Polr3a
Polr3b
Polr3c
Polr3d
Polr3e
Polr3f
Pom121
Pomk
Pomp
Pop1
Pop4
Pop7
Por
Porcn
Pot1-as1
Pou2af1
Pou2f1
Ppan
Ppan-p2ry11
Ppara
Pparg
Ppargc1a
Ppcdc
Ppcs
Ppfia1
Ppfia3
Ppfibp2
Pphln1
Ppia
Ppiap3
Ppiap35
Ppig
Ppih
Ppil2
Ppip5k2
Ppm1a
Ppm1b
Ppm1d
Ppm1g
Ppm1k-dt
Ppm1m
Ppme1
Ppox
Ppp1cb
Ppp1r10
Ppp1r11
Ppp1r12b
Ppp1r14a
Ppp1r15a
Ppp1r21
Ppp1r26-as1
Ppp1r27
Ppp1r32
Ppp1r37
Ppp1r3f
Ppp1r3g
Ppp1r7
Ppp1r8
Ppp1r9a
Ppp2r1a
Ppp2r2a
Ppp2r3a
Ppp2r5b
Ppp2r5c
Ppp2r5d
Ppp3cb-as1
Ppp3cc
Ppp4c
Ppp4r1
Ppp4r1-as1
Ppp4r1l
Ppp4r2
Ppp6r1
Ppp6r2
Ppp6r3
Ppt2
Ppt2-egfl8
Ppwd1
Pqlc3
Prcc
Prdm11
Prdm16
Prdm2
Prdx4
Prelid1
Prelid3a
Prelid3b
Prickle4
Prim2
Primpol
Prkaa2
Prkab1
Prkacb
Prkar1a
Prkar2a-as1
Prkca-as1
Prkcd
Prkce
Prkcq-as1
Prkcsh
Prkcz
Prkrip1
Prky
Prmt1
Prmt2
Prmt3
Prmt6
Prmt7
Proc
Procr
Prorsd1p
Proser2
Proser3
Proz
Prpf18
Prpf3
Prpf31
Prpf38a
Prpf39
Prpf4
Prpf40b
Prpf8
Prps1
Prpsap2
Prr11
Prr13
Prr14
Prr3
Prr5
Prr5-arhgap8
Prr7
Prrc1
Prrc2a
Prrc2b
Prrc2c
Prrg1
Prrg2
Prrt3
Prrt3-as1
Prss12
Prxl2a
Psat1
Psca
Psd2-as1
Psen2
Psma3
Psma3-as1
Psma4
Psma6
Psmb10
Psmb3
Psmb4
Psmb6
Psmb8-as1
Psmb9
Psmc1
Psmc2
Psmc4
Psmc5
Psmc6
Psmd1
Psmd13
Psmd14
Psmd2
Psmd3
Psmd4
Psmd7
Psmd8
Psmd9
Psme2
Psme3
Psmf1
Psmg2
Psmg3-as1
Psmg4
Psrc1
Pstk
Pstpip1
Ptbp1
Ptbp2
Ptcd2
Ptcd3
Ptch2
Ptchd3p2
Ptcsc2
Ptdss1
Ptdss2
Pten
Pter
Ptger4p2
Ptgr2
Ptk2b
Ptk7
Ptma
Ptms
Ptov1
Ptp4a2
Ptpa
Ptpmt1
Ptpn1
Ptpn11
Ptpn12
Ptpn18
Ptpn23
Ptpn4
Ptprd-as2
Ptprg
Ptprh
Ptprk
Ptrh1
Pts
Pttg1
Puf60
Pura
Purpl
Pus1
Pusl1
Pvr
Pvrig
Pvt1
Pwp1
Pwp2
Pwwp2b
Pwwp3a
Pxmp2
Pxn-as1
Pyroxd1
Qars
Qki
Qpctl
Qrich1
Qrsl1
Qser1
Qsox1
Qtrt1
Qtrt2
R3hcc1
R3hcc1l
Rab11a
Rab11b
Rab11b-as1
Rab11fip3
Rab11fip4
Rab11fip5
Rab12
Rab15
Rab17
Rab18
Rab1b
Rab26
Rab2a
Rab30-as1
Rab31
Rab33b
Rab37
Rab3gap1
Rab3ip
Rab40c
Rab4a
Rab5a
Rab5b
Rab5if
Rab8a
Rab8b
Rab9a
Rabep1
Rabepk
Rabgap1
Rabgef1
Rabggtb
Rabl2a
Rabl6
Rac1
Rack1
Rad17
Rad21-as1
Rad21l1
Rad23a
Rad23b
Rad50
Rad51
Rad51ap1
Rad51c
Rad54l
Rad9a
Rad9b
Rae1
Rag1
Rai1
Rai14
Rala
Ralbp1
Ralgapa1p1
Ralgps2
Raly
Ran
Ranbp1
Ranbp2
Rangrf
Rap1a
Rap1b
Rap1gds1
Rap2a
Rap2b
Rap2c-as1
Rapgef1
Rapsn
Rara
Rars
Rasa1
Rasa4
Rasal1
Rasal2
Rasgrf1
Rasgrp2
Rasip1
Rasl10b
Rasl11a
Rasl12
Rassf1
Rassf1-as1
Rassf4
Rassf7
Raver1
Rb1
Rbak
Rbak-rbakdn
Rbbp4
Rbbp6
Rbbp8
Rbck1
Rbfa
Rbl2
Rbm10
Rbm14
Rbm14-rbm4
Rbm15
Rbm17
Rbm23
Rbm25
Rbm26-as1
Rbm3
Rbm33
Rbm38
Rbm39
Rbm4
Rbm45
Rbm48
Rbm5
Rbm6
Rbm7
Rbms1
Rbmx2
Rbpj
Rbx1
Rcan1
Rcan3
Rcc1
Rccd1
Rcl1
Rcn1
Rcn2
Rcor3
Rcsd1
Rdh10
Rdh10-as1
Rdm1p5
Rel
Rela
Relch
Rell2
Renbp
Repin1
Rer1
Rere-as1
Resf1
Rest
Retreg2
Retreg3
Rex1bd
Rexo2
Rexo5
Rf00003
Rf00004
Rf00012
Rf00015
Rf00017
Rf00019
Rf00026
Rf00100
Rf00134
Rf00156
Rf00283
Rf00322
Rf00345
Rf00407
Rf00411
Rf00554
Rf00568
Rf00601
Rf01877
Rf01882
Rf01928
Rf01955
Rf01956
Rf01957
Rf02101
Rf02103
Rf02110
Rf02116
Rf02118
Rf02122
Rf02124
Rf02125
Rf02148
Rf02156
Rf02174
Rf02175
Rf02176
Rf02180
Rf02187
Rf02188
Rf02196
Rf02198
Rf02216
Rf02217
Rf02220
Rf02271
Rf02272
Rfc3
Rfc5
Rfesd
Rfesdp1
Rflna
Rfx3-as1
Rfxank
Rgl1
Rgmb
Rgn
Rgs10
Rgs12
Rgs14
Rgs17
Rgs2
Rgs20
Rgs3
Rgs9bp
Rhbdd1
Rhbdd2
Rhno1
Rhoa
Rhob
Rhobtb2
Rhoq
Rhoqp1
Rhot2
Ribc1
Ric1
Ric8a
Ric8b
Rif1
Rin1
Ring1
Rint1
Riok1
Riok3
Riox1
Ripk1
Ripor1
Rmc1
Rmi1
Rmi2
Rmrp
Rn7sk
Rn7skp114
Rn7skp130
Rn7skp175
Rn7skp249
Rn7sl1
Rn7sl132p
Rn7sl181p
Rn7sl284p
Rn7sl3
Rn7sl346p
Rn7sl354p
Rn7sl402p
Rn7sl543p
Rn7sl600p
Rn7sl684p
Rn7sl832p
Rna5s6
Rna5sp121
Rna5sp18
Rna5sp200
Rna5sp21
Rna5sp351
Rna5sp382
Rna5sp397
Rna5sp440
Rna5sp473
Rna5sp60
Rnase4
Rnase8
Rnaseh1-as1
Rnaseh2a
Rnaseh2b
Rnaseh2c
Rnasek
Rnasek-c17orf49
Rnd2
Rnf10
Rnf111
Rnf114
Rnf121
Rnf123
Rnf13
Rnf138
Rnf139
Rnf14
Rnf144b
Rnf157-as1
Rnf166
Rnf167
Rnf185
Rnf187
Rnf2
Rnf207
Rnf214
Rnf216p1
Rnf220
Rnf24
Rnf34
Rnf4
Rnf40
Rnf7
Rnf8
Rnft2
Rnmt
Rnpep
Rnpepl1
Rnps1
Rnu11
Rnu1-1
Rnu12
Rnu1-2
Rnu2-17p
Rnu2-2p
Rnu2-51p
Rnu2-63p
Rnu4-1
Rnu4-2
Rnu4-27p
Rnu4-30p
Rnu4-8p
Rnu4atac
Rnu5a-1
Rnu5b-1
Rnu5e-1
Rnu5e-4p
Rnu5e-6p
Rnu5f-1
Rnu6-1
Rnu6-1043p
Rnu6-1079p
Rnu6-1128p
Rnu6-1305p
Rnu6-131p
Rnu6-2
Rnu6-218p
Rnu6-299p
Rnu6-431p
Rnu6-510p
Rnu6-526p
Rnu6-564p
Rnu6-611p
Rnu6-7
Rnu6-708p
Rnu6-722p
Rnu6-728p
Rnu6-740p
Rnu6-745p
Rnu6-8
Rnu6-835p
Rnu6-881p
Rnu6-9
Rnu6-927p
Rnu6-92p
Rnu6-992p
Rnu7-1
Rnu7-160p
Rnu7-176p
Rnu7-27p
Rnu7-94p
Rnvu1-14
Rnvu1-15
Rnvu1-19
Rnvu1-6
Rny4p10
Ro60
Robo3
Robo4
Rock1p1
Rom1
Romo1
Ror1
Rora-as1
Rpa1
Rpain
Rpap2
Rpe
Rpf1
Rpf2
Rpgrip1
Rph3al
Rpl10
Rpl10a
Rpl10p15
Rpl11
Rpl13
Rpl13a
Rpl13p5
Rpl14
Rpl15
Rpl17
Rpl18a
Rpl19
Rpl21
Rpl21p6
Rpl23a
Rpl23ap8
Rpl23ap82
Rpl26
Rpl26l1
Rpl27
Rpl27a
Rpl28
Rpl31
Rpl32p3
Rpl34
Rpl35a
Rpl36
Rpl36a
Rpl36a-hnrnph2
Rpl37a
Rpl38
Rpl4
Rpl41
Rpl5
Rpl5p6
Rpl7a
Rpl7ap64
Rpl7l1
Rpl7l1p3
Rpl7p4
Rpl7p41
Rpl7p44
Rplp0
Rplp1
Rplp2
Rpn2
Rpp14
Rpp21
Rpp38
Rprd1b
Rprd2
Rps11
Rps12
Rps15
Rps15ap38
Rps18
Rps19
Rps19bp1
Rps21
Rps24
Rps26
Rps26p31
Rps27
Rps27a
Rps28
Rps29p16
Rps2p32
Rps3
Rps3a
Rps4xp16
Rps4y1
Rps5
Rps5p3
Rps6ka1
Rps6ka4
Rps6kb1
Rps6kb2
Rps6kc1
Rps7
Rps8
Rps9
Rpsa
Rpsap31
Rpsap52
Rptor
Rpusd2
Rraga
Rragb
Rreb1
Rrm1
Rrm2
Rrnad1
Rrp1
Rrp12
Rrp15
Rsad1
Rspry1
Rsrc1
Rtca
Rtca-as1
Rtel1
Rtel1-tnfrsf6b
Rtf1
Rtf2
Rtkn
Rtl8c
Rtn4
Rtraf
Rufy1
Rundc3a
Rundc3b
Runx1
Rusc1
Rwdd1
Rwdd3
Rxylt1
S100a14
S100a6
S100p
S100pbp
Saa2
Sac3d1
Sacm1l
Sae1
Safb
Samd1
Samd10
Samd15
Samd4a
Samd4b
Samm50
Sap18
Sap30
Sap30bp
Sar1a
Sars
Sart1
Sat1
Satb2
Satb2-as1
Saxo2
Sbdsp1
Sbf2-as1
Sbno2
Sc5d
Scaf1
Scaf8
Scai
Scamp1
Scamp2
Scamp3
Scamp4
Scamp5
Scand2p
Scap
Scarb1
Scarna16
Scarna17
Scarna2
Scfd1
Scgn
Scly
Scn8a
Scnm1
Scnn1a
Scnn1d
Scoc
Scp2
Scpep1
Sctr
Scyl1
Scyl2
Sdad1
Sdc2
Sdcbp
Sdcbp2-as1
Sdccag8
Sdha
Sdhaf1
Sdhaf2
Sdhaf3
Sdhaf4
Sdhap2
Sdhc
Sdhd
Sdr39u1
Sdsl
Sec11c
Sec13
Sec14l1
Sec22a
Sec23a-as1
Sec23b
Sec23ip
Sec24a
Sec24b
Sec24c
Sec61a1
Sec61a2
Sec62
Sec63
Secisbp2
Sectm1
Seh1l
Selenoh
Selenoi
Selenokp1
Selenow
Selplg
Sema3b
Sema3b-as1
Sema4b
Sema4c
Sema4g
Senp3
Senp3-eif4a1
Senp5
Senp6
Sepsecs-as1
Sept1
Sept11
Sept2
Sept7
Sept9
Serac1
Serf2
Serpina1
Serpinb6
Serpind1
Serpine1
Serpinf1
Serpinf2
Serpinh1
Serpini1
Serpini2
Setd1a
Setd1b
Setd5
Setd6
Setd9
Setdb1
Setdb2
Setmar
Sf3a2
Sf3b2
Sf3b3
Sfi1
Sfr1
Sfswap
Sft2d2
Sft2d3
Sfxn2
Sfxn3
Sfxn5
Sgf29
Sgk2
Sgk3
Sgo1-as1
Sgo2
Sgpl1
Sgsm2
Sgsm3
Sh2b1
Sh2b2
Sh2b3
Sh2d2a
Sh2d3a
Sh3bgr
Sh3bp1
Sh3bp2
Sh3tc1
Sh3yl1
Shbg
Shc1
Shld3
Shmt2
Shoc2
Shox2
Shroom1
Siah1
Sidt2
Sin3a
Sipa1
Sipa1l3
Sirpa
Sirpb2
Sirt1
Sirt2
Sirt4
Sirt6
Sirt7
Siva1
Ska1
Skil
Skiv2l
Skp2
Slc12a2
Slc12a5
Slc12a9
Slc13a3
Slc16a13
Slc16a3
Slc16a5
Slc16a6
Slc17a9
Slc1a4
Slc1a7
Slc20a1
Slc22a11
Slc22a15
Slc22a18
Slc22a31
Slc22a5
Slc22a9
Slc23a3
Slc24a1
Slc25a10
Slc25a19
Slc25a20
Slc25a21-as1
Slc25a25
Slc25a26
Slc25a29
Slc25a3
Slc25a35
Slc25a36
Slc25a37
Slc25a38
Slc25a41
Slc25a42
Slc25a43
Slc25a46
Slc25a5
Slc26a1
Slc26a2
Slc27a1
Slc27a2
Slc27a4
Slc27a5
Slc29a1
Slc2a1
Slc2a10
Slc2a11
Slc2a1-as1
Slc2a3
Slc2a4
Slc2a4rg
Slc2a8
Slc30a5
Slc30a6
Slc30a9
Slc31a1
Slc31a2
Slc34a1
Slc35a1
Slc35a3
Slc35a5
Slc35b1
Slc35b4
Slc35e2a
Slc35e2b
Slc35e3
Slc35f6
Slc35g1
Slc35g6
Slc37a3
Slc38a1
Slc38a11
Slc38a6
Slc39a10
Slc39a11
Slc39a13
Slc39a14
Slc39a4
Slc39a5
Slc39a7
Slc39a9
Slc3a2
Slc40a1
Slc43a1
Slc43a2
Slc44a1
Slc44a3-as1
Slc44a4
Slc47a1
Slc48a1
Slc4a1ap
Slc4a2
Slc50a1
Slc51a
Slc52a2
Slc5a11
Slc5a2
Slc6a11
Slc6a12
Slc6a6
Slc6a9
Slc7a6
Slc8a2
Slc8a3
Slc9a3r2
Slc9a5
Slc9a6
Slc9a8
Slc9b2
Slco2b1
Slco4a1
Slf1
Slf2
Slfn5
Slirp
Slit1
Slmap
Slurp2
Smad4
Smad5
Smad6
Smap1
Smarca2
Smarca4
Smarcad1
Smarcal1
Smarcb1
Smarcd1
Smarcd2
Smc2
Smc3
Smc4
Smchd1
Smco3
Smdt1
Smg1p1
Smg1p3
Smg7
Smg8
Smim1
Smim10l1
Smim12p1
Smim13
Smim19
Smim2
Smim20
Smim25
Smim26
Smim27
Smim2-as1
Smim3
Smim36
Smim4
Smim40
Smim6
Smim7
Smim8
Smn2
Smoc1
Smox
Smpd1
Smpdl3a
Sms
Smtn
Smurf2p1
Smyd3
Smyd4
Smyd5
Snai3-as1
Snap23
Snap47
Snapc3
Snapin
Snd1
Snhg11
Snhg16
Snhg19
Snhg20
Snhg21
Snhg25
Snhg26
Snhg29
Snhg3
Snhg4
Snhg8
Snhg9
Snora13
Snora24
Snora26
Snora38
Snora3a
Snora48
Snora50c
Snora52
Snora55
Snora57
Snora6
Snora70
Snora71e
Snora73a
Snora78
Snorc
Snord101
Snord104
Snord105
Snord118
Snord12
Snord12b
Snord12c
Snord13
Snord15a
Snord1c
Snord2
Snord24
Snord35b
Snord36b
Snord3a
Snord3b-2
Snord3c
Snord42b
Snord45a
Snord45c
Snord46
Snord48
Snord49a
Snord49b
Snord51
Snord55
Snord60
Snord68
Snord95
Snord96a
Snrk
Snrnp25
Snrnp27
Snrnp35
Snrnp70
Snrpa
Snrpb2
Snrpc
Snrpcp19
Snrpd1
Snrpd2
Snrpd3
Snrpe
Snrpf
Snrpn
Sntb1
Sntb2
Sntg1
Snurf
Snx1
Snx10
Snx11
Snx15
Snx17
Snx18
Snx2
Snx20
Snx22
Snx25
Snx27
Snx29
Snx7
Soat1
Soat2
Sobp
Socs2
Socs2-as1
Socs4
Socs5
Socs6
Socs7
Sod1
Son
Sorbs2
Sorbs3
Sorl1
Sos2
Sox12
Sox13
Sox21-as1
Sox2-ot
Sp100
Sp140l
Sp4
Spa17
Spaar
Spaca5
Spaca9
Spag1
Spag4
Spag5
Spart-as1
Spast
Spata1
Spata13
Spata17
Spata20
Spata33
Spata3-as1
Spata5
Spata6l
Spata7
Spats2
Spats2l
Spc24
Spcs1
Spcs2
Spcs3
Specc1l
Specc1l-adora2a
Spef2
Spesp1
Spg7
Sphk1
Sphk2
Spin1
Spink9
Spire2
Spopl
Sppl2b
Spred1
Sprtn
Spry1
Spsb2
Sptb
Sptbn1
Spty2d1os
Sqle
Sqor
Sqstm1
Srarp
Src
Srcap
Srd5a1
Srd5a3
Srebf2
Srek1
Srfbp1
Srgap1
Srgap2
Srgap2c
Srm
Srp14-as1
Srp19
Srp54
Srp72
Srp9
Srprb
Srpx2
Srr
Srrd
Srrm1
Srrm2
Srrm5
Srrt
Srsf11
Srsf2
Srsf3
Srsf4
Srsf5
Srsf8
Ss18l1
Ssb
Ssbp1
Ssbp4
Ssh3
Ssmem1
Ssna1
Ssr4
Ssrp1
Sssca1
Sstr5
Sstr5-as1
St20
St3gal2
St3gal3
St3gal4
St3gal5-as1
St5
St6galnac2
St7
St7-ot4
Stac3
Stag1
Stag3l4
Stag3l5p
Stag3l5p-pvrig2p-pilrb
Stam
Stambp
Stambpl1
Stard13
Stard3
Stard3nl
Stard9
Stat3
Stat5b
Stat6
Steap1
Steap2
Stim1
Stim2
Stim2-as1
Stip1
Stk10
Stk11
Stk11ip
Stk16
Stk19
Stk26
Stk35
Stk36
Stk38l
Stk4
Stkld1
Stmn3
Stmp1
Stox1
Stpg1
Stra6lp
Stradb
Strbp
Strip1
Strn4
Stt3a
Stt3b
Stub1
Stx12
Stx16
Stx16-npepl1
Stx18-as1
Stx3
Stx4
Stx5
Stxbp1
Stxbp5
Styx
Styxl1
Sub1
Suclg2-as1
Sufu
Sugct
Sugt1p3
Sugt1p4
Sugt1p4-stra6lp
Sult1c2
Sumf2
Sun2
Suox
Supt5h
Supt6h
Supv3l1
Surf2
Susd2
Suv39h2
Suz12
Suz12p1
Svil-as1
Swap70
Swi5
Swsap1
Swt1
Syap1
Syde1
Syn3
Syne1
Syngap1
Syngr2
Syngr4
Synj2
Synj2bp-cox16
Synm
Syp
Sys1
Sys1-dbndd2
Syt8
Sytl1
Szt2
Tab1
Tab2
Tacc1
Tacc3
Taco1
Tada2a
Taf1
Taf15
Taf1a-as1
Taf1b
Taf4
Taf4b
Taf6l
Taf8
Tal1
Taldo1
Tango2
Tango6
Taok1
Taok2
Tap1
Tapbpl
Tapt1-as1
Tarbp2
Tardbp
Tars
Tars2
Tarsl2
Tas1r1
Tasor2
Tatdn2
Tatdn3
Tax1bp1
Tbc1d10b
Tbc1d12
Tbc1d13
Tbc1d14
Tbc1d15
Tbc1d19
Tbc1d22a
Tbc1d22b
Tbc1d23
Tbc1d31
Tbc1d8-as1
Tbc1d8b
Tbcb
Tbcd
Tbce
Tbcel
Tbk1
Tbkbp1
Tbl1x
Tbl1y
Tbl3
Tbp
Tbpl1
Tbpl2
Tbrg1
Tbx10
Tbx2
Tbx3
Tbx4
Tbxas1
Tcaim
Tcea2
Tceanc
Tceanc2
Tcerg1
Tcf12
Tcf19
Tchp
Tcirg1
Tcp10
Tcta
Tctn1
Tctn2
Tdg
Tdgf1p7
Tdp1
Tdrd3
Tead1
Tead2
Tead4
Tecr
Tedc1
Tedc2
Tef
Telo2
Tent2
Tent4a
Tent4b
Terb1
Terf2ip
Tesc
Tesc-as1
Tesk1
Tet2
Tex2
Tex264
Tex54
Tex9
Tf
Tfam
Tfdp1
Tfeb
Tfg
Tfrc
Tgfbi
Tgfbr2
Tgif1
Tgif2
Tgif2-rab5if
Tgm1
Tgm2
Tgs1
Thada
Thap2
Thap6
Thap7-as1
Thap9-as1
Thbs3
Thbs4
Them6
Thg1l
Thoc6
Thop1
Thrap3
Thsd8
Thtpa
Thumpd3
Ticam1
Ticrr
Tigar
Tigd2
Tigd5
Timm10b
Timm17b
Timm21
Timm29
Timm44
Timm50
Timmdc1
Tinagl1
Tiparp
Tjap1
Tk2
Tkfc
Tldc2
Tle1
Tle6
Tlk2
Tln2
Tlnrd1
Tm4sf19
Tm4sf19-as1
Tm4sf1-as1
Tm4sf5
Tm9sf1
Tm9sf2
Tm9sf4
Tma16
Tma7
Tmbim6
Tmc4
Tmc7
Tmcc1-as1
Tmco1-as1
Tmed2
Tmed3
Tmed9
Tmem104
Tmem105
Tmem106a
Tmem106b
Tmem107
Tmem121
Tmem131l
Tmem132a
Tmem134
Tmem135
Tmem136
Tmem138
Tmem139
Tmem140
Tmem141
Tmem144
Tmem147
Tmem14b
Tmem14c
Tmem161b-as1
Tmem165
Tmem167b
Tmem169
Tmem175
Tmem177
Tmem179b
Tmem182
Tmem183a
Tmem184b
Tmem19
Tmem191a
Tmem198
Tmem198b
Tmem199
Tmem205
Tmem208
Tmem214
Tmem216
Tmem220-as1
Tmem222
Tmem223
Tmem238
Tmem248
Tmem25
Tmem251
Tmem254
Tmem255a
Tmem260
Tmem262
Tmem263
Tmem268
Tmem33
Tmem38a
Tmem39b
Tmem43
Tmem44
Tmem44-as1
Tmem45a
Tmem45b
Tmem50a
Tmem51
Tmem56
Tmem56-rwdd3
Tmem59l
Tmem62
Tmem63b
Tmem67
Tmem69
Tmem70
Tmem79
Tmem80
Tmem87a
Tmem87b
Tmem8a
Tmem91
Tmem97
Tmem98
Tmem99
Tmod3
Tmpo
Tmpop2
Tmprss4
Tmprss9
Tmsb4xp4
Tmtc2
Tmtc3
Tmub1
Tmub2
Tmx1
Tmx2
Tmx2-ctnnd1
Tnfaip1
Tnfaip3
Tnfaip8l1
Tnfrsf14
Tnfrsf14-as1
Tnfrsf19
Tnpo1
Tnrc18p1
Tnrc6a
Tnrc6b
Tns2
Tnxb
Toe1
Togaram1
Tollip-as1
Tom1
Tom1l1
Tomm20l
Tomm22
Tomm6
Tonsl
Tor1aip1
Tor1b
Tor3a
Tox4
Tp53i3
Tp53tg5
Tp73-as1
Tpcn1
Tpcn2
Tpd52l2
Tpgs1
Tph2
Tpi1
Tpi1p2
Tpm1
Tpm3p9
Tpm4
Tpp1
Tpp2
Tprg1l
Tprg1lp1
Tpst1
Tpte2p1
Tpx2
Traf2
Traf3
Traf3ip2
Traf3ip2-as1
Traf5
Traf7
Trappc10
Trappc12
Trappc12-as1
Trappc13
Trappc2b
Trappc4
Trappc5
Trappc6a
Trib1
Trib3
Trim15
Trim17
Trim2
Trim24
Trim28
Trim32
Trim36
Trim39
Trim39-rpp21
Trim41
Trim52-as1
Trim56
Trim65
Trim69
Trim8
Trio
Triobp
Trip10
Trip13
Trip4
Trmt10c
Trmt11
Trmt112p4
Trmt13
Trmt44
Trmt61a
Trnau1ap
Trnp1
Trnt1
Troap
Trpc1
Trpm4
Trpv2
Trub1
Tsacc
Tsc22d1
Tsc22d2
Tsc22d4
Tsen15
Tsen2
Tsen34
Tsen54
Tsfm
Tshz1
Tsku
Tsn
Tsnax
Tsnax-disc1
Tsnaxip1
Tspan1
Tspan10
Tspan31
Tspan4
Tspan9
Tspear-as1
Tspo2
Tssc2
Tssk3
Tstd3
Ttc1
Ttc12
Ttc14
Ttc17
Ttc19
Ttc23l
Ttc25
Ttc26
Ttc27
Ttc28-as1
Ttc3
Ttc38
Ttc39c
Ttc4
Ttc7a
Ttc8
Ttc9c
Ttf2
Tti2
Ttk
Ttl
Ttll13p
Ttll4
Ttll5
Ttll6
Ttll7
Ttll9
Ttpal
Ttyh1
Tuba1c
Tuba4a
Tubb
Tubb3
Tubb4b
Tubb6
Tubbp5
Tubbp9
Tubg1
Tubgcp4
Tug1
Tulp1
Tulp3
Tulp4
Tusc2
Tusc8
Tut1
Tut7
Tvp23b
Txlna
Txlng
Txlngy
Txndc15
Txndc17
Txndc9
Txnl1
Txnrd1
Tymp
Tyms
Tyro3
Tyrobp
Tyw3
U2af2
U2surp
U47924.3
U73166.1
U73479.1
U91324.1
U91328.1
Uap1
Uap1l1
Uba1
Uba2
Uba5
Uba52
Uba6-as1
Ubac2
Ubald2
Ubap1
Ubap2l
Ubb
Ube2b
Ube2c
Ube2d1
Ube2d2
Ube2d3-as1
Ube2d4
Ube2e3
Ube2f
Ube2f-scly
Ube2i
Ube2k
Ube2l3
Ube2q2
Ube2v1
Ube2v2
Ube2v2p4
Ube2z
Ube3b
Ube4a
Ube4b
Ubfd1
Ubiad1
Ubl5
Ubl7-as1
Ubox5
Ubqln2
Ubr3
Ubr7
Ubxn2a
Ubxn2b
Ubxn4
Ubxn8
Uchl3
Ucma
Ufc1
Ufm1
Ugcg
Ugdh-as1
Uggt1
Ugp2
Ugt1a2p
Ugt2b10
Ugt2b4
Uhmk1
Uhrf1bp1
Uhrf2
Ulk4p3
Umad1
Umps
Unc119b
Unc13a
Unc13b
Unc45a
Unc50
Unc5cl
Upf1
Upf3a
Upp2
Uqcr10
Uqcrc1
Uqcrh
Uqcrq
Urb1-as1
Uri1
Urm1
Urod
Uros
Usb1
Use1
Usf2
Ushbp1
Uso1
Usp1
Usp10
Usp11
Usp12-as2
Usp14
Usp15
Usp16
Usp18
Usp20
Usp21
Usp25
Usp2-as1
Usp30
Usp35
Usp38
Usp39
Usp42
Usp43
Usp46-as1
Usp47
Usp53
Usp54
Usp8
Usp9y
Uspl1
Utp11
Utp14a
Utp15
Utp20
Utp4
Uvrag
Uxt-as1
Vac14
Vamp3
Vamp8
Vangl1
Vapa
Vapb
Vars
Vars2
Vasp
Vax2
Vcl
Vdac2
Vdac3
Vegfa
Vegfb
Vezt
Vhl
Vil1
Vill
Vkorc1l1
Vldlr
Vma21
Vmac
Vmp1
Vn1r96p
Vpreb3
Vps11
Vps13d
Vps16
Vps18
Vps25
Vps26a
Vps26b
Vps33b-dt
Vps37a
Vps37d
Vps45
Vps51
Vps52
Vps8
Vrk1
Vrk2
Vrk3
Vrtn
Vsig2
Vsnl1
Vsx1
Vta1
Vti1a
Vtn
Vtrna1-2
Vwa1
Vwa8-as1
Wac
Wars2-as1
Was
Wash2p
Washc2a
Washc2c
Washc4
Wbp2
Wdfy2
Wdr11
Wdr13
Wdr18
Wdr20
Wdr25
Wdr3
Wdr34
Wdr36
Wdr37
Wdr43
Wdr44
Wdr45
Wdr48
Wdr5
Wdr54
Wdr55
Wdr59
Wdr6
Wdr70
Wdr73
Wdr74
Wdr75
Wdr76
Wdr81
Wdr83
Wdr83os
Wdr90
Wdr93
Wdyhv1
Wee1
Wee2-as1
Wfs1
Whamm
Whammp3
Wipf2
Wipi2
Wiz
Wnk1
Wnk4
Wnt10a
Wnt2b
Wnt3
Wrap53
Wrb
Wrb-sh3bgr
Wrnip1
Wsb1
Wtap
Wtapp1
Wtip
Wwc1
Wwc2
Wwc3
Wwp2
Wwtr1-as1
Xkr9
Xpnpep3
Xpo7
Xpot
Xrcc4
Xrcc5
Xrcc6
Xylb
Xylt2
Yae1
Yap1
Ybey
Ybx1
Ybx1p2
Yeats4
Yif1a
Yipf4
Yipf6
Yju2
Ykt6
Ylpm1
Ypel2
Ypel3
Ythdc2
Ythdf2
Ythdf3
Ywhab
Ywhah
Yy1
Z69890.1
Z73429.1
Z82190.2
Z82244.2
Z83844.1
Z83844.3
Z84492.2
Z93241.1
Z93930.2
Z93930.3
Z94721.2
Z95115.1
Z97989.1
Z98752.1
Z99129.3
Zap70
Zbed5-as1
Zbed6
Zbed6cl
Zbed9
Zbtb1
Zbtb10
Zbtb18
Zbtb32
Zbtb33
Zbtb34
Zbtb37
Zbtb38
Zbtb40
Zbtb48
Zbtb49
Zbtb7b
Zbtb9
Zc2hc1a
Zc2hc1c
Zc3h10
Zc3h11a
Zc3h12a
Zc3h14
Zc3h15
Zc3h18
Zc3h6
Zc3h7b
Zcchc18
Zcchc2
Zcchc4
Zcchc9
Zcwpw2
Zdbf2
Zdhhc17
Zdhhc18
Zdhhc2
Zdhhc4
Zdhhc5
Zdhhc7
Zdhhc8
Zdhhc8p1
Zeb1
Zfand2a
Zfand2b
Zfand3
Zfand6
Zfas1
Zfhx3
Zfp1
Zfp2
Zfp36
Zfp69
Zfp90
Zfpl1
Zfpm1
Zfpm2
Zfx
Zfy
Zfyve16
Zfyve19
Zfyve21
Zfyve27
Zfyve9
Zgpat
Zkscan1
Zkscan2-dt
Zkscan7
Zmiz2
Zmpste24
Zmym1
Zmym2
Zmym6
Zmynd11
Zmynd15
Znf10
Znf107
Znf131
Znf133
Znf134
Znf136
Znf138
Znf140
Znf143
Znf146
Znf155
Znf169
Znf181
Znf189
Znf19
Znf192p1
Znf197
Znf2
Znf200
Znf205
Znf207
Znf211
Znf212
Znf213
Znf219
Znf222
Znf224
Znf225
Znf226
Znf227
Znf234
Znf236
Znf252p-as1
Znf253
Znf25-dt
Znf26
Znf263
Znf264
Znf267
Znf268
Znf271p
Znf273
Znf274
Znf276
Znf277
Znf282
Znf283
Znf286a
Znf292
Znf30
Znf316
Znf317
Znf326
Znf330
Znf331
Znf333
Znf337-as1
Znf345
Znf346
Znf354b
Znf37a
Znf382
Znf383
Znf385b
Znf391
Znf397
Znf398
Znf407
Znf408
Znf419
Znf426-dt
Znf429
Znf430
Znf431
Znf432
Znf436-as1
Znf441
Znf444
Znf444p1
Znf445
Znf451
Znf460
Znf473
Znf48
Znf480
Znf485
Znf487
Znf501
Znf507
Znf511
Znf511-prap1
Znf512
Znf517
Znf518a
Znf525
Znf526
Znf528
Znf529-as1
Znf540
Znf544
Znf546
Znf547
Znf549
Znf551
Znf552
Znf554
Znf555
Znf556
Znf557
Znf561-as1
Znf567
Znf57
Znf570
Znf575
Znf576
Znf580
Znf581
Znf584
Znf587
Znf587b
Znf589
Znf593
Znf596
Znf609
Znf619
Znf620
Znf621
Znf623
Znf625
Znf625-znf20
Znf627
Znf628
Znf638
Znf639
Znf646
Znf653
Znf654
Znf655
Znf660
Znf664
Znf672
Znf674-as1
Znf678
Znf684
Znf687
Znf691
Znf696
Znf7
Znf700
Znf705e
Znf707
Znf713
Znf714
Znf720
Znf738
Znf74
Znf740
Znf749
Znf76
Znf766
Znf771
Znf773
Znf774
Znf778
Znf783
Znf789
Znf79
Znf805
Znf81
Znf813
Znf814
Znf815p
Znf821
Znf830
Znf839
Znf84
Znf844
Znf846
Znf85
Znf860
Znf862
Znf865
Znf92
Znhit1
Znhit3
Znrd1
Znrf1
Znrf2
Znrf2p1
Znrf3
Zranb2-as2
Zscan2
Zscan20
Zscan21
Zscan25
Zscan26
Zscan31
Zscan9
Zswim1
Zswim4
Zswim8
Zswim9
Zwilch
