# Supplementary material for: A Bayesian inference transcription factor activity model for the analysis of single-cell transcriptomes
Source: Genome Res. 2021 Jul;31(7):1296–311. doi: 10.1101/gr.265595.120 (PMC8256867; doi:10.1101/gr.265595.120)
Supplement: Supplemental Material [file supp_gr.265595.120_Supplemental_Code.zip › BITFAM/inst/extdata/human/DNMT1]

Ac245014.3
Afdn
Al031775.2
C6orf62
Mir320a
NA
Polr3d
Prr12
Rnvu1-14
Stkld1
Tbc1d5
Tns4
