# Supplementary material for: A Bayesian inference transcription factor activity model for the analysis of single-cell transcriptomes
Source: Genome Res. 2021 Jul;31(7):1296–311. doi: 10.1101/gr.265595.120 (PMC8256867; doi:10.1101/gr.265595.120)
Supplement: Supplemental Material [file supp_gr.265595.120_Supplemental_Code.zip › BITFAM/inst/extdata/human/DPF2]

A2m
A2ml1
A4galt
Aaas
Aacs
Aadacl2-as1
Aadacp1
Aagab
Aak1
Aamdc
Aanat
Aar2
Aars
Aasdhppt
Aatbc
Abat
Abca1
Abca17p
Abca2
Abca4
Abca6
Abca7
Abca9
Abcb1
Abcb8
Abcb9
Abcc1
Abcc10
Abcc11
Abcc12
Abcc3
Abcc5
Abcc5-as1
Abcc6
Abcc8
Abcd1
Abcd4
Abce1
Abcf2
Abcf2p2
Abcf3
Abcg1
Abcg2
Abhd1
Abhd11
Abhd11-as1
Abhd12
Abhd12b
Abhd14a
Abhd14a-acy1
Abhd14b
Abhd15-as1
Abhd16a
Abhd17a
Abhd17c
Abhd2
Abhd3
Abhd4
Abhd5
Abhd6
Abi1p1
Abi2
Abi3
Abl1
Abl2
Ablim3
Abo
Abr
Abtb1
Ac000035.1
Ac000068.1
Ac000068.2
Ac000078.1
Ac000093.1
Ac000123.2
Ac001226.1
Ac002059.2
Ac002059.3
Ac002064.3
Ac002070.1
Ac002091.1
Ac002091.2
Ac002094.1
Ac002306.1
Ac002310.3
Ac002378.1
Ac002451.1
Ac002454.1
Ac002467.1
Ac002511.1
Ac002540.1
Ac002545.1
Ac002996.1
Ac003002.1
Ac003043.1
Ac003070.1
Ac003070.2
Ac003092.1
Ac003101.2
Ac003102.1
Ac003669.1
Ac003681.1
Ac003957.1
Ac003991.1
Ac004012.1
Ac004024.1
Ac004039.1
Ac004069.1
Ac004069.2
Ac004080.1
Ac004080.2
Ac004080.3
Ac004156.1
Ac004221.1
Ac004224.2
Ac004231.3
Ac004241.1
Ac004241.3
Ac004264.2
Ac004408.2
Ac004448.2
Ac004453.2
Ac004466.2
Ac004471.2
Ac004477.2
Ac004486.1
Ac004491.1
Ac004522.1
Ac004540.2
Ac004551.1
Ac004552.1
Ac004584.1
Ac004584.3
Ac004585.1
Ac004585.2
Ac004590.1
Ac004637.1
Ac004687.1
Ac004687.2
Ac004702.1
Ac004706.2
Ac004771.3
Ac004771.4
Ac004801.6
Ac004812.2
Ac004816.1
Ac004816.2
Ac004817.3
Ac004825.1
Ac004832.3
Ac004837.2
Ac004846.1
Ac004870.2
Ac004890.1
Ac004908.1
Ac004908.2
Ac004921.1
Ac004923.1
Ac004943.2
Ac004980.1
Ac004990.1
Ac005037.1
Ac005041.1
Ac005050.1
Ac005052.1
Ac005077.2
Ac005083.1
Ac005086.1
Ac005089.1
Ac005154.4
Ac005162.2
Ac005197.1
Ac005220.1
Ac005224.1
Ac005224.4
Ac005234.1
Ac005253.1
Ac005255.1
Ac005256.1
Ac005258.1
Ac005264.1
Ac005277.1
Ac005277.2
Ac005280.1
Ac005280.2
Ac005291.1
Ac005304.1
Ac005323.1
Ac005324.4
Ac005324.5
Ac005324.6
Ac005332.4
Ac005339.1
Ac005342.1
Ac005342.2
Ac005343.1
Ac005344.1
Ac005351.1
Ac005355.2
Ac005379.1
Ac005381.1
Ac005383.1
Ac005391.1
Ac005410.1
Ac005412.1
Ac005414.1
Ac005476.2
Ac005479.1
Ac005486.1
Ac005514.1
Ac005520.2
Ac005532.1
Ac005532.2
Ac005593.1
Ac005606.2
Ac005632.2
Ac005632.3
Ac005632.4
Ac005670.2
Ac005674.1
Ac005696.1
Ac005703.3
Ac005740.3
Ac005759.1
Ac005775.1
Ac005779.2
Ac005786.2
Ac005786.4
Ac005790.1
Ac005821.1
Ac005823.2
Ac005828.1
Ac005828.4
Ac005829.1
Ac005832.1
Ac005832.4
Ac005833.1
Ac005837.1
Ac005837.3
Ac005840.2
Ac005840.4
Ac005841.1
Ac005842.1
Ac005856.1
Ac005865.1
Ac005899.3
Ac005899.4
Ac005906.2
Ac005911.1
Ac005920.1
Ac005972.3
Ac005996.1
Ac006001.3
Ac006022.1
Ac006023.2
Ac006033.1
Ac006041.1
Ac006064.6
Ac006065.3
Ac006077.2
Ac006111.1
Ac006116.8
Ac006130.2
Ac006146.1
Ac006207.1
Ac006213.1
Ac006237.1
Ac006238.1
Ac006252.1
Ac006254.3
Ac006273.1
Ac006299.1
Ac006333.1
Ac006333.2
Ac006355.2
Ac006387.1
Ac006441.4
Ac006449.2
Ac006449.6
Ac006450.1
Ac006450.2
Ac006460.2
Ac006483.2
Ac006486.2
Ac006511.5
Ac006517.1
Ac006529.1
Ac006581.2
Ac006942.1
Ac006946.3
Ac006994.2
Ac007014.1
Ac007014.2
Ac007029.1
Ac007032.1
Ac007040.1
Ac007064.3
Ac007066.1
Ac007098.1
Ac007106.1
Ac007114.2
Ac007128.2
Ac007136.1
Ac007179.2
Ac007192.1
Ac007207.1
Ac007215.1
Ac007216.1
Ac007216.2
Ac007220.1
Ac007224.1
Ac007225.1
Ac007240.1
Ac007244.1
Ac007250.1
Ac007285.1
Ac007298.2
Ac007318.1
Ac007319.1
Ac007342.2
Ac007349.1
Ac007364.1
Ac007375.1
Ac007378.1
Ac007381.1
Ac007389.1
Ac007389.2
Ac007391.1
Ac007405.2
Ac007405.3
Ac007406.5
Ac007422.1
Ac007431.1
Ac007431.2
Ac007448.3
Ac007448.4
Ac007495.2
Ac007546.2
Ac007546.3
Ac007569.1
Ac007601.2
Ac007608.3
Ac007610.4
Ac007611.1
Ac007613.1
Ac007620.1
Ac007656.2
Ac007663.1
Ac007681.1
Ac007686.1
Ac007686.2
Ac007686.4
Ac007728.2
Ac007728.3
Ac007741.1
Ac007780.1
Ac007785.1
Ac007785.3
Ac007786.1
Ac007787.1
Ac007787.2
Ac007834.1
Ac007879.2
Ac007879.4
Ac007881.2
Ac007899.1
Ac007906.2
Ac007922.1
Ac007923.4
Ac007938.1
Ac007938.2
Ac007950.1
Ac007950.2
Ac007952.4
Ac007953.1
Ac007991.2
Ac007998.2
Ac007998.3
Ac008012.1
Ac008014.1
Ac008035.1
Ac008040.1
Ac008040.3
Ac008040.4
Ac008060.1
Ac008060.4
Ac008063.2
Ac008067.1
Ac008073.2
Ac008073.3
Ac008079.1
Ac008105.1
Ac008105.2
Ac008105.3
Ac008115.1
Ac008115.3
Ac008121.2
Ac008163.1
Ac008164.1
Ac008267.5
Ac008280.3
Ac008379.1
Ac008397.1
Ac008403.4
Ac008406.2
Ac008406.3
Ac008427.1
Ac008429.1
Ac008434.1
Ac008438.2
Ac008440.1
Ac008440.2
Ac008443.1
Ac008443.2
Ac008443.4
Ac008443.5
Ac008443.6
Ac008446.1
Ac008494.3
Ac008514.1
Ac008537.1
Ac008537.3
Ac008543.1
Ac008568.1
Ac008569.1
Ac008572.1
Ac008581.2
Ac008592.1
Ac008592.4
Ac008608.2
Ac008610.1
Ac008622.2
Ac008629.1
Ac008637.1
Ac008641.1
Ac008649.2
Ac008655.2
Ac008667.4
Ac008687.1
Ac008687.4
Ac008687.7
Ac008691.1
Ac008694.2
Ac008696.2
Ac008735.2
Ac008735.5
Ac008738.1
Ac008738.3
Ac008738.6
Ac008750.3
Ac008750.7
Ac008759.1
Ac008759.2
Ac008759.3
Ac008761.3
Ac008763.2
Ac008763.3
Ac008764.10
Ac008764.2
Ac008764.5
Ac008764.7
Ac008764.8
Ac008764.9
Ac008770.2
Ac008781.1
Ac008781.2
Ac008799.2
Ac008870.1
Ac008878.1
Ac008892.1
Ac008897.2
Ac008938.1
Ac008957.1
Ac008972.1
Ac008972.2
Ac009005.1
Ac009022.1
Ac009054.1
Ac009054.2
Ac009061.2
Ac009065.4
Ac009078.3
Ac009086.1
Ac009086.2
Ac009086.3
Ac009087.1
Ac009090.2
Ac009090.3
Ac009090.4
Ac009090.5
Ac009093.4
Ac009093.9
Ac009097.3
Ac009097.4
Ac009107.2
Ac009119.1
Ac009120.4
Ac009121.2
Ac009127.1
Ac009133.1
Ac009133.2
Ac009133.5
Ac009145.1
Ac009152.3
Ac009159.4
Ac009171.2
Ac009226.1
Ac009229.2
Ac009229.3
Ac009248.1
Ac009263.1
Ac009271.1
Ac009303.2
Ac009303.4
Ac009309.1
Ac009396.3
Ac009413.1
Ac009464.1
Ac009480.2
Ac009495.1
Ac009495.3
Ac009502.1
Ac009509.2
Ac009509.3
Ac009511.2
Ac009522.1
Ac009558.2
Ac009560.1
Ac009646.2
Ac009686.1
Ac009779.2
Ac009779.3
Ac009812.3
Ac009831.1
Ac009831.2
Ac009879.2
Ac009879.3
Ac009927.1
Ac009950.1
Ac009951.1
Ac009994.1
Ac010148.1
Ac010173.1
Ac010186.2
Ac010198.1
Ac010198.2
Ac010200.1
Ac010201.1
Ac010202.1
Ac010203.2
Ac010226.1
Ac010240.3
Ac010247.1
Ac010255.3
Ac010260.1
Ac010271.1
Ac010271.2
Ac010297.1
Ac010319.5
Ac010323.1
Ac010325.1
Ac010327.2
Ac010327.3
Ac010327.4
Ac010330.1
Ac010331.1
Ac010333.3
Ac010336.3
Ac010336.5
Ac010409.2
Ac010422.1
Ac010422.7
Ac010422.8
Ac010442.1
Ac010442.2
Ac010463.3
Ac010503.3
Ac010507.2
Ac010522.1
Ac010524.1
Ac010531.7
Ac010538.1
Ac010547.1
Ac010551.1
Ac010608.3
Ac010618.1
Ac010618.4
Ac010619.2
Ac010646.1
Ac010654.1
Ac010655.1
Ac010655.2
Ac010655.4
Ac010737.1
Ac010746.1
Ac010761.1
Ac010761.2
Ac010761.3
Ac010761.5
Ac010761.7
Ac010834.1
Ac010883.1
Ac010894.2
Ac010894.4
Ac010900.1
Ac010913.1
Ac010973.1
Ac010978.1
Ac010980.1
Ac010997.2
Ac010997.4
Ac010997.5
Ac010997.6
Ac010999.2
Ac011008.1
Ac011195.2
Ac011199.1
Ac011239.1
Ac011239.2
Ac011247.2
Ac011257.1
Ac011287.1
Ac011294.1
Ac011369.1
Ac011379.2
Ac011396.1
Ac011444.2
Ac011444.3
Ac011445.2
Ac011446.1
Ac011446.2
Ac011450.1
Ac011455.1
Ac011462.1
Ac011462.2
Ac011462.3
Ac011466.3
Ac011466.4
Ac011468.4
Ac011468.5
Ac011471.2
Ac011472.1
Ac011472.3
Ac011472.5
Ac011474.1
Ac011475.1
Ac011476.1
Ac011476.2
Ac011476.3
Ac011479.1
Ac011491.1
Ac011495.1
Ac011495.3
Ac011497.1
Ac011498.1
Ac011500.2
Ac011510.1
Ac011511.1
Ac011511.2
Ac011518.1
Ac011529.1
Ac011530.1
Ac011558.1
Ac011586.1
Ac011591.1
Ac011603.1
Ac011603.2
Ac011603.3
Ac011611.1
Ac011611.2
Ac011611.4
Ac011611.6
Ac011625.1
Ac011726.3
Ac011752.1
Ac011773.1
Ac011773.2
Ac011773.3
Ac011816.2
Ac011825.3
Ac011840.3
Ac011840.5
Ac011890.2
Ac011893.1
Ac011899.2
Ac011933.1
Ac011933.3
Ac011944.1
Ac012020.1
Ac012044.1
Ac012065.3
Ac012087.1
Ac012100.1
Ac012100.2
Ac012146.1
Ac012146.4
Ac012184.2
Ac012184.3
Ac012186.2
Ac012236.1
Ac012291.2
Ac012307.1
Ac012313.1
Ac012313.6
Ac012313.9
Ac012317.1
Ac012358.1
Ac012358.2
Ac012358.3
Ac012360.1
Ac012368.1
Ac012377.1
Ac012409.2
Ac012442.1
Ac012442.2
Ac012443.1
Ac012445.1
Ac012447.1
Ac012456.1
Ac012456.2
Ac012464.1
Ac012467.2
Ac012485.1
Ac012485.3
Ac012488.2
Ac012507.1
Ac012531.1
Ac012531.2
Ac012531.3
Ac012555.1
Ac012560.1
Ac012613.1
Ac012640.3
Ac012645.1
Ac012645.3
Ac012668.3
Ac012676.5
Ac013244.1
Ac013264.1
Ac013270.1
Ac013356.4
Ac013394.1
Ac013399.1
Ac013400.1
Ac013403.1
Ac013403.2
Ac013410.1
Ac013439.1
Ac013451.2
Ac013460.1
Ac013470.4
Ac013472.1
Ac013553.3
Ac013652.1
Ac013717.1
Ac013726.1
Ac013731.1
Ac015468.1
Ac015468.2
Ac015468.3
Ac015660.1
Ac015687.1
Ac015712.1
Ac015712.2
Ac015712.6
Ac015795.1
Ac015802.4
Ac015802.5
Ac015802.6
Ac015813.1
Ac015813.2
Ac015813.4
Ac015813.7
Ac015849.5
Ac015871.1
Ac015871.2
Ac015871.5
Ac015908.6
Ac015909.1
Ac015909.3
Ac015909.4
Ac015909.5
Ac015910.1
Ac015911.2
Ac015911.9
Ac015912.3
Ac015917.2
Ac015921.1
Ac015936.2
Ac015982.1
Ac016026.1
Ac016027.1
Ac016027.4
Ac016229.2
Ac016266.1
Ac016292.1
Ac016292.2
Ac016355.1
Ac016394.1
Ac016405.2
Ac016493.1
Ac016542.3
Ac016571.1
Ac016575.1
Ac016576.1
Ac016586.1
Ac016588.2
Ac016629.1
Ac016683.1
Ac016696.1
Ac016708.1
Ac016727.2
Ac016735.1
Ac016745.2
Ac016751.1
Ac016769.2
Ac016772.1
Ac016773.1
Ac016868.1
Ac016876.1
Ac016876.2
Ac016888.1
Ac016907.2
Ac016949.1
Ac016957.1
Ac016957.2
Ac016999.1
Ac017015.2
Ac017079.2
Ac017083.1
Ac017100.1
Ac017104.1
Ac018362.1
Ac018362.3
Ac018410.1
Ac018413.1
Ac018450.1
Ac018470.1
Ac018521.1
Ac018521.2
Ac018521.3
Ac018521.6
Ac018521.7
Ac018529.3
Ac018541.1
Ac018552.1
Ac018552.2
Ac018552.3
Ac018563.1
Ac018639.1
Ac018647.1
Ac018647.2
Ac018695.4
Ac018695.7
Ac018716.2
Ac018761.2
Ac018761.3
Ac018766.1
Ac018781.1
Ac018816.1
Ac018816.2
Ac018868.2
Ac018880.1
Ac018926.3
Ac018931.1
Ac018946.1
Ac019064.1
Ac019069.1
Ac019080.1
Ac019097.1
Ac019117.1
Ac019117.2
Ac019117.3
Ac019131.1
Ac019133.1
Ac019193.1
Ac019205.1
Ac019209.2
Ac019226.1
Ac019227.1
Ac019254.1
Ac019254.2
Ac019257.2
Ac019257.8
Ac019257.9
Ac019294.2
Ac019294.3
Ac019349.1
Ac020594.1
Ac020612.2
Ac020636.1
Ac020636.2
Ac020651.1
Ac020656.2
Ac020658.5
Ac020658.6
Ac020659.1
Ac020661.1
Ac020661.2
Ac020663.4
Ac020719.1
Ac020743.2
Ac020743.3
Ac020763.1
Ac020763.3
Ac020891.1
Ac020891.3
Ac020892.1
Ac020899.1
Ac020904.1
Ac020904.2
Ac020904.3
Ac020907.1
Ac020907.3
Ac020907.4
Ac020907.5
Ac020907.6
Ac020909.1
Ac020909.3
Ac020910.4
Ac020914.2
Ac020914.3
Ac020914.4
Ac020914.5
Ac020916.2
Ac020917.4
Ac020922.3
Ac020922.4
Ac020928.2
Ac020928.3
Ac020934.1
Ac020978.9
Ac021016.3
Ac021028.1
Ac021054.1
Ac021097.2
Ac021106.3
Ac021146.6
Ac021151.1
Ac021218.1
Ac021269.2
Ac021321.1
Ac021422.1
Ac021491.3
Ac021594.1
Ac021594.2
Ac021613.1
Ac021660.2
Ac021755.2
Ac021766.1
Ac022018.1
Ac022028.2
Ac022075.1
Ac022080.3
Ac022098.1
Ac022098.3
Ac022098.4
Ac022113.2
Ac022144.1
Ac022154.1
Ac022167.4
Ac022167.5
Ac022182.1
Ac022182.2
Ac022196.1
Ac022201.2
Ac022211.2
Ac022217.3
Ac022272.1
Ac022296.3
Ac022384.1
Ac022400.1
Ac022400.6
Ac022413.1
Ac022424.1
Ac022441.1
Ac022494.1
Ac022506.1
Ac022517.1
Ac022613.1
Ac022613.2
Ac022616.2
Ac022634.1
Ac022706.1
Ac022726.2
Ac022748.1
Ac022762.2
Ac022784.1
Ac022784.4
Ac022795.1
Ac022816.1
Ac022916.3
Ac022966.1
Ac022973.2
Ac023043.1
Ac023043.4
Ac023050.1
Ac023128.1
Ac023157.2
Ac023347.1
Ac023355.1
Ac023389.1
Ac023509.1
Ac023509.3
Ac023590.1
Ac023632.2
Ac023632.4
Ac023794.2
Ac023794.5
Ac023866.1
Ac023906.1
Ac023906.3
Ac023906.4
Ac023946.1
Ac024145.1
Ac024243.1
Ac024267.4
Ac024267.6
Ac024270.4
Ac024451.2
Ac024451.4
Ac024475.4
Ac024559.2
Ac024580.2
Ac024619.3
Ac024909.1
Ac024940.1
Ac024958.1
Ac025031.1
Ac025031.2
Ac025031.4
Ac025034.2
Ac025048.1
Ac025048.4
Ac025154.1
Ac025165.1
Ac025165.2
Ac025165.3
Ac025166.1
Ac025171.2
Ac025171.3
Ac025181.2
Ac025183.1
Ac025257.1
Ac025262.1
Ac025278.3
Ac025279.1
Ac025280.1
Ac025280.2
Ac025280.3
Ac025287.3
Ac025437.3
Ac025470.1
Ac025524.2
Ac025569.1
Ac025580.1
Ac025580.2
Ac025594.2
Ac025754.1
Ac025766.1
Ac025822.2
Ac026100.1
Ac026120.1
Ac026124.2
Ac026191.1
Ac026202.1
Ac026202.3
Ac026250.1
Ac026254.2
Ac026304.1
Ac026310.2
Ac026310.3
Ac026333.3
Ac026353.1
Ac026355.2
Ac026362.2
Ac026369.3
Ac026391.1
Ac026396.1
Ac026401.2
Ac026402.1
Ac026436.1
Ac026458.2
Ac026461.1
Ac026461.3
Ac026470.3
Ac026471.2
Ac026691.1
Ac026725.1
Ac026726.1
Ac026785.1
Ac026803.2
Ac026904.1
Ac026954.1
Ac026954.3
Ac027031.2
Ac027097.1
Ac027176.1
Ac027176.2
Ac027228.3
Ac027237.4
Ac027243.1
Ac027277.2
Ac027279.1
Ac027279.2
Ac027309.1
Ac027319.1
Ac027335.1
Ac027338.1
Ac027449.1
Ac027559.1
Ac027575.2
Ac027601.1
Ac027601.3
Ac027644.1
Ac027644.4
Ac027682.4
Ac027682.5
Ac027682.6
Ac027688.1
Ac027702.1
Ac027763.1
Ac027801.1
Ac027801.3
Ac027801.4
Ac034102.3
Ac034102.6
Ac034102.7
Ac034102.8
Ac034105.2
Ac034199.1
Ac034228.3
Ac034229.4
Ac034236.3
Ac034243.1
Ac036111.1
Ac036176.1
Ac036214.1
Ac037459.4
Ac040169.1
Ac040169.3
Ac040173.1
Ac040904.1
Ac040977.1
Ac044802.1
Ac044802.2
Ac044810.2
Ac044849.1
Ac046130.1
Ac046143.2
Ac046158.1
Ac046168.2
Ac046185.1
Ac046185.3
Ac048337.1
Ac048338.1
Ac048341.1
Ac048341.2
Ac048380.2
Ac048383.1
Ac051619.10
Ac051619.4
Ac051619.9
Ac051649.1
Ac053481.3
Ac053503.2
Ac053503.3
Ac053527.1
Ac055720.2
Ac055733.1
Ac055733.3
Ac055854.1
Ac055876.1
Ac055876.3
Ac061709.3
Ac061992.1
Ac061999.1
Ac063926.2
Ac063944.3
Ac063948.1
Ac063950.1
Ac063952.1
Ac063960.2
Ac063976.1
Ac063977.2
Ac064801.1
Ac064805.1
Ac064805.2
Ac064836.3
Ac064875.1
Ac067751.1
Ac067817.1
Ac067852.1
Ac067930.1
Ac067930.4
Ac067930.5
Ac067931.1
Ac067931.2
Ac067945.3
Ac067968.1
Ac068050.1
Ac068058.1
Ac068152.1
Ac068189.1
Ac068205.2
Ac068234.1
Ac068234.3
Ac068287.1
Ac068385.1
Ac068389.1
Ac068389.2
Ac068418.1
Ac068473.3
Ac068491.4
Ac068580.1
Ac068580.3
Ac068594.1
Ac068620.3
Ac068669.1
Ac068724.3
Ac068790.2
Ac068790.8
Ac068831.1
Ac068831.6
Ac068870.2
Ac068888.1
Ac068898.2
Ac068946.1
Ac068987.3
Ac068987.5
Ac069185.1
Ac069200.1
Ac069209.1
Ac069213.1
Ac069234.3
Ac069257.3
Ac069271.1
Ac069287.3
Ac069307.1
Ac069368.1
Ac069444.1
Ac069503.2
Ac069503.3
Ac072022.2
Ac072062.1
Ac073046.1
Ac073046.2
Ac073050.1
Ac073072.1
Ac073107.1
Ac073107.2
Ac073111.1
Ac073111.2
Ac073111.3
Ac073111.4
Ac073111.5
Ac073195.1
Ac073210.2
Ac073257.1
Ac073288.1
Ac073310.1
Ac073314.1
Ac073316.1
Ac073320.1
Ac073332.1
Ac073336.1
Ac073342.3
Ac073346.1
Ac073389.2
Ac073517.1
Ac073573.1
Ac073578.4
Ac073583.1
Ac073592.1
Ac073592.4
Ac073592.6
Ac073592.8
Ac073592.9
Ac073611.2
Ac073621.1
Ac073857.1
Ac073862.2
Ac073869.1
Ac073896.1
Ac073896.2
Ac073896.5
Ac073900.1
Ac073916.1
Ac073957.1
Ac074029.3
Ac074032.1
Ac074091.1
Ac074101.1
Ac074134.1
Ac074143.1
Ac074143.2
Ac074194.1
Ac074194.2
Ac074212.1
Ac074366.1
Ac074389.2
Ac078817.1
Ac078881.2
Ac078883.1
Ac078929.1
Ac078942.1
Ac079061.1
Ac079140.1
Ac079145.1
Ac079171.1
Ac079174.1
Ac079174.2
Ac079209.1
Ac079250.1
Ac079296.1
Ac079305.1
Ac079313.2
Ac079316.2
Ac079322.1
Ac079325.1
Ac079336.5
Ac079336.7
Ac079340.2
Ac079341.2
Ac079360.1
Ac079416.3
Ac079466.1
Ac079594.2
Ac079598.1
Ac079602.3
Ac079610.2
Ac079630.1
Ac079684.1
Ac079741.1
Ac079742.1
Ac079753.1
Ac079807.1
Ac079834.2
Ac079848.1
Ac079907.1
Ac079922.2
Ac080038.1
Ac080038.2
Ac080038.3
Ac080075.1
Ac080080.1
Ac080112.1
Ac080112.2
Ac080129.1
Ac082651.1
Ac082651.4
Ac083801.2
Ac083805.2
Ac083805.3
Ac083837.1
Ac083841.1
Ac083841.3
Ac083855.1
Ac083867.1
Ac083873.1
Ac083949.1
Ac083973.1
Ac084018.2
Ac084030.1
Ac084048.1
Ac084125.1
Ac084211.1
Ac084262.1
Ac084262.2
Ac084368.1
Ac084754.1
Ac084756.1
Ac084781.2
Ac084809.1
Ac084859.1
Ac084871.2
Ac084876.1
Ac084879.1
Ac087045.1
Ac087190.2
Ac087269.1
Ac087286.2
Ac087289.1
Ac087289.3
Ac087289.4
Ac087289.6
Ac087292.1
Ac087362.1
Ac087379.1
Ac087385.3
Ac087392.1
Ac087393.3
Ac087439.2
Ac087477.2
Ac087491.1
Ac087521.1
Ac087521.2
Ac087521.3
Ac087612.1
Ac087623.2
Ac087623.3
Ac087641.1
Ac087645.2
Ac087651.1
Ac087672.2
Ac087721.2
Ac087752.3
Ac087783.1
Ac087894.3
Ac089998.2
Ac090114.2
Ac090114.3
Ac090115.1
Ac090124.1
Ac090132.1
Ac090136.2
Ac090152.1
Ac090164.3
Ac090164.4
Ac090192.1
Ac090192.2
Ac090193.1
Ac090200.1
Ac090283.1
Ac090360.1
Ac090376.1
Ac090502.4
Ac090506.1
Ac090517.1
Ac090607.5
Ac090617.1
Ac090617.3
Ac090617.4
Ac090617.5
Ac090617.7
Ac090617.9
Ac090666.1
Ac090692.2
Ac090692.3
Ac090699.1
Ac090772.2
Ac090774.1
Ac090774.2
Ac090791.1
Ac090826.2
Ac090844.2
Ac090888.1
Ac090948.1
Ac090948.2
Ac090948.3
Ac090952.1
Ac091045.1
Ac091046.2
Ac091057.6
Ac091133.1
Ac091133.2
Ac091133.5
Ac091153.1
Ac091153.3
Ac091153.4
Ac091167.2
Ac091167.6
Ac091167.7
Ac091180.2
Ac091180.5
Ac091181.1
Ac091182.1
Ac091212.1
Ac091230.1
Ac091390.4
Ac091492.1
Ac091551.1
Ac091563.1
Ac091564.2
Ac091564.4
Ac091564.6
Ac091588.2
Ac091729.3
Ac091849.2
Ac091917.1
Ac091917.2
Ac091925.1
Ac091959.1
Ac091959.3
Ac091962.1
Ac091973.1
Ac091979.2
Ac092045.1
Ac092053.1
Ac092053.2
Ac092053.3
Ac092059.1
Ac092068.1
Ac092070.1
Ac092072.1
Ac092115.1
Ac092115.3
Ac092117.1
Ac092117.2
Ac092118.1
Ac092123.1
Ac092134.1
Ac092135.1
Ac092135.2
Ac092135.3
Ac092140.1
Ac092143.1
Ac092143.2
Ac092145.1
Ac092159.2
Ac092171.3
Ac092171.4
Ac092171.5
Ac092184.1
Ac092198.1
Ac092296.2
Ac092338.3
Ac092343.1
Ac092364.1
Ac092368.1
Ac092378.2
Ac092384.2
Ac092384.3
Ac092422.1
Ac092468.1
Ac092473.1
Ac092570.2
Ac092570.3
Ac092587.1
Ac092617.1
Ac092645.1
Ac092647.5
Ac092652.2
Ac092720.1
Ac092723.5
Ac092724.1
Ac092755.2
Ac092783.1
Ac092801.1
Ac092807.2
Ac092809.4
Ac092811.1
Ac092814.1
Ac092821.3
Ac092835.1
Ac092868.1
Ac092868.3
Ac092881.1
Ac092902.4
Ac092902.5
Ac092910.3
Ac092944.1
Ac092953.2
Ac092958.4
Ac092960.1
Ac093004.1
Ac093010.2
Ac093074.1
Ac093084.1
Ac093107.1
Ac093151.3
Ac093152.1
Ac093154.1
Ac093155.3
Ac093156.1
Ac093157.1
Ac093249.3
Ac093249.5
Ac093277.1
Ac093278.1
Ac093323.1
Ac093323.3
Ac093325.1
Ac093334.1
Ac093422.2
Ac093423.3
Ac093424.1
Ac093426.1
Ac093484.3
Ac093484.4
Ac093495.1
Ac093503.1
Ac093512.2
Ac093520.2
Ac093525.1
Ac093525.7
Ac093525.8
Ac093627.4
Ac093663.2
Ac093698.2
Ac093716.1
Ac093732.1
Ac093732.2
Ac093734.1
Ac093752.1
Ac093752.2
Ac093766.1
Ac093821.1
Ac093827.4
Ac093895.1
Ac093904.1
Ac095040.1
Ac095057.1
Ac095057.2
Ac096540.1
Ac096631.1
Ac096632.1
Ac096677.1
Ac096708.1
Ac096720.1
Ac096733.1
Ac096733.2
Ac096734.2
Ac096736.3
Ac096751.1
Ac096759.2
Ac096887.1
Ac096887.2
Ac096996.2
Ac097104.1
Ac097105.1
Ac097358.2
Ac097372.1
Ac097381.1
Ac097460.1
Ac097462.1
Ac097487.1
Ac097512.1
Ac097521.1
Ac097634.1
Ac097634.3
Ac097637.1
Ac097637.2
Ac097641.1
Ac097641.2
Ac097658.1
Ac097717.1
Ac098479.1
Ac098484.4
Ac098582.1
Ac098591.2
Ac098614.3
Ac098650.1
Ac098799.3
Ac098820.1
Ac098828.2
Ac098829.1
Ac098868.1
Ac098934.1
Ac098934.2
Ac098934.4
Ac099062.1
Ac099063.3
Ac099066.2
Ac099343.3
Ac099344.2
Ac099482.1
Ac099489.1
Ac099509.1
Ac099518.1
Ac099518.3
Ac099518.5
Ac099520.1
Ac099521.2
Ac099524.1
Ac099535.1
Ac099541.1
Ac099552.3
Ac099670.1
Ac099670.3
Ac099681.1
Ac099681.2
Ac099687.1
Ac099778.1
Ac099795.1
Ac099811.1
Ac099811.4
Ac100771.2
Ac100778.3
Ac100786.1
Ac100791.2
Ac100793.2
Ac100793.3
Ac100793.4
Ac100801.1
Ac100802.1
Ac100803.1
Ac100803.2
Ac100810.1
Ac100812.1
Ac100830.1
Ac100830.2
Ac100835.2
Ac100843.2
Ac100847.1
Ac100849.1
Ac100860.1
Ac100861.1
Ac100861.2
Ac100868.1
Ac100871.1
Ac100871.2
Ac102953.1
Ac103563.2
Ac103591.1
Ac103591.3
Ac103691.1
Ac103702.1
Ac103702.2
Ac103706.1
Ac103706.2
Ac103719.1
Ac103739.1
Ac103809.1
Ac103810.1
Ac103810.3
Ac103851.1
Ac103855.3
Ac103855.4
Ac103858.1
Ac103876.1
Ac103923.1
Ac103993.1
Ac104024.1
Ac104024.2
Ac104046.1
Ac104071.1
Ac104076.2
Ac104078.1
Ac104078.2
Ac104123.1
Ac104129.1
Ac104135.1
Ac104162.2
Ac104211.2
Ac104212.1
Ac104229.1
Ac104248.1
Ac104260.3
Ac104332.2
Ac104365.1
Ac104365.2
Ac104389.1
Ac104389.4
Ac104417.2
Ac104446.1
Ac104452.1
Ac104457.1
Ac104461.1
Ac104463.1
Ac104521.1
Ac104534.1
Ac104561.1
Ac104561.2
Ac104564.1
Ac104564.3
Ac104564.4
Ac104581.3
Ac104590.1
Ac104634.1
Ac104653.1
Ac104662.2
Ac104695.1
Ac104695.4
Ac104699.1
Ac104758.2
Ac104758.5
Ac104794.3
Ac104958.2
Ac104971.1
Ac104971.3
Ac104984.3
Ac104997.1
Ac105020.6
Ac105105.1
Ac105133.1
Ac105206.1
Ac105219.2
Ac105265.2
Ac105265.4
Ac105275.1
Ac105275.2
Ac105277.1
Ac105339.1
Ac105343.1
Ac105345.2
Ac105402.1
Ac105429.2
Ac105940.2
Ac106028.2
Ac106028.5
Ac106038.1
Ac106760.2
Ac106782.2
Ac106782.5
Ac106791.2
Ac106820.2
Ac106820.4
Ac106858.1
Ac106868.1
Ac106874.1
Ac106897.1
Ac107016.1
Ac107029.1
Ac107223.1
Ac107294.1
Ac107294.3
Ac107398.1
Ac107398.4
Ac107871.1
Ac107884.1
Ac107909.2
Ac107959.1
Ac107959.2
Ac107959.4
Ac107959.5
Ac108002.1
Ac108002.2
Ac108039.1
Ac108047.1
Ac108134.3
Ac108134.4
Ac108448.3
Ac108449.1
Ac108451.2
Ac108463.2
Ac108463.3
Ac108471.1
Ac108471.2
Ac108676.2
Ac108693.2
Ac108738.1
Ac108752.1
Ac108860.2
Ac108868.1
Ac108868.2
Ac109347.2
Ac109460.3
Ac109466.1
Ac109587.1
Ac109597.2
Ac109630.1
Ac109992.1
Ac110058.1
Ac110079.1
Ac110285.2
Ac110285.5
Ac110285.7
Ac110749.1
Ac110760.3
Ac110769.2
Ac110769.3
Ac110772.1
Ac110772.2
Ac111170.3
Ac111182.1
Ac112178.1
Ac112200.1
Ac112219.2
Ac112220.2
Ac112225.1
Ac112236.2
Ac112242.1
Ac112243.1
Ac112484.1
Ac112484.3
Ac112487.2
Ac112497.1
Ac112504.2
Ac112719.1
Ac112907.1
Ac113133.1
Ac113143.1
Ac113143.2
Ac113189.1
Ac113191.1
Ac113192.4
Ac113192.5
Ac113194.1
Ac113208.1
Ac113340.1
Ac113361.1
Ac113368.1
Ac113382.1
Ac113410.3
Ac113607.1
Ac114271.1
Ac114291.1
Ac114488.1
Ac114488.2
Ac114489.1
Ac114490.2
Ac114495.1
Ac114498.1
Ac114546.1
Ac114730.1
Ac114776.1
Ac114781.2
Ac114811.2
Ac114947.1
Ac115102.1
Ac115283.1
Ac115286.1
Ac115676.1
Ac115837.1
Ac116021.1
Ac116025.2
Ac116035.1
Ac116337.3
Ac116348.4
Ac116351.2
Ac116353.1
Ac116353.5
Ac116366.1
Ac116366.3
Ac116407.2
Ac116407.4
Ac116903.1
Ac116914.2
Ac117382.2
Ac117465.1
Ac117498.1
Ac118344.1
Ac118553.2
Ac118555.1
Ac118754.2
Ac118754.3
Ac118755.1
Ac119396.1
Ac119403.2
Ac119424.1
Ac119427.1
Ac119673.1
Ac119677.1
Ac120057.2
Ac120057.3
Ac120114.1
Ac120193.1
Ac120349.2
Ac120498.2
Ac121334.2
Ac121338.1
Ac121338.2
Ac121757.1
Ac121761.1
Ac122688.2
Ac122713.1
Ac122718.2
Ac123767.1
Ac123768.2
Ac123777.1
Ac123786.2
Ac124016.1
Ac124017.1
Ac124067.1
Ac124067.3
Ac124068.2
Ac124069.1
Ac124242.1
Ac124248.1
Ac124276.1
Ac124276.2
Ac124283.2
Ac124283.5
Ac124319.1
Ac124854.1
Ac124891.1
Ac124947.1
Ac125257.1
Ac125257.2
Ac125494.1
Ac125494.3
Ac125603.1
Ac125603.2
Ac125603.3
Ac125611.3
Ac125616.1
Ac126177.6
Ac126283.1
Ac126407.1
Ac126544.2
Ac126564.1
Ac126614.1
Ac126615.2
Ac126696.1
Ac126763.1
Ac126773.4
Ac127024.2
Ac127459.1
Ac127459.3
Ac127496.3
Ac127496.6
Ac127496.7
Ac127502.1
Ac127521.1
Ac128709.2
Ac128709.3
Ac129492.1
Ac129492.3
Ac129492.7
Ac129492.8
Ac129507.1
Ac130343.1
Ac130343.2
Ac130371.1
Ac130456.6
Ac130466.1
Ac130469.1
Ac131009.1
Ac131009.3
Ac131009.4
Ac131094.1
Ac131097.2
Ac131097.4
Ac131159.1
Ac131235.2
Ac131238.1
Ac131254.2
Ac131953.1
Ac132008.2
Ac132872.1
Ac132872.2
Ac132938.2
Ac132938.3
Ac132938.5
Ac133065.1
Ac133539.1
Ac133552.1
Ac133552.2
Ac133552.3
Ac133637.1
Ac133644.3
Ac133961.1
Ac134043.1
Ac134508.1
Ac134682.1
Ac134772.1
Ac135048.2
Ac135048.3
Ac135050.5
Ac135178.3
Ac135178.6
Ac135586.2
Ac135626.1
Ac135721.2
Ac135782.2
Ac135983.2
Ac136443.5
Ac136475.2
Ac136475.5
Ac136475.6
Ac136601.1
Ac136604.1
Ac136624.3
Ac137579.2
Ac137630.2
Ac137630.3
Ac137767.1
Ac137834.1
Ac137834.2
Ac137932.2
Ac137936.2
Ac138123.1
Ac138123.2
Ac138150.1
Ac138207.4
Ac138207.8
Ac138207.9
Ac138304.1
Ac138356.3
Ac138393.1
Ac138393.3
Ac138409.1
Ac138474.1
Ac138512.1
Ac138517.1
Ac138627.1
Ac138627.2
Ac138649.1
Ac138649.4
Ac138649.5
Ac138696.2
Ac138811.1
Ac138811.2
Ac138932.5
Ac139100.1
Ac139149.1
Ac139453.1
Ac139530.3
Ac139718.1
Ac139718.2
Ac139768.1
Ac139783.2
Ac139795.3
Ac139887.2
Ac141586.1
Ac144522.1
Ac144652.1
Ac145098.1
Ac145098.2
Ac145207.1
Ac145207.2
Ac145207.3
Ac145207.7
Ac145207.8
Ac145207.9
Ac145285.2
Ac145285.3
Ac145285.6
Ac147651.4
Ac148476.1
Ac148477.1
Ac148477.5
Ac156455.1
Ac190387.1
Ac211433.2
Ac211433.3
Ac211476.2
Ac211476.6
Ac211486.4
Ac231533.1
Ac231657.1
Ac233280.19
Ac233290.2
Ac233702.5
Ac233992.2
Ac233992.3
Ac234582.1
Ac234771.2
Ac234772.2
Ac234781.1
Ac234917.1
Ac239798.3
Ac239800.2
Ac241377.3
Ac241585.2
Ac242426.2
Ac242842.1
Ac242842.2
Ac242842.3
Ac242988.2
Ac243547.1
Ac243547.3
Ac243585.2
Ac243654.1
Ac243654.3
Ac243829.1
Ac243829.4
Ac243830.1
Ac243836.1
Ac243960.1
Ac243960.3
Ac243960.5
Ac243962.1
Ac243965.1
Ac243967.1
Ac244021.1
Ac244033.1
Ac244034.2
Ac244090.2
Ac244153.1
Ac244157.1
Ac244197.2
Ac244230.2
Ac244453.3
Ac245014.3
Ac245033.2
Ac245036.1
Ac245036.2
Ac245036.3
Ac245036.4
Ac245047.6
Ac245052.2
Ac245052.7
Ac245100.5
Ac245102.2
Ac245140.1
Ac245291.3
Ac245452.1
Ac245517.2
Ac245517.3
Ac245519.1
Ac245519.2
Ac245884.4
Ac245884.9
Ac246793.1
Ac254633.1
Acaa1
Acaca
Acacb
Acad10
Acad8
Acad9
Acadm
Acads
Acap3
Acat2
Acbd4
Acbd5
Acbd6
Accs
Ace
Acer3
Acin1
Acly
Aco1
Acod1
Acot8
Acox1
Acox2
Acoxl
Acp5
Acpp
Acrbp
Acsbg1
Acsf2
Acsf3
Acsl3
Acsl5
Acsm1
Acsm3
Acsm4
Acss2
Acta2
Acta2-as1
Actbp13
Actg1p14
Actl6a
Actl6b
Actl7a
Actn1-as1
Actn2
Actn3
Actr10
Actr1a
Actr2
Actr3
Actr3b
Acvr1b
Acvr2a
Acvrl1
Acy1
Acyp2
Ad000864.2
Adam10
Adam11
Adam15
Adam18
Adam19
Adam20p1
Adam22
Adam28
Adam33
Adam6
Adam8
Adam9
Adamdec1
Adamts14
Adamts17
Adamts4
Adamts6
Adamts7p3
Adamts7p4
Adamtsl4
Adamtsl4-as1
Adamtsl5
Adap1
Adap2
Adarb1
Adck1
Adck2
Adck5
Adcy10
Adcy3
Adcy4
Adcy6
Adcy7
Adcy9
Add1
Add3
Add3-as1
Adgb
Adgra2
Adgrb1
Adgrd1
Adgrd2
Adgre1
Adgre5
Adgrf2
Adgrf3
Adgrf4
Adgrg1
Adgrg3
Adgrg5
Adgrg6
Adgrg7
Adgrl1
Adgrl2
Adgrl3
Adgrv1
Adi1p1
Adipoq
Adipor1
Adipor2
Adirf
Adirf-as1
Adk
Adm5
Adnp-as1
Ado
Adora1
Adora2a
Adora2a-as1
Adora2b
Adora3
Adpgk
Adpgk-as1
Adprh
Adprhl1
Adprm
Adra1b
Adrb2
Adrm1
Adssl1
Adtrp
Aebp2
Aen
Aes
Af107885.2
Af111167.1
Af111169.2
Af111169.3
Af117829.1
Af127577.5
Af186190.1
Af212831.1
Af230666.1
Af233439.1
Af235103.2
Af241726.2
Af241728.1
Af274858.1
Afap1
Afdn
Afdn-dt
Aff1
Afg3l2
Agap1
Agap3
Agbl2
Agbl3
Agbl4
Agbl5-it1
Ager
Agfg1
Agfg2
Aggf1
Agk
Ago2
Ago3
Agpat1
Agpat2
Agpat3
Agpat5
Agps
Agrn
Agrp
Agxt
Ahcyl1
Ahcyl2
Ahdc1
Ahi1
Ahrr
Ahsa2p
Ahsp
Aif1
Aifm1p1
Aifm3
Aig1
Aig1p1
Aip
Aire
Aj006995.1
Ajm1
Ajuba
Ak1
Ak2
Ak3p2
Ak3p3
Ak4
Ak5
Ak7
Ak9
Akap1
Akap10
Akap13
Akap17a
Akap2
Akap5
Akap7
Akap8
Akap8l
Akap9
Akirin1
Akirin2
Akr1a1
Akr1b1
Akr1b15
Akr1c1
Akr1c2
Akr1c3
Akr1d1
Akr1d1p1
Akt1
Akt2
Akt3
Al008626.1
Al008726.1
Al008729.1
Al009028.1
Al009183.1
Al020996.2
Al021068.2
Al021391.1
Al021393.1
Al021396.1
Al021407.2
Al021578.1
Al021997.3
Al022069.1
Al022157.1
Al022237.1
Al022238.1
Al022238.2
Al022312.1
Al022313.2
Al022314.1
Al022316.1
Al022318.4
Al022323.1
Al022326.1
Al022328.3
Al022329.3
Al022345.4
Al022724.1
Al023284.1
Al023284.4
Al023581.2
Al023693.1
Al023755.1
Al023803.3
Al023806.1
Al023806.2
Al023806.3
Al024474.2
Al024508.2
Al031005.1
Al031055.1
Al031121.3
Al031123.1
Al031123.2
Al031123.3
Al031280.1
Al031282.1
Al031289.1
Al031428.1
Al031432.3
Al031432.4
Al031587.4
Al031590.1
Al031595.1
Al031651.2
Al031658.2
Al031666.2
Al031667.1
Al031681.1
Al031710.2
Al031772.1
Al031777.2
Al031846.2
Al031847.1
Al031847.2
Al031848.2
Al031864.1
Al031963.1
Al031963.2
Al032819.3
Al032821.1
Al033381.2
Al033519.1
Al033527.4
Al033527.5
Al033527.6
Al034346.1
Al034397.2
Al034397.3
Al034417.1
Al034417.2
Al034428.1
Al034548.1
Al034550.2
Al035078.4
Al035252.3
Al035398.1
Al035407.2
Al035410.1
Al035412.1
Al035420.2
Al035427.1
Al035446.1
Al035661.1
Al049597.2
Al049648.1
Al049712.1
Al049780.1
Al049780.2
Al049794.1
Al049795.1
Al049796.1
Al049830.3
Al049833.3
Al049836.1
Al049836.2
Al049840.6
Al049844.1
Al049870.3
Al049873.2
Al050344.1
Al050403.2
Al078459.1
Al078590.1
Al078590.3
Al078605.1
Al078621.1
Al078621.3
Al078644.2
Al080250.1
Al080273.1
Al080317.1
Al096701.2
Al096828.3
Al096870.1
Al109613.1
Al109614.1
Al109615.2
Al109615.3
Al109628.2
Al109755.1
Al109767.1
Al109811.3
Al109838.1
Al109840.1
Al109910.1
Al109910.2
Al109914.1
Al109917.1
Al109918.1
Al109918.3
Al109920.1
Al109924.5
Al109935.1
Al109936.2
Al109945.1
Al109976.1
Al110118.2
Al117187.1
Al117328.2
Al117335.1
Al117341.1
Al117378.2
Al117382.2
Al118508.2
Al118558.3
Al121578.3
Al121583.1
Al121594.1
Al121601.2
Al121603.2
Al121655.1
Al121672.1
Al121758.1
Al121759.2
Al121760.1
Al121768.1
Al121772.1
Al121820.1
Al121829.1
Al121832.1
Al121835.2
Al121845.3
Al121845.4
Al121890.4
Al121900.2
Al121912.1
Al121917.2
Al121935.1
Al121936.2
Al121956.1
Al121972.1
Al121983.1
Al121983.2
Al121985.1
Al121990.1
Al121992.2
Al121992.3
Al122001.1
Al122008.1
Al122013.1
Al122023.1
Al122035.2
Al132639.3
Al132655.1
Al132709.1
Al132780.2
Al132801.1
Al132989.2
Al133153.2
Al133227.1
Al133268.2
Al133330.1
Al133338.1
Al133342.1
Al133343.1
Al133343.2
Al133351.1
Al133351.3
Al133371.1
Al133371.2
Al133380.1
Al133396.2
Al133410.3
Al133415.1
Al133444.1
Al133445.2
Al133464.1
Al133465.1
Al133466.1
Al133467.1
Al133467.3
Al133485.1
Al133485.2
Al133516.1
Al133520.1
Al133547.1
Al133551.1
Al135791.1
Al135818.1
Al135838.1
Al135901.1
Al135905.2
Al136038.5
Al136040.1
Al136084.2
Al136115.1
Al136131.1
Al136131.3
Al136141.1
Al136295.1
Al136298.1
Al136309.1
Al136309.2
Al136366.1
Al136419.1
Al136454.1
Al136967.1
Al136982.4
Al136982.5
Al136987.1
Al137005.2
Al137027.1
Al137058.2
Al137060.1
Al137067.1
Al137071.1
Al137077.2
Al137186.2
Al137222.1
Al137247.1
Al137782.1
Al137789.2
Al137792.1
Al137798.1
Al137802.1
Al137802.2
Al137802.3
Al137856.1
Al138693.1
Al138720.1
Al138724.1
Al138733.1
Al138756.1
Al138760.1
Al138762.1
Al138781.1
Al138785.1
Al138828.1
Al138831.1
Al138831.2
Al138878.1
Al138881.1
Al138885.3
Al138900.2
Al138916.1
Al138921.1
Al138963.1
Al138966.2
Al138976.2
Al139011.1
Al139022.2
Al139035.1
Al139095.3
Al139099.1
Al139125.1
Al139132.1
Al139158.2
Al139161.2
Al139184.1
Al139193.1
Al139220.2
Al139246.5
Al139254.1
Al139260.1
Al139288.1
Al139294.1
Al139300.1
Al139317.1
Al139317.4
Al139317.5
Al139339.1
Al139339.2
Al139350.1
Al139353.2
Al139383.1
Al139385.1
Al139412.1
Al139415.2
Al157371.2
Al157385.1
Al157385.2
Al157392.1
Al157400.1
Al157400.2
Al157400.5
Al157402.1
Al157402.2
Al157414.3
Al157702.1
Al157762.1
Al157791.1
Al157823.2
Al157827.1
Al157831.2
Al157838.1
Al157871.6
Al157888.1
Al157935.1
Al157935.2
Al157937.1
Al157938.1
Al157944.1
Al158063.1
Al158064.1
Al158151.1
Al158151.3
Al158151.4
Al158166.2
Al158206.1
Al158207.2
Al158211.5
Al158212.2
Al158800.1
Al158817.1
Al158847.1
Al159166.1
Al159169.1
Al160035.1
Al160171.1
Al160236.1
Al160270.1
Al160272.1
Al160272.2
Al160279.1
Al160281.1
Al160291.1
Al160313.1
Al160314.2
Al160408.1
Al160411.1
Al161423.1
Al161640.1
Al161644.1
Al161668.1
Al161668.4
Al161669.1
Al161729.1
Al161729.2
Al161729.3
Al161729.4
Al161740.1
Al161785.1
Al161893.1
Al161935.1
Al161937.1
Al162171.1
Al162231.2
Al162258.1
Al162274.3
Al162311.2
Al162377.1
Al162385.1
Al162385.2
Al162419.1
Al162424.1
Al162425.1
Al162427.1
Al162430.2
Al162431.4
Al162591.2
Al162595.2
Al162718.1
Al162724.1
Al162724.2
Al162727.1
Al163195.3
Al352984.1
Al353579.1
Al353596.1
Al353611.1
Al353613.2
Al353621.2
Al353622.2
Al353626.3
Al353648.1
Al353651.1
Al353651.2
Al353651.3
Al353653.1
Al353680.1
Al353689.2
Al353708.1
Al353708.2
Al353718.1
Al353743.1
Al353748.2
Al353764.1
Al353795.2
Al353801.1
Al353803.4
Al353807.2
Al353813.1
Al354696.2
Al354707.1
Al354707.2
Al354707.3
Al354710.2
Al354726.1
Al354733.1
Al354740.1
Al354761.1
Al354766.2
Al354824.1
Al354892.1
Al354892.2
Al354928.1
Al354979.1
Al354989.2
Al355001.2
Al355075.1
Al355075.4
Al355075.5
Al355102.2
Al355301.1
Al355303.1
Al355306.2
Al355312.3
Al355377.1
Al355377.2
Al355388.1
Al355388.2
Al355433.1
Al355482.2
Al355490.2
Al355499.1
Al355512.1
Al355516.1
Al355574.1
Al355598.1
Al355798.1
Al355803.1
Al355864.1
Al355916.1
Al355916.2
Al355916.3
Al355922.1
Al355922.4
Al355987.4
Al355987.5
Al356020.1
Al356055.1
Al356057.1
Al356218.1
Al356234.1
Al356235.1
Al356273.3
Al356299.2
Al356309.3
Al356320.1
Al356320.2
Al356417.1
Al356481.2
Al356488.2
Al356489.1
Al356583.2
Al356599.1
Al356608.1
Al356753.1
Al356756.1
Al356805.1
Al356807.1
Al356867.1
Al357033.2
Al357060.1
Al357075.2
Al357078.1
Al357078.3
Al357084.1
Al357093.2
Al357140.3
Al357140.4
Al357143.1
Al357146.1
Al357558.1
Al357632.1
Al357673.1
Al357673.2
Al357874.1
Al357874.2
Al358075.2
Al358075.4
Al358113.1
Al358154.1
Al358334.2
Al358334.3
Al358453.1
Al358472.1
Al358472.2
Al358472.4
Al358472.5
Al358613.2
Al358852.1
Al358933.1
Al358976.1
Al359094.1
Al359094.2
Al359182.1
Al359265.3
Al359317.2
Al359397.1
Al359508.1
Al359510.2
Al359538.1
Al359547.1
Al359551.1
Al359555.1
Al359633.1
Al359636.2
Al359643.2
Al359644.1
Al359692.1
Al359742.1
Al359762.1
Al359834.1
Al359853.2
Al359878.1
Al359878.2
Al359921.2
Al359922.1
Al359962.1
Al359979.1
Al359979.2
Al360012.1
Al360157.1
Al360181.1
Al360181.2
Al360181.3
Al360181.4
Al360182.2
Al360267.2
Al360294.1
Al365181.1
Al365205.1
Al365205.2
Al365217.1
Al365226.2
Al365259.1
Al365295.1
Al365356.2
Al365356.3
Al365434.1
Al390026.1
Al390036.1
Al390066.1
Al390067.1
Al390240.1
Al390318.1
Al390719.1
Al390728.5
Al390955.2
Al390957.1
Al391069.2
Al391094.1
Al391095.1
Al391244.2
Al391262.1
Al391335.1
Al391415.1
Al391497.1
Al391645.1
Al391650.1
Al391684.1
Al391730.1
Al391832.1
Al391832.2
Al391832.3
Al391834.3
Al391839.1
Al391839.2
Al391883.1
Al392024.1
Al392083.1
Al392172.1
Al441992.1
Al442071.1
Al442638.1
Al442647.2
Al445231.1
Al445250.1
Al445307.1
Al445363.2
Al445471.1
Al445471.2
Al445472.1
Al445483.1
Al445490.1
Al445646.1
Al445685.1
Al445686.2
Al445928.2
Al449043.1
Al449283.1
Al450163.1
Al450226.1
Al450267.1
Al450309.1
Al450322.2
Al450326.1
Al450344.1
Al450344.3
Al450468.2
Al450992.1
Al450992.2
Al451042.2
Al451062.3
Al451065.1
Al451067.1
Al451085.1
Al451085.2
Al451123.1
Al451165.1
Al451165.2
Al512274.1
Al512328.1
Al512353.1
Al512408.1
Al512422.1
Al512598.1
Al512599.1
Al512625.2
Al512625.3
Al512631.1
Al512638.1
Al512662.1
Al512770.1
Al512791.2
Al513008.1
Al513043.1
Al513122.2
Al513124.1
Al513217.1
Al513302.1
Al513314.2
Al513327.2
Al513493.1
Al513533.1
Al583722.1
Al583722.2
Al583722.4
Al583824.1
Al583835.2
Al583859.2
Al589642.1
Al589740.1
Al589745.1
Al589765.3
Al589935.1
Al589935.2
Al589986.2
Al590004.2
Al590004.3
Al590068.1
Al590068.3
Al590084.1
Al590103.1
Al590133.1
Al590226.2
Al590327.1
Al590385.1
Al590438.1
Al590556.1
Al590560.2
Al590617.2
Al590627.2
Al590644.3
Al590652.1
Al590705.2
Al590708.1
Al590764.1
Al590764.2
Al590822.1
Al591167.1
Al591222.1
Al591368.1
Al591419.1
Al591485.1
Al591503.3
Al591684.3
Al591686.2
Al591767.3
Al591770.1
Al591806.1
Al591806.2
Al591806.3
Al591845.1
Al591848.2
Al591896.1
Al591926.6
Al592045.1
Al592146.1
Al592164.2
Al592182.3
Al592295.1
Al592295.2
Al592310.1
Al592429.1
Al592429.2
Al592430.1
Al592430.2
Al592437.2
Al592447.1
Al592494.2
Al596094.1
Al596188.1
Al596223.1
Al596257.1
Al596275.2
Al603766.1
Al603832.2
Al603832.3
Al606495.1
Al606517.2
Al606760.1
Al606807.1
Al626787.1
Al627171.1
Al627313.1
Al627422.1
Al627422.2
Al645608.2
Al645608.6
Al645728.1
Al645924.1
Al645941.1
Al645941.2
Al645941.3
Al662791.1
Al662791.2
Al662884.1
Al662884.3
Al662899.1
Al662899.2
Al663070.1
Al663074.2
Al663109.1
Al669831.3
Al669831.5
Al669970.2
Al670729.1
Al670729.2
Al672032.1
Al672291.1
Al691403.1
Al691403.2
Al691449.1
Al691482.3
Al713965.1
Al731559.1
Al731563.3
Al731577.2
Al732292.2
Al732314.6
Al732372.2
Al732414.1
Al772337.4
Al807740.1
Al807752.1
Al807752.3
Al807752.5
Al807752.6
Al807752.7
Al807776.1
Al844908.2
Al845472.1
Al928596.1
Al928654.1
Al928654.3
Alas1
Alas2
Alcam
Aldh1a2
Aldh2
Aldh3a1
Aldh3a2
Aldh3b1
Aldh4a1
Aldh5a1
Aldh7a1
Aldoa
Alg1
Alg10
Alg10b
Alg11
Alg13
Alg1l10p
Alg1l13p
Alg1l2
Alg1l3p
Alg3p1
Alg8
Alkbh3
Alkbh4
Alkbh5
Alkbh6
Alkbh7
Alms1
Alox12
Alox12-as1
Alox15
Alox5ap
Aloxe3
Alpk1
Alpk2
Alpl
Alx3
Alyref
Ambra1
Amd1
Amdhd1
Amdhd2
Amfr
Amh
Ammecr1
Amn
Amn1
Amotl1
Ampd2
Ampd3
Amt
Amz2
Amz2p1
Anapc1
Anapc11
Anapc16
Anapc5
Anapc7
Angel1
Angptl4
Ank1
Ank2
Ankar
Ankef1
Ankfy1
Ankh
Ankhd1
Ankhd1-eif4ebp3
Ankrd11
Ankrd12
Ankrd13a
Ankrd13b
Ankrd13d
Ankrd18b
Ankrd2
Ankrd20a21p
Ankrd24
Ankrd28
Ankrd33
Ankrd33b
Ankrd33b-as1
Ankrd36
Ankrd37
Ankrd40cl
Ankrd42
Ankrd44
Ankrd53
Ankrd6
Anks1a
Anks1b
Anks6
Ankub1
Ankzf1
Anln
Ano10
Ano5
Ano6
Ano9
Anp32a
Anp32ap1
Anp32b
Antxr1
Antxr2
Antxrl
Anxa1
Anxa11
Anxa13
Anxa2
Anxa3
Anxa4
Anxa6
Anxa8l1
Aox2p
Aox3p
Aox3p-aox2p
Ap000229.1
Ap000238.1
Ap000240.1
Ap000254.1
Ap000255.1
Ap000265.1
Ap000289.1
Ap000295.1
Ap000317.2
Ap000350.1
Ap000350.4
Ap000356.4
Ap000358.1
Ap000403.1
Ap000424.1
Ap000431.1
Ap000439.1
Ap000442.1
Ap000442.2
Ap000462.3
Ap000477.2
Ap000542.1
Ap000640.2
Ap000646.1
Ap000662.1
Ap000695.1
Ap000704.1
Ap000721.1
Ap000721.2
Ap000753.1
Ap000757.1
Ap000757.2
Ap000763.3
Ap000763.4
Ap000769.1
Ap000769.2
Ap000777.2
Ap000781.1
Ap000787.1
Ap000787.2
Ap000797.3
Ap000808.1
Ap000808.2
Ap000812.5
Ap000842.2
Ap000845.1
Ap000866.1
Ap000866.2
Ap000867.4
Ap000892.1
Ap000893.1
Ap000894.4
Ap000907.1
Ap000916.1
Ap000919.4
Ap000936.1
Ap000943.3
Ap000943.4
Ap000944.1
Ap000949.1
Ap000977.1
Ap001043.1
Ap001046.1
Ap001056.1
Ap001062.2
Ap001062.3
Ap001092.1
Ap001099.1
Ap001107.1
Ap001107.3
Ap001107.5
Ap001107.9
Ap001150.1
Ap001160.1
Ap001160.4
Ap001180.3
Ap001189.5
Ap001208.2
Ap001267.4
Ap001269.4
Ap001271.2
Ap001347.1
Ap001350.1
Ap001362.2
Ap001363.2
Ap001372.2
Ap001372.3
Ap001412.1
Ap001437.1
Ap001453.2
Ap001453.4
Ap001462.1
Ap001468.1
Ap001476.2
Ap001496.1
Ap001528.1
Ap001542.1
Ap001542.2
Ap001542.3
Ap001574.1
Ap001582.1
Ap001596.1
Ap001628.1
Ap001646.3
Ap001816.1
Ap001830.1
Ap001830.2
Ap001885.1
Ap001893.3
Ap001931.1
Ap001962.1
Ap001972.2
Ap001981.1
Ap002001.2
Ap002008.2
Ap002336.3
Ap002380.1
Ap002387.2
Ap002469.1
Ap002478.1
Ap002495.2
Ap002505.2
Ap002754.2
Ap002761.1
Ap002761.3
Ap002761.4
Ap002762.1
Ap002807.1
Ap002833.1
Ap002851.1
Ap002852.1
Ap002856.3
Ap002884.1
Ap002884.3
Ap002892.2
Ap002954.1
Ap002957.1
Ap002981.1
Ap002986.1
Ap002992.1
Ap003028.1
Ap003035.1
Ap003038.1
Ap003041.1
Ap003064.1
Ap003068.1
Ap003068.4
Ap003086.2
Ap003097.1
Ap003108.2
Ap003119.3
Ap003174.1
Ap003174.3
Ap003385.1
Ap003390.1
Ap003390.2
Ap003392.6
Ap003396.3
Ap003419.2
Ap003419.3
Ap003469.1
Ap003469.3
Ap003469.4
Ap003471.1
Ap003498.2
Ap003499.2
Ap003500.1
Ap003501.2
Ap003721.3
Ap003721.4
Ap003733.4
Ap003774.1
Ap003781.1
Ap005059.2
Ap005121.2
Ap005139.1
Ap005263.1
Ap005264.4
Ap005264.5
Ap005273.1
Ap005329.3
Ap006193.1
Ap006216.1
Ap006219.1
Ap006248.2
Ap006294.2
Ap006621.1
Ap006621.3
Ap006621.5
Ap1ar
Ap1m1
Ap1m2
Ap2a2
Ap2b1
Ap2m1
Ap2s1
Ap3m2
Ap3s2
Ap4e1
Ap4m1
Ap5b1
Ap5m1
Ap5s1
Ap5z1
Apba2
Apbb1
Apbb1ip
Apbb3
Apc2
Apcdd1l
Apex1
Apex2
Aph1a
Aph1b
Api5
Aplf
Aplp1
Aplp2
Apoa1
Apoa1-as
Apoa5
Apobec2
Apobec3a
Apobec3b
Apobec3c
Apobec3d
Apobec3f
Apobec3g
Apobec3h
Apobr
Apoc1
Apoc1p1
Apoc2
Apoc4
Apoc4-apoc2
Apod
Apol1
Apol4
Apold1
Aponp
Apoo
Apool
Apopt1
Appbp2
Appl1
Aptr
Aqp1
Aqp10
Aqp11
Aqp4-as1
Aqp5
Aqp6
Aqp8
Aqr
Araf
Arap1
Arap1-as1
Arc
Areg
Arel1
Arf1
Arf3
Arf4
Arf4-as1
Arf5
Arfgap1
Arfgap3
Arfip1
Arfip2
Arfrp1
Arg2
Argfxp2
Arhgap1
Arhgap10
Arhgap11a
Arhgap11b
Arhgap15
Arhgap17
Arhgap21
Arhgap22
Arhgap22-it1
Arhgap23
Arhgap24
Arhgap25
Arhgap26
Arhgap26-it1
Arhgap27
Arhgap28
Arhgap30
Arhgap31
Arhgap33
Arhgap39
Arhgap4
Arhgap40
Arhgap42
Arhgap44
Arhgap45
Arhgap5
Arhgap6
Arhgap8
Arhgdia
Arhgdib
Arhgef1
Arhgef10
Arhgef10l
Arhgef12
Arhgef15
Arhgef17
Arhgef18
Arhgef2
Arhgef25
Arhgef26
Arhgef28
Arhgef3
Arhgef37
Arhgef39
Arhgef40
Arhgef6
Arhgef7
Arid1a
Arid1b
Arid2
Arid3a
Arid3b
Arid4a
Arid5a
Arid5b
Arih1
Arih2
Arl11
Arl14ep
Arl14epl
Arl15
Arl2
Arl2bp
Arl2bpp10
Arl2bpp4
Arl2-snx15
Arl4a
Arl4ap4
Arl5a
Arl5c
Arl6ip4
Arl6ip5
Arl6ip6
Arl8a
Arl8b
Armc1
Armc2
Armc2-as1
Armc5
Armc7
Armc8
Armc9
Armcx3
Armcx3-as1
Armcx5
Armcx5-gprasp2
Armcx7p
Armh1
Armh4
Armt1
Arntl
Arntl2
Arpc1b
Arpc2
Arpc4
Arpc4-ttll3
Arpc5
Arpc5l
Arpin
Arpin-ap3s2
Arpp21
Arrb1
Arrb2
Arrdc1
Arrdc2
Arrdc3-as1
Arrdc5
Arsa
Arsb
Arse
Arsg
Art1
Art3
Arv1
Arvcf
Asah1
Asap1
Asap2
Asb1
Asb16
Asb2
Asb3
Asb7
Ascc2
Asdurf
Asf1a
Asf1b
Asgr1
Ash1l
Ash2l
Asic1
Asic3
Asic4
Asl
Asna1
Asns
Asnsd1
Aspdh
Asph
Aspscr1
Asrgl1
Ass1
Astl
Asxl1
Asxl2
Asxl3
Atad3a
Atad3b
Atad3c
Atad5
Atat1
Ate1
Ate1-as1
Atf1
Atf3
Atf4
Atf5
Atf6b
Atf7ip
Atf7ip2
Atg101
Atg13
Atg16l1
Atg16l2
Atg2a
Atg3
Atg4b
Atg4c
Atg4d
Atg5
Atg7
Atg9a
Atg9b
Atic
Atl3
Atm
Atmin
Atn1
Atoh8
Atp10a
Atp10d
Atp11a
Atp11b
Atp13a1
Atp1a1
Atp1a2
Atp1a4
Atp1b1
Atp1b2
Atp23
Atp2a2
Atp2a3
Atp2b1-as1
Atp2b3
Atp2b4
Atp2c1
Atp2c2
Atp4a
Atp5f1a
Atp5f1b
Atp5f1d
Atp5if1
Atp5mc1
Atp5mgp3
Atp5mgp7
Atp5pd
Atp5pf
Atp6ap1
Atp6ap2
Atp6v0a1
Atp6v0a2
Atp6v0a4
Atp6v0b
Atp6v0c
Atp6v0cp3
Atp6v0d1
Atp6v0e2-as1
Atp6v1a
Atp6v1b2
Atp6v1c1
Atp6v1d
Atp6v1e2
Atp6v1g1
Atp6v1g1p6
Atp6v1h
Atp7a
Atp7b
Atp8b1
Atp8b2
Atp8b3
Atp9a
Atp9b
Atpaf2
Atpsckmt
Atr
Atrip
Atrn
Atxn1
Atxn10
Atxn1l
Atxn2
Atxn2-as
Atxn2l
Atxn7
Atxn7l2
Atxn7l3b
Aup1
Auts2
Avl9
Avpr2
Axdnd1
Axin1
Axin2
Axl
Azgp1p2
Azi2
Azin1-as1
Azu1
B2m
B3galt4
B3galt6
B3gnt10
B3gnt2
B3gnt3
B3gnt5
B3gnt6
B3gnt8
B4galnt3
B4galt2
B4galt4
B4galt7
B9d1
B9d2
Baalc
Babam1
Babam2
Bach1
Bach2
Bad
Bag1
Bag2
Bag3
Bag5
Bag6
Bahcc1
Bahd1
Baiap2
Baiap2l1
Baiap3
Bak1
Bambi
Banf1
Banf1p2
Bank1
Banp
Barhl1
Barx1
Barx1-dt
Barx2
Basp1
Batf
Bax
Baz2b
Bbip1
Bbs4
Bbx
Bcap29
Bcar1
Bcar3
Bcar4
Bcas1
Bcas3
Bcas4
Bcat1
Bcat2
Bccip
Bcdin3d-as1
Bckdha
Bckdhb
Bckdk
Bcl11a
Bcl2l11
Bcl2l12
Bcl2l13
Bcl3
Bcl6b
Bcl7a
Bcl9
Bcl9l
Bclaf1
Bco2
Bcorl1
Bcr
Bcrp1
Bcrp2
Bcrp3
Bcrp5
Bcyrn1
Bdh1
Bdh2
Bdkrb2
Bdp1
Becn1
Bend3
Bend6
Bend7
Best1
Bet1
Bfar
Bfsp2
Bglap
Bhlha15
Bhlha9
Bhlhe40
Bhlhe40-as1
Bhmg1
Bicd1
Bicdl1
Bicdl2
Bicra
Bicral
Bin2
Bin3
Birc2
Birc3
Birc5
Birc6
Bispr
Bivm
Bivm-ercc5
Blace
Blk
Blm
Bloc1s1
Bloc1s3
Blvra
Blzf1
Bmf
Bmf-as1
Bmi1
Bmp1
Bmp2k
Bmpr1a
Bmpr2
Bms1p1
Bms1p4
Bnc2
Bnip1
Bnip2
Bnip3l
Bod1l1
Bok-as1
Bola1
Bola2p1
Bola3-as1
Bora
Borcs5
Borcs6
Borcs7
Borcs7-asmt
Borcs8-mef2b
Bpgm
Bphl
Bpi
Bptf
Brca2
Brcc3p1
Brd2
Brd3os
Brd4
Brd7p2
Brd8
Brd9p1
Brf1
Bri3
Brinp2
Brix1
Brms1
Brox
Brpf1
Brpf3
Brsk1
Brsk2
Brwd1
Brwd1-as1
Brwd1-as2
Bscl2
Bsg
Bsn-as1
Bst1
Btbd16
Btbd19
Btbd3
Btbd6
Btd
Btf3l4
Btf3p7
Btf3p9
Btg2
Btk
Btla
Btn2a2
Btn3a1
Btnl8
Btnl9
Btrc
Bub1b
Bub3
Bud23
Bves-as1
Bx248123.1
Bx255923.2
Bx276092.7
Bx284656.2
Bx293535.1
Bx322559.1
Bx323046.1
Bx470102.1
Bx537318.1
Bx537318.2
Bx571818.1
Bx842559.2
Bzw1
Bzw2
C10orf105
C10orf143
C10orf25
C10orf55
C10orf88
C10orf91
C11orf1
C11orf24
C11orf42
C11orf52
C11orf54
C11orf68
C11orf71
C11orf80
C11orf86
C11orf94
C11orf97
C12orf10
C12orf43
C12orf57
C12orf60
C12orf65
C12orf74
C12orf75
C12orf76
C12orf80
C14orf177
C14orf180
C14orf93
C15orf39
C15orf48
C15orf53
C15orf61
C15orf62
C15orf65
C16orf45
C16orf72
C16orf74
C16orf92
C17orf107
C17orf49
C17orf51
C17orf53
C17orf64
C17orf67
C17orf75
C17orf99
C18orf21
C18orf25
C18orf32
C18orf65
C19orf24
C19orf25
C19orf38
C19orf53
C19orf57
C19orf66
C19orf67
C19orf81
C19orf85
C1galt1
C1galt1p1
C1galt1p2
C1orf100
C1orf105
C1orf109
C1orf147
C1orf162
C1orf198
C1orf21
C1orf220
C1orf232
C1orf53
C1orf54
C1orf61
C1qa
C1qtnf1
C1qtnf6
C1rl-as1
C2
C20orf197
C20orf204
C21orf62-as1
C22orf42
C22orf46
C2cd2
C2cd2l
C2cd3
C2cd4d
C2cd5
C2orf42
C2orf49
C2orf50
C2orf69
C2orf76
C2orf83
C2orf92
C3
C3ar1
C3orf79
C3orf80
C4bpa
C4bpb
C4orf17
C4orf33
C4orf48
C5ar1
C5ar2
C5orf22
C5orf24
C5orf30
C5orf56
C5orf63
C5orf66-as2
C6orf120
C6orf136
C6orf203
C6orf223
C6orf48
C6orf89
C6orf99
C7orf26
C7orf43
C7orf50
C8g
C8orf33
C8orf44
C8orf58
C8orf74
C8orf86
C9orf106
C9orf131
C9orf135
C9orf139
C9orf152
C9orf16
C9orf163
C9orf3
C9orf43
C9orf50
C9orf66
C9orf85
Ca11
Ca12
Ca13
Ca14
Ca3
Ca3-as1
Ca5b
Ca5bp1
Ca7
Cab39
Cab39l
Cabin1
Cables1
Cables2
Cabp1
Cabyr
Cacfd1
Cacna1a
Cacna1c-it1
Cacna1d
Cacna1g
Cacna2d2
Cacna2d3
Cacna2d4
Cacnb1
Cacnb2
Cacnb3
Cacnb4
Cactin
Cactin-as1
Cacybp
Cad
Cadm1
Cage1
Calcb
Calcoco2
Calcp
Cald1
Calhm1
Calhm2
Calhm3
Calhm6
Calm1
Calm2p2
Calm3
Calr
Calu
Camk1d
Camk2a
Camk2b
Camk2d
Camk2g
Camkk2
Camkmt
Camp
Camsap1
Camsap2
Camta1
Camta2
Cand1
Canx
Cap1
Capg
Capn1
Capn10
Capn12
Capn13
Capn15
Capn2
Capn3
Capn7
Capn8
Capns1
Caprin1
Capsl
Capza2
Capzb
Card10
Card19
Card8
Card8-as1
Card9
Carm1
Carmil1
Carmil2
Carmn
Carnmt1-as1
Carns1
Cars
Cars2
Casc1
Casc11
Casc15
Casc16
Casc19
Casc2
Casc3
Casc4
Casc8
Casd1
Cask
Caskin2
Casp7
Casp8
Casp8ap2
Casr
Cass4
Cast
Castor2
Castor3
Cat
Catip
Catsper2p1
Catsperd
Catsperg
Cav1
Cav2
Cbfa2t2
Cbfb
Cbl
Cblc
Cblif
Cbll1
Cbln3
Cbr3-as1
Cbr4
Cbwd1
Cbx1p2
Cbx2
Cbx3p9
Cbx4
Cbx5
Cbx6
Cbx7
Cby1
Cc2d2a
Ccar1
Ccar2
Ccdc103
Ccdc106
Ccdc107
Ccdc112
Ccdc113
Ccdc115
Ccdc117
Ccdc12
Ccdc121
Ccdc124
Ccdc125
Ccdc126
Ccdc130
Ccdc134
Ccdc136
Ccdc137
Ccdc138
Ccdc142
Ccdc144cp
Ccdc144nl
Ccdc144nl-as1
Ccdc146
Ccdc149
Ccdc15
Ccdc150
Ccdc151
Ccdc155
Ccdc157
Ccdc158
Ccdc159
Ccdc162p
Ccdc171
Ccdc174
Ccdc18
Ccdc180
Ccdc183
Ccdc189
Ccdc190
Ccdc191
Ccdc192
Ccdc22
Ccdc24
Ccdc26
Ccdc30
Ccdc32
Ccdc33
Ccdc40
Ccdc47
Ccdc50
Ccdc51
Ccdc57
Ccdc61
Ccdc62
Ccdc63
Ccdc65
Ccdc66
Ccdc69
Ccdc7
Ccdc70
Ccdc74a
Ccdc77
Ccdc78
Ccdc82
Ccdc83
Ccdc84
Ccdc85b
Ccdc86
Ccdc88a
Ccdc88b
Ccdc88c
Ccdc9
Ccdc91
Ccdc92
Ccdc96
Ccdc97
Ccdc9b
Ccin
Ccl2
Ccl20
Ccl25
Ccl4
Ccl4l2
Ccl7
Ccm2
Ccn1
Ccn3
Ccn5
Ccna1
Ccnb1
Ccnb2
Ccnb3
Ccnd1
Ccnd2
Ccnd3
Ccndbp1
Ccne1
Ccng1
Ccng2
Ccnh
Ccnj
Ccnk
Ccnl2
Ccnt1
Ccny
Ccnyl1
Ccp110
Ccr10
Ccr12p
Ccr2
Ccr3
Ccr4
Ccr5
Ccr6
Ccr7
Ccrl2
Ccs
Ccser2
Cct2
Cct5
Cct6a
Cct6p1
Cct6p3
Cct7
Cct8
Ccz1
Cd101
Cd109
Cd14
Cd151
Cd163l1
Cd164l2
Cd177p1
Cd180
Cd19
Cd1c
Cd1d
Cd1e
Cd200r1l
Cd22
Cd226
Cd247
Cd27
Cd274
Cd276
Cd27-as1
Cd28
Cd2ap
Cd300a
Cd300lb
Cd300lf
Cd33
Cd34
Cd36
Cd37
Cd3d
Cd3eap
Cd3g
Cd4
Cd40
Cd44
Cd46
Cd48
Cd52
Cd53
Cd55
Cd58
Cd6
Cd63
Cd68
Cd70
Cd79a
Cd81
Cd82
Cd84
Cd86
Cd8a
Cd9
Cd99
Cd99l2
Cd99p1
Cdc123
Cdc14a
Cdc20
Cdc25a
Cdc25b
Cdc34
Cdc37l1
Cdc37l1-dt
Cdc42
Cdc42bpb
Cdc42bpg
Cdc42ep1
Cdc42ep3
Cdc42ep4
Cdc42ep5
Cdc42se1
Cdc42se2
Cdc6
Cdc7
Cdc73
Cdca2
Cdca3
Cdca5
Cdca7
Cdca8
Cdcp1
Cdcp2
Cdh13
Cdh15
Cdh22
Cdh23
Cdh24
Cdh3
Cdhr1
Cdhr2
Cdhr3
Cdhr4
Cdhr5
Cdip1
Cdiptosp
Cdk1
Cdk10
Cdk12
Cdk13
Cdk18
Cdk2ap1
Cdk2ap2
Cdk3
Cdk4
Cdk5
Cdk5p1
Cdk5r1
Cdk5r2
Cdk5rap1
Cdk5rap3
Cdk7
Cdk9
Cdkl2
Cdkl3
Cdkn1a
Cdkn1b
Cdkn2aip
Cdkn2c
Cdkn2d
Cdkn3
Cdon
Cdr2l
Cdrt4
Cds1
Cds2
Cdt1
Cdv3
Cdx2
Cdyl
Ceacam19
Ceacam20
Ceacam21
Ceacam3
Ceacam4
Ceacam5
Ceacamp3
Cebpa-dt
Cebpd
Cebpe
Cebpg
Cecr2
Cecr7
Cel
Cela1
Cela2a
Cela2b
Celf1
Celf2
Celf2-as1
Celf2-as2
Celf2-dt
Celsr1
Celsr2
Celsr3
Cemip
Cenpa
Cenpbd1
Cenpbd1p1
Cenpf
Cenph
Cenpo
Cenpp
Cenps
Cenps-cort
Cenpt
Cenpw
Cep104
Cep112
Cep128
Cep131
Cep135
Cep152
Cep164
Cep164p1
Cep192
Cep250
Cep295nl
Cep350
Cep41
Cep44
Cep55
Cep57l1
Cep57l1p1
Cep63
Cep68
Cep70
Cep78
Cep83
Cep83-dt
Cep85
Cep95
Cep97
Cept1
Cercam
Cerk
Cerkl
Cerna1
Cerna3
Cers1
Cers4
Cers6
Cers6-as1
Ces1p1
Ces2
Ces3
Cetn3
Cetp
Cfap157
Cfap161
Cfap221
Cfap410
Cfap52
Cfap57
Cfap58-dt
Cfap61
Cfap70
Cfap73
Cfap74
Cfap97
Cfap97d2
Cfap99
Cfb
Cfd
Cfh
Cfl1p5
Cflar
Cgb3
Cgrrf1
Chac1
Chaf1a
Chaf1b
Champ1
Chat
Chchd1
Chchd10
Chchd2p1
Chchd2p2
Chchd2p6
Chchd2p8
Chchd3
Chchd4p3
Chchd5
Chchd7
Chd1l
Chd2
Chd3
Chd4
Chd6
Chd7
Chd8
Chd9
Chek1
Chfr
Chgb
Chi3l1
Chi3l2
Chka
Chml
Chmp1b
Chmp1b-as1
Chmp2b
Chmp5
Chmp6
Chmp7
Chn2
Chp1
Chpf2
Chpt1
Chrac1
Chrna1
Chrna2
Chrna5
Chrna7
Chrna9
Chrnb2
Chrnd
Chrne
Chst11
Chst13
Chst4
Chst6
Chst7
Chsy1
Chtf18
Chtop
Ciao2b
Ciao3
Cib2
Cib3
Cic
Cideb
Cidecp1
Ciita
Cipc
Cir1
Cirbp
Cirbp-as1
Cisd1
Cisd2
Cisd3
Cish
Cited4
Ckap2
Ckap2l
Ckb
Cks1b
Clasp1
Clba1
Clcn1
Clcn2
Clcn3
Clcn4
Clcn5
Clcn6
Clcn7
Cldn10
Cldn10-as1
Cldn12
Cldn15
Cldn16
Cldn19
Cldn23
Cldn4
Cldn7
Cldnd2
Clec11a
Clec12a
Clec12a-as1
Clec16a
Clec17a
Clec1a
Clec1b
Clec20a
Clec2d
Clec4a
Clec4e
Clec5a
Clec6a
Clec7a
Clecl1
Clic4
Clic5
Clic6
Clip1
Clip1-as1
Clip2
Clip4
Clk2
Clk3
Clk4
Clmp
Cln3
Cln5
Cln6
Cln8
Clock
Clp1
Clpb
Clpp
Clptm1
Clrn1-as1
Clspn
Clstn1
Clstn3
Clta
Cltb
Cltc
Cltcl1
Clu
Cluap1
Cluhp3
Clul1
Clvs1
Clybl
Cmahp
Cmas
Cmbl
Cmc1
Cmip
Cmpk2
Cmss1
Cmtm2
Cmtm3
Cmtm4
Cmtm7
Cmtr1
Cnbd2
Cndp2
Cnep1r1
Cnga3
Cnga4
Cngb1
Cnih2
Cnih3
Cnksr2
Cnksr3
Cnn1
Cnn2
Cnn2p3
Cnnm2
Cnnm3
Cnot1
Cnot2
Cnot3
Cnot6
Cnot6l
Cnot8
Cnp
Cnrip1
Cntd2
Cntln
Cntn4
Cntnap1
Cntrl
Cntrob
Coa1
Coa5
Coa6
Coa7
Coch
Cog1
Cog2
Cog6
Col11a2
Col13a1
Col14a1
Col18a1
Col19a1
Col1a1
Col20a1
Col21a1
Col23a1
Col26a1
Col27a1
Col28a1
Col4a1
Col4a2
Col4a2-as2
Col6a1
Col6a4p2
Col7a1
Col8a2
Col9a2
Col9a3
Colec11
Colgalt1
Commd1
Commd10
Commd3
Commd3-bmi1
Commd4
Commd5
Comp
Comt
Cope
Cops4
Cops5
Cops6
Cops7a
Cops7b
Cops8
Copz1
Coq10a
Coq10b
Coq2
Coq4
Coq5
Coq7
Coq8a
Coq8b
Coq9
Coro1a
Coro1b
Coro1c
Coro2a
Coro2b
Coro6
Coro7
Cotl1
Cox10
Cox14
Cox15
Cox17
Cox6c
Cox6cp13
Cox6cp2
Cox6cp5
Cox6cp7
Cox7cp1
Cpa1
Cpa5
Cpb2
Cpb2-as1
Cpd
Cpe
Cpeb1
Cpeb1-as1
Cpeb2
Cpeb4
Cped1
Cplane2
Cplx1
Cplx2
Cpne1
Cpne2
Cpne4
Cpne5
Cpne7
Cpne8
Cpne8-as1
Cpo
Cpox
Cpq
Cps1
Cpsf3
Cpsf4
Cpsf6
Cpt1c
Cpt2
Cptp
Cr1
Cr559946.2
Cr769776.3
Cr848007.2
Cracr2a
Cracr2b
Cradd
Cramp1
Crat
Crb1
Crcp
Creb1
Creb3
Creb3l1
Creb3l2
Creb3l3
Creb3l4
Creb5
Crebbp
Crebl2
Crebrf
Creg1
Creg2
Creld1
Creld2
Crem
Crim1
Crip1
Crip2
Crispld1
Crispld2
Crkl
Crlf1
Crls1
Crnde
Crocc
Croccp4
Crtam
Crtap
Crtc1
Crtc2
Crtc3
Crtc3-as1
Crx
Cry2
Cryab
Crybb2p1
Crybg1
Crybg2
Crygn
Crygs
Crym
Crym-as1
Cryzl1
Csad
Csde1
Csf1
Csf1r
Csf2ra
Csf2rb
Csf3r
Csgalnact1
Csk
Csmd1
Csnk1a1p1
Csnk1d
Csnk1g2
Csnk1g3
Csnk2a3
Csnk2b
Cspg4
Cspg4p13
Cspp1
Csrnp1
Csrnp2
Csrp1
Cst11
Cst13p
Csta
Cstb
Cstf1
Ct45a1
Ctage3p
Ctcf
Ctcfl
Ctdnep1
Ctdsp1
Ctdspl
Ctdspl2
Ctf2p
Ctnna1
Ctnna2
Ctnnb1
Ctnnbl1
Ctnnd1
Ctns
Ctps1
Ctr9
Ctrl
Ctsa
Ctsb
Ctsd
Ctse
Ctsh
Ctsz
Cttn
Cttnbp2
Cttnbp2nl
Ctu2
Ctxn2
Cuedc1
Cuedc2
Cul1
Cul2
Cul4a
Cul5
Cul9
Cutalp
Cutc
Cux1
Cwc25
Cwc27
Cxadr
Cxcl16
Cxcl8
Cxcr2
Cxcr4
Cxcr5
Cxcr6
Cxorf38
Cxorf40a
Cxorf58
Cxorf65
Cxxc4-as1
Cxxc5
Cxxc5-as1
Cyb561
Cyb561d1
Cyb561d2
Cyb5a
Cyb5d1
Cyb5d2
Cyb5r2
Cyb5r4
Cybb
Cybc1
Cyc1
Cycsp27
Cyfip1
Cyfip2
Cyhr1
Cyld
Cyp11a1
Cyp19a1
Cyp1b1-as1
Cyp24a1
Cyp26a1
Cyp27c1
Cyp2a6
Cyp2a7
Cyp2c8
Cyp2e1
Cyp2f2p
Cyp2s1
Cyp2t1p
Cyp2w1
Cyp3a5
Cyp3a7
Cyp46a1
Cyp4b1
Cyp4f12
Cyp4f23p
Cyp4f3
Cyp4v2
Cyp51a1-as1
Cys1
Cysltr1
Cysltr2
Cyth1
Cyth2
Cyth3
Cyth4
Cytor
Cyyr1-as1
D2hgdh
Daam1
Dab2ip
Dact3
Dact3-as1
Dagla
Daglb
Dalrd3
Dancr
Dand5
Dao
Dap3
Dapk1
Dapk1-it1
Dapk2
Dapp1
Dars
Dars-as1
Daxx
Dazap1
Dazap2
Dazl
Dbf4
Dbf4b
Dbi
Dbn1
Dbndd2
Dbnl
Dbr1
Dcaf10
Dcaf11
Dcaf15
Dcaf16
Dcaf4
Dcaf5
Dcaf6
Dcaf7
Dcaf8
Dcakd
Dcbld1
Dcbld2
Dchs2
Dck
Dclre1a
Dclre1b
Dclre1c
Dcn
Dcp2
Dcst2
Dcstamp
Dctn1
Dctn3
Dctn4
Dctn5
Dctn6
Dcun1d1
Dcun1d2
Dcun1d2-as
Dcun1d4
Dcxr-dt
Ddah2
Ddb1
Ddb2
Ddhd2
Ddi2
Ddias
Ddit3
Ddit4
Ddit4-as1
Ddn-as1
Ddr1
Ddr2
Ddx1
Ddx11
Ddx11l10
Ddx11l5
Ddx18
Ddx19a
Ddx19b
Ddx20
Ddx25
Ddx27
Ddx3p1
Ddx3x
Ddx41
Ddx42
Ddx46
Ddx47
Ddx49
Ddx52
Ddx54
Ddx55
Ddx59
Ddx6
Ddx60
Ddx60l
Deaf1
Dec1
Decr2
Dedd
Dedd2
Def8
Defb109f
Defb110
Defb124
Defb130c
Defb130d
Dele1
Dennd1c
Dennd2a
Dennd2c
Dennd2d
Dennd3
Dennd4a
Dennd4c
Dennd5a
Dennd5b-as1
Dennd6a-dt
Dennd6b
Denr
Depdc1-as1
Depdc1b
Depdc5
Depdc7
Depp1
Dera
Derl1
Desi2
Deup1
Dgat1
Dgat2
Dgat2l6
Dgka
Dgkd
Dgkg
Dgkh
Dgkz
Dglucy
Dguok
Dhcr24
Dhdds
Dhodh
Dhps
Dhrs1
Dhrs11
Dhrs12
Dhrs13
Dhrs2
Dhrs4
Dhrs4-as1
Dhrs4l1
Dhrs4l2
Dhrs7
Dhrs7b
Dhrs9
Dhrsx
Dhtkd1
Dhx30
Dhx35
Dhx37
Dhx40
Dhx57
Dhx58
Dhx8
Dhx9
Diablo
Diaph1
Diaph2
Diaph3
Dicer1-as1
Dinol
Dio1
Dip2a
Dip2b
Dip2c
Dipk1a
Dipk1b
Dipk2b
Dis3l
Dis3l2
Disc1
Disp2
Disp3
Dixdc1
Dkc1
Dkkl1
Dlat
Dlc1
Dlec1
Dleu1
Dleu2l
Dleu7
Dlg1
Dlg1-as1
Dlg3
Dlg5-as1
Dlgap1
Dlgap1-as1
Dlgap1-as2
Dlgap1-as3
Dlgap4
Dlgap4-as1
Dll4
Dlst
Dlx1
Dlx2
Dlx3
Dlx4
Dlx6
Dm1-as
Dmac2
Dmac2l
Dmap1
Dmbx1
Dmc1
Dmkn
Dmpk
Dmrt2
Dmrtc2
Dmtf1
Dmtn
Dmwd
Dmxl1
Dmxl2
Dnaaf1
Dnaaf3
Dnaaf5
Dnah1
Dnah10
Dnah11
Dnah14
Dnah17
Dnah2
Dnah8
Dnai1
Dnaja1
Dnaja3
Dnajb11
Dnajb12
Dnajb13
Dnajb2
Dnajb4
Dnajb5
Dnajb6
Dnajc10
Dnajc13
Dnajc14
Dnajc16
Dnajc18
Dnajc19p3
Dnajc19p5
Dnajc19p6
Dnajc21
Dnajc22
Dnajc24
Dnajc25
Dnajc25-gng10
Dnajc27-as1
Dnajc3
Dnajc5
Dnajc5b
Dnajc6
Dnajc7
Dnajc9
Dnajc9-as1
Dnase1
Dnase1l3
Dnd1p1
Dnhd1
Dnm1
Dnm1l
Dnm2
Dnmbp
Dnmt1
Dnmt3a
Dnmt3b
Dnttip1
Dnttip2
Doc2gp
Dock2
Dock6
Dock7
Dock8
Dock9-dt
Dok1
Dok2
Dok3
Dok4
Donson
Dop1a
Dop1b
Dot1l
Dpagt1
Dpcd
Dpep1
Dpep2nb
Dpf1
Dph1
Dph6-dt
Dph7
Dpm2
Dpp3
Dpp4
Dpp6
Dpp7
Dpp9
Dprxp5
Dpy19l2p3
Dpy19l2p5
Dpy19l3
Dpy19l4
Dpy30
Dpys
Dpysl2
Dpysl3
Dpysl5
Dr1
Draic
Dram1
Drap1
Drc1
Drc3
Drc7
Drg2
Drgx
Drosha
Dscam-as1
Dscas
Dscr9
Dse
Dsg1-as1
Dsg2
Dsn1
Dst
Dstn
Dtd1
Dthd1
Dtna
Dtnb
Dtwd1
Dtx2
Dtx3l
Dubr
Duox2
Dupd1
Dus2
Dusp10
Dusp12
Dusp12p1
Dusp14
Dusp15
Dusp16
Dusp21
Dusp22
Dusp23
Dusp28
Dusp3
Dusp5
Dusp6
Dusp8
Dut
Dutp1
Dux4
Dvl3
Dxo
Dym
Dync1h1
Dync1i2
Dync1li1
Dync1li2
Dync2h1
Dynll1
Dynll1p2
Dynll1p4
Dynlrb1
Dyrk1a
Dyrk2
Dyrk3
Dyrk4
Dysf
Dzank1
Dzip1l
E2f3
E2f4
E2f5
E2f6
E4f1
Eaf1
Eaf1-as1
Eaf2
Ears2
Ebag9
Ebf1
Ebp
Ece1
Ech1
Echdc2
Echdc3
Ecm1
Ecpas
Ecsit
Ect2
Edc3
Edc4
Eddm13
Edem1
Edem2
Edn2
Eea1
Eef1a1p25
Eef1a1p4
Eef1a1p5
Eef1a1p7
Eef1akmt3
Eef1akmt4
Eef1akmt4-ece2
Eef1aknmt
Eef1b2p1
Eef1d
Eef1dp3
Eef1g
Eef1gp2
Eef2k
Eefsec
Eepd1
Efcab12
Efcab14-as1
Efcab2
Efcab5
Efcab7
Efcab9
Efemp2
Efhc1
Efhd2
Efl1
Efl1p1
Efna3
Efna4
Efr3a
Efr3b
Egf
Egfem1p
Egfl7
Egln1p1
Egln2
Egot
Egr2
Ehbp1
Ehbp1l1
Ehd1
Ehd2
Ehf
Ehmt1
Ei24
Ei24p3
Eif1
Eif2a
Eif2ak1
Eif2ak2
Eif2ak3-dt
Eif2ak4
Eif2b2
Eif2b3
Eif2b5
Eif2d
Eif2s3
Eif3b
Eif3d
Eif3e
Eif3f
Eif3h
Eif3i
Eif3j
Eif3l
Eif3m
Eif4a1
Eif4a1p13
Eif4a1p3
Eif4a2
Eif4e
Eif4e1b
Eif4e2
Eif4e3
Eif4ep2
Eif4ep3
Eif4ep4
Eif4g1
Eif4g3
Eif4h
Eif4hp1
Eif5
Eif5b
Eif5p1
Eif6
Eipr1
Elac1
Elane
Elavl3
Elavl4
Elf1
Elf3
Elfn1-as1
Elfn2
Elk1
Elk3
Ell
Ell2
Elmo2
Elmo2p1
Elmod2
Elmod3
Elmsan1
Eln
Eln-as1
Eloa
Elocp28
Elp1
Elp2
Elp3
Elp4
Elp5
Elp6
Embp1
Emc10
Emc1-as1
Emc2
Emc3
Emc4
Emc8
Emd
Emid1
Emilin2
Eml2
Eml2-as1
Eml3
Eml6
Emp1
Emp3
Emsy
Emx1
Enam
Endou
Endov
Eng
Engase
Eno1
Eno1-as1
Eno2
Eno3
Enoph1
Enox1
Enpp2
Enpp3
Ensa
Entpd1
Entpd2
Entpd4
Entpd6
Entpd8
Entr1
Ep300
Ep400
Ep400p1
Epas1
Epb41
Epb41l1
Epb41l3
Epb41l4a
Epb41l4a-as1
Epb41l5
Epc2
Epcam-dt
Epdr1
Epg5
Epha1-as1
Epha2
Epha4
Ephb3
Ephb4
Ephb6
Ephx1
Ephx2
Epm2aip1
Epn1
Epn2
Epn2-as1
Epn3
Eppk1
Eps15l1
Eps8l1
Eps8l2
Epsti1
Eral1
Erap2
Erbb2
Erbb3
Erbb4
Erbin
Erc1
Ercc1
Ercc2
Ercc4
Ercc5
Ercc6l2
Erf
Erfe
Ergic1
Ergic2
Eri1
Ericd
Erich1
Erich6-as1
Erlec1
Erlin2
Ermap
Ermard
Ern1
Erve-1
Ervk3-1
Ervmer34-1
Ervw-1
Esco2
Espnl
Espnp
Esr1
Esr2
Esrp2
Esrra
Esyt1
Esyt3
Etf1
Etf1p1
Etfbkmt
Etfdh
Etfrf1
Ethe1
Etnk1
Etnk2
Etnppl
Ets1
Ets2
Etv1
Etv2
Etv3
Etv4
Etv5
Etv6
Eva1b
Eva1c
Evi5
Evi5l
Evl
Evx1
Ewsr1
Exd1
Exd2
Exd3
Exo1
Exo5
Exoc1
Exoc3
Exoc3-as1
Exoc3l1
Exoc3l2
Exoc3l4
Exoc4
Exoc6
Exoc6b
Exog
Exosc10
Exosc2
Exosc4
Exosc8
Exosc9
Ext2
Extl1
Extl3
Extl3-as1
Eya3
Ezh1
Ezr
Ezr-as1
F11r
F12
F2rl3
F5
Faah
Faahp1
Faap20
Faap24
Fabp3
Fabp3p2
Fabp5
Fabp5p3
Fadd
Fads1
Faf2
Fah
Fahd1
Faim
Faim2
Fam102a
Fam102b
Fam107b
Fam110a
Fam111a
Fam111a-dt
Fam114a1
Fam118a
Fam120a
Fam120b
Fam122c
Fam124b
Fam129a
Fam129b
Fam129c
Fam131a
Fam131c
Fam133b
Fam135a
Fam138c
Fam138e
Fam13a
Fam13c
Fam151b
Fam157a
Fam157c
Fam160a1
Fam160b1
Fam160b2
Fam162a
Fam167a
Fam168a
Fam171a2
Fam171b
Fam172a
Fam173a
Fam174b
Fam177a1
Fam178b
Fam185bp
Fam187a
Fam189a1
Fam189b
Fam192a
Fam193a
Fam193b
Fam19a2
Fam19a3
Fam200a
Fam200b
Fam201a
Fam204bp
Fam206a
Fam207a
Fam20b
Fam20c
Fam214b
Fam216b
Fam217b
Fam221b
Fam222a
Fam225a
Fam227a
Fam227b
Fam228a
Fam228b
Fam230i
Fam234a
Fam234b
Fam241b
Fam245a
Fam24b
Fam25c
Fam25e
Fam25g
Fam3a
Fam41c
Fam43a
Fam45a
Fam47e
Fam47e-stbd1
Fam49b
Fam50a
Fam53b
Fam53c
Fam57a
Fam57b
Fam71bp1
Fam71d
Fam71f1
Fam71f2
Fam72a
Fam76a
Fam76b
Fam78a
Fam81b
Fam83a
Fam83e
Fam83f
Fam83g
Fam86b3p
Fam86c1
Fam86ep
Fam87b
Fam89b
Fam91a1
Fam98a
Fam98b
Fam98c
Fan1
Fancc
Fancd2
Fance
Fancg
Fanci
Fancm
Fank1
Far1
Far1-it1
Far2
Farp1
Farp2
Fas
Faslg
Fasn
Fastkd2
Fastkd3
Faxdc2
Fbh1
Fbl
Fbn3
Fbp2p1
Fbrsl1
Fbxl13
Fbxl16
Fbxl18
Fbxl19
Fbxl2
Fbxl20
Fbxl3
Fbxl5
Fbxl8
Fbxo16
Fbxo17
Fbxo2
Fbxo21
Fbxo22
Fbxo24
Fbxo25
Fbxo27
Fbxo31
Fbxo32
Fbxo34
Fbxo36
Fbxo38
Fbxo4
Fbxo41
Fbxo42
Fbxo45
Fbxo6
Fbxo7
Fbxo9
Fbxw11
Fbxw2
Fbxw4
Fbxw7
Fbxw8
Fcamr
Fcer1g
Fcf1p4
Fcgr1a
Fcgr1b
Fcgr1cp
Fcgr2a
Fcgr2c
Fcgr3a
Fcgr3b
Fcgrt
Fcho1
Fcho2
Fchsd1
Fchsd2
Fcn3
Fcrl5
Fcrl6
Fcrla
Fcrlb
Fdft1
Fdps
Fdxr
Fech
Fem1b
Fer
Fer1l4
Fermt3
Fes
Fev
Fez1
Fez2
Ffar2
Ffar3
Ffar4
Fgd2
Fgd3
Fgd4
Fgd6
Fgf11
Fgf21
Fgf22
Fgf5
Fgf6
Fgf7
Fgf9
Fgfr1
Fgfr1op
Fgfr3
Fgfr4
Fgfrl1
Fggy
Fgr
Fhad1
Fhit
Fhl1
Fhl3
Fibcd1
Fibp
Ficd
Figla
Fignl1
Filip1l
Filnc1
Fis1
Fjx1
Fkbp10
Fkbp14
Fkbp15
Fkbp2
Fkbp4
Fkbp9
Fkrp
Fktn
Flad1
Flg-as1
Fli1
Flii
Flj45513
Flna
Flnb
Flnb-as1
Flrt2
Flt3lg
Flt4
Flvcr1
Flvcr2
Flywch1
Fmc1
Fmc1-luc7l2
Fmn2
Fmnl1
Fmnl2
Fmnl3
Fmo9p
Fmod
Fmr1
Fn1
Fn3k
Fn3krp
Fnbp1
Fnbp1l
Fnbp1p1
Fnbp4
Fndc11
Fndc3a
Fndc3b
Fndc7
Fnip1
Fnip2
Fnta
Fntb
Fo393414.1
Fo393418.1
Fo704657.1
Focad
Folr2
Folr3
Fos
Fosb
Fosl1
Fosl2
Foxc2-as1
Foxcut
Foxd2-as1
Foxh1
Foxj2
Foxk1
Foxk2
Foxl1
Foxn2
Foxn3
Foxn3-as1
Foxn4
Foxo3
Foxo4
Foxo6
Foxp1
Foxp2
Foxp4
Foxred1
Foxs1
Fpgs
Fpr2
Frat1
Frg1
Frg1hp
Frg2fp
Frmd5
Frmd6
Frmpd2
Frs2
Frs3
Fry
Fscn1
Fscn3
Fsd1
Fsd1l
Fsip2-as1
Fst
Fstl3
Fstl4
Fstl5
Ftcd
Ftcdnl1
Fth1
Fth1p4
Ftlp1
Ftlp8
Fto
Ftx
Fubp3
Fuk
Fundc2
Furin
Fus
Fut1
Fut11
Fut4
Fut6
Fut7
Fut8
Fuz
Fxn
Fxr1
Fxyd1
Fxyd2
Fxyd3
Fxyd5
Fxyd6
Fxyd6-fxyd2
Fxyd7
Fyb1
Fyco1
Fyttd1
Fzd1
Fzd2
Fzd3
Fzd7
Fzd9
Fzr1
G2e3
G3bp1
G3bp2
G6pc3
G6pd
Gaa
Gab1
Gabarap
Gabarapl1
Gabarapl2
Gabbr1
Gabpa
Gabpb1
Gabpb1-as1
Gabpb2
Gabra4
Gabrb1
Gabrd
Gabrr2
Gad1
Gadd45a
Gadd45b
Gadd45g
Gal3st2
Gal3st4
Galc
Gale
Galk2
Galm
Galns
Galnt1
Galnt10
Galnt11
Galnt12
Galnt13
Galnt16
Galnt2
Galnt3
Galnt7
Galt
Gan
Ganc
Gapdh
Gapdhp14
Gapdhp20
Gapdhp52
Gapdhp61
Gapdhp73
Gapdhp76
Gaplinc
Gapt
Gapvd1
Gar1
Garem2
Garnl3
Gars
Gart
Gas2
Gas2l1
Gas2l2
Gas2l3
Gas6-as1
Gas6-dt
Gas7
Gas8
Gasal1
Gata1
Gatad1
Gatad2a
Gatc
Gatd1
Gatd3b
Gba
Gbgt1
Gbp3
Gbp5
Gca
Gcat
Gcdh
Gclm
Gcn1
Gcnt1
Gcnt2
Gcnt2p1
Gcnt3
Gdap1
Gde1
Gdf11
Gdf15
Gdf2
Gdi1
Gdnf
Gdnf-as1
Gdpd1
Gdpd3
Gdpd5
Gdpgp1
Gem
Gemin2
Gemin2p1
Gemin6
Gemin7
Gemin7-as1
Gemin8p4
Gen1
Get4
Gfap
Gfer
Gfi1b
Gfm1
Gfod1
Gfod1-as1
Gfod2
Gfra4
Gfy
Gga1
Gga3
Ggcx
Ggnbp2
Ggps1
Ggt1
Ggt5
Ggt6
Ggtlc4p
Ghdc
Ghrhr
Gid4
Gid8
Gigyf2
Gimap1
Gimap1-gimap5
Gimap4
Gimap5
Ginm1
Gins3
Gins4
Gipc1
Gipc2
Gipc3
Gipr
Git1
Git2
Gjb3
Gjb6
Gjb7
Gjd3
Gk
Gla
Glb1
Glb1l2
Glce
Gli1
Gli4
Glipr1
Glipr1l1
Glipr1l2
Glipr2
Glis2
Glis2-as1
Glis3
Glo1
Glra1
Glrx
Glrx3
Glrx5
Glt1d1
Glt8d1
Glt8d2
Glul
Glyctk
Glyctk-as1
Glyr1
Gm2a
Gmcl1
Gmds-dt
Gmeb1
Gmfg
Gml
Gmnc
Gmpr
Gmps
Gna11
Gna12
Gna14-as1
Gna15
Gnai2
Gnal
Gnao1
Gnas
Gnas-as1
Gnat1
Gnat2
Gnaz
Gnb2
Gnb3
Gnb5
Gne
Gng2
Gnl1
Gnl3
Gnl3l
Gnly
Gnpat
Gnptab
Gnptg
Gns
Golga1
Golga2
Golga2p5
Golga3
Golga4
Golga5p1
Golga7
Golga7b
Golga8b
Golim4
Golm1
Gon4l
Gorab
Gorasp2
Gosr1
Gosr2
Gp6
Gp9
Gpa33
Gpaa1
Gpalpp1
Gpank1
Gpat3
Gpat4
Gpatch2l
Gpatch8
Gpbar1
Gpbp1
Gpc2
Gpd1l
Gpd2
Gper1
Gpi
Gpn1
Gpn3
Gpnmb
Gpr107
Gpr108
Gpr135
Gpr137
Gpr137b
Gpr137c
Gpr141
Gpr143
Gpr146
Gpr157
Gpr160
Gpr161
Gpr162
Gpr17
Gpr179
Gpr20
Gpr34
Gpr35
Gpr4
Gpr55
Gpr68
Gpr75-asb3
Gpr84
Gpr89a
Gpr89b
Gprc5c
Gprc5d-as1
Gps1
Gpsm1
Gpsm2
Gpsm3
Gpt
Gpt2
Gpx1p1
Gpx4
Gramd1a
Gramd1b
Gramd1c
Gramd2b
Gramd4
Grap2
Grapl
Grb2
Greb1
Grhl2
Grhl3
Grhpr
Grik4
Grik5
Grin2b
Grin2c
Grin2d
Grin3b
Grina
Grip1
Gripap1
Grk1
Grk2
Grk3
Grk5
Grk5-it1
Grk6
Grm4
Grm7
Grn
Grpel1
Grpel2
Grpr
Gsap
Gsdma
Gsdmb
Gsdmd
Gse1
Gsk3a
Gskip
Gsn
Gsn-as1
Gspt1
Gsr
Gss
Gsta4
Gsta8p
Gstcd
Gstm1
Gstm2
Gstm4
Gsto1
Gstp1
Gstp1p1
Gtdc1
Gtf2h1
Gtf2h2c
Gtf2h3
Gtf2h4
Gtf2i
Gtf2ip4
Gtf2ip7
Gtf2ird1
Gtf2ird2
Gtf2ird2b
Gtf2ird2p1
Gtf3a
Gtf3c5
Gtf3c6
Gtpbp1
Gtpbp10
Gtpbp3
Gtpbp4
Gtse1-dt
Gtsf1
Gtsf1l
Gucy2d
Gucy2ep
Guf1
Guk1
Gulp1
Gusbp1
Gvqw2
Gvqw3
Gxylt2
Gyg1
Gyg1p1
Gys1
Gzf1
Gzmk
Gzmm
H1f0
H2afv
H2afvp1
H2afy
H2afz
H3f3a
H3f3b
H3f3bp1
H6pd
Hacd3
Hace1
Hadh
Hadhb
Haghl
Hal
Hamp
Hand2-as1
Hap1
Har1a
Har1b
Hars
Haus2
Haus5
Hax1
Hba1
Hbb
Hbp1
Hbs1l
Hcar1
Hcar3
Hccs
Hcfc1
Hcfc1-as1
Hcfc1r1
Hcfc2
Hcg11
Hcg15
Hcg20
Hcg24
Hcg25
Hcg27
Hck
Hcn3
Hcp5
Hcrt
Hcst
Hdac10
Hdac11
Hdac2
Hdac2-as2
Hdac3
Hdac4-as1
Hdac5
Hdac6
Hdac7
Hdac9
Hdc
Hddc3
Hdgfl2
Hdhd5-as1
Hdlbp
Heatr3
Heatr5a
Heatr5b
Hebp2
Hectd1
Hectd2
Hectd4
Hecw1
Hecw1-it1
Hecw2
Hecw2-as1
Helb
Hells
Helz
Hemk1
Henmt1
Heph
Hephl1
Hepn1
Herc2
Herc2p2
Herc3
Herc5
Herc6
Herpud1
Hes1
Hes2
Hes7
Hexa
Hexb
Hexd
Hexim1
Hexim2
Hey1
Hey2
Hfe
Hgd
Hgfac
Hgh1
Hgs
Hgsnat
Hhatl-as1
Hhex
Hhla2
Hhla3
Hic1
Hid1
Hif1a
Hif1an
Higd1ap5
Higd1ap9
Hikeshi
Hilpda
Hils1
Hinfp
Hint2
Hint2p1
Hip1r
Hipk1
Hipk3
Hira
Hist1h1e
Hist1h2ab
Hist1h2ac
Hist1h2ad
Hist1h2ae
Hist1h2ah
Hist1h2ai
Hist1h2ak
Hist1h2bc
Hist1h2bd
Hist1h2bf
Hist1h2bl
Hist1h2bm
Hist1h2bn
Hist1h2bo
Hist1h3a
Hist1h3c
Hist1h3g
Hist1h3j
Hist1h4a
Hist1h4b
Hist1h4c
Hist1h4e
Hist1h4i
Hist1h4j
Hist1h4l
Hist1h4ps1
Hist2h2ac
Hist2h2bb
Hist2h2bf
Hist2h3d
Hist3h2ba
Hivep1
Hivep2
Hivep3
Hk1
Hk2
Hla-a
Hla-drb9
Hla-e
Hla-f-as1
Hla-z
Hltf-as1
Hlx
Hm13
Hm13-it1
Hmbox1
Hmbs
Hmces
Hmcn1
Hmg20a
Hmg20b
Hmga1
Hmgb1
Hmgb1p35
Hmgb1p41
Hmgb1p7
Hmgb1p8
Hmgb2
Hmgb3p1
Hmgb3p26
Hmgb3p27
Hmgb3p32
Hmgb3p4
Hmgcl
Hmgcr
Hmgn1p15
Hmgn1p18
Hmgn1p36
Hmgn2
Hmgn2p18
Hmgn2p20
Hmgn2p22
Hmgn2p25
Hmgn2p46
Hmgn3-as1
Hmgxb3
Hmgxb4
Hmox1
Hmox2
Hmx2
Hnf1a
Hnf1a-as1
Hnf4a
Hnf4g
Hnmt
Hnrnpa1
Hnrnpa1p15
Hnrnpa1p41
Hnrnpa1p49
Hnrnpa1p65
Hnrnpa1p70
Hnrnpa2b1
Hnrnpa3p11
Hnrnpa3p16
Hnrnpab
Hnrnpcp9
Hnrnpd
Hnrnph1
Hnrnpk
Hnrnpl
Hnrnpm
Hnrnpu
Hnrnpul1
Hoga1
Homer2
Homer3
Homer3-as1
Hopx
Hormad1
Hormad2-as1
Hotairm1
Hottip
Hoxa10-as
Hoxa11
Hoxa11-as
Hoxa9
Hoxb13
Hoxb3
Hoxb5
Hoxb6
Hoxb-as2
Hoxb-as3
Hoxb-as4
Hoxc10
Hoxc4
Hoxc5
Hoxc6
Hoxc9
Hoxc-as2
Hoxd10
Hoxd12
Hp
Hpcal1
Hpcal4
Hpd
Hpn
Hprt1
Hps1
Hps3
Hps4
Hps5
Hpse2
Hpyr1
Hr
Hrasls5
Hrh1
Hrh2
Hrk
Hs1bp3
Hs3st3b1
Hsbp1
Hsbp1l1
Hscb
Hsd11b1-as1
Hsd17b14
Hsd17b4
Hsd17b6
Hsd17b7
Hsd17b8
Hsd3b7
Hsdl2
Hsf1
Hsf4
Hsfy1p1
Hsh2d
Hsp90ab1
Hsp90ab3p
Hsp90b1
Hspa14
Hspa2
Hspa4l
Hspb1
Hspb11
Hspb2-c11orf52
Hspb7
Hspb9
Hspbap1
Hspbp1
Hspd1p10
Hspe1
Hspe1-mob4
Hspg2
Htatsf1
Htd2
Htr2a
Htr3a
Htr4
Htr5a
Htr5a-as1
Htr7p1
Htra2
Htt
Htt-as
Hvcn1
Hyal1
Hyal2
Hyal3
Hydin2
Hyls1
Hyou1
Hypk
Iah1
Iars
Iars2
Iatpr
Iba57
Ica1
Icam1
Icam2
Icam3
Icam4
Icam5
Ice1
Icmt
Id1
Id2
Id2-as1
Idh1
Idh1-as1
Idh2-dt
Idh3a
Ido1
Idua
Ier2
Ier3
Ier3-as1
Ier5
Ier5l
Ifi16
Ifi27l1
Ifi30
Ifi35
Ifi6
Ifit2
Ifit3
Ifitm1
Ifitm2
Ifitm5
Ifitm9p
Ifngr2
Ifnnp1
Ifnwp4
Ifrd1
Ift122
Ift74
Ift74-as1
Ift80
Ift81
Igbp1p4
Igdcc4
Igf1r
Igf2bp1
Igf2bp2
Igf2bp2-as1
Igf2bp3
Igf2r
Igfbp6
Igflr1
Ighd2-15
Ighd7-27
Ighj1
Ighj1p
Ighj3p
Ighj4
Ighj5
Ighj6
Ighmbp2
Ighv3-47
Ighv3-72
Ighv4-34
Ighv4-55
Ighv4-80
Ighv7-81
Ighviii-26-1
Ighviii-38-1
Ighviii-76-1
Ighviii-82
Igkv1-27
Igkv1or2-108
Igkv2-18
Igkv2-24
Igkv3d-15
Igkv3or2-268
Iglc2
Iglc5
Iglj2
Iglj3
Iglj5
Iglv1-51
Iglv2-34
Iglv2-8
Iglv3-10
Iglv3-2
Iglv3-32
Iglv3-7
Iglv3-9
Iglv7-46
Iglvi-20
Iglvvi-25-1
Igsf10
Igsf3
Igsf6
Ik
Ikbip
Ikbkb
Ikbke
Ikbkg
Ikzf1
Ikzf4
Il10
Il10ra
Il10rb
Il10rb-dt
Il11ra
Il12a
Il12a-as1
Il12rb1
Il13ra1
Il15ra
Il16
Il17b
Il17c
Il17d
Il17rd
Il17re
Il17rel
Il18bp
Il18r1
Il18rap
Il19
Il1b
Il1r1
Il1r2
Il1rap
Il1rapl2
Il1rl1
Il1rn
Il20
Il21
Il21r
Il23a
Il2rg
Il31ra
Il32
Il34
Il36b
Il3ra
Il4r
Il5ra
Il6
Il6r
Il6r-as1
Il7
Il7r
Il9
Il9r
Ilf3
Ilk
Ilkap
Immp1lp1
Immt
Imp3
Imp4
Impa1
Impa2
Impdh1p3
Impdh2
Inafm1
Inafm2
Inava
Inca1
Inf2
Ing1
Ing2
Ing3
Ing5
Inhba-as1
Inhbe
Inhcap
Ino80b
Ino80b-wbp1
Ino80c
Inpp1
Inpp4b
Inpp5a
Inpp5b
Inpp5d
Inpp5f
Inpp5k
Inppl1
Insc
Insig1
Insig2
Insr
Ints1
Ints10
Ints11
Ints14
Ints3
Ints5
Ints6-as1
Ints7
Ints8
Ints9
Intu
Ip6k1
Ipcef1
Ipo11
Ipo13
Ipo5
Ipo9
Iqank1
Iqcb1
Iqcd
Iqce
Iqcf2
Iqcg
Iqch
Iqck
Iqcm
Iqgap1
Iqgap2
Iqgap3
Iqsec1
Iqsec2
Iqsec3
Iqsec3p1
Irak1
Irak1bp1
Irak3
Ireb2
Irf1
Irf2
Irf2bp2
Irf4
Irf5
Irf8
Irf9
Irgm
Irs1
Irx3
Irx5
Isca2p1
Iscu
Isg15
Isg20
Isg20l2
Isl2
Islr2
Ism1-as1
Isoc2
Ispd-as1
Ist1
Isx
Isyna1
Itfg1-as1
Itfg2-as1
Itga11
Itga4
Itga5
Itga6
Itga6-as1
Itga7
Itga9
Itgad
Itgae
Itgal
Itgam
Itgav
Itgax
Itgb1
Itgb1bp2
Itgb1-dt
Itgb2
Itgb2-as1
Itgb3
Itgb4
Itgb5
Itgb7
Itgb8
Itih1
Itk
Itln2
Itm2c
Itpk1-as1
Itpka
Itpkb-it1
Itpr1
Itprid2
Itprip
Itprip-as1
Itpripl1
Itpripl2
Itsn1
Ivd
Izumo4
Jade1
Jade2
Jade3
Jag1
Jagn1
Jak1
Jak2
Jak3
Jakmip1
Jarid2
Jazf1-as1
Jchain
Jdp2
Jhy
Jkamp
Jmjd1c
Jmjd6
Jmjd7
Jmjd7-pla2g4b
Jmjd8
Jph3
Jph4
Jpt1
Jpt2
Jpx
Jsrp1
Jund
Jup
Kaag1
Kalrn
Kank1
Kank2
Kank3
Kank4
Kansl1
Kansl2
Kat14
Kat2a
Kat2b
Kat5
Kat6a
Kat6b
Kat7
Kat8
Katnal2
Katnbl1p3
Kazald1
Kazn
Kbtbd2
Kcmf1
Kcna2
Kcnab2
Kcnb1
Kcnc4
Kcnd1
Kcne3
Kcnh1
Kcnh2
Kcnh3
Kcnh4
Kcnh7
Kcnip2
Kcnip3
Kcnj11
Kcnj2
Kcnk1
Kcnk10
Kcnk15-as1
Kcnk16
Kcnk17
Kcnk4
Kcnk6
Kcnma1
Kcnmb3
Kcnn1
Kcnn4
Kcnq1
Kcnq2
Kcnq3
Kcnq4
Kcnq5
Kcnrg
Kcns2
Kcns3
Kcnt1
Kcp
Kctd1
Kctd10
Kctd11
Kctd12
Kctd13
Kctd15
Kctd17
Kctd20
Kctd21-as1
Kctd5
Kctd6
Kctd7
Kctd9p4
Kdelr3
Kdm1a
Kdm1b
Kdm2a
Kdm2b
Kdm3a
Kdm4a
Kdm4b
Kdm4c
Kdm5a
Kdm6b
Kdm7a
Kdm7a-dt
Kdm8
Keap1
Kel
Khdc1l
Khdrbs1
Khk
Khnyn
Kiaa0040
Kiaa0232
Kiaa0319l
Kiaa0391
Kiaa0408
Kiaa0513
Kiaa0556
Kiaa0586
Kiaa0895l
Kiaa0930
Kiaa1109
Kiaa1147
Kiaa1211
Kiaa1217
Kiaa1257
Kiaa1324
Kiaa1324l
Kiaa1586
Kiaa1614
Kiaa1614-as1
Kiaa1671
Kiaa1755
Kiaa1841
Kiaa1958
Kiaa2026
Kif15
Kif17
Kif1b
Kif1c
Kif20b
Kif21a
Kif21b
Kif22
Kif23
Kif26b
Kif2a
Kif2c
Kif3a
Kif3c
Kif4a
Kif6
Kif9
Kif9-as1
Kifc1
Kifc2
Kir3dx1
Kirrel1-it1
Kirrel2
Kirrel3
Kiss1
Kiss1r
Kiz
Klc1
Klc3
Klf1
Klf11
Klf13
Klf16
Klf2
Klf3
Klf4
Klf5
Klf6
Klf7
Klhdc1
Klhdc10
Klhdc2
Klhdc3
Klhdc7b
Klhdc8a
Klhdc8b
Klhdc9
Klhl10
Klhl17
Klhl18
Klhl2
Klhl20
Klhl21
Klhl22
Klhl23
Klhl26
Klhl32
Klhl33
Klhl36
Klhl4
Klhl40
Klhl42
Klhl5
Klhl7
Klk1
Klk11
Klk15
Klk2
Klkb1
Klrc1
Klrc2
Klrc4
Klrc4-klrk1
Klrd1
Klrg1
Klrk1
Kmo
Kmt2a
Kmt2c
Kmt2d
Kmt2e
Kmt2e-as1
Kmt5a
Kmt5c
Kncn
Knl1
Knop1
Knop1p3
Knop1p4
Knstrn
Kntc1
Kpna2p1
Kpna6
Kpnb1
Krba1
Krbox4
Kremen2
Kri1
Krt10
Krt13
Krt17p3
Krt18
Krt18p12
Krt18p13
Krt18p20
Krt18p28
Krt18p33
Krt18p34
Krt18p35
Krt18p41
Krt18p48
Krt19
Krt19p2
Krt23
Krt39
Krt7
Krt78
Krt7-as
Krt8
Krt86
Krt8p12
Krt8p38
Krt8p42
Krt8p9
Krtap21-3
Krtap4-1
Krtap4-11
Krtap4-16
Krtap4-2
Krtap5-1
Krtap5-11
Krtap5-4
Krtcap3
Ksr1
Ktn1
Kxd1
Ky
L2hgdh
L3mbtl1
L3mbtl3
L3mbtl4-as1
Lacc1
Lactb
Lactb2
Lactb2-as1
Lad1
Lair1
Lama1
Lama2
Lama3
Lamb1
Lamb2
Lamb4
Lamc1
Lamp3
Lamp5-as1
Lamtor2
Lamtor4
Lamtor5-as1
Lancl1-as1
Lap3
Lap3p2
Laptm5
Large1
Large2
Larp1
Larp1b
Larp1bp2
Larp4
Larp7
Lars2
Lasp1
Lat
Lat2
Lax1
Lbh
Lbhd1
Lbr
Lca5l
Lce3a
Lcep1
Lcmt1
Lcn12
Lcn15
Lcn6
Lcnl1
Lcor
Lcp1
Lcp2
Lct
Ldha
Ldhb
Ldhbp1
Ldhd
Ldlrad3
Ldlrad4
Ldlrap1
Lef1-as1
Lekr1
Lemd3
Leng8
Lepr
Leprot
Leprotl1
Letm1
Letm2
Letmd1
Lfng
Lgals1
Lgals12
Lgals3
Lgals3bp
Lgals4
Lgals8
Lgals9
Lgals9c
Lgalsl
Lgi2
Lgmn
Lgr4
Lgr6
Lhb
Lhfpl2
Lhfpl3-as1
Lhpp
Lhx2
Lhx6
Lias
Lifr
Lig1
Lig3
Lilra1
Lilra2
Lilra6
Lilrb1
Lilrb3
Lilrb4
Lilrb5
Lilrp1
Lilrp2
Lima1
Limch1
Limd1
Limd1-as1
Limd2
Limk1
Limk2
Lims1
Lims2
Lin7b
Lin9
Linc00028
Linc00051
Linc00092
Linc00111
Linc00174
Linc00184
Linc00205
Linc00229
Linc00240
Linc00243
Linc00254
Linc00265
Linc00271
Linc00310
Linc00315
Linc00320
Linc00327
Linc00336
Linc00337
Linc00347
Linc00350
Linc00365
Linc00398
Linc00399
Linc00415
Linc00426
Linc00431
Linc00449
Linc00460
Linc00462
Linc00466
Linc00467
Linc00475
Linc00484
Linc00494
Linc00499
Linc00501
Linc00511
Linc00528
Linc00534
Linc00539
Linc00543
Linc00552
Linc00554
Linc00563
Linc00574
Linc00592
Linc00598
Linc00599
Linc00607
Linc00616
Linc00620
Linc00623
Linc00629
Linc00632
Linc00637
Linc00649
Linc00672
Linc00674
Linc00677
Linc00683
Linc00689
Linc00690
Linc00691
Linc00840
Linc00853
Linc00856
Linc00862
Linc00863
Linc00868
Linc00869
Linc00880
Linc00884
Linc00885
Linc00886
Linc00887
Linc00888
Linc00893
Linc00894
Linc00899
Linc00901
Linc00907
Linc00910
Linc00921
Linc00926
Linc00933
Linc00941
Linc00942
Linc00957
Linc00963
Linc00964
Linc00967
Linc00971
Linc00973
Linc00974
Linc00989
Linc00996
Linc01002
Linc01003
Linc01010
Linc01011
Linc01013
Linc01046
Linc01065
Linc01085
Linc01088
Linc01089
Linc01091
Linc01094
Linc01097
Linc01103
Linc01118
Linc01119
Linc01121
Linc01126
Linc01127
Linc01128
Linc01132
Linc01135
Linc01136
Linc01138
Linc01139
Linc01140
Linc01143
Linc01144
Linc01145
Linc01146
Linc01154
Linc01160
Linc01169
Linc01176
Linc01182
Linc01192
Linc01197
Linc01203
Linc01215
Linc01220
Linc01225
Linc01226
Linc01229
Linc01230
Linc01237
Linc01238
Linc01262
Linc01269
Linc01270
Linc01271
Linc01275
Linc01285
Linc01287
Linc01290
Linc01291
Linc01293
Linc01299
Linc01300
Linc01301
Linc01305
Linc01311
Linc01320
Linc01332
Linc01349
Linc01351
Linc01353
Linc01354
Linc01355
Linc01356
Linc01358
Linc01363
Linc01366
Linc01387
Linc01389
Linc01391
Linc01392
Linc01394
Linc01411
Linc01415
Linc01416
Linc01424
Linc01426
Linc01433
Linc01435
Linc01448
Linc01460
Linc01465
Linc01473
Linc01480
Linc01485
Linc01503
Linc01504
Linc01520
Linc01521
Linc01526
Linc01531
Linc01537
Linc01547
Linc01549
Linc01553
Linc01554
Linc01556
Linc01560
Linc01565
Linc01569
Linc01578
Linc01585
Linc01586
Linc01588
Linc01589
Linc01602
Linc01605
Linc01607
Linc01619
Linc01621
Linc01623
Linc01624
Linc01625
Linc01627
Linc01629
Linc01630
Linc01637
Linc01645
Linc01655
Linc01664
Linc01684
Linc01686
Linc01701
Linc01715
Linc01719
Linc01725
Linc01736
Linc01744
Linc01749
Linc01754
Linc01765
Linc01771
Linc01778
Linc01780
Linc01781
Linc01782
Linc01786
Linc01801
Linc01814
Linc01816
Linc01825
Linc01840
Linc01852
Linc01855
Linc01857
Linc01865
Linc01869
Linc01872
Linc01881
Linc01888
Linc01890
Linc01910
Linc01915
Linc01934
Linc01937
Linc01943
Linc01952
Linc01954
Linc01960
Linc01962
Linc01968
Linc01971
Linc01972
Linc01973
Linc01977
Linc01980
Linc01985
Linc01991
Linc01993
Linc02001
Linc02021
Linc02028
Linc02029
Linc02030
Linc02037
Linc02038
Linc02042
Linc02044
Linc02054
Linc02055
Linc02057
Linc02062
Linc02068
Linc02071
Linc02074
Linc02075
Linc02084
Linc02085
Linc02086
Linc02090
Linc02091
Linc02096
Linc02098
Linc02099
Linc02100
Linc02102
Linc02109
Linc02123
Linc02139
Linc02153
Linc02156
Linc02157
Linc02168
Linc02169
Linc02175
Linc02178
Linc02201
Linc02202
Linc02207
Linc02208
Linc02209
Linc02210
Linc02210-crhr1
Linc02213
Linc02217
Linc02218
Linc02235
Linc02236
Linc02237
Linc02243
Linc02245
Linc02255
Linc02265
Linc02271
Linc02278
Linc02280
Linc02288
Linc02289
Linc02292
Linc02298
Linc02308
Linc02324
Linc02332
Linc02340
Linc02341
Linc02343
Linc02352
Linc02354
Linc02356
Linc02357
Linc02363
Linc02366
Linc02367
Linc02372
Linc02377
Linc02384
Linc02385
Linc02387
Linc02390
Linc02398
Linc02399
Linc02402
Linc02404
Linc02413
Linc02422
Linc02425
Linc02427
Linc02428
Linc02455
Linc02456
Linc02470
Linc02473
Linc02521
Linc02532
Linc02537
Linc02539
Linc02543
Linc02546
Linc02558
Linc02569
Linc02574
Linc02576
Linc02577
Linc02580
Linc02583
Linc02585
Linc02590
Linc02596
Linc02599
Linc02606
Linc02608
Linc02609
Linc02610
Linc02611
Linc02613
Linc02615
Linc02616
Linc02625
Linc02627
Linc02642
Linc02645
Linc02652
Linc02656
Linc02660
Linc02669
Linc-pint
Linc-ror
Lingo1
Lingo3
Lins1
Lipa
Lipc
Lipe-as1
Lipn
Lipt1
Lipt2
Lix1l-as1
Llgl1
Llgl2
Llph-dt
Lman1l
Lman2
Lman2l
Lmbr1
Lmf1
Lmf1-as1
Lmna
Lmnb1
Lmntd1
Lmntd2
Lmo1
Lmo2
Lmo4
Lmo7
Lmo7dn-it1
Lmod1
Lncnef
Lnctam34a
Lnpep
Lnpk
Lnx1
Lnx1-as1
Lnx1-as2
Lonp1
Lonp2
Lonrf3
Loxl1-as1
Loxl2
Loxl3
Lpar2
Lpar5
Lpcat1
Lpcat4
Lpgat1-as1
Lpin1
Lpin2
Lpin3
Lpo
Lpp
Lpxn
Lrch3
Lrfn4
Lrif1
Lrig1
Lrig2
Lrmda
Lrmp
Lrp1
Lrp10
Lrp1-as
Lrp3
Lrp4
Lrp4-as1
Lrp5
Lrp6
Lrp8
Lrrc1
Lrrc10
Lrrc14
Lrrc17
Lrrc2
Lrrc23
Lrrc27
Lrrc28
Lrrc29
Lrrc34p2
Lrrc36
Lrrc37a
Lrrc37a17p
Lrrc37a5p
Lrrc37a9p
Lrrc37b
Lrrc42
Lrrc43
Lrrc45
Lrrc49
Lrrc57
Lrrc63
Lrrc7
Lrrc70
Lrrc71
Lrrc73
Lrrc74b
Lrrc75a
Lrrc77p
Lrrc8a
Lrrc8b
Lrrc8c
Lrrc8d
Lrrc8e
Lrrfip2
Lrrk1
Lrrk2
Lrtm2
Lrtomt
Lrwd1
Lsg1
Lsm14a
Lsm14b
Lsm2
Lsm4
Lsm8
Lsmem1
Lsp1
Lsp1p2
Lsr
Lss
Lst1
Ltb4r
Ltb4r2
Ltbp1
Ltbp3
Ltbp4
Ltbr
Ltc4s
Ltk
Luc7l
Luc7l2
Luc7l3
Lucat1
Lurap1l
Lurap1l-as1
Lxn
Ly6e
Ly6e-dt
Ly6g5c
Ly6g6c
Ly6g6e
Ly6h
Ly6k
Ly75
Ly9
Ly96
Lyl1
Lyn
Lynx1-slurp2
Lypd6b
Lypd9p
Lypla2
Lyrm1
Lysmd1
Lyz
Lzic
Lztr1
Lzts1-as1
Lzts2
M1ap
Mab21l3
Mab21l4
Macf1
Maco1
Macrod1
Mad1l1
Mad2l1bp
Madcam1
Madd
Maea
Maf1
Maff
Mafg
Mafg-dt
Mafk
Maftrr
Mag
Maged2
Magef1
Magix
Maip1
Mak16
Malat1
Malt1
Mamdc2-as1
Mamdc4
Maml1
Man1a2
Man1b1
Man1b1-dt
Man1c1
Man2a1
Man2a2
Man2b1
Man2b2
Manbal
Manea-dt
Maneal
Manf
Maoa
Map1a
Map1b
Map1lc3b
Map1lc3b2
Map1s
Map2
Map2k1
Map2k3
Map2k4
Map2k5
Map2k6
Map2k7
Map3k10
Map3k14-as1
Map3k2
Map3k20
Map3k21
Map3k2-dt
Map3k3
Map3k4
Map3k5
Map3k7cl
Map3k8
Map4k2
Map4k3-dt
Map4k4
Map4k5
Map7d1
Map7d3
Mapk1
Mapk10
Mapk11
Mapk12
Mapk13
Mapk14
Mapk15
Mapk1ip1l
Mapk3
Mapk6
Mapk6-dt
Mapk7
Mapk8
Mapk8ip1
Mapk8ip3
Mapk9
Mapkapk3
Mapkapk5
Mapkapk5-as1
Mapkbp1
Mapre2
Mapre3
Mapt
Mapt-it1
Marc1
Marc2
March1
March10
March11
March2
March3
March6
March7
March8
March9
Marco
Marf1
Mark2
Mark2p17
Mark2p4
Mark3
Mark3p3
Mark4
Mars
Mars2
Marveld1
Mast1
Mast2
Mast3
Mast4
Mastl
Mat2b
Matk
Matn1-as1
Matn2
Matr3
Maz
Mb
Mbd1
Mbd3l2b
Mbd5
Mbd6
Mbip
Mblac1
Mbnl1
Mbnl1-as1
Mbnl3
Mbp
Mbtps1
Mbtps2
Mc1r
Mc5r
Mcc
Mccc1
Mccc1-as1
Mccc2
Mcemp1
Mcf2l
Mcf2l2
Mcfd2
Mcidas
Mcm2
Mcm3ap-as1
Mcm4
Mcm5
Mcm8
Mcm9
Mcoln1
Mcph1
Mcrip1
Mcrip2
Mcrs1
Mctp2
Mcts1
Mcu
Mcub
Mdfic
Mdfic2
Mdga1
Mdh1
Mdh2
Mdk
Mdm2
Mdm4
Mdp1
Mds2
Me2
Me3
Meaf6
Mecom
Mecp2
Mecr
Med12
Med13l
Med14
Med14os
Med15
Med16
Med18
Med22
Med24
Med25
Med28p2
Med29
Med30
Med6p1
Med9
Mef2a
Mef2bnbp1
Mef2c
Mef2c-as1
Mef2c-as2
Mef2d
Mefv
Megf11
Megf8
Mei1
Meig1
Meiob
Meis1
Meis2
Meltf
Meltf-as1
Memo1p1
Memo1p3
Memo1p4
Men1
Mepe
Mertk
Mesd
Mest
Met
Metap1
Metap1d
Metap2
Metrn
Metrnl
Mettl15
Mettl16
Mettl21a
Mettl23
Mettl24
Mettl25
Mettl2a
Mettl2b
Mettl7a
Mettl7b
Mettl8
Mettl9
Mfap3
Mfap5
Mff
Mfge8
Mfn1
Mfn2
Mfrp
Mfsd1
Mfsd10
Mfsd11
Mfsd13a
Mfsd14c
Mfsd2a
Mfsd2b
Mfsd3
Mfsd4a
Mfsd4b
Mfsd5
Mfsd6
Mga
Mgam2
Mgat2
Mgat3
Mgat3-as1
Mgat4a
Mgat4b
Mgat4ep
Mgat5
Mgat5b
Mgll
Mgme1
Mgp
Mgrn1
Mgst1
Mgst2
Mgst3
Mhencr
Mia2
Mia3
Miat
Miatnb
Mib1
Mib2
Mica
Mical2
Mical3
Micall1
Micb
Micu1
Mid1
Mid1ip1
Mid1ip1-as1
Midn
Mief1
Mief2
Mier1
Mif
Mif4gd
Mif-as1
Miga2
Miip
Milr1
Mincr
Mindy1
Mindy2
Mink1
Mios
Mip
Mipepp3
Mir100hg
Mir107
Mir10a
Mir1183
Mir1199
Mir1204
Mir1205
Mir1206
Mir1207
Mir1208
Mir1229
Mir124-1
Mir125a
Mir1265
Mir1281
Mir1284
Mir1286
Mir1287
Mir1294
Mir1302-3
Mir1302-8
Mir1307
Mir132
Mir138-2
Mir139
Mir140
Mir141
Mir142
Mir1469
Mir146b
Mir148b
Mir150
Mir151b
Mir1538
Mir1539
Mir155
Mir155hg
Mir17
Mir182
Mir183
Mir188
Mir18a
Mir190b
Mir1915
Mir192
Mir193a
Mir193b
Mir193bhg
Mir194-2hg
Mir195
Mir196a1
Mir1976
Mir19a
Mir200a
Mir200b
Mir200c
Mir200chg
Mir202
Mir202hg
Mir205hg
Mir20a
Mir2110
Mir2116
Mir212
Mir222hg
Mir223
Mir2277
Mir23a
Mir24-2
Mir27a
Mir28
Mir2861
Mir299
Mir29b2chg
Mir30c1
Mir3131
Mir3142hg
Mir3143
Mir3145
Mir3150a
Mir3150b
Mir3150bhg
Mir3153
Mir3155a
Mir3155b
Mir3160-1
Mir3160-2
Mir3166
Mir3174
Mir3175
Mir3180-4
Mir3187
Mir3188
Mir3190
Mir3191
Mir3199-1
Mir3199-2
Mir320a
Mir326
Mir335
Mir33a
Mir342
Mir345
Mir34ahg
Mir3529
Mir3610
Mir3613
Mir3615
Mir3646
Mir3649
Mir3652
Mir3655
Mir3660
Mir3662
Mir3665
Mir3668
Mir3671
Mir3674
Mir3678
Mir3681hg
Mir3684
Mir3690
Mir3692
Mir378a
Mir378i
Mir3907
Mir3909
Mir3918
Mir3925
Mir3926-1
Mir3926-2
Mir3928
Mir3936
Mir3945
Mir3945hg
Mir3960
Mir3972
Mir411
Mir422a
Mir4252
Mir4258
Mir4276
Mir4293
Mir4298
Mir4302
Mir4321
Mir4322
Mir4323
Mir4420
Mir4422hg
Mir4425
Mir4432
Mir4434
Mir4435-1
Mir4435-2hg
Mir4437
Mir4439
Mir4442
Mir4448
Mir4453
Mir4453hg
Mir4462
Mir4469
Mir4470
Mir4472-2
Mir4477b
Mir4479
Mir4487
Mir4492
Mir4496
Mir4505
Mir4506
Mir4513
Mir4515
Mir4519
Mir4522
Mir4523
Mir4526
Mir4529
Mir4530
Mir4645
Mir4648
Mir4651
Mir4655
Mir4657
Mir4664
Mir4674
Mir4687
Mir4690
Mir4706
Mir4708
Mir4710
Mir4717
Mir4727
Mir4729
Mir4731
Mir4734
Mir4736
Mir4738
Mir4740
Mir4747
Mir4748
Mir4752
Mir4754
Mir4756
Mir4761
Mir4763
Mir4765
Mir4785
Mir4787
Mir4799
Mir486-1
Mir486-2
Mir492
Mir497
Mir497hg
Mir5000
Mir5003
Mir502
Mir503hg
Mir5087
Mir5088
Mir5090
Mir5091
Mir5093
Mir5094
Mir5187
Mir5188
Mir5189
Mir5193
Mir532
Mir548ac
Mir548ak
Mir548al
Mir548ap
Mir548at
Mir548aw
Mir548b
Mir548c
Mir548h5
Mir548n
Mir548o
Mir548x2
Mir548z
Mir550a1
Mir550a2
Mir550b1
Mir550b2
Mir5571
Mir5572
Mir5583-1
Mir5583-2
Mir564
Mir5684
Mir5695
Mir5696
Mir5700
Mir5703
Mir5708
Mir574
Mir5787
Mir584
Mir589
Mir591
Mir6073
Mir6076
Mir6077
Mir6079
Mir6084
Mir6089
Mir609
Mir6090
Mir6125
Mir615
Mir623
Mir626
Mir628
Mir632
Mir638
Mir639
Mir646hg
Mir647
Mir648
Mir650
Mir6508
Mir6509
Mir6516
Mir658
Mir661
Mir670
Mir6716
Mir6717
Mir6722
Mir6732
Mir6739
Mir6741
Mir6743
Mir6753
Mir6754
Mir6768
Mir6769b
Mir6774
Mir6775
Mir6786
Mir6787
Mir6791
Mir6795
Mir6800
Mir6809
Mir6815
Mir6819
Mir6821
Mir6823
Mir6833
Mir6835
Mir6838
Mir6845
Mir6847
Mir6853
Mir6860
Mir6863
Mir6864
Mir6865
Mir6871
Mir6872
Mir6875
Mir6876
Mir6887
Mir6890
Mir6892
Mir7106
Mir7155
Mir7162
Mir718
Mir7-2
Mir7-3
Mir7-3hg
Mir759
Mir760
Mir762
Mir762hg
Mir7703
Mir7845
Mir7848
Mir7849
Mir7850
Mir7973-1
Mir7973-2
Mir7977
Mir8061
Mir8064
Mir8066
Mir8072
Mir8078
Mir9-1
Mir92b
Mir9-3hg
Mir942
Mir96
Mir99ahg
Mir99b
Mirlet7a1hg
Mirlet7a3
Mirlet7b
Mirlet7bhg
Mirlet7e
Mirlet7i
Misp3
Mitd1
Mkln1
Mknk1
Mknk1-as1
Mkrn3
Mlana
Mlec
Mlh1
Mlkl
Mllt1
Mllt10
Mllt11
Mlph
Mlst8
Mlxipl
Mmaa
Mmadhc
Mmd
Mme
Mmp11
Mmp14
Mmp2
Mmp23b
Mmp24os
Mmp25
Mmp25-as1
Mmp26
Mmp28
Mmp8
Mmp9
Mmrn2
Mms19
Mms22l
Mnat1
Mnd1
Mnda
Mnt
Mnx1
Mnx1-as1
Mob1a
Mob1b
Mob2
Mob4
Mon1a
Morc3
Morf4l1
Morf4l1p4
Morn1
Morn3
Mospd2
Mov10
Mov10l1
Moxd2p
Mpc1
Mpdu1
Mpeg1
Mpg
Mphosph10
Mphosph9
Mpi
Mpig6b
Mpo
Mpp1
Mpp3
Mpp4
Mpp5
Mpp6
Mpp7-dt
Mppe1
Mprip
Mpst
Mpv17
Mpzl1
Mpzl3
Mr1
Mras
Mre11
Mreg
Mrfap1
Mrgprf
Mrgprf-as1
Mrgprg
Mrgprg-as1
Mrm1
Mrm2
Mrm3
Mrnip
Mroh1
Mroh3p
Mroh6
Mrpl1
Mrpl10
Mrpl15
Mrpl15p1
Mrpl18
Mrpl19
Mrpl2
Mrpl20
Mrpl20-as1
Mrpl21
Mrpl22
Mrpl23
Mrpl30
Mrpl30p1
Mrpl32
Mrpl32p1
Mrpl34
Mrpl35p2
Mrpl37
Mrpl38
Mrpl4
Mrpl40
Mrpl43
Mrpl45
Mrpl49
Mrpl53
Mrpl53p1
Mrpl54
Mrpl58
Mrps11
Mrps12
Mrps15p1
Mrps16
Mrps18c
Mrps18cp4
Mrps2
Mrps21
Mrps25
Mrps27
Mrps31p4
Mrps31p5
Mrps35
Mrps36p2
Mrps6
Mrtfa
Mrto4
Mrvi1
Mrvi1-as1
Ms4a1
Ms4a14
Ms4a3
Ms4a4a
Ms4a4e
Ms4a5
Ms4a6a
Ms4a7
Msantd3
Msc
Msc-as1
Msh2
Msh3
Msh5
Msh5-sapcd1
Msh6
Msi1
Msi2
Msl1
Msl3
Msmo1
Msn
Msrb1
Msrb3
Msto1
Msto2p
Mt1dp
Mt1e
Mt1f
Mt1h
Mt1p1
Mt1x
Mt2a
Mta1
Mta2
Mta3
Mtap
Mtapp2
Mtbp
Mtcl1
Mtco1p17
Mtco3p38
Mtcp1
Mtcybp43
Mterf1
Mterf2
Mterf4
Mtf2
Mtfr1
Mtfr1l
Mtfr2
Mtg1
Mtg2
Mthfd1
Mthfd1l
Mthfd2
Mthfd2l
Mthfd2p7
Mthfr
Mtmr11
Mtmr2
Mtmr3
Mtmr4
Mtmr7
Mtmr9
Mtnd1p24
Mtnd2p17
Mtnd2p7
Mtnd3p7
Mtnd4lp10
Mtnd4lp26
Mtnd4p17
Mtnd4p23
Mtnd5p25
Mtnd5p28
Mto1
Mtr
Mtrex
Mtrr
Mtss1
Mturn
Mtus1
Mtus2
Mtx1
Mtx2
Muc1
Muc12
Muc13
Muc17
Muc2
Muc20
Muc20-ot1
Muc3a
Muc4
Mus81
Mustn1
Mvb12a
Mvb12b
Mvd
Mx1
Mx2
Mxd1
Mxd3
Mxi1
Mxra7
Myadm
Myb
Myb-as1
Mybpc1
Mybph
Myc
Mycbp2
Mycbp2-as1
Mycbpap
Myd88
Mydgf
Myeov
Myh11
Myh14
Myh7b
Myh9
Myl12a
Myl12b
Myl4
Myl6
Myl6b
Myl6bp1
Myl6p1
Mylip
Mylk
Mylpf
Mynn
Myo15a
Myo15b
Myo16-as1
Myo18a
Myo18b
Myo1a
Myo1b
Myo1c
Myo1d
Myo1e
Myo1h
Myo3b-as1
Myo5c
Myo6
Myo7b
Myo9b
Myocos
Myom2
Myoslid
Myrf
Myrip
Myt1l
Mzb1
Mzf1-as1
Mzt2b
N4bp2
N4bp2l1
N4bp2l2
N4bp2l2-it2
NA
Naa15
Naa16
Naa20
Naa25
Naa35
Naa38
Naa40
Naa60
Naaa
Naaladl2
Nab1
Nab2
Nabp1
Nabp2
Naca4p
Nadk
Nadsyn1
Naf1
Nagk
Naglu
Nagpa-as1
Nags
Naif1
Nalt1
Nampt
Nanogp1
Nanos1
Nanos3
Nans
Nap1l4
Napepld
Napg
Naprt
Napsa
Napsb
Narf
Nars
Nars2
Nasp
Nat1
Nat10
Nat16
Nat8l
Nat9
Nav2
Nav2-as3
Nav2-it1
Naxd
Nbas
Nbea
Nbeal1
Nbeal2
Nbn
Nbpf12
Nbpf14
Nbpf26
Nbr1
Nbr2
Ncald
Ncam1
Ncam2
Ncan
Ncapd2
Ncaph2
Ncbp1
Ncbp2-as1
Ncbp2l
Ncdn
Nceh1
Ncf1c
Ncf4
Ncf4-as1
Nck1
Nck1-dt
Nck2
Nckap1l
Nckipsd
Ncln
Ncoa3
Ncoa6
Ncoa7
Ncor1
Ncor2
Ncr1
Ncr2
Ncr3lg1
Ncstn
Ndc80
Nde1
Ndel1
Ndfip1
Ndfip2
Ndor1
Ndrg1
Ndrg2
Ndst1
Ndufa11
Ndufa12
Ndufa3
Ndufa4l2
Ndufa5
Ndufa5p5
Ndufa6-dt
Ndufa7
Ndufa9
Ndufaf2
Ndufaf3
Ndufaf4p1
Ndufaf5
Ndufaf6
Ndufaf8
Ndufb1
Ndufb10
Ndufb10p1
Ndufb2
Ndufb3
Ndufb5
Ndufb6
Ndufb7
Ndufb8
Ndufb8p1
Ndufb9
Ndufc1
Ndufc2
Ndufs2
Ndufs3
Ndufs4
Ndufs5
Ndufs5p3
Ndufs5p5
Ndufs6
Ndufs7
Ndufv1
Ndufv2
Neat1
Neb
Nebl
Necab2
Necab3
Necap1
Necap1p1
Necap2
Nectin1
Nectin2
Nectin3-as1
Nectin4
Nedd1
Nedd4l
Nedd8
Nedd8-mdp1
Nedd9
Nefh
Negr1-it1
Neil1
Neil2
Neil3
Nek6
Nelfb
Nelfcd
Nell1
Nemp1
Nemp2
Nenf
Neo1
Neu4
Neurl1
Neurl1-as1
Neurl1b
Nf1
Nf2
Nfasc
Nfat5
Nfatc1
Nfatc2ip
Nfatc3
Nfatc4
Nfe2l1
Nfe2l2
Nfe2l3
Nfe4
Nfia
Nfia-as1
Nfic
Nfix
Nfkb1
Nfkb2
Nfkbia
Nfkbib
Nfkbie
Nfkbiz
Nfs1
Nfx1
Nfya
Nfyc
Ngf-as1
Ngfr
Ngrn
Nhej1
Nhlrc4
Nhp2p2
Nhsl1
Nhsl2
Nifkp6
Nim1k
Ninj1
Ninj2
Ninl
Nip7
Nipa1
Nipa2p5
Nipal1
Nipal3
Nipbl
Nipbl-dt
Nipsnap1
Nipsnap2
Nisch
Nit1
Nkain1
Nkapd1
Nkapp1
Nkd1
Nkila
Nkiras2
Nktr
Nlgn1
Nlgn4y
Nlk
Nln
Nlrc5
Nlrp1
Nlrp12
Nlrp2
Nlrp3
Nlrp4
Nlrp6
Nlrp7
Nlrp9
Nlrx1
Nmb
Nmd3
Nme1
Nme1-nme2
Nme2
Nme4
Nme6
Nme9
Nmnat1
Nmnat2
Nmnat3
Nmral1
Nmral2p
Nmt1
Nnmt
Noc3l
Noc4l
Nod2
Nog
Nol10
Nol12
Nol4l
Nol4l-dt
Nol8
Nolc1
Nom1
Nomo1
Nomo3
Nono
Nop14
Nop14-as1
Nop2
Nop53
Nop56p1
Nop58
Nop9
Nos1ap
Nos3
Notch1
Notch3
Notch4
Nox5
Noxa1
Npas1
Npas3
Npas4
Npat
Npc1
Npdc1
Npepl1
Npepps
Nphp3-as1
Nphp4
Npipa9
Npipb8
Npl
Nploc4
Npm1p23
Npm1p32
Npm1p34
Npm2
Npm3
Nppc
Npr2
Nprl2
Nprl3
Npsr1-as1
Nptx2
Npw
Nqo1
Nqo2
Nr1d2
Nr1h2
Nr1h3
Nr1i2
Nr1i3
Nr2c2
Nr2f1
Nr2f2
Nr2f2-as1
Nr2f6
Nr3c1
Nr4a1
Nr5a1
Nr6a1
Nrbf2
Nrbp1
Nrbp2
Nrf1
Nrgn
Nrir
Nrl
Nrm
Nrn1
Nrp1
Nrp2
Nrros
Nrsn2
Nrxn1
Nrxn2
Nrxn3
Nsa2
Nsd1
Nsd2
Nsd3
Nsfl1c
Nsg2
Nsl1
Nsmaf
Nsmce1
Nsmce1-dt
Nsmce2
Nsmf
Nsun4
Nsun6
Nt5c2
Nt5dc3
Nt5dc4
Nt5e
Nt5m
Ntf4
Ntmt1
Ntn3
Ntng1
Ntrk1
Nuak2
Nub1
Nubp2
Nubpl
Nucb2
Nucks1
Nudt1
Nudt13
Nudt14
Nudt17
Nudt19
Nudt2
Nudt22
Nudt4
Nudt7
Nudt9
Nuf2
Numb
Numbl
Nup107
Nup133
Nup188
Nup205
Nup214
Nup50
Nup50-dt
Nup58
Nup62
Nup62cl
Nup88
Nup98
Nupl2
Nus1p1
Nusap1
Nutf2
Nutm1
Nutm2a-as1
Nwd1
Nxf1
Nxnl1
Nxnl2
Nxpe3
Nxph3
Nxph4
Nxt2
Nyap1
Oaf
Oas1
Oaz1
Ociad1
Ocln
Ocrl
Odc1-dt
Odf2
Odf3b
Odr4
Ofd1
Oga
Ogdh
Ogdhl
Ogfod2
Ogfr
Ogg1
Ogt
Oip5-as1
Ola1
Olah
Olfml2a
Olmalinc
Onecut3
Oosp1p2
Opa1
Opa3
Opn3
Opn4
Oprl1
Optn
Or10a6
Or10ac1
Or10j1
Or11g1p
Or1d4
Or2a14
Or2l9p
Or2t12
Or2t2
Or2t4
Or2x1p
Or3a2
Or4d9
Or4k14
Or4k17
Or4m1
Or4t1p
Or51a9p
Or52k1
Or52k3p
Or5a2
Or5b21
Or5bh1p
Or6c4
Or6c70
Or6e1p
Or6j1
Or6k6
Or6u2p
Or6w1p
Or7a1p
Or7c1
Or7e14p
Or7e91p
Or7g15p
Or8a2p
Or8b10p
Or8b9p
Or8d1
Or8q1p
Or9a4
Or9m1p
Orai2
Orai3
Orc3
Orc6
Ormdl3
Os9
Osbp2
Osbpl10
Osbpl2
Osbpl3
Osbpl5
Osbpl6
Osbpl8
Osbpl9
Oscar
Oscp1
Oser1-dt
Osgin1
Osgin2
Osm
Osmr
Osr2
Ostf1
Ostm1
Otof
Otop2
Otub2
Otud1
Otud4p1
Otud5
Otulin
Otx1
Ovol1
Ovol1-as1
Ovol2
Oxa1l
Oxct1
Oxgr1
Oxld1
Oxr1
Oxsm
P2rx4
P2rx6
P2rx7
P2ry14
P2ry2
P2ry6
P2ry8
P3h2-as1
P3h3
P3h4
P4ha2
P4ha2-as1
P4hb
P4htm
Pa2g4p4
Pa2g4p6
Pabpc1
Pabpc1l
Pabpc1p10
Pabpc1p11
Pabpn1
Pacerr
Pacrg
Pacrg-as3
Pacrgl
Pacs1
Pacs2
Pacsin1
Pacsin2
Padi1
Padi2
Padi4
Pafah1b2
Pafah1b3
Paip2
Pak1
Pak2
Pak4
Pak6
Palld
Palm
Palmd
Pam
Pan2
Pan3
Pandar
Pank2
Pank3
Panx1
Panx2
Paox
Papln
Papss1
Papss2
Paqr4
Paqr5
Paqr6
Paqr7
Paqr8
Paqr9
Paqr9-as1
Pard3-as1
Pard6b
Pard6g
Pard6g-as1
Pargp1
Park7
Parp1
Parp10
Parp12
Parp14
Parp15
Parp16
Parp2
Parp8
Parpbp
Parvb
Parvg
Patj
Paupar
Pawrp1
Pax3
Pax5
Pax6
Pax8
Pax8-as1
Pax9
Paxbp1-as1
Paxip1
Paxip1-as1
Paxx
Pbrm1
Pbx1
Pbx2
Pbx3
Pbxip1
Pc
Pcat14
Pcat5
Pcat6
Pcat7
Pcbd2
Pcbp1
Pcbp1-as1
Pcbp2
Pcbp3
Pcbp4
Pcca
Pccb
Pcdh12
Pcdhga4
Pcdhgc3
Pced1a
Pced1b
Pced1b-as1
Pcf11
Pcgf1
Pcgf2
Pcgf3
Pcgf5
Pcif1
Pck1
Pck2
Pcm1
Pcmt1
Pcmtd2
Pcna
Pcnap4
Pcnp
Pcnx1
Pcnx3
Pcolce
Pcolce2
Pcp2
Pcsk4
Pcsk5
Pcsk7
Pctp
Pcyox1
Pcyox1l
Pcyt1a
Pcyt2
Pdc
Pdcd10
Pdcd1lg2
Pdcd4
Pdcd5
Pdcd6
Pdcd6ip
Pdcd6ipp2
Pdcl3
Pdcl3p1
Pdcl3p7
Pde12
Pde1b
Pde1c
Pde3a
Pde3b
Pde4b
Pde4d
Pde7a
Pde8a
Pde8b
Pde9a
Pdgfc
Pdgfra
Pdgfrb
Pdgfrl
Pdha1
Pdhx
Pdia2
Pdia3
Pdia3p1
Pdia5
Pdik1l
Pdk1
Pdk2
Pdk3
Pdlim1
Pdlim2
Pdlim3
Pdlim4
Pdlim5
Pdlim7
Pdp2
Pdpk1
Pdpr
Pds5b
Pdxdc1
Pdxdc2p
Pdxk
Pdyn-as1
Pdzd2
Pdzd7
Pdzk1ip1
Pdzk1p1
Pdzph1p
Pea15
Peak1
Pear1
Pecam1
Peli1
Peli2
Peli3
Pemt
Per3
Pet100
Pex11b
Pex13
Pex14
Pex26
Pex3
Pex5
Pex5l
Pex7
Pfas
Pfdn1
Pfdn4
Pfdn5
Pfkfb2
Pfkfb3
Pfkfb4
Pfkl
Pfkm
Pfn1
Pga3
Pgam1
Pgam5
Pgap2
Pgap3
Pgbd1
Pgbd2
Pgc
Pgd
Pgdp1
Pgf
Pgk1
Pglyrp2
Pglyrp4
Pgm2
Pgm3
Pgm5p4
Pgr
Pgrmc1
Phactr1
Phactr2
Phactr3
Phactr4
Phax
Phb2
Phbp12
Phbp3
Phbp7
Phc1
Phc3
Pheta1
Phf1
Phf11
Phf12
Phf13
Phf19
Phf2
Phf20
Phf20l1
Phf21a
Phf24
Phf3
Phf5a
Phf6
Phf7
Phf8
Phgdh
Phlda1
Phlda2
Phldb1
Phldb2
Phlpp1
Phospho2
Phox2a
Phpt1
Phrf1
Phtf2
Phyhip
Phykpl
Pi16
Pianp
Pias1
Picalm
Pidd1
Pif1
Pifo
Piga
Pigb
Pigc
Pigg
Pigl
Pign
Pigp
Pigpp3
Pigq
Pigr
Pigs
Pigt
Pigu
Pigv
Pigx
Pigy-dt
Pih1d1
Pik3c2b
Pik3c2g
Pik3c3
Pik3ca
Pik3cb
Pik3cd
Pik3cd-as1
Pik3cg
Pik3ip1-as1
Pik3r1
Pik3r2
Pik3r3
Pik3r4
Pik3r5
Pikfyve
Pilra
Pim1
Pim2
Pim3
Pimreg
Pin4
Pinx1
Pip4k2a
Pip5k1a
Pip5k1b
Pip5kl1
Pipox
Pisrt1
Pithd1
Pitpna
Pitpna-as1
Pitpnb
Pitpnc1
Pitpnm1
Pitpnm2
Pitpnm3
Pitx3
Piwil2
Piwil4
Pjvk
Pkd1l3
Pkd2
Pkd2l1
Pkdrej
Pkia
Pkib
Pkig
Pkn1
Pkn2
Pkn2-as1
Pknox1
Pkp3
Pkp4
Pla2g15
Pla2g16
Pla2g4b
Pla2g4c
Pla2g4e
Pla2g6
Plac1
Plac9
Plagl1
Plat
Plau
Plaur
Plb1
Plbd2
Plcb1
Plcb2
Plcb3
Plcb4
Plcg1
Plcg2
Plch2
Plcl1
Plcl2
Plcxd1
Plcxd2
Pld1
Pld2
Pld3
Pld4
Plec
Plek
Plekha2
Plekha3
Plekha5
Plekha7
Plekha8
Plekhb1
Plekhb2
Plekhf2
Plekhg1
Plekhg2
Plekhg3
Plekhg4
Plekhg6
Plekhh1
Plekhh2
Plekhh3
Plekhm1p1
Plekhm2
Plekho1
Plekho2
Plet1
Plin2
Plin3
Plk1
Plk3
Plk5
Plod1
Plod3
Plp2
Plpbp
Plpp4
Plpp6
Plppr2
Plppr3
Plrg1
Pls1
Pls1-as1
Plxdc1
Plxdc2
Plxna2
Plxnb1
Plxnb2
Plxnb3
Plxnc1
Plxnd1
Pmaip1
Pmel
Pmfbp1
Pmp22
Pmpca
Pmpcb
Pms1
Pms2cl
Pms2p5
Pnck
Pnkd
Pnkp
Pnldc1
Pnma8b
Pnmt
Pnn
Pno1
Pnoc
Pnp
Pnpla1
Pnpla2
Pnpla3
Pnpla5
Pnpla6
Pnpla7
Pnpla8
Pnrc1
Pnrc2
Poc1b
Poc1b-as1
Poc5
Podnl1
Podxl
Pofut1
Pogk
Poglut1
Pola1
Pola2
Polb
Pold1
Pold3
Pole3
Pole4
Polg2
Poli
Polm
Polr1a
Polr1d
Polr1e
Polr2a
Polr2c
Polr2e
Polr2h
Polr2m
Polr3a
Polr3b
Polr3c
Polr3d
Polr3e
Polr3h
Polrmt
Pom121
Pomp
Pomt1
Pomt2
Pop4
Por
Porcn
Pot1-as1
Pou2f1
Pou2f2
Pou2f3
Pou3f2
Pou5f1p6
Pou5f2
Pou6f2
Ppan
Ppan-p2ry11
Ppara
Ppard
Pparg
Ppargc1a
Ppargc1b
Ppcdc
Ppdpf
Ppfia1
Ppfia3
Ppfia4
Ppfibp1
Ppfibp2
Pphln1
Ppia
Ppiap23
Ppiap28
Ppiap29
Ppiap31
Ppiap35
Ppiap36
Ppiap39
Ppiap46
Ppiap76
Ppiap81
Ppie
Ppiel
Ppif
Ppig
Ppih
Ppil1
Ppil2
Ppil3
Ppil4
Ppil6
Ppm1b
Ppm1d
Ppm1f
Ppm1g
Ppm1j
Ppm1k-dt
Ppm1m
Ppm1n
Ppox
Ppp1ca
Ppp1cb
Ppp1r11p1
Ppp1r12b
Ppp1r13b
Ppp1r15a
Ppp1r16a
Ppp1r16b
Ppp1r17
Ppp1r1b
Ppp1r2
Ppp1r21
Ppp1r26
Ppp1r26-as1
Ppp1r37
Ppp1r3e
Ppp1r3f
Ppp1r3g
Ppp1r8
Ppp2r1a
Ppp2r2a
Ppp2r2b
Ppp2r2d
Ppp2r5b
Ppp2r5c
Ppp2r5e
Ppp3cb
Ppp3cb-as1
Ppp4c
Ppp4r1
Ppp4r1-as1
Ppp4r1l
Ppp4r2
Ppp4r4
Ppp5c
Ppp6c
Ppp6r2
Ppp6r3
Ppt1
Ppt2
Ppt2-egfl8
Ppwd1
Ppy
Pqbp1
Pqlc2
Pqlc3
Prame
Prc1
Prcc
Prcp
Prdm1
Prdm10
Prdm11
Prdm16
Prdm2
Prdm7
Prdm8
Prdx2
Prdx3p2
Prdx4
Prdx5
Prdx6
Prelid1
Prelid3a
Prelid3bp5
Prf1
Prickle1
Prickle2
Prickle3
Prickle4
Prim2
Prkab2
Prkaca
Prkacb
Prkag1
Prkag2
Prkag2-as1
Prkag3
Prkar1a
Prkar1b
Prkar2a
Prkar2a-as1
Prkar2b
Prkca
Prkcb
Prkcd
Prkce
Prkcg
Prkch
Prkcsh
Prkcz
Prkcz-as1
Prkd2
Prkn
Prkra-as1
Prkrip1
Prlr
Prmt1
Prmt7
Prnp
Prob1
Prorsd1p
Pros1
Proser2
Prox1
Prox2
Prpf18
Prpf31
Prpf38a
Prpf38b
Prpf39
Prpf4
Prpf40a
Prpf40b
Prpf4b
Prpf8
Prps1
Prps2
Prpsap1
Prr12
Prr13
Prr13p5
Prr14
Prr14l
Prr15
Prr19
Prr29
Prr3
Prr34
Prr34-as1
Prr36
Prr5
Prr5-arhgap8
Prr5l
Prr7
Prrc1
Prrc2a
Prrc2b
Prrc2c
Prrg1
Prrg2
Prrt1
Prrt2
Prrt3
Prrt3-as1
Prrx1
Prrx2-as1
Prss12
Prss16
Prss36
Prss42
Prss48
Prune1
Prune2
Prx
Prxl2a
Prxl2b
Psat1
Psca
Psd
Psd2-as1
Psd4
Psen1
Psen2
Psg5
Psma2p2
Psma4
Psma6
Psmb3
Psmb5
Psmb6
Psmb8
Psmb8-as1
Psmb9
Psmc1
Psmc2
Psmc4
Psmc5
Psmc6
Psmd1
Psmd10p1
Psmd11
Psmd13
Psmd14
Psmd3
Psmd4
Psmd8p1
Psmd9
Psme1
Psme2
Psme2p2
Psme3
Psmf1
Psmg3
Psmg3-as1
Psmg4
Pspc1p2
Pspn
Psrc1
Pstk
Pstpip1
Pstpip2
Ptch1
Ptch2
Ptcsc2
Ptcsc3
Ptdss1
Ptdss2
Pten
Ptenp1-as
Pter
Ptgds
Ptger2
Ptger4
Ptger4p2
Ptges
Ptges2
Ptges3l
Ptges3p2
Ptgfrn
Ptgir
Ptgr1
Ptgs1
Pth1r
Ptk2
Ptk2b
Ptk7
Ptma
Ptmap1
Ptms
Ptov1
Ptov1-as1
Ptp4a1
Ptp4a2
Ptp4a2p1
Ptp4a3
Ptpa
Ptpmt1
Ptpn1
Ptpn12
Ptpn13
Ptpn18
Ptpn22
Ptpn4
Ptpn6
Ptpn7
Ptpra
Ptprb
Ptprc
Ptpre
Ptprf
Ptprh
Ptprj-as1
Ptprm
Ptprn
Ptpro
Ptprr
Ptprs
Ptprvp
Ptrh1
Ptrh2
Pttg1
Pttg1ip
Pudp
Puf60
Pum1
Pum3
Pus1
Pusl1
Pvr
Pvt1
Pwp1
Pwwp2a
Pwwp2b
Pwwp3a
Pxdc1
Pxk
Pxmp2
Pxn-as1
Pxylp1
Pycard
Pycr2
Pydc1
Pygb
Pygm
Pygo1
Pyy2
Qars
Qki
Qpct
Qpctl
Qprt
Qrich1
Qrich2
Qrsl1
Qser1
Qsox1
Qtrt1
Qtrt2
R3hcc1
R3hcc1l
R3hdm1
R3hdm2
R3hdm2p2
R3hdm4
Rab10
Rab11a
Rab11b
Rab11b-as1
Rab11fip5
Rab12
Rab13
Rab18
Rab19
Rab1a
Rab21
Rab22a
Rab24
Rab26
Rab27a
Rab28
Rab2a
Rab30
Rab31
Rab34
Rab37
Rab3a
Rab3d
Rab3gap1
Rab3il1
Rab3ip
Rab40b
Rab40c
Rab42
Rab4a
Rab4b
Rab4b-egln2
Rab5a
Rab5b
Rab5if
Rab8a
Rab9a
Rabep1
Rabep2
Rabepk
Rabgap1
Rabgap1l
Rabgef1
Rabggtb
Rabl2a
Rabl2b
Rabl3
Rac1
Rac1p6
Rac3
Racgap1
Rack1
Rad17
Rad18
Rad21-as1
Rad23a
Rad23b
Rad50
Rad51ap1
Rad51-as1
Rad51b
Rad51c
Rad52
Rad54l
Rad54l2
Rad9a
Rad9b
Radil
Rae1
Raet1e
Raet1e-as1
Raet1l
Raf1
Rag1
Rai1
Rai14
Rala
Ralb
Ralbp1
Ralgps1
Ralgps2
Ramacl
Ramp1
Ramp2
Ran
Ranbp1
Ranbp2
Ranbp3l
Rangrf
Rap1b
Rap1gap
Rap1gap2
Rap1gds1
Rap2a
Rap2b
Rapgef1
Rapgef2
Rapgef3
Rapgef4
Rapgef5
Rapgefl1
Raph1
Rara
Rarb
Rarg
Rarres3
Rars
Rasa1
Rasa2
Rasa4
Rasal1
Rasal2
Rasgef1b
Rasgrf1
Rasgrp3
Rasgrp4
Rasl10a
Rasl11a
Rasl11b
Rasl12
Rassf1
Rassf4
Rassf5
Rassf6
Rassf7
Rassf8
Rb1
Rbak
Rbakdn
Rbak-rbakdn
Rbbp8
Rbbp8p1
Rbck1
Rbfa
Rbfox1
Rbfox2
Rbks
Rbl2
Rbm14
Rbm14-rbm4
Rbm17
Rbm19
Rbm22p12
Rbm23
Rbm25
Rbm26-as1
Rbm3
Rbm38
Rbm39
Rbm42
Rbm45
Rbm48
Rbms1
Rbms1p1
Rbms2
Rbmx
Rbmx2p3
Rbmxl1
Rbp4
Rbp5
Rbpj
Rbpms
Rbsn
Rbx1
Rc3h1-it1
Rcan1
Rcan2
Rcan3
Rcbtb1
Rcc1
Rcc2-as1
Rcc2p6
Rccd1
Rcn1
Rcn2
Rcn3
Rcor3
Rcsd1
Rcvrn
Rdh12
Rdh13
Rdh5
Rdm1
Rdm1p5
Rdx
Recql5
Reep1
Reep2
Reep4
Reep5
Reep6
Rel
Rela
Relb
Relch
Rell2
Relt
Renbp
Repin1
Reps1
Reps2
Rer1
Rere-as1
Resf1
Rest
Ret
Retreg2
Retreg3
Rex1bd
Rexo1
Rexo1l2p
Rexo1l3p
Rexo2
Rexo5
Rf00003
Rf00004
Rf00012
Rf00015
Rf00017
Rf00019
Rf00024
Rf00026
Rf00049
Rf00066
Rf00072
Rf00086
Rf00088
Rf00090
Rf00091
Rf00139
Rf00150
Rf00156
Rf00212
Rf00271
Rf00272
Rf00283
Rf00284
Rf00322
Rf00393
Rf00401
Rf00402
Rf00407
Rf00409
Rf00411
Rf00416
Rf00425
Rf00432
Rf00492
Rf00560
Rf00561
Rf00591
Rf00599
Rf00601
Rf00612
Rf00618
Rf00619
Rf00635
Rf01210
Rf01225
Rf01873
Rf01875
Rf01876
Rf01877
Rf01881
Rf01882
Rf01884
Rf01951
Rf01955
Rf01956
Rf01957
Rf01975
Rf01976
Rf01986
Rf01987
Rf01992
Rf02038
Rf02039
Rf02041
Rf02042
Rf02103
Rf02110
Rf02116
Rf02118
Rf02124
Rf02125
Rf02131
Rf02134
Rf02137
Rf02138
Rf02139
Rf02140
Rf02142
Rf02156
Rf02166
Rf02174
Rf02175
Rf02176
Rf02187
Rf02188
Rf02189
Rf02192
Rf02198
Rf02203
Rf02204
Rf02205
Rf02213
Rf02215
Rf02216
Rf02218
Rf02220
Rf02271
Rf02277
Rfc1
Rfc2
Rfc4
Rfc5
Rfesd
Rflna
Rft1
Rftn1
Rftn2
Rfx2
Rfx3
Rfx3-as1
Rfx7
Rfx8
Rfxank
Rgcc
Rgl1
Rgl3
Rgl4
Rgmb-as1
Rgp1
Rgs1
Rgs12
Rgs14
Rgs18
Rgs20
Rgs22
Rgs3
Rgs5
Rgs6
Rgs9
Rgs9bp
Rgsl1
Rhbdd1
Rhbdd2
Rhbdf2
Rhbdl1
Rhbdl2
Rhbdl3
Rhbg
Rhce
Rhno1
Rhoa
Rhob
Rhobtb2
Rhobtb3
Rhoc
Rhoh
Rhoq
Rhot1
Rhot1p3
Rhot2
Rhoxf1-as1
Rhpn1
Rhpn2
Ribc1
Ric1
Ric8a
Ric8b
Rif1
Rilp
Rimklb
Rims1
Rims2
Rin1
Rin2
Rin3
Ring1
Rinl
Rint1
Riok1
Riok3
Riox1
Riox2
Ripk1
Ripk2
Ripk3
Ripor1
Ripor3
Rit1
Rlimp1
Rln3
Rmc1
Rmdn2
Rmi1
Rmi2
Rmnd5a
Rmnd5b
Rmrp
Rn7skp106
Rn7skp11
Rn7skp110
Rn7skp114
Rn7skp116
Rn7skp119
Rn7skp12
Rn7skp123
Rn7skp133
Rn7skp145
Rn7skp149
Rn7skp15
Rn7skp161
Rn7skp163
Rn7skp179
Rn7skp185
Rn7skp190
Rn7skp197
Rn7skp214
Rn7skp217
Rn7skp223
Rn7skp249
Rn7skp254
Rn7skp280
Rn7skp4
Rn7skp65
Rn7skp78
Rn7skp91
Rn7skp94
Rn7sl1
Rn7sl107p
Rn7sl138p
Rn7sl14p
Rn7sl181p
Rn7sl187p
Rn7sl211p
Rn7sl23p
Rn7sl254p
Rn7sl284p
Rn7sl288p
Rn7sl301p
Rn7sl30p
Rn7sl316p
Rn7sl329p
Rn7sl332p
Rn7sl337p
Rn7sl346p
Rn7sl354p
Rn7sl356p
Rn7sl357p
Rn7sl38p
Rn7sl402p
Rn7sl414p
Rn7sl42p
Rn7sl435p
Rn7sl441p
Rn7sl477p
Rn7sl487p
Rn7sl494p
Rn7sl496p
Rn7sl523p
Rn7sl561p
Rn7sl581p
Rn7sl592p
Rn7sl600p
Rn7sl606p
Rn7sl607p
Rn7sl644p
Rn7sl646p
Rn7sl659p
Rn7sl66p
Rn7sl674p
Rn7sl684p
Rn7sl688p
Rn7sl692p
Rn7sl697p
Rn7sl718p
Rn7sl726p
Rn7sl736p
Rn7sl741p
Rn7sl75p
Rn7sl767p
Rn7sl778p
Rn7sl784p
Rn7sl814p
Rn7sl832p
Rn7sl837p
Rn7sl862p
Rn7sl89p
Rna5s13
Rna5s6
Rna5sp116
Rna5sp120
Rna5sp127
Rna5sp130
Rna5sp139
Rna5sp152
Rna5sp158
Rna5sp162
Rna5sp168
Rna5sp172
Rna5sp174
Rna5sp175
Rna5sp18
Rna5sp185
Rna5sp206
Rna5sp211
Rna5sp217
Rna5sp245
Rna5sp25
Rna5sp260
Rna5sp28
Rna5sp290
Rna5sp308
Rna5sp321
Rna5sp324
Rna5sp33
Rna5sp333
Rna5sp339
Rna5sp351
Rna5sp367
Rna5sp382
Rna5sp390
Rna5sp392
Rna5sp401
Rna5sp404
Rna5sp41
Rna5sp429
Rna5sp435
Rna5sp440
Rna5sp441
Rna5sp442
Rna5sp448
Rna5sp464
Rna5sp468
Rna5sp473
Rna5sp478
Rna5sp493
Rna5sp527
Rna5sp534
Rna5sp60
Rna5sp75
Rna5sp82
Rna5sp89
Rna5sp96
Rnase1
Rnase10
Rnase11
Rnase3
Rnaseh2a
Rnaseh2b
Rnaseh2c
Rnasek
Rnasek-c17orf49
Rnasel
Rnaset2
Rnd2
Rnf10
Rnf11
Rnf111
Rnf114
Rnf121
Rnf123
Rnf125
Rnf13
Rnf130
Rnf135
Rnf138
Rnf139
Rnf139-as1
Rnf14
Rnf144a
Rnf144b
Rnf145
Rnf146
Rnf151
Rnf157
Rnf157-as1
Rnf166
Rnf167
Rnf17
Rnf175
Rnf182
Rnf183
Rnf185
Rnf185-as1
Rnf19a
Rnf207
Rnf208
Rnf212
Rnf212b
Rnf214
Rnf215
Rnf216
Rnf216-it1
Rnf216p1
Rnf217
Rnf219-as1
Rnf220
Rnf225
Rnf227
Rnf24
Rnf32
Rnf34
Rnf41
Rnf5
Rnf6p1
Rnf7
Rnft1-dt
Rnft1p2
Rnft2
Rnls
Rnmt
Rnpep
Rnpepl1
Rnps1
Rnu11
Rnu1-1
Rnu1-106p
Rnu1-108p
Rnu1-119p
Rnu1-122p
Rnu1-123p
Rnu1-139p
Rnu1-13p
Rnu1-19p
Rnu12
Rnu1-2
Rnu1-22p
Rnu1-28p
Rnu1-55p
Rnu1-85p
Rnu1-92p
Rnu2-17p
Rnu2-2p
Rnu2-45p
Rnu2-46p
Rnu2-51p
Rnu2-52p
Rnu2-63p
Rnu2-8p
Rnu4-1
Rnu4-13p
Rnu4-18p
Rnu4-2
Rnu4-27p
Rnu4-28p
Rnu4-38p
Rnu4-52p
Rnu4-71p
Rnu4-73p
Rnu4-8p
Rnu4-90p
Rnu4-92p
Rnu4atac
Rnu4atac14p
Rnu4atac15p
Rnu4atac16p
Rnu5a-1
Rnu5a-8p
Rnu5b-4p
Rnu5d-1
Rnu5e-4p
Rnu5e-5p
Rnu5e-6p
Rnu5f-1
Rnu6-1
Rnu6-1000p
Rnu6-1005p
Rnu6-1013p
Rnu6-101p
Rnu6-1021p
Rnu6-1028p
Rnu6-1029p
Rnu6-1031p
Rnu6-105p
Rnu6-1073p
Rnu6-1077p
Rnu6-1079p
Rnu6-107p
Rnu6-1092p
Rnu6-1093p
Rnu6-1101p
Rnu6-1128p
Rnu6-1138p
Rnu6-1148p
Rnu6-1151p
Rnu6-1154p
Rnu6-1176p
Rnu6-1186p
Rnu6-1213p
Rnu6-1216p
Rnu6-1227p
Rnu6-122p
Rnu6-1230p
Rnu6-1231p
Rnu6-1257p
Rnu6-1262p
Rnu6-1272p
Rnu6-1274p
Rnu6-1276p
Rnu6-1280p
Rnu6-1287p
Rnu6-1299p
Rnu6-1310p
Rnu6-1311p
Rnu6-1313p
Rnu6-1320p
Rnu6-1336p
Rnu6-142p
Rnu6-163p
Rnu6-169p
Rnu6-170p
Rnu6-172p
Rnu6-181p
Rnu6-196p
Rnu6-199p
Rnu6-19p
Rnu6-218p
Rnu6-220p
Rnu6-227p
Rnu6-228p
Rnu6-244p
Rnu6-249p
Rnu6-266p
Rnu6-269p
Rnu6-288p
Rnu6-293p
Rnu6-299p
Rnu6-29p
Rnu6-307p
Rnu6-313p
Rnu6-327p
Rnu6-335p
Rnu6-35p
Rnu6-366p
Rnu6-371p
Rnu6-376p
Rnu6-378p
Rnu6-380p
Rnu6-383p
Rnu6-422p
Rnu6-454p
Rnu6-466p
Rnu6-467p
Rnu6-470p
Rnu6-481p
Rnu6-492p
Rnu6-494p
Rnu6-510p
Rnu6-535p
Rnu6-553p
Rnu6-560p
Rnu6-563p
Rnu6-565p
Rnu6-57p
Rnu6-586p
Rnu6-588p
Rnu6-597p
Rnu6-600p
Rnu6-606p
Rnu6-611p
Rnu6-612p
Rnu6-628p
Rnu6-638p
Rnu6-675p
Rnu6-682p
Rnu6-696p
Rnu6-7
Rnu6-70p
Rnu6-710p
Rnu6-725p
Rnu6-73p
Rnu6-742p
Rnu6-743p
Rnu6-752p
Rnu6-761p
Rnu6-777p
Rnu6-792p
Rnu6-8
Rnu6-800p
Rnu6-835p
Rnu6-842p
Rnu6-859p
Rnu6-881p
Rnu6-88p
Rnu6-910p
Rnu6-917p
Rnu6-921p
Rnu6-922p
Rnu6-927p
Rnu6-92p
Rnu6-947p
Rnu6-951p
Rnu6-970p
Rnu6-984p
Rnu6-990p
Rnu6-992p
Rnu6-999p
Rnu6atac12p
Rnu6atac15p
Rnu6atac33p
Rnu6atac36p
Rnu6atac41p
Rnu6atac7p
Rnu6atac9p
Rnu7-1
Rnu7-103p
Rnu7-120p
Rnu7-143p
Rnu7-169p
Rnu7-186p
Rnu7-26p
Rnu7-27p
Rnu7-35p
Rnu7-53p
Rnu7-71p
Rnu7-79p
Rnu7-85p
Rnu7-96p
Rnvu1-14
Rnvu1-15
Rnvu1-17
Rnvu1-18
Rnvu1-19
Rnvu1-2
Rnvu1-4
Rnvu1-6
Rnvu1-7
Rny1p1
Rny1p15
Rny1p6
Rny3p1
Rny3p11
Rny4p10
Rny4p9
Ro60
Robo2
Robo3
Robo4
Rock1p1
Rock2
Rogdi
Rom1
Romo1
Ropn1b
Ropn1l
Ropn1l-as1
Rora
Rora-as1
Rp1
Rpa1
Rpa2
Rpain
Rpap3
Rparp-as1
Rpe
Rpf2
Rpgr
Rpgrip1
Rph3al
Rpiap1
Rpl10
Rpl10a
Rpl10p17
Rpl11
Rpl12p23
Rpl12p27
Rpl12p28
Rpl12p42
Rpl12p47
Rpl13a
Rpl13ap19
Rpl13ap20
Rpl13ap5
Rpl13p
Rpl13p5
Rpl14
Rpl17
Rpl17-c18orf32
Rpl17p11
Rpl17p34
Rpl17p36
Rpl17p41
Rpl18a
Rpl18ap3
Rpl19
Rpl21p10
Rpl21p126
Rpl21p127
Rpl21p129
Rpl21p136
Rpl21p6
Rpl21p91
Rpl21p92
Rpl22
Rpl22p14
Rpl22p3
Rpl23a
Rpl23ap12
Rpl23ap43
Rpl23ap53
Rpl23ap56
Rpl23ap6
Rpl23ap65
Rpl23ap7
Rpl23ap73
Rpl23ap75
Rpl23ap82
Rpl23ap93
Rpl23ap95
Rpl26
Rpl26p35
Rpl27
Rpl27a
Rpl27p12
Rpl29p14
Rpl29p23
Rpl29p28
Rpl3
Rpl30p12
Rpl30p7
Rpl31
Rpl31p45
Rpl31p58
Rpl32p23
Rpl34p23
Rpl34p3
Rpl35
Rpl35a
Rpl36
Rpl36a
Rpl36a-hnrnph2
Rpl36ap39
Rpl36ap6
Rpl36p1
Rpl37a
Rpl38
Rpl39p5
Rpl3l
Rpl3p1
Rpl4
Rpl41
Rpl41p5
Rpl5
Rpl5p10
Rpl5p11
Rpl5p28
Rpl6
Rpl6p25
Rpl7ap4
Rpl7ap53
Rpl7l1
Rpl7l1p3
Rpl7l1p5
Rpl7p17
Rpl7p23
Rpl7p25
Rpl7p3
Rpl7p4
Rpl7p46
Rpl7p5
Rpl7p51
Rpl9p30
Rplp0
Rplp1
Rplp2
Rpn1
Rpn2
Rpp14
Rpp21
Rpph1
Rprd1b
Rprd2
Rps10-nudt3
Rps10p3
Rps10p7
Rps12
Rps12p18
Rps12p26
Rps15
Rps15a
Rps15ap30
Rps15ap38
Rps16p5
Rps18
Rps18p1
Rps19
Rps19bp1
Rps20
Rps20p20
Rps20p23
Rps20p25
Rps21
Rps21p8
Rps24
Rps24p13
Rps24p7
Rps25p9
Rps26p31
Rps26p41
Rps27ap13
Rps27p14
Rps28
Rps2p36
Rps2p44
Rps2p55
Rps3
Rps3a
Rps3ap1
Rps3ap22
Rps3ap49
Rps4xp15
Rps4xp16
Rps4xp9
Rps5
Rps5p3
Rps6ka1
Rps6ka4
Rps6ka5
Rps6kb1
Rps6kb2
Rps6kc1
Rps6kl1
Rps6p8
Rps7
Rps7p1
Rps8
Rps9
Rpsa
Rpsap17
Rpsap26
Rpsap28
Rpsap31
Rpsap49
Rpsap5
Rpsap52
Rpsap65
Rpsap71
Rpsap76
Rptor
Rpusd1
Rpusd3
Rraga
Rragb
Rreb1
Rrm1
Rrm2
Rrn3p2
Rrn3p3
Rrp1
Rrp12
Rrp15
Rrp7bp
Rsad1
Rsad2
Rsbn1
Rsbn1l
Rsl1d1
Rsl24d1p11
Rsl24d1p8
Rsph4a
Rspo2
Rspry1
Rsrc1
Rsrc2
Rsrp1
Rtbdn
Rtca
Rtca-as1
Rtcb
Rtel1
Rtf1
Rtf2
Rtl8c
Rtn2
Rtn4
Rtn4rl2
Rtraf
Rubcn
Rubcnl
Rufy1
Rufy3
Rufy4
Rundc1
Rundc3a
Rundc3b
Rusc1
Ruvbl1
Ruvbl1-as1
Ruvbl2
Rwdd3
Rxfp1
Rxfp3
Rxfp4
Rxra
Rxrg
Ryr1
Ryr3
S100a1
S100a10
S100a11
S100a13
S100a3
S100a5
S100a6
S100a7l2
S100a8
S100pbp
S100z
S1pr1
S1pr3
S1pr4
S1pr5
Saa2-saa4
Sacm1l
Sae1
Safb
Safb2
Sag
Samd1
Samd10
Samd11
Samd12
Samd13
Samd14
Samd15
Samd4a
Samd4b
Samd8
Samhd1
Samm50
Samsn1
Samsn1-as1
Sap30bp
Sap30l
Sar1a
Sart1
Sart3
Sash1
Sash3
Sat1
Satb1
Satb1-as1
Satb2
Satb2-as1
Saxo2
Sbf2-as1
Sbno2
Scaf1
Scaf4
Scaf8
Scai
Scamp1
Scamp2
Scamp3
Scamp4
Scamp5
Scand2p
Scaper
Scarb1
Scarb2
Scarf2
Scarna16
Scarna2
Scat1
Scat2
Scat8
Scfd1
Scg3
Scg5
Scimp
Scin
Scly
Scml4
Scn1b
Scn8a
Scnm1
Scnn1a
Scoc
Scp2
Scpep1
Scube2
Scygr1
Scygr10
Scyl1
Scyl2
Sdad1
Sdc1
Sdc3
Sdcbp
Sdccag8
Sdf2l1
Sdha
Sdhaf1
Sdhaf2
Sdhaf3
Sdhaf4
Sdhap1
Sdhap2
Sdhap3
Sdhb
Sdhc
Sdsl
Sec13
Sec14l1
Sec14l2
Sec14l6
Sec16a
Sec16b
Sec1p
Sec23ip
Sec24a
Sec24ap1
Sec24b
Sec24b-as1
Sec24c
Sec24d
Sec31a
Sec61a1
Sec61a2
Sec62
Sec63
Secisbp2
Sectm1
Seh1l
Selenoh
Selenoi
Selenokp3
Selenon
Selenoo
Selenot
Selenow
Selenowp1
Selplg
Sem1
Sema3b
Sema3c
Sema3d
Sema3f
Sema3g
Sema4a
Sema4b
Sema4c
Sema4d
Sema4f
Sema4g
Sema5b
Sema6a
Sema6b
Sema7a
Senp1
Senp2
Senp5
Senp6
Senp7
Senp8
Sepsecs
Sepsecs-as1
Sept1
Sept11
Sept12
Sept2
Sept3
Sept4
Sept4-as1
Sept5
Sept6
Sept7
Sept7-as1
Sept7p2
Sept7p8
Sept7p9
Sept9
Serac1
Serbp1
Sergef
Serhl
Serhl2
Serinc2
Serinc3
Serp1
Serpina3
Serpinb10
Serpinb2
Serpinb6
Serpinb8
Serpinb9p1
Serpind1
Serpine1
Serpinf1
Serping1
Serpinh1
Serpini2
Sertad2
Sertm2
Set
Setbp1
Setd1a
Setd1b
Setd5
Setd9
Setdb1
Setdb2
Setp15
Setp17
Setx
Sez6
Sez6l
Sf1
Sf3a2
Sfi1
Sfmbt2
Sfr1
Sfswap
Sft2d2
Sftpc
Sfxn1
Sfxn2
Sfxn3
Sfxn4
Sfxn5
Sgca
Sgf29
Sgip1
Sgk3
Sgms1
Sgms1-as1
Sgms2
Sgo2
Sgpl1
Sgsh
Sgsm1
Sgsm2
Sgsm3
Sgta
Sh2b1
Sh2b2
Sh2b3
Sh2d2a
Sh2d3a
Sh2d3c
Sh2d4b
Sh2d5
Sh2d6
Sh2d7
Sh3bgr
Sh3bgrl3
Sh3bp1
Sh3bp2
Sh3bp4
Sh3bp5
Sh3d21
Sh3gl3
Sh3glb1
Sh3kbp1
Sh3pxd2a-as1
Sh3rf2
Sh3rf3
Sh3rf3-as1
Sh3tc1
Sh3tc2
Sh3tc2-dt
Sh3yl1
Shank1
Shank2
Sharpin
Shbg
Shc1
Shc3
Shd
She
Shf
Shh
Shisa5
Shisa9
Shkbp1
Shld1
Shld2
Shmt2
Shox2
Shprh
Shq1
Shroom1
Shtn1
Siae
Siah1
Siah2
Siah2-as1
Sidt1
Sidt2
Sigirr
Siglec1
Siglec10
Siglec15
Siglec16
Siglec17p
Siglec20p
Siglec22p
Siglec27p
Siglec9
Siglecl1
Sike1
Sil1
Sim1
Simc1
Sin3a
Sin3b
Sipa1
Sipa1l1
Sipa1l3
Sirpa
Sirpb1
Sirpb2
Sirpb3p
Sirpd
Sirpg-as1
Sirt1
Sirt2
Sirt3
Sirt4
Sirt5
Sirt7
Sit1
Siva1
Ska1
Skap2
Ski
Skil
Skiv2l
Sla
Slain1
Slain2
Slamf6p1
Slamf7
Slamf8
Slamf9
Slc10a3
Slc11a1
Slc11a2
Slc12a1
Slc12a2
Slc12a5-as1
Slc12a9
Slc12a9-as1
Slc13a4
Slc13a5
Slc14a1
Slc15a2
Slc15a4
Slc16a10
Slc16a12-as1
Slc16a1-as1
Slc16a3
Slc16a5
Slc16a7
Slc17a7
Slc18a1
Slc18b1
Slc19a1
Slc1a2
Slc1a3
Slc1a4
Slc1a5
Slc20a1
Slc20a2
Slc22a11
Slc22a15
Slc22a17
Slc22a18
Slc22a18as
Slc22a20p
Slc22a23
Slc22a4
Slc22a5
Slc22a6
Slc24a1
Slc24a4
Slc25a1
Slc25a10
Slc25a13
Slc25a14
Slc25a15
Slc25a16
Slc25a18
Slc25a19
Slc25a24
Slc25a25
Slc25a27
Slc25a28
Slc25a29
Slc25a3
Slc25a30-as1
Slc25a35
Slc25a36
Slc25a37
Slc25a4
Slc25a41
Slc25a42
Slc25a43
Slc25a44
Slc25a45
Slc25a46
Slc25a5
Slc25a5p7
Slc26a1
Slc26a11
Slc26a2
Slc26a3
Slc26a9
Slc27a1
Slc27a2
Slc27a3
Slc27a4
Slc27a5
Slc29a1
Slc29a3
Slc29a4
Slc2a1
Slc2a11
Slc2a14
Slc2a1-as1
Slc2a3
Slc2a4
Slc2a4rg
Slc2a5
Slc2a6
Slc2a8
Slc2a9
Slc30a3
Slc30a6
Slc30a7
Slc30a9
Slc31a1
Slc31a2
Slc34a1
Slc35a3
Slc35a4
Slc35b4
Slc35c1
Slc35c2
Slc35d2
Slc35e1
Slc35e2a
Slc35e2b
Slc35e3
Slc35e4
Slc35f3
Slc35f6
Slc35g1
Slc35g6
Slc36a1
Slc37a1
Slc37a2
Slc37a3
Slc38a1
Slc38a10
Slc38a11
Slc38a2
Slc38a4
Slc38a6
Slc38a8
Slc38a9
Slc39a10
Slc39a11
Slc39a13
Slc39a14
Slc39a4
Slc39a6
Slc39a7
Slc3a2
Slc40a1
Slc41a2
Slc43a1
Slc43a2
Slc43a3
Slc44a1
Slc44a2
Slc44a3
Slc44a3-as1
Slc44a4
Slc45a1
Slc45a3
Slc45a4
Slc46a1
Slc47a1
Slc48a1
Slc49a4
Slc4a1ap
Slc4a2
Slc4a3
Slc4a4
Slc4a8
Slc50a1
Slc51a
Slc52a1
Slc52a3
Slc5a10
Slc5a11
Slc6a12
Slc6a13
Slc6a19
Slc6a5
Slc6a6
Slc6a8
Slc6a9
Slc7a10
Slc7a2
Slc7a5p1
Slc7a6
Slc7a6os
Slc7a7
Slc7a8
Slc8a1-as1
Slc8a2
Slc8b1
Slc9a1
Slc9a3-as1
Slc9a3r1
Slc9a3r2
Slc9a5
Slc9a6
Slc9a8
Slc9b2
Slco1b3
Slco2a1
Slco2b1
Slco3a1
Slco4a1
Slco5a1
Slf1
Slf2
Slfn12
Slfn14
Slfn5
Slitrk1
Slitrk5
Slk
Sltm
Slurp2
Slx4ip
Smad1
Smad3
Smad4
Smad5
Smad6
Smagp
Smap2
Smarca2
Smarca4
Smarcad1
Smarcal1
Smarcb1
Smarcd1
Smarcd2
Smarcd3
Smc2-as1
Smc4
Smchd1
Smcr2
Smdt1
Smg1p1
Smg1p3
Smg6
Smg7
Smg7-as1
Smg8
Smg9
Smim1
Smim11a
Smim19
Smim2
Smim20
Smim21
Smim25
Smim26
Smim27
Smim29
Smim2-as1
Smim2-it1
Smim35
Smim38
Smim4
Smim40
Smim5
Smim6
Smim8
Smim9
Smkr1
Smox
Smpd1
Smpd2
Smpd3
Smpd4
Smpd5
Smpdl3b
Smr3a
Sms
Smtn
Smtnl2
Smug1
Smurf2p1
Smyd3-it1
Smyd5
Snai3-as1
Snap23
Snap23p1
Snap25-as1
Snap47
Snap91
Snapc2
Snapc3
Snapc4
Snapin
Sncg
Snd1
Snf8
Snhg11
Snhg12
Snhg14
Snhg16
Snhg17
Snhg20
Snhg25
Snhg26
Snhg29
Snhg3
Snhg4
Snhg5
Snhg7
Snhg8
Snhg9
Snip1
Snora10b
Snora11b
Snora13
Snora14b
Snora16b
Snora17a
Snora22
Snora24
Snora26
Snora38
Snora3a
Snora3c
Snora48
Snora50c
Snora60
Snora70
Snora71a
Snora71e
Snora73a
Snora74c-1
Snora78
Snora80b
Snora80d
Snorc
Snord101
Snord104
Snord105
Snord111b
Snord118
Snord125
Snord12c
Snord13
Snord15a
Snord17
Snord1c
Snord2
Snord3a
Snord3b-2
Snord3c
Snord3d
Snord42b
Snord46
Snord48
Snord49a
Snord49b
Snord50b
Snord54
Snord55
Snord58c
Snord89
Snord91a
Snord93
Snord95
Snord96a
Snord99
Snph
Snrk
Snrnp25
Snrnp27
Snrnp48
Snrpa
Snrpb2
Snrpc
Snrpcp19
Snrpd1
Snrpd2
Snrpd2p1
Snrpd3
Snrpe
Snrpep5
Snrpep6
Snrpep9
Snrpf
Snrpfp1
Snrpgp12
Snrpgp6
Sntb1
Sntb2
Sntg1
Sntg2
Snu13
Snupn
Snx1
Snx10
Snx11
Snx12
Snx18
Snx19
Snx20
Snx21
Snx22
Snx24
Snx25
Snx25p1
Snx27
Snx29
Snx29p2
Snx3
Snx31
Snx33
Snx8
Soat1
Socs2
Socs3
Socs4
Socs5
Sod1
Sod2
Soga3
Sorbs1
Sorbs3
Sord
Sorl1
Sort1
Sos1-it1
Sos2
Sox12
Sox13
Sox15
Sox2-ot
Sox5-as1
Sox8
Sp1
Sp100
Sp140
Sp140l
Sp2
Sp2-as1
Sp4
Sp5
Spa17
Spa17p1
Spaar
Spaca3
Spaca5
Spaca6
Spaca9
Spag1
Spag4
Spag6
Spart
Spart-as1
Spast
Spata1
Spata13
Spata20
Spata21
Spata22
Spata25
Spata2l
Spata32
Spata33
Spata3-as1
Spata41
Spata46
Spata5
Spata5l1
Spata6l
Spata7
Spatc1
Spats1
Spats2
Spats2l
Spc24
Spcs2
Spdef
Spdyc
Specc1
Specc1l
Specc1l-adora2a
Specc1p1
Spef2
Spegnb
Spen
Spg7
Sphk1
Sphk2
Spib
Spidr
Spin1
Spin3
Spint2
Spire1
Spire2
Spn
Spns1
Spns3
Spocd1
Spock2
Spon2
Spopl
Spp1
Sppl2b
Spr
Spred1
Spry1
Spry3
Spry4
Spry4-as1
Spryd3
Spsb2
Spsb4
Spta1
Sptan1
Sptb
Sptbn1
Sptbn4
Spty2d1
Spty2d1os
Sqor
Sqstm1
Sra1
Src
Srcap
Srcin1
Srd5a1
Srd5a3
Srd5a3-as1
Srebf1
Srebf2
Srek1
Srfbp1
Srgap1
Srgap2
Srgap2-as1
Srgap2c
Srgn
Sri
Srmp1
Srp14-as1
Srp19
Srp54
Srp68
Srp9
Srpk1
Srpk3
Srpx2
Srr
Srrd
Srrm1
Srrm2
Srrm3
Srrm5
Srrt
Srsf10
Srsf10p1
Srsf11
Srsf3
Srsf5
Srsf8
Srxn1
Ss18l1
Ssb
Ssbp1
Ssbp2
Ssbp3
Ssbp4
Ssc4d
Ssc5d
Ssh1
Ssh2
Ssh3
Ssna1
Sspo
Ssr1
Ssr1p2
Ssrp1
Sssca1
Sstr2
Ssuh2
St20
St3gal1
St3gal2
St3gal3
St3gal4
St3gal5
St3gal5-as1
St3gal6
St5
St6gal1
St6galnac1
St6galnac4
St6galnac6
St7
St7-as2
St7l
St7-ot4
St8sia5
Stac2
Stac3
Stag2
Stag3
Stag3l1
Stag3l4
Stambp
Stap1
Stard10
Stard13
Stard3
Stard3nl
Stard5
Stard9
Stat1
Stat3
Stat5a
Stat5b
Stat6
Stau2
Stau2-as1
Stc2
Steap1
Steap1b
Steap3
Steap4
Stim1
Stim2
Stim2-as1
Stimate
Stip1
Stk10
Stk11
Stk11ip
Stk19
Stk24
Stk24-as1
Stk3
Stk32c
Stk35
Stk36
Stk38l
Stk4
Stkld1
Stmn1p1
Stmn3
Stmnd1
Stmp1
Stoml1
Ston1-gtf2a1l
Ston2
Stox1
Stpg1
Stpg4
Stra6
Stra6lp
Strada
Stradb
Strip2
Strn4
Stt3a
Stub1
Stx10
Stx11
Stx16
Stx16-npepl1
Stx17
Stx18-as1
Stx1a
Stx1b
Stx3
Stx4
Stx5
Stxbp1
Stxbp2
Stxbp3
Stxbp4
Stxbp5
Stxbp5l
Styxl1
Sub1
Sucla2
Suclg2-as1
Suclg2p2
Sucnr1
Suco
Sufu
Sugct
Sugt1p4
Sugt1p4-stra6lp
Sulf2
Sult1c2
Sult2b1
Sumf2
Sumo2p8
Sun1
Sun5
Supt16h
Supt16hp1
Supt3h
Supt4h1
Supt5h
Surf1
Surf2
Susd1
Susd3
Susd4
Suv39h1
Suz12
Suz12p1
Sv2b
Svil
Svop
Swap70
Syap1
Sybu
Sycp1
Sycp2l
Syk
Sympk
Syne2
Syngap1
Syngr1
Syngr2
Syngr4
Synj2
Synj2bp-cox16
Synpo
Synpo2
Synpo2l
Syp
Sypl1
Sys1
Sys1-dbndd2
Syt12
Syt17
Syt3
Syt5
Syt7
Syt8
Sytl1
Sytl3
Sytl4
Szrd1
Szt2
Tab1
Tab2
Tab2-as1
Tac3
Tac4
Tacc1
Tacc2
Tacc3
Taco1
Tacstd2
Tada2a
Tada2b
Tada3
Taf1
Taf15
Taf1c
Taf1d
Taf5l
Taf6l
Taf8
Tagap
Tagln2
Taldo1
Tanc1
Tango2
Tango6
Tank
Taok1
Taok3
Tap1
Tap2
Tapbp
Tapbpl
Tapt1
Tarbp1
Tarbp2
Tardbp
Tars
Tars2
Tarsl2
Tas1r1
Tas2r39
Tas2r6p
Tasor2
Tat
Tat-as1
Tatdn2
Tatdn3
Tax1bp1
Taz
Tbc1d1
Tbc1d10a
Tbc1d10b
Tbc1d10c
Tbc1d12
Tbc1d13
Tbc1d14
Tbc1d15
Tbc1d16
Tbc1d19
Tbc1d22a
Tbc1d22b
Tbc1d24
Tbc1d25
Tbc1d2b
Tbc1d30
Tbc1d31
Tbc1d4
Tbc1d5
Tbc1d7
Tbc1d8
Tbc1d8-as1
Tbcb
Tbcc
Tbcd
Tbce
Tbcel
Tbila
Tbk1
Tbkbp1
Tbl1x
Tbl1y
Tbl2
Tbpl1
Tbpl2
Tbrg1
Tbx1
Tbx10
Tbx21
Tbx4
Tbxas1
Tcaim
Tcap
Tcea2
Tcea3
Tceal8
Tceanc
Tcerg1
Tcf12
Tcf25
Tcf3
Tcf4
Tcf7
Tcf7l2
Tchp
Tcirg1
Tcl6
Tcn1
Tcn2
Tcof1
Tcp10l2
Tcp11l1
Tcp11l2
Tcta
Tcte1
Tctex1d1
Tctn1
Tctn3
Tdgf1p4
Tdgf1p5
Tdgf1p7
Tdp1
Tdrd10
Tdrd3
Tdrg1
Tdrkh
Tdrkh-as1
Tead1
Tead2
Tecpr1
Tecpr2
Tecr
Tecrp1
Tedc1
Tedc2
Teddm1
Tef
Tekt5
Ten1
Ten1-cdk3
Tenm2
Tent2
Tent4a
Tent4b
Tent5a
Tepp
Tepsin
Terc
Terf1
Terf2
Terf2ip
Tes
Tesc
Tesc-as1
Tesk1
Tesk2
Tesmin
Tet2
Tet2-as1
Tet3
Tex12
Tex15
Tex2
Tex22
Tex261
Tex264
Tex38
Tex41
Tex45
Tex53
Tex54
Tex9
Tf
Tfam
Tfap2a
Tfap2a-as1
Tfap4
Tfdp1
Tfeb
Tfip11
Tfpi
Tfr2
Tfrc
Tg
Tgfb2
Tgfbi
Tgfbr1
Tgfbr2
Tgfbr3
Tgif1
Tgif2
Tgif2p1
Tgif2-rab5if
Tgm2
Tgm3
Tgm5
Tgm6
Thada
Thap11
Thap3
Thap6
Thap9
Thap9-as1
Thbs1
Thbs2
Thbs3
Thbs4
Them4
Them5
Them6
Themis2
Thg1l
Thnsl2
Thoc5
Thoc6
Thpo
Thra
Thrap3
Thrb-as1
Thrsp
Thsd4
Thsd8
Thtpa
Thumpd2
Thumpd3
Tiam1
Ticam1
Ticam2
Tigd2
Tigd5
Tigd7
Tigit
Timeless
Timm17a
Timm17bp1
Timm29
Timm44
Timm50
Timm8b
Timp1
Timp2
Tinagl1
Tiparp
Tirap
Tjap1
Tjp2
Tjp3
Tk1
Tk2
Tkfc
Tktl1
Tlcd1
Tle1
Tle2
Tle3
Tle4
Tle6
Tlk2
Tln1
Tln2
Tlnrd1
Tlr10
Tlr4
Tlr5
Tlr7
Tlr8
Tlr9
Tm2d3
Tm4sf1
Tm4sf19
Tm4sf19-as1
Tm4sf1-as1
Tm4sf4
Tm6sf1
Tm6sf2
Tm7sf2
Tm7sf3
Tm9sf1
Tm9sf2
Tm9sf4
Tma16
Tma7
Tmbim1
Tmbim6
Tmc1
Tmc3
Tmc3-as1
Tmc4
Tmc6
Tmc8
Tmcc1
Tmcc1-as1
Tmcc2
Tmcc3
Tmco2
Tmco3
Tmco6
Tmed10
Tmed11p
Tmed5
Tmed7-ticam2
Tmed9
Tmem101
Tmem104
Tmem105
Tmem106a
Tmem107
Tmem109
Tmem110-mustn1
Tmem114
Tmem116
Tmem117
Tmem119
Tmem120b
Tmem126a
Tmem127
Tmem132a
Tmem132b
Tmem134
Tmem135
Tmem136
Tmem138
Tmem143
Tmem144
Tmem145
Tmem147
Tmem14b
Tmem14c
Tmem14dp
Tmem156
Tmem159
Tmem161b
Tmem164
Tmem165
Tmem167b
Tmem169
Tmem17
Tmem173
Tmem175
Tmem176a
Tmem177
Tmem179b
Tmem182
Tmem183a
Tmem184b
Tmem184c
Tmem187
Tmem19
Tmem191a
Tmem198
Tmem198b
Tmem199
Tmem201
Tmem204
Tmem205
Tmem208
Tmem210
Tmem212
Tmem216
Tmem219
Tmem220
Tmem222
Tmem223
Tmem232
Tmem233
Tmem238l
Tmem241
Tmem242
Tmem243
Tmem248
Tmem249
Tmem25
Tmem251
Tmem254-as1
Tmem255b
Tmem260
Tmem262
Tmem263
Tmem266
Tmem268
Tmem273
Tmem30cp
Tmem33
Tmem35b
Tmem37
Tmem38b
Tmem39a
Tmem39b
Tmem41b
Tmem42
Tmem44
Tmem44-as1
Tmem45a
Tmem50a
Tmem50b
Tmem52b
Tmem56
Tmem56-rwdd3
Tmem62
Tmem63a
Tmem63b
Tmem67
Tmem69
Tmem70
Tmem79
Tmem80
Tmem86a
Tmem87b
Tmem8a
Tmem91
Tmem92
Tmem92-as1
Tmem94
Tmem97p1
Tmlhe
Tmod3
Tmpop2
Tmppe
Tmprss12
Tmprss13
Tmprss2
Tmprss3
Tmprss4
Tmprss5
Tmprss7
Tmprss9
Tmsb4x
Tmsb4xp4
Tmtc2
Tmx1
Tmx3
Tnc
Tnfaip2
Tnfaip3
Tnfaip8
Tnfaip8l1
Tnfrsf10b
Tnfrsf10c
Tnfrsf11a
Tnfrsf12a
Tnfrsf13c
Tnfrsf14
Tnfrsf14-as1
Tnfrsf18
Tnfrsf19
Tnfrsf1a
Tnfrsf21
Tnfsf11
Tnfsf12
Tnfsf12-tnfsf13
Tnfsf13
Tnfsf13b
Tnfsf18
Tnfsf8
Tnik
Tnip1
Tnip2
Tnip3
Tnk2-as1
Tnks
Tnks1bp1
Tnn
Tnni2
Tnni3
Tnnt1
Tnpo1
Tnrc6a
Tnrc6b
Tnrc6c
Tns1
Tns2
Tns3
Tns4
Tob2p1
Tollip-as1
Tom1
Tom1l1
Tom1l2
Tomm20l
Tomm22
Tomm40l
Tomm6
Tonsl
Top1mt
Top3a
Topbp1
Tor1a
Tor1aip1
Tor1aip2
Tor1b
Tor3a
Tox2
Tox4
Tp53bp1
Tp53i13
Tp53i3
Tp53inp2
Tp53tg5
Tpcn2
Tpd52
Tpd52l1
Tpd52l2
Tpgs1
Tph2
Tpi1
Tpi1p2
Tpk1
Tpm1
Tpm3
Tpm4
Tpp1
Tpp2
Tppp2
Tprg1
Tprg1-as1
Tprg1l
Tprkbp2
Tprx2p
Tpsd1
Tpst1
Tpt1
Tpt1-as1
Tpte2p1
Tpte2p2
Tpte2p6
Tptep2
Trabd
Trabd2a
Tradd
Traf3
Traf3ip2-as1
Traf3ip3
Traf4
Traf6
Trafd1
Traip
Traj10
Traj11
Traj12
Traj17
Traj18
Traj22
Traj23
Traj25
Traj26
Traj59
Traj6
Traj60
Traj61
Traj7
Trak1
Tram1
Tram2-as1
Trappc10
Trappc11
Trappc12
Trappc12-as1
Trappc2b
Trappc2l
Trappc3
Trappc5
Trappc6a
Trappc6b
Trav26-1
Trav36dv7
Trbv14
Trbv2
Trbv25-1
Trbv6-7
Trbv7-5
Trbv8-2
Trdd2
Trdd3
Trdj1
Trdj3
Trdmt1
Trdv2
Treh
Trem1
Treml4
Trerf1
Trerna1
Trex1
Trg-as1
Trgc1
Trgv11
Trgv2
Trgv4
Trhde
Trib1
Trib2
Trib3
Trim11
Trim13
Trim14
Trim16
Trim16l
Trim17
Trim2
Trim22
Trim24
Trim25
Trim26
Trim27
Trim28
Trim29
Trim31
Trim31-as1
Trim32
Trim34
Trim35
Trim36
Trim36-it1
Trim37
Trim39
Trim39-rpp21
Trim40
Trim41
Trim43cp
Trim46
Trim52-as1
Trim54
Trim56
Trim6
Trim65
Trim67
Trim69
Trim6-trim34
Trim7
Trim72
Trim8
Trim9
Trio
Triobp
Trip10
Trip13
Trip4
Trip6
Trit1
Trmt1
Trmt10b
Trmt10bp1
Trmt10c
Trmt13
Trmt44
Trmt5
Trmt61a
Trmu
Trnau1ap
Trnt1
Troap
Trpc1
Trpm1
Trpm2
Trpm4
Trpm7
Trpm8
Trps1
Trpv2
Trpv5
Trrap
Trub1
Trub2
Tsbp1
Tsbp1-as1
Tsc1
Tsc2
Tsc22d1
Tsc22d2
Tsc22d3
Tsc22d4
Tsen15
Tsen2
Tsen34
Tsen54
Tsfm
Tsga13
Tshr
Tshz1
Tsku
Tsn
Tsnax
Tsnax-disc1
Tspan1
Tspan10
Tspan14
Tspan15
Tspan17
Tspan18
Tspan19
Tspan2
Tspan3
Tspan31
Tspan32
Tspan4
Tspan6
Tspan9
Tspo
Tspoap1-as1
Tspyl1
Tspyl2
Tssc2
Tssc4
Tssk3
Tstd3
Ttbk1
Ttc14
Ttc17
Ttc19
Ttc21a
Ttc21b
Ttc25
Ttc26
Ttc27
Ttc28
Ttc28-as1
Ttc3
Ttc32
Ttc38
Ttc39a
Ttc39c
Ttc4
Ttc41p
Ttc6
Ttc7a
Ttc7b
Ttc8
Ttc9c
Ttf2
Tti2
Ttk
Ttl
Ttll10
Ttll10-as1
Ttll11
Ttll11-it1
Ttll13p
Ttll3
Ttll4
Ttll5
Ttll6
Ttll7
Ttll8
Ttll9
Ttn-as1
Ttpal
Ttyh2
Ttyh3
Tuba1b
Tuba1c
Tuba4a
Tuba4b
Tuba8
Tubb2bp1
Tubb3
Tubb4b
Tubbp2
Tubgcp2
Tubgcp4
Tug1
Tulp1
Tulp2
Tulp3
Tulp4
Tusc2
Tusc3
Tut7
Tvp23b
Tvp23c-cdrt4
Twf1
Twsg1
Txlna
Txlngy
Txndc11
Txndc12
Txndc15
Txndc17
Txndc8
Txndc9
Txnl1
Txnl4a
Txnl4b
Txnp1
Txnrd1
Txnrd2
Txnrd3
Tymp
Tyms
Tyrobp
Tyrp1
Tyw1
Tyw3
U2af1l4
U2af2
U2surp
U47924.1
U47924.2
U62317.1
U62631.1
U73166.1
U73169.1
U91328.1
U91328.3
Uap1l1
Uba1
Uba2
Uba3
Uba52
Uba52p8
Uba7
Ubac1
Ubac2
Ubald2
Ubap2l
Ubash3a
Ubash3b
Ubb
Ubbp1
Ube2a
Ube2b
Ube2c
Ube2cp3
Ube2d1
Ube2d3-as1
Ube2d4
Ube2e1
Ube2e2
Ube2e3
Ube2f
Ube2f-scly
Ube2g2
Ube2h
Ube2i
Ube2j2
Ube2k
Ube2l3
Ube2l5
Ube2m
Ube2o
Ube2q2
Ube2q2p1
Ube2q2p2
Ube2v1
Ube2v1p4
Ube2v1p7
Ube2v2
Ube2w
Ube2z
Ube3a
Ube3c
Ube4a
Ube4b
Ubfd1
Ubiad1
Ubl4a
Ubl7-as1
Ubn1
Ubox5
Ubqln2
Ubqln4
Ubr3
Ubr5
Ubr5-as1
Ubr7
Ubtf
Ubxn11
Ubxn2a
Ubxn2b
Ubxn7-as1
Ubxn8
Uca1
Uchl3
Uck2
Ucp2
Ufd1
Ufl1
Ugcg
Uggt2
Ugp2
Ugt2b7
Ugt3a2
Uhmk1
Uhrf1
Uhrf1bp1
Uhrf1bp1l
Uhrf2
Ulk3
Umlilo
Umodl1
Umps
Unc119b
Unc13a
Unc45a
Unc50
Unc5a
Unc5b
Unc5cl
Unc79
Unk
Uox
Upb1
Upf1
Upf3a
Upk3b
Upp1
Upp2
Uprt
Uqcc1
Uqcc2
Uqcc3
Uqcr10
Uqcrb
Uqcrbp3
Uqcrc1
Uqcrhp1
Uqcrq
Urgcp
Uri1
Urod
Uros
Usb1
Use1
Usf1
Usf2
Ushbp1
Uso1
Usp1
Usp10
Usp12
Usp12-as2
Usp13
Usp14
Usp15
Usp18
Usp2
Usp20
Usp21
Usp24
Usp25
Usp27x
Usp2-as1
Usp30
Usp30-as1
Usp31
Usp32p1
Usp37
Usp38
Usp39
Usp40
Usp42
Usp43
Usp44
Usp46-as1
Usp48
Usp49
Usp5
Usp53
Usp54
Usp7
Usp8
Usp9x
Uspl1
Ust
Utp15
Utp4
Utp6
Utrn
Uvrag
Uvrag-dt
Uvssa
Uxt
Uxt-as1
Vac14
Vamp1
Vamp2
Vamp3
Vangl1
Vapa
Vapb
Vars
Vars2
Vash1
Vash1-as1
Vasp
Vat1
Vav1
Vav3
Vcam1
Vcl
Vdac2
Vdac2p3
Vdac3
Vdac3p1
Vegfa
Vegfb
Veph1
Vgll4
Vhl
Vil1
Vill
Vim
Vim-as1
Vipr1
Vipr1-as1
Virma
Vit
Vkorc1l1
Vldlr
Vmp1
Vn1r104p
Vn1r96p
Vnn2
Vpreb3
Vps11
Vps13b
Vps13d
Vps18
Vps25
Vps26a
Vps26b
Vps26c
Vps33b
Vps33b-dt
Vps35
Vps35l
Vps37d
Vps39
Vps45
Vps51
Vps52
Vps9d1
Vrk3
Vrtn
Vsig4
Vsir
Vsnl1
Vstm1
Vsx1
Vta1
Vti1a
Vti1bp3
Vtrna1-1
Vtrna1-2
Vtrna2-2p
Vwa1
Vwa3b
Vwa5a
Vwa5b2
Vwa7
Vwa8
Vwa8-as1
Wac
Wars
Was
Wash2p
Wash3p
Wash8p
Washc2a
Washc2c
Washc3
Wasir2
Wbp1
Wbp1l
Wbp2
Wdfy2
Wdfy3
Wdfy4
Wdr1
Wdr11
Wdr12
Wdr13
Wdr18
Wdr20
Wdr24
Wdr25
Wdr27
Wdr34
Wdr36
Wdr37
Wdr38
Wdr41
Wdr43
Wdr45
Wdr45b
Wdr46
Wdr48
Wdr49
Wdr53
Wdr55
Wdr59
Wdr6
Wdr61
Wdr62
Wdr63
Wdr66
Wdr70
Wdr73
Wdr74
Wdr75
Wdr76
Wdr77
Wdr7-ot1
Wdr81
Wdr82
Wdr83
Wdr83os
Wdr86
Wdr86-as1
Wdr90
Wdr91
Wdr92
Wee1
Wfdc1
Wfdc2
Wfdc21p
Wfs1
Whamm
Whammp2
Whammp3
Wipf1
Wipf2
Wiz
Wnk1
Wnk2
Wnk4
Wnt1
Wnt10a
Wnt10b
Wnt2b
Wnt3
Wnt5b
Wnt7a
Wrap53
Wrb
Wrnip1
Wsb1
Wscd2
Wt1
Wt1-as
Wtap
Wwc1
Wwc2
Wwc3
Wwox
Wwp1
Wwp2
Xaf1
Xbp1
Xcr1
Xiap
Xist
Xkr3
Xkr8
Xkr9
Xpc
Xpnpep1
Xpnpep2
Xpo1
Xpo6
Xpo7
Xpot
Xpr1
Xrcc3
Xrcc5
Xrcc6
Xrra1
Xxylt1-as1
Xylb
Xylt2
Yap1
Ybey
Ybx1
Ybx2
Yeats2
Yeats4
Yes1
Yif1a
Yipf6
Yjefn3
Yju2
Ykt6
Ylpm1
Ypel2
Ypel3
Ypel4
Ypel5
Ythdc2
Ythdf2
Ywhab
Ywhae
Ywhaep7
Ywhaz
Yy1
Z69720.2
Z69890.1
Z73429.1
Z82188.2
Z82206.1
Z82244.2
Z83839.2
Z83844.1
Z83844.2
Z83844.3
Z83847.1
Z84480.1
Z84492.2
Z85996.1
Z93022.1
Z93241.1
Z93930.2
Z93930.3
Z94057.1
Z94160.2
Z94721.2
Z95114.2
Z95115.1
Z95331.1
Z96811.1
Z97055.2
Z97634.1
Z98257.1
Z98257.2
Z98752.3
Z98883.1
Z99129.3
Z99289.1
Z99756.1
Z99758.1
Z99943.1
Z99943.2
Zap70
Zbed1
Zbed3
Zbed3-as1
Zbed5-as1
Zbed6
Zbtb1
Zbtb10
Zbtb11-as1
Zbtb12
Zbtb18
Zbtb22
Zbtb32
Zbtb33
Zbtb34
Zbtb37
Zbtb38
Zbtb40
Zbtb46
Zbtb7a
Zbtb7b
Zbtb8os
Zc2hc1a
Zc2hc1c
Zc3h10
Zc3h11a
Zc3h12a
Zc3h14
Zc3h18
Zc3h6
Zc3h7b
Zc3hav1
Zc3hc1
Zcchc2
Zcchc4
Zcchc7
Zcchc9
Zcwpw1
Zcwpw2
Zdhhc1
Zdhhc11
Zdhhc13
Zdhhc14
Zdhhc17
Zdhhc19
Zdhhc2
Zdhhc20
Zdhhc23
Zdhhc24
Zdhhc3
Zdhhc4
Zdhhc5
Zdhhc7
Zdhhc8
Zeb1
Zeb1-as1
Zeb2
Zeb2-as1
Zfand2a
Zfand2b
Zfand3
Zfand6
Zfas1
Zfat
Zfc3h1
Zfhx3
Zfhx4-as1
Zfp1
Zfp36
Zfp36l1
Zfp41
Zfp69
Zfp69b
Zfp90
Zfp91-cntf
Zfp92
Zfpl1
Zfpm1
Zfpm2
Zfpm2-as1
Zfx
Zfy
Zfyve19
Zfyve21
Zfyve27
Zfyve28
Zfyve9
Zglp1
Zgpat
Zgrf1
Zhx1
Zhx3
Zic2
Zkscan1
Zkscan2-dt
Zkscan3
Zmiz1
Zmiz2
Zmpste24
Zmym2
Zmym4
Zmym6
Zmynd10
Zmynd10-as1
Zmynd15
Znf101
Znf107
Znf131
Znf133
Znf136
Znf138
Znf141
Znf143
Znf169
Znf174
Znf175
Znf185
Znf19
Znf2
Znf200
Znf207
Znf211
Znf212
Znf213
Znf213-as1
Znf215
Znf219
Znf222
Znf225
Znf227
Znf230
Znf233
Znf236
Znf252p
Znf252p-as1
Znf26
Znf263
Znf264
Znf268
Znf271p
Znf273
Znf274
Znf275
Znf276
Znf281
Znf282
Znf286a
Znf292
Znf296
Znf29p
Znf316
Znf318
Znf324
Znf324b
Znf326
Znf32-as3
Znf333
Znf335
Znf33a
Znf341
Znf350
Znf362
Znf384
Znf385a
Znf385b
Znf385c
Znf385d
Znf391
Znf395
Znf397
Znf398
Znf407
Znf410
Znf430
Znf431
Znf432
Znf433-as1
Znf436-as1
Znf438
Znf44
Znf440
Znf444
Znf445
Znf451
Znf460
Znf474
Znf48
Znf480
Znf487
Znf491
Znf493
Znf503-as1
Znf503-as2
Znf507
Znf511
Znf511-prap1
Znf512
Znf517
Znf518a
Znf521
Znf529-as1
Znf532
Znf536
Znf547
Znf549
Znf554
Znf555
Znf556
Znf557
Znf570
Znf575
Znf576
Znf577
Znf580
Znf581
Znf584
Znf586
Znf587b
Znf589
Znf593
Znf595
Znf596
Znf608
Znf609
Znf621
Znf623
Znf627
Znf628
Znf638
Znf639
Znf641
Znf646
Znf652
Znf653
Znf654
Znf66
Znf664
Znf665
Znf674-as1
Znf678
Znf680
Znf683
Znf684
Znf687
Znf688
Znf689
Znf691
Znf692
Znf696
Znf7
Znf700
Znf705a
Znf705e
Znf706
Znf707
Znf71
Znf710
Znf711
Znf713
Znf714
Znf718
Znf720
Znf726
Znf736
Znf74
Znf740
Znf76
Znf763
Znf764
Znf766
Znf767p
Znf771
Znf773
Znf774
Znf776
Znf778
Znf783
Znf784
Znf785
Znf789
Znf79
Znf808
Znf813
Znf815p
Znf830
Znf839
Znf84
Znf862
Znf865
Znf876p
Znf90p1
Znf92
Znf93
Znhit1
Znhit3
Znrd1
Znrd1asp
Znrf1
Znrf2
Znrf2p1
Znrf2p2
Znrf2p3
Znrf3
Zp1
Zp2
Zp3
Zpbp
Zpbp2
Zpr1
Zrsr2
Zscan10
Zscan20
Zscan21
Zscan25
Zscan26
Zscan31
Zscan5a
Zswim1
Zswim4
Zwilch
Zyg11a
Zyg11b
Zyx
Zzef1
