# Supplementary material for: A Bayesian inference transcription factor activity model for the analysis of single-cell transcriptomes
Source: Genome Res. 2021 Jul;31(7):1296–311. doi: 10.1101/gr.265595.120 (PMC8256867; doi:10.1101/gr.265595.120)
Supplement: Supplemental Material [file supp_gr.265595.120_Supplemental_Code.zip › BITFAM/inst/extdata/human/DRAP1]

A2m
Aacs
Aadacp1
Aamdc
Aanat
Aar2
Aars
Aasdhppt
Aatf
Abalon
Abat
Abca17p
Abca2
Abca7
Abca9
Abcb1
Abcc2
Abcc3
Abcc5
Abcd1
Abcd3
Abcd4
Abce1
Abcf1
Abcf3
Abcg8
Abhd1
Abhd10
Abhd12
Abhd12b
Abhd14a
Abhd14a-acy1
Abhd17a
Abhd2
Abhd4
Abhd5
Abl1
Ac000068.1
Ac001226.1
Ac002094.1
Ac002116.1
Ac002116.2
Ac002310.1
Ac002310.2
Ac002454.1
Ac002472.2
Ac002472.3
Ac003002.1
Ac003005.1
Ac003006.1
Ac003043.1
Ac003070.1
Ac003101.2
Ac003688.2
Ac003991.1
Ac004012.1
Ac004148.1
Ac004156.1
Ac004233.3
Ac004233.4
Ac004241.1
Ac004381.1
Ac004448.2
Ac004471.2
Ac004522.2
Ac004551.1
Ac004590.1
Ac004593.2
Ac004706.1
Ac004771.3
Ac004771.4
Ac004816.1
Ac004832.5
Ac004882.1
Ac004895.1
Ac004908.1
Ac004908.2
Ac004922.1
Ac004943.2
Ac004980.1
Ac005005.3
Ac005041.1
Ac005052.1
Ac005086.1
Ac005104.1
Ac005154.3
Ac005220.1
Ac005224.3
Ac005253.1
Ac005258.1
Ac005280.1
Ac005280.2
Ac005280.3
Ac005324.4
Ac005332.4
Ac005342.1
Ac005379.1
Ac005410.1
Ac005520.1
Ac005520.2
Ac005532.2
Ac005540.1
Ac005593.1
Ac005606.2
Ac005614.1
Ac005618.1
Ac005670.2
Ac005674.1
Ac005696.1
Ac005726.4
Ac005740.3
Ac005759.1
Ac005775.1
Ac005779.1
Ac005779.2
Ac005786.2
Ac005828.4
Ac005832.4
Ac005833.1
Ac005837.1
Ac005837.3
Ac005871.2
Ac005915.1
Ac005920.4
Ac006001.2
Ac006022.1
Ac006059.1
Ac006064.1
Ac006064.6
Ac006077.2
Ac006116.8
Ac006153.1
Ac006205.2
Ac006213.1
Ac006252.1
Ac006254.1
Ac006273.1
Ac006329.1
Ac006333.2
Ac006449.2
Ac006449.6
Ac006486.2
Ac006504.5
Ac006511.5
Ac006539.1
Ac006994.2
Ac007029.1
Ac007032.1
Ac007066.2
Ac007099.1
Ac007161.3
Ac007216.1
Ac007216.4
Ac007225.1
Ac007250.1
Ac007285.1
Ac007298.2
Ac007364.1
Ac007375.1
Ac007383.2
Ac007389.1
Ac007493.1
Ac007546.3
Ac007637.1
Ac007655.1
Ac007663.3
Ac007681.1
Ac007686.1
Ac007686.4
Ac007780.1
Ac007786.1
Ac007834.1
Ac007881.2
Ac007950.1
Ac007991.1
Ac008013.3
Ac008014.1
Ac008105.2
Ac008115.3
Ac008121.2
Ac008267.5
Ac008393.1
Ac008438.2
Ac008443.3
Ac008494.1
Ac008543.1
Ac008581.2
Ac008592.1
Ac008608.2
Ac008641.1
Ac008649.2
Ac008663.3
Ac008667.4
Ac008738.1
Ac008750.3
Ac008750.7
Ac008752.1
Ac008763.2
Ac008764.6
Ac008764.8
Ac008770.2
Ac008771.1
Ac008915.2
Ac008966.1
Ac008969.1
Ac009005.1
Ac009061.2
Ac009065.4
Ac009078.3
Ac009086.3
Ac009088.2
Ac009090.3
Ac009093.4
Ac009107.2
Ac009108.5
Ac009118.2
Ac009133.1
Ac009133.2
Ac009133.5
Ac009133.6
Ac009336.3
Ac009407.1
Ac009413.1
Ac009506.1
Ac009560.1
Ac009720.1
Ac009779.2
Ac009879.2
Ac009879.3
Ac009967.1
Ac009975.2
Ac010148.1
Ac010198.1
Ac010203.2
Ac010240.3
Ac010271.1
Ac010271.2
Ac010323.1
Ac010327.2
Ac010327.4
Ac010333.3
Ac010336.1
Ac010336.3
Ac010336.5
Ac010422.1
Ac010422.2
Ac010422.8
Ac010463.1
Ac010487.2
Ac010522.1
Ac010531.6
Ac010531.8
Ac010547.1
Ac010618.1
Ac010654.1
Ac010655.2
Ac010655.4
Ac010761.1
Ac010761.2
Ac010761.5
Ac010761.7
Ac010834.2
Ac010976.1
Ac010997.2
Ac010999.2
Ac011008.1
Ac011195.2
Ac011247.1
Ac011374.1
Ac011444.1
Ac011444.2
Ac011445.2
Ac011446.2
Ac011448.1
Ac011450.1
Ac011453.2
Ac011462.2
Ac011462.4
Ac011466.1
Ac011477.1
Ac011478.1
Ac011481.1
Ac011498.1
Ac011529.1
Ac011603.1
Ac011603.2
Ac011611.3
Ac011611.4
Ac011773.1
Ac011773.2
Ac011773.3
Ac011921.1
Ac011921.2
Ac011933.3
Ac012065.3
Ac012065.4
Ac012087.2
Ac012146.1
Ac012158.1
Ac012291.2
Ac012306.2
Ac012313.6
Ac012313.9
Ac012358.3
Ac012370.2
Ac012462.3
Ac012485.1
Ac012485.3
Ac012488.2
Ac012555.1
Ac012613.1
Ac012629.2
Ac012645.1
Ac012645.3
Ac012673.1
Ac012676.3
Ac012676.5
Ac013275.1
Ac013356.4
Ac013394.1
Ac013400.1
Ac013717.1
Ac013731.1
Ac015687.1
Ac015795.1
Ac015802.4
Ac015802.5
Ac015908.4
Ac015908.7
Ac015909.3
Ac015912.3
Ac015936.1
Ac015967.1
Ac015982.1
Ac016026.1
Ac016027.1
Ac016229.2
Ac016394.1
Ac016405.2
Ac016405.3
Ac016582.2
Ac016586.1
Ac016588.2
Ac016596.1
Ac016629.3
Ac016708.1
Ac016727.1
Ac016737.1
Ac016745.1
Ac016773.1
Ac016876.2
Ac016876.3
Ac016999.1
Ac017015.2
Ac017083.1
Ac018362.1
Ac018362.3
Ac018410.1
Ac018521.1
Ac018521.2
Ac018521.5
Ac018637.1
Ac018647.2
Ac018690.1
Ac018766.1
Ac018809.1
Ac018845.3
Ac019117.3
Ac019197.1
Ac019257.8
Ac019294.1
Ac019294.2
Ac019294.3
Ac020612.2
Ac020661.1
Ac020763.1
Ac020765.2
Ac020765.3
Ac020891.2
Ac020904.2
Ac020904.3
Ac020907.2
Ac020907.3
Ac020907.5
Ac020909.3
Ac020910.5
Ac020911.1
Ac020915.1
Ac020915.5
Ac020916.2
Ac020922.3
Ac020928.2
Ac020928.3
Ac020978.4
Ac021016.3
Ac021151.1
Ac021188.1
Ac021218.1
Ac021683.3
Ac022080.3
Ac022098.1
Ac022098.3
Ac022098.4
Ac022137.3
Ac022154.1
Ac022167.4
Ac022211.2
Ac022296.3
Ac022384.1
Ac022400.1
Ac022400.2
Ac022413.1
Ac022415.1
Ac022748.1
Ac022816.1
Ac023024.1
Ac023157.2
Ac023157.3
Ac023509.1
Ac023632.2
Ac023906.3
Ac024243.1
Ac024270.4
Ac024361.2
Ac024475.4
Ac024941.2
Ac025031.1
Ac025048.1
Ac025162.1
Ac025162.2
Ac025164.1
Ac025165.1
Ac025165.2
Ac025165.3
Ac025166.1
Ac025171.2
Ac025171.3
Ac025181.2
Ac025257.1
Ac025262.1
Ac025283.3
Ac025287.2
Ac025423.3
Ac025442.1
Ac025569.1
Ac025754.1
Ac026124.2
Ac026202.3
Ac026254.2
Ac026304.1
Ac026310.2
Ac026362.1
Ac026412.3
Ac026458.2
Ac026461.1
Ac026461.3
Ac026462.3
Ac026464.6
Ac026471.2
Ac026691.1
Ac026786.1
Ac026803.2
Ac026954.1
Ac026954.3
Ac027097.1
Ac027117.2
Ac027176.2
Ac027281.1
Ac027644.1
Ac027644.4
Ac027801.1
Ac034102.4
Ac034102.6
Ac034102.7
Ac034102.8
Ac034228.1
Ac036103.1
Ac036214.1
Ac036214.4
Ac037487.4
Ac040169.1
Ac040173.1
Ac044798.1
Ac051619.10
Ac051619.8
Ac053503.2
Ac053527.1
Ac058822.1
Ac061992.1
Ac061999.1
Ac063952.1
Ac064805.2
Ac064807.1
Ac066612.2
Ac067852.1
Ac067930.3
Ac067945.3
Ac067968.1
Ac068205.1
Ac068205.2
Ac068234.1
Ac068305.2
Ac068338.2
Ac068389.1
Ac068531.1
Ac068580.1
Ac068620.1
Ac068631.1
Ac068669.1
Ac068724.3
Ac068790.8
Ac068831.6
Ac068870.1
Ac068987.3
Ac069185.1
Ac069213.1
Ac069368.1
Ac069503.2
Ac073107.2
Ac073111.1
Ac073111.3
Ac073111.4
Ac073111.5
Ac073195.1
Ac073320.1
Ac073342.1
Ac073389.1
Ac073464.1
Ac073522.1
Ac073573.1
Ac073585.1
Ac073611.1
Ac073842.1
Ac073869.1
Ac073896.2
Ac073896.5
Ac073957.1
Ac074032.1
Ac074091.1
Ac074117.1
Ac074138.1
Ac074143.1
Ac074212.1
Ac074338.1
Ac074351.1
Ac078785.1
Ac078883.2
Ac078925.4
Ac079145.1
Ac079305.1
Ac079341.2
Ac079447.1
Ac079742.1
Ac079766.1
Ac079807.1
Ac079848.1
Ac079907.1
Ac080080.1
Ac080129.1
Ac080129.2
Ac083798.1
Ac083798.2
Ac083841.1
Ac083843.2
Ac083949.1
Ac084018.1
Ac084033.1
Ac084082.1
Ac084125.1
Ac084337.2
Ac084876.2
Ac084879.1
Ac087269.1
Ac087289.1
Ac087289.3
Ac087289.4
Ac087294.1
Ac087385.2
Ac087439.2
Ac087457.1
Ac087500.1
Ac087623.2
Ac087721.2
Ac087741.3
Ac087752.3
Ac087762.1
Ac089999.1
Ac090164.4
Ac090229.1
Ac090283.1
Ac090360.1
Ac090527.2
Ac090589.1
Ac090607.5
Ac090617.3
Ac090617.5
Ac090772.1
Ac090772.2
Ac090844.2
Ac090953.2
Ac090971.1
Ac091045.1
Ac091152.4
Ac091153.1
Ac091153.3
Ac091153.4
Ac091167.2
Ac091167.6
Ac091167.7
Ac091180.2
Ac091390.4
Ac091551.1
Ac091564.2
Ac091564.3
Ac091564.4
Ac091588.1
Ac091729.2
Ac091729.3
Ac091925.1
Ac091959.1
Ac091959.3
Ac091965.5
Ac092035.1
Ac092070.2
Ac092072.1
Ac092115.1
Ac092115.3
Ac092117.1
Ac092117.2
Ac092118.1
Ac092118.2
Ac092123.1
Ac092140.1
Ac092143.1
Ac092143.2
Ac092171.3
Ac092171.4
Ac092171.5
Ac092279.1
Ac092287.1
Ac092295.1
Ac092295.2
Ac092296.1
Ac092296.3
Ac092335.1
Ac092338.3
Ac092364.1
Ac092368.3
Ac092570.2
Ac092587.1
Ac092718.1
Ac092720.1
Ac092821.3
Ac092910.3
Ac092944.1
Ac093151.3
Ac093152.1
Ac093157.1
Ac093323.1
Ac093323.2
Ac093323.3
Ac093484.3
Ac093484.4
Ac093510.1
Ac093512.1
Ac093512.2
Ac093525.1
Ac093535.1
Ac093714.1
Ac093732.1
Ac093734.1
Ac093752.1
Ac093752.2
Ac093827.4
Ac093911.1
Ac096540.1
Ac096637.2
Ac096649.1
Ac096677.1
Ac096733.1
Ac096734.2
Ac097059.1
Ac097059.2
Ac097065.2
Ac097103.2
Ac097104.1
Ac097460.1
Ac097468.1
Ac097478.1
Ac097641.2
Ac098484.3
Ac098484.4
Ac098582.1
Ac098583.2
Ac098650.1
Ac098828.2
Ac098850.2
Ac098850.3
Ac098851.1
Ac098934.2
Ac098934.4
Ac099329.1
Ac099343.3
Ac099344.1
Ac099489.1
Ac099518.1
Ac099518.3
Ac099521.1
Ac099522.2
Ac099535.1
Ac099677.5
Ac099795.1
Ac100778.3
Ac100793.2
Ac100793.3
Ac100812.1
Ac100827.1
Ac100835.2
Ac100861.1
Ac100861.2
Ac102953.1
Ac103706.1
Ac103810.1
Ac103810.3
Ac103810.8
Ac104024.2
Ac104109.2
Ac104123.1
Ac104333.4
Ac104365.1
Ac104435.1
Ac104450.1
Ac104461.1
Ac104506.1
Ac104532.1
Ac104532.2
Ac104564.3
Ac104564.4
Ac104581.4
Ac104590.1
Ac104662.2
Ac104667.2
Ac104958.2
Ac104984.5
Ac104997.1
Ac105020.6
Ac105021.1
Ac105052.4
Ac105053.1
Ac105129.2
Ac105137.2
Ac105277.1
Ac105935.1
Ac105942.1
Ac106028.2
Ac106038.1
Ac106707.1
Ac106739.1
Ac106782.2
Ac106782.5
Ac106820.6
Ac106875.1
Ac107081.1
Ac107398.4
Ac107401.1
Ac107959.3
Ac107959.4
Ac107959.5
Ac107982.2
Ac108047.1
Ac108134.4
Ac108448.3
Ac108471.2
Ac108673.2
Ac108676.1
Ac108738.1
Ac108751.5
Ac108866.1
Ac109460.3
Ac109587.1
Ac109992.1
Ac110079.1
Ac110285.7
Ac110716.2
Ac110749.1
Ac110769.1
Ac111000.1
Ac111182.1
Ac112225.1
Ac112504.2
Ac112907.1
Ac113189.1
Ac113189.3
Ac113361.1
Ac113410.3
Ac114291.1
Ac114401.1
Ac114488.2
Ac114488.3
Ac114489.1
Ac114730.1
Ac114786.1
Ac114956.1
Ac114956.3
Ac115676.1
Ac115989.1
Ac116049.2
Ac116337.3
Ac116348.4
Ac116353.1
Ac116366.3
Ac116535.1
Ac117382.2
Ac117386.2
Ac117422.1
Ac117498.2
Ac118553.2
Ac119427.1
Ac119673.1
Ac119677.1
Ac119800.1
Ac120057.2
Ac120057.3
Ac120114.1
Ac120114.4
Ac120193.1
Ac120498.7
Ac120498.9
Ac122108.1
Ac124016.1
Ac124068.2
Ac124242.1
Ac124276.1
Ac124283.5
Ac124312.1
Ac124947.1
Ac124947.2
Ac125494.1
Ac125611.3
Ac125616.1
Ac126544.1
Ac126544.2
Ac126614.1
Ac126696.1
Ac126763.1
Ac127002.1
Ac127070.1
Ac127521.1
Ac128709.3
Ac129492.1
Ac129492.2
Ac129492.8
Ac129507.2
Ac130343.1
Ac130343.2
Ac131009.4
Ac131025.3
Ac131097.3
Ac131888.1
Ac132219.2
Ac132872.1
Ac132938.5
Ac133552.1
Ac133552.2
Ac134043.1
Ac134682.1
Ac134772.1
Ac135048.2
Ac135050.5
Ac135178.3
Ac135178.6
Ac135586.2
Ac136469.1
Ac136475.2
Ac136475.4
Ac136475.8
Ac136621.1
Ac137579.2
Ac137630.3
Ac137936.1
Ac138123.1
Ac138150.1
Ac138304.1
Ac138393.1
Ac138393.3
Ac138512.1
Ac138811.1
Ac139149.1
Ac139256.1
Ac139530.3
Ac139749.1
Ac139795.3
Ac139887.2
Ac140504.1
Ac140725.1
Ac141586.1
Ac144522.1
Ac145124.1
Ac145207.7
Ac145207.9
Ac145285.6
Ac145423.3
Ac156455.1
Ac190387.1
Ac231657.1
Ac231981.1
Ac233702.8
Ac233992.3
Ac234582.1
Ac234917.1
Ac242426.2
Ac242842.3
Ac243547.1
Ac243547.2
Ac243571.2
Ac243585.2
Ac243654.1
Ac244090.3
Ac244517.4
Ac244517.5
Ac244517.6
Ac245014.3
Ac245033.2
Ac245100.4
Ac245100.8
Ac245100.9
Ac245452.1
Ac246785.1
Ac254562.1
Ac254633.1
Acaa1
Acaca
Acacb
Acad10
Acad8
Acad9
Acadm
Acads
Acadsb
Acadvl
Acat1
Acat2
Acbd4
Acer3
Ache
Ackr2
Acly
Aco1
Aco2
Acot1
Acot13
Acot2
Acot6
Acox1
Acp1
Acpp
Acsf2
Acsf3
Acsl3
Acsl5
Acsm3
Acss2
Acss3
Acta1
Actl6b
Actn1-as1
Actn3
Actn4
Actr1a
Actr2
Actr3
Actr6
Acvr2a
Acy1
Acyp1
Acyp2
Ad000671.1
Ad000864.2
Adal
Adam11
Adam15
Adam19
Adam22
Adam28
Adam9
Adamts13
Adamtsl1
Adap2
Adarb1
Adck5
Add1
Add3
Adgrb3
Adgrg3
Adgrg6
Adgrv1
Adhfe1
Adipor2
Adk
Adm
Adm2
Adnp2
Adnp-as1
Ado
Adpgk-as1
Adprm
Adrm1
Adsl
Adssl1
Aen
Af127577.5
Af129075.2
Af129408.1
Af241726.2
Af274858.1
Aff1
Afg1l
Afmid
Afp
Aftph
Agap1
Agap1-it1
Agap3
Agbl5
Agfg1
Agfg2
Aggf1
Agl
Ago2
Agpat2
Agpat5
Agps
Agrp
Agtr1
Agtrap
Agxt
Ahcyl1
Ahnak
Ahr
Ahrr
Ahsa1
Ahsa2p
Ahsg
Aif1
Aifm3
Aig1
Aimp1
Aimp2
Aip
Aipl1
Ajuba
Ak3p5
Ak4
Ak7
Akap1
Akap12
Akap13
Akap17a
Akap2
Akap7
Akap8l
Akap9
Akip1
Akirin1
Akr1a1
Akr1b10
Akr1c1
Akr1c3
Akr1d1
Akt1s1
Akt2
Al008718.1
Al008726.1
Al008729.2
Al009179.1
Al020997.2
Al021068.1
Al021155.2
Al021391.1
Al021396.1
Al021546.1
Al021707.3
Al021707.5
Al021997.3
Al022069.1
Al022100.1
Al022157.1
Al022238.2
Al022238.4
Al022312.1
Al022318.4
Al022326.1
Al022345.4
Al023803.3
Al023806.1
Al023806.2
Al024474.2
Al024498.2
Al031055.1
Al031229.1
Al031282.1
Al031428.1
Al031432.3
Al031432.4
Al031590.1
Al031658.2
Al031726.1
Al031777.3
Al031848.2
Al032819.1
Al032819.2
Al032819.3
Al033504.1
Al033528.2
Al034374.1
Al034379.1
Al034417.2
Al034548.1
Al034550.2
Al035398.1
Al035427.1
Al035530.2
Al035587.1
Al049629.2
Al049697.1
Al049712.1
Al049780.1
Al049780.2
Al049794.1
Al049795.1
Al049796.1
Al049830.3
Al049870.3
Al050320.1
Al078459.1
Al078601.3
Al078621.3
Al078644.2
Al079342.3
Al080250.1
Al080276.2
Al096828.3
Al109613.1
Al109615.2
Al109811.3
Al109917.1
Al109918.1
Al109976.1
Al117339.5
Al117348.2
Al117379.1
Al118558.3
Al121594.1
Al121655.1
Al121758.1
Al121809.1
Al121845.2
Al121845.3
Al121900.2
Al121906.1
Al121936.1
Al121949.3
Al121983.1
Al121983.2
Al121990.1
Al121992.1
Al122023.1
Al132639.2
Al132780.1
Al132780.2
Al132857.1
Al132989.2
Al133153.1
Al133216.2
Al133284.1
Al133338.1
Al133343.1
Al133351.1
Al133410.2
Al133410.3
Al133480.1
Al133481.1
Al133516.1
Al133520.1
Al133551.1
Al135791.1
Al135838.1
Al136038.3
Al136038.5
Al136040.1
Al136131.3
Al136141.1
Al136295.1
Al136301.1
Al136309.2
Al136309.4
Al136419.1
Al136979.1
Al137003.1
Al137026.2
Al137028.1
Al137060.1
Al137077.2
Al137782.1
Al137785.1
Al137802.2
Al137802.3
Al137856.1
Al138826.1
Al138831.1
Al138831.2
Al138916.1
Al138921.1
Al138966.2
Al139035.1
Al139082.1
Al139095.4
Al139099.1
Al139184.1
Al139220.2
Al139246.5
Al139254.2
Al139260.1
Al139317.1
Al139317.5
Al139353.2
Al139412.1
Al157400.1
Al157400.2
Al157400.5
Al157713.1
Al157786.1
Al157823.1
Al157838.1
Al157935.1
Al158151.3
Al158212.2
Al160291.1
Al160313.1
Al160408.5
Al161668.1
Al161668.4
Al161669.1
Al161719.1
Al161729.1
Al161937.1
Al162231.2
Al162231.3
Al162258.1
Al162311.3
Al162377.1
Al162385.2
Al162411.1
Al162595.2
Al162724.2
Al163636.2
Al353596.1
Al353622.2
Al353648.1
Al353747.2
Al353795.2
Al353801.1
Al354696.2
Al354707.1
Al354707.2
Al354710.2
Al354811.1
Al354813.1
Al354861.3
Al354892.1
Al354892.2
Al354920.1
Al354989.2
Al355001.2
Al355075.1
Al355096.1
Al355149.1
Al355297.2
Al355315.1
Al355388.1
Al355388.2
Al355388.3
Al355472.1
Al355472.2
Al355482.2
Al355490.1
Al355490.2
Al355499.1
Al355574.1
Al355877.1
Al355916.3
Al355987.2
Al355987.3
Al355987.4
Al355987.5
Al355994.3
Al356309.1
Al356441.1
Al356488.2
Al356583.1
Al356599.1
Al357033.1
Al357315.2
Al358075.2
Al358113.1
Al358472.2
Al358472.4
Al358472.5
Al358472.7
Al358473.1
Al358613.2
Al358933.1
Al359643.2
Al359644.1
Al359711.2
Al359762.1
Al359878.2
Al359922.1
Al360012.1
Al360181.4
Al360182.2
Al365204.1
Al365205.1
Al365356.2
Al365436.2
Al390198.1
Al390718.1
Al390719.1
Al390719.2
Al390728.5
Al390955.2
Al391069.3
Al391121.1
Al391244.2
Al391262.1
Al391422.1
Al391497.1
Al391650.1
Al391684.1
Al391832.2
Al391832.3
Al391839.1
Al391845.1
Al392172.1
Al441992.1
Al442128.2
Al445250.1
Al445363.1
Al445363.3
Al445483.1
Al450163.1
Al450322.1
Al450326.1
Al450468.1
Al450468.2
Al450992.1
Al450998.2
Al451062.1
Al451062.3
Al451074.1
Al451085.1
Al451165.2
Al512328.1
Al512408.1
Al512622.1
Al512791.2
Al513165.1
Al513220.1
Al513412.1
Al513485.1
Al513523.3
Al583722.4
Al589684.1
Al589740.1
Al589765.4
Al590004.2
Al590068.1
Al590068.3
Al590133.1
Al590327.1
Al590365.1
Al590627.2
Al590705.2
Al590708.1
Al590714.1
Al590762.2
Al590764.1
Al590999.1
Al591368.1
Al591485.1
Al591806.3
Al592045.1
Al592287.1
Al592295.4
Al592402.1
Al592431.2
Al603832.2
Al606537.1
Al606760.1
Al606760.3
Al627171.1
Al627422.2
Al645608.3
Al645608.6
Al645728.1
Al645922.1
Al645941.1
Al645941.3
Al662791.1
Al662890.1
Al662899.2
Al669831.5
Al670729.1
Al671762.1
Al671883.3
Al672291.1
Al691403.2
Al691442.1
Al691482.3
Al731563.3
Al731569.1
Al731577.2
Al732314.6
Al807752.2
Al928654.3
Al928921.1
Al929472.2
Alad
Alas1
Alb
Alcam
Aldh16a1
Aldh18a1
Aldh1b1
Aldh2
Aldh3a2
Aldh3b1
Aldh5a1
Aldh7a1
Aldoa
Aldoc
Alg1
Alg10b
Alg11
Alg1l
Alg1l13p
Alg3
Alg6
Alg9
Alkbh2
Alkbh3
Alkbh6
Alkbh7
Alms1
Alms1p1
Alox12p2
Alpk2
Alpl
Amd1
Amdhd1
Amdhd2
Amn
Ampd2
Amz2
Anapc11
Anapc16
Anapc4
Ang
Angel1
Angptl4
Angptl6
Angptl8
Ankar
Ankef1
Ankhd1
Ankhd1-eif4ebp3
Ankrd12
Ankrd13a
Ankrd13b
Ankrd13d
Ankrd20a5p
Ankrd24
Ankrd34a
Ankrd36
Ankrd37
Ankrd40cl
Ankrd42
Ankrd46
Ankrd49
Ankrd53
Ankrd55
Ankrd63
Anks1a
Ankzf1
Anln
Ano6
Ano8
Anxa2
Anxa4
Anxa9
Aoc2
Ap000229.1
Ap000295.1
Ap000317.2
Ap000350.4
Ap000354.1
Ap000424.1
Ap000442.1
Ap000442.2
Ap000446.1
Ap000553.1
Ap000553.5
Ap000640.2
Ap000646.1
Ap000662.1
Ap000688.4
Ap000721.1
Ap000769.1
Ap000769.2
Ap000777.3
Ap000781.1
Ap000785.2
Ap000787.1
Ap000812.5
Ap000845.1
Ap000892.1
Ap000902.1
Ap000941.1
Ap001062.2
Ap001107.3
Ap001107.4
Ap001107.5
Ap001107.7
Ap001107.9
Ap001160.1
Ap001160.2
Ap001266.2
Ap001267.5
Ap001269.2
Ap001269.4
Ap001273.2
Ap001347.1
Ap001357.2
Ap001372.2
Ap001372.3
Ap001412.1
Ap001432.1
Ap001453.1
Ap001462.1
Ap001528.1
Ap001582.1
Ap001767.3
Ap001781.2
Ap001816.1
Ap001830.1
Ap001893.3
Ap001931.1
Ap002008.2
Ap002026.1
Ap002364.1
Ap002373.1
Ap002387.2
Ap002478.1
Ap002518.2
Ap002761.2
Ap002761.3
Ap002761.4
Ap002800.1
Ap002851.1
Ap002884.1
Ap002884.3
Ap002986.1
Ap002990.1
Ap002992.1
Ap003068.1
Ap003068.4
Ap003097.1
Ap003108.2
Ap003119.3
Ap003174.2
Ap003390.1
Ap003392.13
Ap003396.1
Ap003419.2
Ap003419.3
Ap003465.1
Ap003501.1
Ap003721.4
Ap003733.4
Ap003774.1
Ap004609.3
Ap005212.4
Ap005263.1
Ap005264.7
Ap006216.1
Ap006248.2
Ap006248.5
Ap006285.2
Ap006621.3
Ap1m1
Ap1m2
Ap1s1
Ap2a1
Ap2a2
Ap2b1
Ap2m1
Ap3m2
Ap3s1
Ap4e1
Ap4s1
Ap5m1
Ap5s1
Ap5z1
Apaf1
Apbb3
Apc
Apeh
Apex1
Apex2
Aph1a
Api5
Aplf
Aplp2
Apoa5
Apobec3c
Apobec3f
Apoc1
Apoc1p1
Apoc2
Apoc3
Apoe
Apol1
Apol3
Apold1
Appl1
Aqp11
Araf
Arap3
Arcn1
Arf1
Arf4-as1
Arf5
Arfgap1
Arfip1
Arg1
Arg2
Arhgap11a
Arhgap11b
Arhgap24
Arhgap26
Arhgap27
Arhgap30
Arhgap33
Arhgap39
Arhgap45
Arhgap5
Arhgef1
Arhgef10l
Arhgef17
Arhgef18
Arhgef2
Arhgef25
Arhgef37
Arhgef39
Arid1a
Arid1b
Arid2
Arid3a
Arid3b
Arid4a
Arid5a
Arid5b
Arih1
Arih2
Arl11
Arl13b
Arl14ep
Arl2bp
Arl4a
Arl6ip5
Arl6ip6
Arl8b
Armc10
Armc2
Armc5
Armc6
Armc7
Armc8
Armc9
Armcx3
Armcx3-as1
Armcx5
Armcx5-gprasp2
Armh1
Armt1
Arntl
Arpc1a
Arpc1b
Arpc2
Arpc4
Arpc4-ttll3
Arpc5l
Arrb2
Arrdc1
Arrdc2
Arsb
Arsk
Arv1
Arvcf
Asah2b
Asap1
Asb1
Asb16
Asb2
Asb4
Asb7
Asb9p1
Asdurf
Asf1a
Asf1b
Ash2l
Asic1
Asl
Asmtl
Asmtl-as1
Asna1
Asnsd1
Asphd1
Aspscr1
Asrgl1
Ass1
Asxl1
Atad3a
Atad3b
Atad5
Atat1
Ate1-as1
Atf1
Atf3
Atf4
Atf5
Atf7ip
Atf7ip2
Atg10
Atg13
Atg16l1
Atg16l2
Atg2a
Atg4a
Atg4b
Atg4d
Atg7
Atg9a
Atg9b
Atic
Atl1
Atm
Atmin
Atn1
Atp10d
Atp11a
Atp1a1
Atp1b1
Atp1b3
Atp23
Atp2a2
Atp2b4
Atp2c1
Atp5f1b
Atp5f1c
Atp5f1d
Atp5if1
Atp5mc1
Atp5mg
Atp5pb
Atp6ap1
Atp6ap1l
Atp6ap2
Atp6v0a1
Atp6v0a2
Atp6v0b
Atp6v0c
Atp6v0e1
Atp6v0e2
Atp6v1b2
Atp6v1c1
Atp6v1g1
Atp6v1g2-ddx39b
Atp8b2
Atp9a
Atp9b
Atr
Atraid
Atrip
Atrn
Atxn1
Atxn10
Atxn1l
Atxn2-as
Atxn2l
Atxn7
Atxn7l3b
Aup1
Auts2
Avl9
Axdnd1
Axin2
Axl
Azgp1p1
Azin1-as1
Azin2
B2m
B3galt6
B3gnt10
B3gnt3
B3gnt4
B4galnt4
B4galt1-as1
B4galt2
B9d1
B9d2
Babam1
Babam2
Bad
Bag2
Bag3
Bag4
Bahcc1
Baiap2
Baiap3
Bak1
Bambi
Banf1
Banp
Barhl1
Bax
Bbs1
Bbs4
Bbs7
Bbs9
Bbx
Bcam
Bcar3
Bcas3
Bcas4
Bcat2
Bccip
Bcdin3d-as1
Bckdha
Bckdhb
Bckdk
Bcl2l1
Bcl2l11
Bcl2l12
Bcl2l13
Bcl2l2
Bcl2l2-pabpn1
Bcl6b
Bcl9
Bcl9l
Bcorl1
Bcr
Bcrp1
Bcrp2
Bcs1l
Bdh1
Bdnf-as
Bfar
Bhlhe40
Bhmt
Bhmt2
Bicd1
Bicdl1
Bicdl2
Bicra
Bicral
Birc2
Birc3
Birc5
Birc6
Birc7
Bispr
Bivm
Bivm-ercc5
Blm
Bloc1s3
Bloc1s4
Bloc1s6
Blvra
Bmf
Bmp4
Bmpr1a
Bmpr2
Bms1p1
Bnip2
Bnip3l
Bola1
Bola2p1
Bora
Borcs5
Borcs6
Borcs7
Borcs7-asmt
Borcs8
Borcs8-mef2b
Bpgm
Bphl
Bptf
Brca2
Brcc3
Brd2
Brd3os
Bri3
Brix1
Brms1
Brms1l
Brox
Brpf1
Brpf3
Brsk1
Brsk2
Brwd1
Brwd1-as1
Brwd1-as2
Bscl2
Bsg
Btbd11
Btbd16
Btbd19
Btbd3
Btd
Btf3
Btf3l4
Btg2
Btg3-as1
Btk
Btn2a1
Btn3a1
Btn3a2
Bub1b
Bub3
Bud23
Bud31
Bx255925.3
Bx323046.1
Bx470102.1
Bx537318.1
Bx571818.1
Bx664615.1
Bx842242.1
Bysl
Bzw1
Bzw2
C10orf25
C10orf62
C11orf1
C11orf49
C11orf52
C11orf54
C11orf58
C11orf74
C12orf10
C12orf29
C12orf45
C12orf57
C12orf60
C12orf65
C12orf76
C14orf119
C14orf178
C14orf28
C14orf93
C15orf39
C15orf61
C15orf65
C16orf45
C16orf70
C16orf72
C16orf74
C17orf100
C17orf49
C17orf64
C17orf80
C17orf97
C17orf99
C18orf25
C18orf54
C19orf38
C19orf44
C19orf53
C19orf57
C19orf66
C19orf67
C19orf85
C1galt1
C1orf105
C1orf109
C1orf112
C1orf159
C1orf210
C1orf220
C1qtnf1
C1qtnf12
C1qtnf8
C1rl-as1
C2
C20orf204
C21orf62-as1
C22orf46
C2cd2l
C2cd3
C2cd4a
C2cd4d-as1
C2orf15
C2orf49
C2orf69
C2orf70
C2orf72
C2orf73
C2orf74
C2orf88
C2orf92
C3orf38
C3orf52
C4bpa
C4orf33
C4orf47
C5ar1
C5orf22
C5orf24
C5orf30
C5orf51
C5orf56
C5orf66-as2
C6orf120
C6orf136
C6orf203
C6orf223
C6orf48
C6orf89
C7orf26
C8a
C8g
C8orf33
C8orf44
C8orf58
C8orf89
C9orf106
C9orf152
C9orf16
C9orf163
C9orf24
C9orf3
C9orf43
C9orf85
Ca11
Ca13
Ca14
Ca5bp1
Cab39
Cabin1
Cables1
Cables2
Cabyr
Cacfd1
Cacna1g
Cacnb3
Cacybp
Cadm2
Calb2
Calcoco2
Calm1
Calm3
Calr
Calu
Camk2g
Camkmt
Camkv
Camlg
Camsap2
Camta1
Camta2
Cand1
Canx
Cap1
Cap2
Capn1
Capn10
Capn12
Capn15
Capn5
Capn7
Capns1
Caprin1
Capza1
Capza2
Capzb
Card19
Card8-as1
Card9
Carm1
Carnmt1-as1
Casc19
Casc2
Casc3
Casc4
Casd1
Caskin2
Casp10
Casp2
Casp3
Casp5
Casp8
Casp8ap2
Cast
Cat
Catip
Catsper4
Catsperd
Catsperg
Cbfa2t2
Cbfb
Cbll1
Cbln2
Cbr1
Cbr3-as1
Cbwd5
Cbx2
Cbx3
Cbx7
Cby1
Cc2d1a
Cc2d2b
Ccar1
Ccar2
Ccdc102b
Ccdc107
Ccdc116
Ccdc117
Ccdc124
Ccdc126
Ccdc13
Ccdc130
Ccdc134
Ccdc137
Ccdc138
Ccdc13-as1
Ccdc142
Ccdc144a
Ccdc144cp
Ccdc144nl
Ccdc144nl-as1
Ccdc15
Ccdc150
Ccdc157
Ccdc159
Ccdc162p
Ccdc171
Ccdc174
Ccdc18
Ccdc183
Ccdc192
Ccdc194
Ccdc200
Ccdc22
Ccdc28a
Ccdc30
Ccdc38
Ccdc39
Ccdc40
Ccdc51
Ccdc57
Ccdc61
Ccdc63
Ccdc66
Ccdc69
Ccdc7
Ccdc77
Ccdc78
Ccdc83
Ccdc84
Ccdc86
Ccdc88b
Ccdc9
Ccdc97
Ccl14
Ccl20
Ccl25
Ccm2
Ccm2l
Ccn1
Ccnb1
Ccnb2
Ccnd1
Ccnd2
Ccndbp1
Ccnf
Ccng1
Ccng2
Ccnj
Ccnk
Ccnt2
Ccny
Ccnyl1
Ccp110
Ccr10
Ccr6
Ccs
Ccser2
Cct2
Cct5
Cct6a
Cct6p1
Cct7
Cct7p2
Ccz1
Cd163l1
Cd19
Cd274
Cd276
Cd2ap
Cd300lg
Cd36
Cd3eap
Cd40
Cd46
Cd55
Cd59
Cd6
Cd68
Cd82
Cd9
Cd99
Cd99p1
Cdadc1
Cdc123
Cdc14a
Cdc16
Cdc20
Cdc25b
Cdc37l1
Cdc37l1-dt
Cdc40
Cdc42
Cdc42ep1
Cdc42ep4
Cdc42se2
Cdc45
Cdc6
Cdc73
Cdca2
Cdca5
Cdca7
Cdca8
Cdh1
Cdh15
Cdh23
Cdhr2
Cdhr3
Cdiptosp
Cdk1
Cdk12
Cdk13
Cdk16
Cdk18
Cdk2
Cdk5rap3
Cdk7
Cdk8
Cdkal1
Cdkl5
Cdkn1a
Cdkn1b
Cdkn2aip
Cdkn2c
Cdkn2d
Cdkn3
Cdr2l
Cdrt1
Cdrt4
Cds1
Cdv3
Cdx2
Ceacam20
Ceacam21
Ceacam4
Cebpa-dt
Cebpb
Cebpd
Cebpg
Cebpzos
Celsr2
Celsr3
Cemip
Cenpa
Cenpbd1p1
Cenph
Cenpi
Cenpn
Cenpo
Cenpp
Cenpt
Cenpw
Cep164
Cep170b
Cep250
Cep350
Cep44
Cep55
Cep57l1
Cep63
Cep68
Cep78
Cep83-dt
Cep85
Cep95
Cep97
Cept1
Cerna3
Cers1
Cers4
Cers6
Ces1p1
Ces2
Ces3
Ces4a
Cfap36
Cfap52
Cfap58-dt
Cfap61
Cfap65
Cfap70
Cfap97d1
Cfap99
Cfb
Cfl1
Cflar
Cgb2
Cgn
Cgrrf1
Chaf1a
Chaf1b
Chat
Chchd1
Chchd2p2
Chchd2p6
Chchd5
Chchd7
Chd1l
Chd2
Chd3
Chd4
Chd9
Chek1
Chga
Chgb
Chi3l1
Chi3l2
Chkb-cpt1b
Chkb-dt
Chmp1b
Chmp1b-as1
Chmp2b
Chmp5
Chmp7
Chn2
Chp1
Chpf2
Chpt1
Chrac1
Chrd
Chrm3-as1
Chrna2
Chrna5
Chrnb1
Chrnb2
Chst12
Chst13
Chtop
Churc1
Churc1-fntb
Ciao1
Ciao2a
Cib2
Cic
Cipc
Cirbp
Cirbp-as1
Cisd1
Cisd2
Cisd3
Cit
Cited2
Ckap2p1
Cklf
Cklf-cmtm1
Ckmt2
Cks1b
Clasrp
Clcn3
Clcn4
Clcn5
Clcn6
Clcnka
Cldn12
Cldn16
Cldn23
Cldn25
Cldn4
Cldn7
Cldnd2
Clec16a
Clec4f
Clic1
Clic4
Clip2
Clip3
Clk2
Clk3
Cln3
Cln5
Cln6
Cln8
Clp1
Clpp
Clptm1l
Clstn3
Clta
Cltc
Cltcl1
Clu
Cluap1
Cluhp3
Clybl
Cmc1
Cmpk1
Cmtm3
Cmtm7
Cmtr1
Cnbd2
Cndp2
Cnep1r1
Cnfn
Cnga4
Cnih2
Cnih3
Cnih4
Cnksr1
Cnn1
Cnn2
Cnnm2
Cnnm3
Cnnm3-dt
Cnot10
Cnot2
Cnot3
Cnot6
Cnot8
Cnot9
Cnp
Cnpy3
Cnpy4
Cnst
Cntd1
Cntd2
Cntnap1
Cntnap3p2
Cntrl
Cntrob
Coa6
Coasy
Cobll1
Coch
Cog1
Cog2
Cog3
Cog6
Cog8
Col11a2
Col4a2-as2
Col9a2
Col9a3
Colca2
Colec11
Colgalt1
Commd1
Commd10
Commd4
Commd5
Comp
Comt
Copg1
Cops4
Cops6
Cops7a
Cops7b
Cops8
Copz1
Copz2
Coq10a
Coq10b
Coq4
Coq8a
Coq9
Coro1a
Coro6
Coro7
Cox10
Cox14
Cox20
Cox4i1
Cox5b
Cox6a1
Cox6b1
Cox6b2
Cox6cp2
Cox7b
Cox7c
Cpb2
Cpb2-as1
Cpd
Cpe
Cpeb2
Cpeb4
Cped1
Cplx2
Cpne3
Cpne4
Cpped1
Cpq
Cps1
Cpsf2
Cpsf3
Cpsf4
Cpsf6
Cpt1b
Cpt2
Cracr2b
Cradd
Cramp1
Creb1
Creb3
Creb3l3
Creb3l4
Crebl2
Crebrf
Creld1
Creld2
Crem
Crim1
Crip1
Cript
Crispld2
Crkl
Crlf1
Crls1
Crocc
Crot
Crtap
Crtc2
Cry2
Crybb2p1
Crybg2
Crym
Crym-as1
Cryzl1
Csad
Csde1
Cse1l
Csf1
Csf3r
Csgalnact1
Csk
Cskmt
Csnk1g2
Csnk1g3
Csnk2b
Cspp1
Csrnp3
Cstf1
Cstf3-dt
Ctage13p
Ctcf
Ctdnep1
Ctdp1
Ctdsp1
Ctdspl
Ctdspl2
Ctf1
Cth
Ctif
Ctnna1
Ctnna2
Ctnnb1
Ctnnbl1
Ctnnd1
Ctns
Ctps1
Ctr9
Ctsa
Ctsb
Ctsl
Cttn
Cttnbp2nl
Ctu2
Ctxn2
Cuedc1
Cuedc2
Cul1
Cul4a
Cul5
Cul9
Cuta
Cutalp
Cutc
Cux1
Cwc25
Cwc27
Cx3cl1
Cxadr
Cxcl16
Cxorf40a
Cxorf58
Cxxc1
Cxxc5
Cxxc5-as1
Cyb561
Cyb561d1
Cyb561d2
Cyb5b
Cyb5d1
Cyb5d2
Cyb5r4
Cyc1
Cycsp19
Cyhr1
Cyld
Cyp1b1-as1
Cyp20a1
Cyp26a1
Cyp27a1
Cyp2u1
Cyp2w1
Cyp3a43
Cyp46a1
Cyp4f12
Cyp4f3
Cyp4f32p
Cyp51a1-as1
Cyp8b1
Cystm1
Cyth2
Czib
D2hgdh
Daam1
Dab2ip
Dach2
Dact3-as1
Dag1
Dancr
Dapk1
Dapk2
Dars-as1
Daxx
Dazap1
Dazap2
Dbf4
Dbf4b
Dbi
Dbil5p
Dbn1
Dbnl
Dcaf10
Dcaf11
Dcaf13
Dcaf15
Dcaf17
Dcaf4
Dcaf6
Dcaf7
Dcbld1
Dck
Dclre1b
Dcp2
Dcst1-as1
Dcst2
Dctn3
Dctn5
Dctn6
Dcun1d4
Dcxr-dt
Dda1
Ddb1
Ddb2
Ddias
Ddit4
Ddit4-as1
Ddr1
Ddx1
Ddx10
Ddx11
Ddx11l10
Ddx11l5
Ddx12p
Ddx18
Ddx19a
Ddx19b
Ddx21
Ddx27
Ddx39b
Ddx39b-as1
Ddx3x
Ddx3y
Ddx42
Ddx46
Ddx47
Ddx49
Ddx5
Ddx50
Ddx52
Ddx55
Decr1
Decr2
Def8
Degs2
Dele1
Dennd1c
Dennd2a
Dennd2c
Dennd4c
Dennd5b-as1
Dennd6a-dt
Denr
Depdc5
Depdc7
Depp1
Deptor
Dera
Desi2
Dffb
Dgat2
Dgat2l7p
Dgcr8
Dgka
Dgke
Dgkz
Dglucy
Dguok
Dhcr24-dt
Dhdds
Dhdh
Dhodh
Dhrs11
Dhrs2
Dhrs4
Dhrs4l2
Dhrs7
Dhrs7b
Dhtkd1
Dhx30
Dhx35
Dhx38
Dhx58
Dhx8
Dhx9
Diablo
Dicer1-as1
Dido1
Dinol
Dio1
Dip2a
Dip2b
Dipk1a
Dipk2a
Dis3l
Dis3l2
Disc1
Disc1fp1
Disp2
Disp3
Dixdc1
Dkc1
Dkk1
Dkkl1
Dlat
Dld
Dlg3
Dlgap4
Dll4
Dlst
Dlx1
Dlx2-dt
Dlx4
Dlx6
Dm1-as
Dmac2l
Dmap1
Dmpk
Dmtf1
Dmtn
Dmxl1
Dnaaf1
Dnaaf3
Dnaaf5
Dnah14
Dnai1
Dnaja1
Dnaja3
Dnajb11
Dnajb12
Dnajb2
Dnajb4
Dnajb5
Dnajb6
Dnajb9
Dnajc10
Dnajc12
Dnajc13
Dnajc16
Dnajc18
Dnajc21
Dnajc22
Dnajc24
Dnajc25
Dnajc25-gng10
Dnajc27-as1
Dnajc3
Dnajc4
Dnajc5
Dnajc9
Dnajc9-as1
Dnal1
Dnase1
Dnase1l3
Dnd1p1
Dnm1
Dnm1l
Dnm1p38
Dnm2
Dnmt3b
Dnttip1
Dock1
Dock5
Dock6
Dok4
Dolpp1
Donson
Dop1a
Dop1b
Dot1l
Dpagt1
Dpcd
Dpep1
Dpf2
Dph1
Dph6-dt
Dpp3
Dpp9
Dpy19l3
Dpy19l4
Dpy30
Dpysl2
Dr1
Draic
Drap1
Drc3
Drc7
Drg2
Dse
Dsp
Dst
Dstn
Dtd1
Dtwd1
Dtx3l
Dus2
Dus4l
Dusp12
Dusp19
Dusp26
Dusp28
Dusp8p5
Dusp9
Dvl1
Dvl3
Dync1h1
Dynll1
Dynlrb1
Dyrk1a
Dyrk1b
Dyrk3
Dyrk4
Dzip1l
Dzip3
E2f3
E2f4
E2f5
E4f1
Eaf1
Eaf2
Ebag9
Ebln3p
Ebp
Ecd
Ece1
Ecsit
Ect2
Eda
Edc4
Edem1
Edrf1
Eed
Eef1a1p7
Eef1akmt3
Eef1akmt4
Eef1akmt4-ece2
Eef1aknmt
Eef1b2
Eef2k
Eefsec
Eepd1
Efcab12
Efcab13
Efhc1
Efna1
Efna3
Efna4
Efr3a
Egfr-as1
Egln2
Ehbp1
Ehbp1l1
Ehd1
Ehf
Ehmt2
Ehmt2-as1
Ei24
Eif1
Eif1ay
Eif1b
Eif2a
Eif2ak3-dt
Eif2ak4
Eif2b1
Eif2b2
Eif2b5
Eif2s1
Eif2s2p5
Eif2s3
Eif3b
Eif3f
Eif3i
Eif3j
Eif3k
Eif3l
Eif3m
Eif4a1
Eif4a2
Eif4e2
Eif4g1
Eif4h
Eif5
Eif5a
Eif5b
Elac1
Elf3
Elmod2
Elmod3
Elmsan1
Eloa
Elp2
Elp3
Elp4
Elp5
Embp1
Emc10
Emc1-as1
Emc2
Emc3-as1
Emc4
Emc6
Emd
Eme1
Eme2
Emg1
Emid1
Emilin2
Eml2
Eml3
Eml4
Eml6
Emsy
Endov
Engase
Eno1-as1
Eno2
Eno3
Enoph1
Enpp3
Entpd1-as1
Entpd2
Entpd6
Entr1
Eny2
Ep300
Ep400p1
Epas1
Epb41
Epb41l4a
Epb41l4a-as1
Epb41l5
Epcam
Epha1
Epha2
Ephx1
Ephx2
Epm2a
Epn1
Eps8l1
Eps8l2
Eral1
Erbb2
Erbb3
Erbin
Ercc1
Ercc4
Ercc5
Ercc6l2
Erg28
Ergic1
Ergic3
Eri1
Eri3
Erich6-as1
Erlec1
Erlin2
Ermard
Erp29
Erv3-1
Ervk13-1
Ervk3-1
Ervmer34-1
Esco2
Espl1
Espn
Esyt1
Esyt3
Etaa1
Etfdh
Etfrf1
Ethe1
Etnk1
Ets2
Etv2
Etv4
Etv6
Evi5l
Evl
Evpl
Ewsat1
Exd2
Exo5
Exoc1
Exoc3l1
Exoc3l4
Exoc4
Exog
Exosc10-as1
Exosc2
Exosc4
Exosc7
Exosc8
Exosc9
Ext2
Extl1
Extl3
F10
F11
F11r
F2
F2rl1
F7
Faah
Faah2
Faap20
Faap24
Fabp5
Fadd
Fads2
Faf2
Fah
Fahd1
Fahd2a
Faim
Falec
Fam102a
Fam104b
Fam110a
Fam111a-dt
Fam114a1
Fam117b
Fam118a
Fam118b
Fam120b
Fam122a
Fam122c
Fam131a
Fam135a
Fam149b1
Fam151b
Fam155b
Fam157a
Fam160a1
Fam160b2
Fam162a
Fam173a
Fam174a
Fam177a1
Fam185a
Fam189b
Fam19a5
Fam200b
Fam206a
Fam207a
Fam20c
Fam214b
Fam216a
Fam217b
Fam221b
Fam222a
Fam228b
Fam229b
Fam234a
Fam27c
Fam32a
Fam3b
Fam43a
Fam45a
Fam47e
Fam47e-stbd1
Fam53c
Fam71e2
Fam72a
Fam76a
Fam81a
Fam83c-as1
Fam83d
Fam84a
Fam86b3p
Fam86c1
Fam86jp
Fam89b
Fam91a1
Fam92a
Fam98b
Fam98c
Fam99b
Fan1
Fancd2
Fance
Fanci
Fancm
Fank1
Farp1
Farp2
Fastkd2
Faxdc2
Fbh1
Fbll1
Fbln1
Fbn3
Fbrs
Fbxl15
Fbxl16
Fbxl18
Fbxl19
Fbxl2
Fbxl21p
Fbxl3
Fbxl8
Fbxo2
Fbxo22
Fbxo24
Fbxo25
Fbxo27
Fbxo28
Fbxo31
Fbxo34
Fbxo38
Fbxo4
Fbxo44
Fbxo45
Fbxo7
Fbxo9
Fbxw8
Fcf1
Fcgrt
Fcho1
Fcho2
Fdft1
Fdps
Fen1
Fer
Fermt1
Fermt3
Fetub
Fev
Fez1
Fgb
Fgd4
Fgf11
Fgfr1op
Fgfr1op2
Fgfr4
Fggy
Fhad1
Fhod3
Fibp
Ficd
Fig4
Fip1l1
Fitm1
Fkbp1b
Fkbp2
Fkbp4
Fkbp9
Fktn
Flad1
Flnb
Flt3lg
Flvcr1
Flywch1
Flywch2
Fmc1
Fmc1-luc7l2
Fmnl1
Fmo4
Fmr1
Fn1
Fn3k
Fnbp1l
Fnbp1p1
Fnbp4
Fndc3a
Fndc3b
Fndc4
Fnip2
Fnta
Fntb
Fo393415.1
Fo393418.1
Fo704657.1
Focad
Folr3
Fos
Fosb
Fosl1
Fosl2
Foxa3
Foxc1
Foxk1
Foxk2
Foxl1
Foxn2
Foxn3-as1
Foxo3
Foxo4
Foxo6
Foxp4
Foxred1
Foxred2
Fp565260.6
Fpgs
Fpgt
Fpgt-tnni3k
Fras1
Frat1
Frg1
Frg1bp
Frg1hp
Frmd8
Frrs1l
Frs2
Frs3
Fry
Fscn1
Fsd1
Fsd1l
Fst
Fstl3
Fto
Ftsj1
Fubp3
Fuk
Fundc2
Furin
Fus
Fut11
Fut2
Fut8
Fxn
Fxyd1
Fyttd1
Fzd9
Fzr1
G2e3
G3bp1
G6pc
G6pc3
G6pd
Gabarap
Gabarapl1
Gabarapl2
Gabpa
Gabpb1-as1
Gadd45a
Gadd45b
Gal3st4
Galk2
Galm
Galns
Galr3
Galt
Gan
Ganc
Gapdh
Gapvd1
Gar1
Garnl3
Gars
Gars-dt
Gas2
Gas2l3
Gas8
Gasal1
Gata2-as1
Gata4
Gata6
Gatad1
Gatad2a
Gatc
Gatd3a
Gbf1
Gbgt1
Gca
Gcat
Gcc2
Gcdh
Gchfr
Gckr
Gclc
Gcnt1
Gcnt2
Gcnt3
Gdap1
Gdf11
Gdf15
Gdpd1
Gdpd2
Gdpd5
Gdpgp1
Gemin2
Gemin6
Gemin7
Gemin7-as1
Gen1
Gfer
Gfi1b
Gfm1
Gfod1-as1
Gfra1
Gga1
Ggnbp2
Ggps1
Ggt1
Ggt6
Ggtlc4p
Ghet1
Ghr
Gid8
Gigyf2
Gins1
Gins3
Gins4
Gipc2
Gipr
Git1
Git2
Gja9
Gjb1
Gjd3
Gk
Glcci1
Glce
Gle1
Gli3
Gli4
Glmp
Glod5
Glrx3
Glrx5
Gls
Glud1p3
Glyctk
Glyctk-as1
Glyr1
Gm2a
Gmcl1
Gmds-dt
Gmeb1
Gmnn
Gmppa
Gmps
Gna11
Gnai2
Gnas
Gnb2
Gnb5
Gnl3
Gnl3l
Gnpat
Gnptg
Gnrhr2
Golga4
Golga7
Gorab
Gorasp2
Gosr1
Gosr2
Got1
Gpaa1
Gpalpp1
Gpank1
Gpat4
Gpatch1
Gpatch11
Gpatch2l
Gpatch3
Gpbp1l1
Gpd1
Gper1
Gphn
Gpi
Gpn1
Gpn2
Gpn3
Gpr107
Gpr108
Gpr137
Gpr137c
Gpr146
Gpr158
Gpr160
Gpr162
Gpr35
Gpr39
Gpr4
Gpr6
Gpr89a
Gpr89b
Gprc5c
Gprc5d-as1
Gps1
Gpsm2
Gpsm3
Gpt
Gpt2
Gpx3
Gpx4
Gramd1a
Gramd2b
Gramd4
Grb7
Greb1
Grhl1
Grhpr
Gria2
Grik2
Grina
Grk3
Grk4
Grk5
Grk5-it1
Grk6
Grm1
Grm2
Grn
Grpel2
Gsdma
Gsdmd
Gse1
Gsk3b
Gskip
Gsn
Gstcd
Gstk1
Gstm2
Gstm4
Gsto1
Gstp1
Gstt2b
Gstz1
Gtf2e1
Gtf2h1
Gtf2h2c
Gtf2h3
Gtf2h4
Gtf2h5
Gtf2i
Gtf2ip13
Gtf2ip4
Gtf2ird1
Gtf3a
Gtf3c1
Gtf3c5
Gtf3c6
Gtpbp1
Gtpbp10
Gtpbp3
Gtpbp4
Gtpbp8
Guf1
Guk1
Gusbp1
Gvqw3
Gyg1
Gzf1
H1f0
H1fx-as1
H2afj
H2afz
H3f3a
H3f3bp2
H6pd
Habp4
Hadh
Hadhb
Hagh
Hal
Hamp
Hars2
Has3
Haspin
Hat1
Haus1
Haus2
Haus5
Hax1
Hbm
Hbp1
Hbzp1
Hccs
Hcfc1
Hcfc2
Hcg11
Hcg14
Hcg15
Hcg20
Hcg25
Hcg27
Hcg9
Hcn3
Hcp5
Hcrt
Hcst
Hdac1
Hdac10
Hdac11
Hdac11-as1
Hdac2-as2
Hdac3
Hdac4-as1
Hdac6
Hddc3
Hdgf
Hdgfl2
Heatr5b
Hebp2
Hectd4
Helb
Helz
Hemk1
Henmt1
Herc2p2
Herc5
Herpud1
Hes1
Hes6
Hes7
Hexa-as1
Hexb
Hexd
Hexim1
Hexim2
Hgfac
Hgh1
Hgs
Hgsnat
Hhatl-as1
Hhex
Hhla3
Hid1
Hif1a
Hif1a-as2
Hif1an
Hikeshi
Hilpda
Hinfp
Hint2
Hipk1
Hist1h1e
Hist1h1ps1
Hist1h2ab
Hist1h2ac
Hist1h2ad
Hist1h2ae
Hist1h2ag
Hist1h2ai
Hist1h2ak
Hist1h2aps5
Hist1h2bc
Hist1h2bd
Hist1h2bf
Hist1h2bi
Hist1h2bm
Hist1h2bn
Hist1h2bo
Hist1h3c
Hist1h3d
Hist1h3e
Hist1h3h
Hist1h4c
Hist1h4e
Hist1h4j
Hist2h2ac
Hist2h3d
Hivep1
Hivep2
Hk2
Hkr1
Hla-a
Hla-e
Hla-z
Hlf
Hltf-as1
Hm13
Hm13-it1
Hmbox1
Hmbs
Hmces
Hmg20b
Hmga1
Hmga2
Hmgb1p35
Hmgb1p8
Hmgb3
Hmgb3p22
Hmgcl
Hmgcr
Hmgn2
Hmgn3-as1
Hmgn4
Hmgxb3
Hmgxb4
Hmmr
Hmox1
Hmox2
Hnf1a
Hnf1a-as1
Hnf4a
Hnf4g
Hnmt
Hnrnpa1
Hnrnpa3
Hnrnpab
Hnrnph3
Hnrnpm
Hnrnpul1
Hoga1
Hook1
Hook3
Hormad1
Hoxa6
Hoxa-as2
Hp
Hpca
Hpcal1
Hpn
Hpr
Hps1
Hps3
Hps4
Hps6
Hpx
Hrc
Hs2st1
Hs3st2
Hs3st3b1
Hs3st5
Hsbp1
Hsbp1l1
Hscb
Hsd11b1l
Hsd17b12
Hsd17b14
Hsd17b1p1
Hsd17b2
Hsd17b4
Hsd17b7
Hsd17b7p2
Hsd17b8
Hsd3b7
Hsdl2
Hsf2
Hsf2bp
Hsf4
Hsp90ab1
Hsp90b1
Hspa12a
Hspa14
Hspa1a
Hspa2
Hspa4
Hspa4l
Hspb1
Hspb7
Hspb9
Hspd1p7
Hspe1
Hspe1-mob4
Htd2
Htr5a
Htr5a-as1
Htra2
Htt
Hyal1
Hyal3
Hydin2
Hykk
Hypk
Icam1
Icam2
Icam3
Icam5
Id1
Id2
Id3
Idh1-as1
Idh3a
Idua
Ier2
Ier3
Ier3-as1
Ier5
Ier5l
Ifi27l1
Ifi30
Ifi35
Ifit1
Ifitm2
Ifitm4p
Ifrd1
Ift122
Ift52
Ift74
Ift88
Igf2-as
Igf2bp1
Igfbp1
Igflr1
Ighmbp2
Ighv4-4
Iglv1-36
Igsf23
Igsf9
Ik
Ikbkb
Ikbkg
Ikzf4
Il11ra
Il13ra1
Il17d
Il17ra
Il17rb
Il17rc
Il17re
Il17rel
Il1r1
Il1r2
Il1rap
Il1rn
Il23a
Il32
Il34
Il4r
Il6r
Ilf3
Ilk
Imp3
Imp4
Impa2
Impact
Inafm1
Inafm2
Inca1
Incenp
Inf2
Ing1
Ing2
Ing3
Ing5
Inhbe
Inka2-as1
Ino80b
Ino80b-wbp1
Ino80c
Ino80e
Inpp1
Inpp5a
Inpp5b
Inpp5d
Inpp5f
Inpp5j
Inpp5k
Inppl1
Insig2
Insyn2
Ints10
Ints2
Ints3
Ints5
Ints6-as1
Ints7
Ints8
Intu
Ipo11
Ipo13
Ipo5
Ipo7
Ipo9
Iqcc
Iqce
Iqcg
Iqch
Iqcj-schip1
Iqck
Iqgap1
Iqgap2
Iqsec2
Iqsec3p1
Irak4
Ireb2
Irf2bp2
Irf5
Irf6
Irf9
Irs3p
Isca2
Iscu
Isg15
Isg20
Isl2
Islr2
Ist1
Itch
Itfg2
Itfg2-as1
Itga1
Itga2
Itga6
Itga9
Itgae
Itgav
Itgb1
Itgb1-dt
Itgb3
Itih1
Itih2
Itih3
Itk
Itm2b
Itpa
Itpka
Itpr1
Itpripl2
Itsn1
Ivd
Izumo4
Jade1
Jade2
Jagn1
Jam3
Jaml
Jarid2-as1
Jdp2
Jkamp
Jmjd6
Jmjd7
Jmjd7-pla2g4b
Jph4
Jpt2
Jpx
Jrkl
Jund
Kalrn
Kank3
Kansl1-as1
Kansl3
Kantr
Kat14
Kat2a
Kat5
Kat6a
Kat6b
Kat7
Kat8
Katnal2
Katnb1
Kazald1
Kbtbd8
Kcmf1
Kcnab2
Kcnc1
Kcne3
Kcnh4
Kcnh6
Kcnip2-as1
Kctd11
Kctd2
Kctd20
Kctd21-as1
Kctd5
Kctd6
Kctd7
Kdf1
Kdm1a
Kdm1b
Kdm2a
Kdm2b
Kdm3a
Kdm4a
Kdm4b
Kdm4c
Kdm4d
Kdm6a
Kdm6b
Kdm7a-dt
Kdm8
Khdc4
Khdrbs1
Khdrbs3
Khk
Khnyn
Khsrp
Kiaa0232
Kiaa0355
Kiaa0391
Kiaa0513
Kiaa0556
Kiaa0586
Kiaa0895l
Kiaa1109
Kiaa1217
Kiaa1586
Kiaa1671
Kiaa1841
Kiaa1958
Kif15
Kif1b
Kif1bp
Kif1c
Kif20a
Kif20b
Kif22
Kif2a
Kif2c
Kif3c
Kif4a
Kif5a
Kif9-as1
Kifc1
Kifc3
Kiz
Klc1
Klc2
Klc4
Klf11
Klf13
Klf16
Klf3
Klf4
Klf5
Klhdc1
Klhdc10
Klhdc2
Klhdc3
Klhdc7a
Klhdc8a
Klhl12
Klhl17
Klhl18
Klhl20
Klhl23
Klhl24
Klhl26
Klhl28
Klhl33
Klhl5
Klhl7
Kmt2b
Kmt2d
Kmt2e
Kmt2e-as1
Kmt5a
Kmt5c
Knl1
Kntc1
Kpna2
Kpna5
Kpna6
Kpnb1
Krba1
Krbox4
Krt18
Krt18p13
Krt18p34
Krt18p59
Krt23
Krt39
Krt8
Krt8p12
Krtap10-13p
Krtap5-10
Krtap5-5
Krtap5-7
Krtap5-as1
Ksr1
Ktn1
Kxd1
Kynu
L3mbtl1
L3mbtl2
Lacc1
Lactb2-as1
Lag3
Lamb2
Lamtor2
Lamtor4
Lamtor5-as1
Lancl2
Lap3
Laptm4b
Large1
Larp1
Larp1b
Larp4
Larp7
Lars2
Lasp1
Lbhd1
Lbx2-as1
Lcp1
Ldha
Ldlr
Ldlrad4
Leap2
Lefty1
Lemd3
Leng8
Lepr
Leprot
Letm2
Letmd1
Lfng
Lgals1
Lgals3
Lgals8
Lgi4
Lgr5
Lhpp
Lias
Lig3
Lime1
Limk2
Lims1
Lin37
Lin52
Linc00111
Linc00167
Linc00205
Linc00240
Linc00271
Linc00339
Linc00449
Linc00467
Linc00479
Linc00511
Linc00528
Linc00533
Linc00592
Linc00630
Linc00637
Linc00638
Linc00649
Linc00653
Linc00667
Linc00671
Linc00674
Linc00685
Linc00853
Linc00863
Linc00869
Linc00870
Linc00880
Linc00881
Linc00884
Linc00887
Linc00888
Linc00894
Linc00910
Linc00920
Linc00921
Linc00933
Linc00941
Linc00957
Linc00963
Linc01003
Linc01011
Linc01022
Linc01060
Linc01089
Linc01091
Linc01094
Linc01096
Linc01118
Linc01124
Linc01126
Linc01128
Linc01135
Linc01138
Linc01141
Linc01144
Linc01146
Linc01148
Linc01165
Linc01169
Linc01186
Linc01191
Linc01232
Linc01238
Linc01270
Linc01273
Linc01285
Linc01389
Linc01424
Linc01426
Linc01476
Linc01485
Linc01515
Linc01521
Linc01549
Linc01556
Linc01560
Linc01578
Linc01607
Linc01620
Linc01629
Linc01714
Linc01715
Linc01716
Linc01719
Linc01749
Linc01767
Linc01770
Linc01771
Linc01778
Linc01783
Linc01786
Linc01836
Linc01843
Linc01881
Linc01900
Linc01909
Linc01942
Linc01948
Linc01952
Linc01970
Linc01976
Linc01977
Linc02001
Linc02008
Linc02015
Linc02018
Linc02021
Linc02029
Linc02054
Linc02055
Linc02119
Linc02139
Linc02168
Linc02175
Linc02210
Linc02210-crhr1
Linc02235
Linc02278
Linc02288
Linc02289
Linc02323
Linc02348
Linc02356
Linc02362
Linc02366
Linc02384
Linc02410
Linc02460
Linc02487
Linc02558
Linc02569
Linc02571
Linc02574
Linc02575
Linc02585
Linc02613
Linc02614
Linp1
Lipc
Lipg
Lipt1
Livar
Lix1l-as1
Llgl1
Llgl2
Llph-dt
Lman1l
Lmcd1
Lmln
Lmna
Lmnb2
Lmo4
Lmo7
Lnctam34a
Lnp1
Lonp1
Lonp2
Lonrf3
Lpcat2
Lpgat1-as1
Lpin1
Lpin2
Lpin3
Lpp
Lrat
Lrch3
Lrfn3
Lrfn4
Lrmda
Lrp1
Lrp10
Lrp3
Lrp4-as1
Lrr1
Lrrc1
Lrrc23
Lrrc27
Lrrc28
Lrrc42
Lrrc45
Lrrc46
Lrrc59
Lrrc61
Lrrc71
Lrrc8a
Lrrc8b
Lrrc8d
Lrrc8e
Lrsam1
Lrtomt
Lrwd1
Lsm14a
Lsm14b
Lsm2
Lsm4
Lsm8
Lsp1
Lsr
Ltb4r2
Ltbp3
Ltbp4
Ltbr
Lto1
Luc7l2
Luc7l3
Lurap1l
Lxn
Ly6g5c
Lynx1-slurp2
Lypd3
Lypla1
Lypla2
Lyplal1
Lyrm1
Lyrm7
Lyz
Lzic
Lztr1
Lzts2
Mab21l3
Maco1
Macrod1
Mad2l1bp
Madcam1
Madd
Maea
Maf1
Maff
Mafg-dt
Mafk
Maged1
Maged2
Magi2-as3
Magi3
Magix
Maip1
Majin
Mak16
Malat1
Malsu1
Malt1
Mamdc4
Mamstr
Man1a2
Man1b1
Man1b1-dt
Man2a1
Man2a2
Man2b2
Manba
Manbal
Manf
Maoa
Map1a
Map1b
Map1lc3b
Map1s
Map2k1
Map2k3
Map2k4
Map2k5
Map2k7
Map3k13
Map3k14-as1
Map3k2-dt
Map3k3
Map3k4
Map3k8
Map4k3-dt
Map4k4
Map7d1
Mapk12
Mapk13
Mapk14
Mapk1ip1l
Mapk6
Mapk6-dt
Mapk7
Mapk8
Mapkap1
Mapkapk3
Mapkapk5
Mapkbp1
Mapre2
Marc2
March2
March6
March7
March9
Marf1
Mark3
Mark4
Mars
Mars2
Marveld2
Mast1
Mast3
Mast4
Mastl
Mat2a
Mat2b
Matk
Matn4
Matr3
Mau2
Mavs
Maz
Mbd1
Mbd5
Mbd6
Mblac1
Mbnl1
Mbnl2
Mbtps2
Mc5r
Mcc
Mccc2
Mcf2l
Mcl1
Mcm10
Mcm2
Mcm3ap-as1
Mcm4
Mcm5
Mcm8
Mcoln1
Mcph1
Mcrip1
Mcrip2
Mcts2p
Mcu
Mcub
Mdh1
Mdh2
Mdk
Mdm2
Mdm4
Mds2
Me2
Mecp2
Mecr
Med1
Med11
Med12
Med15
Med15p9
Med17
Med18
Med21
Med24
Med28
Med29
Med30
Med9
Mef2a
Megf8
Meig1
Meiob
Meis1
Melk
Mepce
Mertk
Metap1
Metap1d
Metap2
Mettl14
Mettl14-dt
Mettl15
Mettl17
Mettl22
Mettl23
Mettl25
Mettl2a
Mettl2b
Mettl7a
Mettl7b
Mettl9
Mfap3
Mff
Mfn1
Mfn2
Mfsd1
Mfsd11
Mfsd13a
Mfsd14b
Mfsd2a
Mfsd2b
Mfsd3
Mfsd4a
Mfsd4b
Mfsd5
Mga
Mgat1
Mgat2
Mgat4b
Mgat5
Mgme1
Mgrn1
Mgst1
Mgst2
Mgst3
Mhencr
Mia2
Mia3
Mib1
Mib2
Mica
Micb
Micos10
Micos10-nbl1
Mid1ip1
Mid1ip1-as1
Midn
Mief1
Mief2
Mif
Mif-as1
Miga1
Miga2
Miip
Mimt1
Mincr
Mindy2
Mink1
Minpp1
Mios
Mip
Mipepp3
Mir1181
Mir1199
Mir1229
Mir1257
Mir1281
Mir1282
Mir1292
Mir1302-10
Mir130b
Mir138-2
Mir145
Mir146b
Mir148b
Mir1538
Mir1539
Mir17
Mir17hg
Mir181a2hg
Mir18a
Mir1908
Mir1915
Mir193a
Mir194-2hg
Mir19a
Mir20a
Mir2110
Mir2276
Mir22hg
Mir26b
Mir301b
Mir3142hg
Mir3150bhg
Mir3153
Mir3175
Mir3178
Mir3180-4
Mir3180-5
Mir3181
Mir3184
Mir3188
Mir3189
Mir3190
Mir3191
Mir3193
Mir3199-1
Mir3199-2
Mir320a
Mir33b
Mir345
Mir3610
Mir3615
Mir3652
Mir3655
Mir3661
Mir3678
Mir3684
Mir3917
Mir3928
Mir422a
Mir423
Mir4258
Mir429
Mir4309
Mir4429
Mir4434
Mir4435-2hg
Mir4437
Mir4442
Mir4444-1
Mir4448
Mir4449
Mir4453
Mir4453hg
Mir4458hg
Mir4470
Mir4479
Mir4505
Mir4515
Mir4519
Mir4521
Mir4522
Mir4523
Mir4530
Mir4638
Mir4651
Mir4655
Mir4687
Mir4692
Mir4707
Mir4727
Mir4734
Mir4738
Mir4741
Mir4757
Mir4761
Mir4781
Mir484
Mir497hg
Mir4999
Mir5001
Mir5003
Mir5090
Mir5093
Mir5187
Mir5188
Mir544b
Mir548al
Mir548aw
Mir548n
Mir5587
Mir564
Mir5696
Mir5702
Mir5703
Mir5707
Mir574
Mir5787
Mir6076
Mir6081
Mir6084
Mir6089
Mir611
Mir6125
Mir632
Mir638
Mir639
Mir6506
Mir6508
Mir6514
Mir6515
Mir6516
Mir658
Mir6732
Mir6743
Mir6777
Mir6787
Mir6789
Mir6795
Mir6833
Mir6834
Mir6847
Mir6853
Mir6864
Mir6865
Mir6867
Mir6869
Mir6872
Mir6892
Mir7107
Mir7-3
Mir7-3hg
Mir760
Mir762hg
Mir7703
Mir7704
Mir7706
Mir7845
Mir7973-1
Mir7973-2
Mir8078
Mir92b
Mir9-3hg
Mirlet7a1hg
Misp3
Mixl1
Mkln1
Mlec
Mlh1
Mllt10
Mllt6
Mlx
Mmaa
Mmachc
Mmp11
Mmp14
Mnat1
Mnt
Mnx1-as1
Mob1b
Mob4
Mocs3
Mogat1
Mok
Mon1b
Mon2
Morc3
Morf4l1
Morf4l2-as1
Morn2
Morn5
Mospd2
Mospd3
Mov10
Mpdu1
Mpg
Mphosph10
Mpi
Mpnd
Mpp5
Mpp7-dt
Mpst
Mpv17
Mpv17l
Mpv17l2
Mpzl1
Mrfap1
Mri1
Mrm1
Mrm2
Mrm3
Mroh1
Mroh7
Mrpl1
Mrpl10
Mrpl15
Mrpl15p1
Mrpl18
Mrpl19
Mrpl2
Mrpl20
Mrpl20-as1
Mrpl22
Mrpl30
Mrpl32
Mrpl33
Mrpl34
Mrpl35
Mrpl35p2
Mrpl37
Mrpl38
Mrpl40
Mrpl43
Mrpl45
Mrpl49
Mrpl52
Mrpl58
Mrps11
Mrps12
Mrps16
Mrps17
Mrps18b
Mrps18c
Mrps2
Mrps21
Mrps22
Mrps25
Mrps27
Mrps30
Mrps31p4
Mrps35
Mrps36
Mrps6
Mrps7
Mrrf
Mrs2
Mrtfb
Mrto4
Mrvi1-as1
Msantd3
Msh2
Msh3
Msh5
Msh5-sapcd1
Msh6
Msl1
Msmb
Msmo1
Msra
Msrb1
Msrb3
Mst1p2
Msto1
Msto2p
Mt1a
Mt1e
Mt1h
Mt1x
Mt2a
Mta1
Mta2
Mta3
Mtap
Mtbp
Mtdh
Mterf4
Mtf2
Mtfp1
Mtfr1
Mtfr1l
Mtg1
Mtg2
Mthfd1l
Mthfd2
Mthfd2l
Mtmr11
Mtmr12
Mtmr14
Mtmr2
Mtmr7
Mto1
Mtr
Mtrex
Mtrr
Mttp
Mtx1
Mtx2
Muc20-ot1
Mus81
Mvb12a
Mvb12b
Mvd
Mvp
Mxd1
Mxd3
Mxi1
Mxra7
Myadm
Mybbp1a
Mybl2
Mybpc1
Myc
Mycl
Myd88
Mydgf
Myl12a
Myl12b
Myl5
Myl6
Myl6b
Mylip
Mylk-as1
Mylpf
Mynn
Myo15b
Myo1b
Myo1c
Myo1g
Myo6
Myo7a
Myo9b
Mzb1
Mzt2b
N4bp2l2
NA
Naa10
Naa15
Naa16
Naa30
Naa35
Naa38
Naa40
Naa60
Naalad2
Nab2
Nabp1
Nabp2
Naca4p
Nacap8
Nadk
Nadsyn1
Nagk
Naglu
Nags
Nanogp1
Nanos1
Nanos2
Nans
Napa-as1
Napg
Napsa
Narf
Nasp
Nat1
Nat10
Nat9
Nav2-as3
Naxd
Naxe
Nbeal1
Nbeal2
Nbl1
Nbpf12
Nbpf3
Nbr1
Nbr2
Ncan
Ncapd2
Ncapd2p1
Ncapd3
Ncapg
Ncaph
Ncaph2
Ncbp1
Ncbp2-as1
Ncf1c
Nck1
Ncoa3
Ncoa7
Ncor2
Ncstn
Ndc80
Nde1
Ndel1
Ndfip1
Ndfip2
Ndor1
Ndrg2
Ndrg4
Ndst1
Ndufa11
Ndufa13
Ndufa2
Ndufa3
Ndufa4l2
Ndufa6-dt
Ndufa7
Ndufa9
Ndufaf2
Ndufaf3
Ndufaf4p1
Ndufaf5
Ndufaf6
Ndufaf7
Ndufaf8
Ndufb10
Ndufb2
Ndufb3
Ndufb4
Ndufb5
Ndufb6
Ndufb9
Ndufc1
Ndufs2
Ndufs3
Ndufs4
Ndufs5
Ndufs6
Ndufs7
Ndufs8
Ndufv1
Ndufv2
Ndufv3
Neat1
Necap1
Necap2
Nectin2
Nectin3
Nedd1
Nedd4l
Nedd8
Neil1
Neil2
Neil3
Nek11
Nek6
Nek7
Nelfb
Nelfcd
Nemp1
Net1
Neu3
Neu4
Neurl4
Nf1
Nf2
Nfat5
Nfatc2ip
Nfatc3
Nfatc4
Nfe2l1
Nfia
Nfix
Nfkb2
Nfkbib
Nfkbil1
Nfkbiz
Nfx1
Nfya
Nfyc
Ngdn
Ngef
Ngfr
Ngrn
Nhlrc3
Nhsl1
Nif3l1
Nifk-as1
Ninj1
Nip7
Nip7p1
Nipa2
Nipal1
Nipal3
Nipbl
Nipsnap1
Nipsnap2
Nipsnap3b
Nisch
Nit2
Nkain1
Nkapd1
Nkd1
Nkiras2
Nktr
Nlgn2
Nlk
Nln
Nlrc5
Nlrp1
Nlrp12
Nmb
Nmd3
Nme1
Nme1-nme2
Nme2
Nmnat1
Nmral1
Nmt1
Nmt2
Nnt
Noc4l
Noct
Nol11
Nol12
Nol4l
Nol7
Nolc1
Nomo1
Nomo3
Nono
Nop14
Nop14-as1
Nop2
Nop53
Nop56
Nop58
Nop9
Nos1ap
Nos3
Notch3
Noxa1
Npas4
Nphp3-as1
Npl
Npm1
Nprl3
Npw
Nqo2
Nr1h2
Nr1h3
Nr2c2
Nr2f1
Nr2f2
Nr4a1
Nr4a3
Nrbf2
Nrbp1
Nrbp2
Nrep
Nrf1
Nrp1
Nrp2
Nrsn1
Nrsn2
Nsa2
Nsd2
Nsdhl
Nsg2
Nsmce1
Nsmce1-dt
Nsmce2
Nsrp1
Nsun3
Nsun4
Nsun6
Nt5c1b
Nt5cp1
Nt5dc1
Nt5e
Ntmt1
Ntng2
Ntpcr
Nub1
Nubp2
Nubpl
Nucb1
Nucb2
Nudc
Nudt1
Nudt13
Nudt16
Nudt16l1
Nudt19
Nudt2
Nudt22
Nudt4
Nudt7
Nudt9
Nuf2
Nup107
Nup188
Nup205
Nup210l
Nup214
Nup35
Nup50
Nup58
Nup85
Nup93
Nupl2
Nupr1
Nusap1
Nutf2
Nutf2p2
Nutm1
Nutm2a-as1
Nxf1
Nxpe3
Nxt2
Oaf
Oas1
Oaz1
Oaz3
Obscn
Obsl1
Ocel1
Ociad1
Odc1-dt
Odf2
Odf3b
Odr4
Ofd1
Ofd1p3y
Oga
Ogdh
Ogfod1
Ogfod2
Ogfod3
Ogfr
Ogfrp1
Ogg1
Ogt
Oip5-as1
Olfm1
Olmalinc
Onecut1
Oosp1p2
Opa1
Oprm1
Or51d1
Or52k3p
Or7e122p
Or7e14p
Or8x1p
Orai1
Orc3
Orc4
Ormdl2
Ormdl3
Os9
Osbp2
Osbpl2
Osbpl9
Oser1-dt
Osgin1
Osgin2
Osmr
Osr2
Ostc
Ostf1
Otop2
Otub1
Otub2
Otud6b
Otulin
Otx1
Oxa1l
Oxnad1
Oxr1
Oxsm
Oxsr1
P2rx4
P2rx6
P2rx7
P2ry2
P3h3
P3h4
P4ha2
Pa2g4
Paaf1
Pabpc1
Pabpn1
Pacrg
Pacrg-as3
Pacrgl
Pacsin2
Pacsin3
Pafah1b2
Pag1
Pah
Paics
Paip2
Pak2
Pak4
Palld
Palm
Pan2
Pan3
Pank2
Panx1
Papola
Papolg
Paqr4
Paqr7
Paqr9-as1
Pard6a
Pard6b
Pard6g-as1
Park7
Parp10
Parp14
Parp2
Parp3
Part1
Patl2
Patz1
Pax8
Paxbp1-as1
Pbdc1
Pbx3
Pc
Pcat1
Pcat14
Pcat6
Pcat7
Pcbd2
Pcbp1
Pcbp2
Pcca
Pccb
Pcdhb16
Pcdhb2
Pcdhb9
Pcdhgb4
Pced1b
Pcf11
Pcgf3
Pcif1
Pck1
Pck2
Pclaf
Pcm1
Pcmt1
Pcmtd2
Pcna
Pcnp
Pcnt
Pcnx1
Pcnx3
Pcnx4
Pcolce2
Pcsk6
Pcsk9
Pctp
Pcyox1l
Pdcd11
Pdcd2l
Pdcd4
Pdcd5
Pdcd6
Pdcd6ip
Pdcd6ipp2
Pdcl3
Pde12
Pde3b
Pde4c
Pde4d
Pde4dip
Pde8a
Pdgfrb
Pdha1
Pdhx
Pdia3
Pdia3p1
Pdia5
Pdik1l
Pdk1
Pdk2
Pdk3
Pdlim2
Pdlim3
Pdlim5
Pdlim7
Pdp2
Pdpr
Pds5b
Pdss1
Pdxdc1
Pdxk
Peg10
Peli1
Peli3
Pelo
Per3
Pet100
Pex14
Pex26
Pex3
Pex5
Pfas
Pfdn5
Pfdn6
Pfkfb2
Pfkfb3
Pfkl
Pfkm
Pgam1
Pgam1p8
Pgam5
Pgap2
Pgap3
Pgbd1
Pgbd2
Pgc
Pgd
Pgm1
Pgm2
Pgrmc1
Pgs1
Phactr4
Phax
Phb
Phb2
Phc1
Phf1
Phf10
Phf11
Phf13
Phf14
Phf20
Phf21a
Phf23
Phf6
Phf7
Phgdh
Phkb
Phkg2
Phldb1
Phldb2
Phospho2
Phpt1
Phrf1
Phtf2
Phyhd1
Phyhip
Phyhipl
Pi4k2a
Pi4kb
Pias1
Pias4
Pibf1
Pidd1
Pif1
Pigb
Pigg
Pigl
Pigr
Pigt
Pigv
Pigw
Pigx
Pigy-dt
Pih1d3
Pik3c2a
Pik3c3
Pik3ip1-as1
Pik3r1
Pik3r2
Pikfyve
Pim2
Pim3
Pimreg
Pin1
Pin4
Pip4k2c
Pip5k1a
Pip5k1b
Pip5kl1
Pipox
Pir
Pithd1
Pitpna
Pitpna-as1
Pitpnc1
Pjvk
Pkd1l2
Pkd2
Pkd2l1
Pkib
Pkig
Pkn2
Pknox1
Pkp3
Pkp4
Pla2g15
Pla2g1b
Pla2g4d
Pla2g4e-as1
Pla2g4f
Pla2g6
Plat
Plcb1
Plce1-as1
Plcg1
Plch2
Plcxd1
Plcxd2
Pld3
Plekha1
Plekha4
Plekha8
Plekhb1
Plekhb2
Plekhf2
Plekhg2
Plekhh1
Plekhh2
Plekhj1
Plekhm3
Plekho2
Plin3
Plk1
Plk3
Plk4
Plod1
Plpbp
Plpp3
Plpp5
Plpp6
Plpp7
Plppr1
Plppr2
Pls1
Pls3
Plxnb3
Plxnc1
Pmaip1
Pmf1
Pmf1-bglap
Pml
Pmm1
Pmm2
Pmpca
Pmpcb
Pms1
Pms2cl
Pnck
Pnkd
Pnmt
Pnn
Pno1
Pnp
Pnpla2
Pnpla3
Pnpla6
Pnpla7
Pnpo
Pnrc1
Pnrc2
Poc1b-as1
Podxl
Pofut1
Pogk
Poglut1
Pola1
Pola2
Polb
Pold1
Pold3
Poldip3
Pole2
Pole3
Pole4
Polh
Poli
Polk
Poln
Polr1c
Polr1d
Polr1e
Polr2a
Polr2b
Polr2c
Polr2f
Polr2g
Polr2h
Polr2k
Polr2m
Polr3b
Polr3d
Polr3e
Polr3f
Polr3g
Polr3gl
Pom121
Pomk
Pomp
Pomt1
Pop1
Pop4
Pop7
Por
Porcn
Pot1-as1
Pou2af1
Pou2f1
Pou2f2
Pou4f2
Pou6f2
Ppan
Ppan-p2ry11
Ppard
Pparg
Ppargc1a
Ppcdc
Ppcs
Ppdpf
Ppef1
Ppfia1
Ppfia3
Ppfibp1
Ppfibp2
Pphln1
Ppia
Ppiap25
Ppiap3
Ppiap35
Ppiap68
Ppib
Ppif
Ppig
Ppih
Ppip5k2
Ppm1a
Ppm1b
Ppm1d
Ppm1k-dt
Ppm1n
Ppme1
Ppox
Ppp1cb
Ppp1r10
Ppp1r11
Ppp1r12b
Ppp1r15a
Ppp1r16a
Ppp1r21
Ppp1r27
Ppp1r37
Ppp1r3f
Ppp1r3g
Ppp1r7
Ppp1r8
Ppp1r9a
Ppp2r1a
Ppp2r2a
Ppp2r2c
Ppp2r5b
Ppp2r5c
Ppp2r5d
Ppp3cb-as1
Ppp4c
Ppp4r1
Ppp4r1l
Ppp4r2
Ppp5c
Ppp6r1
Ppp6r3
Pprc1
Ppt2
Ppt2-egfl8
Ppwd1
Ppy
Pqbp1
Pqlc2
Pqlc3
Prap1
Prcc
Prdm11
Prdm16
Prdm2
Prdx4
Prdx6
Prelid1
Prelid3a
Prelid3b
Prickle4
Prim2
Primpol
Prkab1
Prkaca
Prkacb
Prkar1a
Prkar2a-as1
Prkca
Prkcd
Prkce
Prkch
Prkcq-as1
Prkcsh
Prkcz
Prkrip1
Prky
Prmt1
Prmt2
Prmt6
Prmt7
Prnp
Proc
Procr
Prorsd1p
Proser2
Proser3
Prox1
Proz
Prpf18
Prpf3
Prpf31
Prpf38a
Prpf38b
Prpf39
Prpf4
Prpf40b
Prpf4b
Prpf8
Prps1
Prps2
Prpsap2
Prr11
Prr13
Prr14
Prr15
Prr26
Prr3
Prr36
Prr5
Prr7
Prrc1
Prrc2a
Prrc2b
Prrc2c
Prrg1
Prrg2
Prrt1b
Prrt2
Prrt3
Prrt3-as1
Prss12
Prss30p
Prune1
Prxl2a
Prxl2b
Psat1
Psca
Psd2-as1
Psen1
Psenen
Pskh1
Psma3
Psma3-as1
Psma4
Psma6
Psma7
Psmb3
Psmb4
Psmb6
Psmb8
Psmb9
Psmc1
Psmc2
Psmc4
Psmc6
Psmd1
Psmd11
Psmd14
Psmd2
Psmd3
Psmd8
Psmd9
Psme1
Psme2
Psme3
Psmf1
Psmg2
Psmg3-as1
Psmg4
Psors1c1
Pstk
Ptbp1
Ptbp2
Ptcd2
Ptcd3
Ptch2
Ptdss1
Ptdss2
Pten
Pter
Ptger4
Ptger4p2
Ptges3l-aarsd1
Ptgr2
Ptk2
Ptk2b
Ptk7
Ptma
Ptms
Ptov1
Ptp4a1
Ptpa
Ptpdc1
Ptpmt1
Ptpn1
Ptpn11
Ptpn12
Ptpn18
Ptpn22
Ptpn23
Ptpn4
Ptpn6
Ptpra
Ptprf
Ptprg
Ptprm
Ptprvp
Ptrh1
Pttg1
Puf60
Pura
Purpl
Pus1
Pvr
Pwp1
Pwwp2b
Pwwp3a
Pxmp2
Pxn-as1
Pxylp1
Pyroxd1
Pyy3
Qars
Qki
Qpctl
Qprt
Qrich1
Qrsl1
Qtrt1
Qtrt2
R3hcc1
R3hcc1l
R3hdm1
Rab10
Rab11a
Rab11b
Rab11b-as1
Rab11fip3
Rab11fip4
Rab11fip5
Rab12
Rab14
Rab15
Rab17
Rab18
Rab1b
Rab22a
Rab26
Rab2a
Rab2b
Rab30-as1
Rab31
Rab33b
Rab37
Rab3d
Rab3il1
Rab40c
Rab42
Rab4a
Rab5a
Rab5b
Rab5if
Rab7a
Rab8a
Rab8b
Rab9a
Rabep1
Rabepk
Rabgap1
Rabgap1l
Rabgef1
Rabggtb
Rabl2a
Rabl2b
Rac1
Rad17
Rad23a
Rad23b
Rad50
Rad51c
Rad54l
Rad9a
Rad9b
Rae1
Rag1
Rag2
Rai14
Rala
Ralb
Ralbp1
Ralgapa1
Ralgapb
Ralgps1
Raly
Ramp1
Ran
Ranbp1
Ranbp2
Rangrf
Rap1a
Rap1b
Rap1gds1
Rap2b
Rap2c
Rap2c-as1
Rapgef2
Rapgef5
Rara
Rarb
Rarg
Rars
Rasa4
Rasal2
Rasgrf1
Rasgrf2
Rasip1
Rasl10b
Rasl11a
Rasl11b
Rasl12
Rassf1
Rassf10
Rassf1-as1
Rassf4
Rassf5
Rassf6
Rassf7
Raver1
Rb1
Rbak
Rbak-rbakdn
Rbbp4
Rbbp6
Rbbp8
Rbfa
Rbl2
Rbm10
Rbm14
Rbm14-rbm4
Rbm15
Rbm17
Rbm25
Rbm26-as1
Rbm3
Rbm33
Rbm38
Rbm39
Rbm4
Rbm42
Rbm45
Rbm48
Rbm5
Rbm6
Rbm7
Rbpj
Rbpms
Rbx1
Rcan3
Rcc1
Rcc2
Rcc2-as1
Rccd1
Rce1
Rcl1
Rcn2
Rcor3
Rdh10
Rdh13
Rdm1p5
Reck
Reep4
Reep6
Rel
Relb
Relch
Rell2
Relt
Repin1
Rer1
Rere-as1
Resf1
Retreg2
Rex1bd
Rexo1
Rexo2
Rexo5
Rf00003
Rf00004
Rf00012
Rf00015
Rf00017
Rf00019
Rf00026
Rf00091
Rf00096
Rf00100
Rf00134
Rf00156
Rf00263
Rf00285
Rf00407
Rf00411
Rf00415
Rf00554
Rf00568
Rf01210
Rf01882
Rf01928
Rf01955
Rf01956
Rf01957
Rf02118
Rf02122
Rf02124
Rf02125
Rf02156
Rf02159
Rf02160
Rf02174
Rf02175
Rf02176
Rf02179
Rf02180
Rf02198
Rf02215
Rf02216
Rf02217
Rf02220
Rf02271
Rfc3
Rfc5
Rfesd
Rfesdp1
Rflna
Rfx3-as1
Rfxank
Rgl1
Rgl3
Rgmb
Rgn
Rgp1
Rgr
Rgs10
Rgs12
Rgs14
Rgs17
Rgs2
Rgs3
Rgs6
Rgs9
Rgs9bp
Rhbdd1
Rhbdd2
Rhbg
Rhno1
Rhoa
Rhob
Rhobtb3
Rhoh
Rhoqp1
Rhot2
Rhpn1
Ribc1
Ric1
Ric8a
Ric8b
Rif1
Rin1
Ring1
Rint1
Riok1
Riok3
Riox1
Ripk1
Ripk2
Ripor3
Rita1
Rmc1
Rmdn2
Rmi1
Rmi2
Rmnd5b
Rmrp
Rn7sk
Rn7skp114
Rn7skp175
Rn7skp193
Rn7skp272
Rn7skp92
Rn7sl1
Rn7sl105p
Rn7sl132p
Rn7sl181p
Rn7sl346p
Rn7sl353p
Rn7sl354p
Rn7sl402p
Rn7sl441p
Rn7sl477p
Rn7sl505p
Rn7sl543p
Rn7sl600p
Rn7sl63p
Rn7sl645p
Rn7sl648p
Rn7sl653p
Rn7sl66p
Rn7sl72p
Rn7sl736p
Rn7sl832p
Rna5s6
Rna5sp130
Rna5sp18
Rna5sp19
Rna5sp21
Rna5sp351
Rna5sp382
Rna5sp440
Rna5sp448
Rna5sp473
Rna5sp60
Rnase4
Rnase8
Rnaseh1-as1
Rnaseh2a
Rnaseh2b
Rnaseh2c
Rnasek
Rnasek-c17orf49
Rnd2
Rnf10
Rnf11
Rnf111
Rnf114
Rnf121
Rnf123
Rnf13
Rnf138
Rnf139
Rnf14
Rnf144b
Rnf146
Rnf151
Rnf157
Rnf157-as1
Rnf166
Rnf167
Rnf181
Rnf185
Rnf2
Rnf20
Rnf212
Rnf216p1
Rnf220
Rnf227
Rnf26
Rnf31
Rnf34
Rnf4
Rnf40
Rnf43
Rnf5
Rnf7
Rnf8
Rnft2
Rnmt
Rnpc3
Rnpep
Rnpepl1
Rnps1
Rnu11
Rnu1-1
Rnu1-117p
Rnu1-120p
Rnu1-122p
Rnu1-13p
Rnu12
Rnu1-2
Rnu1-59p
Rnu1-85p
Rnu2-1
Rnu2-17p
Rnu2-2p
Rnu2-51p
Rnu2-63p
Rnu4-1
Rnu4-2
Rnu4-27p
Rnu4-8p
Rnu4atac
Rnu5a-1
Rnu5a-8p
Rnu5b-1
Rnu5b-2p
Rnu5d-1
Rnu5e-1
Rnu5e-4p
Rnu5e-6p
Rnu5f-1
Rnu6-103p
Rnu6-1079p
Rnu6-1128p
Rnu6-1273p
Rnu6-1276p
Rnu6-1283p
Rnu6-1311p
Rnu6-131p
Rnu6-2
Rnu6-20p
Rnu6-212p
Rnu6-405p
Rnu6-431p
Rnu6-450p
Rnu6-467p
Rnu6-481p
Rnu6-510p
Rnu6-526p
Rnu6-564p
Rnu6-599p
Rnu6-600p
Rnu6-7
Rnu6-722p
Rnu6-728p
Rnu6-740p
Rnu6-745p
Rnu6-781p
Rnu6-8
Rnu6-817p
Rnu6-842p
Rnu6-845p
Rnu6-881p
Rnu6-882p
Rnu6-9
Rnu6-927p
Rnu6-92p
Rnu6-940p
Rnu6-992p
Rnu6atac
Rnu7-1
Rnu7-160p
Rnu7-27p
Rnu7-69p
Rnu7-94p
Rnvu1-14
Rnvu1-15
Rnvu1-19
Rnvu1-3
Rnvu1-4
Rnvu1-6
Rnvu1-7
Rny1p5
Rny1p6
Rny4p10
Ro60
Robo4
Rock1p1
Rogdi
Romo1
Rora-as1
Rpa1
Rpain
Rpap2
Rparp-as1
Rpe
Rpf1
Rpf2
Rph3a
Rpl10
Rpl10a
Rpl10p15
Rpl11
Rpl12p14
Rpl12p28
Rpl13
Rpl13a
Rpl13p5
Rpl14
Rpl15
Rpl17
Rpl18a
Rpl19
Rpl21
Rpl21p136
Rpl21p6
Rpl22p3
Rpl23a
Rpl23ap8
Rpl23ap82
Rpl26
Rpl26l1
Rpl27
Rpl27a
Rpl28
Rpl31
Rpl34
Rpl35a
Rpl36
Rpl36a
Rpl36a-hnrnph2
Rpl37a
Rpl38
Rpl4
Rpl41
Rpl5
Rpl5p6
Rpl7a
Rpl7l1
Rpl7p44
Rplp0
Rplp1
Rplp2
Rpn2
Rpp14
Rpp21
Rpp30
Rpp38
Rprd1b
Rprd2
Rps10
Rps11
Rps12
Rps15
Rps15ap38
Rps18
Rps19
Rps19bp1
Rps21
Rps24
Rps26
Rps26p31
Rps27
Rps27a
Rps28
Rps29p16
Rps29p27
Rps3
Rps3a
Rps4xp16
Rps4y1
Rps5
Rps5p3
Rps6ka1
Rps6kb1
Rps6kb2
Rps7
Rps8
Rps9
Rpsa
Rpsap31
Rpsap46
Rpsap54
Rpsap69
Rptor
Rpusd2
Rraga
Rragb
Rreb1
Rrm1
Rrm2
Rrp1
Rrp12
Rrp15
Rrp8
Rsad1
Rsbn1l
Rspry1
Rsrc1
Rtbdn
Rtca
Rtca-as1
Rtf1
Rtf2
Rtl8c
Rtn3
Rtn4
Rtraf
Rufy1
Rufy3
Rundc3a
Rundc3b
Runx1
Rusc1
Ruvbl2
Rxfp4
S100a1
S100a14
S100a6
S100b
S100p
S100pbp
Saa2
Saa3p
Sac3d1
Sacm1l
Sae1
Safb
Samd10
Samd15
Samd4a
Samd4b
Samd8
Samm50
Sap18
Sap30
Sap30bp
Sap30l
Sar1a
Sars
Sart1
Sat1
Satb2
Satb2-as1
Sbdsp1
Sbno2
Sc5d
Scaf1
Scai
Scamp1
Scamp3
Scamp4
Scamp5
Scand2p
Scarb2
Scarna16
Scarna2
Scfd1
Scg3
Scgn
Scly
Scml1
Scnm1
Scnn1a
Scoc
Scp2
Scpep1
Sctr
Scyl1
Scyl2
Sdad1
Sdc2
Sdcbp
Sdcbp2-as1
Sdf2l1
Sdha
Sdhaf1
Sdhaf2
Sdhaf3
Sdhaf4
Sdhap2
Sdhc
Sdhd
Sdk1
Sec11c
Sec13
Sec14l1
Sec14l2
Sec14l5
Sec1p
Sec22a
Sec23a-as1
Sec23b
Sec23ip
Sec24a
Sec24b
Sec24c
Sec61a1
Sec61b
Sec62
Sec63
Secisbp2
Seh1l
Selenoh
Selenoi
Selenokp1
Selenot
Selenow
Selenowp1
Sema3b
Sema3b-as1
Sema3f
Sema4a
Sema4c
Sema4f
Sema4g
Sema6a-as1
Senp3
Senp3-eif4a1
Senp6
Senp8
Sepsecs-as1
Sept1
Sept10
Sept11
Sept2
Sept4
Sept4-as1
Sept7
Sept9
Serf2
Serinc4
Serp1
Serpina1
Serpina3
Serpina4
Serpina5
Serpinb6
Serpind1
Serpine1
Serpinf1
Serpinf2
Serpinh1
Serpini1
Set
Setbp1
Setd1b
Setd4
Setd5
Setd6
Setd9
Setdb1
Setdb2
Setmar
Sf3a2
Sf3b2
Sf3b3
Sfi1
Sfr1
Sft2d2
Sft2d3
Sftpa1
Sfxn1
Sfxn3
Sfxn5
Sgcb
Sgf29
Sgk2
Sgk3
Sgms1-as1
Sgo1-as1
Sgo2
Sgsm2
Sgsm3
Sh2b1
Sh2b3
Sh2d3a
Sh2d4a
Sh3bgr
Sh3bgrl3
Sh3bp1
Sh3bp2
Sh3bp4
Sh3d21
Sh3glb1
Sh3rf2
Sh3tc1
Sh3yl1
Shbg
Shd
She
Shkbp1
Shld1
Shld2
Shld3
Shoc2
Shox2
Siah2
Sidt2
Sil1
Sin3a
Sin3b
Sipa1l1
Sipa1l3
Sirpb2
Sirt1
Sirt2
Sirt4
Sirt5
Sirt6
Sirt7
Siva1
Ska1
Skap1
Ski
Skiv2l
Skp2
Slc11a2
Slc12a1
Slc12a2
Slc12a4
Slc12a5
Slc12a9
Slc13a3
Slc16a10
Slc16a13
Slc16a1-as1
Slc16a3
Slc16a5
Slc16a6
Slc17a3
Slc17a9
Slc1a4
Slc1a7
Slc20a1
Slc22a10
Slc22a11
Slc22a18
Slc22a4
Slc23a3
Slc24a1
Slc25a10
Slc25a14
Slc25a15
Slc25a20
Slc25a21-as1
Slc25a25
Slc25a26
Slc25a3
Slc25a35
Slc25a36
Slc25a37
Slc25a38
Slc25a4
Slc25a41
Slc25a42
Slc25a44
Slc25a46
Slc25a47
Slc25a5
Slc26a1
Slc26a10
Slc26a2
Slc26a6
Slc27a1
Slc27a3
Slc27a5
Slc28a1
Slc29a1
Slc2a1
Slc2a10
Slc2a11
Slc2a14
Slc2a1-as1
Slc2a3
Slc2a4
Slc2a4rg
Slc2a8
Slc30a2
Slc30a5
Slc30a6
Slc30a7
Slc30a9
Slc31a1
Slc31a2
Slc34a1
Slc35a1
Slc35a3
Slc35a4
Slc35b1
Slc35c1
Slc35e2a
Slc35e2b
Slc35e3
Slc35f6
Slc35g2
Slc36a1
Slc37a2
Slc37a3
Slc38a1
Slc38a11
Slc38a2
Slc38a3
Slc38a6
Slc39a1
Slc39a10
Slc39a11
Slc39a13
Slc39a14
Slc39a4
Slc39a5
Slc39a7
Slc39a9
Slc3a2
Slc43a1
Slc43a2
Slc44a1
Slc44a4
Slc45a1
Slc47a2
Slc49a4
Slc4a11
Slc4a1ap
Slc4a2
Slc50a1
Slc51a
Slc52a2
Slc5a10
Slc5a2
Slc5a9
Slc6a11
Slc6a12
Slc6a6
Slc6a8
Slc7a2
Slc7a6
Slc8a2
Slc8a3
Slc9a1
Slc9a3
Slc9a3-as1
Slc9a3r1
Slc9a3r2
Slc9a5
Slc9a6
Slc9b2
Slco2b1
Slco4a1
Slf2
Slfn5
Slirp
Slit1
Slit2
Slk
Slmap
Slurp2
Smad3
Smad4
Smad5
Smad6
Smap1
Smap2
Smarca2
Smarca4
Smarca5-as1
Smarcad1
Smarcal1
Smarcb1
Smarcd1
Smc2
Smc3
Smc4
Smchd1
Smco3
Smdt1
Smg1p1
Smg1p3
Smg7
Smg8
Smim12p1
Smim13
Smim2
Smim20
Smim25
Smim26
Smim27
Smim2-as1
Smim36
Smim4
Smim5
Smim6
Smlr1
Smoc1
Smox
Smpdl3a
Sms
Smtn
Smurf2p1
Smyd4
Smyd5
Snai3-as1
Snap23
Snap29
Snap47
Snapc2
Snapc3
Snapc4
Snapin
Snd1
Sned1
Snhg11
Snhg16
Snhg20
Snhg21
Snhg25
Snhg26
Snhg29
Snhg3
Snhg4
Snhg8
Snhg9
Snora13
Snora24
Snora26
Snora3a
Snora48
Snora50c
Snora52
Snora57
Snora6
Snora70
Snora71e
Snora73a
Snora78
Snorc
Snord101
Snord104
Snord105
Snord110
Snord118
Snord124
Snord12b
Snord12c
Snord13
Snord15a
Snord1c
Snord2
Snord24
Snord35b
Snord36b
Snord3a
Snord3c
Snord42b
Snord45a
Snord45c
Snord46
Snord48
Snord49a
Snord49b
Snord51
Snord55
Snord58c
Snord68
Snrk
Snrnp25
Snrnp27
Snrnp35
Snrnp48
Snrnp70
Snrpa
Snrpb2
Snrpc
Snrpcp19
Snrpd1
Snrpd3
Snrpe
Snrpf
Snrpgp12
Snrpn
Sntb1
Sntb2
Sntg1
Snurf
Snx1
Snx10
Snx11
Snx13
Snx17
Snx18
Snx18p3
Snx2
Snx22
Snx25
Snx29
Snx7
Snx9
Soat1
Soat2
Socs2-as1
Socs4
Socs5
Socs7
Sod1
Son
Sorbs3
Sord
Sord2p
Sorl1
Sos2
Sox12
Sox13
Sox2-ot
Sox6
Sox9
Sp1
Sp100
Sp140l
Sp2
Sp2-as1
Sp4
Sp5
Spa17
Spaar
Spaca5
Spaca6
Spag1
Spag16
Spag4
Spag5
Spag5-as1
Spast
Spata13
Spata17
Spata20
Spata33
Spata5
Spata5l1
Spata6l
Spata7
Spats2l
Spc24
Spcs2
Spcs3
Spdl1
Spdyc
Specc1
Specc1l
Specc1l-adora2a
Specc1p1
Spef2
Spg21
Spg7
Sphk1
Sphk2
Spidr
Spire2
Spns1
Spocd1
Spon2
Spp1
Sppl2b
Spr
Spred3
Spry1
Spry4
Spry4-as1
Spsb1
Sptan1
Sptbn1
Sptbn4
Sptlc3
Spty2d1os
Sqle
Sqor
Sqstm1
Srarp
Src
Srcap
Srd5a1
Srd5a3
Srebf1
Srebf2
Srek1
Srfbp1
Srgap1
Srgap2
Srgap2c
Srp14-as1
Srp19
Srp54
Srp72
Srp9
Srprb
Srr
Srrd
Srrm1
Srrm2
Srrm5
Srrt
Srsf11
Srsf3
Srsf5
Srsf6
Srsf8
Srxn1
Ss18l1
Ss18l2
Ssb
Ssbp1
Ssbp4
Ssh3
Ssmem1
Ssna1
Ssr4
Ssrp1
Sssca1
Sstr5
St20
St3gal1
St3gal2
St3gal3
St3gal6
St5
St6gal1
St7
St7-as1
St7-ot4
Stag1
Stag2
Stag3
Stag3l4
Stag3l5p
Stag3l5p-pvrig2p-pilrb
Stard10
Stard13
Stard3
Stard3nl
Stard9
Stat3
Stat5a
Steap1
Steap2
Steap3
Stim1
Stim2
Stip1
Stk11
Stk11ip
Stk16
Stk17a
Stk19
Stk26
Stk35
Stk36
Stk38l
Stk4
Stkld1
Stmn3
Stmp1
Ston2
Stpg4
Stra6lp
Strap
Strip1
Strip2
Strn4
Stt3a
Stub1
Stum
Stx12
Stx16
Stx16-npepl1
Stx17
Stx18-as1
Stx3
Stx5
Stxbp1
Stxbp2
Stxbp3
Stxbp4
Stxbp5
Stxbp5l
Styx
Styxl1
Sub1
Sucla2-as1
Suclg2-as1
Suco
Sufu
Sugct
Sugt1
Sugt1p3
Sugt1p4
Sugt1p4-stra6lp
Sumf2
Sun1
Sun2
Suox
Supt5h
Supt6h
Supv3l1
Surf2
Susd3
Susd6
Suv39h1
Suv39h2
Suz12
Suz12p1
Svil-as1
Swi5
Swsap1
Swt1
Syap1
Sympk
Syn3
Syngap1
Syngr2
Synj2bp-cox16
Synm
Syp
Sys1
Sys1-dbndd2
Syt14
Syt8
Sytl1
Szrd1
Szt2
Tab1
Tab2
Tacc1
Tacc3
Taco1
Tada2a
Tada2b
Taf1
Taf12
Taf15
Taf1a-as1
Taf1b
Taf4
Taf4b
Taf6l
Taf8
Tal1
Taldo1
Tango2
Tango6
Tank
Taok1
Taok2
Tap1
Tapbpl
Tardbp
Tars
Tars2
Tarsl2
Tas1r1
Tasor2
Tat-as1
Tatdn3
Tax1bp1
Taz
Tbc1d10b
Tbc1d10c
Tbc1d12
Tbc1d13
Tbc1d15
Tbc1d17
Tbc1d19
Tbc1d22a
Tbc1d22b
Tbc1d23
Tbc1d25
Tbc1d2b
Tbc1d31
Tbc1d8-as1
Tbc1d8b
Tbcb
Tbcd
Tbce
Tbcel
Tbck
Tbk1
Tbl1x
Tbl3
Tbp
Tbpl1
Tbpl2
Tbrg1
Tbx10
Tbx3
Tcaim
Tcap
Tcea2
Tceal4
Tceanc2
Tcerg1
Tcf12
Tcf19
Tcf25
Tcf7
Tcf7l2
Tchp
Tcim
Tcirg1
Tcof1
Tcp10
Tcp11l1
Tcp11l2
Tcta
Tctn1
Tctn3
Tdg
Tdgf1
Tdgf1p7
Tdp1
Tdrd3
Tdrkh-as1
Tead1
Tead4
Tecpr2
Tecr
Tedc1
Tef
Ten1
Ten1-cdk3
Tent2
Tent4a
Terf1
Terf2ip
Tesc
Tesc-as1
Tesk1
Tet2
Tet3
Tex2
Tex22
Tex264
Tex26-as1
Tex54
Tf
Tfam
Tfap2e
Tfap4
Tfdp1
Tfdp2
Tfeb
Tfg
Tfrc
Tg
Tgfbi
Tgfbr1
Tgfbr2
Tgif1
Tgif2
Tgif2-rab5if
Tgm2
Tgs1
Thada
Thap11
Thap2
Thap6
Thap7-as1
Thap9
Thap9-as1
Thbs1
Thbs3
Thbs4
Thg1l
Thnsl1
Thoc6
Thop1
Thrb-as1
Thsd8
Thumpd3
Ticam1
Ticrr
Tigd2
Tigd5
Timm10b
Timm17a
Timm21
Timm23b
Timm29
Timm44
Timm50
Timmdc1
Timp3
Tinagl1
Tiparp
Tirap
Tjap1
Tjp2
Tjp3
Tk2
Tkfc
Tle4
Tle6
Tlk2
Tln2
Tlnrd1
Tlr5
Tm4sf1
Tm4sf19
Tm4sf19-as1
Tm4sf1-as1
Tm4sf5
Tm7sf2
Tm9sf1
Tm9sf2
Tm9sf4
Tma16
Tma7
Tmbim1
Tmbim6
Tmc3-as1
Tmc4
Tmc6
Tmc7
Tmc8
Tmcc1-as1
Tmco1-as1
Tmco3
Tmco6
Tmed10
Tmed2
Tmed3
Tmed9
Tmem102
Tmem104
Tmem106a
Tmem106b
Tmem106c
Tmem107
Tmem114
Tmem120b
Tmem126a
Tmem126b
Tmem131l
Tmem134
Tmem135
Tmem136
Tmem138
Tmem139
Tmem140
Tmem141
Tmem143
Tmem144
Tmem147
Tmem14b
Tmem14c
Tmem165
Tmem167b
Tmem169
Tmem175
Tmem177
Tmem179b
Tmem181
Tmem182
Tmem183a
Tmem184b
Tmem184c
Tmem187
Tmem19
Tmem191a
Tmem191b
Tmem191c
Tmem198
Tmem198b
Tmem199
Tmem201
Tmem205
Tmem208
Tmem212
Tmem214
Tmem216
Tmem219
Tmem220
Tmem220-as1
Tmem222
Tmem223
Tmem238
Tmem246
Tmem248
Tmem260
Tmem262
Tmem263
Tmem274p
Tmem33
Tmem37
Tmem38a
Tmem39b
Tmem42
Tmem43
Tmem44-as1
Tmem45a
Tmem45b
Tmem50a
Tmem51
Tmem62
Tmem63b
Tmem69
Tmem70
Tmem79
Tmem82
Tmem87b
Tmem89
Tmem8a
Tmem8b
Tmem91
Tmem94
Tmem97
Tmem98
Tmem99
Tmem9b-as1
Tmod3
Tmpo
Tmpo-as1
Tmpop2
Tmprss9
Tmsb4xp4
Tmtc2
Tmtc3
Tmub1
Tmub2
Tmx2
Tmx2-ctnnd1
Tnfaip1
Tnfaip3
Tnfaip8
Tnfaip8l1
Tnfrsf12a
Tnfrsf14-as1
Tnfrsf19
Tnfsf13
Tnk1
Tnks
Tnni2
Tnpo1
Tnrc18p1
Tnrc6a
Tnrc6b
Tnrc6c
Tns2
Tob1-as1
Toe1
Togaram1
Tollip-as1
Tom1
Tom1l1
Tomm22
Tomm40l
Tomm6
Tonsl
Tor1aip1
Tor1b
Tor3a
Tox4
Tp53bp1
Tp53i13
Tp53i3
Tp53inp2
Tpcn1
Tpcn2
Tpd52l2
Tpgs1
Tph2
Tpi1
Tpi1p2
Tpm1
Tpm3p7
Tpm3p9
Tpm4
Tpp1
Tpp2
Tppp2
Tprg1l
Tprg1lp1
Tprx2p
Tpst1
Tpt1-as1
Tpte2p1
Trabd
Traf2
Traf3ip2-as1
Traf4
Traf6p1
Traf7
Trafd1
Trak1
Trappc10
Trappc11
Trappc12
Trappc13
Trappc2b
Trappc2l
Trappc4
Trappc5
Trappc6a
Trappc8
Trav41
Treh
Trerna1
Trex1
Trib1
Trib3
Trim13
Trim15
Trim17
Trim2
Trim24
Trim28
Trim31
Trim31-as1
Trim32
Trim36
Trim41
Trim46
Trim52-as1
Trim67
Trim69
Trim8
Trio
Trip10
Trip13
Trip4
Trmt1
Trmt10b
Trmt10c
Trmt11
Trmt112p4
Trmt44
Trmt61a
Trmu
Trnau1ap
Trnp1
Trnt1
Troap
Trpm4
Trrap
Trub1
Tsacc
Tsc2
Tsc22d1
Tsc22d1-as1
Tsc22d2
Tsen15
Tsen2
Tsen34
Tsen54
Tsfm
Tsga13
Tshr
Tshz1
Tsku
Tsn
Tsnax
Tsnax-disc1
Tsnaxip1
Tspan1
Tspan10
Tspan15
Tspan17
Tspan31
Tspan4
Tspear-as1
Tspear-as2
Tspo2
Tspyl2
Tssc2
Tssc4
Tssk3
Tstd1
Ttc1
Ttc12
Ttc14
Ttc17
Ttc19
Ttc23l
Ttc25
Ttc26
Ttc27
Ttc28-as1
Ttc3
Ttc31
Ttc38
Ttc39a
Ttc39c
Ttc4
Ttc6
Ttc7a
Ttc9c
Ttf2
Tti2
Ttk
Ttll13p
Ttll4
Ttll5
Ttll6
Ttll9
Ttn-as1
Ttpal
Ttr
Ttyh1
Ttyh3
Tuba1c
Tuba4a
Tubb
Tubb3
Tubb4b
Tubbp9
Tubg1
Tubg2
Tuft1
Tug1
Tulp1
Tulp3
Tusc8
Tut1
Tut7
Tvp23b
Tvp23c-cdrt4
Twnk
Twsg1
Txlna
Txlng
Txlngy
Txndc15
Txndc17
Txndc9
Txnl1
Txnrd1
Txnrd2
Tymp
Tyms
Tyro3
Tyw1
Tyw3
U2af1l4
U2af2
U2surp
U73166.1
U91319.1
U91324.1
U91328.1
Uap1
Uba1
Uba2
Uba5
Uba52
Uba6-as1
Ubac2
Ubap1
Ubap2l
Ubb
Ube2a
Ube2b
Ube2c
Ube2d1
Ube2d2
Ube2d3-as1
Ube2d4
Ube2e1
Ube2e3
Ube2f
Ube2f-scly
Ube2k
Ube2l3
Ube2o
Ube2q2
Ube2v1
Ube2v1p4
Ube2v2
Ube2v2p4
Ube2z
Ube3b
Ube3c
Ube4a
Ube4b
Ubfd1
Ubl5
Ubl7-as1
Ubn1
Ubr2
Ubr3
Ubr5-as1
Ubr7
Ubxn11
Ubxn2a
Ubxn2b
Ubxn4
Ubxn7-as1
Uchl3
Uck2
Ufc1
Ufl1
Ugcg
Ugdh-as1
Uggt1
Ugp2
Ugt1a2p
Ugt2b10
Ugt2b4
Ugt2b7
Uhmk1
Uhrf1
Uhrf2
Ulk4p3
Umad1
Umps
Unc119b
Unc13a
Unc13b
Unc45a
Unc50
Unc5cl
Unc79
Unc80
Unc93a
Ung
Unk
Upf1
Upf3a
Upk2
Upp1
Upp2
Uprt
Uqcc1
Uqcr10
Uqcrc1
Uqcrc2
Uqcrh
Uqcrq
Urb1
Urb1-as1
Uri1
Urm1
Urod
Uros
Usb1
Use1
Usf1
Usf2
Ushbp1
Uso1
Usp1
Usp10
Usp11
Usp12-as2
Usp13
Usp14
Usp15
Usp16
Usp18
Usp20
Usp27x
Usp2-as1
Usp30
Usp30-as1
Usp35
Usp38
Usp39
Usp42
Usp43
Usp47
Usp5
Usp53
Usp54
Usp8
Usp9x
Uspl1
Utp11
Utp14a
Utp15
Utp20
Utp23
Utp4
Utrn
Uvrag-dt
Uvssa
Vac14
Vamp2
Vamp5
Vamp7
Vamp8
Vamp9p
Vapa
Vapb
Vars2
Vash2
Vasp
Vax2
Vcl
Vdac2
Vdac3
Vegfa
Vegfb
Vezt
Vgll4
Vhl
Vil1
Vldlr
Vmac
Vmp1
Vn1r96p
Vn2r17p
Vps11
Vps13b
Vps13d
Vps16
Vps18
Vps25
Vps26a
Vps26b
Vps33b-dt
Vps35l
Vps37a
Vps37d
Vps45
Vps50
Vps51
Vps52
Vps8
Vps9d1
Vrk1
Vrk2
Vrk3
Vrtn
Vsig2
Vsnl1
Vta1
Vtn
Vtrna1-2
Vtrna1-3
Vtrna2-2p
Vwa5a
Vwa7
Vwa8-as1
Vwc2l
Wac
Wars2-as1
Was
Wasf3-as1
Wash2p
Washc2a
Washc2c
Washc4
Wbp1
Wbp1l
Wbp2
Wdfy2
Wdr11
Wdr18
Wdr19
Wdr20
Wdr25
Wdr3
Wdr36
Wdr37
Wdr43
Wdr44
Wdr45
Wdr46
Wdr48
Wdr5
Wdr54
Wdr55
Wdr6
Wdr62
Wdr70
Wdr74
Wdr75
Wdr81
Wdr83
Wdr83os
Wdr86
Wdr86-as1
Wdr90
Wdr92
Wdr93
Wdtc1
Wdyhv1
Wee1
Wfs1
Whamm
Whammp3
Whrn
Wipf2
Wipi2
Wiz
Wnk1
Wnk4
Wnt10a
Wnt9b
Wrap53
Wrb
Wrb-sh3bgr
Wrnip1
Wsb1
Wtap
Wtip
Wwc1
Wwc2
Wwox
Wwp1
Wwp2
Wwtr1-as1
Xkr9
Xpnpep3
Xpot
Xpr1
Xrcc4
Xrcc5
Xrcc6
Xylb
Ybey
Ybx1
Ybx1p2
Yeats4
Yif1a
Yipf3
Yipf4
Yipf6
Yju2
Ykt6
Ylpm1
Ypel2
Ypel3
Ypel5
Ythdc2
Ythdf2
Ythdf3
Ythdf3-as1
Ywhab
Ywhah
Ywhaz
Yy1
Z69890.1
Z73429.1
Z82190.2
Z82244.2
Z84492.2
Z93241.1
Z93930.2
Z93930.3
Z94721.2
Z95115.1
Z98752.1
Z99129.3
Z99756.1
Zbed5-as1
Zbed6
Zbed6cl
Zbtb1
Zbtb10
Zbtb12
Zbtb18
Zbtb33
Zbtb37
Zbtb38
Zbtb40
Zbtb43
Zbtb45
Zbtb48
Zbtb49
Zbtb7b
Zbtb9
Zc2hc1a
Zc2hc1c
Zc3h10
Zc3h11a
Zc3h12a
Zc3h14
Zc3h15
Zc3h18
Zc3h6
Zc3h7a
Zcchc17
Zcchc2
Zcchc24
Zcchc4
Zcchc7
Zcchc9
Zcwpw2
Zdhhc14
Zdhhc16
Zdhhc17
Zdhhc4
Zdhhc5
Zeb1
Zfand2a
Zfand2b
Zfand3
Zfand6
Zfas1
Zfp36
Zfp41
Zfp69
Zfp69b
Zfp90
Zfp91-cntf
Zfpl1
Zfpm1
Zfpm2
Zfx
Zfyve16
Zfyve19
Zfyve21
Zfyve27
Zfyve9
Zgpat
Zik1
Zkscan1
Zkscan2-dt
Zkscan3
Zkscan5
Zkscan8
Zmat2
Zmiz2
Zmpste24
Zmym1
Zmym2
Zmym4
Zmym6
Zmynd11
Znf10
Znf101
Znf107
Znf131
Znf133
Znf134
Znf136
Znf138
Znf143
Znf146
Znf169
Znf17
Znf174
Znf181
Znf185
Znf189
Znf19
Znf192p1
Znf197
Znf2
Znf20
Znf205
Znf207
Znf211
Znf212
Znf213
Znf213-as1
Znf219
Znf222
Znf224
Znf225
Znf226
Znf227
Znf230
Znf234
Znf252p-as1
Znf253
Znf254
Znf25-dt
Znf26
Znf263
Znf264
Znf267
Znf268
Znf271p
Znf273
Znf274
Znf275
Znf277
Znf282
Znf283
Znf286a
Znf292
Znf30
Znf304
Znf317
Znf324b
Znf326
Znf330
Znf331
Znf333
Znf337-as1
Znf33a
Znf345
Znf346
Znf354b
Znf362
Znf37a
Znf383
Znf391
Znf397
Znf398
Znf407
Znf408
Znf410
Znf414
Znf419
Znf426-dt
Znf430
Znf431
Znf433-as1
Znf436-as1
Znf439
Znf440
Znf441
Znf444
Znf444p1
Znf445
Znf449
Znf451
Znf460
Znf473
Znf48
Znf483
Znf487
Znf491
Znf493
Znf501
Znf503-as2
Znf507
Znf511
Znf511-prap1
Znf512
Znf517
Znf518a
Znf524
Znf525
Znf526
Znf527
Znf528
Znf529-as1
Znf542p
Znf544
Znf546
Znf547
Znf549
Znf551
Znf554
Znf555
Znf556
Znf561-as1
Znf567
Znf57
Znf570
Znf575
Znf576
Znf577
Znf580
Znf581
Znf583
Znf584
Znf587
Znf587b
Znf589
Znf593
Znf596
Znf609
Znf620
Znf621
Znf623
Znf625
Znf625-znf20
Znf627
Znf638
Znf639
Znf646
Znf653
Znf654
Znf658
Znf66
Znf660
Znf664
Znf665
Znf672
Znf674-as1
Znf683
Znf684
Znf687
Znf69
Znf691
Znf696
Znf7
Znf700
Znf701
Znf705e
Znf707
Znf711
Znf714
Znf720
Znf74
Znf740
Znf749
Znf76
Znf763
Znf765
Znf766
Znf768
Znf771
Znf773
Znf774
Znf776
Znf778
Znf783
Znf785
Znf788p
Znf789
Znf79
Znf791
Znf81
Znf813
Znf814
Znf815p
Znf830
Znf839
Znf84
Znf844
Znf845
Znf846
Znf85
Znf860
Znf862
Znf865
Znf90
Znf92
Znf93
Znhit1
Znhit3
Znrd1
Znrf1
Znrf2
Znrf2p1
Znrf3
Zp3
Zpr1
Zranb2-as2
Zrsr2
Zscan2
Zscan20
Zscan25
Zscan26
Zscan31
Zscan9
Zswim1
Zswim4
Zswim8
Zswim9
Zwilch
Zyg11b
Zyx
Zzef1
