# Supplementary material for: A Bayesian inference transcription factor activity model for the analysis of single-cell transcriptomes
Source: Genome Res. 2021 Jul;31(7):1296–311. doi: 10.1101/gr.265595.120 (PMC8256867; doi:10.1101/gr.265595.120)
Supplement: Supplemental Material [file supp_gr.265595.120_Supplemental_Code.zip › BITFAM/inst/extdata/human/E2F1]

A1bg-as1
A1cf
A2m
A2m-as1
A2ml1-as2
A4galt
Aaas
Aacs
Aacsp1
Aadacl4
Aadat
Aak1
Aamdc
Aamp
Aanat
Aar2
Aard
Aars
Aarsd1
Aasdhppt
Aatbc
Aatf
Aatk
Abalon
Abat
Abca10
Abca11p
Abca13
Abca17p
Abca2
Abca3
Abca4
Abca5
Abca6
Abca7
Abca8
Abcb1
Abcb11
Abcb4
Abcb8
Abcb9
Abcc1
Abcc10
Abcc11
Abcc12
Abcc13
Abcc3
Abcc4
Abcc5
Abcc5-as1
Abcc6
Abcc6p1
Abcc8
Abcd1
Abcd3
Abcd4
Abce1
Abcf1
Abcf3
Abcg1
Abcg4
Abhd1
Abhd10
Abhd11
Abhd11-as1
Abhd12
Abhd12b
Abhd14a
Abhd14a-acy1
Abhd14b
Abhd15-as1
Abhd17a
Abhd17ap3
Abhd17c
Abhd18
Abhd2
Abhd3
Abhd4
Abhd5
Abhd6
Abi2
Abi3
Abi3bp
Abl1
Abl2
Ablim1
Ablim2
Ablim3
Abr
Abracl
Abt1p1
Abtb1
Ac000035.1
Ac000036.1
Ac000041.1
Ac000068.1
Ac000077.1
Ac000081.1
Ac000093.1
Ac000111.2
Ac000123.2
Ac000123.3
Ac000124.1
Ac000367.1
Ac000403.1
Ac001226.1
Ac002044.1
Ac002044.2
Ac002070.1
Ac002075.2
Ac002076.1
Ac002076.2
Ac002091.1
Ac002091.2
Ac002094.1
Ac002094.4
Ac002094.5
Ac002101.1
Ac002116.1
Ac002116.2
Ac002128.1
Ac002310.1
Ac002310.2
Ac002310.3
Ac002310.4
Ac002310.5
Ac002310.6
Ac002350.1
Ac002398.1
Ac002400.1
Ac002401.2
Ac002407.1
Ac002451.1
Ac002454.1
Ac002465.1
Ac002470.1
Ac002470.2
Ac002472.2
Ac002480.1
Ac002486.2
Ac002540.1
Ac002545.1
Ac002551.1
Ac002558.1
Ac002558.3
Ac002996.1
Ac003002.1
Ac003002.3
Ac003005.1
Ac003005.2
Ac003006.1
Ac003043.1
Ac003045.1
Ac003070.1
Ac003092.2
Ac003101.2
Ac003102.1
Ac003665.1
Ac003685.1
Ac003687.1
Ac003688.2
Ac003950.1
Ac003956.1
Ac003957.1
Ac003986.2
Ac003986.3
Ac003991.1
Ac004009.1
Ac004053.1
Ac004076.1
Ac004080.2
Ac004148.1
Ac004156.1
Ac004158.1
Ac004160.1
Ac004221.1
Ac004223.3
Ac004224.2
Ac004232.1
Ac004232.2
Ac004233.2
Ac004233.3
Ac004233.4
Ac004241.1
Ac004241.2
Ac004263.1
Ac004264.1
Ac004381.1
Ac004408.2
Ac004448.2
Ac004448.3
Ac004466.1
Ac004466.3
Ac004471.1
Ac004471.2
Ac004475.1
Ac004477.1
Ac004477.2
Ac004491.1
Ac004522.1
Ac004522.2
Ac004540.1
Ac004543.1
Ac004585.1
Ac004585.2
Ac004590.1
Ac004593.2
Ac004593.3
Ac004594.1
Ac004596.1
Ac004637.1
Ac004678.1
Ac004687.2
Ac004690.1
Ac004691.1
Ac004692.2
Ac004704.1
Ac004706.1
Ac004706.2
Ac004707.1
Ac004754.1
Ac004771.2
Ac004771.3
Ac004771.4
Ac004812.1
Ac004812.2
Ac004816.1
Ac004816.2
Ac004817.3
Ac004825.1
Ac004830.1
Ac004832.1
Ac004832.3
Ac004839.1
Ac004840.1
Ac004846.2
Ac004852.2
Ac004854.2
Ac004858.1
Ac004865.2
Ac004866.1
Ac004882.1
Ac004882.2
Ac004884.2
Ac004889.1
Ac004890.2
Ac004895.1
Ac004908.1
Ac004908.2
Ac004917.1
Ac004918.1
Ac004920.1
Ac004921.1
Ac004922.1
Ac004923.1
Ac004943.2
Ac004947.2
Ac004951.4
Ac004969.1
Ac004975.1
Ac004980.1
Ac004982.1
Ac004987.1
Ac004987.2
Ac005000.2
Ac005005.3
Ac005013.1
Ac005020.2
Ac005021.1
Ac005037.1
Ac005041.1
Ac005050.1
Ac005052.1
Ac005062.1
Ac005070.2
Ac005077.2
Ac005083.1
Ac005089.1
Ac005096.1
Ac005154.3
Ac005154.4
Ac005162.2
Ac005165.1
Ac005165.2
Ac005176.1
Ac005176.2
Ac005180.1
Ac005186.1
Ac005197.1
Ac005220.1
Ac005224.1
Ac005224.3
Ac005224.4
Ac005229.1
Ac005229.2
Ac005229.3
Ac005229.4
Ac005232.1
Ac005237.2
Ac005244.1
Ac005244.2
Ac005253.1
Ac005253.2
Ac005255.1
Ac005256.1
Ac005258.1
Ac005261.1
Ac005264.1
Ac005277.1
Ac005280.1
Ac005280.2
Ac005280.3
Ac005281.1
Ac005288.1
Ac005300.1
Ac005304.1
Ac005304.3
Ac005324.4
Ac005324.5
Ac005326.1
Ac005329.2
Ac005332.2
Ac005332.4
Ac005336.1
Ac005336.2
Ac005336.3
Ac005342.1
Ac005343.1
Ac005355.1
Ac005355.2
Ac005363.1
Ac005379.1
Ac005381.1
Ac005383.1
Ac005410.1
Ac005476.2
Ac005486.1
Ac005514.1
Ac005515.1
Ac005520.1
Ac005520.2
Ac005520.3
Ac005523.1
Ac005523.2
Ac005532.1
Ac005532.2
Ac005537.1
Ac005538.1
Ac005540.1
Ac005544.1
Ac005544.2
Ac005551.1
Ac005552.1
Ac005559.1
Ac005586.2
Ac005593.1
Ac005606.1
Ac005606.2
Ac005609.1
Ac005609.5
Ac005614.1
Ac005618.1
Ac005618.3
Ac005625.1
Ac005632.2
Ac005632.3
Ac005632.4
Ac005670.2
Ac005674.1
Ac005695.2
Ac005696.1
Ac005696.3
Ac005697.1
Ac005697.2
Ac005699.1
Ac005703.3
Ac005703.6
Ac005722.1
Ac005722.3
Ac005725.1
Ac005726.2
Ac005726.3
Ac005726.4
Ac005736.1
Ac005740.3
Ac005746.1
Ac005746.3
Ac005759.1
Ac005775.1
Ac005779.2
Ac005785.1
Ac005786.2
Ac005786.3
Ac005786.4
Ac005790.1
Ac005821.1
Ac005828.1
Ac005828.4
Ac005828.7
Ac005829.1
Ac005832.4
Ac005833.1
Ac005837.1
Ac005837.3
Ac005840.4
Ac005841.1
Ac005899.6
Ac005906.2
Ac005906.3
Ac005911.1
Ac005912.2
Ac005915.1
Ac005920.1
Ac005920.2
Ac005920.3
Ac005920.4
Ac005921.1
Ac005921.2
Ac005921.3
Ac005921.4
Ac005962.1
Ac005972.3
Ac005996.1
Ac005999.2
Ac006001.1
Ac006001.2
Ac006001.3
Ac006011.1
Ac006017.1
Ac006022.1
Ac006026.3
Ac006033.1
Ac006033.2
Ac006037.2
Ac006041.1
Ac006042.1
Ac006055.1
Ac006058.2
Ac006058.3
Ac006058.4
Ac006059.1
Ac006059.2
Ac006064.1
Ac006064.4
Ac006064.6
Ac006065.1
Ac006065.4
Ac006076.1
Ac006077.2
Ac006111.2
Ac006111.3
Ac006116.8
Ac006146.1
Ac006148.1
Ac006153.1
Ac006160.1
Ac006160.2
Ac006206.2
Ac006207.1
Ac006213.1
Ac006213.2
Ac006213.4
Ac006238.2
Ac006252.1
Ac006262.1
Ac006270.1
Ac006273.1
Ac006299.1
Ac006329.1
Ac006333.1
Ac006333.2
Ac006357.1
Ac006372.2
Ac006378.2
Ac006387.1
Ac006390.1
Ac006435.1
Ac006435.2
Ac006435.4
Ac006435.5
Ac006441.3
Ac006441.4
Ac006449.1
Ac006449.2
Ac006449.3
Ac006449.5
Ac006449.6
Ac006450.1
Ac006452.1
Ac006460.1
Ac006460.2
Ac006466.1
Ac006480.1
Ac006483.1
Ac006483.2
Ac006486.2
Ac006504.5
Ac006504.7
Ac006511.1
Ac006511.5
Ac006517.1
Ac006538.1
Ac006539.1
Ac006547.2
Ac006557.1
Ac006557.3
Ac006566.1
Ac006600.1
Ac006840.1
Ac006927.1
Ac006942.1
Ac006946.1
Ac006946.2
Ac006947.1
Ac006960.3
Ac006967.2
Ac006971.1
Ac006974.1
Ac006978.1
Ac006994.2
Ac007009.1
Ac007029.1
Ac007032.1
Ac007036.3
Ac007040.1
Ac007064.3
Ac007066.2
Ac007099.1
Ac007114.1
Ac007114.2
Ac007128.1
Ac007136.1
Ac007161.1
Ac007161.3
Ac007163.1
Ac007191.1
Ac007192.1
Ac007215.1
Ac007216.1
Ac007216.4
Ac007223.1
Ac007225.1
Ac007229.1
Ac007240.1
Ac007244.1
Ac007250.1
Ac007285.1
Ac007292.1
Ac007292.2
Ac007298.1
Ac007308.1
Ac007318.1
Ac007318.2
Ac007319.1
Ac007336.1
Ac007336.3
Ac007342.4
Ac007342.7
Ac007349.4
Ac007362.1
Ac007364.1
Ac007365.1
Ac007375.1
Ac007375.2
Ac007381.1
Ac007383.2
Ac007389.1
Ac007391.1
Ac007405.2
Ac007405.3
Ac007406.2
Ac007406.4
Ac007422.1
Ac007422.2
Ac007431.3
Ac007435.1
Ac007450.4
Ac007485.2
Ac007493.1
Ac007493.2
Ac007540.1
Ac007546.2
Ac007546.3
Ac007547.2
Ac007551.2
Ac007552.1
Ac007563.2
Ac007569.1
Ac007598.2
Ac007601.1
Ac007608.3
Ac007610.2
Ac007610.4
Ac007611.1
Ac007613.1
Ac007614.1
Ac007620.1
Ac007622.1
Ac007637.1
Ac007638.1
Ac007656.1
Ac007656.2
Ac007663.1
Ac007663.2
Ac007663.3
Ac007666.1
Ac007679.1
Ac007681.1
Ac007686.1
Ac007686.2
Ac007686.3
Ac007686.4
Ac007687.1
Ac007728.1
Ac007731.3
Ac007731.4
Ac007780.1
Ac007786.1
Ac007786.2
Ac007787.1
Ac007787.2
Ac007790.1
Ac007834.1
Ac007848.1
Ac007849.1
Ac007879.1
Ac007881.2
Ac007899.1
Ac007906.2
Ac007922.1
Ac007923.1
Ac007923.4
Ac007938.2
Ac007950.1
Ac007950.3
Ac007952.4
Ac007952.7
Ac007954.1
Ac007991.1
Ac007991.4
Ac007993.3
Ac008012.1
Ac008013.1
Ac008013.3
Ac008014.1
Ac008038.1
Ac008040.1
Ac008040.4
Ac008050.1
Ac008060.1
Ac008060.2
Ac008060.4
Ac008063.1
Ac008069.1
Ac008073.3
Ac008079.1
Ac008083.2
Ac008088.1
Ac008105.2
Ac008105.3
Ac008109.1
Ac008115.3
Ac008121.1
Ac008121.3
Ac008125.1
Ac008127.1
Ac008243.1
Ac008264.1
Ac008267.5
Ac008267.6
Ac008278.2
Ac008393.1
Ac008403.4
Ac008406.3
Ac008429.1
Ac008429.2
Ac008429.3
Ac008429.4
Ac008438.2
Ac008440.1
Ac008443.1
Ac008443.2
Ac008443.3
Ac008443.4
Ac008443.5
Ac008443.6
Ac008453.1
Ac008494.1
Ac008494.3
Ac008514.1
Ac008521.2
Ac008525.1
Ac008525.2
Ac008526.1
Ac008534.1
Ac008537.1
Ac008537.4
Ac008543.1
Ac008543.3
Ac008549.3
Ac008556.1
Ac008567.2
Ac008569.1
Ac008581.2
Ac008592.1
Ac008592.3
Ac008592.4
Ac008608.2
Ac008610.1
Ac008622.1
Ac008622.2
Ac008626.1
Ac008632.1
Ac008635.1
Ac008638.1
Ac008641.1
Ac008649.1
Ac008649.2
Ac008663.3
Ac008667.1
Ac008667.2
Ac008667.3
Ac008667.4
Ac008669.1
Ac008670.1
Ac008687.1
Ac008687.3
Ac008687.4
Ac008687.5
Ac008687.7
Ac008691.1
Ac008694.2
Ac008696.1
Ac008734.2
Ac008735.2
Ac008736.1
Ac008736.2
Ac008736.3
Ac008738.1
Ac008738.2
Ac008738.3
Ac008741.1
Ac008743.1
Ac008750.3
Ac008750.4
Ac008750.7
Ac008752.1
Ac008753.1
Ac008753.2
Ac008755.1
Ac008758.3
Ac008758.5
Ac008763.2
Ac008763.3
Ac008764.5
Ac008764.6
Ac008764.7
Ac008764.8
Ac008764.9
Ac008770.2
Ac008771.1
Ac008781.1
Ac008781.2
Ac008805.2
Ac008808.1
Ac008808.2
Ac008840.1
Ac008852.1
Ac008868.1
Ac008870.3
Ac008878.1
Ac008878.2
Ac008878.3
Ac008892.1
Ac008894.1
Ac008894.3
Ac008895.1
Ac008897.3
Ac008906.2
Ac008914.1
Ac008915.2
Ac008953.1
Ac008957.1
Ac008957.3
Ac008966.1
Ac008969.1
Ac008972.1
Ac008972.2
Ac008993.3
Ac009005.1
Ac009041.1
Ac009041.2
Ac009053.2
Ac009054.1
Ac009061.1
Ac009061.2
Ac009065.1
Ac009065.2
Ac009065.4
Ac009078.1
Ac009078.2
Ac009078.3
Ac009084.1
Ac009086.3
Ac009088.2
Ac009088.3
Ac009090.3
Ac009090.4
Ac009093.10
Ac009093.2
Ac009093.3
Ac009093.4
Ac009093.7
Ac009093.8
Ac009097.4
Ac009107.2
Ac009108.2
Ac009108.3
Ac009108.5
Ac009117.2
Ac009119.1
Ac009119.2
Ac009119.3
Ac009120.2
Ac009121.1
Ac009121.2
Ac009132.1
Ac009133.1
Ac009133.2
Ac009133.5
Ac009133.6
Ac009154.2
Ac009158.1
Ac009159.2
Ac009163.6
Ac009171.2
Ac009220.3
Ac009226.1
Ac009229.2
Ac009229.3
Ac009229.4
Ac009237.15
Ac009237.3
Ac009238.1
Ac009238.2
Ac009238.3
Ac009269.3
Ac009271.1
Ac009275.1
Ac009292.1
Ac009292.2
Ac009299.1
Ac009299.3
Ac009302.1
Ac009303.4
Ac009309.1
Ac009336.1
Ac009336.3
Ac009403.1
Ac009403.2
Ac009404.1
Ac009407.1
Ac009412.1
Ac009480.2
Ac009495.1
Ac009495.3
Ac009498.1
Ac009502.1
Ac009502.2
Ac009506.1
Ac009511.2
Ac009518.1
Ac009522.1
Ac009533.2
Ac009542.1
Ac009554.1
Ac009560.1
Ac009570.1
Ac009623.2
Ac009686.1
Ac009720.1
Ac009779.2
Ac009779.3
Ac009803.1
Ac009806.1
Ac009812.2
Ac009831.1
Ac009869.1
Ac009879.2
Ac009879.3
Ac009899.1
Ac009927.1
Ac009948.2
Ac009950.1
Ac009950.2
Ac009965.2
Ac009967.1
Ac009971.1
Ac009994.1
Ac010087.1
Ac010099.1
Ac010132.3
Ac010136.1
Ac010148.1
Ac010168.1
Ac010168.2
Ac010186.2
Ac010186.4
Ac010197.1
Ac010198.1
Ac010198.2
Ac010200.1
Ac010203.2
Ac010207.1
Ac010210.1
Ac010226.1
Ac010240.3
Ac010247.1
Ac010255.2
Ac010261.2
Ac010265.1
Ac010271.1
Ac010271.2
Ac010285.2
Ac010297.1
Ac010319.3
Ac010319.4
Ac010320.1
Ac010320.2
Ac010323.1
Ac010325.1
Ac010326.1
Ac010326.3
Ac010326.4
Ac010327.2
Ac010327.4
Ac010328.1
Ac010332.2
Ac010335.2
Ac010335.3
Ac010336.2
Ac010336.3
Ac010336.5
Ac010336.6
Ac010338.1
Ac010387.1
Ac010409.2
Ac010422.1
Ac010422.2
Ac010422.4
Ac010422.7
Ac010422.8
Ac010442.1
Ac010442.2
Ac010457.1
Ac010460.3
Ac010463.1
Ac010463.3
Ac010478.1
Ac010487.2
Ac010487.4
Ac010501.1
Ac010503.1
Ac010503.2
Ac010503.3
Ac010522.1
Ac010525.1
Ac010530.1
Ac010531.1
Ac010531.4
Ac010531.6
Ac010536.1
Ac010542.1
Ac010542.4
Ac010547.1
Ac010551.1
Ac010595.1
Ac010615.2
Ac010618.1
Ac010618.4
Ac010619.2
Ac010624.1
Ac010632.2
Ac010636.2
Ac010638.1
Ac010641.1
Ac010642.1
Ac010646.1
Ac010653.3
Ac010654.1
Ac010655.1
Ac010655.2
Ac010655.4
Ac010677.1
Ac010677.2
Ac010680.3
Ac010733.1
Ac010735.2
Ac010738.1
Ac010745.2
Ac010745.3
Ac010745.5
Ac010746.1
Ac010761.1
Ac010761.2
Ac010761.5
Ac010761.7
Ac010768.1
Ac010768.2
Ac010768.3
Ac010834.2
Ac010878.1
Ac010883.1
Ac010884.1
Ac010894.2
Ac010894.3
Ac010894.4
Ac010900.2
Ac010913.1
Ac010967.3
Ac010969.2
Ac010973.1
Ac010975.2
Ac010976.1
Ac010978.1
Ac010980.1
Ac010997.4
Ac010997.5
Ac010997.6
Ac010998.2
Ac010999.2
Ac011005.2
Ac011005.3
Ac011008.1
Ac011092.1
Ac011124.1
Ac011195.1
Ac011195.2
Ac011225.1
Ac011247.2
Ac011287.1
Ac011298.3
Ac011337.1
Ac011374.1
Ac011379.2
Ac011389.1
Ac011389.2
Ac011416.1
Ac011444.1
Ac011444.2
Ac011444.3
Ac011445.2
Ac011446.2
Ac011447.1
Ac011447.3
Ac011448.1
Ac011452.1
Ac011453.2
Ac011455.1
Ac011462.1
Ac011462.2
Ac011462.4
Ac011466.1
Ac011466.4
Ac011467.5
Ac011468.1
Ac011468.5
Ac011471.4
Ac011472.1
Ac011472.3
Ac011473.2
Ac011473.4
Ac011474.1
Ac011474.4
Ac011476.3
Ac011477.1
Ac011478.1
Ac011479.1
Ac011481.1
Ac011483.1
Ac011487.2
Ac011487.4
Ac011491.1
Ac011495.1
Ac011495.2
Ac011495.3
Ac011497.1
Ac011497.2
Ac011498.1
Ac011498.2
Ac011498.5
Ac011498.6
Ac011498.7
Ac011499.1
Ac011500.3
Ac011510.1
Ac011511.1
Ac011511.2
Ac011511.3
Ac011511.4
Ac011516.1
Ac011523.1
Ac011529.1
Ac011530.1
Ac011551.1
Ac011558.1
Ac011591.2
Ac011603.1
Ac011603.2
Ac011611.3
Ac011611.4
Ac011611.5
Ac011611.6
Ac011632.1
Ac011676.2
Ac011700.1
Ac011726.3
Ac011753.4
Ac011773.1
Ac011773.2
Ac011773.3
Ac011815.2
Ac011825.3
Ac011840.1
Ac011891.1
Ac011891.2
Ac011893.1
Ac011897.1
Ac011921.1
Ac011921.2
Ac011933.3
Ac011944.2
Ac011978.2
Ac011979.2
Ac011995.1
Ac011997.1
Ac012065.3
Ac012085.2
Ac012087.1
Ac012087.2
Ac012100.1
Ac012100.2
Ac012100.3
Ac012123.1
Ac012146.1
Ac012150.2
Ac012158.1
Ac012170.1
Ac012170.3
Ac012184.2
Ac012184.3
Ac012184.4
Ac012186.1
Ac012213.2
Ac012213.4
Ac012213.5
Ac012229.1
Ac012291.2
Ac012306.2
Ac012307.1
Ac012309.1
Ac012313.1
Ac012313.3
Ac012313.4
Ac012313.6
Ac012313.7
Ac012313.8
Ac012313.9
Ac012317.1
Ac012349.1
Ac012354.1
Ac012358.2
Ac012358.3
Ac012360.2
Ac012366.1
Ac012368.1
Ac012370.1
Ac012370.2
Ac012377.1
Ac012378.2
Ac012409.1
Ac012409.5
Ac012435.1
Ac012442.2
Ac012447.1
Ac012456.2
Ac012462.3
Ac012470.1
Ac012485.1
Ac012485.3
Ac012488.2
Ac012493.3
Ac012501.2
Ac012506.1
Ac012507.1
Ac012507.4
Ac012508.1
Ac012510.1
Ac012512.1
Ac012531.1
Ac012531.2
Ac012531.3
Ac012555.1
Ac012557.1
Ac012560.1
Ac012569.1
Ac012572.1
Ac012593.1
Ac012613.1
Ac012613.2
Ac012615.1
Ac012615.3
Ac012615.4
Ac012615.5
Ac012618.1
Ac012618.3
Ac012625.1
Ac012629.2
Ac012629.3
Ac012640.4
Ac012645.1
Ac012645.3
Ac012651.1
Ac012668.1
Ac012668.2
Ac012668.3
Ac012671.1
Ac012673.1
Ac012676.2
Ac012676.3
Ac012676.4
Ac013244.1
Ac013244.2
Ac013270.1
Ac013275.1
Ac013356.4
Ac013391.1
Ac013394.1
Ac013399.1
Ac013400.1
Ac013429.2
Ac013444.1
Ac013451.2
Ac013468.1
Ac013470.2
Ac013470.3
Ac013472.1
Ac013472.3
Ac013489.3
Ac013549.1
Ac013553.4
Ac013565.2
Ac013640.1
Ac013643.2
Ac013701.1
Ac013717.1
Ac013726.1
Ac013731.1
Ac013733.2
Ac013762.1
Ac013791.1
Ac015468.4
Ac015522.1
Ac015563.1
Ac015574.1
Ac015660.1
Ac015660.2
Ac015687.1
Ac015688.3
Ac015689.1
Ac015712.1
Ac015712.2
Ac015712.6
Ac015720.1
Ac015722.2
Ac015726.2
Ac015795.1
Ac015802.1
Ac015802.6
Ac015813.1
Ac015813.2
Ac015813.4
Ac015813.5
Ac015813.6
Ac015813.7
Ac015845.1
Ac015849.2
Ac015853.2
Ac015871.4
Ac015908.2
Ac015908.4
Ac015908.7
Ac015909.3
Ac015909.4
Ac015910.1
Ac015911.2
Ac015911.3
Ac015911.5
Ac015911.7
Ac015911.9
Ac015912.3
Ac015921.1
Ac015922.2
Ac015922.3
Ac015936.1
Ac015936.2
Ac015961.1
Ac015967.1
Ac015982.1
Ac015983.2
Ac016026.1
Ac016027.1
Ac016027.3
Ac016044.1
Ac016065.1
Ac016144.1
Ac016168.1
Ac016180.1
Ac016229.2
Ac016245.1
Ac016266.1
Ac016292.1
Ac016292.2
Ac016304.1
Ac016355.1
Ac016394.1
Ac016405.2
Ac016405.3
Ac016573.1
Ac016575.1
Ac016582.1
Ac016582.2
Ac016582.3
Ac016586.1
Ac016588.2
Ac016590.3
Ac016596.1
Ac016612.1
Ac016629.1
Ac016629.3
Ac016632.1
Ac016650.1
Ac016696.1
Ac016700.3
Ac016705.2
Ac016708.1
Ac016716.2
Ac016717.3
Ac016727.1
Ac016737.2
Ac016766.1
Ac016773.1
Ac016831.1
Ac016831.3
Ac016831.7
Ac016866.1
Ac016876.1
Ac016876.2
Ac016877.1
Ac016877.3
Ac016885.3
Ac016910.1
Ac016912.1
Ac016957.1
Ac016999.1
Ac016999.2
Ac017015.1
Ac017015.2
Ac017035.1
Ac017083.1
Ac017100.1
Ac017100.2
Ac017104.1
Ac017116.1
Ac018358.1
Ac018362.1
Ac018362.3
Ac018410.1
Ac018413.1
Ac018442.2
Ac018442.3
Ac018450.1
Ac018467.1
Ac018470.1
Ac018495.1
Ac018511.1
Ac018521.1
Ac018521.2
Ac018521.3
Ac018521.5
Ac018521.6
Ac018521.7
Ac018552.3
Ac018553.1
Ac018553.2
Ac018558.2
Ac018558.3
Ac018563.1
Ac018607.1
Ac018628.1
Ac018637.1
Ac018647.1
Ac018647.2
Ac018653.4
Ac018665.1
Ac018682.2
Ac018683.1
Ac018685.1
Ac018709.1
Ac018716.2
Ac018730.1
Ac018731.1
Ac018754.1
Ac018755.1
Ac018755.3
Ac018761.1
Ac018761.2
Ac018761.3
Ac018766.1
Ac018781.1
Ac018797.1
Ac018809.1
Ac018816.1
Ac018845.3
Ac018846.1
Ac018889.1
Ac018892.3
Ac018931.1
Ac019055.1
Ac019068.1
Ac019072.1
Ac019080.1
Ac019080.2
Ac019103.1
Ac019117.2
Ac019117.3
Ac019129.2
Ac019131.1
Ac019176.2
Ac019185.3
Ac019193.1
Ac019197.1
Ac019205.1
Ac019209.2
Ac019254.1
Ac019257.2
Ac019257.8
Ac019257.9
Ac019278.1
Ac019294.2
Ac019294.3
Ac019330.1
Ac019349.1
Ac020558.1
Ac020611.1
Ac020612.1
Ac020612.2
Ac020637.1
Ac020658.7
Ac020659.1
Ac020659.2
Ac020661.1
Ac020661.3
Ac020663.3
Ac020663.4
Ac020763.1
Ac020763.4
Ac020891.1
Ac020891.4
Ac020893.1
Ac020904.2
Ac020904.3
Ac020907.1
Ac020907.4
Ac020907.5
Ac020909.1
Ac020909.2
Ac020910.5
Ac020910.6
Ac020911.1
Ac020911.2
Ac020913.2
Ac020913.3
Ac020914.2
Ac020915.1
Ac020915.2
Ac020915.5
Ac020916.2
Ac020917.4
Ac020922.1
Ac020922.3
Ac020922.4
Ac020928.1
Ac020928.2
Ac020928.3
Ac020934.1
Ac020934.2
Ac020978.4
Ac020978.5
Ac020980.1
Ac020983.1
Ac021016.3
Ac021054.1
Ac021074.2
Ac021087.4
Ac021097.1
Ac021127.1
Ac021146.6
Ac021151.1
Ac021180.1
Ac021188.1
Ac021218.1
Ac021242.2
Ac021242.3
Ac021269.2
Ac021321.1
Ac021443.1
Ac021546.1
Ac021590.1
Ac021594.1
Ac021594.2
Ac021660.2
Ac021678.3
Ac021683.1
Ac021683.2
Ac021683.3
Ac021683.5
Ac021698.1
Ac021739.4
Ac021739.5
Ac021744.1
Ac021755.1
Ac021755.2
Ac021766.1
Ac021915.2
Ac021979.2
Ac022001.3
Ac022007.1
Ac022022.2
Ac022031.2
Ac022034.1
Ac022034.3
Ac022035.1
Ac022080.1
Ac022081.1
Ac022087.1
Ac022092.1
Ac022098.1
Ac022098.3
Ac022098.4
Ac022113.1
Ac022113.2
Ac022121.1
Ac022126.1
Ac022137.1
Ac022137.2
Ac022137.3
Ac022144.1
Ac022146.1
Ac022146.2
Ac022150.1
Ac022154.1
Ac022167.2
Ac022167.3
Ac022167.4
Ac022167.5
Ac022173.1
Ac022182.1
Ac022201.2
Ac022210.1
Ac022211.2
Ac022211.4
Ac022217.1
Ac022217.2
Ac022217.3
Ac022239.1
Ac022296.3
Ac022364.1
Ac022384.1
Ac022387.1
Ac022400.1
Ac022400.8
Ac022405.1
Ac022413.1
Ac022415.1
Ac022424.1
Ac022447.1
Ac022498.2
Ac022509.3
Ac022513.1
Ac022532.1
Ac022535.1
Ac022558.3
Ac022596.2
Ac022613.1
Ac022613.2
Ac022616.1
Ac022679.1
Ac022706.1
Ac022710.1
Ac022743.1
Ac022748.1
Ac022748.2
Ac022784.1
Ac022784.3
Ac022784.5
Ac022790.1
Ac022893.1
Ac022893.2
Ac022898.2
Ac022905.1
Ac022915.1
Ac022960.3
Ac022966.1
Ac022968.1
Ac022973.2
Ac023024.1
Ac023034.1
Ac023043.4
Ac023050.4
Ac023078.5
Ac023090.1
Ac023137.1
Ac023141.1
Ac023141.12
Ac023141.3
Ac023141.5
Ac023157.1
Ac023157.2
Ac023157.3
Ac023158.1
Ac023158.2
Ac023206.1
Ac023300.1
Ac023310.4
Ac023347.1
Ac023355.1
Ac023389.1
Ac023442.2
Ac023442.3
Ac023509.1
Ac023509.2
Ac023509.3
Ac023632.2
Ac023669.2
Ac023790.2
Ac023794.2
Ac023794.4
Ac023794.5
Ac023813.3
Ac023824.4
Ac023824.5
Ac023824.6
Ac023825.1
Ac023830.2
Ac023855.1
Ac023866.1
Ac023866.2
Ac023886.1
Ac023906.1
Ac023906.4
Ac023906.5
Ac023908.3
Ac024022.1
Ac024075.1
Ac024075.3
Ac024145.1
Ac024224.1
Ac024230.1
Ac024243.1
Ac024257.3
Ac024267.2
Ac024267.4
Ac024267.5
Ac024267.6
Ac024270.4
Ac024361.1
Ac024361.2
Ac024475.2
Ac024475.4
Ac024559.2
Ac024598.1
Ac024619.1
Ac024619.2
Ac024619.3
Ac024651.2
Ac024884.1
Ac024884.2
Ac024901.1
Ac024909.1
Ac024940.1
Ac024940.2
Ac024940.4
Ac024940.6
Ac024941.2
Ac024958.1
Ac025031.1
Ac025031.2
Ac025034.2
Ac025040.1
Ac025040.2
Ac025048.1
Ac025048.2
Ac025048.4
Ac025154.2
Ac025162.1
Ac025162.2
Ac025164.1
Ac025165.1
Ac025165.2
Ac025165.3
Ac025165.5
Ac025166.1
Ac025171.2
Ac025171.3
Ac025171.4
Ac025171.5
Ac025175.1
Ac025176.1
Ac025181.2
Ac025183.1
Ac025183.4
Ac025188.1
Ac025211.1
Ac025252.2
Ac025253.1
Ac025254.1
Ac025257.1
Ac025259.1
Ac025259.3
Ac025262.1
Ac025262.2
Ac025262.3
Ac025271.1
Ac025271.4
Ac025278.2
Ac025279.1
Ac025279.2
Ac025283.3
Ac025287.2
Ac025419.1
Ac025423.2
Ac025423.3
Ac025423.4
Ac025423.5
Ac025431.1
Ac025437.4
Ac025442.1
Ac025459.1
Ac025465.2
Ac025470.1
Ac025524.2
Ac025538.1
Ac025569.1
Ac025575.2
Ac025578.1
Ac025580.1
Ac025580.2
Ac025580.3
Ac025588.4
Ac025594.1
Ac025647.1
Ac025682.1
Ac025754.1
Ac025810.1
Ac025822.2
Ac025871.1
Ac025884.2
Ac025887.2
Ac026100.1
Ac026108.1
Ac026124.2
Ac026191.1
Ac026202.1
Ac026202.3
Ac026250.1
Ac026254.2
Ac026304.1
Ac026310.2
Ac026310.3
Ac026316.1
Ac026316.2
Ac026316.4
Ac026336.1
Ac026336.3
Ac026347.1
Ac026355.3
Ac026362.1
Ac026362.2
Ac026369.1
Ac026401.1
Ac026401.2
Ac026410.3
Ac026412.1
Ac026412.2
Ac026412.3
Ac026458.1
Ac026458.2
Ac026461.1
Ac026461.3
Ac026461.4
Ac026462.3
Ac026464.1
Ac026464.3
Ac026470.1
Ac026471.2
Ac026471.5
Ac026495.1
Ac026523.1
Ac026616.1
Ac026624.1
Ac026688.2
Ac026691.1
Ac026704.1
Ac026726.1
Ac026741.1
Ac026765.2
Ac026770.1
Ac026774.2
Ac026780.2
Ac026782.1
Ac026785.1
Ac026786.1
Ac026801.2
Ac026803.1
Ac026803.2
Ac026826.1
Ac026826.2
Ac026826.3
Ac026894.1
Ac026904.1
Ac026950.2
Ac026954.1
Ac026954.2
Ac026954.3
Ac026956.1
Ac026979.1
Ac026979.2
Ac026992.1
Ac026992.2
Ac027031.2
Ac027088.1
Ac027088.3
Ac027097.1
Ac027117.2
Ac027176.2
Ac027216.1
Ac027237.2
Ac027237.3
Ac027237.4
Ac027243.1
Ac027279.4
Ac027281.1
Ac027281.2
Ac027290.1
Ac027307.1
Ac027307.2
Ac027307.3
Ac027309.1
Ac027312.1
Ac027313.1
Ac027449.1
Ac027451.1
Ac027575.2
Ac027601.4
Ac027613.1
Ac027627.1
Ac027644.4
Ac027667.1
Ac027682.2
Ac027682.3
Ac027682.5
Ac027702.1
Ac027796.5
Ac027801.1
Ac027801.3
Ac027808.1
Ac027808.2
Ac032019.2
Ac032044.1
Ac034102.3
Ac034102.4
Ac034102.6
Ac034102.7
Ac034105.2
Ac034187.1
Ac034198.1
Ac034198.2
Ac034199.1
Ac034206.1
Ac034207.1
Ac034213.1
Ac034228.1
Ac034228.2
Ac034234.1
Ac034238.1
Ac034243.1
Ac035140.1
Ac036103.1
Ac036108.3
Ac036176.1
Ac036214.1
Ac036214.4
Ac036222.2
Ac037198.1
Ac037198.2
Ac037450.1
Ac037459.1
Ac037459.3
Ac037459.4
Ac037487.1
Ac040162.1
Ac040169.1
Ac040169.2
Ac040169.3
Ac040173.1
Ac040174.2
Ac040904.1
Ac040918.1
Ac040975.1
Ac040977.1
Ac040978.1
Ac041040.1
Ac044781.1
Ac044802.1
Ac044810.2
Ac044839.1
Ac044839.2
Ac044839.4
Ac044849.1
Ac046130.1
Ac046143.1
Ac046143.2
Ac046168.2
Ac046185.1
Ac046185.3
Ac048337.1
Ac048338.1
Ac048341.1
Ac048341.2
Ac048344.1
Ac048344.4
Ac048382.1
Ac048382.4
Ac051619.10
Ac051619.7
Ac051619.8
Ac051649.1
Ac053481.3
Ac053503.2
Ac053513.1
Ac053527.1
Ac055717.2
Ac055731.1
Ac055733.3
Ac055758.2
Ac055764.1
Ac055811.2
Ac055811.3
Ac055811.4
Ac055854.1
Ac058822.1
Ac060234.2
Ac060771.1
Ac060780.2
Ac060788.1
Ac061965.1
Ac061992.1
Ac061999.1
Ac062015.1
Ac062028.1
Ac063919.1
Ac063923.1
Ac063944.1
Ac063944.2
Ac063944.3
Ac063948.1
Ac063950.1
Ac063952.1
Ac063960.1
Ac063961.1
Ac063962.1
Ac063977.2
Ac063977.6
Ac063979.2
Ac064801.1
Ac064805.1
Ac064805.2
Ac064807.1
Ac064862.3
Ac064875.1
Ac066612.2
Ac067752.1
Ac067805.1
Ac067817.1
Ac067852.1
Ac067852.2
Ac067930.1
Ac067930.3
Ac067930.4
Ac067930.5
Ac067931.1
Ac067931.2
Ac067942.3
Ac067945.3
Ac067960.1
Ac067968.1
Ac068075.1
Ac068134.2
Ac068152.1
Ac068189.1
Ac068205.1
Ac068205.2
Ac068205.4
Ac068228.2
Ac068234.1
Ac068234.3
Ac068299.1
Ac068305.2
Ac068338.2
Ac068385.1
Ac068389.1
Ac068389.2
Ac068389.3
Ac068418.1
Ac068473.1
Ac068473.3
Ac068481.1
Ac068512.1
Ac068531.1
Ac068533.4
Ac068544.1
Ac068580.1
Ac068580.3
Ac068580.4
Ac068620.1
Ac068631.1
Ac068631.2
Ac068669.1
Ac068722.1
Ac068724.3
Ac068726.1
Ac068733.3
Ac068760.1
Ac068790.6
Ac068790.8
Ac068790.9
Ac068831.6
Ac068831.7
Ac068870.1
Ac068880.2
Ac068880.5
Ac068888.1
Ac068898.1
Ac068946.1
Ac068987.3
Ac068987.5
Ac069079.1
Ac069148.1
Ac069154.1
Ac069200.1
Ac069209.1
Ac069213.1
Ac069213.2
Ac069228.1
Ac069235.1
Ac069257.2
Ac069277.1
Ac069280.1
Ac069281.2
Ac069307.1
Ac069368.1
Ac069437.1
Ac069444.2
Ac069454.1
Ac069503.2
Ac069528.2
Ac072022.2
Ac072026.1
Ac072062.1
Ac073046.1
Ac073050.1
Ac073065.1
Ac073072.1
Ac073091.1
Ac073109.1
Ac073111.1
Ac073111.3
Ac073111.4
Ac073111.5
Ac073115.2
Ac073127.1
Ac073130.1
Ac073135.1
Ac073136.1
Ac073137.1
Ac073167.1
Ac073176.2
Ac073195.1
Ac073210.2
Ac073254.1
Ac073257.1
Ac073257.2
Ac073263.1
Ac073283.1
Ac073283.2
Ac073283.3
Ac073288.1
Ac073314.1
Ac073316.1
Ac073320.1
Ac073321.1
Ac073336.1
Ac073342.3
Ac073359.2
Ac073365.1
Ac073387.1
Ac073389.1
Ac073429.2
Ac073464.1
Ac073488.8
Ac073488.9
Ac073508.3
Ac073525.1
Ac073529.1
Ac073530.1
Ac073539.1
Ac073569.2
Ac073571.1
Ac073573.1
Ac073578.2
Ac073578.4
Ac073585.1
Ac073592.10
Ac073592.2
Ac073592.3
Ac073592.4
Ac073592.5
Ac073592.8
Ac073611.1
Ac073621.1
Ac073636.1
Ac073648.6
Ac073651.1
Ac073842.1
Ac073857.1
Ac073861.1
Ac073869.1
Ac073869.4
Ac073869.5
Ac073896.1
Ac073896.2
Ac073896.4
Ac073896.5
Ac073900.1
Ac073916.1
Ac073941.2
Ac073957.1
Ac073957.3
Ac073964.1
Ac074008.2
Ac074029.1
Ac074029.3
Ac074029.4
Ac074032.1
Ac074050.1
Ac074050.3
Ac074052.1
Ac074091.1
Ac074117.1
Ac074132.1
Ac074134.1
Ac074135.1
Ac074138.1
Ac074143.1
Ac074143.2
Ac074194.1
Ac074212.1
Ac074338.1
Ac074351.1
Ac076966.1
Ac078776.2
Ac078777.1
Ac078785.1
Ac078788.1
Ac078802.1
Ac078809.1
Ac078814.1
Ac078842.1
Ac078845.1
Ac078852.2
Ac078860.1
Ac078865.1
Ac078878.2
Ac078880.5
Ac078881.2
Ac078882.1
Ac078883.1
Ac078883.2
Ac078909.1
Ac078925.1
Ac078929.1
Ac078962.3
Ac078974.1
Ac078980.1
Ac078991.1
Ac079031.1
Ac079061.1
Ac079062.1
Ac079089.1
Ac079140.1
Ac079145.1
Ac079168.2
Ac079203.2
Ac079296.1
Ac079298.3
Ac079305.1
Ac079313.1
Ac079313.2
Ac079322.1
Ac079325.1
Ac079328.1
Ac079328.2
Ac079329.1
Ac079331.2
Ac079336.2
Ac079336.5
Ac079340.2
Ac079341.2
Ac079354.2
Ac079355.2
Ac079382.1
Ac079411.1
Ac079447.1
Ac079465.1
Ac079466.1
Ac079467.1
Ac079594.2
Ac079600.3
Ac079602.3
Ac079610.2
Ac079630.1
Ac079742.1
Ac079753.1
Ac079779.1
Ac079779.2
Ac079779.3
Ac079779.4
Ac079790.1
Ac079801.1
Ac079807.1
Ac079834.1
Ac079834.2
Ac079848.1
Ac079906.1
Ac079907.1
Ac079917.1
Ac079922.1
Ac079922.2
Ac079943.2
Ac079949.2
Ac079953.1
Ac080013.1
Ac080013.5
Ac080023.1
Ac080037.1
Ac080038.1
Ac080068.1
Ac080075.1
Ac080080.1
Ac080112.1
Ac080129.1
Ac082651.1
Ac082651.3
Ac083798.1
Ac083798.2
Ac083800.1
Ac083801.1
Ac083801.2
Ac083805.3
Ac083822.1
Ac083829.1
Ac083837.1
Ac083841.1
Ac083841.4
Ac083843.1
Ac083843.2
Ac083843.3
Ac083855.1
Ac083864.3
Ac083867.1
Ac083880.1
Ac083906.3
Ac083906.5
Ac083949.1
Ac083964.2
Ac084018.1
Ac084018.2
Ac084030.1
Ac084033.2
Ac084082.1
Ac084125.1
Ac084125.2
Ac084198.1
Ac084211.1
Ac084262.1
Ac084262.2
Ac084337.2
Ac084364.1
Ac084373.1
Ac084398.1
Ac084757.1
Ac084757.3
Ac084759.1
Ac084759.2
Ac084809.1
Ac084816.1
Ac084851.3
Ac084864.1
Ac084871.2
Ac084876.2
Ac084879.1
Ac087045.3
Ac087071.1
Ac087163.1
Ac087163.3
Ac087190.2
Ac087239.1
Ac087241.2
Ac087241.3
Ac087269.1
Ac087273.2
Ac087276.1
Ac087276.2
Ac087276.3
Ac087277.2
Ac087280.2
Ac087286.2
Ac087289.1
Ac087289.3
Ac087289.4
Ac087289.6
Ac087294.1
Ac087311.1
Ac087385.3
Ac087392.3
Ac087392.5
Ac087393.2
Ac087393.3
Ac087439.2
Ac087457.1
Ac087473.1
Ac087477.2
Ac087491.1
Ac087500.1
Ac087501.2
Ac087521.1
Ac087521.2
Ac087521.3
Ac087564.1
Ac087588.1
Ac087591.1
Ac087612.1
Ac087623.2
Ac087627.1
Ac087641.1
Ac087645.2
Ac087664.1
Ac087667.1
Ac087672.2
Ac087721.2
Ac087741.2
Ac087741.3
Ac087749.1
Ac087752.3
Ac087762.1
Ac087783.1
Ac087893.1
Ac087893.2
Ac089999.1
Ac090023.2
Ac090044.1
Ac090099.1
Ac090114.2
Ac090114.3
Ac090115.1
Ac090152.1
Ac090164.1
Ac090164.3
Ac090181.2
Ac090181.3
Ac090186.1
Ac090192.1
Ac090192.2
Ac090193.1
Ac090197.1
Ac090236.1
Ac090241.1
Ac090281.1
Ac090283.1
Ac090286.2
Ac090360.1
Ac090365.1
Ac090386.1
Ac090386.2
Ac090409.1
Ac090409.2
Ac090502.1
Ac090505.1
Ac090510.1
Ac090515.4
Ac090517.2
Ac090517.4
Ac090527.1
Ac090527.2
Ac090531.1
Ac090539.1
Ac090541.1
Ac090559.2
Ac090578.1
Ac090579.1
Ac090589.3
Ac090607.1
Ac090607.3
Ac090607.5
Ac090617.1
Ac090617.2
Ac090617.3
Ac090617.5
Ac090617.6
Ac090625.2
Ac090644.1
Ac090699.1
Ac090707.1
Ac090751.1
Ac090772.1
Ac090772.2
Ac090772.3
Ac090820.1
Ac090825.1
Ac090826.2
Ac090844.2
Ac090844.3
Ac090877.1
Ac090877.2
Ac090907.2
Ac090912.1
Ac090912.2
Ac090948.2
Ac090948.3
Ac090952.1
Ac090952.2
Ac090957.1
Ac090958.1
Ac090970.1
Ac090971.1
Ac090983.1
Ac091013.1
Ac091045.1
Ac091046.1
Ac091053.1
Ac091057.1
Ac091057.5
Ac091057.6
Ac091060.1
Ac091062.1
Ac091076.1
Ac091100.1
Ac091114.1
Ac091133.3
Ac091133.4
Ac091138.1
Ac091152.4
Ac091153.1
Ac091153.3
Ac091153.4
Ac091167.2
Ac091167.3
Ac091167.5
Ac091167.6
Ac091167.7
Ac091170.1
Ac091175.1
Ac091179.1
Ac091180.1
Ac091180.2
Ac091180.5
Ac091182.1
Ac091196.1
Ac091212.1
Ac091230.1
Ac091231.1
Ac091271.1
Ac091304.6
Ac091305.1
Ac091390.4
Ac091429.1
Ac091435.2
Ac091493.1
Ac091544.3
Ac091544.4
Ac091551.1
Ac091564.2
Ac091564.3
Ac091564.4
Ac091564.5
Ac091564.6
Ac091729.3
Ac091769.1
Ac091819.2
Ac091834.1
Ac091849.2
Ac091917.2
Ac091925.1
Ac091953.5
Ac091959.3
Ac091962.1
Ac091965.5
Ac091973.1
Ac091987.1
Ac092042.3
Ac092053.2
Ac092053.3
Ac092066.1
Ac092070.2
Ac092072.1
Ac092073.1
Ac092079.1
Ac092114.1
Ac092115.1
Ac092115.2
Ac092115.3
Ac092117.1
Ac092117.2
Ac092118.1
Ac092118.2
Ac092119.3
Ac092120.2
Ac092123.1
Ac092127.1
Ac092127.2
Ac092128.1
Ac092135.3
Ac092139.2
Ac092139.3
Ac092142.2
Ac092143.1
Ac092143.2
Ac092143.3
Ac092145.1
Ac092155.2
Ac092159.2
Ac092164.1
Ac092168.2
Ac092171.1
Ac092171.3
Ac092171.4
Ac092171.5
Ac092175.1
Ac092183.1
Ac092265.1
Ac092279.1
Ac092287.1
Ac092295.1
Ac092295.2
Ac092296.3
Ac092301.1
Ac092327.1
Ac092335.1
Ac092338.3
Ac092343.1
Ac092349.1
Ac092364.1
Ac092368.1
Ac092368.3
Ac092376.1
Ac092378.1
Ac092384.3
Ac092422.1
Ac092435.1
Ac092436.4
Ac092437.1
Ac092440.1
Ac092451.2
Ac092468.1
Ac092471.2
Ac092473.1
Ac092506.1
Ac092535.1
Ac092535.2
Ac092535.3
Ac092535.4
Ac092570.2
Ac092587.1
Ac092597.1
Ac092611.1
Ac092634.3
Ac092634.8
Ac092641.1
Ac092642.1
Ac092645.1
Ac092647.1
Ac092647.5
Ac092650.1
Ac092652.2
Ac092666.1
Ac092667.1
Ac092675.2
Ac092691.1
Ac092718.1
Ac092718.3
Ac092718.6
Ac092720.1
Ac092723.5
Ac092724.1
Ac092725.1
Ac092745.2
Ac092755.2
Ac092803.1
Ac092807.1
Ac092807.2
Ac092807.3
Ac092809.4
Ac092811.2
Ac092818.1
Ac092821.3
Ac092835.1
Ac092839.1
Ac092849.1
Ac092865.4
Ac092868.3
Ac092902.4
Ac092902.5
Ac092905.1
Ac092910.1
Ac092910.2
Ac092910.3
Ac092916.2
Ac092919.2
Ac092933.1
Ac092944.1
Ac092967.1
Ac092969.1
Ac092979.1
Ac092999.1
Ac093001.1
Ac093010.2
Ac093019.2
Ac093028.1
Ac093106.1
Ac093107.2
Ac093117.1
Ac093151.2
Ac093151.3
Ac093152.1
Ac093155.3
Ac093157.1
Ac093159.2
Ac093227.2
Ac093248.1
Ac093249.2
Ac093249.4
Ac093277.1
Ac093281.2
Ac093292.1
Ac093311.1
Ac093323.1
Ac093323.3
Ac093325.1
Ac093330.1
Ac093330.2
Ac093334.1
Ac093422.2
Ac093423.3
Ac093424.1
Ac093458.1
Ac093458.2
Ac093459.1
Ac093484.3
Ac093484.4
Ac093495.1
Ac093496.1
Ac093503.1
Ac093510.1
Ac093512.1
Ac093512.2
Ac093524.1
Ac093525.1
Ac093525.8
Ac093535.1
Ac093536.2
Ac093567.1
Ac093585.1
Ac093616.1
Ac093620.1
Ac093627.3
Ac093627.4
Ac093627.5
Ac093663.2
Ac093673.2
Ac093677.1
Ac093714.1
Ac093732.1
Ac093732.2
Ac093734.1
Ac093752.1
Ac093752.2
Ac093763.2
Ac093797.1
Ac093799.1
Ac093813.1
Ac093821.1
Ac093827.2
Ac093827.4
Ac093840.1
Ac093870.1
Ac093871.1
Ac093893.1
Ac093895.1
Ac093899.2
Ac093904.1
Ac093904.2
Ac093904.3
Ac094105.2
Ac095040.1
Ac095050.1
Ac095060.1
Ac095350.1
Ac096533.1
Ac096536.2
Ac096537.1
Ac096540.1
Ac096543.2
Ac096564.1
Ac096577.1
Ac096582.2
Ac096586.2
Ac096637.2
Ac096644.4
Ac096649.1
Ac096677.1
Ac096677.2
Ac096719.1
Ac096720.1
Ac096733.2
Ac096734.2
Ac096746.1
Ac096751.1
Ac096772.1
Ac096887.1
Ac096887.2
Ac096888.1
Ac096920.1
Ac096921.2
Ac096996.2
Ac097059.1
Ac097059.2
Ac097103.2
Ac097104.1
Ac097105.1
Ac097358.2
Ac097372.1
Ac097381.1
Ac097382.1
Ac097451.1
Ac097460.1
Ac097463.1
Ac097463.2
Ac097467.3
Ac097468.1
Ac097478.1
Ac097493.4
Ac097521.1
Ac097522.1
Ac097534.2
Ac097634.1
Ac097637.1
Ac097641.1
Ac097652.1
Ac097658.1
Ac097724.1
Ac098484.3
Ac098484.4
Ac098582.1
Ac098583.2
Ac098590.2
Ac098614.3
Ac098617.1
Ac098650.1
Ac098679.2
Ac098680.1
Ac098818.1
Ac098820.1
Ac098828.1
Ac098828.2
Ac098829.1
Ac098831.1
Ac098850.2
Ac098850.3
Ac098859.1
Ac098868.1
Ac098869.1
Ac098934.1
Ac098934.2
Ac098934.3
Ac098934.4
Ac098935.2
Ac099066.2
Ac099329.1
Ac099336.1
Ac099343.3
Ac099489.1
Ac099509.2
Ac099518.1
Ac099518.2
Ac099518.3
Ac099521.1
Ac099521.2
Ac099522.1
Ac099522.2
Ac099524.1
Ac099535.1
Ac099654.12
Ac099654.2
Ac099654.7
Ac099668.1
Ac099677.5
Ac099677.7
Ac099681.1
Ac099681.2
Ac099684.2
Ac099689.1
Ac099782.2
Ac099791.2
Ac099795.1
Ac099811.2
Ac099811.4
Ac099850.1
Ac100767.2
Ac100768.2
Ac100770.1
Ac100771.2
Ac100778.1
Ac100778.3
Ac100784.1
Ac100786.1
Ac100791.2
Ac100793.2
Ac100793.3
Ac100797.1
Ac100797.5
Ac100802.1
Ac100810.1
Ac100810.3
Ac100812.1
Ac100821.1
Ac100826.1
Ac100827.1
Ac100830.2
Ac100830.3
Ac100835.1
Ac100835.2
Ac100836.1
Ac100839.1
Ac100839.2
Ac100843.2
Ac100847.1
Ac100849.1
Ac100849.2
Ac100850.1
Ac100860.1
Ac100861.1
Ac100861.2
Ac100863.1
Ac100871.1
Ac102953.1
Ac102953.2
Ac103563.5
Ac103563.6
Ac103564.2
Ac103591.3
Ac103681.1
Ac103702.1
Ac103702.2
Ac103706.1
Ac103706.2
Ac103706.3
Ac103736.1
Ac103739.1
Ac103740.1
Ac103746.1
Ac103778.1
Ac103808.1
Ac103808.4
Ac103809.1
Ac103810.1
Ac103810.3
Ac103810.9
Ac103833.1
Ac103843.1
Ac103876.1
Ac103923.1
Ac103957.2
Ac103974.1
Ac103974.2
Ac103996.2
Ac104002.2
Ac104012.1
Ac104024.2
Ac104027.1
Ac104031.1
Ac104046.1
Ac104058.1
Ac104066.1
Ac104066.2
Ac104073.4
Ac104076.1
Ac104078.1
Ac104109.2
Ac104123.1
Ac104135.1
Ac104162.2
Ac104164.1
Ac104170.1
Ac104187.1
Ac104212.1
Ac104233.1
Ac104316.2
Ac104333.1
Ac104333.2
Ac104350.1
Ac104365.1
Ac104407.1
Ac104411.1
Ac104446.1
Ac104450.1
Ac104453.1
Ac104461.1
Ac104462.2
Ac104472.1
Ac104506.1
Ac104521.1
Ac104532.1
Ac104561.1
Ac104561.2
Ac104561.3
Ac104563.1
Ac104564.1
Ac104564.3
Ac104564.4
Ac104574.2
Ac104581.4
Ac104590.1
Ac104651.2
Ac104662.2
Ac104663.1
Ac104667.1
Ac104667.2
Ac104687.1
Ac104687.2
Ac104695.4
Ac104698.1
Ac104763.2
Ac104770.1
Ac104819.2
Ac104820.1
Ac104958.2
Ac104971.1
Ac104984.1
Ac104984.4
Ac104984.5
Ac104985.1
Ac104985.2
Ac104989.1
Ac104996.3
Ac104997.1
Ac105020.6
Ac105021.1
Ac105031.2
Ac105036.1
Ac105052.4
Ac105053.1
Ac105094.2
Ac105105.1
Ac105129.1
Ac105133.1
Ac105133.2
Ac105137.2
Ac105185.1
Ac105206.1
Ac105219.1
Ac105219.2
Ac105219.3
Ac105224.1
Ac105235.1
Ac105254.1
Ac105275.1
Ac105277.1
Ac105339.1
Ac105339.2
Ac105345.2
Ac105384.2
Ac105389.1
Ac105393.2
Ac105399.1
Ac105402.1
Ac105402.3
Ac105411.1
Ac105415.1
Ac105429.2
Ac105443.1
Ac105460.2
Ac105935.1
Ac105942.1
Ac106028.2
Ac106038.1
Ac106738.2
Ac106739.1
Ac106760.2
Ac106782.1
Ac106782.2
Ac106782.5
Ac106782.6
Ac106782.7
Ac106786.2
Ac106791.2
Ac106795.3
Ac106799.1
Ac106799.2
Ac106800.2
Ac106801.1
Ac106820.4
Ac106820.6
Ac106821.1
Ac106865.1
Ac106868.1
Ac106872.1
Ac106872.11
Ac106872.2
Ac106872.5
Ac106872.8
Ac106874.1
Ac106881.1
Ac106886.2
Ac106886.5
Ac106895.1
Ac106897.1
Ac107016.1
Ac107021.1
Ac107027.1
Ac107068.2
Ac107079.1
Ac107081.1
Ac107081.2
Ac107083.1
Ac107204.1
Ac107214.1
Ac107223.1
Ac107294.1
Ac107302.1
Ac107373.1
Ac107373.2
Ac107391.1
Ac107398.4
Ac107419.1
Ac107884.1
Ac107896.1
Ac107956.2
Ac107959.1
Ac107959.2
Ac107959.4
Ac107959.5
Ac107973.1
Ac107982.2
Ac107990.1
Ac108002.1
Ac108025.1
Ac108025.2
Ac108037.1
Ac108047.1
Ac108058.1
Ac108066.1
Ac108134.4
Ac108142.1
Ac108210.1
Ac108448.3
Ac108449.1
Ac108462.1
Ac108471.1
Ac108471.2
Ac108477.1
Ac108488.1
Ac108673.2
Ac108673.3
Ac108676.1
Ac108693.2
Ac108704.2
Ac108734.2
Ac108738.1
Ac108748.1
Ac108749.1
Ac108751.2
Ac108751.5
Ac108861.1
Ac108865.1
Ac108866.1
Ac108868.2
Ac108935.1
Ac109329.1
Ac109349.1
Ac109441.1
Ac109449.1
Ac109454.4
Ac109460.1
Ac109460.3
Ac109460.4
Ac109462.1
Ac109466.1
Ac109471.1
Ac109492.1
Ac109583.2
Ac109587.1
Ac109597.1
Ac109597.2
Ac109630.1
Ac109635.1
Ac109635.2
Ac109809.1
Ac109830.1
Ac109992.1
Ac110079.1
Ac110275.1
Ac110285.1
Ac110285.2
Ac110285.5
Ac110285.6
Ac110285.7
Ac110296.1
Ac110588.1
Ac110602.1
Ac110619.1
Ac110620.1
Ac110716.2
Ac110741.1
Ac110749.1
Ac110769.2
Ac110769.3
Ac111000.6
Ac111170.1
Ac111170.2
Ac111182.1
Ac111188.1
Ac111188.2
Ac111198.1
Ac112178.1
Ac112191.1
Ac112200.1
Ac112204.1
Ac112204.2
Ac112204.3
Ac112206.2
Ac112219.1
Ac112220.2
Ac112225.1
Ac112236.2
Ac112243.1
Ac112493.1
Ac112503.2
Ac112504.2
Ac112653.1
Ac112673.1
Ac112694.1
Ac112907.1
Ac112907.2
Ac113143.2
Ac113167.1
Ac113189.1
Ac113189.3
Ac113189.4
Ac113192.4
Ac113192.5
Ac113208.2
Ac113346.2
Ac113347.2
Ac113347.3
Ac113349.1
Ac113361.1
Ac113382.1
Ac113383.1
Ac113391.2
Ac113410.3
Ac113554.1
Ac113615.1
Ac114267.1
Ac114271.1
Ac114291.1
Ac114316.1
Ac114321.1
Ac114482.1
Ac114485.1
Ac114488.1
Ac114488.2
Ac114488.3
Ac114489.1
Ac114498.1
Ac114498.2
Ac114546.1
Ac114550.2
Ac114550.3
Ac114684.1
Ac114689.3
Ac114730.1
Ac114730.3
Ac114737.3
Ac114752.2
Ac114760.2
Ac114776.1
Ac114803.1
Ac114811.2
Ac114812.2
Ac114814.1
Ac114928.1
Ac114947.1
Ac114947.2
Ac114956.1
Ac114956.3
Ac114982.1
Ac115099.1
Ac115102.1
Ac115115.1
Ac115220.1
Ac115284.3
Ac115618.2
Ac115618.3
Ac115676.1
Ac115837.1
Ac115989.1
Ac116021.1
Ac116025.1
Ac116025.2
Ac116049.2
Ac116050.1
Ac116312.1
Ac116337.3
Ac116347.1
Ac116348.4
Ac116351.2
Ac116366.3
Ac116407.2
Ac116407.4
Ac116424.1
Ac116535.1
Ac116565.1
Ac116609.1
Ac116609.2
Ac116666.1
Ac116667.1
Ac116914.2
Ac117382.2
Ac117383.1
Ac117392.1
Ac117440.1
Ac117453.1
Ac117460.1
Ac117465.1
Ac117489.1
Ac117490.1
Ac117490.2
Ac117498.2
Ac117500.2
Ac117500.3
Ac117500.5
Ac117945.1
Ac117947.1
Ac118344.1
Ac118345.1
Ac118549.1
Ac118553.2
Ac118754.1
Ac118754.2
Ac118754.3
Ac118755.1
Ac118757.1
Ac118758.1
Ac118942.1
Ac119427.1
Ac119673.1
Ac119676.1
Ac119677.1
Ac119800.1
Ac119868.1
Ac120036.3
Ac120036.4
Ac120057.1
Ac120057.2
Ac120057.3
Ac120057.4
Ac120114.1
Ac120114.2
Ac120114.4
Ac120498.1
Ac120498.5
Ac120498.7
Ac121247.1
Ac121334.1
Ac121334.2
Ac121338.2
Ac121758.3
Ac121764.1
Ac122688.2
Ac122688.3
Ac122710.1
Ac122713.1
Ac122719.1
Ac122719.2
Ac123023.1
Ac123595.1
Ac123767.1
Ac123777.1
Ac123784.1
Ac123786.2
Ac123904.3
Ac123912.2
Ac123912.4
Ac124016.1
Ac124057.1
Ac124066.1
Ac124067.2
Ac124068.2
Ac124069.1
Ac124242.1
Ac124242.2
Ac124248.1
Ac124254.1
Ac124276.1
Ac124276.2
Ac124283.1
Ac124283.5
Ac124290.2
Ac124303.1
Ac124312.1
Ac124319.1
Ac124319.3
Ac124319.4
Ac124784.1
Ac124916.1
Ac124916.2
Ac124944.1
Ac124944.3
Ac124947.1
Ac124947.2
Ac125257.2
Ac125421.1
Ac125494.1
Ac125494.2
Ac125603.1
Ac125603.2
Ac125611.2
Ac125611.3
Ac125616.1
Ac126118.1
Ac126121.1
Ac126124.1
Ac126283.1
Ac126407.1
Ac126544.2
Ac126614.1
Ac126696.1
Ac126696.2
Ac126755.3
Ac126763.1
Ac126768.1
Ac126773.2
Ac126773.4
Ac126915.1
Ac127002.1
Ac127024.5
Ac127070.1
Ac127459.1
Ac127459.3
Ac127496.1
Ac127496.2
Ac127496.4
Ac127496.6
Ac127496.7
Ac127522.1
Ac127526.3
Ac128688.1
Ac128707.1
Ac128709.3
Ac128714.1
Ac128716.1
Ac129492.1
Ac129492.2
Ac129492.5
Ac129492.7
Ac129492.8
Ac129507.2
Ac129507.3
Ac129507.4
Ac129510.1
Ac129807.1
Ac129926.2
Ac130343.1
Ac130343.2
Ac130364.1
Ac130371.2
Ac130448.2
Ac130456.2
Ac130456.4
Ac130469.1
Ac130650.1
Ac130689.1
Ac131009.2
Ac131009.3
Ac131009.4
Ac131025.1
Ac131025.2
Ac131097.2
Ac131097.4
Ac131157.1
Ac131212.1
Ac131212.2
Ac131235.1
Ac131235.2
Ac131274.3
Ac131280.1
Ac131532.1
Ac131902.2
Ac131934.1
Ac131935.1
Ac132008.2
Ac132192.2
Ac132479.1
Ac132825.1
Ac132825.4
Ac132825.5
Ac132872.1
Ac132872.2
Ac132872.3
Ac132872.4
Ac132938.1
Ac132942.1
Ac133065.1
Ac133106.1
Ac133134.1
Ac133552.1
Ac133552.2
Ac133565.1
Ac133637.1
Ac133644.3
Ac133785.1
Ac133961.1
Ac134043.1
Ac134043.2
Ac134312.4
Ac134312.6
Ac134349.1
Ac134682.1
Ac134684.6
Ac134772.1
Ac135012.3
Ac135048.1
Ac135048.2
Ac135050.2
Ac135050.5
Ac135050.7
Ac135178.2
Ac135178.3
Ac135178.6
Ac135279.2
Ac135388.1
Ac135457.1
Ac135506.1
Ac135507.1
Ac135586.2
Ac135782.2
Ac136285.2
Ac136285.3
Ac136428.1
Ac136469.2
Ac136475.10
Ac136475.2
Ac136475.4
Ac136475.5
Ac136475.8
Ac136489.1
Ac136604.3
Ac136628.3
Ac136632.2
Ac136896.1
Ac137055.1
Ac137056.1
Ac137579.1
Ac137579.2
Ac137627.1
Ac137630.3
Ac137675.1
Ac137695.2
Ac137767.1
Ac137834.2
Ac137932.2
Ac137936.1
Ac137936.2
Ac138028.1
Ac138028.2
Ac138028.5
Ac138028.6
Ac138123.2
Ac138150.1
Ac138207.3
Ac138207.4
Ac138207.5
Ac138207.8
Ac138207.9
Ac138304.1
Ac138305.1
Ac138360.1
Ac138393.1
Ac138393.3
Ac138409.1
Ac138409.2
Ac138466.1
Ac138474.1
Ac138512.1
Ac138627.1
Ac138627.2
Ac138649.1
Ac138649.3
Ac138696.2
Ac138761.1
Ac138811.1
Ac138811.2
Ac138932.3
Ac138932.5
Ac138951.1
Ac138951.2
Ac138956.2
Ac139085.1
Ac139099.3
Ac139100.1
Ac139100.2
Ac139143.1
Ac139149.1
Ac139256.1
Ac139451.1
Ac139491.2
Ac139491.5
Ac139530.3
Ac139530.4
Ac139712.3
Ac139722.1
Ac139749.1
Ac139768.1
Ac139769.1
Ac139783.2
Ac139792.2
Ac139795.1
Ac139795.2
Ac139795.3
Ac139887.1
Ac139887.2
Ac139887.4
Ac140059.1
Ac140113.1
Ac140113.2
Ac140113.3
Ac140118.1
Ac140481.1
Ac140504.1
Ac140847.1
Ac141586.1
Ac141930.1
Ac141930.2
Ac142381.2
Ac142381.3
Ac142472.1
Ac143336.1
Ac144450.1
Ac144522.1
Ac144831.1
Ac144833.1
Ac145098.1
Ac145124.1
Ac145207.2
Ac145207.3
Ac145207.4
Ac145207.9
Ac145343.1
Ac145422.1
Ac145423.1
Ac145423.3
Ac145676.1
Ac146507.1
Ac147067.2
Ac147651.1
Ac148476.1
Ac148477.1
Ac148477.2
Ac148477.3
Ac156455.1
Ac174071.1
Ac187653.1
Ac190387.1
Ac209154.1
Ac211433.1
Ac211433.2
Ac215522.2
Ac226101.1
Ac226118.1
Ac231533.1
Ac231657.1
Ac231981.1
Ac233280.19
Ac233290.2
Ac233702.2
Ac233702.8
Ac233723.2
Ac233724.10
Ac233724.12
Ac233982.1
Ac233992.1
Ac233992.3
Ac234582.1
Ac234582.2
Ac234772.2
Ac234775.1
Ac234781.1
Ac237221.1
Ac239798.4
Ac239800.2
Ac239803.2
Ac239859.2
Ac239859.3
Ac239868.1
Ac241377.3
Ac241584.2
Ac241585.1
Ac241644.3
Ac242426.2
Ac242842.1
Ac242842.3
Ac243547.1
Ac243547.2
Ac243547.3
Ac243571.2
Ac243585.2
Ac243654.1
Ac243732.1
Ac243773.1
Ac243829.1
Ac243829.4
Ac243830.1
Ac243836.1
Ac243960.1
Ac243964.2
Ac243965.1
Ac243967.1
Ac244021.1
Ac244034.2
Ac244034.3
Ac244035.1
Ac244090.2
Ac244090.3
Ac244093.4
Ac244093.5
Ac244250.1
Ac244452.1
Ac244453.1
Ac244517.10
Ac244517.11
Ac244517.4
Ac244517.5
Ac244517.6
Ac244517.8
Ac244517.9
Ac244636.2
Ac245014.3
Ac245033.1
Ac245033.2
Ac245047.5
Ac245047.6
Ac245052.1
Ac245052.2
Ac245052.5
Ac245088.1
Ac245100.2
Ac245100.3
Ac245100.4
Ac245100.8
Ac245140.3
Ac245452.1
Ac245452.3
Ac245517.4
Ac245884.1
Ac245884.3
Ac246680.1
Ac246793.1
Ac246817.1
Ac253536.7
Ac254562.1
Ac254629.1
Ac254633.1
Acaa1
Acaca
Acacb
Acad10
Acad8
Acad9
Acadm
Acads
Acadsb
Acadvl
Acan
Acap1
Acap3
Acat1
Acat2
Acbd4
Acbd5
Acbd6
Accs
Acd
Ace
Ace3p
Acer1
Acer3
Ache
Acin1
Ackr2
Acly
Acmsd
Aco1
Aco2
Acot1
Acot11
Acot12
Acot13
Acot2
Acot6
Acot8
Acox1
Acox2
Acox3
Acoxl
Acp1
Acp2
Acp6
Acp7
Acpp
Acsbg1
Acsbg2
Acsf2
Acsf3
Acsl1
Acsl3
Acsl5
Acsl6
Acsm3
Acsm4
Acsm5
Acss1
Acss2
Acss3
Acta1
Acta2
Acta2-as1
Actb
Actbp9
Actg1
Actg1p19
Actl6a
Actl6b
Actn1
Actn1-as1
Actn2
Actn3
Actn4
Actr10
Actr1a
Actr1b
Actr2
Actr3
Actr3b
Actr3p3
Actr6
Acvr1
Acvr1b
Acvr2a
Acvr2b
Acvrl1
Acy1
Acyp1
Acyp2
Ad000671.1
Ad000671.2
Ad000671.3
Ad000864.2
Ad001527.2
Ada
Ada2
Adad2
Adal
Adam10
Adam11
Adam12
Adam15
Adam17
Adam18
Adam19
Adam1a
Adam1b
Adam20p1
Adam22
Adam23
Adam28
Adam29
Adam33
Adam8
Adam9
Adamts1
Adamts10
Adamts14
Adamts15
Adamts17
Adamts18
Adamts19
Adamts19-as1
Adamts20
Adamts4
Adamts7p3
Adamts9
Adamtsl1
Adamtsl2
Adamtsl3
Adamtsl4
Adamtsl4-as1
Adamtsl5
Adap1
Adap2
Adarb1
Adarb2
Adarb2-as1
Adat1
Adat3
Adck1
Adck2
Adck5
Adcy1
Adcy10p1
Adcy3
Adcy4
Adcy5
Adcy6
Adcy7
Adcy9
Adcyap1
Adcyap1r1
Add1
Add3
Adgb
Adgra1
Adgra2
Adgra3
Adgrb1
Adgrb2
Adgrb3
Adgrd1
Adgrd2
Adgre5
Adgrf4
Adgrg1
Adgrg2
Adgrg3
Adgrg6
Adgrg7
Adgrl1
Adgrl2
Adgrl3
Adgrv1
Adh1b
Adh4
Adh5p4
Adh6
Adhfe1
Adi1p1
Adipoq
Adipor2
Adirf
Adk
Adm
Adm2
Adnp
Adnp2
Adnp-as1
Ado
Adora1
Adora2a
Adora2a-as1
Adora2b
Adpgk-as1
Adprh
Adprhl1
Adprm
Adra1a
Adra1d
Adra2a
Adra2c
Adrb1
Adrm1
Adsl
Adssl1
Adtrp
Aebp1
Aebp2
Aen
Aes
Af001550.2
Af038458.1
Af038458.2
Af038458.3
Af064858.1
Af064860.1
Af067845.5
Af096876.1
Af107885.2
Af111167.1
Af111167.2
Af111169.1
Af111169.2
Af111169.3
Af117829.1
Af121897.1
Af124730.1
Af127577.3
Af127577.5
Af129075.2
Af129408.1
Af131215.3
Af131215.5
Af131215.7
Af131216.2
Af181450.1
Af186190.1
Af186996.2
Af228730.5
Af233439.1
Af233439.2
Af241725.1
Af241726.2
Af274573.1
Af274858.1
Af279873.3
Af305872.1
Afap1
Afap1-as1
Afap1l1
Afdn
Aff1
Aff2
Aff3
Aff4
Afg1l
Afg3l1p
Afg3l2
Afg3l2p1
Afmid
Afp
Aftph
Aga
Agap1
Agap11
Agap1-it1
Agap2
Agap2-as1
Agap3
Agbl2
Agbl3
Agbl4
Agbl5
Agbl5-it1
Agfg1
Agfg2
Aggf1
Aggf1p5
Aggf1p6
Aggf1p7
Agk
Agl
Ago1
Ago2
Ago3
Agpat1
Agpat2
Agpat3
Agpat4
Agpat5
Agps
Agr2
Agr3
Agrn
Agrp
Agtpbp1
Agtr1
Agtrap
Agxt
Ahctf1
Ahcyl1
Ahcyl2
Ahcyp7
Ahdc1
Ahi1
Ahnak
Ahr
Ahrr
Ahsa1
Ahsa2p
Ahsp
Aida
Aif1l
Aifm1
Aifm1p1
Aifm2
Aifm3
Aig1
Aig1p1
Aimp1
Aimp1p1
Aimp2
Aip
Aipl1
Aj003147.1
Aj003147.2
Aj009632.2
Aj011932.1
Aj239328.1
Ajap1
Ajm1
Ajuba
Ak2
Ak2p2
Ak3p2
Ak3p4
Ak4
Ak4p2
Ak5
Ak6
Ak7
Ak9
Akain1
Akap1
Akap10
Akap12
Akap13
Akap17a
Akap2
Akap5
Akap6
Akap7
Akap8
Akap8l
Akap9
Akip1
Akirin1
Akna
Aknad1
Akr1a1
Akr1b1
Akr1c3
Akr1d1
Akr1d1p1
Akr1e2
Akr7a2p1
Akt1
Akt1s1
Akt2
Akt3
Aktip
Al008707.1
Al008718.1
Al008726.1
Al008727.1
Al008987.1
Al009028.1
Al009178.3
Al009179.1
Al009183.1
Al020993.1
Al020996.2
Al020997.2
Al021068.1
Al021153.1
Al021154.1
Al021155.1
Al021155.2
Al021368.3
Al021391.1
Al021396.1
Al021407.1
Al021408.1
Al021546.1
Al021578.1
Al021707.3
Al021707.5
Al021707.6
Al021707.7
Al021808.1
Al021878.2
Al021937.1
Al021997.2
Al021997.3
Al022068.1
Al022069.1
Al022069.2
Al022157.1
Al022237.1
Al022238.1
Al022238.2
Al022238.4
Al022312.1
Al022313.1
Al022313.2
Al022314.1
Al022315.1
Al022316.1
Al022318.1
Al022318.4
Al022319.1
Al022322.1
Al022322.2
Al022323.2
Al022323.4
Al022323.5
Al022326.1
Al022328.3
Al022329.3
Al022331.1
Al022341.1
Al022345.3
Al022345.4
Al022401.1
Al022476.1
Al022578.1
Al022722.2
Al023284.1
Al023693.1
Al023803.1
Al023803.3
Al023806.1
Al023806.2
Al024498.1
Al024498.2
Al024508.2
Al031055.1
Al031121.2
Al031123.1
Al031123.2
Al031123.3
Al031186.1
Al031229.1
Al031282.1
Al031283.3
Al031289.1
Al031315.1
Al031428.1
Al031432.1
Al031432.3
Al031432.4
Al031584.1
Al031584.2
Al031587.2
Al031587.4
Al031590.1
Al031595.1
Al031601.2
Al031602.1
Al031651.2
Al031658.2
Al031665.1
Al031665.2
Al031666.1
Al031666.2
Al031666.3
Al031667.2
Al031673.1
Al031708.1
Al031709.1
Al031710.2
Al031713.1
Al031714.1
Al031726.1
Al031727.2
Al031733.2
Al031767.1
Al031777.2
Al031777.3
Al031779.1
Al031846.2
Al031847.2
Al031848.2
Al031963.2
Al031963.3
Al032819.1
Al032819.2
Al032819.3
Al032821.1
Al033381.2
Al033397.1
Al033504.1
Al033519.1
Al033527.2
Al033527.3
Al033527.4
Al033527.5
Al033528.1
Al033528.2
Al033529.1
Al033543.1
Al034345.1
Al034345.2
Al034346.1
Al034374.1
Al034379.1
Al034405.1
Al034417.2
Al034430.2
Al034548.1
Al034550.1
Al034550.2
Al035071.2
Al035078.4
Al035250.1
Al035252.2
Al035252.3
Al035398.1
Al035404.2
Al035407.2
Al035410.2
Al035420.2
Al035420.3
Al035423.1
Al035425.1
Al035427.1
Al035530.2
Al035587.1
Al035660.1
Al035660.2
Al035693.1
Al035696.1
Al049542.1
Al049543.1
Al049545.1
Al049548.1
Al049564.1
Al049594.1
Al049629.2
Al049693.1
Al049697.1
Al049712.1
Al049734.1
Al049747.1
Al049748.1
Al049749.1
Al049780.1
Al049780.2
Al049794.1
Al049794.2
Al049795.1
Al049796.1
Al049812.2
Al049812.3
Al049830.3
Al049833.2
Al049836.1
Al049836.2
Al049840.2
Al049840.3
Al049869.3
Al049870.3
Al049874.2
Al049874.3
Al050305.1
Al050320.1
Al050403.2
Al078459.1
Al078581.3
Al078590.3
Al078599.2
Al078604.1
Al078604.3
Al078605.1
Al078621.3
Al078644.2
Al079307.2
Al079342.3
Al080243.2
Al080250.1
Al080276.2
Al080317.3
Al096701.2
Al096711.2
Al096803.1
Al096828.1
Al096828.3
Al096865.1
Al096869.1
Al096869.3
Al109613.1
Al109615.1
Al109615.2
Al109618.1
Al109653.1
Al109741.1
Al109755.1
Al109810.2
Al109811.3
Al109910.2
Al109917.1
Al109918.1
Al109923.1
Al109924.1
Al109924.5
Al109936.2
Al109947.1
Al109955.1
Al109976.1
Al110115.1
Al110118.1
Al110118.2
Al110292.1
Al110504.1
Al117187.1
Al117190.3
Al117329.1
Al117335.1
Al117339.5
Al117341.1
Al117348.1
Al117348.2
Al117350.1
Al117378.2
Al117379.1
Al117382.2
Al118508.1
Al118508.2
Al118522.1
Al118556.1
Al118558.1
Al118558.3
Al121576.1
Al121578.3
Al121594.1
Al121603.2
Al121612.2
Al121652.1
Al121655.1
Al121656.1
Al121672.1
Al121672.2
Al121672.3
Al121758.1
Al121760.1
Al121768.1
Al121772.1
Al121772.3
Al121820.1
Al121827.1
Al121827.2
Al121829.1
Al121830.1
Al121832.1
Al121832.2
Al121832.3
Al121835.2
Al121845.1
Al121845.2
Al121845.3
Al121852.1
Al121890.4
Al121895.1
Al121899.1
Al121900.2
Al121906.1
Al121906.2
Al121910.1
Al121912.1
Al121917.1
Al121917.2
Al121929.1
Al121935.1
Al121936.1
Al121949.3
Al121956.1
Al121956.5
Al121972.1
Al121983.1
Al121985.2
Al121990.1
Al121992.1
Al122001.1
Al122023.1
Al122034.1
Al122035.1
Al122058.1
Al122127.1
Al132639.3
Al132640.3
Al132642.1
Al132655.2
Al132657.1
Al132657.2
Al132709.1
Al132780.1
Al132780.2
Al132819.1
Al132857.1
Al132875.3
Al132989.2
Al132994.2
Al132996.1
Al133153.1
Al133153.2
Al133215.3
Al133216.2
Al133227.1
Al133230.1
Al133232.1
Al133260.1
Al133268.1
Al133268.4
Al133297.2
Al133299.1
Al133325.1
Al133325.2
Al133338.1
Al133343.2
Al133346.1
Al133351.1
Al133367.1
Al133368.1
Al133371.1
Al133372.2
Al133373.2
Al133380.1
Al133383.1
Al133383.2
Al133396.2
Al133399.1
Al133406.1
Al133410.2
Al133410.3
Al133444.1
Al133461.1
Al133467.1
Al133467.2
Al133480.1
Al133481.1
Al133481.3
Al133485.1
Al133485.2
Al133492.1
Al133516.1
Al133547.1
Al133551.1
Al135744.1
Al135791.1
Al135818.2
Al135838.1
Al135902.2
Al135905.2
Al135910.1
Al135925.1
Al136038.3
Al136038.5
Al136040.1
Al136084.2
Al136090.1
Al136097.3
Al136115.1
Al136115.3
Al136116.1
Al136131.1
Al136131.3
Al136140.1
Al136141.1
Al136164.2
Al136172.1
Al136221.1
Al136295.1
Al136295.2
Al136295.4
Al136301.1
Al136309.1
Al136309.2
Al136309.4
Al136360.2
Al136366.1
Al136372.1
Al136372.2
Al136379.1
Al136380.1
Al136419.1
Al136439.1
Al136452.1
Al136528.1
Al136528.2
Al136531.1
Al136531.2
Al136964.1
Al136982.2
Al136982.5
Al136982.6
Al136982.7
Al136985.3
Al136987.1
Al136988.1
Al137002.1
Al137003.1
Al137003.2
Al137009.1
Al137024.1
Al137025.1
Al137026.2
Al137027.1
Al137028.1
Al137058.2
Al137060.1
Al137067.1
Al137067.2
Al137071.1
Al137077.1
Al137077.2
Al137078.1
Al137078.2
Al137186.2
Al137779.3
Al137782.1
Al137785.1
Al137798.1
Al137802.1
Al137802.2
Al137802.3
Al137847.1
Al137856.1
Al138688.1
Al138693.1
Al138720.1
Al138724.1
Al138733.1
Al138752.1
Al138760.1
Al138767.1
Al138767.2
Al138781.1
Al138787.2
Al138826.1
Al138830.2
Al138831.1
Al138831.2
Al138878.1
Al138881.1
Al138885.3
Al138885.4
Al138889.1
Al138916.1
Al138921.1
Al138960.2
Al138966.2
Al138976.2
Al138999.1
Al138999.2
Al139005.1
Al139008.2
Al139011.1
Al139011.2
Al139020.2
Al139023.1
Al139035.1
Al139039.2
Al139039.3
Al139041.1
Al139082.1
Al139094.1
Al139095.4
Al139099.1
Al139099.2
Al139099.3
Al139125.1
Al139142.1
Al139158.1
Al139158.2
Al139161.1
Al139161.2
Al139184.1
Al139220.2
Al139237.1
Al139246.2
Al139246.5
Al139254.1
Al139254.2
Al139260.1
Al139260.3
Al139280.1
Al139300.1
Al139317.1
Al139317.2
Al139317.5
Al139339.1
Al139349.1
Al139353.1
Al139353.2
Al139384.2
Al139393.1
Al139395.1
Al139398.1
Al139412.1
Al139415.2
Al139423.1
Al139424.1
Al139424.3
Al139805.1
Al139807.1
Al157359.1
Al157371.1
Al157378.1
Al157385.2
Al157392.1
Al157392.2
Al157392.3
Al157392.4
Al157392.5
Al157400.1
Al157400.2
Al157400.5
Al157402.2
Al157414.1
Al157702.2
Al157778.1
Al157788.1
Al157823.1
Al157823.2
Al157832.1
Al157871.1
Al157871.5
Al157888.1
Al157896.1
Al157935.1
Al157955.1
Al158050.2
Al158055.1
Al158063.1
Al158064.1
Al158070.1
Al158070.2
Al158071.1
Al158071.4
Al158073.1
Al158090.1
Al158151.1
Al158151.3
Al158151.4
Al158163.1
Al158166.1
Al158166.2
Al158175.1
Al158198.1
Al158210.1
Al158211.3
Al158211.5
Al158212.1
Al158212.2
Al158800.1
Al158823.1
Al158834.2
Al158835.1
Al158847.1
Al159169.1
Al159174.1
Al160004.1
Al160006.1
Al160171.1
Al160191.1
Al160272.1
Al160286.1
Al160287.1
Al160291.1
Al160313.1
Al160314.2
Al160408.2
Al160408.4
Al160411.1
Al160413.1
Al161420.1
Al161431.1
Al161447.1
Al161452.1
Al161629.2
Al161636.2
Al161637.1
Al161640.1
Al161646.1
Al161658.1
Al161668.1
Al161668.2
Al161669.2
Al161669.3
Al161672.1
Al161719.1
Al161725.1
Al161725.2
Al161729.1
Al161729.2
Al161729.3
Al161729.4
Al161733.1
Al161740.1
Al161747.1
Al161751.1
Al161757.1
Al161757.2
Al161757.3
Al161757.4
Al161757.5
Al161785.1
Al161785.2
Al161785.3
Al161908.1
Al161910.1
Al161935.1
Al161937.1
Al162151.1
Al162171.1
Al162171.2
Al162231.1
Al162231.2
Al162231.3
Al162258.1
Al162274.1
Al162274.2
Al162274.3
Al162377.1
Al162377.2
Al162384.1
Al162385.1
Al162385.2
Al162388.1
Al162394.1
Al162411.1
Al162412.1
Al162417.1
Al162419.1
Al162425.1
Al162430.2
Al162457.2
Al162464.1
Al162497.1
Al162574.3
Al162586.1
Al162591.2
Al162595.2
Al162713.1
Al162718.2
Al162719.1
Al162724.1
Al162724.2
Al162725.2
Al162726.3
Al162741.1
Al163195.1
Al163195.2
Al163636.2
Al163642.1
Al163642.2
Al163974.1
Al352979.1
Al352984.1
Al353135.1
Al353151.1
Al353588.1
Al353596.1
Al353597.1
Al353597.2
Al353597.3
Al353600.1
Al353611.2
Al353621.2
Al353622.2
Al353648.1
Al353651.1
Al353651.2
Al353651.3
Al353653.1
Al353658.2
Al353662.3
Al353719.1
Al353732.1
Al353743.1
Al353747.2
Al353748.2
Al353751.1
Al353759.1
Al353764.1
Al353765.1
Al353771.1
Al353795.2
Al353801.1
Al353803.1
Al353807.2
Al353807.4
Al354692.1
Al354694.1
Al354696.2
Al354707.1
Al354707.2
Al354710.2
Al354726.1
Al354733.1
Al354740.1
Al354751.2
Al354761.1
Al354771.1
Al354811.1
Al354813.1
Al354824.1
Al354836.1
Al354861.3
Al354863.1
Al354892.1
Al354892.2
Al354893.2
Al354919.2
Al354920.1
Al354928.1
Al354984.2
Al354984.3
Al354989.2
Al355001.2
Al355075.1
Al355075.4
Al355076.1
Al355102.2
Al355297.1
Al355297.2
Al355298.1
Al355300.1
Al355303.1
Al355306.2
Al355310.3
Al355312.3
Al355312.4
Al355315.1
Al355388.1
Al355388.2
Al355432.1
Al355472.1
Al355472.2
Al355480.1
Al355482.1
Al355482.2
Al355483.1
Al355483.3
Al355490.1
Al355490.2
Al355499.1
Al355499.2
Al355574.1
Al355598.1
Al355607.2
Al355773.1
Al355803.1
Al355877.1
Al355916.1
Al355916.3
Al355974.1
Al355987.2
Al355987.3
Al355987.4
Al355987.5
Al355990.1
Al355994.3
Al355994.4
Al356017.1
Al356020.1
Al356055.1
Al356057.1
Al356124.1
Al356133.1
Al356234.1
Al356234.3
Al356235.1
Al356272.1
Al356275.2
Al356289.1
Al356292.1
Al356309.3
Al356356.1
Al356417.1
Al356441.1
Al356441.2
Al356481.3
Al356488.1
Al356488.2
Al356489.1
Al356512.1
Al356583.1
Al356599.1
Al356652.1
Al356653.1
Al356747.1
Al356756.1
Al356776.1
Al356859.1
Al357033.3
Al357054.2
Al357054.3
Al357054.4
Al357055.3
Al357060.1
Al357078.1
Al357078.3
Al357123.1
Al357127.1
Al357140.1
Al357140.2
Al357140.3
Al357140.4
Al357143.1
Al357153.4
Al357315.2
Al357509.1
Al357632.1
Al357673.1
Al357673.2
Al357833.1
Al357835.1
Al357873.1
Al357874.2
Al358075.2
Al358113.1
Al358178.1
Al358215.1
Al358333.2
Al358334.2
Al358393.1
Al358394.2
Al358472.2
Al358472.4
Al358472.5
Al358472.7
Al358473.1
Al358613.2
Al358613.3
Al358781.1
Al358781.2
Al358852.1
Al358876.2
Al358933.1
Al358976.1
Al359091.4
Al359094.1
Al359094.2
Al359182.1
Al359258.2
Al359258.3
Al359265.3
Al359314.1
Al359382.1
Al359397.1
Al359502.1
Al359504.2
Al359510.2
Al359532.1
Al359541.1
Al359551.1
Al359555.1
Al359555.2
Al359555.3
Al359555.4
Al359633.1
Al359633.2
Al359636.2
Al359643.2
Al359644.1
Al359649.1
Al359711.2
Al359715.4
Al359736.1
Al359736.2
Al359757.2
Al359762.1
Al359771.1
Al359834.1
Al359853.1
Al359878.1
Al359878.2
Al359881.2
Al359881.3
Al359921.1
Al359922.1
Al359962.1
Al359979.1
Al359979.2
Al360012.1
Al360081.1
Al360091.2
Al360181.2
Al360181.4
Al360182.2
Al360270.3
Al360271.1
Al360295.1
Al365181.3
Al365194.1
Al365204.1
Al365205.1
Al365209.1
Al365214.2
Al365226.2
Al365259.1
Al365295.1
Al365338.1
Al365356.2
Al365356.3
Al365357.1
Al365361.1
Al365394.1
Al365436.1
Al365436.2
Al365496.1
Al389885.1
Al389889.1
Al390036.1
Al390058.1
Al390066.1
Al390198.1
Al390205.1
Al390254.1
Al390294.1
Al390334.1
Al390719.1
Al390719.2
Al390726.6
Al390728.2
Al390728.5
Al390728.6
Al390730.1
Al390730.2
Al390774.1
Al390778.2
Al390786.1
Al390838.2
Al390860.1
Al390866.1
Al390879.1
Al390955.2
Al390957.1
Al390961.1
Al390961.2
Al391058.1
Al391069.2
Al391069.3
Al391094.1
Al391097.1
Al391097.2
Al391121.1
Al391152.1
Al391244.1
Al391244.2
Al391262.1
Al391335.1
Al391361.1
Al391421.1
Al391422.1
Al391422.4
Al391597.1
Al391645.1
Al391650.1
Al391669.1
Al391684.1
Al391832.2
Al391832.3
Al391834.2
Al391839.1
Al391839.2
Al391845.2
Al391863.1
Al391869.1
Al391994.1
Al392003.2
Al392083.1
Al392086.2
Al392086.3
Al392103.1
Al392172.1
Al441943.2
Al441963.1
Al441992.1
Al442067.1
Al442071.1
Al442125.1
Al442125.2
Al442128.2
Al442163.1
Al442663.1
Al445205.1
Al445235.1
Al445237.1
Al445250.1
Al445253.1
Al445288.1
Al445307.1
Al445309.1
Al445363.1
Al445363.2
Al445363.3
Al445435.1
Al445471.2
Al445472.1
Al445483.1
Al445490.1
Al445529.1
Al445531.1
Al445644.1
Al445646.1
Al445685.1
Al445931.1
Al445985.1
Al449214.1
Al449363.1
Al449423.1
Al450023.1
Al450043.1
Al450163.1
Al450226.1
Al450304.1
Al450304.2
Al450309.1
Al450322.1
Al450322.2
Al450326.1
Al450332.1
Al450336.1
Al450344.3
Al450345.1
Al450468.2
Al450469.1
Al450469.2
Al450471.1
Al450992.1
Al450998.2
Al450998.3
Al451007.2
Al451007.3
Al451042.1
Al451042.2
Al451044.1
Al451050.2
Al451054.1
Al451054.2
Al451062.1
Al451062.3
Al451067.1
Al451069.2
Al451074.1
Al451074.5
Al451085.1
Al451085.2
Al451123.1
Al451137.1
Al451142.1
Al451164.1
Al451165.2
Al512274.1
Al512310.5
Al512310.6
Al512328.1
Al512329.2
Al512343.1
Al512353.1
Al512357.1
Al512408.1
Al512422.1
Al512428.1
Al512430.2
Al512430.4
Al512506.3
Al512590.2
Al512598.1
Al512598.2
Al512599.1
Al512604.1
Al512604.3
Al512622.1
Al512625.1
Al512625.3
Al512631.2
Al512638.2
Al512662.2
Al512791.2
Al513008.1
Al513122.2
Al513123.1
Al513124.1
Al513128.2
Al513165.2
Al513174.1
Al513217.1
Al513220.1
Al513304.1
Al513314.2
Al513318.2
Al513324.1
Al513325.1
Al513327.2
Al513348.1
Al513475.1
Al513477.1
Al513480.1
Al513493.1
Al513523.3
Al583722.1
Al583722.2
Al583722.3
Al583722.4
Al583785.1
Al583808.1
Al583810.1
Al583835.2
Al583836.1
Al589642.1
Al589740.1
Al589745.1
Al589765.3
Al589765.4
Al589843.1
Al589872.1
Al589935.1
Al589935.2
Al589987.1
Al589993.1
Al589994.2
Al590004.2
Al590068.3
Al590093.1
Al590096.1
Al590128.1
Al590133.1
Al590133.2
Al590139.1
Al590226.2
Al590240.4
Al590282.1
Al590326.1
Al590327.1
Al590365.1
Al590381.1
Al590432.1
Al590440.1
Al590552.1
Al590556.1
Al590559.1
Al590560.2
Al590617.2
Al590627.1
Al590627.2
Al590644.3
Al590652.1
Al590666.3
Al590666.4
Al590677.1
Al590682.1
Al590683.1
Al590708.1
Al590714.1
Al590727.1
Al590764.1
Al590822.1
Al590822.2
Al590867.1
Al590999.1
Al591034.2
Al591167.1
Al591212.1
Al591222.1
Al591368.1
Al591485.1
Al591501.1
Al591543.1
Al591623.1
Al591623.2
Al591719.1
Al591767.3
Al591806.1
Al591806.3
Al591845.1
Al591846.1
Al591846.2
Al591848.2
Al591885.1
Al591895.1
Al591896.1
Al591926.6
Al592045.1
Al592146.1
Al592164.2
Al592166.1
Al592182.3
Al592293.1
Al592295.2
Al592295.4
Al592309.2
Al592429.1
Al592430.2
Al592431.2
Al592463.1
Al592464.1
Al592464.2
Al592494.2
Al592504.1
Al592528.1
Al596094.1
Al596223.1
Al596257.1
Al596327.1
Al596442.2
Al603832.2
Al603832.3
Al606469.1
Al606489.1
Al606490.1
Al606490.6
Al606517.1
Al606517.2
Al606662.1
Al606748.1
Al606760.1
Al606760.2
Al606760.3
Al606763.1
Al606807.1
Al606970.1
Al606970.3
Al627082.1
Al627095.1
Al627171.1
Al627171.2
Al627223.1
Al627231.1
Al627308.1
Al627308.2
Al627313.1
Al627402.1
Al627422.2
Al627443.1
Al645504.1
Al645608.4
Al645608.6
Al645608.8
Al645728.1
Al645728.2
Al645820.1
Al645922.1
Al645924.1
Al645929.3
Al645933.1
Al645939.1
Al645939.5
Al645941.1
Al645941.3
Al645949.2
Al646090.2
Al662791.1
Al662797.1
Al662884.1
Al662884.3
Al662890.1
Al662899.2
Al663058.1
Al663070.1
Al663074.1
Al663109.1
Al669831.3
Al669831.5
Al669841.1
Al669970.2
Al669970.3
Al669983.1
Al670729.1
Al670729.2
Al671762.1
Al671883.2
Al671883.3
Al671986.1
Al672138.1
Al672277.1
Al672291.1
Al691403.1
Al691403.2
Al691432.2
Al691442.1
Al691482.3
Al713851.2
Al713866.1
Al713866.2
Al713965.1
Al713999.1
Al731537.1
Al731555.1
Al731556.2
Al731557.1
Al731563.3
Al731569.1
Al731577.2
Al732292.2
Al732314.6
Al732437.1
Al772161.1
Al772284.1
Al772337.2
Al772337.3
Al807740.1
Al807752.2
Al807752.5
Al807752.6
Al807776.1
Al831784.1
Al844908.1
Al844908.2
Al845472.2
Al928654.1
Al928654.2
Al928654.3
Al928921.1
Al929288.2
Al929410.1
Al929472.2
Al929472.4
Al929554.1
Alad
Alas1
Alb
Alcam
Aldh16a1
Aldh1a2
Aldh1a3
Aldh1b1
Aldh1l1
Aldh1l2
Aldh2
Aldh3a1
Aldh3a2
Aldh3b1
Aldh3b2
Aldh5a1
Aldh6a1
Aldh7a1
Aldh7a1p2
Aldh9a1
Aldoa
Aldoap1
Aldob
Aldoc
Alg1
Alg10
Alg10b
Alg11
Alg13
Alg1l
Alg1l10p
Alg1l13p
Alg1l15p
Alg1l2
Alg1l3p
Alg1l9p
Alg3
Alg6
Alg8
Alg9
Alk
Alkal2
Alkbh3
Alkbh4
Alkbh5
Alkbh6
Alkbh7
Alms1
Alox12
Alox15
Alox15p1
Alox15p2
Alox5
Alox5ap
Aloxe3
Alpk1
Alpk2
Alpk3
Alpl
Alpp
Als2
Als2cl
Als2cr12
Alx3
Alyref
Amacr
Ambp
Ambra1
Amd1
Amdhd1
Amdhd2
Amer3
Amh
Amhr2
Ammecr1
Ammecr1l
Amn
Amn1
Amotl1
Amotl2
Ampd2
Ampd3
Amph
Amz1
Amz2
Amz2p1
Anapc11
Anapc16
Anapc2
Anapc4
Anapc5
Anapc7
Ang
Angel1
Angel2
Angpt1
Angptl1
Angptl2
Angptl4
Angptl6
Ank1
Ank2
Ank3
Ank3-dt
Ankar
Ankdd1a
Ankdd1b
Ankef1
Ankfn1
Ankfy1
Ankh
Ankhd1
Ankhd1-eif4ebp3
Ankle1
Ankle2
Ankmy1
Ankmy2
Ankrd1
Ankrd10
Ankrd10-it1
Ankrd11
Ankrd12
Ankrd13a
Ankrd13b
Ankrd13d
Ankrd17
Ankrd18b
Ankrd19p
Ankrd2
Ankrd20a1
Ankrd20a17p
Ankrd20a18p
Ankrd20a2
Ankrd20a4
Ankrd20a5p
Ankrd20a7p
Ankrd22
Ankrd23
Ankrd24
Ankrd26
Ankrd26p4
Ankrd27
Ankrd28
Ankrd29
Ankrd30bp2
Ankrd33
Ankrd33b
Ankrd34a
Ankrd34c-as1
Ankrd36
Ankrd36bp1
Ankrd36bp2
Ankrd37
Ankrd40
Ankrd40cl
Ankrd42
Ankrd49
Ankrd53
Ankrd54
Ankrd55
Ankrd6
Ankrd62
Ankrd63
Ankrd65
Ankrd7
Anks1a
Anks1b
Ankzf1
Anln
Ano1
Ano1-as1
Ano2
Ano3
Ano4
Ano5
Ano6
Ano7
Ano7l1
Ano8
Ano9
Anos2p
Anp32a
Anp32b
Antxr1
Antxr2
Antxrl
Anxa1
Anxa11
Anxa13
Anxa2
Anxa2p2
Anxa2r
Anxa3
Anxa4
Anxa6
Anxa7
Anxa9
Aoah
Aoc1
Aoc4p
Aox1
Aox2p
Aox3p
Ap000223.1
Ap000229.1
Ap000235.1
Ap000238.1
Ap000251.1
Ap000253.1
Ap000254.1
Ap000265.1
Ap000290.1
Ap000295.1
Ap000317.1
Ap000317.2
Ap000344.1
Ap000344.2
Ap000345.1
Ap000346.3
Ap000347.1
Ap000354.1
Ap000356.1
Ap000357.1
Ap000424.2
Ap000435.1
Ap000437.1
Ap000438.1
Ap000439.1
Ap000439.4
Ap000442.1
Ap000442.2
Ap000446.1
Ap000474.1
Ap000487.1
Ap000553.1
Ap000553.5
Ap000561.1
Ap000569.1
Ap000640.2
Ap000641.1
Ap000646.1
Ap000648.2
Ap000662.1
Ap000679.1
Ap000688.2
Ap000688.4
Ap000695.1
Ap000696.1
Ap000697.1
Ap000704.1
Ap000721.1
Ap000721.2
Ap000753.1
Ap000756.2
Ap000757.1
Ap000757.2
Ap000763.3
Ap000763.4
Ap000769.1
Ap000769.2
Ap000777.3
Ap000779.1
Ap000781.1
Ap000785.2
Ap000787.1
Ap000787.2
Ap000790.2
Ap000793.1
Ap000812.5
Ap000820.2
Ap000842.2
Ap000842.3
Ap000844.2
Ap000845.1
Ap000852.1
Ap000864.1
Ap000866.1
Ap000866.2
Ap000866.5
Ap000867.1
Ap000867.2
Ap000867.3
Ap000867.4
Ap000879.1
Ap000879.2
Ap000889.2
Ap000892.1
Ap000892.3
Ap000893.1
Ap000894.2
Ap000894.4
Ap000904.1
Ap000911.1
Ap000911.2
Ap000919.4
Ap000920.1
Ap000936.1
Ap000941.1
Ap000943.3
Ap000944.1
Ap000944.2
Ap000962.1
Ap000962.2
Ap000974.1
Ap000977.1
Ap001007.1
Ap001011.1
Ap001017.1
Ap001029.2
Ap001033.2
Ap001043.1
Ap001046.1
Ap001062.1
Ap001062.2
Ap001086.1
Ap001107.1
Ap001107.2
Ap001107.3
Ap001107.4
Ap001107.5
Ap001107.6
Ap001107.7
Ap001107.9
Ap001109.1
Ap001160.1
Ap001160.2
Ap001178.1
Ap001189.2
Ap001208.1
Ap001208.2
Ap001264.1
Ap001266.2
Ap001267.1
Ap001267.2
Ap001267.4
Ap001267.5
Ap001269.1
Ap001269.2
Ap001269.4
Ap001271.2
Ap001273.2
Ap001318.1
Ap001324.3
Ap001328.1
Ap001330.5
Ap001342.1
Ap001347.1
Ap001357.2
Ap001362.1
Ap001362.2
Ap001363.1
Ap001363.2
Ap001372.1
Ap001372.2
Ap001372.3
Ap001412.1
Ap001432.1
Ap001442.1
Ap001453.1
Ap001453.2
Ap001453.4
Ap001462.1
Ap001468.1
Ap001469.1
Ap001476.1
Ap001476.2
Ap001496.3
Ap001496.4
Ap001527.2
Ap001528.1
Ap001528.2
Ap001542.1
Ap001547.1
Ap001554.1
Ap001574.1
Ap001599.1
Ap001605.1
Ap001619.1
Ap001619.2
Ap001625.2
Ap001625.3
Ap001627.1
Ap001628.1
Ap001636.3
Ap001642.1
Ap001646.2
Ap001767.3
Ap001775.2
Ap001781.1
Ap001816.1
Ap001825.1
Ap001830.1
Ap001893.1
Ap001893.3
Ap001922.2
Ap001922.5
Ap001931.1
Ap001961.1
Ap001970.1
Ap001993.1
Ap001999.2
Ap002001.2
Ap002008.1
Ap002008.2
Ap002026.1
Ap002336.1
Ap002336.2
Ap002336.3
Ap002364.1
Ap002370.2
Ap002373.1
Ap002380.1
Ap002381.2
Ap002383.1
Ap002383.2
Ap002387.2
Ap002478.1
Ap002490.1
Ap002490.2
Ap002495.2
Ap002505.1
Ap002505.2
Ap002748.2
Ap002748.3
Ap002754.1
Ap002761.3
Ap002770.1
Ap002784.1
Ap002800.1
Ap002803.1
Ap002807.1
Ap002833.2
Ap002840.2
Ap002847.1
Ap002851.1
Ap002852.1
Ap002884.1
Ap002884.2
Ap002884.3
Ap002892.2
Ap002893.1
Ap002956.1
Ap002957.1
Ap002967.1
Ap002986.1
Ap002990.1
Ap002992.1
Ap003025.2
Ap003035.1
Ap003049.2
Ap003059.1
Ap003059.2
Ap003062.1
Ap003064.1
Ap003065.1
Ap003068.1
Ap003068.2
Ap003068.3
Ap003068.4
Ap003071.1
Ap003071.4
Ap003080.1
Ap003096.1
Ap003097.1
Ap003108.2
Ap003108.5
Ap003117.1
Ap003119.3
Ap003170.1
Ap003171.1
Ap003354.1
Ap003390.1
Ap003392.13
Ap003392.6
Ap003393.1
Ap003396.1
Ap003419.2
Ap003419.3
Ap003465.1
Ap003467.2
Ap003469.2
Ap003469.3
Ap003469.4
Ap003471.1
Ap003478.1
Ap003499.2
Ap003499.3
Ap003501.1
Ap003557.1
Ap003559.1
Ap003680.1
Ap003717.3
Ap003721.2
Ap003721.3
Ap003721.4
Ap003733.3
Ap003733.4
Ap003774.1
Ap003774.2
Ap003774.3
Ap003781.1
Ap003785.1
Ap003900.1
Ap004371.1
Ap004372.1
Ap004609.2
Ap004609.3
Ap004782.1
Ap005019.2
Ap005121.2
Ap005131.2
Ap005131.4
Ap005131.5
Ap005136.2
Ap005139.1
Ap005203.1
Ap005205.2
Ap005229.2
Ap005230.1
Ap005263.1
Ap005264.1
Ap005264.7
Ap005265.1
Ap005328.1
Ap005329.3
Ap005432.2
Ap005717.1
Ap005899.1
Ap006216.1
Ap006219.1
Ap006248.2
Ap006248.5
Ap006284.1
Ap006294.2
Ap006295.1
Ap006333.1
Ap006545.2
Ap006587.3
Ap006587.5
Ap006621.2
Ap006621.3
Ap006621.4
Ap006621.5
Ap006748.1
Ap1ar
Ap1b1
Ap1g1
Ap1g2
Ap1m1
Ap1m2
Ap1s1
Ap2a1
Ap2a2
Ap2b1
Ap2m1
Ap3b2
Ap3d1
Ap3m1
Ap3m2
Ap3s1
Ap3s2
Ap4e1
Ap4m1
Ap4s1
Ap5m1
Ap5s1
Ap5z1
Apaf1
Apba2
Apbb1ip
Apbb2
Apbb3
Apc
Apc2
Apcdd1
Apcdd1l
Apcdd1l-dt
Apeh
Apela
Apex1
Apex2
Aph1a
Aph1b
Api5
Aplf
Aplp1
Aplp2
Apoa1
Apoa1-as
Apoa2
Apoa5
Apob
Apobec3b
Apobec3c
Apobec3d
Apobec3g
Apobr
Apoc1p1
Apoc3
Apoe
Apoh
Apol2
Apol3
Apol4
Apold1
Apom
Apool
Apopt1
App
Appl1
Appl2
Aprt
Aptr
Aptx
Aqp1
Aqp10
Aqp11
Aqp3
Aqp4-as1
Aqp5
Aqp6
Aqp7
Ar
Araf
Arap1
Arap1-as1
Arap2
Arap3
Arc
Arcn1
Areg
Arel1
Arf1
Arf1p2
Arf1p3
Arf3
Arf4
Arf4-as1
Arf5
Arfgap1
Arfgap2
Arfgap3
Arfgef1
Arfip1
Arfip2
Arfrp1
Arg2
Arhgap10
Arhgap11a
Arhgap11b
Arhgap15
Arhgap21
Arhgap22-it1
Arhgap23
Arhgap24
Arhgap25
Arhgap26
Arhgap26-it1
Arhgap27
Arhgap27p1-bptfp1-kpna2p3
Arhgap28
Arhgap29
Arhgap30
Arhgap31
Arhgap33
Arhgap35
Arhgap36
Arhgap39
Arhgap40
Arhgap42
Arhgap44
Arhgap45
Arhgap5
Arhgap8
Arhgdia
Arhgdib
Arhgdig
Arhgef1
Arhgef10
Arhgef10l
Arhgef11
Arhgef12
Arhgef15
Arhgef17
Arhgef18
Arhgef2
Arhgef25
Arhgef26
Arhgef28
Arhgef3
Arhgef33
Arhgef37
Arhgef38
Arhgef39
Arhgef3-as1
Arhgef4
Arhgef40
Arhgef7
Arhgef9
Arid1a
Arid1b
Arid2
Arid3a
Arid3b
Arid3c
Arid4a
Arid4b
Arid5a
Arid5b
Arih1
Arih2
Arl10
Arl11
Arl13b
Arl14
Arl14ep
Arl14epl
Arl15
Arl16
Arl2
Arl2bp
Arl2bpp10
Arl2-snx15
Arl4a
Arl4ap1
Arl4ap2
Arl4ap4
Arl5a
Arl5ap3
Arl5ap4
Arl5c
Arl6
Arl6ip1
Arl6ip4
Arl6ip5
Arl6ip6
Arl8a
Arl8b
Arl9
Armc1
Armc10
Armc2
Armc3
Armc5
Armc6
Armc7
Armc8
Armc9
Armcx1
Armcx2
Armcx3
Armcx3-as1
Armcx4
Armcx5
Armcx5-gprasp2
Armh1
Armh2
Armh3
Armt1
Arnt
Arnt2
Arntl
Arntl2
Arpc1a
Arpc1b
Arpc2
Arpc4
Arpc4-ttll3
Arpc5l
Arpin-ap3s2
Arpp19
Arpp21
Arrb1
Arrb2
Arrdc1
Arrdc1-as1
Arrdc2
Arrdc3-as1
Arrdc5
Arsa
Arsb
Arsd
Arse
Arsf
Arsg
Arsj
Arsk
Art3
Artn
Arv1
Arx
As3mt
Asah2b
Asap1
Asap1-it2
Asap2
Asb1
Asb10
Asb13
Asb16-as1
Asb2
Asb3
Asb6
Asb7
Asb8
Asb9
Ascc1
Ascc2
Asdurf
Asf1a
Asf1b
Asgr2
Ash1l
Ash2l
Asic1
Asic2
Asic3
Asl
Asmtl
Asna1
Asns
Asnsd1
Asnsp3
Aspdh
Aspg
Asph
Asphd1
Aspscr1
Asrgl1
Ass1
Ass1p11
Ass1p9
Astn1
Asxl1
Asxl3
Atad2
Atad2b
Atad3a
Atad3b
Atad5
Atat1
Ate1
Ate1-as1
Atf1
Atf2
Atf3
Atf4
Atf5
Atf6b
Atf7
Atf7ip
Atf7ip2
Atg10
Atg101
Atg10-it1
Atg12
Atg13
Atg14
Atg16l1
Atg16l2
Atg2a
Atg4a
Atg4ap1
Atg4b
Atg4c
Atg4d
Atg5
Atg7
Atg9a
Atg9b
Atic
Atl1
Atl2
Atl3
Atm
Atmin
Atn1
Atoh1
Atoh8
Atox1
Atp10a
Atp10d
Atp11a
Atp11b
Atp12a
Atp13a1
Atp13a2
Atp13a3
Atp13a4
Atp1a1
Atp1a1-as1
Atp1a2
Atp1b1
Atp1b3
Atp23
Atp2a1
Atp2a2
Atp2a3
Atp2b1-as1
Atp2b2
Atp2b3
Atp2b4
Atp2c1
Atp2c2
Atp4b
Atp5f1a
Atp5f1ap2
Atp5f1b
Atp5f1bp1
Atp5f1c
Atp5f1d
Atp5f1e
Atp5if1
Atp5mc1
Atp5mc1p7
Atp5mc3
Atp5mf
Atp5mf-ptcd1
Atp5mg
Atp5mgp3
Atp5mpl
Atp5pb
Atp5pbp7
Atp5pdp1
Atp5pdp2
Atp5po
Atp6ap1
Atp6ap1l
Atp6ap2
Atp6v0a1
Atp6v0a2
Atp6v0a4
Atp6v0b
Atp6v0c
Atp6v0cp3
Atp6v0d1
Atp6v0e1
Atp6v0e1p3
Atp6v0e2
Atp6v0e2-as1
Atp6v1a
Atp6v1b2
Atp6v1c1
Atp6v1c2
Atp6v1d
Atp6v1e1
Atp6v1e2
Atp6v1f
Atp6v1g1
Atp6v1g1p3
Atp6v1g1p6
Atp6v1g2
Atp6v1g2-ddx39b
Atp6v1h
Atp7a
Atp8a1
Atp8a2
Atp8a2p2
Atp8b2
Atp8b4
Atp9a
Atp9b
Atpaf2
Atpsckmt
Atr
Atraid
Atrip
Atrn
Atrnl1
Atrx
Atxn1
Atxn10
Atxn1l
Atxn2
Atxn2-as
Atxn2l
Atxn3
Atxn3l
Atxn7
Atxn7l1
Atxn7l2
Atxn7l3b
Auh
Aup1
Aurka
Aurkap1
Aurkb
Aurkc
Auts2
Aven
Avl9
Avp
Avpr2
Axdnd1
Axin1
Axin2
Axl
Azgp1
Azgp1p1
Azi2
Azin1
Azin1-as1
Azin2
Azu1p1
B2m
B3galnt1
B3galnt1p1
B3galnt2
B3galt4
B3galt5
B3galt6
B3gat1
B3gnt10
B3gnt3
B3gnt4
B3gnt5
B3gnt7
B3gntl1
B4galnt1
B4galnt2
B4galnt3
B4galnt4
B4galt1
B4galt1-as1
B4galt2
B4galt3
B4galt6
B4galt7
B9d1
B9d2
Baalc
Babam1
Babam2
Bace2
Bach1
Bach2
Bad
Bag1
Bag2
Bag3
Bag4
Bag6
Bage2
Bahcc1
Bahd1
Baiap2
Baiap2l1
Baiap2l2
Baiap3
Bak1
Bak1p1
Bambi
Banf1
Banf1p1
Bank1
Banp
Bap1
Bard1
Barhl1
Barx1
Barx2
Basp1
Basp1-as1
Batf
Bax
Baz1a
Baz1b
Baz2a
Baz2b
Bbc3
Bbip1
Bbof1
Bbs1
Bbs12
Bbs4
Bbs5
Bbs7
Bbs9
Bbx
Bcam
Bcan
Bcap29
Bcap31
Bcar1
Bcar3
Bcas1
Bcas2
Bcas2p1
Bcas2p3
Bcas3
Bcas4
Bcat1
Bcat2
Bccip
Bcdin3d
Bcdin3d-as1
Bche
Bckdha
Bckdhb
Bckdk
Bcl10
Bcl11a
Bcl2a1
Bcl2l1
Bcl2l11
Bcl2l12
Bcl2l13
Bcl2l2
Bcl2l2-pabpn1
Bcl3
Bcl6
Bcl6b
Bcl7a
Bcl7b
Bcl9
Bcl9l
Bcl9p1
Bco1
Bcorl1
Bcr
Bcrp1
Bcrp2
Bcrp5
Bcrp8
Bcs1l
Bcyrn1
Bdh1
Bdkrb1
Bdkrb2
Bdnf-as
Bdp1
Bean1
Becn1
Becn2
Begain
Bend3
Bend3p1
Bend6
Bend7
Best1
Best3
Bet1
Bet1p1
Bex3
Bex4
Bfar
Bfsp1
Bfsp2
Bfsp2-as1
Bglap
Bhlha15
Bhlha9
Bhlhb9
Bhlhb9p1
Bhlhe40
Bhlhe40-as1
Bhlhe41
Bhmt
Bhmt2
Bicc1
Bicd1
Bicdl1
Bicdl2
Bicra
Bicral
Bid
Bin1
Bin2
Bin3
Birc2
Birc3
Birc5
Birc6
Birc6-as1
Birc6-as2
Bispr
Bivm
Bivm-ercc5
Blacat1
Blcap
Blk
Blm
Blmh
Blnk
Bloc1s1
Bloc1s3
Bloc1s4
Bloc1s6
Blvra
Blzf1
Bmf
Bmi1
Bmp1
Bmp2k
Bmp4
Bmp6p1
Bmp7
Bmper
Bmpr1a
Bmpr1b
Bmpr2
Bms1p1
Bms1p17
Bms1p21
Bmt2
Bnc1
Bnc2-as1
Bnip1
Bnip2
Bnip3
Bnip3l
Bnip3p1
Bnip3p37
Bnipl
Boc
Bod1
Bod1l1
Bola1
Bola2p1
Bola2p2
Bola2p3
Bola3-as1
Bola3p2
Bop1
Bora
Borcs5
Borcs6
Borcs7
Borcs7-asmt
Borcs8
Borcs8-mef2b
Bpesc1
Bpgm
Bphl
Bpi
Bpifa4p
Bpifb1
Bpifb4
Bpifc
Bptf
Braf
Brca1
Brca2
Brcc3
Brd1
Brd2
Brd3
Brd3os
Brd4
Brd7p1
Brd8
Brd9
Brd9p1
Brd9p2
Brdt
Brf1
Brf2
Bri3
Brinp1
Brinp2
Brinp3
Brip1
Brix1
Brk1p2
Brms1
Brms1l
Brox
Brpf1
Brpf3
Brsk1
Brsk2
Brwd1
Brwd1-as1
Brwd1-as2
Brwd1p2
Brwd3
Bscl2
Bsdc1
Bsg
Bspry
Bst1
Btbd1
Btbd11
Btbd16
Btbd18
Btbd19
Btbd2
Btbd3
Btbd6
Btbd7
Btbd7p1
Btbd8
Btbd9
Btd
Btf3
Btf3l4
Btf3p2
Btg1p1
Btg2
Btg3
Btg3-as1
Btg3p1
Btk
Btn2a1
Btn2a2
Btn2a3p
Btn3a1
Btn3a2
Btn3a3
Btnl10
Btnl2
Btnl9
Btrc
Bub1
Bub1b
Bub3
Bud13p1
Bud23
Bud31
Bves-as1
Bx005266.2
Bx072579.2
Bx088651.1
Bx088702.1
Bx119917.1
Bx255925.3
Bx284656.1
Bx284656.2
Bx284668.2
Bx284668.4
Bx284668.6
Bx293535.1
Bx322234.1
Bx322234.2
Bx322559.1
Bx322562.1
Bx323014.1
Bx323043.1
Bx323046.1
Bx470102.1
Bx470209.1
Bx470209.2
Bx537318.1
Bx539320.1
Bx571673.1
Bx571818.1
Bx640514.2
Bx649601.1
Bx664615.1
Bx842242.1
Bx842559.1
Bx842559.2
Bx842568.4
Bx890604.2
Bx927359.1
Bysl
Bzw1
Bzw1p1
Bzw2
C10orf142
C10orf25
C10orf53
C10orf55
C10orf67
C10orf90
C10orf91
C10orf95
C11orf1
C11orf16
C11orf21
C11orf24
C11orf42
C11orf45
C11orf49
C11orf52
C11orf53
C11orf54
C11orf58
C11orf68
C11orf74
C11orf80
C11orf86
C11orf87
C11orf88
C11orf95
C11orf96
C11orf97
C12orf10
C12orf29
C12orf42
C12orf43
C12orf45
C12orf49
C12orf50
C12orf54
C12orf56
C12orf57
C12orf60
C12orf65
C12orf66
C12orf74
C12orf75
C12orf76
C12orf80
C13orf42
C13orf46
C14orf119
C14orf132
C14orf178
C14orf28
C14orf93
C15orf39
C15orf41
C15orf48
C15orf53
C15orf61
C15orf62
C15orf65
C16orf45
C16orf58
C16orf70
C16orf71
C16orf72
C16orf74
C16orf82
C16orf86
C16orf89
C16orf92
C16orf95
C16orf97
C17orf100
C17orf107
C17orf49
C17orf51
C17orf53
C17orf64
C17orf80
C17orf82
C17orf97
C17orf98
C17orf99
C18orf21
C18orf25
C18orf32
C18orf54
C18orf65
C19orf24
C19orf25
C19orf33
C19orf38
C19orf44
C19orf48
C19orf53
C19orf57
C19orf66
C19orf67
C19orf71
C19orf81
C19orf85
C1d
C1dp5
C1galt1
C1galt1p1
C1orf100
C1orf105
C1orf109
C1orf112
C1orf116
C1orf122
C1orf147
C1orf159
C1orf167
C1orf185
C1orf194
C1orf198
C1orf21
C1orf216
C1orf220
C1orf232
C1orf35
C1orf43
C1orf53
C1orf54
C1orf56
C1orf61
C1orf94
C1qa
C1qbp
C1qc
C1qtnf1
C1qtnf12
C1qtnf3
C1qtnf5
C1qtnf6
C1qtnf8
C1qtnf9b
C1rl
C1rl-as1
C1s
C2
C20orf144
C20orf197
C20orf204
C20orf27
C21orf58
C21orf62-as1
C22orf15
C22orf23
C22orf34
C22orf46
C2cd2
C2cd2l
C2cd3
C2cd4a
C2cd4d-as1
C2orf15
C2orf16
C2orf27a
C2orf49
C2orf50
C2orf69
C2orf69p1
C2orf69p2
C2orf69p4
C2orf70
C2orf72
C2orf73
C2orf74
C2orf78
C2orf81
C2orf83
C2orf88
C2orf92
C3
C3orf14
C3orf35
C3orf38
C3orf52
C3orf67
C3orf79
C3orf80
C3orf85
C4bpa
C4orf17
C4orf19
C4orf33
C4orf46
C4orf47
C4orf48
C4orf50
C5
C5ar1
C5ar2
C5orf17
C5orf22
C5orf24
C5orf30
C5orf34
C5orf38
C5orf47
C5orf49
C5orf51
C5orf56
C5orf63
C5orf66
C5orf66-as2
C6
C6orf120
C6orf136
C6orf141
C6orf163
C6orf203
C6orf223
C6orf47
C6orf47-as1
C6orf48
C6orf58
C6orf89
C6orf99
C7orf25
C7orf26
C7orf43
C7orf50
C7orf57
C8b
C8g
C8orf31
C8orf33
C8orf34
C8orf37-as1
C8orf44
C8orf58
C8orf59
C8orf74
C8orf82
C8orf86
C8orf89
C9
C9orf106
C9orf129
C9orf135
C9orf139
C9orf16
C9orf163
C9orf170
C9orf24
C9orf3
C9orf43
C9orf50
C9orf62
C9orf64
C9orf66
C9orf72
C9orf85
Ca11
Ca12
Ca13
Ca14
Ca2
Ca3
Ca4
Ca5a
Ca5b
Ca5bp1
Ca9
Cab39
Cab39l
Cabcoco1
Cabin1
Cables1
Cables2
Cabp1
Cabyr
Cabyrp1
Cacfd1
Cachd1
Cacna1a
Cacna1b
Cacna1c
Cacna1c-it1
Cacna1c-it3
Cacna1d
Cacna1e
Cacna1f
Cacna1g
Cacna1h
Cacna2d1
Cacna2d2
Cacna2d3
Cacna2d4
Cacnb1
Cacnb2
Cacnb3
Cacnb4
Cacng2
Cacng5
Cacng6
Cacng7
Cacng8
Cactin
Cactin-as1
Cacybp
Cacybpp3
Cad
Cadm1
Cadm2
Cadm2-as2
Cadm4
Cadps
Cadps2
Cage1
Calb2
Calcb
Calcoco1
Calcoco2
Calcp
Cald1
Calhm1
Calhm2
Calhm6
Calm1
Calm1p1
Calm2p2
Calm3
Calml5
Calr
Calr4p
Calu
Caly
Camk1
Camk1d
Camk2a
Camk2b
Camk2g
Camk2n1
Camk4
Camkk2
Camkmt
Camkv
Camlg
Camsap1
Camsap2
Camsap3
Camta1
Camta2
Cand1
Cand2
Cant1
Canx
Cap1
Cap2
Capg
Capn1
Capn10
Capn12
Capn13
Capn15
Capn2
Capn3
Capn5
Capn7
Capn9
Capns1
Caprin1
Caprin2
Caps
Caps2
Capsl
Capza1
Capza2
Capzb
Card10
Card14
Card19
Card8
Card8-as1
Card9
Carf
Carhsp1
Carm1
Carmil1
Carmil2
Carmn
Carnmt1
Carnmt1-as1
Carns1
Cars
Cars2
Cars-as1
Casc1
Casc11
Casc15
Casc19
Casc2
Casc22
Casc3
Casc4
Casd1
Caskin1
Caskin2
Casp10
Casp14
Casp1p2
Casp2
Casp4
Casp5
Casp7
Casp8
Casp8ap2
Casq2
Casr
Cass4
Cast
Castor2
Castor3
Casz1
Cat
Catip
Catsper1
Catsperb
Catsperd
Catspere
Catsperg
Catsperz
Cav1
Cav2
Cavin4
Cbarp
Cbfa2t2
Cbfa2t3
Cbfb
Cbl
Cblb
Cblc
Cbll1
Cbln1
Cbln2
Cbr1
Cbr3-as1
Cbwd2
Cbwd5
Cbx1
Cbx1p3
Cbx1p5
Cbx2
Cbx3
Cbx3p6
Cbx3p8
Cbx4
Cbx5
Cbx6
Cbx7
Cby1
Cc2d1a
Cc2d1b
Cc2d2a
Cc2d2b
Ccar1
Ccar2
Ccdc102b
Ccdc103
Ccdc106
Ccdc107
Ccdc113
Ccdc114
Ccdc115
Ccdc117
Ccdc11p1
Ccdc120
Ccdc124
Ccdc126
Ccdc127
Ccdc13
Ccdc130
Ccdc134
Ccdc136
Ccdc137
Ccdc138
Ccdc13-as1
Ccdc14
Ccdc140
Ccdc141
Ccdc142
Ccdc144a
Ccdc144cp
Ccdc144nl
Ccdc144nl-as1
Ccdc146
Ccdc149
Ccdc15
Ccdc150
Ccdc151
Ccdc152
Ccdc154
Ccdc155
Ccdc157
Ccdc158
Ccdc159
Ccdc160
Ccdc162p
Ccdc169
Ccdc17
Ccdc170
Ccdc171
Ccdc172
Ccdc174
Ccdc178
Ccdc18
Ccdc180
Ccdc183
Ccdc184
Ccdc186
Ccdc187
Ccdc188
Ccdc189
Ccdc18-as1
Ccdc190
Ccdc191
Ccdc192
Ccdc194
Ccdc197
Ccdc198
Ccdc22
Ccdc24
Ccdc25
Ccdc28a
Ccdc28b
Ccdc30
Ccdc33
Ccdc36
Ccdc38
Ccdc39
Ccdc39-as1
Ccdc40
Ccdc47
Ccdc51
Ccdc57
Ccdc58
Ccdc60
Ccdc61
Ccdc62
Ccdc63
Ccdc66
Ccdc68
Ccdc69
Ccdc7
Ccdc74a
Ccdc77
Ccdc78
Ccdc80
Ccdc81
Ccdc82
Ccdc83
Ccdc84
Ccdc85b
Ccdc85c
Ccdc86
Ccdc88b
Ccdc88c
Ccdc9
Ccdc90b
Ccdc91
Ccdc92
Ccdc92b
Ccdc96
Ccdc97
Ccdc9b
Cchcr1
Cck
Cckbr
Ccl16
Ccl2
Ccl21
Ccl4
Ccl4l2
Ccm2
Ccm2l
Ccn1
Ccn3
Ccn5
Ccn6
Ccna1
Ccnb1
Ccnb2
Ccnb3
Ccnc
Ccnd1
Ccnd2
Ccnd3
Ccndbp1
Ccne1
Ccne2
Ccnf
Ccng1
Ccng2
Ccni
Ccni2
Ccnj
Ccnk
Ccnl1
Ccnl2
Ccnl2p1
Ccnt1
Ccnt2
Ccnt2-as1
Ccny
Ccnyl1
Ccp110
Ccpg1
Ccr10
Ccr12p
Ccr2
Ccr3
Ccr6
Ccr7
Ccrl2
Ccs
Ccser1
Ccser2
Cct2
Cct3
Cct4
Cct5
Cct6a
Cct6p1
Cct6p3
Cct7
Cct8
Ccz1
Cd101
Cd109
Cd14
Cd151
Cd163l1
Cd164l2
Cd177
Cd19
Cd1d
Cd200
Cd209
Cd22
Cd226
Cd24
Cd244
Cd247
Cd274
Cd276
Cd27-as1
Cd2ap
Cd2bp2
Cd300e
Cd300lg
Cd33
Cd34
Cd37
Cd3d
Cd3eap
Cd3g
Cd40
Cd44
Cd46
Cd46p1
Cd47
Cd53
Cd55
Cd58
Cd59
Cd6
Cd63
Cd68
Cd69
Cd74
Cd81
Cd81-as1
Cd82
Cd83
Cd83p1
Cd8a
Cd9
Cd96
Cd99
Cd99l2
Cd99p1
Cda
Cdadc1
Cdan1
Cdc123
Cdc14a
Cdc14b
Cdc16
Cdc20
Cdc23
Cdc25a
Cdc25b
Cdc25c
Cdc26
Cdc34
Cdc37
Cdc37l1
Cdc40
Cdc42
Cdc42bpa
Cdc42bpb
Cdc42ep1
Cdc42ep2
Cdc42ep4
Cdc42ep5
Cdc42p1
Cdc42p2
Cdc42p3
Cdc42se2
Cdc45
Cdc6
Cdc7
Cdc73
Cdca2
Cdca3
Cdca4p4
Cdca5
Cdca7
Cdca8
Cdcp2
Cdh1
Cdh11
Cdh12
Cdh13
Cdh15
Cdh16
Cdh17
Cdh18
Cdh18-as1
Cdh19
Cdh2
Cdh20
Cdh22
Cdh23
Cdh24
Cdh26
Cdh3
Cdh5
Cdh6
Cdh7
Cdh8
Cdhr1
Cdhr2
Cdhr3
Cdhr4
Cdhr5
Cdip1
Cdipt
Cdiptosp
Cdk1
Cdk10
Cdk12
Cdk13
Cdk14
Cdk16
Cdk18
Cdk19
Cdk2
Cdk2ap1
Cdk2ap2
Cdk2ap2p2
Cdk3
Cdk4
Cdk5
Cdk5r1
Cdk5r2
Cdk5rap1
Cdk5rap2
Cdk5rap3
Cdk6
Cdk7
Cdk8
Cdk9
Cdkal1
Cdkl1
Cdkl5
Cdkn1a
Cdkn1b
Cdkn2a
Cdkn2aip
Cdkn2b-as1
Cdkn2c
Cdkn2d
Cdkn3
Cdon
Cdr2l
Cdrt1
Cds1
Cds2
Cdt1
Cdv3
Cdv3p1
Cdx1
Cdx2
Cdyl
Cdyl2
Ceacam18
Ceacam19
Ceacam20
Ceacam21
Ceacam22p
Ceacam3
Ceacam5
Ceacamp3
Cebpa-dt
Cebpb
Cebpd
Cebpg
Cebpzos
Cecr2
Cecr7
Cecr9
Cela2b
Celf1
Celf2
Celf3
Celf4
Celf5
Celf6
Celsr1
Celsr2
Celsr3
Cemip
Cemip2
Cend1
Cenpa
Cenpbd1p1
Cenpc
Cenpe
Cenpf
Cenph
Cenpi
Cenpl
Cenpm
Cenpn
Cenpo
Cenpp
Cenps
Cenps-cort
Cenpt
Cenpu
Cenpv
Cenpw
Cep104
Cep112
Cep126
Cep131
Cep135
Cep152
Cep162
Cep164
Cep164p1
Cep170b
Cep192
Cep250
Cep295nl
Cep350
Cep41
Cep44
Cep55
Cep57
Cep57l1
Cep57l1p1
Cep63
Cep68
Cep72
Cep78
Cep83-dt
Cep85
Cep85l
Cep89
Cep95
Cep97
Cept1
Cercam
Cerk
Cerna1
Cerna3
Cers1
Cers2
Cers3
Cers3-as1
Cers4
Cers5
Cers6
Ces1p1
Ces2
Ces3
Ces4a
Ces5ap1
Cetn3
Cetp
Cfap100
Cfap157
Cfap161
Cfap206
Cfap221
Cfap298
Cfap299
Cfap300
Cfap36
Cfap410
Cfap44
Cfap46
Cfap47
Cfap52
Cfap54
Cfap57
Cfap58
Cfap61
Cfap65
Cfap69
Cfap70
Cfap73
Cfap74
Cfap77
Cfap97
Cfap97d1
Cfap97d2
Cfap99
Cfb
Cfh
Cfhr5
Cfl1
Cfl1p1
Cfl1p3
Cfl1p8
Cfl2
Cflar
Cflar-as1
Cfp
Cftr
Cgb2
Cgb3
Cgn
Cgnl1
Cgref1
Cgrrf1
Chac1
Chaf1a
Chaf1b
Champ1
Chat
Chchd1
Chchd10
Chchd2p1
Chchd2p2
Chchd2p3
Chchd2p6
Chchd3
Chchd3p1
Chchd4p3
Chchd4p5
Chchd5
Chchd6
Chchd7
Chd1l
Chd2
Chd3
Chd4
Chd6
Chd7
Chd8
Chd9
Chek1
Chek2
Chek2p2
Cherp
Chfr
Chga
Chgb
Chi3l1
Chi3l2
Chic1
Chic2
Chid1
Chit1
Chka
Chkb-cpt1b
Chkb-dt
Chl1
Chml
Chmp1a
Chmp1ap1
Chmp1b
Chmp1b-as1
Chmp2a
Chmp2b
Chmp3
Chmp4bp1
Chmp5
Chmp6
Chmp7
Chn1
Chn2
Chp1
Chpf2
Chpt1
Chrac1
Chrd
Chrdl2
Chrm1
Chrm2
Chrm3
Chrna10
Chrna2
Chrna3
Chrna4
Chrna5
Chrna6
Chrna7
Chrna9
Chrnb1
Chrnb2
Chrnd
Chrne
Chst10
Chst11
Chst12
Chst13
Chst14
Chst15
Chst4
Chst7
Chst8
Chsy1
Chsy3
Chtf18
Chtop
Chuk
Churc1
Churc1-fntb
Ciao1
Ciao2a
Ciao2b
Ciao3
Ciapin1
Ciart
Cib1
Cib2
Cib3
Cic
Cicp16
Cideb
Cidecp1
Ciita
Cilp2
Cip2a
Cipc
Cirbp
Cirbp-as1
Cisd1
Cisd2
Cisd3
Cish
Cistr
Cit
Cited2
Ciz1
Ckap2
Ckap2l
Ckap2p1
Ckap5
Ckb
Cklf
Cklf-cmtm1
Ckmt2
Ckmt2-as1
Cks1b
Cks1bp3
Cks1bp5
Clasp2
Clasrp
Clba1
Clca2
Clcc1
Clcf1
Clcn1
Clcn2
Clcn3
Clcn4
Clcn5
Clcn6
Clcn7
Clcnka
Clcnkb
Clcp1
Cldn10-as1
Cldn11
Cldn12
Cldn15
Cldn16
Cldn19
Cldn2
Cldn22
Cldn23
Cldn4
Cldn7
Cldnd1
Cldnd2
Clec11a
Clec12a
Clec16a
Clec19a
Clec2d
Clec2l
Clec3b
Clec4d
Clec4gp1
Clec4m
Clec7a
Clec9a
Clecl1
Clgn
Clhc1
Clic1
Clic3
Clic4
Clic5
Clic6
Clip1
Clip1-as1
Clip2
Clip3
Clip4
Clk2
Clk3
Clk3p2
Cllu1os
Clmat3
Clmp
Cln3
Cln5
Cln6
Cln8
Clock
Clp1
Clpb
Clpp
Clpsl2
Clptm1
Clptm1l
Clptm1lp1
Clpx
Clrn1
Clspn
Clstn1
Clstn2
Clstn3
Clta
Cltb
Cltc
Cltcl1
Clu
Cluap1
Cluh
Cluhp3
Clul1
Clvs1
Clvs2
Clybl
Cmahp
Cmas
Cmbl
Cmc1
Cmip
Cmpk1
Cmss1
Cmtm1
Cmtm2
Cmtm3
Cmtm4
Cmtm7
Cmtm8
Cmtr1
Cmtr2
Cmya5
Cnbd2
Cndp2
Cnep1r1
Cnfn
Cnga3
Cnga4
Cngb3
Cnih1
Cnih2
Cnih3
Cnih4
Cnksr1
Cnksr2
Cnksr3
Cnn2
Cnn2p8
Cnn2p9
Cnn3
Cnnm2
Cnnm3
Cnnm4
Cnot1
Cnot10
Cnot2
Cnot3
Cnot4
Cnot6
Cnot6l
Cnot6lp1
Cnot7p2
Cnot8
Cnot9
Cnp
Cnpy1
Cnpy3
Cnpy4
Cnr1
Cnrip1
Cnst
Cntd1
Cntd2
Cntln
Cntn1
Cntn2
Cntn4
Cntn5
Cntnap1
Cntnap2
Cntnap3
Cntnap3b
Cntnap3c
Cntnap3p2
Cntnap4
Cntnap5
Cntrl
Cntrob
Coa1
Coa4
Coa6
Coa7
Coasy
Cobl
Cobll1
Coch
Cog1
Cog2
Cog3
Cog4
Cog5
Cog6
Cog7
Cog8
Col11a1
Col11a2
Col12a1
Col13a1
Col14a1
Col15a1
Col16a1
Col17a1
Col18a1
Col18a1-as1
Col18a1-as2
Col19a1
Col1a1
Col1a2
Col20a1
Col21a1
Col22a1
Col23a1
Col24a1
Col25a1
Col27a1
Col28a1
Col2a1
Col3a1
Col4a1
Col4a2
Col4a2-as2
Col4a3
Col4a3bp
Col4a5
Col5a1
Col5a1-as1
Col6a1
Col6a2
Col6a3
Col6a4p2
Col7a1
Col8a1
Col9a2
Col9a3
Colca1
Colec11
Colec12
Colgalt1
Commd1
Commd10
Commd3
Commd3-bmi1
Commd4
Commd5
Comp
Comt
Comtd1
Cop1
Copb2
Cope
Copg1
Cops4
Cops5
Cops6
Cops7a
Cops7b
Cops8
Copz1
Copz2
Coq10a
Coq10b
Coq2
Coq4
Coq5
Coq6
Coq7
Coq8a
Coq8b
Coq9
Coro1a
Coro1b
Coro1c
Coro2a
Coro2b
Coro6
Coro7
Coro7-pam16
Cort
Cox10
Cox10-as1
Cox14
Cox17
Cox20
Cox20p2
Cox4i1
Cox4i1p2
Cox5b
Cox5bp7
Cox6a1
Cox6a2
Cox6b1
Cox6b1p6
Cox6b2
Cox6c
Cox6cp13
Cox6cp15
Cox6cp16
Cox6cp2
Cox6cp3
Cox6cp5
Cox6cp7
Cox7a2l
Cox7a2p1
Cox7b
Cox7bp2
Cox7c
Cox7cp1
Cp
Cpa1
Cpa4
Cpa5
Cpamd8
Cpb1
Cpb2
Cpb2-as1
Cpd
Cpdp1
Cpe
Cpeb1
Cpeb1-as1
Cpeb2
Cpeb4
Cped1
Cplane1
Cplx2
Cpm
Cpne1
Cpne2
Cpne3
Cpne4
Cpne5
Cpne6
Cpne7
Cpne8-as1
Cpq
Cps1
Cpsf1
Cpsf2
Cpsf3
Cpsf4
Cpsf6
Cpsf7
Cpt1a
Cpt1b
Cpt1c
Cpt2
Cptp
Cpvl
Cpz
Cr1
Cr1l
Cr2
Cr381653.1
Cr383658.1
Cr392039.3
Crabp1
Cracr2a
Cracr2b
Cradd
Cramp1
Crat
Crb1
Crb2
Crb3
Crb3p1
Crbn
Crcp
Creb1
Creb3
Creb3l1
Creb3l2
Creb3l3
Creb3l4
Creb5
Crebbp
Crebl2
Crebrf
Creg2
Creld1
Creld2
Crem
Crhbp
Crhr1
Crhr2
Crim1
Crip1
Crip1p1
Crip2
Cript
Crisp3
Crispld1
Crispld2
Crk
Crkl
Crlf1
Crlf3
Crls1
Crmp1
Crnde
Crocc
Crocc2
Croccp2
Croccp3
Crot
Crp
Crtac1
Crtap
Crtc1
Crtc2
Crtc3
Cry2
Cryab
Crybb2p1
Crybg1
Crybg2
Cryl1
Crym
Crym-as1
Cryzl1
Cryzl2p
Cs
Csad
Csag4
Csdc2
Csde1
Cse1l
Csf1
Csf1r
Csf2ra
Csf3
Csf3r
Csgalnact1
Csk
Cskmt
Csmd1
Csn1s2ap
Csn2
Csnk1a1
Csnk1a1p1
Csnk1d
Csnk1e
Csnk1g1
Csnk1g2
Csnk1g2-as1
Csnk1g2p1
Csnk1g3
Csnk2a1
Csnk2a2
Csnk2a3
Csnk2b
Cspg4
Cspg5
Cspp1
Csrnp1
Csrnp2
Csrnp3
Csrp1
Cst9lp1
Cstb
Cstf1
Cstf2
Cstf3-dt
Ct45a1
Ctage10p
Ctage13p
Ctage3p
Ctbp1
Ctbp1-as
Ctbp1-dt
Ctbp2
Ctbp2p4
Ctc1
Ctcf
Ctcfl
Ctdnep1
Ctdp1
Ctdsp1
Ctdsp2
Ctdspl
Ctdspl2
Ctf1
Ctf2p
Cth
Cthrc1
Ctif
Ctnna1
Ctnna2
Ctnnb1
Ctnnbip1
Ctnnbl1
Ctnnd1
Ctnnd2
Ctns
Ctps1
Ctr9
Ctrb1
Ctrl
Ctsa
Ctsb
Ctsd
Ctse
Ctsf
Ctsh
Ctsl
Ctsl3p
Ctsv
Ctsz
Cttn
Cttnbp2
Cttnbp2nl
Ctu2
Ctxn2
Ctxn3
Cu104787.1
Cuedc1
Cuedc2
Cul1
Cul2
Cul3
Cul4a
Cul5
Cul9
Cuta
Cutalp
Cutc
Cux1
Cwc15
Cwc25
Cwc27
Cwf19l1
Cwh43
Cx3cr1
Cxadr
Cxcl1
Cxcl11
Cxcl14
Cxcl16
Cxcl2
Cxcl6
Cxcl8
Cxcr2p1
Cxorf40a
Cxorf58
Cxxc1
Cxxc4-as1
Cxxc5
Cxxc5-as1
Cyb561
Cyb561a3
Cyb561d1
Cyb561d2
Cyb5b
Cyb5d1
Cyb5d2
Cyb5r1
Cyb5r2
Cyb5r3
Cyb5r4
Cyb5rl
Cyba
Cybc1
Cybrd1
Cyc1
Cycsp19
Cycsp33
Cycsp38
Cycsp39
Cycsp40
Cycsp41
Cycsp5
Cycsp55
Cyfip1
Cyfip2
Cygb
Cyhr1
Cyld
Cymp
Cyp11a1
Cyp19a1
Cyp1b1
Cyp1b1-as1
Cyp20a1
Cyp24a1
Cyp26a1
Cyp27b1
Cyp27c1
Cyp2ab1p
Cyp2ac1p
Cyp2c23p
Cyp2c60p
Cyp2c8
Cyp2e1
Cyp2f1
Cyp2f2p
Cyp2g2p
Cyp2s1
Cyp2u1
Cyp3a43
Cyp3a5
Cyp46a1
Cyp4a44p
Cyp4f11
Cyp4f23p
Cyp4f29p
Cyp4f3
Cyp4f32p
Cyp4f8
Cyp4f9p
Cyp4v2
Cyp51a1-as1
Cyp7b1
Cyp8b1
Cyren
Cys1
Cystm1
Cyth1
Cyth2
Cyth3
Cyth4
Cytor
Cyyr1-as1
Czib
D2hgdh
Daam1
Daam2
Dab2
Dab2ip
Dach2
Dact1
Dact3
Dact3-as1
Dag1
Dagla
Daglb
Dalrd3
Dancr
Dand5
Dao
Dap
Dap3
Dapk1
Dapk1-it1
Dapk2
Dapk3
Dapl1
Dapp1
Dars
Dars2
Dars-as1
Daw1
Daxx
Dazap1
Dazap2
Dazap2p1
Dbf4
Dbf4b
Dbi
Dbil5p
Dbn1
Dbndd1
Dbndd2
Dbnl
Dbp
Dcaf1
Dcaf10
Dcaf11
Dcaf12
Dcaf13
Dcaf13p2
Dcaf15
Dcaf16
Dcaf17
Dcaf4
Dcaf5
Dcaf6
Dcaf7
Dcaf8
Dcakd
Dcbld1
Dcbld2
Dcdc1
Dcdc2b
Dcdc2c
Dchs2
Dck
Dclk2
Dclre1b
Dclre1c
Dclre1cp1
Dcn
Dcp1a
Dcp1b
Dcp2
Dcst1-as1
Dcst2
Dctd
Dctn2
Dctn3
Dctn5
Dctn6
Dcun1d1
Dcun1d2-as
Dcun1d4
Dcx
Dcxr
Dcxr-dt
Dda1
Ddah1
Ddah2
Ddb1
Ddb2
Ddc
Ddc-as1
Ddhd2
Ddi2
Ddias
Ddit4
Ddit4-as1
Ddn-as1
Ddo
Ddr1
Ddr2
Ddt
Ddtp1
Ddx1
Ddx10
Ddx11
Ddx11l10
Ddx11l5
Ddx12p
Ddx17
Ddx18
Ddx18p1
Ddx19a
Ddx19b
Ddx21
Ddx23
Ddx25
Ddx27
Ddx31
Ddx39a
Ddx39b
Ddx39b-as1
Ddx3x
Ddx3y
Ddx41
Ddx42
Ddx43
Ddx46
Ddx47
Ddx49
Ddx5
Ddx50
Ddx52
Ddx53
Ddx54
Ddx55
Ddx56
Ddx59
Ddx6
Ddx60
Ddx60l
Ddx6p1
Deaf1
Decr1
Decr2
Dedd
Dedd2
Def6
Def8
Defa11p
Defb115
Defb131b
Degs1
Degs2
Dek
Dele1
Dennd1a
Dennd1c
Dennd2a
Dennd2c
Dennd3
Dennd4a
Dennd4b
Dennd4c
Dennd5a
Dennd5b
Dennd5b-as1
Dennd6a
Dennd6a-dt
Dennd6b
Denr
Depdc1-as1
Depdc4
Depdc5
Depdc7
Depp1
Deptor
Dera
Derl3
Desi1
Desi2
Det1
Dffb
Dgat1
Dgat2
Dgat2l6
Dgcr10
Dgcr2
Dgcr5
Dgcr8
Dgcr9
Dgka
Dgkb
Dgkd
Dgke
Dgkg
Dgkh
Dgki
Dgkq
Dgkz
Dglucy
Dguok
Dhcr24
Dhcr24-dt
Dhdds
Dhdh
Dhodh
Dhps
Dhrs1
Dhrs11
Dhrs12
Dhrs13
Dhrs2
Dhrs3
Dhrs4
Dhrs4l1
Dhrs4l2
Dhrs7
Dhrs7b
Dhrsx
Dhtkd1
Dhx30
Dhx34
Dhx35
Dhx38
Dhx40
Dhx58
Dhx8
Dhx9
Diablo
Diaph1
Diaph2
Dicer1
Dicer1-as1
Dido1
Dio1
Dio2
Dio2-as1
Dio3
Dio3os
Dip2a
Dip2a-it1
Dip2b
Dip2c
Dipk1a
Dipk2a
Diras2
Dirc3
Dis3l
Dis3l2
Dis3l2p1
Disc1
Disp1
Disp2
Disp3
Dixdc1
Dkc1
Dkk1
Dkk3
Dkkl1
Dkkl1p1
Dlat
Dlc1
Dld
Dleu1
Dleu2l
Dleu7
Dlg1
Dlg1-as1
Dlg2
Dlg3
Dlg3-as1
Dlg4
Dlg5
Dlg5-as1
Dlgap1
Dlgap1-as1
Dlgap1-as2
Dlgap1-as3
Dlgap1-as4
Dlgap2
Dlgap4
Dlgap4-as1
Dll1
Dll3
Dll4
Dlst
Dlx1
Dlx2
Dlx2-dt
Dlx3
Dlx4
Dlx5
Dlx6
Dlx6-as1
Dm1-as
Dmac2l
Dmap1
Dmbt1p1
Dmd
Dmgdh
Dmkn
Dmp1
Dmpk
Dmrt1
Dmrt2
Dmtf1
Dmtn
Dmwd
Dmxl1
Dnaaf1
Dnaaf3
Dnaaf4
Dnaaf4-ccpg1
Dnaaf5
Dnah1
Dnah10
Dnah11
Dnah14
Dnah17
Dnah17-as1
Dnah2
Dnah3
Dnah5
Dnah6
Dnah9
Dnai1
Dnaja1
Dnaja1p6
Dnaja2
Dnaja3
Dnaja4
Dnajb11
Dnajb12
Dnajb13
Dnajb2
Dnajb4
Dnajb5
Dnajb6
Dnajb7
Dnajb9
Dnajc1
Dnajc10
Dnajc11
Dnajc12
Dnajc13
Dnajc14
Dnajc16
Dnajc17
Dnajc18
Dnajc19p5
Dnajc2
Dnajc21
Dnajc22
Dnajc24
Dnajc25
Dnajc25-gng10
Dnajc27
Dnajc27-as1
Dnajc3
Dnajc30
Dnajc4
Dnajc5
Dnajc5b
Dnajc5g
Dnajc6
Dnajc7
Dnajc8p1
Dnajc9
Dnajc9-as1
Dnal1
Dnal4
Dnali1
Dnase1
Dnase1l1
Dnase1l2
Dnd1p1
Dnhd1
Dnlz
Dnm1
Dnm1l
Dnm1p34
Dnm1p35
Dnm1p38
Dnm1p41
Dnm1p47
Dnm1p50
Dnm2
Dnm3
Dnmbp
Dnmbp-as1
Dnmt1
Dnmt3a
Dnmt3b
Dnpep
Dnph1
Dnttip1
Dnttip2
Doc2a
Doc2gp
Dock1
Dock10
Dock11
Dock2
Dock5
Dock6
Dock7
Dock8
Dock9
Dock9-as1
Dock9-dt
Dok1
Dok2
Dok3
Dok4
Dok5
Dok7
Dolpp1
Donson
Dop1a
Dop1b
Dot1l
Dpagt1
Dpcd
Dpep1
Dpep2
Dpf1
Dpf2
Dpf3
Dph1
Dph2
Dph5
Dph6-dt
Dph7
Dpp10
Dpp10-as1
Dpp3
Dpp4
Dpp6
Dpp9
Dppa5p4
Dprxp7
Dpy19l1
Dpy19l2
Dpy19l2p3
Dpy19l2p4
Dpy19l2p5
Dpy19l3
Dpy19l4
Dpy30
Dpyd
Dpysl2
Dpysl3
Dpysl4
Dpysl5
Dqx1
Dr1
Draic
Dram1
Drap1
Draxinp1
Drc1
Drc3
Drc7
Drd2
Drd5
Drg1
Drg2
Drosha
Dscam-as1
Dscam-it1
Dscaml1
Dscas
Dscr8
Dscr9
Dse
Dsg2
Dsg2-as1
Dsp
Dst
Dstn
Dstnp1
Dstnp4
Dstyk
Dtd1
Dtd2
Dtl
Dtna
Dtnb
Dtwd1
Dtx1
Dtx2
Dtx2p1-upk3bp1-pms2p11
Dtx3
Dtx3l
Dtx4
Dtymk
Dubr
Duox2
Duoxa1
Dus1l
Dus2
Dus3l
Dus4l
Dusp11
Dusp12
Dusp13
Dusp14
Dusp15
Dusp19
Dusp2
Dusp22
Dusp23
Dusp26
Dusp28
Dusp3
Dusp5
Dusp5p2
Dusp6
Dusp7
Dusp8p5
Dusp9
Dut
Dutp1
Dutp6
Dux4l16
Dux4l17
Dux4l18
Dux4l33
Dux4l35
Dux4l37
Dux4l50
Dux4l8
Dux4l9
Duxa
Dvl1
Dvl2
Dvl3
Dxo
Dydc1
Dydc2
Dym
Dync1h1
Dync1i1
Dync1i2
Dync1li2
Dync2h1
Dync2li1
Dynll1
Dynll1p4
Dynlrb1
Dynlrb2
Dynlt3p2
Dyrk1a
Dyrk1b
Dyrk2
Dyrk3
Dyrk4
Dysf
Dzank1
Dzip1l
Dzip3
E2f3
E2f3p1
E2f4
E2f5
E2f6
E2f6p4
E2f7
E2f8
E4f1
Eaf1
Eaf2
Ebag9
Ebag9p1
Ebf1
Ebf4
Ebln3p
Ebna1bp2
Ebp
Ecd
Ece1
Ece2
Ecel1p2
Ech1
Echdc1
Echdc2
Echdc3
Eci2
Ecm1
Ecpas
Ecsit
Ect2
Eda
Eda2r
Edc3
Edc4
Eddm3dp
Edem1
Edn2
Edn3
Ednra
Edrf1
Edrf1-dt
Eed
Eef1a1
Eef1a1p20
Eef1a1p27
Eef1a1p5
Eef1a1p7
Eef1a2
Eef1akmt1
Eef1akmt3
Eef1akmt4
Eef1akmt4-ece2
Eef1aknmt
Eef1b2
Eef1d
Eef1dp1
Eef1dp4
Eef1e1p1
Eef1g
Eef1gp2
Eef1gp4
Eef1gp5
Eef1gp7
Eef2
Eef2k
Eef2kmt
Eefsec
Eepd1
Efcab11
Efcab12
Efcab13
Efcab14
Efcab14-as1
Efcab2
Efcab3
Efcab5
Efcab6
Efcab6-as1
Efcab7
Efcc1
Efemp1
Efemp2
Efhb
Efhc1
Efhd1
Efhd2
Efl1
Efl1p1
Efna1
Efna3
Efna4
Efna5
Efr3a
Efr3b
Eftud2
Egfem1p
Egfl7
Egfl8
Egflam
Egflam-as2
Egfr
Egfr-as1
Egln1p1
Egln2
Egln3
Egr2
Ehbp1
Ehbp1l1
Ehd1
Ehd2
Ehd4
Ehf
Ehhadh
Ehmt1
Ehmt2
Ehmt2-as1
Ei24
Ei24p1
Ei24p3
Eid1
Eid3
Eif1
Eif1ay
Eif1b
Eif1b-as1
Eif1p2
Eif2a
Eif2ak1
Eif2ak2
Eif2ak3-dt
Eif2ak4
Eif2b1
Eif2b2
Eif2b4
Eif2b5
Eif2d
Eif2s1
Eif2s2p3
Eif2s3
Eif2s3b
Eif3a
Eif3b
Eif3d
Eif3e
Eif3f
Eif3fp1
Eif3g
Eif3i
Eif3ip1
Eif3j
Eif3k
Eif3l
Eif3m
Eif4a1
Eif4a1p11
Eif4a2
Eif4a2p1
Eif4a2p3
Eif4a2p4
Eif4b
Eif4bp4
Eif4e
Eif4e1b
Eif4e2
Eif4e3
Eif4enif1
Eif4ep2
Eif4g1
Eif4g2
Eif4g3
Eif4h
Eif4hp1
Eif5
Eif5a
Eif5ap2
Eif5b
Eif6
Eipr1
Elac1
Elac2
Elane
Elavl1
Elavl3
Elf3
Elf3-as1
Elfn1-as1
Elfn2
Elk3
Elk4
Ell
Ell2
Ell3
Elmo1
Elmo2
Elmo3
Elmod1
Elmod2
Elmod3
Elmsan1
Eln
Eloa
Eloa2
Elob
Elobp3
Elocp22
Elocp28
Elocp32
Elovl1
Elovl2-as1
Elovl6
Elovl7
Elp1
Elp2
Elp3
Elp4
Elp5
Elp6
Embp1
Emc10
Emc1-as1
Emc2
Emc3
Emc3-as1
Emc4
Emc6
Emc8
Emc9
Emd
Eme1
Eme2
Emg1
Emid1
Emilin1
Emilin2
Eml1
Eml2
Eml2-as1
Eml3
Eml4
Eml6
Emp1
Emp3
Emsy
Emx1
Emx2
Emx2os
En2
Enah
Enam
Enc1
Endou
Endov
Eng
Engase
Enkd1
Enkur
Eno1
Eno1-as1
Eno1p3
Eno2
Eno3
Eno4
Enoph1
Enosf1
Enox1
Enpp1
Enpp3
Ensa
Entpd1
Entpd1-as1
Entpd2
Entpd3
Entpd4
Entpd5
Entpd6
Entpd7
Entpd8
Entr1
Eny2
Eomes
Ep300-as1
Ep400
Ep400p1
Epas1
Epb41
Epb41l1
Epb41l2
Epb41l3
Epb41l4a
Epb41l4a-as1
Epb41l4a-dt
Epb41l4b
Epb41l5
Epc1
Epc2
Epcam
Epcam-dt
Epdr1
Epgn
Epha1
Epha10
Epha2
Epha3
Epha5-as1
Epha6
Ephb1
Ephb2
Ephb4
Ephb6
Ephx1
Ephx2
Ephx4
Epm2a
Epn1
Epn2
Epn3
Epor
Eps15
Eps15l1
Eps8l1
Eps8l2
Epsti1
Eqtn
Eral1
Erap1
Erap2
Erbb2
Erbb3
Erbb4
Erbin
Erc1
Ercc1
Ercc2
Ercc3
Ercc4
Ercc5
Ercc6
Ercc6l
Ercc6l2
Ereg
Erf
Erfe
Erg
Erg28
Ergic1
Ergic2
Ergic3
Eri1
Eri3
Ericd
Erich1
Erich2
Erich3
Erich5
Erich6
Erich6-as1
Erlec1
Erlin2
Ermap
Ermard
Ermn
Ermp1
Ern1
Ern2
Ero1a
Erp27
Erp29
Ervh48-1
Ervk13-1
Ervk3-1
Ervmer34-1
Ervmer61-1
Ervw-1
Esco2
Esd
Esm1
Espl1
Espn
Espnl
Espnp
Esr1
Esr2
Esrp1
Esrp2
Esrra
Esrrb
Esrrg
Esyt1
Esyt2
Esyt3
Etaa1
Etf1
Etfa
Etfb
Etfbkmt
Etfdh
Etfrf1
Ethe1
Etnk1
Etnk2
Ets1
Ets2
Etv1
Etv2
Etv4
Etv5
Etv5-as1
Etv6
Etv7
Eva1a
Eva1b
Eva1c
Evc
Evi5
Evi5l
Evl
Evpl
Evpll
Ewsat1
Ewsr1
Exd2
Exd3
Exo1
Exo5
Exoc1
Exoc1l
Exoc3
Exoc3-as1
Exoc3l1
Exoc3l4
Exoc4
Exoc5p1
Exoc6
Exoc7
Exoc7p1
Exog
Exosc10
Exosc10-as1
Exosc2
Exosc3p1
Exosc4
Exosc7
Exosc8
Exosc9
Ext1
Ext2
Extl1
Extl2
Extl3
Extl3-as1
Eya1
Eya2
Eya3
Eya4
Ezh2
Ezh2p1
Ezr
F10
F10-as1
F11-as1
F11r
F12
F13b
F2r
F2rl1
F3
F8a1
Fa2h
Faah
Faah2
Faahp1
Faap100
Faap20
Faap24
Fabp12
Fabp5
Fabp5p14
Fabp5p3
Fadd
Fads1
Fads2
Faf1
Faf2
Fah
Fahd1
Fahd2a
Fahd2cp
Fahd2p1
Faim
Faim2
Falec
Fam102a
Fam102b
Fam104a
Fam107a
Fam107b
Fam110a
Fam110b
Fam110c
Fam111a
Fam111a-dt
Fam111b
Fam114a1
Fam117a
Fam117b
Fam118a
Fam118b
Fam120a
Fam120b
Fam122a
Fam122c
Fam124a
Fam124b
Fam126a
Fam129a
Fam129b
Fam129c
Fam131a
Fam131b
Fam133a
Fam135a
Fam136a
Fam13a
Fam13a-as1
Fam13c
Fam149a
Fam149b1
Fam151b
Fam155b
Fam157a
Fam160a1
Fam160a2
Fam160b1
Fam160b2
Fam161a
Fam162a
Fam166a
Fam168a
Fam169a
Fam169b
Fam171a1
Fam171a2
Fam171b
Fam172a
Fam173a
Fam174a
Fam174b
Fam177a1
Fam180a
Fam181a-as1
Fam182b
Fam183a
Fam185a
Fam186b
Fam187a
Fam189a1
Fam189a2
Fam189b
Fam192a
Fam193a
Fam193b
Fam198b-as1
Fam19a2
Fam19a3
Fam19a5
Fam200b
Fam201a
Fam201b
Fam206a
Fam207a
Fam209a
Fam20a
Fam20b
Fam20c
Fam210b
Fam214b
Fam216a
Fam216b
Fam217a
Fam217b
Fam218a
Fam220a
Fam221a
Fam221b
Fam222a
Fam222b
Fam227b
Fam228a
Fam228b
Fam229a
Fam229b
Fam230c
Fam230g
Fam230i
Fam234a
Fam234b
Fam237a
Fam238c
Fam241b
Fam242c
Fam24b
Fam27c
Fam30a
Fam32a
Fam32cp
Fam3a
Fam3b
Fam43a
Fam45a
Fam47e
Fam47e-stbd1
Fam49a
Fam49b
Fam50a
Fam50b
Fam53a
Fam53b
Fam53b-as1
Fam53c
Fam57a
Fam57b
Fam66a
Fam66c
Fam66d
Fam71b
Fam71d
Fam71e2
Fam71f1
Fam71f2
Fam72a
Fam76a
Fam78a
Fam81a
Fam83a
Fam83c-as1
Fam83d
Fam83e
Fam83f
Fam83g
Fam83h
Fam84a
Fam86b1
Fam86b3p
Fam86c1
Fam86c2p
Fam86dp
Fam86ep
Fam86fp
Fam86gp
Fam86jp
Fam86kp
Fam86mp
Fam87a
Fam87b
Fam89b
Fam91a1
Fam92a
Fam92b
Fam98b
Fam98c
Fam9c
Fan1
Fanca
Fancc
Fancd2
Fance
Fancg
Fanci
Fancm
Fank1
Fap
Far1
Far1-it1
Far2
Farp1
Farp2
Fars2
Farsa
Farsa-as1
Fas
Faslg
Fasn
Fastk
Fastkd2
Fastkd3
Fat4
Fate1
Fau
Faup2
Faxdc2
Fbf1
Fbh1
Fbl
Fblim1
Fbln1
Fbln2
Fbln5
Fbln7
Fbn1
Fbrs
Fbrsl1
Fbxl12
Fbxl15
Fbxl16
Fbxl17
Fbxl18
Fbxl19
Fbxl2
Fbxl20
Fbxl22
Fbxl3
Fbxl4
Fbxl5
Fbxl6
Fbxl7
Fbxl8
Fbxo10
Fbxo16
Fbxo2
Fbxo21
Fbxo22
Fbxo24
Fbxo25
Fbxo28
Fbxo31
Fbxo33
Fbxo34
Fbxo36
Fbxo36p1
Fbxo38
Fbxo3-dt
Fbxo4
Fbxo41
Fbxo43
Fbxo44
Fbxo45
Fbxo46
Fbxo47
Fbxo6
Fbxo7
Fbxo9
Fbxw10
Fbxw11
Fbxw2
Fbxw5
Fbxw7
Fbxw8
Fcamr
Fcer1g
Fcf1
Fcgr1cp
Fcgr2a
Fcgr3a
Fcgr3b
Fcho1
Fcho2
Fchsd1
Fchsd2
Fcmr
Fcrl4
Fcrl5
Fcrl6
Fcrlb
Fdft1
Fdps
Fdx2
Fdxacb1
Fdxr
Fem1a
Fem1b
Fen1
Fer
Fer1l4
Fer1l5
Fermt3
Fes
Fetub
Fev
Fez1
Fez2
Fezf1
Fezf1-as1
Ffar1
Ffar2
Ffar3
Ffar4
Fgb
Fgd2
Fgd3
Fgd4
Fgd5
Fgd5-as1
Fgd5p1
Fgd6
Fgf11
Fgf12-as2
Fgf12-as3
Fgf13
Fgf13-as1
Fgf14
Fgf14-as2
Fgf17
Fgf2
Fgf22
Fgf5
Fgf6
Fgf7
Fgf9
Fgfbp2
Fgfr1
Fgfr1op
Fgfr1op2
Fgfr2
Fgfr3
Fgfr4
Fgfrl1
Fggy
Fh
Fhad1
Fhdc1
Fhl1
Fhl3
Fhl5
Fhod3
Fibcd1
Fibin
Fibp
Ficd
Fig4
Fignl1
Filip1l
Fip1l1
Firre
Fitm1
Fiz1
Fjx1
Fkbp10
Fkbp11
Fkbp1a
Fkbp1b
Fkbp2
Fkbp4
Fkbp8
Fkbp9
Fkrp
Fktn
Flad1
Flcn
Flg-as1
Fli1
Flii
Flna
Flnb
Flnb-as1
Flnc
Flot1
Flot2
Flrt2
Flrt3
Flt3
Flt3lg
Flt4
Flvcr1
Flvcr2
Flywch1
Flywch2
Fmc1
Fmc1-luc7l2
Fmn1
Fmnl1
Fmnl2
Fmnl3
Fmo1
Fmo3
Fmo4
Fmo5
Fmo6p
Fmo9p
Fmod
Fmr1
Fmr1nb
Fn1
Fn3k
Fn3krp
Fnbp1
Fnbp1l
Fnbp1p1
Fnbp4
Fndc11
Fndc3a
Fndc3b
Fndc4
Fndc5
Fndc7
Fndc9
Fnip1
Fnip2
Fnta
Fntap2
Fntb
Fo393414.2
Fo393418.1
Fo393419.2
Fo538757.1
Fo704657.1
Focad
Focad-as1
Folh1
Fos
Fosb
Fosl1
Fosl2
Foxa1
Foxa3
Foxb2
Foxc1
Foxc2
Foxc2-as1
Foxcut
Foxd2
Foxd3
Foxd3-as1
Foxd4
Foxf2
Foxg1
Foxh1
Foxi2
Foxj2
Foxj3
Foxk1
Foxk2
Foxl1
Foxl2
Foxl2nb
Foxm1
Foxn2
Foxn3
Foxn3-as1
Foxn3-as2
Foxn4
Foxo3
Foxo4
Foxo6
Foxp1
Foxp2
Foxp4
Foxred1
Fp325332.1
Fp325335.1
Fp565260.6
Fpgs
Fpgt
Fpgt-tnni3k
Fras1
Frat1
Frem1
Frem2-as1
Frg1
Frg1bp
Frg1dp
Frg1gp
Frg1hp
Frg2
Frg2fp
Frmd1
Frmd3
Frmd4a
Frmd4b
Frmd6
Frmd6-as2
Frmd8
Frs2
Frs3
Fry
Fryl
Fscn1
Fscn2
Fscn3
Fsd1
Fsd1l
Fsip1
Fsip2
Fsip2-as2
Fst
Fstl1
Fstl3
Fstl4
Ftcd
Ftcd-as1
Ftcdnl1
Fth1
Fth1p12
Fth1p14
Ftlp12
Fto
Ftsj1
Ftsj3
Ftx
Fubp3
Fuk
Fundc2
Fundc2p1
Fundc2p3
Fuom
Furin
Fus
Fut1
Fut11
Fut2
Fut4
Fut6
Fut7
Fut8
Fut8-as1
Fut9
Fuz
Fxn
Fxr1
Fxr2
Fxyd2
Fxyd3
Fxyd4
Fxyd5
Fxyd6
Fxyd6-fxyd2
Fxyd6p2
Fxyd7
Fyco1
Fyn
Fyttd1
Fzd1
Fzd10
Fzd2
Fzd3
Fzd6
Fzd7
Fzd9
Fzr1
G2e3
G3bp1
G3bp2
G6pc
G6pc3
G6pd
Gaa
Gab1
Gabarap
Gabarapl1
Gabarapl2
Gabbr1
Gabbr2
Gabpa
Gabpb1-as1
Gabpb2
Gabra1
Gabra3
Gabra5
Gabrb1
Gabrb2
Gabrb3
Gabrd
Gabrg2
Gabrg3
Gabrp
Gad1
Gad2
Gadd45a
Gadd45b
Gadd45g
Gak
Gal3st2
Gal3st3
Gal3st4
Galc
Galk1
Galk2
Galm
Galns
Galnt1
Galnt10
Galnt11
Galnt12
Galnt13
Galnt14
Galnt15
Galnt16
Galnt17
Galnt2
Galnt6
Galnt7
Galnt8
Galntl6
Galp
Galt
Gamt
Gan
Ganc
Gap43
Gapdh
Gapdhp14
Gapdhp16
Gapdhp20
Gapdhp39
Gapdhp42
Gapdhp44
Gapdhp45
Gapdhp48
Gapdhp60
Gapdhp69
Gapdhp71
Gapdhp73
Gapdhs
Gapt
Gapvd1
Gar1
Garem2
Garnl3
Gars
Gars-dt
Gart
Gas1rr
Gas2
Gas2l1
Gas2l2
Gas2l3
Gas5
Gas6
Gas6-as1
Gas6-dt
Gas7
Gas8
Gasal1
Gask1a
Gask1b
Gata2
Gata2-as1
Gata3
Gata3-as1
Gata4
Gata6
Gata6-as1
Gatad1
Gatad2a
Gatc
Gatd1
Gatd3a
Gatm
Gba2
Gbap1
Gbe1
Gbf1
Gbgt1
Gbp1
Gbp2
Gbp3
Gbx2
Gca
Gcat
Gcc1
Gcc2
Gcdh
Gchfr
Gckr
Gclc
Gcn1
Gcnt1
Gcnt1p2
Gcnt1p5
Gcnt2
Gcnt2p1
Gcnt3
Gcnt4
Gcom1
Gcshp2
Gcshp5
Gda
Gdap1
Gdap1l1
Gdap2
Gdf11
Gdf15
Gdf5
Gdf5os
Gdi1
Gdi2
Gdnf
Gdnf-as1
Gdpd1
Gdpd2
Gdpd3
Gdpd4
Gdpd5
Gdpgp1
Gem
Gemin2
Gemin6
Gemin7
Gemin7-as1
Gemin8p2
Gen1
Get4
Gfap
Gfer
Gfi1b
Gfm1
Gfod1
Gfod1-as1
Gfod2
Gfpt1
Gfpt2
Gfra1
Gfra2
Gfra3
Gfra4
Gfy
Gga1
Gga2
Gga3
Ggact
Ggcx
Ggnbp1
Ggnbp2
Ggps1
Ggt1
Ggt4p
Ggt6
Ggta1p
Ggtlc4p
Ghdc
Ghet1
Ghr
Ghrhr
Ghrl
Ghrlos
Gid4
Gid8
Gigyf1
Gigyf2
Gihcg
Gin1
Ginm1
Gins1
Gins3
Gins4
Gip
Gipc1
Gipc2
Gipr
Git1
Git2
Gja1
Gja4
Gja5
Gja9
Gjb3
Gjb5
Gjc1
Gjd3
Gk
Gkap1
Gkn2
Glb1
Glb1l
Glb1l2
Glb1l3
Glcci1
Glce
Gldc
Gldn
Gle1
Glg1
Gli1
Gli2
Gli3
Gli4
Glipr1
Glipr1l1
Glipr1l2
Glipr2
Glis2
Glis3
Glmp
Glod4
Glod5
Glp2r
Glrb
Glrx
Glrx3
Glrx5
Glrxp2
Gls
Gls2
Glt1d1
Glt8d2
Glud1p3
Glud2
Glyatl1
Glyatl1p2
Glyctk
Glyctk-as1
Glyr1
Gm2a
Gmcl1
Gmds
Gmds-dt
Gmeb1
Gmeb2
Gmfb
Gmfg
Gmip
Gml
Gmnc
Gmnn
Gmppa
Gmppb
Gmpr
Gmpr2
Gmps
Gmpsp1
Gna11
Gna12
Gna14-as1
Gna15
Gnai1
Gnai2
Gnal
Gnao1
Gnaq
Gnas
Gnas-as1
Gnat1
Gnaz
Gnb1
Gnb2
Gnb3
Gnb5
Gng11
Gng12-as1
Gng2
Gng4
Gng8
Gngt1
Gngt2
Gnl2
Gnl3
Gnl3l
Gnpat
Gnptab
Gnptg
Gnrh2
Gnrhr
Gnrhr2
Golga1
Golga2
Golga2p10
Golga2p5
Golga3
Golga4
Golga7
Golga8up
Golgb1
Golim4
Golm1
Golt1a
Golt1b
Gon4l
Gon7
Gopc
Gorab
Gorab-as1
Gorasp1
Gorasp2
Gosr1
Gosr2
Gp1ba
Gp5
Gpaa1
Gpalpp1
Gpank1
Gpat3
Gpat4
Gpatch1
Gpatch11
Gpatch2l
Gpatch3
Gpatch4
Gpatch8
Gpbp1
Gpbp1l1
Gpc1
Gpc2
Gpd1
Gpd1l
Gpd2
Gper1
Gphn
Gpi
Gpn1
Gpn2
Gpn3
Gpnmb
Gpr107
Gpr108
Gpr137
Gpr137b
Gpr137c
Gpr146
Gpr148
Gpr156
Gpr157
Gpr158
Gpr160
Gpr161
Gpr162
Gpr17
Gpr173
Gpr174
Gpr176
Gpr21
Gpr27
Gpr35
Gpr37
Gpr39
Gpr4
Gpr55
Gpr6
Gpr61
Gpr68
Gpr75-asb3
Gpr78
Gpr84
Gpr89a
Gpr89b
Gpr89p
Gpracr
Gprasp1
Gprasp2
Gprc5a
Gprc5b
Gprc5c
Gprc5d-as1
Gprin2
Gps1
Gps2
Gps2p2
Gpsm1
Gpsm2
Gpsm3
Gpt
Gpt2
Gpx1
Gpx2
Gpx3
Gpx4
Gpx7
Gpx8
Gramd1a
Gramd1b
Gramd1c
Gramd2a
Gramd2b
Gramd4
Grap2
Grasp
Grb10
Grb14
Grb2
Grb7
Greb1
Greb1l
Grem1
Grhl1
Grhl2
Grhl3
Grhpr
Gria2
Gria3
Gria4
Grid2
Grifin
Grik2
Grik4
Grik5
Grin1
Grin2b
Grin2c
Grin3b
Grina
Grip1
Grip2
Grk1
Grk2
Grk3
Grk4
Grk5
Grk5-it1
Grk6
Grm1
Grm2
Grm3
Grm4
Grm7
Grm8
Grn
Grp
Grpel2
Grpel2p3
Grpr
Grtp1
Grtp1-as1
Grwd1
Grxcr2
Gsap
Gsc
Gsdma
Gsdmd
Gsdme
Gse1
Gsg1
Gsg1l
Gsg1l2
Gskip
Gsn
Gsn-as1
Gspt1
Gspt2
Gss
Gsta5
Gstcd
Gstk1
Gstm1
Gstm2
Gstm4
Gsto1
Gsto2
Gstp1
Gstp1p1
Gstz1
Gsx1
Gsx2
Gtdc1
Gtf2a1
Gtf2a1l
Gtf2e1
Gtf2e2
Gtf2f2p2
Gtf2h1
Gtf2h2c
Gtf2h3
Gtf2h4
Gtf2h5
Gtf2i
Gtf2ip13
Gtf2ip4
Gtf2ip7
Gtf2ird1
Gtf2ird1p1
Gtf2ird2b
Gtf3a
Gtf3c1
Gtf3c4
Gtf3c5
Gtf3c6
Gtpbp1
Gtpbp10
Gtpbp2
Gtpbp3
Gtpbp4
Gtpbp6
Gtpbp8
Gtse1
Gtse1-dt
Gtsf1
Guca1c
Gucy1a1
Gucy1a2
Gucy1b1
Gucy2gp
Guf1
Guk1
Gulp1
Gusb
Gusbp1
Gusbp5
Gusbp6
Gvqw2
Gvqw3
Gxylt2
Gyg1
Gyg2
Gypc
Gys1
Gzf1
Gzmh
Gzmk
Gzmm
H1f0
H1fx-as1
H2afj
H2afv
H2afvp1
H2afx
H2afy
H2afy2
H2afz
H3f3a
H3f3ap2
H3f3b
H3f3bp2
H3.y
H6pd
Habp2
Habp4
Hacd1
Hacd2
Hacd3
Hadh
Hadhb
Hagh
Haghl
Haglr
Hamp
Hand2
Hand2-as1
Hao2
Hao2-it1
Hap1
Hapln3
Hapln4
Har1a
Harbi1
Hars
Hars2
Has1
Has2-as1
Has3
Haspin
Hat1
Haus1
Haus2
Haus5
Haus7
Haus8
Havcr2
Hax1
Hba1
Hbp1
Hbs1l
Hcar1
Hccat5
Hccs
Hcfc1
Hcfc1-as1
Hcfc1r1
Hcfc2
Hcg11
Hcg14
Hcg15
Hcg20
Hcg24
Hcg25
Hcg27
Hcg9
Hck
Hcls1
Hcn1
Hcn3
Hcp5
Hcrt
Hcrtr1
Hcst
Hdac1
Hdac10
Hdac11
Hdac11-as1
Hdac2
Hdac2-as2
Hdac3
Hdac4
Hdac4-as1
Hdac5
Hdac6
Hdac7
Hdac8
Hdac9
Hddc2
Hddc3
Hdgf
Hdgfl1
Hdgfl2
Hdhd3
Hdhd5-as1
Hdlbp
Hdx
Heatr1
Heatr3
Heatr5b
Heatr9
Hebp2
Hectd2
Hectd4
Hecw1
Hecw2
Hecw2-as1
Heg1
Helb
Hells
Helt
Helz2
Hemk1
Herc1
Herc2
Herc2p2
Herc2p5
Herc3
Herc5
Herc6
Herpud1
Hes1
Hes2
Hes4
Hes6
Hes7
Hesx1
Hexa
Hexa-as1
Hexb
Hexd
Hexim1
Hexim2
Hey1
Hey2
Hfe
Hgfac
Hgh1
Hgs
Hgsnat
Hhat
Hhatl-as1
Hhex
Hhip
Hhipl2
Hhla3
Hibadh
Hibch
Hic1
Hid1
Hid1-as1
Hif1a
Hif1a-as2
Hif1an
Hif3a
Higd1ap14
Higd1ap5
Higd1ap9
Higd1c
Hikeshi
Hilpda
Hils1
Hinfp
Hint2
Hip1
Hip1r
Hipk1
Hipk3
Hira
Hirap1
Hirip3
Hist1h1a
Hist1h1b
Hist1h1c
Hist1h1d
Hist1h1e
Hist1h1ps1
Hist1h1ps2
Hist1h2aa
Hist1h2ab
Hist1h2ac
Hist1h2ad
Hist1h2ae
Hist1h2ag
Hist1h2ah
Hist1h2ai
Hist1h2aj
Hist1h2ak
Hist1h2al
Hist1h2am
Hist1h2aps1
Hist1h2aps3
Hist1h2aps4
Hist1h2aps5
Hist1h2ba
Hist1h2bb
Hist1h2bc
Hist1h2bd
Hist1h2be
Hist1h2bf
Hist1h2bh
Hist1h2bi
Hist1h2bj
Hist1h2bk
Hist1h2bl
Hist1h2bm
Hist1h2bn
Hist1h2bo
Hist1h3a
Hist1h3b
Hist1h3c
Hist1h3d
Hist1h3e
Hist1h3f
Hist1h3h
Hist1h3i
Hist1h3j
Hist1h4a
Hist1h4b
Hist1h4c
Hist1h4d
Hist1h4e
Hist1h4f
Hist1h4h
Hist1h4j
Hist1h4k
Hist1h4l
Hist1h4ps1
Hist2h2ac
Hist2h2bb
Hist2h3d
Hist2h3dp1
Hist2h3ps2
Hist3h2a
Hist3h2ba
Hist3h2bb
Hist3h3
Hist4h4
Hivep1
Hivep2
Hjurp
Hk1
Hk2
Hk3
Hkdc1
Hkr1
Hla-a
Hla-doa
Hla-dpa1
Hla-dpb1
Hla-dpb2
Hla-dqa1
Hla-dqb1
Hla-dqb1-as1
Hla-dra
Hla-drb9
Hla-e
Hla-f
Hla-f-as1
Hla-h
Hla-k
Hla-l
Hla-s
Hla-v
Hla-z
Hlcs
Hlf
Hltf-as1
Hlx
Hlx-as1
Hm13
Hm13-as1
Hm13-it1
Hmbox1
Hmbox1-it1
Hmbs
Hmces
Hmcn1
Hmcn2
Hmg20a
Hmg20b
Hmga1
Hmga1p6
Hmga1p7
Hmga2
Hmga2-as1
Hmgb1p21
Hmgb1p24
Hmgb1p27
Hmgb1p29
Hmgb1p35
Hmgb1p36
Hmgb1p40
Hmgb1p41
Hmgb1p42
Hmgb1p5
Hmgb1p50
Hmgb1p8
Hmgb2
Hmgb3
Hmgb3p22
Hmgb3p5
Hmgcl
Hmgcr
Hmgn1p12
Hmgn1p15
Hmgn1p16
Hmgn1p18
Hmgn1p35
Hmgn1p9
Hmgn2
Hmgn2p32
Hmgn2p36
Hmgn2p46
Hmgn2p8
Hmgn3-as1
Hmgn3p1
Hmgn4
Hmgxb3
Hmgxb4
Hmmr
Hmox1
Hmox2
Hmsd
Hmx2
Hnf1a
Hnf1a-as1
Hnf1b
Hnf4a-as1
Hnf4g
Hnmt
Hnrnpa1
Hnrnpa1p15
Hnrnpa1p16
Hnrnpa1p30
Hnrnpa1p54
Hnrnpa1p6
Hnrnpa1p65
Hnrnpa2b1
Hnrnpa3
Hnrnpa3p12
Hnrnpa3p5
Hnrnpab
Hnrnpc
Hnrnpcp9
Hnrnpdl
Hnrnpdlp4
Hnrnpf
Hnrnph1
Hnrnph3
Hnrnph3p1
Hnrnpk
Hnrnpkp1
Hnrnpl
Hnrnpll
Hnrnplp1
Hnrnpm
Hnrnpu
Hnrnpul1
Hoga1
Homer2
Homer2p2
Homer3
Homer3-as1
Hook1
Hook2
Hook3
Hormad1
Hormad2
Hormad2-as1
Hotair
Hotairm1
Hottip
Hoxa10
Hoxa10-as
Hoxa11
Hoxa11-as
Hoxa13
Hoxa2
Hoxa3
Hoxa5
Hoxa6
Hoxa7
Hoxa9
Hoxa-as2
Hoxa-as3
Hoxb1
Hoxb13
Hoxb2
Hoxb3
Hoxb6
Hoxb7
Hoxb8
Hoxb-as1
Hoxb-as2
Hoxb-as3
Hoxb-as4
Hoxc10
Hoxc13-as
Hoxc4
Hoxc5
Hoxc6
Hoxc9
Hoxc-as1
Hoxc-as2
Hoxc-as3
Hoxd10
Hoxd11
Hoxd12
Hoxd3
Hoxd8
Hoxd-as2
Hp1bp3
Hpca
Hpcal1
Hpcal4
Hpd
Hpdl
Hpgds
Hpn
Hprt1
Hps1
Hps3
Hps4
Hps5
Hps6
Hpse
Hpx
Hr
Hras
Hrasls5
Hrc
Hrh1
Hrh2
Hrh3
Hrk
Hs1bp3
Hs2st1
Hs3st2
Hs3st3b1
Hs3st5
Hs6st2
Hs6st2-as1
Hs6st3
Hsbp1
Hsbp1l1
Hscb
Hsd11b1
Hsd11b1-as1
Hsd11b1l
Hsd11b2
Hsd17b1
Hsd17b12
Hsd17b14
Hsd17b2
Hsd17b4
Hsd17b6
Hsd17b7
Hsd17b7p2
Hsd17b8
Hsd3b1
Hsd3b7
Hsdl2
Hsf1
Hsf2
Hsf2bp
Hsf4
Hsh2d
Hsp90aa2p
Hsp90ab1
Hsp90b1
Hspa12a
Hspa14
Hspa1a
Hspa2
Hspa4
Hspa4l
Hspa7
Hspa8
Hspa9
Hspb1
Hspb6
Hspb7
Hspb8
Hspb9
Hspbap1
Hspbp1
Hspd1
Hspd1p7
Hspd1p9
Hspe1
Hspe1-mob4
Hspe1p10
Hspe1p21
Hspe1p8
Hspg2
Htatip2
Htatsf1
Htd2
Htr1a
Htr2a
Htr3a
Htr4
Htr5a
Htr5a-as1
Htr7p1
Htra1
Htra2
Htt
Huwe1
Hvcn1
Hyal1
Hyal2
Hyal3
Hydin2
Hyi
Hyi-as1
Hykk
Hyls1
Hymai
Hyou1
Hypk
Iah1
Iba57
Iba57-dt
Ica1
Ica1l
Icam1
Icam2
Icam3
Icam5
Ice1
Icmt
Id1
Id2
Id2-as1
Id3
Ide
Idh1
Idh1-as1
Idh2
Idh2-dt
Idh3a
Idh3b
Idi2-as1
Idnk
Ido1
Ids
Idua
Ier2
Ier3
Ier3-as1
Ier5
Ier5l
Iffo1
Ifi16
Ifi27
Ifi27l1
Ifi27l2
Ifi30
Ifi35
Ifi44
Ifit1
Ifit2
Ifitm1
Ifitm10
Ifitm2
Ifitm3
Ifitm4p
Ifitm5
Ifitm9p
Ifna6
Ifnar2
Ifngr1
Ifngr2
Ifnlr1
Ifrd1
Ifrd2
Ift122
Ift140
Ift172
Ift22
Ift27
Ift43
Ift52
Ift74
Ift80
Ift81
Ift88
Igbp1
Igdcc3
Igdcc4
Igf1r
Igf2-as
Igf2bp1
Igf2bp2
Igf2bp2-as1
Igf2bp3
Igf2r
Igfbp1
Igfbp2
Igfbp5
Igfbp6
Igfbp7
Igfl1p2
Igfl2
Igfl2-as1
Igflr1
Igfn1
Ighd1-1
Ighd2-2
Ighd3-9
Ighd5-5
Ighd6-6
Ighj3p
Ighj4
Ighj5
Ighj6
Ighmbp2
Ighv1-24
Ighv2-5
Ighv3-13
Ighv3-15
Ighv3-20
Ighv3-22
Ighv3-25
Ighv3-30
Ighv3-36
Ighv3-47
Ighv3-50
Ighv3-52
Ighv3-57
Ighv3-6
Ighv3-65
Ighv3-7
Ighv3-72
Ighv3-73
Ighv3-76
Ighv3or15-7
Ighv4-31
Ighv4-34
Ighv4-39
Ighv4-4
Ighv4-55
Ighv4-59
Ighv4-61
Ighv4-80
Ighv5-78
Ighv7-81
Ighvii-1-1
Ighvii-49-1
Ighviii-2-1
Ighviii-22-2
Ighviii-25-1
Ighviii-26-1
Ighviii-38-1
Ighviii-5-1
Ighviii-67-4
Ighviii-76-1
Ighviii-82
Igkv1or22-1
Igkv2-19
Igkv2d-40
Igkv3d-20
Igkv3or2-5
Igkv6d-41
Iglc1
Iglc4
Iglcor22-1
Iglcor22-2
Iglj1
Iglv1-36
Iglv1-40
Iglv1-47
Iglv1-51
Iglv3-10
Iglv3-12
Iglv3-15
Iglv3-16
Iglv3-21
Iglv3-22
Iglv3-24
Iglv3-25
Iglv3-27
Iglv3-6
Iglv5-45
Iglv6-57
Iglv7-35
Iglv9-49
Iglviv-53
Iglviv-64
Iglvivor22-2
Iglvv-66
Iglvvii-41-1
Igsf10
Igsf22
Igsf9
Igsf9b
Ik
Ikbkb
Ikbke
Ikbkg
Ikzf1
Ikzf2
Ikzf3
Ikzf4
Ikzf5
Il10
Il10ra
Il10rb
Il11ra
Il12a
Il12rb1
Il13ra1
Il15
Il15ra
Il16
Il17c
Il17d
Il17ra
Il17rb
Il17rc
Il17rd
Il17re
Il17rel
Il18bp
Il18r1
Il1b
Il1r1
Il1r2
Il1rap
Il1rapl2
Il1rn
Il20
Il20ra
Il20rb
Il20rb-as1
Il21r
Il23a
Il24
Il2rb
Il31ra
Il32
Il33
Il34
Il36rn
Il4r
Il6
Il6r
Il6st
Il7r
Il9r
Ildr2
Ilf2
Ilf2p1
Ilf3
Ilk
Ilkap
Ilvbl
Immp1lp1
Immp2l
Immt
Imp3
Imp4
Impa2
Impact
Impdh1
Impdh1p10
Impdh1p3
Impdh2
Inafm1
Inafm2
Inava
Inca1
Incenp
Inf2
Ing1
Ing2
Ing3
Ing5
Inha
Inhba-as1
Inhbe
Inhcap
Inka2-as1
Ino80
Ino80b
Ino80b-wbp1
Ino80c
Ino80e
Inpp1
Inpp4a
Inpp4b
Inpp5a
Inpp5b
Inpp5d
Inpp5e
Inpp5f
Inpp5j
Inppl1
Ins
Insig1
Insig2
Insr
Insyn1
Insyn2
Insyn2b
Ints1
Ints10
Ints11
Ints12
Ints13
Ints14
Ints2
Ints3
Ints4p1
Ints5
Ints6
Ints6-as1
Ints6l
Ints7
Ints8
Ints9
Ints9-as1
Intu
Invs
Ip6k1
Ip6k2
Ip6k3
Ipcef1
Ipo11
Ipo13
Ipo4
Ipo5
Ipo5p1
Ipo7
Ipo8
Ipo9
Ipo9-as1
Ipp
Ippkp1
Iqank1
Iqcc
Iqce
Iqcg
Iqch
Iqcj-schip1
Iqcj-schip1-as1
Iqck
Iqcn
Iqgap1
Iqgap2
Iqsec1
Iqsec2
Iqsec3
Iqsec3p1
Iqub
Irak1
Irak1bp1
Irak3
Irak4
Ireb2
Irf1
Irf2bp2
Irf3
Irf4
Irf5
Irf6
Irf7
Irf8
Irf9
Irgm
Irgq
Irs1
Irs3p
Irs4
Irx3
Irx5
Isca2
Iscu
Isg15
Isg20
Isg20l2
Isl1
Isl2
Islr2
Isoc1
Isoc2
Ispd
Ist1
Isx
Isy1
Isy1-rab43
Isyna1
Itch
Itch-it1
Itfg1
Itfg1-as1
Itfg2
Itfg2-as1
Itga1
Itga10
Itga11
Itga2
Itga3
Itga4
Itga5
Itga6
Itga6-as1
Itga7
Itga9
Itgae
Itgal
Itgam
Itgav
Itgax
Itgb1
Itgb1-dt
Itgb2-as1
Itgb3
Itgb3bp
Itgb4
Itgb5
Itgb7
Itgb8
Itih1
Itih4
Itih4-as1
Itih5
Itih6
Itk
Itln1
Itm2b
Itm2c
Itpa
Itpk1
Itpk1-as1
Itpka
Itpkb
Itpr1
Itpr3
Itprid2
Itprip
Itpripl1
Itpripl2
Itsn1
Ivd
Iws1
Iyd
Izumo1
Izumo2
Izumo4
Jade1
Jade2
Jade3
Jag1
Jag2
Jagn1
Jak2
Jak3
Jakmip1
Jakmip3
Jam2
Jam3
Jaml
Jarid2
Jarid2-as1
Jazf1
Jazf1-as1
Jchain
Jdp2
Jhy
Jkamp
Jmjd1c
Jmjd1c-as1
Jmjd4
Jmjd6
Jmjd7
Jmjd7-pla2g4b
Jmjd8
Josd1
Jph3
Jph4
Jpt1
Jpt2
Jpx
Jrk
Jrkl
Jsrp1
Jtb
Jund
Jup
Kalrn
Kank1
Kank2
Kank3
Kansl1
Kansl1-as1
Kansl2
Kansl3
Kantr
Karsp3
Kat14
Kat2a
Kat2b
Kat5
Kat6a
Kat6b
Kat7
Kat8
Katnal2
Katnb1
Katnbl1
Kazald1
Kazn
Kbtbd12
Kbtbd8
Kc877373.1
Kcmf1
Kcna1
Kcna2
Kcna5
Kcna7
Kcnab1
Kcnab2
Kcnab3
Kcnc1
Kcnc3
Kcnc4
Kcne3
Kcne4
Kcnh1
Kcnh2
Kcnh3
Kcnh4
Kcnh5
Kcnh6
Kcnh7
Kcnh8
Kcnip1
Kcnip2-as1
Kcnip3
Kcnip4
Kcnip4-it1
Kcnj10
Kcnj11
Kcnj13
Kcnj15
Kcnj16
Kcnj2
Kcnj3
Kcnj5
Kcnj6-as1
Kcnk1
Kcnk10
Kcnk15-as1
Kcnk17
Kcnk2
Kcnk3
Kcnk4
Kcnk6
Kcnk7
Kcnma1
Kcnmb2
Kcnn2
Kcnn4
Kcnq1
Kcnq1dn
Kcnq2
Kcnq3
Kcnq4
Kcnq5
Kcnrg
Kcns1
Kcns2
Kcns3
Kcnt1
Kcp
Kctd1
Kctd10
Kctd11
Kctd12
Kctd13
Kctd15
Kctd16
Kctd17
Kctd19
Kctd2
Kctd20
Kctd21-as1
Kctd3
Kctd5
Kctd6
Kctd7
Kctd9
Kctd9p1
Kdelc2
Kdelr1
Kdelr2
Kdelr3
Kdf1
Kdm1a
Kdm1b
Kdm2a
Kdm2b
Kdm3a
Kdm4a
Kdm4a-as1
Kdm4b
Kdm4c
Kdm4d
Kdm5a
Kdm5b
Kdm5c
Kdm6a
Kdm6b
Kdm7a
Kdm7a-dt
Kdm8
Kdr
Keap1
Kel
Kf459542.1
Khdc4
Khdrbs1
Khdrbs2-ot
Khdrbs3
Khk
Khnyn
Khsrp
Kiaa0040
Kiaa0100
Kiaa0232
Kiaa0319l
Kiaa0355
Kiaa0391
Kiaa0408
Kiaa0513
Kiaa0556
Kiaa0586
Kiaa0753
Kiaa0825
Kiaa0895l
Kiaa0895lp1
Kiaa1109
Kiaa1191
Kiaa1210
Kiaa1211
Kiaa1211l
Kiaa1217
Kiaa1257
Kiaa1324
Kiaa1324l
Kiaa1328
Kiaa1522
Kiaa1549l
Kiaa1586
Kiaa1614
Kiaa1614-as1
Kiaa1671
Kiaa1841
Kiaa1958
Kiaa2013
Kiaa2026
Kidins220
Kif12
Kif13a
Kif15
Kif16b
Kif17
Kif18b
Kif19
Kif1b
Kif1bp
Kif1c
Kif20a
Kif20b
Kif21a
Kif21b
Kif22
Kif23
Kif25
Kif26a
Kif28p
Kif2a
Kif2c
Kif3c
Kif4a
Kif5a
Kif5c
Kif6
Kif7
Kif9
Kif9-as1
Kifap3
Kifc1
Kifc2
Kifc3
Kirrel1
Kirrel2
Kirrel3
Kirrel3-as1
Kirrel3-as3
Kiss1r
Kit
Kitlg
Kiz
Kl
Klc1
Klc2
Klc3
Klc4
Klf10
Klf11
Klf12
Klf13
Klf14
Klf16
Klf17
Klf2
Klf3
Klf3-as1
Klf4
Klf5
Klf6
Klf7
Klhdc1
Klhdc10
Klhdc2
Klhdc3
Klhdc4
Klhdc7a
Klhdc8a
Klhdc8b
Klhdc9
Klhl10
Klhl12
Klhl14
Klhl17
Klhl18
Klhl2
Klhl20
Klhl22
Klhl23
Klhl24
Klhl26
Klhl28
Klhl3
Klhl31
Klhl32
Klhl33
Klhl35
Klhl36
Klhl4
Klhl40
Klhl42
Klhl5
Klhl6
Klhl6-as1
Klhl7
Klhl8
Klk10
Klk13
Klk14
Klk15
Klk2
Klk3
Klk7
Klk8
Klk9
Klkp1
Klrc2
Klrg1
Klrg2
Kmo
Kmt2a
Kmt2b
Kmt2c
Kmt2d
Kmt2e
Kmt2e-as1
Kmt5a
Kmt5ap1
Kmt5b
Kmt5c
Kndc1
Knl1
Knstrn
Kntc1
Kpna2
Kpna2p1
Kpna5
Kpna6
Kpna7
Kpnb1
Krasp1
Krba1
Krba2
Krbox1
Krbox4
Kremen1
Kremen2
Kri1
Krit1
Krr1p1
Krt1
Krt12
Krt126p
Krt128p
Krt13
Krt14
Krt16p6
Krt17
Krt18
Krt18p13
Krt18p14
Krt18p15
Krt18p21
Krt18p24
Krt18p31
Krt18p34
Krt18p4
Krt18p52
Krt18p55
Krt18p56
Krt18p59
Krt18p62
Krt18p68
Krt19
Krt19p2
Krt2
Krt20
Krt222
Krt23
Krt3
Krt34
Krt35
Krt36
Krt38
Krt39
Krt41p
Krt42p
Krt43p
Krt5
Krt6a
Krt7
Krt72
Krt78
Krt7-as
Krt8
Krt81
Krt85
Krt86
Krt8p12
Krt8p21
Krt8p23
Krt8p29
Krt8p32
Krt8p37
Krt8p41
Krt8p42
Krt8p48
Krt8p9
Krtap10-5
Krtap12-6p
Krtap13-4
Krtap16-1
Krtap19-1
Krtap21-3
Krtap21-4p
Krtap2-3
Krtap3-4p
Krtap4-4
Krtap4-7
Krtap4-8
Krtap5-11
Krtap5-14p
Krtap5-2
Krtap5-4
Krtap5-5
Krtap5-7
Krtap5-as1
Krtap9-12p
Krtcap2
Krtcap3
Krtdap
Ksr1
Ktn1
Ktn1-as1
Kxd1
Ky
Kyat1
Kyat3
L1cam
L34079.1
L34079.2
L34079.3
L3mbtl1
L3mbtl2
L3mbtl3
L3mbtl4-as1
Lacc1
Lactb
Lactb2-as1
Lad1
Lag3
Lair1
Lama1
Lama2
Lama3
Lama4
Lama5
Lama5-as1
Lamb1
Lamb2
Lamb4
Lamc2
Lamc3
Lamp1
Lamtor2
Lamtor4
Lamtor5-as1
Lancl1-as1
Lancl2
Lancl3
Lap3
Lap3p1
Laptm4b
Laptm4bp1
Laptm5
Large1
Large2
Larp1
Larp1b
Larp4
Larp4b
Larp7
Larp7p2
Lars
Lars2
Lasp1
Lat
Lat2
Lax1
Layn
Lbh
Lbhd1
Lbr
Lbx1-as1
Lbx2
Lca5
Lca5l
Lcat
Lce1d
Lce1f
Lce3a
Lcep1
Lck
Lclat1
Lcmt1
Lcn2
Lcn6
Lcnl1
Lcor
Lcorl
Lcp1
Lcp2
Ldb1
Ldb2
Ldha
Ldhal6cp
Ldhap5
Ldhbp1
Ldhd
Ldlr
Ldlrad1
Ldlrad3
Ldlrad4
Ldlrap1
Lef1
Lef1-as1
Lefty1
Lefty2
Lekr1
Lemd2
Lemd3
Lenep
Leng1
Leng8
Leng8-as1
Lepr
Leprot
Leprotl1
Letm1
Letm1p2
Letm2
Letmd1
Lfng
Lgals1
Lgals12
Lgals2
Lgals3
Lgals3bp
Lgals4
Lgals7
Lgals8
Lgalsl
Lgi2
Lgi3
Lgi4
Lgmn
Lgr5
Lgr6
Lhb
Lhcgr
Lhfpl3
Lhfpl3-as1
Lhfpl3-as2
Lhfpl4
Lhfpl5
Lhfpl6
Lhpp
Lhx1
Lhx2
Lhx4
Lhx5-as1
Lhx6
Lhx9
Lias
Lif
Lif-as1
Lifr
Lifr-as1
Lig1
Lig3
Lilra1
Lilra5
Lilra6
Lilrb3
Lima1
Limch1
Limd1
Limd2
Lime1
Limk1
Limk2
Lims1
Lims2
Lin28b
Lin28b-as1
Lin37
Lin52
Lin7b
Linc00028
Linc00029
Linc00051
Linc00052
Linc00092
Linc00106
Linc00111
Linc00114
Linc00158
Linc00161
Linc00163
Linc00167
Linc00173
Linc00184
Linc00200
Linc00205
Linc00207
Linc00210
Linc00226
Linc00235
Linc00239
Linc00240
Linc00265
Linc00269
Linc00271
Linc00293
Linc00299
Linc00304
Linc00309
Linc00315
Linc00320
Linc00327
Linc00332
Linc00336
Linc00337
Linc00339
Linc00343
Linc00345
Linc00350
Linc00354
Linc00358
Linc00365
Linc00379
Linc00390
Linc00393
Linc00398
Linc00402
Linc00410
Linc00415
Linc00426
Linc00427
Linc00431
Linc00449
Linc00460
Linc00461
Linc00463
Linc00467
Linc00475
Linc00476
Linc00484
Linc00486
Linc00488
Linc00507
Linc00511
Linc00513
Linc00514
Linc00520
Linc00523
Linc00529
Linc00533
Linc00536
Linc00539
Linc00543
Linc00545
Linc00547
Linc00552
Linc00554
Linc00558
Linc00559
Linc00566
Linc00570
Linc00571
Linc00574
Linc00588
Linc00592
Linc00598
Linc00602
Linc00606
Linc00607
Linc00609
Linc00612
Linc00616
Linc00620
Linc00623
Linc00629
Linc00630
Linc00632
Linc00637
Linc00638
Linc00641
Linc00642
Linc00643
Linc00649
Linc00653
Linc00656
Linc00661
Linc00662
Linc00663
Linc00664
Linc00667
Linc00670
Linc00671
Linc00674
Linc00683
Linc00685
Linc00686
Linc00687
Linc00689
Linc00691
Linc00703
Linc00707
Linc00824
Linc00839
Linc00840
Linc00842
Linc00847
Linc00850
Linc00853
Linc00856
Linc00857
Linc00861
Linc00863
Linc00866
Linc00867
Linc00868
Linc00869
Linc00870
Linc00877
Linc00879
Linc00880
Linc00881
Linc00882
Linc00884
Linc00885
Linc00887
Linc00888
Linc00894
Linc00896
Linc00899
Linc00903
Linc00904
Linc00905
Linc00909
Linc00910
Linc00917
Linc00920
Linc00921
Linc00924
Linc00927
Linc00929
Linc00933
Linc00941
Linc00942
Linc00944
Linc00957
Linc00960
Linc00963
Linc00968
Linc00973
Linc00974
Linc00982
Linc00989
Linc00992
Linc00996
Linc01003
Linc01006
Linc01010
Linc01011
Linc01013
Linc01016
Linc01020
Linc01023
Linc01033
Linc01044
Linc01046
Linc01048
Linc01050
Linc01055
Linc01056
Linc01067
Linc01069
Linc01077
Linc01079
Linc01080
Linc01082
Linc01088
Linc01089
Linc01091
Linc01094
Linc01095
Linc01096
Linc01097
Linc01098
Linc01099
Linc01102
Linc01104
Linc01117
Linc01118
Linc01119
Linc01121
Linc01122
Linc01124
Linc01126
Linc01128
Linc01132
Linc01133
Linc01134
Linc01135
Linc01137
Linc01138
Linc01140
Linc01143
Linc01144
Linc01149
Linc01150
Linc01152
Linc01159
Linc01160
Linc01162
Linc01166
Linc01168
Linc01169
Linc01179
Linc01182
Linc01184
Linc01185
Linc01186
Linc01194
Linc01198
Linc01201
Linc01205
Linc01206
Linc01210
Linc01213
Linc01220
Linc01224
Linc01226
Linc01229
Linc01230
Linc01231
Linc01234
Linc01237
Linc01249
Linc01252
Linc01254
Linc01255
Linc01257
Linc01259
Linc01266
Linc01270
Linc01271
Linc01273
Linc01275
Linc01277
Linc01278
Linc01285
Linc01288
Linc01291
Linc01297
Linc01301
Linc01304
Linc01315
Linc01322
Linc01324
Linc01332
Linc01333
Linc01335
Linc01341
Linc01342
Linc01345
Linc01347
Linc01348
Linc01350
Linc01351
Linc01353
Linc01356
Linc01358
Linc01363
Linc01365
Linc01366
Linc01378
Linc01385
Linc01389
Linc01391
Linc01410
Linc01411
Linc01414
Linc01415
Linc01423
Linc01424
Linc01426
Linc01427
Linc01431
Linc01433
Linc01435
Linc01436
Linc01446
Linc01447
Linc01465
Linc01471
Linc01478
Linc01482
Linc01483
Linc01484
Linc01485
Linc01488
Linc01492
Linc01502
Linc01503
Linc01504
Linc01505
Linc01509
Linc01511
Linc01513
Linc01515
Linc01520
Linc01521
Linc01524
Linc01531
Linc01534
Linc01535
Linc01537
Linc01539
Linc01547
Linc01551
Linc01556
Linc01560
Linc01569
Linc01570
Linc01571
Linc01572
Linc01574
Linc01578
Linc01579
Linc01580
Linc01585
Linc01588
Linc01589
Linc01592
Linc01596
Linc01602
Linc01607
Linc01618
Linc01619
Linc01620
Linc01627
Linc01629
Linc01630
Linc01638
Linc01639
Linc01641
Linc01644
Linc01645
Linc01655
Linc01659
Linc01661
Linc01664
Linc01666
Linc01672
Linc01673
Linc01676
Linc01679
Linc01686
Linc01687
Linc01688
Linc01693
Linc01694
Linc01695
Linc01698
Linc01702
Linc01703
Linc01706
Linc01714
Linc01715
Linc01719
Linc01721
Linc01726
Linc01727
Linc01729
Linc01730
Linc01739
Linc01745
Linc01748
Linc01749
Linc01750
Linc01754
Linc01762
Linc01763
Linc01766
Linc01767
Linc01770
Linc01771
Linc01772
Linc01775
Linc01776
Linc01777
Linc01778
Linc01781
Linc01783
Linc01786
Linc01802
Linc01806
Linc01814
Linc01816
Linc01824
Linc01834
Linc01836
Linc01837
Linc01842
Linc01843
Linc01846
Linc01849
Linc01852
Linc01858
Linc01863
Linc01864
Linc01868
Linc01870
Linc01876
Linc01881
Linc01889
Linc01890
Linc01891
Linc01892
Linc01894
Linc01899
Linc01902
Linc01915
Linc01923
Linc01934
Linc01937
Linc01939
Linc01943
Linc01947
Linc01951
Linc01952
Linc01954
Linc01959
Linc01960
Linc01962
Linc01963
Linc01965
Linc01968
Linc01970
Linc01971
Linc01975
Linc01976
Linc01978
Linc01990
Linc01991
Linc01994
Linc01996
Linc01998
Linc02001
Linc02004
Linc02010
Linc02015
Linc02017
Linc02018
Linc02021
Linc02022
Linc02028
Linc02029
Linc02030
Linc02038
Linc02042
Linc02046
Linc02050
Linc02052
Linc02054
Linc02055
Linc02056
Linc02059
Linc02060
Linc02061
Linc02062
Linc02064
Linc02074
Linc02076
Linc02079
Linc02084
Linc02085
Linc02086
Linc02090
Linc02098
Linc02102
Linc02104
Linc02106
Linc02110
Linc02112
Linc02120
Linc02124
Linc02125
Linc02126
Linc02128
Linc02136
Linc02140
Linc02143
Linc02154
Linc02156
Linc02157
Linc02163
Linc02168
Linc02171
Linc02173
Linc02175
Linc02181
Linc02182
Linc02183
Linc02185
Linc02186
Linc02188
Linc02193
Linc02196
Linc02199
Linc02201
Linc02202
Linc02206
Linc02207
Linc02210
Linc02210-crhr1
Linc02213
Linc02216
Linc02222
Linc02223
Linc02225
Linc02226
Linc02228
Linc02231
Linc02235
Linc02236
Linc02240
Linc02247
Linc02248
Linc02250
Linc02256
Linc02265
Linc02266
Linc02269
Linc02273
Linc02280
Linc02287
Linc02288
Linc02289
Linc02293
Linc02294
Linc02298
Linc02301
Linc02302
Linc02315
Linc02316
Linc02321
Linc02323
Linc02327
Linc02332
Linc02334
Linc02340
Linc02341
Linc02343
Linc02346
Linc02347
Linc02351
Linc02352
Linc02354
Linc02356
Linc02357
Linc02361
Linc02362
Linc02364
Linc02366
Linc02367
Linc02371
Linc02376
Linc02377
Linc02379
Linc02380
Linc02384
Linc02385
Linc02390
Linc02394
Linc02395
Linc02396
Linc02397
Linc02399
Linc02403
Linc02405
Linc02408
Linc02410
Linc02417
Linc02422
Linc02428
Linc02435
Linc02440
Linc02444
Linc02446
Linc02447
Linc02449
Linc02454
Linc02455
Linc02473
Linc02474
Linc02475
Linc02479
Linc02487
Linc02495
Linc02513
Linc02519
Linc02521
Linc02532
Linc02535
Linc02537
Linc02542
Linc02543
Linc02547
Linc02548
Linc02557
Linc02558
Linc02559
Linc02563
Linc02564
Linc02565
Linc02569
Linc02571
Linc02573
Linc02574
Linc02575
Linc02577
Linc02579
Linc02583
Linc02585
Linc02586
Linc02587
Linc02588
Linc02593
Linc02599
Linc02601
Linc02610
Linc02611
Linc02614
Linc02615
Linc02616
Linc02617
Linc02618
Linc02620
Linc02627
Linc02630
Linc02633
Linc02635
Linc02640
Linc02643
Linc02646
Linc02652
Linc02659
Linc02663
Linc02667
Linc02669
Linc02672
Linc02674
Linc-pint
Lingo1-as2
Linp1
Lins1
Lipa
Lipe
Lipe-as1
Lipg
Liph
Lipt1
Lipt2
Lix1l-as1
Lkaaear1
Llgl1
Llgl2
Llph-dt
Llphp1
Lman1l
Lmbr1
Lmbr1l
Lmbrd1
Lmbrd2
Lmcd1
Lmcd1-as1
Lmf1
Lmln
Lmna
Lmnb1
Lmnb2
Lmntd1
Lmntd2
Lmo2
Lmo3
Lmo4
Lmo7
Lmo7dn
Lmod1
Lmx1a
Lmx1b
Lncnef
Lncoc1
Lncog
Lnctam34a
Lnp1
Lnpep
Lnx1
Lnx1-as1
Lnx1-as2
Lonp1
Lonp2
Lonrf1
Lonrf2p1
Lonrf3
Loxhd1
Loxl1
Loxl1-as1
Loxl2
Loxl3
Lpar2
Lpar4
Lpar5
Lpcat1
Lpcat2
Lpcat2bp
Lpcat3
Lpcat4
Lpgat1-as1
Lpin1
Lpin3
Lpl
Lpo
Lpp
Lrat
Lrba
Lrch1
Lrch3
Lrch4
Lrfn1
Lrfn3
Lrfn4
Lrfn5
Lrg1
Lrguk
Lrig1
Lrig2
Lrig3
Lrit1
Lrmda
Lrmp
Lrp1
Lrp10
Lrp12
Lrp2bp
Lrp3
Lrp4
Lrp4-as1
Lrp5
Lrp6
Lrp8
Lrpprc
Lrr1
Lrrc1
Lrrc14
Lrrc2
Lrrc23
Lrrc24
Lrrc25
Lrrc26
Lrrc27
Lrrc28
Lrrc29
Lrrc2-as1
Lrrc32
Lrrc34p2
Lrrc36
Lrrc37a11p
Lrrc37a3
Lrrc37a5p
Lrrc37a6p
Lrrc37a7p
Lrrc37a9p
Lrrc37b
Lrrc39
Lrrc4
Lrrc42
Lrrc43
Lrrc45
Lrrc46
Lrrc47
Lrrc49
Lrrc52
Lrrc52-as1
Lrrc59
Lrrc6
Lrrc61
Lrrc63
Lrrc69
Lrrc7
Lrrc71
Lrrc73
Lrrc74a
Lrrc74b
Lrrc75a
Lrrc75b
Lrrc8a
Lrrc8b
Lrrc8c
Lrrc8d
Lrrc8e
Lrrc9
Lrrcc1
Lrrfip1
Lrrfip2
Lrriq1
Lrriq3
Lrrk1
Lrrk2
Lrrn1
Lrrn4
Lrrtm2
Lrrtm3
Lrrtm4
Lrsam1
Lrtomt
Lrwd1
Lsm1
Lsm14a
Lsm14b
Lsm1p2
Lsm2
Lsm4
Lsm6
Lsm7
Lsm8
Lsmem1
Lsp1
Lsr
Lss
Lta4h
Ltb4r
Ltb4r2
Ltbp1
Ltbp3
Ltbp4
Ltbr
Ltc4s
Ltk
Ltn1
Lto1
Luc7l2
Luc7l3
Lucat1
Lurap1l
Luzp2
Lxn
Ly6e
Ly6e-dt
Ly6g5c
Ly6g6c
Ly6g6e
Ly6g6f
Ly6g6f-ly6g6d
Ly6k
Ly75
Ly75-cd302
Ly96
Lyn
Lynx1
Lynx1-slurp2
Lypd1
Lypd3
Lypd4
Lypd6
Lypd6b
Lypd9p
Lypla1
Lypla2
Lyplal1
Lyplal1-as1
Lyrm1
Lyrm7
Lyrm9
Lysmd1
Lyst
Lyz
Lztr1
Lzts1
Lzts1-as1
Lzts2
M1ap
Maats1
Mab21l3
Mab21l4
Macc1
Macf1
Maco1
Macoris
Macrod1
Macrod2
Mad1l1
Mad2l1
Mad2l1bp
Madcam1
Madd
Maea
Mael
Maf1
Maff
Mafg-dt
Mafk
Maftrr
Mag
Magea11
Magea12
Magea4-as1
Magea8
Mageb3
Maged1
Maged2
Magee1
Mageh1
Magel2
Magi1
Magi2
Magi2-as3
Magi3
Magix
Maip1
Majin
Mak16
Mal2
Mal2-as1
Malat1
Malrd1
Malsu1
Malt1
Mamdc2
Mamdc2-as1
Mamdc4
Maml2
Maml3
Mamld1
Mamstr
Man1a2
Man1b1
Man1b1-dt
Man1c1
Man2a1
Man2a2
Man2b2
Man2c1
Manbal
Manea
Maneal
Manf
Maoa
Map1a
Map1b
Map1lc3a
Map1lc3b
Map1lc3bp1
Map1s
Map2
Map2k1
Map2k2
Map2k3
Map2k4
Map2k5
Map2k6
Map2k7
Map3k10
Map3k11
Map3k12
Map3k13
Map3k14
Map3k14-as1
Map3k19
Map3k2
Map3k20
Map3k21
Map3k2-dt
Map3k3
Map3k4
Map3k5
Map3k6
Map3k7cl
Map3k8
Map3k9
Map4
Map4k1
Map4k2
Map4k3
Map4k3-dt
Map4k4
Map7d1
Map7d2
Map7d3
Mapk10
Mapk11
Mapk12
Mapk13
Mapk14
Mapk15
Mapk1ip1l
Mapk3
Mapk4
Mapk6
Mapk6-dt
Mapk7
Mapk8
Mapk8ip1
Mapk8ip1p2
Mapk8ip3
Mapk9
Mapkap1
Mapkapk2
Mapkapk3
Mapkapk5
Mapkbp1
Mapre2
Mapre3
Mapt
Mapt-it1
Marc1
Marc2
March1
March10
March2
March3
March6
March7
March8
March9
Marco
Marcol
Marf1
Mark1
Mark2
Mark2p13
Mark2p5
Mark2p6
Mark3
Mark4
Mars
Mars2
Marveld1
Marveld2
Marveld3
Mas1
Mas1l
Masp1
Masp2
Mast1
Mast2
Mast3
Mast4
Mast4-it1
Mastl
Mat2a
Mat2b
Matk
Matn1-as1
Matn2
Matn4
Matr3
Mau2
Mavs
Max
Maz
Mb
Mbd1
Mbd3l1
Mbd4
Mbd5
Mbd6
Mblac1
Mblac2
Mbnl1
Mbnl1-as1
Mbnl2
Mbnl3
Mboat2
Mboat4
Mboat7
Mbp
Mbtps1
Mbtps2
Mc1r
Mc3r
Mc5r
Mcat
Mcc
Mccc1
Mccc2
Mcemp1
Mcf2l
Mcf2l2
Mcidas
Mcl1
Mcm10
Mcm2
Mcm3
Mcm3ap
Mcm3ap-as1
Mcm4
Mcm5
Mcm6
Mcm7
Mcm8
Mcmbp
Mcmdc2
Mcoln1
Mcoln2
Mcph1
Mcph1-as1
Mcrip1
Mcrip2
Mcrip2p1
Mctp1
Mctp2
Mcts1
Mcts2p
Mcu
Mcub
Mdfi
Mdfic
Mdga1
Mdga2
Mdh1
Mdh1b
Mdh2
Mdk
Mdm2
Mdm4
Mdp1
Mds2
Me2
Me3
Meaf6
Mecom
Mecr
Med1
Med10
Med11
Med12
Med12l
Med13l
Med14
Med14os
Med15
Med15p4
Med15p6
Med16
Med17
Med18
Med21
Med22
Med23
Med24
Med25
Med26
Med27
Med28
Med28p1
Med28p6
Med29
Med30
Med4
Med4-as1
Med9
Mef2a
Mef2ap1
Mef2c
Mef2c-as1
Mef2c-as2
Mef2d
Meg3
Meg8
Meg9
Megf10
Megf11
Megf6
Megf8
Mei1
Mei4
Meig1
Meikin
Meiob
Meioc
Meis1
Meis1-as2
Meis1-as3
Meis2
Meis3
Meis3p1
Melk
Meltf
Meltf-as1
Memo1
Memo1p1
Memo1p4
Men1
Mep1b
Mepce
Mepe
Mertk
Mesd
Mest
Mestit1
Met
Metap1
Metap1d
Metap2
Metrn
Metrnl
Mettl1
Mettl11b
Mettl14
Mettl14-dt
Mettl15
Mettl16
Mettl17
Mettl21ap1
Mettl22
Mettl23
Mettl25
Mettl26
Mettl27
Mettl2a
Mettl2b
Mettl3
Mettl4
Mettl5
Mettl6
Mettl7a
Mettl7b
Mettl8
Mettl9
Mex3a
Mex3b
Mfap3
Mfap3l
Mfap5
Mff
Mfge8
Mfn1
Mfn2
Mfng
Mfrp
Mfsd1
Mfsd10
Mfsd11
Mfsd12
Mfsd13a
Mfsd14a
Mfsd14b
Mfsd2a
Mfsd2b
Mfsd3
Mfsd4a
Mfsd4b
Mfsd5
Mfsd6
Mfsd8
Mga
Mgat1
Mgat2
Mgat3
Mgat3-as1
Mgat4a
Mgat4b
Mgat4d
Mgat4ep
Mgat5
Mgat5b
Mgll
Mgme1
Mgmt
Mgp
Mgrn1
Mgst1
Mgst2
Mgst3
Mhencr
Mia2
Mia3
Miat
Miatnb
Mib1
Mib2
Mica
Mical1
Mical2
Mical3
Micall1
Micall2
Micb
Mice
Micos10
Micos10-nbl1
Micu3
Mid1
Mid1ip1
Mid1ip1-as1
Mid2
Midn
Mief1
Mief2
Mier1
Mier3
Mif
Mif4gd
Mif-as1
Miga1
Miga2
Miip
Milr1
Mimt1
Minar1
Mincr
Mindy1
Mindy2
Mindy4
Mink1
Minpp1
Mios
Miox
Mip
Mipep
Mipepp3
Mipol1
Mir100hg
Mir103a2
Mir103b2
Mir105-1
Mir106a
Mir106b
Mir10a
Mir1178
Mir1180
Mir1181
Mir1184-1
Mir1185-1
Mir1199
Mir1-1hg-as1
Mir1202
Mir1203
Mir1204
Mir1207
Mir1224
Mir1228
Mir1229
Mir122hg
Mir1231
Mir1234
Mir1237
Mir124-3
Mir1247
Mir1248
Mir1250
Mir125b1
Mir125b2
Mir1260a
Mir1268a
Mir1271
Mir1273c
Mir1273h
Mir1281
Mir1282
Mir1286
Mir1288
Mir1289-2
Mir1292
Mir129-2
Mir1302-11
Mir1302-3
Mir1302-4
Mir1302-9
Mir1307
Mir130a
Mir130b
Mir132
Mir133a1
Mir1343
Mir137
Mir138-1
Mir140
Mir141
Mir143
Mir145
Mir1468
Mir1469
Mir146a
Mir1470
Mir1471
Mir149
Mir150
Mir151b
Mir153-1
Mir1538
Mir1539
Mir154
Mir155hg
Mir15b
Mir16-2
Mir17
Mir17hg
Mir181a2hg
Mir188
Mir18a
Mir18b
Mir1908
Mir190a
Mir191
Mir1914
Mir1915
Mir193a
Mir193b
Mir193bhg
Mir194-2hg
Mir195
Mir196a2
Mir196b
Mir199a1
Mir19a
Mir19b1
Mir19b2
Mir200a
Mir200c
Mir200chg
Mir202
Mir203a
Mir203b
Mir205hg
Mir20a
Mir20b
Mir21
Mir210
Mir210hg
Mir2110
Mir2116
Mir2117
Mir2117hg
Mir212
Mir219a1
Mir22
Mir222
Mir222hg
Mir2276
Mir2277
Mir22hg
Mir2355
Mir23a
Mir23b
Mir23c
Mir24-2
Mir25
Mir2682
Mir26a1
Mir26a2
Mir26b
Mir27a
Mir27b
Mir2861
Mir2909
Mir296
Mir299
Mir29a
Mir29b1
Mir29b2chg
Mir29c
Mir301b
Mir30d
Mir30e
Mir31
Mir3122
Mir3124
Mir3131
Mir3137
Mir3138
Mir3139
Mir3142hg
Mir3143
Mir3145
Mir3147
Mir3149
Mir3150a
Mir3150b
Mir3153
Mir3163
Mir3165
Mir3166
Mir3170
Mir3174
Mir3175
Mir3178
Mir3180-3
Mir3180-4
Mir3180-5
Mir3181
Mir3184
Mir3185
Mir3188
Mir3189
Mir3190
Mir3191
Mir3192
Mir3193
Mir3195
Mir3196
Mir3197
Mir3198-2
Mir3199-1
Mir3199-2
Mir3201
Mir320a
Mir320b2
Mir324
Mir331
Mir335
Mir339
Mir33a
Mir33b
Mir340
Mir342
Mir345
Mir346
Mir34a
Mir34ahg
Mir34b
Mir34c
Mir3610
Mir3612
Mir3613
Mir3615
Mir3619
Mir362
Mir3621
Mir363
Mir3649
Mir3650
Mir3652
Mir3654
Mir3655
Mir365b
Mir3661
Mir3663
Mir3664
Mir3665
Mir3677
Mir3678
Mir3681hg
Mir3684
Mir3685
Mir369
Mir3714
Mir372
Mir373
Mir374b
Mir374c
Mir378a
Mir378b
Mir3908
Mir3909
Mir3917
Mir3919
Mir3922
Mir3928
Mir3929
Mir3934
Mir3936
Mir3936hg
Mir3939
Mir3943
Mir3945hg
Mir3960
Mir3972
Mir3973
Mir3976hg
Mir409
Mir410
Mir411
Mir412
Mir421
Mir423
Mir424
Mir425
Mir4251
Mir4252
Mir4255
Mir4258
Mir4259
Mir4263
Mir4264
Mir4277
Mir4279
Mir4289
Mir429
Mir4294
Mir4296
Mir4301
Mir4305
Mir4307hg
Mir4314
Mir4316
Mir4321
Mir4322
Mir4323
Mir4326
Mir4418
Mir4422hg
Mir4425
Mir4428
Mir4429
Mir4434
Mir4435-2hg
Mir4442
Mir4443
Mir4444-1
Mir4448
Mir4449
Mir4450
Mir4453
Mir4453hg
Mir4458hg
Mir4462
Mir4464
Mir4466
Mir4469
Mir4470
Mir4472-1
Mir4472-2
Mir4477a
Mir4477b
Mir4478
Mir4479
Mir4483
Mir4487
Mir4488
Mir4489
Mir4491
Mir4492
Mir4497
Mir4498
Mir4500hg
Mir4505
Mir4506
Mir4508
Mir4511
Mir4513
Mir4515
Mir4518
Mir4519
Mir4520-1
Mir4520-2
Mir4521
Mir4522
Mir4523
Mir4525
Mir4526
Mir4530
Mir4535
Mir4540
Mir4633
Mir4634
Mir4638
Mir4640
Mir4644
Mir4645
Mir4651
Mir4656
Mir4657
Mir4660
Mir4661
Mir4663
Mir4664
Mir4665
Mir4667
Mir4669
Mir4673
Mir4674
Mir4680
Mir4683
Mir4687
Mir4692
Mir4701
Mir4705
Mir4707
Mir4708
Mir4710
Mir4711
Mir4712
Mir4715
Mir4717
Mir4718
Mir4722
Mir4725
Mir4726
Mir4727
Mir4733
Mir4738
Mir4740
Mir4741
Mir4746
Mir4751
Mir4754
Mir4756
Mir4757
Mir4761
Mir4763
Mir4767
Mir4775
Mir4779
Mir4781
Mir4783
Mir4785
Mir4786
Mir4787
Mir4798
Mir4800
Mir484
Mir492
Mir496
Mir497
Mir497hg
Mir4999
Mir5001
Mir5003
Mir500a
Mir501
Mir503
Mir503hg
Mir5087
Mir5088
Mir5089
Mir5090
Mir5091
Mir5093
Mir5094
Mir516a2
Mir517a
Mir5187
Mir5188
Mir5191
Mir5193
Mir5195
Mir519c
Mir519d
Mir520e
Mir521-2
Mir524
Mir532
Mir541
Mir544b
Mir548ak
Mir548al
Mir548am
Mir548av
Mir548aw
Mir548c
Mir548h4
Mir548h5
Mir548i2
Mir548j
Mir548k
Mir548n
Mir548o2
Mir548s
Mir548z
Mir5571
Mir5580
Mir5581
Mir5582
Mir5587
Mir5591
Mir563
Mir564
Mir567
Mir5680
Mir5684
Mir5689
Mir5689hg
Mir5690
Mir5692a2
Mir5693
Mir5694
Mir5695
Mir5696
Mir570
Mir5700
Mir5703
Mir5708
Mir574
Mir576
Mir578
Mir5787
Mir581
Mir583
Mir587
Mir589
Mir592
Mir598
Mir6069
Mir6070
Mir6072
Mir6073
Mir6077
Mir6079
Mir6080
Mir6081
Mir6084
Mir6089
Mir609
Mir6090
Mir611
Mir612
Mir6125
Mir6129
Mir6131
Mir6132
Mir614
Mir615
Mir624
Mir625
Mir629
Mir632
Mir634
Mir636
Mir638
Mir639
Mir641
Mir646hg
Mir647
Mir6501
Mir6504
Mir6506
Mir6508
Mir6514
Mir6515
Mir6516
Mir656
Mir657
Mir658
Mir661
Mir663a
Mir670hg
Mir671
Mir6715a
Mir6715b
Mir6719
Mir6720
Mir6727
Mir6728
Mir6729
Mir6730
Mir6731
Mir6732
Mir6733
Mir6734
Mir6735
Mir6736
Mir6738
Mir6740
Mir6742
Mir6743
Mir6745
Mir6748
Mir6749
Mir6751
Mir6752
Mir6753
Mir6756
Mir6761
Mir6762
Mir6764
Mir6769a
Mir6769b
Mir6773
Mir6775
Mir6776
Mir6777
Mir6782
Mir6783
Mir6787
Mir6789
Mir6790
Mir6791
Mir6795
Mir6802
Mir6803
Mir6805
Mir6809
Mir6810
Mir6811
Mir6813
Mir6815
Mir6819
Mir6821
Mir6822
Mir6823
Mir6824
Mir6825
Mir6827
Mir6828
Mir6829
Mir6832
Mir6833
Mir6834
Mir6835
Mir6836
Mir6837
Mir6838
Mir6847
Mir6848
Mir6849
Mir6850
Mir6851
Mir6853
Mir6860
Mir6864
Mir6867
Mir6869
Mir6870
Mir6871
Mir6872
Mir6875
Mir6876
Mir6879
Mir6882
Mir6884
Mir6888
Mir6890
Mir6892
Mir6893
Mir6894
Mir7107
Mir7111
Mir7112
Mir7113
Mir7154
Mir7155
Mir7159
Mir7160
Mir7161
Mir718
Mir7-3
Mir7-3hg
Mir7515hg
Mir759
Mir760
Mir762
Mir762hg
Mir764
Mir767
Mir769
Mir770
Mir7703
Mir7704
Mir7706
Mir7843
Mir7844
Mir7845
Mir7846
Mir7854
Mir7976
Mir7977
Mir7978
Mir8053
Mir8055
Mir8056
Mir8059
Mir8063
Mir8066
Mir8067
Mir8072
Mir8073
Mir8074
Mir8075
Mir8078
Mir8085
Mir8086
Mir887
Mir9-1
Mir9-2
Mir921
Mir922
Mir92a1
Mir92a2
Mir92b
Mir93
Mir9-3
Mir933
Mir935
Mir937
Mir939
Mir9-3hg
Mir941-1
Mir941-2
Mir941-3
Mir941-4
Mir941-5
Mir942
Mir99a
Mir99ahg
Mir99b
Mirlet7a1hg
Mirlet7a3
Mirlet7b
Mirlet7bhg
Mirlet7d
Mirlet7e
Mirlet7i
Mis12
Misp
Misp3
Mitd1
Mitf
Mixl1
Mkks
Mkln1
Mknk2
Mknk2p1
Mkrn1
Mkrn2
Mkrn2os
Mkrn3
Mkrn7p
Mks1
Mkx
Mkx-as1
Mlc1
Mlec
Mlf1
Mlh1
Mlh3
Mllt10
Mllt11
Mllt3
Mllt6
Mln
Mlnr
Mlph
Mlst8
Mlx
Mlxip
Mlxipl
Mmaa
Mmab
Mmachc
Mme
Mmel1
Mmp11
Mmp14
Mmp16
Mmp17
Mmp2
Mmp23b
Mmp24os
Mmp25
Mmp25-as1
Mmp27
Mmp2-as1
Mmp7
Mms19
Mms22l
Mnat1
Mnd1
Mnt
Mnx1
Mnx1-as1
Mob1a
Mob1b
Mob2
Mob3a
Mob3c
Mob4
Mocos
Mocs1
Mocs3
Mogat1
Mogat2
Mogs
Mok
Mon1a
Mon1b
Mon2
Morc1-as1
Morc2-as1
Morc3
Morf4l1
Morf4l2
Morf4l2-as1
Morn1
Morn2
Morn3
Morn5
Mosmo
Mospd2
Mospd3
Mov10
Mov10l1
Moxd1
Moxd2p
Mpc2
Mpdu1
Mpeg1
Mpg
Mphosph10
Mphosph6
Mphosph8
Mphosph9
Mpi
Mpig6b
Mpl
Mpnd
Mpp1
Mpp2
Mpp4
Mpp5
Mpp6
Mpp7-dt
Mppe1
Mppe1p1
Mpped1
Mpped2-as1
Mprip
Mpst
Mpv17
Mpv17l
Mpv17l2
Mpz
Mpzl1
Mr1
Mras
Mreg
Mregp1
Mrfap1
Mrgprf
Mrgprf-as1
Mrgprg
Mrgprg-as1
Mri1
Mrm1
Mrm2
Mrm3
Mrnip
Mroh1
Mroh3p
Mroh4p
Mroh5
Mroh6
Mrpl1
Mrpl10
Mrpl15
Mrpl15p1
Mrpl18
Mrpl19
Mrpl2
Mrpl20
Mrpl20-as1
Mrpl21
Mrpl22
Mrpl23
Mrpl24
Mrpl28
Mrpl30
Mrpl30p1
Mrpl32
Mrpl33
Mrpl34
Mrpl35
Mrpl35p2
Mrpl36
Mrpl37
Mrpl38
Mrpl4
Mrpl40
Mrpl42
Mrpl43
Mrpl45
Mrpl45p1
Mrpl48
Mrpl49
Mrpl52
Mrpl53
Mrpl53p1
Mrpl54
Mrpl55
Mrpl58
Mrps10p2
Mrps11
Mrps12
Mrps14
Mrps15p1
Mrps16
Mrps17
Mrps17p1
Mrps17p5
Mrps18b
Mrps18c
Mrps2
Mrps21
Mrps22
Mrps25
Mrps27
Mrps30
Mrps31p4
Mrps34
Mrps35
Mrps36
Mrps36p3
Mrps5
Mrps6
Mrps7
Mrrf
Mrs2
Mrtfa
Mrtfb
Mrto4
Mrvi1
Mrvi1-as1
Ms4a14
Ms4a15
Ms4a6a
Ms4a7
Msantd2
Msantd3
Msantd4
Msc
Msc-as1
Msh2
Msh3
Msh5
Msh5-sapcd1
Msh6
Msi1
Msi2
Msl1
Msl3
Msln
Mslnl
Msmo1
Msn
Msra
Msrb3
Mst1
Mst1p2
Msto1
Msto2p
Msx1
Msx2
Msx2p1
Mt1dp
Mt1e
Mt1f
Mt1h
Mt1hl1
Mt1l
Mt1m
Mt1p1
Mt1x
Mt2a
Mt2p1
Mt3
Mta1
Mta2
Mta3
Mtap
Mtatp6p26
Mtbp
Mtcl1
Mtco1p12
Mtco1p17
Mtco1p27
Mtco1p30
Mtco1p31
Mtco1p42
Mtco1p43
Mtco1p46
Mtco1p48
Mtco2p12
Mtco2p17
Mtco2p27
Mtco2p30
Mtco3p10
Mtco3p12
Mtco3p16
Mtco3p2
Mtco3p43
Mtco3p45
Mtco3p46
Mtcybp13
Mtcybp16
Mtcybp18
Mtcybp35
Mtcybp44
Mtdh
Mterf1
Mterf2
Mterf4
Mtf2
Mtfp1
Mtfr1
Mtfr1l
Mtfr2
Mtg1
Mtg2
Mthfd1
Mthfd1l
Mthfd2
Mthfd2l
Mthfr
Mthfsd
Mtif3
Mtm1
Mtmr1
Mtmr10
Mtmr11
Mtmr12
Mtmr14
Mtmr2
Mtmr3
Mtmr4
Mtmr7
Mtmr9
Mtnd1p30
Mtnd1p6
Mtnd2p11
Mtnd2p13
Mtnd2p19
Mtnd2p23
Mtnd2p32
Mtnd2p41
Mtnd2p8
Mtnd3p16
Mtnd3p25
Mtnd3p3
Mtnd3p8
Mtnd4lp16
Mtnd4lp21
Mtnd4lp30
Mtnd4p29
Mtnd4p8
Mtnd5p11
Mtnd5p15
Mtnd5p21
Mtnd5p5
Mtnd6p16
Mtnd6p3
Mtnd6p4
Mto1
Mtr
Mtrex
Mtrf1
Mtrnr2l1
Mtrnr2l10
Mtrr
Mtss1
Mtss1l
Mttp
Mturn
Mtus1
Mtus2
Mtus2-as1
Mtx1
Mtx2
Muc1
Muc12
Muc15
Muc2
Muc20
Muc20-ot1
Muc20p1
Muc21
Muc3a
Muc4
Muc5b
Mucl1
Mucl3
Mus81
Mustn1
Mutyh
Mvb12a
Mvb12b
Mvd
Mvk
Mvp
Mx1
Mx2
Mxd1
Mxd3
Mxd4
Mxi1
Mxra7
Mxra8
Myadm
Myadml2
Myb
Mybbp1a
Mybl1
Mybl2
Mybph
Mybphl
Myc
Mycbp
Mycbp2
Mycbp2-as1
Mycbpap
Myclp1
Mycn
Mycnos
Myct1
Myd88
Mydgf
Myeov
Myh10
Myh11
Myh14
Myh7b
Myh8
Myh9
Myl10
Myl12a
Myl12b
Myl2
Myl5
Myl6
Myl6b
Myl6p1
Myl6p4
Myl9
Mylip
Mylk
Mylk3
Mylk-as1
Mylk-as2
Mylpf
Mymk
Mynn
Myo10
Myo15a
Myo15b
Myo16
Myo18a
Myo18b
Myo19
Myo1b
Myo1c
Myo1d
Myo1e
Myo1f
Myo1g
Myo3a
Myo3b-as1
Myo5a
Myo5b
Myo5c
Myo6
Myo7a
Myo7b
Myo9b
Myocd
Myom1
Myom2
Myoslid
Myoz2
Myoz3
Mypn
Myrf
Myrfl
Myrip
Mysm1
Myt1
Myt1l
Myzap
Mzf1
Mzf1-as1
Mzt1p1
Mzt2a
Mzt2b
N4bp2
N4bp2l1
N4bp2l2
NA
Naa10
Naa11
Naa15
Naa16
Naa20
Naa25
Naa30
Naa35
Naa38
Naa40
Naa60
Naaa
Naalad2
Naaladl1
Naaladl2
Nab1
Nab2
Nabp1
Nabp2
Naca4p
Nacap10
Nacc2
Nadk
Nadsyn1
Naf1
Naga
Nagk
Naglu
Nagpa
Nagpa-as1
Nags
Nalcn
Nalcn-as1
Nalt1
Nampt
Nanog
Nanognb
Nanos1
Nanos2
Nanos3
Nans
Nap1l4
Nap1l4p3
Napa
Napa-as1
Napepld
Napg
Naprt
Napsa
Napsb
Narf
Narf-as1
Nasp
Nat1
Nat10
Nat14
Nat16
Nat8b
Nat8l
Nat9
Nav1
Nav2
Nav2-as2
Nav2-as3
Nav2-as4
Nav3
Naxd
Naxe
Nbat1
Nbdy
Nbea
Nbeal1
Nbeal2
Nbeap1
Nbl1
Nbn
Nbpf12
Nbpf26
Nbpf3
Nbr1
Nbr2
Ncam1
Ncam2
Ncan
Ncapd2
Ncapd2p1
Ncapd3
Ncapg
Ncapg2
Ncaph
Ncaph2
Ncbp1
Ncbp2l
Ncbp3
Ncdn
Nceh1
Ncf1c
Ncf2
Ncf4
Ncf4-as1
Nck1
Nck2
Nckap1
Nckap5
Nckap5-as2
Ncl
Ncln
Ncmap
Ncoa1
Ncoa3
Ncoa4
Ncoa4p3
Ncoa4p4
Ncoa6
Ncoa7
Ncor1
Ncor2
Ncr2
Ncr3lg1
Ncs1
Ncstn
Ndc80
Nde1
Ndel1
Ndfip1
Ndfip1p1
Ndfip2
Ndor1
Ndrg1
Ndrg2
Ndrg4
Ndst1
Ndst2
Ndst3
Ndufa11
Ndufa13
Ndufa3
Ndufa3p6
Ndufa4l2
Ndufa5
Ndufa5p10
Ndufa6-dt
Ndufa7
Ndufa8p1
Ndufa9
Ndufaf2
Ndufaf3
Ndufaf4p1
Ndufaf5
Ndufaf6
Ndufaf7
Ndufaf8
Ndufb10
Ndufb2
Ndufb3
Ndufb4
Ndufb4p10
Ndufb4p11
Ndufb4p4
Ndufb5
Ndufb5p1
Ndufb6
Ndufb7
Ndufb9
Ndufb9p3
Ndufc1
Ndufs2
Ndufs3
Ndufs4
Ndufs5
Ndufs6
Ndufs7
Ndufs8
Ndufv1
Ndufv2
Ndufv3
Neat1
Neb
Nebl
Nebl-as1
Necab1
Necab2
Necab3
Necap1
Necap2
Nectin2
Nectin3
Nectin4
Nedd1
Nedd4l
Nedd8
Nedd8-mdp1
Nedd9
Nefh
Nefl
Nefm
Negr1
Neil1
Neil2
Neil3
Nek10
Nek11
Nek2
Nek4p3
Nek6
Nek7
Nek9
Nelfa
Nelfb
Nelfcd
Nell1
Nell2
Nemf
Nemp2
Nenf
Neo1
Nepro
Net1
Neto1
Neu3
Neu4
Neurl1
Neurl1-as1
Neurl1b
Neurl4
Neurod1
Neurod2
Nexn
Nexn-as1
Nf1
Nf1p8
Nf2
Nfasc
Nfat5
Nfatc1
Nfatc2
Nfatc2ip
Nfatc3
Nfatc4
Nfe2l1
Nfe2l2
Nfe2l3
Nfe4
Nfia
Nfic
Nfix
Nfkb1
Nfkb2
Nfkbia
Nfkbib
Nfkbie
Nfkbil1
Nfkbiz
Nfrkb
Nfx1
Nfya
Nfyc
Ngb
Ngdn
Ngef
Ngfr
Ngrn
Nhej1
Nhlh2
Nhlrc2
Nhlrc3
Nhp2
Nhp2p2
Nhs
Nhsl1
Nhsl2
Nid2
Nif3l1
Nifk-as1
Nifkp2
Nim1k
Nin
Ninj1
Ninl
Nip7
Nip7p1
Nipa1
Nipa2
Nipal1
Nipal3
Nipal4
Nipbl
Nipsnap1
Nipsnap2
Nipsnap3a
Nipsnap3b
Nisch
Nit1
Nit2
Nkain1
Nkain2
Nkain3
Nkain4
Nkapd1
Nkapp1
Nkd1
Nkd2
Nkila
Nkiras2
Nktr
Nkx2-8
Nkx3-1
Nkx3-2
Nlgn1
Nlgn2
Nlgn4y
Nlk
Nln
Nlrc3
Nlrc5
Nlrp1
Nlrp11
Nlrp12
Nlrp14
Nlrp2
Nlrp3
Nlrp4
Nlrx1
Nmb
Nmd3
Nme1
Nme1-nme2
Nme2
Nme3
Nme4
Nme7
Nme8
Nme9
Nmnat1
Nmnat2
Nmnat3
Nmral1
Nmral2p
Nmrk1
Nmt1
Nmt2
Nnat
Nnmt
Nnt
Nob1
Noc2l
Noc2lp1
Noc3l
Noc4l
Noct
Nod2
Nog
Nol11
Nol12
Nol4
Nol4l
Nol4l-dt
Nol7
Nol9
Nolc1
Nomo1
Nomo3
Nono
Nop14
Nop14-as1
Nop16
Nop2
Nop53
Nop56
Nop58
Nop9
Nos1
Nos1ap
Nos2
Nos3
Nosip
Notch1
Notch2
Notch2p1
Notch3
Notch4
Noto
Nova1
Nova2
Nox1
Nox3
Nox5
Noxa1
Noxo1
Npap1p4
Npap1p7
Npas1
Npas2
Npas3
Npas4
Npb
Npbwr1
Npc1
Npc2
Npepl1
Npepps
Npff
Npffr1
Npffr2
Nphp3
Nphp3-as1
Nphp4
Nphs1
Nphs2
Npipb11
Npipb9
Npl
Nploc4
Npm1
Npm1p12
Npm1p19
Npm1p23
Npm1p29
Npm1p31
Npm1p40
Npm1p50
Npm1p52
Npm2
Npm3
Npnt
Nppc
Npr1
Npr2
Npr3
Nprl2
Nprl3
Nptn
Nptx1
Nptx2
Npw
Npy1r
Npy2r
Npy5r
Nqo1
Nqo2
Nr0b1
Nr1d2
Nr1h2
Nr1h3
Nr1i2
Nr2c1
Nr2c2
Nr2e3
Nr2f1
Nr2f1-as1
Nr2f2
Nr2f2-as1
Nr2f6
Nr3c1
Nr4a1
Nr4a2
Nr4a3
Nr5a1
Nraddp
Nrav
Nrbf2
Nrbf2p2
Nrbf2p5
Nrbp1
Nrbp2
Nrcam
Nrde2
Nrep
Nrep-as1
Nrf1
Nrg1
Nrg1-it1
Nrg2
Nrg3
Nrg3-as1
Nrg4
Nrgn
Nrip1
Nrip3
Nrk
Nrl
Nrm
Nrn1
Nrn1l
Nron
Nrp1
Nrp2
Nrros
Nrsn1
Nrsn2
Nrtn
Nrxn2
Nrxn3
Nsa2
Nsd1
Nsd2
Nsd3
Nsdhl
Nsfl1c
Nsg1
Nsg2
Nsmaf
Nsmce1
Nsmce1-dt
Nsmce2
Nsmf
Nsrp1
Nsun2
Nsun3
Nsun4
Nsun5
Nsun5p1
Nsun6
Nsun7
Nt5c
Nt5c1a
Nt5c1b
Nt5c2
Nt5c3b
Nt5cp1
Nt5cp2
Nt5dc1
Nt5dc2
Nt5e
Nt5m
Ntan1
Ntf3
Ntf4
Ntf6b
Nthl1
Ntm
Ntmt1
Ntn1
Ntn3
Ntn4
Ntn5
Ntng1
Ntng2
Ntpcr
Ntrk1
Ntrk2
Ntrk3
Ntrk3-as1
Nuak2
Nub1
Nubp1
Nubp2
Nubpl
Nucb1
Nucb2
Nucks1p1
Nudc
Nudcd2
Nudcd3
Nudt1
Nudt13
Nudt14
Nudt16
Nudt16l1
Nudt16p1
Nudt17
Nudt19
Nudt19p5
Nudt2
Nudt22
Nudt4
Nudt5
Nudt7
Nudt9
Nuf2
Nufip1p
Numa1
Numb
Numbl
Nup107
Nup133
Nup160
Nup188
Nup205
Nup210
Nup210l
Nup210p1
Nup214
Nup35
Nup50
Nup50-dt
Nup58
Nup62
Nup85
Nup88
Nup93
Nup98
Nupl2
Nupr1
Nus1p2
Nus1p3
Nusap1
Nutf2
Nutf2p5
Nutm1
Nutm2a-as1
Nvl
Nwd1
Nxf1
Nxf3
Nxn
Nxnl1
Nxnl2
Nxpe3
Nxph3
Nxph4
Nxt2
Nyap1
Oacylp
Oaf
Oard1
Oas1
Oas3
Oat
Oaz1
Oaz3
Obscn
Obsl1
Ocel1
Ociad1
Ocln
Ocm
Ocrl
Odaph
Odc1
Odc1-dt
Odf2
Odf2l
Odf3b
Odf3l2
Odf4
Odr4
Ofcc1
Ofd1
Oga
Ogdh
Ogdhl
Ogfod1
Ogfod2
Ogfod3
Ogfr
Ogfr-as1
Ogfrl1
Ogfrp1
Ogg1
Ogt
Oip5-as1
Olfm1
Olfml2a
Olfml3
Olig1
Olig2
Olmalinc
Olr1
Onecut1
Onecut3
Oosp1
Oosp1p1
Oosp1p2
Opa1
Opa3
Opcml
Ophn1
Opn3
Opn4
Opn5
Oprd1
Oprl1
Oprm1
Optn
Or10a6
Or10ae3p
Or10g3
Or10n1p
Or10q1
Or10r2
Or10z1
Or11g1p
Or11h6
Or11n1p
Or13g1
Or1j2
Or1l8
Or2a14
Or2a3p
Or2a41p
Or2a5
Or2a7
Or2ad1p
Or2af1p
Or2ah1p
Or2ak2
Or2b11
Or2e1p
Or2g1p
Or2g6
Or2k2
Or2q1p
Or2r1p
Or2s2
Or2t1
Or2t10
Or2t11
Or2v1
Or2x1p
Or4d9
Or4f13p
Or4f15
Or4g3p
Or4k13
Or4k14
Or4k5
Or4n5
Or4x1
Or51a6p
Or51d1
Or51f4p
Or52e5
Or52h2p
Or52k1
Or52k3p
Or52u1p
Or52v1p
Or52w1
Or52x1p
Or55b1p
Or56a1
Or56a3
Or56b1
Or5a1
Or5ac1
Or5ac4p
Or5ah1p
Or5aq1p
Or5as1
Or5bm1p
Or5k4
Or5m4p
Or5p1p
Or5s1p
Or6a2
Or6b3
Or6c69p
Or6e1p
Or6s1
Or6x1
Or6y1
Or7a10
Or7a11p
Or7a19p
Or7e122p
Or7e126p
Or7e14p
Or7e158p
Or7e21p
Or7e28p
Or7e29p
Or7e35p
Or7e43p
Or7e46p
Or7e47p
Or7e97p
Or8g3p
Or8g5
Or8i1p
Or8i2
Or8j3
Or8q1p
Or9a3p
Or9q1
Orai1
Orai2
Orai3
Orc3
Orc5
Orc6
Ormdl2
Ormdl3
Os9
Osbp2
Osbpl10
Osbpl10-as1
Osbpl1a
Osbpl2
Osbpl3
Osbpl5
Osbpl6
Osbpl8
Osbpl9
Osbpl9p1
Oscar
Oscp1
Oser1-dt
Osgep
Osgepl1-as1
Osgin1
Osgin2
Osm
Osmr
Osmr-as1
Osr1
Osr2
Ostc
Ostf1
Otoa
Otog
Otogl
Otol1
Otop2
Otor
Otp
Otub1
Otub2
Otud1
Otud4
Otud5
Otud6b
Otud6b-as1
Otulin
Otx1
Ovaal
Ovch1-as1
Ovch2
Ovol1
Ovol1-as1
Ovol2
Oxa1l
Oxct1-as1
Oxnad1
Oxr1
Oxsm
Oxsr1
Oxtr
P2rx1
P2rx2
P2rx3
P2rx4
P2rx5
P2rx5-tax1bp3
P2rx6
P2rx6p
P2rx7
P2ry11
P2ry12
P2ry2
P2ry6
P3h1
P3h2-as1
P3h3
P3h4
P4ha2
P4ha3
P4ha3-as1
P4hb
P4htm
Pa2g4
Paaf1
Pabpc1
Pabpc1l
Pabpc1p10
Pabpc1p12
Pabpc1p5
Pabpc4
Pabpc4-as1
Pabpc5
Pabpc5-as1
Pabpn1
Pacerr
Pacrg
Pacrg-as1
Pacrg-as3
Pacrgl
Pacs1
Pacs2
Pacsin1
Pacsin2
Pacsin3
Padi1
Padi2
Padi4
Pafah1b1
Pafah1b2
Pafah1b3
Pag1
Page5
Pah
Paics
Paip1p1
Paip2
Pak1
Pak2
Pak3
Pak4
Pak6
Palb2
Palld
Palm
Palm2
Palm2-akap2
Palmd
Pam
Pam16
Pamr1
Pan2
Pan3
Pank2
Pank4
Panx1
Panx2
Paox
Papln
Papola
Papolg
Papss1
Papss2
Paqr3
Paqr4
Paqr5
Paqr6
Paqr7
Paqr8
Paqr9
Paqr9-as1
Pard3
Pard3-as1
Pard3b
Pard6a
Pard6b
Pard6g
Pard6g-as1
Park7
Parl
Parm1
Parn
Parp1
Parp10
Parp11
Parp12
Parp14
Parp15
Parp2
Parp3
Parp4
Parp6
Parp8
Parpbp
Part1
Parva
Parvb
Parvg
Pask
Patj
Patl2
Patz1
Paupar
Pawr
Pawrp1
Pax1
Pax5
Pax6
Pax8
Pax8-as1
Pax9
Paxbp1
Paxbp1-as1
Paxip1
Paxip1-as1
Paxip1-as2
Paxx
Pbdc1
Pbld
Pbrm1
Pbx1
Pbx2
Pbx3
Pbx4
Pbxip1
Pc
Pca3
Pcat1
Pcat6
Pcat7
Pcbd2
Pcbp1
Pcbp1-as1
Pcbp2
Pcbp2-ot1
Pcbp3
Pcbp4
Pcca
Pccb
Pcdh10
Pcdh11x
Pcdh11y
Pcdh12
Pcdh15
Pcdh17
Pcdh18
Pcdh7
Pcdh8p1
Pcdha11
Pcdha13
Pcdhac1
Pcdhac2
Pcdhb11
Pcdhb14
Pcdhb16
Pcdhb18p
Pcdhb2
Pcdhb3
Pcdhb4
Pcdhb8
Pcdhb9
Pcdhga10
Pcdhga11
Pcdhga12
Pcdhga3
Pcdhga6
Pcdhga7
Pcdhgb1
Pcdhgb2
Pcdhgb4
Pcdhgb5
Pcdhgc3
Pcdhgc4
Pced1b
Pced1b-as1
Pced1cp
Pcf11
Pcgf1
Pcgf2
Pcgf3
Pcgf5
Pcid2
Pcif1
Pck1
Pck2
Pclaf
Pcm1
Pcmt1
Pcmtd2
Pcna
Pcnap1
Pcnp
Pcnpp3
Pcnt
Pcnx1
Pcnx2
Pcnx3
Pcnx4
Pcolce
Pcolce2
Pcolce-as1
Pcoth
Pcp2
Pcp4
Pcsk1n
Pcsk2
Pcsk4
Pcsk5
Pcsk6
Pcsk6-as1
Pcsk7
Pcsk9
Pctp
Pcyox1
Pcyox1l
Pcyt1a
Pcyt1b
Pcyt2
Pdap1
Pdcd11
Pdcd1lg2
Pdcd2l
Pdcd4
Pdcd5
Pdcd6
Pdcd6ip
Pdcd6ipp2
Pdcd7
Pdcl
Pdcl2p2
Pdcl3
Pdcl3p1
Pde10a
Pde11a
Pde12
Pde1b
Pde2a
Pde3a
Pde3b
Pde4b
Pde4c
Pde4dip
Pde5a
Pde6a
Pde6b
Pde6d
Pde7a
Pde7b
Pde8a
Pde9a
Pdgfa
Pdgfb
Pdgfc
Pdgfra
Pdgfrb
Pdgfrl
Pdha1
Pdhb
Pdhx
Pdia3
Pdia3p1
Pdia4
Pdia5
Pdia6
Pdik1l
Pdilt
Pdk1
Pdk2
Pdk3
Pdlim1
Pdlim2
Pdlim3
Pdlim4
Pdlim5
Pdlim7
Pdp1
Pdp2
Pdpk1
Pdpn
Pdpr
Pds5a
Pds5b
Pdss1
Pdxdc1
Pdxk
Pdzd2
Pdzd4
Pdzd7
Pdzd8
Pdzph1p
Pdzrn3-as1
Pdzrn4
Pea15
Peak1
Pear1
Pebp1p2
Pecam1
Peg10
Peli2
Peli3
Pelo
Pemt
Penk
Pepd
Per2
Per3
Perm1
Pes1
Pet100
Pex10
Pex11a
Pex11g
Pex13
Pex14
Pex19
Pex26
Pex3
Pex5
Pex5l
Pex5l-as2
Pex7
Pfas
Pfdn1
Pfdn2
Pfdn4
Pfdn5
Pfdn6
Pfkfb1
Pfkfb2
Pfkfb3
Pfkfb4
Pfkl
Pfkm
Pfkp
Pfn1
Pfn1p10
Pfn4
Pgam1
Pgam1p11
Pgam1p13
Pgam5
Pgap1
Pgap2
Pgap3
Pgbd1
Pgbd2
Pgc
Pgd
Pgdp1
Pgf
Pgghg
Pgk1
Pglyrp2
Pgm1
Pgm2
Pgm2l1
Pgm3
Pgm5
Pgm5p3-as1
Pgm5p4
Pgpep1
Pgr
Pgr-as1
Pgrmc1
Pgs1
Phactr1
Phactr2
Phactr3
Phactr4
Phax
Phb
Phb2
Phb2p1
Phbp11
Phbp18
Phbp2
Phc1
Phc2
Phc3
Pheta2
Phf1
Phf10
Phf11
Phf12
Phf13
Phf14
Phf19
Phf2
Phf20
Phf20l1
Phf21a
Phf23
Phf24
Phf3
Phf6
Phf7
Phf8
Phgdh
Phgr1
Phka2
Phkb
Phkg1
Phkg2
Phlda2
Phlda3
Phldb1
Phldb2
Phldb3
Phlpp1
Phospho1
Phospho2
Phox2a
Phox2b
Phpt1
Phrf1
Phtf1
Phtf2
Phyh
Phyhd1
Phyhipl
Phykpl
Pi16
Pi4k2a
Pi4ka
Pi4kb
Pianp
Pias1
Pias3
Pias4
Pibf1
Picalm
Pick1
Pidd1
Piezo1
Piezo2
Pif1
Pifo
Piga
Pigb
Pigg
Pigl
Pign
Pigp
Pigpp2
Pigpp3
Pigq
Pigr
Pigs
Pigt
Pigu
Pigv
Pigw
Pigx
Pigy-dt
Pigz
Pih1d1
Pih1d2
Pih1d3
Pik3c2a
Pik3c2b
Pik3c3
Pik3ca
Pik3cd
Pik3cd-as1
Pik3cd-as2
Pik3cdp1
Pik3ip1
Pik3ip1-as1
Pik3r1
Pik3r2
Pik3r5
Pikfyve
Pilra
Pim1
Pim2
Pim3
Pimreg
Pin1
Pin4
Pink1
Pinlyp
Pinx1
Pip4k2b
Pip4k2c
Pip5k1a
Pip5k1b
Pip5k1c
Pip5kl1
Pipox
Pir
Pisd
Pisrt1
Pithd1
Pitpna
Pitpna-as1
Pitpnb
Pitpnc1
Pitpnm1
Pitpnm2
Pitpnm3
Pitrm1
Pitrm1-as1
Pitx1
Pitx2
Pitx3
Piwil1
Piwil2
Piwil4
Pjvk
Pkd1
Pkd1l1
Pkd1l2
Pkd2
Pkd2l1
Pkd2l2
Pkdcc
Pkhd1l1
Pkia
Pkib
Pkig
Pklr
Pkm
Pkmyt1
Pkn1
Pkn2
Pknox1
Pknox2
Pkp1
Pkp2
Pkp3
Pkp4
Pkp4-as1
Pla2g10
Pla2g12ap1
Pla2g15
Pla2g1b
Pla2g2a
Pla2g2d
Pla2g2e
Pla2g4b
Pla2g4c
Pla2g4c-as1
Pla2g4d
Pla2g4e-as1
Pla2g4f
Pla2g6
Plaa
Plac4
Plac8l1
Plac9
Plagl1
Plat
Plau
Plaur
Plb1
Plbd1-as1
Plbd2
Plcb1
Plcb2
Plcb3
Plcb4
Plcd3
Plcd4
Plce1
Plcg1
Plcg2
Plch2
Plcl1
Plcl2
Plcxd1
Plcxd2
Plcxd2-as1
Pld1
Pld2
Pld3
Plec
Plekha1
Plekha2
Plekha3
Plekha4
Plekha5
Plekha7
Plekha8
Plekhb1
Plekhb2
Plekhd1
Plekhf1
Plekhf2
Plekhg1
Plekhg2
Plekhg3
Plekhg4
Plekhg4b
Plekhg5
Plekhg6
Plekhh1
Plekhh2
Plekhh3
Plekhj1
Plekhm1
Plekhm1p1
Plekhm2
Plekhn1
Plekho1
Plekho2
Plet1
Plin1
Plin2
Plin3
Plin5
Plk1
Plk2
Plk3
Plk4
Plod1
Plod2
Plod3
Plp1
Plp2
Plpbp
Plpp1
Plpp3
Plpp4
Plpp5
Plpp6
Plpp7
Plppr2
Plppr4
Pls1
Pls3
Plscr4
Plscr5-as1
Plvap
Plxdc1
Plxdc2
Plxna1
Plxna2
Plxna3
Plxnb1
Plxnb2
Plxnb3
Plxnc1
Plxnd1
Pm20d1
Pmaip1
Pmel
Pmepa1
Pmf1
Pmf1-bglap
Pmfbp1
Pml
Pmm2
Pmp2
Pmp22
Pmpca
Pmpcap1
Pmpcb
Pms1
Pms2
Pms2cl
Pms2p11
Pms2p7
Pnkd
Pnkdp1
Pnkp
Pnliprp1
Pnma3
Pnma8a
Pnma8b
Pnmt
Pnn
Pno1
Pnp
Pnpla1
Pnpla2
Pnpla3
Pnpla5
Pnpla6
Pnpla7
Pnpo
Pnrc1
Pnrc2
Poc1b
Poc1b-as1
Podn
Podnl1
Podxl
Pof1b
Pofut1
Pofut2
Pogk
Poglut1
Pogz
Pola1
Pola2
Polb
Pold1
Pold2
Pold3
Poldip2
Poldip3
Pole
Pole2
Pole3
Pole4
Polg
Polh
Poli
Polk
Polm
Poln
Polr1a
Polr1b
Polr1c
Polr1d
Polr1e
Polr2a
Polr2b
Polr2c
Polr2d
Polr2e
Polr2f
Polr2g
Polr2h
Polr2i
Polr2j
Polr2j4
Polr2k
Polr2kp1
Polr2m
Polr3a
Polr3b
Polr3c
Polr3d
Polr3dp1
Polr3e
Polr3f
Polr3g
Polr3gl
Polr3h
Polr3k
Polrmt
Pom121
Pom121c
Pom121l12
Pom121l3p
Pomgnt1
Pomk
Pomp
Pomt1
Pomt2
Pon2
Pon3
Pop1
Pop4
Pop7
Por
Porcn
Pot1
Pot1-as1
Potea
Poteh
Pou2af1
Pou2f1
Pou2f2
Pou2f3
Pou3f1
Pou3f2
Pou4f2
Pou5f1
Pou5f1p6
Pou6f2
Ppa2
Ppan
Ppan-p2ry11
Ppara
Ppard
Pparg
Ppargc1a
Ppargc1b
Ppcdc
Ppcs
Ppdpf
Ppdpfl
Ppef1
Ppef2
Ppfia1
Ppfia2
Ppfia3
Ppfia4
Ppfibp1
Ppfibp2
Pphln1
Ppia
Ppiap3
Ppiap35
Ppiap39
Ppiap40
Ppiap48
Ppiap52
Ppiap57
Ppiap68
Ppiap70
Ppiap71
Ppiap84
Ppiap88
Ppib
Ppic
Ppid
Ppie
Ppif
Ppig
Ppih
Ppil1
Ppil2
Ppil3
Ppil4
Ppil6
Ppip5k2
Ppl
Ppm1a
Ppm1b
Ppm1d
Ppm1f
Ppm1g
Ppm1h
Ppm1j
Ppm1k-dt
Ppm1l
Ppm1m
Ppm1n
Ppme1
Ppox
Ppp1ca
Ppp1cb
Ppp1r10
Ppp1r10p1
Ppp1r11
Ppp1r12a-as1
Ppp1r12b
Ppp1r12c
Ppp1r13b
Ppp1r14b
Ppp1r14bp3
Ppp1r15a
Ppp1r16a
Ppp1r16b
Ppp1r18
Ppp1r1a
Ppp1r1b
Ppp1r1c
Ppp1r2
Ppp1r21
Ppp1r26
Ppp1r26-as1
Ppp1r27
Ppp1r2p6
Ppp1r32
Ppp1r36
Ppp1r37
Ppp1r3b
Ppp1r3e
Ppp1r3f
Ppp1r3g
Ppp1r42
Ppp1r7
Ppp1r8
Ppp1r9a
Ppp1r9b
Ppp2ca
Ppp2r1a
Ppp2r1b
Ppp2r2a
Ppp2r2b
Ppp2r2c
Ppp2r2d
Ppp2r3a
Ppp2r3b
Ppp2r5b
Ppp2r5c
Ppp2r5d
Ppp3cb-as1
Ppp3cc
Ppp4c
Ppp4r1
Ppp4r1-as1
Ppp4r1l
Ppp4r2
Ppp4r3a
Ppp4r4
Ppp5c
Ppp6c
Ppp6r1
Ppp6r2
Ppp6r3
Pprc1
Ppt2
Ppt2-egfl8
Ppwd1
Ppy2p
Pqbp1
Pqlc1p1
Pqlc2
Pqlc2l
Pqlc3
Prac2
Prag1
Pram1
Prame
Prb3
Prc1
Prcc
Prcd
Prcp
Prdm1
Prdm10
Prdm11
Prdm13
Prdm15
Prdm16
Prdm2
Prdm4
Prdm6
Prdm7
Prdm8
Prdm9
Prdx1
Prdx2
Prdx2p3
Prdx3
Prdx4
Prdx5
Prdx6
Preb
Prelid1
Prelid3a
Prelid3bp4
Prelid3bp7
Prep
Prex2
Prg3
Prg4
Prickle1
Prickle2
Prickle2-as3
Prickle4
Prim1
Prim2
Primpol
Prkaa1
Prkaa2
Prkab1
Prkaca
Prkacb
Prkag2
Prkag2-as1
Prkag3
Prkar1a
Prkar1b
Prkar2a
Prkar2a-as1
Prkca
Prkca-as1
Prkcb
Prkcd
Prkce
Prkcg
Prkch
Prkci
Prkcq-as1
Prkcsh
Prkcz
Prkcz-as1
Prkd1
Prkd2
Prkd3
Prkg1
Prkg1-as1
Prkn
Prkra
Prkra-as1
Prkrip1
Prkx
Prky
Prlhr
Prlr
Prmt1
Prmt2
Prmt3
Prmt5
Prmt5-as1
Prmt6
Prmt7
Prmt8
Prnp
Proc
Procr
Prokr1
Prom1
Prom2
Prop1
Prorsd1p
Proser1
Proser2
Proser3
Prox1
Prox1-as1
Prox2
Proz
Prpf18
Prpf3
Prpf31
Prpf38a
Prpf38ap1
Prpf38b
Prpf39
Prpf4
Prpf40b
Prpf4b
Prpf8
Prph
Prps1
Prps2
Prpsap1
Prpsap2
Prr11
Prr12
Prr13
Prr14
Prr14l
Prr15
Prr16
Prr19
Prr20c
Prr20d
Prr26
Prr27
Prr29
Prr3
Prr34-as1
Prr36
Prr5
Prr5-arhgap8
Prr5l
Prr7
Prr7-as1
Prrc1
Prrc2a
Prrc2b
Prrc2c
Prrg1
Prrg2
Prrt1b
Prrt2
Prrt3
Prrt3-as1
Prrt4
Prrx1
Prss12
Prss16
Prss21
Prss23
Prss27
Prss3
Prss30p
Prss36
Prss37
Prss3p3
Prss41
Prss48
Prss53
Prss56
Prss57
Prss8
Prtg
Prtn3
Prune1
Prune2
Prx
Prxl2a
Prxl2b
Psap
Psat1
Psca
Psd
Psd3
Psd4
Psen1
Psen2
Psenen
Psg4
Psg5
Pskh1
Psma2p3
Psma3
Psma4
Psma5
Psma6
Psma6p4
Psma7
Psma8
Psmb1
Psmb10
Psmb3
Psmb4
Psmb6
Psmb7
Psmb8
Psmb8-as1
Psmb9
Psmc1
Psmc1p1
Psmc1p13
Psmc1p2
Psmc1p9
Psmc2
Psmc3
Psmc3ip
Psmc4
Psmc5
Psmc6
Psmd1
Psmd10p2
Psmd11
Psmd12
Psmd13
Psmd14
Psmd2
Psmd3
Psmd4
Psmd7
Psmd8
Psmd9
Psme1
Psme2
Psme2p2
Psme3
Psmf1
Psmg2
Psmg3
Psmg3-as1
Psmg4
Psors1c1
Psph
Pspn
Psrc1
Pstk
Pstpip1
Ptbp1
Ptbp2
Ptcd1
Ptcd2
Ptcd2p1
Ptcd3
Ptch1
Ptch2
Ptchd1-as
Ptdss1
Ptdss2
Pten
Ptenp1-as
Pter
Ptf1a
Ptger2
Ptger4
Ptger4p2
Ptges
Ptges2
Ptges3l
Ptges3l-aarsd1
Ptges3p2
Ptgfr
Ptgr2
Ptgs1
Ptgs2
Pth1r
Pth2
Pthlh
Ptk2
Ptk2b
Ptk7
Ptma
Ptms
Ptov1
Ptov1-as1
Ptov1-as2
Ptp4a1
Ptp4a1p1
Ptp4a2
Ptp4a2p1
Ptp4a3
Ptpa
Ptpdc1
Ptpmt1
Ptpn1
Ptpn11
Ptpn12
Ptpn13
Ptpn18
Ptpn2
Ptpn20
Ptpn22
Ptpn23
Ptpn3
Ptpn4
Ptpn5
Ptpn6
Ptpn7
Ptpn9
Ptpra
Ptprb
Ptprc
Ptprd
Ptprd-as1
Ptprd-as2
Ptpre
Ptprf
Ptprg
Ptprg-as1
Ptprh
Ptprj
Ptprj-as1
Ptprk
Ptprm
Ptprn2
Ptprq
Ptprr
Ptprs
Ptpru
Ptprvp
Ptprz1
Ptrh1
Pts
Pttg1
Pttg1ip
Pudp
Puf60
Pum1
Pum2
Pum3
Pura
Purpl
Pus1
Pus7
Pusl1
Pvalef
Pvr
Pvt1
Pwp1
Pwp2
Pwwp2b
Pwwp3a
Pwwp3b
Pxdn
Pxdnl
Pxk
Pxmp2
Pxmp4
Pxn
Pxn-as1
Pxylp1
Pycr1
Pycr3
Pydc1
Pygo2
Pyhin1
Pym1
Pyroxd1
Pyroxd2
Pyy
Pzp
Qars
Qdpr
Qki
Qpct
Qpctl
Qprt
Qrich1
Qrich2
Qrsl1
Qser1
Qsox1
Qsox2
Qtrt1
Qtrt2
R3hcc1
R3hcc1l
R3hdm1
R3hdm2
R3hdm2p2
R3hdm4
Rab10
Rab11a
Rab11ap2
Rab11b
Rab11b-as1
Rab11fip1
Rab11fip1p1
Rab11fip3
Rab11fip4
Rab11fip5
Rab12
Rab18
Rab19
Rab1b
Rab22a
Rab23
Rab24
Rab25
Rab26
Rab27a
Rab27b
Rab28p5
Rab2a
Rab30
Rab30-as1
Rab31
Rab33b
Rab34
Rab35
Rab36
Rab37
Rab38
Rab3a
Rab3c
Rab3d
Rab3gap1
Rab3il1
Rab3ip
Rab40b
Rab40c
Rab42
Rab43
Rab4a
Rab4b
Rab4b-egln2
Rab5a
Rab5b
Rab5c
Rab5if
Rab6a
Rab6b
Rab6c
Rab7a
Rab7b
Rab8a
Rab8b
Rab9a
Rabac1
Rabep1
Rabep2
Rabepk
Rabgap1
Rabgap1l
Rabgef1
Rabggta
Rabggtb
Rabl2a
Rabl2b
Rabl3
Rabl6
Rac1
Rac3
Racgap1
Racgap1p
Rack1
Rad1
Rad17
Rad17p1
Rad18
Rad1p1
Rad21
Rad21-as1
Rad21l1
Rad23a
Rad23b
Rad23bp3
Rad50
Rad51
Rad51ap1
Rad51-as1
Rad51b
Rad51c
Rad52
Rad54l
Rad54l2
Rad9a
Rad9b
Radil
Radx
Rae1
Raet1e
Raet1k
Raet1m
Raf1
Rag1
Rag2
Rai1
Rai14
Rai1-as1
Rala
Ralb
Ralbp1
Ralgapa1
Ralgapa1p1
Ralgapa2
Ralgapb
Ralgds
Ralgps1
Ralgps2
Raly
Ralyl
Ramp1
Ramp2
Ramp2-as1
Ramp3
Ran
Ranbp1
Ranbp10
Ranbp17
Ranbp2
Ranbp3
Ranbp3l
Ranbp6
Rangap1
Rangrf
Ranp3
Ranp5
Rap1a
Rap1ap
Rap1b
Rap1gap
Rap1gap2
Rap1gds1
Rap2a
Rap2b
Rap2c
Rap2c-as1
Rapgef1
Rapgef2
Rapgef3
Rapgef4
Rapgef5
Rapgef6
Rapgefl1
Raph1
Rara
Rarb
Rarg
Rarres1
Rarres2
Rarres2p1
Rarres3
Rars
Rasa1
Rasa2
Rasa4
Rasal1
Rasal2
Rasal2-as1
Rasal3
Rasd1
Rasgef1a
Rasgef1c
Rasgrf1
Rasgrf2
Rasgrp2
Rasgrp3
Rasgrp4
Rasip1
Rasl10a
Rasl10b
Rasl11a
Rasl11b
Rasl12
Rassf1
Rassf10
Rassf1-as1
Rassf3
Rassf4
Rassf5
Rassf6
Rassf7
Rassf8
Rassf8-as1
Raver1
Raver2
Rax
Rb1
Rbak
Rbak-rbakdn
Rbbp4
Rbbp4p1
Rbbp6
Rbbp7
Rbbp8
Rbck1
Rbfa
Rbfox1
Rbfox2
Rbfox3
Rbks
Rbl1
Rbl2
Rbm10
Rbm11
Rbm12
Rbm14
Rbm14-rbm4
Rbm15
Rbm17
Rbm19
Rbm20
Rbm23
Rbm24
Rbm25
Rbm26-as1
Rbm27
Rbm28
Rbm3
Rbm33
Rbm38
Rbm39
Rbm4
Rbm42
Rbm45
Rbm47
Rbm48
Rbm4b
Rbm5
Rbm6
Rbm7
Rbm8a
Rbms1
Rbms1p1
Rbms2
Rbms3
Rbmx
Rbmx2
Rbmxp4
Rbp2
Rbp3
Rbpj
Rbpjl
Rbpms
Rbsn
Rbx1
Rc3h1
Rc3h2
Rcan1
Rcan2
Rcan3
Rcbtb1
Rcc1
Rcc1l
Rcc2
Rcc2-as1
Rcc2p6
Rccd1
Rce1
Rchy1
Rcl1
Rcn1
Rcn2
Rcn3
Rcor3
Rcsd1
Rdh10
Rdh11
Rdh12
Rdh13
Rdh5
Rdm1p3
Rdm1p4
Rdm1p5
Rdx
Rec8
Reck
Recql4
Recql5
Reeld1
Reep2
Reep4
Reep5
Reep6
Reg1b
Rel
Rela
Relb
Relch
Rell1
Rell2
Relt
Renbp
Repin1
Reps1
Reps2
Rer1
Rere
Rere-as1
Rerg
Rerg-it1
Resf1
Rest
Ret
Retn
Retreg1
Retreg2
Retreg3
Retsat
Rev1
Rev3l
Rex1bd
Rexo1
Rexo1l10p
Rexo1l1p
Rexo2
Rexo4
Rexo5
Rf00003
Rf00004
Rf00006
Rf00012
Rf00015
Rf00017
Rf00019
Rf00024
Rf00026
Rf00056
Rf00066
Rf00070
Rf00086
Rf00091
Rf00092
Rf00096
Rf00100
Rf00105
Rf00108
Rf00134
Rf00137
Rf00139
Rf00152
Rf00154
Rf00156
Rf00201
Rf00212
Rf00218
Rf00263
Rf00264
Rf00272
Rf00275
Rf00279
Rf00283
Rf00284
Rf00285
Rf00322
Rf00345
Rf00393
Rf00394
Rf00401
Rf00402
Rf00407
Rf00409
Rf00410
Rf00416
Rf00418
Rf00421
Rf00423
Rf00424
Rf00426
Rf00432
Rf00494
Rf00537
Rf00554
Rf00560
Rf00561
Rf00566
Rf00568
Rf00591
Rf00592
Rf00598
Rf00601
Rf00603
Rf00604
Rf00635
Rf01210
Rf01225
Rf01293
Rf01518
Rf01684
Rf01871
Rf01872
Rf01873
Rf01874
Rf01877
Rf01882
Rf01883
Rf01887
Rf01888
Rf01891
Rf01892
Rf01905
Rf01947
Rf01948
Rf01953
Rf01955
Rf01956
Rf01957
Rf01963
Rf01964
Rf01965
Rf01975
Rf01976
Rf01977
Rf01978
Rf01979
Rf01984
Rf01986
Rf01987
Rf01992
Rf02040
Rf02041
Rf02045
Rf02101
Rf02103
Rf02104
Rf02110
Rf02115
Rf02116
Rf02118
Rf02120
Rf02122
Rf02124
Rf02125
Rf02126
Rf02127
Rf02128
Rf02131
Rf02132
Rf02133
Rf02137
Rf02138
Rf02139
Rf02140
Rf02141
Rf02145
Rf02146
Rf02148
Rf02149
Rf02160
Rf02174
Rf02175
Rf02176
Rf02179
Rf02180
Rf02187
Rf02188
Rf02189
Rf02196
Rf02198
Rf02199
Rf02201
Rf02203
Rf02204
Rf02205
Rf02215
Rf02216
Rf02217
Rf02220
Rf02247
Rf02248
Rf02249
Rf02251
Rf02252
Rf02271
Rf02275
Rf02277
Rfc1
Rfc2
Rfc3
Rfc4
Rfc5
Rfesd
Rffl
Rfkp1
Rflna
Rfng
Rfpl1s
Rfpl3
Rfpl3s
Rft1
Rftn1
Rfwd3
Rfx1
Rfx2
Rfx3-as1
Rfx4
Rfx5
Rfx6
Rfx8
Rfxank
Rfxap
Rgl1
Rgl2
Rgl3
Rgma
Rgmb
Rgmb-as1
Rgn
Rgp1
Rgpd1
Rgs11
Rgs12
Rgs13
Rgs14
Rgs17
Rgs18
Rgs19
Rgs2
Rgs20
Rgs3
Rgs4
Rgs6
Rgs7bp
Rgs8
Rgs9
Rgs9bp
Rgsl1
Rhag
Rhbdd1
Rhbdd2
Rhbdd3
Rhbdf1
Rhbdf2
Rhbdl1
Rhbdl3
Rhbg
Rhce
Rhcg
Rhebp2
Rhex
Rhno1
Rhoa
Rhoa-it1
Rhob
Rhobtb1
Rhobtb2
Rhobtb3
Rhoc
Rhod
Rhof
Rhoh
Rhoj
Rhoq
Rhoqp1
Rhot1
Rhot2
Rhpn1
Rhpn1-as1
Rhpn2
Ribc1
Ribc2
Ric1
Ric3
Ric8a
Ric8b
Rif1
Riiad1
Rilp
Rilpl1
Rimbp2
Rimkla
Rimklb
Rimklbp1
Rims1
Rims2
Rims3
Rims4
Rin1
Rin2
Rin3
Ring1
Rinl
Rint1
Riok1
Riok3
Riox1
Ripk1
Ripk2
Ripor1
Ripor2
Ripor3
Ripply2
Rit2
Rita1
Rln3
Rmc1
Rmdn1
Rmdn2
Rmdn3
Rmi1
Rmi2
Rmnd5a
Rmnd5b
Rmrp
Rmst
Rn7sk
Rn7skp102
Rn7skp107
Rn7skp109
Rn7skp11
Rn7skp113
Rn7skp114
Rn7skp121
Rn7skp133
Rn7skp145
Rn7skp156
Rn7skp157
Rn7skp166
Rn7skp167
Rn7skp173
Rn7skp175
Rn7skp185
Rn7skp193
Rn7skp195
Rn7skp197
Rn7skp220
Rn7skp225
Rn7skp23
Rn7skp239
Rn7skp249
Rn7skp265
Rn7skp271
Rn7skp273
Rn7skp279
Rn7skp283
Rn7skp293
Rn7skp297
Rn7skp33
Rn7skp38
Rn7skp4
Rn7skp40
Rn7skp46
Rn7skp48
Rn7skp49
Rn7skp50
Rn7skp55
Rn7skp57
Rn7skp61
Rn7skp7
Rn7skp77
Rn7skp79
Rn7skp83
Rn7skp92
Rn7skp95
Rn7skp97
Rn7sl1
Rn7sl104p
Rn7sl107p
Rn7sl111p
Rn7sl124p
Rn7sl125p
Rn7sl12p
Rn7sl131p
Rn7sl138p
Rn7sl146p
Rn7sl152p
Rn7sl153p
Rn7sl159p
Rn7sl160p
Rn7sl168p
Rn7sl176p
Rn7sl181p
Rn7sl18p
Rn7sl190p
Rn7sl2
Rn7sl209p
Rn7sl211p
Rn7sl213p
Rn7sl231p
Rn7sl234p
Rn7sl236p
Rn7sl23p
Rn7sl253p
Rn7sl260p
Rn7sl277p
Rn7sl284p
Rn7sl285p
Rn7sl288p
Rn7sl297p
Rn7sl3
Rn7sl30p
Rn7sl310p
Rn7sl316p
Rn7sl325p
Rn7sl346p
Rn7sl353p
Rn7sl354p
Rn7sl357p
Rn7sl359p
Rn7sl366p
Rn7sl378p
Rn7sl380p
Rn7sl391p
Rn7sl395p
Rn7sl402p
Rn7sl411p
Rn7sl414p
Rn7sl418p
Rn7sl423p
Rn7sl426p
Rn7sl430p
Rn7sl441p
Rn7sl443p
Rn7sl44p
Rn7sl45p
Rn7sl464p
Rn7sl465p
Rn7sl471p
Rn7sl493p
Rn7sl50p
Rn7sl520p
Rn7sl521p
Rn7sl523p
Rn7sl543p
Rn7sl546p
Rn7sl555p
Rn7sl557p
Rn7sl55p
Rn7sl566p
Rn7sl569p
Rn7sl574p
Rn7sl581p
Rn7sl587p
Rn7sl58p
Rn7sl592p
Rn7sl600p
Rn7sl629p
Rn7sl630p
Rn7sl632p
Rn7sl634p
Rn7sl63p
Rn7sl645p
Rn7sl649p
Rn7sl657p
Rn7sl658p
Rn7sl664p
Rn7sl668p
Rn7sl672p
Rn7sl674p
Rn7sl677p
Rn7sl684p
Rn7sl685p
Rn7sl688p
Rn7sl68p
Rn7sl698p
Rn7sl700p
Rn7sl704p
Rn7sl70p
Rn7sl711p
Rn7sl712p
Rn7sl716p
Rn7sl731p
Rn7sl736p
Rn7sl738p
Rn7sl73p
Rn7sl750p
Rn7sl769p
Rn7sl76p
Rn7sl775p
Rn7sl784p
Rn7sl785p
Rn7sl789p
Rn7sl790p
Rn7sl793p
Rn7sl794p
Rn7sl795p
Rn7sl814p
Rn7sl815p
Rn7sl820p
Rn7sl82p
Rn7sl832p
Rn7sl860p
Rn7sl862p
Rn7sl863p
Rn7sl868p
Rn7sl8p
Rna5s6
Rna5sp103
Rna5sp117
Rna5sp133
Rna5sp137
Rna5sp164
Rna5sp168
Rna5sp169
Rna5sp171
Rna5sp172
Rna5sp174
Rna5sp177
Rna5sp18
Rna5sp184
Rna5sp188
Rna5sp19
Rna5sp197
Rna5sp200
Rna5sp207
Rna5sp21
Rna5sp217
Rna5sp222
Rna5sp230
Rna5sp236
Rna5sp241
Rna5sp242
Rna5sp243
Rna5sp245
Rna5sp248
Rna5sp255
Rna5sp256
Rna5sp258
Rna5sp26
Rna5sp266
Rna5sp270
Rna5sp283
Rna5sp285
Rna5sp292
Rna5sp293
Rna5sp296
Rna5sp304
Rna5sp305
Rna5sp308
Rna5sp324
Rna5sp327
Rna5sp332
Rna5sp334
Rna5sp335
Rna5sp336
Rna5sp351
Rna5sp356
Rna5sp357
Rna5sp358
Rna5sp361
Rna5sp37
Rna5sp380
Rna5sp382
Rna5sp391
Rna5sp392
Rna5sp403
Rna5sp428
Rna5sp429
Rna5sp437
Rna5sp440
Rna5sp442
Rna5sp444
Rna5sp447
Rna5sp453
Rna5sp460
Rna5sp47
Rna5sp470
Rna5sp473
Rna5sp478
Rna5sp481
Rna5sp488
Rna5sp491
Rna5sp492
Rna5sp530
Rna5sp531
Rna5sp532
Rna5sp61
Rna5sp71
Rna5sp89
Rnase1
Rnase10
Rnase3
Rnase4
Rnase7
Rnase8
Rnaseh1-as1
Rnaseh1p1
Rnaseh2a
Rnaseh2b
Rnaseh2c
Rnasek
Rnasek-c17orf49
Rnasel
Rnd2
Rnd3
Rnf10
Rnf11
Rnf111
Rnf112
Rnf114
Rnf121
Rnf123
Rnf13
Rnf130
Rnf135
Rnf138
Rnf138p2
Rnf139
Rnf14
Rnf144a
Rnf144a-as1
Rnf144b
Rnf145
Rnf146
Rnf149
Rnf151
Rnf157
Rnf157-as1
Rnf165
Rnf166
Rnf167
Rnf168
Rnf17
Rnf170
Rnf175
Rnf180
Rnf181
Rnf182
Rnf183
Rnf185
Rnf187
Rnf19a
Rnf2
Rnf20
Rnf207
Rnf208
Rnf212
Rnf214
Rnf215
Rnf216
Rnf216p1
Rnf217
Rnf217-as1
Rnf219-as1
Rnf220
Rnf224
Rnf225
Rnf227
Rnf26
Rnf31
Rnf32
Rnf34
Rnf4
Rnf40
Rnf41
Rnf43
Rnf5
Rnf6p1
Rnf7
Rnf7p1
Rnf8
Rnft1
Rnft1-dt
Rnft2
Rngtt
Rnh1
Rnmt
Rnpc3
Rnpep
Rnpepl1
Rnps1
Rnu105c
Rnu11
Rnu1-1
Rnu1-104p
Rnu1-114p
Rnu1-117p
Rnu1-120p
Rnu1-122p
Rnu1-134p
Rnu1-138p
Rnu1-13p
Rnu1-149p
Rnu1-151p
Rnu12
Rnu1-2
Rnu1-20p
Rnu1-21p
Rnu1-28p
Rnu1-52p
Rnu1-5p
Rnu1-62p
Rnu1-63p
Rnu1-74p
Rnu1-84p
Rnu1-85p
Rnu1-88p
Rnu1-8p
Rnu1-92p
Rnu2-1
Rnu2-13p
Rnu2-17p
Rnu2-23p
Rnu2-24p
Rnu2-27p
Rnu2-2p
Rnu2-35p
Rnu2-41p
Rnu2-45p
Rnu2-46p
Rnu2-51p
Rnu2-52p
Rnu2-59p
Rnu2-63p
Rnu4-1
Rnu4-13p
Rnu4-15p
Rnu4-2
Rnu4-22p
Rnu4-27p
Rnu4-28p
Rnu4-30p
Rnu4-40p
Rnu4-52p
Rnu4-60p
Rnu4-63p
Rnu4-67p
Rnu4-68p
Rnu4-72p
Rnu4-73p
Rnu4-77p
Rnu4-86p
Rnu4-8p
Rnu4atac
Rnu4atac10p
Rnu4atac14p
Rnu4atac2p
Rnu4atac5p
Rnu5a-1
Rnu5a-2p
Rnu5a-5p
Rnu5a-8p
Rnu5b-1
Rnu5d-1
Rnu5e-1
Rnu5e-4p
Rnu5e-6p
Rnu5e-9p
Rnu5f-1
Rnu6-1
Rnu6-1000p
Rnu6-1003p
Rnu6-1004p
Rnu6-1013p
Rnu6-101p
Rnu6-1026p
Rnu6-1031p
Rnu6-103p
Rnu6-1041p
Rnu6-1043p
Rnu6-1051p
Rnu6-1055p
Rnu6-1064p
Rnu6-1067p
Rnu6-1079p
Rnu6-107p
Rnu6-1081p
Rnu6-1090p
Rnu6-1093p
Rnu6-1098p
Rnu6-1104p
Rnu6-1106p
Rnu6-1109p
Rnu6-1110p
Rnu6-1115p
Rnu6-1128p
Rnu6-1137p
Rnu6-1138p
Rnu6-1148p
Rnu6-1149p
Rnu6-1151p
Rnu6-1157p
Rnu6-1161p
Rnu6-1167p
Rnu6-1169p
Rnu6-1175p
Rnu6-120p
Rnu6-1223p
Rnu6-122p
Rnu6-1230p
Rnu6-1234p
Rnu6-1236p
Rnu6-1251p
Rnu6-1257p
Rnu6-1260p
Rnu6-1263p
Rnu6-1266p
Rnu6-1272p
Rnu6-1274p
Rnu6-1276p
Rnu6-1280p
Rnu6-1288p
Rnu6-1299p
Rnu6-1311p
Rnu6-1313p
Rnu6-1322p
Rnu6-1327p
Rnu6-1330p
Rnu6-142p
Rnu6-145p
Rnu6-151p
Rnu6-152p
Rnu6-15p
Rnu6-161p
Rnu6-165p
Rnu6-171p
Rnu6-174p
Rnu6-178p
Rnu6-189p
Rnu6-190p
Rnu6-192p
Rnu6-194p
Rnu6-195p
Rnu6-2
Rnu6-204p
Rnu6-212p
Rnu6-213p
Rnu6-214p
Rnu6-218p
Rnu6-227p
Rnu6-22p
Rnu6-230p
Rnu6-237p
Rnu6-242p
Rnu6-247p
Rnu6-249p
Rnu6-253p
Rnu6-257p
Rnu6-266p
Rnu6-268p
Rnu6-272p
Rnu6-273p
Rnu6-280p
Rnu6-282p
Rnu6-288p
Rnu6-293p
Rnu6-295p
Rnu6-298p
Rnu6-299p
Rnu6-306p
Rnu6-308p
Rnu6-316p
Rnu6-319p
Rnu6-325p
Rnu6-328p
Rnu6-332p
Rnu6-333p
Rnu6-33p
Rnu6-340p
Rnu6-358p
Rnu6-359p
Rnu6-363p
Rnu6-366p
Rnu6-378p
Rnu6-387p
Rnu6-392p
Rnu6-397p
Rnu6-39p
Rnu6-405p
Rnu6-406p
Rnu6-411p
Rnu6-417p
Rnu6-425p
Rnu6-430p
Rnu6-431p
Rnu6-438p
Rnu6-44p
Rnu6-450p
Rnu6-455p
Rnu6-467p
Rnu6-481p
Rnu6-486p
Rnu6-493p
Rnu6-496p
Rnu6-499p
Rnu6-506p
Rnu6-510p
Rnu6-526p
Rnu6-537p
Rnu6-544p
Rnu6-560p
Rnu6-570p
Rnu6-573p
Rnu6-575p
Rnu6-579p
Rnu6-57p
Rnu6-581p
Rnu6-588p
Rnu6-590p
Rnu6-597p
Rnu6-600p
Rnu6-605p
Rnu6-620p
Rnu6-621p
Rnu6-622p
Rnu6-627p
Rnu6-637p
Rnu6-677p
Rnu6-678p
Rnu6-679p
Rnu6-682p
Rnu6-694p
Rnu6-7
Rnu6-701p
Rnu6-707p
Rnu6-708p
Rnu6-70p
Rnu6-714p
Rnu6-720p
Rnu6-722p
Rnu6-727p
Rnu6-730p
Rnu6-732p
Rnu6-733p
Rnu6-73p
Rnu6-740p
Rnu6-741p
Rnu6-742p
Rnu6-744p
Rnu6-754p
Rnu6-755p
Rnu6-759p
Rnu6-769p
Rnu6-775p
Rnu6-777p
Rnu6-780p
Rnu6-781p
Rnu6-784p
Rnu6-786p
Rnu6-788p
Rnu6-789p
Rnu6-78p
Rnu6-8
Rnu6-800p
Rnu6-820p
Rnu6-823p
Rnu6-824p
Rnu6-826p
Rnu6-832p
Rnu6-841p
Rnu6-842p
Rnu6-843p
Rnu6-845p
Rnu6-853p
Rnu6-856p
Rnu6-862p
Rnu6-863p
Rnu6-881p
Rnu6-882p
Rnu6-883p
Rnu6-886p
Rnu6-899p
Rnu6-9
Rnu6-900p
Rnu6-903p
Rnu6-907p
Rnu6-910p
Rnu6-911p
Rnu6-918p
Rnu6-922p
Rnu6-92p
Rnu6-930p
Rnu6-940p
Rnu6-944p
Rnu6-951p
Rnu6-953p
Rnu6-975p
Rnu6-988p
Rnu6-98p
Rnu6-992p
Rnu6-999p
Rnu6atac
Rnu6atac11p
Rnu6atac26p
Rnu6atac27p
Rnu6atac30p
Rnu6atac32p
Rnu6atac5p
Rnu6atac8p
Rnu7-1
Rnu7-116p
Rnu7-121p
Rnu7-125p
Rnu7-144p
Rnu7-14p
Rnu7-160p
Rnu7-186p
Rnu7-193p
Rnu7-195p
Rnu7-19p
Rnu7-26p
Rnu7-27p
Rnu7-40p
Rnu7-50p
Rnu7-60p
Rnu7-71p
Rnu7-85p
Rnu7-88p
Rnu7-90p
Rnu7-94p
Rnvu1-1
Rnvu1-14
Rnvu1-15
Rnvu1-17
Rnvu1-18
Rnvu1-19
Rnvu1-3
Rnvu1-4
Rnvu1-6
Rnvu1-7
Rny1
Rny1p11
Rny1p6
Rny3
Rny3p14
Rny4
Rny4p13
Rny4p24
Ro60
Robo2
Robo3
Robo4
Rock1p1
Rock2
Rogdi
Rom1
Romo1
Ropn1
Ropn1b
Ropn1l
Ror1
Ror1-as1
Rora
Rora-as1
Ros1
Rp1
Rp9
Rpa1
Rpa2
Rpain
Rpap2
Rpap3
Rparp-as1
Rpe
Rpel1
Rpep3
Rpep4
Rpep6
Rpf1
Rpf2
Rpgr
Rpgrip1
Rph3a
Rph3al
Rpl10
Rpl10a
Rpl10p12
Rpl10p15
Rpl10p2
Rpl10p3
Rpl11
Rpl12
Rpl12p14
Rpl12p27
Rpl12p28
Rpl12p3
Rpl12p30
Rpl12p31
Rpl12p35
Rpl12p36
Rpl12p38
Rpl12p42
Rpl12p44
Rpl12p45
Rpl12p46
Rpl12p47
Rpl12p49
Rpl12p8
Rpl13
Rpl13a
Rpl13ap5
Rpl13p2
Rpl13p5
Rpl13p6
Rpl14
Rpl14p5
Rpl15
Rpl15p13
Rpl17
Rpl17-c18orf32
Rpl17p41
Rpl17p43
Rpl17p44
Rpl17p46
Rpl18
Rpl18a
Rpl18ap16
Rpl18ap8
Rpl19
Rpl19p14
Rpl19p18
Rpl21
Rpl21p10
Rpl21p103
Rpl21p11
Rpl21p112
Rpl21p116
Rpl21p121
Rpl21p123
Rpl21p129
Rpl21p133
Rpl21p18
Rpl21p23
Rpl21p6
Rpl21p65
Rpl21p66
Rpl21p90
Rpl22
Rpl22l1
Rpl22p1
Rpl22p20
Rpl22p24
Rpl22p3
Rpl22p7
Rpl23
Rpl23a
Rpl23ap1
Rpl23ap11
Rpl23ap12
Rpl23ap17
Rpl23ap20
Rpl23ap23
Rpl23ap35
Rpl23ap57
Rpl23ap66
Rpl23ap70
Rpl23ap73
Rpl23ap8
Rpl23ap82
Rpl23ap89
Rpl23ap90
Rpl23ap91
Rpl23ap93
Rpl24
Rpl26
Rpl26l1
Rpl27
Rpl27a
Rpl28
Rpl29
Rpl29p30
Rpl3
Rpl30
Rpl30p6
Rpl31
Rpl31p11
Rpl32
Rpl32p35
Rpl34
Rpl34-as1
Rpl35
Rpl35a
Rpl35ap
Rpl35ap15
Rpl35ap31
Rpl35ap32
Rpl35ap33
Rpl35p1
Rpl35p3
Rpl36
Rpl36a
Rpl36a-hnrnph2
Rpl36ap13
Rpl36ap21
Rpl36ap36
Rpl36ap45
Rpl36ap6
Rpl36p1
Rpl36p18
Rpl36p4
Rpl37
Rpl37a
Rpl37ap8
Rpl37p2
Rpl37p23
Rpl37p3
Rpl38
Rpl38p1
Rpl39
Rpl39p3
Rpl39p39
Rpl39p5
Rpl4
Rpl41
Rpl41p5
Rpl5
Rpl5p10
Rpl5p15
Rpl5p17
Rpl5p27
Rpl5p28
Rpl5p6
Rpl6
Rpl6p24
Rpl6p29
Rpl6p5
Rpl6p7
Rpl7a
Rpl7ap64
Rpl7l1
Rpl7l1p5
Rpl7p14
Rpl7p3
Rpl7p31
Rpl7p36
Rpl7p41
Rpl7p43
Rpl7p44
Rpl7p45
Rpl7p6
Rpl7p60
Rpl8
Rpl9
Rpl9p16
Rplp0
Rplp0p2
Rplp0p6
Rplp1
Rplp1p11
Rplp2
Rpn1
Rpn2
Rpp14
Rpp21
Rpp30
Rpp38
Rpp40
Rpp40p1
Rpph1
Rprd1b
Rprd2
Rps10
Rps10-nudt3
Rps10p7
Rps11
Rps12
Rps12p17
Rps12p20
Rps12p26
Rps12p28
Rps12p31
Rps14
Rps15
Rps15a
Rps15ap10
Rps15ap7
Rps15p5
Rps16
Rps17
Rps18
Rps19
Rps19bp1
Rps19p7
Rps2
Rps20p23
Rps20p25
Rps20p33
Rps21
Rps21p1
Rps23
Rps24
Rps25
Rps26
Rps26p31
Rps26p35
Rps26p41
Rps26p42
Rps26p43
Rps26p52
Rps26p55
Rps26p6
Rps27
Rps27a
Rps27ap13
Rps27ap15
Rps27ap17
Rps27ap19
Rps27ap6
Rps27l
Rps27p16
Rps27p25
Rps28
Rps29
Rps29p16
Rps29p2
Rps29p30
Rps29p7
Rps29p8
Rps2p32
Rps2p36
Rps2p39
Rps2p44
Rps2p55
Rps3
Rps3a
Rps3ap17
Rps3ap3
Rps3ap34
Rps3ap37
Rps4x
Rps4xp1
Rps4xp12
Rps4xp16
Rps4xp17
Rps4y1
Rps5
Rps5p3
Rps6
Rps6ka1
Rps6ka2
Rps6ka2-as1
Rps6ka4
Rps6kb1
Rps6kb2
Rps6kc1
Rps6kl1
Rps6p7
Rps6p8
Rps7
Rps7p1
Rps7p15
Rps8
Rps8p3
Rps8p6
Rps9
Rpsa
Rpsap16
Rpsap20
Rpsap25
Rpsap28
Rpsap31
Rpsap38
Rpsap5
Rpsap52
Rpsap57
Rpsap62
Rpsap63
Rpsap76
Rpsap8
Rptor
Rpusd1
Rpusd2
Rpusd3
Rpusd4
Rraga
Rragb
Rras
Rras2
Rrbp1
Rreb1
Rrm1
Rrm1-as1
Rrm2
Rrn3
Rrnad1
Rrp1
Rrp12
Rrp15
Rrp7bp
Rrp8
Rs1
Rsad1
Rsad2
Rsbn1
Rsbn1l
Rsf1
Rsf1-it2
Rsl1d1
Rsph14
Rsph4a
Rsph6a
Rspo3
Rspry1
Rsrc1
Rsrc2
Rsrp1
Rsu1p2
Rtbdn
Rtca
Rtca-as1
Rtel1
Rtel1-tnfrsf6b
Rtf1
Rtf2
Rtl10
Rtl8c
Rtl9
Rtn2
Rtn3
Rtn4
Rtn4ip1
Rtn4rl2
Rtp5
Rtraf
Rttn
Rubcn
Rubcnl
Rufy1
Rufy2
Rufy3
Rufy4
Rundc1
Rundc3a
Rundc3b
Runx1
Runx1t1
Runx2
Runx3
Rusc1
Rusc1-as1
Rusc2
Ruvbl1
Ruvbl1-as1
Ruvbl2
Rwdd1
Rwdd3
Rxfp1
Rxfp3
Rxfp4
Rxra
Rxrg
Rxylt1
Rybp
Ryk
Ryr1
Ryr2
Ryr3
S100a1
S100a10
S100a13
S100a14
S100a5
S100a6
S100p
S100pbp
S100z
S1pr1
S1pr3
S1pr4
Saa1
Saal1
Sac3d1
Sacm1l
Sacs
Sae1
Safb
Safb2
Sall1p1
Sall4
Sall4p1
Samd1
Samd10
Samd11
Samd12
Samd12-as1
Samd13
Samd14
Samd15
Samd3
Samd4a
Samd4b
Samd5
Samd8
Samhd1
Samm50
Sammson
Samsn1
Sap130
Sap18
Sap25
Sap30
Sap30bp
Sap30l
Sap30l-as1
Sapcd2p3
Sar1a
Sar1b
Sarm1
Sarnp
Sars
Sart1
Sart3
Sash1
Sat1
Sat2
Satb1
Satb1-as1
Satb2
Satb2-as1
Sav1
Saxo2
Sbdsp1
Sbf1
Sbf2-as1
Sbk2
Sbno1
Sbno2
Sc5d
Scaf1
Scaf4
Scaf8
Scai
Scamp1
Scamp2
Scamp3
Scamp4
Scamp5
Scand1
Scand2p
Scap
Scaper
Scara3
Scara5
Scarb1
Scarb2
Scarf1
Scarf2
Scarna12
Scarna13
Scarna16
Scarna17
Scarna2
Scarna22
Scarna3
Scarna4
Scarna6
Scarna7
Scat2
Scfd1
Scg3
Scg5
Scgb2b3p
Scgn
Schip1
Schlap1
Scimp
Scin
Sclt1
Scly
Scmh1
Scml1
Scml4
Scn11a
Scn1a
Scn1a-as1
Scn1b
Scn3b
Scn4a
Scn5a
Scn8a
Scnm1
Scnn1a
Scnn1b
Scnn1d
Sco1
Scoc
Scoc-as1
Scp2
Scpep1
Scrib
Scrn2
Scrn3
Scygr1
Scyl1
Scyl2
Sdad1
Sdad1p1
Sdc2
Sdc3
Sdcbp
Sdcbp2
Sdcbp2-as1
Sdcbpp2
Sdccag8
Sdf2
Sdf2l1
Sdf4
Sdha
Sdhaf1
Sdhaf2
Sdhaf3
Sdhaf4
Sdhap1
Sdhap2
Sdhap3
Sdhb
Sdhc
Sdhcp2
Sdhd
Sdk1
Sdk2
Sdr39u1
Sdsl
Sec11a
Sec11c
Sec13
Sec14l1
Sec14l2
Sec14l5
Sec16a
Sec1p
Sec22a
Sec22c
Sec23a-as1
Sec23b
Sec23ip
Sec24a
Sec24ap1
Sec24b
Sec24b-as1
Sec24c
Sec31a
Sec61a1
Sec61a2
Sec61b
Sec62
Sec63
Secisbp2
Secisbp2l
Sectm1
Seh1l
Selenbp1
Selenof
Selenoh
Selenoi
Selenokp1
Selenom
Selenon
Selenoo
Selenop
Selenos
Selenot
Selenow
Sell
Sema3b
Sema3b-as1
Sema3d
Sema3e
Sema3f
Sema3f-as1
Sema4a
Sema4b
Sema4c
Sema4d
Sema4f
Sema4g
Sema5b
Sema6a
Sema6a-as2
Sema6c
Sema6d
Sema7a
Sencr
Senp1
Senp2
Senp3
Senp3-eif4a1
Senp5
Senp6
Senp7
Senp8
Sephs1p1
Sephs1p6
Sephs2
Sephs2p1
Sepsecs
Sepsecs-as1
Sept1
Sept10
Sept11
Sept12
Sept14p12
Sept2
Sept2p1
Sept3
Sept4
Sept4-as1
Sept5
Sept6
Sept7
Sept7p2
Sept7p6
Sept7p7
Sept9
Serac1
Serbp1
Serbp1p1
Serbp1p3
Serf2
Sergef
Serhl
Serhl2
Serinc2
Serinc4
Serinc5
Serp1
Serpina1
Serpina12
Serpina3
Serpina5
Serpina6
Serpina9
Serpinb1
Serpinb11
Serpinb5
Serpinb6
Serpinb8
Serpinb8p1
Serpinb9p1
Serpind1
Serpine1
Serpine2
Serpine3
Serpinf1
Serping1
Serpinh1
Serpini1
Sertad2
Sertad3
Sertad4
Sesn1
Sestd1
Set
Setbp1
Setd1a
Setd1b
Setd2
Setd3
Setd4
Setd5
Setd6
Setd7
Setd9
Setdb1
Setdb2
Setmar
Setp14
Setp16
Setp6
Setx
Sez6
Sez6l2
Sf1
Sf3a1
Sf3a2
Sf3a3
Sf3b1
Sf3b2
Sf3b3
Sf3b5
Sfi1
Sfmbt1
Sfpq
Sfr1
Sfr1p1
Sfswap
Sft2d2
Sft2d3
Sfta1p
Sftpa1
Sftpb
Sftpc
Sfxn1
Sfxn2
Sfxn3
Sfxn5
Sgca
Sgcb
Sgcd
Sgce
Sgf29
Sgip1
Sgk1
Sgk2
Sgk3
Sgms1
Sgms1-as1
Sgms2
Sgo1-as1
Sgo2
Sgpl1
Sgsh
Sgsm1
Sgsm2
Sgsm3
Sgta
Sh2b1
Sh2b2
Sh2b3
Sh2d2a
Sh2d3a
Sh2d3c
Sh2d4a
Sh2d4b
Sh2d5
Sh2d6
Sh2d7
Sh3bgr
Sh3bgrl
Sh3bgrl3
Sh3bp1
Sh3bp2
Sh3bp4
Sh3bp5
Sh3bp5-as1
Sh3bp5l
Sh3d19
Sh3d21
Sh3gl1
Sh3gl2
Sh3gl3
Sh3glb1
Sh3glb2
Sh3kbp1
Sh3pxd2a
Sh3pxd2a-as1
Sh3pxd2b
Sh3rf2
Sh3rf3
Sh3tc1
Sh3tc2
Sh3tc2-dt
Sh3yl1
Shank1
Shank2
Shank2-as1
Shank2-as3
Sharpin
Shbg
Shc1
Shc3
She
Shf
Shh
Shisa4
Shisa5
Shisa6
Shisa7
Shisa8
Shisa9
Shisal2b
Shkbp1
Shld1
Shld2
Shld3
Shmt2
Shoc2
Shox
Shox2
Shpk
Shroom1
Shroom2
Shroom2p1
Shroom3
Shroom4
Siae
Siah1
Siah2
Siah2-as1
Sidt1
Sidt2
Sigirr
Siglec1
Siglec10
Siglec12
Siglec15
Siglec18p
Siglec8
Siglec9
Sigmar1
Sik2
Sil1
Silc1
Sim1
Sim2
Simc1
Sin3a
Sin3b
Sinhcaf
Sipa1
Sipa1l1
Sipa1l3
Sirpa
Sirpb1
Sirpb2
Sirpd
Sirt1
Sirt2
Sirt4
Sirt5
Sirt6
Sirt7
Sit1
Siva1
Six1
Six3-as1
Six5
Six6
Ska1
Skap2
Ski
Skida1
Skil
Skiv2l
Skor1
Skor2
Skp1
Skp2
Sla
Slain1
Slain2
Slamf7
Slbp
Slc10a3
Slc10a7
Slc11a2
Slc12a1
Slc12a2
Slc12a4
Slc12a5
Slc12a5-as1
Slc12a6
Slc12a8
Slc12a9
Slc12a9-as1
Slc13a1
Slc13a2
Slc13a3
Slc13a4
Slc13a5
Slc14a1
Slc14a2
Slc14a2-as1
Slc15a2
Slc15a3
Slc15a4
Slc16a10
Slc16a11
Slc16a13
Slc16a14p1
Slc16a1-as1
Slc16a2
Slc16a3
Slc16a5
Slc16a6p1
Slc16a7
Slc16a8
Slc17a3
Slc17a6
Slc17a7
Slc17a9
Slc18a1
Slc18a2
Slc19a1
Slc19a2
Slc1a2
Slc1a3
Slc1a4
Slc1a7
Slc20a1
Slc20a2
Slc22a1
Slc22a10
Slc22a11
Slc22a12
Slc22a13
Slc22a15
Slc22a16
Slc22a18
Slc22a18as
Slc22a23
Slc22a31
Slc22a4
Slc22a5
Slc22a6
Slc22a8
Slc23a1
Slc23a2
Slc23a3
Slc24a1
Slc24a3
Slc24a4
Slc25a1
Slc25a10
Slc25a11
Slc25a13
Slc25a14
Slc25a15
Slc25a15p2
Slc25a16
Slc25a17
Slc25a18
Slc25a18p1
Slc25a19
Slc25a1p3
Slc25a1p4
Slc25a21-as1
Slc25a22
Slc25a25
Slc25a25-as1
Slc25a26
Slc25a27
Slc25a28
Slc25a29
Slc25a3
Slc25a30
Slc25a30-as1
Slc25a32
Slc25a34
Slc25a35
Slc25a36
Slc25a37
Slc25a38
Slc25a38p1
Slc25a3p1
Slc25a4
Slc25a41
Slc25a42
Slc25a43
Slc25a44
Slc25a45
Slc25a46
Slc25a48
Slc25a5
Slc25a5p1
Slc25a5p6
Slc25a6
Slc25a6p2
Slc25a6p3
Slc25a6p4
Slc26a1
Slc26a10
Slc26a11
Slc26a2
Slc26a3
Slc26a6
Slc26a9
Slc27a1
Slc27a2
Slc27a3
Slc27a4
Slc27a5
Slc27a6
Slc28a2
Slc28a3
Slc29a1
Slc29a2
Slc29a3
Slc29a4
Slc2a1
Slc2a10
Slc2a11
Slc2a14
Slc2a1-as1
Slc2a3
Slc2a3p2
Slc2a4
Slc2a4rg
Slc2a5
Slc2a6
Slc2a7
Slc2a8
Slc2a9
Slc30a2
Slc30a5
Slc30a6
Slc30a7
Slc30a8
Slc30a9
Slc31a1
Slc31a2
Slc34a1
Slc34a2
Slc35a1
Slc35a3
Slc35a4
Slc35a5
Slc35b1
Slc35c1
Slc35c2
Slc35d2
Slc35e1
Slc35e2a
Slc35e2b
Slc35e3
Slc35e4
Slc35f3
Slc35f4
Slc35f6
Slc35g1
Slc35g2
Slc35g6
Slc36a1
Slc36a2
Slc36a3
Slc37a1
Slc37a2
Slc37a3
Slc37a4
Slc38a1
Slc38a10
Slc38a11
Slc38a2
Slc38a3
Slc38a6
Slc38a7
Slc38a9
Slc39a1
Slc39a10
Slc39a11
Slc39a13
Slc39a14
Slc39a4
Slc39a5
Slc39a7
Slc39a9
Slc3a1
Slc3a2
Slc41a1
Slc41a2
Slc43a1
Slc43a2
Slc43a3
Slc44a1
Slc44a2
Slc44a3
Slc44a3-as1
Slc44a4
Slc45a1
Slc45a4
Slc46a1
Slc46a3
Slc47a1
Slc47a2
Slc48a1
Slc49a3
Slc49a4
Slc4a10
Slc4a11
Slc4a1ap
Slc4a2
Slc4a3
Slc4a4
Slc4a8
Slc50a1
Slc51a
Slc52a1
Slc52a2
Slc5a1
Slc5a10
Slc5a11
Slc5a12
Slc5a2
Slc5a4
Slc5a5
Slc5a9
Slc6a1
Slc6a11
Slc6a12
Slc6a13
Slc6a19
Slc6a2
Slc6a5
Slc6a6
Slc6a7
Slc6a8
Slc6a9
Slc7a11-as1
Slc7a14-as1
Slc7a2
Slc7a4
Slc7a5
Slc7a5p1
Slc7a5p2
Slc7a6
Slc7a6os
Slc7a7
Slc7a8
Slc7a9
Slc8a1-as1
Slc8a2
Slc8a3
Slc8b1
Slc9a1
Slc9a2
Slc9a3
Slc9a3-as1
Slc9a3r1
Slc9a3r2
Slc9a5
Slc9a6
Slc9a8
Slc9b1
Slc9b2
Slco1a2
Slco2a1
Slco2b1
Slco3a1
Slco4a1
Slf1
Slf2
Slfn13
Slfn5
Slirp
Slit1
Slit2
Slit3
Slitrk3
Slitrk5
Slk
Slmap
Sltm
Slu7
Slurp2
Smad1
Smad3
Smad4
Smad5
Smad6
Smad7
Smad9
Smagp
Smap1
Smap2
Smarca2
Smarca4
Smarca5-as1
Smarcad1
Smarcal1
Smarcb1
Smarcc1
Smarcc2
Smarcd1
Smarcd2
Smarcd3
Smarce1
Smc2
Smc3
Smc4
Smc5
Smc6
Smchd1
Smco3
Smco4
Smcr5
Smdt1
Smg1p1
Smg1p3
Smg5
Smg6
Smg7
Smg8
Smg9
Smim1
Smim10l1
Smim13
Smim14
Smim15-as1
Smim17
Smim19
Smim2
Smim20
Smim21
Smim22
Smim24
Smim25
Smim26
Smim27
Smim29
Smim2-as1
Smim3
Smim31
Smim36
Smim39
Smim4
Smim40
Smim41
Smim5
Smim6
Smim7
Smim8
Smkr1
Smlr1
Smn2
Smo
Smoc1
Smoc2
Smox
Smpd1
Smpd2
Smpd3
Smpd4
Smpdl3a
Smpdl3b
Smpx
Sms
Smtn
Smug1
Smurf1
Smurf2p1
Smyd2
Smyd3
Smyd4
Smyd5
Snai2
Snai3-as1
Snap23
Snap25
Snap25-as1
Snap29
Snap47
Snapc2
Snapc3
Snapc4
Snapin
Snca
Sncaip
Sncb
Sncg
Snd1
Snd1-it1
Sned1
Snf8
Snhg1
Snhg10
Snhg11
Snhg12
Snhg14
Snhg15
Snhg16
Snhg17
Snhg18
Snhg19
Snhg20
Snhg21
Snhg22
Snhg25
Snhg26
Snhg29
Snhg3
Snhg4
Snhg5
Snhg6
Snhg7
Snhg8
Snhg9
Snip1
Snora10
Snora108
Snora13
Snora14b
Snora16a
Snora17a
Snora17b
Snora21
Snora24
Snora25
Snora26
Snora32
Snora33
Snora36c
Snora38
Snora3a
Snora3b
Snora3c
Snora4
Snora40
Snora40c
Snora44
Snora48
Snora50c
Snora51
Snora52
Snora57
Snora59a
Snora6
Snora60
Snora61
Snora62
Snora63
Snora63b
Snora63c
Snora64
Snora65
Snora67
Snora70
Snora70c
Snora70g
Snora71a
Snora71b
Snora71d
Snora71e
Snora73a
Snora73b
Snora74a
Snora74c-1
Snora74d
Snora78
Snora80c
Snora80e
Snora81
Snora9
Snora9b
Snorc
Snord10
Snord100
Snord101
Snord104
Snord105
Snord110
Snord112
Snord113-5
Snord113-6
Snord114-1
Snord114-3
Snord114-4
Snord115-14
Snord115-16
Snord115-24
Snord115-25
Snord115-36
Snord115-37
Snord115-45
Snord115-7
Snord116-18
Snord116-19
Snord116-5
Snord116-7
Snord118
Snord12
Snord124
Snord127
Snord12b
Snord12c
Snord13
Snord13p1
Snord14c
Snord14d
Snord14e
Snord15a
Snord17
Snord1a
Snord1b
Snord1c
Snord2
Snord21
Snord22
Snord24
Snord25
Snord26
Snord27
Snord28
Snord32a
Snord32b
Snord33
Snord34
Snord35a
Snord35b
Snord36a
Snord36b
Snord36c
Snord3a
Snord3b-2
Snord3c
Snord3d
Snord41
Snord42b
Snord45a
Snord45c
Snord46
Snord48
Snord49a
Snord49b
Snord4a
Snord51
Snord52
Snord55
Snord58c
Snord60
Snord63
Snord65
Snord66
Snord68
Snord69
Snord7
Snord70
Snord70b
Snord73b
Snord74b
Snord82
Snord83b
Snord84
Snord87
Snord88c
Snord89
Snord90
Snord91b
Snord93
Snord95
Snord96a
Snord98
Snord99
Snph
Snrk
Snrnp200
Snrnp25
Snrnp27
Snrnp35
Snrnp48
Snrnp70
Snrpa
Snrpb
Snrpb2
Snrpc
Snrpcp1
Snrpcp18
Snrpd1
Snrpd2
Snrpd3
Snrpe
Snrpep10
Snrpep2
Snrpep5
Snrpep6
Snrpf
Snrpg
Snrpgp1
Snrpgp14
Snrpgp18
Snrpgp3
Snrpgp6
Snrpn
Sntb1
Sntb2
Sntg1
Sntg2
Snu13
Snupn
Snurf
Snx1
Snx10
Snx11
Snx12
Snx13
Snx15
Snx16
Snx17
Snx18
Snx18p14
Snx2
Snx20
Snx21
Snx22
Snx24
Snx25
Snx25p1
Snx27
Snx29
Snx29p1
Snx29p2
Snx31
Snx32
Snx33
Snx5
Snx7
Snx8
Snx9
Soat1
Sobp
Socs2
Socs2-as1
Socs2p1
Socs3
Socs4
Socs5
Socs5p3
Socs7
Sod1
Sod2
Soga1
Soga3
Son
Sorbs1
Sorbs2
Sorbs3
Sorcs1
Sorcs2
Sord
Sorl1
Sort1
Sos2
Sowaha
Sox12
Sox13
Sox14
Sox15
Sox1-ot
Sox21-as1
Sox2-ot
Sox3
Sox5
Sox8
Sox9
Sox9-as1
Sp1
Sp100
Sp140
Sp140l
Sp2
Sp2-as1
Sp4
Sp5
Sp6
Sp8
Spa17
Spaar
Spaca5
Spaca6
Spaca9
Spag1
Spag16
Spag17
Spag4
Spag5
Spag5-as1
Spag6
Spag7
Spag8
Spag9
Sparc
Spart-as1
Spast
Spata1
Spata13
Spata17
Spata18
Spata2
Spata20
Spata21
Spata25
Spata2l
Spata3
Spata31a6
Spata31b1p
Spata31d5p
Spata33
Spata3-as1
Spata41
Spata5
Spata5l1
Spata6
Spata6l
Spata7
Spatc1l
Spats1
Spats2
Spats2l
Spc24
Spcs1
Spcs2
Spcs3
Spdef
Spdl1
Spdya
Spdyc
Spdye4
Specc1
Specc1l
Specc1l-adora2a
Specc1p1
Specc1p2
Spef2
Speg
Spegnb
Spen
Spesp1
Spg11
Spg21
Spg7
Sphk1
Sphk2
Spi1
Spib
Spice1
Spidr
Spin1
Spin2b
Spink1
Spink8
Spint1
Spint1-as1
Spint2
Spire2
Spns1
Spns3
Spo11
Spocd1
Spock1
Spock3
Spon2
Spopl
Spout1
Spp1
Sppl2a
Sppl2b
Sppl3
Spr
Spred1
Spred2
Spred3
Sprn
Sprr3
Sprtn
Spry1
Spry3
Spry4
Spry4-as1
Spryd3
Spsb1
Spsb2
Spsb3
Spta1
Sptan1
Sptb
Sptbn1
Sptbn2
Sptbn4
Sptbn5
Sptlc1p2
Sptlc2
Sptlc3
Sptssb
Spty2d1
Spty2d1os
Spx
Sqle
Sqor
Sqstm1
Sra1
Src
Srcap
Srcin1
Srd5a1
Srd5a3
Srd5a3-as1
Srd5a3p1
Srebf1
Srebf2
Srek1
Srfbp1
Srgap1
Srgap2
Srgap2-as1
Srgap2c
Srgap2d
Srgn
Sri
Srm
Srmp2
Srms
Srp14-as1
Srp14p2
Srp14p4
Srp19
Srp54
Srp68
Srp72
Srp9
Srpk1
Srpk3
Srprb
Srpx2
Srr
Srrd
Srrm1
Srrm2
Srrm3
Srrm5
Srrt
Srsf10
Srsf11
Srsf2
Srsf3
Srsf5
Srsf6
Srsf8
Srxn1
Ss18
Ss18l1
Ss18l2
Ssb
Ssbp1
Ssbp2
Ssbp3
Ssbp3-as1
Ssbp4
Ssc5d
Ssh1
Ssh2
Ssh3
Ssmem1
Ssna1
Sspn
Sspo
Ssr4
Ssrp1
Sssca1
Sssca1-as1
Sstr2
Sstr5
Sstr5-as1
Ssu72
Ssuh2
Ssx1
Ssx3
Ssxp3
St13p20
St13p6
St18
St20
St20-as1
St3gal1
St3gal2
St3gal3
St3gal4
St3gal5-as1
St3gal6
St3gal6-as1
St5
St6gal1
St6galnac1
St6galnac2
St6galnac5
St6galnac6
St7
St7-as1
St7-as2
St7l
St7-ot4
St8sia1
St8sia2
St8sia6-as1
Stab1
Stac
Stac2
Stac3
Stag1
Stag2
Stag3
Stag3l1
Stag3l4
Stag3l5p
Stag3l5p-pvrig2p-pilrb
Stam
Stambp
Stambpl1
Star
Stard10
Stard13
Stard3
Stard3nl
Stard4-as1
Stard5
Stard7
Stard7-as1
Stard8
Stard9
Stat1
Stat2
Stat3
Stat4
Stat5a
Stat5b
Stat6
Stau2
Stau2-as1
Stc1
Stc2
Steap1
Steap2
Steap3
Stil
Stim1
Stim2
Stim2-as1
Stimate
Stip1
Stk10
Stk11
Stk11ip
Stk16
Stk17a
Stk19
Stk24
Stk24-as1
Stk25
Stk25p1
Stk26
Stk3
Stk31
Stk32a
Stk32b
Stk32c
Stk33
Stk35
Stk36
Stk38l
Stk39
Stk4
Stk40
Stkld1
Stmn1p1
Stmn2
Stmn3
Stmnd1
Stmp1
Stoml1
Ston1
Ston1-gtf2a1l
Stox1
Stox2
Stpg1
Stpg4
Stra6
Stra6lp
Strada
Stradb
Strap
Strbp
Strip1
Strip2
Strn4
Stt3a
Stt3b
Stub1
Stum
Stx10
Stx11
Stx12
Stx16
Stx16-npepl1
Stx17
Stx18
Stx18-as1
Stx1a
Stx1b
Stx3
Stx4
Stx5
Stx8
Stxbp1
Stxbp2
Stxbp3
Stxbp4
Stxbp5
Stxbp5-as1
Stxbp5l
Styx
Styxl1
Sub1
Sub1p1
Sucla2
Sucla2-as1
Sucla2p1
Sucla2p3
Suclg1
Suclg2-as1
Suclg2p2
Suclg2p4
Sucnr1
Suco
Sufu
Sugct
Sugp2
Sugt1
Sugt1p3
Sugt1p4
Sugt1p4-stra6lp
Sulf1
Sulf2
Sult1c2
Sult1c4
Sult2b1
Sult4a1
Sumf1
Sumf2
Sumo1
Sumo1p1
Sumo1p2
Sumo1p3
Sumo2p13
Sumo2p14
Sumo2p8
Sun1
Sun2
Suox
Supt20h
Supt4h1
Supt4h1p2
Supt5h
Supt6h
Supt7l
Supv3l1
Surf1
Surf2
Surf4
Susd1
Susd3
Susd4
Susd6
Suv39h1
Suv39h2
Suz12
Suz12p1
Sv2b
Sv2c
Svil
Svil-as1
Swap70
Swi5
Swsap1
Swt1
Syap1
Sybu
Syce1l
Sycp1
Sycp2l
Syde1
Syf2p1
Syk
Sympk
Syn2
Sync
Syndig1
Syndig1l
Syne1
Syne2
Syne3
Syngap1
Syngap1-as1
Syngr1
Syngr2
Syngr3
Syngr4
Synj1
Synj2
Synj2bp-cox16
Synm
Synpo
Synpo2
Synpo2l
Synpr
Synpr-as1
Synrg
Syp
Syp-as1
Sypl1
Sys1
Sys1-dbndd2
Syt1
Syt12
Syt13
Syt14
Syt17
Syt2
Syt3
Syt5
Syt7
Syt8
Syt9
Sytl1
Sytl2
Sytl3
Sytl4
Syvn1
Szrd1
Szt2
Szt2-as1
Taar1
Tab1
Tab2
Tac3
Tacc1
Tacc2
Tacc3
Taco1
Tada2a
Tada2b
Taf1
Taf11
Taf11l3
Taf11l6
Taf12
Taf15
Taf1a
Taf1a-as1
Taf1b
Taf1c
Taf1d
Taf2
Taf4
Taf4b
Taf5l
Taf6
Taf6l
Taf8
Taf9b
Tagap
Tagln
Tagln2
Tal1
Tal2
Taldo1
Tamm41
Tanc1
Tanc2
Tango2
Tango6
Tank
Taok1
Taok2
Taok3
Tap1
Tapbp
Tapbpl
Tapt1
Tapt1-as1
Tarbp1
Tarbp2
Tardbp
Tarid
Tars
Tars2
Tarsl2
Tas1r1
Tas2r3
Tas2r38
Tas2r62p
Tasor
Tasor2
Tasp1
Tat
Tat-as1
Tatdn1
Tatdn1p1
Tatdn2
Tatdn2p1
Tatdn2p2
Tatdn3
Tax1bp1
Taz
Tbc1d1
Tbc1d10a
Tbc1d10b
Tbc1d10c
Tbc1d12
Tbc1d13
Tbc1d14
Tbc1d15
Tbc1d16
Tbc1d17
Tbc1d19
Tbc1d22a
Tbc1d22a-as1
Tbc1d22b
Tbc1d23
Tbc1d24
Tbc1d25
Tbc1d27p
Tbc1d2b
Tbc1d30
Tbc1d31
Tbc1d3p1
Tbc1d3p1-dhx40p1
Tbc1d3p5
Tbc1d4
Tbc1d7
Tbc1d8
Tbc1d8-as1
Tbc1d8b
Tbc1d9
Tbc1d9b
Tbcap1
Tbcb
Tbccd1
Tbcd
Tbce
Tbcel
Tbck
Tbk1
Tbkbp1
Tbl1x
Tbl1xr1
Tbl1xr1-as1
Tbl1y
Tbl2
Tbl3
Tbp
Tbpl1
Tbpl2
Tbr1
Tbrg1
Tbrg4
Tbx1
Tbx10
Tbx18
Tbx18-as1
Tbx2
Tbx21
Tbx22
Tbx3
Tbx4
Tbx5
Tbx6
Tbxas1
Tbxt
Tcaim
Tcam1p
Tcap
Tcea1
Tcea2
Tcea3
Tceal1
Tceal3
Tceal4
Tceal7
Tceal9
Tceanc
Tceanc2
Tcerg1
Tcerg1l
Tcf12
Tcf19
Tcf25
Tcf4
Tcf7
Tcf7l1
Tcf7l2
Tcfl5
Tchp
Tcirg1
Tcl1b
Tcl6
Tcn1
Tcn2
Tcof1
Tcp10l2
Tcp11
Tcp11l1
Tcp11l2
Tcp1p1
Tcta
Tctex1d1
Tctex1d4
Tctn1
Tctn2
Tctn3
Tdg
Tdgf1p2
Tdgf1p4
Tdgf1p7
Tdh
Tdo2
Tdp1
Tdrd10
Tdrd15
Tdrd3
Tdrd5
Tdrd9
Tdrkh
Tdrkh-as1
Tdrp
Tead1
Tead2
Tead3
Tead4
Tecpr1
Tecpr2
Tecr
Tecrp1
Tedc1
Tedc2
Tef
Tek
Tekt1
Tekt2
Tekt5
Telo2
Ten1
Ten1-cdk3
Tenm2
Tenm3
Tenm3-as1
Tent2
Tent4a
Tent4b
Tent5a
Tep1
Tepp
Terc
Terf1
Terf2
Terf2ip
Tert
Tes
Tesc-as1
Tesk1
Tesk2
Tet2
Tet3
Tex11
Tex2
Tex22
Tex264
Tex26-as1
Tex29
Tex36
Tex38
Tex41
Tex43
Tex45
Tex46
Tex48
Tex52
Tex54
Tex55
Tex9
Tf
Tfam
Tfap2a
Tfap2a-as1
Tfap2b
Tfap2c
Tfap4
Tfb1m
Tfcp2l1
Tfdp1
Tfdp2
Tfeb
Tfec
Tff3
Tfg
Tfip11
Tfpi
Tfpi2
Tfr2
Tfrc
Tg
Tgfa
Tgfb1i1
Tgfb2
Tgfb3-as1
Tgfbi
Tgfbr1
Tgfbr2
Tgfbr3
Tgfbr3l
Tgif1
Tgif2
Tgif2p1
Tgif2-rab5if
Tgm2
Tgm4
Tgm6
Tgm7
Tgs1
Th
Th2lcrr
Thada
Thap11
Thap12p2
Thap2
Thap3
Thap5
Thap6
Thap7
Thap7-as1
Thap9
Thap9-as1
Thbd
Thbs1
Thbs3
Thbs4
Thegl
Them6
Them7p
Themis
Themis2
Themis3p
Thg1l
Thnsl1
Thnsl2
Thoc1
Thoc5
Thoc6
Thoc7
Thop1
Thpo
Thra
Thrap3
Thrb
Thrb-as1
Thrsp
Thsd4
Thsd4-as1
Thsd7b
Thsd8
Thtpa
Thumpd1
Thumpd2
Thumpd3
Thyn1
Tia1
Tial1
Tiam1
Tiam2
Ticam1
Ticrr
Tie1
Tigar
Tigd2
Tigd5
Tigd6
Tigd7
Tigit
Timm10b
Timm17a
Timm17b
Timm21
Timm23b
Timm29
Timm44
Timm50
Timm8a
Timmdc1
Timp1
Timp2
Timp3
Tinag
Tinagl1
Tiparp
Tiprl
Tirap
Tjap1
Tjp1
Tjp2
Tjp3
Tk1
Tk2
Tkfc
Tkt
Tktl1
Tldc2
Tle2
Tle3
Tle4
Tle6
Tlk1
Tlk2
Tll1
Tll2
Tln1
Tln2
Tlnrd1
Tlr1
Tlr12p
Tlr2
Tlr5
Tlr8-as1
Tlr9
Tlx1
Tm2d1
Tm4sf1
Tm4sf18
Tm4sf19
Tm4sf19-as1
Tm4sf1-as1
Tm4sf4
Tm6sf1
Tm7sf2
Tm7sf3
Tm9sf1
Tm9sf2
Tm9sf4
Tma16
Tma7
Tmbim1
Tmbim4
Tmbim6
Tmbim7p
Tmc1
Tmc2
Tmc3-as1
Tmc4
Tmc5
Tmc6
Tmc7
Tmc8
Tmcc1
Tmcc1-as1
Tmcc2
Tmco1-as1
Tmco2
Tmco3
Tmco4
Tmco5a
Tmco5b
Tmco6
Tmed1
Tmed10
Tmed11p
Tmed2
Tmed3
Tmed4
Tmed6
Tmed7
Tmed9
Tmem102
Tmem104
Tmem105
Tmem106a
Tmem106b
Tmem106c
Tmem107
Tmem108
Tmem108-as1
Tmem11
Tmem110-mustn1
Tmem114
Tmem116
Tmem117
Tmem120b
Tmem121
Tmem121b
Tmem125
Tmem126a
Tmem126b
Tmem127
Tmem129
Tmem130
Tmem131l
Tmem132a
Tmem132b
Tmem132c
Tmem132d-as2
Tmem132e
Tmem134
Tmem135
Tmem136
Tmem138
Tmem140
Tmem141
Tmem143
Tmem144
Tmem145
Tmem147
Tmem14b
Tmem14c
Tmem14ep
Tmem150b
Tmem151b
Tmem159
Tmem161a
Tmem161b
Tmem161b-as1
Tmem164
Tmem165
Tmem167b
Tmem169
Tmem171
Tmem175
Tmem177
Tmem178b
Tmem179
Tmem179b
Tmem18
Tmem181
Tmem182
Tmem183a
Tmem184a
Tmem184b
Tmem184c
Tmem187
Tmem189
Tmem19
Tmem191a
Tmem191b
Tmem191c
Tmem198
Tmem198b
Tmem199
Tmem200a
Tmem201
Tmem205
Tmem206
Tmem208
Tmem210
Tmem212-as1
Tmem214
Tmem216
Tmem219
Tmem220
Tmem220-as1
Tmem222
Tmem223
Tmem225b
Tmem229a
Tmem229b
Tmem230
Tmem231p1
Tmem233
Tmem237
Tmem238
Tmem242
Tmem243
Tmem245
Tmem248
Tmem248p1
Tmem25
Tmem250
Tmem251
Tmem251p1
Tmem253
Tmem254
Tmem254-as1
Tmem255a
Tmem255b
Tmem256-plscr3
Tmem260
Tmem262
Tmem263
Tmem265
Tmem266
Tmem267
Tmem268
Tmem269
Tmem26-as1
Tmem271
Tmem272
Tmem274p
Tmem30a
Tmem30b
Tmem33
Tmem37
Tmem38a
Tmem38b
Tmem39b
Tmem41a
Tmem41b
Tmem42
Tmem43
Tmem44
Tmem44-as1
Tmem45a
Tmem45b
Tmem50a
Tmem50b
Tmem51
Tmem52b
Tmem53
Tmem54
Tmem56
Tmem56-rwdd3
Tmem59l
Tmem62
Tmem63a
Tmem63b
Tmem63c
Tmem67
Tmem68
Tmem69
Tmem70
Tmem72
Tmem75
Tmem79
Tmem80
Tmem82
Tmem86a
Tmem87b
Tmem89
Tmem8a
Tmem8b
Tmem9
Tmem91
Tmem92
Tmem92-as1
Tmem94
Tmem95
Tmem97
Tmem98
Tmem99
Tmem9b
Tmem9b-as1
Tmie
Tmigd3
Tmlhe
Tmod1
Tmod2
Tmod3
Tmod4
Tmpo
Tmpo-as1
Tmpop1
Tmpop2
Tmppe
Tmprss13
Tmprss2
Tmprss3
Tmprss4
Tmprss5
Tmprss9
Tmsb15b
Tmsb15b-as1
Tmsb4x
Tmsb4xp4
Tmtc2
Tmtc3
Tmtc4
Tmub1
Tmub2
Tmx1
Tmx2
Tmx2-ctnnd1
Tnfaip1
Tnfaip2
Tnfaip3
Tnfaip8
Tnfaip8l1
Tnfrsf10a
Tnfrsf10a-as1
Tnfrsf10b
Tnfrsf11a
Tnfrsf12a
Tnfrsf13c
Tnfrsf14
Tnfrsf14-as1
Tnfrsf18
Tnfrsf19
Tnfrsf1a
Tnfrsf1b
Tnfrsf25
Tnfrsf8
Tnfrsf9
Tnfsf10
Tnfsf11
Tnfsf12
Tnfsf12-tnfsf13
Tnfsf13
Tnfsf14
Tnik
Tnip1
Tnip2
Tnip3
Tnk1
Tnk2-as1
Tnks
Tnks1bp1
Tnnc2
Tnni1
Tnni2
Tnnt2
Tnnt3
Tnp2
Tnpo1
Tnpo2
Tnrc18
Tnrc6a
Tnrc6b
Tnrc6c
Tnrc6c-as1
Tnr-it1
Tns1
Tns2
Tns3
Tns4
Tob1
Tob1-as1
Toe1
Togaram1
Tollip
Tollip-as1
Tom1
Tom1l1
Tom1l2
Tomm20
Tomm20l
Tomm20p1
Tomm22
Tomm22p3
Tomm40l
Tomm6
Tonsl
Top1mt
Top2b
Top3a
Top3b
Topbp1
Topors
Tor1aip1
Tor1aip2
Tor1b
Tor3a
Tox2
Tox4
Tp53
Tp53bp1
Tp53bp2
Tp53i11
Tp53i13
Tp53i3
Tp53inp2
Tp53rk
Tp53tg1
Tp53tg5
Tp63
Tp73
Tpbg
Tpcn1
Tpcn2
Tpd52
Tpd52l1
Tpd52l2
Tpgs1
Tpgs2
Tph2
Tpi1
Tpi1p2
Tpi1p3
Tpk1
Tpm1
Tpm1-as
Tpm2
Tpm3
Tpm3p4
Tpm3p9
Tpm4
Tpm4p1
Tpo
Tpp1
Tpp2
Tpra1
Tprg1
Tprg1l
Tprg1lp1
Tprkb
Tprkbp1
Tprx2p
Tprxl
Tpsab1
Tpsg1
Tpsp2
Tpst1
Tpst2
Tpt1-as1
Tpt1p10
Tpte
Tpte2p1
Tptep2
Tpx2
Tra2a
Trabd
Trabd2a
Tradd
Traf2
Traf3
Traf3ip1
Traf3ip2-as1
Traf4
Traf5
Traf6p1
Traf7
Trafd1
Traip
Traj59
Traj6
Traj60
Traj61
Traj7
Trak1
Trak2
Tram2-as1
Trank1
Trap1
Trappc1
Trappc10
Trappc11
Trappc12
Trappc12-as1
Trappc13
Trappc2b
Trappc2l
Trappc3
Trappc4
Trappc5
Trappc6a
Trappc9
Trav10
Trav12-1
Trav13-2
Trav15
Trav17
Trav2
Trav20
Trav22
Trav25
Trav31
Trav40
Trav8-2
Trav8-4
Trbc2
Trbj2-1
Trbj2-2
Trbj2-2p
Trbj2-3
Trbj2-4
Trbj2-5
Trbj2-6
Trbj2-7
Trbv10-2
Trbv11-1
Trbv11-2
Trbv12-1
Trbv15
Trbv24-1
Trbv26
Trbv29or9-2
Trbv30
Trbv4-1
Trbv5-1
Trbv5-4
Trbv6-1
Trbv6-2
Trbv8-1
Trbv8-2
Trdj2
Trdj4
Treh
Trem1
Trerf1
Trex1
Trex2
Trg-as1
Trgc1
Trgc2
Trgjp
Trgjp2
Trgv6
Trgva
Trhde
Trhde-as1
Trib1
Trib2
Trib3
Trim11
Trim13
Trim14
Trim16
Trim16l
Trim17
Trim2
Trim22
Trim24
Trim25
Trim28
Trim29
Trim31
Trim31-as1
Trim32
Trim34
Trim35
Trim36
Trim37
Trim39
Trim39-rpp21
Trim41
Trim46
Trim52
Trim52-as1
Trim54
Trim56
Trim6
Trim62
Trim65
Trim66
Trim67
Trim69
Trim6-trim34
Trim7
Trim8
Triml1
Trio
Triobp
Trip10
Trip11
Trip12
Trip13
Trip4
Trip6
Trir
Trit1
Trmt1
Trmt10b
Trmt10c
Trmt11
Trmt112
Trmt112p3
Trmt12
Trmt13
Trmt2a
Trmt44
Trmt61a
Trmt9b
Trmu
Trnau1ap
Trnp1
Trnt1
Tro
Troap
Trpc1
Trpc2
Trpc6
Trpc7
Trpc7-as1
Trpm1
Trpm2
Trpm4
Trpm5
Trpm6
Trpm7
Trpm8
Trpt1
Trpv2
Trpv4
Trpv6
Trrap
Trub1
Trub2
Tsacc
Tsbp1-as1
Tsc1
Tsc2
Tsc22d1
Tsc22d1-as1
Tsc22d2
Tsc22d4
Tsen15
Tsen15p2
Tsen2
Tsen34
Tsen54
Tsfm
Tsg101
Tsga13
Tshr
Tshz1
Tsku
Tslp
Tsn
Tsnare1
Tsnax
Tsnax-disc1
Tsnaxip1
Tspan1
Tspan10
Tspan11
Tspan14
Tspan15
Tspan17
Tspan18
Tspan3
Tspan31
Tspan32
Tspan33
Tspan4
Tspan5
Tspan7
Tspan8
Tspan9
Tspear
Tspear-as1
Tspear-as2
Tspo
Tspo2
Tspoap1
Tspoap1-as1
Tspyl2
Tspyl4
Tssc2
Tssc4
Tssk3
Tssk5p
Tst
Tstd2
Tstd3
Ttbk1
Ttc1
Ttc12
Ttc13
Ttc14
Ttc17
Ttc19
Ttc21a
Ttc22
Ttc23
Ttc23l
Ttc24
Ttc25
Ttc26
Ttc27
Ttc28
Ttc28-as1
Ttc3
Ttc31
Ttc33
Ttc34
Ttc37
Ttc38
Ttc39a
Ttc39a-as1
Ttc39c
Ttc39c-as1
Ttc39dp
Ttc3p1
Ttc4
Ttc41p
Ttc6
Ttc7a
Ttc8
Ttc9b
Ttc9c
Ttf2
Tti1
Tti2
Ttk
Ttl
Ttll1
Ttll11-it1
Ttll13p
Ttll3
Ttll4
Ttll5
Ttll6
Ttll7
Ttll8
Ttll9
Ttn-as1
Ttpal
Ttyh1
Ttyh2
Ttyh3
Tub
Tuba1b
Tuba1c
Tuba4a
Tuba4b
Tuba8
Tubal3
Tubap
Tubap2
Tubb
Tubb2a
Tubb2bp1
Tubb3
Tubb3p2
Tubb4a
Tubb4b
Tubb4bp7
Tubb6
Tubb8p1
Tubbp1
Tubbp10
Tubbp5
Tubbp6
Tubbp9
Tubd1
Tube1
Tubg1
Tubg2
Tubgcp2
Tubgcp3
Tubgcp4
Tubgcp5
Tubgcp6
Tuft1
Tug1
Tulp1
Tulp2
Tulp3
Tulp4
Tusc2
Tusc3
Tusc8
Tut1
Tut4
Tut7
Tvp23a
Tvp23b
Twf1
Twf2
Twist1
Twist2
Twnk
Twsg1
Txk
Txlna
Txlnb
Txlng
Txlngy
Txn
Txn2
Txndc11
Txndc12
Txndc15
Txndc16
Txndc17
Txndc2
Txndc5
Txndc9
Txnip
Txnl1
Txnl4a
Txnp1
Txnp6
Txnrd1
Txnrd2
Tyk2
Tymp
Tyms
Tymsos
Tyro3
Tyrobp
Tyrp1
Tyw1
Tyw3
Tyw5
U2af1l4
U2af2
U2surp
U47924.1
U47924.2
U52111.1
U62317.1
U62317.3
U62631.1
U73166.1
U73169.1
U73479.1
U82695.1
U91328.1
U91328.2
U91328.3
Uaca
Uap1
Uap1l1
Uba1
Uba2
Uba5
Uba52
Uba52p3
Uba6-as1
Uba7
Ubac2
Ubald2
Ubap1
Ubap2
Ubap2l
Ubash3b
Ubb
Ubbp1
Ubbp4
Ubc
Ube2a
Ube2b
Ube2c
Ube2d1
Ube2d2
Ube2d3
Ube2d3-as1
Ube2d3p4
Ube2d4
Ube2dnl
Ube2e1
Ube2e2
Ube2e3
Ube2f
Ube2f-scly
Ube2g1
Ube2g2
Ube2h
Ube2hp1
Ube2i
Ube2j2
Ube2k
Ube2l3
Ube2l5
Ube2l6
Ube2m
Ube2o
Ube2q1
Ube2q1-as1
Ube2q2
Ube2q2l
Ube2q2p1
Ube2q2p2
Ube2q2p6
Ube2r2-as1
Ube2s
Ube2u
Ube2v1
Ube2v1p14
Ube2v1p4
Ube2v1p5
Ube2v2
Ube2v2p4
Ube2w
Ube2z
Ube3a
Ube3b
Ube3c
Ube3d
Ube4a
Ube4b
Ubfd1
Ubiad1
Ubl4a
Ubl5
Ubl7
Ubl7-as1
Ubn1
Ubn2
Ubp1
Ubqln2
Ubqln3
Ubqln4p2
Ubr1
Ubr2
Ubr3
Ubr4
Ubr5-as1
Ubr7
Ubtf
Ubxn1
Ubxn10-as1
Ubxn11
Ubxn2a
Ubxn2b
Ubxn4
Ubxn6
Ubxn7
Ubxn7-as1
Ubxn8
Uca1
Uchl3
Uck1
Uck2
Uckl1
Uckl1-as1
Ucma
Ucn
Ucp2
Ucp3
Ufc1
Ufd1
Ufl1
Ufm1
Ufsp2
Ugcg
Ugdh-as1
Uggt1
Ugp2
Ugt1a11p
Ugt1a12p
Ugt1a2p
Ugt1a5
Ugt1a6
Ugt2b4
Ugt2b7
Ugt8
Uhmk1
Uhrf1
Uhrf1bp1
Uhrf1bp1l
Uhrf2
Uimc1
Ulk1
Ulk2
Ulk3
Ulk4
Umad1
Umod
Umodl1
Umps
Unc119
Unc119b
Unc13a
Unc13b
Unc13c
Unc13d
Unc45a
Unc50
Unc5a
Unc5b
Unc5b-as1
Unc5c
Unc5cl
Unc5d
Unc79
Unc80
Unc93b1
Unc93b7
Ung
Ungp1
Unk
Unkl
Uox
Upb1
Upf1
Upf3a
Upk1a
Upk1a-as1
Upk2
Upk3a
Upk3b
Upp1
Upp2
Uprt
Uqcc1
Uqcc2
Uqcc3
Uqcr10
Uqcrb
Uqcrbp3
Uqcrc1
Uqcrc2
Uqcrfs1p1
Uqcrfs1p3
Uqcrh
Uqcrhp4
Uqcrq
Urb1-as1
Urgcp
Uri1
Urm1
Uroc1
Urod
Uros
Usb1
Use1
Usf1
Usf2
Ush2a
Ushbp1
Uso1
Usp1
Usp10
Usp11
Usp12-as2
Usp13
Usp14
Usp15
Usp16
Usp17l24
Usp18
Usp2
Usp20
Usp21
Usp22
Usp25
Usp26
Usp27x
Usp28
Usp29
Usp2-as1
Usp30
Usp30-as1
Usp31
Usp32
Usp34
Usp35
Usp36
Usp38
Usp39
Usp3-as1
Usp4
Usp40
Usp42
Usp43
Usp45
Usp46-as1
Usp47
Usp48
Usp49
Usp5
Usp53
Usp54
Usp6nl
Usp8
Usp9x
Usp9y
Uspl1
Utp11
Utp14a
Utp15
Utp20
Utp23
Utp4
Utp6
Utrn
Uty
Uvrag
Uvssa
Uxs1
Uxt
Uxt-as1
Vac14
Vamp2
Vamp3
Vamp5
Vamp7
Vamp8
Vamp9p
Vangl1
Vapa
Vapb
Vars
Vars2
Vash1
Vash2
Vasp
Vav1
Vav3
Vav3-as1
Vax1
Vax2
Vcam1
Vcan
Vcl
Vcp
Vdac1p11
Vdac2
Vdac2p1
Vdac2p4
Vdac3
Vdr
Vegfa
Vegfb
Ventxp4
Ventxp5
Ventxp6
Vezf1
Vezt
Vgf
Vgll2
Vgll3
Vgll4
Vhl
Vill
Vim
Vim-as1
Vinac1p
Vip
Vipas39
Vipr1
Vipr1-as1
Vipr2
Virma
Vkorc1
Vkorc1l1
Vldlr
Vma21
Vmac
Vmp1
Vn1r13p
Vn1r17p
Vn1r36p
Vn1r54p
Vn1r71p
Vn1r88p
Vn2r17p
Vn2r9p
Vnn2
Vopp1
Vpreb3
Vps11
Vps13a
Vps13b
Vps13c
Vps13d
Vps16
Vps18
Vps25
Vps26a
Vps26ap1
Vps26b
Vps26bp1
Vps26c
Vps28
Vps29
Vps33a
Vps33b-dt
Vps35l
Vps36
Vps37a
Vps37c
Vps37d
Vps39
Vps41
Vps45
Vps4a
Vps4b
Vps50
Vps51
Vps52
Vps53
Vps54
Vps8
Vps9d1
Vps9d1-as1
Vrk1
Vrk2
Vrk3
Vrtn
Vsig1
Vsig10
Vsig2
Vsig8
Vsir
Vsnl1
Vstm2a
Vstm2l
Vsx1
Vta1
Vti1a
Vti1b
Vtrna1-1
Vtrna1-2
Vtrna1-3
Vtrna2-1
Vwa1
Vwa2
Vwa3b
Vwa5a
Vwa5b2
Vwa7
Vwa8-as1
Vwa8p1
Vwc2l
Vwce
Vwf
Vxn
Wac
Wars2
Wars2-as1
Was
Wasf1
Wasf2
Wasf3
Wasf3-as1
Wasf4p
Wash3p
Washc2a
Washc2c
Washc4
Washc5
Wasir2
Wbp1
Wbp1l
Wbp2
Wbp2nl
Wdcp
Wdfy1
Wdfy2
Wdfy3
Wdfy4
Wdpcp
Wdr1
Wdr11
Wdr13
Wdr17
Wdr18
Wdr19
Wdr20
Wdr24
Wdr25
Wdr26
Wdr27
Wdr3
Wdr34
Wdr35
Wdr36
Wdr37
Wdr38
Wdr41
Wdr43
Wdr44
Wdr45
Wdr45b
Wdr45bp1
Wdr46
Wdr47
Wdr48
Wdr5
Wdr54
Wdr55
Wdr59
Wdr6
Wdr60
Wdr61
Wdr62
Wdr63
Wdr64
Wdr66
Wdr7
Wdr70
Wdr73
Wdr74
Wdr75
Wdr76
Wdr7-ot1
Wdr81
Wdr82p1
Wdr83
Wdr83os
Wdr86
Wdr86-as1
Wdr87
Wdr89
Wdr90
Wdr91
Wdr92
Wdr93
Wdr97
Wdsub1
Wdtc1
Wdyhv1
Wee1
Wee2-as1
Wfdc1
Wfdc2
Wfdc21p
Wfikkn1
Wfikkn2
Wfs1
Whamm
Whammp2
Whammp3
Whrn
Wif1
Wipf1
Wipf2
Wipf3
Wipi1
Wipi2
Wiz
Wls
Wnk1
Wnk2
Wnk4
Wnt1
Wnt10a
Wnt10b
Wnt11
Wnt16
Wnt2
Wnt2b
Wnt3
Wnt4
Wnt5a
Wnt5a-as1
Wnt5b
Wnt6
Wnt7b
Wnt9b
Wrap53
Wrap73
Wrb
Wrb-sh3bgr
Wrn
Wrnip1
Wsb1
Wsb2
Wscd1
Wscd2
Wt1
Wt1-as
Wtap
Wtapp1
Wtip
Wwc1
Wwc2
Wwc2-as2
Wwc3
Wwc3-as1
Wwox
Wwox-as1
Wwp1
Wwp1p1
Wwp2
Wwtr1
Wwtr1-as1
Xab2
Xbp1
Xbp1p1
Xcr1
Xiap
Xiapp1
Xiapp2
Xirp1
Xirp2
Xkr3
Xkr4
Xkr8
Xkr9
Xpa
Xpc
Xpnpep1
Xpnpep3
Xpo1
Xpo5
Xpo6
Xpo7
Xpot
Xpr1
Xrcc1
Xrcc2
Xrcc3
Xrcc4
Xrcc5
Xrcc6
Xrra1
Xxylt1-as1
Xylb
Xylt2
Yae1
Yap1
Yars
Ybey
Ybx1
Ybx1p2
Ybx1p4
Ybx1p6
Ybx3
Yeats2
Yeats2-as1
Yeats4
Yif1a
Yif1b
Yipf2
Yipf3
Yipf4
Yipf6
Yjefn3
Yju2
Ykt6
Ylpm1
Yme1l1
Ypel2
Ypel3
Ypel4
Ypel5
Ypel5p1
Ypel5p3
Ythdc2
Ythdf2
Ythdf3
Ywhab
Ywhae
Ywhaep1
Ywhah
Ywhaqp9
Ywhaz
Yy1
Yy2
Z68868.1
Z68871.1
Z69706.1
Z69720.1
Z69720.2
Z69890.1
Z69908.1
Z72006.1
Z73429.1
Z82188.2
Z82190.2
Z82209.1
Z82244.2
Z83818.2
Z83836.1
Z83839.1
Z83843.1
Z83844.1
Z83844.2
Z83844.3
Z83847.1
Z84468.1
Z84488.1
Z84488.2
Z84492.1
Z84492.2
Z85994.1
Z85996.1
Z85996.2
Z92544.1
Z92544.2
Z92544.3
Z93019.1
Z93022.1
Z93241.1
Z93930.2
Z93930.3
Z94721.2
Z94721.3
Z95114.1
Z95114.3
Z95114.4
Z95115.1
Z96074.1
Z97055.2
Z97205.1
Z97353.2
Z97634.1
Z97653.1
Z97653.2
Z97986.1
Z97987.1
Z98257.1
Z98257.2
Z98755.1
Z98883.1
Z98885.1
Z98949.1
Z99127.1
Z99129.3
Z99289.3
Z99497.2
Z99571.1
Z99755.1
Z99916.2
Z99943.1
Z99943.2
Zacn
Zadh2
Zap70
Zar1
Zbed1
Zbed3
Zbed3-as1
Zbed5
Zbed5-as1
Zbed6
Zbed6cl
Zbed9
Zbp1
Zbtb1
Zbtb10
Zbtb11
Zbtb11-as1
Zbtb12
Zbtb14
Zbtb16
Zbtb18
Zbtb20
Zbtb20-as1
Zbtb20-as3
Zbtb20-as5
Zbtb21
Zbtb22
Zbtb3
Zbtb32
Zbtb33
Zbtb34
Zbtb37
Zbtb38
Zbtb4
Zbtb40
Zbtb43
Zbtb46
Zbtb47
Zbtb48
Zbtb49
Zbtb7b
Zbtb7c
Zbtb8a
Zbtb8os
Zbtb9
Zc2hc1a
Zc2hc1c
Zc3h10
Zc3h11a
Zc3h12a
Zc3h12d
Zc3h13
Zc3h14
Zc3h15
Zc3h18
Zc3h6
Zc3h7a
Zc3h7b
Zc3hav1
Zc3hc1
Zcchc10
Zcchc17
Zcchc18
Zcchc2
Zcchc23
Zcchc24
Zcchc4
Zcchc7
Zcchc8
Zcchc9
Zcrb1
Zcwpw1
Zcwpw2
Zdbf2
Zdhhc1
Zdhhc11
Zdhhc13
Zdhhc14
Zdhhc15
Zdhhc16
Zdhhc17
Zdhhc18
Zdhhc19
Zdhhc2
Zdhhc20
Zdhhc20p4
Zdhhc22
Zdhhc23
Zdhhc3
Zdhhc4
Zdhhc5
Zdhhc6
Zdhhc7
Zdhhc8
Zdhhc8p1
Zeb1
Zeb1-as1
Zeb2
Zeb2-as1
Zeb2p1
Zer1
Zfand2a
Zfand2b
Zfand3
Zfand5
Zfand6
Zfas1
Zfat
Zfc3h1
Zfhx2
Zfhx3
Zfhx4
Zfp1
Zfp2
Zfp28
Zfp36
Zfp36l1
Zfp41
Zfp62
Zfp64
Zfp69
Zfp69b
Zfp90
Zfp91-cntf
Zfpl1
Zfpm1
Zfpm2
Zfpm2-as1
Zfr2
Zfx
Zfy
Zfyve16
Zfyve19
Zfyve21
Zfyve27
Zfyve28
Zfyve9
Zg16b
Zglp1
Zgpat
Zhx3
Zic1
Zic2
Zic3
Zik1
Zim3
Zkscan1
Zkscan2
Zkscan2-dt
Zkscan3
Zkscan5
Zkscan7
Zkscan8
Zmat2
Zmat3
Zmat4
Zmat5
Zmiz1
Zmiz1-as1
Zmiz2
Zmpste24
Zmym1
Zmym2
Zmym4
Zmym6
Zmynd10
Zmynd10-as1
Zmynd11
Zmynd15
Zmynd8
Znf10
Znf101
Znf106
Znf107
Znf114
Znf117
Znf124
Znf131
Znf133
Znf134
Znf135
Znf136
Znf137p
Znf138
Znf140
Znf141
Znf142
Znf143
Znf146
Znf155
Znf16
Znf160
Znf169
Znf17
Znf174
Znf175
Znf18
Znf180
Znf181
Znf185
Znf189
Znf19
Znf192p1
Znf195
Znf197
Znf2
Znf20
Znf200
Znf205
Znf207
Znf208
Znf211
Znf212
Znf213
Znf213-as1
Znf214
Znf215
Znf217
Znf219
Znf222
Znf224
Znf225
Znf226
Znf227
Znf229
Znf230
Znf232
Znf233
Znf234
Znf235
Znf236
Znf248
Znf252p-as1
Znf253
Znf254
Znf257
Znf259p1
Znf25-dt
Znf26
Znf263
Znf264
Znf267
Znf268
Znf271p
Znf273
Znf274
Znf275
Znf276
Znf277
Znf28
Znf280a
Znf280d
Znf282
Znf283
Znf286a
Znf292
Znf295-as1
Znf296
Znf30
Znf302
Znf304
Znf311
Znf316
Znf317
Znf318
Znf319
Znf320
Znf321p
Znf324
Znf324b
Znf326
Znf330
Znf331
Znf333
Znf337-as1
Znf33a
Znf341
Znf345
Znf346
Znf347
Znf35
Znf350
Znf350-as1
Znf354a
Znf354b
Znf354c
Znf362
Znf365
Znf366
Znf37a
Znf382
Znf383
Znf385a
Znf385c
Znf385d
Znf385d-as1
Znf385d-as2
Znf391
Znf394
Znf397
Znf398
Znf402p
Znf407
Znf408
Znf410
Znf414
Znf415
Znf418
Znf419
Znf420
Znf423
Znf426-dt
Znf429
Znf43
Znf430
Znf431
Znf432
Znf433-as1
Znf436-as1
Znf439
Znf44
Znf440
Znf441
Znf444
Znf445
Znf446
Znf449
Znf45
Znf451
Znf454
Znf460
Znf462
Znf470
Znf471
Znf473
Znf48
Znf480
Znf483
Znf485
Znf486
Znf487
Znf488
Znf490
Znf491
Znf493
Znf501
Znf502
Znf503-as1
Znf503-as2
Znf507
Znf511
Znf511-prap1
Znf512
Znf513
Znf516
Znf517
Znf518a
Znf519
Znf521
Znf524
Znf525
Znf526
Znf527
Znf528
Znf529-as1
Znf530
Znf532
Znf534
Znf536
Znf540
Znf542p
Znf544
Znf546
Znf547
Znf548
Znf549
Znf551
Znf552
Znf554
Znf555
Znf556
Znf557
Znf559
Znf559-znf177
Znf561
Znf561-as1
Znf562
Znf567
Znf568
Znf57
Znf570
Znf571-as1
Znf575
Znf576
Znf577
Znf578
Znf579
Znf580
Znf581
Znf582
Znf582-as1
Znf583
Znf584
Znf585a
Znf585b
Znf586
Znf587
Znf587b
Znf589
Znf592
Znf593
Znf595
Znf596
Znf598
Znf599
Znf606
Znf608
Znf609
Znf610
Znf613
Znf614
Znf615
Znf618
Znf619
Znf620
Znf621
Znf623
Znf625
Znf625-znf20
Znf627
Znf628
Znf638
Znf639
Znf641
Znf644
Znf646
Znf649
Znf649-as1
Znf653
Znf654
Znf655
Znf658
Znf66
Znf660
Znf662
Znf664
Znf665
Znf667-as1
Znf668
Znf672
Znf674-as1
Znf677
Znf678
Znf683
Znf684
Znf687
Znf687-as1
Znf688
Znf689
Znf69
Znf691
Znf692
Znf696
Znf7
Znf700
Znf701
Znf704
Znf705a
Znf705e
Znf705g
Znf707
Znf70p1
Znf71
Znf710
Znf711
Znf713
Znf714
Znf717
Znf718
Znf720
Znf721
Znf723
Znf726
Znf730
Znf735
Znf736
Znf738
Znf74
Znf740
Znf746
Znf749
Znf75a
Znf76
Znf761
Znf763
Znf765
Znf766
Znf767p
Znf771
Znf773
Znf774
Znf775
Znf776
Znf778
Znf780b
Znf783
Znf785
Znf786
Znf788p
Znf789
Znf79
Znf790
Znf791
Znf792
Znf793
Znf799
Znf800
Znf804b
Znf805
Znf808
Znf81
Znf813
Znf814
Znf815p
Znf827
Znf83
Znf830
Znf837
Znf839
Znf84
Znf844
Znf845
Znf846
Znf847p
Znf85
Znf860
Znf862
Znf865
Znf876p
Znf877p
Znf879
Znf880
Znf888
Znf90
Znf90p3
Znf91
Znf92
Znf93
Znf99
Znfx1
Znhit1
Znhit2
Znhit3
Znrd1
Znrf1
Znrf2
Znrf2p1
Znrf2p2
Znrf2p3
Znrf3
Zp1
Zp2
Zp3
Zpbp2
Zpld1
Zpr1
Zranb2-as1
Zranb2-as2
Zrsr2
Zscan12p1
Zscan18
Zscan2
Zscan20
Zscan21
Zscan25
Zscan26
Zscan29
Zscan30
Zscan31
Zscan5a
Zscan5c
Zscan9
Zswim1
Zswim4
Zswim8
Zswim9
Zup1
Zwilch
Zyg11a
Zyg11b
Zyx
Zzef1
