# Supplementary material for: A Bayesian inference transcription factor activity model for the analysis of single-cell transcriptomes
Source: Genome Res. 2021 Jul;31(7):1296–311. doi: 10.1101/gr.265595.120 (PMC8256867; doi:10.1101/gr.265595.120)
Supplement: Supplemental Material [file supp_gr.265595.120_Supplemental_Code.zip › BITFAM/inst/extdata/human/E2F3]

A2m-as1
Aanat
Aar2
Aars
Aasdhppt
Aatf
Abca17p
Abca7
Abcb9
Abcc10
Abcc2
Abcc3
Abcd1
Abcd3
Abce1
Abcf1
Abhd1
Abhd10
Abhd12
Abhd14a
Abhd14a-acy1
Abhd16a
Abhd17a
Abhd2
Abhd5
Abi2
Abracl
Ac000068.1
Ac002094.1
Ac002116.2
Ac002310.1
Ac002310.2
Ac002451.1
Ac002454.1
Ac003102.1
Ac003688.2
Ac003991.1
Ac004148.1
Ac004224.2
Ac004233.4
Ac004241.1
Ac004381.1
Ac004771.3
Ac004816.1
Ac004890.2
Ac004921.1
Ac004922.1
Ac004980.1
Ac005041.1
Ac005083.1
Ac005253.1
Ac005258.1
Ac005280.1
Ac005280.2
Ac005324.4
Ac005342.1
Ac005486.1
Ac005520.1
Ac005520.2
Ac005523.2
Ac005532.2
Ac005593.1
Ac005606.2
Ac005670.2
Ac005696.1
Ac005726.4
Ac005740.3
Ac005832.4
Ac005833.1
Ac005841.1
Ac005915.1
Ac006001.2
Ac006026.3
Ac006059.1
Ac006059.2
Ac006116.8
Ac006146.1
Ac006262.1
Ac006449.2
Ac006449.6
Ac006483.1
Ac006483.2
Ac007029.1
Ac007099.1
Ac007161.3
Ac007216.1
Ac007216.4
Ac007250.1
Ac007375.1
Ac007546.3
Ac007663.3
Ac007786.1
Ac008014.1
Ac008073.3
Ac008105.2
Ac008267.5
Ac008406.3
Ac008443.2
Ac008443.5
Ac008521.2
Ac008525.1
Ac008525.2
Ac008581.2
Ac008608.2
Ac008641.1
Ac008687.4
Ac008687.7
Ac008738.1
Ac008738.2
Ac008750.7
Ac008763.2
Ac008764.6
Ac008764.8
Ac008892.1
Ac008915.2
Ac009061.1
Ac009061.2
Ac009065.2
Ac009065.4
Ac009086.3
Ac009090.3
Ac009097.4
Ac009107.2
Ac009108.5
Ac009133.1
Ac009133.2
Ac009133.5
Ac009163.2
Ac009163.6
Ac009309.1
Ac009480.2
Ac009495.1
Ac009495.3
Ac009720.1
Ac009779.3
Ac009879.2
Ac009950.1
Ac010087.1
Ac010148.1
Ac010186.2
Ac010323.1
Ac010327.2
Ac010331.1
Ac010336.3
Ac010422.1
Ac010422.2
Ac010422.7
Ac010463.1
Ac010487.2
Ac010531.6
Ac010618.1
Ac010619.2
Ac010646.1
Ac010654.1
Ac010655.2
Ac010655.4
Ac010761.1
Ac010761.2
Ac010761.7
Ac010834.2
Ac010894.2
Ac010976.1
Ac010997.4
Ac011008.1
Ac011195.2
Ac011444.1
Ac011445.2
Ac011446.2
Ac011448.1
Ac011462.4
Ac011466.1
Ac011471.4
Ac011477.1
Ac011481.1
Ac011491.1
Ac011511.2
Ac011529.1
Ac011530.1
Ac011603.1
Ac011603.2
Ac011676.3
Ac011773.3
Ac011825.3
Ac011921.1
Ac012146.1
Ac012158.1
Ac012291.2
Ac012307.1
Ac012313.6
Ac012313.9
Ac012358.2
Ac012377.1
Ac012485.1
Ac012485.3
Ac012488.2
Ac012673.1
Ac013400.1
Ac013468.1
Ac013726.1
Ac015795.1
Ac015813.1
Ac015813.2
Ac015909.3
Ac015912.3
Ac015921.1
Ac015936.1
Ac015982.1
Ac016229.2
Ac016596.1
Ac016727.1
Ac016773.1
Ac016866.1
Ac016876.2
Ac016903.2
Ac017083.1
Ac018362.1
Ac018362.3
Ac018647.2
Ac018845.3
Ac019117.3
Ac019257.8
Ac020612.2
Ac020911.1
Ac020916.2
Ac021151.1
Ac021188.1
Ac021321.1
Ac022098.1
Ac022098.3
Ac022137.3
Ac022167.4
Ac022173.1
Ac022211.2
Ac022217.3
Ac022296.3
Ac022384.1
Ac022413.1
Ac022596.2
Ac022748.1
Ac023024.1
Ac023157.3
Ac023790.2
Ac023906.1
Ac024651.2
Ac024941.2
Ac025031.1
Ac025048.4
Ac025162.1
Ac025164.1
Ac025165.2
Ac025165.3
Ac025257.1
Ac025262.1
Ac025442.1
Ac025580.2
Ac026124.2
Ac026202.3
Ac026310.2
Ac026362.1
Ac026427.2
Ac026461.3
Ac026462.3
Ac026471.2
Ac026704.1
Ac026954.1
Ac026954.3
Ac027097.1
Ac027097.2
Ac027281.1
Ac027307.1
Ac027644.4
Ac027702.1
Ac034102.4
Ac040904.1
Ac044849.1
Ac048341.1
Ac048341.2
Ac051619.10
Ac051619.8
Ac053503.2
Ac053527.1
Ac058822.1
Ac061999.1
Ac063948.1
Ac063952.1
Ac067852.1
Ac067930.1
Ac067930.3
Ac067930.5
Ac067945.3
Ac068205.2
Ac068305.2
Ac068620.1
Ac068724.3
Ac068831.6
Ac068870.1
Ac069213.1
Ac069368.1
Ac069503.2
Ac073046.1
Ac073050.1
Ac073111.1
Ac073111.3
Ac073111.4
Ac073111.5
Ac073195.1
Ac073210.2
Ac073314.1
Ac073320.1
Ac073389.1
Ac073611.1
Ac073842.1
Ac073896.1
Ac073896.2
Ac073896.5
Ac074032.1
Ac074091.1
Ac074143.1
Ac078880.1
Ac079089.1
Ac079140.1
Ac079145.1
Ac079341.2
Ac079447.1
Ac079602.3
Ac079742.1
Ac079807.1
Ac079949.2
Ac080075.1
Ac080080.1
Ac083798.1
Ac083798.2
Ac083843.2
Ac084018.1
Ac084262.2
Ac084757.1
Ac084759.1
Ac084876.2
Ac087269.1
Ac087286.3
Ac087294.1
Ac087385.3
Ac087491.1
Ac087500.1
Ac087623.2
Ac087632.1
Ac087645.2
Ac087721.2
Ac087741.3
Ac087752.3
Ac090527.2
Ac090607.5
Ac090617.3
Ac090617.5
Ac090617.6
Ac090692.2
Ac090774.1
Ac090826.2
Ac091045.1
Ac091133.4
Ac091153.1
Ac091153.3
Ac091153.4
Ac091167.6
Ac091212.1
Ac091729.3
Ac091965.5
Ac092117.2
Ac092118.1
Ac092123.1
Ac092153.1
Ac092159.2
Ac092171.1
Ac092338.3
Ac092587.1
Ac092720.1
Ac092821.3
Ac092944.1
Ac093157.1
Ac093249.2
Ac093249.4
Ac093323.1
Ac093484.4
Ac093510.1
Ac093512.2
Ac093525.1
Ac093620.1
Ac093627.4
Ac093732.2
Ac093752.1
Ac093752.2
Ac093899.2
Ac093904.1
Ac096677.1
Ac096734.2
Ac097104.1
Ac097460.1
Ac097468.1
Ac098484.4
Ac098582.1
Ac098614.3
Ac098650.1
Ac098828.2
Ac098829.1
Ac098850.2
Ac098934.4
Ac099329.1
Ac099342.1
Ac099518.1
Ac099535.1
Ac099681.1
Ac099782.2
Ac099795.1
Ac100793.2
Ac100812.1
Ac103810.1
Ac104046.1
Ac104532.1
Ac104534.1
Ac104561.1
Ac104581.4
Ac104662.2
Ac104997.1
Ac105339.1
Ac105935.1
Ac106739.1
Ac106782.2
Ac106795.3
Ac106820.6
Ac106897.1
Ac107398.4
Ac108002.1
Ac108047.1
Ac108134.4
Ac108142.1
Ac108448.3
Ac108471.2
Ac108477.1
Ac108676.1
Ac108693.2
Ac108866.1
Ac109460.3
Ac109992.1
Ac110079.1
Ac110285.7
Ac110716.2
Ac110749.1
Ac112225.1
Ac112504.2
Ac112673.1
Ac112907.1
Ac113189.1
Ac114271.1
Ac114752.1
Ac114803.1
Ac114956.1
Ac115676.1
Ac115989.1
Ac116021.1
Ac116348.4
Ac116351.2
Ac116407.2
Ac116535.1
Ac117382.2
Ac117465.1
Ac117498.2
Ac118553.2
Ac118754.3
Ac119427.1
Ac119673.1
Ac120057.2
Ac120114.1
Ac120114.4
Ac124016.1
Ac124067.4
Ac124068.2
Ac124242.1
Ac124283.5
Ac124947.2
Ac125494.1
Ac126544.2
Ac126614.1
Ac127002.1
Ac127070.1
Ac127459.1
Ac127459.3
Ac128709.3
Ac129492.1
Ac129492.2
Ac129492.8
Ac131009.4
Ac132872.2
Ac133637.1
Ac134043.1
Ac134772.1
Ac135048.2
Ac135050.5
Ac135178.3
Ac135178.6
Ac135586.2
Ac136632.2
Ac137630.3
Ac138466.1
Ac138811.1
Ac139256.1
Ac139795.3
Ac139887.2
Ac141586.1
Ac145422.1
Ac156455.1
Ac190387.1
Ac231981.1
Ac234582.1
Ac242426.2
Ac243547.1
Ac243585.2
Ac243654.1
Ac243967.1
Ac245033.2
Ac245100.4
Ac245452.1
Acaa1
Acad10
Acad8
Acad9
Acadsb
Acat2
Acbd4
Accs
Acin1
Ackr2
Aco2
Acot13
Acoxl
Acp1
Acss2
Actg1
Actl6a
Actn1-as1
Actr2
Actr3
Actr3b
Actr6
Acvr1b
Acy1
Acyp1
Acyp2
Adal
Adam15
Adam22
Adam9
Adamtsl5
Adap2
Adck1
Adcy7
Add1
Adgre5
Adgrg6
Adgrv1
Adhfe1
Adipor2
Adk
Adnp2
Ado
Adora1
Adpgk-as1
Adrm1
Adsl
Aebp2
Af111167.1
Af129408.1
Aff1
Afg1l
Afg3l1p
Afmid
Aftph
Agap2
Agap2-as1
Agap3
Agbl3
Agfg2
Aggf1
Agk
Agl
Ago3
Agpat5
Agps
Agrp
Agtrap
Ahcyl1
Ahcyl2
Ahr
Ahrr
Ahsa1
Ahsa2p
Aimp1
Aimp2
Ak2
Ak4
Ak7
Akap1
Akap9
Akip1
Akr1a1
Akr1c3
Akr1d1
Akt1s1
Aktip
Al008718.1
Al008726.1
Al021154.1
Al021155.2
Al021396.1
Al021546.1
Al021997.3
Al022238.4
Al022312.1
Al022316.1
Al022318.1
Al022326.1
Al022345.4
Al023284.1
Al023803.1
Al023803.3
Al023806.1
Al024498.2
Al031428.1
Al031587.2
Al031658.2
Al031710.2
Al031847.2
Al033527.5
Al033528.2
Al033529.1
Al034374.1
Al035427.1
Al035530.2
Al049629.2
Al049637.2
Al049712.1
Al049780.1
Al049780.2
Al049796.1
Al049840.2
Al049840.3
Al078459.1
Al078621.3
Al079342.3
Al080250.1
Al080276.2
Al096803.2
Al096828.3
Al109811.3
Al109976.1
Al117339.5
Al121655.1
Al121772.1
Al121832.1
Al121972.1
Al121983.1
Al121990.1
Al132780.1
Al133153.1
Al133227.1
Al133338.1
Al133410.2
Al135744.1
Al135791.1
Al136038.3
Al136038.5
Al136040.1
Al136295.1
Al136301.1
Al137782.1
Al137802.2
Al137802.3
Al137856.1
Al138760.1
Al138831.1
Al138831.2
Al138878.1
Al138885.3
Al138966.2
Al139008.2
Al139035.1
Al139099.1
Al139184.1
Al139260.1
Al139300.1
Al139317.1
Al139317.5
Al157400.2
Al157400.5
Al157823.2
Al157935.1
Al158151.1
Al158151.3
Al160171.1
Al160291.1
Al161935.1
Al162171.2
Al162231.2
Al162231.3
Al162377.1
Al162385.2
Al162595.2
Al163636.2
Al163974.1
Al353648.1
Al353653.1
Al353759.1
Al353795.2
Al354696.2
Al354707.1
Al354707.2
Al354892.2
Al354919.2
Al354920.1
Al355075.1
Al355490.2
Al355499.1
Al355581.1
Al355987.2
Al356441.1
Al356488.2
Al356599.1
Al357078.1
Al357140.3
Al357315.2
Al358075.2
Al358472.2
Al358472.7
Al359397.1
Al359762.1
Al359979.2
Al360012.1
Al360181.4
Al365205.1
Al390198.1
Al390728.5
Al390955.2
Al391244.2
Al391650.1
Al391832.2
Al441963.1
Al441992.1
Al442128.2
Al445483.1
Al450326.1
Al451042.1
Al451074.1
Al451085.1
Al451085.2
Al512598.1
Al512791.2
Al513220.1
Al513523.3
Al583722.4
Al589740.1
Al589765.4
Al590764.1
Al591167.1
Al591485.1
Al591926.6
Al592045.1
Al596094.1
Al606489.1
Al606760.1
Al606760.3
Al627171.1
Al627422.2
Al645728.1
Al662797.1
Al662899.2
Al691403.2
Al691442.1
Al691482.3
Al731563.3
Al731577.2
Al732292.2
Al732314.6
Alcam
Aldh16a1
Aldh1a3
Aldh1b1
Aldh2
Aldh3a2
Aldh3b1
Aldoa
Aldoc
Alg1
Alg10
Alg10b
Alg6
Alkbh3
Alpk2
Amd1
Amigo3
Amn
Amz2
Anapc11
Anapc16
Anapc4
Ang
Ankdd1b
Ankef1
Ankhd1
Ankhd1-eif4ebp3
Ankrd13a
Ankrd13b
Ankrd13d
Ankrd19p
Ankrd24
Ankrd36
Ankrd44
Ankrd49
Ankrd6
Anks1a
Ankzf1
Anln
Anp32b
Anxa4
Ap000437.1
Ap000446.1
Ap000553.1
Ap000697.1
Ap000721.1
Ap000753.2
Ap000769.2
Ap000781.1
Ap000785.2
Ap000787.1
Ap000812.5
Ap000842.2
Ap000845.1
Ap000866.1
Ap000892.1
Ap000941.1
Ap000943.3
Ap000944.2
Ap001062.2
Ap001107.3
Ap001107.9
Ap001160.1
Ap001160.4
Ap001273.2
Ap001362.2
Ap001412.1
Ap001542.1
Ap001767.3
Ap001816.1
Ap001922.5
Ap002026.1
Ap002373.1
Ap002478.1
Ap002800.1
Ap002884.3
Ap003108.2
Ap003390.1
Ap003680.1
Ap003721.4
Ap005263.1
Ap006216.1
Ap006621.3
Ap006621.5
Ap1m1
Ap2b1
Ap3s1
Ap4e1
Ap4m1
Ap5s1
Ap5z1
Apaf1
Apc
Apeh
Apex1
Aph1a
Aph1b
Api5
Aplf
Apoa1-as
Apool
Apopt1
Appl1
Aqp6
Araf
Areg
Arf4-as1
Arfip1
Arfip2
Arg2
Arhgap26
Arhgap27
Arhgap30
Arhgap31
Arhgap5
Arhgef1
Arhgef12
Arhgef18
Arhgef28
Arhgef37
Arhgef38
Arhgef39
Arhgef7
Arid1a
Arid2
Arid3b
Arih1
Arl13b
Arl14ep
Arl2
Arl2bp
Arl2-snx15
Arl4a
Arl6
Arl8b
Armc2
Armc6
Armc7
Armc8
Armcx5
Armcx5-gprasp2
Armh1
Arntl
Arntl2
Arpc1a
Arpc4
Arpc4-ttll3
Arpc5l
Arrb2
Arv1
Asah2b
Asdurf
Asic1
Asl
Asnsd1
Asrgl1
Ass1p7
Asxl1
Atad3a
Atad3b
Atad5
Atat1
Atf1
Atf3
Atf4
Atf5
Atf7ip
Atg10
Atg101
Atg13
Atg16l1
Atg16l2
Atg2a
Atg4b
Atg4c
Atg4d
Atg7
Atic
Atl1
Atn1
Atp10d
Atp1a1
Atp1b1
Atp1b3
Atp23
Atp2a2
Atp5f1b
Atp5if1
Atp5mc1
Atp6ap1
Atp6ap1l
Atp6ap2
Atp6v0a2
Atp6v0c
Atp6v1a
Atp6v1b2
Atp6v1f
Atp6v1g1
Atp6v1g2-ddx39b
Atp7b
Atp9b
Atr
Atrip
Atxn10
Atxn2l
Atxn7
Atxn7l2
Atxn7l3b
Avl9
Axdnd1
Azin1-as1
Azin2
B2m
B3gnt10
B3gnt4
B4galt1-as1
B4galt2
B9d1
Babam1
Babam2
Bad
Bag2
Bahcc1
Baiap2l1
Banf1
Bank1
Banp
Barhl1
Bbof1
Bbs1
Bbs12
Bbs4
Bbs5
Bbs7
Bbs9
Bbx
Bcap29
Bccip
Bcdin3d-as1
Bckdha
Bckdhb
Bcl2l11
Bcl2l12
Bcl2l13
Bcl2l2
Bcl2l2-pabpn1
Bcl9
Bcl9l
Bcorl1
Bcs1l
Bdnf-as
Bdp1
Bhlhb9
Bhlhe40
Bicd1
Bicdl1
Bicra
Birc2
Birc3
Birc5
Birc6
Bivm
Blm
Bloc1s1
Bloc1s6
Blvra
Blzf1
Bmf
Bmpr1a
Bmpr1b
Bnip1
Bnip2
Bnip3l
Bola1
Bora
Borcs6
Borcs7
Borcs7-asmt
Bpgm
Bphl
Brcc3
Bri3
Brix1
Brox
Brpf1
Brpf3
Brsk1
Brwd1
Brwd1-as1
Brwd1-as2
Bscl2
Bsg
Btbd19
Btbd6
Btf3
Btf3l4
Btk
Btn3a1
Btn3a2
Btrc
Bub1b
Bub3
Bud23
Bud31
Bx323046.1
Bx537318.1
Bx842559.2
Bysl
Bzw2
C11orf1
C11orf49
C11orf52
C11orf54
C11orf58
C11orf74
C12orf10
C12orf29
C12orf45
C12orf60
C12orf65
C15orf41
C15orf53
C15orf61
C16orf58
C16orf70
C16orf71
C16orf74
C17orf49
C17orf53
C17orf64
C17orf80
C18orf21
C19orf38
C19orf44
C19orf53
C19orf57
C19orf67
C1orf105
C1orf21
C1orf53
C1rl
C2cd2l
C2cd3
C2cd4a
C2cd4d-as1
C2orf15
C2orf49
C2orf73
C2orf88
C2orf92
C3orf38
C3orf52
C4bpb
C4orf33
C4orf47
C5orf22
C5orf24
C5orf30
C5orf51
C5orf63
C5orf66
C6orf120
C6orf136
C6orf223
C6orf48
C6orf89
C6orf99
C7orf26
C8g
C8orf44
C9orf139
C9orf24
C9orf3
C9orf43
C9orf50
Ca11
Ca13
Ca2
Cabin1
Cables2
Cacna1d
Cacnb4
Cactin-as1
Cacybp
Cad
Calm3
Calu
Camk4
Camkmt
Camkv
Cand1
Cant1
Canx
Capn10
Capza1
Capza2
Card8-as1
Card9
Carf
Casc3
Casp10
Casp2
Casp8
Casp8ap2
Catsperg
Cav2
Cbfa2t2
Cbfb
Cbl
Cblc
Cbll1
Cbr1
Cbwd5
Cbx3
Cc2d1a
Cc2d2b
Ccar1
Ccar2
Ccdc103
Ccdc107
Ccdc117
Ccdc124
Ccdc126
Ccdc130
Ccdc134
Ccdc136
Ccdc138
Ccdc142
Ccdc144nl-as1
Ccdc15
Ccdc150
Ccdc155
Ccdc157
Ccdc159
Ccdc162p
Ccdc171
Ccdc174
Ccdc183
Ccdc192
Ccdc194
Ccdc22
Ccdc28a
Ccdc30
Ccdc39
Ccdc50
Ccdc57
Ccdc61
Ccdc66
Ccdc77
Ccdc83
Ccdc84
Ccdc85b
Ccdc9
Ccdc91
Ccdc97
Ccm2
Ccn1
Ccnb1
Ccnb2
Ccndbp1
Ccnf
Ccng1
Ccng2
Ccni2
Ccnt2
Ccnyl1
Ccp110
Ccr10
Ccs
Cct2
Cct6a
Cct6p1
Cct6p3
Cct7
Cd200
Cd274
Cd59
Cd82
Cdadc1
Cdc20
Cdc34
Cdc40
Cdc42
Cdc42ep4
Cdc42se2
Cdc45
Cdc6
Cdc7
Cdc73
Cdca7
Cdhr2
Cdk1
Cdk12
Cdk13
Cdk18
Cdk2
Cdk2ap1
Cdk5rap3
Cdk8
Cdk9
Cdkal1
Cdkn2d
Cdkn3
Cds2
Cdx2
Ceacam20
Ceacam5
Celsr3
Cemip
Cenpa
Cenpbd1p1
Cenpf
Cenpi
Cenpo
Cenps
Cenps-cort
Cenpt
Cep112
Cep126
Cep135
Cep164
Cep170b
Cep192
Cep350
Cep55
Cep57
Cep57l1p1
Cep63
Cep68
Cep83-dt
Cep85
Cept1
Cercam
Cerna1
Cerna3
Ces2
Cfap299
Cfap36
Cfap52
Cfap57
Cfap65
Cfap69
Cfap73
Cfap99
Cfl1p1
Chac1
Chaf1a
Chaf1b
Chchd1
Chchd2p2
Chchd2p6
Chchd5
Chchd6
Chd1l
Chd2
Chd8
Chd9
Chek1
Chgb
Chkb-dt
Chmp2b
Chmp7
Chn2
Chpf2
Chrac1
Chrm4
Chrna5
Chrnb1
Chst12
Chst5
Chst7
Chsy3
Chtop
Ciao1
Ciao3
Cipc
Cirbp
Cisd3
Ckap2
Ckb
Cklf
Cklf-cmtm1
Clasrp
Clcn3
Cldn12
Cldn15
Cldn7
Clec16a
Clic3
Clic4
Clip3
Clk2
Cln3
Cln5
Cln6
Cln8
Clpp
Clptm1
Clptm1l
Clta
Cltc
Clu
Cluap1
Clybl
Cmc1
Cmss1
Cmtm8
Cmtr1
Cnbd2
Cndp2
Cnep1r1
Cnfn
Cnih3
Cnih4
Cnksr1
Cnn2p1
Cnnm2
Cnnm3
Cnot10
Cnot2
Cnot3
Cnot9
Cnpy4
Cnst
Cntd1
Cntln
Cntrl
Cntrob
Coa6
Coasy
Cobll1
Cog2
Cog6
Cog8
Col11a2
Col16a1
Col28a1
Col2a1
Col4a2-as2
Colca2
Colgalt1
Commd1
Commd10
Commd4
Cops4
Cops6
Cops7a
Cops7b
Cops8
Cops9
Copz1
Coq10a
Coq10b
Coq6
Coq7
Coq8b
Coro2a
Coro7
Cox14
Cox20
Cox20p2
Cox4i1
Cox6a1
Cox6b1
Cox7b
Cox7c
Cpb2
Cpb2-as1
Cpd
Cpeb2
Cpeb4
Cpne3
Cpq
Cps1
Cpsf2
Cpsf3
Cpsf4
Cpt2
Cracr2b
Cradd
Cramp1
Crb3
Crcp
Creb1
Creb3l4
Crebl2
Creld2
Crem
Cript
Crlf1
Crls1
Crot
Crtc2
Crybb2p1
Crybg1
Crym
Crym-as1
Csde1
Cse1l
Csf1
Cskmt
Csnk1g1
Csnk1g2
Csnk1g3
Csnk2b
Cspp1
Cstf2
Cstf3-dt
Ctcf
Ctdp1
Ctdsp1
Ctdspl2
Cth
Ctnna1
Ctnnb1
Ctnnbl1
Ctps1
Ctr9
Ctsa
Cttn
Cul4a
Cul5
Cul9
Cuta
Cutalp
Cux1
Cwc25
Cwc27
Cxorf40a
Cxxc1
Cyb561d1
Cyb561d2
Cyb5b
Cyb5d1
Cyb5r4
Cyc1
Cyld
Cyp20a1
Cyp2u1
Cyp3a7
Cyp46a1
Cystm1
D2hgdh
Dact3-as1
Dag1
Dancr
Dap3p2
Dapk2
Dars2
Daxx
Dazap2
Dbf4
Dbil5p
Dbndd2
Dbnl
Dcaf11
Dcaf13
Dcaf15
Dcaf17
Dcaf7
Dcbld1
Dck
Dcp2
Dcst2
Dctn5
Dcun1d4
Dcxr-dt
Dda1
Ddb2
Ddhd2
Ddx1
Ddx11
Ddx18
Ddx19b
Ddx25
Ddx27
Ddx39b-as1
Ddx3x
Ddx42
Ddx43
Ddx47
Ddx49
Ddx52
Degs1
Dele1
Dennd2a
Dennd2c
Dennd3
Dennd4c
Dennd5b-as1
Dennd6a-dt
Denr
Depdc5
Depdc7
Deptor
Desi2
Dffb
Dgat2
Dgcr8
Dglucy
Dhcr24-dt
Dhdds
Dhdh
Dhodh
Dhrs4
Dhrs4l2
Dhtkd1
Dhx30
Dhx35
Dhx38
Dhx40
Dhx8
Diablo
Diaph3
Dicer1-as1
Dip2a
Dipk1a
Dipk2a
Dis3l2p1
Disp3
Dixdc1
Dkc1
Dkkl1
Dlat
Dld
Dleu1
Dlg3
Dlgap4
Dlst
Dlx1
Dlx6
Dm1-as
Dmac2l
Dmap1
Dmpk
Dmrt2
Dmtf1
Dmxl1
Dnaaf5
Dnah2
Dnah6
Dnai1
Dnaja4
Dnajb11
Dnajb4
Dnajb5
Dnajc10
Dnajc16
Dnajc18
Dnajc21
Dnajc24
Dnajc25
Dnajc25-gng10
Dnajc27-as1
Dnajc9
Dnajc9-as1
Dnase2b
Dnd1p1
Dnm1
Dnm1l
Dnttip1
Doc2a
Dock8
Dolpp1
Dpagt1
Dpcd
Dph2
Dph6-dt
Dpy19l2p3
Dpy19l3
Dpy19l4
Dpy30
Dpysl2
Draic
Dram1
Drc3
Drg1
Drg2
Dse
Dst
Dstn
Dtl
Dtnb
Dtwd1
Dtx3l
Dus2
Dusp22
Dusp23
Dusp28
Dusp8p5
Dut
Dync1h1
Dync2h1
Dync2li1
Dynll1
Dynlrb2
Dyrk3
Dyrk4
Dzip3
E2f3
E4f1
Eaf1
Ebag9
Ebf1
Ebln3p
Ebp
Ecel1p3
Edem1
Eed
Eef1akmt3
Eef1akmt4
Eef1akmt4-ece2
Eef1b2
Eef1d
Eef2k
Eefsec
Efcab12
Efcab7
Efhc1
Efna1
Efna4
Egfr
Egln2
Ehbp1
Ehd1
Ehd2
Ehf
Ehmt1
Ei24
Eid1
Eif1
Eif1ay
Eif1b
Eif2ak3-dt
Eif2ak4
Eif2b2
Eif2b5
Eif2s1
Eif2s3
Eif3b
Eif3e
Eif3f
Eif3g
Eif3j
Eif3k
Eif3m
Eif4a1
Eif4e2
Eif4g1
Eif5a
Eif5b
Elf3
Ell3
Elmo2
Elmod3
Eloa
Elp3
Elp4
Elp5
Emc10
Emc1-as1
Emc3-as1
Emc4
Emd
Eme1
Eme2
Emg1
Eml2
Eml6
Emp1
Emx1
Endov
Eno1p1
Eno2
Enoph1
Enpp1
Enpp3
Eny2
Ep400p1
Epb41l4a
Epb41l4a-as1
Epb41l5
Epc2
Epcam
Epcam-dt
Ephb6
Ephx2
Epn1
Eps8
Eral1
Erbb2
Erbin
Ercc4
Ercc5
Ercc6l2
Ergic3
Eri1
Erlin2
Ermard
Erp29
Ervk3-1
Esco2
Espl1
Espn
Esrp1
Esrra
Esyt1
Etaa1
Etfbkmt
Etfrf1
Etv2
Etv6
Evi5l
Ewsat1
Ewsr1
Exo1
Exo5
Exoc3
Exoc3l1
Exoc4
Exog
Exosc10-as1
Exosc2
Exosc7
Exosc8
Exosc9
Ext2
Extl3
F2r
F2rl1
Faah
Faap24
Fabp5p3
Fadd
Fads2
Faf2
Fah
Fahd1
Fahd2a
Faim
Fam110a
Fam111a
Fam117b
Fam120a
Fam122a
Fam129c
Fam151b
Fam160a1
Fam162a
Fam172a
Fam174a
Fam185a
Fam187a
Fam189b
Fam193a
Fam200b
Fam201a
Fam207a
Fam20b
Fam214b
Fam216a
Fam217b
Fam221a
Fam222a
Fam228b
Fam234a
Fam241b
Fam32a
Fam43a
Fam47e
Fam53c
Fam76a
Fam81a
Fam83d
Fam83h
Fam89b
Fam91a1
Fam98c
Fan1
Fancd2
Fance
Fancg
Fanci
Fancm
Far1
Far1-it1
Far2
Farp1
Fastkd2
Fbxl18
Fbxl3
Fbxl8
Fbxo22
Fbxo24
Fbxo25
Fbxo28
Fbxo31
Fbxo34
Fbxo4
Fbxo45
Fbxo6
Fbxo7
Fbxw8
Fcf1
Fcgr3a
Fcho1
Fcn3
Fdps
Fem1a
Fen1
Fer
Fer1l4
Fev
Fez1
Fezf1-as1
Ffar4
Fgd4
Fgfr4
Fgfrl1
Fhdc1
Ficd
Fig4
Fip1l1
Fkbp4
Flad1
Flt3lg
Fmc1-luc7l2
Fmr1
Fn3k
Fn3krp
Fnbp1p1
Fnbp4
Fndc3a
Fnta
Fntb
Fo393418.1
Fo704657.1
Fos
Foxa3
Foxc1
Foxd3
Foxh1
Foxn2
Foxp4
Foxred1
Fpgt
Fpgt-tnni3k
Frat1
Frg1
Frg1hp
Frmd6
Frs2
Fscn1
Fsd1l
Ftsj1
Fubp3
Fuk
Fundc2
Furin
Fus
Fut11
Fut4
Fxr1
Fxyd5
Fzd1
Fzd3
Fzd6
Fzd7
Fzr1
G2e3
Gab1
Gabarap
Gabarapl1
Gabarapl2
Gabpb1-as1
Gabpb2
Gad1
Gadd45a
Galk2
Galns
Galnt10
Galnt11
Galnt12
Galnt2
Galt
Gan
Ganc
Gapdhp25
Gapvd1
Gars
Gas8
Gata2-as1
Gatad1
Gatad2a
Gatc
Gbf1
Gca
Gcat
Gcnt1
Gcnt3
Gda
Gdap1
Gdf15
Gdpd1
Gemin2
Gemin6
Gen1
Get4
Gfer
Gfm1
Gga1
Ggps1
Ggt1
Gid4
Gid8
Gigyf2
Gins1
Gins3
Gins4
Gipc2
Gja9
Gjb3
Gk
Glce
Gldc
Gle1
Gli1
Glipr1l2
Glrx5
Glud1p3
Glyctk
Glyctk-as1
Gm2a
Gmcl1
Gmds-dt
Gmeb1
Gmnn
Gmppb
Gnai2
Gnb2
Gng12-as1
Gnl3
Gnl3l
Gnpat
Gnrhr2
Golga4
Golga7
Golt1b
Gorasp2
Gosr1
Gosr2
Gpaa1
Gpalpp1
Gpank1
Gpat3
Gpbp1
Gpd1l
Gpd2
Gphn
Gpi
Gpn1
Gpn3
Gpnmb
Gpr107
Gpr137
Gpr137c
Gpr146
Gpr39
Gpr89a
Gprc5a
Gprc5c
Gpsm2
Gpt
Gpt2
Gpx4
Gramd1a
Gramd1b
Grhl2
Grhl3
Grin2b
Grk5
Grk5-it1
Gsdma
Gsdmd
Gse1
Gstcd
Gstk1
Gstm4
Gsto1
Gsto2
Gstz1
Gtf2e1
Gtf2h1
Gtf2h3
Gtf2h4
Gtf2ip13
Gtf2ird1
Gtf3c4
Gtf3c5
Gtpbp1
Gtpbp10
Gtpbp3
Guf1
Guk1
Gulp1
Gvqw3
Gxylt2
Gzf1
H1f0
H1fx-as1
H3f3a
Hacd3
Haghl
Hars2
Has3
Haspin
Hat1
Haus2
Hax1
Hbp1
Hccs
Hcfc2
Hcg14
Hcg25
Hcg9
Hcn3
Hcrt
Hdac10
Hdac2-as2
Hdac3
Hdac4-as1
Hdac6
Hdac9
Hddc3
Hdgf
Heatr3
Hebp2
Helb
Hells
Hemk1
Henmt1
Heph
Herc1
Herc5
Hes1
Hexd
Hexim2
Hey2
Hgh1
Hgs
Hhat
Hhla3
Hif1an
Higd1ap5
Hikeshi
Hilpda
Hinfp
Hipk1
Hipk3
Hist1h1b
Hist1h1c
Hist1h2ac
Hist1h2ae
Hist1h2ag
Hist1h2ah
Hist1h2al
Hist1h2aps4
Hist1h2bc
Hist1h2be
Hist1h2bf
Hist1h2bh
Hist1h2bi
Hist1h2bo
Hist1h3a
Hist1h3c
Hist1h3e
Hist1h3h
Hist1h4a
Hist1h4c
Hist1h4e
Hist1h4j
Hist1h4l
Hist3h2bb
Hist4h4
Hk2
Hla-z
Hlx
Hm13
Hmbox1
Hmbs
Hmces
Hmg20a
Hmg20b
Hmga1
Hmgb3p22
Hmgcr
Hmgn4
Hmgxb3
Hmgxb4
Hmox1
Hmox2
Hmsd
Hnf1a
Hnf1a-as1
Hnf4a
Hnf4g
Hnmt
Hnrnpa1
Hnrnpab
Hnrnplp1
Hnrnpul1
Hook1
Hormad1
Hotairm1
Hoxa-as2
Hoxb8
Hoxc6
Hps3
Hr
Hs2st1
Hs3st3b1
Hsbp1
Hscb
Hsd11b1l
Hsd11b2
Hsd17b12
Hsd17b4
Hsd17b6
Hsdl2
Hsf2
Hsh2d
Hsp90b1
Hspa14
Hspa1a
Hspa2
Hspb9
Htd2
Htr5a
Htr5a-as1
Htr7p1
Htt
Hyal3
Hypk
Icam3
Ice1
Id1
Id2
Id3
Idh1-as1
Idh2-dt
Idh3a
Ier2
Ier5
Ier5l
Ifi30
Ifit3
Ifnwp19
Ift122
Ift172
Ift43
Ift52
Ift74
Ift88
Igf1r
Igf2bp2-as1
Igfl2
Igflr1
Ighmbp2
Ighv4-80
Ighv7-81
Ik
Ikzf4
Il10ra
Il11ra
Il12rb1
Il17d
Il17ra
Il17rb
Il18r1
Il1r2
Il1rap
Il20ra
Il23a
Il34
Il4r
Ilf3
Imp3
Impa2
Impact
Inafm1
Inafm2
Inca1
Incenp
Inf2
Ing1
Ing2
Ing5
Inka2-as1
Ino80b
Ino80b-wbp1
Ino80e
Inpp5f
Ints1
Ints2
Ints3
Ints5
Ip6k1
Ipo11
Ipo13
Ipo5
Ipo7
Iqcc
Iqce
Iqch
Iqck
Iqgap1
Irak1
Irak1bp1
Irf6
Irf8
Irf9
Irgm
Irx5
Isca2
Iscu
Isg20
Isl2
Ist1
Itch
Itfg2
Itfg2-as1
Itga1
Itga2
Itga3
Itgae
Itgav
Itgb1
Itgb1-dt
Itgb7
Itgb8
Itm2b
Itpa
Itpka
Itsn1
Ivd
Iyd
Izumo4
Jagn1
Jkamp
Jmjd1c-as1
Jph4
Jpt2
Jpx
Kank3
Kat14
Kat2a
Kat5
Kat6b
Kat7
Kat8
Katnb1
Kazn
Kbtbd8
Kcnab2
Kcnc1
Kcnc4
Kcne2
Kcnh4
Kcnip2-as1
Kcnj5
Kcnk1
Kcnq1
Kctd1
Kctd11
Kctd2
Kctd21-as1
Kctd5
Kctd7
Kdm1a
Kdm1b
Kdm3a
Kdm4b
Kdm4c
Kdm4d
Kdm7a-dt
Kdm8
Kf456110.1
Khdc4
Khdrbs1
Khk
Khnyn
Kiaa0040
Kiaa0556
Kiaa0895l
Kiaa1109
Kiaa1328
Kiaa1586
Kiaa1671
Kiaa1841
Kiaa1958
Kif15
Kif1b
Kif1c
Kif20a
Kif20b
Kif22
Kif23
Kif26a
Kif2a
Kif4a
Kif9-as1
Kifc1
Kirrel3
Klf11
Klf13
Klf5
Klhdc1
Klhdc10
Klhdc3
Klhdc8b
Klhl17
Klhl18
Klhl20
Klhl23
Klhl28
Klhl32
Klhl7
Klrg1
Kmo
Kmt2d
Kmt2e
Kmt2e-as1
Kmt5a
Knl1
Kntc1
Kpna2
Kpna5
Kpna6
Kpnb1
Krbox4
Kremen1
Krt18p13
Krt8
Krtcap3
Kxd1
L3mbtl2
Lacc1
Lactb
Lama3
Lamb2
Lamtor4
Lancl2
Lap3
Larp1
Larp1b
Larp4
Lars2
Lbhd1
Lclat1
Lcor
Ldha
Ldhd
Ldlr
Ldlrad4
Ldlrap1
Lemd3
Lepr
Leprot
Letmd1
Lfng
Lgals8
Lgi4
Lgr6
Lhx1
Lias
Lig3
Limd1
Limk2
Lin37
Lin52
Linc00112
Linc00167
Linc00240
Linc00271
Linc00337
Linc00339
Linc00431
Linc00449
Linc00467
Linc00511
Linc00513
Linc00574
Linc00598
Linc00630
Linc00649
Linc00653
Linc00667
Linc00674
Linc00685
Linc00869
Linc00881
Linc00884
Linc00888
Linc00894
Linc00910
Linc00941
Linc00992
Linc01089
Linc01126
Linc01128
Linc01133
Linc01135
Linc01144
Linc01182
Linc01229
Linc01237
Linc01322
Linc01342
Linc01357
Linc01385
Linc01424
Linc01465
Linc01488
Linc01517
Linc01719
Linc01765
Linc01786
Linc01819
Linc01843
Linc01852
Linc01881
Linc01952
Linc01976
Linc02023
Linc02202
Linc02235
Linc02253
Linc02288
Linc02298
Linc02328
Linc02384
Linc02387
Linc02410
Linc02558
Linc02569
Linc02585
Linc02593
Linc02615
Linc02618
Linc02640
Linc02651
Linc-pint
Lipe-as1
Lipt1
Llgl2
Llph-dt
Lmcd1
Lmna
Lmnb1
Lmnb2
Lmo7
Lnp1
Lnpep
Lonp1
Lonp2
Lpar2
Lpcat2
Lrch1
Lrfn3
Lrfn4
Lrp1
Lrp3
Lrp4-as1
Lrr1
Lrrc23
Lrrc27
Lrrc28
Lrrc36
Lrrc42
Lrrc45
Lrrc46
Lrrc49
Lrrc59
Lrrc61
Lrrc8a
Lrrc8b
Lrrc8d
Lrrc8e
Lrrcc1
Lrtomt
Lsm14a
Lsm14b
Lsm2
Lsm8
Ltbp1
Ltbp3
Ltbp4
Ltbr
Luc7l2
Luc7l3
Lxn
Ly6g6c
Lypd3
Lypla2p2
Lyplal1
Lyrm1
Lyrm7
Lztr1
Lzts2
Maco1
Macrod2
Mad2l1bp
Maea
Maf1
Mafg-dt
Magi3
Maip1
Mak16
Mal2
Malat1
Mamdc4
Mamstr
Man1b1
Man2a2
Man2b2
Manbal
Manf
Map1lc3b
Map1s
Map2k1
Map2k3
Map2k7
Map3k13
Map3k14-as1
Map3k3
Mapk12
Mapk13
Mapk14
Mapk1ip1l
Mapk3
Mapk6
Mapk7
Mapk8
Mapk8ip3
Mapkapk3
Mapkapk5
Mapkbp1
March6
March7
Marcol
Mark2
Mark3
Mars
Marveld1
Marveld2
Mast1
Mast4
Mat2b
Matn1-as1
Matr3
Maz
Mbd1
Mbd5
Mbd6
Mblac1
Mboat7
Mcc
Mccc2
Mcf2l
Mcidas
Mcm10
Mcm2
Mcm4
Mcm5
Mcm8
Mcoln1
Mcph1
Mcrip2
Mcts2p
Mcub
Mdfi
Mdh1
Mdh2
Mdk
Mdm2
Mdm4
Mdp1
Mecr
Med11
Med12
Med15
Med18
Med22
Med25
Med30
Mef2c-as2
Megf8
Melk
Meltf-as1
Mepce
Mest
Met
Metap1
Metap2
Mettl14
Mettl15
Mettl16
Mettl17
Mettl2a
Mettl2b
Mettl7a
Mettl7b
Mettl9
Mfap3
Mff
Mfge8
Mfn1
Mfsd11
Mfsd4a
Mfsd5
Mgat2
Mgat4b
Mgme1
Mgrn1
Mgst1
Mgst2
Mib1
Mib2
Mica
Micb
Micos10
Micos10-nbl1
Midn
Mief1
Mief2
Mier1
Mif
Mif-as1
Miga2
Miip
Mindy2
Minpp1
Mip
Mipepp3
Mir1181
Mir1281
Mir1282
Mir1292
Mir130b
Mir17
Mir17hg
Mir18a
Mir194-2hg
Mir196a2
Mir19a
Mir19b1
Mir20a
Mir210
Mir2277
Mir22hg
Mir301b
Mir3124
Mir3143
Mir3153
Mir3175
Mir3181
Mir31hg
Mir3610
Mir3615
Mir3652
Mir3655
Mir3684
Mir375
Mir3917
Mir4434
Mir4442
Mir4448
Mir4449
Mir4453
Mir4453hg
Mir4458hg
Mir4479
Mir4515
Mir4519
Mir4520-1
Mir4520-2
Mir4523
Mir4638
Mir4651
Mir4687
Mir4707
Mir4727
Mir4757
Mir4781
Mir497hg
Mir5091
Mir5187
Mir544b
Mir5695
Mir5696
Mir584
Mir6076
Mir632
Mir639
Mir6508
Mir6514
Mir6516
Mir658
Mir661
Mir6732
Mir6743
Mir6774
Mir6833
Mir6834
Mir6872
Mir7-3
Mir7-3hg
Mir760
Mir762hg
Mir8059
Mir92a1
Mir92b
Mirlet7i
Mkrn2
Mlh1
Mllt10
Mllt6
Mlph
Mlst8
Mlx
Mmaa
Mmachc
Mmp14
Mnat1
Mnd1
Mnt
Mnx1
Mob4
Mocs3
Mon1a
Mon1b
Morc3
Morf4l1
Morf4l2
Morn2
Mospd3
Mpdu1
Mpg
Mphosph10
Mpi
Mpig6b
Mpnd
Mpp5
Mppe1
Mpst
Mpv17l2
Mrfap1
Mrm2
Mrm3
Mrpl1
Mrpl15
Mrpl15p1
Mrpl19
Mrpl2
Mrpl20-as1
Mrpl22
Mrpl30
Mrpl33
Mrpl34
Mrpl35
Mrpl4
Mrpl40
Mrpl45
Mrpl48
Mrpl49
Mrpl54
Mrpl58
Mrps11
Mrps12
Mrps16
Mrps17
Mrps18c
Mrps2
Mrps21
Mrps31p4
Mrps35
Mrrf
Mrs2
Mrtfb
Mrto4
Ms4a8
Msh2
Msh3
Msh5
Msh5-sapcd1
Msh6
Msmo1
Mst1p2
Msto1
Msto2p
Mt1dp
Mt1f
Mt2a
Mta2
Mtbp
Mtf2
Mtfp1
Mtg1
Mtg2
Mthfd1
Mthfd2
Mthfd2l
Mtm1
Mtmr11
Mtmr14
Mtmr2
Mtmr9
Mtrex
Mttp
Mturn
Mtx1
Muc2
Muc3a
Mvk
Mvp
Mxd3
Mybpc1
Mycn
Mycnos
Myh14
Myl12a
Myl12b
Myl5
Myl6
Myl6b
Mylip
Mylk-as1
Mynn
Myo18a
Myo1b
Myo7a
Myo7b
Myo9b
Mysm1
Mzt2b
NA
Naa16
Naa20
Naa30
Naa40
Naa60
Nab2
Nabp1
Nabp2
Naca4p
Nadk
Nagk
Naglu
Nans
Napa-as1
Napg
Narf
Nat10
Nat14
Nav2
Naxd
Naxe
Nbl1
Nbr1
Nbr2
Ncapd2
Ncapd2p1
Ncapg
Ncaph
Ncaph2
Ncbp1
Ncdn
Ncln
Ncoa7
Ncstn
Ndc80
Ndfip2
Ndor1
Ndufa13
Ndufa4l2
Ndufa6-dt
Ndufa7
Ndufa9
Ndufaf2
Ndufaf4p1
Ndufaf6
Ndufb2
Ndufb3
Ndufb5
Ndufb6
Ndufb9
Ndufc1
Ndufs2
Ndufs3
Ndufs4
Ndufs6
Ndufs7
Ndufv1
Ndufv2
Ndufv3
Neat1
Necap2
Nectin2
Nedd1
Nedd4l
Nedd8
Nedd8-mdp1
Neil1
Neil2
Neil3
Nek11
Nek6
Nelfb
Neo1
Neu3
Neurl1b
Nf1
Nfatc2ip
Nfe2l1
Nfic
Nfkb2
Nfkbia
Nfkbib
Nfkbie
Nfkbil1
Nfkbiz
Nfrkb
Nfx1
Nfyc
Ngrn
Nhlrc2
Nhlrc3
Nifk-as1
Nip7
Nipa1
Nipa2
Nipal1
Nipsnap1
Nipsnap2
Nisch
Nit1
Nkapd1
Nkiras2
Nktr
Nlgn1
Nlrc5
Nlrp12
Nlrp14
Nmb
Nme1
Nme1-nme2
Nmnat1
Nmral1
Nnt
Noc4l
Noct
Nol11
Nol12
Nol7
Nolc1
Nop14-as1
Nop56
Nop9
Noxo1
Npas4
Npm1
Npnt
Npr3
Nqo2
Nr1h2
Nr1h3
Nr2c2
Nr2f2
Nr2f6
Nr4a1
Nrbf2
Nrf1
Nrgn
Nrl
Nrm
Nrp2
Nrsn2
Nrxn3
Nsd2
Nsdhl
Nsmce1-dt
Nsmce2
Nsun3
Nsun4
Nt5cp1
Nt5dc1
Ntmt1
Ntn5
Ntpcr
Ntrk1
Nub1
Nubp1
Nubp2
Nubpl
Nucb1
Nucb2
Nudc
Nudt1
Nudt2
Nudt22
Nuf2
Numb
Nup107
Nup188
Nup205
Nup210l
Nup214
Nup35
Nup85
Nup93
Nusap1
Nutf2
Nutm1
Nxf1
Oas3
Oaz1
Oaz3
Ocel1
Ociad1
Ocln
Ofd1
Oga
Ogdhl
Ogfod1
Ogfod2
Ogg1
Ogt
Oip5-as1
Oosp1p2
Opa1
Or2r1p
Or52k3p
Orai1
Orc6
Ormdl2
Os9
Osbp2
Osbpl2
Osbpl9
Oser1-dt
Osgepl1-as1
Osgin2
Ostf1
Otub1
Otub2
Otulin
Ovol1-as1
Oxa1l
Oxsm
Oxsr1
P2rx4
P2ry2
P3h2-as1
Pa2g4
Paaf1
Pabpc1l
Pabpc4
Pabpn1
Pacrgl
Pacs2
Pacsin2
Pacsin3
Pafah1b1
Pafah1b3
Paics
Paip2
Pak2
Pak6
Palld
Pan2
Pank2
Paox
Papola
Papolg
Paqr4
Pard6a
Park7
Parp15
Parp2
Parp3
Parpbp
Parvb
Paxx
Pbx1
Pbx3
Pc
Pcat1
Pcbp1
Pcbp1-as1
Pcbp2
Pccb
Pcgf3
Pcif1
Pck1
Pck2
Pclaf
Pcm1
Pcmt1
Pcnp
Pcnt
Pcnx4
Pcsk4
Pcsk6
Pcyox1l
Pdcd2l
Pdcd4
Pdcd6
Pde12
Pde8a
Pde9a
Pdha1
Pdia3p1
Pdia5
Pdk1
Pdk3
Pds5b
Pdxdc1
Pdxk
Pear1
Pelo
Pet100
Pex3
Pfas
Pfdn4
Pfdn6
Pfkl
Pfkm
Pgam1
Pgam5
Pgap2
Pgbd2
Pgd
Pgm2
Pgs1
Phax
Phf1
Phf10
Phf11
Phf12
Phf13
Phf19
Phf20
Phf23
Phf3
Phf7
Phgdh
Phkb
Phkg2
Phldb1
Phospho2
Phpt1
Phrf1
Phtf2
Phykpl
Pi4k2a
Pias1
Pias4
Pibf1
Pick1
Pidd1
Pigb
Pigg
Pigl
Pigt
Pigy-dt
Pik3c2a
Pik3c2b
Pik3c3
Pik3ca
Pik3ip1-as1
Pikfyve
Pimreg
Pin1
Pin4
Pip4k2c
Pip5k1b
Pithd1
Pitpna
Pitpna-as1
Piwil1
Piwil2
Piwil4
Pjvk
Pkd1
Pkd2l1
Pkn2
Pknox1
Pkp4
Plac9
Plbd1-as1
Plcg1
Plcxd1
Plcxd2
Plcxd2-as1
Plekha4
Plekha8
Plekhf1
Plekhg2
Plekhg4
Plekhh2
Plekhm3
Plekho2
Plk1
Plk3
Plk4
Plod1
Plpbp
Plpp3
Pmaip1
Pmel
Pmf1
Pmf1-bglap
Pmm2
Pmpca
Pms1
Pms2cl
Pnkd
Pnkp
Pnma1
Pno1
Pnpla3
Pnrc1
Podxl
Pogk
Poglut1
Pola1
Pola2
Polb
Pold1
Pold3
Pole2
Pole4
Polh
Polr1d
Polr2a
Polr2b
Polr2c
Polr2f
Polr2g
Polr2h
Polr2k
Polr2m
Polr3b
Polr3e
Polr3f
Polr3g
Pom121
Pomp
Pomt1
Pop7
Por
Porcn
Pou2f1
Pou3f3
Ppan
Ppan-p2ry11
Ppargc1b
Ppcdc
Ppcs
Ppdpf
Ppfia1
Ppfia3
Ppfia4
Ppfibp2
Pphln1
Ppia
Ppiap35
Ppie
Ppif
Ppig
Ppih
Ppil2
Ppip5k2
Ppm1a
Ppm1d
Ppm1k-dt
Ppm1l
Ppme1
Ppp1r12b
Ppp1r15a
Ppp1r21
Ppp1r27
Ppp1r36
Ppp1r7
Ppp1r8
Ppp2r2d
Ppp2r5b
Ppp2r5c
Ppp4r1-as1
Ppp4r1l
Ppp5c
Ppp6r2
Ppp6r3
Pprc1
Ppwd1
Pqlc3
Prdm1
Prdm8
Prdx4
Prdx5
Prelid1
Prelid3a
Prickle4
Prim2
Primpol
Prkab1
Prkar1a
Prkar2a-as1
Prkce
Prkcq-as1
Prkcsh
Prkrip1
Prmt1
Prmt2
Prmt3
Prmt5
Prmt5-as1
Prmt7
Proser3
Prpf18
Prpf3
Prpf31
Prpf38b
Prpf4
Prpf40b
Prpsap2
Prr36
Prr5l
Prr7
Prrc1
Prrc2a
Prrc2c
Prrg2
Prrt1b
Prrt3
Prrt3-as1
Prss12
Prss16
Prxl2b
Psat1
Psma3
Psma4
Psmb4
Psmb6
Psmb9
Psmc1
Psmc2
Psmc4
Psmc6
Psmd1
Psmd11
Psmd14
Psmd2
Psmd4
Psmd7
Psmd9
Psme1
Psme3
Psmf1
Psmg4
Psors1c1
Psrc1
Pstk
Ptbp1
Ptcd3
Ptdss2
Ptgr2
Ptk2b
Ptma
Ptms
Ptov1
Ptpa
Ptpdc1
Ptpmt1
Ptpn1
Ptpn11
Ptpn18
Ptpn22
Ptpn4
Ptpn6
Ptpra
Ptpre
Ptprf
Ptprg
Ptprr
Pts
Pttg1
Pus1
Pusl1
Pvr
Pwwp3a
Pxmp2
Pyroxd1
Qars
Qrich1
Qtrt1
R3hcc1
R3hdm1
Rab10
Rab11a
Rab11b
Rab11fip5
Rab18
Rab27b
Rab30-as1
Rab33b
Rab37
Rab3gap1
Rab3ip
Rab40c
Rab4a
Rab5a
Rab5b
Rab5if
Rab7a
Rab8a
Rabepk
Rabgap1
Rabgap1l
Rabgef1
Rabggtb
Rabl6
Rac1
Rack1
Rad21l1
Rad50
Rad51
Rad51ap1
Rad51b
Rad51c
Rad54l
Rad9b
Radil
Rae1
Rag1
Rag2
Ralb
Ralbp1
Ralgapb
Ran
Ranbp1
Ranbp17
Ranbp2
Ranbp20p
Rangrf
Rap1b
Rap1gds1
Rap2a
Rap2b
Rapgef2
Rapgef3
Rapgefl1
Rara
Rars
Rasa1
Rasal1
Rasl11a
Rassf1
Rassf1-as1
Rassf3
Rassf4
Rassf7
Raver1
Raver2
Rbak
Rbak-rbakdn
Rbbp4
Rbbp6
Rbbp8
Rbm10
Rbm14
Rbm14-rbm4
Rbm17
Rbm25
Rbm45
Rbm47
Rbm48
Rbm5
Rbm6
Rbm7
Rbms1
Rbp4
Rbpj
Rbpms
Rbx1
Rcc1
Rcl1
Rcn1
Rcn2
Rcor3
Rdm1p5
Reep6
Reg4
Rel
Rela
Repin1
Rer1
Rere-as1
Resf1
Retreg2
Retreg3
Rex1bd
Rexo2
Rexo5
Rf00003
Rf00004
Rf00017
Rf00019
Rf00407
Rf00568
Rf01210
Rf01882
Rf01955
Rf01956
Rf01957
Rf01975
Rf02103
Rf02110
Rf02118
Rf02122
Rf02124
Rf02125
Rf02148
Rf02149
Rf02180
Rf02187
Rf02188
Rf02215
Rf02216
Rf02217
Rf02220
Rf02251
Rf02252
Rf02271
Rfc2
Rfc3
Rfc5
Rfesd
Rfpl1s
Rgl1
Rgp1
Rgs17
Rgs3
Rgs9
Rgs9bp
Rhbdd2
Rhno1
Rhob
Rhobtb2
Rhoqp1
Rhot1
Ribc2
Ric1
Ric8a
Rif1
Rimklb
Rin2
Ring1
Rint1
Riok1
Riox1
Rmc1
Rmdn2
Rmi2
Rn7skp114
Rn7skp175
Rn7sl181p
Rn7sl186p
Rn7sl3
Rn7sl346p
Rn7sl354p
Rn7sl402p
Rn7sl414p
Rn7sl477p
Rn7sl581p
Rna5sp121
Rna5sp18
Rna5sp351
Rna5sp440
Rna5sp473
Rna5sp60
Rnase4
Rnaseh1-as1
Rnaseh2a
Rnaseh2b
Rnaseh2c
Rnd2
Rnf10
Rnf11
Rnf111
Rnf121
Rnf123
Rnf13
Rnf14
Rnf146
Rnf157
Rnf157-as1
Rnf167
Rnf187
Rnf20
Rnf216p1
Rnf220
Rnf227
Rnf31
Rnf32
Rnf34
Rnf40
Rnf43
Rnf5
Rnf7
Rnft1-dt
Rnft2
Rnmt
Rnpc3
Rnpep
Rnps1
Rnu11
Rnu1-1
Rnu1-117p
Rnu1-120p
Rnu1-134p
Rnu12
Rnu2-17p
Rnu2-51p
Rnu2-56p
Rnu4-1
Rnu4-2
Rnu4-63p
Rnu4-8p
Rnu4atac
Rnu4atac14p
Rnu5a-1
Rnu5d-1
Rnu5e-1
Rnu5e-4p
Rnu5f-1
Rnu6-1276p
Rnu6-1301p
Rnu6-2
Rnu6-22p
Rnu6-481p
Rnu6-510p
Rnu6-728p
Rnu6-8
Rnu6-826p
Rnu6-881p
Rnu6-9
Rnu6-911p
Rnu6-92p
Rnu6-947p
Rnu6atac24p
Rnu7-27p
Rnvu1-19
Rnvu1-3
Rnvu1-4
Rnvu1-6
Rny3
Rny4
Robo3
Ropn1
Ror1
Rora-as1
Rpain
Rpap2
Rpe
Rpf2
Rpl10a
Rpl11
Rpl13
Rpl14
Rpl21
Rpl23a
Rpl23ap82
Rpl26
Rpl26l1
Rpl27
Rpl27a
Rpl28
Rpl34
Rpl34p1
Rpl35a
Rpl36
Rpl37a
Rpl38
Rpl39p39
Rpl3p7
Rpl4
Rpl41
Rpl5
Rpl5p6
Rpl7a
Rpl7l1
Rpl7l1p8
Rplp1
Rplp2
Rpp14
Rpp21
Rpp38
Rprd1b
Rprd2
Rps15
Rps15ap38
Rps18
Rps19
Rps2
Rps21
Rps24
Rps26
Rps27
Rps27a
Rps28
Rps3
Rps3a
Rps3ap50
Rps4y1
Rps6ka1
Rps6ka4
Rps6kb1
Rps6kb2
Rps7
Rps9
Rpsa
Rpsap31
Rptor
Rpusd1
Rpusd2
Rraga
Rrm1
Rrm2
Rrnad1
Rrp12
Rrp15
Rrp7bp
Rsbn1l
Rsrc1
Rtf2
Rtraf
Rufy1
Rundc1
Runx1
Runx2
Rxylt1
S100a5
Sac3d1
Sacm1l
Sae1
Safb
Sag
Samd13
Samd15
Samd4b
Sap18
Sap30
Sap30bp
Sarm1
Sars
Sat1
Satb2
Satb2-as1
Saxo2
Sbdsp1
Scaf1
Scaf8
Scamp2
Scamp3
Scamp4
Scamp5
Scand2p
Scarna16
Scarna2
Scfd1
Scly
Scnn1a
Scoc-as1
Scp2
Scyl2
Sdcbp2-as1
Sdha
Sdhaf1
Sdhaf2
Sdhaf3
Sdhaf4
Sdhd
Sdr39u1
Sdsl
Sec11c
Sec14l1
Sec14l2
Sec1p
Sec22c
Sec23b
Sec23ip
Sec24a
Sec24c
Sec61a1
Seh1l
Selenoi
Selenot
Selenow
Sema3b
Sema4b
Sema4c
Sema4f
Sema4g
Senp2
Senp5
Senp8
Sepsecs-as1
Sept1
Sept2
Sept4-as1
Sept7
Serf2
Serhl2
Serinc2
Serpinb8
Serpind1
Serpini1
Setd1a
Setd5
Setd6
Setdb1
Sf3a2
Sf3b2
Sf3b3
Sfr1
Sfswap
Sft2d3
Sgf29
Sgk1
Sgk2
Sgk3
Sgms1-as1
Sgo1-as1
Sgo2
Sgsm1
Sgsm2
Sh2b1
Sh2b3
Sh2d2a
Sh2d4a
Sh2d7
Sh3bgr
Sh3bgrl3
Sh3d21
Sh3glb1
Sh3pxd2a
Sh3rf2
Sh3tc1
Sh3tc2-dt
Shc1
Shf
Shkbp1
Shld1
Shld3
Shmt2
Shoc2
Shox2
Shroom1
Shroom3
Siah2
Siah2-as1
Sim2
Sin3a
Sipa1l1
Sipa1l3
Sirt1
Sirt4
Siva1
Six3-as1
Ska1
Skp2
Slain2
Slc12a2
Slc12a9
Slc12a9-as1
Slc16a10
Slc16a13
Slc16a1-as1
Slc1a3
Slc1a4
Slc22a5
Slc23a3
Slc24a1
Slc25a14
Slc25a15
Slc25a19
Slc25a25
Slc25a26
Slc25a27
Slc25a3
Slc25a35
Slc25a36
Slc25a38
Slc25a4
Slc25a41
Slc25a42
Slc25a46
Slc25a48
Slc26a2
Slc27a1
Slc27a3
Slc27a4
Slc27a5
Slc29a3
Slc2a1
Slc2a1-as1
Slc2a4
Slc2a8
Slc30a5
Slc30a6
Slc30a9
Slc31a1
Slc31a2
Slc35a1
Slc35a3
Slc35a5
Slc35e2b
Slc35e4
Slc35f5
Slc35f6
Slc35g6
Slc36a1
Slc37a3
Slc38a1
Slc38a10
Slc39a1
Slc39a10
Slc39a14
Slc39a4
Slc39a7
Slc39a9
Slc3a2
Slc44a1
Slc44a2
Slc44a3-as1
Slc49a4
Slc4a1ap
Slc4a2
Slc50a1
Slc5a2
Slc6a6
Slc7a7
Slc8a2
Slc9a2
Slc9a3r1
Slc9a8
Slc9b2
Slco2b1
Slco3a1
Slco4a1
Slf1
Slf2
Slirp
Slit1
Smad3
Smap2
Smarca2
Smarca4
Smarcad1
Smarcal1
Smc2
Smc3
Smc4
Smchd1
Smco3
Smdt1
Smg1p1
Smg5
Smg7
Smg8
Smim10l1
Smim13
Smim2
Smim20
Smim27
Smim2-as1
Smim3
Smim31
Smim4
Smim40
Smim8
Smkr1
Smpd1
Smpdl3b
Sms
Smurf2p1
Snai3-as1
Snap23
Snap47
Snapc2
Snapc3
Snapin
Snhg11
Snhg16
Snhg18
Snhg20
Snhg25
Snhg29
Snhg4
Snhg8
Snora10
Snora13
Snora24
Snora26
Snora3a
Snora48
Snora50c
Snora55
Snora57
Snora6
Snora64
Snora71e
Snora74d
Snora80c
Snord104
Snord105
Snord110
Snord118
Snord12b
Snord12c
Snord15a
Snord1c
Snord24
Snord36b
Snord42b
Snord45a
Snord45c
Snord48
Snord49a
Snord49b
Snord68
Snrk
Snrnp25
Snrnp35
Snrpa
Snrpb2
Snrpd1
Snrpd3
Snrpe
Snrpf
Snrpgp12
Sntb1
Sntb2
Snx1
Snx10
Snx11
Snx15
Snx17
Snx18
Snx2
Snx24
Snx29
Snx33
Socs4
Socs7
Sod1
Son
Sord
Sorl1
Sos2
Sowaha
Sox14
Sox2-ot
Sp140l
Sp4
Spaca5
Spag16
Spag4
Spag5
Spag5-as1
Spast
Spata1
Spata33
Spata7
Spats2
Spats2l
Spcs1
Spcs2
Spcs3
Specc1
Spef2
Spg7
Spin1
Spink5
Spint1
Spire2
Spns1
Spocd1
Spock3
Spred1
Spry1
Sptan1
Sptbn4
Spty2d1os
Sqle
Srcap
Srebf2
Srek1
Srfbp1
Srgap1
Srp14-as1
Srp19
Srp54
Srp9
Srprb
Srr
Srrd
Srrm1
Srrm2
Srrm5
Srrt
Srsf11
Srsf3
Srsf6
Srsf8
Ssb
Ssbp1
Ssmem1
Ssna1
Ssrp1
Sssca1
Sstr5
Ssxp10
St3gal3
St3gal4
St3gal5-as1
St7
St7-ot4
Stag3l4
Stag3l5p
Stag3l5p-pvrig2p-pilrb
Stam
Stambpl1
Stard3
Stard9
Steap1
Steap2
Stim1
Stim2
Stk11
Stk11ip
Stk19
Stk31
Stk36
Stk38l
Stox1
Stpg1
Stradb
Strap
Stt3a
Stt3b
Stx11
Stx18-as1
Stx3
Stx5
Stxbp1
Stxbp3
Styx
Sub1
Suclg2-as1
Sugct
Sult1c2
Sult2b1
Sumf2
Sun1
Supt5h
Supv3l1
Surf2
Susd1
Susd4
Suv39h1
Suz12p1
Svil-as1
Syk
Syn2
Syne2
Syngap1
Syngr4
Synj2bp-cox16
Syp
Syt12
Sytl2
Szt2
Tab1
Tab2
Tacc1
Tacc2
Taco1
Tada2a
Tada2b
Taf1
Taf1a-as1
Taf1b
Taf6l
Taf8
Tanc1
Tango2
Tango6
Taok1
Taok2
Tapbp
Tapbpl
Tarbp2
Tardbp
Tars2
Tas1r1
Tasor2
Tbc1d10b
Tbc1d15
Tbc1d17
Tbc1d19
Tbc1d22a
Tbc1d22b
Tbc1d30
Tbc1d8-as1
Tbc1d8b
Tbcb
Tbcd
Tbce
Tbk1
Tbl1x
Tbl3
Tbp
Tbpl1
Tbx1
Tbx10
Tbx3
Tcea3
Tceanc2
Tcerg1
Tcf12
Tcf19
Tcf25
Tcf7
Tcf7l1
Tchp
Tcirg1
Tcof1
Tcp11l1
Tcp11l2
Tcta
Tdg
Tdp1
Tecpr2
Tecr
Tedc1
Tedc2
Tef
Telo2
Ten1
Ten1-cdk3
Tenm3
Tent2
Tent4a
Terf1
Terf2ip
Tesk1
Tet2
Tex2
Tex22
Tex54
Tex9
Tfap2a
Tfg
Tgfa
Tgfbr2
Tgif1
Tgs1
Thada
Thap11
Thap2
Thap3
Thap6
Thap9
Thbs3
Thbs4
Them6
Thg1l
Thoc6
Thrap3
Thsd4
Thsd8
Thtpa
Thumpd3
Tiaf1
Ticam1
Ticrr
Tigd2
Tigd5
Timm17b
Timm21
Timm23b
Timm29
Timm50
Timmdc1
Tiparp
Tjap1
Tjp3
Tk2
Tle4
Tle6
Tln2
Tlr5
Tm2d1
Tm4sf19
Tm4sf19-as1
Tm4sf1-as1
Tm4sf4
Tm4sf5
Tm9sf1
Tm9sf2
Tm9sf4
Tma16
Tma7
Tmbim1
Tmbim6
Tmc1
Tmc4
Tmco1-as1
Tmco3
Tmed2
Tmed3
Tmed9
Tmem102
Tmem104
Tmem106a
Tmem106b
Tmem106c
Tmem107
Tmem117
Tmem121
Tmem126a
Tmem126b
Tmem138
Tmem143
Tmem145
Tmem14b
Tmem14c
Tmem161b-as1
Tmem165
Tmem167b
Tmem169
Tmem175
Tmem177
Tmem179b
Tmem182
Tmem183a
Tmem187
Tmem19
Tmem198
Tmem198b
Tmem199
Tmem205
Tmem208
Tmem214
Tmem216
Tmem222
Tmem223
Tmem248
Tmem260
Tmem262
Tmem268
Tmem33
Tmem37
Tmem38a
Tmem39b
Tmem43
Tmem44-as1
Tmem45b
Tmem50a
Tmem56
Tmem56-rwdd3
Tmem62
Tmem63c
Tmem69
Tmem70
Tmem79
Tmem87b
Tmem8a
Tmem91
Tmem94
Tmem9b-as1
Tmod3
Tmpop1
Tmpop2
Tmprss4
Tmsb4xp4
Tmtc3
Tmub1
Tmub2
Tmx1
Tnfaip1
Tnfaip8
Tnfaip8l1
Tnfrsf19
Tnk1
Tnpo1
Tnrc6c
Tob2p1
Toe1
Togaram1
Tollip-as1
Tom1l1
Tomm22
Tomm40l
Tomm5
Tomm6
Tor1aip1
Tor1b
Tor3a
Tox4
Tp53i3
Tpcn1
Tpd52l2
Tpgs1
Tpi1p2
Tpm3p9
Tpp1
Tprg1l
Tprxl
Tpst1
Tpt1-as1
Tpte2p1
Traf2
Trafd1
Trak1
Trappc12
Trappc13
Trappc2l
Trappc4
Trerf1
Trib1
Trib3
Trim13
Trim24
Trim28
Trim36
Trim40
Trim41
Trim46
Trim52-as1
Trim56
Trim7
Trio
Trip4
Trit1
Trmt10c
Trmt11
Trmt112p3
Trmt13
Trmt44
Trmu
Trnau1ap
Tsacc
Tsc22d1
Tsc22d1-as1
Tsen54
Tsfm
Tsga13
Tsn
Tsnax
Tsnax-disc1
Tspan1
Tspan10
Tspan17
Tspan9
Tspyl2
Tssc2
Tssc4
Tssk3
Tstd3
Ttc1
Ttc13
Ttc14
Ttc17
Ttc19
Ttc21a
Ttc23l
Ttc25
Ttc26
Ttc27
Ttc3
Ttc31
Ttc38
Ttc39a
Ttc4
Tti2
Ttk
Ttl
Ttll4
Ttll5
Ttll6
Ttpal
Tubb
Tubbp5
Tubg1
Tug1
Tulp3
Tusc2
Tut1
Tvp23b
Twnk
Twsg1
Txlna
Txlng
Txndc15
Txndc17
Txndc9
Txnrd1
Tymp
Tyms
U2af1l4
U2af2
U2surp
Uba1
Uba5
Uba52
Ubac2
Ubap1
Ubap2l
Ube2a
Ube2b
Ube2d2
Ube2d4
Ube2e1
Ube2f
Ube2f-scly
Ube2i
Ube2k
Ube2m
Ube2q2
Ube2v1
Ube2z
Ube3b
Ube3c
Ube4a
Ube4b
Ubfd1
Ubiad1
Ubl5
Ubl7-as1
Ubn1
Ubqln2
Ubr2
Ubr5-as1
Ubr7
Ubxn11
Ubxn2a
Ubxn4
Uchl3
Ufc1
Ugcg
Ugdh-as1
Uggt1
Ugp2
Ugt1a5
Ugt8
Uhrf1
Uhrf2
Ulk3
Umad1
Umps
Unc13a
Unc13b
Unc45a
Unc50
Ung
Upf1
Upf3a
Uqcrc2
Uqcrh
Uqcrq
Urm1
Usb1
Use1
Usf1
Ushbp1
Usp14
Usp21
Usp24
Usp2-as1
Usp30
Usp30-as1
Usp31
Usp38
Usp39
Usp42
Usp5
Usp8
Usp9x
Uspl1
Utp11
Utp20
Utp4
Utrn
Uvssa
Vamp2
Vamp3
Vamp7
Vamp8
Vamp9p
Vapa
Vapb
Vars2
Vasp
Vav3
Vcl
Vdac2
Vdac3
Vegfb
Vhl
Vill
Vim
Vipr1-as1
Vipr2
Vmac
Vmp1
Vpreb3
Vps11
Vps13a
Vps13b
Vps13d
Vps18
Vps26a
Vps26b
Vps33b-dt
Vps35l
Vps37a
Vps50
Vps52
Vps8
Vps9d1-as1
Vrk1
Vrk3
Vsig10
Vsig2
Vta1
Vti1a
Vtrna1-2
Vwa8-as1
Vwf
Wars2-as1
Washc2a
Washc4
Wbp1l
Wbp2
Wdr11
Wdr13
Wdr18
Wdr19
Wdr24
Wdr25
Wdr36
Wdr37
Wdr38
Wdr43
Wdr44
Wdr45
Wdr48
Wdr54
Wdr6
Wdr62
Wdr7
Wdr70
Wdr74
Wdr75
Wdr76
Wdr81
Wdr83
Wdr90
Wdtc1
Wee1
Wee2-as1
Wipi2
Wiz
Wnk1
Wnk4
Wnt3
Wrap53
Wrb
Wrb-sh3bgr
Wscd1
Wtap
Wwc1
Wwc2
Wwp1
Wwp2
Xiap
Xpo7
Xrcc4
Xrcc5
Xrcc6
Xylb
Xylt2
Yap1
Yars
Ybey
Ybx3
Yeats4
Yipf3
Yipf4
Ykt6
Ylpm1
Ythdc2
Ythdf3
Ywhah
Z69890.1
Z82190.2
Z83844.1
Z84492.2
Z93241.1
Z95114.4
Z95115.1
Zbed6
Zbed6cl
Zbtb32
Zbtb40
Zbtb48
Zbtb7b
Zc2hc1a
Zc2hc1c
Zc3h10
Zc3h11a
Zc3h12a
Zc3h6
Zcchc17
Zcchc2
Zcchc4
Zcchc7
Zcchc9
Zcwpw2
Zdhhc17
Zdhhc20p2
Zdhhc4
Zdhhc5
Zeb1
Zfand2a
Zfand2b
Zfand6
Zfas1
Zfp1
Zfp36
Zfp69
Zfp90
Zfp91-cntf
Zfpl1
Zfyve16
Zfyve19
Zfyve21
Zkscan3
Zkscan8
Zmat2
Zmym1
Zmym2
Zmym6
Zmynd11
Znf101
Znf107
Znf131
Znf133
Znf136
Znf138
Znf141
Znf169
Znf17
Znf174
Znf181
Znf189
Znf19
Znf205
Znf207
Znf212
Znf213
Znf213-as1
Znf224
Znf226
Znf252p-as1
Znf253
Znf254
Znf26
Znf263
Znf275
Znf276
Znf282
Znf286a
Znf292
Znf302
Znf324b
Znf326
Znf346
Znf354b
Znf37a
Znf383
Znf391
Znf397
Znf398
Znf410
Znf426-dt
Znf430
Znf440
Znf444
Znf446
Znf451
Znf473
Znf48
Znf485
Znf487
Znf501
Znf502
Znf507
Znf512
Znf517
Znf518a
Znf524
Znf526
Znf554
Znf555
Znf557
Znf561-as1
Znf57
Znf576
Znf580
Znf581
Znf584
Znf586
Znf589
Znf593
Znf621
Znf623
Znf627
Znf638
Znf639
Znf672
Znf684
Znf687
Znf696
Znf7
Znf701
Znf707
Znf710
Znf718
Znf740
Znf749
Znf76
Znf765
Znf766
Znf771
Znf774
Znf776
Znf778
Znf783
Znf785
Znf789
Znf791
Znf815p
Znf830
Znf860
Znf862
Znf865
Znf92
Znhit1
Znhit3
Znrd1
Znrf1
Znrf2
Znrf2p1
Znrf2p2
Znrf3
Zp3
Zranb2-as2
Zrsr2
Zscan20
Zscan21
Zscan26
Zswim1
Zswim4
Zswim8
Zwilch
