# Supplementary material for: A Bayesian inference transcription factor activity model for the analysis of single-cell transcriptomes
Source: Genome Res. 2021 Jul;31(7):1296–311. doi: 10.1101/gr.265595.120 (PMC8256867; doi:10.1101/gr.265595.120)
Supplement: Supplemental Material [file supp_gr.265595.120_Supplemental_Code.zip › BITFAM/inst/extdata/human/E2F4]

A1bg-as1
Aacs
Aamdc
Aanat
Aar2
Aars
Aasdhppt
Aatf
Aatk
Abca17p
Abca7
Abca9
Abcb8
Abcc10
Abcc11
Abcd1
Abcd3
Abce1
Abcf1
Abcf2
Abcf3
Abhd1
Abhd10
Abhd11
Abhd11-as1
Abhd14a
Abhd14a-acy1
Abhd14b
Abhd16a
Abhd17a
Abhd18
Abhd2
Abhd4
Abhd5
Abhd6
Abi2
Abl1
Ablim3
Abtb1
Ac000035.1
Ac000067.1
Ac000068.1
Ac000077.1
Ac000078.1
Ac000093.1
Ac000123.2
Ac000403.1
Ac001226.1
Ac002094.1
Ac002094.4
Ac002094.5
Ac002116.2
Ac002128.1
Ac002310.1
Ac002310.2
Ac002310.3
Ac002310.5
Ac002350.1
Ac002454.1
Ac002472.2
Ac002996.1
Ac003002.1
Ac003002.3
Ac003006.1
Ac003043.1
Ac003070.1
Ac003101.2
Ac003688.2
Ac004148.1
Ac004156.1
Ac004160.1
Ac004221.1
Ac004223.3
Ac004224.2
Ac004233.1
Ac004233.4
Ac004241.1
Ac004381.1
Ac004471.1
Ac004471.2
Ac004522.1
Ac004540.1
Ac004637.1
Ac004706.1
Ac004771.3
Ac004771.4
Ac004790.1
Ac004805.1
Ac004812.2
Ac004816.1
Ac004890.2
Ac004895.1
Ac004921.1
Ac004922.1
Ac004943.2
Ac004980.1
Ac005005.3
Ac005020.2
Ac005041.1
Ac005050.1
Ac005052.1
Ac005083.1
Ac005088.1
Ac005154.4
Ac005224.4
Ac005234.1
Ac005253.1
Ac005256.1
Ac005258.1
Ac005288.1
Ac005324.4
Ac005324.5
Ac005329.1
Ac005332.4
Ac005342.1
Ac005342.2
Ac005379.1
Ac005410.1
Ac005486.1
Ac005514.1
Ac005520.1
Ac005520.2
Ac005523.2
Ac005540.1
Ac005593.1
Ac005606.2
Ac005614.1
Ac005618.1
Ac005625.1
Ac005670.2
Ac005696.1
Ac005703.3
Ac005740.3
Ac005759.1
Ac005775.1
Ac005779.2
Ac005786.2
Ac005790.1
Ac005808.1
Ac005829.1
Ac005832.4
Ac005837.1
Ac005837.3
Ac005841.1
Ac005915.1
Ac005920.3
Ac005920.4
Ac006001.2
Ac006022.1
Ac006026.3
Ac006059.1
Ac006077.2
Ac006153.1
Ac006213.1
Ac006252.1
Ac006299.1
Ac006333.2
Ac006449.2
Ac006449.6
Ac006483.1
Ac006483.2
Ac006486.2
Ac006504.5
Ac006511.5
Ac006538.3
Ac006539.1
Ac006547.1
Ac006547.3
Ac006994.2
Ac007029.1
Ac007032.1
Ac007161.3
Ac007192.1
Ac007216.1
Ac007216.4
Ac007225.1
Ac007250.1
Ac007292.3
Ac007319.1
Ac007326.1
Ac007365.1
Ac007375.1
Ac007383.2
Ac007389.1
Ac007391.1
Ac007405.3
Ac007450.1
Ac007493.1
Ac007546.3
Ac007563.2
Ac007569.1
Ac007611.1
Ac007614.1
Ac007620.1
Ac007637.1
Ac007656.1
Ac007663.1
Ac007663.3
Ac007683.2
Ac007686.2
Ac007686.4
Ac007741.1
Ac007786.1
Ac007786.2
Ac007834.1
Ac007881.2
Ac007950.1
Ac007952.4
Ac008014.1
Ac008040.4
Ac008060.4
Ac008073.3
Ac008105.2
Ac008105.3
Ac008115.3
Ac008121.3
Ac008267.5
Ac008393.1
Ac008403.1
Ac008406.3
Ac008438.2
Ac008443.1
Ac008443.2
Ac008443.4
Ac008443.5
Ac008443.6
Ac008494.1
Ac008543.1
Ac008555.6
Ac008569.1
Ac008581.2
Ac008608.2
Ac008610.1
Ac008622.2
Ac008641.1
Ac008649.1
Ac008649.2
Ac008663.3
Ac008667.3
Ac008667.4
Ac008670.1
Ac008687.7
Ac008691.1
Ac008736.1
Ac008738.1
Ac008750.3
Ac008750.7
Ac008752.1
Ac008763.2
Ac008763.3
Ac008764.6
Ac008764.8
Ac008870.5
Ac008915.1
Ac008966.1
Ac008972.1
Ac008972.2
Ac009005.1
Ac009061.2
Ac009065.4
Ac009084.2
Ac009088.2
Ac009090.3
Ac009102.3
Ac009107.2
Ac009108.3
Ac009108.5
Ac009133.1
Ac009133.2
Ac009133.5
Ac009133.6
Ac009152.1
Ac009163.6
Ac009228.1
Ac009303.4
Ac009309.1
Ac009336.1
Ac009511.2
Ac009630.1
Ac009720.1
Ac009779.2
Ac009779.3
Ac009879.2
Ac009899.1
Ac009967.1
Ac010186.2
Ac010198.1
Ac010198.2
Ac010203.2
Ac010226.1
Ac010240.3
Ac010247.1
Ac010271.1
Ac010271.2
Ac010319.5
Ac010323.1
Ac010327.2
Ac010327.4
Ac010336.3
Ac010336.5
Ac010422.1
Ac010422.2
Ac010422.5
Ac010422.8
Ac010463.1
Ac010463.3
Ac010487.2
Ac010531.6
Ac010547.1
Ac010616.2
Ac010618.1
Ac010618.4
Ac010619.2
Ac010654.1
Ac010655.2
Ac010655.4
Ac010735.2
Ac010746.1
Ac010761.1
Ac010761.2
Ac010761.5
Ac010761.7
Ac010768.3
Ac010834.2
Ac010894.2
Ac010894.3
Ac010900.1
Ac010913.1
Ac010973.1
Ac010999.2
Ac011008.1
Ac011195.2
Ac011444.1
Ac011444.2
Ac011444.3
Ac011446.2
Ac011448.1
Ac011455.2
Ac011462.4
Ac011466.1
Ac011466.4
Ac011468.5
Ac011471.4
Ac011476.2
Ac011476.3
Ac011477.1
Ac011477.7
Ac011481.1
Ac011495.1
Ac011498.1
Ac011511.1
Ac011511.2
Ac011511.3
Ac011529.1
Ac011530.1
Ac011558.1
Ac011603.1
Ac011603.2
Ac011611.4
Ac011773.2
Ac011773.3
Ac011893.1
Ac011921.1
Ac011933.3
Ac012087.1
Ac012087.2
Ac012146.1
Ac012184.2
Ac012291.2
Ac012306.2
Ac012313.2
Ac012313.3
Ac012313.6
Ac012313.9
Ac012358.2
Ac012358.3
Ac012368.1
Ac012377.1
Ac012379.2
Ac012447.1
Ac012485.3
Ac012488.2
Ac012531.1
Ac012531.3
Ac012555.1
Ac012615.1
Ac012615.4
Ac012615.5
Ac012615.6
Ac012629.2
Ac012645.1
Ac012645.3
Ac012673.1
Ac012676.3
Ac013356.4
Ac013394.1
Ac013400.1
Ac013451.2
Ac013468.1
Ac013717.1
Ac013731.1
Ac015574.1
Ac015687.1
Ac015726.2
Ac015795.1
Ac015802.1
Ac015813.1
Ac015813.2
Ac015813.4
Ac015813.5
Ac015813.7
Ac015909.1
Ac015909.3
Ac015911.9
Ac015912.3
Ac015936.1
Ac015982.1
Ac016026.1
Ac016027.1
Ac016229.2
Ac016266.1
Ac016394.1
Ac016575.1
Ac016588.2
Ac016596.1
Ac016629.3
Ac016700.3
Ac016708.1
Ac016722.1
Ac016727.1
Ac016773.1
Ac016831.7
Ac016912.1
Ac016957.1
Ac016999.1
Ac017015.2
Ac017083.1
Ac017100.1
Ac018358.1
Ac018362.1
Ac018362.3
Ac018410.1
Ac018521.6
Ac018521.7
Ac018647.2
Ac018653.3
Ac018755.3
Ac018761.1
Ac018761.2
Ac018761.3
Ac018766.1
Ac018781.1
Ac018809.1
Ac018845.3
Ac019069.1
Ac019129.2
Ac019205.1
Ac019257.8
Ac019294.2
Ac019294.3
Ac019349.1
Ac020612.2
Ac020658.7
Ac020661.1
Ac020763.1
Ac020765.1
Ac020904.2
Ac020909.1
Ac020909.3
Ac020910.4
Ac020911.1
Ac020913.2
Ac020914.5
Ac020915.5
Ac020916.2
Ac020922.3
Ac020922.4
Ac020928.2
Ac020928.3
Ac020931.1
Ac020978.9
Ac021054.1
Ac021097.2
Ac021151.1
Ac021188.1
Ac021218.1
Ac021321.1
Ac021422.1
Ac021491.3
Ac021660.2
Ac021755.2
Ac022007.1
Ac022098.1
Ac022098.3
Ac022137.3
Ac022154.1
Ac022167.4
Ac022211.2
Ac022384.1
Ac022400.1
Ac022413.1
Ac022613.2
Ac022784.1
Ac022966.1
Ac022973.2
Ac023024.1
Ac023157.3
Ac023347.1
Ac023509.1
Ac023632.2
Ac023790.2
Ac023886.1
Ac023908.3
Ac024075.3
Ac024145.1
Ac024243.1
Ac024257.3
Ac024267.2
Ac024270.4
Ac024475.4
Ac024592.3
Ac024619.3
Ac024651.2
Ac024941.2
Ac025031.1
Ac025031.2
Ac025031.4
Ac025048.1
Ac025048.4
Ac025162.1
Ac025162.2
Ac025164.1
Ac025165.1
Ac025165.2
Ac025165.3
Ac025166.1
Ac025171.2
Ac025171.3
Ac025181.1
Ac025181.2
Ac025183.2
Ac025254.1
Ac025257.1
Ac025262.1
Ac025279.1
Ac025283.3
Ac025442.1
Ac025594.1
Ac025754.1
Ac025857.2
Ac026100.1
Ac026124.2
Ac026202.3
Ac026310.2
Ac026336.3
Ac026362.1
Ac026412.3
Ac026458.2
Ac026461.1
Ac026461.3
Ac026471.1
Ac026471.2
Ac026691.1
Ac026704.1
Ac026748.1
Ac026770.1
Ac026786.1
Ac026797.1
Ac026803.2
Ac026904.1
Ac026954.3
Ac027031.2
Ac027097.1
Ac027243.1
Ac027281.1
Ac027307.1
Ac027601.4
Ac027644.4
Ac034102.4
Ac034102.6
Ac034102.7
Ac036214.1
Ac037459.1
Ac040162.1
Ac040169.1
Ac040169.2
Ac040169.3
Ac044802.1
Ac044839.1
Ac044849.1
Ac046130.1
Ac046168.2
Ac046185.3
Ac048341.1
Ac048341.2
Ac048347.1
Ac048382.4
Ac051619.10
Ac051619.4
Ac053503.2
Ac053527.1
Ac055716.3
Ac058791.1
Ac058822.1
Ac061992.1
Ac061999.1
Ac063952.1
Ac063976.1
Ac064801.1
Ac064805.1
Ac064805.2
Ac064807.1
Ac067852.1
Ac067930.1
Ac067930.3
Ac067930.5
Ac067945.3
Ac068205.2
Ac068234.1
Ac068338.2
Ac068389.1
Ac068389.2
Ac068594.1
Ac068620.1
Ac068669.1
Ac068790.7
Ac068790.8
Ac068831.6
Ac068870.1
Ac068888.1
Ac069200.1
Ac069213.1
Ac069277.1
Ac069368.1
Ac069503.2
Ac073046.1
Ac073050.1
Ac073111.1
Ac073111.3
Ac073111.4
Ac073111.5
Ac073195.1
Ac073210.2
Ac073314.1
Ac073320.1
Ac073389.1
Ac073508.3
Ac073573.1
Ac073585.1
Ac073611.1
Ac073842.1
Ac073857.1
Ac073869.1
Ac073896.5
Ac073957.1
Ac073957.2
Ac073957.3
Ac074032.1
Ac074091.1
Ac074117.1
Ac074117.2
Ac074135.1
Ac078785.1
Ac078842.1
Ac078878.2
Ac078909.1
Ac078929.1
Ac078974.1
Ac079140.1
Ac079145.1
Ac079296.1
Ac079305.1
Ac079313.1
Ac079313.2
Ac079340.2
Ac079341.2
Ac079411.1
Ac079447.1
Ac079466.1
Ac079600.3
Ac079602.3
Ac079610.2
Ac079742.1
Ac079768.1
Ac079807.1
Ac079848.1
Ac079907.1
Ac079949.2
Ac080038.1
Ac080075.1
Ac080080.1
Ac080112.1
Ac080129.1
Ac082651.1
Ac082651.4
Ac083798.1
Ac083798.2
Ac083805.3
Ac083843.2
Ac083949.1
Ac084018.1
Ac084018.2
Ac084082.1
Ac084125.1
Ac084262.1
Ac084262.2
Ac084337.2
Ac084876.2
Ac084878.1
Ac087190.2
Ac087269.1
Ac087289.1
Ac087289.3
Ac087289.4
Ac087294.1
Ac087311.1
Ac087439.2
Ac087477.2
Ac087491.1
Ac087500.1
Ac087521.1
Ac087591.1
Ac087623.2
Ac087633.2
Ac087645.2
Ac087651.1
Ac087721.2
Ac087741.3
Ac087752.3
Ac089999.1
Ac090114.2
Ac090152.1
Ac090283.1
Ac090360.1
Ac090510.1
Ac090527.2
Ac090607.5
Ac090617.3
Ac090617.5
Ac090699.1
Ac090826.2
Ac090844.2
Ac090877.2
Ac090952.1
Ac091045.1
Ac091133.3
Ac091152.4
Ac091153.1
Ac091153.3
Ac091153.4
Ac091167.2
Ac091167.6
Ac091167.7
Ac091180.2
Ac091212.1
Ac091390.4
Ac091551.1
Ac091564.2
Ac091564.3
Ac091564.4
Ac091564.6
Ac091729.3
Ac091736.1
Ac091925.1
Ac091959.3
Ac091965.5
Ac092070.1
Ac092115.1
Ac092115.3
Ac092117.1
Ac092117.2
Ac092118.1
Ac092118.2
Ac092139.3
Ac092143.1
Ac092143.2
Ac092159.2
Ac092279.1
Ac092295.1
Ac092295.2
Ac092296.3
Ac092338.3
Ac092364.1
Ac092368.3
Ac092468.1
Ac092535.3
Ac092587.1
Ac092634.3
Ac092718.1
Ac092720.1
Ac092807.2
Ac092821.3
Ac092835.1
Ac092910.3
Ac092919.2
Ac092944.1
Ac092953.2
Ac093151.3
Ac093152.1
Ac093155.3
Ac093157.1
Ac093162.2
Ac093249.2
Ac093249.4
Ac093323.1
Ac093323.3
Ac093423.3
Ac093484.3
Ac093484.4
Ac093510.1
Ac093512.2
Ac093627.4
Ac093734.1
Ac093752.1
Ac093752.2
Ac093827.4
Ac093904.1
Ac095057.2
Ac096540.1
Ac096637.2
Ac096649.1
Ac096677.1
Ac096751.1
Ac096996.2
Ac097059.1
Ac097103.2
Ac097104.1
Ac097358.2
Ac097460.1
Ac097493.4
Ac097634.1
Ac097634.3
Ac097637.1
Ac097713.2
Ac098484.3
Ac098484.4
Ac098582.1
Ac098617.1
Ac098650.1
Ac098828.2
Ac098829.1
Ac098850.2
Ac098934.1
Ac098934.2
Ac098934.4
Ac099066.1
Ac099329.1
Ac099343.3
Ac099489.1
Ac099518.1
Ac099521.1
Ac099524.1
Ac099535.1
Ac099677.5
Ac099782.2
Ac099795.1
Ac100778.3
Ac100791.3
Ac100793.2
Ac100803.3
Ac100810.1
Ac100812.1
Ac100830.2
Ac100835.2
Ac100847.1
Ac100861.1
Ac100861.2
Ac102953.1
Ac102953.2
Ac103591.1
Ac103702.1
Ac103702.2
Ac103706.1
Ac103810.3
Ac103923.1
Ac104073.4
Ac104109.2
Ac104123.1
Ac104170.1
Ac104365.1
Ac104461.1
Ac104521.1
Ac104532.1
Ac104534.1
Ac104561.1
Ac104564.1
Ac104564.3
Ac104564.4
Ac104581.4
Ac104590.1
Ac104662.2
Ac104695.2
Ac104984.1
Ac104984.5
Ac104997.1
Ac105053.1
Ac105133.1
Ac105137.2
Ac105277.1
Ac105339.1
Ac105345.2
Ac105935.1
Ac105940.1
Ac105942.1
Ac106028.2
Ac106038.1
Ac106772.1
Ac106782.2
Ac106782.5
Ac106820.6
Ac106886.2
Ac106897.1
Ac107083.1
Ac107223.1
Ac107398.4
Ac107464.3
Ac107959.2
Ac107982.2
Ac108002.1
Ac108002.2
Ac108047.1
Ac108134.1
Ac108134.4
Ac108210.1
Ac108448.3
Ac108471.2
Ac108693.2
Ac108738.1
Ac108865.1
Ac108866.1
Ac109460.3
Ac109587.1
Ac109635.2
Ac109992.1
Ac110079.1
Ac110285.2
Ac110285.4
Ac110285.5
Ac110285.7
Ac110716.2
Ac110749.1
Ac111182.1
Ac112219.2
Ac112220.2
Ac112236.2
Ac112504.2
Ac112693.2
Ac112907.1
Ac112907.2
Ac113143.1
Ac113189.1
Ac113192.5
Ac113382.1
Ac113615.1
Ac114271.1
Ac114291.1
Ac114296.1
Ac114488.2
Ac114489.1
Ac114811.2
Ac114956.1
Ac115676.1
Ac116021.1
Ac116025.2
Ac116348.4
Ac116366.3
Ac116407.2
Ac116407.4
Ac116535.1
Ac116609.1
Ac116609.2
Ac117382.2
Ac117422.1
Ac118344.1
Ac118553.2
Ac118754.3
Ac118755.1
Ac119673.1
Ac119677.1
Ac120057.2
Ac120057.3
Ac120114.1
Ac120114.4
Ac120498.4
Ac120498.9
Ac121334.2
Ac121338.2
Ac122719.2
Ac123912.2
Ac124016.1
Ac124068.2
Ac124242.1
Ac124283.5
Ac124319.1
Ac124947.2
Ac125494.1
Ac125603.1
Ac125611.3
Ac126118.1
Ac126175.1
Ac126323.1
Ac126407.1
Ac126544.2
Ac126614.1
Ac126696.1
Ac126763.1
Ac127002.1
Ac127024.2
Ac127070.1
Ac127496.7
Ac129492.1
Ac129492.5
Ac129492.8
Ac129926.2
Ac130343.1
Ac130469.1
Ac131009.4
Ac131025.1
Ac131097.4
Ac131235.2
Ac132872.1
Ac132872.2
Ac132938.5
Ac133552.1
Ac133961.1
Ac134043.1
Ac134682.1
Ac134772.1
Ac135048.2
Ac135050.2
Ac135050.5
Ac135178.3
Ac135178.6
Ac135279.3
Ac135586.2
Ac136475.1
Ac136632.2
Ac137630.3
Ac137695.2
Ac137834.2
Ac137932.2
Ac137936.2
Ac138028.4
Ac138150.1
Ac138304.1
Ac138393.1
Ac138393.3
Ac138466.1
Ac138696.2
Ac138811.1
Ac139099.3
Ac139149.1
Ac139256.1
Ac139530.1
Ac139530.3
Ac139749.1
Ac139769.1
Ac139795.3
Ac141586.1
Ac141930.2
Ac145098.1
Ac145124.1
Ac145207.4
Ac145207.8
Ac145207.9
Ac145422.1
Ac147067.1
Ac147651.1
Ac148477.3
Ac156455.1
Ac190387.1
Ac211433.2
Ac231533.1
Ac231657.1
Ac231981.1
Ac233702.1
Ac233702.8
Ac233982.1
Ac233992.3
Ac234582.1
Ac242426.2
Ac243547.3
Ac243571.2
Ac243585.2
Ac243654.1
Ac243829.1
Ac243830.1
Ac244250.1
Ac244250.2
Ac244517.8
Ac245014.3
Ac245033.2
Ac245047.6
Ac245052.2
Ac245100.4
Ac245452.1
Ac245517.4
Ac246793.1
Ac254633.1
Acaca
Acacb
Acad10
Acad8
Acad9
Acadm
Acads
Acadsb
Acadvl
Acap3
Acat1
Acat2
Acbd4
Acer3
Ache
Acin1
Ackr2
Acly
Aco1
Aco2
Acot13
Acot6
Acot8
Acox1
Acp1
Acp2
Acsbg1
Acsf3
Acsl3
Acss2
Acta1
Actl6a
Actl6b
Actn1-as1
Actn2
Actn3
Actn4
Actr10
Actr1a
Actr3
Actr3b
Actr6
Acvr1b
Acvr2a
Acvr2b
Acvrl1
Acyp1
Acyp2
Ad000090.1
Ad000671.1
Ad000671.2
Ad000671.3
Ad000864.1
Ad000864.2
Ada2
Adal
Adam11
Adam15
Adam22
Adam29
Adam8
Adam9
Adamts14
Adamts17
Adamtsl2
Adamtsl4-as1
Adamtsl5
Adap2
Adarb1
Adat1
Adck1
Adck5
Adcy1
Adcy3
Adcy4
Adcy5
Adcy7
Add1
Adgb
Adgra2
Adgra3
Adgrg1
Adgrg3
Adgrl3
Adgrv1
Adhfe1
Adi1p1
Adipor2
Adirf
Adk
Adm
Adnp2
Adnp-as1
Adora2b
Adpgk-as1
Adprh
Adprm
Adra1d
Adra2a
Adra2c
Adrm1
Adsl
Adssl1
Aebp2
Aen
Aes
Af067845.5
Af107885.2
Af111167.1
Af111169.3
Af127577.5
Af129408.1
Af186192.3
Af233439.1
Af233439.2
Af241728.1
Af274858.1
Afdn
Aff1
Afg1l
Afg3l1p
Afg3l2
Afmid
Aftph
Agap1
Agap3
Agbl3
Agbl5
Agfg1
Agfg2
Aggf1
Agk
Agl
Ago1
Agpat1
Agpat2
Agpat3
Agpat5
Agps
Agrn
Agrp
Agtrap
Ahcyl1
Ahcyl2
Ahrr
Ahsa1
Ahsa2p
Aifm1
Aig1
Aimp1
Aimp2
Aip
Aj011932.1
Ajm1
Ak2
Ak4
Ak7
Akap1
Akap12
Akap13
Akap17a
Akap5
Akap7
Akap8l
Akap9
Akip1
Akirin1
Akr1a1
Akr1b1
Akr1d1
Akr1d1p1
Akr1e2
Akt1
Akt1s1
Al008726.1
Al009028.1
Al009183.1
Al020996.2
Al020997.2
Al021068.1
Al021396.1
Al021546.1
Al021578.1
Al021997.2
Al022069.1
Al022238.4
Al022312.1
Al022316.1
Al022318.4
Al022328.3
Al022345.4
Al023803.3
Al023806.1
Al023806.2
Al024498.2
Al024508.2
Al031123.3
Al031282.1
Al031428.1
Al031432.3
Al031432.4
Al031432.5
Al031587.2
Al031658.2
Al031665.1
Al031710.2
Al031777.2
Al031777.3
Al031848.2
Al032819.1
Al032819.3
Al033527.3
Al033527.4
Al033527.5
Al033528.2
Al033529.1
Al034346.1
Al034374.1
Al034379.1
Al034417.2
Al034548.1
Al035078.4
Al035398.1
Al035414.1
Al035420.2
Al035427.1
Al035530.2
Al049629.2
Al049712.1
Al049749.1
Al049780.1
Al049780.2
Al049794.1
Al049795.1
Al049796.1
Al049836.1
Al049870.3
Al078459.1
Al078621.3
Al078644.2
Al079342.3
Al080250.1
Al080276.2
Al096800.1
Al096828.3
Al096865.1
Al109615.2
Al109917.1
Al109918.1
Al109936.2
Al110118.2
Al117339.5
Al117382.2
Al118508.2
Al118558.3
Al121594.1
Al121655.1
Al121829.2
Al121845.3
Al121899.1
Al121900.2
Al121906.1
Al121936.1
Al121972.1
Al121983.1
Al121990.1
Al122023.1
Al132780.1
Al132780.2
Al132857.1
Al133153.1
Al133153.2
Al133215.2
Al133216.2
Al133227.1
Al133268.1
Al133338.1
Al133343.1
Al133351.1
Al133396.2
Al133467.1
Al133480.1
Al133485.2
Al133516.1
Al135744.1
Al135791.1
Al135838.1
Al136038.3
Al136038.5
Al136040.1
Al136084.2
Al136131.3
Al136172.1
Al136295.1
Al136301.1
Al136309.1
Al136309.2
Al136309.4
Al136366.1
Al136419.1
Al137009.1
Al137027.1
Al137060.1
Al137077.2
Al137782.1
Al137802.2
Al137802.3
Al137856.1
Al138724.1
Al138733.1
Al138781.1
Al138831.1
Al138831.2
Al138885.3
Al138900.2
Al138916.1
Al138921.1
Al139008.2
Al139035.1
Al139082.1
Al139099.1
Al139099.3
Al139158.2
Al139184.1
Al139220.2
Al139246.5
Al139260.1
Al139294.1
Al139300.1
Al139317.1
Al139317.5
Al139353.2
Al139424.1
Al157371.2
Al157400.1
Al157400.2
Al157400.5
Al157823.2
Al157888.1
Al157935.1
Al158070.2
Al158071.1
Al158071.4
Al158151.1
Al158151.3
Al158198.1
Al158212.5
Al160004.1
Al160286.1
Al160291.1
Al160313.1
Al161452.1
Al161668.1
Al161669.2
Al161669.3
Al161729.4
Al161785.3
Al161935.1
Al161937.1
Al162231.3
Al162274.1
Al162377.1
Al162385.2
Al162586.1
Al163636.2
Al353596.1
Al353621.2
Al353622.2
Al353648.1
Al353719.1
Al353743.1
Al353764.1
Al353803.1
Al354696.2
Al354707.2
Al354710.2
Al354726.1
Al354761.1
Al354798.1
Al354892.1
Al354892.2
Al354919.2
Al354920.1
Al355001.2
Al355075.1
Al355075.4
Al355102.2
Al355297.1
Al355297.2
Al355388.2
Al355490.1
Al355490.2
Al355499.1
Al355574.1
Al355877.1
Al355987.2
Al355987.3
Al355987.5
Al356055.1
Al356235.1
Al356441.1
Al356488.2
Al356583.1
Al356599.1
Al356753.1
Al357078.1
Al357127.1
Al357140.2
Al357140.3
Al357315.2
Al357556.4
Al358075.2
Al358113.1
Al358393.1
Al358472.2
Al358472.4
Al358472.5
Al358473.1
Al358613.2
Al358933.1
Al358976.1
Al359182.1
Al359258.3
Al359265.3
Al359397.1
Al359644.1
Al359711.2
Al359762.1
Al359878.2
Al359922.1
Al359962.1
Al359979.2
Al360012.1
Al360181.4
Al360182.2
Al360268.1
Al360270.3
Al365194.1
Al365205.1
Al365226.2
Al365255.1
Al365356.2
Al365436.2
Al390195.2
Al390198.1
Al390719.1
Al390719.2
Al390728.5
Al390860.1
Al390955.2
Al391069.2
Al391069.3
Al391121.1
Al391244.2
Al391262.1
Al391335.1
Al391422.4
Al391650.1
Al391684.1
Al391832.2
Al391832.3
Al391839.1
Al391839.2
Al391863.1
Al391869.1
Al392172.1
Al441992.1
Al442067.1
Al442128.2
Al445250.1
Al445363.3
Al445483.1
Al445490.1
Al445685.1
Al449423.1
Al450304.2
Al450326.1
Al450338.1
Al450468.2
Al450998.2
Al451042.1
Al451044.1
Al451050.2
Al451062.1
Al451062.3
Al451074.1
Al451085.1
Al451085.2
Al451123.1
Al451165.2
Al499627.2
Al512324.1
Al512328.1
Al512343.1
Al512408.1
Al512598.1
Al512631.2
Al512662.2
Al512791.2
Al513008.1
Al513122.2
Al513123.1
Al513217.1
Al513220.1
Al513327.2
Al583722.2
Al589740.1
Al589765.4
Al589843.1
Al590068.1
Al590327.1
Al590556.1
Al590559.1
Al590560.2
Al590617.2
Al590627.2
Al590666.4
Al590708.1
Al590764.1
Al590999.1
Al591167.1
Al591212.1
Al591368.1
Al591485.1
Al591848.1
Al591848.2
Al591926.6
Al592293.1
Al592429.2
Al596094.1
Al596257.1
Al603832.3
Al606468.1
Al606489.1
Al606760.1
Al606760.3
Al627171.1
Al627171.2
Al627422.2
Al645504.1
Al645608.6
Al645728.1
Al645924.1
Al645929.3
Al645939.5
Al645941.1
Al645941.3
Al662797.1
Al662884.2
Al662899.1
Al662899.2
Al669831.5
Al670729.1
Al670729.2
Al671762.1
Al671883.3
Al672291.1
Al691403.2
Al691442.1
Al691447.2
Al713999.1
Al731563.3
Al731569.1
Al731577.2
Al732292.2
Al732314.6
Al807776.1
Al928654.1
Al928654.2
Alas1
Alcam
Aldh16a1
Aldh1b1
Aldh2
Aldh3b1
Aldh5a1
Aldh7a1
Aldoa
Alg1
Alg10
Alg10b
Alg11
Alg13
Alg1l13p
Alg6
Alkbh4
Alkbh7
Alms1
Alox5
Alpl
Amd1
Amdhd1
Amdhd2
Amer3
Amfr
Amh
Amhr2
Ammecr1l
Amotl1
Ampd2
Ampd3
Amz2p1
Anapc11
Anapc16
Anapc4
Ang
Ank1
Ankar
Ankef1
Ankhd1
Ankhd1-eif4ebp3
Ankle1
Ankmy2
Ankrd12
Ankrd13a
Ankrd13b
Ankrd13d
Ankrd18b
Ankrd24
Ankrd33b
Ankrd33b-as1
Ankrd36
Ankrd37
Ankrd42
Ankrd49
Ankrd53
Ankrd6
Ankrd63
Anks1a
Anks3
Ankzf1
Anln
Ano1
Ano10
Ano6
Ano7
Ano7l1
Ano8
Anp32b
Antxrl
Anxa11
Anxa2
Anxa3
Anxa4
Anxa6
Ap000251.1
Ap000317.2
Ap000442.1
Ap000442.2
Ap000446.1
Ap000547.3
Ap000553.1
Ap000553.5
Ap000561.1
Ap000640.2
Ap000662.1
Ap000688.4
Ap000692.2
Ap000695.1
Ap000704.1
Ap000721.1
Ap000753.1
Ap000763.4
Ap000769.1
Ap000769.2
Ap000770.1
Ap000781.1
Ap000787.1
Ap000812.5
Ap000842.2
Ap000845.1
Ap000866.1
Ap000866.2
Ap000867.4
Ap000879.2
Ap000892.1
Ap000892.2
Ap000894.4
Ap000936.1
Ap000941.1
Ap000943.3
Ap000944.2
Ap001046.1
Ap001062.2
Ap001107.1
Ap001107.3
Ap001107.5
Ap001107.6
Ap001160.2
Ap001267.4
Ap001267.5
Ap001269.2
Ap001269.4
Ap001273.2
Ap001347.1
Ap001362.2
Ap001372.2
Ap001412.1
Ap001432.1
Ap001453.1
Ap001462.1
Ap001468.1
Ap001528.1
Ap001542.1
Ap001625.3
Ap001767.3
Ap001781.1
Ap001816.1
Ap001922.5
Ap001931.1
Ap001962.1
Ap002008.2
Ap002364.1
Ap002373.1
Ap002380.1
Ap002381.2
Ap002478.1
Ap002851.1
Ap002852.1
Ap002884.1
Ap002990.1
Ap002992.1
Ap003032.1
Ap003068.4
Ap003071.1
Ap003097.1
Ap003108.2
Ap003119.3
Ap003385.1
Ap003390.1
Ap003392.13
Ap003396.1
Ap003396.3
Ap003419.1
Ap003419.2
Ap003419.3
Ap003465.1
Ap003471.1
Ap003555.3
Ap003721.4
Ap003733.4
Ap003774.1
Ap004609.3
Ap005263.1
Ap005264.1
Ap005329.3
Ap006216.1
Ap006284.1
Ap006294.2
Ap006621.3
Ap1ar
Ap1m1
Ap1m2
Ap1s1
Ap2a1
Ap2a2
Ap2b1
Ap2m1
Ap3d1
Ap3m2
Ap4b1
Ap4e1
Ap4m1
Ap4s1
Ap5m1
Ap5s1
Ap5z1
Apaf1
Apbb1
Apbb3
Apc
Apc2
Apeh
Apex1
Apex2
Aph1a
Aph1b
Api5
Aplf
Aplp2
Apoa1-as
Apoa5
Apobec3b
Apobec3c
Apoe
Apol1
Apold1
Apool
Apopt1
Appl1
Aprt
Aqp10
Aqp11
Aqp6
Araf
Arap3
Arcn1
Areg
Arf1
Arf4-as1
Arf5
Arfgap1
Arfip1
Arfip2
Arfrp1
Arg2
Arhgap1
Arhgap10
Arhgap11a
Arhgap11b
Arhgap21
Arhgap26
Arhgap27
Arhgap28
Arhgap31
Arhgap33
Arhgap39
Arhgap40
Arhgap45
Arhgap5
Arhgdig
Arhgef1
Arhgef10
Arhgef12
Arhgef17
Arhgef18
Arhgef25
Arhgef26
Arhgef37
Arhgef39
Arhgef40
Arhgef7
Arid1a
Arid1b
Arid2
Arid3a
Arid3b
Arid4a
Arid4b
Arid5a
Arid5b
Arih1
Arih2
Arl13b
Arl14ep
Arl2
Arl2bp
Arl2-snx15
Arl4a
Arl6ip4
Arl6ip5
Arl6ip6
Arl8b
Armc10
Armc2
Armc3
Armc5
Armc6
Armc7
Armc8
Armc9
Armcx5
Armcx5-gprasp2
Armh1
Armt1
Arnt
Arntl
Arntl2
Arpc1a
Arpc1b
Arpc2
Arpc4
Arpc4-ttll3
Arpc5
Arpc5l
Arrb1
Arrb2
Arrdc1
Arrdc2
Arrdc3-as1
Arsb
Arsg
Arv1
Arvcf
Asah2b
Asb1
Asb7
Asdurf
Asf1a
Asf1b
Ash2l
Asic1
Asl
Asna1
Asnsd1
Aspdh
Asphd1
Aspscr1
Asrgl1
Asxl1
Atad3a
Atad3b
Atad5
Ate1-as1
Atf1
Atf3
Atf4
Atf5
Atf7ip
Atg10
Atg101
Atg13
Atg16l1
Atg16l2
Atg2a
Atg4a
Atg4b
Atg4c
Atg4d
Atg5
Atg7
Atg9a
Atg9b
Atic
Atl1
Atm
Atmin
Atn1
Atoh8
Atp10d
Atp11a
Atp13a2
Atp1a1
Atp1a2
Atp1b1
Atp1b3
Atp23
Atp2a1
Atp2a1-as1
Atp2a2
Atp2b3
Atp2b4
Atp2c1
Atp4a
Atp4b
Atp5f1b
Atp5f1c
Atp5f1d
Atp5if1
Atp5mc1
Atp5mg
Atp5pdp1
Atp6ap1
Atp6ap1l
Atp6v0a1
Atp6v0a2
Atp6v0b
Atp6v0d1
Atp6v0e1
Atp6v0e2
Atp6v1a
Atp6v1b2
Atp6v1c1
Atp6v1f
Atp6v1g1
Atp6v1g2-ddx39b
Atp7a
Atp8b2
Atp8b3
Atp9a
Atp9b
Atpaf2
Atr
Atraid
Atrip
Atrn
Atxn10
Atxn1l
Atxn2-as
Atxn2l
Atxn7
Atxn7l1
Atxn7l2
Atxn7l3b
Auts2
Avl9
Avpr2
Axdnd1
Axl
Azin1-as1
B2m
B3galt4
B3galt5
B3galt6
B3gnt10
B3gnt2
B3gnt3
B3gnt4
B3gnt5
B4galnt1
B4galnt3
B4galnt4
B4galt1-as1
B4galt2
B4galt7
B9d1
B9d2
Baalc-as1
Babam1
Babam2
Bace1
Bace1-as
Bace2
Bach1
Bad
Bag3
Bag6
Bahcc1
Baiap2
Baiap3
Bak1
Bambi
Banp
Bap1
Barhl1
Basp1
Bax
Bbof1
Bbs1
Bbs12
Bbs4
Bbs7
Bbs9
Bbx
Bcap29
Bcas3
Bcas4
Bcat2
Bccip
Bcdin3d-as1
Bckdha
Bckdhb
Bckdk
Bcl2l11
Bcl2l12
Bcl2l13
Bcl2l2
Bcl2l2-pabpn1
Bcl3
Bcl6
Bcl6b
Bcl9
Bcl9l
Bcorl1
Bcr
Bcrp2
Bcrp5
Bcs1l
Bdh1
Bdkrb2
Bdnf-as
Bdp1
Bean1
Bend7
Best1
Best2
Bfar
Bglap
Bhlhe40
Bicd1
Bicdl1
Bicdl2
Bicra
Bicral
Bin1
Bin3
Birc2
Birc3
Birc5
Birc6
Bispr
Bivm
Bivm-ercc5
Blk
Blm
Bloc1s1
Bloc1s3
Bloc1s4
Bloc1s6
Blvra
Blvrb
Blzf1
Bmf
Bmi1
Bmp1
Bmp2k
Bmpr1a
Bmpr2
Bms1p1
Bnip1
Bnip2
Bnip3l
Bola1
Bola2p1
Bola3-as1
Bora
Borcs5
Borcs6
Borcs7
Borcs7-asmt
Borcs8
Borcs8-mef2b
Bpgm
Bphl
Bpi
Bpifc
Bptf
Brca2
Brcc3
Brd2
Brd3os
Brd4
Bri3
Brix1
Brms1
Brms1l
Brox
Brpf1
Brsk1
Brsk2
Brwd1
Brwd1-as1
Brwd1-as2
Bscl2
Bsdc1
Bsg
Btbd19
Btbd3
Btbd8
Btd
Btf3
Btf3l4
Btg1
Btg2
Btg3-as1
Btk
Btn2a2
Btn2a3p
Btnl9
Btrc
Bub1b
Bub3
Bud31
Bx255925.3
Bx293535.1
Bx322234.1
Bx322559.1
Bx323046.1
Bx470102.1
Bx537318.1
Bx890604.2
Bysl
Bzw1
Bzw2
C10orf53
C10orf55
C11orf1
C11orf49
C11orf54
C11orf58
C11orf80
C12orf29
C12orf40
C12orf45
C12orf60
C12orf65
C12orf75
C14orf119
C14orf178
C15orf39
C15orf41
C15orf61
C15orf65
C16orf45
C16orf70
C16orf71
C16orf72
C16orf74
C16orf86
C16orf92
C17orf100
C17orf107
C17orf49
C17orf53
C17orf64
C17orf80
C17orf97
C18orf21
C18orf54
C19orf24
C19orf38
C19orf44
C19orf53
C19orf66
C19orf67
C19orf81
C19orf85
C1galt1
C1galt1p1
C1orf105
C1orf109
C1orf112
C1orf147
C1orf167
C1orf198
C1orf21
C1orf220
C1orf232
C1orf35
C1orf53
C1orf56
C1orf61
C1qtnf9b
C1rl-as1
C2
C20orf194
C20orf204
C21orf58
C21orf59-tcp10l
C21orf62-as1
C22orf46
C2-as1
C2cd2l
C2cd3
C2cd4a
C2orf15
C2orf49
C2orf50
C2orf69
C2orf73
C2orf88
C2orf92
C3
C3orf14
C3orf38
C3orf52
C4orf33
C4orf47
C4orf48
C5ar2
C5orf22
C5orf24
C5orf30
C5orf51
C5orf56
C5orf66
C6orf120
C6orf201
C6orf203
C6orf48
C6orf89
C6orf99
C7orf26
C7orf57
C8g
C8orf31
C8orf33
C8orf44
C8orf58
C8orf82
C9orf116
C9orf135
C9orf139
C9orf16
C9orf163
C9orf170
C9orf24
C9orf3
C9orf43
C9orf50
C9orf85
Ca11
Ca13
Ca2
Ca5b
Ca5bp1
Cab39
Cabin1
Cables2
Cacna1a
Cacna1g
Cacnb3
Cactin
Cactin-as1
Cacybp
Cad
Cadm2
Calb2
Calcoco2
Calm1
Calm3
Calml6
Calr
Calu
Camk2g
Camk4
Camkv
Camlg
Camta1
Camta2
Cand1
Cand2
Cant1
Canx
Capn1
Capn10
Capn12
Capn15
Capn3
Capn5
Capn7
Capns1
Caprin1
Capza1
Capza2
Card19
Card9
Carm1
Carmil2
Carnmt1-as1
Carns1
Casc19
Casc2
Casc3
Casc4
Casd1
Caskin1
Caskin2
Casp2
Casp7
Casp8
Casp8ap2
Cast
Cat
Catsperd
Catsperg
Catsperz
Cav1
Cav2
Cbfa2t2
Cbfa2t3
Cbfb
Cbl
Cbll1
Cbx3
Cbx4
Cby1
Cc2d1a
Cc2d1b
Cc2d2b
Ccar1
Ccar2
Ccdc102b
Ccdc103
Ccdc106
Ccdc107
Ccdc113
Ccdc115
Ccdc116
Ccdc117
Ccdc124
Ccdc126
Ccdc130
Ccdc134
Ccdc136
Ccdc137
Ccdc138
Ccdc142
Ccdc146
Ccdc15
Ccdc150
Ccdc151
Ccdc152
Ccdc154
Ccdc155
Ccdc157
Ccdc159
Ccdc162p
Ccdc171
Ccdc174
Ccdc18
Ccdc183
Ccdc194
Ccdc24
Ccdc27
Ccdc28a
Ccdc28b
Ccdc30
Ccdc33
Ccdc39
Ccdc40
Ccdc57
Ccdc61
Ccdc63
Ccdc65
Ccdc66
Ccdc69
Ccdc7
Ccdc74a
Ccdc77
Ccdc78
Ccdc83
Ccdc84
Ccdc85b
Ccdc86
Ccdc88b
Ccdc9
Ccdc91
Ccdc97
Ccl2
Ccm2
Ccm2l
Ccn1
Ccnb1
Ccnb1ip1p1
Ccnb2
Ccnd1
Ccnd2
Ccnd3
Ccndbp1
Ccne1
Ccnf
Ccng1
Ccng2
Ccnj
Ccnk
Ccnt2
Ccny
Ccnyl1
Ccp110
Ccr10
Ccr7
Ccrl2
Ccs
Ccser2
Cct2
Cct5
Cct6a
Cct6p1
Cct6p3
Cct7
Cd151
Cd19
Cd247
Cd274
Cd27-as1
Cd320
Cd34
Cd3eap
Cd3g
Cd46
Cd46p1
Cd48
Cd55
Cd6
Cd69
Cd74
Cd81
Cd82
Cd83
Cd84
Cd99
Cd99p1
Cdadc1
Cdc14a
Cdc16
Cdc20
Cdc25b
Cdc37
Cdc37l1
Cdc40
Cdc42
Cdc42bpg
Cdc42ep2
Cdc42ep4
Cdc42se1
Cdc42se2
Cdc45
Cdc6
Cdc7
Cdc73
Cdca2
Cdca3
Cdca5
Cdca7
Cdca8
Cdh15
Cdhr2
Cdhr3
Cdhr5
Cdip1
Cdk1
Cdk10
Cdk12
Cdk13
Cdk16
Cdk18
Cdk2
Cdk2ap2
Cdk3
Cdk5r1
Cdk5r2
Cdk5rap3
Cdk7
Cdk8
Cdk9
Cdkal1
Cdkl5
Cdkn1a
Cdkn1b
Cdkn2aip
Cdkn2b-as1
Cdkn2c
Cdkn2d
Cdkn3
Cdr2l
Cds1
Cds2
Cdt1
Cdv3
Cdx2
Cdyl
Ceacam20
Cebpa-dt
Cebpb
Cebpg
Celf2
Celf5
Celsr2
Celsr3
Cenpa
Cenpbd1p1
Cenpf
Cenph
Cenpi
Cenpn
Cenpo
Cenpp
Cenps
Cenps-cort
Cenpt
Cenpw
Cep104
Cep135
Cep164
Cep164p1
Cep170b
Cep192
Cep250
Cep350
Cep44
Cep55
Cep57
Cep57l1
Cep63
Cep68
Cep78
Cep83-dt
Cep85
Cep95
Cept1
Cercam
Cerna3
Cers4
Cers6
Cers6-as1
Ces2
Ces3
Ces4a
Cfap206
Cfap221
Cfap299
Cfap36
Cfap52
Cfap54
Cfap57
Cfap61
Cfap69
Cfap70
Cfap73
Cfap74
Cfap97d1
Cfap99
Cfh
Cfl1p1
Cflar
Cgb2
Cgn
Cgnl1
Cgrrf1
Chac1
Chaf1a
Chaf1b
Champ1
Chchd1
Chchd2p1
Chchd2p2
Chchd2p6
Chchd3
Chchd6
Chchd7
Chd1l
Chd2
Chd3
Chd4
Chd6
Chd7
Chd8
Chd9
Chek1
Chgb
Chkb-dt
Chmp1b
Chmp1b-as1
Chmp2a
Chmp2b
Chmp5
Chmp6
Chmp7
Chn2
Chp1
Chpf2
Chpt1
Chrac1
Chrm4
Chrna2
Chrna4
Chrnb2
Chst11
Chst12
Chst15
Chsy3
Chtf18
Chtop
Churc1
Churc1-fntb
Ciao1
Ciao2a
Cib1
Cic
Cideb
Cidec
Cilp2
Cipc
Cirbp
Cirbp-as1
Cisd1
Cisd2
Cisd3
Cish
Cit
Ckap2
Ckb
Cklf
Cklf-cmtm1
Cks1b
Clasrp
Clba1
Clcn2
Clcn3
Clcn5
Clcn6
Cldn12
Cldn15
Cldn16
Cldn19
Cldn23
Cldn4
Cldn6
Cldnd2
Clec16a
Clec2d
Clic1
Clic4
Clip2
Clip3
Clk1
Clk2
Clk3
Cln3
Cln5
Cln8
Clp1
Clpp
Clptm1
Clspn
Clstn3
Clta
Cltc
Cltcl1
Cluap1
Cluhp3
Clul1
Clvs1
Clybl
Cmas
Cmbl
Cmc1
Cmc2
Cmip
Cmpk1
Cmpk2
Cmss1
Cmtm3
Cmtr1
Cnbd2
Cndp2
Cnep1r1
Cnfn
Cnga4
Cnih2
Cnih4
Cnn2
Cnnm2
Cnot10
Cnot2
Cnot3
Cnot6
Cnot8
Cnot9
Cnp
Cnpy4
Cnst
Cntd1
Cntd2
Cntln
Cntnap2
Cntnap5
Cntrl
Cntrob
Coasy
Cog1
Cog2
Cog3
Cog5
Cog7
Cog8
Col11a2
Col13a1
Col16a1
Col18a1
Col19a1
Col20a1
Col27a1
Col2a1
Col4a2
Col4a2-as2
Col9a2
Col9a3
Colec11
Colgalt1
Commd1
Commd10
Commd3
Commd3-bmi1
Commd4
Commd9
Comt
Copg1
Cops4
Cops6
Cops7a
Cops7b
Cops8
Copz1
Copz2
Coq10a
Coq10b
Coq4
Coq6
Coq7
Coq8a
Coq8b
Coq9
Coro1a
Coro1c
Coro2a
Coro6
Coro7
Cox10
Cox14
Cox20
Cox20p2
Cox4i1
Cox5b
Cox6a1
Cox6b1
Cox6b2
Cox6cp2
Cox6cp5
Cox7b
Cox7c
Cpamd8
Cpb2
Cpb2-as1
Cpd
Cpeb2
Cpeb4
Cped1
Cpne2
Cpne4
Cpne7
Cpq
Cps1
Cpsf1
Cpsf2
Cpsf3
Cpsf4
Cpt1c
Cpt2
Cptp
Cr1l
Cradd
Cramp1
Crb2
Crcp
Creb1
Creb3
Creb3l1
Creb3l3
Creb3l4
Crebl2
Crebrf
Creg2
Creld1
Creld2
Crem
Crkl
Crlf1
Crls1
Crocc
Croccp2
Crot
Crtap
Crtc1
Crtc2
Crtc3
Cry2
Crybb2p1
Crybg1
Crybg2
Crygn
Crym-as1
Cryzl1
Csad
Csag4
Csde1
Cse1l
Csf1
Csf3
Csf3r
Csk
Cskmt
Csnk1d
Csnk1g2
Csnk1g3
Csnk2b
Cspg5
Cspp1
Csrnp1
Cstf1
Cstf2
Cstf3-dt
Ctbp1-dt
Ctc1
Ctcf
Ctdnep1
Ctdsp1
Ctdspl
Ctdspl2
Cth
Cthrc1
Ctif
Ctnna2
Ctnnb1
Ctnnbl1
Ctnnd1
Ctns
Ctps1
Ctrl
Ctsa
Ctsb
Ctsf
Ctsl
Cttn
Cttnbp2
Cttnbp2nl
Ctu2
Ctxn2
Cuedc2
Cul1
Cul4a
Cul5
Cul9
Cuta
Cutalp
Cutc
Cux1
Cwc25
Cwc27
Cxcl1
Cxcl16
Cxorf40a
Cxorf58
Cxxc1
Cxxc4-as1
Cxxc5
Cxxc5-as1
Cyb561
Cyb561d1
Cyb561d2
Cyb5b
Cyb5d1
Cyb5d2
Cyb5r2
Cyb5r4
Cybrd1
Cyc1
Cyhr1
Cyld
Cyp20a1
Cyp26a1
Cyp26b1
Cyp2e1
Cyp2f2p
Cyp2j2
Cyp2s1
Cyp2t1p
Cyp2u1
Cyp2w1
Cyp3a5
Cyp46a1
Cyp4v2
Cyp51a1-as1
Cyp8b1
Cys1
Cystm1
Cytor
Daam1
Dab2
Dab2ip
Dact3-as1
Dag1
Dagla
Daglb
Dalrd3
Dancr
Dand5
Dao
Dap3
Dapk1
Dapk1-it1
Dars2
Dars-as1
Dazap1
Dazap2
Dbf4
Dbf4b
Dbi
Dbil5p
Dbn1
Dbndd2
Dbnl
Dcaf10
Dcaf11
Dcaf13
Dcaf15
Dcaf17
Dcaf4
Dcaf6
Dcakd
Dck
Dclre1b
Dcp2
Dcst2
Dctn2
Dctn3
Dctn5
Dctn6
Dcun1d1
Dcun1d4
Dcxr-dt
Dda1
Ddb2
Ddhd2
Ddi2
Ddias
Ddit4
Ddit4-as1
Ddn-as1
Ddr1
Ddx1
Ddx10
Ddx11
Ddx11l8
Ddx18
Ddx19a
Ddx19b
Ddx21
Ddx25
Ddx27
Ddx39b-as1
Ddx3x
Ddx42
Ddx46
Ddx47
Ddx49
Ddx5
Ddx50
Ddx52
Ddx54
Ddx55
Ddx59
Deaf1
Decr1
Decr2
Def8
Dennd1a
Dennd2a
Dennd2c
Dennd3
Dennd4c
Dennd5a
Dennd6a-dt
Denr
Depdc4
Depdc5
Depdc7
Depp1
Dera
Desi2
Det1
Deup1
Dgat1
Dgat2
Dgcr8
Dgka
Dgkd
Dgke
Dgkh
Dgkz
Dglucy
Dguok
Dhcr24-dt
Dhcr7
Dhdds
Dhdh
Dhodh
Dhps
Dhrs11
Dhrs3
Dhrs4
Dhrs4l2
Dhrs7
Dhrs7b
Dhtkd1
Dhx30
Dhx35
Dhx38
Dhx40
Dhx58
Dhx8
Dhx9
Diablo
Diaph1
Dicer1-as1
Dio1
Dip2a
Dip2b
Dipk1a
Dis3l
Dis3l2
Disc1
Disp2
Disp3
Dixdc1
Dkc1
Dlat
Dld
Dleu1
Dlg1-as1
Dlg3
Dlgap1-as2
Dlgap4
Dll3
Dlst
Dlx2
Dlx2-dt
Dlx4
Dlx6
Dm1-as
Dmac2l
Dmap1
Dmd
Dmpk
Dmtf1
Dmtn
Dmwd
Dmxl1
Dnaaf1
Dnaaf3
Dnaaf5
Dnah1
Dnah14
Dnah17
Dnah17-as1
Dnah2
Dnah6
Dnai1
Dnaja1
Dnaja3
Dnajb11
Dnajb12
Dnajb2
Dnajb4
Dnajb5
Dnajb6
Dnajb9
Dnajc10
Dnajc13
Dnajc16
Dnajc18
Dnajc21
Dnajc22
Dnajc24
Dnajc25
Dnajc25-gng10
Dnajc27-as1
Dnajc3
Dnajc4
Dnajc5
Dnajc6
Dnajc9
Dnajc9-as1
Dnal1
Dnali1
Dnase1
Dnase1l1
Dnase1l2
Dnd1p1
Dnhd1
Dnm1
Dnm1l
Dnm1p38
Dnm1p49
Dnm2
Dnm3
Dnmt3b
Dnpep
Dnttip1
Doc2a
Dock2
Dock6
Dock8
Dock9-dt
Dok1
Dok2
Dok4
Dok7
Dolpp1
Dop1a
Dop1b
Dot1l
Dpagt1
Dpcd
Dpep1
Dpf2
Dph1
Dph2
Dph6-dt
Dph7
Dpm2
Dpp3
Dpp9
Dpp9-as1
Dprxp1
Dpy19l2p2
Dpy19l2p3
Dpy19l3
Dpy19l4
Dpy30
Dpysl2
Dpysl5
Dqx1
Dr1
Draic
Dram1
Drap1
Drc7
Drd4
Drg1
Drg2
Drosha
Dscr8
Dscr9
Dse
Dstn
Dtl
Dtnb
Dtwd1
Dtx1
Dtx3l
Dtx4
Dubr
Duoxa1
Dus1l
Dus2
Dus4l
Dusp12
Dusp13
Dusp14
Dusp15
Dusp19
Dusp2
Dusp22
Dusp23
Dusp28
Dusp5
Dusp8p5
Dusp9
Dut
Dux4l19
Dvl3
Dxo
Dync1h1
Dync1i2
Dync2h1
Dync2li1
Dynll1
Dynlrb1
Dynlrb2
Dyrk1a
Dyrk2
Dyrk3
Dyrk4
Dysf
Dzip3
E2f3
E2f4
E4f1
Eaf1
Eaf2
Ebag9
Ebf4
Ebln3p
Ebp
Ece1
Ecel1p1
Ecel1p2
Echdc2
Echdc3
Ecm1
Ecsit
Ect2
Edaradd
Edc4
Edem1
Edrf1
Eed
Eef1a1p7
Eef1a2
Eef1akmt3
Eef1akmt4
Eef1akmt4-ece2
Eef1aknmt
Eef1b2
Eef1d
Eef2k
Eefsec
Eepd1
Efcab12
Efcab13
Efcab2
Efcab5
Efcab7
Efemp2
Efhc1
Efhd1
Efhd2
Efna3
Efna4
Efr3a
Egln2
Ehbp1
Ehbp1l1
Ehd1
Ehmt1
Ei24
Eid1
Eid3
Eif1
Eif1b
Eif1p6
Eif2a
Eif2ak1
Eif2ak3-dt
Eif2ak4
Eif2b2
Eif2b3
Eif2b5
Eif2s1
Eif2s3
Eif3b
Eif3f
Eif3g
Eif3j
Eif3k
Eif3l
Eif3m
Eif4a2
Eif4b
Eif4e2
Eif4g1
Eif4h
Eif5
Eif5a
Eif5b
Eif6
Elac1
Elavl1
Elavl3
Elf3-as1
Elmo2
Elmod2
Elmod3
Eln
Eloa
Elob
Elobp2
Elof1
Elovl2-as1
Elovl6
Elp2
Elp3
Elp4
Elp5
Emc10
Emc1-as1
Emc2
Emc3
Emc3-as1
Emc4
Emc6
Emd
Eme1
Eme2
Emg1
Emid1
Eml1
Eml2
Eml3
Eml4
Eml6
Emp1
Emp3
Emsy
Enah
Endov
Engase
Eno1
Eno1-as1
Eno3
Enoph1
Enpp1
Enpp3
Entpd2
Entpd6
Entr1
Eny2
Ep400
Ep400p1
Epas1
Epb41
Epb41l1
Epb41l4a
Epb41l4a-as1
Epb41l5
Epb42
Epc2
Epcam
Epcam-dt
Epha1
Epha2
Ephb4
Ephx1
Ephx2
Epn1
Eps15l1
Eps8l1
Eps8l2
Eps8l3
Eral1
Erbb2
Erbin
Erc1
Ercc1
Ercc3
Ercc4
Ercc5
Ercc6l2
Ereg
Erfe
Erg
Ergic1
Ergic3
Eri1
Ericd
Erich6-as1
Erlin2
Ermap
Ermard
Erp29
Ervk3-1
Ervmer34-1
Ervmer61-1
Esco2
Espl1
Espn
Esrra
Esyt1
Etaa1
Etfbkmt
Etfdh
Etfrf1
Etnk1
Etv2
Etv4
Etv6
Eva1b
Eva1c
Evi5l
Evl
Ewsr1
Exd2
Exd3
Exo1
Exo5
Exoc1
Exoc3
Exoc3l1
Exoc3l4
Exoc4
Exoc6
Exog
Exosc10-as1
Exosc2
Exosc4
Exosc7
Exosc8
Exosc9
Ext2
Extl3
Ezh1
Ezr-as1
F2r
F2rl3
Faahp1
Faap20
Faap24
Fabp5p3
Fadd
Fads1
Fads2
Fads3
Faf2
Fah
Fahd1
Fahd2a
Fahd2cp
Faim2
Falec
Fam102b
Fam110a
Fam111a
Fam111b
Fam114a1
Fam117b
Fam118a
Fam118b
Fam120b
Fam122a
Fam122c
Fam129b
Fam129c
Fam131a
Fam131c
Fam135a
Fam149b1
Fam160a1
Fam160b1
Fam160b2
Fam162a
Fam166a
Fam173a
Fam174b
Fam177a1
Fam185a
Fam187a
Fam189b
Fam193a
Fam200b
Fam206a
Fam207a
Fam210b
Fam214b
Fam216a
Fam217b
Fam221a
Fam221b
Fam222a
Fam227a
Fam228b
Fam229b
Fam230g
Fam234a
Fam241b
Fam32a
Fam45a
Fam47e
Fam53b
Fam53c
Fam57a
Fam71e1
Fam71e2
Fam72a
Fam76a
Fam83a
Fam83c-as1
Fam83d
Fam83e
Fam83f
Fam86b3p
Fam86c1
Fam86jp
Fam86kp
Fam89b
Fam91a1
Fam92a
Fam98b
Fam98c
Fan1
Fancd2
Fance
Fancg
Fanci
Fancm
Far1
Far1-it1
Far2
Farp1
Farp2
Fars2
Fasn
Fastk
Fastkd2
Faxdc2
Fbh1
Fbln1
Fbln2
Fbn3
Fbrs
Fbrsl1
Fbxl16
Fbxl19
Fbxl2
Fbxl3
Fbxl6
Fbxl8
Fbxo17
Fbxo2
Fbxo22
Fbxo24
Fbxo25
Fbxo27
Fbxo28
Fbxo31
Fbxo34
Fbxo38
Fbxo3-dt
Fbxo4
Fbxo44
Fbxo45
Fbxo6
Fbxo7
Fbxo9
Fbxw5
Fbxw8
Fcf1
Fcgr3a
Fcgr3b
Fcgrt
Fcho1
Fcho2
Fchsd1
Fcmr
Fcrlb
Fdft1
Fdps
Fdxr
Fem1a
Fen1
Fer
Fer1l4
Fermt3
Fez1
Fgd4
Fgf14-as2
Fgf2
Fgf22
Fgf5
Fgf9
Fgfr1op
Fgfr1op2
Fgfr4
Fgfrl1
Fggy
Fhad1
Fhl3
Fhod1
Fhod3
Fibp
Ficd
Fig4
Fip1l1
Fkbp10
Fkbp11
Fkbp2
Fkbp4
Fkrp
Fktn
Flad1
Flnb
Flnb-as1
Flot1
Flt3lg
Flt4
Flvcr1
Flywch1
Flywch2
Fmc1
Fmc1-luc7l2
Fmnl1
Fmr1
Fn3k
Fn3krp
Fnbp1
Fnbp1l
Fnbp1p1
Fndc3b
Fnip2
Fnta
Fntb
Fo393418.1
Fo393419.2
Fo704657.1
Focad
Fos
Fosb
Fosl2
Foxa1
Foxa3
Foxc2
Foxc2-as1
Foxcut
Foxd3
Foxh1
Foxj2
Foxk2
Foxl2
Foxn2
Foxn3-as1
Foxo3
Foxo4
Foxo6
Foxred1
Fpgs
Fpgt
Fpgt-tnni3k
Frat1
Frg1
Frg1bp
Frg1dp
Frg1gp
Frg1hp
Frmd6
Frmd8
Frmpd4
Frs2
Frs3
Fry
Fscn1
Fsd1
Fsd1l
Fst
Fstl3
Ftcd-as1
Fto
Ftsj1
Fubp3
Fuk
Fundc2
Furin
Fus
Fut11
Fut3
Fut5
Fut6
Fut8
Fxn
Fxr1
Fxyd5
Fxyd7
Fyn
Fyttd1
Fzd1
Fzd2
Fzd3
Fzd6
Fzd7
Fzd9
Fzr1
G2e3
G6pc3
G6pd
Gaa
Gab1
Gabarap
Gabarapl1
Gabarapl2
Gabbr1
Gabpa
Gabpb1-as1
Gabpb2
Gad1
Gad2
Gadd45a
Gadd45b
Gadd45g
Gal3st4
Galk2
Galm
Galns
Galnt11
Galnt12
Galnt2
Galnt7
Galnt9
Galp
Galt
Gan
Ganc
Gapdh
Gapdhp20
Gapvd1
Gar1
Garem2
Garnl3
Gars
Gas2
Gas2l1
Gas2l3
Gas6-dt
Gas8
Gasal1
Gata1
Gata2-as1
Gata3
Gata6
Gata6-as1
Gatad1
Gatad2a
Gatc
Gbf1
Gbgt1
Gca
Gcat
Gcc2
Gcdh
Gcgr
Gchfr
Gckr
Gcnt1
Gda
Gdap1
Gdf15
Gdf2
Gdi1
Gdpd1
Gdpgp1
Gemin2
Gemin6
Gemin7
Gemin7-as1
Gemin8p4
Gen1
Get4
Gfap
Gfer
Gfi1b
Gfm1
Gfod1-as1
Gfy
Gga1
Ggcx
Ggnbp2
Ggps1
Ggt1
Ggt6
Ghrhr
Gid4
Gid8
Gigyf1
Gigyf2
Ginm1
Gins1
Gins3
Gins4
Gipc1
Gipc2
Gipr
Git1
Git2
Gja9
Gjd3
Gk
Gkn2
Glb1
Glb1l2
Glcci1
Glce
Gle1
Gli2
Gli4
Glipr2
Glis2
Glrx3
Glrx5
Gls
Glud1p3
Glyctk
Glyctk-as1
Gm2a
Gmcl1
Gmds-dt
Gmeb1
Gmnn
Gmppa
Gmpr
Gmpr2
Gmps
Gna11
Gnai2
Gnao1
Gnas
Gnat1
Gnaz
Gnb1
Gnb1l
Gnb2
Gnb3
Gng8
Gnl3
Gnl3l
Gnpat
Gnptg
Gnrhr2
Golga1
Golga2p10
Golga4
Golga7
Golm1
Golt1b
Gorab
Gorasp1
Gorasp2
Gosr1
Gosr2
Gp6
Gpaa1
Gpalpp1
Gpank1
Gpat3
Gpat4
Gpatch11
Gpatch3
Gpbp1
Gpd1l
Gpd2
Gphn
Gpi
Gpn1
Gpn3
Gpnmb
Gpr107
Gpr108
Gpr137
Gpr137c
Gpr146
Gpr157
Gpr160
Gpr161
Gpr17
Gpr39
Gpr4
Gpr78
Gpr84
Gpr89a
Gpr89b
Gprc5a
Gprc5c
Gprc5d-as1
Gps1
Gpsm1
Gpsm2
Gpsm3
Gpt2
Gpx3
Gpx4
Gpx5
Gramd1a
Gramd1b
Gramd1c
Grap2
Grasp
Grb7
Grem1
Grhl1
Grhpr
Grik4
Grik5
Grin1
Grin2c
Grin2d
Grina
Grk2
Grk3
Grk4
Grk5
Grk5-it1
Grk6
Grm1
Grn
Grpel2
Grwd1
Gsdma
Gsdmd
Gse1
Gsec
Gskip
Gsn
Gsn-as1
Gspt2
Gss
Gstcd
Gstk1
Gstm2
Gstm4
Gsto1
Gstp1
Gstz1
Gtf2e1
Gtf2h1
Gtf2h2c
Gtf2h3
Gtf2h4
Gtf2h5
Gtf2ip13
Gtf2ip4
Gtf2ird1
Gtf3a
Gtf3c5
Gtf3c6
Gtpbp1
Gtpbp10
Gtpbp3
Gtpbp4
Gtpbp8
Gucy1b1
Gucy2ep
Guf1
Guk1
Gulp1
Gusbp1
Gusbp5
Gvqw3
Gyg1
Gyg2
Gys1
Gzf1
H1fx-as1
H2afvp1
H2afz
H3f3a
H3f3bp2
H6pd
Habp4
Hacd3
Hadh
Haglr
Hamp
Hand2-as1
Hapln3
Harbi1
Hars2
Haspin
Hat1
Haus1
Haus2
Haus5
Hax1
Hba1
Hbp1
Hccs
Hcfc1
Hcfc1r1
Hcfc2
Hcg11
Hcg14
Hcg25
Hcg27
Hcg9
Hcn3
Hcp5
Hcrt
Hcrtr1
Hcst
Hdac1
Hdac10
Hdac11
Hdac11-as1
Hdac2-as2
Hdac3
Hdac4-as1
Hdac5
Hdac6
Hddc3
Hdgf
Hdgfl2
Hdhd5-as1
Heatr3
Heatr5b
Hectd2
Helb
Hells
Helz
Hemk1
Heph
Herc2p2
Herc3
Herc5
Herpud1
Hes1
Hes2
Hes6
Hes7
Hexa-as1
Hexb
Hexd
Hexim1
Hexim2
Hey1
Hfe
Hgfac
Hgs
Hgsnat
Hhex
Hhla3
Hic1
Hid1
Hif1a
Hif1an
Higd1ap5
Higd1c
Hikeshi
Hilpda
Hinfp
Hipk1
Hipk3
Hira
Hist1h1b
Hist1h1c
Hist1h1d
Hist1h1e
Hist1h1ps1
Hist1h2ab
Hist1h2ac
Hist1h2ad
Hist1h2ae
Hist1h2ag
Hist1h2ah
Hist1h2ai
Hist1h2al
Hist1h2am
Hist1h2aps1
Hist1h2aps4
Hist1h2bc
Hist1h2bd
Hist1h2be
Hist1h2bf
Hist1h2bh
Hist1h2bi
Hist1h2bj
Hist1h2bk
Hist1h2bm
Hist1h2bn
Hist1h2bo
Hist1h3a
Hist1h3c
Hist1h3d
Hist1h3h
Hist1h3j
Hist1h4a
Hist1h4c
Hist1h4d
Hist1h4e
Hist1h4j
Hist2h2ac
Hist3h2ba
Hist3h2bb
Hivep1
Hk1
Hk2
Hla-f
Hla-z
Hlf
Hm13
Hmbox1
Hmbs
Hmces
Hmg20a
Hmg20b
Hmga1
Hmgb3
Hmgb3p22
Hmgcl
Hmgcr
Hmgcs1
Hmgn1p18
Hmgn2
Hmgn3-as1
Hmgn4
Hmgxb4
Hmmr
Hmox2
Hmx2
Hnf1b
Hnrnpa1
Hnrnpa3
Hnrnpab
Hnrnpabp1
Hnrnpcp9
Hnrnph1
Hnrnph3
Hnrnpm
Hnrnpul1
Homer2
Homer3
Hormad1
Hotairm1
Hoxa11
Hoxa9
Hoxb6
Hoxb-as1
Hoxb-as3
Hoxc10
Hoxc5
Hoxc6
Hoxc9
Hoxc-as2
Hoxd3
Hpcal1
Hpn
Hprt1
Hps3
Hps6
Hr
Hrc
Hs2st1
Hs3st3b1
Hsbp1
Hscb
Hsd11b1l
Hsd11b2
Hsd17b1
Hsd17b12
Hsd17b14
Hsd17b4
Hsd17b6
Hsd17b8
Hsd3b7
Hsdl2
Hsf1
Hsf2
Hsf4
Hsp90ab1
Hsp90b1
Hspa14
Hspa1a
Hspa2
Hspa4l
Hspa8p14
Hspb1
Hspb7
Hspb9
Hspbp1
Hspd1p7
Hspe1
Hspe1-mob4
Hspg2
Htatip2
Htatsf1
Htd2
Htr3a
Htr5a
Htr5a-as1
Htr7p1
Htra2
Htt
Hyal1
Hyal3
Hyi
Hyi-as1
Hykk
Hyls1
Hypk
Iba57
Icam1
Icam3
Icam4
Icam5
Ice1
Id1
Id2
Id3
Idh1-as1
Idh2-dt
Idh3a
Idua
Ier2
Ier3
Ier3-as1
Ier5
Ier5l
Iffo2
Ifi27l1
Ifi35
Ifitm3
Ifitm4p
Ifitm9p
Ifrd1
Ift122
Ift140
Ift43
Ift52
Ift74
Ift81
Ift88
Igbp1
Igf1r
Igf2bp1
Igf2bp3
Igf2r
Igfbp6
Igflr1
Ighmbp2
Ighv4-34
Igljcor18
Iglv11-55
Iglv1-36
Iglv1-44
Iglv2-14
Iglv3-10
Iglv3-12
Iglv3-24
Iglv3-6
Iglv6-57
Iglv9-49
Iglvv-66
Igsf9
Ik
Ikbkb
Ikbkg
Ikzf1
Ikzf4
Il10
Il10ra
Il11ra
Il12rb1
Il15ra
Il17b
Il17ra
Il17rb
Il17rc
Il18r1
Il18rap
Il1r1
Il1rap
Il1rl1
Il20rb
Il20rb-as1
Il23a
Il4r
Il6
Il6r
Ilf3
Ilk
Imp3
Imp4
Impa2
Impact
Impdh1p3
Inafm1
Inafm2
Inca1
Incenp
Inf2
Ing1
Ing2
Ing3
Ing5
Inhbe
Inhcap
Inka2-as1
Ino80b
Ino80b-wbp1
Ino80c
Ino80e
Inpp4a
Inpp5a
Inpp5b
Inpp5f
Inppl1
Insig1
Insig2
Ints1
Ints11
Ints2
Ints3
Ints5
Ints6-as1
Ints6l
Ints8
Intu
Invs
Ip6k1
Ipo11
Ipo13
Ipo4
Ipo5
Ipo7
Ipo9
Iqank1
Iqcc
Iqcd
Iqce
Iqcg
Iqch
Iqck
Iqgap1
Iqgap2
Iqsec1
Iqsec2
Irak1bp1
Irak4
Ireb2
Irf4
Irf6
Irf8
Irf9
Irgq
Irs1
Irx4
Irx5
Isca2
Iscu
Isg15
Isg20
Isg20l2
Islr2
Isoc1
Isoc2
Ispd-as1
Ist1
Isx
Itch
Itfg1-as1
Itfg2
Itfg2-as1
Itga1
Itga11
Itga2
Itga4
Itga9
Itgae
Itgav
Itgb1
Itgb1-dt
Itgb3
Itgb4
Itm2b
Itm2c
Itpr1
Itprid2
Itpripl1
Itsn1
Izumo1
Izumo4
Jade1
Jade2
Jade3
Jag2
Jagn1
Jak2
Jakmip3
Jam3
Jarid2
Jazf1-as1
Jdp2
Jkamp
Jmjd1c-as1
Jmjd4
Jmjd7
Jmjd7-pla2g4b
Jph4
Jpt2
Jpx
Jrk
Jrkl
Jsrp1
Kank1
Kank3
Kansl1-as1
Kantr
Kat14
Kat2b
Kat5
Kat7
Kat8
Katnal2
Katnb1
Kazald1
Kbtbd8
Kcna2
Kcnab1
Kcnab2
Kcnc1
Kcnc4
Kcnh4
Kcnh6
Kcnip2-as1
Kcnip3
Kcnj11
Kcnj2
Kcnj8
Kcnk1
Kcnn1
Kcnn3
Kcnn4
Kcnq2
Kcnq4
Kcnq5
Kcns2
Kcns3
Kctd11
Kctd15
Kctd2
Kctd20
Kctd21
Kctd21-as1
Kctd5
Kctd6
Kctd7
Kdm1a
Kdm1b
Kdm2a
Kdm3a
Kdm4a
Kdm4a-as1
Kdm4b
Kdm4c
Kdm4d
Kdm6a
Kdm6b
Kdm7a-dt
Kdm8
Kf456478.1
Khdc4
Khdrbs1
Khk
Khnyn
Khsrp
Kiaa0232
Kiaa0355
Kiaa0391
Kiaa0513
Kiaa0556
Kiaa0895l
Kiaa1109
Kiaa1211
Kiaa1324
Kiaa1328
Kiaa1522
Kiaa1586
Kiaa1614
Kiaa1671
Kiaa1755
Kiaa1841
Kiaa1958
Kiaa2026
Kif15
Kif1b
Kif1bp
Kif1c
Kif20a
Kif20b
Kif22
Kif23
Kif2a
Kif2c
Kif4a
Kif4b
Kif5a
Kif9
Kif9-as1
Kifc1
Kifc2
Kifc3
Kiss1r
Kiz
Klc1
Klc3
Klc4
Klf11
Klf13
Klf16
Klf2
Klf5
Klhdc1
Klhdc10
Klhdc3
Klhdc8a
Klhdc8b
Klhl12
Klhl17
Klhl2
Klhl22
Klhl23
Klhl24
Klhl25
Klhl26
Klhl28
Klhl32
Klhl36
Klhl42
Klhl5
Klhl7
Klk1
Klk11
Klk15
Klk2
Klk9
Klrg1
Kmt2a
Kmt2b
Kmt2d
Kmt2e
Kmt2e-as1
Kmt5a
Kmt5c
Kncn
Knl1
Knstrn
Kntc1
Kpna2
Kpna6
Kpnb1
Krbox4
Kremen1
Kremen2
Kri1
Krt13
Krt18
Krt18p13
Krt18p59
Krt18p61
Krt41p
Krt77
Krt8
Krt8p12
Krt8p42
Krtap10-3
Krtap5-5
Krtap5-as1
Krtcap2
Ksr1
Ktn1
Kxd1
L3mbtl1
L3mbtl2
Lactb2-as1
Lad1
Lair1
Lama1
Lama3
Lama5
Lamb4
Lamc3
Lamtor2
Lamtor4
Lamtor5-as1
Lancl2
Lap3
Laptm4b
Large2
Larp1
Larp1b
Larp4
Larp7
Lars2
Lasp1
Lbh
Lbhd1
Lck
Lclat1
Lcmt1
Lcn12
Lcn15
Lcor
Ldha
Ldlr
Ldlrad3
Ldlrad4
Ldlrap1
Lef1-as1
Lemd2
Lemd3
Lenep
Leng8
Leng8-as1
Lepr
Leprot
Letm2
Letmd1
Lfng
Lgals1
Lgals12
Lgals3bp
Lgals4
Lgi4
Lhb
Lhfpl2
Lhpp
Lhx2
Lhx4
Lias
Lig3
Limd1
Limk1
Limk2
Lims1
Lin28b
Lin37
Lin52
Linc00111
Linc00200
Linc00205
Linc00240
Linc00265
Linc00271
Linc00337
Linc00398
Linc00431
Linc00449
Linc00467
Linc00552
Linc00574
Linc00606
Linc00607
Linc00620
Linc00629
Linc00630
Linc00649
Linc00653
Linc00672
Linc00674
Linc00677
Linc00685
Linc00689
Linc00837
Linc00847
Linc00853
Linc00869
Linc00881
Linc00884
Linc00888
Linc00894
Linc00933
Linc00941
Linc00963
Linc01003
Linc01005
Linc01011
Linc01013
Linc01022
Linc01088
Linc01089
Linc01096
Linc01118
Linc01126
Linc01128
Linc01132
Linc01134
Linc01135
Linc01137
Linc01140
Linc01144
Linc01149
Linc01162
Linc01169
Linc01182
Linc01194
Linc01220
Linc01229
Linc01237
Linc01270
Linc01285
Linc01300
Linc01301
Linc01353
Linc01354
Linc01357
Linc01385
Linc01391
Linc01424
Linc01426
Linc01436
Linc01465
Linc01482
Linc01485
Linc01503
Linc01513
Linc01517
Linc01521
Linc01524
Linc01535
Linc01556
Linc01560
Linc01578
Linc01585
Linc01588
Linc01595
Linc01606
Linc01629
Linc01703
Linc01714
Linc01715
Linc01719
Linc01749
Linc01768
Linc01771
Linc01775
Linc01786
Linc01804
Linc01814
Linc01816
Linc01836
Linc01842
Linc01881
Linc01934
Linc01952
Linc01962
Linc01970
Linc01976
Linc02001
Linc02018
Linc02021
Linc02022
Linc02028
Linc02054
Linc02062
Linc02069
Linc02084
Linc02086
Linc02125
Linc02138
Linc02202
Linc02213
Linc02217
Linc02235
Linc02236
Linc02288
Linc02289
Linc02299
Linc02356
Linc02384
Linc02495
Linc02506
Linc02521
Linc02543
Linc02569
Linc02574
Linc02577
Linc02583
Linc02585
Linc02587
Linc02590
Linc02614
Linc02616
Linc02618
Linc02633
Linc02640
Linc-pint
Lipc
Lipe-as1
Lipg
Lipt1
Lix1l-as1
Llgl1
Llgl2
Llph-dt
Lmcd1
Lmf1
Lmln
Lmna
Lmnb1
Lmnb2
Lmntd2
Lmo2
Lmo4
Lmod1
Lnp1
Lnpep
Loh12cr2
Lonp1
Lonp2
Lonrf3
Lpar5
Lpcat2
Lpgat1
Lpgat1-as1
Lpin1
Lpl
Lrat
Lrch3
Lrfn3
Lrfn4
Lrguk
Lrp1
Lrp3
Lrp4-as1
Lrr1
Lrrc1
Lrrc14
Lrrc2
Lrrc23
Lrrc24
Lrrc25
Lrrc27
Lrrc28
Lrrc36
Lrrc37a17p
Lrrc37b
Lrrc41
Lrrc42
Lrrc45
Lrrc46
Lrrc49
Lrrc59
Lrrc61
Lrrc63
Lrrc71
Lrrc74b
Lrrc8a
Lrrc8b
Lrrc8c
Lrrc8d
Lrrc8e
Lrrcc1
Lrrfip1
Lrrk1
Lrrtm1
Lrsam1
Lrtomt
Lrwd1
Lsinct5
Lsm14a
Lsm14b
Lsm2
Lsm4
Lsm6
Lsm8
Lsp1
Lsr
Lss
Ltb4r
Ltbp3
Ltbp4
Ltbr
Luc7l2
Luc7l3
Lxn
Ly6e
Ly6g6c
Lyl1
Lyn
Lypd1
Lypd3
Lypd6
Lypd9p
Lypla2
Lypla2p2
Lyplal1
Lyrm1
Lyrm7
Lztr1
Lzts2
M1ap
Macf1
Maco1
Macrod1
Macrod2
Mad2l1bp
Madcam1
Madd
Maea
Mael
Maf1
Maff
Mafg
Mafg-dt
Mafk
Mag
Magea12
Maged2
Mageh1
Magi2
Magi3
Magix
Maip1
Mak16
Malat1
Malsu1
Malt1
Mamdc4
Mamstr
Man1a2
Man1b1
Man1b1-dt
Man1c1
Man2a1
Man2a2
Man2b1
Man2b2
Manbal
Manea
Maneal
Manf
Map1a
Map1lc3a
Map1lc3b
Map1s
Map2
Map2k1
Map2k3
Map2k5
Map2k7
Map3k11
Map3k14
Map3k14-as1
Map3k20
Map3k2-dt
Map3k3
Map3k4
Map3k8
Map4k1
Map4k2
Map4k3-dt
Map4k4
Map7d1
Mapk12
Mapk13
Mapk14
Mapk1ip1l
Mapk3
Mapk6
Mapk7
Mapk8ip1
Mapk8ip3
Mapkapk2
Mapkapk3
Mapkapk5
Mapkbp1
Mapre2
Mapre3
Mapt
Mapt-it1
March10
March2
March6
March7
March9
Marf1
Mark2
Mark3
Mark4
Mars
Mars2
Masp2
Mast1
Mast3
Mast4
Mastl
Mat2a
Mat2b
Matk
Matn1-as1
Matn4
Matr3
Mau2
Mavs
Maz
Mbd5
Mbd6
Mblac1
Mbnl2
Mbtps1
Mbtps2
Mc1r
Mc5r
Mccc2
Mcemp1
Mcf2l2
Mcm10
Mcm2
Mcm4
Mcm5
Mcm8
Mcoln1
Mcph1
Mcrip1
Mcrip2
Mcts1
Mcts2p
Mcu
Mcub
Mdga1
Mdh1
Mdk
Mdm2
Mdm4
Mdp1
Mds2
Me2
Mecom
Mecr
Med1
Med12
Med14
Med15
Med17
Med18
Med21
Med24
Med25
Med29
Med30
Med9
Mef2a
Mef2c
Mef2c-as1
Mef2c-as2
Megf11
Megf8
Mei1
Meiob
Meis1
Meis3
Melk
Meltf
Meltf-as1
Memo1
Memo1p4
Men1
Meox1
Mepce
Metap1
Metap1d
Metap2
Metrn
Mettl14
Mettl15
Mettl16
Mettl17
Mettl22
Mettl23
Mettl25
Mettl2a
Mettl2b
Mettl9
Mfap2
Mff
Mfge8
Mfn1
Mfn2
Mfrp
Mfsd1
Mfsd11
Mfsd12
Mfsd13a
Mfsd14b
Mfsd3
Mfsd4a
Mfsd4b
Mfsd5
Mga
Mgat2
Mgat5
Mgat5b
Mgme1
Mgrn1
Mgst2
Mgst3
Mhencr
Mia3
Miat
Miatnb
Mib1
Mib2
Mica
Mical1
Mical2
Mical3
Micall2
Micb
Micos10
Micos10-nbl1
Micu3
Mid1ip1
Mid1ip1-as1
Midn
Mief1
Mief2
Mier1
Mif
Mif-as1
Miga2
Miip
Mincr
Mindy1
Mindy2
Mindy4
Mink1
Minpp1
Mios
Mip
Mipepp3
Mipol1
Mir10a
Mir1181
Mir1199
Mir1204
Mir1205
Mir1207
Mir1208
Mir1234
Mir1281
Mir1282
Mir1292
Mir1306
Mir1307
Mir130b
Mir145
Mir1469
Mir152
Mir1538
Mir1539
Mir17
Mir17hg
Mir181a2hg
Mir181c
Mir18a
Mir1911
Mir1915
Mir192
Mir193a
Mir194-2hg
Mir196a1
Mir19a
Mir200a
Mir200c
Mir200chg
Mir202
Mir20a
Mir212
Mir219a1
Mir26b
Mir2861
Mir301b
Mir3065
Mir3131
Mir3138
Mir3143
Mir3150bhg
Mir3153
Mir3175
Mir3178
Mir3180-4
Mir3180-5
Mir3181
Mir3184
Mir3188
Mir3189
Mir3190
Mir3191
Mir3193
Mir3199-1
Mir3199-2
Mir320a
Mir324
Mir338
Mir33b
Mir345
Mir3610
Mir3615
Mir3618
Mir3649
Mir3652
Mir3655
Mir3678
Mir3681hg
Mir3684
Mir3692
Mir3907
Mir3917
Mir3928
Mir3936hg
Mir3945hg
Mir3960
Mir423
Mir425
Mir4252
Mir4258
Mir429
Mir4309
Mir4321
Mir4323
Mir4434
Mir4442
Mir4444-1
Mir4448
Mir4449
Mir4453
Mir4453hg
Mir4458hg
Mir4466
Mir4470
Mir4472-1
Mir4479
Mir4496
Mir4505
Mir4513
Mir4515
Mir4519
Mir4521
Mir4522
Mir4523
Mir4530
Mir4645
Mir4648
Mir4651
Mir4665
Mir4683
Mir4687
Mir4690
Mir4706
Mir4717
Mir4726
Mir4727
Mir4729
Mir4734
Mir4736
Mir4738
Mir4740
Mir4741
Mir4745
Mir4757
Mir4781
Mir4787
Mir484
Mir497hg
Mir5001
Mir5088
Mir5090
Mir5091
Mir5093
Mir5187
Mir5188
Mir544b
Mir548ak
Mir548al
Mir548au
Mir5695
Mir5696
Mir5703
Mir574
Mir5787
Mir589
Mir6079
Mir6084
Mir6089
Mir6090
Mir612
Mir6125
Mir6126
Mir6131
Mir6132
Mir615
Mir632
Mir636
Mir638
Mir639
Mir648
Mir6508
Mir6515
Mir6516
Mir657
Mir658
Mir661
Mir6722
Mir6730
Mir6732
Mir6743
Mir6746
Mir6750
Mir6753
Mir6777
Mir6787
Mir6793
Mir6795
Mir6807
Mir6823
Mir6832
Mir6833
Mir6836
Mir6845
Mir6847
Mir6849
Mir6853
Mir6864
Mir6865
Mir6867
Mir6869
Mir6872
Mir6875
Mir6880
Mir6892
Mir7111
Mir7162
Mir718
Mir7-3
Mir7-3hg
Mir760
Mir762hg
Mir769
Mir7703
Mir7706
Mir7845
Mir7846
Mir8078
Mir92b
Mir9-3
Mir933
Mir9-3hg
Mir99b
Mirlet7a1hg
Mirlet7bhg
Mirlet7e
Mirlet7i
Mis12
Misp3
Mitf
Mknk1
Mkrn2
Mkrn3
Mks1
Mlec
Mlf1
Mlh1
Mllt10
Mllt6
Mlst8
Mlx
Mlxipl
Mmaa
Mmachc
Mmel1
Mmp11
Mmp17
Mnat1
Mnd1
Mnx1-as1
Mob1b
Mob4
Mocs3
Mogs
Mon1a
Mon1b
Mon2
Morc3
Morf4l1
Morn2
Morn5
Mospd2
Mospd3
Mpdu1
Mpg
Mphosph10
Mphosph9
Mpi
Mpig6b
Mpp4
Mpp5
Mpp6
Mpp7-dt
Mprip
Mpst
Mpv17
Mpv17l2
Mras
Mrfap1
Mrgprf-as1
Mrgprg
Mrgprg-as1
Mrm1
Mrm2
Mrm3
Mrnip
Mroh1
Mroh6
Mrpl10
Mrpl15
Mrpl15p1
Mrpl18
Mrpl19
Mrpl2
Mrpl20-as1
Mrpl22
Mrpl30
Mrpl32
Mrpl33
Mrpl34
Mrpl35
Mrpl37
Mrpl38
Mrpl4
Mrpl40
Mrpl42
Mrpl45
Mrpl48
Mrpl49
Mrpl52
Mrpl53p1
Mrpl54
Mrpl58
Mrps11
Mrps12
Mrps16
Mrps17
Mrps18c
Mrps2
Mrps21
Mrps22
Mrps25
Mrps27
Mrps30
Mrps31p4
Mrps35
Mrps36
Mrps6
Mrps7
Mrrf
Mrs2
Mrtfb
Mrto4
Mrvi1-as1
Ms4a13
Msantd3
Msh2
Msh3
Msh5
Msh5-sapcd1
Msh6
Msi2
Msl1
Msl3
Msmo1
Msra
Msrb1p1
Mst1p2
Msto1
Msto2p
Mt1p1
Mt1x
Mt2a
Mta1
Mta2
Mta3
Mtap
Mtatp6p26
Mtbp
Mtcl1
Mtco1p12
Mtco3p12
Mtdh
Mtf2
Mtfp1
Mtfr1
Mtfr1l
Mtg1
Mtg2
Mthfd1
Mthfd1l
Mthfd2
Mthfd2l
Mthfr
Mthfsd
Mtm1
Mtmr11
Mtmr14
Mtmr2
Mtmr3
Mtmr9
Mtnd3p25
Mtnd4lp30
Mtnd5p11
Mtnd6p4
Mto1
Mtr
Mtrex
Mtrr
Mtss1
Mttp
Mtx1
Mtx2
Muc12
Muc20-ot1
Muc3a
Muc4
Mus81
Mvb12a
Mvk
Mxd1
Mxd3
Mxi1
Mxra7
Myadm
Myb
Mybl2
Myc
Mycbp2-as1
Mydgf
Myeov
Myh14
Myh7b
Myh9
Myl12a
Myl3
Myl4
Myl5
Myl6
Myl6b
Myl6bp1
Mylip
Mylk
Mylk-as1
Mylpf
Mynn
Myo15a
Myo15b
Myo18a
Myo18b
Myo19
Myo1a
Myo1e
Myo1g
Myo1h
Myo3b-as1
Myo6
Myo7a
Myo9b
Myrf
Myrip
Myt1
Myt1l
Mzb1
Mzf1-as1
Mzt2b
N4bp2
NA
Naa10
Naa15
Naa16
Naa20
Naa30
Naa35
Naa38
Naa40
Naa60
Naaladl2
Nab1
Nab2
Nabp1
Nabp2
Nadk
Nadsyn1
Nagk
Naglu
Nanos1
Nans
Napa-as1
Napepld
Napg
Napsa
Napsb
Narf
Nasp
Nat10
Nat14
Nat8l
Nat9
Nav2
Naxd
Naxe
Nbeal1
Nbeal2
Nbl1
Nbpf12
Nbpf3
Nbr1
Nbr2
Ncan
Ncapd2
Ncapg
Ncaph
Ncaph2
Ncbp1
Ncf2
Ncf4-as1
Nck1
Nck2
Nckap1l
Ncln
Ncoa1
Ncoa3
Ncoa7
Ncor2
Ncr3lg1
Ncstn
Ndc80
Nde1
Ndel1
Ndfip1
Ndfip2
Ndor1
Ndrg4
Ndst1
Ndst2
Ndufa13
Ndufa3
Ndufa3p3
Ndufa4l2
Ndufa6-dt
Ndufa7
Ndufaf2
Ndufaf3
Ndufaf4p1
Ndufaf5
Ndufaf6
Ndufaf7
Ndufb10
Ndufb2
Ndufb3
Ndufb4
Ndufb6
Ndufb8
Ndufb9
Ndufc1
Ndufs2
Ndufs3
Ndufs6
Ndufs7
Ndufs8
Ndufv1
Ndufv2
Ndufv3
Neat1
Nebl
Necab2
Necab3
Necap1
Necap2
Nectin2
Nedd1
Nedd4l
Nedd8
Nedd8-mdp1
Nefh
Neil3
Nek11
Nek6
Nek7
Nelfa
Nelfb
Nelfcd
Nenf
Neo1
Net1
Neu3
Neurl1b
Neurl4
Nf1
Nf2
Nfasc
Nfat5
Nfatc1
Nfatc2ip
Nfatc3
Nfe2
Nfe2l1
Nfe4
Nfia
Nfic
Nfkb1
Nfkb2
Nfkbia
Nfkbib
Nfkbie
Nfkbil1
Nfkbiz
Nfx1
Nfya
Nfyc
Ngdn
Ngfr
Ngrn
Nhlrc2
Nhlrc3
Nif3l1
Nifk-as1
Nip7
Nipa1
Nipa2
Nipal1
Nipal3
Nipbl
Nipsnap1
Nipsnap2
Nipsnap3b
Nisch
Nit1
Nit2
Nkain1
Nkila
Nkiras2
Nktr
Nle1
Nlgn2
Nlk
Nlrp14
Nmb
Nmd3
Nme1
Nme1-nme2
Nme4
Nmnat1
Nmral1
Nmt1
Nnat
Nnt
Noc2l
Noc2lp1
Noc4l
Noct
Nog
Nol11
Nol12
Nol4l
Nol4l-dt
Nol7
Nolc1
Nono
Nop14-as1
Nop53
Nop56
Nop56p1
Nop58
Nop9
Nos1ap
Nos3
Notch3
Nox5
Noxa1
Npas1
Npas4
Npbwr2
Npc1
Npepps
Npffr2
Nphp3-as1
Nphp4
Npl
Npm1
Npr3
Nprl3
Npw
Nqo2
Nr1d2
Nr1h2
Nr1h3
Nr2c2
Nr2f2
Nr4a1
Nr4a3
Nraddp
Nrbf2
Nrbp1
Nrf1
Nrgn
Nrm
Nrn1l
Nrp2
Nrsn2
Nrxn2
Nsa2
Nsd1
Nsd2
Nsdhl
Nsmce1-dt
Nsmce2
Nsmf
Nsrp1
Nsun3
Nsun4
Nsun6
Nt5c1a
Nt5cp1
Nt5dc1
Nt5m
Ntan1
Ntmt1
Ntn3
Ntn5
Ntng2
Ntpcr
Ntrk1
Nuak2
Nub1
Nubp1
Nubp2
Nubpl
Nucb1
Nucb2
Nudc
Nudt1
Nudt13
Nudt16
Nudt16l1
Nudt16p1
Nudt2
Nudt22
Nudt4
Nudt7
Nudt9
Nuf2
Numa1
Numbl
Nup107
Nup133
Nup188
Nup205
Nup210l
Nup214
Nup35
Nup50
Nup58
Nup85
Nup93
Nupl2
Nus1p2
Nusap1
Nutf2
Nutf2p3
Nutm1
Nxnl1
Nxnl2
Nxpe3
Nxph1
Nxph3
Nxt2
Oaf
Oas3
Oasl
Oaz1
Oaz3
Obscn
Obsl1
Ocel1
Ociad1
Ocrl
Odc1
Odc1-dt
Odf2
Odf3l2
Odr4
Ofd1
Oga
Ogdh
Ogfod2
Ogg1
Ogt
Oip5-as1
Olfm1
Olmalinc
Oma1
Oosp1p2
Opa1
Opa3
Ophn1
Oprl1
Optn
Or10ae3p
Or2a14
Or2v1
Or2w5
Or2x1p
Or52p1p
Orai1
Orai2
Orai3
Orc3
Orc6
Ormdl2
Os9
Osbp2
Osbpl2
Osbpl5
Osbpl6
Osbpl9
Oscp1
Oser1-dt
Osgepl1-as1
Osgin1
Osgin2
Osmr
Osr2
Ostc
Ostf1
Otop2
Otub1
Otud1
Otud6b
Otulin
Otx1
Oxa1l
Oxnad1
Oxr1
Oxsm
Oxsr1
P2rx7
P3h3
P3h4
P4hb
Pa2g4
Paaf1
Pabpc1l
Pabpc4
Pabpn1
Pacrg
Pacrg-as3
Pacrgl
Pacs1
Pacs2
Pacsin1
Pacsin2
Pacsin3
Paep
Pafah1b1
Pafah1b2
Page5
Paics
Paip2
Pak2
Pak4
Pak6
Palld
Palm
Palmd
Pam
Pam16
Pan2
Pan3
Pank2
Panx1
Panx2
Paox
Papola
Papolg
Paqr4
Paqr6
Paqr7
Paqr8
Paqr9-as1
Pard3-as1
Pard6a
Pard6b
Park7
Parp10
Parp14
Parp2
Parp3
Parpbp
Patl2
Paupar
Pawrp1
Pax8
Pax8-as1
Paxbp1-as1
Paxip1-as1
Paxx
Pbx1
Pbx2
Pbx3
Pc
Pcat1
Pcat6
Pcbd2
Pcbp1
Pcbp2
Pcbp3
Pcca
Pccb
Pcdh10
Pcdhb8
Pcdhga11
Pcdhgb3
Pcdhgc4
Pced1b
Pcf11
Pcgf3
Pcgf5
Pcif1
Pck1
Pck2
Pclaf
Pcm1
Pcmt1
Pcmtd2
Pcna
Pcnp
Pcnt
Pcnx1
Pcnx3
Pcnx4
Pcolce
Pcolce-as1
Pcoth
Pcp2
Pcsk4
Pcsk6
Pcsk7
Pcyox1
Pcyox1l
Pdcd11
Pdcd2l
Pdcd4
Pdcd5
Pdcd6
Pdcd6ip
Pdcd6ipp2
Pdcl3
Pde12
Pde1b
Pde2a
Pde4c
Pde8a
Pdgfra
Pdgfrb
Pdha1
Pdhx
Pdia3
Pdia3p1
Pdia4
Pdia5
Pdik1l
Pdk1
Pdk2
Pdk3
Pdlim2
Pdlim4
Pdlim5
Pdlim7
Pdp1
Pdpk1
Pds5b
Pdxdc1
Pdxk
Pear1
Peli3
Pelo
Per3
Pet100
Pex10
Pex13
Pex14
Pex26
Pex3
Pfas
Pfdn1
Pfdn4
Pfdn5
Pfkfb2
Pfkfb3
Pfkfb4
Pfkl
Pfkm
Pfkp
Pgam1
Pgam5
Pgap2
Pgbd1
Pgbd2
Pgc
Pgd
Pgf
Pgghg
Pgk1
Pgm2
Pgpep1
Pgrmc1
Pgs1
Phactr2
Phactr4
Phax
Phc2
Phc3
Phf1
Phf10
Phf13
Phf14
Phf20
Phf20l1
Phf21a
Phf23
Phf3
Phf6
Phf7
Phgdh
Phkb
Phkg2
Phldb1
Phospho2
Phox2a
Phpt1
Phrf1
Phtf2
Phyhip
Pi4k2a
Pias1
Pias4
Pibf1
Pick1
Picsar
Pidd1
Piezo1
Piezo2
Pigb
Pigc
Pigg
Pigl
Pigq
Pigr
Pigs
Pigt
Pigu
Pigv
Pigw
Pigx
Pigy-dt
Pih1d3
Pik3c2a
Pik3c3
Pik3ca
Pik3cd
Pik3cd-as1
Pik3ip1-as1
Pik3r1
Pik3r2
Pikfyve
Pim1
Pim2
Pim3
Pimreg
Pin1
Pin1p1
Pin4
Pinlyp
Pip4k2c
Pip5k1b
Pip5k1c
Pip5kl1
Pipox
Pithd1
Pitpna
Pitpna-as1
Pitpnc1
Pitpnm1
Pitx1
Pitx3
Piwil4
Pkd1
Pkd2
Pkd2l1
Pkd2l2
Pkdcc
Pkia
Pkib
Pkig
Pkm
Pkmyt1
Pkn1
Pkn2
Pknox1
Pkp3
Pkp4
Pla2g15
Pla2g16
Pla2g4e-as1
Pla2g4f
Pla2g6
Plau
Plaur
Plb1
Plbd2
Plcb2
Plcb3
Plcd1
Plcg1
Plcg2
Plcl1
Plcxd1
Pld2
Pld3
Plec
Plekha1
Plekha3
Plekha4
Plekha5
Plekha7
Plekha8
Plekhb1
Plekhb2
Plekhf1
Plekhf2
Plekhg2
Plekhg3
Plekhg4
Plekhh1
Plekhh2
Plekhm2
Plekhn1
Plekho1
Plekho2
Plin2
Plk1
Plk3
Plk4
Plod1
Plod3
Plpbp
Plpp6
Plpp7
Plppr2
Plppr3
Pls1
Plxna3
Plxnb3
Plxnc1
Plxnd1
Pmaip1
Pmf1
Pmf1-bglap
Pmfbp1
Pml
Pmm2
Pmpca
Pmpcb
Pms1
Pnkd
Pnkp
Pnmt
Pnn
Pno1
Pnp
Pnpla2
Pnpla6
Pnpla7
Pnpo
Pnrc1
Pnrc2
Poc1a
Poc1b-as1
Podxl
Pofut1
Pogk
Poglut1
Pola1
Pola2
Polb
Pold1
Pold3
Pold4
Poldip3
Pole4
Polh
Poli
Polk
Poln
Polr1b
Polr1c
Polr1d
Polr1e
Polr2a
Polr2b
Polr2c
Polr2g
Polr2h
Polr2k
Polr2m
Polr3b
Polr3c
Polr3d
Polr3e
Polr3f
Polr3g
Polr3gl
Polr3h
Pom121
Pom121l1p
Pomc
Pomk
Pop1
Pop4
Pop5
Pop7
Por
Pot1-as1
Potea
Potekp
Pou2f1
Pou2f2
Pou3f2
Pou5f1
Ppan
Ppan-p2ry11
Ppard
Ppargc1b
Ppcdc
Ppcs
Ppdpf
Ppef1
Ppfia1
Ppfia3
Ppfia4
Ppfibp1
Pphln1
Ppia
Ppiap10
Ppiap3
Ppiap35
Ppib
Ppie
Ppif
Ppig
Ppih
Ppil2
Ppil6
Ppip5k2
Ppl
Ppm1a
Ppm1b
Ppm1d
Ppm1g
Ppm1k-dt
Ppm1l
Ppm1m
Ppm1n
Ppme1
Ppox
Ppp1cb
Ppp1r11
Ppp1r12b
Ppp1r12c
Ppp1r15a
Ppp1r16a
Ppp1r1c
Ppp1r21
Ppp1r27
Ppp1r37
Ppp1r3f
Ppp1r3g
Ppp1r7
Ppp1r8
Ppp2r1a
Ppp2r1b
Ppp2r2a
Ppp2r2d
Ppp2r5b
Ppp2r5c
Ppp3cb-as1
Ppp3cc
Ppp4c
Ppp4r1l
Ppp4r2
Ppp4r4
Ppp5c
Ppp6r2
Pprc1
Ppwd1
Ppy
Pqbp1
Pqlc2
Pqlc3
Prcc
Prcd
Prdm1
Prdm11
Prdm15
Prdm16
Prdm2
Prdx2
Prdx4
Prdx5
Prdx6
Prelid1
Prelid3a
Prickle3
Prickle4
Prim2
Primpol
Prkab1
Prkaca
Prkacb
Prkar1a
Prkar2a-as1
Prkca
Prkcb
Prkcd
Prkce
Prkcg
Prkch
Prkcq-as1
Prkcsh
Prkcz
Prkcz-as1
Prkd2
Prkra-as1
Prkrip1
Prmt1
Prmt3
Prmt5
Prmt5-as1
Prmt6
Prmt7
Prnp
Procr
Prokr1
Prom1
Prorsd1p
Proser2
Proser3
Prpf18
Prpf3
Prpf31
Prpf38a
Prpf38b
Prpf39
Prpf4
Prpf40b
Prpf8
Prps1
Prps2
Prpsap2
Prr11
Prr12
Prr13
Prr14
Prr16
Prr29
Prr3
Prr33
Prr5
Prrc1
Prrc2a
Prrc2b
Prrc2c
Prrg2
Prrt2
Prrt3
Prss12
Prss16
Prss21
Prss23
Prss30p
Prss36
Prss41
Prss53
Prune1
Prxl2b
Psap
Psat1
Psca
Psd4
Psenen
Psma3
Psma4
Psma6
Psmb3
Psmb6
Psmb8
Psmb9
Psmc1
Psmc2
Psmc3
Psmc4
Psmc5
Psmc6
Psmd1
Psmd11
Psmd13
Psmd14
Psmd2
Psmd3
Psmd4
Psmd7
Psmd8
Psmd9
Psme1
Psme2
Psme3
Psmf1
Psmg2
Psmg3-as1
Psmg4
Psors1c1
Pspn
Pstk
Ptbp1
Ptbp2
Ptcd2
Ptcd3
Ptdss1
Ptdss2
Pten
Ptenp1-as
Pter
Ptgds
Ptger4
Ptgr2
Pth2
Ptk2b
Ptk7
Ptma
Ptms
Ptov1
Ptp4a1
Ptp4a2p1
Ptp4a3
Ptpa
Ptpdc1
Ptpmt1
Ptpn1
Ptpn11
Ptpn14
Ptpn18
Ptpn22
Ptpn23
Ptpn4
Ptpn6
Ptpra
Ptpre
Ptprf
Ptprh
Ptprj
Ptprm
Ptprn
Ptprr
Ptpru
Ptprvp
Ptrh1
Pts
Pttg1
Pttg1ip
Ptx4
Puf60
Pura
Purpl
Pus1
Pusl1
Pvr
Pvt1
Pwp1
Pwwp3a
Pxk
Pxmp2
Pxn
Pxn-as1
Pxylp1
Pycr1
Pydc1
Pyroxd1
Qars
Qki
Qpctl
Qrfp
Qrich1
Qrsl1
Qser1
Qsox1
Qtrt1
Qtrt2
R3hcc1
R3hcc1l
R3hdm1
R3hdm2
Rab10
Rab11a
Rab11b
Rab11fip4
Rab11fip5
Rab12
Rab18
Rab1b
Rab24
Rab26
Rab27a
Rab2a
Rab30-as1
Rab31
Rab33b
Rab34
Rab36
Rab37
Rab3a
Rab3gap1
Rab3il1
Rab3ip
Rab40c
Rab4a
Rab5a
Rab5if
Rab7a
Rab8a
Rab8b
Rab9a
Rabac1
Rabep1
Rabepk
Rabgap1
Rabgap1l
Rabgef1
Rabggtb
Rabl2a
Rabl6
Rac1
Rac3
Rad21-as1
Rad21l1
Rad23a
Rad23b
Rad50
Rad51
Rad51ap1
Rad51b
Rad51c
Rad54l
Rad9a
Rad9b
Radil
Rae1
Rag1
Rai1
Rai14
Ralb
Ralgapb
Ralgps1
Raly
Ran
Ranbp1
Ranbp2
Rangrf
Rap1b
Rap1gap
Rap1gds1
Rap2a
Rap2b
Rap2c
Rap2c-as1
Rapgef2
Rapgef3
Rapgef5
Rapgefl1
Rara
Rarg
Rars
Rasa1
Rasa2
Rasa4
Rasal2
Rasal3
Rasip1
Rasl10b
Rasl11a
Rasl11b
Rassf1
Rassf1-as1
Rassf3
Rassf4
Rassf5
Rassf8
Raver1
Raver2
Rb1
Rbak
Rbak-rbakdn
Rbbp4
Rbbp6
Rbbp8
Rbck1
Rbfa
Rbfox3
Rbl2
Rbm10
Rbm11
Rbm14
Rbm14-rbm4
Rbm15
Rbm17
Rbm25
Rbm26-as1
Rbm33
Rbm38
Rbm4
Rbm42
Rbm45
Rbm48
Rbm5
Rbm6
Rbm7
Rbm8a
Rbmx2
Rbp5
Rbpj
Rbpjl
Rbx1
Rcan3
Rcc1
Rccd1
Rce1
Rcl1
Rcn1
Rcn2
Rcn3
Rcor3
Rcsd1
Rdh13
Rdm1p3
Rdm1p5
Rec8
Reck
Recql4
Reep2
Reep4
Reep6
Rel
Rela
Relb
Relch
Rell2
Relt
Renbp
Repin1
Reps2
Rer1
Resf1
Rest
Retreg2
Retreg3
Rexo1
Rexo2
Rexo5
Rf00003
Rf00004
Rf00012
Rf00015
Rf00017
Rf00019
Rf00100
Rf00134
Rf00156
Rf00212
Rf00275
Rf00283
Rf00285
Rf00407
Rf00416
Rf00568
Rf00591
Rf01210
Rf01684
Rf01877
Rf01955
Rf01956
Rf01957
Rf01975
Rf01986
Rf01987
Rf02103
Rf02110
Rf02116
Rf02118
Rf02122
Rf02124
Rf02125
Rf02131
Rf02174
Rf02175
Rf02176
Rf02187
Rf02188
Rf02198
Rf02203
Rf02204
Rf02205
Rf02215
Rf02216
Rf02217
Rf02220
Rf02271
Rfc1
Rfc3
Rfc5
Rfesd
Rffl
Rflna
Rfpl1s
Rfx3-as1
Rfxank
Rfxap
Rgcc
Rgl1
Rgl3
Rgma
Rgp1
Rgs11
Rgs12
Rgs14
Rgs17
Rgs2
Rgs20
Rgs3
Rgs9
Rhbdd1
Rhbdd2
Rhbdl2
Rhce
Rhno1
Rhoa
Rhob
Rhobtb2
Rhobtb3
Rhoc
Rhof
Rhoh
Rhoq
Rhoqp1
Rhot1
Rhot2
Rhpn1
Ribc1
Ribc2
Ric1
Ric8a
Ric8b
Rif1
Rimkla
Rimklb
Rin1
Ring1
Rinl
Rint1
Riok1
Riok3
Ripk1
Ripk2
Ripor1
Ripor3
Rita1
Rln3
Rmc1
Rmdn2
Rmi1
Rmi2
Rmnd5b
Rmrp
Rn7sk
Rn7skp108
Rn7skp114
Rn7skp175
Rn7skp249
Rn7skp79
Rn7sl1
Rn7sl160p
Rn7sl181p
Rn7sl2
Rn7sl284p
Rn7sl290p
Rn7sl346p
Rn7sl402p
Rn7sl443p
Rn7sl445p
Rn7sl477p
Rn7sl600p
Rn7sl605p
Rn7sl645p
Rn7sl666p
Rn7sl66p
Rn7sl674p
Rn7sl684p
Rn7sl736p
Rn7sl794p
Rn7sl832p
Rna5sp18
Rna5sp242
Rna5sp243
Rna5sp304
Rna5sp324
Rna5sp351
Rna5sp382
Rna5sp440
Rna5sp468
Rna5sp473
Rna5sp71
Rna5sp89
Rnase1
Rnase4
Rnaseh1-as1
Rnaseh2a
Rnaseh2b
Rnaseh2c
Rnf10
Rnf11
Rnf111
Rnf114
Rnf121
Rnf123
Rnf126
Rnf13
Rnf138
Rnf139
Rnf14
Rnf144a
Rnf146
Rnf151
Rnf157
Rnf157-as1
Rnf167
Rnf181
Rnf182
Rnf185
Rnf187
Rnf2
Rnf20
Rnf207
Rnf208
Rnf214
Rnf216p1
Rnf217
Rnf220
Rnf26
Rnf31
Rnf32
Rnf34
Rnf4
Rnf40
Rnf43
Rnf5
Rnf7
Rnf8
Rnft1-dt
Rnft2
Rnh1
Rnmt
Rnpc3
Rnpep
Rnpepl1
Rnps1
Rnu11
Rnu1-1
Rnu1-117p
Rnu1-120p
Rnu1-122p
Rnu1-132p
Rnu12
Rnu1-92p
Rnu2-17p
Rnu2-51p
Rnu4-1
Rnu4-2
Rnu4-27p
Rnu4-30p
Rnu4-8p
Rnu4atac
Rnu5b-1
Rnu5d-1
Rnu6-1031p
Rnu6-1055p
Rnu6-1092p
Rnu6-1255p
Rnu6-1276p
Rnu6-1311p
Rnu6-170p
Rnu6-193p
Rnu6-2
Rnu6-299p
Rnu6-313p
Rnu6-431p
Rnu6-510p
Rnu6-526p
Rnu6-588p
Rnu6-600p
Rnu6-722p
Rnu6-752p
Rnu6-761p
Rnu6-777p
Rnu6-842p
Rnu6-881p
Rnu6-882p
Rnu6-9
Rnu6-92p
Rnu6-975p
Rnu6-993p
Rnu6atac
Rnu7-14p
Rnu7-27p
Rnu7-38p
Rnu7-41p
Rnvu1-14
Rnvu1-15
Rnvu1-19
Rnvu1-3
Rnvu1-4
Rnvu1-6
Rnvu1-7
Rny4p10
Ro60
Robo3
Rock1p1
Rom1
Romo1
Ropn1l
Rora-as1
Rpa1
Rpain
Rpap2
Rparp-as1
Rpe
Rpf2
Rpl10
Rpl10a
Rpl10p15
Rpl10p2
Rpl11
Rpl12
Rpl12p14
Rpl13
Rpl13a
Rpl13p5
Rpl15
Rpl15p4
Rpl17
Rpl17p41
Rpl18a
Rpl21
Rpl21p10
Rpl21p6
Rpl22p3
Rpl23a
Rpl23ap12
Rpl23ap82
Rpl26
Rpl26l1
Rpl27
Rpl27a
Rpl28
Rpl3
Rpl31
Rpl34
Rpl34p22
Rpl35a
Rpl36
Rpl36a
Rpl36a-hnrnph2
Rpl37a
Rpl38
Rpl4
Rpl41
Rpl5
Rpl5p10
Rpl5p28
Rpl5p6
Rpl6p9
Rpl7a
Rpl7l1
Rpl7l1p5
Rpl7p44
Rplp0
Rplp1
Rplp2
Rpn2
Rpp14
Rpp25
Rpp30
Rpph1
Rprd1b
Rprd2
Rps11
Rps12
Rps15
Rps15a
Rps15p9
Rps19
Rps19bp1
Rps21
Rps24
Rps26
Rps27
Rps27a
Rps27p14
Rps28
Rps29p16
Rps2p36
Rps3
Rps3a
Rps4xp16
Rps5
Rps5p3
Rps6ka1
Rps6ka4
Rps6kb1
Rps6kb2
Rps6kc1
Rps6p8
Rps7
Rps8
Rps9
Rpsa
Rpsap31
Rpsap69
Rptor
Rpusd1
Rpusd2
Rraga
Rragb
Rreb1
Rrm1
Rrm2
Rrnad1
Rrp1
Rrp12
Rrp15
Rrp7bp
Rsad1
Rsad2
Rsbn1l
Rsrc1
Rtca
Rtca-as1
Rtel1
Rtel1-tnfrsf6b
Rtf2
Rtl5
Rtl8c
Rtn2
Rtn3
Rtn4r
Rtraf
Rufy1
Rundc1
Rundc3a
Rundc3b
Runx2
Rusc1
Ruvbl1-as1
Ruvbl2
Rwdd1
Rwdd3
Rxfp3
Rxfp4
Rxylt1
Ryr1
S100a6
S100p
S100pbp
S100z
S1pr5
Sac3d1
Sacm1l
Sae1
Safb
Safb2
Samd1
Samd10
Samd11
Samd11p1
Samd13
Samd14
Samd15
Samd4a
Samd4b
Samd5
Samd8
Samhd1
Samm50
Sammson
Sap18
Sap30
Sap30bp
Sap30l
Sars
Sars2
Sart1
Sat1
Satb2
Satb2-as1
Saxo2
Sbdsp1
Sbk3
Sbno2
Sc5d
Scaf1
Scaf8
Scai
Scamp1
Scamp2
Scamp3
Scamp4
Scamp5
Scand2p
Scaper
Scara3
Scarna16
Scarna17
Scarna2
Scfd1
Scg3
Scin
Scly
Scml1
Scn1b
Scn8a
Scnm1
Scnn1a
Scoc
Scp2
Scpep1
Scrn3
Scyl1
Scyl2
Sdcbp2-as1
Sdccag8
Sdf2l1
Sdf4
Sdha
Sdhaf1
Sdhaf2
Sdhaf3
Sdhaf4
Sdhap2
Sdhc
Sdk1
Sdr39u1
Sec11c
Sec14l1
Sec14l5
Sec1p
Sec22a
Sec22c
Sec23a-as1
Sec23b
Sec23ip
Sec24a
Sec24ap1
Sec24b
Sec24c
Sec61a1
Sec61a2
Sec61b
Sec62
Secisbp2
Seh1l
Selenoh
Selenoi
Selenon
Selenoo
Selenot
Selenov
Selenow
Sema3b
Sema3f
Sema4b
Sema4c
Sema4f
Sema6c
Senp2
Senp3
Senp3-eif4a1
Senp5
Senp6
Senp8
Sephs1p6
Sepsecs-as1
Sept1
Sept11
Sept2
Sept4
Sept4-as1
Sept5
Sept7
Sept8
Sept9
Serf2
Serhl
Serhl2
Serinc2
Serinc4
Serp1
Serpinb6
Serpinb8
Serpinb9p1
Serpind1
Serpinf1
Serpinf2
Serpinh1
Serpini1
Set
Setbp1
Setd1a
Setd1b
Setd5
Setd6
Setdb2
Setmar
Sf3a2
Sf3b2
Sf3b3
Sfi1
Sfr1
Sfswap
Sft2d2
Sft2d3
Sfxn1
Sfxn2
Sfxn3
Sgf29
Sgk3
Sgms1-as1
Sgo1-as1
Sgo2
Sgpl1
Sgsm1
Sgsm2
Sgsm3
Sh2b1
Sh2b2
Sh2b3
Sh2d2a
Sh2d3c
Sh2d4b
Sh2d5
Sh2d6
Sh2d7
Sh3bgr
Sh3bp1
Sh3bp2
Sh3bp5
Sh3d21
Sh3gl2
Sh3gl3
Sh3glb1
Sh3tc1
Shbg
Shc1
Shf
Shh
Shisa5
Shisa8
Shisal2a
Shkbp1
Shld2
Shld3
Shmt2
Shoc2
Shox2
Shroom1
Shroom3
Siah1
Sidt2
Sigirr
Siglec15
Siglec8
Sim1
Sin3a
Sin3b
Sipa1
Sipa1l1
Sipa1l2
Sipa1l3
Sirpa
Sirpap1
Sirt1
Sirt4
Sirt5
Sirt6
Sirt7
Siva1
Ska1
Ski
Skida1
Skil
Skiv2l
Skp2
Slc10a3
Slc12a1
Slc12a2
Slc12a4
Slc12a9-as1
Slc14a1
Slc16a10
Slc16a13
Slc16a1-as1
Slc16a3
Slc16a5
Slc16a7
Slc17a7
Slc19a1
Slc20a1
Slc20a2
Slc22a11
Slc22a13
Slc22a18
Slc22a18as
Slc22a4
Slc22a5
Slc24a1
Slc25a1
Slc25a10
Slc25a14
Slc25a15
Slc25a19
Slc25a22
Slc25a25
Slc25a26
Slc25a27
Slc25a3
Slc25a30-as1
Slc25a34
Slc25a35
Slc25a36
Slc25a37
Slc25a38
Slc25a39
Slc25a4
Slc25a41
Slc25a42
Slc25a43
Slc25a44
Slc25a5
Slc25a6
Slc26a1
Slc26a10
Slc27a1
Slc27a2
Slc27a4
Slc27a5
Slc29a1
Slc2a1
Slc2a10
Slc2a11
Slc2a1-as1
Slc2a4
Slc2a4rg
Slc2a8
Slc30a2
Slc30a5
Slc30a6
Slc30a7
Slc30a9
Slc31a1
Slc31a2
Slc34a1
Slc35a1
Slc35a3
Slc35a5
Slc35c1
Slc35e2a
Slc35e2b
Slc35e3
Slc35f6
Slc35g1
Slc36a1
Slc37a2
Slc37a3
Slc38a1
Slc38a10
Slc38a2
Slc38a6
Slc39a11
Slc39a13
Slc39a14
Slc39a4
Slc39a7
Slc39a9
Slc3a2
Slc41a1
Slc43a1
Slc44a1
Slc44a2
Slc44a4
Slc45a1
Slc48a1
Slc49a3
Slc49a4
Slc4a1ap
Slc4a2
Slc4a9
Slc50a1
Slc51a
Slc52a1
Slc52a2
Slc52a3
Slc5a11
Slc6a6
Slc6a8
Slc6a9
Slc7a5
Slc7a6
Slc8a1-as1
Slc8a2
Slc8b1
Slc9a1
Slc9a2
Slc9a3
Slc9a3-as1
Slc9a3p3
Slc9a3r1
Slc9a5
Slc9a6
Slc9a8
Slc9b2
Slco2a1
Slco2b1
Slco3a1
Slco4a1
Slf1
Slf2
Slit3
Slk
Slmap
Smad3
Smad4
Smad5
Smad6
Smap1
Smarca2
Smarca4
Smarcad1
Smarcal1
Smarcd1
Smarcd2
Smc2
Smc3
Smc4
Smc6
Smchd1
Smco3
Smdt1
Smg1p1
Smg1p3
Smg8
Smg9
Smim10l1
Smim13
Smim15-as1
Smim19
Smim2
Smim20
Smim26
Smim27
Smim29
Smim2-as1
Smim3
Smim36
Smim4
Smim40
Smim5
Smim7
Smim8
Smkr1
Smo
Smox
Smpd1
Smpd2
Smpd3
Smpd4p1
Sms
Smtn
Smtnl2
Smyd2
Smyd5
Snai3-as1
Snap23
Snap29
Snap47
Snapc3
Snapc4
Snapin
Sncb
Snd1
Sned1
Snhg11
Snhg19
Snhg20
Snhg21
Snhg22
Snhg25
Snhg26
Snhg29
Snhg3
Snhg4
Snhg8
Snhg9
Snora13
Snora24
Snora26
Snora36c
Snora38
Snora3a
Snora50c
Snora52
Snora56
Snora57
Snora6
Snora60
Snora62
Snora70
Snora71e
Snora73a
Snora78
Snord101
Snord104
Snord105
Snord110
Snord124
Snord12b
Snord12c
Snord13
Snord15a
Snord2
Snord24
Snord32a
Snord33
Snord34
Snord35a
Snord35b
Snord36b
Snord3d
Snord42b
Snord45a
Snord45c
Snord46
Snord48
Snord49a
Snord49b
Snord4a
Snord51
Snord52
Snord55
Snord58c
Snord68
Snord83b
Snrk
Snrnp25
Snrnp27
Snrnp35
Snrnp48
Snrnp70
Snrpa
Snrpb2
Snrpc
Snrpd1
Snrpd2
Snrpd3
Snrpe
Snrpf
Sntb2
Snx1
Snx10
Snx11
Snx15
Snx17
Snx18
Snx2
Snx22
Snx24
Snx25
Snx27
Snx29
Snx29p2
Snx32
Snx33
Snx8
Snx9
Soat1
Socs2
Socs4
Socs5
Socs7
Sod1
Son
Sos2
Sox12
Sox13
Sox2-ot
Sp1
Sp100
Sp140l
Sp2
Sp2-as1
Sp4
Sp5
Spa17
Spaar
Spaca5
Spaca6
Spaca9
Spag1
Spag4
Spag5
Spag5-as1
Spart-as1
Spast
Spata20
Spata33
Spata5
Spata5l1
Spata6l
Spata7
Spats2
Spats2l
Spc24
Spcs1
Spcs2
Spcs3
Spdl1
Spdya
Spdyc
Specc1
Specc1l
Specc1l-adora2a
Spef2
Spesp1
Spg7
Sphk1
Sphk2
Spidr
Spin1
Spint1
Spire2
Spn
Spns1
Spo11
Spocd1
Spopl
Sppl2b
Spr
Spred1
Sprtn
Spry1
Spry3
Spry4-as1
Spryd3
Spsb2
Spsb4
Sptan1
Sptbn1
Sptbn4
Spty2d1os
Sqle
Sqor
Sqstm1
Src
Srcap
Srd5a1
Srd5a3
Srd5a3-as1
Srebf1
Srebf2
Srek1
Srfbp1
Srgap1
Srgap2
Srgap2c
Srp14-as1
Srp14p1
Srp19
Srp54
Srp72
Srp9
Srprb
Srr
Srrd
Srrm1
Srrm2
Srrm2-as1
Srrm5
Srrt
Srsf11
Srsf2
Srsf3
Srsf5
Srsf6
Srsf8
Ss18l1
Ss18l2
Ssb
Ssbp1
Ssbp4
Ssc4d
Ssmem1
Ssna1
Sspo
Ssr4
Ssrp1
Sssca1
Ssu72
Ssuh2
Ssx1
St20
St3gal3
St3gal4
St3gal5
St3gal5-as1
St3gal6
St6gal1
St6galnac1
St6galnac2
St7
St7-ot4
St8sia6-as1
Stac3
Stag2
Stag3
Stag3l4
Stag3l5p
Stag3l5p-pvrig2p-pilrb
Stam
Stambp
Stambpl1
Stard3
Stard3nl
Stard7-as1
Stard8
Stard9
Stat3
Stat5a
Stc2
Steap3
Stim1
Stim2
Stip1
Stk11
Stk11ip
Stk16
Stk17a
Stk19
Stk24-as1
Stk26
Stk3
Stk32b
Stk32c
Stk35
Stk36
Stk38l
Stk4
Stkld1
Stmn3
Stmp1
Stox1
Stpg1
Stra6lp
Stradb
Strap
Strip1
Strip2
Strn4
Stt3a
Stt3b
Stub1
Stx11
Stx12
Stx16
Stx16-npepl1
Stx18-as1
Stx1a
Stx1b
Stx3
Stx4
Stx5
Stxbp1
Stxbp3
Stxbp4
Stxbp5
Stxbp5l
Styx
Styxl1
Sub1
Sucla2-as1
Suclg2-as1
Suco
Sufu
Sugct
Sugp2
Sugt1
Sugt1p4
Sugt1p4-stra6lp
Sult2b1
Sumf2
Sun1
Supt5h
Supt6h
Supv3l1
Surf2
Susd4
Susd6
Suv39h1
Suv39h2
Suz12
Suz12p1
Svil-as1
Swi5
Swsap1
Swt1
Syap1
Syce1l
Syk
Sync
Syne2
Syngap1
Syngr1
Syngr2
Syngr3
Syngr4
Synj2
Synj2bp-cox16
Synm
Syp
Sys1
Sys1-dbndd2
Syt5
Syt8
Sytl1
Syvn1
Szrd1
Szt2
Tab1
Tab2
Tacc1
Tacc3
Taco1
Tada2a
Tada2b
Taf1
Taf15
Taf1a-as1
Taf1b
Taf4
Taf4b
Taf6l
Taf8
Taldo1
Tanc1
Tango2
Tango6
Taok1
Taok2
Tap1
Tapbp
Tapt1-as1
Tarbp2
Tars
Tarsl2
Tas1r1
Tasor2
Tat-as1
Tatdn3
Tax1bp1
Taz
Tbc1d1
Tbc1d10b
Tbc1d10c
Tbc1d12
Tbc1d13
Tbc1d14
Tbc1d15
Tbc1d16
Tbc1d17
Tbc1d19
Tbc1d22a
Tbc1d22b
Tbc1d24
Tbc1d30
Tbc1d31
Tbc1d7
Tbc1d8-as1
Tbcb
Tbcd
Tbce
Tbk1
Tbkbp1
Tbl1x
Tbl2
Tbl3
Tbp
Tbpl1
Tbpl2
Tbr1
Tbrg1
Tbx1
Tbx10
Tbxas1
Tcaim
Tcam1p
Tcap
Tcea2
Tcea3
Tceanc
Tceanc2
Tcerg1
Tcf12
Tcf19
Tcf23
Tcf25
Tcf7
Tcf7l1
Tchp
Tcirg1
Tcn1
Tcn2
Tcof1
Tcp11l1
Tcp11l2
Tcta
Tctn1
Tctn2
Tdg
Tdgf1p7
Tdp1
Tdrd3
Tdrd5
Tdrkh-as1
Tead1
Tead4
Tecpr2
Tecr
Tedc1
Tedc2
Tef
Telo2
Tent2
Tent4a
Tent4b
Tent5d
Tepp
Terf1
Tes
Tesc-as1
Tesk1
Tet2
Tet3
Tex2
Tex22
Tex264
Tex38
Tex45
Tex9
Tf
Tfam
Tfap2a
Tfap4
Tfdp1
Tfdp2
Tfeb
Tff3
Tfg
Tfr2
Tgfb2
Tgif1
Tgif2
Tgif2p1
Tgif2-rab5if
Tgm2
Tgs1
Thada
Thap11
Thap2
Thap3
Thap7-as1
Thap9
Thap9-as1
Thbs3
Thegl
Them6
Thnsl1
Thoc6
Thop1
Thra
Thrap3
Thrb-as1
Thsd4
Thsd8
Thtpa
Thumpd3
Ticam1
Ticrr
Tigd2
Tigd5
Timm10
Timm10b
Timm17a
Timm21
Timm23b
Timm29
Timm44
Timm50
Timmdc1
Timp1
Timp2
Tinagl1
Tiparp
Tiprl
Tirap
Tjap1
Tjp2
Tjp3
Tkfc
Tktl1
Tle4
Tle6
Tlk1
Tlk2
Tln1
Tln2
Tlnrd1
Tlr5
Tlr9
Tm4sf19
Tm4sf19-as1
Tm7sf2
Tm9sf1
Tm9sf2
Tm9sf4
Tma16
Tma7
Tmbim1
Tmbim6
Tmc3-as1
Tmc4
Tmc6
Tmc7
Tmc8
Tmcc1-as1
Tmcc2
Tmco1-as1
Tmco3
Tmco6
Tmed11p
Tmed2
Tmed3
Tmed9
Tmem102
Tmem104
Tmem105
Tmem106b
Tmem106c
Tmem108
Tmem109
Tmem114
Tmem117
Tmem121
Tmem126a
Tmem126b
Tmem131
Tmem131l
Tmem132b
Tmem134
Tmem135
Tmem138
Tmem141
Tmem144
Tmem145
Tmem147
Tmem14b
Tmem14c
Tmem150a
Tmem159
Tmem161a
Tmem161b-as1
Tmem164
Tmem165
Tmem167b
Tmem169
Tmem175
Tmem177
Tmem179b
Tmem181
Tmem183a
Tmem184a
Tmem184c
Tmem187
Tmem19
Tmem191a
Tmem191b
Tmem191c
Tmem198
Tmem198b
Tmem199
Tmem200a
Tmem201
Tmem205
Tmem208
Tmem209
Tmem210
Tmem214
Tmem216
Tmem219
Tmem220
Tmem222
Tmem223
Tmem234
Tmem238
Tmem244
Tmem248
Tmem25
Tmem251
Tmem255a
Tmem255b
Tmem260
Tmem262
Tmem263
Tmem265
Tmem266
Tmem268
Tmem33
Tmem37
Tmem38b
Tmem39b
Tmem43
Tmem44-as1
Tmem45a
Tmem50a
Tmem53
Tmem56
Tmem56-rwdd3
Tmem62
Tmem63a
Tmem63b
Tmem69
Tmem70
Tmem79
Tmem80
Tmem82
Tmem86a
Tmem87b
Tmem88b
Tmem8a
Tmem8b
Tmem91
Tmem94
Tmem97
Tmem98
Tmem9b-as1
Tmie
Tmigd3
Tmod3
Tmpo
Tmpo-as1
Tmpop2
Tmprss13
Tmprss4
Tmsb4x
Tmsb4xp4
Tmtc1
Tmtc3
Tmub1
Tmub2
Tmx1
Tnfaip8
Tnfaip8l1
Tnfrsf10a
Tnfrsf10b
Tnfrsf11a
Tnfrsf18
Tnfrsf1a
Tnfrsf1b
Tnfrsf25
Tnfrsf4
Tnfrsf8
Tnfsf12
Tnfsf13b
Tnk2-as1
Tnks
Tnpo1
Tnrc6a
Tnrc6b
Tnrc6c
Tns1
Tns2
Tns4
Tnxb
Tob1-as1
Toe1
Togaram1
Tollip-as1
Tom1
Tom1l1
Tomm20l
Tomm22
Tomm40l
Tomm6
Tonsl
Tor1aip1
Tor1b
Tor3a
Tox2
Tox4
Tp53i11
Tp53i13
Tp53i3
Tp53inp2
Tp53rk
Tp53tg3hp
Tp53tg5
Tp73
Tpcn1
Tpcn2
Tpd52l1
Tpd52l2
Tpgs1
Tpi1p2
Tpm1
Tpm3
Tpm3p9
Tpm4
Tpp1
Tpp2
Tprg1l
Tprg1lp1
Tprkb
Tpst1
Tpt1-as1
Tpte2p1
Tptep1
Tptep2
Tpx2
Trabd
Trabd2a
Tradd
Traf2
Traf3
Traf3ip1
Traf3ip2-as1
Traf4
Traf5
Traf7
Traip
Traj7
Trak1
Trap1
Trappc10
Trappc11
Trappc12
Trappc13
Trappc2b
Trappc2l
Trappc4
Trappc5
Trappc6a
Trbv8-2
Treh
Trem1
Trerf1
Trex1
Trg-as1
Trib2
Trib3
Trim11
Trim13
Trim16
Trim17
Trim24
Trim25
Trim28
Trim31
Trim32
Trim36
Trim39
Trim39-rpp21
Trim41
Trim46
Trim56
Trim6
Trim62
Trim67
Trim69
Trim6-trim34
Trim7
Trim8
Trio
Triobp
Trip10
Trip13
Trip4
Trip6
Trit1
Trmt1
Trmt10c
Trmt11
Trmt12
Trmt13
Trmt2a
Trmt44
Trmt61a
Trmu
Trnau1ap
Trnp1
Trnt1
Troap
Trpa1
Trpm2
Trrap
Trub1
Tsacc
Tsbp1-as1
Tsc2
Tsc22d1
Tsc22d2
Tsen15
Tsen2
Tsen34
Tsen54
Tsfm
Tshr
Tshz1
Tsku
Tslp
Tsn
Tsnax
Tsnax-disc1
Tspan10
Tspan11
Tspan14
Tspan15
Tspan17
Tspan31
Tspan32
Tspan4
Tspan7
Tspear-as1
Tspear-as2
Tspo
Tspoap1
Tspoap1-as1
Tspyl2
Tssc4
Tssk3
Tstd3
Ttbk1
Ttc1
Ttc12
Ttc14
Ttc19
Ttc21a
Ttc23l
Ttc25
Ttc26
Ttc27
Ttc28-as1
Ttc3
Ttc31
Ttc38
Ttc39a
Ttc4
Ttc6
Ttc7a
Ttc8
Ttc9c
Ttf2
Tti2
Ttk
Ttl
Ttll13p
Ttll4
Ttll5
Ttll6
Ttn-as1
Ttpal
Ttyh1
Ttyh3
Tub
Tuba1c
Tubb
Tubb1
Tubb2bp1
Tubb3
Tubb4b
Tubb4bp7
Tubb6
Tubbp9
Tubg1
Tubgcp4
Tuft1
Tulp3
Tusc3
Tut1
Tvp23bp2
Twf2
Twnk
Twsg1
Txlna
Txlng
Txndc12
Txndc15
Txndc17
Txndc2
Txndc9
Txnip
Txnl1
Txnrd1
Txnrd2
Tyk2
Tymp
Tyms
Tyro3
Tyrobp
Tyw1
Tyw3
U2af1l4
U2af2
U2surp
U73166.1
U91328.1
Uap1
Uap1l1
Uba1
Uba2
Uba3
Uba52
Uba6-as1
Uba7
Ubac2
Ubald2
Ubap1
Ubap2l
Ubash3a
Ubb
Ubbp4
Ube2a
Ube2b
Ube2c
Ube2d1
Ube2d2
Ube2d3-as1
Ube2d4
Ube2e1
Ube2e2
Ube2e3
Ube2f
Ube2f-scly
Ube2h
Ube2i
Ube2k
Ube2l3
Ube2l5
Ube2m
Ube2q2
Ube2v1
Ube2v1p4
Ube2v2
Ube2z
Ube3b
Ube3c
Ube4a
Ube4b
Ubfd1
Ubiad1
Ubl4a
Ubl5
Ubl7-as1
Ubn1
Ubqln2
Ubqln3
Ubr2
Ubr3
Ubr5-as1
Ubr7
Ubtf
Ubxn11
Ubxn2a
Ubxn2b
Ubxn4
Ubxn8
Uchl3
Uck2
Uckl1
Ucp2
Ufc1
Ufl1
Ufm1
Ugcg
Uggt1
Ugp2
Ugt1a5
Ugt8
Uhmk1
Uhrf1
Uhrf1bp1
Uhrf2
Umad1
Umps
Unc119b
Unc13a
Unc13d
Unc45a
Unc50
Unc5b
Unc5cl
Unc79
Unc93b1
Ung
Unk
Unkl
Upf1
Upf3a
Upp1
Upp2
Uprt
Uqcc1
Uqcr10
Uqcrc1
Uqcrc2
Uqcrh
Uqcrq
Urb1-as1
Uri1
Urm1
Urod
Usb1
Use1
Usf2
Uso1
Usp1
Usp10
Usp11
Usp12-as2
Usp13
Usp14
Usp15
Usp16
Usp18
Usp2
Usp20
Usp21
Usp22
Usp25
Usp27x
Usp2-as1
Usp30
Usp30-as1
Usp35
Usp38
Usp39
Usp42
Usp5
Usp53
Usp54
Usp8
Usp9x
Uspl1
Utp11
Utp15
Utp20
Utp23
Utp4
Uvssa
Uxt
Uxt-as1
Vac14
Vamp2
Vamp3
Vamp7
Vamp8
Vamp9p
Vapa
Vapb
Vars
Vars2
Vash1
Vash2
Vasp
Vax2
Vcl
Vdac2
Vdac3
Vdr
Vegfa
Vegfb
Vezt
Vhl
Vil1
Vill
Vim
Vipr2
Vkorc1l1
Vma21
Vmac
Vmp1
Vpreb3
Vps11
Vps13a
Vps13b
Vps13d
Vps16
Vps18
Vps25
Vps26a
Vps26b
Vps33b-dt
Vps35l
Vps37a
Vps37c
Vps37d
Vps45
Vps50
Vps51
Vps52
Vps8
Vps9d1-as1
Vrk1
Vrk2
Vrk3
Vrtn
Vsir
Vsnl1
Vstm2l
Vta1
Vti1a
Vtrna1-1
Vtrna1-2
Vtrna1-3
Vtrna2-2p
Vwa1
Vwa3b
Vwa5b2
Vwa7
Vwa8-as1
Vxn
Wac
Wars2-as1
Was
Washc2c
Washc4
Wbp1l
Wbp2
Wbp2nl
Wdfy2
Wdr11
Wdr18
Wdr19
Wdr20
Wdr24
Wdr25
Wdr3
Wdr36
Wdr37
Wdr38
Wdr43
Wdr44
Wdr45
Wdr45b
Wdr46
Wdr48
Wdr5
Wdr54
Wdr55
Wdr6
Wdr61
Wdr62
Wdr66
Wdr7
Wdr70
Wdr75
Wdr76
Wdr81
Wdr83
Wdr83os
Wdr86
Wdr86-as1
Wdr90
Wdr92
Wdr97
Wdtc1
Wdyhv1
Wee1
Wfs1
Whammp2
Wipf2
Wipf3
Wipi2
Wiz
Wnk1
Wnk2
Wnk4
Wnt1
Wnt11
Wnt2b
Wnt7b
Wrap53
Wrb
Wrb-sh3bgr
Wrnip1
Wsb1
Wscd2
Wt1-as
Wtap
Wwc2
Wwc3
Wwox
Wwp1
Wwp2
Xiap
Xkr9
Xpnpep3
Xpo7
Xpot
Xpr1
Xrcc4
Xrcc5
Xylb
Xylt2
Yae1
Yap1
Ybey
Ybx1
Yeats4
Yif1a
Yif1b
Yipf3
Yipf4
Yipf6
Yju2
Ykt6
Ylpm1
Ypel3
Ypel4
Ypel5
Ythdc2
Ythdf2
Ythdf3
Ywhab
Ywhah
Ywhaz
Yy1
Z69720.2
Z69890.1
Z82188.2
Z82190.2
Z82206.1
Z82244.2
Z83844.3
Z84485.1
Z84492.1
Z84492.2
Z93241.1
Z93930.2
Z94721.2
Z95114.4
Z95115.1
Z97055.2
Z97205.1
Z97634.1
Z97653.2
Z98883.1
Z99129.3
Z99943.1
Zacn
Zbed3
Zbed5-as1
Zbed6
Zbed6cl
Zbtb1
Zbtb12
Zbtb16
Zbtb32
Zbtb33
Zbtb34
Zbtb37
Zbtb38
Zbtb40
Zbtb43
Zbtb48
Zbtb49
Zbtb7b
Zbtb9
Zc2hc1c
Zc3h10
Zc3h11a
Zc3h12a
Zc3h14
Zc3h15
Zc3h18
Zc3h6
Zc3h7b
Zc3hav1
Zcchc17
Zcchc2
Zcchc4
Zcchc7
Zcchc9
Zcwpw1
Zcwpw2
Zdhhc1
Zdhhc13
Zdhhc14
Zdhhc16
Zdhhc17
Zdhhc19
Zdhhc2
Zdhhc4
Zdhhc5
Zdhhc8
Zeb2-as1
Zfand2b
Zfas1
Zfp1
Zfp69
Zfp69b
Zfp90
Zfp91-cntf
Zfpl1
Zfpm2
Zfr
Zfx
Zfyve16
Zfyve19
Zfyve21
Zfyve27
Zglp1
Zgpat
Zic1
Zic4
Zik1
Zkscan1
Zkscan3
Zkscan5
Zkscan8
Zmat2
Zmiz1
Zmiz2
Zmym1
Zmym2
Zmym4
Zmym6
Zmynd10
Zmynd10-as1
Znf10
Znf101
Znf107
Znf131
Znf133
Znf134
Znf136
Znf138
Znf141
Znf143
Znf146
Znf155
Znf169
Znf17
Znf174
Znf175
Znf181
Znf185
Znf189
Znf19
Znf197
Znf2
Znf20
Znf205
Znf207
Znf211
Znf212
Znf213
Znf213-as1
Znf215
Znf224
Znf225
Znf227
Znf230
Znf236
Znf252p-as1
Znf253
Znf254
Znf257
Znf25-dt
Znf26
Znf263
Znf264
Znf267
Znf268
Znf271p
Znf273
Znf274
Znf275
Znf277
Znf282
Znf286a
Znf292
Znf30
Znf316
Znf317
Znf324
Znf324b
Znf326
Znf330
Znf331
Znf333
Znf335
Znf337-as1
Znf33a
Znf346
Znf35
Znf350
Znf354b
Znf37a
Znf382
Znf383
Znf385a
Znf385c
Znf391
Znf397
Znf398
Znf407
Znf408
Znf410
Znf414
Znf420
Znf426-dt
Znf429
Znf430
Znf431
Znf432
Znf433-as1
Znf436-as1
Znf440
Znf441
Znf444
Znf445
Znf446
Znf449
Znf451
Znf454
Znf460
Znf473
Znf48
Znf483
Znf485
Znf486
Znf487
Znf491
Znf493
Znf497
Znf501
Znf503-as1
Znf503-as2
Znf507
Znf511
Znf511-prap1
Znf512
Znf517
Znf518a
Znf524
Znf525
Znf526
Znf527
Znf529-as1
Znf530
Znf540
Znf542p
Znf544
Znf546
Znf547
Znf548
Znf551
Znf554
Znf555
Znf557
Znf559
Znf559-znf177
Znf561-as1
Znf567
Znf568
Znf57
Znf570
Znf575
Znf576
Znf580
Znf581
Znf582-as1
Znf584
Znf586
Znf589
Znf593
Znf595
Znf609
Znf610
Znf613
Znf618
Znf619
Znf620
Znf621
Znf623
Znf627
Znf628
Znf638
Znf639
Znf646
Znf649-as1
Znf653
Znf655
Znf66
Znf664
Znf665
Znf672
Znf674-as1
Znf678
Znf683
Znf684
Znf687
Znf69
Znf691
Znf696
Znf7
Znf701
Znf707
Znf710
Znf713
Znf714
Znf718
Znf720
Znf726
Znf730
Znf736
Znf738
Znf74
Znf746
Znf749
Znf76
Znf765
Znf766
Znf768
Znf771
Znf773
Znf774
Znf776
Znf778
Znf783
Znf785
Znf788p
Znf789
Znf79
Znf791
Znf805
Znf808
Znf81
Znf813
Znf815p
Znf830
Znf839
Znf84
Znf845
Znf85
Znf860
Znf862
Znf876p
Znf879
Znf891
Znf90
Znf92
Znf93
Znhit1
Znhit3
Znrd1
Znrf1
Znrf2
Znrf2p1
Zp1
Zp3
Zranb2-as1
Zranb2-as2
Zrsr2
Zscan1
Zscan2
Zscan20
Zscan21
Zscan9
Zswim1
Zswim4
Zswim5p3
Zswim8
Zswim9
Zwilch
Zyg11a
Zyg11b
Zyx
