# Supplementary material for: A Bayesian inference transcription factor activity model for the analysis of single-cell transcriptomes
Source: Genome Res. 2021 Jul;31(7):1296–311. doi: 10.1101/gr.265595.120 (PMC8256867; doi:10.1101/gr.265595.120)
Supplement: Supplemental Material [file supp_gr.265595.120_Supplemental_Code.zip › BITFAM/inst/extdata/human/E2F6]

A1bg-as1
A2ml1
A2ml1-as2
Aaas
Aacs
Aak1
Aamdc
Aanat
Aar2
Aard
Aars
Aasdhppt
Aatbc
Aatf
Aatk
Abat
Abca13
Abca17p
Abca2
Abca4
Abca6
Abca7
Abca9
Abcb1
Abcb4
Abcb8
Abcc1
Abcc10
Abcc13
Abcc3
Abcc5
Abcc5-as1
Abcc8
Abcd1
Abcd3
Abcd4
Abce1
Abcf1
Abcf2
Abcf3
Abcg1
Abcg4
Abhd1
Abhd10
Abhd11
Abhd11-as1
Abhd14a
Abhd14a-acy1
Abhd14b
Abhd16a
Abhd17a
Abhd17ap3
Abhd17c
Abhd18
Abhd2
Abhd3
Abhd4
Abhd5
Abhd6
Abhd8
Abi2
Abi3
Abi3bp
Abl1
Abl2
Ablim2
Ablim3
Abr
Abracl
Abtb1
Ac000035.1
Ac000068.1
Ac000077.1
Ac000078.1
Ac000093.1
Ac000123.1
Ac000123.2
Ac000403.1
Ac001226.1
Ac002059.1
Ac002064.3
Ac002076.1
Ac002094.1
Ac002116.2
Ac002310.1
Ac002310.2
Ac002310.3
Ac002310.4
Ac002310.5
Ac002310.6
Ac002350.1
Ac002366.1
Ac002400.1
Ac002451.1
Ac002454.1
Ac002463.1
Ac002470.1
Ac002470.2
Ac002472.1
Ac002472.2
Ac003002.1
Ac003002.3
Ac003005.1
Ac003005.2
Ac003006.1
Ac003043.1
Ac003070.1
Ac003071.2
Ac003101.2
Ac003102.1
Ac003688.2
Ac003965.2
Ac003982.1
Ac003986.3
Ac004009.1
Ac004148.1
Ac004156.1
Ac004221.1
Ac004224.2
Ac004232.2
Ac004232.3
Ac004233.3
Ac004233.4
Ac004241.1
Ac004241.2
Ac004381.1
Ac004471.2
Ac004522.2
Ac004540.1
Ac004542.1
Ac004542.2
Ac004584.1
Ac004585.2
Ac004637.1
Ac004687.1
Ac004706.1
Ac004771.3
Ac004771.4
Ac004790.1
Ac004801.5
Ac004805.1
Ac004812.2
Ac004816.1
Ac004816.2
Ac004817.2
Ac004825.2
Ac004832.1
Ac004832.3
Ac004832.6
Ac004834.1
Ac004837.1
Ac004837.3
Ac004840.2
Ac004846.2
Ac004854.2
Ac004890.2
Ac004895.1
Ac004908.1
Ac004908.2
Ac004917.1
Ac004921.1
Ac004922.1
Ac004923.1
Ac004941.2
Ac004943.2
Ac004969.1
Ac004975.2
Ac004980.1
Ac004987.2
Ac004990.1
Ac005013.1
Ac005020.2
Ac005034.1
Ac005037.1
Ac005050.1
Ac005052.1
Ac005064.1
Ac005083.1
Ac005086.1
Ac005088.1
Ac005150.1
Ac005197.1
Ac005224.4
Ac005234.1
Ac005253.1
Ac005256.1
Ac005258.1
Ac005261.1
Ac005261.5
Ac005277.1
Ac005277.2
Ac005280.2
Ac005288.1
Ac005291.2
Ac005324.4
Ac005324.5
Ac005329.1
Ac005332.4
Ac005342.1
Ac005342.2
Ac005391.1
Ac005410.1
Ac005481.1
Ac005486.1
Ac005514.1
Ac005520.1
Ac005520.2
Ac005523.2
Ac005532.2
Ac005534.1
Ac005540.1
Ac005550.1
Ac005551.1
Ac005559.1
Ac005562.1
Ac005586.2
Ac005593.1
Ac005606.2
Ac005614.1
Ac005618.1
Ac005625.1
Ac005632.3
Ac005632.4
Ac005670.2
Ac005696.1
Ac005697.1
Ac005703.3
Ac005703.6
Ac005722.3
Ac005726.3
Ac005726.4
Ac005740.3
Ac005759.1
Ac005775.1
Ac005779.1
Ac005779.2
Ac005785.1
Ac005786.2
Ac005790.1
Ac005796.1
Ac005821.1
Ac005828.1
Ac005829.1
Ac005832.4
Ac005833.1
Ac005837.1
Ac005837.3
Ac005840.2
Ac005841.1
Ac005845.1
Ac005906.2
Ac005912.2
Ac005915.1
Ac005920.1
Ac005920.3
Ac005972.3
Ac006001.2
Ac006001.3
Ac006022.1
Ac006026.3
Ac006027.1
Ac006033.1
Ac006058.2
Ac006058.4
Ac006059.1
Ac006064.6
Ac006077.2
Ac006116.8
Ac006130.1
Ac006153.1
Ac006207.1
Ac006213.1
Ac006213.4
Ac006252.1
Ac006262.1
Ac006273.1
Ac006299.1
Ac006329.1
Ac006330.1
Ac006333.2
Ac006357.1
Ac006372.4
Ac006387.1
Ac006441.4
Ac006449.2
Ac006449.5
Ac006449.6
Ac006452.1
Ac006460.2
Ac006483.2
Ac006486.2
Ac006504.5
Ac006504.7
Ac006511.5
Ac006538.1
Ac006538.2
Ac006538.3
Ac006942.1
Ac006960.1
Ac006971.1
Ac006994.2
Ac007009.1
Ac007029.1
Ac007032.1
Ac007040.1
Ac007098.1
Ac007128.1
Ac007128.2
Ac007161.3
Ac007192.1
Ac007207.2
Ac007216.1
Ac007216.4
Ac007225.1
Ac007240.1
Ac007250.1
Ac007283.1
Ac007319.1
Ac007342.4
Ac007344.1
Ac007365.1
Ac007375.1
Ac007375.2
Ac007383.2
Ac007384.1
Ac007389.1
Ac007391.1
Ac007405.2
Ac007405.3
Ac007448.1
Ac007448.2
Ac007493.1
Ac007493.2
Ac007513.1
Ac007540.1
Ac007546.3
Ac007563.2
Ac007569.1
Ac007611.1
Ac007614.1
Ac007620.1
Ac007637.1
Ac007656.1
Ac007663.1
Ac007663.3
Ac007663.4
Ac007686.3
Ac007686.4
Ac007731.1
Ac007741.1
Ac007743.1
Ac007786.1
Ac007787.1
Ac007834.1
Ac007846.1
Ac007846.2
Ac007861.2
Ac007879.4
Ac007881.2
Ac007919.2
Ac007950.1
Ac007952.4
Ac007991.1
Ac007993.2
Ac008012.1
Ac008014.1
Ac008015.1
Ac008040.4
Ac008060.1
Ac008060.4
Ac008073.2
Ac008073.3
Ac008079.1
Ac008105.2
Ac008105.3
Ac008109.1
Ac008115.3
Ac008121.2
Ac008121.3
Ac008267.1
Ac008267.5
Ac008278.2
Ac008280.3
Ac008393.1
Ac008397.1
Ac008403.1
Ac008403.2
Ac008403.3
Ac008406.3
Ac008427.1
Ac008438.2
Ac008443.1
Ac008443.2
Ac008443.3
Ac008443.4
Ac008443.5
Ac008443.6
Ac008481.3
Ac008494.1
Ac008496.1
Ac008521.2
Ac008525.1
Ac008525.2
Ac008539.1
Ac008543.1
Ac008555.2
Ac008569.1
Ac008581.2
Ac008592.1
Ac008592.4
Ac008608.2
Ac008610.1
Ac008620.1
Ac008622.2
Ac008622.3
Ac008641.1
Ac008649.1
Ac008649.2
Ac008663.3
Ac008667.2
Ac008667.4
Ac008687.1
Ac008687.4
Ac008687.7
Ac008691.1
Ac008723.1
Ac008734.2
Ac008736.1
Ac008738.1
Ac008738.2
Ac008745.1
Ac008749.1
Ac008750.3
Ac008750.7
Ac008752.1
Ac008753.2
Ac008753.3
Ac008763.2
Ac008764.6
Ac008764.8
Ac008770.2
Ac008771.1
Ac008808.1
Ac008878.1
Ac008892.1
Ac008915.2
Ac008966.1
Ac008969.1
Ac008972.1
Ac008972.2
Ac009005.1
Ac009034.1
Ac009053.2
Ac009061.1
Ac009061.2
Ac009065.4
Ac009065.7
Ac009078.3
Ac009084.3
Ac009086.1
Ac009086.2
Ac009086.3
Ac009088.2
Ac009090.3
Ac009093.10
Ac009093.3
Ac009093.4
Ac009093.8
Ac009093.9
Ac009107.2
Ac009108.3
Ac009108.5
Ac009118.2
Ac009119.2
Ac009121.1
Ac009121.2
Ac009123.1
Ac009133.1
Ac009133.2
Ac009133.5
Ac009133.6
Ac009163.6
Ac009237.3
Ac009292.1
Ac009303.4
Ac009309.1
Ac009336.3
Ac009403.1
Ac009404.1
Ac009487.3
Ac009495.1
Ac009495.3
Ac009506.1
Ac009511.2
Ac009518.1
Ac009522.1
Ac009560.1
Ac009562.1
Ac009720.1
Ac009779.2
Ac009779.3
Ac009879.2
Ac009879.3
Ac009950.1
Ac009967.1
Ac010148.1
Ac010173.1
Ac010186.2
Ac010198.1
Ac010198.2
Ac010203.2
Ac010226.1
Ac010240.3
Ac010247.1
Ac010271.1
Ac010271.2
Ac010280.2
Ac010297.1
Ac010320.1
Ac010323.1
Ac010327.2
Ac010327.4
Ac010333.3
Ac010335.1
Ac010336.2
Ac010336.3
Ac010336.5
Ac010422.1
Ac010422.2
Ac010422.7
Ac010442.1
Ac010442.2
Ac010463.3
Ac010487.2
Ac010487.3
Ac010503.3
Ac010507.2
Ac010522.1
Ac010531.6
Ac010542.1
Ac010547.1
Ac010547.5
Ac010616.2
Ac010618.1
Ac010618.4
Ac010619.2
Ac010624.1
Ac010646.1
Ac010654.1
Ac010655.2
Ac010655.4
Ac010735.2
Ac010746.1
Ac010761.1
Ac010761.2
Ac010761.3
Ac010761.5
Ac010761.7
Ac010768.2
Ac010768.3
Ac010776.2
Ac010809.3
Ac010834.2
Ac010894.2
Ac010894.3
Ac010894.4
Ac010907.2
Ac010913.1
Ac010973.1
Ac010976.1
Ac010980.1
Ac010997.4
Ac010997.5
Ac010999.2
Ac011008.1
Ac011195.2
Ac011290.1
Ac011443.1
Ac011444.1
Ac011444.2
Ac011444.3
Ac011445.1
Ac011445.2
Ac011446.2
Ac011448.1
Ac011455.1
Ac011458.1
Ac011462.1
Ac011462.2
Ac011462.4
Ac011466.1
Ac011468.5
Ac011471.4
Ac011472.1
Ac011473.4
Ac011476.8
Ac011477.1
Ac011477.5
Ac011477.7
Ac011479.2
Ac011479.3
Ac011481.1
Ac011491.1
Ac011495.1
Ac011497.1
Ac011498.1
Ac011499.1
Ac011500.3
Ac011511.1
Ac011511.2
Ac011511.3
Ac011529.1
Ac011530.1
Ac011603.1
Ac011603.2
Ac011603.3
Ac011611.4
Ac011700.1
Ac011773.1
Ac011773.2
Ac011773.3
Ac011815.2
Ac011825.3
Ac011840.2
Ac011893.1
Ac011921.1
Ac011933.3
Ac012065.3
Ac012066.1
Ac012087.1
Ac012087.2
Ac012100.1
Ac012146.1
Ac012158.1
Ac012184.2
Ac012291.2
Ac012306.2
Ac012307.1
Ac012313.2
Ac012313.3
Ac012313.6
Ac012313.8
Ac012313.9
Ac012354.1
Ac012358.2
Ac012358.3
Ac012360.2
Ac012368.1
Ac012377.1
Ac012378.2
Ac012379.2
Ac012445.1
Ac012447.1
Ac012456.2
Ac012462.3
Ac012470.1
Ac012485.1
Ac012485.3
Ac012488.2
Ac012507.1
Ac012507.2
Ac012531.1
Ac012531.3
Ac012555.1
Ac012569.1
Ac012574.1
Ac012615.3
Ac012629.2
Ac012640.2
Ac012645.1
Ac012645.3
Ac012673.1
Ac012676.3
Ac013270.1
Ac013356.4
Ac013394.1
Ac013400.1
Ac013402.1
Ac013451.2
Ac013468.1
Ac013472.1
Ac013565.1
Ac013717.1
Ac013726.1
Ac013731.1
Ac015574.1
Ac015687.1
Ac015712.1
Ac015712.6
Ac015720.1
Ac015726.2
Ac015795.1
Ac015802.1
Ac015802.2
Ac015802.6
Ac015813.1
Ac015813.2
Ac015813.4
Ac015813.5
Ac015813.7
Ac015908.7
Ac015909.1
Ac015909.3
Ac015909.5
Ac015912.3
Ac015921.1
Ac015922.2
Ac015922.3
Ac015936.1
Ac015961.2
Ac015982.1
Ac016026.1
Ac016027.1
Ac016027.4
Ac016229.2
Ac016266.1
Ac016394.1
Ac016405.2
Ac016575.1
Ac016582.2
Ac016582.3
Ac016588.2
Ac016595.1
Ac016596.1
Ac016629.1
Ac016629.3
Ac016696.1
Ac016700.3
Ac016708.1
Ac016722.1
Ac016724.1
Ac016727.1
Ac016738.1
Ac016769.2
Ac016773.1
Ac016876.1
Ac016876.2
Ac016877.3
Ac016910.1
Ac016912.1
Ac016957.1
Ac016999.1
Ac017002.5
Ac017015.2
Ac017074.1
Ac017083.1
Ac017100.1
Ac018358.1
Ac018362.1
Ac018362.3
Ac018371.2
Ac018410.1
Ac018410.2
Ac018445.2
Ac018445.3
Ac018521.7
Ac018529.3
Ac018553.1
Ac018563.1
Ac018637.1
Ac018647.2
Ac018653.3
Ac018682.1
Ac018695.6
Ac018712.1
Ac018716.2
Ac018737.1
Ac018754.1
Ac018755.3
Ac018761.1
Ac018761.2
Ac018761.3
Ac018761.4
Ac018766.1
Ac018781.1
Ac018809.1
Ac018809.2
Ac018816.1
Ac018845.3
Ac018892.3
Ac019068.1
Ac019080.1
Ac019103.1
Ac019117.3
Ac019129.2
Ac019131.1
Ac019205.1
Ac019254.1
Ac019257.2
Ac019257.8
Ac019294.1
Ac019294.2
Ac019294.3
Ac019349.1
Ac020558.1
Ac020612.2
Ac020658.7
Ac020661.1
Ac020763.1
Ac020765.2
Ac020765.3
Ac020904.2
Ac020907.1
Ac020907.2
Ac020907.5
Ac020907.6
Ac020908.1
Ac020909.1
Ac020909.3
Ac020910.4
Ac020911.1
Ac020913.2
Ac020914.3
Ac020914.5
Ac020915.1
Ac020915.5
Ac020916.2
Ac020922.3
Ac020922.4
Ac020928.2
Ac020928.3
Ac020934.1
Ac020978.4
Ac021016.3
Ac021054.1
Ac021087.4
Ac021097.2
Ac021146.6
Ac021151.1
Ac021188.1
Ac021242.3
Ac021321.1
Ac021422.1
Ac021683.3
Ac021766.1
Ac021818.1
Ac021915.2
Ac022028.2
Ac022098.1
Ac022098.3
Ac022098.4
Ac022113.2
Ac022137.3
Ac022144.1
Ac022154.1
Ac022167.4
Ac022167.5
Ac022182.1
Ac022196.1
Ac022201.2
Ac022211.2
Ac022211.4
Ac022215.1
Ac022217.2
Ac022384.1
Ac022400.1
Ac022413.1
Ac022414.1
Ac022415.1
Ac022431.1
Ac022494.1
Ac022509.3
Ac022613.1
Ac022613.2
Ac022616.1
Ac022730.3
Ac022730.4
Ac022748.3
Ac022784.1
Ac022784.4
Ac022784.5
Ac022796.1
Ac022868.1
Ac022874.1
Ac022966.1
Ac022973.2
Ac023024.1
Ac023034.2
Ac023043.4
Ac023157.3
Ac023347.1
Ac023389.1
Ac023509.1
Ac023509.3
Ac023632.2
Ac023790.2
Ac023794.2
Ac023794.5
Ac023830.2
Ac023886.1
Ac023906.1
Ac023906.4
Ac023908.3
Ac024028.1
Ac024075.3
Ac024145.1
Ac024243.1
Ac024257.3
Ac024267.1
Ac024267.6
Ac024270.4
Ac024293.1
Ac024361.2
Ac024475.4
Ac024580.2
Ac024592.3
Ac024598.1
Ac024619.4
Ac024651.2
Ac024940.1
Ac024941.2
Ac025031.1
Ac025031.2
Ac025048.1
Ac025048.2
Ac025048.4
Ac025062.2
Ac025062.3
Ac025162.1
Ac025162.2
Ac025164.1
Ac025165.1
Ac025165.2
Ac025165.3
Ac025166.1
Ac025171.2
Ac025171.3
Ac025181.2
Ac025183.1
Ac025254.1
Ac025257.1
Ac025262.1
Ac025279.1
Ac025283.3
Ac025287.2
Ac025419.1
Ac025442.1
Ac025580.1
Ac025580.3
Ac025594.1
Ac025627.1
Ac025682.1
Ac025754.1
Ac025887.2
Ac026100.1
Ac026124.2
Ac026254.2
Ac026310.2
Ac026316.4
Ac026362.1
Ac026369.1
Ac026369.2
Ac026369.3
Ac026412.1
Ac026412.3
Ac026415.1
Ac026458.2
Ac026461.1
Ac026461.2
Ac026461.3
Ac026471.2
Ac026471.5
Ac026620.1
Ac026691.1
Ac026704.1
Ac026740.1
Ac026770.1
Ac026786.1
Ac026803.2
Ac026904.1
Ac026954.1
Ac026954.3
Ac026956.1
Ac027031.2
Ac027045.2
Ac027088.3
Ac027097.1
Ac027117.2
Ac027176.2
Ac027243.1
Ac027243.2
Ac027279.2
Ac027281.1
Ac027307.1
Ac027307.2
Ac027307.3
Ac027451.1
Ac027644.4
Ac027688.1
Ac027702.1
Ac027801.1
Ac034102.4
Ac034102.6
Ac034102.7
Ac034199.1
Ac034206.1
Ac034228.1
Ac036108.1
Ac036176.1
Ac036214.1
Ac036214.4
Ac037198.2
Ac037450.1
Ac037459.1
Ac037459.4
Ac040162.1
Ac040169.1
Ac040169.2
Ac040169.3
Ac040904.1
Ac040970.1
Ac040977.1
Ac044784.2
Ac044802.1
Ac044839.1
Ac044849.1
Ac046130.1
Ac046185.3
Ac048338.1
Ac048341.1
Ac048341.2
Ac048344.4
Ac048382.1
Ac048382.4
Ac051619.10
Ac051619.2
Ac051619.6
Ac051619.7
Ac051619.8
Ac051649.1
Ac053503.2
Ac053503.3
Ac053503.5
Ac053527.1
Ac055716.3
Ac058791.1
Ac058822.1
Ac060780.1
Ac060780.2
Ac061975.5
Ac061992.1
Ac061999.1
Ac062028.1
Ac062028.2
Ac063919.1
Ac063948.1
Ac063952.1
Ac063976.1
Ac063977.2
Ac064801.1
Ac064805.1
Ac064805.2
Ac064807.1
Ac064875.1
Ac066692.1
Ac067817.1
Ac067852.1
Ac067930.1
Ac067930.3
Ac067930.4
Ac067930.5
Ac067945.3
Ac067968.1
Ac068051.1
Ac068134.2
Ac068152.1
Ac068205.1
Ac068205.2
Ac068234.1
Ac068234.3
Ac068305.2
Ac068338.2
Ac068385.1
Ac068389.1
Ac068389.2
Ac068418.1
Ac068473.3
Ac068473.4
Ac068473.5
Ac068512.1
Ac068580.3
Ac068580.4
Ac068620.1
Ac068631.3
Ac068669.1
Ac068722.1
Ac068724.3
Ac068790.8
Ac068831.6
Ac068870.1
Ac068888.1
Ac068987.3
Ac069148.1
Ac069200.1
Ac069209.1
Ac069213.1
Ac069218.1
Ac069277.1
Ac069366.2
Ac069368.1
Ac069444.2
Ac069503.2
Ac072022.2
Ac072052.1
Ac073046.1
Ac073050.1
Ac073107.1
Ac073111.1
Ac073111.3
Ac073111.4
Ac073111.5
Ac073195.1
Ac073210.2
Ac073257.1
Ac073283.2
Ac073314.1
Ac073316.1
Ac073316.2
Ac073320.1
Ac073342.1
Ac073342.2
Ac073343.2
Ac073365.1
Ac073389.1
Ac073508.3
Ac073548.1
Ac073573.1
Ac073578.2
Ac073578.4
Ac073585.1
Ac073592.1
Ac073592.4
Ac073611.1
Ac073648.6
Ac073842.1
Ac073857.1
Ac073861.1
Ac073869.1
Ac073869.8
Ac073878.2
Ac073896.1
Ac073896.2
Ac073896.4
Ac073896.5
Ac073913.2
Ac073916.1
Ac073957.1
Ac073957.2
Ac074032.1
Ac074050.1
Ac074085.2
Ac074091.1
Ac074117.1
Ac074135.1
Ac074138.1
Ac074143.1
Ac074143.2
Ac074212.1
Ac074351.1
Ac074366.1
Ac074389.2
Ac078785.1
Ac078842.1
Ac078845.1
Ac078852.2
Ac078878.2
Ac078882.1
Ac078883.1
Ac078883.2
Ac078909.1
Ac078929.1
Ac078962.4
Ac078974.1
Ac079031.1
Ac079061.1
Ac079089.1
Ac079145.1
Ac079296.1
Ac079305.1
Ac079313.1
Ac079313.2
Ac079341.2
Ac079385.3
Ac079411.1
Ac079447.1
Ac079448.1
Ac079465.1
Ac079466.1
Ac079594.2
Ac079600.3
Ac079602.3
Ac079610.2
Ac079742.1
Ac079776.1
Ac079779.3
Ac079781.3
Ac079790.1
Ac079804.1
Ac079807.1
Ac079834.2
Ac079848.1
Ac079880.1
Ac079880.2
Ac079907.1
Ac079922.2
Ac079949.2
Ac080013.1
Ac080038.1
Ac080075.1
Ac080080.1
Ac080112.1
Ac080112.2
Ac080129.1
Ac082651.4
Ac083798.1
Ac083798.2
Ac083800.1
Ac083805.3
Ac083837.1
Ac083843.2
Ac083849.1
Ac083949.1
Ac084018.1
Ac084018.2
Ac084024.3
Ac084026.2
Ac084026.3
Ac084030.1
Ac084082.1
Ac084125.1
Ac084125.2
Ac084125.4
Ac084211.1
Ac084262.1
Ac084262.2
Ac084337.2
Ac084398.1
Ac084757.1
Ac084757.3
Ac084809.1
Ac084816.1
Ac084864.1
Ac084871.2
Ac084876.2
Ac087071.1
Ac087072.1
Ac087164.1
Ac087190.2
Ac087269.1
Ac087289.3
Ac087289.4
Ac087294.1
Ac087392.5
Ac087439.2
Ac087442.1
Ac087477.5
Ac087491.1
Ac087499.4
Ac087499.7
Ac087500.1
Ac087521.1
Ac087591.1
Ac087623.2
Ac087633.2
Ac087639.1
Ac087645.1
Ac087645.2
Ac087645.3
Ac087645.4
Ac087651.1
Ac087672.2
Ac087721.2
Ac087741.3
Ac087752.3
Ac087762.2
Ac089999.1
Ac090114.3
Ac090115.1
Ac090152.1
Ac090241.2
Ac090283.1
Ac090360.1
Ac090403.1
Ac090510.1
Ac090527.2
Ac090587.2
Ac090607.5
Ac090617.1
Ac090617.3
Ac090617.4
Ac090617.5
Ac090692.2
Ac090772.2
Ac090825.1
Ac090826.2
Ac090844.2
Ac090952.1
Ac090958.1
Ac090983.1
Ac091013.1
Ac091045.1
Ac091060.1
Ac091076.1
Ac091133.3
Ac091138.1
Ac091152.4
Ac091153.1
Ac091153.3
Ac091153.4
Ac091167.2
Ac091167.6
Ac091167.7
Ac091180.2
Ac091212.1
Ac091390.4
Ac091551.1
Ac091564.2
Ac091564.3
Ac091564.5
Ac091564.6
Ac091614.2
Ac091729.3
Ac091849.1
Ac091906.1
Ac091925.1
Ac091946.1
Ac091951.3
Ac091959.3
Ac091965.5
Ac092013.1
Ac092042.3
Ac092045.1
Ac092053.2
Ac092053.3
Ac092070.2
Ac092072.1
Ac092112.1
Ac092115.1
Ac092115.3
Ac092117.1
Ac092117.2
Ac092118.1
Ac092118.2
Ac092123.1
Ac092138.2
Ac092143.1
Ac092143.2
Ac092145.1
Ac092155.2
Ac092159.2
Ac092159.3
Ac092171.1
Ac092171.3
Ac092171.4
Ac092265.1
Ac092266.1
Ac092279.1
Ac092287.1
Ac092295.1
Ac092295.2
Ac092296.2
Ac092296.3
Ac092338.3
Ac092364.1
Ac092368.3
Ac092378.1
Ac092384.3
Ac092427.1
Ac092468.1
Ac092535.3
Ac092535.4
Ac092587.1
Ac092597.1
Ac092634.4
Ac092638.2
Ac092645.1
Ac092718.1
Ac092720.1
Ac092723.4
Ac092807.2
Ac092821.3
Ac092835.1
Ac092849.1
Ac092849.2
Ac092865.4
Ac092902.4
Ac092902.5
Ac092905.1
Ac092910.3
Ac092919.2
Ac092944.1
Ac092953.2
Ac093010.2
Ac093107.1
Ac093151.3
Ac093152.1
Ac093157.1
Ac093249.2
Ac093249.4
Ac093323.1
Ac093323.2
Ac093323.4
Ac093330.1
Ac093423.3
Ac093484.3
Ac093484.4
Ac093495.1
Ac093503.3
Ac093510.1
Ac093512.2
Ac093520.1
Ac093525.1
Ac093620.1
Ac093627.4
Ac093627.5
Ac093663.2
Ac093671.1
Ac093732.1
Ac093732.2
Ac093734.1
Ac093752.1
Ac093752.2
Ac093797.1
Ac093826.1
Ac093827.4
Ac093899.2
Ac093904.1
Ac093904.2
Ac094108.1
Ac095057.2
Ac095060.1
Ac096536.2
Ac096540.1
Ac096637.2
Ac096644.3
Ac096649.1
Ac096677.1
Ac096734.2
Ac096751.1
Ac096887.1
Ac096887.2
Ac097059.1
Ac097103.2
Ac097104.1
Ac097358.2
Ac097460.1
Ac097484.2
Ac097493.4
Ac097512.1
Ac097520.1
Ac097521.1
Ac097634.1
Ac097634.3
Ac097638.1
Ac097641.1
Ac097641.2
Ac098484.3
Ac098484.4
Ac098582.1
Ac098614.3
Ac098617.1
Ac098650.1
Ac098828.2
Ac098829.1
Ac098850.2
Ac098851.1
Ac098859.1
Ac098934.1
Ac098934.2
Ac098934.4
Ac098935.1
Ac099329.1
Ac099343.3
Ac099344.3
Ac099489.1
Ac099518.1
Ac099518.3
Ac099521.2
Ac099522.1
Ac099524.1
Ac099535.1
Ac099552.2
Ac099568.1
Ac099677.5
Ac099681.1
Ac099681.2
Ac099782.2
Ac099786.1
Ac099795.1
Ac099811.2
Ac099850.1
Ac100771.2
Ac100778.3
Ac100786.1
Ac100791.2
Ac100793.2
Ac100793.3
Ac100801.1
Ac100803.2
Ac100810.1
Ac100812.1
Ac100827.1
Ac100835.2
Ac100847.1
Ac100861.1
Ac100861.2
Ac102953.1
Ac102953.2
Ac103564.2
Ac103681.1
Ac103691.1
Ac103702.1
Ac103702.2
Ac103706.1
Ac103736.1
Ac103740.1
Ac103740.2
Ac103810.3
Ac103843.1
Ac103876.1
Ac103923.1
Ac103974.1
Ac104073.2
Ac104073.4
Ac104109.2
Ac104123.1
Ac104134.1
Ac104170.1
Ac104187.1
Ac104241.2
Ac104304.1
Ac104333.1
Ac104365.1
Ac104389.5
Ac104461.1
Ac104506.1
Ac104521.1
Ac104532.1
Ac104561.1
Ac104561.2
Ac104564.1
Ac104564.3
Ac104564.4
Ac104581.4
Ac104590.1
Ac104634.1
Ac104662.2
Ac104695.2
Ac104794.3
Ac104823.1
Ac104843.1
Ac104958.2
Ac104984.5
Ac104985.1
Ac104985.2
Ac104997.1
Ac105020.6
Ac105137.2
Ac105206.3
Ac105219.2
Ac105233.4
Ac105233.5
Ac105275.1
Ac105277.1
Ac105339.1
Ac105402.3
Ac105935.1
Ac105940.1
Ac105942.1
Ac106028.2
Ac106038.1
Ac106738.1
Ac106760.1
Ac106772.2
Ac106782.2
Ac106782.5
Ac106782.6
Ac106786.2
Ac106799.1
Ac106820.4
Ac106820.6
Ac106865.1
Ac106872.9
Ac106897.1
Ac107016.1
Ac107079.1
Ac107081.1
Ac107083.1
Ac107204.1
Ac107223.1
Ac107294.1
Ac107373.2
Ac107398.4
Ac107464.1
Ac107918.2
Ac107954.1
Ac107959.2
Ac107976.1
Ac108002.1
Ac108002.2
Ac108047.1
Ac108134.4
Ac108142.1
Ac108448.1
Ac108448.3
Ac108463.2
Ac108471.2
Ac108673.1
Ac108673.2
Ac108693.2
Ac108738.1
Ac108751.4
Ac108865.1
Ac108866.1
Ac109460.3
Ac109462.2
Ac109466.1
Ac109583.2
Ac109587.1
Ac109635.2
Ac109780.1
Ac109992.1
Ac110079.1
Ac110285.2
Ac110285.4
Ac110285.5
Ac110285.6
Ac110285.7
Ac110716.2
Ac110749.1
Ac110754.1
Ac111182.1
Ac111186.1
Ac112176.1
Ac112200.1
Ac112200.2
Ac112219.2
Ac112220.2
Ac112225.1
Ac112236.2
Ac112492.5
Ac112497.1
Ac112504.2
Ac112673.1
Ac112721.1
Ac112907.1
Ac112907.2
Ac113143.1
Ac113189.1
Ac113189.3
Ac113189.4
Ac113192.4
Ac113192.5
Ac113382.1
Ac113398.1
Ac113410.3
Ac113615.1
Ac114271.1
Ac114291.1
Ac114488.2
Ac114488.3
Ac114489.1
Ac114689.3
Ac114730.1
Ac114803.1
Ac114811.2
Ac114956.1
Ac114956.3
Ac115099.1
Ac115676.1
Ac115989.1
Ac116003.1
Ac116021.1
Ac116348.4
Ac116351.2
Ac116353.5
Ac116366.1
Ac116366.3
Ac116407.2
Ac116535.1
Ac116562.2
Ac116565.1
Ac116609.1
Ac116609.2
Ac116667.1
Ac117382.2
Ac117386.1
Ac117430.1
Ac117465.1
Ac117489.1
Ac117498.2
Ac117500.3
Ac117500.5
Ac117945.1
Ac117945.2
Ac118344.1
Ac118553.2
Ac118754.1
Ac118754.3
Ac118755.1
Ac119396.1
Ac119427.1
Ac119619.1
Ac119673.1
Ac119677.1
Ac120042.1
Ac120057.2
Ac120057.3
Ac120114.1
Ac120114.4
Ac120498.1
Ac120498.4
Ac120498.6
Ac120498.7
Ac120498.8
Ac121334.2
Ac121338.2
Ac121758.3
Ac122719.1
Ac122719.2
Ac123767.1
Ac123784.1
Ac124014.1
Ac124016.1
Ac124068.2
Ac124242.1
Ac124276.1
Ac124283.5
Ac124319.1
Ac124947.1
Ac124947.2
Ac125494.1
Ac125603.3
Ac125611.3
Ac126175.1
Ac126283.1
Ac126407.1
Ac126544.2
Ac126614.1
Ac126696.1
Ac126763.1
Ac126768.2
Ac126773.2
Ac126773.4
Ac126915.1
Ac127002.1
Ac127024.1
Ac127024.2
Ac127070.1
Ac127391.1
Ac127496.2
Ac127496.5
Ac127496.7
Ac127522.1
Ac128709.2
Ac128709.3
Ac129492.1
Ac129492.5
Ac129492.8
Ac129507.2
Ac129926.2
Ac130343.1
Ac130343.2
Ac130456.4
Ac130686.1
Ac131009.4
Ac131097.2
Ac131097.4
Ac131212.4
Ac131235.2
Ac131934.1
Ac132008.1
Ac132825.4
Ac132825.5
Ac132872.1
Ac132872.2
Ac132872.3
Ac132938.5
Ac133041.1
Ac133539.1
Ac133552.1
Ac133552.2
Ac133561.4
Ac133637.1
Ac133961.1
Ac134043.1
Ac134508.1
Ac134682.1
Ac134772.1
Ac135048.2
Ac135050.5
Ac135050.7
Ac135178.3
Ac135178.6
Ac135388.1
Ac135584.1
Ac135586.2
Ac135782.2
Ac136475.1
Ac136475.2
Ac136475.3
Ac136475.4
Ac136475.5
Ac136475.7
Ac136475.8
Ac136475.9
Ac136601.2
Ac136604.1
Ac136632.2
Ac137630.3
Ac137695.2
Ac137767.1
Ac137834.2
Ac137932.2
Ac137936.1
Ac138123.1
Ac138123.2
Ac138150.1
Ac138207.4
Ac138207.8
Ac138304.1
Ac138393.1
Ac138393.3
Ac138466.1
Ac138466.3
Ac138474.1
Ac138512.1
Ac138649.1
Ac138696.2
Ac138761.1
Ac138811.1
Ac139099.3
Ac139149.1
Ac139256.1
Ac139453.1
Ac139530.3
Ac139749.1
Ac139769.1
Ac139795.2
Ac139795.3
Ac139887.1
Ac139887.2
Ac140118.1
Ac140504.1
Ac141586.1
Ac141930.1
Ac141930.2
Ac142472.1
Ac144522.1
Ac145098.1
Ac145124.1
Ac145207.2
Ac145207.8
Ac145207.9
Ac145285.6
Ac145422.1
Ac145423.2
Ac147067.1
Ac147067.2
Ac147651.4
Ac148476.1
Ac148477.1
Ac156455.1
Ac187653.1
Ac190387.1
Ac215522.1
Ac215522.2
Ac231533.1
Ac231657.1
Ac231981.1
Ac233702.1
Ac233702.8
Ac233702.9
Ac233723.1
Ac233982.1
Ac233992.1
Ac233992.3
Ac234582.1
Ac234781.1
Ac239798.4
Ac239803.1
Ac239809.2
Ac239809.3
Ac241584.1
Ac241584.2
Ac241585.1
Ac242426.2
Ac242842.3
Ac243547.1
Ac243547.3
Ac243571.2
Ac243585.2
Ac243654.1
Ac243829.1
Ac243830.1
Ac243964.2
Ac243964.3
Ac243965.1
Ac244034.2
Ac244090.3
Ac244100.3
Ac244157.1
Ac244157.2
Ac244250.1
Ac244250.3
Ac244517.2
Ac244517.5
Ac245014.3
Ac245033.2
Ac245047.5
Ac245047.6
Ac245052.2
Ac245100.4
Ac245140.3
Ac245427.1
Ac245452.1
Ac245452.5
Ac245517.3
Ac245519.2
Ac246680.1
Ac246793.1
Ac254562.1
Ac254633.1
Acaca
Acacb
Acad10
Acad8
Acad9
Acadm
Acads
Acadsb
Acadvl
Acan
Acap3
Acat1
Acat2
Acbd4
Acbd6
Accs
Accsl
Acd
Ace
Acer3
Ache
Acin1
Ackr2
Acly
Aco1
Aco2
Acot11
Acot13
Acot6
Acox1
Acoxl
Acp1
Acp7
Acrbp
Acsbg1
Acsf2
Acsf3
Acsl3
Acsl6
Acsm3
Acss2
Acss3
Actb
Actbp13
Actg1
Actl6a
Actl6b
Actn1-as1
Actn2
Actn3
Actn4
Actr10
Actr1a
Actr1b
Actr2
Actr3
Actr3b
Actr6
Acvr1b
Acvr2a
Acvr2b
Acvrl1
Acy1
Acyp1
Acyp2
Ad000090.1
Ad000671.1
Ad000864.2
Ad001527.1
Ad001527.2
Ada2
Adad2
Adal
Adam11
Adam15
Adam22
Adam29
Adam8
Adam9
Adamts1
Adamts14
Adamts19
Adamts19-as1
Adamts7p1
Adamts8
Adamts9-as2
Adamtsl1
Adamtsl3
Adamtsl4
Adamtsl4-as1
Adamtsl5
Adap1
Adap2
Adarb1
Adarb2-as1
Adat1
Adck1
Adck2
Adck5
Adcy1
Adcy10p1
Adcy2
Adcy3
Adcy4
Adcy6
Adcy7
Adcy9
Adcyap1
Add1
Add3
Adgb
Adgra1
Adgra2
Adgrb3
Adgrd1
Adgrd2
Adgre5
Adgrf3
Adgrg1
Adgrg3
Adgrg6
Adgrg7
Adgrl1
Adgrv1
Adhfe1
Adi1p1
Adipor1
Adipor2
Adirf
Adk
Adm
Adnp2
Adnp-as1
Ado
Adora1
Adora2a
Adora2b
Adpgk-as1
Adprh
Adprhl1
Adprm
Adra1d
Adra2c
Adrm1
Adsl
Adssl1
Aebp1
Aebp2
Aen
Af038458.2
Af067845.2
Af067845.5
Af107885.2
Af111167.1
Af111167.2
Af111169.3
Af127577.5
Af127936.2
Af129408.1
Af186192.2
Af228730.5
Af233439.1
Af235103.2
Af241726.2
Af241728.1
Af274858.1
Afap1
Afap1-as1
Afap1l1
Afdn
Afdn-dt
Aff1
Aff2
Aff3
Afg1l
Afg3l1p
Afg3l2
Afmid
Afp
Aftph
Agap1
Agap2
Agap2-as1
Agap3
Agbl1
Agbl3
Agbl5
Agfg2
Aggf1
Agk
Agl
Ago1
Ago3
Agpat1
Agpat2
Agpat3
Agpat4
Agpat5
Agps
Agrn
Agrp
Agtr1
Agtrap
Ahcyl1
Ahcyl2
Ahr
Ahrr
Ahsa1
Ahsa2p
Aif1l
Aifm3
Aig1
Aimp1
Aimp2
Aipl1
Aj003147.3
Aj011932.1
Aj271736.1
Ak2
Ak3p5
Ak4
Ak5
Ak7
Akap1
Akap12
Akap13
Akap17a
Akap5
Akap7
Akap8l
Akap9
Akip1
Akirin1
Akr1a1
Akr1b1p3
Akr1b1p6
Akr1d1
Akr1d1p1
Akr1e2
Akt1
Akt1s1
Akt2
Al008720.1
Al008726.1
Al008727.1
Al008729.1
Al008729.2
Al009028.1
Al009031.1
Al009178.3
Al009179.1
Al009183.1
Al020996.1
Al020997.2
Al021068.1
Al021153.1
Al021154.1
Al021155.2
Al021391.1
Al021393.1
Al021396.1
Al021546.1
Al021578.1
Al021920.1
Al021920.2
Al021997.3
Al022067.1
Al022069.1
Al022097.1
Al022100.1
Al022157.1
Al022237.1
Al022238.2
Al022238.4
Al022312.1
Al022322.1
Al022326.1
Al022328.2
Al022328.3
Al022345.4
Al023284.4
Al023574.1
Al023803.1
Al023803.3
Al023806.1
Al023806.2
Al024498.2
Al024508.2
Al031121.3
Al031123.3
Al031229.1
Al031281.2
Al031282.1
Al031289.1
Al031315.1
Al031428.1
Al031432.3
Al031587.2
Al031590.1
Al031600.1
Al031601.2
Al031602.1
Al031658.2
Al031665.1
Al031666.2
Al031666.3
Al031705.1
Al031710.2
Al031719.1
Al031726.1
Al031727.2
Al031777.1
Al031777.2
Al031777.3
Al031847.1
Al031848.2
Al031963.2
Al032819.2
Al033504.1
Al033527.3
Al033527.4
Al033527.5
Al033528.2
Al033529.1
Al034346.1
Al034374.1
Al034379.1
Al034397.2
Al034397.3
Al034417.2
Al034548.1
Al035078.4
Al035079.1
Al035252.3
Al035398.1
Al035404.2
Al035420.2
Al035423.1
Al035425.1
Al035427.1
Al035530.2
Al035660.1
Al035660.2
Al049543.1
Al049629.2
Al049637.2
Al049651.2
Al049697.1
Al049712.1
Al049757.1
Al049780.1
Al049780.2
Al049794.1
Al049795.1
Al049796.1
Al049830.3
Al049836.1
Al049840.6
Al049844.1
Al049870.3
Al049874.3
Al050403.2
Al078459.1
Al078605.1
Al078621.3
Al078644.2
Al079303.1
Al079342.3
Al080250.1
Al080276.1
Al080276.2
Al080285.1
Al096828.3
Al096865.1
Al109613.1
Al109615.2
Al109618.1
Al109811.3
Al109910.2
Al109917.1
Al109918.1
Al109924.1
Al109930.1
Al109936.2
Al109954.1
Al109976.1
Al110118.2
Al110292.1
Al117329.1
Al117339.5
Al117382.2
Al118508.2
Al118508.3
Al118516.1
Al118522.1
Al118558.3
Al121594.1
Al121603.2
Al121612.2
Al121655.1
Al121656.1
Al121672.3
Al121758.1
Al121772.1
Al121827.2
Al121829.2
Al121832.3
Al121845.2
Al121845.3
Al121890.4
Al121899.1
Al121900.2
Al121906.1
Al121917.1
Al121929.1
Al121929.2
Al121936.1
Al121972.1
Al121983.1
Al121985.1
Al121988.1
Al121990.1
Al121992.1
Al122008.1
Al122023.1
Al122058.1
Al132639.3
Al132642.1
Al132655.3
Al132711.1
Al132712.2
Al132780.1
Al132780.2
Al132780.4
Al132801.1
Al132857.1
Al133153.1
Al133153.2
Al133216.2
Al133227.1
Al133230.1
Al133232.1
Al133240.1
Al133264.1
Al133264.2
Al133268.1
Al133325.2
Al133338.1
Al133343.1
Al133346.1
Al133351.1
Al133351.3
Al133367.1
Al133368.1
Al133371.1
Al133375.1
Al133387.1
Al133410.2
Al133410.3
Al133461.1
Al133467.1
Al133467.2
Al133480.1
Al133485.2
Al133516.1
Al133551.1
Al135744.1
Al135791.1
Al135818.2
Al135838.1
Al135901.1
Al135905.2
Al135910.1
Al135925.1
Al136038.3
Al136038.4
Al136038.5
Al136040.1
Al136084.2
Al136131.3
Al136141.1
Al136172.1
Al136295.1
Al136301.1
Al136307.1
Al136309.1
Al136309.2
Al136309.4
Al136366.1
Al136372.2
Al136380.1
Al136419.1
Al136962.1
Al136981.1
Al137003.1
Al137009.1
Al137026.1
Al137027.1
Al137058.2
Al137060.1
Al137071.1
Al137077.2
Al137186.2
Al137782.1
Al137786.1
Al137789.2
Al137798.1
Al137802.1
Al137802.2
Al137802.3
Al137803.1
Al137856.1
Al138688.1
Al138693.1
Al138720.1
Al138724.1
Al138756.1
Al138781.1
Al138781.2
Al138831.1
Al138831.2
Al138881.1
Al138885.3
Al138895.2
Al138900.2
Al138916.1
Al138921.1
Al138966.2
Al139008.2
Al139010.1
Al139011.1
Al139020.2
Al139035.1
Al139082.1
Al139095.3
Al139095.4
Al139099.1
Al139099.3
Al139125.1
Al139142.2
Al139158.2
Al139184.1
Al139220.2
Al139246.5
Al139260.1
Al139287.1
Al139294.1
Al139300.1
Al139317.1
Al139317.5
Al139353.2
Al157359.1
Al157385.1
Al157400.1
Al157400.2
Al157400.5
Al157778.1
Al157823.1
Al157823.2
Al157888.1
Al157932.1
Al157935.1
Al157938.1
Al157938.2
Al158013.1
Al158055.1
Al158063.1
Al158069.1
Al158070.2
Al158071.1
Al158071.4
Al158151.1
Al158151.3
Al158175.1
Al158198.1
Al158207.1
Al158211.3
Al158212.2
Al158800.1
Al158837.1
Al159169.1
Al160171.1
Al160191.1
Al160191.3
Al160286.1
Al160291.1
Al160313.1
Al161452.1
Al161668.1
Al161669.2
Al161669.3
Al161670.1
Al161729.1
Al161729.2
Al161729.4
Al161757.4
Al161785.3
Al161932.1
Al161932.2
Al161935.1
Al161937.1
Al162171.2
Al162231.1
Al162231.2
Al162231.3
Al162258.1
Al162274.1
Al162377.1
Al162385.1
Al162385.2
Al162411.1
Al162412.1
Al162424.1
Al162425.1
Al162431.4
Al162713.1
Al162724.2
Al163636.2
Al163974.1
Al352984.1
Al353572.2
Al353579.1
Al353588.1
Al353593.1
Al353595.1
Al353596.1
Al353621.2
Al353622.2
Al353648.1
Al353689.2
Al353719.1
Al353743.1
Al353752.1
Al353764.1
Al353795.2
Al353803.1
Al353803.4
Al353807.2
Al353996.1
Al354696.2
Al354707.2
Al354710.1
Al354710.2
Al354726.1
Al354733.1
Al354740.1
Al354798.1
Al354811.1
Al354813.1
Al354892.1
Al354892.2
Al354919.2
Al354920.1
Al354928.1
Al354950.1
Al354989.2
Al355001.2
Al355032.1
Al355075.1
Al355075.4
Al355075.5
Al355102.2
Al355149.1
Al355297.1
Al355297.2
Al355312.3
Al355388.2
Al355490.1
Al355490.2
Al355499.1
Al355574.1
Al355802.2
Al355870.1
Al355877.1
Al355916.1
Al355987.1
Al355987.2
Al355987.3
Al355987.5
Al356019.1
Al356020.1
Al356235.1
Al356309.2
Al356309.3
Al356356.1
Al356417.1
Al356441.1
Al356488.2
Al356583.1
Al356599.1
Al356652.1
Al357033.2
Al357054.2
Al357078.1
Al357078.2
Al357078.3
Al357084.1
Al357140.2
Al357140.3
Al357315.2
Al357497.1
Al357673.2
Al358072.1
Al358075.2
Al358113.1
Al358215.1
Al358216.1
Al358472.2
Al358472.3
Al358472.4
Al358472.5
Al358472.7
Al358473.1
Al358613.2
Al358613.3
Al358777.1
Al358876.2
Al358933.1
Al359091.4
Al359258.2
Al359258.3
Al359265.3
Al359397.1
Al359399.1
Al359541.1
Al359643.2
Al359643.3
Al359644.1
Al359704.2
Al359711.2
Al359762.1
Al359764.1
Al359853.1
Al359878.1
Al359878.2
Al359922.1
Al359962.1
Al359979.2
Al360012.1
Al360181.3
Al360181.4
Al360268.1
Al360270.3
Al360294.1
Al365205.1
Al365226.1
Al365226.2
Al365295.1
Al365356.2
Al365436.2
Al390037.1
Al390198.1
Al390294.1
Al390318.1
Al390719.1
Al390719.2
Al390726.6
Al390728.3
Al390728.5
Al390729.1
Al390860.1
Al390879.1
Al390955.2
Al391069.2
Al391069.3
Al391095.1
Al391121.1
Al391244.2
Al391262.1
Al391335.1
Al391422.4
Al391497.1
Al391650.1
Al391650.2
Al391684.1
Al391825.1
Al391832.1
Al391832.2
Al391839.1
Al391839.2
Al391845.1
Al391988.1
Al392003.2
Al392172.1
Al441883.1
Al441992.1
Al442067.1
Al442128.2
Al445070.1
Al445209.1
Al445250.1
Al445288.1
Al445307.1
Al445363.1
Al445363.3
Al445483.1
Al445490.1
Al445528.2
Al445531.1
Al445675.2
Al445685.1
Al445933.1
Al449423.1
Al450023.1
Al450304.2
Al450313.1
Al450326.1
Al450468.1
Al450468.2
Al450992.1
Al450998.2
Al451007.2
Al451042.1
Al451042.2
Al451062.1
Al451062.3
Al451065.1
Al451074.1
Al451085.1
Al451085.2
Al451123.1
Al451165.2
Al499627.2
Al500522.1
Al512328.1
Al512329.2
Al512408.1
Al512422.1
Al512590.2
Al512598.1
Al512622.1
Al512662.2
Al512785.2
Al512791.2
Al513008.1
Al513122.2
Al513123.1
Al513217.1
Al513220.1
Al513304.1
Al513314.2
Al513327.1
Al513327.2
Al513477.1
Al513523.3
Al583722.2
Al583722.3
Al583722.4
Al583854.1
Al589739.1
Al589740.1
Al589765.4
Al589843.1
Al589987.1
Al590004.2
Al590068.1
Al590068.3
Al590079.1
Al590226.2
Al590240.1
Al590282.1
Al590326.1
Al590327.1
Al590365.1
Al590381.1
Al590483.1
Al590556.1
Al590559.1
Al590560.2
Al590617.2
Al590627.2
Al590648.1
Al590666.4
Al590677.1
Al590705.2
Al590708.1
Al590764.1
Al590764.2
Al590867.1
Al591122.1
Al591167.1
Al591212.1
Al591368.1
Al591485.1
Al591684.1
Al591770.1
Al591806.1
Al591846.2
Al591848.2
Al591885.1
Al591926.6
Al592146.1
Al592227.1
Al592293.1
Al592295.4
Al592429.2
Al592464.2
Al596094.1
Al596218.1
Al596223.1
Al596257.1
Al603832.2
Al606462.1
Al606489.1
Al606490.1
Al606490.6
Al606491.1
Al606517.2
Al606748.1
Al606760.1
Al606760.3
Al606763.1
Al606970.2
Al627171.1
Al627309.2
Al627422.1
Al627422.2
Al627443.1
Al645608.2
Al645608.3
Al645608.6
Al645728.1
Al645924.1
Al645929.3
Al645939.5
Al645941.1
Al645941.3
Al646090.2
Al662791.1
Al662791.2
Al662797.1
Al662884.3
Al662890.1
Al662899.1
Al662899.2
Al663070.1
Al669831.4
Al669831.5
Al669831.7
Al669970.2
Al669970.3
Al669983.1
Al670729.1
Al670729.2
Al671762.1
Al671883.2
Al671883.3
Al672277.1
Al672291.1
Al691403.2
Al691442.1
Al691447.2
Al691482.3
Al713851.1
Al713866.1
Al731563.3
Al731569.1
Al731577.2
Al732292.2
Al732314.6
Al772284.2
Al772337.4
Al805961.1
Al807752.7
Al807761.4
Al807776.1
Al844908.2
Al928654.1
Al928654.3
Al928921.1
Al929472.2
Al929554.1
Alas1
Alcam
Aldh16a1
Aldh1a2
Aldh1a3
Aldh1b1
Aldh1l1
Aldh2
Aldh3a1
Aldh3a2
Aldh3b1
Aldh5a1
Aldh7a1
Aldoa
Aldoc
Alg1
Alg10
Alg10b
Alg11
Alg13
Alg1l10p
Alg1l12p
Alg1l13p
Alg1l2
Alg1l5p
Alg3
Alg6
Alkbh3
Alkbh5
Alkbh6
Alkbh7
Alms1
Alox12
Alox12-as1
Alox15p1
Alox5
Aloxe3
Alpk3
Alpl
Als2cl
Alx3
Alx4
Amd1
Amd1p4
Amdhd1
Amdhd2
Amer3
Amhr2
Ammecr1l
Amn
Amotl1
Amotl2
Ampd2
Ampd3
Amz2
Amz2p1
Anapc11
Anapc16
Anapc2
Anapc4
Ang
Angel1
Angel2
Angptl4
Angptl6
Ank1
Ank2
Ank3-dt
Ankar
Ankdd1a
Ankef1
Ankhd1
Ankhd1-eif4ebp3
Ankk1
Ankle1
Ankmy2
Ankrd11
Ankrd12
Ankrd13a
Ankrd13b
Ankrd13d
Ankrd18b
Ankrd19p
Ankrd20a4
Ankrd20a5p
Ankrd20a7p
Ankrd23
Ankrd24
Ankrd29
Ankrd30bl
Ankrd33
Ankrd33b
Ankrd36
Ankrd36bp2
Ankrd37
Ankrd42
Ankrd44
Ankrd49
Ankrd54
Ankrd6
Ankrd62
Ankrd63
Ankrd7
Anks1a
Anks1b
Anks3
Ankzf1
Anln
Ano1
Ano2
Ano4
Ano5
Ano6
Ano7
Ano7l1
Ano8
Ano9
Anos2p
Anp32b
Anpep
Antxrl
Anxa2
Anxa2r
Anxa3
Anxa4
Anxa6
Anxa9
Aoc1
Aoc3
Ap000229.1
Ap000238.1
Ap000251.1
Ap000295.1
Ap000317.2
Ap000344.1
Ap000344.2
Ap000357.1
Ap000358.1
Ap000439.1
Ap000439.2
Ap000439.4
Ap000442.1
Ap000442.2
Ap000446.1
Ap000474.1
Ap000547.3
Ap000553.1
Ap000553.3
Ap000553.5
Ap000561.1
Ap000640.2
Ap000646.1
Ap000662.1
Ap000679.1
Ap000688.1
Ap000688.4
Ap000695.1
Ap000696.1
Ap000697.1
Ap000704.1
Ap000708.1
Ap000721.1
Ap000721.2
Ap000753.1
Ap000763.3
Ap000763.4
Ap000769.1
Ap000769.2
Ap000777.3
Ap000781.1
Ap000781.2
Ap000785.2
Ap000787.1
Ap000812.1
Ap000812.5
Ap000845.1
Ap000864.1
Ap000866.1
Ap000866.2
Ap000867.4
Ap000873.2
Ap000879.2
Ap000894.2
Ap000894.4
Ap000911.1
Ap000936.1
Ap000941.1
Ap000943.2
Ap000943.3
Ap000944.2
Ap001010.1
Ap001057.1
Ap001062.2
Ap001062.3
Ap001099.1
Ap001107.1
Ap001107.3
Ap001107.4
Ap001107.5
Ap001107.8
Ap001107.9
Ap001150.1
Ap001160.1
Ap001160.2
Ap001180.2
Ap001189.1
Ap001198.2
Ap001267.5
Ap001269.2
Ap001269.4
Ap001273.2
Ap001347.1
Ap001362.2
Ap001363.2
Ap001372.2
Ap001412.1
Ap001432.1
Ap001453.1
Ap001453.2
Ap001453.4
Ap001462.1
Ap001468.1
Ap001471.1
Ap001476.3
Ap001486.1
Ap001496.3
Ap001496.4
Ap001528.1
Ap001542.1
Ap001574.1
Ap001625.3
Ap001636.3
Ap001646.3
Ap001767.3
Ap001781.1
Ap001816.1
Ap001825.1
Ap001830.1
Ap001922.5
Ap001931.1
Ap001962.1
Ap001999.2
Ap002008.1
Ap002008.2
Ap002026.1
Ap002364.1
Ap002373.1
Ap002380.1
Ap002381.2
Ap002387.2
Ap002414.3
Ap002469.1
Ap002478.1
Ap002754.1
Ap002800.1
Ap002851.1
Ap002852.1
Ap002856.2
Ap002856.3
Ap002884.1
Ap002884.2
Ap002884.3
Ap002893.1
Ap002986.1
Ap002990.1
Ap002992.1
Ap003028.1
Ap003032.2
Ap003065.1
Ap003068.3
Ap003068.4
Ap003071.4
Ap003097.1
Ap003108.1
Ap003108.2
Ap003119.3
Ap003170.2
Ap003385.1
Ap003390.1
Ap003392.13
Ap003392.6
Ap003396.1
Ap003396.2
Ap003396.3
Ap003396.4
Ap003419.1
Ap003419.2
Ap003419.3
Ap003465.1
Ap003499.2
Ap003500.1
Ap003501.1
Ap003532.1
Ap003721.3
Ap003721.4
Ap003733.4
Ap003774.1
Ap003781.1
Ap003969.2
Ap004147.1
Ap004372.1
Ap004609.3
Ap004782.1
Ap005019.1
Ap005263.1
Ap005264.1
Ap005264.7
Ap005273.1
Ap005329.3
Ap006216.1
Ap006248.2
Ap006248.5
Ap006284.1
Ap006294.1
Ap006294.2
Ap006621.3
Ap006621.4
Ap006621.5
Ap006623.1
Ap1ar
Ap1m1
Ap1m2
Ap1s1
Ap2a1
Ap2a2
Ap2b1
Ap2m1
Ap3b2
Ap3m2
Ap3s1
Ap4e1
Ap4m1
Ap4s1
Ap5m1
Ap5s1
Ap5z1
Apaf1
Apba2
Apbb1
Apbb3
Apc
Apc2
Apcdd1
Apcdd1l-dt
Apeh
Apex1
Apex2
Aph1a
Aph1b
Api5
Aplf
Aplp1
Aplp2
Apoa1
Apoa1-as
Apoa5
Apobec3a
Apobec3b
Apobec3g
Apoc1
Apoe
Apold1
Apom
Aponp
Apool
Apopt1
Appl1
Aprt
Aptr
Aqp1
Aqp10
Aqp11
Aqp5
Aqp6
Aqp7
Ar
Araf
Arap1
Arcn1
Areg
Arf1
Arf4
Arf4-as1
Arf5
Arfgap1
Arfgap2
Arfip1
Arfip2
Arfrp1
Arg2
Arhgap10
Arhgap11a
Arhgap11b
Arhgap17
Arhgap21
Arhgap23
Arhgap24
Arhgap25
Arhgap26
Arhgap27
Arhgap27p2
Arhgap28
Arhgap30
Arhgap31
Arhgap33
Arhgap36
Arhgap39
Arhgap40
Arhgap42
Arhgap44
Arhgap45
Arhgap5
Arhgap8
Arhgap9
Arhgdia
Arhgdig
Arhgef1
Arhgef10
Arhgef10l
Arhgef11
Arhgef12
Arhgef16
Arhgef17
Arhgef18
Arhgef2
Arhgef25
Arhgef26
Arhgef28
Arhgef33
Arhgef37
Arhgef38
Arhgef39
Arhgef4
Arhgef40
Arhgef7
Arid1a
Arid1b
Arid2
Arid3a
Arid3b
Arid3c
Arid4a
Arid4b
Arid5a
Arid5b
Arih1
Arih2
Arl10
Arl13b
Arl14ep
Arl17b
Arl2
Arl2bp
Arl2bpp10
Arl2-snx15
Arl4a
Arl5a
Arl5ap4
Arl6
Arl6ip4
Arl6ip5
Arl6ip6
Arl8b
Arl9
Armc10
Armc2
Armc3
Armc5
Armc6
Armc7
Armc8
Armc9
Armcx1
Armcx2
Armcx5
Armcx5-gprasp2
Armh1
Armh4
Armt1
Arnt2
Arntl
Arntl2
Arpc1a
Arpc1b
Arpc2
Arpc3p1
Arpc4
Arpc4-ttll3
Arpc5l
Arpin
Arpp19
Arpp21
Arrb2
Arrdc1
Arrdc2
Arrdc3-as1
Arsb
Arsg
Arsk
Artn
Arv1
Arvcf
Arx
Asah1
Asah2b
Asap1
Asap2
Asap3
Asb1
Asb10
Asb16
Asb2
Asb7
Ascl3
Asdurf
Asf1a
Asf1b
Asgr1
Ash2l
Asic1
Asic2
Asic3
Asic4
Asl
Asna1
Asnsd1
Aspa
Aspdh
Aspg
Asphd1
Aspscr1
Asrgl1
Ass1
Asxl1
Atad3a
Atad3b
Atad3c
Atad5
Atat1
Ate1-as1
Atf1
Atf3
Atf4
Atf4p4
Atf5
Atf6b
Atf7ip
Atf7ip2
Atg10
Atg101
Atg13
Atg16l1
Atg16l2
Atg4a
Atg4b
Atg4c
Atg4d
Atg7
Atg9a
Atg9b
Atic
Atl1
Atl3
Atm
Atmin
Atn1
Atoh1
Atoh8
Atp10a
Atp10d
Atp11a
Atp11b
Atp13a1
Atp1a1
Atp1a4
Atp1b1
Atp1b2
Atp1b3
Atp23
Atp2a1
Atp2a2
Atp2a3
Atp2b1-as1
Atp2b4
Atp2c1
Atp2c2
Atp4b
Atp5f1b
Atp5f1c
Atp5f1d
Atp5if1
Atp5mc1
Atp5mg
Atp5mgp6
Atp5pb
Atp5pbp6
Atp5po
Atp6ap1
Atp6ap1l
Atp6ap2
Atp6v0a1
Atp6v0a2
Atp6v0b
Atp6v0c
Atp6v0cp3
Atp6v0e1
Atp6v0e2
Atp6v1a
Atp6v1b1
Atp6v1b2
Atp6v1c1
Atp6v1f
Atp6v1g1
Atp6v1g2
Atp6v1g2-ddx39b
Atp7a
Atp7b
Atp8a2p2
Atp8b2
Atp8b3
Atp9a
Atp9b
Atr
Atraid
Atrip
Atrn
Atrnl1
Atxn1
Atxn10
Atxn1l
Atxn2-as
Atxn2l
Atxn7
Atxn7l2
Atxn7l3b
Auh
Aurkc
Auts2
Avil
Avl9
Avp
Avpr2
Axdnd1
Axl
Azin1-as1
Azu1
B2m
B3galt4
B3galt6
B3gat3
B3gat3p1
B3gnt10
B3gnt2
B3gnt3
B3gnt4
B3gnt5
B4galnt1
B4galnt2
B4galnt3
B4galnt4
B4galt1-as1
B4galt2
B4galt5
B4galt7
B9d1
B9d2
Babam2
Bace2
Bach1
Bad
Bag2
Bag3
Bage2
Bahcc1
Bahd1
Baiap2
Baiap3
Bak1
Bambi
Banf1
Bank1
Banp
Barhl1
Barx1
Barx1-dt
Basp1
Bax
Bbof1
Bbs1
Bbs12
Bbs4
Bbs5
Bbs7
Bbs9
Bbx
Bcam
Bcan
Bcap29
Bcar1
Bcar3
Bcar4
Bcas1
Bcas3
Bcas4
Bcat2
Bccip
Bcdin3d-as1
Bckdha
Bckdhb
Bckdk
Bcl2l1
Bcl2l11
Bcl2l12
Bcl2l13
Bcl3
Bcl6
Bcl6b
Bcl7a
Bcl9
Bcl9l
Bcor
Bcorl1
Bcr
Bcrp2
Bcs1l
Bcyrn1
Bdh1
Bdkrb2
Bdnf-as
Bdp1
Bean1
Becn1
Begain
Bend3
Bend6
Bend7
Best1
Bex4
Bfar
Bfsp1
Bglt3
Bgn
Bhlha15
Bhlha9
Bhlhb9
Bhlhe40
Bhlhe41
Bhmg1
Bhmt2
Bicc1
Bicd1
Bicdl1
Bicdl2
Bicra
Bicral
Bin1
Bin2
Bin3
Birc2
Birc3
Birc5
Birc6
Bispr
Bivm
Bivm-ercc5
Blm
Bloc1s1
Bloc1s3
Bloc1s4
Bloc1s6
Blvra
Blzf1
Bmf
Bmi1
Bmp1
Bmp2k
Bmp4
Bmpr1a
Bmpr1b
Bmpr2
Bms1p1
Bms1p21
Bmx
Bnip1
Bnip2
Bnip3l
Boc
Bok-as1
Bola1
Bola2p1
Bola3-as1
Boll
Bora
Borcs5
Borcs6
Borcs7
Borcs8
Borcs8-mef2b
Bpesc1
Bpgm
Bphl
Bpi
Bpifc
Bptf
Brca2
Brcc3
Brd2
Brd3os
Brd4
Brd7p2
Brf2
Bri3
Brix1
Brms1
Brms1l
Brox
Brpf1
Brpf3
Brsk1
Brsk2
Brwd1
Brwd1-as1
Brwd1-as2
Brwd1p1
Bscl2
Bsg
Bsn-as1
Bspry
Bst1
Bsx
Btbd11
Btbd18
Btbd19
Btbd2
Btbd3
Btbd6
Btbd7
Btbd8
Btd
Btf3
Btf3l4
Btf3l4p2
Btg2
Btg3-as1
Btk
Btn2a1
Btn2a2
Btn2a3p
Btn3a1
Btnl10
Btnl2
Btnl9
Btrc
Bub1b
Bub3
Bud23
Bud31
Bves-as1
Bx072579.2
Bx255925.3
Bx276092.9
Bx284656.2
Bx284668.2
Bx284668.4
Bx284668.6
Bx293535.1
Bx322234.1
Bx322559.1
Bx322562.1
Bx323046.1
Bx470102.1
Bx510359.1
Bx537318.1
Bx537318.2
Bx640514.2
Bx664615.1
Bx842568.4
Bx890604.2
Bysl
Bzw1
Bzw2
C10orf105
C10orf53
C10orf55
C10orf71
C10orf95
C11orf1
C11orf24
C11orf49
C11orf52
C11orf54
C11orf58
C11orf74
C11orf80
C11orf86
C11orf88
C11orf94
C12orf10
C12orf29
C12orf40
C12orf45
C12orf57
C12orf60
C12orf65
C12orf75
C14orf119
C14orf28
C15orf39
C15orf41
C15orf48
C15orf61
C15orf65
C16orf45
C16orf58
C16orf70
C16orf71
C16orf72
C16orf74
C16orf86
C16orf92
C17orf100
C17orf49
C17orf53
C17orf64
C17orf80
C17orf97
C17orf99
C18orf21
C18orf25
C18orf54
C18orf63
C18orf65
C19orf24
C19orf25
C19orf38
C19orf44
C19orf48
C19orf53
C19orf54
C19orf57
C19orf66
C19orf67
C19orf71
C19orf81
C19orf85
C1galt1
C1galt1p1
C1orf100
C1orf105
C1orf109
C1orf112
C1orf122
C1orf147
C1orf159
C1orf167
C1orf198
C1orf21
C1orf216
C1orf220
C1orf226
C1orf232
C1orf53
C1orf54
C1orf56
C1qb
C1qtnf12
C1qtnf5
C1qtnf6
C1qtnf9b
C1rl-as1
C2
C20orf194
C20orf27
C21orf62-as1
C22orf15
C22orf46
C2cd2l
C2cd3
C2cd4a
C2orf15
C2orf40
C2orf49
C2orf50
C2orf69
C2orf70
C2orf72
C2orf73
C2orf74
C2orf78
C2orf88
C2orf92
C3
C3orf14
C3orf20
C3orf38
C3orf52
C3orf80
C3orf85
C4b
C4orf19
C4orf33
C4orf47
C4orf48
C5
C5ar1
C5ar2
C5orf22
C5orf24
C5orf30
C5orf47
C5orf51
C5orf56
C5orf58
C5orf60
C5orf66
C5orf66-as1
C6orf120
C6orf136
C6orf141
C6orf201
C6orf203
C6orf48
C6orf58
C6orf89
C6orf99
C7orf26
C7orf43
C7orf57
C7orf61
C8g
C8orf33
C8orf34
C8orf44
C8orf58
C8orf74
C8orf82
C9orf106
C9orf135
C9orf139
C9orf16
C9orf163
C9orf170
C9orf24
C9orf3
C9orf43
C9orf50
C9orf66
C9orf78
C9orf85
Ca11
Ca12
Ca13
Ca2
Ca3
Ca5b
Ca5bp1
Ca6
Ca7
Ca9
Cab39
Cabin1
Cables1
Cables2
Cabp1
Cabp2
Cacfd1
Cachd1
Cacna1a
Cacna1b
Cacna1e
Cacna1g
Cacna1g-as1
Cacna1h
Cacna2d2
Cacna2d3
Cacna2d4
Cacnb1
Cacnb2
Cacnb3
Cacng7
Cacng8
Cactin
Cactin-as1
Cacybp
Cad
Cadm1
Cadm2
Cadps2
Calb2
Calcb
Calcoco2
Cald1
Calhm6
Calm1
Calm3
Calml6
Caln1
Calr
Calu
Camk1d
Camk2b
Camk2g
Camk4
Camkk2
Camkmt
Camkv
Camlg
Camsap2
Camsap3
Camta1
Camta2
Cand1
Cand2
Canx
Cap1
Capn1
Capn10
Capn12
Capn15
Capn2
Capn3
Capn5
Capn7
Capns1
Caprin1
Capza1
Capza2
Capzb
Card19
Card8
Card8-as1
Card9
Carf
Carm1
Carmil1
Carmil2
Carnmt1-as1
Cartpt
Casc15
Casc2
Casc3
Casc4
Casd1
Cask
Caskin1
Caskin2
Casp10
Casp2
Casp7
Casp8
Casp8ap2
Cass4
Cast
Castor1
Casz1
Cat
Catip
Catsperd
Catspere
Catsperg
Cav1
Cav2
Cbfa2t2
Cbfa2t3
Cbfb
Cbl
Cblc
Cbll1
Cbr1
Cbwd2
Cbx2
Cbx3
Cbx3p1
Cbx4
Cbx6
Cbx7
Cbx8
Cby1
Cc2d1a
Cc2d1b
Cc2d2a
Cc2d2b
Ccar1
Ccar2
Ccdc102b
Ccdc103
Ccdc106
Ccdc107
Ccdc113
Ccdc114
Ccdc115
Ccdc116
Ccdc117
Ccdc12
Ccdc120
Ccdc124
Ccdc126
Ccdc127
Ccdc130
Ccdc134
Ccdc136
Ccdc137
Ccdc138
Ccdc142
Ccdc144nl-as1
Ccdc146
Ccdc15
Ccdc150
Ccdc152
Ccdc153
Ccdc155
Ccdc157
Ccdc159
Ccdc162p
Ccdc17
Ccdc171
Ccdc174
Ccdc18
Ccdc183
Ccdc184
Ccdc185
Ccdc187
Ccdc188
Ccdc189
Ccdc190
Ccdc194
Ccdc22
Ccdc24
Ccdc26
Ccdc27
Ccdc28a
Ccdc28b
Ccdc30
Ccdc32
Ccdc33
Ccdc38
Ccdc39
Ccdc39-as1
Ccdc40
Ccdc57
Ccdc61
Ccdc62
Ccdc63
Ccdc65
Ccdc66
Ccdc69
Ccdc7
Ccdc74a
Ccdc77
Ccdc78
Ccdc83
Ccdc84
Ccdc85b
Ccdc86
Ccdc88b
Ccdc9
Ccdc91
Ccdc92b
Ccdc97
Ccdc9b
Cckbr
Ccl24
Ccl25
Ccm2
Ccm2l
Ccn1
Ccn3
Ccn5
Ccna1
Ccnb1
Ccnb2
Ccnb3
Ccnd1
Ccnd2
Ccnd2-as1
Ccnd3
Ccndbp1
Ccne1
Ccnf
Ccng1
Ccng2
Ccni2
Ccnj
Ccnjl
Ccnk
Ccnl2
Ccnt2
Ccny
Ccnyl1
Ccp110
Ccr10
Ccr12p
Ccr4
Ccr7
Ccrl2
Ccs
Ccser2
Cct2
Cct5
Cct6a
Cct6p1
Cct6p3
Cct7
Ccz1
Cd109
Cd14
Cd151
Cd164l2
Cd19
Cd200
Cd22
Cd244
Cd247
Cd274
Cd276
Cd2ap
Cd300a
Cd33
Cd37
Cd3d
Cd3eap
Cd3g
Cd40
Cd44
Cd46
Cd46p1
Cd53
Cd55
Cd6
Cd63
Cd68
Cd7
Cd72
Cd79b
Cd81
Cd81-as1
Cd82
Cd83
Cd84
Cd9
Cd99
Cd99l2
Cd99p1
Cdadc1
Cdc123
Cdc14a
Cdc16
Cdc20
Cdc25b
Cdc34
Cdc37l1
Cdc40
Cdc42
Cdc42bpb
Cdc42bpg
Cdc42ep1
Cdc42ep2
Cdc42ep4
Cdc42ep5
Cdc42se1
Cdc42se2
Cdc45
Cdc6
Cdc7
Cdc73
Cdca2
Cdca3
Cdca4p1
Cdca5
Cdca7
Cdca8
Cdcp2
Cdh1
Cdh15
Cdh18-as1
Cdh20
Cdh23
Cdh26
Cdhr1
Cdhr2
Cdhr3
Cdhr5
Cdip1
Cdiptosp
Cdk1
Cdk10
Cdk11a
Cdk12
Cdk13
Cdk14
Cdk16
Cdk18
Cdk2
Cdk2ap2
Cdk3
Cdk5
Cdk5r1
Cdk5r2
Cdk5rap3
Cdk6
Cdk7
Cdk8
Cdk9
Cdkal1
Cdkl1
Cdkl5
Cdkn1a
Cdkn1b
Cdkn2a
Cdkn2aip
Cdkn2aipnlp1
Cdkn2b
Cdkn2b-as1
Cdkn2c
Cdkn2d
Cdkn3
Cdr2l
Cds1
Cds2
Cdt1
Cdv3
Cdx2
Cdx4
Cdyl
Cdyl2
Ceacam18
Ceacam19
Ceacam20
Cebpa-dt
Cebpd
Cebpe
Cebpg
Cebpzos
Cecr2
Cecr7
Cela1
Cela3a
Cela3b
Celf2
Celf2-as1
Celf4
Celf5
Celsr1
Celsr2
Celsr3
Cemip
Cenpa
Cenpbd1p1
Cenpf
Cenph
Cenpi
Cenpm
Cenpn
Cenpo
Cenpp
Cenps
Cenps-cort
Cenpt
Cenpw
Cep104
Cep126
Cep135
Cep164
Cep164p1
Cep170b
Cep192
Cep250
Cep350
Cep44
Cep55
Cep57
Cep57l1
Cep63
Cep68
Cep78
Cep83
Cep83-dt
Cep85
Cep95
Cept1
Cercam
Cerna1
Cerna3
Cers1
Cers4
Cers6
Cers6-as1
Ces2
Ces4a
Cetn1
Cfap100
Cfap206
Cfap221
Cfap299
Cfap300
Cfap36
Cfap410
Cfap46
Cfap52
Cfap54
Cfap57
Cfap61
Cfap65
Cfap69
Cfap70
Cfap73
Cfap74
Cfap97d1
Cfap97d2
Cfap99
Cfb
Cfh
Cfi
Cfl1p1
Cfl1p6
Cflar
Cflar-as1
Cftr
Cgb2
Cgb3
Cgn
Cgnl1
Cgref1
Cgrrf1
Chac1
Chaf1a
Chaf1b
Champ1
Chat
Chchd1
Chchd10
Chchd2p1
Chchd2p2
Chchd2p6
Chchd5
Chchd6
Chchd7
Chd1l
Chd2
Chd3
Chd4
Chd5
Chd7
Chd8
Chd9
Chek1
Chek2p2
Chga
Chgb
Chi3l2
Chic1
Chid1
Chkb-cpt1b
Chkb-dt
Chl1
Chmp1a
Chmp1b
Chmp1b-as1
Chmp2b
Chmp5
Chmp6
Chmp7
Chn2
Chodl
Chp1
Chpf
Chpf2
Chpt1
Chrac1
Chrd
Chrm3
Chrna2
Chrna5
Chrna7
Chrna9
Chrnb1
Chrnb2
Chrng
Chst1
Chst11
Chst12
Chst13
Chst14
Chst15
Chst5
Chtf18
Chtop
Chuk
Churc1
Churc1-fntb
Ciao1
Ciao2a
Ciao3
Ciart
Cic
Cidea
Cideb
Cilp2
Cipc
Cirbp
Cirbp-as1
Cisd1
Cisd2
Cisd3
Cish
Ckap2
Ckb
Cklf
Cklf-cmtm1
Cks1b
Clasrp
Clba1
Clcn2
Clcn3
Clcn4
Clcn5
Clcn6
Clcn7
Clcnka
Clcnkb
Cldn10-as1
Cldn11
Cldn12
Cldn15
Cldn18
Cldn23
Cldn3
Cldn6
Cldnd2
Clec11a
Clec16a
Clec18b
Clec2a
Clec2l
Clic1
Clic3
Clic4
Clint1
Clip2
Clip3
Clk2
Clk3
Clk3p2
Clmp
Cln3
Cln5
Cln6
Cln8
Clp1
Clpp
Clps
Clpsl2
Clptm1
Clspn
Clstn3
Clta
Cltc
Cltcl1
Clu
Cluap1
Cluhp3
Clul1
Clvs1
Clybl
Cmas
Cmbl
Cmc1
Cmip
Cmpk1
Cmpk2
Cmss1
Cmtm2
Cmtm3
Cmtm4
Cmtm7
Cmtm8
Cmtr1
Cnbd2
Cndp2
Cnep1r1
Cnfn
Cnga4
Cnih2
Cnih3
Cnih4
Cnksr2
Cnn1
Cnn2
Cnn2p8
Cnnm2
Cnnm3
Cnot10
Cnot2
Cnot3
Cnot6
Cnot8
Cnot9
Cnp
Cnpy3
Cnpy4
Cnst
Cntd1
Cntd2
Cntln
Cntn2
Cntn4
Cntn5
Cntnap1
Cntnap2
Cntnap3
Cntnap3p2
Cntnap5
Cntrl
Cntrob
Coa6
Coasy
Cobl
Cobll1
Coch
Cog1
Cog2
Cog3
Cog6
Cog7
Cog8
Col11a2
Col13a1
Col14a1
Col15a1
Col16a1
Col18a1
Col18a1-as2
Col19a1
Col1a1
Col1a2
Col20a1
Col23a1
Col25a1
Col26a1
Col2a1
Col4a2
Col4a2-as2
Col4a3
Col4a5
Col5a1
Col5a3
Col6a1
Col6a2
Col8a2
Col9a2
Col9a3
Colec11
Colec12
Colgalt1
Commd1
Commd10
Commd3
Commd3-bmi1
Commd4
Commd5
Comp
Comt
Comtd1
Copb2
Cope
Copg1
Cops4
Cops5
Cops6
Cops7a
Cops7b
Cops8
Copz1
Copz2
Coq10a
Coq10b
Coq4
Coq6
Coq7
Coq8a
Coq8b
Coq9
Coro1a
Coro1b
Coro2a
Coro2b
Coro6
Coro7
Cox10
Cox14
Cox19
Cox20
Cox20p2
Cox4i1
Cox5b
Cox6a1
Cox6a1p3
Cox6a2
Cox6b1
Cox6b2
Cox6cp16
Cox6cp2
Cox7c
Cpa1
Cpamd8
Cpb2
Cpb2-as1
Cpd
Cpe
Cpeb1-as1
Cpeb2
Cpeb4
Cped1
Cplx2
Cplx4
Cpn2
Cpne2
Cpne3
Cpne7
Cpne8-as1
Cpq
Cps1
Cpsf1p1
Cpsf2
Cpsf3
Cpsf4
Cpsf6
Cpt1b
Cpt1c
Cpt2
Cptp
Cr1
Cr1l
Cr2
Cr383658.1
Cr392000.1
Cr559946.1
Cr559946.2
Cracr2b
Cradd
Cramp1
Crat
Crcp
Creb1
Creb3
Creb3l1
Creb3l2
Creb3l3
Creb3l4
Creb5
Crebbp
Crebl2
Crebrf
Creld1
Creld2
Crem
Crhr2
Crim1
Crip1
Crip1p2
Crip2
Cript
Crispld1
Crispld2
Crkl
Crlf1
Crls1
Crocc
Croccp3
Crot
Crtap
Crtc1
Crtc2
Crtc3
Cry2
Cryab
Cryba2
Crybb2p1
Crybg1
Crybg2
Crym-as1
Cryzl1
Cryzl2p
Csad
Csag4
Csde1
Cse1l
Csf1
Csf1r
Csf2ra
Csf3
Csf3r
Csk
Cskmt
Csmd1
Csnk1d
Csnk1g2
Csnk1g3
Csnk2b
Cspp1
Csrnp3
Csrp1
Cstf1
Cstf2
Cstf3-dt
Ct45a1
Ctbp1-dt
Ctc1
Ctcf
Ctdnep1
Ctdp1
Ctdsp1
Ctdspl
Ctdspl2
Ctf1
Ctf2p
Cth
Cthrc1
Ctif
Ctnna1
Ctnna2
Ctnnb1
Ctnnbip1
Ctnnbl1
Ctnnd1
Ctnnd2
Ctns
Ctps1
Ctr9
Ctrb1
Ctrc
Ctrl
Ctsa
Ctsb
Ctse
Ctsh
Ctsl
Ctsl3p
Cttn
Cttnbp2
Cttnbp2nl
Ctu2
Ctxn2
Cuedc1
Cuedc2
Cul1
Cul4a
Cul5
Cul9
Cuta
Cutalp
Cutc
Cux1
Cwc25
Cwc27
Cwh43
Cxadr
Cxcl1
Cxcl12
Cxcl16
Cxorf40a
Cxorf58
Cxorf65
Cxxc1
Cxxc4-as1
Cxxc5
Cxxc5-as1
Cyb561
Cyb561a3
Cyb561d1
Cyb561d2
Cyb5a
Cyb5b
Cyb5d1
Cyb5d2
Cyb5r2
Cyb5r4
Cybc1
Cybrd1
Cyc1
Cycsp19
Cyfip2
Cygb
Cyhr1
Cyld
Cyp11a1
Cyp1b1
Cyp1b1-as1
Cyp20a1
Cyp26a1
Cyp26c1
Cyp27b1
Cyp2a6
Cyp2a7
Cyp2a7p2
Cyp2e1
Cyp2f1
Cyp2f2p
Cyp2s1
Cyp2u1
Cyp2w1
Cyp46a1
Cyp4f3
Cyp4f36p
Cyp4v2
Cyp51a1-as1
Cyp8b1
Cys1
Cystm1
Cyth1
Cyth2
Cyth3
Cytor
Czib
D2hgdh
Daam1
Daam2
Dab2ip
Dach2
Dact1
Dact3
Dact3-as1
Dag1
Dagla
Dalrd3
Dancr
Dand5
Dao
Dap3
Dapk1
Dapk1-it1
Dapp1
Dars2
Dars-as1
Daw1
Dazap1
Dazap2
Dbf4
Dbf4b
Dbi
Dbil5p
Dbn1
Dbndd2
Dbnl
Dcaf10
Dcaf11
Dcaf13
Dcaf15
Dcaf17
Dcaf4
Dcaf6
Dcaf7
Dcakd
Dcbld1
Dchs2
Dck
Dclk2
Dclre1a
Dclre1b
Dcp2
Dcst1-as1
Dcst2
Dcstamp
Dctn3
Dctn4
Dctn5
Dctn6
Dcun1d4
Dcxr-dt
Dda1
Ddah2
Ddb1
Ddb2
Ddhd2
Ddi2
Ddias
Ddit4
Ddit4-as1
Ddn-as1
Ddr1
Ddr2
Ddx1
Ddx10
Ddx11
Ddx17
Ddx18
Ddx19a
Ddx19b
Ddx21
Ddx25
Ddx27
Ddx39a
Ddx39b-as1
Ddx3x
Ddx4
Ddx41
Ddx42
Ddx46
Ddx47
Ddx49
Ddx5
Ddx50
Ddx52
Ddx53
Ddx55
Ddx56
Ddx59
Ddx6
Deaf1
Decr1
Decr2
Dedd
Dedd2
Def8
Degs1
Dele1
Dennd1c
Dennd2a
Dennd2c
Dennd2d
Dennd3
Dennd4c
Dennd5a
Dennd5b-as1
Dennd6a-dt
Dennd6b
Denr
Depdc1-as1
Depdc4
Depdc5
Depdc7
Depp1
Deptor
Dera
Derl1
Des
Desi2
Deup1
Dffb
Dgat1
Dgat2
Dgat2l7p
Dgcr2
Dgcr5
Dgcr8
Dgcr9
Dgka
Dgkd
Dgke
Dgkh
Dgkq
Dgkz
Dglucy
Dguok
Dhcr24-dt
Dhdds
Dhdh
Dhodh
Dhps
Dhrs1
Dhrs11
Dhrs12
Dhrs13
Dhrs2
Dhrs3
Dhrs4
Dhrs4l2
Dhrs7
Dhrs7b
Dhtkd1
Dhx30
Dhx35
Dhx40
Dhx58
Dhx8
Dhx9
Diablo
Diaph2
Dicer1-as1
Dio1
Dio2
Dio2-as1
Dip2a
Dip2b
Dipk1a
Dipk2a
Diras1
Diras3
Dis3l
Dis3l2
Disc1
Disc1fp1
Disp1
Disp2
Disp3
Dixdc1
Dkc1
Dkk1
Dkkl1
Dlat
Dld
Dleu1
Dlg1-as1
Dlg3
Dlg5-as1
Dlgap1
Dlgap1-as2
Dlgap4
Dlk1
Dll3
Dll4
Dlst
Dlx1
Dlx2
Dlx2-dt
Dlx4
Dlx5
Dlx6
Dm1-as
Dmac2
Dmac2l
Dmap1
Dmkn
Dmpk
Dmrt1
Dmrt2
Dmrta2
Dmrtc2
Dmtf1
Dmtn
Dmxl1
Dnaaf1
Dnaaf3
Dnaaf5
Dnah1
Dnah10
Dnah11
Dnah14
Dnah17
Dnah17-as1
Dnah2
Dnah8
Dnah9
Dnai1
Dnai2
Dnaja1
Dnaja3
Dnaja4
Dnajb1
Dnajb11
Dnajb12
Dnajb13
Dnajb2
Dnajb4
Dnajb5
Dnajb6
Dnajb9
Dnajc10
Dnajc11
Dnajc13
Dnajc14
Dnajc16
Dnajc18
Dnajc19p8
Dnajc21
Dnajc22
Dnajc24
Dnajc25
Dnajc25-gng10
Dnajc27-as1
Dnajc3
Dnajc30
Dnajc4
Dnajc5
Dnajc6
Dnajc9
Dnajc9-as1
Dnal1
Dnal4
Dnali1
Dnase1
Dnase1l1
Dnd1p1
Dnhd1
Dnm1
Dnm1l
Dnm1p38
Dnm1p47
Dnm1p49
Dnm2
Dnm3
Dnmt3a
Dnmt3b
Dnpep
Dnttip1
Doc2a
Dock1
Dock11
Dock2
Dock5
Dock6
Dock7
Dock8
Dock9-dt
Dok1
Dok2
Dok3
Dok5
Dok7
Dolpp1
Dop1a
Dop1b
Dot1l
Dpagt1
Dpcd
Dpep1
Dpf2
Dph1
Dph2
Dph6-dt
Dph7
Dpm2
Dpm3
Dpp10
Dpp3
Dpp9
Dprx
Dpy19l2p3
Dpy19l2p4
Dpy19l2p5
Dpy19l3
Dpy19l4
Dpy30
Dpysl2
Dpysl3
Dpysl4
Dpysl5
Dqx1
Dr1
Draic
Dram1
Drap1
Drc1
Drc3
Drd4
Drg1
Drg2
Drosha
Dscas
Dscr8
Dscr9
Dse
Dsg2
Dst
Dstn
Dstyk
Dtd1
Dtl
Dtna
Dtnb
Dtnbp1
Dtwd1
Dtx1
Dtx2
Dtx3l
Dubr
Duox1
Duoxa1
Dus2
Dus4l
Dusp12
Dusp13
Dusp14
Dusp15
Dusp18
Dusp19
Dusp21
Dusp22
Dusp23
Dusp28
Dusp3
Dusp4
Dusp5
Dusp5p1
Dusp6
Dusp8p5
Dusp9
Dut
Dux4l17
Dux4l50
Dux4l8
Dvl1
Dvl3
Dydc1
Dydc2
Dync1h1
Dync1i1
Dync1i2
Dync2h1
Dync2li1
Dynll1
Dynlrb1
Dynlrb2
Dyrk1a
Dyrk2
Dyrk3
Dyrk4
Dysf
Dzank1
Dzip3
E2f2
E2f3
E2f3p1
E2f4
E2f5
E4f1
Eaf1
Eaf2
Ebag9
Ebf4
Ebln3p
Ebp
Ece1
Ecel1p2
Ech1
Echdc2
Echdc3
Ecm1
Ecsit
Ect2
Eda
Edaradd
Edc4
Edem1
Edrf1
Eed
Eef1a1
Eef1a1p7
Eef1a2
Eef1akmt3
Eef1akmt4
Eef1akmt4-ece2
Eef1aknmt
Eef1b2
Eef1d
Eef2
Eef2k
Eefsec
Eepd1
Efcab1
Efcab13
Efcab14-as1
Efcab2
Efcab5
Efcab6-as1
Efcab7
Efcab8
Efhc1
Efhd1
Efhd2
Efl1p1
Efna1
Efna3
Efna4
Efr3a
Efr3b
Eftud2
Egf
Egfem1p
Egfl7
Egfl8
Egln1p1
Egln2
Ehbp1
Ehbp1l1
Ehd1
Ehd2
Ehhadh-as1
Ehmt1
Ehmt2
Ei24
Eid1
Eid3
Eif1
Eif1b
Eif2a
Eif2ak1
Eif2ak3-dt
Eif2ak4
Eif2b2
Eif2b5
Eif2s1
Eif2s3
Eif3b
Eif3f
Eif3g
Eif3i
Eif3j
Eif3k
Eif3l
Eif3m
Eif4a1
Eif4a2
Eif4b
Eif4e1b
Eif4e2
Eif4g1
Eif4g2
Eif4h
Eif5
Eif5a
Eif5b
Eif6
Elac1
Elane
Elavl1
Elavl3
Elf3
Elk3
Ell
Ell3
Elmo2
Elmo3
Elmod1
Elmod2
Elmod3
Elmsan1
Eln
Eloa
Elob
Elobp2
Elocp2
Elocp28
Elof1
Elovl2-as1
Elovl6
Elp2
Elp3
Elp4
Elp5
Elp6
Embp1
Emc10
Emc1-as1
Emc2
Emc3
Emc3-as1
Emc4
Emc6
Emd
Eme1
Eme2
Emg1
Emid1
Emilin1
Eml1
Eml2
Eml2-as1
Eml3
Eml4
Eml6
Emp3
Emsy
Emx1
Emx2
En1
En2
Enam
Endou
Endov
Eng
Engase
Enkd1
Eno1-as1
Eno2
Eno3
Enoph1
Enosf1
Enpp1
Enpp3
Enpp7
Enpp7p2
Ensa
Entpd2
Entpd3
Entpd4
Entpd6
Entpd8
Entr1
Eny2
Ep400
Ep400p1
Epas1
Epb41
Epb41l1
Epb41l4a
Epb41l4a-as1
Epb41l5
Epc2
Epcam
Epdr1
Epha10
Epha2
Epha3
Epha5-as1
Epha6
Ephb1
Ephb3
Ephb4
Ephb6
Ephx1
Ephx2
Epm2a
Epn1
Epn2
Epor
Eps15l1
Eps8l1
Eps8l2
Eps8l3
Eral1
Eras
Erbb2
Erbb3
Erbin
Erc1
Ercc1
Ercc2
Ercc4
Ercc5
Ercc6l2
Ereg
Erfe
Ergic1
Ergic3
Eri1
Ericd
Erich6-as1
Erlec1
Erlin2
Ermap
Ermard
Erp29
Ervk13-1
Ervk3-1
Ervmer34-1
Ervmer61-1
Esco2
Esm1
Espl1
Espn
Espnl
Esrp1
Esrra
Esyt1
Esyt3
Etaa1
Etfbkmt
Etfdh
Etfrf1
Etnk1
Etnk2
Ets2
Etv2
Etv4
Etv6
Eva1b
Eva1c
Evc
Evi5l
Evl
Ewsr1
Exd2
Exd3
Exo1
Exo5
Exoc1
Exoc1l
Exoc3
Exoc3l1
Exoc3l4
Exoc4
Exoc6
Exoc7
Exog
Exosc10-as1
Exosc2
Exosc3p1
Exosc4
Exosc7
Exosc8
Exosc9
Exph5
Ext2
Extl3
Eya4
Ezh1
Ezr-as1
F10-as1
F12
F2r
F2rl1
F2rl3
F7
F8a1
Faah
Faah2
Faahp1
Faap20
Faap24
Fabp5
Fabp5p3
Fabp6
Fadd
Fads2
Faf2
Fah
Fahd1
Fahd2a
Fahd2cp
Faim
Faim2
Falec
Fam102a
Fam102b
Fam110a
Fam110b
Fam111a
Fam111a-dt
Fam111b
Fam114a1
Fam117a
Fam117b
Fam118a
Fam118b
Fam120a
Fam120b
Fam122a
Fam122c
Fam124a
Fam124b
Fam129a
Fam129b
Fam129c
Fam131a
Fam135a
Fam138c
Fam138d
Fam13a
Fam149a
Fam149b1
Fam151b
Fam155b
Fam157a
Fam157b
Fam157c
Fam160a1
Fam160a2
Fam160b1
Fam160b2
Fam162a
Fam163a
Fam163b
Fam168a
Fam170b-as1
Fam171a2
Fam171b
Fam172a
Fam173a
Fam174a
Fam174b
Fam177a1
Fam178b
Fam180a
Fam183a
Fam185a
Fam186a
Fam187a
Fam187b
Fam189a2
Fam189b
Fam193a
Fam193b
Fam19a5
Fam200b
Fam201a
Fam201b
Fam206a
Fam207a
Fam20b
Fam20c
Fam210b
Fam214b
Fam215a
Fam216a
Fam217b
Fam218a
Fam221a
Fam221b
Fam222a
Fam227a
Fam228a
Fam228b
Fam229a
Fam229b
Fam230c
Fam234a
Fam234b
Fam237a
Fam238c
Fam241b
Fam27c
Fam32a
Fam3a
Fam3b
Fam41c
Fam43a
Fam45a
Fam47e
Fam47e-stbd1
Fam50a
Fam53b-as1
Fam53c
Fam57a
Fam66c
Fam71e1
Fam71e2
Fam71f1
Fam72a
Fam76a
Fam78a
Fam81a
Fam83a
Fam83c-as1
Fam83d
Fam83e
Fam83f
Fam84a
Fam86b3p
Fam86c1
Fam86c2p
Fam86ep
Fam86jp
Fam86kp
Fam89b
Fam91a1
Fam92a
Fam92b
Fam98b
Fam98c
Fam9c
Fan1
Fanca
Fancc
Fancd2
Fance
Fancg
Fanci
Fancm
Fank1
Far1
Far1-it1
Far2
Far2p3
Farp1
Farp2
Fars2
Farsa
Fas
Fasn
Fastk
Fastkd2
Fat3
Fat4
Fau
Faxdc2
Fbh1
Fbl
Fbll1
Fbln1
Fbln2
Fbln7
Fbn3
Fbp2p1
Fbrs
Fbrsl1
Fbxl13
Fbxl15
Fbxl16
Fbxl18
Fbxl19
Fbxl2
Fbxl21p
Fbxl3
Fbxl6
Fbxl8
Fbxo2
Fbxo21
Fbxo22
Fbxo24
Fbxo25
Fbxo27
Fbxo28
Fbxo31
Fbxo33
Fbxo34
Fbxo36
Fbxo38
Fbxo3-dt
Fbxo4
Fbxo44
Fbxo45
Fbxo6
Fbxo7
Fbxo9
Fbxw4p1
Fbxw8
Fbxw9
Fcamr
Fcgr2a
Fcgr3a
Fcgr3b
Fcgrt
Fcho1
Fcho2
Fchsd1
Fcn3
Fcrlb
Fdft1
Fdps
Fdxr
Fem1a
Fem1b
Fen1
Fer
Fer1l4
Fer1l5
Fermt3
Fes
Fez1
Fezf1-as1
Ffar1
Ffar2
Ffar4
Fgd2
Fgd4
Fgd5p1
Fgf11
Fgf12-as2
Fgf12-as3
Fgf13-as1
Fgf14-as2
Fgf16
Fgf21
Fgf22
Fgf3
Fgf5
Fgf9
Fgfr1op
Fgfr1op2
Fgfr2
Fgfr3
Fgfr4
Fgfrl1
Fggy
Fgr
Fhad1
Fhdc1
Fhl1
Fhl3
Fhod3
Ficd
Fig4
Fip1l1
Fjx1
Fkbp10
Fkbp11
Fkbp1b
Fkbp2
Fkbp4
Fkbp4p6
Fkbp6
Fkbp9
Fktn
Flad1
Flg-as1
Flii
Flnb
Flnb-as1
Flnc
Flot1
Flot2
Flt3lg
Flt4
Flvcr1
Flvcr2
Flywch1
Flywch2
Fmc1
Fmc1-luc7l2
Fmnl1
Fmnl3
Fmo4
Fmo9p
Fmr1
Fn3k
Fn3krp
Fnbp1
Fnbp1l
Fnbp1p1
Fnbp4
Fndc11
Fndc3a
Fndc3b
Fndc4
Fndc5
Fndc7
Fnip2
Fnta
Fntb
Fo393400.1
Fo393418.1
Fo704657.1
Focad
Focad-as1
Fos
Fosb
Fosl1
Fosl2
Foxa1
Foxa3
Foxb1
Foxb2
Foxc1
Foxc2-as1
Foxcut
Foxd1
Foxd2
Foxd3
Foxd3-as1
Foxd4
Foxh1
Foxj2
Foxk1
Foxk2
Foxl1
Foxl2
Foxl2nb
Foxn2
Foxn3
Foxn3-as1
Foxo1b
Foxo3
Foxo4
Foxo6
Foxp1
Foxp2
Foxp4
Foxr1
Foxred1
Fp325335.1
Fp565171.1
Fp565260.6
Fpgs
Fpgt
Fpgt-tnni3k
Fpr1
Frat1
Frg1
Frg1bp
Frg1dp
Frg1gp
Frg1hp
Frmd6
Frmd8
Frmpd4
Frrs1
Frs2
Frs3
Fry
Fscn1
Fsd1
Fsd1l
Fsip1
Fsip2
Fst
Fstl3
Fstl4
Ftcd
Fth1
Fth1p12
Fth1p19
Ftlp3
Ftlp5
Fto
Ftsj1
Fubp3
Fuk
Fundc2
Fundc2p2
Furin
Fus
Fut1
Fut11
Fut4
Fut5
Fut6
Fut7
Fut8
Fuz
Fxn
Fxr1
Fxyd1
Fxyd2
Fxyd3
Fxyd4
Fxyd5
Fxyd6
Fxyd6-fxyd2
Fxyd7
Fyttd1
Fzd1
Fzd10-as1
Fzd2
Fzd3
Fzd6
Fzd7
Fzd9
Fzr1
G2e3
G3bp1
G6pc3
G6pd
Gaa
Gab1
Gab3
Gabarap
Gabarapl1
Gabarapl2
Gabbr1
Gabbr2
Gabpa
Gabpb1-as1
Gabpb2
Gabra5
Gabrb3
Gabrd
Gabrg2
Gacat2
Gad1
Gad2
Gadd45a
Gadd45b
Gadd45g
Gage10
Gak
Gal
Gal3st2
Gal3st3
Gal3st4
Galk1
Galk2
Galm
Galns
Galnt1
Galnt10
Galnt11
Galnt12
Galnt16
Galnt2
Galnt7
Galnt8
Galnt9
Galntl5
Galntl6
Galr1
Galt
Gan
Ganc
Gap43
Gapdh
Gapdhp71
Gapvd1
Gar1
Garem2
Garnl3
Gars
Gas1rr
Gas2
Gas2l1
Gas2l3
Gas6-as1
Gas6-dt
Gas8
Gas8-as1
Gasal1
Gask1a
Gata1
Gata2
Gata2-as1
Gata3
Gata3-as1
Gata4
Gata6
Gatad1
Gatad2a
Gatc
Gatm
Gbf1
Gbgt1
Gbp2
Gca
Gcat
Gcc2
Gcdh
Gchfr
Gck
Gckr
Gcna
Gcnt1
Gcnt2
Gcnt3
Gcom1
Gcsaml
Gda
Gdap1
Gdf11
Gdf15
Gdf2
Gdf6
Gdi1
Gdnf-as1
Gdpd1
Gdpd4
Gdpgp1
Gemin2
Gemin6
Gemin7
Gemin7-as1
Gen1
Get4
Gfap
Gfer
Gfi1b
Gfm1
Gfod1-as1
Gfpt2
Gfy
Gga1
Ggh
Ggnbp1
Ggnbp2
Ggps1
Ggt1
Ggt6
Ggt8p
Ggtlc4p
Ghet1
Ghr
Ghrhr
Gid4
Gid8
Gigyf1
Gigyf2
Gimap5
Ginm1
Gins1
Gins3
Gins4
Gipc1
Gipc2
Gipc3
Gipr
Git1
Gja8
Gja9
Gjb3
Gjd3
Gk
Gkn2
Glb1l
Glb1l2
Glcci1
Glce
Gle1
Gli1
Gli2
Gli4
Glipr2
Glis2
Glis3
Glmp
Glp2r
Glrb
Glrx5
Gls
Glt1d1
Glt8d1
Glud1p3
Glud2
Glyctk
Glyctk-as1
Glyr1
Gm2a
Gmcl1
Gmds
Gmds-dt
Gmeb1
Gmnn
Gmppa
Gmppb
Gmpr
Gmpr2
Gmps
Gna11
Gna14-as1
Gnai2
Gnal
Gnao1
Gnas
Gnat1
Gnaz
Gnb2
Gnb3
Gng11
Gng12-as1
Gng14
Gng2
Gng8
Gnl3
Gnl3l
Gnpat
Gnpda1
Gnptg
Gnrhr2
Golga1
Golga2
Golga2p5
Golga4
Golga6l10
Golga7
Golt1b
Gorab
Gorasp2
Gosr1
Gosr2
Gp1bb
Gpa33
Gpaa1
Gpalpp1
Gpank1
Gpat3
Gpat4
Gpatch11
Gpatch2l
Gpatch3
Gpatch8
Gpbp1
Gpc1
Gpd1
Gpd1l
Gpd2
Gper1
Gpha2
Gphn
Gpi
Gpn1
Gpnmb
Gpr107
Gpr108
Gpr132
Gpr137
Gpr137b
Gpr137c
Gpr146
Gpr148
Gpr158
Gpr160
Gpr161
Gpr162
Gpr17
Gpr20
Gpr35
Gpr39
Gpr4
Gpr50
Gpr55
Gpr84
Gpr89a
Gpr89b
Gpracr
Gprc5a
Gprc5b
Gprc5c
Gprc5d-as1
Gps1
Gpsm1
Gpsm2
Gpsm3
Gpt
Gpt2
Gpx4
Gpx5
Gpx7
Gramd1a
Gramd1c
Gramd4
Grap
Grap2
Grasp
Grb7
Greb1
Greb1l
Grhl1
Grhl2
Grhl3
Grhpr
Gria1
Gria4
Grifin
Grik4
Grik5
Grin1
Grin2b
Grin2c
Grin2d
Grin3b
Grina
Grip2
Gripap1
Grk1
Grk2
Grk3
Grk4
Grk5
Grk5-it1
Grk6
Grm1
Grm2
Grm3
Grm4
Grm7
Grn
Grpel2
Grwd1
Grxcr2
Gsdma
Gsdmd
Gsdme
Gse1
Gsg1
Gsk3a
Gskip
Gsn
Gsn-as1
Gspt2
Gstcd
Gstk1
Gstm1
Gstm2
Gstm4
Gsto1
Gsto2
Gstp1
Gstt2b
Gstt4
Gstz1
Gsx1
Gtdc1
Gtf2e1
Gtf2f2p2
Gtf2h1
Gtf2h2c
Gtf2h3
Gtf2h4
Gtf2h5
Gtf2i
Gtf2ip13
Gtf2ip4
Gtf2ird1
Gtf2ird2b
Gtf3a
Gtf3c1
Gtf3c4
Gtf3c5
Gtf3c6
Gtpbp1
Gtpbp10
Gtpbp3
Gtpbp4
Gtpbp8
Gtse1
Gucy1a1
Gucy1b1
Guf1
Guk1
Gulp1
Gusbp1
Gvqw3
Gxylt1p6
Gxylt2
Gyg1
Gyg2
Gypc
Gys1
Gzf1
Gzmm
H1f0
H1fx-as1
H2afvp1
H2afx
H2afz
H2bfm
H3f3a
H3f3b
H6pd
Habp4
Hacd3
Hadh
Hadhap1
Hadhb
Haghl
Haglr
Hal
Hamp
Hand2-as1
Hapln2
Hapln3
Hapln4
Har1a
Hars2
Has2-as1
Has3
Haspin
Hat1
Haus1
Haus1p3
Haus2
Haus5
Haus8
Hax1
Hba1
Hbg1
Hbm
Hbp1
Hccs
Hcfc1
Hcfc1r1
Hcfc2
Hcg11
Hcg14
Hcg15
Hcg20
Hcg25
Hcg27
Hcg9
Hcn1
Hcn3
Hcp5
Hcst
Hdac1
Hdac10
Hdac11
Hdac11-as1
Hdac2-as2
Hdac3
Hdac4
Hdac4-as1
Hdac5
Hdac6
Hdac7
Hdac9
Hddc3
Hdgf
Hdgfl2
Hdhd5-as1
Heatr3
Heatr5b
Hebp2
Hectd2
Hectd4
Hecw1
Helb
Hells
Helt
Helz
Helz2
Hemk1
Herc2p2
Herc3
Herc5
Herc6
Herpud1
Hes1
Hes2
Hes4
Hes6
Hes7
Hexa-as1
Hexb
Hexd
Hexim1
Hexim2
Hey1
Hey2
Hfe
Hgh1
Hgs
Hgsnat
Hhat
Hhex
Hhip
Hhla3
Hic1
Hid1
Hif1a
Hif1an
Hif3a
Higd1ap5
Higd1c
Hikeshi
Hilpda
Hinfp
Hint2
Hipk1
Hipk3
Hira
Hist1h1b
Hist1h1c
Hist1h1d
Hist1h1e
Hist1h1ps1
Hist1h2ab
Hist1h2ac
Hist1h2ad
Hist1h2ae
Hist1h2ag
Hist1h2ah
Hist1h2ai
Hist1h2aj
Hist1h2ak
Hist1h2al
Hist1h2am
Hist1h2aps1
Hist1h2aps3
Hist1h2ba
Hist1h2bc
Hist1h2bd
Hist1h2be
Hist1h2bf
Hist1h2bg
Hist1h2bh
Hist1h2bi
Hist1h2bj
Hist1h2bk
Hist1h2bl
Hist1h2bm
Hist1h2bn
Hist1h2bo
Hist1h2bps2
Hist1h3a
Hist1h3d
Hist1h3h
Hist1h3j
Hist1h4a
Hist1h4b
Hist1h4c
Hist1h4d
Hist1h4e
Hist1h4h
Hist1h4j
Hist1h4k
Hist1h4ps1
Hist2h2ac
Hist2h2bb
Hist2h3d
Hist2h3ps2
Hist3h2ba
Hist3h2bb
Hivep1
Hivep2
Hjurp
Hjv
Hk1
Hk2
Hk3
Hla-a
Hla-b
Hla-c
Hla-dob
Hla-dpb1
Hla-e
Hla-f
Hla-l
Hla-z
Hlcs
Hlf
Hltf-as1
Hlx
Hm13
Hmbox1
Hmbs
Hmces
Hmcn2
Hmg20a
Hmg20b
Hmga1
Hmga1p5
Hmga1p8
Hmga2
Hmgb3
Hmgb3p22
Hmgb3p32
Hmgcl
Hmgcr
Hmgn1p20
Hmgn1p28
Hmgn1p35
Hmgn1p38
Hmgn2
Hmgn3-as1
Hmgn4
Hmgxb3
Hmgxb4
Hmmr
Hmox2
Hmsd
Hmx2
Hnf1a
Hnf4g
Hnmt
Hnrnpa1
Hnrnpa1p39
Hnrnpa1p49
Hnrnpa1p6
Hnrnpa1p70
Hnrnpa3
Hnrnpab
Hnrnpabp1
Hnrnpcp7
Hnrnph1
Hnrnph3
Hnrnplp2
Hnrnpm
Hnrnpmp2
Hnrnpul1
Homer2
Homer3
Hook1
Hook2
Hook3
Hormad1
Hormad2
Hotair
Hottip
Hoxa11
Hoxa3
Hoxa6
Hoxa7
Hoxa9
Hoxb2
Hoxb3
Hoxb6
Hoxb7
Hoxb8
Hoxb-as1
Hoxb-as2
Hoxb-as3
Hoxb-as4
Hoxc10
Hoxc6
Hoxc9
Hoxc-as2
Hoxc-as3
Hoxd10
Hoxd11
Hoxd12
Hoxd8
Hpca
Hpcal1
Hpcal4
Hpd
Hpdl
Hpn
Hprt1
Hprt1p3
Hps1
Hps3
Hps6
Hpse2
Hpx
Hr
Hrc
Hs2st1
Hs3st1
Hs3st2
Hs3st3b1
Hs6st1
Hs6st1p1
Hsbp1
Hsbp1l1
Hscb
Hsd11b1l
Hsd11b2
Hsd17b1
Hsd17b12
Hsd17b14
Hsd17b3-as1
Hsd17b4
Hsd17b6
Hsd17b7p2
Hsd17b8
Hsdl1
Hsdl2
Hsf1
Hsf2
Hsf4
Hsp90ab1
Hsp90b1
Hspa12a
Hspa12b
Hspa14
Hspa1a
Hspa2
Hspa4
Hspa4l
Hspa7
Hspb1
Hspb6
Hspb7
Hspb8
Hspb9
Hspbp1
Hspd1p7
Hspe1
Hspe1-mob4
Hspg2
Htatip2
Htatsf1
Htatsf1p2
Htd2
Htr1a
Htr2c
Htr3a
Htr3e
Htr4
Htr5a
Htr5a-as1
Htr5bp
Htr7p1
Htra2
Htt
Hunk
Hyal1
Hyal3
Hydin2
Hyi
Hyi-as1
Hykk
Hyls1
Hypk
Iah1
Iars
Iba57
Ica1
Icam1
Icam3
Icam4
Icam5
Ice1
Id1
Id2
Id2-as1
Id3
Idh1-as1
Idh2-dt
Idh3a
Idnk
Idua
Ier2
Ier3
Ier3-as1
Ier5
Ier5l
Iffo1
Iffo2
Ifi16
Ifi27l1
Ifi30
Ifi35
Ifi6
Ifitm1
Ifitm10
Ifitm2
Ifitm3
Ifitm4p
Ifitm5
Ifitm9p
Ifna12p
Ifnar2
Ifngr2
Ifnl4p1
Ifrd1
Ift122
Ift172
Ift43
Ift52
Ift81
Ift88
Igbp1
Igdcc3
Igdcc4
Igf1r
Igf2
Igf2-as
Igf2bp1
Igf2bp2
Igf2bp3
Igf2r
Igfbp2
Igfbp6
Igfl1p2
Igflr1
Ighmbp2
Ighv3-22
Ighv4-31
Ighv4-61
Igkv1-13
Igkv3or2-5
Iglc1
Iglc7
Iglj7
Iglv10-54
Iglv11-55
Iglv1-44
Iglv1-51
Iglv2-34
Iglv2-5
Iglv3-10
Iglv3-12
Iglv3-15
Iglv3-2
Iglv3-24
Iglv3-25
Iglv3-27
Iglv3-31
Iglv3-32
Iglv3-6
Iglv4-3
Iglv4-69
Iglv6-57
Iglvi-20
Iglvi-56
Iglvi-68
Iglvv-66
Igsf1
Igsf11-as1
Igsf21
Igsf22
Igsf9
Ik
Ikbkb
Ikbkg
Ikzf1
Ikzf4
Il10
Il10ra
Il10rb
Il11ra
Il12a
Il12rb2
Il13
Il13ra1
Il15
Il15ra
Il17c
Il17d
Il17ra
Il17rb
Il17rc
Il18bp
Il18r1
Il18rap
Il1r1
Il1r2
Il1rap
Il1rn
Il20rb
Il20rb-as1
Il23a
Il23r
Il2ra
Il2rb
Il2rg
Il32
Il34
Il4
Il4r
Il6
Il6r
Ilf3
Ilk
Ilkap
Ilvbl
Immp1lp2
Imp3
Imp3p2
Imp4
Impa2
Impact
Impdh1p11
Impdh1p3
Impdh2
Inafm1
Inafm2
Inca1
Incenp
Inf2
Ing1
Ing2
Ing3
Ing5
Inhbe
Inhcap
Inka2
Inka2-as1
Ino80b
Ino80b-wbp1
Ino80c
Ino80e
Inpp1
Inpp4a
Inpp5a
Inpp5b
Inpp5d
Inpp5f
Inpp5j
Inppl1
Insc
Insig1
Insig2
Ins-igf2
Ints1
Ints10
Ints11
Ints2
Ints3
Ints4p1
Ints5
Ints6-as1
Ints6l
Ints8
Ints9
Intu
Invs
Ip6k1
Ipo11
Ipo13
Ipo4
Ipo5
Ipo7
Ipo9
Iqank1
Iqcc
Iqce
Iqcg
Iqch
Iqch-as1
Iqcj
Iqcj-schip1
Iqcj-schip1-as1
Iqck
Iqcn
Iqgap1
Iqgap2
Iqsec1
Iqsec2
Iqub
Irak1bp1
Irak3
Irak4
Ireb2
Irf2bp2
Irf3
Irf4
Irf5
Irf6
Irf7
Irf8
Irf9
Irgm
Irgq
Irs1
Irs3p
Irx1p1
Irx3
Irx5
Isca1p4
Isca2
Isca2p1
Iscu
Isg15
Isg20
Isg20l2
Isl1
Isl2
Islr2
Isoc1
Isoc2
Ispd
Ispd-as1
Ist1
Isx
Isyna1
Itch
Itfg1-as1
Itfg2
Itfg2-as1
Itga1
Itga2b
Itga3
Itga4
Itga6
Itga6-as1
Itga7
Itga9
Itgae
Itgal
Itgam
Itgav
Itgb1
Itgb1-dt
Itgb2
Itgb3
Itgb4
Itgb5
Itgb7
Itgb8
Itih6
Itk
Itln2
Itm2a
Itm2b
Itm2c
Itpa
Itpk1
Itpk1-as1
Itpka
Itpr1
Itpr3
Itprid2
Itpripl1
Itpripl2
Itsn1
Izumo1
Izumo4
Jade1
Jade2
Jade3
Jagn1
Jak2
Jak3
Jakmip1
Jam2
Jam3
Jaml
Jarid2
Jazf1-as1
Jcad
Jchain
Jdp2
Jkamp
Jmjd1c-as1
Jmjd4
Jmjd6
Jmjd7
Jmjd7-pla2g4b
Jmjd8
Josd1
Jph4
Jpt2
Jpx
Jrkl
Jsrp1
Jund
Kalrn
Kank1
Kank2
Kank3
Kansl1-as1
Kansl3
Kantr
Kat14
Kat2a
Kat2b
Kat5
Kat6a
Kat6b
Kat7
Kat8
Katnal2
Katnb1
Katnbl1
Kazald1
Kazn
Kbtbd12
Kbtbd8
Kcmf1
Kcna1
Kcna2
Kcna5
Kcna6
Kcnab1
Kcnab2
Kcnab3
Kcnb1
Kcnc1
Kcnc4
Kcnd3-it1
Kcne1
Kcng1
Kcnh1
Kcnh2
Kcnh3
Kcnh4
Kcnh6
Kcnh8
Kcnip1
Kcnip2
Kcnip2-as1
Kcnip3
Kcnj11
Kcnj2
Kcnj3
Kcnj6
Kcnk1
Kcnk17
Kcnk2
Kcnk6
Kcnma1
Kcnn1
Kcnn2
Kcnn4
Kcnq1
Kcnq1dn
Kcnq2
Kcnq4
Kcnq5
Kcnq5-as1
Kcns2
Kcns3
Kcnt1
Kcp
Kctd1
Kctd11
Kctd14
Kctd15
Kctd17
Kctd2
Kctd20
Kctd21-as1
Kctd5
Kctd6
Kctd7
Kctd9p3
Kctd9p4
Kdelr2
Kdelr3
Kdm1a
Kdm1b
Kdm2a
Kdm2b
Kdm3a
Kdm4a
Kdm4b
Kdm4c
Kdm4d
Kdm6a
Kdm6b
Kdm7a-dt
Kdm8
Keap1
Khdc1l
Khdc4
Khdrbs1
Khdrbs3
Khk
Khnyn
Kiaa0232
Kiaa0319l
Kiaa0355
Kiaa0391
Kiaa0513
Kiaa0556
Kiaa0586
Kiaa0895l
Kiaa0930
Kiaa1109
Kiaa1211
Kiaa1257
Kiaa1324
Kiaa1328
Kiaa1522
Kiaa1549l
Kiaa1586
Kiaa1614
Kiaa1671
Kiaa1841
Kiaa1958
Kif12
Kif15
Kif19
Kif1a
Kif1b
Kif1bp
Kif1c
Kif20a
Kif20b
Kif22
Kif23
Kif25
Kif26a
Kif26b
Kif2a
Kif2c
Kif4a
Kif5a
Kif9
Kif9-as1
Kifc1
Kifc2
Kifc3
Kirrel3-as3
Kiss1r
Kit
Kiz
Kl
Klc1
Klc2
Klc3
Klc4
Klf11
Klf13
Klf16
Klf17
Klf2
Klf2p2
Klf3
Klf4
Klf5
Klf6
Klhdc1
Klhdc10
Klhdc2
Klhdc3
Klhdc4
Klhdc7a
Klhdc7b
Klhdc8a
Klhdc8b
Klhl10
Klhl12
Klhl17
Klhl18
Klhl2
Klhl20
Klhl22
Klhl23
Klhl24
Klhl26
Klhl28
Klhl30-as1
Klhl31
Klhl32
Klhl33
Klhl35
Klhl36
Klhl40
Klhl42
Klhl5
Klhl6
Klhl7
Klhl8
Klk1
Klk15
Klk2
Klk8
Klk9
Klrg1
Kmt2a
Kmt2b
Kmt2d
Kmt2e
Kmt2e-as1
Kmt5a
Kmt5c
Kncn
Kndc1
Knl1
Knop1
Knstrn
Kntc1
Kpna2
Kpna5
Kpna6
Kpnb1
Kptn
Krba1
Krbox1
Krbox4
Kremen1
Kremen2
Kri1
Krt12
Krt126p
Krt13
Krt18
Krt18p13
Krt18p34
Krt18p41
Krt18p5
Krt18p59
Krt35
Krt42p
Krt73
Krt77
Krt78
Krt8
Krt80
Krt87p
Krt8p12
Krtap10-2
Krtap12-4
Krtap12-6p
Krtap5-11
Krtap5-2
Krtap5-4
Krtap5-5
Krtap5-as1
Krtcap3
Ksr1
Ktn1
Kxd1
Kynu
L1cam
L3mbtl1
L3mbtl2
L3mbtl3
Lacc1
Lactb
Lactb2-as1
Lactbl1
Lage3
Lama1
Lama2
Lama3
Lama5-as1
Lamb2
Lamc3
Lamtor2
Lamtor4
Lamtor5-as1
Lancl2
Lancl3
Lap3
Laptm4b
Laptm5
Large2
Larp1
Larp1b
Larp4
Larp7
Lars2
Lars2-as1
Lasp1
Layn
Lbh
Lbhd1
Lbx1-as1
Lbx2
Lbx2-as1
Lca5l
Lclat1
Lcmt1
Lcn12
Lcn2
Lcn6
Lcor
Ldha
Ldhal6a
Ldhal6b
Ldhc
Ldhd
Ldlr
Ldlrad3
Ldlrap1
Lef1-as1
Lekr1
Lemd2
Lemd3
Leng8
Lepr
Leprot
Leprotl1
Letm1p2
Letm2
Letmd1
Lexm
Lfng
Lgals1
Lgals12
Lgals3
Lgals3bp
Lgals4
Lgals7
Lgals8
Lgals9b
Lgalsl
Lgi3
Lgi4
Lgmn
Lgr6
Lhfpl2
Lhfpl3
Lhfpl4
Lhpp
Lhx1
Lhx1-dt
Lhx2
Lhx3
Lhx4
Lhx6
Lhx8
Lhx9
Lias
Lif-as1
Lifr
Lifr-as1
Lig3
Lilra4
Lilrp1
Lima1
Limch1
Limd1
Lime1
Limk1
Limk2
Lims1
Lims2
Lin28b
Lin37
Lin52
Lin7b
Linc00028
Linc00029
Linc00051
Linc00092
Linc00111
Linc00165
Linc00167
Linc00173
Linc00200
Linc00205
Linc00240
Linc00261
Linc00265
Linc00271
Linc00299
Linc00304
Linc00315
Linc00316
Linc00324
Linc00327
Linc00332
Linc00336
Linc00337
Linc00339
Linc00365
Linc00385
Linc00398
Linc00404
Linc00415
Linc00426
Linc00431
Linc00449
Linc00460
Linc00467
Linc00475
Linc00479
Linc00482
Linc00484
Linc00528
Linc00551
Linc00552
Linc00563
Linc00570
Linc00574
Linc00607
Linc00620
Linc00629
Linc00637
Linc00638
Linc00649
Linc00653
Linc00662
Linc00667
Linc00671
Linc00672
Linc00674
Linc00677
Linc00685
Linc00689
Linc00690
Linc00839
Linc00842
Linc00847
Linc00853
Linc00857
Linc00858
Linc00863
Linc00865
Linc00869
Linc00870
Linc00877
Linc00879
Linc00881
Linc00884
Linc00885
Linc00887
Linc00888
Linc00894
Linc00899
Linc00910
Linc00917
Linc00920
Linc00921
Linc00922
Linc00926
Linc00933
Linc00941
Linc00942
Linc00944
Linc00954
Linc00957
Linc00960
Linc00963
Linc00964
Linc00974
Linc01002
Linc01003
Linc01006
Linc01010
Linc01011
Linc01018
Linc01023
Linc01029
Linc01053
Linc01060
Linc01088
Linc01089
Linc01096
Linc01098
Linc01099
Linc01114
Linc01117
Linc01118
Linc01119
Linc01120
Linc01121
Linc01122
Linc01126
Linc01128
Linc01132
Linc01134
Linc01135
Linc01138
Linc01140
Linc01143
Linc01144
Linc01149
Linc01150
Linc01152
Linc01160
Linc01162
Linc01165
Linc01168
Linc01169
Linc01179
Linc01182
Linc01194
Linc01206
Linc01210
Linc01215
Linc01220
Linc01224
Linc01231
Linc01237
Linc01252
Linc01257
Linc01266
Linc01269
Linc01270
Linc01271
Linc01285
Linc01287
Linc01297
Linc01300
Linc01301
Linc01304
Linc01305
Linc01311
Linc01322
Linc01342
Linc01346
Linc01354
Linc01357
Linc01358
Linc01366
Linc01385
Linc01391
Linc01424
Linc01433
Linc01435
Linc01436
Linc01465
Linc01471
Linc01482
Linc01484
Linc01485
Linc01488
Linc01491
Linc01500
Linc01502
Linc01503
Linc01509
Linc01513
Linc01521
Linc01529
Linc01531
Linc01547
Linc01551
Linc01560
Linc01563
Linc01568
Linc01569
Linc01574
Linc01578
Linc01588
Linc01589
Linc01606
Linc01607
Linc01623
Linc01627
Linc01629
Linc01630
Linc01639
Linc01659
Linc01664
Linc01666
Linc01672
Linc01686
Linc01687
Linc01694
Linc01703
Linc01711
Linc01714
Linc01715
Linc01719
Linc01730
Linc01750
Linc01754
Linc01763
Linc01768
Linc01771
Linc01775
Linc01780
Linc01783
Linc01786
Linc01788
Linc01798
Linc01804
Linc01816
Linc01818
Linc01819
Linc01833
Linc01836
Linc01838
Linc01872
Linc01881
Linc01888
Linc01890
Linc01896
Linc01902
Linc01910
Linc01936
Linc01952
Linc01962
Linc01970
Linc01971
Linc01976
Linc01977
Linc01988
Linc02000
Linc02001
Linc02004
Linc02018
Linc02021
Linc02022
Linc02028
Linc02034
Linc02036
Linc02038
Linc02043
Linc02046
Linc02052
Linc02054
Linc02062
Linc02069
Linc02073
Linc02076
Linc02078
Linc02086
Linc02088
Linc02102
Linc02106
Linc02125
Linc02137
Linc02156
Linc02175
Linc02179
Linc02193
Linc02196
Linc02202
Linc02213
Linc02235
Linc02236
Linc02240
Linc02252
Linc02265
Linc02288
Linc02289
Linc02298
Linc02301
Linc02325
Linc02332
Linc02340
Linc02348
Linc02352
Linc02354
Linc02356
Linc02362
Linc02365
Linc02381
Linc02384
Linc02387
Linc02395
Linc02396
Linc02403
Linc02405
Linc02408
Linc02417
Linc02419
Linc02428
Linc02473
Linc02482
Linc02489
Linc02495
Linc02506
Linc02521
Linc02527
Linc02538
Linc02543
Linc02544
Linc02558
Linc02569
Linc02574
Linc02575
Linc02577
Linc02579
Linc02583
Linc02585
Linc02587
Linc02606
Linc02615
Linc02616
Linc02618
Linc02640
Linc02657
Linc02660
Linc02666
Linc-pint
Lingo1-as2
Lingo3
Lipc
Lipe
Lipe-as1
Lipg
Liph
Lipt1
Lix1l-as1
Lkaaear1
Llgl1
Llgl2
Llph-dt
Lmcd1
Lmf1
Lmln
Lmna
Lmnb1
Lmnb2
Lmntd2
Lmo2
Lmo4
Lmo7
Lmod1
Lmx1b
Lncnef
Lncoc1
Lnctam34a
Lnp1
Lnpep
Lnx1-as2
Loh12cr2
Lonp1
Lonp2
Lonrf3
Loxl1-as1
Loxl2
Loxl3
Lpar4
Lpar5
Lpcat2
Lpgat1-as1
Lpin1
Lpin3
Lpl
Lpp
Lrat
Lrch1
Lrch3
Lrch4
Lrcol1
Lrfn4
Lrfn5
Lrg1
Lrig1
Lrp1
Lrp10
Lrp2bp
Lrp3
Lrp4-as1
Lrp5
Lrr1
Lrrc1
Lrrc14
Lrrc2
Lrrc23
Lrrc24
Lrrc26
Lrrc27
Lrrc28
Lrrc32
Lrrc36
Lrrc37a13p
Lrrc37a17p
Lrrc37a3
Lrrc37a9p
Lrrc37b
Lrrc3b
Lrrc4
Lrrc41
Lrrc42
Lrrc45
Lrrc46
Lrrc47
Lrrc49
Lrrc52
Lrrc59
Lrrc61
Lrrc63
Lrrc7
Lrrc71
Lrrc74a
Lrrc74b
Lrrc8a
Lrrc8b
Lrrc8c
Lrrc8d
Lrrc8e
Lrrc9
Lrrcc1
Lrrfip1
Lrrk1
Lrrk2
Lrrtm1
Lrsam1
Lrtm2
Lrtomt
Lrwd1
Lsm14a
Lsm14b
Lsm2
Lsm4
Lsm6
Lsm8
Lsp1
Lsp1p2
Lsr
Lss
Ltb4r
Ltbp1
Ltbp3
Ltbp4
Ltbr
Ltk
Lto1
Luc7l2
Luc7l3
Lucat1
Luzp4
Luzp4p1
Lvrn
Lxn
Ly6e
Ly6e-dt
Ly6g6c
Ly6h
Ly6k
Lyl1
Lyn
Lypd1
Lypd3
Lypd5
Lypd6
Lypd6b
Lypd9p
Lypla2
Lypla2p1
Lyplal1
Lyrm1
Lyrm9
Lztr1
Lzts2
M1ap
Maats1
Mab21l2
Macf1
Maco1
Macrod1
Macrod2
Mad2l1bp
Madcam1
Madd
Maea
Mael
Maf1
Maff
Mafg
Mafg-dt
Mafk
Mag
Magea12
Magea7p
Magea8
Maged1
Maged2
Mageh1
Magi2
Magi2-as3
Magi3
Magix
Maip1
Mak16
Mal2
Malat1
Malrd1
Malsu1
Malt1
Mamdc4
Mamld1
Mamstr
Man1a2
Man1b1
Man1c1
Man2a1
Man2a2
Man2b1
Man2b2
Manbal
Manea
Maneal
Manf
Map1a
Map1b
Map1lc3a
Map1lc3b
Map1lc3b2
Map1s
Map2
Map2k1
Map2k1p1
Map2k3
Map2k4
Map2k5
Map2k7
Map3k10
Map3k11
Map3k14
Map3k14-as1
Map3k19
Map3k20
Map3k21
Map3k2-dt
Map3k3
Map3k4
Map3k6
Map3k7cl
Map3k8
Map4
Map4k1
Map4k2
Map4k3-dt
Map4k4
Map4k5
Map7d1
Mapk1
Mapk11
Mapk12
Mapk13
Mapk14
Mapk15
Mapk1ip1l
Mapk3
Mapk4
Mapk6
Mapk6-dt
Mapk7
Mapk8
Mapk8ip1
Mapk8ip3
Mapkap1
Mapkapk2
Mapkapk3
Mapkapk5
Mapkbp1
Mapre2
Mapre3
Mapt
Mapt-it1
Marc1
Marc2
March10
March2
March6
March7
March9
Marf1
Mark1
Mark2
Mark3
Mark4
Mars
Mars2
Marveld1
Marveld2
Marveld3
Masp1
Mast1
Mast3
Mast4
Mastl
Mat2a
Mat2b
Matk
Matn1
Matn1-as1
Matn4
Matr3
Mau2
Mavs
Maz
Mbd1
Mbd3
Mbd3l1
Mbd4
Mbd5
Mbd6
Mblac1
Mbnl1
Mbnl1-as1
Mbnl2
Mboat4
Mbtps1
Mbtps2
Mc1r
Mc5r
Mcc
Mccc2
Mcf2l
Mcf2l2
Mcfd2
Mcidas
Mcm10
Mcm2
Mcm3ap
Mcm3ap-as1
Mcm4
Mcm5
Mcm7
Mcm8
Mcmdc2
Mcoln1
Mcph1
Mcrip1
Mcrip2
Mcts1
Mcts2p
Mcu
Mcub
Mdfi
Mdfic
Mdga1
Mdh1
Mdh2
Mdk
Mdm1
Mdm2
Mdm4
Mdp1
Me2
Me3
Mecom
Mecp2
Mecr
Med1
Med11
Med12
Med12l
Med15
Med15p3
Med15p5
Med15p9
Med16
Med17
Med18
Med21
Med22
Med24
Med25
Med28
Med28p1
Med29
Med30
Med9
Mef2a
Mef2c
Mef2c-as1
Mef2c-as2
Megf6
Megf8
Mei1
Meig1
Meiob
Meioc
Meis1
Meis2
Meis3
Meis3p1
Melk
Meltf
Meltf-as1
Memo1
Memo1p4
Men1
Mepce
Mepe
Mertk
Mesp2
Mest
Mestit1
Met
Metap1
Metap1d
Metap2
Metrn
Metrnl
Mettl1
Mettl14
Mettl15
Mettl17
Mettl22
Mettl23
Mettl25
Mettl27
Mettl2a
Mettl2b
Mettl9
Mex3b
Mfap3
Mfap5
Mff
Mfn1
Mfn2
Mfng
Mfrp
Mfsd1
Mfsd11
Mfsd12
Mfsd13a
Mfsd14b
Mfsd2a
Mfsd2b
Mfsd3
Mfsd4a
Mfsd4b
Mfsd5
Mfsd6
Mga
Mgat1
Mgat2
Mgat3
Mgat4b
Mgat5
Mgat5b
Mgme1
Mgmt
Mgrn1
Mgst1
Mgst2
Mgst3
Mhencr
Mia2
Mia3
Miat
Miatnb
Mib1
Mib2
Mica
Mical1
Mical2
Mical3
Micall1
Micb
Micos10
Micos10-nbl1
Micu3
Mid1ip1
Mid1ip1-as1
Mid2
Midn
Mief1
Mief2
Mier1
Mif
Mif4gd
Mif-as1
Miga1
Miga2
Miip
Mincr
Mindy1
Mindy2
Mindy4
Mink1
Minpp1
Mios
Miox
Mip
Mipepp3
Mipol1
Mir10a
Mir1-1
Mir1181
Mir1184-1
Mir1199
Mir1-1hg
Mir1204
Mir1205
Mir1207
Mir124-2
Mir124-2hg
Mir124-3
Mir1244-1
Mir1250
Mir1257
Mir126
Mir1260b
Mir1273c
Mir1281
Mir1282
Mir1292
Mir129-2
Mir1302-8
Mir1306
Mir1307
Mir130b
Mir132
Mir133a2
Mir136
Mir138-1
Mir139
Mir141
Mir144
Mir145
Mir1469
Mir148a
Mir151b
Mir1538
Mir1539
Mir17
Mir17hg
Mir181c
Mir182
Mir184
Mir185
Mir18a
Mir1908
Mir1915
Mir192
Mir193a
Mir193b
Mir193bhg
Mir194-2hg
Mir196a1
Mir19a
Mir200a
Mir200c
Mir200chg
Mir202
Mir202hg
Mir20a
Mir2110
Mir212
Mir219a1
Mir22
Mir223
Mir2276
Mir2277
Mir22hg
Mir25
Mir26b
Mir2861
Mir29b2chg
Mir301b
Mir3065
Mir3124
Mir3131
Mir3143
Mir3150a
Mir3150b
Mir3150bhg
Mir3153
Mir3154
Mir3166
Mir3175
Mir3178
Mir3180-4
Mir3180-5
Mir3181
Mir3184
Mir3187
Mir3188
Mir3189
Mir3190
Mir3191
Mir3193
Mir3195
Mir3197
Mir3199-1
Mir3199-2
Mir320a
Mir326
Mir330
Mir338
Mir33b
Mir342
Mir345
Mir346
Mir34ahg
Mir34b
Mir34c
Mir3609
Mir3610
Mir3615
Mir3618
Mir3621
Mir3646
Mir3650
Mir3652
Mir3655
Mir365a
Mir3661
Mir3665
Mir3677
Mir3678
Mir3681hg
Mir3684
Mir3689a
Mir3689b
Mir3689c
Mir3689d1
Mir3689d2
Mir3689e
Mir3689f
Mir3692
Mir371a
Mir371b
Mir372
Mir373
Mir378a
Mir378h
Mir3908
Mir3912
Mir3917
Mir3918
Mir3928
Mir3936hg
Mir3939
Mir3945hg
Mir3960
Mir423
Mir424
Mir425
Mir4257
Mir4258
Mir4259
Mir4277
Mir429
Mir4297
Mir432
Mir4322
Mir4323
Mir4427
Mir4428
Mir4429
Mir4434
Mir4435-2hg
Mir4441
Mir4442
Mir4444-1
Mir4447
Mir4448
Mir4449
Mir4453
Mir4453hg
Mir4458hg
Mir4466
Mir4469
Mir4470
Mir4472-2
Mir4479
Mir4484
Mir4489
Mir4492
Mir4496
Mir4505
Mir4513
Mir4515
Mir4519
Mir451a
Mir451b
Mir4521
Mir4522
Mir4523
Mir4530
Mir4540
Mir4638
Mir4645
Mir4651
Mir4655
Mir4658
Mir4664
Mir4665
Mir4669
Mir4674
Mir4683
Mir4687
Mir4690
Mir4692
Mir4706
Mir4710
Mir4711
Mir4724
Mir4726
Mir4727
Mir4729
Mir4732
Mir4734
Mir4736
Mir4738
Mir4739
Mir4740
Mir4741
Mir4746
Mir4747
Mir4754
Mir4757
Mir4761
Mir4763
Mir4767
Mir4781
Mir4783
Mir4787
Mir4800
Mir483
Mir484
Mir497hg
Mir5001
Mir503
Mir503hg
Mir5087
Mir5088
Mir5090
Mir5091
Mir5093
Mir5187
Mir5188
Mir5189
Mir544b
Mir548ak
Mir548al
Mir548aw
Mir564
Mir5680
Mir5695
Mir5696
Mir5708
Mir574
Mir5787
Mir583hg
Mir584
Mir589
Mir6070
Mir6073
Mir6077
Mir6080
Mir6083
Mir6084
Mir6089
Mir6090
Mir611
Mir6131
Mir632
Mir636
Mir638
Mir639
Mir646hg
Mir648
Mir649
Mir6508
Mir6514
Mir6515
Mir6516
Mir657
Mir658
Mir661
Mir6722
Mir6732
Mir6737
Mir6743
Mir6753
Mir6777
Mir6781
Mir6787
Mir6791
Mir6795
Mir6804
Mir6807
Mir6815
Mir6816
Mir6821
Mir6825
Mir6833
Mir6834
Mir6847
Mir6848
Mir6853
Mir6861
Mir6864
Mir6865
Mir6867
Mir6869
Mir6872
Mir6875
Mir6876
Mir6887
Mir6890
Mir6891
Mir6892
Mir7111
Mir7113
Mir7114
Mir7155
Mir7162
Mir718
Mir7-3
Mir7-3hg
Mir760
Mir762hg
Mir765
Mir770
Mir7703
Mir7704
Mir7706
Mir7845
Mir7846
Mir7848
Mir7849
Mir7854
Mir8070
Mir8072
Mir8078
Mir8085
Mir9-1
Mir92b
Mir9-3
Mir933
Mir935
Mir9-3hg
Mir942
Mir99ahg
Mir99b
Mirlet7a1hg
Mirlet7a3
Mirlet7b
Mirlet7bhg
Mirlet7i
Mis12
Misp3
Mitf
Mixl1
Mkln1
Mknk1
Mkrn1
Mkrn2
Mkrn3
Mks1
Mkx
Mkx-as1
Mlana
Mlec
Mlf1
Mlh1
Mllt10
Mllt11
Mllt6
Mlnr
Mlph
Mlst8
Mlx
Mmaa
Mmachc
Mme
Mmp11
Mmp17
Mmp19
Mmp23b
Mmp24os
Mmp25
Mmp28
Mn1
Mnat1
Mnd1
Mnt
Mnx1
Mnx1-as1
Mnx1-as2
Mob1b
Mob4
Mocs3
Mogat1
Mok
Mon1a
Mon1b
Mon2
Morc2-as1
Morc3
Morf4l1
Morf4l2-as1
Morn1
Morn2
Morn3
Morn5
Mosmo
Mospd2
Mospd3
Mov10
Mov10l1
Mpdu1
Mpeg1
Mpg
Mphosph10
Mphosph9
Mpi
Mpig6b
Mpl
Mpnd
Mpo
Mpp4
Mpp5
Mpp6
Mpp7-dt
Mppe1
Mprip
Mpripp1
Mpst
Mpv17
Mpv17l
Mpv17l2
Mpzl1
Mr1
Mras
Mrfap1
Mrgprf
Mrgprf-as1
Mrgprg
Mrgprg-as1
Mri1
Mrm1
Mrm2
Mrm3
Mrnip
Mroh1
Mroh3p
Mroh6
Mroh7
Mroh7-ttc4
Mrpl1
Mrpl10
Mrpl15
Mrpl15p1
Mrpl16
Mrpl18
Mrpl19
Mrpl2
Mrpl20
Mrpl20-as1
Mrpl20p1
Mrpl22
Mrpl30
Mrpl32
Mrpl33
Mrpl34
Mrpl35
Mrpl37
Mrpl38
Mrpl4
Mrpl40
Mrpl42
Mrpl43
Mrpl45
Mrpl48
Mrpl49
Mrpl52
Mrpl53p1
Mrpl54
Mrpl58
Mrps11
Mrps12
Mrps15
Mrps15p1
Mrps16
Mrps17
Mrps17p1
Mrps18b
Mrps18c
Mrps2
Mrps21
Mrps22
Mrps30
Mrps31p4
Mrps34
Mrps35
Mrps36
Mrps6
Mrps6p2
Mrps7
Mrrf
Mrs2
Mrtfb
Mrto4
Mrvi1-as1
Ms4a13
Ms4a7
Msantd1
Msantd3
Msc-as1
Msh2
Msh3
Msh5
Msh5-sapcd1
Msh6
Msi2
Msl1
Msl3
Msln
Msmo1
Msn
Msra
Msrb1p1
Msrb3
Mst1p2
Msto1
Msto2p
Msx2p1
Mt1cp
Mt1dp
Mt1f
Mt1p1
Mt1x
Mt2a
Mt3
Mta1
Mta2
Mta3
Mtap
Mtbp
Mtcl1
Mtcybp13
Mtdh
Mterf2
Mterf4
Mtf2
Mtfp1
Mtfr1
Mtfr1l
Mtg1
Mtg2
Mthfd1
Mthfd1l
Mthfd2
Mthfd2l
Mthfd2p3
Mthfd2p7
Mthfr
Mtm1
Mtmr1
Mtmr11
Mtmr14
Mtmr2
Mtmr4
Mtmr7
Mtmr9
Mtnd1p3
Mtnd2p20
Mtnd2p5
Mtnr1b
Mto1
Mtr
Mtrex
Mtrf1lp1
Mtrnr2l1
Mtrr
Mtss1
Mttp
Mturn
Mtx1
Mtx2
Muc12
Muc2
Muc20-ot1
Muc3a
Muc4
Muc5b
Mucl3
Mus81
Mutyh
Mvb12a
Mvd
Mvk
Mxd1
Mxd3
Mxd4
Mxi1
Mxra7
Mxra8
Myadm
Myb
Mybl2
Mybph
Mybphl
Myc
Mycbp2-as1
Mycbpap
Mycl
Mycn
Mycnos
Myd88
Mydgf
Myeov
Myh11
Myh14
Myh7b
Myl12a
Myl12b
Myl2
Myl3
Myl4
Myl5
Myl6
Myl6b
Myl6p1
Myl9
Mylip
Mylk
Mylk2
Mylk-as1
Mylpf
Mynn
Myo15b
Myo16
Myo18a
Myo18b
Myo19
Myo1a
Myo1b
Myo1c
Myo1e
Myo1f
Myo1g
Myo1h
Myo3a
Myo5b
Myo5c
Myo6
Myo7a
Myo9b
Myocd
Myocos
Myom1
Myom2
Myrf
Myrip
Myt1
Myzap
Mzb1
Mzf1-as1
Mzt2b
N4bp2
NA
Naa10
Naa15
Naa16
Naa20
Naa30
Naa35
Naa38
Naa40
Naa60
Naalad2
Naaladl1
Naaladl2
Nab1
Nab2
Nabp1
Nabp2
Naca4p
Nadk
Nadsyn1
Nae1
Nagk
Naglu
Nagpa-as1
Nags
Nalt1
Nanos1
Nanos3
Nans
Nap1l4
Napa
Napa-as1
Napepld
Napg
Naprt
Napsa
Napsb
Narf
Nasp
Nat10
Nat14
Nat16
Nat8l
Nav1
Nav2
Nav2-as1
Naxd
Naxe
Nbea
Nbeal1
Nbeal2
Nbl1
Nbpf12
Nbpf26
Nbpf3
Nbr1
Nbr2
Ncald
Ncam1
Ncan
Ncapd2
Ncapg
Ncaph
Ncaph2
Ncbp1
Ncdn
Ncf4-as1
Nck1
Nck2
Nckap1l
Nckap5
Nckap5l
Ncl
Ncln
Ncoa1
Ncoa3
Ncoa6
Ncoa7
Ncor2
Ncr1
Ncr3lg1
Ncstn
Ndc80
Nde1
Ndel1
Ndfip1
Ndfip2
Ndor1
Ndrg1
Ndrg4
Ndst1
Ndst2
Ndst3
Ndufa11
Ndufa13
Ndufa3
Ndufa3p3
Ndufa4l2
Ndufa6-dt
Ndufa7
Ndufa9
Ndufaf2
Ndufaf3
Ndufaf4p1
Ndufaf4p4
Ndufaf5
Ndufaf6
Ndufaf7
Ndufaf8
Ndufb10
Ndufb10p1
Ndufb2
Ndufb3
Ndufb4
Ndufb5
Ndufb6
Ndufb7
Ndufb8
Ndufb9
Ndufc1
Ndufc2-kctd14
Ndufs2
Ndufs3
Ndufs4
Ndufs5
Ndufs6
Ndufs7
Ndufs8
Ndufv1
Ndufv2
Ndufv3
Neat1
Nebl-as1
Necab1
Necab2
Necab3
Necap1
Necap2
Nectin1
Nectin2
Nectin3
Nectin4
Nedd1
Nedd4l
Nedd8
Nedd8-mdp1
Nefh
Nefm
Neil1
Neil2
Neil3
Nek11
Nek4p3
Nek6
Nek7
Nelfb
Nelfcd
Nenf
Neo1
Net1
Neto1
Neu3
Neurl1
Neurl1b
Neurl4
Nexn
Nf1
Nf2
Nfasc
Nfat5
Nfatc1
Nfatc2
Nfatc2ip
Nfatc3
Nfatc4
Nfe2
Nfe2l1
Nfe4
Nfia
Nfic
Nfix
Nfkb1
Nfkb2
Nfkbia
Nfkbib
Nfkbie
Nfkbil1
Nfkbiz
Nfx1
Nfya
Nfyc
Ngdn
Ngfr
Ngrn
Nhlh2
Nhlrc2
Nhlrc3
Nhs
Nhsl2
Nif3l1
Nifk-as1
Nifkp1
Nifkp2
Nifkp6
Ninj1
Ninj2
Nip7
Nipa1
Nipa2
Nipal1
Nipal3
Nipal4
Nipbl
Nipsnap1
Nipsnap2
Nipsnap3b
Nisch
Nit1
Nit2
Nkain1
Nkain2
Nkain4
Nkapd1
Nkapl
Nkapp1
Nkd1
Nkd2
Nkila
Nkiras2
Nktr
Nkx2-3
Nlgn1
Nlgn2
Nlgn4x
Nlk
Nln
Nlrc5
Nlrp10
Nlrp11
Nlrp12
Nlrp14
Nlrp4
Nlrp6
Nlrp9
Nlrx1
Nmb
Nmd3
Nme1
Nme1-nme2
Nme2
Nme2p1
Nme4
Nme6
Nmnat1
Nmral1
Nmrk1
Nmrk2
Nmt1
Nnat
Nnmt
Nnt
Noc2l
Noc2lp1
Noc4l
Noct
Nod1
Nod2
Nog
Nol11
Nol12
Nol4
Nol4l
Nol4l-dt
Nol7
Nol8
Nolc1
Nomo1
Nono
Nop14-as1
Nop2
Nop53
Nop56
Nop56p1
Nop58
Nop9
Nos1ap
Nos3
Nosip
Nostrin
Notch3
Nox5
Noxa1
Noxo1
Npas1
Npas2
Npas3
Npas4
Npc1
Npepl1
Npepps
Nphp3-as1
Nphs1
Npipb9
Npl
Nploc4
Npm1
Npm1p34
Npm1p39
Npm2
Npm3
Npnt
Npr1
Npr3
Nprl3
Npw
Npy
Nqo2
Nr1d2
Nr1h2
Nr1h3
Nr1i2
Nr2c2
Nr2e1
Nr2f1
Nr2f2
Nr2f2-as1
Nr2f6
Nr4a1
Nr4a2
Nr4a3
Nr5a1
Nrbf2
Nrbf2p2
Nrbp1
Nrcam
Nrf1
Nrg1
Nrg2
Nrg3
Nrg4
Nrgn
Nrk
Nrl
Nrm
Nrn1
Nrn1l
Nrp2
Nrros
Nrsn1
Nrsn2
Nrtn
Nrxn1
Nrxn2
Nrxn3
Nsa2
Nsd1
Nsd2
Nsdhl
Nsg2
Nsmce1-dt
Nsmce2
Nsmf
Nsrp1
Nsun3
Nsun4
Nsun6
Nsun7
Nt5c1a
Nt5cp1
Nt5cp2
Nt5dc1
Nt5dc4
Nt5e
Nt5m
Ntan1
Ntf3
Nthl1
Ntmt1
Ntn3
Ntn5
Ntng2
Ntpcr
Ntrk1
Ntrk2
Ntrk3
Nub1
Nubp1
Nubp2
Nubpl
Nucb1
Nucb2
Nudc
Nudt1
Nudt13
Nudt14
Nudt16
Nudt16l1
Nudt16p1
Nudt17
Nudt19
Nudt19p5
Nudt2
Nudt22
Nudt4
Nudt7
Nudt9
Nuf2
Numbl
Nup107
Nup133
Nup188
Nup205
Nup210l
Nup210p3
Nup214
Nup35
Nup50
Nup58
Nup85
Nup93
Nupl2
Nus1p2
Nusap1
Nutf2
Nutm1
Nutm2a-as1
Nxf1
Nxnl1
Nxnl2
Nxpe3
Nxph1
Nxph3
Nxph4
Nxt2
Nynrin
Oaf
Oas3
Oasl
Oaz1
Oaz3
Obscn
Obsl1
Oca2
Ocel1
Ociad1
Ocrl
Odc1-dt
Odf2
Odf3b
Odf3l2
Odf4
Odr4
Ofd1
Oga
Ogfod1
Ogfod2
Ogfod3
Ogfr
Ogfrp1
Ogg1
Ogt
Oip5-as1
Olfm1
Olfml3
Olig1
Olig2
Olmalinc
Onecut1
Oosp1p1
Oosp1p2
Opa1
Opa3
Opalin
Ophn1
Oplah
Oprd1
Oprl1
Or10ac1
Or10ae3p
Or11g1p
Or2a14
Or2a41p
Or2at4
Or2b11
Or2t10
Or2x1p
Or51a10p
Or52k3p
Or52n2
Or56a3
Or7c1
Or7e14p
Or7e16p
Orai1
Orai2
Orc3
Orc6
Ormdl2
Ormdl3
Os9
Osbp2
Osbpl2
Osbpl5
Osbpl6
Osbpl9
Oscp1
Oser1-dt
Osgepl1-as1
Osgin1
Osgin2
Osm
Osmr
Osr1
Osr2
Ostc
Ostf1
Otog
Otop2
Otp
Otub1
Otub2
Otud1
Otud4p1
Otud6a
Otud6b
Otulin
Otx1
Otx2-as1
Ovol1-as1
Oxa1l
Oxct1-as1
Oxld1
Oxnad1
Oxr1
Oxsm
Oxsr1
Oxtr
P2rx1
P2rx2
P2rx3
P2rx4
P2rx5
P2rx6
P2rx6p
P2rx7
P2ry2
P2ry6
P3h2-as1
P3h3
P3h4
P3r3urf
P4ha3-as1
P4hb
P4htm
Pa2g4
Paaf1
Pabpc1
Pabpc1l
Pabpc1p2
Pabpc4
Pabpn1
Pacrg
Pacrg-as1
Pacrg-as3
Pacrgl
Pacs1
Pacs2
Pacsin1
Pacsin3
Padi4
Paepp1
Pafah1b1
Pafah1b2
Pafah1b3
Page2b
Page4
Page5
Pah
Paics
Paip2
Pak2
Pak3
Pak4
Pak6
Palld
Palm
Palm2
Palm2-akap2
Palmd
Pam
Pan2
Pan3
Pank2
Panx1
Panx2
Paox
Papln
Papola
Pappa
Papss2
Paqr4
Paqr7
Paqr8
Paqr9-as1
Pard3-as1
Pard3b
Pard6a
Pard6b
Park7
Parm1
Parp10
Parp12
Parp14
Parp15
Parp2
Parp3
Parp8
Parpbp
Parva
Parvb
Patl2
Paupar
Pawrp1
Pax6
Pax8
Pax8-as1
Pax9
Paxbp1-as1
Paxip1-as1
Paxx
Pbdc1
Pbx1
Pbx3
Pc
Pcat1
Pcat6
Pcat7
Pcbd2
Pcbp1
Pcbp1-as1
Pcbp2
Pcbp2p1
Pcbp3
Pcbp4
Pcca
Pccb
Pcdh10
Pcdh17
Pcdh7
Pcdh8p1
Pcdhac1
Pcdhb2
Pcdhb3
Pcdhga4
Pcdhga5
Pcdhga8
Pcdhgb4
Pcdhgb5
Pcdhgc3
Pcdhgc4
Pced1b
Pced1b-as1
Pced1cp
Pcf11
Pcgf1
Pcgf3
Pcgf5
Pcif1
Pck1
Pck2
Pclaf
Pcm1
Pcmt1
Pcmtd2
Pcna
Pcnp
Pcnt
Pcnx3
Pcnx4
Pcolce
Pcolce-as1
Pcoth
Pcp2
Pcsk2
Pcsk4
Pcsk6
Pcsk6-as1
Pcsk9
Pctp
Pcyox1
Pcyox1l
Pcyt2
Pdcd11
Pdcd2l
Pdcd4
Pdcd5
Pdcd5p1
Pdcd6
Pdcd6ip
Pdcd6ipp2
Pdcl3
Pde10a
Pde11a
Pde12
Pde1b
Pde2a
Pde3a
Pde3b
Pde4b
Pde4c
Pde6b
Pde8a
Pde9a
Pdgfrb
Pdha1
Pdhx
Pdia2
Pdia3
Pdia3p1
Pdia5
Pdik1l
Pdk1
Pdk2
Pdk3
Pdlim2
Pdlim3
Pdlim4
Pdlim5
Pdlim7
Pdp1
Pdp2
Pdpk1
Pdpr
Pds5b
Pdss1p2
Pdxdc1
Pdxk
Pdyn-as1
Pdzd7
Pea15
Pear1
Pecam1
Peg10
Peli2
Peli3
Pelo
Per3
Pet100
Pex10
Pex13
Pex14
Pex26
Pex3
Pex5
Pex7
Pfas
Pfdn4
Pfdn5
Pfdn6
Pfkfb2
Pfkfb3
Pfkl
Pfkm
Pfkp
Pfn1
Pgam1
Pgam1p12
Pgam5
Pgap2
Pgap3
Pgbd1
Pgbd2
Pgbd5
Pgc
Pgd
Pgf
Pgghg
Pgk1
Pgm1
Pgm2
Pgm5p3-as1
Pgm5p4
Pgp
Pgpep1
Pgr-as1
Pgrmc1
Pgs1
Phactr1
Phactr2
Phactr3
Phactr4
Phax
Phb2
Phc1
Phc2
Pheta2
Phf1
Phf10
Phf11
Phf12
Phf13
Phf14
Phf19
Phf2
Phf20
Phf20l1
Phf21a
Phf21b
Phf23
Phf24
Phf3
Phf6
Phf7
Phgdh
Phkb
Phkg2
Phldb1
Phldb2
Phldb3
Phospho1
Phospho2
Phox2b
Phpt1
Phrf1
Phtf2
Phyhipl
Pi4k2a
Pias1
Pias4
Pibf1
Pick1
Pidd1
Piezo1
Pifo
Pigb
Pigc
Pigg
Pigl
Pigpp4
Pigq
Pigr
Pigs
Pigt
Pigu
Pigv
Pigw
Pigx
Pigy-dt
Pih1d1
Pih1d3
Pik3c2a
Pik3c3
Pik3ca
Pik3cd
Pik3cd-as1
Pik3ip1-as1
Pik3r1
Pik3r2
Pik3r5
Pikfyve
Pim1
Pim3
Pimreg
Pin1
Pin1p1
Pin4
Pinlyp
Pip4k2c
Pip4p1
Pip5k1a
Pip5k1b
Pip5k1c
Pip5k1p2
Pip5kl1
Pipox
Pithd1
Pitpna
Pitpna-as1
Pitpnc1
Pitpnm1
Pitpnm2
Pitrm1
Pitx1
Pitx2
Pitx3
Piwil2
Piwil4
Pjvk
Pkd1l2
Pkd2
Pkd2l1
Pkd2l2
Pkdcc
Pkdrej
Pkhd1l1
Pkia
Pkib
Pkig
Pkm
Pkmyt1
Pkn1
Pkn2
Pkn2-as1
Pknox1
Pknox2
Pkp1
Pkp3
Pkp4
Pla2g15
Pla2g16
Pla2g4c
Pla2g4d
Pla2g4e-as1
Pla2g4f
Pla2g6
Plac9
Plagl1
Plau
Plaur
Plb1
Plbd1-as1
Plbd2
Plcb2
Plcb3
Plcb4
Plce1
Plcg1
Plcg2
Plch2
Plcl1
Plcxd1
Plcxd2
Plcz1
Pld1
Pld2
Pld3
Plec
Plekha1
Plekha2
Plekha3
Plekha4
Plekha5
Plekha7
Plekha8
Plekhb1
Plekhb2
Plekhf1
Plekhf2
Plekhg2
Plekhg3
Plekhg4
Plekhg5
Plekhg6
Plekhh1
Plekhh3
Plekhm1p1
Plekhm2
Plekhn1
Plekho1
Plekho2
Plin5
Plk1
Plk3
Plk4
Plk5
Plod1
Plod3
Plp2
Plpbp
Plpp1
Plpp4
Plpp6
Plppr2
Plppr3
Pls1
Plxdc1
Plxna3
Plxnb1
Plxnb2
Plxnb3
Plxnc1
Pmaip1
Pmepa1
Pmf1
Pmf1-bglap
Pmfbp1
Pml
Pmm1
Pmm2
Pmp22
Pmpca
Pmpcap1
Pmpcb
Pms1
Pms2cl
Pnck
Pnkd
Pnkp
Pnma3
Pnma6b
Pnma6e
Pnma8b
Pnmt
Pnn
Pno1
Pnp
Pnpla1
Pnpla2
Pnpla3
Pnpla5
Pnpla6
Pnpla7
Pnpo
Pnrc1
Pnrc2
Poc1b-as1
Poc5
Podnl1
Pofut1
Pogk
Poglut1
Pola1
Pola2
Polb
Pold1
Pold3
Pold4
Poldip3
Pole
Pole3
Pole4
Polh
Poli
Polk
Polr1b
Polr1c
Polr1d
Polr1e
Polr2a
Polr2b
Polr2c
Polr2f
Polr2g
Polr2h
Polr2i
Polr2j
Polr2k
Polr2l
Polr2m
Polr3b
Polr3c
Polr3d
Polr3e
Polr3f
Polr3g
Polr3gl
Polr3h
Pom121
Pom121l12
Pom121l4p
Pomc
Pomk
Pomp
Pomt1
Pon3
Pop1
Pop4
Pop7
Popdc3
Por
Porcn
Pot1-as1
Potekp
Pou2af1
Pou2f1
Pou2f2
Pou2f3
Pou3f2
Pou4f2
Ppa2
Ppan
Ppan-p2ry11
Ppara
Ppard
Ppargc1b
Ppcdc
Ppcs
Ppdpf
Ppef1
Ppfia1
Ppfia3
Ppfia4
Ppfibp1
Ppfibp2
Pphln1
Ppia
Ppiap16
Ppiap3
Ppiap35
Ppiap72
Ppib
Ppie
Ppif
Ppig
Ppih
Ppil2
Ppip5k2
Ppl
Ppm1a
Ppm1b
Ppm1d
Ppm1f
Ppm1g
Ppm1k
Ppm1k-dt
Ppm1l
Ppm1m
Ppm1n
Ppme1
Ppox
Ppp1cb
Ppp1r11
Ppp1r12a-as1
Ppp1r12b
Ppp1r13l
Ppp1r14b
Ppp1r15a
Ppp1r16a
Ppp1r16b
Ppp1r1c
Ppp1r21
Ppp1r26
Ppp1r26-as1
Ppp1r27
Ppp1r32
Ppp1r35
Ppp1r36
Ppp1r37
Ppp1r3b
Ppp1r3f
Ppp1r3g
Ppp1r42
Ppp1r7
Ppp1r8
Ppp1r9a
Ppp2r1a
Ppp2r2a
Ppp2r2d
Ppp2r3a
Ppp2r5b
Ppp2r5c
Ppp2r5d
Ppp3cb-as1
Ppp3cc
Ppp4c
Ppp4r1
Ppp4r1-as1
Ppp4r1l
Ppp4r2
Ppp4r4
Ppp5c
Ppp6r2
Ppp6r3
Pprc1
Ppt2
Ppt2-egfl8
Ppwd1
Pqbp1
Pqlc2
Pqlc2l
Pqlc3
Praf2
Pramef19
Pramenp
Prcc
Prcd
Prdm1
Prdm10
Prdm11
Prdm12
Prdm16
Prdm2
Prdm6
Prdm8
Prdx1
Prdx2
Prdx4
Prdx5
Prdx6
Prelid1
Prelid3a
Prelid3b
Prex2
Prf1
Prg2
Prickle1
Prickle3
Prickle4
Prim2
Primpol
Prkaa2
Prkab1
Prkaca
Prkacb
Prkag2-as1
Prkar1a
Prkar2a-as1
Prkca
Prkcb
Prkcd
Prkce
Prkcg
Prkch
Prkcq-as1
Prkcsh
Prkcz
Prkcz-as1
Prkd2
Prkra-as1
Prkrip1
Prm3
Prmt1
Prmt2
Prmt3
Prmt5
Prmt5-as1
Prmt6
Prmt7
Prmt8
Prnp
Proc
Procr
Prokr1
Prom2
Prorsd1p
Proser2
Proser3
Prox1
Prox1-as1
Proz
Prpf18
Prpf3
Prpf31
Prpf38a
Prpf38b
Prpf39
Prpf4
Prpf40b
Prpf4b
Prpf8
Prph
Prps1
Prps2
Prpsap2
Prr11
Prr12
Prr13
Prr13p1
Prr14
Prr15
Prr16
Prr19
Prr22
Prr29
Prr3
Prr34-as1
Prr36
Prr5
Prr5-arhgap8
Prr5l
Prr7
Prrc1
Prrc2a
Prrc2b
Prrc2c
Prrg1
Prrg2
Prrg3
Prrt2
Prrt3
Prrt3-as1
Prrt4
Prrx1
Prss12
Prss16
Prss21
Prss22
Prss23
Prss3
Prss36
Prss37
Prss38
Prss46p
Prss56
Prune1
Prune2
Prxl2a
Prxl2b
Psap
Psat1
Psca
Psd
Psd4
Psen1
Psen2
Psenen
Psg4
Pskh1
Psma3
Psma4
Psma6
Psma8
Psmb10
Psmb3
Psmb4
Psmb5
Psmb8
Psmb9
Psmc1
Psmc2
Psmc3ip
Psmc4
Psmc5
Psmc6
Psmd1
Psmd11
Psmd12p
Psmd13
Psmd14
Psmd2
Psmd3
Psmd4
Psmd7
Psmd8
Psmd9
Psme1
Psme2
Psme3
Psmf1
Psmg2
Psmg3
Psmg3-as1
Psmg4
Psors1c1
Pspn
Psrc1
Pstk
Pstpip1
Ptafr
Ptbp1
Ptbp1p
Ptbp2
Ptcd2
Ptcd3
Ptch2
Ptchd1
Ptdss1
Ptdss2
Pten
Ptenp1-as
Pter
Ptf1a
Ptgds
Ptger2
Ptger4
Ptger4p2
Ptges
Ptges3l-aarsd1
Ptges3p2
Ptgfrn
Ptgir
Ptgr2
Ptgs1
Pth1r
Pth2
Pth2r
Ptk2b
Ptk7
Ptma
Ptms
Ptov1
Ptp4a1
Ptp4a2p1
Ptp4a3
Ptpa
Ptpdc1
Ptpmt1
Ptpn1
Ptpn11
Ptpn12
Ptpn13
Ptpn14
Ptpn18
Ptpn22
Ptpn23
Ptpn4
Ptpn5
Ptpn6
Ptpra
Ptprb
Ptprd-as1
Ptprf
Ptprg
Ptprh
Ptprj
Ptprm
Ptprn
Ptpro
Ptprr
Ptpru
Ptprvp
Ptrh1
Ptrh2
Pts
Pttg1
Pttg1ip
Ptx4
Puf60
Pura
Pus1
Pusl1
Pvr
Pvrig
Pvt1
Pwp1
Pwp2
Pwwp2b
Pwwp3a
Pxdc1
Pxdn
Pxk
Pxmp2
Pxn
Pxn-as1
Pxylp1
Pycard
Pycard-as1
Pydc1
Pygm
Pyroxd1
Qars
Qki
Qpct
Qpctl
Qrich1
Qrsl1
Qser1
Qsox1
Qtrt1
Qtrt2
R3hcc1
R3hcc1l
R3hdm1
R3hdm2
R3hdm4
Rab10
Rab11a
Rab11b
Rab11b-as1
Rab11fip3
Rab11fip4
Rab12
Rab13
Rab18
Rab19
Rab1b
Rab22a
Rab24
Rab26
Rab27a
Rab28
Rab2a
Rab30
Rab30-as1
Rab31
Rab33b
Rab34
Rab36
Rab37
Rab3a
Rab3gap1
Rab3ip
Rab40c
Rab42
Rab4a
Rab5a
Rab5b
Rab5if
Rab7a
Rab8a
Rab8b
Rab9a
Rabac1
Rabep1
Rabepk
Rabgap1
Rabgap1l
Rabgef1
Rabggtb
Rabl2a
Rabl6
Rac1
Rac3
Rad17
Rad21-as1
Rad21l1
Rad23a
Rad23b
Rad50
Rad51
Rad51ap1
Rad51b
Rad51c
Rad54l
Rad54l2
Rad9a
Rad9b
Radil
Radx
Rae1
Raet1e
Raet1e-as1
Rag1
Rag2
Rai1
Rai14
Rala
Ralb
Ralbp1
Ralgapb
Ralgds
Ralgps1
Ralgps2
Raly
Ralyl
Ramp2
Ran
Ranbp1
Ranbp17
Ranbp2
Rangrf
Rap1a
Rap1b
Rap1gap
Rap1gds1
Rap2a
Rap2b
Rap2c
Rap2c-as1
Rap2cp1
Rapgef1
Rapgef2
Rapgef3
Rapgef4
Rapgef5
Rapgefl1
Rara
Rarg
Rarres3
Rars
Rasa1
Rasa2
Rasa4
Rasal1
Rasal2
Rasal2-as1
Rasal3
Rasgef1c
Rasgrf1
Rasgrf2
Rasgrp2
Rasgrp3
Rasip1
Rasl10a
Rasl10b
Rasl11a
Rasl11b
Rasl12
Rassf1
Rassf10
Rassf1-as1
Rassf3
Rassf4
Rassf5
Rassf7
Rassf8
Raver1
Raver2
Rax
Rb1
Rbak
Rbakdn
Rbak-rbakdn
Rbbp4
Rbbp6
Rbbp8
Rbck1
Rbfa
Rbfox1
Rbfox2
Rbfox3
Rbl2
Rbm10
Rbm12b
Rbm14
Rbm14-rbm4
Rbm15
Rbm17
Rbm25
Rbm26-as1
Rbm28
Rbm3
Rbm33
Rbm38
Rbm39
Rbm4
Rbm42
Rbm44
Rbm45
Rbm46
Rbm48
Rbm5
Rbm6
Rbm7
Rbm8a
Rbms1
Rbmx
Rbmx2
Rbmxp4
Rbp2
Rbp5
Rbpj
Rbpjl
Rbpms
Rbpmslp
Rbx1
Rcan3
Rcc1
Rcc2p6
Rcc2p7
Rcc2p8
Rccd1
Rce1
Rcl1
Rcn1
Rcn2
Rcn3
Rcor3
Rcsd1
Rdh10
Rdh10-as1
Rdh12
Rdh13
Rdm1
Rdm1p3
Rdm1p5
Rec114
Rec8
Reck
Recql4
Recql5
Reeld1
Reep1
Reep2
Reep4
Reep6
Rel
Rela
Relb
Relch
Rell2
Reln
Relt
Renbp
Repin1
Reps2
Rer1
Rere-as1
Resf1
Rest
Ret
Retreg2
Retreg3
Rex1bd
Rexo1
Rexo2
Rexo4
Rexo5
Rf00003
Rf00004
Rf00006
Rf00012
Rf00015
Rf00017
Rf00019
Rf00024
Rf00026
Rf00045
Rf00056
Rf00096
Rf00100
Rf00134
Rf00156
Rf00212
Rf00279
Rf00283
Rf00322
Rf00345
Rf00401
Rf00407
Rf00416
Rf00432
Rf00492
Rf00554
Rf00568
Rf00591
Rf00601
Rf01210
Rf01225
Rf01874
Rf01877
Rf01882
Rf01883
Rf01906
Rf01946
Rf01955
Rf01956
Rf01957
Rf01986
Rf01987
Rf01992
Rf02040
Rf02103
Rf02110
Rf02116
Rf02118
Rf02122
Rf02124
Rf02125
Rf02131
Rf02142
Rf02143
Rf02148
Rf02149
Rf02156
Rf02174
Rf02175
Rf02176
Rf02179
Rf02180
Rf02187
Rf02188
Rf02189
Rf02198
Rf02203
Rf02204
Rf02205
Rf02215
Rf02216
Rf02217
Rf02220
Rf02247
Rf02251
Rf02271
Rfc1
Rfc3
Rfc5
Rfesd
Rfesdp1
Rflna
Rfpl1s
Rftn1
Rftn2
Rfx3
Rfx3-as1
Rfx4
Rfx6
Rfxank
Rfxap
Rgcc
Rgl1
Rgl2
Rgl3
Rgma
Rgmb
Rgmb-as1
Rgn
Rgp1
Rgs11
Rgs12
Rgs14
Rgs17
Rgs2
Rgs20
Rgs3
Rgs6
Rgs9
Rgs9bp
Rhbdd1
Rhbdd2
Rhbdf1
Rhbdf1p1
Rhbdf2
Rhbdl1
Rhbdl3
Rhce
Rhd
Rhebp2
Rhno1
Rhoa
Rhob
Rhobtb2
Rhobtb3
Rhod
Rhog
Rhoh
Rhoq
Rhoqp1
Rhot1
Rhot2
Rhpn1
Rhpn2
Ribc1
Ribc2
Ric1
Ric8a
Ric8b
Rif1
Rimkla
Rimklb
Rims1
Rims2
Rims4
Rin1
Ring1
Rinl
Rint1
Riok1
Riok3
Riox1
Ripk1
Ripk2
Ripor1
Ripor3
Ripply2
Ripply3
Rita1
Rln3
Rmc1
Rmdn2
Rmi1
Rmi2
Rmnd5b
Rmrp
Rn7sk
Rn7skp110
Rn7skp114
Rn7skp119
Rn7skp130
Rn7skp160
Rn7skp168
Rn7skp175
Rn7skp185
Rn7skp237
Rn7skp249
Rn7skp273
Rn7skp281
Rn7skp30
Rn7skp4
Rn7skp83
Rn7sl1
Rn7sl111p
Rn7sl160p
Rn7sl181p
Rn7sl234p
Rn7sl263p
Rn7sl3
Rn7sl346p
Rn7sl363p
Rn7sl402p
Rn7sl454p
Rn7sl519p
Rn7sl523p
Rn7sl543p
Rn7sl555p
Rn7sl586p
Rn7sl592p
Rn7sl600p
Rn7sl636p
Rn7sl63p
Rn7sl645p
Rn7sl663p
Rn7sl66p
Rn7sl688p
Rn7sl68p
Rn7sl693p
Rn7sl713p
Rn7sl736p
Rn7sl750p
Rn7sl767p
Rn7sl771p
Rn7sl832p
Rn7sl862p
Rna5s13
Rna5sp121
Rna5sp153
Rna5sp174
Rna5sp18
Rna5sp21
Rna5sp236
Rna5sp242
Rna5sp243
Rna5sp324
Rna5sp334
Rna5sp351
Rna5sp357
Rna5sp382
Rna5sp392
Rna5sp404
Rna5sp440
Rna5sp468
Rna5sp473
Rna5sp481
Rna5sp492
Rna5sp534
Rna5sp71
Rna5sp75
Rna5sp89
Rnase1
Rnase4
Rnaseh1-as1
Rnaseh2a
Rnaseh2b
Rnaseh2b-as1
Rnaseh2c
Rnasek
Rnasek-c17orf49
Rnd2
Rnf10
Rnf11
Rnf111
Rnf114
Rnf121
Rnf123
Rnf13
Rnf130
Rnf135
Rnf138
Rnf139
Rnf14
Rnf144a
Rnf144b
Rnf146
Rnf151
Rnf157
Rnf157-as1
Rnf166
Rnf167
Rnf180
Rnf181
Rnf182
Rnf185
Rnf187
Rnf2
Rnf20
Rnf207
Rnf208
Rnf212
Rnf214
Rnf216p1
Rnf217
Rnf220
Rnf222
Rnf227
Rnf24
Rnf26
Rnf31
Rnf32
Rnf34
Rnf4
Rnf40
Rnf43
Rnf5
Rnf6p1
Rnf7
Rnf8
Rnft1-dt
Rnft2
Rnh1
Rnmt
Rnpc3
Rnpep
Rnpepl1
Rnps1
Rnu11
Rnu1-1
Rnu1-117p
Rnu1-120p
Rnu1-122p
Rnu1-129p
Rnu1-13p
Rnu1-151p
Rnu12
Rnu1-2
Rnu1-5p
Rnu1-85p
Rnu1-88p
Rnu1-92p
Rnu2-17p
Rnu2-2p
Rnu2-51p
Rnu2-63p
Rnu2-64p
Rnu4-1
Rnu4-2
Rnu4-27p
Rnu4-30p
Rnu4-64p
Rnu4-8p
Rnu4atac
Rnu5a-1
Rnu5a-8p
Rnu5b-1
Rnu5d-1
Rnu5e-1
Rnu5e-4p
Rnu5e-6p
Rnu5f-1
Rnu6-1
Rnu6-1031p
Rnu6-103p
Rnu6-1043p
Rnu6-1055p
Rnu6-1131p
Rnu6-1138p
Rnu6-1150p
Rnu6-1160p
Rnu6-1176p
Rnu6-1276p
Rnu6-1283p
Rnu6-1311p
Rnu6-169p
Rnu6-170p
Rnu6-19p
Rnu6-2
Rnu6-244p
Rnu6-311p
Rnu6-327p
Rnu6-339p
Rnu6-359p
Rnu6-419p
Rnu6-431p
Rnu6-464p
Rnu6-481p
Rnu6-510p
Rnu6-526p
Rnu6-560p
Rnu6-588p
Rnu6-632p
Rnu6-667p
Rnu6-698p
Rnu6-7
Rnu6-722p
Rnu6-72p
Rnu6-744p
Rnu6-752p
Rnu6-777p
Rnu6-8
Rnu6-842p
Rnu6-845p
Rnu6-859p
Rnu6-881p
Rnu6-882p
Rnu6-9
Rnu6-910p
Rnu6-920p
Rnu6-92p
Rnu6-951p
Rnu6-975p
Rnu6atac11p
Rnu6atac18p
Rnu6atac33p
Rnu7-1
Rnu7-103p
Rnu7-27p
Rnu7-96p
Rnvu1-14
Rnvu1-15
Rnvu1-19
Rnvu1-3
Rnvu1-4
Rnvu1-6
Rnvu1-7
Rny1
Rny1p15
Rny1p6
Rny3
Rny3p11
Rny4
Rny4p10
Ro60
Robo2
Robo3
Robo4
Rock1p1
Rom1
Romo1
Ropn1l
Ror1
Ror2
Rora
Rora-as1
Rp1
Rpa1
Rpain
Rpap2
Rparp-as1
Rpe
Rpf1
Rpf2
Rpgr
Rpgrip1
Rph3al
Rpl10
Rpl10a
Rpl10p15
Rpl10p19
Rpl11
Rpl12p14
Rpl12p47
Rpl13
Rpl13a
Rpl13p
Rpl13p2
Rpl13p5
Rpl14
Rpl15
Rpl17
Rpl17p34
Rpl17p41
Rpl17p46
Rpl18a
Rpl19
Rpl21
Rpl21p112
Rpl21p123
Rpl21p24
Rpl21p38
Rpl21p6
Rpl22p3
Rpl23a
Rpl23ap26
Rpl23ap53
Rpl23ap75
Rpl23ap8
Rpl23ap80
Rpl23ap82
Rpl23ap95
Rpl26
Rpl26l1
Rpl27
Rpl27a
Rpl27p12
Rpl28
Rpl29
Rpl3
Rpl31
Rpl34
Rpl34p3
Rpl35
Rpl35a
Rpl36
Rpl36a
Rpl36a-hnrnph2
Rpl36ap48
Rpl37a
Rpl38
Rpl39
Rpl39p3
Rpl4
Rpl41
Rpl5
Rpl5p24
Rpl5p28
Rpl5p6
Rpl6p9
Rpl7a
Rpl7l1
Rpl7l1p3
Rpl7l1p5
Rpl7p17
Rpl7p25
Rpl7p44
Rpl8
Rplp0
Rplp1
Rplp2
Rpn2
Rpp14
Rpp21
Rpp30
Rpp38
Rpph1
Rprd1b
Rprd2
Rps10
Rps10-nudt3
Rps11
Rps12
Rps15
Rps15ap38
Rps15p9
Rps18
Rps19
Rps19bp1
Rps19p1
Rps2
Rps20p33
Rps21
Rps21p8
Rps23
Rps24
Rps26
Rps26p43
Rps26p52
Rps27
Rps27a
Rps27p25
Rps28
Rps29p16
Rps2p36
Rps2p55
Rps2p6
Rps3
Rps3a
Rps3ap2
Rps3ap22
Rps4x
Rps4xp16
Rps5
Rps5p3
Rps6ka1
Rps6ka2
Rps6ka2-as1
Rps6ka4
Rps6kb1
Rps6kb2
Rps6kc1
Rps6kl1
Rps6p8
Rps7
Rps8
Rps9
Rpsa
Rpsap31
Rpsap46
Rpsap5
Rpsap52
Rpsap57
Rpsap62
Rpsap70
Rptor
Rpusd1
Rpusd2
Rpusd4
Rrad
Rraga
Rragb
Rras
Rreb1
Rrm1
Rrm2
Rrn3p2
Rrnad1
Rrp1
Rrp12
Rrp15
Rrp7bp
Rs1
Rsad1
Rsad2
Rsbn1l
Rsph14
Rspry1
Rsrc1
Rtbdn
Rtca
Rtca-as1
Rtel1
Rtel1-tnfrsf6b
Rtf1
Rtf2
Rtl10
Rtl8c
Rtn2
Rtn3
Rtn4r
Rtn4rl2
Rtraf
Rufy1
Rufy3
Rundc1
Rundc3a
Runx2
Runx3
Rusc1
Ruvbl1
Ruvbl1-as1
Ruvbl2
Rwdd1
Rwdd3
Rxfp3
Rxfp4
Rxylt1
Ryr1
Ryr3
S100a1
S100a3
S100a5
S100a6
S100b
S100p
S100pbp
S100z
S1pr1
S1pr3
Saa1
Sac3d1
Sacm1l
Sae1
Safb
Safb2
Sag
Sage1
Sall1
Sall3
Salrna2
Samd1
Samd10
Samd11
Samd12-as1
Samd13
Samd14
Samd15
Samd4a
Samd4b
Samd5
Samd8
Samm50
Sammson
Sap18
Sap30
Sap30bp
Sap30l
Sar1a
Sarm1
Sart1
Sat1
Satb1-as1
Satb2
Satb2-as1
Saxo2
Saysd1
Sbdsp1
Sbf2-as1
Sc5d
Scaf1
Scaf8
Scai
Scamp1
Scamp2
Scamp3
Scamp4
Scamp5
Scand2p
Scaper
Scara3
Scarb1
Scarf1
Scarf2
Scarna13
Scarna16
Scarna17
Scarna2
Scart1
Scfd1
Scfd2
Scg3
Scg5
Schlap1
Scin
Scly
Scml1
Scml4
Scn1b
Scn3b
Scn5a
Scn8a
Scnm1
Scnn1a
Scnn1b
Scnn1d
Scoc
Scp2
Scpep1
Scrib
Scrn1
Scrn3
Scube1
Scyl1
Scyl2
Sdad1
Sdad1p1
Sdc1
Sdc2
Sdcbp
Sdcbp2-as1
Sdccag8
Sdf2l1
Sdf4
Sdha
Sdhaf1
Sdhaf2
Sdhaf3
Sdhaf4
Sdhap2
Sdhap3
Sdhc
Sdhd
Sdk1
Sdr39u1
Sds
Sdsl
Sec11c
Sec13
Sec14l1
Sec14l2
Sec14l5
Sec16a
Sec1p
Sec22a
Sec23a-as1
Sec23b
Sec23ip
Sec24a
Sec24ap1
Sec24b
Sec24b-as1
Sec24c
Sec61a1
Sec61a2
Sec61b
Sec62
Secisbp2
Sectm1
Seh1l
Sel1l2
Sel1l3
Selenoh
Selenoi
Selenokp1
Selenom
Selenon
Selenoo
Selenos
Selenot
Selenov
Selenow
Selplg
Sema3b
Sema3f
Sema4a
Sema4b
Sema4c
Sema4f
Sema4g
Sema6c
Senp1
Senp2
Senp3
Senp3-eif4a1
Senp5
Senp6
Senp8
Sephs1
Sephs1p6
Sepsecs-as1
Sept1
Sept11
Sept2
Sept3
Sept4
Sept4-as1
Sept5
Sept7
Sept9
Serf2
Serhl
Serhl2
Serinc2
Serp1
Serpina3
Serpinb6
Serpinb8
Serpind1
Serpine1
Serpinf1
Serpinh1
Serpini1
Sertad2
Set
Setbp1
Setd1a
Setd1b
Setd5
Setd6
Setd9
Setdb1
Setdb2
Setmar
Setx
Sez6
Sez6l2
Sf3a2
Sf3b2
Sf3b3
Sf3b5
Sfi1
Sfr1
Sfswap
Sft2d2
Sft2d3
Sftpa1
Sfxn1
Sfxn2
Sfxn3
Sgf29
Sgip1
Sgk2
Sgk3
Sgms1
Sgms1-as1
Sgms2
Sgo1-as1
Sgo2
Sgpl1
Sgsm1
Sgsm2
Sgsm3
Sh2b1
Sh2b2
Sh2b3
Sh2d1a
Sh2d2a
Sh2d3a
Sh2d3c
Sh2d4a
Sh2d4b
Sh2d5
Sh2d6
Sh2d7
Sh3bgr
Sh3bgrl3
Sh3bp1
Sh3bp2
Sh3bp5
Sh3d21
Sh3gl2
Sh3gl3
Sh3glb1
Sh3glb2
Sh3pxd2a
Sh3rf2
Sh3rf3
Sh3tc1
Sh3tc2-dt
Sh3yl1
Shank1
Shank2
Shank2-as1
Sharpin
Shc1
Shc2
Shd
Shf
Shh
Shisa4
Shisa5
Shisa8
Shisal2a
Shisal2b
Shkbp1
Shld1
Shld2
Shld3
Shmt2
Shoc2
Shox
Shox2
Shroom1
Shroom3
Siah1
Siah1p1
Siah2
Siah2-as1
Sidt2
Sigirr
Siglec15
Siglec17p
Siglec22p
Siglec27p
Sil1
Sim2
Simc1
Sin3a
Sin3b
Sipa1
Sipa1l1
Sipa1l3
Sirpa
Sirpap1
Sirpb2
Sirt1
Sirt4
Sirt5
Sirt7
Siva1
Six1
Ska1
Skap2
Ski
Skida1
Skil
Skiv2l
Skor1
Skp2
Sla
Slain1
Slamf8
Slbp
Slc10a3
Slc12a1
Slc12a2
Slc12a4
Slc12a5
Slc12a5-as1
Slc12a7
Slc12a9
Slc12a9-as1
Slc13a3
Slc13a4
Slc15a3
Slc16a10
Slc16a13
Slc16a14p1
Slc16a1-as1
Slc16a1p1
Slc16a3
Slc16a5
Slc16a7
Slc16a8
Slc17a6
Slc17a7
Slc18a2
Slc18b1
Slc1a6
Slc20a1
Slc22a1
Slc22a11
Slc22a12
Slc22a13
Slc22a15
Slc22a18
Slc22a18as
Slc22a20p
Slc22a23
Slc22a4
Slc22a5
Slc22a6
Slc23a3
Slc24a1
Slc24a4
Slc25a1
Slc25a10
Slc25a14
Slc25a15
Slc25a19
Slc25a1p1
Slc25a2
Slc25a21-as1
Slc25a22
Slc25a25
Slc25a26
Slc25a27
Slc25a28
Slc25a29
Slc25a3
Slc25a30-as1
Slc25a35
Slc25a36
Slc25a37
Slc25a38
Slc25a4
Slc25a41
Slc25a42
Slc25a43
Slc25a44
Slc25a46
Slc25a48
Slc25a5
Slc26a1
Slc26a10
Slc26a11
Slc26a2
Slc26a4
Slc26a4-as1
Slc27a1
Slc27a2
Slc27a3
Slc27a4
Slc27a5
Slc27a6
Slc29a1
Slc29a3
Slc2a1
Slc2a10
Slc2a11
Slc2a1-as1
Slc2a3
Slc2a4
Slc2a4rg
Slc2a8
Slc2a9
Slc30a2
Slc30a5
Slc30a6
Slc30a7
Slc30a8
Slc30a9
Slc31a1
Slc31a2
Slc34a1
Slc34a2
Slc35a1
Slc35a3
Slc35a4
Slc35a5
Slc35c1
Slc35c2
Slc35e2a
Slc35e2b
Slc35e3
Slc35e4
Slc35f5
Slc35f6
Slc35g1
Slc35g2
Slc35g6
Slc36a1
Slc37a1
Slc37a2
Slc37a3
Slc38a1
Slc38a10
Slc38a3
Slc38a6
Slc38a8
Slc39a1
Slc39a10
Slc39a13
Slc39a14
Slc39a4
Slc39a7
Slc39a9
Slc3a2
Slc41a1
Slc43a1
Slc43a2
Slc43a3
Slc44a1
Slc44a2
Slc44a3-as1
Slc44a4
Slc45a1
Slc45a4
Slc47a1
Slc47a2
Slc48a1
Slc49a3
Slc49a4
Slc4a10
Slc4a1ap
Slc4a2
Slc4a3
Slc4a8
Slc50a1
Slc51a
Slc52a1
Slc52a2
Slc52a3
Slc5a11
Slc5a2
Slc6a1
Slc6a11
Slc6a12
Slc6a13
Slc6a19
Slc6a2
Slc6a5
Slc6a6
Slc6a7
Slc6a8
Slc6a9
Slc7a11-as1
Slc7a2
Slc7a4
Slc7a5
Slc7a5p2
Slc7a6
Slc7a8
Slc8a2
Slc8a3
Slc8b1
Slc9a1
Slc9a2
Slc9a3
Slc9a3-as1
Slc9a3r1
Slc9a3r2
Slc9a5
Slc9a6
Slc9a8
Slc9a9-as2
Slc9b2
Slc9c2
Slco2a1
Slco2b1
Slco3a1
Slco4a1
Slco5a1
Slf1
Slf2
Slirp
Slit1
Slit2
Slit3
Slitrk3
Slk
Slmap
Slx1a
Slx1a-sult1a3
Smad3
Smad4
Smad5
Smad6
Smap1
Smarca2
Smarca4
Smarca5-as1
Smarcad1
Smarcal1
Smarcb1
Smarcc2
Smarcd1
Smarcd2
Smbd1p
Smc1b
Smc2
Smc3
Smchd1
Smco3
Smdt1
Smg1p1
Smg1p3
Smg5
Smg6
Smg7
Smg8
Smg9
Smim1
Smim10l1
Smim13
Smim15-as1
Smim19
Smim2
Smim20
Smim22
Smim26
Smim27
Smim29
Smim2-as1
Smim3
Smim35
Smim36
Smim38
Smim4
Smim40
Smim41
Smim5
Smim7
Smim8
Smim9
Smkr1
Smoc2
Smox
Smpd1
Smpd2
Smpd3
Smpd5
Smpdl3a
Smpdl3b
Sms
Smtn
Smtnl2
Smurf2p1
Smyd2
Smyd5
Snai1p1
Snai3-as1
Snap23
Snap25
Snap25-as1
Snap29
Snap47
Snapc2
Snapc3
Snapc4
Snapin
Sncb
Sncg
Snd1
Sned1
Snhg1
Snhg11
Snhg16
Snhg18
Snhg19
Snhg20
Snhg21
Snhg22
Snhg25
Snhg26
Snhg29
Snhg3
Snhg4
Snhg5
Snhg7
Snhg8
Snhg9
Snora10
Snora13
Snora24
Snora26
Snora31
Snora38
Snora3a
Snora3b
Snora41
Snora48
Snora50c
Snora52
Snora57
Snora6
Snora60
Snora63c
Snora64
Snora70
Snora71e
Snora73a
Snora74b
Snora74d
Snora75
Snora78
Snora7a
Snora80c
Snorc
Snord101
Snord104
Snord105
Snord110
Snord118
Snord124
Snord12b
Snord12c
Snord13
Snord13p1
Snord15a
Snord1c
Snord2
Snord20
Snord24
Snord32a
Snord33
Snord34
Snord35a
Snord35b
Snord36b
Snord38a
Snord38b
Snord3a
Snord3b-2
Snord3c
Snord3d
Snord3j
Snord42a
Snord42b
Snord45a
Snord45c
Snord46
Snord48
Snord49a
Snord49b
Snord4a
Snord4b
Snord51
Snord52
Snord55
Snord58c
Snord60
Snord65b
Snord68
Snord83a
Snord83b
Snord93
Snph
Snrk
Snrnp25
Snrnp27
Snrnp35
Snrnp48
Snrnp70
Snrpa
Snrpb2
Snrpc
Snrpd1
Snrpd2
Snrpd3
Snrpe
Snrpf
Sntb1
Sntb2
Sntg1
Sntg2
Sntg2-as1
Snx1
Snx10
Snx11
Snx13
Snx15
Snx17
Snx18
Snx2
Snx21
Snx22
Snx24
Snx25
Snx25p1
Snx27
Snx29
Snx32
Snx33
Snx9
Soat1
Sobp
Socs1
Socs2
Socs2p2
Socs3
Socs4
Socs5
Socs6
Socs7
Sod1
Soga3
Son
Sorbs2
Sorbs3
Sorcs2
Sorcs3
Sord
Sorl1
Sos2
Sowaha
Sox1
Sox12
Sox13
Sox14
Sox15
Sox1-ot
Sox21-as1
Sox2-ot
Sox6
Sox8
Sox9
Sp1
Sp100
Sp140l
Sp2
Sp2-as1
Sp4
Sp5
Spa17
Spaar
Spaca3
Spaca5
Spaca6
Spaca9
Spag1
Spag16
Spag4
Spag5
Spag5-as1
Spag6
Spag7
Sparc
Spart-as1
Spast
Spata1
Spata13
Spata17
Spata20
Spata31e1
Spata32
Spata33
Spata3-as1
Spata41
Spata46
Spata5
Spata5l1
Spata6l
Spata7
Spats2
Spats2l
Spc24
Spcs1
Spcs2
Spcs3
Spdl1
Spdya
Spdyc
Specc1
Specc1l
Specc1l-adora2a
Spef2
Speg
Spegnb
Spesp1
Spg7
Sphk1
Sphk2
Spidr
Spin1
Spin4-as1
Spink9
Spint1
Spint2
Spire2
Spn
Spns1
Spo11
Spocd1
Spock2
Spon2
Spopl
Spout1
Sppl2b
Spr
Spred1
Spred3
Sprtn
Spry1
Spry4
Spry4-as1
Spryd3
Spsb1
Spsb2
Spsb3
Sptan1
Sptb
Sptbn1
Sptbn4
Spty2d1os
Spx
Sqle
Sqstm1
Src
Srcap
Srcin1
Srd5a1
Srd5a1p1
Srd5a3
Srd5a3-as1
Srebf1
Srebf2
Srek1
Srfbp1
Srgap1
Srgap2
Srgap3
Srgap3-as1
Srgn
Srm
Srms
Srp14-as1
Srp19
Srp54
Srp72
Srp9
Srpk3
Srprb
Srr
Srrd
Srrm1
Srrm2
Srrm3
Srrm5
Srrt
Srsf11
Srsf2
Srsf3
Srsf5
Srsf6
Srsf8
Srxn1
Ss18l1
Ss18l2
Ssb
Ssbp1
Ssbp4
Ssc4d
Ssc5d
Ssh1
Ssh3
Ssmem1
Ssna1
Sspn
Sspo
Ssr4
Ssr4p1
Ssrp1
Sssca1
Sssca1-as1
Sstr2
Sstr5
Sstr5-as1
Ssuh2
Ssx1
Ssx6p
Ssx8p
Ssxp3
St13p6
St14
St18
St20
St20-as1
St3gal1
St3gal2
St3gal3
St3gal4
St3gal5
St3gal5-as1
St3gal6
St3gal6-as1
St5
St6gal1
St6gal2
St6galnac1
St6galnac2
St6galnac4
St6galnac6
St7
St7-as1
St7-ot4
Stab1
Stac2
Stac3
Stag2
Stag3
Stag3l4
Stag3l5p
Stag3l5p-pvrig2p-pilrb
Stam
Stambp
Stambpl1
Stap2
Stard10
Stard13
Stard3
Stard3nl
Stard7-as1
Stard8
Stard9
Stat3
Stat5a
Stat6
Stbd1
Stc2
Steap1
Steap2
Steap3
Stim1
Stim2
Stip1
Stk10
Stk11
Stk11ip
Stk16
Stk17a
Stk19
Stk19b
Stk24-as1
Stk25
Stk26
Stk3
Stk31
Stk32b
Stk32c
Stk35
Stk36
Stk38l
Stk39
Stk4
Stkld1
Stmn1p1
Stmn3
Stmp1
Ston1
Ston1-gtf2a1l
Stox1
Stpg1
Stpg4
Stra6
Stra6lp
Stradb
Strap
Strip2
Strn4
Stt3a
Stt3b
Stub1
Stum
Stx11
Stx12
Stx16
Stx16-npepl1
Stx17
Stx18-as1
Stx1a
Stx1b
Stx3
Stx4
Stx5
Stx6
Stx8
Stxbp1
Stxbp2
Stxbp3
Stxbp4
Stxbp5
Stxbp5l
Styx
Styxl1
Sub1
Sub1p1
Sucla2-as1
Suclg2-as1
Suclg2p2
Sucnr1
Suco
Sufu
Sugct
Sugt1
Sugt1p4
Sugt1p4-stra6lp
Sulf1
Sult1c2
Sult2b1
Sult6b1
Sumf2
Sumo2p13
Sumo2p14
Sun1
Suox
Supt3h
Supt5h
Supt6h
Supv3l1
Surf1
Surf2
Surf4
Susd3
Susd4
Susd6
Suv39h1
Suv39h2
Suz12
Suz12p1
Sv2a
Sv2b
Sv2c
Svil-as1
Swap70
Swi5
Swsap1
Swt1
Syap1
Sybu
Syce1l
Sycp1
Sycp2l
Syk
Sympk
Syn2
Sync
Syne2
Syngap1
Syngr1
Syngr2
Syngr3
Syngr4
Synj2
Synj2bp-cox16
Synm
Synpo2l
Syp
Sypl1
Sypl1p2
Sys1
Sys1-dbndd2
Syt1
Syt12
Syt13
Syt15
Syt17
Syt5
Syt9
Sytl1
Sytl3
Sytl4
Syvn1
Szrd1
Szt2
Tab1
Tab2
Tac1
Tac3
Tacc1
Tacc2
Tacc3
Taco1
Tada2a
Tada2b
Taf1
Taf12
Taf15
Taf1a-as1
Taf1b
Taf4
Taf4b
Taf6
Taf6l
Taf8
Taldo1
Tango2
Tango6
Tank
Taok1
Taok2
Tap1
Tapbp
Tapbpl
Tapt1-as1
Tarbp2
Tardbp
Tars
Tars2
Tarsl2
Tas1r1
Tas2r41
Tasor2
Tat-as1
Tatdn2p1
Tatdn3
Tax1bp1
Taz
Tbc1d1
Tbc1d10b
Tbc1d12
Tbc1d13
Tbc1d14
Tbc1d15
Tbc1d16
Tbc1d17
Tbc1d19
Tbc1d22a
Tbc1d22b
Tbc1d23
Tbc1d24
Tbc1d25
Tbc1d2b
Tbc1d30
Tbc1d31
Tbc1d7
Tbc1d8-as1
Tbc1d8b
Tbcb
Tbcd
Tbce
Tbcel
Tbk1
Tbkbp1
Tbl1x
Tbl1y
Tbl2
Tbl3
Tbp
Tbpl1
Tbpl2
Tbr1
Tbrg1
Tbx1
Tbx10
Tbx21
Tbx3
Tbx4
Tbxa2r
Tbxas1
Tcaim
Tcam1p
Tcea2
Tcea3
Tceal1
Tceal4
Tceal8
Tceal9
Tceanc
Tceanc2
Tcerg1
Tcf12
Tcf19
Tcf23
Tcf25
Tcf3
Tcf7
Tcf7l1
Tcf7l2
Tchp
Tcirg1
Tcl1b
Tcl6
Tcn1
Tcn2
Tcof1
Tcp11l1
Tcp11l2
Tcta
Tctex1d1
Tctn1
Tctn2
Tdg
Tdgf1
Tdgf1p4
Tdgf1p7
Tdh
Tdp1
Tdrd1
Tdrd10
Tdrd15
Tdrd3
Tdrd5
Tdrd6
Tdrd9
Tdrg1
Tdrkh-as1
Tead1
Tead2
Tead4
Tecpr1
Tecpr2
Tecr
Tecta
Tedc1
Tedc2
Tef
Tek
Tekt2
Telo2
Ten1
Ten1-cdk3
Tenm3
Tenm3-as1
Tent2
Tent4a
Tent4b
Tent5d
Tepp
Tepsin
Terb2
Terc
Terf1
Terf2ip
Tert
Tes
Tesc
Tesc-as1
Tesk1
Tet2
Tet3
Tex101
Tex2
Tex21p
Tex22
Tex261
Tex264
Tex29
Tex38
Tex45
Tex46
Tex54
Tex55
Tex9
Tfam
Tfap2a
Tfap2a-as1
Tfap2b
Tfap2c
Tfap4
Tfdp1
Tfdp2
Tfeb
Tfg
Tfr2
Tgfb1i1
Tgfb2
Tgfbi
Tgfbr1
Tgfbr2
Tgfbr3
Tgfbr3l
Tgfbrap1
Tgif1
Tgif2
Tgif2p1
Tgif2-rab5if
Tgm2
Tgm5
Tgs1
Th
Tha1p
Thada
Thap11
Thap2
Thap3
Thap6
Thap7
Thap7-as1
Thap9
Thap9-as1
Thbs1
Thbs3
Thbs4
Thegl
Them5
Them6
Themis2
Thg1l
Thnsl1
Thoc6
Thop1
Thorlnc
Thpo
Thra
Thrap3
Thrap3p1
Thrb-as1
Thsd4
Thsd7b
Thsd8
Thtpa
Thumpd3
Tiam2
Ticam1
Ticrr
Tie1
Tigar
Tigd2
Tigd5
Timm10b
Timm17a
Timm17b
Timm21
Timm23b
Timm29
Timm44
Timm50
Timmdc1
Timp1
Timp2
Tiparp
Tiprl
Tirap
Tjap1
Tjp2
Tjp3
Tk2
Tkfc
Tktl1
Tlcd1
Tldc2
Tle1p1
Tle2
Tle3
Tle4
Tle6
Tlk2
Tlk2p2
Tll1
Tln2
Tlnrd1
Tlr2
Tlr5
Tlr8-as1
Tlx1
Tm4sf19
Tm4sf19-as1
Tm4sf1-as1
Tm6sf1
Tm7sf2
Tm9sf1
Tm9sf2
Tm9sf4
Tma16
Tma7
Tmbim1
Tmbim4
Tmbim6
Tmc3-as1
Tmc4
Tmc5
Tmc6
Tmc7
Tmc8
Tmcc1-as1
Tmcc1p1
Tmcc2
Tmco1-as1
Tmco3
Tmco5b
Tmco6
Tmed11p
Tmed2
Tmed3
Tmed9
Tmem100
Tmem101
Tmem102
Tmem104
Tmem105
Tmem106b
Tmem106c
Tmem107
Tmem108
Tmem117
Tmem120b
Tmem121
Tmem125
Tmem126a
Tmem126b
Tmem127
Tmem131l
Tmem132a
Tmem132b
Tmem132d
Tmem132e
Tmem134
Tmem135
Tmem136
Tmem138
Tmem139
Tmem141
Tmem144
Tmem145
Tmem147
Tmem14b
Tmem14c
Tmem154
Tmem159
Tmem161a
Tmem161b-as1
Tmem164
Tmem165
Tmem167b
Tmem169
Tmem171
Tmem173
Tmem175
Tmem176a
Tmem177
Tmem178a
Tmem178b
Tmem179
Tmem179b
Tmem181
Tmem182
Tmem183a
Tmem184a
Tmem184b
Tmem184c
Tmem187
Tmem19
Tmem191a
Tmem191b
Tmem191c
Tmem198
Tmem198b
Tmem199
Tmem200a
Tmem201
Tmem204
Tmem205
Tmem208
Tmem210
Tmem214
Tmem216
Tmem219
Tmem220
Tmem220-as1
Tmem222
Tmem223
Tmem237
Tmem241
Tmem247
Tmem248
Tmem25
Tmem251
Tmem253
Tmem254
Tmem254-as1
Tmem255a
Tmem255b
Tmem256-plscr3
Tmem26
Tmem262
Tmem263
Tmem266
Tmem268
Tmem26-as1
Tmem273
Tmem30b
Tmem33
Tmem37
Tmem38a
Tmem38b
Tmem39a
Tmem39b
Tmem42
Tmem43
Tmem44-as1
Tmem45a
Tmem45b
Tmem50a
Tmem51
Tmem54
Tmem56
Tmem56-rwdd3
Tmem59l
Tmem62
Tmem63b
Tmem67
Tmem69
Tmem70
Tmem71
Tmem79
Tmem80
Tmem82
Tmem86a
Tmem87b
Tmem88
Tmem8a
Tmem91
Tmem92
Tmem97
Tmem98
Tmem99
Tmem9b-as1
Tmie
Tmod1
Tmod2
Tmod3
Tmpo
Tmpop1
Tmpop2
Tmprss12
Tmprss13
Tmprss3
Tmprss4
Tmprss5
Tmprss9
Tmsb4x
Tmsb4xp4
Tmsb4xp6
Tmtc2
Tmtc3
Tmtc4
Tmub1
Tmub2
Tmx1
Tmx2
Tmx2-ctnnd1
Tnfaip1
Tnfaip2
Tnfaip3
Tnfaip8
Tnfaip8l1
Tnfrsf10b
Tnfrsf11a
Tnfrsf12a
Tnfrsf14
Tnfrsf14-as1
Tnfrsf18
Tnfrsf19
Tnfrsf1a
Tnfrsf1b
Tnfrsf25
Tnfrsf8
Tnfsf12
Tnfsf12-tnfsf13
Tnfsf13b
Tnfsf14
Tnik
Tnip1
Tnk1
Tnk2-as1
Tnks
Tnnc2
Tnni2
Tnni3
Tnnt3
Tnpo1
Tnrc18
Tnrc6a
Tnrc6b
Tnrc6c
Tns1
Tns2
Tns4
Tob1-as1
Toe1
Togaram1
Togaram2
Tollip-as1
Tom1
Tom1l1
Tomm20l
Tomm22
Tomm40l
Tomm6
Tonsl
Tonsl-as1
Top1mt
Tor1aip1
Tor1b
Tor3a
Tox2
Tp53i13
Tp53i3
Tp53rk
Tp53tg3hp
Tp53tg5
Tp73
Tpbg
Tpbgl
Tpcn2
Tpd52l1
Tpd52l2
Tpd52l3
Tpgs1
Tph2
Tpi1
Tpi1p2
Tpm1
Tpm3
Tpm3p9
Tpm4
Tpo
Tpp1
Tpp2
Tpra1
Tprg1l
Tprg1lp1
Tpst1
Tpt1
Tpt1-as1
Tpte2p1
Tptep1
Tptep2
Tpx2
Trabd
Tradd
Traf2
Traf3
Traf3ip1
Traf3ip2
Traf3ip2-as1
Traf4
Traf5
Traf7
Trafd1
Traj6
Traj7
Trak1
Tram2-as1
Trap1
Trappc10
Trappc11
Trappc12
Trappc13
Trappc2b
Trappc2l
Trappc4
Trappc5
Trav18
Trbj2-4
Trbj2-5
Trbj2-6
Trbj2-7
Trbv1
Trbv28
Trbv29-1
Trbv29or9-2
Trbv7-9
Trbv8-2
Trbvb
Trem1
Trex1
Trg-as1
Trgv11
Trhde
Trib1
Trib2
Trib3
Trim11
Trim13
Trim14
Trim15
Trim16
Trim17
Trim2
Trim24
Trim25
Trim28
Trim31
Trim31-as1
Trim32
Trim33
Trim36
Trim39
Trim39-rpp21
Trim41
Trim46
Trim52-as1
Trim56
Trim59
Trim6
Trim60
Trim62
Trim63
Trim65
Trim66
Trim67
Trim69
Trim6-trim34
Trim7
Trim8
Trio
Triobp
Trip10
Trip13
Trip4
Trip6
Trmt1
Trmt10b
Trmt10c
Trmt11
Trmt112
Trmt12
Trmt13
Trmt2a
Trmt44
Trmt61a
Trmt9b
Trmu
Trnau1ap
Trnp1
Trnt1
Troap
Trpa1
Trpc1
Trpc2
Trpm1
Trpm2
Trpm4
Trpv2
Trpv3
Trpv6
Trrap
Tsacc
Tsbp1-as1
Tsc2
Tsc22d1
Tsc22d1-as1
Tsc22d2
Tsc22d4
Tsen15
Tsen2
Tsen34
Tsen54
Tsfm
Tsga13
Tshr
Tshz1
Tshz2
Tsku
Tslp
Tsn
Tsnare1
Tsnax
Tsnax-disc1
Tsnaxip1
Tspan1
Tspan10
Tspan11
Tspan13
Tspan14
Tspan15
Tspan17
Tspan18
Tspan31
Tspan32
Tspan4
Tspan7
Tspan9
Tspear-as1
Tspear-as2
Tspo
Tspoap1
Tspoap1-as1
Tspyl1
Tspyl2
Tssc2
Tssc4
Tssk1a
Tssk3
Tsta3
Tstd2
Tstd3
Ttbk1
Ttc1
Ttc12
Ttc14
Ttc17
Ttc19
Ttc21a
Ttc22
Ttc23l
Ttc25
Ttc26
Ttc27
Ttc28
Ttc28-as1
Ttc3
Ttc31
Ttc38
Ttc39a
Ttc39c
Ttc4
Ttc6
Ttc7a
Ttc8
Ttc9c
Ttf2
Tti2
Ttk
Ttl
Ttll10
Ttll12
Ttll13p
Ttll3
Ttll4
Ttll5
Ttll6
Ttll8
Ttll9
Ttn-as1
Ttpal
Ttyh1
Ttyh2
Ttyh3
Tub
Tuba1c
Tuba4b
Tuba8
Tubb
Tubb1
Tubb2bp1
Tubb3
Tubb4b
Tubb6
Tubbp9
Tubg1
Tubg2
Tubgcp2
Tubgcp4
Tuft1
Tug1
Tulp1
Tulp3
Tulp4
Tusc2
Tusc3
Tut1
Tvp23b
Twist2
Twnk
Twsg1
Txlna
Txlng
Txlngy
Txn2
Txndc12
Txndc15
Txndc17
Txndc2
Txndc9
Txnl1
Txnl4a
Txnrd1
Txnrd2
Tyk2
Tymp
Tyms
Tyro3
Tyrobp
Tysnd1
Tyw1
Tyw3
U2af1l4
U2af2
U2surp
U47924.1
U52111.1
U73166.1
U73479.1
U91328.1
Uap1
Uap1l1
Uba1
Uba2
Uba5
Uba52
Uba52p3
Uba6-as1
Uba7
Ubac1
Ubac2
Ubald2
Ubap1
Ubap2l
Ubash3a
Ubash3b
Ubb
Ubbp4
Ubd
Ube2a
Ube2b
Ube2c
Ube2d1
Ube2d2
Ube2d3-as1
Ube2d3p3
Ube2d4
Ube2e1
Ube2e2
Ube2e3
Ube2f
Ube2f-scly
Ube2h
Ube2i
Ube2k
Ube2l3
Ube2l5
Ube2m
Ube2q2
Ube2q2l
Ube2q2p6
Ube2r2-as1
Ube2t
Ube2v1
Ube2v1p4
Ube2v2
Ube2z
Ube3c
Ube4a
Ube4b
Ubfd1
Ubiad1
Ubl4a
Ubl5
Ubl7-as1
Ubn1
Ubqln2
Ubqln3
Ubr2
Ubr3
Ubr5-as1
Ubr7
Ubtf
Ubxn11
Ubxn2a
Ubxn2b
Ubxn4
Ubxn6
Ubxn8
Uca1
Uchl3
Uck2
Ucma
Ucn
Ucp2
Ucp3
Ufc1
Ufm1
Ugcg
Ugdh-as1
Uggt1
Ugp2
Ugt8
Uhmk1
Uhrf1
Uhrf1bp1
Uhrf2
Ulk4p3
Umad1
Umps
Unc119b
Unc13a
Unc13b
Unc13d
Unc45a
Unc50
Unc5a
Unc5b
Unc5cl
Unc5d
Unc79
Unc93b1
Unc93b5
Ung
Unk
Uox
Upb1
Upf1
Upf3a
Upk1b
Upk2
Upp1
Upp2
Uprt
Uqcc1
Uqcr10
Uqcrc1
Uqcrc2
Uqcrh
Uqcrhp1
Uqcrq
Urad
Urb1-as1
Uri1
Urm1
Urod
Usb1
Use1
Usf1
Usf2
Ushbp1
Uso1
Usp1
Usp10
Usp11
Usp12-as2
Usp13
Usp14
Usp16
Usp18
Usp2
Usp20
Usp21
Usp24
Usp25
Usp27x
Usp2-as1
Usp30
Usp30-as1
Usp32
Usp35
Usp36
Usp38
Usp39
Usp4
Usp40
Usp41
Usp42
Usp43
Usp46-as1
Usp47
Usp49
Usp5
Usp53
Usp54
Usp6
Usp8
Usp9x
Uspl1
Utp11
Utp14a
Utp15
Utp20
Utp23
Utp4
Utrn
Uvrag
Uvssa
Uxt
Uxt-as1
Vac14
Vamp2
Vamp3
Vamp7
Vamp8
Vamp9p
Vangl1
Vapa
Vapb
Vars
Vars2
Vash1
Vash2
Vasp
Vav1
Vax1
Vax2
Vcan
Vcl
Vcx
Vdac2
Vdac3
Vegfa
Vegfb
Ventxp5
Ventxp7
Vezt
Vgf
Vgll2
Vgll4
Vhl
Vill
Vim
Vim-as1
Vipr1
Vipr2
Vkorc1l1
Vldlr
Vma21
Vmac
Vmp1
Vn1r17p
Vn2r17p
Vpreb3
Vps11
Vps13a
Vps13b
Vps13d
Vps16
Vps18
Vps25
Vps25p1
Vps26a
Vps26b
Vps26c
Vps28
Vps33b
Vps33b-dt
Vps35l
Vps37a
Vps37b
Vps37d
Vps39
Vps45
Vps50
Vps51
Vps52
Vps53
Vps8
Vps9d1
Vps9d1-as1
Vrk1
Vrk2
Vrk3
Vrtn
Vsig2
Vsnl1
Vstm2a
Vstm2b
Vstm2l
Vsx1
Vta1
Vti1a
Vtrna1-1
Vtrna1-2
Vtrna1-3
Vwa1
Vwa3b
Vwa5a
Vwa5b1
Vwa5b2
Vwa7
Vwa8-as1
Vwce
Vwde
Vxn
Wac
Wars2-as1
Was
Wasf3
Wash3p
Washc2a
Washc2c
Washc4
Wasir2
Wbp1
Wbp1l
Wbp2
Wbp2nl
Wdfy2
Wdr1
Wdr11
Wdr13
Wdr17
Wdr18
Wdr19
Wdr20
Wdr24
Wdr25
Wdr3
Wdr34
Wdr36
Wdr37
Wdr38
Wdr43
Wdr44
Wdr45
Wdr45b
Wdr45bp1
Wdr46
Wdr48
Wdr5
Wdr54
Wdr55
Wdr6
Wdr61
Wdr62
Wdr66
Wdr7
Wdr70
Wdr74
Wdr75
Wdr76
Wdr81
Wdr83
Wdr90
Wdr91
Wdr92
Wdtc1
Wdyhv1
Wee1
Wee2-as1
Wfikkn1
Wfs1
Whamm
Whammp2
Whammp3
Whrn
Wipf1
Wipf2
Wipf3
Wipi2
Wiz
Wizp1
Wls
Wnk1
Wnk2
Wnk4
Wnt1
Wnt10a
Wnt10b
Wnt11
Wnt2b
Wnt3
Wnt5a
Wnt5b
Wnt7b
Wnt9b
Wrap53
Wrb
Wrb-sh3bgr
Wrnip1
Wsb1
Wsb2
Wscd1
Wscd2
Wt1
Wt1-as
Wtap
Wtapp1
Wtip
Wwc1
Wwc2
Wwc3
Wwox
Wwp1
Wwp1p1
Wwp2
Xiap
Xkr4
Xkr8
Xkr9
Xpc
Xpnpep3
Xpo6
Xpo7
Xpot
Xpr1
Xrcc2
Xrcc4
Xrcc5
Xrcc6
Xrcc6p1
Xrra1
Xxylt1
Xylb
Xylt2
Yae1
Yap1
Ybey
Ybx1
Ybx1p2
Ybx1p4
Ydjc
Yeats4
Yif1a
Yif1b
Yipf3
Yipf4
Yipf6
Yju2
Ykt6
Ylpm1
Ypel1
Ypel2
Ypel3
Ypel4
Ypel5
Ythdc2
Ythdf1p1
Ythdf2
Ythdf3
Ywhab
Ywhae
Ywhaep1
Ywhah
Ywhaz
Yy1
Z69720.2
Z69890.1
Z73429.1
Z82188.2
Z82190.2
Z82206.1
Z82214.1
Z82244.2
Z83839.1
Z83844.1
Z83844.3
Z84492.1
Z84492.2
Z93241.1
Z93930.2
Z94721.2
Z95114.1
Z95114.4
Z95115.1
Z97055.2
Z97200.1
Z97205.1
Z97634.1
Z97653.2
Z97987.1
Z98257.1
Z98751.3
Z98883.1
Z99129.3
Z99916.2
Z99943.1
Zacn
Zap70
Zbed3
Zbed3-as1
Zbed5-as1
Zbed6
Zbed6cl
Zbed9
Zbtb1
Zbtb10
Zbtb11-as1
Zbtb12
Zbtb16
Zbtb17
Zbtb18
Zbtb21
Zbtb22
Zbtb32
Zbtb33
Zbtb34
Zbtb37
Zbtb38
Zbtb40
Zbtb41
Zbtb43
Zbtb46
Zbtb48
Zbtb49
Zbtb7b
Zbtb7c
Zbtb8a
Zbtb9
Zc2hc1a
Zc2hc1c
Zc3h10
Zc3h11a
Zc3h12a
Zc3h12d
Zc3h14
Zc3h15
Zc3h18
Zc3h6
Zc3h7b
Zcchc13
Zcchc17
Zcchc18
Zcchc2
Zcchc23
Zcchc4
Zcchc7
Zcchc9
Zcwpw1
Zcwpw2
Zdbf2
Zdhhc1
Zdhhc11
Zdhhc13
Zdhhc14
Zdhhc17
Zdhhc19
Zdhhc2
Zdhhc20p4
Zdhhc22
Zdhhc23
Zdhhc3
Zdhhc4
Zdhhc5
Zdhhc7
Zdhhc8
Zdhhc8p1
Zeb1
Zeb1-as1
Zeb2
Zeb2-as1
Zeb2p1
Zfand2b
Zfand3
Zfand6
Zfas1
Zfhx3
Zfhx4
Zfp1
Zfp28
Zfp30
Zfp36
Zfp36l1
Zfp41
Zfp42
Zfp69
Zfp69b
Zfp90
Zfp91-cntf
Zfp92
Zfpl1
Zfpm1
Zfpm2
Zfr2
Zfx
Zfy
Zfyve16
Zfyve19
Zfyve21
Zfyve27
Zfyve9
Zglp1
Zgpat
Zhx1
Zhx2
Zic1
Zic2
Zic3
Zic4
Zic4-as1
Zik1
Zkscan1
Zkscan2-dt
Zkscan3
Zkscan5
Zkscan7
Zkscan8
Zmat2
Zmiz1
Zmiz2
Zmpste24
Zmym1
Zmym2
Zmym4
Zmym6
Zmynd10
Zmynd10-as1
Zmynd11
Zmynd15
Znf10
Znf100
Znf101
Znf107
Znf114
Znf117
Znf131
Znf133
Znf134
Znf135
Znf136
Znf138
Znf140
Znf143
Znf146
Znf155
Znf160
Znf169
Znf17
Znf174
Znf175
Znf177
Znf181
Znf185
Znf189
Znf19
Znf192p1
Znf195
Znf197
Znf2
Znf20
Znf200
Znf205
Znf207
Znf211
Znf212
Znf213
Znf213-as1
Znf215
Znf219
Znf222
Znf224
Znf225
Znf226
Znf227
Znf230
Znf233
Znf234
Znf236
Znf239
Znf252p-as1
Znf253
Znf254
Znf257
Znf25-dt
Znf26
Znf263
Znf264
Znf267
Znf268
Znf271p
Znf273
Znf274
Znf275
Znf276
Znf277
Znf282
Znf283
Znf286a
Znf286b
Znf292
Znf295-as1
Znf3
Znf30
Znf302
Znf304
Znf316
Znf317
Znf324
Znf324b
Znf326
Znf330
Znf331
Znf333
Znf337-as1
Znf33a
Znf341
Znf345
Znf346
Znf347
Znf35
Znf354b
Znf354c
Znf365
Znf37a
Znf383
Znf385a
Znf385c
Znf385d-as1
Znf391
Znf394
Znf396
Znf397
Znf398
Znf407
Znf408
Znf410
Znf414
Znf415
Znf419
Znf420
Znf426-dt
Znf429
Znf430
Znf432
Znf433-as1
Znf436-as1
Znf438
Znf439
Znf440
Znf441
Znf444
Znf444p1
Znf445
Znf446
Znf449
Znf451
Znf454
Znf460
Znf468
Znf470
Znf471
Znf473
Znf48
Znf480
Znf483
Znf485
Znf487
Znf490
Znf491
Znf493
Znf496
Znf497
Znf501
Znf502
Znf503-as1
Znf503-as2
Znf507
Znf511
Znf511-prap1
Znf512
Znf513
Znf517
Znf518a
Znf518b
Znf521
Znf524
Znf525
Znf526
Znf527
Znf528
Znf529-as1
Znf530
Znf532
Znf534
Znf536
Znf540
Znf541
Znf542p
Znf544
Znf546
Znf547
Znf548
Znf549
Znf551
Znf554
Znf555
Znf557
Znf559
Znf559-znf177
Znf561-as1
Znf567
Znf57
Znf570
Znf571-as1
Znf575
Znf576
Znf577
Znf578
Znf580
Znf581
Znf582-as1
Znf583
Znf584
Znf586
Znf587
Znf587b
Znf589
Znf593
Znf595
Znf596
Znf609
Znf611
Znf613
Znf616
Znf618
Znf619
Znf620
Znf621
Znf623
Znf625
Znf625-znf20
Znf627
Znf628
Znf638
Znf639
Znf646
Znf649
Znf649-as1
Znf653
Znf654
Znf655
Znf658
Znf662
Znf664
Znf665
Znf667-as1
Znf669
Znf671
Znf672
Znf674-as1
Znf683
Znf684
Znf687
Znf689
Znf69
Znf691
Znf692
Znf696
Znf7
Znf700
Znf701
Znf705e
Znf705g
Znf707
Znf710
Znf711
Znf713
Znf714
Znf718
Znf720
Znf726
Znf730
Znf736
Znf738
Znf74
Znf740
Znf749
Znf75a
Znf76
Znf763
Znf764
Znf765
Znf766
Znf771
Znf773
Znf774
Znf776
Znf778
Znf783
Znf785
Znf788p
Znf789
Znf79
Znf791
Znf804b
Znf805
Znf808
Znf81
Znf813
Znf814
Znf815p
Znf816
Znf830
Znf837
Znf839
Znf84
Znf843
Znf844
Znf845
Znf846
Znf860
Znf862
Znf865
Znf876p
Znf879
Znf880
Znf92
Znf93
Znhit1
Znhit3
Znrd1
Znrf1
Znrf2
Znrf2p1
Znrf2p2
Znrf3
Zp3
Zpbp2
Zpr1
Zranb2-as1
Zranb2-as2
Zrsr2
Zscan1
Zscan10
Zscan12p1
Zscan2
Zscan20
Zscan21
Zscan25
Zscan26
Zscan31
Zscan5a
Zscan9
Zswim1
Zswim4
Zswim8
Zswim9
Zwilch
Zwint
Zxdb
Zyg11a
Zyg11b
Zyx
Zzef1
