# Supplementary material for: A Bayesian inference transcription factor activity model for the analysis of single-cell transcriptomes
Source: Genome Res. 2021 Jul;31(7):1296–311. doi: 10.1101/gr.265595.120 (PMC8256867; doi:10.1101/gr.265595.120)
Supplement: Supplemental Material [file supp_gr.265595.120_Supplemental_Code.zip › BITFAM/inst/extdata/human/E2F7]

A2m-as1
Aak1
Aamdc
Aars
Aarsd1
Aatf
Abca17p
Abca2
Abca4
Abcb8
Abcc1
Abcc10
Abcc3
Abcc5
Abcd1
Abhd14a
Abhd14a-acy1
Abhd14b
Abhd17a
Abhd2
Abi2
Abi3bp
Abl2
Ablim3
Abr
Ac000068.1
Ac000123.1
Ac000123.2
Ac001226.1
Ac002076.1
Ac002094.1
Ac002116.2
Ac002451.1
Ac002454.1
Ac002480.1
Ac003002.3
Ac003070.1
Ac003688.2
Ac003984.1
Ac003991.1
Ac004156.1
Ac004233.4
Ac004241.1
Ac004381.1
Ac004528.2
Ac004771.3
Ac004803.1
Ac004816.2
Ac004825.1
Ac004825.2
Ac004832.4
Ac004832.5
Ac004854.2
Ac004862.1
Ac004884.2
Ac004890.2
Ac004895.1
Ac004921.1
Ac004922.1
Ac004943.2
Ac004945.1
Ac004980.1
Ac005050.1
Ac005154.3
Ac005180.1
Ac005253.1
Ac005256.1
Ac005258.1
Ac005288.1
Ac005355.1
Ac005363.2
Ac005379.1
Ac005410.1
Ac005476.2
Ac005520.1
Ac005520.2
Ac005523.2
Ac005532.2
Ac005593.1
Ac005618.1
Ac005632.2
Ac005670.2
Ac005696.3
Ac005736.1
Ac005740.3
Ac005746.2
Ac005775.1
Ac005785.1
Ac005808.1
Ac005837.1
Ac005837.2
Ac005837.3
Ac005841.1
Ac005906.3
Ac005920.1
Ac005921.2
Ac005972.3
Ac005996.1
Ac006001.2
Ac006042.2
Ac006059.1
Ac006064.3
Ac006116.8
Ac006141.1
Ac006146.1
Ac006213.1
Ac006273.1
Ac006299.1
Ac006333.1
Ac006435.5
Ac006449.2
Ac006449.6
Ac006452.1
Ac006483.1
Ac006483.2
Ac006486.2
Ac006511.5
Ac006517.1
Ac006994.2
Ac007032.1
Ac007098.2
Ac007161.3
Ac007250.1
Ac007285.1
Ac007319.1
Ac007362.1
Ac007375.1
Ac007383.2
Ac007389.1
Ac007405.3
Ac007546.3
Ac007569.1
Ac007601.2
Ac007620.1
Ac007686.4
Ac007919.1
Ac007938.3
Ac007950.1
Ac007952.4
Ac008013.1
Ac008014.1
Ac008015.1
Ac008060.1
Ac008063.2
Ac008073.3
Ac008378.1
Ac008393.1
Ac008406.3
Ac008429.1
Ac008443.1
Ac008443.5
Ac008581.1
Ac008581.2
Ac008622.2
Ac008641.1
Ac008649.1
Ac008649.2
Ac008694.2
Ac008738.1
Ac008738.2
Ac008752.1
Ac008763.2
Ac008764.6
Ac008764.8
Ac008770.2
Ac008868.1
Ac008892.1
Ac008914.1
Ac008915.2
Ac008966.1
Ac008972.1
Ac009054.1
Ac009054.2
Ac009061.2
Ac009065.4
Ac009078.3
Ac009086.3
Ac009088.2
Ac009107.2
Ac009119.1
Ac009133.1
Ac009133.2
Ac009133.5
Ac009133.6
Ac009163.6
Ac009226.1
Ac009237.3
Ac009309.1
Ac009478.1
Ac009495.1
Ac009495.3
Ac009506.1
Ac009509.2
Ac009522.1
Ac009562.1
Ac009779.2
Ac009779.3
Ac009950.1
Ac010148.1
Ac010186.2
Ac010198.1
Ac010200.1
Ac010203.2
Ac010240.3
Ac010255.2
Ac010255.3
Ac010271.1
Ac010319.3
Ac010327.2
Ac010327.4
Ac010335.1
Ac010422.2
Ac010457.1
Ac010487.1
Ac010531.4
Ac010531.6
Ac010547.1
Ac010619.2
Ac010654.1
Ac010655.2
Ac010655.4
Ac010761.1
Ac010761.5
Ac010761.7
Ac010834.2
Ac010894.2
Ac010913.1
Ac010967.3
Ac010973.1
Ac010976.1
Ac010997.4
Ac011008.1
Ac011195.2
Ac011287.1
Ac011444.1
Ac011445.2
Ac011446.2
Ac011448.1
Ac011462.1
Ac011462.4
Ac011466.1
Ac011468.5
Ac011471.4
Ac011477.1
Ac011481.1
Ac011498.1
Ac011510.1
Ac011511.2
Ac011603.2
Ac011611.3
Ac011611.4
Ac011773.1
Ac011773.3
Ac011825.3
Ac011933.3
Ac011944.2
Ac012065.3
Ac012100.2
Ac012146.1
Ac012181.2
Ac012313.6
Ac012313.7
Ac012313.9
Ac012377.1
Ac012378.2
Ac012462.3
Ac012485.3
Ac012488.2
Ac012507.1
Ac012613.1
Ac012629.2
Ac012640.2
Ac012645.1
Ac012668.2
Ac012673.1
Ac012676.3
Ac013394.1
Ac013400.1
Ac013452.2
Ac013652.1
Ac013717.1
Ac013726.1
Ac015727.1
Ac015813.5
Ac015813.7
Ac015909.5
Ac015912.3
Ac015936.1
Ac015936.2
Ac015982.1
Ac016229.2
Ac016394.1
Ac016597.1
Ac016598.2
Ac016629.3
Ac016705.2
Ac016708.1
Ac016722.1
Ac016727.1
Ac016773.1
Ac016831.1
Ac016831.3
Ac016903.1
Ac016957.1
Ac017006.1
Ac017078.1
Ac018410.1
Ac018521.3
Ac018529.3
Ac018607.1
Ac018629.1
Ac018647.2
Ac018761.2
Ac018761.3
Ac018809.1
Ac018845.3
Ac019055.1
Ac019080.1
Ac019117.1
Ac019117.2
Ac019117.3
Ac019131.1
Ac019209.2
Ac019254.1
Ac019254.2
Ac020612.2
Ac020661.1
Ac020763.1
Ac020763.4
Ac020904.2
Ac020911.1
Ac020915.1
Ac020916.2
Ac020922.4
Ac021016.2
Ac021092.1
Ac021151.1
Ac021180.1
Ac021188.1
Ac021422.1
Ac022034.1
Ac022034.3
Ac022098.1
Ac022167.4
Ac022173.1
Ac022201.2
Ac022382.1
Ac022384.1
Ac022400.1
Ac022413.1
Ac022494.1
Ac022498.2
Ac022506.1
Ac022509.3
Ac022655.1
Ac022784.1
Ac022795.1
Ac022915.2
Ac023024.1
Ac023157.3
Ac023232.1
Ac023421.2
Ac023509.3
Ac023509.5
Ac023632.2
Ac023906.1
Ac024145.1
Ac024267.4
Ac024270.3
Ac024475.4
Ac024941.2
Ac025031.1
Ac025031.2
Ac025048.4
Ac025162.1
Ac025164.1
Ac025165.2
Ac025165.3
Ac025166.1
Ac025171.2
Ac025171.3
Ac025181.2
Ac025198.1
Ac025254.1
Ac025257.1
Ac025262.1
Ac025279.1
Ac025283.3
Ac025419.1
Ac025465.2
Ac025470.1
Ac025682.1
Ac025809.1
Ac026124.2
Ac026191.1
Ac026310.3
Ac026362.1
Ac026427.2
Ac026461.1
Ac026462.3
Ac026464.6
Ac026470.1
Ac026725.1
Ac026726.1
Ac026786.1
Ac026803.2
Ac026904.1
Ac026904.2
Ac026954.1
Ac027097.2
Ac027237.3
Ac027237.4
Ac027644.4
Ac032044.1
Ac034102.3
Ac034102.4
Ac034102.6
Ac034102.7
Ac036103.1
Ac037198.2
Ac037459.3
Ac040169.1
Ac040169.2
Ac040904.1
Ac044849.1
Ac046130.1
Ac048341.1
Ac048341.2
Ac048344.4
Ac048380.2
Ac051619.10
Ac053527.1
Ac058822.1
Ac060771.1
Ac061992.1
Ac061999.1
Ac067852.1
Ac067930.1
Ac067930.3
Ac067931.2
Ac067945.3
Ac068112.1
Ac068205.2
Ac068234.3
Ac068305.2
Ac068418.1
Ac068491.4
Ac068620.1
Ac068620.3
Ac068631.1
Ac068669.1
Ac068724.3
Ac068790.5
Ac068888.1
Ac069148.1
Ac069209.1
Ac069234.3
Ac069281.1
Ac069368.1
Ac069444.2
Ac069454.1
Ac069503.2
Ac069503.3
Ac069528.1
Ac072022.2
Ac073111.3
Ac073111.5
Ac073283.1
Ac073283.2
Ac073283.3
Ac073316.2
Ac073320.1
Ac073389.1
Ac073611.2
Ac073626.1
Ac073869.1
Ac073896.2
Ac073896.4
Ac073896.5
Ac074032.1
Ac074117.1
Ac074143.1
Ac074212.1
Ac078842.1
Ac078883.1
Ac078929.1
Ac079140.1
Ac079203.1
Ac079305.1
Ac079313.1
Ac079313.2
Ac079328.2
Ac079341.2
Ac079466.1
Ac079742.1
Ac079807.1
Ac079949.2
Ac080023.1
Ac080038.1
Ac080075.1
Ac080080.1
Ac080129.1
Ac082651.1
Ac083798.1
Ac083798.2
Ac083805.2
Ac083805.3
Ac083843.2
Ac083949.1
Ac083973.1
Ac084018.1
Ac084337.2
Ac084754.1
Ac084757.1
Ac084757.3
Ac087190.2
Ac087239.1
Ac087277.2
Ac087286.1
Ac087286.2
Ac087294.1
Ac087385.2
Ac087385.3
Ac087392.4
Ac087439.2
Ac087481.3
Ac087500.1
Ac087521.2
Ac087521.3
Ac087564.1
Ac087612.1
Ac087623.2
Ac087632.1
Ac087645.2
Ac087721.2
Ac087741.3
Ac087763.1
Ac087893.1
Ac090114.2
Ac090186.1
Ac090192.2
Ac090360.1
Ac090589.1
Ac090617.2
Ac090617.9
Ac090772.2
Ac090844.2
Ac090948.2
Ac090984.1
Ac091045.1
Ac091059.2
Ac091153.1
Ac091153.3
Ac091153.4
Ac091212.1
Ac091390.4
Ac091435.2
Ac091551.1
Ac091564.6
Ac091959.3
Ac091962.1
Ac091965.5
Ac092053.2
Ac092053.3
Ac092059.1
Ac092070.2
Ac092115.1
Ac092115.3
Ac092117.2
Ac092134.1
Ac092143.1
Ac092143.2
Ac092153.1
Ac092159.2
Ac092171.1
Ac092171.3
Ac092171.4
Ac092171.5
Ac092287.1
Ac092295.1
Ac092338.3
Ac092393.1
Ac092435.1
Ac092691.3
Ac092718.1
Ac092720.1
Ac092807.2
Ac092807.3
Ac092835.1
Ac092894.1
Ac092910.3
Ac092919.2
Ac092944.1
Ac093012.1
Ac093152.1
Ac093157.1
Ac093249.2
Ac093249.4
Ac093323.1
Ac093323.3
Ac093325.1
Ac093484.3
Ac093484.4
Ac093495.1
Ac093510.1
Ac093512.2
Ac093620.1
Ac093700.1
Ac093714.1
Ac093732.1
Ac093732.2
Ac093752.1
Ac093752.2
Ac093791.1
Ac093827.4
Ac093904.1
Ac096649.1
Ac096677.1
Ac096677.2
Ac096734.2
Ac096736.1
Ac096888.1
Ac097103.2
Ac097104.1
Ac097372.1
Ac097460.1
Ac098650.1
Ac098828.2
Ac098828.3
Ac098829.1
Ac098831.1
Ac098850.2
Ac098934.2
Ac098934.4
Ac098935.2
Ac099066.2
Ac099343.3
Ac099344.2
Ac099489.1
Ac099518.3
Ac099535.1
Ac099681.1
Ac099681.2
Ac099687.1
Ac099782.2
Ac099795.1
Ac099811.4
Ac100778.3
Ac100791.3
Ac100812.1
Ac100830.3
Ac100844.1
Ac100871.1
Ac103591.4
Ac103740.2
Ac103796.1
Ac103923.1
Ac104046.1
Ac104109.2
Ac104135.1
Ac104389.1
Ac104532.1
Ac104564.1
Ac104581.4
Ac104662.2
Ac104758.2
Ac104984.5
Ac104997.1
Ac105020.6
Ac105137.2
Ac105940.2
Ac106028.2
Ac106739.1
Ac106782.2
Ac106820.6
Ac107072.1
Ac107079.1
Ac107083.1
Ac107214.1
Ac107308.1
Ac107954.1
Ac108002.1
Ac108025.2
Ac108039.1
Ac108047.1
Ac108142.1
Ac108448.3
Ac108449.3
Ac108471.2
Ac108673.2
Ac108673.3
Ac108693.2
Ac108738.1
Ac108751.4
Ac109460.3
Ac109587.1
Ac109630.1
Ac109992.1
Ac110015.1
Ac110285.6
Ac110285.7
Ac110716.2
Ac110749.1
Ac110754.1
Ac110769.2
Ac110792.1
Ac111182.1
Ac112198.2
Ac112200.2
Ac112225.1
Ac112236.2
Ac112484.1
Ac112484.3
Ac112518.1
Ac112673.1
Ac112715.1
Ac112907.1
Ac113189.1
Ac114271.1
Ac114488.2
Ac114803.1
Ac114811.2
Ac114812.2
Ac114956.1
Ac115284.3
Ac115676.1
Ac116021.1
Ac116345.1
Ac116348.4
Ac116351.2
Ac116535.1
Ac116914.2
Ac117382.2
Ac117498.2
Ac118553.2
Ac118754.3
Ac119501.1
Ac119673.1
Ac120057.2
Ac120057.3
Ac120114.4
Ac121338.1
Ac123784.1
Ac124016.1
Ac124067.2
Ac124068.2
Ac124242.1
Ac124276.1
Ac124283.5
Ac124854.1
Ac125494.1
Ac125611.3
Ac126544.2
Ac126614.1
Ac126696.1
Ac127002.1
Ac127070.1
Ac127522.1
Ac128709.3
Ac129492.1
Ac129492.5
Ac130686.1
Ac131009.4
Ac132872.1
Ac132872.2
Ac132872.3
Ac132872.4
Ac134043.1
Ac134772.1
Ac135050.4
Ac135050.5
Ac135178.3
Ac135178.6
Ac135279.3
Ac135586.2
Ac136475.2
Ac136475.4
Ac136475.8
Ac137579.1
Ac137579.2
Ac137630.3
Ac137767.1
Ac137932.2
Ac138123.1
Ac138123.2
Ac138150.1
Ac138207.2
Ac138393.1
Ac138393.3
Ac138474.1
Ac138932.5
Ac139530.3
Ac139722.1
Ac139795.3
Ac140912.1
Ac141586.1
Ac144522.1
Ac145098.1
Ac145098.2
Ac145422.1
Ac156455.1
Ac231533.1
Ac233728.2
Ac234582.1
Ac234772.2
Ac239868.1
Ac242426.2
Ac243547.1
Ac243547.3
Ac243585.1
Ac243585.2
Ac243654.1
Ac243654.2
Ac244153.1
Ac245014.3
Ac245047.6
Ac245052.2
Ac245100.4
Ac245452.1
Ac245452.4
Ac254633.1
Acaa1
Acaca
Acad10
Acad9
Acads
Acadsb
Acadvl
Acap2
Acat2
Acbd4
Acbd6
Acer3
Acin1
Aco2
Acot13
Acot2
Acox1
Acp1
Acsl3
Acss2
Actb
Actg2
Actl6a
Actn1
Actn1-as1
Actr3
Actr3b
Actr6
Acvr2b
Acvrl1
Acyp2
Ad000671.1
Ad000864.2
Ad001527.2
Adal
Adam10
Adam12
Adam15
Adamts1
Adamts6
Adamts8
Adamts9
Adap2
Adar
Adck2
Add3
Adgre5
Adgrg1
Adgrg6
Adgrl1
Adgrv1
Adi1p1
Adipor2
Adk
Adm
Adnp2
Adnp-as1
Ado
Adora1
Adpgk
Adpgk-as1
Adprm
Adrm1
Adssl1
Aebp2
Aen
Af111167.1
Af111167.2
Af111169.2
Af111169.3
Af129408.1
Af181450.1
Afap1
Afap1l1
Aff1
Afg3l2
Afmid
Aftph
Agbl2
Agbl3
Agbl5
Agfg2
Aggf1
Agpat5
Agps
Agrn
Agrp
Agtrap
Ahcyl1
Ahcyl2
Ahdc1
Ahnak
Ahr
Ahsa1
Ahsa2p
Aimp1
Aimp2
Aj011932.1
Ak5
Akap1
Akap10
Akap12
Akap13
Akap2
Akap6
Akap8l
Akap9
Akirin1
Akirin2
Akr1a1
Akr1d1
Akt1s1
Akt3
Al008726.1
Al009179.1
Al021068.1
Al021154.1
Al021155.2
Al021396.1
Al021408.1
Al021578.1
Al021997.3
Al022312.1
Al022313.2
Al022319.1
Al023803.1
Al023803.3
Al023806.1
Al024498.2
Al024508.2
Al031055.1
Al031428.1
Al031432.4
Al031587.2
Al031666.2
Al031772.1
Al031777.2
Al031777.3
Al033519.1
Al033527.3
Al033527.4
Al033527.5
Al033528.2
Al034374.1
Al034379.1
Al034417.2
Al035078.1
Al035411.1
Al035460.1
Al035530.2
Al049557.1
Al049629.2
Al049712.1
Al049775.3
Al049830.3
Al049870.3
Al050402.1
Al078621.3
Al078644.2
Al079342.3
Al080250.1
Al080276.2
Al109615.2
Al109811.3
Al109918.1
Al109936.2
Al109976.1
Al110118.2
Al117339.5
Al118558.3
Al121594.1
Al121603.1
Al121655.1
Al121656.1
Al121772.1
Al121790.1
Al121820.1
Al121890.4
Al121895.1
Al121936.1
Al121972.1
Al121990.1
Al132639.3
Al132709.1
Al132777.1
Al132780.1
Al132857.1
Al133153.1
Al133227.1
Al133338.1
Al133346.1
Al133351.1
Al133415.1
Al133480.1
Al135744.1
Al135787.1
Al135905.2
Al136038.3
Al136038.5
Al136040.1
Al136084.2
Al136164.2
Al136295.1
Al136301.1
Al137003.1
Al137003.2
Al137009.1
Al137060.1
Al137071.1
Al137782.1
Al137802.2
Al137802.3
Al137856.1
Al138724.1
Al138831.1
Al138831.2
Al138878.1
Al138881.1
Al138885.3
Al138921.1
Al138966.2
Al139099.1
Al139118.1
Al139254.1
Al139260.1
Al139317.1
Al139317.5
Al139412.1
Al139424.1
Al157392.3
Al157402.2
Al157823.2
Al158013.1
Al158064.1
Al158151.1
Al158151.3
Al158212.2
Al160171.1
Al160254.1
Al160291.1
Al160408.2
Al160408.4
Al160412.1
Al161457.2
Al161640.1
Al161669.1
Al161729.3
Al161751.1
Al161756.1
Al161893.1
Al161935.1
Al161937.1
Al162171.1
Al162253.1
Al162258.1
Al162385.1
Al162385.2
Al162419.1
Al162724.1
Al162726.3
Al163636.2
Al352979.1
Al353622.2
Al353648.1
Al353651.1
Al353651.2
Al353651.3
Al353719.1
Al353759.1
Al353795.2
Al354696.2
Al354726.1
Al354760.1
Al354811.1
Al354919.2
Al354928.1
Al355075.1
Al355075.5
Al355102.2
Al355102.3
Al355482.2
Al355490.2
Al355499.1
Al355601.1
Al355916.3
Al355987.2
Al355987.3
Al356019.1
Al356441.1
Al356488.2
Al356599.1
Al356800.1
Al356805.1
Al357084.1
Al357140.3
Al357315.2
Al357673.2
Al357992.1
Al358075.2
Al358115.1
Al358292.1
Al358334.1
Al358472.5
Al358852.1
Al359094.1
Al359258.2
Al359258.3
Al359644.1
Al359711.2
Al359715.4
Al359762.1
Al359764.1
Al359922.1
Al360012.1
Al360294.1
Al365205.1
Al365295.1
Al390198.1
Al390318.1
Al390955.2
Al390957.1
Al391069.2
Al391121.1
Al391335.1
Al391422.1
Al391422.4
Al391650.1
Al391684.1
Al391832.2
Al392086.2
Al392172.1
Al445250.1
Al445471.2
Al445483.1
Al449423.1
Al450322.2
Al450326.1
Al451042.1
Al451062.3
Al451074.1
Al451085.1
Al513122.2
Al513321.2
Al513327.2
Al589740.1
Al589745.1
Al589935.1
Al589935.2
Al590004.2
Al590133.1
Al590226.2
Al590282.2
Al590369.1
Al590617.2
Al590714.1
Al590822.1
Al590822.2
Al590999.1
Al591167.1
Al591222.1
Al591368.1
Al591485.1
Al591885.1
Al592045.1
Al592146.1
Al592164.2
Al592293.1
Al592429.2
Al592486.1
Al596094.1
Al596442.2
Al603832.3
Al606468.1
Al606517.2
Al606760.3
Al607023.1
Al627311.1
Al627422.2
Al645504.1
Al645941.1
Al645941.3
Al662791.1
Al662797.1
Al662899.2
Al663074.1
Al669831.5
Al669970.2
Al671762.1
Al671883.3
Al672291.1
Al691403.2
Al691420.1
Al691442.1
Al713965.1
Al731556.2
Al731563.3
Al731577.1
Al731577.2
Al732414.1
Al772337.3
Al844908.2
Al929472.2
Alcam
Aldh2
Aldh3b1
Aldoa
Alg1
Alg10
Alg10b
Alg11
Alg14
Alg6
Alg8
Alkbh7
Alms1
Alox5
Amd1
Ammecr1l
Amn
Amotl2
Ampd2
Ampd3
Amz2
Anapc11
Anapc5
Ang
Angptl4
Ank2
Ankar
Ankhd1
Ankhd1-eif4ebp3
Ankrd11
Ankrd12
Ankrd13a
Ankrd13b
Ankrd13d
Ankrd24
Ankrd33
Ankrd36
Ankrd37
Ankrd44
Ankrd55
Ankrd62p1-parp4p3
Anks1a
Ankub1
Anln
Ano6
Anp32b
Anp32bp3
Anxa1
Anxa13
Anxa2
Anxa2r
Anxa4
Anxa5
Anxa8
Ap000442.2
Ap000662.1
Ap000688.1
Ap000688.3
Ap000692.2
Ap000695.1
Ap000721.1
Ap000769.2
Ap000769.3
Ap000777.3
Ap000785.1
Ap000787.1
Ap000812.5
Ap000864.1
Ap000879.2
Ap000892.3
Ap000936.1
Ap000944.2
Ap001160.1
Ap001178.3
Ap001189.3
Ap001267.4
Ap001269.4
Ap001340.1
Ap001350.2
Ap001412.1
Ap001432.1
Ap001453.1
Ap001453.2
Ap001453.4
Ap001462.1
Ap001471.1
Ap001604.1
Ap001767.3
Ap001830.1
Ap001931.1
Ap002026.1
Ap002373.1
Ap002381.2
Ap002387.2
Ap002472.1
Ap002478.1
Ap002761.3
Ap002762.1
Ap002812.4
Ap002833.2
Ap002851.1
Ap002884.1
Ap002884.3
Ap002893.1
Ap002957.1
Ap002986.1
Ap002990.1
Ap003068.4
Ap003108.2
Ap003396.1
Ap003396.5
Ap003419.2
Ap003419.3
Ap003465.1
Ap003467.1
Ap003721.4
Ap003733.4
Ap005137.2
Ap005264.1
Ap006216.1
Ap1m1
Ap1s1
Ap2a1
Ap2m1
Ap3m1
Ap3s2
Ap4e1
Ap4m1
Ap5s1
Ap5z1
Apba2
Apbb2
Apc
Apex1
Apex2
Aph1b
Apobec3b
Apol3
Apold1
Appl2
Araf
Arel1
Arf4
Arf4-as1
Arfip1
Arfrp1
Arhgap11b
Arhgap15
Arhgap23
Arhgap24
Arhgap26
Arhgap27
Arhgap28
Arhgap30
Arhgap5
Arhgef10l
Arhgef12
Arhgef17
Arhgef2
Arhgef37
Arhgef39
Arhgef40
Arid1a
Arid1b
Arid3a
Arid3b
Arid3c
Arid4a
Arid5b
Arih1
Arih2
Arl1
Arl14epl
Arl4a
Arl4ap4
Arl4ap5
Arl6
Arl6ip4
Arl6ip5
Arl6ip6
Arl8b
Armc10
Armc5
Armc6
Armc7
Armc8
Armh1
Armt1
Arnt
Arnt2
Arntl
Arntl2
Arpc1a
Arpc2
Arpc4
Arpc4-ttll3
Arpc5
Arpc5l
Arpin-ap3s2
Arrdc3-as1
Arsb
Arsk
Arv1
Arvcf
Asap1
Asb1
Asb16
Asb7
Ascc2
Asdurf
Asf1a
Asl
Asna1
Asnsd1
Aspdh
Asph
Asrgl1
Asxl1
Atad3a
Atad3b
Atad5
Atf1
Atf3
Atf5
Atf6b
Atf7ip
Atf7ip2
Atg101
Atg12p2
Atg13
Atg16l1
Atg16l2
Atg2a
Atg3
Atg4b
Atg4c
Atg4d
Atg5
Atg9a
Atl1
Atm
Atn1
Atox1
Atp10d
Atp1b1
Atp1b3
Atp23
Atp2a1
Atp2a2
Atp2b4
Atp2c1
Atp2c2
Atp5f1b
Atp5f1d
Atp5mc1
Atp5pb
Atp6ap1l
Atp6v0a1
Atp6v0e2
Atp6v1a
Atp6v1f
Atp6v1g2-ddx39b
Atp9b
Atr
Atraid
Atrip
Atxn1
Atxn10
Atxn1l
Atxn2
Atxn2l
Atxn7l1
Atxn7l2
Atxn7l3b
Auts2
Avpr2
Axdnd1
Axl
Azin1-as1
B3galt4
B3galt6
B3gat3p1
B3gnt10
B4galt1-as1
B4galt3
Baalc
Bach1
Bad
Bag1
Bahcc1
Baiap2l1
Banf1
Banp
Basp1-as1
Bax
Baz2a
Bbip1
Bbs7
Bbs9
Bbx
Bcap29
Bcar1
Bcar3
Bcas2
Bcas3
Bcas4
Bccip
Bcdin3d-as1
Bckdha
Bckdk
Bcl2l12
Bcl2l13
Bcl2l14
Bcl3
Bcl9
Bcrp2
Bcs1l
Bdh1
Bdkrb1
Bdkrb2
Becn1
Best1
Bfar
Bhlhe40
Bhlhe41
Bicral
Bin3
Birc2
Birc3
Birc5
Blcap
Blm
Blmh
Bloc1s1
Bloc1s4
Bloc1s6
Blvra
Blzf1
Bmp1
Bmp2k
Bmpr1a
Bmpr1b
Bnc2
Bnip1
Bnip2
Bnip3l
Bola1
Bora
Borcs5
Borcs7
Borcs7-asmt
Borcs8
Bphl
Bptf
Brca2
Brd2
Brd3os
Brd4
Brf2
Brinp2
Brix1
Brms1
Brms1l
Brox
Brpf1
Brpf3
Brsk1
Brsk2
Brwd1
Brwd1-as1
Brwd1-as2
Brwd1p2
Bscl2
Bsg
Btbd19
Btbd8
Btd
Btf3l4
Btg4
Btk
Btla
Btn2a2
Bub1b
Bub3
Bud23
Bud31
Bx293535.1
Bx323046.1
Bx470102.1
Bx537318.2
Bx890604.2
Bysl
Bzw1
Bzw2
C10orf55
C10orf95
C11orf1
C11orf49
C11orf58
C11orf68
C11orf96
C12orf10
C12orf29
C12orf60
C12orf65
C12orf76
C14orf119
C14orf28
C15orf39
C15orf53
C15orf61
C15orf65
C16orf45
C16orf70
C16orf72
C16orf74
C17orf49
C17orf53
C17orf64
C17orf80
C17orf82
C17orf99
C18orf21
C18orf25
C19orf38
C19orf44
C19orf57
C19orf67
C19orf85
C1galt1
C1orf112
C1orf195
C1orf21
C1orf220
C1qtnf5
C1qtnf8
C1qtnf9
C1qtnf9b
C1r
C1rl
C1rl-as1
C1s
C20orf141
C21orf62-as1
C2cd2l
C2cd3
C2cd5
C2orf49
C2orf73
C2orf88
C2orf91
C2orf92
C3orf38
C4orf33
C4orf45
C4orf47
C4orf51
C5ar1
C5orf24
C5orf51
C6orf136
C6orf141
C6orf223
C6orf48
C6orf89
C6orf99
C8orf58
C9orf16
C9orf3
C9orf43
C9orf92
Ca11
Ca13
Ca14
Ca2
Ca5bp1
Cab39
Cables2
Cabyr
Cacfd1
Cacna1c-it3
Cacna2d1
Cacna2d4
Cacul1
Cacybp
Cald1
Calm1
Calm3
Calr4p
Calu
Camk2a
Camk2d
Camk2g
Camk2n1
Camk4
Camkv
Camlg
Camta1
Cand1
Canx
Capn1
Capn10
Capn15
Caprin1
Capza2
Card14
Card8-as1
Card9
Carf
Carm1
Carmn
Casc18
Casc19
Casc2
Casc3
Cask
Casp2
Casp7
Casp8
Casp8ap2
Cass4
Cast
Catspere
Catsperg
Cav1
Cbfa2t2
Cbfb
Cbl
Cblb
Cbll1
Cbr1
Cbx3
Cbx3p3
Cbx8
Cby1
Cc2d1a
Cc2d2a
Ccar2
Ccdc102b
Ccdc103
Ccdc107
Ccdc112
Ccdc115
Ccdc130
Ccdc134
Ccdc137
Ccdc142
Ccdc146
Ccdc15
Ccdc155
Ccdc159
Ccdc174
Ccdc18
Ccdc183
Ccdc18-as1
Ccdc30
Ccdc33
Ccdc40
Ccdc50
Ccdc61
Ccdc77
Ccdc78
Ccdc80
Ccdc83
Ccdc84
Ccdc85b
Ccdc86
Ccdc9
Ccdc90b
Ccdc91
Ccdc92
Cck
Ccm2
Ccnd1
Ccnd2
Ccnd3
Ccndbp1
Ccne1
Ccnf
Ccng2
Ccnh
Ccni2
Ccnjp2
Ccnk
Ccnl1
Ccnt2
Ccny
Ccpg1
Ccr10
Ccr7
Ccs
Ccser2
Cct2
Cct3
Cct5
Cct6a
Cd151
Cd180
Cd274
Cd276
Cd2ap
Cd34
Cd3eap
Cd44
Cd46
Cd55
Cd59
Cd81
Cd99p1
Cdadc1
Cdc123
Cdc14b
Cdc20
Cdc25b
Cdc27
Cdc37l1
Cdc37l1-dt
Cdc40
Cdc42
Cdc42bpa
Cdc42ep1
Cdc42ep2
Cdc42ep3
Cdc42ep4
Cdc42p1
Cdc45
Cdc6
Cdc7
Cdc73
Cdca2
Cdca7
Cdh3
Cdhr3
Cdiptosp
Cdk10
Cdk12
Cdk13
Cdk15
Cdk16
Cdk17
Cdk2
Cdk2ap1
Cdk4
Cdk5rap1
Cdk5rap3
Cdk6
Cdk7
Cdk8
Cdk9
Cdkal1
Cdkn1a
Cdkn2a
Cdkn2a-dt
Cdkn2b-as1
Cdkn2c
Cdkn3
Cdrt4
Cds1
Cds2
Cdt1
Cdv3
Cdyl2
Ceacam20
Cebpd
Celsr1
Celsr3
Cemip
Cenpa
Cenpbd1p1
Cenpf
Cenph
Cenpi
Cenpn
Cenpo
Cenpp
Cenps
Cenps-cort
Cenpt
Cep112
Cep128
Cep164
Cep164p1
Cep192
Cep290
Cep350
Cep44
Cep55
Cep57
Cep57l1
Cep63
Cep70
Cep76
Cep83
Cep95
Cercam
Cerna3
Cers1
Cers6
Cfap299
Cfap54
Cfap57
Cfap61
Cfap69
Cfap70
Cfb
Cfh
Cfl1
Cfl1p1
Cflar
Cflar-as1
Cgn
Cgrrf1
Chac1
Chaf1a
Chaf1b
Champ1
Chchd2p6
Chchd2p9
Chchd3
Chchd5
Chd2
Chd3
Chd8
Chd9
Chek1
Chi3l2
Chml
Chmp1b
Chmp1b-as1
Chmp5
Chmp6
Chmp7
Chn1
Chp1
Chrac1
Chst11
Chst12
Chtf18
Chtop
Churc1
Churc1-fntb
Cic
Cidecp1
Cilp2
Cipc
Cirbp
Cisd1
Cisd2
Cit
Ciz1
Cklf
Cklf-cmtm1
Cks1b
Clasp1
Clcn3
Clcn6
Cldn10-as1
Cldn12
Cldn16
Cldn4
Cldnd2
Clec16a
Clec2d
Clic4
Clip1
Clip1-as1
Clip2
Clip3
Clip4
Clmat3
Cln3
Cln8
Clock
Clpp
Clptm1
Clta
Cltc
Cltcl1
Clybl
Cmas
Cmc1
Cmc2
Cmip
Cmpk1
Cmtr1
Cnbd2
Cnfn
Cnih2
Cnih3
Cnksr3
Cnn1
Cnn2p1
Cnnm2
Cnnm3-dt
Cnnm4
Cnot10
Cnot6
Cnot8
Cnot9
Cnp
Cnpy3
Cnpy4
Cnst
Cntd1
Cntln
Cntnap2
Cntrl
Coa1
Coa5
Coa6
Coasy
Coch
Cog3
Cog5
Cog8
Col11a2
Col17a1
Col1a1
Col1a2
Col27a1
Col28a1
Col2a1
Col3a1
Col4a3bp
Col6a3
Col8a1
Col9a2
Col9a3
Colec11
Colgalt1
Commd1
Commd10
Commd4
Comtd1
Copa
Copg1
Copg2
Cops4
Cops6
Cops7a
Cops7b
Cops8
Copz1
Copz2
Coq10a
Coq4
Coq7
Coq8a
Coq8b
Coro7
Cox10
Cox14
Cox6a1
Cox6b1p3
Cox6cp5
Cox7b
Cox7c
Cpa4
Cpeb1
Cpeb1-as1
Cpeb2
Cpeb4
Cped1
Cpq
Cpsf2
Cpsf3
Cpsf6
Cpt1c
Cpt2
Cradd
Cramp1
Creb1
Creb3
Creb3l1
Creb3l2
Creb5
Crebl2
Crebrf
Creld1
Crem
Crim1
Crip2
Crk
Crkl
Crlf1
Crmp1
Crot
Crtc1
Crtc2
Cry2
Crybg1
Crym
Crym-as1
Cryzl2p-sec16b
Csde1
Cse1l
Csf1
Csf1r
Csf3
Csf3r
Csk
Cskmt
Csnk1a1
Csnk1d
Csnk1g1
Csnk1g2
Csnk2a1
Csnk2a3
Csnk2b
Cspg4
Cspp1
Csrnp2
Csrp1
Cstf1
Cstf3-dt
Ctc1
Ctcf
Ctdnep1
Ctdsp1
Ctdspl2
Ctf1
Cthrc1
Ctif
Ctnna1
Ctnnd1
Ctps1
Ctr9
Ctsa
Ctsc
Ctsd
Ctsl
Cttn
Cttnbp2nl
Cubn
Cuedc1
Cuedc2
Cul1
Cul5
Cuta
Cutalp
Cutc
Cux1
Cwc25
Cwc27
Cwf19l1
Cxcl16
Cxorf40a
Cxorf58
Cxxc1
Cyb561d1
Cyb561d2
Cyb5b
Cyb5d1
Cyb5d2
Cyc1
Cyfip1
Cyld
Cyp19a1
Cyp20a1
Cyp2s1
Cyp46a1
Cyth1
Dact3-as1
Dag1
Daglb
Dap3
Dars2
Dars-as1
Daw1
Daxx
Dazap2
Dbf4
Dbf4b
Dbn1
Dcaf13
Dcaf15
Dcaf4
Dcaf5
Dcaf6
Dcaf7
Dcaf8
Dcbld2
Dck
Dclre1b
Dcn
Dcp2
Dcst2
Dcstamp
Dctn5
Dctn6
Dcun1d4
Dcxr-dt
Ddb2
Ddhd1
Ddi2
Ddias
Ddit3
Ddit4
Ddit4-as1
Ddr1
Ddr2
Ddx1
Ddx10
Ddx11
Ddx18
Ddx18p3
Ddx19a
Ddx19b
Ddx39b-as1
Ddx3x
Ddx42
Ddx46
Ddx47
Ddx49
Ddx5
Ddx50
Ddx52
Ddx55
Ddx59
Ddx60
Deaf1
Decr1
Degs1
Dele1
Dennd2a
Dennd2c
Dennd3
Dennd4b
Dennd5b-as1
Dennd6a-dt
Depdc5
Dera
Dffb
Dgat2
Dgcr8
Dgka
Dgke
Dgkg
Dgkz
Dglucy
Dguok
Dhcr24
Dhcr24-dt
Dhodh
Dhrs1
Dhrs4
Dhrs4l1
Dhrs4l2
Dhrs7
Dhtkd1
Dhx30
Dhx35
Dhx40
Dhx8
Diablo
Diaph1
Dicer1-as1
Dio1
Dip2a
Dip2b
Dip2c
Dipk2a
Dis3l2
Disc1
Disp3
Dixdc1
Dkk3
Dkkl1
Dlc1
Dleu1
Dleu7
Dlg5-as1
Dlgap1
Dlgap1-as2
Dlgap4
Dlst
Dm1-as
Dmac2l
Dmap1
Dmpk
Dmtf1
Dmxl1
Dnaaf4
Dnah14
Dnah6
Dnaja1
Dnaja3
Dnajb2
Dnajb4
Dnajb5
Dnajb6
Dnajb9
Dnajc10
Dnajc13
Dnajc16
Dnajc18
Dnajc19p5
Dnajc21
Dnajc22
Dnajc24
Dnajc25
Dnajc25-gng10
Dnajc27-as1
Dnajc3
Dnajc4
Dnajc9
Dnajc9-as1
Dnal1
Dnase1l1
Dnd1p1
Dnhd1
Dnm1l
Dnmbp-as1
Dnttip1
Dock9
Dock9-dt
Dok1
Dok3
Dolpp1
Donson
Dop1a
Dot1l
Dpagt1
Dpcd
Dph5
Dph6-dt
Dpp3
Dpp9
Dpy19l3
Dpy30
Dpysl2
Dr1
Draic
Drc3
Drg2
Drosha
Dse
Dst
Dstn
Dtl
Dtna
Dtwd1
Dtx3
Dtymk
Duoxa1
Dus2
Dusp14
Dusp23
Dusp5
Dut
Dync1i2
Dync2h1
Dync2li1
Dynll1
Dynlrb2
Dyrk1a
Dyrk4
Dzip3
E2f3
E2f5
E4f1
Eaf1
Eaf2
Ebag9
Ebf4
Ebp
Ecsit
Ect2
Edem1
Eed
Eef1a1
Eef1a1p25
Eef1akmt3
Eef1b2
Eef1d
Eef1e1p1
Eef2
Efcab11
Efcab12
Efcab7
Efemp1
Efhc1
Efhd1
Efhd2
Efl1
Efna4
Efna5
Efr3b
Egf
Egln2
Ehbp1
Ehd1
Ehd2
Ehd4-as1
Ehmt1
Ei24
Eid1
Eif1
Eif2a
Eif2ak2
Eif2ak3-dt
Eif2ak4
Eif2b3
Eif2b5
Eif2s1
Eif2s3
Eif3b
Eif3f
Eif3h
Eif3j
Eif3k
Eif4a1
Eif4a2
Eif4b
Eif4e1b
Eif4e2
Eif4g1
Eif4g2
Eif5
Eif5a
Eif5b
Elac1
Elk1
Ell2
Elmo2
Elmod2
Elmsan1
Elp2
Elp3
Elp4
Elp5
Emc1
Emc10
Emc1-as1
Emc3
Emc3-as1
Emc4
Emc6
Emc7
Emd
Eme1
Emg1
Emilin1
Eml2
Eml3
Eml4
Eml6
Emp1
Emsy
Eno1
Eno1-as1
Eno1p3
Eno3
Enoph1
Enpp3
Entpd6
Epas1
Epb41
Epb41l4a
Epb41l4a-as1
Epb41l5
Epc2
Epcam-dt
Epha1
Epm2a
Epn1
Eps15l1
Erbb2
Erbb3
Erbin
Erc1
Ercc1
Ercc5
Ercc6l2
Erg28
Ergic1
Eri1
Ermap
Ermard
Erp29
Ervmer34-1
Esco2
Espl1
Esrp1
Esrra
Esyt1
Etf1
Etfa
Etfbkmt
Etfdh
Etfrf1
Etnk2
Ets1
Etv2
Etv4
Etv5
Etv6
Eva1b
Eva1c
Evi5l
Evl
Ewsr1
Exo1
Exosc10-as1
Exosc2
Exosc3p1
Exosc7
Exosc8
Exosc9
Ext1
Extl3
Eya3
F2rl1
F3
Faap24
Fabp5
Fads2
Faf2
Fahd1
Faim2
Fam102b
Fam110a
Fam111a
Fam111b
Fam118a
Fam120a
Fam122a
Fam129a
Fam129b
Fam131a
Fam135a
Fam167a
Fam172a
Fam173a
Fam177a1
Fam185a
Fam187a
Fam193a
Fam193b
Fam201a
Fam207a
Fam20b
Fam214b
Fam216a
Fam221b
Fam222a
Fam228b
Fam32a
Fam45a
Fam47e
Fam53b
Fam53c
Fam76a
Fam83c-as1
Fam86c1
Fam86jp
Fam89b
Fam98b
Fancb
Fancc
Fancd2
Fance
Fancg
Fanci
Fank1
Fap
Far2
Farp1
Fas
Fastkd2
Fat4
Fbh1
Fbl
Fbln7
Fbn1
Fbrs
Fbxl13
Fbxl18
Fbxl22
Fbxl8
Fbxo21
Fbxo22
Fbxo24
Fbxo28
Fbxo31
Fbxo34
Fbxo36
Fbxo38
Fbxo4
Fbxo45
Fbxw8
Fcf1
Fcf1p1
Fcgr3a
Fcgrt
Fcn3
Fcrla
Fdft1
Fdps
Fem1a
Fen1
Fendrr
Fer
Fermt3
Fez1
Fez2
Fezf1-as1
Ffar4
Fgd4
Fgd6
Fgf1
Fgf14-as2
Fgf5
Fgfr1
Fgfr1op2
Fgfr4
Fhit
Fhl1
Fhl3
Fhod3
Ficd
Filip1l
Fip1l1
Fjx1
Fkbp10
Fkbp4
Flad1
Flna
Flnc
Flot1
Flt3lg
Flvcr2
Flywch1
Flywch2
Fmc1
Fmc1-luc7l2
Fmn1
Fmn2
Fmnl1
Fmnl3
Fmo4
Fn1
Fnbp4
Fndc3a
Fndc3b
Fndc5
Fnta
Fntb
Fo393418.1
Fo704657.1
Focad
Focad-as1
Fos
Fosb
Fosl1
Fosl2
Foxa3
Foxd1-as1
Foxh1
Foxj2
Foxk2
Foxl1
Foxn2
Foxn3-as1
Foxo3
Foxp1
Foxp2
Foxred1
Fpgt
Fpgt-tnni3k
Frat1
Frg1
Frg1hp
Frmd4a
Frmd6
Frmd8
Frrs1
Frs2
Frs3
Fscn1
Fsd1l
Fsip1
Fth1
Fuk
Furin
Fus
Fut11
Fut8
Fxr1
Fxr2
Fxyd7
Fzd1
Fzd2
Fzd6
Fzr1
G2e3
G3bp1
G6pc3
Gaa
Gabarap
Gabarapl1
Gabarapl2
Gabpa
Gabpb1-as1
Gabpb2
Gadd45a
Gal3st4
Galk2
Galm
Galns
Galnt10
Galnt12
Galnt15
Gan
Ganc
Gap43
Gapdh
Gaplinc
Garnl3
Gars
Gars-dt
Gas2l1
Gas2l3
Gas5
Gas6-as1
Gas8
Gasal1
Gata2-as1
Gatad2a
Gatc
Gbf1
Gca
Gcc2
Gcdh
Gclc
Gda
Gdap1
Gdf15
Gem
Gemin6
Get4
Gfap
Gfi1b
Gfod1
Gfod2
Gfpt1
Gfpt2
Gfy
Gga1
Ggcx
Ggnbp2
Ggps1
Ggt6
Ghrhr
Gid4
Gid8
Ginm1
Gins1
Gins3
Gins4
Git2
Gk
Glb1
Glb1l2
Glcci1
Glce
Gldn
Gle1
Gli4
Glipr1
Glrx
Glrx3
Glrx5
Glt8d1
Glt8d2
Glyctk
Glyctk-as1
Gmcl1
Gmnn
Gmppa
Gmpr2
Gna13
Gnai2
Gnal
Gnas
Gnb2
Gng2
Gnl3l
Gnpat
Gnrhr2
Golga5p1
Golga7
Golt1a
Golt1b
Gorab
Gorasp2
Gosr2
Gpaa1
Gpalpp1
Gpat3
Gpat4
Gpatch11
Gpatch2l
Gpatch8
Gpbp1
Gpd2
Gper1
Gpn1
Gpr107
Gpr137
Gpr137c
Gpr146
Gpr148
Gpr162
Gpr39
Gpr45
Gpr55
Gpr89b
Gpracr
Gprc5d-as1
Gpsm1
Gpsm3
Gpx1
Gpx4
Gpx8
Gramd1a
Gramd2b
Grasp
Grb7
Grk4
Grk6
Grn
Grpel2
Grtp1
Gsdme
Gse1
Gsn-as1
Gss
Gsta10p
Gstm4
Gsto1
Gstz1
Gtf2a2
Gtf2f1
Gtf2f2
Gtf2h1
Gtf2h4
Gtf2i
Gtf2ip13
Gtf2ird1
Gtf3c1
Gtpbp1
Gtpbp10
Gtpbp3
Gtpbp4
Gtpbp8
Gucy1b1
Guf1
Guk1
Gulp1
Gusbp1
Gvqw3
Gxylt2
Gyg1
Gys1
Gzf1
H1fx-as1
H2afy2
H2afz
H3f3a
H3f3b
H6pd
Hacd3
Hadhb
Haghl
Hars2
Has1
Haspin
Hat1
Haus1
Haus2
Haus5
Hax1
Hbp1
Hcfc1r1
Hcg14
Hcg15
Hcg20
Hcg25
Hcn3
Hcp5
Hdac1
Hdac2-as2
Hdac3
Hdac4-as1
Hdac5
Hdac6
Hdac9
Hddc2
Hddc3
Hdgf
Hdgfl2
Hdgfl3
Heatr3
Hectd2
Hecw1
Hecw2-as1
Helb
Hells
Herc5
Herpud1
Hes1
Hes6
Hes7
Hexa
Hexa-as1
Hexb
Hexim1
Hexim2
Hgd
Hgh1
Hgsnat
Hhat
Hhla3
Hif1a
Hif1an
Higd1b
Hilpda
Hils1
Hip1r
Hipk3
Hist1h1b
Hist1h1c
Hist1h1ps1
Hist1h2ab
Hist1h2ac
Hist1h2ad
Hist1h2ag
Hist1h2ah
Hist1h2ak
Hist1h2al
Hist1h2aps4
Hist1h2bc
Hist1h2bd
Hist1h2be
Hist1h2bf
Hist1h2bg
Hist1h2bh
Hist1h2bi
Hist1h2bk
Hist1h2bm
Hist1h2bn
Hist1h2bo
Hist1h3d
Hist1h4a
Hist1h4c
Hist1h4d
Hist1h4e
Hist1h4f
Hist1h4j
Hist1h4l
Hist2h2ac
Hist4h4
Hivep1
Hivep2
Hla-z
Hm13
Hmbox1
Hmbs
Hmces
Hmg20a
Hmg20b
Hmga1
Hmga2
Hmga2-as1
Hmgcl
Hmgn2
Hmgn4
Hmox2
Hnf4g
Hnmt
Hnrnpa1
Hnrnpa2b1
Hnrnpab
Hnrnph3
Hnrnpl
Hnrnpm
Hnrnpul1
Hnrnpul2-bscl2
Homer3-as1
Hook1
Hormad1
Hoxa6
Hoxa-as2
Hoxb2
Hoxb3
Hoxb5
Hoxb6
Hoxb8
Hoxb-as1
Hoxb-as2
Hoxb-as3
Hps3
Hr
Hras
Hrh1
Hrk
Hs2st1
Hs3st3b1
Hsbp1
Hsbp1l1
Hscb
Hsd11b1l
Hsd11b2
Hsd17b4
Hsd17b6
Hsd17b7
Hsdl2
Hsf1
Hsf2
Hsp90ab1
Hsp90b1
Hspa14
Hspa1a
Hspa2
Hspa8
Hspb1
Hspb11
Hspb2-c11orf52
Hspb7
Hspb9
Hspd1p7
Hspe1
Hspe1-mob4
Hspe1p7
Htatsf1
Htd2
Htr5a-as1
Htra1
Htt
Hyal3
Hypk
Iah1
Iars
Icam1
Icam3
Icam5
Ice1
Id1
Id2
Id3
Idh3b
Ier2
Ier3
Ier3-as1
Ier5l
Iffo1
Ifi16
Ifit1
Ifitm2
Ifitm9p
Ifrd1
Ift122
Ift20
Ift27
Ift74
Ift80
Ift81
Ift88
Igdcc4
Igf1r
Igf2bp3
Igf2r
Igflr1
Iglv10-54
Iglv3-25
Igsf22
Ikbkb
Ikbke
Ikbkg
Ikzf4
Il15
Il15ra
Il17rb
Il17rc
Il1r1
Il20rb
Il21r
Il23a
Il24
Il31ra
Il32
Il4r
Il6r
Ilf3
Ilkap
Ilvbl
Imp3
Imp4
Impact
Impdh1p3
Inafm1
Inafm2
Inava
Inca1
Inf2
Ing1
Ing2
Ing3
Ing5
Inhbe
Inhcap
Inmt
Inmt-mindy4
Ino80
Ino80b
Ino80b-wbp1
Inpp5b
Inpp5f
Inppl1
Insig2
Ints10
Ints14
Ints2
Ints3
Ints4
Ints5
Ints6
Ints6-as1
Ints8
Ip6k1
Ipo11
Ipo5
Ipo7
Ipo9
Iqank1
Iqcc
Iqcg
Iqch
Iqcj-schip1
Iqcj-schip1-as1
Iqgap1
Iqgap2
Iqsec2
Irak1bp1
Ireb2
Irf2bp2
Irf6
Irgm
Irs1
Isca2
Iscu
Isg15
Isg20
Islr2
Ispd-as1
Ist1
Itfg1-as1
Itfg2
Itfg2-as1
Itga1
Itga3
Itga5
Itgae
Itgav
Itgb1
Itgb1-dt
Itgb5
Itgb8
Itk
Itm2b
Itpa
Itpripl2
Itsn1
Ivd
Iws1
Jade1
Jade2
Jag1
Jakmip2-as1
Jam3
Jmjd1c-as1
Jmjd6
Jtbp1
Jun
Jund
Kank1
Kank2
Kank3
Kansl1-as1
Kat5
Kat6b
Kat7
Kat8
Katnb1
Kazald1
Kazn
Kbtbd7
Kcmf1
Kcnab2
Kcnh4
Kcnip2-as1
Kcnk1
Kcnk15-as1
Kcnn4
Kcp
Kctd2
Kctd20
Kctd5
Kctd6
Kctd7
Kdm1a
Kdm2a
Kdm3a
Kdm4a
Kdm4c
Kdm4d
Kdm6b
Kdm8
Khdc4
Khdrbs1
Khk
Kiaa0319l
Kiaa0391
Kiaa0556
Kiaa0586
Kiaa0930
Kiaa1109
Kiaa1324
Kiaa1328
Kiaa1586
Kiaa1841
Kiaa1958
Kiaa2012
Kif13a
Kif1b
Kif1bp
Kif1c
Kif23
Kif26a
Kif2a
Kif2c
Kifc1
Kifc2
Kitlg
Kiz
Klc1
Klc4
Klf1
Klf11
Klf13
Klf4
Klf5
Klf6
Klhdc10
Klhdc3
Klhdc8b
Klhl12
Klhl18
Klhl20
Klhl26
Klhl28
Klhl4
Klhl40
Klhl42
Klhl5
Klhl6-as1
Klhl7
Klhl8
Klkb1
Kmt2a
Kmt2e
Kmt2e-as1
Kmt5a
Kmt5c
Knl1
Knstrn
Kntc1
Kpna2
Kpna6
Kpnb1
Kremen1
Krr1
Krt18
Krt19
Krt39
Krt7
Krt7-as
Krt8
Krt8p12
Krt8p42
Krt8p9
Krtap2-3
Ksr1
Kxd1
L3hypdh
L3mbtl2
Lacc1
Lama1
Lama3
Lama5
Lamb1
Lamb2
Lamc1
Lamtor2
Lamtor4
Lamtor5-as1
Lancl2
Lap3
Laptm4b
Larp1
Larp4
Larp7
Lars2
Lasp1
Lat2
Layn
Lbh
Lbhd1
Lbr
Lcmt1
Ldha
Ldlr
Lef1-as1
Lemd2
Lemd3
Leng8
Leng8-as1
Letm2
Letmd1
Lfng
Lgals1
Lgals3
Lgals4
Lgals8
Lias
Lig3
Lima1
Limd1
Limk1
Lims1
Lin28b-as1
Lin37
Lin52
Lin7b
Linc00111
Linc00161
Linc00167
Linc00173
Linc00205
Linc00211
Linc00240
Linc00337
Linc00426
Linc00431
Linc00475
Linc00511
Linc00513
Linc00533
Linc00543
Linc00545
Linc00547
Linc00570
Linc00574
Linc00592
Linc00607
Linc00632
Linc00641
Linc00649
Linc00667
Linc00689
Linc00702
Linc00707
Linc00840
Linc00853
Linc00869
Linc00880
Linc00881
Linc00910
Linc00920
Linc00941
Linc00963
Linc00973
Linc01003
Linc01004
Linc01010
Linc01011
Linc01013
Linc01089
Linc01091
Linc01111
Linc01121
Linc01126
Linc01127
Linc01132
Linc01144
Linc01152
Linc01191
Linc01197
Linc01220
Linc01225
Linc01226
Linc01237
Linc01270
Linc01291
Linc01332
Linc01355
Linc01357
Linc01358
Linc01376
Linc01391
Linc01426
Linc01460
Linc01465
Linc01483
Linc01497
Linc01510
Linc01513
Linc01539
Linc01546
Linc01578
Linc01585
Linc01588
Linc01607
Linc01672
Linc01703
Linc01715
Linc01719
Linc01730
Linc01763
Linc01776
Linc01778
Linc01786
Linc01802
Linc01816
Linc01828
Linc01836
Linc01842
Linc01843
Linc01852
Linc01907
Linc01909
Linc01915
Linc01952
Linc01960
Linc01970
Linc02001
Linc02015
Linc02029
Linc02054
Linc02085
Linc02086
Linc02096
Linc02098
Linc02102
Linc02104
Linc02111
Linc02130
Linc02201
Linc02202
Linc02225
Linc02240
Linc02252
Linc02288
Linc02319
Linc02324
Linc02345
Linc02384
Linc02397
Linc02412
Linc02413
Linc02430
Linc02537
Linc02569
Linc02577
Linc02583
Linc02585
Linc02599
Linc02614
Linc02615
Linc02630
Linc02634
Linc02652
Linc-pint
Livar
Lix1l-as1
Llgl2
Llph-dt
Lmcd1
Lmf1
Lmln
Lmna
Lmnb1
Lmnb2
Lmntd1
Lmo7
Lncog
Lnp1
Lnpep
Lnx1
Lonp1
Lonp2
Lox
Loxl2
Lpin1
Lpin3
Lpp
Lrch3
Lrfn4
Lrig1
Lrp10
Lrp3
Lrp4-as1
Lrp5
Lrp8
Lrpprc
Lrr1
Lrrc1
Lrrc2
Lrrc23
Lrrc27
Lrrc28
Lrrc2-as1
Lrrc42
Lrrc45
Lrrc49
Lrrc59
Lrrc8a
Lrrc8b
Lrrcc1
Lrrfip1
Lrrfip2
Lrsam1
Lrtm1
Lrtomt
Lsm14a
Lsm14b
Lsm4
Lsm7
Lsm8
Lsmem1
Lsr
Ltb
Ltbp1
Ltbp4
Luc7l2
Luc7l3
Lucat1
Ly6g5c
Ly6k
Lypd1
Lypd6
Lypla2
Lyplal1-dt
Lyrm1
Lztr1
Lzts2
Maats1
Mab21l3
Macf1
Maco1
Macrod2
Mad2l1bp
Madcam1
Madd
Maea
Maff
Mafk
Magi2-as1
Magi2-as3
Magi3
Maip1
Mak
Mak16
Malat1
Malsu1
Mamdc2-as1
Mamdc4
Mamstr
Man1a2
Man1b1
Man1b1-dt
Man1c1
Man2a1
Manba
Manf
Mansc1
Map2k1
Map2k3
Map2k6
Map2k7
Map3k14
Map3k20
Map3k2-dt
Map3k3
Map3k4
Map3k7cl
Map3k8
Map4k1
Map7d1
Mapk10
Mapk13
Mapk14
Mapk1ip1l
Mapk6
Mapkap1
Mapkapk3
Mapkapk5
Mapkbp1
Mapre2
Mapt
Mapt-it1
Marc2
March10
March6
March7
Mark2
Mark3
Masp1
Masp2
Mast2
Mast4
Mast4-it1
Mastl
Mat2a
Matn1-as1
Matr3
Maz
Mbd1
Mbd5
Mbd6
Mbnl1
Mbnl1-as1
Mboat7
Mbp
Mc1r
Mccc2
Mcf2l2
Mcidas
Mcl1
Mcm10
Mcm2
Mcm4
Mcm5
Mcm8
Mcoln1
Mcph1
Mcts1
Mcu
Mdga1
Mdh1
Mdh2
Mdk
Mdm4
Mdp1
Meak7
Mecom
Mecr
Med1
Med11
Med15
Med17
Med21
Med24
Med25
Med28
Med29
Med9
Mef2a
Mef2c
Mef2c-as1
Mef2c-as2
Mef2d
Meg3
Meg8
Meg9
Megf11
Megf8
Meis1
Memo1
Mepce
Mepe
Met
Metrn
Mettl14
Mettl15
Mettl16
Mettl25
Mettl2a
Mettl2b
Mettl3
Mettl9
Mfn2
Mfsd1
Mfsd11
Mfsd14b
Mfsd2b
Mfsd3
Mfsd4b
Mfsd6
Mfsd9
Mga
Mgat2
Mgat5
Mgat5b
Mgme1
Mgrn1
Mgst1
Mgst3
Mia2
Mia3
Miatnb
Mib2
Mica
Mical2
Micall1
Micos10
Micos10-nbl1
Mid1ip1
Mid1ip1-as1
Midn
Mief1
Mier1
Mif
Mif-as1
Miga1
Miga2
Miip
Mindy2
Mink1
Miox
Mip
Mir100hg
Mir1181
Mir1226
Mir1273c
Mir1281
Mir1282
Mir1288
Mir1292
Mir1304
Mir130a
Mir1469
Mir1539
Mir155
Mir17
Mir18a
Mir1908
Mir1915
Mir192
Mir193bhg
Mir194-2hg
Mir199b
Mir19a
Mir19b1
Mir20a
Mir21
Mir222hg
Mir2277
Mir22hg
Mir3064
Mir3124
Mir3137
Mir3143
Mir3153
Mir3154
Mir3165
Mir3170
Mir3174
Mir3175
Mir3181
Mir3184
Mir3188
Mir3193
Mir320a
Mir320e
Mir337
Mir33b
Mir3652
Mir3661
Mir3665
Mir3677
Mir3678
Mir3681hg
Mir3689a
Mir3689c
Mir3689d1
Mir378j
Mir3917
Mir3926-1
Mir3926-2
Mir3936
Mir3936hg
Mir422a
Mir423
Mir4253
Mir4258
Mir4281
Mir4289
Mir4425
Mir4434
Mir4435-2
Mir4435-2hg
Mir4441
Mir4453
Mir4453hg
Mir4458hg
Mir4462
Mir4470
Mir4472-2
Mir4479
Mir4492
Mir449c
Mir4523
Mir4645
Mir4651
Mir4657
Mir4665
Mir4687
Mir4707
Mir4708
Mir4710
Mir4711
Mir4724
Mir4727
Mir4740
Mir4741
Mir4754
Mir4756
Mir4757
Mir4781
Mir4783
Mir484
Mir5047
Mir5094
Mir5188
Mir541
Mir544b
Mir548ak
Mir548al
Mir548aw
Mir5580
Mir5695
Mir5696
Mir5787
Mir583
Mir6073
Mir6089
Mir6090
Mir6124
Mir6125
Mir6132
Mir636
Mir6504
Mir6508
Mir6514
Mir6516
Mir6732
Mir6743
Mir6750
Mir6777
Mir6791
Mir6809
Mir6821
Mir6833
Mir6853
Mir6869
Mir6870
Mir6872
Mir6875
Mir6876
Mir6892
Mir7703
Mir7845
Mir7973-1
Mir7973-2
Mir8052
Mir8070
Mir8072
Mir92b
Mir942
Mirlet7a2
Mirlet7bhg
Mirlet7i
Mis12
Mitf
Mknk1
Mkrn2
Mlec
Mlh1
Mlh3
Mllt10
Mllt11
Mmaa
Mmachc
Mmp11
Mmp14
Mmp2
Mmp28
Mnd1
Mocs2
Mocs3
Mok
Mon1a
Mon1b
Mon2
Morc3
Morf4l1
Morf4l2-as1
Mospd2
Mospd3
Mov10l1
Mpdu1
Mpp7-dt
Mprip
Mpst
Mpv17
Mpv17l2
Mrfap1
Mrgprf
Mrm1
Mrm2
Mrm3
Mroh1
Mroh7
Mroh7-ttc4
Mrpl1
Mrpl18
Mrpl19
Mrpl2
Mrpl20
Mrpl22
Mrpl32
Mrpl33
Mrpl34
Mrpl35
Mrpl4
Mrpl40
Mrpl42
Mrpl45
Mrpl52
Mrpl54
Mrps11
Mrps12
Mrps16
Mrps17
Mrps18b
Mrps21
Mrps22
Mrps31p4
Mrps7
Mrrf
Mrs2
Mrtfb
Mrvi1
Mrvi1-as1
Msantd3
Msh2
Msh3
Msh5
Msh5-sapcd1
Msh6
Msi2
Msl1
Msmo1
Msn
Mst1p2
Msto2p
Mt1a
Mt1e
Mt1f
Mt1h
Mt1x
Mt2a
Mta2
Mta3
Mtap
Mtch2
Mterf2
Mtf2
Mtfr1l
Mtg1
Mthfd1
Mthfd1l
Mthfd2
Mtmr11
Mtmr12
Mtmr14
Mtmr2
Mtmr3
Mtmr7
Mtnd4p7
Mtor
Mtr
Mtrf1
Mtrf1lp2
Mttp
Mtus1
Mtx1
Muc20-ot1
Muc3a
Mus81
Mvb12a
Mvb12b
Mvk
Mvp
Mx1
Mxd3
Mxi1
Mxra7
Myadm
Myb
Mybl2
Myc
Mycn
Mycnos
Myct1
Myd88
Mydgf
Myeov
Myh9
Myl12a
Myl12b
Myl6
Myl6b
Mylk
Mylk-as1
Mylk-as2
Myo15b
Myo18a
Myo19
Myo1b
Myo1e
Myo9b
Myocd
Myoslid
Mysm1
Mzf1-as1
Mzt2b
N4bp2
NA
Naa10
Naa15
Naa16
Naa38
Naaladl2
Nab2
Nabp1
Nabp2
Naca4p
Nadk
Nagk
Naglu
Nagpa-as1
Nama
Nans
Napepld
Napg
Nat1
Nat10
Nat14
Nav1
Nav2
Nav3
Nbeal1
Nbeal2
Nbl1
Nbr2
Ncapg
Ncaph
Ncaph2
Ncbp1
Ncdn
Ncl
Ncln
Ncoa3
Ncoa4
Ncoa6
Ncor1
Ncr3lg1
Ndc80
Nde1
Ndel1
Ndfip2
Ndrg1
Ndrg4
Ndst1
Ndufa13
Ndufa5
Ndufaf2
Ndufaf3
Ndufaf4p1
Ndufaf5
Ndufaf6
Ndufaf7
Ndufaf8
Ndufb2
Ndufb3
Ndufb4p4
Ndufb5
Ndufb9
Ndufc1
Ndufs2
Ndufs3
Ndufs5
Ndufv1
Ndufv2
Ndufv3
Neat1
Nebl-as1
Necap1
Nectin1
Nectin3
Nedd1
Nedd8
Nedd8-mdp1
Nedd9
Neil2
Neil3
Nek6
Nelfb
Neo1
Net1
Neurl1
Neurl1b
Nexn
Nf1
Nf2
Nfatc1
Nfatc2ip
Nfatc4
Nfe2l1
Nfe2l2
Nfe2l3
Nfia
Nfic
Nfix
Nfkb2
Nfkbia
Nfkbib
Nfkbie
Nfkbil1
Nfkbiz
Nfrkb
Nfx1
Nfya
Nfyb
Nfyc
Ngdn
Nhlrc2
Nhlrc3
Nifk-as1
Nin
Ninj1
Nip7
Nipa1
Nipsnap1
Nipsnap2
Nit1
Nktr
Nle1
Nlgn1
Nlgn2
Nlk
Nlrp14
Nmb
Nmd3
Nme1
Nme1-nme2
Nmnat3
Nmral1
Nmt1
Nnmt
Noc4l
Noct
Nog
Nol10
Nol11
Nol12
Nol7
Nolc1
Nono
Nop53
Nop56
Nop58
Nop9
Noxo1
Npas1
Npas2
Npl
Npm1
Npm1p46
Npm3
Nprl3
Npw
Nqo2
Nr1h2
Nr1h3
Nr2c2
Nr2e3
Nr2f1
Nr2f2
Nr2f2-as1
Nr3c1
Nr4a1
Nr4a3
Nrbp1
Nrm
Nrn1
Nrp2
Nrxn1
Nrxn2
Nsa2
Nsd3
Nsmaf
Nsmce1
Nsmce1-dt
Nsmce2
Nsrp1
Nsun3
Nt5c2
Nt5cp1
Nt5m
Nthl1
Ntmt1
Ntn5
Nuak2
Nubp1
Nubp2
Nubpl
Nucb1
Nucb2
Nudc
Nudt1
Nudt17
Nudt2
Nudt9
Nuf2
Nup107
Nup133
Nup205
Nup210l
Nup214
Nup50
Nup58
Nup88
Nup98
Nupl2
Nusap1
Nutf2
Nutm1
Nutm2a-as1
Nxf1
Nxn
Nxnl2
Nyap1
Oas3
Oaz1
Oaz2
Obscn
Obsl1
Ocel1
Ociad1
Ocln
Odc1-dt
Ofd1
Oga
Ogdh
Ogfod1
Ogfod2
Ogg1
Ogt
Oip5-as1
Olfml3
Oosp1p2
Opa1
Optn
Or2f2
Or4f14p
Or52h2p
Orc3
Ormdl2
Os9
Osbpl1a
Osbpl2
Osbpl8
Oscp1
Oser1-dt
Osgin1
Osgin2
Osmr
Otub1
Otud6b
Otulin
Oxr1
Oxsm
Oxsr1
P2rx3
P2ry2
P3h4
P3r3urf
P4htm
Pa2g4
Pabpc1l
Pabpn1
Pacerr
Pacrgl
Pafah1b1
Pafah1b2
Paics
Paip2
Pak6
Palld
Pam
Pank2
Panx1
Papln
Papola
Papss2
Paqr4
Paqr7
Pard3b
Pard6a
Park7
Parp10
Parp2
Parp3
Parp4p3
Parva
Pasd1
Patl2
Pax8
Pax8-as1
Paxbp1-as1
Paxip1-as1
Paxip1-as2
Pbx1
Pbx3
Pc
Pcat6
Pcbp1
Pcbp1-as1
Pcbp2
Pcdhga11
Pcdhgc3
Pcdhgc5
Pcf11
Pcid2
Pck2
Pclaf
Pcm1
Pcna
Pcnp
Pcnt
Pcnx1
Pcnx2
Pcnx3
Pcnx4
Pcolce
Pcolce-as1
Pcoth
Pcp2
Pcsk5
Pcsk6
Pcsk7
Pcsk9
Pdcd11
Pdcd1lg2
Pdcd4
Pdcd6ip
Pdcl3
Pde12
Pde4b
Pde4c
Pde4d
Pde4dip
Pde5a
Pdgfra
Pdhb
Pdhx
Pdia3
Pdia3p1
Pdk1
Pdlim1
Pdlim2
Pdlim4
Pdlim5
Pdp1
Pdpk1
Pdxk
Pdzph1p
Peg10
Pelo
Pemt
Pet100
Pex11b
Pex5
Pex5l
Pfdn1
Pfdn4
Pfdn5
Pfkfb2
Pfkfb3
Pfkm
Pfn1
Pgam5
Pgap2
Pgk1
Phactr4
Phb2
Phc2
Phf1
Phf12
Phf13
Phf14
Phf20
Phf21a
Phf23
Phf3
Phf7
Phgdh
Phkbp1
Phkg2
Phlda3
Phldb1
Phpt1
Phrf1
Phtf2
Phyhd1
Phykpl
Pi4k2a
Pi4kb
Pias1
Pias4
Pibf1
Pick1
Pigg
Pigl
Pigv
Pigw
Pigx
Pik3c2a
Pik3c3
Pik3ca
Pik3cd
Pik3ip1-as1
Pikfyve
Pim1
Pim2
Pin1
Pin4
Pinlyp
Pip4k2a
Pip4p2
Pip5k1a
Pip5k1b
Pip5kl1
Pipox
Pithd1
Pitpnc1
Piwil1
Piwil2
Pkd1l3
Pkd2l1
Pkib
Pkn2
Pknox1
Pkp4
Pla2g15
Pla2g16
Pla2g4e-as1
Plau
Plb1
Plcb4
Plcd4
Plcxd1
Pld1
Pld3
Plec
Plekha2
Plekhb1
Plekhb2
Plekhf2
Plekhg2
Plekhg4
Plekhg4b
Plekhh1
Plekhh2
Plekhh3
Plekho1
Plekho2
Plin1
Plin2
Plk1
Plk2
Plk3
Plk4
Plpp6
Plppr2
Plscr1
Plscr2
Plxnb1
Plxnd1
Pmaip1
Pmf1
Pmf1-bglap
Pml
Pmm2
Pmpca
Pmpcb
Pms2cl
Pnkd
Pnn
Pno1
Pnpla2
Pnpla3
Pnpla6
Pnpo
Pnrc1
Pnrc2
Pogk
Poglut1
Pola1
Pola2
Polb
Pold1
Pold3
Poldip2
Pole
Pole3
Pole4
Polh
Poli
Polk
Polr1c
Polr1e
Polr2a
Polr2c
Polr2i
Polr2m
Polr3d
Polr3f
Polr3h
Pom121
Pomp
Pomt1
Pomt2
Pop1
Pop7
Por
Pot1-as1
Pou2f2
Ppa2
Ppan
Ppan-p2ry11
Ppara
Ppargc1a
Ppcdc
Ppdpf
Ppfia1
Ppfia3
Ppia
Ppiap3
Ppie
Ppig
Ppip5k2
Ppm1a
Ppm1b
Ppm1d
Ppm1g
Ppm1k-dt
Ppm1n
Ppme1
Ppox
Ppp1cb
Ppp1r11
Ppp1r12a-as1
Ppp1r12b
Ppp1r14a
Ppp1r15a
Ppp1r21
Ppp1r37
Ppp1r3f
Ppp1r7
Ppp1r8
Ppp2r1a
Ppp2r2d
Ppp2r5b
Ppp2r5c
Ppp3cb-as1
Ppp4c
Ppp4r1l
Ppp4r2
Ppp5d1
Ppp6c
Ppp6r3
Ppt2
Ppt2-egfl8
Ppwd1
Pqbp1
Prag1
Prcc
Prdm11
Prdm8
Prdx2
Prdx4
Prdx5
Prelid1
Prelid3a
Prickle2-as3
Prickle4
Prim2
Primpol
Prkaca
Prkag2
Prkce
Prkch
Prkcsh
Prkcz
Prkd2
Prkg1
Prkra-as1
Prkrip1
Prlr
Prmt1
Prmt3
Prmt5
Prmt5-as1
Prmt6
Prnp
Proc
Proser3
Prpf31
Prpf38a
Prpf39
Prpf40b
Prpf4b
Prps1
Prpsap2
Prr11
Prr12
Prr14
Prr3
Prr7-as1
Prrc2b
Prrc2c
Prrt2
Prrt3
Prrt3-as1
Prrx1
Prss12
Prss16
Prtg
Prune1
Prxl2b
Psen1
Psen2
Psenen
Psg8-as1
Pskh1
Psma3
Psmb3
Psmb4
Psmb6
Psmb7
Psmc1p9
Psmc2
Psmc6
Psmd1
Psmd11
Psmd13
Psmd3
Psmd7
Psmd8
Psmd9
Psme2
Psme2p2
Psme3
Psmf1
Psmg4
Psors1c1
Pspn
Pstk
Ptbp1
Ptcd2
Ptch2
Ptdss1
Ptdss2
Ptges3l-aarsd1
Ptgr2
Ptk2b
Ptk7
Ptma
Ptms
Ptp4a1
Ptpa
Ptpdc1
Ptpmt1
Ptpn1
Ptpn11
Ptpn12
Ptpn13
Ptpn18
Ptpn22
Ptpn4
Ptpn6
Ptpra
Ptprg
Ptprm
Ptpru
Ptrh1
Pts
Pudp
Pum1
Pura
Pus1
Pus7
Pus7l
Pwp1
Pwwp3a
Pxdn
Pxmp2
Pxn-as1
Pxylp1
Pyroxd2
Qars
Qki
Qprt
Qrich1
Qser1
Qtrt1
Qtrt2
R3hdm1
Rab10
Rab11a
Rab11b
Rab11fip4
Rab11fip5
Rab18
Rab22a
Rab27a
Rab2b
Rab30
Rab30-as1
Rab31
Rab33b
Rab3gap1
Rab3ip
Rab40c
Rab5a
Rab5b
Rab5if
Rab7a
Rab8a
Rab8b
Rabgap1
Rabgef1
Rabl6
Rac1
Rac1p6
Rack1
Rad1
Rad17
Rad23a
Rad23b
Rad50
Rad51
Rad51ap1
Rad51b
Rad51c
Rad54l
Rad9a
Rad9b
Rae1
Raf1
Rag1
Rala
Ralb
Ralbp1
Ralgapa1
Ralgps1
Raly
Ranbp1
Ranbp2
Rap1b
Rap1gds1
Rap2a
Rap2b
Rap2c-as1
Rapgef2
Rapgefl1
Rara
Rarres1
Rasgrp1
Rasgrp2
Rasgrp3
Rasip1
Rasl10a
Rasl11b
Rassf4
Rassf8
Rb1
Rbak
Rbak-rbakdn
Rbbp4
Rbbp6
Rbbp7
Rbbp8
Rbfa
Rbfox2
Rbl2
Rbm10
Rbm11p1
Rbm12b-as1
Rbm14
Rbm14-rbm4
Rbm23
Rbm25
Rbm26-as1
Rbm3
Rbm33
Rbm39
Rbm42
Rbm5
Rbm6
Rbm7
Rbm8a
Rbms1
Rbms3
Rbpj
Rbpms
Rcan1
Rcc1
Rccd1
Rcor3
Rdh10
Rdh10-as1
Rdm1p5
Rdx
Reep2
Reep6
Rel
Rela
Relch
Rell2
Repin1
Rer1
Rere-as1
Resf1
Retreg2
Retreg3
Rexo1
Rexo2
Rexo5
Rf00003
Rf00004
Rf00012
Rf00015
Rf00017
Rf00019
Rf00026
Rf00066
Rf00100
Rf00134
Rf00156
Rf00181
Rf00283
Rf00284
Rf00322
Rf00407
Rf00416
Rf00418
Rf01210
Rf01684
Rf01871
Rf01877
Rf01882
Rf01955
Rf01956
Rf01957
Rf02103
Rf02110
Rf02116
Rf02154
Rf02155
Rf02179
Rf02180
Rf02187
Rf02188
Rf02189
Rf02215
Rf02216
Rf02217
Rf02266
Rf02271
Rfc1
Rfc2
Rfc3
Rfc4
Rfc5
Rfesd
Rfx2
Rfx3-as1
Rfxank
Rgl1
Rgma
Rgmb
Rgmb-as1
Rgp1
Rgs10
Rgs12
Rgs17
Rgs20
Rgs3
Rgs9bp
Rhbdd1
Rhbdd2
Rhobtb2
Rhobtb3
Rhoc
Rhod
Rhoq
Rhoqp1
Ribc1
Ribc2
Ric8a
Ric8b
Rif1
Rilpl1
Rimklb
Rims1
Rin1
Rin2
Rint1
Ripor3
Rmc1
Rmdn2
Rmdn3
Rmi1
Rmi2
Rmnd5b
Rmrp
Rn7sk
Rn7skp11
Rn7skp114
Rn7skp175
Rn7skp23
Rn7skp245
Rn7skp249
Rn7skp85
Rn7sl181p
Rn7sl346p
Rn7sl43p
Rn7sl466p
Rn7sl477p
Rn7sl587p
Rn7sl600p
Rn7sl648p
Rn7sl674p
Rn7sl688p
Rn7sl814p
Rn7sl817p
Rna5sp121
Rna5sp152
Rna5sp185
Rna5sp21
Rna5sp240
Rna5sp245
Rna5sp351
Rna5sp385
Rna5sp473
Rna5sp493
Rnase4
Rnaseh1-as1
Rnaseh2a
Rnaseh2b
Rnaseh2c
Rnasek
Rnasek-c17orf49
Rnd2
Rnd3
Rnf11
Rnf111
Rnf112
Rnf113b
Rnf121
Rnf138
Rnf14
Rnf151
Rnf167
Rnf170
Rnf182
Rnf187
Rnf19a
Rnf20
Rnf214
Rnf227
Rnf26
Rnf31
Rnf32
Rnf34
Rnf4
Rnf40
Rnf43
Rnf5
Rnft1-dt
Rnft2
Rnpc3
Rnps1
Rnu11
Rnu1-1
Rnu1-117p
Rnu1-120p
Rnu1-122p
Rnu1-13p
Rnu12
Rnu1-52p
Rnu1-8p
Rnu2-17p
Rnu2-2p
Rnu2-51p
Rnu2-63p
Rnu4-1
Rnu4-2
Rnu4-30p
Rnu4-8p
Rnu4atac
Rnu4atac15p
Rnu5a-1
Rnu5a-8p
Rnu5b-1
Rnu5d-1
Rnu5e-1
Rnu5e-4p
Rnu5e-6p
Rnu6-1003p
Rnu6-103p
Rnu6-1138p
Rnu6-1190p
Rnu6-1255p
Rnu6-1266p
Rnu6-1272p
Rnu6-1291p
Rnu6-2
Rnu6-22p
Rnu6-232p
Rnu6-268p
Rnu6-288p
Rnu6-293p
Rnu6-299p
Rnu6-369p
Rnu6-411p
Rnu6-428p
Rnu6-450p
Rnu6-466p
Rnu6-482p
Rnu6-507p
Rnu6-510p
Rnu6-560p
Rnu6-564p
Rnu6-57p
Rnu6-702p
Rnu6-731p
Rnu6-740p
Rnu6-8
Rnu6-853p
Rnu6-881p
Rnu6-9
Rnu6-928p
Rnu6-92p
Rnu6-947p
Rnu6-951p
Rnu6-984p
Rnu7-113p
Rnu7-26p
Rnu7-27p
Rnu7-80p
Rnvu1-14
Rnvu1-15
Rnvu1-19
Rnvu1-3
Rnvu1-6
Rny1p10
Rny3
Ro60
Robo1
Romo1
Rora
Rora-as1
Rpain
Rparp-as1
Rpf1
Rpl10
Rpl10a
Rpl10p15
Rpl11
Rpl13
Rpl13a
Rpl13p5
Rpl15
Rpl17
Rpl18
Rpl18ap3
Rpl19
Rpl21
Rpl21p18
Rpl21p6
Rpl22p3
Rpl23ap85
Rpl23ap93
Rpl26
Rpl26l1
Rpl27
Rpl27a
Rpl28
Rpl29p30
Rpl3
Rpl31
Rpl32
Rpl32p9
Rpl34
Rpl35a
Rpl36
Rpl38
Rpl4
Rpl41
Rpl5p6
Rpl7a
Rpl7l1
Rpl7p4
Rpl7p43
Rpl9
Rplp0
Rplp1
Rplp1p13
Rplp2
Rpn1
Rpn2
Rpp14
Rpp21
Rpp30
Rpp38
Rprd1a
Rprd1b
Rprd2
Rps11
Rps12
Rps12p21
Rps15
Rps15ap38
Rps18
Rps19
Rps19bp1
Rps2
Rps20p25
Rps21
Rps24
Rps26
Rps27
Rps28
Rps28p8
Rps29p14
Rps29p16
Rps29p5
Rps3
Rps3a
Rps3ap44
Rps4xp16
Rps5
Rps6ka1
Rps6kb1
Rps6kb2
Rps6kc1
Rps6p8
Rps7
Rps9
Rpsap5
Rpsap52
Rpsap57
Rptor
Rpusd2
Rraga
Rrm1
Rrm2
Rrnad1
Rrp12
Rsad1
Rsbn1
Rsbn1l
Rspry1
Rsrc1
Rsrc2
Rtca-as1
Rtel1
Rtel1-tnfrsf6b
Rtf1
Rtf2
Rtn3
Rtn4
Rufy1
Rufy3
Rundc1
Rusc1
Rusc2
Ruvbl1
Rxfp1
Rxfp3
Rxfp4
Rxylt1
Ryk
Ryr3
S100a1
S100a5
S100a6
S100b
S100pbp
S1pr2
Sac3d1
Sacm1l
Sae1
Safb
Sall1
Salrna3
Samd4a
Samd4b
Samhd1
Sap18
Sap30bp
Sapcd1
Sapcd1-as1
Sar1a
Sars
Sart1
Sash1
Sat1
Satb2
Satb2-as1
Sbdsp1
Sbf2-as1
Scaf1
Scai
Scamp2
Scamp3
Scamp5
Scap
Scarna1
Scarna13
Scarna16
Scarna17
Scarna2
Scat2
Scfd1
Scg2
Scg5
Scly
Scrn3
Scube2
Sdc2
Sdcbp
Sdcbp2-as1
Sdccag8
Sdf2l1
Sdha
Sdhaf1
Sdhaf2
Sdhc
Sdhd
Sec11c
Sec14l1
Sec14l5
Sec16b
Sec1p
Sec23a-as1
Sec23ip
Sec24a
Sec24c
Sec61a1
Sec61a2
Sec61b
Sec62
Secisbp2
Secisbp2l
Seh1l
Selenof
Selenoh
Selenoi
Selenot
Selenow
Sema3a
Sema3b
Sema3c
Sema3f
Sema4a
Sema4b
Sema4f
Sema6d
Sepsecs-as1
Sept1
Sept11
Sept2
Sept4
Sept4-as1
Sept7
Sept9
Serf2
Sergef
Serinc2
Serp1
Serpinb11
Serpinb7
Serpinb9p1
Serpind1
Serpine1
Serpinf1
Serpinh1
Set
Setd1a
Setd1b
Setd2
Setd5
Setd6
Setdb1
Setdb2
Sf3a2
Sf3b1
Sf3b3
Sfi1
Sfr1
Sfswap
Sft2d2
Sftpb
Sfxn3
Sgca
Sgf29
Sgip1
Sgms1
Sgo2
Sgsm1
Sh2b1
Sh2b2
Sh2b3
Sh2d2a
Sh2d4a
Sh2d5
Sh2d6
Sh3bgr
Sh3bgrl
Sh3bgrl3
Sh3bp4
Sh3bp5
Sh3d19
Sh3pxd2a
Sh3rf2
Sh3rf3-as1
Sh3tc2
Sh3tc2-dt
Shbg
Shc3
Shc4
Shd
Shf
Shisa5
Shkbp1
Shld2
Shld3
Shmt2
Shoc2
Shroom2
Shroom3
Siah2
Siah2-as1
Sidt2
Siglec15
Sil1
Sin3a
Sin3b
Sipa1l1
Sipa1l3
Sirpb2
Sirt1
Sirt4
Sirt5
Siva1
Skap2
Ski
Skil
Skiv2l
Skp2
Sla
Slain1
Slain2
Slc10a7
Slc11a2
Slc12a9
Slc12a9-as1
Slc13a3
Slc14a1
Slc16a13
Slc16a2
Slc18a1
Slc1a2
Slc1a3
Slc1a5
Slc1a7
Slc20a1
Slc22a18
Slc22a23
Slc22a4
Slc22a5
Slc23a2
Slc24a1
Slc25a10
Slc25a14
Slc25a22
Slc25a26
Slc25a27
Slc25a3
Slc25a36
Slc25a37
Slc25a38
Slc25a41
Slc25a42
Slc25a44
Slc25a5p7
Slc26a11
Slc26a2
Slc27a1
Slc27a5
Slc2a11
Slc2a1-as1
Slc2a3
Slc2a4
Slc2a4rg
Slc2a8
Slc30a5
Slc30a6
Slc35a3
Slc35a4
Slc35a5
Slc35c1
Slc35d2
Slc35e2b
Slc35e4
Slc35g1
Slc37a2
Slc38a1
Slc38a2
Slc38a5
Slc38a9
Slc39a10
Slc39a14
Slc39a7
Slc39a9
Slc3a2
Slc43a2
Slc44a1
Slc44a3-as1
Slc44a4
Slc49a4
Slc4a1ap
Slc4a8
Slc50a1
Slc52a1
Slc6a6
Slc8a1
Slc8a1-as1
Slc8a2
Slc9a1
Slc9a3r2
Slc9a5
Slc9a6
Slc9b2
Slco2b1
Slf1
Slf2
Slmap
Sltm
Smad3
Smagp
Smap1
Smap2
Smarca2
Smarca4
Smarca5-as1
Smarcad1
Smarcal1
Smarcc2
Smbd1p
Smc2
Smc3
Smc4
Smchd1
Smco3
Smdt1
Smg6
Smg7
Smg8
Smilr
Smim13
Smim21
Smim27
Smim36
Smim4
Smim40
Smkr1
Smpd1
Smpdl3a
Smpdl3b
Smtn
Smurf2
Smyd4
Snai2
Snai3-as1
Snap29
Snap47
Snapc2
Snca
Snhg10
Snhg11
Snhg18
Snhg20
Snhg22
Snhg25
Snhg29
Snhg3
Snhg5
Snhg8
Snhg9
Snora10
Snora13
Snora18
Snora24
Snora25
Snora31
Snora3a
Snora3c
Snora48
Snora50c
Snora52
Snora57
Snora64
Snora67
Snora70
Snora71e
Snora73a
Snora75
Snora78
Snora8
Snora80d
Snorc
Snord10
Snord101
Snord104
Snord105
Snord114-23
Snord114-24
Snord114-5
Snord114-6
Snord118
Snord12
Snord121b
Snord124
Snord12b
Snord12c
Snord13
Snord14d
Snord14e
Snord15a
Snord2
Snord24
Snord32a
Snord33
Snord35b
Snord36b
Snord3d
Snord48
Snord49a
Snord49b
Snord5
Snord58b
Snord68
Snrnp35
Snrnp48
Snrnp70
Snrpa
Snrpb2
Snrpc
Snrpd1
Snrpe
Snrpep6
Snrpf
Snta1
Sntb2
Snupn
Snx1
Snx11
Snx15
Snx17
Snx19
Snx24
Snx25
Snx27
Snx29
Snx29p2
Snx33
Snx7
Snx9
Socs2
Socs3
Socs4
Socs5
Son
Sorbs3
Sos2
Sox12
Sox14
Sox5-as1
Sox6
Sox9
Sox9-as1
Sp140l
Sp2
Sp2-as1
Sp4
Spaar
Spaca6
Spaca9
Spag16
Sparc
Spast
Spata1
Spata33
Spata6l
Spats2
Spats2l
Spc24
Spcs2
Spdl1
Specc1
Specc1l
Specc1l-adora2a
Spef2
Speg
Spg7
Sphk1
Spidr
Spin1
Spint1
Spint2
Spire2
Spns1
Spocd1
Spon1
Spon1-as1
Spop
Sppl2b
Sppl3
Spred1
Spred3
Spry1
Spry4
Spry4-as1
Spryd3
Spsb2
Sqle
Sqor
Sqstm1
Srcap
Srd5a1
Srebf1
Srebf2
Srek1
Srfbp1
Srgap3
Srp14-as1
Srp19
Srp54-as1
Srp72
Srpx2
Srrm1
Srrm2
Srrm5
Srrt
Srsf1
Srsf10
Srsf11
Srsf2
Srsf3
Srsf4
Srsf5
Ssbp1
Ssbp4
Ssc5d
Ssh2
Ssmem1
Ssna1
Ssr4
Sssca1
Ssuh2
St13p11
St13p6
St18
St3gal2
St3gal3
St3gal4
St3gal5
St3gal5-as1
St5
St6galnac1
St6galnac2
St6galnac6
St7
St7-as1
St7l
St7-ot4
Stab1
Stag2
Stag3
Stag3l5p
Stag3l5p-pvrig2p-pilrb
Stam
Stambp
Stambpl1
Stard13
Stard13-as
Stard3
Stard9
Stat3
Stat6
Stc2
Steap1
Stim1
Stim2
Stim2-as1
Stip1
Stk11
Stk11ip
Stk19
Stk24
Stk35
Stk36
Stk4
Stkld1
Stpg4
Strip1
Strip2
Strn4
Stt3a
Stt3b
Stum
Stx11
Stx16
Stx16-npepl1
Stx17
Stx18-as1
Stx3
Stx4
Stx5
Stxbp1
Stxbp4
Styxl1
Suds3
Sugct
Sumf2
Sun1
Supt5h
Supt6h
Supv3l1
Susd6
Suv39h2
Suz12
Suz12p1
Svil
Svil-as1
Swi5
Syap1
Syne1
Syne2
Syngap1
Syngr1
Syngr4
Synj2
Synj2bp-cox16
Synpo
Sys1
Sys1-dbndd2
Syt1
Syt2
Szrd1
Szt2
Tab1
Tab2
Tacc1
Tacc3
Taco1
Tada2a
Tada3
Taf1
Taf15
Taf1a-as1
Taf1b
Taf1c
Taf1d
Taf4b
Taf6l
Taf8
Tagln
Tanc1
Taok1
Taok2
Tapbp
Tapbpl
Tardbp
Tars
Tars2
Tas1r1
Tasor2
Tat-as1
Tatdn1
Tatdn2
Tatdn3
Taz
Tbc1d1
Tbc1d10b
Tbc1d12
Tbc1d14
Tbc1d15
Tbc1d17
Tbc1d19
Tbc1d25
Tbc1d30
Tbc1d31
Tbc1d7
Tbc1d8b
Tbcb
Tbcd
Tbce
Tbk1
Tbl1x
Tbl3
Tbp
Tbpl1
Tbpl2
Tbrg1
Tbx3
Tcam1p
Tcea3
Tceal9
Tceanc
Tceanc2
Tcf12
Tcf19
Tcf25
Tcf4
Tcf7l1
Tcf7l2
Tchp
Tcirg1
Tcn2
Tcof1
Tcp11l1
Tcp11l2
Tcta
Tctex1d1
Tctn1
Tdg
Tdp1
Tead1
Tead3
Tead4
Tecta
Tedc1
Tedc2
Tef
Telo2
Tenm3
Tent2
Tent5a
Terf1
Tesk1
Tex2
Tex22
Tex26-as1
Tex38
Tex41
Tex54
Tfap2a
Tfdp1
Tfdp2
Tfeb
Tfg
Tfpi2
Tg
Tgfbi
Tgfbr2
Tgfbr3
Tgif1
Tgif2
Tgm2
Tgs1
Thada
Thap2
Thap6
Thap9
Thap9-as1
Thbs1
Thbs2
Thbs3
Thbs4
Them6
Themis2
Thg1l
Thoc6
Thrap3
Thsd8
Thtpa
Thumpd3-as1
Thy1
Tia1
Ticrr
Tigd2
Tigd5
Timm10b
Timm17a
Timm21
Timm50
Timmdc1
Timp1
Timp2
Tiparp
Tiprl
Tjap1
Tjp1
Tjp3
Tk1
Tk2
Tktl1
Tle1
Tle4
Tle6
Tlk2
Tln2
Tlr6
Tm2d1
Tm4sf1
Tm4sf1-as1
Tm4sf4
Tm7sf2
Tm9sf1
Tm9sf2
Tm9sf4
Tma16
Tma7
Tmbim6
Tmc1
Tmc3-as1
Tmc4
Tmco1-as1
Tmco3
Tmco4
Tmco6
Tmed2
Tmem102
Tmem106a
Tmem106b
Tmem106c
Tmem107
Tmem126b
Tmem131l
Tmem135
Tmem136
Tmem138
Tmem140
Tmem141
Tmem143
Tmem144
Tmem14b
Tmem14c
Tmem14dp
Tmem159
Tmem167b
Tmem178a
Tmem179b
Tmem187
Tmem189
Tmem198
Tmem198b
Tmem199
Tmem205
Tmem212-as1
Tmem216
Tmem219
Tmem220
Tmem222
Tmem223
Tmem239
Tmem245
Tmem248
Tmem251
Tmem259
Tmem260
Tmem262
Tmem38a
Tmem39b
Tmem44
Tmem44-as1
Tmem45a
Tmem50a
Tmem50b
Tmem52b
Tmem69
Tmem70
Tmem79
Tmem80
Tmem87b
Tmem95
Tmem97
Tmem98
Tmie
Tmod1
Tmod3
Tmpo
Tmpo-as1
Tmpop2
Tmprss2
Tmprss4
Tmtc4
Tmub1
Tmub2
Tmx1
Tnc
Tnfaip8
Tnfaip8l1
Tnfrsf19
Tnip2
Tnpo1
Tnrc6a
Tnrc6b
Tnrc6c
Tns2
Tns4
Tob1
Tob1-as1
Toe1
Togaram1
Tom1l2
Tonsl
Tor1a
Tor1aip1
Tox4
Tp53bp1
Tp53i13
Tp53i3
Tpbg
Tpcn1
Tpd52l1
Tpd52l2
Tpgs1
Tpi1p2
Tpm1
Tpm2
Tpm3
Tpm4
Tpp1
Tpp2
Tpt1
Tpt1-as1
Tpt1p8
Tpte2p1
Tpx2
Tra2b
Traf2
Traf3ip2-as1
Traf4
Trafd1
Traj6
Traj7
Trap1
Trappc12
Trappc13
Trappc2l
Trappc3
Trappc5
Trav32
Trbv5-4
Trerf1
Trex1
Trhde
Trib1
Trim13
Trim2
Trim24
Trim25
Trim28
Trim31
Trim36
Trim37
Trim46
Trim56
Trim6
Trim69
Trim6-trim34
Trim8
Trio
Trip10
Trip12
Trip4
Trip6
Trit1
Trmt10c
Trmt11
Trmt12
Trmt13
Trmt44
Trmu
Trnau1ap
Troap
Trpc6
Trpc7
Trpc7-as1
Trpm4
Tsacc
Tsc22d1
Tsc22d1-as1
Tsc22d2
Tsen15
Tsen2
Tsen34
Tsfm
Tshz1
Tsku
Tsn
Tspan1
Tspan10
Tspan14
Tspan19
Tspan31
Tspan4
Tspyl2
Tssc4
Tssk3
Ttc1
Ttc12
Ttc13
Ttc17
Ttc23l
Ttc25
Ttc3
Ttc31
Ttc7a
Ttc8
Ttc9c
Ttf2
Tti2
Ttll3
Ttll4
Ttll5
Ttll6
Ttn-as1
Tuba1c
Tuba4a
Tubb
Tubb3
Tubb4b
Tubd1
Tubg2
Tug1
Tulp1
Tulp3
Tut1
Tvp23c-cdrt4
Txlna
Txlng
Txlngy
Txndc11
Txndc15
Txnl1
Txnp6
Txnrd1
Tymp
Tyms
Tymsos
Tyw1
Tyw3
U2af1l4
U2af2
U2surp
U52111.1
U73166.1
Uaca
Uba1
Uba2
Uba52
Uba6-as1
Ubald2
Ubap1
Ubap2
Ubap2l
Ubb
Ubc
Ube2a
Ube2b
Ube2d2
Ube2d3-as1
Ube2e3
Ube2h
Ube2i
Ube2l3
Ube2m
Ube2o
Ube2v1p4
Ube2z
Ube3b
Ube3c
Ube4b
Ubiad1
Ubl7-as1
Ubqln2
Ubr1
Ubr5-as1
Ubr7
Ubtf
Ubxn11
Ubxn2a
Ubxn2b
Ubxn4
Ubxn7-as1
Ubxn8
Uchl3
Uck2
Ufc1
Ugcg
Ugdh-as1
Uggt1
Ugp2
Ugt1a6
Ugt2b7
Ugt8
Uhmk1
Uhrf1
Uhrf2
Ulk3
Umad1
Umps
Unc13b
Unc45a
Unc50
Unc5b
Ung
Unk
Uox
Upp1
Uqcc1
Uqcrc1
Uqcrh
Uqcrq
Urb1-as1
Use1
Uso1
Usp11
Usp13
Usp14
Usp15
Usp16
Usp20
Usp21
Usp2-as1
Usp30
Usp30-as1
Usp34
Usp35
Usp38
Usp39
Usp3-as1
Usp40
Usp42
Usp47
Usp5
Usp53
Usp54
Usp8
Usp9x
Uspl1
Utp11
Utp20
Utp23
Utp4
Uts2
Uvssa
Uxt-as1
Vac14
Vamp3
Vamp8
Vapa
Vars
Vars2
Vasp
Vcan
Vcl
Vdac2
Vdac3
Vegfa
Veph1
Vgll4
Vhl
Vim
Vim-as1
Vkorc1l1
Vmac
Vmp1
Vpreb3
Vps11
Vps13a
Vps13d
Vps18
Vps25
Vps26a
Vps26b
Vps26c
Vps35l
Vps37a
Vps39
Vps50
Vps51
Vps52
Vps8
Vps9d1
Vps9d1-as1
Vrk1
Vrk2
Vsig10
Vsnl1
Vta1
Vtcn1
Vtrna1-1
Vtrna1-2
Vtrna1-3
Vwa3b
Vwa7
Vwa8-as1
Wac
Wars2-as1
Washc4
Wbp1l
Wbp2
Wdfy2
Wdfy3
Wdr11
Wdr19
Wdr20
Wdr25
Wdr26
Wdr35
Wdr36
Wdr37
Wdr43
Wdr44
Wdr45
Wdr48
Wdr5
Wdr54
Wdr62
Wdr7
Wdr70
Wdr74
Wdr75
Wdr76
Wdr81
Wdr90
Wdr93
Wdtc1
Wdyhv1
Wee1
Wfdc21p
Whrn
Wipf2
Wiz
Wls
Wnk1
Wnk4
Wnt3
Wnt5a-as1
Wnt5b
Wrap53
Wrnip1
Wtap
Wwc1
Wwc2
Wwox
Xiap
Xist
Xkr8
Xpc
Xrcc5
Xrra1
Xylb
Yap1
Ybx1
Yif1a
Yipf4
Yipf6
Yju2
Ylpm1
Ypel5
Ythdc2
Ythdf2
Ythdf3
Ywhab
Ywhah
Ywhaz
Z69720.2
Z82244.2
Z83844.1
Z84492.2
Z85994.1
Z93241.1
Z93930.2
Z95114.3
Z95115.1
Z97055.2
Z97653.1
Z99129.3
Z99289.2
Zbed1
Zbed3-as1
Zbed6
Zbtb1
Zbtb10
Zbtb11-as1
Zbtb12
Zbtb18
Zbtb20
Zbtb22
Zbtb37
Zbtb38
Zbtb43
Zbtb48
Zbtb7b
Zbtb9
Zc3h10
Zc3h11a
Zc3h12a
Zc3h12d
Zc3h15
Zc3h18
Zc3h6
Zc3hav1
Zc3hc1
Zcchc17
Zcchc4
Zcchc7
Zcchc8
Zcwpw2
Zdhhc1
Zdhhc16
Zdhhc23
Zdhhc4
Zfand2b
Zfand3
Zfand5
Zfand6
Zfas1
Zfp1
Zfp36l1
Zfp90
Zfp91-cntf
Zfpl1
Zfx
Zfx-as1
Zfyve16
Zfyve19
Zfyve21
Zfyve28
Zhx2
Zik1
Zkscan5
Zkscan8
Zmat2
Zmiz2
Zmym1
Zmym2
Zmym4
Zmynd11
Znf10
Znf107
Znf131
Znf133
Znf135
Znf136
Znf141
Znf143
Znf146
Znf169
Znf175
Znf180
Znf19
Znf197
Znf20
Znf205
Znf212
Znf213
Znf224
Znf225
Znf227
Znf23
Znf230
Znf252p-as1
Znf263
Znf271p
Znf277
Znf282
Znf292
Znf3
Znf30
Znf326
Znf337-as1
Znf33a
Znf346
Znf354b
Znf37a
Znf385c
Znf385d
Znf385d-as2
Znf397
Znf410
Znf420
Znf429
Znf440
Znf441
Znf444
Znf446
Znf449
Znf451
Znf460
Znf462
Znf471
Znf473
Znf474
Znf48
Znf490
Znf491
Znf497
Znf501
Znf502
Znf503-as1
Znf503-as2
Znf521
Znf524
Znf532
Znf546
Znf548
Znf565
Znf57
Znf575
Znf576
Znf578
Znf580
Znf581
Znf584
Znf589
Znf593
Znf608
Znf609
Znf610
Znf613
Znf620
Znf623
Znf627
Znf628
Znf639
Znf646
Znf649
Znf649-as1
Znf654
Znf678
Znf684
Znf687
Znf69
Znf691
Znf700
Znf701
Znf718
Znf736
Znf740
Znf746
Znf749
Znf76
Znf766
Znf771
Znf774
Znf784
Znf788p
Znf79
Znf793
Znf808
Znf830
Znf844
Znf846
Znf860
Znf862
Znf879
Znf92
Znhit1
Znrf1
Znrf2
Znrf3
Zp1
Zscan25
Zscan26
Zscan31
Zscan9
Zswim1
Zswim4
Zswim9
Zwilch
Zyx
