# Supplementary material for: A Bayesian inference transcription factor activity model for the analysis of single-cell transcriptomes
Source: Genome Res. 2021 Jul;31(7):1296–311. doi: 10.1101/gr.265595.120 (PMC8256867; doi:10.1101/gr.265595.120)
Supplement: Supplemental Material [file supp_gr.265595.120_Supplemental_Code.zip › BITFAM/inst/extdata/human/E2F8]

A1bg
A1bg-as1
A2m
Aacsp1
Aadacp1
Aagab
Aak1
Aamdc
Aanat
Aar2
Aard
Aars
Aatf
Aatk
Ab015752.1
Abalon
Abca1
Abca17p
Abca4
Abca5
Abca7
Abca8
Abca9
Abcb1
Abcb10
Abcb11
Abcb4
Abcb8
Abcb9
Abcc1
Abcc10
Abcc11
Abcc12
Abcc2
Abcc3
Abcc4
Abcc5
Abcc5-as1
Abcc6
Abcc8
Abcd3
Abce1
Abcf1
Abcf2
Abcf3
Abcg1
Abcg2
Abcg4
Abhd1
Abhd10
Abhd11
Abhd11-as1
Abhd12
Abhd12b
Abhd14a
Abhd14a-acy1
Abhd14b
Abhd15-as1
Abhd16b
Abhd17a
Abhd17ap3
Abhd17b
Abhd17c
Abhd18
Abhd2
Abhd3
Abhd4
Abhd5
Abhd6
Abi2
Abi3
Abl1
Ablim3
Abr
Abracl
Abraxas1
Abtb1
Ac000068.1
Ac000078.1
Ac000111.2
Ac000123.1
Ac000123.2
Ac000124.1
Ac000362.1
Ac000403.1
Ac001226.1
Ac002059.3
Ac002064.3
Ac002074.1
Ac002075.1
Ac002091.1
Ac002091.2
Ac002094.1
Ac002116.2
Ac002306.1
Ac002310.1
Ac002310.2
Ac002310.4
Ac002310.6
Ac002350.1
Ac002378.1
Ac002381.1
Ac002398.2
Ac002451.1
Ac002454.1
Ac002472.2
Ac002472.3
Ac002480.1
Ac002480.2
Ac002511.1
Ac002511.3
Ac002519.1
Ac002540.1
Ac002543.1
Ac002553.2
Ac002558.1
Ac003002.1
Ac003002.3
Ac003005.1
Ac003005.2
Ac003006.1
Ac003043.1
Ac003070.1
Ac003070.2
Ac003071.2
Ac003080.1
Ac003092.1
Ac003101.2
Ac003101.3
Ac003102.1
Ac003982.1
Ac003984.1
Ac003991.1
Ac003992.1
Ac004012.1
Ac004039.1
Ac004069.1
Ac004080.1
Ac004080.3
Ac004080.4
Ac004080.5
Ac004134.1
Ac004148.1
Ac004156.1
Ac004160.1
Ac004223.1
Ac004223.2
Ac004224.2
Ac004233.3
Ac004233.4
Ac004241.1
Ac004241.4
Ac004381.1
Ac004408.1
Ac004408.2
Ac004448.1
Ac004448.2
Ac004453.2
Ac004466.2
Ac004471.1
Ac004475.1
Ac004491.1
Ac004522.1
Ac004522.2
Ac004551.1
Ac004554.2
Ac004584.1
Ac004584.3
Ac004585.1
Ac004596.1
Ac004623.1
Ac004687.1
Ac004687.2
Ac004702.1
Ac004706.1
Ac004771.2
Ac004771.3
Ac004771.4
Ac004775.1
Ac004812.1
Ac004816.1
Ac004816.2
Ac004817.3
Ac004825.2
Ac004832.6
Ac004837.1
Ac004837.2
Ac004837.3
Ac004840.2
Ac004846.1
Ac004847.1
Ac004854.2
Ac004862.1
Ac004870.2
Ac004877.2
Ac004882.1
Ac004882.2
Ac004895.1
Ac004899.2
Ac004908.1
Ac004908.2
Ac004917.1
Ac004918.3
Ac004921.1
Ac004922.1
Ac004943.2
Ac004967.2
Ac004980.1
Ac004990.1
Ac005008.1
Ac005020.1
Ac005020.2
Ac005034.4
Ac005041.1
Ac005050.1
Ac005052.1
Ac005070.1
Ac005077.4
Ac005089.1
Ac005104.2
Ac005154.2
Ac005156.1
Ac005162.2
Ac005165.1
Ac005180.1
Ac005183.1
Ac005220.1
Ac005224.2
Ac005224.4
Ac005253.1
Ac005256.1
Ac005258.1
Ac005264.1
Ac005280.1
Ac005280.2
Ac005288.1
Ac005291.1
Ac005304.1
Ac005324.4
Ac005324.5
Ac005324.6
Ac005329.1
Ac005332.4
Ac005332.5
Ac005339.1
Ac005342.1
Ac005343.1
Ac005351.1
Ac005355.1
Ac005355.2
Ac005363.1
Ac005379.1
Ac005381.1
Ac005383.1
Ac005391.1
Ac005410.1
Ac005412.1
Ac005476.2
Ac005480.1
Ac005498.2
Ac005514.1
Ac005520.1
Ac005520.2
Ac005520.4
Ac005523.1
Ac005523.2
Ac005524.1
Ac005532.1
Ac005532.2
Ac005538.2
Ac005540.1
Ac005548.1
Ac005549.1
Ac005593.1
Ac005597.1
Ac005606.2
Ac005614.1
Ac005622.1
Ac005625.1
Ac005632.2
Ac005670.2
Ac005674.1
Ac005696.1
Ac005703.3
Ac005703.5
Ac005722.1
Ac005722.2
Ac005726.3
Ac005726.4
Ac005736.1
Ac005740.3
Ac005740.4
Ac005759.1
Ac005775.1
Ac005779.2
Ac005785.1
Ac005786.2
Ac005786.4
Ac005829.1
Ac005832.4
Ac005833.1
Ac005837.1
Ac005837.3
Ac005842.1
Ac005899.4
Ac005906.2
Ac005911.1
Ac005915.1
Ac005920.3
Ac005944.1
Ac005972.1
Ac005972.3
Ac005993.1
Ac006001.2
Ac006006.1
Ac006012.1
Ac006023.2
Ac006026.3
Ac006037.1
Ac006042.2
Ac006059.1
Ac006059.2
Ac006059.3
Ac006064.4
Ac006064.6
Ac006065.3
Ac006065.4
Ac006077.2
Ac006111.1
Ac006116.8
Ac006133.1
Ac006148.1
Ac006159.1
Ac006213.1
Ac006213.3
Ac006238.1
Ac006252.1
Ac006254.3
Ac006262.1
Ac006262.2
Ac006273.1
Ac006277.1
Ac006299.1
Ac006333.2
Ac006349.1
Ac006355.2
Ac006362.1
Ac006363.1
Ac006369.2
Ac006387.1
Ac006435.1
Ac006441.4
Ac006445.2
Ac006449.2
Ac006449.5
Ac006449.6
Ac006483.1
Ac006483.2
Ac006486.2
Ac006499.3
Ac006504.5
Ac006504.7
Ac006511.3
Ac006511.5
Ac006517.1
Ac006538.1
Ac006927.3
Ac006942.1
Ac006946.1
Ac006946.3
Ac006978.1
Ac006994.2
Ac007009.1
Ac007014.2
Ac007029.1
Ac007032.1
Ac007036.1
Ac007040.2
Ac007068.1
Ac007128.1
Ac007161.1
Ac007161.3
Ac007182.3
Ac007192.1
Ac007215.1
Ac007216.1
Ac007216.4
Ac007224.1
Ac007240.1
Ac007244.1
Ac007250.1
Ac007262.2
Ac007277.1
Ac007285.1
Ac007292.1
Ac007298.2
Ac007319.1
Ac007333.1
Ac007342.8
Ac007349.1
Ac007364.1
Ac007365.1
Ac007375.1
Ac007375.2
Ac007376.2
Ac007381.1
Ac007383.2
Ac007389.1
Ac007391.1
Ac007405.1
Ac007405.2
Ac007405.3
Ac007406.5
Ac007422.1
Ac007422.2
Ac007431.1
Ac007431.2
Ac007448.3
Ac007448.4
Ac007494.2
Ac007495.1
Ac007495.2
Ac007496.3
Ac007546.1
Ac007546.3
Ac007557.2
Ac007563.2
Ac007569.1
Ac007595.1
Ac007608.3
Ac007611.1
Ac007613.1
Ac007614.1
Ac007619.1
Ac007619.2
Ac007620.1
Ac007638.1
Ac007663.3
Ac007683.1
Ac007686.4
Ac007728.2
Ac007751.1
Ac007773.1
Ac007785.1
Ac007786.1
Ac007786.2
Ac007786.3
Ac007790.1
Ac007834.1
Ac007861.1
Ac007879.2
Ac007881.2
Ac007919.2
Ac007922.1
Ac007922.3
Ac007950.1
Ac007953.1
Ac007954.1
Ac007991.1
Ac007991.4
Ac007998.2
Ac007998.3
Ac007998.5
Ac008012.1
Ac008014.1
Ac008035.1
Ac008040.1
Ac008040.3
Ac008040.4
Ac008060.1
Ac008063.2
Ac008067.1
Ac008073.3
Ac008079.1
Ac008105.1
Ac008105.2
Ac008115.1
Ac008115.3
Ac008121.2
Ac008124.1
Ac008125.1
Ac008147.2
Ac008250.2
Ac008267.5
Ac008268.1
Ac008277.1
Ac008280.3
Ac008393.1
Ac008403.3
Ac008403.4
Ac008406.2
Ac008406.3
Ac008415.1
Ac008417.1
Ac008429.2
Ac008434.1
Ac008438.2
Ac008440.1
Ac008440.2
Ac008443.1
Ac008443.2
Ac008443.4
Ac008443.5
Ac008494.1
Ac008525.1
Ac008525.2
Ac008526.1
Ac008537.4
Ac008543.1
Ac008568.1
Ac008572.1
Ac008575.1
Ac008581.1
Ac008581.2
Ac008592.3
Ac008592.4
Ac008592.5
Ac008608.2
Ac008610.1
Ac008622.2
Ac008628.1
Ac008632.1
Ac008637.1
Ac008638.1
Ac008649.2
Ac008655.1
Ac008663.3
Ac008670.1
Ac008676.1
Ac008680.1
Ac008686.1
Ac008687.4
Ac008687.7
Ac008687.8
Ac008691.1
Ac008694.2
Ac008696.2
Ac008705.1
Ac008734.2
Ac008735.1
Ac008735.3
Ac008738.1
Ac008738.2
Ac008738.5
Ac008738.6
Ac008750.3
Ac008750.7
Ac008750.8
Ac008752.1
Ac008753.1
Ac008759.1
Ac008759.3
Ac008761.3
Ac008763.2
Ac008764.6
Ac008764.7
Ac008764.8
Ac008764.9
Ac008770.2
Ac008771.1
Ac008781.1
Ac008781.2
Ac008799.2
Ac008808.2
Ac008840.1
Ac008870.1
Ac008870.5
Ac008878.1
Ac008878.2
Ac008883.1
Ac008892.1
Ac008897.2
Ac008897.3
Ac008914.1
Ac008915.2
Ac008945.1
Ac008948.1
Ac008957.1
Ac008969.1
Ac008972.1
Ac008972.2
Ac009005.1
Ac009022.1
Ac009052.1
Ac009053.1
Ac009053.2
Ac009054.1
Ac009061.2
Ac009065.4
Ac009065.7
Ac009065.8
Ac009078.3
Ac009086.2
Ac009086.3
Ac009088.2
Ac009090.1
Ac009090.2
Ac009090.3
Ac009090.4
Ac009093.7
Ac009097.3
Ac009097.4
Ac009107.1
Ac009107.2
Ac009108.1
Ac009108.5
Ac009117.2
Ac009119.1
Ac009120.1
Ac009120.3
Ac009120.4
Ac009133.1
Ac009133.2
Ac009133.5
Ac009133.6
Ac009145.1
Ac009152.3
Ac009163.6
Ac009166.2
Ac009171.2
Ac009226.1
Ac009229.3
Ac009237.3
Ac009248.1
Ac009264.1
Ac009269.3
Ac009271.1
Ac009292.1
Ac009303.4
Ac009309.1
Ac009404.1
Ac009411.2
Ac009480.1
Ac009480.2
Ac009495.1
Ac009495.3
Ac009501.1
Ac009505.1
Ac009506.1
Ac009509.2
Ac009509.3
Ac009509.4
Ac009511.2
Ac009522.1
Ac009549.1
Ac009554.1
Ac009560.1
Ac009562.1
Ac009646.1
Ac009646.2
Ac009686.1
Ac009686.2
Ac009779.2
Ac009779.3
Ac009812.1
Ac009812.3
Ac009831.1
Ac009879.2
Ac009879.3
Ac009901.1
Ac009902.1
Ac009902.2
Ac009908.1
Ac009927.1
Ac009945.1
Ac009949.1
Ac009950.1
Ac009951.1
Ac009951.2
Ac009962.1
Ac009967.1
Ac009994.1
Ac010133.1
Ac010148.1
Ac010149.2
Ac010157.1
Ac010168.1
Ac010186.2
Ac010198.1
Ac010198.2
Ac010201.2
Ac010203.2
Ac010205.1
Ac010223.1
Ac010226.1
Ac010240.3
Ac010247.1
Ac010260.1
Ac010271.1
Ac010271.2
Ac010301.1
Ac010307.4
Ac010319.4
Ac010320.3
Ac010323.1
Ac010325.1
Ac010327.2
Ac010327.3
Ac010327.4
Ac010335.1
Ac010336.2
Ac010336.3
Ac010336.5
Ac010336.6
Ac010350.1
Ac010409.1
Ac010420.1
Ac010422.1
Ac010422.2
Ac010422.6
Ac010422.7
Ac010422.8
Ac010463.1
Ac010487.2
Ac010501.1
Ac010503.3
Ac010522.1
Ac010524.1
Ac010531.6
Ac010542.4
Ac010547.1
Ac010547.2
Ac010598.1
Ac010609.1
Ac010618.1
Ac010618.3
Ac010618.4
Ac010619.2
Ac010642.1
Ac010646.1
Ac010653.2
Ac010654.1
Ac010655.2
Ac010655.4
Ac010731.2
Ac010735.1
Ac010735.2
Ac010737.1
Ac010746.1
Ac010761.1
Ac010761.2
Ac010761.3
Ac010761.5
Ac010761.7
Ac010768.1
Ac010768.2
Ac010768.3
Ac010834.1
Ac010834.2
Ac010834.3
Ac010883.1
Ac010894.2
Ac010913.1
Ac010969.1
Ac010973.1
Ac010980.1
Ac010997.2
Ac010997.4
Ac010997.5
Ac010999.2
Ac011008.1
Ac011195.2
Ac011243.1
Ac011247.1
Ac011247.2
Ac011270.2
Ac011287.1
Ac011337.1
Ac011342.1
Ac011374.1
Ac011379.2
Ac011389.1
Ac011396.1
Ac011406.1
Ac011416.1
Ac011443.1
Ac011444.1
Ac011444.2
Ac011444.3
Ac011445.2
Ac011446.2
Ac011448.1
Ac011450.1
Ac011455.1
Ac011462.1
Ac011462.2
Ac011462.3
Ac011462.4
Ac011462.5
Ac011466.1
Ac011466.2
Ac011466.4
Ac011468.5
Ac011471.1
Ac011471.3
Ac011471.4
Ac011472.1
Ac011474.1
Ac011475.1
Ac011476.1
Ac011476.2
Ac011476.3
Ac011477.1
Ac011477.2
Ac011478.1
Ac011479.1
Ac011481.1
Ac011491.1
Ac011492.1
Ac011495.1
Ac011497.1
Ac011498.1
Ac011500.1
Ac011500.2
Ac011500.3
Ac011503.3
Ac011511.1
Ac011511.2
Ac011511.4
Ac011518.1
Ac011529.1
Ac011530.1
Ac011558.1
Ac011603.2
Ac011611.1
Ac011611.2
Ac011611.4
Ac011626.1
Ac011632.1
Ac011676.1
Ac011676.3
Ac011676.4
Ac011726.3
Ac011731.1
Ac011742.3
Ac011753.2
Ac011773.1
Ac011773.2
Ac011773.3
Ac011815.1
Ac011815.3
Ac011825.3
Ac011840.2
Ac011891.1
Ac011893.1
Ac011899.2
Ac011921.1
Ac011933.1
Ac011933.3
Ac011944.1
Ac011990.1
Ac011998.2
Ac011999.1
Ac012044.1
Ac012065.3
Ac012087.2
Ac012100.2
Ac012146.1
Ac012150.2
Ac012158.1
Ac012181.1
Ac012184.2
Ac012186.2
Ac012213.1
Ac012213.5
Ac012291.2
Ac012306.2
Ac012307.1
Ac012309.1
Ac012313.10
Ac012313.3
Ac012313.6
Ac012313.7
Ac012313.9
Ac012314.22
Ac012321.1
Ac012339.1
Ac012349.1
Ac012354.1
Ac012358.2
Ac012358.3
Ac012370.2
Ac012377.1
Ac012378.1
Ac012409.2
Ac012409.5
Ac012435.1
Ac012445.1
Ac012456.2
Ac012464.1
Ac012464.2
Ac012468.1
Ac012485.1
Ac012485.3
Ac012488.2
Ac012493.3
Ac012499.1
Ac012506.1
Ac012507.1
Ac012531.1
Ac012531.3
Ac012555.1
Ac012569.1
Ac012588.1
Ac012625.1
Ac012629.2
Ac012629.3
Ac012640.3
Ac012640.4
Ac012640.5
Ac012645.1
Ac012645.3
Ac012651.1
Ac012668.2
Ac012668.3
Ac012673.1
Ac012676.3
Ac012676.5
Ac013244.1
Ac013270.1
Ac013286.1
Ac013290.1
Ac013356.3
Ac013356.4
Ac013391.1
Ac013394.1
Ac013400.1
Ac013451.1
Ac013451.2
Ac013452.2
Ac013468.1
Ac013470.2
Ac013472.1
Ac013643.2
Ac013643.3
Ac013652.1
Ac013726.1
Ac013731.1
Ac013733.1
Ac015468.1
Ac015468.2
Ac015574.1
Ac015674.1
Ac015687.1
Ac015689.1
Ac015712.1
Ac015712.2
Ac015712.3
Ac015712.6
Ac015726.1
Ac015726.2
Ac015795.1
Ac015802.6
Ac015813.1
Ac015813.2
Ac015813.4
Ac015813.7
Ac015853.2
Ac015871.2
Ac015871.3
Ac015878.2
Ac015883.1
Ac015909.1
Ac015909.3
Ac015909.4
Ac015911.2
Ac015911.9
Ac015912.3
Ac015914.2
Ac015921.1
Ac015936.1
Ac015982.1
Ac016027.1
Ac016065.1
Ac016229.2
Ac016355.1
Ac016382.1
Ac016394.1
Ac016405.2
Ac016573.1
Ac016575.1
Ac016576.1
Ac016582.2
Ac016586.1
Ac016588.2
Ac016595.1
Ac016598.1
Ac016612.1
Ac016629.3
Ac016632.1
Ac016683.1
Ac016700.3
Ac016708.1
Ac016727.1
Ac016727.3
Ac016738.2
Ac016745.2
Ac016747.2
Ac016773.1
Ac016866.1
Ac016876.2
Ac016877.2
Ac016877.3
Ac016888.1
Ac016957.1
Ac016999.1
Ac016999.2
Ac017015.2
Ac017037.4
Ac017048.1
Ac017074.1
Ac017079.2
Ac017083.1
Ac017100.1
Ac017101.1
Ac017104.1
Ac017104.5
Ac018362.1
Ac018362.2
Ac018362.3
Ac018410.1
Ac018410.2
Ac018413.1
Ac018442.3
Ac018450.1
Ac018464.1
Ac018470.1
Ac018521.1
Ac018521.2
Ac018521.4
Ac018521.5
Ac018529.3
Ac018557.1
Ac018557.2
Ac018607.1
Ac018638.7
Ac018647.2
Ac018648.1
Ac018653.4
Ac018659.2
Ac018682.2
Ac018690.1
Ac018695.2
Ac018695.4
Ac018697.1
Ac018712.1
Ac018714.1
Ac018716.2
Ac018755.3
Ac018755.4
Ac018761.2
Ac018761.3
Ac018766.1
Ac018781.1
Ac018804.1
Ac018809.1
Ac018845.3
Ac018846.1
Ac018865.3
Ac018868.2
Ac018892.3
Ac018904.2
Ac018946.2
Ac019064.1
Ac019069.1
Ac019080.1
Ac019080.2
Ac019117.2
Ac019129.2
Ac019130.1
Ac019131.1
Ac019131.2
Ac019133.1
Ac019163.1
Ac019197.1
Ac019205.1
Ac019209.2
Ac019209.3
Ac019211.1
Ac019226.1
Ac019254.1
Ac019254.2
Ac019257.8
Ac019257.9
Ac019294.2
Ac019294.3
Ac020594.1
Ac020604.1
Ac020612.2
Ac020629.1
Ac020656.2
Ac020658.5
Ac020661.1
Ac020661.4
Ac020743.3
Ac020763.1
Ac020763.3
Ac020765.2
Ac020891.1
Ac020891.2
Ac020891.4
Ac020892.1
Ac020898.1
Ac020899.1
Ac020904.2
Ac020904.3
Ac020907.4
Ac020909.1
Ac020909.2
Ac020909.3
Ac020911.1
Ac020913.2
Ac020914.2
Ac020914.3
Ac020914.4
Ac020914.5
Ac020915.1
Ac020915.5
Ac020916.1
Ac020916.2
Ac020917.2
Ac020928.2
Ac020928.3
Ac020978.9
Ac021016.3
Ac021054.1
Ac021066.1
Ac021097.1
Ac021097.2
Ac021106.3
Ac021146.6
Ac021151.1
Ac021171.1
Ac021171.2
Ac021188.1
Ac021218.1
Ac021269.2
Ac021321.1
Ac021422.1
Ac021491.3
Ac021594.2
Ac021660.2
Ac021678.3
Ac021683.2
Ac021683.4
Ac021736.1
Ac021739.2
Ac021752.1
Ac022001.2
Ac022007.1
Ac022034.2
Ac022075.1
Ac022087.1
Ac022092.1
Ac022098.1
Ac022098.3
Ac022098.4
Ac022101.1
Ac022113.1
Ac022113.2
Ac022137.3
Ac022154.1
Ac022167.3
Ac022167.4
Ac022167.5
Ac022182.1
Ac022182.3
Ac022201.2
Ac022211.2
Ac022211.4
Ac022217.3
Ac022239.1
Ac022296.3
Ac022336.1
Ac022360.1
Ac022384.1
Ac022400.1
Ac022400.6
Ac022413.1
Ac022414.1
Ac022415.1
Ac022441.1
Ac022441.2
Ac022467.1
Ac022494.1
Ac022506.1
Ac022509.3
Ac022511.1
Ac022517.1
Ac022558.2
Ac022596.2
Ac022616.1
Ac022616.2
Ac022616.3
Ac022634.1
Ac022679.2
Ac022706.1
Ac022730.1
Ac022748.1
Ac022748.2
Ac022762.2
Ac022778.1
Ac022784.1
Ac022784.3
Ac022784.4
Ac022795.1
Ac022816.1
Ac022819.1
Ac022826.1
Ac022868.1
Ac022874.1
Ac022893.2
Ac022893.3
Ac022915.1
Ac022915.3
Ac022973.2
Ac023024.1
Ac023043.4
Ac023050.1
Ac023050.4
Ac023095.1
Ac023128.1
Ac023137.1
Ac023157.2
Ac023157.3
Ac023194.3
Ac023200.1
Ac023347.1
Ac023355.1
Ac023389.1
Ac023421.2
Ac023424.2
Ac023509.1
Ac023509.2
Ac023538.1
Ac023590.1
Ac023632.2
Ac023813.2
Ac023866.1
Ac023906.1
Ac023906.2
Ac023906.3
Ac023906.4
Ac023983.2
Ac024022.1
Ac024075.2
Ac024145.1
Ac024243.1
Ac024267.4
Ac024267.6
Ac024270.4
Ac024293.1
Ac024451.2
Ac024451.3
Ac024451.4
Ac024475.3
Ac024475.4
Ac024558.1
Ac024559.2
Ac024579.1
Ac024592.3
Ac024619.3
Ac024619.4
Ac024884.1
Ac024940.1
Ac024940.2
Ac024940.4
Ac024941.2
Ac024958.1
Ac025031.1
Ac025031.3
Ac025031.4
Ac025031.5
Ac025033.1
Ac025034.2
Ac025048.1
Ac025048.4
Ac025062.3
Ac025154.2
Ac025162.1
Ac025162.2
Ac025164.1
Ac025165.1
Ac025165.2
Ac025165.3
Ac025166.1
Ac025171.2
Ac025171.3
Ac025171.5
Ac025181.2
Ac025186.1
Ac025254.1
Ac025257.1
Ac025262.1
Ac025272.1
Ac025278.3
Ac025279.1
Ac025280.1
Ac025280.2
Ac025287.2
Ac025366.1
Ac025419.1
Ac025423.4
Ac025437.3
Ac025442.1
Ac025465.2
Ac025524.1
Ac025524.2
Ac025569.1
Ac025580.2
Ac025594.2
Ac025647.1
Ac025809.2
Ac025871.2
Ac025887.2
Ac025947.1
Ac026100.1
Ac026120.1
Ac026124.2
Ac026191.1
Ac026202.3
Ac026250.1
Ac026254.2
Ac026304.1
Ac026310.2
Ac026310.3
Ac026316.1
Ac026353.1
Ac026355.2
Ac026355.3
Ac026362.1
Ac026401.2
Ac026412.1
Ac026461.1
Ac026461.3
Ac026471.1
Ac026471.2
Ac026634.1
Ac026726.1
Ac026770.1
Ac026785.1
Ac026786.1
Ac026801.1
Ac026803.1
Ac026803.2
Ac026887.1
Ac026904.1
Ac026954.1
Ac026954.3
Ac026979.4
Ac027031.2
Ac027097.1
Ac027097.2
Ac027117.2
Ac027176.1
Ac027228.3
Ac027243.1
Ac027281.1
Ac027307.1
Ac027313.1
Ac027319.1
Ac027338.1
Ac027419.1
Ac027419.2
Ac027451.1
Ac027575.2
Ac027601.1
Ac027644.1
Ac027644.3
Ac027644.4
Ac027682.4
Ac027682.5
Ac027702.1
Ac027763.1
Ac032019.1
Ac034102.4
Ac034102.6
Ac034102.7
Ac034102.8
Ac034105.2
Ac034111.1
Ac034114.1
Ac034195.1
Ac034199.1
Ac034205.2
Ac034213.1
Ac034223.2
Ac034229.2
Ac034229.3
Ac034238.1
Ac034243.1
Ac036103.1
Ac036164.1
Ac036176.1
Ac036214.1
Ac036214.4
Ac037450.1
Ac037459.2
Ac037459.4
Ac037487.3
Ac040162.1
Ac040162.2
Ac040169.1
Ac040169.3
Ac040174.1
Ac040904.1
Ac040970.1
Ac044798.1
Ac044802.1
Ac044810.2
Ac044836.1
Ac044839.1
Ac044849.1
Ac046130.1
Ac046130.2
Ac046158.1
Ac046158.4
Ac046168.2
Ac046176.1
Ac046185.3
Ac046195.2
Ac048337.1
Ac048338.1
Ac048341.1
Ac048341.2
Ac048380.2
Ac048380.3
Ac048382.5
Ac048383.1
Ac051619.10
Ac051619.7
Ac051619.8
Ac053503.2
Ac053503.3
Ac053527.1
Ac055733.1
Ac055854.1
Ac055876.1
Ac055876.3
Ac060766.3
Ac060773.1
Ac060780.2
Ac061975.7
Ac061992.1
Ac061999.1
Ac062004.1
Ac062028.1
Ac063948.1
Ac063949.2
Ac063950.1
Ac063952.1
Ac063960.2
Ac063962.1
Ac063976.1
Ac063977.1
Ac063977.2
Ac063977.4
Ac064801.1
Ac064805.2
Ac064807.1
Ac064807.4
Ac064834.1
Ac064871.1
Ac066612.2
Ac067751.1
Ac067817.1
Ac067838.1
Ac067852.1
Ac067930.1
Ac067930.3
Ac067930.4
Ac067930.5
Ac067931.2
Ac067945.1
Ac067945.3
Ac067968.1
Ac068014.1
Ac068025.2
Ac068075.1
Ac068135.1
Ac068152.1
Ac068189.1
Ac068205.1
Ac068205.2
Ac068234.3
Ac068287.1
Ac068338.2
Ac068385.1
Ac068389.1
Ac068389.2
Ac068389.3
Ac068418.1
Ac068473.3
Ac068481.1
Ac068491.1
Ac068580.1
Ac068594.1
Ac068620.1
Ac068631.1
Ac068631.2
Ac068657.1
Ac068669.1
Ac068672.3
Ac068724.3
Ac068733.2
Ac068768.1
Ac068831.6
Ac068880.4
Ac068880.5
Ac068888.1
Ac068888.2
Ac068898.1
Ac068987.3
Ac069148.1
Ac069185.1
Ac069213.1
Ac069234.2
Ac069257.3
Ac069277.1
Ac069287.2
Ac069306.1
Ac069366.2
Ac069368.1
Ac069503.2
Ac069503.3
Ac072022.2
Ac073046.1
Ac073046.2
Ac073052.1
Ac073052.2
Ac073072.2
Ac073107.1
Ac073111.1
Ac073111.2
Ac073111.3
Ac073111.4
Ac073111.5
Ac073135.1
Ac073174.1
Ac073195.1
Ac073210.2
Ac073283.2
Ac073310.1
Ac073314.1
Ac073316.1
Ac073320.1
Ac073332.1
Ac073342.1
Ac073346.1
Ac073370.1
Ac073389.1
Ac073415.1
Ac073464.1
Ac073465.1
Ac073476.4
Ac073508.3
Ac073517.1
Ac073522.1
Ac073573.1
Ac073575.2
Ac073583.1
Ac073585.1
Ac073592.1
Ac073592.8
Ac073592.9
Ac073611.1
Ac073611.2
Ac073621.1
Ac073641.1
Ac073655.1
Ac073857.1
Ac073861.1
Ac073862.1
Ac073862.2
Ac073862.5
Ac073869.1
Ac073869.4
Ac073878.1
Ac073878.2
Ac073896.1
Ac073896.2
Ac073896.5
Ac073916.1
Ac073934.1
Ac073957.1
Ac074032.1
Ac074043.1
Ac074050.1
Ac074091.1
Ac074117.1
Ac074132.1
Ac074134.1
Ac074138.1
Ac074143.1
Ac074143.2
Ac074212.1
Ac074351.1
Ac074389.1
Ac074389.2
Ac074389.3
Ac076966.1
Ac078785.1
Ac078802.1
Ac078828.1
Ac078845.1
Ac078850.1
Ac078881.1
Ac078883.1
Ac078889.1
Ac078906.1
Ac078929.1
Ac078942.1
Ac078955.1
Ac079089.1
Ac079089.3
Ac079097.1
Ac079140.1
Ac079145.1
Ac079163.1
Ac079171.1
Ac079174.2
Ac079200.1
Ac079203.2
Ac079209.1
Ac079296.1
Ac079305.1
Ac079313.2
Ac079336.5
Ac079336.7
Ac079341.2
Ac079414.1
Ac079448.1
Ac079466.1
Ac079594.2
Ac079598.4
Ac079630.1
Ac079742.1
Ac079753.1
Ac079766.1
Ac079776.3
Ac079790.1
Ac079791.1
Ac079807.1
Ac079848.1
Ac079858.1
Ac079866.2
Ac079907.1
Ac079922.2
Ac079944.1
Ac079950.1
Ac079953.1
Ac080011.1
Ac080038.1
Ac080038.4
Ac080075.1
Ac080078.2
Ac080080.1
Ac080129.1
Ac080129.2
Ac083795.2
Ac083798.1
Ac083798.2
Ac083805.2
Ac083805.3
Ac083843.2
Ac083855.1
Ac083862.2
Ac083867.1
Ac083880.1
Ac083906.1
Ac083906.3
Ac083964.1
Ac083964.2
Ac083973.1
Ac083982.1
Ac084018.2
Ac084026.2
Ac084082.1
Ac084083.1
Ac084121.13
Ac084125.1
Ac084125.3
Ac084262.1
Ac084262.2
Ac084291.1
Ac084337.2
Ac084754.1
Ac084756.1
Ac084757.3
Ac084781.2
Ac084782.1
Ac084816.1
Ac084859.1
Ac084864.1
Ac084871.2
Ac084876.1
Ac084876.2
Ac087045.1
Ac087045.3
Ac087163.3
Ac087190.1
Ac087190.2
Ac087203.1
Ac087241.1
Ac087269.1
Ac087276.3
Ac087289.3
Ac087289.4
Ac087294.1
Ac087321.1
Ac087362.2
Ac087385.2
Ac087385.3
Ac087392.2
Ac087393.1
Ac087393.2
Ac087439.1
Ac087439.2
Ac087491.1
Ac087499.2
Ac087500.1
Ac087518.1
Ac087521.1
Ac087521.2
Ac087521.3
Ac087612.1
Ac087623.2
Ac087645.2
Ac087664.1
Ac087672.2
Ac087683.2
Ac087721.2
Ac087741.1
Ac087741.3
Ac087752.1
Ac087752.3
Ac087762.1
Ac087783.1
Ac087821.2
Ac087854.1
Ac087884.1
Ac089983.1
Ac089998.2
Ac089998.4
Ac089999.1
Ac090095.1
Ac090114.3
Ac090124.1
Ac090152.1
Ac090164.3
Ac090181.2
Ac090192.2
Ac090193.1
Ac090198.1
Ac090200.1
Ac090281.1
Ac090283.1
Ac090360.1
Ac090398.1
Ac090409.2
Ac090415.1
Ac090506.1
Ac090510.1
Ac090515.2
Ac090515.4
Ac090527.1
Ac090527.2
Ac090541.1
Ac090572.2
Ac090607.5
Ac090615.1
Ac090616.1
Ac090616.3
Ac090616.4
Ac090617.1
Ac090617.3
Ac090617.4
Ac090617.5
Ac090617.6
Ac090617.7
Ac090692.1
Ac090692.2
Ac090699.1
Ac090739.1
Ac090753.1
Ac090772.2
Ac090774.1
Ac090774.2
Ac090791.1
Ac090796.1
Ac090826.2
Ac090844.2
Ac090888.3
Ac090948.1
Ac090948.2
Ac090948.3
Ac090960.1
Ac090983.1
Ac091045.1
Ac091047.1
Ac091057.6
Ac091096.1
Ac091114.1
Ac091133.5
Ac091144.2
Ac091152.2
Ac091152.3
Ac091153.1
Ac091153.3
Ac091153.4
Ac091163.1
Ac091167.4
Ac091167.6
Ac091167.7
Ac091179.1
Ac091180.2
Ac091182.1
Ac091193.1
Ac091196.1
Ac091305.1
Ac091390.4
Ac091492.1
Ac091551.1
Ac091563.1
Ac091564.2
Ac091564.3
Ac091564.4
Ac091564.6
Ac091588.2
Ac091614.2
Ac091685.1
Ac091685.2
Ac091729.3
Ac091820.1
Ac091826.2
Ac091874.1
Ac091906.1
Ac091917.2
Ac091925.1
Ac091959.1
Ac091959.3
Ac091973.1
Ac091979.2
Ac091982.1
Ac092045.1
Ac092053.2
Ac092053.3
Ac092059.1
Ac092068.1
Ac092068.2
Ac092070.2
Ac092072.1
Ac092078.1
Ac092115.1
Ac092115.2
Ac092115.3
Ac092117.1
Ac092117.2
Ac092118.1
Ac092119.3
Ac092123.1
Ac092139.2
Ac092140.1
Ac092143.1
Ac092143.2
Ac092145.1
Ac092159.2
Ac092159.3
Ac092164.1
Ac092168.2
Ac092171.3
Ac092171.4
Ac092171.5
Ac092266.1
Ac092287.1
Ac092295.1
Ac092295.2
Ac092296.3
Ac092338.3
Ac092343.1
Ac092364.1
Ac092368.1
Ac092368.3
Ac092378.1
Ac092378.2
Ac092384.2
Ac092384.3
Ac092422.1
Ac092435.1
Ac092436.4
Ac092447.1
Ac092535.4
Ac092570.3
Ac092587.1
Ac092597.1
Ac092598.1
Ac092620.2
Ac092647.5
Ac092650.2
Ac092652.2
Ac092666.2
Ac092687.2
Ac092718.1
Ac092723.5
Ac092755.2
Ac092756.1
Ac092794.2
Ac092803.2
Ac092807.3
Ac092809.4
Ac092811.2
Ac092819.1
Ac092821.3
Ac092835.1
Ac092851.1
Ac092868.1
Ac092868.3
Ac092910.3
Ac092919.2
Ac092944.1
Ac092953.2
Ac092958.4
Ac093010.2
Ac093063.1
Ac093074.1
Ac093151.3
Ac093154.1
Ac093157.1
Ac093159.1
Ac093162.2
Ac093248.1
Ac093249.2
Ac093249.3
Ac093249.4
Ac093249.5
Ac093277.1
Ac093278.1
Ac093281.1
Ac093323.1
Ac093323.3
Ac093331.1
Ac093423.1
Ac093423.2
Ac093423.3
Ac093433.1
Ac093484.1
Ac093484.3
Ac093484.4
Ac093495.1
Ac093503.1
Ac093510.1
Ac093512.2
Ac093525.1
Ac093536.1
Ac093579.1
Ac093591.1
Ac093591.2
Ac093627.3
Ac093627.4
Ac093627.5
Ac093627.7
Ac093635.1
Ac093663.2
Ac093677.1
Ac093698.1
Ac093698.2
Ac093700.1
Ac093726.3
Ac093732.1
Ac093734.1
Ac093752.1
Ac093752.2
Ac093772.1
Ac093810.1
Ac093821.1
Ac093827.4
Ac093895.1
Ac093899.2
Ac093903.1
Ac093904.1
Ac093909.6
Ac095032.1
Ac095040.1
Ac095057.2
Ac096531.1
Ac096536.2
Ac096540.1
Ac096637.2
Ac096638.2
Ac096649.1
Ac096664.2
Ac096666.1
Ac096677.1
Ac096677.3
Ac096720.2
Ac096733.1
Ac096734.2
Ac096736.3
Ac096921.1
Ac096992.2
Ac096996.2
Ac097103.1
Ac097103.2
Ac097104.1
Ac097105.1
Ac097358.1
Ac097460.1
Ac097460.3
Ac097467.3
Ac097484.2
Ac097534.2
Ac097537.1
Ac097634.1
Ac097634.3
Ac097637.1
Ac097717.1
Ac097724.1
Ac098484.3
Ac098484.4
Ac098487.1
Ac098582.1
Ac098614.3
Ac098650.1
Ac098820.1
Ac098828.2
Ac098829.1
Ac098850.2
Ac098868.1
Ac098869.1
Ac098934.1
Ac098934.4
Ac099062.1
Ac099063.3
Ac099063.4
Ac099329.1
Ac099342.1
Ac099343.3
Ac099398.1
Ac099489.1
Ac099489.2
Ac099508.1
Ac099518.1
Ac099518.3
Ac099518.5
Ac099521.1
Ac099521.2
Ac099522.1
Ac099522.2
Ac099524.1
Ac099568.2
Ac099668.1
Ac099670.3
Ac099673.1
Ac099677.5
Ac099681.1
Ac099681.2
Ac099684.3
Ac099754.1
Ac099782.2
Ac099791.2
Ac099793.1
Ac099795.1
Ac099796.1
Ac099811.2
Ac099811.5
Ac099850.1
Ac100757.2
Ac100768.1
Ac100771.2
Ac100778.3
Ac100784.1
Ac100786.1
Ac100788.2
Ac100791.2
Ac100793.2
Ac100793.3
Ac100793.4
Ac100800.1
Ac100801.1
Ac100803.1
Ac100803.2
Ac100810.1
Ac100810.3
Ac100812.1
Ac100814.1
Ac100827.1
Ac100827.3
Ac100830.2
Ac100830.3
Ac100835.2
Ac100849.1
Ac100854.1
Ac100858.3
Ac100861.1
Ac100861.2
Ac100871.1
Ac102945.2
Ac102953.1
Ac103591.3
Ac103691.1
Ac103702.1
Ac103702.2
Ac103705.1
Ac103706.1
Ac103736.1
Ac103739.1
Ac103746.1
Ac103809.1
Ac103810.3
Ac103855.1
Ac103855.4
Ac103858.1
Ac103858.2
Ac103923.1
Ac103987.1
Ac103988.1
Ac103996.3
Ac104012.1
Ac104024.2
Ac104046.1
Ac104051.2
Ac104073.4
Ac104078.1
Ac104078.2
Ac104109.2
Ac104123.1
Ac104129.1
Ac104131.1
Ac104135.1
Ac104162.2
Ac104170.1
Ac104211.4
Ac104212.1
Ac104229.1
Ac104241.2
Ac104260.3
Ac104308.1
Ac104350.1
Ac104365.1
Ac104365.2
Ac104389.1
Ac104417.1
Ac104452.1
Ac104457.2
Ac104532.1
Ac104561.1
Ac104564.1
Ac104564.3
Ac104564.4
Ac104581.4
Ac104590.1
Ac104634.1
Ac104653.2
Ac104662.2
Ac104667.2
Ac104695.4
Ac104699.1
Ac104758.5
Ac104763.2
Ac104771.1
Ac104794.1
Ac104809.2
Ac104843.1
Ac104843.3
Ac104958.2
Ac104961.1
Ac104971.1
Ac104971.3
Ac104984.3
Ac104984.5
Ac104997.1
Ac105001.1
Ac105020.4
Ac105020.6
Ac105021.1
Ac105105.1
Ac105114.1
Ac105129.2
Ac105137.2
Ac105265.1
Ac105265.2
Ac105275.2
Ac105277.1
Ac105339.2
Ac105339.5
Ac105411.1
Ac105429.2
Ac105443.1
Ac105910.1
Ac105935.1
Ac105940.2
Ac105942.1
Ac106028.2
Ac106028.4
Ac106038.1
Ac106730.1
Ac106738.2
Ac106739.1
Ac106754.1
Ac106774.1
Ac106782.2
Ac106782.5
Ac106796.1
Ac106800.3
Ac106820.4
Ac106858.1
Ac106865.1
Ac106872.4
Ac106875.1
Ac106895.2
Ac106897.1
Ac106900.1
Ac107016.1
Ac107029.1
Ac107032.2
Ac107068.1
Ac107083.1
Ac107208.1
Ac107223.1
Ac107396.1
Ac107398.1
Ac107398.4
Ac107871.1
Ac107884.1
Ac107918.2
Ac107952.2
Ac107959.1
Ac107959.2
Ac107959.4
Ac107959.5
Ac107982.2
Ac108002.1
Ac108039.1
Ac108047.1
Ac108134.1
Ac108134.3
Ac108134.4
Ac108448.3
Ac108449.1
Ac108471.1
Ac108471.2
Ac108477.1
Ac108673.3
Ac108676.1
Ac108693.2
Ac108704.2
Ac108727.1
Ac108727.2
Ac108729.2
Ac108738.1
Ac108751.5
Ac108752.1
Ac108860.2
Ac108865.1
Ac108866.1
Ac108868.2
Ac109454.3
Ac109458.1
Ac109460.3
Ac109462.1
Ac109466.1
Ac109492.1
Ac109495.1
Ac109583.2
Ac109587.1
Ac109630.1
Ac109992.1
Ac110058.1
Ac110079.1
Ac110285.2
Ac110285.3
Ac110285.4
Ac110285.5
Ac110285.6
Ac110285.7
Ac110716.2
Ac110741.1
Ac110741.2
Ac110749.1
Ac110753.1
Ac110769.2
Ac110769.3
Ac110772.1
Ac110801.1
Ac110994.2
Ac111152.2
Ac111182.1
Ac111194.1
Ac111198.1
Ac112196.1
Ac112198.4
Ac112200.1
Ac112219.2
Ac112225.1
Ac112236.2
Ac112242.1
Ac112482.1
Ac112484.1
Ac112484.3
Ac112504.2
Ac112719.1
Ac112907.1
Ac113143.1
Ac113143.2
Ac113167.1
Ac113189.1
Ac113189.3
Ac113191.1
Ac113194.1
Ac113208.1
Ac113346.2
Ac113361.1
Ac113367.3
Ac113368.1
Ac113382.1
Ac113382.2
Ac113404.1
Ac113410.3
Ac113430.1
Ac114271.1
Ac114291.1
Ac114488.1
Ac114488.2
Ac114488.3
Ac114489.1
Ac114495.2
Ac114498.1
Ac114546.3
Ac114550.2
Ac114730.1
Ac114760.2
Ac114781.2
Ac114803.1
Ac114811.2
Ac114878.1
Ac114947.2
Ac114956.1
Ac114956.3
Ac115102.1
Ac115115.1
Ac115522.1
Ac115618.2
Ac115618.3
Ac115676.1
Ac115837.1
Ac115989.1
Ac116021.1
Ac116036.1
Ac116038.1
Ac116096.1
Ac116348.4
Ac116351.2
Ac116353.1
Ac116366.1
Ac116366.3
Ac116407.2
Ac116535.1
Ac116667.1
Ac116667.2
Ac116913.1
Ac116914.2
Ac116917.1
Ac117382.2
Ac117383.1
Ac117395.1
Ac117430.1
Ac117457.1
Ac117482.1
Ac117500.2
Ac117500.5
Ac117503.2
Ac117529.1
Ac118344.1
Ac118549.1
Ac118553.2
Ac118754.1
Ac118754.2
Ac118754.3
Ac118755.1
Ac118757.1
Ac119396.1
Ac119424.1
Ac119673.1
Ac119677.1
Ac119800.1
Ac120057.2
Ac120057.3
Ac120057.4
Ac120114.1
Ac120114.4
Ac120193.1
Ac120349.1
Ac120498.1
Ac120498.9
Ac121338.1
Ac121338.2
Ac121761.1
Ac122688.1
Ac122688.2
Ac122718.2
Ac123767.1
Ac123777.1
Ac124016.1
Ac124067.1
Ac124068.2
Ac124076.1
Ac124242.1
Ac124248.1
Ac124276.1
Ac124283.5
Ac124319.1
Ac124319.3
Ac124784.1
Ac124798.1
Ac125494.1
Ac125604.1
Ac125611.3
Ac125807.2
Ac126177.3
Ac126177.6
Ac126283.1
Ac126323.5
Ac126407.1
Ac126544.1
Ac126544.2
Ac126614.1
Ac126696.1
Ac126763.1
Ac127002.1
Ac127024.2
Ac127024.5
Ac127024.7
Ac127070.1
Ac127459.1
Ac127459.2
Ac127459.3
Ac127496.1
Ac127496.2
Ac127496.7
Ac127502.1
Ac127502.2
Ac127521.1
Ac128709.2
Ac128709.3
Ac129492.1
Ac129492.2
Ac129492.3
Ac129492.5
Ac129492.8
Ac129507.1
Ac129507.2
Ac129507.3
Ac130304.1
Ac130343.1
Ac130343.2
Ac130366.1
Ac130371.1
Ac130469.1
Ac130509.1
Ac130895.1
Ac131009.1
Ac131009.4
Ac131025.1
Ac131025.3
Ac131097.4
Ac131238.1
Ac131254.2
Ac131571.1
Ac131888.1
Ac131934.1
Ac131953.1
Ac132008.2
Ac132216.1
Ac132219.2
Ac132807.1
Ac132872.1
Ac132872.2
Ac132938.2
Ac133065.1
Ac133552.1
Ac133552.2
Ac133552.3
Ac133637.1
Ac133644.3
Ac133961.1
Ac134043.1
Ac134349.1
Ac134508.1
Ac134669.1
Ac134682.1
Ac134772.1
Ac135048.2
Ac135048.3
Ac135050.5
Ac135178.2
Ac135178.3
Ac135178.6
Ac135279.3
Ac135586.2
Ac135721.2
Ac135983.2
Ac136424.2
Ac136469.1
Ac136475.2
Ac136475.3
Ac136475.4
Ac136475.5
Ac136475.7
Ac136475.8
Ac136601.1
Ac136628.3
Ac136632.2
Ac137579.2
Ac137590.2
Ac137630.1
Ac137630.3
Ac137630.4
Ac137695.2
Ac137767.1
Ac137834.1
Ac137834.2
Ac137932.2
Ac138123.1
Ac138123.2
Ac138150.1
Ac138207.1
Ac138207.2
Ac138207.4
Ac138207.8
Ac138207.9
Ac138304.1
Ac138356.2
Ac138356.3
Ac138393.1
Ac138393.3
Ac138409.1
Ac138466.1
Ac138466.3
Ac138474.1
Ac138649.1
Ac138649.4
Ac138649.5
Ac138696.2
Ac138811.1
Ac138951.1
Ac139099.2
Ac139149.1
Ac139256.1
Ac139453.1
Ac139530.3
Ac139700.1
Ac139712.3
Ac139749.1
Ac139768.1
Ac139769.2
Ac139792.1
Ac139795.3
Ac139887.2
Ac140504.1
Ac140912.1
Ac141273.2
Ac141586.1
Ac141930.2
Ac144522.1
Ac145098.1
Ac145124.1
Ac145207.2
Ac145207.3
Ac145207.7
Ac145207.9
Ac145285.2
Ac145285.6
Ac145422.1
Ac148476.1
Ac156455.1
Ac211433.2
Ac211433.3
Ac211476.2
Ac231533.1
Ac231657.1
Ac231657.2
Ac231981.1
Ac232323.2
Ac233280.1
Ac233702.8
Ac233992.2
Ac233992.3
Ac234582.1
Ac234781.1
Ac234917.1
Ac239800.2
Ac239868.1
Ac241377.3
Ac241584.1
Ac242376.2
Ac242426.2
Ac242842.1
Ac242842.2
Ac242843.1
Ac242988.1
Ac243547.2
Ac243547.3
Ac243571.2
Ac243585.2
Ac243654.1
Ac243829.1
Ac243829.4
Ac243830.3
Ac243960.1
Ac243960.5
Ac243962.1
Ac243964.2
Ac243965.1
Ac243967.1
Ac244033.1
Ac244034.2
Ac244035.1
Ac244090.3
Ac244131.1
Ac244153.1
Ac244157.1
Ac244157.2
Ac244230.2
Ac244250.3
Ac244453.3
Ac244502.1
Ac244517.10
Ac244517.11
Ac244517.8
Ac245014.3
Ac245028.3
Ac245033.1
Ac245033.2
Ac245036.4
Ac245047.6
Ac245052.2
Ac245052.5
Ac245052.7
Ac245060.1
Ac245100.4
Ac245140.1
Ac245291.1
Ac245297.3
Ac245452.1
Ac245517.3
Ac245884.11
Ac245884.4
Ac245884.7
Ac245884.9
Ac246793.1
Ac246817.1
Ac254562.2
Acaa1
Acaca
Acacb
Acad10
Acad11
Acad8
Acad9
Acadm
Acads
Acadsb
Acadvl
Acap1
Acap2
Acat1
Acat2
Acbd4
Acbd6
Accs
Ace2
Acer1
Ache
Acin1
Ackr2
Acly
Aco2
Acod1
Acot11
Acot13
Acot2
Acot6
Acot8
Acox1
Acox2
Acoxl
Acp1
Acp2
Acp5
Acp6
Acp7
Acpp
Acrbp
Acsbg1
Acsf2
Acsf3
Acsl3
Acsl5
Acsm1
Acsm3
Acss1
Acss2
Acss3
Acta1
Acta2
Actb
Actbp11
Actbp13
Actg1
Actg2
Actl6a
Actn1
Actn1-as1
Actn3
Actn4
Actr10
Actr1a
Actr2
Actr3
Actr3b
Actr6
Actr6p1
Acvr1b
Acvr2a
Acvr2b
Acvrl1
Acy1
Acyp1
Acyp2
Ad000671.1
Ad000671.3
Ad000864.1
Ad000864.2
Ad001527.2
Adal
Adam10
Adam12
Adam15
Adam17
Adam18
Adam19
Adam1a
Adam20p1
Adam23
Adam28
Adam32
Adam5
Adam6
Adam8
Adam9
Adamdec1
Adamts1
Adamts10
Adamts16
Adamts17
Adamts18
Adamts3
Adamts4
Adamts8
Adamtsl1
Adamtsl2
Adamtsl3
Adamtsl4
Adamtsl4-as1
Adamtsl5
Adap1
Adap2
Adarb1
Adat1
Adck1
Adck2
Adck5
Adcy10
Adcy4
Adcy5
Adcy7
Adcy9
Adcyap1
Add1
Add3
Add3-as1
Adgra1
Adgra2
Adgra3
Adgrb1
Adgrb3
Adgrd1
Adgrd2
Adgre1
Adgre5
Adgrf4
Adgrf5
Adgrg1
Adgrg2
Adgrg3
Adgrg5
Adgrg6
Adgrg7
Adgrl1
Adgrl2
Adgrl3-as1
Adgrv1
Adh5
Adh7
Adhfe1
Adi1p1
Adipor1
Adipor2
Adirf
Adk
Adm
Adnp2
Adnp-as1
Ado
Adora1
Adora2a
Adora2a-as1
Adora3
Adpgk
Adpgk-as1
Adprh
Adprhl1
Adprm
Adra1a
Adra1d
Adrb1
Adrm1
Adsl
Adssl1
Adtrp
Aebp2
Aen
Aes
Af038458.1
Af064858.1
Af107885.2
Af111167.1
Af111167.2
Af111169.2
Af117829.1
Af124730.1
Af127577.5
Af129408.1
Af131215.7
Af131216.3
Af181450.1
Af186190.1
Af212831.1
Af213884.3
Af230666.1
Af230666.2
Af233439.1
Af233439.2
Af279873.3
Afap1l1
Afap1l2
Afdn
Aff1
Aff3
Aff4
Afg1l
Afg3l1p
Afg3l2
Afmid
Aftph
Agap1
Agap11
Agap3
Agbl3
Agbl4
Agbl5
Agbl5-it1
Agfg1
Agfg2
Aggf1
Agk
Agl
Ago2
Ago3
Agpat2
Agpat3
Agpat5
Agps
Agr2
Agrn
Agrp
Agtpbp1
Agtrap
Agxt
Ahcyl1
Ahcyl2
Ahdc1
Ahi1
Ahnak
Ahr
Ahrr
Ahsa1
Ahsa2p
Aicda
Aif1
Aif1l
Aifm1p1
Aifm3
Aig1
Aig1p1
Aimp1
Aimp1p1
Aimp2
Aip
Aipl1
Aire
Aj003147.2
Aj011932.1
Aj239328.1
Ajm1
Ajuba
Ak2
Ak3
Ak3p2
Ak3p5
Ak4
Ak5
Ak9
Akap1
Akap10
Akap12
Akap13
Akap17a
Akap2
Akap3
Akap7
Akap8
Akap8l
Akap9
Akip1
Akirin1
Akna
Aknad1
Akr1a1
Akr1b1
Akr1c3
Akr1c7p
Akr1d1
Akt1
Akt1s1
Akt2
Akt3
Aktip
Al008636.1
Al008638.6
Al008726.1
Al008729.1
Al008729.2
Al009174.1
Al009179.1
Al009183.1
Al020994.1
Al020994.2
Al020996.2
Al020996.3
Al020997.2
Al021068.1
Al021155.2
Al021391.1
Al021396.1
Al021407.1
Al021546.1
Al021707.1
Al021707.3
Al021707.5
Al021707.7
Al021937.2
Al021997.3
Al022067.1
Al022068.1
Al022069.1
Al022237.1
Al022238.2
Al022238.4
Al022312.1
Al022313.1
Al022313.2
Al022314.1
Al022316.1
Al022318.4
Al022323.3
Al022324.3
Al022326.1
Al022328.3
Al022345.4
Al022725.1
Al023284.1
Al023284.4
Al023803.1
Al023803.3
Al023806.1
Al023806.2
Al024474.1
Al024474.2
Al024498.2
Al024507.2
Al024508.2
Al031055.1
Al031056.1
Al031058.1
Al031123.2
Al031123.3
Al031229.1
Al031281.1
Al031281.3
Al031282.1
Al031283.3
Al031320.2
Al031428.1
Al031432.3
Al031432.4
Al031577.2
Al031587.2
Al031595.1
Al031651.2
Al031658.2
Al031663.1
Al031666.2
Al031670.1
Al031681.1
Al031705.1
Al031710.2
Al031713.1
Al031722.1
Al031727.2
Al031728.1
Al031729.1
Al031768.1
Al031772.1
Al031777.2
Al031777.3
Al031846.1
Al031847.1
Al031847.2
Al031848.2
Al031864.1
Al031963.3
Al031985.3
Al032819.1
Al032819.3
Al033381.1
Al033397.1
Al033519.3
Al033527.1
Al033527.3
Al033527.4
Al033527.5
Al033528.2
Al033539.1
Al034349.1
Al034374.1
Al034379.1
Al034397.2
Al034397.3
Al034399.2
Al034417.2
Al034430.2
Al034548.1
Al034550.2
Al035078.4
Al035252.2
Al035398.1
Al035407.2
Al035410.1
Al035412.1
Al035420.3
Al035427.1
Al035446.1
Al035454.1
Al035460.1
Al035530.1
Al035530.2
Al035555.1
Al035587.1
Al035666.1
Al035693.1
Al035696.4
Al049545.1
Al049557.1
Al049612.1
Al049629.2
Al049637.1
Al049637.2
Al049647.1
Al049697.1
Al049712.1
Al049757.1
Al049779.3
Al049780.1
Al049780.2
Al049780.3
Al049795.1
Al049796.1
Al049812.1
Al049820.1
Al049830.3
Al049840.6
Al049844.1
Al049870.1
Al049870.3
Al049870.4
Al050338.1
Al050343.1
Al050343.2
Al050403.1
Al050403.2
Al078459.1
Al078587.1
Al078590.3
Al078595.3
Al078599.1
Al078601.3
Al078621.1
Al078621.3
Al078644.2
Al079341.1
Al079342.3
Al080250.1
Al080276.2
Al080285.1
Al080312.2
Al080317.1
Al096701.3
Al096828.3
Al096861.1
Al096865.1
Al096870.1
Al109614.1
Al109615.2
Al109659.2
Al109755.1
Al109763.1
Al109804.1
Al109809.1
Al109809.2
Al109811.3
Al109838.1
Al109840.2
Al109914.1
Al109917.1
Al109918.1
Al109920.1
Al109924.1
Al109924.5
Al109954.1
Al109976.1
Al110115.2
Al110118.2
Al117335.1
Al117339.3
Al117339.5
Al117342.1
Al117348.2
Al117378.2
Al117379.1
Al117382.2
Al118506.1
Al118508.1
Al118508.2
Al118556.1
Al118558.3
Al121594.1
Al121603.2
Al121612.2
Al121655.1
Al121672.1
Al121672.2
Al121722.1
Al121749.1
Al121758.1
Al121759.2
Al121760.1
Al121768.1
Al121772.1
Al121772.2
Al121787.1
Al121790.2
Al121820.1
Al121820.2
Al121835.1
Al121835.2
Al121845.1
Al121845.3
Al121852.1
Al121890.2
Al121890.4
Al121900.1
Al121900.2
Al121902.1
Al121906.1
Al121917.1
Al121936.1
Al121936.2
Al121949.1
Al121956.1
Al121972.1
Al121983.2
Al121985.1
Al121990.1
Al121992.1
Al122001.1
Al122008.1
Al122013.1
Al122023.1
Al132639.3
Al132655.1
Al132656.4
Al132671.2
Al132709.1
Al132780.1
Al132780.2
Al132819.1
Al132857.1
Al132875.2
Al132875.3
Al133153.1
Al133153.2
Al133215.2
Al133216.2
Al133227.1
Al133243.2
Al133264.1
Al133268.1
Al133268.3
Al133279.3
Al133330.1
Al133338.1
Al133343.1
Al133351.1
Al133352.1
Al133367.1
Al133371.1
Al133371.2
Al133375.1
Al133383.1
Al133396.2
Al133410.2
Al133410.3
Al133444.1
Al133445.2
Al133465.1
Al133466.1
Al133467.1
Al133467.2
Al133480.1
Al133485.1
Al133485.2
Al133499.1
Al133520.1
Al133551.1
Al133553.1
Al135744.1
Al135791.1
Al135818.1
Al135838.1
Al135901.1
Al135905.2
Al135924.2
Al135999.3
Al136038.3
Al136038.5
Al136040.1
Al136084.2
Al136090.1
Al136115.1
Al136126.1
Al136131.1
Al136131.3
Al136139.1
Al136140.2
Al136295.1
Al136295.2
Al136301.1
Al136309.2
Al136309.4
Al136320.1
Al136368.1
Al136442.1
Al136967.1
Al136968.2
Al136981.1
Al136982.4
Al136982.5
Al136982.7
Al136987.1
Al136988.2
Al137003.1
Al137003.2
Al137009.1
Al137025.1
Al137028.2
Al137058.1
Al137058.2
Al137060.1
Al137067.1
Al137072.1
Al137077.2
Al137247.1
Al137782.1
Al137785.1
Al137789.2
Al137802.2
Al137802.3
Al137847.1
Al137849.1
Al137856.1
Al137918.1
Al138688.1
Al138720.1
Al138724.1
Al138756.1
Al138762.1
Al138767.2
Al138781.1
Al138820.1
Al138825.1
Al138828.1
Al138831.1
Al138831.2
Al138878.1
Al138880.1
Al138881.1
Al138885.3
Al138885.4
Al138889.2
Al138895.1
Al138916.1
Al138921.1
Al138921.2
Al138927.1
Al138960.1
Al138966.2
Al139005.1
Al139008.2
Al139010.1
Al139011.1
Al139020.2
Al139021.2
Al139022.2
Al139035.1
Al139039.3
Al139082.1
Al139095.3
Al139095.4
Al139099.1
Al139099.2
Al139099.3
Al139125.1
Al139132.1
Al139161.1
Al139161.2
Al139184.1
Al139220.2
Al139246.5
Al139254.1
Al139260.1
Al139286.1
Al139289.1
Al139300.1
Al139317.1
Al139317.5
Al139327.1
Al139330.1
Al139339.1
Al139344.1
Al139353.1
Al139353.2
Al139383.1
Al139385.1
Al139396.1
Al139412.1
Al139415.2
Al139421.1
Al139807.1
Al157359.3
Al157385.1
Al157392.3
Al157392.4
Al157400.1
Al157400.2
Al157400.5
Al157762.1
Al157778.1
Al157786.1
Al157791.2
Al157813.1
Al157823.2
Al157832.2
Al157871.4
Al157871.5
Al157888.1
Al157931.2
Al157932.1
Al157935.1
Al157937.1
Al158053.1
Al158062.1
Al158063.1
Al158068.1
Al158070.2
Al158071.1
Al158071.4
Al158151.1
Al158151.3
Al158151.4
Al158196.1
Al158198.1
Al158211.3
Al158211.5
Al158800.1
Al158832.1
Al158835.2
Al159158.1
Al159169.1
Al159174.1
Al160171.1
Al160191.1
Al160272.1
Al160272.2
Al160274.1
Al160281.1
Al160286.1
Al160291.1
Al160313.1
Al160314.2
Al160408.4
Al161431.1
Al161452.1
Al161454.1
Al161616.1
Al161616.2
Al161636.2
Al161668.1
Al161668.2
Al161669.1
Al161722.3
Al161725.1
Al161729.1
Al161729.2
Al161733.1
Al161740.1
Al161752.1
Al161756.1
Al161757.4
Al161757.5
Al161893.1
Al161910.1
Al161935.1
Al161937.1
Al162171.1
Al162171.2
Al162231.1
Al162231.2
Al162231.3
Al162231.4
Al162258.1
Al162377.1
Al162385.2
Al162412.1
Al162419.1
Al162424.1
Al162425.1
Al162427.1
Al162430.2
Al162431.3
Al162431.4
Al162591.2
Al162595.1
Al162724.1
Al162724.2
Al162727.1
Al163195.3
Al163636.2
Al163974.1
Al352984.2
Al353072.2
Al353135.1
Al353579.1
Al353581.1
Al353596.1
Al353611.1
Al353615.1
Al353621.1
Al353622.2
Al353648.1
Al353653.1
Al353662.2
Al353708.1
Al353708.2
Al353718.1
Al353719.1
Al353726.2
Al353743.1
Al353747.3
Al353759.1
Al353764.1
Al353795.2
Al353796.1
Al353801.1
Al353801.3
Al353803.1
Al353803.4
Al353807.2
Al353813.1
Al354674.1
Al354696.2
Al354707.1
Al354710.1
Al354710.2
Al354726.1
Al354740.1
Al354761.1
Al354766.2
Al354811.1
Al354824.1
Al354892.1
Al354892.2
Al354897.1
Al354919.2
Al354920.1
Al354928.1
Al354936.1
Al354977.1
Al354979.1
Al354984.1
Al355001.2
Al355075.1
Al355075.4
Al355076.2
Al355102.3
Al355297.2
Al355301.1
Al355303.1
Al355304.1
Al355312.1
Al355312.6
Al355336.1
Al355388.1
Al355388.2
Al355390.2
Al355472.1
Al355472.2
Al355481.1
Al355482.2
Al355490.1
Al355490.2
Al355497.1
Al355499.1
Al355574.1
Al355598.1
Al355798.1
Al355802.2
Al355810.1
Al355862.1
Al355916.1
Al355987.1
Al355987.3
Al355987.4
Al355987.5
Al355990.2
Al356019.2
Al356020.1
Al356057.1
Al356118.1
Al356121.1
Al356124.1
Al356130.1
Al356134.1
Al356218.2
Al356234.1
Al356275.2
Al356276.1
Al356289.1
Al356309.1
Al356309.3
Al356311.1
Al356361.1
Al356361.2
Al356364.1
Al356414.1
Al356417.1
Al356441.1
Al356488.2
Al356583.1
Al356599.1
Al356737.1
Al356752.1
Al356776.1
Al356859.1
Al356967.1
Al356968.1
Al357033.2
Al357054.2
Al357054.3
Al357078.3
Al357084.1
Al357140.2
Al357140.3
Al357140.4
Al357146.1
Al357315.2
Al357552.2
Al357558.2
Al357568.1
Al357632.1
Al357833.1
Al357874.1
Al357992.1
Al358013.1
Al358074.1
Al358075.1
Al358075.2
Al358075.3
Al358075.4
Al358113.1
Al358117.1
Al358334.1
Al358334.2
Al358472.1
Al358472.2
Al358472.4
Al358472.5
Al358472.7
Al358473.1
Al358613.1
Al358613.2
Al358852.1
Al358876.2
Al358913.1
Al358933.1
Al358934.1
Al358976.1
Al359073.1
Al359091.4
Al359182.1
Al359258.3
Al359265.3
Al359317.2
Al359397.1
Al359504.2
Al359538.1
Al359541.1
Al359547.1
Al359551.1
Al359555.1
Al359633.1
Al359633.2
Al359636.2
Al359643.1
Al359643.2
Al359644.1
Al359692.1
Al359711.2
Al359715.4
Al359736.1
Al359762.1
Al359762.3
Al359764.1
Al359771.1
Al359821.1
Al359878.1
Al359878.2
Al359918.2
Al359921.2
Al359922.1
Al359962.1
Al359979.1
Al359979.2
Al360012.1
Al360157.1
Al360181.2
Al360181.3
Al360181.4
Al360182.2
Al360227.1
Al360270.3
Al360294.1
Al365181.3
Al365205.1
Al365205.2
Al365226.2
Al365273.1
Al365295.1
Al365356.2
Al365436.2
Al365440.2
Al365475.1
Al390026.1
Al390036.1
Al390198.1
Al390240.1
Al390294.1
Al390318.1
Al390718.1
Al390719.1
Al390728.3
Al390728.4
Al390728.5
Al390754.1
Al390755.1
Al390783.1
Al390955.1
Al390955.2
Al390957.1
Al391069.1
Al391069.2
Al391069.3
Al391097.1
Al391121.1
Al391152.1
Al391244.2
Al391262.1
Al391335.1
Al391415.1
Al391422.2
Al391645.1
Al391650.1
Al391650.2
Al391684.1
Al391811.1
Al391832.1
Al391832.2
Al391832.3
Al391834.1
Al391839.1
Al391839.2
Al391845.1
Al391863.1
Al391994.1
Al392023.2
Al392024.1
Al441992.1
Al442128.2
Al442163.1
Al442663.3
Al445189.1
Al445189.2
Al445190.1
Al445209.1
Al445224.1
Al445228.2
Al445237.1
Al445250.1
Al445307.1
Al445363.3
Al445430.1
Al445471.2
Al445483.1
Al445645.1
Al445646.1
Al445686.2
Al445985.1
Al450163.1
Al450226.1
Al450322.2
Al450326.1
Al450344.1
Al450344.3
Al450468.1
Al450992.1
Al450998.2
Al451042.1
Al451042.2
Al451054.2
Al451062.1
Al451062.3
Al451065.1
Al451069.2
Al451074.1
Al451074.3
Al451085.1
Al451085.2
Al451123.1
Al451129.1
Al451165.2
Al499627.1
Al499627.2
Al512288.1
Al512328.1
Al512343.1
Al512422.1
Al512506.2
Al512599.1
Al512625.2
Al512631.1
Al512631.2
Al512638.1
Al512656.1
Al512662.1
Al512770.1
Al512791.2
Al512882.1
Al513008.1
Al513122.2
Al513128.2
Al513217.1
Al513220.1
Al513327.2
Al513523.1
Al513523.2
Al513523.3
Al583722.1
Al583834.1
Al583843.1
Al589740.1
Al589765.4
Al589863.1
Al589935.1
Al589935.2
Al589986.2
Al590068.3
Al590084.1
Al590103.1
Al590133.1
Al590226.1
Al590226.2
Al590227.1
Al590326.1
Al590365.1
Al590385.1
Al590490.1
Al590552.1
Al590559.1
Al590560.1
Al590560.2
Al590609.2
Al590617.2
Al590627.2
Al590632.1
Al590664.1
Al590666.2
Al590666.4
Al590704.1
Al590705.2
Al590708.1
Al590714.1
Al590867.1
Al591122.1
Al591222.3
Al591242.1
Al591368.1
Al591424.3
Al591468.1
Al591485.1
Al591518.1
Al591684.3
Al591686.2
Al591742.1
Al591806.2
Al591806.3
Al591845.1
Al591846.2
Al591848.2
Al591895.1
Al592114.1
Al592146.1
Al592164.2
Al592287.1
Al592293.1
Al592295.1
Al592295.4
Al592429.1
Al592429.2
Al592436.1
Al592437.2
Al592447.1
Al592494.2
Al596094.1
Al596218.1
Al596257.1
Al596275.2
Al596442.1
Al603832.2
Al603832.3
Al604028.2
Al606489.1
Al606490.8
Al606491.1
Al606760.1
Al606760.3
Al606834.1
Al606970.2
Al607023.1
Al627171.1
Al627311.1
Al627313.1
Al627422.1
Al627422.2
Al645728.1
Al645922.1
Al645929.1
Al645929.3
Al645939.5
Al645941.1
Al645941.2
Al645941.3
Al646090.2
Al662789.1
Al662791.1
Al662791.2
Al662795.1
Al662797.1
Al662844.3
Al662884.2
Al662899.2
Al662907.1
Al662907.3
Al663070.1
Al663074.1
Al663109.1
Al669831.3
Al669831.5
Al669831.6
Al669970.2
Al670729.1
Al671277.1
Al671762.1
Al671883.3
Al672142.1
Al672167.1
Al672212.1
Al672277.1
Al672291.1
Al683842.1
Al691403.1
Al691403.2
Al691442.1
Al691482.3
Al713999.1
Al731532.2
Al731533.1
Al731557.1
Al731563.1
Al731563.3
Al731569.1
Al731577.2
Al732314.6
Al772202.1
Al807742.1
Al807752.1
Al807752.3
Al807752.5
Al807752.6
Al807752.7
Al807776.1
Al928654.1
Al928654.3
Al929472.2
Alas1
Alcam
Aldh16a1
Aldh1a1
Aldh1a3
Aldh1b1
Aldh1l2
Aldh2
Aldh3a2
Aldh3b1
Aldh3b2
Aldh5a1
Aldh7a1
Aldh8a1
Aldoa
Aldoc
Alg1
Alg10
Alg10b
Alg11
Alg13
Alg14
Alg1l
Alg1l10p
Alg1l13p
Alg1l2
Alg1l9p
Alg3
Alg3p1
Alg8
Alg9-it1
Alk
Alkbh3
Alkbh5
Alkbh6
Alkbh7
Alms1
Alox12-as1
Alox12p1
Alox12p2
Alox15
Alox5ap
Aloxe3
Alpk1
Alpk2
Alpk3
Als2
Alx3
Ambn
Ambra1
Amd1
Amdhd1
Amdhd2
Amer2
Amfr
Amh
Amn
Amn1
Amotl1
Ampd2
Ampd3
Amt
Amy2b
Amz1
Amz2
Amz2p1
Anapc10
Anapc11
Anapc13
Anapc16
Anapc4
Anapc5
Anapc7
Ang
Angel2
Angpt2
Angptl1
Angptl3
Angptl4
Angptl6
Angptl8
Ank1
Ank2
Ank3
Ankar
Ankdd1a
Ankef1
Ankfy1
Ankh
Ankhd1
Ankhd1-eif4ebp3
Ankib1
Ankle1
Ankmy1
Ankmy2
Ankra2
Ankrd1
Ankrd10
Ankrd11
Ankrd12
Ankrd13a
Ankrd13b
Ankrd13d
Ankrd17
Ankrd18b
Ankrd20a4
Ankrd20a7p
Ankrd24
Ankrd26
Ankrd26p1
Ankrd26p3
Ankrd27
Ankrd28
Ankrd29
Ankrd33
Ankrd33b
Ankrd33b-as1
Ankrd34a
Ankrd35
Ankrd36
Ankrd36b
Ankrd36bp1
Ankrd36bp2
Ankrd37
Ankrd40cl
Ankrd42
Ankrd44
Ankrd44-it1
Ankrd46
Ankrd49
Ankrd53
Ankrd6
Ankrd7
Anks1a
Anks1b
Anks6
Ankzf1
Anln
Ano1
Ano5
Ano6
Ano8
Ano9
Anp32a
Anp32b
Anp32e
Antxr1
Antxr2
Anxa1
Anxa13
Anxa2
Anxa2r
Anxa4
Anxa6
Anxa7
Anxa8l1
Aoc2
Aoc4p
Aox1
Aox2p
Aox3p
Aox3p-aox2p
Ap000229.1
Ap000233.1
Ap000233.2
Ap000235.1
Ap000238.1
Ap000251.1
Ap000254.1
Ap000265.1
Ap000289.1
Ap000295.1
Ap000317.1
Ap000317.2
Ap000347.1
Ap000350.4
Ap000356.4
Ap000357.2
Ap000438.1
Ap000439.1
Ap000442.1
Ap000442.2
Ap000446.1
Ap000487.1
Ap000553.1
Ap000561.1
Ap000577.1
Ap000640.2
Ap000646.1
Ap000662.1
Ap000688.4
Ap000692.2
Ap000695.1
Ap000704.1
Ap000721.1
Ap000721.2
Ap000757.2
Ap000763.3
Ap000763.4
Ap000769.1
Ap000769.2
Ap000777.2
Ap000779.1
Ap000781.1
Ap000781.2
Ap000785.2
Ap000787.1
Ap000787.3
Ap000797.3
Ap000812.5
Ap000842.2
Ap000843.1
Ap000845.1
Ap000851.2
Ap000864.1
Ap000866.1
Ap000866.2
Ap000866.3
Ap000867.3
Ap000873.2
Ap000879.1
Ap000889.1
Ap000892.1
Ap000893.1
Ap000894.2
Ap000894.4
Ap000897.2
Ap000902.1
Ap000911.3
Ap000936.1
Ap000942.1
Ap000942.4
Ap000943.3
Ap000943.4
Ap000944.2
Ap000977.1
Ap001010.1
Ap001033.2
Ap001043.1
Ap001062.1
Ap001062.2
Ap001062.3
Ap001107.1
Ap001107.3
Ap001107.4
Ap001107.5
Ap001107.9
Ap001116.1
Ap001122.1
Ap001124.1
Ap001150.1
Ap001160.1
Ap001160.4
Ap001178.3
Ap001184.1
Ap001187.1
Ap001189.4
Ap001189.5
Ap001207.2
Ap001207.3
Ap001208.2
Ap001257.1
Ap001267.5
Ap001269.2
Ap001269.4
Ap001273.2
Ap001318.3
Ap001330.5
Ap001340.1
Ap001347.1
Ap001350.1
Ap001350.2
Ap001357.2
Ap001362.1
Ap001362.2
Ap001363.2
Ap001372.2
Ap001412.1
Ap001429.1
Ap001432.1
Ap001437.1
Ap001453.1
Ap001453.2
Ap001453.3
Ap001453.4
Ap001462.1
Ap001468.1
Ap001469.2
Ap001469.3
Ap001496.1
Ap001528.1
Ap001541.1
Ap001542.1
Ap001542.2
Ap001547.1
Ap001574.1
Ap001596.1
Ap001636.1
Ap001636.3
Ap001646.3
Ap001767.3
Ap001767.4
Ap001781.1
Ap001781.2
Ap001790.1
Ap001816.1
Ap001830.1
Ap001877.1
Ap001885.1
Ap001889.1
Ap001931.1
Ap001972.2
Ap001981.1
Ap001994.1
Ap002008.2
Ap002026.1
Ap002075.1
Ap002336.3
Ap002358.1
Ap002364.1
Ap002373.1
Ap002381.1
Ap002387.2
Ap002478.1
Ap002478.2
Ap002495.1
Ap002518.1
Ap002518.2
Ap002748.2
Ap002754.2
Ap002761.1
Ap002761.3
Ap002762.1
Ap002770.1
Ap002784.1
Ap002800.1
Ap002802.2
Ap002833.1
Ap002833.2
Ap002851.1
Ap002852.1
Ap002884.1
Ap002884.2
Ap002884.3
Ap002892.2
Ap002957.1
Ap002982.1
Ap002986.1
Ap002990.1
Ap002992.1
Ap003064.2
Ap003065.1
Ap003068.1
Ap003068.4
Ap003097.1
Ap003097.2
Ap003108.2
Ap003117.1
Ap003119.3
Ap003170.2
Ap003174.2
Ap003327.1
Ap003352.1
Ap003354.1
Ap003357.1
Ap003390.1
Ap003392.13
Ap003419.1
Ap003419.2
Ap003419.3
Ap003465.1
Ap003467.1
Ap003467.2
Ap003469.1
Ap003469.3
Ap003469.4
Ap003471.1
Ap003500.1
Ap003557.2
Ap003680.1
Ap003696.1
Ap003721.2
Ap003721.3
Ap003721.4
Ap003733.4
Ap003774.1
Ap003785.1
Ap003973.1
Ap004289.2
Ap004290.1
Ap004609.2
Ap004609.3
Ap005131.2
Ap005131.4
Ap005137.2
Ap005139.1
Ap005229.1
Ap005263.1
Ap005264.1
Ap005264.4
Ap005264.5
Ap005264.7
Ap005271.1
Ap005328.2
Ap005357.1
Ap005432.2
Ap005717.1
Ap006216.1
Ap006248.2
Ap006248.5
Ap006545.1
Ap006621.3
Ap006621.4
Ap006621.5
Ap1ar
Ap1b1
Ap1g1
Ap1m1
Ap1m2
Ap2a1
Ap2a2
Ap2b1
Ap2m1
Ap3d1
Ap3m2
Ap3s1
Ap3s2
Ap4b1
Ap4e1
Ap4m1
Ap4s1
Ap5m1
Ap5s1
Ap5z1
Apaf1
Apba2
Apbb1
Apbb1ip
Apbb3
Apc
Apc2
Apcdd1
Apeh
Apela
Apex1
Aph1a
Aph1b
Api5
Aplf
Aplp1
Aplp2
Apoa1-as
Apoa5
Apobec2
Apobec3b
Apobec3c
Apobec3d
Apobec3f
Apobec3h
Apobr
Apoc1
Apoc1p1
Apoc2
Apoe
Apol1
Apol3
Apold1
Apom
Apoo
Apool
Apopt1
App
Appbp2
Appl1
Appl2
Aprt
Aptr
Aptx
Aqp10
Aqp11
Aqp4-as1
Aqp7
Aqp8
Aqr
Araf
Arap1
Arap1-as1
Arap2
Areg
Arf1
Arf3
Arf4-as1
Arf4p1
Arfgap1
Arfgap2
Arfip1
Arg1
Arg2
Arhgap1
Arhgap10
Arhgap11a
Arhgap11b
Arhgap15
Arhgap17
Arhgap19
Arhgap22
Arhgap22-it1
Arhgap23
Arhgap24
Arhgap25
Arhgap26
Arhgap27
Arhgap28
Arhgap30
Arhgap31
Arhgap35
Arhgap39
Arhgap4
Arhgap40
Arhgap42
Arhgap44
Arhgap45
Arhgap5
Arhgap5-as1
Arhgap6
Arhgdia
Arhgdib
Arhgef1
Arhgef10
Arhgef10l
Arhgef12
Arhgef16
Arhgef17
Arhgef18
Arhgef2
Arhgef25
Arhgef28
Arhgef3
Arhgef37
Arhgef38
Arhgef39
Arhgef40
Arhgef7
Arid1a
Arid1b
Arid2
Arid3a
Arid3b
Arid3c
Arid4a
Arid4b
Arid5a
Arid5b
Arih1
Arih2
Arl10
Arl11
Arl14ep
Arl14epl
Arl15
Arl16
Arl17b
Arl2
Arl2bp
Arl2bpp3
Arl2-snx15
Arl4a
Arl4ap2
Arl4ap4
Arl4ap5
Arl4c
Arl5c
Arl6
Arl6ip1
Arl6ip4
Arl6ip5
Arl6ip6
Arl8a
Arl8b
Armc1
Armc10
Armc12
Armc2
Armc5
Armc6
Armc7
Armc8
Armc9
Armcx5
Armcx5-gprasp2
Armcx7p
Armh1
Armt1
Arntl
Arntl2
Arpc1a
Arpc1b
Arpc2
Arpc3p1
Arpc3p2
Arpc4
Arpc4-ttll3
Arpc5
Arpc5l
Arpin
Arpin-ap3s2
Arpp19
Arpp21
Arrb1
Arrb2
Arrdc1
Arrdc1-as1
Arrdc2
Arrdc3
Arrdc5
Arsa
Arsb
Arse
Arsfp1
Arsg
Arsi
Arsk
Artn
Arv1
Arvcf
Asah1
Asah2b
Asap1
Asb1
Asb14
Asb2
Asb3
Asb4
Asb7
Ascc1
Ascc2
Ascc3
Ascl4
Asdurf
Asf1a
Asf1b
Ash1l
Ash2l
Asic1
Asic3
Asic4
Asl
Asna1
Asns
Asnsd1
Aspdh
Asph
Asphd1
Aspscr1
Ass1
Ass1p10
Ass1p7
Asxl1
Atad2
Atad2b
Atad3a
Atad3b
Atad5
Atat1
Ate1
Ate1-as1
Atf1
Atf3
Atf4
Atf4p4
Atf5
Atf6b
Atf7
Atf7ip
Atf7ip2
Atg10
Atg101
Atg12p2
Atg13
Atg16l1
Atg16l2
Atg2a
Atg3
Atg4a
Atg4b
Atg4c
Atg4d
Atg5
Atg7
Atg9a
Atic
Atl1
Atm
Atmin
Atn1
Atoh7
Atoh8
Atox1
Atp10a
Atp10b
Atp10d
Atp11a
Atp11b
Atp12a
Atp13a1
Atp1a1
Atp1a2
Atp1a4
Atp1b1
Atp1b2
Atp1b3
Atp23
Atp2a1
Atp2a2
Atp2a3
Atp2b1-as1
Atp2b2
Atp2b4
Atp2c1
Atp5f1b
Atp5f1c
Atp5f1d
Atp5if1
Atp5mc1
Atp5mc1p1
Atp5mc2
Atp5mc3
Atp5mfp4
Atp5mg
Atp5mgp3
Atp5pb
Atp5pbp1
Atp5pbp6
Atp5pd
Atp5pf
Atp5po
Atp6ap1l
Atp6ap2
Atp6v0a1
Atp6v0a2
Atp6v0b
Atp6v0c
Atp6v0cp3
Atp6v0cp4
Atp6v0d2
Atp6v0e1
Atp6v0e2
Atp6v1a
Atp6v1b2
Atp6v1c1
Atp6v1c2
Atp6v1e1
Atp6v1e2
Atp6v1f
Atp6v1g1
Atp6v1g1p6
Atp6v1g2
Atp6v1g2-ddx39b
Atp6v1h
Atp7b
Atp8b2
Atp8b4
Atp9a
Atp9b
Atpaf1
Atr
Atraid
Atrip
Atrn
Atrx
Atxn1
Atxn10
Atxn1l
Atxn2
Atxn2-as
Atxn2l
Atxn3
Atxn7
Atxn7l1
Atxn7l2
Atxn7l3b
Aunip
Aup1
Aurkb
Auts2
Avil
Avl9
Avp
Avpr2
Axdnd1
Axin2
Axl
Azi2
Azin1
Azin1-as1
Azin2
Azu1
B2m
B3galnt1
B3galnt1p1
B3galnt2
B3galt4
B3galt5
B3galt6
B3gat1
B3gnt10
B3gnt2
B3gnt3
B3gnt5
B3gnt6
B3gnt8
B4galnt3
B4galt1
B4galt1-as1
B4galt2
B4galt5
B4galt6
B4galt7
B9d1
B9d2
Baalc
Babam1
Babam2
Bace2
Bach1
Bach2
Bad
Bag1
Bag2
Bag3
Bag4
Bag5
Bag6
Bahcc1
Baiap2
Baiap3
Bak1
Banf1
Banf2
Bank1
Banp
Barhl1
Barx1
Basp1
Batf
Bax
Baz1a
Baz2b
Bbc3
Bbip1
Bbof1
Bbs1
Bbs12
Bbs2
Bbs4
Bbs5
Bbs7
Bbs9
Bbx
Bcan
Bcap29
Bcar1
Bcar3
Bcar4
Bcas1
Bcas3
Bcas4
Bcat1
Bcat2
Bccip
Bcdin3d-as1
Bckdha
Bckdhb
Bckdk
Bcl2l1
Bcl2l11
Bcl2l12
Bcl2l13
Bcl2l14
Bcl2l2
Bcl2l2-pabpn1
Bcl3
Bcl6
Bcl6b
Bcl9l
Bclaf1
Bclaf3
Bco1
Bco2
Bcor
Bcorl1
Bcr
Bcrp3
Bcrp4
Bcs1l
Bdh1
Bdh2
Bdnf-as
Bdp1
Bean1
Becn1
Bend3
Bend3p1
Bend5
Bend6
Best1
Best3
Bet1l
Bex3
Bfar
Bfsp1
Bglt3
Bhlha15
Bhlha9
Bhlhb9
Bhlhe22
Bhlhe23
Bhlhe40
Bhlhe40-as1
Bhlhe41
Bhmt2
Bicc1
Bicd1
Bicdl1
Bicdl2
Bicra
Bicral
Bid
Bin1
Bin2
Bin3
Birc2
Birc3
Birc5
Birc6
Bispr
Bivm
Bivm-ercc5
Blace
Blk
Blm
Bloc1s1
Bloc1s3
Bloc1s4
Bloc1s5-txndc5
Bloc1s6
Blvra
Blzf1
Bmf
Bmi1
Bmp1
Bmp2k
Bmp4
Bmper
Bmpr1a
Bmpr1b
Bmpr2
Bms1p1
Bms1p4
Bnc2-as1
Bnip1
Bnip2
Bnip3l
Bnip3p38
Bod1l1
Bod1p1
Bok-as1
Bola1
Bola2p1
Bola3-as1
Bora
Borcs5
Borcs6
Borcs7
Borcs7-asmt
Borcs8
Bpgm
Bphl
Bpi
Bpifc
Bpnt1
Bptf
Brca2
Brcc3
Brd2
Brd3os
Brd4
Brd7p4
Brd9p1
Brf1
Brf2
Bri3
Bri3bpp1
Brinp2
Brix1
Brms1
Brms1l
Brox
Brpf1
Brpf3
Brsk1
Brwd1
Brwd1-as1
Brwd1-as2
Bscl2
Bsg
Bsn-as1
Bst1
Btaf1
Btbd11
Btbd19
Btbd2
Btbd3
Btbd7
Btbd9
Btd
Btf3
Btf3l4
Btf3l4p1
Btf3p7
Btf3p8
Btg1
Btg2
Btg3
Btg3-as1
Btk
Btla
Btn2a1
Btn2a2
Btn2a3p
Btn3a1
Btn3a3
Btnl10
Btnl2
Btnl9
Btrc
Bub1
Bub1b
Bub3
Bud23
Bud31
Bves-as1
Bx284613.1
Bx284668.6
Bx293535.1
Bx322234.1
Bx323046.1
Bx323845.1
Bx470102.1
Bx537318.1
Bx537318.2
Bx571673.1
Bx571818.1
Bx649632.1
Bx664615.1
Bx842242.1
Bx842559.2
Bx842568.3
Bx890604.2
Bysl
Bzw1
Bzw1p1
Bzw2
C10orf25
C10orf55
C10orf82
C10orf91
C10orf95
C11orf1
C11orf21
C11orf24
C11orf49
C11orf52
C11orf54
C11orf58
C11orf65
C11orf68
C11orf74
C11orf80
C11orf88
C11orf91
C11orf94
C11orf97
C12orf10
C12orf29
C12orf57
C12orf60
C12orf65
C12orf66
C12orf74
C12orf75
C12orf76
C12orf77
C12orf80
C14orf119
C14orf177
C14orf178
C14orf28
C14orf93
C15orf39
C15orf40
C15orf41
C15orf53
C15orf65
C16orf58
C16orf70
C16orf71
C16orf72
C16orf74
C16orf86
C16orf87
C16orf92
C16orf96
C17orf100
C17orf49
C17orf51
C17orf53
C17orf64
C17orf75
C17orf80
C17orf97
C17orf99
C18orf21
C18orf25
C18orf32
C18orf54
C19orf24
C19orf25
C19orf38
C19orf44
C19orf48
C19orf53
C19orf66
C19orf67
C19orf81
C19orf85
C1galt1
C1galt1p1
C1orf105
C1orf109
C1orf112
C1orf141
C1orf147
C1orf158
C1orf159
C1orf162
C1orf194
C1orf198
C1orf21
C1orf216
C1orf220
C1orf35
C1orf43
C1orf53
C1orf56
C1orf61
C1orf94
C1qa
C1qbpp1
C1qbpp2
C1qc
C1qtnf12
C1qtnf1-as1
C1qtnf4
C1qtnf5
C1qtnf6
C1qtnf9b
C1r
C1rl
C1rl-as1
C2
C20orf141
C20orf197
C20orf203
C20orf204
C20orf27
C21orf62-as1
C21orf91
C22orf39
C22orf46
C2cd2l
C2cd4a
C2cd4d
C2cd4d-as1
C2cd5
C2cd6
C2orf16
C2orf27b
C2orf40
C2orf49
C2orf50
C2orf68
C2orf69
C2orf72
C2orf74
C2orf76
C2orf81
C2orf83
C2orf92
C3
C3ar1
C3orf14
C3orf38
C3orf67-as1
C3orf80
C3orf85
C3p1
C4bpb
C4orf19
C4orf33
C4orf47
C4orf48
C4orf51
C5ar2
C5orf22
C5orf24
C5orf34
C5orf46
C5orf51
C5orf56
C5orf63
C5orf66
C5orf66-as2
C6orf120
C6orf136
C6orf203
C6orf223
C6orf48
C6orf52
C6orf62
C6orf89
C6orf99
C7
C7orf26
C7orf31
C7orf43
C8a
C8g
C8orf31
C8orf33
C8orf37-as1
C8orf44
C8orf58
C8orf74
C8orf86
C9orf106
C9orf131
C9orf135
C9orf135-dt
C9orf139
C9orf153
C9orf16
C9orf163
C9orf170
C9orf24
C9orf3
C9orf43
C9orf66
C9orf85
Ca1
Ca11
Ca12
Ca13
Ca14
Ca2
Ca3
Ca4
Ca5a
Ca5b
Ca5bp1
Ca6
Ca9
Caap1
Cab39
Cab39l
Cabin1
Cables1
Cables2
Cabp1
Cabyrp1
Cacna1a
Cacna1c
Cacna1d
Cacna1g
Cacna1h
Cacna2d1
Cacna2d3
Cacnb1
Cacnb2
Cacnb3
Cacnb4
Cacng6
Cacybp
Cad
Cage1
Cahm
Calb1
Calb2
Calcoco2
Calcp
Cald1
Calhm1
Calhm3
Calhm6
Calm1
Calm2
Calm3
Calml4
Calr
Calu
Camk1g
Camk2a
Camk2d
Camk2g
Camk4
Camkk2
Camkmt
Camkv
Camlg
Camp
Camsap1
Camsap2
Camta1
Camta1-dt
Camta2
Cand1
Cand2
Canx
Cap1
Capg
Capn1
Capn10
Capn11
Capn12
Capn13
Capn15
Capn2
Capn3
Capn5
Capn7
Capn8
Capns1
Caprin1
Caprin2
Capza1
Capza2
Capzb
Card10
Card17
Card19
Card6
Card8
Card8-as1
Card9
Carf
Carm1
Carmil1
Carmil2
Carmn
Carnmt1-as1
Cars
Cars2
Casc1
Casc15
Casc19
Casc2
Casc20
Casc3
Casc4
Casc8
Casd1
Cask
Caskin2
Casp10
Casp1p1
Casp1p2
Casp2
Casp7
Casp8
Casp8ap2
Cass4
Cast
Castor1
Castor3
Casz1
Cat
Catip
Catsper1
Catsper2
Catsperd
Catsperg
Cav1
Cbfa2t2
Cbfa2t3
Cbfb
Cbl
Cbll1
Cbln2
Cbr3-as1
Cbwd2
Cbx1
Cbx2
Cbx3
Cbx3p4
Cbx3p6
Cbx3p9
Cbx4
Cbx6
Cbx7
Cby1
Cc2d1a
Cc2d1b
Cc2d2b
Ccar1
Ccar2
Ccdc102a
Ccdc102b
Ccdc103
Ccdc106
Ccdc107
Ccdc110
Ccdc113
Ccdc115
Ccdc117
Ccdc12
Ccdc121
Ccdc122
Ccdc124
Ccdc126
Ccdc13
Ccdc130
Ccdc134
Ccdc137
Ccdc138
Ccdc14
Ccdc141
Ccdc142
Ccdc144cp
Ccdc144nl
Ccdc144nl-as1
Ccdc146
Ccdc15
Ccdc150
Ccdc155
Ccdc157
Ccdc158
Ccdc159
Ccdc162p
Ccdc169
Ccdc171
Ccdc174
Ccdc178
Ccdc18
Ccdc180
Ccdc181
Ccdc182
Ccdc186
Ccdc189
Ccdc191
Ccdc192
Ccdc194
Ccdc195
Ccdc196
Ccdc197
Ccdc22
Ccdc24
Ccdc25
Ccdc26
Ccdc27
Ccdc28a
Ccdc28b
Ccdc30
Ccdc32
Ccdc39
Ccdc40
Ccdc43
Ccdc50
Ccdc51
Ccdc57
Ccdc61
Ccdc62
Ccdc63
Ccdc65
Ccdc66
Ccdc69
Ccdc7
Ccdc73
Ccdc74a
Ccdc75p1
Ccdc77
Ccdc78
Ccdc8
Ccdc83
Ccdc84
Ccdc85b
Ccdc86
Ccdc88a
Ccdc88b
Ccdc88c
Ccdc9
Ccdc90b
Ccdc91
Ccdc92
Ccdc97
Ccdc9b
Cck
Ccl11
Ccl18
Ccl2
Ccl20
Ccl27
Ccl3
Ccl3l1
Ccl4l2
Ccm2
Ccn1
Ccn3
Ccn5
Ccna1
Ccna2
Ccnb1
Ccnb2
Ccnb3
Ccnc
Ccnd1
Ccnd2
Ccnd3
Ccndbp1
Ccne1
Ccne2
Ccng1
Ccng2
Ccni
Ccnk
Ccnl1
Ccnq
Ccnt1
Ccnt2
Ccnt2p1
Ccny
Ccnyl1
Ccp110
Ccr10
Ccr12p
Ccr2
Ccr3
Ccr5
Ccr6
Ccr7
Ccrl2
Ccs
Ccsap
Ccser2
Cct2
Cct5
Cct6a
Cct6p1
Cct6p3
Cct7
Cct8
Ccz1
Cd101
Cd109
Cd14
Cd151
Cd163l1
Cd177
Cd177p1
Cd19
Cd1c
Cd1d
Cd200
Cd200r1l
Cd209
Cd22
Cd244
Cd247
Cd274
Cd276
Cd2bp2
Cd300a
Cd300lb
Cd300lg
Cd33
Cd36
Cd37
Cd3d
Cd3eap
Cd3g
Cd4
Cd40
Cd40lg
Cd44
Cd46
Cd46p1
Cd48
Cd53
Cd55
Cd58
Cd63
Cd68
Cd69
Cd70
Cd72
Cd81
Cd82
Cd84
Cd86
Cd8a
Cd9
Cd99
Cd99l2
Cd99p1
Cdadc1
Cdan1
Cdc123
Cdc14a
Cdc14b
Cdc16
Cdc20
Cdc25a
Cdc25b
Cdc27
Cdc34
Cdc37
Cdc37l1
Cdc37l1-dt
Cdc40
Cdc42
Cdc42bpa
Cdc42bpb
Cdc42ep1
Cdc42ep2
Cdc42ep3
Cdc42ep4
Cdc42p1
Cdc42p5
Cdc42se1
Cdc42se2
Cdc45
Cdc6
Cdc7
Cdc73
Cdca2
Cdca5
Cdca7
Cdca8
Cdcp1
Cdh1
Cdh15
Cdh19
Cdh20
Cdh22
Cdh23
Cdh24
Cdh8
Cdh9
Cdhr1
Cdhr2
Cdhr3
Cdhr5
Cdip1
Cdiptosp
Cdk1
Cdk10
Cdk12
Cdk13
Cdk14
Cdk15
Cdk16
Cdk18
Cdk19
Cdk2
Cdk2ap1
Cdk2ap2
Cdk3
Cdk4
Cdk5p1
Cdk5r1
Cdk5rap1
Cdk5rap2
Cdk5rap3
Cdk6
Cdk7
Cdk8
Cdk9
Cdkal1
Cdkl1
Cdkl5
Cdkn1a
Cdkn1b
Cdkn2aip
Cdkn2aipnl
Cdkn2c
Cdkn2d
Cdr2l
Cdrt4
Cds1
Cds2
Cdt1
Cdv3
Cdx2
Cdyl
Ceacam18
Ceacam19
Ceacam20
Ceacam21
Ceacam3
Ceacam4
Ceacam5
Ceacamp2
Ceacamp3
Ceacamp4
Cebpa-dt
Cebpd
Cebpg
Cebpzos
Cecr2
Cecr3
Cela1
Cela2a
Cela2b
Cela3b
Celf1
Celf2
Celf2-as2
Celf2-dt
Celf4
Celf5
Celsr1
Celsr2
Celsr3
Cemip
Cenpa
Cenpbd1
Cenpbd1p1
Cenpf
Cenph
Cenpi
Cenpj
Cenpm
Cenpn
Cenpo
Cenpp
Cenps
Cenps-cort
Cenpt
Cenpv
Cenpw
Cep104
Cep112
Cep120
Cep128
Cep135
Cep152
Cep164
Cep164p1
Cep192
Cep250
Cep290
Cep295nl
Cep350
Cep41
Cep44
Cep55
Cep57
Cep57l1
Cep63
Cep68
Cep70
Cep76
Cep78
Cep83
Cep85
Cep89
Cep95
Cep97
Cept1
Cercam
Cerk
Cerna1
Cerna3
Cers1
Cers4
Cers6
Cers6-as1
Ces2
Ces3
Ces4a
Cetn3
Cetn4p
Cfap206
Cfap221
Cfap298
Cfap36
Cfap410
Cfap44
Cfap46
Cfap52
Cfap57
Cfap58-dt
Cfap61
Cfap65
Cfap69
Cfap70
Cfap73
Cfap74
Cfap97d1
Cfap99
Cfb
Cfd
Cfdp1
Cfl1
Cfl1p1
Cflar
Cflar-as1
Cftr
Cgb1
Cgb7
Cgn
Cgrrf1
Ch25h
Chac1
Chaf1a
Chaf1b
Champ1
Chat
Chchd1
Chchd10
Chchd2
Chchd2p2
Chchd2p6
Chchd2p8
Chchd3
Chchd3p1
Chchd4p5
Chchd5
Chchd6
Chchd7
Chd1
Chd1l
Chd2
Chd3
Chd4
Chd6
Chd7
Chd8
Chd9
Chek1
Chek2
Chfr
Chga
Chgb
Chi3l1
Chi3l2
Chit1
Chka
Chkb-dt
Chl1
Chml
Chmp1a
Chmp1b
Chmp1b-as1
Chmp2a
Chmp2b
Chmp4bp1
Chmp5
Chmp6
Chmp7
Chn2
Chordc1
Chordc2p
Chpf2
Chpt1
Chrac1
Chrm1
Chrm3
Chrm3-as1
Chrm5
Chrna4
Chrna6
Chrna7
Chrna9
Chrnb1
Chst11
Chst12
Chst13
Chst4
Chst6
Chst7
Chsy1
Chtf18
Chtop
Chuk
Churc1
Churc1-fntb
Ciao1
Ciao3
Ciapin1
Ciart
Cib2
Cib3
Cic
Cideb
Cidecp1
Ciita
Cilp2
Cipc
Cir1p1
Cirbp
Cirbp-as1
Cisd1
Cisd2
Cisd3
Cish
Cited2
Cited4
Ciz1
Ckap2
Ckap5
Ckb
Cklf
Cklf-cmtm1
Ckmt2
Cks1b
Clasp1
Clasp2
Clasrp
Clba1
Clca1
Clcn1
Clcn3
Clcn4
Clcn6
Cldn10
Cldn10-as1
Cldn12
Cldn15
Cldn16
Cldn19
Cldn23
Cldn4
Cldn5
Cldn7
Cldnd1
Cldnd2
Clec11a
Clec12a
Clec16a
Clec17a
Clec1a
Clec20a
Clec2d
Clec4a
Clec4e
Clec9a
Clecl1
Clhc1
Clic1
Clic3
Clic4
Clic5
Clip3
Clk1
Clk2
Clk3
Cllu1
Cllu1os
Clmn
Cln3
Cln5
Cln6
Cln8
Clns1a
Clp1
Clpb
Clpp
Clpsl2
Clptm1
Clrn1
Clspn
Clstn1
Clstn3
Clta
Cltb
Cltc
Cltcl1
Clu
Cluap1
Cluhp3
Clul1
Clvs1
Clybl
Cmahp
Cmbl
Cmc1
Cmip
Cmpk1
Cmss1
Cmtm3
Cmtm4
Cmtm7
Cmtm8
Cmtr1
Cnbd2
Cndp2
Cnep1r1
Cnfn
Cnga1
Cngb1
Cngb3
Cnih2
Cnih3
Cnih4
Cnksr1
Cnksr2
Cnksr3
Cnn2
Cnnm2
Cnnm3
Cnot1
Cnot10
Cnot11
Cnot2
Cnot3
Cnot6l
Cnot6lp1
Cnot7
Cnot8
Cnot9
Cnp
Cnppd1
Cnpy4
Cnrip1
Cnst
Cntd1
Cntd2
Cntln
Cntn4
Cntn4-as1
Cntn4-as2
Cntn5
Cntnap1
Cntnap2
Cntrl
Cntrob
Coa1
Coa5
Coa6
Coa7
Coasy
Coch
Cog1
Cog2
Cog3
Cog5
Cog6
Cog8
Col10a1
Col11a2
Col12a1
Col14a1
Col17a1
Col1a1
Col21a1
Col22a1
Col26a1
Col28a1
Col4a1
Col4a2
Col4a2-as2
Col4a3
Col4a3bp
Col5a1
Col5a1-as1
Col6a1
Col6a3
Col6a4p1
Col7a1
Col8a1
Col9a1
Col9a2
Col9a3
Colca2
Colec11
Colgalt1
Commd1
Commd10
Commd3
Commd3-bmi1
Commd4
Commd6
Commd8
Commd9
Comp
Comt
Comtd1
Copa
Copb1
Copb2
Copg1
Cops4
Cops5
Cops5p1
Cops6
Cops7a
Cops7b
Cops8
Copz1
Copz2
Coq10a
Coq10b
Coq2
Coq4
Coq6
Coq7
Coq8a
Coq8b
Coq9
Corin
Coro1a
Coro1b
Coro1c
Coro2a
Coro2b
Coro6
Coro7
Cotl1
Cox10
Cox11
Cox14
Cox15
Cox18
Cox19
Cox20
Cox4i1
Cox5b
Cox6a1
Cox6b1
Cox6b1p5
Cox6b2
Cox6c
Cox6cp2
Cox6cp5
Cox7a2
Cox7a2l
Cox7b
Cox7c
Cp
Cpa4
Cpamd8
Cpb1
Cpb2
Cpb2-as1
Cpd
Cpeb1
Cpeb2
Cpeb4
Cped1
Cplx1
Cplx2
Cpm
Cpn2
Cpne2
Cpne3
Cpne4
Cpne5
Cpne6
Cpne7
Cpne8
Cpne8-as1
Cpox
Cpq
Cps1
Cpsf2
Cpsf3
Cpsf4
Cpsf6
Cpt1c
Cpt2
Cptp
Cr1
Cr1l
Cr392039.2
Cr559946.1
Cr559946.2
Cr589904.2
Crabp1
Cracr2a
Cracr2b
Cradd
Cramp1
Crb2
Crb3
Crbn
Crcp
Creb1
Creb3
Creb3l1
Creb3l4
Creb5
Crebl2
Crebrf
Creg2
Creld1
Creld2
Crem
Crhbp
Crhr1
Crim1
Crip1
Crip1p4
Crip2
Cript
Crispld1
Crispld2
Crkl
Crlf1
Crls1
Crnde
Crocc
Croccp2
Crot
Crtam
Crtap
Crtc2
Crtc3
Crtc3-as1
Cry2
Cryab
Cryba4
Crybb2p1
Crybg1
Crybg2
Crygn
Crym
Crym-as1
Cryzl1
Cs
Csad
Csde1
Cse1l
Csf1r
Csf2ra
Csf2rb
Csf3
Csf3r
Csgalnact1
Csk
Cskmt
Csmd1
Csmd2-as1
Csn1s1
Csnk1d
Csnk1g2
Csnk1g3
Csnk2a1
Csnk2b
Cspg4p13
Cspp1
Csrnp2
Csrnp3
Csrp1
Cst11
Cst3
Cst9
Cst9lp2
Csta
Cstf1
Cstf2
Cstf3
Cstf3-dt
Ctbp1
Ctbp1-dt
Ctbp2
Ctc1
Ctcf
Ctcfl
Ctdnep1
Ctdp1
Ctdsp1
Ctdspl
Ctdspl2
Ctf1
Ctf2p
Cth
Cthrc1
Ctif
Ctnna1
Ctnna2
Ctnnb1
Ctnnbip1
Ctnnbl1
Ctnnd1
Ctns
Ctps1
Ctr9
Ctrl
Ctsa
Ctsb
Ctse
Ctsh
Ctsz
Cttn
Cttnbp2
Cttnbp2nl
Ctu2
Ctxn2
Cuedc1
Cuedc2
Cul1
Cul2
Cul3
Cul4a
Cul5
Cul7
Cul9
Cuta
Cutalp
Cutc
Cux1
Cwc25
Cwc27
Cx3cl1
Cx3cr1
Cxadr
Cxcl1
Cxcl16
Cxcl8
Cxcr2
Cxcr4
Cxcr6
Cxorf40a
Cxorf58
Cxxc1
Cxxc4-as1
Cxxc5
Cxxc5-as1
Cyb561
Cyb561a3
Cyb561d1
Cyb561d2
Cyb5a
Cyb5b
Cyb5d1
Cyb5d2
Cyb5r2
Cyb5r4
Cyba
Cybb
Cybc1
Cybrd1
Cyc1
Cycsp1
Cycsp19
Cycsp23
Cycsp26
Cycsp30
Cyfip2
Cyhr1
Cyld
Cyp1b1
Cyp1b1-as1
Cyp20a1
Cyp26a1
Cyp2a7
Cyp2b7p
Cyp2e1
Cyp2f2p
Cyp2r1
Cyp2s1
Cyp3a5
Cyp3a7
Cyp46a1
Cyp4a26p
Cyp4f2
Cyp4f32p
Cyp4v2
Cyp51a1-as1
Cyp7b1
Cyren
Cysltr2
Cystm1
Cyth1
Cyth2
Cyth3
Cyth4
Cytor
D2hgdh
Daam1
Daam2
Dab2
Dab2ip
Dach1
Dact1
Dact3-as1
Dag1
Dagla
Daglb
Dalrd3
Dancr
Dand5
Dao
Dap
Dap3
Dapk1
Dapk2
Dapk3
Dapl1
Dapp1
Dars
Dars2
Dars-as1
Daw1
Daxx
Dazap1
Dazap2
Dazl
Dbf4
Dbf4b
Dbi
Dbil5p
Dbn1
Dbndd2
Dbnl
Dbp
Dcaf10
Dcaf11
Dcaf12
Dcaf13
Dcaf15
Dcaf17
Dcaf4
Dcaf5
Dcaf6
Dcaf7
Dcbld1
Dcbld2
Dcdc1
Dchs2
Dck
Dclre1a
Dclre1b
Dclre1c
Dclre1cp1
Dcp2
Dcst1-as1
Dcst2
Dcstamp
Dctn2
Dctn4
Dctn5
Dctn6
Dcun1d1
Dcun1d2
Dcun1d2-as
Dcun1d4
Dcun1d5
Dcxr-dt
Dda1
Ddah2
Ddb1
Ddb2
Ddhd1
Ddhd2
Ddi2
Ddias
Ddit3
Ddit4
Ddit4-as1
Ddn-as1
Ddo
Ddost
Ddr1
Ddr2
Ddx1
Ddx10
Ddx10p1
Ddx11
Ddx11l10
Ddx11l5
Ddx17
Ddx18
Ddx19a
Ddx19b
Ddx21
Ddx25
Ddx27
Ddx39a
Ddx39b
Ddx39b-as1
Ddx39bp1
Ddx39bp2
Ddx3x
Ddx3y
Ddx4
Ddx41
Ddx42
Ddx43p3
Ddx46
Ddx47
Ddx49
Ddx5
Ddx50
Ddx50p2
Ddx51
Ddx52
Ddx55
Ddx56
Ddx59
Ddx6
Ddx60l
Deaf1
Dec1
Decr1
Decr2
Dedd
Dedd2
Def8
Defa11p
Defa8p
Defa9p
Defb109a
Defb135
Degs1
Dek
Dele1
Dennd1b
Dennd1c
Dennd2c
Dennd2d
Dennd3
Dennd4a
Dennd4c
Dennd5a
Dennd5b
Dennd5b-as1
Dennd6a
Dennd6a-as1
Dennd6b
Denr
Depdc1
Depdc1-as1
Depdc5
Depdc7
Depp1
Deptor
Dera
Desi2
Det1
Deup1
Dexi
Dffb
Dgat2
Dgat2l7p
Dgcr8
Dgka
Dgkd
Dgke
Dgkg
Dgkh
Dgki
Dgkz
Dglucy
Dguok
Dhcr24-dt
Dhcr7
Dhdds
Dhdh
Dhfr
Dhfrp2
Dhodh
Dhps
Dhrs1
Dhrs13
Dhrs2
Dhrs4-as1
Dhrs4l1
Dhrs4l2
Dhrs7
Dhrs7b
Dhrs9
Dhtkd1
Dhx15
Dhx30
Dhx35
Dhx36
Dhx38
Dhx40
Dhx58
Dhx8
Dhx9
Diablo
Diaph1
Diaph3
Diaph3-as1
Dicer1-as1
Dido1
Dimt1
Dinol
Dio1
Dio2
Dip2a
Dip2c
Dipk1a
Dipk2a
Dipk2b
Diras3
Dirc3
Dis3
Dis3l
Dis3l2
Disc1
Disc1fp1
Disp2
Disp3
Dixdc1
Dkc1
Dkk3
Dkkl1
Dlat
Dld
Dleu1
Dleu2
Dleu2l
Dleu7
Dlg1
Dlg1-as1
Dlg4
Dlg5
Dlgap1
Dlgap1-as1
Dlgap1-as2
Dlgap1-as3
Dlgap3
Dlgap4
Dlgap4-as1
Dlgap5
Dll1
Dll3
Dll4
Dlst
Dlx1
Dlx2
Dlx2-dt
Dlx4
Dlx5
Dlx6
Dlx6-as1
Dm1-as
Dmac2
Dmac2l
Dmap1
Dmbt1p1
Dmc1
Dmgdh
Dmkn
Dmpk
Dmrt1
Dmrt2
Dmtf1
Dmtn
Dmxl1
Dmxl2
Dnaaf1
Dnaaf2
Dnaaf3
Dnaaf5
Dnah1
Dnah10
Dnah11
Dnah14
Dnah17
Dnah2
Dnah3
Dnah7
Dnah8
Dnah9
Dnai1
Dnaja1
Dnaja3
Dnaja4
Dnajb1
Dnajb11
Dnajb12
Dnajb2
Dnajb4
Dnajb5
Dnajb5-dt
Dnajb6
Dnajb8
Dnajb8-as1
Dnajb9
Dnajc1
Dnajc10
Dnajc12
Dnajc13
Dnajc16
Dnajc18
Dnajc19
Dnajc19p3
Dnajc21
Dnajc22
Dnajc24
Dnajc25
Dnajc25-gng10
Dnajc27
Dnajc27-as1
Dnajc3
Dnajc4
Dnajc5
Dnajc6
Dnajc7
Dnajc8
Dnajc9
Dnajc9-as1
Dnal1
Dnali1
Dnase1
Dnase1l1
Dnase1l3
Dnase2b
Dnd1p1
Dnm1
Dnm1l
Dnm1p17
Dnm2
Dnm3-it1
Dnmt1
Dnmt3a
Dnmt3b
Dnph1
Dnttip1
Dnttip2
Doc2gp
Dock10
Dock2
Dock4
Dock5
Dock6
Dock7
Dock8
Dock9
Dock9-dt
Dok1
Dok2
Dok3
Dok4
Dok7
Dolpp1
Dop1a
Dot1l
Dpagt1
Dpcd
Dpep1
Dpf2
Dpf3
Dph1
Dph2
Dph3
Dph5
Dph6-dt
Dph7
Dpp3
Dpp4
Dpp7
Dpp9
Dpp9-as1
Dppa5p1
Dprxp2
Dpy19l2p3
Dpy19l2p5
Dpy19l3
Dpy19l4
Dpy30
Dpyd
Dpys
Dpysl2
Dpysl3
Dpysl4
Dr1
Draic
Dram1
Drap1
Drc1
Drc3
Drc7
Drg1
Drg2
Drgx
Dscas
Dscr4-it1
Dscr8
Dscr9
Dse
Dsp
Dst
Dstn
Dtd1
Dthd1
Dtl
Dtna
Dtnb
Dtwd1
Dtx2
Dtx2p1-upk3bp1-pms2p11
Dtx3l
Dtx4
Dubr
Duoxa1
Dus2
Dus3l
Dus4l
Dusp10
Dusp12
Dusp14
Dusp15
Dusp19
Dusp2
Dusp22
Dusp23
Dusp26
Dusp28
Dusp4
Dusp5p1
Dusp6
Dusp8p5
Dut
Dutp5
Dux4l50
Duxap2
Duxap7
Dvl1
Dvl3
Dym
Dync1h1
Dync1i1
Dync1i2
Dync1li2
Dync2h1
Dync2li1
Dynll1
Dynll1p2
Dynll1p4
Dynlrb1
Dynlrb2
Dyrk1a
Dyrk1b
Dyrk2
Dyrk3
Dyrk4
Dysf
Dzank1
Dzip1l
Dzip3
E2f3
E2f4
E2f5
E2f6
E2f7
E4f1
Eaf1
Eaf1-as1
Eaf2
Ears2
Ebag9
Ebf1
Ebf2
Ebf4
Ebln3p
Ebp
Ece1
Ecel1p2
Ech1
Echdc2
Eci1
Ecm1
Ecsit
Ect2
Edc3
Edc4
Eddm13
Edem1
Edf1
Ednrb
Edrf1
Edrf1-as1
Eea1
Eed
Eef1a1
Eef1a1p19
Eef1a1p20
Eef1a1p3
Eef1a1p39
Eef1a1p6
Eef1a1p7
Eef1a2
Eef1akmt2
Eef1akmt3
Eef1akmt4
Eef1akmt4-ece2
Eef1aknmt
Eef1b2
Eef1b2p2
Eef1d
Eef1dp1
Eef1dp2
Eef1dp3
Eef1e1p1
Eef1gp2
Eef2
Eef2k
Eefsec
Eepd1
Efcab12
Efcab13
Efcab2
Efcab5
Efcab7
Efcc1
Efemp2
Efhb
Efhc1
Efhd1
Efl1
Efl1p1
Efna1
Efna3
Efna4
Efna5
Efr3a
Efr3b
Egfl7
Egfr-as1
Egln1p1
Egln2
Egr2
Egr3
Ehbp1
Ehbp1l1
Ehd1
Ehd2
Ehf
Ehhadh
Ehmt1
Ei24
Ei24p4
Eid1
Eif1
Eif1ax
Eif1ax-as1
Eif1axp1
Eif1ay
Eif1b
Eif1b-as1
Eif1p1
Eif1p7
Eif2a
Eif2ak1
Eif2ak3-dt
Eif2ak4
Eif2b1
Eif2b2
Eif2b3
Eif2b4
Eif2b5
Eif2d
Eif2s1
Eif2s2p5
Eif2s3
Eif3b
Eif3d
Eif3e
Eif3f
Eif3g
Eif3h
Eif3i
Eif3j
Eif3j-dt
Eif3k
Eif3l
Eif3m
Eif4a1
Eif4a1p1
Eif4a1p11
Eif4a1p13
Eif4a2
Eif4b
Eif4bp9
Eif4e1b
Eif4e2
Eif4e3
Eif4enif1
Eif4ep4
Eif4g1
Eif4g2
Eif4g3
Eif4h
Eif5
Eif5a
Eif5b
Eif6
Eipr1
Elac1
Elane
Elavl1
Elavl3
Elavl4
Elf1
Elf2
Elf3
Elf3-as1
Elfn2
Elk3
Ell
Elmo1
Elmo2
Elmod1
Elmod3
Elmsan1
Eln
Eloa
Elob
Elocp28
Elovl2-as1
Elovl5
Elovl6
Elovl7
Elp2
Elp3
Elp4
Elp5
Elp6
Emb
Embp1
Emc1
Emc10
Emc1-as1
Emc3
Emc3-as1
Emc4
Emc6
Emc9
Emcn
Emd
Eme1
Eme2
Emg1
Emid1
Emilin2
Eml1
Eml2
Eml2-as1
Eml6
Emp1
Emp2
Emp3
Emsy
Emx2
Emx2os
Endou
Endov
Eng
Engase
Eno1
Eno1-as1
Eno2
Eno3
Eno4
Enoph1
Enosf1
Enox2
Enpp2
Enpp3
Entpd1
Entpd1-as1
Entpd2
Entpd3-as1
Entpd4
Entpd5
Entpd6
Entpd8
Entr1
Eny2
Eogt
Ep300
Ep400
Ep400p1
Epb41
Epb41l1
Epb41l2
Epb41l3
Epb41l4a
Epb41l4a-as1
Epb41l5
Epb42
Epc2
Epcam-dt
Epdr1
Ephb1
Ephb2
Ephb3
Ephb4
Ephb6
Ephx1
Ephx4
Epm2aip1
Epn1
Epn3
Epor
Eppin-wfdc6
Eprs
Eps15l1
Eps8
Eps8l1
Eps8l2
Epsti1
Eqtn
Eral1
Erap1
Erap2
Erbb2
Erbb3
Erbb4
Erbin
Erc1
Erc2
Ercc1
Ercc3
Ercc4
Ercc5
Ercc6
Ercc6l2
Ercc8
Erfe
Erg
Erg28
Ergic1
Ergic2
Ergic3
Erhp2
Eri1
Eri2
Ericd
Erich3-as1
Erich6-as1
Erich6b
Erlec1
Erlin1
Erlin2
Ermard
Ermp1
Ern1
Ern2
Erp29
Ervfrd-1
Ervk3-1
Ervk9-11
Ervmer34-1
Esco2
Esd
Esf1
Esm1
Espl1
Espn
Espnl
Esr1
Esr2
Esrp1
Esrp2
Esrra
Esrrg
Esyt1
Esyt2
Esyt3
Etaa1
Etf1p1
Etfa
Etfb
Etfbkmt
Etfdh
Etfrf1
Ethe1
Etnk1
Etnk2
Ets1
Ets2
Etv1
Etv2
Etv5
Etv5-as1
Etv6
Eva1b
Evc
Evi2a
Evi2b
Evi5
Evi5l
Evl
Evx1
Ewsr1
Exd2
Exd3
Exo1
Exo5
Exoc1
Exoc3
Exoc3-as1
Exoc3l1
Exoc3l2
Exoc4
Exoc6
Exoc8
Exog
Exosc1
Exosc10-as1
Exosc2
Exosc4
Exosc7
Exosc8
Exosc9
Ext2
Extl3
Extl3-as1
Eya3
Eys
Ezr
Ezr-as1
F10
F11r
F12
F13a1
F2
F2r
F3
Faah
Faahp1
Faap20
Faap24
Fabp3p2
Fabp5
Fabp5p12
Fabp5p3
Fabp6
Fabp7
Fadd
Fads1
Fads2
Faf2
Fah
Fahd1
Fahd2a
Fahd2cp
Faim
Faim2
Falec
Fam102b
Fam107a
Fam107b
Fam110a
Fam110b
Fam111a
Fam111a-dt
Fam111b
Fam114a2
Fam117b
Fam118a
Fam118b
Fam120b
Fam122a
Fam122c
Fam124a
Fam124b
Fam126a
Fam129a
Fam129b
Fam129c
Fam131a
Fam131c
Fam133b
Fam135a
Fam135b
Fam149a
Fam149b1
Fam157a
Fam160a1
Fam160b1
Fam160b2
Fam161a
Fam162a
Fam166a
Fam167a
Fam167a-as1
Fam168a
Fam171a2
Fam172a
Fam173a
Fam174a
Fam174b
Fam177a1
Fam177b
Fam181a-as1
Fam182b
Fam184a
Fam185a
Fam187a
Fam189a1
Fam189a2
Fam189b
Fam192a
Fam193a
Fam19a5
Fam200b
Fam204a
Fam206a
Fam207a
Fam20a
Fam20b
Fam210a
Fam214a
Fam214b
Fam216a
Fam217a
Fam217b
Fam218a
Fam221a
Fam221b
Fam222a
Fam227a
Fam227b
Fam228b
Fam229a
Fam229b
Fam230g
Fam234a
Fam234b
Fam241b
Fam25c
Fam32a
Fam3c
Fam43a
Fam45a
Fam47e
Fam49b
Fam50b
Fam53a
Fam53c
Fam57a
Fam57b
Fam71d
Fam74a3
Fam76b
Fam78a
Fam81a
Fam83a
Fam83c-as1
Fam83d
Fam83e
Fam83f
Fam84b
Fam86b1
Fam86b3p
Fam86c1
Fam86ep
Fam86gp
Fam86jp
Fam86kp
Fam87b
Fam89a
Fam89b
Fam90a1
Fam91a1
Fam92a
Fam98a
Fam98b
Fam98c
Fan1
Fanca
Fancc
Fancd2
Fancd2os
Fance
Fancg
Fanci
Fancl
Fancm
Fank1
Far1
Far1-it1
Far2
Far2p1
Far2p2
Farp1
Farp2
Fars2
Fas
Fasn
Fastkd1
Fastkd2
Fastkd3
Fat1
Faxc
Faxdc2
Fbh1
Fbl
Fbln7
Fbn3
Fbp2p1
Fbrs
Fbrsl1
Fbxl15
Fbxl18
Fbxl19
Fbxl2
Fbxl20
Fbxl21p
Fbxl22
Fbxl3
Fbxl5
Fbxl6
Fbxl8
Fbxo16
Fbxo2
Fbxo22
Fbxo24
Fbxo25
Fbxo27
Fbxo28
Fbxo31
Fbxo32
Fbxo33
Fbxo34
Fbxo36
Fbxo38
Fbxo3-dt
Fbxo4
Fbxo43
Fbxo44
Fbxo45
Fbxo47
Fbxo6
Fbxo7
Fbxo9
Fbxw11
Fbxw2
Fbxw4
Fbxw7-as1
Fbxw8
Fcamr
Fcf1
Fcf1p4
Fcgbp
Fcgr1a
Fcgr1b
Fcgr2a
Fcgr2c
Fcgr3a
Fcgr3b
Fcgrt
Fcho1
Fcho2
Fchsd1
Fchsd2
Fcmr
Fcn3
Fcrl6
Fcrla
Fcrlb
Fdft1
Fdps
Fdpsp2
Fdx2
Fdxr
Fech
Fem1a
Fem1b
Fen1
Fer
Fer1l4
Fer1l6
Fer1l6-as1
Fer1l6-as2
Fermt3
Fes
Fetub
Fev
Fez1
Fez2
Fezf1-as1
Ffar2
Ffar3
Fgd2
Fgd3
Fgd4
Fgd5p1
Fgd6
Fgf11
Fgf14-as2
Fgf14-it1
Fgf21
Fgf22
Fgf23
Fgf7
Fgf9
Fgfbp2
Fgfr1
Fgfr1op
Fgfr1op2
Fgfr2
Fgfr4
Fgfrl1
Fgg
Fggy
Fgl1
Fgl2
Fgr
Fhad1
Fhdc1
Fhit
Fhod3
Fibp
Ficd
Fig4
Filip1l
Filnc1
Fip1l1
Firre
Fitm1
Fkbp10
Fkbp2
Fkbp4
Fkbp9
Fkrp
Fktn
Flad1
Flg2
Flg-as1
Fli1
Flj45513
Flna
Flnb
Flnb-as1
Flot1
Flrt1
Flrt3
Flt1
Flt3lg
Flt4
Flvcr1
Flvcr2
Flywch1
Flywch2
Fmc1
Fmc1-luc7l2
Fmn1
Fmn2
Fmnl1
Fmnl3
Fmo4
Fmo5
Fmr1
Fn1
Fn3krp
Fnbp1
Fnbp1l
Fnbp1p1
Fnbp4
Fndc3a
Fndc3b
Fndc7
Fnip2
Fnta
Fntb
Fo393415.1
Fo393418.1
Fo393422.1
Fo704657.1
Focad
Focad-as1
Fos
Fosl1
Fosl2
Foxa1
Foxa2
Foxa3
Foxb1
Foxc1
Foxc2-as1
Foxcut
Foxd2-as1
Foxd3-as1
Foxj2
Foxk1
Foxk2
Foxl1
Foxn2
Foxn3-as1
Foxn4
Foxo1
Foxo3
Foxo4
Foxo6
Foxp1
Foxp2
Foxp4
Foxp4-as1
Foxred1
Fp565260.6
Fpgs
Fpgt
Fpgt-tnni3k
Fpr2
Frat1
Frem1
Frg1
Frg1hp
Frmd1
Frmd4a
Frmd4b
Frmd6
Frmd8
Frmpd1
Frmpd2
Frrs1
Frs2
Frs3
Fry
Fryl
Fsbp
Fscn1
Fscn2
Fscn3
Fsd1l
Fsd2
Fsip2-as1
Fsip2-as2
Fst
Fstl1
Fstl3
Ftcd
Fth1
Fth1p12
Fth1p26
Ftlp3
Ftlp8
Fto
Ftsj1
Ftsj3
Ftx
Fubp1
Fubp3
Fuca1
Fuk
Fundc2
Fundc2p1
Fundc2p4
Furin
Fus
Fut1
Fut11
Fut4
Fut5
Fut7
Fut8
Fuz
Fxn
Fxnp2
Fxr1
Fxr2
Fxyd1
Fxyd4
Fxyd5
Fxyd6
Fyb1
Fyn
Fyttd1
Fzd1
Fzd2
Fzd3
Fzd6
Fzd7
Fzd9
Fzr1
G2e3
G3bp1
G3bp2
G6pc
G6pc3
G6pd
Gaa
Gab1
Gab3
Gab4
Gabarap
Gabarapl1
Gabarapl2
Gabarapl3
Gabbr1
Gabpa
Gabpb1
Gabpb1-as1
Gabpb2
Gabra2
Gabra6
Gabrb1
Gabrb2
Gabrd
Gabrr2
Gad1
Gadd45a
Gadd45b
Gadd45g
Gadl1
Gal3st4
Galk2
Galm
Galns
Galnt1
Galnt10
Galnt11
Galnt12
Galnt14
Galnt15
Galnt16
Galnt17
Galnt2
Galnt6
Galnt7
Galnt8
Galt
Gan
Ganab
Ganc
Gapdh
Gapdhp20
Gapdhp26
Gapdhp42
Gapdhp49
Gapdhp62
Gapdhp76
Gapt
Gapvd1
Gar1
Garem2
Garnl3
Gars
Gars-dt
Gart
Gas1rr
Gas2
Gas2l1
Gas2l2
Gas2l3
Gas5
Gas6-as1
Gas6-dt
Gas7
Gas8
Gasal1
Gata2
Gata2-as1
Gata3-as1
Gata4
Gata6
Gata6-as1
Gatad1
Gatad2a
Gatb
Gatc
Gatd1
Gatm
Gba2
Gbf1
Gbgt1
Gbp1
Gbp5
Gbp6
Gca
Gcat
Gcc2
Gcdh
Gchfr
Gclc
Gclm
Gcnt1
Gcnt2
Gcnt2p1
Gcnt3
Gcnt4
Gcshp5
Gda
Gdap1
Gdap2
Gde1
Gdf11
Gdf15
Gdf5os
Gdi1
Gdnf-as1
Gdpd1
Gdpd4
Gdpgp1
Gemin2
Gemin6
Gemin7
Gemin7-as1
Gen1
Get4
Gfap
Gfer
Gfi1
Gfi1b
Gfm1
Gfod1
Gfod1-as1
Gfra2
Gfra4
Gfral
Gga1
Gga2
Gga3
Ggcx
Ggnbp2
Ggps1
Ggt1
Ggt5
Ggt6
Ggtlc4p
Ghet1
Ghr
Ghrhr
Ghrl
Ghrlos
Gid4
Gid8
Gigyf1
Gigyf2
Gimap1
Gimap1-gimap5
Gimap2
Gimap4
Gimap5
Gimd1
Ginm1
Gins1
Gins3
Gins4
Gipc2
Gipc3
Gipr
Git1
Git2
Gja1
Gja9
Gjb1
Gjb6
Gjc1
Gjd3
Gk
Gk5
Gk-it1
Gkn2
Gla
Glb1
Glcci1
Glce
Gldc
Gle1
Glg1
Gli1
Gli2
Gli4
Glipr1
Glipr1l1
Glipr1l2
Glipr2
Glis2
Glis3
Glmn
Glrx
Glrx3
Glrx5
Gls
Gls2
Glt8d1
Glud1p3
Glul
Glyat
Glyctk
Glyctk-as1
Glyr1
Gm2a
Gmcl1
Gmds
Gmds-dt
Gmeb1
Gmfg
Gmip
Gmnn
Gmppa
Gmppb
Gmpr2
Gmps
Gna12
Gna14-as1
Gna15
Gnai1
Gnai2
Gnal
Gnas
Gnat1
Gnat2
Gnb1
Gnb2
Gnb3
Gnb5
Gng11
Gng12-as1
Gng2
Gng5
Gnl1
Gnl3
Gnl3l
Gnl3lp1
Gnpat
Gnpnat1
Gnptg
Gnrhr2
Gns
Golga2
Golga2p6
Golga2p8
Golga3
Golga6l3
Golga7
Golga7b
Golga8m
Golga8n
Golgb1
Golm1
Golph3
Golt1b
Gon7
Gopc
Gorab
Gorasp2
Gosr1
Gosr2
Got1
Gp2
Gp5
Gp6
Gpaa1
Gpalpp1
Gpank1
Gpat4
Gpatch1
Gpatch11
Gpatch2
Gpatch2l
Gpatch3
Gpbar1
Gpbp1
Gpbp1l1
Gpc5
Gpd1l
Gpd2
Gpha2
Gphn
Gpi
Gpn1
Gpn3
Gpnmb
Gpr107
Gpr108
Gpr12
Gpr135
Gpr137
Gpr137b
Gpr137c
Gpr141
Gpr143
Gpr146
Gpr148
Gpr152
Gpr156
Gpr160
Gpr17
Gpr20
Gpr21
Gpr25
Gpr35
Gpr39
Gpr42
Gpr55
Gpr6
Gpr75-asb3
Gprc5a
Gprc5b
Gprc5c
Gprc5d-as1
Gps1
Gpsm3
Gpt
Gpt2
Gpx1
Gpx3
Gpx4
Gpx6
Gpx8
Gramd1a
Gramd1b
Gramd1c
Gramd2b
Grap2
Grasp
Grb10
Grb14
Grb2
Greb1
Greb1l
Grhl3
Grhpr
Gria1
Gria4
Grik4
Grik5
Grin2c
Grin2d
Grin3b
Grina
Grip1
Grip2
Gripap1
Grk2
Grk3
Grk4
Grk5
Grk5-it1
Grk6
Grk7
Grm1
Grm7
Grn
Grpel1
Grpel2
Grpel2p1
Grpr
Grtp1-as1
Grwd1
Gsap
Gsdmc
Gsdmd
Gse1
Gsec
Gsg1l
Gsk3b
Gskip
Gsn
Gsn-as1
Gss
Gsta1
Gsta4
Gstcd
Gstk1
Gstm3p2
Gstm4
Gsto1
Gsto2
Gstp1
Gstz1
Gsx1
Gtf2a1
Gtf2a2
Gtf2e1
Gtf2e2
Gtf2f2
Gtf2f2p2
Gtf2h1
Gtf2h2c
Gtf2h3
Gtf2h4
Gtf2h5
Gtf2i
Gtf2ip13
Gtf2ip4
Gtf2ird1
Gtf2ird2
Gtf2ird2b
Gtf3a
Gtf3c1
Gtf3c4
Gtf3c5
Gtf3c6
Gtpbp1
Gtpbp10
Gtpbp3
Gtpbp4
Gtpbp8
Gtse1
Gtse1-dt
Gtsf1
Gucd1
Gucy1b2
Gucy2d
Gucy2ep
Gucy2gp
Guf1
Guk1
Gulp1
Gusbp1
Gusbp5
Gusbp6
Gvqw3
Gyg1
Gyg2
Gys1
Gzf1
Gzmh
H1f0
H1fx-as1
H2afv
H2afvp1
H2afx
H2afy
H2afz
H2afzp2
H2afzp3
H3f3a
H3f3ap5
H3f3b
H6pd
Haao
Habp2
Habp4
Hacd1
Hacd2
Hacd3
Hace1
Hacl1
Hadh
Hadhb
Haglr
Hal
Hamp
Hand2
Hand2-as1
Hars2
Has1
Has2-as1
Has3
Haspin
Hat1
Haus1
Haus2
Haus3
Haus5
Haus7
Haus8
Hax1
Hbm
Hbp1
Hbs1l
Hbzp1
Hcar1
Hcfc1
Hcfc1r1
Hcfc2
Hcg11
Hcg14
Hcg15
Hcg18
Hcg20
Hcg25
Hcg27
Hcg4
Hcg4b
Hcg9
Hck
Hcn3
Hcp5
Hcrt
Hcst
Hdac1
Hdac10
Hdac11
Hdac2
Hdac2-as2
Hdac3
Hdac4
Hdac4-as1
Hdac5
Hdac6
Hdac8
Hdac9
Hdc
Hddc3
Hdgf
Hdgfl2
Hdhd5
Hdhd5-as1
Heatr4
Heatr5a
Heatr5b
Heatr9
Hebp2
Hectd1
Hectd2
Hecw1
Hecw1-it1
Hecw2
Heg1
Heih
Helb
Hells
Helz
Helz2
Hemgn
Hemk1
Henmt1
Herc1
Herc2
Herc2p2
Herc2p3
Herc3
Herc4
Herc5
Herc6
Herpud1
Herpud2
Hes1
Hes4
Hes7
Hesx1
Hexa
Hexa-as1
Hexb
Hexd
Hexim1
Hexim2
Hey1
Hfe
Hgd
Hgh1
Hgs
Hgsnat
Hhat
Hhatl
Hhatl-as1
Hhex
Hhip
Hhipl2
Hhla1
Hhla2
Hhla3
Hic1
Hid1
Hif1a
Hif1an
Higd1ap4
Higd1ap5
Higd1b
Hikeshi
Hilpda
Hils1
Hinfp
Hint2
Hip1
Hip1r
Hipk1
Hipk3
Hirip3
Hist1h1b
Hist1h1c
Hist1h1d
Hist1h1e
Hist1h1ps1
Hist1h2aa
Hist1h2ab
Hist1h2ac
Hist1h2ad
Hist1h2ae
Hist1h2ag
Hist1h2ah
Hist1h2ai
Hist1h2aj
Hist1h2ak
Hist1h2al
Hist1h2aps4
Hist1h2aps5
Hist1h2bc
Hist1h2bd
Hist1h2be
Hist1h2bf
Hist1h2bg
Hist1h2bh
Hist1h2bi
Hist1h2bj
Hist1h2bk
Hist1h2bl
Hist1h2bm
Hist1h2bn
Hist1h2bo
Hist1h3a
Hist1h3b
Hist1h3c
Hist1h3d
Hist1h3e
Hist1h3f
Hist1h3h
Hist1h3i
Hist1h3j
Hist1h3ps1
Hist1h4a
Hist1h4c
Hist1h4d
Hist1h4e
Hist1h4h
Hist1h4i
Hist1h4j
Hist1h4k
Hist1h4l
Hist1h4ps1
Hist2h2aa4
Hist2h2ac
Hist2h2bf
Hist2h3d
Hist3h2ba
Hist3h2bb
Hist4h4
Hivep1
Hivep2
Hivep3
Hk1
Hk2
Hkdc1
Hkr1
Hla-a
Hla-dma
Hla-dmb
Hla-doa
Hla-dpa1
Hla-dpa3
Hla-dpb1
Hla-dqa1
Hla-dqb1
Hla-dqb1-as1
Hla-drb1
Hla-e
Hla-f
Hla-h
Hla-k
Hla-n
Hla-v
Hla-z
Hlf
Hltf
Hltf-as1
Hlx
Hm13
Hm13-it1
Hmbox1
Hmbox1-it1
Hmbs
Hmces
Hmcn2
Hmg20a
Hmg20b
Hmga1
Hmga1p4
Hmga2
Hmgb1
Hmgb1p12
Hmgb1p19
Hmgb1p27
Hmgb1p35
Hmgb1p41
Hmgb1p46
Hmgb2
Hmgb3p1
Hmgb3p16
Hmgb3p21
Hmgb3p22
Hmgb3p26
Hmgb3p31
Hmgb3p8
Hmgb4
Hmgcl
Hmgcr
Hmgcs1
Hmgcs2
Hmgn1
Hmgn1p26
Hmgn1p36
Hmgn2
Hmgn2p15
Hmgn2p17
Hmgn2p38
Hmgn2p40
Hmgn2p46
Hmgn2p47
Hmgn2p5
Hmgn3-as1
Hmgn4
Hmgxb3
Hmgxb4
Hmmr
Hmox1
Hmox2
Hmsd
Hmx2
Hnf1a-as1
Hnf4g
Hnmt
Hnrnpa1
Hnrnpa1p36
Hnrnpa1p41
Hnrnpa1p44
Hnrnpa1p49
Hnrnpa1p51
Hnrnpa1p54
Hnrnpa1p65
Hnrnpa2b1
Hnrnpa3
Hnrnpa3p16
Hnrnpa3p9
Hnrnpab
Hnrnpc
Hnrnpd
Hnrnpdl
Hnrnpf
Hnrnph1
Hnrnph3
Hnrnpk
Hnrnpkp5
Hnrnpl
Hnrnpll
Hnrnpm
Hnrnpu
Hnrnpul1
Homer2
Homer2p1
Homer3
Homer3-as1
Homez
Hook3
Hopx
Hormad1
Hotair
Hotairm1
Hottip
Hoxa10
Hoxa10-as
Hoxa11
Hoxa11-as
Hoxa6
Hoxa7
Hoxa9
Hoxa-as3
Hoxb13
Hoxb3
Hoxb-as2
Hoxc10
Hoxc4
Hoxc5
Hoxc6
Hoxc9
Hoxc-as2
Hoxc-as3
Hoxd10
Hoxd11
Hoxd3
Hoxd8
Hpca
Hpcal1
Hpd
Hpdl
Hpf1
Hpn
Hprt1
Hps1
Hps3
Hps4
Hps5
Hps6
Hpse
Hpse2
Hpx
Hrasls5
Hrc
Hrh1
Hrk
Hs1bp3
Hs2st1
Hs3st2
Hs3st3b1
Hsbp1
Hscb
Hsd11b1-as1
Hsd11b1l
Hsd17b11
Hsd17b12
Hsd17b14
Hsd17b2
Hsd17b4
Hsd17b6
Hsd17b7p2
Hsd17b8
Hsdl2
Hsf1
Hsf2
Hsf4
Hsh2d
Hsp90aa1
Hsp90ab1
Hsp90ab3p
Hsp90b1
Hspa12a
Hspa14
Hspa1a
Hspa2
Hspa4
Hspa4l
Hspa8
Hspb1
Hspb7
Hspb9
Hspbap1
Hspd1p7
Hspe1
Hspe1-mob4
Hspe1p11
Hspe1p18
Hspe1p27
Hspe1p7
Hsph1
Htatip2
Htatsf1
Htatsf1p1
Htatsf1p2
Htd2
Htr1b
Htr2a
Htr2a-as1
Htr3d
Htr5a
Htr5a-as1
Htr7p1
Htra1
Htra2
Htt
Htt-as
Hunk
Hvcn1
Hyal1
Hyal3
Hydin
Hydin2
Hyi-as1
Hykk
Hyou1
Hypk
Iah1
Iars2
Iba57-dt
Ica1
Ica1l
Icam1
Icam3
Icam4
Icam5
Ice1
Ice2
Id1
Id2
Id3
Idh1
Idh1-as1
Idh2-dt
Idh3a
Idh3b
Idi1
Idnk
Ido1
Ido2
Ids
Idua
Ier2
Ier3
Ier3-as1
Ier5
Ier5l
Iffo1
Iffo2
Ifi16
Ifi27l1
Ifi30
Ifi35
Ifi44
Ifit1p1
Ifitm2
Ifitm8p
Ifitm9p
Ifna21
Ifna8
Ifnar2
Ifngr1
Ifngr2
Ifnwp4
Ifrd1
Ift122
Ift172
Ift22
Ift27
Ift43
Ift52
Ift57
Ift74
Ift80
Ift81
Ift88
Igbp1
Igdcc3
Igdcc4
Igf1r
Igf2bp1
Igf2bp2
Igf2bp2-as1
Igf2r
Igfbp7
Igfl1p2
Igfl2
Igfl2-as1
Igflr1
Igfn1
Igha2
Ighm
Ighmbp2
Ighv3-30
Ighv3-6
Ighv4-39
Ighv4-80
Ighv7-81
Ighvii-1-1
Ighvii-22-1
Ighviii-26-1
Ighviii-38-1
Ighviii-67-4
Ighviii-76-1
Ighviii-82
Igkv2-30
Iglc4
Iglc5
Iglj4
Iglj5
Iglv2-5
Iglv3-12
Iglv3-13
Iglv3-15
Iglv3-19
Iglv3-25
Iglv3-6
Iglv3-7
Iglv3-9
Iglviv-64
Iglviv-65
Iglvv-66
Igsf10
Igsf21-as1
Igsf23
Igsf6
Igsf9
Ik
Ikbip
Ikbkb
Ikbke
Ikbkg
Ikzf1
Ikzf3
Ikzf4
Il10
Il10ra
Il10rb
Il11ra
Il12a
Il12a-as1
Il12rb1
Il13ra1
Il15ra
Il16
Il17b
Il17d
Il17ra
Il17rb
Il17rc
Il17rd
Il17re
Il18bp
Il18r1
Il18rap
Il19
Il1a
Il1f10
Il1r1
Il1rap
Il1rl2
Il20
Il20ra
Il20rb
Il20rb-as1
Il21
Il21r
Il23a
Il23r
Il2rg
Il31ra
Il32
Il34
Il36b
Il37
Il3ra
Il4i1
Il4r
Il5ra
Il6
Il6r
Il6r-as1
Il7
Il7r
Il9r
Il9rp2
Ilf2
Ilf3
Ilf3-dt
Ilk
Ilkap
Immp1l
Immp1lp1
Immp2l
Immt
Immtp1
Imp3
Imp4
Impa1
Impa2
Impact
Impdh1
Impdh1p10
Impdh1p3
Impdh2
Inafm1
Inafm2
Inava
Inca1
Incenp
Ing1
Ing2
Ing3
Ing5
Inha
Inhba-as1
Inhbe
Inhcap
Inka2-as1
Ino80-as1
Ino80b
Ino80b-wbp1
Ino80c
Ino80e
Inpp1
Inpp4a
Inpp4b
Inpp5a
Inpp5b
Inpp5d
Inpp5f
Inpp5j
Inpp5k
Inppl1
Insc
Insig1
Insig2
Insl5
Insr
Ints1
Ints10
Ints11
Ints14
Ints2
Ints3
Ints5
Ints6
Ints6-as1
Ints6l
Ints7
Ints8
Ints9
Ints9-as1
Intu
Invs
Ip6k1
Ipcef1
Ipo11
Ipo13
Ipo4
Ipo5
Ipo7
Ipo8
Ipo9
Ipo9-as1
Ipp
Iqank1
Iqcb1
Iqcc
Iqcd
Iqce
Iqcg
Iqch
Iqcj-schip1
Iqcj-schip1-as1
Iqck
Iqcm
Iqgap1
Iqgap2
Iqgap3
Iqsec1
Iqsec2
Iqsec3
Iqsec3p1
Irak1bp1
Irak3
Irak4
Ireb2
Irf1
Irf2
Irf2bp2
Irf3
Irf4
Irf5
Irf6
Irf7
Irf8
Irf9
Irgm
Irgq
Irs1
Irs3p
Irx1p1
Irx4
Irx5
Irx6
Isca1
Isca2
Iscu
Isg15
Isg20
Isg20l2
Isl2
Islr2
Ism1-as1
Ism2
Isoc1
Isoc2
Ist1
Isx
Isy1
Isyna1
Itch
Itfg1
Itfg1-as1
Itfg2
Itfg2-as1
Itga1
Itga2
Itga2b
Itga3
Itga4
Itga5
Itga7
Itga9
Itgae
Itgal
Itgam
Itgav
Itgax
Itgb1
Itgb1bp2
Itgb1-dt
Itgb2-as1
Itgb4
Itgb5
Itgb6
Itgb8
Itih1
Itih2
Itih4
Itk
Itm2b
Itm2c
Itpa
Itpka
Itpr1
Itpr2
Itpr3
Itprid2
Itpripl2
Itsn1
Ivd
Iws1
Iyd
Izumo1
Izumo4
Jade1
Jade2
Jag1
Jak2
Jam2
Jarid2
Jarid2-as1
Jazf1-as1
Jdp2
Jhy
Jkamp
Jmjd1c
Jmjd1c-as1
Jmjd4
Jmjd6
Jmjd7
Jmjd7-pla2g4b
Jmjd8
Jph4
Jpt1
Jpt2
Jpx
Jrk
Jrkl
Jsrp1
Jtb
Jund
Kalrn
Kank1
Kank2
Kank3
Kansl1
Kansl1-as1
Kansl2
Kars
Kat14
Kat2a
Kat2b
Kat5
Kat6a
Kat6b
Kat7
Kat8
Katnal2
Katnb1
Katnbl1
Kazald1
Kazn
Kbtbd12
Kbtbd2
Kbtbd4
Kbtbd8
Kcmf1
Kcna1
Kcna2
Kcnab1
Kcnab2
Kcnc3
Kcnc4
Kcnd3
Kcnh2
Kcnh3
Kcnh4
Kcnip2-as1
Kcnip3
Kcnj1
Kcnj15
Kcnj16
Kcnj2
Kcnk1
Kcnk15-as1
Kcnk17
Kcnk3
Kcnk4
Kcnk6
Kcnma1
Kcnmb3
Kcnn1
Kcnn2
Kcnn4
Kcnq1
Kcnq1-as1
Kcnq2
Kcnq3
Kcnq5
Kcnq5-as1
Kcnrg
Kcns2
Kcnt1
Kcp
Kctd1
Kctd10
Kctd11
Kctd12
Kctd15
Kctd16
Kctd17
Kctd2
Kctd20
Kctd21
Kctd21-as1
Kctd3
Kctd5
Kctd6
Kctd7
Kctd9
Kctd9p4
Kdelr2
Kdm1a
Kdm1b
Kdm2a
Kdm2b
Kdm3a
Kdm4a
Kdm4a-as1
Kdm4b
Kdm4c
Kdm4d
Kdm5a
Kdm5c
Kdm6a
Kdm6b
Kdm7a
Kdm7a-dt
Kdm8
Kdsr
Kf459542.1
Khdc1p1
Khdc4
Khdrbs1
Khdrbs3
Khk
Khnyn
Khsrp
Kiaa0040
Kiaa0100
Kiaa0232
Kiaa0319l
Kiaa0355
Kiaa0391
Kiaa0513
Kiaa0556
Kiaa0586
Kiaa0825
Kiaa0895
Kiaa0895l
Kiaa1109
Kiaa1147
Kiaa1211
Kiaa1217
Kiaa1257
Kiaa1324
Kiaa1324l
Kiaa1328
Kiaa1549
Kiaa1586
Kiaa1614
Kiaa1614-as1
Kiaa1671
Kiaa1755
Kiaa1841
Kiaa1958
Kidins220
Kif12
Kif13a
Kif15
Kif1b
Kif1bp
Kif1c
Kif20a
Kif20b
Kif21b
Kif22
Kif23
Kif2a
Kif2c
Kif3a
Kif9
Kif9-as1
Kifc1
Kifc2
Kifc3
Kir2dl4
Kir3dx1
Kirrel1
Kirrel3
Kiz
Kiz-as1
Klc1
Klc2
Klc3
Klc4
Klf1
Klf10
Klf11
Klf12
Klf13
Klf16
Klf2
Klf4
Klf4p1
Klf5
Klf6
Klf7
Klhdc1
Klhdc10
Klhdc2
Klhdc3
Klhdc4
Klhdc7b
Klhdc8a
Klhdc8b
Klhdc9
Klhl17
Klhl18
Klhl2
Klhl20
Klhl22
Klhl23
Klhl24
Klhl26
Klhl28
Klhl3
Klhl31
Klhl32
Klhl33
Klhl36
Klhl40
Klhl42
Klhl5
Klhl7
Klhl8
Klk1
Klk11
Klk2
Klrc4
Klrc4-klrk1
Klrg1
Klrk1
Kmo
Kmt2a
Kmt2b
Kmt2c
Kmt2d
Kmt2e
Kmt2e-as1
Kmt5a
Kmt5c
Knl1
Knstrn
Kntc1
Kpna2
Kpna5
Kpna6
Kpnb1
Kptn
Krba1
Krba2
Krbox4
Kremen1
Kremen2
Krit1
Krt18
Krt18p13
Krt18p20
Krt18p3
Krt18p31
Krt18p4
Krt18p44
Krt18p59
Krt18p61
Krt19
Krt23
Krt36
Krt42p
Krt7
Krt78
Krt7-as
Krt8
Krt85
Krt86
Krt8p12
Krt8p42
Krt8p43
Krt8p9
Krtap10-8
Krtap12-4
Krtap17-1
Krtap2-5p
Krtap4-2
Krtap5-4
Krtap5-5
Krtcap2
Ksr1
Ktn1
Ktn1-as1
Kxd1
L1cam
L3hypdh
L3mbtl1
L3mbtl2
L3mbtl3
L3mbtl4
L3mbtl4-as1
Lacc1
Lactb
Lactb2-as1
Lad1
Lair2
Lama2
Lama3
Lama4
Lama5
Lama5-as1
Lamb1
Lamb2
Lamb4
Lamc1
Lamc2
Lamc3
Lamp3
Lamp5
Lamp5-as1
Lamtor1
Lamtor2
Lamtor4
Lamtor5
Lamtor5-as1
Lancl2
Lap3
Laptm4b
Laptm5
Larp1
Larp1b
Larp1bp2
Larp1p1
Larp4
Larp4b
Larp7
Lars
Lars2
Lasp1
Lat
Lat2
Lats1
Lax1
Lbh
Lbhd1
Lbx1-as1
Lca5l
Lcat
Lce1a
Lce3a
Lck
Lclat1
Lcmt1
Lcn12
Lcn15
Lcn2
Lcn6
Lcor
Lcp1
Lcp2
Lctl
Ldb1
Ldb3
Ldha
Ldhap5
Ldhd
Ldlr
Ldlrad2
Ldlrad3
Ldlrad4
Ldlrap1
Leap2
Lect2
Lef1
Lefty1
Lekr1
Lemd2
Lemd3
Leng8
Lepr
Leprot
Leprotl1
Letm2
Letmd1
Lfng
Lgals1
Lgals12
Lgals2
Lgals3
Lgals3bp
Lgals4
Lgals7
Lgals8
Lgals9
Lgals9b
Lgals9c
Lgalsl
Lgi3
Lgi4
Lgmn
Lgr4
Lgr6
Lhfpl2
Lhfpl3-as1
Lhfpl4
Lhpp
Lhx1
Lhx2
Lhx9
Lias
Lifr
Lig3
Lig4
Lilra1
Lilra2
Lilra6
Lilrb1
Lilrb4
Lilrb5
Lima1
Limch1
Limd1
Limd1-as1
Limd2
Limk1
Limk2
Lims1
Lims2
Lin28a
Lin28b
Lin28b-as1
Lin37
Lin52
Lin7b
Linc00028
Linc00092
Linc00111
Linc00115
Linc00167
Linc00200
Linc00205
Linc00211
Linc00237
Linc00240
Linc00243
Linc00244
Linc00261
Linc00265
Linc00271
Linc00299
Linc00304
Linc00320
Linc00327
Linc00336
Linc00337
Linc00339
Linc00342
Linc00345
Linc00350
Linc00365
Linc00373
Linc00393
Linc00398
Linc00399
Linc00412
Linc00415
Linc00426
Linc00431
Linc00434
Linc00449
Linc00460
Linc00467
Linc00475
Linc00476
Linc00477
Linc00482
Linc00485
Linc00498
Linc00511
Linc00518
Linc00528
Linc00533
Linc00539
Linc00543
Linc00562
Linc00563
Linc00572
Linc00574
Linc00589
Linc00592
Linc00598
Linc00599
Linc00604
Linc00606
Linc00607
Linc00620
Linc00623
Linc00624
Linc00629
Linc00630
Linc00632
Linc00635
Linc00637
Linc00643
Linc00649
Linc00653
Linc00661
Linc00662
Linc00667
Linc00674
Linc00677
Linc00681
Linc00683
Linc00685
Linc00689
Linc00692
Linc00702
Linc00824
Linc00840
Linc00851
Linc00853
Linc00856
Linc00857
Linc00861
Linc00862
Linc00863
Linc00869
Linc00870
Linc00877
Linc00881
Linc00884
Linc00885
Linc00888
Linc00893
Linc00894
Linc00909
Linc00910
Linc00920
Linc00921
Linc00923
Linc00926
Linc00928
Linc00930
Linc00933
Linc00937
Linc00941
Linc00957
Linc00958
Linc00963
Linc00964
Linc00974
Linc00993
Linc00996
Linc01003
Linc01010
Linc01011
Linc01013
Linc01014
Linc01023
Linc01029
Linc01033
Linc01038
Linc01046
Linc01063
Linc01065
Linc01074
Linc01077
Linc01079
Linc01085
Linc01088
Linc01089
Linc01090
Linc01091
Linc01093
Linc01094
Linc01095
Linc01097
Linc01118
Linc01119
Linc01124
Linc01126
Linc01127
Linc01128
Linc01132
Linc01133
Linc01134
Linc01135
Linc01137
Linc01138
Linc01139
Linc01140
Linc01143
Linc01144
Linc01148
Linc01149
Linc01160
Linc01162
Linc01163
Linc01165
Linc01168
Linc01169
Linc01181
Linc01182
Linc01184
Linc01186
Linc01187
Linc01197
Linc01206
Linc01209
Linc01210
Linc01214
Linc01215
Linc01220
Linc01226
Linc01229
Linc01232
Linc01234
Linc01237
Linc01238
Linc01251
Linc01257
Linc01270
Linc01285
Linc01287
Linc01290
Linc01291
Linc01300
Linc01301
Linc01320
Linc01322
Linc01332
Linc01335
Linc01351
Linc01352
Linc01353
Linc01354
Linc01356
Linc01357
Linc01358
Linc01359
Linc01360
Linc01363
Linc01366
Linc01376
Linc01391
Linc01392
Linc01393
Linc01394
Linc01400
Linc01405
Linc01410
Linc01411
Linc01414
Linc01423
Linc01424
Linc01426
Linc01428
Linc01435
Linc01436
Linc01449
Linc01465
Linc01474
Linc01483
Linc01484
Linc01488
Linc01491
Linc01494
Linc01503
Linc01517
Linc01521
Linc01522
Linc01531
Linc01532
Linc01537
Linc01546
Linc01549
Linc01551
Linc01553
Linc01556
Linc01560
Linc01564
Linc01578
Linc01585
Linc01588
Linc01595
Linc01602
Linc01605
Linc01607
Linc01608
Linc01619
Linc01620
Linc01621
Linc01629
Linc01633
Linc01637
Linc01645
Linc01649
Linc01659
Linc01664
Linc01672
Linc01686
Linc01694
Linc01698
Linc01703
Linc01705
Linc01714
Linc01715
Linc01719
Linc01728
Linc01729
Linc01730
Linc01736
Linc01744
Linc01745
Linc01749
Linc01750
Linc01762
Linc01765
Linc01770
Linc01771
Linc01775
Linc01778
Linc01780
Linc01782
Linc01783
Linc01786
Linc01792
Linc01798
Linc01801
Linc01802
Linc01814
Linc01816
Linc01819
Linc01824
Linc01825
Linc01828
Linc01837
Linc01840
Linc01843
Linc01847
Linc01852
Linc01857
Linc01869
Linc01876
Linc01888
Linc01890
Linc01895
Linc01896
Linc01897
Linc01899
Linc01909
Linc01943
Linc01952
Linc01954
Linc01960
Linc01962
Linc01968
Linc01970
Linc01974
Linc01976
Linc01977
Linc01986
Linc01990
Linc01991
Linc01994
Linc02001
Linc02004
Linc02010
Linc02011
Linc02013
Linc02016
Linc02018
Linc02021
Linc02023
Linc02028
Linc02029
Linc02038
Linc02042
Linc02044
Linc02045
Linc02052
Linc02068
Linc02084
Linc02085
Linc02086
Linc02090
Linc02098
Linc02102
Linc02112
Linc02119
Linc02131
Linc02135
Linc02137
Linc02155
Linc02157
Linc02159
Linc02167
Linc02168
Linc02169
Linc02193
Linc02202
Linc02207
Linc02210
Linc02210-crhr1
Linc02213
Linc02217
Linc02218
Linc02219
Linc02220
Linc02225
Linc02231
Linc02235
Linc02236
Linc02237
Linc02239
Linc02240
Linc02243
Linc02256
Linc02265
Linc02273
Linc02275
Linc02280
Linc02288
Linc02289
Linc02298
Linc02304
Linc02317
Linc02324
Linc02330
Linc02332
Linc02341
Linc02346
Linc02348
Linc02352
Linc02354
Linc02356
Linc02357
Linc02366
Linc02369
Linc02377
Linc02381
Linc02384
Linc02387
Linc02392
Linc02395
Linc02396
Linc02399
Linc02408
Linc02410
Linc02421
Linc02422
Linc02425
Linc02427
Linc02428
Linc02435
Linc02444
Linc02454
Linc02455
Linc02456
Linc02466
Linc02471
Linc02473
Linc02483
Linc02509
Linc02516
Linc02517
Linc02520
Linc02521
Linc02522
Linc02528
Linc02530
Linc02531
Linc02532
Linc02537
Linc02539
Linc02544
Linc02546
Linc02558
Linc02559
Linc02560
Linc02569
Linc02574
Linc02575
Linc02577
Linc02580
Linc02585
Linc02586
Linc02590
Linc02599
Linc02601
Linc02606
Linc02610
Linc02612
Linc02614
Linc02615
Linc02617
Linc02618
Linc02637
Linc02640
Linc02642
Linc02645
Linc02652
Linc02656
Linc02669
Linc02673
Linc-pint
Linc-ror
Lingo3
Lins1
Lipa
Lipe-as1
Liph
Lipn
Lipt1
Livar
Lix1
Lix1l-as1
Llgl1
Llgl2
Llph-dt
Lman1l
Lmcd1
Lmf1
Lmln
Lmna
Lmnb1
Lmnb1-dt
Lmnb2
Lmntd1
Lmo1
Lmo2
Lmo3
Lmo4
Lmo7
Lmo7dn
Lmod1
Lmod3
Lmtk2
Lmx1b
Lnctam34a
Lnp1
Lnpep
Lnpk
Lnx2
Lonp1
Lonp2
Lonrf2
Lonrf3
Loxhd1
Loxl1-as1
Loxl2
Loxl3
Lpar3
Lpar5
Lpcat1
Lpcat2
Lpgat1-as1
Lpin1
Lpin2
Lpin3
Lpp
Lpxn
Lrat
Lrch1
Lrch3
Lrfn3
Lrfn4
Lrig1
Lrmda
Lrmp
Lrp1
Lrp10
Lrp1b
Lrp2
Lrp2bp
Lrp3
Lrp4
Lrp4-as1
Lrp8
Lrpap1
Lrpprc
Lrr1
Lrrc1
Lrrc14
Lrrc17
Lrrc19
Lrrc2
Lrrc23
Lrrc24
Lrrc27
Lrrc28
Lrrc2-as1
Lrrc31
Lrrc36
Lrrc37a
Lrrc37a15p
Lrrc37a17p
Lrrc37a7p
Lrrc37a9p
Lrrc37b
Lrrc39
Lrrc42
Lrrc43
Lrrc45
Lrrc46
Lrrc49
Lrrc4b
Lrrc4c
Lrrc52-as1
Lrrc53
Lrrc59
Lrrc6
Lrrc63
Lrrc69
Lrrc7
Lrrc71
Lrrc73
Lrrc74a
Lrrc74b
Lrrc75a
Lrrc77p
Lrrc8a
Lrrc8b
Lrrc8c
Lrrc8c-dt
Lrrc8e
Lrrcc1
Lrrfip1
Lrrk1
Lrrk2
Lrrn4
Lrrtm1
Lrsam1
Lrtomt
Lrwd1
Lsamp
Lsm1
Lsm14a
Lsm14b
Lsm1p2
Lsm2
Lsm4
Lsm6
Lsm7
Lsm8
Lsp1
Lsp1p2
Lsr
Lst1
Lta4h
Ltb4r
Ltb4r2
Ltbp1
Ltbp2
Ltbp3
Ltbp4
Ltbr
Ltc4s
Ltf
Ltk
Lto1
Luc7l
Luc7l2
Luc7l3
Lucat1
Lurap1l-as1
Lvrn
Lxn
Ly6e
Ly6e-dt
Ly6g5b
Ly6g5c
Ly6g6c
Ly6g6e
Ly6k
Ly75-cd302
Ly86
Ly9
Ly96
Lyl1
Lyn
Lypd2
Lypd4
Lypd6
Lypd6b
Lypla1
Lypla2
Lypla2p1
Lypla2p2
Lyplal1
Lyplal1-as1
Lyrm1
Lyrm2
Lyrm4
Lyrm7
Lyrm9
Lyst
Lyst-as1
Lyz
Lzic
Lztr1
Lzts2
M1ap
M6pr
Maats1
Mab21l3
Mab21l4
Macf1
Maco1
Macrod1
Macrod2
Macrod2-as1
Mad2l1
Mad2l1bp
Madcam1
Madd
Maea
Maf
Maf1
Maff
Mafg-dt
Mafk
Maftrr
Maged2
Magi2
Magi2-as3
Magi3
Magix
Magoh
Magoh3p
Magt1
Maip1
Mak16
Malat1
Malsu1
Malt1
Mamdc2-as1
Mamdc4
Maml1
Maml2
Maml3
Mamstr
Man1a2
Man1a2p1
Man1b1
Man1b1-dt
Man1c1
Man2a2
Man2b1
Man2c1
Manbal
Maneal
Manf
Mansc1
Maoa
Map1lc3b
Map1lc3b2
Map1lc3c
Map1s
Map2
Map2k1
Map2k1p1
Map2k2
Map2k3
Map2k5
Map2k6
Map2k7
Map3k10
Map3k13
Map3k14-as1
Map3k20
Map3k2-dt
Map3k3
Map3k4
Map3k5
Map3k7
Map3k7cl
Map3k8
Map4k2
Map4k3-dt
Map4k4
Map4k5
Map6d1
Map7
Map7d1
Map7d3
Map9
Mapk1
Mapk10
Mapk11
Mapk12
Mapk13
Mapk14
Mapk15
Mapk1ip1l
Mapk3
Mapk4
Mapk6
Mapk6p3
Mapk7
Mapk8
Mapk8ip1
Mapk8ip3
Mapkap1
Mapkapk3
Mapkapk5
Mapkbp1
Mapre2
Mapt
Mapt-it1
Marc1
Marc2
March1
March10
March11
March2
March3
March6
March7
March9
Marco
Marcol
Marf1
Mark1
Mark2
Mark2p13
Mark2p6
Mark3
Mark4
Mars
Mars2
Marveld1
Marveld2
Mas1l
Masp2
Mast1
Mast2
Mast4
Mastl
Mat2a
Mat2b
Matk
Matn1-as1
Matn2
Matn4
Matr3
Mau2
Mavs
Max
Maz
Mbd1
Mbd2
Mbd3l1
Mbd5
Mbd6
Mbip
Mbl2
Mblac1
Mblac2
Mbnl1
Mbnl1-as1
Mbnl2
Mboat7
Mbp
Mbtd1
Mbtps1
Mbtps2
Mc1r
Mc3r
Mc4r
Mc5r
Mcc
Mccc2
Mccd1p1
Mccd1p2
Mcee
Mcf2l
Mcf2l2
Mchr1
Mcidas
Mcl1
Mcm10
Mcm2
Mcm3
Mcm3ap
Mcm4
Mcm5
Mcm7
Mcm8
Mcm9
Mcoln1
Mcoln2
Mcoln3
Mcph1
Mcrip1
Mcrip2
Mcrip2p1
Mcrs1
Mctp2
Mcts1
Mcts2p
Mcu
Mcub
Mdc1
Mdfi
Mdfic
Mdga1
Mdh1
Mdh2
Mdk
Mdm2
Mdm4
Mdp1
Mds2
Me3
Mecp2
Mecr
Med1
Med10
Med11
Med12
Med12l
Med13
Med15
Med15p8
Med17
Med18
Med20
Med21
Med22
Med24
Med25
Med28
Med29
Med30
Med4
Med7
Med8
Med9
Mef2a
Mef2ap1
Mef2c
Mef2c-as1
Mef2d
Mefv
Meg8
Megf10
Megf11
Megf8
Mei1
Meig1
Meiob
Meis1
Meis1-as2
Meis2
Melk
Meltf-as1
Memo1
Memo1p1
Memo1p3
Men1
Mepce
Mertk
Mest
Mestit1
Met
Metap1
Metap1d
Metap2
Metrn
Metrnl
Mettl14
Mettl14-dt
Mettl15
Mettl15p1
Mettl16
Mettl17
Mettl21a
Mettl21c
Mettl22
Mettl23
Mettl25
Mettl2a
Mettl2b
Mettl3
Mettl5
Mettl7a
Mettl7b
Mettl8
Mettl9
Mfap3
Mfap3l
Mfap5
Mff
Mfge8
Mfhas1
Mfn1
Mfn2
Mfrp
Mfsd1
Mfsd10
Mfsd11
Mfsd12
Mfsd13a
Mfsd14b
Mfsd2a
Mfsd2b
Mfsd3
Mfsd4a
Mfsd4b
Mfsd5
Mfsd6
Mfsd6l
Mfsd8
Mga
Mgam
Mgam2
Mgat1
Mgat2
Mgat4a
Mgat4b
Mgat5
Mgat5b
Mgll
Mgme1
Mgrn1
Mgst1
Mgst2
Mgst3
Mhencr
Mia2
Mia3
Miat
Miatnb
Mib1
Mib2
Mica
Mical2
Micall1
Micb
Micc
Micos10
Micos10-nbl1
Micos10p3
Micu2
Mid1ip1
Mid1ip1-as1
Mid2
Midn
Mief1
Mief2
Mier1
Mier3
Mif
Mif4gd
Mif-as1
Miga1
Miga2
Miip
Milr1
Mincr
Mindy2
Mindy4
Minpp1
Miox
Mip
Mipepp3
Mir10a
Mir1181
Mir1199
Mir1-1hg
Mir1204
Mir1206
Mir1207
Mir1224
Mir1229
Mir1243
Mir1244-1
Mir1248
Mir125a
Mir125b2
Mir1278
Mir1281
Mir1282
Mir1286
Mir1289-1
Mir1289-2
Mir1292
Mir1299
Mir130a
Mir130b
Mir132
Mir133a1hg
Mir135a2
Mir137
Mir138-2
Mir139
Mir141
Mir142
Mir145
Mir1469
Mir151b
Mir1537
Mir1538
Mir1539
Mir155
Mir155hg
Mir15a
Mir16-1
Mir17
Mir17hg
Mir181a1
Mir181a1hg
Mir181a2hg
Mir181b1
Mir181c
Mir181d
Mir186
Mir188
Mir18a
Mir1908
Mir191
Mir1915
Mir192
Mir193a
Mir193bhg
Mir194-2hg
Mir195
Mir1976
Mir19a
Mir19b1
Mir200c
Mir200chg
Mir2052
Mir20a
Mir21
Mir212
Mir216b
Mir222
Mir222hg
Mir223
Mir2276
Mir2277
Mir23a
Mir24-2
Mir25
Mir26a1
Mir27a
Mir28
Mir2861
Mir2909
Mir29b2chg
Mir301a
Mir301b
Mir3064
Mir30b
Mir30d
Mir3124
Mir3133
Mir3142hg
Mir3143
Mir3145
Mir3148
Mir3150bhg
Mir3151
Mir3153
Mir3155a
Mir3155b
Mir3160-1
Mir3160-2
Mir3163
Mir3174
Mir3175
Mir3178
Mir3180-4
Mir3180-5
Mir3181
Mir3184
Mir3188
Mir3189
Mir3190
Mir3191
Mir3193
Mir3199-1
Mir3199-2
Mir320a
Mir320b2
Mir330
Mir33b
Mir342
Mir345
Mir34ahg
Mir3529
Mir3609
Mir3610
Mir3613
Mir3614
Mir3615
Mir3622a
Mir3622b
Mir3649
Mir3652
Mir3655
Mir3658
Mir3662
Mir3663
Mir3665
Mir3677
Mir3678
Mir3680-1
Mir3681hg
Mir3684
Mir3686
Mir3690
Mir3692
Mir378a
Mir3917
Mir3921
Mir3925
Mir3926-1
Mir3926-2
Mir3927
Mir3928
Mir3939
Mir3960
Mir3972
Mir422a
Mir423
Mir425
Mir4253
Mir4257
Mir4258
Mir4262
Mir4276
Mir4282
Mir4306
Mir4321
Mir4322
Mir4323
Mir4422
Mir4422hg
Mir4425
Mir4429
Mir4434
Mir4435-2hg
Mir4437
Mir4442
Mir4443
Mir4444-1
Mir4448
Mir4453
Mir4453hg
Mir4457
Mir4462
Mir4466
Mir4469
Mir4470
Mir4477a
Mir4477b
Mir4478
Mir4479
Mir4485
Mir4487
Mir4488
Mir4492
Mir4496
Mir449a
Mir449b
Mir4505
Mir4513
Mir4515
Mir4519
Mir4521
Mir4522
Mir4523
Mir4526
Mir4529
Mir4530
Mir4531
Mir4634
Mir4638
Mir4645
Mir4647
Mir4648
Mir4651
Mir4655
Mir4657
Mir4664
Mir4665
Mir4668
Mir4674
Mir4685
Mir4687
Mir4703
Mir4706
Mir4707
Mir4708
Mir4710
Mir4712
Mir4715
Mir4716
Mir4724
Mir4727
Mir4734
Mir4736
Mir4738
Mir4740
Mir4741
Mir4746
Mir4752
Mir4754
Mir4757
Mir4759
Mir4761
Mir4767
Mir4777
Mir4779
Mir4781
Mir4785
Mir4799
Mir490
Mir497
Mir497hg
Mir5001
Mir5002
Mir502
Mir5047
Mir5087
Mir5088
Mir5090
Mir5091
Mir5092
Mir5093
Mir5094
Mir5187
Mir5188
Mir5193
Mir520g
Mir532
Mir544b
Mir548a3
Mir548aa2
Mir548ae1
Mir548ak
Mir548al
Mir548ar
Mir548aw
Mir548c
Mir548d2
Mir548h1
Mir548h4
Mir548o
Mir548xhg
Mir548z
Mir5572
Mir5584
Mir5587
Mir5589
Mir559
Mir5590
Mir562
Mir563
Mir564
Mir5680
Mir5682
Mir5684
Mir5692c1
Mir5695
Mir5696
Mir5697
Mir570
Mir5703
Mir5705
Mir5708
Mir5787
Mir579
Mir580
Mir584
Mir589
Mir606
Mir6073
Mir6076
Mir6077
Mir6079
Mir6080
Mir6081
Mir6084
Mir6089
Mir611
Mir6124
Mir6125
Mir615
Mir632
Mir634
Mir637
Mir638
Mir639
Mir640
Mir646hg
Mir6502
Mir6506
Mir6508
Mir6512
Mir6514
Mir6516
Mir661
Mir6719
Mir6720
Mir6727
Mir6732
Mir6737
Mir6743
Mir6748
Mir6749
Mir6769b
Mir6773
Mir6774
Mir6777
Mir6787
Mir6790
Mir6791
Mir6795
Mir6806
Mir6815
Mir6819
Mir6820
Mir6821
Mir6823
Mir6825
Mir6828
Mir6832
Mir6833
Mir6834
Mir6835
Mir6838
Mir6841
Mir6844
Mir6845
Mir6847
Mir6850
Mir6853
Mir6855
Mir6860
Mir6864
Mir6865
Mir6867
Mir6869
Mir6870
Mir6872
Mir6875
Mir6876
Mir6886
Mir6888
Mir6892
Mir6894
Mir7107
Mir7111
Mir7155
Mir7156
Mir7160
Mir718
Mir7-2
Mir7-3
Mir7-3hg
Mir759
Mir760
Mir762
Mir762hg
Mir769
Mir770
Mir7706
Mir7848
Mir7850
Mir7851
Mir7854
Mir7976
Mir802
Mir8064
Mir8072
Mir8073
Mir8078
Mir8089
Mir92a1
Mir92b
Mir9-3
Mir933
Mir9-3hg
Mir99ahg
Mir99b
Mirlet7bhg
Mirlet7e
Mirlet7i
Mis12
Mis18bp1
Misp3
Mitd1
Mitf
Mkln1
Mknk1
Mknk2
Mkrn1
Mkrn2
Mkrn2os
Mkrn3
Mks1
Mkx
Mlec
Mlh1
Mlh3
Mlip
Mllt1
Mllt10
Mllt11
Mllt3
Mllt6
Mlnr
Mlst8
Mlx
Mlxip
Mlxipl
Mmaa
Mmachc
Mmadhc
Mmd
Mme
Mmel1
Mmp11
Mmp14
Mmp16
Mmp17
Mmp2
Mmp24os
Mmp25
Mmp25-as1
Mmp28
Mmp8
Mmrn1
Mms19
Mms22l
Mnat1
Mnd1
Mnt
Mnx1
Mnx1-as1
Moap1
Mob1a
Mob3a
Mob4
Mobp
Mocs2
Mocs3
Mogat1
Mok
Mon1a
Mon1b
Mon2
Morc2
Morc2-as1
Morc3
Morf4l1
Morf4l2
Morf4l2-as1
Morn2
Morn5
Mos
Mosmo
Mospd2
Mospd3
Mov10
Mov10l1
Mpc1
Mpdu1
Mpeg1
Mpg
Mphosph10
Mphosph8
Mphosph9
Mpi
Mpig6b
Mpl
Mpnd
Mpp1
Mpp4
Mpp6
Mpp7
Mppe1
Mprip
Mprip-as1
Mpst
Mptx1
Mpv17
Mpv17l
Mpv17l2
Mpzl1
Mpzl3
Mr1
Mras
Mre11
Mreg
Mrfap1
Mrgprf
Mrgprf-as1
Mrgprg
Mrgprg-as1
Mrgprx4
Mri1
Mrm1
Mrm2
Mrm3
Mrnip
Mroh1
Mroh2a
Mroh6
Mrpl1
Mrpl10
Mrpl15
Mrpl15p1
Mrpl18
Mrpl19
Mrpl2
Mrpl20
Mrpl20-as1
Mrpl22
Mrpl24
Mrpl3
Mrpl30
Mrpl32
Mrpl33
Mrpl34
Mrpl35
Mrpl37p1
Mrpl38
Mrpl4
Mrpl40
Mrpl42
Mrpl43
Mrpl45
Mrpl48
Mrpl49
Mrpl49p2
Mrpl51
Mrpl52
Mrpl53p1
Mrpl54
Mrpl55
Mrpl58
Mrps11
Mrps12
Mrps14
Mrps15p1
Mrps16
Mrps17
Mrps17p1
Mrps18a
Mrps18b
Mrps18bp1
Mrps18c
Mrps2
Mrps21
Mrps21p9
Mrps22
Mrps28
Mrps30
Mrps31p4
Mrps31p5
Mrps34
Mrps35
Mrps36
Mrps36p2
Mrps36p3
Mrps6
Mrps6p2
Mrps7
Mrrf
Mrs2
Mrtfa
Mrto4
Mrvi1
Mrvi1-as1
Ms4a14
Ms4a3
Ms4a4a
Ms4a4e
Ms4a5
Ms4a6a
Ms4a6e
Ms4a7
Msantd2
Msantd3
Msc
Msc-as1
Msh2
Msh3
Msh5
Msh5-sapcd1
Msh6
Msi2
Msl1
Msl3
Msl3p1
Msln
Msmb
Msmo1
Msr1
Msra
Msrb3
Mst1
Mst1p2
Msto1
Msto2p
Mt1e
Mt1f
Mt1h
Mt1x
Mt2a
Mta2
Mtap
Mtatp6p14
Mtatp6p26
Mtbp
Mtch2
Mtcl1
Mtco1p12
Mtco1p39
Mtco3p12
Mtco3p23
Mtco3p43
Mtcybp44
Mtcybp45
Mtdh
Mterf3
Mtf2
Mtfp1
Mtfr1
Mtfr1l
Mtfr2
Mtg1
Mtg2
Mthfd1
Mthfd1l
Mthfd2
Mthfd2l
Mthfd2p7
Mthfr
Mtm1
Mtmr11
Mtmr12
Mtmr14
Mtmr2
Mtmr3
Mtmr4
Mtmr7
Mtmr9
Mtnd2p11
Mtnd2p18
Mtnd2p7
Mtnd3p25
Mtnd4lp30
Mtnd4p12
Mtnd5p41
Mto1
Mtpap
Mtr
Mtrex
Mtrf1
Mtrf1lp2
Mtrnr2l1
Mtrnr2l8
Mtrnr2l9
Mtrr
Mtss1
Mttp
Mturn
Mtus1
Mtus2
Mtx1
Mtx2
Muc1
Muc12
Muc17
Muc19
Muc2
Muc20-ot1
Muc3a
Muc4
Mucl1
Mus81
Mustn1
Mutyh
Mvb12a
Mvb12b
Mvd
Mvk
Mvp
Mx1
Mx2
Mxd1
Mxd3
Mxi1
Mxra7
Mxra8
Myadm
Myb
Mybl1
Mybl2
Mybpc1
Mybph
Myc
Mycbp2
Mycbp2-as1
Mycbp2-as2
Mycbpap
Mycl
Mycnut
Myd88
Mydgf
Myeov
Myh11
Myh14
Myh15
Myh9
Myl12a
Myl12b
Myl4
Myl5
Myl6
Myl6b
Myl6p1
Mylip
Mylk
Mylk3
Mylk-as1
Mylpf
Mynn
Myo10
Myo15a
Myo15b
Myo16-as1
Myo18a
Myo18b
Myo19
Myo1a
Myo1b
Myo1c
Myo1d
Myo1e
Myo1f
Myo1h
Myo3b
Myo3b-as1
Myo5a
Myo5c
Myo6
Myo7a
Myo7b
Myo9a
Myo9b
Myom1
Myom2
Myoslid
Myot
Myoz3
Myrip
Myt1
Mzb1
Mzf1
Mzf1-as1
Mzt2a
Mzt2b
N4bp2
N4bp2l1
N4bp2l2
N4bp2l2-it2
NA
Naa10
Naa11
Naa15
Naa16
Naa20
Naa25
Naa35
Naa38
Naa40
Naa60
Naaa
Naaladl2
Nab1
Nab2
Nabp1
Nabp2
Naca
Naca4p
Nacap6
Nacap7
Nacap8
Nadk
Nadk2
Nadsyn1
Nagk
Naglu
Nags
Nalcn
Nalt1
Nanog
Nanogp1
Nanogp2
Nanogp4
Nanos3
Nans
Nap1l1
Nap1l4
Nap1l4p1
Nap1l4p3
Napa-as1
Napg
Naprt
Napsa
Napsb
Narf
Nars2
Narsp2
Nasp
Nat1
Nat10
Nat14
Nat16
Nat8l
Nav1
Nav2
Nav3
Naxd
Naxe
Nbea
Nbeal1
Nbeal2
Nbl1
Nbn
Nbpf14
Nbpf15
Nbpf3
Nbr1
Nbr2
Ncald
Ncam1
Ncan
Ncapd2
Ncapd3
Ncapg
Ncapgp2
Ncaph
Ncaph2
Ncbp1
Ncbp2l
Ncdn
Ncf1c
Ncf2
Ncf4
Ncf4-as1
Nck1
Nck1-dt
Nckap1
Nckap1l
Nckap5
Ncl
Ncln
Ncmap
Ncoa1
Ncoa2
Ncoa3
Ncoa4p4
Ncoa6
Ncoa7
Ncoa7-as1
Ncor1
Ncor2
Ncr1
Ncr3
Ncr3lg1
Ncstn
Ndc80
Nde1
Ndel1
Ndfip1
Ndfip2
Ndor1
Ndp
Ndp-as1
Ndrg1
Ndrg2
Ndrg4
Ndst1-as1
Ndufa13
Ndufa3
Ndufa3p1
Ndufa4l2
Ndufa6
Ndufa6-dt
Ndufa7
Ndufa9
Ndufa9p1
Ndufaf1
Ndufaf2
Ndufaf3
Ndufaf4
Ndufaf4p1
Ndufaf5
Ndufaf6
Ndufaf7
Ndufaf8
Ndufb1
Ndufb10
Ndufb2
Ndufb3
Ndufb4
Ndufb5
Ndufb6
Ndufb8
Ndufb9
Ndufc1
Ndufc2
Ndufs2
Ndufs3
Ndufs4
Ndufs5
Ndufs6
Ndufs7
Ndufs8
Ndufv1
Ndufv2
Ndufv3
Neat1
Nebl-as1
Necab2
Necab3
Necap1
Necap2
Nectin1
Nectin2
Nectin4
Nedd1
Nedd4
Nedd4l
Nedd8
Nedd8-mdp1
Nedd9
Nefl
Nefm
Negr1
Neil1
Neil2
Neil3
Nek10
Nek11
Nek3
Nek4
Nek5
Nek6
Nek7
Nek9
Nelfb
Nelfcd
Nell1
Nemf
Nemp1
Nenf
Nenfp3
Neo1
Nepro
Neto1
Neu1
Neu3
Neu4
Neurl1
Neurl1b
Neurl4
Nexn
Nf1
Nf2
Nfasc
Nfat5
Nfatc1
Nfatc2ip
Nfatc3
Nfe2l1
Nfe2l2
Nfe4
Nfia
Nfia-as2
Nfic
Nfix
Nfkb1
Nfkb2
Nfkbia
Nfkbib
Nfkbie
Nfkbil1
Nfkbiz
Nfrkb
Nfx1
Nfya
Nfyb
Nfyc
Ngdn
Ngf-as1
Ngfr
Ngrn
Nhlrc2
Nhlrc3
Nhlrc4
Nhp2
Nhs
Nhsl1
Nhsl2
Nif3l1
Nifk-as1
Nifkp1
Nifkp4
Nifkp6
Nifkp7
Ninj1
Ninj2
Ninl
Nip7
Nip7p3
Nipa1
Nipa2
Nipa2p1
Nipal1
Nipal2
Nipal3
Nipbl
Nipsnap1
Nipsnap2
Nisch
Nit1
Nkain1
Nkain2
Nkain4
Nkapd1
Nkd1
Nkd2
Nkg7
Nkila
Nkiras2
Nktr
Nkx2-3
Nkx6-3
Nlgn1
Nlgn2
Nlk
Nln
Nlrc3
Nlrc4
Nlrc5
Nlrp1
Nlrp11
Nlrp12
Nlrp14
Nlrp2
Nlrp3
Nlrp4
Nlrp7
Nlrp9
Nlrx1
Nmb
Nmd3
Nme1
Nme1-nme2
Nme2
Nme3
Nme4
Nme5
Nme9
Nmnat1
Nmnat1p4
Nmnat2
Nmnat3
Nmral1
Nmral2p
Nmt1
Nmt2
Nnmt
Nnt
Nnt-as1
Nob1
Noc3l
Noc4l
Noct
Nod2
Nog
Nol11
Nol12
Nol4l
Nol4l-dt
Nol7
Nolc1
Nono
Nop14
Nop14-as1
Nop16
Nop2
Nop53
Nop56
Nop56p1
Nop58
Nop9
Nos2
Nos2p1
Nos3
Nostrin
Notch3
Notch4
Nova1
Nox1
Noxa1
Npas1
Npas2
Npas3
Npas4
Npat
Npbwr1
Npc1
Npepps
Nphp3
Nphp3-as1
Nphs2
Npipb8
Npl
Nploc4
Npm1
Npm1p14
Npm1p46
Npm1p51
Npm2
Npm3
Nppc
Npr2
Npr3
Nprl2
Nprl3
Npsr1-as1
Nptn
Nptx2
Npw
Npy5r
Npy6r
Nqo1
Nqo2
Nr1d2
Nr1h2
Nr1h3
Nr1h5p
Nr2c2
Nr2e1
Nr2e3
Nr2f1
Nr2f2
Nr2f2-as1
Nr2f6
Nr4a1
Nr4a3
Nrbf2
Nrbp1
Nrbp2
Nrcam
Nrdc
Nrde2
Nrep
Nrep-as1
Nrf1
Nrg1
Nrg1-it1
Nrg4
Nrip1
Nrir
Nrm
Nrp1
Nrp2
Nrsn1
Nrsn2
Nrxn1
Nrxn2
Nrxn3
Nsa2
Nsd1
Nsd2
Nsd3
Nsdhl
Nsfl1c
Nsg1
Nsg2
Nsl1
Nsmaf
Nsmce1
Nsmce1-dt
Nsmce2
Nsmf
Nsrp1
Nsun3
Nsun4
Nsun6
Nt5c
Nt5c1a
Nt5c1b-rdh14
Nt5c2
Nt5cp1
Nt5dc4
Nt5m
Ntan1p3
Ntf6b
Nthl1
Ntm
Ntmt1
Ntn5
Ntng1
Ntng2
Ntpcr
Ntrk1
Ntrk2
Ntrk3
Nuak2
Nub1
Nubp1
Nubp2
Nubpl
Nucb1
Nucb2
Nucks1
Nudc
Nudcd1
Nudcd3
Nudt1
Nudt13
Nudt16
Nudt16l1
Nudt17
Nudt19
Nudt19p4
Nudt2
Nudt22
Nudt4
Nudt7
Nudt9
Nuf2
Nufip2
Numa1
Numb
Nup107
Nup133
Nup160
Nup205
Nup210l
Nup210p1
Nup214
Nup35
Nup50
Nup50-dt
Nup54
Nup58
Nup85
Nup88
Nup93
Nup98
Nupl2
Nus1p2
Nusap1
Nutf2
Nutm1
Nutm2a-as1
Nxf1
Nxn
Nxnl2
Nxpe3
Nxt2
Nyap1
Oaf
Oard1
Oas1
Oas2
Oat
Oaz1
Oaz3
Obsl1
Ocel1
Ociad1
Oclm
Ocln
Ocm
Ocrl
Ocstamp
Odam
Odc1-dt
Odf2
Odf3b
Odr4
Ofcc1
Ofd1
Ofd1p17
Oga
Ogdh
Ogfod1
Ogfod2
Ogfr
Ogfrl1
Ogfrp1
Ogg1
Ogt
Oip5
Oip5-as1
Ola1p2
Olfm1
Olfm2
Olfml2a
Olfml3
Olig1
Olig3
Olmalinc
Oma1
Omp
Onecut3
Oosp1p1
Oosp1p2
Oosp3
Opa1
Opn3
Opn5
Oprl1
Optn
Or10a5
Or10j1
Or10j4
Or11h5p
Or11p1p
Or14l1p
Or1ab1p
Or1d4
Or1f12
Or1f2p
Or2a4
Or2b11
Or2j1
Or2l6p
Or2t1
Or2t11
Or2u2p
Or2v1
Or2v2
Or2w5
Or2z1
Or4c16
Or4d9
Or4k14
Or4k16p
Or4m1
Or4t1p
Or4x1
Or51d1
Or51e2
Or51i2
Or51p1p
Or52e5
Or52k1
Or52k2
Or52p1p
Or56a1
Or56b3p
Or5a2
Or5b21
Or5g3
Or5h4p
Or5h6
Or5h7p
Or5p4p
Or6b3
Or6c3
Or6c4
Or6c69p
Or6d1p
Or6e1p
Or6k5p
Or6n2
Or6p1
Or6q1
Or6u2p
Or6x1
Or6y1
Or7a17
Or7a3p
Or7a5
Or7e110p
Or7e122p
Or7e126p
Or7e14p
Or7e38p
Or7e47p
Or8d1
Or8g2p
Or8j2
Or8r1p
Or9g1
Orai1
Orai2
Orai3
Orc3
Orc4
Orc6
Ormdl2
Os9
Osbp2
Osbpl10
Osbpl10-as1
Osbpl2
Osbpl5
Osbpl8
Osbpl9
Oscp1
Oser1-dt
Osgepl1-as1
Osgin1
Osgin2
Osm
Osmr
Osr2
Ostc
Ostf1
Ostm1
Ostm1-as1
Otof
Otop2
Otor
Otub1
Otub2
Otud4
Otud6b
Otud6b-as1
Otud7a
Otulin
Otx1
Ovaal
Ovch2
Ovol1
Ovol2
Oxa1l
Oxct1-as1
Oxnad1
Oxr1
Oxsm
Oxsr1
P2rx4
P2rx6
P2rx6p
P2ry2
P2ry6
P3h1
P3h2-as1
P3h3
P3h4
P4ha2
P4ha3-as1
P4hb
P4htm
Pa2g4
Paaf1
Pabpc1
Pabpc1l
Pabpc1p4
Pabpc1p5
Pabpc1p7
Pabpc4
Pabpn1
Pacerr
Pacrg
Pacrg-as3
Pacrgl
Pacs1
Pacs2
Pacsin2
Pacsin3
Padi1
Padi2
Padi4
Paf1
Pafah1b1
Pafah1b2
Pafah1b3
Pag1
Pah
Paics
Paicsp2
Paicsp3
Paip2
Pak1
Pak2
Pak4
Pak6
Palld
Palm
Pam
Pam16
Pan2
Pan3
Pank2
Panx1
Paox
Papln
Papola
Papolg
Pappa2
Papss1
Paqr4
Paqr7
Pard3b
Pard6a
Park7
Parl
Parm1
Parn
Parp10
Parp11
Parp12
Parp14
Parp15
Parp2
Parp3
Parp8
Parp9
Parpbp
Parvb
Parvg
Patj
Patl2
Paupar
Pawrp1
Pax2
Pax6
Pax8
Pax8-as1
Pax9
Paxbp1
Paxbp1-as1
Paxip1-as2
Paxx
Pbdc1
Pbrm1
Pbx1
Pbx2
Pbx3
Pbxip1
Pc
Pca3
Pcat1
Pcat6
Pcat7
Pcbd1
Pcbd2
Pcbp1
Pcbp1-as1
Pcbp2
Pcbp2-ot1
Pcbp3
Pcca
Pccb
Pcdh7
Pcdhac1
Pcdhac2
Pcdhb11
Pcdhb14
Pcdhb8
Pcdhga11
Pcdhga4
Pcdhga9
Pcdhgb2
Pcdhgc3
Pced1a
Pced1b
Pced1b-as1
Pcf11
Pcgf1
Pcgf2
Pcgf3
Pcgf5
Pcid2
Pcif1
Pck2
Pclaf
Pcm1
Pcmtd1
Pcmtd2
Pcna
Pcnp
Pcnpp2
Pcnt
Pcnx1
Pcnx2
Pcnx3
Pcnx4
Pcolce
Pcolce2
Pcoth
Pcp2
Pcsk4
Pcsk5
Pcsk6
Pcsk6-as1
Pctp
Pcyox1
Pcyox1l
Pcyt1a
Pcyt1b
Pdc
Pdcd10
Pdcd11
Pdcd1lg2
Pdcd2
Pdcd2l
Pdcd4
Pdcd4-as1
Pdcd5
Pdcd6
Pdcd6ip
Pdcd6ipp2
Pdcl3
Pdcl3p1
Pdcl3p3
Pde12
Pde1a
Pde1b
Pde1c
Pde2a
Pde3b
Pde4b
Pde4c
Pde4d
Pde4dip
Pde6d
Pde7a
Pde8a
Pde8b
Pdgfa
Pdgfc
Pdgfrb
Pdgfrl
Pdha1
Pdha1p1
Pdhx
Pdia3
Pdia3p1
Pdia5
Pdik1l
Pdilt
Pdk1
Pdk2
Pdk3
Pdk4
Pdlim1p1
Pdlim2
Pdlim3
Pdlim4
Pdlim5
Pdlim7
Pdp1
Pdp2
Pdpk1
Pdpr
Pds5a
Pds5b
Pdss1p2
Pdxdc1
Pdxdc2p
Pdxk
Pdyn-as1
Pdzd2
Pdzd7
Pdzph1p
Pea15
Peak1
Pebp4
Pecr
Pef1
Peg13
Peli2
Peli3
Pelo
Pelp1
Pemt
Penk
Per2
Per3
Pet100
Pex11b
Pex12
Pex13
Pex14
Pex16
Pex19
Pex26
Pex3
Pex5
Pex5l
Pex7
Pfas
Pfdn1
Pfdn2
Pfdn4
Pfdn5
Pfdn6
Pfkfb2
Pfkfb3
Pfkfb4
Pfkl
Pfkm
Pfkp
Pfn1
Pfn2
Pgam1
Pgam1p5
Pgam1p7
Pgam5
Pgap1
Pgap2
Pgbd1
Pgbd2
Pgbd4p1
Pgbd4p3
Pgc
Pgd
Pgf
Pgghg
Pggt1b
Pgk1
Pglyrp4
Pgm1
Pgm2
Pgm3
Pgm5
Pgm5p4
Pgp
Pgr
Pgs1
Phactr1
Phactr2
Phactr4
Phax
Phb
Phb2
Phbp7
Phc1
Phc2
Phc3
Pheta1
Phf1
Phf10
Phf11
Phf12
Phf13
Phf14
Phf19
Phf2
Phf20
Phf20l1
Phf21a
Phf23
Phf3
Phf6
Phf7
Phgdh
Phkb
Phkbp1
Phkg2
Phldb1
Phospho1
Phospho2
Phox2a
Phpt1
Phrf1
Phtf2
Phyh
Phyhd1
Phyhip
Phyhipl
Phykpl
Pi4k2a
Pi4ka
Pi4kap2
Pi4kb
Pianp
Pias1
Pias2
Pias4
Pibf1
Picalm
Pick1
Pidd1
Piezo2
Pifo
Pigb
Pigf
Pigg
Pigl
Pigm
Pign
Pigo
Pigq
Pigr
Pigs
Pigt
Pigv
Pigw
Pigx
Pigy-dt
Pih1d1
Pik3c2a
Pik3c2b
Pik3c3
Pik3ca
Pik3cb
Pik3cd
Pik3cd-as1
Pik3cdp1
Pik3cg
Pik3ip1
Pik3ip1-as1
Pik3r1
Pik3r2
Pik3r3
Pikfyve
Pilra
Pim1
Pim2
Pim3
Pimreg
Pin1
Pinlyp
Pinx1
Pip4k2a
Pip4k2c
Pip4p1
Pip5k1a
Pip5k1b
Pip5kl1
Pipox
Pisrt1
Pithd1
Pitpna
Pitpna-as1
Pitpnc1
Pitpnm1
Pitpnm2
Pitx1
Pitx3
Piwil2
Piwil4
Pja2
Pjvk
Pkd1
Pkd1l2
Pkd1p5
Pkd2
Pkd2l1
Pkd2l2
Pkdrej
Pkia
Pkib
Pkig
Pkm
Pkmyt1
Pkn1
Pkn2
Pkn2-as1
Pknox1
Pkp3
Pkp4
Pla1a
Pla2g10
Pla2g15
Pla2g16
Pla2g4c
Pla2g4e
Pla2g4f
Pla2g7
Pla2r1
Plaa
Plagl1
Plat
Plau
Plaur
Plb1
Plbd2
Plcb1
Plcb1-it1
Plcb2
Plcb3
Plcd4
Plcg1
Plcg2
Plch2
Plcl1
Plcxd1
Plcxd2
Pld1
Pld2
Pld3
Pld4
Pld5
Plec
Plek
Plekha1
Plekha2
Plekha3
Plekha4
Plekha5
Plekha7
Plekha8
Plekhb1
Plekhb2
Plekhf1
Plekhf2
Plekhg1
Plekhg2
Plekhg3
Plekhg4
Plekhg4b
Plekhh1
Plekhm1p1
Plekhm3
Plekhn1
Plekho1
Plekho2
Plg
Plin2
Plin3
Plk1
Plk2
Plk3
Plk4
Plod1
Plod3
Plp2
Plpbp
Plpp1
Plpp3
Plpp4
Plpp5
Plpp6
Plpp7
Plppr2
Plppr3
Pls1
Plscr1
Plscr4
Plxdc1
Plxna2
Plxnb1
Plxnb2
Plxnb3
Plxnc1
Plxnd1
Pmaip1
Pmel
Pmf1
Pmf1-bglap
Pmfbp1
Pml
Pmm1
Pmm2
Pmp2
Pmp22
Pmpca
Pmpcb
Pms1
Pms2cl
Pnisr
Pnkd
Pnkdp1
Pnkp
Pnma8b
Pnma8c
Pnmt
Pnn
Pno1
Pnp
Pnpla1
Pnpla2
Pnpla6
Pnpla7
Pnpla8
Pnpo
Pnrc1
Pnrc2
Poc1b
Poc1b-as1
Poc5
Podxl
Pofut1
Pogk
Poglut1
Pola1
Pola2
Polb
Pold1
Pold3
Pold4
Poldip3
Pole
Pole2
Pole3
Pole4
Polg
Polg2
Polh
Polh-as1
Poli
Polk
Polm
Polr1a
Polr1b
Polr1c
Polr1d
Polr1e
Polr2a
Polr2b
Polr2c
Polr2d
Polr2e
Polr2f
Polr2g
Polr2h
Polr2i
Polr2k
Polr2kp2
Polr2m
Polr3b
Polr3c
Polr3d
Polr3e
Polr3f
Polr3g
Polr3gl
Polr3h
Polr3kp1
Pom121
Pomk
Pomp
Pomt1
Pomt2
Pon2
Pop1
Pop4
Pop7
Por
Pot1-as1
Pou1f1
Pou2f1
Pou2f2
Pou2f3
Pou5f1
Pou5f1b
Pou5f1p6
Pp2d1
Ppa2
Ppan
Ppan-p2ry11
Ppara
Ppard
Pparg
Ppargc1a
Ppbpp1
Ppcdc
Ppcs
Ppdpf
Ppdpfl
Ppef1
Ppfia1
Ppfia2
Ppfia3
Ppfia4
Ppfibp1
Ppfibp2
Pphln1
Ppia
Ppiap29
Ppiap3
Ppiap35
Ppiap46
Ppiap68
Ppiap72
Ppiap73
Ppiap81
Ppif
Ppig
Ppih
Ppil1
Ppil2
Ppil3
Ppip5k2
Ppl
Ppm1a
Ppm1b
Ppm1d
Ppm1f
Ppm1g
Ppm1j
Ppm1k
Ppm1k-dt
Ppm1l
Ppm1m
Ppm1n
Ppme1
Ppox
Ppp1ca
Ppp1cb
Ppp1cc
Ppp1r10
Ppp1r11
Ppp1r11p1
Ppp1r12a-as1
Ppp1r12b
Ppp1r14b
Ppp1r15a
Ppp1r16a
Ppp1r16b
Ppp1r17
Ppp1r18
Ppp1r1a
Ppp1r1ap1
Ppp1r1c
Ppp1r21
Ppp1r26
Ppp1r26-as1
Ppp1r27
Ppp1r2p2
Ppp1r37
Ppp1r3e
Ppp1r3f
Ppp1r3g
Ppp1r42
Ppp1r7
Ppp1r8
Ppp2cb
Ppp2r1a
Ppp2r1b
Ppp2r2a
Ppp2r2b
Ppp2r2c
Ppp2r2d
Ppp2r3a
Ppp2r5b
Ppp2r5c
Ppp2r5d
Ppp2r5e
Ppp3cb-as1
Ppp3cc
Ppp4c
Ppp4r1
Ppp4r1-as1
Ppp4r1l
Ppp4r2
Ppp4r3b
Ppp5c
Ppp5d1
Ppp6c
Ppp6r2
Ppp6r3
Pprc1
Ppt2
Ppt2-egfl8
Ppwd1
Pqbp1
Pqlc1
Pqlc2
Pqlc3
Pram1
Prame
Prc1
Prcc
Prcd
Prdm1
Prdm10
Prdm11
Prdm13
Prdm14
Prdm16
Prdm2
Prdm5
Prdm7
Prdm8
Prdx1
Prdx2
Prdx3
Prdx4
Prdx5
Prdx6
Prelid1
Prelid3a
Prelid3b
Prelid3bp4
Prelid3bp5
Prepl
Prex1
Prg2
Prickle1
Prickle2
Prickle3
Prickle4
Prim1
Prim2
Primpol
Prkaa1
Prkaa2
Prkab1
Prkaca
Prkacb
Prkag2
Prkag2-as1
Prkag3
Prkar1a
Prkar1b
Prkar2a
Prkar2a-as1
Prkar2b
Prkca
Prkcb
Prkcd
Prkce
Prkcg
Prkch
Prkcq-as1
Prkcsh
Prkcz
Prkcz-as1
Prkd2
Prkd3
Prkdc
Prkg1-as1
Prkra
Prkra-as1
Prkrip1
Prky
Prlr
Prmt1
Prmt2
Prmt3
Prmt5
Prmt5-as1
Prmt6
Prmt7
Prnp
Prnt
Proc
Prodh2
Prokr1
Prom1
Prorsd1p
Proser2
Proser3
Prox2
Prpf18
Prpf19
Prpf19p1
Prpf3
Prpf31
Prpf38a
Prpf38b
Prpf39
Prpf4
Prpf40a
Prpf40b
Prpf4b
Prpf8
Prph
Prps1
Prpsap1
Prpsap2
Prr11
Prr12
Prr13
Prr13p5
Prr14
Prr14l
Prr19
Prr3
Prr34
Prr34-as1
Prr36
Prr5
Prr5-arhgap8
Prr5l
Prr7
Prr7-as1
Prrc1
Prrc2a
Prrc2b
Prrc2c
Prrg1
Prrg2
Prrt1
Prrt2
Prrt3
Prrt3-as1
Prss1
Prss12
Prss16
Prss21
Prss23
Prss27
Prss3
Prss33
Prss36
Prtg
Prtn3
Prune1
Prune2
Prx
Prxl2b
Prxl2c
Psap
Psat1
Psca
Psd
Psd3
Psd4
Psen1
Psen2
Psenen
Psip1
Pskh2
Psma2p2
Psma3
Psma4
Psma6
Psma7
Psmb3
Psmb4
Psmb5
Psmb6
Psmb8
Psmb8-as1
Psmb9
Psmc1
Psmc1p8
Psmc2
Psmc4
Psmc5
Psmc6
Psmd1
Psmd11
Psmd12
Psmd13
Psmd14
Psmd2
Psmd3
Psmd4
Psmd5
Psmd7
Psmd8
Psmd9
Psme2
Psme2p2
Psme3
Psmf1
Psmg2
Psmg3-as1
Psmg4
Psors1c1
Pspc1p2
Psrc1
Pstk
Pstpip1
Pstpip2
Ptar1
Ptbp1
Ptbp1p
Ptbp3
Ptcd2
Ptcd3
Ptch2
Ptcsc2
Ptdss1
Ptdss2
Pten
Ptenp1-as
Pter
Ptgds
Ptger2
Ptger4
Ptger4p2
Ptges
Ptges2
Ptges3
Ptges3l
Ptges3l-aarsd1
Ptges3p2
Ptgir
Ptgr1
Ptgr2
Ptgs1
Pth1r
Ptk2
Ptk2b
Ptk7
Ptma
Ptms
Ptov1
Ptp4a1
Ptp4a1p2
Ptp4a2
Ptp4a2p1
Ptpa
Ptpmt1
Ptpn1
Ptpn11
Ptpn12
Ptpn13
Ptpn18
Ptpn22
Ptpn23
Ptpn2p2
Ptpn4
Ptpn5
Ptpn6
Ptpn7
Ptpn9
Ptpra
Ptprc
Ptpre
Ptprf
Ptprg
Ptprg-as1
Ptprh
Ptprk
Ptprm
Ptprn
Ptpro
Ptprq
Ptprs
Ptrh1
Ptrh2
Pts
Pttg1
Pttg1ip
Pttg3p
Pudp
Puf60
Pum1
Pum2
Pura
Purpl
Pus1
Pus7
Pus7l
Pusl1
Pvr
Pvrig
Pvt1
Pwp1
Pwwp2a
Pwwp2b
Pwwp3a
Pxdn
Pxdnl
Pxk
Pxmp2
Pxn-as1
Pxylp1
Pycard
Pygl
Pygm
Pyroxd1
Qars
Qdpr
Qki
Qpct
Qpctl
Qrich1
Qrsl1
Qser1
Qsox1
Qsox2
Qtrt1
Qtrt2
R3hcc1
R3hcc1l
R3hdm1
R3hdm2
R3hdm4
Rab10
Rab11a
Rab11b
Rab11fip1
Rab11fip3
Rab11fip4
Rab11fip5
Rab12
Rab17
Rab18
Rab1b
Rab21
Rab24
Rab25
Rab26
Rab27a
Rab27b
Rab29
Rab2a
Rab2b
Rab30
Rab30-as1
Rab31
Rab33b
Rab35
Rab37
Rab3a
Rab3d
Rab3gap1
Rab3il1
Rab3ip
Rab40b
Rab40c
Rab4a
Rab4b
Rab4b-egln2
Rab5a
Rab5b
Rab5if
Rab6b
Rab7a
Rab7b
Rab8a
Rab8b
Rabac1
Rabep1
Rabepk
Rabgap1
Rabgap1l
Rabgef1
Rabggtb
Rabl3
Rabl6
Rac1
Rac2
Rac3
Racgap1
Rack1
Rad17
Rad1p2
Rad21-as1
Rad23a
Rad23b
Rad50
Rad51
Rad51ap1
Rad51-as1
Rad51b
Rad51c
Rad52
Rad54b
Rad54l
Rad54l2
Rad9a
Rad9b
Radil
Rae1
Raet1e
Raet1e-as1
Raf1
Rag1
Rag2
Rai1
Rai14
Rala
Ralb
Ralbp1
Ralgapa1
Ralgapa2
Ralgapb
Ralgps1
Raly
Ralyl
Ramp1
Ramp2
Ran
Ranbp1
Ranbp2
Rangrf
Rap1a
Rap1b
Rap1gap
Rap1gap2
Rap1gds1
Rap2a
Rap2b
Rap2c-as1
Rapgef2
Rapgef3
Rapgef5
Rara
Rarb
Rarg
Rarres1
Rarres3
Rars
Rars2
Rasa2
Rasa4
Rasal2
Rasal3
Rasgef1a
Rasgef1b
Rasgrf1
Rasgrp1
Rasgrp2
Rasgrp3
Rasip1
Rasl10a
Rasl11a
Rasl11b
Rassf1
Rassf1-as1
Rassf3
Rassf4
Rassf5
Rassf6
Rassf8-as1
Raver1
Raver2
Rb1
Rb1cc1
Rbak
Rbakdn
Rbak-rbakdn
Rbbp4
Rbbp6
Rbbp7
Rbbp8
Rbbp8p1
Rbck1
Rbfa
Rbfadn
Rbks
Rbl1
Rbl2
Rbm12b
Rbm12b-as1
Rbm14
Rbm14-rbm4
Rbm15
Rbm17
Rbm20
Rbm23
Rbm24
Rbm25
Rbm26
Rbm26-as1
Rbm3
Rbm33
Rbm34
Rbm38
Rbm39
Rbm4
Rbm42
Rbm43p1
Rbm45
Rbm47
Rbm48
Rbm5
Rbm6
Rbm7
Rbms1
Rbms2
Rbms3
Rbmx
Rbmx2
Rbpj
Rbpjl
Rbpms
Rbpms-as1
Rbpmslp
Rbx1
Rc3h1-it1
Rc3h2
Rcan2
Rcan3
Rcbtb1
Rcbtb2
Rcc1
Rcc2
Rcc2-as1
Rccd1
Rce1
Rcl1
Rcn1
Rcn2
Rcn3
Rcor3
Rcsd1
Rdh10
Rdh10-as1
Rdh12
Rdh13
Rdh14
Rdh5
Rdx
Recql4
Reep1
Reep4
Reep6
Reg4
Rel
Rela
Relb
Relch
Rell2
Relt
Renbp
Repin1
Reps1
Rer1
Rere
Rere-as1
Resf1
Rest
Ret
Retreg1
Retreg2
Retreg3
Rev1
Rev3l
Rev3l-it1
Rex1bd
Rexo1l10p
Rexo1l1p
Rexo1l2p
Rexo1l3p
Rexo2
Rexo4
Rexo5
Rf00003
Rf00004
Rf00006
Rf00012
Rf00015
Rf00017
Rf00019
Rf00024
Rf00026
Rf00049
Rf00056
Rf00086
Rf00090
Rf00091
Rf00092
Rf00096
Rf00100
Rf00134
Rf00156
Rf00157
Rf00190
Rf00191
Rf00263
Rf00264
Rf00271
Rf00272
Rf00280
Rf00283
Rf00285
Rf00322
Rf00334
Rf00345
Rf00397
Rf00398
Rf00401
Rf00402
Rf00407
Rf00410
Rf00411
Rf00413
Rf00416
Rf00418
Rf00424
Rf00425
Rf00432
Rf00492
Rf00554
Rf00561
Rf00568
Rf00586
Rf00599
Rf00601
Rf00603
Rf00612
Rf00618
Rf01161
Rf01210
Rf01225
Rf01518
Rf01871
Rf01873
Rf01877
Rf01882
Rf01883
Rf01887
Rf01888
Rf01894
Rf01905
Rf01954
Rf01955
Rf01956
Rf01957
Rf01967
Rf01971
Rf01975
Rf01976
Rf01986
Rf01987
Rf01992
Rf02041
Rf02042
Rf02043
Rf02089
Rf02102
Rf02103
Rf02105
Rf02106
Rf02107
Rf02109
Rf02110
Rf02116
Rf02121
Rf02122
Rf02123
Rf02124
Rf02125
Rf02126
Rf02134
Rf02137
Rf02138
Rf02143
Rf02148
Rf02150
Rf02154
Rf02155
Rf02156
Rf02166
Rf02174
Rf02175
Rf02176
Rf02179
Rf02180
Rf02187
Rf02188
Rf02195
Rf02196
Rf02198
Rf02203
Rf02204
Rf02205
Rf02208
Rf02209
Rf02210
Rf02213
Rf02215
Rf02216
Rf02217
Rf02218
Rf02220
Rf02271
Rfc1
Rfc2
Rfc3
Rfc4
Rfc5
Rfesd
Rflna
Rft1
Rftn1
Rfwd3
Rfx2
Rfx3
Rfx3-as1
Rfx5
Rfx6
Rfxank
Rfxap
Rgcc
Rgl1
Rgl3
Rgmb-as1
Rgs1
Rgs12
Rgs14
Rgs17
Rgs17p1
Rgs18
Rgs19
Rgs2
Rgs20
Rgs22
Rgs3
Rgs5
Rgs6
Rgs9
Rgs9bp
Rgsl1
Rhag
Rhbdd1
Rhbdd2
Rhbdf1
Rhbdf2
Rhbdl1
Rhbdl3
Rhbg
Rhcg
Rhd
Rhebl1
Rhex
Rhno1
Rhoa
Rhob
Rhobtb2
Rhobtb3
Rhoc
Rhof
Rhog
Rhoh
Rhoj
Rhoq
Rhoqp1
Rhot1
Rhot2
Rhoxf1-as1
Rhoxf1p2
Rhpn1
Rhpn2
Ribc1
Ribc2
Ric1
Ric8a
Ric8b
Rictor
Rif1
Rilp
Rilpl1
Rilpl2
Rimklb
Rims1
Rims2
Rin1
Rin2
Rin3
Ring1
Rinl
Rint1
Riok1
Riok2
Riok3
Riox1
Riox2
Ripk1
Ripor1
Ripor2
Ripor3
Rita1
Rlbp1
Rmc1
Rmdn1
Rmdn2
Rmdn2-as1
Rmi1
Rmi2
Rmnd5a
Rmnd5b
Rmrp
Rmst
Rn7sk
Rn7skp110
Rn7skp114
Rn7skp12
Rn7skp127
Rn7skp145
Rn7skp16
Rn7skp161
Rn7skp163
Rn7skp174
Rn7skp175
Rn7skp179
Rn7skp202
Rn7skp206
Rn7skp209
Rn7skp214
Rn7skp222
Rn7skp223
Rn7skp232
Rn7skp242
Rn7skp244
Rn7skp249
Rn7skp272
Rn7skp276
Rn7skp3
Rn7skp34
Rn7skp4
Rn7skp49
Rn7skp56
Rn7skp57
Rn7skp64
Rn7skp68
Rn7skp7
Rn7skp78
Rn7skp83
Rn7skp9
Rn7skp92
Rn7skp96
Rn7skp98
Rn7sl1
Rn7sl111p
Rn7sl138p
Rn7sl140p
Rn7sl141p
Rn7sl149p
Rn7sl14p
Rn7sl155p
Rn7sl160p
Rn7sl169p
Rn7sl181p
Rn7sl2
Rn7sl211p
Rn7sl218p
Rn7sl229p
Rn7sl230p
Rn7sl284p
Rn7sl288p
Rn7sl3
Rn7sl301p
Rn7sl311p
Rn7sl329p
Rn7sl336p
Rn7sl337p
Rn7sl346p
Rn7sl350p
Rn7sl354p
Rn7sl357p
Rn7sl368p
Rn7sl37p
Rn7sl382p
Rn7sl38p
Rn7sl395p
Rn7sl402p
Rn7sl414p
Rn7sl42p
Rn7sl441p
Rn7sl445p
Rn7sl449p
Rn7sl466p
Rn7sl477p
Rn7sl47p
Rn7sl502p
Rn7sl517p
Rn7sl521p
Rn7sl523p
Rn7sl547p
Rn7sl552p
Rn7sl555p
Rn7sl561p
Rn7sl564p
Rn7sl592p
Rn7sl600p
Rn7sl607p
Rn7sl608p
Rn7sl620p
Rn7sl621p
Rn7sl646p
Rn7sl649p
Rn7sl667p
Rn7sl668p
Rn7sl66p
Rn7sl674p
Rn7sl688p
Rn7sl693p
Rn7sl698p
Rn7sl705p
Rn7sl708p
Rn7sl70p
Rn7sl727p
Rn7sl736p
Rn7sl738p
Rn7sl741p
Rn7sl764p
Rn7sl774p
Rn7sl783p
Rn7sl786p
Rn7sl79p
Rn7sl813p
Rn7sl817p
Rn7sl832p
Rn7sl846p
Rn7sl849p
Rn7sl862p
Rn7sl89p
Rna5-8sp7
Rna5s6
Rna5sp103
Rna5sp111
Rna5sp121
Rna5sp127
Rna5sp128
Rna5sp143
Rna5sp151
Rna5sp155
Rna5sp158
Rna5sp162
Rna5sp165
Rna5sp174
Rna5sp175
Rna5sp177
Rna5sp18
Rna5sp195
Rna5sp200
Rna5sp202
Rna5sp206
Rna5sp208
Rna5sp21
Rna5sp211
Rna5sp213
Rna5sp217
Rna5sp218
Rna5sp228
Rna5sp230
Rna5sp242
Rna5sp243
Rna5sp250
Rna5sp251
Rna5sp259
Rna5sp273
Rna5sp276
Rna5sp279
Rna5sp28
Rna5sp283
Rna5sp295
Rna5sp304
Rna5sp307
Rna5sp311
Rna5sp33
Rna5sp333
Rna5sp351
Rna5sp362
Rna5sp367
Rna5sp382
Rna5sp384
Rna5sp387
Rna5sp390
Rna5sp400
Rna5sp41
Rna5sp410
Rna5sp411
Rna5sp412
Rna5sp413
Rna5sp435
Rna5sp44
Rna5sp440
Rna5sp441
Rna5sp460
Rna5sp470
Rna5sp473
Rna5sp475
Rna5sp478
Rna5sp48
Rna5sp49
Rna5sp525
Rna5sp534
Rna5sp60
Rna5sp75
Rna5sp89
Rna5sp95
Rna5sp96
Rna5sp97
Rnase1
Rnase11
Rnase3
Rnase4
Rnase9
Rnaseh1
Rnaseh1-as1
Rnaseh2a
Rnaseh2b
Rnaseh2c
Rnasek
Rnasek-c17orf49
Rnd1
Rnd3
Rnf10
Rnf11
Rnf111
Rnf113b
Rnf114
Rnf121
Rnf123
Rnf125
Rnf126p1
Rnf13
Rnf130
Rnf135
Rnf138
Rnf138p2
Rnf139
Rnf14
Rnf144b
Rnf145
Rnf146
Rnf151
Rnf152
Rnf157
Rnf157-as1
Rnf165
Rnf166
Rnf167
Rnf17
Rnf170
Rnf175
Rnf181
Rnf183
Rnf185
Rnf187
Rnf19a
Rnf2
Rnf20
Rnf207
Rnf212
Rnf212b
Rnf214
Rnf215
Rnf216
Rnf216p1
Rnf217
Rnf219-as1
Rnf220
Rnf225
Rnf227
Rnf24
Rnf31
Rnf32
Rnf34
Rnf4
Rnf40
Rnf41
Rnf43
Rnf44
Rnf5
Rnf6
Rnf6p1
Rnf7
Rnf8
Rnft1-dt
Rnft2
Rngttp1
Rnh1
Rnls
Rnmt
Rnpc3
Rnpep
Rnpepl1
Rnps1
Rnu105b
Rnu11
Rnu1-1
Rnu1-117p
Rnu1-119p
Rnu1-120p
Rnu1-122p
Rnu1-123p
Rnu1-124p
Rnu11-2p
Rnu1-134p
Rnu1-13p
Rnu11-6p
Rnu1-19p
Rnu12
Rnu1-30p
Rnu1-65p
Rnu1-6p
Rnu1-7p
Rnu1-85p
Rnu1-92p
Rnu2-1
Rnu2-14p
Rnu2-17p
Rnu2-27p
Rnu2-2p
Rnu2-42p
Rnu2-43p
Rnu2-51p
Rnu2-63p
Rnu2-8p
Rnu4-1
Rnu4-2
Rnu4-25p
Rnu4-27p
Rnu4-30p
Rnu4-38p
Rnu4-41p
Rnu4-46p
Rnu4-48p
Rnu4-49p
Rnu4-60p
Rnu4-86p
Rnu4-8p
Rnu4atac
Rnu4atac11p
Rnu4atac14p
Rnu4atac16p
Rnu4atac2p
Rnu5a-1
Rnu5a-8p
Rnu5b-1
Rnu5d-1
Rnu5e-1
Rnu5e-10p
Rnu5e-4p
Rnu5e-6p
Rnu5f-1
Rnu5f-7p
Rnu6-1
Rnu6-1005p
Rnu6-1013p
Rnu6-1016p
Rnu6-1029p
Rnu6-1042p
Rnu6-1043p
Rnu6-1046p
Rnu6-104p
Rnu6-1059p
Rnu6-105p
Rnu6-1068p
Rnu6-1079p
Rnu6-1092p
Rnu6-1093p
Rnu6-1097p
Rnu6-10p
Rnu6-1113p
Rnu6-1115p
Rnu6-1119p
Rnu6-1121p
Rnu6-1128p
Rnu6-1133p
Rnu6-1137p
Rnu6-1148p
Rnu6-1151p
Rnu6-1152p
Rnu6-1153p
Rnu6-1154p
Rnu6-1157p
Rnu6-1158p
Rnu6-1167p
Rnu6-116p
Rnu6-1177p
Rnu6-11p
Rnu6-1200p
Rnu6-1201p
Rnu6-1208p
Rnu6-1209p
Rnu6-1213p
Rnu6-1214p
Rnu6-1224p
Rnu6-1227p
Rnu6-1231p
Rnu6-1232p
Rnu6-1240p
Rnu6-1255p
Rnu6-1256p
Rnu6-1273p
Rnu6-1275p
Rnu6-1276p
Rnu6-1280p
Rnu6-1283p
Rnu6-1311p
Rnu6-1322p
Rnu6-135p
Rnu6-155p
Rnu6-163p
Rnu6-169p
Rnu6-176p
Rnu6-178p
Rnu6-180p
Rnu6-192p
Rnu6-196p
Rnu6-19p
Rnu6-2
Rnu6-211p
Rnu6-212p
Rnu6-220p
Rnu6-223p
Rnu6-228p
Rnu6-22p
Rnu6-23p
Rnu6-247p
Rnu6-249p
Rnu6-253p
Rnu6-254p
Rnu6-285p
Rnu6-299p
Rnu6-314p
Rnu6-335p
Rnu6-344p
Rnu6-353p
Rnu6-35p
Rnu6-367p
Rnu6-369p
Rnu6-371p
Rnu6-383p
Rnu6-384p
Rnu6-395p
Rnu6-39p
Rnu6-408p
Rnu6-419p
Rnu6-429p
Rnu6-431p
Rnu6-433p
Rnu6-437p
Rnu6-450p
Rnu6-481p
Rnu6-484p
Rnu6-491p
Rnu6-494p
Rnu6-506p
Rnu6-510p
Rnu6-519p
Rnu6-522p
Rnu6-526p
Rnu6-531p
Rnu6-535p
Rnu6-552p
Rnu6-554p
Rnu6-560p
Rnu6-57p
Rnu6-586p
Rnu6-588p
Rnu6-600p
Rnu6-604p
Rnu6-60p
Rnu6-611p
Rnu6-612p
Rnu6-628p
Rnu6-62p
Rnu6-633p
Rnu6-63p
Rnu6-64p
Rnu6-651p
Rnu6-653p
Rnu6-65p
Rnu6-682p
Rnu6-693p
Rnu6-696p
Rnu6-7
Rnu6-702p
Rnu6-705p
Rnu6-712p
Rnu6-71p
Rnu6-722p
Rnu6-725p
Rnu6-726p
Rnu6-731p
Rnu6-73p
Rnu6-740p
Rnu6-753p
Rnu6-761p
Rnu6-774p
Rnu6-792p
Rnu6-793p
Rnu6-8
Rnu6-828p
Rnu6-835p
Rnu6-845p
Rnu6-847p
Rnu6-863p
Rnu6-881p
Rnu6-88p
Rnu6-892p
Rnu6-897p
Rnu6-898p
Rnu6-9
Rnu6-903p
Rnu6-908p
Rnu6-910p
Rnu6-911p
Rnu6-913p
Rnu6-914p
Rnu6-915p
Rnu6-919p
Rnu6-921p
Rnu6-922p
Rnu6-925p
Rnu6-927p
Rnu6-92p
Rnu6-942p
Rnu6-943p
Rnu6-947p
Rnu6-948p
Rnu6-951p
Rnu6-958p
Rnu6-960p
Rnu6-961p
Rnu6-970p
Rnu6-988p
Rnu6-990p
Rnu6-999p
Rnu6atac
Rnu6atac19p
Rnu6atac32p
Rnu6atac33p
Rnu6atac34p
Rnu6atac41p
Rnu6atac7p
Rnu6atac9p
Rnu7-1
Rnu7-120p
Rnu7-124p
Rnu7-125p
Rnu7-141p
Rnu7-143p
Rnu7-169p
Rnu7-172p
Rnu7-174p
Rnu7-186p
Rnu7-23p
Rnu7-26p
Rnu7-27p
Rnu7-29p
Rnu7-41p
Rnu7-47p
Rnu7-50p
Rnu7-79p
Rnu7-7p
Rnu7-80p
Rnu7-82p
Rnu7-85p
Rnu7-94p
Rnu7-9p
Rnvu1-14
Rnvu1-15
Rnvu1-17
Rnvu1-18
Rnvu1-19
Rnvu1-2
Rnvu1-3
Rnvu1-4
Rnvu1-6
Rnvu1-7
Rny1
Rny1p1
Rny1p10
Rny1p11
Rny1p13
Rny1p15
Rny1p3
Rny1p6
Rny1p8
Rny1p9
Rny3
Rny3p11
Rny3p14
Rny3p16
Rny3p2
Rny4
Rny4p10
Rny4p16
Rny4p18
Ro60
Robo1
Robo3
Rock1p1
Rock2
Rogdi
Rom1
Romo1
Ropn1
Ropn1l
Ropn1l-as1
Ror2
Rora
Rora-as1
Rp1
Rpa1
Rpain
Rpap1
Rpap2
Rparp-as1
Rpe
Rpel1
Rpf1
Rpf2
Rpgrip1
Rpgrip1l
Rph3al
Rpl10
Rpl10a
Rpl10p15
Rpl10p2
Rpl11
Rpl11p3
Rpl12p14
Rpl12p2
Rpl12p26
Rpl12p41
Rpl12p42
Rpl12p48
Rpl13
Rpl13a
Rpl13ap19
Rpl13ap20
Rpl13ap5
Rpl13ap7
Rpl13p4
Rpl13p5
Rpl14
Rpl15
Rpl17
Rpl17p1
Rpl17p11
Rpl17p34
Rpl17p37
Rpl17p41
Rpl17p50
Rpl18
Rpl18a
Rpl18ap3
Rpl19
Rpl19p14
Rpl21
Rpl21p126
Rpl21p129
Rpl21p2
Rpl21p41
Rpl21p6
Rpl21p66
Rpl21p7
Rpl21p93
Rpl22
Rpl22p24
Rpl22p3
Rpl23a
Rpl23ap12
Rpl23ap23
Rpl23ap53
Rpl23ap71
Rpl23ap75
Rpl23ap76
Rpl23ap82
Rpl23ap89
Rpl23ap90
Rpl24
Rpl24p7
Rpl26
Rpl26l1
Rpl27
Rpl27a
Rpl28
Rpl29p28
Rpl29p30
Rpl3
Rpl30
Rpl30p10
Rpl30p11
Rpl30p12
Rpl30p7
Rpl30p9
Rpl31
Rpl31p33
Rpl31p58
Rpl31p63
Rpl32
Rpl32p23
Rpl32p31
Rpl34
Rpl34-as1
Rpl34p18
Rpl34p21
Rpl34p22
Rpl34p23
Rpl34p27
Rpl34p6
Rpl35
Rpl35a
Rpl35ap31
Rpl36
Rpl36a
Rpl36a-hnrnph2
Rpl36al
Rpl36ap35
Rpl36ap39
Rpl37
Rpl37a
Rpl38
Rpl38p4
Rpl39l
Rpl39p34
Rpl39p38
Rpl3p7
Rpl4
Rpl41
Rpl41p1
Rpl5
Rpl5p11
Rpl5p21
Rpl5p28
Rpl5p6
Rpl5p7
Rpl6
Rpl6p12
Rpl6p30
Rpl7
Rpl7a
Rpl7ap10
Rpl7ap15
Rpl7ap61
Rpl7ap71
Rpl7ap73
Rpl7ap8
Rpl7l1
Rpl7l1p5
Rpl7l1p8
Rpl7p15
Rpl7p16
Rpl7p4
Rpl7p44
Rpl7p45
Rpl7p9
Rpl8
Rpl9
Rpl9p18
Rpl9p28
Rpl9p3
Rpl9p30
Rplp0
Rplp0p2
Rplp1
Rplp1p13
Rplp2
Rpn2
Rpp14
Rpp21
Rpp25
Rpp25l
Rpp30
Rpp38
Rpp40p2
Rpph1
Rprd1a
Rprd1b
Rprd2
Rps10
Rps10-nudt3
Rps11
Rps12
Rps12p18
Rps12p23
Rps13
Rps14
Rps15
Rps15ap1
Rps15ap10
Rps15ap30
Rps16
Rps16p5
Rps17
Rps17p15
Rps18
Rps18p1
Rps19
Rps19bp1
Rps2
Rps20
Rps20p1
Rps20p20
Rps20p21
Rps20p25
Rps20p33
Rps21
Rps21p8
Rps23
Rps24
Rps25
Rps26
Rps26p41
Rps26p42
Rps27
Rps27a
Rps27ap13
Rps27ap2
Rps27ap8
Rps27p14
Rps27p15
Rps27p26
Rps28
Rps28p7
Rps29
Rps29p10
Rps29p13
Rps29p14
Rps29p16
Rps29p20
Rps29p3
Rps29p4
Rps2p36
Rps2p55
Rps2p6
Rps3
Rps3a
Rps3ap37
Rps3ap44
Rps3ap49
Rps4x
Rps4xp16
Rps4xp19
Rps4xp4
Rps4y1
Rps5
Rps5p3
Rps6
Rps6ka1
Rps6ka2
Rps6ka4
Rps6kb1
Rps6kb2
Rps6kc1
Rps6kl1
Rps6p8
Rps7
Rps8
Rps9
Rpsa
Rpsap3
Rpsap31
Rpsap34
Rpsap36
Rpsap46
Rpsap5
Rpsap52
Rpsap53
Rpsap62
Rpsap71
Rpsap75
Rptor
Rpusd2
Rraga
Rragb
Rras2
Rreb1
Rrm1
Rrm2
Rrm2b
Rrn3
Rrn3p3
Rrnad1
Rrp1
Rrp12
Rrp15
Rrp36
Rrp7bp
Rrs1-as1
Rsad1
Rsad2
Rsbn1
Rsbn1l
Rsf1
Rsl1d1
Rsl24d1p11
Rsph4a
Rspo3
Rspry1
Rsrc1
Rsrc2
Rsrp1
Rtca
Rtca-as1
Rtcb
Rtel1
Rtel1-tnfrsf6b
Rtf1
Rtf2
Rtl5
Rtl8c
Rtn2
Rtn4rl2
Rtraf
Rttn
Rubcn
Rubcnl
Rufy1
Rufy2
Rufy3
Rufy4
Rundc1
Rundc3a
Rundc3a-as1
Rundc3b
Runx1
Runx1t1
Runx2
Runx3
Rusc1
Rusc2
Ruvbl1
Ruvbl2
Rwdd1
Rwdd2b
Rwdd3
Rxfp1
Rxfp4
Rxrb
Rxrg
Rxylt1
Ryk
Ryr3
S100a1
S100a10
S100a3
S100a5
S100a6
S100p
S100pbp
S100z
S1pr2
S1pr3
S1pr4
S1pr5
Saa2
Saa3p
Sac3d1
Sacm1l
Sae1
Safb
Sag
Sall3
Samd1
Samd10
Samd11
Samd12
Samd12-as1
Samd13
Samd14
Samd15
Samd3
Samd4a
Samd4b
Samd8
Samd9
Samd9l
Samhd1
Samm50
Sammson
Samsn1
Sap18
Sap30
Sap30bp
Sap30l
Sar1a
Sar1b
Saraf
Sardh
Sarnp
Sars2
Sart1
Sart3
Sash1
Sash3
Sass6
Sat1
Satb1
Satb1-as1
Satb2
Satb2-as1
Saxo2
Sbdsp1
Sbf1p1
Sbf2
Sbf2-as1
Sbno1
Sbno2
Scaf1
Scaf11
Scaf8
Scai
Scamp1
Scamp2
Scamp3
Scamp4
Scamp5
Scand2p
Scaper
Scarb1
Scarb2
Scarf1
Scarna12
Scarna15
Scarna16
Scarna17
Scarna2
Scarna4
Scat1
Scat2
Scat8
Scfd1
Scg3
Scg5
Scgb1d4
Scgn
Scly
Scml4
Scn1b
Scn2a
Scn4a
Scn7a
Scn8a
Scnm1
Scnn1a
Scnn1b
Scoc
Scoc-as1
Scp2
Scpep1
Scrn3
Sctr
Scube2
Scygr1
Scygr10
Scyl1
Scyl2
Sdad1
Sdad1p1
Sdad1p3
Sdc1
Sdc2
Sdc3
Sdcbp
Sdcbp2
Sdcbp2-as1
Sdcbpp2
Sdccag3p2
Sdccag8
Sdf2l1
Sdf4
Sdha
Sdhaf1
Sdhaf2
Sdhaf3
Sdhaf4
Sdhap1
Sdhap2
Sdhc
Sdhd
Sdr16c6p
Sdr42e1
Sdsl
Sec11c
Sec13
Sec14l1
Sec14l2
Sec16a
Sec1p
Sec22a
Sec22b
Sec22c
Sec23b
Sec23ip
Sec24a
Sec24ap1
Sec24b
Sec24c
Sec24d
Sec31a
Sec31b
Sec61a1
Sec61a2
Sec61b
Sec62
Sec63
Secisbp2
Sectm1
Seh1l
Sel1l2
Selenof
Selenoh
Selenoi
Selenok
Selenokp1
Selenon
Selenop
Selenot
Selenov
Selenow
Selenowp1
Selplg
Sem1
Sema3a
Sema3b
Sema3c
Sema3d
Sema3e
Sema4a
Sema4b
Sema4c
Sema4d
Sema4f
Sema4g
Sema5b
Sema6a
Sema6d
Senp1
Senp2
Senp3
Senp3-eif4a1
Senp5
Senp6
Senp7
Senp8
Sephs1p6
Sephs2
Sephs2p1
Sepsecs-as1
Sept1
Sept10
Sept11
Sept12
Sept2
Sept3
Sept4
Sept4-as1
Sept5
Sept7
Sept7-as1
Sept9
Serac1
Serbp1
Serf2
Serhl
Serhl2
Serinc2
Serinc4
Serp1
Serpina1
Serpinb10
Serpinb12
Serpinb13
Serpinb2
Serpinb6
Serpinb8
Serpinb9p1
Serpind1
Serpine1
Serpinf1
Serping1
Serpinh1
Serpini1
Sertad2
Sertad3
Sesn1
Sesn3
Set
Setbp1
Setd1a
Setd1b
Setd4
Setd5
Setd6
Setd7
Setd9
Setdb1
Setdb2
Setmar
Setp15
Setx
Sez6
Sez6l
Sf1
Sf3a2
Sf3b1
Sf3b2
Sf3b3
Sf3b5
Sfi1
Sfmbt2
Sfpq
Sfr1
Sfswap
Sft2d1
Sft2d3
Sftpa2
Sftpc
Sfxn1
Sfxn2
Sfxn3
Sfxn4
Sgce
Sgf29
Sgip1
Sgk1
Sgk3
Sgms1
Sgms1-as1
Sgms2
Sgo1-as1
Sgo2
Sgpl1
Sgsm1
Sgsm2
Sgsm3
Sh2b1
Sh2b2
Sh2b3
Sh2d2a
Sh2d3a
Sh2d3c
Sh2d4a
Sh2d4b
Sh2d5
Sh2d6
Sh2d7
Sh3bgr
Sh3bgrl
Sh3bgrl3
Sh3bp1
Sh3bp2
Sh3bp4
Sh3bp5
Sh3d19
Sh3d21
Sh3gl1
Sh3glb1
Sh3glb2
Sh3kbp1
Sh3pxd2a-as1
Sh3rf1
Sh3rf2
Sh3rf3
Sh3tc1
Sh3tc2
Sh3tc2-dt
Shank2
Sharpin
Shbg
Shc1
Shc3
Shc4
Shd
She
Shf
Shh
Shisa5
Shisa7
Shisal2a
Shkbp1
Shld1
Shld2
Shld2p2
Shld3
Shmt2
Shoc1
Shoc2
Shox2
Shprh
Shq1
Shroom1
Shroom3
Shtn1
Siah1
Siah2
Siah2-as1
Sidt2
Siglec1
Siglec10
Siglec15
Siglec16
Siglec17p
Siglec18p
Siglec22p
Siglec7
Siglec9
Siglecl1
Sigmar1
Sik3
Simc1
Sin3a
Sin3b
Sipa1
Sipa1l1
Sipa1l3
Sirpa
Sirpb1
Sirpb2
Sirpb3p
Sirpd
Sirpg-as1
Sirt1
Sirt2
Sirt3
Sirt4
Sirt5
Sirt6
Sirt7
Sit1
Siva1
Ska1
Skap1
Skap2
Ski
Skida1
Skil
Skiv2l
Skor1
Skp1
Skp2
Sla
Slain1
Slain2
Slamf7
Slamf8
Slbp
Slc10a3
Slc10a5
Slc10a5p1
Slc11a1
Slc11a2
Slc12a1
Slc12a4
Slc12a5
Slc12a6
Slc12a7
Slc12a9
Slc12a9-as1
Slc13a3
Slc14a1
Slc14a2
Slc15a2
Slc15a3
Slc15a4
Slc16a1
Slc16a10
Slc16a11
Slc16a12-as1
Slc16a13
Slc16a1-as1
Slc16a3
Slc16a5
Slc16a7
Slc16a8
Slc17a4
Slc17a6
Slc17a9
Slc18a1
Slc18b1
Slc1a2
Slc1a3
Slc1a4
Slc1a5
Slc1a7
Slc20a1
Slc20a2
Slc22a11
Slc22a13
Slc22a15
Slc22a16
Slc22a18
Slc22a18as
Slc22a20p
Slc22a24
Slc22a4
Slc22a5
Slc23a1
Slc23a2
Slc23a3
Slc24a1
Slc24a3
Slc24a4
Slc24a5
Slc25a1
Slc25a10
Slc25a12
Slc25a13
Slc25a14
Slc25a15
Slc25a17
Slc25a18
Slc25a18p1
Slc25a19
Slc25a20
Slc25a21
Slc25a23
Slc25a25
Slc25a26
Slc25a28
Slc25a29
Slc25a3
Slc25a30-as1
Slc25a32
Slc25a35
Slc25a36
Slc25a37
Slc25a38
Slc25a3p2
Slc25a4
Slc25a40
Slc25a41
Slc25a42
Slc25a43
Slc25a44
Slc25a45
Slc25a46
Slc25a5
Slc25a5p9
Slc26a1
Slc26a11
Slc26a2
Slc26a4
Slc26a5
Slc26a7
Slc26a8
Slc26a9
Slc27a1
Slc27a2
Slc27a3
Slc27a4
Slc27a5
Slc27a6
Slc29a1
Slc29a2
Slc29a3
Slc2a1
Slc2a11
Slc2a12
Slc2a13
Slc2a13p1
Slc2a14
Slc2a1-as1
Slc2a3
Slc2a3p2
Slc2a4
Slc2a4rg
Slc2a5
Slc2a8
Slc30a5
Slc30a6
Slc30a7
Slc30a8
Slc30a9
Slc31a1
Slc31a2
Slc33a1
Slc34a2
Slc35a1
Slc35a3
Slc35a4
Slc35a5
Slc35b1
Slc35b2
Slc35b4
Slc35c1
Slc35c2
Slc35d2
Slc35e2a
Slc35e2b
Slc35e3
Slc35e4
Slc35f3
Slc35f5
Slc35f6
Slc35g2
Slc35g6
Slc36a1
Slc36a3
Slc37a1
Slc37a2
Slc37a3
Slc38a1
Slc38a10
Slc38a11
Slc38a2
Slc38a6
Slc38a9
Slc39a1
Slc39a10
Slc39a11
Slc39a13
Slc39a14
Slc39a3
Slc39a4
Slc39a5
Slc39a6
Slc39a7
Slc39a9
Slc3a2
Slc40a1
Slc41a3
Slc43a1
Slc43a2
Slc43a3
Slc44a1
Slc44a2
Slc44a3-as1
Slc44a4
Slc45a3
Slc45a4
Slc47a1
Slc47a2
Slc48a1
Slc49a3
Slc49a4
Slc4a10
Slc4a1ap
Slc4a2
Slc4a5
Slc4a8
Slc50a1
Slc51a
Slc52a1
Slc52a2
Slc5a2
Slc5a4p1
Slc5a6
Slc5a9
Slc6a12
Slc6a13
Slc6a20
Slc6a6
Slc6a8
Slc6a9
Slc7a14-as1
Slc7a5
Slc7a5p1
Slc7a5p2
Slc7a6
Slc7a6os
Slc8a1-as1
Slc8a2
Slc8a3
Slc8b1
Slc9a1
Slc9a2
Slc9a3
Slc9a3-as1
Slc9a3r1
Slc9a3r2
Slc9a5
Slc9a6
Slc9a8
Slc9a9
Slc9b1
Slc9b2
Slc9c1
Slc9c2
Slco1a2
Slco2a1
Slco2b1
Slco3a1
Slco4a1
Slco5a1
Slf1
Slf2
Slfn5
Slirp
Slit1
Slitrk1
Slitrk3
Slitrk5
Slk
Slmap
Sltm
Smad1
Smad2
Smad3
Smad4
Smad5
Smad6
Smad7
Smagp
Smap1
Smap2
Smarca2
Smarca4
Smarca5-as1
Smarcad1
Smarcal1
Smarcb1
Smarcd1
Smarcd2
Smarcd3
Smarce1
Smarce1p2
Smc2
Smc2-as1
Smc3
Smc4
Smchd1
Smco2
Smco3
Smcr2
Smdt1
Smg1p1
Smg1p3
Smg5
Smg6
Smg7
Smg7-as1
Smg8
Smg9
Smim1
Smim10l1
Smim12
Smim13
Smim14
Smim15
Smim18
Smim19
Smim2
Smim20
Smim21
Smim25
Smim26
Smim27
Smim29
Smim2-as1
Smim3
Smim31
Smim33
Smim35
Smim36
Smim4
Smim40
Smim6
Smim8
Smo
Smox
Smpd1
Smpd2
Smpd3
Smpd4
Smpd5
Smpdl3a
Sms
Smtn
Smtnl2
Smug1
Smurf2p1
Smyd2
Smyd3
Smyd5
Snai2
Snai3-as1
Snap23
Snap23p1
Snap25
Snap25-as1
Snap29
Snap47
Snap91
Snapc2
Snapc3
Snapc4
Snapc5
Snapin
Snd1
Sned1
Snf8
Snhg1
Snhg11
Snhg12
Snhg16
Snhg17
Snhg19
Snhg20
Snhg21
Snhg22
Snhg25
Snhg26
Snhg28
Snhg29
Snhg3
Snhg4
Snhg5
Snhg6
Snhg7
Snhg8
Snhg9
Snora10
Snora11b
Snora13
Snora14b
Snora16a
Snora19
Snora1b
Snora21
Snora24
Snora26
Snora31
Snora38
Snora38b
Snora3a
Snora3c
Snora4
Snora40
Snora44
Snora48
Snora50c
Snora51
Snora52
Snora54
Snora57
Snora58b
Snora6
Snora60
Snora61
Snora63
Snora63b
Snora64
Snora70
Snora71e
Snora72
Snora73a
Snora73b
Snora74c-1
Snora78
Snora80b
Snora80c
Snora80d
Snora81
Snorc
Snord101
Snord104
Snord105
Snord11
Snord110
Snord114-10
Snord114-11
Snord114-12
Snord118
Snord127
Snord12b
Snord12c
Snord13
Snord14a
Snord14b
Snord14e
Snord15a
Snord15b
Snord17
Snord1a
Snord1b
Snord1c
Snord2
Snord20
Snord21
Snord22
Snord24
Snord25
Snord28b
Snord32a
Snord33
Snord34
Snord35a
Snord35b
Snord36b
Snord38a
Snord3a
Snord3b-2
Snord3c
Snord3d
Snord3g
Snord42b
Snord43
Snord45a
Snord45c
Snord46
Snord48
Snord49a
Snord49b
Snord50b
Snord51
Snord52
Snord55
Snord58a
Snord58b
Snord58c
Snord60
Snord65
Snord68
Snord77b
Snord84
Snord87
Snord88a
Snord88b
Snord88c
Snord89
Snord95
Snord96a
Snord99
Snrk
Snrnp25
Snrnp27
Snrnp35
Snrnp48
Snrnp70
Snrpa
Snrpb2
Snrpc
Snrpcp19
Snrpcp9
Snrpd1
Snrpd2
Snrpd3
Snrpe
Snrpep5
Snrpep6
Snrpf
Snrpfp2
Snrpfp3
Snrpgp10
Snrpgp11
Snrpgp12
Snrpgp14
Sntb1
Sntb2
Snu13
Snx1
Snx10
Snx11
Snx12
Snx13
Snx14
Snx15
Snx16
Snx17
Snx18
Snx18p3
Snx2
Snx20
Snx21
Snx22
Snx24
Snx25
Snx25p1
Snx27
Snx29
Snx29p2
Snx31
Snx33
Snx5
Snx6
Soat1
Soat2
Sobp
Socs2
Socs2-as1
Socs3
Socs4
Socs5
Socs7
Sod1
Sod2
Soga3
Son
Sorbs1
Sorbs2
Sorbs3
Sorcs1
Sord
Sorl1
Sort1
Sos2
Sowaha
Sox12
Sox13
Sox15
Sox2-ot
Sox4
Sox5-as1
Sox6
Sox9-as1
Sp1
Sp100
Sp140
Sp140l
Sp2
Sp2-as1
Sp4
Sp5
Spa17
Spa17p1
Spaar
Spaca5
Spaca6
Spaca9
Spag1
Spag11b
Spag17
Spag4
Spag5
Spag5-as1
Spag6
Spag7
Sparc
Spart-as1
Spast
Spata1
Spata13
Spata13-as1
Spata17
Spata20
Spata21
Spata22
Spata25
Spata33
Spata3-as1
Spata41
Spata5
Spata5l1
Spata6l
Spata7
Spata9
Spatc1
Spats1
Spats2
Spats2l
Spc24
Spcs1
Spcs2
Spdef
Spdl1
Spdya
Specc1
Specc1l
Specc1l-adora2a
Specc1p1
Spef1
Spef2
Spen
Spesp1
Spg7
Sphk1
Sphk2
Spi1
Spib
Spice1
Spidr
Spin4
Spink1
Spink2
Spink5
Spink6
Spint2
Spire1
Spire2
Spn
Spns1
Spns3
Spo11
Spocd1
Spock3
Spon2
Spopl
Spp1
Sppl2b
Spr
Spred1
Spred2
Spred3
Sprtn
Spry1
Spry4
Spry4-as1
Spryd3
Spsb2
Sptan1
Sptbn1
Sptbn4
Sptlc3
Spty2d1os
Sqle
Sqor
Sqstm1
Sra1
Src
Srcap
Srd5a1
Srd5a3
Srd5a3-as1
Srebf1
Srebf2
Srek1
Srek1ip1
Srfbp1
Srgap1
Srgn
Sri
Srm
Srp14-as1
Srp19
Srp54
Srp54-as1
Srp68
Srp72
Srp9
Srpk1
Srpra
Srprb
Srpx2
Srrd
Srrm1
Srrm2
Srrm3
Srrm5
Srrt
Srsf1
Srsf10
Srsf11
Srsf3
Srsf4
Srsf5
Srsf6
Srsf7
Srsf8
Srxn1
Ss18
Ss18l1
Ss18l2
Ssb
Ssbp1
Ssbp2
Ssbp3
Ssbp3-as1
Ssbp4
Ssc4d
Ssc5d
Ssh2
Ssh3
Ssmem1
Ssna1
Sspn
Ssr1
Ssr2
Ssr4
Ssrp1
Sssca1
Sssca1-as1
Sstr5
Ssuh2
St13p10
St13p19
St18
St3gal1
St3gal2
St3gal3
St3gal4
St3gal5
St3gal5-as1
St3gal6
St5
St6gal1
St6galnac1
St6galnac2
St6galnac4
St7
St7-as1
St7l
St7-ot4
St8sia1
St8sia5
St8sia6
St8sia6-as1
Stac2
Stac3
Stag2
Stag3
Stag3l1
Stag3l4
Stag3l5p
Stag3l5p-pvrig2p-pilrb
Stam
Stam2
Stambp
Stambpl1
Star
Stard13
Stard3
Stard3nl
Stard4
Stard4-as1
Stard5
Stard7-as1
Stat1
Stat2
Stat3
Stat4
Stat5a
Stat5b
Stat6
Stau2
Stc2
Steap1
Steap1b
Steap2
Steap2-as1
Steap3
Stil
Stim1
Stim2
Stimate
Stip1
Stk10
Stk11
Stk11ip
Stk16
Stk17a
Stk17b
Stk19
Stk24
Stk24-as1
Stk26
Stk3
Stk31
Stk32c
Stk35
Stk36
Stk38l
Stk4
Stkld1
Stmn1p1
Stmn2
Stmnd1
Stmp1
Stoml1
Ston2
Stox1
Stpg1
Stpg2
Stpg4
Stra6
Stra6lp
Strada
Stradb
Strap
Strip1
Strip2
Strn3
Strn4
Stt3a
Stt3b
Stub1
Stx12
Stx16
Stx16-npepl1
Stx17
Stx18-as1
Stx1b
Stx2
Stx3
Stx4
Stx5
Stx6
Stxbp1
Stxbp2
Stxbp3
Stxbp4
Stxbp5
Stxbp5-as1
Stxbp5l
Styx
Styxl1
Sub1
Sub1p1
Sucla2
Sucla2-as1
Suclg1
Suclg2-as1
Sucnr1
Suco
Sufu
Sugct
Sugt1
Sugt1p3
Sugt1p4
Sugt1p4-stra6lp
Sulf1
Sulf2
Sult1c2
Sult2b1
Sumf2
Sumo2p1
Sumo2p17
Sumo2p20
Sumo2p4
Sun1
Sun2
Suox
Supt16h
Supt16hp1
Supt20h
Supt3h
Supt4h1
Supt5h
Supt6h
Supv3l1
Surf1
Susd1
Susd6
Suv39h2
Suz12
Suz12p1
Sv2b
Svbp
Svep1
Svil
Svil-as1
Swap70
Swi5
Swsap1
Swt1
Syap1
Sybu
Syce3
Sycn
Sycp2
Sycp2l
Syde1
Syk
Sympk
Syn2
Syncrip
Syndig1l
Syne1
Syne2
Syngap1
Syngr1
Syngr2
Syngr3
Syngr4
Synj1
Synj2
Synj2bp-cox16
Synpo
Synpo2
Synpo2l
Synpr
Synrg
Syp
Sypl1
Sypl1p2
Sys1
Sys1-dbndd2
Syt10
Syt12
Syt17
Syt2
Syt3
Syt5
Syt6
Syt7
Syt8
Sytl1
Sytl2
Sytl3
Syvn1
Szrd1
Szt2
Taar1
Taar3p
Taar7p
Tab1
Tab2
Tac4
Tacc1
Tacc2
Tacc3
Taco1
Tada2a
Tada2b
Tada3
Taf1
Taf10
Taf11
Taf11l14
Taf11l6
Taf12
Taf15
Taf1a-as1
Taf1b
Taf1d
Taf2
Taf4
Taf4b
Taf5l
Taf6l
Taf8
Taf9
Tagap
Taldo1
Tanc2
Tango2
Tango6
Tank
Taok1
Taok2
Taok3
Tap1
Tap2
Tapbp
Tapbpl
Tapt1
Tarbp1
Tarbp2
Tardbp
Tarid
Tars
Tars2
Tarsl2
Tas1r1
Tas2r6p
Tas2r9
Tasor2
Tasp1
Tat-as1
Tatdn1
Tatdn1p1
Tatdn3
Tax1bp1
Taz
Tbc1d1
Tbc1d10a
Tbc1d10b
Tbc1d10c
Tbc1d12
Tbc1d13
Tbc1d14
Tbc1d15
Tbc1d17
Tbc1d19
Tbc1d20
Tbc1d22a
Tbc1d22b
Tbc1d23
Tbc1d24
Tbc1d25
Tbc1d27p
Tbc1d2b
Tbc1d31
Tbc1d3p7
Tbc1d4
Tbc1d5
Tbc1d7
Tbc1d8
Tbc1d8-as1
Tbc1d8b
Tbc1d9b
Tbcap3
Tbcb
Tbcc
Tbccd1
Tbcd
Tbce
Tbcel
Tbila
Tbk1
Tbkbp1
Tbl1x
Tbl1xr1
Tbl3
Tbp
Tbpl1
Tbpl2
Tbrg1
Tbrg4
Tbx10
Tbx18
Tbx18-as1
Tbx2
Tbx21
Tbx3
Tbx4
Tbx6
Tbxas1
Tc2n
Tcaim
Tcam1p
Tcea1
Tcea2
Tcea3
Tceal1
Tceal4
Tceanc
Tceanc2
Tcerg1
Tcf12
Tcf19
Tcf24
Tcf25
Tcf3
Tcf4
Tcf7
Tcf7l1
Tcf7l2
Tchp
Tcirg1
Tcl6
Tcn1
Tcn2
Tcof1
Tcp10l
Tcp11
Tcp11l1
Tcp11l2
Tcta
Tctex1d1
Tctn1
Tdg
Tdgf1p5
Tdgf1p7
Tdh
Tdo2
Tdp1
Tdp2
Tdrd10
Tdrd3
Tdrd9
Tdrg1
Tdrkh
Tdrkh-as1
Tead1
Tead2
Tead4
Tec
Tecpr1
Tecpr2
Tecr
Tecrp1
Tedc1
Teddm1
Tef
Tefm
Tekt1
Tekt2
Tekt3
Telo2
Tenm4
Tent2
Tent4a
Tent4b
Tent5a
Tepsin
Terc
Terf1
Terf2
Terf2ip
Tes
Tesc-as1
Tesk1
Tesmin
Tet2
Tex2
Tex21p
Tex22
Tex264
Tex26-as1
Tex30
Tex41
Tex45
Tex49
Tex54
Tex9
Tf
Tfam
Tfap2a
Tfap2c
Tfap2d
Tfap2e
Tfap4
Tfb1m
Tfdp1
Tfdp2
Tfeb
Tfec
Tff3
Tfg
Tfr2
Tfrc
Tg
Tgfa
Tgfa-it1
Tgfbi
Tgfbr1
Tgfbr2
Tgfbr3l
Tgif1
Tgif2
Tgif2-rab5if
Tgm2
Tgm4
Tgm5
Tgm6
Tgs1
Thada
Thap11
Thap12p5
Thap2
Thap3
Thap6
Thap7-as1
Thap9
Thap9-as1
Thbs1
Thbs2
Thbs3
Thbs4
Theg
Them4
Them6
Themis2
Themis3p
Thg1l
Thoc2
Thoc5
Thoc6
Thop1
Thpo
Thra
Thrap3
Thrb
Thrb-as1
Thrb-it1
Thrsp
Thsd4
Thtpa
Thumpd2
Thumpd3
Thy1
Tia1
Tiaf1
Tial1
Ticam1
Ticam2
Ticrr
Tie1
Tigd2
Tigd5
Timm10b
Timm17a
Timm17b
Timm21
Timm23b
Timm29
Timm44
Timm50
Timmdc1
Timp1
Timp3
Tinagl1
Tiparp
Tiprl
Tirap
Tjap1
Tjp2
Tjp3
Tk1
Tk2
Tkfc
Tlcd1
Tldc2
Tle1
Tle3
Tle4
Tle6
Tlk2
Tln1
Tlnrd1
Tlr10
Tlr2
Tlr3
Tlr4
Tlr5
Tlr8
Tlr8-as1
Tlr9
Tlx2
Tm2d1
Tm2d3
Tm4sf1
Tm4sf19
Tm4sf19-as1
Tm4sf20
Tm4sf4
Tm4sf5
Tm6sf2
Tm7sf2
Tm7sf3
Tm9sf1
Tm9sf2
Tm9sf3
Tm9sf4
Tma16
Tma7
Tmbim1
Tmbim4
Tmbim6
Tmc1
Tmc2
Tmc3
Tmc3-as1
Tmc4
Tmc6
Tmc7
Tmc8
Tmcc1
Tmcc2
Tmco1-as1
Tmco3
Tmco4
Tmco5b
Tmed10
Tmed2
Tmed3
Tmed7
Tmed7-ticam2
Tmed9
Tmeff2
Tmem102
Tmem104
Tmem105
Tmem106a
Tmem106b
Tmem106c
Tmem107
Tmem108
Tmem110-mustn1
Tmem114
Tmem117
Tmem119
Tmem120b
Tmem121
Tmem126a
Tmem126b
Tmem131
Tmem131l
Tmem132a
Tmem132b
Tmem134
Tmem135
Tmem136
Tmem138
Tmem139
Tmem141
Tmem143
Tmem144
Tmem145
Tmem147
Tmem14b
Tmem14c
Tmem150b
Tmem158
Tmem159
Tmem161a
Tmem161b
Tmem161b-as1
Tmem164
Tmem165
Tmem167a
Tmem167b
Tmem173
Tmem175
Tmem176b
Tmem177
Tmem178a
Tmem179b
Tmem18
Tmem181
Tmem183a
Tmem184b
Tmem184c
Tmem187
Tmem19
Tmem191a
Tmem191b
Tmem191c
Tmem198
Tmem198b
Tmem199
Tmem201
Tmem202
Tmem204
Tmem205
Tmem208
Tmem211
Tmem212
Tmem214
Tmem216
Tmem219
Tmem220
Tmem222
Tmem223
Tmem225b
Tmem229a
Tmem230
Tmem239
Tmem241
Tmem242
Tmem243
Tmem245
Tmem246
Tmem248
Tmem249
Tmem251
Tmem254
Tmem254-as1
Tmem255a
Tmem255b
Tmem256
Tmem258
Tmem260
Tmem262
Tmem263
Tmem266
Tmem268
Tmem272
Tmem274p
Tmem30a
Tmem30b
Tmem30cp
Tmem33
Tmem38a
Tmem38b
Tmem39b
Tmem41a
Tmem41b
Tmem42
Tmem43
Tmem44
Tmem44-as1
Tmem45a
Tmem50a
Tmem50b
Tmem51
Tmem52b
Tmem53
Tmem54
Tmem56
Tmem56-rwdd3
Tmem59l
Tmem62
Tmem63b
Tmem63c
Tmem64
Tmem65
Tmem67
Tmem69
Tmem70
Tmem74b
Tmem78
Tmem79
Tmem80
Tmem86a
Tmem87b
Tmem8a
Tmem8b
Tmem91
Tmem92
Tmem94
Tmem95
Tmem97
Tmem9b-as1
Tmod2
Tmod3
Tmpo
Tmpop1
Tmpop2
Tmppe
Tmprss13
Tmprss9
Tmsb4x
Tmsb4xp4
Tmtc1
Tmtc2
Tmtc3
Tmub1
Tmub2
Tmx1
Tmx2
Tmx2-ctnnd1
Tmx3
Tnc
Tnfaip1
Tnfaip2
Tnfaip3
Tnfaip8
Tnfaip8l1
Tnfrsf10a
Tnfrsf10a-as1
Tnfrsf10b
Tnfrsf10c
Tnfrsf11b
Tnfrsf12a
Tnfrsf13c
Tnfrsf14
Tnfrsf14-as1
Tnfrsf19
Tnfrsf1a
Tnfrsf21
Tnfrsf25
Tnfrsf4
Tnfrsf8
Tnfrsf9
Tnfsf11
Tnfsf13
Tnfsf13b
Tnfsf14
Tnfsf18
Tnfsf8
Tnik
Tnip1
Tnip2
Tnip3
Tnk2-as1
Tnks
Tnks1bp1
Tnni2
Tnni3
Tnnt1
Tnnt3
Tnp1
Tnpo1
Tnpo1p2
Tnrc6a
Tnrc6b
Tnrc6c
Tnrc6c-as1
Tnr-it1
Tns1
Tns2
Tns3
Tns4
Tnxb
Tob1
Tob1-as1
Tob2p1
Toe1
Togaram1
Togaram2
Tollip-as1
Tom1
Tom1l2
Tomm22
Tomm22p6
Tomm40l
Tomm5
Tomm6
Tonsl
Top1mt
Top2b
Topbp1
Tor1a
Tor1aip1
Tor1aip2
Tor1b
Tor3a
Tox2
Tox4
Tp53
Tp53aip1
Tp53bp1
Tp53bp2
Tp53i11
Tp53i13
Tp53i3
Tp53inp1
Tp53tg5
Tp63
Tp73
Tpcn1
Tpcn2
Tpd52
Tpd52l1
Tpd52l2
Tpgs1
Tpgs2
Tph2
Tpi1
Tpi1p2
Tpk1
Tpm1
Tpm2
Tpm3
Tpm3p4
Tpm3p8
Tpm3p9
Tpm4
Tpp1
Tpp2
Tppp2
Tppp3
Tpr
Tpra1
Tprg1
Tprg1-as1
Tprg1l
Tprkbp2
Tprxl
Tpt1
Tpt1-as1
Tpt1p3
Tpt1p6
Tpt1p8
Tpte2
Tpte2p1
Tpte2p2
Tptep2
Tpx2
Tra2b
Trabd
Trabd2b
Tradd
Traf3
Traf3ip2
Traf3ip2-as1
Traf3ip3
Traf4
Traf7
Trafd1
Traip
Traj10
Traj11
Traj12
Traj22
Traj24
Traj25
Traj26
Traj3
Traj4
Traj44
Traj45
Traj46
Traj47
Traj53
Traj55
Traj6
Traj61
Traj7
Trak1
Trak2
Tram1
Tram2-as1
Trappc10
Trappc11
Trappc12
Trappc13
Trappc2b
Trappc2l
Trappc3
Trappc4
Trappc5
Trappc8
Trav10
Trav13-1
Trav22
Trav26-1
Trav26-2
Trav29dv5
Trav30
Trav31
Trav36dv7
Trav4
Trav40
Trav41
Trav8-2
Trav8-4
Trav8-6
Trbv12-2
Trbv20-1
Trbv20or9-2
Trbv30
Trbv8-1
Trbv8-2
Trbva
Trdc
Trdd3
Trdj1
Trdj2
Trdmt1
Trdv1
Trdv2
Treh
Trehp1
Trem1
Trem2
Treml4
Trerf1
Trex1
Trg-as1
Trgc1
Trgj1
Trgv11
Trgv6
Trgv8
Trhde
Triap1p1
Trib1
Trib2
Trib3
Trim10
Trim13
Trim14
Trim15
Trim16
Trim16l
Trim17
Trim2
Trim22
Trim24
Trim25
Trim26
Trim27
Trim28
Trim31
Trim31-as1
Trim32
Trim34
Trim35
Trim36
Trim37
Trim39
Trim39-rpp21
Trim41
Trim46
Trim52
Trim52-as1
Trim54
Trim55
Trim56
Trim69
Trim7
Trim8
Trim9
Trio
Triobp
Trip10
Trip12
Trip13
Trip4
Trip6
Trit1
Trmo
Trmt1
Trmt10a
Trmt10b
Trmt10c
Trmt11
Trmt12
Trmt13
Trmt2a
Trmt44
Trmt61a
Trmu
Trnau1ap
Trnp1
Trnt1
Troap
Trpa1
Trpc1
Trpc4
Trpc4ap
Trpm1
Trpm2
Trpm3
Trpm4
Trpm7
Trpm8
Trps1
Trpt1
Trpv2
Trpv6
Trrap
Trub1
Tsacc
Tsbp1-as1
Tsc1
Tsc2
Tsc22d1
Tsc22d2
Tsc22d3
Tsen15
Tsen2
Tsen34
Tsen54
Tsfm
Tsga10
Tsga13
Tshb
Tshr
Tshz1
Tshz2
Tsku
Tsn
Tsnare1
Tsnax
Tsnax-disc1
Tsnaxip1
Tspan1
Tspan10
Tspan14
Tspan15
Tspan16
Tspan17
Tspan18
Tspan3
Tspan31
Tspan32
Tspan4
Tspan5
Tspan9-it1
Tspoap1-as1
Tspy26p
Tssc2
Tssc4
Tssk3
Tssk6
Tst
Tstd2
Tstd3
Ttbk1
Ttbk2
Ttc1
Ttc12
Ttc14
Ttc16
Ttc17
Ttc19
Ttc21a
Ttc21b
Ttc23l
Ttc24
Ttc25
Ttc26
Ttc27
Ttc28
Ttc28-as1
Ttc3
Ttc31
Ttc32
Ttc33
Ttc36
Ttc37
Ttc38
Ttc39a
Ttc39c
Ttc4
Ttc41p
Ttc5
Ttc6
Ttc7a
Ttc7b
Ttc9c
Tti2
Ttk
Ttl
Ttll10
Ttll13p
Ttll3
Ttll4
Ttll5
Ttll6
Ttll9
Ttn-as1
Ttpal
Ttr
Ttyh1
Ttyh2
Ttyh3
Tuba1a
Tuba1b
Tuba1c
Tuba3c
Tuba4a
Tuba4b
Tuba8
Tubb
Tubb2a
Tubb2bp1
Tubb3
Tubb4b
Tubb4bp7
Tubb6
Tubb7p
Tubb8p4
Tubb8p7
Tubd1
Tube1
Tubg1p
Tubg2
Tubgcp2
Tubgcp4
Tubgcp5
Tuft1
Tug1
Tulp1
Tulp3
Tulp4
Tusc2
Tusc3
Tut1
Tut7
Tvp23a
Tvp23b
Tvp23c-cdrt4
Twf1
Twnk
Twsg1
Txk
Txlna
Txlng
Txlngy
Txn
Txn2
Txndc11
Txndc12-as1
Txndc15
Txndc17
Txndc5
Txndc8
Txndc9
Txnip
Txnl1
Txnl4b
Txnp1
Txnrd1
Txnrd2
Txnrd3
Tymp
Tyms
Tyro3
Tyrobp
Tyrp1
Tyw1
Tyw3
Tyw5
U2af1l4
U2af2
U2surp
U47924.2
U62317.1
U62631.1
U73166.1
U73169.1
U73479.1
U91328.1
Uaca
Uap1
Uap1l1
Uba1
Uba2
Uba3
Uba5
Uba52
Uba6-as1
Uba7
Ubac2
Ubald1
Ubald2
Ubap1l
Ubap2
Ubap2l
Ubash3b
Ubb
Ubbp1
Ubc
Ube2a
Ube2b
Ube2cp3
Ube2d1
Ube2d2
Ube2d3
Ube2d3-as1
Ube2d4
Ube2e1
Ube2e2
Ube2e3
Ube2f
Ube2f-scly
Ube2g2
Ube2hp1
Ube2i
Ube2l2
Ube2l3
Ube2l5
Ube2l6
Ube2m
Ube2n
Ube2o
Ube2q2
Ube2s
Ube2v1
Ube2v1p4
Ube2v2
Ube2w
Ube2wp1
Ube2z
Ube3a
Ube3b
Ube3c
Ube4a
Ube4b
Ubfd1
Ubiad1
Ubl5
Ubl5p4
Ubl7-as1
Ublcp1
Ubn1
Ubox5
Ubp1
Ubqln4
Ubr2
Ubr3
Ubr5
Ubr5-as1
Ubr7
Ubtf
Ubxn10-as1
Ubxn11
Ubxn2a
Ubxn2b
Ubxn4
Ubxn6
Ubxn7
Ubxn8
Uca1
Uchl3
Uchl5
Uck1
Uck2
Uckl1-as1
Ucp2
Ufc1
Ufl1
Ufm1
Ugcg
Ugdh
Ugdh-as1
Uggt1
Ugp2
Ugt1a5
Ugt2b7
Ugt8
Uhrf1
Uhrf1bp1
Uhrf2
Ulk3
Umad1
Umodl1
Umps
Unc119
Unc119b
Unc13a
Unc13b
Unc13d
Unc45a
Unc50
Unc5b
Unc5c
Unc5cl
Unc5d
Unc79
Unc80
Ung
Unk
Unkl
Uox
Upf1
Upf3a
Upf3ap3
Upk1b
Upk2
Upk3a
Upp1
Upp2
Uprt
Uqcc1
Uqcr10
Uqcrbp2
Uqcrbp3
Uqcrc2
Uqcrh
Uqcrq
Urb1-as1
Uri1
Urm1
Uroc1
Urod
Usb1
Use1
Usf1
Usf2
Ushbp1
Uso1
Usp1
Usp10
Usp11
Usp12
Usp12-as2
Usp13
Usp14
Usp15
Usp16
Usp18
Usp2
Usp20
Usp21
Usp22
Usp25
Usp27x
Usp28
Usp2-as1
Usp30
Usp30-as1
Usp31
Usp32
Usp35
Usp36
Usp38
Usp39
Usp42
Usp43
Usp44
Usp45
Usp46-as1
Usp47
Usp49
Usp5
Usp53
Usp54
Usp6nl
Usp7
Usp8
Usp9x
Uspl1
Ust
Utp11
Utp14a
Utp15
Utp20
Utp23
Utp4
Utrn
Uvrag
Uvrag-dt
Uvssa
Uxs1
Uxt-as1
Vamp1
Vamp2
Vamp3
Vamp5
Vamp7
Vamp8
Vangl1
Vapa
Vapb
Vars
Vars2
Vash1
Vasp
Vav1
Vav2
Vav3-as1
Vax1
Vax2
Vcam1
Vcl
Vdac2
Vdac3
Vdr
Vegfa
Vegfb
Veph1
Vezt
Vgll4
Vhl
Vil1
Vill
Vim
Vim-as1
Vip
Vipr1
Vipr2
Virma
Vit
Vkorc1l1
Vldlr
Vmac
Vmp1
Vn1r10p
Vn1r12p
Vn1r48p
Vn1r64p
Vn1r96p
Vn2r17p
Vnn2
Vnn3
Vpreb3
Vps11
Vps13a
Vps13a-as1
Vps13b
Vps13c
Vps13d
Vps16
Vps18
Vps25
Vps26a
Vps26b
Vps26c
Vps28
Vps29
Vps33b-dt
Vps35
Vps35l
Vps37a
Vps37d
Vps39
Vps41
Vps45
Vps4b
Vps50
Vps51
Vps52
Vps53
Vps54
Vps8
Vps9d1
Vps9d1-as1
Vrk1
Vrk2
Vrk3
Vrtn
Vsig2
Vsig4
Vsir
Vsnl1
Vstm1
Vstm2a-ot1
Vsx1
Vta1
Vti1a
Vti1bp3
Vtrna1-1
Vtrna1-2
Vtrna1-3
Vtrna2-1
Vtrna2-2p
Vwa1
Vwa5a
Vwa5b2
Vwa7
Vwa8
Vwa8-as1
Vwc2l
Vwde
Vxn
Wac
Wars
Wars2-as1
Was
Wash2p
Wash3p
Wash9p
Washc2a
Washc2c
Washc3
Washc4
Washc5
Wbp1
Wbp1l
Wbp2
Wdfy1
Wdfy2
Wdfy3
Wdfy4
Wdpcp
Wdr1
Wdr11
Wdr11-as1
Wdr12
Wdr13
Wdr17
Wdr18
Wdr19
Wdr20
Wdr24
Wdr25
Wdr26
Wdr27
Wdr3
Wdr33
Wdr35
Wdr36
Wdr37
Wdr41
Wdr43
Wdr45
Wdr45bp1
Wdr46
Wdr47
Wdr48
Wdr5
Wdr54
Wdr55
Wdr59
Wdr5b
Wdr6
Wdr60
Wdr61
Wdr62
Wdr66
Wdr7
Wdr70
Wdr74
Wdr75
Wdr76
Wdr77
Wdr81
Wdr82
Wdr83
Wdr83os
Wdr86
Wdr86-as1
Wdr90
Wdr92
Wdr93
Wdr97
Wdtc1
Wdyhv1
Wee1
Wee2-as1
Wfdc1
Wfdc2
Wfdc21p
Wfikkn1
Whamm
Whammp2
Whammp3
Wif1
Wipf2
Wiz
Wizp1
Wls
Wnk1
Wnk4
Wnt10a
Wnt2b
Wnt3
Wnt5a-as1
Wnt5b
Wnt7b
Wnt9b
Wrap53
Wrb
Wrb-sh3bgr
Wrn
Wrnip1
Wsb1
Wscd2
Wt1-as
Wtap
Wwc1
Wwc2
Wwox
Wwp1
Wwp1p1
Wwp2
Wwtr1
Wwtr1-as1
Wwtr1-it1
Xbp1
Xdh
Xiap
Xkr6
Xkr8
Xkr9
Xpc
Xpnpep1
Xpnpep2
Xpnpep3
Xpo1
Xpo4
Xpo5
Xpo6
Xpo7
Xpot
Xpr1
Xrcc4
Xrcc5
Xrcc6
Xrn1
Xrra1
Xxylt1-as2
Xylb
Yae1
Yap1
Yars
Ybey
Ybx1
Ybx2
Ybx3
Yeats2
Yeats2-as1
Yif1a
Yif1b
Yipf2
Yipf3
Yipf4
Yipf6
Yipf7
Yju2
Ykt6
Ylpm1
Ypel1
Ypel2
Ypel3
Ypel4
Ypel5
Yrdcp3
Ythdc2
Ythdf2
Ythdf3
Ythdf3-as1
Ywhab
Ywhae
Ywhaep7
Ywhaz
Ywhazp4
Ywhazp8
Yy1
Yy1ap1
Z69666.1
Z69890.1
Z82188.1
Z82188.2
Z82190.2
Z82202.1
Z82206.1
Z82244.2
Z83839.2
Z83844.1
Z83844.2
Z83844.3
Z83847.1
Z84478.1
Z84488.2
Z84492.2
Z85996.1
Z86062.1
Z92544.2
Z93015.1
Z93241.1
Z93929.1
Z93930.2
Z93930.3
Z94160.2
Z94721.2
Z95114.4
Z95115.1
Z95152.1
Z95331.1
Z97055.2
Z97206.2
Z97634.1
Z97985.1
Z97986.1
Z97989.1
Z98257.1
Z98752.3
Z98883.1
Z98949.1
Z99127.1
Z99129.2
Z99129.3
Z99289.3
Z99756.1
Z99774.1
Z99943.1
Zacn
Zap70
Zar1l
Zbed3-as1
Zbed5-as1
Zbed6
Zbed9
Zbtb1
Zbtb10
Zbtb11-as1
Zbtb12
Zbtb16
Zbtb18
Zbtb20
Zbtb21
Zbtb22
Zbtb32
Zbtb33
Zbtb34
Zbtb37
Zbtb38
Zbtb40
Zbtb43
Zbtb48
Zbtb49
Zbtb7b
Zbtb8a
Zbtb9
Zc2hc1a
Zc2hc1c
Zc3h10
Zc3h11a
Zc3h12a
Zc3h13
Zc3h14
Zc3h15
Zc3h18
Zc3h6
Zc3h7b
Zc3hav1
Zc3hc1
Zcchc10
Zcchc17
Zcchc2
Zcchc4
Zcchc7
Zcchc8
Zcchc9
Zcrb1
Zcwpw2
Zdbf2
Zdhhc11
Zdhhc14
Zdhhc16
Zdhhc17
Zdhhc19
Zdhhc2
Zdhhc22
Zdhhc23
Zdhhc3
Zdhhc4
Zdhhc5
Zdhhc8
Zdhhc9
Zeb1
Zeb1-as1
Zeb2
Zeb2-as1
Zfand2a
Zfand2b
Zfand3
Zfand5
Zfand6
Zfas1
Zfat
Zfc3h1
Zfhx3
Zfhx4
Zfhx4-as1
Zfp1
Zfp2
Zfp36
Zfp36l1
Zfp41
Zfp62
Zfp64
Zfp69
Zfp69b
Zfp90
Zfp91-cntf
Zfpl1
Zfpm2
Zfr
Zfr2
Zfx
Zfyve1
Zfyve16
Zfyve19
Zfyve21
Zfyve26
Zfyve27
Zfyve28
Zfyve9
Zglp1
Zgpat
Zgrf1
Zhx1
Zhx2
Zhx3
Zic2
Zic4
Zkscan1
Zkscan2-dt
Zkscan3
Zkscan5
Zkscan8
Zmat2
Zmat4
Zmiz1
Zmiz1-as1
Zmiz2
Zmpste24
Zmym1
Zmym2
Zmym4
Zmym6
Zmynd10
Zmynd10-as1
Zmynd11
Zmynd8
Znf10
Znf101
Znf106
Znf107
Znf114
Znf121
Znf131
Znf133
Znf134
Znf136
Znf138
Znf140
Znf141
Znf142
Znf143
Znf146
Znf155
Znf169
Znf17
Znf174
Znf175
Znf180
Znf181
Znf185
Znf189
Znf19
Znf192p1
Znf197
Znf2
Znf20
Znf205
Znf207
Znf211
Znf212
Znf213
Znf213-as1
Znf214
Znf217
Znf219
Znf222
Znf224
Znf225
Znf226
Znf227
Znf230
Znf236
Znf250
Znf251
Znf252p
Znf252p-as1
Znf259p1
Znf25-dt
Znf26
Znf263
Znf264
Znf266
Znf268
Znf271p
Znf274
Znf275
Znf276
Znf277
Znf282
Znf283
Znf286a
Znf292
Znf29p
Znf3
Znf302
Znf304
Znf317
Znf318
Znf319
Znf324
Znf324b
Znf326
Znf32-as2
Znf330
Znf331
Znf333
Znf335
Znf337
Znf337-as1
Znf33a
Znf34
Znf341
Znf343
Znf345
Znf346
Znf35
Znf354b
Znf362
Znf37a
Znf383
Znf384
Znf385a
Znf385b
Znf385c
Znf385d
Znf385d-as2
Znf391
Znf395
Znf397
Znf398
Znf404
Znf407
Znf408
Znf410
Znf419
Znf420
Znf425
Znf426-dt
Znf430
Znf431
Znf432
Znf433-as1
Znf436-as1
Znf438
Znf439
Znf440
Znf441
Znf444
Znf444p1
Znf445
Znf446
Znf449
Znf45
Znf451
Znf451-as1
Znf460
Znf470
Znf473
Znf48
Znf480
Znf485
Znf487
Znf501
Znf502
Znf503-as1
Znf503-as2
Znf506
Znf507
Znf511
Znf511-prap1
Znf512
Znf517
Znf518a
Znf519
Znf521
Znf524
Znf525
Znf526
Znf527
Znf528
Znf529-as1
Znf530
Znf532
Znf536
Znf544
Znf546
Znf547
Znf548
Znf549
Znf551
Znf552
Znf554
Znf555
Znf557
Znf559
Znf559-znf177
Znf561
Znf561-as1
Znf562
Znf567
Znf57
Znf570
Znf574
Znf575
Znf576
Znf580
Znf581
Znf582-as1
Znf583
Znf584
Znf586
Znf587
Znf587b
Znf589
Znf593
Znf596
Znf609
Znf611
Znf613
Znf615
Znf619
Znf620
Znf621
Znf623
Znf625
Znf625-znf20
Znf626
Znf627
Znf628
Znf638
Znf639
Znf644
Znf646
Znf653
Znf654
Znf655
Znf66
Znf664
Znf672
Znf675
Znf678
Znf683
Znf684
Znf687
Znf688
Znf691
Znf692
Znf696
Znf7
Znf700
Znf701
Znf702p
Znf704
Znf705a
Znf705e
Znf705g
Znf706
Znf707
Znf710
Znf713
Znf714
Znf718
Znf720
Znf736
Znf74
Znf740
Znf749
Znf75a
Znf76
Znf763
Znf765
Znf766
Znf768
Znf770
Znf771
Znf773
Znf774
Znf776
Znf778
Znf780b
Znf782
Znf783
Znf784
Znf785
Znf788p
Znf789
Znf79
Znf790
Znf791
Znf805
Znf808
Znf81
Znf813
Znf814
Znf815p
Znf821
Znf827
Znf830
Znf839
Znf84
Znf840p
Znf845
Znf846
Znf860
Znf862
Znf865
Znf879
Znf883
Znf92
Znf93
Znhit1
Znhit3
Znrd1
Znrd1asp
Znrf1
Znrf2
Znrf2p2
Znrf2p3
Znrf3
Zp1
Zp3
Zranb2-as2
Zrsr2
Zscan10
Zscan2
Zscan20
Zscan21
Zscan25
Zscan26
Zscan31
Zscan9
Zswim4
Zswim7
Zswim8
Zswim9
Zup1
Zwilch
Zyg11a
Zyg11b
Zyx
Zzef1
