# Supplementary material for: A Bayesian inference transcription factor activity model for the analysis of single-cell transcriptomes
Source: Genome Res. 2021 Jul;31(7):1296–311. doi: 10.1101/gr.265595.120 (PMC8256867; doi:10.1101/gr.265595.120)
Supplement: Supplemental Material [file supp_gr.265595.120_Supplemental_Code.zip › BITFAM/inst/extdata/human/E4F1]

Aars
Aasdhppt
Aatf
Abca6
Abca7
Abca9
Abcb8
Abcc5
Abcd1
Abce1
Abcf1
Abhd11
Abhd11-as1
Abhd17a
Abhd18
Abhd2
Abhd4
Abl2
Ac002094.1
Ac002116.2
Ac002310.1
Ac002310.2
Ac002454.1
Ac002463.1
Ac003002.1
Ac003002.3
Ac003005.1
Ac003005.2
Ac003006.1
Ac003043.1
Ac003070.1
Ac003102.1
Ac004148.1
Ac004156.1
Ac004160.1
Ac004224.2
Ac004232.2
Ac004381.1
Ac004490.1
Ac004491.1
Ac004585.1
Ac004596.1
Ac004771.4
Ac004805.1
Ac004816.1
Ac004895.1
Ac004908.1
Ac004908.2
Ac004917.1
Ac004922.1
Ac004943.2
Ac004980.1
Ac005020.2
Ac005052.1
Ac005150.1
Ac005197.1
Ac005229.2
Ac005253.1
Ac005256.1
Ac005324.4
Ac005342.1
Ac005523.2
Ac005614.1
Ac005618.1
Ac005632.3
Ac005670.2
Ac005696.1
Ac005779.2
Ac005785.1
Ac005786.2
Ac005837.1
Ac005915.1
Ac006001.2
Ac006013.1
Ac006033.1
Ac006063.2
Ac006116.8
Ac006153.1
Ac006213.1
Ac006372.4
Ac006387.1
Ac006441.4
Ac006486.2
Ac006511.5
Ac007029.1
Ac007032.1
Ac007040.2
Ac007161.3
Ac007192.1
Ac007216.4
Ac007285.1
Ac007319.1
Ac007375.1
Ac007389.1
Ac007405.3
Ac007546.3
Ac007569.1
Ac007663.3
Ac007686.4
Ac007786.1
Ac007881.2
Ac007950.1
Ac008040.4
Ac008060.4
Ac008073.3
Ac008105.2
Ac008109.1
Ac008121.2
Ac008267.5
Ac008280.3
Ac008443.1
Ac008443.2
Ac008443.3
Ac008443.5
Ac008537.4
Ac008581.2
Ac008622.2
Ac008734.2
Ac008735.5
Ac008736.2
Ac008738.1
Ac008750.3
Ac008750.7
Ac008763.2
Ac008764.6
Ac008764.8
Ac008770.2
Ac008878.1
Ac008915.2
Ac008972.1
Ac008972.2
Ac009061.2
Ac009065.4
Ac009086.1
Ac009090.3
Ac009093.9
Ac009107.2
Ac009133.1
Ac009163.6
Ac009303.4
Ac009309.1
Ac009779.2
Ac009779.3
Ac009879.2
Ac010148.1
Ac010181.1
Ac010198.1
Ac010271.2
Ac010319.5
Ac010327.2
Ac010327.4
Ac010327.5
Ac010328.1
Ac010422.1
Ac010422.2
Ac010422.7
Ac010487.2
Ac010507.2
Ac010522.1
Ac010761.2
Ac010894.2
Ac010894.3
Ac010973.1
Ac010997.4
Ac011445.2
Ac011446.2
Ac011448.1
Ac011462.4
Ac011468.5
Ac011471.4
Ac011473.4
Ac011476.3
Ac011481.1
Ac011491.1
Ac011491.3
Ac011495.1
Ac011498.1
Ac011511.2
Ac011529.1
Ac011603.1
Ac011603.2
Ac011773.1
Ac011773.2
Ac011933.3
Ac012146.1
Ac012158.1
Ac012184.2
Ac012313.9
Ac012358.2
Ac012435.1
Ac012454.1
Ac012485.3
Ac012507.1
Ac012673.1
Ac012676.3
Ac013356.4
Ac013394.1
Ac013400.1
Ac013468.1
Ac013717.1
Ac013731.1
Ac015687.1
Ac015795.1
Ac015813.1
Ac015813.2
Ac015813.7
Ac015853.2
Ac015909.5
Ac015911.9
Ac015936.1
Ac015936.2
Ac015982.1
Ac016026.1
Ac016027.1
Ac016394.1
Ac016629.3
Ac016738.1
Ac016739.1
Ac016773.1
Ac016876.2
Ac016957.1
Ac016999.1
Ac017048.3
Ac017083.1
Ac018410.1
Ac018521.7
Ac018737.1
Ac018766.1
Ac018809.1
Ac019254.1
Ac019294.2
Ac019294.3
Ac019349.1
Ac020763.1
Ac020904.2
Ac020911.1
Ac020914.3
Ac020915.1
Ac020916.2
Ac021151.1
Ac021188.1
Ac022098.1
Ac022098.3
Ac022098.4
Ac022137.3
Ac022154.1
Ac022384.1
Ac022400.1
Ac022413.1
Ac022415.1
Ac022973.2
Ac023024.1
Ac023157.3
Ac023347.1
Ac023509.1
Ac023632.2
Ac023794.2
Ac023794.5
Ac024243.1
Ac025048.1
Ac025162.2
Ac025164.1
Ac025165.2
Ac025171.2
Ac025181.2
Ac025254.1
Ac025257.1
Ac025287.2
Ac025442.1
Ac026304.1
Ac026336.2
Ac026362.1
Ac026471.2
Ac026803.2
Ac026954.1
Ac026954.3
Ac027031.2
Ac027097.1
Ac027281.1
Ac027307.1
Ac027307.2
Ac027307.3
Ac027801.4
Ac034102.6
Ac034102.7
Ac036103.1
Ac040169.1
Ac040977.1
Ac044849.1
Ac046130.1
Ac048337.1
Ac051619.10
Ac053503.2
Ac053527.1
Ac061975.5
Ac061999.1
Ac063948.1
Ac067852.1
Ac067930.3
Ac067968.1
Ac068152.1
Ac068205.2
Ac068338.2
Ac068620.1
Ac068669.1
Ac068724.3
Ac068831.6
Ac069200.1
Ac069277.1
Ac069503.2
Ac073111.5
Ac073288.1
Ac073389.1
Ac073488.2
Ac073488.3
Ac073488.6
Ac073578.4
Ac073585.1
Ac073592.4
Ac073896.5
Ac074032.1
Ac074091.1
Ac074117.1
Ac074351.1
Ac078878.2
Ac079305.1
Ac079466.1
Ac079781.3
Ac079907.1
Ac080129.1
Ac083798.1
Ac083798.2
Ac083805.3
Ac083843.2
Ac083973.1
Ac084018.1
Ac084125.1
Ac084337.2
Ac084876.2
Ac087294.1
Ac087500.1
Ac087721.2
Ac087741.3
Ac089999.1
Ac090023.2
Ac090527.2
Ac090527.3
Ac090559.2
Ac090607.5
Ac090617.3
Ac090617.5
Ac090699.1
Ac090844.2
Ac090844.3
Ac091153.4
Ac091167.6
Ac091212.1
Ac091390.4
Ac091551.1
Ac091564.2
Ac091564.3
Ac091729.3
Ac091925.1
Ac091959.3
Ac092017.3
Ac092068.1
Ac092068.2
Ac092070.1
Ac092070.2
Ac092115.1
Ac092115.3
Ac092117.2
Ac092123.1
Ac092135.2
Ac092143.1
Ac092143.2
Ac092171.3
Ac092171.4
Ac092279.1
Ac092287.1
Ac092296.3
Ac092338.3
Ac092364.1
Ac092587.1
Ac092724.1
Ac092756.1
Ac092919.2
Ac092944.1
Ac093107.1
Ac093157.1
Ac093249.2
Ac093249.4
Ac093323.1
Ac093484.3
Ac093484.4
Ac093510.1
Ac093512.2
Ac093752.1
Ac093752.2
Ac093827.4
Ac093899.2
Ac096733.1
Ac096734.2
Ac097103.2
Ac098484.3
Ac098484.4
Ac099329.1
Ac099343.3
Ac099681.1
Ac099782.2
Ac100778.3
Ac100784.1
Ac100803.2
Ac100835.2
Ac103736.1
Ac103810.1
Ac103923.1
Ac104506.1
Ac104532.1
Ac104564.5
Ac104581.4
Ac104662.2
Ac105052.4
Ac105935.1
Ac106038.1
Ac106782.2
Ac106782.5
Ac107223.1
Ac107373.1
Ac107398.4
Ac107959.3
Ac108002.2
Ac108448.3
Ac108471.2
Ac108866.1
Ac109460.3
Ac110079.1
Ac110285.7
Ac110716.2
Ac110749.1
Ac110769.2
Ac112178.1
Ac112220.2
Ac112504.2
Ac113189.1
Ac113398.1
Ac113410.3
Ac114271.1
Ac114488.1
Ac114546.2
Ac114803.1
Ac114956.1
Ac116348.4
Ac116353.5
Ac117386.2
Ac117498.1
Ac118553.2
Ac120057.2
Ac120114.1
Ac120114.4
Ac121334.2
Ac123767.1
Ac124016.1
Ac124068.2
Ac124242.1
Ac124283.5
Ac124947.1
Ac124947.2
Ac125494.1
Ac125611.3
Ac126407.1
Ac126614.1
Ac127024.2
Ac127070.1
Ac127522.1
Ac127526.2
Ac128709.3
Ac130343.1
Ac130343.2
Ac130456.2
Ac130469.1
Ac131934.1
Ac132825.5
Ac132938.5
Ac133552.2
Ac134682.1
Ac134772.1
Ac135048.2
Ac135586.2
Ac136285.1
Ac137767.1
Ac138123.1
Ac138150.1
Ac138207.9
Ac138393.1
Ac138393.3
Ac138696.2
Ac139256.1
Ac139453.1
Ac139530.3
Ac141586.1
Ac144522.1
Ac145207.9
Ac145285.6
Ac145422.1
Ac231657.1
Ac233702.8
Ac234582.1
Ac240442.1
Ac243585.2
Ac244090.3
Ac244098.3
Ac245014.3
Ac245033.2
Ac245047.6
Ac245052.2
Ac245100.4
Acaca
Acad10
Acat2
Accs
Acer3
Acin1
Ackr2
Aco2
Acot13
Acsbg2
Acsf3
Acsl3
Acsm1
Acsm3
Acss2
Acss3
Actl6a
Actn3
Actr1a
Actr2
Actr3
Actr6
Acyp2
Ad000671.1
Ad000671.3
Ad000864.2
Adal
Adam29
Adamts16
Adamtsl5
Adck1
Adcy6
Adcy7
Adgre5
Adgrg1
Adgrg3
Adgrv1
Adipor2
Adnp2
Adnp-as1
Ado
Adpgk-as1
Adprm
Adra1d
Adrm1
Adsl
Aen
Af111169.3
Af131215.7
Af235103.2
Af241728.1
Af254983.2
Af274858.1
Afap1-as1
Aff1
Afg1l
Agap1
Agbl3
Aggf1
Agl
Ago1
Ago3
Agpat5
Agrp
Ahcyl2
Ahrr
Ahsa1
Ahsp
Aimp2
Ak7
Akap17a
Akap8l
Akip1
Akirin1
Akr1a1
Akr1e2
Al008726.1
Al009179.1
Al020997.2
Al021396.1
Al021546.1
Al022069.1
Al022157.1
Al022238.4
Al022312.1
Al022328.3
Al022724.1
Al031055.1
Al031123.3
Al031282.1
Al031432.4
Al031587.2
Al031590.1
Al031598.1
Al033527.5
Al034374.1
Al034379.1
Al034397.3
Al034548.1
Al035078.4
Al035427.1
Al035530.2
Al035696.1
Al049697.1
Al049712.1
Al049780.1
Al049794.1
Al049870.3
Al078459.1
Al078590.3
Al078624.2
Al079342.3
Al080250.1
Al080276.2
Al109811.3
Al109936.2
Al117329.1
Al117339.5
Al121594.1
Al121603.2
Al121758.1
Al121809.1
Al121845.3
Al121900.2
Al121972.1
Al121990.1
Al132780.1
Al133216.2
Al133351.1
Al133467.2
Al133480.1
Al133551.1
Al135744.1
Al135838.1
Al135905.2
Al136038.3
Al136040.1
Al136295.1
Al136301.1
Al136962.1
Al137060.1
Al137186.2
Al137782.1
Al137802.2
Al137802.3
Al137856.1
Al138885.3
Al138921.1
Al138966.2
Al139035.1
Al139099.1
Al139099.3
Al139260.1
Al139300.1
Al139353.2
Al139412.1
Al157778.1
Al157935.1
Al158151.1
Al158151.3
Al160291.1
Al160314.2
Al161729.1
Al161937.1
Al162385.2
Al353596.1
Al353795.2
Al354696.2
Al354919.2
Al355001.2
Al355075.1
Al355388.3
Al355472.1
Al355472.2
Al355490.1
Al355490.2
Al355499.1
Al355989.1
Al356235.1
Al356441.1
Al356488.2
Al356599.1
Al356756.1
Al358075.2
Al358334.2
Al358472.5
Al358472.7
Al358933.1
Al359265.3
Al359644.1
Al359711.2
Al359878.2
Al360182.2
Al365226.2
Al390719.1
Al390728.5
Al391069.2
Al391121.1
Al391244.2
Al391262.1
Al391650.1
Al391684.1
Al391832.2
Al441992.1
Al445250.1
Al445363.3
Al449423.1
Al450468.2
Al450998.2
Al451085.1
Al451165.2
Al512274.1
Al512791.2
Al513220.1
Al590068.1
Al590139.1
Al590226.2
Al590705.2
Al590708.1
Al590764.1
Al590764.2
Al591212.1
Al591485.1
Al591806.3
Al592293.1
Al592295.4
Al596094.1
Al603832.3
Al606760.1
Al606760.3
Al606763.1
Al627171.1
Al627422.2
Al645608.6
Al645941.3
Al662899.2
Al669831.5
Al670729.1
Al672277.1
Al672291.1
Al691403.2
Al713851.1
Al929472.2
Alg10
Alg10b
Alg11
Alg13
Alg1l13p
Alkbh3
Alkbh7
Alpk1
Amdhd2
Amn
Amotl1
Ampd2
Ampd3
Anapc4
Ankhd1
Ankhd1-eif4ebp3
Ankmy2
Ankrd12
Ankrd13a
Ankrd13d
Ankrd24
Ankrd36
Ankrd42
Ankrd49
Anks1a
Ano6
Ano8
Anxa4
Aoc1
Ap000442.2
Ap000446.1
Ap000561.1
Ap000646.1
Ap000688.4
Ap000695.1
Ap000721.1
Ap000763.3
Ap000812.5
Ap000842.2
Ap000845.1
Ap000936.1
Ap000943.2
Ap000943.3
Ap001062.2
Ap001160.1
Ap001160.2
Ap001269.4
Ap001273.2
Ap001347.1
Ap001412.1
Ap001432.1
Ap001462.1
Ap001486.1
Ap001625.3
Ap001830.1
Ap001931.1
Ap001972.4
Ap002008.2
Ap002364.1
Ap002373.1
Ap002387.2
Ap002884.1
Ap002884.3
Ap002990.1
Ap003041.1
Ap003068.4
Ap003108.2
Ap003392.13
Ap003392.4
Ap003396.1
Ap003419.2
Ap003498.2
Ap003721.4
Ap003781.1
Ap005263.1
Ap006216.1
Ap006294.1
Ap006621.5
Ap1ar
Ap1m1
Ap1s1
Ap2a1
Ap2b1
Ap2m1
Ap3b2
Ap3m2
Ap3s1
Ap4e1
Ap4m1
Ap5m1
Ap5z1
Apbb3
Apeh
Apex2
Aph1a
Apoa5
Apobec3b
Apobec3g
Apoe
Apold1
Apom
Apool
Apopt1
Aqp10
Araf
Arf4-as1
Arfgap1
Arfip1
Arfrp1
Arg2
Arhgap26-it1
Arhgap27
Arhgap30
Arhgap5
Arhgef1
Arhgef18
Arhgef37
Arhgef7
Arid1a
Arid1b
Arid2
Arid3a
Arid3b
Arid3c
Arid4a
Arid5a
Arih2
Arl2bp
Arl6
Arl6ip5
Arl6ip6
Arl8b
Armc5
Armc6
Armc7
Armcx5
Armcx5-gprasp2
Armh1
Armt1
Arntl
Arpc1a
Arpc2
Arpc4
Arpc4-ttll3
Arpc5l
Arrdc2
Arrdc3-as1
Arv1
Asah1
Asah2b
Asb1
Asb3
Asb4
Asb7
Asf1a
Ash2l
Asic1
Aspdh
Asph
Aspscr1
Asxl1
Atcay
Atf4
Atf7ip
Atf7ip2
Atg101
Atg13
Atg16l1
Atg16l2
Atg4a
Atg4b
Atg4c
Atg7
Atm
Atn1
Atp23
Atp2b4
Atp2c1
Atp5f1c
Atp5f1d
Atp5mc1
Atp5pb
Atp6ap1l
Atp6ap2
Atp6v0a2
Atp6v0e1
Atp6v1g1
Atp6v1g2-ddx39b
Atp7a
Atp8b2
Atp9a
Atp9b
Atraid
Atxn2l
Atxn7l2
Atxn7l3b
Aup1
Aurkc
Avl9
Axdnd1
Azin1-as1
B3galt6
B3gnt10
B4galnt3
B4galt1-as1
Babam2
Bace2-it1
Bad
Bag4
Bage2
Bahcc1
Baiap3
Banf1
Banp
Bax
Bbs1
Bbs12
Bbs4
Bbs5
Bbx
Bcas3
Bcat2
Bccip
Bcdin3d-as1
Bckdha
Bckdk
Bcl2l12
Bcl2l13
Bcl2l2
Bcl2l2-pabpn1
Bcl3
Bcorl1
Bdnf-as
Bfar
Bhlhe40
Bicral
Bin2
Birc2
Birc5
Bispr
Bivm
Bivm-ercc5
Blm
Bloc1s1
Bloc1s3
Bloc1s4
Bloc1s6
Blzf1
Bmpr2
Bms1p1
Bnip1
Bnip2
Bnip3l
Bora
Borcs5
Borcs7
Borcs7-asmt
Borcs8-mef2b
Bpgm
Bptf
Brca2
Brcc3
Brd2
Bri3
Brix1
Brox
Brpf1
Brsk1
Brwd1
Brwd1-as1
Brwd1-as2
Bscl2
Bsg
Btbd11
Btbd19
Btd
Btf3
Btf3l4
Btk
Btn2a2
Btrc
Bub3
Bud31
Bx255925.3
Bx322234.1
Bzw1
Bzw2
C10orf55
C11orf49
C11orf52
C11orf54
C11orf74
C12orf29
C12orf40
C12orf45
C12orf60
C14orf119
C14orf177
C14orf178
C14orf28
C15orf41
C16orf70
C16orf71
C16orf72
C16orf86
C17orf53
C17orf64
C17orf80
C18orf25
C19orf24
C19orf44
C19orf53
C19orf66
C19orf67
C19orf81
C1galt1
C1galt1p1
C1orf105
C1orf112
C1orf122
C1qtnf9b
C22orf46
C2cd2l
C2orf42
C2orf49
C2orf50
C2orf73
C2orf92
C3
C3orf38
C4orf33
C4orf47
C5orf22
C5orf51
C6orf120
C6orf223
C6orf89
C6orf99
C8g
C8orf31
C8orf44
C8orf89
C9orf163
C9orf170
C9orf3
C9orf43
C9orf85
Ca11
Cabin1
Cables2
Cacna1a
Cacna1h
Cacnb3
Cad
Cald1
Calm3
Calu
Caly
Camk2a
Camk2g
Camkmt
Camlg
Camta1
Camta2
Canx
Cap1
Capn1
Capn10
Capn12
Capn13
Capn8
Capns1
Capza1
Card8-as1
Card9
Carf
Carm1
Carmil3
Carnmt1-as1
Casc2
Casc3
Casc4
Casp7
Casp8
Casp8ap2
Castor3
Catip
Catsperg
Cbfa2t2
Cbfb
Cbll1
Cbx3
Cby1
Cc2d1a
Ccar2
Ccdc103
Ccdc106
Ccdc115
Ccdc117
Ccdc126
Ccdc130
Ccdc136
Ccdc137
Ccdc138
Ccdc142
Ccdc146
Ccdc15
Ccdc157
Ccdc174
Ccdc180
Ccdc184
Ccdc190
Ccdc192
Ccdc195
Ccdc22
Ccdc24
Ccdc28a
Ccdc30
Ccdc39
Ccdc50
Ccdc57
Ccdc61
Ccdc69
Ccdc74a
Ccdc77
Ccdc78
Ccdc83
Ccdc85b
Ccdc88b
Ccdc9
Ccdc97
Ccm2
Ccnb1
Ccnb3
Ccndbp1
Ccne1
Ccnf
Ccng1
Ccp110
Ccr7
Ccrl2
Ccs
Ccser2
Cct2
Cct5
Cct6p1
Cct7
Ccz1
Cd22
Cd3eap
Cd46
Cd68
Cd84
Cdc123
Cdc14a
Cdc20
Cdc40
Cdc42
Cdc45
Cdc6
Cdca2
Cdca3
Cdca7
Cdca8
Cdcp1
Cdhr5
Cdiptosp
Cdk1
Cdk10
Cdk12
Cdk13
Cdk16
Cdk5rap3
Cdk7
Cdk8
Cdk9
Cdkn2aip
Cdkn2c
Cdkn2d
Cdkn3
Cdrt4
Cdv3
Ceacam20
Cebpg
Celsr3
Cenpa
Cenpbd1p1
Cenpf
Cenpi
Cenpn
Cenpo
Cenpp
Cep135
Cep164
Cep164p1
Cep192
Cep290
Cep44
Cep55
Cep57
Cep63
Cep83-dt
Cep95
Cep97
Cept1
Cercam
Cerk
Cerna3
Cers6
Ces2
Cfap206
Cfap221
Cfap36
Cfap52
Cfap57
Cfap61
Cfap69
Cfap70
Cfap74
Cfap77
Cflar
Chaf1a
Champ1
Chchd2p2
Chchd5
Chchd6
Chd2
Chd4
Chd8
Chek1
Chgb
Chmp1b
Chmp1b-as1
Chmp5
Chmp7
Chp1
Chrac1
Chrnb1
Chst11
Chtop
Churc1
Churc1-fntb
Ciao1
Ciao3
Cic
Cipc
Cirbp
Cisd1
Cisd3
Ckap2p1
Cks1b
Clasp1
Clasrp
Clba1
Clcn6
Cldn12
Clec16a
Clic1
Clip3
Clk2
Clk3
Cln3
Cln5
Cln6
Clp1
Clpp
Clptm1
Clta
Cltc
Cltcl1
Cluap1
Cluhp3
Cnbd2
Cndp2
Cnep1r1
Cnih2
Cnih4
Cnn2
Cnot10
Cnot2
Cnot6
Cnot9
Cnpy3
Cnpy4
Cnst
Cntd1
Cntd2
Cntn2
Cntnap2
Cntrl
Cntrob
Coa6
Coasy
Cog2
Cog3
Cog8
Col20a1
Col4a2
Colgalt1
Commd1
Commd10
Commd4
Comtd1
Copg1
Cops4
Cops7a
Cops7b
Cops8
Copz1
Copz2
Coq10a
Coq10b
Coq4
Coq6
Coq7
Coq8a
Coq8b
Coq9
Coro1a
Coro7
Cox10
Cox14
Cox4i1
Cox5b
Cox6a1
Cox6b1
Cox7b
Cox7c
Cpb2
Cpb2-as1
Cpeb4
Cpne8-as1
Cpsf2
Cpsf3
Cpsf4
Cpt2
Cracr2b
Cradd
Cramp1
Crcp
Creb1
Creb3
Creb3l4
Crebrf
Creld1
Creld2
Cript
Crlf1
Crls1
Crocc
Crym-as1
Csag4
Csde1
Csf1r
Csf3r
Cskmt
Csnk1d
Csnk1g2
Csnk1g3
Csnk2b
Cspp1
Cstf1
Cstf2
Cstf3-dt
Ct45a1
Ctc1
Ctdnep1
Ctdsp1
Ctdspl2
Cth
Ctif
Ctnna2
Ctnnbl1
Ctnnd1
Ctns
Ctr9
Ctsa
Ctsl
Cttn
Cu104787.1
Cul9
Cutc
Cwc25
Cwc27
Cxorf40a
Cxorf58
Cxorf65
Cxxc1
Cxxc4-as1
Cyb561
Cyb561d1
Cyb561d2
Cyb5b
Cyb5d1
Cyb5d2
Cyb5r4
Cybrd1
Cyhr1
Cyld
Cyp20a1
Cyp2a7
Cyp2e1
Cyp46a1
Cyp4v2
Cyp51a1-as1
Cyp8b1
Cys1
Cystm1
Cyth2
Cytor
Dancr
Dap3
Dapk2
Dars2
Dars-as1
Daxx
Dazap2
Dbf4
Dbf4b
Dbil5p
Dbn1
Dbnl
Dcaf11
Dcaf13
Dcaf15
Dcaf17
Dcaf4
Dcaf7
Dclre1b
Dcp2
Dctn5
Dctn6
Dcun1d4
Dda1
Ddi2
Ddias
Ddx1
Ddx11
Ddx11l10
Ddx18
Ddx19a
Ddx19b
Ddx21
Ddx25
Ddx27
Ddx39b-as1
Ddx3x
Ddx42
Ddx46
Ddx47
Ddx49
Ddx5
Ddx50
Ddx52
Ddx53
Ddx55
Dedd2
Dele1
Dennd6a-dt
Denr
Depdc4
Depdc5
Depp1
Desi2
Dffb
Dgat2
Dgka
Dgkz
Dguok
Dhcr24-dt
Dhodh
Dhrs4l1
Dhx30
Dhx38
Dhx40
Dhx8
Diablo
Dio1
Dio3os
Dis3l2
Disc1
Disp2
Disp3
Dlat
Dld
Dlec1
Dlgap1-as2
Dlst
Dlx2
Dmac2l
Dmap1
Dmtf1
Dmxl1
Dnaaf5
Dnah2
Dnai1
Dnaja1
Dnaja3
Dnajb11
Dnajb12
Dnajb2
Dnajb4
Dnajb6
Dnajb9
Dnajc12
Dnajc13
Dnajc16
Dnajc21
Dnajc24
Dnajc25
Dnajc25-gng10
Dnajc9
Dnajc9-as1
Dnase1
Dnm1
Dnm2
Dnttip1
Doc2gp
Dolpp1
Dot1l
Dpagt1
Dpcd
Dph1
Dph2
Dpm3
Dpp3
Dpy19l3
Dpy19l4
Dpy30
Dpysl2
Dr1
Dram1
Drap1
Drc3
Drc7
Drg2
Dscr8
Dse
Dtnb
Dtwd1
Dus2
Dusp19
Dusp22
Dusp23
Dusp28
Dusp8p5
Dux4l37
Dync1i2
Dync2h1
Dync2li1
Dynll1
Dynlrb1
Dynlrb2
Dyrk1a
Dyrk3
Dzip3
E2f4
E2f5
E4f1
Eaf1
Eaf2
Ebag9
Ebln3p
Ebp
Echdc2
Ecm1
Ecsit
Ect2
Edaradd
Edc4
Edem1
Edrf1
Eed
Eef1a1p7
Eef1akmt4
Eef1akmt4-ece2
Eef1aknmt
Eef1b2
Eef2k
Efcab12
Efcab5
Efcab7
Efhc1
Efna3
Egfl7
Egln3
Ehbp1
Ei24p3
Eid1
Eif1b
Eif2a
Eif2ak3-dt
Eif2b2
Eif2b5
Eif2s1
Eif3b
Eif3f
Eif3i
Eif3k
Eif3l
Eif3m
Eif4a1
Eif4a2
Eif4b
Eif4e
Eif4e2
Eif4g1
Eif5
Eif5b
Eif6
Elac1
Elk3
Elmod2
Elmod3
Elocp33
Elp2
Elp3
Elp5
Elp6
Emc2
Emc3-as1
Emc4
Eme1
Eme2
Emg1
Eml6
Emsy
Endov
Eno1-as1
Eno1p2
Eno3
Enpp3
Enpp7p2
Eny2
Ep400p1
Epb41
Epb41l4a
Epb41l4a-as1
Epb41l5
Epc2
Epn1
Eps8l1
Eps8l2
Erbb2
Erbb3
Erbin
Ercc1
Ercc4
Ercc5
Ercc6l2
Ergic3
Eri1
Erich6-as1
Erlin2
Ermard
Ervk3-1
Espl1
Esrra
Esyt1
Etaa1
Etfbkmt
Etfdh
Etfrf1
Ethe1
Ets2
Etv2
Etv6
Evi5l
Ewsr1
Exd2
Exo1
Exoc1
Exoc3
Exoc3l1
Exoc4
Exog
Exosc4
Exosc8
Exosc9
Extl3
F10
F11r
F2rl3
Faap24
Fabp5p3
Fadd
Fads2
Faf2
Fam110a
Fam111a
Fam118a
Fam120b
Fam122c
Fam129c
Fam160a1
Fam160b2
Fam168a
Fam169b
Fam173a
Fam174a
Fam182b
Fam183a
Fam187a
Fam193a
Fam200b
Fam207a
Fam20b
Fam214b
Fam216a
Fam217b
Fam221b
Fam222a
Fam228b
Fam229b
Fam234a
Fam241b
Fam32a
Fam45a
Fam47e
Fam50b
Fam53c
Fam72a
Fam76a
Fam78a
Fam81b
Fam83c-as1
Fam86b3p
Fam89b
Fam98b
Fam98c
Fan1
Fancd2
Fancg
Fanci
Fancm
Far1
Far1-it1
Far2
Fars2
Fastk
Fbh1
Fbp2p1
Fbxl15
Fbxl19
Fbxl3
Fbxl8
Fbxo2
Fbxo22
Fbxo24
Fbxo25
Fbxo31
Fbxo34
Fbxo36
Fbxo38
Fbxo45
Fbxo7
Fcf1
Fcgr2c
Fcgr3a
Fcgr3b
Fcho1
Fcrlb
Fdft1
Fdps
Fem1a
Fem1b
Fen1
Fermt3
Fgd2
Fgd3
Fgf14-as2
Fgf21
Fgfr1op2
Ficd
Fig4
Fktn
Flad1
Flvcr1
Flywch1
Fmc1
Fmc1-luc7l2
Fmo4
Fnbp1p1
Fnbp4
Fndc11
Fndc3a
Fnta
Fo393418.1
Fo704657.1
Fos
Foxa3
Foxk2
Foxl1
Foxn2
Foxp4
Foxred1
Fp565260.6
Fpgs
Frat1
Frg1
Frg1bp
Frg1dp
Frg1gp
Frg1hp
Frmd6
Frs2
Frs3
Fsd1l
Fstl3
Fto
Ftsj1
Ftsj3
Fubp3
Fuk
Fus
Fut4
Fut8
Fuz
Fzd1
Fzd9
Fzr1
G2e3
G3bp1
G6pc3
G6pd
Gabarap
Gabpa
Gabpb2
Gadd45a
Gadd45b
Gal3st4
Galk2
Galm
Galnt7
Galt
Gan
Ganc
Gapdh
Gapdhp35
Gapvd1
Gar1
Garem2
Gars
Gas2
Gas2l1
Gas6-as1
Gas8
Gatad1
Gatad2a
Gbf1
Gbgt1
Gcc2
Gcdh
Gdap1
Gdf11
Gdf15
Gemin6
Gen1
Gfi1b
Gfm1
Gfy
Gga1
Ggnbp2
Ggps1
Ggt1
Ggt6
Ghet1
Gid8
Gigyf2
Gins3
Gins4
Gipc2
Gipr
Gja9
Gjd3
Glb1l2
Glcci1
Gli4
Glipr1l2
Glipr2
Glod5
Glrx3
Glrx5
Glt8d1
Glud1p3
Glyctk
Glyctk-as1
Gmeb1
Gmppa
Gmpr
Gmpr2
Gnai2
Gnal
Gnb2
Gnb3
Gne
Gng4
Gnl3
Gnl3l
Gnly
Gnpat
Gnptg
Gnrhr2
Golga7
Golt1b
Gorasp2
Gosr1
Gosr2
Gpaa1
Gpatch11
Gpatch2l
Gpatch3
Gpd2
Gpn1
Gpn3
Gpr107
Gpr108
Gpr137
Gpr146
Gpr158
Gpr35
Gpr55
Gpr75-asb3
Gpr89b
Gprc5d-as1
Gpsm3
Grk2
Grk4
Grk6
Grm1
Grm7
Grn
Grpel2
Grwd1
Gsdmd
Gse1
Gsg1l
Gskip
Gstcd
Gstm4
Gsto1
Gstz1
Gtf2e1
Gtf2f2p2
Gtf2h1
Gtf2h2c
Gtf2h3
Gtf2h4
Gtf2ip13
Gtf3a
Gtf3c1
Gtf3c4
Gtf3c5
Gtpbp10
Gtpbp3
Gtpbp4
Guf1
Guk1
Gusbp1
Gvqw3
Gypa
Gypb
Gys1
Gzf1
H1f0
H2afj
H2afvp1
H2afz
H6pd
Habp4
Hadhb
Hars2
Haspin
Hat1
Hax1
Hccs
Hcfc1
Hcg11
Hcg14
Hcg20
Hcg27
Hcp5
Hdac1
Hdac10
Hdac11
Hdac2-as2
Hdac3
Hdac4-as1
Hddc3
Hdgf
Hdgfl2
Hdgfl3
Heatr5b
Hebp2
Hecw1
Helb
Hemk1
Henmt1
Heph
Herc3
Hexa-as1
Hexim1
Hgh1
Hgs
Hif1a
Hif1an
Hikeshi
Hinfp
Hipk1
Hist1h2ac
Hist1h2ag
Hist1h2ba
Hist1h2bc
Hist1h2bj
Hist1h2bn
Hist1h4c
Hist1h4h
Hist1h4j
Hist3h2bb
Hivep1
Hk2
Hla-e
Hla-f
Hm13
Hmbox1
Hmbs
Hmg20a
Hmg20b
Hmgcl
Hmgcr
Hmmr
Hmox2
Hnf1a
Hnmt
Hnrnpul1
Homer2
Hormad1
Hoxa-as2
Hoxb3
Hoxb-as2
Hoxb-as4
Hoxc5
Hoxc9
Hpcal1
Hpn
Hps3
Hrc
Hs2st1
Hsbp1
Hscb
Hsd11b1l
Hsd17b7
Hsd17b7p1
Hsdl2
Hsf1
Hsf2bp
Hsp90ab1
Hsp90b1
Hspa14
Hspa1a
Hspa4
Hspb1
Hspb7
Hspe1
Hspe1-mob4
Hspg2
Htatsf1
Htd2
Htra2
Hyal1
Hyal3
Hyi-as1
Hypk
Icam1
Icam3
Ice1
Id2
Idh1-as1
Idh3a
Idnk
Ier2
Ifi16
Ifi27l1
Ifi35
Ifitm3
Ift122
Ift43
Ift52
Ift74
Igf1r
Igf2bp1
Iglv3-15
Igsf9
Ik
Ikbip
Ikbkb
Ikbke
Ikbkg
Ikzf4
Il10rb
Il11ra
Il16
Il17ra
Il18rap
Il1rl1
Il23r
Il4
Ilf3
Ilk
Imp4
Impa2
Impdh1p3
Inafm1
Inafm2
Inava
Incenp
Ing1
Ing5
Inhcap
Ino80e
Inpp4a
Inpp5b
Inpp5d
Inppl1
Insig1
Insig2
Ints10
Ints3
Ints6-as1
Invs
Ip6k1
Ipo11
Ipo13
Iqank1
Iqcd
Iqce
Iqch
Iqck
Iqcm
Iqgap1
Iqsec2
Irak4
Irf3
Irf6
Irf9
Irs1
Isca2
Iscu
Isg20
Islr2
Isoc2
Itch
Itfg2
Itgae
Itgam
Itgav
Itgb1
Itgb1-dt
Itk
Itpa
Itpk1-as1
Itpr1
Jdp2
Jkamp
Jph4
Jpt2
Jpx
Jrkl
Jsrp1
Jund
Jup
Kansl1-as1
Kantr
Kat5
Kat6b
Kat7
Katnb1
Kazald1
Kbtbd13
Kbtbd8
Kcnab2
Kcnh4
Kcnip2-as1
Kcnq1dn
Kcns3
Kctd15
Kctd2
Kctd20
Kctd21-as1
Kctd5
Kdm1b
Kdm3a
Kdm4c
Kdm4d
Kdm6a
Kdm7a-dt
Khdc4
Khdrbs1
Kiaa0391
Kiaa0556
Kiaa0586
Kiaa1586
Kiaa1841
Kiaa1958
Kif15
Kif1b
Kif1bp
Kif1c
Kif20a
Kif20b
Kif23
Kif2a
Kif4a
Kif9-as1
Kifc1
Klc4
Klf16
Klhdc10
Klhdc3
Klhdc7a
Klhdc9
Klhl17
Klhl18
Klhl20
Klhl23
Klhl26
Klhl28
Klk1
Klk2
Klk8
Klrg1
Kmt2a
Kmt2b
Kmt2e
Kmt2e-as1
Kmt5a
Kmt5c
Knl1
Knstrn
Kntc1
Kpnb1
Krbox4
Krt13
Krt18p59
Krt8
Ktn1
Kxd1
L3mbtl1
L3mbtl2
Lactb
Lama2
Lamtor2
Lamtor4
Lamtor5-as1
Lap3
Laptm4b
Larp4
Larp7
Lbhd1
Lca5l
Lcmt1
Lcn15
Lcor
Ldha
Ldlr
Ldlrap1
Lekr1
Leng8
Lepr
Leprot
Leprotl1
Letm2
Letmd1
Lgals1
Lgals3bp
Lgals8
Lhpp
Lilrb3
Limd1
Lims1
Lin37
Linc00265
Linc00271
Linc00337
Linc00339
Linc00398
Linc00426
Linc00431
Linc00449
Linc00501
Linc00629
Linc00630
Linc00653
Linc00667
Linc00685
Linc00690
Linc00847
Linc00853
Linc00857
Linc00877
Linc00894
Linc00896
Linc00910
Linc00933
Linc00941
Linc00996
Linc01002
Linc01023
Linc01056
Linc01088
Linc01089
Linc01128
Linc01132
Linc01134
Linc01144
Linc01162
Linc01169
Linc01194
Linc01205
Linc01215
Linc01220
Linc01237
Linc01270
Linc01300
Linc01304
Linc01342
Linc01366
Linc01424
Linc01426
Linc01433
Linc01485
Linc01524
Linc01560
Linc01578
Linc01647
Linc01694
Linc01715
Linc01719
Linc01765
Linc01771
Linc01775
Linc01869
Linc01881
Linc01910
Linc01952
Linc01962
Linc02001
Linc02018
Linc02038
Linc02040
Linc02163
Linc02182
Linc02210
Linc02210-crhr1
Linc02235
Linc02240
Linc02288
Linc02327
Linc02354
Linc02356
Linc02384
Linc02428
Linc02506
Linc02519
Linc02569
Linc02574
Linc02575
Linc02577
Linc02615
Linc02616
Linc02636
Linc-pint
Lipc
Lipe-as1
Lipt1
Lix1l-as1
Llph-dt
Lman1l
Lmna
Lmnb2
Lnp1
Lnx1-as2
Lonp1
Lonp2
Lpin3
Lrch4
Lrcol1
Lrfn4
Lrig1
Lrp3
Lrp4-as1
Lrr1
Lrrc23
Lrrc27
Lrrc28
Lrrc37a
Lrrc37a17p
Lrrc46
Lrrc49
Lrrc59
Lrrc70
Lrrc8a
Lrrcc1
Lrrfip1
Lrriq3
Lrriq4
Lrsam1
Lrtomt
Lrwd1
Lsm2
Lsm4
Lsm8
Lsp1p2
Lsr
Ltbp3
Ltbp4
Ltbr
Luc7l2
Luc7l3
Lxn
Ly6g5c
Lyn
Lypla2
Lyrm1
Lyrm7
Lzic
M1ap
Maco1
Mad2l1bp
Madcam1
Madd
Maea
Maf1
Mafk
Magea12
Maged1
Mageh1
Magi2
Magix
Maip1
Mak16
Malsu1
Mamdc4
Man1a2
Man1b1
Man2a2
Man2b2
Manbal
Manf
Mansc1
Maoa
Map1a
Map1b
Map1lc3b
Map1s
Map2k1
Map2k3
Map2k7
Map3k14-as1
Map3k3
Map3k7cl
Map3k8
Map7d1
Mapk12
Mapk14
Mapk1ip1l
Mapkapk3
Mapkapk5
Mapre3
March3
March6
March7
Mark2
Mark3
Mark4
Mars
Marveld1
Mast1
Mastl
Mat2a
Mat2b
Matn1-as1
Mau2
Mbd3l1
Mbd5
Mbd6
Mbtps2
Mcm4
Mcm5
Mcm8
Mcoln1
Mcph1
Mcrip1
Mcrip2
Mcts1
Mcts2p
Mdh1
Mdh2
Mdm2
Mdm4
Mdp1
Mecom
Med11
Med14
Med15
Med15p3
Med17
Med18
Med21
Med25
Med28
Med29
Med30
Mef2a
Megf8
Mei1
Meig1
Meiob
Meis1
Men1
Mepce
Mettl14
Mettl15
Mettl17
Mettl2a
Mettl2b
Mettl9
Mfap3
Mff
Mfn1
Mfn2
Mfsd1
Mfsd11
Mfsd3
Mfsd4a
Mfsd5
Mgat2
Mgat5
Mgmt
Mgrn1
Mia2
Mia3
Miatnb
Mib2
Mical2
Micos10
Micos10-nbl1
Mid1ip1
Mid1ip1-as1
Midn
Mief1
Mief2
Mier1
Mif
Mif-as1
Miga1
Miip
Milr1
Mindy1
Mink1
Mir1181
Mir1205
Mir1281
Mir1302-3
Mir1302-8
Mir138-2
Mir145
Mir1538
Mir1539
Mir1908
Mir191
Mir2861
Mir3124
Mir3153
Mir3155a
Mir3155b
Mir3175
Mir3181
Mir3188
Mir320a
Mir3610
Mir3646
Mir3652
Mir3655
Mir378a
Mir3928
Mir3945hg
Mir3960
Mir425
Mir4258
Mir4453
Mir4453hg
Mir4479
Mir4513
Mir4515
Mir4519
Mir4651
Mir4706
Mir4707
Mir4727
Mir4736
Mir4740
Mir4757
Mir4766
Mir4777
Mir4781
Mir484
Mir5001
Mir5090
Mir5091
Mir5093
Mir5187
Mir5188
Mir544b
Mir548ak
Mir548aw
Mir5696
Mir5787
Mir611
Mir6125
Mir615
Mir638
Mir647
Mir6514
Mir6516
Mir6716
Mir6743
Mir6774
Mir6815
Mir6821
Mir6834
Mir6847
Mir6853
Mir6890
Mir7162
Mir7-3
Mir7-3hg
Mir762hg
Mir7703
Mir8072
Mir92b
Mir942
Mirlet7a1hg
Mkrn3
Mlec
Mlf2
Mlh1
Mmaa
Mmachc
Mmp11
Mob4
Mocs3
Mon1b
Mon2
Morc3
Morf4l1
Morf4l2-as1
Morn2
Mospd2
Mpdu1
Mpg
Mphosph10
Mpnd
Mpp7-dt
Mpv17l2
Mrfap1
Mrm1
Mrm2
Mrm3
Mrpl10
Mrpl15
Mrpl18
Mrpl19
Mrpl2
Mrpl20-as1
Mrpl22
Mrpl30
Mrpl35
Mrpl4
Mrpl42
Mrpl48
Mrpl52
Mrpl54
Mrps11
Mrps12
Mrps16
Mrps17p1
Mrps18b
Mrps18c
Mrps21
Mrps22
Mrps30
Mrps31p4
Mrps36
Mrrf
Mrto4
Msh5
Msh5-sapcd1
Msl1
Msl3
Msmo1
Msra
Msto1
Mta2
Mtbp
Mtcybp13
Mterf2
Mtfr1
Mtfr1l
Mtg1
Mtg2
Mthfd1
Mthfd2l
Mthfd2p7
Mtm1
Mtmr11
Mtmr14
Mtmr2
Mtmr9
Mtr
Mtrex
Mtrr
Mttp
Mus81
Mvb12a
Mvk
Mxi1
Mxra7
Myadm
Myc
Myd88
Myl12a
Myl12b
Myl6
Myl6b
Myl6p1
Mylk-as1
Mylpf
Myo15a
Myo18a
Myo19
Myo1f
Myo5b
Myo5c
Myo9b
NA
Naa10
Naa20
Naa30
Naa35
Naa60
Naaladl2
Nab1
Nabp2
Nadk
Nadsyn1
Nagk
Naglu
Napepld
Napg
Narf
Nars2
Nasp
Nat1
Nat14
Nav2
Naxd
Naxe
Nbl1
Nbpf12
Nbr1
Nbr2
Ncapd2
Ncbp1
Ncdn
Ncf1c
Nck2
Nckap1l
Ncln
Ncr1
Ncstn
Ndc80
Nde1
Ndfip2
Ndor1
Ndrg4
Ndufa11
Ndufa13
Ndufa5
Ndufa6-dt
Ndufa7
Ndufaf3
Ndufaf4p1
Ndufaf7
Ndufaf8
Ndufb10
Ndufb10p1
Ndufb2
Ndufb3
Ndufb5
Ndufb6
Ndufb9
Ndufc1
Ndufs2
Ndufs3
Ndufs4
Ndufs5
Ndufs6
Ndufs7
Ndufv2
Ndufv3
Necap1
Nectin2
Nedd1
Nedd8-mdp1
Neil1
Nek11
Nenf
Neurl4
Nfat5
Nfatc2ip
Nfatc4
Nfe2l1
Nfe4
Nfic
Nfix
Nfkb1
Nfkbib
Nfkbil1
Nfx1
Nfya
Nfyc
Ngdn
Ngrn
Nhlrc2
Nhlrc3
Nifk-as1
Nip7
Nipsnap1
Nkapd1
Nlk
Nlrp4
Nlrp6
Nmb
Nme1
Nme1-nme2
Nme2
Nmnat1
Nmral1
Nmt1
Nnmt
Nnt
Noc4l
Noct
Nol11
Nol12
Nol7
Nolc1
Nop2
Nop53
Nostrin
Notch4
Npas2
Npl
Npm1
Nr1d2
Nr1h2
Nr1h3
Nr2c2
Nr2f2
Nrbf2
Nrir
Nrsn2
Nsa2
Nsd2
Nsdhl
Nsmce1-dt
Nsmce2
Nsun3
Nsun4
Nsun5p1
Nsun6
Ntf6b
Ntmt1
Ntrk1
Nubp1
Nubp2
Nubpl
Nucb1
Nucb2
Nudt1
Nudt13
Nudt16
Nudt19
Nudt19p5
Nudt22
Nudt9
Nuf2
Nup107
Nup188
Nup210l
Nup50
Nup58
Nup85
Nupl2
Nutf2
Nutm1
Nxf1
Nxt2
Oaf
Oas3
Ocel1
Ociad1
Odf2
Odr4
Ofd1
Ogfod1
Ogfod2
Ogg1
Ogt
Oip5-as1
Olmalinc
Oosp1p2
Opa1
Or10ae3p
Or11g1p
Or2x1p
Or4k17
Or51a9p
Or6e1p
Or7e18p
Orai3
Orc3
Ormdl2
Os9
Osbpl1a
Osbpl2
Osbpl9
Osgepl1-as1
Ostc
Otoa
Otub1
Otub2
Otud6b
Ovol2
Oxa1l
Oxld1
Oxnad1
Oxr1
Oxsm
P2rx4
P2rx6
P4ha2
Paaf1
Pabpc4
Pabpn1
Pacrg
Pacsin3
Padi1
Pafah1b2
Paics
Paip2
Pak2
Pak4
Pan2
Pank2
Panx1
Papln
Paqr4
Pard6a
Pard6b
Park7
Parp10
Parp2
Parp3
Parpbp
Paupar
Paxbp1-as1
Paxip1-as1
Paxx
Pc
Pcbp1
Pcbp1-as1
Pcbp2
Pcca
Pcdhga2
Pced1b
Pcf11
Pcm1
Pcna
Pcnpp3
Pcnx3
Pcnx4
Pcoth
Pcp2
Pcsk6
Pcsk6-as1
Pcsk9
Pcyox1l
Pdcd11
Pdcd6
Pdcd6ip
Pdcd6ipp2
Pdcl3
Pde12
Pde8a
Pdgfrb
Pdia5
Pdik1l
Pdk1
Pdk2
Pdlim3
Pdlim5
Pdpk1
Pdpr
Pdxdc1
Pdxk
Pecam1
Peli3
Per3
Pet100
Pex13
Pex14
Pex26
Pex3
Pex5
Pex7
Pfas
Pfdn4
Pfdn5
Pfdn6
Pfkfb2
Pfkfb3
Pfkm
Pgam1p8
Pgam5
Pgap2
Pgc
Pgd
Pgk1
Pgm2
Pgm3
Pgrmc1
Pgs1
Phactr2-as1
Phf1
Phf10
Phf11
Phf12
Phf14
Phf20
Phf21a
Phf23
Phgdh
Phkb
Phkg2
Phldb1
Phospho2
Phpt1
Phrf1
Phtf2
Pias4
Pibf1
Picalm
Pick1
Pigb
Pigg
Pigl
Pigt
Pigw
Pik3ap1
Pik3c2a
Pik3c3
Pik3ca
Pik3cd
Pikfyve
Pim2
Pim3
Pimreg
Pin4
Pipox
Pithd1
Pitpna
Pitpnm2
Piwil4
Pkia
Pkib
Pkig
Pkn1
Pkn2
Pknox1
Pla2g15
Pla2g6
Plac4
Plagl1
Plau
Plaur
Plbd1-as1
Plbd2
Plcb1
Plcd1
Plcxd1
Plcz1
Plekha1
Plekha3
Plekha8
Plekhb2
Plekhg2
Plin2
Plk1
Plk4
Plpbp
Plpp1
Plpp6
Pls1
Plxna3
Pmis2
Pmm2
Pmpca
Pmpcb
Pms1
Pms2cl
Pnkd
Pnmt
Pnn
Pno1
Pnpla6
Pnpo
Pnrc1
Pnrc2
Pola1
Polb
Pold2
Pole4
Poli
Polk
Polr1b
Polr1c
Polr2a
Polr2b
Polr2c
Polr2f
Polr2h
Polr2k
Polr2m
Polr3b
Polr3c
Polr3d
Polr3e
Polr3f
Polr3g
Polr3gl
Pom121
Pomp
Pop4
Pop7
Por
Ppan
Ppan-p2ry11
Ppcdc
Ppcs
Ppef1
Ppfia3
Ppia
Ppiap3
Ppiap35
Ppih
Ppil2
Ppip5k2
Ppm1a
Ppm1b
Ppm1g
Ppm1l
Ppme1
Ppp1cb
Ppp1r11
Ppp1r11p1
Ppp1r12b
Ppp1r21
Ppp1r27
Ppp1r37
Ppp1r3f
Ppp1r7
Ppp2r1a
Ppp2r5b
Ppp2r5c
Ppp3cb-as1
Ppp5c
Ppp6r3
Pprc1
Ppt2
Ppt2-egfl8
Ppwd1
Pqlc3
Prdm16
Prdm7
Prdx5
Prim2
Prkab1
Prkar1a
Prkce
Prkch
Prkd2
Prkg2
Prkrip1
Prmt1
Prmt3
Prmt5
Prmt5-as1
Prmt6
Prmt7
Proser3
Prpf18
Prpf3
Prpf38a
Prpf4
Prpf40b
Prpf4b
Prpf8
Prr12
Prr13
Prr14
Prr3
Prr5
Prrc2b
Prrg2
Prss16
Prss21
Psd4
Psenen
Psma3
Psma4
Psma6
Psmb3
Psmb4
Psmb6
Psmc1
Psmc2
Psmc4
Psmc5
Psmd1
Psmd11
Psmd13
Psmd14
Psmd3
Psmd4
Psmd7
Psmd8
Psmd9
Psme2
Psme3
Psmf1
Psmg2
Psmg3-as1
Psmg4
Pspn
Pstk
Ptafr
Ptbp1
Ptcd2
Ptcd3
Ptch2
Ptdss1
Ptdss2
Pten
Pter
Ptges
Ptk2b
Ptk7
Ptma
Ptms
Ptov1
Ptp4a1
Ptpa
Ptpn1
Ptpn11
Ptpn12
Ptpn18
Ptpn22
Ptpn4
Ptpra
Ptprf
Ptprh
Ptrh1
Pts
Pus1
Pusl1
Pwp1
Pxk
Pxmp2
Pyroxd1
Qars
Qpctl
Qsox1
Qtrt1
Qtrt2
R3hcc1l
R3hdm2
Rab11a
Rab11b
Rab11fip5
Rab12
Rab18
Rab26
Rab27a
Rab33b
Rab40c
Rab4b
Rab4b-egln2
Rab5a
Rab5b
Rab5if
Rab7a
Rab8a
Rabepk
Rabgap1
Rabgap1l
Rabgef1
Rabggtb
Rabl2a
Rad17
Rad23a
Rad50
Rad51
Rad51ap1
Rad51b
Rad51c
Rad52
Rad54l
Rad9a
Rad9b
Rae1
Rag1
Rag2
Rala
Ralb
Ralbp1
Ralgapb
Raly
Ranbp1
Rap1b
Rap2a
Rap2c
Rap2c-as1
Rara
Rarb
Rarres3
Rasip1
Rassf1
Rassf3
Rassf5
Rassf7
Rbak
Rbak-rbakdn
Rbbp4
Rbck1
Rbl2
Rbm11
Rbm15
Rbm25
Rbm26-as1
Rbm3
Rbm33
Rbm38
Rbm39
Rbm42
Rbm45
Rbm48
Rbm6
Rbm7
Rbms2
Rbp5
Rbpj
Rbx1
Rcan3
Rcc1
Rcc2p6
Rccd1
Rce1
Rcor3
Rcsd1
Rdh12
Rdh13
Rdx
Rela
Relch
Renbp
Rer1
Resf1
Retreg2
Retreg3
Rexo2
Rexo5
Rf00003
Rf00004
Rf00012
Rf00017
Rf00019
Rf00156
Rf00407
Rf00432
Rf01210
Rf01877
Rf01882
Rf01986
Rf01987
Rf02122
Rf02124
Rf02125
Rf02271
Rfc5
Rfxank
Rgl1
Rgs17
Rgs2
Rgs9bp
Rhebp2
Rhoc
Rhoq
Rhoqp1
Rhot2
Rhpn1
Ric8a
Ric8b
Riok1
Riok3
Rita1
Rmc1
Rmdn2
Rmi1
Rn7skp175
Rn7skp79
Rn7skp9
Rn7sl181p
Rn7sl262p
Rn7sl3
Rn7sl414p
Rn7sl454p
Rn7sl543p
Rn7sl581p
Rn7sl66p
Rn7sl693p
Rn7sl697p
Rn7sl832p
Rna5sp120
Rna5sp122
Rna5sp20
Rna5sp21
Rna5sp324
Rna5sp404
Rna5sp440
Rna5sp468
Rna5sp75
Rna5sp96
Rnase1
Rnaseh2a
Rnaseh2b
Rnaseh2c
Rnasek
Rnasek-c17orf49
Rnd2
Rnf10
Rnf111
Rnf121
Rnf123
Rnf13
Rnf139
Rnf146
Rnf166
Rnf167
Rnf181
Rnf185
Rnf187
Rnf20
Rnf207
Rnf220
Rnf26
Rnf31
Rnf32
Rnf34
Rnf4
Rnf40
Rnf43
Rnf7
Rnft1-dt
Rnft2
Rnmt
Rnpc3
Rnpepl1
Rnps1
Rnu1-1
Rnu1-120p
Rnu12
Rnu1-85p
Rnu2-17p
Rnu2-51p
Rnu4-27p
Rnu4-8p
Rnu4-92p
Rnu4atac
Rnu5a-8p
Rnu5b-1
Rnu5e-6p
Rnu6-103p
Rnu6-1055p
Rnu6-1084p
Rnu6-1216p
Rnu6-1237p
Rnu6-169p
Rnu6-2
Rnu6-244p
Rnu6-323p
Rnu6-419p
Rnu6-431p
Rnu6-481p
Rnu6-510p
Rnu6-722p
Rnu6-752p
Rnu6-781p
Rnu6-9
Rnu6-975p
Rnu6-992p
Rnu7-80p
Rnvu1-14
Rnvu1-15
Rnvu1-19
Rnvu1-3
Rnvu1-4
Rnvu1-6
Rnvu1-7
Rny1
Rny1p15
Rny3p11
Ro60
Romo1
Rora-as1
Rpain
Rpe
Rpf1
Rpf2
Rpgrip1
Rpl10
Rpl10a
Rpl10p15
Rpl13
Rpl13a
Rpl15
Rpl17
Rpl17p41
Rpl18a
Rpl19
Rpl21
Rpl23a
Rpl23ap82
Rpl26l1
Rpl27
Rpl27a
Rpl31
Rpl34
Rpl35a
Rpl36
Rpl36a
Rpl36a-hnrnph2
Rpl37a
Rpl38
Rpl4
Rpl5p28
Rpl7p3
Rplp2
Rpn2
Rpp14
Rpp38
Rps12
Rps15
Rps15p9
Rps17
Rps18
Rps19
Rps19bp1
Rps21
Rps24
Rps26
Rps27
Rps27a
Rps2p36
Rps3
Rps3a
Rps4xp16
Rps5
Rps6ka1
Rps6ka2
Rps6kb2
Rps6kc1
Rps6p8
Rps7
Rps8
Rptor
Rraga
Rrm1
Rrm2
Rrn3p2
Rrnad1
Rrp12
Rrp15
Rspry1
Rsrc1
Rtca
Rtca-as1
Rtel1
Rtel1-tnfrsf6b
Rtf2
Rtl8b
Rtn2
Rtraf
Rufy3
Rundc1
Rusc1
Ruvbl2
Rwdd1
Rxylt1
S100pbp
S100z
S1pr4
Sacm1l
Sae1
Safb
Sage1
Samd15
Samd4a
Samd4b
Samd8
Samm50
Sammson
Samsn1-as1
Sap30bp
Sap30l
Sarm1
Sars
Sart1
Sat1
Satb2
Satb2-as1
Sbdsp1
Sc5d
Scaf1
Scai
Scamp1
Scamp2
Scamp3
Scand2p
Scarna16
Scarna2
Scart1
Scfd1
Scg3
Schlap1
Scml4
Scn1a-as1
Scnm1
Scp2
Scrn3
Scyl2
Sdcbp
Sdcbp2-as1
Sdf2
Sdhaf1
Sdhaf2
Sdhd
Sec13p1
Sec14l1
Sec1p
Sec23b
Sec23ip
Sec24a
Sec24ap1
Sec24c
Sec61a2
Sec61b
Secisbp2
Seh1l
Selenbp1
Selenoh
Selenoi
Selenow
Selplg
Sema3b
Sema4b
Sema4c
Senp2
Senp6
Senp8
Sepsecs-as1
Sept1
Sept4
Sept4-as1
Sept7
Sept9
Serp1
Serpina2
Serpinh1
Serpini1
Setd1a
Setd5
Setd9
Setdb1
Setmar
Sf3a2
Sf3b2
Sf3b3
Sfi1
Sfr1
Sfswap
Sft2d2
Sft2d3
Sfxn2
Sgk2
Sgk3
Sgms1-as1
Sgo2
Sgsm2
Sh2b1
Sh2b3
Sh2d2a
Sh2d4b
Sh3bgrl
Sh3bgrl3
Sh3bp2
Sh3glb1
Shisa5
Shkbp1
Shld1
Shld2
Shoc2
Sidt2
Siglec27p
Sin3a
Sipa1
Sipa1l1
Sipa1l3
Sirt2
Sirt4
Sirt7
Skap2
Skil
Skiv2l
Skp2
Slc12a2
Slc12a5
Slc12a9-as1
Slc16a13
Slc16a3
Slc16a5
Slc1a5
Slc22a18
Slc22a7
Slc24a1
Slc25a14
Slc25a25
Slc25a26
Slc25a3
Slc25a36
Slc25a38
Slc25a4
Slc25a41
Slc25a42
Slc25a44
Slc25a46
Slc25a5
Slc26a11
Slc26a2
Slc27a1
Slc27a4
Slc27a5
Slc2a14
Slc30a6
Slc30a7
Slc30a9
Slc31a1
Slc35a1
Slc35a3
Slc35a4
Slc35a5
Slc35c1
Slc35e2a
Slc35e2b
Slc35f6
Slc36a1
Slc37a3
Slc38a6
Slc39a1
Slc39a10
Slc39a13
Slc39a4
Slc39a7
Slc39a9
Slc44a1
Slc44a4
Slc48a1
Slc49a4
Slc4a1ap
Slc4a2
Slc50a1
Slc52a2
Slc6a4
Slc6a6
Slc6a9
Slc9a1
Slc9a2
Slc9a6
Slc9a8
Slc9b2
Slco2b1
Slf2
Slfn5
Slirp
Slmap
Smad3
Smagp
Smap1
Smap2
Smarcad1
Smarcal1
Smc2
Smc3
Smco3
Smg1p3
Smg7
Smg8
Smim20
Smim26
Smim27
Smim35
Smim40
Smim6
Smpd1
Smpd2
Smyd5
Snai3-as1
Snap23
Snap29
Snap47
Snapc2
Snapc4
Snapin
Snd1
Snhg11
Snhg20
Snhg21
Snhg25
Snhg29
Snhg3
Snora13
Snora26
Snora3a
Snora3c
Snora50c
Snora57
Snora60
Snora71e
Snora73a
Snorc
Snord101
Snord104
Snord105
Snord118
Snord13
Snord15a
Snord2
Snord3d
Snord42b
Snord45c
Snord46
Snord49a
Snord49b
Snord55
Snord58c
Snord68
Snrnp27
Snrnp35
Snrnp70
Snrpa
Snrpb2
Snrpd1
Snrpd2
Snrpd3
Snrpe
Snrpf
Sntb2
Snx1
Snx10
Snx11
Snx15
Snx17
Snx22
Snx32
Socs2
Socs4
Sohlh1
Sos2
Sox2-ot
Sp1
Sp100
Sp2
Sp2-as1
Spa17
Spaar
Spaca5
Spaca6
Spag5-as1
Spata1
Spata17
Spata33
Spata5
Spata5l1
Spata6l
Spats2
Spcs1
Spcs2
Spdl1
Spg7
Sphk2
Spidr
Spint2
Spns1
Spocd1
Spopl
Sppl2b
Sprtn
Spry3
Sptbn4
Spty2d1os
Sqle
Sqstm1
Srd5a1
Srd5a3-as1
Srebf2
Srek1
Srfbp1
Srgap2
Srgap2c
Srp14-as1
Srp19
Srp54
Srp72
Srrm2
Srrm5
Srrt
Srsf11
Srsf5
Srsf8
Srxn1
Ssbp1
Ssbp3
Ssbp4
Ssmem1
Ssna1
Ssr4
St5
St6gal1
St8sia6-as1
Stag3
Stag3l1
Stag3l4
Stag3l5p
Stag3l5p-pvrig2p-pilrb
Stard3
Stat5b
Stat6
Steap3
Stim2
Stip1
Stk11ip
Stk19
Stk35
Stk36
Stk4
Stkld1
Stmn1p1
Stmp1
Stpg1
Stradb
Stt3a
Stx12
Stx16
Stx16-npepl1
Stx18-as1
Stx4
Stxbp2
Stxbp4
Stxbp5
Styxl1
Sub1
Sucla2
Suclg2-as1
Sucnr1
Sufu
Sugct
Sugt1
Sulf1
Suox
Supt5h
Supt6h
Supv3l1
Surf2
Swi5
Swt1
Syap1
Sync
Syngap1
Syngr3
Syngr4
Synj2bp-cox16
Syp
Sys1
Sys1-dbndd2
Syt12
Szrd1
Szt2
Tab2
Tacc3
Taf1
Taf15
Taf1a-as1
Taf1b
Taf6l
Taf8
Tango6
Tank
Tapbp
Tarbp2
Tardbp
Tars
Tars2
Tarsl2
Tasor2
Tatdn2
Tatdn3
Tax1bp1
Taz
Tbc1d10b
Tbc1d10c
Tbc1d14
Tbc1d17
Tbc1d19
Tbc1d22a
Tbc1d23
Tbc1d25
Tbc1d7
Tbc1d8-as1
Tbcb
Tbcd
Tbce
Tbcel
Tbk1
Tbkbp1
Tbl1x
Tbl3
Tbp
Tbpl1
Tbrg1
Tcam1p
Tcea2
Tceanc2
Tcerg1
Tcf12
Tcf7l1
Tcirg1
Tcn2
Tcof1
Tcp10l2
Tcp11l2
Tcta
Tctn1
Tdg
Tdp1
Tdrkh-as1
Tedc1
Telo2
Tent2
Tepp
Terf1
Terf2ip
Tesc-as1
Tesk1
Tex2
Tex22
Tex45
Tex54
Tfap2a
Tfap2e
Tfg
Tgfbrap1
Tgif2
Tgif2-rab5if
Tgm5
Thada
Thap11
Thap2
Thap3
Thap4
Thap6
Thap9
Thap9-as1
Thbs3
Thegl
Them5
Them7p
Thg1l
Thnsl1
Thoc6
Thpo
Thrap3
Thsd8
Thtpa
Thumpd3
Ticam1
Ticrr
Tigd5
Timm10b
Timm17a
Timm23b
Timm29
Timmdc1
Tiparp
Tiprl
Tjp3
Tk2
Tkfc
Tm4sf19
Tm4sf19-as1
Tm9sf1
Tm9sf2
Tm9sf4
Tma16
Tma7
Tmbim6
Tmc4
Tmc8
Tmcc1-as1
Tmco1-as1
Tmed2
Tmed3
Tmem102
Tmem104
Tmem105
Tmem107
Tmem114
Tmem126a
Tmem126b
Tmem127
Tmem132d-as1
Tmem134
Tmem135
Tmem138
Tmem143
Tmem144
Tmem147
Tmem14c
Tmem161a
Tmem161b-as1
Tmem164
Tmem167b
Tmem173
Tmem175
Tmem177
Tmem179b
Tmem184c
Tmem198
Tmem198b
Tmem199
Tmem208
Tmem220
Tmem222
Tmem223
Tmem248
Tmem260
Tmem262
Tmem273
Tmem33
Tmem38a
Tmem43
Tmem44-as1
Tmem50a
Tmem62
Tmem63b
Tmem67
Tmem69
Tmem70
Tmem79
Tmem86b
Tmem8a
Tmem91
Tmem94
Tmem97
Tmem9b-as1
Tmigd3
Tmod3
Tmpop2
Tmprss13
Tmprss4
Tmsb4xp4
Tmtc3
Tmub2
Tmx1
Tmx2
Tmx2-ctnnd1
Tnfaip1
Tnfaip8
Tnfaip8l1
Tnfrsf10b
Tnfrsf14-as1
Tnk2-as1
Tnks
Tnni3
Tnpo1
Tnrc6b
Tnrc6c
Tns1
Tns2
Tob2p1
Toe1
Togaram1
Tomm22
Tomm40l
Tomm6
Tor1aip1
Tor3a
Tox4
Tp53i3
Tp53rk
Tpcn1
Tpd52l2
Tpgs1
Tph2
Tpi1p2
Tpm3
Tpm3p9
Tpm4
Tpp1
Tpp2
Tprg1l
Tpte2p1
Tpx2
Trabd
Traf3ip2-as1
Traf7
Trafd1
Trak1
Trappc11
Trappc12
Trappc2b
Trappc3
Trappc4
Trappc5
Trex1
Trib3
Trim16l
Trim17
Trim24
Trim32
Trim34
Trim39
Trim41
Trim52-as1
Trim54
Trim69
Trim8
Trio
Trip10
Trip13
Trip4
Trmt10b
Trmt10c
Trmt12
Trmt13
Trmt44
Trnau1ap
Trnt1
Troap
Trpv2
Trub1
Tsacc
Tsc2
Tsc22d4
Tsen2
Tsen54
Tsfm
Tsga13
Tsn
Tsnaxip1
Tspan10
Tspan4
Tspoap1-as1
Tspyl1
Tssc2
Tssc4
Tssk3
Ttc1
Ttc12
Ttc14
Ttc23l
Ttc25
Ttc26
Ttc27
Ttc39a
Ttc4
Ttc7a
Ttc9c
Ttf2
Tti2
Ttll4
Ttll5
Ttn-as1
Tuba1c
Tubb
Tubb4b
Tubgcp4
Tug1
Tulp4
Tut1
Tvp23b
Tvp23c-cdrt4
Txndc17
Txndc9
Txnl1
Tyms
Tyrobp
Tyw1
Tyw3
U2af1l4
U2af2
U2surp
Uba1
Uba5
Uba52
Uba6-as1
Ubac2
Ubald2
Ubap2l
Ubb
Ubbp4
Ube2a
Ube2b
Ube2d1
Ube2d3-as1
Ube2e1
Ube2f
Ube2f-scly
Ube2i
Ube2l3
Ube2m
Ube2z
Ube3b
Ube4a
Ubfd1
Ubl4a
Ubl5
Ubl7-as1
Ubr2
Ubr5-as1
Ubr7
Ubxn11
Ubxn2b
Ubxn4
Ubxn8
Uca1
Uchl3
Ucma
Ufc1
Ufl1
Ufm1
Ugdh-as1
Uggt1
Ugp2
Uhmk1
Uhrf2
Ulk3
Umad1
Umps
Unc45a
Upf3a
Upp2
Uqcrc2
Uqcrh
Uqcrq
Urm1
Urod
Usb1
Use1
Ushbp1
Uso1
Usp10
Usp11
Usp13
Usp14
Usp15
Usp16
Usp17l16p
Usp20
Usp21
Usp2-as1
Usp30
Usp30-as1
Usp32p3
Usp35
Usp39
Usp42
Usp43
Usp54
Usp7
Usp8
Usp9x
Uspl1
Utp11
Utp14a
Utp15
Utp20
Utp23
Uvssa
Vac14
Vamp7
Vamp8
Vapa
Vars
Vars2
Vasp
Vdac1p13
Vdac2
Vdac3
Vezt
Vill
Vipr1
Vipr1-as1
Vipr2
Vmac
Vmp1
Vps11
Vps13b
Vps16
Vps18
Vps25
Vps26b
Vps26c
Vps33b-dt
Vps35l
Vps45
Vps50
Vps51
Vps8
Vrk1
Vrk2
Vrk3
Vrtn
Vta1
Vti1a
Vti1bp2
Vtrna1-2
Vwa1
Vwa5a
Wac
Wars2-as1
Was
Wash3p
Washc2a
Washc2c
Wbp1l
Wdfy2
Wdr11
Wdr18
Wdr19
Wdr24
Wdr25
Wdr3
Wdr36
Wdr37
Wdr43
Wdr44
Wdr45
Wdr46
Wdr5
Wdr54
Wdr55
Wdr61
Wdr63
Wdr64
Wdr7
Wdr70
Wdr74
Wdr75
Wdr76
Wdr77
Wdr83
Wdtc1
Wdyhv1
Wee1
Wipf2
Wiz
Wnk1
Wrap53
Wrnip1
Wscd2
Wwox
Wwp1
Wwp2
Xiap
Xkr9
Xpo7
Xpot
Xrcc4
Xrcc5
Ybey
Ybx1
Yif1a
Yipf4
Yipf6
Yju2
Ykt6
Ypel2
Ypel5
Ythdf2
Ythdf3
Ywhab
Z69890.1
Z82190.2
Z83844.1
Z83846.1
Z84492.2
Z93241.1
Z95115.1
Z97055.2
Z97633.1
Z99129.3
Z99758.1
Zbed6
Zbtb34
Zbtb37
Zbtb38
Zbtb40
Zbtb43
Zbtb49
Zbtb7b
Zbtb9
Zc2hc1c
Zc3h10
Zc3h11a
Zc3h12a
Zc3h15
Zc3h18
Zc3h6
Zc3h7b
Zcchc2
Zcchc7
Zcchc9
Zdhhc13
Zdhhc14
Zdhhc16
Zdhhc2
Zdhhc5
Zeb1
Zeb1-as1
Zeb2-as1
Zfand2a
Zfand3
Zfp36
Zfp69
Zfp69b
Zfp90
Zfp91-cntf
Zfpl1
Zfpm1
Zfpm2
Zfyve16
Zfyve19
Zfyve21
Zfyve27
Zgpat
Zkscan1
Zkscan3
Zkscan5
Zkscan8
Zmat2
Zmpste24
Zmym1
Zmynd10
Zmynd10-as1
Znf101
Znf107
Znf131
Znf133
Znf134
Znf138
Znf140
Znf143
Znf155
Znf169
Znf17
Znf174
Znf175
Znf181
Znf189
Znf197
Znf2
Znf205
Znf207
Znf211
Znf213
Znf213-as1
Znf222
Znf224
Znf225
Znf226
Znf227
Znf230
Znf233
Znf234
Znf236
Znf254
Znf257
Znf25-dt
Znf26
Znf263
Znf264
Znf267
Znf273
Znf274
Znf277
Znf283
Znf286a
Znf292
Znf302
Znf304
Znf316
Znf317
Znf324
Znf324b
Znf326
Znf330
Znf331
Znf333
Znf33a
Znf37a
Znf383
Znf385c
Znf385d-as1
Znf397
Znf398
Znf407
Znf408
Znf410
Znf414
Znf419
Znf429
Znf430
Znf431
Znf432
Znf436-as1
Znf441
Znf444
Znf445
Znf446
Znf449
Znf451
Znf460
Znf473
Znf48
Znf480
Znf485
Znf486
Znf487
Znf493
Znf501
Znf512
Znf518a
Znf524
Znf525
Znf528
Znf529-as1
Znf530
Znf540
Znf546
Znf547
Znf548
Znf551
Znf554
Znf555
Znf557
Znf567
Znf57
Znf570
Znf575
Znf580
Znf581
Znf582-as1
Znf584
Znf586
Znf587
Znf587b
Znf593
Znf596
Znf613
Znf621
Znf623
Znf625
Znf625-znf20
Znf646
Znf649-as1
Znf654
Znf655
Znf66
Znf665
Znf672
Znf674-as1
Znf678
Znf684
Znf687
Znf691
Znf696
Znf700
Znf701
Znf710
Znf720
Znf726
Znf736
Znf738
Znf74
Znf740
Znf75a
Znf765
Znf766
Znf774
Znf776
Znf778
Znf785
Znf789
Znf791
Znf805
Znf808
Znf81
Znf813
Znf814
Znf830
Znf839
Znf84
Znf845
Znf862
Znf865
Znf879
Znf92
Znf93
Znhit1
Znhit3
Znrf2
Zranb2-as2
Zrsr2
Zscan20
Zscan21
Zscan25
Zscan9
Zswim1
Zswim4
Zswim8
Zswim9
Zwilch
