# Supplementary material for: A Bayesian inference transcription factor activity model for the analysis of single-cell transcriptomes
Source: Genome Res. 2021 Jul;31(7):1296–311. doi: 10.1101/gr.265595.120 (PMC8256867; doi:10.1101/gr.265595.120)
Supplement: Supplemental Material [file supp_gr.265595.120_Supplemental_Code.zip › BITFAM/inst/extdata/human/EBF3]

Aak1
Aamdc
Aamp
Aanat
Aar2
Aars
Aasdhppt
Aatf
Aatk
Abat
Abca17p
Abca4
Abca7
Abcb8
Abcc1
Abcc10
Abcc11
Abcc3
Abcc8
Abcf2p2
Abcf3
Abcg5
Abhd11
Abhd11-as1
Abhd12
Abhd14a
Abhd14a-acy1
Abhd15-as1
Abhd17a
Abhd17c
Abhd2
Abhd3
Abhd5
Abl1
Ablim2
Ablim3
Abr
Abracl
Abtb1
Ac000068.1
Ac000077.1
Ac000123.1
Ac000123.2
Ac002076.2
Ac002094.1
Ac002094.4
Ac002101.1
Ac002310.2
Ac002310.3
Ac002472.2
Ac002996.1
Ac003002.1
Ac003002.3
Ac003005.1
Ac003006.1
Ac003102.1
Ac003956.1
Ac003991.1
Ac004148.1
Ac004241.1
Ac004241.4
Ac004448.2
Ac004448.3
Ac004475.1
Ac004477.1
Ac004522.2
Ac004551.1
Ac004585.1
Ac004590.1
Ac004691.1
Ac004771.3
Ac004771.4
Ac004816.2
Ac004837.1
Ac004837.3
Ac004852.1
Ac004862.1
Ac004865.1
Ac004882.1
Ac004882.2
Ac004895.1
Ac004922.1
Ac004943.2
Ac004965.1
Ac004994.1
Ac005014.1
Ac005020.2
Ac005041.1
Ac005041.3
Ac005050.1
Ac005077.2
Ac005100.1
Ac005144.1
Ac005154.3
Ac005162.3
Ac005165.1
Ac005189.1
Ac005232.1
Ac005253.1
Ac005280.1
Ac005280.2
Ac005324.4
Ac005324.5
Ac005342.1
Ac005342.2
Ac005387.1
Ac005410.1
Ac005486.1
Ac005520.1
Ac005520.2
Ac005532.2
Ac005586.1
Ac005593.1
Ac005606.2
Ac005614.1
Ac005632.2
Ac005670.2
Ac005696.1
Ac005726.4
Ac005740.4
Ac005746.1
Ac005759.1
Ac005790.1
Ac005821.1
Ac005823.2
Ac005828.1
Ac005832.4
Ac005833.1
Ac005837.1
Ac005837.3
Ac005840.4
Ac005865.1
Ac005865.2
Ac005908.1
Ac005911.1
Ac005912.2
Ac005920.3
Ac005972.3
Ac006001.2
Ac006026.3
Ac006041.1
Ac006055.1
Ac006116.8
Ac006150.1
Ac006153.1
Ac006213.1
Ac006305.1
Ac006333.1
Ac006357.1
Ac006378.2
Ac006435.5
Ac006452.1
Ac006460.1
Ac006483.1
Ac006504.5
Ac006960.1
Ac006970.1
Ac006972.1
Ac006994.2
Ac007029.1
Ac007032.1
Ac007192.1
Ac007216.4
Ac007240.1
Ac007250.1
Ac007308.1
Ac007326.1
Ac007349.2
Ac007375.1
Ac007383.2
Ac007389.1
Ac007391.2
Ac007422.1
Ac007422.2
Ac007431.1
Ac007431.3
Ac007493.2
Ac007495.2
Ac007546.3
Ac007566.2
Ac007569.1
Ac007598.2
Ac007613.1
Ac007637.1
Ac007652.1
Ac007663.3
Ac007686.3
Ac007690.1
Ac007728.3
Ac007787.1
Ac007790.1
Ac007881.1
Ac007881.2
Ac007906.2
Ac007950.1
Ac007952.4
Ac007991.1
Ac008013.1
Ac008014.1
Ac008080.1
Ac008080.3
Ac008080.4
Ac008105.2
Ac008105.3
Ac008121.2
Ac008403.4
Ac008406.1
Ac008440.1
Ac008443.5
Ac008494.1
Ac008514.1
Ac008537.4
Ac008555.2
Ac008581.2
Ac008608.2
Ac008622.2
Ac008670.1
Ac008676.1
Ac008734.2
Ac008738.1
Ac008770.2
Ac008781.2
Ac008799.1
Ac008799.2
Ac008808.1
Ac008808.2
Ac008833.1
Ac008840.1
Ac009005.1
Ac009053.1
Ac009065.4
Ac009078.3
Ac009093.10
Ac009093.2
Ac009093.4
Ac009102.1
Ac009107.2
Ac009108.3
Ac009108.5
Ac009120.2
Ac009133.1
Ac009133.2
Ac009133.6
Ac009139.1
Ac009163.6
Ac009227.2
Ac009229.4
Ac009264.1
Ac009269.2
Ac009318.1
Ac009336.3
Ac009365.1
Ac009365.3
Ac009387.1
Ac009404.1
Ac009407.1
Ac009464.1
Ac009498.1
Ac009502.1
Ac009509.1
Ac009511.2
Ac009558.2
Ac009560.1
Ac009562.1
Ac009623.1
Ac009686.1
Ac009779.2
Ac009779.3
Ac009879.3
Ac010148.1
Ac010163.1
Ac010198.1
Ac010223.1
Ac010260.1
Ac010271.1
Ac010271.2
Ac010323.1
Ac010327.2
Ac010327.4
Ac010406.1
Ac010420.1
Ac010422.1
Ac010422.2
Ac010422.8
Ac010457.1
Ac010463.1
Ac010478.1
Ac010531.2
Ac010531.4
Ac010531.6
Ac010547.1
Ac010642.1
Ac010655.2
Ac010655.4
Ac010745.2
Ac010745.5
Ac010761.1
Ac010761.2
Ac010761.5
Ac010761.7
Ac010768.1
Ac010768.3
Ac010776.3
Ac010834.2
Ac010857.1
Ac010894.2
Ac010969.1
Ac010973.1
Ac010980.1
Ac010999.2
Ac011005.2
Ac011005.3
Ac011195.2
Ac011199.1
Ac011270.1
Ac011298.2
Ac011365.2
Ac011389.2
Ac011396.1
Ac011444.1
Ac011452.1
Ac011462.4
Ac011462.5
Ac011468.5
Ac011471.4
Ac011474.1
Ac011481.1
Ac011491.1
Ac011497.1
Ac011498.1
Ac011529.1
Ac011603.1
Ac011603.2
Ac011700.1
Ac011753.1
Ac011773.3
Ac011891.1
Ac011899.2
Ac011933.3
Ac011939.3
Ac011995.1
Ac012038.1
Ac012065.2
Ac012074.1
Ac012146.1
Ac012150.2
Ac012173.1
Ac012184.2
Ac012291.2
Ac012313.6
Ac012314.22
Ac012321.1
Ac012354.2
Ac012360.2
Ac012362.1
Ac012456.1
Ac012464.1
Ac012467.1
Ac012485.1
Ac012488.2
Ac012508.1
Ac012510.1
Ac012531.2
Ac012555.1
Ac012568.1
Ac012615.1
Ac012615.5
Ac012676.3
Ac013270.1
Ac013400.1
Ac013468.1
Ac013476.2
Ac013509.1
Ac013565.3
Ac013652.1
Ac013717.1
Ac013726.1
Ac013791.1
Ac015522.1
Ac015563.1
Ac015687.1
Ac015771.1
Ac015795.1
Ac015802.3
Ac015802.4
Ac015813.1
Ac015813.2
Ac015813.4
Ac015813.5
Ac015908.2
Ac015909.3
Ac015910.1
Ac015912.3
Ac015921.1
Ac015936.1
Ac015936.2
Ac015959.1
Ac015967.1
Ac015982.1
Ac016292.2
Ac016394.1
Ac016397.1
Ac016405.2
Ac016556.1
Ac016559.2
Ac016571.1
Ac016575.1
Ac016596.1
Ac016597.1
Ac016642.1
Ac016708.1
Ac016773.1
Ac016866.3
Ac016876.2
Ac016903.2
Ac017000.1
Ac017006.1
Ac017015.2
Ac017083.1
Ac018410.1
Ac018413.1
Ac018442.3
Ac018558.3
Ac018637.1
Ac018638.3
Ac018647.1
Ac018716.2
Ac018755.3
Ac018761.2
Ac018781.1
Ac018845.3
Ac018931.1
Ac019103.1
Ac019197.1
Ac019257.1
Ac019294.2
Ac019294.3
Ac020558.1
Ac020558.3
Ac020611.1
Ac020612.2
Ac020659.1
Ac020661.1
Ac020763.3
Ac020765.2
Ac020892.2
Ac020915.1
Ac020916.1
Ac020922.4
Ac020928.2
Ac020928.3
Ac021151.1
Ac021188.1
Ac021351.1
Ac021678.2
Ac021683.3
Ac021736.1
Ac022113.2
Ac022137.3
Ac022154.1
Ac022166.1
Ac022167.2
Ac022167.4
Ac022196.1
Ac022384.1
Ac022415.1
Ac022613.1
Ac022733.2
Ac022748.1
Ac022784.1
Ac022784.2
Ac022898.1
Ac023024.1
Ac023115.1
Ac023137.1
Ac023300.1
Ac023355.1
Ac023389.1
Ac023403.1
Ac023632.2
Ac023824.3
Ac023886.2
Ac023906.2
Ac023906.3
Ac024075.3
Ac024084.1
Ac024243.1
Ac024257.3
Ac024267.2
Ac024267.6
Ac024270.4
Ac024475.4
Ac024598.1
Ac024909.1
Ac024958.1
Ac025031.1
Ac025048.1
Ac025048.4
Ac025162.2
Ac025165.1
Ac025257.1
Ac025280.1
Ac025280.2
Ac025580.2
Ac025871.1
Ac025917.1
Ac026124.2
Ac026254.2
Ac026316.1
Ac026316.2
Ac026316.4
Ac026362.1
Ac026458.2
Ac026461.1
Ac026461.3
Ac026471.1
Ac026688.2
Ac026704.1
Ac026746.1
Ac026771.1
Ac026904.1
Ac026954.1
Ac026954.3
Ac027097.1
Ac027117.2
Ac027176.2
Ac027237.2
Ac027312.1
Ac027348.1
Ac027455.1
Ac027601.3
Ac027644.4
Ac027801.3
Ac034102.4
Ac034102.6
Ac034102.7
Ac034206.1
Ac036214.1
Ac037459.1
Ac040169.2
Ac040904.1
Ac044798.1
Ac044802.1
Ac046130.1
Ac046168.2
Ac046185.3
Ac048337.1
Ac048341.1
Ac048341.2
Ac048380.3
Ac048387.1
Ac051619.4
Ac051619.7
Ac051619.8
Ac051649.1
Ac055733.3
Ac055839.2
Ac055878.1
Ac060771.1
Ac060780.2
Ac061975.1
Ac061992.1
Ac061999.1
Ac062004.1
Ac063919.1
Ac063979.2
Ac064834.1
Ac064875.1
Ac067852.1
Ac067863.1
Ac067904.1
Ac067904.3
Ac067930.3
Ac067945.3
Ac068014.1
Ac068057.1
Ac068205.2
Ac068234.1
Ac068254.2
Ac068338.2
Ac068481.1
Ac068533.1
Ac068580.4
Ac068620.1
Ac068620.3
Ac068669.1
Ac068724.3
Ac068769.1
Ac068790.8
Ac068831.6
Ac069213.1
Ac069234.3
Ac069234.4
Ac069236.1
Ac069444.2
Ac069454.1
Ac069503.2
Ac069503.3
Ac069528.2
Ac072062.1
Ac073052.2
Ac073111.1
Ac073111.3
Ac073111.4
Ac073111.5
Ac073172.2
Ac073195.1
Ac073257.2
Ac073263.1
Ac073283.2
Ac073316.1
Ac073323.1
Ac073342.1
Ac073488.10
Ac073488.8
Ac073488.9
Ac073508.3
Ac073585.1
Ac073592.1
Ac073592.3
Ac073592.7
Ac073641.1
Ac073842.1
Ac073862.4
Ac073896.1
Ac073896.2
Ac073896.5
Ac073957.3
Ac074091.1
Ac074117.1
Ac074138.1
Ac074143.1
Ac074143.2
Ac074194.2
Ac074351.1
Ac078842.1
Ac078880.1
Ac078880.2
Ac078883.1
Ac078929.1
Ac078974.1
Ac079145.1
Ac079209.1
Ac079313.1
Ac079313.2
Ac079329.1
Ac079341.2
Ac079465.1
Ac079467.1
Ac079612.1
Ac079742.1
Ac079776.1
Ac079776.2
Ac079791.1
Ac079807.1
Ac079848.1
Ac079858.1
Ac079922.1
Ac080013.1
Ac080080.1
Ac080112.1
Ac080112.3
Ac083798.1
Ac083798.2
Ac083805.1
Ac083837.1
Ac083843.1
Ac083843.2
Ac083867.1
Ac083880.1
Ac083949.1
Ac084018.1
Ac084036.1
Ac084082.1
Ac084211.1
Ac084262.1
Ac084262.2
Ac084337.2
Ac084816.1
Ac084866.2
Ac084879.1
Ac087071.1
Ac087072.1
Ac087163.2
Ac087273.1
Ac087286.2
Ac087289.1
Ac087289.4
Ac087289.6
Ac087385.3
Ac087392.5
Ac087393.2
Ac087439.2
Ac087491.1
Ac087500.1
Ac087521.3
Ac087565.2
Ac087612.1
Ac087632.1
Ac087645.2
Ac087741.2
Ac087741.3
Ac087762.2
Ac087783.1
Ac090150.1
Ac090197.1
Ac090198.1
Ac090260.1
Ac090415.1
Ac090527.2
Ac090539.1
Ac090607.5
Ac090617.1
Ac090617.3
Ac090617.5
Ac090617.7
Ac090621.1
Ac090740.1
Ac090753.1
Ac090772.2
Ac090825.1
Ac090950.1
Ac090983.1
Ac090985.1
Ac090987.1
Ac091045.1
Ac091059.2
Ac091133.1
Ac091153.1
Ac091153.3
Ac091153.4
Ac091167.6
Ac091167.7
Ac091180.2
Ac091182.1
Ac091271.1
Ac091304.6
Ac091390.4
Ac091435.2
Ac091551.1
Ac091564.3
Ac091564.4
Ac091820.1
Ac091860.2
Ac091905.1
Ac091939.1
Ac091959.3
Ac091965.5
Ac092040.1
Ac092053.2
Ac092100.1
Ac092115.1
Ac092115.3
Ac092117.2
Ac092119.3
Ac092139.3
Ac092143.1
Ac092143.2
Ac092143.3
Ac092159.2
Ac092171.1
Ac092171.3
Ac092198.1
Ac092265.1
Ac092279.1
Ac092295.1
Ac092295.2
Ac092354.1
Ac092378.1
Ac092384.1
Ac092437.1
Ac092451.2
Ac092468.1
Ac092490.3
Ac092535.3
Ac092647.5
Ac092691.1
Ac092691.3
Ac092718.1
Ac092800.1
Ac092801.1
Ac092807.3
Ac092811.2
Ac092821.3
Ac092834.1
Ac092835.1
Ac092910.3
Ac092916.1
Ac092944.1
Ac092958.2
Ac092958.3
Ac093010.2
Ac093025.1
Ac093157.1
Ac093158.1
Ac093166.1
Ac093248.1
Ac093249.2
Ac093323.3
Ac093330.1
Ac093367.1
Ac093484.3
Ac093484.4
Ac093503.1
Ac093503.3
Ac093510.1
Ac093512.1
Ac093512.2
Ac093620.1
Ac093627.4
Ac093732.1
Ac093734.1
Ac093752.1
Ac093752.2
Ac093827.3
Ac093831.2
Ac093840.1
Ac093865.1
Ac093875.1
Ac093899.2
Ac093904.1
Ac095057.1
Ac095057.2
Ac095350.1
Ac096533.1
Ac096536.1
Ac096540.1
Ac096543.2
Ac096576.1
Ac096637.1
Ac096637.2
Ac096649.1
Ac096661.1
Ac096708.1
Ac096732.1
Ac096733.2
Ac096734.1
Ac096734.2
Ac096887.1
Ac096887.2
Ac096888.1
Ac096996.2
Ac097103.2
Ac097104.1
Ac097358.2
Ac097460.1
Ac097467.3
Ac097478.1
Ac097625.2
Ac097724.1
Ac098484.4
Ac098582.1
Ac098614.1
Ac098650.1
Ac098828.2
Ac098847.1
Ac098850.2
Ac098934.2
Ac098935.2
Ac098936.1
Ac099344.2
Ac099509.2
Ac099518.5
Ac099521.1
Ac099522.2
Ac099524.1
Ac099566.1
Ac099681.1
Ac099687.1
Ac099785.1
Ac099795.1
Ac099850.1
Ac100778.2
Ac100778.3
Ac100786.1
Ac100791.1
Ac100791.3
Ac100793.2
Ac100803.2
Ac100812.1
Ac100830.1
Ac100830.2
Ac100835.2
Ac100839.1
Ac100849.1
Ac100850.1
Ac102953.1
Ac103409.1
Ac103591.3
Ac103770.1
Ac103810.1
Ac103810.3
Ac103974.1
Ac103996.1
Ac104073.2
Ac104073.4
Ac104109.2
Ac104162.1
Ac104211.1
Ac104212.1
Ac104233.1
Ac104241.2
Ac104350.1
Ac104423.1
Ac104506.1
Ac104532.1
Ac104564.3
Ac104564.4
Ac104564.5
Ac104581.4
Ac104590.1
Ac104623.1
Ac104663.1
Ac104695.4
Ac104698.1
Ac104809.2
Ac104827.1
Ac104971.2
Ac104997.1
Ac105021.1
Ac105052.3
Ac105052.4
Ac105094.1
Ac105137.2
Ac105150.1
Ac105235.1
Ac105389.1
Ac105389.2
Ac105402.3
Ac105429.1
Ac105429.2
Ac105935.1
Ac105940.1
Ac105942.1
Ac106028.5
Ac106047.1
Ac106760.2
Ac106779.1
Ac106782.2
Ac107294.3
Ac107398.4
Ac107982.2
Ac108002.1
Ac108047.1
Ac108210.1
Ac108448.3
Ac108471.2
Ac108693.2
Ac108738.1
Ac108751.4
Ac108866.1
Ac109361.1
Ac109460.3
Ac109464.2
Ac109466.1
Ac109597.2
Ac109992.1
Ac110079.1
Ac110285.7
Ac110619.1
Ac110749.1
Ac111152.1
Ac111188.1
Ac112191.1
Ac112196.1
Ac112225.1
Ac112236.2
Ac112243.1
Ac112504.2
Ac112673.1
Ac112907.1
Ac113192.4
Ac113192.5
Ac114271.1
Ac114291.1
Ac114488.2
Ac114689.3
Ac114730.1
Ac114752.1
Ac114763.1
Ac114803.1
Ac114956.1
Ac114982.2
Ac115284.2
Ac115284.3
Ac115676.1
Ac115989.1
Ac116038.1
Ac116348.4
Ac116351.2
Ac116407.2
Ac116424.1
Ac116456.1
Ac116456.2
Ac116535.1
Ac116609.1
Ac116609.2
Ac117382.2
Ac117395.1
Ac117453.1
Ac117489.1
Ac117498.2
Ac118658.1
Ac118754.1
Ac118757.1
Ac119428.1
Ac119673.1
Ac120024.1
Ac120057.2
Ac120114.4
Ac120498.7
Ac123784.1
Ac123905.1
Ac124017.1
Ac124067.1
Ac124068.2
Ac124242.1
Ac124276.1
Ac124276.2
Ac124283.5
Ac124854.1
Ac125494.1
Ac125603.3
Ac125616.1
Ac126407.1
Ac126544.2
Ac126614.1
Ac126696.1
Ac126773.4
Ac127070.1
Ac127496.4
Ac127496.7
Ac129492.1
Ac129492.8
Ac129502.1
Ac130343.1
Ac130456.2
Ac131009.1
Ac131097.3
Ac131182.1
Ac131254.2
Ac131935.1
Ac132807.2
Ac132872.1
Ac132872.2
Ac132938.2
Ac133637.1
Ac134312.4
Ac134682.1
Ac134915.1
Ac135048.2
Ac135048.3
Ac135050.4
Ac135050.5
Ac135178.3
Ac136601.1
Ac137630.3
Ac137932.2
Ac138028.2
Ac138150.1
Ac138304.1
Ac138409.2
Ac138627.1
Ac138811.1
Ac138904.1
Ac138951.1
Ac139256.1
Ac139530.3
Ac139769.1
Ac141586.1
Ac141586.3
Ac145124.1
Ac145207.2
Ac145207.9
Ac145285.6
Ac147651.4
Ac211429.1
Ac211433.2
Ac234582.1
Ac243547.1
Ac243547.2
Ac243585.2
Ac243830.3
Ac243967.1
Ac244035.1
Ac245014.3
Ac245033.2
Ac245452.1
Ac246787.2
Ac246793.1
Ac253536.4
Acaca
Acacb
Acad10
Acad11
Acad8
Acadm
Acadsb
Acadvl
Acap2
Acap3
Acbd4
Accs
Ace2
Ache
Acin1
Aco2
Acot11
Acot13
Acot2
Acot4
Acox1
Acox2
Acsbg1
Acsf2
Acsl3
Acsl5
Acta2-as1
Actb
Actbp12
Actg1
Actg1p18
Actl6a
Actn1
Actn1-as1
Actn2
Actn4
Actr3
Actr6
Acvr1b
Acvrl1
Acy1
Acyp1
Acyp2
Ad000090.1
Ad000671.1
Ad000671.3
Ad000864.2
Adal
Adam10
Adam11
Adam15
Adam19
Adam22
Adam8
Adamts12
Adamts15
Adamts20
Adamts7p3
Adamts9
Adamtsl1
Adamtsl2
Adamtsl5
Adap1
Adap2
Adar
Adck5
Adcy3
Adcy4
Adcy5
Adcy7
Adcy9
Add1
Adgra2
Adgrb1
Adgrb2
Adgrb3
Adgrd1
Adgrd1-as1
Adgre5
Adgrg1
Adgrl1
Adgrl2
Adh4
Adig
Adipor2
Adirf
Adk
Adm
Adnp-as1
Ado
Adora1
Adora2a
Adpgk-as1
Adprhl1
Adrm1
Adsl
Aebp1
Af111169.2
Af117829.1
Af131215.3
Af186192.2
Af213884.3
Af233439.1
Afap1l2
Aff1
Afg1l
Afmid
Aftph
Agap1-it1
Agap3
Agbl3
Agbl4
Agbl5
Agfg1
Aggf1
Agk
Ago2
Ago3
Agpat2
Agpat3
Agpat5
Agr2
Agrn
Ahcyl2
Ahdc1
Ahrr
Ahsa1
Aig1
Aimp2
Aipl1
Aj009632.2
Aj011932.1
Ajap1
Ak4
Ak7
Akap1
Akap12
Akap13
Akip1
Aknad1
Akr1a1
Akr1c3
Akr1d1
Al008721.2
Al008726.1
Al020996.2
Al020997.2
Al021155.2
Al021396.1
Al021921.1
Al021997.3
Al022097.1
Al022238.2
Al022238.4
Al022312.1
Al022315.1
Al022316.1
Al022323.4
Al022328.3
Al022334.2
Al022396.1
Al023584.1
Al023802.1
Al023803.3
Al031121.3
Al031123.1
Al031229.1
Al031282.1
Al031428.1
Al031432.4
Al031595.2
Al031600.3
Al031658.2
Al031666.1
Al031674.1
Al031777.3
Al031848.2
Al031985.1
Al032819.1
Al032819.3
Al033528.2
Al033529.1
Al034374.1
Al034379.1
Al034418.1
Al034550.2
Al034555.1
Al035398.1
Al035460.1
Al035530.2
Al049545.1
Al049569.1
Al049712.1
Al049732.1
Al049747.1
Al049780.2
Al049794.1
Al049794.2
Al049812.2
Al049830.3
Al049836.1
Al049840.4
Al049870.3
Al078459.1
Al078599.1
Al078621.3
Al079342.3
Al080250.1
Al080276.2
Al096828.3
Al096869.3
Al096870.1
Al109614.1
Al109615.2
Al109615.3
Al109618.1
Al109811.3
Al109910.2
Al109918.1
Al117190.1
Al117192.1
Al117329.1
Al117339.5
Al118558.3
Al121583.1
Al121594.1
Al121603.2
Al121655.1
Al121845.3
Al121899.1
Al121900.2
Al121935.1
Al121936.1
Al121952.1
Al121983.1
Al122001.1
Al122023.1
Al122125.1
Al132642.2
Al132709.1
Al132711.1
Al132780.1
Al132780.2
Al132780.4
Al132875.3
Al133153.1
Al133268.1
Al133338.1
Al133343.1
Al133343.2
Al133351.1
Al133351.2
Al133352.1
Al133370.2
Al133387.1
Al133410.3
Al133445.1
Al133467.1
Al133480.1
Al133485.2
Al133516.1
Al133551.1
Al135744.1
Al135786.1
Al135791.1
Al135818.2
Al135838.1
Al135902.1
Al135905.2
Al135999.1
Al136038.5
Al136040.1
Al136131.3
Al136295.1
Al136309.2
Al136309.4
Al136360.2
Al136379.1
Al136380.1
Al136528.2
Al136980.1
Al136985.3
Al137060.1
Al137161.1
Al137186.2
Al137782.1
Al137786.1
Al137798.3
Al137802.2
Al137802.3
Al137847.2
Al137856.1
Al138781.1
Al138799.4
Al138831.1
Al138831.2
Al138916.1
Al138921.1
Al138960.1
Al138966.2
Al139008.2
Al139035.1
Al139125.1
Al139184.1
Al139220.2
Al139254.2
Al139260.1
Al139317.1
Al139330.1
Al139424.1
Al157359.1
Al157392.5
Al157400.1
Al157400.2
Al157400.5
Al157702.2
Al157770.1
Al157786.1
Al157823.2
Al157884.2
Al157888.1
Al157902.2
Al157935.1
Al158063.1
Al158064.1
Al158151.1
Al158151.3
Al158166.2
Al158168.1
Al158211.3
Al158211.5
Al158835.1
Al159158.1
Al160004.1
Al160006.1
Al160035.1
Al160191.1
Al160291.1
Al160408.1
Al160408.2
Al160408.3
Al161421.1
Al161443.1
Al161616.1
Al161638.2
Al161729.1
Al161729.2
Al161742.1
Al161909.1
Al161935.1
Al161937.1
Al162171.1
Al162171.2
Al162231.3
Al162311.2
Al162385.2
Al162425.1
Al162427.1
Al162430.2
Al162578.1
Al162586.1
Al162591.2
Al162726.1
Al162727.1
Al162727.2
Al163636.2
Al163974.1
Al353147.1
Al353194.1
Al353593.1
Al353622.2
Al353648.1
Al353662.2
Al353680.1
Al353704.1
Al353719.1
Al353743.1
Al353743.2
Al353765.1
Al353768.1
Al353795.2
Al353807.2
Al354696.2
Al354710.2
Al354733.3
Al354761.1
Al354811.1
Al354824.1
Al354861.3
Al354920.1
Al355001.2
Al355075.1
Al355102.2
Al355102.3
Al355306.2
Al355312.3
Al355315.1
Al355493.1
Al355499.1
Al355803.1
Al355916.1
Al355974.3
Al355987.1
Al355987.2
Al355987.5
Al355990.1
Al355990.2
Al355997.1
Al356020.1
Al356055.1
Al356274.1
Al356309.3
Al356361.2
Al356488.2
Al356599.1
Al356805.1
Al357033.3
Al357075.1
Al357514.1
Al357552.1
Al357558.1
Al358075.2
Al358472.4
Al358472.5
Al359095.1
Al359232.1
Al359265.3
Al359399.1
Al359532.1
Al359541.1
Al359643.2
Al359762.1
Al359878.1
Al360012.1
Al360182.2
Al365181.3
Al365184.2
Al365366.1
Al389885.1
Al390198.1
Al390728.5
Al390774.1
Al390783.1
Al390955.2
Al391069.3
Al391244.2
Al391645.1
Al391650.1
Al391684.1
Al391822.1
Al391863.1
Al392003.2
Al442067.1
Al442067.2
Al445235.1
Al445250.1
Al445307.1
Al445363.3
Al445465.1
Al445470.1
Al445490.1
Al445531.1
Al445644.1
Al445685.1
Al449214.1
Al450322.1
Al450326.1
Al450469.1
Al450469.2
Al450998.2
Al451042.2
Al451054.2
Al451085.2
Al512306.3
Al512408.1
Al512422.1
Al512598.1
Al512622.1
Al512625.1
Al512638.2
Al512791.2
Al513123.1
Al513185.1
Al513318.2
Al513320.1
Al513327.2
Al583722.4
Al589740.1
Al590068.1
Al590079.1
Al590226.1
Al590282.1
Al590369.1
Al590560.2
Al590560.3
Al590609.3
Al590666.1
Al590666.4
Al590683.1
Al590714.1
Al590867.1
Al591122.1
Al591368.1
Al591848.3
Al592114.3
Al592293.1
Al592295.4
Al592431.1
Al592435.1
Al596087.1
Al596257.1
Al596275.2
Al606468.1
Al606491.1
Al606517.1
Al606537.1
Al606760.1
Al606760.2
Al606760.4
Al645728.1
Al645941.1
Al645944.2
Al662791.1
Al662844.3
Al662884.1
Al662899.2
Al663070.1
Al663074.1
Al669831.5
Al671762.1
Al691403.1
Al691403.2
Al691482.2
Al691515.2
Al731563.3
Al731577.2
Al732292.2
Al772363.1
Al807752.2
Al929472.2
Alas1
Alcam
Aldh16a1
Aldh1b1
Aldh3a2
Aldh3b1
Aldh9a1
Aldoa
Aldoc
Alg1
Alg10
Alg10b
Alg13
Alkbh3
Alkbh3-as1
Alox5ap
Alpk2
Alx3
Alyref
Ambp
Amd1
Amdhd1
Amfr
Amotl1
Ampd2
Ampd3
Amz1
Amz2
Amz2p1
Anapc4
Anapc7
Ang
Angptl2
Angptl4
Ank1
Ank2
Ankar
Ankdd1b
Ankef1
Ankfy1
Ankhd1
Ankhd1-eif4ebp3
Ankib1
Ankle1
Ankrd1
Ankrd11
Ankrd13b
Ankrd13d
Ankrd16
Ankrd18b
Ankrd2
Ankrd20a4
Ankrd20a7p
Ankrd24
Ankrd28
Ankrd34a
Ankrd36
Ankrd37
Ankrd40cl
Ankrd42
Ankrd44
Ankrd46
Ankrd53
Ankrd55
Ankrd7
Anks1a
Ano3
Ano7l1
Anp32a
Antxr1
Antxr2
Anxa11
Anxa13
Anxa2
Anxa4
Aox1
Aox2p
Ap000229.1
Ap000233.1
Ap000317.1
Ap000344.1
Ap000424.2
Ap000442.1
Ap000446.1
Ap000459.1
Ap000525.1
Ap000553.1
Ap000593.4
Ap000646.1
Ap000662.1
Ap000721.1
Ap000721.2
Ap000763.2
Ap000769.2
Ap000769.3
Ap000779.1
Ap000787.1
Ap000808.1
Ap000842.2
Ap000844.1
Ap000866.1
Ap000904.1
Ap000911.2
Ap000942.4
Ap000944.2
Ap000977.1
Ap000997.2
Ap001007.1
Ap001029.2
Ap001046.1
Ap001062.2
Ap001107.4
Ap001107.7
Ap001107.9
Ap001160.2
Ap001189.1
Ap001189.4
Ap001205.1
Ap001267.2
Ap001267.4
Ap001330.5
Ap001362.2
Ap001412.1
Ap001432.1
Ap001453.3
Ap001462.1
Ap001554.1
Ap001596.1
Ap001767.3
Ap001783.1
Ap001803.2
Ap001825.1
Ap001931.1
Ap001961.1
Ap001970.1
Ap002026.1
Ap002360.3
Ap002373.1
Ap002381.2
Ap002414.5
Ap002490.2
Ap002762.1
Ap002768.1
Ap002770.1
Ap002784.1
Ap002812.5
Ap002815.1
Ap002833.2
Ap002892.2
Ap002956.1
Ap003068.4
Ap003071.1
Ap003097.1
Ap003100.2
Ap003108.2
Ap003119.3
Ap003174.1
Ap003390.2
Ap003392.13
Ap003396.3
Ap003419.2
Ap003465.1
Ap003469.1
Ap003559.1
Ap003774.2
Ap004147.1
Ap004608.1
Ap004609.3
Ap005202.1
Ap005263.1
Ap006248.2
Ap006248.5
Ap1g2
Ap1m1
Ap1m2
Ap1s1
Ap2a1
Ap2a2
Ap2b1
Ap2m1
Ap3m2
Ap3s1
Ap4e1
Ap4m1
Ap5m1
Ap5s1
Ap5z1
Apaf1
Apba2
Apbb3
Apc
Apc2
Apcdd1l
Apex1
Aph1b
Aplp1
Aplp2
Apoa5
Apob
Apoc3
Apom
Apool
Appl1
Aprt
Aqp1
Aqp10
Aqp12b
Aqp4-as1
Aqp6
Aqr
Araf
Arap1
Arap1-as1
Arf1
Arf4-as1
Arf5
Arfgap1
Arfgef1
Arfip1
Arfrp1
Arg2
Arhgap11a
Arhgap11b
Arhgap15
Arhgap22
Arhgap24
Arhgap26
Arhgap27
Arhgap31
Arhgap5
Arhgap8
Arhgdia
Arhgdig
Arhgef1
Arhgef11
Arhgef12
Arhgef17
Arhgef25
Arhgef26-as1
Arhgef28
Arhgef3
Arhgef37
Arhgef39
Arhgef4
Arhgef40
Arhgef7
Arid1a
Arid1b
Arid4a
Arid4b
Arid5a
Arih1
Arih2
Arl10
Arl13b
Arl14ep
Arl4a
Arl4ap4
Arl5c
Arl6
Arl6ip4
Arl6ip5
Arl6ip6
Arl8b
Armc10
Armc2
Armc6
Armc7
Armc9
Armh1
Armt1
Arnt2
Arntl
Arpc1a
Arpc1b
Arpc4
Arpc4-ttll3
Arpc5l
Arpp21
Arrb1
Arrb2
Arrdc2
Arsa
Arsf
Arsk
Arv1
Asah1
Asah2b
Asap1-it2
Asb15
Asb16
Asb4
Asb7
Ascc2
Asdurf
Asf1a
Ash2l
Asic1
Asic3
Asic4
Asip
Asl
Asna1
Asnsd1
Aspdh
Aspg
Asphd1
Aspscr1
Ass1
Asxl3
Atad1
Atad3a
Atad5
Atat1
Ate1
Atf2
Atf3
Atf5
Atf7ip
Atg10
Atg101
Atg12
Atg16l1
Atg16l2
Atg4a
Atg4b
Atg4c
Atg7
Atg9a
Atg9b
Atic
Atl3
Atn1
Atoh8
Atp10d
Atp11a
Atp13a2
Atp1a4
Atp1b1
Atp23
Atp2a3
Atp2c1
Atp4b
Atp5f1b
Atp5mc1
Atp5mc2
Atp5mc2p3
Atp5mpl
Atp5pb
Atp6v0cp2
Atp6v0e1
Atp6v0e2
Atp6v1a
Atp6v1b1
Atp6v1b2
Atp6v1f
Atp6v1g1
Atp6v1g2-ddx39b
Atp8b2
Atp8b4
Atp9a
Atpaf2
Atr
Atraid
Atxn10
Atxn1l
Atxn2
Atxn2-as
Atxn2l
Atxn7l1
Atxn7l2
Atxn7l3b
Auts2
Avl9
Avpr2
Axdnd1
Axin2
Azgp1p1
Azin1
Azin1-as1
Azin2
B2m
B3galt4
B3galt5
B3gnt10
B3gnt2
B3gnt4
B3gnt5
B4galnt1
B4galt1-as1
B9d1
Baalc-as1
Babam1
Babam2
Bach1
Bach2
Bad
Bahcc1
Baiap2
Baiap2-dt
Baiap2l1
Banf1
Banp
Barhl1
Bax
Baz2a
Baz2b
Bbof1
Bbs1
Bbs10
Bbs12
Bbs4
Bbs5
Bbs9
Bbx
Bcan
Bcap29
Bcar1
Bcas1
Bcas3
Bcat2
Bckdha
Bckdk
Bcl2
Bcl2l11
Bcl2l15
Bcl2l2
Bcl2l2-pabpn1
Bcl3
Bcl9
Bcl9l
Bco2
Bcor
Bcorl1
Bcr
Bcrp8
Bdh1
Bdh2
Bdkrb2
Bdnf
Bdnf-as
Bdp1
Bean1
Best1
Best2
Bet1
Bfar
Bhlhe40
Bicd1
Bicdl1
Bicral
Bid
Birc2
Birc5
Birc6
Bivm
Blacat1
Blk
Blmh
Bloc1s1
Bloc1s6
Bmf
Bmf-as1
Bmp1
Bmp2k
Bmper
Bmpr1a
Bmpr2
Bms1p1
Bms1p19
Bnip1
Bnip2
Bnip3
Bnip3p8
Bola1
Bola3-as1
Bola3p3
Bora
Borcs6
Bpgm
Bphl
Bpi
Bptf
Braf
Brap
Brat1
Brca2
Brd2
Brd3os
Brd4
Brd7
Brd8
Brf1
Bri3
Brix1
Brms1
Brms1l
Brox
Brpf3
Brsk2
Brwd1-as1
Brwd1-as2
Bscl2
Bsg
Btbd18
Btbd3
Btbd8
Btf3
Btf3l4
Btg1p1
Btn2a1
Btn3a2
Btrc
Bub1b
Bub1b-pak6
Bub3
Bud23
Bud31
Bud31p1
Bx323046.1
Bx470209.1
Bx537318.1
Bx537318.2
Bx664615.1
Bx842559.2
Bysl
Bzw2
C10orf53
C10orf55
C11orf1
C11orf49
C11orf58
C11orf68
C11orf74
C11orf96
C12orf10
C12orf57
C12orf60
C12orf65
C12orf76
C12orf80
C14orf132
C14orf180
C14orf28
C14orf93
C15orf39
C15orf53
C15orf61
C15orf62
C15orf65
C16orf90
C16orf92
C17orf49
C17orf53
C17orf64
C17orf80
C17orf82
C17orf99
C18orf25
C18orf32
C19orf25
C19orf53
C19orf67
C1d
C1galt1
C1orf105
C1orf109
C1orf112
C1orf127
C1orf159
C1orf185
C1orf21
C1orf87
C1qbp
C1qc
C1qtnf1
C1qtnf6
C1rl-as1
C1s
C2
C20orf141
C20orf203
C21orf62-as1
C21orf91
C22orf42
C2cd2l
C2cd4d
C2orf49
C2orf50
C2orf73
C2orf83
C2orf91
C2orf92
C3orf38
C3orf67
C4orf17
C4orf50
C4orf51
C5orf34
C5orf47
C5orf51
C5orf56
C5orf66
C5orf66-as2
C6orf120
C6orf136
C6orf58
C6orf89
C7
C7orf26
C7orf65
C8b
C8orf31
C8orf33
C8orf44
C8orf58
C8orf82
C9orf106
C9orf135-dt
C9orf139
C9orf170
C9orf3
C9orf43
C9orf92
Ca11
Ca12
Ca13
Ca14
Ca5b
Cab39l
Cabcoco1
Cables1
Cabp1
Cabyr
Cabyrp1
Cacfd1
Cacna1c
Cacna1c-it3
Cacna1d
Cacna1g
Cacna1g-as1
Cacna2d1
Cacnb3
Cacnb4
Cacng5
Cacng8
Cacul1
Cacybp
Cadm1
Cadm2
Cadm3
Cahm
Calb1
Calcoco2
Cald1
Calm1
Calm2p1
Calr
Calu
Caly
Camk1d
Camk2a
Camk2b
Camkk2
Camkv
Camlg
Camsap1
Camta1
Camta2
Cand1
Cant1
Canx
Cap1
Capn1
Capn12
Capn13
Capn15
Capn2
Capn5
Capn7
Capns1
Caprin1
Capsl
Capza2
Capzb
Card19
Card8-as1
Card9
Carf
Cars
Carsp1
Casc15
Casc3
Casc4
Cask
Caskin2
Casp2
Casp7
Casq2
Cast
Casz1
Cat
Catip-as2
Catsperd
Catspere
Catsperg
Cbfa2t2
Cbfb
Cbll1
Cbwd5
Cbx1
Cbx3
Cbx5p1
Cbx6
Cc2d1b
Cc2d2b
Ccar1
Ccar2
Ccdc102a
Ccdc102b
Ccdc106
Ccdc107
Ccdc115
Ccdc117
Ccdc12
Ccdc120
Ccdc124
Ccdc126
Ccdc141
Ccdc142
Ccdc146
Ccdc150
Ccdc152
Ccdc157
Ccdc159
Ccdc162p
Ccdc163
Ccdc171
Ccdc174
Ccdc18
Ccdc183
Ccdc190
Ccdc194
Ccdc28b
Ccdc33
Ccdc38
Ccdc39
Ccdc40
Ccdc50
Ccdc57
Ccdc58
Ccdc61
Ccdc63
Ccdc65
Ccdc66
Ccdc74b
Ccdc85b
Ccdc88b
Ccdc88c
Ccdc9
Ccdc90b
Ccdc97
Ccdc9b
Ccm2
Ccm2l
Ccnb3
Ccnd1
Ccndbp1
Ccne1
Ccng2
Ccnk
Ccny
Ccnyl1
Ccp110
Ccpg1
Ccr10
Ccr7
Ccser1
Cct5
Cct6p1
Ccz1
Cd14
Cd180
Cd200
Cd247
Cd276
Cd3eap
Cd68
Cd80
Cd81
Cd82
Cd9
Cdadc1
Cdan1
Cdc123
Cdc14a
Cdc20
Cdc26
Cdc34
Cdc37
Cdc37l1
Cdc40
Cdc42
Cdc42bpg
Cdc42ep2
Cdc42ep3
Cdc42ep4
Cdc42se2
Cdc45
Cdc73
Cdca2
Cdca8
Cdh1
Cdh11
Cdh5
Cdip1
Cdiptosp
Cdk1
Cdk10
Cdk12
Cdk13
Cdk18
Cdk2
Cdk5rap3
Cdk6
Cdkal1
Cdkl1
Cdkl5
Cdkn1b
Cdkn2aip
Cdo1
Cdrt1
Cds2
Cdx1
Ceacam19
Ceacam20
Ceacam5
Cebpg
Cebpzos
Celf1
Celsr2
Celsr3
Cemip
Cenpa
Cenpbd1p1
Cenpf
Cenpo
Cenpp
Cenps
Cenps-cort
Cenpt
Cenpu
Cep104
Cep112
Cep126
Cep135
Cep164p1
Cep192
Cep250
Cep295nl
Cep41
Cep57
Cep57l1
Cep63
Cep78
Cep83
Cep83-dt
Cep95
Cerk
Cerkl
Cerna3
Cers1
Cers5
Ces2
Cfap20
Cfap206
Cfap221
Cfap300
Cfap58-dt
Cfap65
Cfap69
Cfap70
Cfap74
Cfc1
Cfl1p3
Cfl2
Cgb2
Cgnl1
Cgref1
Cgrrf1
Chac1
Chaf1a
Champ1
Chchd2p6
Chchd5
Chchd6
Chd2
Chd3
Chd7
Chd8
Chd9
Chek2
Chga
Chgb
Chit1
Chka
Chkb-dt
Chl1
Chmp1b
Chmp1b-as1
Chmp7
Chn1
Chn2
Chp1
Chpt1
Chrac1
Chrm3-as1
Chrm5
Chrna3
Chrna4
Chrna7
Chrnb2
Chrnb4
Chst11
Chst12
Chst15
Chst6
Chuk
Churc1
Churc1-fntb
Ciao2a
Ciao3
Cib2
Cic
Cipc
Cirbp
Cirbp-as1
Cisd2
Cisd3
Ciz1
Ckap2
Cklf
Cklf-cmtm1
Ckmt2-as1
Clasrp
Clcn3
Clcn4
Clcn5
Clcn6
Clcn7
Clcnka
Cldn11
Cldn12
Cldn20
Cldn23
Cldn25
Cldnd2
Clec16a
Clec2l
Clic1
Clic4
Clip1
Clip3
Clip4
Clk2
Clk3
Cln3
Cln5
Clp1
Clpb
Clptm1
Clstn3
Clta
Cltc
Cltcl1
Clu
Cluap1
Cmahp
Cmbl
Cmc1
Cmss1
Cmtm3
Cmtm7
Cmtr1
Cnbd2
Cnep1r1
Cnfn
Cnga3
Cngb1
Cnksr2
Cnn1
Cnn2p1
Cnnm2
Cnnm4
Cnot6lp1
Cnot8
Cnpy3
Cnpy4
Cnst
Cntfr
Cntfr-as1
Cntn4
Cntnap2
Cntrl
Coa1
Coa6
Coasy
Cobll1
Coch
Cog1
Cog3
Cog8
Col17a1
Col19a1
Col1a1
Col1a2
Col20a1
Col26a1
Col27a1
Col4a1
Col4a2
Col4a2-as2
Col5a1-as1
Col6a4p1
Col6a5
Col8a2
Col9a3
Colec11
Commd1
Commd10
Commd3
Commd3-bmi1
Commd4
Copb2
Cops4
Cops6
Cops7a
Cops7b
Cops8
Copz1
Copz2
Coq10a
Coq10b
Coq4
Coq6
Coq8a
Coq8b
Coq9
Coro2a
Coro7
Coro7-pam16
Cox10
Cox10-as1
Cox18
Cox20
Cox4i2
Cox6a1
Cox6b2
Cox6cp16
Cox7b
Cp
Cpa1
Cpa4
Cpd
Cpe
Cpeb2
Cpeb4
Cped1
Cplx2
Cpne4
Cpne5
Cps1
Cpsf3
Cpsf6
Cpt1c
Cpt2
Cpz
Cradd
Crb1
Crcp
Creb1
Creb3
Creb3l2
Creb5
Crebl2
Crebrf
Creld1
Crem
Crhr1
Crip2
Cript
Crkl
Crlf1
Crls1
Crmp1
Crnkl1
Crocc
Croccp2
Crot
Crtap
Crtc1
Crtc2
Crtc3
Cry2
Crybb1
Crybg2
Crygs
Crym-as1
Cryzl1
Csad
Csf1
Csf3
Csf3r
Cskmt
Csnk1g1
Csnk1g2
Csnk2a1
Csnk2b
Cspg4
Cspp1
Csrnp1
Csrnp3
Cstf2
Cstf3-dt
Ctage3p
Ctbp1
Ctc1
Ctcf
Ctdnep1
Ctdsp1
Ctdspl
Ctdspl2
Cth
Ctif
Ctnna1
Ctnnb1
Ctnnbl1
Ctnnd1
Ctnnd2
Ctrl
Ctsa
Ctsd
Ctsh
Ctsl
Cttn
Cubn
Cul1
Cul2
Cul4a
Cul5
Cutalp
Cutc
Cux1
Cux2
Cwc25
Cwc27
Cx3cl1
Cxcr4
Cxorf58
Cxxc5
Cyb561
Cyb561d1
Cyb5d1
Cyb5d2
Cyb5r4
Cybrd1
Cycsp19
Cyfip2
Cyp1b1
Cyp1b1-as1
Cyp20a1
Cyp2e1
Cyp2t1p
Cyp46a1
Cyp51a1-as1
Cyp8b1
Cystm1
Cyth3
Cyth4
Cytor
D2hgdh
Daam1
Dab2ip
Dact3-as1
Dag1
Dagla
Dancr
Dap3
Dapk2
Dapl1
Dars2
Dazap1
Dazap2
Dbf4
Dbf4b
Dbh
Dbi
Dbil5p
Dbn1
Dbndd2
Dbx1
Dcaf10
Dcaf11
Dcaf13
Dcaf15
Dcaf17
Dcaf5
Dcaf6
Dcakd
Dcdc1
Dck
Dclk1
Dclre1b
Dcp2
Dcst1-as1
Dcst2
Dctd
Dctn3
Dctn5
Dcun1d4
Ddc
Ddc-as1
Ddhd2
Ddi2
Ddias
Ddit4
Ddit4-as1
Ddr1
Ddr2
Ddx1
Ddx11
Ddx11l10
Ddx18
Ddx19a
Ddx19b
Ddx20
Ddx21
Ddx24
Ddx25
Ddx39b-as1
Ddx3x
Ddx46
Ddx47
Ddx5
Ddx52
Ddx55
Ddx59
Def6
Dele1
Dennd1a
Dennd1c
Dennd2a
Dennd2c
Dennd3
Dennd4b
Dennd6a-dt
Denr
Depdc1-as1
Depdc5
Dera
Desi2
Dgat2
Dgcr8
Dgka
Dgkd
Dgke
Dgkz
Dglucy
Dguok
Dhdds
Dhrs13
Dhrs7
Dhtkd1
Dhx35
Dhx36
Dhx40
Dhx8
Diaph2
Diaph3-as2
Dicer1-as1
Dip2a
Dis3l2
Disc1
Disp1
Dixdc1
Dkc1
Dkk1
Dkk3
Dlat
Dleu1
Dleu7
Dlg2
Dlg3
Dlg5-as1
Dlgap1-as1
Dll3
Dlst
Dlx2-dt
Dlx6
Dlx6-as1
Dm1-as
Dmac2l
Dmap1
Dmgdh
Dmpk
Dmtf1
Dmtn
Dmxl1
Dnaaf1
Dnaaf5
Dnah1
Dnah17
Dnah17-as1
Dnah2
Dnah8
Dnah9
Dnaja3
Dnajb11
Dnajb12
Dnajb13
Dnajb14
Dnajb2
Dnajb4
Dnajb5
Dnajb9
Dnajc1
Dnajc16
Dnajc17
Dnajc18
Dnajc19p1
Dnajc22
Dnajc24
Dnajc25
Dnajc25-gng10
Dnajc27
Dnajc27-as1
Dnajc6
Dnajc9
Dnajc9-as1
Dnali1
Dnase1
Dnd1p1
Dnhd1
Dnm1
Dnm1l
Dnm1p38
Dnm2
Dnm3
Dnmt1
Dock10
Dock4
Dock5
Dock6
Dock7
Dok1
Dok3
Dok4
Dop1a
Dpagt1
Dph1
Dph5
Dph6-dt
Dpp3
Dpp6
Dpy19l2
Dpy19l3
Dpy19l4
Dpy30
Dpyd
Dpysl2
Dpysl3
Dpysl4
Dpysl5
Dr1
Draic
Dram1
Drap1
Drc1
Drc3
Drg1
Drg2
Dscr9
Dse
Dst
Dtna
Dtnb
Dtwd1
Dtx1
Dtx2
Dtx3
Duox1
Dupd1
Dus2
Dusp12
Dusp19
Dusp22
Dusp23
Dusp6
Dusp8p5
Dut
Dux4l16
Dux4l34
Dux4l50
Dvl3
Dym
Dync1h1
Dync1i1
Dync1i2
Dync1li2
Dync2li1
Dynll1p4
Dynlrb2
Dynlt1
Dynlt3p2
Dyrk1b
Dyrk2
Dyrk4
Dzip3
E2f3
E2f7
Eaf1
Ebag9
Ebf1
Ebln2
Ebln3p
Ebp
Ecm2
Ecsit
Edc3
Edc4
Edn2
Ednra
Edrf1-dt
Eed
Eef1a1
Eef1akmt4
Eef1akmt4-ece2
Eef1aknmt
Eef2k
Eefsec
Eepd1
Efcab13
Efcab2
Efcab7
Efemp2
Efhc1
Efhd1
Efl1
Efna1
Efna3
Efna4
Efr3a
Efr3b
Eftud2
Egflam-as1
Egfr
Egln2
Egln3
Ehbp1
Ehd1
Ehf
Ehmt1
Eid1
Eif1
Eif1ax
Eif1axp1
Eif1b
Eif1b-as1
Eif2ak4
Eif2b2
Eif2b5
Eif2s1
Eif3b
Eif3d
Eif3f
Eif3h
Eif3j
Eif3l
Eif3m
Eif4a1
Eif4a2
Eif4e1b
Eif4e2
Eif4ebp2p2
Eif4g1
Eif4g3
Eif5
Eif5a
Eif5b
Eif6
Eipr1
Elac1
Elavl4
Elf2
Elf5
Ell3
Elmo1
Elmod2
Elmod3
Elmsan1
Eln
Elobp3
Elocp32
Elovl6
Elp3
Elp5
Emc1-as1
Emc4
Eme1
Emilin1
Emilin2
Eml1
Eml6
Emp1
Emsy
Enc1
Endov
Eng
Engase
Eno2
Enox2
Enpp3
Ensa
Entpd2
Entpd3-as1
Entpd6
Ep300
Epas1
Epb41
Epb41l1
Epb41l4a
Epb41l4a-as1
Epb41l5
Epb42
Epc1
Epcam
Epdr1
Epha1
Ephb1
Ephb2
Ephb4
Ephx2
Eps8
Eps8l1
Eps8l2
Epsti1
Eral1
Erap2
Erbb2
Erbin
Erc1
Ercc1
Ercc5
Ercc6l2
Erf
Ergic1
Ergic3
Eri1
Eri2
Ericd
Erich3
Erich6-as1
Erich6b
Erlec1
Erlin1
Erlin2
Ermap
Ermard
Ero1b
Erp29
Ervk3-1
Ervmer34-1
Esco2
Espnp
Esr2
Esrra
Esrrg
Esyt1
Etaa1
Etf1
Etfbkmt
Ethe1
Ets1-as1
Etv1
Etv4
Etv6
Etv7
Evi5l
Evl
Evx2
Ewsr1
Exd2
Exo1
Exoc4
Exoc6b
Exoc7
Exosc10
Exosc2
Exosc7
Exosc8
Extl1
Eya1
Eya3
F12
Faap24
Fabp3
Fabp5p3
Fadd
Fads2
Fah
Fahd1
Fahd2a
Fahd2cp
Faim
Faim2
Falec
Fam102a
Fam102b
Fam110a
Fam110b
Fam117b
Fam118a
Fam118b
Fam120a
Fam120b
Fam124a
Fam129a
Fam131a
Fam135a
Fam149b1
Fam155a-it1
Fam160b2
Fam162a
Fam167a
Fam171b
Fam172a
Fam173a
Fam174a
Fam178b
Fam185a
Fam189b
Fam193a
Fam200b
Fam201a
Fam201b
Fam206a
Fam210cp
Fam214a
Fam214b
Fam216a
Fam217b
Fam218a
Fam221a
Fam221b
Fam222a-as1
Fam228b
Fam229b
Fam234b
Fam242c
Fam43a
Fam53c
Fam66c
Fam66d
Fam76a
Fam81a
Fam83d
Fam98c
Fan1
Fanca
Fancc
Fancd2
Fancg
Far1
Far1-it1
Far2
Farp2
Fastkd2
Fat3
Faxdc2
Fbh1
Fbl
Fblim1
Fbln1
Fbln2
Fbn1
Fbrs
Fbrsl1
Fbxl13
Fbxl19
Fbxl2
Fbxl3
Fbxl7
Fbxl8
Fbxo16
Fbxo22
Fbxo24
Fbxo27
Fbxo28
Fbxo31
Fbxo38
Fbxo3-dt
Fbxo42
Fbxo45
Fbxo6
Fbxo7
Fbxo9
Fbxw11
Fbxw8
Fcf1
Fcf1p10
Fcf1p3
Fcho1
Fchsd2
Fcmr
Fdft1
Fdps
Fdxr
Fech
Fem1b
Fen1
Fer
Fer1l4
Fermt3
Ffar2
Fgd4
Fgf11
Fgf14
Fgfr1
Fgfr1op
Fgfr2
Fggy
Fhl3
Fhod3
Fig4
Fkbp2
Fkbp4
Fkbp8
Fkbp9
Fktn
Flad1
Fli1
Flnb
Flot1
Flrt1
Flt3lg
Flvcr2
Flywch2
Fmc1
Fmc1-luc7l2
Fmn2
Fmnl1
Fmnl3
Fmod
Fnbp1p1
Fnbp4
Fndc3a
Fndc3b
Fndc4
Fnta
Fntap2
Fntb
Fo393418.1
Fo393419.1
Fo704657.1
Focad
Fosb
Fosl2
Foxa3
Foxcut
Foxk1
Foxk2
Foxn2
Foxp1
Foxp4
Foxs1
Frat1
Frg1
Frg1dp
Frg1gp
Frg1hp
Frmd1
Frmd6
Frmd7
Frs2
Fry
Fscn2
Fsd1l
Fstl3
Ftcd
Fto
Ftsj3
Ftx
Fubp1
Fubp3
Fundc2
Fus
Fut1
Fut11
Fut6
Fut9
Fyttd1
Fzd1
Fzd3
Fzr1
G3bp1
G3bp2
G6pc3
Gaa
Gab1
Gabarap
Gabarapl1
Gabarapl2
Gabbr1
Gabbr2
Gabrp
Gacat3
Gad1
Gadd45a
Gadd45b
Gadd45g
Gal3st4
Galk1
Galk2
Galm
Galns
Galnt1
Galnt10
Galnt11
Galnt13
Galnt14
Galnt15
Galnt3
Galnt6
Galntl5
Galt
Gan
Ganc
Gap43
Gapdh
Gapvd1
Garem2
Garnl3
Gars
Gars-dt
Gas1rr
Gas2
Gas7
Gas8
Gasal1
Gata2
Gata3
Gata3-as1
Gata4
Gatad1
Gatad2a
Gatb
Gatc
Gbp2
Gcc2
Gcnt2
Gdap1
Gdf15
Gdpd1
Gdpd5
Gdpgp1
Gem
Gemin6
Gemin7
Gen1
Get4
Gfap
Gfer
Gfm1
Gfpt2
Gga1
Gga3
Ggnbp2
Ggps1
Ggt1
Ggt6
Ggta1p
Ggtlc4p
Ghet1
Ghrhr
Gid4
Gin1
Gins1
Git1
Gja9
Gle1
Gli1
Gli2
Glipr1l1
Glipr1l2
Glis2-as1
Glis3
Glmn
Glrx3
Glrx5
Glrxp2
Glud1p3
Glyctk
Glyctk-as1
Gmds
Gmeb1
Gmfg
Gmppa
Gmppb
Gmpr2
Gnai2
Gnal
Gnaq
Gnb1
Gnb1l
Gnb2
Gng2
Gng4
Gngt1
Gnl3lp1
Gns
Golga2p5
Golga4
Golt1a
Gorasp2
Gosr1
Gosr2
Gpaa1
Gpank1
Gpatch1
Gpatch2l
Gpbar1
Gpbp1
Gpc5
Gpd2
Gper1
Gphn
Gpi
Gpn1
Gpnmb
Gpr107
Gpr137
Gpr137c
Gpr148
Gpr157
Gpr162
Gpr173
Gpr179
Gpr20
Gpr22
Gpr35
Gpr39
Gpr6
Gpr75
Gpr85
Gpr89a
Gpr89b
Gprc5a
Gpsm1
Gpsm3
Gpt2
Gpx1p1
Gpx3
Gpx4
Gpx7
Gramd4
Grap
Grap2
Grhl2
Grhl3
Grhpr
Grid2ip
Grik3
Grik5
Grin2b
Grin2d
Grip1
Gripap1
Grk3
Grk6
Grm3
Grm4
Grm7
Grm7-as1
Grpel2
Grwd1
Gsap
Gsdma
Gsdme
Gse1
Gsec
Gspt2
Gstcd
Gstk1
Gstm2
Gstm3p2
Gstm4
Gsto1
Gsto3p
Gstp1
Gtdc1
Gtf2e1
Gtf2f2
Gtf2h1
Gtf2h2c
Gtf2h3
Gtf2h4
Gtf2i
Gtf2ird1
Gtf3ap6
Gtf3c5
Gtf3c6
Gtpbp10
Gtpbp3
Gtpbp8
Gtse1
Gucy1b1
Gucy2gp
Guf1
Gusbp1
Gvqw3
Gyg1
Gzf1
Gzmm
H1fx-as1
H2afvp1
H3f3b
Haao
Habp4
Hacd3
Hadhap1
Hadhb
Haghl
Hal
Hand2-as1
Hapln2
Hapln3
Has2-as1
Haspin
Haus1
Haus2
Haus5
Hbp1
Hcfc2
Hcg11
Hcg14
Hcg15
Hcg20
Hcg25
Hcg27
Hcrtr1
Hcst
Hdac1
Hdac11-as1
Hdac2-as2
Hdac3
Hdac4-as1
Hdac8
Hdac9
Hddc3
Hdgf
Hdgfl2
Hdhd5-as1
Hectd2
Helb
Hemk1
Herc1
Herc2p2
Herc2p3
Hes6
Hes7
Hexa
Hexa-as1
Hexim1
Hexim2
Hhat
Hhla3
Hibch
Hid1
Hif1a
Hif1a-as1
Hif1an
Hif3a
Higd1ap15
Higd1ap5
Higd1b
Hikeshi
Hilpda
Hinfp
Hint2
Hip1r
Hipk1
Hist1h1c
Hist1h1ps1
Hist1h2ac
Hist1h2ae
Hist1h2ah
Hist1h2ak
Hist1h2al
Hist1h2aps4
Hist1h2bc
Hist1h2bd
Hist1h2be
Hist1h2bh
Hist1h2bi
Hist1h2bm
Hist1h2bn
Hist1h3a
Hist1h3c
Hist1h3e
Hist1h3i
Hist1h3j
Hist1h4a
Hist1h4c
Hist1h4e
Hist1h4j
Hist1h4l
Hivep1
Hjurp
Hk1
Hkr1
Hla-l
Hla-z
Hm13
Hmbs
Hmcn1
Hmcn2
Hmg20a
Hmga1
Hmgb1p41
Hmgb3
Hmgb3p22
Hmgcl
Hmgcr
Hmgcs1
Hmgn2
Hmgn3-as1
Hmgn4
Hmgxb3
Hmgxb4
Hmox1
Hmox2
Hnf4g
Hnmt
Hnrnpa1
Hnrnpa1p57
Hnrnpa1p72
Hnrnpa3
Hnrnpab
Hnrnpk
Hnrnpl
Hnrnpm
Hoga1
Homer2
Hormad1
Hormad2-as1
Hoxc4
Hoxc5
Hoxd3
Hpcal1
Hpgd
Hps1
Hps6
Hpx
Hrc
Hs1bp3
Hs3st2
Hs3st6
Hs6st1
Hsd11b1l
Hsd17b12
Hsd17b14
Hsd17b8
Hsdl2
Hsf1
Hsf4
Hsp90ab1
Hspa1a
Hspa2
Hspa4l
Hspa8p6
Hspb1
Hspb11
Hspb8
Hspd1p14
Hspe1
Hspe1-mob4
Htd2
Htr5a
Htr5a-as1
Htra1
Htra2
Htt
Hus1
Hyal1
Hyal4
Hydin
Hyi-as1
Hyls1
Iah1
Ibtk
Icam3
Ice1
Id2
Id2-as1
Id3
Idh1-as1
Idh2-dt
Idua
Ier2
Ier3
Ier3-as1
Ier5
Ier5l
Ifi27
Ifitm9p
Ifrd1
Ift27
Ift46
Ift52
Ift74
Igdcc3
Igdcc4
Igf1r
Igf2bp2
Igf2bp3
Igfbp2
Igfbp6
Igfl2-as1
Ighd1-14
Ighd1-20
Ighd1-7
Ighd6-13
Ighd6-19
Ighd6-6
Ighd7-27
Ighj1
Ighj1p
Ighm
Ighv3-48
Ighv3-7
Ighvii-1-1
Igkv1or10-1
Iglv3-13
Igsf21-as1
Igsf22
Igsf9b
Ik
Ikbkb
Ikbkg
Ikzf1
Ikzf4
Il11ra
Il12a
Il13
Il15ra
Il16
Il17rd
Il18r1
Il1r1
Il1r2
Il20ra
Il23a
Il34
Il6st
Ilk
Ilvbl
Immp2l
Imp3
Impdh1
Inca1
Inf2
Ing1
Ing3
Ing5
Inhcap
Inka2-as1
Ino80-as1
Ino80b
Ino80b-wbp1
Ino80c
Ino80e
Inpp1
Inpp4a
Inpp4b
Inpp5b
Inpp5f
Inpp5j
Inppl1
Insig2
Insyn1
Insyn2b
Ints2
Ints3
Ints5
Ints6
Ints6-as1
Ints6l
Intu
Invs
Ip6k2
Ip6k3
Ipo11
Ipo13
Iqce
Iqcf6
Iqcj-schip1
Iqcj-schip1-as1
Iqgap1
Iqgap2
Iqsec1
Iqsec2
Iqsec3
Irain
Irak4
Ireb2
Irf2
Irf2bp2
Irf5
Irf9
Irgm
Irs1
Iscu
Isg20l2
Isl2
Islr2
Isoc1
Ispd-as1
Ist1
Isyna1
Itfg1-as1
Itfg2
Itfg2-as1
Itga1
Itga4
Itga9-as1
Itgae
Itgav
Itgb1-dt
Itgb3
Itgb4
Itgb5
Itgb8
Itih5
Itpk1
Itpka
Itpkb
Itpr1
Itpr3
Itprid2
Itpripl1
Itsn1
Itsn2
Iws1
Jade1
Jade2
Jag1
Jagn1
Jak1
Jak2
Jak3
Jhy
Jph4
Jpx
Jrk
Kalrn
Kank1
Kansl1-as1
Kat14
Kat5
Kat6b
Kat7
Kat8
Kazald1
Kazn
Kbtbd11-ot1
Kbtbd8
Kcmf1
Kcnab1
Kcnab2
Kcnc1
Kcnh1
Kcnh2
Kcnip1
Kcnip2-as1
Kcnj11
Kcnj2
Kcnj5
Kcnk15-as1
Kcnk17
Kcnk2
Kcnk3
Kcnk4
Kcnma1
Kcnma1-as1
Kcnq1-as1
Kcnq2
Kcnt1
Kcp
Kctd11
Kctd12
Kctd15
Kctd2
Kctd21-as1
Kctd5
Kctd7
Kdm1a
Kdm1b
Kdm2a
Kdm2b
Kdm3a
Kdm4a
Kdm4b
Kdm4c
Kdm5b
Kdm5c
Kdm6a
Kdm7a-dt
Kf455155.1
Khdrbs3
Khk
Khnyn
Kiaa0040
Kiaa0232
Kiaa0319l
Kiaa0355
Kiaa0391
Kiaa0513
Kiaa0556
Kiaa0586
Kiaa0895
Kiaa0895l
Kiaa0930
Kiaa1109
Kiaa1211
Kiaa1211l
Kiaa1324
Kiaa1522
Kiaa1586
Kiaa1614
Kiaa1671
Kiaa2012-as1
Kiaa2026
Kif15
Kif1b
Kif20b
Kif21a
Kif22
Kif26a
Kif26b
Kif2a
Kif2c
Kif3c
Kif5a
Kif9
Kif9-as1
Kifc1
Kitlg
Kiz
Klc2
Klf13
Klf7
Klhdc10
Klhdc2
Klhdc8a
Klhdc8b
Klhl10
Klhl18
Klhl20
Klhl23
Klhl24
Klhl25
Klhl3
Klhl38
Klhl42
Klhl5
Klhl7
Kmt2a
Kmt2c
Kmt2d
Kmt2e
Kmt2e-as1
Kmt5c
Knl1
Kntc1
Kpna2
Kpna6
Kpnb1
Krba1
Krbox4
Kremen2
Krt17
Krt17p1
Krt17p3
Krt18p34
Krt18p6
Krt19
Krt19p2
Krt7
Krt7-as
Krt8
Krt8p48
Krtap5-11
Krtap5-2
Krtap5-5
Krtap5-as1
Ksr1
Ktn1
Ktn1-as1
Kxd1
Ky
L3mbtl1
Lactb
Lactb2
Lactb2-as1
Lama3
Lama4
Lama5-as1
Lamb1
Lamb2
Lamtor1
Lamtor4
Lamtor5-as1
Lancl2
Larp1
Larp1b
Larp4
Larp7
Lasp1
Lbhd1
Lbr
Lbx2-as1
Lcnl1
Ldb2
Ldb3
Ldha
Ldhb
Ldhd
Ldlrad3
Lect2
Lekr1
Lemd3
Leng8
Lepr
Leprot
Letm1
Letm2
Letmd1
Lgals1
Lgals2
Lgals3
Lgals8
Lgalsl
Lgi1
Lgmn
Lgr5
Lhfpl2
Lias
Lima1
Limch1
Limd1
Limk1
Limk2
Lin28b
Lin37
Linc00163
Linc00167
Linc00189
Linc00205
Linc00211
Linc00240
Linc00265
Linc00271
Linc00303
Linc00310
Linc00314
Linc00327
Linc00337
Linc00339
Linc00343
Linc00347
Linc00365
Linc00385
Linc00398
Linc00399
Linc00426
Linc00449
Linc00460
Linc00467
Linc00469
Linc00475
Linc00482
Linc00486
Linc00504
Linc00511
Linc00524
Linc00533
Linc00545
Linc00552
Linc00570
Linc00592
Linc00607
Linc00620
Linc00632
Linc00634
Linc00636
Linc00649
Linc00667
Linc00702
Linc00703
Linc00705
Linc00839
Linc00840
Linc00842
Linc00856
Linc00863
Linc00869
Linc00870
Linc00881
Linc00886
Linc00887
Linc00899
Linc00910
Linc00922
Linc00933
Linc00940
Linc00941
Linc00955
Linc00960
Linc00963
Linc00974
Linc01038
Linc01060
Linc01074
Linc01075
Linc01085
Linc01087
Linc01089
Linc01094
Linc01102
Linc01104
Linc01119
Linc01121
Linc01122
Linc01126
Linc01132
Linc01135
Linc01139
Linc01141
Linc01144
Linc01145
Linc01170
Linc01187
Linc01213
Linc01216
Linc01252
Linc01270
Linc01271
Linc01280
Linc01315
Linc01335
Linc01351
Linc01357
Linc01358
Linc01362
Linc01387
Linc01412
Linc01415
Linc01460
Linc01465
Linc01478
Linc01484
Linc01491
Linc01498
Linc01505
Linc01515
Linc01539
Linc01556
Linc01560
Linc01579
Linc01587
Linc01588
Linc01589
Linc01607
Linc01619
Linc01629
Linc01654
Linc01664
Linc01701
Linc01715
Linc01719
Linc01725
Linc01730
Linc01734
Linc01770
Linc01771
Linc01775
Linc01778
Linc01799
Linc01802
Linc01814
Linc01828
Linc01852
Linc01864
Linc01886
Linc01915
Linc01918
Linc01926
Linc01927
Linc01943
Linc01952
Linc01962
Linc01971
Linc01978
Linc01993
Linc02001
Linc02012
Linc02015
Linc02018
Linc02021
Linc02028
Linc02029
Linc02035
Linc02051
Linc02054
Linc02055
Linc02071
Linc02085
Linc02097
Linc02098
Linc02106
Linc02112
Linc02115
Linc02118
Linc02157
Linc02183
Linc02202
Linc02207
Linc02247
Linc02249
Linc02265
Linc02288
Linc02292
Linc02317
Linc02339
Linc02348
Linc02352
Linc02354
Linc02356
Linc02363
Linc02384
Linc02392
Linc02408
Linc02412
Linc02453
Linc02462
Linc02495
Linc02520
Linc02521
Linc02532
Linc02543
Linc02585
Linc02593
Linc02594
Linc02599
Linc02601
Linc02603
Linc02614
Linc02615
Linc02618
Linc02623
Linc02634
Linc02640
Linc02652
Linc02657
Linc02659
Linc02670
Lipa
Lipe
Lipe-as1
Lix1l-as1
Llgl2
Llph-dt
Lman1l
Lmbr1
Lmcd1
Lmcd1-as1
Lmln
Lmna
Lmnb1
Lmnb2
Lmo7
Lncarod
Lnpep
Lonp1
Lonp2
Loxl1
Loxl2
Lpcat2
Lpgat1-as1
Lrch1
Lrch3
Lrfn3
Lrguk
Lrig1
Lrmda
Lrp1
Lrp11
Lrp3
Lrp4-as1
Lrp6
Lrpprc
Lrrc17
Lrrc23
Lrrc28
Lrrc32
Lrrc37a17p
Lrrc3-dt
Lrrc42
Lrrc43
Lrrc46
Lrrc49
Lrrc59
Lrrc7
Lrrc73
Lrrc74b
Lrrc75b
Lrrc8a
Lrrc8c
Lrrfip2
Lrrk2
Lrrn3
Lrrtm2
Lrrtm4
Lrsam1
Lrtm2
Lrtomt
Lrwd1
Lsamp
Lsm14a
Lsm2
Lsm3p2
Lsm4
Lsp1
Lss
Ltbp3
Lto1
Luc7l2
Luc7l3
Lucat1
Lurap1l-as1
Lvrn
Lxn
Ly6g5c
Ly6k
Lyn
Lypd6
Lypd6b
Lypla1
Lypla2
Lyplal1-dt
Lyrm1
Lyrm7
Lyrm9
Lyst
Lztr1
Maats1
Mab21l3
Macc1
Macc1-as1
Macf1
Macrod1
Mad1l1
Mad2l1bp
Madd
Maea
Mafg-dt
Mafk
Magea8
Maged1
Maged2
Magi1
Magi2
Magi2-as3
Magi3
Maip1
Mak16
Malat1
Malrd1
Malsu1
Mamdc2-as1
Mamstr
Man1c1
Man2a2
Manbal
Manf
Mansc1
Maoa
Map1a
Map1b
Map2
Map2k5
Map2k6
Map2k7
Map3k10
Map3k14
Map3k14-as1
Map3k2-dt
Map3k3
Map3k7cl
Map3k8
Map4k4
Mapk1
Mapk10
Mapk14
Mapk6
Mapk7
Mapk8
Mapkap1
Mapkapk2
Mapkapk5
Mapkbp1
Mapre2
Mapt
Mapt-it1
Marc2
March10
March6
March7
March9
Mark1
Mark2
Mark2p6
Mark3
Mark4
Mars
Marveld1
Mas1
Mast1
Mast2
Mast4
Mastl
Mat2a
Mat2b
Matn2
Matr3
Mau2
Maz
Mb
Mbd1
Mbd3l1
Mbd6
Mblac1
Mbnl1
Mbnl2
Mboat2
Mbp
Mc1r
Mcf2l
Mcm10
Mcm3
Mcm3ap
Mcm4
Mcm8
Mcoln1
Mcph1-as1
Mcrip1
Mcrip2
Mcts1
Mdfi
Mdh1
Mdh2
Mdm1
Mdm2
Mdm4
Mds2
Me2p1
Mecr
Med11
Med12l
Med13l
Med14os
Med15
Med15p4
Med17
Med18
Med22
Mef2a
Mef2c
Mef2c-as1
Mef2c-as2
Meg3
Megf10
Megf11
Megf8
Meig1
Meioc
Meis1-as3
Meis2
Meltf-as1
Men1
Mepce
Mertk
Mesp2
Metap1
Metrn
Metrnl
Mettl1
Mettl14
Mettl14-dt
Mettl15
Mettl16
Mettl17
Mettl23
Mettl25
Mettl2a
Mettl3
Mettl7a
Mettl9
Mex3b
Mff
Mfrp
Mfsd1
Mfsd11
Mfsd14b
Mfsd3
Mfsd4a
Mfsd4b
Mfsd6
Mga
Mgat1
Mgat3
Mgat5
Mgat5b
Mgll
Mgme1
Mgrn1
Mgst3
Mhencr
Mia3
Miatnb
Mical1
Mical2
Micall1
Micall2
Micd
Micos10
Micos10-nbl1
Micu3
Midn
Mief1
Mief2
Mien1
Mier1
Miga1
Miga2
Mindy2
Mink1
Mios
Mip
Mir103a1
Mir103b1
Mir1199
Mir1200
Mir1204
Mir1205
Mir1206
Mir1207
Mir125a
Mir125b2
Mir1268b
Mir1282
Mir1286
Mir1293
Mir130b
Mir132
Mir1322
Mir1470
Mir151b
Mir1538
Mir1539
Mir181c
Mir181d
Mir191
Mir1915
Mir193bhg
Mir194-2hg
Mir2116
Mir212
Mir218-2
Mir2277
Mir23c
Mir301b
Mir302f
Mir3124
Mir3126
Mir3130-1
Mir3130-2
Mir3141
Mir3143
Mir3153
Mir3163
Mir3166
Mir3175
Mir3188
Mir3189
Mir3199-1
Mir3199-2
Mir320a
Mir320c1
Mir320c2
Mir342
Mir34a
Mir34ahg
Mir3610
Mir3655
Mir3657
Mir365b
Mir3660
Mir3681hg
Mir375
Mir3909
Mir3917
Mir3919
Mir3941
Mir425
Mir4253
Mir4289
Mir4303
Mir4308
Mir4422hg
Mir4434
Mir4443
Mir4444-1
Mir4448
Mir4449
Mir4455
Mir4458hg
Mir4470
Mir4472-2
Mir4476
Mir4477a
Mir4487
Mir4490
Mir4492
Mir4496
Mir449c
Mir4505
Mir4515
Mir4519
Mir4522
Mir4523
Mir4529
Mir454
Mir4638
Mir4651
Mir4655
Mir4674
Mir4687
Mir4700
Mir4705
Mir4724
Mir4725
Mir4727
Mir4728
Mir4755
Mir4757
Mir4763
Mir4767
Mir4781
Mir4794
Mir492
Mir497hg
Mir5001
Mir5003
Mir5090
Mir5091
Mir5188
Mir5193
Mir544b
Mir548aa2
Mir548ag2
Mir548as
Mir548d2
Mir548n
Mir561
Mir564
Mir5692a1
Mir5692c2
Mir5695
Mir5703
Mir5708
Mir578
Mir584
Mir589
Mir602
Mir6069
Mir6070
Mir6073
Mir6079
Mir6080
Mir6083
Mir611
Mir6125
Mir6132
Mir615
Mir634
Mir638
Mir6504
Mir661
Mir6741
Mir6743
Mir6787
Mir6795
Mir6815
Mir6825
Mir6834
Mir6835
Mir6838
Mir6843
Mir6853
Mir6864
Mir6867
Mir6870
Mir6894
Mir7107
Mir7110
Mir7-3
Mir7-3hg
Mir7515hg
Mir759
Mir762hg
Mir7702
Mir7704
Mir7847
Mir7852
Mir7854
Mir8078
Mir8082
Mir8485
Mir92b
Mir933
Mir9-3hg
Mir943
Mir99ahg
Mir99b
Mirlet7a1
Mirlet7a3
Mirlet7b
Mirlet7e
Mirlet7f1
Mirlet7i
Mis12
Misp3
Mitf
Mkln1
Mkrn2
Mkrn2os
Mkrn3
Mlc1
Mlec
Mlh1
Mllt10
Mllt6
Mlx
Mmaa
Mmachc
Mmp11
Mmp2
Mmp28
Mnat1
Mnd1
Mnx1
Mob4
Mogat1
Mok
Mon1b
Morc2-as1
Morc3
Morf4l1
Morn2
Mosmo
Mospd1
Mospd3
Mpc2
Mpdu1
Mphosph8
Mpl
Mpp5
Mpp7-dt
Mpped2
Mprip-as1
Mpv17
Mpv17l2
Mras
Mrfap1
Mrgprd
Mrgprg
Mrgprg-as1
Mrgprx1
Mrgprx3
Mri1
Mrm1
Mrm2
Mrm3
Mroh4p
Mrpl1
Mrpl10
Mrpl15
Mrpl17
Mrpl19
Mrpl2
Mrpl20-as1
Mrpl21
Mrpl23
Mrpl30
Mrpl33
Mrpl34
Mrpl38
Mrpl42
Mrpl42p4
Mrpl48
Mrpl49
Mrpl58
Mrps10p2
Mrps11
Mrps12
Mrps16
Mrps17
Mrps17p1
Mrps18c
Mrps2
Mrps21
Mrps22
Mrps25
Mrps31p4
Mrps35
Mrps36p3
Mrps7
Mrtfb
Mrvi1-as1
Msantd3
Msh2
Msi2
Msl1
Msl3
Mst1p2
Msto1
Msto2p
Mt1x
Mta2
Mta3
Mtbp
Mtch2
Mtcl1
Mtco1p12
Mtco3p12
Mtf2
Mtfp1
Mtfr1
Mtg1
Mtg2
Mthfd1
Mthfd1l
Mthfd2
Mthfd2l
Mtmr11
Mtmr14
Mtmr2
Mtmr9
Mtnd3p25
Mtnd4lp30
Mtnd5p5
Mtr
Mtrnr2l1
Mttp
Mturn
Mtus1
Mtx1
Mtx2
Muc20-ot1
Mus81
Mustn1
Mvb12a
Mvd
Mvp
Mxd1
Mxd3
Mxi1
Mxra7
Mxra8
Myadm
Myadml2
Mybl1
Myc
Mycn
Mycnos
Mycnut
Myd88
Mydgf
Myeov
Myh14
Myl12a
Myl6
Myl6b
Myl7
Mylk-as1
Mymk
Mynn
Myo15a
Myo18a
Myo19
Myo1b
Myo1e
Myo1f
Myo1h
Myo3b
Myo7a
Myo7b
Myo9b
Myrf
Mysm1
Myt1
Myt1l
Mzf1
N4bp2
NA
Naa16
Naa25
Naa30
Naa35
Naa38
Naa40
Naa50
Naa60
Naalad2
Nab2
Nabp2
Nacap8
Nae1
Naglu
Nalt1
Nanos3
Nans
Napa
Napa-as1
Napsa
Narf
Nars2
Nat10
Nat14
Nat9
Nav2
Nav2-as2
Nbdy
Nbea
Nbeal2
Nbl1
Nbpf1
Nbr1
Nbr2
Ncald
Ncam1
Ncam2
Ncapd2p1
Ncbp1
Ncdn
Ncf4-as1
Nck2
Ncln
Ncmap
Ncoa3
Ncoa4p4
Ncoa6
Ncoa7
Ncor2
Ncr3
Ncstn
Ndc80
Ndfip1
Ndfip2
Ndrg2
Ndrg4
Ndufa11
Ndufa4l2
Ndufa5
Ndufa7
Ndufa9
Ndufaf3
Ndufaf4p1
Ndufaf5
Ndufaf7
Ndufb10
Ndufb2
Ndufb3
Ndufb4
Ndufb5
Ndufb6
Ndufb8
Ndufc1
Ndufs2
Ndufs3
Ndufs5
Ndufs7
Ndufv1
Ndufv2
Ndufv3
Nebl
Necab1
Necab2
Necap1
Necap2
Nectin1
Nectin3
Nedd8
Nedd9
Nefm
Nek11
Nek7
Nek9
Nelfa
Nelfcd
Neo1
Neu4
Neurl1
Neurl1b
Neurl4
Neurod1
Nf1
Nfat5
Nfatc2ip
Nfatc3
Nfatc4
Nfe2l1
Nfia
Nfix
Nfkb1
Nfkb2
Nfkbie
Nfkbil1
Nfx1
Nfya
Nfyc
Nfyc-as1
Ngf
Ngf-as1
Ngrn
Nhlrc2
Nhlrc3
Nhlrc4
Nhsl2
Nif3l1
Nifk-as1
Nin
Ninj1
Nip7
Nipa1
Nipal3
Nipal4
Nipbl-dt
Nipsnap1
Nipsnap2
Nisch
Nkapd1
Nkila
Nkiras2
Nlgn2
Nlgn4x
Nlk
Nln
Nlrp1
Nlrp12
Nlrx1
Nmb
Nmd3
Nme1
Nme1-nme2
Nme2
Nmi
Nmnat1
Nmral1
Nmt1
Nnat
Nnmt
Nnt
Nob1
Noc2l
Noct
Nod2
Nol11
Nol12
Nol4l
Nol7
Nolc1
Nono
Nop14
Nop58
Nos3
Notch1
Notch3
Nox5
Npas1
Npas3
Npas4
Nphp3-acad11
Nphp4
Npm1p31
Nppa
Npr2
Nprl3
Nptn
Nqo2
Nr1d2
Nr1h2
Nr1h3
Nr2c2
Nr2f1
Nr2f2-as1
Nr3c2
Nr4a1
Nr4a3
Nraddp
Nrcam
Nrep
Nrf1
Nrg1
Nrir
Nrm
Nrp2
Nrsn2
Nrxn1
Nrxn2
Nrxn3
Nsa2
Nsd2
Nsd3
Nsg2
Nsmaf
Nsmce1
Nsmce2
Nsun3
Nsun4
Nsun6
Nsun7
Nt5c1a
Nt5c1b
Nt5c2
Nt5cp1
Nt5dc2
Nt5e
Nthl1
Ntmt1
Ntng2
Ntrk1
Ntrk2
Nub1
Nubp1
Nubpl
Nucb1
Nucb2
Nudc
Nudcd3
Nudt1
Nudt13
Nudt17
Nudt19
Nudt5
Nudt7
Nudt9
Nuf2
Nup107
Nup188
Nup205
Nup210l
Nup35
Nup50
Nup58
Nup62
Nup85
Nup98
Nusap1
Nutf2
Nutm1
Nutm2a-as1
Nxnl2
Nxpe3
Nxph1
Nyap1
Nyap2
Oas1
Obsl1
Odc1-dt
Odf2
Odr4
Ofd1
Ogfod2
Ogg1
Ogt
Olfm1
Olmalinc
Oma1
Oosp1p2
Opa1
Opa3
Optn
Or10ac1
Or1x1p
Or2s2
Or4f15
Or51d1
Or5bp1p
Orai1
Orc3
Orc5
Orc6
Os9
Osbp2
Osbpl5
Osbpl8
Osbpl9
Oscp1
Osgin1
Otoa
Otof
Otor
Otub1
Otulinl
Oxct1
Oxgr1
Oxnad1
Oxsm
Oxsr1
P2rx3
P2rx4
P2rx6
P2ry6
P3h3
P3h4
P4ha2
Pa2g4
Paaf1
Pabpc1l
Pabpn1
Pacrg-as3
Pacrgl
Pacs1
Pacs2
Pacsin1
Pacsin3
Pafah1b3
Paip2
Pak2
Pak4
Pak6
Palld
Palm
Palmd
Pam16
Pan3
Pank2
Panx1
Papln
Papola
Papolg
Paqr7
Paqr8
Pard6a
Park7
Parp1
Parp10
Parp14
Parp2
Parp3
Parp8
Parpbp
Part1
Parva
Parvg
Patl2
Pax8
Paxip1
Paxip1-as1
Paxip1-as2
Pbrm1
Pbx2
Pbx3
Pc
Pcare
Pcat6
Pcbp2
Pcbp3
Pcca
Pcdh17
Pcdh8
Pcdhac1
Pcdhac2
Pcdhgb7
Pcdhgc3
Pcdhgc4
Pcf11
Pcgf3
Pcid2
Pclaf
Pcm1
Pcmt1
Pcna
Pcnp
Pcnt
Pcnx2
Pcnx4
Pcolce
Pcolce2
Pcolce-as1
Pcoth
Pcsk2
Pcsk6
Pctp
Pcyox1
Pdcd1lg2
Pdcd4
Pdcd6
Pdcd6ip
Pde12
Pde2a
Pde3a
Pde4b
Pde4d
Pde5a
Pde6b
Pde7b
Pde8a
Pde9a
Pdgfc
Pdgfra
Pdgfrb
Pdgfrl
Pdhx
Pdk1
Pdk2
Pdlim2
Pdlim4
Pdlim5
Pdxdc1
Pdxk
Pdzrn3-as1
Pdzrn4
Peak1
Pear1
Pef1
Pelo
Pes1
Pex13
Pex3
Pex5
Pfdn4
Pfdn6
Pfkfb2
Pfkfb3
Pfkfb4
Pfkl
Pfkm
Pfn2
Pgam5
Pgap1
Pgbd1
Pgd
Pgf
Pgm1
Pgm5p3-as1
Phactr1
Phactr2
Phactr3
Phactr4
Phax
Phb
Phc1
Phf10
Phf14
Phf23
Phf3
Phf6
Phf7
Phgdh
Phkg1
Phlda1
Phldb1
Phldb3
Phlpp1
Phospho2
Phox2a
Phtf2
Phyh
Phyhd1
Phyhipl
Pi4kb
Pianp
Pias2
Pibf1
Piezo1
Pigb
Pigl
Pigq
Pigt
Pigv
Pigw
Pigx
Pigy-dt
Pik3c2a
Pik3ca
Pik3ip1-as1
Pik3r1
Pikfyve
Pilra
Pin4
Pinlyp
Pip4k2a
Pip5k1a
Pip5kl1
Pipox
Pithd1
Pitpnb
Pitpnc1
Pjvk
Pkd1l3
Pkd2l2
Pkdcc
Pkia
Pkib
Pkm
Pkn2
Pknox1
Pkp1
Pkp2
Pkp3
Pla2g2a
Pla2g2e
Plac9
Plau
Plcb1
Plcb4
Plcd3
Plcd4
Plcg2
Plch2
Plekha2
Plekha3
Plekha4
Plekha5
Plekha7
Plekha8
Plekha8p1
Plekhd1
Plekhf2
Plekhg2
Plekhg3
Plekhg5
Plekhh3
Plekhm1
Plekhm1p1
Plekhm2
Plekhn1
Plekho1
Plin2
Plk1
Plk4
Plod3
Plpbp
Plpp3
Pls1
Plxdc1
Plxna2
Plxnc1
Plxnd1
Pmf1
Pmf1-bglap
Pmm2
Pmp22
Pmpcb
Pms1
Pms2cl
Pnkd
Pno1
Pnp
Pnpla6
Pnpla7
Pnpla8
Pnpo
Pnrc2
Poc5
Podxl
Pogk
Poglut1
Pola1
Pola2
Polb
Poli
Polk
Polm
Polr1a
Polr1b
Polr1c
Polr2a
Polr2b
Polr2c
Polr2h
Polr2k
Polr2m
Polr3b
Polr3d
Polr3e
Polr3f
Polr3g
Polrmt
Pom121
Pomc
Pomp
Pomt1
Pop1
Pop7
Popdc2
Por
Pot1-as1
Pou2af1
Pou2f1
Pou2f2
Ppa2
Ppan-p2ry11
Ppcs
Ppef1
Ppfia4
Ppfibp1
Ppfibp2
Pphln1
Ppia
Ppiap11
Ppiap35
Ppiap62
Ppiap76
Ppiap80
Ppif
Ppig
Ppih
Ppip5k2
Ppl
Ppm1a
Ppm1b
Ppm1d
Ppm1g
Ppm1l
Ppox
Ppp1ca
Ppp1cb
Ppp1r10
Ppp1r11
Ppp1r12b
Ppp1r15a
Ppp1r16a
Ppp1r21
Ppp1r32
Ppp1r37
Ppp1r3e
Ppp1r7
Ppp2cb
Ppp2r1a
Ppp2r1b
Ppp2r2a
Ppp2r2b
Ppp2r2d
Ppp2r5b
Ppp2r5c
Ppp3ca
Ppp3cb
Ppp3cb-as1
Ppp4r1l
Ppp4r2
Ppp5c
Ppp6r1
Ppp6r3
Pprc1
Ppt2
Ppt2-egfl8
Prcc
Prcd
Prdm11
Prdm8
Prdx2
Prdx5
Prelid1
Prelid3b
Prep
Prepl
Prickle1
Prim2
Prkaca
Prkag2-as1
Prkar1a
Prkar2a-as1
Prkce
Prkch
Prkcsh
Prkcz
Prkd3
Prkg1
Prkrip1
Prmt1
Proser3
Prox1
Prpf18
Prpf3
Prpf31
Prpf38b
Prpf39
Prpf4
Prpf40b
Prph
Prpsap2
Prr11
Prr13
Prr14
Prr14l
Prr3
Prr7
Prrc1
Prrc2b
Prrg2
Prrt2
Prrt4
Prss12
Prtg
Prune1
Prx
Prxl2b
Psat1
Psd2-as1
Psd4
Psenen
Psma2p2
Psma3
Psma4
Psma6
Psmb10
Psmb3
Psmb4
Psmb6
Psmc1
Psmc2
Psmc5
Psmc6
Psmd1
Psmd12
Psmd14
Psmd3
Psmd4
Psmd9
Psme2p2
Psme3
Psme4
Psmf1
Psmg2
Psmg3-as1
Psmg4
Psrc1
Pstk
Pstpip1
Ptbp1
Ptbp3
Ptcd1
Ptcd2
Ptcd3
Ptch1
Ptch2
Ptdss2
Pten
Ptger2
Ptger4p2
Ptges
Ptges3p1
Ptgfrn
Ptgir
Ptgr2
Pth1r
Pth2r
Ptk2
Ptk2b
Ptk7
Ptma
Ptms
Ptov1
Ptp4a1
Ptpa
Ptpdc1
Ptpmt1
Ptpn12
Ptpn13
Ptpn18
Ptpn22
Ptpn23
Ptpn6
Ptpn7
Ptprb
Ptpre
Ptprg-as1
Ptprm
Ptprvp
Ptrh1
Pudp
Puf60
Pum1
Pum2
Pura
Purpl
Pusl1
Pvr
Pvrig
Pvt1
Pwp1
Pwwp3a
Pxn-as1
Pxylp1
Pycr2
Pydc1
Pygl
Pygm
Pyroxd1
Qars
Qki
Qpct
Qpctl
Qprt
Qrich1
Qtrt2
R3hcc1
R3hcc1l
Rab10
Rab11a
Rab11b
Rab11b-as1
Rab11fip1
Rab11fip3
Rab18
Rab1b
Rab26
Rab27a
Rab2a
Rab30-as1
Rab31
Rab37
Rab3d
Rab3gap2
Rab40c
Rab42
Rab4b
Rab4b-egln2
Rab7a
Rab7b
Rab8b
Rabepk
Rabgap1l
Rabgef1
Rabggtb
Rabl3
Rac1p1
Rac2
Racgap1
Rad17p1
Rad21-as1
Rad23a
Rad23b
Rad51
Rad51b
Rad51c
Rad9a
Rad9b
Rag1
Rag2
Rai1
Rala
Ralb
Ralbp1
Ralgapb
Ralgps1
Raly
Ramp1
Ranbp1
Ranbp2
Ranbp3
Rangrf
Rap1b
Rap1gap
Rap1gap2
Rap2a
Rap2b
Rapgef1
Rapgef2
Rapgef3
Rapgef4
Rapgef5
Rapgefl1
Rara
Rars
Rasa1
Rasa2
Rasa3-it1
Rasa4
Rasal1
Rasal2
Rasal2-as1
Rasgef1a
Rasl10b
Rasl11b
Rassf3
Rassf8
Rassf8-as1
Rax
Rb1
Rbak
Rbak-rbakdn
Rbbp4
Rbbp6
Rbck1
Rbfa
Rbfox2
Rbfox3
Rbm12b-as1
Rbm14
Rbm14-rbm4
Rbm17
Rbm20
Rbm25
Rbm26
Rbm26-as1
Rbm3
Rbm4
Rbm45
Rbm7
Rbms2
Rbms3
Rbp3
Rbpj
Rc3h1
Rcc1
Rccd1
Rce1
Rcor2
Rcor3
Rd3
Rdh10
Rdh10-as1
Rdh5
Rdm1
Rec8
Recql4
Recql5
Reep1
Reep2
Reep4
Reep6
Reg1b
Rela
Repin1
Reps1
Rer1
Resf1
Ret
Retreg2
Retreg3
Rev1
Rexo1l10p
Rexo1l1p
Rexo1l2p
Rexo2
Rexo4
Rexo5
Rf00003
Rf00004
Rf00012
Rf00017
Rf00019
Rf00066
Rf00096
Rf00100
Rf00136
Rf00156
Rf00264
Rf00283
Rf00284
Rf00285
Rf00345
Rf00405
Rf00424
Rf00432
Rf00560
Rf00561
Rf00568
Rf00572
Rf01210
Rf01225
Rf01871
Rf01877
Rf01946
Rf02038
Rf02039
Rf02109
Rf02124
Rf02125
Rf02150
Rf02158
Rf02160
Rf02166
Rf02174
Rf02175
Rf02176
Rf02183
Rf02187
Rf02188
Rf02195
Rf02196
Rf02198
Rf02215
Rf02216
Rf02217
Rf02220
Rf02250
Rf02251
Rf02271
Rf02272
Rfc3
Rfesd
Rflna
Rfpl1
Rfpl4ap5
Rft1
Rfx2
Rfx3
Rfx5
Rfx7
Rfxap
Rgl3
Rgp1
Rgs11
Rgs12
Rgs20
Rgs3
Rgs4
Rgs5
Rgs9
Rhbdd1
Rhbdd2
Rhbdl3
Rhbg
Rhoa
Rhobtb3
Rhoq
Rhoqp3
Ribc1
Ric8a
Ric8b
Rif1
Riiad1
Rimkla
Rims1
Rims2
Rin1
Rin2
Rint1
Riok1
Riok2
Ripk1
Ripk3
Ripor2
Rit2
Rmc1
Rmdn2
Rmi1
Rmnd5a
Rmrp
Rmst
Rn7sk
Rn7skp112
Rn7skp114
Rn7skp125
Rn7skp156
Rn7skp16
Rn7skp175
Rn7skp184
Rn7skp200
Rn7skp232
Rn7skp276
Rn7skp43
Rn7skp60
Rn7skp83
Rn7skp92
Rn7sl160p
Rn7sl177p
Rn7sl181p
Rn7sl187p
Rn7sl236p
Rn7sl273p
Rn7sl277p
Rn7sl3
Rn7sl339p
Rn7sl371p
Rn7sl382p
Rn7sl414p
Rn7sl445p
Rn7sl45p
Rn7sl481p
Rn7sl521p
Rn7sl531p
Rn7sl535p
Rn7sl600p
Rn7sl630p
Rn7sl634p
Rn7sl63p
Rn7sl665p
Rn7sl674p
Rn7sl688p
Rn7sl68p
Rn7sl738p
Rn7sl741p
Rn7sl743p
Rn7sl749p
Rn7sl75p
Rn7sl774p
Rn7sl784p
Rn7sl817p
Rn7sl847p
Rna5sp103
Rna5sp110
Rna5sp112
Rna5sp119
Rna5sp120
Rna5sp125
Rna5sp131
Rna5sp186
Rna5sp197
Rna5sp200
Rna5sp21
Rna5sp242
Rna5sp243
Rna5sp245
Rna5sp273
Rna5sp332
Rna5sp349
Rna5sp382
Rna5sp440
Rna5sp45
Rna5sp473
Rna5sp481
Rna5sp497
Rnase4
Rnaseh1-as1
Rnaseh2a
Rnaseh2b
Rnaseh2c
Rnasek
Rnasek-c17orf49
Rnaset2
Rnf11
Rnf111
Rnf112
Rnf114
Rnf121
Rnf123
Rnf13
Rnf138p2
Rnf14
Rnf152
Rnf167
Rnf175
Rnf187
Rnf216p1
Rnf220
Rnf32
Rnf34
Rnf40
Rnf7
Rnf8
Rnft1-dt
Rnls
Rnpc3
Rnpep
Rnu11
Rnu1-1
Rnu1-19p
Rnu12
Rnu1-2
Rnu1-85p
Rnu2-1
Rnu2-17p
Rnu2-2p
Rnu2-32p
Rnu2-51p
Rnu2-63p
Rnu4-1
Rnu4-2
Rnu4-24p
Rnu4-40p
Rnu4-55p
Rnu4-63p
Rnu4-77p
Rnu4atac
Rnu4atac14p
Rnu5a-1
Rnu5a-8p
Rnu5b-1
Rnu5d-1
Rnu5e-1
Rnu5e-4p
Rnu5e-6p
Rnu5f-1
Rnu6-1
Rnu6-1037p
Rnu6-103p
Rnu6-1136p
Rnu6-1137p
Rnu6-11p
Rnu6-1263p
Rnu6-1276p
Rnu6-1284p
Rnu6-1290p
Rnu6-1311p
Rnu6-2
Rnu6-216p
Rnu6-223p
Rnu6-23p
Rnu6-250p
Rnu6-296p
Rnu6-299p
Rnu6-321p
Rnu6-335p
Rnu6-377p
Rnu6-410p
Rnu6-481p
Rnu6-501p
Rnu6-510p
Rnu6-526p
Rnu6-535p
Rnu6-559p
Rnu6-586p
Rnu6-634p
Rnu6-684p
Rnu6-708p
Rnu6-722p
Rnu6-761p
Rnu6-789p
Rnu6-844p
Rnu6-853p
Rnu6-9
Rnu6-92p
Rnu6-984p
Rnu6-98p
Rnu6atac
Rnu7-1
Rnu7-104p
Rnu7-127p
Rnu7-161p
Rnu7-176p
Rnu7-187p
Rnu7-27p
Rnu7-29p
Rnu7-60p
Rnu7-63p
Rnvu1-14
Rnvu1-15
Rnvu1-19
Rnvu1-4
Rnvu1-6
Rnvu1-7
Rny1
Rny3
Rny3p11
Rny4
Ro60
Robo2
Robo3
Robo4
Rock1p1
Rom1
Ropn1
Ropn1l
Ror1-as1
Ror2
Rora
Rpa1
Rpain
Rpap2
Rparp-as1
Rpe
Rpgrip1l
Rph3a
Rpl10a
Rpl10p3
Rpl11
Rpl12p22
Rpl12p42
Rpl12p46
Rpl13
Rpl13a
Rpl13ap17
Rpl13p5
Rpl17
Rpl17-c18orf32
Rpl17p1
Rpl17p25
Rpl18a
Rpl18ap3
Rpl19
Rpl21
Rpl21p42
Rpl21p50
Rpl22p3
Rpl23a
Rpl23ap66
Rpl23ap68
Rpl23ap71
Rpl23ap82
Rpl23ap93
Rpl26
Rpl26l1
Rpl27
Rpl27a
Rpl27p12
Rpl28
Rpl31
Rpl32p33
Rpl32p9
Rpl34
Rpl34p22
Rpl35a
Rpl35p3
Rpl36
Rpl36a
Rpl36a-hnrnph2
Rpl37a
Rpl38
Rpl4
Rpl41
Rpl5p10
Rpl5p14
Rpl5p28
Rpl6p25
Rpl6p9
Rpl7a
Rpl7l1
Rpl7p34
Rpl7p8
Rplp0p2
Rplp1
Rplp2
Rpn2
Rpp14
Rpp21
Rpp30
Rpp38
Rprd1a
Rprd2
Rps11
Rps11p1
Rps12
Rps12p5
Rps14p7
Rps18
Rps2
Rps20p2
Rps20p25
Rps26
Rps26p21
Rps27
Rps27a
Rps27ap17
Rps27p18
Rps27p26
Rps29p16
Rps2p32
Rps2p55
Rps3
Rps3a
Rps4xp16
Rps5
Rps6ka2
Rps6ka4
Rps6ka5
Rps6kb1
Rps6kb2
Rps6kc1
Rps7
Rps7p1
Rps7p11
Rps8
Rpsa
Rpsap1
Rptor
Rpusd1
Rpusd2
Rraga
Rragd
Rrm1
Rrm2
Rsad1
Rsad2
Rsbn1l
Rsl1d1
Rsrc1
Rsrp1
Rtbdn
Rtca
Rtca-as1
Rtel1
Rtel1-tnfrsf6b
Rtf2
Rtl10
Rtl5
Rtl9
Rtn2
Rtn3
Rtraf
Rufy1
Rufy3
Rufy4
Rundc1
Rundc3a
Rundc3b
Runx1
Runx1t1
Rusc1
Rusc2
Ruvbl2
Rxfp4
Rxra
Rxylt1
S100a3
Sac3d1
Sacm1l
Sacs
Sae1
Samd13
Samd14
Samd4a
Samd4b
Samd7
Samd8
Samm50
Sammson
Sap30bp
Sapcd1
Sapcd1-as1
Sar1a
Sart1
Satb1
Satb1-as1
Sbdsp1
Sbf1
Sc5d
Scai
Scamp2
Scamp3
Scamp5
Scand2p
Scaper
Scarb2
Scarf2
Scarna17
Scarna2
Scat8
Scel
Scfd1
Scg2
Scg3
Scgb2b3p
Schip1
Scn10a
Scn1a
Scn1a-as1
Scn2a
Scn3b
Scn4b
Scn7a
Scnm1
Scoc
Scoc-as1
Scocp1
Scrn1
Scrn3
Scube1
Scube2
Scyl2
Sdad1p2
Sdccag8
Sdhaf2
Sdhaf3
Sdhap2
Sdhb
Sdhc
Sdk1
Sdk2
Sec11c
Sec13
Sec14l1
Sec14l4
Sec14l6
Sec1p
Sec23b
Sec23ip
Sec24b
Sec24c
Sec61a1
Sec61b
Secisbp2
Sectm1
Seh1l
Sel1l
Selenoh
Selenoi
Selenon
Selenos
Selenot
Selenow
Sem1
Sema3c
Sema3f
Sema4b
Sema4c
Sema4d
Sema4f
Sema6a
Sema6a-as1
Sema6d
Senp2
Senp3
Sept1
Sept11
Sept2
Sept4
Sept4-as1
Sept7
Sept7-as1
Sept9
Serf2
Serinc2
Serinc4
Serinc5
Serpina12
Serpinb6
Serpinb8
Serpine1
Serping1
Serpini1
Sertad2
Sertad4
Setbp1
Setd1a
Setd1b
Setd4
Setd5
Setd9
Setdb1
Sf3a1
Sf3a2
Sf3b2
Sf3b3
Sfi1
Sfr1
Sfswap
Sft2d2
Sftpc
Sfxn2
Sfxn3
Sfxn4
Sfxn5
Sgca
Sgce
Sgf29
Sgip1
Sgk1
Sgk3
Sgms1-as1
Sgo1-as1
Sgo2
Sh2b1
Sh2b2
Sh2d3c
Sh2d4b
Sh2d6
Sh3bp1
Sh3bp2
Sh3bp4
Sh3d19
Sh3d21
Sh3glb1
Sh3glb2
Sh3rf3
Sh3tc1
Sh3tc2
Sh3yl1
Shc1
Shc3
Shd
Shf
Shisa5
Shisal2a
Shkbp1
Shld1
Shld3
Shoc2
Shroom3
Sidt1
Sidt2
Sil1
Silc1
Sin3a
Sipa1l1
Sipa1l3
Sirlnt
Sirpa
Sirpb2
Sirt2
Sirt4
Sirt7
Skida1
Skiv2l
Skp2
Sla
Slain2
Slc12a7
Slc12a9-as1
Slc14a1
Slc15a3
Slc16a2
Slc16a3
Slc16a9
Slc17a9
Slc1a2
Slc1a4
Slc1a7
Slc20a1
Slc20a2
Slc22a11
Slc22a18
Slc22a4
Slc22a6
Slc23a3
Slc24a1
Slc25a10
Slc25a13
Slc25a19
Slc25a28
Slc25a3
Slc25a34
Slc25a34-as1
Slc25a35
Slc25a36
Slc25a38
Slc25a40
Slc25a42
Slc25a44
Slc25a46
Slc25a5p7
Slc26a1
Slc26a10
Slc26a11
Slc26a2
Slc27a3
Slc29a1
Slc2a1
Slc2a11
Slc2a14
Slc2a1-as1
Slc2a3
Slc2a4rg
Slc30a2
Slc30a3
Slc30a5
Slc30a6
Slc30a7
Slc31a1
Slc34a3
Slc35a4
Slc35a5
Slc35c2
Slc35e2a
Slc35e2b
Slc35e3
Slc35e4
Slc35f6
Slc36a1
Slc37a3
Slc38a1
Slc38a10
Slc38a11
Slc38a2
Slc38a6
Slc38a9
Slc39a10
Slc39a11
Slc39a13
Slc39a14
Slc39a4
Slc39a7
Slc39a9
Slc3a2
Slc43a1
Slc44a1
Slc44a3
Slc44a4
Slc47a1p1
Slc48a1
Slc49a3
Slc49a4
Slc4a1ap
Slc4a2
Slc52a1
Slc52a2
Slc5a6
Slc6a11
Slc6a12
Slc6a2
Slc6a9
Slc7a11
Slc7a2
Slc7a5p2
Slc7a6
Slc8a1
Slc8a1-as1
Slc9a1
Slc9a3-as1
Slc9a3r1
Slc9a3r2
Slc9a5
Slc9a6
Slc9a8
Slco2a1
Slco2b1
Slco3a1
Slco4a1
Slco6a1
Slf1
Slf2
Slit1
Slit3
Slitrk5
Smad1
Smad3
Smad5
Smarca2
Smarcad1
Smarcal1
Smarcb1
Smarcd1
Smarcd2
Smc3
Smchd1
Smco3
Smg1p1
Smg1p3
Smg5
Smg6
Smg7
Smg8
Smim13
Smim18
Smim2
Smim26
Smim27
Smim2-as1
Smim3
Smim36
Smim38
Smim39
Smim4
Smim40
Smim5
Smim7
Smim8
Smpd3
Smpd4
Smpd5
Smtnl2
Smurf2p1
Smyd3
Smyd5
Snap23
Snap25-as1
Snap47
Snapc4
Snapin
Sncg
Snd1
Snd1-it1
Snf8
Snhg11
Snhg16
Snhg18
Snhg20
Snhg21
Snhg22
Snhg29
Snhg3
Snhg4
Snhg8
Snora10
Snora13
Snora17a
Snora1b
Snora24
Snora26
Snora3a
Snora57
Snora6
Snora64
Snora71e
Snora73a
Snora74d
Snora80d
Snord101
Snord118
Snord12
Snord12b
Snord12c
Snord13
Snord15a
Snord1c
Snord2
Snord24
Snord35b
Snord36b
Snord3a
Snord3b-2
Snord3c
Snord3d
Snord42b
Snord45a
Snord45c
Snord46
Snord49a
Snord49b
Snord55
Snord58c
Snord68
Snord96b
Snrnp25
Snrnp27
Snrnp35
Snrpa
Snrpb2
Snrpc
Snrpd1
Snrpd2
Snrpd3
Snrpe
Snrpgp10
Snx1
Snx11
Snx17
Snx22
Snx31
Snx32
Snx7
Soat1
Sobp
Socs2
Socs2-as1
Socs4
Socs5
Socs5p5
Socs6
Son
Sorbs1
Sorbs2
Sorbs3
Sorcs1
Sowaha
Sox12
Sox2-ot
Sox9-as1
Sp1
Sp2-as1
Sp4
Spaar
Spaca5
Spaca6
Spag1
Spag16
Spag4
Spag9
Sparc
Spast
Spata1
Spata17
Spata20
Spata25
Spata33
Spata3-as1
Spata4
Spata46
Spata5
Spata7
Spats1
Spats2l
Spc25
Spcs1
Spcs2
Spdl1
Spdya
Specc1
Specc1p1
Speg
Sphk2
Spice1
Spin1
Spink1
Spint2
Spire2
Spns1
Spns3
Spopl
Spr
Spred1
Sprtn
Spry1
Spry4
Spry4-as1
Sptbn1
Sptbn4
Spty2d1os
Spx
Spz1
Sqstm1
Src
Srebf1
Srfbp1
Srgap1
Srgap3
Srp14-as1
Srp19
Srp54
Srp72
Srp9
Srrm1
Srrm3
Srrm5
Srrt
Srsf11
Srsf3
Srsf5
Ss18
Ss18l2
Ssbp1
Ssbp3
Ssbp4
Ssh2
Ssmem1
Sspo
Sssca1
Sstr5-as1
Ssuh2
St13p10
St13p19
St3gal2
St3gal3
St3gal4
St3gal5
St3gal6
St5
St6gal1
St6galnac1
St6galnac5
St6galnac6
St7
St7-as2
St7-ot4
Stac
Stac3
Stag1
Stag3l4
Stag3l5p
Stag3l5p-pvrig2p-pilrb
Stam
Stard10
Stard13
Stard3nl
Stard4
Stard9
Stat1
Stat3
Stat5b
Stc2
Steap3
Stim1
Stk11
Stk11ip
Stk16
Stk24
Stk32c
Stk35
Stk36
Stk38l
Stk39
Stk4
Stk40
Stmn3
Stmp1
Stom
Stoml1
Ston1
Ston1-gtf2a1l
Stox1
Stox2
Stpg4
Stra6
Stra6lp
Strada
Stradb
Strip2
Stt3a
Stt3b
Stx12
Stx16
Stx16-npepl1
Stx17
Stx18
Stx18-as1
Stx3
Stx5
Stxbp3
Stxbp4
Stxbp5-as1
Sub1
Sugct
Sugt1
Sugt1p3
Sugt1p4
Sugt1p4-stra6lp
Sult1c4
Sult4a1
Sumf2
Sumo3
Sun1
Sun5
Suox
Supt20h
Supt5h
Supt6h
Susd1
Susd3
Susd4
Susd6
Suz12p1
Swsap1
Swt1
Syap1
Syce1l
Sycp2l
Sympk
Syne1
Syne2
Syngr2
Syngr4
Synj2
Synj2bp-cox16
Synpo
Synpo2
Sypl1
Syt1
Syt12
Syt2
Syt7
Syt8
Szrd1
Tab2
Tacc2
Tacc3
Taco1
Tada2a
Taf11l6
Taf12
Taf15
Taf1a-as1
Taf1b
Taf4b
Taf6l
Tagln2
Tagln3
Taldo1
Tanc1
Tango6
Tank
Taok1
Tapbp
Tarbp1
Tarbp2
Tardbp
Tars
Tars2
Tarsl2
Tas1r1
Tas2r1
Tas2r2p
Tas2r6p
Tasor2
Tatdn1
Tatdn3
Tax1bp1
Taz
Tbc1d1
Tbc1d10b
Tbc1d12
Tbc1d13
Tbc1d14
Tbc1d15
Tbc1d16
Tbc1d19
Tbc1d2
Tbc1d22a
Tbc1d23
Tbc1d24
Tbc1d2b
Tbc1d31
Tbc1d8-as1
Tbcd
Tbce
Tbcel
Tbk1
Tbl1x
Tbl3
Tbp
Tbpl1
Tbx10
Tbx3
Tbx4
Tbx6
Tbxas1
Tcea2
Tcea3
Tceanc
Tceanc2
Tcerg1
Tcf12
Tcf20
Tcf25
Tcf4
Tcf7
Tchp
Tcp11l2
Tcta
Tctn1
Tdg
Tdgf1p4
Tdrd3
Tecpr1
Teddm1
Tek
Tekt2
Tenm3-as1
Tent2
Tent4a
Tepsin
Tesk1
Tet3
Tex2
Tex22
Tex264
Tex26-as1
Tex38
Tfam
Tfb1m
Tfpi
Tfr2
Tgfb1i1
Tgfb2
Tgfb3
Tgif1
Tgm2
Tgs1
Thada
Thap3
Thap6
Thap7-as1
Thap8
Thap9
Thbs3
Thbs4
Thegl
Them6
Themis2
Thnsl1
Thoc6
Thop1
Thra
Thsd4
Thsd8
Thtpa
Thumpd3
Tiam2
Ticam1
Ticrr
Tigd2
Tigd5
Timm10b
Timm17a
Timm17b
Timm21
Timm29
Timmdc1
Timp3
Tinagl1
Tiparp
Tjap1
Tjp2
Tjp3
Tk2
Tkfc
Tle4
Tle6
Tlk2
Tln2
Tlx1nb
Tlx2
Tm4sf1-as1
Tm4sf4
Tm7sf2
Tm9sf1
Tm9sf2
Tm9sf4
Tma16
Tmbim1
Tmbim6
Tmc4
Tmc6
Tmc8
Tmcc2
Tmco1-as1
Tmco3
Tmco4
Tmco6
Tmed2
Tmem101
Tmem105
Tmem106b
Tmem107
Tmem108
Tmem108-as1
Tmem110-mustn1
Tmem114
Tmem120b
Tmem127
Tmem132a
Tmem134
Tmem138
Tmem139
Tmem143
Tmem14c
Tmem159
Tmem167b
Tmem177
Tmem178b
Tmem179b
Tmem18
Tmem181
Tmem184c
Tmem19
Tmem191a
Tmem198b
Tmem199
Tmem201
Tmem205
Tmem208
Tmem214
Tmem220
Tmem222
Tmem223
Tmem229a
Tmem239
Tmem245
Tmem246-as1
Tmem248
Tmem25
Tmem253
Tmem254
Tmem254-as1
Tmem255b
Tmem256-plscr3
Tmem268
Tmem272
Tmem274p
Tmem37
Tmem38a
Tmem39a
Tmem39b
Tmem42
Tmem45a
Tmem50a
Tmem51
Tmem56
Tmem56-rwdd3
Tmem59l
Tmem62
Tmem63a
Tmem63b
Tmem69
Tmem70
Tmem75
Tmem79
Tmem80
Tmem86a
Tmem8a
Tmem94
Tmem9b-as1
Tmie
Tmigd3
Tmod3
Tmprss13
Tmtc2
Tmub1
Tnfaip1
Tnfaip2
Tnfaip8
Tnfaip8l1
Tnfrsf10b
Tnfrsf14
Tnfrsf19
Tnks
Tnni2
Tnnt2
Tnpo1
Tnpo2
Tnrc6a
Tnrc6b
Tnrc6c
Tns1
Tns2
Tob1
Toe1
Togaram2
Tollip-as1
Tom1
Tom1l1
Tom1l2
Tomm6
Tonsl
Top1mt
Tor1a
Tor1aip1
Tor1b
Tox2
Tp53bp1
Tp53i11
Tp53i13
Tp53i3
Tp53tg3gp
Tp53tg3hp
Tpbg
Tpcn1
Tpd52l2
Tpgs1
Tpi1
Tpi1p2
Tpm1
Tpm1-as
Tpm3p9
Tpm4
Tpmtp2
Tpp1
Tpra1
Tpsab1
Tpst1
Tpt1
Tpt1-as1
Tpx2
Trabd
Trabd2a
Traf2
Traf3ip2
Traf3ip2-as1
Traf4
Traf7
Trafd1
Traip
Traj2
Traj22
Traj23
Traj25
Traj26
Traj3
Traj40
Traj41
Traj56
Traj57
Trappc12
Trappc13
Trappc2b
Trappc2l
Trappc4
Trbv12-2
Trbv12-4
Trbv13
Trbv25-1
Trbv5-7
Trbv6-4
Trbv8-1
Trbv8-2
Trdmt1
Treh
Trerna1
Trex1
Trgj1
Trgj2
Trgv1
Trib1
Trib3
Trim16
Trim16l
Trim24
Trim25
Trim28
Trim29
Trim35
Trim36
Trim39
Trim41
Trim52-as1
Trim54
Trim66
Trim69
Trim75p
Trim9
Trio
Triobp
Trip10
Trip4
Trit1
Trmt1
Trmt112p3
Trmt13
Trmu
Trnt1
Trpc1
Trpc2
Trpc5os
Trpm1
Trpm6
Trpv2
Trrap
Trub1
Tsacc
Tsc2
Tsc22d2
Tsc22d4
Tsen15
Tsen2
Tsfm
Tsga13
Tshr
Tshz1
Tshz3
Tsku
Tslp
Tsn
Tsnax
Tsnax-disc1
Tsnaxip1
Tspan10
Tspan11
Tspan13
Tspan14
Tspan17
Tspan18
Tspan19
Tspan31
Tspan32
Tspan9
Tspan9-it1
Tspear-as2
Tspo
Tspoap1-as1
Tssc4
Tstd3
Ttc12
Ttc14
Ttc16
Ttc17
Ttc24
Ttc25
Ttc26
Ttc27
Ttc28
Ttc28-as1
Ttc3
Ttc31
Ttc38
Ttc39b
Ttc4
Ttc7a
Ttc8
Ttf2
Tti2
Ttk
Ttll6
Ttll7
Ttll7-it1
Ttll9
Ttn-as1
Ttyh2
Ttyh3
Tub
Tuba1a
Tuba4a
Tubb3
Tubb4b
Tubb4bp4
Tubb8p1
Tubd1
Tulp1
Tusc3
Tut1
Tvp23b
Txlna
Txndc12
Txndc15
Txndc5
Txnp6
Txnrd1
Tymp
Tyms
Tyro3
Tyrobp
Tyrp1
Tyw1
Tyw3
U2af2
U2surp
U52112.1
U73166.1
U82695.1
U91328.1
Uap1
Uap1l1
Uba2
Uba5
Uba52
Uba7
Ubac2
Ubap1
Ubap2
Ubap2l
Ubash3b
Ubb
Ube2a
Ube2b
Ube2c
Ube2d2
Ube2d3-as1
Ube2d4
Ube2e2
Ube2g2
Ube2h
Ube2hp1
Ube2l3
Ube2m
Ube2o
Ube2q2
Ube2v1p10
Ube2v1p11
Ube2v2
Ube2wp1
Ube2z
Ube3b
Ube4b
Ubfd1
Ubiad1
Ubl5
Ubl7-as1
Ubn1
Ubp1
Ubr2
Ubr3
Ubr5-as1
Ubr7
Ubtfl10
Ubxn2a
Ubxn4
Ubxn7
Ubxn8
Uchl1
Uchl3
Ufc1
Ufd1
Ufl1
Ugdh-as1
Ugp2
Ugt1a5
Uhrf2
Umps
Unc119
Unc119b
Unc13d
Unc45a
Unc50
Unc5a
Unc5b
Unc5d
Unc79
Uox
Upf1
Upf3a
Upk3bl1
Upp1
Upp2
Uqcc1
Uqcr10
Uqcrbp3
Uqcrq
Urod
Use1
Usf2
Uso1
Usp1
Usp14
Usp15
Usp16
Usp2
Usp20
Usp22
Usp27x
Usp2-as1
Usp30
Usp30-as1
Usp32
Usp34
Usp35
Usp36
Usp39
Usp4
Usp42
Usp44
Usp47
Usp48
Usp5
Usp53
Usp54
Usp9x
Uspl1
Utp11
Utp15
Utp23
Utrn
Uts2r
Uxt
Vac14
Vamp3
Vamp7
Vapa
Vapb
Vars2
Vash1-as1
Vash2
Vasp
Vat1
Vav2
Vax2
Vdac3
Vegfa
Vegfb
Vezf1
Vezt
Vgf
Vgll4
Vhl
Vim
Vip
Vipr1
Vldlr
Vmac
Vmp1
Vn2r17p
Vn2r1p
Vopp1
Vps11
Vps13a
Vps13a-as1
Vps13b
Vps13d
Vps25
Vps26b
Vps33a
Vps33b-dt
Vps36
Vps37a
Vps37d
Vps41
Vps45
Vps50
Vps51
Vps52
Vrk2
Vrk3
Vrtn
Vsig10l2
Vsnl1
Vstm5
Vta1
Vtcn1
Vti1a
Vtrna2-2p
Vwa3b
Vwa5b1
Vwc2l-it1
Vwf
Wac
Wash2p
Wash3p
Washc2c
Washc5-as1
Wbp1l
Wbp2
Wdfy3
Wdfy4
Wdhd1
Wdr11
Wdr13
Wdr20
Wdr25
Wdr3
Wdr36
Wdr37
Wdr38
Wdr43
Wdr46
Wdr48
Wdr5
Wdr54
Wdr55
Wdr62
Wdr63
Wdr7
Wdr70
Wdr75
Wdr76
Wdr78
Wdr81
Wdr83
Wdr83os
Wdr86-as1
Wdr90
Wdr92
Wdr93
Wee1
Whamm
Wipi2
Wiz
Wnk1
Wnk4
Wnt11
Wnt2b
Wnt5b
Wrap53
Wrb
Wrb-sh3bgr
Wsb1
Wscd2
Wspar
Wt1
Wtap
Wwc1
Wwp2
Wwtr1
Xab2
Xaf1
Xirp2
Xkr9
Xpnpep2
Xpot
Xpr1
Xrcc3
Xrcc5
Xrra1
Xylb
Xylt1
Yae1
Yars
Ybey
Ybx1
Yipf3
Yipf6
Yju2
Ykt6
Ylpm1
Ypel1
Ypel2
Ypel3
Ypel4
Ythdc2
Ythdf2
Z69720.2
Z69890.1
Z82244.2
Z83844.1
Z83847.1
Z85994.1
Z93241.1
Z95114.4
Z95115.1
Z97055.2
Z97634.1
Z97653.2
Z97987.1
Z98257.1
Z98883.1
Z98949.1
Z99129.3
Z99289.2
Z99289.3
Z99716.1
Zacn
Zadh2
Zan
Zap70
Zbed5-as1
Zbed6
Zbed9
Zbtb1
Zbtb11-as1
Zbtb12
Zbtb18
Zbtb20-as4
Zbtb22
Zbtb37
Zbtb38
Zbtb40
Zbtb7b
Zbtb9
Zc2hc1a
Zc2hc1c
Zc3h10
Zc3h11a
Zc3h12d
Zc3h14
Zc3h15
Zc3h18
Zc3hc1
Zcchc17
Zcchc4
Zcchc7
Zcwpw1
Zcwpw2
Zdbf2
Zdhhc1
Zdhhc14
Zdhhc17
Zdhhc4
Zeb1
Zeb1-as1
Zeb2
Zfand2b
Zfand3
Zfand5
Zfas1
Zfat
Zfhx4
Zfp2
Zfp30
Zfp36l1
Zfp90
Zfyve16
Zfyve19
Zfyve27
Zgpat
Zhx3
Zkscan1
Zkscan3
Zkscan5
Zkscan8
Zmiz1
Zmiz1-as1
Zmiz2
Zmpste24
Zmym1
Zmym4
Zmym6
Zmynd11
Zmynd12
Znf10
Znf101
Znf107
Znf131
Znf133
Znf136
Znf138
Znf140
Znf143
Znf181
Znf189
Znf19
Znf197
Znf2
Znf205
Znf207
Znf212
Znf213
Znf213-as1
Znf219
Znf224
Znf226
Znf227
Znf233
Znf254
Znf25-dt
Znf26
Znf263
Znf268
Znf271p
Znf273
Znf274
Znf276
Znf277
Znf282
Znf286a
Znf292
Znf302
Znf317
Znf331
Znf337-as1
Znf33a
Znf341
Znf345
Znf35
Znf354c
Znf358
Znf362
Znf365
Znf37a
Znf382
Znf383
Znf385a
Znf385d
Znf391
Znf397
Znf398
Znf408
Znf410
Znf419
Znf420
Znf426-dt
Znf431
Znf432
Znf436-as1
Znf438
Znf439
Znf441
Znf445
Znf446
Znf454
Znf460
Znf462
Znf473
Znf48
Znf491
Znf501
Znf503-as2
Znf512
Znf517
Znf518a
Znf524
Znf527
Znf530
Znf546
Znf547
Znf548
Znf551
Znf554
Znf555
Znf556
Znf561-as1
Znf568
Znf570
Znf574
Znf576
Znf580
Znf581
Znf584
Znf589
Znf595
Znf608
Znf609
Znf619
Znf620
Znf621
Znf625
Znf628
Znf638
Znf639
Znf646
Znf649-as1
Znf653
Znf654
Znf655
Znf658
Znf664
Znf674-as1
Znf683
Znf684
Znf687
Znf696
Znf7
Znf700
Znf701
Znf704
Znf705e
Znf705g
Znf710
Znf711
Znf713
Znf714
Znf720
Znf736
Znf740
Znf76
Znf763
Znf765
Znf766
Znf771
Znf785
Znf789
Znf791
Znf793
Znf81
Znf815p
Znf839
Znf845
Znf846
Znf879
Znf91
Znf92
Znhit3
Znrd1
Znrf2p1
Zp2
Zp3
Zpld1
Zranb2-as2
Zrsr2
Zscan12p1
Zscan20
Zscan21
Zscan25
Zscan26
Zscan31
Zscan5a
Zscan9
Zswim8
Zw10
Zwilch
Zyx
Zzef1
