# Supplementary material for: A Bayesian inference transcription factor activity model for the analysis of single-cell transcriptomes
Source: Genome Res. 2021 Jul;31(7):1296–311. doi: 10.1101/gr.265595.120 (PMC8256867; doi:10.1101/gr.265595.120)
Supplement: Supplemental Material [file supp_gr.265595.120_Supplemental_Code.zip › BITFAM/inst/extdata/human/EBP]

Aaas
Aadacl2-as1
Aar2
Aatf
Abca9
Abcb1
Abcc1
Abcc2
Abcc6
Abcd3
Abcf2
Abcg1
Abhd10
Abhd11
Abhd11-as1
Abhd3
Abhd4
Abhd6
Abracl
Ac000077.1
Ac000078.1
Ac000362.1
Ac002454.1
Ac003002.1
Ac003092.1
Ac003991.1
Ac003991.2
Ac004069.2
Ac004466.2
Ac004491.1
Ac004687.2
Ac004805.1
Ac004812.1
Ac005041.1
Ac005050.1
Ac005089.1
Ac005220.1
Ac005304.1
Ac005326.1
Ac005379.1
Ac005412.1
Ac005520.2
Ac005523.2
Ac005632.2
Ac005632.4
Ac005674.1
Ac005779.2
Ac005842.1
Ac005911.1
Ac005920.1
Ac006023.2
Ac006042.3
Ac006213.1
Ac006504.5
Ac006504.7
Ac006518.1
Ac007250.1
Ac007278.1
Ac007298.2
Ac007318.1
Ac007349.1
Ac007375.1
Ac007381.1
Ac007389.1
Ac007391.2
Ac007450.3
Ac007620.1
Ac007656.2
Ac007686.4
Ac007785.3
Ac007849.2
Ac007950.1
Ac008012.1
Ac008040.1
Ac008105.2
Ac008121.2
Ac008267.5
Ac008610.1
Ac008897.2
Ac008966.1
Ac009005.1
Ac009034.1
Ac009133.1
Ac009133.5
Ac009152.3
Ac009171.2
Ac009226.1
Ac009248.1
Ac009309.1
Ac009563.1
Ac009646.2
Ac009779.3
Ac009852.1
Ac009879.3
Ac009950.1
Ac010271.2
Ac010442.2
Ac010608.3
Ac010735.1
Ac010761.3
Ac010761.5
Ac010894.4
Ac011444.2
Ac011446.1
Ac011462.2
Ac011462.3
Ac011476.3
Ac011511.1
Ac011611.1
Ac011611.2
Ac012291.2
Ac012313.3
Ac012443.1
Ac012488.2
Ac012555.1
Ac012640.3
Ac013472.1
Ac015795.1
Ac015802.4
Ac015802.5
Ac015871.2
Ac015871.5
Ac015914.2
Ac015936.1
Ac016027.1
Ac016205.1
Ac016394.1
Ac016588.2
Ac017015.2
Ac017076.1
Ac018413.1
Ac018463.1
Ac018529.3
Ac018647.2
Ac018761.3
Ac018868.2
Ac020594.1
Ac020651.1
Ac020891.3
Ac020907.4
Ac020914.4
Ac020915.1
Ac021106.3
Ac021422.1
Ac021594.2
Ac022098.3
Ac022211.2
Ac022217.3
Ac022400.1
Ac022517.1
Ac022730.3
Ac022730.4
Ac022762.2
Ac022784.1
Ac023050.1
Ac023128.1
Ac023157.2
Ac023355.1
Ac023509.1
Ac023509.3
Ac023906.4
Ac024022.1
Ac024243.1
Ac024267.4
Ac024267.6
Ac024451.3
Ac024559.2
Ac025162.2
Ac025165.2
Ac025171.2
Ac025171.3
Ac025442.1
Ac026202.3
Ac026310.2
Ac026362.1
Ac026470.3
Ac027644.1
Ac034199.1
Ac036222.2
Ac040169.3
Ac046130.1
Ac048341.1
Ac048341.2
Ac053503.3
Ac055731.1
Ac063926.2
Ac063960.2
Ac067751.1
Ac067945.3
Ac068205.2
Ac068657.1
Ac068669.1
Ac069257.3
Ac069503.2
Ac072022.2
Ac073072.1
Ac073314.1
Ac073342.3
Ac073346.1
Ac073573.1
Ac074134.1
Ac074351.1
Ac078785.1
Ac078883.1
Ac079209.1
Ac079305.1
Ac079336.7
Ac079741.1
Ac079907.1
Ac079942.1
Ac079944.1
Ac080038.1
Ac080112.1
Ac080129.1
Ac083949.1
Ac084018.2
Ac084036.1
Ac084364.1
Ac084871.2
Ac084876.2
Ac087289.1
Ac087385.3
Ac087439.2
Ac087623.1
Ac087672.2
Ac090164.2
Ac090164.3
Ac090200.1
Ac090515.2
Ac090616.1
Ac090617.4
Ac090617.7
Ac090948.2
Ac090952.1
Ac091057.6
Ac091492.1
Ac091564.2
Ac091917.1
Ac091979.2
Ac092068.1
Ac092145.1
Ac092171.4
Ac092535.4
Ac092570.3
Ac092653.1
Ac092745.1
Ac092745.2
Ac092819.1
Ac092868.1
Ac092944.1
Ac093154.1
Ac093323.3
Ac093484.4
Ac093495.1
Ac093503.1
Ac093512.2
Ac093520.2
Ac093627.4
Ac093726.3
Ac093827.4
Ac093895.1
Ac093904.3
Ac096732.1
Ac097105.1
Ac097460.1
Ac097462.1
Ac097634.1
Ac097637.1
Ac098650.1
Ac098820.1
Ac098828.2
Ac098868.1
Ac099062.1
Ac099343.3
Ac099489.1
Ac099494.2
Ac099518.1
Ac099518.5
Ac099524.1
Ac099782.2
Ac100778.3
Ac100812.1
Ac103810.9
Ac104078.1
Ac104472.2
Ac104561.1
Ac104695.4
Ac104759.1
Ac104958.2
Ac105101.1
Ac105235.1
Ac105265.2
Ac105339.1
Ac106028.2
Ac107029.1
Ac107032.2
Ac107959.1
Ac108134.3
Ac108448.3
Ac108471.2
Ac108860.2
Ac109466.1
Ac109630.1
Ac109992.1
Ac110058.1
Ac110079.1
Ac110749.1
Ac110769.2
Ac110769.3
Ac112220.2
Ac112236.2
Ac112484.1
Ac112484.3
Ac112487.2
Ac112504.2
Ac112719.1
Ac113143.1
Ac113143.2
Ac113189.1
Ac114488.2
Ac114488.3
Ac114490.2
Ac114550.1
Ac114776.1
Ac114781.2
Ac115676.1
Ac116021.1
Ac116353.1
Ac116535.1
Ac117382.2
Ac119396.1
Ac120193.1
Ac121338.2
Ac121761.1
Ac123768.2
Ac124068.2
Ac126407.1
Ac126696.1
Ac128709.3
Ac129492.1
Ac129492.3
Ac131009.4
Ac132938.2
Ac135048.2
Ac135983.2
Ac136475.2
Ac136601.1
Ac137630.3
Ac138123.1
Ac138150.1
Ac138393.1
Ac138393.3
Ac139100.1
Ac144652.1
Ac145207.7
Ac145207.9
Ac145422.1
Ac211433.3
Ac233992.3
Ac239798.3
Ac239868.1
Ac242842.1
Ac243585.2
Ac243960.3
Ac243960.5
Ac243965.1
Ac243967.1
Ac245014.3
Ac245052.2
Ac245100.1
Ac245100.4
Ac245100.5
Ac245452.1
Acadm
Acbd4
Acot11
Acoxl
Acp1
Acsm3
Actr1a
Adam28
Adam9
Adamts7p4
Adap2
Adcy4
Adcy7
Add3
Adgre1
Adgrg3
Adgrl1
Adh6
Adpgk-as1
Adrb1
Adrb2
Adrm1
Adtrp
Af111167.1
Af186190.1
Af241726.2
Aff1
Afg3l2
Agap7p
Agk
Ahcyl1
Aifm1
Aifm2
Aig1
Aig1p1
Ak3p3
Akap13
Akap7
Akr1d1
Akt1s1
Al008729.1
Al021407.2
Al022328.3
Al023284.4
Al023806.1
Al023806.2
Al024507.2
Al031432.3
Al031587.3
Al031595.1
Al034374.1
Al034397.2
Al034397.3
Al035398.1
Al035410.1
Al050403.2
Al078587.1
Al078644.2
Al096870.1
Al109755.1
Al109804.1
Al109811.3
Al109917.1
Al109920.1
Al109936.2
Al117335.1
Al118558.3
Al121612.2
Al121772.1
Al121936.1
Al121972.1
Al132639.3
Al132655.1
Al132780.1
Al133330.1
Al133338.1
Al133342.1
Al133371.1
Al133410.3
Al133485.1
Al133485.2
Al135818.1
Al135905.2
Al136084.2
Al136295.1
Al136301.1
Al136967.1
Al137060.1
Al137247.1
Al138827.1
Al138828.1
Al138831.1
Al138831.2
Al138881.1
Al138885.3
Al138916.1
Al138976.2
Al139161.2
Al139412.1
Al157371.2
Al157400.2
Al157400.5
Al157402.2
Al157823.2
Al157838.1
Al157902.1
Al157937.1
Al158063.1
Al158068.2
Al158151.3
Al160236.1
Al161616.1
Al161668.1
Al161729.3
Al161893.1
Al162377.1
Al162419.1
Al353622.2
Al353719.1
Al353764.1
Al354989.1
Al355301.1
Al355303.1
Al355388.1
Al355916.1
Al355922.1
Al356273.3
Al356417.1
Al356417.2
Al357315.2
Al357632.1
Al357874.1
Al358075.4
Al359555.1
Al359757.2
Al359979.1
Al360157.1
Al360294.1
Al365205.2
Al390728.3
Al390955.2
Al391094.1
Al391335.1
Al391415.1
Al391684.1
Al391730.1
Al391839.1
Al391839.2
Al445224.1
Al445250.1
Al445471.2
Al450326.1
Al451062.3
Al451085.2
Al499627.1
Al512599.1
Al512770.1
Al513217.1
Al589935.1
Al589935.2
Al590103.1
Al590128.1
Al590556.1
Al590644.3
Al591686.2
Al591806.1
Al592429.1
Al592437.2
Al592494.2
Al596223.1
Al627171.1
Al627313.1
Al662844.3
Al662884.1
Al662899.2
Al663109.1
Al669831.5
Al731557.1
Al929472.2
Alas1
Aldh1a1
Aldh1l1
Aldh1l1-as1
Alg1
Alg10
Alg10b
Alg13
Alox5ap
Alpk1
Ammecr1
Ampd3
Anapc10
Anapc13
Ank2
Ankle1
Ankrd13d
Ankrd24
Ankrd28
Ankrd33
Ankrd33b-as1
Ankrd42
Ankzf1
Anln
Ano10
Anp32b
Antxr1
Anxa1
Aox3p
Ap000446.1
Ap000688.4
Ap000692.2
Ap000721.1
Ap000769.2
Ap000781.1
Ap000851.2
Ap000902.1
Ap000916.1
Ap000936.1
Ap000977.1
Ap001043.1
Ap001099.1
Ap001107.5
Ap001180.3
Ap001267.4
Ap001269.4
Ap001468.1
Ap001496.1
Ap001596.1
Ap001816.1
Ap001885.1
Ap002008.2
Ap002373.1
Ap002387.2
Ap002478.1
Ap002761.3
Ap002851.1
Ap002892.2
Ap002957.1
Ap002986.1
Ap003068.4
Ap003390.1
Ap003471.1
Ap003774.1
Ap004609.3
Ap005059.2
Ap006621.1
Ap1m1
Ap1m2
Ap2b1
Ap5b1
Apbb1ip
Aph1b
Aplf
Apobr
Apoc2
Apold1
Apoo
Aptr
Arap1
Arap1-as1
Arf1
Arf4
Arf4-as1
Arfip1
Arhgap11a
Arhgap11b
Arhgap15
Arhgap24
Arhgap26
Arhgap45
Arhgef1
Arhgef17
Arhgef7
Arid2
Arid3a
Arid5a
Arid5b
Arih1
Arih2
Arl11
Arl2
Arl2-snx15
Arl4ap4
Arl8a
Armc10
Armc6
Armc8
Armh4
Arpc1b
Arpc5l
Arsg
Asap1
Asb1
Ascc2
Asdurf
Asf1b
Ash2l
Asns
Asnsd1
Asph
Asxl2
Atad5
Atf3
Atf6b
Atf7ip
Atg13
Atg16l2
Atg7
Atp11a
Atp23
Atp2b4
Atp2c1
Atp5if1
Atp5mfp4
Atp6v0a1
Atp6v0e1
Atp6v1b2
Atr
Atraid
Atrx
Atxn1l
Atxn2-as
Atxn3l
Atxn7
Avpr2
Axdnd1
Azin1-as1
Azu1
B3gnt8
B4galt1-as1
Bach1
Bad
Banf1
Bank1
Bbox1
Bbs7
Bbx
Bcat2
Bckdha
Bdp1
Best1
Bfar
Bicdl2
Bivm-ercc5
Blm
Bloc1s1
Bloc1s3
Bmf
Bnc2-as1
Bod1l1
Bod1p1
Bola1
Borcs6
Borcs8
Borcs8-mef2b
Bphl
Brca2
Brd4
Brf1
Bri3
Brinp3
Bscl2
Bsdc1
Bsg
Btn2a2
Btn3a1
Btn3a2
Btnl8
Bud31
Bx323046.1
Bx571818.1
Bysl
Bzw1
Bzw2
C11orf42
C11orf52
C11orf65
C11orf80
C12orf57
C12orf65
C17orf64
C17orf99
C18orf32
C19orf38
C19orf57
C1galt1
C1orf194
C20orf197
C22orf46
C2orf50
C3ar1
C4bpa
C4orf33
C5ar2
C5orf34
C6orf136
C6orf48
C7orf50
C8orf33
C9orf3
C9orf43
C9orf64
Ca5bp1
Cab39
Cacna1a
Cacna1d
Cacna1i
Calcoco2
Calm1
Calr
Calr3
Camk2g
Camkmt
Camp
Canx
Capn10
Capn3
Caprin1
Card19
Carm1
Cars2
Casc19
Casc3
Casp8
Cass4
Cast
Casz1
Catsper2p1
Cbll1
Cbx4
Ccar1
Ccdc112
Ccdc122
Ccdc126
Ccdc136
Ccdc141
Ccdc151
Ccdc155
Ccdc157
Ccdc159
Ccdc18
Ccdc39
Ccdc57
Ccdc58
Ccdc66
Ccdc69
Ccdc77
Ccdc88a
Ccdc88b
Ccdc9
Ccnd1
Ccnd2
Ccnd3
Ccng2
Ccnk
Ccnl2
Ccny
Ccr10
Ccr12p
Ccr2
Ccr5
Cct5
Cct7
Cd14
Cd200r1l
Cd274
Cd300lb
Cd55
Cd9
Cdc26
Cdc40
Cdc42ep1
Cdc42se2
Cdc7
Cdca2
Cdca5
Cdca8
Cdh1
Cdh13
Cdk13
Cdk5rap1
Cdk9
Cdr2l
Cdyl
Ceacam19
Ceacam21
Ceacam4
Ceacam5
Cebpb
Cebpzos
Cecr2
Cela1
Cela2b
Celf1
Celf2
Celsr1
Cemip2
Cenph
Cenpp
Cep135
Cep19
Cep295nl
Cep350
Cep57l1p1
Cep63
Cep78
Cerkl
Cers6
Cers6-as1
Cfap58-dt
Cfap70
Cfap97
Cfd
Cflar
Chac1
Chaf1a
Chchd2p8
Chchd3
Chchd5
Chd2
Chd6
Chek1
Chi3l2
Chmp1b
Chmp1b-as1
Chpt1
Cipc
Cirbp
Cisd1
Cited4
Clcn3
Clcn4
Cldn12
Cldn15
Cldn7
Clec1a
Clec1b
Clec2b
Clecl1
Clic4
Cln3
Clptm1
Cltc
Cluap1
Clvs1
Cndp2
Cnih3
Cntrl
Coa1
Coasy
Cog6
Col4a1
Col6a5
Col9a3
Commd1
Commd4
Copa
Cops7a
Cops7b
Copz1
Coq10b
Coq4
Coq7
Coro1a
Coro2a
Coro7
Cox20
Cpne1
Cps1-it1
Cpsf6
Cracr2a
Crls1
Crocc
Cry2
Csad
Csf2ra
Csf3r
Csk
Csnk1a1p1
Csnk1g1
Csnk2b
Cspp1
Csta
Cstf1
Ctage3p
Ctdp1
Ctdsp1
Ctdspl2
Cthrc1p1
Cttn
Cttnbp2
Cul4a
Cutalp
Cwc25
Cxadr
Cxcl8
Cxcr4
Cxcr5
Cyb5a
Cyb5b
Cybrd1
Cyfip2
Cyp19a1
Cyp3a5
Daam1
Daglb
Dars2
Dars-as1
Dbi
Dcaf10
Dcaf11
Dclre1b
Dcun1d2
Dcun1d2-as
Ddias
Ddit4
Ddit4-as1
Ddx10
Ddx11l5
Ddx19b
Ddx27
Ddx41
Ddx42
Ddx52
Dec1
Dedd2
Defb113
Dennd1a
Dennd6a-dt
Dgka
Dgkz
Dhcr24-dt
Dhrs13
Dhrs4l1
Dhrs7
Dhrs9
Dhx57
Dicer1
Dipk2a
Disp3
Dkc1
Dleu1
Dlg1
Dlgap1-as3
Dlx1
Dlx4
Dmpk
Dnaaf1
Dnah8
Dnaja1
Dnajb11
Dnajb12
Dnajb9
Dnajc11
Dnajc16
Dnajc19p3
Dnajc19p5
Dnajc3
Dnajc5g
Dnm2
Dnpep
Dock8
Dpep2nb
Dpy19l3
Dpy19l4
Draic
Dram1
Drap1
Drc3
Dst
Dtna
Dtwd1
Dusp23
Dut
Dux4
Dux4l16
Dux4l17
Dync2h1
Dysf
E2f6
E4f1
Eaf2
Ears2
Ebag9
Ebp
Ece1
Ech1
Echdc2
Echdc3
Edc3
Eddm13
Edem1
Edem2
Eea1
Eef1a1
Eef1a1p5
Eef1akmt4
Eef1akmt4-ece2
Eef1d
Eef1dp3
Eef2k
Eefsec
Efcab7
Ehbp1
Ehd1
Ehd2
Ehmt1
Eid1
Eif1
Eif2ak3-dt
Eif2ak4
Eif2s3
Eif3l
Eif4a1
Eif4a2
Eif4ebp2p2
Eif4g2
Eif4h
Eif5
Eif5b
Eipr1
Elf1
Elmo1
Elp3
Emc1-as1
Emx2os
Enah
Engase
Eno1-as1
Eno3
Enoph1
Enpp3
Ensa
Entpd1
Entpd6
Ep300
Epas1
Epb41
Epm2aip1
Eps8l1
Eri1
Erlin2
Ermap
Ern1
Ervk3-1
Esyt1
Etaa1
Etfdh
Ethe1
Ets1
Etv1
Etv6
Exd1
Exo1
Exoc3-as1
Exoc3l1
Exoc5
Ext2
F5
Faap20
Fabp3p2
Fadd
Fah
Fam107b
Fam133b
Fam177a1
Fam200b
Fam20b
Fam216a
Fam217b
Fam221b
Fam234a
Fam45a
Fam53c
Fam78a
Fam83f
Fam92b
Fanca
Fanci
Far2
Fars2
Faslg
Fat1
Fbxl5
Fbxl6
Fbxo22
Fbxo24
Fbxo38
Fbxw11
Fbxw7
Fcar
Fcgr2a
Fcgr3a
Fcgr3b
Fcrl5
Fdps
Fem1a
Fermt3
Fez2
Ffar2
Ffar3
Fgd3
Fgd4
Fgfr1
Fgfr2
Fhit
Fhl3
Filnc1
Fkbp10
Fkbp15
Fkbp1a
Flad1
Flcn
Flt4
Flvcr1
Fmnl1
Fmo4
Fnbp4
Fnip1
Fnip2
Fntb
Fo538757.1
Fo704657.1
Focad
Focad-as1
Fosl2
Foxj3
Foxk2
Foxn4
Frat1
Frg2fp
Fscn3
Fst
Fxyd1
Fxyd3
Fzr1
G2e3
G2e3-as1
G3bp1
G6pd
Gabarapl1
Gabarapl2
Gabpb1
Gabpb2
Gadd45b
Galns
Galnt1
Galnt14
Gapdh
Garnl3
Gars
Gas2
Gatc
Gbgt1
Gchfr
Gcnt2p1
Gemin2
Gfm1
Gfod2
Gga1
Ggh
Ggtlc4p
Gjb6
Glipr1l1
Glrx
Gm2a
Gmcl1
Gmnc
Gmpr2
Gna12
Gnai1
Gnai2
Gnas
Gnb5
Gnl3l
Gnptg
Gnrhr2
Gon4l
Gorasp2
Gosr1
Gpat3
Gpatch11
Gpi
Gpr137
Gpr146
Gpr157
Gpr34
Gramd1a
Gramd1b
Gramd1c
Grb2
Grk2
Gsg1
Gstcd
Gsto1
Gtf2e2
Gtf3a
Gtf3c5
Gtpbp10
Gtsf1
Gtsf1l
Gxylt2
Gyg1
Gypc
Gys1
Gzf1
H1fx-as1
H3f3a
Hadhb
Hap1
Has2-as1
Haus1
Hax1
Hbp1
Hcg20
Hcg27
Hcst
Hdac5
Hddc3
Heatr5a
Henmt1
Herc6
Herpud1
Hes7
Hexa
Hexim1
Hhex
Higd1ap4
Hils1
Hint2
Hipk3
Hist1h2ai
Hist1h2ak
Hist1h2bl
Hist1h2bn
Hist1h2bo
Hist1h3c
Hist1h3j
Hist1h4c
Hist1h4k
Hist1h4ps1
Hist3h3
Hk1
Hlx
Hmbs
Hmg20a
Hmg20b
Hmgb1
Hmgb1p24
Hmgb2
Hmgb3p22
Hmgb3p32
Hmgn1p36
Hmgn2
Hmgn2p25
Hmgn2p34
Hmgn4
Hmmr
Hmox1
Hnrnph1
Hnrnph3
Hnrnpul1
Hoxd10
Hoxd11
Hps4
Hps5
Hrh4
Hsbp1
Hsd11b1-as1
Hsd17b4
Hsd17b7p1
Htatsf1
Ica1
Icam4
Idh1
Idh1-as1
Ids
Ier2
Ier3
Ier3-as1
Ier5l
Ifi16
Ifi30
Ifit1
Ifitm2
Ift122
Ift81
Igf1r
Igf2bp1
Igflr1
Ighmbp2
Ighv3-47
Ighviii-26-1
Ighviii-38-1
Ikbke
Ikzf1
Il10ra
Il10rb-dt
Il1rap
Il1rn
Il3ra
Il6
Il6r
Il6r-as1
Ilk
Immt
Inava
Incenp
Ing5
Inhcap
Ino80d
Inpp1
Inpp5b
Ints7
Ipo9
Iqcb1
Iqck
Iqcm
Iqgap1
Iqgap3
Iqsec2
Irak3
Irgm
Irx5
Isg20
Isl2
Islr2
Ispd-as1
Ist1
Itgal
Itprip-as1
Jade1
Jak3
Jakmip2-as1
Jazf1-as1
Jmjd7
Jph4
Jpx
Kansl1-as1
Kat7
Katnal2
Kbtbd8
Kcnb1
Kcnd3
Kcnk17
Kcnq3
Kcnq5
Kcnt2
Kctd12
Kctd20
Kdm2a
Kdm3a
Kdm4a
Kdm4c
Kdm6a
Kdm6b
Kdm7a
Kiaa0232
Kiaa0319l
Kiaa0408
Kiaa0556
Kiaa1109
Kiaa1324
Kif1b
Kiss1
Kiss1r
Klf1
Klf11
Klf13
Klf5
Klhl24
Klhl26
Klhl5
Klhl7
Klrc4-klrk1
Klrk1
Kmo
Kmt2e
Knl1
Knstrn
Kpnb1
Krit1
Krt18p34
Krt23
L3mbtl1
L3mbtl2
Lamb4
Lamp3
Lamtor3
Lamtor4
Lamtor5-as1
Lap3
Large1
Lars2
Lax1
Lclat1
Lcmt1
Ldlr
Ldlrad4
Lekr1
Letmd1
Lhfpl2
Lias
Lig1
Lilra2
Lima1
Limch1
Limd1-as1
Limk2
Lims1
Lin37
Lin7b
Linc00265
Linc00299
Linc00337
Linc00347
Linc00426
Linc00467
Linc00563
Linc00599
Linc00607
Linc00620
Linc00632
Linc00869
Linc00887
Linc00907
Linc00958
Linc00963
Linc01085
Linc01088
Linc01089
Linc01126
Linc01127
Linc01132
Linc01134
Linc01169
Linc01181
Linc01197
Linc01262
Linc01271
Linc01300
Linc01353
Linc01354
Linc01356
Linc01366
Linc01394
Linc01415
Linc01460
Linc01465
Linc01485
Linc01547
Linc01588
Linc01655
Linc01659
Linc01736
Linc01771
Linc01952
Linc01960
Linc01968
Linc02028
Linc02062
Linc02068
Linc02204
Linc02207
Linc02218
Linc02262
Linc02265
Linc02288
Linc02332
Linc02352
Linc02354
Linc02404
Linc02569
Linc02574
Linc02615
Lingo3
Lipn
Lmbr1
Lmnb1
Lmnb2
Lmo4
Lmo7dn-it1
Lmod1
Lonrf3
Loxl3
Lpcat1
Lpp
Lrmp
Lrrc23
Lrrc36
Lrrc46
Lrrc61
Lrrc71
Lrrc77p
Lsm14b
Lst1
Ltbp1
Ltbp3
Ltbr
Luadt1
Luc7l
Luc7l3
Lucat1
Lxn
Lyrm1
Lyst
Maco1
Mael
Maf1
Malat1
Mamdc4
Man2a2
Manea-dt
Map1lc3b
Map2k1p1
Map2k2
Map2k3
Map2k6
Map2k7
Map3k14-as1
Map3k2
Map3k3
Map3k8
Mapk1
Mapkapk3
Marc1
Marc2
March3
Marf1
Mark2
Mars
Mast3
Max
Maz
Mbd6
Mbnl1
Mbp
Mbtps1
Mcl1
Mcoln1
Mdh1
Mdm4
Mdp1
Mds2
Me2
Mecp2
Med28
Med30
Mefv
Mettl14
Mettl9
Mfsd13a
Mfsd4a
Mfsd6
Mgat1
Mgrn1
Mgst1
Mia2
Mib1
Mical2
Micall1
Mid1ip1
Midn
Mier1
Mir100hg
Mir141
Mir1538
Mir1539
Mir190b
Mir191
Mir200c
Mir200chg
Mir2861
Mir3143
Mir3154
Mir3178
Mir320c1
Mir3671
Mir3678
Mir3960
Mir4262
Mir4282
Mir4435-2hg
Mir4443
Mir4448
Mir4519
Mir4521
Mir4673
Mir4706
Mir4727
Mir4741
Mir4757
Mir5087
Mir5091
Mir5193
Mir548al
Mir5583-1
Mir5583-2
Mir5696
Mir601
Mir602
Mir6076
Mir6077
Mir616
Mir626
Mir638
Mir639
Mir6732
Mir6739
Mir6821
Mir759
Mir762hg
Mir7850
Mir8064
Mir9-3hg
Mir99ahg
Mirlet7i
Mki67
Mkln1
Mknk1
Mkrn3
Mlec
Mlh1
Mlst8
Mmp11
Mmp14
Mmp20
Mmp24os
Mmp25
Mmp25-as1
Mms19
Morc3
Morf4l2-as1
Morn3
Mospd2
Mpg
Mpzl1
Mrpl20-as1
Mrpl34
Mrpl35
Mrpl54
Mrps11
Mrps12
Mrps18a
Mrps21
Mrps30
Mrps31p4
Mrps7
Mrto4
Mrvi1-as1
Ms4a3
Ms4a6a
Msh2
Msl1
Msrb1
Mst1p2
Msto2p
Mtbp
Mterf1
Mtf2
Mtg2
Mthfd1l
Mtmr11
Mtmr4
Mtmr7
Mtnd3p4
Mto1
Mtr
Mttp
Mx2
Mxd3
Mxi1
Myb
Myb-as1
Mybpc1
Myc
Myeov
Myh9
Myl6
Mynn
Myo18b
Myoslid
Mzb1
N4bp2
N4bp2l1
NA
Nab1
Nab2
Nabp1
Nabp2
Nacap8
Nagpa-as1
Nanogp1
Naprt
Nav3
Nbr2
Nceh1
Nckap1l
Ncoa7
Ncor2
Ncr3lg1
Ndel1
Ndrg1
Ndufa3
Ndufaf3
Ndufaf6
Ndufb9
Ndufs4
Ndufs7
Neat1
Nedd8
Nedd8-mdp1
Nedd9
Neil3
Nek6
Nemp1
Neo1
Nf1
Nfasc
Nfat5
Nfatc1
Nfatc2ip
Nfatc3
Nfe2l2
Nfe4
Nfia
Nfia-as1
Nfkbia
Nfkbil1
Nfs1
Nfx1
Nhlrc3
Nifk-as1
Ninj1
Nipa2p5
Nipbl-dt
Nisch
Nlrc5
Nlrp12
Nlrp2
Nmb
Nmnat2
Nmral1
Nmt1
Noct
Nol11
Nol12
Nop14-as1
Nop53
Nop58
Nox5
Npepl1
Nploc4
Npm1p32
Nqo2
Nr1h3
Nr2f2-as1
Nr4a3
Nr5a1
Nr6a1
Nrde2
Nrros
Nrxn1
Nsd1
Nsmaf
Nsmce2
Nsun4
Ntmt1
Ntn5
Ntrk1
Nub1
Nucb2
Nudt7
Nudt9
Nup210l
Nup35
Nup50
Nup50-dt
Nup58
Nup85
Nup98
Nusap1
Nxnl1
Nxnl2
Oaz1
Ocel1
Odc1-dt
Odf2
Ofd1
Ogfod2
Ogg1
Ogt
Olfml2a
Opa1
Opa3
Oprl1
Or10a7
Or5t2
Or6c4
Or7c1
Or8b10p
Or8d1
Or9a4
Orai2
Os9
Osgin2
Oxnad1
P2ry11
P4htm
Pacrg
Pacrgl
Padi2
Palld
Pan2
Paqr4
Pard6a
Pard6g
Parp8
Parvg
Paxip1-as1
Paxip1-as2
Pbx2
Pcbp1
Pcbp2
Pccb
Pcdhga8
Pcf11
Pck2
Pcnx4
Pctp
Pcyt1a
Pdc
Pdcd10
Pde4b
Pdk1
Pdp2
Pdpk1
Pdxk
Pdyn-as1
Pear1
Peli2
Pex13
Pex26
Pex5l
Pfkm
Pgap2
Pgd
Pgk1
Pglyrp2
Phactr1
Phc3
Phf12
Phf21a
Phf3
Phgdh
Phkb
Phldb1
Phpt1
Pi16
Pif1
Piga
Pigg
Pigt
Pigx
Pik3c3
Pik3cg
Pik3r2
Pik3r3
Pilra
Pip5kl1
Pipox
Pitpnc1
Pitpnm1
Pitpnm2
Pkn1
Plcb1
Plcg2
Plcl2
Plek
Plekhb2
Plekhf2
Plekhg2
Plk3
Plk4
Plod3
Plpp6
Plppr2
Plxnb2
Pmpcb
Pms1
Pms2
Pnkd
Pnn
Pnp
Pnpla1
Pnpla2
Pnpla6
Pnrc1
Pold1
Pole
Pole4
Poli
Polm
Polr1a
Polr2f
Pomk
Por
Pou5f1p6
Ppan
Ppan-p2ry11
Ppard
Pparg
Ppfia3
Ppiap3
Ppiap81
Ppif
Ppil1
Ppil4
Ppm1d
Ppm1f
Ppm1l
Ppp1r11
Ppp1r15a
Ppp1r1b
Ppp2r5e
Ppp4c
Ppp4r1
Ppp6c
Pram1
Prame
Prcc
Prdm1
Prdm5
Prdx4
Prdx6
Prelid1p2
Prkab1
Prkag1
Prkag2
Prkch
Prkd2
Prmt1
Prpf38a
Prpsap1
Prr13
Prr14
Prr14l
Prrc2b
Prrc2c
Prrg1
Prrg2
Prss51
Prune1
Psen1
Psen2
Psma6
Psmb3
Psmb4
Psmc6
Psmd9
Psme2p2
Psme4
Pstk
Pstpip1
Pstpip2
Ptch2
Ptchd4
Ptk2
Ptk2b
Ptp4a1
Ptp4a2
Ptpn6
Ptprh
Ptprs
Pusl1
Pyhin1
Qki
Qrfp
Qrich1
Qtrt2
R3hdm1
Rab11a
Rab27a
Rab2a
Rab31
Rab37
Rab3d
Rab5if
Rab7a
Rab8a
Rabepk
Rabgap1l
Rabggtb
Rabl2a
Rabl2b
Rac1
Racgap1
Rack1
Rad23b
Rad50
Rad9a
Rala
Ranbp2
Rap1gap2
Rapgef1
Rapgef2
Rapgef3
Rara
Rars
Rasgrp3
Rassf4
Rassf8
Rbbp8
Rbbp8p1
Rbck1
Rbm23
Rbm39
Rbm45
Rbm7
Rbms1
Rbms2
Rbpj
Rbpms
Rc3h1-it1
Rcan1
Rcvrn
Rdh5
Recql4
Relb
Retreg3
Rexo1l1p
Rexo1l2p
Rf00003
Rf00004
Rf00006
Rf00012
Rf00017
Rf00019
Rf00024
Rf00026
Rf00271
Rf00283
Rf00345
Rf00401
Rf00492
Rf00568
Rf01210
Rf01882
Rf01883
Rf01955
Rf01956
Rf01957
Rf01992
Rf02113
Rf02116
Rf02124
Rf02125
Rf02156
Rf02213
Rf02271
Rfc4
Rftn1
Rfx2
Rfx3
Rgl4
Rgmb-as1
Rgs18
Rgs5
Rhbdd2
Rhex
Rhoa
Rhoh
Rhoq
Rhpn2
Ric1
Rimklb
Rin2
Rin3
Rmdn2
Rmi2
Rn7skp145
Rn7skp163
Rn7skp179
Rn7skp223
Rn7skp249
Rn7sl11p
Rn7sl138p
Rn7sl265p
Rn7sl301p
Rn7sl354p
Rn7sl414p
Rn7sl497p
Rn7sl555p
Rn7sl592p
Rn7sl644p
Rn7sl649p
Rn7sl681p
Rn7sl688p
Rn7sl741p
Rn7sl767p
Rn7sl861p
Rn7sl862p
Rna5s6
Rna5sp127
Rna5sp206
Rna5sp208
Rna5sp217
Rna5sp321
Rna5sp390
Rna5sp442
Rna5sp527
Rnaseh2b
Rnd1
Rnf114
Rnf17
Rnf182
Rnf19a
Rnf2
Rnf20
Rnf215
Rnf24
Rnf43
Rnf6
Rnls
Rnu1-122p
Rnu1-13p
Rnu2-63p
Rnu4-1
Rnu4-54p
Rnu4-60p
Rnu4-64p
Rnu4atac
Rnu5a-1
Rnu5a-8p
Rnu5e-4p
Rnu5e-6p
Rnu6-1128p
Rnu6-1203p
Rnu6-1272p
Rnu6-1274p
Rnu6-1280p
Rnu6-288p
Rnu6-313p
Rnu6-315p
Rnu6-335p
Rnu6-382p
Rnu6-488p
Rnu6-597p
Rnu6-653p
Rnu6-722p
Rnu6-761p
Rnu6-792p
Rnu6-917p
Rnu6-990p
Rnu6atac41p
Rnu7-1
Rnu7-143p
Rnvu1-14
Rnvu1-18
Rnvu1-3
Rny4p9
Ro60
Rock1p1
Rpgrip1
Rpl12p27
Rpl13
Rpl13a
Rpl13p5
Rpl15
Rpl17
Rpl17-c18orf32
Rpl17p11
Rpl17p36
Rpl18
Rpl19
Rpl21
Rpl21p43
Rpl21p50
Rpl22p19
Rpl23ap12
Rpl30p12
Rpl31
Rpl34
Rpl38
Rpl4
Rpl6p9
Rpl7ap2
Rpl7p28
Rpl9p30
Rpl9p33
Rplp1
Rpn2
Rprd2
Rps10-nudt3
Rps15
Rps20
Rps27
Rps3a
Rps4xp9
Rps6ka1
Rps6kb2
Rpsap31
Rpsap49
Rpsap76
Rptor
Rrm2
Rrnad1
Rrp12
Rsad1
Rsrc1
Runx1
Ruvbl2
Rwdd1
Rxra
S100p
S100pbp
Saal1
Sacm1l
Samd12
Samm50
Samsn1
Sapcd2p4
Sat1
Scamp3
Scat8
Scfd1
Scin
Scn3b
Scnm1
Scoc
Sdcbp
Sdccag8
Sdhaf1
Sdhaf3
Sec23a-as1
Sec62
Secisbp2l
Seh1l
Selenotp1
Selplg
Sem1
Sema3c
Sema4a
Sema4b
Sema4d
Senp1
Sept2
Serinc3
Serpinb10
Serpinb2
Serpinb8
Set
Setd5
Sfi1
Sfr1
Sgms1
Sgms1-as1
Sgo2
Sgsh
Sgta
Sh2b1
Sh2b2
Sh2b3
Sh2d7
Sh3bp1
Sh3bp2
Sh3rf2
Shc1
Shkbp1
Shq1
Siglec16
Siglec9
Sipa1
Sirpb1
Sirpg-as1
Sirt3
Ska1
Skiv2l
Slamf7
Slbp
Slc14a1
Slc16a1-as1
Slc16a3
Slc22a18
Slc22a4
Slc25a15
Slc25a25
Slc25a3
Slc26a1
Slc26a7
Slc27a1
Slc2a4rg
Slc35a5
Slc35d2
Slc35e1
Slc35e2b
Slc35f3
Slc36a1
Slc39a11
Slc39a13
Slc39a4
Slc3a2
Slc40a1
Slc43a1
Slc43a2
Slc44a3-as1
Slc44a5
Slc45a4
Slc48a1
Slc49a4
Slc5a4
Slc6a6
Slc7a13
Slc8a1-as1
Slc8b1
Slc9a1
Slc9b2
Slf2
Slmap
Smad6
Smap2
Smarca2
Smarcad1
Smarcd3
Smc2-as1
Smc3
Smc5
Smchd1
Smg6
Smg8
Smim13
Smim20
Smim25
Smim5
Smim8
Smo
Snap23
Snap29
Snd1
Snhg16
Snhg19
Snhg29
Snora10b
Snora48
Snord105
Snord118
Snord1c
Snord2
Snord45a
Snord45c
Snord48
Snord49a
Snord49b
Snord52
Snord58c
Snord60
Snord68
Snord95
Snord96a
Snrnp27
Snrnp70
Snrpb2
Snrpcp19
Snrpep5
Snrpfp1
Snrpgp12
Snrpn
Snx11
Snx15
Snx21
Snx25p1
Snx27
Soat1
Socs2
Son
Sorl1
Sox2-ot
Sp140
Sp140l
Sp2
Sp2-as1
Sp3
Spaca6
Spag1
Spart-as1
Spata5l1
Spata6l
Spef2
Spin1
Spns3
Spock3
Spop
Spp1
Spry1
Spry4
Spry4-as1
Sptan1
Sptbn4
Sqor
Sqstm1
Srek1
Sri
Srpk1
Srrd
Srrm1
Srrm2
Srrm3
Srrm5
Srsf10p1
Srsf3
Ssbp1
Ssh2
Ssr2
Ssrp1
St20
St3gal6
St7
Stat3
Stat5b
Steap4
Stim1
Stim2
Stk11
Stk19
Stk32c
Stk38l
Stmp1
Ston2
Strip1
Strn4
Stxbp2
Stxbp5-as1
Styxl1
Sub1
Sufu
Sumf2
Sumo2p8
Supt4h1
Surf1
Surf2
Suz12
Sv2b
Syk
Syngr1
Syp
Sytl1
Tab1
Taf1c
Taldo1
Tank
Tarbp2
Tardbp
Tars
Tatdn3
Tax1bp1
Tbc1d14
Tbc1d17
Tbc1d19
Tbc1d25
Tbc1d7
Tbila
Tbkbp1
Tbl1x
Tbp
Tbpl1
Tbx10
Tceanc
Tcf25
Tcf4
Tcf7l2
Tcta
Tctn1
Tead2
Tecr
Teddm1
Terc
Tespa1
Tex2
Tex41
Tex45
Tfap2a
Tfrc
Tgif1
Thap2
Thap9
Thbs2
Thra
Thsd7a
Thtpa
Thumpd3-as1
Tigd2
Timeless
Timm29
Timm50
Tk2
Tle2
Tle4
Tlr9
Tm2d3
Tm4sf1
Tm7sf3
Tm9sf1
Tmbim1
Tmbim6
Tmc4
Tmc6
Tmc8
Tmco3
Tmco6
Tmem102
Tmem105
Tmem107
Tmem131l
Tmem143
Tmem161b
Tmem165
Tmem167b
Tmem173
Tmem175
Tmem182
Tmem183a
Tmem198
Tmem219
Tmem222
Tmem243
Tmem262
Tmem33
Tmem35b
Tmem56
Tmem56-rwdd3
Tmem69
Tmem91
Tnfaip2
Tnfaip3
Tnfrsf1a
Tnfsf13b
Tnik
Tnpo1
Top2a
Tor1a
Tp53bp1
Tpcn1
Tpcn2
Tpd52l2
Tpgs1
Tpgs2
Tpm3
Tpm4
Tprkbp2
Tpt1-as1
Tpte2p6
Trabd
Traf3ip2-as1
Traf3ip3
Traf4
Traf7
Trafd1
Traj5
Traj6
Tram2-as1
Trappc10
Trappc11
Trappc2b
Trappc5
Trbv14
Trbv8-2
Trgc1
Trib1
Trib3
Trim2
Trim31
Trim37
Trim39
Trim46
Trim5
Trim56
Trim7
Trim8
Trip10
Trip4
Trmo
Trmt10b
Trmt5
Trnau1ap
Trpm7
Trub1
Tsbp1-as1
Tsc1
Tsc2
Tsen15
Tsen34
Tsfm
Tsn
Tsnaxip1
Tspan31
Tspoap1-as1
Ttc1
Ttc14
Ttc21b
Ttc25
Ttc39c
Ttc7b
Tti2
Ttll4
Ttll9
Ttn-as1
Ttyh3
Tuba4a
Tubgcp2
Tubgcp4
Tug1
Txk
Txlna
Txndc12-as1
Txndc8
Txndc9
Txnp1
Tyro3
Tyrobp
Tyw1
U2af1l4
U2surp
U62317.1
Uba2
Uba52p3
Uba6-as1
Ubac2
Ube2b
Ube2cp3
Ube2f
Ube2f-scly
Ube2i
Ube2j2
Ube2k
Ube2m
Ube2v1p4
Ubfd1
Ubox5-as1
Ubr5-as1
Ubtf
Ubxn10-as1
Ubxn11
Ugp2
Uhrf2
Unc45a
Upp1
Uqcc1
Uqcrhp1
Usb1
Usp49
Vapa
Vat1
Vdac2
Veph1
Vhl
Vldlr
Vmp1
Vn1r104p
Vps18
Vps45
Vps50
Vps53
Vsig4
Vsir
Vsx1
Vta1
Vwa8
Vwa8-as1
Vwc2l
Wars
Was
Wbp2
Wdr43
Wdr45
Wdr48
Wdr49
Wdr7
Whamm
Wipf1
Wtap
Xpc
Xpot
Xrcc5
Xylt1
Ypel2
Ypel5
Ythdf3-as1
Ywhab
Yy1ap1
Z82244.2
Z83844.1
Z93022.1
Z93930.2
Z93930.3
Z95152.1
Z97986.1
Z99758.1
Zbed5-as1
Zbed6cl
Zbtb20
Zc3h12a
Zc3h6
Zc3hav1
Zcchc9
Zcwpw2
Zeb2
Zfhx3
Zfp91-cntf
Zfpl1
Zfyve28
Zmat2
Zmym4
Znf131
Znf230
Znf25-dt
Znf274
Znf276
Znf318
Znf350
Znf385c
Znf385d
Znf397
Znf404
Znf444
Znf445
Znf526
Znf532
Znf540
Znf547
Znf549
Znf555
Znf575
Znf576
Znf583
Znf584
Znf589
Znf684
Znf687
Znf710
Znf74
Znf766
Znf778
Znf784
Znf791
Znrd1asp
Zranb2-as2
Zranb3
Zup1
Zwilch
