# Supplementary material for: A Bayesian inference transcription factor activity model for the analysis of single-cell transcriptomes
Source: Genome Res. 2021 Jul;31(7):1296–311. doi: 10.1101/gr.265595.120 (PMC8256867; doi:10.1101/gr.265595.120)
Supplement: Supplemental Material [file supp_gr.265595.120_Supplemental_Code.zip › BITFAM/inst/extdata/human/EED]

A4galt
Aaas
Aak1
Aar2
Aars
Aatbc
Abat
Abca17p
Abca7
Abcb1
Abcb9
Abcc1
Abcc6
Abcg1
Abhd10
Abhd14a
Abhd14a-acy1
Abhd15-as1
Abi2
Abi3
Abl1
Abr
Ac001226.1
Ac002059.3
Ac002076.1
Ac002116.2
Ac002310.3
Ac002451.1
Ac002454.1
Ac002467.1
Ac003043.1
Ac003070.1
Ac003092.1
Ac003101.2
Ac003102.1
Ac003991.1
Ac004012.1
Ac004039.1
Ac004148.1
Ac004156.1
Ac004223.2
Ac004264.1
Ac004449.1
Ac004551.1
Ac004585.1
Ac004637.1
Ac004687.2
Ac004771.3
Ac004771.4
Ac004816.1
Ac004816.2
Ac004837.1
Ac004837.3
Ac004846.1
Ac004908.1
Ac004908.2
Ac004921.1
Ac004943.2
Ac005070.1
Ac005083.1
Ac005220.1
Ac005264.1
Ac005280.2
Ac005332.4
Ac005391.1
Ac005476.1
Ac005476.2
Ac005514.1
Ac005515.1
Ac005520.1
Ac005540.1
Ac005593.1
Ac005618.1
Ac005722.1
Ac005726.1
Ac005726.4
Ac005740.3
Ac005785.1
Ac005808.1
Ac005828.3
Ac005832.4
Ac005842.1
Ac005911.1
Ac006001.2
Ac006033.1
Ac006058.2
Ac006058.3
Ac006059.1
Ac006064.6
Ac006146.1
Ac006153.1
Ac006213.1
Ac006333.2
Ac006449.2
Ac006449.6
Ac006460.2
Ac006483.1
Ac006529.1
Ac006538.3
Ac006994.2
Ac007029.1
Ac007032.1
Ac007099.1
Ac007161.3
Ac007250.1
Ac007285.1
Ac007365.1
Ac007381.1
Ac007383.2
Ac007389.1
Ac007389.4
Ac007431.2
Ac007527.1
Ac007546.2
Ac007546.3
Ac007569.1
Ac007608.3
Ac007611.1
Ac007663.3
Ac007686.4
Ac007728.2
Ac007861.1
Ac007879.2
Ac007881.2
Ac007950.1
Ac007950.3
Ac007952.4
Ac007992.2
Ac008014.1
Ac008035.1
Ac008040.1
Ac008040.3
Ac008040.4
Ac008073.2
Ac008079.1
Ac008115.3
Ac008280.3
Ac008395.1
Ac008438.2
Ac008443.2
Ac008443.5
Ac008443.6
Ac008494.3
Ac008543.1
Ac008581.2
Ac008592.1
Ac008592.4
Ac008628.2
Ac008637.1
Ac008655.2
Ac008663.3
Ac008667.1
Ac008687.7
Ac008691.1
Ac008694.2
Ac008696.2
Ac008738.1
Ac008750.4
Ac008750.7
Ac008764.7
Ac008764.9
Ac008770.2
Ac008840.1
Ac008870.1
Ac008892.1
Ac008915.2
Ac008957.1
Ac008966.1
Ac009054.1
Ac009054.2
Ac009065.4
Ac009086.2
Ac009090.3
Ac009097.3
Ac009097.4
Ac009107.2
Ac009133.1
Ac009133.6
Ac009145.1
Ac009163.6
Ac009226.1
Ac009237.3
Ac009299.3
Ac009495.1
Ac009495.3
Ac009506.1
Ac009522.1
Ac009686.1
Ac009812.1
Ac009812.3
Ac009879.2
Ac010149.1
Ac010149.2
Ac010226.1
Ac010240.3
Ac010260.1
Ac010261.2
Ac010271.1
Ac010307.3
Ac010333.3
Ac010422.1
Ac010422.2
Ac010442.2
Ac010503.3
Ac010522.1
Ac010542.2
Ac010618.1
Ac010619.2
Ac010655.2
Ac010655.4
Ac010719.1
Ac010735.2
Ac010746.1
Ac010761.1
Ac010761.3
Ac010761.7
Ac010789.1
Ac010883.1
Ac010894.2
Ac010980.1
Ac011005.2
Ac011005.3
Ac011092.2
Ac011195.2
Ac011379.2
Ac011444.1
Ac011444.3
Ac011446.2
Ac011450.1
Ac011462.1
Ac011462.2
Ac011466.1
Ac011466.3
Ac011468.5
Ac011481.1
Ac011495.2
Ac011500.2
Ac011529.1
Ac011558.1
Ac011611.4
Ac011773.2
Ac011773.3
Ac011825.3
Ac011840.5
Ac011893.1
Ac011921.1
Ac011933.3
Ac011933.4
Ac011944.1
Ac011979.2
Ac012020.1
Ac012146.1
Ac012158.1
Ac012181.1
Ac012181.2
Ac012186.2
Ac012313.9
Ac012358.3
Ac012368.1
Ac012507.1
Ac012507.4
Ac012613.1
Ac012629.2
Ac012645.3
Ac012673.1
Ac013270.1
Ac013468.1
Ac013476.2
Ac013717.1
Ac015689.1
Ac015795.1
Ac015813.1
Ac015813.2
Ac015813.7
Ac015849.5
Ac015883.1
Ac015923.1
Ac016027.1
Ac016229.2
Ac016292.1
Ac016355.1
Ac016559.2
Ac016629.1
Ac016708.1
Ac016727.1
Ac016735.1
Ac016831.5
Ac016999.1
Ac017015.2
Ac017081.1
Ac017083.1
Ac017100.1
Ac017104.3
Ac018410.1
Ac018413.1
Ac018511.2
Ac018682.2
Ac018755.2
Ac018761.3
Ac018816.2
Ac018845.3
Ac019080.1
Ac019117.3
Ac019294.2
Ac019294.3
Ac020656.2
Ac020658.4
Ac020659.1
Ac020661.1
Ac020904.2
Ac020909.1
Ac020915.5
Ac021054.1
Ac021393.1
Ac022075.1
Ac022098.1
Ac022098.4
Ac022144.1
Ac022296.3
Ac022413.1
Ac022415.1
Ac022441.1
Ac022509.4
Ac022726.1
Ac022784.1
Ac022919.1
Ac023050.1
Ac023157.2
Ac023590.1
Ac024022.1
Ac024243.1
Ac024267.3
Ac024337.1
Ac024341.1
Ac024475.2
Ac024475.4
Ac024560.1
Ac024581.2
Ac024619.3
Ac024940.1
Ac025031.1
Ac025031.2
Ac025031.4
Ac025034.2
Ac025162.1
Ac025166.1
Ac025171.2
Ac025171.3
Ac025181.2
Ac025257.1
Ac025262.1
Ac025278.3
Ac025279.1
Ac025287.2
Ac025287.3
Ac025442.1
Ac025465.2
Ac025580.3
Ac026124.2
Ac026254.2
Ac026310.2
Ac026310.3
Ac026333.3
Ac026369.3
Ac026412.3
Ac026458.2
Ac026691.1
Ac026770.1
Ac026803.2
Ac026954.3
Ac027097.1
Ac027228.3
Ac027277.2
Ac027306.1
Ac027309.1
Ac027319.1
Ac027338.1
Ac027682.4
Ac034102.4
Ac034102.6
Ac034105.2
Ac034114.1
Ac034236.3
Ac034238.1
Ac036108.1
Ac036214.1
Ac037459.2
Ac040173.1
Ac046143.1
Ac048337.1
Ac048341.2
Ac048383.1
Ac051619.8
Ac053503.2
Ac053527.1
Ac055733.3
Ac061992.1
Ac061999.1
Ac064807.1
Ac067751.1
Ac067817.1
Ac067852.1
Ac067930.3
Ac067931.2
Ac067945.3
Ac068152.1
Ac068234.1
Ac068234.3
Ac068389.2
Ac068669.1
Ac068831.6
Ac068870.1
Ac069120.1
Ac069213.1
Ac069282.1
Ac069503.1
Ac069528.2
Ac073065.1
Ac073111.3
Ac073111.5
Ac073195.1
Ac073210.2
Ac073439.1
Ac073517.1
Ac073569.2
Ac073573.1
Ac073578.2
Ac073655.1
Ac073862.2
Ac073869.1
Ac073896.5
Ac073941.1
Ac074029.3
Ac074117.1
Ac074134.1
Ac074366.1
Ac078802.1
Ac078852.2
Ac079171.1
Ac079209.1
Ac079250.1
Ac079296.1
Ac079305.1
Ac079313.1
Ac079313.2
Ac079336.7
Ac079340.2
Ac079341.2
Ac079610.2
Ac079742.1
Ac079790.1
Ac079807.1
Ac079915.1
Ac079922.2
Ac080075.1
Ac080129.1
Ac083798.1
Ac083805.2
Ac083805.3
Ac083837.1
Ac083843.2
Ac083855.1
Ac083949.1
Ac083973.1
Ac084018.2
Ac084024.3
Ac084026.2
Ac084048.1
Ac084262.1
Ac084262.2
Ac084337.1
Ac084364.2
Ac084368.1
Ac084398.1
Ac084398.2
Ac084757.3
Ac084781.2
Ac084809.1
Ac084816.1
Ac084864.1
Ac087190.2
Ac087269.1
Ac087294.1
Ac087385.1
Ac087439.2
Ac087623.2
Ac087645.2
Ac087741.3
Ac087749.2
Ac090114.3
Ac090197.1
Ac090340.1
Ac090527.2
Ac090559.2
Ac090607.5
Ac090617.4
Ac090692.1
Ac090772.2
Ac090877.2
Ac090912.2
Ac090970.2
Ac091045.1
Ac091132.2
Ac091153.4
Ac091564.2
Ac091564.3
Ac091564.4
Ac091906.1
Ac091925.1
Ac091959.3
Ac092045.1
Ac092053.3
Ac092068.2
Ac092115.3
Ac092117.2
Ac092118.1
Ac092145.1
Ac092159.2
Ac092184.1
Ac092279.1
Ac092287.1
Ac092296.3
Ac092354.1
Ac092364.1
Ac092378.1
Ac092384.3
Ac092535.4
Ac092587.1
Ac092617.1
Ac092641.1
Ac092647.5
Ac092701.1
Ac092809.4
Ac092814.1
Ac092835.1
Ac092868.1
Ac092868.3
Ac092910.3
Ac092919.2
Ac092933.1
Ac092944.1
Ac093010.2
Ac093151.3
Ac093155.1
Ac093157.1
Ac093159.2
Ac093249.2
Ac093249.4
Ac093422.2
Ac093423.3
Ac093484.3
Ac093484.4
Ac093512.2
Ac093525.7
Ac093673.2
Ac093797.1
Ac093915.1
Ac096540.1
Ac096677.1
Ac096734.2
Ac096751.1
Ac096861.1
Ac096887.1
Ac096887.2
Ac097103.2
Ac097358.2
Ac097372.1
Ac097460.1
Ac098484.3
Ac098582.1
Ac098650.1
Ac098818.1
Ac098828.2
Ac099063.3
Ac099343.2
Ac099343.3
Ac099489.1
Ac099489.2
Ac099518.5
Ac099670.3
Ac099681.2
Ac099681.3
Ac099791.2
Ac099850.1
Ac100793.2
Ac100812.1
Ac100830.2
Ac100860.1
Ac103563.2
Ac103591.3
Ac103706.1
Ac103746.1
Ac103810.3
Ac103831.1
Ac103843.1
Ac103858.1
Ac103923.1
Ac104024.1
Ac104046.1
Ac104076.2
Ac104078.1
Ac104078.2
Ac104109.2
Ac104170.1
Ac104333.4
Ac104365.1
Ac104365.2
Ac104435.1
Ac104452.1
Ac104506.1
Ac104521.1
Ac104532.1
Ac104590.1
Ac104634.1
Ac104695.4
Ac104698.1
Ac104699.1
Ac104791.2
Ac104794.1
Ac104971.3
Ac104984.5
Ac104997.1
Ac105052.4
Ac105105.1
Ac105129.2
Ac105224.1
Ac105265.4
Ac105275.2
Ac105402.3
Ac105411.1
Ac105935.1
Ac105942.1
Ac106028.2
Ac106038.1
Ac106047.1
Ac106782.2
Ac106782.5
Ac106882.1
Ac107029.1
Ac107068.1
Ac107074.1
Ac107083.1
Ac107294.3
Ac107297.1
Ac107398.4
Ac107959.2
Ac107959.4
Ac107959.5
Ac107990.1
Ac108002.1
Ac108039.1
Ac108058.1
Ac108134.3
Ac108463.2
Ac108463.3
Ac108471.2
Ac108673.2
Ac108693.2
Ac108704.2
Ac109460.1
Ac109460.3
Ac109587.1
Ac110079.1
Ac110285.2
Ac110285.5
Ac110285.6
Ac110285.7
Ac110760.3
Ac110769.1
Ac110769.2
Ac110769.3
Ac110794.1
Ac111006.1
Ac111198.1
Ac112219.2
Ac112225.1
Ac112242.1
Ac112243.1
Ac112482.1
Ac112907.1
Ac113143.2
Ac113208.1
Ac114781.2
Ac114781.3
Ac114956.1
Ac114956.3
Ac115115.1
Ac116021.1
Ac116348.1
Ac116348.4
Ac116353.5
Ac116366.1
Ac116366.2
Ac116407.2
Ac116535.1
Ac116667.1
Ac116903.1
Ac117382.2
Ac117457.1
Ac117498.1
Ac118553.2
Ac118754.3
Ac119396.1
Ac119673.1
Ac120057.2
Ac120057.3
Ac120114.4
Ac121333.1
Ac121338.2
Ac122688.2
Ac123777.1
Ac124016.1
Ac124066.1
Ac124068.2
Ac124242.1
Ac124248.1
Ac124319.1
Ac125494.2
Ac125603.1
Ac126614.1
Ac126696.1
Ac126773.4
Ac127024.2
Ac127024.4
Ac129492.1
Ac129492.8
Ac131009.1
Ac131097.4
Ac131391.1
Ac132872.2
Ac133065.1
Ac133552.1
Ac133552.2
Ac133552.3
Ac133644.3
Ac133961.1
Ac134043.1
Ac134772.1
Ac135050.5
Ac135178.6
Ac136475.2
Ac136475.5
Ac136604.3
Ac137767.1
Ac137932.2
Ac138123.1
Ac138150.1
Ac138207.4
Ac138393.1
Ac138393.2
Ac138393.3
Ac138649.1
Ac138956.2
Ac139149.1
Ac139768.1
Ac141586.1
Ac144522.1
Ac145098.1
Ac145207.9
Ac145285.6
Ac147651.4
Ac156455.1
Ac190387.1
Ac211433.2
Ac231657.1
Ac233300.1
Ac234582.1
Ac234772.2
Ac234782.1
Ac241377.3
Ac241584.1
Ac242426.2
Ac242842.1
Ac242842.2
Ac243547.1
Ac243547.2
Ac243585.2
Ac243654.1
Ac243654.3
Ac243829.4
Ac243960.1
Ac243965.1
Ac244034.2
Ac244250.2
Ac244452.1
Ac245014.3
Ac245033.2
Ac245036.1
Ac245036.2
Ac245052.2
Ac245140.1
Ac245140.3
Ac245291.3
Ac245452.3
Ac245517.2
Ac245884.4
Ac245884.6
Ac246793.1
Ac246817.2
Acadm
Acap2
Acbd4
Accs
Acin1
Acly
Acoxl
Acrbp
Acsf3
Acss1
Acss2
Acta2
Actl6a
Actn3
Actr2
Actr3
Actr6
Acyp2
Ada
Adam11
Adam15
Adam18
Adam19
Adam33
Adam6
Adam8
Adamts18
Adamts6
Adap1
Adat1
Adck1
Adcy3
Adcy6
Adcy7
Add1
Add3
Adgrd1
Adgre3
Adgrg1
Adgrv1
Adipor2
Adirf
Adk
Adnp-as1
Ado
Adora2a-as1
Adprh
Adra2a
Adrb1
Adsl
Adtrp
Aebp2
Af127577.5
Af213884.3
Af238378.1
Aff1
Afmid
Agap3
Agbl3
Agfg1
Agfg2
Aggf1
Agk
Agpat3
Agpat5
Agrn
Ahcyl1
Ahr
Ahrr
Ahsa2p
Aif1
Aimp2
Aip
Aipl1
Ak3p5
Ak4
Ak5
Ak7
Akap1
Akap13
Akap17a
Akap2
Akap8l
Akap9
Akip1
Akr1d1
Akt3
Al008729.1
Al020996.2
Al020997.2
Al021396.1
Al021407.1
Al022067.1
Al022157.1
Al022238.4
Al022316.1
Al022319.1
Al022328.3
Al023806.1
Al023806.2
Al024498.2
Al031055.1
Al031123.3
Al031289.1
Al031428.1
Al031432.4
Al031587.2
Al031595.1
Al031602.1
Al031658.2
Al031666.2
Al032821.1
Al033539.1
Al034374.1
Al034397.3
Al034555.1
Al035427.1
Al049542.1
Al049828.1
Al049871.1
Al050403.2
Al078644.2
Al079342.3
Al080250.1
Al096701.2
Al109615.3
Al109741.1
Al109767.1
Al109917.1
Al109918.1
Al109936.2
Al109976.1
Al110118.2
Al117381.1
Al118508.2
Al121583.1
Al121594.1
Al121603.2
Al121655.1
Al121760.1
Al121820.1
Al121829.2
Al121845.2
Al121845.3
Al121845.4
Al121890.3
Al121900.2
Al121917.1
Al121935.1
Al121936.1
Al121972.1
Al121983.1
Al121985.1
Al121992.1
Al121994.1
Al122013.1
Al122023.1
Al132780.1
Al132780.2
Al132801.1
Al133163.2
Al133227.1
Al133230.1
Al133268.1
Al133268.3
Al133371.1
Al133396.2
Al133410.2
Al133415.1
Al133445.2
Al133467.1
Al133467.3
Al133485.1
Al133551.1
Al135818.1
Al135901.1
Al135999.1
Al136038.5
Al136040.1
Al136115.1
Al136131.3
Al136146.2
Al136181.1
Al136228.1
Al136295.2
Al136309.2
Al136309.4
Al136531.2
Al136987.1
Al137003.1
Al137005.2
Al137060.1
Al137067.1
Al137067.2
Al137078.2
Al137782.1
Al137802.2
Al137802.3
Al137856.1
Al138686.2
Al138720.1
Al138724.1
Al138756.1
Al138781.1
Al138831.1
Al138831.2
Al138885.4
Al138916.1
Al139008.2
Al139035.1
Al139082.1
Al139095.4
Al139125.1
Al139317.1
Al139317.5
Al139385.1
Al139412.1
Al157385.1
Al157400.1
Al157400.2
Al157400.5
Al157823.2
Al158151.3
Al158206.1
Al158207.2
Al158211.5
Al158800.1
Al158839.1
Al159169.3
Al160272.1
Al160275.1
Al160291.1
Al161644.1
Al161729.2
Al161937.1
Al162258.1
Al162377.1
Al162385.1
Al162385.2
Al162411.1
Al162427.1
Al162724.2
Al163636.2
Al353572.3
Al353596.1
Al353611.1
Al353622.2
Al353648.1
Al353719.1
Al353748.2
Al353795.2
Al353807.4
Al354696.2
Al354707.2
Al354707.3
Al354726.1
Al355075.1
Al355297.4
Al355306.2
Al355312.6
Al355377.2
Al355388.1
Al355490.1
Al355916.1
Al355987.5
Al356000.1
Al356020.1
Al356215.1
Al356234.2
Al356235.1
Al356417.3
Al356421.1
Al356441.1
Al356583.1
Al356599.1
Al356608.1
Al357078.3
Al357127.1
Al357140.4
Al357143.1
Al357835.1
Al358075.2
Al358333.1
Al358472.3
Al358933.1
Al359073.1
Al359232.1
Al359265.3
Al359538.1
Al359711.2
Al359736.1
Al359834.1
Al359979.2
Al360181.3
Al360181.4
Al365181.1
Al365273.1
Al365434.1
Al390198.1
Al390719.1
Al390755.1
Al390955.2
Al390957.1
Al391069.2
Al391069.3
Al391262.1
Al391832.1
Al391832.2
Al391832.3
Al391839.1
Al391839.2
Al442067.1
Al442128.2
Al445231.1
Al445250.1
Al445253.1
Al445471.2
Al445472.1
Al445483.1
Al445645.1
Al445646.1
Al445648.1
Al445985.1
Al449283.1
Al450043.1
Al450226.2
Al450309.1
Al450322.2
Al450344.1
Al450998.2
Al451007.2
Al451007.3
Al451042.2
Al451062.3
Al451065.1
Al451085.1
Al451123.1
Al451165.2
Al512598.1
Al512598.2
Al512631.1
Al512631.2
Al512770.1
Al512791.2
Al513008.1
Al513217.1
Al583722.4
Al589740.1
Al590068.3
Al590103.1
Al590385.1
Al590764.1
Al590764.2
Al591167.1
Al591419.1
Al591485.1
Al591806.3
Al591848.2
Al591926.6
Al592429.2
Al592463.1
Al592494.2
Al603832.2
Al603832.3
Al603914.1
Al606807.1
Al627171.1
Al627422.2
Al645568.1
Al645941.3
Al663070.1
Al663074.1
Al669831.4
Al669831.5
Al670729.1
Al671762.1
Al671883.3
Al672277.1
Al691442.1
Al731559.1
Al731569.1
Al732314.6
Al807776.1
Al928654.3
Al929472.2
Alcam
Aldh2
Aldh3a1
Aldh5a1
Aldoa
Aldoc
Alg10b
Alg11
Alg1l10p
Alg1l13p
Alg1l2
Alg1l9p
Alox15
Alox15p1
Alox5
Alox5ap
Alpk1
Alpk2
Amd1
Amer2
Ampd3
Amt
Amz2
Amz2p1
Anapc11
Anapc7
Ang
Angel1
Angel2
Ank2
Ank3
Ankar
Ankfy1
Ankhd1
Ankhd1-eif4ebp3
Ankmy1
Ankrd11
Ankrd13a
Ankrd19p
Ankrd33b
Ankrd34a
Ankrd36
Ankrd37
Ankrd42
Ankrd46
Ankrd53
Ankrd6
Anks1a
Ano5
Ano6
Anxa3
Anxa4
Anxa6
Ap000223.1
Ap000254.1
Ap000355.1
Ap000437.1
Ap000640.2
Ap000708.1
Ap000711.1
Ap000721.1
Ap000769.1
Ap000769.2
Ap000820.1
Ap000866.1
Ap000866.2
Ap000894.4
Ap000936.1
Ap000942.1
Ap000943.3
Ap000977.1
Ap001107.1
Ap001124.1
Ap001150.1
Ap001189.4
Ap001189.5
Ap001207.2
Ap001269.4
Ap001372.1
Ap001432.1
Ap001462.1
Ap001528.1
Ap001542.2
Ap001767.3
Ap001830.1
Ap001931.1
Ap001981.1
Ap002336.3
Ap002358.1
Ap002761.1
Ap002856.3
Ap002884.3
Ap002892.1
Ap003086.2
Ap003097.1
Ap003108.2
Ap003175.1
Ap003354.1
Ap003385.1
Ap003392.13
Ap003419.1
Ap003419.3
Ap003467.1
Ap003472.1
Ap003472.2
Ap003499.1
Ap003557.1
Ap003721.3
Ap003774.1
Ap004609.2
Ap004609.3
Ap005139.1
Ap005264.4
Ap005264.5
Ap005717.1
Ap006216.1
Ap1g1
Ap1g2
Ap2a2
Ap3b1
Ap3m2
Ap4m1
Ap4s1
Ap5m1
Apaf1
Apbb1
Apbb3
Apc
Apc2
Apcdd1l
Apex1
Aph1a
Aph1b
Api5
Aplp2
Apoa5
Apobec3b
Apobec3b-as1
Apobec3d
Apobec3h
Apobr
Apol3
Appl1
Arap2
Arf4
Arf4-as1
Arf5
Arfgap3
Arfgef1
Arfip2
Arfrp1
Arhgap11b
Arhgap15
Arhgap23
Arhgap24
Arhgap25
Arhgap26
Arhgap27
Arhgap30
Arhgap31
Arhgap45
Arhgdib
Arhgef12
Arhgef17
Arhgef2
Arhgef3
Arhgef37
Arhgef39
Arhgef7
Arid1a
Arid1b
Arid2
Arid3b
Arid4a
Arid5a
Arid5b
Arih1
Arih2
Arl11
Arl14ep
Arl2
Arl2bp
Arl2-snx15
Arl6ip5
Armc1
Armc10
Armc5
Armc7
Armcx3
Armcx4
Armcx5
Armcx5-gprasp2
Armh1
Armt1
Arntl
Arntl2
Arpin
Arrb2
Arrdc2
Arsb
Arsg
Asap1
Asb1
Asb13
Asb2
Ascc2
Asf1a
Ash2l
Asic1
Asxl1
Atad3a
Atad5
Ate1-as1
Atf1
Atf3
Atf7ip
Atf7ip2
Atg13
Atg16l2
Atg4a
Atg5
Atg9a
Atic
Atm
Atn1
Atox1
Atp10d
Atp11a
Atp11b
Atp1a1
Atp1a1-as1
Atp1a4
Atp1b2
Atp1b3
Atp23
Atp2a2
Atp2c1
Atp5f1b
Atp5mc1
Atp5mc2p3
Atp5pdp4
Atp6v0a1
Atp6v0a2
Atp6v0e2
Atp6v0e2-as1
Atp6v1a
Atp6v1e2
Atp6v1g1p6
Atp6v1g2
Atp6v1h
Atp7a
Atp9b
Atraid
Atxn1
Atxn1l
Atxn2-as
Atxn2l
Atxn7l3b
Aurkaip1
Auts2
Avpr2
Azin1-as1
B2m
B3gnt10
B3gnt5
B3gnt7
B4galt5
B9d1
Bach2
Bad
Bag3
Bahcc1
Baiap2l1
Bak1
Banf1
Bank1
Banp
Basp1
Batf
Bbx
Bcap29
Bcas1
Bcat1
Bcat2
Bcdin3d-as1
Bcl11a
Bcl2l10
Bcl2l13
Bcl2l2
Bcl2l2-pabpn1
Bcl3
Bcl9
Bcl9l
Bcr
Bcrp5
Bcrp8
Bdh1
Bend3
Bend6
Bet1
Bfsp2
Bhlha9
Bhlhe40
Bhlhe40-as1
Bicra
Bicral
Bid
Bin2
Birc2
Birc3
Bivm
Bivm-ercc5
Blk
Blm
Bloc1s6
Blvra
Blzf1
Bmf
Bmi1
Bmp2k
Bmpr1a
Bms1p1
Bnip1
Bnip2
Bnip3l
Bola3p1
Borcs5
Borcs6
Bphl
Bptf
Brca2
Brd2
Brf1
Brms1
Brms1l
Brpf1
Brpf3
Bsg
Btbd19
Btd
Btf3p7
Btg2
Btg3
Btla
Btn2a1
Btn2a3p
Btn3a2
Btnl8
Btrc
Bves-as1
Bx255923.2
Bx293535.1
Bx323046.1
Bx571818.1
Bx842559.2
Bx890604.2
Bzw1
Bzw2
C10orf55
C11orf24
C11orf49
C12orf45
C12orf54
C12orf66
C12orf74
C12orf75
C15orf39
C15orf41
C15orf53
C15orf62
C15orf65
C16orf71
C17orf49
C17orf99
C18orf21
C18orf25
C18orf32
C18orf54
C19orf57
C19orf85
C1galt1p1
C1orf195
C1rl
C20orf204
C22orf46
C2cd2l
C2cd3
C2orf15
C2orf74
C2orf83
C2orf92
C3orf38
C3orf67
C4bpb
C4orf33
C5orf22
C5orf51
C6orf203
C6orf48
C8orf44
C8orf58
C9orf139
C9orf16
Ca13
Ca2
Cab39
Cables1
Cabyr
Cacna1d
Cacna1e
Cacna2d1
Cacnb3
Cacnb4
Cage1
Calcb
Calcoco2
Cald1
Calhm3
Calm1
Calm2p2
Calr
Camk1g
Camk4
Camkmt
Camta2
Canx
Capn1
Capn15
Capn8
Capns1
Caprin1
Capsl
Capza1
Card19
Carmil1
Cars2
Casc1
Casc15
Casc19
Casc3
Casc4
Casc8
Casp10
Casp2
Casp7
Casp8
Castor3
Catsper2
Catsper2p1
Catsper4
Catspere
Cbfb
Cbl
Cblb
Cbll1
Cbwd5
Cbx1p2
Cbx2
Cbx3p9
Cbx4
Cbx5
Cbx6
Ccar1
Ccar2
Ccdc102b
Ccdc103
Ccdc106
Ccdc107
Ccdc115
Ccdc12
Ccdc124
Ccdc126
Ccdc130
Ccdc142
Ccdc15
Ccdc152
Ccdc171
Ccdc180
Ccdc188
Ccdc28b
Ccdc32
Ccdc39
Ccdc40
Ccdc50
Ccdc61
Ccdc69
Ccdc7
Ccdc77
Ccdc84
Ccdc85b
Ccdc88b
Ccdc9
Ccdc91
Ccdc97
Ccl15
Ccl17
Ccl20
Ccl25
Ccl28
Ccl4
Ccl4l2
Ccm2
Ccna1
Ccnb3
Ccnd1
Ccnd2
Ccnd3
Ccne1
Ccng2
Ccny
Ccnyl1
Ccr10
Ccr5
Ccr9
Ccrl2
Cct6a
Cct6p3
Cct8
Ccz1
Cd101
Cd109
Cd151
Cd164
Cd1d
Cd200
Cd22
Cd27
Cd274
Cd28
Cd300a
Cd300lf
Cd34
Cd36
Cd37
Cd3eap
Cd3g
Cd4
Cd40
Cd53
Cd55
Cd58
Cd68
Cd70
Cd74
Cd79a
Cd79b
Cd81
Cd84
Cd86
Cd8a
Cd99p1
Cdc16
Cdc25b
Cdc40
Cdc42bpb
Cdc42ep4
Cdc42ep5
Cdc42se2
Cdc7
Cdc73
Cdca3
Cdca5
Cdh1
Cdk1
Cdk19
Cdk2
Cdk6
Cdk7
Cdk9
Cdkal1
Cdkl5
Cdkn1a
Cdkn1b
Cdkn2a
Cdkn2d
Cdkn3
Cdv3
Cdyl
Ceacam19
Ceacam21
Cecr7
Cela1
Celsr3
Cenpf
Cenpo
Cep135
Cep152
Cep250
Cep44
Cep55
Cep57
Cep57l1
Cep63
Cep83
Cep83-dt
Cep97
Cept1
Cerk
Ces2
Cfap52
Cfap58-dt
Cfap73
Cfl1p1
Cflar
Cgrrf1
Chaf1a
Champ1
Chchd2p2
Chchd3
Chchd6
Chd1l
Chd2
Chd8
Chd9
Chmp2b
Chmp4bp1
Chmp5
Chmp7
Chrm4
Chrna1
Churc1
Churc1-fntb
Ciao3
Cib2
Ciita
Cip2a
Cirbp
Cisd2
Cish
Ckap2p1
Ckb
Clcn3
Clcn4
Cldn12
Cldnd2
Clec12a
Clec12a-as1
Clec16a
Clec17a
Clec2d
Clec4m
Clecl1
Clic4
Clip2
Clip3
Clk2
Clmat3
Cln5
Clp1
Clpb
Clptm1l
Cltc
Cluap1
Clybl-as1
Clybl-as2
Cmbl
Cmc1
Cmtm3
Cndp2
Cnga4
Cnnm3
Cnot1
Cnot2
Cnot9
Cnpy3
Cnr1
Cntn1
Cntrl
Coa1
Cog1
Cog8
Col13a1
Col14a1
Col19a1
Col1a1
Col4a3bp
Col6a1
Col9a2
Colca2
Commd10
Commd3
Commd3-bmi1
Commd4
Cops4
Cops7b
Coq10a
Coq2
Coq6
Coro1a
Coro1b
Coro2a
Coro6
Coro7
Cox20
Cox20p2
Cox5b
Cp
Cpa6
Cpamd8
Cpb2
Cpb2-as1
Cpd
Cpeb4
Cpne2
Cpne3
Cpne5
Cpne8-as1
Cpo
Cps1
Cpsf2
Cpt1c
Cpt2
Cr559946.2
Cr936218.1
Cradd
Crcp
Creb1
Creb3l2
Creb3l4
Creb5
Crebbp
Crebl2
Crebrf
Crem
Crip1
Crkl
Crls1
Crot
Crtc2
Crtc3
Cryl1
Crym
Crym-as1
Cryzl1
Csad
Cse1l
Csf1
Csf2rb
Csk
Cskmt
Csnk1g2
Csrp1
Cst11
Cstf1
Cstf3-dt
Ctbp1
Ctcf
Ctcfl
Ctdnep1
Ctdp1
Ctdspl2
Ctnna1
Ctnnd1
Ctr9
Ctrb1
Ctrc
Ctsc
Cttn
Cttnbp2
Cttnbp2nl
Cul4a
Cuta
Cutalp
Cux1
Cux2
Cwc25
Cwc27
Cxcl16
Cxcr4
Cxorf40a
Cxorf65
Cxxc5
Cyb5d2
Cyb5r2
Cybb
Cybc1
Cycsp38
Cyfip2
Cygb
Cyp1b1-as1
Cyp26a1
Cyp27a1
Cyp2t1p
Cyp3a4
Cyp51a1-as1
Cys1
Cyth1
Cytor
D2hgdh
Dact3
Dagla
Daglb
Dancr
Dap
Dapk1
Dapk2
Dars-as1
Dazl
Dcaf10
Dcaf13
Dcaf17
Dchs2
Dck
Dclre1b
Dclre1c
Dcp2
Dcst1-as1
Dcst2
Dctn3
Dcun1d4
Dcxr-dt
Ddb1
Ddb2
Ddi2
Ddias
Ddit4
Ddit4-as1
Ddn-as1
Ddr2
Ddx1
Ddx18
Ddx19b
Ddx20
Ddx39b-as1
Ddx3x
Ddx42
Ddx46
Ddx47
Ddx50
Ddx52
Ddx55
Ddx59
Dec1
Dedd2
Def8
Degs1
Dele1
Dennd2d
Dennd3
Dennd4c
Dennd5a
Dennd5b
Dennd6a-dt
Dennd6b
Denr
Depdc1b
Depdc5
Depdc7
Depp1
Dgcr8
Dgka
Dgkd
Dgke
Dgkg
Dgkh
Dgkz
Dguok
Dhodh
Dhrs1
Dhrs11
Dhrs4l2
Dhrs7b
Dhtkd1
Dhx30
Dhx35
Dhx38
Dhx40
Diaph1
Dinol
Dis3l
Dis3l2
Disc1
Dlec1
Dleu1
Dleu2
Dlg1
Dlg3
Dlgap4
Dlst
Dlx1
Dm1-as
Dmac2l
Dmap1
Dmd
Dmkn
Dmpk
Dmtf1
Dmxl1
Dmxl2
Dnaaf3
Dnaaf5
Dnah14
Dnajb11
Dnajb12
Dnajb2
Dnajb4
Dnajb5
Dnajb5-dt
Dnajb6
Dnajc16
Dnajc18
Dnajc21
Dnajc22
Dnajc24
Dnajc3
Dnajc6
Dnajc7
Dnajc8
Dnm1
Dnm1l
Dnm1p38
Dnm1p50
Dnm2
Dnmt3a
Doc2gp
Dock11
Dock2
Dock6
Dock8
Dok1
Dok3
Dok4
Dpf1
Dpf2
Dpf3
Dpp6
Dpy19l1
Dpy19l4
Dpy30
Dpys
Dpysl2
Dr1
Draic
Dram1
Drap1
Drg2
Drgx
Dscas
Dscr9
Dsn1
Dthd1
Dtl
Dtna
Dtnb
Dtnbp1
Dtwd1
Dtx3l
Dupd1
Dus2
Dusp12
Dusp16
Dusp19
Dusp23
Dusp5
Dusp6
Dusp8p5
Dux4l50
Dvl3
Dym
Dync1i2
Dync2li1
Dynll1
Dynlrb1
Dyrk1a
Dyrk2
Dyrk3
Dyrk4
E2f3
Ebag9
Ebf1
Ecpas
Ect2
Ednrb
Eea1
Eed
Eef1b2
Eef1dp3
Eepd1
Efcab12
Efcab2
Efcab5
Efcab7
Efhc1
Efl1
Efna4
Egln2
Egot
Egr2
Ehbp1
Ehbp1l1
Ehd1
Ehf
Ehmt1
Ei24
Eif1b
Eif2a
Eif2ak3
Eif2ak3-dt
Eif2ak4
Eif2b5
Eif2d
Eif2s3
Eif3f
Eif3k
Eif3l
Eif4bp8
Elk3
Ell3
Elmo2
Elmod2
Elocp28
Elof1
Emc10
Emc3-as1
Emc4
Emc9
Emilin2
Eml2
Emsy
Eno3
Eno4
Enpp3
Entpd1
Entpd2
Entr1
Ep400
Epc2
Epdr1
Epha3
Ephb6
Ephx1
Epn1
Epsti1
Eral1
Erbin
Erc1
Ercc1
Ercc6l2
Ericd
Erich1
Erich6-as1
Erlin2
Ermap
Ermp1
Ern1
Ervk13-1
Ervk3-1
Ervmer34-1
Espl1
Esr2
Esyt1
Etf1p2
Etfb
Etfdh
Etfrf1
Ethe1
Etnk1
Ets2
Etv6
Etv7
Eva1a
Evl
Exoc3l4
Exog
Exosc10
Exosc10-as1
Exosc4
Exosc8
Exosc9
Extl3
Ezh1
F11r
F12
F2r
F2rl3
F8
Faap24
Fabp3p2
Fabp5p3
Fads2
Fahd1
Fam102b
Fam107b
Fam110a
Fam111a
Fam111a-dt
Fam117b
Fam120a
Fam120b
Fam129c
Fam149b1
Fam160a1
Fam160b1
Fam160b2
Fam167a
Fam172a
Fam177a1
Fam178b
Fam187a
Fam192a
Fam200b
Fam201a
Fam206a
Fam207a
Fam228b
Fam234a
Fam49b
Fam53b
Fam53c
Fam57a
Fam57b
Fam66c
Fam78a
Fam81a
Fam83e
Fam86b3p
Fan1
Fancc
Fance
Fancm
Fank1
Fbh1
Fbl
Fbrs
Fbxl16
Fbxl19
Fbxl3
Fbxl8
Fbxo21
Fbxo24
Fbxo25
Fbxo27
Fbxo28
Fbxo3
Fbxo34
Fbxo36
Fbxo4
Fbxo6
Fbxo7
Fbxw8
Fcgr2a
Fcgr3a
Fcgr3b
Fcho1
Fcho2
Fcn3
Fcrla
Fermt3
Fev
Fez1
Fgd2
Fgd3
Fgd6
Fgf9
Fgfr1op
Fgfr1op2
Fggy
Fhad1
Fhit
Fhod3
Ficd
Fignl1
Filip1l
Firre
Fjx1
Fli1
Flot1
Flt3lg
Flvcr1
Fmnl1
Fnbp1
Fndc11
Fndc3a
Fndc3b
Fnip1
Fntb
Fo393418.1
Fos
Fosl1
Fosl2
Foxa3
Foxcut
Foxk2
Foxn2
Foxp1
Foxp4
Fp325335.1
Fp565260.2
Frg1
Frmd4a
Frmd8
Frmpd2
Frs2
Fsd1l
Ftlp8
Fto
Ftop1
Fubp3
Fuk
Fundc2
Furin
Fus
Fut11
Fut4
Fut8
Fxr1
Fxyd5
Fxyd7
Fyco1
Fyttd1
G6pc3
G6pd
Gabarap
Gabbr1
Gabpb1-as1
Gabpb2
Gad1
Gadd45b
Galc
Galk2
Galnt1
Galnt10
Galnt12
Galnt7
Galt
Gan
Ganc
Gapdh
Gapdhp20
Gapdhp64
Gapdhp76
Garnl3
Gars-dt
Gas2
Gas8
Gasal1
Gata3-as1
Gatad1
Gatad2a
Gatc
Gatd3b
Gatm
Gca
Gcn1
Gcnt1
Gcnt2
Gcnt2p1
Gdap2
Gdf15
Gdnf
Gdnf-as1
Gdpd5
Gemin2
Gemin7-as1
Gen1
Get4
Gfi1
Gfi1b
Gfod1-as1
Gfra4
Gga1
Ggnbp2
Ggt1
Ghrhr
Gid4
Gigyf2
Gimap1
Gimap1-gimap5
Gimap2
Ginm1
Gins1
Gins3
Gipc2
Gipr
Git2
Gk
Glb1
Gldc
Glg1
Gli1
Glipr1l1
Glipr2
Glis2
Glrx3
Glrx5
Gls
Glud1p3
Glyctk
Glyctk-as1
Gm2a
Gmpr
Gna15
Gnal
Gnas
Gnb2
Gnb5
Gng2
Gnl3
Gnl3l
Golga1
Golga2
Golga3
Golga4
Gosr1
Gp1ba
Gpalpp1
Gpank1
Gpat4
Gpatch11
Gpatch2l
Gpatch3
Gpbar1
Gpbp1
Gpc2
Gpd2
Gper1
Gpn1
Gpnmb
Gpr108
Gpr137
Gpr141
Gpr141bp
Gpr146
Gpr160
Gpr174
Gpr35
Gpr55
Gpr84
Gpr89a
Gpr89b
Gprc5c
Gpsm3
Gpx1p1
Gpx4
Gramd1b
Gramd1c
Gramd2b
Grap2
Grb2
Grb7
Grhl3
Grin2b
Grk2
Grk3
Grk4
Grk6
Grn
Grwd1
Gsap
Gse1
Gsn
Gstcd
Gstk1
Gstm1
Gstm2
Gsto1
Gsto2
Gstp1
Gtf2f2
Gtf2h1
Gtf2h2c
Gtf2i
Gtf2ird1
Gtf3c4
Gtpbp1
Gtpbp3
Gtsf1l
Gucy2d
Gusbp1
Gxylt2
Gyg1
Gypc
Gys1
H1f0
H1fx-as1
H2afzp3
H6pd
Hamp
Har1a
Hars2
Haus1
Haus2
Hax1
Hbs1l
Hcar1
Hcar3
Hcfc1r1
Hcg20
Hcg27
Hck
Hcn3
Hcp5
Hdac1
Hdac3
Hdac5
Hdac9
Hdhd5-as1
Heatr4
Hebp2
Heg1
Hells
Hemk1
Heph
Herc1
Herc2p2
Herc5
Herpud1
Hes1
Hes7
Hexb
Hexim1
Hey1
Hey2
Hfe
Hgs
Hhat
Hhla2
Hhla3
Hid1
Hif1a
Higd1ap5
Hikeshi
Hilpda
Hils1
Hist1h2ab
Hist1h2ac
Hist1h2ak
Hist1h2bc
Hist1h2bd
Hist1h2bn
Hist1h4a
Hist1h4c
Hist2h3d
Hist3h2ba
Hist4h4
Hivep1
Hivep2
Hk1
Hla-dma
Hla-dmb
Hla-dpa1
Hla-dpb1
Hla-dqa1
Hla-dra
Hla-f
Hla-j
Hm13
Hmbox1
Hmg20a
Hmga1
Hmga2
Hmgb1p21
Hmgb1p28
Hmgb3p32
Hmgcl
Hmgcr
Hmgn1p36
Hmgn2
Hmgn4
Hmhb1
Hmox2
Hmsd
Hnf4g
Hnrnpa1
Hnrnpa1p65
Hnrnpa3
Hnrnpab
Hnrnpcp4
Hnrnpul1
Hormad2
Hoxb-as1
Hoxc6
Hps4
Hps5
Hps6
Hrc
Hrk
Hsbp1l1
Hscb
Hsd11b1
Hsd11b1-as1
Hsd17b12
Hsd17b4
Hsd17b6
Hsd17b7
Hsdl2
Hsf4
Hsh2d
Hsp90ab1
Hsp90b1
Hspa14
Hspa1a
Hspa2
Hspa4l
Hspb7
Hspe1
Hspe1-mob4
Htatsf1
Hvcn1
Hyi-as1
Hyls1
Hyou1
Icam1
Icam4
Id3
Idh1-as1
Idi2-as1
Idnk
Ier2
Ier3
Ier3-as1
Ier5
Ier5l
Ifi16
Ifi30
Ifi44l
Ifit1
Ifit3
Ifitm1
Ifitm2
Ifna12p
Ifng-as1
Ifngr2
Ifnlr1
Ifrd1
Ift52
Ift74
Igbp1
Igdcc4
Igf1r
Igf2r
Igha2
Ighd1-7
Ighd3-10
Ighd3-9
Ighd6-6
Ighj3p
Ighj5
Ighj6
Ighmbp2
Ighv1-45
Ighv3-47
Ighv3-49
Ighv3-53
Ighv3-66
Ighv3-7
Ighv3-71
Ighv3-74
Ighv3-76
Ighv4-34
Ighv4-39
Ighv5-78
Ighvii-44-2
Ighviii-26-1
Ighviii-38-1
Ighviii-47-1
Ighviii-67-3
Ighviii-76-1
Iglv3-30
Iglv4-69
Iglv7-46
Iglvi-42
Iglvi-68
Igsf3
Ikbip
Ikbkb
Ikbke
Ikzf1
Ikzf3
Ikzf4
Il10
Il10ra
Il13ra1
Il15
Il16
Il17a
Il17d
Il17rb
Il17re
Il18bp
Il18r1
Il18rap
Il1b
Il1rn
Il21r
Il23a
Il23r
Il32
Il4i1
Il5ra
Il6r
Il7r
Ildr2
Ilk
Immp1lp1
Impdh1
Inava
Inca1
Ing2
Ing3
Inhbe
Inhcap
Ino80c
Inpp1
Inpp4a
Inpp5b
Inpp5d
Inpp5f
Inppl1
Insc
Insig2
Ints14
Ints7
Ints8
Intu
Invs
Ipo11
Ipo5
Iqch
Iqgap2
Iqsec1
Iqsec2
Ireb2
Irf2
Irf2bp2
Irf5
Irf8
Irs1
Isca2p1
Iscu
Isg15
Isg20
Isg20l2
Islr
Islr2
Ist1
Isx
Isyna1
Itfg1-as1
Itfg2
Itfg2-as1
Itga4
Itga6-as1
Itga9
Itgal
Itgam
Itgav
Itgax
Itgb1
Itgb1-dt
Itgb2-as1
Itgb3
Itgb8
Itih1
Itk
Itpa
Itpk1-as1
Itpr1
Itpr3
Itprid2
Itprip
Iws1
Izumo4
Jade2
Jak2
Jarid2
Jkamp
Jmjd1c
Jph4
Jpx
Jsrp1
Kank2
Kansl1-as1
Kat2b
Kat6b
Kat7
Kat8
Kazald1
Kcmf1
Kcnc4
Kcnd1
Kcnh8
Kcnj11
Kcnj2
Kcnn1
Kcnn4
Kcnq2
Kcnq5
Kcnq5-as1
Kctd1
Kctd11
Kctd12
Kctd20
Kctd5
Kctd9p4
Kdm1a
Kdm1b
Kdm2a
Kdm2b
Kdm3a
Kdm4a
Kdm6a
Kdm6b
Kdm7a-dt
Kf455155.1
Kiaa0232
Kiaa0391
Kiaa0513
Kiaa0586
Kiaa1191
Kiaa1217
Kiaa1324
Kiaa1586
Kif1b
Kif20a
Kif20b
Kif21a
Kif22
Kif26b
Kif2c
Kif3c
Kif9
Kifc2
Kir3dx1
Klc1
Klf13
Klf2p2
Klf5
Klhdc1
Klhdc10
Klhdc2
Klhdc4
Klhl17
Klhl20
Klhl22
Klhl33
Klhl42
Klhl5
Klk1
Klk2
Klrg1
Kmt2a
Kmt2d
Kmt2e
Kmt2e-as1
Kmt5a
Kmt5c
Kpnb1
Krba1
Krt18p20
Krt18p33
Krt18p34
Krt19p3
Krt8
Krt85
Krt8p46
Ksr1
Ktn1
Kynu
L3mbtl3
L3mbtl4-as1
Lactb2-as1
Lag3
Lair1
Lair2
Lama2
Lama3
Lamtor4
Lap3
Laptm5
Large1
Larp4
Lasp1
Lbh
Lbhd1
Lck
Lclat1
Lcor
Ldlrad4
Ldlrap1
Lemd3
Leng8
Lepr
Leprot
Letm1
Leutx
Lgals1
Lgmn
Lgr6
Lhfpl2
Lhpp
Lias
Lig3
Lilrb1
Lilrb1-as1
Lilrb4
Lilrb5
Lima1
Limd1
Lime1
Limk1
Limk2
Lims1
Lin52
Linc00029
Linc00092
Linc00158
Linc00240
Linc00243
Linc00254
Linc00265
Linc00327
Linc00431
Linc00449
Linc00460
Linc00475
Linc00494
Linc00511
Linc00539
Linc00544
Linc00578
Linc00616
Linc00623
Linc00634
Linc00637
Linc00649
Linc00683
Linc00685
Linc00840
Linc00869
Linc00880
Linc00881
Linc00884
Linc00893
Linc00894
Linc00921
Linc00926
Linc00960
Linc00963
Linc00964
Linc00973
Linc00987
Linc01003
Linc01010
Linc01014
Linc01023
Linc01033
Linc01053
Linc01063
Linc01065
Linc01085
Linc01094
Linc01096
Linc01128
Linc01132
Linc01134
Linc01136
Linc01152
Linc01160
Linc01191
Linc01198
Linc01203
Linc01206
Linc01220
Linc01238
Linc01252
Linc01259
Linc01285
Linc01332
Linc01337
Linc01349
Linc01353
Linc01358
Linc01366
Linc01426
Linc01480
Linc01483
Linc01485
Linc01491
Linc01523
Linc01531
Linc01543
Linc01556
Linc01585
Linc01588
Linc01624
Linc01627
Linc01629
Linc01634
Linc01655
Linc01686
Linc01719
Linc01749
Linc01765
Linc01775
Linc01806
Linc01814
Linc01816
Linc01841
Linc01852
Linc01857
Linc01869
Linc01914
Linc01934
Linc01943
Linc01953
Linc01960
Linc01991
Linc02001
Linc02004
Linc02021
Linc02029
Linc02055
Linc02057
Linc02061
Linc02062
Linc02090
Linc02102
Linc02157
Linc02168
Linc02235
Linc02255
Linc02265
Linc02280
Linc02292
Linc02323
Linc02325
Linc02332
Linc02340
Linc02356
Linc02366
Linc02387
Linc02392
Linc02404
Linc02422
Linc02454
Linc02457
Linc02521
Linc02528
Linc02532
Linc02556
Linc02558
Linc02569
Linc02574
Linc02579
Linc02583
Linc02603
Linc02606
Linc02615
Linc02669
Linc-ror
Lingo3
Lipa
Lipt1
Llgl2
Lmna
Lmnb1
Lmo4
Lmo7
Lmod1
Lnctam34a
Lnpep
Lonp2
Loxl3
Lpin2
Lrch1
Lrch3
Lrfn4
Lrmp
Lrp10
Lrp2bp
Lrp3
Lrr1
Lrrc36
Lrrc37a
Lrrc37a15p
Lrrc43
Lrrc61
Lrrc8c
Lrrcc1
Lrrfip2
Lrrk1
Lrrk2
Lsm14a
Lsm14b
Lsm2
Lsm4
Lsm6
Lsp1
Lsr
Lss
Lst1
Ltb
Ltb4r
Ltbp3
Ltbp4
Lto1
Lucat1
Ly75
Ly9
Lyl1
Lyn
Lyplal1
Lyrm1
Lysmd1
Lztfl1
Lztr1
Lzts2
M1ap
Macf1
Maco1
Mad1l1
Mad2l1bp
Madd
Mafg-dt
Maged2
Mageh1
Magix
Maip1
Malat1
Malt1
Mamdc4
Man1b1-dt
Man2a1
Man2a2
Manbal
Mansc4
Map1lc3a
Map1s
Map2k3
Map2k5
Map2k6
Map2k7
Map3k2-dt
Map3k3
Map3k8
Map4k2
Map4k3-dt
Map4k4
Map7d1
Mapk1
Mapk10
Mapk14
Mapk1ip1l
Mapk3
Mapk6
Mapkbp1
Mapre2
March6
March7
March8
March9
Mark3
Marveld2
Mas1
Mast4
Mastl
Mat2a
Mat2b
Matr3
Mbd1
Mbd3l2b
Mbd5
Mbd6
Mbnl2
Mbp
Mbtps2
Mcf2l2
Mcm10
Mcm4
Mcm5
Mcph1
Mcrip2
Mctp1
Mctp2
Mdfic
Mdk
Mdm2
Mdm4
Mdp1
Mds2
Me2
Med11
Med15
Med17
Med18
Med9
Mef2a
Mef2c
Mef2c-as1
Megf11
Meis2
Meltf-as1
Memo1p4
Men1
Mettl15
Mettl16
Mettl7b
Mettl8
Mettl9
Mfap5
Mff
Mfn1
Mfsd10
Mfsd3
Mfsd4a
Mfsd6
Mgat3
Mgat5
Mgll
Mgrn1
Mgst3
Mia2
Mia3
Miat
Miatnb
Mib1
Mica
Mical2
Micos10
Micos10-nbl1
Mid1ip1
Mid1ip1-as1
Midn
Mief2
Miga1
Milr1
Mindy2
Minpp1
Mios
Mir1199
Mir1204
Mir1207
Mir1281
Mir128-1
Mir1286
Mir1292
Mir1294
Mir148a
Mir1538
Mir155
Mir155hg
Mir17
Mir17hg
Mir188
Mir18a
Mir1915
Mir193a
Mir19a
Mir20a
Mir223
Mir2277
Mir2861
Mir3137
Mir3142hg
Mir3155a
Mir3155b
Mir3166
Mir3175
Mir3184
Mir3190
Mir3191
Mir3199-1
Mir3199-2
Mir320a
Mir34ahg
Mir3529
Mir3613
Mir3651
Mir3652
Mir365a
Mir3660
Mir3662
Mir3665
Mir3678
Mir3681hg
Mir378a
Mir3928
Mir3939
Mir3945
Mir3960
Mir423
Mir4285
Mir4293
Mir4422hg
Mir4425
Mir4435-2hg
Mir4437
Mir4439
Mir4442
Mir4443
Mir4444-1
Mir4449
Mir4462
Mir4470
Mir4471
Mir4482
Mir4496
Mir4513
Mir4515
Mir4521
Mir4523
Mir4526
Mir4638
Mir4645
Mir4674
Mir4706
Mir4707
Mir4710
Mir4734
Mir4736
Mir4738
Mir4752
Mir4777
Mir4799
Mir4801
Mir484
Mir497hg
Mir5010
Mir5087
Mir5091
Mir5094
Mir5193
Mir5195
Mir532
Mir548ac
Mir548al
Mir548aw
Mir548c
Mir548z
Mir5700
Mir5703
Mir5708
Mir589
Mir6073
Mir6080
Mir6083
Mir6089
Mir612
Mir625
Mir638
Mir6732
Mir6749
Mir6821
Mir6847
Mir6867
Mir6871
Mir6876
Mir6887
Mir6888
Mir6892
Mir7107
Mir7155
Mir7-2
Mir759
Mir766
Mir7703
Mir7706
Mir7852
Mir8061
Mir8072
Mir92b
Mir99ahg
Mirlet7a1
Mirlet7f1
Mirlet7i
Misp3
Mkln1
Mkrn2
Mkx
Mlh1
Mllt6
Mmaa
Mmp11
Mmp25
Mmp7
Mmp9
Mnd1
Mob1b
Mob4
Mon1a
Mon2
Morc2-as1
Morc3
Morf4l2-as1
Mospd2
Mospd3
Mov10l1
Mpeg1
Mpg
Mphosph9
Mpnd
Mpp4
Mpp6
Mprip
Mpzl3
Mre11
Mri1
Mrnip
Mroh1
Mroh6
Mrpl1
Mrpl18
Mrpl2
Mrpl30
Mrpl32
Mrpl34
Mrpl35p2
Mrpl35p4
Mrpl37
Mrpl4
Mrpl45
Mrpl54
Mrpl58
Mrpl9p1
Mrps12
Mrps18c
Mrps25
Mrps30
Mrps31p4
Ms4a1
Ms4a14
Ms4a4a
Ms4a4e
Ms4a6a
Ms4a7
Msantd3
Msc
Msc-as1
Msgn1
Msh5
Msh5-sapcd1
Msh6
Msi2
Msl3
Msra
Msto1
Msto2p
Mta2
Mta3
Mtbp
Mtcp1
Mterf4
Mtf2
Mtfr2
Mtg2
Mthfd2
Mthfd2l
Mtmr9
Mtnd3p1
Mtnd4p23
Mtnd5p25
Mto1
Mtr
Mtrr
Mturn
Muc1
Muc17
Mus81
Mvb12a
Mx1
Mx2
Mxd3
Mxi1
Myb
Myc
Myd88
Myeov
Myl12a
Myl6
Myl6p1
Mylip
Mylk-as1
Mynn
Myo16-as1
Myo19
Myo1a
Myo1b
Myo1c
Myo1d
Myo5c
Myo6
Myo9a
Myo9b
Myocd
Mzb1
Mzf1
N4bp2
NA
Naa15
Naa16
Naa20
Nab1
Nabp2
Nadk
Nagk
Naglu
Nalt1
Nama
Nanos3
Nans
Napsa
Nars2
Nasp
Nav2
Naxd
Nbas
Nbdy
Nbeal1
Nbeal2
Nbl1
Nbpf12
Nbpf14
Nbr1
Nbr2
Ncapg2
Ncaph
Ncbp1
Ncf4
Ncf4-as1
Nck1
Ncoa1
Ncoa3
Ncoa6
Ncoa7
Ncor2
Nde1
Ndel1
Ndfip1
Ndfip2
Ndufaf6
Ndufb6
Ndufb9
Ndufc1
Ndufs2
Ndufs3
Ndufs5
Ndufs7
Ndufv2
Neat1
Necab3
Nedd1
Nedd4l
Nedd8
Nedd8-mdp1
Nefhp1
Neil1
Neil2
Nek4
Nek6
Nek7
Nelfcd
Nenf
Net1
Neu4
Neurl1
Nexn
Nf1
Nfat5
Nfatc1
Nfatc2ip
Nfe2l1
Nfix
Nfkb1
Nfkb2
Nfkbia
Nfkbie
Nfkbil1
Nfkbiz
Nfya
Nhlrc3
Nicn1
Nif3l1
Nim1k
Nip7
Nipa1
Nipa2
Nipbl
Nkapl
Nkapp1
Nln
Nlrc5
Nlrp3
Nme1
Nme1-nme2
Nme2
Nmral1
Noct
Nol12
Nol4l
Nol4l-dt
Nol7
Nolc1
Nop14
Nop14-as1
Nop2
Nop56
Nop58
Nos1
Nos1ap
Notch4
Noxa1
Npas4
Npc1
Nploc4
Npm3
Npnt
Nprl3
Npw
Nr1d2
Nr1h2
Nr1h3
Nr1i3
Nr2f1
Nr2f2-as1
Nrbf2p1
Nrg1
Nrl
Nrm
Nrp2
Nrros
Nrsn2
Nrxn3
Nsd2
Nsd3
Nsl1
Nsmce1
Nsmce1-dt
Nsmce2
Nsrp1
Nsun3
Nsun4
Nsun6
Nt5c2
Nt5e
Ntmt1
Ntn5
Ntng1
Ntrk1
Nuak2
Nub1
Nubpl
Nucb1
Nucb1-as1
Nucb2
Nudt1
Nudt13
Nudt19
Nudt2
Nudt4
Nudt9
Nup107
Nup188
Nup205
Nup58
Nup62
Nup93
Nupl2
Nusap1
Nutf2
Nutm2a-as1
Nxn
Nxnl1
Nxph3
Nyx
Oas1
Oas2
Oas3
Oaz1
Ocln
Ocrl
Odc1
Odr4
Ofd1
Ogt
Omg
Opa3
Opalin
Or2at2p
Or2t1
Or2t7
Or2w5
Or4d11
Or7c1
Or8d4
Or9a4
Orai1
Orai2
Orai3
Orc6
Ormdl3
Osbpl9
Osgepl1-as1
Osgin1
Osgin2
Ostc
Otub1
Otub2
Otud1
Otud4
Otud5
Otulin
Otx1
Ovol1
Ovol1-as1
Ovol2
Oxa1l
Oxct1
Oxsm
Oxtr
P2rx1
P2rx3
P2rx5
P2ry10
P2ry11
P2ry6
P3h2-as1
P3h4
Pa2g4
Paaf1
Pabpc1p7
Pacs1
Pacsin1
Pacsin2
Pag1
Pak4
Pam
Pank2
Panx1
Paox
Papln
Papola
Papss2
Paqr4
Park7
Parn
Parp1
Parp10
Parp14
Parp15
Parp2
Parp8
Parvb
Parvg
Pask
Patj
Patl2
Pawr
Pawrp1
Pax6
Pax8
Pbx3
Pbxip1
Pc
Pcat6
Pcbp1-as1
Pcbp2
Pcca
Pcdhga10
Pcdhgb6
Pcdhgb7
Pcdhgc3
Pced1a
Pced1b
Pced1b-as1
Pcf11
Pcgf5
Pcm1
Pcnt
Pcnx3
Pcnx4
Pcolce
Pcyt1a
Pdcd1lg2
Pdcd4
Pde1b
Pde4b
Pde4d
Pde8a
Pdgfra
Pdha1
Pdhb
Pdhx
Pdia3p1
Pdia5
Pdk1
Pdk3
Pdlim1
Pdlim2
Pdlim3
Pdlim5
Pdp1
Pdp2
Pdxdc1
Pdxk
Pea15
Peak1
Peg10
Peli3
Pex13
Pex26
Pex3
Pex5
Pex7
Pfdn4
Pfkfb3
Pfkl
Pfkm
Pfkp
Pfn1
Pgam5
Pgap2
Pgbd1
Pgd
Pgf
Pgk1
Pglyrp2
Pgm2l1
Pgs1
Phactr1
Phactr3
Phactr4
Phax
Phc1
Phc3
Phf13
Phf2
Phf21a
Phgdh
Phkg2
Phpt1
Phtf2
Phyh
Pi4kb
Pianp
Pick1
Pigb
Pigc
Pigg
Pigl
Pign
Pigq
Pigr
Pigw
Pigx
Pigy-dt
Pik3c2a
Pik3c2b
Pik3ca
Pik3cd
Pik3cd-as1
Pik3cg
Pik3ip1-as1
Pik3r1
Pikfyve
Pilra
Pim3
Pimreg
Pinlyp
Pip4k2a
Pipox
Pitpnb
Pitpnc1
Pitpnm3
Pitx3
Piwil2
Piwil4
Pjvk
Pkd2
Pkd2l2
Pkdrej
Pkmyt1
Pla1a
Pla2g10
Pla2g16
Pla2g4e-as1
Plagl1
Plat
Plau
Plaur
Plcb2
Plcd3
Plcg1
Plcg2
Plcl2
Plcxd1
Plcxd2
Pld3
Plek
Plekha3
Plekha8
Plekhb1
Plekhf1
Plekhg1
Plekhg2
Plekhg3
Plekhg4
Plekhm1
Plekhm1p1
Plekho1
Plin3
Plk3
Plpp3
Plpp6
Pls1
Plxdc1
Plxnb2
Plxnc1
Pmaip1
Pmfbp1
Pml
Pmp22
Pnkdp1
Pnpla1
Pnpla7
Pola1
Pola2
Polb
Pold1
Pold4
Polg
Polh
Poli
Polk
Polr1a
Polr1b
Polr1d
Polr2a
Polr2b
Polr2e
Polr2g
Polr2j4
Polr3b
Polr3c
Polr3d
Polr3f
Pom121
Pomp
Pou2f1
Pou2f2
Pou5f1p6
Ppan
Ppan-p2ry11
Ppard
Ppcdc
Ppef1
Ppfia1
Ppfia3
Ppfibp1
Ppfibp2
Ppif
Ppil2
Ppm1a
Ppm1b
Ppm1d
Ppm1j
Ppm1k-dt
Ppm1m
Ppme1
Ppp1r11
Ppp1r12a-as1
Ppp1r12b
Ppp1r16b
Ppp1r27
Ppp1r37
Ppp1r8
Ppp2r5c
Ppp3cb-as1
Ppp4c
Ppp4r1l
Ppp4r3a
Ppp6r2
Ppp6r3
Ppt2
Ppt2-egfl8
Pqlc3
Prcc
Prcd
Prdm1
Prdm2
Prdm8
Prdx4
Prdx6
Prelid3a
Prickle1
Primpol
Prkaca
Prkar1a
Prkch
Prkcsh
Prkd2
Prkra-as1
Prmt1
Prmt2
Prmt3
Prmt6
Prnp
Prob1
Prorsd1p
Prpf19
Prpf31
Prpf39
Prpf40a
Prpf40b
Prpf4b
Prr13p5
Prr14
Prr5l
Prrc2a
Prrt2
Prss16
Prss55
Prune1
Psd2-as1
Psd4
Psma3
Psma6
Psmb8
Psmb8-as1
Psmb9
Psmc2
Psmd13
Psmd14
Psmd4
Psmd7
Psmd9
Psme2
Psmg3-as1
Psmg4
Psors1c1
Pspc1p2
Pstk
Pstpip1
Ptcd3
Ptch1
Ptch2
Ptdss2
Pten
Pter
Ptger4p2
Ptges
Ptgir
Ptgr2
Ptk2
Ptk2b
Ptma
Ptms
Ptp4a1
Ptp4a2
Ptpa
Ptpdc1
Ptpn1
Ptpn11
Ptpn12
Ptpn13
Ptpn18
Ptpn2
Ptpn22
Ptpn23
Ptpn6
Ptpra
Ptprf
Ptprg
Ptprh
Ptprj-as1
Ptprvp
Pts
Pudp
Pusl1
Pvrig
Pvt1
Pwwp3a
Pxk
Pyroxd1
Qki
Qrich2
Qser1
R3hcc1
R3hcc1l
R3hdm1
Rab11b
Rab12
Rab18
Rab24
Rab27a
Rab30
Rab30-as1
Rab31
Rab3d
Rab4b
Rab4b-egln2
Rab9a
Rabep1
Rabepk
Rabgap1
Rabgap1l
Rabgef1
Rabl3
Rac1
Rac2
Rad23a
Rad23b
Rad50
Rad51b
Rad51c
Radx
Raf1
Rag1
Rai1
Rala
Ralb
Ralbp1
Ralgapb
Ralgps1
Ranbp2
Rangrf
Rap1b
Rap1gds1
Rap2b
Rap2c
Rap2c-as1
Rapgef2
Rapgef3
Rara
Rarg
Rarres3
Rars
Rasa1
Rasgef1b
Rasgrf1
Rasgrp3
Rassf3
Rassf4
Rassf5
Rbck1
Rbfa
Rbm11p1
Rbm14
Rbm14-rbm4
Rbm17
Rbm20
Rbm26-as1
Rbm33
Rbm39
Rbms2
Rbms3
Rbpj
Rcan2
Rcn1
Rcor3
Rcsd1
Rdx
Rec8
Reep1
Rel
Rela
Relch
Rell1
Repin1
Rere
Resf1
Rest
Retreg2
Retreg3
Rexo5
Rf00003
Rf00004
Rf00012
Rf00017
Rf00019
Rf00026
Rf00045
Rf00049
Rf00134
Rf00285
Rf00322
Rf00402
Rf00407
Rf00416
Rf00425
Rf00568
Rf00601
Rf00635
Rf01210
Rf01225
Rf01684
Rf01877
Rf01882
Rf01883
Rf01955
Rf01956
Rf01957
Rf01984
Rf02121
Rf02123
Rf02124
Rf02125
Rf02154
Rf02155
Rf02156
Rf02166
Rf02178
Rf02187
Rf02188
Rf02189
Rf02192
Rf02196
Rf02198
Rf02213
Rf02215
Rf02216
Rf02271
Rfc1
Rfc2
Rfx2
Rfx3-as1
Rfx5
Rgl1
Rgl4
Rgs1
Rgs12
Rgs14
Rgs17
Rgs20
Rgs3
Rgs9
Rgsl1
Rhbdd1
Rhbdf2
Rhbdl3
Rhoa
Rhobtb3
Rhoc
Rhoh
Rhoq
Rhoqp1
Rhoxf1-as1
Ric1
Ric8b
Rif1
Rilp
Rimklb
Rin2
Rin3
Rint1
Riok1
Ripk2
Ripor1
Ripor3
Rmc1
Rmdn2
Rmi1
Rmi2
Rmrp
Rn7skp11
Rn7skp114
Rn7skp175
Rn7skp209
Rn7skp249
Rn7skp9
Rn7skp92
Rn7sl121p
Rn7sl2
Rn7sl211p
Rn7sl278p
Rn7sl285p
Rn7sl288p
Rn7sl337p
Rn7sl346p
Rn7sl36p
Rn7sl38p
Rn7sl45p
Rn7sl525p
Rn7sl561p
Rn7sl600p
Rn7sl607p
Rn7sl632p
Rn7sl653p
Rn7sl693p
Rn7sl794p
Rn7sl832p
Rn7sl837p
Rna5sp185
Rna5sp21
Rna5sp230
Rna5sp239
Rna5sp304
Rna5sp333
Rna5sp382
Rna5sp429
Rna5sp492
Rna5sp493
Rna5sp530
Rnase10
Rnase4
Rnaseh1-as1
Rnaseh2b
Rnf11
Rnf13
Rnf135
Rnf138
Rnf14
Rnf146
Rnf166
Rnf167
Rnf170
Rnf181
Rnf185
Rnf19a
Rnf207
Rnf214
Rnf24
Rnf31
Rnf32
Rnf34
Rnf43
Rnf5
Rnft1-dt
Rnls
Rnpep
Rnpepl1
Rnu1-1
Rnu1-119p
Rnu1-122p
Rnu1-52p
Rnu1-85p
Rnu2-17p
Rnu2-2p
Rnu2-34p
Rnu2-46p
Rnu2-51p
Rnu2-6p
Rnu4-1
Rnu4-2
Rnu4-28p
Rnu4-30p
Rnu4-38p
Rnu4-82p
Rnu4-8p
Rnu4-90p
Rnu4atac16p
Rnu5b-1
Rnu5b-4p
Rnu5d-1
Rnu5e-4p
Rnu5e-6p
Rnu6-1013p
Rnu6-1014p
Rnu6-1128p
Rnu6-1137p
Rnu6-1158p
Rnu6-1175p
Rnu6-1209p
Rnu6-1231p
Rnu6-1311p
Rnu6-163p
Rnu6-2
Rnu6-266p
Rnu6-324p
Rnu6-35p
Rnu6-390p
Rnu6-418p
Rnu6-419p
Rnu6-431p
Rnu6-450p
Rnu6-481p
Rnu6-510p
Rnu6-535p
Rnu6-588p
Rnu6-761p
Rnu6-780p
Rnu6-835p
Rnu6-842p
Rnu6-859p
Rnu6-921p
Rnu6-922p
Rnu6-92p
Rnu6-951p
Rnu6-970p
Rnu6atac9p
Rnu7-26p
Rnu7-27p
Rnu7-30p
Rnu7-60p
Rnu7-79p
Rnvu1-14
Rnvu1-15
Rnvu1-19
Rnvu1-3
Rnvu1-4
Rnvu1-6
Rnvu1-7
Rny3p11
Rny4p16
Robo3
Romo1
Ror1
Ror2
Rora
Rora-as1
Rp1
Rpa2p2
Rpain
Rparp-as1
Rpf1
Rpgr
Rpgrip1
Rpiap1
Rpl10
Rpl11
Rpl12p14
Rpl12p42
Rpl17p41
Rpl19
Rpl21
Rpl21p106
Rpl22p3
Rpl23a
Rpl23ap19
Rpl23ap65
Rpl23ap75
Rpl23ap89
Rpl27a
Rpl30p12
Rpl31
Rpl34p6
Rpl36a
Rpl36a-hnrnph2
Rpl39l
Rpl41
Rpl7p46
Rpl7p50
Rpl7p60
Rps10-nudt3
Rps10p20
Rps11
Rps12
Rps15ap38
Rps16p5
Rps18
Rps19
Rps19bp1
Rps26
Rps26p21
Rps27a
Rps27p14
Rps29p16
Rps3a
Rps5p3
Rps6ka1
Rps6kl1
Rps8p4
Rps9
Rpsap52
Rragb
Rragd
Rreb1
Rrm2
Rrp12
Rsad2
Rsbn1
Rsbn1l
Rsf1
Rsl24d1p11
Rsrc1
Rtca-as1
Rtf2
Rtn4
Rtn4rl2
Rubcnl
Rufy1
Rufy3
Rundc1
Rusc1
Ruvbl1-as1
Ruvbl2
S100a1
S100a10
S100pbp
S100z
S1pr1
S1pr2
Sac3d1
Samd12
Samd4a
Samsn1
Sap30bp
Sart3
Sash3
Sat1
Sbf2-as1
Sc5d
Scaf1
Scaf8
Scamp1
Scamp4
Scarb1
Scarna17
Scfd1
Sclt1
Scly
Scnm1
Scoc
Scrn3
Scygr10
Scygr2
Scygr5
Scyl2
Sdad1
Sdc3
Sdcbp2-as1
Sdccag8
Sdf4
Sdhaf2
Sdhd
Sdk1
Sec11c
Sec13
Sec14l1
Sec23ip
Sec24ap1
Sec24c
Sec62
Secisbp2
Seh1l
Selenoh
Selenoi
Selenot
Sem1
Sema4a
Sema7a
Sepsecs
Sept1
Sept10
Sept11
Sept2
Sept6
Sept7p1
Sept9
Serf2
Serhl2
Serp1
Serpinb2
Serpinb8
Serpinb9p1
Serpini1
Sertad2
Sestd1
Setbp1
Setd5
Setd9
Setdb1
Setp11
Setp17
Sf3b2
Sf3b3
Sfi1
Sfr1
Sft2d3
Sgca
Sgk1
Sgk3
Sgo1-as1
Sgsm2
Sh2b2
Sh2b3
Sh2d2a
Sh2d4b
Sh3bgrl3
Sh3bp1
Sh3bp2
Sh3bp5
Sh3d21
Sh3kbp1
Sh3rf3
Sh3tc1
Shisa5
Shkbp1
Shld1
Shld2p2
Shld3
Shoc2
Shq1
Siah2
Siah2-as1
Sidt1
Sidt2
Siglec5
Sin3a
Sin3b
Sipa1l1
Sipa1l3
Sirpa
Sirpb1
Sirpb2
Sirpb3p
Sirpg-as1
Sirt1
Sit1
Ska1
Skap2
Skil
Skp2
Slain1
Slamf7
Slc12a2
Slc12a8
Slc12a9-as1
Slc16a13
Slc16a3
Slc16a7
Slc17a7
Slc1a1
Slc1a2
Slc1a3
Slc1a4
Slc20a1
Slc22a18
Slc22a5
Slc24a1
Slc25a30-as1
Slc25a35
Slc25a38
Slc25a4
Slc25a44
Slc25a45
Slc25a46
Slc26a11
Slc26a2
Slc27a2
Slc27a3
Slc27a5
Slc29a1
Slc2a1
Slc2a3
Slc2a5
Slc30a5
Slc30a6
Slc30a7
Slc31a1
Slc35a3
Slc35b4
Slc35c1
Slc35e1
Slc35e3
Slc35e4
Slc37a2
Slc38a10
Slc38a2
Slc38a4
Slc38a9
Slc39a13
Slc39a14
Slc43a1
Slc43a2
Slc43a3
Slc44a1
Slc44a4
Slc45a4
Slc48a1
Slc4a1
Slc4a4
Slc4a8
Slc51a
Slc52a1
Slc6a6
Slc7a6
Slc9a1
Slc9a5
Slc9a6
Slc9a8
Slc9b2
Slco3a1
Slco4a1
Slco5a1
Slfn5
Slit1
Slk
Smad1
Smad3
Smad4
Smad7
Smagp
Smap1
Smap2
Smarca2
Smarca5-as1
Smarcb1
Smarcd2
Smc2
Smc3
Smc4
Smchd1
Smcr2
Smdt1
Smg1p1
Smg6
Smg7
Smg8
Smg9
Smim26
Smim27
Smim3
Smim38
Smim40
Smpd1
Smpd2
Smpd3
Smpdl3b
Smurf2p1
Snap23
Snap23p1
Snapc3
Snd1
Sned1
Snhg11
Snhg14
Snhg15
Snhg18
Snhg21
Snhg22
Snhg25
Snhg26
Snhg29
Snora26
Snora41
Snora50c
Snora57
Snora60
Snora71e
Snora80c
Snora84
Snord101
Snord104
Snord105
Snord12c
Snord13
Snord1c
Snord35b
Snord3b-2
Snord3d
Snord48
Snord49a
Snord49b
Snord51
Snord58b
Snord93
Snrk
Snrnp35
Snrpa
Snrpd3
Snrpep5
Sntb2
Snx10
Snx11
Snx20
Snx25
Soat1
Soat2
Socs3
Socs4
Socs7
Soga1
Sorbs1
Sorbs2
Sorbs3
Sorl1
Sos2
Sowahb
Sox12
Sox2-ot
Sox5
Sox9-as1
Sp100
Sp110
Sp140
Sp4
Spa17
Spaca6
Spag1
Spag4
Spag5
Spart
Spart-as1
Spast
Spata1
Spata13
Spata24
Spata25
Spata3-as1
Spata6l
Spatc1
Spats2
Spcs2
Specc1
Spg7
Spidr
Spin1
Spint2
Spire2
Spn
Spns1
Spock2
Spopl
Spred1
Sprtn
Spryd3
Sptbn1
Sptbn4
Spty2d1os
Sqle
Sqstm1
Src
Srebf1
Srebf2
Srek1
Srfbp1
Srgn
Srp54
Srrd
Srrm1
Srrm5
Srsf3
Srsf5
Srsf8
Ss18l1
Ss18l2
Ssbp1
Ssbp4
Ssh2
Ssmem1
Ssrp1
Sssca1
St20
St3gal5
St3gal5-as1
St3gal6
St6gal1
St7
St7-ot4
Stag2
Stag3
Stag3l4
Stag3l5p
Stag3l5p-pvrig2p-pilrb
Stambpl1
Stap1
Stard13
Stard3
Stard3nl
Stard5
Stat3
Stat5a
Stat6
Steap2
Stim1
Stim2
Stim2-as1
Stk11ip
Stk17b
Stk19
Stk26
Stk38l
Stk4
Stmn1p1
Stmn3
Stom
Stoml1
Stra6
Strn4
Stt3b
Stx11
Stx12
Stx16
Stx16-npepl1
Stx18-as1
Stxbp1
Stxbp5
Sub1
Sucnr1
Sugct
Sugt1
Sult2b1
Sumf2
Sun1
Supt4h1
Supt6h
Susd1
Susd3
Suv39h2
Suz12p1
Sv2b
Swap70
Swi5
Syap1
Sycp2l
Syk
Syne2
Syngap1
Synj2bp-cox16
Synpo
Sypl1
Sys1
Sys1-dbndd2
Syt12
Syt16
Syt17
Sytl3
Szrd1
Szt2
Tab2
Tab2-as1
Tacc1
Tacstd2
Tada2a
Tada3
Taf12
Taf15
Taf1b
Taf4b
Taf6l
Taf8
Tagap
Tal2
Tank
Taok1
Taok2
Taok3
Tap1
Tapbp
Tapbpl
Tars
Tat-as1
Tatdn3
Tbc1d1
Tbc1d10b
Tbc1d10c
Tbc1d12
Tbc1d13
Tbc1d14
Tbc1d15
Tbc1d20
Tbc1d2b
Tbc1d30
Tbc1d5
Tbc1d7
Tbc1d8
Tbcb
Tbcd
Tbce
Tbila
Tbkbp1
Tbl1x
Tbpl1
Tbrg1
Tcaim
Tcam1p
Tcea2
Tcea3
Tcf12
Tcf19
Tcf4
Tcf7
Tchp
Tcl6
Tcp11l1
Tcp11l2
Tctn1
Tdgf1p5
Tdp1
Tdrd3
Tead2
Tecpr2
Tedc1
Tent2
Tent4b
Tep1
Terf2ip
Tex2
Tex9
Tfam
Tfdp1
Tfdp2
Tfeb
Tfg
Tg
Tgif1
Th2lcrr
Thada
Thap9
Thap9-as1
Thbs3
Them6
Themis2
Thoc6
Thsd4
Thtpa
Thumpd3
Ticam2
Ticrr
Tigd2
Timm23b
Timm29
Timp1
Tiparp
Tiprl
Tjp2
Tk1
Tk2
Tkfc
Tle6
Tlk2
Tln2
Tlnrd1
Tm2d3
Tm7sf2
Tm7sf3
Tm9sf2
Tmbim6
Tmc3-as1
Tmc6
Tmc8
Tmcc1-as1
Tmco1-as1
Tmco3
Tmed2
Tmed7-ticam2
Tmem129
Tmem132a
Tmem143
Tmem144
Tmem14b
Tmem14c
Tmem184b
Tmem19
Tmem200a
Tmem214
Tmem219
Tmem222
Tmem223
Tmem235
Tmem251
Tmem255a
Tmem263
Tmem274p
Tmem41b
Tmem43
Tmem44
Tmem50a
Tmem50b
Tmem63b
Tmem69
Tmem70
Tmem87b
Tmem91
Tmem92-as1
Tmem94
Tmem95
Tmf1p1
Tmod1
Tmpo
Tmpo-as1
Tmprss9
Tmsb15b
Tmsb15b-as1
Tmsb4x
Tmtc3
Tmx1
Tnc
Tnfaip2
Tnfaip3
Tnfaip8
Tnfaip8l1
Tnfrsf13c
Tnfrsf14
Tnfrsf17
Tnfrsf18
Tnfrsf19
Tnfrsf1a
Tnfrsf8
Tnfsf11
Tnfsf13
Tnfsf13b
Tnip1
Tnip2
Tnip3
Tnk2-as1
Tnnt1
Tnpo3
Tnrc6b
Tnrc6c
Tns1
Tns2
Tns4
Tom1
Tomm22
Tomm40l
Tonsl
Tor1aip1
Tor3a
Tp53i3
Tp63
Tpbg
Tpcn1
Tpd52l2
Tph2
Tpk1
Tpm1
Tpm3
Tpm3p1
Tpm4
Tpp1
Tprg1
Tpst1
Tpt1-as1
Tpte2p6
Tpx2
Trabd
Traf2
Traf3ip2-as1
Traf3ip3
Traj10
Traj11
Traj12
Traj25
Traj26
Traj31
Traj38
Traj39
Traj42
Traj43
Traj44
Traj45
Traj46
Traj47
Traj48
Traj49
Traj50
Traj51
Traj52
Traj53
Traj54
Traj55
Traj7
Trak1
Tram2-as1
Trappc11
Trappc12
Trappc13
Trappc4
Trappc6a
Trbv25-1
Trbv29-1
Trdd3
Trdj1
Trem1
Trex1
Trg-as1
Trgva
Trib1
Trib2
Trim10
Trim13
Trim17
Trim25
Trim28
Trim41
Trim6
Trim69
Trim6-trim34
Trio
Triobp
Trip10
Trip4
Triqk
Trmt1
Trmt10b
Trmt11
Trmt13
Trmt44
Trmt61a
Trpv2
Tsbp1-as1
Tsc22d4
Tsen15
Tsen34
Tsg101
Tsks
Tsnaxip1
Tspan10
Tspan12
Tspan14
Tspan18
Tspan31
Tspan33
Tspan6
Tspoap1-as1
Tspyl2
Tstd3
Ttc12
Ttc14
Ttc21a
Ttc23l
Ttc24
Ttc25
Ttc26
Ttc28-as1
Ttc3
Ttc30b
Ttc32
Ttc38
Ttc39a
Ttc39c
Ttc39c-as1
Ttc41p
Ttc8
Ttc9c
Tti2
Ttk
Ttll10
Ttll10-as1
Ttll4
Ttn-as1
Ttyh3
Tuba1c
Tuba4b
Tuba8
Tubb
Tubb6
Tubb8p1
Tubg2
Tug1
Tulp4
Tut1
Txlna
Txlng
Txndc11
Txndc17
Txnl1
Txnrd1
Tyms
Tyrobp
Tyw1
Tyw3
U2af1l4
U2surp
U62631.1
U91328.1
Uba1
Uba5
Uba7
Ubac1
Ubac2
Ubald2
Ubap1
Ubb
Ubbp1
Ube2b
Ube2d3-as1
Ube2e1
Ube2f
Ube2f-scly
Ube2l3
Ube2l5
Ube2v1p7
Ube2z
Ube4b
Ubfd1
Ubl7-as1
Ubqln2
Ubr5
Ubr7
Ubxn2a
Uchl3
Ucp2
Ugcg
Ugdh-as1
Ugp2
Uhrf2
Ulk1
Ulk3
Ulk4
Umad1
Umodl1
Umps
Unc119
Unc50
Unc79
Unk
Upf1
Upf3a
Upp1
Uqcc2
Uqcc3
Urad
Urgcp
Usb1
Usf1
Usp1
Usp11
Usp12
Usp12-as1
Usp12-as2
Usp13
Usp18
Usp24p1
Usp27x
Usp2-as1
Usp30
Usp30-as1
Usp36
Usp38
Usp39
Usp3-as1
Usp4
Usp53
Usp54
Usp7
Usp8
Uspl1
Ust
Utp20
Utp4
Utrn
Uvrag-dt
Uvssa
Uxs1
Vamp1
Vamp8
Vapa
Vars
Vash1
Vasp
Vav1
Vav3-as1
Vcam1
Vcan
Vdac3
Vegfa
Vezt
Vgll4
Vim
Vkorc1l1
Vldlr
Vmac
Vmp1
Vn1r104p
Vnn2
Vpreb3
Vps13b
Vps13d
Vps25
Vps26a
Vps26c
Vps33b-dt
Vps35
Vps45
Vps51
Vps8
Vrk2
Vsig2
Vsig4
Vsir
Vtrna1-1
Vtrna1-2
Vtrna1-3
Vwa5a
Wars2-as1
Washc4
Wasir2
Wbp1
Wbp2
Wdfy2
Wdfy4
Wdr1
Wdr11
Wdr19
Wdr20
Wdr25
Wdr27
Wdr36
Wdr37
Wdr44
Wdr46
Wdr5
Wdr59
Wdr63
Wdr70
Wdr81
Wdr82
Wdr91
Wdr92
Wdr97
Wee2-as1
Whrn
Wipf2
Wnk1
Wnt1
Wnt10a
Wnt10b
Wnt2b
Wnt5b
Wrap53
Wrb
Wrb-sh3bgr
Wwc1
Wwc3
Wwox
Wwtr1
Wwtr1-it1
Xaf1
Xbp1
Xcr1
Xpo7
Xrcc5
Xrra1
Yars
Ybx1p8
Ylpm1
Ypel3
Ythdf3
Ywhab
Ywhae
Ywhaep7
Ywhah
Z73429.1
Z82190.2
Z83844.1
Z93930.2
Z94721.2
Z97055.2
Z98749.1
Z98883.1
Zbed6cl
Zbtb22
Zbtb25
Zbtb32
Zbtb34
Zbtb8a
Zbtb8os
Zc3h12a
Zc3h14
Zc3h18
Zc3h6
Zc3h7b
Zcchc14
Zcchc2
Zcchc7
Zcwpw2
Zdhhc14
Zdhhc17
Zdhhc19
Zdhhc23
Zdhhc4
Zeb1
Zeb1-as1
Zeb2
Zeb2-as1
Zfand6
Zfas1
Zfat
Zfhx3
Zfhx4
Zfp36l1
Zfp69
Zfp91-cntf
Zfpm2
Zfyve19
Zfyve9
Zg16b
Zgpat
Zhx1
Zkscan3
Zkscan8
Zmiz1
Zmym1
Zmym2
Zmym6
Znf101
Znf107
Znf114
Znf131
Znf136
Znf143
Znf155
Znf174
Znf175
Znf181
Znf19
Znf192p1
Znf197
Znf2
Znf20
Znf212
Znf217
Znf219
Znf224
Znf225
Znf226
Znf227
Znf234
Znf252p-as1
Znf263
Znf277
Znf282
Znf292
Znf295-as1
Znf304
Znf326
Znf335
Znf337-as1
Znf33a
Znf35
Znf366
Znf385a
Znf391
Znf395
Znf397
Znf398
Znf408
Znf410
Znf432
Znf436-as1
Znf449
Znf460
Znf473
Znf48
Znf491
Znf501
Znf517
Znf518a
Znf524
Znf532
Znf544
Znf552
Znf554
Znf561-as1
Znf576
Znf580
Znf581
Znf587b
Znf596
Znf600
Znf609
Znf613
Znf619
Znf619p1
Znf620
Znf623
Znf625
Znf638
Znf639
Znf646
Znf658
Znf672
Znf687
Znf700
Znf710
Znf713
Znf738
Znf749
Znf76
Znf788p
Znf791
Znf808
Znf81
Znf827
Znf839
Znf85
Znrf1
Znrf2
Zpbp2
Zscan20
Zscan31
Zscan9
Zyx
Zzef1
