# Supplementary material for: A Bayesian inference transcription factor activity model for the analysis of single-cell transcriptomes
Source: Genome Res. 2021 Jul;31(7):1296–311. doi: 10.1101/gr.265595.120 (PMC8256867; doi:10.1101/gr.265595.120)
Supplement: Supplemental Material [file supp_gr.265595.120_Supplemental_Code.zip › BITFAM/inst/extdata/human/EGR1]

A2m-as1
A4galt
Aak1
Aamdc
Aanat
Aar2
Aard
Aars
Aasdhppt
Aatk
Abat
Abca17p
Abca2
Abca7
Abca8
Abca9
Abcb1
Abcb8
Abcb9
Abcc1
Abcc10
Abcc2
Abcc3
Abcc6
Abcd1
Abcd3
Abce1
Abcf1
Abcf3
Abcg1
Abcg8
Abhd10
Abhd14a
Abhd14a-acy1
Abhd14b
Abhd16a
Abhd17a
Abhd17c
Abhd18
Abhd2
Abhd5
Abhd6
Abi2
Abi3
Abl1
Ablim3
Abr
Abracl
Abtb1
Ac000032.1
Ac000035.1
Ac000077.1
Ac000093.1
Ac000123.2
Ac000403.1
Ac001226.1
Ac002076.1
Ac002091.1
Ac002091.2
Ac002094.1
Ac002094.4
Ac002116.2
Ac002128.2
Ac002310.1
Ac002310.2
Ac002310.5
Ac002310.6
Ac002375.1
Ac002451.1
Ac002454.1
Ac002470.1
Ac002470.2
Ac002472.2
Ac002480.1
Ac002511.1
Ac002553.1
Ac002985.1
Ac003002.1
Ac003002.3
Ac003005.1
Ac003043.1
Ac003070.1
Ac003092.1
Ac003101.2
Ac003688.2
Ac003965.2
Ac003986.1
Ac003986.2
Ac003991.1
Ac004012.1
Ac004023.1
Ac004080.2
Ac004147.4
Ac004148.1
Ac004156.1
Ac004221.1
Ac004224.2
Ac004232.2
Ac004233.3
Ac004233.4
Ac004241.1
Ac004241.4
Ac004264.1
Ac004381.1
Ac004471.2
Ac004477.1
Ac004477.3
Ac004491.1
Ac004522.2
Ac004540.1
Ac004551.1
Ac004585.1
Ac004596.1
Ac004623.1
Ac004637.1
Ac004678.2
Ac004687.1
Ac004687.2
Ac004706.1
Ac004771.3
Ac004771.4
Ac004801.5
Ac004805.1
Ac004812.1
Ac004812.2
Ac004816.1
Ac004816.2
Ac004832.4
Ac004832.5
Ac004862.1
Ac004890.2
Ac004895.1
Ac004908.1
Ac004908.2
Ac004920.1
Ac004921.1
Ac004922.1
Ac004941.2
Ac004943.2
Ac004980.1
Ac004987.1
Ac004987.2
Ac004990.1
Ac005005.3
Ac005009.1
Ac005020.2
Ac005037.1
Ac005041.1
Ac005052.1
Ac005077.4
Ac005088.1
Ac005180.1
Ac005186.1
Ac005189.1
Ac005197.1
Ac005224.3
Ac005253.1
Ac005256.1
Ac005258.1
Ac005280.2
Ac005306.1
Ac005324.4
Ac005332.4
Ac005339.1
Ac005342.1
Ac005363.1
Ac005391.1
Ac005410.1
Ac005486.1
Ac005514.1
Ac005520.1
Ac005520.2
Ac005523.2
Ac005540.1
Ac005559.1
Ac005580.1
Ac005586.2
Ac005593.1
Ac005606.2
Ac005614.1
Ac005618.1
Ac005632.2
Ac005632.3
Ac005670.2
Ac005674.1
Ac005691.1
Ac005696.1
Ac005726.4
Ac005740.3
Ac005775.1
Ac005779.2
Ac005785.1
Ac005786.2
Ac005790.1
Ac005821.1
Ac005828.4
Ac005828.5
Ac005829.1
Ac005833.1
Ac005837.1
Ac005841.1
Ac005906.2
Ac005915.1
Ac005920.1
Ac005920.4
Ac005921.2
Ac005972.3
Ac006001.2
Ac006017.1
Ac006033.1
Ac006059.1
Ac006064.1
Ac006077.2
Ac006116.8
Ac006153.1
Ac006206.2
Ac006207.1
Ac006213.1
Ac006252.1
Ac006254.1
Ac006262.1
Ac006273.1
Ac006299.1
Ac006333.2
Ac006372.1
Ac006435.2
Ac006441.4
Ac006449.1
Ac006449.2
Ac006449.5
Ac006449.6
Ac006449.7
Ac006450.1
Ac006450.3
Ac006460.2
Ac006483.2
Ac006486.2
Ac006511.5
Ac006517.1
Ac006547.1
Ac006547.3
Ac006942.1
Ac006967.1
Ac006971.1
Ac006974.1
Ac006994.2
Ac007014.1
Ac007029.1
Ac007032.1
Ac007040.1
Ac007098.1
Ac007099.1
Ac007128.2
Ac007161.3
Ac007191.1
Ac007192.1
Ac007193.1
Ac007216.1
Ac007216.4
Ac007221.2
Ac007225.1
Ac007240.1
Ac007292.3
Ac007298.2
Ac007319.1
Ac007363.1
Ac007375.1
Ac007383.2
Ac007389.1
Ac007391.1
Ac007402.1
Ac007405.3
Ac007448.3
Ac007546.2
Ac007546.3
Ac007563.2
Ac007569.1
Ac007614.1
Ac007619.2
Ac007637.1
Ac007663.1
Ac007663.3
Ac007686.3
Ac007686.4
Ac007731.4
Ac007780.1
Ac007786.1
Ac007787.1
Ac007787.2
Ac007834.1
Ac007861.1
Ac007881.2
Ac007906.2
Ac007950.1
Ac007952.4
Ac007952.7
Ac007991.1
Ac008012.1
Ac008014.1
Ac008033.3
Ac008035.1
Ac008040.4
Ac008063.2
Ac008073.2
Ac008073.3
Ac008079.1
Ac008083.2
Ac008105.2
Ac008115.3
Ac008121.2
Ac008170.1
Ac008280.3
Ac008393.1
Ac008397.1
Ac008403.4
Ac008406.3
Ac008438.2
Ac008443.1
Ac008443.2
Ac008443.5
Ac008443.6
Ac008481.3
Ac008494.1
Ac008496.2
Ac008521.2
Ac008537.1
Ac008537.4
Ac008549.1
Ac008556.1
Ac008581.2
Ac008592.1
Ac008608.2
Ac008610.1
Ac008622.1
Ac008622.2
Ac008655.2
Ac008667.1
Ac008667.2
Ac008667.4
Ac008687.4
Ac008687.7
Ac008691.1
Ac008696.1
Ac008725.1
Ac008734.2
Ac008736.1
Ac008736.3
Ac008738.1
Ac008738.2
Ac008750.3
Ac008750.7
Ac008752.1
Ac008763.3
Ac008764.3
Ac008764.8
Ac008770.2
Ac008771.1
Ac008781.1
Ac008781.2
Ac008870.5
Ac008873.1
Ac008878.1
Ac008915.2
Ac008966.1
Ac008969.1
Ac008972.1
Ac008972.2
Ac009005.1
Ac009034.1
Ac009041.3
Ac009061.1
Ac009061.2
Ac009065.1
Ac009065.2
Ac009065.3
Ac009065.4
Ac009065.7
Ac009086.1
Ac009086.2
Ac009086.3
Ac009088.3
Ac009090.1
Ac009090.3
Ac009090.5
Ac009097.4
Ac009102.2
Ac009107.2
Ac009108.2
Ac009108.5
Ac009123.1
Ac009133.1
Ac009133.2
Ac009133.5
Ac009133.6
Ac009137.1
Ac009159.2
Ac009163.6
Ac009171.2
Ac009226.1
Ac009237.3
Ac009269.1
Ac009269.3
Ac009271.1
Ac009309.1
Ac009336.3
Ac009407.1
Ac009413.1
Ac009502.1
Ac009506.1
Ac009509.3
Ac009511.2
Ac009518.1
Ac009522.1
Ac009560.1
Ac009779.2
Ac009779.3
Ac009779.4
Ac009812.2
Ac009831.1
Ac009831.2
Ac009879.2
Ac009879.3
Ac010136.1
Ac010148.1
Ac010149.1
Ac010163.1
Ac010186.1
Ac010186.2
Ac010198.1
Ac010198.2
Ac010201.2
Ac010203.2
Ac010226.1
Ac010240.3
Ac010247.1
Ac010271.1
Ac010271.2
Ac010280.2
Ac010307.4
Ac010319.5
Ac010327.2
Ac010327.3
Ac010327.4
Ac010330.1
Ac010333.3
Ac010335.1
Ac010336.1
Ac010336.5
Ac010422.1
Ac010422.2
Ac010422.7
Ac010422.8
Ac010442.1
Ac010442.2
Ac010463.3
Ac010487.2
Ac010503.3
Ac010507.2
Ac010542.4
Ac010547.1
Ac010595.1
Ac010608.3
Ac010616.2
Ac010618.1
Ac010619.2
Ac010624.1
Ac010642.2
Ac010646.1
Ac010654.1
Ac010655.2
Ac010655.4
Ac010729.1
Ac010735.2
Ac010746.1
Ac010761.1
Ac010761.2
Ac010761.5
Ac010761.7
Ac010834.2
Ac010894.2
Ac010913.1
Ac010973.1
Ac010976.1
Ac010980.1
Ac010997.4
Ac010997.5
Ac010999.2
Ac011008.1
Ac011195.2
Ac011199.1
Ac011342.1
Ac011443.1
Ac011444.1
Ac011444.2
Ac011444.3
Ac011445.2
Ac011446.2
Ac011448.1
Ac011452.1
Ac011455.1
Ac011462.1
Ac011462.2
Ac011466.1
Ac011466.3
Ac011468.5
Ac011471.4
Ac011472.3
Ac011473.4
Ac011476.2
Ac011476.3
Ac011477.1
Ac011478.1
Ac011479.3
Ac011481.1
Ac011481.2
Ac011491.1
Ac011495.1
Ac011497.1
Ac011498.1
Ac011509.1
Ac011510.1
Ac011511.2
Ac011511.3
Ac011529.1
Ac011558.1
Ac011603.1
Ac011603.2
Ac011611.4
Ac011676.3
Ac011752.1
Ac011773.1
Ac011773.2
Ac011825.3
Ac011840.3
Ac011840.5
Ac011893.1
Ac011899.2
Ac011921.1
Ac011921.2
Ac011933.3
Ac011944.1
Ac012087.2
Ac012100.2
Ac012146.1
Ac012158.1
Ac012170.1
Ac012184.4
Ac012186.2
Ac012291.2
Ac012306.2
Ac012307.1
Ac012313.6
Ac012313.7
Ac012313.9
Ac012358.2
Ac012360.1
Ac012366.1
Ac012370.1
Ac012370.2
Ac012377.1
Ac012378.2
Ac012409.1
Ac012409.2
Ac012447.1
Ac012462.3
Ac012485.1
Ac012485.3
Ac012488.2
Ac012507.1
Ac012507.4
Ac012531.1
Ac012531.4
Ac012555.1
Ac012615.1
Ac012615.3
Ac012615.4
Ac012615.5
Ac012629.2
Ac012645.1
Ac012645.3
Ac012673.1
Ac012676.3
Ac013270.1
Ac013356.4
Ac013394.1
Ac013400.1
Ac013439.1
Ac013451.2
Ac013717.1
Ac013726.1
Ac013731.1
Ac015687.1
Ac015795.1
Ac015802.1
Ac015813.1
Ac015813.2
Ac015813.4
Ac015813.5
Ac015813.7
Ac015818.6
Ac015853.2
Ac015871.3
Ac015908.2
Ac015908.4
Ac015909.1
Ac015909.3
Ac015909.4
Ac015909.5
Ac015911.7
Ac015911.9
Ac015912.3
Ac015914.1
Ac015921.1
Ac015936.1
Ac015982.1
Ac016026.1
Ac016027.1
Ac016168.3
Ac016229.2
Ac016292.1
Ac016292.2
Ac016394.1
Ac016493.1
Ac016542.3
Ac016571.1
Ac016575.1
Ac016586.1
Ac016588.2
Ac016595.1
Ac016596.1
Ac016629.3
Ac016700.3
Ac016708.1
Ac016727.1
Ac016727.2
Ac016773.1
Ac016831.3
Ac016876.1
Ac016876.2
Ac016876.3
Ac016910.1
Ac016957.1
Ac016999.1
Ac017015.2
Ac017079.1
Ac017083.1
Ac017100.1
Ac018358.1
Ac018410.1
Ac018413.1
Ac018450.1
Ac018470.1
Ac018511.2
Ac018521.7
Ac018529.3
Ac018553.2
Ac018563.1
Ac018647.2
Ac018653.3
Ac018755.1
Ac018755.3
Ac018761.3
Ac018766.1
Ac018809.1
Ac018816.1
Ac018845.3
Ac018866.1
Ac019068.1
Ac019080.1
Ac019117.3
Ac019129.2
Ac019254.1
Ac019254.2
Ac019257.2
Ac019257.8
Ac019294.2
Ac019294.3
Ac019349.1
Ac020558.1
Ac020612.2
Ac020659.1
Ac020661.1
Ac020763.1
Ac020765.2
Ac020907.1
Ac020907.2
Ac020907.5
Ac020907.6
Ac020909.1
Ac020910.4
Ac020911.1
Ac020914.3
Ac020914.5
Ac020915.1
Ac020916.2
Ac020917.4
Ac020922.3
Ac020928.2
Ac020928.3
Ac020931.1
Ac020934.1
Ac020978.4
Ac020978.9
Ac021016.3
Ac021054.1
Ac021146.4
Ac021146.6
Ac021151.1
Ac021188.1
Ac021218.1
Ac021321.1
Ac021351.1
Ac021594.2
Ac022034.1
Ac022034.3
Ac022075.1
Ac022098.3
Ac022098.4
Ac022137.2
Ac022137.3
Ac022144.1
Ac022154.1
Ac022167.4
Ac022182.1
Ac022211.2
Ac022211.4
Ac022215.1
Ac022384.1
Ac022400.1
Ac022413.1
Ac022613.1
Ac022613.2
Ac022616.1
Ac022726.2
Ac022748.1
Ac022748.2
Ac022748.3
Ac022762.2
Ac022784.1
Ac022795.1
Ac022816.1
Ac022915.2
Ac022916.2
Ac022916.3
Ac023024.1
Ac023050.1
Ac023137.1
Ac023157.2
Ac023157.3
Ac023347.1
Ac023355.1
Ac023389.1
Ac023509.1
Ac023509.3
Ac023632.2
Ac023790.2
Ac023794.2
Ac023794.5
Ac023794.6
Ac023825.2
Ac023886.1
Ac023908.3
Ac024145.1
Ac024243.1
Ac024267.4
Ac024267.6
Ac024270.4
Ac024293.1
Ac024559.2
Ac024581.2
Ac024610.2
Ac024614.4
Ac024651.2
Ac024909.1
Ac024940.1
Ac024941.2
Ac025031.1
Ac025031.2
Ac025048.1
Ac025062.2
Ac025062.3
Ac025162.1
Ac025162.2
Ac025164.1
Ac025165.1
Ac025165.2
Ac025165.3
Ac025165.5
Ac025166.1
Ac025171.2
Ac025171.3
Ac025181.2
Ac025183.1
Ac025262.1
Ac025279.1
Ac025283.3
Ac025287.2
Ac025580.2
Ac025580.3
Ac025754.1
Ac025947.1
Ac026100.1
Ac026124.2
Ac026202.2
Ac026304.1
Ac026310.2
Ac026362.1
Ac026367.1
Ac026369.1
Ac026369.2
Ac026401.1
Ac026458.2
Ac026461.1
Ac026464.1
Ac026464.3
Ac026470.1
Ac026471.2
Ac026471.5
Ac026620.1
Ac026691.1
Ac026704.1
Ac026748.1
Ac026770.1
Ac026786.1
Ac026803.2
Ac026894.1
Ac026904.1
Ac026904.2
Ac026954.1
Ac026954.3
Ac026979.2
Ac027031.2
Ac027097.1
Ac027104.1
Ac027117.2
Ac027243.1
Ac027243.2
Ac027279.1
Ac027281.1
Ac027307.1
Ac027449.1
Ac027575.2
Ac027601.5
Ac027644.4
Ac027702.1
Ac027801.3
Ac032044.1
Ac034102.3
Ac034102.4
Ac034102.6
Ac034102.7
Ac034199.1
Ac034228.2
Ac036103.1
Ac036176.1
Ac036214.1
Ac037441.1
Ac037459.4
Ac039056.1
Ac040169.1
Ac040169.2
Ac040970.1
Ac040977.1
Ac044781.1
Ac044802.1
Ac046130.1
Ac046143.1
Ac046168.1
Ac046185.1
Ac046185.3
Ac048341.1
Ac048341.2
Ac048344.4
Ac048382.4
Ac051619.10
Ac051619.8
Ac051619.9
Ac053503.2
Ac053503.3
Ac053527.1
Ac058822.1
Ac060780.2
Ac061992.1
Ac061999.1
Ac063948.1
Ac064807.1
Ac064836.3
Ac067750.1
Ac067751.1
Ac067817.1
Ac067852.1
Ac067930.4
Ac067945.3
Ac068134.1
Ac068134.2
Ac068189.1
Ac068205.1
Ac068205.2
Ac068234.1
Ac068338.1
Ac068338.2
Ac068389.1
Ac068413.1
Ac068418.1
Ac068473.3
Ac068512.1
Ac068580.1
Ac068620.3
Ac068631.1
Ac068669.1
Ac068714.1
Ac068722.1
Ac068724.3
Ac068790.8
Ac068831.6
Ac068870.1
Ac068880.3
Ac068888.1
Ac068987.1
Ac069120.1
Ac069213.1
Ac069213.3
Ac069234.1
Ac069257.3
Ac069281.2
Ac069287.3
Ac069304.2
Ac069368.1
Ac069503.2
Ac072022.2
Ac073046.1
Ac073050.1
Ac073111.1
Ac073111.3
Ac073111.4
Ac073111.5
Ac073195.1
Ac073210.2
Ac073257.1
Ac073283.2
Ac073314.1
Ac073320.1
Ac073342.1
Ac073343.2
Ac073389.1
Ac073389.3
Ac073413.2
Ac073508.3
Ac073517.1
Ac073548.1
Ac073569.2
Ac073583.1
Ac073585.1
Ac073592.1
Ac073611.1
Ac073626.1
Ac073655.2
Ac073842.1
Ac073857.1
Ac073862.2
Ac073869.1
Ac073896.1
Ac073896.2
Ac073896.5
Ac073916.1
Ac073957.1
Ac074032.1
Ac074091.1
Ac074117.1
Ac074138.1
Ac074143.1
Ac074212.1
Ac074338.1
Ac074351.1
Ac074366.1
Ac074389.2
Ac078785.1
Ac078802.1
Ac078852.2
Ac078909.1
Ac078929.1
Ac078980.1
Ac079140.1
Ac079145.1
Ac079171.1
Ac079250.1
Ac079296.1
Ac079298.1
Ac079305.1
Ac079313.1
Ac079313.2
Ac079328.1
Ac079336.7
Ac079411.1
Ac079414.3
Ac079447.1
Ac079466.1
Ac079598.1
Ac079600.3
Ac079602.3
Ac079610.2
Ac079742.1
Ac079760.1
Ac079793.1
Ac079807.1
Ac079834.2
Ac079848.1
Ac079922.2
Ac079949.2
Ac080013.1
Ac080023.1
Ac080038.1
Ac080038.2
Ac080038.3
Ac080075.1
Ac080080.1
Ac080112.3
Ac080129.1
Ac080129.2
Ac082651.3
Ac083798.1
Ac083798.2
Ac083805.2
Ac083841.1
Ac083843.2
Ac083949.1
Ac084018.1
Ac084018.2
Ac084024.3
Ac084026.3
Ac084082.1
Ac084125.1
Ac084125.2
Ac084262.1
Ac084262.2
Ac084781.2
Ac084809.1
Ac084864.1
Ac084866.2
Ac084871.2
Ac084876.2
Ac087071.1
Ac087163.3
Ac087286.2
Ac087289.1
Ac087289.3
Ac087289.6
Ac087294.1
Ac087385.3
Ac087392.1
Ac087393.2
Ac087439.2
Ac087442.1
Ac087477.2
Ac087482.1
Ac087491.1
Ac087500.1
Ac087521.2
Ac087521.3
Ac087564.1
Ac087623.2
Ac087633.2
Ac087645.2
Ac087667.1
Ac087672.2
Ac087721.2
Ac087741.3
Ac087752.3
Ac089999.1
Ac090114.2
Ac090115.1
Ac090152.1
Ac090164.3
Ac090164.4
Ac090193.1
Ac090197.1
Ac090241.2
Ac090260.1
Ac090360.1
Ac090510.1
Ac090527.2
Ac090578.1
Ac090589.1
Ac090607.5
Ac090616.5
Ac090617.3
Ac090617.4
Ac090617.5
Ac090617.6
Ac090826.1
Ac090826.2
Ac090844.2
Ac090877.2
Ac090907.2
Ac090958.1
Ac091045.1
Ac091057.6
Ac091114.1
Ac091133.3
Ac091133.4
Ac091138.1
Ac091152.4
Ac091153.1
Ac091153.3
Ac091167.2
Ac091167.6
Ac091167.7
Ac091180.2
Ac091212.1
Ac091390.4
Ac091551.1
Ac091564.2
Ac091564.3
Ac091564.4
Ac091564.6
Ac091729.3
Ac091806.1
Ac091812.2
Ac091906.1
Ac091925.1
Ac091959.3
Ac091965.5
Ac091979.2
Ac092045.1
Ac092053.2
Ac092053.3
Ac092068.1
Ac092068.2
Ac092070.1
Ac092070.2
Ac092072.1
Ac092115.1
Ac092115.3
Ac092117.1
Ac092117.2
Ac092118.1
Ac092118.2
Ac092120.1
Ac092123.1
Ac092143.1
Ac092143.2
Ac092145.1
Ac092159.2
Ac092171.1
Ac092171.3
Ac092171.4
Ac092171.5
Ac092184.1
Ac092185.1
Ac092265.1
Ac092279.1
Ac092287.1
Ac092295.2
Ac092296.1
Ac092296.3
Ac092335.1
Ac092368.3
Ac092384.1
Ac092384.2
Ac092535.3
Ac092535.4
Ac092570.2
Ac092587.1
Ac092597.1
Ac092645.1
Ac092653.1
Ac092718.1
Ac092718.4
Ac092720.1
Ac092756.1
Ac092807.2
Ac092814.1
Ac092821.3
Ac092896.1
Ac092903.1
Ac092910.3
Ac092919.2
Ac092944.1
Ac093151.3
Ac093157.1
Ac093159.1
Ac093249.2
Ac093249.4
Ac093305.1
Ac093323.1
Ac093323.4
Ac093325.1
Ac093390.1
Ac093423.3
Ac093458.1
Ac093458.2
Ac093484.3
Ac093484.4
Ac093495.1
Ac093510.1
Ac093525.1
Ac093585.1
Ac093620.1
Ac093627.4
Ac093627.5
Ac093627.7
Ac093673.2
Ac093698.2
Ac093714.1
Ac093732.2
Ac093734.1
Ac093752.1
Ac093752.2
Ac093799.1
Ac093827.4
Ac093899.2
Ac093904.1
Ac096536.2
Ac096540.1
Ac096637.2
Ac096677.1
Ac096708.1
Ac096720.1
Ac096734.2
Ac096751.1
Ac096887.1
Ac096887.2
Ac096888.1
Ac096921.1
Ac097059.1
Ac097103.2
Ac097104.1
Ac097105.1
Ac097382.2
Ac097460.1
Ac097468.1
Ac097493.4
Ac097512.1
Ac097634.1
Ac097637.2
Ac097641.1
Ac097641.2
Ac098476.1
Ac098484.3
Ac098484.4
Ac098582.1
Ac098650.1
Ac098828.2
Ac098829.1
Ac098850.2
Ac098934.2
Ac098934.4
Ac098935.1
Ac099329.1
Ac099343.3
Ac099344.1
Ac099398.1
Ac099489.1
Ac099518.3
Ac099518.5
Ac099518.6
Ac099521.1
Ac099522.2
Ac099524.1
Ac099535.1
Ac099552.2
Ac099668.1
Ac099681.1
Ac099782.2
Ac099795.1
Ac099811.1
Ac099850.1
Ac100778.3
Ac100791.2
Ac100791.3
Ac100793.2
Ac100803.3
Ac100810.1
Ac100810.3
Ac100812.1
Ac100830.2
Ac100835.2
Ac100847.1
Ac102953.1
Ac103591.3
Ac103702.1
Ac103706.1
Ac103736.1
Ac103746.1
Ac103809.1
Ac103810.3
Ac103858.1
Ac103923.1
Ac104024.2
Ac104046.1
Ac104078.1
Ac104078.2
Ac104088.1
Ac104109.2
Ac104123.1
Ac104162.2
Ac104170.1
Ac104333.4
Ac104365.1
Ac104389.1
Ac104389.5
Ac104435.1
Ac104452.1
Ac104461.1
Ac104463.1
Ac104506.1
Ac104532.1
Ac104534.1
Ac104561.1
Ac104564.3
Ac104564.4
Ac104581.4
Ac104590.1
Ac104662.2
Ac104695.4
Ac104785.1
Ac104791.1
Ac104958.2
Ac104971.1
Ac104971.3
Ac104984.5
Ac104997.1
Ac105020.6
Ac105052.4
Ac105105.1
Ac105129.2
Ac105137.2
Ac105206.1
Ac105219.2
Ac105265.1
Ac105265.2
Ac105277.1
Ac105339.1
Ac105345.2
Ac105402.3
Ac105411.1
Ac105415.1
Ac105429.2
Ac105910.1
Ac105917.1
Ac105935.1
Ac105942.1
Ac106028.2
Ac106038.1
Ac106739.1
Ac106772.2
Ac106782.2
Ac106782.5
Ac106782.6
Ac106786.1
Ac106795.2
Ac106795.5
Ac106801.1
Ac106820.4
Ac106820.5
Ac106820.6
Ac106872.9
Ac106874.1
Ac106897.1
Ac107016.1
Ac107083.1
Ac107223.1
Ac107398.4
Ac107464.1
Ac107464.2
Ac107918.4
Ac107954.1
Ac107982.2
Ac108002.1
Ac108002.2
Ac108039.1
Ac108047.1
Ac108073.2
Ac108102.1
Ac108134.3
Ac108134.4
Ac108142.1
Ac108448.1
Ac108448.3
Ac108451.2
Ac108463.2
Ac108471.2
Ac108673.2
Ac108676.1
Ac108681.1
Ac108704.2
Ac108738.1
Ac108865.1
Ac109460.3
Ac109587.1
Ac109635.2
Ac109635.6
Ac109992.1
Ac110058.1
Ac110079.1
Ac110285.2
Ac110285.4
Ac110285.5
Ac110285.6
Ac110285.7
Ac110619.1
Ac110716.2
Ac110749.1
Ac110768.2
Ac110769.1
Ac110769.2
Ac111170.3
Ac111182.1
Ac112219.2
Ac112225.1
Ac112236.2
Ac112250.1
Ac112484.1
Ac112484.3
Ac112504.2
Ac112673.1
Ac112907.1
Ac113189.1
Ac113189.3
Ac113189.4
Ac113192.1
Ac113192.4
Ac113192.5
Ac113346.2
Ac113361.1
Ac113368.1
Ac113382.1
Ac113410.3
Ac113615.1
Ac114271.1
Ac114488.2
Ac114489.1
Ac114684.1
Ac114730.1
Ac114763.1
Ac114781.3
Ac114811.2
Ac114956.1
Ac114956.3
Ac115619.1
Ac115676.1
Ac115989.1
Ac116021.1
Ac116025.2
Ac116348.2
Ac116348.4
Ac116351.2
Ac116353.1
Ac116353.5
Ac116366.3
Ac116407.2
Ac116535.1
Ac116565.1
Ac116609.1
Ac116609.2
Ac117382.2
Ac117498.2
Ac118553.2
Ac118754.1
Ac118755.1
Ac119427.1
Ac119673.1
Ac119800.1
Ac120024.2
Ac120057.2
Ac120114.1
Ac120114.4
Ac120193.1
Ac120498.1
Ac120498.2
Ac120498.8
Ac121338.2
Ac121758.1
Ac122718.2
Ac122719.2
Ac123767.1
Ac123768.2
Ac124016.1
Ac124017.1
Ac124067.2
Ac124068.2
Ac124242.1
Ac124248.1
Ac124283.2
Ac124283.5
Ac124312.1
Ac124319.1
Ac124784.1
Ac124854.1
Ac124944.3
Ac124947.1
Ac125257.1
Ac125494.1
Ac125611.3
Ac126175.1
Ac126177.5
Ac126544.2
Ac126564.1
Ac126614.1
Ac126615.2
Ac126696.2
Ac126755.3
Ac126763.1
Ac126773.2
Ac127002.1
Ac127024.2
Ac127029.3
Ac127070.1
Ac127496.2
Ac127521.1
Ac128709.2
Ac128709.3
Ac129492.1
Ac129492.5
Ac129507.2
Ac129926.2
Ac130343.1
Ac130343.2
Ac130371.2
Ac130469.1
Ac130686.1
Ac131009.4
Ac131097.2
Ac131097.4
Ac131391.1
Ac132008.1
Ac132872.1
Ac132872.2
Ac132872.3
Ac132938.1
Ac132938.5
Ac133065.1
Ac133552.1
Ac133561.4
Ac133961.1
Ac134043.1
Ac134508.1
Ac134682.1
Ac134772.1
Ac135048.1
Ac135048.2
Ac135050.5
Ac135050.7
Ac135178.3
Ac135178.6
Ac135586.2
Ac135782.2
Ac136469.2
Ac136475.2
Ac136475.4
Ac136475.5
Ac136475.6
Ac136475.8
Ac136632.2
Ac137056.1
Ac137527.1
Ac137630.3
Ac137695.2
Ac137767.1
Ac137834.1
Ac137834.2
Ac137932.2
Ac137936.1
Ac138028.1
Ac138150.1
Ac138207.9
Ac138393.1
Ac138393.3
Ac138409.1
Ac138512.1
Ac138696.2
Ac138811.1
Ac139099.3
Ac139149.1
Ac139256.1
Ac139530.3
Ac139722.1
Ac139795.3
Ac139887.3
Ac140118.1
Ac141586.1
Ac141586.3
Ac144522.1
Ac144831.1
Ac145098.1
Ac145098.2
Ac145124.1
Ac145207.1
Ac145207.3
Ac145207.4
Ac145207.8
Ac145207.9
Ac145285.2
Ac145422.1
Ac146507.1
Ac147651.1
Ac147651.4
Ac148477.1
Ac148477.6
Ac187653.1
Ac207130.1
Ac211433.2
Ac211476.2
Ac231533.1
Ac231657.1
Ac231981.1
Ac233280.19
Ac233702.3
Ac233702.6
Ac233702.8
Ac233982.1
Ac233992.1
Ac233992.3
Ac234582.1
Ac234582.2
Ac234917.1
Ac234917.2
Ac239868.1
Ac242426.2
Ac242842.3
Ac243547.3
Ac243585.2
Ac243654.1
Ac243773.1
Ac243829.1
Ac243829.4
Ac243830.1
Ac243960.2
Ac243965.1
Ac243967.1
Ac244021.1
Ac244034.3
Ac244035.1
Ac244090.3
Ac244100.3
Ac244153.1
Ac245014.3
Ac245033.2
Ac245036.4
Ac245052.2
Ac245052.6
Ac245060.6
Ac245100.4
Ac245297.3
Ac245427.1
Ac245452.1
Ac246787.2
Ac246793.1
Ac254633.1
Acaa1
Acaca
Acacb
Acad8
Acad9
Acadm
Acadsb
Acadvl
Acap1
Acap3
Acat1
Acbd4
Acbd6
Accs
Ace
Acer3
Ache
Acin1
Ackr2
Ackr3
Acly
Aco1
Aco2
Acot13
Acot2
Acot6
Acot8
Acox1
Acox2
Acoxl
Acp1
Acrbp
Acsbg2
Acsf2
Acsf3
Acsl3
Acsl4
Acsl5
Acsm5
Acss2
Acss3
Actb
Actl6a
Actl6b
Actn1
Actn1-as1
Actn2
Actn3
Actn4
Actr10
Actr1a
Actr2
Actr3
Actr3b
Actr6
Acvr1b
Acvr2a
Acvr2b
Acy1
Acyp1
Acyp2
Ad000090.1
Ad000671.1
Ad000671.3
Ad000864.2
Ad001527.2
Adad2
Adal
Adam11
Adam15
Adam19
Adam22
Adam23
Adam28
Adam29
Adam8
Adamts14
Adamts19
Adamts6
Adamtsl2
Adamtsl4
Adamtsl4-as1
Adamtsl5
Adap1
Adap2
Adarb1
Adck1
Adck2
Adck5
Adcy1
Adcy10p1
Adcy2
Adcy3
Adcy4
Adcy7
Adcyap1
Add1
Add2
Add3
Add3-as1
Adgb
Adgra2
Adgra3
Adgrb1
Adgrb2
Adgrd1
Adgre5
Adgrf3
Adgrg1
Adgrg3
Adgrg5
Adgrg6
Adgrg7
Adgrl1
Adgrl2
Adgrl3
Adgrv1
Adhfe1
Adig
Adipor2
Adirf
Adk
Adm2
Adnp2
Adnp-as1
Adora1
Adora2a
Adora2b
Adpgk
Adpgk-as1
Adprh
Adprhl1
Adprm
Adra1a
Adrb1
Adrm1
Adsl
Adssl1
Adtrp
Aebp1
Aebp2
Aes
Af038458.2
Af111167.1
Af111169.3
Af117829.1
Af127577.5
Af129408.1
Af131215.7
Af241726.2
Af274858.1
Afdn
Aff1
Afg1l
Afmid
Aftph
Agap1
Agap1-it1
Agap3
Agbl3
Agbl5
Agfg1
Agfg2
Aggf1
Agk
Agl
Agmo
Ago1
Ago3
Agpat1
Agpat2
Agpat3
Agpat5
Agps
Agrn
Agrp
Agxt
Ahcyl1
Ahcyl2
Ahdc1
Ahr
Ahrr
Ahsa1
Ahsg
Aif1l
Aig1
Aimp1
Aj011932.1
Ajm1
Ajuba
Ak1
Ak2
Ak4
Ak7
Akap1
Akap10
Akap12
Akap13
Akap17a
Akap2
Akap5
Akap7
Akap8l
Akap9
Akip1
Akirin1
Akna
Akr1a1
Akr1b1
Akr1d1
Akr1d1p1
Akt1
Akt1s1
Akt2
Akt3
Al008635.1
Al008707.1
Al008726.1
Al008729.1
Al009028.1
Al009179.1
Al009183.1
Al020993.1
Al020996.2
Al021154.1
Al021155.2
Al021391.1
Al021395.1
Al021396.1
Al021546.1
Al021578.1
Al021879.1
Al021920.1
Al021997.3
Al022067.1
Al022069.1
Al022069.2
Al022157.1
Al022238.4
Al022312.1
Al022314.1
Al022316.1
Al022318.4
Al022326.1
Al022328.1
Al022328.3
Al022400.1
Al022724.1
Al023754.1
Al023803.3
Al023806.1
Al023806.2
Al023881.1
Al024498.2
Al024508.1
Al024508.2
Al031055.1
Al031229.1
Al031258.1
Al031282.1
Al031428.1
Al031432.3
Al031432.4
Al031577.1
Al031590.1
Al031595.1
Al031600.1
Al031600.3
Al031602.1
Al031658.2
Al031663.2
Al031666.2
Al031710.2
Al031772.1
Al031777.2
Al031846.1
Al031846.2
Al031847.2
Al031848.2
Al031963.2
Al031963.3
Al032819.1
Al032819.3
Al033380.1
Al033504.1
Al033527.3
Al033528.2
Al034374.1
Al034397.2
Al034397.3
Al034417.2
Al034548.1
Al034555.1
Al035078.3
Al035078.4
Al035398.1
Al035404.2
Al035420.2
Al035530.2
Al035587.1
Al035660.1
Al035660.2
Al035693.1
Al035696.4
Al049543.1
Al049629.2
Al049648.1
Al049651.1
Al049651.2
Al049712.1
Al049780.1
Al049780.2
Al049794.1
Al049795.1
Al049796.1
Al049830.3
Al049836.1
Al049840.6
Al049844.1
Al049870.3
Al049874.3
Al050320.1
Al050331.1
Al050403.2
Al078459.1
Al078605.1
Al078621.3
Al078644.2
Al079342.3
Al080243.1
Al080250.1
Al080276.2
Al096828.3
Al096840.1
Al096865.1
Al109613.1
Al109615.2
Al109615.3
Al109811.3
Al109914.1
Al109917.1
Al109936.2
Al109976.1
Al110118.2
Al110292.1
Al117329.1
Al117335.1
Al117336.1
Al118508.2
Al118511.1
Al118522.1
Al118558.3
Al121578.3
Al121594.1
Al121603.2
Al121655.1
Al121658.1
Al121758.1
Al121760.1
Al121772.1
Al121796.1
Al121820.1
Al121820.2
Al121827.1
Al121829.2
Al121832.1
Al121832.2
Al121845.2
Al121845.3
Al121845.4
Al121885.2
Al121899.1
Al121900.2
Al121906.1
Al121906.2
Al121929.1
Al121929.2
Al121949.1
Al121949.3
Al121956.1
Al121972.1
Al121983.1
Al121987.1
Al121990.1
Al121992.1
Al121992.2
Al122023.1
Al122058.1
Al132639.3
Al132655.2
Al132671.2
Al132709.1
Al132780.1
Al132780.2
Al132857.1
Al133153.2
Al133216.2
Al133227.1
Al133240.1
Al133330.1
Al133338.1
Al133343.1
Al133343.2
Al133351.1
Al133380.1
Al133444.1
Al133466.1
Al133467.1
Al133467.2
Al133480.1
Al133481.1
Al133485.2
Al133516.1
Al133551.1
Al135744.1
Al135791.1
Al135818.1
Al135905.2
Al135925.1
Al135999.1
Al136038.3
Al136038.5
Al136040.1
Al136131.1
Al136131.3
Al136141.1
Al136172.1
Al136221.1
Al136295.1
Al136301.1
Al136307.1
Al136309.2
Al136309.4
Al136366.1
Al136380.1
Al136982.2
Al136987.1
Al137003.1
Al137009.1
Al137060.1
Al137077.2
Al137186.2
Al137782.1
Al137802.2
Al137802.3
Al137856.1
Al138686.2
Al138688.1
Al138689.2
Al138724.1
Al138726.1
Al138781.1
Al138831.1
Al138831.2
Al138878.1
Al138885.3
Al138900.2
Al138921.1
Al138966.2
Al139011.1
Al139035.1
Al139082.1
Al139095.5
Al139099.3
Al139125.1
Al139130.1
Al139158.2
Al139184.1
Al139220.2
Al139246.1
Al139246.4
Al139246.5
Al139254.2
Al139260.1
Al139287.1
Al139288.1
Al139294.1
Al139300.1
Al139317.1
Al139317.5
Al139339.1
Al139353.2
Al139412.1
Al139420.1
Al139420.2
Al139805.1
Al157359.1
Al157392.2
Al157400.1
Al157400.2
Al157400.5
Al157402.2
Al157823.2
Al157888.1
Al157893.1
Al157935.1
Al157935.2
Al158063.1
Al158064.1
Al158151.1
Al158151.3
Al158175.1
Al158211.5
Al158212.2
Al160006.1
Al160035.1
Al160171.1
Al160191.1
Al160262.1
Al160286.1
Al160291.1
Al160313.1
Al160408.5
Al160411.1
Al161452.1
Al161638.2
Al161669.2
Al161669.3
Al161729.1
Al161757.4
Al161781.2
Al161785.1
Al161785.2
Al161785.3
Al161908.1
Al161935.1
Al161937.1
Al162231.2
Al162231.3
Al162258.1
Al162258.2
Al162274.1
Al162385.2
Al162399.1
Al162411.1
Al162412.1
Al162419.1
Al162424.1
Al162425.1
Al162427.1
Al162591.2
Al162724.2
Al163636.2
Al163974.1
Al353597.2
Al353597.3
Al353621.2
Al353622.2
Al353648.1
Al353658.1
Al353705.2
Al353719.1
Al353743.1
Al353759.1
Al353764.1
Al353801.3
Al353803.1
Al353804.1
Al353807.4
Al354696.2
Al354707.1
Al354707.2
Al354707.3
Al354710.1
Al354710.2
Al354726.1
Al354733.1
Al354740.1
Al354811.1
Al354824.1
Al354892.1
Al354892.2
Al354919.2
Al354920.1
Al354928.1
Al355001.2
Al355075.1
Al355075.4
Al355297.2
Al355303.1
Al355312.3
Al355388.2
Al355472.1
Al355472.2
Al355480.4
Al355490.2
Al355516.1
Al355574.1
Al355803.1
Al355877.1
Al355916.1
Al355987.1
Al355987.2
Al355987.3
Al355987.5
Al356000.1
Al356020.1
Al356134.1
Al356218.1
Al356234.1
Al356235.1
Al356309.2
Al356414.1
Al356417.1
Al356441.1
Al356458.1
Al356481.3
Al356488.2
Al356575.1
Al356583.1
Al356585.10
Al356599.1
Al357054.2
Al357078.3
Al357140.2
Al357315.2
Al357673.2
Al357835.1
Al358075.2
Al358075.4
Al358113.1
Al358393.1
Al358472.1
Al358472.2
Al358472.4
Al358472.5
Al358472.7
Al358473.1
Al358613.2
Al358781.2
Al358933.1
Al359198.1
Al359265.3
Al359273.1
Al359397.1
Al359541.1
Al359555.1
Al359633.2
Al359636.2
Al359711.2
Al359715.2
Al359762.1
Al359878.2
Al359880.1
Al359922.1
Al359962.1
Al359979.1
Al359979.2
Al360012.1
Al360013.1
Al360157.1
Al360181.3
Al360181.4
Al360182.2
Al365181.1
Al365205.1
Al365295.1
Al365356.2
Al365436.2
Al390036.1
Al390066.1
Al390198.1
Al390719.1
Al390728.5
Al390760.1
Al390778.2
Al390860.1
Al390955.2
Al390957.1
Al391069.2
Al391069.3
Al391121.1
Al391244.1
Al391244.2
Al391262.1
Al391335.1
Al391422.4
Al391684.1
Al391832.2
Al391832.3
Al391839.1
Al391839.2
Al392024.1
Al392086.2
Al392089.1
Al441963.1
Al441992.1
Al442067.1
Al442128.2
Al442663.1
Al445250.1
Al445253.1
Al445363.1
Al445363.3
Al445471.2
Al445472.1
Al445483.1
Al445531.1
Al445648.1
Al445685.1
Al445933.1
Al449423.1
Al450163.1
Al450309.1
Al450322.2
Al450326.1
Al450344.3
Al450468.2
Al450992.1
Al451007.2
Al451042.2
Al451062.1
Al451069.1
Al451074.1
Al451085.1
Al451085.2
Al451123.1
Al451165.1
Al451165.2
Al499627.2
Al500522.1
Al512274.1
Al512288.1
Al512328.1
Al512408.1
Al512422.1
Al512598.1
Al512599.1
Al512622.1
Al512625.1
Al512625.3
Al512785.2
Al512791.2
Al513122.2
Al513165.1
Al513165.2
Al513220.1
Al513302.1
Al513327.2
Al513485.1
Al513523.3
Al513523.4
Al513534.3
Al583722.1
Al583722.4
Al589740.1
Al589765.4
Al589987.1
Al590004.2
Al590079.1
Al590103.1
Al590133.1
Al590226.2
Al590326.1
Al590327.1
Al590552.1
Al590559.1
Al590560.1
Al590560.2
Al590617.2
Al590627.2
Al590708.1
Al590714.1
Al590762.2
Al590764.1
Al590764.2
Al591167.1
Al591368.1
Al591485.1
Al591501.1
Al591806.2
Al591845.1
Al591848.1
Al591885.1
Al591896.1
Al591926.6
Al592045.1
Al592146.1
Al592164.2
Al592287.1
Al592293.1
Al592295.4
Al592431.2
Al592494.2
Al596094.1
Al596442.1
Al596442.2
Al603832.2
Al603832.3
Al606469.1
Al606752.1
Al606760.1
Al606760.3
Al606807.1
Al626787.1
Al627095.1
Al627171.1
Al627309.7
Al627422.2
Al645608.3
Al645608.6
Al645728.1
Al645733.1
Al645924.1
Al645929.3
Al645941.1
Al645941.3
Al662791.1
Al662795.1
Al662797.1
Al662884.3
Al662899.2
Al662907.3
Al663074.1
Al669831.5
Al670729.1
Al671883.3
Al672032.1
Al672212.1
Al672277.1
Al672291.1
Al683887.1
Al691403.2
Al731563.3
Al731577.2
Al732314.6
Al772161.1
Al772284.2
Al805961.1
Al807752.2
Al807752.6
Al807776.1
Al844908.2
Al845472.2
Al928654.1
Al928654.3
Al929472.2
Al929554.1
Alas1
Alas2
Alb
Alcam
Aldh16a1
Aldh1a2
Aldh1b1
Aldh2
Aldh3a2
Aldh5a1
Aldh7a1
Aldoa
Aldoc
Alg1
Alg10
Alg10b
Alg11
Alg13
Alg3
Alg6
Alg9
Alkbh2
Alkbh3
Alkbh4
Alkbh5
Alkbh6
Alkbh7
Alms1
Alox15
Alox15b
Alox5
Alox5ap
Alpk1
Alpl
Alpp
Alx3
Amd1
Amdhd1
Amdhd2
Amfr
Amh
Amhr2
Amn
Amn1
Amotl1
Ampd2
Ampd3
Amt
Amz2
Anapc11
Anapc16
Anapc2
Anapc4
Anapc7
Ang
Angptl4
Ankef1
Ankhd1
Ankhd1-eif4ebp3
Ankle1
Ankmy1
Ankrd1
Ankrd11
Ankrd12
Ankrd13a
Ankrd13b
Ankrd13d
Ankrd18b
Ankrd19p
Ankrd2
Ankrd20a5p
Ankrd23
Ankrd24
Ankrd26p2
Ankrd30bp2
Ankrd33b
Ankrd33b-as1
Ankrd36
Ankrd36bp2
Ankrd37
Ankrd42
Ankrd44
Ankrd45
Ankrd46
Ankrd49
Ankrd53
Ankrd6
Anks1a
Ankzf1
Anln
Ano1
Ano10
Ano3
Ano5
Ano6
Ano7
Ano7l1
Ano8
Ano9
Anp32b
Antxr1
Antxrl
Anxa2
Anxa3
Anxa4
Anxa5
Anxa6
Aoc4p
Aox1
Aox3p
Aox3p-aox2p
Ap000229.1
Ap000238.1
Ap000254.1
Ap000289.1
Ap000295.1
Ap000317.2
Ap000344.1
Ap000345.1
Ap000424.1
Ap000438.1
Ap000439.1
Ap000439.4
Ap000442.1
Ap000442.2
Ap000446.1
Ap000547.3
Ap000553.5
Ap000640.2
Ap000646.1
Ap000662.1
Ap000688.4
Ap000695.1
Ap000697.1
Ap000704.1
Ap000721.1
Ap000721.2
Ap000753.1
Ap000757.1
Ap000763.4
Ap000769.1
Ap000769.2
Ap000777.2
Ap000781.1
Ap000781.2
Ap000785.2
Ap000787.1
Ap000808.1
Ap000812.5
Ap000845.1
Ap000866.1
Ap000866.2
Ap000873.2
Ap000893.1
Ap000894.4
Ap000911.1
Ap000936.1
Ap000943.2
Ap000943.3
Ap000944.2
Ap000977.1
Ap000997.3
Ap001029.1
Ap001043.1
Ap001057.1
Ap001062.2
Ap001065.2
Ap001107.1
Ap001107.3
Ap001107.4
Ap001107.7
Ap001107.9
Ap001148.1
Ap001160.1
Ap001189.2
Ap001207.2
Ap001269.2
Ap001269.4
Ap001273.2
Ap001324.3
Ap001357.2
Ap001362.2
Ap001363.2
Ap001372.2
Ap001412.1
Ap001432.1
Ap001453.1
Ap001453.2
Ap001453.4
Ap001462.1
Ap001468.1
Ap001486.1
Ap001528.1
Ap001582.1
Ap001619.2
Ap001625.3
Ap001767.3
Ap001781.1
Ap001816.1
Ap001830.1
Ap001885.1
Ap001893.3
Ap001931.1
Ap001993.1
Ap002008.2
Ap002008.3
Ap002026.1
Ap002373.1
Ap002380.1
Ap002387.2
Ap002478.1
Ap002490.1
Ap002495.2
Ap002505.2
Ap002748.3
Ap002754.2
Ap002761.3
Ap002770.1
Ap002812.4
Ap002851.1
Ap002856.3
Ap002884.1
Ap002884.3
Ap002892.2
Ap002986.1
Ap002990.1
Ap002991.1
Ap002992.1
Ap003028.1
Ap003068.2
Ap003068.4
Ap003071.4
Ap003080.1
Ap003096.1
Ap003097.1
Ap003108.2
Ap003390.1
Ap003390.2
Ap003392.13
Ap003396.3
Ap003419.2
Ap003419.3
Ap003471.1
Ap003472.2
Ap003486.1
Ap003498.2
Ap003499.2
Ap003501.1
Ap003555.3
Ap003721.3
Ap003721.4
Ap003733.4
Ap003774.4
Ap004609.3
Ap005018.1
Ap005019.1
Ap005019.2
Ap005263.1
Ap005264.1
Ap006216.1
Ap006248.2
Ap006248.5
Ap006285.1
Ap006285.2
Ap006333.2
Ap006621.3
Ap006621.4
Ap006621.5
Ap1ar
Ap1g2
Ap1m1
Ap1m2
Ap1s1
Ap2a1
Ap2a2
Ap2b1
Ap2m1
Ap2s1
Ap3b2
Ap3m2
Ap3s1
Ap4e1
Ap4m1
Ap4s1
Ap5m1
Ap5s1
Ap5z1
Apaf1
Apba2
Apbb1ip
Apc
Apc2
Apcdd1
Apeh
Apex1
Apex2
Aph1a
Aph1b
Api5
Aplf
Aplp1
Aplp2
Apoa2
Apoa5
Apobec3b
Apobec3c
Apobec3g
Apobec3h
Apobr
Apoc1
Apoc1p1
Apoc2
Apoc3
Apoc4
Apoc4-apoc2
Apoe
Apol3
Apold1
Apom
Apopt1
App
Appl1
Aprt
Aqp11
Aqp6
Aqp9
Ar
Araf
Arap3
Arc
Areg
Arf1
Arf4
Arf4-as1
Arf5
Arfgap1
Arfip1
Arfip2
Arfrp1
Arg1
Arg2
Argfxp2
Arhgap1
Arhgap10
Arhgap11a
Arhgap11b
Arhgap15
Arhgap23
Arhgap24
Arhgap25
Arhgap26
Arhgap27
Arhgap28
Arhgap30
Arhgap31
Arhgap33
Arhgap36
Arhgap39
Arhgap40
Arhgap42
Arhgap44
Arhgap45
Arhgap5
Arhgap9
Arhgef1
Arhgef10
Arhgef10l
Arhgef12
Arhgef16
Arhgef17
Arhgef18
Arhgef2
Arhgef25
Arhgef26
Arhgef26-as1
Arhgef28
Arhgef37
Arhgef39
Arhgef4
Arhgef40
Arhgef7
Arhgef7-it1
Arid1a
Arid1b
Arid2
Arid3a
Arid3b
Arid4a
Arid5a
Arid5b
Arih1
Arih2
Arl10
Arl11
Arl13b
Arl14ep
Arl2
Arl2bp
Arl2-snx15
Arl4a
Arl6
Arl6ip4
Arl6ip6
Arl8b
Armc10
Armc2
Armc5
Armc6
Armc7
Armc9
Armcx3
Armcx3-as1
Armh1
Armt1
Arnt2
Arntl
Arntl2
Arpc1a
Arpc1b
Arpc2
Arpc4
Arpc4-ttll3
Arpc5l
Arpp21
Arrb2
Arrdc1
Arrdc2
Arrdc5
Arsb
Arsd
Arsg
Arsi
Arsj
Arsk
Art1
Art2p
Arv1
Arvcf
Arx
Asah2b
Asap1
Asap2
Asap3
Asb1
Asb13
Asb3
Asb7
Ascc2
Asdurf
Asf1a
Asf1b
Ash2l
Asic1
Asic3
Asic4
Asl
Asna1
Asnsd1
Aspa
Aspdh
Asph
Asphd1
Aspscr1
Ass1
Ass1p7
Asxl1
Atad3a
Atad3b
Atad3c
Atcay
Ate1-as1
Atf1
Atf3
Atf4
Atf5
Atf7ip
Atf7ip2
Atg10
Atg101
Atg13
Atg16l1
Atg16l2
Atg2a
Atg4a
Atg4b
Atg4c
Atg4d
Atg7
Atg9a
Atg9b
Atic
Atl1
Atm
Atmin
Atn1
Atoh1
Atoh8
Atp10d
Atp11a
Atp11b
Atp12a
Atp13a1
Atp1a1
Atp1b1
Atp1b3
Atp23
Atp2a1
Atp2a2
Atp2a3
Atp2b1-as1
Atp2b2
Atp2b2-it1
Atp2b4
Atp2c1
Atp5f1c
Atp5f1d
Atp5if1
Atp5mc1
Atp5mpl
Atp5pb
Atp6ap1
Atp6ap1l
Atp6ap2
Atp6v0a1
Atp6v0a2
Atp6v0a4
Atp6v0b
Atp6v0c
Atp6v0cp1
Atp6v0cp4
Atp6v1b2
Atp6v1c1
Atp6v1g1
Atp6v1g2
Atp6v1g2-ddx39b
Atp6v1h
Atp7a
Atp7b
Atp8a2
Atp8b2
Atp9b
Atr
Atraid
Atrn
Atrnl1
Atxn10
Atxn1l
Atxn2
Atxn2-as
Atxn2l
Atxn3
Atxn7
Atxn7l2
Aurka
Aurkc
Auts2
Avil
Avl9
Avpr2
Axdnd1
Axl
Azin1-as1
B2m
B3galt4
B3galt5
B3galt6
B3gnt10
B3gnt2
B3gnt3
B3gnt4
B3gnt5
B4galnt1
B4galnt3
B4galnt4
B4galt1
B4galt2
B4galt7
B9d1
B9d2
Baalc
Baalc-as2
Babam2
Bace2
Bach1
Bad
Bag2
Bag3
Bage2
Bahcc1
Baiap2
Baiap2-dt
Baiap3
Bak1
Bambi
Banf1
Banf1p1
Bank1
Banp
Barhl1
Barx1
Batf
Bax
Bbc3
Bbip1
Bbof1
Bbs1
Bbs12
Bbs4
Bbs5
Bbs9
Bbx
Bcam
Bcan
Bcap29
Bcap31
Bcar1
Bcar3
Bcar4
Bcas3
Bcas4
Bcat2
Bccip
Bcdin3d-as1
Bckdk
Bcl2
Bcl2a1
Bcl2l11
Bcl2l12
Bcl2l13
Bcl2l14
Bcl2l2
Bcl2l2-pabpn1
Bcl3
Bcl6b
Bcl9
Bcl9l
Bcor
Bcorl1
Bcr
Bcrp1
Bcrp2
Bcrp5
Bcrp8
Bcs1l
Bdh1
Bdkrb2
Bdnf-as
Bdp1
Bean1
Bend3p2
Best1
Best2
Bex4
Bfar
Bfsp1
Bfsp2-as1
Bglt3
Bgn
Bhlha15
Bhlha9
Bhlhe40
Bhlhe41
Bhmt
Bhmt2
Bicc1
Bicd1
Bicdl1
Bicdl2
Bicra
Bicral
Bin2
Bin3
Birc5
Birc6
Birc7
Bispr
Blk
Blm
Bloc1s1
Bloc1s3
Bloc1s4
Bloc1s6
Blvra
Blvrb
Blzf1
Bmf
Bmf-as1
Bmi1
Bmp1
Bmp2k
Bmp7
Bmpr1a
Bmpr2
Bms1p1
Bnip2
Bnip3
Bnip3l
Bnipl
Boc
Bod1l1
Bola1
Bola2p1
Bola3-as1
Bora
Borcs5
Borcs7
Borcs7-asmt
Borcs8
Borcs8-mef2b
Bpesc1
Bpgm
Bphl
Bpi
Bpifb3
Bpifc
Bptf
Brap
Brca2
Brcc3
Brd1
Brd2
Brd3
Brd3os
Brd9
Brf1
Bri3
Brix1
Brms1
Brms1l
Brox
Brpf1
Brpf3
Brsk1
Brsk2
Brwd1
Brwd1-as1
Brwd1-as2
Bscl2
Bsdc1
Bsg
Bst1
Bst2
Btbd11
Btbd18
Btbd19
Btbd2
Btbd3
Btbd6
Btbd8
Btd
Btf3
Btf3l4
Btg2
Btg3-as1
Btk
Btn2a2
Btn2a3p
Btn3a1
Btn3a2
Btnl8
Btnl9
Btrc
Bub1
Bub1b
Bub1p1
Bub3
Bud23
Bud31
Bx005266.2
Bx072579.1
Bx072579.2
Bx255925.3
Bx293535.1
Bx322234.1
Bx323046.1
Bx537318.1
Bx571818.1
Bx640514.2
Bx664615.1
Bx927359.1
Bysl
Bzw1
Bzw2
C10orf53
C10orf55
C10orf91
C11orf1
C11orf45
C11orf49
C11orf52
C11orf54
C11orf80
C11orf95
C12orf10
C12orf45
C12orf50
C12orf57
C12orf65
C12orf66
C12orf75
C12orf76
C12orf80
C13orf42
C14orf119
C14orf132
C14orf28
C14orf93
C15orf39
C15orf53
C15orf61
C15orf65
C16orf45
C16orf70
C16orf71
C16orf72
C16orf74
C16orf86
C16orf92
C17orf100
C17orf107
C17orf49
C17orf64
C17orf67
C17orf80
C17orf97
C17orf99
C18orf21
C18orf25
C18orf32
C18orf54
C18orf65
C19orf24
C19orf25
C19orf33
C19orf38
C19orf44
C19orf48
C19orf53
C19orf57
C19orf66
C19orf67
C19orf81
C19orf84
C19orf85
C1d
C1galt1p1
C1orf105
C1orf109
C1orf112
C1orf116
C1orf131
C1orf159
C1orf167
C1orf185
C1orf198
C1orf21
C1orf220
C1orf226
C1orf43
C1orf61
C1qc
C1qtnf8
C1qtnf9b
C1r
C1rl
C1rl-as1
C2
C20orf197
C20orf204
C20orf27
C21orf62-as1
C22orf46
C2cd2l
C2cd3
C2orf15
C2orf42
C2orf49
C2orf50
C2orf69
C2orf70
C2orf72
C2orf73
C2orf74
C2orf83
C2orf88
C2orf92
C3
C3ar1
C3orf38
C3orf67
C3orf80
C3orf85
C4bpa
C4bpb
C4orf33
C4orf47
C5ar1
C5ar2
C5orf22
C5orf24
C5orf30
C5orf47
C5orf51
C5orf56
C5orf58
C5orf63
C5orf66
C5orf66-as2
C6orf120
C6orf136
C6orf141
C6orf203
C6orf48
C6orf89
C6orf99
C7orf26
C7orf65
C8a
C8g
C8orf33
C8orf37-as1
C8orf44
C8orf58
C8orf82
C9orf139
C9orf16
C9orf3
C9orf43
C9orf50
Ca11
Ca12
Ca2
Ca3
Ca5a
Ca5b
Ca5bp1
Cab39
Cabin1
Cables1
Cabp1
Cacfd1
Cacna1a
Cacna1c
Cacna1e
Cacna1g
Cacna1h
Cacna2d3
Cacnb2
Cacnb3
Cactin
Cacybp
Cad
Cadm2
Cadm3
Cadm4
Calb2
Calcoco2
Cald1
Calhm3
Calm1
Calm2
Calm3
Calr
Calu
Caly
Camk1d
Camk2b
Camk2g
Camk4
Camkk2
Camkmt
Camkv
Camlg
Camp
Camsap2
Camta1
Camta2
Cand1
Cand2
Cant1
Canx
Cap1
Capn1
Capn10
Capn12
Capn15
Capn5
Capn7
Capn8
Capns1
Caprin1
Capza1
Capza2
Capzb
Card19
Card8-as1
Card9
Carf
Carm1
Carmil1
Carmil2
Carmil3
Carnmt1-as1
Carns1
Cars
Cars2
Casc15
Casc19
Casc2
Casc3
Casc4
Casd1
Caskin2
Casp10
Casp2
Casp3
Casp7
Casp8
Casp8ap2
Cast
Castor1
Castor2
Castor3
Casz1
Cat
Catsperd
Catsperg
Catsperz
Cav1
Cav2
Cbarp
Cbfa2t2
Cbfa2t3
Cbfb
Cbl
Cblc
Cbwd5
Cbx2
Cbx3
Cbx4
Cbx7
Cbx8
Cc2d1a
Ccar1
Ccar2
Ccdc102b
Ccdc103
Ccdc106
Ccdc107
Ccdc115
Ccdc12
Ccdc120
Ccdc124
Ccdc126
Ccdc13
Ccdc130
Ccdc134
Ccdc136
Ccdc137
Ccdc138
Ccdc140
Ccdc142
Ccdc144cp
Ccdc146
Ccdc15
Ccdc152
Ccdc155
Ccdc157
Ccdc158
Ccdc159
Ccdc162p
Ccdc171
Ccdc174
Ccdc18
Ccdc180
Ccdc183
Ccdc183-as1
Ccdc188
Ccdc194
Ccdc22
Ccdc28a
Ccdc28b
Ccdc30
Ccdc32
Ccdc33
Ccdc39
Ccdc39-as1
Ccdc40
Ccdc50
Ccdc51
Ccdc57
Ccdc59
Ccdc60
Ccdc61
Ccdc62
Ccdc65
Ccdc69
Ccdc7
Ccdc74a
Ccdc77
Ccdc78
Ccdc85b
Ccdc86
Ccdc88b
Ccdc9
Ccdc91
Ccdc92b
Ccdc97
Ccer2
Cck
Cckbr
Ccl19
Ccl2
Ccl25
Ccm2
Ccm2l
Ccn1
Ccn5
Ccna1
Ccnb1
Ccnb2
Ccnd1
Ccnd2
Ccnd3
Ccndbp1
Ccne1
Ccnf
Ccng1
Ccng2
Ccni2
Ccnj
Ccnk
Ccnt2
Ccnt2-as1
Ccny
Ccnyl1
Ccp110
Ccr10
Ccr6
Ccr7
Ccser2
Cct5
Cct6a
Cct6p3
Cct7
Cct8l1p
Ccz1
Cd151
Cd180
Cd19
Cd1d
Cd200r1l
Cd22
Cd244
Cd247
Cd274
Cd276
Cd2ap
Cd300lf
Cd320
Cd33
Cd37
Cd38
Cd3eap
Cd3g
Cd52
Cd53
Cd55
Cd68
Cd69
Cd70
Cd79b
Cd81
Cd82
Cd84
Cd9
Cd99
Cd99p1
Cdadc1
Cdan1
Cdc123
Cdc14a
Cdc16
Cdc20
Cdc25b
Cdc34
Cdc37
Cdc37l1
Cdc37l1-dt
Cdc40
Cdc42
Cdc42bpg
Cdc42ep1
Cdc42ep2
Cdc42ep4
Cdc42se1
Cdc42se2
Cdc45
Cdc6
Cdc7
Cdc73
Cdca2
Cdca3
Cdca4p2
Cdca5
Cdca7
Cdca8
Cdcp2
Cdh1
Cdh15
Cdh4
Cdhr1
Cdhr2
Cdhr3
Cdhr4
Cdhr5
Cdiptosp
Cdk10
Cdk12
Cdk13
Cdk16
Cdk18
Cdk2
Cdk2ap1
Cdk2ap2
Cdk3
Cdk5r1
Cdk5rap2
Cdk5rap3
Cdk6
Cdk7
Cdk9
Cdkal1
Cdkn1a
Cdkn1b
Cdkn2aip
Cdkn2b-as1
Cdkn2c
Cdkn2d
Cdkn3
Cdon
Cdrt1
Cdrt4
Cds1
Cds2
Cdt1
Cdv3
Cdx2
Cdyl
Ceacam20
Ceacam21
Ceacam3
Ceacam5
Cebpa-dt
Cebpb
Cebpd
Cebpg
Cebpzos
Cecr2
Cela1
Celf1
Celf2
Celf4
Celf5
Celsr1
Cemip
Cenpa
Cenpbd1p1
Cenpf
Cenph
Cenpi
Cenpn
Cenpo
Cenpp
Cenps
Cenps-cort
Cenpt
Cenpw
Cenpx
Cep104
Cep112
Cep131
Cep164
Cep164p1
Cep170b
Cep192
Cep250
Cep295nl
Cep350
Cep57
Cep57l1
Cep63
Cep68
Cep78
Cep83
Cep83-dt
Cep85
Cep95
Cept1
Cercam
Cerk
Cerna1
Cerna3
Cers1
Cers4
Cers6
Cers6-as1
Ces2
Cetn1
Cetn3
Cfap100
Cfap161
Cfap221
Cfap300
Cfap36
Cfap46
Cfap52
Cfap57
Cfap61
Cfap65
Cfap69
Cfap70
Cfap73
Cfap74
Cfap77
Cfap97d2
Cfap99
Cfb
Cfh
Cfhr5
Cfl1p1
Cflar
Cflar-as1
Cgn
Cgrrf1
Chac1
Chaf1a
Chaf1b
Champ1
Chat
Chchd1
Chchd2p1
Chchd2p2
Chchd2p6
Chchd4p3
Chchd5
Chchd6
Chchd7
Chd1l
Chd2
Chd3
Chd4
Chd7
Chd8
Chd9
Chek1
Chek2p2
Chfr
Chgb
Chic1
Chit1
Chkb-cpt1b
Chkb-dt
Chmp1b
Chmp1b-as1
Chmp2b
Chmp5
Chmp7
Chn2
Chp1
Chpf
Chpf2
Chrac1
Chrd
Chrm1
Chrm3
Chrna10
Chrna4
Chrna7
Chrnb2
Chrne
Chrng
Chst1
Chst11
Chst12
Chst14
Chst4
Chst7
Chtf18
Chtf8
Chtop
Chuk
Churc1
Churc1-fntb
Ciao1
Ciao2a
Ciao2b
Ciao3
Cib1
Cic
Cidea
Ciita
Cilp2
Cipc
Cirbp
Cirbp-as1
Cisd1
Cisd2
Cisd3
Cit
Ckap2l
Ckb
Cklf
Cklf-cmtm1
Cks1b
Clasrp
Clba1
Clcn2
Clcn3
Clcn6
Clcn7
Clcnka
Clcnkb
Cldn1
Cldn12
Cldn15
Cldn18
Cldn2
Cldn23
Cldn4
Cldn6
Cldn7
Cldnd2
Clec16a
Clec18b
Clec4a
Clic1
Clic3
Clic4
Clic5
Clip1
Clip2
Clip3
Clip4
Clk2
Clk3
Clmp
Cln3
Cln6
Cln8
Clock
Clp1
Clpb
Clpp
Clpsl2
Clptm1
Clptm1l
Clspn
Clstn3
Cltc
Cltcl1
Clu
Cluap1
Cluh
Clybl
Cma1
Cmahp
Cmas
Cmbl
Cmc1
Cmip
Cmklr1
Cmpk2
Cmss1
Cmtm3
Cmtm4
Cmtm7
Cmtr1
Cnbd2
Cndp2
Cnep1r1
Cnfn
Cnga4
Cngb1
Cnih2
Cnih3
Cnih4
Cnn1
Cnn2
Cnnm2
Cnnm3
Cnot10
Cnot2
Cnot3
Cnot4
Cnot6
Cnot8
Cnot9
Cnp
Cnpy4
Cnrip1
Cnst
Cntd1
Cntn1
Cntn4
Cntnap1
Cntnap2
Cntnap3
Cntnap5
Cntrl
Cntrob
Coa1
Coa6
Coasy
Cobll1
Coch
Cog1
Cog2
Cog3
Cog6
Cog8
Col11a2
Col14a1
Col16a1
Col18a1
Col18a1-as2
Col19a1
Col1a1
Col20a1
Col22a1
Col23a1
Col4a2
Col5a1
Col6a1
Col7a1
Col8a1
Col9a2
Col9a3
Colca2
Colec11
Colgalt1
Commd1
Commd10
Commd3
Commd3-bmi1
Commd4
Comt
Comtd1
Cope
Copg1
Coprs
Cops4
Cops6
Cops7a
Cops7b
Cops8
Copz1
Copz2
Coq10a
Coq10b
Coq2
Coq4
Coq6
Coq7
Coq8a
Coq8b
Coq9
Coro1a
Coro1b
Coro1c
Coro2a
Coro2b
Coro6
Coro7
Coro7-pam16
Cox10
Cox14
Cox20
Cox20p2
Cox4i1
Cox5b
Cox6a1
Cox6a2
Cox6cp2
Cox6cp7
Cox7b
Cox7c
Cpamd8
Cpb2
Cpb2-as1
Cpeb1-as1
Cpeb2
Cpeb4
Cped1
Cphl1p
Cplx1
Cplx2
Cplx4
Cpm
Cpne2
Cpne3
Cpne4
Cpne5
Cpne7
Cpne8-as1
Cpo
Cpq
Cps1
Cpsf1
Cpsf2
Cpsf3
Cpsf4
Cpsf6
Cpt1b
Cpt1c
Cpt2
Cptp
Cpz
Cr1
Cr2
Cr382287.2
Cracr2a
Cracr2b
Cradd
Cramp1
Crat
Crb2
Creb1
Creb3
Creb3l2
Creb3l4
Creb5
Crebbp
Crebl2
Crebrf
Creg2
Creld1
Creld2
Crem
Crhr1
Crim1
Crip1
Crip2
Crip3
Cript
Crispld2
Crk
Crkl
Crlf1
Crls1
Crocc
Crot
Crtac1
Crtc1
Crtc2
Crtc3
Cry2
Crybb2p1
Crybg1
Crybg2
Crygn
Crym
Crym-as1
Cryzl1
Csad
Csag4
Csde1
Csf1
Csf1r
Csf2rb
Csf3r
Csk
Cskmt
Csnk1d
Csnk1g2
Csnk1g3
Csnk2b
Cspp1
Csrnp3
Cst9lp2
Cstf1
Cstf2
Cstf3
Cstf3-dt
Ctbp1
Ctbp1-as
Ctbp1-dt
Ctc1
Ctcf
Ctdnep1
Ctdp1
Ctdsp1
Ctdspl
Ctdspl2
Ctf1
Cthrc1
Ctif
Ctnna1
Ctnna2
Ctnnb1
Ctnnbl1
Ctnnd1
Ctnnd2
Ctps1
Ctr9
Ctsa
Ctsd
Ctse
Ctsf
Ctsh
Ctsl
Cttn
Cttnbp2nl
Ctu2
Ctxn2
Ctxnd2
Cu104787.1
Cul1
Cul4a
Cul5
Cul9
Cuta
Cutalp
Cutc
Cux1
Cwc25
Cwc27
Cx3cl1
Cxadr
Cxcl2
Cxcr4
Cxcr6
Cxorf40a
Cxorf58
Cxorf65
Cxxc1
Cxxc4-as1
Cxxc5
Cxxc5-as1
Cyb561
Cyb561d1
Cyb561d2
Cyb5b
Cyb5d1
Cyb5d2
Cyb5r4
Cyb5rl
Cyba
Cybc1
Cybrd1
Cyc1
Cycsp19
Cyfip1
Cyfip2
Cyhr1
Cyld
Cyp17a1
Cyp20a1
Cyp26a1
Cyp2ab1p
Cyp2b6
Cyp2b7p
Cyp2c18
Cyp2d7
Cyp2e1
Cyp2f1
Cyp2t1p
Cyp2u1
Cyp2w1
Cyp3a43
Cyp3a5
Cyp3a7
Cyp46a1
Cyp4a22
Cyp4b1
Cyp4f12
Cyp4f3
Cyp4v2
Cyp51a1-as1
Cyp8b1
Cys1
Cystm1
Cyth1
Cyth2
Cyth4
Czib
D2hgdh
Daam1
Dab2
Dab2ip
Dact1
Dact3
Dact3-as1
Dag1
Dagla
Daglb
Dalrd3
Dancr
Dand5
Dao
Dap3
Dapk1
Dapk2
Dapk3
Dars2
Dars-as1
Daxx
Dazap1
Dazap2
Dbf4
Dbf4b
Dbh
Dbi
Dbil5p
Dbn1
Dbndd2
Dbnl
Dbp
Dcaf11
Dcaf13
Dcaf15
Dcaf17
Dcaf4
Dcaf6
Dcaf7
Dcakd
Dcbld1
Dcbld2
Dck
Dclk2
Dclre1b
Dcp2
Dcst2
Dcstamp
Dct
Dctn1-as1
Dctn3
Dctn5
Dctn6
Dcun1d4
Dcxr-dt
Dda1
Ddah2
Ddb2
Ddhd2
Ddi2
Ddias
Ddit4
Ddit4-as1
Ddn-as1
Ddr1
Ddx1
Ddx10
Ddx11
Ddx11l5
Ddx18
Ddx19a
Ddx19b
Ddx20
Ddx21
Ddx27
Ddx39b-as1
Ddx3x
Ddx3y
Ddx4
Ddx41
Ddx42
Ddx43
Ddx46
Ddx49
Ddx5
Ddx50
Ddx52
Ddx54
Ddx55
Ddx59
Deaf1
Dec1
Decr1
Decr2
Dedd
Dedd2
Def8
Degs1
Dele1
Dennd1a
Dennd1c
Dennd2c
Dennd3
Dennd4c
Dennd5b-as1
Dennd6a-dt
Denr
Depdc1-as1
Depdc5
Depdc7
Depp1
Derl1
Des
Desi2
Dffb
Dgat1
Dgat2
Dgcr8
Dgka
Dgkd
Dgke
Dgkg
Dgkh
Dgkz
Dglucy
Dguok
Dhcr24-dt
Dhdds
Dhdh
Dhodh
Dhrs11
Dhrs13
Dhrs4
Dhrs7
Dhrs7b
Dhrs9
Dhtkd1
Dhx30
Dhx35
Dhx38
Dhx8
Dhx9
Diablo
Diaph1
Dicer1-as1
Dio1
Dip2a
Dip2b
Dipk1a
Dipk2a
Dis3l
Dis3l2
Disc1
Disc1fp1
Disp2
Disp3
Dixdc1
Dkc1
Dkk1
Dkk3
Dkkl1
Dld
Dleu1
Dleu2l
Dlg1-as1
Dlg3
Dlg5-as1
Dlgap1-as1
Dlgap4
Dlk1
Dll1
Dll4
Dlst
Dlx1
Dlx2
Dlx2-dt
Dlx4
Dlx6
Dm1-as
Dmac2l
Dmap1
Dmbx1
Dmgdh
Dmkn
Dmpk
Dmrt1
Dmrt2
Dmrta2
Dmrtc2
Dmtf1
Dmtn
Dmxl1
Dnaaf1
Dnaaf3
Dnaaf5
Dnah10
Dnah11
Dnah14
Dnah17
Dnah2
Dnah9
Dnai1
Dnaja1
Dnaja3
Dnajb11
Dnajb12
Dnajb13
Dnajb2
Dnajb4
Dnajb5
Dnajb6
Dnajb9
Dnajc10
Dnajc12
Dnajc13
Dnajc16
Dnajc18
Dnajc21
Dnajc22
Dnajc24
Dnajc25
Dnajc25-gng10
Dnajc27-as1
Dnajc4
Dnajc5
Dnajc5g
Dnajc6
Dnajc7
Dnajc8
Dnajc9
Dnajc9-as1
Dnali1
Dnase1
Dnase1l1
Dnase1l2
Dnase2b
Dnd1p1
Dnm1
Dnm1l
Dnm2
Dnm3
Dnmt3a
Dnmt3b
Dnph1
Dnttip1
Dnttip2
Doc2a
Dock1
Dock11
Dock2
Dock6
Dock7
Dock8
Dock9
Dock9-dt
Dok1
Dok2
Dok3
Dok4
Dok5
Dok7
Dolpp1
Donson
Dop1a
Dop1b
Dot1l
Dpagt1
Dpcd
Dpep1
Dpf1
Dpf2
Dph1
Dph3p2
Dph6-dt
Dpm2
Dpp10
Dpp3
Dpp6
Dpp7
Dpp9
Dpp9-as1
Dppa2p4
Dprxp1
Dpy19l3
Dpy19l4
Dpy30
Dpysl2
Dpysl4
Dpysl5
Dqx1
Dr1
Draic
Dram1
Drap1
Drc1
Drc3
Drc7
Drg1
Drg2
Dsc2
Dscas
Dse
Dsg1-as1
Dsp
Dst
Dstn
Dtd1
Dtl
Dtna
Dtwd1
Dtx1
Dtx2
Dtx3
Dtx4
Dubr
Duox2
Duoxa1
Dus1l
Dus2
Dus4l
Dusp11
Dusp12
Dusp14
Dusp15
Dusp2
Dusp22
Dusp23
Dusp28
Dusp3
Dusp5
Dusp6
Dusp8p5
Dusp9
Dut
Dux4l16
Dux4l17
Dux4l50
Dvl1
Dvl3
Dydc2
Dync1h1
Dync1i1
Dync1i2
Dync2h1
Dync2li1
Dynll1
Dynlrb1
Dyrk1a
Dyrk2
Dyrk3
Dysf
Dzip1l
Dzip3
E2f3
E2f3p1
E2f4
E2f5
E4f1
Eaf1
Eaf2
Ebag9
Ebf4
Ebln3p
Ebp
Ecd
Ece1
Echdc2
Echdc3
Ecsit
Edaradd
Edc4
Eddm13
Edem1
Edrf1
Eed
Eef1a1
Eef1a1p7
Eef1a2
Eef1akmt3
Eef1akmt4
Eef1akmt4-ece2
Eef1aknmt
Eef1b2
Eef1b2p1
Eef1d
Eef1e1
Eef2k
Eefsec
Eepd1
Efcab12
Efcab13
Efcab7
Efcc1
Efhc1
Efhd1
Efhd2
Efna1
Efna3
Efr3a
Efr3b
Egf
Egfem1p
Egfl7
Egfl8
Egflam
Egln1p1
Egln2
Egr2
Ehbp1
Ehbp1l1
Ehd1
Ehd2
Ehmt1
Eid1
Eif1
Eif1b
Eif1p6
Eif2a
Eif2ak4
Eif2b2
Eif2b3
Eif2b5
Eif2s1
Eif2s3
Eif3b
Eif3f
Eif3fp1
Eif3g
Eif3i
Eif3j
Eif3k
Eif3m
Eif4a1
Eif4a2
Eif4a2p1
Eif4b
Eif4e1b
Eif4e2
Eif4e2p1
Eif4g1
Eif4h
Eif4hp1
Eif5
Eif5a
Eif5b
Eif6
Elac1
Elavl1
Elavl3
Elf5
Elk3
Ell
Elmo2
Elmod1
Elmod2
Elmsan1
Eloa
Elob
Elocp2
Elocp28
Elof1
Elovl2-as1
Elovl6
Elp2
Elp3
Elp4
Elp5
Elp6
Emc10
Emc1-as1
Emc2
Emc3-as1
Emc4
Emc6
Emd
Eme1
Eme2
Emg1
Emid1
Emilin1
Emilin2
Eml2
Eml3
Eml4
Eml6
Emp2
Emp3
Emsy
Emx1
Emx2
En2
Enah
Engase
Enkd1
Eno1-as1
Eno2
Eno3
Enoph1
Enpp3
Enpp7p2
Ensa
Entpd1
Entpd2
Entpd3
Entpd6
Entpd8
Entr1
Eny2
Ep400
Ep400p1
Epas1
Epb41
Epb41l1
Epb41l4a
Epb41l4a-as1
Epb41l4a-dt
Epb41l5
Epc2
Epcam
Epha1
Epha1-as1
Epha2
Epha8
Ephb1
Ephb4
Ephb6
Ephx1
Ephx2
Epn1
Epn2
Epn3
Epop
Epor
Eps15l1
Eps8l1
Eps8l2
Eral1
Erap1
Erap2
Erbb2
Erbb3
Erbin
Erc1
Ercc1
Ercc5
Ercc6l2
Ereg
Erfe
Erg28
Ergic1
Ergic3
Eri1
Eri3
Ericd
Erich1
Erich6-as1
Erlec1
Erlin2
Ermap
Ermard
Ern1
Ern2
Erp29
Ervk3-1
Ervmer34-1
Esco2
Espl1
Espn
Espnl
Esrp1
Esrra
Esrrb
Esyt1
Etf1
Etfbkmt
Etfdh
Etfrf1
Ethe1
Etnk2
Ets1
Ets2
Etv1
Etv2
Etv6
Etv7
Eva1b
Eva1c
Evc
Evi5l
Evl
Evpl
Ewsr1
Exd2
Exd3
Exo1
Exo5
Exoc1
Exoc3
Exoc3l1
Exoc3l4
Exoc6
Exog
Exosc2
Exosc4
Exosc5
Exosc7
Exosc8
Exosc9
Exph5
Extl1
Extl3
Eya2
Ezh1
Ezr
F10
F11
F2
F2rl3
F7
F8
Faah
Faah2
Faahp1
Faap100
Faap20
Fabp5
Fabp5p3
Fadd
Fads2
Faf2
Fah
Fahd1
Faim
Faim2
Falec
Fam102b
Fam110a
Fam111a
Fam111b
Fam114a1
Fam117a
Fam117b
Fam118a
Fam118b
Fam120a
Fam120b
Fam122a
Fam122c
Fam129a
Fam129b
Fam129c
Fam131a
Fam131c
Fam135a
Fam13c
Fam149a
Fam149b1
Fam151a
Fam153a
Fam157b
Fam160a1
Fam160b1
Fam160b2
Fam162a
Fam163b
Fam167a
Fam171a2
Fam171b
Fam172a
Fam173a
Fam174a
Fam174b
Fam177a1
Fam183a
Fam185a
Fam187a
Fam189a2
Fam189b
Fam193a
Fam198b-as1
Fam19a2
Fam19a3
Fam200b
Fam206a
Fam207a
Fam20b
Fam20c
Fam210b
Fam214b
Fam215a
Fam216a
Fam217b
Fam221b
Fam222a
Fam228b
Fam230i
Fam234a
Fam234b
Fam238c
Fam241b
Fam32a
Fam3d
Fam45a
Fam47e
Fam47e-stbd1
Fam49b
Fam50b
Fam53a
Fam53b
Fam53c
Fam57a
Fam57b
Fam71d
Fam71e1
Fam76a
Fam81a
Fam83c-as1
Fam83d
Fam83e
Fam83f
Fam83h
Fam84a
Fam86b3p
Fam86c1
Fam86jp
Fam86kp
Fam89b
Fam91a1
Fam92a
Fam98b
Fam98c
Fam99b
Fan1
Fanca
Fancc
Fance
Fancg
Fanci
Fancm
Fank1
Far1
Far1-it1
Far2
Farp1
Farp2
Fars2
Fas
Faslg
Fasn
Fastkd2
Fat2
Fat4
Faxdc2
Fbh1
Fbl
Fbln1
Fbln2
Fbn3
Fbrs
Fbrsl1
Fbxl15
Fbxl16
Fbxl18
Fbxl19
Fbxl2
Fbxl6
Fbxl8
Fbxo2
Fbxo21
Fbxo22
Fbxo24
Fbxo25
Fbxo27
Fbxo28
Fbxo33
Fbxo34
Fbxo36
Fbxo38
Fbxo3-dt
Fbxo4
Fbxo41
Fbxo42
Fbxo44
Fbxo45
Fbxo46
Fbxo6
Fbxo7
Fbxo9
Fbxw11p1
Fbxw8
Fcf1
Fcf1p7
Fcf1p8
Fcgr2a
Fcgr3a
Fcgr3b
Fcgrt
Fcho1
Fcho2
Fchsd1
Fcn3
Fcrlb
Fdft1
Fdps
Fem1a
Fer
Ferd3l
Fermt1
Fermt3
Fetub
Fezf1
Fezf1-as1
Fgd3
Fgd4
Fgd5p1
Fgf1
Fgf11
Fgf12-as3
Fgf14-as2
Fgf17
Fgf2
Fgf22
Fgf5
Fgf9
Fgfr1op
Fgfr1op2
Fgfr3
Fgfr3p6
Fgfr4
Fgfrl1
Fggy
Fhad1
Fhdc1
Fhit
Fhl1
Fhl3
Ficd
Fig4
Filip1l
Fip1l1
Fiz1
Fjx1
Fkbp10
Fkbp1b
Fkbp2
Fkbp4
Fkbp9
Fkrp
Flad1
Fli1
Flna
Flnb
Flot1
Flt1
Flt3
Flt3lg
Flt4
Flvcr1
Flvcr2
Flywch1
Flywch2
Fmc1
Fmc1-luc7l2
Fmn1
Fmnl1
Fmnl2
Fmo9p
Fmr1
Fn1
Fn3krp
Fnbp1
Fnbp1l
Fnbp1p1
Fnbp4
Fndc11
Fndc3a
Fndc3b
Fndc5
Fndc7
Fnip1
Fnip2
Fnta
Fntb
Fo393418.1
Fo538757.1
Fo681491.1
Fo704657.1
Focad
Fos
Fosb
Fosl1
Fosl2
Foxa3
Foxb2
Foxc2-as1
Foxd1
Foxd2-as1
Foxd3
Foxf2
Foxh1
Foxi1
Foxj2
Foxk1
Foxk2
Foxl1
Foxl2nb
Foxn2
Foxn3-as1
Foxn3p1
Foxo1
Foxo1b
Foxo3
Foxo4
Foxo6
Foxp1
Foxp2
Foxp4
Foxred1
Fp325335.1
Fp565171.1
Fp565260.2
Fp565260.6
Fpgs
Fpgt
Fpgt-tnni3k
Fras1
Frat1
Frg1
Frg1bp
Frg1dp
Frg1gp
Frg1hp
Frg2fp
Frmd1
Frmd6
Frmd8
Frmpd2
Frmpd4
Frs2
Fry
Fscn1
Fscn2
Fsd1
Fst
Fstl3
Fth1
Ftlp3
Ftlp5
Fto
Ftsj1
Ftsj3
Ftx
Fubp3
Fuk
Fundc2
Furin
Fus
Fut1
Fut11
Fut6
Fut7
Fut8
Fuz
Fxn
Fxyd1
Fxyd5
Fxyd7
Fyco1
Fyttd1
Fzd1
Fzd10
Fzd2
Fzd7
Fzd9
Fzr1
G2e3
G3bp1
G6pc
G6pc3
G6pd
Gaa
Gab1
Gabarap
Gabarapl1
Gabarapl2
Gabbr1
Gabbr2
Gabpa
Gabpb1-as1
Gabpb2
Gabrb1
Gabrd
Gad1
Gad2
Gadd45a
Gadd45b
Gadd45g
Gal
Gal3st2
Gal3st4
Galk1
Galk2
Galm
Galns
Galnt1
Galnt10
Galnt11
Galnt12
Galnt14
Galnt16
Galnt2
Galnt8
Galnt9
Galp
Galr3
Galt
Gan
Ganc
Gap43
Gapdh
Gapdhp76
Gapdhs
Gapvd1
Gar1
Garem2
Garnl3
Gars
Gas2
Gas2l1
Gas2l3
Gas6
Gas6-as1
Gas6-dt
Gas8
Gasal1
Gask1a
Gata2
Gata2-as1
Gata3
Gata3-as1
Gata4
Gata6
Gata6-as1
Gatad1
Gatad2a
Gatc
Gatd1
Gatd3a
Gatd3b
Gatm
Gbf1
Gbx1
Gbx2
Gca
Gcat
Gcc2
Gcdh
Gcgr
Gchfr
Gckr
Gcna
Gcnt1
Gcom1
Gcsaml
Gdap1
Gdf11
Gdf15
Gdi1
Gdnf-as1
Gdpgp1
Gemin2
Gemin6
Gemin7
Gemin7-as1
Gen1
Get4
Gfap
Gfer
Gfi1b
Gfm1
Gfod1
Gfod2
Gfpt2
Gfra1
Gfy
Gga1
Gga3
Ggh
Ggn
Ggnbp2
Ggps1
Ggt1
Ggt5
Ggt6
Gh1
Gid4
Gid8
Gigyf1
Gigyf2
Gimap1
Gimap1-gimap5
Gimap5
Ginm1
Gins1
Gins3
Gins4
Gipc1
Gipc2
Gipr
Git1
Git2
Gja4
Gjb3
Gjb6
Gjb7
Gjd3
Gk
Glb1l
Glb1l2
Glb1l3
Glcci1
Glce
Gldc
Gle1
Glg1
Gli1
Gli2
Gli4
Glipr1l1
Glmp
Glo1
Glod5
Glrx
Glrx3
Glrx5
Gls
Glt8d1
Glud1p3
Glyatl1
Glyctk
Glyctk-as1
Glyr1
Gm2a
Gmcl1
Gmds-dt
Gmeb1
Gmip
Gml
Gmppa
Gmppb
Gmpr
Gmpr2
Gmps
Gmpsp1
Gna11
Gnai1
Gnai2
Gnal
Gnao1
Gnas
Gnaz
Gnb1
Gnb2
Gnb3
Gng12-as1
Gng2
Gng8
Gngt1
Gnl3
Gnl3l
Gnpat
Gnpda1
Gnptg
Gnrhr2
Golga2
Golga2p8
Golga6l9
Golga7
Golt1b
Gorab
Gorasp2
Gosr1
Gosr2
Got2
Gp1bb
Gp6
Gpaa1
Gpalpp1
Gpank1
Gpat3
Gpat4
Gpatch2l
Gpatch3
Gpbar1
Gpbp1
Gpd1
Gpd1l
Gpd2
Gper1
Gphn
Gpi
Gpn1
Gpn3
Gpnmb
Gpr107
Gpr108
Gpr135
Gpr137
Gpr137b
Gpr137c
Gpr146
Gpr158
Gpr160
Gpr162
Gpr174
Gpr20
Gpr35
Gpr39
Gpr55
Gpr6
Gpr75-asb3
Gpr89a
Gpr89b
Gprc5a
Gprc5b
Gprc5c
Gprc5d-as1
Gps1
Gps2
Gpsm1
Gpsm2
Gpsm3
Gpt
Gpt2
Gpx1
Gpx4
Gpx5
Gpx7
Gramd1a
Gramd1b
Gramd1c
Gramd2b
Gramd4
Grap
Grasp
Grb10
Grb14
Grb7
Grem1
Grhl1
Grhpr
Grifin
Grik4
Grik5
Grin1
Grin2b
Grin2c
Grina
Grip2
Gripap1
Grk1
Grk2
Grk3
Grk4
Grk6
Grm2
Grm4
Grm7
Grn
Grpel2
Grwd1
Gsdma
Gsdmd
Gse1
Gsg1l
Gskip
Gsn
Gspt2
Gsta7p
Gstcd
Gstk1
Gstm1
Gstm2
Gstm4
Gsto1
Gstp1
Gstp1p1
Gstz1
Gtdc1
Gtf2e1
Gtf2e2
Gtf2f2
Gtf2h1
Gtf2h3
Gtf2h4
Gtf2h5
Gtf2i
Gtf2ird1
Gtf2ird2
Gtf2ird2b
Gtf3a
Gtf3c4
Gtf3c5
Gtf3c6
Gtpbp1
Gtpbp10
Gtpbp3
Gtpbp4
Gtpbp8
Guca1c
Gucd1
Gucy1b1
Gucy2d
Guf1
Guk1
Gulp1
Gusbp1
Gusbp6
Gvqw3
Gxylt2
Gypc
Gzf1
Gzmm
H1f0
H1fx-as1
H2afvp1
H2afy2
H2afz
H3f3a
H3f3ap2
H3f3b
H6pd
Habp4
Hacd3
Hadh
Hadhb
Haghl
Haglr
Haglros
Hand2
Hand2-as1
Hapln3
Hars2
Has2-as1
Has3
Haspin
Hat1
Haus1
Haus2
Haus5
Hax1
Hbg1
Hbp1
Hcar1
Hccs
Hcfc1-as1
Hcfc1r1
Hcfc2
Hcg11
Hcg14
Hcg15
Hcg20
Hcg25
Hcg27
Hcg9
Hcn3
Hcp5
Hcrt
Hcst
Hdac1
Hdac10
Hdac11
Hdac2-as2
Hdac3
Hdac4-as1
Hdac5
Hdac6
Hdac7
Hdac9
Hddc3
Hdgf
Hdgfl2
Hdhd5-as1
Hdlbp
Heatr4
Heatr5b
Hebp2
Hectd2
Hecw2-as1
Helb
Hells
Helt
Helz
Helz2
Hemk1
Henmt1
Heph
Herc2p2
Herc3
Herc4
Herc5
Herc6
Herpud1
Hes1
Hes2
Hes3
Hes7
Hexa-as1
Hexb
Hexd
Hexim1
Hexim2
Hey1
Hey2
Hfe
Hgd
Hgh1
Hgs
Hgsnat
Hhat
Hhex
Hhip
Hhipl2
Hhla3
Hic1
Hid1
Hif1a
Hif1an
Hif3a
Higd1ap5
Hikeshi
Hilpda
Hinfp
Hip1
Hip1r
Hipk1
Hipk3
Hist1h1b
Hist1h1e
Hist1h2ab
Hist1h2ac
Hist1h2ad
Hist1h2ae
Hist1h2ag
Hist1h2ah
Hist1h2ai
Hist1h2ak
Hist1h2al
Hist1h2am
Hist1h2aps2
Hist1h2aps4
Hist1h2bc
Hist1h2bd
Hist1h2be
Hist1h2bf
Hist1h2bh
Hist1h2bi
Hist1h2bk
Hist1h2bl
Hist1h2bn
Hist1h2bo
Hist1h3a
Hist1h3b
Hist1h3c
Hist1h3d
Hist1h3e
Hist1h3f
Hist1h3h
Hist1h3j
Hist1h4a
Hist1h4b
Hist1h4c
Hist1h4f
Hist1h4j
Hist1h4k
Hist1h4l
Hist1h4ps1
Hist2h2ac
Hist2h3d
Hist3h2ba
Hist3h2bb
Hist4h4
Hivep1
Hivep2
Hivep3
Hk1
Hk2
Hla-dqa1
Hla-e
Hlf
Hltf-as1
Hlx
Hm13-as1
Hmbox1
Hmbs
Hmces
Hmcn2
Hmg20a
Hmg20b
Hmga1
Hmga2
Hmga2-as1
Hmgb1p42
Hmgb1p50
Hmgb1p7
Hmgb3
Hmgcl
Hmgcr
Hmgn1p20
Hmgn2
Hmgn2p19
Hmgn2p46
Hmgn3-as1
Hmgn4
Hmgxb3
Hmgxb4
Hmmr
Hmox2
Hmx2
Hnf1a
Hnf1a-as1
Hnf4a
Hnf4g
Hnmt
Hnrnpa1
Hnrnpa1p49
Hnrnpa1p6
Hnrnpa2b1
Hnrnpa3
Hnrnpab
Hnrnpcp9
Hnrnph1
Hnrnph3
Hnrnpm
Hnrnpul1
Hook1
Hook2
Hook3
Hormad1
Hormad2
Hotairm1
Hottip
Hoxa1
Hoxa10
Hoxa11-as
Hoxa2
Hoxa3
Hoxa9
Hoxa-as2
Hoxb1
Hoxb3
Hoxb6
Hoxb7
Hoxb8
Hoxb-as1
Hoxb-as2
Hoxb-as3
Hoxb-as4
Hoxc10
Hoxc5
Hoxc6
Hoxc9
Hoxc-as2
Hp
Hpca
Hpcal1
Hpd
Hpdl
Hpn
Hpr
Hprt1
Hps1
Hps3
Hps4
Hpse2
Hr
Hrc
Hrg
Hrh1
Hrh2
Hs1bp3
Hs2st1
Hs3st2
Hs3st3b1
Hsbp1
Hsbp1l1
Hscb
Hsd11b1-as1
Hsd11b1l
Hsd11b2
Hsd17b1
Hsd17b12
Hsd17b14
Hsd17b1p1
Hsd17b2
Hsd17b4
Hsd17b6
Hsd17b7
Hsd17b8
Hsdl2
Hsf1
Hsf2
Hsf4
Hsf5
Hsh2d
Hsp90ab1
Hsp90b1
Hsp90b2p
Hspa12a
Hspa14
Hspa1a
Hspa2
Hspa4
Hspa4l
Hspb1
Hspb7
Hspb9
Hspd1p7
Hspe1
Hspe1-mob4
Htatsf1
Htd2
Htr1a
Htr4
Htr5a
Htr5a-as1
Htr7p1
Htra2
Htt
Hvcn1
Hyal1
Hyi-as1
Hyls1
Hypk
Iah1
Ica1
Icam1
Icam2
Icam3
Icam4
Icam5
Ice1
Icmt
Id1
Id2
Id2-as1
Id3
Idh1-as1
Idh2-dt
Idh3a
Idnk
Idua
Ier2
Ier3
Ier3-as1
Ier5
Ier5l
Iffo2
Ifi16
Ifi30
Ifi35
Ifit1
Ifitm1
Ifitm2
Ifitm9p
Ifnar2
Ifngr2
Ifrd1
Ift122
Ift43
Ift52
Ift74
Ift80
Ift88
Igbp1
Igbp1p4
Igdcc3
Igf1
Igf1r
Igf2-as
Igf2bp1
Igf2bp2
Igf2bp3
Igf2r
Igfals
Igfbp2
Igfbp3
Igfbp6
Igflr1
Igha1
Ighd1-20
Ighd1-7
Ighd2-8
Ighd6-19
Ighd6-6
Ighmbp2
Ighv3-72
Ighv4-28
Ighv4-31
Ighv4-34
Ighv4-39
Ighv4-55
Ighv4-80
Ighv7-81
Ighviii-47-1
Iglv1-44
Iglv1-47
Iglv2-34
Iglv4-69
Iglvi-68
Iglvi-70
Igsf9b
Ik
Ikbkb
Ikbke
Ikbkg
Ikzf1
Ikzf4
Il10
Il10ra
Il10rb
Il11ra
Il12a
Il12a-as1
Il12rb1
Il12rb2
Il13
Il13ra1
Il15
Il15ra
Il16
Il17c
Il17d
Il17ra
Il17rb
Il17rc
Il18r1
Il1r1
Il1rap
Il1rn
Il21r
Il23a
Il23r
Il27
Il2ra
Il2rb
Il2rg
Il32
Il34
Il4r
Il6r
Il7r
Il9r
Ilf3
Ilk
Immp1lp1
Imp3
Imp4
Impact
Impdh1p3
Inafm1
Inafm2
Inca1
Incenp
Inf2
Ing1
Ing2
Ing3
Ing5
Inhbe
Inhcap
Inka2-as1
Ino80b
Ino80b-wbp1
Ino80c
Ino80e
Inpp1
Inpp4a
Inpp4b
Inpp5a
Inpp5b
Inpp5d
Inpp5e
Inpp5f
Inpp5j
Inpp5k
Inppl1
Insig1
Insig2
Ints1
Ints10
Ints11
Ints2
Ints3
Ints5
Ints6
Ints6-as1
Ints6l
Ints7
Ints8
Intu
Invs
Ip6k1
Ip6k2
Ipo11
Ipo13
Ipo5
Ipo7
Ipo9
Iqank1
Iqcc
Iqcd
Iqce
Iqcg
Iqch
Iqcj-schip1
Iqcj-schip1-as1
Iqck
Iqcn
Iqgap1
Iqgap2
Iqgap3
Iqsec2
Iqsec3
Irak3
Irak4
Ireb2
Irf2bp2
Irf4
Irf5
Irf6
Irf7
Irf8
Irf9
Irgc
Irgm
Irgq
Irs1
Irs3p
Irx1p1
Irx3
Irx4
Irx5
Irx6
Isca2
Iscu
Isg15
Isg20
Isg20l2
Isl2
Islr2
Isoc1
Isoc2
Ispd-as1
Ist1
Isyna1
Itfg1-as1
Itfg2
Itfg2-as1
Itga1
Itga10
Itga11
Itga2
Itga2b
Itga3
Itga4
Itga9
Itga9-as1
Itgae
Itgal
Itgav
Itgax
Itgb1
Itgb1-dt
Itgb2
Itgb2-as1
Itgb3
Itgb4
Itgb8
Itih2
Itih3
Itk
Itln1
Itln2
Itm2b
Itm2c
Itpa
Itpk1
Itpr1
Itprid2
Itpripl1
Itpripl2
Itsn1
Ivd
Izumo1
Izumo4
Jade1
Jade2
Jade3
Jagn1
Jak3
Jakmip3
Jam2
Jarid2
Jarid2-as1
Jazf1-as1
Jdp2
Jkamp
Jmjd4
Jmjd6
Jmjd7
Jmjd7-pla2g4b
Jmjd8
Josd2
Jph3
Jpt2
Jpx
Jrkl
Jsrp1
Jund
Kalrn
Kank1
Kank2
Kank3
Kansl1-as1
Karsp2
Kat14
Kat2b
Kat5
Kat6b
Kat7
Kat8
Katnal2
Katnb1
Kazald1
Kazn
Kcmf1
Kcna1
Kcna2
Kcna6
Kcnab2
Kcnb1
Kcnc1
Kcnc4
Kcng2
Kcnh2
Kcnh3
Kcnh4
Kcnh8
Kcnip2-as1
Kcnip3
Kcnj1
Kcnj15
Kcnj3
Kcnk1
Kcnk17
Kcnk2
Kcnk4
Kcnma1
Kcnn1
Kcnn2
Kcnn4
Kcnq1
Kcnq1dn
Kcnq2
Kcnq4
Kcnq5
Kcns2
Kcns3
Kcnt1
Kcp
Kctd1
Kctd10
Kctd11
Kctd12
Kctd13
Kctd15
Kctd17
Kctd2
Kctd20
Kctd21-as1
Kctd5
Kctd6
Kctd7
Kdelr3
Kdm1a
Kdm1b
Kdm2a
Kdm2b
Kdm3a
Kdm4b
Kdm4c
Kdm4d
Kdm6a
Kdm6b
Kdm7a-dt
Kdm8
Kdr
Khdc1l
Khdc4
Khdrbs1
Khk
Khsrp
Kiaa0040
Kiaa0232
Kiaa0355
Kiaa0391
Kiaa0513
Kiaa0556
Kiaa0586
Kiaa0895l
Kiaa0895lp1
Kiaa0930
Kiaa1211
Kiaa1217
Kiaa1324
Kiaa1328
Kiaa1586
Kiaa1671
Kiaa1755
Kiaa1841
Kiaa2026
Kif13a
Kif15
Kif1a
Kif1b
Kif1bp
Kif20a
Kif20b
Kif21b
Kif22
Kif25
Kif26a
Kif2a
Kif2c
Kif4a
Kif5a
Kif9
Kif9-as1
Kifc1
Kifc2
Kifc3
Kirrel2
Kirrel3-as3
Kiss1
Kiss1r
Kit
Kl
Klc1
Klc2
Klc3
Klc4
Klf11
Klf13
Klf16
Klf2
Klf3
Klf4
Klf5
Klf6
Klhdc10
Klhdc2
Klhdc3
Klhdc4
Klhdc7b
Klhdc8a
Klhdc8b
Klhdc9
Klhl10
Klhl12
Klhl17
Klhl18
Klhl2
Klhl20
Klhl22
Klhl23
Klhl24
Klhl26
Klhl28
Klhl32
Klhl33
Klhl36
Klhl4
Klhl40
Klhl42
Klhl5
Klhl7
Klk1
Klk11
Klk15
Klk7
Klk8
Klk9
Klkb1
Klrg1
Klrg2
Kmo
Kmt2a
Kmt2b
Kmt2d
Kmt2e
Kmt2e-as1
Kmt5a
Kmt5c
Kncn
Kndc1
Kng1
Knl1
Knstrn
Kntc1
Kpna2
Kpna5
Kpna6
Kpnb1
Kptn
Krba1
Krbox4
Kremen1
Kremen2
Kri1
Krt126p
Krt13
Krt18
Krt18p20
Krt18p33
Krt18p34
Krt18p59
Krt39
Krt42p
Krt7
Krt78
Krt7-as
Krt8
Krt8p12
Krt8p42
Krtap10-13p
Krtap5-11
Krtap5-14p
Krtap5-3
Krtap5-4
Krtap5-7
Krtap5-as1
Krtcap3
Krtdap
Ksr1
Ktn1
Kxd1
Kynu
L1cam
L3mbtl1
L3mbtl2
L3mbtl3
Lactb
Lactb2-as1
Lair1
Lama2
Lama3
Lama5
Lamb1
Lamb2
Lamb4
Lamtor2
Lancl2
Lap3
Laptm4b
Laptm5
Large1
Large2
Larp1
Larp1b
Larp7
Lars2
Lasp1
Lat2
Lax1
Lbh
Lbhd1
Lbhd2
Lbx1
Lbx1-as1
Lbx2-as1
Lcat
Lck
Lclat1
Lcmt1
Lcn12
Lcn15
Lcn2
Lcn6
Lcnl1
Lcor
Lcp1
Ldah
Ldha
Ldhal6a
Ldhd
Ldlr
Ldlrad3
Ldlrad4
Ldlrap1
Leap2
Lef1-as1
Lekr1
Lemd1-as1
Lemd2
Leng8
Lepr
Leprot
Leprotl1
Letm1p2
Letm2
Lexm
Lfng
Lgals1
Lgals3bp
Lgals8
Lgalsl
Lgalsl-dt
Lgi4
Lgr5
Lhb
Lhcgr
Lhfpl2
Lhpp
Lhx1
Lhx1-dt
Lhx2
Lhx3
Lhx4
Lhx5
Lhx5-as1
Lhx9
Lias
Lifr-as1
Lig3
Lilra2
Lilra6
Lilrb1
Lilrb5
Limch1
Limd1
Lime1
Limk1
Limk2
Lims1
Lims2
Lin28a
Lin37
Lin52
Lin7b
Linc00092
Linc00173
Linc00174
Linc00205
Linc00240
Linc00243
Linc00251
Linc00254
Linc00265
Linc00271
Linc00272
Linc00324
Linc00327
Linc00334
Linc00336
Linc00337
Linc00339
Linc00350
Linc00393
Linc00404
Linc00426
Linc00431
Linc00449
Linc00454
Linc00460
Linc00463
Linc00467
Linc00475
Linc00479
Linc00482
Linc00494
Linc00501
Linc00511
Linc00544
Linc00563
Linc00598
Linc00620
Linc00629
Linc00637
Linc00649
Linc00659
Linc00664
Linc00667
Linc00672
Linc00674
Linc00685
Linc00689
Linc00691
Linc00707
Linc00842
Linc00847
Linc00863
Linc00869
Linc00870
Linc00881
Linc00884
Linc00885
Linc00886
Linc00888
Linc00894
Linc00896
Linc00910
Linc00921
Linc00926
Linc00933
Linc00941
Linc00954
Linc00955
Linc00957
Linc00960
Linc00963
Linc00964
Linc00974
Linc01002
Linc01004
Linc01006
Linc01010
Linc01018
Linc01029
Linc01033
Linc01088
Linc01089
Linc01093
Linc01117
Linc01118
Linc01119
Linc01124
Linc01126
Linc01128
Linc01132
Linc01134
Linc01135
Linc01137
Linc01138
Linc01143
Linc01144
Linc01146
Linc01152
Linc01160
Linc01166
Linc01169
Linc01181
Linc01182
Linc01186
Linc01191
Linc01194
Linc01198
Linc01215
Linc01220
Linc01225
Linc01226
Linc01231
Linc01237
Linc01238
Linc01252
Linc01266
Linc01270
Linc01305
Linc01320
Linc01332
Linc01342
Linc01353
Linc01356
Linc01358
Linc01366
Linc01376
Linc01410
Linc01424
Linc01465
Linc01485
Linc01488
Linc01500
Linc01521
Linc01531
Linc01547
Linc01551
Linc01556
Linc01560
Linc01578
Linc01585
Linc01588
Linc01602
Linc01606
Linc01607
Linc01620
Linc01623
Linc01625
Linc01627
Linc01629
Linc01655
Linc01664
Linc01686
Linc01694
Linc01702
Linc01703
Linc01711
Linc01715
Linc01719
Linc01730
Linc01749
Linc01754
Linc01763
Linc01767
Linc01771
Linc01772
Linc01778
Linc01786
Linc01814
Linc01816
Linc01818
Linc01823
Linc01825
Linc01838
Linc01843
Linc01863
Linc01869
Linc01881
Linc01890
Linc01895
Linc01900
Linc01907
Linc01909
Linc01918
Linc01942
Linc01952
Linc01968
Linc01970
Linc01971
Linc01975
Linc01976
Linc01978
Linc01990
Linc01991
Linc02001
Linc02003
Linc02011
Linc02015
Linc02018
Linc02021
Linc02028
Linc02034
Linc02037
Linc02038
Linc02046
Linc02055
Linc02062
Linc02076
Linc02086
Linc02090
Linc02098
Linc02102
Linc02128
Linc02137
Linc02138
Linc02160
Linc02163
Linc02175
Linc02178
Linc02179
Linc02202
Linc02210
Linc02210-crhr1
Linc02218
Linc02219
Linc02235
Linc02236
Linc02240
Linc02252
Linc02257
Linc02261
Linc02273
Linc02280
Linc02292
Linc02298
Linc02315
Linc02321
Linc02332
Linc02352
Linc02354
Linc02356
Linc02363
Linc02367
Linc02372
Linc02395
Linc02396
Linc02404
Linc02408
Linc02410
Linc02422
Linc02428
Linc02434
Linc02454
Linc02455
Linc02457
Linc02475
Linc02495
Linc02499
Linc02506
Linc02558
Linc02569
Linc02575
Linc02577
Linc02579
Linc02585
Linc02588
Linc02593
Linc02596
Linc02606
Linc02614
Linc02615
Linc02618
Linc02622
Linc02625
Linc02640
Linc-pint
Lipe-as1
Lipt1
Litaf
Livar
Lix1
Lix1l-as1
Lkaaear1
Llgl1
Llgl2
Llph-dt
Lman1
Lmcd1
Lmf1
Lmln
Lmna
Lmnb1
Lmnb2
Lmntd2
Lmo2
Lmo4
Lmo7
Lmx1b
Lncnef
Lnctam34a
Lnp1
Lnpep
Lnx1
Lonp1
Lonp2
Lonrf2
Lonrf3
Loxl2
Loxl3
Lpgat1-as1
Lpin1
Lpin2
Lpin3
Lpl
Lrch1
Lrch3
Lrcol1
Lrfn3
Lrfn4
Lrfn5
Lrg1
Lrguk
Lrig1
Lrmda
Lrmp
Lrp1
Lrp10
Lrp2
Lrp2bp
Lrp3
Lrp4-as1
Lrp5
Lrpap1
Lrr1
Lrrc1
Lrrc14
Lrrc23
Lrrc24
Lrrc26
Lrrc27
Lrrc28
Lrrc34p2
Lrrc37b
Lrrc3b
Lrrc42
Lrrc43
Lrrc45
Lrrc46
Lrrc49
Lrrc4b
Lrrc52
Lrrc57
Lrrc59
Lrrc61
Lrrc63
Lrrc7
Lrrc71
Lrrc8a
Lrrc8b
Lrrc8c
Lrrc8d
Lrrc8e
Lrrcc1
Lrrfip1
Lrrfip2
Lrrk1
Lrrk2
Lrrn1
Lrsam1
Lrtm2
Lrtomt
Lrwd1
Lsamp
Lsm14b
Lsm2
Lsm4
Lsm8
Lsmem1
Lsp1
Lsr
Lss
Ltbp3
Ltbp4
Ltbr
Luaris
Luc7l2
Luc7l3
Lucat1
Lxn
Ly6e
Ly6e-dt
Ly6g6d
Ly6l
Ly9
Lyl1
Lyn
Lynx1
Lynx1-slurp2
Lypd3
Lypd6b
Lypla2
Lypla2p2
Lyplal1
Lyrm1
Lyrm7
Lztr1
Lzts2
M1ap
Maats1
Mab21l3
Mab21l4
Macf1
Maco1
Macrod1
Macrod2
Mad1l1
Mad2l1bp
Madcam1
Madd
Maea
Mael
Maf1
Mafa
Maff
Mafg
Mafg-dt
Mafk
Mag
Magea12
Maged1
Maged2
Mageh1
Magi1-it1
Magi2
Magi2-as3
Magi3
Magix
Maip1
Mak16
Mal2
Malat1
Malrd1
Malsu1
Malt1
Mamdc2-as1
Mamdc4
Maml2
Mamld1
Mamstr
Man1a2
Man1b1
Man1c1
Man2a1
Man2a2
Man2b1
Man2b2
Man2c1
Manbal
Manea-dt
Maneal
Manf
Mansc1
Maoa
Map1a
Map1b
Map1lc3b
Map1lc3b2
Map1s
Map2
Map2k1
Map2k1p1
Map2k3
Map2k4
Map2k5
Map2k7
Map3k10
Map3k11
Map3k13
Map3k14
Map3k14-as1
Map3k19
Map3k2
Map3k20
Map3k21
Map3k2-dt
Map3k3
Map3k4
Map3k8
Map4k1
Map4k2
Map4k3-dt
Map4k4
Map6
Map7d1
Mapk10
Mapk11
Mapk12
Mapk13
Mapk14
Mapk15
Mapk1ip1l
Mapk4
Mapk6
Mapk6p2
Mapk7
Mapk8
Mapk8ip1
Mapk8ip2
Mapk8ip3
Mapkapk2
Mapkapk3
Mapkapk5
Mapkapk5-as1
Mapkbp1
Mapre2
Mapre3
Mapt
Mapt-it1
Marc2
March10
March2
March3
March6
March7
March8
March9
Marf1
Mark1
Mark2
Mark2p13
Mark2p17
Mark3
Mark3p3
Mark4
Mars
Mars2
Marveld1
Marveld2
Marveld3
Mast1
Mast2
Mast3
Mast4
Mastl
Mat2a
Mat2b
Matk
Matn1
Matn1-as1
Matn4
Matr3
Mau2
Maz
Mb
Mbd1
Mbd3l1
Mbd4
Mbd5
Mbd6
Mbnl1
Mbnl3
Mboat2
Mbp
Mbtps1
Mbtps2
Mc1r
Mc5r
Mcc
Mccc2
Mcemp1
Mcf2l
Mcf2l2
Mcfd2
Mchr1
Mchr2-as1
Mcm10
Mcm2
Mcm3ap-as1
Mcm4
Mcm5
Mcm8
Mcmdc2
Mcoln1
Mcph1
Mcrip1
Mcrip2
Mctp2
Mcts1
Mdfic
Mdga1
Mdh1
Mdh2
Mdk
Mdm2
Mdm4
Mdp1
Me2
Meak7
Mecom
Mecp2
Mecr
Med1
Med12
Med12l
Med14
Med15
Med15p3
Med15p9
Med16
Med18
Med21
Med22
Med23
Med25
Med28
Med29
Med30
Med9
Mef2a
Mef2bnbp1
Mef2c
Mef2c-as1
Mef2c-as2
Mef2d
Megf11
Megf8
Meig1
Meiob
Meioc
Meis1
Meis1-as3
Meis2
Meis3
Melk
Meltf-as1
Memo1p4
Men1
Mepce
Mertk
Mest
Mestit1
Met
Metap1
Metap1d
Metap2
Metrn
Metrnl
Mettl1
Mettl15
Mettl16
Mettl17
Mettl22
Mettl25
Mettl2b
Mettl6
Mettl7a
Mettl7b
Mettl9
Mex3a
Mfap3
Mfap4
Mff
Mfn1
Mfn2
Mfrp
Mfsd1
Mfsd10
Mfsd11
Mfsd12
Mfsd13a
Mfsd2a
Mfsd2b
Mfsd3
Mfsd4b
Mga
Mgat3
Mgat4b
Mgat4ep
Mgat5
Mgme1
Mgmt
Mgrn1
Mgst1
Mgst3
Mhencr
Mia3
Miat
Miatnb
Mib1
Mib2
Mical2
Mical3
Micall1
Micb
Micos10
Micos10-nbl1
Micu3
Mid1ip1
Mid1ip1-as1
Midn
Mief1
Mief2
Mier1
Mif
Mif4gd
Mif-as1
Miga1
Miga2
Miip
Milr1
Mincr
Mindy1
Mindy2
Mindy4
Mink1
Minpp1
Mios
Mip
Mipepp3
Mir100hg
Mir10a
Mir1199
Mir1-1hg
Mir1-1hg-as1
Mir1204
Mir1208
Mir1227
Mir1228
Mir1229
Mir122hg
Mir1238
Mir124-2
Mir124-2hg
Mir125a
Mir126
Mir1281
Mir1282
Mir1286
Mir1287
Mir1289-2
Mir1292
Mir1301
Mir130a
Mir130b
Mir132
Mir133a2
Mir139
Mir142
Mir145
Mir1469
Mir146b
Mir1470
Mir1471
Mir148b
Mir150
Mir1538
Mir1539
Mir155
Mir17hg
Mir182
Mir190a
Mir1915
Mir192
Mir193a
Mir193b
Mir193bhg
Mir194-2hg
Mir196a1
Mir196a2
Mir199b
Mir200a
Mir200b
Mir200chg
Mir202
Mir202hg
Mir203a
Mir203b
Mir210hg
Mir2110
Mir212
Mir2276
Mir2277
Mir22hg
Mir26b
Mir2861
Mir2909
Mir296
Mir298
Mir29b2chg
Mir301b
Mir302a
Mir302b
Mir302c
Mir302d
Mir3124
Mir3142hg
Mir3143
Mir3150a
Mir3150b
Mir3150bhg
Mir3153
Mir3154
Mir3166
Mir3173
Mir3175
Mir3176
Mir3178
Mir3180-3
Mir3180-4
Mir3180-5
Mir3181
Mir3184
Mir3187
Mir3188
Mir3189
Mir3190
Mir3191
Mir3193
Mir3198-2
Mir3199-1
Mir3199-2
Mir320a
Mir337
Mir33b
Mir345
Mir346
Mir3610
Mir3615
Mir3621
Mir3646
Mir3649
Mir3650
Mir3652
Mir3655
Mir3665
Mir367
Mir3677
Mir3678
Mir3681hg
Mir3684
Mir378a
Mir3910-1
Mir3910-2
Mir3917
Mir3923
Mir3928
Mir3936
Mir3936hg
Mir3939
Mir3940
Mir3945hg
Mir3960
Mir423
Mir424
Mir425
Mir4258
Mir4285
Mir4293
Mir4301
Mir4309
Mir4322
Mir4323
Mir4422hg
Mir4425
Mir4434
Mir4435-2hg
Mir4442
Mir4444-1
Mir4448
Mir4453
Mir4453hg
Mir4458hg
Mir4466
Mir4470
Mir4471
Mir4472-2
Mir4477b
Mir4479
Mir4487
Mir4492
Mir4496
Mir4497
Mir4505
Mir4513
Mir4515
Mir4519
Mir4522
Mir4523
Mir4530
Mir4632
Mir4634
Mir4638
Mir4648
Mir4651
Mir4664
Mir4665
Mir4669
Mir4674
Mir4677
Mir4687
Mir4690
Mir4692
Mir4703
Mir4706
Mir4707
Mir4708
Mir4710
Mir4713hg
Mir4724
Mir4727
Mir4733
Mir4734
Mir4736
Mir4740
Mir4747
Mir4749
Mir4757
Mir4761
Mir4767
Mir4769
Mir4777
Mir4781
Mir4783
Mir4784
Mir4785
Mir4798
Mir4799
Mir484
Mir497
Mir497hg
Mir5001
Mir5003
Mir503
Mir5087
Mir5088
Mir5090
Mir5091
Mir5187
Mir5188
Mir544b
Mir548ak
Mir548at
Mir548au
Mir548aw
Mir557
Mir5572
Mir5587
Mir564
Mir568
Mir5680
Mir5684
Mir5695
Mir5696
Mir5703
Mir574
Mir5787
Mir596
Mir6077
Mir6079
Mir6084
Mir6089
Mir6090
Mir612
Mir6125
Mir6132
Mir615
Mir632
Mir636
Mir638
Mir639
Mir640
Mir646hg
Mir647
Mir648
Mir6501
Mir6508
Mir6514
Mir6515
Mir6516
Mir658
Mir661
Mir662
Mir670
Mir6720
Mir6721
Mir6722
Mir6732
Mir6738
Mir6743
Mir6744
Mir6749
Mir6753
Mir6775
Mir6776
Mir6777
Mir6784
Mir6808
Mir6817
Mir6819
Mir6821
Mir6825
Mir6833
Mir6834
Mir6840
Mir6845
Mir6847
Mir6848
Mir6853
Mir6860
Mir6864
Mir6865
Mir6867
Mir6869
Mir6875
Mir6890
Mir6892
Mir6893
Mir7107
Mir7155
Mir718
Mir7-3
Mir7-3hg
Mir759
Mir760
Mir762
Mir762hg
Mir7703
Mir7704
Mir7706
Mir7850
Mir802
Mir8064
Mir8066
Mir8072
Mir8078
Mir9-1
Mir92b
Mir937
Mir939
Mir9-3hg
Mir99ahg
Mir99b
Mirlet7a1hg
Mirlet7bhg
Mirlet7e
Mirlet7i
Mis12
Misp3
Mitf
Mki67
Mkln1
Mknk1
Mkrn2
Mkx-as1
Mlc1
Mlec
Mlh1
Mllt10
Mllt11
Mllt6
Mlnr
Mlph
Mlst8
Mlxip
Mmaa
Mmachc
Mmp11
Mmp17
Mmp19
Mmp2
Mmp23b
Mmp24os
Mmp25
Mmp9
Mms19
Mnat1
Mnd1
Mnx1
Mnx1-as1
Mob1b
Mob2
Mob4
Mocs3
Mok
Mon1a
Mon1b
Mon2
Morc3
Morf4l1
Morf4l2-as1
Morn3
Morn5
Mosmo
Mospd2
Mospd3
Mov10
Mov10l1
Mpdu1
Mpeg1
Mpg
Mphosph10
Mphosph9
Mpi
Mpl
Mpnd
Mpo
Mpp2
Mpp3
Mpp4
Mpp5
Mpp6
Mpp7-dt
Mppe1
Mprip
Mpst
Mras
Mrfap1
Mrgprf
Mrgprf-as1
Mrgprg
Mrgprg-as1
Mri1
Mrm1
Mrm2
Mrm3
Mroh1
Mroh3p
Mroh4p
Mroh5
Mroh6
Mrpl1
Mrpl10
Mrpl15
Mrpl18
Mrpl2
Mrpl20
Mrpl20-as1
Mrpl20p1
Mrpl21
Mrpl22
Mrpl24
Mrpl30
Mrpl32
Mrpl33
Mrpl34
Mrpl35
Mrpl37
Mrpl4
Mrpl40
Mrpl45
Mrpl49
Mrpl52
Mrpl53p1
Mrpl54
Mrpl58
Mrps11
Mrps16
Mrps17
Mrps17p1
Mrps18a
Mrps18b
Mrps18c
Mrps2
Mrps21
Mrps22
Mrps30
Mrps31p4
Mrps34
Mrps35
Mrps36
Mrps6
Mrps7
Mrrf
Mrs2
Mrtfa
Mrtfb
Mrto4
Mrvi1
Mrvi1-as1
Ms4a14
Ms4a3
Ms4a7
Msantd3
Msc
Msc-as1
Msh2
Msh3
Msh5
Msh5-sapcd1
Msh6
Msi2
Msl1
Msl3
Msln
Mslnl
Msmo1
Msra
Msrb1
Msrb1p1
Msrb3
Mst1
Mst1p2
Msto1
Msto2p
Mt1dp
Mt1p1
Mt1x
Mt2a
Mt3
Mta1
Mta2
Mta3
Mtap
Mtatp8p2
Mtbp
Mtcl1
Mtco1p39
Mtco3p12
Mtdh
Mterf2
Mterf4
Mtf2
Mtfp1
Mtfr1
Mtfr1l
Mtg1
Mtg2
Mthfd1
Mthfd1l
Mthfd2
Mthfd2l
Mthfd2p7
Mthfsd
Mtm1
Mtmr1
Mtmr11
Mtmr12
Mtmr14
Mtmr2
Mtmr7
Mtmr9
Mtnd1p8
Mtnd3p4
Mtnd4p23
Mtnd5p25
Mto1
Mtpn
Mtr
Mtrex
Mtrnr2l4
Mtrr
Mttp
Mturn
Mtx1
Mtx2
Muc12
Muc17
Muc2
Muc20
Muc20-ot1
Muc3a
Muc4
Muc6
Mus81
Mutyh
Mvb12a
Mvd
Mvk
Mvp
Mx1
Mx2
Mxd1
Mxd3
Mxi1
Mxra7
Myadm
Myadml
Myb
Mybbp1a
Mybl2
Myc
Mycbp2-as1
Mycbpap
Mycn
Mycnos
Myd88
Mydgf
Myeov
Myh14
Myh7b
Myh9
Myl12a
Myl12b
Myl2
Myl4
Myl5
Myl6
Myl6b
Myl9
Mylip
Mylk4
Mylk-as1
Mylpf
Mymk
Mynn
Myo15a
Myo15b
Myo16-as1
Myo18a
Myo18b
Myo19
Myo1a
Myo1b
Myo1c
Myo1d
Myo1f
Myo6
Myo7a
Myo7b
Myo9b
Myom2
Myorg
Myoslid
Myoz3
Mypn
Myrf
Myrip
Myzap
Mzf1-as1
Mzt2a
Mzt2b
N4bp2
NA
Naa10
Naa15
Naa16
Naa20
Naa35
Naa38
Naa40
Naa60
Naalad2
Nab1
Nab2
Nabp1
Nabp2
Nadk
Nadsyn1
Nagk
Naglu
Nags
Nalt1
Nama
Nanogp6
Nanos1
Nanos3
Nans
Nap1l4
Napa
Napa-as1
Napepld
Napg
Naprt
Napsa
Napsb
Narf
Nasp
Nat1
Nat10
Nat14
Nat16
Nat8l
Natd1
Nav1
Nav2
Naxd
Naxe
Nbdy
Nbeal1
Nbeal2
Nbl1
Nbpf1
Nbpf12
Nbpf26
Nbpf3
Nbr1
Nbr2
Ncam1
Ncan
Ncapd2
Ncapg
Ncaph
Ncaph2
Ncbp1
Ncbp2l
Ncdn
Ncf4
Nck1
Nck2
Nckap1l
Nckap5
Ncl
Ncoa1
Ncoa3
Ncoa7
Ncor1
Ncor2
Ncr3lg1
Ncs1
Ncstn
Ndc80
Nde1
Ndel1
Ndfip1
Ndfip2
Ndor1
Ndrg1
Ndrg4
Ndst1
Ndst3
Ndufa13
Ndufa3
Ndufa4l2
Ndufa5
Ndufa6-dt
Ndufa7
Ndufa9
Ndufaf2
Ndufaf3
Ndufaf4p1
Ndufaf4p4
Ndufaf5
Ndufaf6
Ndufaf7
Ndufaf8
Ndufb10
Ndufb10p1
Ndufb2
Ndufb3
Ndufb5
Ndufb6
Ndufb7
Ndufb9
Ndufc1
Ndufs2
Ndufs3
Ndufs4
Ndufs6
Ndufs7
Ndufv1
Ndufv2
Ndufv3
Neat1
Nebl-as1
Necab2
Necap1
Necap2
Nectin1
Nectin2
Nectin3
Nedd1
Nedd4l
Nedd8
Nedd8-mdp1
Nedd9
Nefh
Nefhp1
Nefm
Neil1
Neil2
Neil3
Nek6
Nek7
Nelfa
Nelfb
Nelfcd
Nenf
Neo1
Net1
Neu1
Neu2
Neu3
Neurl1
Neurl1b
Neurl4
Nexn
Nf1
Nf2
Nfam1
Nfasc
Nfat5
Nfatc1
Nfatc2ip
Nfatc3
Nfatc4
Nfe2l1
Nfia
Nfic
Nfix
Nfkb1
Nfkb2
Nfkbia
Nfkbib
Nfkbie
Nfkbil1
Nfkbiz
Nfrkb
Nfx1
Nfya
Nfyc
Ngdn
Ngef
Ngfr
Ngrn
Nhlrc2
Nhlrc3
Nhlrc4
Nhp2p1
Nhs
Nhsl2
Nif3l1
Nifk-as1
Ninj2
Nip7
Nipa1
Nipa2
Nipal1
Nipal3
Nipal4
Nipbl
Nipsnap1
Nipsnap2
Nipsnap3b
Nisch
Nit1
Nit2
Nkain1
Nkain3
Nkapd1
Nkapl
Nkd1
Nkd2
Nkila
Nkiras2
Nktr
Nkx2-1
Nkx2-1-as1
Nkx2-2
Nkx2-2-as1
Nkx2-5
Nlgn1
Nlgn2
Nlgn3
Nlk
Nln
Nlrc5
Nlrp1
Nlrp14
Nlrp2
Nlrp3
Nlrp6
Nlrp7
Nlrx1
Nmb
Nmd3
Nme1
Nme1-nme2
Nme4
Nmnat1
Nmral1
Nmrk2
Nmt1
Nnmt
Noc2l
Noc2lp1
Noc4l
Noct
Nod2
Nog
Nol11
Nol12
Nol4l
Nol4l-dt
Nol7
Nolc1
Nom1
Nono
Nop14
Nop14-as1
Nop53
Nop56
Nop56p1
Nop58
Nos1
Nos1ap
Nos3
Notch4
Noxa1
Noxo1
Npap1
Npas1
Npas2
Npas3
Npas4
Npc1l1
Npdc1
Npepl1
Npepps
Npffr2
Nphp3
Nphp3-as1
Nphp4
Npipb11
Npl
Nploc4
Npm1
Npm1p23
Npnt
Nprl2
Nprl3
Npw
Nqo2
Nr1d2
Nr1h2
Nr1h3
Nr2c2
Nr2e1
Nr2f1
Nr2f2
Nr2f6
Nr4a1
Nr4a3
Nr5a1
Nr5a2
Nrbf2
Nrbp1
Nrbp2
Nrf1
Nrg1
Nrg2
Nrgn
Nrl
Nrm
Nrn1
Nrp1
Nrros
Nrsn2
Nrxn1
Nrxn2
Nsa2
Nsd1
Nsd2
Nsdhl
Nsfl1c
Nsg1
Nsg2
Nsmce2
Nsrp1
Nsun2
Nsun3
Nsun4
Nsun6
Nsun7
Nt5c
Nt5c1a
Nt5cp1
Nt5e
Nt5m
Ntan1
Ntf3
Ntf4
Nthl1
Ntmt1
Ntn3
Ntng1
Ntng2
Ntrk1
Nuak2
Nub1
Nubp1
Nubp2
Nubpl
Nucb1
Nucb1-as1
Nucb2
Nudc
Nudt1
Nudt16l1
Nudt16p1
Nudt17
Nudt19
Nudt2
Nudt22
Nudt4
Nuf2
Numa1
Numb
Numbl
Nup107
Nup188
Nup210l
Nup214
Nup35
Nup50
Nup50-dt
Nup58
Nup62
Nup93
Nus1p2
Nus1p3
Nusap1
Nutf2
Nutm1
Nvl
Nxf1
Nxn
Nxnl2
Nxpe3
Nxph1
Nxph3
Oaf
Oas1
Oas2
Oas3
Oaz1
Oaz3
Obscn
Ocel1
Ocrl
Odc1-dt
Odf2
Odf3b
Odr4
Ofcc1
Ofd1
Oga
Ogfod1
Ogfod2
Ogfod3
Ogfr
Ogfrp1
Ogg1
Ogt
Oip5-as1
Olfm1
Olig1
Olmalinc
Oma1
Oosp1p2
Opa1
Oprd1
Oprl1
Optn
Or10ae1p
Or1l8
Or2af1p
Or4n2
Or52k3p
Or7e47p
Or8d1
Orai1
Orai2
Orai3
Orc6
Orm1
Ormdl2
Ormdl3
Os9
Osbp2
Osbpl1a
Osbpl2
Osbpl5
Osbpl6
Osbpl8
Osbpl9
Oser1-dt
Osgin1
Osgin2
Osmr
Osr2
Ostc
Ostf1
Otof
Otop2
Otos
Otub1
Otub2
Otud1
Otulin
Otx1
Otx2
Ovaal
Ovol1
Ovol1-as1
Oxa1l
Oxld1
Oxnad1
Oxr1
Oxsm
Oxsr1
P2rx1
P2rx4
P2rx5
P2rx6
P2ry11
P2ry6
P3h2-as1
P3h3
P3h4
P4hb
P4htm
Pa2g4
Paaf1
Pabpc1l
Pabpc3
Pabpc4
Pacrg
Pacrgl
Pacs1
Pacs2
Pacsin1
Pacsin3
Padi2
Paep
Pafah1b1
Pafah1b2
Pafah2
Pah
Paics
Paip2
Pak2
Pak3
Pak4
Palm
Pam
Pam16
Pan2
Pan3
Pank2
Pank4
Panx1
Panx2
Paox
Papln
Papola
Paqr4
Paqr7
Paqr8
Paqr9-as1
Pard3-as1
Pard3b
Pard6a
Pard6b
Pard6g-as1
Park7
Parm1
Parp10
Parp14
Parp2
Parp8
Parpbp
Parva
Parvb
Parvg
Pasd1
Pask
Patj
Paupar
Pawr
Pawrp1
Pax1
Pax2
Pax6
Pax7
Pax8
Pax8-as1
Pax9
Paxbp1-as1
Paxip1-as1
Paxx
Pbdc1
Pbx2
Pbx3
Pc
Pca3
Pcat1
Pcat6
Pcat7
Pcbd2
Pcbp1
Pcbp2
Pcbp3
Pcca
Pccb
Pcdh10
Pcdh12
Pcdh8p1
Pcdhac1
Pcdhga11
Pcdhgc3
Pcdhgc5
Pced1b
Pced1b-as1
Pcf11
Pcgf2
Pcgf3
Pcgf5
Pcid2
Pcif1
Pck2
Pcm1
Pcmt1
Pcmtd2
Pcna
Pcnp
Pcnt
Pcnx1
Pcnx3
Pcnx4
Pcolce
Pcolce2
Pcolce-as1
Pcoth
Pcsk1n
Pcsk2
Pcsk4
Pcsk5
Pcsk6
Pcsk6-as1
Pcsk9
Pctp
Pcyox1
Pcyox1l
Pcyt1a
Pdc
Pdcd1
Pdcd11
Pdcd2l
Pdcd4
Pdcd5
Pdcd6
Pdcd6ip
Pdcd6ipp1
Pdcd6ipp2
Pdcl3
Pde12
Pde1b
Pde2a
Pde3a
Pde3b
Pde4b
Pde4c
Pde4d
Pde4dip
Pde6b
Pde7a
Pde8a
Pdgfra
Pdgfrb
Pdha1
Pdhx
Pdia2
Pdia3
Pdia3p1
Pdik1l
Pdk1
Pdk2
Pdk3
Pdlim1
Pdlim2
Pdlim3
Pdlim4
Pdlim5
Pdlim7
Pdp1
Pdp2
Pdpk1
Pdpr
Pds5b
Pdxdc1
Pdxk
Pdyn-as1
Pdzrn3
Pdzrn4
Pea15
Pear1
Pebp1
Peg10
Peli2
Peli3
Pelo
Pepd
Per3
Pex10
Pex13
Pex14
Pex26
Pex3
Pex5
Pex7
Pfas
Pfdn4
Pfdn5
Pfdn6
Pfkfb2
Pfkfb3
Pfkfb4
Pfkl
Pfkm
Pfkp
Pfn1
Pgam1
Pgam5
Pgap2
Pgbd1
Pgbd2
Pgc
Pgd
Pgf
Pgghg
Pgk1
Pglyrp4
Pgm1
Pgm2
Pgm5p4
Pgp
Pgpep1
Pgr-as1
Pgs1
Phactr1
Phactr2
Phactr4
Phax
Phb2
Phc1
Phc3
Phf1
Phf10
Phf11
Phf12
Phf13
Phf14
Phf19
Phf2
Phf20
Phf20l1
Phf21a
Phf21b
Phf23
Phf6
Phf7
Phgdh
Phkb
Phkg1
Phkg2
Phldb1
Phldb2
Phldb3
Phox2a
Phpt1
Phrf1
Phtf2
Phyh
Phyhd1
Pi16
Pi4k2a
Pianp
Pias1
Pias4
Pibf1
Pidd1
Piezo1
Pigb
Pigg
Pigl
Pigq
Pigr
Pigs
Pigt
Pigv
Pigw
Pigx
Pigy-dt
Pih1d1
Pik3c2a
Pik3c2b
Pik3c3
Pik3ca
Pik3cb
Pik3cd
Pik3cd-as1
Pik3cg
Pik3ip1-as1
Pik3r1
Pik3r2
Pik3r3
Pikfyve
Pilra
Pilrb
Pim1
Pim3
Pimreg
Pin1
Pin4
Pink1
Pinlyp
Pip4k2a
Pip5k1a
Pip5k1b
Pip5k1c
Pip5k1p2
Pip5kl1
Pipox
Pisd
Pithd1
Pitpnb
Pitpnc1
Pitpnm1
Pitpnm2
Pitpnm3
Pitrm1
Pitx1
Pitx2
Pitx3
Piwil4
Pjvk
Pkd1
Pkd1l2
Pkd2
Pkd2l1
Pkdcc
Pkhd1l1
Pkia
Pkib
Pkig
Pkm
Pkmyt1
Pkn1
Pkn2
Pknox1
Pkp3
Pkp4
Pla1a
Pla2g15
Pla2g2c
Pla2g4c
Pla2g4c-as1
Pla2g4d
Pla2g4e-as1
Pla2g6
Plat
Plau
Plb1
Plbd2
Plcb1
Plcb2
Plcb3
Plcb4
Plcd1
Plcd3
Plcg1
Plcg2
Plch2
Plcxd1
Plcxd2
Plcxd2-as1
Pld2
Pld3
Pld4
Plec
Plekha2
Plekha3
Plekha4
Plekha5
Plekha6
Plekha7
Plekha8
Plekhb1
Plekhb2
Plekhf1
Plekhf2
Plekhg1
Plekhg2
Plekhg3
Plekhg4
Plekhg5
Plekhh1
Plekhj1
Plekhm3
Plekho1
Plekho2
Plg
Plgla
Plglb2
Plin1
Plin2
Plk1
Plk3
Plk5
Plod1
Plpbp
Plpp1
Plpp4
Plpp6
Plppr3
Plppr4
Pls1
Plscr1
Plvap
Plxdc1
Plxna3
Plxnb2
Plxnb3
Plxnc1
Pmaip1
Pmf1
Pmf1-bglap
Pmis2
Pml
Pmm2
Pmp22
Pmpca
Pms1
Pnck
Pnkd
Pnkdp1
Pnldc1
Pnma1
Pnmt
Pnn
Pno1
Pnoc
Pnpla1
Pnpla2
Pnpla3
Pnpla6
Pnpla7
Pnpo
Pnrc1
Pnrc2
Pnrc2p1
Poc1b-as1
Podnl1
Pofut1
Pogk
Poglut1
Pola1
Pola2
Pold1
Pold2
Pold3
Poldip3
Pole4
Polh
Poli
Polk
Polm
Polr1a
Polr1c
Polr1d
Polr1e
Polr2a
Polr2b
Polr2c
Polr2e
Polr2g
Polr2h
Polr2i
Polr2k
Polr2l
Polr2m
Polr3b
Polr3c
Polr3d
Polr3e
Polr3g
Polr3gl
Polr3h
Polrmt
Pom121
Pom121l1p
Pomp
Pomt1
Pon3
Pop1
Pop4
Pop7
Por
Porcn
Pot1-as1
Potea
Potekp
Pou2af1
Pou2f1
Pou2f2
Pou2f3
Pou3f1
Pou3f2
Pou3f3
Pou4f2
Pou6f2
Ppa2
Ppan
Ppan-p2ry11
Ppara
Ppard
Pparg
Ppargc1a
Ppargc1b
Ppcdc
Ppcs
Ppdpf
Ppef1
Ppfia1
Ppfia3
Ppfia4
Ppfibp1
Ppfibp2
Pphln1
Ppia
Ppiap3
Ppiap35
Ppie
Ppif
Ppig
Ppih
Ppil2
Ppil6
Ppip5k2
Ppl
Ppm1a
Ppm1b
Ppm1d
Ppm1g
Ppm1k-dt
Ppm1l
Ppm1m
Ppm1n
Ppme1
Ppox
Ppp1cb
Ppp1r11
Ppp1r12a-as1
Ppp1r12b
Ppp1r12c
Ppp1r13b
Ppp1r13l
Ppp1r14b
Ppp1r15a
Ppp1r16a
Ppp1r1b
Ppp1r21
Ppp1r26-as1
Ppp1r27
Ppp1r32
Ppp1r37
Ppp1r3e
Ppp1r3f
Ppp1r3g
Ppp1r7
Ppp1r8
Ppp1r9a
Ppp2r1a
Ppp2r2a
Ppp2r2c
Ppp2r2d
Ppp2r3a
Ppp2r3b
Ppp2r5b
Ppp2r5c
Ppp2r5d
Ppp3cb-as1
Ppp4c
Ppp4r1-as1
Ppp4r1l
Ppp4r2
Ppp4r4
Ppp5c
Ppp6r1
Ppp6r2
Ppp6r3
Pprc1
Ppt2
Ppt2-egfl8
Pqbp1
Pqlc2
Pqlc2l
Pqlc3
Prame
Prcc
Prdm1
Prdm11
Prdm12
Prdm16
Prdm2
Prdm8
Prdx1
Prdx1p1
Prdx2p2
Prdx4
Prdx5
Prdx6
Prelid1
Prelid2
Prelid3a
Prelid3bp7
Prex2
Prg2
Prg4
Prickle1
Prickle3
Prickle4
Prim2
Primpol
Prkab1
Prkaca
Prkacb
Prkag2-as1
Prkar1a
Prkar2a
Prkar2a-as1
Prkca
Prkcb
Prkcd
Prkce
Prkcg
Prkch
Prkcq-as1
Prkcsh
Prkcz
Prkcz-as1
Prkd2
Prkrip1
Prlr
Prmt1
Prmt2
Prmt3
Prmt5
Prmt5-as1
Prmt6
Prmt7
Prnp
Prob1
Proc
Procr
Prokr1
Prom2
Proser2
Proser3
Prox1
Prox2
Prpf18
Prpf3
Prpf31
Prpf38a
Prpf39
Prpf4
Prpf40b
Prpf4b
Prpf8
Prph
Prps1
Prpsap2
Prr11
Prr12
Prr13
Prr13p5
Prr14
Prr14l
Prr15
Prr26
Prr27
Prr29
Prr3
Prr5
Prr5-arhgap8
Prr5l
Prr7
Prr7-as1
Prrc1
Prrc2a
Prrc2b
Prrc2c
Prrg1
Prrg2
Prrg3
Prrt2
Prrx1
Prss12
Prss16
Prss21
Prss22
Prss36
Prss46p
Prss54
Prss8
Prtn3
Prune1
Prx
Prxl2a
Prxl2b
Psat1
Psca
Psd4
Psen1
Psen2
Psenen
Pskh1
Psma3-as1
Psma4
Psma6
Psma7
Psmb10
Psmb3
Psmb4
Psmb5
Psmb6
Psmb8-as1
Psmb9
Psmc1
Psmc1p9
Psmc2
Psmc3
Psmc4
Psmc5
Psmc6
Psmd1
Psmd11
Psmd12p
Psmd13
Psmd14
Psmd2
Psmd3
Psmd4
Psmd7
Psmd8
Psmd9
Psme1
Psme2
Psme3
Psmf1
Psmg3
Psmg3-as1
Psmg4
Psors1c1
Psors1c3
Psrc1
Pstk
Pstpip1
Ptbp1
Ptbp2
Ptcd3
Ptch1
Ptch2
Ptdss1
Ptdss2
Pten
Ptenp1-as
Ptf1a
Ptgds
Ptger2
Ptger4
Ptger4p2
Ptges
Ptges2
Ptges3p2
Ptgir
Ptgr2
Ptgs1
Pth1r
Pth2
Ptk2b
Ptk7
Ptma
Ptmap12
Ptms
Ptov1
Ptp4a1
Ptp4a2
Ptp4a2p1
Ptp4a3
Ptpa
Ptpmt1
Ptpn1
Ptpn11
Ptpn12
Ptpn18
Ptpn22
Ptpn23
Ptpn4
Ptpn6
Ptpn7
Ptpra
Ptpre
Ptprf
Ptprg
Ptprh
Ptprk
Ptprn
Ptprn2
Ptprs
Ptpru
Ptprvp
Ptrh1
Ptrhd1
Pts
Pttg1ip
Pudp
Puf60
Pura
Pus1
Pus7
Pusl1
Pvt1
Pwp1
Pwp2
Pwwp2b
Pwwp3a
Pxk
Pxmp2
Pxn-as1
Pxylp1
Pycard
Pycard-as1
Pycr1
Pycr3
Pydc1
Pygm
Pyroxd1
Pyy
Qars
Qki
Qpct
Qpctl
Qprt
Qrich1
Qrich2
Qser1
Qsox1
Qtrt1
Qtrt2
R3hcc1
R3hcc1l
R3hdm1
R3hdm2
R3hdm4
Rab10
Rab11a
Rab11b
Rab11fip3
Rab11fip4
Rab12
Rab17
Rab18
Rab1b
Rab22a
Rab24
Rab25
Rab26
Rab27a
Rab2a
Rab30-as1
Rab31
Rab33b
Rab34
Rab36
Rab37
Rab3a
Rab3d
Rab3gap1
Rab3gap2
Rab3ip
Rab40c
Rab4a
Rab4b
Rab4b-egln2
Rab5a
Rab5b
Rab5if
Rab7a
Rab8a
Rab8b
Rab9a
Rabac1
Rabep1
Rabep2
Rabepk
Rabgap1
Rabgap1l
Rabgef1
Rabggtb
Rabl3
Rabl6
Rac1
Rac2
Rac3
Racgap1
Rad17
Rad21-as1
Rad23a
Rad23b
Rad50
Rad51
Rad51ap1
Rad51b
Rad51c
Rad54l
Rad54l2
Rad9a
Rad9b
Rae1
Raet1e
Raf1
Rag1
Rai1
Rai14
Rala
Ralb
Ralbp1
Ralgapb
Ralgps2
Raly
Ran
Ranbp1
Ranbp17
Ranbp2
Rap1a
Rap1b
Rap1gap2
Rap1gds1
Rap2a
Rap2b
Rap2c
Rap2c-as1
Rap2cp1
Rapgef1
Rapgef2
Rapgef4
Rapgefl1
Rara
Rarb
Rarg
Rars
Rasa1
Rasa2
Rasa3
Rasa4
Rasal2
Rasal3
Rasgrf1
Rasgrp4
Rasl10a
Rasl10b
Rasl11a
Rasl11b
Rassf1
Rassf1-as1
Rassf3
Rassf4
Rassf5
Rassf7
Rassf8
Raver1
Raver2
Rax
Rb1
Rbak
Rbakdn
Rbak-rbakdn
Rbbp4
Rbbp6
Rbbp8p1
Rbfa
Rbfox3
Rbl2
Rbm10
Rbm11
Rbm14
Rbm14-rbm4
Rbm15
Rbm17
Rbm23
Rbm25
Rbm26-as1
Rbm3
Rbm33
Rbm38
Rbm4
Rbm42
Rbm45
Rbm47
Rbm48
Rbm6
Rbm7
Rbms2
Rbms3
Rbpj
Rbpjl
Rbpms
Rbsn
Rbx1
Rcan1
Rcan3
Rcc1
Rccd1
Rce1
Rcl1
Rcn2
Rcn3
Rcor2
Rcor3
Rcsd1
Rdh10
Rdh12
Rdh13
Rdh5
Rdm1p3
Rdm1p5
Rdx
Reck
Recql4
Recql5
Reep1
Reep2
Reep6
Reg3g
Rel
Rela
Relb
Relch
Rell2
Relt
Renbp
Repin1
Reps2
Rer1
Rere-as1
Resf1
Rest
Retreg2
Retreg3
Rex1bd
Rexo1
Rexo1l1p
Rexo1l2p
Rexo2
Rexo5
Rf00003
Rf00004
Rf00006
Rf00012
Rf00015
Rf00017
Rf00019
Rf00024
Rf00026
Rf00066
Rf00096
Rf00150
Rf00156
Rf00212
Rf00263
Rf00283
Rf00284
Rf00285
Rf00322
Rf00345
Rf00401
Rf00407
Rf00409
Rf00416
Rf00560
Rf00561
Rf00568
Rf00591
Rf01169
Rf01210
Rf01877
Rf01882
Rf01883
Rf01951
Rf01955
Rf01956
Rf01957
Rf01976
Rf01977
Rf01978
Rf01979
Rf01984
Rf01986
Rf01987
Rf01992
Rf02040
Rf02041
Rf02103
Rf02110
Rf02116
Rf02118
Rf02122
Rf02124
Rf02125
Rf02137
Rf02138
Rf02139
Rf02143
Rf02148
Rf02156
Rf02174
Rf02175
Rf02176
Rf02178
Rf02187
Rf02188
Rf02196
Rf02198
Rf02203
Rf02204
Rf02215
Rf02216
Rf02217
Rf02220
Rf02247
Rf02248
Rf02249
Rf02251
Rf02252
Rf02271
Rf02272
Rfc2
Rfc3
Rfc4
Rfc5
Rfesd
Rfesdp1
Rflna
Rfng
Rfx1
Rfx2
Rfx3-as1
Rfx4
Rfx5
Rfxank
Rfxap
Rgcc
Rgl1
Rgl3
Rgma
Rgmb
Rgmb-as1
Rgn
Rgp1
Rgs11
Rgs12
Rgs14
Rgs17
Rgs2
Rgs20
Rgs3
Rgs9
Rgs9bp
Rhbdd1
Rhbdd2
Rhbdf2
Rhbdl1
Rhbdl3
Rheb
Rhebp2
Rhoa
Rhobtb2
Rhobtb3
Rhoc
Rhod
Rhoh
Rhoq
Rhoqp1
Rhot1
Rhot2
Rhpn1
Ribc1
Ric1
Ric8a
Ric8b
Rif1
Riiad1
Rimklb
Rims1
Rims2
Rims4
Rin2
Rin3
Ring1
Rinl
Rint1
Riok3
Riox1
Ripk1
Ripk2
Ripor1
Ripply1
Rita1
Rmc1
Rmdn2
Rmi1
Rmi2
Rmnd5b
Rmrp
Rn7skp114
Rn7skp119
Rn7skp130
Rn7skp16
Rn7skp180
Rn7skp210
Rn7skp249
Rn7skp254
Rn7skp296
Rn7skp297
Rn7skp78
Rn7skp8
Rn7sl1
Rn7sl11p
Rn7sl14p
Rn7sl181p
Rn7sl183p
Rn7sl2
Rn7sl215p
Rn7sl254p
Rn7sl271p
Rn7sl288p
Rn7sl290p
Rn7sl346p
Rn7sl363p
Rn7sl371p
Rn7sl391p
Rn7sl487p
Rn7sl508p
Rn7sl551p
Rn7sl561p
Rn7sl600p
Rn7sl645p
Rn7sl66p
Rn7sl674p
Rn7sl688p
Rn7sl704p
Rn7sl708p
Rn7sl718p
Rn7sl73p
Rn7sl794p
Rn7sl832p
Rn7sl843p
Rn7sl862p
Rna5-8sp5
Rna5s9
Rna5sp127
Rna5sp152
Rna5sp162
Rna5sp174
Rna5sp175
Rna5sp18
Rna5sp190
Rna5sp21
Rna5sp217
Rna5sp233
Rna5sp241
Rna5sp242
Rna5sp243
Rna5sp283
Rna5sp284
Rna5sp320
Rna5sp324
Rna5sp351
Rna5sp378
Rna5sp382
Rna5sp397
Rna5sp407
Rna5sp408
Rna5sp409
Rna5sp429
Rna5sp440
Rna5sp462
Rna5sp473
Rna5sp478
Rna5sp481
Rna5sp486
Rna5sp488
Rna5sp493
Rna5sp528
Rna5sp532
Rna5sp75
Rna5sp77
Rna5sp89
Rnase4
Rnase8
Rnaseh1-as1
Rnaseh2a
Rnaseh2b
Rnaseh2c
Rnasek
Rnasek-c17orf49
Rnaset2
Rnd2
Rnf10
Rnf103
Rnf11
Rnf111
Rnf112
Rnf114
Rnf121
Rnf123
Rnf130
Rnf139
Rnf14
Rnf144a
Rnf144b
Rnf157
Rnf157-as1
Rnf166
Rnf167
Rnf180
Rnf182
Rnf185
Rnf187
Rnf19b
Rnf2
Rnf20
Rnf207
Rnf208
Rnf212
Rnf212b
Rnf214
Rnf216p1
Rnf217
Rnf220
Rnf225
Rnf227
Rnf24
Rnf31
Rnf32
Rnf34
Rnf4
Rnf40
Rnf43
Rnf5
Rnf7
Rnf8
Rnft1-dt
Rnft2
Rnh1
Rnmt
Rnpc3
Rnpep
Rnpepl1
Rnps1
Rnu11
Rnu1-1
Rnu1-108p
Rnu1-117p
Rnu1-120p
Rnu1-122p
Rnu1-125p
Rnu1-13p
Rnu12
Rnu1-20p
Rnu1-47p
Rnu1-67p
Rnu1-85p
Rnu1-88p
Rnu1-8p
Rnu1-92p
Rnu1-93p
Rnu2-17p
Rnu2-2p
Rnu2-51p
Rnu2-52p
Rnu2-63p
Rnu4-1
Rnu4-2
Rnu4-27p
Rnu4-40p
Rnu4-42p
Rnu4-52p
Rnu4-8p
Rnu4atac
Rnu4atac15p
Rnu5a-1
Rnu5a-8p
Rnu5b-1
Rnu5d-1
Rnu5e-1
Rnu5e-4p
Rnu5e-6p
Rnu5f-1
Rnu6-1
Rnu6-1004p
Rnu6-101p
Rnu6-1046p
Rnu6-1055p
Rnu6-1068p
Rnu6-1077p
Rnu6-1079p
Rnu6-1128p
Rnu6-1138p
Rnu6-1148p
Rnu6-1175p
Rnu6-1176p
Rnu6-1231p
Rnu6-1276p
Rnu6-1301p
Rnu6-1311p
Rnu6-136p
Rnu6-163p
Rnu6-168p
Rnu6-194p
Rnu6-2
Rnu6-204p
Rnu6-20p
Rnu6-229p
Rnu6-23p
Rnu6-283p
Rnu6-293p
Rnu6-299p
Rnu6-419p
Rnu6-425p
Rnu6-430p
Rnu6-431p
Rnu6-450p
Rnu6-467p
Rnu6-471p
Rnu6-481p
Rnu6-510p
Rnu6-557p
Rnu6-564p
Rnu6-570p
Rnu6-600p
Rnu6-70p
Rnu6-722p
Rnu6-745p
Rnu6-757p
Rnu6-761p
Rnu6-777p
Rnu6-826p
Rnu6-842p
Rnu6-859p
Rnu6-866p
Rnu6-881p
Rnu6-882p
Rnu6-9
Rnu6-92p
Rnu6-951p
Rnu6-992p
Rnu6atac27p
Rnu6atac32p
Rnu7-1
Rnu7-140p
Rnu7-143p
Rnu7-186p
Rnu7-26p
Rnu7-27p
Rnvu1-1
Rnvu1-14
Rnvu1-15
Rnvu1-19
Rnvu1-3
Rnvu1-4
Rnvu1-6
Rnvu1-7
Rny1p5
Rny1p6
Rny3
Rny4
Rny4p16
Rny4p37
Ro60
Robo2
Robo3
Robo4
Rock1p1
Rom1
Rora-as1
Rpa1
Rpain
Rparp-as1
Rpf1
Rpf2
Rpgrip1
Rph3a
Rph3al
Rpl10
Rpl10a
Rpl10p15
Rpl11
Rpl12p14
Rpl12p23
Rpl12p27
Rpl12p28
Rpl12p42
Rpl12p47
Rpl13
Rpl13a
Rpl13ap17
Rpl13p5
Rpl14
Rpl15
Rpl17
Rpl17-c18orf32
Rpl17p36
Rpl18a
Rpl19
Rpl21
Rpl21p42
Rpl21p6
Rpl22p3
Rpl23a
Rpl23ap12
Rpl23ap82
Rpl23ap87
Rpl23ap89
Rpl23ap95
Rpl26
Rpl26l1
Rpl27
Rpl27a
Rpl27p12
Rpl28
Rpl30p12
Rpl30p7
Rpl31
Rpl34
Rpl34p18
Rpl35
Rpl35a
Rpl35p5
Rpl36
Rpl36a
Rpl36a-hnrnph2
Rpl36al
Rpl36ap43
Rpl36ap6
Rpl37a
Rpl37p2
Rpl38
Rpl39p38
Rpl39p6
Rpl3l
Rpl4
Rpl41
Rpl5
Rpl5p28
Rpl5p6
Rpl6p25
Rpl7a
Rpl7l1
Rpl7l1p5
Rpl7l1p8
Rpl7p12
Rpl7p41
Rpl7p44
Rpl7p51
Rpl9p33
Rplp0
Rplp2
Rpn2
Rpp14
Rpp25
Rpp38
Rpph1
Rprd1b
Rprd2
Rps10-nudt3
Rps11
Rps12
Rps14
Rps14p4
Rps15
Rps15ap30
Rps15ap38
Rps15p9
Rps18
Rps19
Rps19bp1
Rps2
Rps20p33
Rps21
Rps24
Rps26
Rps27
Rps27a
Rps27p25
Rps27p26
Rps28
Rps29p16
Rps2p32
Rps2p36
Rps3
Rps3a
Rps3ap22
Rps3ap38
Rps4xp12
Rps4xp16
Rps4xp18
Rps4y1
Rps5p3
Rps6ka1
Rps6ka2
Rps6ka4
Rps6kb1
Rps6kb2
Rps6kc1
Rps6kl1
Rps7
Rps7p1
Rps8
Rps9
Rpsa
Rpsap18
Rpsap31
Rpsap52
Rpsap62
Rptor
Rpusd2
Rpusd4
Rraga
Rragb
Rreb1
Rrm1
Rrm2
Rrnad1
Rrp1
Rrp12
Rrp15
Rrp7bp
Rsad1
Rsad2
Rsbn1
Rsbn1l
Rsl24d1p11
Rsph4a
Rspo4
Rspry1
Rsrc1
Rsrp1
Rtbdn
Rtca
Rtca-as1
Rtel1
Rtel1-tnfrsf6b
Rtf1
Rtf2
Rtl8a
Rtl8c
Rtn2
Rtn3
Rtn4r
Rtn4rl2
Rtraf
Rufy1
Rufy3
Rundc1
Rundc3a
Rundc3b
Runx1
Runx2
Runx3
Rusc1
Ruvbl1-as1
Ruvbl2
Rwdd1
Rwdd3
Rxfp4
Rxra
Rxrb
Rxylt1
Ryr1
Ryr3
S100a1
S100a3
S100a8
S100b
S100pbp
S1pr1
S1pr3
S1pr4
Sacm1l
Sae1
Safb
Safb2
Sag
Sall3
Samd1
Samd10
Samd11
Samd12
Samd13
Samd14
Samd4a
Samd4b
Samd5
Samd8
Samm50
Sammson
Samsn1
Sap18
Sap25
Sap30
Sap30bp
Sap30l
Sar1a
Sars
Sart1
Sat1
Satb1-as1
Satb2
Satb2-as1
Saxo2
Sbdsp1
Sbf2-as1
Sbk3
Sbno2
Scaant1
Scaf1
Scaf8
Scai
Scamp1
Scamp2
Scamp4
Scamp5
Scand2p
Scap
Scara3
Scarb1
Scarf1
Scarna16
Scarna17
Scarna2
Scat8
Scel
Scfd1
Scg5
Scgb3a2
Scin
Scly
Scml4
Scn1b
Scn2a
Scn3b
Scn8a
Scnm1
Scnn1a
Scnn1d
Scoc
Scp2
Scpep1
Scrn3
Scube1
Scygr10
Scygr8
Scyl1
Scyl2
Sdc1
Sdcbp
Sdcbp2-as1
Sdcbpp1
Sdccag8
Sdf2l1
Sdf4
Sdha
Sdhaf1
Sdhaf2
Sdhaf3
Sdhaf4
Sdhap1
Sdhap2
Sdhc
Sdhcp1
Sdhcp4
Sdhd
Sdk1
Sdsl
Sec11c
Sec13
Sec14l1
Sec14l2
Sec14l4
Sec14l5
Sec16a
Sec1p
Sec22a
Sec22c
Sec23a-as1
Sec23ip
Sec24a
Sec24b
Sec24c
Sec61a2
Sec61b
Sec62
Secisbp2
Sectm1
Seh1l
Sele
Selenbp1
Selenoh
Selenoi
Selenokp1
Selenom
Selenoo
Selenot
Selenow
Sema3b
Sema3b-as1
Sema3f
Sema4a
Sema4b
Sema4c
Sema4d
Sema4f
Sema4g
Sema6b
Sema6c
Sema7a
Senp2
Senp5
Senp6
Senp8
Sepsecs-as1
Sept1
Sept11
Sept2
Sept3
Sept4-as1
Sept5
Sept7
Sept9
Serbp1
Serf2
Sergef
Serhl
Serhl2
Serinc4
Serp1
Serpina1
Serpina3
Serpina4
Serpina5
Serpina6
Serpina9
Serpinb8
Serpind1
Serpine1
Serpinf1
Serpinf2
Serping1
Serpinh1
Serpini1
Set
Setbp1
Setd1a
Setd1b
Setd5
Setd9
Setdb1
Setdb2
Setmar
Setx
Sf1
Sf3a2
Sf3b2
Sf3b3
Sfi1
Sfr1
Sfswap
Sft2d1
Sft2d2
Sft2d3
Sftpb
Sftpc
Sfxn1
Sfxn2
Sfxn3
Sfxn5
Sgca
Sgf29
Sgk3
Sgms1
Sgms1-as1
Sgms2
Sgo2
Sgpl1
Sgsh
Sgsm2
Sgsm3
Sgta
Sh2b1
Sh2b2
Sh2b3
Sh2d2a
Sh2d3a
Sh2d3c
Sh2d4a
Sh2d4b
Sh2d7
Sh3bgr
Sh3bgrl
Sh3bgrl3
Sh3bp1
Sh3bp2
Sh3bp5
Sh3d21
Sh3gl1
Sh3gl3
Sh3pxd2a
Sh3pxd2a-as1
Sh3rf1
Sh3rf2
Sh3rf3
Sh3tc1
Sh3yl1
Shank2
Shank3
Shbg
Shc1
Shc3
Shd
She
Shf
Shh
Shisa4
Shisa5
Shisa9
Shisal2a
Shkbp1
Shld1
Shld2
Shmt2
Shoc2
Siah1
Siah2
Siah2-as1
Sidt2
Sigirr
Siglec15
Siglec17p
Siglec22p
Sil1
Sim2
Simc1
Sin3a
Sin3b
Sipa1
Sipa1l1
Sipa1l3
Sirpa
Sirpap1
Sirpb3p
Sirt1
Sirt4
Sirt5
Sirt6
Sirt7
Sit1
Siva1
Six1
Six3-as1
Skida1
Skil
Skiv2l
Skor1
Skp2
Sla
Slain1
Slamf1
Slamf9
Slc10a3
Slc11a1
Slc11a2
Slc12a1
Slc12a2
Slc12a4
Slc12a5
Slc12a5-as1
Slc12a9
Slc12a9-as1
Slc13a4
Slc16a10
Slc16a11
Slc16a13
Slc16a1-as1
Slc16a3
Slc16a5
Slc16a7
Slc17a7
Slc17a9
Slc18a2
Slc18b1
Slc19a1
Slc1a2
Slc1a6
Slc20a1
Slc22a10
Slc22a17
Slc22a18
Slc22a18as
Slc22a23
Slc22a31
Slc22a4
Slc22a5
Slc23a3
Slc24a1
Slc25a10
Slc25a12
Slc25a14
Slc25a15
Slc25a18
Slc25a19
Slc25a21-as1
Slc25a22
Slc25a25
Slc25a26
Slc25a27
Slc25a3
Slc25a30
Slc25a36
Slc25a37
Slc25a38
Slc25a4
Slc25a41
Slc25a42
Slc25a43
Slc25a44
Slc25a47
Slc25a5
Slc26a1
Slc26a10
Slc26a11
Slc26a2
Slc27a1
Slc27a2
Slc27a3
Slc27a4
Slc27a5
Slc27a6
Slc28a1
Slc29a1
Slc29a3
Slc29a4
Slc2a1
Slc2a10
Slc2a11
Slc2a14
Slc2a1-as1
Slc2a3
Slc2a4
Slc2a4rg
Slc2a8
Slc2a9
Slc30a2
Slc30a5
Slc30a6
Slc30a7
Slc31a1
Slc34a3
Slc35a1
Slc35a3
Slc35a4
Slc35a5
Slc35c1
Slc35c2
Slc35e1
Slc35e2a
Slc35e2b
Slc35e3
Slc35e4
Slc35f6
Slc35g1
Slc35g2
Slc35g6
Slc36a1
Slc37a1
Slc37a2
Slc37a3
Slc37a4
Slc38a1
Slc38a3
Slc38a8
Slc39a1
Slc39a10
Slc39a13
Slc39a14
Slc39a3
Slc39a4
Slc39a5
Slc39a7
Slc39a9
Slc3a2
Slc43a1
Slc43a2
Slc43a3
Slc44a1
Slc44a2
Slc44a3
Slc44a3-as1
Slc44a4
Slc45a4
Slc47a2
Slc48a1
Slc49a3
Slc4a1
Slc4a1ap
Slc4a2
Slc4a3
Slc4a7
Slc4a8
Slc50a1
Slc51a
Slc52a1
Slc52a2
Slc5a6
Slc6a1
Slc6a12
Slc6a13
Slc6a19
Slc6a6
Slc6a8
Slc7a2
Slc7a6
Slc8a2
Slc8b1
Slc9a1
Slc9a2
Slc9a3
Slc9a3-as1
Slc9a3r1
Slc9a3r2
Slc9a5
Slc9a6
Slc9a7p1
Slc9a8
Slc9b2
Slco1a2
Slco1b1
Slco2a1
Slco2b1
Slco3a1
Slco4a1
Slf1
Slf2
Slfn5
Slirp
Slit1
Slit2
Slit3
Slitrk2
Slitrk5
Slk
Slmap
Slurp2
Slx4
Smad1
Smad3
Smad4
Smad5
Smad6
Smagp
Smap1
Smap2
Smarca2
Smarca4
Smarca5-as1
Smarcad1
Smarcal1
Smarcb1
Smarcd1
Smc3
Smc4
Smchd1
Smdt1
Smg1p1
Smg1p3
Smg5
Smg6
Smg6-it1
Smg7
Smg7-as1
Smg8
Smim1
Smim13
Smim19
Smim20
Smim24
Smim25
Smim26
Smim27
Smim29
Smim3
Smim36
Smim38
Smim39
Smim4
Smim40
Smim8
Smkr1
Smlr1
Smox
Smpd1
Smpd2
Smpd4
Sms
Smtn
Smurf2p1
Smyd2
Smyd5
Snai3-as1
Snap23
Snap23p1
Snap25
Snap29
Snap47
Snap47-as1
Snap91
Snapc2
Snapc3
Snapin
Snca-as1
Sncaip
Sncb
Sncg
Sned1
Snhg10
Snhg11
Snhg14
Snhg16
Snhg18
Snhg19
Snhg20
Snhg21
Snhg22
Snhg25
Snhg26
Snhg29
Snhg3
Snhg4
Snhg5
Snhg8
Snhg9
Snora108
Snora13
Snora17a
Snora17b
Snora24
Snora31
Snora3a
Snora48
Snora50c
Snora52
Snora57
Snora6
Snora70
Snora71e
Snora73a
Snora78
Snord101
Snord104
Snord105
Snord110
Snord115-11
Snord118
Snord12
Snord12b
Snord12c
Snord13
Snord13p1
Snord15a
Snord1c
Snord2
Snord24
Snord35b
Snord36b
Snord3a
Snord3b-2
Snord3c
Snord3d
Snord3j
Snord42b
Snord45a
Snord45c
Snord46
Snord48
Snord49a
Snord49b
Snord52
Snord55
Snord58c
Snord60
Snord88a
Snord88b
Snph
Snrk
Snrnp27
Snrnp35
Snrnp70
Snrpa
Snrpb2
Snrpc
Snrpd1
Snrpd2
Snrpd3
Snrpe
Snrpep3
Snrpep6
Snrpgp12
Snrpn
Sntb1
Sntb2
Sntg1
Sntg2
Snurf
Snx1
Snx10
Snx11
Snx15
Snx17
Snx18
Snx18p12
Snx19
Snx2
Snx21
Snx22
Snx24
Snx25
Snx25p1
Snx27
Snx29
Snx32
Snx33
Snx5
Snx9
Soat1
Sobp
Socs2
Socs2-as1
Socs3
Socs4
Socs5
Socs6
Socs7
Sod1
Soga3
Sohlh1
Son
Sorbs1
Sorbs2
Sorbs3
Sorcs2
Sorcs3
Sord
Sorl1
Sos2
Sowaha
Sox12
Sox13
Sox1-ot
Sox21-as1
Sox2-ot
Sox6
Sox8
Sox9-as1
Sp1
Sp100
Sp140
Sp140l
Sp2
Sp2-as1
Sp4
Spa17
Spaca6
Spaca9
Spag1
Spag16
Spag4
Spag5
Spag5-as1
Sparc
Spart
Spart-as1
Spast
Spata1
Spata13
Spata20
Spata31a6
Spata32
Spata33
Spata3-as1
Spata46
Spata5
Spata5l1
Spata6l
Spata7
Spatc1
Spats2
Spats2l
Spcs1
Spcs2
Spcs2p1
Spcs2p2
Spdl1
Spdyc
Specc1
Specc1l
Spef2
Speg
Spesp1
Spg21
Spg7
Sphk1
Sphk2
Spi1
Spib
Spidr
Spin1
Spint1
Spint2
Spire2
Spn
Spns1
Spo11
Spocd1
Spock2
Spon2
Spopl
Spp1
Sppl2b
Sppl3
Spred1
Spred3
Sprtn
Spry1
Spry3
Spry4
Spry4-as1
Spsb1
Spsb2
Sptan1
Sptb
Sptbn1
Sptbn4
Sptlc3
Sptssb
Spty2d1os
Sqle
Sqor
Sqstm1
Src
Srcap
Srcin1
Srd5a1
Srd5a3-as1
Srebf1
Srebf2
Srek1
Srfbp1
Srgap1
Srgap2-as1
Srgap2c
Srgap2d
Srgn
Srm
Srp14-as1
Srp14p4
Srp19
Srp54
Srp72p1
Srp9
Srr
Srrd
Srrm1
Srrm2
Srrm3
Srrm5
Srrt
Srsf1
Srsf11
Srsf2
Srsf3
Srsf5
Srsf6
Srsf8
Srxn1
Ss18l1
Ss18l2
Ssb
Ssbp1
Ssbp4
Ssc5d
Ssh2
Ssh3
Ssmem1
Ssna1
Sspo
Ssr1
Ssr4
Ssrp1
Sssca1
Sstr2
Sstr5-as1
Ssu72
Ssuh2
St14
St3gal2
St3gal3
St3gal4
St3gal5-as1
St3gal6
St5
St6gal1
St6gal2
St6galnac2
St6galnac6
St7
St7-ot4
Stab1
Stac2
Stac3
Stag2
Stag3
Stag3l4
Stag3l5p
Stag3l5p-pvrig2p-pilrb
Stam
Stambp
Stambpl1
Stard3
Stard3nl
Stard8
Stard9
Stat3
Stat6
Stc2
Steap1
Steap1b
Steap2
Steap3
Stim1
Stim2
Stimate
Stip1
Stk11
Stk11ip
Stk17a
Stk19
Stk24
Stk24-as1
Stk25p1
Stk26
Stk32b
Stk32c
Stk35
Stk36
Stk38l
Stk4
Stkld1
Stmn3
Stmp1
Stoml1
Ston1
Ston1-gtf2a1l
Stox2
Stpg1
Stra6
Stra6lp
Stra8
Strada
Stradb
Strap
Strip1
Strn4
Stt3a
Stt3b
Stub1
Stx11
Stx16
Stx16-npepl1
Stx17
Stx18-as1
Stx1b
Stx3
Stx4
Stx5
Stxbp1
Stxbp2
Stxbp3
Stxbp4
Stxbp5
Stxbp5-as1
Stxbp5l
Stxbp6
Styx
Styxl1
Sub1
Sucla2-as1
Suclg2-as1
Sucnr1
Suco
Sugct
Sugt1
Sugt1p4
Sugt1p4-stra6lp
Sulf2
Sult2b1
Sumf2
Sun1
Sun5
Supt4h1
Supt5h
Supt6h
Surf2
Surf4
Susd3
Susd4
Susd6
Suv39h1
Suv39h2
Suz12
Suz12p1
Sv2b
Svil2p
Swap70
Swi5
Swt1
Syce1l
Sycp2l
Syk
Sympk
Syn3
Syne2
Syngap1
Syngr1
Syngr2
Syngr3
Syngr4
Synj2
Synj2bp-cox16
Synm
Synpo
Syp
Sypl1p2
Sys1
Sys1-dbndd2
Syt1
Syt12
Syt14
Syt16
Syt17
Syt2
Syt5
Syt7
Syt8
Sytl1
Sytl4
Szrd1
Szt2
Tab1
Tab2
Tacc1
Tacc2
Tacc3
Taco1
Tada2a
Tada2b
Tada3
Taf1
Taf15
Taf1a-as1
Taf1b
Taf1c
Taf4
Taf4b
Taf6l
Taf8
Tagln
Tal1
Taldo1
Tango2
Tango6
Tank
Taok1
Taok2
Tap1
Tapbp
Tapbpl
Tarbp2
Tardbp
Tars
Tars2
Tarsl2
Tas1r1
Tas2r14
Tasor2
Tat
Tat-as1
Tatdn3
Tax1bp1
Taz
Tbc1d1
Tbc1d10b
Tbc1d10c
Tbc1d12
Tbc1d13
Tbc1d14
Tbc1d15
Tbc1d16
Tbc1d17
Tbc1d19
Tbc1d20
Tbc1d22a
Tbc1d23
Tbc1d24
Tbc1d25
Tbc1d30
Tbc1d31
Tbc1d7
Tbc1d8-as1
Tbc1d9b
Tbcb
Tbcd
Tbce
Tbcel
Tbk1
Tbkbp1
Tbl1x
Tbl1y
Tbl2
Tbl3
Tbp
Tbpl1
Tbpl2
Tbrg1
Tbx1
Tbx10
Tbx2
Tbx21
Tbx2-as1
Tbx4
Tbxas1
Tcam1p
Tcea2
Tceanc2
Tcerg1
Tcerg1l-as1
Tcf12
Tcf19
Tcf20
Tcf23
Tcf25
Tcf3
Tcf7
Tcf7l1
Tcf7l2
Tchp
Tcirg1
Tcl1b
Tcn2
Tcof1
Tcp11l1
Tcp11l2
Tcta
Tctn1
Tdg
Tdgf1p7
Tdh
Tdp1
Tdrd10
Tdrd15
Tdrd3
Tdrkh
Tdrkh-as1
Tead1
Tead4
Tecpr1
Tecpr2
Tecr
Tedc1
Tedc2
Tef
Tekt1
Telo2
Ten1
Ten1-cdk3
Tenm3
Tenm4
Tent2
Tent4a
Tent4b
Tepp
Tepsin
Terb2
Terc
Terf2
Terf2ip
Tert
Tesc-as1
Tesk1
Tet2
Tet3
Tex13c
Tex2
Tex22
Tex264
Tex38
Tex45
Tex54
Tex9
Tfam
Tfap2a
Tfap2a-as1
Tfap2b
Tfap2c
Tfap2e
Tfdp1
Tfeb
Tfg
Tfr2
Tfrc
Tg
Tgfa
Tgfb1i1
Tgfbi
Tgfbr2
Tgif1
Tgif2
Tgif2-rab5if
Tgm2
Tgs1
Th
Thap2
Thap6
Thap7-as1
Thap8
Thap9
Thap9-as1
Thbs1
Thbs2
Thbs3
Thbs4
Thegl
Them6
Thg1l
Thnsl1
Thoc6
Thop1
Thra
Thrap3
Thrb-as1
Thrsp
Thsd1
Thsd4
Thsd8
Thtpa
Thumpd3
Ticam1
Ticrr
Tie1
Tigd2
Tigd5
Timm17a
Timm21
Timm23b
Timm29
Timm44
Timm50
Timmdc1
Timp1
Tinagl1
Tiparp
Tiprl
Tirap
Tjap1
Tjp2
Tjp3
Tk2
Tkfc
Tktl1
Tle3
Tle4
Tle6
Tlk2
Tll1
Tln2
Tlnrd1
Tlr5
Tm2d1
Tm4sf1
Tm4sf19
Tm4sf19-as1
Tm7sf2
Tm7sf3
Tm9sf1
Tm9sf2
Tm9sf4
Tma16
Tma7
Tmbim6
Tmc1
Tmc3-as1
Tmc4
Tmc6
Tmc7
Tmc8
Tmcc1-as1
Tmcc2
Tmco1
Tmco1-as1
Tmco3
Tmco6
Tmed2
Tmed3
Tmed9
Tmem102
Tmem104
Tmem105
Tmem107
Tmem114
Tmem116
Tmem117
Tmem120b
Tmem121
Tmem125
Tmem126a
Tmem126b
Tmem131
Tmem131l
Tmem132a
Tmem132b
Tmem132e
Tmem134
Tmem135
Tmem136
Tmem138
Tmem139
Tmem141
Tmem143
Tmem144
Tmem145
Tmem147
Tmem14b
Tmem14c
Tmem159
Tmem161a
Tmem161b-as1
Tmem164
Tmem165
Tmem167b
Tmem171
Tmem175
Tmem177
Tmem178a
Tmem179b
Tmem181
Tmem182
Tmem183a
Tmem184b
Tmem187
Tmem19
Tmem191a
Tmem191b
Tmem191c
Tmem198
Tmem198b
Tmem199
Tmem200a
Tmem201
Tmem204
Tmem205
Tmem208
Tmem212
Tmem214
Tmem216
Tmem219
Tmem220
Tmem220-as1
Tmem222
Tmem223
Tmem225b
Tmem229b
Tmem248
Tmem25
Tmem251
Tmem253
Tmem254
Tmem254-as1
Tmem260
Tmem262
Tmem263
Tmem266
Tmem273
Tmem33
Tmem37
Tmem38a
Tmem38b
Tmem39b
Tmem42
Tmem43
Tmem44-as1
Tmem45b
Tmem50a
Tmem54
Tmem56
Tmem56-rwdd3
Tmem59l
Tmem62
Tmem63a
Tmem63b
Tmem69
Tmem70
Tmem79
Tmem80
Tmem82
Tmem86a
Tmem87b
Tmem8a
Tmem8b
Tmem91
Tmem92
Tmem94
Tmem97
Tmem97p1
Tmem98
Tmem99
Tmem9b-as1
Tmie
Tmod2
Tmod3
Tmpo
Tmpop2
Tmprss13
Tmprss2
Tmprss3
Tmprss4
Tmprss5
Tmprss9
Tmsb4x
Tmsb4xp4
Tmsb4xp6
Tmtc3
Tmub2
Tmx1
Tmx2
Tmx2-ctnnd1
Tnc
Tnfaip1
Tnfaip2
Tnfaip3
Tnfaip8
Tnfaip8l1
Tnfrsf11a
Tnfrsf12a
Tnfrsf13c
Tnfrsf14
Tnfrsf14-as1
Tnfrsf18
Tnfrsf19
Tnfrsf1b
Tnfrsf25
Tnfrsf8
Tnfsf12
Tnfsf13
Tnfsf13b
Tnfsf14
Tnip2
Tnip3
Tnk1
Tnks
Tnnc1
Tnni2
Tnni3
Tnnt3
Tnpo1
Tnrc18
Tnrc6a
Tnrc6b
Tnrc6c
Tns2
Tns3
Tns4
Tob1
Tob1-as1
Toe1
Togaram1
Tollip
Tollip-as1
Tom1
Tomm20l
Tomm22
Tomm40l
Tomm6
Tonsl
Top2b
Tor1a
Tor1aip1
Tor1aip2
Tor1b
Tox2
Tox4
Tp53i11
Tp53i13
Tp53i3
Tp53inp2
Tp53rk
Tp73
Tpbg
Tpbgl
Tpcn1
Tpcn2
Tpd52l1
Tpd52l2
Tpd52l3
Tpgs1
Tpgs2
Tph2
Tpi1
Tpi1p2
Tpm3
Tpm3p7
Tpm3p9
Tpm4
Tpp1
Tpp2
Tpra1
Tpsab1
Tpsd1
Tpsg1
Tpst1
Tpst2
Tpt1
Tpt1-as1
Tpte2p1
Tptep1
Tptep2
Tpx2
Trabd
Tradd
Traf3
Traf3ip1
Traf3ip2-as1
Traf3ip3
Traf4
Traf5
Traf7
Trafd1
Traj20
Traj21
Traj22
Traj23
Traj45
Traj46
Traj47
Traj6
Traj7
Trak1
Tram2-as1
Trap1
Trappc1
Trappc10
Trappc11
Trappc12
Trappc2b
Trappc2l
Trappc4
Trappc5
Trappc6a
Trappc9
Trav36dv7
Trav7
Trbv7-6
Trbv8-1
Trbv8-2
Trem1
Trex1
Trg-as1
Trgv2
Trgv3
Trgv5
Trgv5p
Trgva
Trib1
Trib2
Trib3
Trim13
Trim14
Trim15
Trim16l
Trim17
Trim2
Trim24
Trim25
Trim28
Trim31
Trim35
Trim36
Trim37
Trim39
Trim39-rpp21
Trim41
Trim46
Trim52-as1
Trim55
Trim56
Trim6
Trim65
Trim69
Trim6-trim34
Trim7
Trim75p
Trim8
Trio
Triobp
Trip10
Trip13
Trip4
Trip6
Trit1
Trmt1
Trmt10b
Trmt10c
Trmt11
Trmt112p3
Trmt12
Trmt13
Trmt2a
Trmt44
Trmu
Trnau1ap
Trnp1
Trnt1
Troap
Trpc1
Trpc7
Trpc7-as1
Trpm1
Trpm2
Trpm4
Trpt1
Trpv1
Trpv4
Trpv6
Trrap
Trub1
Trub2
Tsacc
Tsc2
Tsc22d1
Tsc22d1-as1
Tsc22d2
Tsc22d3
Tsc22d4
Tsen15
Tsen34
Tsen54
Tsfm
Tsga10
Tsga13
Tshr
Tshz1
Tsku
Tslp
Tsn
Tsnax
Tsnax-disc1
Tsnaxip1
Tspan1
Tspan10
Tspan14
Tspan15
Tspan17
Tspan3
Tspan31
Tspan32
Tspan4
Tspan5
Tspan6
Tspan9
Tspear-as1
Tspo2
Tspoap1-as1
Tspyl2
Tssc2
Tssc4
Tssk3
Tsta3
Tstd3
Ttbk1
Ttc1
Ttc13
Ttc14
Ttc17
Ttc19
Ttc21a
Ttc24
Ttc25
Ttc26
Ttc27
Ttc28-as1
Ttc3
Ttc31
Ttc34
Ttc38
Ttc39a
Ttc39c
Ttc4
Ttc41p
Ttc7a
Ttc7b
Ttc8
Ttc9c
Ttf2
Tti2
Ttk
Ttl
Ttll10
Ttll10-as1
Ttll13p
Ttll3
Ttll4
Ttn
Ttn-as1
Ttpal
Ttyh1
Ttyh3
Tub
Tuba1c
Tuba4a
Tuba4b
Tuba8
Tubb
Tubb3
Tubb4b
Tubb6
Tubb7p
Tubbp9
Tubg1
Tubgcp2
Tubgcp4
Tubgcp6
Tuft1
Tug1
Tulp1
Tulp3
Tusc2
Tusc8
Tut1
Tvp23a
Tvp23b
Tvp23c-cdrt4
Twf2
Twist1
Twsg1
Txlna
Txlng
Txndc12
Txndc15
Txndc17
Txnl1
Txnl4b
Txnp1
Txnrd1
Txnrd2
Tyk2
Tymp
Tyms
Tyro3
Tyrobp
Tysnd1
Tyw1b
Tyw3
U2af1l4
U2af2
U2surp
U52112.1
U73166.1
U73169.1
U91324.1
U91328.1
Uap1
Uba1
Uba2
Uba3
Uba52
Uba6-as1
Uba7
Ubac1
Ubac2
Ubald2
Ubap2l
Ubash3a
Ubb
Ubbp1
Ubbp4
Ubc
Ube2a
Ube2b
Ube2d1
Ube2d2
Ube2d3-as1
Ube2e1
Ube2e2
Ube2e3
Ube2f
Ube2f-scly
Ube2i
Ube2l3
Ube2l5
Ube2m
Ube2o
Ube2q2
Ube2q2l
Ube2v1
Ube2v2
Ube2z
Ube3b
Ube3c
Ube3d
Ubfd1
Ubiad1
Ubl4a
Ubl5
Ubl7-as1
Ubn1
Ubqln2
Ubr3
Ubr5-as1
Ubr7
Ubtf
Ubxn11
Ubxn2a
Ubxn2b
Ubxn4
Ubxn8
Uchl1
Uchl3
Uchl5
Uck2
Ufc1
Ufl1
Ufm1
Ugcg
Ugdh-as1
Uggt1
Ugp2
Ugt1a2p
Ugt1a3
Ugt1a4
Ugt1a5
Ugt2b4
Ugt2b7
Ugt8
Uhmk1
Uhrf1
Uhrf1bp1
Uhrf2
Ulk1
Ulk3
Umad1
Umodl1
Umps
Unc119b
Unc13a
Unc13b
Unc13d
Unc45a
Unc50
Unc5b
Unc5cl
Unc79
Unc80
Unc93b5
Ung
Unk
Upb1
Upf1
Upf3a
Upk1b
Upk3a
Upp1
Upp2
Uprt
Uqcr10
Uqcrc1
Uqcrc2
Uqcrfs1p1
Uqcrh
Uqcrq
Urb1-as1
Urm1
Urod
Usb1
Use1
Usf1
Usf2
Usf3
Ushbp1
Uso1
Usp1
Usp10
Usp11
Usp12-as2
Usp13
Usp14
Usp15
Usp16
Usp18
Usp2
Usp20
Usp21
Usp22
Usp25
Usp27x
Usp30
Usp30-as1
Usp35
Usp36
Usp38
Usp39
Usp3-as1
Usp40
Usp42
Usp43
Usp46-as1
Usp47
Usp5
Usp53
Usp54
Usp7
Usp8
Usp9x
Uspl1
Utp11
Utp14a
Utp15
Utp23
Utp25
Utp4
Utrn
Uts2r
Uvrag
Uvssa
Uxt
Vac14
Vamp1
Vamp3
Vamp7
Vamp8
Vamp9p
Vangl1
Vapa
Vapb
Vars
Vars2
Vash1
Vash2
Vasp
Vav1
Vav3
Vav3-as1
Vax1
Vax2
Vcam1
Vcl
Vdac2
Vdac3
Vegfa
Vegfb
Ventxp1
Ventxp5
Vezt
Vgll4
Vil1
Vill
Vim
Vipr1
Vipr1-as1
Vkorc1l1
Vma21
Vmac
Vmp1
Vpreb3
Vps11
Vps13a
Vps13b
Vps13d
Vps16
Vps18
Vps25
Vps26a
Vps26b
Vps26c
Vps33b-dt
Vps35
Vps35l
Vps37a
Vps37d
Vps45
Vps51
Vps52
Vps8
Vps9d1-as1
Vrk1
Vrk2
Vrk3
Vrtn
Vsig2
Vsir
Vsnl1
Vstm2a
Vstm2l
Vsx1
Vta1
Vtrna1-1
Vtrna1-2
Vtrna1-3
Vtrna2-1
Vtrna2-2p
Vwa1
Vwa3b
Vwa5a
Vwa5b2
Vwa8
Vwa8-as1
Vwce
Wac
Wars
Was
Wasf3
Wash3p
Washc2a
Washc2c
Washc3
Washc4
Wasir2
Wbp1
Wbp1l
Wbp2
Wdfy2
Wdfy3
Wdr11
Wdr13
Wdr18
Wdr19
Wdr20
Wdr24
Wdr25
Wdr27
Wdr3
Wdr34
Wdr36
Wdr37
Wdr43
Wdr44
Wdr45
Wdr46
Wdr48
Wdr49
Wdr5
Wdr54
Wdr55
Wdr59
Wdr6
Wdr63
Wdr66
Wdr7
Wdr70
Wdr74
Wdr75
Wdr76
Wdr81
Wdr82
Wdr83
Wdr83os
Wdr86-as1
Wdr90
Wdr91
Wdr93
Wdr97
Wdtc1
Wdyhv1
Wee1
Wfdc2
Wfs1
Whamm
Whammp2
Whammp3
Whrn
Wipf1
Wipf2
Wipf3
Wipi2
Wiz
Wnk1
Wnk2
Wnk4
Wnt1
Wnt10a
Wnt10b
Wnt11
Wnt2b
Wnt3
Wnt5a-as1
Wnt5b
Wnt6
Wnt7b
Wrap53
Wrb
Wrnip1
Wsb1
Wscd1
Wt1-as
Wtap
Wtapp1
Wtip
Wwc1
Wwc2
Wwc3
Wwox
Wwp1
Wwp2
Wwtr1-as1
Xab2
Xaf1
Xiap
Xkr9
Xpc
Xpnpep3
Xpo7
Xpot
Xpr1
Xrcc4
Xrcc5
Xrcc6
Xrn1
Xxylt1-as1
Xylb
Xylt2
Yae1
Yap1
Yars
Ybey
Ybx1
Yeats2
Yif1a
Yif1b
Yipf2
Yipf3
Yipf4
Yipf6
Yju2
Ykt6
Ylpm1
Ypel2
Ypel3
Ypel4
Ypel5
Ythdc2
Ythdf2
Ythdf3
Ywhab
Ywhae
Ywhaep1
Ywhaz
Yy1
Z69720.2
Z69890.1
Z73429.1
Z82190.2
Z82214.2
Z82244.2
Z83844.1
Z83844.2
Z83844.3
Z84468.1
Z84492.2
Z93241.1
Z93930.3
Z94721.2
Z95114.4
Z95115.1
Z97055.2
Z97634.1
Z97653.1
Z97653.2
Z97986.1
Z98883.1
Z99129.2
Z99289.3
Zbed1
Zbed3
Zbed5
Zbed5-as1
Zbed6
Zbed6cl
Zbed9
Zbp1
Zbtb1
Zbtb10
Zbtb11-as1
Zbtb16
Zbtb17
Zbtb18
Zbtb22
Zbtb33
Zbtb34
Zbtb37
Zbtb38
Zbtb40
Zbtb43
Zbtb45
Zbtb49
Zbtb7b
Zbtb8a
Zbtb9
Zc2hc1a
Zc2hc1c
Zc3h10
Zc3h11a
Zc3h12a
Zc3h12d
Zc3h14
Zc3h15
Zc3h18
Zc3h6
Zc3h7b
Zc3hav1
Zc3hc1
Zcchc10
Zcchc17
Zcchc18
Zcchc2
Zcchc24
Zcchc4
Zcchc7
Zcchc9
Zcwpw2
Zdbf2
Zdhhc1
Zdhhc14
Zdhhc16
Zdhhc17
Zdhhc18
Zdhhc19
Zdhhc2
Zdhhc23
Zdhhc4
Zdhhc5
Zdhhc8
Zdhhc9
Zeb1
Zeb2
Zeb2-as1
Zfand2a
Zfand2b
Zfand3
Zfand6
Zfas1
Zfat
Zfhx3
Zfhx4
Zfp1
Zfp36
Zfp36l1
Zfp41
Zfp42
Zfp69
Zfp69b
Zfp90
Zfp91-cntf
Zfpl1
Zfpm1
Zfpm2
Zfr2
Zfx
Zfyve16
Zfyve19
Zfyve21
Zfyve27
Zfyve28
Zfyve9
Zgpat
Zhx1
Zic1
Zic4
Zic5
Zkscan1
Zkscan2-dt
Zkscan3
Zkscan5
Zkscan7
Zkscan8
Zmat2
Zmat4
Zmiz1
Zmiz2
Zmpste24
Zmym1
Zmym2
Zmym4
Zmym6
Zmynd10
Zmynd10-as1
Zmynd12
Zmynd15
Znf10
Znf101
Znf114
Znf131
Znf133
Znf134
Znf136
Znf138
Znf140
Znf141
Znf143
Znf146
Znf155
Znf169
Znf17
Znf174
Znf175
Znf181
Znf185
Znf189
Znf19
Znf192p1
Znf195
Znf197
Znf2
Znf20
Znf200
Znf205
Znf207
Znf211
Znf212
Znf213
Znf215
Znf219
Znf224
Znf225
Znf226
Znf227
Znf234
Znf236
Znf254
Znf25-dt
Znf26
Znf263
Znf264
Znf267
Znf268
Znf271p
Znf273
Znf274
Znf275
Znf276
Znf277
Znf282
Znf286a
Znf292
Znf296
Znf30
Znf302
Znf304
Znf316
Znf317
Znf320
Znf324
Znf324b
Znf326
Znf330
Znf331
Znf333
Znf337-as1
Znf33a
Znf345
Znf346
Znf35
Znf354b
Znf354c
Znf362
Znf383
Znf385a
Znf385d
Znf391
Znf397
Znf398
Znf407
Znf408
Znf410
Znf414
Znf419
Znf420
Znf428
Znf430
Znf432
Znf433-as1
Znf436-as1
Znf439
Znf441
Znf444
Znf445
Znf446
Znf449
Znf451
Znf460
Znf462
Znf468
Znf470
Znf48
Znf480
Znf487
Znf497
Znf501
Znf502
Znf503-as2
Znf507
Znf511
Znf511-prap1
Znf512
Znf517
Znf518a
Znf524
Znf526
Znf528
Znf529-as1
Znf530
Znf532
Znf540
Znf541
Znf542p
Znf546
Znf547
Znf548
Znf549
Znf554
Znf555
Znf557
Znf559
Znf559-znf177
Znf561
Znf561-as1
Znf567
Znf57
Znf570
Znf571-as1
Znf575
Znf576
Znf578
Znf579
Znf580
Znf581
Znf582-as1
Znf583
Znf584
Znf586
Znf587
Znf595
Znf596
Znf600
Znf608
Znf609
Znf610
Znf613
Znf619
Znf620
Znf621
Znf623
Znf627
Znf628
Znf638
Znf639
Znf646
Znf649
Znf649-as1
Znf653
Znf654
Znf655
Znf66
Znf664
Znf665
Znf667-as1
Znf668
Znf672
Znf674-as1
Znf683
Znf684
Znf687
Znf688
Znf691
Znf696
Znf7
Znf700
Znf701
Znf707
Znf70p1
Znf71
Znf711
Znf713
Znf720
Znf736
Znf74
Znf740
Znf749
Znf75a
Znf76
Znf765
Znf766
Znf771
Znf774
Znf776
Znf778
Znf783
Znf784
Znf785
Znf788p
Znf789
Znf79
Znf791
Znf793
Znf804b
Znf805
Znf808
Znf81
Znf814
Znf815p
Znf830
Znf839
Znf84
Znf846
Znf860
Znf862
Znf865
Znf876p
Znf92
Znhit1
Znhit3
Znrd1
Znrf1
Znrf2
Znrf2p1
Znrf3
Zp3
Zpbp2
Zranb2-as1
Zranb2-as2
Zscan1
Zscan20
Zscan21
Zscan25
Zscan26
Zscan31
Zscan9
Zswim4
Zswim9
Zwilch
Zxdc
Zyg11a
Zyg11b
Zyx
Zzef1
