# Supplementary material for: A Bayesian inference transcription factor activity model for the analysis of single-cell transcriptomes
Source: Genome Res. 2021 Jul;31(7):1296–311. doi: 10.1101/gr.265595.120 (PMC8256867; doi:10.1101/gr.265595.120)
Supplement: Supplemental Material [file supp_gr.265595.120_Supplemental_Code.zip › BITFAM/inst/extdata/human/EGR3]

A1bg-as1
A2m-as1
A2ml1
A4galt
Aaas
Aacs
Aak1
Aamdc
Aamp
Aanat
Aar2
Aard
Aars
Aasdhppt
Aatbc
Aatf
Aatk
Abat
Abba01006766.1
Abca10
Abca17p
Abca2
Abca3
Abca4
Abca7
Abcb1
Abcb8
Abcb9
Abcc1
Abcc10
Abcc11
Abcc13
Abcc3
Abcc4
Abcc6
Abcc8
Abcc9
Abcd1
Abcd1p4
Abcd1p5
Abcd3
Abcd4
Abce1
Abcf1
Abcf2
Abcf3
Abcg1
Abcg4
Abhd1
Abhd11
Abhd11-as1
Abhd12
Abhd14a
Abhd14a-acy1
Abhd14b
Abhd16a
Abhd16b
Abhd17a
Abhd17ap3
Abhd17c
Abhd18
Abhd2
Abhd4
Abhd5
Abhd6
Abi2
Abi3
Abl1
Ablim1
Ablim2
Ablim3
Abr
Abracl
Abt1p1
Abtb1
Ac000035.1
Ac000041.1
Ac000067.1
Ac000068.1
Ac000068.2
Ac000068.3
Ac000077.1
Ac000093.1
Ac000403.1
Ac001226.1
Ac002044.2
Ac002059.1
Ac002059.2
Ac002066.1
Ac002076.1
Ac002091.1
Ac002091.2
Ac002094.1
Ac002094.4
Ac002094.5
Ac002116.1
Ac002116.2
Ac002128.1
Ac002128.2
Ac002310.1
Ac002310.2
Ac002310.4
Ac002310.5
Ac002310.6
Ac002347.1
Ac002368.1
Ac002375.1
Ac002398.1
Ac002398.2
Ac002400.1
Ac002401.1
Ac002401.2
Ac002451.1
Ac002454.1
Ac002470.1
Ac002470.2
Ac002472.1
Ac002472.2
Ac002472.3
Ac002480.1
Ac002511.1
Ac002540.1
Ac002558.1
Ac002985.1
Ac003002.1
Ac003005.1
Ac003035.2
Ac003043.1
Ac003070.1
Ac003092.1
Ac003101.2
Ac003102.1
Ac003688.2
Ac003958.2
Ac003965.2
Ac003986.2
Ac003986.3
Ac003991.1
Ac004012.1
Ac004023.1
Ac004034.1
Ac004080.1
Ac004080.2
Ac004080.3
Ac004080.4
Ac004080.5
Ac004147.2
Ac004147.4
Ac004148.1
Ac004156.1
Ac004221.1
Ac004224.1
Ac004224.2
Ac004233.2
Ac004233.3
Ac004233.4
Ac004241.1
Ac004241.4
Ac004241.5
Ac004263.1
Ac004264.1
Ac004381.1
Ac004408.2
Ac004448.2
Ac004453.1
Ac004466.1
Ac004466.2
Ac004471.1
Ac004471.2
Ac004475.1
Ac004491.1
Ac004494.1
Ac004522.2
Ac004528.2
Ac004540.1
Ac004585.1
Ac004590.1
Ac004596.1
Ac004678.2
Ac004687.1
Ac004687.2
Ac004706.1
Ac004706.3
Ac004707.1
Ac004754.1
Ac004771.3
Ac004771.4
Ac004771.5
Ac004790.2
Ac004801.4
Ac004801.5
Ac004805.1
Ac004812.1
Ac004812.2
Ac004816.1
Ac004816.2
Ac004830.1
Ac004832.1
Ac004832.4
Ac004832.5
Ac004835.1
Ac004839.1
Ac004840.1
Ac004846.1
Ac004854.2
Ac004862.1
Ac004877.2
Ac004882.1
Ac004890.2
Ac004895.1
Ac004908.1
Ac004908.2
Ac004921.1
Ac004922.1
Ac004941.1
Ac004943.2
Ac004951.3
Ac004965.1
Ac004975.2
Ac004980.1
Ac004987.1
Ac004987.2
Ac004990.1
Ac005005.3
Ac005008.2
Ac005009.1
Ac005013.1
Ac005020.2
Ac005037.1
Ac005052.1
Ac005070.2
Ac005088.1
Ac005089.1
Ac005154.2
Ac005154.3
Ac005162.3
Ac005176.2
Ac005186.1
Ac005197.1
Ac005224.4
Ac005229.1
Ac005229.2
Ac005234.1
Ac005253.1
Ac005256.1
Ac005258.1
Ac005280.1
Ac005280.2
Ac005288.1
Ac005293.1
Ac005324.1
Ac005324.4
Ac005329.3
Ac005332.4
Ac005339.1
Ac005342.1
Ac005342.2
Ac005355.2
Ac005357.1
Ac005357.2
Ac005363.1
Ac005379.1
Ac005381.1
Ac005387.1
Ac005387.2
Ac005391.1
Ac005393.1
Ac005394.1
Ac005410.1
Ac005412.1
Ac005414.1
Ac005486.1
Ac005514.1
Ac005515.1
Ac005515.2
Ac005520.1
Ac005520.2
Ac005520.4
Ac005532.1
Ac005540.1
Ac005544.1
Ac005552.1
Ac005559.1
Ac005586.2
Ac005593.1
Ac005597.1
Ac005606.1
Ac005606.2
Ac005614.1
Ac005622.1
Ac005625.1
Ac005632.4
Ac005670.2
Ac005691.1
Ac005695.3
Ac005696.1
Ac005703.3
Ac005703.5
Ac005722.2
Ac005726.4
Ac005736.2
Ac005740.3
Ac005740.4
Ac005753.1
Ac005758.1
Ac005759.1
Ac005775.1
Ac005776.1
Ac005777.1
Ac005779.2
Ac005785.1
Ac005785.2
Ac005786.2
Ac005786.3
Ac005790.1
Ac005821.1
Ac005828.5
Ac005829.1
Ac005832.4
Ac005833.1
Ac005837.1
Ac005837.3
Ac005839.1
Ac005840.2
Ac005841.1
Ac005865.2
Ac005901.1
Ac005906.2
Ac005908.2
Ac005912.2
Ac005915.1
Ac005920.1
Ac005920.3
Ac005921.2
Ac005943.1
Ac005943.2
Ac005954.1
Ac005954.2
Ac005972.3
Ac005996.1
Ac005999.1
Ac006001.1
Ac006001.2
Ac006001.3
Ac006003.1
Ac006017.1
Ac006026.3
Ac006033.1
Ac006058.2
Ac006059.1
Ac006059.2
Ac006059.3
Ac006063.1
Ac006063.2
Ac006064.4
Ac006064.5
Ac006064.6
Ac006077.2
Ac006111.1
Ac006116.8
Ac006122.1
Ac006128.1
Ac006153.1
Ac006207.1
Ac006213.1
Ac006213.4
Ac006252.1
Ac006254.1
Ac006262.1
Ac006299.1
Ac006305.3
Ac006329.1
Ac006333.1
Ac006333.2
Ac006372.2
Ac006435.1
Ac006435.2
Ac006435.3
Ac006435.4
Ac006441.4
Ac006449.1
Ac006449.2
Ac006449.5
Ac006449.6
Ac006449.7
Ac006450.1
Ac006450.2
Ac006450.3
Ac006452.1
Ac006460.2
Ac006483.1
Ac006483.2
Ac006486.1
Ac006486.2
Ac006487.1
Ac006504.3
Ac006504.5
Ac006504.8
Ac006511.5
Ac006517.1
Ac006539.3
Ac006547.1
Ac006547.3
Ac006600.2
Ac006942.1
Ac006947.1
Ac006960.1
Ac006960.2
Ac006967.1
Ac006967.2
Ac006971.1
Ac006974.1
Ac006994.2
Ac007009.1
Ac007029.1
Ac007032.1
Ac007040.1
Ac007040.2
Ac007098.1
Ac007114.2
Ac007128.1
Ac007151.1
Ac007160.1
Ac007161.3
Ac007191.1
Ac007192.1
Ac007193.1
Ac007207.1
Ac007216.1
Ac007216.4
Ac007225.1
Ac007240.1
Ac007250.1
Ac007292.3
Ac007308.1
Ac007319.1
Ac007336.2
Ac007362.1
Ac007364.1
Ac007365.1
Ac007375.1
Ac007383.2
Ac007389.1
Ac007391.1
Ac007402.1
Ac007406.4
Ac007431.2
Ac007448.3
Ac007450.4
Ac007493.2
Ac007496.3
Ac007546.3
Ac007563.2
Ac007569.1
Ac007598.2
Ac007603.2
Ac007611.1
Ac007614.1
Ac007620.1
Ac007639.1
Ac007663.1
Ac007663.2
Ac007663.3
Ac007663.4
Ac007686.3
Ac007686.4
Ac007728.2
Ac007731.3
Ac007731.4
Ac007773.1
Ac007780.1
Ac007786.1
Ac007786.3
Ac007787.1
Ac007787.2
Ac007834.1
Ac007846.1
Ac007846.2
Ac007861.1
Ac007879.2
Ac007881.2
Ac007922.1
Ac007950.1
Ac007950.3
Ac007952.4
Ac007952.7
Ac007991.1
Ac007993.1
Ac007998.5
Ac008012.1
Ac008013.1
Ac008013.2
Ac008013.3
Ac008014.1
Ac008026.2
Ac008035.1
Ac008060.1
Ac008060.4
Ac008073.3
Ac008079.1
Ac008105.2
Ac008105.3
Ac008115.3
Ac008127.1
Ac008133.1
Ac008147.2
Ac008154.1
Ac008267.5
Ac008393.1
Ac008397.1
Ac008403.1
Ac008403.4
Ac008438.2
Ac008443.1
Ac008443.2
Ac008443.3
Ac008443.4
Ac008443.5
Ac008443.6
Ac008456.1
Ac008481.1
Ac008481.3
Ac008494.3
Ac008496.2
Ac008514.1
Ac008521.1
Ac008537.1
Ac008537.4
Ac008543.1
Ac008556.1
Ac008567.2
Ac008572.1
Ac008581.2
Ac008592.2
Ac008592.4
Ac008608.2
Ac008610.1
Ac008622.2
Ac008635.1
Ac008637.1
Ac008641.1
Ac008649.1
Ac008649.2
Ac008667.3
Ac008667.4
Ac008670.1
Ac008686.1
Ac008687.1
Ac008687.4
Ac008687.6
Ac008687.7
Ac008691.1
Ac008734.2
Ac008735.2
Ac008735.4
Ac008736.1
Ac008737.1
Ac008737.3
Ac008738.1
Ac008738.2
Ac008738.3
Ac008738.4
Ac008738.5
Ac008738.6
Ac008742.1
Ac008743.1
Ac008750.3
Ac008750.6
Ac008750.7
Ac008752.1
Ac008755.1
Ac008761.1
Ac008763.3
Ac008764.3
Ac008764.4
Ac008764.6
Ac008764.8
Ac008770.2
Ac008781.1
Ac008794.1
Ac008805.1
Ac008808.1
Ac008808.2
Ac008870.5
Ac008878.1
Ac008878.4
Ac008894.1
Ac008894.2
Ac008895.1
Ac008915.2
Ac008945.1
Ac008957.1
Ac008957.3
Ac008966.1
Ac008982.1
Ac008982.2
Ac009034.1
Ac009041.2
Ac009041.3
Ac009041.4
Ac009053.3
Ac009053.4
Ac009060.1
Ac009061.1
Ac009061.2
Ac009063.1
Ac009063.3
Ac009065.2
Ac009065.4
Ac009065.5
Ac009065.7
Ac009065.8
Ac009078.2
Ac009078.3
Ac009084.2
Ac009084.3
Ac009086.2
Ac009086.3
Ac009088.1
Ac009088.2
Ac009088.3
Ac009090.1
Ac009090.3
Ac009090.5
Ac009093.10
Ac009093.2
Ac009097.4
Ac009102.2
Ac009107.2
Ac009108.1
Ac009108.2
Ac009108.3
Ac009108.4
Ac009108.5
Ac009118.2
Ac009121.2
Ac009123.1
Ac009133.1
Ac009133.2
Ac009133.4
Ac009133.5
Ac009133.6
Ac009154.2
Ac009159.1
Ac009159.2
Ac009159.3
Ac009163.6
Ac009171.2
Ac009269.1
Ac009292.2
Ac009303.4
Ac009309.1
Ac009336.3
Ac009387.1
Ac009403.1
Ac009403.2
Ac009495.1
Ac009495.3
Ac009502.1
Ac009502.2
Ac009511.2
Ac009518.1
Ac009542.1
Ac009542.2
Ac009560.1
Ac009623.3
Ac009716.2
Ac009720.1
Ac009779.1
Ac009779.2
Ac009779.3
Ac009779.4
Ac009803.2
Ac009806.1
Ac009831.1
Ac009879.2
Ac009879.3
Ac009899.1
Ac009955.3
Ac009955.4
Ac009970.1
Ac010087.1
Ac010136.1
Ac010163.1
Ac010186.2
Ac010198.1
Ac010198.2
Ac010200.1
Ac010201.2
Ac010203.2
Ac010223.1
Ac010226.1
Ac010240.3
Ac010247.1
Ac010247.2
Ac010271.1
Ac010271.2
Ac010280.2
Ac010307.2
Ac010307.4
Ac010319.3
Ac010319.4
Ac010319.5
Ac010323.1
Ac010325.1
Ac010325.2
Ac010327.2
Ac010327.3
Ac010327.5
Ac010330.1
Ac010335.1
Ac010336.1
Ac010336.2
Ac010336.3
Ac010336.4
Ac010336.5
Ac010336.7
Ac010338.1
Ac010422.1
Ac010422.2
Ac010422.7
Ac010422.8
Ac010442.1
Ac010442.2
Ac010442.3
Ac010457.1
Ac010463.1
Ac010463.3
Ac010478.1
Ac010485.1
Ac010487.2
Ac010501.1
Ac010503.3
Ac010524.1
Ac010525.1
Ac010531.2
Ac010531.4
Ac010531.6
Ac010531.8
Ac010536.1
Ac010536.2
Ac010547.1
Ac010551.1
Ac010551.2
Ac010609.1
Ac010616.2
Ac010618.1
Ac010618.4
Ac010619.2
Ac010624.1
Ac010638.1
Ac010642.1
Ac010646.1
Ac010649.1
Ac010654.1
Ac010655.2
Ac010655.4
Ac010735.2
Ac010746.1
Ac010761.1
Ac010761.2
Ac010761.3
Ac010761.5
Ac010761.7
Ac010768.2
Ac010768.4
Ac010834.2
Ac010883.1
Ac010894.2
Ac010894.4
Ac010913.1
Ac010931.2
Ac010973.1
Ac010976.2
Ac010980.1
Ac010997.2
Ac010997.3
Ac010997.4
Ac010997.5
Ac010997.6
Ac010999.2
Ac011005.4
Ac011008.1
Ac011195.2
Ac011199.1
Ac011247.2
Ac011298.2
Ac011362.1
Ac011365.2
Ac011389.1
Ac011389.2
Ac011443.1
Ac011444.1
Ac011444.2
Ac011444.3
Ac011445.2
Ac011446.1
Ac011446.2
Ac011448.1
Ac011450.1
Ac011462.1
Ac011462.2
Ac011462.3
Ac011462.5
Ac011465.1
Ac011466.1
Ac011466.2
Ac011466.3
Ac011466.4
Ac011468.5
Ac011471.3
Ac011472.1
Ac011472.2
Ac011473.4
Ac011474.1
Ac011474.4
Ac011476.2
Ac011476.3
Ac011477.1
Ac011479.1
Ac011479.2
Ac011479.3
Ac011481.1
Ac011481.2
Ac011481.3
Ac011483.1
Ac011483.2
Ac011483.3
Ac011484.1
Ac011491.1
Ac011495.3
Ac011498.1
Ac011498.2
Ac011498.7
Ac011499.1
Ac011500.3
Ac011509.1
Ac011510.1
Ac011511.1
Ac011511.2
Ac011511.3
Ac011518.1
Ac011523.1
Ac011529.1
Ac011558.1
Ac011595.1
Ac011603.1
Ac011603.2
Ac011603.3
Ac011611.4
Ac011625.1
Ac011676.2
Ac011676.3
Ac011676.4
Ac011700.1
Ac011773.1
Ac011773.2
Ac011773.3
Ac011773.4
Ac011825.3
Ac011840.3
Ac011840.5
Ac011899.2
Ac011921.1
Ac011933.3
Ac011933.4
Ac011944.1
Ac012065.3
Ac012087.2
Ac012100.2
Ac012146.1
Ac012158.1
Ac012170.1
Ac012173.1
Ac012175.1
Ac012184.2
Ac012236.1
Ac012254.3
Ac012291.2
Ac012306.2
Ac012313.1
Ac012313.2
Ac012313.3
Ac012313.6
Ac012313.9
Ac012358.2
Ac012358.3
Ac012360.1
Ac012362.1
Ac012363.2
Ac012366.1
Ac012368.1
Ac012377.1
Ac012409.1
Ac012409.2
Ac012433.1
Ac012435.1
Ac012447.1
Ac012462.3
Ac012470.1
Ac012485.1
Ac012485.3
Ac012488.1
Ac012506.1
Ac012506.3
Ac012507.1
Ac012507.2
Ac012507.4
Ac012508.1
Ac012531.1
Ac012531.2
Ac012531.3
Ac012531.4
Ac012531.5
Ac012555.1
Ac012560.1
Ac012615.1
Ac012615.2
Ac012615.3
Ac012615.4
Ac012615.5
Ac012629.2
Ac012645.1
Ac012645.2
Ac012645.3
Ac012668.2
Ac012673.1
Ac012676.3
Ac012676.5
Ac013270.1
Ac013286.1
Ac013356.4
Ac013391.2
Ac013394.1
Ac013400.1
Ac013451.2
Ac013468.1
Ac013472.3
Ac013474.1
Ac013549.3
Ac013553.4
Ac013564.1
Ac013565.1
Ac013717.1
Ac013731.1
Ac015660.3
Ac015687.1
Ac015688.4
Ac015689.1
Ac015726.2
Ac015795.1
Ac015802.1
Ac015802.2
Ac015802.4
Ac015813.1
Ac015813.2
Ac015813.4
Ac015813.5
Ac015813.7
Ac015813.8
Ac015818.1
Ac015818.3
Ac015818.6
Ac015819.1
Ac015845.1
Ac015849.3
Ac015849.4
Ac015853.3
Ac015883.1
Ac015908.2
Ac015908.5
Ac015908.7
Ac015909.1
Ac015909.3
Ac015909.4
Ac015910.1
Ac015912.3
Ac015914.2
Ac015917.2
Ac015921.1
Ac015922.2
Ac015936.1
Ac015961.2
Ac015977.2
Ac015982.1
Ac016026.1
Ac016027.1
Ac016144.1
Ac016168.2
Ac016180.1
Ac016229.2
Ac016266.1
Ac016292.1
Ac016292.2
Ac016394.1
Ac016405.2
Ac016542.3
Ac016575.1
Ac016576.1
Ac016582.2
Ac016582.3
Ac016583.1
Ac016586.1
Ac016590.3
Ac016596.1
Ac016598.2
Ac016629.3
Ac016632.1
Ac016683.1
Ac016700.3
Ac016705.1
Ac016708.1
Ac016722.2
Ac016727.1
Ac016727.2
Ac016735.1
Ac016769.1
Ac016772.1
Ac016773.1
Ac016825.1
Ac016831.1
Ac016831.7
Ac016866.1
Ac016866.3
Ac016876.2
Ac016876.3
Ac016888.1
Ac016910.1
Ac016954.1
Ac016999.1
Ac017006.1
Ac017015.2
Ac017074.2
Ac017083.1
Ac017100.1
Ac017104.1
Ac018358.1
Ac018362.1
Ac018362.3
Ac018413.1
Ac018442.3
Ac018445.1
Ac018445.2
Ac018470.1
Ac018511.1
Ac018521.6
Ac018521.7
Ac018529.2
Ac018529.3
Ac018552.3
Ac018553.2
Ac018563.1
Ac018629.1
Ac018643.1
Ac018647.2
Ac018665.1
Ac018685.1
Ac018695.2
Ac018695.6
Ac018716.2
Ac018730.1
Ac018754.1
Ac018755.3
Ac018761.2
Ac018761.3
Ac018761.4
Ac018766.1
Ac018809.1
Ac018816.1
Ac018832.1
Ac018845.3
Ac018866.1
Ac019068.1
Ac019080.1
Ac019084.1
Ac019103.1
Ac019117.3
Ac019118.1
Ac019118.2
Ac019131.1
Ac019197.1
Ac019205.1
Ac019211.1
Ac019254.1
Ac019254.2
Ac019257.2
Ac019257.8
Ac019294.2
Ac019294.3
Ac020558.1
Ac020612.1
Ac020612.2
Ac020658.4
Ac020658.5
Ac020659.1
Ac020661.1
Ac020763.1
Ac020763.4
Ac020765.3
Ac020765.5
Ac020891.1
Ac020904.2
Ac020904.3
Ac020905.1
Ac020907.1
Ac020907.3
Ac020909.1
Ac020910.6
Ac020911.1
Ac020914.5
Ac020915.1
Ac020915.4
Ac020915.5
Ac020916.2
Ac020917.4
Ac020922.3
Ac020922.4
Ac020928.1
Ac020928.2
Ac020928.3
Ac020931.1
Ac020934.2
Ac020978.4
Ac020978.6
Ac020978.8
Ac020978.9
Ac020980.1
Ac021016.3
Ac021054.1
Ac021066.3
Ac021072.1
Ac021074.2
Ac021092.1
Ac021097.1
Ac021127.1
Ac021151.1
Ac021218.1
Ac021321.1
Ac021491.1
Ac021491.2
Ac021491.3
Ac021506.2
Ac021678.2
Ac021683.2
Ac021683.3
Ac021683.4
Ac021698.1
Ac021736.1
Ac021739.2
Ac021739.3
Ac021739.5
Ac021744.1
Ac021818.2
Ac021915.2
Ac022001.1
Ac022001.2
Ac022001.3
Ac022007.1
Ac022023.1
Ac022034.1
Ac022034.3
Ac022075.1
Ac022098.1
Ac022098.3
Ac022098.4
Ac022101.1
Ac022113.1
Ac022113.2
Ac022118.1
Ac022137.3
Ac022144.1
Ac022154.1
Ac022167.1
Ac022167.2
Ac022167.3
Ac022167.4
Ac022182.1
Ac022211.2
Ac022211.4
Ac022217.2
Ac022217.3
Ac022217.4
Ac022239.1
Ac022254.1
Ac022364.1
Ac022384.1
Ac022400.1
Ac022400.2
Ac022413.1
Ac022424.2
Ac022447.2
Ac022447.7
Ac022506.1
Ac022509.3
Ac022509.4
Ac022532.1
Ac022558.2
Ac022613.1
Ac022613.2
Ac022616.1
Ac022706.1
Ac022710.1
Ac022726.2
Ac022748.1
Ac022748.2
Ac022784.1
Ac022898.1
Ac022916.2
Ac022919.1
Ac022973.2
Ac023024.1
Ac023050.1
Ac023115.1
Ac023157.3
Ac023300.1
Ac023302.1
Ac023347.1
Ac023389.1
Ac023421.2
Ac023481.1
Ac023509.1
Ac023509.3
Ac023632.2
Ac023790.2
Ac023794.2
Ac023794.3
Ac023794.4
Ac023794.5
Ac023794.6
Ac023824.4
Ac023825.2
Ac023830.1
Ac023855.1
Ac023886.1
Ac023908.3
Ac024075.3
Ac024243.1
Ac024257.3
Ac024267.3
Ac024267.6
Ac024337.1
Ac024361.2
Ac024361.3
Ac024475.2
Ac024475.4
Ac024581.2
Ac024592.1
Ac024592.3
Ac024598.1
Ac024610.2
Ac024619.3
Ac024884.1
Ac024940.1
Ac024941.2
Ac025031.1
Ac025031.2
Ac025031.4
Ac025048.1
Ac025048.2
Ac025048.4
Ac025154.2
Ac025162.1
Ac025162.2
Ac025164.1
Ac025165.1
Ac025165.2
Ac025165.3
Ac025165.4
Ac025165.5
Ac025166.1
Ac025171.2
Ac025171.3
Ac025171.4
Ac025181.1
Ac025181.2
Ac025183.1
Ac025183.2
Ac025211.1
Ac025259.2
Ac025259.3
Ac025262.1
Ac025262.3
Ac025279.1
Ac025280.2
Ac025287.2
Ac025419.1
Ac025423.5
Ac025470.1
Ac025580.1
Ac025627.2
Ac025678.3
Ac025754.1
Ac025773.1
Ac025809.1
Ac025887.2
Ac026100.1
Ac026124.2
Ac026191.1
Ac026254.2
Ac026310.2
Ac026336.4
Ac026362.1
Ac026367.1
Ac026369.1
Ac026369.2
Ac026369.3
Ac026412.3
Ac026427.2
Ac026436.1
Ac026458.2
Ac026461.1
Ac026461.3
Ac026469.1
Ac026470.1
Ac026471.2
Ac026495.1
Ac026691.1
Ac026704.1
Ac026726.1
Ac026740.1
Ac026740.3
Ac026746.1
Ac026748.1
Ac026770.1
Ac026771.1
Ac026785.1
Ac026786.1
Ac026790.1
Ac026803.1
Ac026803.2
Ac026894.1
Ac026904.1
Ac026951.2
Ac026954.1
Ac026954.2
Ac026954.3
Ac026956.1
Ac026979.2
Ac026979.4
Ac026992.2
Ac027031.2
Ac027117.2
Ac027124.1
Ac027124.2
Ac027243.1
Ac027279.1
Ac027281.1
Ac027281.2
Ac027290.2
Ac027307.1
Ac027307.2
Ac027309.1
Ac027312.1
Ac027449.1
Ac027559.1
Ac027575.2
Ac027601.2
Ac027601.3
Ac027601.4
Ac027644.4
Ac027682.3
Ac027682.4
Ac027682.5
Ac027682.7
Ac027688.2
Ac027702.1
Ac027801.1
Ac027801.3
Ac034102.4
Ac034102.6
Ac034102.7
Ac034105.2
Ac034198.2
Ac034205.3
Ac034228.2
Ac034236.1
Ac034243.1
Ac035140.1
Ac036176.1
Ac036214.1
Ac037441.1
Ac037459.4
Ac040160.2
Ac040162.1
Ac040162.3
Ac040169.1
Ac040169.2
Ac040914.1
Ac044802.1
Ac044839.3
Ac044839.4
Ac044839.5
Ac044860.2
Ac046143.1
Ac046143.2
Ac046168.2
Ac046185.3
Ac048338.1
Ac048341.1
Ac048341.2
Ac048344.4
Ac048380.2
Ac048382.4
Ac048387.1
Ac051619.10
Ac051619.6
Ac051619.8
Ac051619.9
Ac051649.1
Ac053503.1
Ac053503.2
Ac053503.3
Ac053503.6
Ac053527.1
Ac055716.3
Ac055811.4
Ac055854.1
Ac055874.1
Ac058822.1
Ac060780.2
Ac061975.2
Ac061975.4
Ac061992.1
Ac061999.1
Ac062028.1
Ac063919.1
Ac063947.1
Ac063948.1
Ac063952.1
Ac063976.2
Ac064801.1
Ac064805.1
Ac064807.1
Ac064807.3
Ac064871.1
Ac066612.2
Ac067817.1
Ac067852.1
Ac067863.1
Ac067930.1
Ac067930.2
Ac067930.3
Ac067930.4
Ac067930.5
Ac067945.3
Ac067960.1
Ac067968.1
Ac068025.2
Ac068134.2
Ac068152.1
Ac068205.1
Ac068205.2
Ac068234.1
Ac068305.2
Ac068338.1
Ac068338.2
Ac068389.1
Ac068397.2
Ac068418.1
Ac068418.2
Ac068473.3
Ac068473.4
Ac068512.1
Ac068531.1
Ac068580.1
Ac068580.2
Ac068580.3
Ac068580.4
Ac068594.1
Ac068594.2
Ac068620.1
Ac068631.1
Ac068669.1
Ac068724.3
Ac068790.8
Ac068831.6
Ac068870.1
Ac068888.1
Ac068896.1
Ac068987.1
Ac068987.3
Ac068987.5
Ac069113.1
Ac069113.3
Ac069120.1
Ac069185.1
Ac069213.1
Ac069234.1
Ac069281.2
Ac069335.1
Ac069368.1
Ac069503.2
Ac069503.3
Ac069544.1
Ac072022.2
Ac073046.1
Ac073050.1
Ac073063.1
Ac073072.2
Ac073107.1
Ac073111.1
Ac073111.3
Ac073111.4
Ac073111.5
Ac073130.2
Ac073172.1
Ac073176.1
Ac073176.2
Ac073195.1
Ac073210.2
Ac073257.1
Ac073257.2
Ac073283.2
Ac073311.1
Ac073314.1
Ac073320.1
Ac073321.1
Ac073336.1
Ac073342.1
Ac073389.1
Ac073389.3
Ac073508.3
Ac073517.1
Ac073548.1
Ac073569.2
Ac073573.1
Ac073585.1
Ac073592.1
Ac073592.10
Ac073592.2
Ac073592.5
Ac073592.7
Ac073611.1
Ac073621.1
Ac073655.2
Ac073857.1
Ac073863.1
Ac073869.1
Ac073896.1
Ac073896.2
Ac073896.4
Ac073896.5
Ac073957.1
Ac073957.3
Ac074032.1
Ac074050.3
Ac074091.1
Ac074117.1
Ac074138.1
Ac074143.1
Ac074143.2
Ac074194.1
Ac074212.1
Ac074351.1
Ac074366.1
Ac074389.2
Ac074389.3
Ac078785.1
Ac078802.1
Ac078852.2
Ac078865.1
Ac078882.1
Ac078883.1
Ac078883.2
Ac078909.1
Ac078929.1
Ac078962.2
Ac079061.1
Ac079145.1
Ac079171.1
Ac079174.1
Ac079296.1
Ac079305.1
Ac079313.1
Ac079313.2
Ac079316.1
Ac079336.5
Ac079336.7
Ac079341.2
Ac079411.1
Ac079414.2
Ac079414.3
Ac079447.1
Ac079600.3
Ac079602.3
Ac079610.2
Ac079742.1
Ac079779.3
Ac079781.4
Ac079807.1
Ac079834.2
Ac079848.1
Ac079907.1
Ac079922.2
Ac079987.1
Ac080013.1
Ac080023.1
Ac080038.1
Ac080038.2
Ac080038.3
Ac080075.1
Ac080079.1
Ac080080.1
Ac080112.3
Ac080129.1
Ac080129.2
Ac082651.3
Ac083798.1
Ac083798.2
Ac083799.1
Ac083805.1
Ac083805.3
Ac083837.1
Ac083841.1
Ac083841.2
Ac083843.2
Ac083843.4
Ac083862.2
Ac083864.4
Ac083875.1
Ac083906.3
Ac083949.1
Ac084018.1
Ac084018.2
Ac084026.3
Ac084125.1
Ac084125.2
Ac084211.1
Ac084262.1
Ac084262.2
Ac084757.3
Ac084781.2
Ac084809.1
Ac084816.1
Ac084876.2
Ac084879.1
Ac087071.1
Ac087163.3
Ac087164.1
Ac087164.2
Ac087190.1
Ac087190.3
Ac087284.1
Ac087286.1
Ac087286.2
Ac087289.1
Ac087289.3
Ac087289.4
Ac087289.6
Ac087292.1
Ac087294.1
Ac087392.5
Ac087439.2
Ac087457.1
Ac087477.2
Ac087482.1
Ac087491.1
Ac087500.1
Ac087564.1
Ac087591.1
Ac087612.1
Ac087623.2
Ac087641.1
Ac087645.1
Ac087645.2
Ac087645.3
Ac087645.4
Ac087721.2
Ac087741.3
Ac087749.1
Ac087752.3
Ac087763.1
Ac089999.1
Ac089999.2
Ac090004.1
Ac090023.1
Ac090099.1
Ac090099.5
Ac090114.2
Ac090114.3
Ac090115.1
Ac090152.1
Ac090164.2
Ac090197.1
Ac090206.1
Ac090227.2
Ac090241.2
Ac090311.1
Ac090360.1
Ac090386.1
Ac090505.1
Ac090510.1
Ac090527.2
Ac090578.1
Ac090607.3
Ac090607.5
Ac090617.3
Ac090617.5
Ac090625.2
Ac090707.1
Ac090772.2
Ac090825.2
Ac090826.2
Ac090844.2
Ac090952.2
Ac090970.1
Ac091013.1
Ac091045.1
Ac091046.2
Ac091060.1
Ac091078.1
Ac091132.2
Ac091133.2
Ac091133.3
Ac091151.1
Ac091152.4
Ac091153.1
Ac091153.2
Ac091153.3
Ac091153.4
Ac091167.2
Ac091167.3
Ac091167.5
Ac091167.7
Ac091179.1
Ac091180.1
Ac091180.2
Ac091181.1
Ac091182.1
Ac091196.1
Ac091212.1
Ac091390.4
Ac091544.2
Ac091551.1
Ac091564.2
Ac091564.3
Ac091564.4
Ac091564.6
Ac091614.2
Ac091729.3
Ac091736.1
Ac091812.2
Ac091825.1
Ac091849.2
Ac091905.2
Ac091925.1
Ac091948.1
Ac091959.1
Ac091959.2
Ac091959.3
Ac091965.5
Ac091980.2
Ac092053.2
Ac092053.3
Ac092069.1
Ac092072.1
Ac092100.1
Ac092115.1
Ac092115.3
Ac092117.1
Ac092117.2
Ac092118.1
Ac092118.2
Ac092123.1
Ac092127.1
Ac092135.2
Ac092139.3
Ac092143.1
Ac092143.2
Ac092159.2
Ac092171.1
Ac092171.3
Ac092171.4
Ac092171.5
Ac092265.1
Ac092279.1
Ac092287.1
Ac092295.1
Ac092295.2
Ac092296.3
Ac092301.1
Ac092327.2
Ac092335.1
Ac092336.1
Ac092338.3
Ac092343.1
Ac092368.1
Ac092368.3
Ac092384.1
Ac092384.2
Ac092437.1
Ac092442.1
Ac092468.1
Ac092471.1
Ac092473.1
Ac092535.1
Ac092535.3
Ac092535.4
Ac092569.1
Ac092587.1
Ac092634.3
Ac092666.2
Ac092667.1
Ac092675.2
Ac092718.1
Ac092718.4
Ac092720.1
Ac092720.2
Ac092723.4
Ac092723.5
Ac092725.1
Ac092757.2
Ac092800.1
Ac092802.3
Ac092803.1
Ac092807.2
Ac092811.1
Ac092811.2
Ac092814.1
Ac092821.3
Ac092835.1
Ac092849.1
Ac092849.2
Ac092865.3
Ac092865.4
Ac092868.3
Ac092902.4
Ac092902.5
Ac092910.3
Ac092919.2
Ac092944.1
Ac092953.2
Ac092969.1
Ac093028.1
Ac093074.1
Ac093106.1
Ac093107.2
Ac093151.3
Ac093155.3
Ac093157.1
Ac093249.2
Ac093249.5
Ac093278.1
Ac093323.2
Ac093323.4
Ac093325.1
Ac093330.1
Ac093367.1
Ac093390.1
Ac093390.2
Ac093423.3
Ac093458.1
Ac093458.2
Ac093484.1
Ac093484.3
Ac093484.4
Ac093495.1
Ac093503.2
Ac093503.3
Ac093510.1
Ac093512.1
Ac093512.2
Ac093519.1
Ac093520.1
Ac093520.2
Ac093525.1
Ac093525.8
Ac093567.1
Ac093585.1
Ac093620.1
Ac093627.3
Ac093627.4
Ac093627.6
Ac093635.1
Ac093673.2
Ac093734.1
Ac093752.1
Ac093752.2
Ac093827.4
Ac093899.2
Ac093904.1
Ac093904.4
Ac095060.1
Ac096533.1
Ac096536.1
Ac096536.2
Ac096537.1
Ac096540.1
Ac096541.1
Ac096637.2
Ac096638.1
Ac096644.1
Ac096649.1
Ac096677.1
Ac096677.3
Ac096719.1
Ac096733.2
Ac096734.2
Ac096751.1
Ac096887.1
Ac096887.2
Ac096920.1
Ac097059.1
Ac097059.2
Ac097103.2
Ac097104.1
Ac097105.1
Ac097358.2
Ac097372.3
Ac097381.1
Ac097460.1
Ac097468.1
Ac097493.4
Ac097512.1
Ac097534.2
Ac097634.1
Ac097634.3
Ac097641.1
Ac098476.1
Ac098484.3
Ac098484.4
Ac098582.1
Ac098614.3
Ac098650.1
Ac098820.1
Ac098828.2
Ac098828.3
Ac098829.1
Ac098850.2
Ac098934.2
Ac098934.4
Ac099062.1
Ac099066.1
Ac099329.1
Ac099336.2
Ac099343.3
Ac099344.3
Ac099489.1
Ac099518.1
Ac099518.3
Ac099518.5
Ac099521.1
Ac099521.2
Ac099522.2
Ac099524.1
Ac099535.1
Ac099552.3
Ac099552.4
Ac099668.1
Ac099670.3
Ac099677.5
Ac099681.1
Ac099684.1
Ac099791.3
Ac099794.2
Ac099795.1
Ac099811.2
Ac099811.4
Ac099850.1
Ac100771.2
Ac100778.3
Ac100786.1
Ac100791.2
Ac100791.3
Ac100793.2
Ac100793.3
Ac100797.1
Ac100797.5
Ac100800.1
Ac100803.2
Ac100810.1
Ac100812.1
Ac100827.2
Ac100827.4
Ac100827.5
Ac100830.1
Ac100830.2
Ac100835.1
Ac100835.2
Ac100836.1
Ac100860.1
Ac100871.1
Ac102953.2
Ac103564.2
Ac103591.3
Ac103702.1
Ac103702.2
Ac103706.1
Ac103724.2
Ac103736.1
Ac103740.1
Ac103746.1
Ac103810.3
Ac103810.4
Ac103855.2
Ac103855.3
Ac103858.2
Ac103923.1
Ac103987.3
Ac104073.4
Ac104078.1
Ac104088.1
Ac104109.2
Ac104117.4
Ac104123.1
Ac104162.2
Ac104170.1
Ac104316.1
Ac104333.4
Ac104365.1
Ac104417.1
Ac104417.2
Ac104440.1
Ac104452.1
Ac104457.2
Ac104461.1
Ac104463.2
Ac104506.1
Ac104532.1
Ac104534.1
Ac104561.1
Ac104564.2
Ac104564.3
Ac104564.4
Ac104581.1
Ac104581.4
Ac104590.1
Ac104662.2
Ac104667.2
Ac104687.2
Ac104695.1
Ac104758.1
Ac104758.2
Ac104758.5
Ac104770.1
Ac104794.2
Ac104794.3
Ac104958.2
Ac104971.1
Ac104984.2
Ac104984.5
Ac104985.2
Ac104989.1
Ac104997.1
Ac105020.2
Ac105020.6
Ac105046.1
Ac105052.4
Ac105053.1
Ac105133.1
Ac105133.2
Ac105137.2
Ac105206.1
Ac105219.1
Ac105219.2
Ac105254.1
Ac105265.1
Ac105265.2
Ac105265.3
Ac105275.1
Ac105275.2
Ac105277.1
Ac105339.1
Ac105345.1
Ac105402.3
Ac105415.1
Ac105429.1
Ac105446.1
Ac105450.1
Ac105910.1
Ac105935.1
Ac105940.1
Ac105940.2
Ac105942.1
Ac106028.2
Ac106038.1
Ac106738.1
Ac106739.1
Ac106760.2
Ac106772.2
Ac106782.2
Ac106782.5
Ac106786.1
Ac106786.2
Ac106795.1
Ac106795.3
Ac106795.5
Ac106818.1
Ac106820.3
Ac106820.4
Ac106820.5
Ac106820.6
Ac106865.1
Ac106874.1
Ac106875.1
Ac106881.1
Ac106886.1
Ac106886.2
Ac106886.3
Ac106897.1
Ac107016.1
Ac107081.1
Ac107083.1
Ac107294.1
Ac107294.2
Ac107294.3
Ac107297.1
Ac107373.2
Ac107375.1
Ac107398.4
Ac107464.2
Ac107464.3
Ac107909.2
Ac107918.4
Ac107959.2
Ac107982.2
Ac108002.1
Ac108002.2
Ac108047.1
Ac108058.1
Ac108102.1
Ac108120.1
Ac108134.1
Ac108134.4
Ac108142.1
Ac108210.1
Ac108448.1
Ac108448.3
Ac108471.2
Ac108673.2
Ac108673.3
Ac108693.2
Ac108704.2
Ac108738.1
Ac108866.1
Ac109309.1
Ac109322.1
Ac109454.3
Ac109460.3
Ac109462.2
Ac109466.1
Ac109471.1
Ac109479.3
Ac109587.1
Ac109597.2
Ac109630.1
Ac109635.6
Ac109992.1
Ac110015.1
Ac110079.1
Ac110285.1
Ac110285.2
Ac110285.4
Ac110285.5
Ac110285.6
Ac110285.7
Ac110619.1
Ac110716.2
Ac110749.1
Ac110768.2
Ac110772.2
Ac111006.1
Ac111170.1
Ac111170.2
Ac111182.1
Ac112176.1
Ac112196.1
Ac112200.1
Ac112206.2
Ac112219.2
Ac112236.2
Ac112250.1
Ac112504.2
Ac112673.1
Ac112694.2
Ac112907.2
Ac113189.1
Ac113189.3
Ac113189.4
Ac113192.5
Ac113208.2
Ac113346.1
Ac113346.2
Ac113349.2
Ac113361.1
Ac113368.1
Ac113382.1
Ac113383.1
Ac113391.1
Ac113391.2
Ac113398.2
Ac113410.3
Ac113554.1
Ac114271.1
Ac114488.2
Ac114489.1
Ac114492.1
Ac114689.3
Ac114730.1
Ac114730.2
Ac114763.1
Ac114803.1
Ac114808.2
Ac114811.2
Ac114956.1
Ac114956.3
Ac115099.1
Ac115102.1
Ac115284.3
Ac115676.1
Ac115989.1
Ac116021.1
Ac116025.1
Ac116025.2
Ac116345.1
Ac116348.2
Ac116348.4
Ac116351.2
Ac116353.5
Ac116366.2
Ac116366.3
Ac116407.2
Ac116535.1
Ac116565.1
Ac116609.2
Ac116612.1
Ac116667.1
Ac116913.1
Ac117382.1
Ac117382.2
Ac117498.1
Ac117498.2
Ac117498.3
Ac117500.3
Ac117500.4
Ac117500.5
Ac117945.1
Ac118344.1
Ac118553.2
Ac118754.1
Ac118755.1
Ac119396.1
Ac119428.1
Ac119619.1
Ac119673.1
Ac120024.1
Ac120036.3
Ac120057.2
Ac120057.3
Ac120057.4
Ac120114.1
Ac120114.4
Ac120498.1
Ac120498.10
Ac120498.2
Ac120498.3
Ac120498.5
Ac120498.6
Ac120498.7
Ac120498.8
Ac120498.9
Ac121338.1
Ac121338.2
Ac121757.1
Ac122710.1
Ac122719.1
Ac122719.2
Ac123595.1
Ac124016.1
Ac124057.1
Ac124067.1
Ac124067.2
Ac124067.3
Ac124067.4
Ac124068.2
Ac124242.1
Ac124248.1
Ac124283.2
Ac124283.5
Ac124319.1
Ac124319.3
Ac124784.1
Ac124854.1
Ac124944.1
Ac124944.3
Ac124947.1
Ac125257.1
Ac125421.1
Ac125494.1
Ac125603.3
Ac125611.2
Ac125611.3
Ac125807.1
Ac126118.1
Ac126323.1
Ac126323.4
Ac126365.1
Ac126365.2
Ac126407.1
Ac126544.2
Ac126564.1
Ac126614.1
Ac126696.1
Ac126696.2
Ac126755.3
Ac126763.1
Ac126773.2
Ac127002.1
Ac127024.2
Ac127070.1
Ac127459.1
Ac127459.3
Ac127496.2
Ac127496.4
Ac127496.6
Ac127521.1
Ac128709.1
Ac128709.3
Ac129492.1
Ac129492.3
Ac129492.5
Ac129492.8
Ac129507.1
Ac129507.2
Ac129507.3
Ac130343.1
Ac130343.2
Ac130456.1
Ac130456.4
Ac130469.1
Ac130686.1
Ac130689.1
Ac131009.2
Ac131009.4
Ac131025.2
Ac131025.3
Ac131097.1
Ac131097.4
Ac131159.2
Ac131160.1
Ac131212.1
Ac131212.3
Ac131391.1
Ac132217.1
Ac132872.1
Ac132872.2
Ac132938.1
Ac132942.1
Ac133528.1
Ac133540.1
Ac133552.1
Ac133552.2
Ac133552.3
Ac133637.1
Ac133961.1
Ac134043.1
Ac134312.1
Ac134312.3
Ac134772.1
Ac135012.2
Ac135012.3
Ac135048.2
Ac135048.4
Ac135050.2
Ac135050.5
Ac135178.3
Ac135178.6
Ac135279.3
Ac135584.1
Ac135586.1
Ac135586.2
Ac135782.2
Ac136297.1
Ac136475.3
Ac136601.1
Ac136628.2
Ac136632.2
Ac137579.1
Ac137579.2
Ac137590.2
Ac137630.3
Ac137695.2
Ac137723.1
Ac137767.1
Ac137834.1
Ac137834.2
Ac137894.1
Ac137932.1
Ac137932.3
Ac137936.1
Ac137936.2
Ac138028.1
Ac138028.2
Ac138028.3
Ac138028.5
Ac138028.6
Ac138123.2
Ac138150.1
Ac138150.2
Ac138207.4
Ac138207.8
Ac138207.9
Ac138304.1
Ac138356.3
Ac138393.1
Ac138393.3
Ac138409.1
Ac138409.2
Ac138466.1
Ac138466.2
Ac138466.3
Ac138466.4
Ac138512.1
Ac138627.1
Ac138655.1
Ac138696.2
Ac138811.1
Ac138904.3
Ac138932.1
Ac138951.2
Ac139149.1
Ac139256.1
Ac139453.1
Ac139491.5
Ac139530.3
Ac139749.1
Ac139795.1
Ac139795.2
Ac139795.3
Ac139887.1
Ac140118.1
Ac140912.1
Ac141273.3
Ac141557.2
Ac141586.1
Ac141586.3
Ac142381.2
Ac144522.1
Ac145098.1
Ac145098.2
Ac145124.1
Ac145207.1
Ac145207.2
Ac145207.3
Ac145207.4
Ac145207.5
Ac145207.6
Ac145207.8
Ac145207.9
Ac145285.6
Ac145343.1
Ac145422.1
Ac145423.2
Ac147067.1
Ac147067.2
Ac147651.1
Ac147651.2
Ac147651.4
Ac148477.1
Ac148477.2
Ac148477.3
Ac148477.4
Ac148477.5
Ac156455.1
Ac190387.1
Ac207130.1
Ac211433.2
Ac226118.1
Ac231533.1
Ac231657.1
Ac231981.1
Ac233280.19
Ac233701.1
Ac233702.1
Ac233702.3
Ac233702.5
Ac233702.6
Ac233702.8
Ac233982.1
Ac233992.1
Ac233992.3
Ac234582.1
Ac234775.1
Ac234782.1
Ac234917.2
Ac239803.1
Ac239859.2
Ac239859.3
Ac239868.1
Ac241585.1
Ac242426.2
Ac242842.1
Ac242842.2
Ac242842.3
Ac243547.1
Ac243547.2
Ac243547.3
Ac243562.3
Ac243571.2
Ac243585.2
Ac243591.1
Ac243654.1
Ac243829.1
Ac243829.4
Ac243830.1
Ac243830.2
Ac243830.3
Ac243836.1
Ac243964.2
Ac243967.1
Ac243972.1
Ac244021.1
Ac244034.3
Ac244035.1
Ac244090.3
Ac244093.5
Ac244153.1
Ac244502.1
Ac244502.3
Ac244517.4
Ac244517.6
Ac245014.3
Ac245033.2
Ac245033.4
Ac245047.4
Ac245052.2
Ac245052.6
Ac245052.7
Ac245060.6
Ac245100.4
Ac245140.2
Ac245140.3
Ac245291.2
Ac245297.3
Ac245452.1
Ac245517.4
Ac245517.5
Ac245884.1
Ac245884.10
Ac245884.3
Ac246787.2
Ac246793.1
Ac253536.6
Ac253536.7
Ac254629.1
Ac254633.1
Acaa1
Acaca
Acacb
Acad10
Acad8
Acad9
Acadm
Acads
Acadsb
Acadvl
Acan
Acap1
Acap3
Acat1
Acat2
Acbd4
Acbd6
Accs
Acd
Ace
Acer3
Ache
Acin1
Ackr2
Acly
Aco1
Aco2
Acot11
Acot13
Acot2
Acot6
Acot8
Acox1
Acox2
Acox3
Acoxl
Acoxl-as1
Acp1
Acp4
Acp5
Acp6
Acp7
Acr
Acrbp
Acsbg1
Acsbg2
Acsf2
Acsf3
Acsl3
Acsl5
Acsm5
Acsm6
Acss2
Acss3
Acta1
Acta2-as1
Actb
Actg1
Actl6a
Actl6b
Actl8
Actl9
Actn1
Actn1-as1
Actn2
Actn3
Actn4
Actr10
Actr1a
Actr2
Actr3
Actr6
Actrt2
Acvr1b
Acvr2a
Acvr2b
Acvrl1
Acy1
Acyp1
Acyp2
Ad000090.1
Ad000671.1
Ad000671.3
Ad000813.1
Ad000864.2
Ad001527.2
Ada
Ada2
Adad2
Adal
Adam10
Adam11
Adam12
Adam15
Adam22
Adam23
Adam29
Adam30
Adam33
Adam8
Adam9
Adamts1
Adamts10
Adamts13
Adamts14
Adamts15
Adamts16
Adamts19
Adamts4
Adamts6
Adamts7
Adamts7p1
Adamts7p3
Adamts8
Adamts9-as2
Adamtsl1
Adamtsl2
Adamtsl3
Adamtsl4
Adamtsl4-as1
Adamtsl5
Adap2
Adar
Adarb1
Adarb2
Adat2
Adck1
Adck2
Adck5
Adcy1
Adcy2
Adcy3
Adcy4
Adcy5
Adcy6
Adcy7
Adcy9
Adcyap1
Adcyap1r1
Add1
Add2
Add3
Adgb
Adgra1
Adgra1-as1
Adgra2
Adgrb1
Adgrb2
Adgrd1
Adgrd2
Adgre5
Adgrf2
Adgrf4
Adgrg1
Adgrg3
Adgrg6
Adgrl1
Adgrl3
Adgrv1
Adhfe1
Adi1p1
Adig
Adipor1
Adipor1p2
Adipor2
Adirf
Adirf-as1
Adk
Adm2
Adm5
Adnp
Adnp2
Adnp-as1
Ado
Adora1
Adora2a
Adora2a-as1
Adora2b
Adpgk
Adpgk-as1
Adprhl1
Adprm
Adra1d
Adra2a
Adra2c
Adrb1
Adrm1
Adsl
Adssl1
Adtrp
Aebp1
Aebp2
Aen
Aes
Af001548.2
Af001548.3
Af001550.1
Af015262.1
Af038458.2
Af064858.1
Af067845.5
Af111167.1
Af111169.1
Af111169.2
Af111169.3
Af121897.1
Af129408.1
Af131215.1
Af131215.3
Af131215.7
Af165147.1
Af186192.1
Af228730.5
Af233439.1
Af235103.2
Af241726.1
Af241726.2
Af274858.1
Af279873.3
Afap1
Afap1l1
Afdn
Aff1
Aff2
Afg1l
Afg3l1p
Afmid
Aftph
Aga
Agap1
Agap11
Agap1-it1
Agap2
Agap2-as1
Agap3
Agap7p
Agbl1
Agbl2
Agbl3
Agbl5
Ager
Agfg2
Aggf1
Agk
Agl
Ago2
Ago3
Agpat1
Agpat2
Agpat3
Agpat5
Agps
Agrn
Agrp
Agtr1
Agtrap
Agxt
Ahcyl1
Ahcyl2
Ahcyp7
Ahdc1
Ahr
Ahrr
Ahsa1
Ahsa2p
Aif1
Aif1l
Aifm2
Aifm3
Aig1
Aig1p1
Aimp1
Aimp2
Aip
Aipl1
Aire
Aj011931.1
Aj011932.1
Aj239328.1
Ajm1
Ajuba
Ak1
Ak2
Ak3p2
Ak3p5
Ak4
Ak5
Ak6p2
Ak7
Ak9
Akap1
Akap12
Akap13
Akap17a
Akap2
Akap5
Akap7
Akap8
Akap8l
Akap9
Akip1
Akirin1
Akr1a1
Akr1b1
Akr1d1
Akt1
Akt1s1
Akt2
Akt3
Al008582.1
Al008635.1
Al008638.6
Al008707.1
Al008718.2
Al008721.2
Al008726.1
Al008727.1
Al009031.1
Al009178.1
Al009178.3
Al009183.1
Al020996.1
Al020996.2
Al020997.2
Al020998.1
Al021068.1
Al021153.1
Al021154.1
Al021155.2
Al021328.1
Al021395.1
Al021396.1
Al021546.1
Al021578.1
Al021707.1
Al021707.2
Al021707.8
Al021920.1
Al021921.1
Al021937.4
Al021997.3
Al022067.1
Al022069.1
Al022157.1
Al022237.1
Al022238.2
Al022238.4
Al022312.1
Al022313.1
Al022314.1
Al022315.1
Al022316.1
Al022318.2
Al022318.4
Al022322.1
Al022323.3
Al022323.5
Al022324.4
Al022326.1
Al022328.2
Al022328.3
Al022328.4
Al022329.2
Al022332.2
Al022341.1
Al022342.1
Al022345.4
Al022476.1
Al022721.1
Al022724.1
Al023693.1
Al023754.1
Al023755.1
Al023803.3
Al023806.1
Al023806.2
Al023881.1
Al024498.1
Al024498.2
Al024507.2
Al024508.2
Al031055.1
Al031058.1
Al031121.2
Al031123.2
Al031186.1
Al031229.1
Al031258.1
Al031274.1
Al031275.1
Al031281.1
Al031282.1
Al031283.2
Al031284.1
Al031289.1
Al031291.1
Al031428.1
Al031432.3
Al031432.4
Al031432.5
Al031577.1
Al031587.1
Al031587.2
Al031587.4
Al031587.5
Al031590.1
Al031595.1
Al031598.1
Al031600.1
Al031600.3
Al031602.1
Al031658.2
Al031663.2
Al031663.3
Al031665.1
Al031666.2
Al031666.3
Al031676.1
Al031681.1
Al031705.1
Al031709.1
Al031710.1
Al031710.2
Al031713.1
Al031714.1
Al031719.1
Al031728.1
Al031731.1
Al031772.1
Al031777.2
Al031846.1
Al031846.2
Al031847.1
Al031847.2
Al031848.2
Al031864.1
Al031963.2
Al032819.1
Al032819.2
Al032819.3
Al033380.1
Al033527.3
Al033528.2
Al033529.1
Al034346.1
Al034374.1
Al034417.2
Al034548.1
Al034550.1
Al035078.3
Al035078.4
Al035252.3
Al035252.4
Al035398.1
Al035404.2
Al035410.2
Al035415.1
Al035420.2
Al035425.1
Al035427.1
Al035460.1
Al035530.2
Al035541.1
Al035588.1
Al035665.1
Al035685.1
Al035690.1
Al035691.1
Al049543.1
Al049569.1
Al049594.1
Al049612.1
Al049629.2
Al049637.2
Al049648.1
Al049651.1
Al049651.2
Al049697.1
Al049712.1
Al049749.1
Al049757.1
Al049780.1
Al049780.2
Al049781.1
Al049794.1
Al049795.1
Al049796.1
Al049828.1
Al049830.3
Al049836.1
Al049839.2
Al049840.4
Al049840.6
Al049844.1
Al049870.3
Al049874.3
Al050327.1
Al050331.1
Al050402.1
Al050403.2
Al078459.1
Al078601.2
Al078605.1
Al078621.1
Al078624.2
Al078644.2
Al078645.1
Al079342.3
Al080250.1
Al080276.2
Al080312.2
Al096814.1
Al096828.1
Al096828.2
Al096828.3
Al096865.1
Al096870.1
Al096870.2
Al109613.1
Al109614.1
Al109615.2
Al109615.3
Al109659.2
Al109741.1
Al109767.1
Al109810.1
Al109811.1
Al109811.3
Al109910.2
Al109917.1
Al109918.1
Al109936.1
Al109936.2
Al109976.1
Al110115.2
Al110118.2
Al110503.1
Al110504.1
Al117187.1
Al117192.1
Al117328.1
Al117328.2
Al117335.1
Al117336.2
Al117339.5
Al117350.1
Al117379.1
Al117382.2
Al118506.1
Al118508.1
Al118511.1
Al118511.2
Al118522.1
Al118558.3
Al121578.1
Al121578.3
Al121594.1
Al121603.2
Al121612.2
Al121655.1
Al121656.1
Al121672.1
Al121753.2
Al121758.1
Al121760.1
Al121772.1
Al121772.2
Al121796.1
Al121827.2
Al121829.2
Al121830.1
Al121832.1
Al121832.3
Al121845.1
Al121845.2
Al121845.3
Al121885.3
Al121890.5
Al121895.1
Al121899.1
Al121900.2
Al121906.1
Al121906.2
Al121912.1
Al121917.1
Al121929.1
Al121932.1
Al121936.1
Al121936.2
Al121949.1
Al121956.4
Al121956.5
Al121972.1
Al121983.1
Al121985.1
Al121987.1
Al121988.1
Al121990.1
Al121992.2
Al122018.1
Al122058.1
Al132642.2
Al132709.1
Al132712.2
Al132780.1
Al132780.2
Al132780.4
Al132801.1
Al132857.1
Al133153.1
Al133153.2
Al133215.3
Al133216.2
Al133227.1
Al133240.1
Al133297.2
Al133338.1
Al133343.1
Al133343.2
Al133346.1
Al133351.1
Al133351.3
Al133367.1
Al133380.1
Al133387.1
Al133396.2
Al133410.2
Al133410.3
Al133444.1
Al133445.1
Al133456.1
Al133466.1
Al133467.1
Al133467.2
Al133480.1
Al133481.3
Al133485.2
Al133499.1
Al133516.1
Al133551.1
Al135744.1
Al135791.1
Al135818.2
Al135901.1
Al135910.1
Al135925.1
Al135960.1
Al135999.1
Al135999.2
Al136038.3
Al136038.5
Al136040.1
Al136084.2
Al136084.3
Al136090.1
Al136131.1
Al136131.3
Al136141.1
Al136172.1
Al136181.1
Al136295.1
Al136295.4
Al136301.1
Al136309.2
Al136309.4
Al136366.1
Al136379.1
Al136380.1
Al136382.1
Al136452.1
Al136531.1
Al136964.1
Al136982.2
Al136982.7
Al137002.1
Al137002.2
Al137003.1
Al137009.1
Al137025.1
Al137058.2
Al137060.1
Al137067.2
Al137077.2
Al137127.1
Al137186.2
Al137782.1
Al137793.1
Al137793.2
Al137796.1
Al137798.3
Al137847.1
Al137856.1
Al138479.1
Al138686.2
Al138688.1
Al138724.1
Al138760.1
Al138762.1
Al138781.2
Al138799.2
Al138828.1
Al138831.1
Al138831.2
Al138878.1
Al138885.3
Al138895.1
Al138921.1
Al138960.2
Al138966.2
Al139005.1
Al139008.2
Al139011.1
Al139042.1
Al139082.1
Al139099.3
Al139125.1
Al139158.2
Al139184.1
Al139193.1
Al139220.2
Al139230.1
Al139241.1
Al139246.1
Al139246.2
Al139246.4
Al139246.5
Al139254.2
Al139260.1
Al139275.1
Al139280.1
Al139287.1
Al139294.1
Al139300.1
Al139317.1
Al139317.2
Al139317.5
Al139327.1
Al139327.4
Al139339.1
Al139353.2
Al139393.1
Al139412.1
Al139819.1
Al157371.1
Al157371.2
Al157385.1
Al157392.1
Al157392.2
Al157395.1
Al157400.1
Al157400.2
Al157400.3
Al157400.5
Al157402.2
Al157407.1
Al157414.2
Al157414.3
Al157786.1
Al157823.2
Al157827.2
Al157832.2
Al157871.1
Al157871.4
Al157888.1
Al157932.1
Al157935.1
Al157935.2
Al157938.1
Al157996.1
Al158013.1
Al158055.1
Al158063.1
Al158070.2
Al158151.1
Al158151.2
Al158151.3
Al158163.1
Al158198.1
Al158211.5
Al158212.2
Al158835.1
Al160006.1
Al160035.1
Al160271.1
Al160286.1
Al160291.1
Al160313.1
Al160408.1
Al160408.5
Al160408.6
Al160411.1
Al160412.1
Al161452.1
Al161621.1
Al161638.2
Al161658.1
Al161668.1
Al161668.2
Al161668.4
Al161729.1
Al161729.2
Al161733.1
Al161757.3
Al161773.1
Al161781.2
Al161785.1
Al161785.2
Al161785.3
Al161908.1
Al161935.1
Al161937.1
Al162171.3
Al162231.1
Al162231.2
Al162231.3
Al162258.1
Al162258.2
Al162311.3
Al162377.1
Al162385.2
Al162411.1
Al162412.1
Al162419.1
Al162424.1
Al162425.1
Al162431.4
Al162457.2
Al162578.1
Al162586.1
Al162588.1
Al162595.2
Al162713.1
Al162724.2
Al162727.2
Al162727.3
Al162741.1
Al163051.1
Al163636.2
Al163974.1
Al352979.1
Al352984.1
Al353052.1
Al353194.1
Al353581.1
Al353588.1
Al353593.1
Al353596.1
Al353597.2
Al353597.3
Al353604.1
Al353611.1
Al353613.2
Al353621.2
Al353622.2
Al353648.1
Al353653.1
Al353658.1
Al353719.1
Al353726.2
Al353743.1
Al353747.3
Al353764.1
Al353803.1
Al353803.2
Al353803.3
Al353803.5
Al353804.2
Al353807.2
Al353807.4
Al353997.2
Al353997.5
Al354674.1
Al354696.2
Al354707.2
Al354710.1
Al354710.2
Al354712.1
Al354726.1
Al354733.1
Al354740.1
Al354760.1
Al354761.1
Al354811.1
Al354813.1
Al354824.1
Al354861.3
Al354872.1
Al354892.1
Al354892.2
Al354919.2
Al354920.1
Al354928.1
Al354979.1
Al355001.2
Al355075.1
Al355075.3
Al355075.4
Al355096.1
Al355102.2
Al355102.3
Al355297.2
Al355297.4
Al355298.1
Al355310.2
Al355315.1
Al355388.1
Al355388.2
Al355472.1
Al355472.2
Al355490.1
Al355490.2
Al355497.1
Al355497.2
Al355499.1
Al355512.1
Al355574.1
Al355607.2
Al355803.1
Al355877.1
Al355916.1
Al355916.2
Al355916.3
Al355987.1
Al355987.2
Al355987.5
Al355990.1
Al355990.2
Al356010.2
Al356019.1
Al356020.1
Al356055.1
Al356157.1
Al356218.1
Al356218.2
Al356235.1
Al356289.1
Al356289.3
Al356309.2
Al356309.3
Al356414.1
Al356417.1
Al356417.3
Al356441.1
Al356458.1
Al356481.3
Al356488.2
Al356580.1
Al356599.1
Al356740.2
Al356740.3
Al356752.1
Al356968.2
Al357033.1
Al357033.4
Al357054.4
Al357075.1
Al357078.1
Al357078.3
Al357127.1
Al357140.1
Al357140.2
Al357140.3
Al357315.2
Al357509.1
Al357556.1
Al357673.2
Al358013.1
Al358075.2
Al358113.1
Al358176.3
Al358176.4
Al358176.5
Al358215.1
Al358393.1
Al358472.2
Al358472.4
Al358472.5
Al358472.7
Al358473.1
Al358790.1
Al358933.1
Al359182.1
Al359265.3
Al359273.1
Al359397.1
Al359399.1
Al359513.1
Al359555.1
Al359555.2
Al359555.3
Al359555.4
Al359633.2
Al359643.2
Al359644.1
Al359682.1
Al359704.1
Al359711.2
Al359736.1
Al359741.1
Al359762.1
Al359764.1
Al359878.2
Al359921.2
Al359922.1
Al359962.1
Al359962.2
Al359979.2
Al360012.1
Al360181.3
Al360181.4
Al360219.1
Al360268.1
Al360271.1
Al360294.1
Al365181.1
Al365205.1
Al365205.3
Al365209.1
Al365295.1
Al365330.1
Al365356.2
Al365356.3
Al365356.4
Al365436.2
Al389889.1
Al390026.1
Al390036.1
Al390066.1
Al390198.1
Al390254.1
Al390294.1
Al390719.1
Al390719.2
Al390728.5
Al390730.2
Al390755.1
Al390778.1
Al390835.1
Al390866.1
Al390879.1
Al390955.2
Al391069.2
Al391069.3
Al391121.1
Al391244.2
Al391262.1
Al391421.1
Al391422.1
Al391422.4
Al391650.2
Al391684.1
Al391811.1
Al391832.1
Al391832.2
Al391839.1
Al391839.2
Al391883.1
Al392003.2
Al392024.1
Al392083.1
Al392086.1
Al392086.2
Al392086.3
Al392089.1
Al441992.1
Al442067.1
Al442128.2
Al442663.1
Al442663.4
Al445183.2
Al445235.1
Al445250.1
Al445253.1
Al445288.1
Al445363.1
Al445363.2
Al445363.3
Al445433.2
Al445471.1
Al445471.2
Al445472.1
Al445483.1
Al445531.1
Al445648.1
Al445670.1
Al445675.2
Al445685.1
Al445686.1
Al445931.1
Al445933.1
Al445985.1
Al449363.1
Al449423.1
Al450163.1
Al450226.1
Al450263.1
Al450267.1
Al450306.1
Al450309.1
Al450326.1
Al450338.1
Al450344.3
Al450468.2
Al450469.1
Al450469.2
Al450472.3
Al450992.1
Al450998.2
Al451042.1
Al451042.2
Al451047.1
Al451050.1
Al451061.1
Al451062.1
Al451062.3
Al451069.1
Al451074.1
Al451085.1
Al451085.2
Al451123.1
Al451142.1
Al451165.2
Al512274.1
Al512286.1
Al512288.1
Al512306.2
Al512306.3
Al512328.1
Al512329.2
Al512343.2
Al512347.1
Al512353.3
Al512356.1
Al512357.1
Al512422.1
Al512430.4
Al512444.1
Al512590.1
Al512598.1
Al512631.2
Al512634.1
Al512649.2
Al512662.2
Al512785.2
Al512791.2
Al513165.1
Al513165.2
Al513190.1
Al513220.1
Al513302.1
Al513320.1
Al513327.1
Al513327.2
Al513477.1
Al513523.2
Al513523.3
Al513542.1
Al583722.4
Al583810.1
Al583835.2
Al589740.1
Al589745.1
Al589765.4
Al589765.6
Al589826.2
Al589987.1
Al590004.2
Al590006.1
Al590079.1
Al590099.1
Al590128.1
Al590133.1
Al590226.2
Al590326.1
Al590327.1
Al590383.1
Al590385.2
Al590408.1
Al590490.1
Al590552.1
Al590559.1
Al590560.1
Al590560.2
Al590617.2
Al590627.1
Al590627.2
Al590639.1
Al590644.3
Al590648.1
Al590666.1
Al590677.1
Al590683.1
Al590708.1
Al590762.1
Al590763.1
Al590764.1
Al590764.2
Al590783.1
Al590822.1
Al590999.1
Al591167.1
Al591368.1
Al591485.1
Al591501.1
Al591686.1
Al591767.1
Al591770.1
Al591806.1
Al591806.2
Al591845.1
Al591866.1
Al591885.1
Al591893.1
Al591895.1
Al591896.1
Al592045.1
Al592078.1
Al592114.1
Al592114.3
Al592146.1
Al592164.2
Al592310.1
Al592430.2
Al592435.1
Al592528.1
Al596094.1
Al596202.1
Al596257.1
Al596275.2
Al596330.1
Al596442.1
Al596442.2
Al596451.1
Al603832.2
Al603832.3
Al606537.1
Al606748.1
Al606760.1
Al606760.3
Al606760.4
Al606763.1
Al606807.1
Al607033.1
Al611929.1
Al627223.1
Al627422.2
Al645504.1
Al645608.2
Al645608.4
Al645608.5
Al645608.6
Al645608.8
Al645728.1
Al645922.1
Al645924.1
Al645929.3
Al645933.1
Al645933.2
Al645939.2
Al645939.3
Al645941.1
Al645941.3
Al645949.1
Al645949.2
Al662791.1
Al662795.1
Al662797.1
Al662844.3
Al662884.1
Al662884.3
Al662890.1
Al662899.2
Al662907.2
Al662907.3
Al663074.1
Al669818.1
Al669831.5
Al669831.7
Al669841.1
Al669970.2
Al670729.1
Al670729.2
Al671710.1
Al671762.1
Al671862.1
Al671883.1
Al671883.2
Al671883.3
Al671986.1
Al672032.1
Al683842.1
Al691403.1
Al691403.2
Al691442.1
Al691449.1
Al691459.1
Al731563.3
Al731567.1
Al731569.1
Al731577.1
Al731577.2
Al732314.4
Al732314.6
Al732437.1
Al772161.1
Al807752.2
Al807752.4
Al807752.6
Al807752.7
Al807776.1
Al831784.1
Al844908.2
Al845331.3
Al845552.2
Al928654.1
Al928654.2
Al928654.3
Al928654.4
Al928742.1
Al929472.2
Al929472.3
Al929554.1
Alad
Alas1
Alcam
Aldh16a1
Aldh1a2
Aldh1a3
Aldh1b1
Aldh1l1
Aldh1l1-as2
Aldh2
Aldh3a1
Aldh3a2
Aldh3b1
Aldh3b2
Aldoa
Aldoc
Alg1
Alg10b
Alg11
Alg13
Alg14
Alg1l10p
Alg1l6p
Alg3
Alg6
Alkbh3
Alkbh4
Alkbh5
Alkbh6
Alkbh7
Alms1
Alox12b
Alox15
Alox15p1
Alox5
Alox5ap
Alpk2
Alpk3
Alpl
Alpp
Alx3
Alyref
Ambn
Ambra1
Amd1
Amdhd1
Amdhd2
Amer3
Amfr
Amh
Amhr2
Amigo3
Amn
Amotl1
Amotl2
Ampd2
Ampd3
Amt
Amy2a
Amz1
Amz2
Amz2p1
Anapc10p1
Anapc11
Anapc16
Anapc2
Anapc4
Anapc5
Anapc7
Ang
Angel1
Angptl4
Angptl8
Ank1
Ank2
Ank3-dt
Ankdd1a
Ankef1
Ankfn1
Ankfy1
Ankh
Ankhd1
Ankhd1-eif4ebp3
Ankmy1
Ankmy2
Ankrd11
Ankrd12
Ankrd13a
Ankrd13b
Ankrd13d
Ankrd17
Ankrd18b
Ankrd19p
Ankrd2
Ankrd20a5p
Ankrd24
Ankrd26p2
Ankrd29
Ankrd33
Ankrd33b
Ankrd34a
Ankrd34c-as1
Ankrd35
Ankrd36
Ankrd36bp2
Ankrd37
Ankrd40
Ankrd40cl
Ankrd42
Ankrd44
Ankrd45
Ankrd46
Ankrd49
Ankrd52
Ankrd53
Ankrd6
Ankrd63
Ankrd66
Ankrd7
Anks1a
Anks1b
Anks3
Ankzf1
Anln
Ano1
Ano2
Ano3
Ano4
Ano5
Ano6
Ano7
Ano8
Ano9
Anp32a
Anp32b
Anpep
Antxr1
Antxrl
Anxa11
Anxa13
Anxa2
Anxa2p2
Anxa3
Anxa4
Anxa6
Anxa8
Anxa9
Aoc3
Aoc4p
Ap000229.1
Ap000240.1
Ap000251.1
Ap000254.1
Ap000266.1
Ap000289.1
Ap000295.1
Ap000302.1
Ap000317.2
Ap000344.1
Ap000345.1
Ap000346.3
Ap000346.4
Ap000347.1
Ap000355.1
Ap000356.4
Ap000358.1
Ap000439.1
Ap000442.1
Ap000442.2
Ap000446.1
Ap000547.3
Ap000553.1
Ap000553.5
Ap000563.1
Ap000593.2
Ap000640.2
Ap000646.1
Ap000662.1
Ap000688.1
Ap000688.4
Ap000695.1
Ap000696.1
Ap000697.1
Ap000704.1
Ap000708.1
Ap000721.1
Ap000721.2
Ap000753.1
Ap000753.2
Ap000757.2
Ap000763.2
Ap000763.3
Ap000763.4
Ap000769.2
Ap000777.3
Ap000781.1
Ap000781.2
Ap000785.1
Ap000785.2
Ap000787.1
Ap000812.5
Ap000842.2
Ap000845.1
Ap000851.2
Ap000860.1
Ap000866.1
Ap000866.5
Ap000867.2
Ap000879.2
Ap000892.1
Ap000893.1
Ap000894.2
Ap000894.4
Ap000911.1
Ap000911.3
Ap000920.1
Ap000924.1
Ap000936.1
Ap000941.1
Ap000942.4
Ap000943.3
Ap000944.2
Ap000997.3
Ap001029.1
Ap001029.2
Ap001043.1
Ap001046.1
Ap001062.1
Ap001062.2
Ap001062.3
Ap001063.1
Ap001086.1
Ap001092.1
Ap001107.1
Ap001107.2
Ap001107.3
Ap001107.4
Ap001107.5
Ap001107.7
Ap001107.9
Ap001124.1
Ap001160.1
Ap001189.1
Ap001189.4
Ap001207.3
Ap001266.1
Ap001266.2
Ap001267.5
Ap001269.2
Ap001269.4
Ap001273.2
Ap001318.1
Ap001318.2
Ap001362.1
Ap001362.2
Ap001363.2
Ap001372.2
Ap001412.1
Ap001453.1
Ap001453.2
Ap001453.4
Ap001458.1
Ap001462.1
Ap001468.1
Ap001469.1
Ap001469.3
Ap001471.1
Ap001476.1
Ap001496.4
Ap001505.1
Ap001528.1
Ap001542.1
Ap001554.1
Ap001619.1
Ap001625.1
Ap001625.2
Ap001625.3
Ap001626.1
Ap001628.1
Ap001767.3
Ap001767.4
Ap001783.1
Ap001816.1
Ap001830.1
Ap001893.3
Ap001922.5
Ap001931.1
Ap001961.1
Ap001970.1
Ap001999.2
Ap002008.2
Ap002336.2
Ap002373.1
Ap002380.1
Ap002381.2
Ap002387.1
Ap002387.2
Ap002439.1
Ap002505.1
Ap002505.2
Ap002748.1
Ap002748.3
Ap002754.2
Ap002761.1
Ap002761.4
Ap002770.1
Ap002770.2
Ap002800.1
Ap002807.1
Ap002812.4
Ap002815.1
Ap002851.1
Ap002884.1
Ap002884.3
Ap002906.1
Ap002956.1
Ap002986.1
Ap002990.1
Ap002991.1
Ap002992.1
Ap003062.2
Ap003065.1
Ap003068.1
Ap003068.4
Ap003071.3
Ap003080.1
Ap003108.1
Ap003119.2
Ap003119.3
Ap003174.1
Ap003327.1
Ap003355.2
Ap003385.1
Ap003390.1
Ap003390.2
Ap003392.13
Ap003396.3
Ap003396.5
Ap003419.2
Ap003419.3
Ap003469.1
Ap003498.2
Ap003500.1
Ap003501.2
Ap003555.3
Ap003559.1
Ap003680.1
Ap003717.1
Ap003733.4
Ap003774.1
Ap003774.4
Ap004289.1
Ap004608.1
Ap004609.3
Ap005018.1
Ap005019.2
Ap005121.2
Ap005131.2
Ap005131.4
Ap005242.2
Ap005263.1
Ap005264.1
Ap005273.1
Ap005329.3
Ap005717.1
Ap006216.1
Ap006248.2
Ap006248.5
Ap006284.1
Ap006333.2
Ap006547.1
Ap006621.1
Ap006621.2
Ap006621.3
Ap006621.4
Ap006621.5
Ap006623.1
Ap1ar
Ap1b1
Ap1b1p2
Ap1g2
Ap1m1
Ap1m2
Ap1s1
Ap2a1
Ap2a2
Ap2b1
Ap2m1
Ap3b2
Ap3d1
Ap3m2
Ap3s1
Ap4e1
Ap4m1
Ap4s1
Ap5m1
Ap5s1
Ap5z1
Apaf1
Apba2
Apba3
Apbb1
Apbb3
Apc
Apc2
Apcdd1
Apcdd1l-dt
Apeh
Apex1
Apex2
Aph1a
Aph1b
Api5
Aplf
Aplnr
Aplp1
Aplp2
Apoa1
Apoa1-as
Apoa5
Apobec3a
Apobec3b
Apobec3c
Apobec3d
Apobec3f
Apobec3g
Apobec3h
Apoc1
Apoc1p1
Apoc2
Apoc4
Apoc4-apoc2
Apod
Apoe
Apol2
Apol3
Apold1
Apom
Aponp
Apool
Apopt1
App
Appl1
Appl2
Aprt
Aptx
Aqp1
Aqp10
Aqp11
Aqp12b
Aqp4-as1
Aqp5
Aqp6
Aqp7
Ar
Araf
Arap1
Arap1-as1
Arap3
Arc
Areg
Arel1
Arf1
Arf3
Arf4
Arf4-as1
Arf5
Arfgap1
Arfgap2
Arfgap3
Arfip1
Arfip2
Arfrp1
Arg2
Argfxp2
Arhgap1
Arhgap10
Arhgap11b
Arhgap17
Arhgap19-slit1
Arhgap22
Arhgap23
Arhgap24
Arhgap25
Arhgap26
Arhgap27
Arhgap28
Arhgap30
Arhgap31
Arhgap33
Arhgap35
Arhgap36
Arhgap39
Arhgap4
Arhgap40
Arhgap42
Arhgap44
Arhgap45
Arhgap5
Arhgap8
Arhgap9
Arhgdia
Arhgdig
Arhgef1
Arhgef10
Arhgef10l
Arhgef11
Arhgef12
Arhgef15
Arhgef16
Arhgef17
Arhgef18
Arhgef2
Arhgef25
Arhgef26
Arhgef28
Arhgef37
Arhgef39
Arhgef4
Arhgef40
Arhgef7
Arhgef7-it1
Arhgef9
Arid1a
Arid1b
Arid2
Arid3a
Arid3b
Arid4a
Arid5a
Arid5b
Arih1
Arih2
Arl10
Arl13b
Arl14ep
Arl14epl
Arl16
Arl2
Arl2bp
Arl2-snx15
Arl4a
Arl4ap4
Arl5a
Arl5c
Arl6ip4
Arl6ip5
Arl6ip6
Arl8b
Armc10
Armc2
Armc3
Armc5
Armc6
Armc7
Armc8
Armc9
Armcx2
Armcx3
Armcx3-as1
Armcx4
Armcx5
Armcx5-gprasp2
Armh1
Armh3
Armt1
Arnt2
Arntl
Arntl2
Arpc1a
Arpc1b
Arpc2
Arpc3p1
Arpc4
Arpc4-ttll3
Arpc5l
Arpp21
Arrb1
Arrb2
Arrdc1
Arrdc1-as1
Arrdc2
Arrdc3-as1
Arrdc5
Arsb
Arsg
Arsi
Arsk
Art1
Art5
Artn
Arv1
Arx
As3mt
Asah1
Asah2b
Asap1
Asap2
Asap3
Asb1
Asb13
Asb2
Asb3
Asb6
Asb7
Asb9
Ascc1
Ascc2
Ascl2
Ascl5
Asf1a
Ash1l
Ash1l-as1
Ash2l
Asic1
Asic2
Asic3
Asic4
Asip
Asl
Aslp1
Asmtl
Asmtl-as1
Asna1
Aspa
Aspdh
Aspg
Asphd1
Aspscr1
Asrgl1
Ass1
Astl
Asxl1
Asxl2
Asxl3
Atad2b
Atad3a
Atad3b
Atad3c
Atad5
Atat1
Atcay
Ate1-as1
Atf1
Atf3
Atf4
Atf5
Atf6b
Atf7
Atf7ip
Atf7ip2
Atg10
Atg101
Atg13
Atg16l1
Atg16l2
Atg2a
Atg4a
Atg4b
Atg4c
Atg4d
Atg7
Atg9a
Atg9b
Atic
Atl1
Atm
Atmin
Atn1
Atoh8
Atox1
Atp10b
Atp10d
Atp11a
Atp12a
Atp13a1
Atp13a2
Atp13a3
Atp1a1
Atp1a2
Atp1a4
Atp1b1
Atp1b3
Atp1b4
Atp23
Atp2a1
Atp2a1-as1
Atp2a2
Atp2a3
Atp2b1-as1
Atp2b2
Atp2b2-it1
Atp2b3
Atp2b4
Atp2c1
Atp2c2
Atp4a
Atp4b
Atp5f1b
Atp5f1c
Atp5f1d
Atp5f1ep2
Atp5if1
Atp5mc1
Atp5mc1p1
Atp5mf
Atp5mf-ptcd1
Atp5mg
Atp5mgp3
Atp5mpl
Atp5pb
Atp5pd
Atp5pdp1
Atp6ap1
Atp6ap2
Atp6v0a1
Atp6v0a2
Atp6v0a4
Atp6v0b
Atp6v0c
Atp6v0cp1
Atp6v0cp3
Atp6v0d1
Atp6v0e1
Atp6v0e1p4
Atp6v0e2
Atp6v1a
Atp6v1b1
Atp6v1b1-as1
Atp6v1b2
Atp6v1c1
Atp6v1c2
Atp6v1f
Atp6v1g1
Atp6v1g1p2
Atp6v1g2
Atp6v1g2-ddx39b
Atp7a
Atp7b
Atp8a2
Atp8b2
Atp8b3
Atp9b
Atpaf2
Atpsckmt
Atr
Atraid
Atrip
Atrn
Atrnl1
Atrx
Atxn1
Atxn10
Atxn1l
Atxn2
Atxn2-as
Atxn2l
Atxn7
Atxn7l1
Atxn7l2
Atxn7l3
Atxn8os
Aurka
Aurkaip1
Aurkb
Auts2
Avil
Avl9
Avpr2
Awat2
Axdnd1
Axin1
Axl
Azin1-as1
Azin2
B2m
B3galnt1p1
B3galnt2
B3galt4
B3galt5
B3galt5-as1
B3galt6
B3gat1
B3gat3
B3gnt10
B3gnt3
B3gnt4
B3gnt5
B3gnt6
B3gnt8
B3gntl1
B4galnt1
B4galnt2
B4galnt3
B4galnt4
B4galt1
B4galt2
B4galt5
B4galt7
B9d1
B9d2
Baalc
Babam1
Babam2
Bace2
Bach1
Bach2
Bad
Bag1
Bag2
Bag3
Bag6
Bahcc1
Bahd1
Baiap2
Baiap2-dt
Baiap3
Bak1
Bambi
Banf1
Banf1p1
Banf1p2
Bank1
Banp
Bap1
Barhl1
Barx1-dt
Barx2
Batf3
Bax
Baz1b
Baz2a
Bbc3
Bbip1
Bbof1
Bbox1
Bbox1-as1
Bbs1
Bbs12
Bbs4
Bbs5
Bbs7
Bbs9
Bbx
Bcam
Bcap29
Bcap31
Bcar1
Bcar3
Bcas1
Bcas3
Bcas4
Bcat2
Bccip
Bcdin3d-as1
Bckdha
Bckdhb
Bckdk
Bcl11a
Bcl2
Bcl2l11
Bcl2l12
Bcl2l13
Bcl2l14
Bcl2l2
Bcl2l2-pabpn1
Bcl3
Bcl6b
Bcl7a
Bcl7b
Bcl9
Bcl9l
Bcor
Bcorl1
Bcr
Bcrp1
Bcrp2
Bcrp3
Bcrp5
Bcrp8
Bcs1l
Bcyrn1
Bdh1
Bdh2p1
Bdkrb2
Bdnf-as
Bdp1
Bean1
Becn1
Begain
Bend3p2
Bend6
Bend7
Best1
Best2
Bet1p1
Bex2
Bex3
Bex4
Bfar
Bfsp1
Bfsp2
Bglap
Bgn
Bhlha15
Bhlha9
Bhlhb9
Bhlhe22
Bhlhe40
Bhlhe41
Bicc1
Bicd1
Bicdl1
Bicdl2
Bicra
Bicral
Bin1
Bin2
Bin3
Birc2
Birc3
Birc5
Birc6
Birc7
Bispr
Bivm
Blacat1
Blcap
Blk
Blm
Bloc1s1
Bloc1s3
Bloc1s4
Bloc1s6
Blvra
Blvrb
Blzf1
Bmf
Bmi1
Bmp1
Bmp2k
Bmp4
Bmp7
Bmp7-as1
Bmper
Bmpr1a
Bmpr1b
Bmpr2
Bms1p1
Bms1p21
Bnc2
Bnc2-as1
Bnip1
Bnip2
Bnip3
Bnip3l
Bnipl
Boc
Bola1
Bola2p1
Bola3
Bola3-as1
Bop1
Bora
Borcs5
Borcs6
Borcs7
Borcs7-asmt
Borcs8
Borcs8-mef2b
Bpesc1
Bpgm
Bphl
Bpi
Bpifb3
Bpifb6
Bptf
Braf
Brat1
Brca2
Brcc3
Brd1
Brd2
Brd3
Brd3os
Brd4
Brd7
Brd8
Brd9
Brf1
Brf2
Bri3
Bricd5
Brinp2
Brip1
Brix1
Brms1
Brms1l
Brox
Brpf1
Brpf3
Brsk1
Brsk2
Brwd1
Brwd1-as1
Brwd1-as2
Brwd1-it1
Bscl2
Bsdc1
Bsg
Bspry
Bst2
Bsx
Btbd1
Btbd11
Btbd18
Btbd19
Btbd2
Btbd3
Btbd6
Btbd8
Btbd9
Btd
Btf3
Btf3l4
Btf3p10
Btf3p12
Btf3p14
Btf3p6
Btf3p9
Btg2
Btg3-as1
Btk
Btn2a1
Btn2a2
Btn3a1
Btn3a2
Btn3a3
Btnl8
Btnl9
Btrc
Bub1
Bub1b
Bub3
Bud23
Bud31
Bves-as1
Bx072579.1
Bx255925.3
Bx284668.2
Bx284668.6
Bx293535.1
Bx322557.1
Bx323046.1
Bx470102.1
Bx470102.2
Bx470209.1
Bx470209.2
Bx537318.2
Bx539320.1
Bx571818.1
Bx640514.1
Bx640514.2
Bx649632.1
Bx664615.1
Bx679664.2
Bx842559.2
Bx842568.4
Bx927359.1
Bysl
Bzw1
Bzw2
C10orf105
C10orf53
C10orf55
C10orf67
C10orf91
C10orf95
C11orf1
C11orf16
C11orf21
C11orf49
C11orf52
C11orf54
C11orf58
C11orf74
C11orf80
C11orf88
C11orf95
C11orf96
C11orf97
C12orf29
C12orf43
C12orf45
C12orf49
C12orf60
C12orf65
C12orf66
C12orf75
C12orf80
C14orf119
C14orf132
C14orf28
C14orf93
C15orf39
C15orf41
C15orf48
C15orf53
C15orf56
C15orf61
C15orf62
C15orf65
C16orf45
C16orf58
C16orf70
C16orf71
C16orf72
C16orf74
C16orf82
C16orf86
C16orf89
C16orf90
C16orf92
C17orf100
C17orf102
C17orf113
C17orf49
C17orf51
C17orf64
C17orf80
C17orf82
C17orf97
C17orf98
C17orf99
C18orf15
C18orf21
C18orf25
C18orf32
C18orf54
C18orf65
C19orf12
C19orf24
C19orf25
C19orf33
C19orf38
C19orf44
C19orf47
C19orf48
C19orf53
C19orf54
C19orf57
C19orf66
C19orf67
C19orf81
C19orf85
C1galt1
C1galt1p1
C1orf105
C1orf109
C1orf112
C1orf141
C1orf147
C1orf159
C1orf167
C1orf195
C1orf198
C1orf21
C1orf210
C1orf216
C1orf220
C1orf226
C1orf232
C1orf35
C1orf50
C1orf53
C1orf54
C1orf56
C1orf61
C1orf74
C1orf94
C1qa
C1qb
C1qc
C1qtnf1
C1qtnf12
C1qtnf4
C1qtnf5
C1qtnf8
C1qtnf9
C1qtnf9b
C1rl
C1rl-as1
C1s
C2
C20orf141
C20orf144
C20orf173
C20orf181
C20orf204
C20orf96
C21orf58
C21orf59-tcp10l
C21orf62-as1
C22orf15
C22orf23
C22orf34
C22orf39
C22orf46
C2cd2
C2cd2l
C2cd3
C2orf15
C2orf49
C2orf50
C2orf68
C2orf70
C2orf72
C2orf73
C2orf74
C2orf81
C2orf88
C2orf91
C2orf92
C3
C3orf14
C3orf18
C3orf22
C3orf38
C3orf52
C4orf19
C4orf33
C4orf45
C4orf47
C4orf51
C5ar1
C5ar2
C5orf15
C5orf22
C5orf24
C5orf30
C5orf47
C5orf51
C5orf56
C5orf63
C5orf66
C6orf106
C6orf120
C6orf132
C6orf136
C6orf141
C6orf203
C6orf223
C6orf48
C6orf58
C6orf89
C6orf99
C7orf26
C7orf43
C7orf50
C7orf57
C7orf65
C8b
C8g
C8orf31
C8orf33
C8orf34
C8orf37-as1
C8orf44
C8orf58
C8orf74
C8orf76
C8orf82
C9orf106
C9orf116
C9orf139
C9orf16
C9orf163
C9orf24
C9orf3
C9orf43
C9orf50
C9orf62
C9orf85
Ca11
Ca12
Ca13
Ca14
Ca2
Ca4
Ca5a
Ca5b
Ca5bp1
Ca6
Ca7
Ca8
Ca9
Cab39
Cab39l
Cabin1
Cables1
Cables2
Cabp1
Cabyr
Cacfd1
Cachd1
Cacna1a
Cacna1b
Cacna1c
Cacna1c-as1
Cacna1c-as2
Cacna1c-as3
Cacna1c-it3
Cacna1d
Cacna1e
Cacna1f
Cacna1g
Cacna1h
Cacna1s
Cacna2d2
Cacna2d3
Cacna2d4
Cacnb1
Cacnb2
Cacnb3
Cacng5
Cacng6
Cacng7
Cacng8
Cactin-as1
Cacybp
Cacybpp3
Cad
Cadm1
Cadm2
Cadm3
Cadm3-as1
Cadm4
Cage1
Calb2
Calcb
Calcoco1
Calcoco2
Cald1
Calhm1
Calhm3
Calhm6
Calm1
Calm3
Calr
Calu
Caly
Camk1d
Camk2a
Camk2b
Camk2g
Camk4
Camkk2
Camkmt
Camkv
Camlg
Camp
Camsap1
Camsap2
Camsap3
Camta1
Camta2
Cand1
Cand2
Cant1
Canx
Cap1
Capg
Capn1
Capn10
Capn11
Capn12
Capn15
Capn2
Capn3
Capn5
Capn7
Capn8
Capns1
Caprin1
Capza1
Capza2
Capzb
Card10
Card14
Card19
Card8
Card9
Carhsp1
Carm1
Carmil1
Carmil2
Carmil3
Carmn
Carnmt1-as1
Carns1
Cars
Cars2
Cartpt
Casc15
Casc18
Casc2
Casc23
Casc3
Casc4
Casd1
Caskin1
Caskin2
Casp2
Casp7
Casp8
Casp8ap2
Cast
Castor1
Castor3
Casz1
Cat
Catip
Catip-as2
Catsper1
Catsper4
Catspere
Catsperg
Cav1
Cav2
Cbarp
Cbfa2t2
Cbfa2t3
Cbfb
Cbl
Cblc
Cbln2
Cbr1
Cbr3-as1
Cbx1
Cbx2
Cbx3
Cbx4
Cbx6
Cbx7
Cbx8
Cby1
Cc2d1a
Cc2d1b
Cc2d2b
Ccar1
Ccar2
Ccdc102b
Ccdc103
Ccdc106
Ccdc107
Ccdc113
Ccdc114
Ccdc115
Ccdc116
Ccdc117
Ccdc120
Ccdc124
Ccdc126
Ccdc13
Ccdc130
Ccdc134
Ccdc136
Ccdc137
Ccdc138
Ccdc140
Ccdc142
Ccdc144nl-as1
Ccdc146
Ccdc15
Ccdc150
Ccdc151
Ccdc153
Ccdc154
Ccdc155
Ccdc157
Ccdc159
Ccdc160
Ccdc162p
Ccdc163
Ccdc17
Ccdc171
Ccdc174
Ccdc18
Ccdc180
Ccdc183
Ccdc184
Ccdc188
Ccdc189
Ccdc190
Ccdc191
Ccdc194
Ccdc196
Ccdc197
Ccdc200
Ccdc22
Ccdc24
Ccdc28a
Ccdc28b
Ccdc30
Ccdc33
Ccdc34
Ccdc34p1
Ccdc39
Ccdc39-as1
Ccdc40
Ccdc42
Ccdc50
Ccdc51
Ccdc57
Ccdc61
Ccdc62
Ccdc63
Ccdc65
Ccdc69
Ccdc74a
Ccdc77
Ccdc78
Ccdc83
Ccdc85b
Ccdc85c
Ccdc86
Ccdc88b
Ccdc88c
Ccdc9
Ccdc91
Ccdc92
Ccdc97
Ccdc9b
Ccer2
Cchcr1
Cckbr
Ccl17
Ccl2
Ccl21
Ccl25
Ccl4
Ccm2
Ccm2l
Ccn1
Ccn3
Ccn4
Ccn5
Ccn6
Ccna1
Ccnb1
Ccnb2
Ccnd1
Ccnd2
Ccnd3
Ccndbp1
Ccne1
Ccnf
Ccng1
Ccng2
Ccni2
Ccnj
Ccnjl
Ccnk
Ccnl2
Ccnt1
Ccnt2
Ccny
Ccnyl1
Ccp110
Ccr10
Ccr12p
Ccr6
Ccr7
Ccr8
Ccrl2
Ccsap
Ccser1
Ccser2
Cct2
Cct3
Cct4
Cct5
Cct6a
Cct6p3
Cct7
Cct8
Ccz1
Cd101
Cd109
Cd151
Cd160
Cd163l1
Cd164l2
Cd177p1
Cd19
Cd1d
Cd200
Cd22
Cd226
Cd244
Cd274
Cd276
Cd2ap
Cd2bp2
Cd300a
Cd300lg
Cd320
Cd34
Cd37
Cd3eap
Cd4
Cd44
Cd46p1
Cd52
Cd53
Cd59
Cd6
Cd69
Cd7
Cd70
Cd72
Cd79a
Cd79b
Cd81
Cd82
Cd8a
Cd9
Cd99
Cd99l2
Cd99p1
Cda
Cdadc1
Cdan1
Cdc123
Cdc14a
Cdc14b
Cdc16
Cdc20
Cdc25a
Cdc25b
Cdc25c
Cdc34
Cdc37
Cdc37l1
Cdc40
Cdc42
Cdc42bpa
Cdc42bpb
Cdc42ep1
Cdc42ep2
Cdc42ep4
Cdc42se2
Cdc45
Cdc6
Cdc7
Cdc73
Cdca2
Cdca3
Cdca5
Cdca7
Cdca8
Cdcp2
Cdh15
Cdh16
Cdh20
Cdh22
Cdh23
Cdh24
Cdh26
Cdh3
Cdh5
Cdh6
Cdh7
Cdhr1
Cdhr2
Cdhr3
Cdhr5
Cdip1
Cdipt
Cdiptosp
Cdk1
Cdk10
Cdk11b
Cdk12
Cdk13
Cdk16
Cdk18
Cdk19
Cdk2
Cdk2ap1
Cdk2ap2
Cdk3
Cdk4
Cdk5
Cdk5r1
Cdk5r2
Cdk5rap2
Cdk5rap3
Cdk6
Cdk7
Cdk8
Cdk9
Cdkl2
Cdkl5
Cdkn1a
Cdkn1b
Cdkn2aip
Cdkn2aipnlp1
Cdkn2b
Cdkn2b-as1
Cdkn2c
Cdkn2d
Cdkn3
Cdon
Cdrt1
Cdrt4
Cds1
Cds2
Cdt1
Cdv3
Cdx1
Cdx2
Cdyl
Cdyl2
Ceacam1
Ceacam20
Ceacam3
Ceacam5
Ceacam6
Ceacamp10
Ceacamp5
Cebpa-dt
Cebpb
Cebpd
Cebpg
Cebpzos
Cecr2
Cecr9
Cel
Celf1
Celf2
Celf3
Celf4
Celf5
Celsr1
Celsr2
Celsr3
Cemip
Cemip2
Cemp1
Cend1
Cenpa
Cenpbd1p1
Cenpc
Cenpf
Cenph
Cenpi
Cenpj
Cenpm
Cenpn
Cenpo
Cenpp
Cenps
Cenps-cort
Cenpt
Cenpv
Cenpw
Cep104
Cep112
Cep126
Cep131
Cep135
Cep164
Cep164p1
Cep170b
Cep192
Cep250
Cep295nl
Cep350
Cep55
Cep57
Cep57l1
Cep63
Cep68
Cep78
Cep83-dt
Cep85
Cep89
Cep95
Cep97
Cept1
Cercam
Cerk
Cerna1
Cerna3
Cers1
Cers4
Cers6
Ces1p1
Ces2
Ces3
Ces4a
Cfap100
Cfap126
Cfap20
Cfap206
Cfap221
Cfap299
Cfap300
Cfap36
Cfap410
Cfap43
Cfap44
Cfap46
Cfap52
Cfap54
Cfap57
Cfap61
Cfap65
Cfap69
Cfap70
Cfap73
Cfap74
Cfap77
Cfap97d1
Cfap97d2
Cfap99
Cfb
Cfd
Cfl1
Cfl1p1
Cfl2
Cflar
Cfp
Cgb3
Cgb8
Cgn
Cgnl1
Cgrrf1
Chac1
Chaf1a
Chaf1b
Champ1
Chat
Chchd1
Chchd2p1
Chchd2p2
Chchd4p3
Chchd5
Chchd6
Chchd7
Chd1
Chd1l
Chd2
Chd3
Chd4
Chd5
Chd7
Chd8
Chd9
Chek1
Chek2p2
Chfr
Chga
Chgb
Chi3l1
Chi3l2
Chic1
Chid1
Chit1
Chka
Chkb
Chkb-cpt1b
Chkb-dt
Chl1
Chmp1a
Chmp1ap1
Chmp1b
Chmp1b-as1
Chmp2b
Chmp5
Chmp6
Chmp7
Chn2
Chp1
Chpf
Chpf2
Chpt1
Chrac1
Chrd
Chrdl2
Chrm3
Chrm3-as2
Chrm4
Chrna1
Chrna2
Chrna4
Chrna5
Chrna7
Chrna9
Chrnb1
Chrnb2
Chrnd
Chrne
Chrng
Chst10
Chst11
Chst12
Chst13
Chst14
Chst15
Chst4
Chst6
Chst7
Chst8
Chtf18
Chtop
Chuk
Churc1
Churc1-fntb
Ciao1
Ciao2b
Ciao3
Ciapin1
Ciart
Cib1
Cib2
Cib3
Cic
Cideb
Cidec
Cidecp1
Ciita
Cilp2
Cipc
Cirbp
Cirbp-as1
Cisd1
Cisd2
Cisd3
Cistr
Cit
Cited2
Cited4
Ciz1
Ckap2
Ckb
Cklf
Cklf-cmtm1
Ckmt2
Ckmt2-as1
Cks1b
Clasp1
Clasrp
Clba1
Clcn2
Clcn3
Clcn6
Clcn7
Clcnka
Clcnkb
Cldn12
Cldn14
Cldn15
Cldn16
Cldn23
Cldn25
Cldn4
Cldn5
Cldn7
Clec11a
Clec16a
Clec18a
Clec18c
Clec2l
Clec4a
Clec4f
Clic1
Clic4
Clic5
Clip1
Clip2
Clip3
Clip4
Clk2
Clk3
Clmat3
Cln3
Cln5
Cln6
Cln8
Clp1
Clpb
Clpp
Clpsl1
Clpsl2
Clptm1
Clptm1l
Clrn1
Clspn
Clstn2
Clstn3
Clta
Cltb
Cltc
Cltcl1
Clu
Cluap1
Cluh
Cluhp3
Clul1
Clvs2
Clybl
Cmas
Cmbl
Cmc1
Cmc2
Cmip
Cmklr1
Cmss1
Cmtm1
Cmtm3
Cmtm4
Cmtm5
Cmtr1
Cnbd2
Cndp1
Cndp2
Cnep1r1
Cnfn
Cnga3
Cnga4
Cngb1
Cnih2
Cnih3
Cnih4
Cnksr1
Cnksr2
Cnksr3
Cnn1
Cnn2
Cnn2p1
Cnnm2
Cnnm3
Cnnm4
Cnot1
Cnot10
Cnot11
Cnot2
Cnot3
Cnot4
Cnot6
Cnot8
Cnot9
Cnp
Cnpy1
Cnpy3
Cnpy4
Cnst
Cntd1
Cntd2
Cntfr
Cntln
Cntn2
Cntn4
Cntn5
Cntnap1
Cntnap2
Cntnap3p2
Cntrl
Cntrob
Coa1
Coa6
Coasy
Cobl
Coch
Cog1
Cog2
Cog3
Cog4
Cog6
Cog8
Col11a2
Col12a1
Col13a1
Col14a1
Col15a1
Col16a1
Col18a1
Col18a1-as1
Col18a1-as2
Col19a1
Col1a1
Col20a1
Col23a1
Col26a1
Col27a1
Col2a1
Col4a1
Col4a2
Col4a2-as2
Col4a3
Col4a5
Col5a1
Col5a1-as1
Col6a1
Col6a2
Col7a1
Col8a1
Col9a3
Colca2
Colec11
Colgalt1
Colgalt2
Colq
Commd1
Commd10
Commd3
Commd3-bmi1
Commd4
Commd7
Comp
Comt
Comtd1
Cope
Copg1
Cops4
Cops6
Cops7a
Cops7b
Cops8
Cops9
Copz1
Copz2
Coq10a
Coq4
Coq6
Coq7
Coq8a
Coq8b
Coq9
Coro1a
Coro1b
Coro1c
Coro2a
Coro2b
Coro6
Coro7
Coro7-pam16
Cotl1
Cox10
Cox14
Cox20
Cox20p2
Cox4i1
Cox4i1p2
Cox4i2
Cox5a
Cox5b
Cox6a1
Cox6b1
Cox6b2
Cox6c
Cox6cp2
Cox6cp7
Cox7a1
Cox7b
Cox7c
Cox8c
Cpa1
Cpa4
Cpamd8
Cpb2
Cpb2-as1
Cpd
Cpdp1
Cpe
Cpeb1
Cpeb1-as1
Cpeb2
Cpeb4
Cped1
Cplane2
Cplx1
Cplx2
Cpm
Cpn2
Cpne2
Cpne3
Cpne4
Cpne5
Cpne6
Cpne7
Cpne8
Cpne8-as1
Cpne9
Cpq
Cps1
Cpsf1
Cpsf3
Cpsf4
Cpsf6
Cpsf7
Cpt1a
Cpt1b
Cpt1c
Cpt2
Cptp
Cpz
Cr1
Cr1l
Cr2
Cr392000.2
Cr559946.1
Cr559946.2
Cr936218.2
Crabp1
Crabp2
Cracr2a
Cracr2b
Cradd
Cramp1
Crat
Crb2
Crbn
Crcp
Creb1
Creb3
Creb3l1
Creb3l2
Creb3l4
Creb5
Crebbp
Crebl2
Crebrf
Creld1
Creld2
Crem
Crhr1
Crhr2
Crim1
Crim1-dt
Crip1
Crip2
Crip3
Cript
Crispld1
Crispld2
Crkl
Crlf1
Crlf3
Crls1
Crocc
Crocc2
Croccp1
Croccp2
Croccp3
Crot
Crtap
Crtc1
Crtc2
Crtc3
Cry2
Crybb2p1
Crybg1
Crybg2
Crygn
Crym
Crym-as1
Cryzl1
Cryzl2p
Csad
Csde1
Csf1
Csf1r
Csf2ra
Csf2rb
Csf3r
Csk
Cskmt
Csnk1a1
Csnk1d
Csnk1e
Csnk1g1
Csnk1g2
Csnk1g3
Csnk2a1
Csnk2b
Cspg4p13
Cspp1
Csrnp2
Csrnp3
Csrp1
Csrp2
Cst1
Cst4
Cst9lp2
Cstb
Cstf1
Cstf3-dt
Ctag2
Ctage13p
Ctbp1
Ctbp1-as
Ctbp1-dt
Ctbp2
Ctc1
Ctdnep1
Ctdp1
Ctdsp1
Ctdsp2
Ctdspl
Ctdspl2
Ctf1
Ctf2p
Cth
Cthrc1
Ctif
Ctnna1
Ctnna2
Ctnnb1
Ctnnbip1
Ctnnbl1
Ctnnd1
Ctnnd2
Ctps1
Ctr9
Ctrb1
Ctrb2
Ctrc
Ctrl
Ctsa
Ctsb
Ctsd
Ctse
Ctsh
Ctsl
Ctslp1
Ctslp4
Ctsw
Ctsz
Cttn
Cttnbp2
Cttnbp2nl
Ctu2
Ctxn2
Ctxnd2
Cuedc1
Cul1
Cul4a
Cul5
Cul7
Cul9
Cuta
Cutalp
Cutc
Cux1
Cwc25
Cwc27
Cx3cl1
Cx3cr1
Cxadr
Cxcl1
Cxcl14
Cxcl16
Cxcl6
Cxcr2
Cxcr2p1
Cxcr5
Cxcr6
Cxorf40a
Cxorf58
Cxorf65
Cxxc1
Cxxc1p1
Cxxc4-as1
Cxxc5
Cxxc5-as1
Cyb561
Cyb561d1
Cyb561d2
Cyb5b
Cyb5d1
Cyb5d2
Cyb5r4
Cyb5rl
Cyba
Cybc1
Cybrd1
Cyc1
Cyfip1
Cyfip2
Cygb
Cyhr1
Cyld
Cymp
Cyp11a1
Cyp19a1
Cyp1b1-as1
Cyp20a1
Cyp21a2
Cyp24a1
Cyp26a1
Cyp27b1
Cyp27c1
Cyp2a6
Cyp2a7
Cyp2a7p2
Cyp2ab1p
Cyp2b6
Cyp2d7
Cyp2e1
Cyp2f1
Cyp2f2p
Cyp2s1
Cyp2t1p
Cyp2t3p
Cyp2u1
Cyp2w1
Cyp3a51p
Cyp3a7
Cyp3a7-cyp3a51p
Cyp46a1
Cyp4b1
Cyp4f23p
Cyp4f26p
Cyp4f3
Cyp4v2
Cyp51a1-as1
Cyp8b1
Cyren
Cys1
Cystm1
Cyth1
Cyth2
Cyth3
Cyth4
Cyyr1-as1
D2hgdh
Daam1
Daam2
Dab2ip
Dach2
Dact1
Dact3-as1
Dag1
Dagla
Dalrd3
Dand5
Dao
Dap
Dap3
Dapk1
Dapk2
Dapk3
Dapl1
Dars2
Dars-as1
Daxx
Dazap1
Dazap2
Dbf4
Dbf4b
Dbi
Dbil5p
Dbn1
Dbndd2
Dbnl
Dcaf11
Dcaf12
Dcaf13
Dcaf13p2
Dcaf15
Dcaf17
Dcaf4
Dcaf5
Dcaf6
Dcaf7
Dcaf8
Dcakd
Dcanp1
Dcbld1
Dcbld2
Dck
Dclk2
Dclre1b
Dclre1cp1
Dcp1b
Dcp2
Dcst2
Dcstamp
Dct
Dctd
Dctn1
Dctn3
Dctn5
Dctn6
Dcun1d1
Dcun1d2
Dcun1d2-as
Dcxr
Dcxr-dt
Dda1
Ddah2
Ddb1
Ddb2
Ddhd2
Ddi2
Ddias
Ddit3
Ddit4
Ddit4-as1
Ddn-as1
Ddost
Ddr1
Ddr2
Ddrgk1
Ddt
Ddx1
Ddx10
Ddx11
Ddx11l10
Ddx11l5
Ddx17
Ddx19a
Ddx19b
Ddx20
Ddx24
Ddx25
Ddx27
Ddx31
Ddx39a
Ddx39b
Ddx39b-as1
Ddx39bp2
Ddx3x
Ddx41
Ddx42
Ddx46
Ddx47
Ddx49
Ddx5
Ddx50
Ddx51
Ddx52
Ddx54
Ddx55
Ddx56
Ddx59
Deaf1
Decr1
Decr2
Dedd
Dedd2
Def8
Defb109a
Defb109d
Defb109f
Degs1
Degs2
Dele1
Dennd1a
Dennd1c
Dennd2a
Dennd2d
Dennd3
Dennd4b
Dennd4c
Dennd5a
Dennd5b-as1
Dennd6a-dt
Dennd6b
Denr
Depdc1
Depdc1-as1
Depdc5
Depdc7
Deptor
Dera
Derl1
Derl3
Des
Desi1
Desi2
Dgat1
Dgat2
Dgat2l7p
Dgcr10
Dgcr5
Dgcr6l
Dgcr8
Dgcr9
Dgka
Dgkd
Dgke
Dgkg
Dgkh
Dgkq
Dgkz
Dglucy
Dguok
Dhcr24-dt
Dhcr7
Dhdds
Dhdh
Dhfr2
Dhodh
Dhps
Dhrs1
Dhrs11
Dhrs12
Dhrs13
Dhrs2
Dhrs4
Dhrs4l1
Dhrs4l2
Dhrs7
Dhrs7b
Dhrs7c
Dhtkd1
Dhx16
Dhx30
Dhx35
Dhx38
Dhx40
Dhx58
Dhx8
Dhx9
Diablo
Diaph1
Diaph3-as2
Dicer1-as1
Dido1
Dio1
Dio3
Dio3os
Dip2a
Dip2a-it1
Dip2b
Dip2c
Dipk1a
Dipk1b
Dipk2a
Dis3
Dis3l
Dis3l2
Disc1
Disc1-it1
Disp2
Disp3
Dixdc1
Dkc1
Dkk1
Dkk3
Dkkl1
Dlat
Dld
Dleu1
Dleu7
Dlg1-as1
Dlg3
Dlg3-as1
Dlg4
Dlg5
Dlg5-as1
Dlgap2
Dlgap3
Dlgap4
Dll1
Dll3
Dll4
Dlst
Dlx1
Dlx2
Dlx2-dt
Dlx3
Dlx4
Dlx5
Dlx6
Dm1-as
Dmac2
Dmac2l
Dmap1
Dmbt1p1
Dmbx1
Dmkn
Dmpk
Dmrt1
Dmrtc2
Dmtf1
Dmtn
Dmwd
Dmxl1
Dnaaf1
Dnaaf3
Dnaaf4
Dnaaf5
Dnah1
Dnah10
Dnah10os
Dnah11
Dnah14
Dnah17
Dnah2
Dnah6
Dnai1
Dnai2
Dnaja1
Dnaja3
Dnaja4
Dnajb1
Dnajb11
Dnajb12
Dnajb13
Dnajb2
Dnajb4
Dnajb5
Dnajb6
Dnajb8-as1
Dnajb9
Dnajc1
Dnajc10
Dnajc11
Dnajc13
Dnajc16
Dnajc17
Dnajc18
Dnajc21
Dnajc22
Dnajc24
Dnajc25
Dnajc25-gng10
Dnajc27-as1
Dnajc4
Dnajc5
Dnajc6
Dnajc7
Dnajc9
Dnajc9-as1
Dnal1
Dnal4
Dnali1
Dnase1
Dnase1l1
Dnase1l2
Dnase1l3
Dnd1p1
Dnhd1
Dnm1
Dnm1l
Dnm1p34
Dnm1p38
Dnm1p41
Dnm1p46
Dnm2
Dnm3
Dnmt1
Dnmt3a
Dnmt3b
Dnpep
Dnph1
Dnttip1
Doc2a
Doc2b
Doc2gp
Dock1
Dock11
Dock2
Dock4
Dock5
Dock6
Dock7
Dock8
Dock9
Dock9-dt
Dohh
Dok1
Dok2
Dok3
Dok4
Dok5
Dok7
Dolpp1
Dop1a
Dop1b
Dot1l
Dpagt1
Dpcd
Dpep1
Dpf1
Dpf2
Dpf3
Dph1
Dph2
Dph6-dt
Dph7
Dpm2
Dpp3
Dpp6
Dpp7
Dpp9
Dpp9-as1
Dppa5p4
Dprxp1
Dpy19l1
Dpy19l2p2
Dpy19l2p3
Dpy19l2p4
Dpy19l2p5
Dpy19l3
Dpy19l4
Dpy30
Dpys
Dpysl2
Dpysl3
Dpysl4
Dpysl5
Dr1
Draic
Dram1
Dram2
Drap1
Drc1
Drc3
Drc7
Drd4
Drg1
Drg2
Drgx
Drich1
Dsc2
Dscaml1
Dscas
Dscr4
Dscr9
Dse
Dsg2
Dsp
Dstn
Dstnp2
Dtd1
Dtl
Dtna
Dtnb
Dtwd1
Dtx1
Dtx2
Dtx2p1-upk3bp1-pms2p11
Dtx3
Dtx3l
Dtx4
Dtymk
Dubr
Duox1
Duox2
Duoxa1
Dus1l
Dus2
Dus3l
Dus4l
Dusp11
Dusp13
Dusp14
Dusp15
Dusp16
Dusp19
Dusp2
Dusp22
Dusp23
Dusp27
Dusp28
Dusp5
Dusp8
Dusp8p5
Dusp9
Dut
Dux4l50
Dux4l9
Duxap1
Dvl1
Dvl2
Dvl3
Dxo
Dydc1
Dync1h1
Dync1i1
Dync1i2
Dync2h1
Dync2li1
Dynll1
Dynlrb1
Dynlrb2
Dyrk1a
Dyrk1b
Dyrk2
Dyrk3
Dyrk4
Dysf
Dzip1l
Dzip3
E2f3
E2f4
E2f5
E2f7
E4f1
Eaf1
Eaf2
Ebag9
Ebf3
Ebf4
Ebln3p
Ebna1bp2
Ebp
Ece1
Ecel1
Ecel1p3
Ech1
Echdc2
Echdc3
Eci1
Ecm1
Ecsit
Ect2
Eda
Edaradd
Edc3
Edc4
Eddm13
Edem1
Edf1
Edrf1
Edrf1-dt
Eed
Eef1a2
Eef1akmt2
Eef1akmt3
Eef1akmt4
Eef1akmt4-ece2
Eef1aknmt
Eef1b2
Eef1b2p1
Eef1d
Eef1e1
Eef1g
Eef2
Eef2kmt
Eefsec
Eepd1
Efcab1
Efcab13
Efcab5
Efcab6
Efcab7
Efcab8
Efcab9
Efcc1
Efemp2
Efhc1
Efhd1
Efhd2
Efna1
Efna3
Efna4
Efna5
Efr3a
Efr3b
Eftud2
Egfem1p
Egfl7
Egfl8
Egflam
Egfr
Egln1
Egln1p1
Egln2
Egln3
Ehbp1
Ehbp1l1
Ehd1
Ehd2
Ehd4-as1
Ehf
Ehmt1
Ehmt2
Ehmt2-as1
Ei24
Eid1
Eif1
Eif1b
Eif1p4
Eif1p6
Eif1p7
Eif2a
Eif2ak3-dt
Eif2ak4
Eif2b2
Eif2b3
Eif2b5
Eif2s1
Eif3b
Eif3d
Eif3g
Eif3i
Eif3j
Eif3k
Eif3l
Eif3m
Eif4a1
Eif4a1p4
Eif4a2
Eif4e1b
Eif4e2
Eif4g1
Eif4g3
Eif4h
Eif5
Eif5a
Eif5b
Eif6
Eipr1
Eipr1-it1
Elac1
Elac2
Elavl1
Elavl3
Elavl4
Elf3-as1
Elf5
Elfn1-as1
Elfn2
Elk1
Elk2ap
Elk3
Ell
Ell2
Ell3
Elmo1
Elmo2
Elmo3
Elmod1
Elmod2
Elmod3
Elmsan1
Eln
Eloa
Elob
Elobp3
Elocp2
Elocp28
Elof1
Elovl2-as1
Elovl6
Elp2
Elp3
Elp5
Embp1
Emc10
Emc1-as1
Emc2
Emc3
Emc4
Emc6
Emc8
Emc9
Emd
Eme1
Eme2
Emg1
Emid1
Emilin1
Emilin2
Eml1
Eml2
Eml3
Eml4
Eml6
Emp1
Emp3
Emsy
Emx1
Emx2
Emx2os
En2
Enah
Endou
Endov
Eng
Engase
Enkd1
Eno1
Eno1-as1
Eno2
Eno3
Eno4
Enoph1
Enosf1
Enpp1
Enpp3
Enpp7
Ensa
Entpd1
Entpd2
Entpd6
Entpd8
Entr1
Eny2
Ep300
Ep400
Ep400p1
Epas1
Epb41
Epb41l1
Epb41l4a-as1
Epb41l4a-dt
Epb41l5
Epc2
Epcam
Epcam-dt
Epdr1
Epha1
Epha10
Epha2
Epha3
Epha5-as1
Epha6
Epha8
Ephb1
Ephb2
Ephb3
Ephb4
Ephb6
Ephx1
Ephx2
Epn1
Epn2
Epn3
Epop
Epor
Eps15l1
Eps8l1
Eps8l2
Eps8l3
Eral1
Erap1
Erap2
Eras
Erbb2
Erbb3
Erbin
Erc1
Ercc1
Ercc2
Ercc5
Ercc6
Ercc6l2
Erf
Erfe
Ergic1
Ergic3
Eri1
Eri3
Eri3-it1
Ericd
Erich5
Erich6-as1
Erich6b
Erlec1
Erlin2
Ermap
Ermard
Ern1
Ern2
Erp29
Ervh48-1
Ervk13-1
Ervk3-1
Ervmer34-1
Esam
Esco2
Espl1
Espn
Espnl
Esr1
Esrp1
Esrp2
Esrra
Esrrb
Esyt1
Esyt2
Etaa1
Etfa
Etfbkmt
Etfdh
Etfrf1
Ethe1
Etnk1
Etnk2
Ets2
Etv1
Etv2
Etv3
Etv4
Etv5
Etv6
Etv7
Eva1b
Eva1c
Evc
Evc2
Evi2b
Evi5l
Evl
Evpl
Evpll
Evx1
Evx1-as
Ewsat1
Ewsr1
Exd2
Exd3
Exo1
Exo5
Exoc3
Exoc3-as1
Exoc3l1
Exoc3l4
Exoc4
Exoc6
Exoc7
Exog
Exogp1
Exosc1
Exosc10
Exosc3p1
Exosc4
Exosc5
Exosc7
Exosc8
Exosc9
Ext2
Extl1
Extl3
Eya2
Eya4
Ezh1
Ezh2
Ezr
F10-as1
F12
F2r
F2rl1
F2rl3
F3
F7
Faah
Faahp1
Faap100
Faap20
Faap24
Fabp5
Fabp5p3
Fadd
Fads1
Fads2
Fads3
Faf1
Faf2
Fah
Fahd1
Fahd2a
Fahd2b
Fahd2cp
Faim
Faim2
Falec
Fam102a
Fam102b
Fam104b
Fam107b
Fam110a
Fam110b
Fam111a
Fam111b
Fam114a1
Fam118a
Fam118b
Fam120a
Fam120b
Fam122a
Fam122c
Fam129a
Fam129b
Fam129c
Fam131a
Fam131b
Fam131c
Fam133a
Fam135a
Fam138d
Fam13a
Fam13a-as1
Fam13b
Fam13c
Fam149a
Fam149b1
Fam149b1p1
Fam151a
Fam151b
Fam153a
Fam155b
Fam160a1
Fam160b1
Fam160b2
Fam162a
Fam163a
Fam163b
Fam166a
Fam166b
Fam167a
Fam168a
Fam171a2
Fam171b
Fam172a
Fam173a
Fam174a
Fam174b
Fam177a1
Fam177b
Fam178b
Fam181a
Fam181a-as1
Fam183a
Fam185a
Fam186b
Fam187a
Fam189a1
Fam189a2
Fam189b
Fam193a
Fam193b
Fam19a2
Fam19a3
Fam19a5
Fam200b
Fam201a
Fam201b
Fam206a
Fam207a
Fam20a
Fam20b
Fam20c
Fam210b
Fam214b
Fam215a
Fam216a
Fam217a
Fam217b
Fam219a
Fam219b
Fam221a
Fam221b
Fam222a
Fam222a-as1
Fam222b
Fam228b
Fam230i
Fam234a
Fam234b
Fam241b
Fam32a
Fam3b
Fam3d
Fam45a
Fam47e
Fam47e-stbd1
Fam50a
Fam50b
Fam53a
Fam53b
Fam53c
Fam57a
Fam57b
Fam66a
Fam71e1
Fam71e2
Fam76a
Fam78a
Fam81a
Fam83a
Fam83c-as1
Fam83d
Fam83e
Fam83f
Fam83g
Fam83h
Fam84a
Fam86b3p
Fam86c1
Fam86c2p
Fam86ep
Fam86jp
Fam86kp
Fam89a
Fam89b
Fam91a1
Fam92a
Fam92b
Fam98b
Fam98c
Fan1
Fanca
Fancc
Fancd2
Fancd2os
Fance
Fancg
Fanci
Fancm
Fank1
Far1
Far1-it1
Far2
Farp1
Farp2
Fars2
Farsa
Farsa-as1
Fas
Faslg
Fasn
Fastk
Fastkd2
Fat1
Fat2
Fat4
Faxdc2
Fbf1
Fbh1
Fbl
Fblim1
Fbll1
Fbln1
Fbln2
Fbln7
Fbn3
Fbrs
Fbrsl1
Fbxl14
Fbxl15
Fbxl16
Fbxl17
Fbxl18
Fbxl19
Fbxl2
Fbxl21p
Fbxl3
Fbxl6
Fbxl7
Fbxl8
Fbxo11
Fbxo17
Fbxo2
Fbxo21
Fbxo22
Fbxo24
Fbxo25
Fbxo27
Fbxo28
Fbxo31
Fbxo32
Fbxo33
Fbxo34
Fbxo36
Fbxo36p1
Fbxo38
Fbxo3-dt
Fbxo4
Fbxo41
Fbxo44
Fbxo45
Fbxo46
Fbxo6
Fbxo7
Fbxo9
Fbxw11
Fbxw4p1
Fbxw5
Fbxw8
Fbxw9
Fcf1
Fcgbp
Fcgr2a
Fcgr3a
Fcgr3b
Fcgrt
Fcho1
Fcho2
Fchsd1
Fchsd2
Fcmr
Fcrlb
Fdft1
Fdps
Fdx2
Fdxr
Fem1b
Fen1
Fendrr
Fer
Fer1l4
Fer1l5
Fermt3
Fes
Fev
Fez1
Fezf1
Fezf1-as1
Ffar1
Ffar4
Fgd4
Fgd5
Fgd5-as1
Fgd5p1
Fgf1
Fgf10-as1
Fgf11
Fgf12-as1
Fgf12-as3
Fgf13-as1
Fgf14
Fgf17
Fgf2
Fgf21
Fgf22
Fgf5
Fgf8
Fgf9
Fgfr1
Fgfr1op
Fgfr1op2
Fgfr2
Fgfr3
Fgfr4
Fgfrl1
Fggy
Fgl2
Fgr
Fhad1
Fhdc1
Fhit
Fhl1
Fhl3
Fhod3
Fibcd1
Fibp
Ficd
Fig4
Filip1l
Fip1l1
Fis1
Fiz1
Fjx1
Fkbp10
Fkbp1b
Fkbp2
Fkbp4
Fkbp8
Fkbp9
Fkrp
Flad1
Flcn
Fli1
Flii
Flj45513
Flna
Flnb
Flnc-as1
Flot1
Flrt2
Flt3lg
Flt4
Flvcr2
Flywch1
Flywch2
Fmc1
Fmc1-luc7l2
Fmnl1
Fmnl3
Fmr1
Fn3krp
Fnbp1
Fnbp1l
Fnbp1p1
Fnbp4
Fndc11
Fndc3a
Fndc3b
Fndc5
Fndc7
Fnip1
Fnip2
Fnta
Fntb
Fo393418.1
Fo393419.1
Fo704657.1
Focad
Folr1
Folr3
Fos
Fosb
Fosl1
Fosl2
Foxa1
Foxa3
Foxb1
Foxb2
Foxc2
Foxc2-as1
Foxd2-as1
Foxd3
Foxd4
Foxd4l1
Foxf2
Foxg1
Foxh1
Foxi1
Foxj2
Foxk2
Foxl1
Foxm1
Foxn1
Foxn2
Foxn3
Foxn3-as1
Foxo1
Foxo1b
Foxo3
Foxo4
Foxo6
Foxp1
Foxp2
Foxp3
Foxp4
Foxp4-as1
Foxred1
Foxs1
Fp325335.1
Fp565171.1
Fp565260.2
Fp565260.6
Fpgs
Fpgt
Fpgt-tnni3k
Fras1
Frat1
Frg1
Frg1bp
Frg1hp
Frmd1
Frmd6
Frmd8
Frmpd4
Frs2
Frs3
Fry
Fscn1
Fscn1p1
Fscn2
Fscn3
Fsd1
Fsd1l
Fsip2
Fst
Fstl3
Fstl4
Ftcd
Ftcd-as1
Fth1
Fth1p24
Ftlp18
Ftlp5
Fto
Ftsj1
Fubp3
Fuk
Fundc2
Furin
Fus
Fut1
Fut11
Fut3
Fut4
Fut5
Fut6
Fut7
Fut8
Fuz
Fxn
Fxr2
Fxyd1
Fxyd2
Fxyd3
Fxyd4
Fxyd5
Fxyd6
Fxyd6-fxyd2
Fxyd7
Fyco1
Fyttd1
Fzd1
Fzd2
Fzd3
Fzd7
Fzd9
Fzr1
G2e3
G3bp1
G6pc3
G6pd
Gaa
Gab1
Gabarap
Gabarapl1
Gabbr1
Gabbr2
Gabpa
Gabpb1-as1
Gabpb1-it1
Gabpb2
Gabra4
Gabra5
Gabrb1
Gabrd
Gabre
Gabrg3
Gabrp
Gad1
Gad2
Gadd45a
Gadd45b
Gadd45g
Gak
Gal
Gal3st1
Gal3st2
Gal3st4
Gale
Galk1
Galk2
Galm
Galns
Galnt1
Galnt10
Galnt11
Galnt12
Galnt13
Galnt16
Galnt2
Galnt6
Galnt7
Galnt8
Galnt9
Galntl5
Galntl6
Galp
Galr1
Galt
Gamt
Gan
Ganc
Gap43
Gapdh
Gapdhp54
Gapdhp59
Gapdhp64
Gapdhp72
Gapdhs
Gapvd1
Garem2
Garnl3
Gars-dt
Gas1rr
Gas2
Gas2l1
Gas2l2
Gas2l3
Gas6
Gas6-dt
Gas8
Gasal1
Gask1a
Gata2
Gata2-as1
Gata3
Gata3-as1
Gata4
Gata6
Gata6-as1
Gatad1
Gatad2a
Gatc
Gatd1
Gatd3a
Gatd3b
Gatm
Gba2
Gbp5
Gbp6
Gbx1
Gbx2
Gca
Gcat
Gcc2
Gcdh
Gcgr
Gchfr
Gck
Gckr
Gclc
Gcn1
Gcna
Gcnt1
Gcnt2
Gcnt7
Gcom1
Gcshp2
Gdap1
Gdap1l1
Gdf11
Gdf15
Gdf5
Gdf5os
Gdf9
Gdi1
Gdnf
Gdnf-as1
Gdpd1
Gdpd2
Gdpd5
Gdpgp1
Gemin6
Gemin7
Gemin7-as1
Gemin8p4
Gen1
Get4
Gfap
Gfer
Gfi1b
Gfm1
Gfod1
Gfod2
Gfpt2
Gfra2
Gfra3
Gfra4
Gfy
Gga1
Gga2
Gga3
Ggn
Ggnbp2
Ggps1
Ggt1
Ggt5
Ggt6
Ggtlc4p
Ghr
Ghrl
Ghrlos
Gid4
Gid8
Gigyf1
Gigyf2
Ginm1
Gins1
Gins3
Gins4
Gipc1
Gipc2
Gipr
Git1
Git2
Gja1
Gja4
Gja9
Gjb2
Gjb3
Gjb6
Gjd3
Gk
Glb1l2
Glcci1
Gldn
Gle1
Gli1
Gli2
Gli3
Gli4
Glipr1l1
Glipr1l2
Glipr2
Glmp
Glrb
Glrx
Glrx3
Glrx5
Gls
Gls2
Glt8d1
Glt8d2
Glud1p3
Glyatl1
Glycam1
Glyctk
Glyctk-as1
Glyr1
Gm2a
Gmcl1
Gmds
Gmds-dt
Gmeb1
Gmeb2
Gmfg
Gmip
Gmnn
Gmppa
Gmppb
Gmpr
Gmpr2
Gmps
Gna11
Gna14-as1
Gna15
Gnai1
Gnai2
Gnai2p2
Gnal
Gnao1
Gnas
Gnas-as1
Gnaz
Gnb1
Gnb1l
Gnb2
Gnb3
Gnb5
Gne
Gng11
Gng12-as1
Gng14
Gng2
Gng7
Gng8
Gngt1
Gnl1
Gnl3
Gnl3l
Gnly
Gnpat
Gnpda1
Gnptg
Gnrh2
Gnrhr2
Golga2
Golga2p5
Golga2p8
Golga3
Golga6a
Golga6l9
Golga7
Golph3
Golt1b
Gon4l
Gorab
Gorasp1
Gorasp2
Gosr1
Gosr2
Got2
Gp1bb
Gp6
Gpaa1
Gpalpp1
Gpank1
Gpat2p2
Gpat4
Gpatch1
Gpatch11
Gpatch2l
Gpatch3
Gpatch4
Gpbar1
Gpbp1
Gpc1
Gpc2
Gpd1
Gpd1l
Gpd2
Gper1
Gpha2
Gphn
Gpi
Gpm6a
Gpm6b
Gpn1
Gpn3
Gpnmb
Gpr107
Gpr108
Gpr132
Gpr137
Gpr137b
Gpr137c
Gpr146
Gpr148
Gpr157
Gpr158
Gpr158-as1
Gpr160
Gpr162
Gpr17
Gpr173
Gpr179
Gpr182
Gpr19
Gpr1-as
Gpr21
Gpr25
Gpr26
Gpr27
Gpr35
Gpr39
Gpr55
Gpr6
Gpr68
Gpr75-asb3
Gpr78
Gpr85
Gpr87
Gpr89a
Gpr89b
Gpracr
Gprasp1
Gprasp2
Gprc5a
Gprc5b
Gprc5c
Gps1
Gps2
Gps2p2
Gpsm1
Gpsm2
Gpsm3
Gpt
Gpt2
Gpx1
Gpx3
Gpx4
Gpx5
Gramd1a
Gramd1b
Gramd1c
Gramd2a
Gramd2b
Gramd4
Grap
Grap2
Grasp
Grb10
Grb2
Grb7
Greb1
Greb1l
Grhl1
Grhl3
Grhpr
Gria2
Gria3
Grik4
Grik5
Grin1
Grin2b
Grin2c
Grin2d
Grin3b
Grina
Grip2
Gripap1
Grk1
Grk2
Grk3
Grk4
Grk5
Grk5-it1
Grk6
Grm1
Grm2
Grm3
Grm4
Grn
Grp
Grpel1
Grpel2
Grtp1-as1
Grwd1
Grxcr2
Gsdma
Gsdme
Gse1
Gsg1l
Gsk3a
Gskip
Gsn
Gspt2
Gsr
Gss
Gsta1
Gsta11p
Gsta12p
Gsta6p
Gstcd
Gstk1
Gstm2
Gstm5
Gsto1
Gstp1
Gstp1p1
Gstz1
Gsx1
Gtdc1
Gtf2e1
Gtf2f1
Gtf2h1
Gtf2h2c
Gtf2h3
Gtf2h4
Gtf2h5
Gtf2i
Gtf2ip13
Gtf2ip7
Gtf2ird1
Gtf2ird1p1
Gtf2ird2b
Gtf3a
Gtf3c1
Gtf3c2
Gtf3c4
Gtf3c5
Gtf3c6
Gtpbp1
Gtpbp10
Gtpbp3
Gtpbp4
Gtpbp8
Gtse1
Guca1a
Gucd1
Gucy1a1
Gucy1b1
Gucy1b2
Gucy2d
Gucy2ep
Guf1
Guk1
Gulp1
Gusb
Gusbp1
Gvqw3
Gxylt2
Gyg1
Gys1
Gzf1
Gzmm
H1f0
H1fx-as1
H2afvp1
H2afx
H2afy
H2afy2
H2afz
H2afzp3
H3f3a
H3f3ap2
H3f3b
H6pd
Habp4
Hacd3
Hacl1
Hadh
Hadhb
Hagh
Haghl
Haglr
Hamp
Hand2-as1
Hapln2
Hapln3
Hapln4
Har1a
Hars
Hars2
Has1
Has2-as1
Has3
Hat1
Haus1
Haus2
Haus5
Haus8
Hax1
Hba1
Hba2
Hbp1
Hccs
Hcfc1
Hcfc1-as1
Hcfc1r1
Hcfc2
Hcg11
Hcg14
Hcg15
Hcg25
Hcg27
Hcg9
Hck
Hcn3
Hcp5
Hcrt
Hcrtr1
Hcrtr2
Hcst
Hdac1
Hdac10
Hdac11
Hdac11-as1
Hdac2-as2
Hdac3
Hdac4
Hdac4-as1
Hdac5
Hdac6
Hdac7
Hdac9
Hddc3
Hdgf
Hdgfl2
Hdhd2
Hdhd5
Hdhd5-as1
Hdlbp
Heatr3
Heatr4
Heatr5b
Heatr9
Hebp2
Hectd2
Hectd4
Hecw1
Hecw1-it1
Heg1
Helb
Hells
Helz2
Hemk1
Hephl1
Herc2p2
Herc2p9
Herc3
Herc5
Herc6
Herpud1
Hes1
Hes2
Hes3
Hes4
Hes6
Hes7
Hexa
Hexa-as1
Hexb
Hexd
Hexd-it1
Hexim1
Hexim2
Hey1
Hey2
Hfe
Hgc6.3
Hgd
Hgfac
Hgh1
Hgs
Hgsnat
Hhat
Hhatl
Hhatl-as1
Hhex
Hhip
Hhipl1
Hhla3
Hic1
Hid1
Hif1a
Hif1an
Hif3a
Higd1ap15
Higd1ap16
Higd1ap5
Hikeshi
Hilpda
Hils1
Hinfp
Hint2
Hip1r
Hipk1
Hipk2
Hipk3
Hipk4
Hirip3
Hist1h1c
Hist1h2ac
Hist1h2ad
Hist1h2ae
Hist1h2ag
Hist1h2ah
Hist1h2ai
Hist1h2bc
Hist1h2bd
Hist1h2be
Hist1h2bf
Hist1h2bj
Hist1h2bk
Hist1h3j
Hist1h4a
Hist1h4c
Hist1h4d
Hist1h4e
Hist1h4j
Hist2h2ac
Hist2h3d
Hist3h2ba
Hist3h2bb
Hist4h4
Hivep1
Hivep2
Hivep3
Hjurp
Hk1
Hk2
Hk3
Hkdc1
Hkr1
Hla-a
Hla-b
Hla-c
Hla-dma
Hla-doa
Hla-dpb1
Hla-dqa1
Hla-drb9
Hla-e
Hla-f
Hla-z
Hlcs
Hlf
Hltf-as1
Hlx
Hm13
Hm13-as1
Hm13-it1
Hmbox1
Hmbs
Hmces
Hmcn2
Hmg20a
Hmg20b
Hmga1
Hmga1p3
Hmga1p8
Hmga2
Hmgb1p42
Hmgb1p48
Hmgb1p7
Hmgb3
Hmgb3p22
Hmgcl
Hmgcr
Hmgcs2
Hmgn1p6
Hmgn1p7
Hmgn2
Hmgn3-as1
Hmgn4
Hmgxb3
Hmmr
Hmox1
Hmox2
Hmsd
Hmx2
Hnf1a-as1
Hnf1b
Hnf4g
Hnrnpa0
Hnrnpa1
Hnrnpa1p23
Hnrnpa1p6
Hnrnpa1p60
Hnrnpa2b1
Hnrnpa3
Hnrnpa3p16
Hnrnpab
Hnrnpdl
Hnrnpdlp1
Hnrnpf
Hnrnph1
Hnrnph1p1
Hnrnph3
Hnrnpl
Hnrnpll
Hnrnpm
Hnrnprp1
Hnrnpul1
Hnrnpul2-bscl2
Hoga1
Homer3
Homez
Hook1
Hook2
Hook3
Hopx
Hormad1
Hotairm1
Hottip
Hoxa10
Hoxa10-as
Hoxa11-as
Hoxa3
Hoxa6
Hoxa7
Hoxa9
Hoxa-as2
Hoxa-as3
Hoxb1
Hoxb13
Hoxb2
Hoxb3
Hoxb5
Hoxb6
Hoxb7
Hoxb8
Hoxb-as1
Hoxb-as2
Hoxb-as3
Hoxb-as4
Hoxc10
Hoxc11
Hoxc13-as
Hoxc4
Hoxc5
Hoxc6
Hoxc9
Hoxc-as1
Hoxc-as2
Hoxc-as3
Hoxd10
Hoxd11
Hoxd12
Hoxd3
Hoxd8
Hp1bp3
Hpca
Hpcal1
Hpd
Hpn
Hprt1
Hps3
Hps4
Hps6
Hpse2
Hr
Hrc
Hrh1
Hrh2
Hrh3
Hrk
Hs2st1
Hs3st2
Hs3st3b1
Hs3st6
Hs6st3
Hsbp1
Hsbp1l1
Hscb
Hsd11b1l
Hsd11b2
Hsd17b1
Hsd17b11
Hsd17b12
Hsd17b14
Hsd17b1p1
Hsd17b4
Hsd17b6
Hsd17b7
Hsd17b7p2
Hsd17b8
Hsd3b2
Hsd3b7
Hsdl1
Hsdl2
Hsf1
Hsf2
Hsh2d
Hsp90aa1
Hsp90aa2p
Hsp90ab1
Hsp90b1
Hsp90b2p
Hspa12a
Hspa12b
Hspa14
Hspa1a
Hspa2
Hspa4
Hspa4l
Hspa8
Hspa9
Hspb1
Hspb6
Hspb7
Hspb9
Hspbp1
Hspd1p7
Hspe1
Hspe1-mob4
Hspe1p24
Hspg2
Htatip2
Htatsf1
Htatsf1p1
Htatsf1p2
Htd2
Htr2a
Htr3a
Htr4
Htr5a
Htr5a-as1
Htr7p1
Htra1
Htra2
Htra3
Htt
Hvcn1
Hyal1
Hyal2
Hyal3
Hydin2
Hyi-as1
Hykk
Hyls1
Hyou1
Hypk
Iah1
Iars
Iba57
Iba57-dt
Ica1l
Icam1
Icam2
Icam3
Icam4
Icam5
Ice1
Icmt
Id1
Id2
Id3
Idh1-as1
Idh2
Idh2-dt
Idh3a
Idh3g
Idi1
Idi2-as1
Idnk
Idua
Ier2
Ier3
Ier3-as1
Ier5l
Iffo1
Iffo2
Ifi27
Ifi27l1
Ifi30
Ifi35
Ifit1
Ifitm1
Ifitm10
Ifitm3
Ifnar2
Ifng-as1
Ifngr2
Ifrd1
Ifrd2
Ift122
Ift140
Ift27
Ift52
Ift74
Ift80
Ift88
Igbp1
Igdcc3
Igdcc4
Igf1r
Igf2
Igf2-as
Igf2bp1
Igf2bp2
Igf2bp3
Igf2r
Igfals
Igfbp2
Igfbp6
Igflr1
Igfn1
Ighd1-14
Ighd1-20
Ighd1-7
Ighd5-12
Ighd5-18
Ighd5-24
Ighd5-5
Ighd6-13
Ighd6-19
Ighd6-6
Ighe
Ighep1
Ighep2
Ighgp
Ighm
Ighmbp2
Ighv3-72
Ighv4-28
Ighv4-31
Ighv4-34
Ighv4-39
Ighv4-55
Ighv4-59
Ighv4-80
Ighv7-81
Ighvii-1-1
Ighviii-76-1
Ighviii-82
Igkv2or22-4
Iglcor22-2
Iglj6
Iglv11-55
Iglv1-36
Iglv1-44
Iglv1-47
Iglv1-51
Iglv1-62
Iglv2-11
Iglv2-34
Iglv2-5
Iglv2-8
Iglv3-12
Iglv3-6
Iglv3-9
Iglv6-57
Iglvi-20
Iglvi-70
Iglviv-64
Igsf1
Igsf21
Igsf22
Igsf8
Igsf9
Igsf9b
Ik
Ikbkb
Ikbke
Ikbkg
Ikzf1
Ikzf3
Ikzf4
Ikzf5
Il10ra
Il10rb
Il11
Il11ra
Il12a
Il12rb1
Il12rb2
Il13ra1
Il15
Il15ra
Il16
Il17d
Il17ra
Il17rb
Il17rc
Il17rel
Il18r1
Il19
Il1r1
Il1rap
Il1rapl2
Il21r
Il21r-as1
Il23a
Il24
Il27
Il2ra
Il2rb
Il2rg
Il32
Il34
Il36b
Il4i1
Il4r
Il6
Il6r
Ilf2
Ilf3
Ilk
Ilkap
Imp3
Imp4
Impa2
Impact
Impdh1
Impdh2
Inafm1
Inafm2
Inava
Inca1
Incenp
Inf2
Ing1
Ing2
Ing3
Ing5
Inhbe
Inhcap
Inka2
Inka2-as1
Inmt
Ino80
Ino80b
Ino80b-wbp1
Ino80c
Ino80e
Inpp1
Inpp4a
Inpp5a
Inpp5b
Inpp5e
Inpp5f
Inpp5j
Inpp5k
Inppl1
Insig1
Insig2
Ins-igf2
Insyn1
Insyn1-as1
Ints1
Ints10
Ints11
Ints2
Ints3
Ints4p1
Ints5
Ints6-as1
Ints6l
Ints8
Intu
Invs
Ip6k1
Ip6k2
Ipcef1
Ipo11
Ipo13
Ipo4
Ipo5
Ipo7
Ipo9
Ipo9-as1
Iqank1
Iqca1l
Iqcb1
Iqcc
Iqcd
Iqce
Iqcf3
Iqcf6
Iqcg
Iqch
Iqch-as1
Iqcj-schip1
Iqcj-schip1-as1
Iqck
Iqcn
Iqgap1
Iqgap2
Iqgap3
Iqsec1
Iqsec2
Iqsec3
Irak1
Irak4
Ireb2
Irf1
Irf3
Irf4
Irf5
Irf6
Irf7
Irf8
Irf9
Irgc
Irgm
Irgq
Irs1
Irs3p
Irx1p1
Irx3
Irx4
Irx5
Irx6
Isca1
Isca2
Iscu
Isg15
Isg20
Isl1
Isl2
Islr
Islr2
Ism2
Isoc1
Isoc2
Ist1
Isx
Isyna1
Itfg1-as1
Itfg2
Itfg2-as1
Itga10
Itga11
Itga2
Itga2b
Itga3
Itga4
Itga6
Itga6-as1
Itga7
Itga9
Itga9-as1
Itgad
Itgae
Itgal
Itgam
Itgav
Itgax
Itgb1
Itgb1bp2
Itgb1-dt
Itgb2
Itgb3
Itgb3bp
Itgb4
Itgb5
Itgb5-as1
Itgb7
Itgb8
Itih3
Itih4
Itk
Itln1
Itln2
Itm2b
Itm2c
Itpa
Itpk1
Itpk1-as1
Itpka
Itpkb
Itpkb-it1
Itpr1
Itpr3
Itprid2
Itprip
Itpripl1
Itpripl2
Itsn1
Ivd
Izumo1
Izumo4
Jade1
Jade2
Jade3
Jag1
Jag2
Jagn1
Jak2
Jak3
Jakmip2-as1
Jakmip3
Jam2
Jarid2
Jarid2-as1
Jazf1-as1
Jcad
Jdp2
Jhy
Jkamp
Jmjd1c
Jmjd1c-as1
Jmjd4
Jmjd6
Jmjd7
Jmjd7-pla2g4b
Jmjd8
Josd2
Jph2
Jph3
Jph4
Jpt2
Jpx
Jrkl
Jsrp1
Jund
Jup
Kalrn
Kank1
Kank2
Kank3
Kansl1
Kansl1-as1
Kansl3
Kantr
Kat14
Kat2a
Kat2b
Kat5
Kat6a
Kat6b
Kat7
Kat8
Katnb1
Kazald1
Kazn
Kbtbd8
Kcmf1
Kcna1
Kcna2
Kcna5
Kcna6
Kcna7
Kcnab1
Kcnab2
Kcnab3
Kcnb1
Kcnc1
Kcnc3
Kcnc4
Kcng1
Kcng4
Kcnh2
Kcnh3
Kcnh4
Kcnh6
Kcnh8
Kcnip1
Kcnip2
Kcnip2-as1
Kcnip3
Kcnj11
Kcnj14
Kcnj2
Kcnj3
Kcnj5
Kcnj6-as1
Kcnk1
Kcnk15-as1
Kcnk17
Kcnk2
Kcnk3
Kcnk6
Kcnk9
Kcnma1
Kcnn1
Kcnn2
Kcnn3
Kcnn4
Kcnq1
Kcnq1-as1
Kcnq2
Kcnq4
Kcnq5
Kcns2
Kcns3
Kcnt1
Kcp
Kctd1
Kctd10
Kctd11
Kctd13
Kctd15
Kctd16
Kctd17
Kctd19
Kctd2
Kctd20
Kctd21-as1
Kctd5
Kctd6
Kctd7
Kctd9p1
Kctd9p3
Kctd9p4
Kdelr1
Kdelr3
Kdm1a
Kdm1b
Kdm2a
Kdm2b
Kdm3a
Kdm3b
Kdm4a
Kdm4b
Kdm4c
Kdm4d
Kdm5c
Kdm6a
Kdm6b
Kdm7a-dt
Kdm8
Kdr
Kdsr
Keap1
Kel
Khdc1l
Khdc4
Khdrbs1
Khdrbs3
Khk
Khnyn
Khsrp
Kiaa0040
Kiaa0100
Kiaa0232
Kiaa0319
Kiaa0319l
Kiaa0355
Kiaa0391
Kiaa0513
Kiaa0556
Kiaa0586
Kiaa0753
Kiaa0895
Kiaa0895l
Kiaa0930
Kiaa1109
Kiaa1211
Kiaa1217
Kiaa1257
Kiaa1324
Kiaa1328
Kiaa1522
Kiaa1549l
Kiaa1586
Kiaa1614
Kiaa1671
Kiaa1755
Kiaa1841
Kiaa1958
Kiaa2012
Kiaa2013
Kiaa2026
Kidins220
Kif13b
Kif15
Kif17
Kif18b
Kif1a
Kif1b
Kif1bp
Kif1c
Kif20a
Kif20b
Kif21b
Kif22
Kif23
Kif24
Kif25
Kif26a
Kif2a
Kif2c
Kif3c
Kif4a
Kif5a
Kif5c
Kif6
Kif7
Kif9
Kif9-as1
Kifc1
Kifc2
Kifc3
Kirrel2
Kirrel3
Kirrel3-as3
Kiss1
Kiss1r
Kiz
Kl
Klc1
Klc2
Klc3
Klc4
Klf11
Klf13
Klf16
Klf18
Klf2
Klf3
Klf4
Klf5
Klf6
Klf8
Klhdc1
Klhdc10
Klhdc2
Klhdc3
Klhdc4
Klhdc7b
Klhdc8a
Klhdc8b
Klhdc9
Klhl10
Klhl17
Klhl18
Klhl2
Klhl20
Klhl21
Klhl22
Klhl23
Klhl24
Klhl25
Klhl26
Klhl28
Klhl29
Klhl3
Klhl30-as1
Klhl31
Klhl32
Klhl33
Klhl35
Klhl36
Klhl38
Klhl4
Klhl40
Klhl42
Klhl5
Klhl7
Klk1
Klk10
Klk11
Klk13
Klk15
Klk2
Klk3
Klk6
Klk7
Klk8
Klk9
Klrg1
Klrg2
Kmt2a
Kmt2b
Kmt2d
Kmt2e
Kmt2e-as1
Kmt5a
Kmt5c
Kncn
Kndc1
Knl1
Knop1
Knstrn
Kntc1
Kpna2
Kpna5
Kpnb1
Kptn
Krba1
Krbox4
Kremen1
Kremen2
Kri1
Krt1
Krt126p
Krt13
Krt14
Krt15
Krt16
Krt16p4
Krt17
Krt17p7
Krt18
Krt18p13
Krt18p14
Krt18p33
Krt18p34
Krt18p48
Krt18p59
Krt18p65
Krt19
Krt37
Krt4
Krt42p
Krt5
Krt6a
Krt6c
Krt7
Krt71
Krt72
Krt73-as1
Krt77
Krt78
Krt79
Krt7-as
Krt8
Krt81
Krt84
Krt86
Krt87p
Krt8p12
Krt8p41
Krt8p43
Krt8p9
Krt90p
Krtap10-10
Krtap10-2
Krtap10-3
Krtap10-4
Krtap10-6
Krtap10-9
Krtap12-4
Krtap16-1
Krtap4-2
Krtap4-5
Krtap5-10
Krtap5-4
Krtap5-5
Krtap5-7
Krtap5-8
Krtap5-as1
Krtcap3
Ksr1
Ktn1
Kxd1
Ky
L1cam
L34079.2
L3mbtl1
L3mbtl2
L3mbtl3
L3mbtl4
Lacc1
Lacrt
Lactb
Lactb2-as1
Lad1
Lag3
Lair1
Lama3
Lama4
Lama5
Lamb1
Lamb2
Lamb3
Lamc1
Lamc2
Lamc3
Lamp1
Lamp3
Lamtor1
Lamtor2
Lamtor4
Lamtor5-as1
Lamtor5p1
Lancl2
Lancl3
Lap3
Laptm4b
Laptm4bp1
Laptm5
Large2
Larp1
Larp1b
Larp4
Larp4b
Larp7
Lars2
Lasp1
Lat
Lat2
Lats1
Layn
Lbh
Lbhd1
Lbr
Lbx1
Lbx1-as1
Lbx2
Lbx2-as1
Lca5l
Lcat
Lce1a
Lce1e
Lce1f
Lck
Lclat1
Lcmt1
Lcn12
Lcn15
Lcn1p1
Lcn2
Lcn6
Lcn9
Lcor
Lcp2
Lctl
Ldb1
Ldb3
Ldha
Ldhb
Ldhc
Ldhd
Ldlr
Ldlrad3
Ldlrad4
Ldlrap1
Lef1-as1
Lefty1
Lefty2
Lekr1
Lemd1-as1
Lemd2
Lenep
Leng8
Leng8-as1
Lepr
Leprot
Leprotl1
Letm1
Letm2
Lexm
Lfng
Lgals1
Lgals13
Lgals2
Lgals3
Lgals3bp
Lgals4
Lgals7
Lgals7b
Lgals8
Lgalsl
Lgi1
Lgi3
Lgi4
Lgmn
Lgr4
Lgr5
Lgr6
Lhb
Lhcgr
Lhfpl2
Lhfpl3
Lhpp
Lhx1
Lhx1-dt
Lhx2
Lhx4
Lhx8
Lhx9
Lias
Lif
Lif-as1
Lifr
Lifr-as1
Lig1
Lig3
Lilra2
Lilra4
Lilra6
Lilrb3
Lima1
Limch1
Limd1
Limd2
Lime1
Limk1
Limk2
Lims1
Lims2
Lin28a
Lin37
Lin52
Lin7b
Linc00028
Linc00029
Linc00092
Linc00106
Linc00111
Linc00112
Linc00160
Linc00163
Linc00165
Linc00167
Linc00173
Linc00174
Linc00184
Linc00205
Linc00211
Linc00229
Linc00235
Linc00240
Linc00243
Linc002481
Linc00251
Linc00254
Linc00265
Linc00271
Linc00272
Linc00303
Linc00304
Linc00307
Linc00311
Linc00316
Linc00324
Linc00327
Linc00336
Linc00337
Linc00339
Linc00398
Linc00400
Linc00415
Linc00445
Linc00454
Linc00457
Linc00460
Linc00461
Linc00462
Linc00463
Linc00467
Linc00469
Linc00475
Linc00479
Linc00482
Linc00494
Linc00511
Linc00514
Linc00519
Linc00523
Linc00539
Linc00554
Linc00565
Linc00578
Linc00592
Linc00598
Linc00599
Linc00602
Linc00620
Linc00628
Linc00629
Linc00632
Linc00634
Linc00637
Linc00638
Linc00642
Linc00643
Linc00649
Linc00652
Linc00653
Linc00665
Linc00667
Linc00671
Linc00674
Linc00683
Linc00685
Linc00689
Linc00691
Linc00698
Linc00702
Linc00707
Linc00710
Linc00839
Linc00840
Linc00851
Linc00856
Linc00857
Linc00863
Linc00866
Linc00869
Linc00870
Linc00877
Linc00881
Linc00884
Linc00885
Linc00886
Linc00887
Linc00888
Linc00893
Linc00894
Linc00896
Linc00898
Linc00899
Linc00906
Linc00910
Linc00917
Linc00921
Linc00924
Linc00926
Linc00933
Linc00941
Linc00942
Linc00951
Linc00955
Linc00957
Linc00960
Linc00963
Linc00964
Linc00974
Linc00982
Linc01003
Linc01006
Linc01007
Linc01010
Linc01013
Linc01015
Linc01020
Linc01033
Linc01089
Linc01096
Linc01107
Linc01117
Linc01118
Linc01119
Linc01122
Linc01124
Linc01126
Linc01128
Linc01132
Linc01134
Linc01135
Linc01136
Linc01138
Linc01144
Linc01149
Linc01152
Linc01154
Linc01159
Linc01160
Linc01166
Linc01168
Linc01182
Linc01186
Linc01198
Linc01210
Linc01213
Linc01220
Linc01225
Linc01229
Linc01231
Linc01237
Linc01252
Linc01270
Linc01271
Linc01273
Linc01276
Linc01280
Linc01285
Linc01297
Linc01300
Linc01301
Linc01305
Linc01311
Linc01331
Linc01332
Linc01342
Linc01345
Linc01351
Linc01353
Linc01356
Linc01357
Linc01364
Linc01366
Linc01376
Linc01385
Linc01391
Linc01396
Linc01397
Linc01405
Linc01410
Linc01411
Linc01413
Linc01424
Linc01431
Linc01447
Linc01455
Linc01465
Linc01475
Linc01479
Linc01482
Linc01485
Linc01486
Linc01488
Linc01491
Linc01498
Linc01503
Linc01504
Linc01505
Linc01513
Linc01515
Linc01521
Linc01523
Linc01529
Linc01531
Linc01532
Linc01547
Linc01551
Linc01556
Linc01559
Linc01560
Linc01564
Linc01574
Linc01578
Linc01584
Linc01585
Linc01588
Linc01589
Linc01595
Linc01605
Linc01607
Linc01614
Linc01620
Linc01625
Linc01627
Linc01629
Linc01635
Linc01644
Linc01647
Linc01654
Linc01656
Linc01659
Linc01664
Linc01668
Linc01686
Linc01690
Linc01694
Linc01697
Linc01703
Linc01711
Linc01715
Linc01716
Linc01719
Linc01730
Linc01731
Linc01738
Linc01749
Linc01750
Linc01754
Linc01756
Linc01763
Linc01766
Linc01768
Linc01770
Linc01771
Linc01778
Linc01780
Linc01783
Linc01786
Linc01788
Linc01792
Linc01798
Linc01804
Linc01814
Linc01816
Linc01819
Linc01820
Linc01823
Linc01836
Linc01842
Linc01843
Linc01855
Linc01856
Linc01863
Linc01869
Linc01875
Linc01881
Linc01890
Linc01898
Linc01902
Linc01907
Linc01915
Linc01918
Linc01936
Linc01942
Linc01951
Linc01952
Linc01960
Linc01962
Linc01968
Linc01971
Linc01975
Linc01976
Linc01979
Linc01988
Linc01990
Linc02001
Linc02003
Linc02018
Linc02021
Linc02028
Linc02034
Linc02043
Linc02054
Linc02058
Linc02062
Linc02069
Linc02074
Linc02075
Linc02078
Linc02084
Linc02086
Linc02090
Linc02091
Linc02092
Linc02102
Linc02106
Linc02113
Linc02128
Linc02130
Linc02137
Linc02138
Linc02156
Linc02169
Linc02171
Linc02175
Linc02178
Linc02179
Linc02181
Linc02185
Linc02188
Linc02198
Linc02202
Linc02205
Linc02206
Linc02210
Linc02210-crhr1
Linc02212
Linc02217
Linc02219
Linc02235
Linc02247
Linc02249
Linc02252
Linc02255
Linc02259
Linc02261
Linc02273
Linc02280
Linc02285
Linc02287
Linc02288
Linc02289
Linc02298
Linc02299
Linc02313
Linc02314
Linc02321
Linc02323
Linc02332
Linc02352
Linc02354
Linc02356
Linc02371
Linc02377
Linc02381
Linc02384
Linc02387
Linc02395
Linc02396
Linc02399
Linc02414
Linc02417
Linc02427
Linc02435
Linc02454
Linc02473
Linc02487
Linc02495
Linc02506
Linc02520
Linc02521
Linc02527
Linc02544
Linc02547
Linc02556
Linc02557
Linc02558
Linc02574
Linc02577
Linc02579
Linc02585
Linc02586
Linc02588
Linc02590
Linc02593
Linc02596
Linc02599
Linc02601
Linc02610
Linc02614
Linc02615
Linc02618
Linc02622
Linc02623
Linc02625
Linc02626
Linc02634
Linc02640
Linc-pint
Lingo1
Lingo1-as1
Linp1
Lipa
Lipe
Lipe-as1
Lipg
Liph
Lipm
Lipt1
Lix1-as1
Lix1l-as1
Lkaaear1
Llgl1
Llgl2
Llph-dt
Lman1
Lman1l
Lman2
Lmbr1
Lmbr1l
Lmbrd1
Lmbrd2
Lmcd1
Lmf1
Lmf1-as1
Lmf2
Lmln
Lmna
Lmnb1
Lmnb2
Lmntd2
Lmo1
Lmo2
Lmo4
Lmo7
Lmod1
Lmx1b
Lncnef
Lncoc1
Lnctam34a
Lnp1
Lnpep
Lnx1
Lnx1-as1
Lnx1-as2
Lonp1
Lonp2
Lonrf2
Lonrf3
Loxhd1
Loxl1
Loxl1-as1
Loxl2
Loxl3
Lpar2
Lpcat4
Lpgat1-as1
Lpin1
Lpin3
Lpl
Lpp
Lrat
Lrch1
Lrch3
Lrch4
Lrcol1
Lrfn1
Lrfn3
Lrfn4
Lrfn5
Lrguk
Lrig1
Lrmda
Lrp1
Lrp10
Lrp1-as
Lrp3
Lrp4-as1
Lrp5
Lrp6
Lrp8
Lrpap1
Lrr1
Lrrc1
Lrrc14
Lrrc17
Lrrc23
Lrrc24
Lrrc26
Lrrc27
Lrrc28
Lrrc29
Lrrc36
Lrrc37a17p
Lrrc37a2
Lrrc37b
Lrrc3b
Lrrc3-dt
Lrrc41
Lrrc42
Lrrc45
Lrrc46
Lrrc47
Lrrc49
Lrrc52
Lrrc57
Lrrc59
Lrrc61
Lrrc63
Lrrc7
Lrrc71
Lrrc74b
Lrrc75a
Lrrc75b
Lrrc8a
Lrrc8b
Lrrc8c
Lrrc8d
Lrrc8e
Lrrc9
Lrrcc1
Lrrfip1
Lrrfip2
Lrrk1
Lrrk2
Lrrn1
Lrsam1
Lrtm2
Lrtomt
Lrwd1
Lsamp
Lsinct5
Lsm14a
Lsm14b
Lsm2
Lsm4
Lsm7
Lsm8
Lsmem1
Lsp1
Lsp1p2
Lsr
Lss
Lst1
Ltb4r2
Ltbp1
Ltbp2
Ltbp3
Ltbp4
Ltbr
Ltc4s
Ltf
Lto1
Luaris
Luc7l
Luc7l2
Luc7l3
Lucat1
Luzp2
Lxn
Ly6d
Ly6e
Ly6e-dt
Ly6g5c
Ly6g6c
Ly6g6d
Ly6g6e
Ly6h
Ly6k
Ly6l
Lyl1
Lyn
Lynx1
Lynx1-slurp2
Lypd2
Lypd3
Lypd4
Lypd6
Lypd6b
Lypla2
Lypla2p1
Lyplal1
Lyrm1
Lyrm2
Lyrm4
Lyrm7
Lyrm9
Lysmd1
Lysmd4
Lyst
Lyst-as1
Lzic
Lztr1
Lzts2
M1ap
Mab21l2
Mab21l3
Mab21l4
Macf1
Maco1
Macrod1
Macrod2
Mad1l1
Mad2l1bp
Mad2l2
Madcam1
Madd
Maea
Mael
Maf1
Mafa
Maff
Mafg
Mafg-dt
Mafk
Mag
Magec3
Maged1
Maged2
Magef1
Magi2
Magi2-as3
Magi3
Magix
Magohb
Mak16
Mal2
Mal2-as1
Malat1
Malsu1
Malt1
Mamdc2-as1
Mamdc4
Maml3
Mamld1
Mamstr
Man1a2
Man1b1
Man1b1-dt
Man1c1
Man2a1
Man2a2
Man2b1
Man2b2
Man2c1
Manbal
Maneal
Manf
Maoa
Map1a
Map1b
Map1lc3b
Map1lc3b2
Map1lc3c
Map1s
Map2
Map2k1
Map2k2
Map2k3
Map2k4
Map2k5
Map2k7
Map3k10
Map3k11
Map3k12
Map3k13
Map3k14
Map3k14-as1
Map3k19
Map3k20
Map3k21
Map3k2-dt
Map3k3
Map3k4
Map3k8
Map4
Map4k1
Map4k2
Map4k3-dt
Map4k4
Map6
Map6d1
Map7d1
Map7d3
Mapk1
Mapk11
Mapk12
Mapk13
Mapk14
Mapk15
Mapk1ip1l
Mapk3
Mapk4
Mapk6
Mapk7
Mapk8
Mapk8ip1
Mapk8ip2
Mapk8ip3
Mapk9
Mapkapk2
Mapkapk3
Mapkapk5
Mapkbp1
Mapre2
Mapre3
Mapt
Mapt-as1
Mapt-it1
Marc1
Marc2
March10
March2
March6
March7
March8
March9
Marcksl1p2
Marf1
Mark1
Mark2
Mark2p17
Mark3
Mark3p3
Mark4
Mars
Mars2
Marveld1
Marveld2
Marveld3
Masp1
Mast1
Mast2
Mast3
Mast4
Mastl
Mat1a
Mat2a
Mat2b
Matk
Matn1
Matn1-as1
Matn2
Matn4
Matr3
Mau2
Mavs
Max
Maz
Mb
Mbd1
Mbd3
Mbd3l1
Mbd5
Mbd6
Mbnl1
Mbnl1-as1
Mbnl2
Mboat7
Mbp
Mbtps2
Mc1r
Mc3r
Mc5r
Mccc2
Mccd1p1
Mccd1p2
Mcemp1
Mcf2l
Mcf2l2
Mchr1
Mchr2-as1
Mcm10
Mcm2
Mcm3ap
Mcm3ap-as1
Mcm4
Mcm5
Mcm8
Mcmbp
Mcoln1
Mcph1
Mcrip1
Mcrip2
Mcrs1
Mctp2
Mcts1
Mcu
Mcub
Mdfi
Mdfic
Mdga1
Mdh1
Mdh2
Mdk
Mdm2
Mdm4
Mdp1
Mds2
Me2
Mea1
Meak7
Mecom
Mecp2
Mecr
Med1
Med11
Med12
Med12l
Med14
Med14os
Med15
Med15p4
Med15p9
Med16
Med17
Med18
Med21
Med22
Med24
Med26
Med27
Med28
Med28p1
Med28p7
Med29
Med30
Med7
Med8
Med9
Mef2a
Mef2c
Mef2c-as1
Mef2c-as2
Mef2d
Meg3
Meg8
Megf10
Megf11
Megf6
Megf8
Mei1
Meig1
Meioc
Meis1
Meis1-as3
Meis2
Meis3
Meis3p1
Melk
Meltf
Meltf-as1
Memo1p1
Memo1p4
Men1
Mepce
Mertk
Mesp2
Mest
Met
Metap1
Metap2
Metrn
Metrnl
Mettl1
Mettl14
Mettl15
Mettl16
Mettl17
Mettl22
Mettl23
Mettl25
Mettl26
Mettl2a
Mettl2b
Mettl3
Mettl7a
Mettl7b
Mettl9
Mex3a
Mfap2
Mfap3
Mfap4
Mff
Mfge8
Mfn1
Mfn2
Mfng
Mfrp
Mfsd1
Mfsd10
Mfsd11
Mfsd12
Mfsd13a
Mfsd14b
Mfsd14c
Mfsd1p1
Mfsd2a
Mfsd2b
Mfsd3
Mfsd4a
Mfsd5
Mfsd6
Mga
Mgat1
Mgat3
Mgat3-as1
Mgat4b
Mgat4ep
Mgat5
Mgat5b
Mgll
Mgme1
Mgmt
Mgrn1
Mgst1
Mgst2
Mgst3
Mhencr
Mia
Mia2
Mia3
Miat
Miatnb
Mib1
Mib2
Mica
Mical1
Mical2
Mical3
Micall1
Micall2
Micb
Micos10
Micos10-nbl1
Micu3
Mid1ip1
Mid2
Midn
Mief1
Mief2
Mien1
Mier1
Mif
Mif4gd
Mif-as1
Miga1
Miga2
Miip
Minar1
Mincr
Mindy2
Mindy4
Mink1
Minpp1
Miox
Mip
Mipep
Mipepp3
Mipol1
Mir101-1
Mir10a
Mir1-1
Mir1180
Mir1181
Mir1199
Mir1-1hg
Mir1-1hg-as1
Mir1204
Mir1225
Mir1226
Mir1227
Mir1228
Mir1229
Mir1231
Mir1234
Mir1238
Mir124-3
Mir1247
Mir1257
Mir1258
Mir125b2
Mir126
Mir1260b
Mir1271
Mir1281
Mir1282
Mir1286
Mir1289-2
Mir1292
Mir129-2
Mir1301
Mir1302-3
Mir1306
Mir130b
Mir132
Mir135b
Mir137
Mir139
Mir141
Mir1468
Mir1469
Mir146b
Mir147b
Mir150
Mir151b
Mir1537
Mir1538
Mir1539
Mir155
Mir17
Mir17hg
Mir181c
Mir181d
Mir182
Mir1827
Mir183
Mir1909
Mir191
Mir1910
Mir1913
Mir1915
Mir192
Mir193a
Mir193b
Mir193bhg
Mir194-2
Mir194-2hg
Mir195
Mir196a1
Mir196a2
Mir196b
Mir197
Mir1976
Mir199a1
Mir199a2
Mir199b
Mir200a
Mir200b
Mir200c
Mir200chg
Mir202
Mir203a
Mir203b
Mir210
Mir210hg
Mir2110
Mir2114
Mir212
Mir219a1
Mir222hg
Mir2276
Mir2277
Mir22hg
Mir23a
Mir24-2
Mir2467
Mir26a2
Mir27a
Mir2861
Mir29a
Mir29b1
Mir29b2
Mir29b2chg
Mir29c
Mir301b
Mir302a
Mir302b
Mir302c
Mir302chg
Mir302d
Mir3065
Mir3124
Mir3128
Mir3142hg
Mir3143
Mir3150bhg
Mir3151
Mir3153
Mir3154
Mir3155a
Mir3155b
Mir3157
Mir3161
Mir3163
Mir3165
Mir3166
Mir3175
Mir3180-3
Mir3180-4
Mir3180-5
Mir3181
Mir3183
Mir3184
Mir3185
Mir3187
Mir3188
Mir3189
Mir3190
Mir3191
Mir3193
Mir3195
Mir3196
Mir3197
Mir3198-2
Mir3199-1
Mir3199-2
Mir320a
Mir330
Mir338
Mir33a
Mir33b
Mir345
Mir346
Mir34a
Mir34ahg
Mir3609
Mir3610
Mir3615
Mir3618
Mir3620
Mir3621
Mir3646
Mir3649
Mir3650
Mir3652
Mir3655
Mir3659
Mir3661
Mir3665
Mir367
Mir3671
Mir3674
Mir3677
Mir3678
Mir3681hg
Mir3684
Mir370
Mir375
Mir378a
Mir378b
Mir378d1
Mir378h
Mir3907
Mir3909
Mir3910-1
Mir3910-2
Mir3911
Mir3917
Mir3928
Mir3934
Mir3939
Mir3940
Mir3944
Mir3960
Mir423
Mir424
Mir425
Mir4251
Mir4252
Mir4253
Mir4257
Mir4258
Mir4261
Mir4262
Mir4274
Mir4279
Mir4281
Mir4285
Mir429
Mir4292
Mir4293
Mir4296
Mir4297
Mir4298
Mir4301
Mir4302
Mir4309
Mir431
Mir4310
Mir4311
Mir4312
Mir4313
Mir4314
Mir4321
Mir4322
Mir4323
Mir4326
Mir4418
Mir4422hg
Mir4425
Mir4429
Mir4434
Mir4435-2hg
Mir4441
Mir4442
Mir4444-1
Mir4448
Mir4453
Mir4453hg
Mir4458hg
Mir4462
Mir4466
Mir4467
Mir4469
Mir4470
Mir4472-2
Mir4477b
Mir4479
Mir4486
Mir4487
Mir4488
Mir4492
Mir4497
Mir4505
Mir4513
Mir4515
Mir4519
Mir4520-1
Mir4520-2
Mir4521
Mir4522
Mir4523
Mir4525
Mir4526
Mir4530
Mir4540
Mir4632
Mir4634
Mir4637
Mir4638
Mir4640
Mir4641
Mir4645
Mir4649
Mir4651
Mir4658
Mir4659a
Mir4659b
Mir4664
Mir4665
Mir4666a
Mir4673
Mir4674
Mir4680
Mir4681
Mir4686
Mir4687
Mir4688
Mir4689
Mir4690
Mir4692
Mir4696
Mir4706
Mir4707
Mir4710
Mir4711
Mir4717
Mir4722
Mir4724
Mir4726
Mir4727
Mir4729
Mir4734
Mir4736
Mir4738
Mir4739
Mir4740
Mir4741
Mir4747
Mir4749
Mir4750
Mir4751
Mir4754
Mir4757
Mir4758
Mir4761
Mir4763
Mir4767
Mir4781
Mir4783
Mir4787
Mir4799
Mir4800
Mir483
Mir484
Mir493
Mir497hg
Mir5003
Mir503
Mir503hg
Mir5087
Mir5088
Mir5090
Mir5091
Mir5100
Mir5187
Mir5188
Mir5189
Mir5192
Mir5193
Mir548aa2
Mir548ak
Mir548al
Mir548aw
Mir548b
Mir548d2
Mir548k
Mir557
Mir5580
Mir5587
Mir564
Mir5680
Mir5684
Mir5691
Mir5693
Mir5695
Mir5696
Mir570
Mir5700
Mir5708
Mir574
Mir5787
Mir583
Mir589
Mir596
Mir604
Mir6070
Mir6075
Mir6079
Mir6084
Mir6089
Mir6090
Mir611
Mir612
Mir6125
Mir6127
Mir615
Mir6165
Mir623
Mir629
Mir632
Mir636
Mir638
Mir639
Mir647
Mir648
Mir650
Mir6504
Mir6508
Mir6511b1
Mir6512
Mir6514
Mir6515
Mir6516
Mir657
Mir658
Mir661
Mir662
Mir670
Mir6717
Mir6719
Mir6720
Mir6721
Mir6722
Mir6726
Mir6727
Mir6729
Mir6731
Mir6732
Mir6736
Mir6741
Mir6743
Mir6747
Mir6748
Mir6750
Mir6752
Mir6753
Mir6758
Mir6759
Mir6762
Mir6763
Mir6765
Mir6769a
Mir6769b
Mir6771
Mir6773
Mir6775
Mir6777
Mir6778
Mir6780b
Mir6784
Mir6785
Mir6787
Mir6789
Mir6791
Mir6792
Mir6795
Mir6802
Mir6805
Mir6806
Mir6808
Mir6809
Mir6811
Mir6815
Mir6816
Mir6817
Mir6819
Mir6820
Mir6821
Mir6822
Mir6825
Mir6827
Mir6832
Mir6833
Mir6834
Mir6835
Mir6838
Mir6843
Mir6845
Mir6846
Mir6847
Mir6848
Mir6849
Mir6853
Mir6858
Mir6860
Mir6863
Mir6864
Mir6865
Mir6867
Mir6869
Mir6872
Mir6875
Mir6879
Mir6880
Mir6881
Mir6882
Mir6883
Mir6886
Mir6891
Mir6892
Mir6893
Mir6894
Mir6895
Mir7106
Mir7107
Mir7108
Mir7112
Mir7152
Mir7155
Mir7157
Mir7160
Mir7162
Mir718
Mir7-3
Mir7-3hg
Mir760
Mir762
Mir762hg
Mir765
Mir769
Mir770
Mir7703
Mir7704
Mir7706
Mir7845
Mir7847
Mir7854
Mir7973-1
Mir7973-2
Mir7974
Mir802
Mir8072
Mir8083
Mir8085
Mir8087
Mir885
Mir9-2
Mir92b
Mir933
Mir935
Mir937
Mir939
Mir9-3hg
Mir940
Mir941-1
Mir941-2
Mir941-3
Mir941-4
Mir941-5
Mir943
Mir96
Mir99ahg
Mir99b
Mirlet7a1hg
Mirlet7a3
Mirlet7b
Mirlet7bhg
Mirlet7e
Mirlet7i
Mis12
Misp3
Mitf
Mixl1
Mki67
Mkln1
Mknk1
Mknk2
Mkrn1
Mkrn2
Mkrn3
Mlc1
Mlec
Mlf1
Mlh1
Mllt10
Mllt6
Mln
Mlnr
Mlph
Mlst8
Mlx
Mlxip
Mlxipl
Mmaa
Mmab
Mmachc
Mmadhc
Mmd
Mme
Mmel1
Mmp11
Mmp15
Mmp17
Mmp19
Mmp2
Mmp23b
Mmp24os
Mmp25
Mmp25-as1
Mmp28
Mmp2-as1
Mmp9
Mms19
Mn1
Mnat1
Mnd1
Mnt
Mnx1
Mnx1-as1
Mob1b
Mob2
Mob3c
Mob4
Mobp
Mocs1
Mocs2
Mogat2
Mogat3
Mogs
Mok
Mon1a
Mon1b
Mon2
Morc2-as1
Morc3
Morf4l1
Morf4l2
Morf4l2-as1
Morn1
Morn2
Morn5
Mospd2
Mospd3
Mov10
Mov10l1
Moxd2p
Mpc1l
Mpdu1
Mpeg1
Mphosph10
Mphosph6
Mphosph9
Mpi
Mpig6b
Mpnd
Mpo
Mpp2
Mpp3
Mpp4
Mpp5
Mpp6
Mpp7-dt
Mppe1
Mpped1
Mprip
Mpst
Mpz
Mpzl1
Mras
Mrfap1
Mrgprd
Mrgprf
Mrgprg
Mrgprg-as1
Mri1
Mrm1
Mrm2
Mrm3
Mrnip
Mroh1
Mroh3p
Mroh4p
Mroh7
Mroh7-ttc4
Mrpl1
Mrpl10
Mrpl15
Mrpl15p1
Mrpl16
Mrpl17
Mrpl18
Mrpl19
Mrpl2
Mrpl20
Mrpl20-as1
Mrpl28
Mrpl30
Mrpl32
Mrpl33
Mrpl34
Mrpl35
Mrpl37
Mrpl38
Mrpl4
Mrpl40
Mrpl43
Mrpl45
Mrpl48
Mrpl49
Mrpl52
Mrpl53
Mrpl54
Mrpl58
Mrps11
Mrps12
Mrps16
Mrps17
Mrps17p1
Mrps18a
Mrps18b
Mrps18c
Mrps2
Mrps21p8
Mrps30
Mrps31p1
Mrps31p4
Mrps34
Mrps35
Mrps36
Mrps6
Mrps7
Mrrf
Mrs2
Mrtfa
Mrtfb
Mrto4
Mrvi1-as1
Msantd3
Msc-as1
Msh2
Msh3
Msh5
Msh5-sapcd1
Msh6
Msi2
Msl1
Msl2
Msl3
Msln
Mslnl
Msmo1
Msn
Msra
Msrb1
Msrb3
Mst1
Mst1p2
Mst1r
Msto1
Msto2p
Msx1
Msx2p1
Mt1f
Mt1g
Mt1hl1
Mt1jp
Mt1p1
Mt1x
Mt2a
Mta1
Mta2
Mta3
Mtap
Mtatp6p20
Mtatp6p26
Mtch1
Mtch2
Mtcl1
Mtco1p12
Mtco1p3
Mtco2p20
Mtco3p12
Mtco3p20
Mtco3p43
Mtcp1
Mtcybp14
Mtdh
Mterf2
Mterf4
Mtf2
Mtfp1
Mtfr1
Mtfr1l
Mtg1
Mtg2
Mthfd1
Mthfd1l
Mthfd2
Mthfd2l
Mthfr
Mtif3
Mtm1
Mtmr1
Mtmr10
Mtmr11
Mtmr12
Mtmr14
Mtmr2
Mtmr3
Mtmr4
Mtmr9
Mtnd3p25
Mtnd3p4
Mtnd4lp30
Mtnd5p8
Mto1
Mtpn
Mtr
Mtrex
Mtrnr2l1
Mtrr
Mtss1l
Mttp
Mturn
Mtus1
Mtus2
Mtx1
Mtx2
Muc1
Muc12
Muc2
Muc20-ot1
Muc21
Muc3a
Muc4
Muc5b
Muc6
Mucl3
Mus81
Mutyh
Mvb12a
Mvb12b
Mvd
Mvk
Mvp
Mx1
Mx2
Mxd1
Mxd3
Mxd4
Mxi1
Mxra7
Mxra8
Myadm
Myadml
Myb
Mybbp1a
Mybpc3
Mybph
Myc
Mycbp2-as1
Mycl
Mycn
Mycnos
Myd88
Mydgf
Myeov
Myh11
Myh14
Myh7b
Myh9
Myl12a
Myl12b
Myl3
Myl4
Myl5
Myl6
Myl6b
Myl6bp1
Myl6p1
Myl6p4
Myl7
Myl9
Mylip
Mylk
Mylk2
Mylk-as1
Mylk-as2
Mylpf
Mymk
Mynn
Myo15a
Myo15b
Myo18a
Myo18b
Myo19
Myo1a
Myo1b
Myo1c
Myo1d
Myo1f
Myo1g
Myo3a
Myo5c
Myo6
Myo7a
Myo7b
Myo9b
Myocd
Myom2
Myoz3
Myrf
Myrip
Myt1
Myt1l
Myzap
Mzb1
Mzf1
Mzf1-as1
Mzt2a
Mzt2b
N6amt1
NA
Naa10
Naa15
Naa16
Naa20
Naa30
Naa35
Naa38
Naa40
Naa50
Naa60
Naa80
Naaa
Naalad2
Nab1
Nab2
Nabp1
Nabp2
Nacc1
Nacc2
Nadk
Nadsyn1
Nae1
Nagk
Naglu
Nagpa
Nags
Nalcn-as1
Nalt1
Nanog
Nanogp1
Nanos1
Nanos3
Nans
Nap1l4
Napa
Napa-as1
Napg
Naprt
Napsa
Napsb
Narf
Nasp
Nat1
Nat10
Nat14
Nat16
Nat8l
Nat9
Natd1
Nav1
Nav2
Nav2-as2
Naxd
Naxe
Nbas
Nbdy
Nbea
Nbeal1
Nbeal2
Nbl1
Nbpf12
Nbpf3
Nbr1
Nbr2
Ncam1
Ncan
Ncapd2
Ncapg
Ncapg2
Ncaph
Ncaph2
Ncbp1
Ncbp2l
Ncbp3
Ncdn
Ncf4
Ncf4-as1
Nck2
Nckap5
Nckap5-as2
Nckipsd
Ncl
Ncln
Ncmap
Ncoa1
Ncoa3
Ncoa7
Ncor1
Ncor2
Ncr2
Ncr3
Ncr3lg1
Ncs1
Ncstn
Ndc80
Nde1
Ndel1
Ndfip1
Ndfip2
Ndor1
Ndrg1
Ndrg2
Ndrg4
Ndst1
Ndst2
Ndst3
Ndufa11
Ndufa13
Ndufa2
Ndufa3
Ndufa3p3
Ndufa4l2
Ndufa5
Ndufa6-dt
Ndufa7
Ndufa9
Ndufaf2
Ndufaf3
Ndufaf4p1
Ndufaf5
Ndufaf6
Ndufaf7
Ndufaf8
Ndufb10
Ndufb10p1
Ndufb2
Ndufb3
Ndufb4
Ndufb4p11
Ndufb5
Ndufb6
Ndufb7
Ndufb8
Ndufc1
Ndufs1
Ndufs2
Ndufs3
Ndufs4
Ndufs5
Ndufs6
Ndufs7
Ndufs8
Ndufv1
Ndufv2
Ndufv3
Neat1
Nebl-as1
Necab1
Necab2
Necab3
Necap1
Necap2
Nectin1
Nectin2
Nectin3
Nedd1
Nedd4
Nedd4l
Nedd8
Nedd8-mdp1
Nedd9
Nefh
Nefl
Nefm
Neil1
Neil2
Neil3
Nek10
Nek11
Nek6
Nek7
Nek9
Nelfa
Nelfb
Nelfcd
Nell1
Nemp1
Nenf
Neo1
Net1
Neu2
Neu3
Neurl1
Neurl1b
Neurl3
Neurl4
Nexn
Nf1
Nf1p5
Nf2
Nfam1
Nfasc
Nfat5
Nfatc1
Nfatc2ip
Nfatc3
Nfatc4
Nfe2l1
Nfia
Nfic
Nfix
Nfkb1
Nfkb2
Nfkbia
Nfkbib
Nfkbie
Nfkbil1
Nfkbiz
Nfrkb
Nfx1
Nfya
Nfyc
Ngdn
Ngef
Ngf
Ngfr
Nhej1
Nhlrc2
Nhlrc3
Nhlrc4
Nhp2
Nhs
Nhsl1
Nhsl2
Nif3l1
Nifk-as1
Nifkp4
Nifkp9
Nim1k
Ninj1
Ninj2
Ninl
Nip7
Nipa1
Nipa2
Nipal1
Nipal3
Nipal4
Nipbl
Nipsnap1
Nipsnap2
Nipsnap3b
Nisch
Nit1
Nit2
Nkain1
Nkain2
Nkain3
Nkain4
Nkapd1
Nkapp1
Nkd1
Nkd2
Nkila
Nkiras2
Nkpd1
Nktr
Nkx1-1
Nkx2-1
Nkx2-1-as1
Nkx3-1
Nkx6-1
Nkx6-3
Nlgn1
Nlgn2
Nlgn3
Nlk
Nln
Nlrc5
Nlrp1
Nlrp11
Nlrp14
Nlrp2
Nlrp9
Nlrx1
Nmb
Nmd3
Nme1
Nme1-nme2
Nme2
Nme3
Nme4
Nmnat1
Nmral2p
Nmt1
Nnmt
Nnt
Noc2l
Noc2lp2
Noc4l
Noct
Nod2
Nodal
Nog
Nol11
Nol12
Nol4l
Nol7
Nolc1
Nom1
Nono
Nop14
Nop14-as1
Nop2
Nop53
Nop56
Nop58
Nop9
Nos1ap
Nos2p3
Nos3
Nosip
Notch1
Notch2
Notch3
Notum
Nova2
Nox5
Noxa1
Noxo1
Noxred1
Npas1
Npas2
Npas3
Npas4
Npb
Npbwr2
Npc1l1
Npc2
Npdc1
Npepl1
Npepps
Nphp1
Nphp3
Nphp3-as1
Nphp4
Nphs1
Npipb2
Npipb3
Npipb4
Npl
Nploc4
Npm1
Npm1p23
Npm1p27
Npm1p32
Npm2
Npm3
Npnt
Nppc
Npr1
Npr2
Npr3
Nprl2
Nprl3
Nptx1
Nptx2
Npw
Nqo2
Nr1d2
Nr1h2
Nr1h3
Nr1h4
Nr2c2
Nr2e1
Nr2e3
Nr2f1
Nr2f1-as1
Nr2f2
Nr2f2-as1
Nr2f6
Nr3c1
Nr4a1
Nr4a3
Nr5a1
Nr5a2
Nr6a1
Nraddp
Nrbf2
Nrbp1
Nrbp2
Nrde2
Nrf1
Nrg1
Nrg2
Nrg3
Nrgn
Nrl
Nrm
Nrn1
Nrn1l
Nron
Nrp2
Nrros
Nrsn1
Nrsn2
Nrxn1
Nrxn2
Nrxn3
Nsa2
Nsd1
Nsd2
Nsd3
Nsdhl
Nsfl1c
Nsg1
Nsg2
Nsmce1
Nsmce2
Nsmf
Nsrp1
Nsun3
Nsun4
Nsun5
Nsun5p2
Nsun6
Nt5c2
Nt5cp1
Nt5dc1
Nt5dc2
Nt5dc4
Nt5e
Nt5m
Ntan1
Ntf3
Ntf4
Nthl1
Ntm
Ntmt1
Ntn3
Ntng1
Ntng2
Ntpcr
Ntrk1
Ntrk2
Ntrk3
Nts
Ntsr1
Nuak2
Nub1
Nubp1
Nubp2
Nubpl
Nucb1
Nucb2
Nudc
Nudt1
Nudt10
Nudt14
Nudt16
Nudt16l1
Nudt17
Nudt18
Nudt19
Nudt2
Nudt22
Nudt4
Nudt7
Nudt9
Nuf2
Numa1
Numb
Numbl
Nup107
Nup188
Nup210
Nup210l
Nup214
Nup50
Nup58
Nup85
Nup93
Nup98
Nupl2
Nus1p2
Nutf2
Nutf2p2
Nutm2a-as1
Nvl
Nxf1
Nxf3
Nxn
Nxnl1
Nxnl2
Nxpe3
Nxph1
Nxph3
Nxph4
Nxt2
Nyap1
Nynrin
Nyx
Oacylp
Oaf
Oas3
Oaz1
Oaz2
Oaz3
Obp2b
Obscn
Obsl1
Ocel1
Ociad1
Ocln
Ocm2
Ocrl
Odc1
Odc1-dt
Odf2
Odf3
Odf3l2
Odf4
Odr4
Ofd1
Oga
Ogdhl
Ogfod1
Ogfod2
Ogfod3
Ogfr
Ogfr-as1
Ogfrp1
Ogg1
Ogt
Oip5-as1
Olfm1
Olfm2
Olfml2a
Olfml2b
Olfml3
Olig1
Olig2
Olmalinc
Oma1
Oosp1p1
Oosp1p2
Opa1
Opa3
Ophn1
Oplah
Oprd1
Oprl1
Oprm1
Optc
Optn
Or1a2
Or1n2
Or1x1p
Or2v2
Or52k3p
Or5s1p
Or6r2p
Or7e14p
Or7e23p
Or7e47p
Or7e89p
Or8b12
Orai1
Orai2
Orai3
Orc2
Orc3
Orc6
Orm1
Ormdl2
Os9
Osbp2
Osbpl10
Osbpl2
Osbpl5
Osbpl6
Osbpl9
Oscar
Oser1-dt
Osgepl1-as1
Osgin1
Osgin2
Osmr
Osmr-as1
Osr2
Ostc
Ostf1
Ostm1-as1
Otof
Otog
Otop2
Otub1
Otub2
Otud1
Otud6b-as1
Otud7a
Otulin
Otulinl
Otx1
Ovch2
Ovol1
Ovol1-as1
Ovol2
Oxa1l
Oxct1-as1
Oxnad1
Oxr1
Oxsm
Oxsr1
Oxtr
P2rx1
P2rx2
P2rx4
P2rx5
P2rx6
P2rx7
P2ry2
P2ry6
P2ry8
P3h1
P3h2-as1
P3h3
P3h4
P3r3urf
P4ha2
P4hb
P4htm
Pa2g4
Pa2g4p6
Paaf1
Pabpc1l
Pabpc4
Pabpn1
Pacerr
Pacrg
Pacrg-as3
Pacrgl
Pacs1
Pacs2
Pacsin1
Pacsin2
Pacsin3
Padi1
Padi2
Padi4
Paep
Paepp1
Pafah1b1
Pafah1b2
Pafah1b3
Pah
Paics
Paip1p1
Paip2
Pak2
Pak3
Pak4
Pak6
Palld
Palm
Palm2
Palm2-akap2
Palmd
Pam
Pam16
Pan2
Pan3
Pancr
Pank2
Pank4
Panx1
Panx2
Paox
Papln
Papola
Papolg
Papss2
Paqr4
Paqr5
Paqr6
Paqr7
Paqr8
Paqr9-as1
Pard3-as1
Pard3b
Pard6a
Pard6b
Pard6g-as1
Park7
Parl
Parm1
Parp1
Parp10
Parp11
Parp14
Parp2
Parp3
Parp6
Parp8
Parpbp
Parva
Parvb
Parvg
Pask
Patj
Paupar
Pawr
Pawrp1
Pax2
Pax6
Pax7
Pax8
Pax8-as1
Pax9
Paxbp1-as1
Paxip1
Paxip1-as1
Pbdc1
Pbx1
Pbx2
Pbx3
Pbx4
Pbxip1
Pc
Pca3
Pcat1
Pcat14
Pcat6
Pcbd2
Pcbp1
Pcbp1-as1
Pcbp2
Pcbp3
Pcca
Pcca-as1
Pccb
Pcdh1
Pcdh10
Pcdh17
Pcdh7
Pcdhac1
Pcdhac2
Pcdhb16
Pcdhga11
Pcdhgb6
Pcdhgc3
Pcdhgc5
Pced1b
Pcf11
Pcgf2
Pcgf3
Pcgf5
Pcid2
Pcif1
Pck2
Pclaf
Pcm1
Pcmt1
Pcmtd2
Pcna
Pcnp
Pcnt
Pcnx1
Pcnx2
Pcnx3
Pcolce
Pcolce2
Pcolce-as1
Pcoth
Pcp4
Pcsk1n
Pcsk2
Pcsk4
Pcsk5
Pcsk6
Pcsk6-as1
Pcsk7
Pcsk9
Pctp
Pcyox1
Pcyox1l
Pcyt2
Pdcd1
Pdcd11
Pdcd2l
Pdcd5
Pdcd6
Pdcd6ip
Pdcd6ipp2
Pdcl3
Pde10a
Pde11a
Pde12
Pde1b
Pde2a
Pde3a
Pde3b
Pde4b
Pde4c
Pde4dip
Pde6b
Pde8a
Pde8b
Pde9a
Pdgfa
Pdgfb
Pdgfra
Pdgfrb
Pdgfrl
Pdha1
Pdhx
Pdia3
Pdia3p1
Pdia5
Pdik1l
Pdk1
Pdk2
Pdlim1
Pdlim2
Pdlim4
Pdlim5
Pdlim7
Pdp1
Pdp2
Pdpk1
Pdpn
Pdpr
Pdxdc1
Pdxk
Pdzd2
Pdzd3
Pdzd7
Pdzd9
Pdzrn3
Pdzrn3-as1
Pdzrn4
Pea15
Pear1
Pef1
Peg10
Peli1
Peli2
Peli3
Pelp1
Pemt
Pepd
Per3
Perm1
Pes1
Pex10
Pex12
Pex13
Pex14
Pex26
Pex3
Pex5
Pex6
Pex7
Pfas
Pfdn4
Pfdn5
Pfdn6
Pfkfb2
Pfkfb3
Pfkfb4
Pfkl
Pfkm
Pfkp
Pfn1
Pfn1p11
Pgam1
Pgam1p4
Pgam5
Pgap2
Pgap3
Pgbd2
Pgc
Pgd
Pgf
Pgghg
Pgk1
Pglyrp4
Pgm1
Pgm2
Pgm2l1
Pgm5
Pgm5p4
Pgp
Pgpep1
Pgr-as1
Pgs1
Phactr1
Phactr2
Phactr3
Phactr4
Phax
Phb
Phb2
Phbp11
Phc1
Phc2
Pheta1
Pheta2
Phf1
Phf10
Phf11
Phf12
Phf13
Phf14
Phf19
Phf2
Phf20
Phf20l1
Phf21a
Phf21b
Phf23
Phf24
Phf2p2
Phf3
Phf6
Phf7
Phf8
Phgdh
Phka2
Phka2-as1
Phkb
Phkg2
Phldb1
Phldb2
Phldb3
Phlpp2
Phospho1
Phospho2
Phox2a
Phpt1
Phrf1
Phtf2
Phyhd1
Phyhip
Phyhipl
Phykpl
Pi16
Pi4k2a
Pi4ka
Pi4kap1
Pi4kb
Pianp
Pias1
Pias4
Pibf1
Pick1
Picsar
Pidd1
Piezo1
Pifo
Pigb
Pigg
Pigl
Pigq
Pigs
Pigt
Pigv
Pigw
Pigx
Pigy-dt
Pigz
Pih1d1
Pih1d3
Pik3c2a
Pik3c2b
Pik3c3
Pik3ca
Pik3cd
Pik3cd-as1
Pik3cg
Pik3ip1
Pik3ip1-as1
Pik3r1
Pik3r2
Pik3r3
Pik3r5
Pik3r6
Pikfyve
Pilra
Pilrb
Pim1
Pim2
Pim3
Pimreg
Pin1
Pin4
Pinlyp
Pip4k2b
Pip4k2c
Pip4p1
Pip5k1a
Pip5k1b
Pip5k1c
Pip5kl1
Pipox
Pipsl
Pisd
Pithd1
Pitpna
Pitpna-as1
Pitpnb
Pitpnc1
Pitpnm1
Pitpnm2
Pitpnm2-as1
Pitpnm3
Pitrm1
Pitrm1-as1
Pitx1
Pitx3
Piwil2
Piwil4
Pjvk
Pkd1
Pkd1l2
Pkd1p5
Pkd2
Pkd2l1
Pkd2l2
Pkdcc
Pkdrej
Pkia
Pkib
Pkig
Pklr
Pkm
Pkmyt1
Pkn1
Pkn2
Pkn2-as1
Pknox1
Pknox2
Pkp3
Pkp4
Pla2g15
Pla2g2a
Pla2g2d
Pla2g2e
Pla2g2f
Pla2g4b
Pla2g4c
Pla2g4c-as1
Pla2g4d
Pla2g4e
Pla2g4e-as1
Pla2g4f
Pla2g6
Plac4
Plac9
Plac9p1
Plat
Plau
Plb1
Plbd2
Plcb1
Plcb2
Plcb3
Plcb4
Plcd1
Plcd3
Plcg1
Plcg2
Plch1
Plch2
Plcl1
Plcxd1
Plcxd2
Plcxd2-as1
Pld2
Pld3
Pld4
Plec
Plekha1
Plekha2
Plekha3
Plekha4
Plekha5
Plekha6
Plekha7
Plekha8
Plekha8p1
Plekhb1
Plekhb2
Plekhf1
Plekhf2
Plekhg1
Plekhg2
Plekhg3
Plekhg4
Plekhg4b
Plekhg5
Plekhg6
Plekhh1
Plekhh2
Plekhh3
Plekhj1
Plekhm1
Plekhm1p1
Plekhm2
Plekhm3
Plekhn1
Plekho1
Plekho2
Plin3
Plin4
Plin5
Plk1
Plk3
Plk4
Plk5
Plod1
Plod3
Plp1
Plpbp
Plpp1
Plpp3
Plpp4
Plpp6
Plpp7
Plppr2
Plppr3
Plppr4
Pls1
Pls3
Plscr3
Plvap
Plxdc1
Plxdc2
Plxna1
Plxna3
Plxna4
Plxnb1
Plxnb2
Plxnb3
Plxnc1
Plxnd1
Pm20d1
Pmaip1
Pmf1
Pmf1-bglap
Pmis2
Pml
Pmm1
Pmm2
Pmpca
Pmpcb
Pms1
Pms2cl
Pms2p1
Pnck
Pnkd
Pnkp
Pnliprp1
Pnma1
Pnma6e
Pnma8a
Pnma8b
Pnmt
Pno1
Pnoc
Pnp
Pnpla1
Pnpla2
Pnpla3
Pnpla6
Pnpla7
Pnpo
Pnrc1
Pnrc2
Poc1b-as1
Podnl1
Pofut1
Pofut2
Pogk
Poglut1
Pogz
Pola1
Pola2
Polb
Pold1
Pold2
Pold3
Poldip3
Pole
Pole4
Polg
Polh
Poli
Polk
Poll
Polm
Poln
Polr1a
Polr1b
Polr1c
Polr1d
Polr1e
Polr2a
Polr2b
Polr2c
Polr2e
Polr2f
Polr2g
Polr2h
Polr2i
Polr2j
Polr2j3
Polr2kp1
Polr2lp1
Polr2m
Polr3a
Polr3b
Polr3c
Polr3d
Polr3e
Polr3f
Polr3g
Polr3gl
Polr3h
Polr3kp2
Polrmt
Pom121
Pom121l13p
Pom121l1p
Pom121l9p
Pomk
Pomp
Pomt1
Pomt2
Pop1
Pop4
Pop5
Pop7
Por
Porcn
Pot1-as1
Potekp
Pou2af1
Pou2f1
Pou2f2
Pou2f3
Pou3f1
Pou3f2
Pou3f3
Pou4f2
Pou5f1p4
Pou6f2
Ppa2
Ppan
Ppan-p2ry11
Ppara
Ppard
Pparg
Ppargc1a
Ppargc1b
Ppcdc
Ppcs
Ppdpf
Ppef1
Ppfia1
Ppfia3
Ppfia4
Ppfibp1
Ppfibp2
Pphln1
Ppia
Ppiap16
Ppiap3
Ppiap34
Ppiap35
Ppiap51
Ppiap55
Ppie
Ppif
Ppig
Ppih
Ppip5k1
Ppip5k2
Ppl
Ppm1a
Ppm1b
Ppm1d
Ppm1f
Ppm1g
Ppm1j
Ppm1k-dt
Ppm1l
Ppm1m
Ppm1n
Ppme1
Ppox
Ppp1ca
Ppp1cb
Ppp1r10
Ppp1r11
Ppp1r12a-as1
Ppp1r12b
Ppp1r12c
Ppp1r13b
Ppp1r13l
Ppp1r14a
Ppp1r14b
Ppp1r16a
Ppp1r16b
Ppp1r1b
Ppp1r21
Ppp1r26
Ppp1r26-as1
Ppp1r27
Ppp1r32
Ppp1r35
Ppp1r36
Ppp1r37
Ppp1r3e
Ppp1r3f
Ppp1r3g
Ppp1r7
Ppp1r8
Ppp1r9a
Ppp2r1a
Ppp2r1b
Ppp2r2a
Ppp2r2c
Ppp2r2d
Ppp2r2dp1
Ppp2r3a
Ppp2r3b
Ppp2r5b
Ppp2r5c
Ppp2r5d
Ppp3cb-as1
Ppp3cc
Ppp4c
Ppp4r1
Ppp4r1-as1
Ppp4r1l
Ppp4r2
Ppp4r4
Ppp5c
Ppp5d1
Ppp6r1
Ppp6r2
Ppp6r3
Pprc1
Ppt2
Ppt2-egfl8
Ppwd1
Ppy
Pqbp1
Pqlc1
Pqlc2
Pqlc3
Prac2
Pram1
Prap1
Prb2
Prb3
Prc1
Prcc
Prcd
Prdm1
Prdm11
Prdm12
Prdm15
Prdm16
Prdm2
Prdm8
Prdx1
Prdx2
Prdx2p2
Prdx3
Prdx4
Prdx5
Prelid1
Prelid2
Prelid3a
Prelid3b
Prex1
Prex2
Prg2
Prh2
Prickle1
Prickle3
Prickle4
Prim2
Primpol
Prkaa2
Prkab1
Prkaca
Prkacb
Prkag2-as1
Prkag3
Prkar1a
Prkar1b
Prkar2a
Prkar2a-as1
Prkar2b
Prkca
Prkca-as1
Prkcb
Prkcd
Prkce
Prkcg
Prkch
Prkcq-as1
Prkcsh
Prkcz
Prkcz-as1
Prkd1
Prkd2
Prkg1
Prkra-as1
Prkrip1
Prm2
Prm3
Prmt1
Prmt2
Prmt3
Prmt5
Prmt5-as1
Prmt6
Prmt7
Prmt8
Prnp
Prnt
Prob1
Proc
Proca1
Prokr1
Prom1
Prom2
Prorsd1p
Proser2
Proser3
Prox1
Proz
Prpf18
Prpf19
Prpf3
Prpf31
Prpf38a
Prpf38b
Prpf39
Prpf4
Prpf40b
Prpf4b
Prpf8
Prph
Prps1
Prps2
Prpsap2
Prr11
Prr12
Prr13
Prr14
Prr14l
Prr15
Prr16
Prr29
Prr3
Prr30
Prr31
Prr34-as1
Prr36
Prr5
Prr5-arhgap8
Prr5l
Prr7
Prr7-as1
Prrc1
Prrc2a
Prrc2b
Prrc2c
Prrg1
Prrg2
Prrg3
Prrt1
Prrt2
Prrt3
Prrx1
Prrx2-as1
Prss12
Prss16
Prss22
Prss23
Prss27
Prss29p
Prss30p
Prss36
Prss50
Prss53
Prss56
Prss57
Prss8
Prtg
Prtn3
Prune1
Prune2
Prx
Prxl2a
Prxl2b
Psap
Psat1
Psca
Psd
Psd2-as1
Psd4
Psen1
Psen2
Psenen
Psg4
Psg5
Psg9
Pskh1
Psma3
Psma4
Psma6
Psma6p3
Psmb10
Psmb3
Psmb4
Psmb5
Psmb6
Psmb9
Psmc1
Psmc2
Psmc3
Psmc4
Psmc5
Psmc6
Psmd11
Psmd13
Psmd14
Psmd2
Psmd3
Psmd4
Psmd7
Psmd8
Psmd9
Psme1
Psme2
Psme2p2
Psme3
Psmf1
Psmg2
Psmg3
Psmg3-as1
Psmg4
Psors1c1
Psors1c3
Psph
Pspn
Psrc1
Pstk
Pstpip1
Ptafr
Ptbp1
Ptbp2
Ptcd1
Ptcd2
Ptcd3
Ptch1
Ptch2
Ptchd1
Ptdss1
Ptdss2
Pten
Ptenp1-as
Pter
Ptf1a
Ptgds
Ptger2
Ptger4
Ptger4p2
Ptges
Ptges3l-aarsd1
Ptges3p2
Ptges3p4
Ptgfr
Ptgir
Ptgr2
Ptgs1
Pth1r
Pth2
Pth2r
Ptk2
Ptk2b
Ptk6
Ptk7
Ptma
Ptmap12
Ptms
Ptov1
Ptp4a1
Ptp4a2
Ptp4a3
Ptpa
Ptpdc1
Ptpmt1
Ptpn1
Ptpn11
Ptpn12
Ptpn13
Ptpn14
Ptpn18
Ptpn2
Ptpn22
Ptpn23
Ptpn4
Ptpn5
Ptpn6
Ptpn7
Ptpra
Ptprd-as1
Ptprd-as2
Ptpre
Ptprf
Ptprg
Ptprh
Ptprj
Ptprj-as1
Ptprn
Ptprn2
Ptpro
Ptprs
Ptpru
Ptprvp
Ptprz1
Ptrh1
Ptrhd1
Pts
Pttg1
Pttg1ip
Ptx4
Pudpp2
Puf60
Pum1
Pura
Purpl
Pus1
Pusl1
Pvalef
Pvr
Pvrig
Pvrig2p
Pvt1
Pwp1
Pwp2
Pwwp2b
Pwwp3a
Pxdn
Pxk
Pxmp2
Pxn
Pxn-as1
Pxylp1
Pycard
Pycard-as1
Pycr1
Pycr2
Pycr3
Pydc1
Pygb
Pygl
Pygm
Pygo2
Pyroxd1
Pyy
Pyy2
Qars
Qki
Qpct
Qpctl
Qprt
Qrich1
Qrich2
Qrsl1
Qser1
Qsox1
Qsox2
Qtrt1
Qtrt2
R3hcc1
R3hcc1l
R3hdm1
R3hdm2
R3hdm4
Rab10
Rab11a
Rab11b
Rab11fip3
Rab11fip4
Rab11fip5
Rab12
Rab17
Rab18
Rab19
Rab1b
Rab1c
Rab22a
Rab24
Rab25
Rab26
Rab27a
Rab2a
Rab30-as1
Rab31
Rab33b
Rab34
Rab36
Rab37
Rab3a
Rab3gap1
Rab3il1
Rab3ip
Rab40c
Rab4a
Rab4b
Rab4b-egln2
Rab5a
Rab5b
Rab5c
Rab5if
Rab6c
Rab6c-as1
Rab7a
Rab7b
Rab8a
Rab8b
Rab9a
Rabac1
Rabep1
Rabep2
Rabepk
Rabgap1
Rabgap1l
Rabgef1
Rabggta
Rabl2b
Rabl6
Rac1
Rac2
Rac3
Racgap1
Rack1
Rad17
Rad21-as1
Rad21l1
Rad23a
Rad23b
Rad50
Rad51
Rad51ap1
Rad51b
Rad51c
Rad54l
Rad54l2
Rad9a
Rad9b
Radil
Raet1e
Raet1e-as1
Raet1g
Raet1l
Raet1m
Rag1
Rag2
Rai1
Rai14
Rai1-as1
Rala
Ralb
Ralbp1
Ralgapb
Ralgps1
Raly
Ralyl
Ramp1
Ramp2
Ramp2-as1
Ramp3
Ran
Ranbp1
Ranbp17
Ranbp2
Ranbp3
Rangap1
Rangrf
Rap1a
Rap1b
Rap1gap
Rap1gap2
Rap1gds1
Rap2a
Rap2b
Rap2c
Rap2c-as1
Rapgef1
Rapgef2
Rapgef3
Rapgef4
Rapgef5
Rapgefl1
Raph1
Rara
Rarb
Rarg
Rarres2
Rarres2p1
Rasa1
Rasa2
Rasa3
Rasa4
Rasal1
Rasal2
Rasal3
Rasd1
Rasgef1a
Rasgef1c
Rasgrf1
Rasgrf2
Rasgrp2
Rasgrp4
Rasl10a
Rasl10b
Rasl11a
Rasl11b
Rassf1
Rassf10
Rassf1-as1
Rassf3
Rassf4
Rassf5
Rassf7
Rassf8
Rassf8-as1
Raver1
Raver2
Rax
Rax2
Rb1
Rbak
Rbakdn
Rbak-rbakdn
Rbbp4
Rbbp6
Rbbp7
Rbbp8
Rbck1
Rbfa
Rbfox1
Rbfox2
Rbfox3
Rbl2
Rbm10
Rbm11
Rbm12b
Rbm14
Rbm14-rbm4
Rbm15
Rbm17
Rbm22p1
Rbm24
Rbm25
Rbm26-as1
Rbm3
Rbm33
Rbm34
Rbm38
Rbm39
Rbm4
Rbm42
Rbm45
Rbm47
Rbm48
Rbm5
Rbm6
Rbm7
Rbms1
Rbms2
Rbms3
Rbmx2
Rbmx2p4
Rbp4
Rbp5
Rbp7
Rbpj
Rbpjl
Rbpms
Rbpms2
Rbsn
Rbx1
Rcan3
Rcc1
Rcc1l
Rccd1
Rce1
Rcl1
Rcn1
Rcn2
Rcor1
Rcor2
Rcor3
Rcsd1
Rdh10
Rdh10-as1
Rdh13
Rdh5
Rdh8
Rdm1p5
Rdx
Rec8
Reck
Recql4
Recql5
Reep2
Reep4
Reep6
Rel
Rela
Relb
Relch
Rell2
Relt
Renbp
Repin1
Reps1
Reps2
Rer1
Rere
Rere-as1
Resf1
Rest
Ret
Retreg1
Retreg2
Retreg3
Rex1bd
Rexo1
Rexo2
Rexo4
Rexo5
Rf00003
Rf00004
Rf00012
Rf00015
Rf00017
Rf00019
Rf00024
Rf00026
Rf00066
Rf00090
Rf00091
Rf00096
Rf00100
Rf00134
Rf00139
Rf00156
Rf00218
Rf00263
Rf00279
Rf00283
Rf00285
Rf00322
Rf00334
Rf00345
Rf00402
Rf00407
Rf00415
Rf00416
Rf00421
Rf00443
Rf00554
Rf00560
Rf00561
Rf00568
Rf00591
Rf00599
Rf00619
Rf00635
Rf01161
Rf01210
Rf01233
Rf01684
Rf01778
Rf01874
Rf01875
Rf01877
Rf01882
Rf01883
Rf01906
Rf01955
Rf01956
Rf01957
Rf01975
Rf01976
Rf01977
Rf01978
Rf01979
Rf01984
Rf01986
Rf01987
Rf02040
Rf02041
Rf02042
Rf02089
Rf02103
Rf02105
Rf02106
Rf02107
Rf02108
Rf02109
Rf02110
Rf02114
Rf02116
Rf02118
Rf02122
Rf02124
Rf02125
Rf02126
Rf02127
Rf02128
Rf02131
Rf02132
Rf02133
Rf02137
Rf02138
Rf02139
Rf02140
Rf02141
Rf02142
Rf02146
Rf02150
Rf02158
Rf02174
Rf02175
Rf02176
Rf02178
Rf02187
Rf02188
Rf02192
Rf02196
Rf02197
Rf02198
Rf02200
Rf02203
Rf02204
Rf02205
Rf02215
Rf02216
Rf02219
Rf02220
Rf02251
Rf02252
Rf02271
Rf02272
Rfc3
Rfc5
Rfesd
Rffl
Rflna
Rfng
Rfpl1s
Rfpl3
Rfx1
Rfx2
Rfx3-as1
Rfx4
Rfx5
Rfx6
Rfxank
Rfxap
Rgcc
Rgl1
Rgl3
Rgma
Rgmb
Rgmb-as1
Rgn
Rgp1
Rgs10
Rgs11
Rgs12
Rgs14
Rgs17
Rgs19
Rgs2
Rgs20
Rgs3
Rgs6
Rgs8
Rgs9
Rgs9bp
Rhbdd1
Rhbdd2
Rhbdd3
Rhbdf1
Rhbdf1p1
Rhbdf2
Rhbdl3
Rhbg
Rhcg
Rhebl1
Rhebp2
Rhno1
Rhoa
Rhob
Rhobtb2
Rhobtb3
Rhoc
Rhod
Rhof
Rhoq
Rhoqp1
Rhot1
Rhot1p1
Rhot2
Rhpn1
Rhpn2
Ribc1
Ribc2
Ric1
Ric8a
Rif1
Riiad1
Rilp
Rilpl1
Rilpl2
Rimkla
Rimklb
Rims1
Rims2
Rims4
Rin1
Rin2
Rin3
Ring1
Rinl
Riok1
Riok2
Riok3
Ripk2
Ripk3
Ripor1
Ripor3
Ripply2
Rita1
Rlimp1
Rmc1
Rmdn2
Rmdn2-as1
Rmdn3
Rmi1
Rmi2
Rmnd5b
Rmrp
Rn7sk
Rn7skp114
Rn7skp122
Rn7skp127
Rn7skp148
Rn7skp161
Rn7skp167
Rn7skp175
Rn7skp180
Rn7skp210
Rn7skp214
Rn7skp252
Rn7skp260
Rn7skp263
Rn7skp276
Rn7skp39
Rn7skp83
Rn7skp93
Rn7sl1
Rn7sl149p
Rn7sl176p
Rn7sl181p
Rn7sl182p
Rn7sl200p
Rn7sl202p
Rn7sl217p
Rn7sl241p
Rn7sl250p
Rn7sl254p
Rn7sl260p
Rn7sl271p
Rn7sl278p
Rn7sl288p
Rn7sl3
Rn7sl326p
Rn7sl346p
Rn7sl363p
Rn7sl371p
Rn7sl380p
Rn7sl402p
Rn7sl408p
Rn7sl429p
Rn7sl449p
Rn7sl468p
Rn7sl475p
Rn7sl477p
Rn7sl484p
Rn7sl487p
Rn7sl493p
Rn7sl505p
Rn7sl508p
Rn7sl523p
Rn7sl535p
Rn7sl543p
Rn7sl575p
Rn7sl594p
Rn7sl600p
Rn7sl605p
Rn7sl607p
Rn7sl614p
Rn7sl619p
Rn7sl645p
Rn7sl653p
Rn7sl657p
Rn7sl663p
Rn7sl664p
Rn7sl665p
Rn7sl674p
Rn7sl688p
Rn7sl69p
Rn7sl718p
Rn7sl731p
Rn7sl737p
Rn7sl749p
Rn7sl757p
Rn7sl785p
Rn7sl789p
Rn7sl814p
Rn7sl832p
Rn7sl835p
Rn7sl846p
Rn7sl854p
Rn7sl856p
Rna5s12
Rna5s6
Rna5sp101
Rna5sp103
Rna5sp111
Rna5sp115
Rna5sp137
Rna5sp139
Rna5sp165
Rna5sp18
Rna5sp203
Rna5sp21
Rna5sp216
Rna5sp239
Rna5sp241
Rna5sp256
Rna5sp257
Rna5sp283
Rna5sp284
Rna5sp320
Rna5sp321
Rna5sp351
Rna5sp357
Rna5sp371
Rna5sp377
Rna5sp378
Rna5sp382
Rna5sp393
Rna5sp408
Rna5sp409
Rna5sp416
Rna5sp417
Rna5sp418
Rna5sp420
Rna5sp421
Rna5sp422
Rna5sp423
Rna5sp429
Rna5sp43
Rna5sp440
Rna5sp442
Rna5sp463
Rna5sp473
Rna5sp478
Rna5sp486
Rna5sp493
Rna5sp531
Rna5sp75
Rna5sp89
Rnase4
Rnase8
Rnaseh1-as1
Rnaseh2a
Rnaseh2b
Rnaseh2c
Rnasek
Rnasek-c17orf49
Rnaset2
Rnd2
Rnf10
Rnf11
Rnf111
Rnf112
Rnf114
Rnf121
Rnf123
Rnf126
Rnf13
Rnf130
Rnf135
Rnf138
Rnf139
Rnf14
Rnf144a
Rnf144b
Rnf145
Rnf151
Rnf157
Rnf157-as1
Rnf165
Rnf166
Rnf167
Rnf17
Rnf170
Rnf180
Rnf182
Rnf183
Rnf185
Rnf187
Rnf2
Rnf207
Rnf208
Rnf212
Rnf212b
Rnf214
Rnf216p1
Rnf217
Rnf219-as1
Rnf220
Rnf225
Rnf227
Rnf24
Rnf31
Rnf32
Rnf4
Rnf40
Rnf41
Rnf43
Rnf44
Rnf5
Rnf7
Rnf8
Rnft1-dt
Rnft2
Rnh1
Rnmt
Rnpep
Rnpepl1
Rnps1
Rnu11
Rnu1-101p
Rnu1-117p
Rnu1-120p
Rnu1-122p
Rnu1-123p
Rnu1-125p
Rnu1-132p
Rnu12
Rnu1-20p
Rnu1-28p
Rnu1-30p
Rnu1-31p
Rnu1-38p
Rnu1-47p
Rnu1-5p
Rnu1-85p
Rnu1-91p
Rnu1-92p
Rnu2-1
Rnu2-17p
Rnu2-43p
Rnu2-51p
Rnu4-1
Rnu4-27p
Rnu4-30p
Rnu4-52p
Rnu4-60p
Rnu4-73p
Rnu4-7p
Rnu4-81p
Rnu4-8p
Rnu4atac
Rnu4atac16p
Rnu4atac17p
Rnu5a-4p
Rnu5b-4p
Rnu5d-1
Rnu5e-1
Rnu5e-4p
Rnu5e-6p
Rnu5f-1
Rnu5f-3p
Rnu5f-8p
Rnu6-101p
Rnu6-1031p
Rnu6-103p
Rnu6-105p
Rnu6-1104p
Rnu6-1128p
Rnu6-1138p
Rnu6-1140p
Rnu6-1148p
Rnu6-1150p
Rnu6-1154p
Rnu6-1175p
Rnu6-121p
Rnu6-1228p
Rnu6-1234p
Rnu6-1252p
Rnu6-1276p
Rnu6-1305p
Rnu6-180p
Rnu6-193p
Rnu6-194p
Rnu6-2
Rnu6-215p
Rnu6-229p
Rnu6-234p
Rnu6-23p
Rnu6-244p
Rnu6-247p
Rnu6-293p
Rnu6-299p
Rnu6-339p
Rnu6-360p
Rnu6-371p
Rnu6-384p
Rnu6-387p
Rnu6-416p
Rnu6-425p
Rnu6-430p
Rnu6-431p
Rnu6-450p
Rnu6-468p
Rnu6-481p
Rnu6-495p
Rnu6-510p
Rnu6-554p
Rnu6-564p
Rnu6-572p
Rnu6-600p
Rnu6-645p
Rnu6-653p
Rnu6-66p
Rnu6-684p
Rnu6-686p
Rnu6-694p
Rnu6-7
Rnu6-70p
Rnu6-722p
Rnu6-757p
Rnu6-767p
Rnu6-777p
Rnu6-781p
Rnu6-8
Rnu6-826p
Rnu6-842p
Rnu6-845p
Rnu6-859p
Rnu6-87p
Rnu6-881p
Rnu6-882p
Rnu6-89p
Rnu6-9
Rnu6-911p
Rnu6-913p
Rnu6-922p
Rnu6-92p
Rnu6-933p
Rnu6-940p
Rnu6-947p
Rnu6-951p
Rnu6-975p
Rnu6atac
Rnu6atac35p
Rnu7-105p
Rnu7-13p
Rnu7-140p
Rnu7-143p
Rnu7-169p
Rnu7-175p
Rnu7-179p
Rnu7-186p
Rnu7-200p
Rnu7-26p
Rnu7-27p
Rnu7-28p
Rnu7-52p
Rnu7-60p
Rnu7-75p
Rnu7-95p
Rnvu1-1
Rnvu1-14
Rnvu1-15
Rnvu1-17
Rnvu1-18
Rnvu1-3
Rnvu1-4
Rnvu1-6
Rny1p10
Rny1p3
Rny1p6
Rny3
Rny4
Ro60
Robo2
Robo3
Robo4
Rogdi
Rom1
Romo1
Ropn1
Ropn1b
Ropn1l
Ropn1l-as1
Ror1
Rora
Rora-as1
Rpa1
Rpain
Rpap1
Rpap2
Rparp-as1
Rpf2
Rpgrip1
Rpgrip1l
Rph3a
Rph3al
Rpl10
Rpl10a
Rpl10p15
Rpl10p19
Rpl10p9
Rpl12p23
Rpl12p27
Rpl12p28
Rpl12p42
Rpl12p47
Rpl13
Rpl13a
Rpl13ap17
Rpl13p5
Rpl14
Rpl14p1
Rpl15
Rpl15p21
Rpl17
Rpl17-c18orf32
Rpl17p2
Rpl17p36
Rpl17p40
Rpl17p43
Rpl18
Rpl18ap2
Rpl18p11
Rpl19
Rpl21p1
Rpl21p13
Rpl21p136
Rpl21p2
Rpl21p6
Rpl22
Rpl22p2
Rpl22p3
Rpl23a
Rpl23ap12
Rpl23ap75
Rpl23ap8
Rpl23ap82
Rpl23ap89
Rpl24
Rpl26
Rpl26l1
Rpl26p29
Rpl27
Rpl27a
Rpl27p12
Rpl28
Rpl29
Rpl29p28
Rpl29p30
Rpl3
Rpl31p50
Rpl32p1
Rpl34
Rpl34p18
Rpl34p27
Rpl35
Rpl35a
Rpl35p5
Rpl35p9
Rpl36
Rpl36a
Rpl36a-hnrnph2
Rpl36ap45
Rpl36p2
Rpl36p4
Rpl37a
Rpl37ap1
Rpl38
Rpl39
Rpl39p38
Rpl39p5
Rpl3l
Rpl3p7
Rpl4
Rpl41
Rpl5
Rpl5p34
Rpl5p6
Rpl7
Rpl7a
Rpl7ap11
Rpl7ap14
Rpl7l1
Rpl7l1p5
Rpl7l1p8
Rpl7p28
Rpl7p34
Rpl7p35
Rpl7p4
Rpl7p44
Rpl7p7
Rpl8
Rplp0
Rplp0p2
Rplp1
Rplp2
Rpn2
Rpp14
Rpp30
Rpp38
Rpp40
Rpph1
Rprd1b
Rprd2
Rps10
Rps10-nudt3
Rps10p18
Rps11
Rps12
Rps14
Rps15
Rps15ap11
Rps15ap38
Rps18
Rps19
Rps19bp1
Rps19p7
Rps2
Rps20p33
Rps21
Rps21p8
Rps24
Rps25
Rps26
Rps26p42
Rps27
Rps27a
Rps27ap12
Rps27ap3
Rps27p18
Rps27p25
Rps27p26
Rps27p5
Rps28
Rps28p8
Rps29p11
Rps29p5
Rps2p28
Rps3
Rps3a
Rps3ap14
Rps3ap50
Rps4x
Rps4xp16
Rps4xp8
Rps5
Rps5p3
Rps6ka1
Rps6ka2
Rps6ka4
Rps6kb1
Rps6kb2
Rps6kb2-as1
Rps6kc1
Rps6kl1
Rps7
Rps7p1
Rps8
Rps8p4
Rps9
Rpsa
Rpsap10
Rpsap31
Rpsap46
Rpsap52
Rpsap62
Rptor
Rpusd1
Rpusd2
Rpusd3
Rragb
Rrbp1
Rreb1
Rrm1
Rrm2
Rrn3
Rrnad1
Rrp1
Rrp12
Rrp15
Rrp7a
Rrp7bp
Rsad1
Rsad2
Rsbn1l
Rsl24d1p6
Rsph1
Rsph14
Rsph6a
Rsph9
Rspo4
Rspry1
Rsrc1
Rsrp1
Rtbdn
Rtca
Rtca-as1
Rtel1
Rtel1-tnfrsf6b
Rtf1
Rtf2
Rtkn
Rtl1
Rtl10
Rtl5
Rtl8a
Rtl8c
Rtn2
Rtn3
Rtn4r
Rtn4rl2
Rtp5
Rubcnl
Rufy1
Rufy2
Rufy3
Rufy4
Rundc1
Rundc3a
Runx1
Runx1t1
Runx2
Runx3
Rusc1
Ruvbl1-as1
Ruvbl2
Rwdd1
Rwdd3
Rxfp4
Rxrb
Rxylt1
Ryr1
Ryr2
Ryr3
S100a1
S100a14
S100a15a
S100a3
S100a4
S100a5
S100a6
S100a7a
S100a8
S100b
S100pbp
S1pr1
S1pr2
Sac3d1
Sacm1l
Sae1
Safb
Safb2
Sag
Sall1
Sall2
Salrna2
Samd1
Samd10
Samd11
Samd12
Samd12-as1
Samd13
Samd14
Samd15
Samd4a
Samd4b
Samd5
Samd8
Samm50
Sap18
Sap25
Sap30bp
Sap30l
Sapcd1
Sapcd1-as1
Sar1a
Sardh
Sarm1
Sarnp
Sars
Sars2
Sart1
Sash1
Sat1
Satb1
Satb1-as1
Satb2
Satb2-as1
Saxo2
Saysd1
Sbdsp1
Sbf1
Sbf2-as1
Sbk2
Sbk3
Sbno1
Sbno2
Sbsn
Sc5d
Scaf1
Scaf8
Scai
Scamp1
Scamp2
Scamp3
Scamp4
Scamp5
Scand1
Scand2p
Scap
Scara3
Scara5
Scarb1
Scarf1
Scarf2
Scarna10
Scarna12
Scarna16
Scarna17
Scarna2
Scarna21
Scart1
Scat1
Scat2
Scel
Scg3
Scg5
Scgb1b2p
Scgb1d5p
Schip1
Scin
Sclt1
Scly
Scmh1
Scml1
Scn1b
Scn3b
Scn4a
Scn4b
Scn5a
Scn8a
Scnm1
Scnn1a
Scnn1b
Scnn1d
Sco2
Scoc
Scp2
Scpep1
Scrib
Scrn1
Scrn2
Scrn3
Scube1
Scyl1
Scyl2
Sdad1
Sdad1p1
Sdc1
Sdc2
Sdc3
Sdc4
Sdcbp
Sdcbp2
Sdcbp2-as1
Sdccag8
Sdf2l1
Sdf4
Sdha
Sdhaf1
Sdhaf3
Sdhaf4
Sdhap1
Sdhap2
Sdhc
Sdhcp4
Sdhd
Sdk1
Sdk2
Sdr39u1
Sds
Sdsl
Sec11a
Sec11c
Sec13
Sec14l1
Sec14l2
Sec14l3
Sec14l4
Sec14l5
Sec16a
Sec16b
Sec1p
Sec22a
Sec23a-as1
Sec23ip
Sec24b
Sec24c
Sec24d
Sec31b
Sec61a1
Sec61a2
Sec61b
Sec62
Sec63
Secisbp2
Sectm1
Seh1l
Sele
Selenbp1
Selenoh
Selenoi
Selenokp1
Selenokp3
Selenom
Selenon
Selenoo
Selenop
Selenot
Selenow
Sema3b
Sema3b-as1
Sema3f
Sema3f-as1
Sema3g
Sema4a
Sema4b
Sema4c
Sema4f
Sema4g
Sema5b
Sema6a
Sema6a-as2
Sema6b
Sema6c
Sema6d
Sema7a
Sencr
Senp2
Senp3
Senp3-eif4a1
Senp5
Senp6
Senp8
Sephs2
Sephs2p1
Sepsecs-as1
Sept1
Sept10
Sept11
Sept12
Sept2
Sept3
Sept4
Sept4-as1
Sept5
Sept6
Sept7
Sept9
Serac1
Serbp1
Serf2
Serhl
Serhl2
Serinc2
Serinc4
Serinc5
Serp1
Serpina12
Serpinb8
Serpinb9p1
Serpine1
Serping1
Serpinh1
Serpinh1p1
Serpini1
Sertad2
Sertad3
Sesn1
Set
Setbp1
Setd1a
Setd1b
Setd4
Setd5
Setd6
Setd9
Setdb1
Setdb2
Setmar
Setp5
Setx
Sez6l
Sez6l2
Sf1
Sf3a2
Sf3b2
Sf3b3
Sfi1
Sfr1
Sfswap
Sft2d1
Sft2d2
Sft2d3
Sftpa2
Sftpb
Sftpc
Sfxn1
Sfxn2
Sfxn3
Sfxn4
Sfxn5
Sgca
Sgf29
Sgip1
Sgk3
Sgms1-as1
Sgms2
Sgo1-as1
Sgo2
Sgpl1
Sgsh
Sgsm1
Sgsm2
Sgsm3
Sgta
Sh2b1
Sh2b2
Sh2b3
Sh2d2a
Sh2d3c
Sh2d4a
Sh2d5
Sh2d6
Sh2d7
Sh3bgr
Sh3bgrl
Sh3bgrl3
Sh3bp1
Sh3bp2
Sh3bp4
Sh3bp5
Sh3d21
Sh3gl1
Sh3gl1p3
Sh3gl2
Sh3gl3
Sh3glb1
Sh3glb2
Sh3pxd2a
Sh3pxd2a-as1
Sh3rf1
Sh3rf2
Sh3rf3
Sh3tc1
Sh3tc2
Shank1
Shank2
Shank2-as1
Shank3
Sharpin
Shbg
Shc1
Shd
She
Shf
Shh
Shisa4
Shisa5
Shisa7
Shisa8
Shisa9
Shisal2b
Shkbp1
Shld1
Shld2
Shld3
Shmt1
Shmt2
Shoc2
Shroom1
Shroom3
Siae
Siah1
Siah2
Siah2-as1
Sidt2
Sigirr
Siglec1
Siglec10
Siglec15
Siglec20p
Sil1
Sim1
Sim2
Simc1
Sin3a
Sin3b
Sipa1
Sipa1l1
Sipa1l3
Sirpa
Sirpb2
Sirpg
Sirt1
Sirt2
Sirt3
Sirt5
Sirt6
Sirt7
Sit1
Siva1
Six1
Six3-as1
Six5
Ska1
Ska3
Skap1
Ski
Skida1
Skil
Skint1l
Skiv2l
Skor1
Skp2
Sla
Slain1
Slamf1
Slamf6p1
Slamf8
Slc10a3
Slc10a7
Slc12a1
Slc12a2
Slc12a4
Slc12a5
Slc12a5-as1
Slc12a7
Slc12a8
Slc12a9
Slc12a9-as1
Slc13a2
Slc13a3
Slc13a4
Slc13a5
Slc14a1
Slc15a2
Slc15a3
Slc15a4
Slc16a10
Slc16a11
Slc16a13
Slc16a1-as1
Slc16a2
Slc16a3
Slc16a5
Slc16a7
Slc16a8
Slc17a7
Slc17a8
Slc17a9
Slc18a2
Slc18b1
Slc19a1
Slc1a3
Slc1a6
Slc1a7
Slc20a1
Slc20a2
Slc22a11
Slc22a15
Slc22a16
Slc22a17
Slc22a18
Slc22a18as
Slc22a2
Slc22a20p
Slc22a23
Slc22a31
Slc22a4
Slc22a5
Slc22a7
Slc22a8
Slc23a1
Slc23a3
Slc24a1
Slc24a3
Slc24a4
Slc25a1
Slc25a10
Slc25a11
Slc25a12
Slc25a13
Slc25a14
Slc25a15
Slc25a18
Slc25a18p1
Slc25a19
Slc25a20
Slc25a21
Slc25a22
Slc25a23
Slc25a25
Slc25a25-as1
Slc25a27
Slc25a29
Slc25a3
Slc25a30
Slc25a30-as1
Slc25a34
Slc25a35
Slc25a36
Slc25a37
Slc25a38
Slc25a39
Slc25a3p1
Slc25a4
Slc25a41
Slc25a42
Slc25a43
Slc25a44
Slc25a45
Slc25a48
Slc25a5
Slc26a1
Slc26a10
Slc26a11
Slc26a2
Slc26a6
Slc26a8
Slc26a9
Slc27a1
Slc27a2
Slc27a3
Slc27a5
Slc27a6
Slc29a1
Slc29a3
Slc29a4
Slc2a1
Slc2a10
Slc2a11
Slc2a13
Slc2a14
Slc2a1-as1
Slc2a3
Slc2a4
Slc2a4rg
Slc2a5
Slc2a6
Slc2a8
Slc2a9
Slc30a2
Slc30a3
Slc30a5
Slc30a6
Slc30a7
Slc31a1
Slc31a2
Slc34a3
Slc35a1
Slc35a2
Slc35a3
Slc35a4
Slc35a5
Slc35b1
Slc35c1
Slc35c2
Slc35e1
Slc35e2a
Slc35e2b
Slc35e3
Slc35e4
Slc35f3
Slc35f6
Slc35g1
Slc35g2
Slc35g6
Slc36a1
Slc36a2
Slc37a1
Slc37a2
Slc37a3
Slc37a4
Slc38a1
Slc38a10
Slc38a11
Slc38a3
Slc38a5
Slc38a6
Slc38a7
Slc38a8
Slc39a1
Slc39a10
Slc39a11
Slc39a13
Slc39a14
Slc39a2
Slc39a3
Slc39a4
Slc39a7
Slc39a9
Slc3a1
Slc3a2
Slc41a3
Slc43a1
Slc43a2
Slc43a3
Slc44a1
Slc44a2
Slc44a3
Slc44a3-as1
Slc44a4
Slc45a1
Slc45a2
Slc45a4
Slc46a1
Slc47a1
Slc47a1p1
Slc47a2
Slc48a1
Slc49a3
Slc49a4
Slc4a1
Slc4a11
Slc4a1ap
Slc4a2
Slc4a3
Slc4a4
Slc4a8
Slc50a1
Slc51a
Slc52a1
Slc52a2
Slc52a3
Slc5a1
Slc5a2
Slc5a4
Slc5a7
Slc5a9
Slc6a1
Slc6a11
Slc6a12
Slc6a13
Slc6a18
Slc6a19
Slc6a2
Slc6a3
Slc6a4
Slc6a6
Slc6a8
Slc6a9
Slc7a1
Slc7a10
Slc7a2
Slc7a4
Slc7a5
Slc7a5p1
Slc7a5p2
Slc7a6
Slc7a6os
Slc7a7
Slc7a8
Slc8a2
Slc8b1
Slc9a1
Slc9a2
Slc9a3
Slc9a3-as1
Slc9a3p2
Slc9a3r1
Slc9a3r2
Slc9a5
Slc9a6
Slc9a7
Slc9a8
Slc9b2
Slco2a1
Slco2b1
Slco3a1
Slco4a1
Slco4a1-as1
Slf1
Slf2
Slfnl1
Slit1
Slit2
Slit3
Slitrk5
Slk
Slmap
Slpi
Slurp2
Smad1
Smad3
Smad4
Smad5
Smad6
Smad7
Smagp
Smap1
Smap2
Smarca2
Smarca4
Smarca5-as1
Smarcad1
Smarcal1
Smarcb1
Smarcd1
Smarcd2
Smarcd3
Smc1a
Smc2
Smc3
Smc4
Smchd1
Smco3
Smcr2
Smdt1
Smg1
Smg1p1
Smg1p3
Smg5
Smg6
Smg6-it1
Smg7
Smg7-as1
Smg8
Smg9
Smim1
Smim10l1
Smim13
Smim19
Smim20
Smim21
Smim22
Smim24
Smim25
Smim26
Smim27
Smim29
Smim3
Smim35
Smim4
Smim40
Smim5
Smim7
Smim8
Smkr1
Smo
Smoc1
Smoc2
Smox
Smpd1
Smpd2
Smpd3
Smpd4
Smpd5
Sms
Smtn
Smtnl2
Smug1
Smurf2p1
Smyd2
Smyd5
Snai3-as1
Snap23
Snap29
Snap47
Snap47-as1
Snapc2
Snapc3
Snapc4
Snapc5
Snapin
Snca-as1
Sncaip
Sncb
Sncg
Snd1
Sned1
Snhg10
Snhg11
Snhg16
Snhg17
Snhg18
Snhg19
Snhg20
Snhg21
Snhg22
Snhg25
Snhg26
Snhg29
Snhg4
Snhg5
Snhg7
Snhg8
Snhg9
Snora10
Snora17a
Snora17b
Snora24
Snora30
Snora31
Snora3a
Snora48
Snora50c
Snora52
Snora57
Snora6
Snora70
Snora71a
Snora71c
Snora71e
Snora75
Snora78
Snora80c
Snorc
Snord101
Snord104
Snord105
Snord105b
Snord110
Snord112
Snord117
Snord124
Snord125
Snord12c
Snord13
Snord15a
Snord17
Snord1a
Snord1b
Snord1c
Snord2
Snord20
Snord23
Snord24
Snord35b
Snord38a
Snord38b
Snord3b-2
Snord3d
Snord41
Snord42a
Snord42b
Snord43
Snord46
Snord48
Snord49a
Snord49b
Snord4b
Snord51
Snord52
Snord55
Snord60
Snord62a
Snord63
Snord63b
Snord83b
Snord84
Snord88a
Snord88b
Snord9
Snord96a
Snph
Snrk
Snrnp200
Snrnp25
Snrnp27
Snrnp48
Snrnp70
Snrpa
Snrpb2
Snrpc
Snrpd2
Snrpd3
Snrpe
Snrpfp2
Sntb1
Sntb2
Sntg2
Snu13
Snw1
Snx1
Snx10
Snx11
Snx12
Snx15
Snx17
Snx18
Snx18p2
Snx18p3
Snx2
Snx21
Snx22
Snx24
Snx25
Snx25p1
Snx27
Snx29
Snx30
Snx33
Snx5
Snx7
Soat1
Sobp
Socs2
Socs2-as1
Socs3
Socs4
Socs5
Socs6
Socs7
Sod1
Sod2-ot1
Soga1
Soga3
Sohlh1
Son
Sorbs1
Sorbs3
Sorcs2
Sorcs3
Sord
Sorl1
Sort1
Sos2
Sowaha
Sox10
Sox12
Sox13
Sox15
Sox21
Sox21-as1
Sox2-ot
Sox3
Sox8
Sox9-as1
Sp1
Sp2
Sp2-as1
Sp4
Sp5
Sp6
Spa17
Spaar
Spaca3
Spaca5
Spaca6
Spaca9
Spag1
Spag16
Spag4
Spag5
Spag5-as1
Spag7
Sparc
Spart-as1
Spast
Spata1
Spata13
Spata18
Spata2
Spata20
Spata21
Spata2l
Spata31e1
Spata32
Spata33
Spata3-as1
Spata41
Spata5
Spata5l1
Spata6l
Spata7
Spatc1l
Spats1
Spats2
Spats2l
Spc24
Spcs1
Spcs2
Spcs3
Spdef
Spdl1
Spdye19p
Spdye20p
Spdye22p
Spdye4
Specc1
Specc1l
Specc1l-adora2a
Spef2
Speg
Spem2
Spen
Spesp1
Spg7
Sphk1
Sphk2
Spi1
Spib
Spidr
Spin1
Spink1
Spint1
Spint2
Spire2
Spn
Spns1
Spns3
Spocd1
Spock2
Spon2
Spop
Spopl
Spout1
Spp1
Sppl2b
Sppl2c
Spr
Spred1
Spred3
Sprtn
Spry1
Spry3
Spry4-as1
Spryd3
Spsb1
Spsb2
Spsb3
Spsb4
Sptan1
Sptb
Sptbn1
Sptbn2
Sptbn4
Sptlc3
Spty2d1os
Sqle
Sqor
Sqstm1
Src
Srcap
Srcin1
Srd5a1
Srd5a3
Srd5a3-as1
Srebf1
Srebf2
Srek1
Srfbp1
Srgap1
Srgap2
Srgap2-as1
Srgap2c
Srgap3
Srgap3-as2
Srl
Srm
Srmp1
Srp14-as1
Srp54
Srp72
Srp72p1
Srp9
Srpk2
Srpk3
Srpra
Srprb
Srr
Srrd
Srrm1
Srrm2
Srrm3
Srrm5
Srrt
Srsf1
Srsf11
Srsf2
Srsf3
Srsf5
Srsf6
Srsf8
Srxn1
Ss18
Ss18l1
Ss18l2
Ssb
Ssbp1
Ssbp3
Ssbp4
Ssc5d
Ssh2
Ssh3
Ssmem1
Ssna1
Sspn
Sspo
Ssr1
Ssr4
Ssr4p1
Ssrp1
Sssca1
Sstr2
Sstr4
Sstr5
Sstr5-as1
Ssu72
Ssuh2
St13p13
St13p14
St13p19
St13p4
St14
St20
St3gal1
St3gal2
St3gal3
St3gal4
St3gal5-as1
St3gal6
St5
St6gal1
St6galnac1
St6galnac2
St6galnac4
St6galnac4p1
St6galnac5
St6galnac6
St7
St7-ot4
St8sia2
St8sia5
Stab1
Stac
Stac2
Stac3
Stag2
Stag3
Stag3l4
Stag3l5p
Stag3l5p-pvrig2p-pilrb
Stambp
Stambpl1
Stard10
Stard13
Stard13-as
Stard3
Stard3nl
Stard7-as1
Stard8
Stard9
Stat3
Stat5a
Stat5b
Stat6
Stau2
Stbd1
Stc1
Stc2
Steap1
Steap2
Steap3
Sth
Stim1
Stim2
Stimate
Stip1
Stk10
Stk11
Stk11ip
Stk17a
Stk19
Stk24
Stk24-as1
Stk25
Stk26
Stk3
Stk32a
Stk32b
Stk32c
Stk35
Stk36
Stk38l
Stk4
Stk40
Stkld1
Stmn2
Stmn3
Stmnd1
Stmp1
Stoml1
Ston1
Ston1-gtf2a1l
Stox1
Stox2
Stpg1
Stpg4
Stra6
Stra6lp
Stra8
Stradb
Strap
Strip1
Strn4
Stt3a
Stt3b
Stub1
Stum
Stx11
Stx12
Stx16
Stx16-npepl1
Stx17
Stx18
Stx18-as1
Stx1a
Stx1b
Stx2
Stx3
Stx4
Stx5
Stx6
Stxbp1
Stxbp2
Stxbp3
Stxbp4
Stxbp5
Stxbp5l
Styx
Styxl1
Sub1
Sub1p1
Sucla2
Sucla2-as1
Sucla2p3
Suclg2-as1
Suco
Sufu
Sugct
Sugt1
Sugt1p4
Sugt1p4-stra6lp
Sulf1
Sulf2
Sult1a1
Sult1c2
Sult1c2p2
Sult2b1
Sult6b1
Sumf2
Sumo2p10
Sumo2p15
Sumo2p17
Sumo3
Sun1
Sun2
Suox
Supt4h1
Supt5h
Supt6h
Supv3l1
Surf2
Surf4
Surf6
Susd1
Susd3
Susd6
Suv39h2
Suz12
Suz12p1
Sv2a
Sv2b
Sv2c
Svil-as1
Svop
Swap70
Swi5
Swsap1
Swt1
Syap1
Sybu
Syce1l
Syce2
Sycn
Sycp1
Sycp2l
Syde1
Syf2p1
Syk
Sympk
Syn2
Syn3
Syncrip
Syndig1
Syne2
Syne3
Syngap1
Syngap1-as1
Syngr1
Syngr2
Syngr3
Syngr4
Synj1
Synj2
Synj2bp-cox16
Synm
Synpo
Synpo2
Synpo2l
Synpr
Synrg
Syp
Sypl1
Sys1
Sys1-dbndd2
Syt1
Syt12
Syt14
Syt17
Syt3
Syt5
Syt6
Syt7
Syt8
Syt9
Sytl1
Sytl2
Sytl4
Szrd1
Szt2
Taar8
Tab1
Tab2
Tac1
Tac3
Tac4
Tacc1
Tacc2
Tacc3
Taco1
Tada2a
Tada2b
Tada3
Taf15
Taf1a-as1
Taf1b
Taf1c
Taf4
Taf4b
Taf6
Taf6l
Taf8
Tagln
Tagln2
Tal1
Taldo1
Tamm41
Tanc1
Tango2
Tango6
Tank
Taok1
Taok2
Tap1
Tapbp
Tapbpl
Tapt1-as1
Tarbp1
Tarbp2
Tardbp
Tarid
Tars
Tars2
Tarsl2
Tas1r1
Tas2r14
Tasor2
Tatdn3
Tax1bp1
Taz
Tbc1d1
Tbc1d10b
Tbc1d10c
Tbc1d12
Tbc1d13
Tbc1d14
Tbc1d15
Tbc1d16
Tbc1d17
Tbc1d19
Tbc1d20
Tbc1d22a
Tbc1d22b
Tbc1d23
Tbc1d24
Tbc1d25
Tbc1d26
Tbc1d27p
Tbc1d28
Tbc1d29p
Tbc1d2b
Tbc1d30
Tbc1d31
Tbc1d3p6
Tbc1d7
Tbc1d8
Tbc1d8-as1
Tbc1d8b
Tbc1d9b
Tbcb
Tbcd
Tbce
Tbcel
Tbk1
Tbkbp1
Tbl1x
Tbl1xr1
Tbl3
Tbp
Tbpl1
Tbpl2
Tbr1
Tbrg1
Tbx1
Tbx10
Tbx18
Tbx19
Tbx2
Tbx21
Tbx2-as1
Tbx3
Tbx4
Tbx5
Tbx6
Tbxas1
Tcaim
Tcam1p
Tcap
Tcea2
Tcea3
Tceal1
Tceal3
Tceal3-as1
Tceal4
Tceal7
Tceal9
Tceanc
Tceanc2
Tcerg1
Tcerg1l-as1
Tcf12
Tcf19
Tcf21
Tcf23
Tcf25
Tcf3
Tcf7
Tcf7l1
Tcf7l2
Tcfl5
Tchp
Tcim
Tcirg1
Tcn2
Tcof1
Tcp10
Tcp10l
Tcp11l1
Tcp11l2
Tcta
Tcte1
Tctn1
Tctn2
Tdg
Tdgf1
Tdh
Tdp1
Tdrd10
Tdrd3
Tdrg1
Tdrkh
Tdrkh-as1
Tdrp
Tead1
Tead2
Tead3
Tead4
Tecpr1
Tecpr2
Tecr
Tedc1
Tedc2
Tef
Tekt2
Telo2
Ten1
Ten1-cdk3
Tenm2
Tenm3
Tenm4
Tent2
Tent4a
Tent4b
Tep1
Tepp
Tepsin
Terc
Terf1
Terf2ip
Tert
Tesc
Tesc-as1
Tesk1
Tesmin
Tet2
Tet3
Tex13b
Tex2
Tex22
Tex261
Tex264
Tex26-as1
Tex29
Tex36
Tex38
Tex45
Tex52
Tex54
Tex9
Tfam
Tfap2a
Tfap2a-as1
Tfap2c
Tfap2e
Tfap4
Tfdp1
Tfdp2
Tfeb
Tff2
Tff3
Tfg
Tfpt
Tfr2
Tfrc
Tgfa
Tgfb1i1
Tgfb2
Tgfb3
Tgfbi
Tgfbr1
Tgfbr2
Tgfbr3l
Tgif1
Tgif2
Tgif2-rab5if
Tgm1
Tgm2
Tgm5
Tgm6
Tgs1
Th
Tha1p
Thap11
Thap12p8
Thap2
Thap6
Thap7
Thap7-as1
Thap8
Thap9
Thap9-as1
Thbs1
Thbs3
Thbs4
Them6
Themis2
Thnsl1
Thoc3
Thoc5
Thoc6
Thop1
Thpo
Thra
Thrap3
Thrb-as1
Thril
Thrsp
Thsd4
Thsd4-as1
Thsd7b
Thsd8
Thtpa
Thumpd3
Thumpd3-as1
Thy1
Tiam1
Tiam2
Ticam1
Ticrr
Tie1
Tigar
Tigd2
Tigd5
Tigit
Timm10
Timm13
Timm17a
Timm17b
Timm21
Timm23b
Timm29
Timm44
Timm50
Timm9p2
Timmdc1
Timp1
Timp3
Tinagl1
Tiparp
Tiprl
Tirap
Tjap1
Tjp1
Tjp2
Tjp3
Tk1
Tk2
Tkfc
Tkt
Tlcd1
Tldc2
Tle1
Tle2
Tle3
Tle4
Tle6
Tlk1p1
Tlk2
Tll1
Tln2
Tlnrd1
Tlr3
Tlr5
Tlx1
Tlx1nb
Tm2d3
Tm4sf1
Tm4sf19
Tm4sf19-as1
Tm4sf20
Tm4sf5
Tm6sf1
Tm6sf2
Tm7sf2
Tm9sf1
Tm9sf2
Tm9sf3
Tm9sf4
Tma7
Tmbim6
Tmc2
Tmc3-as1
Tmc4
Tmc5
Tmc6
Tmc7
Tmc8
Tmcc1-as1
Tmcc2
Tmco1-as1
Tmco3
Tmco4
Tmco5a
Tmco6
Tmed1
Tmed2
Tmed3
Tmed9
Tmeff2
Tmem101
Tmem102
Tmem104
Tmem105
Tmem106b
Tmem106c
Tmem107
Tmem108
Tmem114
Tmem116
Tmem117
Tmem119
Tmem120a
Tmem120b
Tmem121
Tmem121b
Tmem125
Tmem126a
Tmem126b
Tmem129
Tmem130
Tmem131l
Tmem132a
Tmem132b
Tmem132e
Tmem134
Tmem135
Tmem136
Tmem138
Tmem139
Tmem143
Tmem144
Tmem145
Tmem147
Tmem147-as1
Tmem14b
Tmem14c
Tmem150a
Tmem151b
Tmem154
Tmem159
Tmem161a
Tmem161b
Tmem161b-as1
Tmem164
Tmem165
Tmem167b
Tmem170a
Tmem171
Tmem173
Tmem175
Tmem177
Tmem178a
Tmem178b
Tmem179
Tmem179b
Tmem18
Tmem181
Tmem182
Tmem183a
Tmem184a
Tmem184b
Tmem184c
Tmem186
Tmem187
Tmem19
Tmem191a
Tmem191b
Tmem191c
Tmem198
Tmem198b
Tmem199
Tmem200a
Tmem200c
Tmem201
Tmem204
Tmem205
Tmem208
Tmem209
Tmem210
Tmem213
Tmem214
Tmem216
Tmem219
Tmem220
Tmem220-as1
Tmem222
Tmem223
Tmem225b
Tmem229b
Tmem230
Tmem234
Tmem235
Tmem238
Tmem239
Tmem245
Tmem248
Tmem25
Tmem250
Tmem251
Tmem253
Tmem254
Tmem255a
Tmem255b
Tmem256p2
Tmem256-plscr3
Tmem259
Tmem262
Tmem263
Tmem265
Tmem266
Tmem273
Tmem275
Tmem30b
Tmem33
Tmem37
Tmem38a
Tmem39b
Tmem41a
Tmem42
Tmem43
Tmem44
Tmem44-as1
Tmem45a
Tmem51
Tmem52
Tmem52b
Tmem53
Tmem54
Tmem56
Tmem56-rwdd3
Tmem59l
Tmem62
Tmem63a
Tmem63b
Tmem67
Tmem69
Tmem70
Tmem74b
Tmem75
Tmem79
Tmem80
Tmem82
Tmem86a
Tmem86b
Tmem87b
Tmem88b
Tmem8a
Tmem8b
Tmem91
Tmem92
Tmem92-as1
Tmem94
Tmem95
Tmem97
Tmem98
Tmem99
Tmem9b-as1
Tmie
Tmigd2
Tmod1
Tmod2
Tmod3
Tmpo
Tmpo-as1
Tmpop2
Tmprss13
Tmprss2
Tmprss3
Tmprss4
Tmprss5
Tmprss6
Tmprss9
Tmsb15b
Tmsb15b-as1
Tmsb4xp4
Tmsb4xp6
Tmtc2
Tmtc3
Tmub1
Tmub2
Tmx1
Tmx2
Tmx2-ctnnd1
Tnc
Tnfaip1
Tnfaip2
Tnfaip3
Tnfaip8
Tnfaip8l1
Tnfrsf10a
Tnfrsf10b
Tnfrsf11a
Tnfrsf12a
Tnfrsf13b
Tnfrsf13c
Tnfrsf14
Tnfrsf14-as1
Tnfrsf18
Tnfrsf19
Tnfrsf1a
Tnfrsf1b
Tnfrsf25
Tnfsf10
Tnfsf12
Tnfsf12-tnfsf13
Tnfsf13
Tnip1
Tnip2
Tnk1
Tnk2-as1
Tnks
Tnnc1
Tnni1
Tnni3
Tnnt1
Tnnt2
Tnnt3
Tnp1
Tnp2
Tnpo1
Tnpo2
Tnrc18
Tnrc18p1
Tnrc6a
Tnrc6b
Tnrc6c
Tns1
Tns2
Tns3
Tns4
Tnxa
Tnxb
Tob1-as1
Tob2
Toe1
Togaram1
Togaram2
Tollip
Tollip-as1
Tom1
Tom1l1
Tom1l2
Tomm20l
Tomm22
Tomm40l
Tomm6
Tomm70
Tonsl
Top1mt
Top3b
Tor1a
Tor1aip1
Tor1b
Tox2
Tox4
Tp53
Tp53bp2
Tp53i11
Tp53i13
Tp53i3
Tp53inp2
Tp53tg5
Tp73
Tp73-as1
Tpbg
Tpbgl
Tpcn1
Tpcn2
Tpd52l1
Tpd52l2
Tpgs2
Tph2
Tpi1
Tpi1p2
Tpm1
Tpm1-as
Tpm2
Tpm3
Tpm3p1
Tpm3p2
Tpm3p9
Tpm4
Tpp1
Tpp2
Tppp2
Tppp3
Tpra1
Tprg1
Tprg1l
Tprg1lp1
Tprn
Tprxl
Tpsab1
Tpsb2
Tpsd1
Tpsg1
Tpst1
Tpst2
Tpt1
Tpt1-as1
Tpte2p1
Tptep1
Tptep2
Tptep2-csnk1e
Tra2a
Tra2b
Trabd
Trabd2b
Tradd
Traf2
Traf3
Traf3ip1
Traf3ip2
Traf3ip2-as1
Traf3ip3
Traf4
Traf5
Traf7
Trafd1
Traip
Traj20
Traj21
Traj22
Traj23
Traj29
Traj30
Traj38
Traj39
Traj56
Traj57
Traj6
Traj7
Trak1
Tram2-as1
Trap1
Trappc1
Trappc10
Trappc11
Trappc12
Trappc12-as1
Trappc13
Trappc2b
Trappc2l
Trappc4
Trappc5
Trappc6a
Trappc9
Trav12-2
Trav2
Trav39
Trbv21or9-2
Trbv7-1
Trdj2
Treh
Trem1
Trerf1
Trerna1
Trex1
Trex2
Trgc2
Trgva
Trhde
Trib1
Trib2
Trib3
Trim10
Trim11
Trim13
Trim15
Trim16l
Trim17
Trim2
Trim24
Trim25
Trim26
Trim28
Trim29
Trim3
Trim31
Trim31-as1
Trim32
Trim35
Trim36
Trim37
Trim39
Trim39-rpp21
Trim41
Trim45
Trim46
Trim52-as1
Trim54
Trim56
Trim59
Trim6
Trim65
Trim67
Trim69
Trim6-trim34
Trim7
Trim72
Trim75p
Trim8
Trim9
Trio
Triobp
Trip10
Trip11
Trip13
Trip4
Trip6
Trit1
Trmt1
Trmt10b
Trmt11
Trmt112
Trmt13
Trmt2a
Trmt44
Trmt61a
Trmt9b
Trmu
Trnau1ap
Trnp1
Trnt1
Tro
Troap
Trpc1
Trpc4ap
Trpc7
Trpc7-as1
Trpm2
Trpm3
Trpm4
Trpm5
Trpm7
Trpm8
Trpv1
Trpv2
Trpv3
Trpv4
Trrap
Tsacc
Tsbp1-as1
Tsc1
Tsc2
Tsc22d1
Tsc22d1-as1
Tsc22d2
Tsc22d4
Tsen15
Tsen34
Tsen54
Tsfm
Tsga13
Tshr
Tshz1
Tshz3
Tsku
Tslp
Tsn
Tsnare1
Tsnax
Tsnax-disc1
Tsnaxip1
Tspan1
Tspan10
Tspan11
Tspan14
Tspan15
Tspan17
Tspan18
Tspan3
Tspan31
Tspan32
Tspan4
Tspan5
Tspan7
Tspan9
Tspan9-it1
Tspear
Tspear-as1
Tspear-as2
Tspo2
Tspoap1
Tspoap1-as1
Tspyl2
Tsr1
Tssc2
Tssc4
Tssk3
Tssk6
Tstd2
Tstd3
Ttbk1
Ttc1
Ttc12
Ttc13
Ttc14
Ttc17
Ttc19
Ttc21a
Ttc22
Ttc23l
Ttc24
Ttc25
Ttc26
Ttc27
Ttc28
Ttc28-as1
Ttc3
Ttc31
Ttc34
Ttc38
Ttc39a
Ttc39c
Ttc4
Ttc41p
Ttc6
Ttc7a
Ttc7b
Ttc8
Ttc9b
Ttc9c
Ttf2
Tti2
Ttk
Ttl
Ttll1
Ttll10
Ttll10-as1
Ttll11
Ttll12
Ttll13p
Ttll2
Ttll3
Ttll4
Ttll5
Ttll8
Ttll9
Ttn-as1
Ttpal
Ttyh1
Ttyh2
Ttyh3
Tub
Tuba1c
Tuba3c
Tuba3fp
Tuba4a
Tuba4b
Tuba8
Tubb
Tubb3
Tubb3p1
Tubb4ap1
Tubb4b
Tubb6
Tubb8p1
Tubb8p6
Tubb8p9
Tubbp5
Tubbp9
Tubg1
Tubg2
Tubgcp2
Tubgcp4
Tubgcp6
Tuft1
Tug1
Tulp1
Tulp3
Tulp3p1
Tulp4
Tunar
Tusc2
Tusc3
Tut1
Tvp23a
Tvp23b
Tvp23c-cdrt4
Twf2
Twist1
Twist2
Twnk
Twsg1
Txlna
Txlng
Txn2
Txndc11
Txndc12
Txndc12-as1
Txndc15
Txndc17
Txndc2
Txndc9
Txnip
Txnl1
Txnp1
Txnrd1
Txnrd2
Tyk2
Tymp
Tyms
Tyro3
Tyrobp
Tysnd1
Tyw1
U2af1l4
U2af1l5
U2af2
U2surp
U52111.1
U52112.1
U52112.2
U62317.2
U73166.1
U73169.1
U73479.1
U82695.1
U91319.1
U91328.1
Uaca
Uap1l1
Uba1
Uba2
Uba5
Uba52
Uba6-as1
Uba7
Ubac1
Ubac2
Ubald1
Ubald2
Ubap1
Ubap2
Ubap2l
Ubash3a
Ubash3b
Ubb
Ubbp1
Ubbp4
Ubd
Ube2a
Ube2b
Ube2c
Ube2d1
Ube2d2
Ube2d3-as1
Ube2d3p3
Ube2d4
Ube2e1
Ube2e2
Ube2e3
Ube2f
Ube2f-scly
Ube2g2
Ube2h
Ube2i
Ube2j2
Ube2k
Ube2l3
Ube2l5
Ube2m
Ube2o
Ube2q2
Ube2q2p6
Ube2s
Ube2v1
Ube2v2
Ube2v2p4
Ube2z
Ube3ap2
Ube3b
Ube3c
Ube4a
Ube4b
Ubfd1
Ubiad1
Ubl4a
Ubl7-as1
Ubn1
Ubn2
Ubox5-as1
Ubqln2
Ubr1
Ubr2
Ubr3
Ubr5-as1
Ubr7
Ubtf
Ubtfl8
Ubxn11
Ubxn2a
Ubxn2b
Ubxn4
Ubxn6
Ubxn8
Uchl1
Uchl1-as1
Uchl3
Uck1
Uck2
Uckl1
Uckl1-as1
Ucn
Ucp2
Ufd1
Ufl1
Ufm1
Ugcg
Ugdh
Ugdh-as1
Uggt1
Ugp2
Ugt3a1
Ugt3a2
Ugt8
Uhrf1
Uhrf1bp1
Uhrf2
Ulk1
Ulk2
Ulk3
Umad1
Umodl1
Umodl1-as1
Umps
Unc119
Unc119b
Unc13a
Unc13b
Unc13d
Unc45a
Unc50
Unc5a
Unc5b-as1
Unc5cl
Unc5d
Unc79
Unc80
Unc93a
Unc93b1
Ung
Unk
Unkl
Upb1
Upf1
Upf3a
Upk1a
Upk1a-as1
Upk1b
Upk2
Upk3b
Upp1
Upp2
Uprt
Uqcc1
Uqcc2
Uqcr10
Uqcrc1
Uqcrc2
Uqcrfs1p1
Uqcrh
Uqcrhl
Uqcrq
Urb1-as1
Uri1
Urm1
Urod
Uros
Usb1
Use1
Usf1
Usf2
Ush1c
Ush1g
Ushbp1
Uso1
Usp1
Usp10
Usp11
Usp12
Usp12-as2
Usp13
Usp14
Usp15
Usp18
Usp19
Usp2
Usp20
Usp21
Usp22
Usp25
Usp27x
Usp2-as1
Usp30
Usp30-as1
Usp31
Usp35
Usp36
Usp38
Usp39
Usp40
Usp42
Usp43
Usp44
Usp45
Usp46
Usp46-as1
Usp47
Usp53
Usp54
Usp7
Usp8
Usp9x
Uspl1
Utp11
Utp14a
Utp15
Utp20
Utp23
Utp4
Utrn
Uvrag-dt
Uvssa
Uxt
Uxt-as1
Vac14
Vamp1
Vamp2
Vamp3
Vamp4
Vamp7
Vamp8
Vamp9p
Vangl1
Vangl2
Vapa
Vapb
Vars
Vars2
Vash1
Vash2
Vasp
Vat1
Vav1
Vav3
Vav3-as1
Vax1
Vax2
Vcan
Vcl
Vdac2
Vdac2p3
Vdac3
Vdr
Vegfa
Vegfb
Vezt
Vgll2
Vgll4
Vhl
Vil1
Vill
Vim
Vipr1
Vipr1-as1
Vipr2
Vit
Vkorc1l1
Vldlr
Vma21
Vmac
Vmp1
Vn1r104p
Vn2r17p
Vpreb3
Vps11
Vps13a
Vps13b
Vps13d
Vps16
Vps18
Vps25
Vps26a
Vps26b
Vps26c
Vps28
Vps33a
Vps33b-dt
Vps35l
Vps36
Vps37a
Vps37b
Vps37c
Vps37d
Vps45
Vps51
Vps52
Vps72
Vps8
Vps9d1
Vps9d1-as1
Vrk1
Vrk2
Vrk3
Vrtn
Vsig1
Vsig10
Vsig2
Vsig8
Vsir
Vsnl1
Vstm2a
Vstm2b
Vstm2l
Vsx1
Vta1
Vti1a
Vti1bp3
Vtrna1-1
Vtrna1-2
Vtrna1-3
Vtrna2-2p
Vwa1
Vwa3b
Vwa5b2
Vwa7
Vwa8-as1
Vwce
Vwf
Vxn
Wac
Wars
Wars2-as1
Was
Wasf3
Wash3p
Wash8p
Washc2a
Washc2c
Washc4
Wbp1
Wbp1l
Wbp2
Wdfy2
Wdr11
Wdr13
Wdr17
Wdr18
Wdr19
Wdr20
Wdr25
Wdr26
Wdr27
Wdr3
Wdr34
Wdr36
Wdr37
Wdr38
Wdr4
Wdr43
Wdr44
Wdr45
Wdr45b
Wdr45bp1
Wdr46
Wdr48
Wdr5
Wdr54
Wdr55
Wdr59
Wdr6
Wdr62
Wdr63
Wdr64
Wdr7
Wdr70
Wdr73
Wdr74
Wdr75
Wdr76
Wdr78
Wdr81
Wdr82
Wdr83
Wdr83os
Wdr86
Wdr86-as1
Wdr90
Wdr91
Wdr92
Wdr93
Wdr97
Wdtc1
Wdyhv1
Wee1
Wee2
Wee2-as1
Wfdc1
Wfdc2
Wfikkn2
Wfs1
Whammp2
Whammp3
Whrn
Wipf1
Wipf2
Wipf3
Wipi1
Wipi2
Wiz
Wls
Wnk1
Wnk2
Wnk3
Wnk4
Wnt1
Wnt10a
Wnt10b
Wnt11
Wnt16
Wnt2b
Wnt3
Wnt5a
Wnt5a-as1
Wnt5b
Wnt6
Wnt7a
Wnt7b
Wnt9b
Wrap53
Wrap73
Wrb
Wrb-sh3bgr
Wrnip1
Wsb1
Wscd1
Wscd2
Wt1-as
Wtap
Wtapp1
Wtip
Wwc1
Wwc2
Wwox
Wwp1
Wwp1p1
Wwp2
Wwtr1-as1
Xab2
Xaf1
Xbp1
Xbp1p1
Xcr1
Xg
Xiap
Xirp1
Xkr4
Xkr6
Xkr8
Xkr9
Xpc
Xpnpep1
Xpnpep2
Xpnpep3
Xpo6
Xpo7
Xpot
Xpr1
Xrcc1
Xrcc3
Xrcc4
Xrcc6
Xrra1
Xxylt1
Xxylt1-as1
Xylb
Xylt2
Yae1
Yap1
Ybey
Ybx1
Ybx2
Ybx3
Ydjc
Yeats2
Yif1a
Yif1b
Yipf2
Yipf3
Yipf4
Yipf6
Yjefn3
Yju2
Ykt6
Ylpm1
Ypel1
Ypel2
Ypel3
Ypel4
Ypel5
Ythdc1
Ythdc2
Ythdf2
Ythdf3
Ywhab
Ywhae
Ywhaep2
Ywhah
Ywhaz
Yy1
Z69720.1
Z69720.2
Z69890.1
Z70280.1
Z72006.1
Z73429.1
Z82185.1
Z82188.1
Z82188.2
Z82190.2
Z82195.2
Z82206.1
Z82214.1
Z82214.2
Z82249.1
Z83844.1
Z83844.2
Z83844.3
Z84468.1
Z84492.1
Z84492.2
Z92544.1
Z92544.3
Z93015.1
Z93241.1
Z93930.2
Z93930.3
Z94057.1
Z94160.1
Z94160.2
Z94721.2
Z95114.4
Z95115.1
Z97055.2
Z97056.1
Z97353.1
Z97633.1
Z97634.1
Z97652.1
Z97653.1
Z97653.2
Z97832.2
Z98257.1
Z98742.1
Z98883.1
Z98885.1
Z98949.1
Z99129.3
Z99289.1
Z99756.1
Z99916.2
Zap70
Zbed3
Zbed3-as1
Zbed5-as1
Zbed6
Zbed6cl
Zbed9
Zbp1
Zbtb1
Zbtb10
Zbtb11-as1
Zbtb12
Zbtb16
Zbtb17
Zbtb18
Zbtb22
Zbtb32
Zbtb33
Zbtb34
Zbtb37
Zbtb38
Zbtb40
Zbtb43
Zbtb45
Zbtb46
Zbtb47
Zbtb48
Zbtb49
Zbtb7b
Zbtb8a
Zbtb9
Zc2hc1a
Zc2hc1c
Zc3h10
Zc3h11a
Zc3h12a
Zc3h12d
Zc3h14
Zc3h15
Zc3h18
Zc3h3
Zc3h6
Zc3h7a
Zc3h7b
Zc3hc1
Zcchc10
Zcchc14
Zcchc17
Zcchc18
Zcchc2
Zcchc23
Zcchc4
Zcchc8
Zcchc9
Zcwpw2
Zdbf2
Zdhhc1
Zdhhc11
Zdhhc13
Zdhhc14
Zdhhc16
Zdhhc17
Zdhhc19
Zdhhc2
Zdhhc20
Zdhhc23
Zdhhc24
Zdhhc3
Zdhhc4
Zdhhc5
Zdhhc7
Zdhhc8
Zdhhc8p1
Zdhhc9
Zeb1
Zeb1-as1
Zeb2
Zeb2-as1
Zer1
Zfand2a
Zfand2b
Zfand3
Zfand6
Zfas1
Zfhx2
Zfhx3
Zfhx4
Zfp1
Zfp2
Zfp28
Zfp36
Zfp36l1
Zfp41
Zfp64
Zfp69
Zfp69b
Zfp90
Zfp91-cntf
Zfp92
Zfpl1
Zfpm1
Zfpm2
Zfr2
Zfx
Zfyve16
Zfyve19
Zfyve21
Zfyve27
Zfyve28
Zfyve9
Zg16
Zg16b
Zgpat
Zhx1
Zhx2
Zhx3
Zic2
Zic5
Zik1
Zkscan1
Zkscan2-dt
Zkscan3
Zkscan5
Zkscan8
Zmat2
Zmiz1
Zmiz2
Zmpste24
Zmym1
Zmym2
Zmym3
Zmym4
Zmym6
Zmynd10
Zmynd11
Zmynd12
Zmynd15
Zmynd8
Znf10
Znf101
Znf114
Znf131
Znf133
Znf134
Znf136
Znf138
Znf140
Znf143
Znf146
Znf155
Znf169
Znf17
Znf174
Znf175
Znf181
Znf185
Znf189
Znf19
Znf197
Znf2
Znf200
Znf205
Znf207
Znf211
Znf213
Znf213-as1
Znf215
Znf217
Znf219
Znf222
Znf224
Znf225
Znf226
Znf227
Znf230
Znf233
Znf234
Znf236
Znf250
Znf252p-as1
Znf254
Znf25-dt
Znf26
Znf263
Znf264
Znf267
Znf268
Znf271p
Znf273
Znf274
Znf275
Znf276
Znf277
Znf28
Znf282
Znf286a
Znf292
Znf29p
Znf30
Znf302
Znf304
Znf316
Znf318
Znf319
Znf324
Znf324b
Znf326
Znf330
Znf331
Znf335
Znf337
Znf33a
Znf345
Znf346
Znf354b
Znf354c
Znf362
Znf365
Znf366
Znf37a
Znf382
Znf383
Znf384
Znf385a
Znf385b
Znf391
Znf395
Znf396
Znf397
Znf398
Znf407
Znf408
Znf410
Znf414
Znf419
Znf420
Znf423
Znf426-dt
Znf428
Znf429
Znf432
Znf433-as1
Znf436-as1
Znf440
Znf441
Znf444
Znf446
Znf449
Znf451
Znf460
Znf462
Znf467
Znf470
Znf471
Znf473
Znf48
Znf483
Znf485
Znf486
Znf487
Znf497
Znf500
Znf503-as1
Znf503-as2
Znf507
Znf511
Znf511-prap1
Znf512
Znf513
Znf517
Znf518a
Znf524
Znf525
Znf526
Znf527
Znf532
Znf536
Znf540
Znf541
Znf542p
Znf544
Znf546
Znf547
Znf548
Znf554
Znf555
Znf556
Znf557
Znf558
Znf559
Znf559-znf177
Znf561-as1
Znf566
Znf567
Znf568
Znf57
Znf570
Znf574
Znf575
Znf576
Znf579
Znf580
Znf581
Znf582-as1
Znf583
Znf584
Znf586
Znf587p1
Znf589
Znf596
Znf598
Znf608
Znf609
Znf610
Znf613
Znf618
Znf620
Znf621
Znf623
Znf627
Znf628
Znf638
Znf639
Znf646
Znf649-as1
Znf653
Znf654
Znf655
Znf66
Znf663p
Znf664
Znf667-as1
Znf668
Znf672
Znf674-as1
Znf683
Znf684
Znf687
Znf688
Znf691
Znf696
Znf7
Znf700
Znf701
Znf704
Znf705e
Znf705g
Znf707
Znf70p1
Znf71
Znf710
Znf711
Znf713
Znf720
Znf736
Znf74
Znf740
Znf746
Znf749
Znf750
Znf75a
Znf76
Znf765
Znf768
Znf771
Znf773
Znf774
Znf775
Znf776
Znf778
Znf783
Znf784
Znf785
Znf787
Znf789
Znf79
Znf793
Znf800
Znf804b
Znf805
Znf808
Znf81
Znf813
Znf821
Znf827
Znf830
Znf839
Znf84
Znf843
Znf845
Znf846
Znf860
Znf862
Znf865
Znf879
Znf880
Znf93
Znhit1
Znhit3
Znrd1
Znrd1asp
Znrf1
Znrf2
Znrf2p1
Znrf2p2
Znrf2p3
Znrf3
Znrf4
Zp1
Zp3
Zpr1
Zranb2-as1
Zranb2-as2
Zrsr2
Zscan10
Zscan2
Zscan20
Zscan21
Zscan23
Zscan25
Zscan26
Zscan31
Zscan5a
Zscan9
Zswim1
Zswim4
Zswim5
Zswim8
Zswim9
Zyg11a
Zyg11b
Zyx
Zzef1
