# Supplementary material for: A Bayesian inference transcription factor activity model for the analysis of single-cell transcriptomes
Source: Genome Res. 2021 Jul;31(7):1296–311. doi: 10.1101/gr.265595.120 (PMC8256867; doi:10.1101/gr.265595.120)
Supplement: Supplemental Material [file supp_gr.265595.120_Supplemental_Code.zip › BITFAM/inst/extdata/human/ELF1]

A1bg
A1bg-as1
A2m
A2m-as1
A2ml1
A3galt2
A4galt
Aaas
Aacs
Aacsp1
Aadacl4
Aadacp1
Aagab
Aamdc
Aamp
Aanat
Aar2
Aard
Aars
Aasdhppt
Aatf
Aatk
Abalon
Abat
Abca17p
Abca2
Abca3
Abca4
Abca7
Abca9
Abcb1
Abcb6
Abcb8
Abcb9
Abcc1
Abcc10
Abcc11
Abcc13
Abcc2
Abcc3
Abcc5
Abcc5-as1
Abcc6
Abcc8
Abcd1
Abcd3
Abcd4
Abce1
Abcf1
Abcf3
Abcg1
Abcg2
Abcg4
Abhd1
Abhd10
Abhd11
Abhd11-as1
Abhd12
Abhd12b
Abhd14a
Abhd14a-acy1
Abhd14b
Abhd16a
Abhd17a
Abhd17ap4
Abhd17c
Abhd18
Abhd2
Abhd3
Abhd4
Abhd5
Abhd6
Abhd8
Abi2
Abi3
Abi3bp
Abl1
Abl2
Ablim1
Ablim2
Ablim3
Abo
Abr
Abracl
Abtb1
Abtb2
Ac000035.1
Ac000067.1
Ac000068.1
Ac000068.2
Ac000077.1
Ac000078.1
Ac000093.1
Ac000123.2
Ac000123.3
Ac000362.1
Ac000403.1
Ac001226.1
Ac002056.2
Ac002059.1
Ac002064.3
Ac002091.1
Ac002091.2
Ac002094.1
Ac002094.4
Ac002094.5
Ac002115.1
Ac002116.2
Ac002306.1
Ac002310.1
Ac002310.2
Ac002310.3
Ac002310.5
Ac002310.6
Ac002350.1
Ac002401.1
Ac002401.2
Ac002429.1
Ac002429.2
Ac002451.1
Ac002454.1
Ac002470.1
Ac002472.2
Ac002480.1
Ac002511.3
Ac002542.1
Ac002553.1
Ac002996.1
Ac003002.1
Ac003002.2
Ac003002.3
Ac003005.1
Ac003005.2
Ac003006.1
Ac003043.1
Ac003070.1
Ac003101.2
Ac003102.1
Ac003688.1
Ac003688.2
Ac003965.2
Ac003982.1
Ac003985.1
Ac003985.2
Ac003986.2
Ac003989.1
Ac003989.2
Ac003991.1
Ac004009.1
Ac004012.1
Ac004057.1
Ac004069.1
Ac004080.2
Ac004080.4
Ac004134.1
Ac004148.1
Ac004156.1
Ac004160.1
Ac004221.1
Ac004224.2
Ac004232.2
Ac004233.3
Ac004233.4
Ac004241.1
Ac004241.4
Ac004241.5
Ac004263.1
Ac004264.2
Ac004381.1
Ac004448.2
Ac004453.1
Ac004461.2
Ac004471.1
Ac004471.2
Ac004477.1
Ac004477.2
Ac004477.3
Ac004491.1
Ac004494.1
Ac004522.1
Ac004522.2
Ac004528.2
Ac004540.1
Ac004540.2
Ac004551.1
Ac004585.1
Ac004590.1
Ac004593.2
Ac004596.1
Ac004597.1
Ac004623.1
Ac004637.1
Ac004672.2
Ac004687.1
Ac004687.2
Ac004702.1
Ac004706.1
Ac004707.1
Ac004771.3
Ac004771.4
Ac004771.5
Ac004775.1
Ac004801.2
Ac004801.3
Ac004801.5
Ac004805.1
Ac004812.2
Ac004816.1
Ac004816.2
Ac004832.3
Ac004837.1
Ac004837.3
Ac004840.1
Ac004840.2
Ac004846.2
Ac004854.2
Ac004862.1
Ac004870.4
Ac004882.1
Ac004890.1
Ac004890.2
Ac004895.1
Ac004900.1
Ac004908.1
Ac004908.2
Ac004917.1
Ac004921.1
Ac004922.1
Ac004923.1
Ac004923.3
Ac004943.2
Ac004947.1
Ac004949.1
Ac004951.2
Ac004965.1
Ac004967.2
Ac004975.2
Ac004980.1
Ac004980.4
Ac004987.1
Ac004987.2
Ac004990.1
Ac005005.3
Ac005008.2
Ac005013.1
Ac005020.2
Ac005034.1
Ac005037.1
Ac005041.1
Ac005050.1
Ac005052.1
Ac005062.1
Ac005070.2
Ac005072.1
Ac005083.1
Ac005086.1
Ac005088.1
Ac005094.1
Ac005096.1
Ac005104.1
Ac005156.1
Ac005165.1
Ac005186.1
Ac005189.1
Ac005197.1
Ac005220.1
Ac005224.1
Ac005224.4
Ac005253.1
Ac005256.1
Ac005258.1
Ac005261.3
Ac005264.1
Ac005277.1
Ac005280.1
Ac005280.2
Ac005280.3
Ac005288.1
Ac005300.1
Ac005304.1
Ac005323.1
Ac005324.4
Ac005324.5
Ac005329.1
Ac005332.4
Ac005336.2
Ac005342.1
Ac005342.2
Ac005363.1
Ac005363.2
Ac005379.1
Ac005383.1
Ac005387.2
Ac005391.1
Ac005410.1
Ac005412.1
Ac005476.2
Ac005481.1
Ac005486.1
Ac005514.1
Ac005520.1
Ac005520.2
Ac005523.2
Ac005532.1
Ac005540.1
Ac005544.1
Ac005551.1
Ac005586.2
Ac005587.1
Ac005593.1
Ac005606.1
Ac005606.2
Ac005609.1
Ac005609.3
Ac005614.1
Ac005618.1
Ac005618.3
Ac005625.1
Ac005632.2
Ac005632.3
Ac005632.4
Ac005670.2
Ac005674.1
Ac005695.1
Ac005696.1
Ac005703.1
Ac005703.2
Ac005703.3
Ac005703.4
Ac005726.1
Ac005726.2
Ac005726.4
Ac005736.1
Ac005736.2
Ac005740.3
Ac005740.4
Ac005746.1
Ac005759.1
Ac005775.1
Ac005779.1
Ac005779.2
Ac005785.1
Ac005785.2
Ac005786.2
Ac005786.3
Ac005789.1
Ac005790.1
Ac005821.1
Ac005828.1
Ac005828.2
Ac005828.3
Ac005828.4
Ac005828.5
Ac005829.1
Ac005832.4
Ac005833.1
Ac005837.1
Ac005840.2
Ac005840.3
Ac005840.4
Ac005841.1
Ac005871.2
Ac005899.7
Ac005911.1
Ac005915.1
Ac005920.1
Ac005920.2
Ac005920.4
Ac005921.2
Ac005921.3
Ac005943.1
Ac005943.2
Ac005972.3
Ac005996.1
Ac005999.2
Ac006001.1
Ac006001.2
Ac006017.1
Ac006022.1
Ac006026.3
Ac006033.1
Ac006041.1
Ac006058.2
Ac006058.3
Ac006059.1
Ac006059.3
Ac006064.1
Ac006064.3
Ac006064.4
Ac006064.6
Ac006077.2
Ac006111.1
Ac006111.3
Ac006116.1
Ac006116.8
Ac006122.1
Ac006153.1
Ac006159.1
Ac006159.2
Ac006160.2
Ac006195.1
Ac006199.1
Ac006205.2
Ac006206.1
Ac006206.2
Ac006207.1
Ac006213.1
Ac006213.4
Ac006252.1
Ac006254.1
Ac006262.1
Ac006270.3
Ac006273.1
Ac006288.1
Ac006299.1
Ac006329.1
Ac006333.2
Ac006372.1
Ac006372.2
Ac006435.1
Ac006441.4
Ac006449.2
Ac006449.5
Ac006449.6
Ac006450.1
Ac006450.2
Ac006460.2
Ac006463.1
Ac006480.2
Ac006483.1
Ac006483.2
Ac006486.2
Ac006504.5
Ac006504.7
Ac006511.5
Ac006517.1
Ac006538.1
Ac006538.3
Ac006557.1
Ac006557.3
Ac006942.1
Ac006960.3
Ac006967.1
Ac006970.2
Ac006971.1
Ac006994.2
Ac007009.1
Ac007029.1
Ac007032.1
Ac007036.1
Ac007040.1
Ac007040.2
Ac007099.1
Ac007115.1
Ac007128.1
Ac007128.2
Ac007151.1
Ac007161.3
Ac007182.3
Ac007192.1
Ac007193.1
Ac007204.2
Ac007215.1
Ac007216.1
Ac007216.4
Ac007220.1
Ac007224.1
Ac007225.1
Ac007225.2
Ac007240.1
Ac007244.1
Ac007250.1
Ac007255.1
Ac007285.1
Ac007298.2
Ac007317.1
Ac007318.1
Ac007319.1
Ac007342.4
Ac007344.1
Ac007349.3
Ac007349.4
Ac007363.1
Ac007364.1
Ac007365.1
Ac007368.1
Ac007375.1
Ac007375.2
Ac007378.1
Ac007383.2
Ac007386.1
Ac007389.1
Ac007391.1
Ac007395.1
Ac007405.2
Ac007405.3
Ac007406.1
Ac007406.4
Ac007431.1
Ac007431.3
Ac007458.1
Ac007485.2
Ac007493.2
Ac007495.1
Ac007527.2
Ac007546.2
Ac007546.3
Ac007551.2
Ac007563.2
Ac007566.1
Ac007569.1
Ac007608.3
Ac007611.1
Ac007614.1
Ac007619.1
Ac007620.1
Ac007621.1
Ac007637.1
Ac007655.1
Ac007656.1
Ac007656.2
Ac007663.1
Ac007663.3
Ac007666.1
Ac007681.1
Ac007685.1
Ac007686.1
Ac007686.2
Ac007686.3
Ac007686.4
Ac007731.1
Ac007731.4
Ac007751.1
Ac007786.1
Ac007792.1
Ac007834.1
Ac007861.1
Ac007879.2
Ac007881.2
Ac007906.2
Ac007919.2
Ac007923.4
Ac007950.1
Ac007952.4
Ac007953.1
Ac007969.2
Ac007991.1
Ac007991.2
Ac007991.3
Ac007998.2
Ac007998.3
Ac008011.1
Ac008012.1
Ac008013.1
Ac008013.3
Ac008014.1
Ac008035.1
Ac008040.3
Ac008040.4
Ac008060.1
Ac008060.2
Ac008060.4
Ac008063.2
Ac008073.2
Ac008073.3
Ac008079.1
Ac008083.1
Ac008105.1
Ac008105.2
Ac008105.3
Ac008109.1
Ac008115.1
Ac008115.3
Ac008121.2
Ac008124.1
Ac008127.1
Ac008147.4
Ac008243.1
Ac008267.1
Ac008267.5
Ac008267.7
Ac008267.8
Ac008269.1
Ac008278.2
Ac008280.3
Ac008393.1
Ac008395.1
Ac008403.4
Ac008406.3
Ac008429.4
Ac008438.2
Ac008440.1
Ac008443.1
Ac008443.2
Ac008443.3
Ac008443.4
Ac008443.5
Ac008443.6
Ac008446.1
Ac008453.1
Ac008456.1
Ac008481.3
Ac008494.1
Ac008494.3
Ac008498.1
Ac008514.1
Ac008514.2
Ac008521.2
Ac008525.1
Ac008525.2
Ac008526.1
Ac008533.1
Ac008537.1
Ac008537.3
Ac008537.4
Ac008539.1
Ac008543.1
Ac008549.2
Ac008555.2
Ac008556.1
Ac008568.1
Ac008581.2
Ac008588.1
Ac008592.1
Ac008592.3
Ac008592.4
Ac008608.2
Ac008609.1
Ac008610.1
Ac008619.1
Ac008620.1
Ac008622.1
Ac008622.2
Ac008628.2
Ac008629.1
Ac008629.2
Ac008629.3
Ac008641.1
Ac008649.1
Ac008649.2
Ac008655.2
Ac008663.1
Ac008663.3
Ac008667.1
Ac008667.2
Ac008667.3
Ac008667.4
Ac008670.1
Ac008676.3
Ac008686.1
Ac008687.1
Ac008687.4
Ac008687.7
Ac008691.1
Ac008694.2
Ac008696.2
Ac008716.1
Ac008734.2
Ac008735.1
Ac008735.3
Ac008736.1
Ac008736.3
Ac008737.1
Ac008738.1
Ac008738.3
Ac008738.6
Ac008738.7
Ac008745.1
Ac008749.1
Ac008750.3
Ac008750.7
Ac008751.2
Ac008752.1
Ac008755.1
Ac008760.2
Ac008761.1
Ac008761.2
Ac008761.3
Ac008763.2
Ac008763.3
Ac008764.4
Ac008764.6
Ac008764.8
Ac008770.2
Ac008780.1
Ac008781.1
Ac008781.2
Ac008833.1
Ac008870.4
Ac008878.1
Ac008878.2
Ac008878.4
Ac008892.1
Ac008894.3
Ac008895.1
Ac008897.3
Ac008914.1
Ac008915.2
Ac008957.1
Ac008966.1
Ac008966.2
Ac008969.1
Ac008972.1
Ac008972.2
Ac009005.1
Ac009027.1
Ac009041.3
Ac009060.1
Ac009061.1
Ac009061.2
Ac009065.1
Ac009065.2
Ac009065.4
Ac009065.8
Ac009075.1
Ac009078.2
Ac009078.3
Ac009086.2
Ac009086.3
Ac009087.1
Ac009088.2
Ac009088.3
Ac009090.2
Ac009090.3
Ac009090.5
Ac009093.9
Ac009097.2
Ac009097.3
Ac009097.4
Ac009107.1
Ac009107.2
Ac009108.3
Ac009108.5
Ac009118.1
Ac009118.2
Ac009119.1
Ac009133.1
Ac009133.2
Ac009133.3
Ac009133.5
Ac009133.6
Ac009145.1
Ac009154.1
Ac009159.2
Ac009163.2
Ac009163.5
Ac009163.6
Ac009166.1
Ac009226.1
Ac009237.3
Ac009269.4
Ac009271.1
Ac009292.1
Ac009299.1
Ac009299.3
Ac009303.1
Ac009303.4
Ac009309.1
Ac009336.1
Ac009365.3
Ac009387.1
Ac009403.1
Ac009403.2
Ac009404.1
Ac009407.1
Ac009411.1
Ac009411.2
Ac009413.1
Ac009480.2
Ac009487.1
Ac009487.3
Ac009495.1
Ac009495.3
Ac009502.1
Ac009506.1
Ac009509.2
Ac009511.2
Ac009518.1
Ac009522.1
Ac009554.1
Ac009560.1
Ac009562.1
Ac009630.1
Ac009720.1
Ac009779.2
Ac009779.3
Ac009812.3
Ac009831.1
Ac009879.1
Ac009879.2
Ac009879.3
Ac009899.1
Ac009948.4
Ac009950.1
Ac009955.3
Ac009967.1
Ac009975.2
Ac010148.1
Ac010149.1
Ac010157.2
Ac010163.1
Ac010186.2
Ac010198.1
Ac010198.2
Ac010200.1
Ac010201.1
Ac010203.1
Ac010203.2
Ac010205.1
Ac010210.1
Ac010226.1
Ac010240.3
Ac010247.1
Ac010255.1
Ac010255.2
Ac010255.3
Ac010260.1
Ac010261.1
Ac010261.2
Ac010271.1
Ac010271.2
Ac010280.1
Ac010280.3
Ac010300.1
Ac010307.2
Ac010307.3
Ac010307.4
Ac010323.1
Ac010325.3
Ac010327.1
Ac010327.2
Ac010327.3
Ac010327.4
Ac010327.5
Ac010328.1
Ac010330.1
Ac010331.1
Ac010333.3
Ac010336.1
Ac010336.2
Ac010336.3
Ac010336.5
Ac010338.1
Ac010350.1
Ac010422.1
Ac010422.2
Ac010422.3
Ac010422.7
Ac010422.8
Ac010424.3
Ac010442.1
Ac010442.2
Ac010445.1
Ac010457.1
Ac010460.2
Ac010463.1
Ac010463.3
Ac010486.1
Ac010487.2
Ac010503.3
Ac010503.4
Ac010519.1
Ac010522.1
Ac010524.1
Ac010531.6
Ac010542.1
Ac010542.2
Ac010547.1
Ac010547.5
Ac010551.1
Ac010618.1
Ac010618.4
Ac010619.2
Ac010624.1
Ac010643.1
Ac010646.1
Ac010653.1
Ac010654.1
Ac010655.1
Ac010655.2
Ac010655.4
Ac010731.1
Ac010735.2
Ac010745.2
Ac010746.1
Ac010761.1
Ac010761.2
Ac010761.3
Ac010761.5
Ac010761.6
Ac010761.7
Ac010768.3
Ac010834.2
Ac010857.1
Ac010872.1
Ac010881.1
Ac010883.1
Ac010894.2
Ac010894.3
Ac010907.1
Ac010907.2
Ac010913.1
Ac010931.2
Ac010973.1
Ac010975.1
Ac010976.1
Ac010978.1
Ac010980.1
Ac010997.2
Ac010997.4
Ac010997.5
Ac010998.3
Ac010999.2
Ac011005.1
Ac011005.2
Ac011005.3
Ac011008.1
Ac011139.1
Ac011195.2
Ac011247.2
Ac011257.1
Ac011287.1
Ac011298.2
Ac011313.1
Ac011342.1
Ac011352.2
Ac011363.1
Ac011369.1
Ac011373.1
Ac011374.1
Ac011374.2
Ac011379.2
Ac011383.1
Ac011396.2
Ac011443.1
Ac011444.1
Ac011444.2
Ac011444.3
Ac011445.1
Ac011446.2
Ac011448.1
Ac011451.1
Ac011452.1
Ac011455.1
Ac011458.1
Ac011462.1
Ac011462.2
Ac011462.4
Ac011466.1
Ac011466.3
Ac011468.5
Ac011471.2
Ac011471.3
Ac011472.2
Ac011472.3
Ac011476.2
Ac011476.3
Ac011477.1
Ac011478.1
Ac011479.1
Ac011479.3
Ac011481.1
Ac011484.1
Ac011487.4
Ac011491.1
Ac011491.2
Ac011491.3
Ac011495.1
Ac011495.3
Ac011497.1
Ac011498.1
Ac011498.2
Ac011499.1
Ac011500.2
Ac011503.1
Ac011510.1
Ac011511.1
Ac011511.2
Ac011511.5
Ac011516.1
Ac011524.1
Ac011529.1
Ac011530.1
Ac011558.1
Ac011603.1
Ac011603.2
Ac011611.3
Ac011611.4
Ac011676.3
Ac011676.4
Ac011700.1
Ac011726.3
Ac011742.1
Ac011742.2
Ac011747.1
Ac011752.1
Ac011773.1
Ac011773.2
Ac011773.3
Ac011815.2
Ac011825.3
Ac011840.4
Ac011840.5
Ac011853.1
Ac011891.2
Ac011893.1
Ac011921.1
Ac011921.2
Ac011933.1
Ac011933.3
Ac012020.1
Ac012065.2
Ac012065.3
Ac012065.4
Ac012073.1
Ac012074.1
Ac012087.1
Ac012087.2
Ac012146.1
Ac012150.2
Ac012158.1
Ac012183.1
Ac012184.2
Ac012186.2
Ac012186.3
Ac012213.3
Ac012236.1
Ac012254.5
Ac012291.2
Ac012306.2
Ac012307.1
Ac012313.1
Ac012313.10
Ac012313.2
Ac012313.3
Ac012313.6
Ac012313.7
Ac012313.8
Ac012313.9
Ac012317.1
Ac012321.1
Ac012339.2
Ac012349.1
Ac012354.1
Ac012358.1
Ac012358.2
Ac012358.3
Ac012360.1
Ac012360.2
Ac012360.3
Ac012361.1
Ac012362.1
Ac012368.1
Ac012370.1
Ac012377.1
Ac012378.2
Ac012409.2
Ac012409.4
Ac012435.2
Ac012441.2
Ac012447.1
Ac012462.3
Ac012467.2
Ac012470.1
Ac012485.1
Ac012485.2
Ac012485.3
Ac012488.2
Ac012506.3
Ac012507.1
Ac012508.1
Ac012531.1
Ac012531.2
Ac012531.3
Ac012555.1
Ac012569.1
Ac012613.1
Ac012615.1
Ac012615.3
Ac012615.4
Ac012615.5
Ac012615.6
Ac012618.3
Ac012629.2
Ac012629.4
Ac012640.1
Ac012640.2
Ac012645.1
Ac012645.3
Ac012668.1
Ac012668.3
Ac012673.1
Ac012676.1
Ac012676.3
Ac013244.1
Ac013270.1
Ac013275.1
Ac013356.3
Ac013356.4
Ac013394.1
Ac013400.1
Ac013402.1
Ac013403.2
Ac013410.1
Ac013439.1
Ac013451.2
Ac013468.1
Ac013470.2
Ac013472.1
Ac013472.3
Ac013553.4
Ac013717.1
Ac013726.1
Ac013727.1
Ac013731.1
Ac013791.1
Ac015660.1
Ac015660.3
Ac015660.4
Ac015687.1
Ac015712.1
Ac015712.6
Ac015726.2
Ac015795.1
Ac015802.3
Ac015802.4
Ac015802.5
Ac015802.6
Ac015813.1
Ac015813.2
Ac015813.4
Ac015813.5
Ac015813.7
Ac015818.6
Ac015819.2
Ac015845.1
Ac015853.2
Ac015871.3
Ac015871.4
Ac015878.1
Ac015908.1
Ac015909.1
Ac015909.3
Ac015909.5
Ac015910.1
Ac015911.2
Ac015911.3
Ac015911.7
Ac015911.9
Ac015912.1
Ac015912.3
Ac015914.1
Ac015921.1
Ac015922.2
Ac015922.3
Ac015936.1
Ac015961.2
Ac015971.1
Ac015982.1
Ac016026.1
Ac016027.1
Ac016065.1
Ac016074.1
Ac016144.1
Ac016168.2
Ac016168.3
Ac016205.1
Ac016229.2
Ac016292.1
Ac016304.1
Ac016394.1
Ac016396.1
Ac016396.2
Ac016405.1
Ac016405.2
Ac016405.3
Ac016575.1
Ac016582.2
Ac016583.1
Ac016586.1
Ac016588.1
Ac016588.2
Ac016590.3
Ac016596.1
Ac016598.2
Ac016629.3
Ac016700.3
Ac016708.1
Ac016727.1
Ac016727.2
Ac016735.1
Ac016737.1
Ac016738.1
Ac016745.2
Ac016772.1
Ac016773.1
Ac016816.1
Ac016831.1
Ac016876.2
Ac016877.3
Ac016888.1
Ac016907.2
Ac016908.1
Ac016910.1
Ac016912.1
Ac016949.1
Ac016957.1
Ac016999.1
Ac017006.1
Ac017015.2
Ac017053.1
Ac017071.1
Ac017074.1
Ac017083.1
Ac017100.1
Ac017100.2
Ac017104.1
Ac017116.1
Ac018358.1
Ac018362.1
Ac018362.3
Ac018410.1
Ac018413.1
Ac018445.3
Ac018450.1
Ac018470.1
Ac018511.1
Ac018521.3
Ac018521.4
Ac018521.5
Ac018521.7
Ac018529.3
Ac018552.3
Ac018553.1
Ac018553.2
Ac018558.3
Ac018558.5
Ac018563.1
Ac018628.2
Ac018629.1
Ac018641.1
Ac018647.1
Ac018647.2
Ac018653.3
Ac018682.2
Ac018685.2
Ac018690.1
Ac018712.1
Ac018730.1
Ac018737.1
Ac018754.1
Ac018755.1
Ac018755.3
Ac018755.4
Ac018761.1
Ac018761.2
Ac018761.3
Ac018766.1
Ac018781.1
Ac018809.1
Ac018816.1
Ac018845.3
Ac018866.1
Ac018892.3
Ac018943.1
Ac019068.1
Ac019069.1
Ac019072.1
Ac019103.1
Ac019117.2
Ac019117.3
Ac019129.2
Ac019131.1
Ac019163.1
Ac019193.3
Ac019197.1
Ac019205.1
Ac019209.2
Ac019254.1
Ac019254.2
Ac019257.1
Ac019257.2
Ac019257.8
Ac019257.9
Ac019278.1
Ac019294.2
Ac019294.3
Ac019349.1
Ac020558.1
Ac020612.2
Ac020656.2
Ac020658.5
Ac020658.6
Ac020658.7
Ac020659.1
Ac020659.2
Ac020661.1
Ac020663.2
Ac020663.3
Ac020704.1
Ac020743.2
Ac020743.3
Ac020763.1
Ac020763.4
Ac020765.2
Ac020765.5
Ac020891.1
Ac020891.2
Ac020892.2
Ac020893.1
Ac020893.2
Ac020900.1
Ac020904.2
Ac020904.3
Ac020907.1
Ac020907.3
Ac020907.4
Ac020907.5
Ac020907.6
Ac020908.1
Ac020909.1
Ac020909.3
Ac020910.4
Ac020910.5
Ac020911.1
Ac020914.3
Ac020914.5
Ac020915.1
Ac020915.5
Ac020916.2
Ac020917.2
Ac020917.3
Ac020917.4
Ac020922.1
Ac020922.3
Ac020928.1
Ac020928.2
Ac020928.3
Ac020934.1
Ac020978.4
Ac020978.9
Ac021016.3
Ac021028.1
Ac021054.1
Ac021074.1
Ac021087.4
Ac021106.3
Ac021151.1
Ac021188.1
Ac021218.1
Ac021220.1
Ac021231.2
Ac021231.3
Ac021242.2
Ac021269.2
Ac021321.1
Ac021393.1
Ac021422.1
Ac021483.1
Ac021491.3
Ac021506.1
Ac021594.2
Ac021660.2
Ac021683.3
Ac021744.1
Ac021755.3
Ac021766.1
Ac021915.2
Ac022007.1
Ac022017.1
Ac022028.2
Ac022080.3
Ac022098.1
Ac022098.3
Ac022098.4
Ac022106.2
Ac022113.2
Ac022137.3
Ac022144.1
Ac022146.1
Ac022154.1
Ac022167.3
Ac022167.4
Ac022167.5
Ac022173.1
Ac022182.1
Ac022188.1
Ac022201.2
Ac022210.1
Ac022211.2
Ac022211.4
Ac022215.1
Ac022217.3
Ac022239.1
Ac022272.1
Ac022296.3
Ac022364.1
Ac022384.1
Ac022400.1
Ac022400.2
Ac022413.1
Ac022415.1
Ac022424.2
Ac022447.3
Ac022467.1
Ac022498.2
Ac022506.1
Ac022509.4
Ac022613.1
Ac022613.2
Ac022726.2
Ac022733.1
Ac022748.1
Ac022748.2
Ac022762.2
Ac022778.1
Ac022784.1
Ac022784.4
Ac022784.5
Ac022816.1
Ac022826.1
Ac022874.1
Ac022915.1
Ac022915.2
Ac022916.4
Ac022973.2
Ac023024.1
Ac023043.1
Ac023043.4
Ac023050.1
Ac023051.2
Ac023078.5
Ac023137.1
Ac023157.3
Ac023206.1
Ac023347.1
Ac023389.1
Ac023442.3
Ac023509.1
Ac023510.1
Ac023632.2
Ac023632.4
Ac023790.2
Ac023794.2
Ac023794.3
Ac023794.4
Ac023794.5
Ac023827.1
Ac023830.1
Ac023855.1
Ac023886.1
Ac023886.2
Ac023906.1
Ac023906.3
Ac023906.4
Ac023908.3
Ac024075.3
Ac024084.1
Ac024145.1
Ac024224.1
Ac024230.1
Ac024243.1
Ac024257.1
Ac024257.3
Ac024267.4
Ac024267.6
Ac024270.3
Ac024270.4
Ac024341.1
Ac024361.1
Ac024451.2
Ac024475.1
Ac024475.3
Ac024475.4
Ac024559.2
Ac024560.1
Ac024587.1
Ac024592.1
Ac024592.3
Ac024598.1
Ac024610.2
Ac024619.3
Ac024619.4
Ac024651.2
Ac024909.1
Ac024937.1
Ac024940.1
Ac024941.2
Ac024958.1
Ac025031.1
Ac025031.2
Ac025031.4
Ac025031.5
Ac025040.2
Ac025048.1
Ac025048.4
Ac025062.2
Ac025062.3
Ac025154.1
Ac025154.2
Ac025162.1
Ac025162.2
Ac025164.1
Ac025165.1
Ac025165.2
Ac025165.3
Ac025165.4
Ac025166.1
Ac025171.2
Ac025171.3
Ac025181.2
Ac025183.1
Ac025183.2
Ac025188.1
Ac025257.1
Ac025262.1
Ac025271.4
Ac025278.1
Ac025278.3
Ac025279.1
Ac025283.1
Ac025283.3
Ac025287.2
Ac025419.1
Ac025423.3
Ac025430.1
Ac025442.1
Ac025524.1
Ac025524.2
Ac025569.1
Ac025572.1
Ac025575.2
Ac025580.1
Ac025580.2
Ac025580.3
Ac025594.1
Ac025754.1
Ac025809.1
Ac025871.1
Ac025871.2
Ac025884.2
Ac025887.2
Ac025947.1
Ac026100.1
Ac026124.2
Ac026191.1
Ac026202.3
Ac026254.2
Ac026310.2
Ac026316.2
Ac026316.4
Ac026336.2
Ac026353.1
Ac026362.1
Ac026362.2
Ac026367.2
Ac026369.1
Ac026369.2
Ac026369.3
Ac026401.1
Ac026410.1
Ac026412.1
Ac026412.3
Ac026434.1
Ac026458.2
Ac026461.1
Ac026461.3
Ac026462.3
Ac026464.1
Ac026464.3
Ac026464.4
Ac026464.5
Ac026464.6
Ac026470.1
Ac026471.1
Ac026471.2
Ac026471.5
Ac026620.1
Ac026688.2
Ac026691.1
Ac026704.1
Ac026746.1
Ac026765.1
Ac026770.1
Ac026785.1
Ac026786.1
Ac026801.1
Ac026803.2
Ac026904.1
Ac026904.2
Ac026954.1
Ac026954.2
Ac026954.3
Ac027031.2
Ac027045.1
Ac027088.1
Ac027088.3
Ac027097.1
Ac027097.2
Ac027117.2
Ac027176.1
Ac027176.2
Ac027176.3
Ac027237.2
Ac027243.1
Ac027243.2
Ac027281.1
Ac027281.2
Ac027288.3
Ac027306.1
Ac027307.1
Ac027307.2
Ac027307.3
Ac027308.1
Ac027309.1
Ac027312.1
Ac027449.1
Ac027451.1
Ac027455.1
Ac027541.1
Ac027575.2
Ac027601.1
Ac027601.4
Ac027601.5
Ac027627.1
Ac027644.4
Ac027682.4
Ac027682.5
Ac027682.6
Ac027702.1
Ac027796.4
Ac027801.1
Ac027801.4
Ac027804.1
Ac034102.3
Ac034102.4
Ac034102.5
Ac034102.6
Ac034102.7
Ac034114.2
Ac034187.1
Ac034198.2
Ac034206.1
Ac034228.1
Ac034228.2
Ac034229.4
Ac034234.1
Ac034236.2
Ac034238.3
Ac036103.1
Ac036108.1
Ac036108.2
Ac036108.3
Ac036176.1
Ac036176.3
Ac036214.1
Ac036214.2
Ac036214.4
Ac037459.1
Ac037459.2
Ac037459.4
Ac037487.4
Ac039056.2
Ac040162.1
Ac040162.3
Ac040169.1
Ac040169.2
Ac040169.3
Ac040173.1
Ac040977.1
Ac044802.1
Ac044849.1
Ac046130.1
Ac046134.1
Ac046185.1
Ac046185.3
Ac048341.1
Ac048341.2
Ac048344.3
Ac051619.10
Ac051619.2
Ac051619.5
Ac051619.7
Ac051619.8
Ac051619.9
Ac051649.1
Ac053503.2
Ac053503.3
Ac053503.5
Ac053527.1
Ac055716.3
Ac055811.1
Ac055811.3
Ac055811.4
Ac055854.1
Ac058822.1
Ac060765.1
Ac060766.3
Ac060771.1
Ac060834.1
Ac061975.5
Ac061992.1
Ac061999.1
Ac062028.1
Ac063919.1
Ac063923.1
Ac063926.2
Ac063948.1
Ac063952.1
Ac063962.1
Ac063965.1
Ac063976.1
Ac063977.2
Ac064801.1
Ac064805.2
Ac064807.1
Ac064871.1
Ac066612.2
Ac067751.1
Ac067817.1
Ac067852.1
Ac067852.3
Ac067863.1
Ac067904.2
Ac067930.1
Ac067930.3
Ac067930.4
Ac067930.5
Ac067931.2
Ac067945.3
Ac067956.1
Ac067960.1
Ac067968.1
Ac068025.1
Ac068051.1
Ac068134.2
Ac068152.1
Ac068205.1
Ac068205.2
Ac068213.1
Ac068228.2
Ac068234.1
Ac068234.3
Ac068305.2
Ac068338.2
Ac068385.1
Ac068389.1
Ac068397.2
Ac068418.1
Ac068473.1
Ac068473.3
Ac068512.1
Ac068533.4
Ac068580.1
Ac068580.3
Ac068587.7
Ac068620.1
Ac068631.1
Ac068631.2
Ac068631.3
Ac068669.1
Ac068672.1
Ac068707.1
Ac068724.2
Ac068724.3
Ac068790.7
Ac068790.8
Ac068831.1
Ac068831.2
Ac068831.4
Ac068831.5
Ac068831.6
Ac068867.1
Ac068870.1
Ac068870.2
Ac068880.1
Ac068880.3
Ac068888.1
Ac068896.1
Ac068946.1
Ac068946.2
Ac068987.1
Ac068987.3
Ac068987.4
Ac069120.1
Ac069133.1
Ac069157.1
Ac069185.1
Ac069200.1
Ac069209.1
Ac069213.1
Ac069213.2
Ac069262.1
Ac069277.1
Ac069281.1
Ac069281.2
Ac069287.2
Ac069368.1
Ac069410.1
Ac069437.1
Ac069444.2
Ac069503.2
Ac069503.3
Ac069544.1
Ac072061.1
Ac073046.1
Ac073050.1
Ac073065.1
Ac073089.1
Ac073091.1
Ac073094.1
Ac073107.1
Ac073111.1
Ac073111.3
Ac073111.4
Ac073111.5
Ac073195.1
Ac073210.1
Ac073210.2
Ac073254.1
Ac073257.1
Ac073283.1
Ac073283.2
Ac073283.3
Ac073314.1
Ac073316.1
Ac073316.2
Ac073320.1
Ac073332.1
Ac073336.1
Ac073343.2
Ac073346.1
Ac073349.1
Ac073352.1
Ac073352.2
Ac073389.1
Ac073415.1
Ac073439.1
Ac073464.1
Ac073488.10
Ac073488.8
Ac073488.9
Ac073508.3
Ac073517.1
Ac073521.1
Ac073530.1
Ac073569.1
Ac073569.2
Ac073573.1
Ac073578.4
Ac073585.1
Ac073592.1
Ac073592.4
Ac073592.5
Ac073592.7
Ac073592.8
Ac073592.9
Ac073610.1
Ac073610.3
Ac073611.1
Ac073648.6
Ac073842.1
Ac073857.1
Ac073861.1
Ac073862.2
Ac073869.1
Ac073869.5
Ac073878.1
Ac073896.1
Ac073896.2
Ac073896.4
Ac073896.5
Ac073900.1
Ac073911.1
Ac073912.3
Ac073916.1
Ac073934.1
Ac073957.1
Ac073957.2
Ac073957.3
Ac074029.4
Ac074032.1
Ac074050.1
Ac074050.2
Ac074087.1
Ac074091.1
Ac074117.1
Ac074134.1
Ac074135.1
Ac074138.1
Ac074143.1
Ac074194.1
Ac074194.2
Ac074212.1
Ac074338.1
Ac074351.1
Ac074366.1
Ac074389.1
Ac074389.2
Ac078785.1
Ac078802.1
Ac078817.1
Ac078842.1
Ac078845.1
Ac078850.2
Ac078857.1
Ac078867.1
Ac078878.2
Ac078881.2
Ac078883.1
Ac078883.2
Ac078909.1
Ac078929.1
Ac078942.1
Ac078974.1
Ac079061.1
Ac079064.1
Ac079089.1
Ac079117.1
Ac079140.1
Ac079145.1
Ac079171.1
Ac079200.1
Ac079209.1
Ac079248.2
Ac079250.1
Ac079296.1
Ac079298.3
Ac079305.1
Ac079313.1
Ac079313.2
Ac079316.2
Ac079325.1
Ac079336.4
Ac079336.5
Ac079336.6
Ac079340.2
Ac079341.2
Ac079411.1
Ac079416.2
Ac079416.3
Ac079447.1
Ac079465.1
Ac079594.1
Ac079594.2
Ac079600.3
Ac079602.2
Ac079602.3
Ac079610.2
Ac079742.1
Ac079763.1
Ac079768.1
Ac079777.1
Ac079781.3
Ac079790.1
Ac079791.1
Ac079801.1
Ac079804.1
Ac079807.1
Ac079834.2
Ac079848.1
Ac079858.1
Ac079907.1
Ac079907.2
Ac079922.2
Ac079949.2
Ac080013.1
Ac080037.1
Ac080038.1
Ac080068.1
Ac080075.1
Ac080080.1
Ac080112.1
Ac080112.3
Ac080129.1
Ac082651.1
Ac083760.1
Ac083795.2
Ac083798.1
Ac083798.2
Ac083801.2
Ac083805.2
Ac083805.3
Ac083822.1
Ac083836.1
Ac083837.1
Ac083843.2
Ac083855.1
Ac083880.1
Ac083906.1
Ac083906.2
Ac083923.1
Ac083949.1
Ac083973.1
Ac084018.1
Ac084018.2
Ac084024.3
Ac084033.1
Ac084048.1
Ac084082.1
Ac084116.1
Ac084116.3
Ac084125.1
Ac084125.2
Ac084125.3
Ac084262.1
Ac084262.2
Ac084337.2
Ac084364.2
Ac084368.1
Ac084757.3
Ac084809.1
Ac084819.1
Ac084859.1
Ac084864.1
Ac084866.1
Ac084871.1
Ac084871.2
Ac084871.3
Ac084876.2
Ac084878.1
Ac087045.1
Ac087071.1
Ac087163.3
Ac087190.2
Ac087222.1
Ac087239.1
Ac087242.1
Ac087269.1
Ac087273.2
Ac087286.1
Ac087286.2
Ac087286.3
Ac087289.1
Ac087289.3
Ac087289.4
Ac087289.6
Ac087294.1
Ac087311.1
Ac087385.2
Ac087385.3
Ac087392.1
Ac087392.5
Ac087393.2
Ac087439.1
Ac087439.2
Ac087442.1
Ac087457.1
Ac087477.2
Ac087481.3
Ac087491.1
Ac087498.2
Ac087499.4
Ac087500.1
Ac087501.3
Ac087518.1
Ac087521.1
Ac087521.2
Ac087521.3
Ac087564.1
Ac087612.1
Ac087623.2
Ac087627.1
Ac087633.2
Ac087645.2
Ac087672.1
Ac087672.2
Ac087721.2
Ac087741.3
Ac087749.1
Ac087752.3
Ac087762.1
Ac087783.1
Ac087821.2
Ac087854.1
Ac089987.1
Ac089987.2
Ac089999.1
Ac090114.2
Ac090114.3
Ac090115.1
Ac090136.3
Ac090152.1
Ac090164.3
Ac090181.2
Ac090192.2
Ac090193.2
Ac090197.1
Ac090198.1
Ac090229.1
Ac090241.2
Ac090260.1
Ac090283.1
Ac090286.1
Ac090360.1
Ac090409.1
Ac090415.1
Ac090503.1
Ac090503.2
Ac090510.1
Ac090515.1
Ac090525.2
Ac090527.2
Ac090527.3
Ac090559.2
Ac090572.3
Ac090578.1
Ac090587.1
Ac090587.2
Ac090589.1
Ac090607.1
Ac090607.5
Ac090617.3
Ac090617.4
Ac090617.5
Ac090617.6
Ac090617.9
Ac090625.1
Ac090643.1
Ac090692.2
Ac090696.1
Ac090707.1
Ac090772.2
Ac090774.1
Ac090802.1
Ac090825.1
Ac090826.2
Ac090844.2
Ac090844.3
Ac090912.2
Ac090912.3
Ac090971.1
Ac090971.3
Ac090983.1
Ac091013.1
Ac091043.1
Ac091045.1
Ac091047.1
Ac091059.2
Ac091060.1
Ac091076.1
Ac091114.1
Ac091133.2
Ac091133.3
Ac091133.4
Ac091138.1
Ac091152.4
Ac091153.1
Ac091153.3
Ac091153.4
Ac091163.1
Ac091167.1
Ac091167.2
Ac091167.6
Ac091167.7
Ac091173.1
Ac091180.2
Ac091182.1
Ac091212.1
Ac091230.1
Ac091231.1
Ac091390.4
Ac091429.1
Ac091492.1
Ac091544.6
Ac091551.1
Ac091564.2
Ac091564.3
Ac091564.6
Ac091588.1
Ac091729.2
Ac091729.3
Ac091770.1
Ac091806.1
Ac091819.1
Ac091820.1
Ac091849.2
Ac091906.1
Ac091917.2
Ac091925.1
Ac091932.1
Ac091939.1
Ac091959.1
Ac091959.3
Ac091965.1
Ac091965.5
Ac091982.2
Ac092035.1
Ac092042.3
Ac092045.1
Ac092053.2
Ac092053.3
Ac092058.1
Ac092067.1
Ac092068.1
Ac092068.2
Ac092068.3
Ac092069.1
Ac092070.1
Ac092070.2
Ac092072.1
Ac092115.1
Ac092115.2
Ac092115.3
Ac092117.1
Ac092117.2
Ac092118.1
Ac092118.2
Ac092123.1
Ac092135.1
Ac092135.2
Ac092140.1
Ac092142.2
Ac092143.1
Ac092143.2
Ac092143.3
Ac092145.1
Ac092153.1
Ac092159.2
Ac092171.1
Ac092171.2
Ac092171.3
Ac092171.4
Ac092171.5
Ac092184.1
Ac092185.1
Ac092198.1
Ac092279.1
Ac092287.1
Ac092295.1
Ac092295.2
Ac092296.3
Ac092335.1
Ac092337.1
Ac092338.3
Ac092343.1
Ac092364.1
Ac092368.1
Ac092368.3
Ac092375.1
Ac092378.1
Ac092384.3
Ac092447.7
Ac092451.2
Ac092468.1
Ac092473.1
Ac092535.3
Ac092535.4
Ac092570.2
Ac092587.1
Ac092617.1
Ac092620.2
Ac092628.1
Ac092628.2
Ac092634.3
Ac092634.4
Ac092645.1
Ac092647.5
Ac092650.1
Ac092652.1
Ac092667.1
Ac092687.2
Ac092718.1
Ac092718.6
Ac092720.1
Ac092723.4
Ac092723.5
Ac092745.1
Ac092754.2
Ac092755.2
Ac092802.2
Ac092807.2
Ac092809.4
Ac092810.1
Ac092814.1
Ac092819.1
Ac092821.3
Ac092828.1
Ac092835.1
Ac092839.2
Ac092849.1
Ac092849.2
Ac092865.4
Ac092902.4
Ac092902.5
Ac092910.3
Ac092919.2
Ac092944.1
Ac092967.1
Ac093004.1
Ac093010.2
Ac093107.1
Ac093107.2
Ac093110.1
Ac093151.3
Ac093152.1
Ac093157.1
Ac093158.1
Ac093162.2
Ac093248.1
Ac093249.2
Ac093249.4
Ac093270.1
Ac093297.1
Ac093323.1
Ac093323.2
Ac093323.3
Ac093323.4
Ac093325.1
Ac093330.1
Ac093388.1
Ac093423.3
Ac093426.1
Ac093459.1
Ac093462.1
Ac093484.3
Ac093484.4
Ac093495.1
Ac093503.1
Ac093503.3
Ac093510.1
Ac093512.1
Ac093512.2
Ac093525.1
Ac093525.10
Ac093525.8
Ac093582.1
Ac093585.1
Ac093620.1
Ac093627.4
Ac093627.7
Ac093671.1
Ac093673.2
Ac093702.1
Ac093732.1
Ac093732.2
Ac093734.1
Ac093752.1
Ac093752.2
Ac093797.1
Ac093827.4
Ac093833.1
Ac093895.1
Ac093899.1
Ac093899.2
Ac093904.1
Ac093904.3
Ac093909.1
Ac094105.1
Ac094105.2
Ac095057.2
Ac095060.1
Ac096531.2
Ac096533.1
Ac096536.2
Ac096540.1
Ac096541.1
Ac096564.1
Ac096577.1
Ac096582.3
Ac096637.2
Ac096649.1
Ac096677.1
Ac096677.3
Ac096719.1
Ac096720.1
Ac096721.1
Ac096725.1
Ac096733.1
Ac096733.2
Ac096734.2
Ac096743.1
Ac096751.1
Ac096775.1
Ac096861.1
Ac096887.1
Ac096887.2
Ac096888.1
Ac096921.1
Ac096949.1
Ac096992.2
Ac096996.2
Ac097059.1
Ac097063.1
Ac097103.2
Ac097104.1
Ac097358.2
Ac097359.2
Ac097372.1
Ac097375.2
Ac097376.2
Ac097381.1
Ac097381.3
Ac097382.2
Ac097451.1
Ac097460.1
Ac097467.3
Ac097467.4
Ac097468.1
Ac097493.4
Ac097521.1
Ac097533.1
Ac097634.1
Ac097634.3
Ac097637.1
Ac097637.2
Ac097641.1
Ac098479.1
Ac098484.3
Ac098484.4
Ac098582.1
Ac098583.2
Ac098588.1
Ac098588.2
Ac098592.2
Ac098614.1
Ac098614.3
Ac098617.1
Ac098650.1
Ac098818.1
Ac098818.3
Ac098820.3
Ac098827.1
Ac098828.2
Ac098829.1
Ac098848.1
Ac098850.2
Ac098851.1
Ac098859.1
Ac098868.1
Ac098934.1
Ac098934.2
Ac098934.4
Ac098935.1
Ac098935.2
Ac099063.3
Ac099066.2
Ac099329.1
Ac099336.1
Ac099342.1
Ac099343.3
Ac099344.1
Ac099344.3
Ac099489.1
Ac099489.2
Ac099508.2
Ac099518.1
Ac099518.3
Ac099518.5
Ac099518.6
Ac099521.1
Ac099521.2
Ac099522.1
Ac099522.2
Ac099524.1
Ac099535.1
Ac099560.1
Ac099654.1
Ac099670.3
Ac099673.1
Ac099677.5
Ac099681.1
Ac099681.2
Ac099681.3
Ac099684.2
Ac099778.1
Ac099782.2
Ac099791.1
Ac099792.1
Ac099795.1
Ac099850.1
Ac100763.1
Ac100771.2
Ac100778.3
Ac100784.1
Ac100786.1
Ac100791.2
Ac100791.3
Ac100793.2
Ac100793.3
Ac100793.4
Ac100797.5
Ac100803.1
Ac100803.2
Ac100803.3
Ac100812.1
Ac100823.1
Ac100827.1
Ac100830.2
Ac100835.2
Ac100843.1
Ac100847.1
Ac100849.1
Ac100849.2
Ac100860.1
Ac100861.1
Ac100861.2
Ac100871.1
Ac100871.2
Ac102945.2
Ac102953.1
Ac103563.4
Ac103563.7
Ac103591.3
Ac103691.1
Ac103702.1
Ac103702.2
Ac103706.1
Ac103718.1
Ac103719.1
Ac103736.1
Ac103739.1
Ac103740.1
Ac103769.1
Ac103778.1
Ac103808.3
Ac103810.1
Ac103810.3
Ac103810.8
Ac103831.1
Ac103855.2
Ac103855.4
Ac103858.1
Ac103876.1
Ac103923.1
Ac103925.1
Ac103968.1
Ac103974.1
Ac104046.1
Ac104073.4
Ac104076.1
Ac104078.1
Ac104078.2
Ac104109.2
Ac104117.1
Ac104117.2
Ac104123.1
Ac104129.1
Ac104135.1
Ac104162.2
Ac104164.1
Ac104170.1
Ac104187.1
Ac104211.1
Ac104229.1
Ac104304.1
Ac104332.2
Ac104333.4
Ac104365.1
Ac104365.2
Ac104389.4
Ac104389.5
Ac104389.6
Ac104417.2
Ac104435.1
Ac104450.1
Ac104452.1
Ac104461.1
Ac104462.1
Ac104506.1
Ac104521.1
Ac104532.1
Ac104532.2
Ac104534.1
Ac104561.1
Ac104564.2
Ac104564.3
Ac104564.4
Ac104581.2
Ac104581.4
Ac104590.1
Ac104619.2
Ac104629.1
Ac104634.1
Ac104653.1
Ac104662.2
Ac104663.1
Ac104667.2
Ac104692.1
Ac104692.2
Ac104695.1
Ac104695.2
Ac104695.3
Ac104695.4
Ac104698.1
Ac104699.1
Ac104794.4
Ac104809.2
Ac104819.2
Ac104823.1
Ac104958.2
Ac104964.1
Ac104964.5
Ac104971.2
Ac104971.3
Ac104978.1
Ac104984.1
Ac104984.5
Ac104986.1
Ac104997.1
Ac105020.1
Ac105020.4
Ac105020.6
Ac105021.1
Ac105031.2
Ac105052.4
Ac105053.1
Ac105129.2
Ac105137.2
Ac105150.1
Ac105219.2
Ac105219.3
Ac105224.1
Ac105254.1
Ac105275.1
Ac105275.2
Ac105277.1
Ac105339.1
Ac105339.2
Ac105383.1
Ac105384.1
Ac105389.3
Ac105390.1
Ac105411.1
Ac105446.1
Ac105935.1
Ac105940.2
Ac105942.1
Ac106028.2
Ac106028.3
Ac106028.4
Ac106028.5
Ac106038.1
Ac106707.1
Ac106738.1
Ac106739.1
Ac106748.1
Ac106772.1
Ac106772.2
Ac106779.1
Ac106782.2
Ac106782.5
Ac106786.1
Ac106786.2
Ac106795.3
Ac106800.2
Ac106820.2
Ac106820.4
Ac106820.6
Ac106865.1
Ac106871.1
Ac106872.11
Ac106872.12
Ac106872.3
Ac106874.1
Ac106876.1
Ac106886.1
Ac106886.2
Ac106886.3
Ac106895.1
Ac106897.1
Ac107016.1
Ac107029.1
Ac107031.1
Ac107079.1
Ac107081.1
Ac107083.1
Ac107204.1
Ac107223.1
Ac107294.3
Ac107297.1
Ac107373.2
Ac107375.1
Ac107398.4
Ac107419.1
Ac107463.1
Ac107464.2
Ac107884.1
Ac107918.4
Ac107934.1
Ac107953.2
Ac107954.1
Ac107956.1
Ac107959.1
Ac107959.2
Ac107959.3
Ac107959.4
Ac107959.5
Ac107982.2
Ac108002.1
Ac108002.2
Ac108025.2
Ac108032.1
Ac108047.1
Ac108063.1
Ac108066.1
Ac108078.2
Ac108134.1
Ac108134.2
Ac108134.3
Ac108134.4
Ac108142.1
Ac108210.1
Ac108448.3
Ac108449.2
Ac108462.1
Ac108471.2
Ac108472.1
Ac108673.1
Ac108673.2
Ac108673.3
Ac108693.2
Ac108706.1
Ac108734.1
Ac108734.4
Ac108738.1
Ac108751.5
Ac108752.1
Ac108865.1
Ac108866.1
Ac108868.2
Ac108941.1
Ac109322.1
Ac109349.1
Ac109446.3
Ac109460.1
Ac109460.3
Ac109460.4
Ac109462.2
Ac109466.1
Ac109481.1
Ac109492.1
Ac109583.2
Ac109587.1
Ac109925.1
Ac109927.2
Ac110079.1
Ac110285.1
Ac110285.2
Ac110285.4
Ac110285.5
Ac110285.6
Ac110285.7
Ac110619.1
Ac110716.2
Ac110741.1
Ac110749.1
Ac110760.3
Ac110769.1
Ac110769.2
Ac110801.1
Ac111149.2
Ac111182.1
Ac111186.1
Ac111188.3
Ac111198.1
Ac112176.1
Ac112187.2
Ac112198.2
Ac112200.1
Ac112200.2
Ac112206.1
Ac112219.2
Ac112220.2
Ac112225.1
Ac112236.1
Ac112236.2
Ac112243.1
Ac112250.1
Ac112482.1
Ac112484.4
Ac112487.1
Ac112504.2
Ac112518.1
Ac112673.1
Ac112693.3
Ac112907.1
Ac112907.2
Ac113143.2
Ac113189.1
Ac113189.3
Ac113189.4
Ac113192.1
Ac113192.4
Ac113192.5
Ac113208.2
Ac113361.1
Ac113367.3
Ac113382.1
Ac113383.1
Ac113391.2
Ac113398.1
Ac113410.3
Ac113414.1
Ac113423.1
Ac113554.1
Ac113608.2
Ac113615.1
Ac114271.1
Ac114296.1
Ac114341.1
Ac114400.1
Ac114401.1
Ac114402.2
Ac114482.1
Ac114488.2
Ac114488.3
Ac114489.1
Ac114495.2
Ac114498.2
Ac114546.1
Ac114550.2
Ac114689.3
Ac114730.1
Ac114730.2
Ac114752.1
Ac114755.1
Ac114755.2
Ac114763.1
Ac114776.1
Ac114786.1
Ac114808.1
Ac114811.2
Ac114812.3
Ac114940.1
Ac114956.1
Ac114956.2
Ac114956.3
Ac114964.1
Ac114982.1
Ac114982.2
Ac115284.1
Ac115284.3
Ac115522.1
Ac115676.1
Ac115837.2
Ac115989.1
Ac116003.1
Ac116021.1
Ac116337.3
Ac116345.1
Ac116348.3
Ac116348.4
Ac116351.2
Ac116353.1
Ac116353.5
Ac116366.1
Ac116366.2
Ac116366.3
Ac116407.1
Ac116407.2
Ac116456.1
Ac116535.1
Ac116562.2
Ac116565.1
Ac116609.1
Ac116609.2
Ac116667.1
Ac116903.1
Ac116903.2
Ac116914.2
Ac117382.2
Ac117383.1
Ac117392.1
Ac117394.2
Ac117395.1
Ac117422.1
Ac117457.1
Ac117473.1
Ac117489.1
Ac117498.1
Ac117498.2
Ac117500.2
Ac117500.3
Ac117945.1
Ac118549.1
Ac118553.2
Ac118555.1
Ac118754.1
Ac118754.3
Ac118755.1
Ac118757.1
Ac119396.1
Ac119427.1
Ac119673.1
Ac119674.1
Ac119676.1
Ac119677.1
Ac119868.1
Ac120024.1
Ac120036.3
Ac120036.4
Ac120057.2
Ac120057.3
Ac120057.4
Ac120114.1
Ac120114.2
Ac120114.4
Ac120193.1
Ac120349.2
Ac120498.1
Ac120498.10
Ac120498.3
Ac120498.5
Ac120498.6
Ac120498.7
Ac120498.8
Ac120498.9
Ac121251.1
Ac121333.1
Ac121334.2
Ac121338.2
Ac121757.1
Ac121761.1
Ac122688.2
Ac122707.1
Ac122713.1
Ac122713.2
Ac122718.1
Ac122719.2
Ac123595.1
Ac123767.1
Ac123777.1
Ac123904.1
Ac123912.2
Ac123912.4
Ac124016.1
Ac124066.1
Ac124067.1
Ac124067.4
Ac124068.2
Ac124242.1
Ac124242.2
Ac124248.1
Ac124276.1
Ac124276.2
Ac124283.2
Ac124283.5
Ac124312.1
Ac124319.1
Ac124319.5
Ac124784.1
Ac124854.1
Ac124947.1
Ac124947.2
Ac125257.2
Ac125421.2
Ac125494.1
Ac125603.1
Ac125603.2
Ac125611.3
Ac126175.1
Ac126177.6
Ac126283.1
Ac126323.1
Ac126323.4
Ac126407.1
Ac126544.2
Ac126614.1
Ac126696.1
Ac126696.2
Ac126696.3
Ac126763.1
Ac126773.4
Ac126915.1
Ac127002.1
Ac127024.1
Ac127024.2
Ac127070.1
Ac127459.1
Ac127496.1
Ac127496.3
Ac127496.4
Ac127496.5
Ac127496.6
Ac127502.1
Ac127521.1
Ac127522.1
Ac127526.2
Ac127894.1
Ac128687.2
Ac128709.2
Ac128709.3
Ac129492.1
Ac129492.2
Ac129492.3
Ac129492.5
Ac129492.7
Ac129492.8
Ac129507.2
Ac129507.3
Ac129510.2
Ac130324.1
Ac130324.2
Ac130343.1
Ac130343.2
Ac130364.1
Ac130371.2
Ac130456.2
Ac130456.4
Ac130469.1
Ac131009.4
Ac131025.1
Ac131097.1
Ac131097.2
Ac131097.3
Ac131097.4
Ac131160.1
Ac131212.3
Ac131212.4
Ac131274.3
Ac131280.1
Ac131391.1
Ac131571.1
Ac131934.1
Ac131935.1
Ac132153.1
Ac132217.1
Ac132219.1
Ac132219.2
Ac132479.1
Ac132812.1
Ac132825.2
Ac132825.4
Ac132825.5
Ac132872.1
Ac132872.2
Ac132872.4
Ac132938.1
Ac132938.2
Ac132938.5
Ac133041.1
Ac133065.1
Ac133065.2
Ac133065.3
Ac133539.1
Ac133548.2
Ac133552.1
Ac133552.2
Ac133552.3
Ac133637.1
Ac133785.1
Ac133961.1
Ac134043.1
Ac134043.2
Ac134312.4
Ac134682.1
Ac134772.1
Ac135048.2
Ac135050.4
Ac135050.5
Ac135178.3
Ac135178.5
Ac135178.6
Ac135388.1
Ac135584.1
Ac135586.2
Ac135628.1
Ac135721.2
Ac136285.1
Ac136424.1
Ac136469.1
Ac136469.2
Ac136475.10
Ac136475.2
Ac136475.4
Ac136475.5
Ac136475.6
Ac136475.7
Ac136475.8
Ac136475.9
Ac136601.1
Ac136604.1
Ac136604.3
Ac136632.2
Ac137527.1
Ac137579.2
Ac137630.3
Ac137695.2
Ac137767.1
Ac137834.1
Ac137834.2
Ac137932.2
Ac137932.3
Ac137936.1
Ac137936.2
Ac138057.1
Ac138123.1
Ac138123.2
Ac138150.1
Ac138207.4
Ac138207.8
Ac138207.9
Ac138304.1
Ac138305.1
Ac138356.1
Ac138356.2
Ac138356.3
Ac138393.1
Ac138393.3
Ac138409.1
Ac138409.2
Ac138466.1
Ac138466.2
Ac138473.1
Ac138474.1
Ac138627.1
Ac138649.1
Ac138696.2
Ac138811.1
Ac138932.5
Ac138951.1
Ac139099.3
Ac139100.2
Ac139149.1
Ac139256.1
Ac139453.1
Ac139491.2
Ac139491.6
Ac139493.2
Ac139530.1
Ac139530.2
Ac139530.3
Ac139713.1
Ac139722.1
Ac139749.1
Ac139768.1
Ac139769.1
Ac139795.3
Ac139887.1
Ac139887.2
Ac140118.1
Ac140504.1
Ac140725.1
Ac141586.1
Ac141930.1
Ac141930.2
Ac142384.1
Ac142472.1
Ac144521.1
Ac144522.1
Ac144831.1
Ac145098.1
Ac145124.1
Ac145207.2
Ac145207.3
Ac145207.4
Ac145207.8
Ac145207.9
Ac145285.2
Ac145285.6
Ac145422.1
Ac145423.1
Ac145423.3
Ac147055.3
Ac147067.1
Ac147651.1
Ac147651.4
Ac148477.1
Ac148477.6
Ac156455.1
Ac187653.1
Ac190387.1
Ac207130.1
Ac209005.1
Ac211433.2
Ac211485.1
Ac215522.1
Ac215522.2
Ac217774.1
Ac226118.1
Ac231532.2
Ac231533.1
Ac231657.1
Ac231981.1
Ac233280.19
Ac233280.2
Ac233300.1
Ac233702.5
Ac233702.8
Ac233702.9
Ac233723.1
Ac233723.2
Ac233976.1
Ac233992.1
Ac233992.3
Ac234582.1
Ac234582.2
Ac234644.1
Ac234772.2
Ac234917.1
Ac234917.2
Ac236430.1
Ac239800.1
Ac239800.2
Ac239868.1
Ac241585.1
Ac242426.2
Ac242842.1
Ac242842.2
Ac242842.3
Ac243547.1
Ac243547.2
Ac243547.3
Ac243571.2
Ac243585.2
Ac243654.1
Ac243654.3
Ac243773.1
Ac243829.1
Ac243829.4
Ac243830.1
Ac243836.1
Ac243960.1
Ac243960.3
Ac243960.4
Ac243960.5
Ac243964.1
Ac243965.1
Ac243965.2
Ac243967.1
Ac243972.1
Ac244034.1
Ac244034.2
Ac244034.3
Ac244035.1
Ac244090.3
Ac244093.1
Ac244100.3
Ac244250.1
Ac244250.3
Ac244452.1
Ac244502.1
Ac244517.4
Ac244517.5
Ac244517.6
Ac244517.9
Ac245014.3
Ac245033.2
Ac245033.4
Ac245036.2
Ac245052.2
Ac245052.5
Ac245060.1
Ac245100.1
Ac245100.4
Ac245100.5
Ac245100.7
Ac245100.8
Ac245100.9
Ac245140.3
Ac245427.1
Ac245452.1
Ac245517.3
Ac245884.1
Ac245884.11
Ac245884.3
Ac246785.3
Ac246793.1
Ac246817.2
Ac253536.4
Ac254562.1
Ac254629.1
Ac254633.1
Acaa1
Acaca
Acacb
Acad10
Acad8
Acad9
Acadm
Acads
Acadsb
Acadvl
Acan
Acap1
Acap2
Acap3
Acat1
Acat2
Acbd4
Accs
Ace
Acer3
Ache
Acin1
Ackr2
Ackr3
Acly
Aco1
Aco2
Acot1
Acot11
Acot13
Acot2
Acot4
Acot6
Acot7
Acot8
Acox1
Acox2
Acox3
Acoxl
Acp1
Acp2
Acp5
Acp7
Acpp
Acrbp
Acsbg1
Acsbg2
Acsf2
Acsf3
Acsl3
Acsl5
Acsl6
Acsm3
Acss2
Acss3
Acta1
Acta2
Actb
Actbp13
Actg1
Actg1p15
Actg1p21
Actg1p3
Actl6a
Actl6b
Actl8
Actn1-as1
Actn2
Actn3
Actn4
Actr10
Actr1a
Actr1b
Actr2
Actr3
Actr3b
Actr6
Acvr1
Acvr1b
Acvr2a
Acvr2b
Acvrl1
Acy1
Acyp1
Acyp2
Ad000090.1
Ad000091.1
Ad000671.1
Ad000671.2
Ad000671.3
Ad000864.2
Ada2
Adal
Adam10
Adam11
Adam12
Adam15
Adam17
Adam18
Adam2
Adam20p3
Adam22
Adam23
Adam28
Adam29
Adam32
Adam3b
Adam8
Adam9
Adamts1
Adamts10
Adamts13
Adamts14
Adamts15
Adamts16
Adamts17
Adamts19
Adamts4
Adamts7p4
Adamts9-as2
Adamtsl1
Adamtsl2
Adamtsl3
Adamtsl4
Adamtsl4-as1
Adamtsl5
Adap1
Adap2
Adar
Adarb1
Adarb2-as1
Adat3
Adck1
Adck2
Adck5
Adcy1
Adcy2
Adcy3
Adcy4
Adcy5
Adcy6
Adcy7
Adcy8
Adcy9
Adcyap1
Add1
Add2
Add3
Adgb
Adgra1
Adgra1-as1
Adgra2
Adgra3
Adgrb1
Adgrb2
Adgrb3
Adgrd1
Adgrd2
Adgre1
Adgre2
Adgre4p
Adgre5
Adgrf3
Adgrf4
Adgrg1
Adgrg3
Adgrg4
Adgrg5
Adgrg6
Adgrg7
Adgrl1
Adgrl2
Adgrl3
Adgrv1
Adh5
Adhfe1
Adi1p1
Adi1p2
Adipoq
Adipor1
Adipor1p2
Adipor2
Adirf
Adirf-as1
Adk
Adm
Adm2
Adm5
Adnp
Adnp2
Adnp-as1
Ado
Adora1
Adora2a
Adora2a-as1
Adora2b
Adora2bp1
Adpgk
Adpgk-as1
Adprh
Adprhl1
Adprm
Adra1a
Adra1d
Adra2a
Adra2c
Adrb1
Adrb3
Adrm1
Adsl
Adssl1
Adtrp
Aebp1
Aebp2
Aen
Aes
Af038458.2
Af067845.5
Af107885.2
Af111167.1
Af111169.2
Af111169.3
Af117829.1
Af127577.5
Af129075.2
Af129408.1
Af131215.7
Af131216.1
Af131216.2
Af165147.1
Af186190.1
Af186192.1
Af186192.2
Af186192.3
Af213884.1
Af213884.3
Af228730.5
Af230666.1
Af233439.1
Af235103.1
Af235103.2
Af241726.2
Af241728.1
Af274858.1
Af305872.1
Afap1
Afap1-as1
Afap1l1
Afap1l2
Afdn
Aff1
Aff2
Aff3
Afg1l
Afg3l1p
Afg3l2
Afmid
Afp
Aftph
Aga
Agap1
Agap11
Agap1-it1
Agap2
Agap2-as1
Agap3
Agbl1
Agbl1-as1
Agbl2
Agbl3
Agbl4
Agbl5
Ager
Agfg1
Agfg2
Aggf1
Aggf1p10
Aggf1p9
Agk
Agl
Agmo
Ago1
Ago2
Ago3
Agpat2
Agpat3
Agpat5
Agps
Agr2
Agrn
Agrp
Agtr1
Agtrap
Agxt
Agxt2
Ahcyl1
Ahcyl2
Ahcyp8
Ahdc1
Ahi1
Ahr
Ahrr
Ahsa1
Ahsa2p
Ahsg
Aif1
Aif1l
Aifm3
Aig1
Aimp1
Aimp2
Aip
Aipl1
Aire
Aj003147.1
Aj003147.2
Aj009632.2
Aj011932.1
Aj239328.1
Aj271736.1
Ajap1
Ajm1
Ajuba
Ak1
Ak2
Ak3p2
Ak3p5
Ak4
Ak4p4
Ak5
Ak7
Ak9
Akap1
Akap10
Akap12
Akap13
Akap17a
Akap2
Akap5
Akap6
Akap7
Akap8l
Akap9
Akip1
Akirin1
Akirin2
Akna
Aknad1
Akr1a1
Akr1b10
Akr1b15
Akr1b1p6
Akr1c1
Akr1c2
Akr1d1
Akr1d1p1
Akr1e2
Akt1
Akt1s1
Akt2
Akt3
Al008635.1
Al008718.1
Al008726.1
Al008729.1
Al008729.2
Al009031.1
Al009179.1
Al009183.1
Al020993.1
Al020996.1
Al020996.2
Al020997.2
Al021068.1
Al021068.2
Al021153.1
Al021155.2
Al021391.1
Al021393.1
Al021396.1
Al021407.1
Al021408.1
Al021546.1
Al021578.1
Al021707.1
Al021707.8
Al021940.1
Al021997.3
Al022069.1
Al022069.2
Al022100.1
Al022157.1
Al022237.1
Al022238.1
Al022238.2
Al022238.4
Al022312.1
Al022313.2
Al022314.1
Al022316.1
Al022318.4
Al022322.1
Al022324.4
Al022326.1
Al022328.3
Al022328.4
Al022331.1
Al022332.2
Al022341.1
Al022341.2
Al022345.4
Al023284.2
Al023284.4
Al023574.1
Al023803.3
Al023806.1
Al023806.2
Al023881.1
Al024498.2
Al024507.2
Al024508.2
Al031009.1
Al031055.1
Al031123.1
Al031123.2
Al031123.3
Al031133.1
Al031229.1
Al031280.1
Al031282.1
Al031283.2
Al031289.1
Al031428.1
Al031432.3
Al031432.4
Al031577.1
Al031587.2
Al031590.1
Al031595.1
Al031600.1
Al031600.3
Al031602.1
Al031651.1
Al031656.1
Al031658.2
Al031659.1
Al031665.1
Al031666.1
Al031666.2
Al031674.1
Al031686.1
Al031709.1
Al031710.1
Al031710.2
Al031714.1
Al031726.1
Al031733.2
Al031772.1
Al031775.2
Al031777.2
Al031777.3
Al031846.2
Al031847.1
Al031847.2
Al031848.2
Al031864.1
Al031963.2
Al031985.1
Al032819.1
Al032819.3
Al033381.2
Al033504.1
Al033527.2
Al033527.3
Al033527.5
Al033528.1
Al033528.2
Al034346.1
Al034349.1
Al034374.1
Al034379.1
Al034397.2
Al034397.3
Al034417.2
Al034430.1
Al034548.1
Al034550.1
Al034550.2
Al035045.1
Al035071.2
Al035078.4
Al035079.1
Al035250.1
Al035252.2
Al035252.3
Al035252.4
Al035398.1
Al035404.2
Al035410.1
Al035410.2
Al035412.1
Al035420.1
Al035420.3
Al035425.1
Al035427.1
Al035460.1
Al035461.1
Al035530.2
Al035587.1
Al035660.1
Al035660.2
Al035661.1
Al035685.1
Al035693.1
Al035701.1
Al049539.1
Al049542.1
Al049543.1
Al049555.1
Al049557.1
Al049594.1
Al049629.2
Al049637.2
Al049647.1
Al049651.2
Al049697.1
Al049712.1
Al049757.1
Al049780.1
Al049780.2
Al049794.1
Al049795.1
Al049796.1
Al049812.3
Al049825.1
Al049830.2
Al049830.3
Al049836.1
Al049840.2
Al049840.3
Al049844.1
Al049870.3
Al049872.1
Al050320.1
Al050331.2
Al050349.1
Al050403.2
Al078459.1
Al078590.2
Al078590.3
Al078601.3
Al078605.1
Al078621.1
Al078621.3
Al078644.2
Al079303.1
Al079342.3
Al080250.1
Al080276.2
Al080285.1
Al080313.2
Al096677.1
Al096678.1
Al096772.1
Al096828.1
Al096828.2
Al096828.3
Al096840.1
Al096861.1
Al096865.1
Al096870.1
Al109613.1
Al109614.1
Al109615.2
Al109618.2
Al109618.3
Al109755.1
Al109761.1
Al109767.1
Al109806.1
Al109809.3
Al109810.1
Al109811.3
Al109827.1
Al109840.2
Al109897.1
Al109917.1
Al109918.1
Al109923.1
Al109924.1
Al109924.3
Al109935.1
Al109976.1
Al110115.2
Al110118.2
Al117328.2
Al117329.1
Al117332.1
Al117335.1
Al117336.1
Al117339.5
Al117340.1
Al117341.1
Al117382.2
Al118508.1
Al118508.2
Al118511.2
Al118522.1
Al118556.2
Al118558.2
Al118558.3
Al121578.1
Al121594.1
Al121601.2
Al121603.2
Al121612.2
Al121655.1
Al121672.1
Al121672.3
Al121753.1
Al121753.2
Al121758.1
Al121759.2
Al121760.1
Al121772.1
Al121820.1
Al121827.1
Al121827.2
Al121829.1
Al121829.2
Al121830.1
Al121832.1
Al121845.1
Al121845.2
Al121845.3
Al121845.4
Al121890.4
Al121894.2
Al121899.1
Al121900.1
Al121900.2
Al121901.1
Al121906.1
Al121906.2
Al121917.1
Al121929.1
Al121929.2
Al121932.1
Al121936.1
Al121936.2
Al121949.3
Al121972.1
Al121983.1
Al121983.2
Al121985.1
Al121987.2
Al121990.1
Al121992.1
Al121992.2
Al122008.1
Al122020.1
Al122023.1
Al122034.1
Al132639.2
Al132640.1
Al132642.1
Al132657.2
Al132671.2
Al132709.1
Al132712.2
Al132780.1
Al132780.2
Al132796.3
Al132801.1
Al132819.1
Al132822.1
Al132857.1
Al132989.2
Al133153.1
Al133153.2
Al133215.2
Al133216.2
Al133227.1
Al133230.1
Al133240.1
Al133243.4
Al133264.2
Al133268.1
Al133268.3
Al133297.2
Al133320.1
Al133338.1
Al133343.1
Al133343.2
Al133351.1
Al133355.1
Al133367.1
Al133368.1
Al133370.2
Al133371.1
Al133371.2
Al133396.2
Al133399.1
Al133410.1
Al133410.2
Al133410.3
Al133444.1
Al133445.2
Al133461.1
Al133466.1
Al133467.1
Al133467.2
Al133480.1
Al133481.1
Al133481.3
Al133485.2
Al133516.1
Al133551.1
Al135744.1
Al135746.1
Al135787.1
Al135791.1
Al135818.1
Al135818.2
Al135838.1
Al135960.1
Al135999.1
Al135999.2
Al136038.3
Al136038.4
Al136038.5
Al136040.1
Al136084.2
Al136090.1
Al136131.1
Al136131.3
Al136139.1
Al136141.1
Al136172.1
Al136221.1
Al136226.1
Al136295.1
Al136301.1
Al136307.1
Al136309.2
Al136309.4
Al136322.1
Al136366.1
Al136372.2
Al136379.1
Al136380.1
Al136419.1
Al136452.1
Al136528.1
Al136961.1
Al136962.1
Al136964.1
Al136968.2
Al136980.1
Al136982.5
Al136982.7
Al136985.1
Al136987.1
Al137003.1
Al137003.2
Al137005.1
Al137005.2
Al137009.1
Al137025.1
Al137026.2
Al137060.1
Al137077.2
Al137078.2
Al137100.2
Al137244.1
Al137247.1
Al137781.1
Al137782.1
Al137785.1
Al137786.1
Al137796.1
Al137798.1
Al137798.3
Al137802.2
Al137802.3
Al137847.1
Al137856.1
Al138686.2
Al138688.1
Al138724.1
Al138726.1
Al138733.1
Al138733.2
Al138752.1
Al138756.1
Al138760.1
Al138781.1
Al138828.1
Al138831.1
Al138831.2
Al138878.1
Al138881.1
Al138885.3
Al138885.4
Al138889.1
Al138889.2
Al138895.1
Al138916.1
Al138921.1
Al138921.2
Al138960.1
Al138963.2
Al138966.2
Al138976.1
Al138976.2
Al138999.2
Al139005.1
Al139008.2
Al139010.1
Al139011.1
Al139020.2
Al139021.1
Al139022.1
Al139022.2
Al139035.1
Al139039.1
Al139039.3
Al139082.1
Al139095.3
Al139099.1
Al139099.3
Al139123.1
Al139125.1
Al139128.1
Al139158.2
Al139158.3
Al139184.1
Al139193.1
Al139220.2
Al139246.2
Al139246.4
Al139246.5
Al139254.2
Al139260.1
Al139276.1
Al139289.2
Al139300.1
Al139317.1
Al139317.2
Al139317.5
Al139339.1
Al139339.2
Al139352.1
Al139353.2
Al139383.1
Al139384.1
Al139393.1
Al139412.1
Al139415.1
Al139423.1
Al139424.1
Al139805.1
Al139807.1
Al157359.1
Al157392.3
Al157400.1
Al157400.2
Al157400.5
Al157402.2
Al157414.1
Al157702.2
Al157762.1
Al157770.1
Al157786.1
Al157813.1
Al157815.1
Al157823.2
Al157838.1
Al157871.1
Al157871.4
Al157871.6
Al157884.2
Al157888.1
Al157895.1
Al157932.1
Al157935.1
Al157935.2
Al157938.2
Al158013.1
Al158032.2
Al158055.1
Al158063.1
Al158064.1
Al158068.2
Al158070.2
Al158151.1
Al158151.3
Al158175.1
Al158198.1
Al158207.2
Al158211.3
Al158211.5
Al158212.2
Al158847.1
Al158850.1
Al159169.2
Al160006.1
Al160035.1
Al160171.1
Al160191.1
Al160191.2
Al160254.1
Al160272.1
Al160272.2
Al160275.1
Al160281.1
Al160286.1
Al160291.1
Al160313.1
Al160314.2
Al160394.1
Al160396.1
Al160408.1
Al160408.5
Al160408.6
Al160411.1
Al161420.1
Al161449.2
Al161629.1
Al161640.1
Al161668.1
Al161668.4
Al161669.1
Al161670.1
Al161729.1
Al161729.2
Al161740.1
Al161752.1
Al161757.4
Al161785.1
Al161785.2
Al161785.3
Al161787.1
Al161908.2
Al161910.1
Al161935.1
Al161937.1
Al162171.1
Al162171.2
Al162231.1
Al162231.3
Al162258.1
Al162274.1
Al162274.2
Al162311.2
Al162377.1
Al162385.1
Al162385.2
Al162400.1
Al162411.1
Al162414.1
Al162417.1
Al162419.1
Al162424.1
Al162425.1
Al162427.1
Al162458.1
Al162497.1
Al162584.1
Al162588.1
Al162591.2
Al162595.1
Al162595.2
Al162632.3
Al162713.1
Al162724.2
Al162725.1
Al162726.4
Al162727.1
Al162727.2
Al162739.1
Al162872.1
Al163195.1
Al163636.2
Al163974.1
Al352979.1
Al352984.1
Al353152.1
Al353194.1
Al353579.1
Al353596.1
Al353597.3
Al353600.1
Al353611.2
Al353616.1
Al353621.2
Al353622.1
Al353622.2
Al353648.1
Al353658.1
Al353689.2
Al353719.1
Al353740.1
Al353743.1
Al353746.1
Al353748.2
Al353751.1
Al353752.1
Al353759.1
Al353764.1
Al353768.1
Al353795.2
Al353803.1
Al353807.2
Al353807.4
Al353813.1
Al353898.2
Al354696.2
Al354707.1
Al354707.2
Al354710.2
Al354733.1
Al354740.1
Al354751.2
Al354761.1
Al354793.1
Al354798.1
Al354811.1
Al354813.1
Al354836.1
Al354861.2
Al354861.3
Al354892.1
Al354892.2
Al354919.2
Al354920.1
Al354928.1
Al354977.2
Al354979.1
Al354980.1
Al355001.2
Al355075.1
Al355075.4
Al355076.1
Al355076.2
Al355076.3
Al355097.1
Al355102.2
Al355297.1
Al355297.2
Al355303.1
Al355312.3
Al355312.4
Al355315.1
Al355388.1
Al355388.2
Al355388.3
Al355472.1
Al355472.2
Al355482.2
Al355490.1
Al355490.2
Al355497.1
Al355499.1
Al355574.1
Al355581.1
Al355598.1
Al355601.1
Al355802.2
Al355803.1
Al355870.1
Al355877.1
Al355916.1
Al355916.2
Al355916.3
Al355922.2
Al355981.1
Al355987.2
Al355987.3
Al355987.5
Al355989.1
Al355990.1
Al355990.2
Al355997.1
Al356019.1
Al356020.1
Al356055.1
Al356235.1
Al356273.3
Al356275.1
Al356277.1
Al356289.1
Al356309.3
Al356356.1
Al356414.1
Al356417.1
Al356441.1
Al356488.2
Al356583.1
Al356583.2
Al356596.1
Al356599.1
Al356652.1
Al356867.1
Al357033.3
Al357033.4
Al357054.2
Al357078.1
Al357078.3
Al357079.2
Al357127.1
Al357140.2
Al357140.3
Al357140.4
Al357143.1
Al357315.1
Al357315.2
Al357518.1
Al357558.2
Al357568.1
Al357632.1
Al357673.2
Al357835.1
Al357874.1
Al358072.1
Al358075.1
Al358075.2
Al358113.1
Al358334.2
Al358334.3
Al358393.1
Al358472.2
Al358472.4
Al358472.5
Al358472.6
Al358472.7
Al358473.1
Al358613.2
Al358613.3
Al358781.2
Al358790.1
Al358852.1
Al358933.1
Al358934.1
Al358944.1
Al358976.1
Al359091.2
Al359091.5
Al359094.1
Al359094.2
Al359182.1
Al359182.2
Al359238.1
Al359258.2
Al359258.3
Al359265.3
Al359378.1
Al359385.1
Al359397.1
Al359399.1
Al359513.1
Al359538.2
Al359541.1
Al359643.2
Al359644.1
Al359692.1
Al359704.1
Al359711.2
Al359715.4
Al359736.1
Al359762.1
Al359764.1
Al359792.1
Al359834.1
Al359853.1
Al359878.2
Al359880.1
Al359881.2
Al359922.1
Al359962.1
Al359962.2
Al359979.2
Al360012.1
Al360013.1
Al360091.3
Al360181.1
Al360181.3
Al360181.4
Al360182.2
Al360219.1
Al360227.1
Al360267.1
Al360268.1
Al365181.3
Al365203.2
Al365205.1
Al365209.1
Al365214.2
Al365214.3
Al365226.1
Al365226.2
Al365255.1
Al365295.1
Al365356.2
Al365394.1
Al365436.2
Al389915.1
Al390026.1
Al390036.1
Al390066.1
Al390067.1
Al390198.1
Al390254.1
Al390294.1
Al390719.1
Al390719.2
Al390719.3
Al390728.5
Al390754.1
Al390774.2
Al390860.1
Al390866.1
Al390879.1
Al390955.2
Al390957.1
Al391005.1
Al391056.1
Al391069.2
Al391069.3
Al391094.1
Al391095.1
Al391095.3
Al391097.2
Al391121.1
Al391152.1
Al391244.1
Al391244.2
Al391261.1
Al391262.1
Al391335.1
Al391415.1
Al391421.1
Al391422.1
Al391422.4
Al391645.1
Al391646.1
Al391650.1
Al391650.2
Al391669.1
Al391684.1
Al391832.1
Al391832.2
Al391832.3
Al391839.1
Al391839.2
Al391845.1
Al391988.1
Al392024.1
Al392086.2
Al392103.1
Al392172.1
Al441883.1
Al441963.1
Al441992.1
Al442067.1
Al442125.2
Al442128.2
Al442638.1
Al442644.1
Al442663.1
Al442663.3
Al445070.1
Al445187.1
Al445231.1
Al445237.1
Al445250.1
Al445253.1
Al445307.1
Al445363.1
Al445363.3
Al445430.1
Al445433.2
Al445435.1
Al445465.1
Al445471.2
Al445472.1
Al445483.1
Al445490.1
Al445531.1
Al445645.1
Al445685.1
Al445687.1
Al445928.1
Al445933.1
Al445933.2
Al445985.1
Al449212.1
Al449214.1
Al449423.1
Al450163.1
Al450226.2
Al450309.1
Al450326.1
Al450327.1
Al450344.1
Al450344.3
Al450468.1
Al450468.2
Al450992.1
Al450998.1
Al450998.2
Al451007.2
Al451042.2
Al451044.1
Al451050.1
Al451062.1
Al451062.3
Al451063.1
Al451065.1
Al451069.2
Al451074.1
Al451085.1
Al451085.2
Al451123.1
Al451137.1
Al451165.2
Al499616.1
Al499627.1
Al499627.2
Al512310.5
Al512310.6
Al512328.1
Al512330.1
Al512343.1
Al512380.1
Al512408.1
Al512422.1
Al512593.1
Al512598.1
Al512598.2
Al512625.1
Al512625.2
Al512625.3
Al512631.2
Al512638.1
Al512649.2
Al512652.2
Al512662.2
Al512785.2
Al512791.2
Al513008.1
Al513122.2
Al513124.1
Al513165.1
Al513165.2
Al513188.1
Al513217.1
Al513220.1
Al513318.2
Al513324.1
Al513327.1
Al513327.2
Al513477.1
Al513485.1
Al513523.3
Al583722.2
Al583722.4
Al583810.1
Al589740.1
Al589765.4
Al589826.2
Al589843.1
Al589935.1
Al589935.2
Al590004.2
Al590068.1
Al590068.3
Al590079.1
Al590093.1
Al590133.1
Al590139.1
Al590226.2
Al590282.1
Al590286.2
Al590327.1
Al590365.1
Al590369.1
Al590381.1
Al590396.3
Al590432.1
Al590440.1
Al590440.2
Al590483.1
Al590483.3
Al590560.1
Al590560.2
Al590560.3
Al590617.2
Al590627.2
Al590644.3
Al590652.1
Al590664.1
Al590666.1
Al590683.1
Al590708.1
Al590714.1
Al590764.1
Al590764.2
Al590999.1
Al591034.1
Al591167.1
Al591212.1
Al591368.1
Al591485.1
Al591499.1
Al591767.3
Al591770.1
Al591806.1
Al591806.3
Al591845.1
Al591848.1
Al591848.2
Al591866.1
Al591885.1
Al591926.6
Al592146.1
Al592164.2
Al592166.1
Al592287.1
Al592293.1
Al592295.1
Al592295.2
Al592295.4
Al592429.2
Al592431.2
Al592435.2
Al592464.1
Al592486.1
Al592494.2
Al592528.1
Al596094.1
Al596257.1
Al596275.1
Al596275.2
Al596327.1
Al596442.1
Al596442.2
Al603832.2
Al603832.3
Al603865.1
Al606462.1
Al606468.1
Al606489.1
Al606491.1
Al606517.2
Al606537.1
Al606760.1
Al606760.2
Al606760.3
Al606763.1
Al606807.1
Al607023.1
Al626787.1
Al627171.1
Al627171.2
Al627223.1
Al627311.1
Al627422.2
Al627443.1
Al645568.1
Al645608.2
Al645608.3
Al645608.4
Al645608.5
Al645608.6
Al645638.1
Al645728.1
Al645733.1
Al645924.1
Al645929.1
Al645933.1
Al645939.1
Al645939.3
Al645939.5
Al645941.1
Al645941.3
Al646090.2
Al662791.1
Al662791.2
Al662797.1
Al662884.2
Al662890.1
Al662899.1
Al662899.2
Al663061.1
Al663070.1
Al663074.1
Al663109.1
Al669831.5
Al669841.1
Al669970.2
Al669983.1
Al670729.1
Al670729.2
Al671762.1
Al671883.3
Al672277.1
Al672291.1
Al691403.2
Al691420.1
Al691432.1
Al691432.2
Al691442.1
Al691447.2
Al691482.3
Al691515.1
Al713866.1
Al713965.1
Al713998.1
Al713999.1
Al714022.1
Al731557.1
Al731563.3
Al731568.1
Al731569.1
Al731577.2
Al731768.1
Al732292.2
Al732314.6
Al732414.1
Al732618.1
Al772337.4
Al772363.1
Al807740.1
Al807752.1
Al807752.2
Al807752.4
Al807752.5
Al807752.6
Al807776.1
Al844908.1
Al844908.2
Al845472.2
Al845552.2
Al928654.1
Al928654.2
Al928654.3
Al928654.4
Al929472.2
Al929472.4
Al929554.1
Alas1
Alas2
Alb
Alcam
Aldh16a1
Aldh18a1
Aldh1a2
Aldh1a3
Aldh1b1
Aldh1l1
Aldh1l1-as2
Aldh2
Aldh3a1
Aldh3a2
Aldh3b1
Aldh3b2
Aldh4a1
Aldh5a1
Aldh7a1
Aldh8a1
Aldh9a1
Aldoa
Aldob
Aldoc
Alg1
Alg10
Alg10b
Alg11
Alg13
Alg1l13p
Alg1l2
Alg1l3p
Alg1l5p
Alg1l7p
Alg1l9p
Alg3
Alg6
Alg8
Alg9
Alkbh3
Alkbh4
Alkbh5
Alkbh6
Alkbh7
Alms1
Alms1p1
Alox12p2
Alox15
Alox15p1
Alox5
Alox5ap
Aloxe3
Alpk1
Alpk2
Alpl
Alx3
Ambp
Ambra1
Amd1
Amdhd1
Amdhd2
Amer3
Amh
Ammecr1
Ammecr1l
Amn
Amotl1
Amotl2
Ampd2
Ampd3
Amph
Amt
Amz1
Amz2
Amz2p1
Anapc11
Anapc16
Anapc2
Anapc4
Anapc5
Ang
Angel1
Angpt1
Angpt2
Angptl4
Angptl5
Angptl6
Angptl8
Ank1
Ank2
Ank3
Ank3-dt
Ankar
Ankdd1a
Ankdd1b
Ankef1
Ankfn1
Ankfy1
Ankhd1
Ankhd1-eif4ebp3
Ankib1
Ankk1
Ankle1
Ankle2
Ankmy2
Ankrd1
Ankrd10
Ankrd11
Ankrd12
Ankrd13a
Ankrd13b
Ankrd13d
Ankrd18b
Ankrd19p
Ankrd2
Ankrd20a1
Ankrd20a11p
Ankrd20a18p
Ankrd20a19p
Ankrd20a2
Ankrd20a4
Ankrd20a5p
Ankrd20a6p
Ankrd20a7p
Ankrd23
Ankrd24
Ankrd26
Ankrd28
Ankrd30b
Ankrd33
Ankrd33b
Ankrd34a
Ankrd34c-as1
Ankrd36
Ankrd36bp2
Ankrd37
Ankrd40cl
Ankrd42
Ankrd46
Ankrd49
Ankrd53
Ankrd55
Ankrd6
Ankrd63
Ankrd65
Ankrd9
Anks1a
Anks1b
Anks3
Ankub1
Ankzf1
Anln
Ano1
Ano5
Ano6
Ano7
Ano8
Ano9
Anos2p
Anp32a
Anp32ap1
Anp32b
Anp32e
Anpep
Antxr1
Antxr2
Antxrl
Anxa1
Anxa11
Anxa13
Anxa2
Anxa3
Anxa4
Anxa5
Anxa6
Anxa9
Aoah
Aoc1
Aoc2
Aoc3
Aoc4p
Aox1
Ap000223.1
Ap000229.1
Ap000238.1
Ap000240.1
Ap000244.1
Ap000251.1
Ap000254.1
Ap000266.1
Ap000289.1
Ap000295.1
Ap000317.2
Ap000344.1
Ap000345.1
Ap000345.2
Ap000347.1
Ap000350.2
Ap000424.1
Ap000436.1
Ap000438.1
Ap000439.1
Ap000439.2
Ap000442.1
Ap000442.2
Ap000446.1
Ap000474.1
Ap000547.3
Ap000552.1
Ap000553.1
Ap000553.5
Ap000561.1
Ap000593.1
Ap000593.2
Ap000640.2
Ap000646.1
Ap000654.1
Ap000662.1
Ap000676.2
Ap000676.3
Ap000679.1
Ap000688.1
Ap000688.4
Ap000695.1
Ap000696.1
Ap000704.1
Ap000708.1
Ap000721.1
Ap000721.2
Ap000753.1
Ap000757.2
Ap000763.3
Ap000763.4
Ap000769.1
Ap000769.2
Ap000781.1
Ap000785.2
Ap000787.1
Ap000787.2
Ap000797.3
Ap000808.1
Ap000812.5
Ap000842.1
Ap000842.2
Ap000842.3
Ap000843.1
Ap000845.1
Ap000857.2
Ap000866.1
Ap000866.2
Ap000866.3
Ap000867.2
Ap000867.4
Ap000873.2
Ap000873.3
Ap000873.5
Ap000880.1
Ap000892.1
Ap000893.1
Ap000894.2
Ap000894.4
Ap000902.1
Ap000907.1
Ap000907.2
Ap000911.1
Ap000911.2
Ap000916.1
Ap000924.1
Ap000936.1
Ap000941.1
Ap000942.4
Ap000943.2
Ap000943.3
Ap000943.4
Ap000944.2
Ap000977.1
Ap001007.1
Ap001011.1
Ap001021.2
Ap001024.1
Ap001029.2
Ap001043.1
Ap001046.1
Ap001062.1
Ap001062.2
Ap001062.3
Ap001092.1
Ap001099.1
Ap001107.1
Ap001107.3
Ap001107.4
Ap001107.5
Ap001107.6
Ap001107.8
Ap001107.9
Ap001122.1
Ap001124.1
Ap001150.1
Ap001160.1
Ap001160.2
Ap001178.1
Ap001180.1
Ap001187.1
Ap001189.1
Ap001189.5
Ap001198.1
Ap001207.3
Ap001208.1
Ap001208.2
Ap001257.1
Ap001266.2
Ap001267.1
Ap001267.2
Ap001267.4
Ap001267.5
Ap001269.1
Ap001269.2
Ap001269.4
Ap001271.2
Ap001273.2
Ap001317.1
Ap001318.1
Ap001318.2
Ap001324.1
Ap001324.3
Ap001330.2
Ap001330.3
Ap001347.1
Ap001357.2
Ap001362.1
Ap001362.2
Ap001363.2
Ap001372.1
Ap001372.2
Ap001412.1
Ap001432.1
Ap001437.1
Ap001453.1
Ap001453.2
Ap001453.4
Ap001458.1
Ap001462.1
Ap001468.1
Ap001469.2
Ap001485.1
Ap001486.1
Ap001486.2
Ap001527.2
Ap001528.1
Ap001533.1
Ap001542.1
Ap001574.1
Ap001582.1
Ap001596.1
Ap001625.3
Ap001627.1
Ap001636.3
Ap001767.2
Ap001767.3
Ap001781.1
Ap001783.1
Ap001804.1
Ap001816.1
Ap001825.1
Ap001830.1
Ap001830.2
Ap001831.1
Ap001880.1
Ap001922.2
Ap001922.3
Ap001922.5
Ap001922.6
Ap001931.1
Ap001962.1
Ap001981.1
Ap001992.1
Ap002008.1
Ap002008.2
Ap002026.1
Ap002364.1
Ap002365.1
Ap002373.1
Ap002380.1
Ap002381.2
Ap002383.1
Ap002383.3
Ap002383.5
Ap002387.2
Ap002414.4
Ap002428.1
Ap002433.2
Ap002478.1
Ap002505.2
Ap002518.2
Ap002748.2
Ap002748.3
Ap002754.1
Ap002761.2
Ap002761.3
Ap002761.4
Ap002762.1
Ap002784.1
Ap002793.1
Ap002800.1
Ap002807.1
Ap002812.4
Ap002833.1
Ap002840.1
Ap002851.1
Ap002852.1
Ap002856.3
Ap002884.1
Ap002884.2
Ap002884.3
Ap002893.1
Ap002957.1
Ap002981.1
Ap002986.1
Ap002990.1
Ap002992.1
Ap003028.1
Ap003032.1
Ap003062.1
Ap003063.1
Ap003065.1
Ap003068.1
Ap003068.3
Ap003068.4
Ap003071.1
Ap003072.2
Ap003072.5
Ap003080.1
Ap003084.1
Ap003086.3
Ap003097.1
Ap003100.1
Ap003108.2
Ap003115.1
Ap003119.2
Ap003119.3
Ap003128.1
Ap003170.2
Ap003174.2
Ap003175.1
Ap003181.1
Ap003354.1
Ap003385.1
Ap003390.1
Ap003392.13
Ap003396.1
Ap003396.3
Ap003400.1
Ap003400.5
Ap003419.1
Ap003419.2
Ap003419.3
Ap003465.1
Ap003469.1
Ap003471.1
Ap003472.2
Ap003478.1
Ap003486.1
Ap003498.2
Ap003500.1
Ap003501.1
Ap003550.1
Ap003680.1
Ap003721.3
Ap003721.4
Ap003733.4
Ap003774.1
Ap003774.2
Ap003774.4
Ap003900.1
Ap003973.1
Ap004289.1
Ap004290.1
Ap004608.1
Ap004609.3
Ap004782.1
Ap005018.1
Ap005019.1
Ap005059.2
Ap005119.2
Ap005131.1
Ap005131.3
Ap005137.2
Ap005229.2
Ap005263.1
Ap005264.1
Ap005264.4
Ap005264.5
Ap005273.1
Ap005329.3
Ap005403.1
Ap005432.1
Ap005717.1
Ap006216.1
Ap006219.1
Ap006248.2
Ap006248.5
Ap006284.1
Ap006288.1
Ap006294.1
Ap006333.1
Ap006547.1
Ap006587.1
Ap006621.1
Ap006621.3
Ap006621.4
Ap006621.5
Ap006623.1
Ap007216.1
Ap1ar
Ap1b1
Ap1g1
Ap1g2
Ap1m1
Ap1m2
Ap1s1
Ap2a1
Ap2a2
Ap2b1
Ap2m1
Ap2s1
Ap3b1
Ap3b2
Ap3m1
Ap3m2
Ap3s1
Ap4e1
Ap4m1
Ap4s1
Ap5b1
Ap5m1
Ap5s1
Ap5z1
Apaf1
Apba2
Apbb1
Apbb2
Apbb3
Apc
Apc2
Apcdd1
Apcdd1l
Apcdd1l-dt
Apeh
Apex1
Apex2
Aph1a
Aph1b
Api5
Aplf
Aplp1
Aplp2
Apoa1
Apoa1-as
Apoa2
Apoa5
Apob
Apobec2
Apobec3a
Apobec3b
Apobec3c
Apobec3d
Apobec3f
Apobec3g
Apobec3h
Apobr
Apoc1
Apoc1p1
Apoc2
Apoc3
Apod
Apoe
Apol1
Apol3
Apol4
Apold1
Apom
Apool
Apoop3
Apopt1
Appl1
Appl2
Aprt
Aqp1
Aqp10
Aqp11
Aqp4-as1
Aqp5
Aqp6
Aqp7
Araf
Arap1
Arap1-as1
Arap2
Arap3
Arcn1
Areg
Arel1
Arf1
Arf4
Arf4-as1
Arf4p2
Arf5
Arfgap1
Arfgap2
Arfgap3
Arfip1
Arfip2
Arfrp1
Arg2
Argfxp2
Arhgap1
Arhgap10
Arhgap11a
Arhgap11b
Arhgap15
Arhgap17
Arhgap18
Arhgap19
Arhgap21
Arhgap22
Arhgap22-it1
Arhgap23
Arhgap24
Arhgap25
Arhgap26
Arhgap26-as1
Arhgap27
Arhgap27p1-bptfp1-kpna2p3
Arhgap28
Arhgap30
Arhgap31
Arhgap31-as1
Arhgap32
Arhgap33
Arhgap35
Arhgap39
Arhgap4
Arhgap40
Arhgap42
Arhgap42p2
Arhgap44
Arhgap45
Arhgap5
Arhgap8
Arhgap9
Arhgdia
Arhgdib
Arhgdig
Arhgef1
Arhgef10
Arhgef10l
Arhgef12
Arhgef16
Arhgef17
Arhgef18
Arhgef19
Arhgef2
Arhgef25
Arhgef26
Arhgef28
Arhgef37
Arhgef38
Arhgef39
Arhgef4
Arhgef40
Arhgef7
Arhgef9
Arid1a
Arid1b
Arid2
Arid3a
Arid3b
Arid3c
Arid4a
Arid4b
Arid5a
Arid5b
Arih1
Arih2
Arl10
Arl11
Arl13b
Arl14ep
Arl15
Arl2
Arl2bp
Arl2bpp1
Arl2-snx15
Arl4a
Arl4ap5
Arl5a
Arl6
Arl6ip4
Arl6ip5
Arl6ip6
Arl8b
Arl9
Armc10
Armc12
Armc2
Armc2-as1
Armc3
Armc4p1
Armc5
Armc6
Armc7
Armc8
Armc8p1
Armc9
Armcx2
Armcx3
Armcx3-as1
Armcx4
Armcx5
Armcx5-gprasp2
Armh1
Armh3
Armh4
Armt1
Arnt
Arntl
Arntl2
Arpc1a
Arpc1b
Arpc2
Arpc3
Arpc4
Arpc4-ttll3
Arpc5
Arpc5l
Arpp19
Arpp21
Arrb1
Arrb2
Arrdc1
Arrdc1-as1
Arrdc2
Arrdc3
Arrdc3-as1
Arsa
Arsb
Arse
Arsf
Arsg
Arsj
Arsk
Art1
Art3
Art4
Artn
Arv1
Arvcf
Arx
As3mt
Asah1
Asah2b
Asap1
Asap2
Asb1
Asb10
Asb13
Asb15
Asb16
Asb16-as1
Asb18
Asb2
Asb4
Asb6
Asb7
Ascc2
Ascl2
Ascl3
Asdurf
Asf1a
Asf1b
Asgr1
Ash2l
Asic1
Asic3
Asip
Asl
Asmtl
Asna1
Asnsd1
Aspdh
Aspg
Asph
Asphd1
Aspscr1
Asrgl1
Ass1
Ass1p7
Astl
Astn2
Astn2-as1
Asxl1
Asxl2
Asxl3
Atad3a
Atad3b
Atad3c
Atad5
Atat1
Atcay
Ate1-as1
Atf1
Atf3
Atf4
Atf4p4
Atf5
Atf6b
Atf7ip
Atf7ip2
Atg10
Atg101
Atg10-it1
Atg12
Atg13
Atg16l1
Atg16l2
Atg2a
Atg4a
Atg4b
Atg4c
Atg4d
Atg5
Atg7
Atg9a
Atg9b
Atic
Atl1
Atm
Atmin
Atn1
Atoh1
Atoh8
Atox1
Atp10b
Atp10d
Atp11a
Atp11b
Atp12a
Atp13a1
Atp13a3
Atp13a5
Atp1a1
Atp1a4
Atp1b1
Atp1b3
Atp23
Atp2a1
Atp2a2
Atp2a3
Atp2b1-as1
Atp2b3
Atp2b4
Atp2c1
Atp2c2
Atp4a
Atp4b
Atp5f1b
Atp5f1c
Atp5f1d
Atp5f1e
Atp5if1
Atp5mc1
Atp5mc1p5
Atp5mc2p3
Atp5mfp4
Atp5mf-ptcd1
Atp5mg
Atp5mgp5
Atp5mpl
Atp5pb
Atp5po
Atp6ap1
Atp6ap1l
Atp6ap2
Atp6v0a1
Atp6v0a2
Atp6v0a4
Atp6v0b
Atp6v0c
Atp6v0cp3
Atp6v0d1
Atp6v0d2
Atp6v0e1
Atp6v0e2
Atp6v0e2-as1
Atp6v1a
Atp6v1b1
Atp6v1b2
Atp6v1c1
Atp6v1c2
Atp6v1d
Atp6v1e2
Atp6v1f
Atp6v1g1
Atp6v1g1p2
Atp6v1g1p3
Atp6v1g1p6
Atp6v1g1p7
Atp6v1g2
Atp6v1g2-ddx39b
Atp7a
Atp7b
Atp8a1
Atp8a2
Atp8b2
Atp8b3
Atp8b4
Atp9a
Atp9b
Atpaf2
Atr
Atraid
Atrip
Atrn
Atrx
Atxn1
Atxn10
Atxn1l
Atxn2
Atxn2-as
Atxn2l
Atxn7
Atxn7l1
Atxn7l2
Atxn7l3
Atxn7l3b
Auh
Aup1
Aurka
Aurkaip1
Aurkb
Aurkc
Auts2
Avil
Avl9
Avp
Avpr2
Axdnd1
Axin1
Axin2
Axl
Azi2
Azin1
Azin1-as1
Azin2
Azu1p1
B2m
B3galnt1
B3galnt1p1
B3galt4
B3galt5
B3galt5-as1
B3galt6
B3gat1
B3gat3
B3gat3p1
B3gnt10
B3gnt3
B3gnt4
B3gnt5
B3gnt6
B3gnt7
B3gntl1
B4galnt1
B4galnt3
B4galnt4
B4galt1-as1
B4galt2
B4galt3
B4galt4
B4galt6
B4galt7
B9d1
B9d2
Baalc
Baalc-as1
Babam1
Babam2
Bace2
Bach1
Bach1-it1
Bach2
Bad
Bag2
Bag3
Bag4
Bag6
Bage2
Bahcc1
Baiap2
Baiap2l1
Baiap2l2
Baiap3
Bak1
Bambi
Bancr
Banf1
Banf1p2
Bank1
Banp
Barhl1
Barx1
Barx1-dt
Barx2
Basp1
Batf
Bax
Baz1a
Baz2a
Baz2b
Bbip1
Bbof1
Bbox1
Bbox1-as1
Bbs1
Bbs12
Bbs2
Bbs4
Bbs5
Bbs7
Bbs9
Bbx
Bcam
Bcan
Bcap29
Bcar1
Bcar3
Bcar4
Bcas1
Bcas3
Bcas4
Bcat2
Bccip
Bcdin3d-as1
Bckdha
Bckdhb
Bckdk
Bcl11a
Bcl2
Bcl2l1
Bcl2l11
Bcl2l12
Bcl2l13
Bcl2l14
Bcl2l15
Bcl2l2
Bcl2l2-pabpn1
Bcl3
Bcl6
Bcl6b
Bcl7a
Bcl7c
Bcl9
Bcl9l
Bclaf1p1
Bco2
Bcorl1
Bcr
Bcrp2
Bcrp5
Bcs1l
Bdh1
Bdh2
Bdkrb1
Bdkrb2
Bdnf-as
Bdp1
Bean1
Becn1
Begain
Bend3
Bend6
Bend7
Best1
Best2
Best3
Bet1l
Bfar
Bfsp1
Bglt3
Bhlha15
Bhlhb9
Bhlhe40
Bhlhe41
Bicc1
Bicd1
Bicdl1
Bicdl2
Bicra
Bicral
Bin1
Bin2
Bin3
Birc2
Birc3
Birc5
Birc6
Birc7
Bispr
Bivm
Bivm-ercc5
Blace
Blcap
Blk
Blm
Bloc1s1
Bloc1s2
Bloc1s3
Bloc1s4
Bloc1s5-txndc5
Bloc1s6
Blvra
Blvrb
Blzf1
Bmf
Bmf-as1
Bmi1
Bmp1
Bmp2k
Bmp4
Bmp7
Bmper
Bmpr1a
Bmpr1b
Bmpr2
Bms1p1
Bms1p21
Bnc2-as1
Bnip1
Bnip2
Bnip3
Bnip3l
Bnip3p22
Bnip3p26
Bnipl
Boc
Bod1p2
Bok-as1
Bola1
Bola2p1
Bola2p3
Bola3-as1
Bop1
Bora
Borcs5
Borcs6
Borcs7
Borcs7-asmt
Borcs8
Borcs8-mef2b
Bpgm
Bphl
Bpi
Bpifa4p
Bpifb1
Bpifb5p
Bpifc
Bptf
Braf
Brap
Brca1
Brca2
Brcc3
Brd1
Brd2
Brd3
Brd3os
Brd4
Brd7p2
Brd7p4
Brd7p5
Brd8
Brd9
Brd9p2
Brf1
Brf2
Bri3
Bri3p1
Brinp2
Brix1
Brms1
Brms1l
Brox
Brpf1
Brpf3
Brsk1
Brsk2
Brwd1
Brwd1-as1
Brwd1-as2
Brwd1p1
Bscl2
Bsdc1
Bsg
Bspry
Bst1
Btbd11
Btbd18
Btbd19
Btbd2
Btbd3
Btbd6
Btbd6p1
Btbd8
Btbd9
Btd
Btf3
Btf3l4
Btf3l4p2
Btf3p7
Btf3p8
Btf3p9
Btg2
Btg3-as1
Btk
Btla
Btn2a1
Btn2a2
Btn2a3p
Btn3a1
Btn3a2
Btn3a3
Btnl10
Btnl2
Btnl8
Btnl9
Btrc
Bub1b
Bub1b-pak6
Bub3
Bud23
Bud31
Bves-as1
Bx248123.1
Bx255925.1
Bx255925.3
Bx284668.2
Bx284668.4
Bx293535.1
Bx322234.1
Bx323046.1
Bx470102.1
Bx537318.1
Bx537318.2
Bx539320.1
Bx571818.1
Bx640514.2
Bx649632.1
Bx842559.2
Bx842568.3
Bx890604.2
Bx927359.1
Bysl
Bzw1
Bzw2
C10orf113
C10orf25
C10orf53
C10orf55
C10orf90
C10orf91
C11orf1
C11orf44
C11orf49
C11orf52
C11orf54
C11orf58
C11orf65
C11orf68
C11orf74
C11orf80
C11orf88
C11orf91
C11orf94
C11orf95
C11orf97
C12orf10
C12orf29
C12orf40
C12orf43
C12orf45
C12orf50
C12orf54
C12orf57
C12orf60
C12orf65
C12orf73
C12orf74
C12orf75
C12orf76
C12orf77
C12orf80
C14orf119
C14orf132
C14orf178
C14orf28
C14orf93
C15orf39
C15orf41
C15orf48
C15orf53
C15orf56
C15orf61
C15orf62
C15orf65
C16orf45
C16orf58
C16orf70
C16orf71
C16orf72
C16orf74
C16orf86
C16orf89
C16orf92
C16orf97
C17orf100
C17orf107
C17orf49
C17orf53
C17orf64
C17orf75
C17orf80
C17orf82
C17orf97
C17orf98
C17orf99
C18orf21
C18orf25
C18orf32
C18orf54
C18orf65
C19orf24
C19orf25
C19orf33
C19orf38
C19orf44
C19orf48
C19orf53
C19orf54
C19orf57
C19orf66
C19orf67
C19orf71
C19orf81
C19orf85
C1d
C1dp2
C1dp4
C1galt1
C1galt1p1
C1galt1p2
C1galt1p3
C1orf100
C1orf105
C1orf109
C1orf112
C1orf122
C1orf147
C1orf159
C1orf167
C1orf194
C1orf198
C1orf21
C1orf210
C1orf216
C1orf220
C1orf232
C1orf35
C1orf53
C1orf54
C1orf56
C1qbp
C1qtnf1
C1qtnf12
C1qtnf1-as1
C1qtnf4
C1qtnf6
C1qtnf7
C1qtnf8
C1qtnf9
C1qtnf9b
C1rl
C1rl-as1
C2
C20orf141
C20orf144
C20orf194
C20orf197
C20orf203
C20orf204
C20orf27
C20orf85
C21orf59-tcp10l
C21orf62-as1
C21orf91
C21orf91-ot1
C22orf15
C22orf23
C22orf46
C2cd2l
C2cd3
C2cd4a
C2cd4d
C2cd4d-as1
C2cd5
C2orf15
C2orf40
C2orf42
C2orf49
C2orf50
C2orf69
C2orf69p1
C2orf69p2
C2orf69p4
C2orf70
C2orf72
C2orf73
C2orf74
C2orf76
C2orf81
C2orf83
C2orf88
C2orf91
C2orf92
C3
C3orf14
C3orf35
C3orf38
C3orf52
C3orf80
C3p1
C4bpa
C4bpb
C4orf19
C4orf33
C4orf45
C4orf46
C4orf47
C4orf48
C4orf50
C4orf51
C5
C5ar1
C5ar2
C5orf15
C5orf22
C5orf24
C5orf30
C5orf38
C5orf47
C5orf49
C5orf51
C5orf56
C5orf63
C5orf66
C5orf66-as2
C6orf120
C6orf132
C6orf136
C6orf141
C6orf201
C6orf203
C6orf223
C6orf48
C6orf62
C6orf89
C6orf99
C7orf26
C7orf31
C7orf43
C7orf50
C7orf57
C8g
C8orf31
C8orf33
C8orf34
C8orf44
C8orf58
C8orf74
C8orf82
C8orf86
C8orf89
C9
C9orf106
C9orf129
C9orf135
C9orf135-dt
C9orf139
C9orf147
C9orf152
C9orf16
C9orf163
C9orf170
C9orf24
C9orf3
C9orf43
C9orf50
C9orf64
C9orf66
C9orf78
C9orf85
C9orf92
Ca10
Ca11
Ca13
Ca14
Ca2
Ca4
Ca5b
Ca5bp1
Ca7
Ca9
Cab39
Cab39l
Cabcoco1
Cabin1
Cables1
Cables2
Cabp1
Cabp4
Cabyr
Cacfd1
Cachd1
Cacna1a
Cacna1c
Cacna1c-as1
Cacna1d
Cacna1e
Cacna1g
Cacna1g-as1
Cacna1h
Cacna1i
Cacna2d1
Cacna2d2
Cacna2d3
Cacna2d4
Cacnb1
Cacnb2
Cacnb3
Cacnb4
Cacng5
Cacng6
Cacng7
Cacng8
Cactin
Cactin-as1
Cacybp
Cacybpp1
Cad
Cadm2
Cadm3
Cage1
Cahm
Calb2
Calcb
Calcoco2
Calcp
Calcr
Cald1
Calhm1
Calhm2
Calhm3
Calhm6
Calm1
Calm3
Caln1
Calr
Calr4p
Calu
Caly
Camk1d
Camk2a
Camk2b
Camk2g
Camk2n1
Camk4
Camkk2
Camkmt
Camkv
Camlg
Camp
Camsap1
Camsap2
Camsap3
Camta1
Camta2
Cand1
Cand2
Cant1
Canx
Cap1
Cap1p2
Cap2
Capg
Capn1
Capn10
Capn12
Capn13
Capn15
Capn2
Capn3
Capn5
Capn7
Capn8
Capns1
Caprin1
Caps2
Capsl
Capza1
Capza2
Capzb
Card10
Card14
Card18
Card19
Card6
Card8
Card8-as1
Card9
Carf
Carm1
Carmil1
Carmil2
Carmn
Carnmt1-as1
Carns1
Cars
Cars2
Casc11
Casc15
Casc19
Casc2
Casc3
Casc4
Casc8
Casc9
Casd1
Caskin2
Casp10
Casp17p
Casp2
Casp3
Casp4
Casp7
Casp8
Casp8ap2
Casp9
Cast
Castor1
Castor2
Castor3
Casz1
Cat
Catip
Catsper1
Catsper2
Catsper2p1
Catsper3
Catsperd
Catspere
Catsperg
Catsperz
Cav1
Cav2
Cavin4
Cbarp
Cbfa2t2
Cbfa2t3
Cbfb
Cbl
Cblc
Cbll1
Cbln2
Cbr1
Cbr3-as1
Cbwd2
Cbwd5
Cbx2
Cbx3
Cbx3p9
Cbx4
Cbx6
Cbx7
Cbx8
Cby1
Cc2d1a
Cc2d2b
Ccar1
Ccar2
Ccdc102b
Ccdc103
Ccdc106
Ccdc107
Ccdc113
Ccdc115
Ccdc116
Ccdc117
Ccdc12
Ccdc120
Ccdc121
Ccdc124
Ccdc126
Ccdc13
Ccdc130
Ccdc134
Ccdc136
Ccdc137
Ccdc138
Ccdc141
Ccdc142
Ccdc144nl-as1
Ccdc146
Ccdc15
Ccdc150
Ccdc151
Ccdc152
Ccdc154
Ccdc155
Ccdc157
Ccdc158
Ccdc159
Ccdc162p
Ccdc166
Ccdc171
Ccdc174
Ccdc18
Ccdc180
Ccdc183
Ccdc183-as1
Ccdc184
Ccdc185
Ccdc188
Ccdc189
Ccdc18-as1
Ccdc190
Ccdc192
Ccdc194
Ccdc196
Ccdc197
Ccdc198
Ccdc22
Ccdc24
Ccdc26
Ccdc28a
Ccdc28b
Ccdc30
Ccdc32
Ccdc33
Ccdc34
Ccdc39
Ccdc39-as1
Ccdc40
Ccdc47
Ccdc50
Ccdc51
Ccdc57
Ccdc6
Ccdc61
Ccdc62
Ccdc63
Ccdc65
Ccdc66
Ccdc69
Ccdc7
Ccdc70
Ccdc74a
Ccdc77
Ccdc78
Ccdc8
Ccdc80
Ccdc81
Ccdc83
Ccdc84
Ccdc85b
Ccdc86
Ccdc88a
Ccdc88b
Ccdc88c
Ccdc9
Ccdc91
Ccdc92
Ccdc93
Ccdc97
Ccdc9b
Ccer2
Cchcr1
Ccl16
Ccl17
Ccl2
Ccl20
Ccl25
Ccl4
Ccl4l2
Ccm2
Ccm2l
Ccn1
Ccn3
Ccna1
Ccnb1
Ccnb2
Ccnb3
Ccnd1
Ccnd2
Ccnd3
Ccndbp1
Ccne1
Ccnf
Ccng1
Ccng1p1
Ccng2
Ccnh
Ccni2
Ccnj
Ccnjl
Ccnk
Ccnl2
Ccnt2
Ccny
Ccnyl1
Ccp110
Ccr10
Ccr12p
Ccr4
Ccr6
Ccr7
Ccrl2
Ccs
Ccser1
Ccser2
Cct2
Cct3
Cct5
Cct6a
Cct6p1
Cct6p3
Cct7
Cct8
Ccz1
Cd109
Cd151
Cd160
Cd163l1
Cd164l2
Cd177p1
Cd180
Cd19
Cd1c
Cd200
Cd200r1l
Cd209
Cd22
Cd247
Cd27
Cd274
Cd276
Cd27-as1
Cd2ap
Cd2bp2
Cd300a
Cd300lg
Cd302
Cd33
Cd34
Cd36
Cd37
Cd3e
Cd3eap
Cd3g
Cd4
Cd40
Cd44
Cd46
Cd46p1
Cd48
Cd52
Cd53
Cd55
Cd58
Cd59
Cd6
Cd63
Cd68
Cd69
Cd7
Cd70
Cd72
Cd74
Cd79a
Cd79b
Cd81
Cd82
Cd83
Cd84
Cd9
Cd99
Cd99l2
Cd99p1
Cdadc1
Cdan1
Cdc123
Cdc14a
Cdc14b
Cdc16
Cdc20
Cdc25b
Cdc27p3
Cdc34
Cdc37
Cdc37l1
Cdc37l1-dt
Cdc40
Cdc42
Cdc42bpa
Cdc42bpb
Cdc42ep1
Cdc42ep2
Cdc42ep3
Cdc42ep4
Cdc42ep5
Cdc42p5
Cdc42se1
Cdc42se2
Cdc45
Cdc6
Cdc7
Cdc73
Cdca2
Cdca3
Cdca4p2
Cdca5
Cdca7
Cdca8
Cdcp1
Cdcp2
Cdh1
Cdh11
Cdh15
Cdh17
Cdh20
Cdh22
Cdh23
Cdh24
Cdh26
Cdh7
Cdh8
Cdh9
Cdhr1
Cdhr2
Cdhr3
Cdhr4
Cdhr5
Cdip1
Cdiptosp
Cdk1
Cdk10
Cdk11a
Cdk12
Cdk13
Cdk14
Cdk16
Cdk18
Cdk2
Cdk2ap1
Cdk2ap2
Cdk2ap2p2
Cdk2ap2p3
Cdk3
Cdk5
Cdk5r1
Cdk5r2
Cdk5rap2
Cdk5rap3
Cdk6
Cdk7
Cdk8
Cdk9
Cdkal1
Cdkl1
Cdkl5
Cdkn1a
Cdkn1b
Cdkn2a
Cdkn2a-dt
Cdkn2aip
Cdkn2b
Cdkn2b-as1
Cdkn2c
Cdkn2d
Cdkn3
Cdr2l
Cdrt1
Cdrt4
Cds1
Cds2
Cdt1
Cdv3
Cdx1
Cdx2
Cdyl
Cdyl2
Ceacam19
Ceacam20
Ceacam21
Ceacam5
Cebpa-dt
Cebpb
Cebpb-as1
Cebpd
Cebpg
Cebpzos
Cecr2
Cecr7
Cela1
Cela3b
Celf1
Celf2
Celf2-as2
Celf2-dt
Celf4
Celf5
Celsr1
Celsr2
Celsr3
Cemip
Cemip2
Cend1
Cenpa
Cenpbd1p1
Cenpf
Cenph
Cenpi
Cenpj
Cenpk
Cenpm
Cenpn
Cenpo
Cenpp
Cenps
Cenps-cort
Cenpt
Cenpw
Cenpx
Cep104
Cep112
Cep120
Cep126
Cep131
Cep135
Cep152
Cep164
Cep164p1
Cep170b
Cep192
Cep250
Cep295nl
Cep350
Cep41
Cep44
Cep55
Cep57
Cep57l1
Cep57l1p1
Cep63
Cep68
Cep78
Cep83
Cep83-dt
Cep85
Cep85l
Cep95
Cep97
Cept1
Cer1
Cercam
Cerk
Cerna1
Cerna3
Cers1
Cers4
Cers6
Cers6-as1
Ces1p1
Ces2
Ces3
Ces4a
Ces5ap1
Cetn1
Cetp
Cfap100
Cfap157
Cfap161
Cfap206
Cfap221
Cfap299
Cfap300
Cfap36
Cfap410
Cfap52
Cfap54
Cfap57
Cfap58
Cfap58-dt
Cfap61
Cfap65
Cfap69
Cfap70
Cfap73
Cfap74
Cfap77
Cfap97d1
Cfap97d2
Cfap99
Cfb
Cfdp1
Cfh
Cfhr3
Cfl1
Cfl1p1
Cfl2
Cflar
Cfp
Cftr
Cga
Cgb2
Cgb3
Cgn
Cgnl1
Cgref1
Cgrrf1
Chac1
Chad
Chadl
Chaf1a
Chaf1b
Champ1
Chat
Chchd1
Chchd2p2
Chchd2p6
Chchd3
Chchd5
Chchd6
Chchd7
Chd1
Chd1l
Chd2
Chd3
Chd4
Chd6
Chd7
Chd8
Chd9
Chdh
Chek1
Chek2
Chfr
Chga
Chgb
Chi3l2
Chic1
Chic2
Chid1
Chka
Chkb
Chkb-cpt1b
Chkb-dt
Chml
Chmp1a
Chmp1ap1
Chmp1b
Chmp1b-as1
Chmp2b
Chmp5
Chmp6
Chmp7
Chn2
Chodl
Chordc1
Chp1
Chpf
Chpf2
Chpt1
Chrac1
Chrd
Chrdl2
Chrm1
Chrm3
Chrm3-as1
Chrm3-as2
Chrm4
Chrna10
Chrna2
Chrna3
Chrna4
Chrna5
Chrna7
Chrnb1
Chrnb2
Chrnb4
Chrnd
Chrne
Chst1
Chst10
Chst11
Chst12
Chst13
Chst14
Chst15
Chst5
Chst6
Chst7
Chst8
Chsy1
Chtf18
Chtf8
Chtop
Chuk
Churc1
Churc1-fntb
Ciao1
Ciao2a
Ciao3
Ciapin1
Ciart
Cib2
Cic
Cicp16
Cidea
Cideb
Ciita
Cilp2
Cipc
Cir1p3
Cirbp
Cirbp-as1
Cisd1
Cisd2
Cisd3
Cish
Cit
Cited2
Ciz1
Ckap2
Ckb
Cklf
Cklf-cmtm1
Cks1b
Clasp1
Clasp2
Clasrp
Clba1
Clcn1
Clcn2
Clcn3
Clcn5
Clcn6
Clcn7
Clcnka
Clcnkb
Cldn10-as1
Cldn11
Cldn12
Cldn15
Cldn16
Cldn19
Cldn23
Cldn3
Cldn4
Cldn7
Cldnd1
Cldnd2
Clec11a
Clec12a
Clec16a
Clec17a
Clec1a
Clec2d
Clec2l
Clec4a
Clec4d
Clec4e
Clec4f
Clec4g
Clec4gp1
Clec5a
Clecl1
Clic1
Clic2
Clic4
Clic5
Clip1
Clip2
Clip3
Clip4
Clk2
Clk3
Clmn
Cln3
Cln5
Cln6
Cln8
Clp1
Clpb
Clpp
Clps
Clpsl1
Clpsl2
Clptm1
Clptm1l
Clpx
Clrn2
Clspn
Clstn1
Clstn2
Clstn3
Clta
Cltb
Cltc
Cltcl1
Clu
Cluap1
Cluhp3
Cluhp6
Clul1
Clvs1
Clvs2
Clybl
Cmahp
Cmas
Cmbl
Cmc1
Cmc2
Cmc4
Cmip
Cmpk1
Cmpk2
Cmss1
Cmtm2
Cmtm3
Cmtm4
Cmtm5
Cmtm7
Cmtm8
Cmtr1
Cnbd1
Cnbd2
Cndp2
Cnep1r1
Cnfn
Cnga4
Cngb1
Cnih2
Cnih3
Cnih4
Cnksr1
Cnksr2
Cnksr3
Cnmd
Cnn1
Cnn2
Cnn2p6
Cnn2p8
Cnn3
Cnnm2
Cnnm3
Cnot1
Cnot10
Cnot2
Cnot3
Cnot4
Cnot6
Cnot7p2
Cnot8
Cnot9
Cnp
Cnppd1
Cnpy1
Cnpy3
Cnpy4
Cnst
Cntd1
Cntd2
Cntfr
Cntln
Cntn2
Cntn4
Cntn5
Cntnap1
Cntnap2
Cntnap5
Cntrl
Cntrob
Coa1
Coa5
Coa6
Coa7
Coasy
Cobll1
Coch
Cog1
Cog2
Cog3
Cog4
Cog6
Cog7
Cog8
Col11a2
Col12a1
Col13a1
Col14a1
Col16a1
Col17a1
Col18a1
Col18a1-as2
Col19a1
Col1a1
Col1a2
Col20a1
Col22a1
Col26a1
Col27a1
Col28a1
Col2a1
Col3a1
Col4a1
Col4a2
Col4a2-as2
Col4a3
Col5a1
Col6a1
Col6a2
Col6a3
Col8a1
Col9a1
Col9a2
Col9a3
Colca2
Colec11
Colgalt1
Commd1
Commd10
Commd3
Commd3-bmi1
Commd4
Commd5
Comp
Comt
Comtd1
Cop1
Copb2
Copg1
Cops4
Cops5
Cops6
Cops7a
Cops7b
Cops8
Copz1
Copz2
Coq10a
Coq10b
Coq2
Coq4
Coq5
Coq6
Coq7
Coq8a
Coq8b
Coq9
Corin
Coro1a
Coro1b
Coro1c
Coro2a
Coro2b
Coro6
Coro7
Coro7-pam16
Cotl1
Cox10
Cox11p1
Cox14
Cox15
Cox17
Cox18
Cox19
Cox20
Cox20p2
Cox4i1
Cox4i2
Cox5b
Cox6a1
Cox6b1
Cox6b2
Cox6c
Cox6cp2
Cox6cp6
Cox6cp7
Cox7b
Cox7bp2
Cox7c
Cox8c
Cp
Cpa1
Cpa3
Cpa4
Cpa5
Cpa6
Cpamd8
Cpb1
Cpb2
Cpb2-as1
Cpd
Cpe
Cpeb1-as1
Cpeb2
Cpeb3
Cpeb4
Cped1
Cplx2
Cplx4
Cpne1
Cpne2
Cpne3
Cpne4
Cpne5
Cpne6
Cpne7
Cpne8-as1
Cpne9
Cpped1
Cpq
Cps1
Cpsf1
Cpsf2
Cpsf3
Cpsf4
Cpsf4l
Cpsf6
Cpsf7
Cpt1a
Cpt1b
Cpt1c
Cpt2
Cptp
Cpvl
Cpz
Cr1
Cr1l
Cr2
Cr381653.1
Cr392000.2
Cr392039.3
Cr559946.1
Cr559946.2
Cr786580.1
Cr848007.1
Crabp1
Cracr2a
Cracr2b
Cradd
Cramp1
Crat
Crb2
Crb3
Crbn
Crcp
Creb1
Creb3
Creb3l1
Creb3l2
Creb3l3
Creb3l4
Creb5
Crebbp
Crebl2
Crebrf
Creg2
Creld1
Creld2
Crem
Crhbp
Crhr1
Crim1
Crim1-dt
Crip1
Crip2
Cript
Crisp3
Crispld1
Crispld2
Crkl
Crlf1
Crls1
Crocc
Croccp2
Croccp3
Crot
Crpp1
Crtap
Crtc1
Crtc2
Crtc3
Crtc3-as1
Cry2
Cryba2
Crybb2p1
Crybg1
Crybg2
Crygn
Cryl1
Crym
Crym-as1
Cryzl1
Cryzl2p
Cryzp1
Csad
Csag4
Csde1
Cse1l
Csf1
Csf1r
Csf2ra
Csf3
Csf3r
Csh1
Csk
Cskmt
Csmd1
Csnk1a1
Csnk1d
Csnk1e
Csnk1g1
Csnk1g2
Csnk1g2p1
Csnk1g3
Csnk2a1
Csnk2a2
Csnk2b
Cspg5
Cspp1
Csrnp1
Csrnp3
Csrp1
Cst13p
Cst3
Cst9lp2
Csta
Cstb
Cstf1
Cstf2
Cstf3-dt
Ct45a1
Ctage7p
Ctbp1
Ctbp1-as
Ctbp1-dt
Ctbp2p1
Ctbp2p4
Ctbp2p6
Ctc1
Ctcf
Ctcfl
Ctdnep1
Ctdp1
Ctdsp1
Ctdspl
Ctdspl2
Ctf1
Ctf2p
Cth
Cthrc1
Ctif
Ctnna1
Ctnna2
Ctnnb1
Ctnnbl1
Ctnnd1
Ctnnd2
Ctns
Ctps1
Ctr9
Ctrl
Ctsa
Ctsb
Ctsc
Ctsd
Ctse
Ctsh
Ctsk
Ctss
Ctsv
Ctsw
Ctsz
Cttn
Cttnbp2
Cttnbp2nl
Ctu2
Ctxn2
Cu104787.1
Cubn
Cuedc1
Cuedc2
Cul1
Cul2
Cul4a
Cul5
Cul9
Cuta
Cutalp
Cutc
Cux1
Cwc25
Cwc27
Cwh43
Cxadr
Cxcl1
Cxcl12
Cxcl16
Cxcl3
Cxcl6
Cxcl8
Cxcr3
Cxcr6
Cxorf40a
Cxorf58
Cxorf65
Cxxc1
Cxxc4-as1
Cxxc5
Cxxc5-as1
Cyb561
Cyb561d1
Cyb561d2
Cyb5b
Cyb5d1
Cyb5d2
Cyb5r2
Cyb5r3
Cyb5r4
Cyb5rl
Cyba
Cybc1
Cybrd1
Cyc1
Cycs
Cycsp19
Cycsp29
Cycsp38
Cyfip2
Cyhr1
Cyld
Cyp11a1
Cyp1b1
Cyp1b1-as1
Cyp20a1
Cyp26a1
Cyp27a1
Cyp27b1
Cyp27c1
Cyp2a6
Cyp2a7
Cyp2a7p2
Cyp2b6
Cyp2b7p
Cyp2c18
Cyp2c59p
Cyp2d7
Cyp2e1
Cyp2f2p
Cyp2j2
Cyp2s1
Cyp2t1p
Cyp2u1
Cyp2w1
Cyp39a1
Cyp3a43
Cyp3a5
Cyp46a1
Cyp4f12
Cyp4f23p
Cyp4f24p
Cyp4f26p
Cyp4f3
Cyp4f32p
Cyp4f36p
Cyp4f62p
Cyp4f8
Cyp4v2
Cyp51a1-as1
Cyp8b1
Cys1
Cysltr2
Cystm1
Cyth1
Cyth2
Cyth3
Cyth4
Cytl1
Cyyr1-as1
Czib
D2hgdh
Daam1
Daam2
Dab2
Dab2ip
Dact1
Dact3
Dact3-as1
Dag1
Dagla
Daglb
Dalrd3
Dancr
Dand5
Dao
Dap
Dap3
Dap3p2
Dapk1
Dapk2
Dapk3
Dapp1
Dars
Dars2
Dars-as1
Daxx
Dazap1
Dazap2
Dbf4
Dbf4b
Dbh-as1
Dbi
Dbil5p
Dbn1
Dbndd2
Dbnl
Dbp
Dbx2
Dcaf1
Dcaf10
Dcaf11
Dcaf12
Dcaf13
Dcaf13p1
Dcaf15
Dcaf17
Dcaf4
Dcaf6
Dcaf7
Dcakd
Dcbld1
Dcbld2
Dcdc1
Dcdc2b
Dcdc2c
Dchs2
Dck
Dclk2
Dclre1a
Dclre1b
Dcp1a
Dcp2
Dcst1-as1
Dcst2
Dctd
Dctn2
Dctn3
Dctn4
Dctn5
Dctn6
Dcun1d1
Dcun1d2
Dcun1d4
Dcun1d5
Dcxr-dt
Dda1
Ddah2
Ddb1
Ddb2
Ddc-as1
Ddhd1
Ddhd2
Ddi2
Ddias
Ddit3
Ddit4
Ddit4-as1
Ddit4l
Ddn-as1
Ddo
Ddr1
Ddr2
Ddx1
Ddx10
Ddx11
Ddx11-as1
Ddx11l1
Ddx11l10
Ddx11l2
Ddx11l5
Ddx17
Ddx18
Ddx18p4
Ddx19a
Ddx19b
Ddx20
Ddx21
Ddx25
Ddx27
Ddx28
Ddx39a
Ddx39b
Ddx39b-as1
Ddx3p3
Ddx3x
Ddx3y
Ddx4
Ddx41
Ddx42
Ddx43
Ddx46
Ddx47
Ddx49
Ddx5
Ddx50
Ddx51
Ddx52
Ddx53
Ddx54
Ddx55
Ddx55p1
Ddx56
Ddx59
Ddx6
Ddx60
Ddx60l
Deaf1
Dec1
Decr1
Decr2
Dedd
Dedd2
Def8
Defa11p
Defa4
Defb128
Degs1
Degs2
Dele1
Dennd1a
Dennd1c
Dennd2a
Dennd2c
Dennd2d
Dennd3
Dennd4a
Dennd4b
Dennd4c
Dennd5a
Dennd5b-as1
Dennd6a-dt
Dennd6b
Denr
Depdc1-as1
Depdc4
Depdc5
Depdc7
Depp1
Deptor
Dera
Des
Desi2
Deup1
Dffb
Dffbp1
Dgat1
Dgat2
Dgat2l7p
Dgcr10
Dgcr2
Dgcr5
Dgcr8
Dgcr9
Dgka
Dgkb
Dgkd
Dgke
Dgkg
Dgkh
Dgki
Dgkq
Dgkz
Dglucy
Dguok
Dhcr24-dt
Dhdds
Dhdh
Dhfr
Dhodh
Dhrs1
Dhrs11
Dhrs13
Dhrs2
Dhrs4
Dhrs4l1
Dhrs4l2
Dhrs7
Dhrs7b
Dhrs9
Dhrsx
Dhtkd1
Dhx30
Dhx32
Dhx35
Dhx38
Dhx40
Dhx58
Dhx8
Dhx9
Diablo
Diaph1
Diaph2
Diaph3
Dicer1
Dicer1-as1
Dido1
Dinol
Dio1
Dio2
Dip2a
Dip2b
Dip2c
Dipk1a
Dipk1b
Dipk2a
Dis3l
Dis3l2
Disc1
Disc1fp1
Disc1-it1
Disp2
Disp3
Dixdc1
Dkc1
Dkk1
Dkk3
Dkkl1
Dlat
Dlc1
Dld
Dlec1
Dleu1
Dleu7
Dlg1
Dlg1-as1
Dlg2
Dlg3
Dlg3-as1
Dlg4
Dlg5
Dlg5-as1
Dlgap1
Dlgap1-as1
Dlgap1-as2
Dlgap2
Dlgap3
Dlgap4
Dlk1
Dll1
Dll3
Dll4
Dlst
Dlx1
Dlx2
Dlx2-dt
Dlx4
Dlx5
Dlx6
Dlx6-as1
Dm1-as
Dmac2
Dmac2l
Dmap1
Dmbt1p1
Dmgdh
Dmkn
Dmpk
Dmrt1
Dmrt2
Dmrtb1
Dmtf1
Dmtn
Dmwd
Dmxl1
Dnaaf1
Dnaaf3
Dnaaf4
Dnaaf5
Dnah1
Dnah10
Dnah10os
Dnah11
Dnah14
Dnah17
Dnah17-as1
Dnah2
Dnah3
Dnah6
Dnah7
Dnah8
Dnah9
Dnai1
Dnai2
Dnaja1
Dnaja3
Dnaja4
Dnajb11
Dnajb12
Dnajb13
Dnajb2
Dnajb4
Dnajb5
Dnajb5-dt
Dnajb6
Dnajb9
Dnajc10
Dnajc12
Dnajc13
Dnajc14
Dnajc16
Dnajc18
Dnajc19p3
Dnajc19p9
Dnajc2
Dnajc21
Dnajc22
Dnajc24
Dnajc25
Dnajc25-gng10
Dnajc27-as1
Dnajc3
Dnajc30
Dnajc4
Dnajc5
Dnajc6
Dnajc8
Dnajc9
Dnajc9-as1
Dnal1
Dnase1
Dnase1l1
Dnase1l2
Dnase1l3
Dnase2
Dnd1p1
Dnhd1
Dnm1
Dnm1l
Dnm1p38
Dnm1p46
Dnm1p50
Dnm2
Dnm3
Dnmt3a
Dnmt3b
Dnph1
Dnttip1
Doc2a
Doc2gp
Dock1
Dock11
Dock2
Dock4
Dock5
Dock6
Dock7
Dock8
Dock9
Dock9-dt
Dok1
Dok2
Dok3
Dok4
Dok5
Dok7
Dolk
Dolpp1
Donson
Dop1a
Dop1b
Dot1l
Dpagt1
Dpcd
Dpep1
Dpep2
Dpf2
Dph1
Dph2
Dph6
Dph6-dt
Dph7
Dpm1
Dpp10
Dpp3
Dpp6
Dpp7
Dpp8
Dpp9
Dpp9-as1
Dprxp3
Dpy19l2p3
Dpy19l2p5
Dpy19l3
Dpy19l4
Dpy30
Dpys
Dpysl2
Dpysl3
Dpysl4
Dpysl5
Dqx1
Dr1
Draic
Dram1
Drap1
Drc1
Drc3
Drc7
Drd4
Drg1
Drg2
Drp2
Dsc2
Dscaml1
Dscas
Dscr8
Dscr9
Dse
Dsg1-as1
Dsg2
Dsg2-as1
Dsp
Dst
Dstn
Dstyk
Dtd1
Dtl
Dtna
Dtnb
Dtwd1
Dtx1
Dtx2
Dtx3l
Dtx4
Dtymk
Dubr
Duox1
Duox2
Duoxa1
Dus1l
Dus2
Dus3l
Dus4l
Dusp12
Dusp13
Dusp14
Dusp15
Dusp16
Dusp18
Dusp19
Dusp22
Dusp23
Dusp26
Dusp28
Dusp3
Dusp5
Dusp5p1
Dusp5p2
Dusp6
Dusp8
Dusp8p5
Dusp9
Dut
Dutp2
Dux4l16
Dux4l17
Dux4l37
Dux4l50
Dvl1
Dvl2
Dvl3
Dydc1
Dydc2
Dym
Dynap
Dync1h1
Dync1i1
Dync1i2
Dync1li2
Dync2h1
Dync2li1
Dynll1
Dynll1p4
Dynlrb1
Dynlrb2
Dyrk1a
Dyrk1b
Dyrk2
Dyrk3
Dyrk4
Dysf
Dzip1l
Dzip3
E2f3
E2f3p1
E2f4
E2f5
E4f1
Eaf1
Eaf2
Ebag9
Ebf1
Ebf4
Ebln3p
Ebp
Ecd
Ece1
Ecel1p2
Ecel1p3
Ech1
Echdc2
Echdc3
Eci1
Eci2
Ecm1
Ecpas
Ecsit
Ect2
Eda
Edar
Edaradd
Edc4
Eddm13
Eddm3a
Edem1
Edem3
Edn2
Ednrb
Edrf1
Edrf1-dt
Eed
Eef1a1
Eef1a1p25
Eef1a2
Eef1akmt2
Eef1akmt3
Eef1akmt4
Eef1akmt4-ece2
Eef1aknmt
Eef1b2
Eef1b2p5
Eef1d
Eef1dp3
Eef1e1p1
Eef1g
Eef1gp2
Eef2
Eef2k
Eefsec
Eepd1
Efcab1
Efcab12
Efcab13
Efcab14p1
Efcab2
Efcab5
Efcab7
Efcab8
Efcc1
Efemp2
Efhb
Efhc1
Efhd1
Efhd2
Efl1
Efl1p1
Efna1
Efna3
Efna4
Efna5
Efr3a
Efr3b
Egf
Egfem1p
Egfl7
Egflam
Egfr-as1
Egln1p1
Egln2
Egot
Egr2
Egr3
Egr4
Ehbp1
Ehbp1l1
Ehd1
Ehd2
Ehf
Ehhadh-as1
Ehmt1
Ehmt2
Ehmt2-as1
Ei24
Eid1
Eid3
Eif1
Eif1ay
Eif1b
Eif2a
Eif2ak1
Eif2ak2
Eif2ak3-dt
Eif2ak4
Eif2b2
Eif2b5
Eif2d
Eif2s1
Eif2s2p5
Eif2s3
Eif3b
Eif3d
Eif3e
Eif3f
Eif3g
Eif3h
Eif3i
Eif3j
Eif3k
Eif3l
Eif3m
Eif4a1
Eif4a2
Eif4a2p1
Eif4a2p5
Eif4a3
Eif4b
Eif4e
Eif4e1b
Eif4e2
Eif4e3
Eif4ebp2p1
Eif4ebp2p2
Eif4enif1
Eif4g1
Eif4g2
Eif4g3
Eif4h
Eif5
Eif5a
Eif5a2
Eif5ap2
Eif5b
Eif6
Elac1
Elac2
Elane
Elavl1
Elavl3
Eldr
Elf1
Elf2
Elf3
Elf3-as1
Elfn1-as1
Elk1
Elk1p1
Elk3
Ell2
Ell3
Elmo1
Elmo2
Elmo3
Elmod1
Elmod2
Elmod3
Elmsan1
Eln
Eloa
Eloa2
Elob
Elof1
Elovl2-as1
Elovl5
Elovl6
Elp2
Elp3
Elp4
Elp5
Elp6
Emb
Embp1
Emc10
Emc1-as1
Emc2
Emc3
Emc3-as1
Emc4
Emc6
Emcn
Emd
Eme1
Eme2
Emg1
Emid1
Emilin1
Emilin2
Eml1
Eml2
Eml2-as1
Eml3
Eml4
Eml6
Emp1
Emp3
Emsy
Emx1
Emx2
En2
Enah
Enam
Enc1
Endou
Endov
Eng
Engase
Eno1
Eno1-as1
Eno2
Eno3
Eno4
Enoph1
Enosf1
Enpp1
Enpp3
Enpp7p14
Enpp7p3
Enpp7p5
Ensa
Entpd1
Entpd2
Entpd3-as1
Entpd4
Entpd5
Entpd6
Entpd8
Entr1
Eny2
Eomes
Ep400
Ep400p1
Epas1
Epb41
Epb41l1
Epb41l3
Epb41l4a
Epb41l4a-as1
Epb41l4a-dt
Epb41l4b
Epb41l5
Epb42
Epc1
Epc2
Epcam
Epcam-dt
Epdr1
Epha1
Epha10
Epha1-as1
Epha2
Epha3
Epha5-as1
Epha6
Epha8
Ephb1
Ephb2
Ephb4
Ephb6
Ephx1
Ephx2
Ephx4
Epm2a
Epn1
Epn2
Epn3
Epor
Eppk1
Eprs
Eps15l1
Eps8
Eps8l1
Eps8l2
Epsti1
Eral1
Erap1
Erap2
Eras
Erbb2
Erbb3
Erbin
Erc1
Ercc1
Ercc2
Ercc3
Ercc4
Ercc5
Ercc6
Ercc6l2
Erf
Erfe
Erg
Ergic1
Ergic2
Ergic3
Erhp1
Eri1
Eri2
Eri3
Ericd
Erich1
Erich4
Erich5
Erich6
Erich6-as1
Erich6b
Erlec1
Erlin1
Erlin2
Ermap
Ermard
Ermp1
Ero1a
Erp29
Erv3-1
Ervk13-1
Ervk3-1
Ervk9-11
Ervmer34-1
Ervmer61-1
Ervw-1
Esam
Esco2
Esd
Espl1
Espn
Espnl
Esr2
Esrp1
Esrra
Esrrap2
Esrrb
Esyt1
Esyt2
Esyt3
Etaa1
Etf1
Etfbkmt
Etfdh
Etfrf1
Ethe1
Etnk1
Etnk2
Ets2
Etv1
Etv2
Etv4
Etv5
Etv6
Etv7
Eva1a
Eva1b
Eva1c
Evc
Evi5l
Evl
Evpl
Evpll
Evx1
Ewsat1
Ewsr1
Exd2
Exd3
Exo1
Exo5
Exoc1
Exoc3
Exoc3-as1
Exoc3l1
Exoc3l4
Exoc4
Exoc6
Exoc7
Exog
Exosc1
Exosc10
Exosc10-as1
Exosc2
Exosc4
Exosc7
Exosc8
Exosc9
Exph5
Ext2
Extl1
Extl3
Eya1
Eya2
Eya3
Eya4
Ezh1
Ezh2
Ezr
F10
F11
F11r
F12
F2
F2r
F2rl1
F2rl3
F3
F7
Fa2h
Faah
Faah2
Faahp1
Faap20
Faap24
Fabp1
Fabp2
Fabp3
Fabp5
Fabp5p13
Fabp5p3
Fabp6
Fadd
Fads2
Fads3
Faf2
Fah
Fahd1
Fahd2a
Fahd2b
Fahd2cp
Faim
Faim2
Falec
Fam102a
Fam102b
Fam107b
Fam110a
Fam110b
Fam111a
Fam111a-dt
Fam111b
Fam114a1
Fam117b
Fam118a
Fam118b
Fam120a
Fam120b
Fam120c
Fam122a
Fam122c
Fam124a
Fam124b
Fam129a
Fam129b
Fam129c
Fam131a
Fam131c
Fam133b
Fam135a
Fam135b
Fam13a
Fam13b
Fam13c
Fam149a
Fam149b1
Fam151b
Fam155b
Fam157a
Fam157c
Fam160a1
Fam160b1
Fam160b2
Fam162a
Fam163a
Fam163b
Fam166a
Fam167a
Fam168a
Fam169a
Fam169b
Fam171a1
Fam171a2
Fam171b
Fam172a
Fam173a
Fam174a
Fam174b
Fam177a1
Fam178b
Fam180a
Fam181a-as1
Fam182b
Fam183a
Fam185a
Fam186a
Fam186b
Fam187a
Fam189a1
Fam189a2
Fam189b
Fam192a
Fam193a
Fam193b
Fam198b-as1
Fam19a3
Fam19a5
Fam200b
Fam201a
Fam204cp
Fam205bp
Fam206a
Fam207a
Fam209b
Fam20b
Fam20c
Fam210b
Fam214b
Fam216a
Fam217a
Fam217b
Fam218a
Fam221a
Fam221b
Fam222a
Fam225a
Fam227b
Fam228b
Fam229a
Fam229b
Fam234a
Fam234b
Fam238c
Fam241b
Fam24b
Fam25g
Fam32a
Fam32cp
Fam3b
Fam3c2
Fam43a
Fam45a
Fam47e
Fam47e-stbd1
Fam49b
Fam50a
Fam50b
Fam53a
Fam53c
Fam57a
Fam66c
Fam71b
Fam71d
Fam71e2
Fam72a
Fam76a
Fam76b
Fam78a
Fam81a
Fam81b
Fam83a
Fam83c-as1
Fam83d
Fam83e
Fam83f
Fam83g
Fam83h
Fam84a
Fam86b3p
Fam86c1
Fam86c2p
Fam86ep
Fam86fp
Fam86gp
Fam86jp
Fam86kp
Fam89b
Fam8a3p
Fam91a1
Fam92a
Fam98b
Fam98c
Fan1
Fanca
Fancc
Fancd2
Fance
Fancg
Fanci
Fancl
Fancm
Fank1
Fap
Far1
Far1-it1
Far2
Farp1
Farp2
Fars2
Farsa
Farsa-as1
Fas
Fasn
Fastk
Fastkd2
Fat2
Fat3
Fat4
Fate1
Faxdc2
Fbh1
Fbl
Fblim1
Fbll1
Fbln1
Fbln2
Fbln5
Fbln7
Fbn1
Fbn3
Fbrs
Fbrsl1
Fbxl12
Fbxl15
Fbxl16
Fbxl18
Fbxl19
Fbxl2
Fbxl21p
Fbxl22
Fbxl3
Fbxl6
Fbxl8
Fbxo16
Fbxo2
Fbxo21
Fbxo22
Fbxo24
Fbxo25
Fbxo27
Fbxo28
Fbxo31
Fbxo32
Fbxo33
Fbxo34
Fbxo36
Fbxo38
Fbxo3-dt
Fbxo4
Fbxo41
Fbxo44
Fbxo45
Fbxo46
Fbxo6
Fbxo7
Fbxo9
Fbxw11p1
Fbxw4
Fbxw4p1
Fbxw5
Fbxw7
Fbxw8
Fcer1a
Fcer1g
Fcer2
Fcf1
Fcf1p1
Fcf1p3
Fcgr2a
Fcgr3a
Fcgr3b
Fcgrt
Fcho1
Fcho2
Fchsd1
Fchsd2
Fcmr
Fcn3
Fcrl1
Fcrl5
Fcrl6
Fcrla
Fcrlb
Fdft1
Fdps
Fdx1p2
Fdxr
Fem1a
Fem1b
Fen1
Fer
Fer1l4
Fer1l5
Fer1l6
Fermt1
Fermt3
Fes
Fetub
Fev
Fez1
Fez2
Fezf1
Fezf1-as1
Ffar2
Ffar4
Fga
Fgd2
Fgd3
Fgd4
Fgd5
Fgd5p1
Fgf1
Fgf11
Fgf12
Fgf12-as2
Fgf12-as3
Fgf13-as1
Fgf14-as2
Fgf16
Fgf2
Fgf22
Fgf5
Fgf7
Fgf9
Fgfr1
Fgfr1op
Fgfr1op2
Fgfr3
Fgfr3p6
Fgfr4
Fgfrl1
Fgg
Fggy
Fgl1
Fgr
Fh
Fhad1
Fhdc1
Fhl1
Fhl2
Fhl3
Fhod1
Fhod3
Fibcd1
Fibp
Ficd
Fig4
Fignl2
Filip1l
Fip1l1
Firre
Fis1
Fjx1
Fkbp10
Fkbp11
Fkbp1ap2
Fkbp1b
Fkbp1c
Fkbp2
Fkbp4
Fkbp4p6
Fkbp9
Fkrp
Fktn
Flad1
Flg2
Flg-as1
Fli1
Flii
Flj45513
Flnb
Flnc
Flot1
Flot2
Flrt1
Flt3lg
Flt4
Flvcr1
Flvcr2
Flywch1
Flywch2
Fmc1
Fmc1-luc7l2
Fmn1
Fmnl1
Fmnl2
Fmnl3
Fmo4
Fmo5
Fmod
Fmr1
Fn1
Fn3k
Fn3krp
Fnbp1
Fnbp1l
Fnbp1p1
Fnbp4
Fndc11
Fndc3a
Fndc3b
Fndc4
Fndc5
Fndc9
Fnip1
Fnip2
Fnta
Fntb
Fo393400.1
Fo393401.1
Fo393415.1
Fo393418.1
Fo393419.1
Fo393419.2
Fo538757.1
Fo704657.1
Focad
Folr1
Fos
Fosb
Fosl1
Fosl2
Foxa1
Foxa3
Foxb1
Foxc1
Foxc2
Foxc2-as1
Foxcut
Foxd2
Foxd2-as1
Foxd3
Foxd3-as1
Foxd4
Foxh1
Foxi2
Foxj2
Foxk1
Foxk2
Foxl1
Foxl2nb
Foxm1
Foxn2
Foxn3
Foxn3-as1
Foxn4
Foxo1
Foxo3
Foxo4
Foxo6
Foxp1
Foxp2
Foxp4
Foxr1
Foxred1
Foxred2
Fp325318.1
Fp565260.6
Fpgs
Fpgt
Fpgt-tnni3k
Fpr1
Fpr2
Fras1
Frat1
Frg1
Frg1bp
Frg1dp
Frg1gp
Frg1hp
Frg2fp
Frmd1
Frmd4a
Frmd4b
Frmd6
Frmd6-as2
Frmd8
Frmpd2
Frmpd3
Frrs1
Frrs1l
Frs2
Frs3
Fry
Fryl
Fscn1
Fscn2
Fsd1
Fsd1l
Fsip2
Fst
Fstl1
Fstl3
Ftcd
Ftcdnl1
Fth1
Fth1p12
Fth1p21
Fth1p6
Ftlp2
Ftlp8
Fto
Ftsj1
Ftsj3
Fubp3
Fuk
Fundc2
Fundc2p2
Furin
Fus
Fut1
Fut10
Fut11
Fut2
Fut4
Fut6
Fut7
Fut8
Fut9
Fuz
Fxn
Fxr1
Fxr2
Fxyd1
Fxyd2
Fxyd3
Fxyd5
Fxyd6-fxyd2
Fxyd6p2
Fxyd7
Fyb1
Fyco1
Fyttd1
Fzd1
Fzd2
Fzd3
Fzd6
Fzd7
Fzd9
Fzr1
G2e3
G3bp1
G6pc3
G6pd
Gaa
Gab1
Gab2
Gab3
Gabarap
Gabarapl1
Gabarapl2
Gabbr1
Gabbr2
Gabpa
Gabpb1-as1
Gabpb2
Gabra1
Gabra2
Gabra5
Gabra6
Gabrb1
Gabrb2
Gabrd
Gabrp
Gabrr3
Gad1
Gad2
Gadd45a
Gadd45b
Gadd45g
Gak
Gal3st3
Gal3st4
Galk1
Galk2
Galm
Galns
Galnt1
Galnt10
Galnt11
Galnt12
Galnt14
Galnt16
Galnt17
Galnt2
Galnt7
Galnt8
Galntl6
Galr1
Galr3
Galt
Gamt
Gan
Ganab
Ganc
Gapdh
Gapdhp20
Gapdhp21
Gapdhp25
Gapdhp35
Gapdhp46
Gapdhp57
Gapdhp62
Gapdhp64
Gapdhp76
Gapvd1
Gar1
Garem2
Garnl3
Gars
Gars-dt
Gas1rr
Gas2
Gas2l1
Gas2l3
Gas5
Gas6-as1
Gas6-dt
Gas7
Gas8
Gasal1
Gask1a
Gask1b
Gata2
Gata2-as1
Gata3
Gata3-as1
Gata4
Gata6
Gata6-as1
Gatad1
Gatad2a
Gatad2b
Gatc
Gatd1
Gatd3a
Gatm
Gba2
Gbap1
Gbe1
Gbf1
Gbgt1
Gbp3
Gbp5
Gbx2
Gca
Gcat
Gcc2
Gcdh
Gcgr
Gchfr
Gckr
Gclc
Gclm
Gcn1
Gcnt1
Gcnt1p5
Gcnt2
Gcnt2p1
Gcnt3
Gcnt4
Gcnt7
Gcom2
Gcsaml
Gda
Gdap1
Gdf11
Gdf15
Gdf9
Gdi1
Gdnf
Gdnf-as1
Gdpd1
Gdpd3
Gdpd5
Gdpgp1
Gem
Gemin2
Gemin4
Gemin5
Gemin6
Gemin7
Gemin7-as1
Gen1
Get4
Gfap
Gfer
Gfi1
Gfi1b
Gfm1
Gfod2
Gfpt2
Gfra1
Gfra2
Gfra4
Gfy
Gga1
Gga3
Ggact
Ggcx
Ggh
Ggn
Ggnbp1
Ggnbp2
Ggps1
Ggt1
Ggt6
Ggt7
Ggtlc1
Ggtlc4p
Ghdc
Ghet1
Ghr
Ghrh
Ghrhr
Ghsr
Gid4
Gid8
Gigyf1
Gigyf2
Gihcg
Gimap1
Gimap1-gimap5
Gimap2
Gimap3p
Gimap5
Ginm1
Gins1
Gins3
Gins4
Gipc1
Gipc2
Gipc3
Gipr
Git1
Git2
Gja1
Gja5
Gja8
Gja9
Gjb3
Gjb6
Gjb7
Gjd3
Gk
Gk5
Glb1
Glb1l
Glb1l2
Glb1l3
Glcci1
Glce
Gldc
Gldcp1
Gldn
Gle1
Glg1
Gli1
Gli2
Gli3
Gli4
Glipr1l1
Glipr1l2
Glipr2
Glis2
Glis2-as1
Glis3
Glis3-as1
Glmp
Glo1
Glod5
Glra1
Glra2
Glrb
Glrx
Glrx3
Glrx3p2
Glrx5
Gls
Gls2
Glt8d1
Glt8d2
Gltp
Glud1p3
Glud2
Glul
Glyat
Glyatl1p4
Glyatl2
Glyctk
Glyctk-as1
Glyr1
Gm2a
Gmcl1
Gmcl2
Gmds
Gmds-dt
Gmeb1
Gmfb
Gmfg
Gmip
Gmnn
Gmppa
Gmppb
Gmpr
Gmpr2
Gmps
Gmpsp1
Gna11
Gna12
Gna15
Gnai1
Gnai2
Gnal
Gnao1
Gnaq
Gnas
Gnas-as1
Gnat1
Gnaz
Gnb1
Gnb1l
Gnb2
Gnb3
Gnb5
Gne
Gng11
Gng12-as1
Gng2
Gng8
Gnl3
Gnl3l
Gnpat
Gnptab
Gnptg
Gnrhr2
Golga1
Golga2
Golga2p5
Golga2p8
Golga3
Golga4
Golga6l10
Golga7
Golm1
Golph3l
Golt1a
Golt1b
Gon4l
Gorab
Gorab-as1
Gorasp1
Gorasp2
Gosr1
Gosr2
Got1
Got2
Gp1bb
Gp6
Gpaa1
Gpalpp1
Gpank1
Gpat3
Gpat4
Gpatch11
Gpatch2l
Gpatch3
Gpatch4
Gpatch8
Gpbar1
Gpbp1
Gpc1
Gpc2
Gpcpd1
Gpd1
Gpd1l
Gpd2
Gper1
Gphn
Gpi
Gpm6a
Gpm6bp3
Gpn1
Gpn2
Gpn3
Gpnmb
Gpr107
Gpr108
Gpr132
Gpr135
Gpr137
Gpr137b
Gpr137c
Gpr141
Gpr146
Gpr148
Gpr156
Gpr157
Gpr158
Gpr158-as1
Gpr160
Gpr161
Gpr162
Gpr17
Gpr171
Gpr174
Gpr22
Gpr27
Gpr35
Gpr39
Gpr4
Gpr52
Gpr55
Gpr6
Gpr61
Gpr68
Gpr78
Gpr84
Gpr85
Gpr89a
Gpr89b
Gpracr
Gprc5a
Gprc5b
Gprc5c
Gprc5d-as1
Gps1
Gps2
Gps2p2
Gpsm1
Gpsm2
Gpsm3
Gpt
Gpt2
Gpx1p1
Gpx2
Gpx3
Gpx4
Gpx7
Gpx8
Gramd1a
Gramd1b
Gramd1c
Gramd2a
Gramd2b
Gramd4
Grap
Grap2
Grapl
Grasp
Grb10
Grb7
Greb1
Greb1l
Grhl1
Grhl2
Grhl3
Grhpr
Gria2
Gria4
Grid2
Grifin
Grik1
Grik4
Grik5
Grin1
Grin2a
Grin2b
Grin2c
Grin2d
Grin3b
Grina
Grip1
Gripap1
Grk1
Grk2
Grk3
Grk4
Grk5
Grk5-it1
Grk6
Grk6p1
Grm1
Grm2
Grm4
Grm5
Grm7
Grm8
Grn
Grp
Grpel1
Grpel2
Grpr
Grtp1
Grwd1
Grxcr2
Gsap
Gsdma
Gsdmd
Gsdme
Gse1
Gskip
Gsn
Gsn-as1
Gspt1
Gspt2
Gss
Gsta7p
Gstcd
Gstk1
Gstm1
Gstm2
Gstm4
Gsto1
Gsto2
Gstp1
Gstz1
Gsx1
Gsx2
Gtdc1
Gtf2a2
Gtf2b
Gtf2e1
Gtf2e2
Gtf2f1
Gtf2h1
Gtf2h2c
Gtf2h3
Gtf2h4
Gtf2h5
Gtf2i
Gtf2ip13
Gtf2ip4
Gtf2ip7
Gtf2ird1
Gtf2ird2b
Gtf3a
Gtf3c1
Gtf3c2
Gtf3c4
Gtf3c5
Gtf3c6
Gtpbp1
Gtpbp10
Gtpbp3
Gtpbp4
Gtpbp8
Gtse1
Gtse1-dt
Gtsf1
Gtsf1l
Gucy1a1
Gucy1b1
Gucy1b2
Gucy2ep
Gucy2gp
Guf1
Guk1
Gulp1
Gusbp1
Gusbp5
Gvqw2
Gvqw3
Gxylt2
Gyg1
Gyg1p1
Gyg1p2
Gyg2
Gypc
Gys1
Gzf1
Gzmm
H1f0
H1fx-as1
H2afj
H2afv
H2afvp1
H2afx
H2afy
H2afy2
H2afz
H3f3a
H3f3ap2
H3f3ap5
H3f3b
H3f3bp1
H6pd
Haao
Habp2
Habp4
Hacd2
Hacd3
Hace1
Hadh
Hadha
Hadhb
Haghl
Haglr
Hal
Hamp
Hand2-as1
Hao2
Hapln4
Har1a
Harbi1
Hars
Hars2
Has1
Has2-as1
Has3
Haspin
Hat1
Haus1
Haus2
Haus5
Haus6p2
Haus8
Havcr2
Hax1
Hba1
Hbb
Hbegf
Hbg1
Hbm
Hbp1
Hbz
Hccat5
Hccs
Hcfc1
Hcfc1-as1
Hcfc1r1
Hcfc2
Hcg11
Hcg14
Hcg15
Hcg20
Hcg21
Hcg24
Hcg25
Hcg27
Hcg9
Hck
Hcn1
Hcn3
Hcp5
Hcrt
Hcrtr1
Hcst
Hdac1
Hdac10
Hdac11
Hdac11-as1
Hdac2-as2
Hdac3
Hdac4-as1
Hdac5
Hdac6
Hdac7
Hdac9
Hddc3
Hdgf
Hdgfl2
Hdhd5-as1
Hdlbp
Heatr3
Heatr5b
Heatr6
Hebp1
Hebp2
Hectd1
Hectd2
Hectd3
Hectd4
Hecw1
Hecw1-it1
Hecw2
Hecw2-as1
Helb
Hells
Helz2
Hemk1
Henmt1
Hepacam
Heph
Herc1
Herc2
Herc2p2
Herc2p3
Herc3
Herc4
Herc5
Herc6
Herpud1
Herpud2
Hes1
Hes2
Hes3
Hes4
Hes6
Hes7
Hexa
Hexa-as1
Hexb
Hexd
Hexd-it1
Hexim1
Hexim2
Hey1
Hey2
Hfe
Hgd
Hgfac
Hgh1
Hgs
Hgsnat
Hhat
Hhatl
Hhatl-as1
Hhex
Hhip
Hhip-as1
Hhipl1
Hhla2
Hhla3
Hic1
Hic2
Hid1
Hid1-as1
Hif1a
Hif1a-as2
Hif1an
Hif3a
Higd1ap15
Higd1ap5
Hikeshi
Hilpda
Hils1
Hinfp
Hint2
Hip1r
Hipk1
Hipk1-as1
Hipk3
Hira
Hist1h1b
Hist1h1c
Hist1h1d
Hist1h1e
Hist1h1ps1
Hist1h2ab
Hist1h2ac
Hist1h2ad
Hist1h2ae
Hist1h2ag
Hist1h2ah
Hist1h2ai
Hist1h2aj
Hist1h2ak
Hist1h2al
Hist1h2am
Hist1h2aps1
Hist1h2aps4
Hist1h2aps5
Hist1h2bb
Hist1h2bc
Hist1h2bd
Hist1h2be
Hist1h2bf
Hist1h2bh
Hist1h2bi
Hist1h2bj
Hist1h2bk
Hist1h2bl
Hist1h2bm
Hist1h2bn
Hist1h2bo
Hist1h2bps1
Hist1h2bps3
Hist1h3a
Hist1h3b
Hist1h3c
Hist1h3d
Hist1h3e
Hist1h3f
Hist1h3h
Hist1h3i
Hist1h3j
Hist1h4a
Hist1h4b
Hist1h4c
Hist1h4e
Hist1h4f
Hist1h4h
Hist1h4j
Hist1h4k
Hist1h4l
Hist1h4ps1
Hist2h2aa4
Hist2h2ac
Hist2h3d
Hist3h2ba
Hist3h2bb
Hist4h4
Hivep1
Hivep2
Hjurp
Hk1
Hk2
Hk3
Hkr1
Hla-a
Hla-c
Hla-dpa1
Hla-dpb1
Hla-dqa1
Hla-dqb1
Hla-dqb1-as1
Hla-dra
Hla-drb9
Hla-e
Hla-f
Hla-f-as1
Hla-g
Hla-h
Hla-k
Hla-l
Hla-v
Hla-w
Hla-z
Hlf
Hltf-as1
Hlx
Hm13
Hm13-as1
Hm13-it1
Hmbox1
Hmbs
Hmces
Hmcn2
Hmg20a
Hmg20b
Hmga1
Hmga1p4
Hmga2
Hmga2-as1
Hmgb1p21
Hmgb1p3
Hmgb1p35
Hmgb2
Hmgb3
Hmgb3p2
Hmgb3p22
Hmgcl
Hmgcr
Hmgn1p16
Hmgn1p38
Hmgn1p7
Hmgn2
Hmgn2p20
Hmgn2p22
Hmgn2p32
Hmgn2p34
Hmgn2p38
Hmgn2p40
Hmgn2p46
Hmgn3-as1
Hmgn4
Hmgxb3
Hmgxb4
Hmhb1
Hmmr
Hmox1
Hmox2
Hmsd
Hmx2
Hnf1a
Hnf1a-as1
Hnf4a
Hnf4a-as1
Hnf4g
Hnmt
Hnrnpa1
Hnrnpa1p11
Hnrnpa1p15
Hnrnpa1p49
Hnrnpa1p53
Hnrnpa1p60
Hnrnpa1p61
Hnrnpa1p64
Hnrnpa1p70
Hnrnpa2b1
Hnrnpa3
Hnrnpa3p13
Hnrnpa3p16
Hnrnpa3p6
Hnrnpab
Hnrnpcp4
Hnrnpd
Hnrnpf
Hnrnph1
Hnrnph3
Hnrnpl
Hnrnpll
Hnrnplp1
Hnrnpm
Hnrnpu
Hnrnpul1
Hnrnpul2-bscl2
Hoga1
Homer2
Homer2p1
Homer2p2
Homer3
Homer3-as1
Hook1
Hook2
Hook3
Hormad1
Hormad2
Hormad2-as1
Hotairm1
Hottip
Hoxa1
Hoxa10
Hoxa10-as
Hoxa11
Hoxa11-as
Hoxa13
Hoxa2
Hoxa3
Hoxa5
Hoxa6
Hoxa7
Hoxa9
Hoxa-as2
Hoxa-as3
Hoxb13
Hoxb2
Hoxb3
Hoxb6
Hoxb8
Hoxb-as1
Hoxb-as2
Hoxb-as3
Hoxb-as4
Hoxc10
Hoxc4
Hoxc5
Hoxc6
Hoxc9
Hoxc-as1
Hoxc-as2
Hoxc-as3
Hoxd10
Hoxd11
Hoxd3
Hoxd8
Hp1bp3
Hpca
Hpcal1
Hpd
Hpdl
Hpgds
Hpn
Hprt1
Hps1
Hps3
Hps4
Hps6
Hpse2
Hpx
Hpyr1
Hr
Hrc
Hrh1
Hrh2
Hrk
Hs1bp3
Hs2st1
Hs3st1
Hs3st2
Hs3st3b1
Hs3st6
Hs6st3
Hsa-mir-1253
Hsbp1
Hsbp1l1
Hscb
Hsd11b1l
Hsd11b2
Hsd17b1
Hsd17b12
Hsd17b14
Hsd17b2
Hsd17b4
Hsd17b6
Hsd17b7
Hsd17b7p1
Hsd17b7p2
Hsd17b8
Hsd3b7
Hsdl1
Hsdl2
Hsf1
Hsf2
Hsf4
Hsh2d
Hsp90ab1
Hsp90b1
Hspa12a
Hspa12b
Hspa14
Hspa1a
Hspa2
Hspa4
Hspa4l
Hspa8p8
Hspa9
Hspb1
Hspb7
Hspb8
Hspb9
Hspbap1
Hspd1
Hspd1p12
Hspd1p7
Hspd1p8
Hspe1
Hspe1-mob4
Hspe1p22
Hspe1p23
Hspe1p8
Hspg2
Htatip2
Htatsf1
Htatsf1p2
Htd2
Htr1a
Htr2a
Htr3a
Htr4
Htr5a
Htr5a-as1
Htr5bp
Htr7p1
Htra2
Htra3
Htt
Hvcn1
Hyal1
Hyal3
Hyi
Hyi-as1
Hykk
Hyls1
Hyou1
Hypk
Iah1
Iars
Iars2
Iba57
Iba57-dt
Ica1
Icam1
Icam2
Icam3
Icam4
Icam5
Ice1
Ice2
Ick
Icmt
Id1
Id2
Id2-as1
Id3
Ide
Idh1
Idh1-as1
Idh2
Idh2-dt
Idh3a
Idh3b
Idi2-as1
Idnk
Ido1
Idua
Ier2
Ier3
Ier3-as1
Ier5
Ier5l
Iffo1
Iffo2
Ifi16
Ifi27
Ifi27l1
Ifi30
Ifi35
Ifi44l
Ifit1
Ifitm1
Ifitm2
Ifitm4p
Ifitm9p
Ifnar2
Ifngr1
Ifngr2
Ifnl4p1
Ifnlr1
Ifrd1
Ifrd2
Ift122
Ift140
Ift172
Ift20
Ift27
Ift43
Ift52
Ift74
Ift81
Ift88
Igbp1
Igbp1p1
Igdcc4
Igf1r
Igf2
Igf2-as
Igf2bp1
Igf2bp2
Igf2bp2-as1
Igf2bp3
Igf2r
Igfbp2
Igfbp6
Igfbp7-as1
Igfl2
Igflr1
Igfn1
Igha1
Igha2
Ighd1-14
Ighd1-7
Ighd2-15
Ighd2-8
Ighd6-13
Ighd6-6
Ighd7-27
Ighep2
Ighgp
Ighj1
Ighj1p
Ighj2
Ighj2p
Ighj3
Ighj4
Ighj5
Ighm
Ighmbp2
Ighv1-24
Ighv3-15
Ighv3-19
Ighv3-22
Ighv3-23
Ighv3-25
Ighv3-30
Ighv3-36
Ighv3-41
Ighv3-47
Ighv3-49
Ighv3-50
Ighv3-52
Ighv3-57
Ighv3-64
Ighv3-66
Ighv3-7
Ighv3-71
Ighv3-72
Ighv3-73
Ighv3-74
Ighv3-79
Ighv4-28
Ighv4-34
Ighv4-4
Ighv4-55
Ighv4-59
Ighv4-61
Ighv4-80
Ighv7-81
Ighvii-1-1
Ighvii-49-1
Ighvii-74-1
Ighviii-2-1
Ighviii-26-1
Ighviii-38-1
Ighviii-47-1
Ighviii-5-2
Ighviii-67-3
Ighviii-67-4
Ighviii-76-1
Ighviii-82
Igkv2d-26
Igkv2d-40
Igkv2or22-3
Igkv3d-20
Igkv6d-41
Iglc5
Iglcor22-2
Iglj3
Iglj5
Igll5
Iglv1-47
Iglv1-51
Iglv2-23
Iglv2-5
Iglv3-10
Iglv3-15
Iglv3-16
Iglv3-19
Iglv3-21
Iglv3-24
Iglv3-27
Iglv4-60
Iglv4-69
Iglvi-70
Iglviv-59
Iglvv-58
Iglvv-66
Iglvvii-41-1
Igsf21-as1
Igsf22
Igsf6
Igsf8
Igsf9
Igsf9b
Ik
Ikbip
Ikbkb
Ikbke
Ikbkg
Ikzf1
Ikzf4
Il10
Il10ra
Il10rb
Il11ra
Il12a
Il12rb1
Il12rb2
Il13
Il13ra1
Il15
Il15ra
Il16
Il17c
Il17d
Il17ra
Il17rb
Il17rc
Il17re
Il17rel
Il18bp
Il18r1
Il18rap
Il19
Il1a
Il1b
Il1f10
Il1r1
Il1r2
Il1rap
Il1rl1
Il1rl2
Il1rn
Il20
Il20ra
Il20rb
Il20rb-as1
Il21
Il21r
Il23a
Il23r
Il24
Il2rb
Il2rg
Il31ra
Il32
Il33
Il34
Il36b
Il3ra
Il4i1
Il4r
Il5ra
Il6
Il6r
Il6r-as1
Il6st
Il6stp1
Il7
Il7r
Il9r
Ildr2
Ilf3
Ilk
Ilkap
Ilvbl
Immp1lp1
Imp3
Imp4
Impa2
Impact
Impdh1
Impdh1p3
Impdh1p8
Impdh2
Inafm1
Inafm2
Inava
Inca1
Incenp
Ine1
Inf2
Ing1
Ing2
Ing3
Ing5
Inha
Inhba
Inhbe
Inhcap
Inip
Inka2
Inka2-as1
Inmt
Inmt-mindy4
Ino80
Ino80b
Ino80b-wbp1
Ino80c
Ino80e
Inpp1
Inpp4a
Inpp4b
Inpp5a
Inpp5b
Inpp5d
Inpp5f
Inpp5j
Inpp5k
Inppl1
Insig1
Insig2
Insr
Ints1
Ints10
Ints11
Ints12
Ints2
Ints3
Ints5
Ints6
Ints6-as1
Ints6l
Ints7
Ints8
Ints9
Intu
Invs
Ip6k1
Ipcef1
Ipo11
Ipo13
Ipo4
Ipo5
Ipo7
Ipo7p2
Ipo9
Ipo9-as1
Ippk
Ippkp1
Iqank1
Iqca1
Iqca1l
Iqcb1
Iqcc
Iqcd
Iqce
Iqcf5-as1
Iqcg
Iqch
Iqch-as1
Iqcj-schip1
Iqcj-schip1-as1
Iqck
Iqcm
Iqcn
Iqgap1
Iqgap2
Iqgap3
Iqsec1
Iqsec2
Iqsec3
Irak1
Irak1bp1
Irak3
Irak4
Ireb2
Irf1
Irf2
Irf2bp2
Irf3
Irf4
Irf5
Irf6
Irf7
Irf8
Irf9
Irgm
Irgq
Irs1
Irs3p
Irx1p1
Irx2
Irx3
Irx5
Isca1p4
Isca2
Isca2p1
Iscu
Isg15
Isg20
Isg20l2
Isl1
Isl2
Islr2
Isoc1
Isoc2
Ispd-as1
Ist1
Isx
Isy1-rab43
Isyna1
Itch
Itfg1-as1
Itfg2
Itfg2-as1
Itga1
Itga2
Itga3
Itga4
Itga5
Itga6
Itga6-as1
Itga7
Itga9
Itga9-as1
Itgae
Itgal
Itgam
Itgav
Itgax
Itgb1
Itgb1-dt
Itgb2
Itgb2-as1
Itgb3
Itgb4
Itgb5
Itgb5-as1
Itgb7
Itgb8
Itih1
Itih3
Itih4
Itih4-as1
Itih5
Itih6
Itk
Itln2
Itm2a
Itm2b
Itm2c
Itpa
Itpk1
Itpk1-as1
Itpka
Itpkb
Itpkb-it1
Itpr1
Itpr2
Itpr3
Itprid2
Itpripl1
Itpripl2
Itsn1
Ivd
Iyd
Izumo1
Izumo4
Jade1
Jade2
Jade3
Jag1
Jagn1
Jak1
Jak2
Jak3
Jakmip2
Jakmip2-as1
Jakmip3
Jam2
Jam3
Jaml
Jarid2
Jarid2-as1
Jazf1-as1
Jdp2
Jhy
Jkamp
Jmjd1c
Jmjd1c-as1
Jmjd4
Jmjd6
Jmjd7
Jmjd7-pla2g4b
Jmjd8
Josd1
Josd2
Jph3
Jph4
Jpt2
Jpx
Jrkl
Jsrp1
Jtb
Jun
Jund
Jup
Kalrn
Kank1
Kank2
Kank3
Kank4
Kansl1
Kansl1-as1
Kansl3
Kantr
Kars
Karsp2
Kat14
Kat2a
Kat2b
Kat5
Kat6a
Kat6b
Kat7
Kat8
Katnal2
Katnb1
Kazald1
Kazn
Kbtbd11-ot1
Kbtbd12
Kbtbd8
Kcmf1
Kcna1
Kcna2
Kcna6
Kcnab1
Kcnab2
Kcnab3
Kcnb1
Kcnc1
Kcnc2
Kcnc4
Kcnd2
Kcnd3
Kcne3
Kcne5
Kcng1
Kcng2
Kcnh2
Kcnh3
Kcnh4
Kcnh5
Kcnh6
Kcnh8
Kcnip1
Kcnip2-as1
Kcnip3
Kcnj1
Kcnj11
Kcnj15
Kcnj2
Kcnj2-as1
Kcnj5
Kcnj8
Kcnk1
Kcnk15-as1
Kcnk16
Kcnk17
Kcnk18
Kcnk3
Kcnk4
Kcnk6
Kcnk7
Kcnk9
Kcnma1
Kcnma1-as2
Kcnmb2-as1
Kcnn1
Kcnn2
Kcnn3
Kcnn4
Kcnq1
Kcnq1-as1
Kcnq1dn
Kcnq2
Kcnq3
Kcnq4
Kcnq5
Kcns2
Kcns3
Kcnt1
Kcnt2
Kcp
Kctd1
Kctd11
Kctd12
Kctd15
Kctd17
Kctd2
Kctd20
Kctd21-as1
Kctd5
Kctd6
Kctd7
Kctd9p4
Kdelc2
Kdelr1
Kdelr3
Kdf1
Kdm1a
Kdm1b
Kdm2a
Kdm2b
Kdm3a
Kdm4a
Kdm4b
Kdm4c
Kdm4d
Kdm5b
Kdm5c
Kdm6a
Kdm6b
Kdm7a-dt
Kdm8
Keap1
Kel
Khdc4
Khdrbs1
Khdrbs3
Khk
Khnyn
Khsrp
Kiaa0100
Kiaa0232
Kiaa0319l
Kiaa0355
Kiaa0391
Kiaa0513
Kiaa0556
Kiaa0586
Kiaa0753
Kiaa0895l
Kiaa1109
Kiaa1147
Kiaa1211
Kiaa1217
Kiaa1257
Kiaa1324
Kiaa1328
Kiaa1522
Kiaa1549
Kiaa1549l
Kiaa1586
Kiaa1614
Kiaa1671
Kiaa1755
Kiaa1841
Kiaa1958
Kiaa2026
Kidins220
Kif13a
Kif13b
Kif15
Kif16b
Kif17
Kif18a
Kif18b
Kif19
Kif1b
Kif1bp
Kif1c
Kif20a
Kif20b
Kif21b
Kif22
Kif23
Kif25
Kif26a
Kif2a
Kif2c
Kif3c
Kif4a
Kif5a
Kif6
Kif7
Kif9
Kif9-as1
Kifc1
Kifc2
Kifc3
Kirrel1
Kirrel2
Kirrel3
Kirrel3-as2
Kirrel3-as3
Kiss1
Kiss1r
Kit
Kiz
Kl
Klc1
Klc2
Klc3
Klc4
Klf11
Klf13
Klf16
Klf2
Klf2p2
Klf3
Klf3-as1
Klf4
Klf5
Klf6
Klf7
Klhdc1
Klhdc10
Klhdc2
Klhdc3
Klhdc4
Klhdc7a
Klhdc7b
Klhdc8a
Klhdc8b
Klhdc9
Klhl10
Klhl17
Klhl18
Klhl2
Klhl20
Klhl21
Klhl22
Klhl23
Klhl24
Klhl26
Klhl28
Klhl3
Klhl32
Klhl33
Klhl35
Klhl36
Klhl42
Klhl5
Klhl6
Klhl6-as1
Klhl7
Klhl8
Klk1
Klk15
Klk2
Klk7
Klk9
Klrc4-klrk1
Klrd1
Klrf1
Klrg1
Klrg2
Klrk1
Kmo
Kmt2a
Kmt2b
Kmt2c
Kmt2d
Kmt2e
Kmt2e-as1
Kmt5a
Kmt5b
Kmt5c
Kncn
Kndc1
Kng1
Knl1
Knop1p1
Knop1p3
Knstrn
Kntc1
Kpna2
Kpna2p1
Kpna2p3
Kpna5
Kpna6
Kpnb1
Krba1
Krba2
Krbox1
Krbox4
Kremen1
Kremen2
Kri1
Krt12
Krt126p
Krt127p
Krt13
Krt17
Krt18
Krt18p13
Krt18p20
Krt18p27
Krt18p33
Krt18p34
Krt18p55
Krt18p59
Krt18p61
Krt18p64
Krt18p65
Krt19
Krt19p2
Krt19p4
Krt2
Krt223p
Krt27
Krt3
Krt34
Krt39
Krt4
Krt40
Krt7
Krt77
Krt78
Krt7-as
Krt8
Krt81
Krt85
Krt87p
Krt89p
Krt8p10
Krt8p12
Krt8p34
Krt8p42
Krt8p47
Krt8p9
Krtap10-2
Krtap2-5p
Krtap29-1
Krtap3-3
Krtap3-4p
Krtap4-16
Krtap4-7
Krtap5-3
Krtap5-4
Krtap5-5
Krtap5-7
Krtap5-as1
Krtap9-1
Krtap9-3
Krtcap2
Krtcap3
Krtdap
Ksr1
Ktn1
Ktn1-as1
Kxd1
Ky
Kyat1
Kyat3
Kynu
L1cam
L3hypdh
L3mbtl1
L3mbtl2
L3mbtl3
Lacc1
Lactb
Lactb2
Lactb2-as1
Lad1
Lag3
Lair1
Lama1
Lama2
Lama3
Lama4
Lama5
Lama5-as1
Lamb1
Lamb2
Lamc2
Lamc3
Lamtor2
Lamtor3p1
Lamtor4
Lamtor5-as1
Lancl2
Lap3
Laptm4b
Laptm5
Large2
Larp1
Larp1b
Larp1bp2
Larp4
Larp4b
Larp7
Larp7p4
Lars2
Lasp1
Lat
Lat2
Lats2
Lax1
Layn
Lbh
Lbhd1
Lbhd2
Lbr
Lbx1
Lbx1-as1
Lbx2
Lbx2-as1
Lca5l
Lcat
Lce3a
Lce6a
Lck
Lclat1
Lcmt1
Lcn12
Lcn15
Lcn2
Lcn9
Lcnl1
Lcor
Lcp1
Lcp2
Ldah
Ldb1
Ldb3
Ldha
Ldhal6a
Ldhap2
Ldhap3
Ldhbp1
Ldhc
Ldhd
Ldlr
Ldlrad1
Ldlrad2
Ldlrad3
Ldlrad4
Ldlrad4-as1
Ldlrap1
Leap2
Lef1-as1
Lekr1
Lemd2
Lemd3
Lenep
Leng1
Leng8
Leng8-as1
Leng9
Lepr
Leprot
Leprotl1
Letm2
Letmd1
Lexm
Lfng
Lgals1
Lgals12
Lgals3
Lgals3bp
Lgals4
Lgals7
Lgals8
Lgals9
Lgalsl
Lgalsl-dt
Lgi1
Lgi4
Lgmn
Lgr4
Lgr5
Lgr6
Lhcgr
Lhfpl2
Lhfpl3
Lhfpl3-as1
Lhfpl5
Lhpp
Lhx1
Lhx2
Lhx4
Lhx5-as1
Lhx6
Lhx9
Lias
Lifr
Lifr-as1
Lig1
Lig3
Lilra2
Lilra6
Lilrb1
Lilrb3
Lilrb5
Lilrp1
Lilrp2
Lima1
Limch1
Limd1
Limd1-as1
Limd2
Lime1
Limk1
Limk2
Lims1
Lims2
Lin28a
Lin28b
Lin37
Lin52
Lin7b
Linc00028
Linc00029
Linc00051
Linc00092
Linc00111
Linc00112
Linc00167
Linc00173
Linc00174
Linc00200
Linc00205
Linc00226
Linc00235
Linc00240
Linc00243
Linc00265
Linc00271
Linc00278
Linc00284
Linc00298
Linc00299
Linc00304
Linc00316
Linc00323
Linc00324
Linc00326
Linc00327
Linc00331
Linc00334
Linc00336
Linc00337
Linc00339
Linc00350
Linc00351
Linc00353
Linc00365
Linc00381
Linc00390
Linc00398
Linc00399
Linc00404
Linc00415
Linc00421
Linc00426
Linc00431
Linc00449
Linc00460
Linc00463
Linc00467
Linc00469
Linc00475
Linc00479
Linc00482
Linc00484
Linc00494
Linc00500
Linc00501
Linc00511
Linc00513
Linc00514
Linc00523
Linc00528
Linc00533
Linc00534
Linc00543
Linc00545
Linc00550
Linc00554
Linc00555
Linc00560
Linc00563
Linc00570
Linc00574
Linc00578
Linc00582
Linc00592
Linc00598
Linc00599
Linc00606
Linc00607
Linc00613
Linc00620
Linc00629
Linc00630
Linc00632
Linc00637
Linc00638
Linc00641
Linc00642
Linc00649
Linc00652
Linc00653
Linc00659
Linc00663
Linc00664
Linc00667
Linc00668
Linc00672
Linc00674
Linc00676
Linc00680
Linc00683
Linc00685
Linc00689
Linc00690
Linc00707
Linc00837
Linc00840
Linc00847
Linc00853
Linc00856
Linc00857
Linc00863
Linc00868
Linc00869
Linc00870
Linc00879
Linc00880
Linc00881
Linc00882
Linc00884
Linc00886
Linc00887
Linc00888
Linc00892
Linc00893
Linc00894
Linc00896
Linc00899
Linc00903
Linc00910
Linc00920
Linc00921
Linc00922
Linc00926
Linc00933
Linc00937
Linc00941
Linc00942
Linc00943
Linc00957
Linc00958
Linc00960
Linc00963
Linc00964
Linc00967
Linc00974
Linc00996
Linc01003
Linc01006
Linc01007
Linc01010
Linc01011
Linc01013
Linc01014
Linc01016
Linc01022
Linc01023
Linc01038
Linc01039
Linc01053
Linc01056
Linc01060
Linc01070
Linc01074
Linc01085
Linc01088
Linc01089
Linc01090
Linc01091
Linc01094
Linc01096
Linc01098
Linc01099
Linc01101
Linc01108
Linc01115
Linc01117
Linc01118
Linc01119
Linc01124
Linc01126
Linc01127
Linc01128
Linc01132
Linc01133
Linc01134
Linc01135
Linc01136
Linc01137
Linc01138
Linc01140
Linc01143
Linc01144
Linc01146
Linc01148
Linc01150
Linc01152
Linc01159
Linc01162
Linc01166
Linc01168
Linc01169
Linc01181
Linc01182
Linc01184
Linc01191
Linc01194
Linc01198
Linc01203
Linc01206
Linc01210
Linc01213
Linc01214
Linc01215
Linc01220
Linc01221
Linc01224
Linc01225
Linc01226
Linc01229
Linc01231
Linc01232
Linc01234
Linc01237
Linc01238
Linc01241
Linc01249
Linc01252
Linc01260
Linc01266
Linc01270
Linc01271
Linc01276
Linc01285
Linc01287
Linc01291
Linc01300
Linc01301
Linc01310
Linc01315
Linc01320
Linc01322
Linc01327
Linc01331
Linc01332
Linc01337
Linc01341
Linc01342
Linc01344
Linc01345
Linc01348
Linc01349
Linc01351
Linc01353
Linc01354
Linc01355
Linc01356
Linc01357
Linc01358
Linc01359
Linc01363
Linc01366
Linc01375
Linc01376
Linc01381
Linc01385
Linc01387
Linc01389
Linc01391
Linc01392
Linc01393
Linc01402
Linc01410
Linc01411
Linc01415
Linc01423
Linc01424
Linc01426
Linc01433
Linc01436
Linc01460
Linc01465
Linc01476
Linc01478
Linc01483
Linc01484
Linc01485
Linc01488
Linc01491
Linc01498
Linc01500
Linc01502
Linc01503
Linc01504
Linc01505
Linc01506
Linc01509
Linc01510
Linc01515
Linc01517
Linc01521
Linc01524
Linc01526
Linc01531
Linc01533
Linc01535
Linc01539
Linc01546
Linc01547
Linc01548
Linc01551
Linc01556
Linc01560
Linc01565
Linc01569
Linc01571
Linc01578
Linc01585
Linc01586
Linc01588
Linc01595
Linc01596
Linc01602
Linc01606
Linc01607
Linc01613
Linc01614
Linc01615
Linc01620
Linc01621
Linc01624
Linc01629
Linc01635
Linc01637
Linc01638
Linc01655
Linc01664
Linc01666
Linc01681
Linc01685
Linc01686
Linc01692
Linc01693
Linc01694
Linc01698
Linc01703
Linc01709
Linc01714
Linc01715
Linc01719
Linc01725
Linc01730
Linc01732
Linc01744
Linc01749
Linc01750
Linc01754
Linc01763
Linc01766
Linc01767
Linc01768
Linc01770
Linc01771
Linc01775
Linc01776
Linc01778
Linc01779
Linc01786
Linc01798
Linc01802
Linc01804
Linc01806
Linc01814
Linc01816
Linc01817
Linc01819
Linc01828
Linc01836
Linc01840
Linc01843
Linc01844
Linc01852
Linc01863
Linc01864
Linc01869
Linc01871
Linc01876
Linc01877
Linc01881
Linc01888
Linc01890
Linc01891
Linc01899
Linc01904
Linc01905
Linc01909
Linc01913
Linc01918
Linc01932
Linc01939
Linc01942
Linc01948
Linc01952
Linc01954
Linc01960
Linc01962
Linc01968
Linc01970
Linc01971
Linc01976
Linc01977
Linc01978
Linc01990
Linc01991
Linc01997
Linc02001
Linc02004
Linc02008
Linc02012
Linc02014
Linc02017
Linc02018
Linc02021
Linc02022
Linc02023
Linc02028
Linc02029
Linc02032
Linc02036
Linc02038
Linc02042
Linc02044
Linc02046
Linc02052
Linc02054
Linc02055
Linc02056
Linc02057
Linc02062
Linc02069
Linc02073
Linc02078
Linc02084
Linc02085
Linc02086
Linc02088
Linc02090
Linc02091
Linc02092
Linc02098
Linc02102
Linc02105
Linc02108
Linc02119
Linc02125
Linc02128
Linc02139
Linc02151
Linc02157
Linc02158
Linc02161
Linc02168
Linc02174
Linc02175
Linc02179
Linc02182
Linc02188
Linc02195
Linc02196
Linc02202
Linc02204
Linc02207
Linc02210
Linc02210-crhr1
Linc02211
Linc02218
Linc02223
Linc02235
Linc02237
Linc02240
Linc02246
Linc02247
Linc02251
Linc02255
Linc02257
Linc02261
Linc02273
Linc02278
Linc02280
Linc02285
Linc02288
Linc02289
Linc02290
Linc02298
Linc02301
Linc02303
Linc02313
Linc02323
Linc02324
Linc02325
Linc02327
Linc02328
Linc02332
Linc02340
Linc02344
Linc02345
Linc02352
Linc02354
Linc02356
Linc02362
Linc02365
Linc02366
Linc02367
Linc02371
Linc02377
Linc02380
Linc02383
Linc02384
Linc02385
Linc02387
Linc02392
Linc02394
Linc02405
Linc02408
Linc02413
Linc02414
Linc02422
Linc02428
Linc02434
Linc02437
Linc02446
Linc02455
Linc02459
Linc02463
Linc02466
Linc02478
Linc02482
Linc02490
Linc02495
Linc02513
Linc02514
Linc02519
Linc02520
Linc02521
Linc02532
Linc02537
Linc02543
Linc02544
Linc02558
Linc02560
Linc02564
Linc02569
Linc02570
Linc02574
Linc02575
Linc02577
Linc02578
Linc02579
Linc02583
Linc02585
Linc02588
Linc02601
Linc02604
Linc02606
Linc02613
Linc02614
Linc02615
Linc02616
Linc02618
Linc02621
Linc02623
Linc02625
Linc02634
Linc02636
Linc02640
Linc02642
Linc02646
Linc02652
Linc02656
Linc2194
Linc-pint
Lingo1
Lingo1-as1
Lingo1-as2
Lingo3
Lingo4
Lins1
Lipa
Lipc
Lipe
Lipe-as1
Lipg
Lipj
Lipn
Lipt1
Livar
Lix1l-as1
Lkaaear1
Llgl1
Llgl2
Llph-dt
Lman1l
Lman2
Lmbr1l
Lmf1
Lmf1-as1
Lmln
Lmna
Lmnb1
Lmnb1-dt
Lmnb2
Lmntd2
Lmo2
Lmo4
Lmo7
Lmod1
Lmx1b
Lncnef
Lncog
Lnctam34a
Lnp1
Lnpep
Lnx1
Lnx1-as2
Lonp1
Lonp2
Lonrf1
Lonrf2p1
Lonrf3
Loxl1
Loxl1-as1
Loxl2
Loxl3
Lpar1
Lpar2
Lpar3
Lpar5
Lpar6
Lpcat1
Lpcat2
Lpcat3
Lpcat4
Lpgat1-as1
Lpin1
Lpin2
Lpin3
Lpo
Lpp
Lpxn
Lrat
Lrch1
Lrch3
Lrch4
Lrcol1
Lrfn2
Lrfn3
Lrfn4
Lrfn5
Lrguk
Lrig1
Lrig2
Lrit1
Lrmda
Lrmp
Lrp1
Lrp10
Lrp11
Lrp2
Lrp3
Lrp4-as1
Lrp5
Lrpap1
Lrr1
Lrrc1
Lrrc14
Lrrc23
Lrrc24
Lrrc25
Lrrc27
Lrrc28
Lrrc29
Lrrc31
Lrrc32
Lrrc36
Lrrc37a
Lrrc37a11p
Lrrc37a17p
Lrrc37a3
Lrrc37a5p
Lrrc37a7p
Lrrc37a9p
Lrrc37b
Lrrc3b
Lrrc42
Lrrc43
Lrrc45
Lrrc46
Lrrc47
Lrrc49
Lrrc4b
Lrrc59
Lrrc61
Lrrc63
Lrrc7
Lrrc70
Lrrc71
Lrrc72
Lrrc73
Lrrc74b
Lrrc75a
Lrrc77p
Lrrc8a
Lrrc8b
Lrrc8c
Lrrc8c-dt
Lrrc8d
Lrrc8e
Lrrc9
Lrrcc1
Lrrfip1
Lrrfip2
Lrriq1
Lrriq3
Lrrk1
Lrrk2
Lrrn1
Lrrn2
Lrrn4
Lrrtm2
Lrsam1
Lrtomt
Lrwd1
Lsg1
Lsm14a
Lsm14b
Lsm1p2
Lsm2
Lsm4
Lsm6
Lsm7
Lsm8
Lsmem1
Lsp1
Lsp1p2
Lsr
Lss
Lst1
Lta
Lta4h
Ltb
Ltb4r
Ltb4r2
Ltbp1
Ltbp3
Ltbp4
Ltbr
Ltc4s
Ltk
Lto1
Luadt1
Luaris
Luc7l
Luc7l2
Luc7l3
Lucat1
Lurap1l
Luzp1
Luzp4p1
Lvrn
Lxn
Ly6e
Ly6e-dt
Ly6g5c
Ly6g6c
Ly6g6e
Ly6k
Ly86
Ly86-as1
Ly9
Ly96
Lyl1
Lyn
Lypd1
Lypd2
Lypd3
Lypd5
Lypd6
Lypd6b
Lypd9p
Lypla1p3
Lypla2
Lypla2p1
Lyplal1
Lyrm1
Lyrm2
Lyrm7
Lyrm9
Lysmd3
Lyst
Lyve1
Lyz
Lyzl2
Lzic
Lztr1
Lzts2
M1ap
Maats1
Mab21l2
Mab21l3
Macf1
Maco1
Macrod1
Macrod2
Macrod2-as1
Mad1l1
Mad2l1bp
Mad2l2
Madcam1
Madd
Maea
Mael
Maf
Maf1
Mafa
Maff
Mafg
Mafg-dt
Mafk
Mag
Magea10-magea5
Magea12
Magea4-as1
Magea7p
Magec1
Magec3
Maged1
Maged2
Mageh1
Magi1
Magi2
Magi2-as3
Magi3
Magix
Maip1
Majin
Mak
Mak16
Mal
Mal2
Mal2-as1
Malat1
Malsu1
Malt1
Mamdc4
Mamld1
Mamstr
Man1a2
Man1b1
Man1b1-dt
Man1c1
Man2a1
Man2a2
Man2b1
Man2b2
Manba
Manbal
Manea
Maneal
Manf
Mansc1
Maoa
Map1a
Map1b
Map1lc3a
Map1lc3b
Map1lc3bp1
Map1s
Map2
Map2k1
Map2k1p1
Map2k2
Map2k3
Map2k4
Map2k5
Map2k6
Map2k7
Map3k10
Map3k11
Map3k12
Map3k13
Map3k14
Map3k14-as1
Map3k20
Map3k21
Map3k2-dt
Map3k3
Map3k4
Map3k6
Map3k7
Map3k7cl
Map3k8
Map4
Map4k1
Map4k2
Map4k3
Map4k3-dt
Map4k4
Map6d1
Map7d1
Map7d3
Mapk1
Mapk10
Mapk11
Mapk12
Mapk13
Mapk14
Mapk15
Mapk1ip1l
Mapk3
Mapk4
Mapk6
Mapk6-dt
Mapk7
Mapk8
Mapk8ip1
Mapk8ip3
Mapk9
Mapkap1
Mapkapk2
Mapkapk3
Mapkapk5
Mapkapk5p1
Mapkbp1
Mapre2
Mapre3
Mapt
Mapt-it1
Marc1
March1
March10
March2
March3
March6
March7
March8
March9
Marcol
Marf1
Mark1
Mark2
Mark2p11
Mark2p16
Mark2p17
Mark2p6
Mark3
Mark4
Mars
Mars2
Marveld1
Marveld2
Marveld3
Mas1l
Masp2
Mast1
Mast2
Mast3
Mast4
Mastl
Mat2a
Mat2b
Matk
Matn1-as1
Matn2
Matn4
Matr3
Mau2
Mavs
Max
Maz
Mbd1
Mbd2
Mbd3
Mbd3l1
Mbd5
Mbd6
Mbip
Mbl3p
Mblac1
Mbnl1
Mbnl1-as1
Mbnl2
Mboat2
Mboat7
Mbp
Mbtd1
Mbtps1
Mbtps2
Mc1r
Mc5r
Mcc
Mccc2
Mcemp1
Mcf2l
Mcf2l2
Mcidas
Mcl1
Mcm10
Mcm2
Mcm3ap
Mcm3ap-as1
Mcm4
Mcm5
Mcm7
Mcm8
Mcmdc2
Mcoln1
Mcph1
Mcph1-as1
Mcrip1
Mcrip2
Mcrip2p1
Mcrs1
Mctp1
Mctp2
Mcts1
Mcts2p
Mcu
Mcub
Mdfi
Mdfic
Mdga1
Mdh1
Mdh2
Mdk
Mdm2
Mdm4
Mdn1
Mdp1
Mds2
Me2
Me3
Mea1
Meaf6
Mecom
Mecp2
Mecr
Med1
Med11
Med12
Med12l
Med13l
Med14
Med14os
Med15
Med15p3
Med15p6
Med15p9
Med16
Med17
Med18
Med19
Med21
Med22
Med24
Med25
Med26
Med27
Med28
Med29
Med30
Med8
Med9
Medag
Mef2a
Mef2c
Mef2c-as1
Mef2c-as2
Mef2d
Meg3
Megf10
Megf11
Megf8
Mei1
Meig1
Meioc
Meis1
Meis1-as3
Meis2
Meis3
Meis3p1
Meis3p2
Melk
Meltf
Meltf-as1
Memo1
Memo1p4
Men1
Mepce
Mepe
Mertk
Mesp2
Mest
Mestit1
Met
Metap1
Metap1d
Metap2
Metrn
Metrnl
Mettl1
Mettl14
Mettl14-dt
Mettl15
Mettl16
Mettl17
Mettl21a
Mettl21ep
Mettl22
Mettl23
Mettl24
Mettl25
Mettl26
Mettl27
Mettl2a
Mettl2b
Mettl3
Mettl7a
Mettl7b
Mettl8
Mettl9
Mex3a
Mex3c
Mfap3
Mfap5
Mff
Mfge8
Mfn1
Mfn2
Mfrp
Mfsd1
Mfsd10
Mfsd11
Mfsd12
Mfsd13a
Mfsd14b
Mfsd14c
Mfsd2a
Mfsd2b
Mfsd3
Mfsd4a
Mfsd4b
Mfsd5
Mfsd6
Mfsd8
Mga
Mgam2
Mgat1
Mgat2
Mgat3
Mgat3-as1
Mgat4a
Mgat4b
Mgat4c
Mgat5
Mgat5b
Mgll
Mgme1
Mgmt
Mgp
Mgrn1
Mgst1
Mgst2
Mgst3
Mhencr
Mia
Mia2
Mia3
Mia-rab4b
Miat
Miatnb
Mib1
Mib2
Mica
Mical1
Mical2
Mical3
Micall1
Micall2
Micb
Micos10
Micos10-nbl1
Micos10p2
Micu3
Mid1ip1
Mid1ip1-as1
Mid2
Midn
Mief1
Mief2
Mier1
Mier2
Mier3
Mif
Mif4gd
Mif-as1
Miga1
Miga2
Miip
Milr1
Mimt1
Minar1
Mincr
Mindy1
Mindy2
Mindy4
Mindy4b
Mink1
Minpp1
Mios
Miox
Mip
Mipepp3
Mipol1
Mir100hg
Mir106b
Mir10a
Mir1-1
Mir1181
Mir1185-1
Mir1193
Mir1197
Mir1199
Mir1-1hg
Mir1204
Mir1205
Mir1207
Mir1208
Mir1224
Mir1229
Mir122hg
Mir124-1
Mir124-3
Mir1244-2
Mir1250
Mir1253
Mir1257
Mir125b2
Mir126
Mir1265
Mir1268a
Mir1273h
Mir1281
Mir1282
Mir1287
Mir1290
Mir129-1
Mir1292
Mir129-2
Mir1293
Mir1302-10
Mir1302-8
Mir1304
Mir1306
Mir1307
Mir130a
Mir130b
Mir132
Mir133a2
Mir139
Mir141
Mir142
Mir143
Mir144
Mir145
Mir1469
Mir146b
Mir148b
Mir150
Mir151a
Mir151b
Mir152
Mir1537
Mir1538
Mir1539
Mir155
Mir155hg
Mir17
Mir17hg
Mir181a1
Mir181a2hg
Mir181b1
Mir181c
Mir182
Mir1825
Mir184
Mir185
Mir18a
Mir1908
Mir190a
Mir190b
Mir191
Mir1914
Mir1915
Mir192
Mir193a
Mir193b
Mir193bhg
Mir194-2hg
Mir195
Mir1976
Mir199a1
Mir199a2
Mir199b
Mir19a
Mir200c
Mir200chg
Mir202
Mir203a
Mir203b
Mir205
Mir20a
Mir210
Mir2110
Mir2116
Mir212
Mir219a2
Mir219b
Mir222hg
Mir2276
Mir2277
Mir22hg
Mir23a
Mir23b
Mir24-1
Mir24-2
Mir25
Mir26a1
Mir26b
Mir27a
Mir27b
Mir2861
Mir299
Mir29a
Mir29b1
Mir29b2chg
Mir300
Mir301b
Mir3074
Mir30d
Mir3124
Mir3127
Mir3128
Mir3131
Mir3135a
Mir3141
Mir3142hg
Mir3143
Mir3148
Mir3150bhg
Mir3152
Mir3153
Mir3154
Mir3155a
Mir3155b
Mir3165
Mir3166
Mir3167
Mir3173
Mir3175
Mir3176
Mir3178
Mir3180-4
Mir3180-5
Mir3181
Mir3184
Mir3185
Mir3187
Mir3188
Mir3189
Mir3190
Mir3191
Mir3193
Mir3194
Mir3195
Mir3196
Mir3197
Mir3198-2
Mir3199-1
Mir3199-2
Mir320a
Mir320b2
Mir320c1
Mir323a
Mir324
Mir328
Mir33b
Mir342
Mir345
Mir34a
Mir34ahg
Mir34b
Mir34c
Mir3529
Mir3609
Mir3610
Mir3611
Mir3613
Mir3615
Mir3616
Mir3618
Mir3619
Mir3620
Mir3621
Mir3646
Mir3650
Mir3652
Mir3655
Mir365a
Mir365b
Mir3661
Mir3665
Mir3671
Mir3675
Mir3677
Mir3678
Mir3681hg
Mir3682
Mir3683
Mir3684
Mir375
Mir376a1
Mir378a
Mir378f
Mir378h
Mir378j
Mir380
Mir3907
Mir3909
Mir3913-1
Mir3913-2
Mir3917
Mir3918
Mir3928
Mir3934
Mir3936hg
Mir3939
Mir3940
Mir3945
Mir3945hg
Mir3960
Mir3972
Mir3976hg
Mir423
Mir425
Mir4251
Mir4254
Mir4257
Mir4258
Mir4259
Mir4260
Mir4279
Mir4281
Mir4282
Mir4285
Mir429
Mir4290hg
Mir4301
Mir4309
Mir4310
Mir4317
Mir4318
Mir4322
Mir4323
Mir4325
Mir4421
Mir4422hg
Mir4425
Mir4428
Mir4429
Mir4434
Mir4435-2hg
Mir4437
Mir4440
Mir4442
Mir4443
Mir4444-1
Mir4444-2
Mir4448
Mir4449
Mir4453
Mir4453hg
Mir4455
Mir4458
Mir4458hg
Mir4460
Mir4466
Mir4467
Mir4470
Mir4472-2
Mir4477a
Mir4477b
Mir4478
Mir4479
Mir4482
Mir4483
Mir4484
Mir4487
Mir4488
Mir4489
Mir4492
Mir4496
Mir4497
Mir4499
Mir4500hg
Mir4505
Mir4506
Mir4508
Mir4510
Mir4512
Mir4513
Mir4515
Mir4519
Mir4520-1
Mir4520-2
Mir4521
Mir4522
Mir4523
Mir4526
Mir4529
Mir4530
Mir4533
Mir4633
Mir4634
Mir4638
Mir4639
Mir4645
Mir4648
Mir4650-2
Mir4651
Mir4652
Mir4655
Mir4657
Mir4658
Mir4663
Mir4664
Mir4665
Mir4667
Mir4669
Mir4673
Mir4674
Mir4683
Mir4687
Mir4690
Mir4692
Mir4706
Mir4707
Mir4710
Mir4721
Mir4724
Mir4725
Mir4727
Mir4728
Mir4729
Mir4732
Mir4734
Mir4736
Mir4738
Mir4739
Mir4740
Mir4741
Mir4743
Mir4745
Mir4746
Mir4748
Mir4750
Mir4754
Mir4757
Mir4761
Mir4766
Mir4767
Mir4768
Mir4770
Mir4775
Mir4777
Mir4781
Mir4783
Mir4784
Mir4785
Mir4787
Mir4797
Mir4799
Mir4803
Mir484
Mir491
Mir492
Mir494
Mir497
Mir497hg
Mir5001
Mir5003
Mir503hg
Mir5088
Mir5089
Mir5090
Mir5091
Mir5093
Mir5187
Mir5188
Mir5189
Mir518a1
Mir5190
Mir5191
Mir5193
Mir5194
Mir5196
Mir5197
Mir544b
Mir548aa2
Mir548ae2
Mir548ak
Mir548al
Mir548ap
Mir548as
Mir548au
Mir548aw
Mir548d2
Mir548f3
Mir548l
Mir548o
Mir553
Mir5580
Mir5581
Mir5589
Mir564
Mir5680
Mir5684
Mir5689hg
Mir5690
Mir5691
Mir5694
Mir5695
Mir5696
Mir5698
Mir570
Mir5700
Mir5703
Mir5707
Mir5708
Mir573
Mir574
Mir5787
Mir583hg
Mir589
Mir592
Mir596
Mir600
Mir604
Mir6068
Mir607
Mir6070
Mir6077
Mir6079
Mir6080
Mir6084
Mir6089
Mir6090
Mir611
Mir612
Mir6124
Mir6125
Mir6126
Mir6132
Mir615
Mir622
Mir625
Mir631
Mir632
Mir636
Mir637
Mir638
Mir639
Mir646hg
Mir647
Mir648
Mir6500
Mir6501
Mir6508
Mir6512
Mir6514
Mir6515
Mir6516
Mir658
Mir661
Mir663a
Mir664b
Mir670hg
Mir6716
Mir6719
Mir6720
Mir6726
Mir6731
Mir6732
Mir6735
Mir6738
Mir6741
Mir6743
Mir6752
Mir6753
Mir6755
Mir6757
Mir676
Mir6761
Mir6771
Mir6774
Mir6775
Mir6777
Mir6781
Mir6783
Mir6787
Mir6789
Mir6791
Mir6795
Mir6804
Mir6808
Mir6809
Mir6811
Mir6814
Mir6815
Mir6816
Mir6819
Mir6820
Mir6821
Mir6823
Mir6825
Mir6833
Mir6834
Mir6835
Mir6838
Mir6843
Mir6845
Mir6847
Mir6848
Mir6850
Mir6851
Mir6853
Mir6855
Mir6860
Mir6864
Mir6865
Mir6867
Mir6869
Mir6872
Mir6874
Mir6875
Mir6876
Mir6880
Mir6890
Mir6892
Mir7107
Mir7108
Mir7112
Mir7152
Mir7155
Mir7160
Mir718
Mir7-2
Mir7-3
Mir7-3hg
Mir7515hg
Mir758
Mir760
Mir762
Mir762hg
Mir769
Mir770
Mir7703
Mir7706
Mir7843
Mir7844
Mir7845
Mir7846
Mir7849
Mir7850
Mir7852
Mir8059
Mir8064
Mir8072
Mir8073
Mir8078
Mir8085
Mir874
Mir9-1
Mir924
Mir92a1
Mir92b
Mir93
Mir9-3
Mir933
Mir935
Mir939
Mir9-3hg
Mir940
Mir942
Mir943
Mir99ahg
Mir99b
Mirlet7a1hg
Mirlet7bhg
Mirlet7d
Mirlet7i
Mis12
Misp3
Mitd1
Mitf
Mixl1
Mki67
Mkks
Mkln1
Mknk1
Mknk2
Mkrn1
Mkrn2
Mkrn3
Mkrn4p
Mkx
Mlc1
Mlec
Mlf1
Mlf2
Mlh1
Mlh3
Mlip
Mllt1
Mllt10
Mllt11
Mllt6
Mlnr
Mlph
Mlst8
Mlx
Mlxip
Mmaa
Mmab
Mmachc
Mmd
Mme
Mmel1
Mmp11
Mmp14
Mmp17
Mmp19
Mmp2
Mmp20
Mmp23b
Mmp24os
Mmp25
Mmp25-as1
Mmp28
Mmp3
Mmp7
Mmrn1
Mmrn2
Mms19
Mnat1
Mnd1
Mnda
Mnt
Mnx1
Mnx1-as1
Mnx1-as2
Mob1b
Mob4
Mobp
Mocs1
Mocs1p1
Mocs3
Mogs
Mok
Mon1a
Mon1b
Mon2
Morc2-as1
Morc3
Morc4
Morf4l1
Morf4l2-as1
Morn1
Morn2
Morn3
Morn5
Mosmo
Mospd2
Mospd3
Mov10
Mov10l1
Moxd1
Moxd2p
Mpc2
Mpdu1
Mpg
Mphosph10
Mphosph9
Mpi
Mpig6b
Mpl
Mpnd
Mpo
Mpp1
Mpp2
Mpp3
Mpp4
Mpp5
Mpp6
Mpp7-dt
Mppe1
Mpped2
Mprip
Mpst
Mpv17
Mpv17l
Mpv17l2
Mpzl1
Mpzl2
Mr1
Mras
Mre11
Mregp1
Mrfap1
Mrgprd
Mrgprf
Mrgprf-as1
Mrgprg
Mrgprg-as1
Mri1
Mrm1
Mrm2
Mrm3
Mrnip
Mroh1
Mroh3p
Mroh4p
Mroh5
Mroh6
Mroh7
Mroh7-ttc4
Mrpl1
Mrpl10
Mrpl15
Mrpl15p1
Mrpl17
Mrpl18
Mrpl19
Mrpl2
Mrpl20
Mrpl20-as1
Mrpl21
Mrpl22
Mrpl23
Mrpl30
Mrpl32
Mrpl33
Mrpl34
Mrpl35
Mrpl35p4
Mrpl37
Mrpl38
Mrpl4
Mrpl40
Mrpl42
Mrpl42p2
Mrpl42p4
Mrpl42p6
Mrpl43
Mrpl45
Mrpl48
Mrpl49
Mrpl52
Mrpl53
Mrpl54
Mrpl58
Mrps11
Mrps12
Mrps16
Mrps17
Mrps18a
Mrps18b
Mrps18c
Mrps2
Mrps21
Mrps21p1
Mrps22
Mrps23
Mrps25
Mrps30
Mrps31p1
Mrps31p4
Mrps34
Mrps35
Mrps36
Mrps36p4
Mrps5
Mrps6
Mrps7
Mrps9
Mrrf
Mrs2
Mrtfa
Mrtfa-as1
Mrtfb
Mrto4
Mrvi1
Mrvi1-as1
Ms4a1
Ms4a13
Ms4a14
Ms4a6a
Ms4a7
Ms4a8
Msantd1
Msantd3
Msc
Msc-as1
Msh2
Msh3
Msh5
Msh5-sapcd1
Msh6
Msi1
Msi2
Msl1
Msl2
Msl3
Msln
Mslnl
Msmb
Msmo1
Msn
Msr1
Msra
Msrb1
Msrb3
Mst1p2
Msto1
Msto2p
Msx1
Msx2
Msx2p1
Mt1dp
Mt1e
Mt1f
Mt1h
Mt1jp
Mt1l
Mt1m
Mt1x
Mt2a
Mt3
Mta1
Mta2
Mta3
Mtap
Mtbp
Mtch2
Mtcl1
Mtco1p12
Mtco1p14
Mtco1p45
Mtco1p53
Mtco2p12
Mtco3p12
Mtcp1
Mtcybp13
Mtcybp21
Mtcybp32
Mtcybp41
Mtdh
Mterf1
Mterf2
Mterf4
Mtf2
Mtfp1
Mtfr1
Mtfr1l
Mtg1
Mtg2
Mthfd1
Mthfd1l
Mthfd2
Mthfd2l
Mthfd2p7
Mthfr
Mthfs
Mtm1
Mtmr1
Mtmr11
Mtmr12
Mtmr14
Mtmr2
Mtmr3
Mtmr4
Mtmr7
Mtmr9
Mtnd1p15
Mtnd2p13
Mtnd2p20
Mtnd3p25
Mtnd3p9
Mtnd4lp1
Mtnd4lp12
Mtnd4lp30
Mtnd4p12
Mtnd4p22
Mtnd4p24
Mtnd4p28
Mtnd4p7
Mtnd5p20
Mtnd5p31
Mtnd5p8
Mtnd6p13
Mtnd6p24
Mtnd6p32
Mtnr1b
Mto1
Mtr
Mtrex
Mtrf1lp2
Mtrnr2l1
Mtrnr2l13
Mtrr
Mtss1
Mtss1l
Mttp
Mturn
Mtus1
Mtus2
Mtx1
Mtx2
Muc1
Muc12
Muc19
Muc2
Muc20
Muc20-ot1
Muc21
Muc22
Muc3a
Muc4
Muc5b
Mupp
Mus81
Mutyh
Mvb12a
Mvb12b
Mvd
Mvk
Mvp
Mx1
Mx2
Mxd1
Mxd3
Mxd4
Mxi1
Mxra7
Mxra8
Myadm
Myadml2
Myb
Mybbp1a
Mybl1
Mybl2
Mybpc1
Mybpc2
Myc
Mycbp2
Mycbp2-as1
Mycbp2-as2
Mycbpap
Mycl
Mycn
Myd88
Mydgf
Myeov
Myh10
Myh14
Myh7b
Myh9
Myl12a
Myl12b
Myl12bp2
Myl2
Myl3
Myl4
Myl5
Myl6
Myl6b
Myl6p1
Myl9
Mylip
Mylk
Mylk-as1
Mylk-as2
Mylpf
Mymx
Mynn
Myo15a
Myo15b
Myo16-as1
Myo18a
Myo18b
Myo19
Myo1b
Myo1c
Myo1d
Myo1e
Myo1f
Myo1g
Myo1h
Myo3a
Myo3b
Myo3b-as1
Myo5b
Myo5c
Myo6
Myo7a
Myo7b
Myo9a
Myo9b
Myof
Myom1
Myom2
Myorg
Myoslid
Myoz3
Mypn
Myrf
Myrfl
Myrip
Myt1
Myt1l
Mzb1
Mzf1
Mzf1-as1
Mzt2a
Mzt2b
N4bp2
N4bp2l1
N4bp2l2
NA
Naa10
Naa15
Naa16
Naa20
Naa25
Naa30
Naa35
Naa38
Naa40
Naa50
Naa60
Naaa
Naalad2
Naaladl1
Naaladl2
Nab1
Nab2
Nabp1
Nabp2
Naca4p
Nacad
Nacc1
Nadk
Nadsyn1
Nae1
Nagk
Naglu
Nagpa-as1
Nags
Naif1
Nalt1
Nanogp1
Nanos1
Nanos3
Nans
Nap1l4
Nap1l4p1
Napa
Napa-as1
Napb
Napg
Napgp1
Napgp2
Naprt
Napsa
Napsb
Narf
Narf-as1
Nars2
Nasp
Nat1
Nat10
Nat14
Nat16
Nat8l
Nat9
Natd1
Nav1
Nav2
Nav2-as3
Nav2-it1
Nav3
Naxd
Naxe
Nbas
Nbdy
Nbea
Nbeal1
Nbeal2
Nbl1
Nbn
Nbpf1
Nbpf12
Nbpf26
Nbpf3
Nbpf4
Nbr1
Nbr2
Ncald
Ncam1
Ncam2
Ncan
Ncapd2
Ncapd2p1
Ncapd3
Ncapg
Ncaph
Ncaph2
Ncbp1
Ncbp2l
Ncbp3
Ncdn
Ncf1c
Ncf4
Ncf4-as1
Nck1
Nck1-dt
Nck2
Nckap1l
Nckap5
Nckap5-as2
Nckipsd
Ncl
Ncln
Ncoa1
Ncoa2
Ncoa3
Ncoa4p3
Ncoa6
Ncoa7
Ncor1
Ncor2
Ncr1
Ncr2
Ncr3
Ncr3lg1
Ncs1
Ncstn
Ndc80
Nde1
Ndel1
Ndfip1
Ndfip2
Ndor1
Ndp
Ndp-as1
Ndrg1
Ndrg2
Ndrg4
Ndst1
Ndst2
Ndst3
Ndufa11
Ndufa13
Ndufa3
Ndufa3p3
Ndufa4l2
Ndufa5
Ndufa6-dt
Ndufa7
Ndufa9
Ndufaf2
Ndufaf3
Ndufaf4p1
Ndufaf5
Ndufaf6
Ndufaf7
Ndufaf8
Ndufb10
Ndufb10p1
Ndufb11p1
Ndufb2
Ndufb3
Ndufb4
Ndufb4p11
Ndufb4p4
Ndufb5
Ndufb6
Ndufb7
Ndufb8
Ndufb9
Ndufb9p2
Ndufc1
Ndufc2
Ndufs2
Ndufs3
Ndufs4
Ndufs5
Ndufs5p5
Ndufs6
Ndufs7
Ndufs8
Ndufv1
Ndufv2
Ndufv3
Neat1
Nebl
Nebl-as1
Necab1
Necab2
Necab3
Necap1
Necap1p1
Necap1p2
Necap2
Nectin1
Nectin2
Nectin3
Nectin4
Nedd1
Nedd4l
Nedd8
Nedd8-mdp1
Nedd9
Nefh
Nefhp1
Nefl
Nefm
Negr1-it1
Neil1
Neil2
Neil3
Nek10
Nek11
Nek4p3
Nek6
Nek7
Nelfa
Nelfb
Nelfcd
Nelfe
Nemp2
Nenf
Neo1
Nepro
Net1
Neto1
Neu3
Neu4
Neurl1
Neurl1b
Neurl4
Neurod1
Nexn
Nexn-as1
Nf1
Nf2
Nfasc
Nfat5
Nfatc1
Nfatc2
Nfatc2ip
Nfatc3
Nfatc4
Nfe2l1
Nfe2l2
Nfe2l3
Nfe2l3p1
Nfe4
Nfia
Nfic
Nfix
Nfkb1
Nfkb2
Nfkbia
Nfkbib
Nfkbie
Nfkbil1
Nfkbiz
Nfrkb
Nfs1
Nfx1
Nfya
Nfyc
Ngdn
Ngef
Ngfr
Ngrn
Nhej1
Nhlh2
Nhlrc1
Nhlrc2
Nhlrc3
Nhlrc4
Nhp2
Nhp2p2
Nhs
Nhsl1
Nhsl2
Nicn1
Nid2
Nif3l1
Nifk-as1
Nifkp2
Nifkp6
Nim1k
Nin
Ninj1
Ninj2
Nip7
Nip7p1
Nipa1
Nipa2
Nipal1
Nipal2
Nipal3
Nipal4
Nipbl
Nipbl-dt
Nipsnap1
Nipsnap2
Nipsnap3b
Nisch
Nit1
Nit2
Nkain1
Nkain2
Nkain3
Nkain4
Nkapd1
Nkapl
Nkapp1
Nkd1
Nkd2
Nkila
Nkiras2
Nkpd1
Nktr
Nkx2-1
Nkx2-1-as1
Nkx2-2
Nkx2-2-as1
Nkx2-5
Nle1
Nlgn1
Nlgn2
Nlgn3
Nlgn4y
Nlk
Nln
Nlrc3
Nlrc5
Nlrp1
Nlrp11
Nlrp12
Nlrp13
Nlrp14
Nlrp2
Nlrp4
Nlrp6
Nlrp9
Nlrx1
Nmb
Nmd3
Nme1
Nme1-nme2
Nme2
Nme4
Nme6
Nmnat1
Nmnat3
Nmral1
Nmral2p
Nmrk1
Nmt1
Nmur2
Nnat
Nnmt
Nnt
Nob1
Noc2l
Noc2lp1
Noc4l
Noct
Nod2
Nog
Nol11
Nol12
Nol4l
Nol4l-dt
Nol7
Nol8
Nol9
Nolc1
Nomo1
Nomo3
Nono
Nop14
Nop14-as1
Nop2
Nop53
Nop56
Nop58
Nop9
Nos1
Nos1ap
Nos2p1
Nos3
Nosip
Nostrin
Notch1
Notch2
Notch3
Notch4
Nova2
Nox5
Noxa1
Noxo1
Npap1p4
Npas1
Npas2
Npas3
Npas4
Npat
Npc1
Npc1l1
Npdc1
Npepl1
Npepps
Npffr1
Nphp3-acad11
Nphp3-as1
Nphp4
Nphs1
Npl
Nploc4
Npm1
Npm1p19
Npm1p32
Npm1p46
Npm2
Npm3
Npnt
Nppa
Nppc
Npr1
Npr2
Npr3
Nprl2
Nprl3
Npsr1-as1
Nptx1
Nptx2
Npw
Npy5r
Nqo1
Nqo2
Nr0b1
Nr1d2
Nr1h2
Nr1h3
Nr1i2
Nr1i3
Nr2c2
Nr2e1
Nr2e3
Nr2f1
Nr2f2
Nr2f2-as1
Nr2f6
Nr3c1
Nr3c2
Nr4a1
Nr4a2
Nr4a3
Nr5a1
Nraddp
Nrbf2
Nrbf2p2
Nrbf2p5
Nrbp1
Nrbp2
Nrcam
Nrde2
Nrf1
Nrg1
Nrg2
Nrg3
Nrg4
Nrgn
Nrip1
Nrir
Nrl
Nrm
Nrn1
Nrn1l
Nrp1
Nrp2
Nrros
Nrsn2
Nrtn
Nrxn1
Nrxn2
Nrxn3
Nsa2
Nsd1
Nsd2
Nsd3
Nsdhl
Nsg1
Nsg2
Nsl1
Nsmaf
Nsmce1
Nsmce1-dt
Nsmce2
Nsrp1
Nsun3
Nsun4
Nsun5p1
Nsun6
Nsun7
Nt5c
Nt5c1a
Nt5c1b
Nt5c3a
Nt5c3ap1
Nt5cp1
Nt5cp2
Nt5dc1
Nt5dc4
Nt5e
Nt5m
Ntan1
Ntan1p2
Ntf3
Ntf6b
Nthl1
Ntm
Ntmt1
Ntn3
Ntn5
Ntng1
Ntng2
Ntpcr
Ntrk1
Ntrk2
Ntrk3
Nuak2
Nub1
Nubp1
Nubp2
Nubpl
Nucb1
Nucb2
Nudc
Nudt1
Nudt13
Nudt14
Nudt16
Nudt16l1
Nudt16p1
Nudt17
Nudt19
Nudt19p5
Nudt2
Nudt22
Nudt4
Nudt7
Nudt9
Nuf2
Nuggc
Numa1
Numbl
Nup107
Nup133
Nup188
Nup205
Nup210l
Nup214
Nup35
Nup37
Nup50
Nup58
Nup62
Nup85
Nup88
Nup93
Nupl2
Nus1p2
Nus1p3
Nusap1
Nutf2
Nutm1
Nutm2a-as1
Nutm2g
Nvl
Nwd1
Nxf1
Nxn
Nxnl1
Nxnl2
Nxpe3
Nxph1
Nxph3
Nxph4
Nxt2
Nyap1
Nynrin
Oaf
Oas1
Oas3
Oasl
Oat
Oaz1
Oaz2
Oaz3
Obscn
Obsl1
Oca2
Ocel1
Ociad1
Ocln
Ocrl
Odc1
Odc1-dt
Odf2
Odf2l
Odf3b
Odf3l2
Odr4
Ofcc1
Ofd1
Oga
Ogdh
Ogdhl
Ogfod1
Ogfod2
Ogfod3
Ogfr
Ogfr-as1
Ogfrl1
Ogfrp1
Ogg1
Ogt
Oip5-as1
Olah
Olfm1
Olfml2a
Olfml3
Olig1
Olmalinc
Olr1
Oma1
Onecut1
Onecut2
Onecut3
Ooep-as1
Oosp1
Oosp1p2
Opa1
Opa3
Opcml
Opcml-it2
Oplah
Opn3
Opn4
Opn5
Oprd1
Oprl1
Oprm1
Optc
Optn
Or10a3
Or10ae3p
Or10k1
Or10r2
Or11g1p
Or11q1p
Or13c7
Or1f2p
Or1j1
Or1m1
Or1p1
Or1x1p
Or2a14
Or2ap1
Or2aq1p
Or2at4
Or2l1p
Or2l2
Or2r1p
Or2t1
Or2t11
Or2x1p
Or3a4p
Or4c46
Or4d1
Or4d2
Or4d7p
Or4f14p
Or4f15
Or4k2
Or4p4
Or4q2
Or4v1p
Or51a5p
Or51a9p
Or51ab1p
Or51b2
Or51b5
Or51c4p
Or51d1
Or51i2
Or51r1p
Or52k3p
Or52n3p
Or52p2p
Or56a3
Or5an2p
Or5g3
Or5g5p
Or5h14
Or5p1p
Or5w2
Or6a2
Or6c75
Or6e1p
Or6j1
Or6p1
Or6v1
Or7a10
Or7a1p
Or7c1
Or7d4
Or7e126p
Or7e129p
Or7e136p
Or7e13p
Or7e14p
Or7e18p
Or7e38p
Or7e47p
Or7e91p
Or8b12
Or8f1p
Or8i4p
Or8j2
Or8x1p
Or9a4
Or9i1
Orai1
Orai2
Orai3
Oraov1p1
Orc3
Orc5
Orc6
Orm1
Ormdl2
Ormdl3
Os9
Osbp2
Osbpl10
Osbpl1a
Osbpl2
Osbpl3
Osbpl5
Osbpl6
Osbpl8
Osbpl9
Oscar
Oscp1
Oser1-dt
Osgepl1-as1
Osgin1
Osgin2
Osm
Osmr
Osr1
Osr2
Ostc
Ostcp1
Ostf1
Otoa
Otoap1
Otop1
Otop2
Otor
Otp
Otub1
Otub2
Otud1
Otud4p1
Otud6a
Otud6b
Otud7b
Otulin
Otx1
Otx2-as1
Ovol1
Ovol1-as1
Oxa1l
Oxct1-as1
Oxgr1
Oxld1
Oxnad1
Oxr1
Oxsm
Oxsr1
Oxt
Oxtr
P2rx1
P2rx2
P2rx3
P2rx4
P2rx5
P2rx6
P2rx7
P2ry11
P2ry12
P2ry14
P2ry2
P2ry4
P2ry6
P2ry8
P3h1
P3h2-as1
P3h3
P3h4
P4ha2
P4ha2-as1
P4hb
P4htm
Pa2g4
Pa2g4p4
Paaf1
Pabpc1
Pabpc1l
Pabpc4
Pabpc4-as1
Pabpc5
Pabpn1
Pacerr
Pacrg
Pacrg-as3
Pacrgl
Pacs1
Pacs2
Pacsin1
Pacsin2
Pacsin3
Padi1
Padi4
Paep
Paf1
Pafah1b1
Pafah1b2
Pafah1b3
Pafah2
Pag1
Pah
Paics
Paip2
Pak2
Pak4
Pak5
Pak6
Palld
Palm
Palm2
Palmd
Pam
Pam16
Pamr1
Pan2
Pan3
Pancr
Pank1
Pank2
Pank4
Panx1
Panx2
Paox
Papln
Papola
Papolg
Papss1
Papss2
Paqr3
Paqr4
Paqr5
Paqr7
Paqr8
Paqr9
Paqr9-as1
Pard3
Pard3-as1
Pard3b
Pard6a
Pard6b
Pard6g-as1
Park7
Parm1
Parn
Parp1
Parp10
Parp12
Parp14
Parp15
Parp16
Parp2
Parp3
Parp4
Parp6
Parp8
Parpbp
Part1
Parva
Parvb
Parvg
Pasd1
Patj
Patl1
Patl2
Paupar
Pawr
Pawrp1
Pax2
Pax4
Pax6
Pax7
Pax8
Pax8-as1
Pax9
Paxbp1
Paxbp1-as1
Paxip1-as1
Paxip1-as2
Paxx
Pbdc1
Pbx1
Pbx2
Pbx3
Pbxip1
Pc
Pcat1
Pcat14
Pcat5
Pcat6
Pcat7
Pcbd2
Pcbp1
Pcbp1-as1
Pcbp2
Pcbp2p3
Pcbp3
Pcbp4
Pcca
Pccb
Pcdh1
Pcdh10
Pcdh17
Pcdh7
Pcdh8p1
Pcdh9-as4
Pcdha10
Pcdha12
Pcdha13
Pcdha3
Pcdha4
Pcdha5
Pcdha7
Pcdha8
Pcdhac1
Pcdhac2
Pcdhb1
Pcdhb10
Pcdhb14
Pcdhb15
Pcdhb16
Pcdhb19p
Pcdhb2
Pcdhb5
Pcdhb6
Pcdhb9
Pcdhga1
Pcdhga11
Pcdhga12
Pcdhga3
Pcdhga6
Pcdhga8
Pcdhga9
Pcdhgb1
Pcdhgb2
Pcdhgb3
Pcdhgb6
Pcdhgc3
Pcdhgc5
Pced1a
Pced1b
Pced1b-as1
Pcf11
Pcgf1
Pcgf2
Pcgf3
Pcgf5
Pcgf6
Pcid2
Pcif1
Pck2
Pclaf
Pclo
Pcm1
Pcmt1
Pcmtd2
Pcna
Pcnp
Pcnt
Pcnx1
Pcnx2
Pcnx3
Pcnx4
Pcolce
Pcolce2
Pcolce-as1
Pcoth
Pcp2
Pcp4
Pcsk1n
Pcsk2
Pcsk4
Pcsk5
Pcsk6
Pcsk6-as1
Pcsk7
Pcsk9
Pctp
Pcyox1
Pcyox1l
Pcyt1a
Pcyt2
Pdap1
Pdc
Pdcd1
Pdcd10
Pdcd11
Pdcd1lg2
Pdcd2l
Pdcd4
Pdcd5
Pdcd5p2
Pdcd6
Pdcd6ip
Pdcd6ipp2
Pdcl
Pdcl3
Pde11a
Pde12
Pde1b
Pde1c
Pde2a
Pde3a
Pde3b
Pde4b
Pde4c
Pde4d
Pde4dip
Pde5a
Pde6a
Pde6b
Pde8a
Pde8b
Pde9a
Pdgfa
Pdgfc
Pdgfd
Pdgfra
Pdgfrb
Pdgfrl
Pdha1
Pdhx
Pdia2
Pdia3
Pdia3p1
Pdia4
Pdia5
Pdik1l
Pdk1
Pdk2
Pdk3
Pdlim2
Pdlim3
Pdlim4
Pdlim5
Pdlim7
Pdp1
Pdp2
Pdpk1
Pdpr
Pds5b
Pdss2
Pdxdc1
Pdxk
Pdyn-as1
Pdzd2
Pdzd3
Pdzd7
Pdzrn3-as1
Pdzrn4
Pea15
Peak1
Pear1
Pebp1
Pebp1p3
Pecam1
Pef1
Peg10
Peli2
Peli3
Pelo
Pemt
Penk
Per3
Pes1
Pet100
Pex1
Pex10
Pex12
Pex13
Pex14
Pex16
Pex2
Pex26
Pex3
Pex5
Pex6
Pex7
Pfas
Pfdn1
Pfdn2
Pfdn4
Pfdn5
Pfdn6
Pfkfb2
Pfkfb3
Pfkfb4
Pfkl
Pfkm
Pfkp
Pfn1
Pfn1p12
Pfn1p9
Pgam1
Pgam1p2
Pgam1p5
Pgam1p8
Pgam5
Pgap2
Pgbd1
Pgbd2
Pgbd4p1
Pgc
Pgd
Pgf
Pgghg
Pgk1
Pglyrp2
Pglyrp4
Pgm1
Pgm2
Pgm2l1
Pgm3
Pgm5
Pgm5p3-as1
Pgm5p4
Pgpep1
Pgr-as1
Pgrmc1
Pgs1
Phactr1
Phactr2
Phactr2-as1
Phactr3
Phactr4
Phax
Phb
Phb2
Phbp19
Phc1
Phc2
Phc3
Pheta2
Phf1
Phf10
Phf11
Phf12
Phf13
Phf14
Phf19
Phf2
Phf20
Phf20l1
Phf21a
Phf21b
Phf23
Phf24
Phf3
Phf6
Phf7
Phf8
Phgdh
Phgr1
Phkb
Phkbp1
Phkg1
Phkg2
Phlda2
Phldb1
Phldb2
Phldb3
Phlpp1
Phlpp2
Phospho1
Phospho2
Phox2a
Phpt1
Phrf1
Phtf2
Phyh
Phyhd1
Phyhip
Phyhipl
Phykpl
Pi15
Pi16
Pi4k2a
Pi4ka
Pi4kb
Pias1
Pias2
Pias3
Pias4
Pibf1
Picalm
Picart1
Pick1
Pidd1
Piezo1
Piezo2
Pif1
Pigb
Pigc
Pigg
Pigl
Pigm
Pign
Pigo
Pigq
Pigr
Pigs
Pigt
Pigu
Pigup1
Pigv
Pigw
Pigx
Pigy-dt
Pih1d1
Pih1d2
Pih1d3
Pik3ap1
Pik3c2a
Pik3c2b
Pik3c3
Pik3ca
Pik3cb
Pik3cd
Pik3cd-as1
Pik3cg
Pik3ip1-as1
Pik3r1
Pik3r2
Pik3r3
Pik3r4
Pik3r6
Pikfyve
Pilra
Pim1
Pim2
Pim3
Pimreg
Pin1
Pin4
Pinlyp
Pinx1
Pip4k2a
Pip4k2b
Pip4k2c
Pip4p2
Pip5k1a
Pip5k1b
Pip5k1c
Pip5k1p1
Pip5kl1
Pipox
Pisd
Pithd1
Pitpna
Pitpna-as1
Pitpnc1
Pitpnm1
Pitpnm2
Pitpnm3
Pitrm1
Pitx1
Pitx3
Piwil1
Piwil2
Piwil4
Pjvk
Pkd1
Pkd1l2
Pkd1l3
Pkd2
Pkd2l1
Pkd2l2
Pkdcc
Pkhd1l1
Pkia
Pkib
Pkig
Pkm
Pkmyt1
Pkn1
Pkn2
Pkn2-as1
Pknox1
Pkp2
Pkp3
Pkp4
Pla2g10
Pla2g12a
Pla2g12ap1
Pla2g12b
Pla2g15
Pla2g16
Pla2g1b
Pla2g2a
Pla2g2d
Pla2g2e
Pla2g4b
Pla2g4c
Pla2g4d
Pla2g4e-as1
Pla2g4f
Pla2g6
Plac4
Plac8l1
Plac9
Plagl1
Plat
Plau
Plaur
Plb1
Plbd1-as1
Plbd2
Plcb1
Plcb2
Plcb3
Plcb4
Plcd1
Plcd3
Plcd4
Plce1
Plcg1
Plcg2
Plch2
Plcl1
Plcl2
Plcxd1
Plcxd2
Plcxd2-as1
Pld1
Pld2
Pld3
Pld4
Pld5
Plec
Plek2
Plekha1
Plekha2
Plekha3
Plekha4
Plekha5
Plekha7
Plekha8
Plekhb1
Plekhb2
Plekhd1
Plekhf1
Plekhf2
Plekhg1
Plekhg2
Plekhg3
Plekhg4
Plekhg4b
Plekhg5
Plekhg6
Plekhh1
Plekhh2
Plekhh3
Plekhj1
Plekhm1p1
Plekhm2
Plekhm3
Plekhn1
Plekho1
Plekho2
Plg
Plgla
Plin1
Plin2
Plin3
Plin5
Plk1
Plk2
Plk3
Plk4
Plk5
Plod1
Plod3
Plp1
Plp2
Plpbp
Plpp1
Plpp3
Plpp4
Plpp5
Plpp6
Plpp7
Plppr1
Plppr2
Plppr3
Pls1
Pls3
Plscr1
Plscr2
Plscr3
Plscr4
Plut
Plvap
Plxdc2
Plxna2
Plxna3
Plxna4
Plxnb1
Plxnb2
Plxnb3
Plxnc1
Plxnd1
Pmaip1
Pmel
Pmepa1
Pmf1
Pmf1-bglap
Pmfbp1
Pmis2
Pml
Pmm2
Pmp22
Pmpca
Pmpcb
Pms1
Pms2cl
Pnck
Pnisr
Pnkd
Pnkdp1
Pnkp
Pnma3
Pnma6e
Pnma8b
Pnmt
Pnn
Pno1
Pnp
Pnpla1
Pnpla2
Pnpla3
Pnpla6
Pnpla7
Pnpla8
Pnpo
Pnrc1
Pnrc2
Poc1b
Poc1b-as1
Poc1b-galnt4
Podn
Podnl1
Podxl
Pofut1
Pofut2
Pogk
Poglut1
Pogz
Pola1
Pola2
Polb
Pold1
Pold2
Pold3
Pold4
Poldip3
Pole
Pole2
Pole4
Polg
Polg2
Polh
Poli
Polk
Poll
Polm
Polr1a
Polr1b
Polr1c
Polr1d
Polr1e
Polr2a
Polr2b
Polr2c
Polr2e
Polr2f
Polr2g
Polr2h
Polr2j2
Polr2k
Polr2m
Polr3a
Polr3b
Polr3c
Polr3d
Polr3e
Polr3f
Polr3g
Polr3gl
Polr3h
Polr3k
Polrmt
Polrmtp1
Pom121
Pom121l1p
Pomk
Pomp
Pomt1
Pon3
Pop1
Pop4
Pop5
Pop7
Por
Porcn
Pot1-as1
Potekp
Pou2af1
Pou2f1
Pou2f2
Pou2f3
Pou3f2
Pou3f3
Pou4f2
Pou5f1
Pou5f1b
Pou5f1p6
Pou5f2
Pou6f2
Ppa1
Ppa2
Ppan
Ppan-p2ry11
Ppara
Ppard
Pparg
Ppargc1a
Ppargc1b
Ppcdc
Ppcs
Ppdpf
Ppdpfl
Ppef1
Ppef1-as1
Ppfia1
Ppfia3
Ppfia4
Ppfibp1
Ppfibp2
Pphln1
Ppia
Ppiap14
Ppiap23
Ppiap28
Ppiap3
Ppiap31
Ppiap35
Ppiap40
Ppiap49
Ppiap51
Ppiap63
Ppiap72
Ppiap73
Ppiap76
Ppiap88
Ppie
Ppif
Ppig
Ppih
Ppihp1
Ppil1
Ppil2
Ppip5k2
Ppm1a
Ppm1b
Ppm1d
Ppm1f
Ppm1g
Ppm1h
Ppm1j
Ppm1k-dt
Ppm1l
Ppm1m
Ppm1n
Ppme1
Ppox
Ppp1ca
Ppp1cb
Ppp1cc
Ppp1r10
Ppp1r11
Ppp1r11p1
Ppp1r12a
Ppp1r12a-as1
Ppp1r12b
Ppp1r12c
Ppp1r13b
Ppp1r13l
Ppp1r14b
Ppp1r14bp2
Ppp1r15a
Ppp1r16a
Ppp1r16b
Ppp1r1a
Ppp1r1b
Ppp1r1c
Ppp1r21
Ppp1r26
Ppp1r26-as1
Ppp1r26p1
Ppp1r27
Ppp1r2p6
Ppp1r32
Ppp1r35
Ppp1r36
Ppp1r37
Ppp1r3e
Ppp1r3f
Ppp1r3g
Ppp1r42
Ppp1r7
Ppp1r8
Ppp1r9a
Ppp2cb
Ppp2r1a
Ppp2r1b
Ppp2r2a
Ppp2r2c
Ppp2r2d
Ppp2r3a
Ppp2r3b
Ppp2r5b
Ppp2r5c
Ppp2r5d
Ppp3cb
Ppp3cb-as1
Ppp3cc
Ppp4c
Ppp4r1
Ppp4r1-as1
Ppp4r1l
Ppp4r2
Ppp4r3b
Ppp4r4
Ppp5c
Ppp6r1
Ppp6r2
Ppp6r3
Pprc1
Ppt1
Ppt2
Ppt2-egfl8
Ppwd1
Ppy
Pqbp1
Pqlc1
Pqlc2
Pqlc2l
Pqlc3
Prac2
Pram1
Prame
Pramef11
Prap1
Prcc
Prcd
Prcp
Prdm1
Prdm10
Prdm11
Prdm12
Prdm14
Prdm15
Prdm16
Prdm2
Prdm4
Prdm6
Prdm7
Prdm8
Prdm9
Prdx2
Prdx3
Prdx4
Prdx5
Prdx6
Preb
Prelid1
Prelid2
Prelid3a
Prelid3bp7
Prex2
Prickle1
Prickle3
Prickle4
Prim1
Prim2
Primpol
Prkaa1
Prkaa2
Prkab1
Prkaca
Prkacb
Prkag2
Prkag2-as1
Prkag3
Prkar1a
Prkar1b
Prkar2a
Prkar2a-as1
Prkca
Prkcb
Prkcd
Prkce
Prkcg
Prkch
Prkci
Prkcq
Prkcq-as1
Prkcsh
Prkcz
Prkd2
Prkd3
Prkdc
Prkn
Prkra-as1
Prkrip1
Prky
Prlh
Prmt1
Prmt2
Prmt3
Prmt5
Prmt5-as1
Prmt5p1
Prmt6
Prmt7
Prmt8
Prnp
Prnt
Prob1
Proc
Proca1
Procr
Prokr1
Prokr2
Prom1
Prom2
Prorsd1p
Proser1
Proser2
Proser3
Prox1
Prox1-as1
Prox2
Prpf18
Prpf19
Prpf3
Prpf31
Prpf38a
Prpf38ap1
Prpf38b
Prpf39
Prpf4
Prpf40a
Prpf40b
Prpf4b
Prpf8
Prph
Prps1
Prps2
Prpsap1
Prpsap2
Prr11
Prr12
Prr13
Prr13p5
Prr14
Prr14l
Prr15
Prr16
Prr18
Prr19
Prr22
Prr26
Prr29
Prr3
Prr31
Prr34-as1
Prr5
Prr5-arhgap8
Prr5l
Prr7
Prr7-as1
Prrc1
Prrc2a
Prrc2b
Prrc2c
Prrg1
Prrg2
Prrg3
Prrt1b
Prrt2
Prrt3
Prrt3-as1
Prrt4
Prss12
Prss16
Prss21
Prss22
Prss23
Prss29p
Prss36
Prss37
Prss38
Prss3p3
Prss41
Prss46p
Prss48
Prss55
Prss56
Prss8
Prtfdc1
Prune1
Prx
Prxl2a
Prxl2b
Prxl2c
Psap
Psat1
Psca
Psd
Psd3
Psd4
Psen1
Psen2
Psenen
Psip1
Pskh1
Psma2
Psma2p1
Psma3
Psma4
Psma6
Psma8
Psmb3
Psmb4
Psmb6
Psmb7
Psmb7p1
Psmb8
Psmb9
Psmc1
Psmc1p8
Psmc2
Psmc3
Psmc4
Psmc5
Psmc6
Psmd1
Psmd11
Psmd13
Psmd14
Psmd2
Psmd3
Psmd4
Psmd5
Psmd6-as2
Psmd7
Psmd8
Psmd9
Psme1
Psme2
Psme2p2
Psme3
Psmf1
Psmg1
Psmg2
Psmg3
Psmg3-as1
Psmg4
Psors1c1
Psph
Pspn
Psrc1
Pstk
Pstpip1
Pstpip2
Ptar1
Ptbp1
Ptbp2
Ptcd1
Ptcd2
Ptcd3
Ptch1
Ptch2
Ptcra
Ptcsc2
Ptdss1
Ptdss2
Pten
Ptenp1-as
Pter
Ptf1a
Ptgdr
Ptgds
Ptger2
Ptger4
Ptger4p2
Ptges
Ptges2
Ptges3l
Ptges3p2
Ptges3p4
Ptgfr
Ptgir
Ptgis
Ptgr2
Ptgs1
Pth1r
Pth2
Pth2r
Ptk2
Ptk2b
Ptk7
Ptma
Ptmap2
Ptms
Ptov1
Ptov1-as1
Ptov1-as2
Ptp4a1
Ptp4a1p6
Ptp4a2
Ptp4a2p1
Ptp4a3
Ptpa
Ptpdc1
Ptpmt1
Ptpn1
Ptpn11
Ptpn12
Ptpn13
Ptpn18
Ptpn2
Ptpn22
Ptpn23
Ptpn4
Ptpn5
Ptpn6
Ptpn7
Ptpn9
Ptpra
Ptprc
Ptprd-as1
Ptprd-as2
Ptpre
Ptprf
Ptprg
Ptprh
Ptprj
Ptprj-as1
Ptprm
Ptpro
Ptprq
Ptprr
Ptpru
Ptprvp
Ptprz1
Ptrh1
Ptrhd1
Pts
Pttg1
Pttg1ip
Pttg3p
Pudp
Puf60
Pum1
Pum3
Pura
Purg
Purpl
Pus1
Pus3
Pus7
Pusl1
Pvr
Pvt1
Pwar1
Pwp1
Pwp2
Pwwp2ap1
Pwwp2b
Pwwp3a
Pxdn
Pxk
Pxmp2
Pxn
Pxn-as1
Pxylp1
Pycard
Pycard-as1
Pycr1
Pycr2
Pycr3
Pydc1
Pygb
Pygm
Pygo1
Pyhin1
Pyroxd1
Qars
Qki
Qpct
Qpctl
Qprt
Qrfp
Qrich1
Qrich2
Qrsl1
Qser1
Qsox1
Qsox2
Qtrt1
Qtrt2
R3hcc1
R3hcc1l
R3hdm1
R3hdm2
R3hdm4
Rab10
Rab11a
Rab11ap1
Rab11b
Rab11b-as1
Rab11fip3
Rab11fip4
Rab11fip5
Rab12
Rab17
Rab18
Rab19
Rab1b
Rab21
Rab22a
Rab24
Rab25
Rab26
Rab27a
Rab27b
Rab2a
Rab30
Rab30-as1
Rab31
Rab33b
Rab34
Rab36
Rab37
Rab3d
Rab3gap1
Rab3gap2
Rab3il1
Rab3ip
Rab40b
Rab40c
Rab42
Rab42p1
Rab43
Rab4a
Rab4b
Rab4b-egln2
Rab5a
Rab5b
Rab5c
Rab5if
Rab6a
Rab6c
Rab7a
Rab8a
Rab8b
Rab9a
Rabac1
Rabep1
Rabep2
Rabepk
Rabgap1
Rabgap1l
Rabgef1
Rabggtb
Rabif
Rabl2a
Rabl3
Rabl6
Rac1
Rac1p1
Rac2
Rac3
Rack1
Rad17
Rad21-as1
Rad21l1
Rad23a
Rad23b
Rad50
Rad51
Rad51ap1
Rad51-as1
Rad51b
Rad51c
Rad52
Rad54b
Rad54l
Rad54l2
Rad9a
Rad9b
Radil
Radx
Rae1
Raet1e
Raet1e-as1
Rag1
Rag2
Rai1
Rai14
Rai1-as1
Rala
Ralb
Ralbp1
Ralgapa1
Ralgapa2
Ralgapb
Ralgds
Ralgps1
Ralgps2
Raly
Raly-as1
Ralyl
Ramacl
Ramp1
Ramp2
Ran
Ranbp1
Ranbp17
Ranbp2
Ranbp20p
Ranbp3
Ranbp3l
Rangrf
Rap1a
Rap1b
Rap1gap
Rap1gap2
Rap1gds1
Rap2a
Rap2b
Rap2c
Rap2c-as1
Rapgef1
Rapgef2
Rapgef3
Rapgef4
Rapgef4-as1
Rapgef5
Rapgef6
Rapgefl1
Rapsn
Rara
Rarb
Rarg
Rarres1
Rarres2p1
Rars
Rasa1
Rasa2
Rasa3
Rasa4
Rasal1
Rasal2
Rasal2-as1
Rasal3
Rasd1
Rasgef1b
Rasgef1c
Rasgrf1
Rasgrf2
Rasgrp2
Rasgrp3
Rasip1
Rasl10a
Rasl10b
Rasl11a
Rasl11b
Rasl12
Rassf1
Rassf10
Rassf1-as1
Rassf3
Rassf4
Rassf5
Rassf6
Rassf7
Rassf8
Raver1
Raver2
Rax
Rb1
Rb1cc1
Rbak
Rbakdn
Rbak-rbakdn
Rbbp4
Rbbp6
Rbbp7
Rbbp8
Rbck1
Rbfa
Rbfox1
Rbfox3
Rbks
Rbl2
Rbm10
Rbm11
Rbm11p1
Rbm12
Rbm12b
Rbm14
Rbm14-rbm4
Rbm15
Rbm15-as1
Rbm17
Rbm20
Rbm22p2
Rbm23
Rbm24
Rbm25
Rbm26-as1
Rbm3
Rbm33
Rbm34
Rbm38
Rbm39
Rbm4
Rbm42
Rbm43
Rbm44
Rbm45
Rbm46
Rbm47
Rbm48
Rbm4b
Rbm5
Rbm6
Rbm7
Rbms1
Rbms2
Rbms3
Rbms3-as2
Rbmx
Rbmx2
Rbmx2p3
Rbmx2p5
Rbmxl2
Rbp3
Rbp4
Rbp7
Rbpj
Rbpjl
Rbpms
Rbpmslp
Rbx1
Rc3h1-it1
Rcan1
Rcan2
Rcan3
Rcc1
Rcc2-as1
Rcc2p6
Rccd1
Rce1
Rchy1
Rcl1
Rcn1
Rcn1p1
Rcn2
Rcn3
Rcor1
Rcor3
Rcsd1
Rdh10
Rdh10-as1
Rdh11
Rdh13
Rdh5
Rdm1
Rdm1p5
Rdx
Rec114
Rec8
Reck
Recql4
Recql5
Reep1
Reep2
Reep4
Reep5
Reep6
Rel
Rela
Relb
Relch
Rell2
Relt
Renbp
Repin1
Reps2
Rer1
Rere-as1
Rerg
Resf1
Rest
Ret
Retn
Retnlb
Retreg2
Retreg3
Retsat
Rev1
Rex1bd
Rexo1
Rexo1l10p
Rexo1l1p
Rexo1l2p
Rexo2
Rexo4
Rexo5
Rf00002
Rf00003
Rf00004
Rf00006
Rf00012
Rf00015
Rf00017
Rf00019
Rf00024
Rf00026
Rf00049
Rf00066
Rf00091
Rf00092
Rf00096
Rf00100
Rf00108
Rf00134
Rf00156
Rf00212
Rf00264
Rf00271
Rf00278
Rf00279
Rf00283
Rf00285
Rf00322
Rf00345
Rf00393
Rf00394
Rf00401
Rf00402
Rf00407
Rf00409
Rf00410
Rf00416
Rf00424
Rf00426
Rf00443
Rf00554
Rf00560
Rf00561
Rf00568
Rf00591
Rf00601
Rf00612
Rf00621
Rf00635
Rf01159
Rf01161
Rf01210
Rf01225
Rf01233
Rf01518
Rf01871
Rf01872
Rf01874
Rf01875
Rf01876
Rf01877
Rf01882
Rf01883
Rf01906
Rf01928
Rf01948
Rf01955
Rf01956
Rf01957
Rf01975
Rf01977
Rf01978
Rf01979
Rf01984
Rf01986
Rf01987
Rf01992
Rf02038
Rf02039
Rf02040
Rf02041
Rf02042
Rf02043
Rf02091
Rf02101
Rf02103
Rf02106
Rf02110
Rf02116
Rf02118
Rf02122
Rf02124
Rf02125
Rf02127
Rf02128
Rf02131
Rf02133
Rf02137
Rf02138
Rf02139
Rf02142
Rf02143
Rf02148
Rf02149
Rf02150
Rf02156
Rf02158
Rf02166
Rf02174
Rf02175
Rf02176
Rf02178
Rf02180
Rf02185
Rf02187
Rf02188
Rf02189
Rf02193
Rf02195
Rf02196
Rf02198
Rf02199
Rf02203
Rf02204
Rf02205
Rf02212
Rf02213
Rf02215
Rf02216
Rf02217
Rf02219
Rf02220
Rf02251
Rf02252
Rf02271
Rfc2
Rfc3
Rfc4
Rfc5
Rfesd
Rfesdp1
Rffl
Rfk
Rflna
Rfpl1s
Rfpl3
Rft1
Rftn1
Rftn2
Rfx1
Rfx3-as1
Rfx4
Rfx5
Rfx6
Rfx7
Rfxank
Rfxap
Rgl1
Rgl2
Rgl3
Rgl4
Rgma
Rgmb
Rgmb-as1
Rgp1
Rgpd4-as1
Rgs10
Rgs11
Rgs12
Rgs14
Rgs17
Rgs19
Rgs2
Rgs20
Rgs22
Rgs3
Rgs4
Rgs5
Rgs6
Rgs8
Rgs9
Rgs9bp
Rgsl1
Rhbdd1
Rhbdd2
Rhbdd3
Rhbdf2
Rhbdl1
Rhbdl3
Rhbg
Rhce
Rhd
Rhebl1
Rhebp2
Rhno1
Rhoa
Rhob
Rhobtb2
Rhobtb3
Rhoc
Rhod
Rhoh
Rhoj
Rhoq
Rhoqp1
Rhot1
Rhot2
Rhoxf1p3
Rhpn1
Rhpn2
Ribc1
Ribc2
Ric1
Ric8a
Ric8b
Rictor
Rif1
Riiad1
Rilp
Rimkla
Rimklb
Rims1
Rims2
Rims4
Rin1
Rin2
Rin3
Ring1
Rinl
Rint1
Riok1
Riok3
Riox1
Riox2
Ripk1
Ripk2
Ripk3
Ripor1
Ripor3
Ripply2
Rit1
Rita1
Rlbp1
Rmc1
Rmdn1
Rmdn2
Rmdn2-as1
Rmi1
Rmi2
Rmnd5a
Rmnd5b
Rmrp
Rn7sk
Rn7skp11
Rn7skp111
Rn7skp114
Rn7skp119
Rn7skp123
Rn7skp132
Rn7skp141
Rn7skp165
Rn7skp168
Rn7skp17
Rn7skp175
Rn7skp180
Rn7skp185
Rn7skp192
Rn7skp197
Rn7skp2
Rn7skp211
Rn7skp216
Rn7skp223
Rn7skp226
Rn7skp238
Rn7skp240
Rn7skp242
Rn7skp249
Rn7skp258
Rn7skp272
Rn7skp276
Rn7skp291
Rn7skp297
Rn7skp43
Rn7skp49
Rn7skp61
Rn7skp78
Rn7skp79
Rn7skp8
Rn7skp9
Rn7skp92
Rn7sl1
Rn7sl107p
Rn7sl116p
Rn7sl122p
Rn7sl125p
Rn7sl132p
Rn7sl148p
Rn7sl14p
Rn7sl155p
Rn7sl160p
Rn7sl172p
Rn7sl181p
Rn7sl190p
Rn7sl198p
Rn7sl2
Rn7sl211p
Rn7sl217p
Rn7sl228p
Rn7sl250p
Rn7sl265p
Rn7sl280p
Rn7sl284p
Rn7sl288p
Rn7sl293p
Rn7sl294p
Rn7sl3
Rn7sl309p
Rn7sl30p
Rn7sl311p
Rn7sl32p
Rn7sl337p
Rn7sl346p
Rn7sl34p
Rn7sl350p
Rn7sl353p
Rn7sl368p
Rn7sl369p
Rn7sl372p
Rn7sl378p
Rn7sl382p
Rn7sl385p
Rn7sl396p
Rn7sl402p
Rn7sl414p
Rn7sl426p
Rn7sl432p
Rn7sl434p
Rn7sl441p
Rn7sl445p
Rn7sl470p
Rn7sl471p
Rn7sl473p
Rn7sl475p
Rn7sl477p
Rn7sl496p
Rn7sl50p
Rn7sl51p
Rn7sl523p
Rn7sl535p
Rn7sl542p
Rn7sl543p
Rn7sl551p
Rn7sl553p
Rn7sl555p
Rn7sl561p
Rn7sl564p
Rn7sl577p
Rn7sl57p
Rn7sl600p
Rn7sl605p
Rn7sl607p
Rn7sl616p
Rn7sl622p
Rn7sl634p
Rn7sl635p
Rn7sl63p
Rn7sl643p
Rn7sl644p
Rn7sl645p
Rn7sl665p
Rn7sl66p
Rn7sl674p
Rn7sl688p
Rn7sl692p
Rn7sl693p
Rn7sl704p
Rn7sl705p
Rn7sl70p
Rn7sl731p
Rn7sl736p
Rn7sl743p
Rn7sl751p
Rn7sl76p
Rn7sl775p
Rn7sl782p
Rn7sl786p
Rn7sl794p
Rn7sl811p
Rn7sl817p
Rn7sl822p
Rn7sl832p
Rn7sl838p
Rn7sl850p
Rn7sl862p
Rn7sl87p
Rna5-8sp5
Rna5s6
Rna5sp115
Rna5sp119
Rna5sp120
Rna5sp121
Rna5sp122
Rna5sp131
Rna5sp139
Rna5sp148
Rna5sp152
Rna5sp155
Rna5sp158
Rna5sp170
Rna5sp172
Rna5sp174
Rna5sp177
Rna5sp18
Rna5sp19
Rna5sp193
Rna5sp195
Rna5sp203
Rna5sp206
Rna5sp21
Rna5sp211
Rna5sp212
Rna5sp22
Rna5sp230
Rna5sp234
Rna5sp236
Rna5sp237
Rna5sp240
Rna5sp242
Rna5sp243
Rna5sp25
Rna5sp261
Rna5sp273
Rna5sp278
Rna5sp283
Rna5sp284
Rna5sp290
Rna5sp308
Rna5sp324
Rna5sp328
Rna5sp33
Rna5sp333
Rna5sp338
Rna5sp351
Rna5sp357
Rna5sp358
Rna5sp370
Rna5sp378
Rna5sp379
Rna5sp382
Rna5sp387
Rna5sp393
Rna5sp397
Rna5sp440
Rna5sp447
Rna5sp450
Rna5sp452
Rna5sp457
Rna5sp468
Rna5sp473
Rna5sp478
Rna5sp502
Rna5sp528
Rna5sp532
Rna5sp75
Rna5sp95
Rna5sp99
Rnase4
Rnase8
Rnaseh1
Rnaseh1-as1
Rnaseh2a
Rnaseh2b
Rnaseh2c
Rnasek
Rnasek-c17orf49
Rnaset2
Rnd1
Rnd2
Rnf10
Rnf103
Rnf11
Rnf111
Rnf113b
Rnf114
Rnf121
Rnf123
Rnf126
Rnf126p1
Rnf128
Rnf13
Rnf135
Rnf138
Rnf139
Rnf14
Rnf144a
Rnf144a-as1
Rnf144b
Rnf145
Rnf146
Rnf151
Rnf157
Rnf157-as1
Rnf165
Rnf166
Rnf167
Rnf180
Rnf181
Rnf182
Rnf183
Rnf185
Rnf187
Rnf19a
Rnf2
Rnf20
Rnf207
Rnf208
Rnf212
Rnf214
Rnf215
Rnf216
Rnf216-it1
Rnf216p1
Rnf217
Rnf219-as1
Rnf220
Rnf224
Rnf225
Rnf227
Rnf24
Rnf26
Rnf2p1
Rnf31
Rnf32
Rnf34
Rnf4
Rnf40
Rnf41
Rnf43
Rnf44
Rnf5
Rnf6p1
Rnf7
Rnf8
Rnft1-dt
Rnft2
Rngttp1
Rnh1
Rnmt
Rnpc3
Rnpep
Rnpepl1
Rnps1
Rnu11
Rnu1-1
Rnu1-101p
Rnu1-106p
Rnu1-117p
Rnu1-120p
Rnu1-122p
Rnu1-125p
Rnu1-131p
Rnu1-13p
Rnu11-4p
Rnu1-151p
Rnu11-6p
Rnu1-18p
Rnu1-19p
Rnu12
Rnu1-2
Rnu1-22p
Rnu1-44p
Rnu1-47p
Rnu1-5p
Rnu1-67p
Rnu1-85p
Rnu1-88p
Rnu1-98p
Rnu2-1
Rnu2-12p
Rnu2-17p
Rnu2-2p
Rnu2-37p
Rnu2-47p
Rnu2-51p
Rnu2-63p
Rnu2-64p
Rnu2-6p
Rnu4-1
Rnu4-2
Rnu4-27p
Rnu4-30p
Rnu4-50p
Rnu4-52p
Rnu4-62p
Rnu4-63p
Rnu4-73p
Rnu4-86p
Rnu4-8p
Rnu4atac
Rnu4atac13p
Rnu4atac14p
Rnu4atac7p
Rnu5a-1
Rnu5a-5p
Rnu5a-8p
Rnu5b-1
Rnu5b-4p
Rnu5d-1
Rnu5e-1
Rnu5e-4p
Rnu5e-6p
Rnu5f-1
Rnu5f-2p
Rnu5f-6p
Rnu6-1
Rnu6-1011p
Rnu6-1031p
Rnu6-1035p
Rnu6-103p
Rnu6-1051p
Rnu6-1055p
Rnu6-1062p
Rnu6-1079p
Rnu6-1082p
Rnu6-1092p
Rnu6-1106p
Rnu6-1107p
Rnu6-1110p
Rnu6-111p
Rnu6-1128p
Rnu6-1129p
Rnu6-1137p
Rnu6-1138p
Rnu6-1149p
Rnu6-1152p
Rnu6-1154p
Rnu6-1215p
Rnu6-1223p
Rnu6-1231p
Rnu6-1234p
Rnu6-123p
Rnu6-1251p
Rnu6-1257p
Rnu6-1263p
Rnu6-1265p
Rnu6-1276p
Rnu6-1278p
Rnu6-1280p
Rnu6-1283p
Rnu6-1284p
Rnu6-1292p
Rnu6-1294p
Rnu6-1300p
Rnu6-1305p
Rnu6-1306p
Rnu6-1311p
Rnu6-131p
Rnu6-1336p
Rnu6-169p
Rnu6-171p
Rnu6-172p
Rnu6-181p
Rnu6-191p
Rnu6-192p
Rnu6-2
Rnu6-204p
Rnu6-209p
Rnu6-210p
Rnu6-212p
Rnu6-216p
Rnu6-221p
Rnu6-228p
Rnu6-22p
Rnu6-234p
Rnu6-236p
Rnu6-23p
Rnu6-244p
Rnu6-247p
Rnu6-259p
Rnu6-260p
Rnu6-262p
Rnu6-271p
Rnu6-288p
Rnu6-28p
Rnu6-294p
Rnu6-299p
Rnu6-319p
Rnu6-35p
Rnu6-371p
Rnu6-374p
Rnu6-380p
Rnu6-384p
Rnu6-39p
Rnu6-419p
Rnu6-429p
Rnu6-431p
Rnu6-436p
Rnu6-477p
Rnu6-481p
Rnu6-486p
Rnu6-48p
Rnu6-491p
Rnu6-510p
Rnu6-519p
Rnu6-522p
Rnu6-535p
Rnu6-547p
Rnu6-560p
Rnu6-584p
Rnu6-588p
Rnu6-600p
Rnu6-606p
Rnu6-611p
Rnu6-653p
Rnu6-664p
Rnu6-678p
Rnu6-682p
Rnu6-693p
Rnu6-696p
Rnu6-718p
Rnu6-722p
Rnu6-726p
Rnu6-729p
Rnu6-73p
Rnu6-740p
Rnu6-745p
Rnu6-752p
Rnu6-759p
Rnu6-761p
Rnu6-765p
Rnu6-774p
Rnu6-777p
Rnu6-792p
Rnu6-807p
Rnu6-820p
Rnu6-824p
Rnu6-826p
Rnu6-833p
Rnu6-835p
Rnu6-83p
Rnu6-842p
Rnu6-844p
Rnu6-845p
Rnu6-855p
Rnu6-863p
Rnu6-869p
Rnu6-876p
Rnu6-877p
Rnu6-881p
Rnu6-882p
Rnu6-885p
Rnu6-9
Rnu6-900p
Rnu6-903p
Rnu6-914p
Rnu6-918p
Rnu6-919p
Rnu6-921p
Rnu6-922p
Rnu6-927p
Rnu6-92p
Rnu6-940p
Rnu6-950p
Rnu6-951p
Rnu6-952p
Rnu6-970p
Rnu6-975p
Rnu6-988p
Rnu6-992p
Rnu6atac12p
Rnu6atac20p
Rnu6atac31p
Rnu6atac32p
Rnu6atac33p
Rnu6atac37p
Rnu6atac39p
Rnu6atac41p
Rnu6atac7p
Rnu7-1
Rnu7-129p
Rnu7-137p
Rnu7-140p
Rnu7-148p
Rnu7-161p
Rnu7-176p
Rnu7-186p
Rnu7-195p
Rnu7-196p
Rnu7-22p
Rnu7-27p
Rnu7-29p
Rnu7-54p
Rnu7-60p
Rnu7-70p
Rnu7-71p
Rnu7-82p
Rnu7-84p
Rnu7-88p
Rnu7-94p
Rnu7-97p
Rnvu1-1
Rnvu1-14
Rnvu1-15
Rnvu1-17
Rnvu1-19
Rnvu1-2
Rnvu1-3
Rnvu1-4
Rnvu1-6
Rnvu1-7
Rny1
Rny1p1
Rny1p10
Rny1p15
Rny1p5
Rny1p6
Rny3
Rny3p11
Rny4
Rny4p10
Ro60
Robo2
Robo3
Robo4
Rock1p1
Rogdi
Rom1
Romo1
Ropn1b
Ropn1l
Ropn1l-as1
Ror1
Rora
Rora-as1
Ros1
Rpa1
Rpa2
Rpain
Rpap2
Rparp-as1
Rpe
Rpel1
Rpep1
Rpf1
Rpf2
Rpgr
Rpgrip1
Rpgrip1l
Rph3a
Rph3al
Rpl10
Rpl10a
Rpl10p14
Rpl10p15
Rpl10p16
Rpl10p17
Rpl10p3
Rpl10p8
Rpl11
Rpl12
Rpl12p12
Rpl12p14
Rpl12p17
Rpl12p26
Rpl12p42
Rpl12p47
Rpl12p50
Rpl12p9
Rpl13
Rpl13a
Rpl13ap20
Rpl13ap25
Rpl13ap5
Rpl13p2
Rpl13p5
Rpl14
Rpl15
Rpl17
Rpl17-c18orf32
Rpl17p41
Rpl17p43
Rpl17p46
Rpl17p50
Rpl18
Rpl18a
Rpl19
Rpl19p13
Rpl21
Rpl21p10
Rpl21p103
Rpl21p112
Rpl21p129
Rpl21p136
Rpl21p18
Rpl21p3
Rpl21p33
Rpl21p50
Rpl21p6
Rpl21p9
Rpl22l1
Rpl22p14
Rpl22p3
Rpl23a
Rpl23ap1
Rpl23ap11
Rpl23ap12
Rpl23ap19
Rpl23ap2
Rpl23ap52
Rpl23ap53
Rpl23ap66
Rpl23ap8
Rpl23ap80
Rpl23ap82
Rpl23ap85
Rpl23ap89
Rpl23ap95
Rpl23p8
Rpl24p7
Rpl26
Rpl26l1
Rpl27
Rpl27a
Rpl28
Rpl29p14
Rpl29p2
Rpl29p7
Rpl3
Rpl30p12
Rpl30p4
Rpl31
Rpl31p33
Rpl31p54
Rpl32
Rpl32p33
Rpl34
Rpl34p1
Rpl34p23
Rpl34p31
Rpl34p6
Rpl35
Rpl35a
Rpl35p6
Rpl36
Rpl36a
Rpl36a-hnrnph2
Rpl36ap13
Rpl36ap21
Rpl36ap36
Rpl36ap48
Rpl36ap6
Rpl36p16
Rpl37
Rpl37a
Rpl37p2
Rpl37p23
Rpl37p25
Rpl38
Rpl38p4
Rpl39p39
Rpl39p5
Rpl3l
Rpl3p7
Rpl3p8
Rpl4
Rpl41
Rpl5
Rpl5p1
Rpl5p10
Rpl5p15
Rpl5p19
Rpl5p27
Rpl5p28
Rpl5p32
Rpl5p6
Rpl5p8
Rpl6p9
Rpl7a
Rpl7ap50
Rpl7ap51
Rpl7ap64
Rpl7l1
Rpl7l1p3
Rpl7l1p5
Rpl7l1p8
Rpl7p3
Rpl7p4
Rpl7p41
Rpl7p44
Rpl7p6
Rpl7p60
Rpl8
Rpl9p29
Rplp0
Rplp0p2
Rplp1
Rplp2
Rpn1
Rpn2
Rpp14
Rpp21
Rpp30
Rpp38
Rpph1
Rprd1b
Rprd2
Rps10-nudt3
Rps10p16
Rps10p7
Rps11
Rps12
Rps12p15
Rps12p21
Rps14
Rps15
Rps15ap10
Rps15ap30
Rps15ap38
Rps15p9
Rps16
Rps16p5
Rps17p1
Rps17p15
Rps17p8
Rps18
Rps19
Rps19bp1
Rps2
Rps20
Rps20p25
Rps20p33
Rps21
Rps23
Rps23p6
Rps24
Rps26
Rps26p2
Rps26p31
Rps26p45
Rps27
Rps27a
Rps27ap12
Rps27ap3
Rps27l
Rps27p25
Rps27p26
Rps28
Rps29
Rps29p16
Rps29p22
Rps29p24
Rps2p1
Rps2p32
Rps2p36
Rps2p45
Rps2p6
Rps3
Rps3a
Rps3ap26
Rps3ap38
Rps3ap39
Rps3ap4
Rps3p2
Rps4xp11
Rps4xp16
Rps4xp3
Rps4y1
Rps5
Rps5p2
Rps5p3
Rps6ka1
Rps6ka2
Rps6ka4
Rps6kb1
Rps6kb2
Rps6kc1
Rps6kl1
Rps6p21
Rps6p8
Rps7
Rps7p1
Rps7p11
Rps7p9
Rps8
Rps9
Rpsa
Rpsap12
Rpsap26
Rpsap31
Rpsap46
Rpsap50
Rpsap52
Rpsap62
Rpsap73
Rptor
Rpusd1
Rpusd2
Rraga
Rragb
Rras
Rrbp1
Rreb1
Rrm1
Rrm2
Rrn3p2
Rrnad1
Rrp1
Rrp12
Rrp15
Rrp7bp
Rsad1
Rsad2
Rsbn1
Rsbn1l
Rsf1
Rsph14
Rsph3
Rsph4a
Rspo2
Rspo3
Rspry1
Rsrc1
Rsrp1
Rtbdn
Rtca
Rtca-as1
Rtel1
Rtel1-tnfrsf6b
Rtf1
Rtf2
Rtkn
Rtl10
Rtl5
Rtl8c
Rtl9
Rtn2
Rtn3
Rtn4
Rtn4rl2
Rtraf
Rttn
Rubcn
Rufy1
Rufy2
Rufy3
Rufy4
Rundc1
Rundc3a
Rundc3a-as1
Rundc3b
Runx1
Runx1t1
Runx2
Runx3
Rusc1
Rusc2
Ruvbl1-as1
Ruvbl2
Rwdd1
Rwdd2b
Rwdd3
Rwdd4p1
Rxfp1
Rxfp4
Rxra
Rxrb
Rxylt1
Ryr1
Ryr2
Ryr3
S100a1
S100a10
S100a13
S100a2
S100a5
S100a6
S100a7l2
S100b
S100p
S100pbp
S100z
S1pr1
S1pr2
S1pr3
S1pr4
S1pr5
Saa2
Saa2-saa4
Saal1
Sac3d1
Sacm1l
Sae1
Safb
Safb2
Sag
Sage1
Sall3
Salrna3
Samd1
Samd10
Samd11
Samd12
Samd12-as1
Samd13
Samd14
Samd15
Samd4a
Samd4b
Samd5
Samd7
Samd8
Samhd1
Samm50
Sammson
Samsn1-as1
Sap18
Sap25
Sap30
Sap30bp
Sap30l
Sap30l-as1
Sapcd2p1
Sapcd2p2
Sapcd2p3
Sar1a
Sar1ap1
Saraf
Sardh
Sarm1
Sars
Sars2
Sart1
Sart3
Sash3
Sat1
Satb1
Satb1-as1
Satb2
Satb2-as1
Saxo2
Sbdsp1
Sbf2
Sbf2-as1
Sbk2
Sbk3
Sbno2
Sbsn
Sc5d
Scaf1
Scaf4
Scaf8
Scai
Scamp1
Scamp2
Scamp3
Scamp4
Scamp5
Scand1
Scand2p
Scap
Scaper
Scara3
Scarb1
Scarf1
Scarf2
Scarna12
Scarna13
Scarna16
Scarna17
Scarna2
Scarna3
Scarna4
Scart1
Scat2
Scat8
Scel
Scfd1
Scg3
Scgb1d5p
Scgn
Schip1
Scin
Scly
Scmh1
Scml1
Scml4
Scn1b
Scn2a
Scn3a
Scn3b
Scn4a
Scn4b
Scn5a
Scn8a
Scn9a
Scnm1
Scnn1a
Scnn1b
Scnn1d
Scoc
Scoc-as1
Scp2
Scpep1
Scrib
Scrn1
Scrn3
Scube1
Scube2
Scygr10
Scyl1
Scyl2
Sdad1
Sdad1p1
Sdc2
Sdc3
Sdcbp
Sdcbp2-as1
Sdcbpp1
Sdccag8
Sdf2
Sdf2l1
Sdf4
Sdha
Sdhaf1
Sdhaf2
Sdhaf3
Sdhaf4
Sdhap1
Sdhap2
Sdhb
Sdhc
Sdhcp3
Sdhd
Sdk1
Sdk2
Sdr39u1
Sds
Sdsl
Sec11c
Sec13
Sec13p1
Sec14l1
Sec14l2
Sec14l5
Sec14l6
Sec16a
Sec16b
Sec1p
Sec22a
Sec22c
Sec23a-as1
Sec23b
Sec23ip
Sec24a
Sec24ap1
Sec24b
Sec24c
Sec31a
Sec61a1
Sec61a2
Sec61b
Sec62
Sec63
Secisbp2
Sectm1
Seh1l
Selenoh
Selenoi
Selenokp1
Selenokp3
Selenom
Selenon
Selenoo
Selenop
Selenot
Selenov
Selenow
Sell
Selp
Selplg
Sema3b
Sema3b-as1
Sema3c
Sema3d
Sema3f
Sema4a
Sema4b
Sema4c
Sema4d
Sema4f
Sema4g
Sema5b
Sema6a
Sema6a-as2
Sema6c
Sema6d
Sencr
Senp1
Senp2
Senp3
Senp3-eif4a1
Senp5
Senp6
Senp8
Sephs1p6
Sephs2
Sepsecs-as1
Sept1
Sept11
Sept2
Sept3
Sept4
Sept4-as1
Sept5
Sept7
Sept7p1
Sept7p6
Sept8
Sept9
Serbp1
Serf2
Sergef
Serhl
Serhl2
Serinc2
Serinc3
Serinc4
Serp1
Serp2
Serpina1
Serpina12
Serpina3
Serpina5
Serpinb1
Serpinb10
Serpinb13
Serpinb2
Serpinb5
Serpinb6
Serpinb8
Serpinb9p1
Serpind1
Serpine1
Serpinf1
Serpinf2
Serping1
Serpinh1
Serpini1
Sertad2
Sestd1
Set
Setbp1
Setd1a
Setd1b
Setd4
Setd5
Setd6
Setd9
Setdb1
Setdb2
Setmar
Setp14
Setp17
Setp22
Setx
Sez6l
Sez6l2
Sf1
Sf3a1
Sf3a2
Sf3b2
Sf3b3
Sfi1
Sfmbt2
Sfpq
Sfr1
Sfswap
Sft2d1
Sft2d2
Sft2d3
Sftpa3p
Sftpb
Sftpc
Sfxn1
Sfxn2
Sfxn3
Sfxn4
Sfxn5
Sgca
Sgcb
Sgce
Sgf29
Sgip1
Sgk1
Sgk2
Sgk3
Sgms1
Sgms1-as1
Sgms2
Sgo1-as1
Sgo2
Sgpl1
Sgsm1
Sgsm2
Sgsm3
Sh2b1
Sh2b2
Sh2b3
Sh2d1a
Sh2d2a
Sh2d3a
Sh2d3c
Sh2d4a
Sh2d4b
Sh2d5
Sh2d6
Sh2d7
Sh3bgr
Sh3bgrl
Sh3bgrl3
Sh3bp1
Sh3bp2
Sh3bp4
Sh3bp5
Sh3d19
Sh3d21
Sh3gl1
Sh3gl3
Sh3glb1
Sh3glb2
Sh3pxd2a
Sh3pxd2a-as1
Sh3rf1
Sh3rf2
Sh3rf3
Sh3tc1
Sh3tc2
Sh3tc2-dt
Sh3yl1
Shank1
Shank2
Shank2-as1
Shank3
Sharpin
Shbg
Shc1
Shc4
Shd
Shf
Shh
Shisa4
Shisa5
Shisa6
Shisa7
Shisa8
Shisa9
Shisal2a
Shisal2b
Shkbp1
Shld1
Shld2
Shld3
Shmt1
Shmt2
Shoc2
Shox
Shox2
Shprh
Shq1
Shq1p1
Shroom1
Shroom3
Shtn1
Siah1
Siah2
Siah2-as1
Sidt1
Sidt2
Sigirr
Siglec10
Siglec15
Siglec17p
Siglec22p
Siglec27p
Siglec31p
Siglec9
Siglecl1
Sik3
Sike1
Sil1
Sim2
Simc1
Sin3a
Sin3b
Sipa1
Sipa1l1
Sipa1l3
Sirpa
Sirpap1
Sirpb1
Sirpb2
Sirpb3p
Sirt1
Sirt2
Sirt4
Sirt5
Sirt6
Sirt7
Sit1
Siva1
Six1
Six3-as1
Six5
Six6
Ska1
Skap2
Ski
Skida1
Skil
Skiv2l
Skor1
Skp1
Skp2
Sla
Slain1
Slain2
Slamf1
Slamf6p1
Slamf7
Slbp
Slc10a2
Slc10a3
Slc10a5p1
Slc10a7
Slc11a1
Slc12a1
Slc12a2
Slc12a4
Slc12a5
Slc12a5-as1
Slc12a9
Slc12a9-as1
Slc13a2
Slc13a3
Slc13a4
Slc13a5
Slc15a2
Slc15a3
Slc15a4
Slc16a10
Slc16a11
Slc16a12-as1
Slc16a13
Slc16a1-as1
Slc16a2
Slc16a3
Slc16a5
Slc16a6p1
Slc16a7
Slc16a8
Slc17a3
Slc17a6
Slc17a7
Slc17a9
Slc18a1
Slc18a2
Slc18b1
Slc1a2
Slc1a3
Slc1a4
Slc1a7
Slc20a1
Slc22a11
Slc22a15
Slc22a17
Slc22a18
Slc22a18as
Slc22a20p
Slc22a23
Slc22a31
Slc22a4
Slc22a5
Slc23a1
Slc23a3
Slc24a1
Slc24a2
Slc24a3
Slc24a4
Slc24a5
Slc25a1
Slc25a10
Slc25a14
Slc25a15
Slc25a17
Slc25a19
Slc25a1p1
Slc25a20
Slc25a21-as1
Slc25a22
Slc25a25
Slc25a25-as1
Slc25a26
Slc25a27
Slc25a28
Slc25a29
Slc25a3
Slc25a30
Slc25a30-as1
Slc25a34
Slc25a35
Slc25a36
Slc25a37
Slc25a38
Slc25a38p1
Slc25a39
Slc25a39p2
Slc25a3p1
Slc25a4
Slc25a41
Slc25a42
Slc25a43
Slc25a44
Slc25a45
Slc25a46
Slc25a47
Slc25a48
Slc25a5
Slc25a51p1
Slc25a5p7
Slc25a6
Slc26a1
Slc26a10
Slc26a11
Slc26a2
Slc26a4-as1
Slc26a6
Slc26a7
Slc27a1
Slc27a2
Slc27a3
Slc27a4
Slc27a5
Slc27a6
Slc29a1
Slc29a3
Slc29a4
Slc2a1
Slc2a10
Slc2a11
Slc2a14
Slc2a1-as1
Slc2a3
Slc2a3p2
Slc2a4
Slc2a4rg
Slc2a5
Slc2a6
Slc2a8
Slc2a9
Slc30a2
Slc30a5
Slc30a6
Slc30a7
Slc30a8
Slc30a9
Slc31a1
Slc31a2
Slc34a1
Slc34a2
Slc35a1
Slc35a3
Slc35a4
Slc35a5
Slc35b1
Slc35b4
Slc35c1
Slc35c2
Slc35d2
Slc35e2a
Slc35e2b
Slc35e3
Slc35e4
Slc35f2
Slc35f3
Slc35f5
Slc35f6
Slc35g1
Slc35g2
Slc35g6
Slc36a1
Slc37a1
Slc37a2
Slc37a3
Slc37a4
Slc38a1
Slc38a10
Slc38a11
Slc38a2
Slc38a6
Slc38a7
Slc38a9
Slc39a1
Slc39a10
Slc39a11
Slc39a13
Slc39a14
Slc39a2
Slc39a3
Slc39a4
Slc39a7
Slc39a9
Slc3a2
Slc41a1
Slc43a1
Slc43a2
Slc43a3
Slc44a1
Slc44a2
Slc44a3
Slc44a3-as1
Slc44a4
Slc45a1
Slc45a3
Slc45a4
Slc47a1
Slc47a2
Slc48a1
Slc49a3
Slc49a4
Slc4a1
Slc4a10
Slc4a11
Slc4a1ap
Slc4a2
Slc4a4
Slc4a7
Slc4a8
Slc4a9
Slc50a1
Slc51a
Slc52a1
Slc52a2
Slc52a3
Slc5a1
Slc5a10
Slc5a12
Slc5a2
Slc5a5
Slc6a1
Slc6a11
Slc6a12
Slc6a13
Slc6a16
Slc6a19
Slc6a2
Slc6a21p
Slc6a3
Slc6a4
Slc6a5
Slc6a6
Slc6a7
Slc6a8
Slc6a9
Slc7a10
Slc7a11
Slc7a11-as1
Slc7a2
Slc7a5
Slc7a5p1
Slc7a5p2
Slc7a6
Slc7a7
Slc7a8
Slc7a9
Slc8a1
Slc8a1-as1
Slc8a2
Slc8a3
Slc8b1
Slc9a1
Slc9a2
Slc9a3
Slc9a3-as1
Slc9a3r1
Slc9a3r2
Slc9a5
Slc9a6
Slc9a8
Slc9b2
Slc9c2
Slco1c1
Slco2a1
Slco2b1
Slco3a1
Slco4a1
Slf1
Slf2
Slfn5
Slirp
Slit1
Slit1-as1
Slit2
Slit3
Slitrk3
Slitrk5
Slk
Slmap
Sltm
Slx4
Smad1
Smad3
Smad4
Smad5
Smad6
Smagp
Smap1
Smap2
Smarca2
Smarca4
Smarca5-as1
Smarcad1
Smarcal1
Smarcb1
Smarcc1
Smarcd1
Smarcd2
Smarce1
Smarce1p6
Smbd1p
Smc2
Smc3
Smc4
Smc5
Smc5-as1
Smchd1
Smco1
Smco2
Smco3
Smco4
Smdt1
Smg1p1
Smg1p3
Smg5
Smg6
Smg7
Smg7-as1
Smg8
Smg9
Smim1
Smim10l1
Smim11a
Smim12
Smim13
Smim15-as1
Smim19
Smim2
Smim20
Smim21
Smim22
Smim24
Smim25
Smim26
Smim27
Smim29
Smim2-as1
Smim3
Smim31
Smim33
Smim35
Smim36
Smim38
Smim39
Smim4
Smim40
Smim41
Smim6
Smim7
Smim8
Smkr1
Smndc1
Smoc1
Smoc2
Smox
Smpd1
Smpd2
Smpd3
Smpd4
Smpd5
Smpdl3a
Smpdl3b
Sms
Smtn
Smug1
Smurf2
Smurf2p1
Smyd2
Smyd3
Smyd4
Smyd5
Snai1p1
Snai2
Snai3-as1
Snap23
Snap25
Snap25-as1
Snap29
Snap47
Snap91
Snapc2
Snapc3
Snapc4
Snapin
Snca
Sncaip
Sncb
Sncg
Snd1
Sned1
Snf8
Snhg1
Snhg10
Snhg11
Snhg12
Snhg14
Snhg15
Snhg16
Snhg17
Snhg18
Snhg19
Snhg20
Snhg21
Snhg22
Snhg25
Snhg26
Snhg29
Snhg3
Snhg4
Snhg5
Snhg7
Snhg8
Snhg9
Snip1
Snora10
Snora11b
Snora12
Snora13
Snora16a
Snora17a
Snora17b
Snora18
Snora1b
Snora21
Snora24
Snora25
Snora26
Snora30
Snora30b
Snora32
Snora36a
Snora38
Snora3a
Snora3b
Snora3c
Snora40
Snora41
Snora44
Snora48
Snora50b
Snora50c
Snora51
Snora52
Snora55
Snora57
Snora6
Snora60
Snora61
Snora63b
Snora63e
Snora64
Snora70
Snora71e
Snora73a
Snora74d
Snora78
Snora79b
Snora7a
Snora8
Snora80c
Snora9
Snorc
Snord101
Snord104
Snord105
Snord110
Snord114-30
Snord115-20
Snord115-32
Snord118
Snord12
Snord124
Snord12b
Snord12c
Snord13
Snord13p1
Snord15a
Snord16
Snord17
Snord18a
Snord18b
Snord1a
Snord1c
Snord2
Snord22
Snord24
Snord32a
Snord33
Snord34
Snord35a
Snord35b
Snord36b
Snord37
Snord38a
Snord38b
Snord3a
Snord3b-2
Snord3c
Snord3d
Snord3h
Snord3j
Snord42b
Snord45a
Snord45c
Snord46
Snord48
Snord49a
Snord49b
Snord4a
Snord5
Snord51
Snord53b
Snord54
Snord55
Snord58a
Snord58b
Snord58c
Snord59a
Snord60
Snord63
Snord65
Snord66
Snord68
Snord70
Snord83b
Snord84
Snord86
Snord88a
Snord88b
Snord93
Snord95
Snord96a
Snord99
Snph
Snrk
Snrnp200
Snrnp25
Snrnp27
Snrnp35
Snrnp48
Snrnp70
Snrpa
Snrpa1
Snrpb2
Snrpc
Snrpcp19
Snrpd1
Snrpd2
Snrpd3
Snrpe
Snrpep5
Snrpep9
Snrpf
Snrpfp2
Snrpgp12
Snrpn
Sntb1
Sntb2
Sntg1
Sntg2
Snupn
Snurf
Snx1
Snx10
Snx11
Snx13
Snx15
Snx16
Snx17
Snx18
Snx18p5
Snx2
Snx20
Snx21
Snx22
Snx24
Snx25
Snx25p1
Snx27
Snx29
Snx31
Snx32
Snx33
Snx5
Snx7
Snx9
Soat1
Soat2
Sobp
Socs1
Socs2
Socs2-as1
Socs3
Socs4
Socs5
Socs5p5
Socs6
Socs7
Sod1
Sod1p2
Sod2-ot1
Soga3
Sohlh1
Son
Sorbs1
Sorbs2
Sorbs3
Sorcs2
Sorcs3
Sord
Sorl1
Sort1
Sos1
Sos2
Sowaha
Sox1
Sox10
Sox12
Sox13
Sox14
Sox15
Sox21-as1
Sox2-ot
Sox5
Sox6
Sox8
Sox9
Sp1
Sp100
Sp140
Sp140l
Sp2
Sp2-as1
Sp4
Sp5
Sp6
Spa17
Spaar
Spaca1
Spaca5
Spaca6
Spaca9
Spag1
Spag16
Spag4
Spag5
Spag5-as1
Spag6
Spag7
Spag9
Spanxn4
Sparc
Spart
Spart-as1
Spast
Spata1
Spata13
Spata17
Spata17-as1
Spata18
Spata20
Spata21
Spata24
Spata25
Spata2l
Spata31d5p
Spata33
Spata3-as1
Spata41
Spata46
Spata5
Spata5l1
Spata6l
Spata7
Spatc1
Spatc1l
Spats1
Spats2
Spats2l
Spc24
Spc25
Spcs1
Spcs2
Spcs3
Spdef
Spdl1
Spdya
Spdyc
Specc1
Specc1l
Specc1l-adora2a
Spef2
Speg
Spegnb
Spen
Spesp1
Spg11
Spg21
Spg7
Sphk1
Sphk2
Spi1
Spice1
Spidr
Spin1
Spink1
Spint1
Spint2
Spire1
Spire2
Spn
Spns1
Spocd1
Spock2
Spock3
Spon2
Spopl
Spout1
Spp1
Sppl2b
Sppl3
Spr
Spred1
Spred2
Spred3
Sprtn
Spry1
Spry3
Spry4
Spry4-as1
Spryd3
Spsb1
Spsb2
Spsb3
Spsb4
Sptan1
Sptb
Sptbn1
Sptbn2
Sptbn4
Sptlc1
Sptlc1p1
Sptlc2
Sptssb
Spty2d1os
Spx
Sqle
Sqor
Sqstm1
Sra1
Srarp
Src
Srcap
Srcin1
Srd5a1
Srd5a1p1
Srd5a3
Srd5a3-as1
Srebf1
Srebf2
Srek1
Srfbp1
Srgap1
Srgap2
Srgap2c
Srgn
Srl
Srm
Srms
Srp14-as1
Srp14p1
Srp14p2
Srp19
Srp54
Srp72
Srp72p1
Srp9
Srpk1
Srpk3
Srpra
Srprb
Srpx2
Srr
Srrd
Srrm1
Srrm2
Srrm2-as1
Srrm3
Srrm5
Srrt
Srsf1
Srsf11
Srsf2
Srsf3
Srsf4
Srsf5
Srsf6
Srsf7
Srsf8
Srxn1
Ss18l1
Ss18l2
Ssb
Ssbp1
Ssbp3
Ssbp4
Ssc5d
Ssh2
Ssh3
Ssmem1
Ssna1
Sspn
Sspo
Ssr1
Ssr1p1
Ssr1p2
Ssr4
Ssrp1
Sssca1
Sssca1-as1
Sstr2
Sstr4
Sstr5
Sstr5-as1
Ssu72
Ssuh2
Ssxp10
St13p14
St13p6
St14
St18
St20
St20-as1
St3gal1
St3gal2
St3gal3
St3gal4
St3gal5
St3gal5-as1
St3gal6
St5
St6gal1
St6gal2
St6galnac1
St6galnac2
St6galnac4
St6galnac6
St7
St7l
St7-ot4
St8sia2
St8sia6-as1
Stab1
Stab2
Stac
Stac2
Stac3
Stag1
Stag2
Stag3
Stag3l4
Stag3l5p
Stag3l5p-pvrig2p-pilrb
Stam
Stambp
Stambpl1
Stap1
Stap2
Stard10
Stard13
Stard13-as
Stard3
Stard3nl
Stard4-as1
Stard5
Stard7
Stard7-as1
Stard8
Stard9
Stat2
Stat3
Stat4
Stat5a
Stat5b
Stat6
Stau2
Stau2-as1
Stbd1
Stc2
Steap1
Steap2
Steap2-as1
Steap3
Stim1
Stim2
Stip1
Stk10
Stk11
Stk11ip
Stk16
Stk17a
Stk17b
Stk19
Stk24
Stk24-as1
Stk25
Stk25p1
Stk26
Stk3
Stk31
Stk32a
Stk32a-as1
Stk32b
Stk32c
Stk33
Stk35
Stk36
Stk38l
Stk4
Stk40
Stkld1
Stmn1p1
Stmn3
Stmnd1
Stmp1
Stoml1
Ston1
Ston1-gtf2a1l
Ston2
Stpg1
Stpg4
Stra6
Stra6lp
Stra8
Strada
Stradb
Strap
Strip1
Strip2
Strn4
Stt3a
Stt3b
Stub1
Stum
Stx11
Stx12
Stx16
Stx16-npepl1
Stx17
Stx18-as1
Stx1a
Stx1b
Stx2
Stx3
Stx4
Stx5
Stx8
Stxbp1
Stxbp2
Stxbp3
Stxbp4
Stxbp5
Stxbp5-as1
Stxbp5l
Styx
Styxl1
Sub1
Sub1p2
Sucla2
Sucla2-as1
Sucla2p1
Suclg2-as1
Sucnr1
Suco
Suds3
Sufu
Sugct
Sugt1
Sugt1p3
Sugt1p4
Sugt1p4-stra6lp
Sulf1
Sulf2
Sult1d1p
Sult2b1
Sult4a1
Sult6b1
Sumf2
Sumo1p1
Sun1
Sun2
Sun5
Suox
Supt16h
Supt20hl1
Supt3h
Supt4h1
Supt5h
Supt6h
Supt7l
Supv3l1
Surf2
Surf4
Susd1
Susd2
Susd3
Susd6
Suv39h1
Suv39h2
Suz12
Suz12p1
Sv2b
Sv2c
Svil
Svil2p
Svil-as1
Svip
Svop
Swap70
Swi5
Swsap1
Swt1
Syap1
Sybu
Syce1
Syce1l
Syce2
Sycp1
Sycp2
Sycp2l
Syde1
Syk
Sympk
Syn3
Sync
Syne1
Syne2
Syne3
Syne4
Syngap1
Syngap1-as1
Syngr1
Syngr2
Syngr3
Syngr4
Synj2
Synj2bp-cox16
Synm
Synpo
Synpo2
Synpo2l
Syp
Sypl1
Sys1
Sys1-dbndd2
Syt1
Syt12
Syt14
Syt15
Syt16
Syt17
Syt2
Syt5
Syt8
Sytl1
Sytl2
Sytl3
Syvn1
Szrd1
Szt2
Szt2-as1
Tab1
Tab2
Tab2-as1
Tac1
Tac4
Tacc1
Tacc2
Tacc3
Taco1
Tada1
Tada2a
Tada2b
Tada3
Taf1
Taf11
Taf11l10
Taf11l11
Taf11l13
Taf11l3
Taf11l6
Taf12
Taf13
Taf13p2
Taf15
Taf1a-as1
Taf1b
Taf1c
Taf1d
Taf4
Taf4b
Taf6
Taf6l
Taf7
Taf8
Tagap
Tagln
Tagln2
Tagln2p1
Tal1
Taldo1
Tanc1
Tanc2
Tango2
Tango6
Tank
Taok1
Taok2
Taok3
Tap1
Tap2
Tapbp
Tapbpl
Tapt1
Tapt1-as1
Tarbp1
Tarbp2
Tardbp
Tars
Tars2
Tarsl2
Tas1r1
Tas2r30
Tas2r62p
Tasor
Tasor2
Tat-as1
Tatdn1
Tatdn2
Tatdn2p1
Tatdn3
Tax1bp1
Taz
Tbc1d1
Tbc1d10a
Tbc1d10b
Tbc1d10c
Tbc1d12
Tbc1d13
Tbc1d14
Tbc1d15
Tbc1d16
Tbc1d17
Tbc1d19
Tbc1d20
Tbc1d22a
Tbc1d22b
Tbc1d23
Tbc1d24
Tbc1d25
Tbc1d27p
Tbc1d29p
Tbc1d2b
Tbc1d30
Tbc1d31
Tbc1d32
Tbc1d3p5
Tbc1d4
Tbc1d5
Tbc1d7
Tbc1d8
Tbc1d8-as1
Tbc1d8b
Tbc1d9
Tbc1d9b
Tbcb
Tbcc
Tbccd1
Tbcd
Tbce
Tbcel
Tbila
Tbk1
Tbkbp1
Tbl1x
Tbl1xr1
Tbl2
Tbl3
Tbp
Tbpl1
Tbpl2
Tbr1
Tbrg1
Tbx1
Tbx10
Tbx18
Tbx18-as1
Tbx19
Tbx2
Tbx21
Tbx22
Tbx4
Tbxas1
Tcaim
Tcam1p
Tcap
Tcea2
Tcea3
Tceal1
Tceal4
Tceal9
Tceanc
Tceanc2
Tcerg1
Tcf12
Tcf19
Tcf20
Tcf25
Tcf3
Tcf4
Tcf7
Tcf7l1
Tcf7l1-it1
Tcf7l2
Tcfl5
Tchp
Tcim
Tcirg1
Tcl6
Tcn1
Tcn2
Tcof1
Tcp10
Tcp10l
Tcp11l1
Tcp11l2
Tcp1p3
Tcta
Tctn1
Tctn2
Tctn3
Tdg
Tdgf1
Tdgf1p2
Tdgf1p4
Tdgf1p7
Tdh
Tdp1
Tdp2
Tdrd1
Tdrd10
Tdrd3
Tdrd6
Tdrd9
Tdrkh
Tdrkh-as1
Tead1
Tead2
Tead3
Tead4
Tec
Tecpr1
Tecpr2
Tecr
Tecta
Tedc1
Tedc2
Tef
Tekt2
Telo2
Ten1
Ten1-cdk3
Tenm2
Tenm3
Tenm3-as1
Tenm4
Tent2
Tent4a
Tent4b
Tent5a
Tent5d
Tep1
Tepp
Tepsin
Terc
Terf1
Terf2
Terf2ip
Tes
Tesc
Tesc-as1
Tesk1
Tesmin
Tet2
Tet3
Tex12
Tex13c
Tex2
Tex22
Tex261
Tex264
Tex26-as1
Tex30
Tex36
Tex38
Tex41
Tex45
Tex46
Tex54
Tex9
Tf
Tfam
Tfap2a
Tfap2a-as1
Tfap2b
Tfap2c
Tfap2d
Tfap2e
Tfap4
Tfdp1
Tfdp2
Tfeb
Tfec
Tff3
Tfg
Tfip11
Tfpi2
Tfr2
Tg
Tgfa
Tgfb1i1
Tgfb2
Tgfb3
Tgfbi
Tgfbr1
Tgfbr2
Tgfbr3
Tgfbr3l
Tgif1
Tgif2
Tgif2p1
Tgif2-rab5if
Tgm2
Tgm5
Tgm6
Tgm7
Tgs1
Th
Thada
Thap11
Thap12p2
Thap12p3
Thap12p4
Thap12p8
Thap2
Thap3
Thap6
Thap7
Thap7-as1
Thap8
Thap9
Thap9-as1
Thbs1
Thbs3
Thbs4
Thegl
Them5
Them6
Themis
Themis2
Thg1l
Thnsl1
Thnsl2
Thoc1
Thoc5
Thoc6
Thop1
Thpo
Thra
Thrap3
Thrap3p1
Thrb-as1
Thsd4
Thsd7b
Thsd8
Thtpa
Thumpd2
Thumpd3
Thumpd3-as1
Thy1
Tiam2
Ticam1
Ticam2
Ticrr
Tie1
Tigar
Tigd2
Tigd5
Tigd6
Timm10
Timm10b
Timm13
Timm17a
Timm17b
Timm21
Timm23b
Timm29
Timm44
Timm50
Timm8b
Timmdc1
Timp1
Timp2
Timp3
Tinagl1
Tiparp
Tiprl
Tirap
Tjap1
Tjp1
Tjp2
Tjp3
Tk1
Tk2
Tkfc
Tkt
Tlcd1
Tldc2
Tle1
Tle1p1
Tle2
Tle3
Tle4
Tle6
Tlk2
Tlk2p2
Tll1
Tln1
Tln2
Tlnrd1
Tlr2
Tlr4
Tlr5
Tlr8-as1
Tlr9
Tlx1
Tm2d1
Tm2d3
Tm4sf1
Tm4sf18
Tm4sf19
Tm4sf19-as1
Tm4sf1-as1
Tm4sf4
Tm4sf5
Tm6sf1
Tm6sf2
Tm7sf2
Tm9sf1
Tm9sf2
Tm9sf3
Tm9sf4
Tma16
Tma7
Tmbim1
Tmbim6
Tmc1
Tmc3-as1
Tmc4
Tmc5
Tmc6
Tmc7
Tmc8
Tmcc1
Tmcc1-as1
Tmcc2
Tmco1-as1
Tmco3
Tmco4
Tmco6
Tmed1
Tmed10
Tmed10p2
Tmed11p
Tmed2
Tmed3
Tmed7-ticam2
Tmed9
Tmem102
Tmem104
Tmem105
Tmem106a
Tmem106b
Tmem106c
Tmem107
Tmem108
Tmem114
Tmem116
Tmem117
Tmem120a
Tmem120b
Tmem121
Tmem123
Tmem125
Tmem126a
Tmem126b
Tmem127
Tmem129
Tmem131l
Tmem132a
Tmem132b
Tmem132d-as1
Tmem132e
Tmem134
Tmem135
Tmem136
Tmem138
Tmem140
Tmem141
Tmem143
Tmem144
Tmem145
Tmem147
Tmem147-as1
Tmem14b
Tmem14c
Tmem150a
Tmem150b
Tmem150c
Tmem156
Tmem159
Tmem161a
Tmem161b
Tmem161b-as1
Tmem163
Tmem164
Tmem165
Tmem167b
Tmem169
Tmem171
Tmem173
Tmem174
Tmem175
Tmem176a
Tmem177
Tmem178a
Tmem178b
Tmem179
Tmem179b
Tmem181
Tmem182
Tmem183a
Tmem184a
Tmem184b
Tmem184c
Tmem187
Tmem19
Tmem191a
Tmem191b
Tmem191c
Tmem198
Tmem198b
Tmem199
Tmem200a
Tmem201
Tmem202
Tmem204
Tmem205
Tmem208
Tmem210
Tmem212
Tmem212-as1
Tmem213
Tmem214
Tmem216
Tmem218
Tmem219
Tmem220
Tmem222
Tmem223
Tmem225b
Tmem229a
Tmem229b
Tmem231
Tmem233
Tmem235
Tmem238
Tmem239
Tmem240
Tmem241
Tmem243
Tmem245
Tmem246-as1
Tmem247
Tmem248
Tmem249
Tmem25
Tmem251
Tmem253
Tmem254
Tmem254-as1
Tmem255a
Tmem255b
Tmem256-plscr3
Tmem258
Tmem259
Tmem260
Tmem262
Tmem263
Tmem265
Tmem266
Tmem268
Tmem269
Tmem273
Tmem274p
Tmem30b
Tmem30cp
Tmem33
Tmem37
Tmem38a
Tmem38b
Tmem39a
Tmem39b
Tmem42
Tmem43
Tmem44
Tmem44-as1
Tmem45a
Tmem45b
Tmem50a
Tmem51
Tmem52b
Tmem54
Tmem56
Tmem56-rwdd3
Tmem59l
Tmem62
Tmem63a
Tmem63b
Tmem63c
Tmem67
Tmem68
Tmem69
Tmem70
Tmem71
Tmem75
Tmem79
Tmem80
Tmem82
Tmem86a
Tmem86b
Tmem87a
Tmem87b
Tmem88
Tmem88b
Tmem8a
Tmem8b
Tmem91
Tmem92
Tmem92-as1
Tmem94
Tmem97
Tmem97p1
Tmem98
Tmem99
Tmem9b-as1
Tmie
Tmigd1
Tmigd3
Tmlhe
Tmod2
Tmod3
Tmod4
Tmpo
Tmpo-as1
Tmpop1
Tmpop2
Tmprss13
Tmprss2
Tmprss4
Tmprss5
Tmprss6
Tmprss7
Tmprss9
Tmsb15b
Tmsb15b-as1
Tmsb4x
Tmsb4xp4
Tmsb4xp6
Tmtc1
Tmtc2
Tmtc3
Tmtc4
Tmub1
Tmub2
Tmx1
Tmx2
Tmx2-ctnnd1
Tmx3
Tnc
Tnfaip1
Tnfaip2
Tnfaip3
Tnfaip8
Tnfaip8l1
Tnfrsf10a
Tnfrsf10b
Tnfrsf10c
Tnfrsf11a
Tnfrsf12a
Tnfrsf13b
Tnfrsf13c
Tnfrsf14
Tnfrsf14-as1
Tnfrsf18
Tnfrsf19
Tnfrsf1b
Tnfrsf21
Tnfrsf25
Tnfrsf4
Tnfrsf8
Tnfsf10
Tnfsf11
Tnfsf12
Tnfsf12-tnfsf13
Tnfsf13
Tnfsf13b
Tnfsf14
Tnik
Tnip1
Tnip2
Tnk1
Tnk2-as1
Tnks
Tnks2-as1
Tnnc2
Tnni2
Tnni3
Tnnt1
Tnnt3
Tnp2
Tnpo1
Tnpo3
Tnrc18
Tnrc18p1
Tnrc6a
Tnrc6b
Tnrc6c
Tnr-it1
Tns1
Tns2
Tns3
Tns4
Tnxb
Tob1-as1
Toe1
Togaram1
Togaram2
Tollip
Tollip-as1
Tom1
Tom1l1
Tom1l2
Tomm20
Tomm20l
Tomm22
Tomm22p5
Tomm40l
Tomm6
Tomm7
Tomm70
Tonsl
Tonsl-as1
Top1mt
Top2b
Top3b
Topaz1
Toporslp
Tor1aip1
Tor1b
Tor2a
Tor3a
Tox2
Tox4
Tp53bp1
Tp53i11
Tp53i13
Tp53i3
Tp53inp2
Tp53rk
Tp53tg5
Tp63
Tp73
Tp73-as1
Tpbg
Tpcn1
Tpcn2
Tpd52
Tpd52l1
Tpd52l2
Tpd52l3
Tpgs1
Tph2
Tpi1
Tpi1p2
Tpk1
Tpm1
Tpm2
Tpm3
Tpm3p1
Tpm3p2
Tpm3p9
Tpm4
Tpo
Tpp1
Tpp2
Tppp2
Tpra1
Tprg1
Tprg1l
Tprg1lp1
Tprkbp2
Tprxl
Tpst1
Tpt1
Tpt1-as1
Tpt1p3
Tpte2p1
Tpte2p5
Tptep1
Tptep2
Tptep2-csnk1e
Tpx2
Trabd
Tradd
Traf2
Traf3
Traf3ip1
Traf3ip2
Traf3ip2-as1
Traf3ip3
Traf4
Traf5
Traf7
Trafd1
Traip
Traj10
Traj22
Traj30
Traj31
Traj48
Traj49
Traj50
Traj51
Traj52
Traj59
Traj6
Traj60
Traj61
Traj7
Trak1
Trak2
Tram2-as1
Trap1
Trappc10
Trappc11
Trappc12
Trappc12-as1
Trappc13
Trappc2
Trappc2b
Trappc2l
Trappc3
Trappc4
Trappc5
Trappc6a
Trappc8
Trappc9
Trav12-1
Trav12-2
Trav13-1
Trav13-2
Trav18
Trav26-2
Trav29dv5
Trav3
Trav32
Trav36dv7
Trav38-2dv8
Trav8-3
Trav8-7
Trav9-2
Trbv12-2
Trbv13
Trbv18
Trbv22-1
Trbv23-1
Trbv25-1
Trbv30
Trbv6-1
Trbv8-1
Trbv8-2
Trdc
Trdd3
Trdj1
Trdn
Treh
Trem1
Trerf1
Trerna1
Trex1
Trex2
Trg-as1
Trgv11
Trgv4
Trgv8
Trhde
Trib1
Trib2
Trib3
Trim10
Trim11
Trim13
Trim14
Trim15
Trim16
Trim16l
Trim17
Trim2
Trim22
Trim23
Trim24
Trim25
Trim26
Trim28
Trim29
Trim31
Trim31-as1
Trim32
Trim33
Trim34
Trim35
Trim36
Trim39
Trim39-rpp21
Trim4
Trim41
Trim46
Trim50
Trim51cp
Trim52
Trim52-as1
Trim54
Trim56
Trim6
Trim62
Trim63
Trim65
Trim66
Trim67
Trim69
Trim6-trim34
Trim7
Trim8
Trio
Triobp
Trip10
Trip12
Trip13
Trip4
Trip6
Triqk
Trir
Trit1
Trmo
Trmt1
Trmt10b
Trmt10c
Trmt11
Trmt112
Trmt112p4
Trmt112p6
Trmt12
Trmt13
Trmt2a
Trmt44
Trmt61a
Trmt9b
Trmu
Trnau1ap
Trnp1
Trnt1
Tro
Troap
Trpa1
Trpc1
Trpc2
Trpc4ap
Trpc6p
Trpc7
Trpc7-as1
Trpm1
Trpm2
Trpm2-as
Trpm3
Trpm4
Trpm7
Trpm8
Trps1
Trpv2
Trpv3
Trpv6
Trrap
Trub1
Tsacc
Tsbp1
Tsbp1-as1
Tsc1
Tsc2
Tsc22d1
Tsc22d1-as1
Tsc22d2
Tsc22d4
Tsen15
Tsen2
Tsen34
Tsen54
Tsfm
Tsg101
Tsga10
Tsga10ip
Tsga13
Tshr
Tshz1
Tsku
Tslp
Tsn
Tsnare1
Tsnax
Tsnax-disc1
Tsnaxip1
Tspan1
Tspan10
Tspan11
Tspan12
Tspan14
Tspan15
Tspan17
Tspan18
Tspan19
Tspan3
Tspan31
Tspan32
Tspan33
Tspan4
Tspan5
Tspan7
Tspan8
Tspan9
Tspear
Tspear-as1
Tspear-as2
Tspo
Tspo2
Tspoap1
Tspoap1-as1
Tspyl1
Tspyl2
Tspyl4
Tssc2
Tssc4
Tssk3
Tsta3
Tstd1
Tstd2
Tstd3
Ttbk1
Ttc1
Ttc12
Ttc13
Ttc14
Ttc16
Ttc17
Ttc19
Ttc21a
Ttc22
Ttc23
Ttc23l
Ttc24
Ttc25
Ttc26
Ttc27
Ttc28
Ttc28-as1
Ttc3
Ttc31
Ttc38
Ttc39a
Ttc39a-as1
Ttc39c
Ttc3-as1
Ttc4
Ttc41p
Ttc6
Ttc7a
Ttc7b
Ttc8
Ttc9c
Ttf2
Tti1
Tti2
Ttk
Ttl
Ttll10
Ttll10-as1
Ttll11-it1
Ttll12
Ttll13p
Ttll3
Ttll4
Ttll5
Ttll6
Ttll8
Ttll9
Ttn-as1
Ttpal
Ttr
Ttyh1
Ttyh2
Ttyh3
Tub
Tuba1b
Tuba1c
Tuba4a
Tuba4b
Tuba8
Tubb
Tubb1
Tubb2bp1
Tubb3
Tubb4b
Tubb6
Tubb8p4
Tubb8p6
Tubbp9
Tubd1
Tubg1
Tubg2
Tubgcp2
Tubgcp3
Tubgcp4
Tufm
Tuft1
Tug1
Tulp1
Tulp3
Tulp4
Tunar
Tusc3
Tusc8
Tut1
Tvp23a
Tvp23b
Tvp23c-cdrt4
Tvp23cp1
Twf1
Twf2
Twist1
Twist2
Twnk
Twsg1
Txlna
Txlng
Txlngy
Txn
Txn2
Txndc11
Txndc12
Txndc15
Txndc17
Txndc5
Txndc9
Txnip
Txnl1
Txnl4a
Txnl4b
Txnp1
Txnrd1
Txnrd2
Txnrd3
Tyk2
Tymp
Tyms
Tyr
Tyro3
Tyrobp
Tysnd1
Tyw1
Tyw3
U2af1l4
U2af2
U2surp
U47924.1
U47924.2
U51244.1
U52112.2
U62317.1
U62631.1
U73166.1
U73169.1
U82695.1
U91319.1
U91328.1
Uap1
Uap1l1
Uba1
Uba2
Uba3
Uba5
Uba52
Uba52p5
Uba6-as1
Uba7
Ubac2
Ubald1
Ubald2
Ubap1
Ubap2
Ubap2l
Ubash3a
Ubash3b
Ubb
Ubbp1
Ubbp4
Ubc
Ubd
Ube2a
Ube2b
Ube2c
Ube2d1
Ube2d2
Ube2d3
Ube2d3-as1
Ube2d4
Ube2e1
Ube2e2
Ube2e3
Ube2f
Ube2f-scly
Ube2g1
Ube2g2
Ube2h
Ube2i
Ube2j2
Ube2k
Ube2l3
Ube2l5
Ube2m
Ube2o
Ube2q2
Ube2q2p2
Ube2s
Ube2v1
Ube2v1p14
Ube2v1p4
Ube2v1p8
Ube2v2
Ube2v2p4
Ube2w
Ube2z
Ube3a
Ube3b
Ube3c
Ube3d
Ube4a
Ube4b
Ubfd1
Ubiad1
Ubl4a
Ubl4b
Ubl5
Ubl7-as1
Ubn1
Ubp1
Ubqln1
Ubqln2
Ubqln3
Ubr1
Ubr2
Ubr3
Ubr4
Ubr5-as1
Ubr7
Ubtf
Ubxn1
Ubxn11
Ubxn2a
Ubxn2b
Ubxn4
Ubxn6
Ubxn7
Ubxn8
Uca1
Uchl1
Uchl3
Uchl5
Uck2
Uckl1
Ucma
Ucn
Ucp2
Ufc1
Ufd1
Ufl1
Ufm1
Ugcg
Ugdh-as1
Uggt1
Ugp2
Ugt1a10
Ugt1a2p
Ugt1a8
Ugt2b4
Ugt2b7
Ugt8
Uhmk1
Uhrf1
Uhrf1bp1
Uhrf2
Ulk2
Ulk3
Umad1
Umod
Umodl1
Umps
Unc119
Unc119b
Unc13a
Unc13b
Unc13c
Unc13d
Unc45a
Unc50
Unc5a
Unc5b
Unc5b-as1
Unc5cl
Unc5d
Unc79
Unc80
Unc93b2
Unc93b5
Ung
Ungp3
Unk
Unkl
Uox
Upf1
Upf3a
Upk1a
Upk1a-as1
Upk2
Upk3a
Upp1
Upp2
Uprt
Uqcc1
Uqcc2
Uqcr10
Uqcrbp3
Uqcrc1
Uqcrc2
Uqcrc2p1
Uqcrfs1p1
Uqcrh
Uqcrq
Urad
Urb1
Urb1-as1
Uri1
Urm1
Uroc1
Urod
Uros
Usb1
Use1
Usf1
Usf2
Ush1g
Ushbp1
Uso1
Usp1
Usp10
Usp11
Usp12-as2
Usp13
Usp14
Usp15
Usp16
Usp18
Usp2
Usp20
Usp21
Usp22
Usp24
Usp25
Usp27x
Usp28
Usp2-as1
Usp30
Usp30-as1
Usp31
Usp32
Usp34
Usp35
Usp36
Usp38
Usp39
Usp4
Usp40
Usp42
Usp43
Usp46
Usp46-as1
Usp47
Usp48
Usp49
Usp5
Usp50
Usp53
Usp54
Usp6nl
Usp7
Usp8
Usp9x
Usp9y
Uspl1
Ust
Utp11
Utp14a
Utp15
Utp20
Utp23
Utp4
Utrn
Uts2r
Uvssa
Uxs1
Uxt
Uxt-as1
Vac14
Vamp1
Vamp2
Vamp3
Vamp5
Vamp7
Vamp8
Vamp9p
Vangl1
Vapa
Vapb
Vars
Vars2
Vash1
Vash1-as1
Vash2
Vasp
Vat1
Vav1
Vav3
Vav3-as1
Vax1
Vax2
Vcl
Vdac1p7
Vdac2
Vdac3
Vdr
Vegfa
Vegfb
Ventxp5
Vezt
Vgf
Vgll2
Vgll4
Vhl
Vil1
Vill
Vim
Vipas39
Vipr1
Vipr1-as1
Vipr2
Virma
Vkorc1
Vkorc1l1
Vldlr
Vma21
Vmac
Vmp1
Vn1r13p
Vn2r17p
Vnn2
Vnn3
Vpreb3
Vps11
Vps13a
Vps13b
Vps13d
Vps16
Vps18
Vps25
Vps26a
Vps26b
Vps26c
Vps28
Vps33b
Vps33b-dt
Vps35
Vps35l
Vps36
Vps37a
Vps37b
Vps37d
Vps39
Vps41
Vps45
Vps4b
Vps50
Vps51
Vps52
Vps53
Vps72
Vps8
Vps9d1
Vps9d1-as1
Vrk1
Vrk2
Vrk3
Vrtn
Vsig1
Vsig10
Vsig10l2
Vsig2
Vsig8
Vsir
Vsnl1
Vstm1
Vstm2a
Vstm2b
Vstm2l
Vsx1
Vta1
Vta1p1
Vtcn1
Vti1a
Vtn
Vtrna1-1
Vtrna1-2
Vtrna1-3
Vtrna2-1
Vwa1
Vwa2
Vwa3b
Vwa5a
Vwa5b2
Vwa7
Vwa8-as1
Vwce
Vwde
Vxn
Wac
Wars
Wars2-as1
Was
Wasf3
Wasf3-as1
Wash2p
Wash3p
Wash8p
Washc2a
Washc2c
Washc4
Wbp1
Wbp1l
Wbp2
Wbp2nl
Wdcp
Wdfy1
Wdfy2
Wdfy3
Wdfy4
Wdr1
Wdr11
Wdr13
Wdr17
Wdr18
Wdr19
Wdr20
Wdr24
Wdr25
Wdr27
Wdr3
Wdr31
Wdr33
Wdr34
Wdr35
Wdr36
Wdr37
Wdr38
Wdr4
Wdr43
Wdr44
Wdr45
Wdr45b
Wdr46
Wdr48
Wdr5
Wdr54
Wdr55
Wdr59
Wdr5b
Wdr6
Wdr60
Wdr61
Wdr62
Wdr63
Wdr64
Wdr66
Wdr7
Wdr70
Wdr73
Wdr74
Wdr75
Wdr76
Wdr81
Wdr82
Wdr82p1
Wdr83
Wdr83os
Wdr86
Wdr86-as1
Wdr87
Wdr88
Wdr89
Wdr90
Wdr91
Wdr92
Wdr93
Wdr97
Wdtc1
Wdyhv1
Wee1
Wee2-as1
Wfdc2
Wfdc5
Wfdc8
Wfikkn1
Wfs1
Whamm
Whammp2
Whammp3
Whrn
Wipf2
Wipf3
Wipi2
Wiz
Wnk1
Wnk2
Wnk4
Wnt1
Wnt10a
Wnt10b
Wnt11
Wnt2b
Wnt3
Wnt5a
Wnt5a-as1
Wnt5b
Wnt6
Wnt9b
Wrap53
Wrb
Wrb-sh3bgr
Wrnip1
Wsb1
Wsb2
Wscd1
Wscd2
Wt1
Wt1-as
Wtap
Wtip
Wwc1
Wwc2
Wwc2-as2
Wwc3
Wwox
Wwox-as1
Wwp1
Wwp1p1
Wwp2
Wwtr1
Wwtr1-as1
Xab2
Xaf1
Xiap
Xirp1
Xirp2
Xkr4
Xkr8
Xkr9
Xpc
Xpnpep1
Xpnpep3
Xpo1
Xpo5
Xpo6
Xpo7
Xpot
Xpr1
Xrcc3
Xrcc4
Xrcc5
Xrcc6
Xrn1
Xrra1
Xxylt1
Xxylt1-as2
Xylb
Xylt2
Yae1
Yap1
Yap1p2
Yars
Ybey
Ybx1
Ybx1p2
Ybx1p4
Ybx2
Ybx3
Yeats4
Yif1a
Yif1b
Yipf2
Yipf3
Yipf4
Yipf6
Yipf7
Yju2
Ykt6
Ylpm1
Yod1
Ypel2
Ypel3
Ypel4
Ypel5
Ypel5p1
Ythdc2
Ythdf2
Ythdf3
Ywhab
Ywhabp1
Ywhae
Ywhah
Ywhaq
Ywhaz
Yy1
Yy1ap1
Z68694.1
Z69720.2
Z69890.1
Z72006.1
Z73429.1
Z82185.1
Z82190.1
Z82190.2
Z82198.1
Z82206.1
Z82214.1
Z82244.2
Z83844.1
Z83844.2
Z83844.3
Z83847.1
Z84492.1
Z84492.2
Z84721.1
Z85994.2
Z85996.1
Z93241.1
Z93930.2
Z93930.3
Z94721.2
Z95114.3
Z95114.4
Z95115.1
Z97055.2
Z97056.1
Z97353.2
Z97634.1
Z97653.1
Z97653.2
Z97986.1
Z98257.1
Z98742.2
Z98751.3
Z98752.1
Z98883.1
Z98885.2
Z99127.1
Z99129.2
Z99129.3
Z99289.2
Z99756.1
Z99758.1
Z99916.2
Z99943.1
Zacn
Zap70
Zar1
Zbbx
Zbed3
Zbed3-as1
Zbed5-as1
Zbed6
Zbed6cl
Zbed9
Zbp1
Zbtb1
Zbtb10
Zbtb11-as1
Zbtb12
Zbtb16
Zbtb17
Zbtb18
Zbtb20
Zbtb20-as4
Zbtb22
Zbtb32
Zbtb33
Zbtb34
Zbtb37
Zbtb38
Zbtb40
Zbtb43
Zbtb45
Zbtb46
Zbtb46-as1
Zbtb48
Zbtb49
Zbtb7b
Zbtb8a
Zbtb8os
Zbtb9
Zc2hc1a
Zc2hc1c
Zc3h10
Zc3h11a
Zc3h12a
Zc3h12d
Zc3h13
Zc3h14
Zc3h15
Zc3h18
Zc3h6
Zc3h7b
Zc3hav1
Zc3hc1
Zcchc14
Zcchc17
Zcchc18
Zcchc2
Zcchc23
Zcchc24
Zcchc4
Zcchc7
Zcchc9
Zcwpw1
Zcwpw2
Zdbf2
Zdhhc1
Zdhhc13
Zdhhc14
Zdhhc16
Zdhhc17
Zdhhc19
Zdhhc2
Zdhhc20
Zdhhc20p2
Zdhhc22
Zdhhc23
Zdhhc4
Zdhhc5
Zdhhc6
Zdhhc7
Zdhhc8
Zeb1
Zeb1-as1
Zeb2
Zeb2-as1
Zeb2p1
Zfand2a
Zfand2b
Zfand3
Zfand5
Zfand6
Zfas1
Zfat
Zfc3h1
Zfhx3
Zfhx4
Zfp1
Zfp2
Zfp28
Zfp30
Zfp36
Zfp36l1
Zfp41
Zfp42
Zfp57
Zfp64
Zfp69
Zfp69b
Zfp90
Zfp91-cntf
Zfp92
Zfpl1
Zfpm1
Zfpm2
Zfpm2-as1
Zfr2
Zfx
Zfx-as1
Zfy
Zfyve1
Zfyve16
Zfyve19
Zfyve21
Zfyve27
Zfyve9
Zfyve9p1
Zg16b
Zgpat
Zgrf1
Zhx1
Zhx3
Zic1
Zic2
Zik1
Zkscan1
Zkscan2-dt
Zkscan3
Zkscan5
Zkscan7
Zkscan8
Zmat2
Zmat3
Zmiz1
Zmiz2
Zmpste24
Zmym1
Zmym2
Zmym4
Zmym6
Zmynd10
Zmynd10-as1
Zmynd11
Zmynd15
Zmynd19p1
Zmynd8
Znf10
Znf101
Znf101p2
Znf106
Znf107
Znf114
Znf12
Znf124
Znf131
Znf133
Znf134
Znf136
Znf138
Znf140
Znf141
Znf142
Znf143
Znf146
Znf154
Znf155
Znf160
Znf169
Znf17
Znf174
Znf175
Znf177
Znf180
Znf181
Znf185
Znf189
Znf19
Znf192p1
Znf197
Znf2
Znf20
Znf200
Znf205
Znf207
Znf211
Znf212
Znf213
Znf213-as1
Znf215
Znf219
Znf222
Znf224
Znf225
Znf226
Znf227
Znf230
Znf233
Znf234
Znf236
Znf25
Znf250
Znf252p
Znf252p-as1
Znf253
Znf254
Znf257
Znf25-dt
Znf26
Znf263
Znf264
Znf267
Znf268
Znf271p
Znf273
Znf274
Znf275
Znf276
Znf277
Znf280d
Znf281
Znf282
Znf283
Znf286a
Znf287
Znf292
Znf295-as1
Znf3
Znf30
Znf302
Znf304
Znf316
Znf317
Znf319
Znf324
Znf324b
Znf326
Znf330
Znf331
Znf333
Znf334
Znf335
Znf337-as1
Znf33a
Znf341
Znf343
Znf345
Znf346
Znf347
Znf35
Znf350-as1
Znf354b
Znf354c
Znf362
Znf365
Znf37a
Znf382
Znf383
Znf385a
Znf385b
Znf385c
Znf385d-as1
Znf385d-as2
Znf391
Znf394
Znf395
Znf396
Znf397
Znf398
Znf407
Znf408
Znf410
Znf414
Znf415p1
Znf419
Znf420
Znf426-dt
Znf429
Znf430
Znf431
Znf432
Znf433-as1
Znf436-as1
Znf439
Znf44
Znf440
Znf441
Znf444
Znf444p1
Znf445
Znf446
Znf449
Znf451
Znf460
Znf462
Znf468
Znf470
Znf471
Znf473
Znf474
Znf479
Znf48
Znf480
Znf483
Znf485
Znf486
Znf487
Znf491
Znf493
Znf497
Znf501
Znf502
Znf503-as1
Znf503-as2
Znf507
Znf511
Znf511-prap1
Znf512
Znf513
Znf516
Znf517
Znf518a
Znf519
Znf521
Znf524
Znf525
Znf526
Znf527
Znf528
Znf529-as1
Znf530
Znf532
Znf534
Znf536
Znf540
Znf541
Znf544
Znf546
Znf547
Znf548
Znf549
Znf550
Znf551
Znf552
Znf554
Znf555
Znf556
Znf557
Znf558
Znf559
Znf559-znf177
Znf560
Znf561
Znf561-as1
Znf565
Znf567
Znf568
Znf57
Znf570
Znf571-as1
Znf574
Znf575
Znf576
Znf577
Znf578
Znf579
Znf580
Znf581
Znf582-as1
Znf583
Znf584
Znf585a
Znf586
Znf587
Znf587b
Znf589
Znf593
Znf594
Znf595
Znf596
Znf598
Znf599
Znf600
Znf605
Znf608
Znf609
Znf610
Znf613
Znf616
Znf618
Znf619
Znf620
Znf621
Znf623
Znf625
Znf625-znf20
Znf627
Znf628
Znf638
Znf639
Znf644
Znf646
Znf649
Znf649-as1
Znf653
Znf654
Znf655
Znf658
Znf66
Znf660
Znf663p
Znf664
Znf665
Znf667
Znf667-as1
Znf668
Znf669
Znf672
Znf674-as1
Znf675
Znf678
Znf683
Znf684
Znf687
Znf688
Znf689
Znf69
Znf691
Znf692
Znf696
Znf7
Znf700
Znf701
Znf702p
Znf705a
Znf705e
Znf705g
Znf706
Znf707
Znf71
Znf710
Znf711
Znf713
Znf714
Znf716
Znf718
Znf720
Znf726
Znf730
Znf736
Znf738
Znf74
Znf740
Znf746
Znf749
Znf75a
Znf76
Znf763
Znf764
Znf765
Znf766
Znf768
Znf771
Znf772
Znf773
Znf774
Znf776
Znf778
Znf783
Znf784
Znf785
Znf787
Znf788p
Znf789
Znf79
Znf791
Znf793
Znf793-as1
Znf805
Znf808
Znf81
Znf812p
Znf813
Znf814
Znf815p
Znf83
Znf830
Znf835
Znf839
Znf84
Znf844
Znf845
Znf846
Znf85
Znf850
Znf860
Znf862
Znf865
Znf879
Znf880
Znf883
Znf890p
Znf92
Znf93
Znf969p
Znfx1
Znhit1
Znhit3
Znrd1
Znrd1asp
Znrf1
Znrf2
Znrf2p1
Znrf2p2
Znrf2p3
Znrf3
Zp1
Zp3
Zpbp
Zpbp2
Zpr1
Zranb2-as1
Zranb2-as2
Zrsr2
Zscan10
Zscan2
Zscan20
Zscan21
Zscan25
Zscan26
Zscan29
Zscan30
Zscan31
Zscan5a
Zscan9
Zswim1
Zswim4
Zswim8
Zswim9
Zup1
Zw10
Zwilch
Zwint
Zyg11a
Zyg11ap1
Zyg11b
Zyx
Zzef1
