# Supplementary material for: A Bayesian inference transcription factor activity model for the analysis of single-cell transcriptomes
Source: Genome Res. 2021 Jul;31(7):1296–311. doi: 10.1101/gr.265595.120 (PMC8256867; doi:10.1101/gr.265595.120)
Supplement: Supplemental Material [file supp_gr.265595.120_Supplemental_Code.zip › BITFAM/inst/extdata/human/ELF3]

A2m
A2m-as1
A2mp1
A4galt
Aacs
Aadacp1
Aagab
Aamdc
Aanat
Aar2
Aars
Aasdhppt
Aatf
Abalon
Abat
Abca17p
Abca2
Abca4
Abca5
Abca6
Abca7
Abca8
Abca9
Abcb1
Abcb6
Abcb8
Abcb9
Abcc1
Abcc10
Abcc11
Abcc13
Abcc2
Abcc3
Abcc4
Abcc5
Abcc5-as1
Abcc6
Abcc8
Abcd3
Abcd4
Abce1
Abcf1
Abcf3
Abcg1
Abhd10
Abhd11
Abhd11-as1
Abhd12
Abhd12b
Abhd14a
Abhd14a-acy1
Abhd14b
Abhd17a
Abhd17c
Abhd18
Abhd2
Abhd3
Abhd4
Abhd5
Abhd6
Abi1
Abi3
Abi3bp
Abl1
Abl2
Ablim1
Ablim2
Ablim3
Abr
Abracl
Abtb1
Ac000068.1
Ac000078.1
Ac000123.2
Ac002059.3
Ac002076.1
Ac002076.2
Ac002094.1
Ac002116.2
Ac002306.1
Ac002310.1
Ac002310.2
Ac002310.3
Ac002310.6
Ac002350.1
Ac002375.1
Ac002401.2
Ac002428.2
Ac002451.1
Ac002454.1
Ac002470.1
Ac002472.2
Ac002472.3
Ac002480.1
Ac002480.2
Ac002550.1
Ac002996.1
Ac003002.1
Ac003002.3
Ac003005.1
Ac003005.2
Ac003006.1
Ac003043.1
Ac003070.1
Ac003084.1
Ac003101.2
Ac003102.1
Ac003685.2
Ac003958.1
Ac003991.1
Ac004012.1
Ac004022.1
Ac004130.1
Ac004148.1
Ac004156.1
Ac004223.1
Ac004224.2
Ac004231.3
Ac004232.2
Ac004233.3
Ac004233.4
Ac004241.1
Ac004264.1
Ac004381.1
Ac004381.2
Ac004408.2
Ac004466.2
Ac004477.3
Ac004494.2
Ac004522.1
Ac004522.2
Ac004540.1
Ac004540.2
Ac004551.1
Ac004552.1
Ac004584.1
Ac004585.1
Ac004590.1
Ac004593.2
Ac004593.3
Ac004596.1
Ac004691.1
Ac004706.1
Ac004771.3
Ac004771.4
Ac004777.1
Ac004801.3
Ac004812.1
Ac004812.2
Ac004816.1
Ac004816.2
Ac004832.4
Ac004832.5
Ac004862.1
Ac004869.1
Ac004869.2
Ac004870.2
Ac004877.1
Ac004890.1
Ac004895.1
Ac004908.1
Ac004908.2
Ac004920.1
Ac004922.1
Ac004943.2
Ac004965.1
Ac004980.1
Ac004982.2
Ac004990.1
Ac005005.3
Ac005008.1
Ac005008.2
Ac005013.1
Ac005020.2
Ac005041.2
Ac005042.1
Ac005052.1
Ac005077.2
Ac005083.1
Ac005086.1
Ac005104.1
Ac005154.3
Ac005162.2
Ac005186.1
Ac005220.1
Ac005224.3
Ac005224.4
Ac005253.1
Ac005256.1
Ac005258.1
Ac005280.1
Ac005280.2
Ac005288.1
Ac005300.1
Ac005324.4
Ac005324.5
Ac005332.4
Ac005342.1
Ac005343.1
Ac005355.1
Ac005363.2
Ac005379.1
Ac005410.1
Ac005476.2
Ac005515.1
Ac005520.1
Ac005520.2
Ac005523.2
Ac005532.2
Ac005538.2
Ac005544.1
Ac005551.1
Ac005586.2
Ac005593.1
Ac005606.1
Ac005606.2
Ac005609.3
Ac005614.1
Ac005618.1
Ac005618.3
Ac005625.1
Ac005632.2
Ac005670.2
Ac005674.1
Ac005696.1
Ac005703.3
Ac005703.4
Ac005722.1
Ac005726.4
Ac005740.2
Ac005740.3
Ac005759.1
Ac005775.1
Ac005779.2
Ac005785.1
Ac005786.2
Ac005796.1
Ac005828.4
Ac005829.1
Ac005832.4
Ac005833.1
Ac005837.1
Ac005840.2
Ac005840.4
Ac005841.1
Ac005865.1
Ac005899.3
Ac005899.4
Ac005911.1
Ac005912.2
Ac005915.1
Ac005920.1
Ac005920.4
Ac005921.2
Ac005921.3
Ac005972.3
Ac006001.2
Ac006019.1
Ac006022.1
Ac006026.3
Ac006058.3
Ac006059.1
Ac006064.1
Ac006064.4
Ac006064.6
Ac006077.2
Ac006116.8
Ac006146.1
Ac006153.1
Ac006160.2
Ac006199.1
Ac006205.2
Ac006213.1
Ac006213.4
Ac006252.1
Ac006254.1
Ac006262.1
Ac006273.1
Ac006333.2
Ac006441.4
Ac006449.2
Ac006449.6
Ac006450.2
Ac006458.1
Ac006463.1
Ac006483.1
Ac006483.2
Ac006504.5
Ac006504.7
Ac006511.5
Ac006517.1
Ac006547.1
Ac006547.3
Ac006947.1
Ac006960.1
Ac006960.3
Ac006994.1
Ac006994.2
Ac007009.1
Ac007014.2
Ac007032.1
Ac007038.2
Ac007040.2
Ac007066.2
Ac007099.1
Ac007106.1
Ac007128.1
Ac007136.1
Ac007161.3
Ac007192.1
Ac007207.2
Ac007215.1
Ac007216.1
Ac007216.4
Ac007225.1
Ac007250.1
Ac007285.1
Ac007298.2
Ac007319.1
Ac007326.1
Ac007362.1
Ac007365.1
Ac007375.1
Ac007383.2
Ac007389.1
Ac007391.1
Ac007395.1
Ac007405.2
Ac007405.3
Ac007422.1
Ac007422.2
Ac007424.1
Ac007431.3
Ac007448.1
Ac007491.1
Ac007493.1
Ac007496.1
Ac007546.3
Ac007547.2
Ac007569.1
Ac007601.2
Ac007608.3
Ac007608.4
Ac007611.1
Ac007620.1
Ac007637.1
Ac007656.2
Ac007663.1
Ac007663.3
Ac007681.1
Ac007686.1
Ac007686.3
Ac007686.4
Ac007780.1
Ac007785.3
Ac007786.1
Ac007834.1
Ac007879.2
Ac007881.2
Ac007899.1
Ac007906.2
Ac007919.1
Ac007919.2
Ac007922.1
Ac007923.4
Ac007950.1
Ac007991.1
Ac007991.2
Ac007991.3
Ac008013.3
Ac008014.1
Ac008040.4
Ac008063.2
Ac008073.2
Ac008083.1
Ac008105.2
Ac008105.3
Ac008115.1
Ac008121.2
Ac008147.1
Ac008267.5
Ac008280.3
Ac008378.1
Ac008379.1
Ac008393.1
Ac008395.1
Ac008406.3
Ac008429.4
Ac008438.2
Ac008440.1
Ac008443.1
Ac008443.2
Ac008443.4
Ac008443.5
Ac008494.1
Ac008494.3
Ac008514.1
Ac008537.4
Ac008539.1
Ac008543.1
Ac008562.1
Ac008581.2
Ac008592.1
Ac008592.4
Ac008608.1
Ac008608.2
Ac008610.1
Ac008622.1
Ac008622.2
Ac008629.2
Ac008649.2
Ac008667.4
Ac008687.4
Ac008687.5
Ac008687.7
Ac008691.1
Ac008694.2
Ac008708.2
Ac008734.2
Ac008738.1
Ac008738.3
Ac008750.3
Ac008750.7
Ac008752.1
Ac008753.1
Ac008759.3
Ac008761.3
Ac008763.3
Ac008764.6
Ac008764.8
Ac008770.2
Ac008781.1
Ac008781.2
Ac008840.1
Ac008868.1
Ac008870.1
Ac008878.1
Ac008892.1
Ac008897.1
Ac008914.1
Ac008915.2
Ac008966.1
Ac008969.1
Ac008972.1
Ac008985.1
Ac009005.1
Ac009054.1
Ac009060.1
Ac009061.2
Ac009065.2
Ac009065.4
Ac009078.3
Ac009086.3
Ac009087.1
Ac009088.2
Ac009090.3
Ac009090.4
Ac009093.4
Ac009093.6
Ac009093.9
Ac009097.2
Ac009097.4
Ac009107.2
Ac009108.3
Ac009119.1
Ac009133.1
Ac009133.2
Ac009133.5
Ac009159.1
Ac009159.2
Ac009163.5
Ac009229.4
Ac009237.3
Ac009269.5
Ac009299.3
Ac009302.1
Ac009303.1
Ac009303.4
Ac009309.1
Ac009387.1
Ac009407.1
Ac009413.1
Ac009480.2
Ac009486.1
Ac009495.1
Ac009495.3
Ac009502.1
Ac009506.1
Ac009509.1
Ac009509.2
Ac009560.1
Ac009562.1
Ac009570.1
Ac009646.2
Ac009686.1
Ac009720.1
Ac009779.2
Ac009779.3
Ac009812.3
Ac009831.1
Ac009879.2
Ac009879.3
Ac009949.1
Ac009950.1
Ac009955.3
Ac009967.1
Ac009975.2
Ac010148.1
Ac010168.2
Ac010186.2
Ac010198.1
Ac010198.2
Ac010200.1
Ac010201.1
Ac010223.1
Ac010226.1
Ac010240.3
Ac010247.1
Ac010255.1
Ac010255.2
Ac010255.3
Ac010271.1
Ac010271.2
Ac010297.1
Ac010307.1
Ac010325.1
Ac010327.2
Ac010327.4
Ac010333.3
Ac010336.2
Ac010336.3
Ac010336.5
Ac010422.1
Ac010422.2
Ac010422.7
Ac010422.8
Ac010445.1
Ac010463.1
Ac010486.2
Ac010487.2
Ac010491.1
Ac010503.3
Ac010522.1
Ac010542.2
Ac010547.1
Ac010547.2
Ac010547.3
Ac010551.1
Ac010618.1
Ac010618.4
Ac010619.2
Ac010642.1
Ac010643.1
Ac010653.2
Ac010654.1
Ac010655.1
Ac010735.1
Ac010738.1
Ac010746.1
Ac010761.1
Ac010761.2
Ac010761.5
Ac010761.7
Ac010834.1
Ac010834.2
Ac010878.1
Ac010883.1
Ac010894.2
Ac010907.2
Ac010913.1
Ac010973.1
Ac010976.1
Ac010978.1
Ac010980.1
Ac010997.2
Ac010998.1
Ac010998.3
Ac010999.1
Ac010999.2
Ac011008.1
Ac011092.2
Ac011195.2
Ac011247.1
Ac011287.1
Ac011337.1
Ac011365.2
Ac011374.1
Ac011379.2
Ac011444.1
Ac011444.2
Ac011444.3
Ac011446.2
Ac011448.1
Ac011453.2
Ac011462.2
Ac011462.3
Ac011462.4
Ac011466.1
Ac011468.5
Ac011476.3
Ac011477.1
Ac011478.1
Ac011481.1
Ac011491.1
Ac011491.3
Ac011492.1
Ac011495.1
Ac011497.1
Ac011498.1
Ac011529.1
Ac011558.1
Ac011586.1
Ac011603.1
Ac011603.2
Ac011611.1
Ac011611.2
Ac011611.3
Ac011611.4
Ac011676.3
Ac011700.1
Ac011726.3
Ac011731.1
Ac011747.1
Ac011752.1
Ac011773.1
Ac011773.2
Ac011773.3
Ac011825.3
Ac011840.5
Ac011899.2
Ac011921.1
Ac011921.2
Ac011933.3
Ac012050.1
Ac012065.3
Ac012065.4
Ac012066.1
Ac012070.1
Ac012087.1
Ac012087.2
Ac012146.1
Ac012158.1
Ac012184.2
Ac012186.3
Ac012254.5
Ac012291.2
Ac012306.2
Ac012313.1
Ac012313.6
Ac012313.9
Ac012317.1
Ac012358.3
Ac012368.1
Ac012370.1
Ac012377.1
Ac012409.1
Ac012409.2
Ac012409.4
Ac012445.1
Ac012447.1
Ac012462.3
Ac012485.1
Ac012485.2
Ac012485.3
Ac012488.1
Ac012507.1
Ac012510.1
Ac012531.1
Ac012531.3
Ac012555.1
Ac012613.1
Ac012615.1
Ac012615.5
Ac012629.2
Ac012645.1
Ac012645.3
Ac012668.2
Ac012668.3
Ac012673.1
Ac012676.3
Ac012676.5
Ac013275.1
Ac013356.4
Ac013394.1
Ac013399.1
Ac013400.1
Ac013429.1
Ac013444.2
Ac013468.1
Ac013472.1
Ac013553.3
Ac013553.4
Ac013643.3
Ac013717.1
Ac013731.1
Ac015660.1
Ac015660.4
Ac015687.1
Ac015795.1
Ac015802.4
Ac015802.5
Ac015813.1
Ac015813.2
Ac015813.4
Ac015813.5
Ac015818.5
Ac015909.3
Ac015911.2
Ac015912.3
Ac015917.2
Ac015920.1
Ac015921.1
Ac015922.2
Ac015936.1
Ac015936.2
Ac015967.1
Ac015982.1
Ac016026.1
Ac016027.1
Ac016144.1
Ac016229.2
Ac016256.1
Ac016394.1
Ac016405.1
Ac016405.2
Ac016405.3
Ac016582.2
Ac016586.1
Ac016596.1
Ac016598.2
Ac016612.1
Ac016629.3
Ac016687.2
Ac016700.3
Ac016708.1
Ac016722.1
Ac016727.1
Ac016735.1
Ac016737.1
Ac016773.1
Ac016876.2
Ac016908.1
Ac016933.1
Ac016993.1
Ac016999.1
Ac017002.5
Ac017015.2
Ac017083.1
Ac017083.4
Ac017100.1
Ac017104.1
Ac017104.3
Ac018362.1
Ac018362.3
Ac018410.1
Ac018413.1
Ac018442.2
Ac018464.1
Ac018511.1
Ac018521.1
Ac018521.2
Ac018521.3
Ac018521.5
Ac018553.2
Ac018637.1
Ac018647.2
Ac018653.3
Ac018685.2
Ac018690.1
Ac018712.1
Ac018716.2
Ac018742.1
Ac018755.3
Ac018761.2
Ac018766.1
Ac018781.1
Ac018816.2
Ac018845.3
Ac018861.2
Ac019055.1
Ac019064.1
Ac019068.1
Ac019080.1
Ac019097.1
Ac019117.2
Ac019117.3
Ac019127.1
Ac019163.1
Ac019193.3
Ac019197.1
Ac019205.1
Ac019254.1
Ac019278.1
Ac019294.2
Ac019294.3
Ac019349.1
Ac020612.2
Ac020637.1
Ac020656.2
Ac020658.6
Ac020661.1
Ac020661.3
Ac020663.2
Ac020663.3
Ac020763.1
Ac020765.3
Ac020891.1
Ac020891.2
Ac020891.4
Ac020904.2
Ac020904.3
Ac020907.2
Ac020907.3
Ac020907.4
Ac020907.5
Ac020908.1
Ac020909.3
Ac020910.3
Ac020910.5
Ac020911.1
Ac020915.1
Ac020915.5
Ac020916.2
Ac020922.1
Ac020922.3
Ac020922.4
Ac020928.1
Ac020928.2
Ac020928.3
Ac021016.3
Ac021127.1
Ac021151.1
Ac021188.1
Ac021218.1
Ac021321.1
Ac021422.1
Ac021594.2
Ac022007.1
Ac022028.2
Ac022075.1
Ac022080.3
Ac022098.1
Ac022098.4
Ac022113.1
Ac022126.1
Ac022137.2
Ac022137.3
Ac022140.1
Ac022144.1
Ac022154.1
Ac022166.1
Ac022167.4
Ac022167.5
Ac022173.1
Ac022182.1
Ac022196.1
Ac022201.2
Ac022211.2
Ac022215.1
Ac022217.2
Ac022217.3
Ac022296.2
Ac022296.3
Ac022364.1
Ac022384.1
Ac022400.1
Ac022400.2
Ac022413.1
Ac022415.1
Ac022493.1
Ac022498.1
Ac022498.2
Ac022511.1
Ac022596.2
Ac022613.1
Ac022613.2
Ac022616.2
Ac022695.1
Ac022748.1
Ac022748.2
Ac022784.1
Ac022816.1
Ac022973.2
Ac023024.1
Ac023043.4
Ac023050.1
Ac023137.1
Ac023157.2
Ac023157.3
Ac023271.1
Ac023389.1
Ac023421.2
Ac023509.1
Ac023632.2
Ac023886.1
Ac023906.2
Ac023906.3
Ac023906.4
Ac024075.3
Ac024084.1
Ac024145.1
Ac024243.1
Ac024257.3
Ac024267.4
Ac024267.6
Ac024270.3
Ac024270.4
Ac024451.2
Ac024475.4
Ac024651.2
Ac024909.1
Ac024940.1
Ac024941.2
Ac025031.1
Ac025031.4
Ac025031.5
Ac025034.2
Ac025048.1
Ac025048.2
Ac025048.4
Ac025062.3
Ac025154.1
Ac025162.1
Ac025162.2
Ac025164.1
Ac025165.1
Ac025165.2
Ac025165.3
Ac025165.4
Ac025166.1
Ac025171.2
Ac025171.3
Ac025181.2
Ac025188.1
Ac025257.1
Ac025262.1
Ac025268.1
Ac025279.1
Ac025280.3
Ac025283.1
Ac025283.3
Ac025419.1
Ac025423.1
Ac025423.3
Ac025437.4
Ac025442.1
Ac025458.1
Ac025465.2
Ac025470.1
Ac025524.2
Ac025539.1
Ac025569.1
Ac025575.2
Ac025580.1
Ac025580.2
Ac025594.1
Ac025682.1
Ac025754.1
Ac025809.1
Ac025822.2
Ac025857.2
Ac025887.2
Ac026100.1
Ac026124.2
Ac026191.1
Ac026202.3
Ac026250.1
Ac026254.2
Ac026310.2
Ac026310.3
Ac026336.5
Ac026362.1
Ac026362.2
Ac026368.1
Ac026401.1
Ac026410.3
Ac026412.3
Ac026458.2
Ac026461.1
Ac026461.2
Ac026462.3
Ac026462.5
Ac026464.4
Ac026464.6
Ac026470.1
Ac026471.1
Ac026471.2
Ac026691.1
Ac026704.1
Ac026770.1
Ac026785.1
Ac026786.1
Ac026790.1
Ac026803.2
Ac026904.1
Ac026954.1
Ac026954.3
Ac026979.2
Ac027031.2
Ac027088.3
Ac027097.1
Ac027097.2
Ac027176.2
Ac027281.1
Ac027307.1
Ac027309.1
Ac027312.1
Ac027449.1
Ac027575.2
Ac027644.1
Ac027644.4
Ac027682.5
Ac027702.1
Ac027779.1
Ac027801.1
Ac032044.1
Ac034102.4
Ac034102.6
Ac034102.7
Ac034102.8
Ac034105.2
Ac034222.1
Ac034228.1
Ac034243.1
Ac036103.1
Ac036108.1
Ac036164.1
Ac036176.1
Ac036214.1
Ac036214.4
Ac036222.2
Ac037450.1
Ac037459.1
Ac037459.4
Ac037487.4
Ac040160.1
Ac040169.1
Ac040169.3
Ac040173.1
Ac040904.1
Ac040963.1
Ac044781.1
Ac044798.1
Ac044849.1
Ac044860.2
Ac046130.1
Ac046143.1
Ac046185.3
Ac048341.1
Ac048341.2
Ac048383.1
Ac051619.10
Ac051619.2
Ac051619.5
Ac051619.7
Ac051619.8
Ac053503.2
Ac053527.1
Ac055717.2
Ac055720.2
Ac058822.1
Ac060766.3
Ac060780.2
Ac061992.1
Ac061999.1
Ac063948.1
Ac063949.2
Ac063952.1
Ac063961.1
Ac064805.2
Ac064807.1
Ac066612.2
Ac067805.1
Ac067852.1
Ac067930.1
Ac067930.3
Ac067930.4
Ac067931.2
Ac067942.1
Ac067945.3
Ac067960.1
Ac067968.1
Ac068134.2
Ac068152.1
Ac068205.1
Ac068205.2
Ac068234.1
Ac068234.3
Ac068305.2
Ac068338.2
Ac068389.1
Ac068418.1
Ac068512.1
Ac068531.1
Ac068533.3
Ac068580.1
Ac068620.1
Ac068620.3
Ac068657.1
Ac068669.1
Ac068672.1
Ac068724.3
Ac068790.8
Ac068831.6
Ac068870.1
Ac068880.3
Ac068888.1
Ac068888.2
Ac068946.1
Ac068946.2
Ac068987.3
Ac068993.2
Ac069120.1
Ac069154.1
Ac069185.1
Ac069209.1
Ac069213.1
Ac069213.2
Ac069277.1
Ac069368.1
Ac069503.2
Ac069528.2
Ac069547.1
Ac072022.2
Ac073046.1
Ac073050.1
Ac073107.2
Ac073111.1
Ac073111.3
Ac073111.4
Ac073111.5
Ac073130.1
Ac073174.1
Ac073195.1
Ac073254.1
Ac073257.1
Ac073283.1
Ac073283.2
Ac073283.3
Ac073314.1
Ac073316.1
Ac073316.2
Ac073320.1
Ac073332.1
Ac073342.1
Ac073349.1
Ac073389.1
Ac073464.1
Ac073508.3
Ac073522.1
Ac073573.1
Ac073585.1
Ac073592.1
Ac073592.4
Ac073610.1
Ac073610.3
Ac073611.1
Ac073834.1
Ac073842.1
Ac073869.1
Ac073873.1
Ac073896.2
Ac073896.4
Ac073896.5
Ac073916.1
Ac073957.1
Ac073957.3
Ac074029.4
Ac074032.1
Ac074085.2
Ac074091.1
Ac074117.1
Ac074138.1
Ac074143.1
Ac074198.2
Ac074212.1
Ac074338.1
Ac074351.1
Ac074366.1
Ac078785.1
Ac078788.1
Ac078802.1
Ac078817.1
Ac078828.1
Ac078842.1
Ac078850.1
Ac078852.1
Ac078852.2
Ac078867.1
Ac078878.2
Ac078880.1
Ac078881.1
Ac078882.1
Ac078883.1
Ac078883.2
Ac078929.1
Ac078942.1
Ac078962.3
Ac078974.1
Ac079061.1
Ac079089.1
Ac079117.1
Ac079140.1
Ac079145.1
Ac079171.1
Ac079200.1
Ac079250.1
Ac079298.3
Ac079305.1
Ac079341.2
Ac079354.2
Ac079380.1
Ac079384.1
Ac079414.3
Ac079447.1
Ac079594.2
Ac079600.3
Ac079602.2
Ac079610.2
Ac079741.1
Ac079742.1
Ac079766.1
Ac079791.1
Ac079807.1
Ac079848.1
Ac079907.1
Ac079907.2
Ac079922.2
Ac079949.2
Ac080023.1
Ac080037.1
Ac080068.1
Ac080080.1
Ac080112.1
Ac080129.1
Ac082651.1
Ac082651.2
Ac083795.2
Ac083798.1
Ac083798.2
Ac083800.1
Ac083801.2
Ac083805.3
Ac083837.1
Ac083841.1
Ac083843.2
Ac083843.3
Ac083855.1
Ac083867.1
Ac083880.1
Ac083949.1
Ac083973.1
Ac084018.1
Ac084033.1
Ac084082.1
Ac084116.1
Ac084125.1
Ac084211.1
Ac084262.1
Ac084262.2
Ac084337.2
Ac084398.1
Ac084754.1
Ac084757.1
Ac084759.1
Ac084759.3
Ac084809.1
Ac084809.2
Ac084871.2
Ac084876.2
Ac084879.1
Ac087239.1
Ac087269.1
Ac087286.2
Ac087286.3
Ac087289.1
Ac087289.3
Ac087289.6
Ac087321.1
Ac087385.2
Ac087385.3
Ac087392.5
Ac087439.2
Ac087441.2
Ac087457.1
Ac087491.1
Ac087500.1
Ac087564.1
Ac087612.1
Ac087623.2
Ac087623.3
Ac087633.2
Ac087645.2
Ac087645.4
Ac087721.2
Ac087741.3
Ac087749.1
Ac087762.1
Ac087783.1
Ac089998.2
Ac089999.1
Ac090001.2
Ac090049.2
Ac090079.2
Ac090114.2
Ac090114.3
Ac090115.1
Ac090152.1
Ac090164.3
Ac090164.4
Ac090181.2
Ac090192.2
Ac090229.1
Ac090260.1
Ac090283.1
Ac090403.1
Ac090503.2
Ac090515.2
Ac090517.1
Ac090527.2
Ac090539.1
Ac090541.1
Ac090589.1
Ac090607.5
Ac090617.3
Ac090617.5
Ac090617.6
Ac090627.1
Ac090643.1
Ac090692.2
Ac090739.1
Ac090772.1
Ac090772.2
Ac090796.1
Ac090826.2
Ac090833.1
Ac090844.2
Ac090877.2
Ac090888.3
Ac090950.1
Ac090950.2
Ac090971.1
Ac090971.3
Ac091045.1
Ac091046.2
Ac091053.2
Ac091057.6
Ac091059.2
Ac091060.1
Ac091114.1
Ac091133.3
Ac091138.1
Ac091152.4
Ac091153.4
Ac091167.2
Ac091167.6
Ac091167.7
Ac091180.2
Ac091182.1
Ac091212.1
Ac091231.1
Ac091271.1
Ac091390.4
Ac091435.2
Ac091551.1
Ac091564.2
Ac091564.3
Ac091588.1
Ac091729.2
Ac091729.3
Ac091730.1
Ac091806.1
Ac091820.1
Ac091849.2
Ac091860.1
Ac091917.2
Ac091917.3
Ac091925.1
Ac091932.1
Ac091939.1
Ac091948.1
Ac091959.1
Ac091959.3
Ac091965.5
Ac091979.2
Ac092035.1
Ac092053.2
Ac092053.3
Ac092058.1
Ac092070.2
Ac092072.1
Ac092110.1
Ac092115.1
Ac092115.3
Ac092117.2
Ac092118.1
Ac092118.2
Ac092119.2
Ac092123.1
Ac092140.1
Ac092143.1
Ac092143.2
Ac092153.1
Ac092171.1
Ac092171.3
Ac092171.4
Ac092171.5
Ac092265.1
Ac092287.1
Ac092295.1
Ac092295.2
Ac092296.3
Ac092306.1
Ac092327.2
Ac092335.1
Ac092336.1
Ac092338.3
Ac092343.1
Ac092364.1
Ac092368.1
Ac092368.3
Ac092375.1
Ac092384.3
Ac092435.2
Ac092436.1
Ac092436.2
Ac092451.2
Ac092473.1
Ac092535.3
Ac092535.4
Ac092542.1
Ac092570.2
Ac092587.1
Ac092597.1
Ac092617.1
Ac092628.1
Ac092628.2
Ac092645.1
Ac092647.5
Ac092666.1
Ac092687.2
Ac092718.1
Ac092718.6
Ac092720.1
Ac092723.5
Ac092755.2
Ac092807.2
Ac092809.4
Ac092821.3
Ac092835.1
Ac092849.1
Ac092896.1
Ac092902.4
Ac092902.5
Ac092910.3
Ac092919.2
Ac092944.1
Ac092994.1
Ac093107.1
Ac093107.2
Ac093151.3
Ac093152.1
Ac093155.3
Ac093157.1
Ac093249.2
Ac093249.4
Ac093278.2
Ac093281.2
Ac093323.1
Ac093323.2
Ac093323.3
Ac093325.1
Ac093367.1
Ac093425.1
Ac093484.1
Ac093484.3
Ac093495.1
Ac093503.1
Ac093510.1
Ac093512.1
Ac093512.2
Ac093525.1
Ac093525.7
Ac093525.8
Ac093535.1
Ac093620.1
Ac093627.4
Ac093627.5
Ac093698.2
Ac093700.1
Ac093714.1
Ac093732.1
Ac093732.2
Ac093734.1
Ac093752.1
Ac093752.2
Ac093821.1
Ac093827.4
Ac093895.1
Ac093899.2
Ac093904.1
Ac093904.3
Ac093911.1
Ac095060.1
Ac096531.2
Ac096536.2
Ac096540.1
Ac096559.1
Ac096564.1
Ac096637.2
Ac096649.1
Ac096677.1
Ac096711.2
Ac096733.1
Ac096733.2
Ac096734.2
Ac096736.1
Ac096745.1
Ac096751.1
Ac096861.1
Ac096887.1
Ac096887.2
Ac096921.1
Ac096921.2
Ac097059.1
Ac097065.2
Ac097103.2
Ac097104.1
Ac097105.1
Ac097358.2
Ac097372.1
Ac097381.1
Ac097460.1
Ac097467.3
Ac097468.1
Ac097478.1
Ac097480.1
Ac097484.2
Ac097521.1
Ac097534.2
Ac097625.1
Ac097634.1
Ac097634.3
Ac097637.2
Ac097641.2
Ac097713.2
Ac098484.3
Ac098484.4
Ac098582.1
Ac098583.2
Ac098614.1
Ac098614.3
Ac098650.1
Ac098657.3
Ac098799.2
Ac098828.2
Ac098829.1
Ac098847.1
Ac098850.2
Ac098850.3
Ac098851.1
Ac098868.1
Ac098934.4
Ac098935.1
Ac098935.2
Ac099062.1
Ac099066.2
Ac099329.1
Ac099342.1
Ac099343.3
Ac099344.1
Ac099344.3
Ac099489.1
Ac099489.2
Ac099508.2
Ac099518.1
Ac099518.3
Ac099518.5
Ac099521.1
Ac099522.2
Ac099524.1
Ac099535.1
Ac099552.2
Ac099670.1
Ac099670.3
Ac099677.5
Ac099681.1
Ac099681.2
Ac099687.1
Ac099789.1
Ac099791.2
Ac099795.1
Ac099811.2
Ac099850.1
Ac100771.2
Ac100778.3
Ac100791.1
Ac100791.2
Ac100793.2
Ac100793.3
Ac100803.1
Ac100812.1
Ac100818.1
Ac100827.1
Ac100830.1
Ac100835.2
Ac100849.1
Ac100861.1
Ac100861.2
Ac100871.1
Ac102945.2
Ac103702.2
Ac103706.1
Ac103739.1
Ac103739.2
Ac103769.1
Ac103778.1
Ac103796.1
Ac103810.1
Ac103810.3
Ac103810.8
Ac103853.1
Ac103876.1
Ac103923.1
Ac103957.2
Ac103988.1
Ac104024.2
Ac104046.1
Ac104063.1
Ac104073.4
Ac104076.1
Ac104109.2
Ac104123.1
Ac104131.1
Ac104135.1
Ac104162.1
Ac104162.2
Ac104170.1
Ac104233.1
Ac104332.2
Ac104365.1
Ac104394.1
Ac104435.1
Ac104450.1
Ac104452.1
Ac104453.1
Ac104461.1
Ac104472.1
Ac104506.1
Ac104521.1
Ac104532.1
Ac104532.2
Ac104564.1
Ac104564.3
Ac104564.4
Ac104581.4
Ac104590.1
Ac104634.1
Ac104653.1
Ac104662.2
Ac104667.2
Ac104695.1
Ac104695.3
Ac104695.4
Ac104698.1
Ac104772.2
Ac104781.1
Ac104819.3
Ac104958.2
Ac104971.1
Ac104971.3
Ac104984.5
Ac104997.1
Ac105020.6
Ac105021.1
Ac105031.2
Ac105053.1
Ac105129.2
Ac105206.1
Ac105224.1
Ac105277.1
Ac105339.1
Ac105342.1
Ac105345.2
Ac105411.1
Ac105429.2
Ac105940.2
Ac105942.1
Ac106028.2
Ac106038.1
Ac106047.1
Ac106707.1
Ac106738.2
Ac106739.1
Ac106744.2
Ac106760.2
Ac106772.1
Ac106782.2
Ac106782.5
Ac106786.2
Ac106791.2
Ac106874.1
Ac106886.2
Ac106897.1
Ac107016.1
Ac107031.1
Ac107204.1
Ac107214.1
Ac107223.1
Ac107391.1
Ac107398.4
Ac107464.3
Ac107884.1
Ac107954.1
Ac107959.2
Ac107959.4
Ac107959.5
Ac107982.2
Ac108002.1
Ac108039.1
Ac108066.1
Ac108112.1
Ac108134.4
Ac108448.3
Ac108451.2
Ac108471.2
Ac108673.2
Ac108676.1
Ac108693.2
Ac108729.3
Ac108733.1
Ac108738.1
Ac108751.5
Ac108752.1
Ac108866.1
Ac108868.2
Ac109449.1
Ac109460.3
Ac109464.2
Ac109492.1
Ac109587.1
Ac109780.1
Ac109992.1
Ac110079.1
Ac110285.2
Ac110285.6
Ac110285.7
Ac110741.1
Ac110749.1
Ac110760.3
Ac110769.1
Ac110769.2
Ac111000.1
Ac111006.1
Ac111149.2
Ac111182.1
Ac112198.2
Ac112200.1
Ac112200.2
Ac112220.2
Ac112225.1
Ac112236.2
Ac112243.1
Ac112250.1
Ac112518.1
Ac112907.1
Ac113143.2
Ac113146.1
Ac113189.1
Ac113192.5
Ac113361.1
Ac113382.1
Ac113383.1
Ac113404.1
Ac113410.2
Ac113410.3
Ac113430.1
Ac113615.1
Ac114271.1
Ac114291.1
Ac114401.1
Ac114482.1
Ac114488.2
Ac114489.1
Ac114498.1
Ac114546.1
Ac114689.3
Ac114741.1
Ac114763.1
Ac114781.2
Ac114781.3
Ac114786.1
Ac114803.1
Ac114811.2
Ac114812.3
Ac114954.1
Ac114956.1
Ac114956.3
Ac114973.1
Ac115284.3
Ac115676.1
Ac116021.1
Ac116025.1
Ac116025.2
Ac116049.2
Ac116337.3
Ac116345.1
Ac116351.2
Ac116353.1
Ac116353.5
Ac116366.1
Ac116366.3
Ac116407.2
Ac116535.1
Ac116563.2
Ac116609.1
Ac116609.2
Ac116667.1
Ac116914.2
Ac117382.2
Ac117386.2
Ac117402.1
Ac117422.1
Ac117430.1
Ac117944.1
Ac118553.2
Ac118555.1
Ac118658.1
Ac118754.3
Ac118755.1
Ac118757.1
Ac119403.2
Ac119673.1
Ac119674.1
Ac119677.1
Ac119800.1
Ac120036.3
Ac120036.4
Ac120057.2
Ac120114.1
Ac120114.4
Ac120193.1
Ac120349.2
Ac120498.9
Ac121154.1
Ac121333.1
Ac121334.1
Ac121757.1
Ac121758.3
Ac122108.1
Ac122138.1
Ac122688.3
Ac122713.1
Ac123768.2
Ac123784.1
Ac124016.1
Ac124067.2
Ac124068.2
Ac124242.1
Ac124248.1
Ac124276.1
Ac124276.2
Ac124283.5
Ac124312.1
Ac124319.1
Ac124854.1
Ac124945.1
Ac124947.1
Ac124947.2
Ac125238.1
Ac125494.1
Ac125611.3
Ac125616.1
Ac126323.1
Ac126323.4
Ac126407.1
Ac126544.2
Ac126614.1
Ac126615.2
Ac126696.1
Ac126763.1
Ac126773.4
Ac126915.1
Ac127024.2
Ac127070.1
Ac127459.1
Ac127459.3
Ac127496.2
Ac127521.1
Ac128709.3
Ac129492.1
Ac129492.3
Ac129492.8
Ac129507.2
Ac129507.3
Ac129510.2
Ac130343.1
Ac130343.2
Ac130456.4
Ac130456.6
Ac130469.1
Ac131009.4
Ac131025.1
Ac131025.3
Ac131097.1
Ac131097.3
Ac131235.2
Ac131238.1
Ac131254.2
Ac131391.1
Ac131971.1
Ac132219.2
Ac132872.1
Ac132872.2
Ac132872.4
Ac132938.1
Ac132938.5
Ac133065.1
Ac133552.1
Ac133552.2
Ac133565.1
Ac133637.1
Ac133644.3
Ac133785.1
Ac133961.1
Ac134043.1
Ac134682.1
Ac134772.1
Ac135048.2
Ac135048.3
Ac135050.5
Ac135178.3
Ac135178.6
Ac135584.1
Ac135586.2
Ac135721.2
Ac136285.1
Ac136475.4
Ac136475.8
Ac136624.1
Ac136632.2
Ac137527.1
Ac137579.1
Ac137579.2
Ac137630.3
Ac137767.1
Ac137834.2
Ac137932.2
Ac137936.1
Ac138123.1
Ac138123.2
Ac138150.1
Ac138207.3
Ac138207.4
Ac138207.8
Ac138304.1
Ac138393.1
Ac138393.3
Ac138474.1
Ac138512.1
Ac138649.1
Ac138811.1
Ac139149.1
Ac139256.1
Ac139530.3
Ac139720.1
Ac139722.1
Ac139749.1
Ac139783.2
Ac139795.3
Ac140481.2
Ac141586.1
Ac141930.1
Ac141930.2
Ac144522.1
Ac144831.1
Ac145098.1
Ac145146.1
Ac145207.7
Ac145207.9
Ac145285.2
Ac145285.6
Ac145423.3
Ac145676.1
Ac147055.1
Ac148477.5
Ac156455.1
Ac190387.1
Ac207130.1
Ac211433.2
Ac215522.1
Ac231657.1
Ac233280.19
Ac233723.2
Ac233976.1
Ac233992.3
Ac234582.1
Ac234582.2
Ac234781.1
Ac234917.1
Ac236430.1
Ac239868.1
Ac240442.1
Ac241585.2
Ac242426.2
Ac242842.1
Ac242842.2
Ac242842.3
Ac243547.1
Ac243547.2
Ac243571.2
Ac243585.1
Ac243585.2
Ac243654.1
Ac243773.1
Ac243829.4
Ac243830.1
Ac243965.1
Ac243965.2
Ac243967.2
Ac244034.2
Ac244090.2
Ac244100.2
Ac244153.1
Ac244250.1
Ac244452.1
Ac244502.1
Ac244517.10
Ac244517.4
Ac244517.5
Ac244517.6
Ac244517.8
Ac245014.3
Ac245033.2
Ac245052.2
Ac245052.5
Ac245100.4
Ac245100.5
Ac245100.8
Ac245100.9
Ac245128.1
Ac245140.3
Ac245452.1
Ac245517.2
Ac245517.3
Ac245884.3
Ac246793.1
Ac254562.1
Acaa1
Acaca
Acacb
Acad10
Acad8
Acad9
Acads
Acadsb
Acadvl
Acat1
Acat2
Acbd4
Accs
Acer3
Acin1
Ackr2
Acly
Aco1
Aco2
Acot1
Acot11
Acot13
Acot2
Acot4
Acot6
Acox1
Acox2
Acoxl
Acp1
Acp2
Acp6
Acp7
Acpp
Acrbp
Acsbg1
Acsbg2
Acsf2
Acsf3
Acsl3
Acsl5
Acsm2a
Acsm2b
Acsm3
Acss2
Acss3
Acta1
Acta2-as1
Actg1p23
Actl6a
Actl6b
Actl8
Actn1
Actn1-as1
Actn3
Actn4
Actr10
Actr1a
Actr2
Actr3
Actr3b
Actr3c
Actr6
Acvr1
Acvr1b
Acvr2a
Acy1
Acyp1
Acyp2
Ad000671.1
Ad000671.3
Ad000864.2
Ada2
Adal
Adam10
Adam11
Adam12
Adam15
Adam17
Adam19
Adam20p3
Adam22
Adam28
Adam29
Adam33
Adam9
Adamts1
Adamts15
Adamts17
Adamts18
Adamts19
Adamts19-as1
Adamts6
Adamts7p4
Adamts9
Adamtsl3
Adamtsl4
Adamtsl5
Adap2
Adarb1
Adat3
Adck1
Adck2
Adck5
Adcy3
Adcy4
Adcy7
Adcyap1
Add3
Add3-as1
Adgra1
Adgra3
Adgrb1
Adgrb3
Adgrf3
Adgrf4
Adgrf5
Adgrg1
Adgrg3
Adgrg6
Adgrg7
Adgrl2
Adgrl3
Adgrv1
Adhfe1
Adi1p1
Adi1p2
Adipor2
Adirf
Adk
Adm
Adm2
Adnp-as1
Ado
Adora1
Adora2a
Adpgk-as1
Adprm
Adra1d
Adra2a
Adra2c
Adrb1
Adrm1
Adsl
Adssl1
Aebp2
Aen
Af013593.1
Af064860.1
Af111167.1
Af111169.3
Af117829.1
Af117829.2
Af127577.1
Af127577.5
Af129075.2
Af129408.1
Af131215.7
Af186190.1
Af233439.1
Af241726.2
Af274858.1
Afap1
Afap1-as1
Afap1l1
Afdn
Aff1
Afg1l
Afg3l2
Afmid
Afp
Aftph
Agap1
Agap1-it1
Agap2
Agap2-as1
Agap3
Agbl2
Agbl3
Agbl5
Ager
Agfg1
Aggf1
Agk
Agl
Ago2
Ago3
Agpat2
Agpat3
Agpat5
Agps
Agrn
Agrp
Agxt
Agxt2
Ahcyl1
Ahcyl2
Ahdc1
Ahnak
Ahr
Ahrr
Ahsa1
Ahsa2p
Ahsg
Aif1
Aifm3
Aig1
Aimp1
Aimp2
Aip
Aipl1
Aj003147.2
Aj009632.2
Aj011932.1
Ajap1
Ajuba
Ak2
Ak3p2
Ak3p5
Ak4
Ak5
Ak7
Akap1
Akap12
Akap13
Akap17a
Akap2
Akap5
Akap6
Akap7
Akap8l
Akap9
Akip1
Akirin1
Akirin2
Akr1a1
Akr1b1
Akr1b10
Akr1b15
Akr1c1
Akr1c2
Akr1c3
Akr1c7p
Akr1d1
Akt1
Akt1s1
Akt2
Al008718.1
Al008726.1
Al008729.2
Al009179.1
Al020993.1
Al020996.2
Al020997.2
Al021068.1
Al021155.2
Al021391.1
Al021396.1
Al021407.1
Al021408.1
Al021546.1
Al021578.1
Al021707.3
Al021707.5
Al021997.3
Al022069.1
Al022069.2
Al022100.1
Al022157.1
Al022237.1
Al022238.4
Al022312.1
Al022313.2
Al022316.1
Al022318.4
Al022323.2
Al022326.1
Al022328.3
Al022331.1
Al022341.1
Al022341.2
Al022724.1
Al023283.1
Al023284.1
Al023803.3
Al023806.1
Al023806.2
Al024474.2
Al024498.2
Al024507.2
Al024508.1
Al024509.1
Al031009.1
Al031055.1
Al031123.1
Al031123.2
Al031123.3
Al031229.1
Al031275.1
Al031282.1
Al031289.1
Al031428.1
Al031432.3
Al031432.4
Al031432.5
Al031587.2
Al031590.1
Al031597.1
Al031602.1
Al031651.2
Al031658.2
Al031665.1
Al031666.2
Al031668.1
Al031710.2
Al031726.1
Al031777.1
Al031777.2
Al031777.3
Al031846.1
Al031846.2
Al031847.2
Al031848.2
Al031864.1
Al031963.3
Al031985.4
Al032819.1
Al032819.3
Al033380.1
Al033381.2
Al033384.1
Al033527.3
Al033527.5
Al033528.2
Al034346.1
Al034349.1
Al034374.1
Al034379.1
Al034417.2
Al034548.1
Al034550.2
Al035045.1
Al035078.4
Al035250.1
Al035252.2
Al035252.3
Al035398.1
Al035405.1
Al035407.2
Al035410.1
Al035412.1
Al035420.1
Al035420.2
Al035425.1
Al035427.1
Al035460.1
Al035530.2
Al035587.1
Al035604.1
Al035660.1
Al035660.2
Al035661.1
Al035666.1
Al049543.1
Al049548.1
Al049555.1
Al049557.1
Al049629.2
Al049646.2
Al049651.1
Al049697.1
Al049712.1
Al049749.1
Al049775.1
Al049780.1
Al049780.2
Al049794.1
Al049796.1
Al049830.3
Al049836.1
Al049861.1
Al049870.3
Al049874.3
Al050320.1
Al050403.2
Al078459.1
Al078590.2
Al078601.2
Al078621.1
Al078621.3
Al078624.1
Al078644.1
Al078644.2
Al078645.1
Al079342.3
Al080250.1
Al096772.1
Al096828.3
Al096869.2
Al096870.1
Al109613.1
Al109614.1
Al109615.2
Al109615.3
Al109618.2
Al109811.3
Al109838.1
Al109914.1
Al109917.1
Al109918.1
Al109923.1
Al109935.1
Al109936.2
Al109945.1
Al109976.1
Al110118.2
Al110292.1
Al117187.1
Al117332.1
Al117335.1
Al117339.5
Al117341.1
Al117348.2
Al117378.1
Al117378.2
Al117381.1
Al118508.2
Al118558.3
Al121594.1
Al121603.2
Al121655.1
Al121672.1
Al121672.3
Al121758.1
Al121760.1
Al121768.1
Al121772.1
Al121772.2
Al121820.1
Al121820.2
Al121830.1
Al121832.1
Al121832.2
Al121839.2
Al121845.2
Al121845.3
Al121890.4
Al121899.1
Al121900.2
Al121906.1
Al121917.2
Al121932.1
Al121936.1
Al121949.1
Al121949.3
Al121972.1
Al121983.1
Al121983.2
Al121985.1
Al121988.1
Al121990.1
Al121992.1
Al121992.2
Al122008.1
Al122018.1
Al122023.1
Al122035.1
Al122035.2
Al132639.2
Al132639.3
Al132657.2
Al132671.1
Al132709.1
Al132712.1
Al132780.1
Al132780.2
Al132822.1
Al132857.1
Al132875.3
Al132989.2
Al133153.1
Al133153.2
Al133227.1
Al133232.1
Al133257.1
Al133268.1
Al133284.1
Al133304.1
Al133325.2
Al133338.1
Al133351.1
Al133367.1
Al133371.1
Al133371.2
Al133375.1
Al133380.1
Al133383.1
Al133383.2
Al133396.2
Al133410.1
Al133410.2
Al133410.3
Al133444.1
Al133445.2
Al133464.1
Al133466.1
Al133467.1
Al133480.1
Al133481.1
Al133485.1
Al133485.2
Al133516.1
Al133520.1
Al133551.1
Al135744.1
Al135791.1
Al135838.1
Al135905.2
Al135999.1
Al136038.3
Al136038.5
Al136040.1
Al136115.1
Al136116.1
Al136131.1
Al136131.3
Al136139.1
Al136141.1
Al136164.3
Al136172.1
Al136234.1
Al136295.1
Al136298.1
Al136309.2
Al136419.1
Al136979.1
Al136982.5
Al136985.1
Al136985.2
Al136987.1
Al137003.1
Al137003.2
Al137005.2
Al137025.1
Al137026.2
Al137028.1
Al137060.1
Al137071.1
Al137077.2
Al137246.2
Al137782.1
Al137785.1
Al137786.1
Al137793.2
Al137802.2
Al137802.3
Al137856.1
Al138686.2
Al138720.1
Al138760.1
Al138767.1
Al138767.2
Al138767.3
Al138787.2
Al138799.3
Al138807.1
Al138826.1
Al138831.1
Al138831.2
Al138878.1
Al138881.1
Al138885.3
Al138885.4
Al138916.1
Al138920.1
Al138921.1
Al138960.1
Al138960.2
Al138966.2
Al138976.1
Al138976.2
Al138995.1
Al139021.1
Al139022.2
Al139035.1
Al139039.3
Al139041.1
Al139082.1
Al139095.3
Al139095.4
Al139099.1
Al139120.1
Al139132.1
Al139142.1
Al139156.2
Al139184.1
Al139220.2
Al139246.2
Al139254.2
Al139260.1
Al139274.1
Al139288.1
Al139317.1
Al139317.5
Al139339.1
Al139353.2
Al139383.1
Al139384.1
Al139385.1
Al139412.1
Al139424.1
Al139805.1
Al139807.1
Al157392.3
Al157400.1
Al157400.2
Al157400.5
Al157702.2
Al157786.1
Al157823.2
Al157827.2
Al157829.1
Al157838.1
Al157871.1
Al157871.6
Al157884.2
Al157888.1
Al157935.1
Al158064.1
Al158070.2
Al158151.1
Al158151.3
Al158151.4
Al158198.1
Al158211.3
Al158211.5
Al158212.2
Al158212.3
Al158800.1
Al158835.3
Al159174.1
Al160035.1
Al160171.1
Al160191.1
Al160272.1
Al160272.2
Al160275.1
Al160275.2
Al160281.1
Al160291.1
Al160313.1
Al160314.2
Al160408.5
Al160408.6
Al160411.1
Al161423.1
Al161431.1
Al161449.2
Al161629.2
Al161640.1
Al161668.1
Al161668.4
Al161669.1
Al161719.1
Al161757.5
Al161785.1
Al161910.1
Al161935.1
Al161937.1
Al162171.1
Al162231.3
Al162258.1
Al162274.1
Al162311.3
Al162377.1
Al162385.1
Al162385.2
Al162400.1
Al162411.1
Al162419.1
Al162424.1
Al162425.1
Al162430.2
Al162458.1
Al162591.2
Al162595.1
Al162595.2
Al162724.1
Al163974.1
Al352984.1
Al353135.1
Al353149.1
Al353572.1
Al353579.1
Al353593.1
Al353596.1
Al353600.1
Al353621.2
Al353622.2
Al353648.1
Al353651.1
Al353651.2
Al353651.3
Al353662.1
Al353662.2
Al353689.2
Al353719.1
Al353743.1
Al353747.2
Al353747.4
Al353759.1
Al353764.1
Al353768.1
Al353795.2
Al353801.1
Al353803.1
Al353807.2
Al353807.4
Al354696.2
Al354707.1
Al354707.3
Al354710.2
Al354726.1
Al354761.1
Al354811.1
Al354813.1
Al354824.1
Al354836.1
Al354861.3
Al354863.1
Al354892.1
Al354919.2
Al354920.1
Al354979.1
Al355001.2
Al355075.1
Al355076.1
Al355096.1
Al355102.2
Al355149.1
Al355297.1
Al355303.1
Al355310.1
Al355312.4
Al355315.1
Al355353.1
Al355388.1
Al355388.2
Al355388.3
Al355433.1
Al355472.1
Al355472.2
Al355480.4
Al355482.2
Al355490.1
Al355490.2
Al355499.1
Al355574.1
Al355581.1
Al355598.1
Al355773.1
Al355803.1
Al355836.1
Al355870.1
Al355877.1
Al355916.1
Al355916.2
Al355916.3
Al355987.1
Al355987.2
Al355987.3
Al355987.4
Al355987.5
Al356017.1
Al356019.1
Al356020.1
Al356055.1
Al356234.2
Al356235.1
Al356273.3
Al356309.1
Al356421.2
Al356441.1
Al356488.2
Al356583.2
Al356596.1
Al356599.1
Al356737.1
Al356740.3
Al356753.1
Al356966.1
Al357033.1
Al357033.4
Al357054.2
Al357060.1
Al357078.3
Al357079.2
Al357140.2
Al357140.3
Al357140.4
Al357143.1
Al357153.1
Al357315.2
Al357558.2
Al357833.1
Al358075.2
Al358113.1
Al358292.1
Al358334.2
Al358453.1
Al358472.2
Al358472.3
Al358472.4
Al358472.5
Al358472.7
Al358473.1
Al358613.1
Al358613.2
Al358790.1
Al358913.1
Al358933.1
Al358934.1
Al359094.1
Al359094.2
Al359182.1
Al359258.2
Al359258.3
Al359265.3
Al359382.1
Al359397.1
Al359541.1
Al359555.1
Al359643.2
Al359644.1
Al359711.2
Al359715.4
Al359736.1
Al359762.1
Al359764.1
Al359834.1
Al359853.1
Al359878.1
Al359878.2
Al359922.1
Al359962.1
Al359979.2
Al360012.1
Al360181.2
Al360181.4
Al360182.2
Al360219.1
Al360270.3
Al365181.3
Al365181.4
Al365204.1
Al365205.1
Al365255.1
Al365258.2
Al365295.1
Al365356.1
Al365356.2
Al365436.2
Al365496.1
Al390026.1
Al390036.1
Al390037.1
Al390067.1
Al390198.1
Al390294.1
Al390718.1
Al390719.1
Al390719.2
Al390728.5
Al390955.2
Al390957.1
Al391056.1
Al391069.2
Al391069.3
Al391094.1
Al391121.1
Al391152.1
Al391244.2
Al391261.1
Al391262.1
Al391335.1
Al391415.1
Al391422.1
Al391422.2
Al391422.3
Al391422.4
Al391497.1
Al391645.1
Al391650.1
Al391684.1
Al391832.1
Al391832.2
Al391832.3
Al391839.1
Al391839.2
Al391845.1
Al391863.1
Al392083.1
Al392086.2
Al392086.3
Al392103.1
Al392172.1
Al441992.1
Al442071.1
Al442128.2
Al442663.1
Al442663.3
Al445187.1
Al445209.1
Al445250.1
Al445307.1
Al445363.3
Al445423.1
Al445437.1
Al445483.1
Al445673.1
Al445685.1
Al445686.1
Al445985.1
Al449106.1
Al449423.1
Al450163.1
Al450309.1
Al450322.1
Al450322.2
Al450326.1
Al450344.1
Al450344.3
Al450468.1
Al450468.2
Al450992.1
Al450998.2
Al451042.1
Al451042.2
Al451044.1
Al451054.2
Al451062.1
Al451062.3
Al451069.2
Al451074.1
Al451085.1
Al451085.2
Al451123.1
Al451137.1
Al451142.1
Al451164.1
Al451165.2
Al512328.1
Al512329.2
Al512343.1
Al512353.1
Al512380.2
Al512408.1
Al512422.1
Al512430.3
Al512598.2
Al512622.1
Al512625.2
Al512631.2
Al512634.1
Al512638.1
Al512662.2
Al512791.2
Al513122.2
Al513123.1
Al513124.1
Al513165.1
Al513217.1
Al513220.1
Al513327.2
Al513412.1
Al513485.1
Al513523.3
Al583722.1
Al583722.2
Al583722.4
Al583844.1
Al589684.1
Al589740.1
Al589745.1
Al589765.2
Al589765.4
Al589863.1
Al589935.1
Al590004.2
Al590068.1
Al590068.3
Al590084.3
Al590095.1
Al590133.1
Al590139.1
Al590226.2
Al590235.1
Al590327.1
Al590422.1
Al590440.2
Al590483.1
Al590556.3
Al590617.2
Al590627.1
Al590627.2
Al590644.3
Al590652.1
Al590664.1
Al590666.4
Al590677.1
Al590682.1
Al590708.1
Al590714.1
Al590764.1
Al590783.1
Al590822.2
Al590867.1
Al590999.1
Al591167.1
Al591212.1
Al591222.1
Al591419.1
Al591485.1
Al591501.1
Al591503.3
Al591686.2
Al591806.2
Al591806.3
Al591845.1
Al591846.2
Al591848.1
Al591848.2
Al591885.1
Al592045.1
Al592114.2
Al592146.1
Al592164.2
Al592287.1
Al592293.1
Al592295.2
Al592295.4
Al592402.1
Al592429.2
Al596094.1
Al596218.1
Al596247.1
Al596257.1
Al596266.1
Al596442.2
Al603832.2
Al603832.3
Al606462.1
Al606489.1
Al606517.1
Al606517.2
Al606537.1
Al606760.1
Al606760.3
Al606763.1
Al607023.1
Al627171.1
Al627422.1
Al627422.2
Al645608.3
Al645608.6
Al645728.1
Al645922.1
Al645924.1
Al645929.1
Al645929.3
Al645939.5
Al645941.1
Al645941.3
Al645949.1
Al645949.2
Al662791.1
Al662884.4
Al662890.1
Al662899.2
Al663109.1
Al669831.3
Al669831.5
Al669970.2
Al670729.1
Al671277.2
Al671762.1
Al671883.3
Al672142.1
Al672291.1
Al683887.1
Al691403.2
Al691420.1
Al691442.1
Al691482.3
Al713965.1
Al713999.1
Al731556.2
Al731557.1
Al731563.3
Al731569.1
Al731577.2
Al732292.2
Al732314.6
Al772337.3
Al807740.1
Al807752.2
Al807752.7
Al807757.2
Al807776.1
Al831784.1
Al844908.2
Al928654.1
Al928654.3
Al928921.1
Al929288.1
Al929472.2
Alad
Alas1
Alas2
Alb
Alcam
Aldh16a1
Aldh18a1
Aldh1b1
Aldh3b1
Aldh5a1
Aldh7a1
Aldoa
Aldob
Aldoc
Alg1
Alg10
Alg10b
Alg11
Alg13
Alg14
Alg1l13p
Alg1l14p
Alg1l3p
Alg1l9p
Alg3
Alg6
Alg8
Alg9
Alkbh1
Alkbh3
Alkbh5
Alkbh7
Alms1
Alms1p1
Alox12p2
Alox15
Alox5ap
Alpk1
Alpk2
Alpl
Als2
Amacr
Ambra1
Amd1
Amdhd1
Amdhd2
Amer3
Amigo2
Ammecr1
Amn
Amn1
Amot
Amotl2
Ampd2
Ampd3
Amt
Amz2
Amz2p1
Anapc11
Anapc13
Anapc16
Anapc1p1
Anapc4
Anapc5
Ang
Angel1
Angptl4
Angptl6
Angptl8
Ank1
Ank2
Ankar
Ankdd1b
Ankef1
Ankfn1
Ankh
Ankhd1
Ankhd1-eif4ebp3
Ankmy2
Ankra2
Ankrd11
Ankrd12
Ankrd13a
Ankrd13b
Ankrd13d
Ankrd18b
Ankrd2
Ankrd20a18p
Ankrd20a4
Ankrd20a5p
Ankrd20a7p
Ankrd24
Ankrd29
Ankrd30bl
Ankrd33
Ankrd33b
Ankrd34a
Ankrd36
Ankrd36bp1
Ankrd37
Ankrd40
Ankrd40cl
Ankrd42
Ankrd44
Ankrd46
Ankrd49
Ankrd53
Ankrd54
Ankrd55
Ankrd6
Ankrd7
Anks1a
Anks1b
Anks6
Ankub1
Ankzf1
Anln
Ano3
Ano4
Ano6
Ano7
Ano7l1
Ano9
Anp32b
Antxr1
Anxa1
Anxa10
Anxa13
Anxa2
Anxa2r
Anxa3
Anxa4
Anxa6
Anxa8
Anxa9
Aoah
Aoc2
Aoc3
Aoc4p
Aox1
Aox3p
Ap000229.1
Ap000265.1
Ap000317.2
Ap000344.1
Ap000350.1
Ap000350.4
Ap000354.1
Ap000358.1
Ap000424.1
Ap000424.2
Ap000438.1
Ap000439.1
Ap000442.1
Ap000442.2
Ap000446.1
Ap000474.1
Ap000477.2
Ap000553.1
Ap000553.5
Ap000640.2
Ap000646.1
Ap000679.1
Ap000688.1
Ap000688.2
Ap000688.4
Ap000692.2
Ap000695.1
Ap000704.1
Ap000721.1
Ap000753.2
Ap000757.1
Ap000763.3
Ap000769.1
Ap000769.2
Ap000769.3
Ap000781.1
Ap000785.2
Ap000787.1
Ap000797.3
Ap000808.1
Ap000812.5
Ap000842.2
Ap000845.1
Ap000864.1
Ap000866.1
Ap000866.2
Ap000867.4
Ap000879.1
Ap000892.1
Ap000893.1
Ap000894.2
Ap000902.1
Ap000904.1
Ap000907.1
Ap000911.1
Ap000916.1
Ap000936.1
Ap000942.4
Ap000943.2
Ap000943.3
Ap000944.1
Ap000944.2
Ap000977.1
Ap001007.1
Ap001025.1
Ap001043.1
Ap001062.2
Ap001107.1
Ap001107.3
Ap001107.4
Ap001107.5
Ap001150.1
Ap001160.1
Ap001160.2
Ap001180.1
Ap001187.1
Ap001207.2
Ap001207.3
Ap001208.1
Ap001266.2
Ap001267.4
Ap001267.5
Ap001269.2
Ap001269.4
Ap001273.2
Ap001324.3
Ap001330.2
Ap001330.5
Ap001347.1
Ap001362.1
Ap001362.2
Ap001363.2
Ap001372.1
Ap001372.3
Ap001412.1
Ap001432.1
Ap001437.1
Ap001453.1
Ap001453.2
Ap001453.4
Ap001462.1
Ap001468.1
Ap001496.4
Ap001528.1
Ap001542.1
Ap001574.1
Ap001582.1
Ap001596.1
Ap001625.3
Ap001628.2
Ap001767.3
Ap001781.1
Ap001781.2
Ap001830.1
Ap001831.1
Ap001922.5
Ap001931.1
Ap001993.1
Ap002008.2
Ap002026.1
Ap002358.1
Ap002364.1
Ap002373.1
Ap002380.1
Ap002381.2
Ap002392.1
Ap002478.1
Ap002495.1
Ap002518.1
Ap002518.2
Ap002748.2
Ap002754.2
Ap002761.1
Ap002761.2
Ap002761.3
Ap002761.4
Ap002791.1
Ap002800.1
Ap002812.4
Ap002851.1
Ap002852.1
Ap002884.1
Ap002884.2
Ap002884.3
Ap002981.1
Ap002986.1
Ap002990.1
Ap002992.1
Ap003062.1
Ap003065.1
Ap003068.4
Ap003097.1
Ap003108.2
Ap003119.1
Ap003119.2
Ap003119.3
Ap003174.2
Ap003181.1
Ap003385.1
Ap003390.1
Ap003392.13
Ap003392.6
Ap003396.1
Ap003396.3
Ap003400.3
Ap003419.2
Ap003419.3
Ap003471.1
Ap003478.1
Ap003485.2
Ap003499.2
Ap003500.1
Ap003500.2
Ap003501.1
Ap003501.2
Ap003716.1
Ap003721.4
Ap003733.1
Ap003733.4
Ap003774.1
Ap004609.3
Ap004782.1
Ap005018.1
Ap005120.1
Ap005135.1
Ap005209.1
Ap005229.2
Ap005233.2
Ap005263.1
Ap005264.7
Ap005329.3
Ap005717.1
Ap006216.1
Ap006248.2
Ap006248.5
Ap006285.2
Ap006288.1
Ap006289.1
Ap006621.3
Ap006621.4
Ap006621.5
Ap1ar
Ap1b1
Ap1g1
Ap1g2
Ap1m1
Ap1m2
Ap1s1
Ap2a1
Ap2a2
Ap2b1
Ap2m1
Ap3b2
Ap3m2
Ap3s1
Ap3s2
Ap4e1
Ap4m1
Ap4s1
Ap5m1
Ap5s1
Ap5z1
Apaf1
Apba2
Apbb3
Apc
Apc2
Apeh
Apex1
Apex2
Aph1a
Aph1b
Api5
Aplf
Aplp2
Apoa1
Apoa5
Apobec2
Apobec3a
Apobec3b
Apobec3c
Apobec3d
Apobec3h
Apoc1
Apoc1p1
Apoc2
Apoc3
Apoe
Apol1
Apol3
Apol4
Apold1
Apom
App
Appl1
Aqp10
Aqp6
Aqp7
Araf
Arap1
Arap1-as1
Arap2
Arap3
Arcn1
Areg
Arf1
Arf1p1
Arf4-as1
Arf4p3
Arf5
Arfgap1
Arfgap3
Arfip1
Arfip2
Arfrp1
Arg1
Arg2
Arhgap10
Arhgap11a
Arhgap11b
Arhgap23
Arhgap24
Arhgap25
Arhgap26
Arhgap26-as1
Arhgap27
Arhgap30
Arhgap31
Arhgap35
Arhgap39
Arhgap40
Arhgap42
Arhgap45
Arhgap5
Arhgap5-as1
Arhgdib
Arhgdig
Arhgef1
Arhgef10l
Arhgef12
Arhgef16
Arhgef17
Arhgef18
Arhgef2
Arhgef25
Arhgef26-as1
Arhgef28
Arhgef37
Arhgef38
Arhgef38-it1
Arhgef39
Arhgef40
Arhgef7
Arid1a
Arid1b
Arid2
Arid3a
Arid3b
Arid3c
Arid4a
Arid4b
Arid5a
Arid5b
Arih1
Arih2
Arl11
Arl13b
Arl14
Arl14ep
Arl16
Arl2
Arl2bp
Arl2-snx15
Arl4a
Arl5c
Arl6
Arl6ip1
Arl6ip4
Arl6ip5
Arl8b
Arl9
Armc10
Armc2
Armc3
Armc5
Armc6
Armc7
Armc8
Armc9
Armcx2
Armcx3
Armcx3-as1
Armcx4
Armcx5
Armcx5-gprasp2
Armh1
Armt1
Arnt
Arnt2
Arntl2
Arpc1a
Arpc1b
Arpc2
Arpc3
Arpc4
Arpc4-ttll3
Arpc5
Arpc5l
Arpin-ap3s2
Arrb1
Arrdc1
Arrdc2
Arrdc3-as1
Arsa
Arsb
Arse
Arsep1
Arsf
Arsg
Arsj
Arsk
Arv1
Arvcf
Asah2b
Asap1
Asap2
Asb1
Asb16
Asb18
Asb2
Asb4
Asb7
Asb9p1
Ascc1
Ascc2
Ascc3
Asf1a
Ash2l
Asic1
Asip
Asl
Asna1
Aspdh
Asph
Asphd1
Aspscr1
Asrgl1
Ass1
Ass1p7
Asxl1
Asxl3
Atad1
Atad3a
Atad3b
Atad5
Atat1
Ate1-as1
Atf3
Atf4
Atf5
Atf7ip
Atf7ip2
Atg10
Atg101
Atg13
Atg16l1
Atg16l2
Atg2a
Atg3
Atg4a
Atg4b
Atg4c
Atg4d
Atg5
Atg7
Atg9a
Atg9b
Atic
Atl1
Atl3
Atm
Atmin
Atn1
Atoh1
Atox1
Atp10a
Atp10d
Atp11a
Atp11b
Atp13a1
Atp13a3
Atp1a1
Atp1a4
Atp1b1
Atp1b3
Atp23
Atp2a2
Atp2a3
Atp2b4
Atp2c1
Atp2c2
Atp5f1b
Atp5f1c
Atp5f1d
Atp5if1
Atp5mc1
Atp5mc1p3
Atp5mc2p3
Atp5mg
Atp5mgp3
Atp5mpl
Atp5pb
Atp5pdp1
Atp6ap1l
Atp6v0a1
Atp6v0a2
Atp6v0a4
Atp6v0b
Atp6v0c
Atp6v0cp3
Atp6v0d1
Atp6v0e1
Atp6v0e1p1
Atp6v0e2
Atp6v1a
Atp6v1b1
Atp6v1b2
Atp6v1c1
Atp6v1d
Atp6v1e2
Atp6v1f
Atp6v1g1
Atp6v1g1p2
Atp6v1g1p6
Atp6v1g2-ddx39b
Atp6v1h
Atp7a
Atp8b2
Atp8b4
Atp9a
Atp9b
Atpaf2
Atr
Atraid
Atrip
Atrn
Atrx
Atxn1
Atxn10
Atxn1l
Atxn2-as
Atxn2l
Atxn7l1
Atxn7l2
Atxn7l3b
Aup1
Aurkap2
Avl9
Avpr2
Awat2
Axdnd1
Axin2
Axl
Azi2
Azin1-as1
Azu1
B2m
B3galnt1
B3galt4
B3galt6
B3gnt10
B3gnt3
B3gnt5
B3gnt6
B3gnt8
B4galnt1
B4galnt3
B4galnt4
B4galt1-as1
B4galt2
B4galt4
B4galt7
B9d1
B9d2
Baalc
Baalc-as1
Babam1
Babam2
Bace2
Bace2-it1
Bach1
Bad
Bag3
Bag4
Bahcc1
Baiap2
Baiap2l1
Baiap3
Bak1
Bambi
Banf1
Bank1
Banp
Barhl1
Barx2
Basp1
Basp1-as1
Batf
Bax
Baz1a
Bbof1
Bbox1
Bbox1-as1
Bbs1
Bbs12
Bbs4
Bbs5
Bbs7
Bbs9
Bbx
Bcam
Bcan
Bcap29
Bcar1
Bcar3
Bcas1
Bcas3
Bcas4
Bcat1
Bcat2
Bccip
Bcdin3d-as1
Bckdha
Bckdhb
Bckdk
Bcl11a
Bcl2l1
Bcl2l11
Bcl2l12
Bcl2l13
Bcl2l14
Bcl2l15
Bcl2l2
Bcl2l2-pabpn1
Bcl3
Bcl6
Bcl6b
Bcl9l
Bco1
Bco2
Bcr
Bcrp1
Bcrp2
Bcrp5
Bcrp8
Bcs1l
Bcyrn1
Bdh1
Bdh2
Bdkrb2
Bdnf-as
Bdp1
Bean1
Becn1
Bend3
Bend6
Bend7
Best1
Bet1
Bfar
Bfsp1
Bhlha9
Bhlhe40
Bhmt
Bicd1
Bicd1p1
Bicdl1
Bicdl2
Bicra
Bicral
Bin2
Bin3
Birc2
Birc3
Birc5
Birc6
Birc7
Bispr
Bivm
Bivm-ercc5
Blace
Blm
Bloc1s1
Bloc1s3
Bloc1s4
Bloc1s6
Blvra
Blzf1
Bmf
Bmi1
Bmp1
Bmp2k
Bmp7-as1
Bmpr1a
Bmpr1b
Bmpr2
Bms1p1
Bms1p21
Bms1p4
Bmx
Bnip1
Bnip2
Bnip3
Bnip3l
Bok
Bola1
Bola2p1
Bola3-as1
Bola3p2
Bora
Borcs5
Borcs6
Borcs7
Borcs7-asmt
Borcs8
Borcs8-mef2b
Bpgm
Bphl
Bpi
Bpifa4p
Bpifb1
Bpifc
Bptf
Brca1
Brca2
Brd2
Brd3os
Brf2
Bri3
Brinp2
Brip1
Brix1
Brk1p2
Brms1
Brms1l
Brox
Brpf1
Brpf3
Brsk1
Brsk2
Brwd1
Brwd1-as1
Brwd1-as2
Bscl2
Bsg
Bst1
Btbd11
Btbd16
Btbd18
Btbd19
Btbd3
Btbd6
Btbd7
Btbd8
Btd
Btf3
Btf3l4
Btf3p2
Btg1
Btg2
Btg3-as1
Btk
Btn1a1
Btn2a1
Btn2a2
Btn2a3p
Btn3a1
Btn3a2
Btn3a3
Btnl10
Btnl2
Btrc
Bub1b
Bub1b-pak6
Bub3
Bud31
Bud31p1
Bx255925.1
Bx255925.3
Bx284668.4
Bx322234.1
Bx322559.1
Bx323046.1
Bx470102.1
Bx537318.1
Bx537318.2
Bx539320.1
Bx571818.1
Bx640514.2
Bx842559.2
Bx842568.4
Bysl
Bzw1
Bzw2
C10orf25
C10orf55
C10orf62
C10orf67
C10orf82
C10orf90
C10orf95
C11orf1
C11orf21
C11orf49
C11orf52
C11orf54
C11orf58
C11orf68
C11orf74
C11orf80
C11orf88
C11orf91
C12orf10
C12orf29
C12orf42
C12orf45
C12orf57
C12orf60
C12orf65
C12orf74
C12orf75
C12orf76
C13orf42
C14orf119
C14orf178
C14orf28
C14orf93
C15orf39
C15orf41
C15orf48
C15orf53
C15orf54
C15orf56
C15orf61
C15orf62
C15orf65
C16orf45
C16orf71
C16orf72
C16orf74
C16orf89
C16orf92
C17orf100
C17orf49
C17orf51
C17orf53
C17orf64
C17orf67
C17orf75
C17orf80
C17orf82
C17orf98
C17orf99
C18orf21
C18orf25
C18orf32
C18orf54
C19orf24
C19orf33
C19orf44
C19orf53
C19orf57
C19orf66
C19orf67
C19orf81
C19orf85
C1galt1
C1galt1p1
C1galt1p2
C1orf105
C1orf109
C1orf112
C1orf122
C1orf131
C1orf143
C1orf147
C1orf167
C1orf195
C1orf198
C1orf21
C1orf210
C1orf216
C1orf220
C1orf232
C1orf53
C1orf56
C1qtnf1
C1qtnf12
C1qtnf6
C1qtnf8
C1qtnf9
C1qtnf9b
C1s
C2
C20orf141
C20orf197
C20orf202
C20orf203
C20orf85
C21orf62-as1
C22orf34
C22orf46
C2cd2l
C2cd3
C2cd4a
C2cd4d
C2cd4d-as1
C2orf15
C2orf49
C2orf50
C2orf70
C2orf72
C2orf73
C2orf74
C2orf81
C2orf83
C2orf88
C2orf91
C2orf92
C3
C3orf38
C3orf49
C3orf52
C3orf80
C4bpa
C4bpap1
C4bpb
C4orf19
C4orf33
C4orf46
C4orf48
C4orf51
C4orf54
C5
C5ar1
C5ar2
C5orf22
C5orf24
C5orf47
C5orf51
C5orf56
C5orf63
C5orf66
C5orf66-as2
C6orf120
C6orf136
C6orf141
C6orf203
C6orf48
C6orf89
C6orf99
C7orf26
C7orf65
C7orf77
C8a
C8g
C8orf31
C8orf33
C8orf37-as1
C8orf44
C8orf58
C8orf86
C8orf89
C9orf106
C9orf139
C9orf152
C9orf16
C9orf163
C9orf24
C9orf3
C9orf43
C9orf50
C9orf85
Ca10
Ca11
Ca13
Ca14
Ca2
Ca3
Ca5b
Ca5bp1
Ca9
Cab39
Cab39l
Cabin1
Cables1
Cables2
Cabp1
Cabp4
Cabyr
Cacfd1
Cacna1a
Cacna1d
Cacna2d1
Cacnb3
Cacnb4
Cacng6
Cacng8
Cacybp
Cad
Cadm2
Cage1
Calb2
Calcoco2
Calm1
Calm2
Calm2p1
Calm2p2
Calm3
Calml3-as1
Calr
Calr4p
Calu
Caly
Camk2a
Camk2b
Camk2d
Camk2g
Camk2n1
Camkmt
Camkv
Camlg
Camp
Camsap2
Camsap3
Camta1
Camta2
Cand1
Cant1
Canx
Cap1
Cap2
Capn1
Capn10
Capn12
Capn13
Capn15
Capn7
Capn8
Capns1
Caprin1
Capza1
Capza2
Capzb
Card10
Card14
Card16
Card19
Card6
Card8
Card8-as1
Card9
Carf
Carm1p1
Carmil1
Carmil2
Carnmt1-as1
Cars
Cartpt
Casc11
Casc15
Casc16
Casc19
Casc2
Casc3
Casc4
Casd1
Caskin2
Casp10
Casp2
Casp3
Casp4
Casp5
Casp7
Casp8
Casp8ap2
Cast
Castor1
Castor2
Casz1
Cat
Catip
Catsper4
Catsperd
Catspere
Catsperg
Cav2
Cbfa2t2
Cbfb
Cbl
Cblif
Cbll1
Cbln2
Cbln3
Cbr3-as1
Cbr4
Cbs
Cbwd5
Cbx1
Cbx2
Cbx3
Cbx3p9
Cbx6
Cbx7
Cc2d1a
Cc2d2a
Cc2d2b
Ccar1
Ccar2
Ccdc102b
Ccdc103
Ccdc106
Ccdc107
Ccdc113
Ccdc114
Ccdc115
Ccdc116
Ccdc117
Ccdc11p1
Ccdc12
Ccdc120
Ccdc124
Ccdc126
Ccdc13
Ccdc130
Ccdc134
Ccdc137
Ccdc141
Ccdc142
Ccdc144a
Ccdc144cp
Ccdc144nl-as1
Ccdc15
Ccdc150
Ccdc151
Ccdc157
Ccdc159
Ccdc162p
Ccdc171
Ccdc174
Ccdc18
Ccdc183
Ccdc184
Ccdc18-as1
Ccdc190
Ccdc192
Ccdc194
Ccdc196
Ccdc197
Ccdc200
Ccdc22
Ccdc24
Ccdc26
Ccdc28a
Ccdc28b
Ccdc30
Ccdc33
Ccdc34
Ccdc38
Ccdc39
Ccdc39-as1
Ccdc40
Ccdc51
Ccdc57
Ccdc58
Ccdc6
Ccdc60
Ccdc61
Ccdc62
Ccdc63
Ccdc65
Ccdc66
Ccdc69
Ccdc7
Ccdc71l
Ccdc74a
Ccdc77
Ccdc78
Ccdc80
Ccdc83
Ccdc84
Ccdc85b
Ccdc86
Ccdc88a
Ccdc88b
Ccdc88c
Ccdc9
Ccdc90b
Ccdc91
Ccdc93
Ccdc97
Ccdc9b
Cchcr1
Cck
Cckar
Ccl14
Ccl15-ccl14
Ccl16
Ccl2
Ccl20
Ccm2
Ccn5
Ccnb1
Ccnb2
Ccnb3
Ccnd1
Ccnd2
Ccnd3
Ccndbp1
Ccng1
Ccng2
Ccni2
Ccnj
Ccnk
Ccnl1
Ccnt2
Ccny
Ccnyl1
Ccp110
Ccpg1
Ccr10
Ccr7
Ccrl2
Ccs
Ccsap
Ccser2
Cct2
Cct5
Cct6a
Cct6p1
Cct7
Cct7p2
Ccz1
Ccz1b
Cd109
Cd151
Cd163l1
Cd180
Cd19
Cd200r1
Cd200r1l
Cd200r1l-as1
Cd22
Cd274
Cd276
Cd2ap
Cd300a
Cd300lg
Cd34
Cd36
Cd37
Cd3eap
Cd4
Cd40
Cd44
Cd46
Cd48
Cd59
Cd68
Cd72
Cd79b
Cd82
Cd84
Cd9
Cd99
Cd99p1
Cda
Cdc123
Cdc14a
Cdc14b
Cdc16
Cdc20
Cdc25b
Cdc25c
Cdc37l1
Cdc37l1-dt
Cdc40
Cdc42
Cdc42bpb
Cdc42ep1
Cdc42ep2
Cdc42ep3
Cdc42ep4
Cdc42ep5
Cdc42se2
Cdc45
Cdc6
Cdc7
Cdc73
Cdca2
Cdca7
Cdca8
Cdcp1
Cdh1
Cdh11
Cdh2
Cdh23
Cdh26
Cdhr2
Cdhr3
Cdhr5
Cdip1
Cdiptosp
Cdk1
Cdk10
Cdk12
Cdk13
Cdk15
Cdk16
Cdk18
Cdk2
Cdk2ap1
Cdk2ap2
Cdk5r1
Cdk5r2
Cdk5rap1
Cdk5rap3
Cdk7
Cdk8
Cdk9
Cdkal1
Cdkl4
Cdkl5
Cdkn1a
Cdkn1b
Cdkn2aip
Cdkn2b-as1
Cdkn2c
Cdkn2d
Cdkn3
Cdr2l
Cdrt1
Cdrt4
Cds1
Cdt1
Cdv3
Cdx2
Cdyl
Ceacam20
Ceacam21
Ceacam4
Ceacamp11
Ceacamp4
Cebpa-dt
Cebpb
Cebpd
Cebpg
Cebpzos
Cela3b
Celsr1
Celsr2
Celsr3
Cemip
Cend1
Cenpa
Cenpbd1p1
Cenpe
Cenpf
Cenph
Cenpm
Cenpn
Cenpo
Cenpp
Cenps
Cenps-cort
Cenpt
Cenpw
Cep112
Cep126
Cep135
Cep152
Cep164
Cep164p1
Cep170b
Cep192
Cep250
Cep350
Cep41
Cep44
Cep55
Cep57
Cep57l1
Cep57l1p1
Cep63
Cep68
Cep76
Cep78
Cep83-dt
Cep85l
Cep95
Cep97
Cept1
Cercam
Cerk
Cerna1
Cerna3
Cers1
Cers4
Cers5
Cers6
Ces1p1
Ces2
Ces3
Cfap157
Cfap221
Cfap298
Cfap299
Cfap300
Cfap36
Cfap44
Cfap52
Cfap54
Cfap57
Cfap61
Cfap65
Cfap69
Cfap70
Cfap73
Cfap74
Cfap97d1
Cfap99
Cfb
Cfdp1
Cfh
Cfhr4
Cfi
Cfl1
Cfl1p1
Cfl2
Cflar
Cflar-as1
Cgn
Cgref1
Cgrrf1
Chac1
Chadl
Chaf1a
Champ1
Chat
Chchd2p2
Chchd2p6
Chchd3p1
Chchd5
Chchd6
Chchd7
Chd1
Chd1l
Chd2
Chd3
Chd4
Chd8
Chd9
Chek1
Chga
Chgb
Chi3l2
Chiap2
Chic1
Chkb-cpt1b
Chkb-dt
Chm
Chml
Chmp1b
Chmp1b-as1
Chmp2b
Chmp4bp1
Chmp5
Chmp6
Chmp7
Chn2
Chp1
Chpf2
Chpt1
Chrac1
Chrd
Chrdl2
Chrm1
Chrm3
Chrm3-as1
Chrna2
Chrna3
Chrna5
Chrna7
Chrna9
Chrnb1
Chrnb2
Chrnb4
Chst11
Chst14
Chst4
Chst6
Chst7
Chst8
Chsy1
Chsy3
Chtf18
Chtop
Chuk
Churc1
Churc1-fntb
Ciao1
Ciao2a
Ciapin1
Cib1
Cib2
Cib3
Cic
Cicp13
Cideb
Cidecp1
Ciita
Cip2a
Cipc
Cirbp
Cirbp-as1
Cisd1
Cisd2
Cisd3
Cit
Cited4
Ckap2l
Ckb
Cklf
Cklf-cmtm1
Ckmt2
Ckmt2-as1
Cks1b
Clasp1
Clasrp
Clba1
Clca4
Clcn2
Clcn3
Clcn6
Clcnkb
Cldn10-as1
Cldn12
Cldn15
Cldn16
Cldn2
Cldn23
Cldn25
Cldn3
Cldn4
Cldn7
Cldnd2
Clec12a
Clec16a
Clec1a
Clec2d
Clec4f
Clecl1
Clic4
Clip2
Clip3
Clip4
Clk2
Clk3
Cllu1
Clmp
Cln3
Cln5
Cln6
Cln8
Clock
Clp1
Clpb
Clpp
Clptm1
Clptm1l
Clrn1
Clrn1-as1
Clspn
Clstn3
Clta
Cltb
Cltc
Cltcl1
Clu
Cluap1
Cluhp3
Clul1
Clybl
Cmahp
Cmbl
Cmc1
Cmip
Cmpk2
Cmss1
Cmtm3
Cmtm8
Cmtr1
Cnbd2
Cndp2
Cnep1r1
Cnfn
Cngb3
Cnih2
Cnih3
Cnih4
Cnksr1
Cnksr2
Cnksr3
Cnn2p1
Cnn2p6
Cnnm2
Cnnm3
Cnnm3-dt
Cnot10
Cnot11
Cnot2
Cnot3
Cnot6
Cnot8
Cnot9
Cnp
Cnpy4
Cnrip1
Cnst
Cntd1
Cntd2
Cntln
Cntn1
Cntn2
Cntn4
Cntn4-as1
Cntnap1
Cntnap3c
Cntnap3p2
Cntrl
Cntrob
Coa1
Coa5
Coa6
Coa7
Coasy
Cobl
Cobll1
Coch
Cog1
Cog2
Cog3
Cog6
Cog8
Col11a2
Col13a1
Col14a1
Col16a1
Col17a1
Col18a1
Col18a1-as2
Col1a1
Col20a1
Col21a1
Col23a1
Col27a1
Col28a1
Col3a1
Col4a2
Col4a2-as2
Col4a5
Col6a1
Col6a3
Col7a1
Col8a1
Col9a2
Colca2
Colec10
Colec11
Colgalt1
Commd1
Commd10
Commd3
Commd3-bmi1
Commd4
Commd5
Comt
Comtd1
Copb1
Copg1
Cops4
Cops5
Cops6
Cops7a
Cops7b
Cops8
Copz1
Copz2
Coq10a
Coq10b
Coq2
Coq4
Coq6
Coq7
Coq8a
Coq9
Coro1a
Coro1c
Coro2a
Coro2b
Coro6
Coro7
Cox10
Cox14
Cox15
Cox18
Cox20
Cox4i1
Cox5b
Cox5bp8
Cox6a1
Cox6b1
Cox6b2
Cox6cp15
Cox6cp2
Cox7b
Cox7c
Cpa3
Cpa4
Cpa5
Cpb1
Cpb2
Cpb2-as1
Cpd
Cpdp1
Cpe
Cpeb1
Cpeb2
Cpeb2-dt
Cpeb3
Cpeb4
Cped1
Cplx1
Cplx2
Cpne2
Cpne4
Cpne5
Cpne6
Cpne8-as1
Cpped1
Cpq
Cps1
Cpsf2
Cpsf3
Cpsf4
Cpsf6
Cpsf7
Cpt1b
Cpt2
Cptp
Cr559946.2
Cracr2b
Cradd
Cramp1
Crb3
Crcp
Creb1
Creb3
Creb3l1
Creb3l4
Creb5
Crebl2
Crebrf
Crebzf
Creld2
Crem
Crhr1
Crim1
Crim1-dt
Crip1
Crip2
Cript
Crisp2
Crispld1
Crispld2
Crk
Crkl
Crlf1
Crls1
Crmp1
Crocc
Crot
Crtam
Crtap
Crtc1
Crtc2
Crtc3
Crybb2p1
Crybg1
Crybg2
Cryl1
Crym
Crym-as1
Cryzl1
Cryzl2p
Cs
Csad
Csde1
Cse1l
Csf1r
Csf2ra
Csf3
Csf3r
Csgalnact1
Csk
Cskmt
Csnk1d
Csnk1e
Csnk1g2
Csnk1g3
Csnk2a1
Csnk2b
Cspp1
Csrnp1
Csrnp3
Csrp1
Cst13p
Csta
Cstb
Cstf1
Cstf2
Cstf3-dt
Ctbp2
Ctc1
Ctcf
Ctcfl
Ctdnep1
Ctdp1
Ctdsp1
Ctdspl
Ctdspl2
Ctf2p
Cth
Cthrc1
Ctif
Ctnna1
Ctnna1p1
Ctnna2
Ctnnb1
Ctnnbl1
Ctnnd1
Ctns
Ctps1
Ctps2
Ctr9
Ctsa
Ctsb
Ctse
Ctsl
Ctslp2
Ctsz
Cttn
Cttnbp2nl
Ctu2
Ctxn2
Cuedc1
Cuedc2
Cul1
Cul3
Cul4a
Cul5
Cul9
Cutalp
Cutc
Cux1
Cwc25
Cwc27
Cxadr
Cxcl1
Cxcl16
Cxcl2
Cxcl3
Cxcl6
Cxcl8
Cxcl9
Cxcr6
Cxorf40a
Cxorf58
Cxxc1
Cxxc5
Cxxc5-as1
Cyb561
Cyb561d1
Cyb561d2
Cyb5b
Cyb5d1
Cyb5d2
Cyb5r2
Cyb5r4
Cybb
Cyc1
Cycsp19
Cycsp26
Cyfip2
Cygb
Cyhr1
Cyld
Cyp17a1
Cyp19a1
Cyp1b1-as1
Cyp20a1
Cyp21a2
Cyp26a1
Cyp26c1
Cyp27a1
Cyp27b1
Cyp27c1
Cyp2a7p2
Cyp2ac1p
Cyp2b6
Cyp2b7p
Cyp2c18
Cyp2c9
Cyp2e1
Cyp2f2p
Cyp2j2
Cyp2t1p
Cyp2u1
Cyp2w1
Cyp3a43
Cyp3a7
Cyp46a1
Cyp4a44p
Cyp4b1
Cyp4f23p
Cyp4f3
Cyp4f32p
Cyp51a1-as1
Cyp8b1
Cys1
Cyth1
Cyth2
Cyth4
Cytor
Cyyr1-as1
Czib
D2hgdh
Daam1
Daam2
Dab1
Dab2
Dab2ip
Dach2
Dact3-as1
Dad1
Dag1
Dagla
Daglb
Dalrd3
Dancr
Dand5
Dao
Dap
Dap3
Dapk2
Dapp1
Dars2
Dars-as1
Dazap1
Dazap2
Dbf4
Dbf4b
Dbi
Dbil5p
Dbn1
Dbndd2
Dbnl
Dcaf10
Dcaf11
Dcaf13
Dcaf15
Dcaf17
Dcaf4
Dcaf5
Dcaf6
Dcaf7
Dcakd
Dcbld1
Dcbld2
Dcdc2b
Dchs2
Dck
Dclre1b
Dclre1c
Dcp2
Dcst1-as1
Dcst2
Dctn3
Dctn5
Dctn6
Dcun1d1
Dcun1d4
Dcxr-dt
Dda1
Ddah1
Ddb1
Ddb2
Ddhd2
Ddi2
Ddias
Ddit4
Ddit4-as1
Ddr1
Ddx1
Ddx10
Ddx11
Ddx11l10
Ddx11l2
Ddx11l5
Ddx12p
Ddx18
Ddx19a
Ddx19b
Ddx20
Ddx21
Ddx25
Ddx27
Ddx39b
Ddx39b-as1
Ddx3p1
Ddx3x
Ddx3y
Ddx42
Ddx46
Ddx47
Ddx49
Ddx5
Ddx50
Ddx52
Ddx55
Ddx59
Ddx60l
Deaf1
Dec1
Decr1
Decr2
Dedd2
Def8
Degs1
Degs2
Dele1
Dennd1a
Dennd1b
Dennd1c
Dennd2a
Dennd2c
Dennd2d
Dennd3
Dennd5a
Dennd5b-as1
Dennd6a-dt
Dennd6b
Denr
Depdc5
Depdc7
Depp1
Dera
Desi2
Dffb
Dgat2
Dgat2l7p
Dgcr2
Dgcr8
Dgcr9
Dgka
Dgkd
Dgke
Dgkg
Dgkh
Dgkz
Dglucy
Dguok
Dhcr24-dt
Dhcr7
Dhdds
Dhodh
Dhrs1
Dhrs11
Dhrs13
Dhrs2
Dhrs4
Dhrs4l1
Dhrs4l2
Dhrs7
Dhrs7b
Dhrs9
Dhtkd1
Dhx30
Dhx38
Dhx40
Dhx58
Dhx8
Dhx9
Dhx9p1
Diablo
Diaph1
Diaph2
Diaph3-as1
Dicer1-as1
Dido1
Dio1
Dio3os
Dip2a
Dip2b
Dip2c
Dipk1a
Dipk1b
Dipk2a
Dis3l
Dis3l2
Dis3l2p1
Disc1
Disc1fp1
Disp2
Disp3
Dixdc1
Dkc1
Dkk1
Dkkl1
Dlat
Dlc1
Dld
Dlec1
Dleu1
Dleu7
Dlg1
Dlg1-as1
Dlg3
Dlg4
Dlg5-as1
Dlgap1-as2
Dlgap4
Dll1
Dll3
Dll4
Dlst
Dlx1
Dlx4
Dlx6
Dm1-as
Dmac2l
Dmap1
Dmbt1
Dmc1
Dmd
Dmgdh
Dmkn
Dmpk
Dmrt2
Dmtf1
Dmtn
Dmxl1
Dnaaf1
Dnaaf2
Dnaaf3
Dnaaf4
Dnaaf4-ccpg1
Dnaaf5
Dnah1
Dnah10
Dnah11
Dnah14
Dnah17
Dnah2
Dnah6
Dnah7
Dnah8
Dnai1
Dnaja1
Dnaja3
Dnaja4
Dnajb11
Dnajb12
Dnajb13
Dnajb2
Dnajb4
Dnajb5
Dnajb5-dt
Dnajb6
Dnajb9
Dnajc10
Dnajc12
Dnajc13
Dnajc14
Dnajc16
Dnajc18
Dnajc21
Dnajc22
Dnajc24
Dnajc25
Dnajc25-gng10
Dnajc27-as1
Dnajc3
Dnajc4
Dnajc5
Dnajc5b
Dnajc7
Dnajc9
Dnajc9-as1
Dnal1
Dnali1
Dnase1
Dnase1l3
Dnd1p1
Dnm1
Dnm1l
Dnm2
Dnm3
Dnmt3b
Dnph1
Dnttip1
Doc2a
Doc2gp
Dock1
Dock5
Dock6
Dock7
Dock8
Dock9
Dok1
Dok2
Dok4
Dok7
Dolpp1
Donson
Dop1a
Dop1b
Dot1l
Dpagt1
Dpcd
Dpep1
Dpf2
Dpf3
Dph1
Dph2
Dph6-dt
Dpp3
Dpp4
Dpp7
Dpp9
Dppa3p2
Dprxp3
Dpy19l1
Dpy19l2p3
Dpy19l2p5
Dpy19l3
Dpy19l4
Dpy30
Dpyd-as2
Dpysl2
Dpysl3
Dr1
Draic
Dram1
Drap1
Drc1
Drc3
Drc7
Drg1
Drg2
Drgx
Dsc2
Dscas
Dscr9
Dse
Dsg1-as1
Dsp
Dst
Dstn
Dstyk
Dtl
Dtna
Dtnb
Dtwd1
Dtx3l
Dtx4
Duox2
Duoxa1
Duoxa2
Dus1l
Dus2
Dusp12
Dusp14
Dusp15
Dusp19
Dusp23
Dusp26
Dusp28
Dusp3
Dusp5
Dusp6
Dusp8p5
Dusp9
Dut
Dutp1
Dux4l37
Dvl1
Dvl3
Dync1h1
Dync1i1
Dync1i2
Dync1li2
Dync2h1
Dync2li1
Dynll1
Dynlrb1
Dynlrb2
Dyrk1a
Dyrk1b
Dyrk2
Dyrk3
Dyrk4
Dzip1l
Dzip3
E2f3
E2f4
E2f4p1
E2f5
E2f6
E2f7
E4f1
Eaf1
Eaf2
Ebag9
Ebf1
Ebf4
Ebln3p
Ebp
Ecd
Ece1
Ecel1p3
Eci2
Ecm1
Ecsit
Ect2
Eda
Edaradd
Edc3
Edc4
Edem1
Edrf1
Edrf1-dt
Eea1
Eed
Eef1a1
Eef1a1p25
Eef1a1p7
Eef1a1p9
Eef1akmt3
Eef1akmt4
Eef1akmt4-ece2
Eef1aknmt
Eef1b2
Eef1d
Eef1e1p1
Eef1gp2
Eef1gp4
Eef2k
Eefsec
Eepd1
Efcab1
Efcab11
Efcab12
Efcab13
Efcab14p1
Efcab2
Efcab5
Efcab7
Efcab8
Efemp2
Efhc1
Efhd1
Efhd2
Efna1
Efna3
Efna4
Efna5
Efr3a
Efr3b
Egf
Egfem1p
Egflam
Egfr-as1
Egln2
Egln3-as1
Egot
Ehbp1
Ehbp1l1
Ehd1
Ehd2
Ehd4
Ehf
Ehhadh
Ehmt1
Ehmt2
Ehmt2-as1
Ei24
Eid1
Eid3
Eif1
Eif1ax
Eif1axp1
Eif1b
Eif1p7
Eif2a
Eif2ak3-dt
Eif2ak4
Eif2b2
Eif2b3
Eif2b5
Eif2d
Eif2s1
Eif2s2p5
Eif2s3
Eif3b
Eif3f
Eif3i
Eif3j
Eif3k
Eif3l
Eif3m
Eif4a1
Eif4a2
Eif4b
Eif4bp8
Eif4e2
Eif4e3
Eif4ep4
Eif4g1
Eif4g2
Eif4h
Eif5
Eif5a
Eif5b
Eif6
Elac1
Elavl3
Elf2
Elf3
Elf3-as1
Elk3
Elk4
Ell3
Elmo2
Elmo3
Elmod2
Elmod3
Elmsan1
Eln
Eloa
Elovl2-as1
Elovl6
Elp2
Elp3
Elp4
Elp5
Embp1
Emc10
Emc1-as1
Emc3-as1
Emc4
Emc6
Emcn
Emd
Eme1
Eme2
Emg1
Emid1
Emilin2
Eml1
Eml2
Eml2-as1
Eml3
Eml4
Eml6
Emp3
Emsy
En2
Endou
Endov
Eng
Engase
Eno1
Eno1-as1
Eno1p3
Eno2
Eno3
Eno4
Enoph1
Enosf1
Enpep
Enpp1
Enpp2
Enpp3
Enpp7p8
Ensa
Entpd1-as1
Entpd2
Entpd3
Entpd4
Entpd5
Entpd6
Entr1
Eny2
Ep400
Ep400p1
Epas1
Epb41
Epb41l1
Epb41l4a
Epb41l4a-as1
Epb41l4a-dt
Epb41l5
Epc1
Epcam
Epcam-dt
Epdr1
Epgn
Epha1
Epha1-as1
Epha4
Epha5-as1
Ephb4
Ephx1
Ephx2
Ephx4
Epm2a
Epn1
Epn3
Eps15
Eps8
Eps8l1
Eps8l2
Eral1
Erap1
Erap2
Erbb2
Erbb3
Erbin
Erc1
Ercc1
Ercc4
Ercc5
Ercc6l2
Erf
Erfe
Erg28
Ergic1
Ergic3
Erh
Eri1
Eri2
Eri3
Ericd
Erich4
Erich5
Erich6-as1
Erlec1
Erlin2
Ermap
Ermard
Ermn
Ermp1
Ern1
Erp29
Erv3-1
Ervk13-1
Ervk3-1
Ervw-1
Esco2
Espl1
Espn
Espnl
Esr2
Esrp1
Esrra
Esyt1
Esyt3
Etaa1
Etf1
Etfa
Etfbkmt
Etfdh
Etfrf1
Ethe1
Etnk2
Etnppl
Ets1
Ets2
Etv2
Etv4
Etv5
Etv6
Etv7
Eva1a
Eva1c
Evi5l
Evl
Evpl
Ewsat1
Exd2
Exo1
Exo5
Exoc1
Exoc3
Exoc3l1
Exoc3l4
Exoc4
Exoc6
Exog
Exosc2
Exosc4
Exosc7
Exosc8
Exosc9
Exph5
Ext2
Extl1
Extl2
Extl3
Eya2
Eys
F10
F11
F11r
F12
F2
F2rl1
F3
F7
Faah
Faah2
Faahp1
Faap24
Fabp5
Fabp5p3
Fabp6
Fadd
Fads1
Fads2
Faf1
Faf2
Fah
Fahd1
Faim2
Fam102a
Fam102b
Fam107b
Fam110a
Fam111a
Fam111a-dt
Fam111b
Fam114a1
Fam117b
Fam118a
Fam118b
Fam120b
Fam122a
Fam122c
Fam129a
Fam129c
Fam131a
Fam135a
Fam149a
Fam149b1
Fam151b
Fam157a
Fam157c
Fam160a1
Fam160b1
Fam162a
Fam163b
Fam168a
Fam169b
Fam171a1
Fam171a2
Fam172a
Fam172bp
Fam173a
Fam174a
Fam174b
Fam177a1
Fam177b
Fam178b
Fam181a-as1
Fam183a
Fam184a
Fam185a
Fam186a
Fam187a
Fam189b
Fam192a
Fam193a
Fam198b-as1
Fam19a3
Fam19a5
Fam200b
Fam201a
Fam206a
Fam207a
Fam20c
Fam214b
Fam217a
Fam217b
Fam218a
Fam219b
Fam21fp
Fam221a
Fam221b
Fam222a
Fam227b
Fam228b
Fam229b
Fam234a
Fam234b
Fam237a
Fam238c
Fam241b
Fam32a
Fam3b
Fam3c
Fam43a
Fam45a
Fam47e
Fam49b
Fam50b
Fam53c
Fam57b
Fam71d
Fam71e2
Fam78a
Fam78b
Fam81a
Fam81b
Fam83a
Fam83c-as1
Fam83d
Fam84b
Fam86b3p
Fam86fp
Fam86gp
Fam86jp
Fam86kp
Fam89b
Fam91a1
Fam92a
Fam92a1p1
Fam96ap2
Fam98b
Fam98c
Fam99b
Fan1
Fancc
Fancd2
Fance
Fancg
Fanci
Fancm
Fank1
Far2
Farp1
Farp2
Fas
Fastkd1
Fastkd2
Faxdc2
Fbh1
Fblim1
Fbll1
Fbln1
Fbln5
Fbln7
Fbn3
Fbrs
Fbrsl1
Fbxl13
Fbxl16
Fbxl18
Fbxl19
Fbxl2
Fbxl3
Fbxl5
Fbxl8
Fbxo2
Fbxo21
Fbxo22
Fbxo24
Fbxo25
Fbxo27
Fbxo28
Fbxo33
Fbxo34
Fbxo36
Fbxo38
Fbxo3-dt
Fbxo4
Fbxo44
Fbxo45
Fbxo6
Fbxo7
Fbxo9
Fbxw4
Fbxw8
Fcf1
Fcgr2a
Fcgr3a
Fcgrt
Fcho1
Fcho2
Fchsd1
Fcmr
Fcrl1
Fcrl3
Fdft1
Fdps
Fem1a
Fen1
Fer
Fer1l4
Fer1l5
Fer1l6-as1
Fermt1
Fermt3
Fes
Fetub
Fev
Fez1
Fezf1-as1
Ffar2
Ffar4
Fgb
Fgd2
Fgd4
Fgd5-as1
Fgf11
Fgf14
Fgf5
Fgf7
Fgf9
Fgfr1
Fgfr1op
Fgfr1op2
Fgfr3
Fgfr4
Fgfrl1
Fgg
Fggy
Fhad1
Fhdc1
Fhl2
Fhod3
Fibcd1
Fibp
Ficd
Fig4
Fignl1
Filip1l
Filnc1
Fip1l1
Fis1
Fitm1
Fkbp10
Fkbp11
Fkbp1ap2
Fkbp2
Fkbp3
Fkbp4
Fkbp9
Fkrp
Fktn
Flad1
Fli1
Flii
Flnb
Flnc
Flot1
Flt3lg
Flt4
Flvcr1
Flvcr2
Flywch1
Flywch1p1
Flywch2
Fmc1
Fmc1-luc7l2
Fmnl1
Fmnl3
Fmo4
Fmo5
Fmod
Fmr1
Fmr1-as1
Fn1
Fn3krp
Fnbp1
Fnbp1l
Fnbp1p1
Fnbp4
Fndc11
Fndc3a
Fndc3b
Fndc4
Fnip2
Fnta
Fntb
Fo393401.1
Fo393415.1
Fo393418.1
Fo393419.1
Fo393419.2
Fo704657.1
Folr2
Folr3
Fos
Fosb
Fosl1
Fosl2
Foxa1
Foxa3
Foxb1
Foxc1
Foxc2-as1
Foxcut
Foxd1
Foxd2-as1
Foxd3
Foxj2
Foxk1
Foxk2
Foxl1
Foxn2
Foxn3-as1
Foxo3
Foxo4
Foxp1
Foxp2
Foxp4
Foxred1
Foxred2
Fp565260.6
Fpgs
Fpgt
Fpgt-tnni3k
Fpr2
Frat1
Frg1
Frg1bp
Frg1dp
Frg1gp
Frg1hp
Frmd4b
Frmd5
Frmd6
Frmd6-as2
Frmd8
Frmpd2
Frrs1
Frs2
Frs3
Fry
Fscn1
Fsd1
Fsd1l
Fsip1
Fsip2
Fst
Fstl3
Ftcd
Fth1
Ftlp10
Ftlp2
Fto
Ftsj1
Ftsj3
Fubp3
Fuk
Fundc2
Furin
Fus
Fut1
Fut11
Fut2
Fut4
Fut8
Fuz
Fxn
Fxr1
Fxyd1
Fxyd2
Fxyd3
Fxyd5
Fxyd6-fxyd2
Fyb1
Fyttd1
Fzd1
Fzd10-as1
Fzd3
Fzd6
Fzd7
Fzd9
Fzr1
G2e3
G3bp1
G6pc
G6pc3
G6pd
Gaa
Gab1
Gabarap
Gabarapl1
Gabarapl2
Gabbr1
Gabpa
Gabpb1-as1
Gabpb2
Gabra6
Gabrb2
Gabrb3
Gabrd
Gabrp
Gad1
Gadd45a
Gadd45b
Gadd45g
Gal3st4
Galk1
Galk2
Galm
Galns
Galnt1
Galnt10
Galnt11
Galnt12
Galnt2
Galnt7
Galr3
Galt
Gan
Ganc
Gapdh
Gapdhp20
Gapdhp25
Gapdhp29
Gapdhp71
Gaplinc
Gapvd1
Gar1
Garem2
Garnl3
Gars
Gars-dt
Gas1rr
Gas2
Gas2l1
Gas2l1p2
Gas2l2
Gas2l3
Gas7
Gas8
Gasal1
Gata2-as1
Gata3
Gata3-as1
Gata4
Gata6
Gatad1
Gatad2a
Gatc
Gatd1
Gba2
Gbf1
Gbgt1
Gbp3
Gbp5
Gbp6
Gca
Gcat
Gcc2
Gcdh
Gchfr
Gckr
Gclc
Gclm
Gcnt1
Gcnt1p4
Gcnt1p5
Gcnt2
Gcnt2p1
Gcnt3
Gcnt4
Gcom1
Gdap1
Gde1
Gdf15
Gdf5
Gdf5os
Gdi1
Gdnf
Gdpd1
Gdpd5
Gdpgp1
Gem
Gemin4
Gemin6
Gemin7
Gemin7-as1
Gen1
Get4
Gfap
Gfer
Gfi1b
Gfm1
Gfod1-as1
Gfod2
Gfpt2
Gfra1
Gfra4
Gga1
Ggcx
Ggnbp2
Ggps1
Ggt1
Ggt6
Ggt7
Ggtlc4p
Ghet1
Ghr
Ghrhr
Gid8
Gigyf2
Gimap2
Ginm1
Gins1
Gins3
Gins4
Gipc2
Gipr
Git1
Git2
Gja9
Gjb1
Gjb3
Gjb5
Gjd3
Gk
Gkn2
Glb1
Glb1l3
Glcci1
Glce
Gldc
Gle1
Gli1
Gli2
Gli3
Gli4
Glipr1
Glipr1l1
Glipr1l2
Glis2
Glis2-as1
Glmp
Glod5
Glra1
Glra2
Glra3
Glrx
Glrx3
Glrx5
Gls2
Glt8d1
Glt8d2
Glud1p3
Glyatl1
Glyctk
Glyctk-as1
Gm2a
Gmcl1
Gmds
Gmds-dt
Gmeb1
Gmfb
Gmnn
Gmppa
Gmpr2
Gmps
Gna11
Gna15
Gnai1
Gnai2
Gnal
Gnao1
Gnas
Gnaz
Gnb2
Gnb5
Gng11
Gng12-as1
Gng2
Gnl1
Gnl3
Gnl3l
Gnpat
Gnptg
Gnrh1
Gnrhr2
Gns
Golga2
Golga2p5
Golga4
Golga5
Golga7
Golga7b
Golt1a
Golt1b
Gon4l
Gorab
Gorasp1
Gorasp2
Gosr1
Gosr2
Got1
Got2
Gpa33
Gpaa1
Gpalpp1
Gpank1
Gpat3
Gpat4
Gpatch11
Gpatch2l
Gpatch3
Gpatch8
Gpbar1
Gpbp1
Gpbp1l1
Gpd1l
Gpd2
Gper1
Gpha2
Gphn
Gpi
Gpm6a
Gpn1
Gpnmb
Gpr107
Gpr108
Gpr132
Gpr137
Gpr137b
Gpr137c
Gpr141
Gpr146
Gpr156
Gpr157
Gpr158
Gpr160
Gpr17
Gpr171
Gpr32
Gpr35
Gpr39
Gpr4
Gpr55
Gpr6
Gpr75
Gpr78
Gpr84
Gpr89a
Gpr89b
Gprc5c
Gprc5d-as1
Gps1
Gpsm2
Gpsm3
Gpt
Gpt2
Gpx2
Gpx3
Gpx4
Gpx8
Gramd1a
Gramd1b
Gramd1c
Gramd2a
Gramd2b
Gramd4
Grap2
Grasp
Grb10
Grb7
Greb1
Greb1l
Grem1
Grhl1
Grhl2
Grhl3
Grhpr
Gria2
Grid2
Grifin
Grik4
Grin1
Grin2a
Grin2b
Grina
Gripap1
Grk1
Grk2
Grk3
Grk4
Grk5
Grk5-it1
Grk6
Grm1
Grm2
Grm4
Grn
Grpel2
Grwd1
Gsap
Gsdma
Gsdmb
Gsdmd
Gse1
Gsg1l2
Gsk3b
Gskip
Gsn
Gsn-as1
Gstcd
Gstk1
Gstm2
Gstm4
Gsto1
Gsto2
Gstp1
Gstz1
Gsx1
Gsx2
Gtdc1
Gtf2e1
Gtf2e2
Gtf2h1
Gtf2h2c
Gtf2h3
Gtf2h4
Gtf2h5
Gtf2i
Gtf2ip13
Gtf2ip4
Gtf2ip7
Gtf2ird1
Gtf2ird2b
Gtf3a
Gtf3c1
Gtf3c4
Gtf3c5
Gtf3c6
Gtpbp1
Gtpbp10
Gtpbp3
Gtpbp4
Gtpbp8
Gtse1
Gtsf1l
Guca1c
Gucd1
Gucy1a1
Gucy1b2
Gucy2gp
Guf1
Guk1
Gulp1
Gusbp1
Gusbp5
Gvinp2
Gvqw2
Gvqw3
Gxylt2
Gyg1
Gys1
Gzf1
H1f0
H1fx-as1
H2afvp1
H2afy
H2afy2
H2afz
H3f3a
H3f3b
H3f3bp2
H6pd
Habp2
Hacd2
Hacd3
Hace1
Hadh
Hadhb
Haglr
Hal
Hao2
Hao2-it1
Hap1
Har1a
Hars
Hars2
Has3
Hat1
Haus1p1
Haus2
Haus5
Haus8
Havcr2
Hax1
Hbm
Hbp1
Hbzp1
Hcar1
Hccat5
Hccs
Hcfc1
Hcfc1-as1
Hcfc2
Hcg11
Hcg14
Hcg15
Hcg20
Hcg25
Hcg27
Hcg4
Hcg9
Hcls1
Hcn3
Hcp5
Hcrt
Hcst
Hdac1
Hdac10
Hdac11
Hdac11-as1
Hdac2-as2
Hdac3
Hdac6
Hdac7
Hdac9
Hdc
Hddc2
Hddc3
Hdgf
Hdgfl2
Hdgfl3
Hdhd5-as1
Hdlbp
Heatr5a
Heatr5b
Hebp2
Hectd1
Hectd2
Hecw1
Hecw2
Hecw2-as1
Helb
Hells
Helz
Hemk1
Henmt1
Herc2p2
Herc3
Herc5
Herc6
Herpud1
Hes1
Hes2
Hes6
Hes7
Hexa
Hexa-as1
Hexb
Hexd
Hexim1
Hexim2
Hey1
Hgfac
Hgh1
Hgs
Hgsnat
Hhat
Hhatl-as1
Hhex
Hhip
Hhla2
Hhla3
Hibch
Hic1
Hic2
Hid1
Hif1a
Hif1a-as2
Higd1ap5
Hikeshi
Hinfp
Hint2
Hip1r
Hipk1
Hipk3
Hist1h1a
Hist1h1b
Hist1h1c
Hist1h1d
Hist1h1e
Hist1h1ps1
Hist1h2ab
Hist1h2ac
Hist1h2ae
Hist1h2ag
Hist1h2ah
Hist1h2ai
Hist1h2ak
Hist1h2al
Hist1h2bc
Hist1h2bd
Hist1h2be
Hist1h2bf
Hist1h2bh
Hist1h2bj
Hist1h2bk
Hist1h2bl
Hist1h2bm
Hist1h2bn
Hist1h2bo
Hist1h3c
Hist1h3d
Hist1h3e
Hist1h3h
Hist1h3i
Hist1h3j
Hist1h4b
Hist1h4c
Hist1h4d
Hist1h4e
Hist1h4f
Hist1h4j
Hist1h4k
Hist1h4l
Hist1h4ps1
Hist2h2aa4
Hist2h2ac
Hist2h3d
Hist3h3
Hivep1
Hivep3
Hjurp
Hk1
Hk2
Hkr1
Hla-a
Hla-dma
Hla-dmb
Hla-dpa1
Hla-dpb1
Hla-e
Hla-f
Hla-h
Hla-j
Hla-k
Hla-v
Hla-z
Hlf
Hm13
Hm13-as1
Hmbox1
Hmbs
Hmces
Hmcn2
Hmg20a
Hmg20b
Hmga1
Hmga2
Hmgb1p14
Hmgb1p21
Hmgb1p3
Hmgb1p35
Hmgb1p8
Hmgb2
Hmgb3p2
Hmgb3p22
Hmgcl
Hmgcr
Hmgcs2
Hmgn1p7
Hmgn1p9
Hmgn2
Hmgn2p32
Hmgn2p35
Hmgn2p38
Hmgn2p40
Hmgn2p46
Hmgn4
Hmgxb3
Hmgxb4
Hmmr
Hmox1
Hmox2
Hmsd
Hnf1a
Hnf1a-as1
Hnf4a
Hnf4a-as1
Hnf4g
Hnmt
Hnrnpa1
Hnrnpa1p54
Hnrnpa1p55
Hnrnpa1p57
Hnrnpa1p65
Hnrnpa1p67
Hnrnpa1p70
Hnrnpa1p74
Hnrnpa2b1
Hnrnpa3
Hnrnpab
Hnrnpc
Hnrnpd
Hnrnph3
Hnrnpl
Hnrnpll
Hnrnplp1
Hnrnpm
Hnrnpr
Hnrnpul1
Hoga1
Homer2
Hook1
Hook3
Hopx
Hormad1
Hormad2-as1
Hottip
Hoxa10
Hoxa11
Hoxa6
Hoxa9
Hoxa-as2
Hoxa-as3
Hoxb13
Hoxb2
Hoxb3
Hoxb6
Hoxb8
Hoxb-as1
Hoxb-as2
Hoxb-as3
Hoxb-as4
Hoxc10
Hoxc6
Hoxc9
Hoxc-as2
Hoxc-as3
Hp
Hpcal1
Hpgd
Hpgds
Hpn
Hpr
Hps1
Hps3
Hps4
Hps6
Hpx
Hpyr1
Hr
Hras
Hrc
Hrh1
Hs1bp3
Hs2st1
Hs3st1
Hs3st2
Hs3st3b1
Hsbp1
Hsbp1l1
Hscb
Hsd11b1
Hsd11b1l
Hsd17b1
Hsd17b12
Hsd17b2
Hsd17b4
Hsd17b6
Hsd17b7
Hsd17b8
Hsd3b7
Hsdl2
Hsf1
Hsf2
Hsf2bp
Hsf4
Hsh2d
Hsp90aa6p
Hsp90ab1
Hsp90b1
Hspa12a
Hspa14
Hspa1a
Hspa2
Hspa4
Hspa4l
Hspa8
Hspa9
Hspb1
Hspb7
Hspb9
Hspbap1
Hspd1
Hspd1p7
Hspe1
Hspe1-mob4
Hspe1p18
Hspg2
Htatip2
Htatsf1p2
Htd2
Htr3a
Htr4
Htr5a
Htr5a-as1
Htra2
Htt
Hyal2
Hyal3
Hyal4
Hydin2
Hyls1
Hypk
Iah1
Iars
Icam1
Icam3
Ice1
Icmt
Id1
Id2
Id2-as1
Id3
Ide
Idh1
Idh1-as1
Idh2-dt
Idh3a
Idnk
Ido1
Ido2
Ids
Idua
Ier2
Ier3
Ier3-as1
Ier5
Iffo1
Ifi16
Ifi27
Ifi27l1
Ifi35
Ifi44
Ifi44l
Ifi6
Ifit1
Ifit2
Ifitm1
Ifitm2
Ifitm9p
Ifrd1
Ift122
Ift27
Ift52
Ift74
Ift74-as1
Ift80
Ift81
Ift88
Igdcc4
Igf1
Igf1r
Igf2-as
Igf2bp1
Igf2bp2
Igf2bp2-as1
Igf2bp3
Igf2r
Igfbp1
Igfbp7-as1
Igfl1p2
Igfl2
Igfl2-as1
Igflr1
Ighmbp2
Ighv1-14
Ighv1-69-2
Ighv3-15
Ighv3-49
Ighv3-50
Ighv3-62
Ighv3-73
Ighv3-76
Ighv4-31
Ighv4-34
Ighv4-4
Ighv4-59
Ighv4-80
Ighv7-81
Ighvii-49-1
Ighviii-82
Igkv1-27
Iglj6
Igll4p
Iglv10-54
Iglv1-51
Iglv3-15
Iglv3-19
Iglv3-21
Iglv3-24
Iglv5-37
Iglv6-57
Iglv8or8-1
Iglvi-42
Iglvv-58
Iglvvii-41-1
Igsf1
Igsf10
Igsf23
Igsf6
Igsf9
Ik
Ikbip
Ikbkb
Ikbke
Ikbkg
Ikzf2
Ikzf4
Il10
Il10rb
Il11ra
Il12a-as1
Il12rb1
Il13ra1
Il15
Il15ra
Il16
Il17b
Il17c
Il17d
Il17ra
Il17rb
Il17rc
Il17re
Il17rel
Il18bp
Il18r1
Il18rap
Il19
Il1b
Il1r1
Il1r2
Il1rap
Il1rl2
Il20
Il20rb
Il20rb-as1
Il21
Il23a
Il23r
Il31ra
Il32
Il34
Il3ra
Il4r
Il6
Il6r
Il6st
Il7r
Ilf3
Ilk
Ilvbl
Immp1lp1
Immp1lp2
Immp2l
Imp3
Imp4
Impa2
Impact
Impdh1
Impdh1p6
Inafm1
Inafm2
Inava
Inca1
Incenp
Inf2
Ing1
Ing3
Ing5
Inhbe
Inhcap
Inka2
Inka2-as1
Ino80b
Ino80b-wbp1
Ino80c
Ino80e
Inpp1
Inpp4a
Inpp4b
Inpp5a
Inpp5b
Inpp5d
Inpp5f
Inpp5k
Inppl1
Insig1
Insig2
Insyn2
Ints1
Ints10
Ints12
Ints14
Ints2
Ints3
Ints5
Ints6-as1
Ints6l
Ints7
Ints8
Intu
Invs
Ip6k1
Ipcef1
Ipo11
Ipo13
Ipo7
Ipo9
Ipo9-as1
Ippkp1
Iqank1
Iqca1-as1
Iqcb1
Iqcd
Iqce
Iqcg
Iqch
Iqcj-schip1
Iqcj-schip1-as1
Iqck
Iqgap1
Iqgap2
Iqsec2
Iqsec3p1
Irain
Irak1
Irak1bp1
Irak4
Ireb2
Irf2bp2
Irf5
Irf6
Irf9
Irgm
Irgq
Irs1
Irx5
Iscu
Isg15
Isg20
Isg20l2
Isl1
Isl2
Islr2
Ism2
Ist1
Isx
Itch
Itfg2
Itfg2-as1
Itga1
Itga10
Itga11
Itga2
Itga3
Itga4
Itga5
Itga6
Itga6-as1
Itgal
Itgav
Itgax
Itgb1
Itgb1-dt
Itgb2
Itgb3
Itgb3bp
Itgb4
Itgb5
Itgb7
Itgb8
Itgbl1
Itih1
Itih3
Itih4
Itk
Itm2b
Itm2c
Itpa
Itpk1
Itpka
Itpr1
Itpr3
Itprid2
Itpripl2
Itsn1
Itsn2
Ivd
Iws1
Izumo1
Izumo4
Jade1
Jade2
Jade3
Jagn1
Jak2
Jak3
Jakmip3
Jam2
Jaml
Jarid2
Jdp2
Jkamp
Jmjd6
Jmjd8
Josd1
Jph4
Jpt2
Jpx
Jrkl
Jsrp1
Jun
Jup
Kalrn
Kank1
Kank2
Kank3
Kansl1
Kansl1-as1
Kansl3
Kantr
Kat14
Kat2a
Kat2b
Kat5
Kat6a
Kat6b
Kat7
Kat8
Katnal2
Katnb1
Katnbl1
Kazald1
Kbtbd7
Kbtbd8
Kcmf1
Kcna2
Kcnab1
Kcnab2
Kcnb1
Kcnc1
Kcnc4
Kcnd2
Kcnd3
Kcne2
Kcne3
Kcnh4
Kcnh6
Kcnh8
Kcnip2-as1
Kcnip3
Kcnj16
Kcnj2
Kcnj3
Kcnk1
Kcnk15-as1
Kcnk17
Kcnk6
Kcnma1
Kcnn4
Kcnq2
Kcnq3
Kcnq4
Kcns2
Kcns3
Kcnt1
Kcp
Kctd1
Kctd11
Kctd12
Kctd15
Kctd2
Kctd20
Kctd21-as1
Kctd3
Kctd5
Kctd6
Kctd7
Kdelr3
Kdf1
Kdm1a
Kdm1b
Kdm2a
Kdm2b
Kdm3a
Kdm4a
Kdm4b
Kdm4c
Kdm4d
Kdm6a
Kdm6b
Kdm7a-dt
Kdm8
Keap1
Kel
Khdc4
Khdrbs1
Khdrbs3
Khk
Khnyn
Kiaa0040
Kiaa0087
Kiaa0100
Kiaa0232
Kiaa0319l
Kiaa0355
Kiaa0391
Kiaa0513
Kiaa0556
Kiaa0586
Kiaa0753
Kiaa0895l
Kiaa1109
Kiaa1211
Kiaa1211l
Kiaa1217
Kiaa1324
Kiaa1328
Kiaa1586
Kiaa1614
Kiaa1671
Kiaa1841
Kiaa1958
Kiaa2012
Kiaa2026
Kif13a
Kif15
Kif1b
Kif1bp
Kif20a
Kif20b
Kif21a
Kif22
Kif23
Kif25
Kif2a
Kif2c
Kif3c
Kif4a
Kif5a
Kif6
Kif9-as1
Kifc1
Kifc2
Kifc3
Kir3dl3
Kirrel1
Kiz
Klc1
Klc2
Klc3
Klc4
Klf11
Klf13
Klf16
Klf3-as1
Klf4
Klf5
Klf6
Klf7
Klhdc1
Klhdc10
Klhdc2
Klhdc3
Klhdc7a
Klhdc8a
Klhdc8b
Klhdc9
Klhl10
Klhl17
Klhl18
Klhl2
Klhl20
Klhl22
Klhl23
Klhl24
Klhl26
Klhl28
Klhl3
Klhl32
Klhl33
Klhl35
Klhl36
Klhl41
Klhl42
Klhl5
Klhl6
Klhl6-as1
Klhl7
Klhl8
Klk11
Klk7
Klk9
Klkb1
Klrd1
Klrg1
Kmo
Kmt2a
Kmt2b
Kmt2c
Kmt2d
Kmt2e
Kmt2e-as1
Kmt5a
Kmt5c
Kndc1
Knl1
Knop1
Knop1p3
Knstrn
Kntc1
Kpna2
Kpna2p1
Kpna5
Kpna6
Kpnb1
Krbox4
Kremen1
Krit1
Krt126p
Krt13
Krt15
Krt16
Krt18
Krt18p15
Krt18p34
Krt18p54
Krt18p59
Krt18p64
Krt19
Krt19p2
Krt20
Krt23
Krt34
Krt39
Krt41p
Krt42p
Krt7
Krt78
Krt7-as
Krt8
Krt85
Krt86
Krt8p12
Krt8p13
Krt8p42
Krt8p48
Krtap10-13p
Krtap1-3
Krtap2-3
Krtap2-5p
Krtap4-16
Krtap4-17p
Krtap4-7
Krtap5-10
Krtap5-4
Krtap5-5
Krtap5-6
Krtap5-7
Krtcap2
Krtdap
Ksr1
Ktn1
Kxd1
Kyat1
Kyat3
Kynu
L3mbtl1
L3mbtl2
L3mbtl3
Lacc1
Lactb
Lactb2
Lactb2-as1
Lad1
Lag3
Lair1
Lama1
Lama2
Lama3
Lama4
Lama5
Lamb1
Lamb2
Lamc2
Lamp3
Lamp5-as1
Lamtor2
Lamtor3p2
Lamtor4
Lamtor5-as1
Lancl2
Lap3
Laptm4b
Laptm5
Large1
Larp1
Larp1b
Larp1bp2
Larp4
Larp7
Lars2
Lasp1
Lax1
Layn
Lbh
Lbhd1
Lbx2
Lbx2-as1
Lca5l
Lck
Lclat1
Lcmt1
Lcn15
Lcn2
Lcn6
Lcnl1
Lcor
Lcp2
Ldah
Ldha
Ldhap4
Ldhb
Ldhbp1
Ldhc
Ldlr
Ldlrad4
Ldlrap1
Leap2
Lect2
Lef1-as1
Lefty1
Lekr1
Lemd2
Lemd3
Leng8
Leng8-as1
Lepr
Leprot
Leprotl1
Letm2
Letmd1
Lexm
Lfng
Lgals1
Lgals3
Lgals3bp
Lgals4
Lgals7
Lgals8
Lgals9
Lgals9b
Lgals9c
Lgalsl
Lgi2
Lgi4
Lgmn
Lgr4
Lgr5
Lhfpl2
Lhfpl5
Lhpp
Lhx1
Lhx4
Lhx9
Lias
Lif
Lifr
Lifr-as1
Lig3
Lilrb5
Lima1
Limch1
Limd1
Limd2
Lime1
Limk1
Limk2
Lims1
Lims2
Lin37
Lin52
Linc00029
Linc00111
Linc00112
Linc00113
Linc00167
Linc00184
Linc00205
Linc00240
Linc00243
Linc00261
Linc00265
Linc00271
Linc00278
Linc00284
Linc00299
Linc00303
Linc00316
Linc00327
Linc00330
Linc00336
Linc00337
Linc00339
Linc00350
Linc00415
Linc00426
Linc00431
Linc00449
Linc00460
Linc00467
Linc00475
Linc00479
Linc00487
Linc00498
Linc00499
Linc00501
Linc00511
Linc00513
Linc00518
Linc00520
Linc00523
Linc00524
Linc00528
Linc00534
Linc00543
Linc00550
Linc00554
Linc00574
Linc00582
Linc00592
Linc00598
Linc00605
Linc00606
Linc00607
Linc00608
Linc00616
Linc00620
Linc00621
Linc00637
Linc00638
Linc00643
Linc00649
Linc00653
Linc00667
Linc00671
Linc00672
Linc00674
Linc00685
Linc00687
Linc00692
Linc00702
Linc00707
Linc00708
Linc00847
Linc00853
Linc00857
Linc00863
Linc00869
Linc00870
Linc00880
Linc00881
Linc00884
Linc00887
Linc00888
Linc00893
Linc00894
Linc00896
Linc00910
Linc00920
Linc00921
Linc00929
Linc00933
Linc00937
Linc00941
Linc00955
Linc00957
Linc00958
Linc00960
Linc00963
Linc00974
Linc00992
Linc01003
Linc01010
Linc01011
Linc01013
Linc01022
Linc01023
Linc01033
Linc01035
Linc01038
Linc01060
Linc01067
Linc01088
Linc01089
Linc01090
Linc01091
Linc01094
Linc01096
Linc01098
Linc01099
Linc01102
Linc01117
Linc01118
Linc01119
Linc01121
Linc01122
Linc01124
Linc01126
Linc01128
Linc01132
Linc01134
Linc01135
Linc01137
Linc01138
Linc01140
Linc01141
Linc01144
Linc01145
Linc01146
Linc01148
Linc01152
Linc01168
Linc01177
Linc01179
Linc01182
Linc01186
Linc01191
Linc01197
Linc01198
Linc01204
Linc01215
Linc01220
Linc01224
Linc01237
Linc01252
Linc01269
Linc01270
Linc01271
Linc01273
Linc01276
Linc01285
Linc01291
Linc01293
Linc01300
Linc01301
Linc01320
Linc01322
Linc01332
Linc01337
Linc01345
Linc01349
Linc01351
Linc01352
Linc01353
Linc01356
Linc01358
Linc01366
Linc01389
Linc01393
Linc01411
Linc01415
Linc01423
Linc01424
Linc01426
Linc01435
Linc01436
Linc01460
Linc01465
Linc01476
Linc01483
Linc01485
Linc01488
Linc01503
Linc01504
Linc01510
Linc01517
Linc01521
Linc01527
Linc01537
Linc01549
Linc01556
Linc01560
Linc01571
Linc01578
Linc01585
Linc01587
Linc01588
Linc01589
Linc01602
Linc01605
Linc01619
Linc01620
Linc01627
Linc01629
Linc01637
Linc01645
Linc01649
Linc01655
Linc01659
Linc01664
Linc01686
Linc01693
Linc01694
Linc01698
Linc01702
Linc01703
Linc01714
Linc01715
Linc01719
Linc01730
Linc01733
Linc01744
Linc01745
Linc01754
Linc01764
Linc01767
Linc01771
Linc01775
Linc01778
Linc01779
Linc01781
Linc01783
Linc01786
Linc01802
Linc01806
Linc01814
Linc01816
Linc01828
Linc01836
Linc01843
Linc01844
Linc01846
Linc01849
Linc01852
Linc01857
Linc01864
Linc01876
Linc01881
Linc01890
Linc01897
Linc01900
Linc01909
Linc01932
Linc01942
Linc01943
Linc01948
Linc01952
Linc01953
Linc01968
Linc01970
Linc01976
Linc01977
Linc01982
Linc01983
Linc01990
Linc01991
Linc01997
Linc01999
Linc02001
Linc02003
Linc02008
Linc02012
Linc02014
Linc02015
Linc02018
Linc02021
Linc02024
Linc02027
Linc02028
Linc02029
Linc02031
Linc02036
Linc02055
Linc02062
Linc02068
Linc02085
Linc02086
Linc02096
Linc02098
Linc02119
Linc02128
Linc02154
Linc02168
Linc02169
Linc02171
Linc02175
Linc02182
Linc02188
Linc02189
Linc02198
Linc02202
Linc02204
Linc02210
Linc02210-crhr1
Linc02212
Linc02225
Linc02235
Linc02243
Linc02245
Linc02255
Linc02259
Linc02273
Linc02278
Linc02280
Linc02285
Linc02288
Linc02289
Linc02294
Linc02298
Linc02300
Linc02313
Linc02323
Linc02324
Linc02325
Linc02332
Linc02340
Linc02343
Linc02345
Linc02348
Linc02352
Linc02354
Linc02356
Linc02360
Linc02362
Linc02366
Linc02367
Linc02369
Linc02384
Linc02387
Linc02396
Linc02404
Linc02405
Linc02408
Linc02410
Linc02413
Linc02418
Linc02422
Linc02425
Linc02428
Linc02435
Linc02454
Linc02460
Linc02473
Linc02474
Linc02478
Linc02482
Linc02489
Linc02499
Linc02518
Linc02521
Linc02528
Linc02530
Linc02531
Linc02532
Linc02535
Linc02537
Linc02558
Linc02568
Linc02569
Linc02571
Linc02574
Linc02577
Linc02585
Linc02586
Linc02588
Linc02596
Linc02603
Linc02611
Linc02612
Linc02613
Linc02614
Linc02615
Linc02618
Linc02633
Linc02635
Linc02636
Linc02640
Linc02651
Linc02652
Linc02664
Linc-pint
Lingo1
Lingo1-as1
Linp1
Lipa
Lipc
Lipe-as1
Lipg
Lipt1
Livar
Lix1l-as1
Llgl2
Llph-dt
Lman1l
Lmbr1l
Lmcd1
Lmcd1-as1
Lmna
Lmnb1
Lmnb2
Lmntd1
Lmntd2
Lmo4
Lmo7
Lmo7dn
Lmod1
Lncnef
Lnctam34a
Lnp1
Lnpep
Lnx1
Lnx1-as2
Lonp1
Lonp2
Lonrf3
Loxl1
Lpar5
Lpcat3
Lpcat4
Lpgat1-as1
Lpin1
Lpin2
Lpin3
Lpo
Lpp
Lrat
Lrch1
Lrch3
Lrcol1
Lrfn4
Lrguk
Lrig1
Lrmda
Lrmp
Lrp1
Lrp10
Lrp3
Lrp5
Lrr1
Lrrc1
Lrrc14
Lrrc2
Lrrc20
Lrrc23
Lrrc27
Lrrc28
Lrrc29
Lrrc34p2
Lrrc36
Lrrc37a
Lrrc37a11p
Lrrc37a7p
Lrrc37b
Lrrc42
Lrrc45
Lrrc46
Lrrc49
Lrrc59
Lrrc61
Lrrc71
Lrrc73
Lrrc75b
Lrrc8a
Lrrc8b
Lrrc8c
Lrrc8c-dt
Lrrc8d
Lrrc8e
Lrrcc1
Lrrfip1
Lrrk1
Lrrk2
Lrrn1
Lrrtm2
Lrsam1
Lrtomt
Lrwd1
Lsamp
Lsm14a
Lsm14b
Lsm2
Lsm4
Lsm6
Lsm7
Lsm8
Lsmem1
Lsp1
Lsr
Lss
Ltb4r2
Ltbp1
Ltbp3
Ltbp4
Ltbr
Ltc4s
Lto1
Luc7l
Luc7l2
Luc7l3
Lucat1
Lurap1l
Lxn
Ly6e
Ly6e-dt
Ly6g5c
Ly6g6c
Ly6k
Ly9
Ly96
Lyn
Lynx1-slurp2
Lypd1
Lypd2
Lypd3
Lypd6
Lypd6b
Lypla1
Lypla2
Lypla2p1
Lyplal1
Lyrm1
Lyrm7
Lyve1
Lyz
Lzic
Lztr1
Lzts2
M1ap
Mab21l3
Mab21l4
Macf1
Macrod1
Macrod2
Mad1l1
Mad2l1bp
Madcam1
Madd
Maea
Mael
Maf
Maf1
Maff
Mafg-dt
Mafk
Mag
Magea4-as1
Mageb5
Maged1
Maged2
Mageh1
Magi1
Magi2
Magi2-as3
Magi3
Magix
Maip1
Mak16
Mal2
Mal2-as1
Malat1
Malsu1
Malt1
Mamdc2
Mamdc2-as1
Mamdc4
Maml2
Mamld1
Mamstr
Man1a2
Man1b1
Man1b1-dt
Man1c1
Man2a1
Man2a2
Man2b2
Manbal
Mancr
Manea
Maneal
Mansc1
Map1b
Map1lc3a
Map1lc3b
Map1s
Map2
Map2k1
Map2k3
Map2k4
Map2k5
Map2k6
Map2k7
Map3k13
Map3k14-as1
Map3k19
Map3k20
Map3k2-dt
Map3k3
Map3k4
Map3k7cl
Map3k8
Map4k2
Map4k3-dt
Map4k4
Map4k5
Map7d3
Mapk10
Mapk12
Mapk13
Mapk14
Mapk1ip1l
Mapk6
Mapk6-dt
Mapk6p1
Mapk7
Mapk8
Mapk8ip1
Mapk8ip3
Mapkap1
Mapkapk3
Mapkapk5
Mapkbp1
Mapre2
Mapre3
Mapt
Mapt-it1
Marc1
Marc2
March10
March2
March6
March7
March9
Marf1
Mark1
Mark2
Mark2p6
Mark3
Mark4
Mars
Mars2
Marveld1
Marveld2
Marveld3
Masp2
Mast1
Mast2
Mast3
Mast4
Mastl
Mat2a
Mat2b
Matk
Matn1-as1
Matn2
Matn4
Matr3
Mau2
Max
Maz
Mb
Mbd1
Mbd3l1
Mbd5
Mbd6
Mbnl1
Mbnl1-as1
Mbnl2
Mbnl3
Mboat2
Mboat4
Mboat7
Mbp
Mbtps1
Mbtps2
Mc1r
Mc3r
Mc5r
Mcc
Mccc2
Mcemp1
Mcf2l
Mcf2l2
Mcidas
Mcl1
Mcm10
Mcm2
Mcm3
Mcm3ap
Mcm3ap-as1
Mcm4
Mcm5
Mcm8
Mcmdc2
Mcoln2
Mcph1
Mcrip1
Mcrip2
Mctp2
Mcts1
Mcts2p
Mcu
Mcub
Mdc1
Mdfi
Mdfic
Mdga1
Mdh1
Mdh2
Mdk
Mdm2
Mdm4
Mdp1
Mds2
Me2
Me3
Meak7
Mecom
Mecp2
Mecr
Med1
Med11
Med12
Med12l
Med13l
Med15
Med15p3
Med15p9
Med17
Med18
Med21
Med24
Med25
Med28
Med28p3
Med29
Med30
Med31
Med9
Mef2a
Mef2ap1
Mef2c
Mef2c-as1
Mef2c-as2
Mefv
Megf6
Megf8
Mei1
Meig1
Meiob
Meis1
Meis1-as3
Meis2
Meis3
Meis3p1
Memo1p4
Men1
Mepce
Mertk
Mest
Mestit1
Met
Metap1
Metap1d
Metap2
Metrn
Metrnl
Mettl14
Mettl14-dt
Mettl15
Mettl16
Mettl17
Mettl21a
Mettl22
Mettl25
Mettl27
Mettl2a
Mettl2b
Mettl7a
Mettl7b
Mettl8
Mettl9
Mex3a
Mex3c
Mfap3
Mff
Mfge8
Mfn1
Mfn2
Mfrp
Mfsd1
Mfsd11
Mfsd12
Mfsd13a
Mfsd13b
Mfsd14b
Mfsd2b
Mfsd3
Mfsd4a
Mfsd4b
Mfsd4bp1
Mfsd5
Mfsd8
Mfsd9
Mga
Mgam
Mgat1
Mgat2
Mgat3
Mgat4b
Mgat4c
Mgat5
Mgat5b
Mgll
Mgme1
Mgmt
Mgrn1
Mgst1
Mgst2
Mgst3
Mhencr
Mia2
Mia3
Miat
Miatnb
Mib1
Mica
Mical2
Micall1
Micb
Micos10
Micos10-nbl1
Micos10p4
Micu3
Mid1ip1
Mid1ip1-as1
Midn
Mief1
Mief2
Mier1
Mif
Mif4gd
Mif-as1
Miga1
Miga2
Miip
Milr1
Mimt1
Mincr
Mindy1
Mindy2
Mindy4
Minpp1
Mios
Mip
Mipepp3
Mipol1
Mir100hg
Mir107
Mir1181
Mir1185-1
Mir1199
Mir1204
Mir1206
Mir1208
Mir1224
Mir1229
Mir1243
Mir1244-1
Mir1257
Mir125a
Mir1268a
Mir1281
Mir1282
Mir1292
Mir130a
Mir130b
Mir1322
Mir135b
Mir137
Mir138-2
Mir141
Mir145
Mir146b
Mir151b
Mir152
Mir1538
Mir1539
Mir154
Mir155
Mir155hg
Mir17hg
Mir181a1
Mir181b1
Mir1825
Mir190a
Mir191
Mir1915
Mir193a
Mir193bhg
Mir194-2hg
Mir199a2
Mir200a
Mir200b
Mir200c
Mir200chg
Mir2110
Mir2116
Mir2117
Mir2117hg
Mir212
Mir216a
Mir219a1
Mir2276
Mir2277
Mir22hg
Mir2682
Mir26a1
Mir29b2chg
Mir300
Mir301b
Mir30a
Mir30c2
Mir3131
Mir3138
Mir3142
Mir3142hg
Mir3143
Mir3148
Mir3150bhg
Mir3153
Mir3154
Mir3165
Mir3166
Mir3173
Mir3174
Mir3175
Mir3176
Mir3178
Mir3180-4
Mir3180-5
Mir3181
Mir3184
Mir3189
Mir3193
Mir3195
Mir3197
Mir3199-1
Mir3199-2
Mir3200
Mir320a
Mir330
Mir33b
Mir342
Mir345
Mir34ahg
Mir3609
Mir3610
Mir3615
Mir3646
Mir3650
Mir3652
Mir3655
Mir3659
Mir365a
Mir3678
Mir3680-1
Mir3680-2
Mir3681hg
Mir3684
Mir378a
Mir378d2
Mir378h
Mir3917
Mir3928
Mir3934
Mir3945hg
Mir3976hg
Mir422a
Mir423
Mir425
Mir4253
Mir4258
Mir4276
Mir4279
Mir4280
Mir4287
Mir429
Mir4307hg
Mir4317
Mir4323
Mir4421
Mir4422
Mir4422hg
Mir4425
Mir4429
Mir4434
Mir4435-2hg
Mir4437
Mir4442
Mir4444-1
Mir4448
Mir4449
Mir4453
Mir4453hg
Mir4455
Mir4456
Mir4458hg
Mir4462
Mir4470
Mir4472-2
Mir4479
Mir4487
Mir4488
Mir4489
Mir4495
Mir4496
Mir449c
Mir4505
Mir4506
Mir4513
Mir4515
Mir4519
Mir4520-1
Mir4520-2
Mir4521
Mir4522
Mir4523
Mir4527hg
Mir4529
Mir4638
Mir4645
Mir4651
Mir4664
Mir4665
Mir4669
Mir4687
Mir4707
Mir4710
Mir4711
Mir4727
Mir4733
Mir4734
Mir4736
Mir4738
Mir4740
Mir4741
Mir4756
Mir4757
Mir4761
Mir4781
Mir4783
Mir4785
Mir4799
Mir484
Mir492
Mir496
Mir497hg
Mir4999
Mir5001
Mir5003
Mir5006
Mir503hg
Mir5087
Mir5090
Mir5091
Mir5093
Mir5188
Mir518c
Mir5197
Mir520c
Mir544b
Mir548aa2
Mir548ak
Mir548al
Mir548aq
Mir548aw
Mir548d2
Mir548n
Mir548o
Mir550a2
Mir550b2
Mir5572
Mir5587
Mir567
Mir5680
Mir5684
Mir5689hg
Mir5694
Mir5696
Mir5703
Mir5707
Mir5708
Mir574
Mir5787
Mir589
Mir600
Mir604
Mir6070
Mir6076
Mir6081
Mir6084
Mir6089
Mir611
Mir6125
Mir6165
Mir628
Mir632
Mir635
Mir636
Mir638
Mir639
Mir647
Mir648
Mir6500
Mir6506
Mir6508
Mir6510
Mir6514
Mir6515
Mir6516
Mir658
Mir670hg
Mir6720
Mir6732
Mir6743
Mir6749
Mir676
Mir6771
Mir6774
Mir6777
Mir6781
Mir6784
Mir6787
Mir6789
Mir6795
Mir6804
Mir6808
Mir6811
Mir6818
Mir6820
Mir6821
Mir6823
Mir6828
Mir6833
Mir6834
Mir6845
Mir6847
Mir6853
Mir6864
Mir6867
Mir6869
Mir6872
Mir6875
Mir6876
Mir6887
Mir7155
Mir7157
Mir7160
Mir718
Mir7-3
Mir7-3hg
Mir759
Mir760
Mir762hg
Mir7703
Mir7704
Mir7706
Mir7844
Mir7849
Mir7850
Mir7973-1
Mir7973-2
Mir8059
Mir8064
Mir8072
Mir8078
Mir873
Mir92b
Mir935
Mir9-3hg
Mir942
Mir99ahg
Mir99b
Mirlet7a1hg
Mirlet7bhg
Mirlet7e
Mirlet7i
Mis12
Misp3
Mitf
Mki67
Mkln1
Mknk1
Mkrn2
Mkrn3
Mkx
Mlec
Mlf1
Mlh1
Mlip
Mlip-it1
Mllt10
Mllt11
Mllt6
Mlph
Mlx
Mmaa
Mmachc
Mmd
Mme
Mmp11
Mmp14
Mmp20
Mmp23b
Mmp24os
Mmp25-as1
Mmp28
Mmp3
Mmrn1
Mnat1
Mnd1
Mnx1-as1
Mob1ap1
Mob1b
Mob4
Mobp
Mocs1p1
Mocs3
Mogat2
Mogat3
Mok
Mon1a
Mon1b
Mon2
Morc2-as1
Morc3
Morf4l1
Morf4l2-as1
Morf4l2p1
Morn2
Mosmo
Mospd2
Mospd3
Mov10
Mov10l1
Mpdu1
Mpg
Mphosph10
Mphosph9
Mpi
Mpig6b
Mpl
Mpnd
Mpp3
Mpp7-dt
Mpst
Mpv17
Mpzl1
Mr1
Mras
Mrfap1
Mrgprf-as1
Mri1
Mrm1
Mrm3
Mrnip
Mroh1
Mroh2b
Mrpl1
Mrpl10
Mrpl15
Mrpl15p1
Mrpl18
Mrpl19
Mrpl2
Mrpl20
Mrpl20-as1
Mrpl22
Mrpl30
Mrpl32
Mrpl33
Mrpl34
Mrpl35
Mrpl35p2
Mrpl35p4
Mrpl37
Mrpl40
Mrpl42
Mrpl45
Mrpl49
Mrpl52
Mrpl54
Mrpl58
Mrps11
Mrps12
Mrps16
Mrps17
Mrps17p1
Mrps18a
Mrps18b
Mrps18c
Mrps18cp6
Mrps2
Mrps21
Mrps21p1
Mrps22
Mrps25
Mrps27
Mrps30
Mrps31p4
Mrps35
Mrps36
Mrps6
Mrps6p2
Mrps7
Mrrf
Mrtfb
Mrto4
Mrvi1
Mrvi1-as1
Ms4a8
Msantd3
Msh2
Msh3
Msh5
Msh5-sapcd1
Msh6
Msi2
Msl1
Msl3
Msl3p1
Msln
Msmb
Msmo1
Msnp1
Msra
Msrb1
Msrb3
Mst1p2
Msto1
Msto2p
Msx2
Mt1cp
Mt1f
Mt1l
Mt1x
Mt2a
Mt2p1
Mta1
Mta2
Mta3
Mtap
Mtapp2
Mtatp6p23
Mtbp
Mtcl1
Mtco1p12
Mtco1p2
Mtco2p23
Mtco3p12
Mtcybp43
Mtdh
Mterf1
Mterf4
Mtf2
Mtfp1
Mtfr1
Mtfr1l
Mtg1
Mtg2
Mthfd1
Mthfd1l
Mthfd2
Mthfd2l
Mthfd2p7
Mthfr
Mthfs
Mtif2
Mtm1
Mtmr11
Mtmr12
Mtmr14
Mtmr2
Mtmr3
Mtmr7
Mtmr9
Mtnd4p7
Mtnd5p20
Mto1
Mtr
Mtrex
Mtrf1
Mtrnr2l1
Mtrr
Mttp
Mtx1
Mtx2
Muc1
Muc12
Muc19
Muc2
Muc20
Muc20-ot1
Muc20p1
Muc21
Muc3a
Muc5ac
Mus81
Mustn1
Mvb12a
Mvb12b
Mvd
Mvk
Mvp
Mx1
Mx2
Mxd1
Mxd3
Mxi1
Mxra7
Myadm
Myb
Mybl2
Mybpc1
Myc
Mycbpap
Mycl
Myd88
Myef2
Myeov
Myh14
Myh7b
Myh9
Myl12a
Myl12b
Myl12bp2
Myl2
Myl4
Myl5
Myl6
Myl6b
Mylip
Mylk-as1
Mylk-as2
Mylpf
Mynn
Myo15a
Myo15b
Myo16
Myo16-as1
Myo18a
Myo18b
Myo19
Myo1b
Myo1c
Myo1e
Myo1g
Myo3b
Myo3b-as1
Myo5b
Myo5c
Myo6
Myo7a
Myo9b
Myocos
Myof
Myom1
Myom2
Myoz3
Mypn
Myrf
Myrip
Myt1l
Myzap
Mzb1
Mzf1-as1
Mzt2b
N4bp2
N4bp2l2
NA
Naa15
Naa16
Naa20
Naa25
Naa30
Naa35
Naa38
Naa40
Naa60
Naaa
Naalad2
Naaladl2
Nab2
Nabp1
Nabp2
Naca
Naca4p
Nacap8
Nadk
Nadsyn1
Nagk
Naglu
Nagpa-as1
Nags
Nampt
Nanog
Nanogp11
Nanos3
Nans
Napa-as1
Napg
Naprt
Napsa
Napsb
Narf
Nasp
Nat1
Nat10
Nat14
Nat8
Nat9
Nav2
Nav2-as3
Nav2-it1
Nav3
Naxd
Naxe
Nbas
Nbdy
Nbea
Nbeal1
Nbeal2
Nbl1
Nbpf12
Nbpf26
Nbr1
Nbr2
Ncan
Ncapd2
Ncapd2p1
Ncapg
Ncapg2
Ncaph
Ncaph2
Ncbp1
Ncdn
Ncf1c
Ncf2
Ncf4
Ncf4-as1
Nck1
Nck2
Nckap5
Nckap5-it1
Ncl
Ncln
Ncoa1
Ncoa2
Ncoa3
Ncoa4p2
Ncoa4p3
Ncoa4p4
Ncoa6
Ncoa7
Ncor1
Ncor2
Ncr3lg1
Ncstn
Ndc80
Nde1
Ndel1
Ndfip1
Ndfip2
Ndor1
Ndrg1
Ndrg2
Ndrg4
Ndufa13
Ndufa3
Ndufa3p2
Ndufa3p3
Ndufa4l2
Ndufa5
Ndufa6-dt
Ndufa7
Ndufa9
Ndufaf2
Ndufaf3
Ndufaf4p1
Ndufaf5
Ndufaf6
Ndufaf7
Ndufaf8
Ndufb10
Ndufb10p1
Ndufb2
Ndufb3
Ndufb4
Ndufb4p4
Ndufb5
Ndufb6
Ndufb9
Ndufb9p3
Ndufc1
Ndufs2
Ndufs3
Ndufs4
Ndufs5
Ndufs5p3
Ndufs5p5
Ndufs6
Ndufs7
Ndufs8
Ndufv1
Ndufv2
Ndufv3
Neat1
Neb
Necab3
Necap1
Necap2
Nectin1
Nectin2
Nectin3
Nectin4
Nedd1
Nedd4l
Nedd8
Nedd8-mdp1
Nedd9
Neil1
Neil2
Neil3
Nek10
Nek11
Nek6
Nek7
Nelfa
Nelfb
Nelfcd
Nelfe
Nemp1
Nenf
Neo1
Net1
Neu3
Neu4
Neurl1
Neurl1-as1
Neurl4
Neurod1
Nf1
Nf2
Nfasc
Nfat5
Nfatc1
Nfatc2
Nfatc2ip
Nfatc3
Nfatc4
Nfe2l1
Nfe4
Nfia
Nfia-as1
Nfic
Nfkb1
Nfkb2
Nfkbia
Nfkbib
Nfkbil1
Nfkbiz
Nfrkb
Nfx1
Nfya
Nfyc
Ngdn
Ngef
Ngfr
Ngrn
Nhej1
Nhlrc3
Nhlrc4
Nhp2p2
Nhsl1
Nif3l1
Nifk-as1
Nim1k
Ninj1
Nip7
Nip7p1
Nip7p2
Nipa1
Nipa2
Nipal3
Nipbl
Nipbl-dt
Nipsnap1
Nipsnap2
Nipsnap3b
Nisch
Nit1
Nit2
Nkain1
Nkain2
Nkapd1
Nkd1
Nkiras2
Nkpd1
Nktr
Nkx2-1
Nkx2-1-as1
Nlgn1
Nlk
Nln
Nlrc5
Nlrp1
Nlrp12
Nlrp14
Nlrx1
Nmb
Nmd3
Nme1
Nme1-nme2
Nme2
Nme4
Nme7
Nmnat1
Nmral1
Nmral2p
Nmrk1
Nmt1
Nnmt
Nnt
Nob1
Noc3l
Noc4l
Noct
Nod2
Nog
Nol11
Nol12
Nol4l
Nol7
Nol8p1
Nolc1
Nomo1
Nomo3
Nono
Nop14
Nop14-as1
Nop2
Nop53
Nop56
Nop58
Nop9
Nos1ap
Nos3
Nostrin
Notch3
Notch4
Nova1
Nova2
Nox4
Nox5
Noxa1
Npas1
Npas2
Npas3
Npas4
Npc1
Npepl1
Npepps
Npffr1
Npffr2
Npl
Nploc4
Npm1
Npm1p29
Npm1p32
Npm1p46
Npm2
Npm3
Nppa
Npr2
Npr3
Nprl3
Nptx2
Npw
Nqo2
Nr1d2
Nr1h2
Nr1h3
Nr1i3
Nr2c2
Nr2e3
Nr2f1
Nr2f1-as1
Nr2f2
Nr2f2-as1
Nr3c1
Nr3c2
Nr4a1
Nr4a3
Nr5a2
Nrbf2
Nrbp1
Nrbp2
Nrcam
Nrep
Nrf1
Nrg1
Nrg2
Nrg3
Nrip1
Nrip3
Nrir
Nrm
Nrn1
Nrn1l
Nrp1
Nrp2
Nrsn1
Nrsn2
Nrtn
Nsa2
Nsd1
Nsd2
Nsdhl
Nsg2
Nsmaf
Nsmce1
Nsmce1-dt
Nsmce2
Nsrp1
Nsun3
Nsun4
Nsun6
Nsun7
Nt5c1a
Nt5c2
Nt5cp1
Nt5cp2
Nt5dc1
Nt5m
Ntf3
Nthl1
Ntmt1
Ntn5
Ntng1
Ntpcr
Ntrk1
Nts
Nuak2
Nub1
Nubp1
Nubp2
Nubpl
Nucb1
Nucb2
Nudc
Nudcd3
Nudt1
Nudt13
Nudt14
Nudt16
Nudt16l1
Nudt16p1
Nudt17
Nudt19
Nudt2
Nudt22
Nudt4
Nudt5
Nudt7
Nudt9
Nuf2
Numb
Nup107
Nup188
Nup210l
Nup214
Nup35
Nup50
Nup58
Nup93
Nupl2
Nusap1
Nutf2
Nutf2p2
Nutm1
Nutm2a-as1
Nvl
Nwd1
Nxf1
Nxnl1
Nxnl2
Nxnp1
Nxpe1
Nxpe3
Nxph3
Nxt2
Oard1
Oas1
Oas2
Oas3
Oat
Oaz1
Oaz3
Oca2
Ocel1
Ociad1
Ocln
Odaph
Odc1-dt
Odf2
Odf2l
Odf3b
Odf3l2
Odr4
Ofcc1
Ofd1
Oga
Ogdh
Ogfod1
Ogfod2
Ogfod3
Ogfr
Ogfrp1
Ogg1
Ogt
Oip5-as1
Oit3
Olfm1
Olfml3
Olmalinc
Oma1
Onecut1
Oosp1p1
Oosp1p2
Opa1
Opn3
Opn5
Oprl1
Oprm1
Optn
Or10ae3p
Or10j6p
Or10n1p
Or10u1p
Or10x1
Or11q1p
Or14j1
Or1d4
Or2a14
Or2h1
Or4a44p
Or4f15
Or52n2
Or5b17
Or6e1p
Or6x1
Or7e122p
Or7e14p
Or7e91p
Or8x1p
Or9a4
Orai1
Orai2
Orc3
Orc4
Orc6
Orm1
Ormdl2
Ormdl3
Os9
Osbp2
Osbpl10
Osbpl2
Osbpl3
Osbpl5
Osbpl6
Osbpl8
Osbpl9
Oscp1
Oser1-dt
Osgepl1-as1
Osgin1
Osgin2
Osm
Osmr
Osr2
Ostc
Ostf1
Otof
Otop1
Otop2
Otor
Otp
Otub1
Otud1
Otud4
Otud6b
Otud6b-as1
Otulin
Ovgp1
Ovol1
Ovol1-as1
Oxa1l
Oxct1-as1
Oxld1
Oxnad1
Oxr1
Oxsm
Oxsr1
P2rx3
P2rx4
P2rx5
P2rx6
P2ry2
P2ry6
P3h2
P3h3
P3h4
P4ha2
P4htm
Pa2g4
Paaf1
Pabpc1
Pabpc1l
Pabpc1p10
Pabpn1
Pacerr
Pacrg
Pacrg-as1
Pacrg-as3
Pacrgl
Pacs1
Pacsin1
Pacsin2
Padi4
Pafah1b2
Pafah1b3
Pah
Paics
Paip2
Pak2
Pak4
Pak6
Palld
Palm
Palmd
Pam
Pam16
Pan2
Pan3
Pank2
Panx1
Paox
Papola
Papss2
Paqr4
Paqr7
Paqr8
Paqr9
Paqr9-as1
Pard3-as1
Pard6a
Pard6b
Pard6g-as1
Park7
Parp10
Parp14
Parp15
Parp2
Parp3
Parp8
Parpbp
Part1
Pask
Patj
Patl2
Patz1
Paupar
Pawr
Pawrp1
Pax6
Pax8
Pax8-as1
Pax9
Paxbp1-as1
Paxip1-as2
Paxx
Pbdc1
Pbx1
Pbx3
Pbxip1
Pc
Pca3
Pcat1
Pcat14
Pcat6
Pcat7
Pcbd2
Pcbp1
Pcbp1-as1
Pcbp2
Pcbp3
Pcca
Pccb
Pcdh10
Pcdh15
Pcdh7
Pcdha12
Pcdha7
Pcdha8
Pcdhac1
Pcdhac2
Pcdhb14
Pcdhb16
Pcdhb17p
Pcdhb2
Pcdhb4
Pcdhb8
Pcdhb9
Pcdhgb1
Pcdhgb2
Pcdhgb5
Pcdhgb7
Pcdhgc3
Pced1b
Pced1b-as1
Pcf11
Pcgf1
Pcgf3
Pcgf5
Pcif1
Pck1
Pclaf
Pcm1
Pcmt1
Pcmtd2
Pcna
Pcnap1
Pcnp
Pcnt
Pcnx1
Pcnx2
Pcnx3
Pcnx4
Pcolce
Pcolce2
Pcoth
Pcsk4
Pcsk5
Pcsk6
Pcsk7
Pcsk9
Pctp
Pcyox1l
Pcyt1a
Pdcd11
Pdcd2l
Pdcd4
Pdcd5
Pdcd6
Pdcd6ip
Pdcd6ipp2
Pdcl3
Pde11a
Pde12
Pde1b
Pde1c
Pde3a
Pde3b
Pde4c
Pde4d
Pde6a
Pde6b
Pde7a
Pde8a
Pde9a
Pdgfc
Pdgfd
Pdgfra
Pdgfrb
Pdha1p1
Pdhx
Pdia3
Pdia3p1
Pdia5
Pdik1l
Pdilt
Pdk1
Pdk2
Pdk3
Pdlim1
Pdlim2
Pdlim3
Pdlim4
Pdlim5
Pdlim7
Pdp1
Pdp2
Pdpk1
Pdpr
Pds5b
Pdss1
Pdss2
Pdxdc1
Pdxk
Pdzd2
Pdzph1p
Pea15
Peak1
Pear1
Pebp1
Pecam1
Peg10
Peli1
Peli2
Pelo
Pemt
Per3
Pes1
Pex1
Pex11a
Pex11b
Pex13
Pex14
Pex26
Pex3
Pex5
Pfas
Pfdn1
Pfdn5
Pfdn6
Pfkfb2
Pfkfb3
Pfkfb4
Pfkl
Pfkm
Pfkp
Pgam1
Pgam1p5
Pgam5
Pgap2
Pgbd1
Pgbd2
Pgc
Pgd
Pgf
Pgghg
Pgk1
Pglyrp2
Pgm1
Pgm2
Pgm2l1
Pgpep1
Pgs1
Phactr2
Phactr3
Phactr4
Phax
Phb
Phb2
Phbp19
Phc2
Phf1
Phf10
Phf11
Phf12
Phf13
Phf14
Phf19
Phf2
Phf20
Phf20l1
Phf21a
Phf23
Phf3
Phf6
Phf7
Phf8
Phgdh
Phkb
Phkg2
Phldb1
Phldb2
Phldb3
Phlpp1
Phospho1
Phospho2
Phpt1
Phrf1
Phtf2
Phyh
Phyhd1
Phyhipl
Pi16
Pi4k2a
Pias1
Pias4
Pibf1
Pick1
Pidd1
Pif1
Pifo
Pigb
Pigc
Pigg
Pigl
Pigpp3
Pigq
Pigr
Pigs
Pigt
Pigu
Pigv
Pigw
Pigx
Pigy-dt
Pih1d3
Pik3ap1
Pik3c2a
Pik3c2b
Pik3c3
Pik3ca
Pik3cd
Pik3cd-as2
Pik3cg
Pik3ip1-as1
Pik3r1
Pik3r2
Pik3r3
Pikfyve
Pim1
Pim2
Pim3
Pimreg
Pin1
Pin4
Pinlyp
Pip4k2c
Pip5k1a
Pip5k1b
Pip5kl1
Pipox
Pitpna
Pitpna-as1
Pitpnb
Pitpnc1
Pitx1
Pitx3
Piwil1
Piwil2
Piwil4
Pjvk
Pkd1
Pkd2
Pkd2l1
Pkdcc
Pkhd1l1
Pkia
Pkib
Pkig
Pkm
Pkmp4
Pkn1
Pkn2
Pkn2-as1
Pknox1
Pkp2
Pkp3
Pkp4
Pla1a
Pla2g10
Pla2g15
Pla2g16
Pla2g1b
Pla2g2a
Pla2g2c
Pla2g2d
Pla2g2e
Pla2g2f
Pla2g4b
Pla2g4c
Pla2g4d
Pla2g4e-as1
Pla2g4f
Pla2g6
Plac4
Plac9
Plagl1
Plat
Plau
Plaur
Plb1
Plbd1-as1
Plbd2
Plcb1
Plcb2
Plcd3
Plcd4
Plce1-as2
Plcg1
Plcg2
Plch1
Plch2
Plcxd1
Plcxd2
Plcxd2-as1
Pld1
Pld2
Pld3
Plec
Plekha1
Plekha2
Plekha3
Plekha4
Plekha5
Plekha7
Plekha8
Plekhb1
Plekhb2
Plekhd1
Plekhf1
Plekhf2
Plekhg1
Plekhg2
Plekhg3
Plekhg4
Plekhh1
Plekhh2
Plekhh3
Plekhj1
Plekhm1p1
Plekhm2
Plekhm3
Plekhn1
Plekho2
Plg
Plgla
Plin1
Plin2
Plin3
Plin5
Plk1
Plk2
Plk3
Plk4
Pllp
Plod1
Plod2
Plpbp
Plpp3
Plpp5
Plpp6
Plppr1
Pls1
Pls3
Plxdc1
Plxna1
Plxnb2
Plxnc1
Plxnd1
Pmaip1
Pmel
Pmepa1
Pml
Pmm1
Pmm2
Pmp22
Pmpca
Pmpcb
Pms1
Pms2cl
Pnkd
Pnkp
Pnmt
Pnn
Pno1
Pnp
Pnpla2
Pnpla3
Pnpla5
Pnpla6
Pnpla7
Pnpla8
Pnpo
Pnrc1
Pnrc2
Poc1b
Poc1b-as1
Poc1b-galnt4
Podxl
Pofut1
Pogk
Poglut1
Pola1
Pola2
Polb
Pold3
Poldip2
Poldip3
Pole2
Pole3
Pole4
Polg
Polh
Poli
Polk
Polm
Poln
Polr1a
Polr1b
Polr1c
Polr1d
Polr1e
Polr2a
Polr2b
Polr2c
Polr2f
Polr2g
Polr2h
Polr2k
Polr2m
Polr3a
Polr3b
Polr3c
Polr3d
Polr3e
Polr3f
Polr3g
Polr3gl
Polr3k
Pom121
Pomk
Pomp
Pomt1
Pomt2
Pop1
Pop4
Pop7
Por
Pot1-as1
Pou2af1
Pou2f1
Pou2f2
Pou2f3
Pou4f2
Pou6f2
Ppa2
Ppan
Ppan-p2ry11
Ppara
Ppard
Ppargc1a
Ppargc1b
Ppcdc
Ppcs
Ppef1
Ppfia1
Ppfia2
Ppfia3
Ppfibp1
Ppfibp2
Pphln1
Ppia
Ppiap23
Ppiap25
Ppiap31
Ppiap35
Ppiap4
Ppiap63
Ppiap68
Ppie
Ppif
Ppig
Ppih
Ppil2
Ppip5k1
Ppip5k2
Ppm1a
Ppm1b
Ppm1d
Ppm1f
Ppm1g
Ppm1k-dt
Ppm1l
Ppm1m
Ppm1n
Ppme1
Ppp1cb
Ppp1r10
Ppp1r11
Ppp1r11p1
Ppp1r11p2
Ppp1r12b
Ppp1r13b
Ppp1r14a
Ppp1r15a
Ppp1r16a
Ppp1r1b
Ppp1r1c
Ppp1r21
Ppp1r26
Ppp1r26-as1
Ppp1r27
Ppp1r32
Ppp1r37
Ppp1r3f
Ppp1r3g
Ppp1r7
Ppp1r8
Ppp1r9a
Ppp2r1a
Ppp2r1b
Ppp2r2a
Ppp2r2b
Ppp2r2c
Ppp2r2d
Ppp2r5b
Ppp2r5c
Ppp2r5d
Ppp2r5e
Ppp3cb-as1
Ppp3cc
Ppp4c
Ppp4r1
Ppp4r1-as1
Ppp4r1l
Ppp4r2
Ppp4r4
Ppp5c
Ppp6r1
Ppp6r2
Ppp6r3
Pprc1
Ppt1
Ppt2
Ppt2-egfl8
Ppwd1
Ppy
Pqbp1
Pqlc1
Pqlc2
Pqlc2l
Pqlc3
Prap1
Prcc
Prcd
Prcp
Prdm1
Prdm11
Prdm16
Prdm2
Prdm5
Prdm7
Prdm8
Prdx2
Prdx3p4
Prdx4
Prdx5
Prdx6
Prelid1
Prelid3a
Prelid3bp7
Prepl
Prickle1
Prickle2
Prickle4
Prim2
Primpol
Prkaa1
Prkaa2
Prkab1
Prkaca
Prkacb
Prkar1a
Prkar2a
Prkar2a-as1
Prkca
Prkca-as1
Prkcd
Prkce
Prkcg
Prkch
Prkcq-as1
Prkcsh
Prkcz
Prkd2
Prkrip1
Prky
Prm2
Prmt1
Prmt2
Prmt3
Prmt5
Prmt5-as1
Prmt6
Prmt7
Prnp
Prnt
Proca1
Procr
Prom1
Prom2
Prorsd1p
Pros1
Proser2
Proser3
Prox1
Prox2
Proz
Prpf18
Prpf3
Prpf31
Prpf38a
Prpf38b
Prpf4
Prpf40b
Prpf4b
Prpf8
Prps1
Prpsap2
Prr11
Prr12
Prr13
Prr13p5
Prr14
Prr14l
Prr15
Prr26
Prr29
Prr3
Prr34-as1
Prr5
Prr5-arhgap8
Prr5l
Prr7
Prrc2a
Prrc2b
Prrc2c
Prrg1
Prrg2
Prrt1b
Prrt3
Prrt3-as1
Prrx1
Prss12
Prss16
Prss21
Prss23
Prss29p
Prss3
Prss30p
Prss36
Prss56
Prtfdc1
Prtn3
Prune1
Prune2
Prx
Prxl2a
Prxl2b
Psat1
Psat1p3
Psca
Psd4
Psen1
Psenen
Pskh1
Pskh2
Psma2p2
Psma2p3
Psma3
Psma3-as1
Psma4
Psma6
Psma7
Psmb3
Psmb4
Psmb6
Psmb7
Psmb8
Psmb8-as1
Psmb9
Psmc1
Psmc1p9
Psmc2
Psmc4
Psmc5
Psmc6
Psmd1
Psmd10p2
Psmd11
Psmd13
Psmd14
Psmd2
Psmd3
Psmd4
Psmd7
Psmd8
Psmd9
Psme1
Psme2
Psme2p2
Psme3
Psmf1
Psmg2
Psmg3
Psmg3-as1
Psmg4
Psors1c1
Psrc1
Pstk
Pstpip1
Ptafr
Ptbp1
Ptcd1
Ptcd2
Ptcd3
Ptch2
Ptcsc2
Ptcsc3
Ptdss1
Ptdss2
Pten
Pter
Ptgds
Ptger4
Ptger4p2
Ptges
Ptges2
Ptges3l-aarsd1
Ptges3p4
Ptgfr
Ptgr2
Ptgs1
Ptk2
Ptk2b
Ptk7
Ptma
Ptms
Ptov1
Ptp4a1
Ptp4a1p6
Ptp4a2
Ptp4a2p1
Ptpa
Ptpmt1
Ptpn1
Ptpn11
Ptpn12
Ptpn13
Ptpn18
Ptpn22
Ptpn23
Ptpn4
Ptpn6
Ptpn7
Ptpra
Ptpre
Ptprf
Ptprg
Ptprj-as1
Ptprk
Ptprm
Ptprq
Ptpru
Ptprvp
Ptprz1
Ptrh1
Pts
Pttg1
Pudp
Puf60
Pura
Purpl
Pus1
Pus10
Pus7
Pusl1
Pvt1
Pwp1
Pwp2
Pwwp2b
Pwwp3a
Pxdn
Pxk
Pxmp2
Pxn
Pxn-as1
Pxylp1
Pycard
Pycr2
Pygo1
Pyhin1
Pyroxd1
Qars
Qki
Qpct
Qpctl
Qrich1
Qrsl1
Qser1
Qsox1
Qsox2
Qtrt1
Qtrt2
R3hcc1
R3hcc1l
R3hdm1
R3hdm2
Rab10
Rab11a
Rab11b
Rab11b-as1
Rab11fip3
Rab11fip4
Rab11fip5
Rab12
Rab14
Rab15
Rab17
Rab18
Rab19
Rab22a
Rab24
Rab25
Rab26
Rab27a
Rab27b
Rab2a
Rab30
Rab30-as1
Rab31
Rab33b
Rab37
Rab3d
Rab3gap1
Rab3il1
Rab3ip
Rab40b
Rab40c
Rab42
Rab4a
Rab4b
Rab4b-egln2
Rab5a
Rab5b
Rab5if
Rab7a
Rab7b
Rab8a
Rab8b
Rabac1
Rabep1
Rabepk
Rabgap1
Rabgap1l
Rabgef1
Rabggtb
Rabl2a
Rabl3
Rabl6
Rac1
Rac2
Rac3
Racgap1
Rad17
Rad23a
Rad23b
Rad50
Rad51
Rad51ap1
Rad51ap1p1
Rad51b
Rad51c
Rad54b
Rad54l
Rad9a
Rad9b
Rae1
Raet1e
Rag1
Rag2
Rai1
Rai14
Rala
Ralb
Ralbp1
Ralgapa1
Ralgapa1p1
Ralgapb
Ralgps1
Ralgps2
Raly
Raly-as1
Ralyl
Ramp1
Ran
Ranbp1
Ranbp17
Ranbp2
Ranbp20p
Rap1a
Rap1b
Rap1gap
Rap1gap2
Rap1gds1
Rap2a
Rap2b
Rap2c
Rap2c-as1
Rapgef1
Rapgef2
Rapgef3
Rapgef4
Rapgef5
Rapgefl1
Rapsn
Rara
Rarg
Rarres3
Rars
Rasa1
Rasa2
Rasa4
Rasal1
Rasal2
Rasal2-as1
Rasgef1b
Rasgrf1
Rasgrp2
Rasgrp3
Rasip1
Rasl10a
Rasl10b
Rasl11a
Rasl12
Rassf1
Rassf10
Rassf1-as1
Rassf3
Rassf4
Rassf5
Rassf6
Rassf7
Rassf8
Raver1
Rb1
Rbak
Rbakdn
Rbak-rbakdn
Rbbp4
Rbbp6
Rbbp7
Rbbp8
Rbck1
Rbfox2
Rbl2
Rbm10
Rbm11
Rbm11p1
Rbm12b
Rbm14
Rbm14-rbm4
Rbm15
Rbm17
Rbm23
Rbm24
Rbm25
Rbm26
Rbm26-as1
Rbm28
Rbm3
Rbm33
Rbm34
Rbm38
Rbm39
Rbm4
Rbm42
Rbm43
Rbm45
Rbm47
Rbm48
Rbm5
Rbm6
Rbm7
Rbm8a
Rbms1
Rbms3
Rbms3-as2
Rbmx
Rbmx2
Rbmxp1
Rbmy2jp
Rbp4
Rbp5
Rbpj
Rbpms
Rbpmslp
Rbx1
Rc3h1-it1
Rcan1
Rcan3
Rcc1
Rcc2
Rcc2-as1
Rccd1
Rce1
Rchy1
Rcl1
Rcn1
Rcn2
Rcn3
Rcor3
Rcsd1
Rd3
Rdh10
Rdh10-as1
Rdh11
Rdh13
Rdm1p5
Rdx
Recql4
Reep4
Reep5
Reep6
Reg4
Rel
Rela
Relch
Rell2
Relt
Rep15
Repin1
Reps2
Rer1
Rere
Rere-as1
Rerg
Rerg-as1
Resf1
Rest
Retreg1
Retreg2
Retreg3
Rev3l
Rex1bd
Rexo1l10p
Rexo1l1p
Rexo2
Rexo5
Rf00003
Rf00004
Rf00012
Rf00015
Rf00017
Rf00019
Rf00024
Rf00026
Rf00049
Rf00066
Rf00091
Rf00100
Rf00151
Rf00156
Rf00212
Rf00263
Rf00283
Rf00284
Rf00285
Rf00322
Rf00393
Rf00402
Rf00406
Rf00407
Rf00411
Rf00415
Rf00424
Rf00432
Rf00554
Rf00561
Rf00568
Rf00593
Rf00601
Rf00635
Rf01210
Rf01225
Rf01518
Rf01877
Rf01882
Rf01883
Rf01906
Rf01909
Rf01928
Rf01954
Rf01955
Rf01956
Rf01957
Rf01992
Rf02041
Rf02042
Rf02116
Rf02118
Rf02124
Rf02125
Rf02148
Rf02149
Rf02156
Rf02157
Rf02158
Rf02160
Rf02174
Rf02175
Rf02176
Rf02178
Rf02195
Rf02196
Rf02198
Rf02202
Rf02215
Rf02216
Rf02217
Rf02219
Rf02220
Rf02251
Rf02252
Rf02271
Rfc1
Rfc3
Rfc4
Rfc5
Rfesd
Rfesdp1
Rflna
Rfpl1s
Rftn1
Rfx3
Rfx3-as1
Rfx4
Rfx5
Rfx8
Rfxank
Rgl1
Rgl3
Rgmb
Rgn
Rgp1
Rgpd4-as1
Rgs10
Rgs11
Rgs12
Rgs14
Rgs17
Rgs2
Rgs20
Rgs3
Rgs4
Rgs5
Rgs9
Rgs9bp
Rhbdd1
Rhbdd2
Rhbdf2
Rhbg
Rhebl1
Rhno1
Rhoa
Rhob
Rhobtb2
Rhobtb3
Rhoc
Rhod
Rhof
Rhoh
Rhoj
Rhoq
Rhoqp1
Rhot1
Rhot2
Rhoxf1-as1
Rhpn1
Rhpn2
Ribc1
Ribc2
Ric1
Ric8a
Ric8b
Rif1
Rilp
Rimkla
Rimklb
Rin1
Rin2
Rin3
Ring1
Rint1
Riok1
Riok2
Riok3
Riox1
Ripk1
Ripk2
Ripk3
Ripor1
Ripor2
Ripor3
Ripply1
Rit1
Rita1
Rmc1
Rmdn2
Rmi1
Rmi2
Rmnd5a
Rmnd5b
Rmrp
Rn7sk
Rn7skp11
Rn7skp114
Rn7skp129
Rn7skp130
Rn7skp145
Rn7skp175
Rn7skp180
Rn7skp193
Rn7skp223
Rn7skp249
Rn7skp251
Rn7skp272
Rn7skp49
Rn7skp57
Rn7skp62
Rn7skp8
Rn7skp92
Rn7sl1
Rn7sl105p
Rn7sl116p
Rn7sl122p
Rn7sl132p
Rn7sl172p
Rn7sl181p
Rn7sl19p
Rn7sl2
Rn7sl284p
Rn7sl3
Rn7sl346p
Rn7sl353p
Rn7sl354p
Rn7sl356p
Rn7sl369p
Rn7sl382p
Rn7sl398p
Rn7sl401p
Rn7sl402p
Rn7sl414p
Rn7sl430p
Rn7sl431p
Rn7sl441p
Rn7sl445p
Rn7sl45p
Rn7sl475p
Rn7sl477p
Rn7sl493p
Rn7sl496p
Rn7sl505p
Rn7sl513p
Rn7sl523p
Rn7sl543p
Rn7sl551p
Rn7sl553p
Rn7sl563p
Rn7sl577p
Rn7sl600p
Rn7sl605p
Rn7sl607p
Rn7sl616p
Rn7sl629p
Rn7sl634p
Rn7sl636p
Rn7sl63p
Rn7sl645p
Rn7sl648p
Rn7sl665p
Rn7sl66p
Rn7sl674p
Rn7sl684p
Rn7sl704p
Rn7sl736p
Rn7sl743p
Rn7sl794p
Rn7sl811p
Rn7sl814p
Rn7sl817p
Rn7sl822p
Rn7sl832p
Rn7sl837p
Rn7sl849p
Rn7sl89p
Rna5s6
Rna5sp121
Rna5sp122
Rna5sp139
Rna5sp152
Rna5sp155
Rna5sp171
Rna5sp18
Rna5sp184
Rna5sp185
Rna5sp19
Rna5sp200
Rna5sp21
Rna5sp219
Rna5sp222
Rna5sp234
Rna5sp236
Rna5sp248
Rna5sp258
Rna5sp273
Rna5sp284
Rna5sp308
Rna5sp334
Rna5sp351
Rna5sp38
Rna5sp382
Rna5sp396
Rna5sp397
Rna5sp429
Rna5sp435
Rna5sp440
Rna5sp442
Rna5sp445
Rna5sp473
Rna5sp478
Rna5sp479
Rna5sp481
Rna5sp489
Rna5sp492
Rna5sp60
Rna5sp82
Rna5sp96
Rna5sp99
Rnase4
Rnase8
Rnaseh1-as1
Rnaseh2a
Rnaseh2b
Rnaseh2c
Rnasek
Rnasek-c17orf49
Rnd1
Rnd2
Rnf10
Rnf11
Rnf111
Rnf114
Rnf121
Rnf128
Rnf13
Rnf133
Rnf135
Rnf138
Rnf139
Rnf14
Rnf144a
Rnf144a-as1
Rnf144b
Rnf146
Rnf149
Rnf151
Rnf157
Rnf157-as1
Rnf165
Rnf166
Rnf167
Rnf17
Rnf180
Rnf181
Rnf183
Rnf185
Rnf187
Rnf19a
Rnf19b
Rnf2
Rnf20
Rnf207
Rnf208
Rnf212
Rnf212b
Rnf214
Rnf216p1
Rnf217
Rnf220
Rnf224
Rnf227
Rnf24
Rnf2p1
Rnf31
Rnf32
Rnf34
Rnf4
Rnf40
Rnf43
Rnf5
Rnf6p1
Rnf7p1
Rnft1
Rnft1-dt
Rnft2
Rngttp1
Rnls
Rnmt
Rnpc3
Rnpep
Rnpepl1
Rnps1
Rnu11
Rnu1-1
Rnu1-106p
Rnu1-117p
Rnu1-120p
Rnu1-122p
Rnu1-133p
Rnu1-142p
Rnu12
Rnu1-2
Rnu1-43p
Rnu1-59p
Rnu1-7p
Rnu1-8p
Rnu1-92p
Rnu2-1
Rnu2-17p
Rnu2-24p
Rnu2-2p
Rnu2-39p
Rnu2-51p
Rnu2-56p
Rnu2-63p
Rnu4-1
Rnu4-2
Rnu4-27p
Rnu4-30p
Rnu4-37p
Rnu4-52p
Rnu4-62p
Rnu4-63p
Rnu4-8p
Rnu4atac
Rnu4atac14p
Rnu4atac16p
Rnu4atac2p
Rnu5a-1
Rnu5a-8p
Rnu5b-1
Rnu5b-2p
Rnu5d-1
Rnu5e-1
Rnu5e-4p
Rnu5e-6p
Rnu5f-1
Rnu6-1
Rnu6-1005p
Rnu6-1008p
Rnu6-103p
Rnu6-1043p
Rnu6-1055p
Rnu6-1067p
Rnu6-1079p
Rnu6-107p
Rnu6-1093p
Rnu6-1106p
Rnu6-1110p
Rnu6-1119p
Rnu6-1128p
Rnu6-1137p
Rnu6-1148p
Rnu6-1149p
Rnu6-1152p
Rnu6-1158p
Rnu6-1176p
Rnu6-1181p
Rnu6-1186p
Rnu6-11p
Rnu6-1251p
Rnu6-1258p
Rnu6-1273p
Rnu6-1276p
Rnu6-1280p
Rnu6-1283p
Rnu6-1300p
Rnu6-1305p
Rnu6-1311p
Rnu6-131p
Rnu6-163p
Rnu6-196p
Rnu6-2
Rnu6-212p
Rnu6-218p
Rnu6-22p
Rnu6-237p
Rnu6-238p
Rnu6-23p
Rnu6-299p
Rnu6-316p
Rnu6-369p
Rnu6-380p
Rnu6-400p
Rnu6-405p
Rnu6-406p
Rnu6-410p
Rnu6-431p
Rnu6-481p
Rnu6-488p
Rnu6-491p
Rnu6-510p
Rnu6-526p
Rnu6-535p
Rnu6-559p
Rnu6-560p
Rnu6-564p
Rnu6-588p
Rnu6-599p
Rnu6-600p
Rnu6-611p
Rnu6-645p
Rnu6-648p
Rnu6-65p
Rnu6-678p
Rnu6-684p
Rnu6-689p
Rnu6-693p
Rnu6-7
Rnu6-708p
Rnu6-709p
Rnu6-710p
Rnu6-722p
Rnu6-728p
Rnu6-740p
Rnu6-745p
Rnu6-787p
Rnu6-792p
Rnu6-8
Rnu6-817p
Rnu6-835p
Rnu6-842p
Rnu6-845p
Rnu6-863p
Rnu6-874p
Rnu6-880p
Rnu6-881p
Rnu6-891p
Rnu6-919p
Rnu6-920p
Rnu6-921p
Rnu6-925p
Rnu6-927p
Rnu6-928p
Rnu6-92p
Rnu6-947p
Rnu6-951p
Rnu6-952p
Rnu6-970p
Rnu6-988p
Rnu6-992p
Rnu6-997p
Rnu6-999p
Rnu6atac
Rnu6atac11p
Rnu6atac24p
Rnu6atac31p
Rnu6atac39p
Rnu6atac7p
Rnu7-1
Rnu7-136p
Rnu7-156p
Rnu7-169p
Rnu7-176p
Rnu7-186p
Rnu7-195p
Rnu7-196p
Rnu7-27p
Rnu7-69p
Rnu7-8p
Rnu7-94p
Rnu7-96p
Rnvu1-1
Rnvu1-14
Rnvu1-15
Rnvu1-19
Rnvu1-3
Rnvu1-4
Rnvu1-6
Rnvu1-7
Rny1
Rny1p5
Rny3p16
Rny4p10
Rny4p36
Ro60
Robo2
Robo3
Robo4
Rock1p1
Rogdi
Rom1
Romo1
Ropn1b
Ropn1l
Ropn1l-as1
Ror1
Rora
Rora-as1
Rpa1
Rpain
Rpap2
Rparp-as1
Rpe
Rpel1
Rpf1
Rpf2
Rpgrip1
Rph3a
Rph3al
Rpl10
Rpl10a
Rpl10p15
Rpl11
Rpl12p14
Rpl12p27
Rpl12p28
Rpl12p41
Rpl13
Rpl13a
Rpl13ap19
Rpl13ap20
Rpl13ap5
Rpl13p12
Rpl13p5
Rpl13p6
Rpl14
Rpl15
Rpl17
Rpl17p36
Rpl18
Rpl18a
Rpl19
Rpl19p11
Rpl21
Rpl21p10
Rpl21p126
Rpl21p127
Rpl21p18
Rpl21p3
Rpl21p40
Rpl21p42
Rpl21p6
Rpl23a
Rpl23ap12
Rpl23ap19
Rpl23ap32
Rpl23ap66
Rpl23ap8
Rpl23ap82
Rpl23ap85
Rpl23ap95
Rpl26
Rpl26l1
Rpl27
Rpl27a
Rpl28
Rpl29p30
Rpl3
Rpl30p11
Rpl31
Rpl31p2
Rpl31p44
Rpl32p23
Rpl32p3
Rpl34
Rpl34-as1
Rpl35
Rpl35a
Rpl35ap12
Rpl35ap33
Rpl36
Rpl36a
Rpl36a-hnrnph2
Rpl36ap36
Rpl37
Rpl37a
Rpl38
Rpl38p4
Rpl39p5
Rpl3p7
Rpl3p8
Rpl4
Rpl41
Rpl5
Rpl5p10
Rpl5p2
Rpl5p27
Rpl5p28
Rpl5p6
Rpl6p7
Rpl6p9
Rpl7a
Rpl7ap23
Rpl7ap64
Rpl7l1
Rpl7l1p13
Rpl7l1p5
Rpl7l1p8
Rpl7p16
Rpl7p22
Rpl7p37
Rpl7p4
Rpl7p41
Rpl7p44
Rpl7p48
Rpl7p5
Rpl7p60
Rpl8
Rplp0
Rplp0p2
Rplp1
Rplp2
Rpn2
Rpp14
Rpp21
Rpp38
Rprd1b
Rprd2
Rps10p7
Rps11
Rps12
Rps15
Rps15ap10
Rps15ap3
Rps15ap30
Rps15ap38
Rps16p5
Rps17p8
Rps18
Rps18p1
Rps19
Rps19bp1
Rps20p25
Rps20p33
Rps21
Rps23p6
Rps24
Rps26
Rps26p31
Rps26p45
Rps27
Rps27a
Rps27ap13
Rps27ap14
Rps27p26
Rps28
Rps29
Rps29p11
Rps29p16
Rps29p27
Rps29p7
Rps2p1
Rps2p32
Rps2p45
Rps2p55
Rps3
Rps3a
Rps3ap26
Rps4xp16
Rps4y1
Rps5
Rps5p3
Rps6ka1
Rps6ka4
Rps6kb2
Rps6kc1
Rps6p14
Rps6p8
Rps7
Rps8
Rps9
Rpsa
Rpsap31
Rpsap5
Rpsap52
Rpsap54
Rpsap60
Rptor
Rpusd2
Rraga
Rreb1
Rrm1
Rrm2
Rrn3p2
Rrnad1
Rrp1
Rrp12
Rrp15
Rsad1
Rsbn1l
Rsl24d1p6
Rsph4a
Rspry1
Rsrc1
Rtbdn
Rtca
Rtca-as1
Rtel1
Rtel1-tnfrsf6b
Rtf1
Rtf2
Rtn2
Rtn4
Rtraf
Rufy1
Rufy3
Rufy4
Rundc1
Rundc3a
Rundc3b
Runx1
Runx2
Runx3
Rusc1
Ruvbl1
Ruvbl1-as1
Ruvbl2
Rwdd1
Rwdd2b
Rwdd3
Rxfp1
Rxfp3
Rxfp4
Rxrg
Rxylt1
Ryk
Ryr2
Ryr3
S100a1
S100a5
S100a6
S100b
S100p
S100pbp
S100z
S1pr3
S1pr4
Saa1
Saa2
Sac3d1
Sacm1l
Sae1
Safb
Sage1
Samd10
Samd11
Samd12
Samd12-as1
Samd13
Samd14
Samd15
Samd4a
Samd4b
Samd8
Samd9
Samhd1
Samm50
Sammson
Samsn1
Sap18
Sap30
Sap30bp
Sap30l
Sapcd1
Sapcd1-as1
Sar1a
Sar1b
Sarm1
Sars
Sars2
Sart1
Sart3
Sat1
Satb2
Satb2-as1
Sbdsp1
Sbno2
Sc5d
Scaf1
Scaf11
Scaf8
Scai
Scamp1
Scamp2
Scamp3
Scamp4
Scamp5
Scand1
Scand2p
Scap
Scaper
Scara3
Scarb1
Scarb2
Scarna16
Scarna17
Scarna2
Scarna3
Scat8
Scfd1
Scg3
Scg5
Scgb1d4
Scgn
Scly
Scml4
Scn2a
Scn8a
Scnm1
Scnn1a
Scnn1d
Scoc
Scoc-as1
Scp2
Scrn3
Sctr
Scube1
Scygr10
Scygr2
Scyl1
Scyl2
Sdad1
Sdc2
Sdcbp
Sdcbp2-as1
Sdcbpp1
Sdccag8
Sdf2
Sdf2l1
Sdhaf1
Sdhaf2
Sdhaf3
Sdhc
Sdhd
Sdk1
Sdsl
Sec13
Sec13p1
Sec14l1
Sec14l2
Sec14l3
Sec14l5
Sec1p
Sec22a
Sec23a-as1
Sec23b
Sec23ip
Sec24a
Sec24ap1
Sec24b
Sec24b-as1
Sec24c
Sec61a1
Sec61a2
Sec61b
Sec62
Sec63
Secisbp2
Sectm1
Seh1l
Sel1l3
Selenoh
Selenokp1
Selenon
Selenop
Selenot
Selenow
Selp
Selplg
Sema3a
Sema3b
Sema3b-as1
Sema3f
Sema4a
Sema4b
Sema4c
Sema4f
Sema4g
Sema5b
Sema6a
Sema6a-as1
Semg2
Senp2
Senp3
Senp3-eif4a1
Senp5
Senp6
Senp8
Sephs2
Sepsecs-as1
Sept1
Sept11
Sept2
Sept4
Sept4-as1
Sept7
Sept7p1
Sept9
Serbp1p5
Serf2
Sergef
Serhl
Serhl2
Serinc4
Serp1
Serpina1
Serpina12
Serpina13p
Serpina3
Serpina4
Serpina5
Serpina9
Serpinb11
Serpinb4
Serpinb6
Serpinb8
Serpinb9p1
Serpind1
Serpine1
Serpinf2
Serpinh1
Serpini1
Serpini2
Sertad2
Sestd1
Set
Setbp1
Setd1a
Setd1b
Setd5
Setd6
Setd7
Setd9
Setdb1
Setdb2
Setmar
Setp15
Setx
Sf1
Sf3a2
Sf3b2
Sf3b3
Sfi1
Sfmbt2
Sfr1
Sfswap
Sft2d1
Sft2d2
Sft2d3
Sfta3
Sfxn1
Sfxn2
Sfxn3
Sfxn5
Sgcb
Sgce
Sgf29
Sgip1
Sgk1
Sgk2
Sgk3
Sgms1
Sgo1-as1
Sgo2
Sgpl1
Sgsm1
Sgsm2
Sgsm3
Sh2b1
Sh2b2
Sh2b3
Sh2d2a
Sh2d3a
Sh2d3c
Sh2d4a
Sh2d4b
Sh2d6
Sh2d7
Sh3bgr
Sh3bgrl
Sh3bgrl3
Sh3bp1
Sh3bp2
Sh3bp4
Sh3d21
Sh3glb1
Sh3glb2
Sh3pxd2a
Sh3pxd2a-as1
Sh3rf1
Sh3rf2
Sh3rf3
Sh3tc1
Sh3tc2
Sh3tc2-dt
Sh3yl1
Shank1
Shank2
Shbg
Shc1
Shc4
She
Shf
Shisa2
Shisa4
Shisa5
Shkbp1
Shld1
Shld2
Shld3
Shmt2
Shoc2
Shox2
Shroom1
Shroom2
Shroom3
Siah1
Siah2
Sidt1
Sidt2
Siglec15
Siglec27p
Siglecl1
Sigmar1
Sik2
Sik3
Silc1
Sim1
Sin3a
Sin3b
Sipa1
Sipa1l1
Sipa1l3
Sirpa
Sirpb1
Sirpb2
Sirt1
Sirt2
Sirt4
Sirt5
Sirt6
Sirt7
Siva1
Six1
Six3-as1
Ska1
Skap1
Skap2
Ski
Skida1
Skil
Skiv2l
Skp1
Skp2
Slain2
Slamf1
Slamf8
Slbp
Slc11a1
Slc11a2
Slc12a1
Slc12a2
Slc12a5
Slc12a6
Slc12a9
Slc13a3
Slc13a4
Slc13a5
Slc14a1
Slc15a2
Slc15a3
Slc15a4
Slc16a12-as1
Slc16a13
Slc16a1-as1
Slc16a3
Slc16a5
Slc16a6
Slc16a7
Slc17a2
Slc17a3
Slc17a6
Slc17a9
Slc18b1
Slc19a1
Slc1a2
Slc1a3
Slc1a4
Slc1a5
Slc1a7
Slc20a2
Slc22a10
Slc22a11
Slc22a15
Slc22a18
Slc22a31
Slc22a4
Slc22a5
Slc22a9
Slc23a2
Slc23a3
Slc24a1
Slc25a10
Slc25a12
Slc25a14
Slc25a15
Slc25a19
Slc25a20
Slc25a20p1
Slc25a21
Slc25a21-as1
Slc25a25
Slc25a26
Slc25a28
Slc25a29
Slc25a3
Slc25a30-as1
Slc25a36
Slc25a37
Slc25a38
Slc25a38p1
Slc25a3p1
Slc25a4
Slc25a41
Slc25a42
Slc25a44
Slc25a46
Slc25a47
Slc25a5
Slc25a5p7
Slc26a1
Slc26a10
Slc26a11
Slc26a2
Slc26a5
Slc26a6
Slc26a7
Slc26a9
Slc27a1
Slc27a2
Slc27a3
Slc27a5
Slc29a1
Slc29a3
Slc29a4
Slc2a1
Slc2a10
Slc2a11
Slc2a14
Slc2a1-as1
Slc2a3
Slc2a4
Slc2a4rg
Slc2a8
Slc2a9
Slc30a2
Slc30a5
Slc30a6
Slc30a7
Slc30a9
Slc31a1
Slc31a1p1
Slc31a2
Slc34a1
Slc35a1
Slc35a3
Slc35a4
Slc35a5
Slc35b1
Slc35b4
Slc35c1
Slc35c2
Slc35d2
Slc35e2a
Slc35e2b
Slc35e3
Slc35e4
Slc35f3
Slc35f6
Slc35g1
Slc35g6
Slc36a1
Slc37a2
Slc37a3
Slc37a4
Slc38a1
Slc38a11
Slc38a2
Slc38a3
Slc38a6
Slc38a9
Slc39a1
Slc39a10
Slc39a11
Slc39a13
Slc39a14
Slc39a2
Slc39a4
Slc39a5
Slc39a7
Slc39a9
Slc3a2
Slc40a1
Slc43a1
Slc43a2
Slc43a3
Slc44a1
Slc44a2
Slc44a3
Slc44a3-as1
Slc44a4
Slc44a5
Slc45a1
Slc45a3
Slc45a4
Slc46a1
Slc47a2
Slc48a1
Slc49a3
Slc49a4
Slc4a11
Slc4a1ap
Slc4a2
Slc4a7
Slc4a8
Slc4a9
Slc50a1
Slc51a
Slc52a1
Slc52a2
Slc5a11
Slc5a2
Slc5a9
Slc6a11
Slc6a12
Slc6a13
Slc6a4
Slc6a6
Slc6a8
Slc6a9
Slc7a11-as1
Slc7a2
Slc7a5p1
Slc7a5p2
Slc7a6
Slc8a1
Slc8a1-as1
Slc8a3
Slc8b1
Slc9a1
Slc9a3
Slc9a3-as1
Slc9a3r1
Slc9a3r2
Slc9a5
Slc9a6
Slc9a8
Slc9b2
Slc9c2
Slco2a1
Slco2b1
Slco3a1
Slco4a1
Slf1
Slf2
Slfn5
Slirp
Slit1
Slit2
Slitrk1
Slitrk3
Slitrk5
Slk
Slmap
Sltm
Slurp2
Slx4ip
Smad1
Smad2
Smad3
Smad5
Smad6
Smagp
Smap1
Smap2
Smarca2
Smarca4
Smarca5-as1
Smarcad1
Smarcal1
Smarcd1
Smarcd2
Smarce1
Smc2
Smc3
Smc4
Smchd1
Smco3
Smcr2
Smg1
Smg1p1
Smg1p3
Smg6
Smg7
Smg7-as1
Smg8
Smim12p1
Smim13
Smim19
Smim2
Smim20
Smim22
Smim25
Smim26
Smim27
Smim29
Smim2-as1
Smim2-it1
Smim3
Smim31
Smim35
Smim36
Smim4
Smim40
Smim6
Smim7
Smim8
Smoc1
Smox
Smpd1
Smpd2
Smpdl3b
Sms
Smtn
Smurf1
Smurf2p1
Smyd1
Smyd2
Smyd3
Smyd4
Smyd5
Snai2
Snai3-as1
Snap23
Snap23p1
Snap25
Snap29
Snap47
Snapc3
Snapc4
Snapin
Sncg
Snd1
Snf8
Snhg11
Snhg12
Snhg16
Snhg18
Snhg20
Snhg21
Snhg22
Snhg25
Snhg3
Snhg4
Snhg5
Snhg6
Snhg8
Snhg9
Snip1
Snora108
Snora11b
Snora13
Snora14a
Snora16a
Snora1b
Snora24
Snora26
Snora31
Snora38
Snora3a
Snora3b
Snora3c
Snora48
Snora50c
Snora57
Snora6
Snora60
Snora70
Snora71a
Snora71e
Snora73a
Snora73b
Snora74a
Snora74c-1
Snora78
Snora80b
Snora80c
Snorc
Snord101
Snord104
Snord105
Snord110
Snord113-9
Snord114-28
Snord114-29
Snord114-30
Snord118
Snord12
Snord121b
Snord124
Snord12b
Snord12c
Snord13
Snord13p3
Snord14c
Snord14d
Snord14e
Snord15a
Snord17
Snord1c
Snord2
Snord24
Snord32a
Snord35b
Snord36b
Snord38a
Snord3a
Snord3b-2
Snord3c
Snord3d
Snord42b
Snord45a
Snord45c
Snord46
Snord48
Snord50b
Snord55
Snord58c
Snord61
Snord68
Snord72
Snord82
Snrnp25
Snrnp27
Snrnp35
Snrnp48
Snrnp70
Snrpa
Snrpb2
Snrpc
Snrpcp19
Snrpd1
Snrpd2
Snrpd3
Snrpe
Snrpep5
Snrpep6
Snrpf
Snrpfp1
Snrpgp10
Snrpgp12
Snrpn
Snta1
Sntb1
Sntb2
Sntg1
Snurf
Snx1
Snx10
Snx11
Snx13
Snx15
Snx17
Snx18
Snx18p3
Snx2
Snx20
Snx21
Snx24
Snx25
Snx27
Snx29
Snx30
Snx33
Snx5
Snx7
Snx9
Soat1
Soat2
Socs2
Socs2-as1
Socs3
Socs4
Socs5
Socs6
Socs7
Sod1
Soga3
Sorbs2
Sorbs3
Sord
Sord2p
Sorl1
Sort1
Sos2
Sox12
Sox15
Sox21-as1
Sox2-ot
Sox5
Sox5-as1
Sox6
Sox9
Sox9-as1
Sp1
Sp100
Sp140
Sp140l
Sp2
Sp2-as1
Sp4
Sp6
Sp8
Spa17
Spaar
Spaca1
Spaca5
Spaca6
Spaca9
Spag1
Spag16
Spag4
Spag5
Spag5-as1
Spag9
Spart
Spart-as1
Spast
Spata1
Spata13
Spata17
Spata20
Spata21
Spata25
Spata33
Spata3-as1
Spata5
Spata5l1
Spata6l
Spata7
Spats2
Spats2l
Spc24
Spcs1
Spcs2
Spcs3
Spdl1
Specc1
Specc1l
Specc1l-adora2a
Specc1p1
Spef2
Speg
Spen
Spesp1
Spg21
Spg7
Sphk1
Sphk2
Spice1
Spidr
Spin1
Spink13
Spink5
Spint1
Spint2
Spire2
Spns1
Spns3
Spocd1
Spock2
Spock3
Spon2
Spop
Spopl
Spp1
Sppl2b
Sppl3
Spred1
Spred3
Sprr1a
Sprr3
Sprtn
Spry1
Spry2
Spry3
Spry4
Spry4-as1
Spryd3
Spsb1
Spsb2
Sptan1
Sptbn1
Sptbn4
Sptssb
Spty2d1os
Spx
Sqor
Sqstm1
Sra1
Srarp
Srbd1
Src
Srcap
Srd5a1
Srd5a3
Srebf1
Srebf2
Srek1
Srfbp1
Srgap1
Srms
Srp14-as1
Srp19
Srp54
Srp72
Srp9
Srpk1
Srprb
Srpx2
Srr
Srrd
Srrm1
Srrm2
Srrm3
Srrm5
Srrt
Srsf1
Srsf11
Srsf2
Srsf3
Srsf4
Srsf5
Srsf6
Srsf8
Srxn1
Ss18l1
Ss18l2
Ssb
Ssbp1
Ssbp2
Ssbp4
Ssh3
Ssmem1
Ssna1
Sspo
Ssr1
Ssr3
Ssr4
Ssrp1
Sssca1
Sssca1-as1
Sstr5
Ssx2ip
St13
St13p13
St13p6
St14
St18
St20
St20-mthfs
St3gal1
St3gal2
St3gal4
St3gal5-as1
St3gal6
St3gal6-as1
St5
St6gal1
St6galnac1
St6galnac4
St7
St7l
St8sia4
Stab1
Stac
Stac3
Stag1
Stag2
Stag3
Stag3l4
Stag3l5p
Stag3l5p-pvrig2p-pilrb
Stam
Stambp
Stambpl1
Stard13
Stard3
Stard3nl
Stard4-as1
Stard9
Stat3
Stat5a
Stat5b
Stat6
Stath
Stau1
Stau2
Stau2-as1
Stc2
Steap1
Steap1b
Steap2
Steap3
Stim1
Stim2
Stim2-as1
Stimate
Stip1
Stk11
Stk11ip
Stk16
Stk17a
Stk19
Stk24-as1
Stk26
Stk31
Stk32a
Stk32b
Stk32c
Stk35
Stk36
Stk38l
Stk4
Stkld1
Stmn1p1
Stmn2
Stmn3
Stmp1
Stoml1
Ston2
Stpg1
Stpg4
Stra6
Stra6lp
Stradb
Strap
Strbp
Strip1
Strip2
Strn4
Stt3a
Stt3b
Stub1
Stum
Stx11
Stx12
Stx16
Stx16-npepl1
Stx18-as1
Stx3
Stx4
Stx5
Stxbp1
Stxbp2
Stxbp3
Stxbp4
Stxbp5
Stxbp5l
Styx
Styxl1
Sub1
Sucla2
Sucla2-as1
Sucla2p3
Suclg2-as1
Suclg2p2
Sucnr1
Suco
Sufu
Sugct
Sugt1
Sugt1p3
Sugt1p4
Sugt1p4-stra6lp
Sulf2
Sult1c2
Sult1c4
Sult2b1
Sult4a1
Sult6b1
Sumf1
Sumf2
Sumo2p2
Sun1
Sun2
Suox
Supt16h
Supt3h
Supt5h
Supt6h
Supt7l
Surf2
Susd1
Susd4
Susd6
Suv39h1
Suv39h2
Suz12p1
Sv2b
Sv2c
Svep1
Svil
Svil-as1
Swap70
Swi5
Swt1
Syap1
Sybu
Syce1l
Sycp2
Sycp3
Syde1
Syk
Sympk
Syn3
Sync
Syne1
Syne2
Syne3
Syngap1
Syngr2
Syngr4
Synj2
Synj2bp-cox16
Synm
Synpo
Synpo2
Synpo2l
Synpr
Syp
Sypl1
Sys1
Sys1-dbndd2
Syt1
Syt12
Syt14
Syt17
Syt2
Syt4
Syt5
Syt8
Sytl1
Sytl3
Szrd1
Szt2
Taar2
Taar3p
Tab1
Tab2
Tac3
Tac4
Tacc1
Tacc2
Tacc3
Taco1
Tacstd2
Tada2a
Tada2b
Taf1
Taf11l10
Taf11l12
Taf11l4
Taf11l6
Taf12
Taf15
Taf1a-as1
Taf1b
Taf1c
Taf1d
Taf1l
Taf4
Taf6l
Taf8
Tagln2
Tal1
Taldo1
Tango2
Tango6
Tank
Taok1
Taok2
Taok3
Tap1
Tapbp
Tapbpl
Tapt1
Tapt1-as1
Tarbp1
Tarbp2
Tardbp
Tars
Tars2
Tarsl2
Tas1r1
Tasor2
Tat-as1
Tatdn2
Tatdn3
Tax1bp1
Taz
Tbc1d1
Tbc1d10a
Tbc1d10b
Tbc1d10c
Tbc1d12
Tbc1d13
Tbc1d14
Tbc1d15
Tbc1d16
Tbc1d17
Tbc1d19
Tbc1d20
Tbc1d22a
Tbc1d22b
Tbc1d23
Tbc1d24
Tbc1d25
Tbc1d2b
Tbc1d31
Tbc1d3p3
Tbc1d3p5
Tbc1d3p7
Tbc1d5
Tbc1d7
Tbc1d8-as1
Tbc1d8b
Tbc1d9b
Tbcap3
Tbcb
Tbccd1
Tbcd
Tbce
Tbcel
Tbck
Tbk1
Tbkbp1
Tbl1x
Tbl3
Tbp
Tbpl1
Tbpl2
Tbrg1
Tbx1
Tbx10
Tbx19
Tbx2
Tbx3
Tbx4
Tbxas1
Tc2n
Tcaim
Tcam1p
Tcap
Tcea2
Tcea3
Tceal1
Tceanc
Tceanc2
Tcerg1
Tcf12
Tcf19
Tcf25
Tcf4
Tcf7
Tcf7l2
Tchp
Tcim
Tcirg1
Tcn1
Tcn2
Tcof1
Tcp10
Tcp11l1
Tcp11l2
Tcta
Tctn1
Tctn3
Tdg
Tdgf1
Tdgf1p7
Tdh
Tdp1
Tdp2
Tdrd10
Tdrd3
Tdrkh
Tdrkh-as1
Tdrp
Tead1
Tead2
Tead4
Tec
Tecpr1
Tecpr2
Tecr
Tedc1
Tedc2
Teddm1
Tef
Tekt1
Tekt5
Telo2
Ten1
Ten1-cdk3
Tenm3
Tent2
Tent4a
Tent4b
Tent5a
Tent5d
Tepp
Terc
Terf1
Terf2
Terf2ip
Tes
Tesc
Tesc-as1
Tesk1
Tet2
Tet3
Tex12
Tex2
Tex21p
Tex22
Tex261
Tex264
Tex26-as1
Tex36-as1
Tex38
Tex41
Tex45
Tex54
Tex55
Tex9
Tf
Tfam
Tfap2a
Tfap2b
Tfap2c
Tfap4
Tfdp2
Tfeb
Tfg
Tfr2
Tfrc
Tg
Tgfb1i1
Tgfbi
Tgfbr2
Tgfbr3l
Tgif1
Tgif2
Tgif2-rab5if
Tgm1
Tgm2
Tgm6
Tgs1
Tha1p
Thada
Thap11
Thap12p8
Thap2
Thap5
Thap6
Thap7-as1
Thap9
Thap9-as1
Thbd
Thbs1
Thbs3
Thbs4
Them5
Them6
Themis2
Thg1l
Thnsl1
Thnsl2
Thoc5
Thoc6
Thop1
Thpo
Thra
Thrap3
Thrb-as1
Thsd4
Thsd7b
Thsd8
Thtpa
Thumpd3
Thumpd3-as1
Tiam2
Ticam1
Ticrr
Tigd2
Tigd5
Tigit
Timm10
Timm10b
Timm17a
Timm21
Timm23b
Timm29
Timm44
Timm50
Timmdc1
Timp1
Timp2
Timp3
Tinag
Tinagl1
Tiparp
Tiparp-as1
Tiprl
Tirap
Tjap1
Tjp1
Tjp2
Tjp3
Tk1
Tk2
Tkfc
Tldc2
Tle1
Tle4
Tle6
Tlk2
Tll1
Tln2
Tlnrd1
Tlr1
Tlr2
Tlr3
Tlr4
Tlr5
Tm2d1
Tm2d3
Tm4sf1
Tm4sf19
Tm4sf19-as1
Tm4sf1-as1
Tm4sf4
Tm4sf5
Tm7sf2
Tm9sf1
Tm9sf2
Tm9sf4
Tma16
Tma7
Tmbim1
Tmbim6
Tmc1
Tmc3-as1
Tmc4
Tmc5
Tmc6
Tmc7
Tmc8
Tmcc1
Tmcc1-as1
Tmcc2
Tmco1-as1
Tmco3
Tmco5a
Tmco5b
Tmco6
Tmed10
Tmed10p2
Tmed2
Tmed3
Tmed9
Tmem100
Tmem102
Tmem104
Tmem105
Tmem106a
Tmem106b
Tmem106c
Tmem107
Tmem110-mustn1
Tmem114
Tmem116
Tmem120b
Tmem121
Tmem123
Tmem125
Tmem126a
Tmem126b
Tmem127
Tmem131l
Tmem132a
Tmem132b
Tmem134
Tmem135
Tmem136
Tmem138
Tmem139
Tmem140
Tmem141
Tmem143
Tmem144
Tmem147
Tmem14b
Tmem14c
Tmem156
Tmem159
Tmem161b
Tmem161b-as1
Tmem164
Tmem165
Tmem167b
Tmem169
Tmem171
Tmem173
Tmem175
Tmem177
Tmem179b
Tmem181
Tmem182
Tmem183a
Tmem184b
Tmem184c
Tmem187
Tmem19
Tmem191c
Tmem198
Tmem198b
Tmem199
Tmem200a
Tmem200b
Tmem201
Tmem205
Tmem208
Tmem212
Tmem212-as1
Tmem214
Tmem216
Tmem219
Tmem220
Tmem222
Tmem223
Tmem229a
Tmem229b
Tmem230
Tmem232
Tmem234
Tmem238
Tmem239
Tmem242
Tmem245
Tmem246
Tmem247
Tmem248
Tmem25
Tmem251
Tmem253
Tmem254
Tmem254-as1
Tmem255a
Tmem260
Tmem262
Tmem263
Tmem265
Tmem268
Tmem274p
Tmem30a
Tmem30b
Tmem33
Tmem37
Tmem38a
Tmem38b
Tmem44
Tmem44-as1
Tmem45a
Tmem45b
Tmem50a
Tmem50b
Tmem51
Tmem56
Tmem56-rwdd3
Tmem62
Tmem63a
Tmem63b
Tmem67
Tmem69
Tmem70
Tmem78
Tmem79
Tmem80
Tmem82
Tmem87b
Tmem89
Tmem8a
Tmem8b
Tmem91
Tmem92
Tmem92-as1
Tmem94
Tmem97p1
Tmem98
Tmem99
Tmem9b-as1
Tmie
Tmigd3
Tmlhe
Tmod2
Tmod3
Tmpo
Tmpop2
Tmprss3
Tmprss4
Tmprss5
Tmprss7
Tmprss9
Tmsb15b
Tmsb4x
Tmtc2
Tmtc3
Tmub1
Tmub2
Tmx1
Tmx2
Tmx2-ctnnd1
Tmx3
Tnfaip1
Tnfaip2
Tnfaip3
Tnfaip8
Tnfaip8l1
Tnfrsf10b
Tnfrsf10c
Tnfrsf11a
Tnfrsf14
Tnfrsf14-as1
Tnfrsf19
Tnfrsf1a
Tnfrsf21
Tnfrsf9
Tnfsf10
Tnfsf12
Tnfsf12-tnfsf13
Tnfsf13
Tnfsf13b
Tnfsf4
Tnfsf8
Tnik
Tnip1
Tnip2
Tnk1
Tnk2-as1
Tnks
Tnni1
Tnni3
Tnnt2
Tnp2
Tnpo1
Tnrc18p1
Tnrc6a
Tnrc6b
Tnrc6c
Tnrc6c-as1
Tns2
Tns3
Tns4
Tob1
Tob1-as1
Toe1
Togaram1
Togaram2
Tom1
Tom1l1
Tom1l2
Tomm20l
Tomm22
Tomm40l
Tomm6
Tomm70
Top3a
Top3b
Tor1aip1
Tor1aip2
Tor1b
Tor2a
Tor3a
Tox4
Tp53i13
Tp53i3
Tp53rk
Tp53tg5
Tp63
Tp73-as1
Tpbg
Tpcn1
Tpcn2
Tpd52
Tpd52l1
Tpd52l2
Tpgs1
Tph2
Tpi1
Tpi1p2
Tpk1
Tpm1
Tpm1-as
Tpm3
Tpm3p7
Tpm3p9
Tpm4
Tpp1
Tpp2
Tppp2
Tprg1
Tprg1l
Tprg1lp1
Tpst1
Tpt1
Tpt1-as1
Tpt1p2
Tpt1p3
Tpte2p1
Tptep2
Tptep2-csnk1e
Tpx2
Tra2b
Trabd
Tradd
Traf2
Traf3
Traf3ip1
Traf3ip2
Traf3ip2-as1
Traf4
Traf5
Traf7
Trafd1
Traj59
Traj60
Traj61
Traj7
Trak1
Tram1
Tram2-as1
Trappc10
Trappc11
Trappc12
Trappc12-as1
Trappc13
Trappc2
Trappc2b
Trappc2l
Trappc3
Trappc4
Trappc5
Trappc6a
Trappc8
Trav1-2
Trav13-2
Trav18
Trav32
Trav34
Trav37
Trav8-2
Trav8-3
Trav8-5
Trav8-6
Trav9-2
Trbj2-1
Trbj2-2
Trbj2-2p
Trbj2-3
Trbj2-4
Trbj2-5
Trbj2-6
Trbj2-7
Trbv12-5
Trbv13
Trbv14
Trbv29or9-2
Trdd2
Trdd3
Trdj1
Treh
Trem1
Trerf1
Trerna1
Trex1
Trg-as1
Trib1
Trib2
Trib3
Trim10
Trim13
Trim15
Trim16
Trim16l
Trim17
Trim2
Trim22
Trim23
Trim24
Trim25
Trim28
Trim31
Trim31-as1
Trim32
Trim34
Trim35
Trim36
Trim37
Trim39
Trim39-rpp21
Trim40
Trim41
Trim45
Trim46
Trim52-as1
Trim54
Trim56
Trim6
Trim65
Trim67
Trim69
Trim6-trim34
Trim8
Trio
Trip10
Trip13
Trip4
Trip6
Trit1
Trmt10b
Trmt10bp1
Trmt10c
Trmt11
Trmt112p4
Trmt12
Trmt13
Trmt44
Trmt61a
Trmu
Trnau1ap
Trnp1
Trnt1
Tro
Troap
Trpa1
Trpc1
Trpm1
Trpm2
Trpm4
Trpm8
Trpv2
Trrap
Trub1
Tsacc
Tsbp1
Tsbp1-as1
Tsc2
Tsc22d1
Tsc22d1-as1
Tsc22d2
Tsc22d4
Tsen15
Tsen34
Tsen54
Tsfm
Tsg101
Tsga10ip
Tsga13
Tshr
Tshz1
Tsku
Tsn
Tsnax
Tsnax-disc1
Tsnaxip1
Tspan1
Tspan10
Tspan13
Tspan15
Tspan17
Tspan18
Tspan3
Tspan31
Tspan32
Tspan4
Tspan5
Tspan6
Tspan8
Tspan9
Tspear
Tspear-as1
Tspo
Tspo2
Tspoap1-as1
Tssc2
Tssc4
Tssk3
Tstd3
Ttbk1
Ttc1
Ttc12
Ttc14
Ttc17
Ttc19
Ttc21a
Ttc23l
Ttc24
Ttc25
Ttc26
Ttc27
Ttc28-as1
Ttc3
Ttc31
Ttc33
Ttc34
Ttc38
Ttc39a
Ttc39a-as1
Ttc39c
Ttc4
Ttc41p
Ttc6
Ttc7a
Ttc7b
Ttc8
Ttc9c
Ttf2
Tti1
Tti2
Ttk
Ttl
Ttll10
Ttll13p
Ttll3
Ttll4
Ttll5
Ttll6
Ttll7
Ttll9
Ttn-as1
Ttpal
Ttr
Ttyh1
Ttyh3
Tuba1b
Tuba1c
Tuba4a
Tubb
Tubb2bp1
Tubb3
Tubb4b
Tubbp9
Tubd1
Tubg1
Tubgcp2
Tubgcp4
Tuft1
Tug1
Tulp1
Tulp3
Tulp4
Tusc2
Tusc3
Tusc8
Tut1
Tut7
Tvp23b
Tvp23c-cdrt4
Twf1
Twnk
Twsg1
Txlna
Txlngy
Txndc11
Txndc12
Txndc15
Txndc17
Txndc5
Txndc9
Txnip
Txnl4b
Txnrd1
Txnrd2
Txnrd3
Tymp
Tyms
Tyro3
Tyrobp
Tysnd1
Tyw1
Tyw3
U2af1l4
U2af2
U2surp
U47924.1
U62317.1
U73166.1
U73169.1
U91319.1
U91324.1
U91328.1
Uap1
Uba1
Uba2
Uba3
Uba5
Uba52
Uba52p6
Uba6-as1
Ubac2
Ubald2
Ubap1
Ubap2
Ubap2l
Ubash3b
Ubb
Ube2a
Ube2b
Ube2c
Ube2cp3
Ube2d1
Ube2d2
Ube2d3
Ube2d3-as1
Ube2d4
Ube2e1
Ube2e3
Ube2f
Ube2f-scly
Ube2h
Ube2i
Ube2l3
Ube2l5
Ube2m
Ube2o
Ube2q2
Ube2q2p1
Ube2q2p2
Ube2r2-as1
Ube2v1p4
Ube2v2
Ube2v2p4
Ube2w
Ube2z
Ube3a
Ube3b
Ube3c
Ube4a
Ube4b
Ubfd1
Ubiad1
Ubl4a
Ubl5
Ubl7
Ubl7-as1
Ubn1
Ubqln2
Ubr2
Ubr4
Ubr5-as1
Ubr7
Ubtf
Ubxn11
Ubxn2a
Ubxn2b
Ubxn4
Ubxn8
Uca1
Uchl3
Uchl5
Uck2
Ucp2
Ufc1
Ufl1
Ufm1
Ugcg
Ugdh-as1
Uggt1
Ugp2
Ugt1a2p
Ugt1a5
Ugt1a6
Ugt2b10
Ugt2b25p
Ugt2b4
Ugt2b7
Uhmk1
Uhrf1bp1
Uhrf2
Uimc1
Ulk3
Ulk4p3
Umad1
Umodl1
Umodl1-as1
Umps
Unc13a
Unc13b
Unc13c
Unc45a
Unc50
Unc5a
Unc5b-as1
Unc5cl
Unc5d
Unc79
Unc80
Ungp1
Unk
Unkl
Uox
Upf1
Upf3a
Upk1b
Upk2
Upp1
Upp2
Upp2-it1
Uprt
Uqcc1
Uqcc2
Uqcr10
Uqcrc1
Uqcrc2
Uqcrh
Uqcrq
Urb1
Urb1-as1
Uri1
Urm1
Uroc1
Urod
Uros
Usb1
Use1
Usf1
Usf2
Ushbp1
Uso1
Usp1
Usp10
Usp11
Usp12-as2
Usp14
Usp15
Usp16
Usp18
Usp20
Usp22
Usp25
Usp27x
Usp2-as1
Usp30
Usp30-as1
Usp31
Usp32p1
Usp34
Usp35
Usp36
Usp38
Usp39
Usp40
Usp42
Usp43
Usp47
Usp48
Usp53
Usp54
Usp8
Usp9x
Usp9y
Uspl1
Utp11
Utp14a
Utp15
Utp23
Utp4
Utrn
Uvrag-dt
Uvssa
Vac14
Vamp2
Vamp3
Vamp5
Vamp7
Vamp8
Vamp9p
Vangl1
Vapa
Vapb
Vars
Vars2
Vasp
Vav1
Vav3-as1
Vax2
Vcam1
Vdac1
Vdac2
Vdac3
Vegfa
Vegfb
Veph1
Vezf1
Vgll3
Vgll4
Vhl
Vil1
Vill
Vim
Vip
Vipr1
Vipr1-as1
Vipr2
Vldlr
Vma21
Vmac
Vmp1
Vn1r69p
Vn1r96p
Vn2r17p
Vnn2
Vpreb3
Vps11
Vps13a
Vps13b
Vps13d
Vps16
Vps18
Vps25
Vps26a
Vps26b
Vps26c
Vps28
Vps33b-dt
Vps35l
Vps36
Vps37a
Vps37d
Vps39
Vps45
Vps50
Vps51
Vps52
Vps8
Vps9d1
Vrk1
Vrk2
Vrk3
Vrtn
Vsig1
Vsig2
Vsnl1
Vstm2l
Vsx1
Vta1
Vta1p1
Vti1a
Vtn
Vtrna1-1
Vtrna1-2
Vtrna1-3
Vtrna2-2p
Vwa1
Vwa5a
Vwa5b1
Vwa5b2
Vwa7
Vwa8-as1
Vwc2l
Wac
Wars
Wars2-as1
Was
Wasf3-as1
Wash2p
Washc2a
Washc2c
Washc3
Washc4
Wbp1
Wbp1l
Wbp2
Wdfy2
Wdfy3
Wdr1
Wdr11
Wdr17
Wdr18
Wdr19
Wdr20
Wdr24
Wdr25
Wdr3
Wdr33
Wdr35
Wdr36
Wdr37
Wdr38
Wdr43
Wdr44
Wdr45
Wdr46
Wdr48
Wdr5
Wdr54
Wdr55
Wdr59
Wdr6
Wdr62
Wdr63
Wdr66
Wdr7
Wdr70
Wdr73
Wdr74
Wdr75
Wdr76
Wdr81
Wdr83
Wdr83os
Wdr86
Wdr86-as1
Wdr90
Wdr92
Wdr93
Wdtc1
Wdyhv1
Wee1
Wee2-as1
Wfdc2
Wfs1
Whammp2
Whammp3
Whrn
Wipf2
Wipi2
Wiz
Wnk1
Wnk4
Wnt10a
Wnt10b
Wnt2b
Wnt3
Wnt9b
Wrap53
Wrb
Wrb-sh3bgr
Wrnip1
Wsb1
Wtap
Wtapp1
Wwc1
Wwc2
Wwc3-as1
Wwox
Wwox-as1
Wwp1
Wwp1p1
Wwp2
Wwtr1
Wwtr1-as1
Xdh
Xirp2
Xkr8
Xkr9
Xpc
Xpnpep1
Xpnpep3
Xpo7
Xpot
Xpr1
Xrcc3
Xrcc4
Xrcc5
Xrcc6
Xrn1
Xrra1
Xxylt1-as2
Xylb
Yae1
Yap1
Yars
Ybey
Ybx1
Ybx3
Yeats4
Yif1a
Yif1b
Yipf4
Yipf6
Yju2
Ykt6
Ylpm1
Ypel2
Ypel3
Ypel4
Ypel5
Ypel5p1
Ythdc2
Ythdf2
Ythdf3
Ywhab
Ywhabp1
Ywhabp2
Ywhaep7
Ywhah
Ywhaz
Yy1
Z69720.2
Z69890.1
Z73429.1
Z82185.1
Z82190.2
Z82206.1
Z82214.1
Z82244.2
Z83844.1
Z83844.3
Z84484.1
Z84492.2
Z85996.1
Z93022.1
Z93241.1
Z93930.2
Z93930.3
Z94721.2
Z95114.4
Z95115.1
Z97055.2
Z97056.1
Z97198.1
Z97634.1
Z97986.1
Z98257.1
Z98752.1
Z98752.3
Z98883.1
Z98885.1
Z99127.1
Z99129.2
Z99129.3
Z99289.2
Z99756.1
Z99943.1
Zap70
Zbed3-as1
Zbed5-as1
Zbed6
Zbed6cl
Zbed9
Zbp1
Zbtb1
Zbtb10
Zbtb11-as1
Zbtb12
Zbtb18
Zbtb20-as4
Zbtb22
Zbtb33
Zbtb34
Zbtb37
Zbtb38
Zbtb40
Zbtb43
Zbtb46
Zbtb49
Zbtb7b
Zbtb8os
Zbtb9
Zc2hc1a
Zc2hc1c
Zc3h10
Zc3h11a
Zc3h12a
Zc3h15
Zc3h18
Zc3h6
Zc3h7a
Zc3h7b
Zc3hav1
Zcchc17
Zcchc2
Zcchc24
Zcchc4
Zcchc7
Zcchc8
Zcwpw2
Zdbf2
Zdhhc13
Zdhhc14
Zdhhc16
Zdhhc17
Zdhhc18
Zdhhc19
Zdhhc2
Zdhhc23
Zdhhc4
Zdhhc5
Zdhhc7
Zeb1
Zeb1-as1
Zeb2
Zfand2a
Zfand2b
Zfand3
Zfand5
Zfand6
Zfas1
Zfp36
Zfp36l1
Zfp64
Zfp69
Zfp69b
Zfp90
Zfp91-cntf
Zfpl1
Zfpm1
Zfpm2
Zfx
Zfyve16
Zfyve19
Zfyve27
Zfyve9
Zg16b
Zgpat
Zkscan1
Zkscan2-dt
Zkscan3
Zkscan5
Zkscan7
Zkscan8
Zmat2
Zmiz2
Zmpste24
Zmym1
Zmym2
Zmym6
Zmynd11
Zmynd12
Zmynd15
Znf10
Znf101
Znf107
Znf114
Znf131
Znf133
Znf134
Znf136
Znf138
Znf140
Znf141
Znf143
Znf155
Znf169
Znf17
Znf174
Znf175
Znf181
Znf189
Znf19
Znf192p1
Znf197
Znf2
Znf200
Znf205
Znf207
Znf211
Znf212
Znf213
Znf213-as1
Znf215
Znf219
Znf222
Znf224
Znf225
Znf226
Znf227
Znf230
Znf233
Znf234
Znf236
Znf252p
Znf252p-as1
Znf253
Znf254
Znf257
Znf25-dt
Znf26
Znf263
Znf264
Znf267
Znf268
Znf271p
Znf273
Znf274
Znf276
Znf277
Znf280d
Znf282
Znf283
Znf286a
Znf292
Znf30
Znf302
Znf304
Znf316
Znf317
Znf318
Znf324
Znf324b
Znf326
Znf32-as3
Znf330
Znf331
Znf333
Znf33a
Znf341-as1
Znf345
Znf346
Znf354b
Znf365
Znf37a
Znf382
Znf383
Znf385a
Znf385b
Znf385c
Znf391
Znf395
Znf397
Znf398
Znf407
Znf408
Znf410
Znf419
Znf420
Znf426-dt
Znf429
Znf430
Znf431
Znf432
Znf433-as1
Znf436-as1
Znf439
Znf440
Znf441
Znf444
Znf444p1
Znf445
Znf446
Znf449
Znf451
Znf460
Znf473
Znf474
Znf48
Znf480
Znf485
Znf486
Znf487
Znf488
Znf491
Znf493
Znf497
Znf501
Znf503-as1
Znf503-as2
Znf507
Znf511
Znf511-prap1
Znf512
Znf517
Znf518a
Znf524
Znf525
Znf527
Znf528
Znf529-as1
Znf530
Znf532
Znf536
Znf540
Znf544
Znf546
Znf547
Znf548
Znf549
Znf551
Znf552
Znf554
Znf555
Znf556
Znf557
Znf566
Znf567
Znf568
Znf57
Znf570
Znf575
Znf576
Znf577
Znf580
Znf581
Znf584
Znf586
Znf587
Znf587b
Znf589
Znf593
Znf596
Znf598
Znf608
Znf609
Znf610
Znf611
Znf613
Znf619
Znf620
Znf621
Znf623
Znf625
Znf625-znf20
Znf627
Znf628
Znf638
Znf639
Znf644
Znf646
Znf654
Znf655
Znf658
Znf66
Znf664
Znf665
Znf672
Znf674-as1
Znf683
Znf684
Znf687
Znf69
Znf691
Znf692
Znf696
Znf7
Znf700
Znf701
Znf705a
Znf705e
Znf707
Znf710
Znf711
Znf713
Znf714
Znf718
Znf720
Znf736
Znf738
Znf74
Znf740
Znf749
Znf75a
Znf76
Znf765
Znf766
Znf768
Znf772
Znf773
Znf774
Znf776
Znf778
Znf783
Znf785
Znf79
Znf791
Znf793
Znf800
Znf805
Znf808
Znf81
Znf813
Znf814
Znf815p
Znf821
Znf830
Znf839
Znf84
Znf844
Znf845
Znf846
Znf85
Znf860
Znf862
Znf865
Znf879
Znf880
Znf92
Znhit1
Znhit3
Znrd1
Znrf1
Znrf2
Znrf2p1
Znrf2p2
Znrf2p3
Znrf3
Znrf3-as1
Zp3
Zpld1
Zpr1
Zranb2-as2
Zrsr2
Zscan2
Zscan20
Zscan21
Zscan25
Zscan26
Zscan31
Zscan9
Zswim1
Zswim4
Zswim8
Zswim9
Zwilch
Zxda
Zyg11a
Zzef1
