# Supplementary material for: A Bayesian inference transcription factor activity model for the analysis of single-cell transcriptomes
Source: Genome Res. 2021 Jul;31(7):1296–311. doi: 10.1101/gr.265595.120 (PMC8256867; doi:10.1101/gr.265595.120)
Supplement: Supplemental Material [file supp_gr.265595.120_Supplemental_Code.zip › BITFAM/inst/extdata/human/ELF4]

Aamp
Aar2
Aars
Aatf
Abca17p
Abca7
Abca9
Abcb8
Abcc10
Abcc3
Abcc5
Abcd3
Abce1
Abcf1
Abhd11
Abhd11-as1
Abhd17a
Abi3bp
Abl1
Abl2
Ac002094.1
Ac002116.2
Ac002310.1
Ac002310.2
Ac002454.1
Ac003002.1
Ac003002.3
Ac003005.1
Ac003005.2
Ac003006.1
Ac004148.1
Ac004156.1
Ac004224.2
Ac004241.1
Ac004585.1
Ac004585.2
Ac004704.1
Ac004771.3
Ac004771.4
Ac004805.1
Ac004895.1
Ac004908.1
Ac004908.2
Ac004917.1
Ac004922.1
Ac004923.3
Ac004941.2
Ac004943.2
Ac004980.1
Ac005020.2
Ac005083.1
Ac005088.1
Ac005253.1
Ac005256.1
Ac005258.1
Ac005280.2
Ac005324.4
Ac005342.1
Ac005379.1
Ac005410.1
Ac005523.2
Ac005537.1
Ac005614.1
Ac005618.1
Ac005632.3
Ac005670.2
Ac005775.1
Ac005779.2
Ac005785.1
Ac005833.1
Ac005837.1
Ac005837.2
Ac005915.1
Ac006001.2
Ac006064.4
Ac006116.8
Ac006153.1
Ac006206.2
Ac006213.1
Ac006213.4
Ac006252.1
Ac006441.4
Ac006449.2
Ac006449.6
Ac006486.2
Ac007040.2
Ac007128.2
Ac007161.3
Ac007192.1
Ac007216.4
Ac007250.1
Ac007285.1
Ac007319.1
Ac007365.1
Ac007389.1
Ac007546.3
Ac007569.1
Ac007637.1
Ac007686.4
Ac007881.2
Ac007950.1
Ac007952.4
Ac008012.1
Ac008014.1
Ac008105.2
Ac008109.1
Ac008429.4
Ac008443.1
Ac008443.2
Ac008443.3
Ac008443.5
Ac008494.1
Ac008537.4
Ac008568.1
Ac008581.2
Ac008622.2
Ac008734.2
Ac008738.1
Ac008750.3
Ac008750.7
Ac008761.3
Ac008763.2
Ac008764.6
Ac008764.8
Ac008770.2
Ac008915.2
Ac009061.2
Ac009065.4
Ac009086.1
Ac009086.2
Ac009086.3
Ac009090.3
Ac009107.2
Ac009108.5
Ac009133.1
Ac009133.2
Ac009271.1
Ac009305.1
Ac009309.1
Ac009779.2
Ac009779.3
Ac009879.2
Ac009950.1
Ac010203.2
Ac010240.3
Ac010271.1
Ac010327.2
Ac010327.4
Ac010328.1
Ac010422.1
Ac010422.2
Ac010422.7
Ac010463.1
Ac010487.2
Ac010522.1
Ac010547.1
Ac010654.1
Ac010761.1
Ac010761.2
Ac010761.3
Ac010761.6
Ac010834.2
Ac010894.2
Ac010894.3
Ac010973.1
Ac011195.2
Ac011379.2
Ac011445.2
Ac011446.2
Ac011448.1
Ac011468.5
Ac011476.3
Ac011477.1
Ac011481.1
Ac011491.1
Ac011491.3
Ac011495.1
Ac011498.1
Ac011511.1
Ac011511.2
Ac011525.1
Ac011525.2
Ac011529.1
Ac011603.2
Ac011611.4
Ac011773.2
Ac011921.3
Ac011933.3
Ac012087.1
Ac012146.1
Ac012158.1
Ac012181.1
Ac012181.2
Ac012184.2
Ac012291.2
Ac012313.1
Ac012313.6
Ac012313.9
Ac012358.2
Ac012485.3
Ac012673.1
Ac012676.3
Ac013394.1
Ac013468.1
Ac013717.1
Ac013731.1
Ac015687.1
Ac015795.1
Ac015908.4
Ac015912.3
Ac015936.1
Ac015982.1
Ac016027.1
Ac016229.2
Ac016394.1
Ac016582.2
Ac016629.3
Ac016700.3
Ac016738.1
Ac016773.1
Ac016876.2
Ac016888.1
Ac017083.1
Ac018410.1
Ac018450.1
Ac018512.1
Ac018521.7
Ac018647.2
Ac018737.1
Ac018755.3
Ac018761.1
Ac018761.2
Ac018845.3
Ac019254.1
Ac019294.2
Ac019294.3
Ac020763.1
Ac020904.2
Ac020911.1
Ac020914.3
Ac020915.5
Ac020928.2
Ac020928.3
Ac021151.1
Ac021188.1
Ac022098.1
Ac022137.3
Ac022146.1
Ac022154.1
Ac022167.4
Ac022306.1
Ac022413.1
Ac022415.1
Ac022973.2
Ac023024.1
Ac023157.3
Ac023347.1
Ac023509.1
Ac023632.2
Ac023794.2
Ac023794.5
Ac023906.3
Ac024270.4
Ac024651.2
Ac024909.1
Ac025164.1
Ac025165.2
Ac025171.1
Ac025171.2
Ac025181.2
Ac025254.1
Ac025257.1
Ac025442.1
Ac025569.1
Ac026124.2
Ac026202.3
Ac026362.1
Ac026471.2
Ac026803.2
Ac027097.1
Ac027281.1
Ac027307.1
Ac027307.3
Ac034102.1
Ac034102.6
Ac034102.7
Ac036103.1
Ac037198.2
Ac040169.1
Ac046130.1
Ac046143.2
Ac048341.1
Ac048341.2
Ac051619.10
Ac051619.8
Ac053503.2
Ac053527.1
Ac061975.5
Ac061999.1
Ac063926.2
Ac063948.1
Ac067852.1
Ac067930.1
Ac067930.4
Ac067968.1
Ac068205.2
Ac068338.2
Ac068580.1
Ac068580.4
Ac068587.1
Ac068620.1
Ac068631.3
Ac068669.1
Ac068724.3
Ac068831.6
Ac069277.1
Ac073365.1
Ac073508.3
Ac073578.4
Ac073592.4
Ac073861.1
Ac073896.5
Ac074032.1
Ac074091.1
Ac074117.1
Ac074351.1
Ac078785.1
Ac078845.1
Ac078878.2
Ac079466.1
Ac079742.1
Ac079807.1
Ac079907.1
Ac083798.1
Ac083798.2
Ac083906.2
Ac084018.1
Ac084337.2
Ac084876.2
Ac087289.4
Ac087294.1
Ac087439.2
Ac087500.1
Ac087633.2
Ac089999.1
Ac090115.1
Ac090198.1
Ac090527.2
Ac090527.3
Ac090587.2
Ac090607.5
Ac090844.2
Ac091057.6
Ac091153.1
Ac091153.3
Ac091153.4
Ac091167.6
Ac091180.2
Ac091212.1
Ac091390.4
Ac091551.1
Ac091564.2
Ac091564.7
Ac091729.3
Ac091925.1
Ac092068.1
Ac092070.1
Ac092070.2
Ac092072.1
Ac092112.1
Ac092115.1
Ac092115.3
Ac092117.2
Ac092118.1
Ac092123.1
Ac092171.3
Ac092171.4
Ac092279.1
Ac092287.1
Ac092295.1
Ac092295.2
Ac092296.3
Ac092364.1
Ac092587.1
Ac092645.1
Ac092910.3
Ac092919.2
Ac092944.1
Ac093107.1
Ac093157.1
Ac093249.2
Ac093249.4
Ac093323.1
Ac093484.3
Ac093484.4
Ac093503.1
Ac093510.1
Ac093752.1
Ac093752.2
Ac093840.1
Ac096536.2
Ac096677.1
Ac096734.2
Ac097103.2
Ac097104.1
Ac097460.1
Ac097512.1
Ac097634.1
Ac097634.4
Ac098479.1
Ac098484.4
Ac098582.1
Ac098650.1
Ac098828.2
Ac098859.1
Ac099329.1
Ac099343.3
Ac099518.6
Ac099521.1
Ac099681.1
Ac099782.2
Ac099791.3
Ac100778.3
Ac100786.1
Ac100793.4
Ac100835.2
Ac103591.3
Ac103736.1
Ac103808.1
Ac103810.1
Ac104009.1
Ac104073.4
Ac104117.2
Ac104506.1
Ac104581.4
Ac104590.1
Ac104662.2
Ac104984.5
Ac105052.4
Ac105137.2
Ac106028.5
Ac106782.2
Ac106886.2
Ac107959.3
Ac107976.1
Ac108002.2
Ac108448.3
Ac108471.2
Ac108738.1
Ac108866.1
Ac109460.3
Ac110079.1
Ac110603.1
Ac110749.1
Ac112220.2
Ac112225.1
Ac112907.1
Ac113189.1
Ac113410.3
Ac114271.1
Ac114488.2
Ac114956.1
Ac116021.1
Ac116407.2
Ac116535.1
Ac116562.2
Ac117378.1
Ac118553.2
Ac119673.1
Ac120057.2
Ac120057.4
Ac120114.1
Ac120114.4
Ac120349.2
Ac121334.2
Ac122713.1
Ac123767.1
Ac124016.1
Ac124068.2
Ac124242.1
Ac124947.2
Ac125494.1
Ac125611.3
Ac126175.1
Ac126407.1
Ac126614.1
Ac127002.1
Ac127024.2
Ac127070.1
Ac127522.1
Ac127526.2
Ac128709.3
Ac129926.2
Ac130343.2
Ac130469.1
Ac131235.2
Ac132872.1
Ac133552.2
Ac134682.1
Ac134772.1
Ac135050.5
Ac135178.3
Ac136475.2
Ac137630.3
Ac137767.1
Ac137834.1
Ac137834.2
Ac137932.2
Ac138123.1
Ac138123.2
Ac138150.1
Ac138207.9
Ac138696.2
Ac138811.1
Ac139149.1
Ac139256.1
Ac139453.1
Ac139697.1
Ac139768.1
Ac139795.3
Ac141586.1
Ac144522.1
Ac145422.1
Ac231533.1
Ac234582.1
Ac240442.1
Ac245014.3
Ac245033.2
Ac245052.2
Ac245100.4
Ac245517.3
Ac246793.1
Acad10
Acad8
Accs
Acer3
Ackr2
Aco2
Acot13
Acp2
Acp5
Acsf3
Actg1p24
Actl6a
Actn1-as1
Actn3
Actr2
Actr3
Actr6
Acyp2
Ad000671.2
Ad000864.2
Adal
Adam15
Adam9
Adamtsl5
Adap2
Adarb1
Adck1
Adck5
Adcy7
Add1
Adgre5
Adgrg3
Adipor1
Adipor2
Ado
Adpgk-as1
Adprm
Adra1d
Adsl
Aen
Af186190.1
Af235103.2
Af241728.1
Afap1-as1
Aff1
Aff4
Afg1l
Aftph
Agap1
Agbl5
Aggf1
Agl
Ago1
Agpat2
Agrp
Ahcyl2
Ahdc1
Ahrr
Ahsa1
Ahsp
Aimp1
Aimp2
Aip
Aj003147.1
Akap1
Akap17a
Akap8l
Akap9
Akt1s1
Al008726.1
Al009028.1
Al009179.1
Al020997.2
Al021155.2
Al021546.1
Al022157.1
Al022237.1
Al022238.4
Al022312.1
Al022318.4
Al023574.1
Al023803.2
Al024498.2
Al031055.1
Al031133.1
Al031282.1
Al031428.1
Al031432.3
Al031432.4
Al031587.2
Al031590.1
Al031658.2
Al031710.2
Al033504.1
Al033527.5
Al033528.2
Al034379.1
Al034397.2
Al035078.4
Al035398.1
Al035427.1
Al035530.2
Al035660.1
Al035660.2
Al049712.1
Al049780.1
Al049794.1
Al049870.3
Al078459.1
Al078644.2
Al079342.3
Al080250.1
Al080276.2
Al109614.1
Al109811.3
Al110118.2
Al117329.1
Al117339.5
Al118558.3
Al121594.1
Al121603.2
Al121655.1
Al121758.1
Al121900.2
Al121929.2
Al121972.1
Al121983.1
Al121990.1
Al132639.3
Al132780.2
Al133153.2
Al133216.2
Al133351.1
Al133371.1
Al133410.2
Al133410.3
Al133467.2
Al133480.1
Al133551.1
Al135744.1
Al135838.1
Al136038.3
Al136040.1
Al136131.3
Al136295.1
Al136301.1
Al136962.1
Al136982.5
Al137009.1
Al137060.1
Al137247.1
Al137785.1
Al137802.2
Al137802.3
Al137856.1
Al138831.1
Al138831.2
Al138885.3
Al138921.1
Al138966.2
Al138976.2
Al139099.1
Al139099.3
Al139147.1
Al139184.1
Al139220.2
Al139260.1
Al139300.1
Al139412.1
Al157392.3
Al157400.2
Al157400.5
Al157815.1
Al157935.1
Al158063.1
Al158151.1
Al158175.1
Al160191.1
Al160291.1
Al160314.2
Al162231.2
Al162377.1
Al162385.2
Al163974.1
Al353689.2
Al353795.2
Al353807.2
Al353807.4
Al354696.2
Al354740.1
Al354919.2
Al355075.1
Al355357.1
Al355388.3
Al355490.1
Al355490.2
Al355499.1
Al355987.5
Al356235.1
Al356273.3
Al356488.2
Al356599.1
Al358072.1
Al358334.2
Al358472.2
Al358472.4
Al358472.5
Al358472.7
Al358933.1
Al359258.2
Al359258.3
Al359265.3
Al359644.1
Al359711.2
Al360012.1
Al365226.2
Al390198.1
Al390728.5
Al390955.2
Al391121.1
Al391244.2
Al391262.1
Al391335.1
Al391650.1
Al391832.2
Al441992.1
Al445363.1
Al445363.3
Al450468.2
Al450998.2
Al451062.3
Al451074.1
Al451085.2
Al512791.1
Al512791.2
Al513220.1
Al589765.4
Al590068.1
Al590226.2
Al590627.2
Al590708.1
Al590714.1
Al590764.2
Al591212.1
Al591485.1
Al591806.3
Al591926.6
Al592293.1
Al592295.4
Al592429.2
Al592486.1
Al606490.1
Al606760.1
Al606760.2
Al606760.3
Al606763.1
Al627171.1
Al627422.2
Al645465.1
Al645728.1
Al645941.2
Al645941.3
Al662899.2
Al670729.1
Al671762.1
Al672277.1
Al691403.2
Al691432.2
Al731563.3
Al929472.2
Alas1
Aldh16a1
Aldoa
Alg1
Alg10
Alg10b
Alg11
Alg13
Alg1l10p
Alg1l13p
Alkbh3
Alkbh7
Alms1
Alpk1
Amd1
Amdhd2
Amfr
Amotl1
Ampd2
Ampd3
Anapc4
Anapc5
Angptl4
Ank3
Ankhd1
Ankhd1-eif4ebp3
Ankmy2
Ankrd13a
Ankrd13d
Ankrd24
Ankrd33
Ankrd42
Ankrd49
Anks1a
Ano6
Ano8
Ano9
Anxa3
Anxa4
Anxa6
Ap000255.1
Ap000442.2
Ap000446.1
Ap000474.1
Ap000561.1
Ap000688.4
Ap000704.1
Ap000721.1
Ap000812.5
Ap000842.2
Ap000892.3
Ap000894.4
Ap000943.2
Ap000943.3
Ap001062.2
Ap001160.1
Ap001267.4
Ap001267.5
Ap001269.4
Ap001273.2
Ap001347.1
Ap001412.1
Ap001432.1
Ap001453.1
Ap001462.1
Ap001486.1
Ap001767.3
Ap001830.1
Ap001931.1
Ap002008.2
Ap002026.1
Ap002364.1
Ap002373.1
Ap002884.1
Ap002884.3
Ap002986.1
Ap003068.4
Ap003097.1
Ap003108.2
Ap003354.1
Ap003392.13
Ap003396.1
Ap003419.2
Ap003721.4
Ap004609.3
Ap005263.1
Ap005264.4
Ap005264.5
Ap006294.1
Ap1ar
Ap1m1
Ap2a1
Ap2b1
Ap2m1
Ap3b2
Ap3s1
Ap4e1
Ap4m1
Ap4s1
Ap5m1
Ap5z1
Apaf1
Apbb3
Apc
Apex2
Aph1a
Aph1b
Aplf
Aplp2
Apoa5
Apobec2
Apobec3b
Apobec3c
Apobec3d
Apobec3f
Apobr
Apom
Apopt1
Appl1
Araf
Arap3
Arcn1
Arf4-as1
Arfgap1
Arfip1
Arfrp1
Arhgap11a
Arhgap11b
Arhgap21
Arhgap25
Arhgap30
Arhgap5
Arhgef1
Arhgef12
Arhgef18
Arhgef37
Arhgef7
Arid1a
Arid2
Arid3a
Arid3b
Arid3c
Arid4a
Arih1
Arih2
Arl11
Arl14ep
Arl2
Arl2bp
Arl2-snx15
Arl4a
Arl6
Arl6ip6
Armc5
Armc7
Armc8
Armcx5
Armcx5-gprasp2
Armt1
Arpc1a
Arpc2
Arpc4
Arpc4-ttll3
Arpc5l
Arrdc1
Arrdc2
Arsk
Arv1
Asah1
Asah2b
Asb4
Ascc2
Asf1a
Ash2l
Asic1
Asna1
Aspdh
Aspscr1
Asxl1
Atf3
Atf4
Atg101
Atg13
Atg16l1
Atg16l2
Atg4a
Atg4b
Atg4c
Atg7
Atm
Atn1
Atp11a
Atp11b
Atp23
Atp2b4
Atp2c1
Atp5f1c
Atp5f1d
Atp5mg
Atp6ap2
Atp6v0a1
Atp6v0e1
Atp6v1c1
Atp6v1g1
Atp6v1g2-ddx39b
Atp7a
Atp9a
Atraid
Atrx
Atxn7l2
Atxn7l3b
Aup1
Aurkc
Avl9
Axdnd1
Azin1-as1
B3galt6
B3gnt10
B3gnt5
B4galt1-as1
Babam1
Bad
Bag3
Bag4
Bag6
Baiap2
Baiap3
Banf1
Banp
Bbs1
Bbs12
Bbs4
Bbs7
Bcas3
Bcat2
Bccip
Bcdin3d-as1
Bckdha
Bcl2l12
Bcl2l13
Bcl2l2
Bcl2l2-pabpn1
Bclaf1
Bcorl1
Bcs1l
Bdnf-as
Bdp1
Bend6
Bfar
Bglt3
Bicral
Bin2
Birc2
Birc6
Bispr
Bivm
Bivm-ercc5
Blm
Bloc1s1
Bloc1s3
Bloc1s6
Blzf1
Bmp1
Bmp2k
Bmpr2
Bms1p1
Bnip1
Bnip2
Bola1
Bola2p1
Bora
Borcs5
Borcs7
Borcs7-asmt
Borcs8-mef2b
Bpgm
Bptf
Brca2
Brcc3
Brd2
Bri3
Brix1
Brox
Brpf1
Brsk1
Brwd1-as1
Brwd1-as2
Bscl2
Bsg
Btbd18
Btd
Btf3
Btf3l4
Btk
Btn2a2
Btrc
Bub1b
Bub3
Bud31
Bx322234.1
Bx323046.1
Bx537318.1
Bx664615.1
Bzw1
Bzw2
C11orf49
C11orf52
C11orf54
C11orf58
C11orf74
C12orf29
C12orf40
C12orf45
C12orf57
C12orf60
C12orf65
C14orf119
C14orf178
C14orf28
C15orf41
C15orf62
C16orf45
C16orf71
C16orf72
C17orf49
C17orf53
C17orf64
C18orf21
C18orf25
C18orf54
C19orf24
C19orf44
C19orf53
C19orf67
C19orf81
C19orf85
C1galt1
C1galt1p1
C1orf105
C1orf109
C1orf112
C1orf122
C1qtnf9b
C21orf62-as1
C22orf46
C2cd2l
C2orf49
C2orf50
C2orf92
C3orf38
C4orf33
C4orf47
C5orf22
C5orf51
C6orf120
C6orf48
C6orf89
C8g
C8orf31
C8orf33
C8orf44
C8orf76
C8orf89
C9orf135
C9orf16
C9orf3
C9orf43
C9orf78
C9orf85
Ca11
Ca13
Cab39
Cables2
Cabyr
Cacna1a
Cacnb3
Cacng7
Cacybp
Cad
Calm1
Calm2
Calm3
Camk2g
Camkmt
Camkv
Camta1
Camta2
Cand1
Canx
Cap1
Capn1
Capn10
Capn13
Capn15
Capza1
Card8-as1
Card9
Carf
Casc1
Casc2
Casc4
Casp7
Casp8
Cast
Casz1
Catsperg
Cbfa2t2
Cbfb
Cbll1
Cbx2
Cbx3
Cc2d1a
Ccar2
Ccdc102b
Ccdc103
Ccdc115
Ccdc117
Ccdc124
Ccdc126
Ccdc136
Ccdc137
Ccdc142
Ccdc144nl-as1
Ccdc146
Ccdc150
Ccdc159
Ccdc171
Ccdc174
Ccdc180
Ccdc190
Ccdc192
Ccdc22
Ccdc24
Ccdc28a
Ccdc39
Ccdc57
Ccdc61
Ccdc66
Ccdc69
Ccdc7
Ccdc77
Ccdc78
Ccdc85b
Ccdc88b
Ccdc9
Ccdc91
Ccdc97
Ccdc9b
Ccl2
Ccl25
Ccm2
Ccnb1
Ccnb2
Ccnb3
Ccnd1
Ccndbp1
Ccne1
Ccng1
Ccng2
Ccnh
Ccnt2
Ccp110
Ccrl2
Cct2
Cct5
Cct6p1
Cct7
Cct8
Ccz1
Cd164l2
Cd19
Cd33
Cd3eap
Cd46
Cd68
Cd69
Cd84
Cdc123
Cdc14a
Cdc25b
Cdc37l1
Cdc40
Cdc42
Cdc42ep4
Cdc42se1
Cdc45
Cdc6
Cdca2
Cdca3
Cdca8
Cdhr3
Cdhr5
Cdiptosp
Cdk1
Cdk10
Cdk13
Cdk5rap3
Cdk7
Cdk8
Cdk9
Cdkal1
Cdkn2aip
Cdkn2c
Cdrt4
Ceacam20
Cebpd
Cebpg
Cebpzos
Celf2
Cenpa
Cenpbd1p1
Cenpf
Cenpo
Cenpp
Cep164
Cep192
Cep250
Cep295nl
Cep350
Cep44
Cep55
Cep57
Cep57l1
Cep63
Cep83-dt
Cep95
Cep97
Cept1
Cerna3
Cers2
Cers6
Ces2
Cfap36
Cfap52
Cfap57
Cfap61
Cfap70
Cfap74
Cfap99
Cfl1
Cfl1p1
Cflar
Champ1
Chchd5
Chchd6
Chd2
Chd4
Chd6
Chd8
Chd9
Chek1
Chmp1b
Chmp1b-as1
Chmp2a
Chmp2b
Chmp5
Chmp7
Chrac1
Chrna5
Chrnb1
Churc1
Churc1-fntb
Ciao1
Ciao2a
Cib1
Cic
Cirbp
Cited2
Cks1b
Clasp1
Clasrp
Clba1
Clcn3
Clcn6
Cldn12
Cldnd2
Clec16a
Clec7a
Clip3
Clk2
Clk3
Cln3
Cln5
Cln6
Cln8
Clp1
Clpp
Clptm1
Clta
Cltc
Cltcl1
Clu
Cluhp3
Cnbd2
Cnbp
Cndp2
Cnep1r1
Cnih4
Cnn2p8
Cnot10
Cnot9
Cnst
Cntd1
Cntd2
Cntrl
Cntrob
Coa6
Coasy
Cog3
Cog8
Col20a1
Col9a3
Commd1
Commd10
Commd4
Comtd1
Cop1
Copg1
Cops4
Cops7a
Cops7b
Cops8
Copz1
Coq10a
Coq10b
Coq4
Coq6
Coq9
Coro1a
Coro2b
Coro7
Cox10
Cox14
Cox20
Cox5b
Cox6a1
Cox6b1
Cox6cp2
Cox7b
Cox7c
Cpb2
Cpb2-as1
Cpeb4
Cpne8-as1
Cpsf2
Cpsf3
Cptp
Cradd
Cramp1
Crcp
Creb3
Creb3l1
Creb3l4
Crebbp
Crebl2
Crebrf
Crem
Cript
Crlf1
Crot
Crym-as1
Csag4
Csde1
Cse1l
Csf3r
Cskmt
Csnk1d
Csnk1e
Csnk1g2
Csnk1g3
Csnk2b
Cspp1
Cstf1
Cstf2
Ct45a1
Ctdnep1
Ctdp1
Ctdspl2
Cth
Ctif
Ctnna2
Ctnnb1
Ctnnbl1
Ctnnd1
Ctns
Ctsa
Cttn
Cttnbp2
Cul5
Cul9
Cutc
Cwc27
Cxcl1
Cxcl2
Cxorf40a
Cxorf65
Cxxc1
Cxxc5
Cyb561
Cyb561d1
Cyb561d2
Cyb5b
Cyb5d1
Cyb5d2
Cyb5r4
Cyld
Cyp20a1
Cyp2a7
Cyp2e1
Cyp4v2
Cyp51a1-as1
Cyp8b1
Cytor
Czib
Dalrd3
Dancr
Dars2
Dars-as1
Daxx
Dazap2
Dbf4
Dbf4b
Dbi
Dbnl
Dcaf10
Dcaf11
Dcaf13
Dcaf15
Dcaf4
Dcaf6
Dcaf7
Dclre1a
Dclre1b
Dcn
Dctn5
Dctn6
Dda1
Ddah2
Ddb1
Ddb2
Ddhd2
Ddost
Ddr1
Ddx11
Ddx17
Ddx18
Ddx19a
Ddx19b
Ddx21
Ddx25
Ddx27
Ddx39b
Ddx39b-as1
Ddx3x
Ddx42
Ddx47
Ddx49
Ddx5
Ddx50
Ddx53
Ddx55
Ddx56
Dedd2
Dele1
Dennd2c
Denr
Depdc5
Depp1
Desi2
Dffb
Dgka
Dgkb
Dgke
Dgkz
Dguok
Dguok-as1
Dhcr24-dt
Dhdds
Dhrs7
Dhx30
Dhx38
Dhx40
Dhx8
Dicer1-as1
Dio1
Dipk1a
Dipk2a
Dis3l2
Dkc1
Dlg4
Dlgap1-as2
Dlst
Dmap1
Dmtf1
Dmxl1
Dnaaf5
Dnah8
Dnai1
Dnaja3
Dnajb11
Dnajb13
Dnajb4
Dnajb6
Dnajb9
Dnajc13
Dnajc24
Dnajc25
Dnajc25-gng10
Dnajc4
Dnajc9
Dnajc9-as1
Dnase1
Dnm1l
Dnm2
Dnph1
Dnttip1
Dock8
Dok1
Dpagt1
Dpcd
Dpep1
Dph2
Dpm3
Dpp3
Dpy19l3
Dpy19l4
Dpy30
Dr1
Drc3
Drc7
Drg2
Dscr8
Dse
Dsg1-as1
Dst
Dtl
Dtnb
Dtwd1
Dtx3l
Dus2
Dusp19
Dusp28
Dusp6
Dusp8p5
Dux4l37
Dync1i2
Dync2li1
Dynlrb1
Dynlrb2
Dzip3
E2f4
Eaf1
Ebag9
Ebln3p
Eci2
Ecm1
Ect2
Edaradd
Edc4
Eddm13
Edem1
Edrf1
Eed
Eef1a1
Eef1a1p16
Eef1akmt4
Eef1akmt4-ece2
Eef1aknmt
Eef1d
Eef1dp2
Eef1e1
Eef2k
Eefsec
Efcab1
Efcab12
Efcab5
Efcab7
Efhc1
Egfl7
Ehbp1
Ehbp1l1
Ehd1
Ehmt1
Eid1
Eif1b
Eif2a
Eif2ak3
Eif2ak3-dt
Eif2ak4
Eif2b2
Eif2b5
Eif2s1
Eif3b
Eif3f
Eif3i
Eif3j
Eif3k
Eif3l
Eif3m
Eif4a1
Eif4a2
Eif4e2
Eif5
Eif5a
Eif5b
Eif6
Elac1
Elk3
Ell3
Elmod2
Elmod3
Eloa
Elob
Elof1
Elovl6
Elp2
Elp3
Elp5
Emc3-as1
Emc4
Eme1
Emg1
Eml2
Eml6
Emp3
Endov
Eno1-as1
Eno3
Enpp3
Eny2
Epn1
Eps8l1
Eps8l2
Eral1
Erbb2
Erbin
Erc1
Ercc1
Ercc5
Ercc6l2
Ergic3
Eri1
Erlec1
Erlin2
Ermard
Erp29
Ervk3-1
Esco2
Esrra
Esyt1
Esyt3
Etaa1
Etfbkmt
Etfdh
Etfrf1
Ets2
Etv6
Evi5l
Exd2
Exo1
Exoc1
Exoc3
Exoc4
Exosc4
Exosc9
F10
F11r
F2rl3
Faap24
Fadd
Fads1
Fads2
Fam111a
Fam117b
Fam118a
Fam118b
Fam120b
Fam122a
Fam135a
Fam138e
Fam149b1
Fam162a
Fam166a
Fam173a
Fam174a
Fam185a
Fam187a
Fam193a
Fam200b
Fam201a
Fam214b
Fam217a
Fam217b
Fam218a
Fam222a
Fam227b
Fam228b
Fam229a
Fam234a
Fam32a
Fam47e
Fam50a
Fam50b
Fam53c
Fam83a
Fam83c-as1
Fam86b3p
Fam89b
Fam98b
Fancd2
Fancg
Fanci
Fancm
Far1-it1
Far2
Fastk
Fastkd2
Fbh1
Fbrs
Fbxl19
Fbxl3
Fbxo25
Fbxo28
Fbxo34
Fbxo36
Fbxo38
Fbxo41
Fbxo45
Fbxo5
Fbxo7
Fbxo9
Fbxw5
Fcf1
Fcgr3a
Fcgr3b
Fcgrt
Fcho1
Fchsd1
Fcrlb
Fdft1
Fdps
Fem1a
Fen1
Fermt3
Fga
Fgd3
Fgf7
Fgfr1op2
Ficd
Fig4
Flad1
Flot1
Flt3lg
Fmc1
Fmc1-luc7l2
Fmo4
Fnbp1p1
Fnbp4
Fndc11
Fndc3a
Fnta
Fntb
Fo704657.1
Foxa3
Foxk2
Foxl2nb
Foxm1
Foxo4
Foxp1
Foxp4
Foxred1
Fpgs
Fpgt
Fpgt-tnni3k
Frg1
Frg1dp
Frg1gp
Frg1hp
Frmpd2
Frrs1
Frs2
Fscn1
Fsd1
Fsip1
Fstl3
Fth1p2
Fto
Ftsj1
Ftsj3
Fuk
Furin
Fus
Fut1
Fut4
Fut6
Fxr1
Fzd1
Fzd2
Fzd9
Fzr1
G2e3
G3bp1
G6pc3
Gab1
Gabarap
Gabbr1
Gabpa
Gabpb1-as1
Gabpb2
Gadd45a
Gadd45b
Gal3st4
Galk2
Galm
Galnt2
Galnt7
Galt
Gan
Ganc
Gapdhp35
Gapvd1
Gar1
Gars
Gart
Gas2
Gas6-as1
Gas8
Gata2
Gata4
Gatad1
Gatad2a
Gatc
Gba2
Gca
Gcc2
Gcdh
Gdap1
Gdf11
Gdf15
Gdi2
Gemin4
Gemin6
Gemin7-as1
Gen1
Gfi1b
Gfm1
Gga1
Ggps1
Ggt1
Ggt6
Ghet1
Gid4
Gid8
Gins3
Gins4
Gipr
Gja9
Gla
Gle1
Gli4
Glud1p3
Glyctk
Glyctk-as1
Gmeb1
Gmppa
Gmpr2
Gnai2
Gnb1
Gnb3
Gng5p2
Gnl3
Gnl3l
Gnpat
Golgb1
Golt1b
Gorab
Gorasp2
Gosr1
Gosr2
Gpaa1
Gpatch11
Gpatch2l
Gpatch3
Gpatch4
Gpbp1
Gpd2
Gpn1
Gpr107
Gpr108
Gpr137
Gpr146
Gpr148
Gpr158
Gpr35
Gpr89a
Gpr89b
Gprc5a
Gprc5d-as1
Gpsm3
Gpx4
Grap2
Grk4
Grk6
Grm1
Grn
Grpel2
Grwd1
Gsdmd
Gse1
Gstcd
Gstk1
Gstm4
Gsto1
Gsto2
Gstz1
Gtdc1
Gtf2e1
Gtf2h1
Gtf2h2c
Gtf2h3
Gtf2h4
Gtf2i
Gtf2ip13
Gtf3c4
Gtf3c5
Gtf3c6
Gtpbp10
Gtpbp3
Gtpbp4
Gtpbp8
Guf1
Gusbp1
Gys1
Gzf1
H1fx-as1
H2afz
H3f3b
Hacd3
Hadhb
Hars2
Hax1
Hbe1
Hbp1
Hcg11
Hcg14
Hcg20
Hcg27
Hcn3
Hcst
Hdac10
Hdac3
Hdac4-as1
Hddc3
Hdgf
Hdlbp
Heatr5b
Hecw1
Helb
Hemk1
Henmt1
Herpud1
Hes1
Hexa-as1
Hexim1
Hexim2
Hgh1
Hgs
Hhex
Hhla3
Hif1an
Hikeshi
Hils1
Hinfp
Hint1
Hint2
Hipk1
Hipk3
Hist1h1c
Hist1h1e
Hist1h2ab
Hist1h2ac
Hist1h2ae
Hist1h2ag
Hist1h2ah
Hist1h2ai
Hist1h2am
Hist1h2bd
Hist1h2bh
Hist1h2bj
Hist1h2bk
Hist1h2bo
Hist1h3a
Hist1h3b
Hist1h3h
Hist1h3j
Hist1h4a
Hist1h4c
Hist1h4d
Hist1h4e
Hist1h4j
Hist2h2ac
Hivep1
Hkr1
Hm13
Hmbox1
Hmg20a
Hmgb2
Hmgcl
Hmgn2
Hmgn2p22
Hmgn4
Hmmr
Hmox2
Hnmt
Hnrnpa1
Hnrnpab
Hnrnpc
Hnrnpdl
Hnrnph3
Hnrnpl
Hnrnplp2
Hnrnpu
Hnrnpul1
Hook2
Hormad1
Hoxb3
Hoxb8
Hoxb-as2
Hoxb-as3
Hoxc5
Hoxc9
Hps3
Hsbp1
Hscb
Hsd11b1l
Hsd17b4
Hsd17b7
Hsf1
Hsp90aa1
Hsp90ab1
Hsp90ab3p
Hsp90b1
Hspa1a
Hspa4
Hspa4l
Hspa8
Hspa9
Hspb1
Hspb7
Hspb9
Hspd1
Hspe1
Hspe1-mob4
Hspe1p2
Hspe1p3
Hspe1p4
Htra2
Huwe1
Hyal3
Hypk
Icam1
Icam3
Ice1
Id1
Id2
Idh1-as1
Idh3a
Idnk
Ier2
Ier3
Ier3-as1
Ier5
Iffo1
Ifi16
Ifi27l1
Ifitm1
Ifitm10
Ifitm2
Ifrd1
Ift122
Ift43
Ift74
Igf1r
Igf2bp1
Igfbp5
Igflr1
Ighmbp2
Iglv3-15
Igsf9
Ik
Ikbip
Ikbkb
Ikbke
Ikbkg
Ikzf1
Ikzf4
Il11ra
Il18rap
Il20rb
Il23r
Ilf3
Ilk
Imp3
Imp4
Inafm1
Inafm2
Inca1
Incenp
Ing1
Ing2
Ing3
Inhcap
Ino80b
Ino80b-wbp1
Ino80e
Inpp5b
Inpp5f
Inpp5j
Ints10
Ints2
Ints3
Ints5
Ints6-as1
Ints6l
Ints8
Invs
Ipo11
Ipo5
Ipo7
Iqank1
Iqch
Iqcj-schip1
Iqck
Iqgap1
Iqgap2
Iqsec2
Iqsec3
Iqsec3p1
Irf3
Irf6
Irgq
Irs1
Isca2
Iscu
Isg15
Isl2
Islr2
Isoc2
Itch
Itfg2
Itga6
Itgav
Itgb1
Itgb1bp1
Itgb1bp2
Itgb1-dt
Itgb4
Itgb5
Itk
Itpa
Itpr1
Itpr3
Itsn1
Jade1
Jkamp
Jmjd8
Jph4
Jpx
Jrkl
Jsrp1
Jund
Kank1
Kank3
Kansl1-as1
Kantr
Kat5
Kat6b
Kat7
Kat8
Katnb1
Kazald1
Kbtbd4
Kbtbd8
Kcmf1
Kcnh4
Kcnip2-as1
Kcnq1dn
Kcnq3
Kctd2
Kctd20
Kctd21-as1
Kctd5
Kdelr1
Kdelr2
Kdm1a
Kdm3a
Kdm4a
Kdm4c
Kdm4d
Kdm6a
Kdm7a-dt
Khdrbs1
Khnyn
Kiaa0391
Kiaa0556
Kiaa0586
Kiaa1586
Kiaa1958
Kiaa2026
Kif20a
Kif20b
Kif23
Kif2a
Kif2c
Kif4a
Kifc1
Klf16
Klf4
Klhdc1
Klhdc10
Klhdc3
Klhl17
Klhl18
Klhl20
Klhl28
Klhl32
Klhl33
Klhl7
Klrg1
Kmo
Kmt2a
Kmt2b
Kmt2d
Kmt2e
Kmt5a
Knop1
Knstrn
Kntc1
Kpnb1
Krt18
Krt18p59
Krt8
Krtap5-4
Kxd1
L3mbtl2
Lactb
Lag3
Lama2
Lama3
Lamb2
Lamtor2
Lamtor4
Lamtor5-as1
Laptm4b
Larp1
Larp7
Lars2
Lbhd1
Lcmt1
Ldha
Ldlr
Lef1-as1
Lekr1
Lemd3
Leng8
Lepr
Leprot
Letm2
Letmd1
Lgals8
Lgr6
Lhfpl2
Lhpp
Lias
Lims1
Lin37
Linc00167
Linc00240
Linc00265
Linc00271
Linc00336
Linc00337
Linc00339
Linc00350
Linc00383
Linc00431
Linc00475
Linc00482
Linc00501
Linc00523
Linc00649
Linc00653
Linc00667
Linc00690
Linc00847
Linc00853
Linc00856
Linc00857
Linc00869
Linc00881
Linc00888
Linc00894
Linc00896
Linc00910
Linc00920
Linc01023
Linc01052
Linc01056
Linc01072
Linc01088
Linc01089
Linc01128
Linc01132
Linc01134
Linc01135
Linc01144
Linc01162
Linc01169
Linc01180
Linc01300
Linc01353
Linc01366
Linc01436
Linc01465
Linc01504
Linc01521
Linc01524
Linc01560
Linc01578
Linc01581
Linc01588
Linc01602
Linc01640
Linc01666
Linc01694
Linc01715
Linc01719
Linc01771
Linc01775
Linc01881
Linc01970
Linc02001
Linc02038
Linc02062
Linc02163
Linc02210
Linc02210-crhr1
Linc02235
Linc02327
Linc02354
Linc02384
Linc02408
Linc02506
Linc02569
Linc02577
Linc02616
Linc02636
Linc-pint
Lingo1
Lipc
Lipe-as1
Lipt1
Lix1l-as1
Llph-dt
Lman1l
Lmbrd1
Lmna
Lmnb1
Lmnb2
Lmo7
Lnp1
Lnx1-as2
Lonp1
Lonp2
Loxl3
Lpin3
Lpo
Lrch3
Lrfn4
Lrguk
Lrp10
Lrp3
Lrr1
Lrrc23
Lrrc27
Lrrc28
Lrrc46
Lrrc59
Lrrc63
Lrrc8a
Lrrc8b
Lrrcc1
Lrriq3
Lrsam1
Lrtomt
Lrwd1
Lsm14a
Lsm8
Lsp1p2
Lsr
Ltbp3
Ltbp4
Luc7l2
Luzp1
Lxn
Ly6g5b
Ly6g5c
Lyn
Lypla2
Lyrm1
Lyrm7
Lzts2
M1ap
Macf1
Mad2l1bp
Madcam1
Madd
Maea
Maf
Maf1
Mafg-dt
Magea12
Magec1
Maged1
Mageh1
Magoh2p
Maip1
Mak16
Malat1
Malsu1
Man2a1
Man2b2
Manbal
Manea
Map1a
Map1b
Map1lc3b
Map1s
Map2k2
Map2k3
Map2k6
Map3k10
Map3k14-as1
Map9
Mapk12
Mapk1ip1l
Mapk3
Mapk7
Mapk8ip3
Mapkapk3
March7
Mark2
Mark3
Mars
Mars2
Mast4
Mastl
Mat2a
Mat2b
Matn1-as1
Mau2
Maz
Mbd2
Mbd3l1
Mbd4
Mbd5
Mbd6
Mbnl2
Mboat7
Mbtps2
Mcm4
Mcm5
Mcm8
Mcph1
Mcrip1
Mcts1
Mcts2p
Mdh1
Mdh2
Mdm4
Mdp1
Me2
Med11
Med12
Med15
Med17
Med18
Med22
Med28
Med29
Med30
Mef2a
Megf8
Meis1
Men1
Mepce
Metap1
Metap2
Mettl14
Mettl14-dt
Mettl15
Mettl17
Mettl23
Mettl25
Mettl2a
Mex3c
Mfap3
Mff
Mfn1
Mfn2
Mfsd1
Mfsd14b
Mfsd3
Mfsd4a
Mfsd4b
Mfsd5
Mgat2
Mgat5
Mgrn1
Mia3
Miat
Miatnb
Mib2
Micos10
Micos10-nbl1
Mid1ip1
Mid1ip1-as1
Midn
Mief1
Mien1
Mier1
Mif
Mif-as1
Miga1
Miip
Mincr
Mindy1
Mindy2
Mip
Mipol1
Mir1205
Mir1244-2
Mir125a
Mir1281
Mir1292
Mir1302-8
Mir141
Mir145
Mir146b
Mir1539
Mir200c
Mir200chg
Mir2861
Mir3064
Mir3124
Mir3143
Mir3153
Mir3155a
Mir3155b
Mir3175
Mir3181
Mir3184
Mir3189
Mir3193
Mir320a
Mir3615
Mir3652
Mir3655
Mir3678
Mir3684
Mir378a
Mir3928
Mir3945hg
Mir423
Mir4258
Mir4422hg
Mir4434
Mir4453
Mir4453hg
Mir4515
Mir4530
Mir4647
Mir4650-2
Mir4687
Mir4706
Mir4707
Mir4727
Mir4734
Mir4736
Mir4738
Mir4757
Mir4777
Mir4781
Mir497hg
Mir5001
Mir5047
Mir5087
Mir5090
Mir5091
Mir5188
Mir544b
Mir548al
Mir548am
Mir548aw
Mir548ax
Mir548c
Mir548h2
Mir548h3
Mir548h4
Mir548i1
Mir548i2
Mir548i4
Mir548z
Mir6077
Mir611
Mir615
Mir638
Mir647
Mir6514
Mir6516
Mir6716
Mir6743
Mir6774
Mir6807
Mir6833
Mir6834
Mir6843
Mir6847
Mir6853
Mir6864
Mir6890
Mir7-3
Mir7-3hg
Mir7703
Mir8072
Mir92b
Mir99b
Mirlet7a1hg
Mirlet7e
Mirlet7i
Mis12
Misp3
Mkrn3
Mlec
Mlf1
Mlh1
Mllt6
Mmachc
Mnat1
Mob4
Mocs3
Mon1b
Mon2
Morc3
Morf4l1
Morf4l2
Morf4l2-as1
Morn2
Mospd1
Mospd2
Mospd3
Mpdu1
Mpg
Mpi
Mppe1
Mr1
Mrm1
Mrnip
Mrpl1
Mrpl10
Mrpl18
Mrpl19
Mrpl2
Mrpl20-as1
Mrpl22
Mrpl30
Mrpl32
Mrpl33
Mrpl34
Mrpl35
Mrpl38
Mrpl4
Mrpl42
Mrpl48
Mrpl49
Mrpl52
Mrpl54
Mrps11
Mrps12
Mrps16
Mrps18b
Mrps18c
Mrps2
Mrps22
Mrps30
Mrps31p4
Mrps36
Mrrf
Mrto4
Msh3
Msl3
Msmb
Msto1
Msto2p
Mta2
Mtbp
Mtcybp28
Mtf2
Mtfr1
Mtfr1l
Mtg2
Mthfd1
Mthfd2
Mthfd2l
Mtif3
Mtm1
Mtmr11
Mtmr2
Mtmr9
Mto1
Mtr
Mtrex
Mtrr
Mttp
Mtx2
Muc12
Mus81
Mvb12a
Mxi1
Mxra7
Myadm
Myc
Mycbp2
Myd88
Myl12a
Myl12b
Myl6
Myl6b
Mylk
Mylk-as1
Mylpf
Mynn
Myo15a
Myo18a
Myo1f
Myo5b
Myrf
N4bp2l1
NA
Naa20
Naa30
Naa35
Naa38
Naa60
Nabp2
Naca
Naca2
Nagk
Naglu
Napa-as1
Naprt
Napsa
Napsb
Narf
Nasp
Nat1
Nat10
Nav2
Naxd
Naxe
Nbl1
Nbn
Nbpf12
Nbr1
Nbr2
Ncapd2
Ncapg
Ncaph2
Ncbp1
Ncdn
Nck1
Nck2
Nckap1l
Ncln
Ncoa3
Ncoa7
Ncor1
Ncr1
Ncstn
Ndor1
Ndufa13
Ndufa3
Ndufa9
Ndufaf3
Ndufaf4p1
Ndufaf5
Ndufaf7
Ndufaf8
Ndufb10p1
Ndufb2
Ndufb3
Ndufb5
Ndufb6
Ndufb9
Ndufc1
Ndufs2
Ndufs3
Ndufs4
Ndufv2
Ndufv3
Neat1
Nectin2
Nedd8
Nedd8-mdp1
Nek11
Nelfcd
Nenf
Neu3
Neurl4
Nfatc2ip
Nfatc3
Nfe4
Nfia
Nfic
Nfkb1
Nfkb2
Nfkbia
Nfkbib
Nfkbil1
Nfx1
Nfya
Nfyc
Ngdn
Ngrn
Nhlrc2
Nhlrc3
Nif3l1
Nifk-as1
Nip7
Nipbl
Nipbl-dt
Nipsnap1
Nkapd1
Nkiras2
Nlk
Nlrp2
Nlrp4
Nlrp6
Nmb
Nmd3
Nme1
Nme1-nme2
Nme2
Nmnat1
Nmral1
Nmt1
Nnt
Noc4l
Nol11
Nol12
Nol7
Nolc1
Nop14-as1
Nop2
Nop53
Nop56
Nos3
Nostrin
Notch4
Npas2
Npas4
Npm1
Nptn
Npw
Nr1h2
Nr1h3
Nr2c2
Nr4a2
Nrir
Nsa2
Nsd3
Nsfl1c
Nsmce1-dt
Nsmce2
Nsrp1
Nsun3
Nsun4
Nsun6
Nt5cp1
Ntn5
Ntpcr
Ntrk1
Nubp1
Nubp2
Nucb1
Nudc
Nudt1
Nudt13
Nudt19
Nudt19p5
Nudt2
Nudt22
Nudt7
Nuf2
Nup107
Nup205
Nup210l
Nup214
Nup35
Nup50
Nup93
Nupl2
Nutf2
Nutm1
Nxf1
Nxt2
Oasl
Oat
Oaz1
Oaz3
Ociad1
Odc1-dt
Odf2
Odr4
Ofd1
Ogfod1
Ogfod2
Ogfr
Ogg1
Ogt
Oosp1p2
Opa1
Oprl1
Or10ae3p
Or11g1p
Or1q1
Or4t1p
Or52k3p
Or6e1p
Orai3
Orc3
Ormdl2
Os9
Osbpl9
Oser1-dt
Osgepl1-as1
Osgin2
Ostc
Ostf1
Otub1
Otud1
Otud6b
Otx2p1
Oxa1l
Oxnad1
Oxr1
Oxsm
P2rx6
P4ha2
Paaf1
Pabpc4
Pacrg
Padi1
Paf1
Pafah1b2
Page5
Paip2
Palm3
Pan2
Pank2
Papola
Papolg
Paqr4
Paqr7
Parp2
Parp3
Parpbp
Paupar
Pax8-as1
Pax9
Paxbp1-as1
Paxx
Pbx2
Pc
Pcat6
Pcbp1
Pcbp2
Pced1b
Pcm1
Pcna
Pcnp
Pcnx3
Pcoth
Pcp2
Pcsk4
Pcsk6
Pcsk6-as1
Pcsk7
Pctp
Pdcd11
Pdcd6
Pdcd6ip
Pdcd6ipp2
Pdcl3
Pde12
Pdhx
Pdia5
Pdk2
Pdpk1
Pds5b
Pdxk
Pdzd8
Pet100
Pex13
Pex2
Pex26
Pex3
Pex7
Pfas
Pfdn5
Pfdn6
Pfkfb3
Pfkm
Pfkp
Pfn1
Pfn1p1
Pgam5
Pgc
Pgd
Pgk1
Pgm2
Pgrmc1
Pgs1
Phactr2-as1
Phactr4
Phax
Phb
Phc3
Phf10
Phf11
Phf13
Phf14
Phf19
Phf2
Phgdh
Phkg2
Phldb1
Phrf1
Phtf2
Pibf1
Pick1
Pidd1
Pigb
Pigg
Pigl
Pigt
Pigw
Pigy-dt
Pih1d3
Pik3ap1
Pik3c2a
Pik3c3
Pik3ca
Pik3cd
Pik3r1
Pim2
Pim3
Pimreg
Pin4
Pip4k2c
Pip4p1
Pip4p2
Pipox
Pithd1
Pitpna
Pitpnm2
Piwil4
Pkd2l1
Pkib
Pkm
Pkmyt1
Pkn1
Pkp3
Pla2g15
Pla2g16
Pla2g4c
Pla2g4e-as1
Pla2g6
Plagl1
Plaur
Plbd1-as1
Plbd2
Plcb1
Plcd1
Plcl1
Plcxd2-as1
Plekha4
Plekha8
Plekhb2
Plekhg2
Plekhn1
Plin2
Plk1
Plk4
Plpbp
Plpp2
Plpp3
Plpp6
Pls1
Plscr1
Plxnb2
Pmaip1
Pmm2
Pmpca
Pmpcb
Pms2cl
Pnisr
Pnkd
Pnkp
Pnn
Pno1
Pnp
Pnpla6
Pnpo
Pnrc2
Pofut1
Pogz
Pola1
Polb
Pole4
Poli
Polk
Polr1b
Polr1c
Polr2a
Polr2b
Polr2c
Polr2f
Polr2g
Polr2h
Polr2k
Polr2m
Polr3b
Polr3c
Polr3d
Polr3f
Polr3gl
Pom121
Pomp
Pop1
Pop4
Pot1-as1
Pou2f3
Ppan
Ppan-p2ry11
Ppcdc
Ppcs
Ppfia3
Pphln1
Ppie
Ppig
Ppih
Ppil2
Ppip5k2
Ppm1b
Ppm1g
Ppme1
Ppp1ca
Ppp1r11
Ppp1r12a
Ppp1r12b
Ppp1r13b
Ppp1r21
Ppp1r37
Ppp1r3e
Ppp1r3f
Ppp1r7
Ppp2r1a
Ppp2r5b
Ppp2r5c
Ppp3cb-as1
Ppp4c
Ppp6r3
Pprc1
Ppt1
Ppwd1
Pqlc3
Prcc
Prdm1
Prdm2
Prdm7
Prdx1
Prdx1p1
Prdx2
Prdx5
Prim2
Prkab1
Prkaca
Prkar1a
Prkar2a
Prkce
Prkch
Prkcsh
Prkd2
Prkrip1
Prmt1
Prmt3
Prmt5
Prmt5-as1
Prmt6
Prmt7
Proser3
Prox1
Prpf18
Prpf3
Prpf31
Prpf38a
Prpf38b
Prpf4
Prpf40b
Prpf4b
Prpf8
Prr12
Prr13
Prr14
Prr29
Prr3
Prrc2b
Prrc2c
Prrg2
Prss12
Prss16
Prss21
Prss8
Prxl2b
Psca
Psd4
Psg4
Psma3-as1
Psma4
Psma6
Psmb3
Psmb4
Psmc1
Psmc2
Psmc4
Psmc5
Psmc6
Psmd11
Psmd13
Psmd14
Psmd2
Psmd4
Psmd7
Psmd8
Psme2
Psme3
Psmf1
Psmg2
Ptbp1
Ptcd2
Ptcd3
Ptch2
Ptdss1
Ptdss2
Pter
Ptges
Ptk2b
Ptma
Ptmap2
Ptp4a2
Ptpa
Ptpn1
Ptpn11
Ptpn12
Ptpn18
Ptpn22
Ptpn6
Ptpra
Ptprk
Ptrh1
Pts
Puf60
Pus1
Pusl1
Pwp1
Pxn
Pyroxd1
Qars
Qpctl
Qrich1
Qrsl1
Qser1
Qsox1
Qtrt2
R3hcc1
R3hcc1l
R3hdm1
R3hdm2
Rab11a
Rab11b
Rab11fip5
Rab14
Rab18
Rab21
Rab25
Rab27a
Rab2a
Rab30-as1
Rab3gap1
Rab4b
Rab4b-egln2
Rab5a
Rab7a
Rab8a
Rab8b
Rabepk
Rabgap1
Rabgap1l
Rabgef1
Rabggtb
Rac1
Rack1
Rad1
Rad23a
Rad23bp3
Rad50
Rad51
Rad51ap1
Rad51b
Rad51c
Rad54l
Rad9a
Rae1
Rag1
Rag2
Rala
Ralb
Ralbp1
Ralgapb
Raly
Ran
Ranbp1
Rangrf
Rap1gap
Rap1gds1
Rap2a
Rap2c
Rap2c-as1
Rapgef1
Rapgef3
Rara
Rars
Rasa1
Rasa4
Rasal1
Rasgef1b
Rasip1
Rassf1
Rassf3
Rassf7
Rb1cc1
Rbbp4
Rbbp6
Rbbp8
Rbck1
Rbl2
Rbm10
Rbm15
Rbm25
Rbm26-as1
Rbm3
Rbm33
Rbm39
Rbm42
Rbm43
Rbm45
Rbm48
Rbm5
Rbm6
Rbm7
Rbmx
Rbmx2
Rbx1
Rcan3
Rcc1
Rccd1
Rce1
Rcl1
Rcn2
Rcn3
Rcsd1
Rdh13
Reg4
Rela
Relch
Rer1
Resf1
Retreg2
Rexo2
Rf00003
Rf00004
Rf00012
Rf00017
Rf00019
Rf00156
Rf00407
Rf01877
Rf01882
Rf01955
Rf01956
Rf01957
Rf01986
Rf01987
Rf02122
Rf02124
Rf02125
Rf02195
Rf02196
Rf02216
Rf02217
Rf02271
Rfc4
Rfc5
Rfesd
Rfpl2
Rfx3-as1
Rfxank
Rgl1
Rgs12
Rgs17
Rhbdd1
Rhbdd2
Rhbdl1
Rhoa
Rhobtb3
Rhoq
Rhoqp1
Ric1
Ric8a
Ric8b
Rint1
Riok1
Riok3
Riox1
Ripk2
Rita1
Rmc1
Rmdn2
Rn7skp114
Rn7skp119
Rn7skp249
Rn7skp49
Rn7skp79
Rn7sl1
Rn7sl181p
Rn7sl284p
Rn7sl3
Rn7sl444p
Rn7sl496p
Rn7sl66p
Rn7sl832p
Rna5sp122
Rna5sp155
Rna5sp21
Rna5sp473
Rna5sp75
Rnaseh1-as1
Rnaseh2b
Rnaseh2c
Rnasek
Rnasek-c17orf49
Rnd2
Rnf10
Rnf111
Rnf121
Rnf13
Rnf144b
Rnf146
Rnf166
Rnf167
Rnf181
Rnf185
Rnf187
Rnf19a
Rnf20
Rnf207
Rnf214
Rnf220
Rnf224
Rnf26
Rnf31
Rnf34
Rnf4
Rnf41
Rnf43
Rnf5
Rnft1-dt
Rnft2
Rnmt
Rnpc3
Rnpep
Rnpepl1
Rnu11
Rnu1-1
Rnu1-108p
Rnu1-120p
Rnu1-122p
Rnu1-13p
Rnu1-85p
Rnu1-92p
Rnu2-2p
Rnu2-51p
Rnu2-63p
Rnu4-1
Rnu4-2
Rnu4-27p
Rnu4-8p
Rnu4atac
Rnu5a-1
Rnu5a-8p
Rnu5b-1
Rnu5d-1
Rnu5e-1
Rnu5e-4p
Rnu5e-6p
Rnu5f-1
Rnu6-1055p
Rnu6-1276p
Rnu6-169p
Rnu6-2
Rnu6-210p
Rnu6-226p
Rnu6-315p
Rnu6-431p
Rnu6-481p
Rnu6-510p
Rnu6-722p
Rnu6-752p
Rnu6-881p
Rnu6-92p
Rnu6-975p
Rnu6-992p
Rnu7-1
Rnu7-27p
Rnvu1-14
Rnvu1-15
Rnvu1-18
Rnvu1-19
Rnvu1-3
Rnvu1-4
Rnvu1-6
Rnvu1-7
Rny1
Rny1p13
Romo1
Rora-as1
Rpain
Rpe
Rpf1
Rpf2
Rpgrip1
Rpl10
Rpl10a
Rpl10p15
Rpl11
Rpl12
Rpl13
Rpl13a
Rpl13p5
Rpl15
Rpl17
Rpl18
Rpl18a
Rpl19
Rpl21
Rpl21p6
Rpl23a
Rpl23ap8
Rpl26
Rpl26l1
Rpl27
Rpl27a
Rpl28
Rpl31
Rpl34
Rpl35a
Rpl36
Rpl36a
Rpl36a-hnrnph2
Rpl37
Rpl37a
Rpl38
Rpl38p4
Rpl4
Rpl41
Rpl5
Rpl7a
Rpl7l1
Rpl7p3
Rplp1
Rplp2
Rpn2
Rpp30
Rpph1
Rprd1b
Rprd2
Rps11
Rps12
Rps14
Rps15
Rps15p9
Rps18
Rps19
Rps2
Rps20
Rps21
Rps24
Rps26
Rps27
Rps27a
Rps28
Rps29
Rps29p16
Rps3
Rps3a
Rps4xp16
Rps5
Rps5p3
Rps6kb2
Rps6kc1
Rps6p8
Rps7
Rps8
Rps9
Rpsa
Rptor
Rraga
Rrm1
Rrm1-as1
Rrm2
Rrnad1
Rrp12
Rrp15
Rsf1
Rskr
Rspry1
Rsrc1
Rtca
Rtca-as1
Rtel1
Rtel1-tnfrsf6b
Rtf2
Rtl8c
Rtn2
Rtraf
Rufy3
Ruvbl2
Rwdd1
Rxfp4
S100a10
S100a4
S100a6
S100b
S100pbp
S100z
S1pr2
Sacm1l
Sae1
Sage1
Samd15
Samd4b
Samm50
Sammson
Samsn1-as1
Sap18
Sap30bp
Sap30l
Sart1
Sat1
Satb2
Satb2-as1
Sbdsp1
Sbno2
Scaf1
Scamp1
Scamp3
Scand2p
Scarna11
Scarna16
Scarna2
Scfd1
Scg3
Schlap1
Scml4
Scnm1
Scnn1b
Scp2
Scrn3
Scyl2
Sdcbp
Sdcbp2-as1
Sdcbpp3
Sdccag8
Sdf2
Sdhaf1
Sdhaf2
Sdhaf3
Sdhc
Sdhd
Sdsl
Sec11c
Sec13p1
Sec14l1
Sec1p
Sec23b
Sec23ip
Sec24ap1
Sec24c
Sec31a
Sec61a1
Sec61b
Sec63
Secisbp2
Seh1l
Selenbp1
Selenoh
Selenon
Selenot
Selenow
Sema4b
Senp2
Senp5
Sepsecs-as1
Sept1
Sept2
Sept4
Sept4-as1
Sept7
Sept8
Sept9
Serbp1
Serp1
Serpina1
Serpind1
Serping1
Serpini1
Set
Setd1a
Setd5
Setd9
Setdb1
Setdb2
Setmar
Setp15
Sf3b1
Sf3b2
Sf3b3
Sf3b4
Sfi1
Sfpq
Sfr1
Sfswap
Sft2d2
Sft2d3
Sgf29
Sgk3
Sgms1
Sgo1-as1
Sgo2
Sgsm2
Sh2b1
Sh2b3
Sh2d2a
Sh3bgrl
Sh3d21
Shc1
Shf
Shisa5
Shkbp1
Shld1
Shld2
Shld3
Shmt2
Shoc2
Siglec27p
Sin3a
Sipa1
Sipa1l1
Sipa1l3
Sirt2
Sirt4
Sirt5
Sirt6
Sirt7
Skil
Skiv2l
Skp1
Skp2
Slc12a9-as1
Slc16a13
Slc16a5
Slc22a18
Slc24a1
Slc25a10
Slc25a14
Slc25a15
Slc25a25
Slc25a26
Slc25a3
Slc25a35
Slc25a36
Slc25a38
Slc25a39
Slc25a4
Slc25a41
Slc25a42
Slc25a44
Slc25a46
Slc25a5
Slc26a11
Slc26a2
Slc27a5
Slc30a2
Slc30a6
Slc30a7
Slc30a9
Slc31a1
Slc35a1
Slc35a3
Slc35a4
Slc35a5
Slc35b2
Slc35c1
Slc35c2
Slc35e2a
Slc35e2b
Slc35f6
Slc36a1
Slc37a3
Slc38a1
Slc38a6
Slc39a1
Slc39a4
Slc39a7
Slc39a9
Slc3a2
Slc44a1
Slc49a4
Slc4a1ap
Slc4a2
Slc50a1
Slc52a2
Slc6a8
Slc6a9
Slc9a3r1
Slc9a3r2
Slc9a6
Slc9b2
Slf1
Slfn5
Slirp
Slmap
Smad3
Smad5
Smagp
Smap2
Smarcad1
Smarcal1
Smarcd2
Smc2
Smco3
Smg1p1
Smg7
Smg8
Smim12
Smim13
Smim19
Smim20
Smim26
Smim27
Smim29
Smim40
Sms
Smtn
Smurf2
Snap23
Snap29
Snapc2
Snapc4
Snapin
Snd1
Snf8
Snhg11
Snhg15
Snhg16
Snhg20
Snhg21
Snhg25
Snhg29
Snhg3
Snhg8
Snhg9
Snora10
Snora24
Snora26
Snora3a
Snora3c
Snora50c
Snora57
Snora6
Snora60
Snora64
Snora70
Snora71e
Snora73a
Snora78
Snorc
Snord101
Snord104
Snord105
Snord110
Snord118
Snord12
Snord12b
Snord12c
Snord13
Snord14c
Snord14d
Snord14e
Snord15a
Snord1c
Snord2
Snord24
Snord35b
Snord36b
Snord3a
Snord3b-2
Snord3c
Snord3d
Snord42b
Snord45a
Snord45c
Snord46
Snord48
Snord49a
Snord49b
Snord54
Snord55
Snord58c
Snord68
Snord95
Snord96a
Snrnp200
Snrnp27
Snrnp35
Snrnp70
Snrpa
Snrpb2
Snrpc
Snrpd1
Snrpd2
Snrpd3
Snrpe
Snrpf
Sntb2
Sntg2
Snu13
Snx1
Snx11
Snx17
Snx27
Snx5
Socs4
Socs7
Son
Sos2
Sox2-ot
Sp1
Sp100
Sp140l
Sp2
Sp2-as1
Sp4
Spa17
Spaar
Spaca5
Spaca6
Spag5-as1
Spart
Spast
Spata1
Spata33
Spata3-as1
Spata5l1
Spata6l
Spcs2
Spdyc
Specc1
Spg11
Spg7
Sphk2
Spidr
Spink1
Spn
Spns1
Spocd1
Spopl
Sprtn
Spry3
Spsb2
Spty2d1os
Sqor
Srd5a1
Srek1
Srfbp1
Sri
Srp14-as1
Srp19
Srp54
Srp72
Srp9
Srrm2
Srrm3
Srrm5
Srrt
Srsf2
Srsf3
Srsf5
Srsf8
Srxn1
Ss18l2
Ssbp1
Ssmem1
Ssna1
Sssca1
Ssx1
St3gal2
St8sia6-as1
Stac3
Stag3l1
Stag3l4
Stag3l5p
Stag3l5p-pvrig2p-pilrb
Stambp
Stambpl1
Star
Stard10
Stat5b
Stim1
Stip1
Stk10
Stk11ip
Stk19
Stk35
Stk36
Stk4
Stmn1p1
Stmp1
Stra6lp
Stradb
Strip1
Stt3a
Stub1
Stx12
Stx16
Stx16-npepl1
Stx18-as1
Stx4
Stx5
Stxbp2
Stxbp3
Stxbp5
Sub1
Sucla2
Sucnr1
Suco
Sufu
Sugct
Sugt1
Sugt1p4
Sugt1p4-stra6lp
Sumo1p3
Supt16h
Supt5h
Supt6h
Supv3l1
Suz12p1
Swsap1
Swt1
Syap1
Sycp2
Sycp2l
Syk
Sync
Syngap1
Syngr4
Synj2bp-cox16
Syp
Syp-as1
Sys1
Sys1-dbndd2
Syt5
Sytl2
Sytl3
Szrd1
Szt2
Tab1
Tab2
Tacc1
Tacc3
Taco1
Taf1
Taf10
Taf15
Taf1a-as1
Taf1b
Taf7
Taf8
Taf9
Tagln
Tagln2
Tagln2p1
Tango2
Tango6
Tank
Tapbp
Tapt1-as1
Tarbp2
Tardbp
Tars
Tars2
Tarsl2
Tatdn1
Tatdn3
Tax1bp1
Taz
Tbc1d10b
Tbc1d10c
Tbc1d14
Tbc1d15
Tbc1d16
Tbc1d17
Tbc1d19
Tbc1d22a
Tbc1d22b
Tbc1d24
Tbc1d25
Tbc1d31
Tbc1d3p5
Tbc1d7
Tbc1d8-as1
Tbc1d8b
Tbcb
Tbcd
Tbce
Tbl3
Tbp
Tbpl1
Tbpl2
Tbrg1
Tbx6
Tcea2
Tceanc2
Tcerg1
Tcf25
Tcirg1
Tcn2
Tcof1
Tcp11l2
Tcta
Tdg
Tdp1
Tdrd3
Tead4
Tedc1
Telo2
Tent2
Terf2ip
Tesc-as1
Tesk1
Tet3
Tex2
Tex22
Tex54
Tfap2a
Tfg
Tfrc
Tg
Tgfbr1
Thap11
Thap2
Thap6
Thap9
Thap9-as1
Thbs1
Thbs4
Thegl
Them5
Thg1l
Thoc6
Thpo
Thrap3
Thsd8
Thtpa
Thumpd3
Thumpd3-as1
Tial1
Ticam1
Timm10b
Timm17a
Timm21
Timm23b
Timm29
Timmdc1
Timp1
Tiprl
Tjap1
Tjp1
Tjp3
Tk2
Tkfc
Tle4
Tle6
Tlnrd1
Tm4sf1
Tm4sf19
Tm4sf19-as1
Tm9sf1
Tm9sf2
Tm9sf4
Tma7
Tmbim6
Tmc4
Tmc8
Tmco1-as1
Tmed2
Tmem101
Tmem102
Tmem104
Tmem107
Tmem126a
Tmem126b
Tmem132d-as1
Tmem135
Tmem138
Tmem147
Tmem14b
Tmem161a
Tmem161b-as1
Tmem165
Tmem167b
Tmem175
Tmem179b
Tmem183a
Tmem184c
Tmem187
Tmem198
Tmem198b
Tmem199
Tmem204
Tmem208
Tmem216
Tmem220
Tmem222
Tmem223
Tmem248
Tmem251
Tmem254
Tmem260
Tmem262
Tmem265
Tmem33
Tmem38a
Tmem43
Tmem44-as1
Tmem45b
Tmem50a
Tmem62
Tmem67
Tmem69
Tmem70
Tmem79
Tmem8a
Tmem91
Tmem94
Tmem98
Tmem9b-as1
Tmod3
Tmpop2
Tmprss9
Tmsb4x
Tmsb4xp8
Tmtc3
Tmub2
Tmx1
Tmx2
Tmx2-ctnnd1
Tnfaip1
Tnfaip8
Tnfaip8l1
Tnfrsf14-as1
Tnip1
Tnks
Tnni3
Tnrc6b
Tnrc6c
Tns2
Tob1
Tob1-as1
Toe1
Togaram1
Tomm22
Tomm6
Tor1aip1
Tor1b
Tor3a
Tox4
Tp53i3
Tp53rk
Tpd52l2
Tpgs1
Tpi1
Tpi1p2
Tpm3
Tpm3p9
Tpm4
Tpp1
Tpp2
Tprg1l
Tpte2p1
Tpx2
Traf3ip2-as1
Traf7
Trafd1
Trak1
Trappc10
Trappc11
Trappc12
Trappc13
Trappc2b
Trappc3
Trappc4
Trex1
Trib1
Trim16l
Trim17
Trim28
Trim34
Trim39
Trim41
Trim56
Trim6
Trim6-trim34
Trim8
Trip10
Trip13
Trip4
Trmt10b
Trmt10c
Trmt11
Trmt12
Trmt13
Trmt44
Trnau1ap
Trnt1
Troap
Trpc2
Trpv2
Trub1
Tsacc
Tsc2
Tsc22d1
Tsc22d4
Tsen54
Tsfm
Tshz1
Tsku
Tsn
Tsnax
Tsnax-disc1
Tsnaxip1
Tspan1
Tspan31
Tspan8
Tspoap1-as1
Tspyl1
Tspyl2
Tssc2
Tssc4
Tssk3
Ttbk1
Ttc1
Ttc14
Ttc17
Ttc23l
Ttc25
Ttc26
Ttc27
Ttc3
Ttc31
Ttc9c
Ttf2
Ttk
Ttn-as1
Ttpal
Tuba1b
Tuba1c
Tubb4b
Tubgcp4
Tug1
Tulp1
Tulp4
Tvp23b
Tvp23c-cdrt4
Twnk
Txndc15
Txndc17
Txndc9
Txnp6
Tymp
Tyrobp
Tyw1
Tyw3
U2af2
U2surp
U47924.1
U73169.1
U91328.1
Uba1
Uba2
Uba5
Uba52
Uba52p5
Uba6-as1
Ubac2
Ubap2l
Ubb
Ubc
Ube2a
Ube2b
Ube2d1
Ube2d3-as1
Ube2d4
Ube2e1
Ube2f
Ube2f-scly
Ube2i
Ube2l3
Ube2m
Ube2s
Ube2v2
Ube2z
Ube3a
Ube3ap2
Ube3b
Ube4a
Ubfd1
Ubiad1
Ubl4a
Ubl5
Ubl7-as1
Ubqln2
Ubr2
Ubr7
Ubtf
Ubxn2b
Ubxn4
Ubxn8
Uca1
Ufc1
Ufm1
Uggt1
Ugp2
Uhmk1
Uhrf2
Ulk4
Umad1
Umps
Unc45a
Unc50
Unk
Upk2
Upp2
Uprt
Uqcr10
Uqcrc2
Uqcrh
Uqcrq
Uri1
Urm1
Urod
Usb1
Use1
Uso1
Usp10
Usp11
Usp16
Usp21
Usp30
Usp30-as1
Usp38
Usp39
Usp42
Usp43
Usp47
Usp50
Usp53
Usp54
Usp8
Usp9x
Uspl1
Utp11
Utp14a
Utp20
Utp23
Utp4
Vamp7
Vamp8
Vapa
Vars2
Vasp
Vcan-as1
Vcp
Vegfa
Vill
Vim
Vmp1
Vps11
Vps13b
Vps16
Vps18
Vps25
Vps26a
Vps26b
Vps26c
Vps33b-dt
Vps35l
Vps45
Vps50
Vps51
Vps8
Vrk1
Vrk2
Vrk3
Vrtn
Vsig10
Vta1
Vti1a
Vtrna1-2
Vwa1
Vwa5a
Vwce
Wac
Wars2-as1
Washc2a
Washc2c
Washc4
Wbp1l
Wbp2
Wdfy2
Wdr1
Wdr11
Wdr24
Wdr3
Wdr34
Wdr36
Wdr37
Wdr43
Wdr44
Wdr45
Wdr46
Wdr48
Wdr55
Wdr64
Wdr66
Wdr7
Wdr70
Wdr74
Wdr76
Wdr83
Wdyhv1
Wee1
Wipf2
Wnk1
Wrap53
Wrnip1
Wtap
Wwox
Wwp1
Wwp2
Xkr9
Xpo1
Xpo7
Xpot
Xrcc4
Xrcc5
Xylt1
Yae1
Ybey
Ybx1
Yipf4
Yju2
Ykt6
Ypel3
Ypel4
Ythdf2
Ywhab
Ywhae
Ywhaep5
Ywhaz
Z69890.1
Z82190.2
Z83840.1
Z83844.1
Z84492.2
Z95114.4
Z95115.1
Z97055.2
Z97634.1
Z98257.1
Z99129.3
Zbed5-as1
Zbed6
Zbtb12
Zbtb34
Zbtb37
Zbtb38
Zbtb40
Zbtb43
Zbtb49
Zbtb7b
Zbtb9
Zc2hc1c
Zc3h10
Zc3h11a
Zc3h15
Zc3hav1
Zcchc4
Zcchc7
Zcchc9
Zcwpw2
Zdhhc13
Zdhhc14
Zdhhc16
Zdhhc4
Zdhhc5
Zeb2-as1
Zeb2p1
Zfand2a
Zfand3
Zfas1
Zfp36
Zfp69
Zfp91-cntf
Zfp92
Zfpl1
Zfpm1
Zfpm2
Zfyve16
Zfyve19
Zfyve27
Zkscan1
Zkscan3
Zkscan5
Zkscan8
Zmat2
Zmpste24
Zmym4
Zmym6
Znf101
Znf107
Znf131
Znf133
Znf134
Znf136
Znf138
Znf140
Znf143
Znf146
Znf148
Znf155
Znf169
Znf17
Znf174
Znf175
Znf177
Znf181
Znf189
Znf192p1
Znf197
Znf2
Znf207
Znf211
Znf213
Znf213-as1
Znf215
Znf222
Znf224
Znf225
Znf226
Znf227
Znf230
Znf234
Znf236
Znf252p-as1
Znf254
Znf257
Znf25-dt
Znf26
Znf263
Znf264
Znf267
Znf268
Znf271p
Znf273
Znf274
Znf277
Znf283
Znf286a
Znf302
Znf304
Znf316
Znf317
Znf324
Znf326
Znf331
Znf333
Znf33a
Znf35
Znf354b
Znf37a
Znf383
Znf385a
Znf385c
Znf397
Znf398
Znf407
Znf408
Znf410
Znf419
Znf420
Znf429
Znf430
Znf431
Znf432
Znf436-as1
Znf444
Znf445
Znf449
Znf451
Znf460
Znf473
Znf480
Znf485
Znf486
Znf487
Znf493
Znf501
Znf512
Znf518a
Znf524
Znf525
Znf528
Znf529-as1
Znf530
Znf534
Znf544
Znf546
Znf547
Znf548
Znf551
Znf554
Znf557
Znf561-as1
Znf57
Znf570
Znf576
Znf578
Znf580
Znf581
Znf582-as1
Znf586
Znf587
Znf587b
Znf589
Znf593
Znf596
Znf609
Znf613
Znf619
Znf620
Znf621
Znf623
Znf625
Znf625-znf20
Znf628
Znf644
Znf646
Znf654
Znf655
Znf658
Znf66
Znf665
Znf674-as1
Znf678
Znf684
Znf687
Znf691
Znf696
Znf700
Znf701
Znf707
Znf710
Znf714
Znf718
Znf720
Znf726
Znf736
Znf738
Znf74
Znf740
Znf749
Znf765
Znf766
Znf774
Znf776
Znf778
Znf785
Znf79
Znf791
Znf805
Znf808
Znf81
Znf813
Znf814
Znf815p
Znf830
Znf84
Znf845
Znf846
Znf879
Znf92
Znhit1
Znhit3
Zranb2-as2
Zscan20
Zscan21
Zscan23
Zscan25
Zscan9
Zswim1
Zswim8
Zswim9
Zwilch
