# Supplementary material for: A Bayesian inference transcription factor activity model for the analysis of single-cell transcriptomes
Source: Genome Res. 2021 Jul;31(7):1296–311. doi: 10.1101/gr.265595.120 (PMC8256867; doi:10.1101/gr.265595.120)
Supplement: Supplemental Material [file supp_gr.265595.120_Supplemental_Code.zip › BITFAM/inst/extdata/human/ELK1]

Aar2
Aars
Aatf
Abca7
Abcb8
Abcc10
Abcc11
Abcc3
Abcc5
Abcd1
Abcf1
Abcg1
Abhd11
Abhd11-as1
Abhd17a
Abi2
Ac001226.1
Ac002044.1
Ac002044.2
Ac002094.1
Ac002472.2
Ac003002.1
Ac003002.3
Ac003005.1
Ac003006.1
Ac004156.1
Ac004224.2
Ac004232.2
Ac004585.1
Ac004690.2
Ac004706.1
Ac004895.1
Ac004908.1
Ac004908.2
Ac004917.1
Ac004922.1
Ac004943.2
Ac004980.1
Ac005020.2
Ac005083.1
Ac005220.1
Ac005253.1
Ac005258.1
Ac005342.1
Ac005363.2
Ac005410.1
Ac005520.1
Ac005523.2
Ac005606.2
Ac005614.1
Ac005670.2
Ac005776.1
Ac005829.1
Ac005832.4
Ac005837.1
Ac005915.1
Ac006001.2
Ac006059.1
Ac006116.8
Ac006206.2
Ac006213.1
Ac006262.1
Ac006333.2
Ac006449.2
Ac006449.6
Ac006483.1
Ac006511.5
Ac006927.1
Ac007029.1
Ac007136.1
Ac007161.3
Ac007192.1
Ac007215.1
Ac007216.4
Ac007250.1
Ac007364.1
Ac007375.1
Ac007389.1
Ac007536.1
Ac007546.3
Ac007686.4
Ac007834.1
Ac007846.2
Ac007881.2
Ac007950.1
Ac008040.1
Ac008040.3
Ac008105.2
Ac008105.3
Ac008267.5
Ac008429.1
Ac008443.1
Ac008443.2
Ac008494.1
Ac008537.4
Ac008543.1
Ac008581.2
Ac008649.2
Ac008670.1
Ac008734.2
Ac008738.1
Ac008763.2
Ac008764.6
Ac008764.8
Ac008770.2
Ac008915.2
Ac008969.1
Ac009005.1
Ac009061.2
Ac009065.4
Ac009078.3
Ac009107.2
Ac009118.2
Ac009133.2
Ac009152.1
Ac009163.6
Ac009237.3
Ac009309.1
Ac009511.2
Ac009779.3
Ac009879.2
Ac010186.2
Ac010198.1
Ac010198.2
Ac010200.1
Ac010240.3
Ac010280.2
Ac010327.4
Ac010422.2
Ac010422.7
Ac010463.1
Ac010487.2
Ac010547.1
Ac010654.1
Ac010761.1
Ac010761.2
Ac010761.5
Ac010894.2
Ac010973.1
Ac010999.2
Ac011446.2
Ac011448.1
Ac011455.1
Ac011462.4
Ac011477.1
Ac011481.1
Ac011491.1
Ac011498.1
Ac011511.2
Ac011603.2
Ac011773.3
Ac012146.1
Ac012184.2
Ac012291.2
Ac012307.1
Ac012313.6
Ac012313.9
Ac012485.3
Ac012555.1
Ac012645.1
Ac012676.3
Ac013468.1
Ac015468.1
Ac015468.2
Ac015468.3
Ac015687.1
Ac015813.1
Ac015813.2
Ac015813.7
Ac015911.9
Ac015982.1
Ac016065.2
Ac016394.1
Ac016629.1
Ac016876.2
Ac016912.1
Ac016957.1
Ac016957.2
Ac016999.1
Ac017083.1
Ac018410.1
Ac018635.2
Ac018647.2
Ac018761.2
Ac019294.2
Ac019294.3
Ac020637.1
Ac020908.3
Ac020911.1
Ac020915.5
Ac020916.2
Ac020922.4
Ac020928.1
Ac020928.2
Ac020928.3
Ac021016.3
Ac021188.1
Ac021422.1
Ac022028.2
Ac022098.1
Ac022154.1
Ac022201.2
Ac022211.2
Ac022413.1
Ac023024.1
Ac023632.2
Ac023906.1
Ac024145.1
Ac024267.6
Ac025048.4
Ac025162.2
Ac025164.1
Ac025165.2
Ac025171.2
Ac025181.2
Ac025257.1
Ac025442.1
Ac025887.2
Ac026124.1
Ac026124.2
Ac026362.1
Ac026471.2
Ac026688.2
Ac026785.1
Ac026803.2
Ac027117.2
Ac027281.1
Ac027307.1
Ac034102.6
Ac034102.7
Ac034102.8
Ac040977.1
Ac044798.1
Ac046130.1
Ac051619.10
Ac053527.1
Ac067931.2
Ac067968.1
Ac068338.2
Ac068389.1
Ac068724.3
Ac068831.6
Ac069503.2
Ac073195.1
Ac073288.1
Ac073842.1
Ac074032.1
Ac074091.1
Ac074117.1
Ac074138.1
Ac074351.1
Ac078785.1
Ac079145.1
Ac079466.1
Ac079610.2
Ac079742.1
Ac079943.1
Ac080013.1
Ac080075.1
Ac083798.1
Ac083798.2
Ac083843.2
Ac083864.2
Ac083949.1
Ac084018.1
Ac084337.2
Ac087294.1
Ac087385.3
Ac087500.1
Ac090527.2
Ac090527.3
Ac090541.1
Ac090589.1
Ac090607.5
Ac090617.3
Ac090617.5
Ac090699.1
Ac091153.4
Ac091167.6
Ac091167.7
Ac091390.4
Ac091551.1
Ac091564.3
Ac091729.3
Ac091806.1
Ac091820.1
Ac091834.1
Ac091849.2
Ac092042.1
Ac092042.4
Ac092068.1
Ac092070.1
Ac092072.1
Ac092115.3
Ac092117.2
Ac092123.1
Ac092134.1
Ac092171.1
Ac092587.1
Ac092718.1
Ac092755.2
Ac092807.2
Ac092944.1
Ac093152.1
Ac093424.1
Ac093484.3
Ac093484.4
Ac093512.2
Ac093620.1
Ac097103.2
Ac097358.2
Ac098484.4
Ac098650.1
Ac098935.2
Ac099521.1
Ac099535.1
Ac099681.1
Ac099782.2
Ac100778.3
Ac100830.2
Ac103740.2
Ac103808.1
Ac104461.1
Ac104506.1
Ac104984.1
Ac105265.2
Ac105339.1
Ac106782.2
Ac107223.1
Ac108002.1
Ac108448.3
Ac108471.2
Ac109630.1
Ac110285.4
Ac110285.7
Ac110749.1
Ac112225.1
Ac112907.1
Ac113189.1
Ac113410.3
Ac114498.2
Ac118553.2
Ac120057.2
Ac120498.4
Ac123595.1
Ac124016.1
Ac124068.2
Ac124283.5
Ac125494.1
Ac126407.1
Ac126614.1
Ac127070.1
Ac127522.1
Ac128709.2
Ac128709.3
Ac129492.8
Ac130469.1
Ac132872.1
Ac134682.1
Ac134772.1
Ac135048.2
Ac135178.3
Ac135586.2
Ac136475.3
Ac138123.1
Ac138150.1
Ac138811.1
Ac138951.1
Ac139149.1
Ac139256.1
Ac139453.1
Ac139530.3
Ac140063.1
Ac141586.1
Ac145207.9
Ac231981.1
Ac239868.1
Ac243585.2
Ac243654.1
Ac244034.2
Ac244090.3
Ac245014.3
Ac245033.2
Ac245140.3
Acad10
Aco2
Acss2
Actn1
Actr1a
Actr2
Actr3
Actr6
Acvr1b
Acvr2a
Acyp2
Ad000671.1
Ad000671.3
Adal
Adam10
Adam8
Adamtsl5
Adap2
Adck1
Adck5
Adcy2
Adcy4
Adcyap1
Adgrb3
Adgrg3
Adipor2
Adnp2
Adora2b
Adpgk-as1
Adprm
Adrm1
Adsl
Aen
Af111167.1
Af235103.2
Afg1l
Aftph
Aggf1
Agl
Ago3
Agrp
Ahcyl2
Ahrr
Ahsa1
Ahsa2p
Aig1
Aip
Aipl1
Ak3p5
Akap17a
Akirin1
Akr1a1
Akt1s1
Al009179.1
Al020997.2
Al021155.2
Al021546.1
Al022238.4
Al022312.1
Al022724.1
Al024498.2
Al031055.1
Al031282.1
Al031432.3
Al031432.4
Al031587.2
Al031658.2
Al031666.2
Al031710.2
Al031772.1
Al033527.5
Al034379.1
Al035530.2
Al049543.1
Al049629.2
Al049712.1
Al049780.1
Al049870.3
Al078459.1
Al079342.3
Al080250.1
Al080276.2
Al110118.2
Al117329.1
Al118522.1
Al118558.3
Al121594.1
Al121758.1
Al121772.1
Al121835.2
Al121845.3
Al121899.1
Al121900.2
Al121972.1
Al121990.1
Al133216.2
Al133227.1
Al133351.1
Al133371.1
Al133467.2
Al133481.1
Al133551.1
Al135744.1
Al135838.1
Al136038.3
Al136040.1
Al136084.2
Al136295.1
Al136962.1
Al137186.2
Al137802.1
Al137856.1
Al138831.1
Al138831.2
Al138881.1
Al138921.1
Al138966.2
Al139035.1
Al139095.4
Al139099.1
Al139220.2
Al139412.1
Al157400.2
Al157400.5
Al157402.2
Al158850.1
Al160291.1
Al161729.3
Al161909.1
Al162385.2
Al162724.2
Al353581.1
Al353653.1
Al353795.2
Al354696.2
Al354710.1
Al354920.1
Al355472.1
Al355472.2
Al356235.1
Al356488.2
Al358472.7
Al358933.1
Al359258.2
Al359258.3
Al359265.3
Al359711.2
Al359878.2
Al360012.1
Al365436.2
Al390198.1
Al391121.1
Al391244.2
Al391650.1
Al391832.2
Al391839.1
Al392172.1
Al441992.1
Al445363.3
Al445483.1
Al450468.2
Al451085.2
Al513124.1
Al513217.1
Al513220.1
Al583722.4
Al590381.1
Al590627.2
Al590708.1
Al590764.1
Al591212.1
Al592295.4
Al596094.1
Al606760.1
Al606760.3
Al627171.1
Al627422.2
Al645728.1
Al662899.2
Al672277.1
Al672291.1
Al691403.2
Al691482.3
Al713998.1
Al731566.2
Al807776.1
Al929472.2
Aldh16a1
Aldoa
Alg10
Alg10b
Alg13
Alg1l9p
Alg6
Alpk1
Amd1
Anapc11
Anapc4
Ankrd12
Ankrd13d
Ankrd20a18p
Ankrd20a4
Ankrd20a5p
Ankrd24
Ankrd33b
Ankrd37
Ankrd42
Ankrd49
Anks1a
Ano7
Anxa2
Anxa3
Anxa4
Ap000446.1
Ap000640.2
Ap000688.4
Ap000695.1
Ap000704.1
Ap000721.1
Ap000787.1
Ap000812.5
Ap000866.1
Ap000894.2
Ap000944.2
Ap001107.9
Ap001267.5
Ap001269.4
Ap001273.2
Ap001324.3
Ap001347.1
Ap001372.2
Ap001412.1
Ap001432.1
Ap001462.1
Ap001625.3
Ap001767.3
Ap001931.1
Ap002364.1
Ap002381.2
Ap002478.1
Ap002884.3
Ap003068.4
Ap003097.1
Ap003108.2
Ap003392.13
Ap003419.2
Ap003721.4
Ap003733.4
Ap006216.1
Ap1ar
Ap1m1
Ap2a2
Ap2b1
Ap3m2
Ap3s1
Ap4e1
Ap4m1
Ap5m1
Ap5z1
Apbb3
Apeh
Apex2
Apoa5
Apom
Araf
Arcn1
Arf1
Arf4-as1
Arfgap1
Arfip1
Arhgap11a
Arhgap30
Arhgap39
Arhgap5
Arhgdib
Arhgef12
Arhgef18
Arhgef2
Arhgef37
Arhgef39
Arhgef7
Arid1b
Arid2
Arid4a
Arih2
Arl4a
Arl6
Armc5
Armh1
Armt1
Arntl
Arpc1a
Arpc2
Arpc4
Arpc4-ttll3
Arpc5l
Arrdc1
Arrdc2
Arv1
Asb1
Asb4
Ascc2
Asna1
Aspdh
Asph
Aspscr1
Atat1
Ate1-as1
Atf1
Atf4
Atg101
Atg13
Atg16l1
Atg4a
Atg4b
Atg4c
Atg7
Atic
Atm
Atmin
Atn1
Atp23
Atp2c1
Atp5f1d
Atp5mg
Atp6ap2
Atp6v0a1
Atp6v1g2-ddx39b
Atp7a
Atp9a
Atxn2-as
Atxn3
Atxn7l3b
Aurkc
Avl9
Avpr2
Axdnd1
Axl
B3galt6
B3gnt10
B3gnt5
B4galt1-as1
Babam1
Bad
Bag3
Bag4
Bage2
Bahcc1
Baiap2
Banf1
Banp
Barhl1
Barx1
Bbs4
Bcap29
Bcat2
Bccip
Bcdin3d-as1
Bckdha
Bcl2a1
Bcl2l12
Bcl2l13
Bfar
Bhlhe40
Bicral
Birc6
Bivm
Bivm-ercc5
Blm
Bloc1s1
Bloc1s4
Bloc1s6
Blzf1
Bmp2k
Bms1p1
Borcs5
Borcs6
Borcs8-mef2b
Bpgm
Brca2
Brcc3
Bri3
Brix1
Brsk1
Bscl2
Btbd19
Btbd3
Btf3
Btn2a2
Bud31
Bx323046.1
Bx679664.3
Bzw1
C11orf1
C11orf49
C11orf54
C12orf10
C12orf40
C12orf57
C12orf60
C14orf119
C14orf178
C14orf28
C15orf62
C15orf65
C16orf71
C17orf100
C17orf49
C17orf53
C17orf64
C17orf80
C18orf25
C18orf32
C19orf24
C19orf44
C19orf53
C19orf67
C1orf105
C1orf112
C1orf122
C1orf216
C1qtnf9b
C1s
C22orf46
C2orf49
C2orf50
C2orf69p3
C2orf74
C2orf76
C2orf92
C3orf38
C4orf33
C5orf22
C5orf51
C6orf120
C6orf48
C6orf89
C6orf99
C7orf26
C8g
C8orf31
C8orf44
C9orf16
C9orf163
C9orf3
C9orf43
Ca13
Cabin1
Cables2
Cacna1a
Cacna1c-it1
Cacybp
Calm3
Calu
Camkmt
Camkv
Canx
Cap1
Cap2
Capn10
Capn15
Capn2
Capza1
Capza2
Card8-as1
Card9
Carmil2
Carnmt1-as1
Casc4
Cast
Cbll1
Cc2d1a
Ccar2
Ccdc103
Ccdc107
Ccdc113
Ccdc130
Ccdc134
Ccdc137
Ccdc142
Ccdc146
Ccdc150
Ccdc171
Ccdc174
Ccdc18
Ccdc28a
Ccdc30
Ccdc39
Ccdc40
Ccdc57
Ccdc6
Ccdc61
Ccdc77
Ccdc78
Ccdc85b
Ccdc9
Ccm2
Ccnb1
Ccndbp1
Ccnt1
Ccp110
Cct2
Cct5
Cd22
Cd37
Cd46
Cd55
Cd59
Cd99l2
Cdc123
Cdc16
Cdc25b
Cdc37l1
Cdc40
Cdc42
Cdc45
Cdc73
Cdh23
Cdk12
Cdk13
Cdk2ap2
Cdk5rap3
Cdk7
Cdk9
Cdkal1
Cdkn2aip
Cdyl
Ceacam20
Ceacam21
Cenpa
Cenpbd1p1
Cenph
Cenpo
Cep135
Cep164
Cep164p1
Cep44
Cep57
Cep95
Cerna3
Cers6-as1
Ces2
Cfap36
Cfap54
Cfap57
Cfap61
Cfap70
Cfap74
Cfd
Cfl1p1
Champ1
Chat
Chchd2p1
Chchd5
Chd2
Chd7
Chd8
Chd9
Chek1
Chkb-dt
Chmp1b
Chmp1b-as1
Chmp5
Chmp6
Chmp7
Chp1
Chrnb1
Chuk
Churc1
Churc1-fntb
Ciao1
Ciao2a
Cic
Cipc
Cirbp
Cks1b
Clasrp
Clba1
Clcn2
Clcn6
Clec16a
Clk2
Clk3
Cln3
Cln5
Clp1
Clpp
Clptm1
Clspn
Clta
Cltc
Cluap1
Cluhp3
Cmc1
Cmpk2
Cnbd2
Cndp2
Cnih3
Cnn2
Cnot10
Cnst
Cntn1
Cntrob
Coa6
Cog1
Cog3
Cog8
Col4a2
Commd10
Copg1
Cops4
Cops7a
Cops7b
Cops8
Coq10b
Coq6
Coq8a
Coq9
Coro1c
Coro2b
Cox10
Cox14
Cox4i1
Cox5b
Cox6a1
Cox6b1
Cox7c
Cpb2
Cpb2-as1
Cpeb4
Cpne2
Cpne4
Cpne8-as1
Cpsf3
Cpsf6
Cpt1c
Cpt2
Cptp
Cr381653.1
Cradd
Crcp
Creb3
Crem
Crip2
Cript
Crlf1
Csde1
Cskmt
Csnk1g2
Csnk1g3
Csnk2b
Cspp1
Csrnp2
Csrp1
Cstf1
Cstf2
Cstf3-dt
Ctbp1-dt
Ctdp1
Ctdsp1
Ctps2
Ctr9
Cttn
Cttnbp2nl
Cul4a
Cutc
Cxadr
Cxcl2
Cxorf40a
Cxorf58
Cxxc1
Cxxc5
Cyb561d2
Cyb5r4
Cystm1
Cyth2
Cytor
Czib
Dao
Dars2
Dars-as1
Dazap1
Dazap2
Dbi
Dbn1
Dbnl
Dcaf10
Dcaf11
Dcaf13
Dcaf15
Dcaf6
Dck
Dcst2
Dctn5
Dcun1d1
Dda1
Ddb2
Ddias
Ddo
Ddx11
Ddx19a
Ddx19b
Ddx21
Ddx27
Ddx39b-as1
Ddx42
Ddx46
Ddx47
Ddx49
Ddx5
Ddx50
Ddx52
Ddx55
Deaf1
Decr1
Dennd1a
Dennd2c
Dennd3
Dennd4c
Dgka
Dguok
Dhdds
Dhdh
Dhodh
Dhrs13
Dhrs4-as1
Dhrs7b
Dhtkd1
Dhx38
Dhx8
Diablo
Dixdc1
Dlst
Dmac2l
Dmap1
Dmtf1
Dnaaf4
Dnaaf5
Dnah2
Dnai1
Dnaja1
Dnaja3
Dnajb2
Dnajb9
Dnajc16
Dnajc24
Dnajc25
Dnajc25-gng10
Dnajc5
Dnajc7
Dnase1
Dnhd1
Dnm2
Dnttip1
Dock8
Dok3
Dolpp1
Dpcd
Dpp3
Dpp9
Dpy19l3
Dr1
Drg2
Dtl
Dusp28
Dync1i2
Dynll1
Dynlrb1
Dynlrb2
Dyrk1a
Dyrk4
Dzip3
E2f4
Eaf1
Ebln3p
Ecm1
Ecsit
Ect2
Edc4
Edem1
Edrf1
Eef1a1p19
Eef1akmt4
Eef1akmt4-ece2
Eef1b2
Eef2k
Eefsec
Efcab12
Efcab7
Efhc1
Ehbp1l1
Ehd1
Ehmt1
Eid1
Eif1
Eif1b
Eif2a
Eif2ak3-dt
Eif2b2
Eif2b5
Eif2s1
Eif3f
Eif3i
Eif3l
Eif4a1
Eif4a2
Eif4b
Eif4e2
Elac1
Elf2
Elf3
Elmo2
Elmod2
Elp2
Elp5
Emc1-as1
Emc3-as1
Emc4
Eme1
Eme2
Emg1
Eml3
Eml4
Endov
Eno1
Eno3
Enpp3
Entpd2
Entr1
Eny2
Epb41
Epb41l4a
Epb41l4a-as1
Epb41l5
Epn1
Epn3
Erbb2
Ercc5
Ercc6l2
Ergic3
Eri1
Erlin2
Ermard
Ervk3-1
Esco2
Esrra
Esyt1
Etfbkmt
Etfdh
Ethe1
Etv2
Etv6
Exd2
Exo1
Exoc1
Exoc3
Exosc4
Exosc9
Ezh1
F3
Faah
Faap24
Fabp5p3
Fadd
Fads2
Faf2
Faim2
Fam110a
Fam120b
Fam149b1
Fam173a
Fam174a
Fam177a1
Fam178b
Fam187a
Fam189b
Fam200b
Fam206a
Fam207a
Fam214b
Fam228b
Fam234a
Fam32a
Fam50b
Fam53b-as1
Fam78a
Fam78b
Fam81a
Fam83a
Fam83c-as1
Fam83f
Fam89b
Fam91a1
Fam98b
Fancd2
Fanci
Fancm
Faxdc2
Fbh1
Fbl
Fbn3
Fbxl15
Fbxl19
Fbxl3
Fbxo22
Fbxo24
Fbxo25
Fbxo31
Fbxo32
Fbxo36
Fbxo38
Fbxo45
Fbxw8
Fcf1
Fcgr3a
Fcho1
Fdps
Fem1a
Fen1
Fermt3
Fez1
Fgd5p1
Fggy
Fkbp2
Flad1
Flnb-as1
Flywch1
Fmc1
Fmc1-luc7l2
Fmo4
Fnbp1
Fnbp1p1
Fnta
Fo704657.1
Fos
Fosb
Foxa3
Foxo3
Foxp4
Foxred1
Fp565260.6
Fpgs
Fpgt
Fpgt-tnni3k
Frat1
Frg1
Frg1bp
Frg1hp
Frmpd2
Frs2
Fth1
Ftsj1
Ftsj3
Fubp3
Fuk
Fundc2
Furin
Fxyd7
Fyttd1
Fzd1
Fzr1
Gabarap
Gabarapl2
Gabpa
Gabpb2
Gadd45b
Gadd45g
Galns
Galt
Ganc
Gapdh
Gapvd1
Gar1
Garem2
Garnl3
Gars
Gas8
Gatad1
Gatad2a
Gcc2
Gdap1
Gdf15
Gdpgp1
Gemin6
Gen1
Gfer
Gfm1
Gfod2
Gga1
Ggt6
Gid8
Gins3
Gipr
Git2
Gle1
Gli1
Gli4
Glod5
Glrx3
Glrx5
Glt8d1
Glyctk
Glyctk-as1
Gmeb1
Gmnn
Gmpr2
Gmps
Gnai2
Gnal
Gng4
Gnl3l
Gnpat
Gnptg
Gns
Golga7
Golt1b
Gosr2
Gpaa1
Gpalpp1
Gpatch11
Gpatch2l
Gpatch3
Gpr107
Gpr137
Gpr137b
Gpr157
Gpr68
Gramd1a
Gramd1b
Gramd4p2
Grhl1
Grk6
Grm7
Grpel2
Grwd1
Gse1
Gsg1l2
Gskip
Gspt2
Gstcd
Gtf2h1
Gtf2h2c
Gtf2h3
Gtf2ird2b
Gtf3a
Gtf3c4
Gtf3c5
Gtf3c6
Gtpbp3
Gtpbp4
Guf1
Gzf1
H2afv
Haghl
Hars2
Hat1
Hax1
Hbp1
Hcfc1r1
Hcg20
Hdac10
Hdac3
Hdac4-as1
Hddc3
Hdgf
Hebp2
Helb
Hemk1
Heph
Hes7
Hexa-as1
Hexim1
Hgs
Hif1an
Higd1ap5
Hikeshi
Hipk1
Hist1h1e
Hist1h2ah
Hist1h2bd
Hist1h2bk
Hist1h3a
Hist1h3e
Hist1h4a
Hist1h4c
Hkr1
Hltf
Hm13
Hmbox1
Hmbs
Hmgb1p9
Hmgcl
Hmgn2p22
Hmgn4
Hmox2
Hnrnpul1
Hoxa5
Hoxa6
Hoxc11
Hoxc9
Hps6
Hrh1
Hrk
Hs1bp3
Hsbp1
Hscb
Hsd17b7p1
Hsp90ab1
Hsp90b1
Hspa4
Hspe1
Hspe1-mob4
Htd2
Htr5a
Htr5a-as1
Htra2
Hyal3
Hypk
Idh3a
Ier2
Ier3
Ier3-as1
Ifi16
Ifi27l1
Ift81
Ift88
Igf1r
Ik
Ikbkb
Ikzf4
Il15ra
Il17d
Il18rap
Il1r1
Il1rap
Ilf3
Ilk
Imp3
Imp4
Impact
Inafm2
Incenp
Inf2
Ing1
Ing2
Ing5
Inhcap
Ino80b
Ino80b-wbp1
Ino80e
Inpp5a
Inpp5b
Insig2
Ints3
Invs
Ipo11
Iqank1
Iqch
Iqcj-schip1-as1
Iqck
Iqgap1
Iqsec2
Iqsec3p1
Iqub
Irf3
Irf6
Irf9
Iscu
Islr2
Ist1
Itfg2
Itga3
Itgb1
Itgb1-dt
Itgb8
Itk
Itln2
Itpa
Itpkb-it1
Itprid2
Itsn1
Jagn1
Jak3
Jkamp
Jmjd8
Jun
Kantr
Kat5
Kat7
Kcnn4
Kctd2
Kctd20
Kctd21-as1
Kctd5
Kdm1b
Kdm3a
Kdm7a-dt
Khdrbs1
Kiaa0355
Kiaa0391
Kiaa0556
Kif20b
Kif22
Kif23
Kif2c
Kif4a
Kif9-as1
Kifc1
Klc2
Klf11
Klhdc2
Klhdc3
Klhdc9
Klhl17
Klhl18
Klhl20
Klhl23
Klhl28
Klhl32
Klhl42
Kmt2d
Kmt5a
Kmt5b
Kmt5c
Knl1
Knstrn
Kpnb1
Krba1
Krbox4
Krt18
Krt8p12
Kxd1
L3mbtl1
Lamb2
Lamtor4
Lamtor5-as1
Larp7
Lasp1
Lbhd1
Lcnl1
Lcor
Ldlr
Ldlrap1
Lekr1
Lemd3
Leng8
Leprotl1
Letmd1
Lgals1
Lgr4
Lhpp
Limch1
Lin37
Linc00111
Linc00205
Linc00240
Linc00265
Linc00339
Linc00350
Linc00449
Linc00467
Linc00592
Linc00620
Linc00653
Linc00667
Linc00853
Linc00869
Linc00884
Linc00894
Linc00933
Linc00941
Linc00963
Linc01056
Linc01088
Linc01089
Linc01132
Linc01135
Linc01194
Linc01220
Linc01262
Linc01355
Linc01356
Linc01366
Linc01426
Linc01491
Linc01521
Linc01537
Linc01560
Linc01587
Linc01588
Linc01629
Linc01666
Linc01715
Linc01719
Linc01754
Linc01775
Linc01881
Linc02139
Linc02175
Linc02235
Linc02327
Linc02363
Linc02395
Linc02396
Linc02434
Linc02544
Linc02577
Linc02583
Linc02585
Linc02614
Linc02616
Linc02640
Lipt1
Lix1l-as1
Llgl1
Llph-dt
Lman1l
Lmnb2
Lmod1
Lnp1
Loh12cr2
Lonp2
Lrcol1
Lrp10
Lrp3
Lrrc27
Lrrc46
Lrrc59
Lrrc61
Lrrc8a
Lrsam1
Lrtomt
Lrwd1
Lsm14b
Lsm2
Lsm8
Lsp1p2
Lsr
Ltbp3
Ltbr
Luc7l2
Lucat1
Lxn
Ly6e
Ly6e-dt
Ly6g5c
Lyl1
Lypla2
Lyrm1
Lyrm7
Mad2l1bp
Madd
Maf1
Magea4-as1
Mageb16
Maged1
Magi2
Mak16
Malat1
Man1c1
Man2a2
Man2b2
Manbal
Map1b
Map1lc3b
Map1s
Map2k3
Map2k7
Map3k13
Map3k14-as1
Mapk12
Mapk13
Mapk1ip1l
Mapk7
Mapk8ip3
Mapkapk3
March2
March6
Mark2
Mark3
Mars
Mast1
Mast2
Mast4
Mat2a
Matr3
Mau2
Maz
Mbd1
Mbd3l1
Mbd5
Mbd6
Mbnl1
Mbtps2
Mccc2
Mcm8
Mcrip2
Mcts1
Mcts2p
Mdga1
Mdh1
Mdh2
Mdm2
Mdm4
Mecom
Med11
Med12
Med14
Med15
Med15p3
Med17
Med18
Med29
Med30
Mef2a
Mef2c
Mef2c-as1
Megf8
Meis1
Melk
Mepce
Metap2
Mettl14
Mettl15
Mettl15p1
Mettl17
Mettl23
Mettl2a
Mettl9
Mfap3
Mff
Mfn1
Mfn2
Mfsd1
Mfsd11
Mfsd2b
Mfsd3
Mfsd4b
Mfsd9
Mgat2
Mgat5
Mgrn1
Mia3
Miatnb
Mib2
Micos10
Micos10-nbl1
Mief1
Mier1
Mincr
Mindy2
Minpp1
Mios
Mir1181
Mir1281
Mir1292
Mir1293
Mir1539
Mir200c
Mir200chg
Mir212
Mir2861
Mir3124
Mir3143
Mir3153
Mir320a
Mir33a
Mir3609
Mir3652
Mir3655
Mir378a
Mir3928
Mir3945hg
Mir3960
Mir422a
Mir425
Mir4258
Mir4276
Mir4434
Mir4435-2hg
Mir4448
Mir4453
Mir4453hg
Mir4515
Mir4519
Mir4521
Mir4706
Mir4727
Mir4734
Mir4766
Mir4781
Mir497hg
Mir5001
Mir5090
Mir5091
Mir5188
Mir544b
Mir5695
Mir5787
Mir611
Mir647
Mir648
Mir6514
Mir6516
Mir658
Mir6743
Mir6774
Mir6834
Mir6847
Mir6853
Mir6892
Mir7-3
Mir7-3hg
Mir762hg
Mirlet7bhg
Mis12
Mkrn3
Mlec
Mlh1
Mlx
Mmaa
Mmachc
Mob1a
Mocs3
Mon1a
Mon1b
Mon2
Morc3
Morf4l1
Morn2
Mospd3
Mpdu1
Mpl
Mpnd
Mpp5
Mpv17
Mpv17l2
Mrfap1
Mrpl1
Mrpl15
Mrpl18
Mrpl2
Mrpl20-as1
Mrpl30
Mrpl34
Mrpl4
Mrpl40
Mrpl52
Mrpl54
Mrpl58
Mrps12
Mrps18b
Mrps18c
Mrps21
Mrps21p9
Mrps22
Mrrf
Msrb3
Mta2
Mtatp6p23
Mtbp
Mtco1p12
Mtco2p12
Mtco2p23
Mtco3p12
Mtf2
Mtfr1
Mtfr1l
Mtg1
Mtg2
Mthfd2l
Mthfr
Mtmr11
Mtmr14
Mtmr2
Mtmr9
Mtnd3p25
Mtnd4lp30
Mtnd4p12
Mtnd4p24
Mto1
Mtr
Mtrnr2l1
Mttp
Mtx2
Muc20
Muc20-ot1
Mus81
Mvb12a
Mvd
Mxd1
Mxd3
Mxra7
Myadm
Myd88
Myeov
Myl12a
Myl12b
Myl6
Myl6b
Myl9
Mylpf
Myo18b
Myo19
Myo1c
Myt1l
Mzf1-as1
NA
Naa10
Naa20
Naa35
Naa40
Naa60
Nabp2
Nagk
Naprt
Nasp
Nat10
Nat14
Naxd
Naxe
Nbl1
Nbpf12
Ncapd2
Ncapg
Ncbp1
Ncdn
Ncoa3
Ncoa7
Ncstn
Ndel1
Ndfip2
Ndor1
Ndufa13
Ndufaf3
Ndufaf7
Ndufaf8
Ndufb3
Ndufb5
Ndufb9
Ndufc1
Ndufs2
Ndufs3
Ndufs5
Ndufv3
Neat1
Necap1
Necap2
Nectin3
Nedd1
Nek11
Nek6
Nelfb
Nelfcd
Nf1
Nfatc2ip
Nfatc3
Nfe2l3p1
Nfic
Nfkb2
Nfkbib
Nfkbil1
Nfx1
Nfya
Ngdn
Ngrn
Nif3l1
Ninj1
Nip7
Nipa2
Nipbl
Nipbl-dt
Nipsnap1
Nkapd1
Nlrp6
Nmb
Nme1
Nme1-nme2
Nmnat1
Nmral1
Nnmt
Noc2lp1
Nol11
Nol12
Nol7
Nono
Nop14-as1
Nop53
Nop56
Nop58
Nox5
Noxa1
Npas4
Npepps
Nphp4
Npw
Nr1h2
Nr1h3
Nr4a1
Nr4a3
Nrde2
Nrsn2
Nsa2
Nsd1
Nsd2
Nsmce1-dt
Nsmce2
Nsmce4a
Nsun3
Nsun4
Nsun6
Ntf3
Ntmt1
Ntpcr
Nubp2
Nucb2
Nudc
Nudt1
Nudt13
Nudt19p5
Nudt22
Nuf2
Nup107
Nup210l
Nup214
Nup35
Nup50
Nup58
Nutm1
Nxf1
Nxt2
Oasl
Oaz1
Ocel1
Ocrl
Odf2
Odr4
Ofd1
Oga
Ogfod1
Ogfod2
Ogg1
Ogt
Omp
Opa1
Or11g1p
Or7a1p
Orai2
Orc3
Os9
Osbpl2
Osgepl1-as1
Osgin2
Ostf1
Otub1
Otulin
Oxa1l
Oxnad1
P2rx4
P4ha2
Paaf1
Pabpc4
Pacerr
Pacs2
Pafah1b2
Paip2
Palm
Pam
Panx1
Papola
Paqr4
Pard6b
Pard6g-as1
Park7
Parp14
Parp3
Paxbp1-as1
Paxx
Pc
Pcat6
Pcbp1
Pcbp2
Pcca
Pcdh8p1
Pced1b-as1
Pcm1
Pcna
Pcnp
Pcnx3
Pcoth
Pcp2
Pcsk4
Pcsk6
Pcsk6-as1
Pctp
Pdcd11
Pdcd6
Pdcd6ip
Pdcl
Pdcl2p1
Pdcl3
Pde12
Pdlim3
Pdlim5
Pds5b
Pdxdc2p
Pdzd2
Pet100
Pex13
Pex5
Pex7
Pfdn1
Pfdn6
Pfkfb3
Pfkm
Pgam5
Pgap2
Pgbd2
Pgghg
Pgk1
Pglyrp4
Pgs1
Phax
Phf10
Phf20l1
Phgr1
Phkb
Phkg2
Phldb1
Phospho2
Phox2a
Phrf1
Pibf1
Pick1
Pigb
Pigc
Pigf
Pigg
Pigk
Pigl
Pigt
Pigv
Pigw
Pik3c2a
Pik3c3
Pik3cd
Pim2
Pip5k1a
Pip5kl1
Pithd1
Pitpna
Pitpna-as1
Pkib
Pkm
Pla2g4e-as1
Plagl1
Plcd1
Pld3
Plekhf2
Plekhg2
Plk4
Plod1
Plpbp
Pls3
Plxnb1
Pmm2
Pmp22
Pmpca
Pms2cl
Pnkd
Pnkp
Pnn
Pogk
Pola1
Pola2
Pold3
Poli
Polr1b
Polr1c
Polr1e
Polr2a
Polr2c
Polr2f
Polr2h
Polr2k
Polr2m
Polr3b
Polr3c
Polr3d
Polr3gl
Pom121
Pom121l1p
Pomp
Pop4
Pop7
Pou2f3
Ppan
Ppan-p2ry11
Ppcdc
Ppef1
Ppfia3
Pphln1
Ppia
Ppiap6
Ppig
Ppih
Ppil2
Ppil3
Ppip5k2
Ppm1a
Ppm1d
Ppme1
Ppp1r11
Ppp1r11p1
Ppp1r16a
Ppp1r27
Ppp1r37
Ppp2r1a
Ppp2r2b
Ppp2r5b
Ppp4c
Ppp4r4
Pprc1
Ppwd1
Prcc
Prdm2
Prdm7
Prdx2
Prdx5
Prelid1
Prim2
Prkab1
Prkacb
Prkar1a
Prkca
Prkcb
Prkcsh
Prkrip1
Prmt1
Prmt3
Prmt7
Proser2
Proser3
Prpf18
Prpf3
Prpf31
Prpf38a
Prpf4
Prpf40b
Prpf4b
Prpf8
Prr14
Prr3
Prrc2b
Prrg2
Prtg
Prune1
Psca
Psd4
Psen1
Psenen
Psma6
Psmb3
Psmb4
Psmc1
Psmc2
Psmc4
Psmc5
Psmc6
Psmd13
Psmd2
Psmd4
Psmd7
Psmd8
Psmd9
Psme3
Psmf1
Psmg3-as1
Pstk
Pstpip2
Pter
Ptges
Ptgr2
Ptk2b
Ptms
Ptp4a3
Ptpn1
Ptpn11
Ptpn12
Ptpn18
Ptpn22
Ptpn23
Ptpn6
Ptprh
Ptprr
Pts
Pusl1
Pxmp2
Pyroxd1
Qpctl
R3hcc1l
Rab11a
Rab11b
Rab25
Rab2a
Rab30-as1
Rab40c
Rab4b
Rab4b-egln2
Rab5a
Rab5if
Rab7a
Rab8a
Rabgap1l
Rabgef1
Rabggtb
Rabl2a
Rabl6
Rac1
Rad17
Rad23a
Rad50
Rad51
Rad51ap1
Rad51c
Rad9a
Rae1
Ralb
Ralgapb
Raly
Ranbp1
Rangrf
Rap2a
Rapgefl1
Rara
Rarres3
Rars
Rasal1
Rasip1
Rassf1
Rb1
Rbak
Rbak-rbakdn
Rbbp4
Rbck1
Rbm25
Rbm3
Rbm4
Rbm45
Rbm48
Rbm6
Rcc1
Rcc2p6
Reep1
Renbp
Rer1
Retreg3
Rexo5
Rf00003
Rf00004
Rf00015
Rf00017
Rf00019
Rf00024
Rf00134
Rf00156
Rf00432
Rf01877
Rf01955
Rf01956
Rf01957
Rf02174
Rf02175
Rf02176
Rf02187
Rf02188
Rf02250
Rf02251
Rf02271
Rfc5
Rfesd
Rfx3-as1
Rfxank
Rgl1
Rgp1
Rgr
Rgs17
Rgs20
Rhbdd2
Rhbdl2
Rhobtb2
Rhobtb3
Rhod
Rhoq
Rhot2
Ribc1
Ric8a
Ric8b
Rin1
Rin3
Ring1
Rinl
Riok1
Riok3
Rmdn2
Rmdn3
Rmnd5b
Rmrp
Rn7skp114
Rn7skp7
Rn7skp91
Rn7sl116p
Rn7sl181p
Rn7sl335p
Rn7sl402p
Rn7sl832p
Rna5sp120
Rna5sp18
Rna5sp22
Rna5sp324
Rna5sp382
Rna5sp473
Rna5sp60
Rnaseh1-as1
Rnaseh2a
Rnaseh2c
Rnf13
Rnf167
Rnf185
Rnf20
Rnf214
Rnf216p1
Rnf217
Rnf224
Rnf24
Rnf43
Rnf5
Rnft2
Rnmt
Rnpepl1
Rnps1
Rnu11
Rnu1-122p
Rnu1-19p
Rnu12
Rnu1-2
Rnu2-2p
Rnu2-51p
Rnu4-1
Rnu4-8p
Rnu4atac
Rnu5a-1
Rnu5b-1
Rnu5e-1
Rnu5e-4p
Rnu5f-1
Rnu6-1043p
Rnu6-114p
Rnu6-1227p
Rnu6-1276p
Rnu6-147p
Rnu6-25p
Rnu6-299p
Rnu6-419p
Rnu6-481p
Rnu6-510p
Rnu6-722p
Rnu6-863p
Rnu6-881p
Rnu6atac
Rnu6atac32p
Rnu7-1
Rnu7-27p
Rnvu1-14
Rnvu1-15
Rnvu1-19
Rnvu1-6
Ro60
Rora-as1
Rpain
Rpf1
Rpf2
Rpl10
Rpl10p15
Rpl11
Rpl13a
Rpl15
Rpl17
Rpl18a
Rpl19
Rpl21
Rpl23a
Rpl23ap7
Rpl23ap82
Rpl26
Rpl26l1
Rpl27
Rpl27a
Rpl31
Rpl34
Rpl35a
Rpl36a
Rpl36a-hnrnph2
Rpl36ap36
Rpl37a
Rpl38
Rpl4
Rpl41
Rpl5p6
Rpl7a
Rpl7l1
Rplp0
Rplp2
Rpn2
Rpp14
Rprd1b
Rps11
Rps12
Rps15
Rps15p9
Rps18
Rps19
Rps19bp1
Rps21
Rps26
Rps27
Rps27a
Rps29p16
Rps2p36
Rps3
Rps3a
Rps5
Rps6kb2
Rps6kc1
Rps6p8
Rps7
Rpsa
Rpsap31
Rraga
Rrm1
Rrm2
Rrnad1
Rrp1
Rrp15
Rspry1
Rsrp1
Rtel1
Rtel1-tnfrsf6b
Rtf2
Rtn2
Rtn4
Rundc1
Rxfp4
Rxra
S100a10
S100a5
S100pbp
Sacm1l
Samd12
Samd14
Samd15
Samm50
Samsn1-as1
Sap30bp
Sars
Sart1
Sat1
Sbdsp1
Scaf1
Scai
Scamp2
Scamp5
Scand2p
Scarna16
Scarna2
Scat2
Scfd1
Scg3
Scgn
Scnm1
Scrn3
Scyl2
Sdc4p
Sdcbp2-as1
Sdhaf1
Sdhaf2
Sdhaf3
Sdhc
Sdhd
Sdsl
Sec13p1
Sec14l1
Sec23b
Sec23ip
Sec24a
Sec24c
Secisbp2
Seh1l
Selenoh
Sema3b
Sema4b
Sema5b
Senp2
Senp5
Sept4-as1
Sept7
Sept9
Serinc2
Serp1
Serpinb8
Serpinh1
Serpini1
Set
Setd5
Setd6
Setd9
Setdb1
Sf3a2
Sf3b2
Sf3b3
Sfi1
Sfr1
Sfswap
Sft2d3
Sfxn1
Sgk1
Sgk3
Sgo1-as1
Sgo2
Sgpl1
Sgsm2
Sh2b1
Sh3bp1
Shc1
Shkbp1
Shld1
Shld2
Shoc2
Sin3a
Sipa1
Sipa1l3
Sirpb1
Sirt1
Sirt2
Sirt7
Skil
Skiv2l
Skp2
Slc11a2
Slc16a13
Slc16a3
Slc22a23
Slc23a2
Slc24a1
Slc25a19
Slc25a25
Slc25a26
Slc25a35
Slc25a38
Slc25a44
Slc25a46
Slc25a5
Slc26a11
Slc26a2
Slc27a5
Slc30a5
Slc30a6
Slc30a7
Slc30a9
Slc31a1
Slc35a3
Slc35a4
Slc35a5
Slc35e2a
Slc35e2b
Slc35f6
Slc35g6
Slc36a1
Slc38a1
Slc38a10
Slc39a1
Slc39a13
Slc39a4
Slc39a7
Slc39a9
Slc43a3
Slc48a1
Slc49a4
Slc4a1ap
Slc4a2
Slc50a1
Slc52a2
Slc6a6
Slc6a9
Slc7a6
Slc9a3
Slc9a3-as1
Slc9a3r2
Slc9a6
Slc9a8
Slf1
Slirp
Slk
Slmap
Smad3
Smad5
Smagp
Smarca4
Smarcad1
Smarcb1
Smbd1p
Smco3
Smg7
Smg8
Smg9
Smim2
Smim20
Smim26
Smim2-as1
Smim4
Smim40
Smtn
Snap29
Snap47
Snapc3
Snd1
Snhg11
Snhg20
Snhg21
Snhg29
Snhg3
Snora13
Snora3a
Snora57
Snora6
Snora71e
Snora73a
Snord101
Snord105
Snord110
Snord13
Snord15a
Snord2
Snord24
Snord35b
Snord36b
Snord42b
Snord45a
Snord45c
Snord48
Snord49a
Snord49b
Snord51
Snord58c
Snrnp25
Snrnp27
Snrnp35
Snrnp70
Snrpa
Snrpb2
Snrpc
Snrpd1
Snrpd2
Snrpe
Sntb2
Snx1
Snx10
Snx11
Snx15
Snx25
Snx9
Socs7
Son
Sp1
Sp140l
Sp2
Sp2-as1
Sp4
Spaar
Spaca5
Spag6
Spata17
Spata20
Spata33
Spata5l1
Spc24
Spcs1
Spg7
Sphk2
Spink13
Spint2
Spopl
Spred3
Sptbn4
Spx
Sqor
Srd5a1
Srek1
Srfbp1
Srp14-as1
Srp19
Srp54
Srr
Srrt
Srsf5
Srxn1
Ss18l1
Ssb
Ssbp1
Ssbp4
Ssmem1
Ssr4
Sssca1
St20
St3gal2
St6gal1
St7
St7-ot4
Stambp
Stc2
Steap1
Stim1
Stk11ip
Stk16
Stk19
Stk24-as1
Stk35
Stk36
Stk38l
Stk4
Stkld1
Stmp1
Stra6
Strap
Strip1
Stub1
Stx12
Stx16
Stx16-npepl1
Stx1b
Stx4
Stxbp1
Stxbp3
Styxl1
Sub1
Sugct
Sumf2
Supt5h
Supt6h
Syap1
Syngap1
Syngr1
Synj2
Synj2bp-cox16
Sys1
Sys1-dbndd2
Syt2
Syt7
Szrd1
Szt2
Tacc1
Tada2a
Taf1
Taf1a-as1
Taf1b
Tango2
Tank
Tapbp
Tardbp
Tars
Tars2
Tarsl2
Tasor2
Tax1bp1
Tbc1d10b
Tbc1d10c
Tbc1d17
Tbc1d22a
Tbc1d25
Tbc1d2b
Tbc1d31
Tbce
Tbk1
Tbl1x
Tbl3
Tbp
Tbpl1
Tbrg1
Tbx10
Tcea2
Tceanc
Tceanc2
Tcf7
Tcn1
Tcn2
Tcof1
Tdg
Tdgf1p7
Tdp1
Tead2
Tedc1
Tent2
Terc
Tesk1
Tex22
Tex9
Tfam
Tfap2a
Tfg
Tgm2
Tgs1
Thada
Thap11
Thap2
Thap6
Thap7-as1
Thap9-as1
Them6
Thg1l
Thop1
Thrap3
Thumpd3
Tigd2
Tigd5
Timm10b
Timm17a
Timm21
Timm29
Timmdc1
Tiparp
Tiprl
Tjp3
Tk2
Tkfc
Tle4
Tln1
Tm9sf1
Tm9sf2
Tm9sf4
Tma16
Tma7
Tmbim6
Tmc4
Tmcc1-as1
Tmco1-as1
Tmem102
Tmem104
Tmem106c
Tmem126a
Tmem134
Tmem138
Tmem147
Tmem14b
Tmem161b-as1
Tmem164
Tmem175
Tmem179b
Tmem181
Tmem184b
Tmem184c
Tmem198
Tmem198b
Tmem199
Tmem208
Tmem220
Tmem222
Tmem223
Tmem233
Tmem248
Tmem251
Tmem262
Tmem268
Tmem38a
Tmem44
Tmem44-as1
Tmem62
Tmem67
Tmem69
Tmem70
Tmem79
Tmem86a
Tmem87a
Tmem9b-as1
Tmpop2
Tmsb10p2
Tmsb4xp4
Tmub2
Tmx1
Tmx2
Tmx2-ctnnd1
Tnfrsf12a
Tnfrsf14
Tnfrsf19
Tnk2-as1
Tnks
Tnni3
Tnrc6a
Tnrc6b
Tnrc6c
Togaram1
Tollip-as1
Tomm20l
Tomm22
Tomm6
Tonsl
Tor1aip1
Tor1b
Tox4
Tp53i3
Tpd52l2
Tpgs1
Tph2
Tpi1p2
Tpm1
Tpm3
Tpm4
Tpp1
Tprg1l
Tpt1-as1
Tpt1p8
Tpte2p1
Tpx2
Traf4
Traf7
Trappc10
Trappc12
Trappc2b
Trappc4
Trbv3-1
Trib3
Trim13
Trim15
Trim24
Trim29
Trim39
Trim39-rpp21
Trim41
Trim46
Trim63
Trim8
Trip10
Trip13
Trip4
Trmt10c
Trmt11
Trmt12
Trmt13
Trmt44
Trmt61a
Trmu
Trnau1ap
Trnt1
Trrap
Tsacc
Tsbp1
Tsc2
Tsen34
Tsen54
Tsfm
Tsnax
Tsnax-disc1
Tspan31
Tspan5
Tssc4
Ttc1
Ttc14
Ttc17
Ttc23l
Ttc25
Ttc31
Ttc4
Ttc9c
Ttk
Ttll5
Ttll7
Ttpal
Tubb4b
Tubgcp4
Tuft1
Tulp4
Tusc3
Tvp23b
Twnk
Txlna
Txndc17
Txnl1
Txnrd1
U2af2
U2surp
U73169.1
Uba2
Uba5
Uba52
Ubald2
Ubap2l
Ubb
Ubc
Ube2c
Ube2d3-as1
Ube2e2
Ube2e3
Ube2f
Ube2f-scly
Ube2m
Ube2v1p4
Ube2v2
Ube3b
Ube3c
Ube4a
Ubfd1
Ubl5
Ubl7-as1
Ubr3
Ubr7
Ubxn2a
Ubxn2b
Ubxn4
Ubxn8
Ufc1
Ufl1
Ufm1
Uggt1
Uhmk1
Umad1
Umps
Unc45a
Unc50
Unc5cl
Upf1
Upf3a
Uqcrc1
Uqcrh
Uqcrq
Urm1
Usb1
Use1
Usf2
Usp1
Usp11
Usp16
Usp20
Usp30
Usp30-as1
Usp38
Usp39
Usp42
Usp43
Uspl1
Utp11
Utp14a
Utp15
Utp23
Utp4
Uvssa
Uxt
Vamp7
Vcl
Vdac3
Vma21
Vmp1
Vn2r17p
Vpreb3
Vps11
Vps13b
Vps16
Vps18
Vps25
Vps26c
Vps33b-dt
Vps51
Vps8
Vrk3
Vrtn
Vta1
Vti1a
Wac
Wars2-as1
Was
Washc2a
Washc4
Wbp1
Wdfy2
Wdr11
Wdr24
Wdr25
Wdr35
Wdr36
Wdr37
Wdr38
Wdr43
Wdr44
Wdr45
Wdr48
Wdr55
Wdr66
Wdr81
Wdr83
Wdr90
Wdr92
Wdr93
Wnk1
Wscd2
Wwp2
Xiap
Xkr9
Xpot
Xrcc4
Xrcc5
Xrcc6
Xylt2
Yae1
Ybey
Yipf4
Yju2
Ykt6
Ythdf2
Ythdf3
Ywhab
Z83844.1
Z84492.2
Z93241.1
Z95115.1
Z97055.2
Z97634.1
Z99129.3
Z99758.1
Zbed5-as1
Zbed6cl
Zbed9
Zbtb18
Zbtb37
Zbtb38
Zbtb40
Zbtb9
Zc2hc1c
Zc3h10
Zc3h15
Zc3h18
Zcchc2
Zcchc24
Zcchc7
Zcchc9
Zcwpw2
Zdhhc4
Zdhhc5
Zfand2a
Zfp36
Zfp91-cntf
Zfpl1
Zfyve16
Zfyve19
Zgpat
Zkscan1
Zkscan3
Zkscan5
Zkscan8
Zmpste24
Znf107
Znf131
Znf133
Znf134
Znf138
Znf140
Znf143
Znf155
Znf174
Znf175
Znf192p1
Znf197
Znf2
Znf212
Znf213
Znf213-as1
Znf215
Znf222
Znf224
Znf225
Znf226
Znf227
Znf230
Znf233
Znf234
Znf236
Znf252p-as1
Znf26
Znf263
Znf268
Znf274
Znf276
Znf277
Znf283
Znf316
Znf324
Znf324b
Znf330
Znf333
Znf35
Znf385c
Znf397
Znf398
Znf407
Znf408
Znf410
Znf419
Znf433-as1
Znf436-as1
Znf445
Znf45
Znf460
Znf473
Znf485
Znf487
Znf511
Znf511-prap1
Znf512
Znf517
Znf518a
Znf528
Znf529-as1
Znf530
Znf544
Znf546
Znf547
Znf548
Znf551
Znf557
Znf561-as1
Znf567
Znf568
Znf578
Znf580
Znf581
Znf586
Znf593
Znf596
Znf609
Znf623
Znf627
Znf646
Znf654
Znf655
Znf684
Znf687
Znf696
Znf7
Znf700
Znf701
Znf707
Znf726
Znf736
Znf740
Znf75a
Znf766
Znf773
Znf774
Znf776
Znf778
Znf79
Znf791
Znf805
Znf81
Znf815p
Znf830
Znf839
Znf84
Znf865
Znf90p2
Znhit1
Znhit3
Zranb2-as2
Zscan20
Zscan21
Zscan25
Zscan31
Zscan9
Zswim4
Zswim8
Zswim9
Zwilch
Zyx
