# Supplementary material for: A Bayesian inference transcription factor activity model for the analysis of single-cell transcriptomes
Source: Genome Res. 2021 Jul;31(7):1296–311. doi: 10.1101/gr.265595.120 (PMC8256867; doi:10.1101/gr.265595.120)
Supplement: Supplemental Material [file supp_gr.265595.120_Supplemental_Code.zip › BITFAM/inst/extdata/human/ELK4]

Aanat
Aar2
Aars
Aatf
Abca17p
Abca7
Abca9
Abcb4
Abcc10
Abcc11
Abcd3
Abcf1
Abcf3
Abhd11
Abhd11-as1
Abhd14a
Abhd14a-acy1
Abhd17a
Abhd18
Abhd2
Abi2
Ac000068.1
Ac002076.2
Ac002094.1
Ac002116.2
Ac002310.2
Ac002310.6
Ac002472.2
Ac003002.1
Ac003002.3
Ac003005.1
Ac004148.1
Ac004224.2
Ac004232.2
Ac004585.1
Ac004706.1
Ac004771.4
Ac004803.1
Ac004895.1
Ac004908.1
Ac004908.2
Ac004920.1
Ac004922.1
Ac004943.2
Ac004980.1
Ac005020.2
Ac005041.1
Ac005253.1
Ac005256.1
Ac005324.4
Ac005324.5
Ac005342.1
Ac005410.1
Ac005520.1
Ac005520.2
Ac005523.2
Ac005614.1
Ac005670.2
Ac005722.1
Ac005726.4
Ac005779.2
Ac005786.2
Ac005837.1
Ac005996.1
Ac006001.2
Ac006059.1
Ac006153.1
Ac006213.1
Ac006273.1
Ac006333.2
Ac006460.2
Ac006483.1
Ac006483.2
Ac006486.2
Ac006504.5
Ac006511.5
Ac007029.1
Ac007136.1
Ac007161.3
Ac007192.1
Ac007215.1
Ac007216.1
Ac007216.4
Ac007250.1
Ac007298.2
Ac007364.1
Ac007375.1
Ac007383.2
Ac007389.1
Ac007546.3
Ac007679.2
Ac007686.4
Ac007881.2
Ac007950.1
Ac008014.1
Ac008063.2
Ac008073.3
Ac008105.2
Ac008267.5
Ac008429.1
Ac008443.1
Ac008443.2
Ac008443.5
Ac008537.4
Ac008581.2
Ac008649.2
Ac008670.1
Ac008708.2
Ac008734.2
Ac008738.1
Ac008750.7
Ac008763.2
Ac008764.6
Ac008764.8
Ac008770.2
Ac008781.1
Ac008892.1
Ac008915.2
Ac008969.1
Ac009061.2
Ac009065.4
Ac009090.3
Ac009107.2
Ac009133.2
Ac009133.6
Ac009163.6
Ac009309.1
Ac009779.3
Ac009879.2
Ac010186.2
Ac010198.1
Ac010198.2
Ac010240.3
Ac010271.2
Ac010327.2
Ac010327.4
Ac010336.3
Ac010422.1
Ac010422.2
Ac010422.7
Ac010460.2
Ac010463.1
Ac010487.2
Ac010522.1
Ac010547.1
Ac010646.1
Ac010654.1
Ac010761.1
Ac010761.2
Ac010761.5
Ac010894.2
Ac011195.2
Ac011446.2
Ac011448.1
Ac011477.1
Ac011481.1
Ac011498.1
Ac011603.2
Ac012146.1
Ac012170.2
Ac012184.2
Ac012291.2
Ac012307.1
Ac012313.6
Ac012313.9
Ac012447.1
Ac012485.3
Ac012645.1
Ac012673.1
Ac012676.3
Ac013356.4
Ac013394.1
Ac013400.1
Ac013468.1
Ac015795.1
Ac015921.1
Ac015936.1
Ac015982.1
Ac016027.1
Ac016394.1
Ac016582.2
Ac016596.1
Ac016708.1
Ac016727.1
Ac016773.1
Ac016866.1
Ac016876.2
Ac016999.1
Ac017083.1
Ac018410.1
Ac018521.3
Ac018553.2
Ac018647.2
Ac018755.3
Ac018761.2
Ac018809.1
Ac018845.3
Ac019205.1
Ac019294.2
Ac019294.3
Ac020763.1
Ac020763.4
Ac020911.1
Ac020915.5
Ac020916.2
Ac021016.3
Ac021151.1
Ac021180.1
Ac021188.1
Ac021218.1
Ac021422.1
Ac022098.1
Ac022154.1
Ac022201.2
Ac022211.2
Ac022384.1
Ac022413.1
Ac022596.2
Ac023024.1
Ac023137.1
Ac023157.2
Ac023509.1
Ac023632.2
Ac023906.1
Ac024267.6
Ac024270.4
Ac024619.3
Ac024941.2
Ac025031.4
Ac025162.2
Ac025164.1
Ac025165.2
Ac025171.2
Ac025171.3
Ac025181.2
Ac025257.1
Ac025259.3
Ac025442.1
Ac025569.1
Ac026124.2
Ac026254.2
Ac026362.1
Ac026471.2
Ac026785.1
Ac026803.2
Ac026954.3
Ac027031.2
Ac027097.1
Ac027281.1
Ac027307.1
Ac027601.4
Ac034102.4
Ac034102.6
Ac034102.7
Ac034102.8
Ac034228.1
Ac040169.1
Ac046130.1
Ac048341.1
Ac048341.2
Ac051619.8
Ac053527.1
Ac061999.1
Ac063952.1
Ac066612.2
Ac067930.3
Ac067931.2
Ac067945.3
Ac067968.1
Ac068338.2
Ac068724.3
Ac068831.6
Ac069213.1
Ac069503.2
Ac073195.1
Ac073288.1
Ac073365.1
Ac073508.3
Ac073585.1
Ac073896.2
Ac073916.1
Ac074032.1
Ac074091.1
Ac074117.1
Ac074138.1
Ac074143.1
Ac074351.1
Ac078785.1
Ac078929.1
Ac079145.1
Ac079305.1
Ac079447.1
Ac079742.1
Ac079848.1
Ac080013.1
Ac080075.1
Ac083798.1
Ac083798.2
Ac083843.2
Ac083949.1
Ac084018.1
Ac084082.1
Ac084337.2
Ac084876.2
Ac087294.1
Ac087385.3
Ac087516.2
Ac090192.2
Ac090527.2
Ac090607.5
Ac090617.3
Ac090617.5
Ac091153.4
Ac091167.6
Ac091167.7
Ac091390.4
Ac091435.2
Ac091551.1
Ac091564.2
Ac091729.3
Ac091820.1
Ac091849.2
Ac091925.1
Ac091965.5
Ac092053.3
Ac092066.1
Ac092072.1
Ac092115.3
Ac092117.2
Ac092118.1
Ac092123.1
Ac092143.1
Ac092143.2
Ac092587.1
Ac092718.1
Ac092723.1
Ac092755.2
Ac092756.1
Ac092807.2
Ac092821.3
Ac092910.3
Ac092944.1
Ac092958.1
Ac093249.2
Ac093249.4
Ac093484.3
Ac093512.2
Ac093525.1
Ac093525.8
Ac093904.1
Ac096540.1
Ac096677.1
Ac097103.2
Ac097104.1
Ac097358.2
Ac098484.3
Ac098484.4
Ac098650.1
Ac098828.2
Ac098935.2
Ac099344.2
Ac099518.3
Ac099535.1
Ac099782.2
Ac099850.1
Ac100778.3
Ac100793.2
Ac100827.1
Ac103706.1
Ac103739.1
Ac104035.1
Ac104389.1
Ac104461.1
Ac104506.1
Ac104564.3
Ac104581.4
Ac104662.2
Ac104695.4
Ac104698.1
Ac104984.5
Ac105020.6
Ac105046.1
Ac105935.1
Ac106028.4
Ac106874.1
Ac107398.4
Ac108002.1
Ac108047.1
Ac108134.4
Ac108448.3
Ac108471.2
Ac108693.2
Ac108727.2
Ac108738.1
Ac108866.1
Ac109460.3
Ac109587.1
Ac110285.4
Ac110285.7
Ac110749.1
Ac112204.1
Ac112204.3
Ac112225.1
Ac112236.2
Ac112491.1
Ac112907.1
Ac113189.1
Ac113410.3
Ac114271.1
Ac114488.2
Ac114488.3
Ac114498.2
Ac114956.1
Ac114956.3
Ac115284.3
Ac116021.1
Ac116351.2
Ac116407.2
Ac116667.1
Ac117382.2
Ac117498.1
Ac118553.2
Ac120057.2
Ac120114.1
Ac123595.1
Ac124016.1
Ac124068.2
Ac124276.2
Ac124283.5
Ac124854.1
Ac124947.2
Ac125494.1
Ac126407.1
Ac126614.1
Ac126696.1
Ac127002.1
Ac129492.1
Ac129492.2
Ac130343.1
Ac130343.2
Ac130469.1
Ac132872.1
Ac134682.1
Ac134772.1
Ac135048.2
Ac135050.5
Ac135178.3
Ac135586.2
Ac137630.3
Ac137767.1
Ac138304.1
Ac138951.1
Ac139256.1
Ac139530.3
Ac141586.1
Ac145207.9
Ac145285.6
Ac211433.2
Ac231981.1
Ac233992.3
Ac239868.1
Ac243547.1
Ac243654.1
Ac244090.3
Ac245014.3
Ac245033.2
Ac245517.3
Ac246793.1
Acad10
Acadvl
Accs
Acin1
Aco2
Acot11
Acot13
Acrbp
Acsf3
Acss2
Actb
Actg1
Actl6a
Actn1-as1
Actn3
Actr10
Actr2
Actr3
Actr6
Acy1
Acyp1
Acyp2
Ad000671.1
Ad000671.3
Ad000864.2
Adal
Adamtsl5
Adap2
Adck1
Adck5
Adcy4
Adcy6
Adcy9
Adgre5
Adgrg1
Adgrg3
Adipor2
Adk
Adnp2
Adnp-as1
Ado
Adora2b
Adpgk-as1
Adprm
Adrm1
Adsl
Aen
Af111167.1
Af233439.1
Af241726.2
Afg1l
Aftph
Agbl5
Aggf1
Agl
Ago3
Agpat5
Agrp
Ahcyl2
Ahrr
Ahsa1
Aig1
Aimp1
Aip
Aipl1
Akap17a
Akirin1
Akr1a1
Akr1d1
Akt2
Al008726.1
Al009179.1
Al020997.2
Al021155.2
Al021546.1
Al021997.3
Al022157.1
Al022238.4
Al022312.1
Al024498.2
Al031055.1
Al031229.1
Al031282.1
Al031428.1
Al031432.3
Al031432.4
Al031587.2
Al031658.2
Al031666.2
Al031710.2
Al031772.1
Al033527.5
Al034379.1
Al034399.2
Al035427.1
Al035530.2
Al049543.1
Al049712.1
Al049780.1
Al049780.2
Al049870.3
Al078459.1
Al078644.2
Al079303.1
Al079342.3
Al080250.1
Al080276.2
Al110118.2
Al121594.1
Al121655.1
Al121758.1
Al121772.1
Al121845.3
Al121900.2
Al121972.1
Al121983.2
Al121992.1
Al132639.3
Al132780.2
Al132875.2
Al133153.1
Al133227.1
Al133351.1
Al133380.1
Al133481.1
Al133551.1
Al135744.1
Al135838.1
Al136038.3
Al136040.1
Al136295.1
Al137856.1
Al138831.1
Al138831.2
Al138881.1
Al138885.3
Al138885.4
Al138921.1
Al138966.2
Al138976.2
Al139099.1
Al139260.1
Al139300.1
Al139317.1
Al139317.5
Al139353.2
Al139412.1
Al157385.2
Al157400.2
Al157400.5
Al157402.2
Al157888.1
Al157935.1
Al158151.1
Al158151.3
Al158817.1
Al160272.2
Al160291.1
Al161431.1
Al161640.1
Al161751.1
Al161935.1
Al161937.1
Al162171.2
Al162258.1
Al162385.2
Al162595.2
Al162730.1
Al163974.1
Al353622.2
Al353705.4
Al353795.2
Al354710.2
Al354892.1
Al354919.2
Al355987.5
Al356020.1
Al356235.1
Al356488.2
Al357140.2
Al358472.4
Al358472.7
Al358933.1
Al359258.3
Al359265.3
Al359636.2
Al359643.2
Al359711.2
Al359715.4
Al360012.1
Al390198.1
Al390955.2
Al391069.2
Al391069.3
Al391121.1
Al391244.2
Al391650.1
Al391832.2
Al441992.1
Al445250.1
Al445363.3
Al445483.1
Al450468.2
Al450992.1
Al451074.1
Al451085.2
Al513124.1
Al513217.1
Al513220.1
Al583722.4
Al589765.4
Al589843.1
Al590627.2
Al590666.4
Al590708.1
Al590714.1
Al590764.1
Al591485.1
Al592164.2
Al592295.4
Al596094.1
Al606760.1
Al606760.3
Al627171.1
Al627422.2
Al645728.1
Al662899.2
Al670729.1
Al672291.1
Al691403.2
Al691482.3
Al731569.1
Al929472.2
Alcam
Aldh16a1
Aldh3b1
Aldoa
Aldoc
Alg1
Alg10
Alg10b
Alg13
Alg1l9p
Alpk1
Amd1
Amdhd1
Amz2
Anapc11
Anapc4
Ankef1
Ankhd1
Ankhd1-eif4ebp3
Ankmy2
Ankrd12
Ankrd13a
Ankrd13d
Ankrd24
Ankrd33
Ankrd37
Ankrd42
Anks1a
Ano6
Anxa13
Anxa4
Ap000238.1
Ap000442.2
Ap000688.4
Ap000695.1
Ap000697.1
Ap000704.1
Ap000721.1
Ap000769.1
Ap000769.2
Ap000769.3
Ap000812.5
Ap000842.3
Ap000866.1
Ap000892.1
Ap000894.4
Ap000942.4
Ap000943.3
Ap000944.2
Ap001062.2
Ap001107.1
Ap001160.2
Ap001267.5
Ap001269.4
Ap001273.2
Ap001324.3
Ap001362.2
Ap001412.1
Ap001432.1
Ap001453.1
Ap001462.1
Ap001528.1
Ap001625.3
Ap001767.3
Ap001931.1
Ap002026.1
Ap002364.1
Ap002478.1
Ap002761.3
Ap002884.3
Ap002986.1
Ap002992.1
Ap003065.1
Ap003068.4
Ap003097.1
Ap003108.2
Ap003392.13
Ap003419.2
Ap003721.4
Ap003733.4
Ap005432.1
Ap006216.1
Ap1ar
Ap1m1
Ap2a1
Ap2b1
Ap2m1
Ap3s1
Ap4e1
Ap4m1
Ap5m1
Ap5z1
Apbb3
Apc
Apeh
Apex1
Apex2
Aplp2
Apoa5
Apom
Apopt1
Araf
Arcn1
Arf4-as1
Arfip1
Arhgap11a
Arhgap24
Arhgap26
Arhgap30
Arhgap39
Arhgdib
Arhgef1
Arhgef17
Arhgef18
Arhgef2
Arhgef37
Arhgef39
Arhgef7
Arid1a
Arid1b
Arid2
Arid3b
Arid3c
Arid4a
Arih1
Arih2
Arl14ep
Arl2
Arl2bp
Arl2-snx15
Arl4a
Arl6
Arl8b
Armc12
Armc5
Armc7
Armcx5
Armcx5-gprasp2
Armh1
Armt1
Arpc1a
Arpc2
Arpc4
Arpc4-ttll3
Arpc5l
Arrdc1
Arrdc2
Arv1
Asb1
Ash2l
Asic1
Asna1
Aspdh
Aspscr1
Asxl1
Atad3a
Ate1-as1
Atf1
Atf4
Atg101
Atg13
Atg16l1
Atg16l2
Atg4a
Atg4b
Atg4c
Atg7
Atic
Atl1
Atm
Atmin
Atn1
Atp10d
Atp23
Atp2c1
Atp5f1b
Atp5f1c
Atp5f1d
Atp5mc1
Atp5mg
Atp5pb
Atp6ap1l
Atp6v0a4
Atp6v0c
Atp6v1a
Atp6v1g1
Atp6v1g2-ddx39b
Atp7a
Atp9a
Atr
Atraid
Atxn1
Atxn10
Atxn2-as
Atxn2l
Atxn7l3b
Avl9
Axl
Azin1-as1
B2m
B3galt4
B3gnt10
B3gnt5
B4galt1-as1
Babam1
Babam2
Bad
Bag3
Bahcc1
Baiap2l1
Bak1
Banf1
Banp
Barx1
Batf2
Bax
Bbox1-as1
Bbs1
Bbs4
Bcas3
Bcat2
Bccip
Bckdha
Bcl2l12
Bcl2l13
Bcl2l2
Bcl2l2-pabpn1
Bdh1
Bdp1
Becn1
Best2
Bfar
Bhlhe40
Bicdl1
Bicra
Bicral
Birc2
Birc3
Birc6
Bispr
Bivm
Blm
Bloc1s1
Bloc1s3
Bloc1s4
Bloc1s6
Blzf1
Bmi1
Bmp2k
Bmpr1a
Bms1p1
Bnip1
Bnip2
Bnip3l
Bola1
Bola3p2
Bora
Borcs5
Borcs7
Borcs7-asmt
Borcs8-mef2b
Bpgm
Brca2
Brcc3
Bri3
Brinp2
Brix1
Brsk1
Bscl2
Btbd10
Btd
Btf3
Btf3l4
Btrc
Bub3
Bud31
Bx470102.1
Bx571673.1
Bysl
Bzw1
Bzw2
C10orf55
C11orf1
C11orf49
C11orf54
C11orf58
C11orf68
C11orf74
C11orf80
C11orf95
C12orf10
C12orf29
C12orf45
C12orf57
C12orf60
C12orf65
C14orf119
C14orf178
C14orf28
C15orf65
C16orf45
C16orf71
C16orf74
C16orf86
C17orf100
C17orf49
C17orf53
C17orf64
C17orf80
C18orf21
C18orf25
C19orf24
C19orf33
C19orf38
C19orf44
C19orf53
C19orf57
C19orf85
C1galt1
C1orf105
C1orf112
C1orf122
C1orf216
C1orf220
C1qtnf3
C1qtnf9b
C1rl-as1
C21orf62-as1
C22orf46
C2cd2l
C2orf15
C2orf49
C2orf50
C2orf92
C3orf38
C4orf33
C4orf47
C5orf22
C5orf51
C6orf120
C6orf48
C6orf89
C6orf99
C7orf26
C8g
C8orf31
C8orf33
C8orf44
C8orf74
C9orf16
C9orf163
C9orf3
C9orf50
C9orf85
Ca11
Ca5bp1
Cables2
Cacna1a
Cacnb3
Cacybp
Calu
Camkmt
Camkv
Camta1
Camta2
Canx
Cap1
Cap2
Capn10
Capn15
Capn2
Capns1
Caprin1
Capza1
Capza2
Card6
Card9
Carf
Carnmt1-as1
Casc19
Casc2
Casc4
Casp8
Catsperg
Cbll1
Cbr1
Cc2d1a
Ccar2
Ccdc102b
Ccdc103
Ccdc107
Ccdc113
Ccdc126
Ccdc130
Ccdc134
Ccdc137
Ccdc142
Ccdc15
Ccdc150
Ccdc157
Ccdc159
Ccdc171
Ccdc174
Ccdc190
Ccdc22
Ccdc24
Ccdc30
Ccdc33
Ccdc39
Ccdc40
Ccdc51
Ccdc61
Ccdc7
Ccdc77
Ccdc78
Ccdc82
Ccdc85b
Ccdc88b
Ccdc9
Ccdc91
Ccdc92b
Ccdc97
Ccm2
Ccnb1
Ccnb2
Ccnb3
Ccndbp1
Ccng2
Ccnk
Ccp110
Ccr10
Ccs
Cct2
Cct5
Cct6a
Ccz1
Cd37
Cd3eap
Cd44
Cd46
Cd55
Cd68
Cd9
Cdc123
Cdc20
Cdc25c
Cdc37l1
Cdc40
Cdc42
Cdc42ep2
Cdc42ep4
Cdc45
Cdc73
Cdca8
Cdk10
Cdk12
Cdk13
Cdk16
Cdk2
Cdk2ap2
Cdk5rap3
Cdk7
Cdk9
Cdkal1
Cdkn2aip
Cdkn2c
Ceacam19
Ceacam20
Cebpd
Cebpzos
Cela2b
Celsr2
Cenpa
Cenpbd1p1
Cenph
Cenpn
Cenpo
Cenpp
Cep135
Cep164
Cep170b
Cep290
Cep350
Cep44
Cep55
Cep57
Cep63
Cep95
Cep97
Cept1
Cerna3
Ces2
Cfap36
Cfap52
Cfap57
Cfap61
Cfap70
Cfl1p1
Cflar
Champ1
Chchd2p2
Chchd5
Chd1l
Chd2
Chd4
Chd8
Chd9
Chkb-dt
Chmp1b
Chmp1b-as1
Chmp5
Chmp7
Chp1
Chpf2
Chrac1
Chrnb1
Chst12
Chuk
Ciao1
Ciao2a
Cib3
Cic
Cipc
Cirbp
Cks1b
Clasrp
Clba1
Clcn3
Clcn6
Cldn12
Cldn23
Clec16a
Clip3
Clip4
Clk3
Cln3
Cln5
Clp1
Clpp
Clptm1
Clspn
Clta
Cltc
Cluap1
Cmc1
Cnbd2
Cndp2
Cnih3
Cnih4
Cnot10
Cnot2
Cnot8
Cnst
Cntn2
Cntnap2
Cntrl
Cntrob
Coa6
Coasy
Cog1
Cog2
Cog3
Cog8
Col5a1-as1
Colgalt1
Commd1
Commd10
Commd4
Copg1
Cops4
Cops7a
Cops7b
Cops8
Copz1
Copz2
Coq10b
Coq4
Coq6
Coq7
Coq8a
Coq9
Coro7
Cox10
Cox14
Cox18
Cox20
Cox4i1
Cox5b
Cox6a1
Cox6b1
Cox7b
Cox7c
Cpb2
Cpb2-as1
Cpeb4
Cpne8-as1
Cpsf3
Cpsf4
Cpt2
Cptp
Cracr2b
Cradd
Creb1
Creb3
Creb3l2
Creb3l3
Creb3l4
Crebl2
Crebrf
Creld1
Crem
Cript
Crlf1
Crocc
Crtap
Crym-as1
Csde1
Csf2ra
Csf3r
Cskmt
Csnk1d
Csnk1g2
Csnk1g3
Csnk2b
Cspp1
Csrp1
Cstf2
Cstf3-dt
Ctc1
Ctcf
Ctdp1
Ctdsp1
Ctns
Ctr9
Ctsa
Cttn
Cttnbp2nl
Ctxn2
Cul4a
Cul9
Cuta
Cutc
Cux1
Cwc25
Cwc27
Cxcl8
Cxorf40a
Cxorf58
Cxxc1
Cyb561d1
Cyb561d2
Cyb5b
Cyb5d1
Cyb5d2
Cyb5r4
Cyp20a1
Cyp46a1
Cystm1
Cyth2
Dap3
Dars2
Dars-as1
Dazap2
Dbf4
Dbi
Dbn1
Dbnl
Dcaf10
Dcaf11
Dcaf13
Dcaf15
Dcaf4
Dcaf6
Dcaf7
Dcbld1
Dcp2
Dcst1-as1
Dctn5
Dctn6
Dda1
Ddias
Ddx1
Ddx11
Ddx19a
Ddx19b
Ddx21
Ddx27
Ddx39b-as1
Ddx3x
Ddx42
Ddx46
Ddx47
Ddx49
Ddx5
Ddx50
Ddx55
Decr1
Dek
Dele1
Dennd2a
Dennd3
Dennd6a-dt
Denr
Depdc5
Desi2
Dffb
Dgka
Dguok
Dhdds
Dhodh
Dhrs13
Dhrs7
Dhrs7b
Dhtkd1
Dhx30
Dhx38
Dhx8
Diablo
Dio1
Dip2b
Dipk1a
Dipk2a
Dis3l
Dis3l2
Disp2
Dkc1
Dlg1-as1
Dlgap1-as2
Dlst
Dlx4
Dmac2l
Dmap1
Dmtf1
Dnaaf4
Dnaaf5
Dnah2
Dnaja1
Dnaja3
Dnajb11
Dnajb4
Dnajb9
Dnajc16
Dnajc21
Dnajc24
Dnajc25
Dnajc25-gng10
Dnajc4
Dnajc9
Dnajc9-as1
Dnase1
Dnase1l3
Dnm2
Dnttip1
Dock5
Dop1a
Dpagt1
Dpcd
Dph2
Dph6-dt
Dpp3
Dppa5p2
Dpy19l3
Dpy19l4
Dpy30
Dr1
Draic
Drg2
Dst
Dtl
Dtwd1
Dus2
Dusp12
Dusp28
Dusp8p5
Dut
Dync1i2
Dync2li1
Dynll1
Dynlrb1
Dynlrb2
Dyrk1a
Dzip3
E2f4
E4f1
Eaf1
Ebf1
Ebln3p
Ecm1
Ecsit
Ect2
Edc4
Edrf1
Eed
Eef1akmt4
Eef1akmt4-ece2
Eef1aknmt
Eef1b2
Eef2k
Eefsec
Efcab12
Efcab13
Efcab7
Efhc1
Efhd1
Efna3
Egfem1p
Ehbp1l1
Ehd1
Ehmt1
Eid1
Eif1
Eif1b
Eif2a
Eif2ak3-dt
Eif2ak4
Eif2b2
Eif2b5
Eif2s1
Eif2s3
Eif3f
Eif3i
Eif3l
Eif3m
Eif4a1
Eif4a2
Eif4b
Eif4e2
Eif4g1
Eif5
Eif5a
Eif5b
Elac1
Elf3
Elmo2
Elmod2
Eloa
Elp2
Elp3
Elp5
Emc10
Emc1-as1
Emc3
Emc3-as1
Emc4
Eme1
Eme2
Emg1
Eml2
Eml3
Eml4
Endov
Eno1-as1
Eno1p3
Eno3
Enpp3
Entr1
Eny2
Ep400p1
Epb41l5
Epdr1
Epn1
Eps8l1
Erbb2
Erbin
Erc1
Ercc1
Ercc5
Ercc6l2
Ergic3
Eri1
Erlin2
Ermard
Ervk3-1
Esco2
Espl1
Esrra
Esyt1
Etaa1
Etfbkmt
Etfrf1
Ethe1
Ets2
Etv6
Exd2
Exo1
Exoc1
Exoc3
Exoc4
Exosc4
Exosc8
Extl3
Faahp1
Faap24
Fadd
Fads2
Faf2
Fam111a
Fam117b
Fam118a
Fam120b
Fam122c
Fam149b1
Fam173a
Fam174a
Fam174b
Fam177a1
Fam187a
Fam19a3
Fam200b
Fam201a
Fam206a
Fam207a
Fam214b
Fam227b
Fam228b
Fam234a
Fam32a
Fam45a
Fam50b
Fam78a
Fam81a
Fam83c-as1
Fam89b
Fam91a1
Fam98b
Fancc
Fancd2
Fanci
Fancm
Fank1
Fars2
Fbh1
Fblim1
Fbn3
Fbrs
Fbxl19
Fbxl3
Fbxo21
Fbxo22
Fbxo25
Fbxo28
Fbxo31
Fbxo36
Fbxo38
Fbxo45
Fbxo9
Fbxw8
Fcf1
Fcgr3a
Fcn3
Fdps
Fem1a
Fen1
Fgd4
Fgf7
Fgfr1op2
Fhl3
Ficd
Fignl1
Fkbp2
Flad1
Flvcr1
Fmc1
Fmc1-luc7l2
Fmnl1
Fmo4
Fnbp1p1
Fo393418.1
Fo704657.1
Fos
Fosb
Fosl1
Fosl2
Foxa3
Foxk2
Foxl1
Foxn2
Foxred1
Fpgt
Fpgt-tnni3k
Frg1
Frg1hp
Frs2
Fsip1
Ftsj1
Ftsj3
Fubp3
Fuk
Fundc2
Furin
Fyn
Fyttd1
Fzd1
Fzd6
Fzd7
Fzr1
G2e3
G3bp1
G6pc3
Gabarap
Gabarapl2
Gabpa
Gabpb1-as1
Gabpb2
Gadd45a
Gadd45b
Gal3st4
Galk2
Galns
Galt
Ganc
Gapdh
Gapvd1
Gar1
Garnl3
Gars
Gas2
Gas8
Gatad1
Gatad2a
Gcat
Gcc2
Gcdh
Gchfr
Gcom1
Gdap1
Gdf15
Gdpgp1
Gemin2
Gemin6
Gemin7
Gen1
Gfi1b
Gfm1
Gga1
Ggcx
Ggps1
Ggt6
Ghrhr
Ghrlos
Gid8
Gins3
Gipc2
Git1
Gja9
Gjb3
Gle1
Gli1
Gli4
Glipr1l2
Glrx3
Glrx5
Glud1p3
Glyctk
Glyctk-as1
Gmcl1
Gmeb1
Gmpr2
Gmps
Gnai2
Gnal
Gnb2
Gnl3l
Gnptg
Golga7
Golt1b
Gorab
Gorasp2
Gosr1
Gosr2
Gpaa1
Gpatch11
Gpatch2l
Gpatch3
Gpi
Gpn1
Gpnmb
Gpr107
Gpr137
Gpr157
Gpr160
Gprc5a
Gprc5c
Gpx4
Gramd1b
Gramd2b
Grhl3
Grk4
Grk5
Grk6
Grn
Grpel2
Grwd1
Gse1
Gsg1l2
Gstcd
Gstk1
Gstz1
Gtf2h1
Gtf2h2c
Gtf2h3
Gtf2h4
Gtf2i
Gtf2ip7
Gtf2ird1
Gtf2ird2b
Gtf3a
Gtf3c4
Gtf3c5
Gtf3c6
Gtpbp3
Gtpbp4
Gtpbp8
Guf1
Guk1
Gusbp1
Gvqw3
Gzf1
H2afz
H6pd
Hadhb
Haghl
Hars2
Has3
Haspin
Hat1
Haus1
Haus5
Hax1
Hbp1
Hcfc1r1
Hcg20
Hcg27
Hcp5
Hdac1
Hdac10
Hdac11
Hdac2-as2
Hdac3
Hddc3
Hdgf
Hectd4
Helb
Hemk1
Hes7
Hexa-as1
Hexim1
Hexim2
Hgh1
Hgs
Hhla3
Hif1an
Higd1ap5
Hikeshi
Hipk1
Hist1h1e
Hist1h2ab
Hist1h2ac
Hist1h2ae
Hist1h2ah
Hist1h2bc
Hist1h2bd
Hist1h2bk
Hist1h2bo
Hist1h3a
Hist1h3c
Hist1h4a
Hist1h4c
Hist2h2ac
Hist3h2bb
Hist4h4
Hivep1
Hk2
Hkr1
Hla-dmb
Hla-e
Hm13
Hmbox1
Hmbs
Hmg20a
Hmga1
Hmgcl
Hmgcr
Hmgn2p22
Hmgn2p40
Hmmr
Hmox2
Hnrnpa1
Hnrnpa3
Hnrnpab
Hnrnpul1
Hormad1
Hoxa6
Hoxa-as2
Hoxc10
Hoxc9
Hpcal4
Hps3
Hps6
Hrh1
Hs2st1
Hsbp1
Hsbp1l1
Hsd11b1l
Hsd17b8
Hsf1
Hsp90ab1
Hsp90b1
Hspa14
Hspa1a
Hspa4
Hspa9
Hspb1
Hspe1
Hspe1-mob4
Htatsf1
Htd2
Htra2
Hyi-as1
Hypk
Iba57
Icam1
Icam3
Icam5
Ice1
Id1
Id2
Idh3a
Idnk
Ier2
Ier3
Ier3-as1
Ifi16
Ifi27l1
Ifit1
Ifrd1
Ift81
Ift88
Igf1r
Igflr1
Ighmbp2
Ik
Ikbke
Ikbkg
Ikzf4
Il12rb1
Il15
Il17d
Il17ra
Il17rc
Il1rap
Il23a
Ilf3
Ilk
Imp3
Imp4
Inafm2
Incenp
Inf2
Ing1
Ing2
Ing5
Inhcap
Ino80b
Ino80b-wbp1
Ino80e
Inpp1
Inpp5b
Inppl1
Insig2
Ints2
Ints3
Ints8
Invs
Ipo13
Ipo7
Iqank1
Iqch
Iqcj-schip1-as1
Iqck
Iqgap1
Iqsec2
Irak1
Irak4
Irf6
Iscu
Isg20
Ist1
Itch
Itfg2
Itga5
Itgae
Itgb1
Itgb1-dt
Itgb4
Itgb8
Itk
Itpa
Itpk1
Itpr1
Itpripl2
Jade2
Jagn1
Jak3
Jmjd8
Jpx
Jrkl
Jun
Kansl1-as1
Kat5
Kat6b
Kat7
Kat8
Kazald1
Kcnh4
Kcnn4
Kctd11
Kctd2
Kctd20
Kctd21-as1
Kctd5
Kdm1a
Kdm1b
Kdm2a
Kdm3a
Kdm4c
Kdm4d
Kdm6b
Khdrbs1
Kiaa0355
Kiaa0391
Kiaa0556
Kiaa0586
Kiaa0895l
Kiaa1324l
Kiaa1586
Kiaa1671
Kiaa1958
Kif15
Kif20b
Kif22
Kif23
Kif2a
Kif2c
Kif3c
Kif4a
Kif9-as1
Kifc1
Klf11
Klf16
Klhdc10
Klhdc2
Klhdc3
Klhl17
Klhl18
Klhl20
Klhl23
Klhl28
Klrg1
Kmt2b
Kmt2d
Kmt5a
Knl1
Knstrn
Kntc1
Kpnb1
Krbox4
Krt18
Krt42p
Krt7
Krt73-as1
Krt7-as
Krt8p12
Krt8p26
Ksr1
Kxd1
L3mbtl2
Lacc1
Lama1
Lamb1
Lamb2
Lamtor2
Lamtor5-as1
Lancl2
Larp7
Lars2
Lasp1
Lbhd1
Lcmt1
Lcn12
Lcn2
Ldha
Ldhd
Ldlr
Lekr1
Lemd3
Leng8
Letm2
Letmd1
Lgals1
Lgalsl
Lgi4
Lgr4
Lhfpl5
Lhpp
Lias
Lifr-as1
Lima1
Limd1
Limk2
Lin37
Linc00205
Linc00240
Linc00265
Linc00339
Linc00467
Linc00499
Linc00513
Linc00520
Linc00630
Linc00653
Linc00674
Linc00853
Linc00869
Linc00884
Linc00894
Linc00910
Linc00921
Linc00941
Linc00963
Linc01089
Linc01118
Linc01132
Linc01135
Linc01220
Linc01366
Linc01423
Linc01426
Linc01433
Linc01448
Linc01465
Linc01504
Linc01560
Linc01578
Linc01587
Linc01608
Linc01623
Linc01715
Linc01719
Linc01754
Linc01771
Linc01775
Linc01776
Linc01828
Linc01842
Linc01881
Linc01970
Linc02021
Linc02062
Linc02111
Linc02204
Linc02235
Linc02243
Linc02288
Linc02298
Linc02363
Linc02366
Linc02434
Linc02521
Linc02577
Linc02614
Lipt1
Lix1l-as1
Llgl2
Llph-dt
Lman1l
Lmna
Lmnb1
Lmnb2
Lmo7
Lmod1
Lnp1
Lonp2
Lonrf3
Lpin1
Lpp
Lrch3
Lrfn3
Lrfn4
Lrp10
Lrp3
Lrrc23
Lrrc27
Lrrc28
Lrrc46
Lrrc49
Lrrc59
Lrrc61
Lrrc8a
Lrsam1
Lrtomt
Lsm14b
Lsm2
Lsm8
Lsr
Ltbp3
Ltbr
Luc7l2
Luc7l3
Lucat1
Lxn
Ly6e
Ly6e-dt
Lypla2
Lyrm1
Lyrm7
Lztfl1
Mad2l1bp
Madd
Maea
Maf1
Magea4-as1
Maip1
Mak16
Malat1
Man1b1-dt
Man2a2
Manbal
Manf
Map1a
Map1s
Map2k3
Map3k13
Map3k14-as1
Map3k3
Map3k8
Map4k4
Mapk12
Mapk13
Mapk14
Mapk1ip1l
Mapk7
Mapk8ip3
Mapkapk3
Mapkapk5
Mapt-as1
March6
Mark2
Mark4
Mars
Marveld2
Mastl
Mat2a
Mat2b
Maz
Mbd3l1
Mbd5
Mbd6
Mblac1
Mbnl1
Mbtps2
Mc1r
Mccc2
Mcf2l
Mcf2l2
Mcl1
Mcm4
Mcm5
Mcm8
Mcts1
Mcts2p
Mcu
Mdh2
Mdm4
Mdp1
Med11
Med14
Med15
Med17
Med18
Med22
Med28
Med29
Med30
Mef2a
Megf8
Meig1
Meis1
Melk
Men1
Metap2
Mettl14
Mettl15
Mettl17
Mettl23
Mettl25
Mettl2a
Mettl2b
Mettl9
Mex3c
Mfap3
Mff
Mfn1
Mfn2
Mfsd1
Mfsd3
Mfsd4b
Mfsd5
Mga
Mgat2
Mgme1
Mgrn1
Mgst2
Mgst3
Mia3
Miatnb
Mib2
Mica
Micb
Micos10
Micos10-nbl1
Midn
Mief1
Mier1
Miga1
Miga2
Mindy2
Minpp1
Mios
Mip
Mir1181
Mir1248
Mir1250
Mir1281
Mir1292
Mir1469
Mir151b
Mir1538
Mir1539
Mir17hg
Mir191
Mir200c
Mir200chg
Mir21
Mir2861
Mir3124
Mir3143
Mir3153
Mir3175
Mir3184
Mir3190
Mir3191
Mir3193
Mir320a
Mir342
Mir3609
Mir3646
Mir3650
Mir3652
Mir3655
Mir3678
Mir3928
Mir3960
Mir3973
Mir423
Mir425
Mir4258
Mir4434
Mir4439
Mir4444-1
Mir4448
Mir4453
Mir4453hg
Mir4458hg
Mir4515
Mir4519
Mir4530
Mir4664
Mir4674
Mir4687
Mir4727
Mir4757
Mir4781
Mir484
Mir497hg
Mir5001
Mir5091
Mir5188
Mir544b
Mir548aw
Mir564
Mir574
Mir5787
Mir591
Mir611
Mir612
Mir638
Mir647
Mir6514
Mir6516
Mir6743
Mir6781
Mir6834
Mir6847
Mir6853
Mir6864
Mir6892
Mir7-3
Mir7-3hg
Mir762hg
Mir7703
Mir8072
Mirlet7bhg
Mirlet7i
Mis12
Mkln1
Mkrn2
Mkrn3
Mlec
Mlh1
Mllt6
Mlst8
Mmaa
Mnat1
Mob4
Mocs3
Mon1a
Mon1b
Mon2
Morc3
Morn2
Morn5
Mospd3
Mpdu1
Mphosph10
Mpl
Mpp5
Mrfap1
Mrm1
Mroh1
Mrpl1
Mrpl18
Mrpl2
Mrpl20-as1
Mrpl30
Mrpl33
Mrpl34
Mrpl40
Mrpl42
Mrpl48
Mrpl52
Mrpl54
Mrpl58
Mrps11
Mrps12
Mrps16
Mrps18b
Mrps18c
Mrps2
Mrps21
Mrps22
Mrps31p4
Mrps36
Mrps7
Mrrf
Msantd3
Msh3
Msh6
Msl3
Msra
Mst1p2
Mt2a
Mta2
Mtap
Mtbp
Mtco1p12
Mtco2p12
Mtco3p12
Mtf2
Mtfp1
Mtfr1l
Mtg1
Mtg2
Mthfd1
Mthfd2l
Mthfr
Mtmr11
Mtmr14
Mtmr2
Mtmr9
Mtnd3p25
Mtnd4lp30
Mtnd4p12
Mtnd4p24
Mtr
Mtrnr2l1
Mtrr
Mtss1l
Mttp
Mtus1
Mtx1
Mtx2
Mus81
Mvb12a
Mvd
Mxd3
Mxra7
Myadm
Myc
Myd88
Myl12a
Myl12b
Myl5
Myl6b
Mylpf
Mynn
Myo15b
Myo19
Myo1b
Myom2
N4bp2
NA
Naa10
Naa20
Naa35
Naa38
Naa40
Naa60
Nabp2
Nagk
Naglu
Nalt1
Nanos3
Naprt
Narf
Nasp
Naxd
Nbdy
Nbl1
Nbpf12
Nbr1
Ncapd2
Ncapg
Ncaph2
Ncbp1
Ncoa3
Ncoa7
Ncstn
Ndc80
Nde1
Ndel1
Ndfip2
Ndor1
Ndst1
Ndufa13
Ndufaf3
Ndufaf4p1
Ndufaf7
Ndufaf8
Ndufb10
Ndufb2
Ndufb3
Ndufb5
Ndufb6
Ndufb9
Ndufc1
Ndufs2
Ndufs3
Ndufs5
Ndufs7
Ndufv1
Ndufv3
Neat1
Necap1
Necap2
Nectin2
Nedd1
Nedd8
Nedd8-mdp1
Nedd9
Nek11
Nek7
Nelfb
Nelfcd
Neu3
Neurl4
Nf1
Nf2
Nfat5
Nfatc2ip
Nfe2l1
Nfia
Nfic
Nfkb2
Nfkbib
Nfkbil1
Nfx1
Nfya
Ngdn
Ngrn
Nhlrc2
Nhlrc3
Nif3l1
Nifk-as1
Ninj1
Nip7
Nipa1
Nipa2
Nipbl
Nipsnap1
Nit1
Nkapd1
Nkiras2
Nktr
Nlk
Nmb
Nmd3
Nme1
Nme1-nme2
Nmnat1
Nmral1
Nmt1
Nnt
Noc2l
Nol11
Nol12
Nol4l
Nol7
Nolc1
Nono
Nop14-as1
Nop56
Nop58
Nop9
Nostrin
Nox5
Noxa1
Npas4
Npl
Npm1
Nprl3
Npw
Nqo2
Nr1h2
Nr1h3
Nr2c2
Nr2f2
Nr2f6
Nr4a1
Nr4a3
Nrbf2
Nsa2
Nsg2
Nsmce1-dt
Nsmce2
Nsrp1
Nsun3
Nsun4
Nsun6
Ntmt1
Ntn4
Ntn5
Ntpcr
Nub1
Nubp1
Nubp2
Nucb1
Nucb2
Nudt1
Nudt13
Nudt2
Nudt22
Nudt4
Nudt7
Nuf2
Nup107
Nup188
Nup205
Nup210l
Nup214
Nup35
Nup50
Nup58
Nup85
Nupl2
Nutf2
Nutm1
Nxf1
Nxnl2
Nxt2
Oaz3
Ocel1
Ociad1
Odf2
Odf3b
Odr4
Ofd1
Oga
Ogfod1
Ogfod2
Ogg1
Ogt
Olfm1
Olmalinc
Oosp1p2
Opa1
Or10a5
Or52k3p
Or52q1p
Orc3
Os9
Osbpl2
Osbpl5
Oser1-dt
Osgepl1-as1
Osgin2
Otub1
Oxa1l
Oxnad1
Oxsm
P2rx6
P3h4
P4ha2
Pa2g4
Paaf1
Pabpc4
Pacerr
Pafah1b2
Paip2
Pank2
Panx1
Papola
Paqr4
Pard6a
Pard6b
Pard6g-as1
Park7
Parp3
Parp8
Parpbp
Patj
Paxbp1-as1
Paxx
Pbx1
Pcbp1
Pcbp2
Pcca
Pced1b
Pcm1
Pcna
Pcnp
Pcoth
Pcp2
Pcsk4
Pcsk6
Pctp
Pdcd11
Pdcd6
Pdcd6ip
Pdcl3
Pde12
Pde3a
Pdk4
Pdlim3
Pdlim5
Pdpk1
Pdss2
Pdzd2
Pet100
Pex13
Pex26
Pex3
Pex7
Pfas
Pfdn5
Pfdn6
Pfkfb3
Pfkm
Pfn1
Pfn4
Pgam1p5
Pgam5
Pgbd2
Pgk1
Pglyrp2
Pgs1
Phactr4
Phax
Phf10
Phf14
Phf20
Phf20l1
Phf23
Phkb
Phkg2
Phldb1
Phospho2
Phrf1
Phtf2
Pibf1
Pick1
Pigb
Pigg
Pigh
Pigl
Pigq
Pigt
Pigv
Pigw
Pik3c2a
Pik3c3
Pik3ca
Pik3r3
Pim2
Pim3
Pimreg
Pin4
Pinlyp
Pip4k2c
Pip5kl1
Pipox
Pithd1
Pitpna
Pitpna-as1
Piwil4
Pkd1l1
Pkd2l1
Pkib
Pkp3
Pla2g15
Pla2g4e-as1
Plagl1
Plau
Pld1
Pld3
Plekha8
Plekhb2
Plekhg2
Plk4
Plp2
Plpbp
Plpp6
Pls1
Pls3
Pmm2
Pmpca
Pms2cl
Pnn
Pno1
Pnpla1
Pnpla6
Pnrc2
Pogk
Poglut1
Pola1
Pola2
Poli
Polr1b
Polr1c
Polr1e
Polr2a
Polr2b
Polr2c
Polr2f
Polr2g
Polr2h
Polr2k
Polr2m
Polr3b
Polr3c
Polr3d
Polr3f
Polr3gl
Pom121
Pomp
Pop4
Pop7
Por
Pot1-as1
Pou2f1
Pou6f2
Ppan
Ppan-p2ry11
Ppcdc
Ppcs
Ppef1
Ppfia2-as1
Ppfia3
Pphln1
Ppia
Ppiap3
Ppig
Ppih
Ppil2
Ppip5k2
Ppm1d
Ppme1
Ppp1r11
Ppp1r15a
Ppp1r16a
Ppp1r26-as1
Ppp1r27
Ppp1r36
Ppp1r37
Ppp1r7
Ppp2r1a
Ppp2r2b
Ppp2r5b
Ppp4c
Ppp6r3
Ppt2
Ppt2-egfl8
Ppwd1
Pqbp1
Prcc
Prdx2
Prdx5
Prelid1
Prim2
Prkab1
Prkacb
Prkar1a
Prkar2a-as1
Prkch
Prkcsh
Prkrip1
Prmt3
Prmt5
Prmt5-as1
Prmt6
Prmt7
Proser3
Prpf18
Prpf3
Prpf31
Prpf38a
Prpf38b
Prpf40b
Prpf4b
Prr12
Prr13
Prr36
Prrc2b
Prrg1
Prrg2
Prrt2
Prtfdc1
Prune1
Psca
Psen1
Psenen
Psma6
Psmb3
Psmb4
Psmb9
Psmc1
Psmc2
Psmc4
Psmc5
Psmc6
Psmd13
Psmd2
Psmd3
Psmd4
Psmd7
Psmd8
Psmd9
Psme2
Psme3
Psmf1
Psmg2
Psmg3-as1
Psors1c1
Pstk
Ptbp1
Ptdss1
Pten
Pter
Ptges
Ptgr2
Ptk2b
Ptk7
Ptms
Ptpn1
Ptpn11
Ptpn12
Ptpn18
Ptpn22
Ptpn23
Ptpn6
Ptprr
Ptrh1
Pts
Pum1
Pus1
Pusl1
Pvt1
Pwp1
Pwwp3a
Pxmp2
Pxn-as1
Pyroxd1
Qpctl
Qrich1
Qser1
Qtrt1
Qtrt2
R3hcc1l
Rab10
Rab11a
Rab11b
Rab18
Rab1b
Rab25
Rab30-as1
Rab40c
Rab4a
Rab4b
Rab4b-egln2
Rab5a
Rab5b
Rab5if
Rab7a
Rab8a
Rabepk
Rabgap1
Rabgap1l
Rabgef1
Rabl2a
Rabl6
Rac1
Rad17
Rad23a
Rad23b
Rad50
Rad51
Rad51ap1
Rad51c
Rad9a
Rad9b
Rae1
Rag1
Rag2
Rala
Ralb
Ralgapb
Raly
Ranbp1
Rangrf
Rap2a
Rap2b
Rap2c
Rap2c-as1
Rara
Rars
Rasal1
Rasal2
Rasip1
Rassf1
Rassf3
Rassf8
Raver1
Rb1
Rbak
Rbak-rbakdn
Rbbp4
Rbck1
Rbm3
Rbm39
Rbm45
Rbm48
Rbmx2
Rcc1
Rcor3
Rdh10
Rdh13
Rela
Rer1
Retreg2
Rexo4
Rexo5
Rf00003
Rf00004
Rf00017
Rf00019
Rf00024
Rf00026
Rf00100
Rf00134
Rf00139
Rf00156
Rf00283
Rf00345
Rf00407
Rf01210
Rf01684
Rf01877
Rf01882
Rf01954
Rf01955
Rf01956
Rf01957
Rf02124
Rf02125
Rf02126
Rf02174
Rf02175
Rf02176
Rf02215
Rf02216
Rf02217
Rf02271
Rfc3
Rfc5
Rfesd
Rfx3-as1
Rfxank
Rgp1
Rgs17
Rgs20
Rgs9
Rhbdd2
Rhoa
Rhobtb2
Rhobtb3
Rhof
Rhot2
Rhpn1
Ric8a
Ric8b
Rimklb
Rin1
Ring1
Rint1
Riok1
Riok3
Rmc1
Rmdn2
Rmi2
Rmnd5b
Rmrp
Rn7sk
Rn7skp175
Rn7skp223
Rn7sl181p
Rn7sl346p
Rn7sl832p
Rn7sl847p
Rn7sl862p
Rna5sp139
Rna5sp18
Rna5sp21
Rna5sp22
Rna5sp382
Rna5sp473
Rnaseh1-as1
Rnaseh2a
Rnaseh2c
Rnasek
Rnasek-c17orf49
Rnf121
Rnf123
Rnf139
Rnf151
Rnf167
Rnf185
Rnf207
Rnf214
Rnf216p1
Rnf224
Rnf38
Rnf4
Rnf40
Rnf43
Rnft1-dt
Rnft2
Rnmt
Rnpep
Rnps1
Rnu11
Rnu1-117p
Rnu12
Rnu2-2p
Rnu2-51p
Rnu4-27p
Rnu4-8p
Rnu4atac
Rnu5a-1
Rnu5b-1
Rnu5d-1
Rnu5e-1
Rnu5e-4p
Rnu6-1276p
Rnu6-1311p
Rnu6-2
Rnu6-299p
Rnu6-316p
Rnu6-450p
Rnu6-481p
Rnu6-510p
Rnu6-722p
Rnu6-881p
Rnu6-882p
Rnu6-92p
Rnu6atac
Rnu6atac24p
Rnu7-1
Rnu7-156p
Rnu7-27p
Rnvu1-14
Rnvu1-15
Rnvu1-6
Rnvu1-7
Rny1p6
Ro60
Robo3
Romo1
Rora-as1
Rpain
Rpe
Rpf1
Rpf2
Rpl10
Rpl10a
Rpl11
Rpl13
Rpl13a
Rpl13p5
Rpl15
Rpl17
Rpl18a
Rpl19
Rpl21
Rpl23a
Rpl23ap42
Rpl23ap82
Rpl26
Rpl26l1
Rpl27
Rpl27a
Rpl28
Rpl31
Rpl34
Rpl35a
Rpl36
Rpl36a
Rpl36a-hnrnph2
Rpl37a
Rpl38
Rpl4
Rpl41
Rpl5
Rpl5p6
Rpl7a
Rpl7l1
Rplp0
Rplp1
Rplp2
Rpn2
Rpp14
Rpp38
Rprd1b
Rps11
Rps12
Rps15
Rps18
Rps19
Rps19bp1
Rps21
Rps26
Rps27
Rps27a
Rps29p16
Rps3
Rps3a
Rps5
Rps6kb2
Rps6kc1
Rps6p8
Rps7
Rps9
Rpsa
Rpsap31
Rraga
Rrm1
Rrm2
Rrnad1
Rrp12
Rrp15
Rsad1
Rspry1
Rsrc1
Rtca-as1
Rtel1
Rtel1-tnfrsf6b
Rtf2
Rtl8c
Rtn2
Rundc1
Rusc1
Ruvbl2
Rwdd1
Rxfp4
Rxylt1
S100a1
S100a13
S100a6
S100pbp
Sacm1l
Sae1
Safb
Samd15
Samd4a
Sap18
Sap30bp
Sar1a
Sars
Sart1
Sat1
Saxo2
Sbdsp1
Scaf1
Scai
Scamp2
Scamp4
Scamp5
Scand2p
Scarna16
Scarna17
Scarna2
Scat2
Scfd1
Scml1
Scnm1
Scnn1a
Scp2
Scrn3
Sdcbp2-as1
Sdhaf1
Sdhaf2
Sdhaf3
Sdhc
Sdhd
Sdsl
Sec11c
Sec13p1
Sec14l1
Sec1p
Sec23b
Sec23ip
Sec24a
Sec24c
Sec61b
Secisbp2
Selenoh
Sema3b
Sema4b
Sema4c
Sema5a-as1
Sema5b
Senp2
Senp5
Sepsecs-as1
Sept4
Sept4-as1
Sept7
Sept9
Serp1
Serpinh1
Set
Setd5
Setd6
Setdb1
Setx
Sf3a2
Sf3b2
Sf3b3
Sfi1
Sfr1
Sfswap
Sft2d3
Sfxn1
Sgk1
Sgk3
Sgms1-as1
Sgo1-as1
Sgo2
Sgpl1
Sgsm2
Sh2b1
Sh2b2
Shc1
Shisa8
Shkbp1
Shld3
Shmt2
Shoc2
Sidt2
Sigirr
Sim2
Sin3a
Sipa1
Sipa1l3
Sirt7
Ska1
Skiv2l
Skp2
Slc12a1
Slc12a2
Slc16a13
Slc16a3
Slc16a5
Slc1a3
Slc20a1
Slc22a4
Slc24a1
Slc25a14
Slc25a15
Slc25a15p5
Slc25a19
Slc25a21-as1
Slc25a25
Slc25a28
Slc25a3
Slc25a35
Slc25a38
Slc25a44
Slc25a46
Slc26a11
Slc27a3
Slc27a4
Slc27a5
Slc2a4
Slc2a8
Slc30a5
Slc30a6
Slc30a7
Slc30a9
Slc31a1
Slc35a1
Slc35a3
Slc35a4
Slc35a5
Slc35e2a
Slc35e2b
Slc35e3
Slc35f6
Slc35g2
Slc36a1
Slc37a3
Slc38a1
Slc38a10
Slc38a11
Slc38a2
Slc38a6
Slc39a1
Slc39a13
Slc39a4
Slc39a7
Slc39a9
Slc3a2
Slc44a1
Slc44a2
Slc48a1
Slc49a4
Slc4a1ap
Slc4a2
Slc50a1
Slc52a2
Slc6a13
Slc6a15
Slc6a6
Slc6a9
Slc9a6
Slc9a8
Slc9b2
Slco2a1
Slf1
Slfn5
Slirp
Slk
Smad3
Smad5
Smap2
Smarcad1
Smarcal1
Smarcd1
Smc2
Smc3
Smc4
Smco3
Smco4
Smg7
Smg8
Smim13
Smim19
Smim2
Smim20
Smim26
Smim27
Smim2-as1
Smim4
Smim40
Smim8
Smpd1
Sms
Smtn
Snap23
Snap29
Snap47
Snapc2
Snd1
Snhg11
Snhg19
Snhg20
Snhg21
Snhg22
Snhg25
Snhg3
Snhg9
Snora1b
Snora3a
Snora50c
Snora57
Snora6
Snora63
Snora63b
Snora70
Snora71e
Snora73a
Snora78
Snora81
Snord101
Snord104
Snord105
Snord110
Snord12b
Snord12c
Snord13
Snord15a
Snord2
Snord24
Snord35b
Snord36b
Snord42b
Snord48
Snord4a
Snord58c
Snord60
Snord68
Snrnp25
Snrnp27
Snrnp35
Snrnp70
Snrpa
Snrpb2
Snrpc
Snrpd1
Snrpd2
Snrpe
Sntb2
Snx1
Snx10
Snx11
Snx15
Snx17
Snx24
Snx29
Socs4
Socs5
Socs7
Son
Sorbs2
Sos2
Sox2-ot
Sp1
Sp2
Sp2-as1
Sp4
Spaar
Spaca5
Spata1
Spata17
Spata33
Spata5l1
Spata6l
Spcs1
Spcs2
Spg7
Sphk2
Spin1
Spink13
Spire2
Spns1
Spocd1
Spopl
Spsb1
Sptan1
Spty2d1os
Sqor
Sqstm1
Srd5a1
Srek1
Srfbp1
Srgap1
Srp14-as1
Srp19
Srp54
Srrm2
Srrm5
Srrt
Srsf11
Srsf3
Srsf5
Srsf8
Srxn1
Ssb
Ssbp1
Ssmem1
Ssna1
Ssr4
Sssca1
Ssuh2
St20
St3gal2
Stag2
Stag3l5p
Stag3l5p-pvrig2p-pilrb
Stam
Stambp
Stambpl1
Stard3
Stat3
Stim1
Stip1
Stk11ip
Stk16
Stk19
Stk32c
Stk35
Stk36
Stk38l
Stk4
Stkld1
Stmp1
Stpg1
Strada
Strap
Stt3a
Stub1
Stx12
Stx16
Stx16-npepl1
Stx4
Stx5
Stxbp5
Styxl1
Sub1
Sugct
Sult2b1
Suox
Supt5h
Supt6h
Supv3l1
Surf1
Surf2
Susd1
Suv39h2
Swi5
Syap1
Syne1
Syne2
Syngap1
Synj2
Synj2bp-cox16
Sys1
Sys1-dbndd2
Syt2
Sytl2
Szrd1
Szt2
Taco1
Taf1
Taf11l3
Taf1b
Taf6l
Tagln
Tango2
Tango6
Tank
Tapbp
Tardbp
Tars
Tars2
Tarsl2
Tasor2
Tatdn3
Tbc1d12
Tbc1d13
Tbc1d15
Tbc1d17
Tbc1d19
Tbc1d22a
Tbc1d25
Tbc1d2b
Tbc1d31
Tbcb
Tbce
Tbl1x
Tbl3
Tbp
Tbpl1
Tbrg1
Tbx10
Tcea2
Tceanc2
Tcf12
Tcf25
Tcf7
Tcn1
Tcof1
Tcp11l1
Tdg
Tdp1
Tdrd3
Tdrkh-as1
Tead2
Tecpr2
Tedc1
Tent2
Terc
Terf2ip
Tes
Tesk1
Tex2
Tex22
Tfam
Tfap2a
Tfg
Tgfbr1
Tgif1
Tgs1
Thap11
Thap2
Thap6
Thap7-as1
Thap9-as1
Thbs1
Thbs4
Them6
Thg1l
Thpo
Thtpa
Thumpd3
Timm10b
Timm17a
Timm23b
Timm29
Timm50
Timmdc1
Tiparp
Tiprl
Tirap
Tjp2
Tk2
Tkfc
Tle4
Tle6
Tlk2
Tm4sf1
Tm4sf19
Tm4sf19-as1
Tm9sf1
Tm9sf2
Tm9sf4
Tma16
Tma7
Tmbim6
Tmc1
Tmc4
Tmc7
Tmc8
Tmco1-as1
Tmem100
Tmem102
Tmem104
Tmem105
Tmem106c
Tmem107
Tmem114
Tmem117
Tmem126a
Tmem134
Tmem138
Tmem140
Tmem147
Tmem14b
Tmem14c
Tmem159
Tmem161b-as1
Tmem167b
Tmem175
Tmem179b
Tmem182
Tmem183a
Tmem184b
Tmem184c
Tmem187
Tmem19
Tmem198
Tmem198b
Tmem199
Tmem208
Tmem212-as1
Tmem214
Tmem216
Tmem220
Tmem222
Tmem223
Tmem245
Tmem248
Tmem251
Tmem262
Tmem268
Tmem33
Tmem38a
Tmem42
Tmem43
Tmem44-as1
Tmem62
Tmem67
Tmem69
Tmem79
Tmem8a
Tmem92
Tmem94
Tmem99
Tmem9b-as1
Tmpop2
Tmsb4x
Tmtc3
Tmub2
Tmx1
Tnfaip1
Tnfaip8
Tnfsf13
Tnks
Tnni3
Tnpo1
Tnrc6b
Tns2
Toe1
Togaram1
Tollip-as1
Tomm20l
Tomm22
Tomm6
Tor1aip1
Tor1b
Tp53i13
Tp53i3
Tp53tg5
Tpd52l2
Tpgs1
Tpi1p2
Tpm1
Tpm4
Tpp1
Tpp2
Tprg1l
Tpt1-as1
Tpte2p1
Tpx2
Traf4
Traf7
Trafd1
Tram2-as1
Trappc10
Trappc12
Trappc13
Trappc2b
Trappc4
Trappc5
Trav8-7
Trbv13
Trex1
Trib1
Trib3
Trim15
Trim16
Trim17
Trim2
Trim24
Trim28
Trim39
Trim39-rpp21
Trim41
Trim46
Trim54
Trim56
Trim8
Trio
Trip10
Trip13
Trip4
Trmt10b
Trmt10c
Trmt11
Trmt12
Trmt13
Trmt44
Trmu
Trnau1ap
Trnt1
Trpm2
Trrap
Tsacc
Tsc2
Tsen15
Tsen34
Tsen54
Tsfm
Tshz1
Tsn
Tsnax
Tsnax-disc1
Tsnaxip1
Tspan10
Tspan31
Tssc2
Tssc4
Tstd2
Ttc1
Ttc14
Ttc17
Ttc19
Ttc25
Ttc26
Ttc39a
Ttc4
Ttc41p
Ttc7a
Ttc9c
Ttk
Ttll5
Ttn-as1
Ttpal
Tuba1b
Tuba4b
Tubb4b
Tubg1
Tubgcp4
Tug1
Tulp4
Tvp23b
Twnk
Txlna
Txlng
Txndc17
Txndc9
Tyms
U2af1l4
U2af2
U2surp
U73169.1
Uba1
Uba2
Uba5
Uba52
Uba6-as1
Ubap2l
Ubb
Ube2a
Ube2b
Ube2d3-as1
Ube2e1
Ube2e3
Ube2f
Ube2f-scly
Ube2i
Ube2m
Ube2v1p4
Ube2v2
Ube2z
Ube3b
Ube4a
Ubfd1
Ubiad1
Ubl5
Ubl7-as1
Ubr1
Ubr2
Ubr5-as1
Ubr7
Ubxn2a
Ubxn2b
Ubxn4
Ubxn8
Ufc1
Ufl1
Ufm1
Ugdh-as1
Uggt1
Uhmk1
Uhrf1bp1
Umad1
Umps
Unc45a
Unc50
Upf3a
Uqcrh
Uqcrq
Uri1
Urm1
Usb1
Use1
Uso1
Usp1
Usp10
Usp11
Usp16
Usp20
Usp27x
Usp30
Usp30-as1
Usp35
Usp39
Usp42
Usp43
Usp8
Usp9x
Uspl1
Utp11
Utp14a
Utp15
Utp23
Uvssa
Uxt
Uxt-as1
Vamp7
Vapa
Vars2
Vcl
Vdac2
Vma21
Vmp1
Vpreb3
Vps11
Vps13b
Vps16
Vps18
Vps25
Vps26b
Vps33b-dt
Vps45
Vps50
Vps51
Vps8
Vrk3
Vrtn
Vsig2
Vstm5
Vta1
Vti1a
Vtrna1-1
Vtrna1-3
Vwa3b
Vwa5a
Vwa8-as1
Wac
Washc2a
Washc4
Wbp1l
Wbp2
Wdfy2
Wdr11
Wdr18
Wdr24
Wdr25
Wdr3
Wdr34
Wdr36
Wdr37
Wdr38
Wdr43
Wdr44
Wdr45
Wdr46
Wdr48
Wdr54
Wdr55
Wdr62
Wdr63
Wdr66
Wdr70
Wdr75
Wdr81
Wdr83
Wdr90
Wdyhv1
Wee1
Wipf2
Wipi2
Wiz
Wnk1
Wrap53
Wrnip1
Wwc1
Wwox-as1
Wwp2
Xiap
Xpnpep3
Xpot
Xrcc4
Xrcc5
Yae1
Yap1
Ybey
Ybx1
Yif1b
Yipf4
Yipf6
Yju2
Ykt6
Ylpm1
Ythdf2
Ythdf3
Ywhab
Yy1
Z69890.1
Z82190.2
Z83844.1
Z84492.2
Z93241.1
Z93930.2
Z95115.1
Z97055.2
Z98883.1
Z99129.3
Z99289.2
Zbed3-as1
Zbed5
Zbed5-as1
Zbed6cl
Zbed9
Zbtb34
Zbtb37
Zbtb38
Zbtb40
Zbtb43
Zbtb48
Zbtb49
Zbtb9
Zc2hc1c
Zc3h10
Zc3h15
Zc3h18
Zcchc17
Zcchc24
Zcchc7
Zcchc9
Zcwpw2
Zdhhc14
Zdhhc16
Zdhhc4
Zdhhc5
Zeb1
Zfand2a
Zfand6
Zfas1
Zfp28
Zfp36
Zfp91-cntf
Zfpl1
Zfx
Zfyve16
Zfyve19
Zfyve27
Zgpat
Zkscan1
Zkscan2-dt
Zkscan3
Zkscan5
Zkscan8
Zmpste24
Zmynd10
Zmynd10-as1
Znf10
Znf107
Znf114
Znf131
Znf133
Znf140
Znf143
Znf155
Znf169
Znf174
Znf175
Znf181
Znf192p1
Znf197
Znf2
Znf200
Znf205
Znf207
Znf213
Znf213-as1
Znf222
Znf224
Znf225
Znf226
Znf227
Znf230
Znf233
Znf234
Znf252p-as1
Znf254
Znf25-dt
Znf26
Znf263
Znf268
Znf274
Znf276
Znf277
Znf283
Znf286a
Znf302
Znf304
Znf317
Znf324
Znf324b
Znf330
Znf333
Znf33a
Znf35
Znf354b
Znf385c
Znf397
Znf398
Znf407
Znf408
Znf410
Znf419
Znf420
Znf430
Znf446
Znf451
Znf460
Znf470
Znf473
Znf48
Znf485
Znf487
Znf511
Znf511-prap1
Znf512
Znf517
Znf518a
Znf524
Znf529-as1
Znf530
Znf544
Znf546
Znf547
Znf548
Znf557
Znf561-as1
Znf567
Znf575
Znf576
Znf580
Znf581
Znf586
Znf587b
Znf593
Znf596
Znf609
Znf621
Znf623
Znf627
Znf646
Znf654
Znf655
Znf674-as1
Znf678
Znf684
Znf687
Znf691
Znf696
Znf7
Znf700
Znf701
Znf707
Znf720
Znf74
Znf740
Znf75a
Znf766
Znf776
Znf778
Znf785
Znf79
Znf791
Znf805
Znf808
Znf81
Znf815p
Znf830
Znf839
Znf84
Znf860
Znf865
Znhit1
Znrf1
Zranb2-as2
Zscan20
Zscan21
Zscan25
Zscan26
Zscan31
Zscan9
Zswim4
Zswim8
Zswim9
Zyx
