# Supplementary material for: A Bayesian inference transcription factor activity model for the analysis of single-cell transcriptomes
Source: Genome Res. 2021 Jul;31(7):1296–311. doi: 10.1101/gr.265595.120 (PMC8256867; doi:10.1101/gr.265595.120)
Supplement: Supplemental Material [file supp_gr.265595.120_Supplemental_Code.zip › BITFAM/inst/extdata/human/ELL2]

Aacs
Aamdc
Aanat
Aar2
Aars
Aasdhppt
Aatf
Abca17p
Abcb1
Abcb8
Abcc1
Abcc10
Abcd1
Abcd1p5
Abcd3
Abcd4
Abcf1
Abcf3
Abcg4
Abhd1
Abhd10
Abhd11
Abhd11-as1
Abhd17a
Abhd18
Abhd2
Abhd5
Abhd6
Abi2
Abl1
Ablim3
Ac000068.1
Ac000078.1
Ac000093.1
Ac000123.2
Ac000403.1
Ac001226.1
Ac002074.1
Ac002076.1
Ac002094.1
Ac002116.2
Ac002310.1
Ac002310.2
Ac002451.1
Ac002472.2
Ac002558.3
Ac003002.3
Ac003005.1
Ac003005.2
Ac003991.1
Ac004148.1
Ac004156.1
Ac004224.2
Ac004232.2
Ac004241.1
Ac004241.4
Ac004264.1
Ac004408.2
Ac004448.2
Ac004466.2
Ac004590.1
Ac004706.1
Ac004771.3
Ac004771.4
Ac004816.2
Ac004882.1
Ac004895.1
Ac004908.1
Ac004908.2
Ac004922.1
Ac004943.2
Ac004975.2
Ac004980.1
Ac004987.1
Ac004987.2
Ac005013.1
Ac005020.2
Ac005041.1
Ac005089.1
Ac005220.1
Ac005234.1
Ac005237.2
Ac005253.1
Ac005258.1
Ac005262.2
Ac005280.2
Ac005288.1
Ac005324.4
Ac005332.4
Ac005342.1
Ac005486.1
Ac005520.2
Ac005523.2
Ac005540.1
Ac005593.1
Ac005606.2
Ac005614.1
Ac005632.4
Ac005670.2
Ac005696.1
Ac005699.1
Ac005722.1
Ac005722.2
Ac005740.3
Ac005759.1
Ac005775.1
Ac005779.2
Ac005786.2
Ac005796.1
Ac005829.1
Ac005832.4
Ac005833.1
Ac005837.1
Ac005841.1
Ac005906.2
Ac005911.1
Ac006001.2
Ac006004.1
Ac006022.1
Ac006041.1
Ac006059.1
Ac006077.2
Ac006116.8
Ac006153.1
Ac006213.4
Ac006270.1
Ac006329.1
Ac006333.2
Ac006449.5
Ac006483.1
Ac006483.2
Ac006504.5
Ac006504.7
Ac006511.5
Ac006994.2
Ac007029.1
Ac007161.3
Ac007191.1
Ac007192.1
Ac007216.1
Ac007216.4
Ac007365.1
Ac007375.1
Ac007375.2
Ac007389.1
Ac007391.1
Ac007405.3
Ac007448.3
Ac007450.4
Ac007546.3
Ac007608.3
Ac007611.1
Ac007614.1
Ac007620.1
Ac007663.1
Ac007686.4
Ac007786.1
Ac007834.1
Ac007881.2
Ac007950.1
Ac007952.4
Ac007998.1
Ac008014.1
Ac008060.1
Ac008073.2
Ac008115.3
Ac008393.1
Ac008403.1
Ac008440.1
Ac008443.1
Ac008443.4
Ac008443.5
Ac008494.1
Ac008525.1
Ac008525.2
Ac008526.1
Ac008592.4
Ac008608.2
Ac008610.1
Ac008649.2
Ac008663.3
Ac008687.4
Ac008687.7
Ac008691.1
Ac008738.1
Ac008750.3
Ac008763.2
Ac008764.4
Ac008764.6
Ac008764.8
Ac008770.2
Ac008771.1
Ac008781.2
Ac008966.1
Ac009053.2
Ac009061.2
Ac009065.4
Ac009086.3
Ac009090.3
Ac009108.5
Ac009118.2
Ac009133.1
Ac009133.2
Ac009133.5
Ac009163.6
Ac009237.3
Ac009303.4
Ac009309.1
Ac009336.3
Ac009495.1
Ac009495.3
Ac009502.1
Ac009511.2
Ac009560.1
Ac009623.1
Ac009720.1
Ac009779.2
Ac009779.3
Ac009879.2
Ac009899.1
Ac010198.1
Ac010198.2
Ac010240.3
Ac010247.1
Ac010271.2
Ac010323.1
Ac010327.2
Ac010327.4
Ac010327.5
Ac010335.1
Ac010336.2
Ac010336.5
Ac010422.1
Ac010422.2
Ac010422.7
Ac010422.8
Ac010442.1
Ac010487.2
Ac010522.1
Ac010618.1
Ac010619.2
Ac010638.1
Ac010654.1
Ac010655.2
Ac010655.4
Ac010735.2
Ac010761.1
Ac010761.2
Ac010761.5
Ac010761.7
Ac010834.2
Ac010883.1
Ac010894.2
Ac010973.1
Ac010980.1
Ac010999.2
Ac011195.2
Ac011379.2
Ac011444.2
Ac011446.2
Ac011448.1
Ac011462.4
Ac011468.5
Ac011471.4
Ac011472.3
Ac011476.2
Ac011476.3
Ac011477.1
Ac011481.1
Ac011487.4
Ac011495.1
Ac011497.1
Ac011498.1
Ac011511.2
Ac011529.1
Ac011595.2
Ac011603.1
Ac011603.2
Ac011753.2
Ac011773.1
Ac011773.3
Ac011815.2
Ac011825.3
Ac011893.1
Ac011921.1
Ac012065.3
Ac012087.2
Ac012123.1
Ac012146.1
Ac012158.1
Ac012184.2
Ac012291.2
Ac012306.2
Ac012307.1
Ac012313.6
Ac012358.2
Ac012358.3
Ac012377.1
Ac012378.2
Ac012456.1
Ac012485.3
Ac012506.1
Ac012508.1
Ac012531.3
Ac012615.3
Ac012629.2
Ac012645.1
Ac012673.1
Ac013275.1
Ac013394.1
Ac013400.1
Ac013451.2
Ac013468.1
Ac013489.3
Ac013726.1
Ac015687.1
Ac015689.1
Ac015712.1
Ac015712.6
Ac015726.2
Ac015795.1
Ac015813.1
Ac015813.2
Ac015813.7
Ac015982.1
Ac016229.2
Ac016245.1
Ac016575.1
Ac016582.2
Ac016590.3
Ac016596.1
Ac016708.1
Ac016727.1
Ac016773.1
Ac016831.1
Ac017015.2
Ac017100.1
Ac018358.1
Ac018362.1
Ac018362.3
Ac018410.1
Ac018637.1
Ac018695.6
Ac018716.2
Ac018755.3
Ac018761.3
Ac018766.1
Ac019205.1
Ac019257.8
Ac019294.2
Ac019294.3
Ac020612.2
Ac020661.1
Ac020909.1
Ac020915.1
Ac020916.2
Ac020923.1
Ac020928.2
Ac020928.3
Ac021151.1
Ac021321.1
Ac021683.3
Ac022098.1
Ac022098.4
Ac022137.3
Ac022144.1
Ac022154.1
Ac022167.3
Ac022211.2
Ac022384.1
Ac022400.1
Ac022413.1
Ac022613.2
Ac022748.1
Ac022784.1
Ac022973.2
Ac023024.1
Ac023157.3
Ac023300.1
Ac023632.2
Ac023790.2
Ac023886.2
Ac023908.3
Ac024075.3
Ac024257.3
Ac024270.4
Ac024475.4
Ac025031.1
Ac025034.2
Ac025048.4
Ac025162.1
Ac025164.1
Ac025165.3
Ac025165.5
Ac025171.2
Ac025171.3
Ac025181.2
Ac025183.1
Ac025257.1
Ac025262.1
Ac025287.2
Ac025442.1
Ac025572.1
Ac025580.1
Ac025580.3
Ac025754.1
Ac026100.1
Ac026124.2
Ac026310.2
Ac026362.1
Ac026369.3
Ac026412.1
Ac026412.3
Ac026458.2
Ac026461.1
Ac026461.3
Ac026471.2
Ac026634.1
Ac026688.2
Ac026691.1
Ac026704.1
Ac026786.1
Ac026954.1
Ac026954.3
Ac027031.2
Ac027097.1
Ac027117.2
Ac027281.1
Ac027451.1
Ac027644.4
Ac034102.4
Ac034102.6
Ac034102.7
Ac036103.1
Ac036214.1
Ac040162.1
Ac040169.1
Ac044802.1
Ac044849.1
Ac046130.1
Ac046185.3
Ac048341.1
Ac048341.2
Ac051619.10
Ac051619.2
Ac051619.7
Ac051619.8
Ac053503.2
Ac053527.1
Ac055878.1
Ac061992.1
Ac061999.1
Ac062028.1
Ac063948.1
Ac063952.1
Ac064801.1
Ac064807.1
Ac067852.1
Ac067930.1
Ac067930.3
Ac067930.5
Ac067945.3
Ac067959.1
Ac068134.4
Ac068189.1
Ac068205.2
Ac068305.2
Ac068338.2
Ac068389.1
Ac068389.2
Ac068418.1
Ac068620.1
Ac068669.1
Ac068724.3
Ac068790.8
Ac068790.9
Ac068870.1
Ac068987.1
Ac068987.4
Ac069213.1
Ac069307.1
Ac069444.2
Ac072022.2
Ac073050.1
Ac073111.1
Ac073111.3
Ac073111.4
Ac073111.5
Ac073176.2
Ac073195.1
Ac073210.2
Ac073257.1
Ac073314.1
Ac073320.1
Ac073389.1
Ac073569.2
Ac073592.7
Ac073842.1
Ac073850.1
Ac073869.1
Ac073896.5
Ac073957.1
Ac074032.1
Ac074143.1
Ac074143.2
Ac074351.1
Ac078785.1
Ac078802.1
Ac078929.1
Ac079145.1
Ac079200.1
Ac079305.1
Ac079313.2
Ac079447.1
Ac079594.2
Ac079598.3
Ac079602.3
Ac079610.2
Ac079801.1
Ac079807.1
Ac079848.1
Ac079907.1
Ac080075.1
Ac080080.1
Ac080112.1
Ac083862.2
Ac083867.1
Ac084018.2
Ac084082.1
Ac084262.1
Ac084262.2
Ac084337.2
Ac084757.3
Ac084876.2
Ac087289.3
Ac087289.4
Ac087392.5
Ac087491.1
Ac087500.1
Ac087521.1
Ac087521.3
Ac087564.1
Ac087721.2
Ac087741.3
Ac087752.3
Ac089999.1
Ac090004.1
Ac090115.1
Ac090152.1
Ac090510.1
Ac090527.2
Ac090607.5
Ac090617.3
Ac090617.5
Ac090692.3
Ac090826.2
Ac090844.2
Ac090888.2
Ac090958.1
Ac091045.1
Ac091152.4
Ac091153.1
Ac091153.3
Ac091153.4
Ac091167.2
Ac091167.6
Ac091167.7
Ac091180.2
Ac091212.1
Ac091390.4
Ac091551.1
Ac091564.2
Ac091729.3
Ac091906.1
Ac091925.1
Ac091953.3
Ac091953.5
Ac091959.3
Ac091965.5
Ac092053.2
Ac092115.1
Ac092115.3
Ac092117.1
Ac092117.2
Ac092118.2
Ac092123.1
Ac092143.1
Ac092143.2
Ac092159.2
Ac092171.3
Ac092171.4
Ac092265.1
Ac092279.1
Ac092287.1
Ac092296.3
Ac092338.3
Ac092343.1
Ac092368.3
Ac092468.1
Ac092535.3
Ac092587.1
Ac092634.4
Ac092647.5
Ac092667.1
Ac092718.1
Ac092720.1
Ac092807.2
Ac092821.3
Ac092835.1
Ac092902.4
Ac092902.5
Ac092910.3
Ac092944.1
Ac093010.2
Ac093157.1
Ac093249.2
Ac093249.4
Ac093323.1
Ac093484.3
Ac093484.4
Ac093512.2
Ac093627.7
Ac093673.2
Ac093752.1
Ac093752.2
Ac093827.4
Ac093899.2
Ac093904.1
Ac095057.2
Ac096540.1
Ac096637.1
Ac096637.2
Ac096677.1
Ac096734.2
Ac096751.1
Ac096887.1
Ac096887.2
Ac096888.1
Ac096992.2
Ac097059.1
Ac097104.1
Ac097468.1
Ac097493.4
Ac097520.1
Ac097634.1
Ac098614.3
Ac098650.1
Ac098828.2
Ac098829.1
Ac098850.2
Ac098934.2
Ac098934.4
Ac099343.3
Ac099489.1
Ac099521.1
Ac099524.1
Ac099535.1
Ac099681.1
Ac099782.2
Ac099795.1
Ac099811.3
Ac099850.1
Ac100778.3
Ac100786.1
Ac100788.1
Ac100793.2
Ac100812.1
Ac102953.1
Ac103591.3
Ac103736.1
Ac103810.1
Ac103810.3
Ac103923.1
Ac104073.4
Ac104088.1
Ac104109.2
Ac104123.1
Ac104162.2
Ac104332.2
Ac104365.1
Ac104506.1
Ac104532.1
Ac104564.1
Ac104564.4
Ac104581.4
Ac104590.1
Ac104667.2
Ac104698.1
Ac104763.2
Ac104843.3
Ac104971.3
Ac104984.1
Ac104984.5
Ac104985.2
Ac104997.1
Ac105137.2
Ac105219.2
Ac105254.1
Ac105402.3
Ac105942.1
Ac106038.1
Ac106820.4
Ac106820.5
Ac106827.1
Ac106897.1
Ac107223.1
Ac107373.2
Ac107398.4
Ac107959.1
Ac107982.2
Ac108002.1
Ac108025.2
Ac108047.1
Ac108134.4
Ac108142.1
Ac108210.1
Ac108448.3
Ac108673.3
Ac108693.2
Ac108738.1
Ac108866.1
Ac108868.2
Ac109460.3
Ac109471.1
Ac109583.2
Ac109587.1
Ac109630.1
Ac110027.1
Ac110285.2
Ac110285.5
Ac110285.6
Ac110285.7
Ac111182.1
Ac112225.1
Ac112504.2
Ac112673.1
Ac112907.1
Ac112907.2
Ac113143.1
Ac113192.1
Ac113192.4
Ac113346.2
Ac114271.1
Ac114291.1
Ac114488.2
Ac114488.3
Ac114730.1
Ac114811.2
Ac114956.1
Ac115102.1
Ac115676.1
Ac115989.1
Ac116021.1
Ac116025.1
Ac116025.2
Ac116050.1
Ac116351.2
Ac116353.5
Ac116366.3
Ac116535.1
Ac116565.1
Ac116667.1
Ac117395.1
Ac117498.2
Ac117500.3
Ac118553.2
Ac118757.1
Ac119868.1
Ac120036.3
Ac120036.4
Ac120057.4
Ac120114.2
Ac120114.4
Ac120498.1
Ac121333.1
Ac124016.1
Ac124068.2
Ac124242.1
Ac124319.3
Ac125494.1
Ac125611.3
Ac126614.1
Ac126696.1
Ac126763.1
Ac127070.1
Ac129492.1
Ac129492.2
Ac129492.8
Ac129908.1
Ac130343.1
Ac130469.1
Ac131025.1
Ac132825.2
Ac132872.1
Ac132872.2
Ac132938.1
Ac133637.1
Ac134043.1
Ac134772.1
Ac135048.1
Ac135048.2
Ac135050.5
Ac135178.3
Ac135178.6
Ac135586.2
Ac136632.2
Ac137630.3
Ac137767.1
Ac137936.1
Ac138393.1
Ac138393.3
Ac138409.2
Ac138649.1
Ac138811.1
Ac139149.1
Ac139530.3
Ac139749.1
Ac139795.3
Ac140912.1
Ac141586.1
Ac141930.2
Ac142381.2
Ac144522.1
Ac144836.1
Ac145207.9
Ac145285.6
Ac147651.1
Ac156455.1
Ac190387.1
Ac207130.1
Ac211433.2
Ac231657.1
Ac233702.8
Ac233992.3
Ac234582.1
Ac239600.2
Ac239859.2
Ac239859.3
Ac242426.2
Ac242842.3
Ac243547.1
Ac243547.3
Ac243571.2
Ac243967.1
Ac244021.1
Ac244035.1
Ac244090.3
Ac244250.1
Ac244517.5
Ac245014.3
Ac245033.2
Ac245052.3
Ac245140.3
Ac246793.1
Acacb
Acad9
Acadm
Acads
Acadsb
Acap3
Acat2
Acbd4
Accs
Acer3
Ache
Acin1
Acly
Aco1
Aco2
Acot2
Acox1
Acox2
Acp1
Acsf3
Acsl3
Acss2
Acss3
Acta2
Acta2-as1
Actl6a
Actn1-as1
Actn2
Actn4
Actr2
Actr3
Actr3b
Actr6
Acvr1
Acvr1b
Acvr2a
Acyp2
Ad000864.2
Adal
Adam11
Adam15
Adam23
Adam8
Adam9
Adamts10
Adamts15
Adamts19
Adamts6
Adamtsl1
Adamtsl4
Adamtsl5
Adap1
Adap2
Adck1
Adcy4
Adcy5
Adcy9
Adcyap1r1
Add1
Add3
Adgra1-as1
Adgra2
Adgrb1
Adgrb3
Adgrg1
Adgrg3
Adgrl2
Adgrl3
Adgrv1
Adhfe1
Adipor2
Adk
Adm
Adnp2
Adnp-as1
Ado
Adora2a
Adpgk-as1
Adprm
Adra2a
Adrm1
Adsl
Adssl1
Aen
Af111167.1
Af129075.1
Af228730.5
Af241726.2
Af274858.1
Afdn
Aff1
Aff3
Afg3l1p
Afmid
Aftph
Agap1
Agap2
Agap2-as1
Agap3
Agbl3
Agbl5
Agfg1
Agfg2
Agk
Ago3
Agpat5
Agps
Agrn
Agrp
Agtr1
Ahcyl1
Ahcyl2
Ahdc1
Ahnak
Ahrr
Ahsa1
Ahsa2p
Aifm1
Aig1
Aimp1
Ajm1
Ak4
Akap1
Akap13
Akap17a
Akap2
Akap7
Akap8l
Akip1
Akirin1
Akr1a1
Akr1d1
Akt1s1
Al008726.1
Al020996.2
Al020997.2
Al021155.2
Al021396.1
Al021546.1
Al021707.2
Al021707.6
Al021707.7
Al021920.1
Al021997.3
Al022069.1
Al022238.2
Al022238.4
Al022312.1
Al022316.1
Al022318.4
Al022323.3
Al022332.2
Al022345.4
Al022476.1
Al023803.3
Al024498.2
Al024508.2
Al031055.1
Al031229.1
Al031282.1
Al031289.1
Al031432.4
Al031587.2
Al031600.1
Al031602.1
Al031665.1
Al031666.2
Al031710.2
Al031714.1
Al031847.2
Al031848.2
Al032819.1
Al033527.4
Al033528.2
Al033529.1
Al034379.1
Al034417.2
Al034548.1
Al035078.3
Al035078.4
Al035410.2
Al035425.1
Al035530.2
Al035660.1
Al035660.2
Al049543.1
Al049629.2
Al049697.1
Al049712.1
Al049733.1
Al049749.1
Al049780.1
Al049780.2
Al049794.1
Al049795.1
Al049830.3
Al049836.1
Al049840.2
Al049840.3
Al049874.3
Al078459.1
Al078621.3
Al078644.2
Al079342.3
Al080250.1
Al080276.2
Al096828.3
Al096865.1
Al096870.1
Al109615.2
Al109804.1
Al109811.3
Al109827.1
Al109917.1
Al109918.1
Al110118.2
Al117339.5
Al117348.1
Al118508.1
Al118522.1
Al118558.3
Al121578.2
Al121594.1
Al121760.1
Al121845.3
Al121906.1
Al121917.1
Al121936.1
Al132639.3
Al132642.1
Al132780.1
Al132780.2
Al133153.1
Al133153.2
Al133338.1
Al133351.1
Al133410.2
Al133410.3
Al133466.1
Al133480.1
Al133485.2
Al133551.1
Al135744.1
Al135999.1
Al136038.3
Al136040.1
Al136090.1
Al136131.3
Al136172.1
Al136295.1
Al136309.2
Al136309.4
Al136419.1
Al137003.1
Al137009.1
Al137060.1
Al137077.2
Al137782.1
Al137802.2
Al137802.3
Al137847.1
Al137856.1
Al138831.1
Al138831.2
Al138885.2
Al138885.3
Al138916.1
Al138921.1
Al138966.2
Al138976.1
Al139005.1
Al139035.1
Al139082.1
Al139095.4
Al139099.1
Al139125.1
Al139184.1
Al139254.1
Al139300.1
Al139317.1
Al139317.5
Al139353.2
Al139412.1
Al139424.1
Al157823.2
Al157935.1
Al158013.1
Al158063.1
Al158151.3
Al158175.1
Al158211.3
Al158800.1
Al158801.3
Al160286.1
Al160313.1
Al160411.1
Al161638.2
Al161668.1
Al161729.1
Al161785.3
Al161912.3
Al162231.2
Al162231.3
Al162258.1
Al162311.3
Al162377.1
Al162385.2
Al162395.1
Al162419.1
Al162426.1
Al162464.1
Al162588.1
Al162713.1
Al162724.2
Al162727.2
Al163636.2
Al353579.1
Al353595.1
Al353596.1
Al353597.3
Al353621.2
Al353622.2
Al353648.1
Al353764.1
Al353765.1
Al353795.2
Al353807.2
Al353813.1
Al354733.1
Al354761.1
Al354811.1
Al354824.1
Al354863.1
Al354892.1
Al354892.2
Al354919.2
Al354920.1
Al355001.2
Al355075.1
Al355297.1
Al355312.3
Al355388.2
Al355482.2
Al355490.1
Al355499.1
Al355574.1
Al355916.1
Al355987.2
Al355987.5
Al356019.1
Al356020.1
Al356309.2
Al356320.1
Al356441.1
Al356488.2
Al356583.1
Al356599.1
Al356805.1
Al357033.3
Al357078.2
Al357078.3
Al357093.2
Al357127.1
Al357140.3
Al357315.2
Al357563.1
Al358075.2
Al358113.1
Al358472.2
Al358472.5
Al358472.7
Al358933.1
Al359182.1
Al359265.3
Al359633.2
Al359704.1
Al359711.2
Al359762.1
Al359764.1
Al359853.1
Al359922.1
Al359979.2
Al360012.1
Al360181.4
Al365205.1
Al365295.1
Al365356.2
Al389925.1
Al390198.1
Al390719.1
Al390955.2
Al391069.2
Al391262.1
Al391335.1
Al391422.4
Al391839.1
Al391839.2
Al442128.2
Al442644.1
Al445250.1
Al445363.2
Al445363.3
Al445645.1
Al445675.2
Al445686.1
Al449423.1
Al450163.1
Al450344.3
Al450998.2
Al451062.1
Al451085.1
Al451085.2
Al451123.1
Al512310.5
Al512310.6
Al512343.1
Al512598.1
Al512625.1
Al512662.2
Al512785.2
Al512791.2
Al513217.1
Al513220.1
Al513477.1
Al513523.3
Al583835.2
Al589740.1
Al589765.4
Al589935.1
Al589935.2
Al589987.1
Al590139.1
Al590327.1
Al590369.1
Al590560.2
Al590617.2
Al590664.1
Al590666.4
Al590683.1
Al590714.1
Al590764.1
Al590822.1
Al591222.1
Al591485.1
Al591845.1
Al596094.1
Al596442.2
Al606469.1
Al606748.1
Al606760.1
Al606760.3
Al627171.1
Al627443.1
Al645608.6
Al645728.1
Al645924.1
Al645941.1
Al645941.3
Al662795.1
Al662797.1
Al662890.1
Al662899.2
Al669831.7
Al670729.1
Al670729.2
Al671710.1
Al671762.1
Al671883.3
Al672277.1
Al672291.1
Al691403.2
Al731563.3
Al731571.1
Al731577.2
Al732292.2
Al732314.6
Al807752.6
Al807776.1
Al928654.1
Al929472.2
Alas1
Aldh16a1
Aldh1b1
Aldh2
Aldh3a2
Aldh3b1
Aldh5a1
Aldoa
Alg1
Alg10
Alg10b
Alg11
Alg13
Alg8
Alkbh3
Alms1
Alpl
Alx3
Amdhd1
Amdhd2
Ampd3
Amz2
Anapc11
Anapc16
Anapc4
Ang
Angel1
Angel2
Angptl6
Ankar
Ankef1
Ankfy1
Ankhd1
Ankhd1-eif4ebp3
Ankle2
Ankrd12
Ankrd13a
Ankrd13b
Ankrd13d
Ankrd18b
Ankrd20a4
Ankrd20a5p
Ankrd20a7p
Ankrd24
Ankrd36
Ankrd37
Ankrd42
Ankrd44
Ankrd49
Ankrd53
Ankrd6
Ankrd63
Ankrd7
Anks1b
Anks3
Ankzf1
Anln
Ano1
Ano10
Ano3
Ano5
Ano6
Ano7
Ano8
Anp32a
Anp32b
Antxrl
Anxa1
Anxa2p2
Anxa4
Anxa9
Ap000229.1
Ap000251.1
Ap000254.1
Ap000295.1
Ap000317.2
Ap000350.4
Ap000442.1
Ap000442.2
Ap000446.1
Ap000534.1
Ap000553.5
Ap000640.2
Ap000646.1
Ap000662.1
Ap000679.1
Ap000688.4
Ap000721.1
Ap000757.2
Ap000769.2
Ap000781.1
Ap000785.2
Ap000787.1
Ap000812.5
Ap000842.2
Ap000866.1
Ap000867.4
Ap000892.1
Ap000894.4
Ap000936.1
Ap000944.1
Ap001007.1
Ap001062.2
Ap001107.1
Ap001107.3
Ap001107.4
Ap001107.5
Ap001107.7
Ap001107.9
Ap001160.1
Ap001160.2
Ap001160.4
Ap001267.5
Ap001269.4
Ap001273.2
Ap001362.2
Ap001363.2
Ap001372.2
Ap001432.1
Ap001453.1
Ap001462.1
Ap001528.1
Ap001542.1
Ap001625.3
Ap001931.1
Ap002008.2
Ap002026.1
Ap002373.1
Ap002380.1
Ap002381.2
Ap002387.2
Ap002495.1
Ap002800.1
Ap002851.1
Ap002884.1
Ap002986.1
Ap002992.1
Ap003065.1
Ap003068.1
Ap003068.4
Ap003071.1
Ap003097.1
Ap003108.2
Ap003119.3
Ap003390.1
Ap003392.13
Ap003419.2
Ap003419.3
Ap003721.4
Ap003733.4
Ap004609.3
Ap005263.1
Ap005329.3
Ap006216.1
Ap006248.2
Ap006248.5
Ap006294.2
Ap006621.3
Ap006621.4
Ap1ar
Ap1g2
Ap1m1
Ap1s1
Ap2a1
Ap2a2
Ap2b1
Ap3m2
Ap3s1
Ap4e1
Ap4m1
Ap4s1
Ap5s1
Apbb3
Apc
Apc2
Apcdd1
Apeh
Apex1
Aph1a
Api5
Aplf
Apoa1
Apoa1-as
Apobec3c
Apobec3h
Apol2
Apold1
Apopt1
Appl1
Aqp11
Areg
Arf1
Arf4
Arf4-as1
Arf5
Arfgap1
Arfip2
Arfrp1
Arhgap26
Arhgap27
Arhgap28
Arhgap30
Arhgap39
Arhgap40
Arhgap44
Arhgap5
Arhgap5-as1
Arhgap9
Arhgdia
Arhgef10
Arhgef12
Arhgef17
Arhgef18
Arhgef28
Arhgef37
Arhgef4
Arhgef40
Arid1a
Arid1b
Arid2
Arid3a
Arid3b
Arid3c
Arid4a
Arid5b
Arih1
Arl10
Arl13b
Arl14ep
Arl2
Arl2bp
Arl2-snx15
Arl4a
Arl5c
Arl6
Arl6ip1
Arl6ip6
Arl8b
Armc10
Armc3
Armc5
Armc7
Armc9
Armcx2
Armh1
Armt1
Arnt2
Arntl
Arpc1a
Arpc1b
Arpc4
Arpc4-ttll3
Arpc5l
Arrb1
Arrb2
Arrdc2
Arrdc3-as1
Arsb
Arsk
Artn
Arvcf
Asah2b
Asap2
Asb10
Asb2
Asb7
Ascc1
Ascc2
Ash2l
Asic1
Asna1
Aspdh
Aspscr1
Asrgl1
Ass1
Asxl1
Atad3a
Atad3b
Atat1
Ate1-as1
Atf1
Atf3
Atf4
Atf5
Atf6b
Atf7ip
Atg101
Atg13
Atg16l1
Atg16l2
Atg4a
Atg4b
Atg4c
Atg4d
Atg9b
Atl1
Atm
Atmin
Atn1
Atp13a2
Atp1a1
Atp1b1
Atp1b3
Atp23
Atp2a1
Atp2a2
Atp2b1-as1
Atp2b2
Atp2b4
Atp2c1
Atp5f1d
Atp5mf-ptcd1
Atp5mg
Atp5mpl
Atp6ap1l
Atp6v0a1
Atp6v0b
Atp6v0e1
Atp6v0e2
Atp6v1a
Atp6v1c1
Atp6v1g1
Atp6v1g2-ddx39b
Atp8b2
Atp9b
Atpaf2
Atr
Atraid
Atrip
Atrnl1
Atxn10
Atxn1l
Atxn2l
Atxn7
Atxn7l2
Atxn7l3b
Auh
Auts2
Avil
Avl9
Axdnd1
Azin1-as1
Azin2
B2m
B3galt4
B3galt6
B3gnt10
B3gnt4
B4galnt1
B4galnt3
B4galnt4
B4galt3
B4galt7
B9d1
B9d2
Babam2
Bach1
Bad
Bahcc1
Baiap2
Baiap2l1
Baiap2l2
Bak1
Bambi
Banf1
Banp
Barx1-dt
Bax
Baz2a
Bbox1-as1
Bbs1
Bbs12
Bbs4
Bbs5
Bbs9
Bbx
Bcap29
Bcar1
Bcas3
Bcas4
Bcat2
Bccip
Bcdin3d-as1
Bckdha
Bckdhb
Bckdk
Bcl2l11
Bcl2l13
Bcl3
Bcl6b
Bcl9
Bcorl1
Bcr
Bcrp5
Bcrp8
Bcs1l
Bdh1
Bdnf-as
Bdp1
Bean1
Bend6
Bhlhe40
Bhlhe41
Bicd1
Bicdl2
Bicra
Bin1
Birc2
Birc3
Birc5
Bivm
Bivm-ercc5
Blm
Bloc1s1
Bloc1s3
Bloc1s4
Bloc1s6
Blvra
Bmi1
Bmp1
Bmp4
Bmpr1a
Bmpr2
Bms1p1
Bms1p21
Bnc2-as1
Bnip1
Bnip3p1
Bola1
Bola3-as1
Boll
Bora
Borcs6
Borcs7
Borcs7-asmt
Borcs8
Borcs8-mef2b
Bpgm
Bphl
Bpifc
Bptf
Brca2
Brd2
Brd3os
Brd9
Brd9p1
Bri3
Brix1
Brms1
Brox
Brpf1
Brpf3
Brsk1
Brsk2
Brwd1-as1
Brwd1-as2
Bscl2
Bsg
Bspry
Bsx
Btbd6
Btd
Btf3
Btf3l4
Btg1
Btg2
Btk
Btn2a3p
Btrc
Bub1b
Bub3
Bud23
Bud31
Bud31p1
Bves-as1
Bx323046.1
Bx470102.1
Bx571818.1
Bysl
Bzw1
Bzw2
C11orf1
C11orf49
C11orf54
C11orf58
C11orf68
C11orf74
C12orf10
C12orf29
C12orf45
C12orf49
C12orf57
C12orf60
C12orf65
C14orf119
C14orf132
C14orf178
C15orf39
C15orf41
C15orf48
C15orf61
C15orf65
C16orf70
C16orf72
C16orf74
C16orf86
C16orf92
C17orf100
C17orf49
C17orf53
C17orf97
C18orf21
C18orf54
C18orf65
C19orf24
C19orf38
C19orf44
C19orf53
C19orf85
C1galt1
C1orf105
C1orf112
C1orf147
C1orf167
C1orf198
C1orf226
C1orf232
C1orf35
C1orf56
C1orf87
C1orf94
C1qc
C1qtnf1
C1qtnf9b
C1r
C2
C22orf46
C2cd2l
C2cd4a
C2orf15
C2orf49
C2orf50
C2orf69
C2orf70
C2orf74
C2orf88
C2orf91
C3orf14
C3orf80
C4orf47
C5ar1
C5orf22
C5orf24
C5orf56
C6orf120
C6orf136
C6orf203
C6orf48
C6orf89
C7orf26
C7orf50
C8g
C8orf33
C8orf44
C8orf82
C9orf139
C9orf163
C9orf170
C9orf3
C9orf43
C9orf50
C9orf85
Ca11
Ca13
Ca2
Ca5a
Ca5bp1
Cab39
Cab39l
Cabcoco1
Cabin1
Cables1
Cables2
Cabp1
Cabyr
Cacfd1
Cacna1a
Cacna1b
Cacna1c
Cacna1c-it1
Cacna1e
Cacna1h
Cacna1i
Cacna2d3
Cacnb2
Cacnb3
Cacng5
Cacng7
Cacybp
Cad
Cadm3
Calb2
Calcoco2
Calm1
Calm3
Calr
Camk1d
Camk2g
Camk4
Camkmt
Camkv
Camlg
Camsap3
Camta1
Camta2
Cand1
Cand2
Canx
Cap1
Capn1
Capn10
Capn12
Capn15
Capn5
Capn7
Capns1
Caprin1
Capza2
Capzb
Card9
Carhsp1
Carm1
Carm1p1
Carmil1
Carmil2
Carnmt1-as1
Cars
Casc15
Casc2
Casc3
Casp2
Casp7
Casp8
Casp8ap2
Cast
Castor1
Casz1
Cat
Catspere
Catsperg
Cav1
Cav2
Cbfa2t2
Cbfb
Cbl
Cblc
Cbll1
Cbr1
Cbx2
Cbx3
Cbx4
Cbx5
Cbx6
Cbx7
Cbx8
Cby1
Cc2d1b
Cc2d2b
Ccar1
Ccar2
Ccdc102b
Ccdc103
Ccdc106
Ccdc113
Ccdc115
Ccdc117
Ccdc124
Ccdc126
Ccdc130
Ccdc134
Ccdc136
Ccdc137
Ccdc142
Ccdc150
Ccdc157
Ccdc159
Ccdc174
Ccdc183
Ccdc184
Ccdc188
Ccdc22
Ccdc28b
Ccdc30
Ccdc39
Ccdc39-as1
Ccdc40
Ccdc57
Ccdc61
Ccdc62
Ccdc63
Ccdc65
Ccdc66
Ccdc7
Ccdc77
Ccdc78
Ccdc83
Ccdc85b
Ccdc88b
Ccdc9
Ccdc97
Ccdc9b
Ccn1
Ccnb1
Ccnb2
Ccnd1
Ccndbp1
Ccne1
Ccng1
Ccng2
Ccnk
Ccnt1
Ccnt2
Ccp110
Ccr10
Ccs
Ccser2
Cct2
Cct5
Cct6p1
Cct6p3
Cct7
Cd151
Cd177
Cd200
Cd274
Cd300lg
Cd3eap
Cd46
Cd55
Cd59
Cd69
Cd81
Cd83
Cd99
Cd99p1
Cdadc1
Cdc123
Cdc14a
Cdc16
Cdc25b
Cdc34
Cdc37l1
Cdc40
Cdc42ep2
Cdc42ep4
Cdc45
Cdc6
Cdc7
Cdc73
Cdca7
Cdca8
Cdh1
Cdh7
Cdhr2
Cdhr3
Cdip1
Cdiptosp
Cdk1
Cdk10
Cdk12
Cdk13
Cdk16
Cdk18
Cdk2
Cdk2ap1
Cdk5rap3
Cdk7
Cdk9
Cdkn1a
Cdkn1b
Cdkn2aip
Cdkn2c
Cdkn3
Cdr2l
Cdrt1
Cds1
Cds2
Cdt1
Cdv3
Cdyl
Ceacam20
Ceacam5
Cebpa-dt
Cebpb
Cebpg
Cecr2
Cecr7
Celf1
Celf4
Celf5
Celf6
Celsr3
Cemip
Cemp1
Cend1p1
Cenpbd1p1
Cenpf
Cenph
Cenpi
Cenpn
Cenpo
Cenpp
Cenps
Cenps-cort
Cenpt
Cep126
Cep135
Cep164
Cep164p1
Cep170b
Cep250
Cep350
Cep44
Cep57
Cep57l1p1
Cep63
Cep68
Cep72
Cep78
Cep83-dt
Cep85
Cep95
Cep97
Cept1
Cerna1
Cerna3
Cers4
Cers6
Ces2
Ces3
Cfap206
Cfap221
Cfap36
Cfap54
Cfap57
Cfap61
Cfap65
Cfap69
Cfap73
Cfap74
Cfap77
Cfap97d1
Cfap99
Cflar
Cgb2
Cgn
Cgrrf1
Chac1
Chaf1a
Chaf1b
Champ1
Chchd2p1
Chchd2p2
Chchd5
Chchd6
Chchd7
Chd1l
Chd2
Chd4
Chd7
Chd8
Chd9
Chek1
Chgb
Chid1
Chkb-dt
Chmp1b
Chmp1b-as1
Chmp5
Chmp6
Chmp7
Chn2
Chp1
Chpf
Chrdl2
Chrna5
Chrna7
Chrnb1
Chrnb4
Chst11
Chst13
Chst8
Chtf18
Chtop
Churc1
Churc1-fntb
Ciao1
Cib2
Cic
Cilp2
Cipc
Cirbp
Cirbp-as1
Cisd1
Cisd2
Cisd3
Ckap2
Ckb
Cklf
Cklf-cmtm1
Cks1b
Clasrp
Clba1
Clcn2
Clcn6
Cldn10-as1
Cldn12
Cldn16
Cldn23
Cldn4
Cldnd2
Clec12b
Clec16a
Clic1
Clic4
Clip3
Clk3
Cln3
Cln8
Clp1
Clpp
Clpsl2
Clptm1
Clstn2
Clstn3
Cltc
Cltcl1
Cluap1
Clul1
Clybl
Cmas
Cmbl
Cmc1
Cmip
Cmpk1
Cmss1
Cmtm3
Cmtr1
Cnbd2
Cnep1r1
Cnga4
Cnih2
Cnih3
Cnn2p1
Cnnm2
Cnot10
Cnot2
Cnot3
Cnot6
Cnot8
Cnp
Cnpy3
Cnpy4
Cnst
Cntd1
Cntln
Cntn1
Cntn2
Cntn4
Cntn5
Cntnap2
Cntrl
Coasy
Coch
Cog1
Cog2
Cog3
Cog4
Cog6
Col11a2
Col13a1
Col14a1
Col16a1
Col18a1
Col18a1-as1
Col19a1
Col23a1
Col5a1
Col5a1-as1
Col5a3
Col6a2
Col8a1
Colca2
Colgalt1
Commd1
Commd10
Commd3
Commd3-bmi1
Comt
Cops6
Cops7a
Cops7b
Cops8
Copz1
Copz2
Coq10a
Coq10b
Coq4
Coq6
Coq7
Coq8b
Corin
Coro1a
Coro6
Coro7
Cox10
Cox14
Cox19
Cox20
Cox5b
Cox6a1
Cox7c
Cox8c
Cpd
Cpe
Cpeb4
Cplx2
Cpne1
Cpne4
Cpne7
Cpne8-as1
Cps1
Cpsf2
Cpsf3
Cpsf4
Cpt2
Cptp
Cr2
Cradd
Cramp1
Crcp
Creb3
Creb3l1
Creb3l2
Creb3l4
Creb5
Crebrf
Creld1
Creld2
Crem
Crhr1
Crim1
Crkl
Crlf1
Crocc
Croccp2
Crot
Crtc1
Crtc2
Crtc3
Cry2
Crybb2p1
Crybg1
Crybg2
Crym
Crym-as1
Csde1
Csf3r
Csk
Cskmt
Csmd2-as1
Csnk1e
Csnk1g2
Csnk1g3
Csnk2b
Cspp1
Csrp1
Cstb
Cstf1
Cstf2
Ct45a1
Ctbp1-dt
Ctbp2
Ctc1
Ctcf
Ctdnep1
Ctdp1
Ctdsp1
Ctdspl
Ctdspl2
Ctf2p
Cth
Ctnna1
Ctnna2
Ctnnb1
Ctnnbl1
Ctnnd1
Ctns
Ctr9
Ctrl
Ctsa
Cttn
Ctu2
Ctxn2
Cul4a
Cul5
Cutalp
Cux1
Cwc25
Cwc27
Cxadr
Cxcl14
Cxcl16
Cxorf40a
Cxxc5
Cyb561d1
Cyb561d2
Cyb5d1
Cyb5d2
Cyb5r1
Cyb5r2
Cyb5r4
Cybc1
Cyc1
Cycsp19
Cyfip2
Cyld
Cyp20a1
Cyp27b1
Cyp2e1
Cyp2f2p
Cyp2j2
Cyp2t1p
Cyp2u1
Cyp2w1
Cyp46a1
Cyp4v2
Cyp51a1-as1
Cyren
Cystm1
Cyth2
Cyth3
D2hgdh
Daam2
Dab1
Dab2ip
Dach2
Dact1
Dact3-as1
Dag1
Dagla
Daglb
Dalrd3
Dancr
Dand5
Dap3
Dars2
Dars-as1
Daxx
Dazap1
Dbf4
Dbf4b
Dbil5p
Dbn1
Dbndd2
Dbnl
Dcaf10
Dcaf11
Dcaf17
Dcaf4
Dcaf6
Dcakd
Dcbld1
Dcdc2b
Dck
Dclk2
Dcp2
Dcst1-as1
Dcst2
Dct
Dctn3
Dctn4
Dctn5
Dcun1d4
Dcxr-dt
Dda1
Ddah1
Ddb2
Ddi2
Ddit4
Ddit4-as1
Ddx1
Ddx10
Ddx11
Ddx11l10
Ddx11l5
Ddx11l8
Ddx18
Ddx19a
Ddx19b
Ddx21
Ddx25
Ddx31
Ddx39b-as1
Ddx3x
Ddx42
Ddx47
Ddx49
Ddx5
Ddx55
Ddx56
Deaf1
Decr1
Decr2
Def8
Dennd2a
Dennd2c
Dennd3
Dennd4c
Dennd5a
Dennd6a-dt
Denr
Depdc5
Depdc7
Depp1
Deptor
Dera
Desi2
Dffb
Dgat2
Dgcr2
Dgcr8
Dgka
Dgkd
Dgke
Dgkh
Dgkq
Dgkz
Dglucy
Dguok
Dhdds
Dhdh
Dhodh
Dhrs4
Dhrs4l1
Dhrs4l2
Dhrs7
Dhrs7b
Dhx30
Dhx35
Dhx38
Dhx40
Dhx8
Diablo
Dicer1-as1
Dio3
Dip2b
Dipk1a
Dipk2a
Dis3l
Dis3l2
Disc1
Disp3
Dixdc1
Dkc1
Dkk1
Dkkl1
Dld
Dlg1-as1
Dlg3
Dlg3-as1
Dlg4
Dlg5-as1
Dlgap4
Dlst
Dlx1
Dlx2-dt
Dlx6
Dm1-as
Dmac2l
Dmap1
Dmgdh
Dmkn
Dmpk
Dmtf1
Dmxl1
Dnaaf1
Dnaaf3
Dnaaf5
Dnah10
Dnah11
Dnah2
Dnah6
Dnai1
Dnaja1
Dnajb11
Dnajb12
Dnajb13
Dnajb2
Dnajb4
Dnajb6
Dnajc10
Dnajc13
Dnajc16
Dnajc18
Dnajc21
Dnajc22
Dnajc24
Dnajc25
Dnajc25-gng10
Dnajc27-as1
Dnajc3
Dnajc4
Dnajc6
Dnajc8
Dnal1
Dnase1
Dnm1
Dnm1l
Dnm1p41
Dnm2
Dnmt3b
Doc2a
Dock5
Dock6
Dock7
Dock8
Dock9-dt
Dok1
Dok3
Dok4
Dolpp1
Dop1a
Dot1l
Dpagt1
Dpep1
Dph1
Dph6-dt
Dpp3
Dpp9-as1
Dpy19l2p3
Dpy19l3
Dpy19l4
Dpy30
Dpysl4
Dpysl5
Dr1
Drap1
Drc1
Drc3
Drg2
Dscas
Dse
Dsg2
Dtd1
Dtl
Dtna
Dtnb
Dtwd1
Dtx3l
Dtx4
Duoxa1
Dus2
Dus4l
Dusp12
Dusp15
Dusp22
Dusp23
Dusp28
Dusp8p5
Dut
Dvl3
Dync1i2
Dync2h1
Dync2li1
Dynll1
Dynlrb1
Dynlrb2
Dyrk1a
Dyrk2
Dyrk3
Dyrk4
Dzip3
E2f3
E2f4
E2f5
E4f1
Eaf1
Ebf4
Ecel1p2
Ecsit
Eda
Edc4
Edem1
Edrf1
Edrf1-as1
Eed
Eef1a1
Eef1a2
Eef1akmt3
Eef1akmt4
Eef1akmt4-ece2
Eef1b2p8
Eef1d
Eef2k
Eefsec
Eepd1
Efcab12
Efcab13
Efcab2
Efcab7
Efhc1
Efhd1
Efna3
Efr3a
Efr3b
Egfem1p
Egln1p1
Egln2
Ehbp1l1
Ehd1
Ehd2
Ehmt1
Ei24
Eid1
Eif1
Eif1b
Eif2a
Eif2ak3-dt
Eif2ak4
Eif2b1
Eif2b2
Eif2b5
Eif2s1
Eif2s3
Eif3b
Eif3d
Eif3f
Eif3g
Eif3i
Eif3l
Eif3m
Eif4a2
Eif4b
Eif4e1b
Eif4e2
Eif4enif1
Eif4g1
Eif5
Eif5a
Eif5b
Eipr1
Elac1
Elavl3
Elk3
Elmo3
Elmod1
Elmod2
Elmod3
Elmsan1
Elovl2-as1
Elovl5
Elovl6
Elp2
Elp4
Elp5
Embp1
Emc10
Emc1-as1
Emc3-as1
Eme1
Eme2
Emg1
Eml1
Eml6
Emp1
Emp3
Emx1
Emx2
Endov
Engase
Eno1
Eno1-as1
Eno2
Eno3
Enoph1
Enpp1
Enpp3
Ensa
Entr1
Ep400
Epas1
Epb41
Epb41l1
Epb41l4a
Epb41l4a-as1
Epb41l5
Epc2
Epcam
Epha3
Epha5-as1
Epha6
Ephb1
Ephb6
Ephx1
Epn1
Epn2
Eps8l2
Eral1
Erbb2
Erbb3
Erbin
Erc1
Ercc1
Ercc5
Ercc6l2
Erf
Erfe
Ergic1
Ergic3
Eri1
Ericd
Erich6-as1
Erlec1
Ermap
Ermard
Erp29
Ervk3-1
Ervmer34-1
Espl1
Espn
Esr1
Esrra
Esrrg
Esyt1
Esyt2
Esyt3
Etaa1
Etfbkmt
Etfdh
Etfrf1
Etnk1
Ets2
Etv6
Eva1c
Evc
Evi5l
Evl
Ewsat1
Ewsr1
Exd2
Exd3
Exo1
Exoc1l
Exoc3
Exoc3l1
Exoc3l4
Exoc4
Exoc6
Exog
Exosc10-as1
Exosc2
Exosc4
Exosc8
Exosc9
Ext2
Extl3
Eya2
Eya4
F2r
Faah
Faap20
Faap24
Fabp5p3
Fads2
Faf2
Fah
Fahd1
Fahd2a
Fahd2cp
Fam102b
Fam110a
Fam111a
Fam111a-dt
Fam117b
Fam118a
Fam118b
Fam120b
Fam122c
Fam124a
Fam129b
Fam131a
Fam135a
Fam151b
Fam157a
Fam160b1
Fam162a
Fam172a
Fam173a
Fam174a
Fam174b
Fam182b
Fam183a
Fam185a
Fam187a
Fam189b
Fam198b-as1
Fam19a3
Fam19a5
Fam200b
Fam201a
Fam206a
Fam207a
Fam214b
Fam216a
Fam221b
Fam222a
Fam227a
Fam228b
Fam229b
Fam230g
Fam234a
Fam234b
Fam241b
Fam242c
Fam43a
Fam47e
Fam47e-stbd1
Fam50a
Fam50b
Fam53c
Fam66c
Fam76a
Fam81a
Fam83c-as1
Fam83d
Fam83f
Fam83h
Fam84a
Fam86c1
Fam86kp
Fam89b
Fam92a
Fam98b
Fam98c
Fan1
Fancd2
Fance
Fancg
Fancm
Fank1
Far1
Far1-it1
Farp1
Farp2
Fars2
Fastkd2
Fat4
Fbh1
Fbl
Fbln2
Fbrs
Fbrsl1
Fbxl19
Fbxl2
Fbxl20
Fbxl7
Fbxl8
Fbxo2
Fbxo22
Fbxo24
Fbxo28
Fbxo31
Fbxo34
Fbxo36
Fbxo38
Fbxo4
Fbxo41
Fbxo45
Fbxo46
Fbxo7
Fbxw8
Fcgr3a
Fcgr3b
Fcgrt
Fcho1
Fcho2
Fdft1
Fem1a
Fen1
Fer
Fermt3
Fev
Fez1
Fezf2
Fgd4
Fgf11
Fgf14-as2
Fgf9
Fgfr1
Fgfr1op
Fgfr4
Fgfrl1
Fggy
Fhad1
Fhl1
Fhod3
Fibp
Ficd
Fig4
Fignl2
Fip1l1
Fis1
Fkbp11
Fkbp1b
Fkbp4
Fkbp9
Fkrp
Flg-as1
Flj45513
Flnb
Flt3lg
Flt4
Flvcr2
Flywch1
Flywch2
Fmnl3
Fmr1
Fn3k
Fnbp1p1
Fndc3a
Fndc5
Fnta
Fntb
Fo393418.1
Fo538757.1
Fo704657.1
Folh1
Fos
Fosb
Fosl1
Fosl2
Foxc2-as1
Foxcut
Foxd3
Foxj2
Foxk2
Foxl1
Foxl2nb
Foxn2
Foxn3
Foxn3-as1
Foxo3
Foxo6
Foxp2
Foxp4
Foxred1
Fp325335.1
Fp565171.1
Fpgs
Fpgt
Fpgt-tnni3k
Frat1
Frg1
Frg1bp
Frg1dp
Frg1hp
Frmd4a
Frmd6
Frs2
Frs3
Fry
Fscn1
Fsd1
Fsd1l
Fsip2
Fstl3
Fto
Ftsj1
Ftsj3
Fubp3
Fuk
Fundc2
Furin
Fus
Fut1
Fut11
Fut7
Fxn
Fxr1
Fyttd1
Fzd1
Fzd6
Fzd7
G6pc3
G6pd
Gaa
Gabarapl1
Gabbr1
Gabpa
Gabpb1-as1
Gabrg3
Gadd45a
Gadd45b
Gadd45g
Gak
Gal3st4
Gale
Galk1
Galm
Galns
Galnt1
Galnt10
Galnt11
Galnt12
Galnt13
Galnt2
Galt
Gan
Ganc
Gapdh
Gapdhp54
Gapvd1
Gar1
Garnl3
Gars-dt
Gas1rr
Gas2
Gas2l1
Gas2l3
Gas7
Gas8
Gask1a
Gask1b
Gata2
Gata2-as1
Gatc
Gatm
Gbf1
Gca
Gcat
Gcc2
Gcdh
Gcnt1
Gcnt3
Gcom1
Gdap1
Gdf15
Gdi1
Gdnf-as1
Gdpgp1
Gemin6
Gemin7
Gen1
Get4
Gfap
Gfer
Gfi1b
Gfm1
Gfod2
Gfpt2
Gfy
Gga1
Ggnbp2
Ggps1
Ggt1
Ggt6
Ggtlc4p
Ghr
Ghrhr
Ghrl
Ghrlos
Gid4
Gigyf2
Gins1
Gins3
Gipc2
Gjb3
Gjb7
Glb1l2
Glcci1
Gli1
Gli2
Glipr1l2
Glis2
Glp2r
Glrb
Glrx3
Glrx5
Gls
Glud1p3
Glud2
Glyctk
Glyctk-as1
Gmcl1
Gmds-dt
Gmip
Gmnn
Gmppa
Gmps
Gna11
Gnai1
Gnai2
Gnao1
Gnas
Gnaz
Gnb1
Gnb2
Gnl3
Gnpat
Gnptg
Golt1b
Gorab
Gorasp1
Gorasp2
Gosr2
Gp6
Gpalpp1
Gpank1
Gpat3
Gpat4
Gpatch1
Gpatch11
Gpatch2l
Gpc1
Gpd1l
Gper1
Gphn
Gpi
Gpn1
Gpnmb
Gpr137
Gpr137c
Gpr146
Gpr148
Gpr157
Gpr158
Gpr160
Gpr162
Gpr27
Gpr39
Gpr89b
Gps1
Gpsm2
Gpx4
Gramd1b
Gramd1c
Grhl1
Grhl3
Gria2
Grid2
Grik3
Grik4
Grin2d
Grina
Grk2
Grk4
Grk5
Grk5-it1
Grn
Grwd1
Gse1
Gskip
Gsn
Gstcd
Gstk1
Gsto1
Gsto2
Gstp1
Gtf2e1
Gtf2f1
Gtf2h1
Gtf2h3
Gtf2h4
Gtf2ip13
Gtf2ip4
Gtf2ird1
Gtf2ird2b
Gtf3a
Gtf3c6
Gtpbp1
Gtpbp10
Gtpbp3
Gtpbp4
Gtpbp8
Gucy2gp
Guk1
Gulp1
Gusbp5
Gys1
Gzf1
H1f0
H1fx-as1
H2afvp1
H2afz
H3f3a
H3f3ap5
H3f3bp1
Hacd2
Hacd3
Hadh
Hadhb
Hagh
Hapln3
Hars
Hars2
Haspin
Hat1
Haus2
Hax1
Hbb
Hcfc1
Hcfc2
Hcg11
Hcg14
Hcg27
Hcn3
Hcst
Hdac10
Hdac11
Hdac2-as2
Hdac3
Hdac6
Hddc3
Hdgf
Hdgfl2
Hdhd5
Hdhd5-as1
Hdlbp
Heatr5b
Hebp2
Hectd2
Helb
Hemk1
Herc1
Herc6
Herpud1
Hes1
Hes7
Hexa-as1
Hexb
Hexd
Hexim1
Hexim2
Hey1
Hgs
Hgsnat
Hhat
Hhip
Hhla3
Hic1
Hif1a
Hif1an
Hif3a
Higd1ap5
Hikeshi
Hilpda
Hint2
Hip1r
Hipk1
Hipk3
Hist1h1b
Hist1h1e
Hist1h2ab
Hist1h2ac
Hist1h2ad
Hist1h2ae
Hist1h2ag
Hist1h2ah
Hist1h2ai
Hist1h2aj
Hist1h2al
Hist1h2aps4
Hist1h2aps5
Hist1h2bc
Hist1h2bd
Hist1h2bf
Hist1h2bh
Hist1h2bi
Hist1h2bj
Hist1h2bk
Hist1h2bm
Hist1h2bn
Hist1h2bo
Hist1h3a
Hist1h3c
Hist1h3f
Hist1h3h
Hist1h4a
Hist1h4c
Hist1h4e
Hist1h4f
Hist1h4j
Hist1h4k
Hist1h4l
Hist2h2ac
Hist2h3d
Hist3h2bb
Hivep1
Hjurp
Hk1
Hk2
Hk3
Hkr1
Hla-f
Hla-l
Hla-z
Hm13
Hm13-as1
Hmbox1
Hmces
Hmg20a
Hmg20b
Hmga1
Hmga1p3
Hmgb3p22
Hmgcl
Hmgcr
Hmgn1p3
Hmgn2
Hmgn4
Hmgxb4
Hmmr
Hnrnpa1
Hnrnpab
Hnrnpc
Hnrnpcp4
Hnrnpdl
Hnrnph1
Hnrnph3
Hnrnpm
Hnrnpul1
Hoga1
Homer2
Hormad2
Hotairm1
Hoxa3
Hoxa6
Hoxa9
Hoxa-as2
Hoxa-as3
Hoxb6
Hoxb-as1
Hoxb-as3
Hoxc10
Hoxc11
Hoxc4
Hoxd12
Hoxd3
Hoxd8
Hpca
Hpcal1
Hprt1
Hps3
Hps6
Hr
Hrh1
Hs2st1
Hs3st2
Hs6st3
Hsbp1
Hscb
Hsd11b1l
Hsd11b2
Hsd17b12
Hsd17b14
Hsd17b3
Hsd17b4
Hsd3b7
Hsdl2
Hsf4
Hsp90b1
Hspa1a
Hspa4l
Hspa9
Hspb7
Hspb8
Hspd1p7
Hspe1
Hspe1-mob4
Htatsf1
Htd2
Htr2a
Htr5a
Htr5a-as1
Htr7p1
Htra2
Htt
Hunk
Hyal3
Hyls1
Iba57
Iba57-dt
Icam1
Icam3
Id1
Id2
Idh1-as1
Idh2-dt
Idua
Ier2
Ier3
Ier3-as1
Ier5l
Ifna12p
Ifnar2
Ifrd1
Ift122
Ift172
Ift27
Ift52
Ift74
Ift81
Ift88
Igf1r
Igf2bp1
Igf2r
Igflr1
Ighmbp2
Ighv3-57
Ighv4-4
Ighviii-16-1
Ighviii-38-1
Ighviii-67-3
Ighviii-82
Iglv11-55
Iglv3-21
Iglv3-24
Iglv3-9
Igsf22
Igsf9
Ikbkb
Ikzf4
Il10ra
Il10rb
Il12a
Il12rb1
Il12rb2
Il15
Il17rb
Il17rc
Il18r1
Il1r2
Il1rap
Il23a
Il34
Il4r
Il6r
Ilf3
Ilk
Imp4
Impa2
Impact
Inafm1
Inava
Inca1
Inf2
Ing1
Ing2
Ing5
Inhbe
Inka2-as1
Ino80b
Ino80b-wbp1
Ino80e
Inpp1
Inpp4a
Inpp5b
Inpp5j
Inppl1
Insig2
Ints1
Ints10
Ints3
Ints6-as1
Ints8
Intu
Invs
Ip6k1
Ipo11
Ipo13
Ipo5
Ipo7
Ipo9
Iqank1
Iqcc
Iqce
Iqch
Iqch-as1
Iqck
Iqgap1
Iqgap2
Iqsec3
Iqsec3p1
Irak1bp1
Irak4
Ireb2
Irf6
Irf7
Irf8
Irf9
Irgq
Irs1
Irs4
Irx5
Irx6
Iscu
Isg15
Isg20
Isl1
Islr2
Isoc1
Ist1
Itfg1
Itfg1-as1
Itfg2
Itfg2-as1
Itga3
Itga4
Itga6-as1
Itgae
Itgav
Itgb1
Itgb1-dt
Itgb4
Itgb5
Itgb7
Itgb8
Itih3
Itm2b
Itm2c
Itpk1-as1
Itpr1
Itprid2
Ivd
Izumo1
Izumo4
Jade1
Jade3
Jagn1
Jak3
Jakmip3
Jam3
Jarid2
Jarid2-as1
Jdp2
Jhy
Jkamp
Jmjd4
Jmjd6
Jmjd7
Jmjd7-pla2g4b
Jph3
Jph4
Jpx
Jrkl
Jund
Kank1
Kank3
Kansl1-as1
Kat14
Kat5
Kat6b
Kat7
Kat8
Katnb1
Kazald1
Kazn
Kcnab2
Kcnc1
Kcnd3-it1
Kcnh3
Kcnh4
Kcnh8
Kcnip3
Kcnj11
Kcnj2
Kcnk1
Kcnk15-as1
Kcnn2
Kcnq1
Kcnq5
Kcns2
Kcns3
Kcnt1
Kctd15
Kctd17
Kctd20
Kctd21-as1
Kctd5
Kctd6
Kctd7
Kdm2a
Kdm2b
Kdm3a
Kdm4b
Kdm4d
Kdm6a
Kdm6b
Kdm7a-dt
Kdm8
Khdrbs3
Khk
Khnyn
Kiaa0232
Kiaa0391
Kiaa0513
Kiaa0556
Kiaa0586
Kiaa1217
Kiaa1324
Kiaa1328
Kiaa1549l
Kiaa1671
Kif15
Kif1a
Kif1bp
Kif1c
Kif20a
Kif20b
Kif21b
Kif22
Kif23
Kif2a
Kif2c
Kif5a
Kif9
Kifc1
Kifc2
Kifc3
Kirrel1
Kiz
Klc1
Klc2
Klc3
Klc4
Klf16
Klf2
Klf5
Klhdc10
Klhdc2
Klhdc4
Klhdc7b
Klhdc8a
Klhdc8b
Klhl10
Klhl14
Klhl17
Klhl18
Klhl2
Klhl20
Klhl22
Klhl23
Klhl24
Klhl26
Klhl28
Klhl3
Klhl30-as1
Klhl36
Klhl42
Klhl7
Kmt2a
Kmt2b
Kmt2c
Kmt2d
Kmt2e
Kmt2e-as1
Kmt5a
Kmt5c
Knl1
Knstrn
Kntc1
Kpna5
Kpnb1
Kremen1
Kremen2
Kri1
Krt18
Krt18p13
Krt18p59
Krt8
Krt8p12
Krtap12-3
Krtcap3
Ksr1
Ktn1
Kxd1
L1cam
L3mbtl2
L3mbtl3
L3mbtl4
Lacc1
Lactb
Lactb2-as1
Lad1
Lama1
Lama3
Lamc3
Lamtor2
Lamtor4
Lancl2
Lap3
Large2
Larp1
Larp4
Larp4b
Lars2
Lasp1
Lbhd1
Lbx1-as1
Lclat1
Lcmt1
Lcn2
Lcor
Ldb3
Ldha
Ldlr
Ldlrad3
Lefty2
Lekr1
Lemd3
Leng8
Leprotl1
Letmd1
Lfng
Lgals1
Lgals12
Lgals3bp
Lgalsl
Lgmn
Lgr6
Lhfpl3
Lhpp
Lhx2
Lhx9
Lifr-as1
Lig3
Lima1
Limch1
Limd1
Limd2
Limk2
Lims1
Lin52
Lin7b
Linc00205
Linc00240
Linc00271
Linc00327
Linc00337
Linc00398
Linc00449
Linc00461
Linc00475
Linc00533
Linc00578
Linc00592
Linc00620
Linc00628
Linc00629
Linc00637
Linc00643
Linc00649
Linc00674
Linc00685
Linc00839
Linc00847
Linc00853
Linc00857
Linc00863
Linc00869
Linc00880
Linc00881
Linc00884
Linc00888
Linc00894
Linc00910
Linc00920
Linc00933
Linc00941
Linc00960
Linc00963
Linc00974
Linc01003
Linc01023
Linc01089
Linc01118
Linc01124
Linc01126
Linc01128
Linc01134
Linc01135
Linc01144
Linc01168
Linc01205
Linc01220
Linc01231
Linc01266
Linc01285
Linc01322
Linc01343
Linc01391
Linc01424
Linc01460
Linc01465
Linc01505
Linc01521
Linc01535
Linc01556
Linc01560
Linc01578
Linc01607
Linc01664
Linc01666
Linc01686
Linc01715
Linc01719
Linc01730
Linc01757
Linc01763
Linc01770
Linc01778
Linc01780
Linc01788
Linc01842
Linc01843
Linc01881
Linc01902
Linc01937
Linc01951
Linc01952
Linc01990
Linc02004
Linc02021
Linc02022
Linc02028
Linc02029
Linc02042
Linc02062
Linc02098
Linc02168
Linc02202
Linc02210
Linc02235
Linc02236
Linc02288
Linc02289
Linc02321
Linc02352
Linc02356
Linc02366
Linc02381
Linc02408
Linc02418
Linc02454
Linc02495
Linc02521
Linc02557
Linc02558
Linc02585
Linc02588
Linc02617
Linc02640
Linc02652
Linc02665
Linc-pint
Lingo1-as2
Lipe-as1
Lipt1
Lix1l-as1
Lkaaear1
Llgl2
Lman1l
Lman2
Lmcd1
Lmln
Lmna
Lmnb1
Lmntd2
Lmod1
Lmx1b
Lncnef
Lncoc1
Lnctam34a
Lnpep
Lonp1
Lonp2
Lonrf3
Lpar5
Lpcat2
Lpin1
Lrat
Lrch1
Lrguk
Lrp10
Lrp3
Lrp4-as1
Lrp8
Lrr1
Lrrc1
Lrrc14
Lrrc23
Lrrc27
Lrrc28
Lrrc37b
Lrrc42
Lrrc43
Lrrc45
Lrrc49
Lrrc59
Lrrc71
Lrrc74b
Lrrc8a
Lrrc8d
Lrrc9
Lrrfip1
Lrrn1
Lrrn3
Lrsam1
Lrtomt
Lrwd1
Lsm14a
Lsm2
Lsm8
Lsp1
Lsr
Ltbp3
Ltbp4
Lto1
Luc7l2
Luc7l3
Lxn
Ly6g5c
Ly6g6e
Ly6k
Lypd6
Lypla2
Lyplal1
Lztr1
Lzts2
Lzts3
Maats1
Macf1
Maco1
Macrod1
Macrod2
Mad1l1
Mad2l1bp
Madcam1
Madd
Maea
Mael
Maf1
Maff
Mafk
Maged1
Magi2-as3
Magix
Maip1
Malat1
Malsu1
Malt1
Mamdc2-as1
Mamld1
Mamstr
Man1b1
Man1b1-dt
Man1c1
Man2a2
Manbal
Manea
Maneal
Manf
Maoa
Map1a
Map1lc3a
Map1lc3b
Map2
Map2k1
Map2k3
Map2k5
Map2k6
Map2k7
Map3k10
Map3k13
Map3k4
Map4k3-dt
Map4k4
Map7d1
Mapk12
Mapk14
Mapk15
Mapk1ip1l
Mapk7
Mapk8
Mapk8ip1
Mapk8ip3
Mapkapk3
Mapkapk5
Mapkbp1
Mapre2
Mapre3
Mapt
Mapt-it1
March10
March2
March6
March7
March9
Mark4
Mars
Marveld1
Marveld2
Mast1
Mast4
Mat2a
Mat2b
Matk
Matn1-as1
Matn4
Matr3
Mau2
Mavs
Maz
Mbd6
Mbnl1
Mbnl2
Mboat7
Mbtps2
Mc1r
Mccc2
Mcf2l2
Mchr1
Mcm2
Mcm3ap-as1
Mcm4
Mcm5
Mcm8
Mcmdc2
Mcoln1
Mcph1
Mcrip1
Mcub
Mdh1
Mdh2
Mdk
Mdm2
Mdp1
Me2
Me3
Mecom
Mecp2
Mecr
Med12l
Med13l
Med15
Med16
Med18
Med25
Med26
Med9
Mef2a
Mef2c
Mef2c-as2
Megf8
Meig1
Meioc
Melk
Meltf-as1
Memo1
Memo1p4
Men1
Mepce
Mest
Mestit1
Met
Metap1
Metap1d
Metap2
Metrn
Metrnl
Mettl15
Mettl17
Mettl22
Mettl23
Mettl25
Mettl2a
Mettl2b
Mettl7b
Mettl9
Mex3b
Mfap3
Mff
Mfn1
Mfn2
Mfng
Mfsd11
Mfsd12
Mga
Mgat2
Mgat4b
Mgat5
Mgat5b
Mgll
Mgme1
Mgmt
Mgrn1
Mgst3
Mia2
Mia3
Mib1
Mib2
Mical2
Micall1
Micb
Micos10
Micos10-nbl1
Mid1ip1
Mid1ip1-as1
Mid2
Midn
Mief1
Mief2
Mier1
Miga1
Miip
Minar1
Mincr
Mindy2
Mink1
Mios
Mip
Mipepp3
Mipol1
Mir1229
Mir1238
Mir124-3
Mir1247
Mir1271
Mir1281
Mir1282
Mir1292
Mir132
Mir141
Mir145
Mir1469
Mir1470
Mir1538
Mir1539
Mir17
Mir17hg
Mir18a
Mir193bhg
Mir194-2hg
Mir19a
Mir200c
Mir200chg
Mir212
Mir2276
Mir2277
Mir2861
Mir29a
Mir29b1
Mir3124
Mir3131
Mir3137
Mir3143
Mir3150a
Mir3150b
Mir3153
Mir3175
Mir3180-4
Mir3181
Mir3184
Mir3188
Mir3190
Mir3191
Mir3193
Mir3194
Mir320a
Mir34ahg
Mir3610
Mir3615
Mir3650
Mir3652
Mir3661
Mir3663
Mir3665
Mir3678
Mir3684
Mir375
Mir378c
Mir3911
Mir3917
Mir3928
Mir3960
Mir423
Mir425
Mir4258
Mir4323
Mir4434
Mir4442
Mir4448
Mir4449
Mir4458hg
Mir4467
Mir4488
Mir449c
Mir4513
Mir4515
Mir4519
Mir4520-1
Mir4520-2
Mir4521
Mir4534
Mir4634
Mir4638
Mir4645
Mir4647
Mir4651
Mir4674
Mir4677
Mir4681
Mir4687
Mir4707
Mir4726
Mir4727
Mir4757
Mir4761
Mir4781
Mir4785
Mir4787
Mir484
Mir497hg
Mir5001
Mir5087
Mir5088
Mir5090
Mir5091
Mir5187
Mir5188
Mir544b
Mir548al
Mir548aw
Mir5580
Mir564
Mir567
Mir5680
Mir5695
Mir5696
Mir5703
Mir5708
Mir5787
Mir589
Mir6084
Mir6089
Mir6090
Mir611
Mir6125
Mir631
Mir632
Mir636
Mir638
Mir639
Mir649
Mir6508
Mir6514
Mir6515
Mir6516
Mir6720
Mir6741
Mir6743
Mir6786
Mir6795
Mir6809
Mir6816
Mir6818
Mir6819
Mir6821
Mir6825
Mir6847
Mir6853
Mir6860
Mir6864
Mir6892
Mir7107
Mir7111
Mir718
Mir7-3
Mir7-3hg
Mir7515hg
Mir762
Mir762hg
Mir769
Mir770
Mir7703
Mir7704
Mir7706
Mir7845
Mir8072
Mir92b
Mir9-3hg
Mirlet7a1hg
Mirlet7i
Mis12
Misp
Mitf
Mixl1
Mkrn2
Mlc1
Mlec
Mlf1
Mlh1
Mllt6
Mlnr
Mlst8
Mmaa
Mmp11
Mmp14
Mmp15
Mmp2
Mnat1
Mnd1
Mnt
Mnx1-as1
Mob1a
Mob3a
Mocs3
Mogs
Mok
Mon1b
Mon2
Morf4l1
Morf4l2-as1
Morn2
Morn5
Mov10l1
Mpdu1
Mphosph10
Mpi
Mpnd
Mpo
Mpp2
Mpped1
Mprip
Mpst
Mpv17
Mpzl1
Mras
Mrm2
Mrm3
Mrnip
Mroh1
Mrpl1
Mrpl15
Mrpl15p1
Mrpl18
Mrpl20-as1
Mrpl23
Mrpl30
Mrpl32
Mrpl33
Mrpl34
Mrpl37
Mrpl38
Mrpl4
Mrpl40
Mrpl42
Mrpl45
Mrpl48
Mrpl52
Mrpl54
Mrpl58
Mrps11
Mrps12
Mrps18b
Mrps2
Mrps21
Mrps22
Mrps31p4
Mrps34
Mrps35
Mrps36
Mrps6
Mrps7
Mrrf
Mrtfb
Mrvi1-as1
Msc-as1
Msh2
Msh3
Msh6
Msl1
Msmo1
Msra
Msrb3
Mst1p2
Msto1
Msto2p
Msx2
Mt1h
Mt1x
Mt2a
Mta1
Mta2
Mta3
Mtap
Mtbp
Mtcl1
Mtco1p12
Mtco3p12
Mtf2
Mtfp1
Mtg1
Mtg2
Mthfd1
Mthfd1l
Mthfr
Mtm1
Mtmr1
Mtmr14
Mtmr2
Mtnd1p15
Mtnd2p13
Mtnd4p28
Mtnd5p30
Mtr
Mtrnr2l1
Mtrr
Mturn
Mtx1
Muc20
Muc20-ot1
Muc3a
Mus81
Mvb12a
Mvk
Mxd1
Mxd3
Mxi1
Mxra7
Mxra8
Myadm
Mybbp1a
Myc
Myd88
Mydgf
Myeov
Myh14
Myl12a
Myl12b
Myl5
Myl6
Myl6b
Myl7
Mylip
Mylk
Mylk-as1
Mylpf
Mynn
Myo15b
Myo19
Myo1c
Myo1e
Myo3a
Myo6
Myo9b
Myocd
Myot
Myrf
Myt1
Myt1l
Myzap
Mzt2b
NA
Naa10
Naa16
Naa20
Naa30
Naa35
Naa40
Naa60
Nab1
Nab2
Nabp1
Nabp2
Nadsyn1
Naglu
Nagpa-as1
Nalt1
Nanos1
Nanos3
Nans
Nap1l4
Napa-as1
Napg
Napsa
Narf
Nat10
Nat14
Nat16
Nat8l
Nav2
Naxe
Nbea
Nbeal1
Nbeal2
Nbl1
Nbpf12
Ncam1
Ncapd2
Ncapg
Ncaph
Ncaph2
Ncbp1
Ncbp2l
Ncdn
Ncf4-as1
Nck2
Ncln
Ncoa1
Ncoa3
Ncoa7
Ncor2
Ncr3lg1
Ncstn
Ndc80
Nde1
Ndfip1
Ndfip2
Ndrg4
Ndst2
Ndst3
Ndufa13
Ndufa3
Ndufa3p3
Ndufa4l2
Ndufa6-dt
Ndufa7
Ndufa9
Ndufaf2
Ndufaf3
Ndufaf5
Ndufaf6
Ndufaf8
Ndufb10
Ndufb3
Ndufb4
Ndufb5
Ndufb6
Ndufb9
Ndufb9p2
Ndufc1
Ndufs2
Ndufs3
Ndufs4
Ndufs6
Ndufs7
Ndufs8
Ndufv1
Ndufv2
Ndufv3
Neat1
Nebl-as1
Necab2
Necap1
Nectin2
Nectin3
Nedd1
Nedd4l
Nedd8
Nedd8-mdp1
Neil1
Nek11
Nek7
Nelfb
Nenf
Neo1
Neu1
Neu3
Neurl1b
Neurl4
Nf1
Nfasc
Nfat5
Nfatc1
Nfatc4
Nfia
Nfic
Nfix
Nfkb2
Nfkbil1
Nfkbiz
Nfx1
Nfyc
Ngdn
Ngfr
Ngrn
Nhlrc2
Nhs
Nif3l1
Nifk-as1
Nip7
Nipa1
Nipal4
Nipbl-dt
Nipsnap1
Nipsnap2
Nipsnap3b
Nisch
Nit1
Nit2
Nkain1
Nkapd1
Nkd2
Nkila
Nkiras2
Nktr
Nlgn1
Nlrp1
Nlrp12
Nlrp14
Nlrx1
Nmb
Nmd3
Nme1
Nme1-nme2
Nme2
Nmnat1
Nmt1
Nnmt
Noc4l
Noct
Nog
Nol12
Nol4l
Nol4l-dt
Nol7
Nolc1
Nono
Nop2
Nop53
Nop56
Nop58
Nop9
Nos1ap
Notch3
Noxa1
Npas1
Npas2
Npas3
Npas4
Npc1
Npepl1
Npepps
Npffr2
Nphs1
Npipb9
Npl
Npm1
Npm3
Nppa
Nppc
Nprl2
Nprl3
Nr1d2
Nr1h2
Nr1h3
Nr2c2
Nr2f1
Nr2f2
Nr4a3
Nrbf2
Nrbp1
Nrf1
Nrg1
Nrp2
Nrsn2
Nrxn3
Nsa2
Nsd2
Nsdhl
Nsg1
Nsg2
Nsmce1-dt
Nsmce2
Nsmf
Nsrp1
Nsun3
Nsun4
Nsun5p2
Nsun6
Nt5cp1
Ntf6b
Ntmt1
Ntng2
Ntrk1
Nuak1
Nub1
Nubp1
Nubp2
Nubpl
Nucb1
Nucb2
Nudc
Nudt16l1
Nudt17
Nudt2
Nudt22
Nudt4
Nudt7
Nudt9
Nuf2
Nup107
Nup205
Nup210l
Nup214
Nup35
Nup50
Nup85
Nup93
Nupl2
Nusap1
Nutf2
Nutf2p2
Nutm1
Nutm2a-as1
Nwd1
Nxf1
Nxnl1
Nxpe3
Nxph1
Nxph3
Nxph4
Nxt2
Nyap1
Oaf
Oaz1
Oaz3
Obscn
Obsl1
Ocel1
Odc1-dt
Odf3b
Odf3l2
Odr4
Ofd1
Oga
Ogfod1
Ogfod2
Ogg1
Ogt
Oip5-as1
Olfm1
Olig2
Oosp1p2
Opa1
Oprl1
Optn
Or2a14
Or2x1p
Or7a11p
Or7e47p
Orai1
Orai3
Orc3
Orc6
Osbp2
Osbpl2
Osbpl5
Osbpl9
Oscp1
Oser1-dt
Osgepl1-as1
Osgin2
Osr2
Ostc
Ostf1
Otoa
Otub1
Otub2
Otud6b
Otulin
Oxa1l
Oxnad1
Oxr1
Oxsr1
P2rx3
P2rx6
P2ry2
P3h2
P3h2-as1
P4htm
Pa2g4
Paaf1
Pabpc1l
Pabpc4
Pabpn1
Pacerr
Pacrg
Pacrg-as3
Pacs1
Pacs2
Pacsin2
Pacsin3
Padi1
Pafah1b1
Pafah1b3
Paip2
Pak2
Pak4
Palld
Palm
Palm2
Palm2-akap2
Pam
Pam16
Pan3
Pank2
Papola
Papss2
Paqr4
Paqr5
Paqr7
Paqr8
Paqr9-as1
Pard3b
Pard6a
Pard6b
Park7
Parm1
Parp10
Parp12
Parp2
Parp3
Parp8
Parpbp
Parvb
Patl2
Paupar
Pawr
Pawrp1
Pax1
Pax2
Pax8
Pax8-as1
Paxip1-as1
Paxx
Pbx1
Pbx3
Pcat1
Pcat6
Pcat7
Pcbd2
Pcbp1
Pcbp2
Pcbp4
Pcca
Pccb
Pcdh10
Pcdh7
Pcdhac1
Pcdhb2
Pcf11
Pcgf1
Pcgf3
Pcgf5
Pcif1
Pclaf
Pcm1
Pcmt1
Pcna
Pcnp
Pcnt
Pcnx1
Pcnx4
Pcolce
Pcolce2
Pcoth
Pcp2
Pcp4
Pcsk2
Pcsk5
Pcsk6
Pcsk6-as1
Pctp
Pcyox1
Pcyt2
Pdcd2l
Pdcd6
Pdcd6ip
Pdcl3
Pde12
Pde2a
Pde8a
Pdha1
Pdhx
Pdia3
Pdia3p1
Pdk1
Pdlim2
Pdlim7
Pdp1
Pdp2
Pdpk1
Pdpr
Pds5b
Pdxdc1
Pdxk
Pear1
Pef1
Peg10
Peli3
Per3
Pet100
Pex14
Pex3
Pex5
Pfas
Pfdn1
Pfdn4
Pfdn5
Pfkfb3
Pfkl
Pfkm
Pfkp
Pfn1
Pgam1
Pgam5
Pgap2
Pgbd1
Pgbd2
Pgc
Pgghg
Pgm2
Pgm5
Pgpep1
Pgrmc1
Pgs1
Phactr2
Phactr4
Phax
Phb2
Phc1
Phf1
Phf10
Phf11
Phf12
Phf13
Phf14
Phf20
Phf20l1
Phf21a
Phf3
Phf6
Phf7
Phkb
Phldb1
Phospho2
Phrf1
Phtf2
Pias1
Pias4
Pick1
Pidd1
Pifo
Pigb
Pigl
Pigq
Pigt
Pigv
Pigw
Pik3c2a
Pik3ca
Pik3ip1-as1
Pik3r1
Pik3r2
Pikfyve
Pim2
Pim3
Pin1
Pinlyp
Pip4k2c
Pip5k1b
Pip5kl1
Pipox
Pithd1
Pitpna
Pitpna-as1
Pitpnc1
Pjvk
Pkd2
Pkd2l1
Pkd2l2
Pkdcc
Pkia
Pkig
Pkm
Pkmyt1
Pkn1
Pkn2
Pknox1
Pkp2
Pkp4
Pla2g15
Pla2g2e
Pla2g6
Plau
Plb1
Plbd2
Plcb2
Plcb3
Plcb4
Plce1-as2
Plcg1
Plcg2
Pld2
Pld3
Plekha1
Plekha2
Plekha3
Plekha4
Plekha8
Plekhb1
Plekhb2
Plekhf1
Plekhg1
Plekhg2
Plekhg3
Plekhg4
Plekhg4b
Plin3
Plk3
Plk5
Plod3
Plpbp
Plpp6
Pls1
Plxna2
Plxna3
Plxnb3
Plxnc1
Pmaip1
Pmepa1
Pmf1
Pmf1-bglap
Pmm2
Pmpca
Pmpcb
Pms1
Pms2cl
Pnck
Pnkd
Pnkp
Pnn
Pno1
Pnpla6
Pnpla7
Pnpo
Pnrc1
Pnrc2
Podnl1
Pogk
Poglut1
Polb
Pold1
Pold3
Poldip3
Pole3
Pole4
Polg
Polh
Poli
Polk
Polr1a
Polr1b
Polr1c
Polr2a
Polr2c
Polr2f
Polr2g
Polr2h
Polr2k
Polr2m
Polr3b
Polr3c
Polr3d
Polr3e
Polr3f
Polr3g
Polr3gl
Polr3h
Pom121
Pom121c
Pomk
Pomt1
Pop1
Pop4
Pop7
Por
Pou2f1
Pou2f2
Pou3f2
Pou4f2
Ppan
Ppan-p2ry11
Ppard
Ppargc1b
Ppcdc
Ppdpf
Ppfia1
Ppfia3
Ppfia4
Ppfibp2
Pphln1
Ppia
Ppiap3
Ppiap35
Ppig
Ppil2
Ppip5k2
Ppm1a
Ppm1g
Ppm1k-dt
Ppm1l
Ppm1m
Ppm1n
Ppox
Ppp1cb
Ppp1r11
Ppp1r15a
Ppp1r16a
Ppp1r1a
Ppp1r21
Ppp1r26
Ppp1r26-as1
Ppp1r32
Ppp1r37
Ppp1r3e
Ppp1r3f
Ppp1r7
Ppp2r1a
Ppp2r2a
Ppp2r2c
Ppp2r2d
Ppp2r3a
Ppp2r5b
Ppp2r5c
Ppp4r1l
Ppp4r2
Ppp4r4
Ppp5c
Ppp6r2
Ppp6r3
Pprc1
Ppt2
Ppt2-egfl8
Ppwd1
Pqlc2
Prag1
Prcc
Prdm11
Prdm16
Prdm2
Prdm8
Prdx4
Prdx5
Prelid1
Prelid3a
Prex1
Prickle1
Prickle3
Prickle4
Prim2
Prkaa2
Prkab1
Prkaca
Prkacb
Prkag2-as1
Prkar1a
Prkar2a-as1
Prkce
Prkch
Prkcq-as1
Prkcsh
Prkcz
Prkd2
Prkra-as1
Prkrip1
Prmt1
Prmt3
Prmt5
Prmt5-as1
Prmt6
Prmt7
Prnp
Prop1
Prorsd1p
Proser2
Proser3
Prpf3
Prpf31
Prpf39
Prpf4
Prpf40a
Prpf40b
Prpf8
Prph
Prps2
Prpsap2
Prr11
Prr14
Prr3
Prr7
Prrc2a
Prrc2b
Prrc2c
Prrg1
Prrg2
Prrg3
Prrt3
Prrt3-as1
Prss12
Prss21
Prss41
Prss46p
Prss56
Prune1
Prx
Prxl2b
Psat1
Psca
Psen2
Psg2
Pskh1
Psma3
Psma6
Psma7
Psmb3
Psmb8
Psmb9
Psmc1
Psmc2
Psmc4
Psmc5
Psmc6
Psmd1
Psmd11
Psmd13
Psmd14
Psmd2
Psmd3
Psmd4
Psmd8
Psme1
Psme2
Psme3
Psmf1
Psmg3-as1
Psmg4
Psors1c1
Pstk
Ptbp1
Ptcd2
Ptcd3
Ptch2
Ptdss1
Ptdss2
Pten
Ptenp1-as
Pter
Ptger2
Ptger4
Ptger4p2
Ptges
Pth2
Ptk2b
Ptk7
Ptma
Ptmap3
Ptms
Ptov1
Ptp4a1
Ptp4a2p1
Ptpa
Ptpn1
Ptpn11
Ptpn13
Ptpn18
Ptpn22
Ptpn4
Ptpra
Ptprd-as2
Ptpre
Ptprg
Ptprh
Ptprm
Ptprn2
Ptpru
Ptprz1
Ptrh1
Pttg1
Puf60
Pura
Pus1
Pusl1
Pwp1
Pxk
Pxmp2
Pxn-as1
Pxylp1
Pycard
Pycard-as1
Pycr2
Pyroxd1
Pyy2
Qars
Qki
Qpctl
Qrich1
Qrich2
Qrsl1
Qser1
Qsox1
Qtrt1
Qtrt2
R3hcc1
R3hdm1
R3hdm4
Rab10
Rab11a
Rab11fip4
Rab12
Rab17
Rab18
Rab1b
Rab22a
Rab24
Rab26
Rab27b
Rab2a
Rab34
Rab36
Rab37
Rab3ip
Rab40c
Rab5a
Rab5b
Rab5if
Rab7a
Rab8a
Rab8b
Rab9a
Rabep1
Rabepk
Rabgap1
Rabgap1l
Rabgef1
Rabl2a
Rac1p1
Rack1
Rad17
Rad21-as1
Rad23a
Rad50
Rad51
Rad51ap1
Rad54l
Rad9a
Rad9b
Radil
Radx
Rae1
Rag1
Rag2
Rai1
Rai14
Rala
Ralb
Ralbp1
Ralgapb
Raly
Ramp1
Ranbp1
Ranbp17
Ranbp2
Rangrf
Rap1b
Rap1gap2
Rap1gds1
Rap2a
Rap2b
Rara
Rarb
Rarg
Rars
Rasa1
Rasa2
Rasa4
Rasal1
Rasal2
Rasal3
Rasgrf2
Rasgrp2
Rasgrp3
Rasip1
Rasl10a
Rasl10b
Rasl11a
Rassf10
Rassf1-as1
Rassf5
Rassf7
Raver2
Rbak
Rbak-rbakdn
Rbbp4
Rbbp6
Rbck1
Rbfa
Rbfox1
Rbks
Rbm10
Rbm14
Rbm15
Rbm17
Rbm20
Rbm25
Rbm26-as1
Rbm33
Rbm39
Rbm4
Rbm42
Rbm45
Rbm48
Rbm5
Rbm7
Rbms1
Rbms3
Rbmx2
Rbpj
Rbpjl
Rbpms
Rbx1
Rcc1
Rccd1
Rce1
Rcl1
Rcn1
Rcn2
Rcor3
Rdh10
Rdh13
Rdh5
Rec8
Reck
Reep2
Reep4
Reep6
Rel
Rela
Relb
Relch
Rell2
Relt
Repin1
Reps2
Rer1
Resf1
Rest
Ret
Retreg2
Rex1bd
Rexo4
Rf00003
Rf00004
Rf00012
Rf00017
Rf00019
Rf00024
Rf00066
Rf00100
Rf00156
Rf00279
Rf00407
Rf00416
Rf00443
Rf00554
Rf00568
Rf01210
Rf01225
Rf01871
Rf01882
Rf01883
Rf01955
Rf01956
Rf01957
Rf01975
Rf01986
Rf01987
Rf02103
Rf02118
Rf02124
Rf02125
Rf02148
Rf02158
Rf02174
Rf02175
Rf02176
Rf02196
Rf02203
Rf02204
Rf02205
Rf02216
Rf02217
Rf02251
Rf02272
Rfc5
Rfesd
Rflna
Rfpl1s
Rfx3-as1
Rfxank
Rgl1
Rgl3
Rgmb
Rgmb-as1
Rgp1
Rgs12
Rgs14
Rgs2
Rgs3
Rgs4
Rgs9
Rgs9bp
Rgsl1
Rhbdd1
Rhbdd2
Rhbdl3
Rhno1
Rhoa
Rhob
Rhobtb3
Rhoj
Rhoq
Rhoqp1
Rhot2
Rhoxf1p3
Rhpn1
Ribc1
Ribc2
Ric1
Ric3
Ric8a
Ric8b
Rif1
Riiad1
Rimklb
Rims1
Rims2
Rin3
Ring1
Rint1
Riox1
Ripk1
Ripk2
Ripk3
Ripor1
Ripor2
Rita1
Rmc1
Rmi1
Rmi2
Rmnd5b
Rn7sk
Rn7skp114
Rn7skp122
Rn7skp175
Rn7skp92
Rn7sl1
Rn7sl154p
Rn7sl181p
Rn7sl2
Rn7sl359p
Rn7sl402p
Rn7sl523p
Rn7sl535p
Rn7sl543p
Rn7sl645p
Rn7sl674p
Rn7sl688p
Rn7sl704p
Rn7sl736p
Rn7sl784p
Rn7sl832p
Rna5s6
Rna5sp21
Rna5sp250
Rna5sp351
Rna5sp359
Rna5sp382
Rna5sp440
Rna5sp473
Rna5sp77
Rnase4
Rnaseh1-as1
Rnaseh2a
Rnaseh2b
Rnaseh2c
Rnasek
Rnasek-c17orf49
Rnd2
Rnf10
Rnf111
Rnf121
Rnf130
Rnf138
Rnf14
Rnf157
Rnf157-as1
Rnf165
Rnf167
Rnf180
Rnf185
Rnf187
Rnf20
Rnf207
Rnf214
Rnf215
Rnf216p1
Rnf220
Rnf227
Rnf31
Rnf32
Rnf4
Rnf40
Rnf43
Rnf7
Rnft2
Rnmt
Rnpc3
Rnpepl1
Rnps1
Rnu11
Rnu1-1
Rnu1-120p
Rnu1-122p
Rnu1-13p
Rnu11-6p
Rnu12
Rnu1-28p
Rnu1-85p
Rnu1-88p
Rnu1-8p
Rnu2-1
Rnu2-17p
Rnu2-2p
Rnu2-51p
Rnu2-63p
Rnu4-1
Rnu4-2
Rnu4-30p
Rnu4atac
Rnu5a-1
Rnu5a-8p
Rnu5b-1
Rnu5d-1
Rnu5e-1
Rnu5e-4p
Rnu5e-6p
Rnu5f-1
Rnu6-103p
Rnu6-1042p
Rnu6-1137p
Rnu6-1148p
Rnu6-1149p
Rnu6-1236p
Rnu6-1262p
Rnu6-1304p
Rnu6-1311p
Rnu6-2
Rnu6-431p
Rnu6-481p
Rnu6-510p
Rnu6-600p
Rnu6-622p
Rnu6-7
Rnu6-8
Rnu6-881p
Rnu6-882p
Rnu6-90p
Rnu6-920p
Rnu6-92p
Rnu6atac
Rnu7-1
Rnu7-160p
Rnu7-26p
Rnu7-27p
Rnu7-97p
Rnvu1-14
Rnvu1-15
Rnvu1-19
Rnvu1-4
Rnvu1-6
Rnvu1-7
Rny3
Rny4
Rny4p10
Ro60
Robo3
Rom1
Romo1
Ropn1
Ror1
Rora-as1
Rpain
Rpap2
Rpe
Rpf2
Rpl10
Rpl10a
Rpl10p15
Rpl11
Rpl13
Rpl13a
Rpl13p5
Rpl14
Rpl15
Rpl17
Rpl18
Rpl18a
Rpl19
Rpl21
Rpl21p112
Rpl21p6
Rpl22p11
Rpl23a
Rpl23ap8
Rpl23ap82
Rpl23ap89
Rpl26
Rpl26l1
Rpl27
Rpl27a
Rpl3
Rpl31p57
Rpl31p7
Rpl35a
Rpl36
Rpl36a
Rpl36a-hnrnph2
Rpl36p19
Rpl37a
Rpl38
Rpl39
Rpl3l
Rpl4
Rpl5
Rpl6p24
Rpl7a
Rpl7ap50
Rpl7l1
Rpl7l1p5
Rpl7p44
Rplp1
Rplp2
Rpn2
Rpp14
Rpp21
Rpp30
Rpp38
Rprd1b
Rprd2
Rps10p7
Rps11
Rps12
Rps15
Rps18
Rps19
Rps19bp1
Rps21
Rps24
Rps27
Rps27a
Rps28
Rps29p16
Rps2p32
Rps3
Rps3a
Rps4xp16
Rps5
Rps6ka1
Rps6ka4
Rps6kb1
Rps6kb2
Rps6kl1
Rps7
Rps8
Rps9
Rpsa
Rpsap31
Rpsap52
Rpusd1
Rpusd2
Rragb
Rragd
Rrm1
Rrm2
Rrnad1
Rrp1
Rrp12
Rrp15
Rsad1
Rsph4a
Rspry1
Rsrc1
Rtbdn
Rtca-as1
Rtel1
Rtel1-tnfrsf6b
Rtf1
Rtf2
Rtn2
Rtn3
Rtn4rl2
Rtraf
Rundc3a
Runx2
Rusc1
Ruvbl1-as1
Ruvbl2
Rwdd1
Rwdd3
Rxylt1
S100a1
S100a6
S100pbp
S1pr2
Sac3d1
Sae1
Safb
Samd1
Samd10
Samd11
Samd13
Samd15
Samd4b
Samd5
Samd8
Sap30l
Sar1a
Sat1
Satb1-as1
Satb2
Satb2-as1
Saxo2
Saysd1
Sbno2
Sc5d
Scaf1
Scaf8
Scamp1
Scamp2
Scamp3
Scamp4
Scamp5
Scand2p
Scaper
Scarna16
Scarna2
Scfd1
Scgb2a2
Schip1
Scly
Scml1
Scn8a
Scnm1
Scoc
Scoc-as1
Scpep1
Scrn1
Scrn3
Scube1
Scyl1
Sdad1
Sdc2
Sdcbp
Sdcbp2-as1
Sdhaf2
Sdhaf3
Sdhaf4
Sdhap2
Sdhc
Sdk1
Sdr39u1
Sec11c
Sec14l1
Sec14l2
Sec16a
Sec1p
Sec23b
Sec23ip
Sec24a
Sec24b
Sec24c
Sec61a1
Sec62
Secisbp2
Sectm1
Selenoh
Selenom
Selenon
Selenoo
Selenot
Selenow
Sema3b
Sema3b-as1
Sema3f
Sema4b
Sema4c
Sema4f
Sema6d
Senp2
Senp3
Senp3-eif4a1
Senp5
Senp6
Senp8
Sept11
Sept2
Sept5
Sept7
Sept9
Serf2
Serinc4
Serinc5
Serp1
Serp2
Serpina12
Serpinb6
Serpinb9p1
Serpinh1
Serpini1
Sertad2
Set
Setbp1
Setd1a
Setd1b
Setd5
Setd6
Setd9
Setdb1
Setdb2
Setmar
Setx
Sf3b3
Sfi1
Sfr1
Sfswap
Sft2d2
Sft2d3
Sftpc
Sfxn1
Sfxn2
Sfxn3
Sgf29
Sgk3
Sgms1-as1
Sgms2
Sgo1-as1
Sgo2
Sgpl1
Sgsm2
Sgsm3
Sh2b1
Sh2b2
Sh2b3
Sh2d2a
Sh2d3c
Sh2d6
Sh2d7
Sh3bgr
Sh3bgrl3
Sh3bp1
Sh3d21
Sh3gl1
Sh3glb1
Sh3rf2
Sh3tc2
Shank3
Shc1
Shd
Shh
Shisa4
Shkbp1
Shld1
Shld3
Shroom1
Shroom3
Sidt1
Sidt2
Silc1
Sin3a
Sin3b
Sipa1l1
Sipa1l3
Sirpa
Sirt1
Sirt4
Sirt5
Sirt6
Ska1
Skap1
Skil
Skiv2l
Skor1
Slain1
Slc10a3
Slc12a1
Slc12a2
Slc12a5
Slc12a7
Slc12a9
Slc12a9-as1
Slc14a1
Slc16a10
Slc16a3
Slc17a7
Slc17a9
Slc20a1
Slc22a11
Slc22a15
Slc22a18
Slc22a5
Slc22a6
Slc23a3
Slc24a1
Slc24a3
Slc24a4
Slc25a10
Slc25a19
Slc25a21-as1
Slc25a25
Slc25a26
Slc25a27
Slc25a35
Slc25a36
Slc25a38
Slc25a41
Slc25a42
Slc25a44
Slc25a46
Slc25a5
Slc26a1
Slc26a11
Slc26a2
Slc27a1
Slc27a2
Slc27a3
Slc27a4
Slc29a1
Slc29a4
Slc2a1
Slc2a14
Slc2a1-as1
Slc2a4rg
Slc2a8
Slc30a5
Slc30a6
Slc30a7
Slc30a8
Slc30a9
Slc31a1
Slc35a1
Slc35a3
Slc35a4
Slc35a5
Slc35b2
Slc35c1
Slc35e2a
Slc35e2b
Slc35e4
Slc35g1
Slc35g6
Slc36a1
Slc37a1
Slc38a2
Slc38a3
Slc38a6
Slc39a1
Slc39a10
Slc39a13
Slc39a4
Slc39a7
Slc39a9
Slc3a2
Slc43a1
Slc43a2
Slc44a1
Slc44a2
Slc44a4
Slc47a1p1
Slc47a2
Slc48a1
Slc49a4
Slc4a2
Slc4a3
Slc4a8
Slc50a1
Slc52a2
Slc6a12
Slc6a13
Slc6a6
Slc6a8
Slc7a2
Slc7a5
Slc7a5p2
Slc7a6
Slc7a6os
Slc7a8
Slc8a2
Slc8a3
Slc8b1
Slc9a2
Slc9a3
Slc9a3-as1
Slc9a3r1
Slc9a3r2
Slc9a5
Slc9a6
Slco2a1
Slco3a1
Slco4a1
Slf1
Slirp
Slit2
Slitrk5
Slmap
Smad1
Smad3
Smad4
Smad5
Smad6
Smap1
Smarca2
Smarca4
Smarcal1
Smarcb1
Smarcd1
Smarcd2
Smc2
Smc3
Smc4
Smco3
Smdt1
Smg1p1
Smg1p3
Smg6
Smg7
Smg8
Smim1
Smim13
Smim15-as1
Smim19
Smim2
Smim24
Smim27
Smim29
Smim2-as1
Smim39
Smim4
Smim40
Smim7
Smim8
Smkr1
Smpd1
Smpd2
Smpd4
Smtn
Smurf2p1
Smyd2
Smyd5
Snai3-as1
Snap23
Snap29
Snap47
Snapc2
Snapc3
Snapin
Snd1
Sned1
Snhg11
Snhg16
Snhg20
Snhg25
Snhg26
Snhg29
Snhg3
Snhg4
Snhg8
Snhg9
Snora13
Snora24
Snora26
Snora3a
Snora50c
Snora52
Snora54
Snora57
Snora6
Snora63b
Snora70
Snora71e
Snora73a
Snora74d
Snora78
Snora80c
Snorc
Snord101
Snord104
Snord105
Snord110
Snord118
Snord12
Snord12b
Snord12c
Snord13
Snord15a
Snord1c
Snord2
Snord24
Snord35b
Snord36b
Snord3a
Snord3b-2
Snord3c
Snord3d
Snord42b
Snord46
Snord48
Snord49a
Snord49b
Snord55
Snord63b
Snord68
Snord96a
Snrk
Snrnp27
Snrnp35
Snrnp48
Snrnp70
Snrpb2
Snrpc
Snrpd1
Snrpd2
Snrpd3
Snrpe
Snrpf
Sntb2
Sntg2
Snx1
Snx10
Snx15
Snx17
Snx18
Snx2
Snx20
Snx22
Snx24
Snx25
Snx25p1
Snx27
Snx29
Snx32
Snx33
Snx7
Soat1
Socs2
Socs4
Socs5
Socs7
Soga3
Sorbs3
Sorcs2
Sorl1
Sos2
Sowaha
Sox12
Sox21-as1
Sox2-ot
Sox8
Sp1
Sp4
Spa17
Spaca9
Spag1
Spag16
Spag4
Spag5-as1
Spast
Spata13
Spata17
Spata20
Spata31e1
Spata33
Spata3-as1
Spata41
Spata5
Spata6l
Spata7
Spats2
Spats2l
Spc24
Spcs1
Spcs2
Spdl1
Spdya
Specc1
Specc1p1
Spef2
Speg
Spesp1
Spg7
Sphk1
Sphk2
Spice1
Spin1
Spire2
Spns1
Spocd1
Spopl
Sppl2b
Spr
Spred1
Spred3
Sprtn
Spry1
Spry4
Spry4-as1
Spryd3
Spsb1
Spsb2
Sptan1
Sptb
Sptbn1
Sptbn2
Sptbn4
Sqstm1
Srd5a1
Srd5a3
Srd5a3-as1
Srebf2
Srek1
Srfbp1
Srgap1
Srgap2-as1
Srgap2c
Srp14-as1
Srp19
Srp54
Srp72
Srp9
Srpk3
Srprb
Srrd
Srrm1
Srrm2
Srrm5
Srrt
Srsf11
Srsf2
Srsf3
Srsf5
Srsf6
Ss18l1
Ss18l2
Ssb
Ssbp4
Ssc5d
Sspn
Ssrp1
Sssca1
St20
St3gal2
St3gal3
St3gal4
St3gal5-as1
St3gal6
St6galnac1
St7
St8sia5
Stac3
Stag2
Stag3
Stag3l4
Stag3l5p
Stag3l5p-pvrig2p-pilrb
Stam
Stambp
Stambpl1
Stard3nl
Stard4-as1
Stat3
Stat4
Stc2
Steap1
Steap2
Stim1
Stip1
Stk11
Stk11ip
Stk16
Stk17a
Stk19
Stk24
Stk24-as1
Stk25
Stk26
Stk31
Stk32a
Stk35
Stk36
Stk38l
Stk4
Stmnd1
Stmp1
Stoml1
Ston1
Stox1
Stpg1
Stpg4
Stra6lp
Stradb
Strap
Strip1
Stt3b
Stx12
Stx16
Stx16-npepl1
Stx17
Stx18-as1
Stx1a
Stx4
Stx5
Stxbp1
Stxbp2
Stxbp3
Stxbp4
Sub1
Sucla2-as1
Suco
Sufu
Sugct
Sugt1
Sugt1p4
Sugt1p4-stra6lp
Sult2b1
Sumf2
Sun1
Supt5h
Supt6h
Supv3l1
Surf4
Susd1
Susd2
Susd6
Suv39h1
Suv39h2
Suz12
Suz12p1
Sv2b
Svil-as1
Swsap1
Syce1l
Sycp2l
Sympk
Syn2
Syne2
Syngap1
Syngap1-as1
Syngr1
Syngr2
Syngr3
Syngr4
Synj2
Synj2bp-cox16
Synm
Synpo
Synpo2
Syp
Sys1
Sys1-dbndd2
Syt1
Syt17
Syt3
Syt7
Syt8
Sytl1
Szrd1
Szt2
Tab1
Tab2
Tac1
Tac4
Tacc1
Tacc2
Tacc3
Taco1
Tada2b
Taf11l6
Taf15
Taf4b
Taf6l
Taf8
Tagln
Tagln3
Taldo1
Tango2
Tango6
Tapbp
Tapt1-as1
Tarbp2
Tardbp
Tars
Tars2
Tas1r1
Tasor2
Tat-as1
Tatdn3
Tbc1d10b
Tbc1d10c
Tbc1d13
Tbc1d14
Tbc1d15
Tbc1d17
Tbc1d19
Tbc1d22a
Tbc1d22b
Tbc1d23
Tbc1d24
Tbc1d25
Tbc1d29p
Tbc1d31
Tbc1d8-as1
Tbc1d9b
Tbcd
Tbce
Tbcel
Tbk1
Tbl1x
Tbl3
Tbp
Tbpl1
Tbpl2
Tbrg1
Tbx1
Tbxas1
Tcaim
Tcam1p
Tcea2
Tceal4
Tceanc
Tceanc2
Tcf12
Tcf25
Tcf7
Tcf7l2
Tchp
Tcl6
Tcp11l1
Tcp11l2
Tcta
Tctn1
Tdgf1p7
Tdp1
Tdrd3
Tdrkh-as1
Tead4
Tecpr2
Tecr
Tedc1
Tedc2
Tef
Tenm2
Tenm3
Tent2
Tent4a
Tent4b
Tepp
Terc
Terf2ip
Tes
Tet2
Tet3
Tex2
Tex264
Tex38
Tex45
Tex54
Tex9
Tfam
Tfap2a
Tfap2c
Tfap4
Tfeb
Tfg
Tgfb1i1
Tgif1
Tgif2
Tgif2-rab5if
Tgm1
Tgs1
Th
Thada
Thap2
Thap3
Thap6
Thap7-as1
Thap9
Thap9-as1
Thbs1
Thbs3
Thbs4
Thegl
Them6
Thnsl1
Thnsl2
Thoc6
Thop1
Thpo
Thra
Thrap3
Thrb-as1
Thsd8
Ticrr
Tigd1
Tigd2
Tigd5
Timm10b
Timm17b
Timm21
Timm23b
Timm29
Timm44
Timm50
Timm8a
Timmdc1
Tiparp
Tirap
Tjap1
Tjp2
Tjp3
Tkfc
Tldc2
Tle4
Tle6
Tlk2
Tll1
Tlnrd1
Tlr5
Tm4sf1
Tm4sf19
Tm4sf19-as1
Tm4sf1-as1
Tm7sf2
Tm9sf1
Tm9sf2
Tm9sf4
Tma16
Tma7
Tmbim1
Tmbim6
Tmc3-as1
Tmc4
Tmc6
Tmc7
Tmc8
Tmcc1-as1
Tmcc2
Tmco1-as1
Tmco3
Tmco6
Tmed1
Tmed3
Tmed9
Tmem104
Tmem105
Tmem106b
Tmem106c
Tmem107
Tmem108
Tmem120b
Tmem121
Tmem126a
Tmem126b
Tmem127
Tmem132a
Tmem132b
Tmem135
Tmem136
Tmem140
Tmem143
Tmem145
Tmem14b
Tmem159
Tmem161b-as1
Tmem165
Tmem167b
Tmem169
Tmem179b
Tmem182
Tmem183a
Tmem184c
Tmem187
Tmem19
Tmem191a
Tmem198
Tmem198b
Tmem199
Tmem200a
Tmem201
Tmem205
Tmem208
Tmem214
Tmem216
Tmem218
Tmem219
Tmem220
Tmem223
Tmem234
Tmem246
Tmem248
Tmem251
Tmem253
Tmem254-as1
Tmem255a
Tmem255b
Tmem260
Tmem262
Tmem263
Tmem266
Tmem272
Tmem33
Tmem39b
Tmem42
Tmem45a
Tmem54
Tmem62
Tmem67
Tmem69
Tmem70
Tmem79
Tmem86b
Tmem87b
Tmem8a
Tmem91
Tmem92
Tmem94
Tmem99
Tmem9b-as1
Tmie
Tmigd3
Tmpo
Tmpop2
Tmprss6
Tmsb4x
Tmsb4xp4
Tmub1
Tmub2
Tmx1
Tmx2
Tmx2-ctnnd1
Tnfaip1
Tnfaip3
Tnfaip8
Tnfrsf10b
Tnfrsf11a
Tnfrsf12a
Tnfrsf18
Tnfrsf19
Tnks
Tnnt1
Tnpo1
Tnrc6a
Tnrc6b
Tnrc6c
Tns2
Tob1-as1
Togaram1
Tollip-as1
Tom1l1
Tomm20l
Tomm22
Tomm40l
Tomm6
Tonsl
Tor1aip1
Tor1b
Tor3a
Tox2
Tox4
Tp53i13
Tp53i3
Tp53inp2
Tp53tg5
Tp73
Tpbg
Tpcn1
Tpcn2
Tpd52l1
Tpd52l2
Tpgs1
Tpi1
Tpm1
Tpm3p9
Tpm4
Tpp1
Tpra1
Tpst1
Tpt1-as1
Tpte2p1
Tptep2
Trabd
Tradd
Traf3ip1
Traf3ip2-as1
Traf4
Traf7
Trak1
Tram2-as1
Trap1
Trappc11
Trappc12
Trappc13
Trappc2l
Trappc3
Trappc4
Trappc5
Trappc8
Trav10
Trav13-1
Trav8-2
Trav8-6
Trbj2-3
Trbj2-4
Trbj2-5
Trbj2-6
Trbj2-7
Trbv14
Trbv6-8
Trbv8-2
Trbva
Treh
Trhde
Trib1
Trib2
Trib3
Trim11
Trim13
Trim16l
Trim17
Trim2
Trim24
Trim28
Trim32
Trim41
Trim46
Trim52-as1
Trim69
Trim7
Trio
Triobp
Trip10
Trip13
Trip4
Trmt10b
Trmt10c
Trmt12
Trmt13
Trmt2a
Trmt44
Trmt61a
Trmt9b
Trmu
Trnau1ap
Trpc1
Trpm4
Trpv2
Trub1
Tsacc
Tsbp1-as1
Tsc2
Tsc22d1
Tsc22d2
Tsc22d4
Tsen15
Tsen2
Tsen34
Tsen54
Tsfm
Tshr
Tshz1
Tsku
Tsn
Tsnax
Tsnax-disc1
Tsnaxip1
Tspan10
Tspan14
Tspan17
Tspan31
Tspan4
Tspan9
Tspear-as1
Tspoap1
Tspyl2
Tssc4
Tssk3
Tstd3
Ttc12
Ttc14
Ttc17
Ttc19
Ttc21a
Ttc23l
Ttc24
Ttc26
Ttc27
Ttc3
Ttc31
Ttc39a
Ttc39c
Ttc4
Ttc7a
Ttc8
Ttc9c
Ttf2
Tti2
Ttll1
Ttll13p
Ttll3
Ttll4
Ttll5
Ttll6
Ttll7
Ttll9
Ttpal
Ttyh3
Tub
Tuba1c
Tubb
Tubb3
Tubbp9
Tubg2
Tubgcp6
Tug1
Tulp1
Tulp3
Tunar
Tusc3
Tut1
Tvp23b
Twsg1
Txlna
Txlng
Txlngy
Txndc11
Txndc15
Txndc17
Txndc9
Txnip
Txnl1
Txnrd1
Txnrd2
Tymp
Tyms
Tyro3
Tyw3
U2af1l4
U2af2
U2surp
U47924.1
U52112.2
U73166.1
U91328.1
Uap1
Uba1
Uba2
Uba5
Uba52
Uba6-as1
Uba7
Ubald2
Ubap1
Ubap2l
Ubb
Ubd
Ube2a
Ube2b
Ube2c
Ube2d2
Ube2d4
Ube2e1
Ube2e2
Ube2e3
Ube2f
Ube2f-scly
Ube2i
Ube2k
Ube2l5
Ube2m
Ube2q2
Ube2v1p4
Ube2v2
Ube2z
Ube3b
Ube3c
Ube4b
Ubfd1
Ubiad1
Ubl5
Ubl7-as1
Ubn1
Ubqln2
Ubr2
Ubr3
Ubr5-as1
Ubr7
Ubtf
Ubxn1
Ubxn11
Ubxn2b
Ubxn4
Uchl1
Uchl3
Ufc1
Ufm1
Ugcg
Ugdh-as1
Uggt1
Ugp2
Ugt1a5
Ugt8
Uhmk1
Uhrf1
Uhrf1bp1
Uhrf2
Ulk3
Umad1
Umps
Unc119b
Unc13a
Unc13b
Unc13d
Unc45a
Unc50
Unc5a
Unc5b
Unc79
Unc93b1
Ung
Unkl
Upf1
Upf3a
Upk2
Upp1
Uqcc1
Uqcr10
Uqcrc1
Uqcrc2
Uqcrh
Uri1
Urm1
Urod
Usb1
Use1
Usf2
Ushbp1
Uso1
Usp1
Usp10
Usp11
Usp12-as2
Usp14
Usp15
Usp16
Usp19
Usp2
Usp20
Usp21
Usp25
Usp2-as1
Usp30
Usp30-as1
Usp35
Usp38
Usp39
Usp42
Usp46-as1
Usp47
Usp54
Usp9x
Uspl1
Utp11
Utp20
Utp23
Uvssa
Uxt-as1
Vac14
Vamp2
Vamp3
Vamp7
Vamp8
Vapa
Vars
Vars2
Vash1
Vasp
Vax2
Vcl
Vdac2
Vdac3
Vegfa
Vezf1
Vezt
Vgll2
Vgll4
Vhl
Vill
Vim
Vldlr
Vma21
Vmac
Vmp1
Vpreb3
Vps13a
Vps13b
Vps13d
Vps16
Vps18
Vps25
Vps26a
Vps26b
Vps35l
Vps37a
Vps37d
Vps45
Vps50
Vps51
Vps8
Vps9d1
Vps9d1-as1
Vrk1
Vrk2
Vrk3
Vrtn
Vsig2
Vsnl1
Vstm2a
Vta1
Vti1a
Vtrna1-1
Vtrna1-2
Vwa1
Vwa7
Vwa8-as1
Vwf
Wac
Washc2a
Washc2c
Wbp1l
Wdfy2
Wdr11
Wdr13
Wdr17
Wdr18
Wdr19
Wdr20
Wdr24
Wdr34
Wdr36
Wdr38
Wdr43
Wdr46
Wdr48
Wdr54
Wdr55
Wdr6
Wdr62
Wdr66
Wdr70
Wdr74
Wdr76
Wdr81
Wdr83
Wdr83os
Wdr90
Wdr93
Wdtc1
Wdyhv1
Wee2-as1
Whamm
Whammp3
Wipf1
Wipi2
Wnk1
Wnk4
Wnt10a
Wnt2b
Wnt5a-as1
Wnt5b
Wnt6
Wrap53
Wrb
Wrnip1
Wscd1
Wscd2
Wt1-as
Wtap
Wwc1
Wwc2
Wwox
Wwp1
Xkr8
Xkr9
Xpnpep3
Xpo7
Xrcc3
Xrcc4
Xrcc5
Xrcc6
Xylb
Xylt2
Yae1
Yap1
Ybey
Ybx1
Ybx1p2
Yeats4
Yif1a
Yipf3
Yipf4
Yipf6
Yjefn3
Yju2
Ykt6
Ylpm1
Ypel1
Ypel2
Ypel3
Ypel4
Ypel5
Ythdc2
Ythdf3
Ywhab
Ywhah
Ywhaz
Z69890.1
Z82188.2
Z82190.2
Z82214.1
Z82244.2
Z83844.1
Z84492.2
Z93241.1
Z93930.2
Z94721.2
Z95114.4
Z97055.2
Z97056.1
Z97653.1
Z97986.1
Z97987.1
Z98257.1
Z99774.1
Zbed5-as1
Zbed6
Zbed9
Zbtb1
Zbtb11-as1
Zbtb12
Zbtb18
Zbtb22
Zbtb33
Zbtb34
Zbtb37
Zbtb40
Zbtb46
Zbtb49
Zbtb7b
Zbtb9
Zc2hc1a
Zc2hc1c
Zc3h10
Zc3h11a
Zc3h14
Zc3h18
Zc3h6
Zc3h7b
Zcchc17
Zcchc18
Zcchc2
Zcchc23
Zcchc4
Zcchc7
Zcwpw2
Zdbf2
Zdhhc13
Zdhhc17
Zdhhc2
Zdhhc22
Zdhhc23
Zdhhc3
Zdhhc5
Zdhhc7
Zdhhc8
Zeb2
Zeb2-as1
Zfand2a
Zfand2b
Zfand3
Zfand6
Zfas1
Zfhx2-as1
Zfhx3
Zfp1
Zfp28
Zfp36l1
Zfp69b
Zfp90
Zfpl1
Zfpm2
Zfx
Zfyve16
Zfyve19
Zgpat
Zic2
Zkscan1
Zkscan2-dt
Zkscan3
Zkscan5
Zkscan8
Zmiz1
Zmpste24
Zmym1
Zmym2
Zmym4
Zmym6
Znf10
Znf101
Znf114
Znf131
Znf134
Znf136
Znf138
Znf140
Znf142
Znf143
Znf146
Znf169
Znf17
Znf174
Znf175
Znf181
Znf185
Znf19
Znf197
Znf2
Znf205
Znf207
Znf211
Znf212
Znf213
Znf213-as1
Znf217
Znf219
Znf224
Znf227
Znf233
Znf236
Znf252p-as1
Znf253
Znf254
Znf25-dt
Znf264
Znf267
Znf268
Znf271p
Znf274
Znf275
Znf283
Znf286a
Znf292
Znf30
Znf302
Znf304
Znf317
Znf324
Znf324b
Znf330
Znf331
Znf333
Znf341
Znf346
Znf35
Znf354b
Znf354c
Znf362
Znf37a
Znf383
Znf385c
Znf391
Znf397
Znf398
Znf407
Znf408
Znf410
Znf419
Znf420
Znf426-dt
Znf429
Znf430
Znf432
Znf433-as1
Znf436-as1
Znf440
Znf446
Znf449
Znf451
Znf460
Znf473
Znf48
Znf483
Znf487
Znf501
Znf503-as1
Znf503-as2
Znf507
Znf511
Znf511-prap1
Znf517
Znf518a
Znf524
Znf526
Znf527
Znf529-as1
Znf536
Znf548
Znf549
Znf554
Znf559
Znf559-znf177
Znf567
Znf568
Znf57
Znf570
Znf575
Znf576
Znf580
Znf581
Znf582-as1
Znf583
Znf584
Znf586
Znf587b
Znf589
Znf594
Znf596
Znf609
Znf613
Znf620
Znf621
Znf623
Znf627
Znf628
Znf638
Znf639
Znf646
Znf649
Znf649-as1
Znf653
Znf654
Znf655
Znf66
Znf664
Znf672
Znf683
Znf687
Znf700
Znf705e
Znf710
Znf713
Znf718
Znf736
Znf740
Znf75a
Znf76
Znf766
Znf771
Znf773
Znf774
Znf778
Znf783
Znf785
Znf789
Znf791
Znf793
Znf805
Znf81
Znf815p
Znf830
Znf839
Znf844
Znf860
Znf862
Znf879
Znf92
Znhit1
Znhit3
Znrf1
Znrf2
Znrf2p1
Znrf2p2
Znrf3
Znrf3-it1
Zp1
Zp3
Zranb2-as1
Zranb2-as2
Zrsr2
Zscan10
Zscan12p1
Zscan20
Zscan21
Zscan25
Zscan26
Zscan31
Zscan9
Zswim1
Zswim4
Zswim8
Zwilch
Zyg11a
Zyg11b
Zyx
Zzef1
