# Supplementary material for: A Bayesian inference transcription factor activity model for the analysis of single-cell transcriptomes
Source: Genome Res. 2021 Jul;31(7):1296–311. doi: 10.1101/gr.265595.120 (PMC8256867; doi:10.1101/gr.265595.120)
Supplement: Supplemental Material [file supp_gr.265595.120_Supplemental_Code.zip › BITFAM/inst/extdata/human/EMSY]

A2m
Aadat
Aak1
Aamdc
Aar2
Aars
Aasdh
Aass
Aatbc
Aatf
Abca17p
Abca4
Abca5
Abca7
Abca9
Abca9-as1
Abcb4
Abcb8
Abcc3
Abcc5
Abcc5-as1
Abcc8
Abcd4
Abce1
Abcf1
Abcg5
Abhd14a
Abhd14a-acy1
Abhd17a
Abhd4
Abhd5
Abi1
Abi2
Abi3bp
Abl2
Ablim1
Ac000068.1
Ac002094.1
Ac002378.1
Ac002398.1
Ac002428.2
Ac002472.2
Ac002546.1
Ac002550.1
Ac003002.1
Ac003002.3
Ac003006.1
Ac003084.1
Ac003665.1
Ac003681.1
Ac003991.1
Ac004039.1
Ac004069.1
Ac004148.1
Ac004156.1
Ac004160.1
Ac004232.2
Ac004241.1
Ac004381.1
Ac004381.3
Ac004540.1
Ac004637.1
Ac004690.2
Ac004702.1
Ac004706.1
Ac004765.1
Ac004771.3
Ac004803.1
Ac004832.3
Ac004908.1
Ac004908.2
Ac004925.1
Ac004982.2
Ac004990.1
Ac005005.2
Ac005006.1
Ac005020.2
Ac005041.1
Ac005050.1
Ac005076.1
Ac005083.1
Ac005224.1
Ac005234.1
Ac005253.1
Ac005281.1
Ac005288.1
Ac005307.1
Ac005326.1
Ac005332.1
Ac005332.3
Ac005332.5
Ac005342.1
Ac005379.1
Ac005476.2
Ac005523.2
Ac005562.1
Ac005593.1
Ac005606.2
Ac005616.1
Ac005618.1
Ac005632.4
Ac005670.2
Ac005696.1
Ac005703.1
Ac005725.1
Ac005730.3
Ac005740.3
Ac005740.4
Ac005753.1
Ac005775.1
Ac005779.2
Ac005808.1
Ac005828.7
Ac005833.1
Ac005920.1
Ac006001.2
Ac006006.1
Ac006007.1
Ac006042.4
Ac006059.2
Ac006065.1
Ac006116.4
Ac006116.8
Ac006160.2
Ac006213.1
Ac006238.1
Ac006254.3
Ac006262.1
Ac006270.3
Ac006299.1
Ac006333.1
Ac006369.2
Ac006387.1
Ac006449.2
Ac006449.6
Ac006460.2
Ac006511.1
Ac006511.5
Ac006974.2
Ac006994.2
Ac007029.1
Ac007038.2
Ac007179.2
Ac007216.1
Ac007216.4
Ac007277.1
Ac007319.1
Ac007365.1
Ac007375.1
Ac007391.2
Ac007494.3
Ac007495.2
Ac007546.2
Ac007546.3
Ac007551.1
Ac007559.1
Ac007601.2
Ac007610.4
Ac007663.3
Ac007683.1
Ac007686.4
Ac007741.1
Ac007785.1
Ac007786.1
Ac007792.1
Ac007879.4
Ac007906.2
Ac007919.2
Ac007923.1
Ac007923.3
Ac007938.1
Ac007950.1
Ac007952.4
Ac007969.2
Ac008040.3
Ac008040.4
Ac008067.1
Ac008125.1
Ac008134.1
Ac008267.5
Ac008406.1
Ac008427.1
Ac008443.1
Ac008443.2
Ac008443.3
Ac008464.1
Ac008494.1
Ac008505.1
Ac008534.1
Ac008537.3
Ac008581.2
Ac008588.1
Ac008622.2
Ac008629.2
Ac008667.3
Ac008691.1
Ac008763.2
Ac008764.6
Ac008764.8
Ac008770.2
Ac008781.1
Ac008878.1
Ac008915.2
Ac008945.1
Ac008958.1
Ac009061.2
Ac009065.4
Ac009108.5
Ac009120.2
Ac009121.2
Ac009133.1
Ac009133.2
Ac009133.5
Ac009145.1
Ac009148.1
Ac009226.1
Ac009237.14
Ac009237.3
Ac009264.1
Ac009271.1
Ac009299.2
Ac009506.2
Ac009779.3
Ac009812.3
Ac009879.2
Ac009884.2
Ac009951.2
Ac009994.1
Ac010240.3
Ac010245.1
Ac010271.1
Ac010280.2
Ac010319.4
Ac010319.5
Ac010323.1
Ac010327.2
Ac010327.4
Ac010333.3
Ac010376.1
Ac010401.1
Ac010401.2
Ac010422.1
Ac010422.2
Ac010422.7
Ac010463.1
Ac010491.1
Ac010531.6
Ac010547.1
Ac010618.1
Ac010620.2
Ac010624.3
Ac010654.1
Ac010761.1
Ac010809.2
Ac010894.2
Ac010973.1
Ac010974.1
Ac010997.4
Ac010997.5
Ac011008.1
Ac011195.2
Ac011444.1
Ac011444.4
Ac011462.1
Ac011462.2
Ac011462.4
Ac011471.4
Ac011473.4
Ac011476.3
Ac011481.1
Ac011491.1
Ac011495.1
Ac011498.1
Ac011511.2
Ac011603.2
Ac011604.2
Ac011611.6
Ac011815.3
Ac011824.2
Ac011890.2
Ac011933.3
Ac011939.1
Ac012065.3
Ac012085.2
Ac012103.1
Ac012146.2
Ac012150.1
Ac012170.1
Ac012170.3
Ac012184.2
Ac012184.3
Ac012236.1
Ac012291.2
Ac012313.6
Ac012313.9
Ac012339.1
Ac012360.1
Ac012368.2
Ac012379.1
Ac012435.1
Ac012507.1
Ac012507.4
Ac012557.2
Ac012564.1
Ac012618.3
Ac012676.3
Ac013403.2
Ac013410.1
Ac013437.1
Ac013468.1
Ac013476.2
Ac013549.3
Ac013652.1
Ac013717.1
Ac013726.1
Ac015674.1
Ac015795.1
Ac015804.1
Ac015878.1
Ac015911.6
Ac015917.2
Ac016027.4
Ac016027.5
Ac016355.1
Ac016394.1
Ac016571.1
Ac016629.3
Ac016644.1
Ac016700.3
Ac016716.2
Ac016722.1
Ac016773.1
Ac016876.1
Ac016877.1
Ac016885.3
Ac016903.1
Ac016957.1
Ac016957.2
Ac017079.2
Ac018410.1
Ac018521.6
Ac018638.3
Ac018638.7
Ac018644.1
Ac018647.1
Ac018647.2
Ac018716.1
Ac018755.1
Ac018766.1
Ac018816.1
Ac018868.1
Ac018931.1
Ac018946.1
Ac019069.1
Ac019077.1
Ac019206.1
Ac020656.1
Ac020763.1
Ac020897.1
Ac020904.2
Ac020910.4
Ac020911.1
Ac020914.5
Ac020915.1
Ac020916.2
Ac020917.3
Ac020928.2
Ac020928.3
Ac020934.2
Ac021074.1
Ac021078.1
Ac021087.3
Ac021146.11
Ac021146.4
Ac021151.1
Ac021188.1
Ac021242.2
Ac021422.1
Ac021451.1
Ac021491.3
Ac021683.3
Ac021698.1
Ac021739.1
Ac021785.1
Ac022001.2
Ac022028.2
Ac022079.1
Ac022098.1
Ac022098.3
Ac022101.1
Ac022154.1
Ac022167.3
Ac022182.1
Ac022211.2
Ac022217.3
Ac022364.1
Ac022400.1
Ac022441.2
Ac022447.1
Ac022493.1
Ac022509.4
Ac022540.1
Ac022784.1
Ac022819.1
Ac022903.2
Ac022915.1
Ac022919.1
Ac022929.1
Ac022973.2
Ac023024.1
Ac023043.3
Ac023043.4
Ac023137.1
Ac023510.2
Ac023632.2
Ac023790.2
Ac023794.2
Ac023794.5
Ac023908.3
Ac024145.1
Ac024257.3
Ac024270.4
Ac024293.1
Ac024341.1
Ac024475.1
Ac024940.2
Ac025031.2
Ac025048.1
Ac025062.2
Ac025062.3
Ac025165.1
Ac025165.2
Ac025165.3
Ac025262.1
Ac025283.1
Ac025287.2
Ac025431.1
Ac025524.2
Ac025538.1
Ac025594.2
Ac025822.1
Ac026111.1
Ac026124.2
Ac026254.1
Ac026310.3
Ac026333.2
Ac026355.2
Ac026362.1
Ac026367.2
Ac026396.1
Ac026402.1
Ac026461.3
Ac026688.2
Ac026700.1
Ac026803.2
Ac026898.1
Ac026954.1
Ac027097.2
Ac027281.1
Ac027288.1
Ac027343.2
Ac027644.4
Ac027763.1
Ac027801.3
Ac034102.6
Ac034199.1
Ac034206.1
Ac036103.1
Ac036214.4
Ac040169.3
Ac044849.1
Ac046130.1
Ac046176.1
Ac051619.8
Ac051619.9
Ac053527.1
Ac055733.3
Ac055813.1
Ac060766.3
Ac060773.1
Ac061975.5
Ac063923.2
Ac063948.1
Ac063952.1
Ac063952.2
Ac063965.1
Ac063976.4
Ac063977.2
Ac064805.1
Ac064875.1
Ac067863.2
Ac067930.3
Ac067945.3
Ac068134.3
Ac068152.1
Ac068205.2
Ac068389.1
Ac068481.1
Ac068483.1
Ac068491.1
Ac068491.4
Ac068580.3
Ac068620.1
Ac068669.1
Ac068724.2
Ac068724.3
Ac068790.1
Ac068790.2
Ac068831.6
Ac068870.2
Ac069234.3
Ac069287.1
Ac069304.2
Ac069503.1
Ac069503.2
Ac073072.2
Ac073111.2
Ac073111.3
Ac073111.5
Ac073130.3
Ac073284.1
Ac073288.1
Ac073314.1
Ac073316.1
Ac073316.2
Ac073346.1
Ac073349.2
Ac073508.3
Ac073575.1
Ac073578.3
Ac073592.3
Ac073592.4
Ac073592.8
Ac073869.2
Ac073869.6
Ac073878.1
Ac073878.2
Ac073896.1
Ac073896.2
Ac073964.1
Ac074029.3
Ac074117.1
Ac074351.1
Ac078785.1
Ac078802.1
Ac078852.2
Ac078923.1
Ac078962.4
Ac079226.2
Ac079238.1
Ac079341.2
Ac079360.1
Ac079416.3
Ac079742.1
Ac079760.2
Ac079777.1
Ac079906.1
Ac079907.1
Ac080038.1
Ac080112.1
Ac080128.1
Ac080129.1
Ac082651.1
Ac082651.4
Ac083843.3
Ac083864.2
Ac083873.1
Ac083902.1
Ac083923.1
Ac083949.1
Ac084024.4
Ac084083.1
Ac084337.2
Ac087163.3
Ac087190.2
Ac087241.4
Ac087294.1
Ac087311.2
Ac087362.1
Ac087393.3
Ac087468.1
Ac087477.5
Ac087499.5
Ac087500.1
Ac087521.3
Ac087633.1
Ac087633.2
Ac087651.1
Ac087741.1
Ac087741.2
Ac087821.2
Ac090018.1
Ac090109.1
Ac090136.2
Ac090181.3
Ac090186.1
Ac090192.2
Ac090227.2
Ac090287.1
Ac090502.2
Ac090502.4
Ac090510.1
Ac090527.2
Ac090589.2
Ac090607.3
Ac090607.5
Ac090617.3
Ac090617.5
Ac090617.7
Ac090651.1
Ac090695.1
Ac090699.1
Ac090809.1
Ac090844.2
Ac090888.2
Ac090912.3
Ac090960.1
Ac091133.5
Ac091152.4
Ac091153.1
Ac091153.2
Ac091153.3
Ac091167.3
Ac091167.5
Ac091390.4
Ac091564.2
Ac091729.3
Ac091814.1
Ac091868.1
Ac091946.2
Ac091953.2
Ac091959.3
Ac091965.5
Ac091982.2
Ac092017.1
Ac092053.1
Ac092068.1
Ac092072.1
Ac092098.1
Ac092115.3
Ac092117.2
Ac092118.1
Ac092123.1
Ac092130.1
Ac092132.2
Ac092159.1
Ac092159.2
Ac092171.1
Ac092171.3
Ac092295.1
Ac092368.3
Ac092442.1
Ac092451.2
Ac092473.1
Ac092484.1
Ac092568.1
Ac092573.2
Ac092587.1
Ac092617.1
Ac092637.1
Ac092669.1
Ac092718.1
Ac092720.1
Ac092724.1
Ac092745.1
Ac092745.2
Ac092803.2
Ac092821.3
Ac092835.1
Ac092944.1
Ac092953.1
Ac092953.2
Ac092958.1
Ac093004.1
Ac093023.1
Ac093156.1
Ac093157.1
Ac093249.2
Ac093249.4
Ac093303.1
Ac093423.2
Ac093484.3
Ac093484.4
Ac093503.1
Ac093535.2
Ac093620.1
Ac093663.2
Ac093726.2
Ac093752.1
Ac093752.2
Ac093791.1
Ac093827.4
Ac093850.1
Ac094108.1
Ac095057.2
Ac096554.1
Ac096632.1
Ac096636.1
Ac096637.2
Ac097103.2
Ac097460.1
Ac097462.2
Ac097478.3
Ac097478.4
Ac097512.1
Ac097636.1
Ac097636.2
Ac097639.1
Ac098484.4
Ac098592.1
Ac098799.2
Ac098828.2
Ac098850.2
Ac098934.1
Ac099063.2
Ac099518.5
Ac099520.1
Ac099670.1
Ac099782.2
Ac099811.4
Ac099850.1
Ac100773.1
Ac100778.3
Ac100793.2
Ac100810.3
Ac100812.1
Ac100827.1
Ac100847.1
Ac102953.1
Ac102953.2
Ac103563.3
Ac103591.3
Ac103691.1
Ac103724.4
Ac103798.2
Ac103808.1
Ac103810.1
Ac103810.9
Ac103843.1
Ac103853.2
Ac103957.2
Ac104073.3
Ac104129.1
Ac104350.1
Ac104452.1
Ac104457.2
Ac104458.1
Ac104463.1
Ac104506.1
Ac104532.1
Ac104561.2
Ac104564.1
Ac104581.4
Ac104590.1
Ac104634.1
Ac104653.1
Ac104662.2
Ac104688.1
Ac104689.1
Ac104758.5
Ac104784.1
Ac104831.1
Ac104850.1
Ac104964.1
Ac104984.5
Ac104997.1
Ac105052.4
Ac105277.1
Ac105339.5
Ac105411.1
Ac105417.1
Ac105430.1
Ac106028.2
Ac106038.1
Ac106730.2
Ac106744.2
Ac106774.4
Ac106794.1
Ac106794.2
Ac106872.5
Ac107027.3
Ac107068.2
Ac107294.2
Ac107952.2
Ac107954.1
Ac107959.2
Ac108002.2
Ac108058.1
Ac108082.1
Ac108688.1
Ac108693.2
Ac109322.1
Ac109326.1
Ac109446.1
Ac109446.4
Ac109460.3
Ac109481.1
Ac109583.2
Ac109635.2
Ac110079.1
Ac110285.7
Ac110749.1
Ac110813.1
Ac112198.3
Ac112206.2
Ac112220.2
Ac112225.1
Ac112484.2
Ac112504.2
Ac113133.1
Ac113189.1
Ac113192.1
Ac113192.3
Ac113192.5
Ac113208.1
Ac113398.1
Ac113418.1
Ac113430.1
Ac114291.1
Ac114482.1
Ac114488.2
Ac114488.3
Ac114956.3
Ac114982.1
Ac114982.2
Ac115676.1
Ac115837.1
Ac115989.1
Ac116021.1
Ac116366.2
Ac116612.1
Ac116914.2
Ac118553.2
Ac119403.2
Ac120042.1
Ac120057.2
Ac121247.2
Ac121334.2
Ac122707.1
Ac123912.2
Ac123912.5
Ac123912.6
Ac124016.1
Ac124068.2
Ac124319.1
Ac125494.1
Ac126175.1
Ac126389.1
Ac126407.1
Ac126615.2
Ac127070.1
Ac127164.1
Ac128687.1
Ac129492.1
Ac129492.8
Ac130343.1
Ac130466.1
Ac131009.4
Ac131097.2
Ac131206.1
Ac131235.2
Ac131235.3
Ac131280.1
Ac131934.1
Ac131971.1
Ac132008.2
Ac132872.1
Ac132872.2
Ac132872.3
Ac133552.2
Ac133644.3
Ac134508.1
Ac134772.1
Ac135048.2
Ac135050.5
Ac135586.2
Ac136424.1
Ac136475.5
Ac136475.7
Ac137630.1
Ac137630.3
Ac137630.4
Ac137932.2
Ac138123.1
Ac138207.3
Ac138207.8
Ac138207.9
Ac138393.1
Ac138393.3
Ac138466.3
Ac138623.1
Ac138649.3
Ac138761.1
Ac138811.1
Ac138932.5
Ac139256.1
Ac139365.2
Ac139491.3
Ac139530.3
Ac139769.2
Ac139887.2
Ac140847.2
Ac141586.1
Ac141930.2
Ac145138.1
Ac145207.9
Ac145285.3
Ac207130.1
Ac215522.1
Ac233290.2
Ac233992.3
Ac234582.2
Ac234781.1
Ac234782.1
Ac242426.2
Ac243428.1
Ac243547.3
Ac243571.2
Ac243585.2
Ac243967.1
Ac244250.1
Ac244255.1
Ac244502.1
Ac244517.6
Ac245014.3
Ac245033.2
Ac245047.5
Ac245047.6
Ac245128.1
Ac245884.10
Ac245884.8
Acaca
Acacb
Acad10
Acad9
Acadsb
Acadvl
Acap2
Acbd6
Accs
Ace
Acin1
Aco2
Acot13
Acot2
Acox2
Acp1
Acp2
Acp6
Acpp
Acsf2
Acsf3
Acsm4
Actbp11
Actbp7
Actl6a
Actr1a
Actr3
Actr6
Acyp2
Adal
Adam10
Adam19
Adam28
Adam29
Adam32
Adam9
Adamts10
Adap2
Adar
Adck1
Adcy3
Adcy4
Adcy5
Adcy7
Add2
Add3
Adgrb2
Adgrd1-as1
Adgre1
Adgre2
Adgrf3
Adgrg1
Adgrv1
Adh4
Adh5
Adk
Adnp2
Ado
Adora2b
Adpgk-as1
Adprm
Adrm1
Af111167.1
Af111169.3
Af117829.2
Afdn-dt
Aff1
Afg3l1p
Afp
Aftph
Aga
Agbl3
Agfg2
Aggf1
Agk
Agl
Ago1
Ago2
Ago3
Agpat5
Agr2
Agrp
Agtrap
Ahcyl1
Ahcyl2
Ahi1
Ahrr
Ahsa1
Ahsa2p
Ahsg
Ahsp
Aif1
Aig1
Aimp1
Aimp2
Aip
Aj009632.2
Ajap1
Ak5
Ak6
Ak9
Akap1
Akap10
Akap14
Akap17a
Akr1b1
Akr1b10
Akr1b15
Akr1c1
Akr1c2
Akr1c3
Akt1
Akt1s1
Akt2
Aktip
Al008636.1
Al008726.1
Al008729.1
Al021393.1
Al021546.1
Al021997.3
Al022067.1
Al022237.1
Al022328.1
Al022393.1
Al023581.1
Al023755.1
Al023803.3
Al023806.3
Al024498.1
Al024498.2
Al031258.1
Al031281.3
Al031282.1
Al031283.2
Al031283.3
Al031315.1
Al031428.1
Al031432.4
Al031587.2
Al031597.1
Al031710.2
Al031777.1
Al033397.1
Al034379.1
Al034397.2
Al034417.1
Al034417.2
Al034430.1
Al035250.1
Al035252.2
Al035252.3
Al035398.1
Al035410.1
Al035416.1
Al035604.1
Al049543.1
Al049597.2
Al049636.1
Al049712.1
Al049734.1
Al049748.1
Al049780.1
Al049780.2
Al049795.1
Al049844.1
Al049870.4
Al050331.1
Al078459.1
Al078590.3
Al078621.3
Al080250.1
Al080317.1
Al096711.2
Al109614.1
Al109618.1
Al109811.3
Al109918.3
Al109924.5
Al110118.2
Al110292.1
Al117192.1
Al117339.5
Al117344.1
Al117351.2
Al118508.2
Al118558.3
Al121594.1
Al121820.1
Al121845.3
Al121845.4
Al121900.2
Al121936.1
Al121952.1
Al121990.1
Al121999.1
Al122035.1
Al132639.2
Al132780.1
Al132857.1
Al133163.1
Al133216.2
Al133227.1
Al133230.1
Al133284.1
Al133320.1
Al133330.1
Al133338.1
Al133415.1
Al133445.1
Al133445.2
Al133467.2
Al133480.1
Al133517.1
Al133551.1
Al135744.1
Al135787.1
Al135925.1
Al136038.3
Al136038.5
Al136040.1
Al136295.1
Al136298.1
Al136309.2
Al136320.1
Al136962.1
Al136982.5
Al137026.1
Al137060.1
Al137161.1
Al137186.2
Al137789.2
Al137856.1
Al138688.1
Al138752.2
Al138781.1
Al138787.1
Al138820.1
Al138828.1
Al138966.2
Al139035.1
Al139082.1
Al139099.3
Al139184.1
Al139220.2
Al139237.1
Al139260.1
Al139300.1
Al139353.1
Al139353.2
Al139407.1
Al157392.4
Al157392.5
Al157838.1
Al157935.1
Al158063.1
Al159152.1
Al160162.1
Al160254.1
Al160286.1
Al160313.2
Al160314.2
Al160408.1
Al161668.1
Al161670.1
Al161670.2
Al161719.1
Al161729.3
Al161756.3
Al161896.1
Al161909.2
Al161932.1
Al161937.1
Al162171.2
Al162274.1
Al162385.2
Al162426.1
Al162430.2
Al162458.1
Al162511.1
Al162591.2
Al163051.2
Al353072.1
Al353596.1
Al353653.1
Al353708.2
Al353719.1
Al353743.1
Al353747.3
Al353748.2
Al353795.2
Al353898.2
Al354696.2
Al354710.2
Al354726.1
Al354766.1
Al354920.1
Al354989.2
Al355075.1
Al355096.1
Al355143.1
Al355303.1
Al355312.3
Al355377.1
Al355377.2
Al355490.2
Al355499.1
Al355499.2
Al355574.1
Al355816.2
Al355916.2
Al355987.5
Al356019.1
Al356057.1
Al356124.1
Al356275.1
Al356488.2
Al356512.1
Al356599.1
Al356867.1
Al356968.2
Al357075.2
Al357140.3
Al357146.1
Al357153.1
Al357832.1
Al357874.2
Al358075.2
Al358334.2
Al358393.1
Al358933.1
Al359265.2
Al359633.1
Al359692.1
Al359704.2
Al359711.2
Al359878.2
Al359921.2
Al360181.1
Al360270.2
Al365205.1
Al365205.2
Al365226.2
Al365273.2
Al390728.2
Al390774.2
Al390955.2
Al390957.1
Al391244.2
Al391261.1
Al391422.2
Al391497.1
Al391650.1
Al391684.1
Al391834.3
Al391988.1
Al441963.1
Al442067.2
Al445205.1
Al445250.1
Al445471.2
Al445685.3
Al445991.1
Al450326.1
Al450344.3
Al450384.2
Al450468.2
Al451054.2
Al451074.1
Al451085.1
Al451137.1
Al451142.2
Al512353.2
Al512428.1
Al512444.1
Al512506.3
Al512635.1
Al513008.1
Al513043.1
Al513122.2
Al513548.3
Al583722.2
Al589740.1
Al589765.1
Al589765.2
Al589765.4
Al589765.5
Al590004.2
Al590068.1
Al590103.1
Al590552.1
Al590560.3
Al590617.2
Al590648.1
Al590677.1
Al590705.2
Al590708.1
Al590764.1
Al591122.1
Al591686.2
Al591770.1
Al591895.1
Al592211.1
Al592293.1
Al592429.1
Al592429.2
Al592430.2
Al592431.1
Al596188.1
Al596223.1
Al606490.6
Al606760.1
Al606923.1
Al606970.3
Al627171.1
Al645728.1
Al645941.1
Al645941.3
Al645949.1
Al662884.3
Al662899.2
Al669831.5
Al669970.2
Al670729.1
Al691403.2
Al713965.1
Al731569.1
Al731577.2
Al732314.6
Al807761.4
Al929472.2
Alas1
Alb
Aldh1a1
Aldh1a2
Aldh3a2
Aldh3b2
Aldh5a1
Aldh7a1
Aldh9a1
Aldoa
Alg1
Alg10
Alg10b
Alg11
Alg1l13p
Alk
Alkbh3
Alox12-as1
Alox5
Alpk2
Alyref
Ambra1
Amd1
Amdhd1
Amdhd2
Ammecr1
Amotl1
Ampd2
Ampd3
Amt
Amz2
Anapc11
Anapc4
Anapc5
Angpt1
Angptl5
Ank1
Ank2
Ank3
Ankar
Ankfy1
Ankhd1
Ankhd1-eif4ebp3
Ankmy1
Ankmy2
Ankrd12
Ankrd13a
Ankrd16
Ankrd17
Ankrd20a21p
Ankrd20a8p
Ankrd24
Ankrd26p2
Ankrd28
Ankrd29
Ankrd30bp1
Ankrd40cl
Ankrd42
Ankrd44
Ankrd46
Ankrd55
Ankrd6
Ankrd61
Anks1a
Anks3
Ano10
Anp32ap1
Anp32e
Anxa13
Anxa2
Anxa3
Anxa4
Anxa5
Aoah-it1
Aoc1
Ap000238.1
Ap000254.1
Ap000355.1
Ap000424.2
Ap000439.4
Ap000442.2
Ap000446.1
Ap000474.1
Ap000560.1
Ap000640.1
Ap000640.2
Ap000688.1
Ap000695.1
Ap000704.1
Ap000708.1
Ap000721.1
Ap000777.3
Ap000779.1
Ap000787.1
Ap000790.2
Ap000812.5
Ap000820.1
Ap000842.2
Ap000845.1
Ap000866.3
Ap000889.2
Ap000894.4
Ap000919.1
Ap000942.3
Ap000943.1
Ap000943.2
Ap001043.2
Ap001062.2
Ap001099.1
Ap001107.5
Ap001107.7
Ap001122.1
Ap001180.2
Ap001180.3
Ap001189.2
Ap001189.5
Ap001264.1
Ap001267.1
Ap001267.4
Ap001267.5
Ap001330.3
Ap001347.1
Ap001350.2
Ap001372.2
Ap001442.1
Ap001486.1
Ap001767.2
Ap001831.1
Ap001885.1
Ap001931.1
Ap001962.1
Ap001972.2
Ap001993.1
Ap002360.3
Ap002373.1
Ap002383.1
Ap002478.1
Ap002495.2
Ap002762.1
Ap002770.2
Ap002812.4
Ap002884.2
Ap002884.3
Ap002986.1
Ap003066.2
Ap003068.4
Ap003097.1
Ap003108.2
Ap003392.13
Ap003392.3
Ap003392.4
Ap003396.1
Ap003419.3
Ap003465.1
Ap003467.1
Ap003469.3
Ap003498.2
Ap003499.3
Ap003500.1
Ap003680.1
Ap003716.1
Ap005137.2
Ap005203.1
Ap005264.5
Ap006216.1
Ap006216.2
Ap006545.2
Ap1g1
Ap1m1
Ap1m2
Ap1s1
Ap2a2
Ap2b1
Ap3b1
Ap3b2
Ap3m1
Ap3s1
Ap3s2
Ap4e1
Ap4m1
Ap5b1
Ap5m1
Ap5s1
Ap5z1
Apbb1ip
Apex1
Aph1a
Api5
Apip
Aplp1
Apobec3a
Apoc1
Apoe
Apold1
Aponp
Apool
Apopt1
Appbp2
Appl2
Aptr
Arel1
Arf4-as1
Arfgap1
Arfgap3
Arfip1
Arfip2
Arhgap11a
Arhgap11b
Arhgap15
Arhgap18
Arhgap19-slit1
Arhgap24
Arhgap25
Arhgap26
Arhgap27
Arhgap30
Arhgdib
Arhgef1
Arhgef10
Arhgef12
Arhgef25
Arhgef26
Arhgef33
Arhgef37
Arhgef7
Arid1b
Arid3a
Arid3b
Arid4a
Arih2
Arl13b
Arl14ep
Arl2
Arl2bpp10
Arl2-snx15
Arl4a
Arl5a
Arl6ip4
Arl6ip6
Arl8b
Armc5
Armc6
Armc8
Armh1
Armh2
Armt1
Arpc1a
Arpc3p1
Arpc5l
Arpin-ap3s2
Arpp21
Arrb1
Arrdc3-as1
Arsb
Arsd
Arsk
Arv1
Asah1
Asah2b
Asap1
Asap2
Asb7
Ascc1
Asf1a
Ash2l
Asna1
Asns
Aspa
Aspdh
Asph
Aspscr1
Ass1p1
Astn1
Asxl1
Asxl2
Atad2
Atad3a
Atad3b
Atad5
Ate1-as1
Atf4
Atf4p3
Atf5
Atf7ip
Atf7ip2
Atg101
Atg12
Atg13
Atg16l1
Atg16l2
Atg3
Atg4a
Atg4b
Atg4c
Atg4d
Atg5
Atg7
Atg9a
Atm
Atmin
Atn1
Atp13a3
Atp13a5-as1
Atp1a2
Atp1b1
Atp23
Atp2a2
Atp2b4
Atp2c1
Atp5f1b
Atp5f1d
Atp5if1
Atp5mc1
Atp5mg
Atp5pbp6
Atp6ap1l
Atp6ap2
Atp6v0a1
Atp6v0b
Atp6v1a
Atp6v1c1
Atp6v1d
Atp6v1g1
Atp6v1g2-ddx39b
Atp6v1h
Atp9b
Atpaf1
Atr
Atraid
Atrip
Atxn1
Atxn10
Atxn1l
Atxn2
Atxn2-as
Atxn2l
Atxn3
Atxn7l1
Atxn7l2
Aurka
Azin1
Azin1-as1
B3gat3
B3gnt10
B4galt1-as1
B4galt7
B9d1
Babam1
Bace2
Bach1
Bag1
Bag4
Bahcc1
Banf1
Banf1p2
Banp
Bax
Baz2b
Bbof1
Bbs1
Bbs7
Bbs9
Bbx
Bcap29
Bcat1
Bcat2
Bccip
Bckdha
Bckdhb
Bcl10
Bcl2
Bcl2l11
Bcl2l13
Bcl2l2
Bcl2l2-pabpn1
Bcl7a
Bco2
Bcor
Bcs1l
Bcyrn1
Bdnf-as
Bdp1
Bend3p1
Bend3p2
Bend6
Best1
Bhlhb9
Bicd1
Bicdl1
Bicral
Birc5
Birc6-as1
Bloc1s1
Bloc1s3
Bloc1s6
Blvra
Blzf1
Bmp2k
Bms1p1
Bms1p4
Bmx
Bnip1
Bnip2
Boc
Bok
Bok-as1
Borcs6
Borcs7
Borcs7-asmt
Bpgm
Bphl
Bpi
Bpifa1
Bpifc
Braf
Brca1
Brcc3
Brd2
Brd7
Brd8
Brd9p2
Bri3
Brix1
Brpf1
Brsk1
Brwd1-as1
Brwd1-as2
Brwd1-it1
Btbd19
Btbd9
Btd
Btf3l4p1
Btf3p9
Btg4
Btn2a1
Btn2a2
Btn2a3p
Btn3a3
Bub1b
Bud23
Bud31
Bx322639.1
Bx537318.1
Bysl
Bzw2
C10orf67
C10orf88
C10orf91
C11orf1
C11orf24
C11orf49
C11orf52
C11orf58
C11orf65
C11orf68
C11orf71
C11orf74
C12orf10
C12orf60
C12orf76
C15orf41
C15orf53
C16orf71
C17orf100
C17orf51
C17orf75
C17orf80
C17orf99
C18orf21
C18orf25
C18orf32
C19orf24
C19orf38
C19orf44
C19orf53
C19orf57
C19orf67
C1dp5
C1galt1c1
C1orf105
C1orf109
C1orf112
C1orf122
C1orf141
C1orf158
C1orf54
C1qc
C1qtnf3
C1qtnf9b
C1s
C20orf204
C21orf62-as1
C22orf46
C2cd2l
C2cd3
C2orf27a
C2orf49
C2orf69
C2orf78
C2orf80
C2orf88
C2orf91
C2orf92
C3
C3orf38
C4bpap2
C4orf19
C4orf46
C4orf47
C5orf22
C5orf34
C5orf51
C5orf56
C5orf66-as2
C6orf120
C6orf203
C6orf48
C6orf89
C7orf43
C8g
C8orf33
C8orf37-as1
C8orf44
C8orf87
C9orf116
C9orf163
C9orf3
C9orf43
C9orf50
C9orf72
C9orf85
Ca8
Cables2
Cacna1a
Cacna1c-as1
Cacna1c-it2
Cacna1d
Cacnb2
Cacnb4
Cacybp
Cage1
Calcrl
Calm3
Calr
Calu
Camk2g
Camkk1
Camkmt
Camkv
Camta1
Cand1
Canx
Cap1
Capn10
Capn2
Capn8
Caprin2
Capza1
Card19
Card8-as1
Carf
Carmil1
Cars
Cars2
Casc11
Casc19
Casc3
Casc4
Cask
Caskin2
Casp10
Casp2
Casp5
Cass4
Cast
Cbfb
Cblif
Cbll1
Cbr1
Cbr3-as1
Cbr4
Cbwd5
Cbx5
Cbx8
Cc2d2a
Cc2d2b
Ccar1
Ccar2
Ccdc102b
Ccdc103
Ccdc113
Ccdc124
Ccdc126
Ccdc130
Ccdc136
Ccdc137
Ccdc141
Ccdc142
Ccdc144nl-as1
Ccdc146
Ccdc149
Ccdc150
Ccdc152
Ccdc157
Ccdc158
Ccdc159
Ccdc162p
Ccdc169
Ccdc174
Ccdc179
Ccdc181
Ccdc196
Ccdc22
Ccdc28a
Ccdc34
Ccdc39
Ccdc42
Ccdc57
Ccdc58
Ccdc66
Ccdc77
Ccdc78
Ccdc82
Ccdc85b
Ccdc86
Ccdc88b
Ccdc88c
Ccdc9
Ccdc91
Ccdc92
Ccdc97
Ccer1
Ccl16
Ccl28
Ccnb1ip1
Ccnb3
Ccnc
Ccnd3
Ccndbp1
Ccng2
Ccnhp1
Ccnk
Ccnt1
Ccnt2
Ccr10
Ccr3
Cct6a
Cct7
Cct8p1
Ccz1
Cd163l1
Cd200r1l
Cd226
Cd2ap
Cd33
Cd37
Cd3eap
Cd4
Cd40lg
Cd44
Cd53
Cd55
Cd59
Cd69
Cd84
Cd9
Cda
Cdadc1
Cdc123
Cdc16
Cdc37
Cdc40
Cdc42bpa
Cdc45
Cdc6
Cdc7
Cdc73
Cdca2
Cdca4p1
Cdca7
Cdca8
Cdh1
Cdh10
Cdip1
Cdiptosp
Cdk10
Cdk12
Cdk13
Cdk14
Cdk17
Cdk19
Cdk2
Cdk20
Cdk2ap1
Cdk5rap2
Cdk6
Cdk7
Cdk8
Cdkal1
Cdkl1
Cdkl4
Cdkn2c
Cdv3
Cdyl
Ceacam20
Ceacam5
Ceacamp1
Ceacamp6
Cela1
Cela2b
Celf3
Cemip2
Cenpbd1p1
Cenpe
Cenpf
Cenph
Cenpi
Cenpl
Cenpp
Cenps
Cenps-cort
Cenpw
Cep104
Cep128
Cep162
Cep290
Cep350
Cep41
Cep44
Cep57
Cep57l1
Cep63
Cep70
Cep76
Cep83
Cep95
Cep97
Cept1
Cerna3
Ces2
Cfap299
Cfap36
Cfap44
Cfap54
Cfap57
Cfap58-dt
Cfap69
Cfap70
Cfap77
Cfb
Cfdp1
Cfh
Cfl1p1
Cfl2
Cflar
Cflar-as1
Cgrrf1
Chaf1a
Chchd1
Chchd2p1
Chchd3
Chchd6
Chchd7
Chd2
Chd5
Chd6
Chd8
Chek1
Chga
Chic1
Chit1
Chka
Chkb-dt
Chmp1b
Chmp1b-as1
Chmp6
Chmp7
Chn2
Chp1
Chrac1
Chrna4
Chrna7
Chrnb1
Chst12
Churc1
Churc1-fntb
Ciao3
Ciapin1p
Cib3
Cic
Cidec
Cipc
Cir1p1
Cit
Cklf
Cklf-cmtm1
Ckmt2-as1
Clasp1
Clba1
Clca2
Clcn1
Clcn3
Clcn6
Cldn25
Cldnd1
Clec16a
Clec19a
Clec2d
Clec3b
Clgn
Clic1
Clint1
Clip1
Clip4
Clk3
Cln3
Cln5
Cln8
Clpb
Clps
Clptm1
Clspn
Clta
Cltc
Clu
Clul1
Cmahp
Cmas
Cmbl
Cmpk1
Cmpk2
Cmss1
Cmtr1
Cmtr2
Cnbd2
Cndp2
Cnep1r1
Cnnm2
Cnnm3
Cnnm4
Cnot10
Cnot2
Cnot6
Cnot6l
Cnot7
Cnpy4
Cnst
Cntd1
Cntnap2
Cntnap3b
Cntrl
Cntrob
Coa6
Coasy
Cog1
Cog2
Cog3
Cog5
Col17a1
Col18a1-as2
Col25a1
Col4a1
Col4a2
Col4a2-as2
Col4a3bp
Col6a4p1
Col6a5
Col7a1
Commd1
Commd4
Copa
Cops2
Cops4
Cops5
Cops6
Cops7a
Cops7b
Cops8
Copz1
Coq2
Coq4
Coq5
Coq6
Coq7
Coq8a
Coq8b
Coro1c
Cox10
Cox11p1
Cox15
Cox17
Cox19
Cox20
Cox4i1
Cox5b
Cox6a1
Cox6b1
Cox6b1p1
Cox7b
Cox7c
Cpamd8
Cpb2
Cpb2-as1
Cpeb1
Cpeb4
Cplane1
Cpne8
Cpo
Cps1
Cpsf2
Cpsf4
Cpt1c
Cptp
Cpvl
Cr392000.2
Cradd
Cramp1
Creb1
Creb3
Creb3l1
Creb3l2
Creb5
Crebbp
Crebl2
Crem
Crim1
Crip3
Crispld1
Crlf1
Crocc
Crtap
Crtc3
Cry1
Cryba4
Crybb3
Crybg2
Cryl1
Crym
Crym-as1
Cs
Csag4
Csde1
Csf1r
Csf3r
Csh1
Csk
Csnk1a1
Csnk1d
Csnk1g1
Csnk1g2
Csnk1g3
Csnk2b
Cspg4
Cspp1
Csrnp3
Csrp1
Cst12p
Cst9lp2
Cstf1
Cstf2
Ctcf
Ctdnep1
Ctdp1
Ctdsp1
Ctdspl2
Cth
Ctnna1
Ctnna2
Ctnnbl1
Ctnnd1
Ctnnd2
Ctns
Ctr9
Ctsa
Ctsc
Cttn
Cttnbp2
Ctu2
Cul1p1
Cul2
Cul4a
Cul5
Cuta
Cutc
Cux1
Cwc27
Cxcl13
Cxcl1p1
Cxcr2
Cxcr2p1
Cxorf40a
Cxorf40b
Cxxc1
Cxxc1p1
Cxxc5
Cyb561
Cyb561a3
Cyb561d2
Cyb5a
Cyb5b
Cyb5d1
Cyb5d2
Cyb5r4
Cybrd1
Cyc1
Cycsp27
Cycsp8
Cyfip1
Cyld
Cyp11a1
Cyp19a1
Cyp1b1
Cyp1b1-as1
Cyp1d1p
Cyp27b1
Cyp39a1
Cyp3a5
Cyp3a51p
Cyp3a7-cyp3a51p
Cyp46a1
Cyp4f3
Cyth1
Cyth3
Cyth4
Cytor
Cyyr1-as1
Dab2ip
Dalrd3
Dap3
Dars
Dars2
Dars-as1
Daxx
Dbf4
Dbf4b
Dbil5p2
Dbnl
Dbp
Dcaf1
Dcaf10
Dcaf11
Dcaf13
Dcaf15
Dcaf17
Dcaf4
Dcaf5
Dclk1
Dcst2
Dcstamp
Dctn4
Dctn5
Dctn6
Dcun1d1
Dcun1d5
Dda1
Ddah2
Ddhd2
Ddi2
Ddias
Ddx1
Ddx18
Ddx19a
Ddx19b
Ddx21
Ddx25
Ddx27
Ddx39b-as1
Ddx3p2
Ddx42
Ddx46
Ddx47
Ddx49
Ddx5
Ddx52
Ddx55
Ddx59
Ddx60l
Dedd2
Dele1
Dennd1b
Dennd2c
Dennd3
Dennd4a
Dennd4c
Dennd5b-as1
Dennd6a
Denr
Depdc4
Depdc5
Dera
Dgat2l6
Dgcr8
Dgkb
Dgkd
Dglucy
Dguok
Dhdds
Dhfr2
Dhrs2
Dhrs3
Dhrs4-as1
Dhrs9
Dhx30
Dhx32
Dhx35
Dhx38
Dhx40
Dhx58
Dhx8
Diablo
Diaph2-as1
Dicer1
Dido1
Dio1
Dip2b
Dipk1a
Dis3l2
Disc1fp1
Disp1
Dlat
Dld
Dlec1p1
Dleu2
Dlg1
Dlg2
Dlgap4
Dlst
Dlx1
Dmac2l
Dmap1
Dmtf1
Dmtn
Dmxl2
Dnaaf2
Dnaaf5
Dnah10
Dnah17
Dnah17-as1
Dnah9
Dnai1
Dnai2
Dnaja2
Dnaja3
Dnajb1
Dnajb11
Dnajb13
Dnajb4
Dnajb6
Dnajc1
Dnajc11
Dnajc13
Dnajc16
Dnajc2
Dnajc24
Dnajc25
Dnajc25-gng10
Dnajc27
Dnajc27-as1
Dnajc7
Dnajc8p1
Dnajc9
Dnajc9-as1
Dnase1l3
Dnase2b
Dnhd1
Dnm1
Dnm2
Dnttip1
Dock4
Dock5
Dok1
Dolpp1
Donson
Dop1a
Dot1l
Dpagt1
Dpcd
Dph1
Dph2
Dpm2
Dpp10-as1
Dpp4
Dprxp2
Dprxp4
Dpy19l3
Dpy19l4
Dpysl2
Dr1
Dram2
Drap1
Drc3
Drc7
Drg1
Drg2
Drosha
Drp2
Dse
Dsp
Dst
Dstnp5
Dstyk
Dtd2
Dtwd1
Dus2
Dus4l
Dusp11
Dusp12
Dusp16
Dusp21
Dusp8p5
Dutp1
Dvl2
Dxo
Dync1h1
Dync1i2
Dync1li1
Dynll1
Dynlrb2
Dysf
E2f3
E2f4
E4f1
Eaf1
Ebag9
Ech1
Echdc2
Ecm2
Ecsit
Eda
Edc4
Eddm13
Eddm3dp
Edrf1
Eea1
Eed
Eef1a1p25
Eef1a1p26
Eef1a1p34
Eef1a1p4
Eef1akmt2
Eef1akmt3
Eef1akmt4
Eef1akmt4-ece2
Eef1aknmt
Eef1b2
Eefsec
Eepd1
Efcab12
Efcab5
Efcab7
Efhb
Efhc1
Efl1
Efl1p1
Efr3a
Egf
Ehd1
Ehf
Ehhadh-as1
Ehmt1
Ei24
Eid1
Eif1
Eif2a
Eif2ak3-dt
Eif2b2
Eif2b3
Eif2b5
Eif2s1
Eif2s3
Eif3a
Eif3b
Eif3f
Eif3i
Eif3k
Eif3m
Eif4a1p4
Eif4a2
Eif4a3
Eif4b
Eif4e
Eif4e2
Eif4e2p1
Eif4ep3
Eif4hp1
Eif5
Eif5a
Eif5a2
Eif5ap3
Eif5b
Elavl1
Elf5
Ell2
Elmo2
Elmod3
Elocp30
Elp3
Elp4
Elp5
Emc10
Emc1-as1
Emc2
Emc3
Emc3-as1
Emc4
Emc6
Emd
Eme1
Eme2
Emg1
Emilin1
Eml4
Emp2
Emsy
Enam
Endov
Eno3
Enpp3
Enpp5
Enpp7p8
Entpd1-as1
Entpd6
Entr1
Eny2
Epb41
Epb41l4a
Epb41l4a-as1
Epc2
Epdr1
Epg5
Epgn
Epha6
Ephb1
Ephx2
Epm2a
Epn1
Eps8l2
Eral1
Erbb2
Erbb4
Erc1
Erc2
Ercc1
Ercc2
Ercc5
Ercc6
Eri1
Eri2
Erich3
Erich5
Erich6b
Erlin2
Ermap
Ermard
Ern1
Ero1a
Errfi1
Erv3-1
Ervk3-1
Esco2
Esrrb
Esrrg
Esyt3
Etfbkmt
Etv3
Eva1a
Evl
Ewsr1
Exd2
Exo1
Exoc1
Exoc4
Exoc6
Exosc10-as1
Exosc4
Exosc7
Exosc8
Exosc9
Exph5
Ext1
Extl1
Extl3
Eya3
F8
Faap24
Fabp5p14
Fabp7p2
Fadd
Fads2
Faf1
Faf2
Fah
Fahd1
Fahd2a
Fahd2cp
Fam110b
Fam118b
Fam120aos
Fam122a
Fam135a
Fam149b1
Fam157c
Fam160b1
Fam162a
Fam167a
Fam173a
Fam180a
Fam185a
Fam187a
Fam192a
Fam19a2
Fam200b
Fam206a
Fam207a
Fam20b
Fam210a
Fam214b
Fam216a
Fam218a
Fam21fp
Fam228a
Fam228b
Fam229b
Fam230i
Fam24b
Fam32a
Fam50b
Fam53c
Fam57a
Fam57b
Fam71d
Fam81b
Fam83c-as1
Fam86b3p
Fam89b
Fam92a
Fam98b
Fan1
Fancd2
Fancg
Fancm
Far1
Far1-it1
Farp2
Fars2
Farsa
Fastkd1
Fastkd2
Fastkd3
Faxc
Fbf1
Fbn1
Fbp2p1
Fbrs
Fbxl13
Fbxl15
Fbxl19
Fbxl2
Fbxl20
Fbxl21p
Fbxl3
Fbxo16
Fbxo21
Fbxo22
Fbxo24
Fbxo25
Fbxo28
Fbxo36
Fbxo38
Fbxo4
Fbxo45
Fbxo47
Fbxo9
Fbxw7
Fbxw8
Fcf1
Fcf1p10
Fcgr1a
Fcgr2a
Fcgr3a
Fcgr3b
Fcgrt
Fchsd2
Fcrlb
Fdps
Fdpsp1
Fdpsp4
Fem1a
Fen1
Fer
Fermt1
Fermt2
Fez2
Fgf11
Fgf13-as1
Fgf14-it1
Fgfr1op
Fgfr4
Fgg
Fggy
Fhad1
Fhit
Fhl2
Filip1l
Firre
Fkbp10
Fkbp15
Fkbp5
Fkbp7
Fkbp9
Fktn
Flad1
Flg2
Flg-as1
Fli1
Flnb
Flnb-as1
Flt3lg
Flt4
Flywch1
Fmc1
Fmc1-luc7l2
Fmnl3
Fmo10p
Fmo4
Fmo5
Fnbp1p1
Fndc3a
Fntb
Fo393409.1
Fo393419.1
Fo704657.1
Fopnl
Fos
Foxa3
Foxj3
Foxk1
Foxk2
Foxn2
Foxn3
Foxn3p1
Foxo3
Foxp1
Foxred1
Fp325330.3
Fpgs
Frat1
Frem1
Frg1
Frg1hp
Frg2ip
Frg2kp
Frmd4a
Frmd5
Frmd6
Frrs1l
Frs2
Fscn1p1
Fsip1
Ftcd-as1
Fth1p23
Fth1p25
Ftsj1
Ftsj3
Fubp3
Fuk
Fundc2
Fxr1
Fxyd5
Fyn
Fyttd1
Fyttd1p1
Fzd3
Fzd6
Fzr1
G3bp2
G6pc3
Gaa
Gabarap
Gabarapl1
Gabbr1
Gabpa
Gabpb1
Gabpb1-as1
Gabpb2
Galk2
Galnt11
Galnt13
Galnt14
Galnt16
Galnt17
Galnt8
Gan
Ganc
Gapdh
Gapdhp21
Gapdhp61
Gar1
Garnl3
Gars
Gars-dt
Gart
Gas2
Gas8
Gasal1
Gatad2a
Gatc
Gatm
Gbp1
Gbp2
Gbp6
Gcc2
Gcdh
Gchfr
Gclc
Gclm
Gcnt2
Gcnt2p1
Gcom2
Gdap1l1
Gde1
Gdf11
Gdf15
Gemin2
Gemin7
Gen1
Get4
Gfap
Gfer
Gfi1b
Gfm1
Gfod1
Gfpt1
Gfra3
Gga1
Ggps1
Ggt1
Gid4
Gid8
Gins1
Gins3
Git1
Gja1
Gja1p1
Gjc3
Gla
Glb1
Glb1l2
Glb1l3
Glce
Gle1
Glg1
Gli1
Gli4
Glipr1l2
Glrx
Glrx3
Glrx5
Glrxp1
Gls
Glt8d1
Gltpp1
Glud1p3
Glul
Glyatl2
Glyctk
Glyctk-as1
Glyr1
Gmfg
Gnal
Gnas
Gnas-as1
Gnb2
Gnl3
Gnl3l
Gnpat
Gnpda1
Gnptab
Gnptg
Gnrh1
Gns
Golga1
Golga4
Golga5p1
Golga7
Golga8up
Golt1b
Gorab
Gorasp2
Gosr1
Gosr2
Got2p3
Gpalpp1
Gpat4
Gpatch2l
Gpatch8
Gpc5-it1
Gpi
Gpld1
Gpn1
Gpn3
Gpnmb
Gpr101
Gpr107
Gpr141
Gpr146
Gpr148
Gpr152
Gpr155
Gpr157
Gpr35
Gpr55
Gpr75
Gpr89a
Gpr89b
Gpr89p
Gprc5c
Gprc5d-as1
Gps1
Gpsm2
Gpx4
Gpx7
Gpx8
Gramd1b
Grasp
Greb1
Gria2
Grid1
Grin2b
Grk4
Grm7
Grm7-as3
Grn
Grpel2
Grwd1
Gsdma
Gsdmb
Gse1
Gsec
Gsk3a
Gskip
Gsn-as1
Gsta10p
Gsta12p
Gsta4
Gsta6p
Gsta8p
Gstcd
Gstm2
Gstm4
Gstp1
Gtdc1
Gtf2e1
Gtf2f1
Gtf2h1
Gtf2h3
Gtf2h4
Gtf2i
Gtf2ip13
Gtf2ird1
Gtf3c1
Gtf3c3
Gtf3c5
Gtpbp10
Gtpbp3
Gtpbp4
Gtpbp8
Gucy2ep
Guf1
Guk1
Gulop
Gusbp1
Gvqw2
Gxylt1p1
Gxylt2
Gyg1
Gys1
Gzf1
H2afv
Hacd2
Hacl1
Hadh
Hadhap1
Hadhb
Hagh
Hal
Hand2-as1
Hao2
Hao2-it1
Hapln3
Hars2
Haus2
Haus3
Haus5
Hax1
Hbs1l
Hcfc2
Hcg25
Hcls1
Hdac10
Hdac4-as1
Hdac6
Hdgf
Hdgfl2
Hdlbp
Hdx
Heatr4
Heatr5b
Hecw2
Hecw2-as1
Helz
Hemk1
Heph
Hepn1
Herc1
Hesx1
Hexa
Hexa-as1
Hexd
Hexim1
Hexim2
Hgfac
Hgs
Hhatl
Hhla3
Hibch
Hid1
Hif1a
Hif1an
Higd1ap5
Hikeshi
Hipk1
Hipk3
Hist1h1b
Hist1h2ac
Hist1h2ah
Hist1h2al
Hist1h2aps5
Hist1h2bb
Hist1h2bc
Hist1h4b
Hist1h4g
Hist2h2be
Hist2h2bf
Hist3h2a
Hist3h2bb
Hist4h4
Hk1
Hk2
Hla-dpb1
Hla-dqb2
Hla-e
Hla-s
Hla-v
Hltf
Hm13
Hmbox1
Hmbs
Hmg20a
Hmgb1p1
Hmgb1p20
Hmgb1p21
Hmgb1p23
Hmgb1p24
Hmgb1p26
Hmgb1p28
Hmgb1p29
Hmgb1p31
Hmgb1p37
Hmgb1p4
Hmgb1p44
Hmgb1p45
Hmgb1p50
Hmgb3p10
Hmgb3p16
Hmgb3p22
Hmgb3p3
Hmgb3p32
Hmgcl
Hmgcll1
Hmgcr
Hmgn1
Hmgn1p19
Hmgn2p32
Hmgn2p35
Hmgn2p46
Hmgn2p47
Hmgn4
Hmgxb3
Hnf1a-as1
Hnf1b
Hnrnpa1
Hnrnpa1p17
Hnrnpa1p2
Hnrnpa1p3
Hnrnpa1p36
Hnrnpa1p54
Hnrnpa1p67
Hnrnpa2b1
Hnrnpa3
Hnrnpcp9
Hnrnpd
Hnrnpf
Hnrnpll
Hnrnpr
Hnrnpul1
Hoga1
Homer2
Hook3
Hormad1
Hoxb8
Hoxb-as2
Hp1bp3
Hpcal1
Hpd
Hpgd
Hprt1p1
Hps6
Hpyr1
Hs2st1
Hsbp1p1
Hsbp1p2
Hsd11b1-as1
Hsd11b1l
Hsd17b14
Hsd17b4
Hsfy1p1
Hsp90ab1
Hsp90b1
Hsp90b2p
Hspa8
Hspa9
Hspbap1
Hspe1
Hspe1-mob4
Hspe1p11
Hspe1p27
Htatip2
Htatsf1
Htd2
Htr7p1
Htra2
Htt
Hyal3
Hymai
Hyou1
Hypk
Ica1
Ica1l
Icam5
Ice1
Ide
Idh1
Idh1-as1
Idh2-dt
Idh3a
Ier2
Ifitm1
Ifitm9p
Ifrd1
Ift122
Ift172
Ift52
Ift74
Ift80
Ift88
Igdcc4
Igf1
Igf1r
Igf2bp2-as1
Igf2bp3
Ighd2-15
Ighmbp2
Ighv1-58
Ighv3-43
Ighv4-4
Ighviii-25-1
Igkv2d-40
Iglv5-52
Iglv6-57
Iglviv-59
Iglvvi-25-1
Igsf10
Ik
Ikbkb
Ikbkg
Ikzf1
Ikzf4
Ikzf5
Il15ra
Il18rap
Il19
Il1b
Il1f10
Il1r1
Il1rn
Il21-as1
Il22
Il23a
Il3
Il33
Il34
Il5ra
Il6
Il7r
Ilf3
Ilf3-dt
Ilk
Ilkap
Immp1l
Immp2l
Imp4
Impa1
Impa1p1
Impdh1
Impdh1p3
Inafm1
Inca1
Ing1
Ing2
Ing3
Ing5
Ino80b
Ino80b-wbp1
Ino80c
Ino80e
Inpp5b
Inppl1
Insc
Insig2
Insl6
Ints10
Ints14
Ints4
Ints5
Intu
Invs
Ip6k1
Ip6k3
Ipo11
Ipo13
Ipo5
Ipo9
Ipo9-as1
Iqank1
Iqca1
Iqcb1
Iqcc
Iqcg
Iqch
Iqck
Iqgap1
Iqgap2
Iqsec1
Iqsec2
Irf2
Irf2bp2
Irf6
Irf8
Irx6
Isca1p1
Isca2
Isca2p1
Iscu
Isg15
Islr2
Ist1
Isx
Itfg2
Itgal
Itgam
Itgb2
Itgb5
Itgb8
Itpa
Itpr1
Itsn1
Iws1
Izumo2
Jade2
Jagn1
Jakmip1
Jakmip2
Jakmip2-as1
Jarid2-as1
Jhy
Jkamp
Josd1
Jph4
Jpt2
Jpx
Jun
Kalrn
Kank1
Kank3
Kansl2
Kansl3
Kars
Kat2b
Kat5
Kat6b
Kat7
Kat8
Katnb1
Katnbl1
Kazn
Kbtbd12
Kbtbd2
Kcnc2
Kcnd2
Kcnh1
Kcnh4
Kcnma1
Kcnma1-as3
Kcnmb2-as1
Kcnmb3
Kcnmb4
Kcnq3
Kcnq4
Kcnrg
Kctd14
Kctd2
Kctd20
Kctd5
Kctd7
Kdm1a
Kdm1b
Kdm2a
Kdm3a
Kdm3b
Kdm4a
Kdm4c
Kdm4d
Kdm5b
Kdm7a
Kdm8
Kdsr
Kf455155.1
Kiaa0040
Kiaa0319l
Kiaa0391
Kiaa0408
Kiaa0513
Kiaa0556
Kiaa0586
Kiaa0753
Kiaa1109
Kiaa1147
Kiaa1257
Kiaa1324
Kiaa1328
Kiaa1755
Kidins220
Kif15
Kif18a
Kif18b
Kif1bp
Kif20a
Kif20b
Kif22
Kif23
Kif2a
Kif2c
Kif3a
Kif4a
Kif6
Kir3dl3
Kir3dp1
Klc1
Klc4
Klf1
Klf3-as1
Klhdc1
Klhdc10
Klhdc3
Klhdc4
Klhl12
Klhl17
Klhl18
Klhl20
Klhl26
Klhl40
Klhl6
Klhl7
Klk2
Klk8
Klrg1
Kmt2a
Kmt2c
Kmt2d
Kmt5b
Knl1
Knop1
Knop1p2
Knstrn
Kntc1
Kpna6
Kpnb1
Kras
Krt16p6
Krt18
Krt18p41
Krt18p47
Krt18p61
Krt40
Krt5
Krt82
Krt8p12
Krt8p13
Krt8p30
Krt8p50
Krtap13-2
Krtap3-4p
Krtap6-2
Ktn1
Ktn1-as1
Kxd1
Ky
L3mbtl2
Lactb2
Lactb2-as1
Lama3
Lamb1
Lamb2
Lamb3
Lamtor3p2
Lamtor4
Lamtor5-as1
Lancl1
Lancl2
Lap3
Lap3p2
Large1
Larp1
Larp1b
Larp4
Larp7
Lars
Lars2
Lca5l
Lclat1
Lcmt1
Lcmt2
Lcp2
Lctl
Ldhap3
Ldlr
Ldlrad3
Lect2
Lef1
Lemd3
Leng8
Lgals4
Lgals8
Lgr4
Lgr5
Lhfpl4
Lias
Lig1
Lig3
Lilrb1
Lilrb4
Lima1
Lin37
Lin52
Linc00032
Linc00167
Linc00200
Linc00205
Linc00237
Linc00240
Linc00254
Linc00307
Linc00310
Linc00332
Linc00339
Linc00343
Linc00364
Linc00383
Linc00431
Linc00449
Linc00475
Linc00476
Linc00479
Linc00501
Linc00511
Linc00536
Linc00552
Linc00570
Linc00598
Linc00602
Linc00608
Linc00630
Linc00649
Linc00667
Linc00677
Linc00689
Linc00700
Linc00703
Linc00836
Linc00840
Linc00853
Linc00856
Linc00857
Linc00865
Linc00869
Linc00877
Linc00894
Linc00923
Linc00927
Linc00929
Linc00939
Linc00940
Linc00942
Linc00964
Linc00996
Linc01006
Linc01015
Linc01031
Linc01034
Linc01089
Linc01090
Linc01094
Linc01098
Linc01099
Linc01120
Linc01121
Linc01128
Linc01147
Linc01160
Linc01177
Linc01185
Linc01206
Linc01214
Linc01224
Linc01237
Linc01269
Linc01270
Linc01287
Linc01293
Linc01300
Linc01301
Linc01333
Linc01354
Linc01358
Linc01359
Linc01366
Linc01387
Linc01389
Linc01424
Linc01436
Linc01446
Linc01485
Linc01487
Linc01492
Linc01504
Linc01520
Linc01524
Linc01553
Linc01562
Linc01586
Linc01588
Linc01589
Linc01614
Linc01641
Linc01682
Linc01694
Linc01698
Linc01701
Linc01719
Linc01732
Linc01754
Linc01755
Linc01771
Linc01795
Linc01800
Linc01813
Linc01819
Linc01825
Linc01879
Linc01888
Linc01900
Linc01910
Linc01942
Linc01943
Linc01948
Linc01956
Linc01970
Linc01971
Linc01977
Linc01998
Linc02001
Linc02009
Linc02018
Linc02030
Linc02037
Linc02045
Linc02062
Linc02071
Linc02073
Linc02103
Linc02111
Linc02141
Linc02155
Linc02158
Linc02185
Linc02193
Linc02200
Linc02213
Linc02215
Linc02223
Linc02235
Linc02236
Linc02240
Linc02283
Linc02305
Linc02324
Linc02327
Linc02377
Linc02408
Linc02413
Linc02444
Linc02456
Linc02461
Linc02506
Linc02521
Linc02532
Linc02537
Linc02543
Linc02547
Linc02573
Linc02614
Linc02615
Linc02616
Linc02636
Linc02639
Linc02640
Linc02659
Linc02660
Linc02664
Linc-pint
Lipt1
Lix1l-as1
Llgl2
Lman1
Lman2l
Lmbr1
Lmcd1-as1
Lmln
Lmna
Lmnb2
Lmo7
Lnp1
Lonp2
Loxl3
Lpal2
Lpcat3
Lpin1
Lpl
Lpp-as2
Lrba
Lrif1
Lrig1
Lrig3
Lrp1
Lrp4
Lrp4-as1
Lrp5l
Lrp8
Lrr1
Lrrc10
Lrrc14
Lrrc15
Lrrc19
Lrrc24
Lrrc27
Lrrc28
Lrrc37a17p
Lrrc37a5p
Lrrc39
Lrrc45
Lrrc46
Lrrc49
Lrrc52
Lrrc59
Lrrc63
Lrrc7
Lrrc8a
Lrrc8b
Lrrfip2
Lrrk2
Lrtomt
Lsamp
Lsinct5
Lsm14a
Lsm3p5
Lsm4
Lsm6
Lsm8
Lss
Ltbp4
Luc7l2
Luzp4p1
Lxn
Ly9
Ly96
Lypla1
Lypla1p1
Lyrm7
Lysmd4
Lyzl1
Macf1
Maco1
Madcam1
Madd
Maea
Maf1
Mafg-dt
Mag
Magea12
Magea3
Magea8
Magi2
Maip1
Mak16
Malinc1
Malsu1
Mamdc4
Mamstr
Man1b1-dt
Man1c1
Man2a2
Man2b1
Manbal
Manf
Maoa
Map1lc3b2
Map1s
Map2
Map2k1
Map2k1p1
Map2k4
Map2k5
Map3k12
Map3k13
Map3k20-as1
Map3k4
Map3k7cl
Map3k8
Map4
Map4k3
Map4k3-dt
Map4k5
Mapk10
Mapk11
Mapk12
Mapk13
Mapk14
Mapk6
Mapk8ip3
Mapkapk5
Mapt
Marc1
March11
March3
March7
Mark2p17
Mark3
Mark4
Mars
Marveld2
Marveld3
Masp1
Masp2
Mast2
Mast4
Mastl
Matn1-as1
Matn2
Matn3
Mau2
Maz
Mb
Mbd3l3
Mbd5
Mbd6
Mbnl1-as1
Mbnl2
Mbtd1
Mbtps1
Mbtps2
Mcc
Mccc2
Mcf2l2
Mcfd2
Mcfd2p1
Mcm10
Mcm2
Mcm4
Mcm8
Mcoln1
Mcph1
Mctp1
Mcts1
Mcts2p
Mcu
Mcub
Mdfic
Mdga1
Mdh1
Mdh2
Mdm1
Mdm2
Mdm4
Mdp1
Me2
Meak7
Mecom
Mecr
Med1
Med13
Med13l
Med15
Med18
Med21
Med25
Med28
Med29
Med9
Mef2ap1
Mef2c
Mef2c-as1
Meg8
Megf10
Megf11
Megf8
Meis1
Meis3p2
Memo1
Mepe
Mest
Metap1
Metap1d
Metap2
Metrnl
Mettl14
Mettl15
Mettl17
Mettl25
Mettl27
Mettl2a
Mettl2b
Mettl3
Mettl7a
Mettl9
Mfap3
Mfap3l
Mff
Mfn1
Mfn2
Mfsd1
Mfsd11
Mfsd14b
Mfsd2b
Mfsd3
Mfsd5
Mfsd6
Mga
Mgat1
Mgat4d
Mgat5
Mgme1
Mgrn1
Mgst1
Mgst3
Mia
Mia2
Mia3
Mia-rab4b
Miatnb
Mib2
Mica
Mical2
Micall1
Mid1ip1
Mid1ip1-as1
Mier3
Miga1
Miga2
Mindy1
Mipepp3
Mir106b
Mir1178
Mir1207
Mir1255b2
Mir1276
Mir1307
Mir133a1
Mir133a1hg
Mir141
Mir142
Mir1468
Mir148b
Mir1539
Mir155
Mir1825
Mir196a1
Mir200c
Mir200chg
Mir2110
Mir2117
Mir2117hg
Mir23c
Mir30c1
Mir3124
Mir3128
Mir3143
Mir3153
Mir3184
Mir3193
Mir320a
Mir330
Mir3620
Mir3649
Mir3652
Mir3655
Mir3678
Mir3681hg
Mir3684
Mir3688-1
Mir3688-2
Mir3911
Mir3924
Mir3926-1
Mir3926-2
Mir3928
Mir3945hg
Mir423
Mir425
Mir4271
Mir4282
Mir4290
Mir4320
Mir4428
Mir4434
Mir4435-1
Mir4435-2
Mir4444-1
Mir4448
Mir4453
Mir4453hg
Mir4458hg
Mir4478
Mir4503
Mir4518
Mir4519
Mir4521
Mir4523
Mir4645
Mir4650-2
Mir4664
Mir4668
Mir4710
Mir4716
Mir4727
Mir4734
Mir4738
Mir4755
Mir4781
Mir4794
Mir486-1
Mir486-2
Mir5001
Mir5091
Mir5094
Mir5187
Mir5188
Mir544b
Mir548aw
Mir548q
Mir549a
Mir554
Mir570
Mir5700
Mir5706
Mir584
Mir586
Mir595
Mir6073
Mir6125
Mir626
Mir6514
Mir6516
Mir6716
Mir6755
Mir6790
Mir6833
Mir6834
Mir6843
Mir6847
Mir6853
Mir6854
Mir6856
Mir6873
Mir6875
Mir759
Mir762hg
Mir7848
Mir7978
Mir8061
Mir8083
Mir933
Mir9-3hg
Mir942
Mirlet7bhg
Mis12
Mitd1
Mkln1
Mknk2
Mkrn2
Mkrn3
Mlana
Mlc1
Mlec
Mlf2
Mlh1
Mllt10
Mlph
Mlst8
Mmachc
Mmadhc
Mme
Mmp24os
Mmp9
Mnat1
Mob1b
Mob2
Mocs3
Mon2
Morf4l2-as1
Morn1
Morn2
Mospd2
Mospd3
Mpdu1
Mphosph10
Mphosph8
Mpnd
Mpp1
Mpv17
Mpv17l2
Mr1
Mre11
Mrm2
Mrm3
Mrpl1
Mrpl18
Mrpl19
Mrpl20-as1
Mrpl22
Mrpl30
Mrpl33
Mrpl35
Mrpl35p3
Mrpl37
Mrpl4
Mrpl40
Mrpl42
Mrpl42p3
Mrpl45
Mrpl48
Mrpl48p1
Mrpl49
Mrpl52
Mrpl53p1
Mrpl54
Mrpl58
Mrps11
Mrps12
Mrps16
Mrps17
Mrps17p1
Mrps18b
Mrps18c
Mrps2
Mrps21
Mrps22
Mrps24
Mrps25
Mrps27
Mrps30
Mrps31p4
Mrps35
Mrps36p2
Mrps6
Mrrf
Mrtfb
Mrto4
Mrvi1-as1
Msantd3
Msi2
Msl1
Msl3
Mslnl
Msmo1
Msra
Mst1p2
Msto1
Msto2p
Mt1e
Mt2a
Mta2
Mta3
Mtatp6p13
Mtbp
Mtco1p11
Mtco1p39
Mtco1p7
Mtco2p11
Mtco2p21
Mtco2p7
Mtcybp6
Mterf1
Mtf2
Mtfp1
Mtfr1l
Mtg1
Mtg2
Mthfd1
Mthfd1l
Mthfd2
Mthfd2l
Mthfd2p7
Mthfr
Mtif2
Mtmr11
Mtmr14
Mtmr2
Mtmr3
Mtmr6
Mtmr9
Mtnd1p2
Mtnd1p26
Mtnd1p3
Mtnd1p34
Mtnd1p36
Mtnd1p8
Mtnd2p18
Mtnd2p26
Mtnd2p4
Mtnd2p5
Mtnd2p9
Mtnd3p13
Mtnd4lp24
Mtnd4p21
Mtnd4p31
Mtnd4p34
Mtnd4p6
Mtnd5p27
Mtnd5p32
Mtnd6p7
Mtnr1a
Mto1
Mtr
Mtrex
Mtrnr2l4
Mtrr
Mttp
Mtx1
Mtx2
Muc20-ot1
Muc3a
Mus81
Mvb12a
Mvd
Mvk
Mxd3
Myb
Mycl
Mycn
Mycnos
Myef2
Myeov
Myh14
Myh15
Myh7b
Myl12a
Myl5
Myl6b
Mylk
Mylk2
Mylpf
Mynn
Myo18b
Myo19
Myo1a
Myo1c
Myo1e
Myo1f
Myo3b-as1
Myo5a
Myo5b
Myo7b
Myo9b
Myocos
Myom2
Myoslid
Myot
Mypn
Myrfl
Myt1l
Mzf1-as1
Mzt2b
NA
Naa10
Naa20
Naa35
Naa38
Naa40
Naaa
Nabp2
Nacc2
Nadk2
Nagpa-as1
Nampt
Nanos3
Nap1l4
Napa-as1
Napg
Napsb
Nat10
Nav1
Nav2-as1
Naxd
Nbeal1
Nbeap1
Nbn
Nbr1
Nbr2
Ncam1
Ncam2
Ncapd2
Ncapg2
Ncaph2
Ncbp1
Ncdn
Nck1
Nck2
Nckap1l
Ncln
Ncoa2
Ncoa4
Ncoa7
Ncor1
Ncstn
Ndc80
Ndel1
Ndor1
Ndrg4
Ndufa3
Ndufa5
Ndufa6-dt
Ndufa7
Ndufa9
Ndufaf2
Ndufaf3
Ndufaf4
Ndufaf4p1
Ndufaf4p4
Ndufaf5
Ndufaf6
Ndufaf7
Ndufaf8
Ndufb3
Ndufb5
Ndufb6
Ndufb9
Ndufc2-kctd14
Ndufs3
Ndufs4
Ndufs5
Ndufs6
Ndufs7
Ndufs8
Ndufv1
Ndufv3
Nebl
Necab2
Necap1
Necap1p2
Nedd1
Nedd4l
Nedd8
Nedd8-mdp1
Nedd9
Nefl
Neil3
Nek10
Nek11
Nek3
Nelfb
Nemf
Nepro
Neto2
Neu3
Neurl1-as1
Neurl4
Nexn
Nf1
Nf2
Nfatc3
Nfe2l1
Nfe2l3
Nfe4
Nfia
Nfib
Nfic
Nfkbib
Nfkbie
Nfkbil1
Nfx1
Nfyc
Ngdn
Ngly1
Nhlrc2
Nhlrc3
Nicn1
Nid2
Nif3l1
Nifk
Nifkp3
Nifkp6
Nip7
Nipa2
Nipal2
Nipsnap1
Nipsnap2
Nkapd1
Nkd2
Nkiras2
Nktr
Nkx6-3
Nle1
Nlgn1
Nlgn2
Nlk
Nlrc5
Nlrp4
Nlrp6
Nmb
Nme1
Nme1-nme2
Nme8
Nmi
Nmnat1
Nmral2p
Nmrk1
Nmt1
Nnmt
Noc2lp1
Noc4l
Noct
Nodal
Nol12
Nol4
Nol7
Nol8
Nolc1
Nop53
Nop9
Nos1
Notch2
Nox1
Noxa1
Npc1
Npipb2
Npipb8
Npl
Npm1p29
Npm1p30
Npm1p34
Npr1
Nptn-it1
Npw
Nqo1
Nr1h2
Nr1h3
Nr1i2
Nr2f1
Nr2f2-as1
Nrbf2
Nrcam
Nrir
Nrl
Nrm
Nrn1l
Nrxn2
Nsa2
Nsd3
Nsdhl
Nsfl1c
Nsmaf
Nsmce1
Nsmce2
Nsrp1
Nsun3
Nsun6
Nt5c3b
Nt5dc1
Ntan1
Ntmt1
Ntng1
Ntrk3
Nubp2
Nubpl
Nucb2
Nudc
Nudcd2
Nudt12
Nudt19p5
Nudt9
Nuf2
Numa1
Numbl
Nup107
Nup188
Nup205
Nup210l
Nup214
Nup37
Nup50
Nup58
Nup85
Nup88
Nup93
Nupl2
Nutm1
Nutm2b-as1
Nvl
Nxf1
Nxpe3
Nxt2
Nyx
Oat
Oaz3
Obsl1
Ociad1
Ocm2
Ocrl
Odf2
Odf2l
Odf3l2
Odr4
Ofd1
Oga
Ogdh
Ogfod1p1
Ogfod2
Oit3
Olah
Oma1
Omg
Onecut2
Oosp1p2
Opa1
Or10a4
Or10n1p
Or10t2
Or11g1p
Or11h4
Or11h6
Or13a1
Or2a2
Or2a7
Or2ag2
Or2b11
Or2f2
Or2t10
Or2t3
Or3b1p
Or4d7p
Or4d9
Or4k17
Or4x1
Or51a7
Or51g1
Or51j1
Or51r1p
Or52i2
Or52k1
Or52m1
Or56a3
Or56a5
Or56b2p
Or5j7p
Or5v1
Or6d1p
Or6e1p
Or6k6
Or7a10
Or7a1p
Or7e23p
Or7g15p
Or8a1
Or8a2p
Or8b2
Or8b3
Or8j1
Or8j2
Or8r1p
Or9h1p
Or9m1p
Orc2
Orc3
Orc4
Ormdl2
Os9
Osbpl1a
Osbpl8
Osbpl9
Oser1-dt
Osgep
Osgepl1-as1
Osgin1
Ostc
Ostf1
Otoa
Otof
Otub1
Otud4
Otud5
Otud6b
Otulin
Ovaal
Ovch2
Oxnad1
Oxsr1
P2rx3
P2rx4
P2rx5
P2ry6
P3h3
P4ha2
P4htm
Pa2g4p1
Paaf1
Pabpc1
Pabpc1l2a
Pabpc4
Pabpn1
Pacrg
Pacrgl
Pacs1
Pacs2
Pacsin3
Padi4
Pag1
Page5
Paip1
Pak1
Pak2
Pak4
Palb2
Palm
Pandar
Panx2
Papln
Papola
Papss2
Paqr5
Pard3
Pard3b
Park7
Parn
Parp14
Parp2
Parp9
Parpbp
Part1
Parvg
Patj
Paupar
Pawrp1
Pax6
Pax8
Pax9
Pbld
Pbrm1
Pbxip1
Pca3
Pcare
Pcat14
Pcat7
Pcbp1
Pcbp1-as1
Pcbp2
Pcbp3
Pccb
Pcdhb16
Pced1b
Pced1b-as1
Pcgf5
Pcif1
Pcm1
Pcmtd1
Pcmtd1p3
Pcmtd1p7
Pcna
Pcnp
Pcnt
Pcnx2
Pcnx3
Pcnx4
Pcolce2
Pcoth
Pcp2
Pcsk4
Pcsk6
Pcsk6-as1
Pcyox1l
Pdcd11
Pdcd2
Pdcd6
Pdcd6ip
Pdcl3p3
Pde11a
Pde12
Pde4d
Pde7a
Pdha1
Pdhb
Pdhx
Pdia3p1
Pdia4
Pdia5
Pdik1l
Pdk2
Pdlim1
Pdlim3
Pdlim5
Pdpr
Pds5a
Pdxk
Pdzk1ip1
Pdzph1p
Peak1
Pecam1
Pelp1
Pes1
Pet100
Pex1
Pex13
Pex14
Pex19
Pex3
Pf4
Pfas
Pfdn4
Pfdn5
Pfdn6
Pfkfb3
Pfkm
Pfn1
Pfn1p1
Pga3
Pgap2
Pgbd1
Pgbd2
Pgc
Pglyrp2
Pgs1
Phactr1
Phactr2
Phactr2p1
Phax
Phc3
Phf10
Phf14
Phf20l1
Phf21a
Phf23
Phf7
Phgdh
Phka1p1
Phkb
Phkg2
Phldb1
Phlpp1
Phlpp2
Phpt1
Phrf1
Phtf1
Phtf2
Phykpl
Pi4k2a
Pias2
Pias4
Pibf1
Picalm
Pick1
Pigb
Pigg
Pigh
Pigl
Pigt
Pih1d2
Pik3c2a
Pik3c3
Pik3ca
Pik3cd-as2
Pik3r1
Pin4
Pincr
Pinlyp
Pip4k2c
Pip5k1a
Pip5kl1
Pir
Pithd1
Pitpna
Pitpna-as1
Pitpnc1
Pkd2l1
Pkib
Pkig
Pkn2
Pla1a
Pla2g4c
Pla2g4e
Pla2g4e-as1
Pla2r1
Plac8
Plb1
Plcb1
Plcg2
Pld1
Pld2
Pld3
Pld5
Plec
Plekha2
Plekha5
Plekhb2
Plekhg1
Plekhg2
Plekhg6
Plekhm1
Plet1
Plk3
Plpp1
Plppr3
Pls1
Pls1-as1
Plscr1
Plscr2
Plxdc1
Plxna1
Plxna2
Pmpca
Pmpcb
Pms1
Pms2cl
Pnkd
Pnkp
Pnlip
Pno1
Pnpla1
Pnpla5
Pnpla6
Pnpo
Pnpt1p2
Poc1b-galnt4
Pofut1
Pola1
Pola2
Polb
Pold3
Poldip3
Pole
Polhp1
Poli
Polk
Polr2c
Polr2k
Polr3b
Polr3d
Polr3f
Polr3g
Pom121
Pomgnt2
Pomp
Pomt2
Pop1
Pop4
Popdc2
Por
Porcn
Pot1-as1
Pou2af1
Pou5f1p6
Pou6f2
Ppan
Ppan-p2ry11
Ppara
Ppfia3
Pphln1
Ppiap3
Ppiap35
Ppiap44
Ppiap46
Ppiap81
Ppie
Ppiel
Ppig
Ppih
Ppil1
Ppil2
Ppil6
Ppip5k2
Ppm1b
Ppp1r10
Ppp1r11
Ppp1r11p2
Ppp1r12a
Ppp1r12b
Ppp1r13b
Ppp1r2p2
Ppp1r37
Ppp1r7
Ppp2cb
Ppp2r1a
Ppp2r2a
Ppp2r2b
Ppp2r2d
Ppp2r5b
Ppp2r5c
Ppp3cb
Ppp3cb-as1
Ppp4c
Ppp4r1
Ppp4r1-as1
Ppp4r3b
Ppp4r4
Ppp6r3
Pprc1
Ppt2
Ppt2-egfl8
Ppwd1
Pqlc2
Pramef30p
Prc1
Prcc
Prcp
Prdm1
Prdm10
Prdm5
Prdx2p1
Prdx5
Prdx6
Prelid1
Prelid2
Prepl
Prickle4
Prim2
Prkab1
Prkab2
Prkaca
Prkacb
Prkag1
Prkag2
Prkar2a
Prkch
Prkcq-as1
Prkcz-as1
Prkn
Prkrip1
Prmt1
Prmt3
Prmt5
Prmt5-as1
Prmt7
Prnp
Prom2
Proser3
Prpf18
Prpf19
Prpf3
Prpf31
Prpf38a
Prpf38b
Prpf40a
Prpf40b
Prpsap2
Prr11
Prr13p1
Prr13p4
Prr3
Prr5
Prr5-arhgap8
Prr5l
Prrc2b
Prrc2c
Prrg2
Prss23
Prss3
Prss55
Prtg
Prune2
Psca
Psd3
Psd4
Psip1
Psma1
Psma4
Psma6
Psmb3
Psmb4
Psmb6
Psmb7
Psmc1
Psmc2
Psmc4
Psmc5
Psmd1
Psmd11
Psmd13
Psmd14
Psmd3
Psmd4
Psmd6
Psmd7
Psmd9
Psme3
Psmf1
Psmg2
Psmg3
Psmg3-as1
Psors1c3
Psph
Pstk
Ptbp1
Ptcd2
Ptcd3
Ptchd3p1
Ptdss1
Ptdss2
Ptenp1
Ptges3l-aarsd1
Ptk2
Ptk2b
Ptov1
Ptp4a1p6
Ptp4a2
Ptpmt1
Ptpn11
Ptpn12
Ptpn13
Ptpn14
Ptpn22
Ptpn23
Ptpn4
Ptpn5
Ptprb
Ptprc
Ptprn
Ptprq
Ptprr
Ptrh1
Puf60
Pum2
Pura
Purpl
Pus1
Pus10
Pus7l
Pvt1
Pwp1
Pxmp2
Pxn-as1
Pyy2
Qars
Qki
Qpct
Qpctl
Qrich1
Qrsl1
Qser1
Qsox1
Qtrt1
Qtrt2
Rab11a
Rab11ap1
Rab11b
Rab14
Rab18
Rab1b
Rab27a
Rab28
Rab29
Rab30
Rab31
Rab33b
Rab3gap1
Rab3gap2
Rab42
Rab4a
Rab5b
Rab5if
Rab6a
Rabep2
Rabepk
Rabgap1
Rabgef1
Rabggtb
Rabl3
Rac3
Rad17
Rad1p2
Rad50
Rad51ap1
Rad51b
Rad51c
Rad54l
Rad9a
Rad9b
Rae1
Rag2
Ralbp1
Ralgapa1
Raly
Ranbp1
Ranbp2
Rap1a
Rap1b
Rap1gap2
Rap2a
Rap2b
Rap2c
Rapgef2
Rapgef5
Rapgef6
Rara
Rarres2p9
Rarres3
Rars
Rars2
Rasa2-it1
Rasa4
Rasgef1b
Rasgrp1
Rassf1
Rassf5
Rassf8
Raver1
Rbbp4
Rbbp4p2
Rbbp8
Rbfa
Rbfox1
Rbfox2
Rbfox3
Rbks
Rbl1
Rbm14
Rbm14-rbm4
Rbm15
Rbm17
Rbm25
Rbm28
Rbm3
Rbm33
Rbm34
Rbm39
Rbm42
Rbm45
Rbm47
Rbm48
Rbm5
Rbm6
Rbm7
Rbms3
Rbmx
Rbmxl3
Rbpj
Rbsn
Rbx1
Rc3h1
Rc3h2
Rcan3
Rcbtb1
Rcc1
Rcc1l
Rcc2p4
Rce1
Rchy1
Rcor3
Rdh12
Rdh13
Rdx
Reep1
Reep5
Relch
Repin1
Rer1
Rere
Rere-as1
Resf1
Resp18
Retreg2
Retreg3
Rev3l
Rexo5
Rf00003
Rf00004
Rf00006
Rf00012
Rf00017
Rf00019
Rf00026
Rf00066
Rf00090
Rf00096
Rf00100
Rf00156
Rf00212
Rf00275
Rf00322
Rf00402
Rf00407
Rf00416
Rf00418
Rf00554
Rf00560
Rf00566
Rf00568
Rf01210
Rf01225
Rf01233
Rf01877
Rf01882
Rf01883
Rf01946
Rf01974
Rf01992
Rf02110
Rf02122
Rf02124
Rf02125
Rf02160
Rf02174
Rf02175
Rf02176
Rf02179
Rf02193
Rf02216
Rf02217
Rf02220
Rf02271
Rfc1
Rfc3
Rfc5
Rfesd
Rfpl1s
Rft1
Rftn2
Rfx3
Rfx3-as1
Rfxank
Rgl1
Rgs12
Rgs20
Rgs22
Rgs3
Rhbdd1
Rhce
Rhebl1
Rhoq
Rhoqp1
Rhot1
Rhot2
Rhpn1-as1
Ric1
Ric8b
Rif1
Rilpl1
Rimklbp1
Rims1
Rin1
Rin3
Ring1
Rint1
Ripk2
Ripor2
Rit1
Rmc1
Rmdn1
Rmdn3
Rmnd5b
Rn7sk
Rn7skp114
Rn7skp116
Rn7skp123
Rn7skp167
Rn7skp175
Rn7skp178
Rn7skp179
Rn7skp205
Rn7skp230
Rn7skp243
Rn7skp269
Rn7skp37
Rn7skp39
Rn7skp62
Rn7sl11p
Rn7sl145p
Rn7sl2
Rn7sl282p
Rn7sl296p
Rn7sl3
Rn7sl302p
Rn7sl303p
Rn7sl304p
Rn7sl308p
Rn7sl316p
Rn7sl326p
Rn7sl350p
Rn7sl354p
Rn7sl408p
Rn7sl447p
Rn7sl459p
Rn7sl487p
Rn7sl502p
Rn7sl509p
Rn7sl535p
Rn7sl541p
Rn7sl542p
Rn7sl549p
Rn7sl607p
Rn7sl633p
Rn7sl63p
Rn7sl654p
Rn7sl675p
Rn7sl697p
Rn7sl756p
Rn7sl761p
Rn7sl776p
Rn7sl784p
Rn7sl788p
Rn7sl817p
Rn7sl832p
Rn7sl93p
Rn7sl98p
Rna5-8sp7
Rna5sp108
Rna5sp122
Rna5sp153
Rna5sp196
Rna5sp202
Rna5sp218
Rna5sp227
Rna5sp239
Rna5sp245
Rna5sp264
Rna5sp28
Rna5sp282
Rna5sp290
Rna5sp34
Rna5sp342
Rna5sp344
Rna5sp360
Rna5sp404
Rna5sp431
Rna5sp435
Rna5sp450
Rna5sp473
Rna5sp495
Rna5sp511
Rna5sp531
Rna5sp534
Rna5sp90
Rnaseh1-as1
Rnaseh2a
Rnaseh2b
Rnaseh2c
Rnasek
Rnasek-c17orf49
Rnaset2
Rnd3
Rnf11
Rnf121
Rnf123
Rnf139
Rnf141
Rnf146
Rnf151
Rnf167
Rnf181
Rnf185
Rnf187
Rnf19b
Rnf212b
Rnf214
Rnf217
Rnf225
Rnf26
Rnf40
Rnf43
Rnf5
Rnf6
Rnf7
Rnft1
Rnft2
Rnh1
Rnmt
Rnpc3
Rnu1-133p
Rnu12
Rnu1-2
Rnu12-2p
Rnu1-30p
Rnu1-55p
Rnu1-62p
Rnu1-77p
Rnu1-85p
Rnu2-2p
Rnu2-30p
Rnu2-45p
Rnu2-51p
Rnu2-68p
Rnu4-11p
Rnu4-18p
Rnu4-31p
Rnu4-49p
Rnu4-65p
Rnu4-6p
Rnu4-83p
Rnu4-8p
Rnu4atac
Rnu4atac11p
Rnu4atac13p
Rnu4atac15p
Rnu5b-1
Rnu5e-3p
Rnu5e-4p
Rnu5f-1
Rnu6-1
Rnu6-1000p
Rnu6-1012p
Rnu6-103p
Rnu6-1080p
Rnu6-1091p
Rnu6-1106p
Rnu6-1136p
Rnu6-1137p
Rnu6-1138p
Rnu6-1145p
Rnu6-1151p
Rnu6-1154p
Rnu6-1176p
Rnu6-1187p
Rnu6-1196p
Rnu6-1207p
Rnu6-1245p
Rnu6-1255p
Rnu6-1276p
Rnu6-1283p
Rnu6-1288p
Rnu6-1311p
Rnu6-1321p
Rnu6-135p
Rnu6-140p
Rnu6-168p
Rnu6-176p
Rnu6-199p
Rnu6-19p
Rnu6-2
Rnu6-218p
Rnu6-226p
Rnu6-252p
Rnu6-262p
Rnu6-271p
Rnu6-299p
Rnu6-29p
Rnu6-319p
Rnu6-321p
Rnu6-337p
Rnu6-370p
Rnu6-378p
Rnu6-383p
Rnu6-406p
Rnu6-416p
Rnu6-431p
Rnu6-436p
Rnu6-466p
Rnu6-487p
Rnu6-510p
Rnu6-535p
Rnu6-548p
Rnu6-556p
Rnu6-558p
Rnu6-601p
Rnu6-610p
Rnu6-642p
Rnu6-650p
Rnu6-652p
Rnu6-653p
Rnu6-677p
Rnu6-722p
Rnu6-740p
Rnu6-743p
Rnu6-746p
Rnu6-768p
Rnu6-774p
Rnu6-792p
Rnu6-793p
Rnu6-8
Rnu6-807p
Rnu6-83p
Rnu6-851p
Rnu6-86p
Rnu6-881p
Rnu6-889p
Rnu6-903p
Rnu6-910p
Rnu6-917p
Rnu6-918p
Rnu6-933p
Rnu6-950p
Rnu6-951p
Rnu6-972p
Rnu6-97p
Rnu6-990p
Rnu6-999p
Rnu7-119p
Rnu7-120p
Rnu7-27p
Rnu7-48p
Rnu7-62p
Rnu7-84p
Rnu7-96p
Rnvu1-14
Rnvu1-15
Rnvu1-19
Rnvu1-4
Rnvu1-6
Rnvu1-7
Rny1p6
Ro60
Rock2
Rom1
Romo1
Ropn1l
Ropn1l-as1
Ror2
Rora-as1
Rp1
Rpa2p3
Rpain
Rpap3
Rpe
Rpf2
Rpf2p1
Rpgrip1l
Rpl10p15
Rpl10p17
Rpl11
Rpl13
Rpl13a
Rpl14
Rpl17
Rpl17-c18orf32
Rpl17p26
Rpl17p44
Rpl18
Rpl18ap2
Rpl18p10
Rpl19
Rpl19p14
Rpl19p18
Rpl21
Rpl21p111
Rpl21p132
Rpl21p136
Rpl21p6
Rpl22p3
Rpl23ap29
Rpl23ap37
Rpl23ap64
Rpl23ap82
Rpl23ap93
Rpl23ap95
Rpl26l1
Rpl27
Rpl27a
Rpl27ap8
Rpl31
Rpl31p33
Rpl32p14
Rpl34
Rpl35a
Rpl36
Rpl36a
Rpl36a-hnrnph2
Rpl36ap43
Rpl38
Rpl4
Rpl41p5
Rpl5
Rpl6p30
Rpl7a
Rpl7l1
Rpl7p10
Rpl7p4
Rpl7p5
Rpl9
Rpl9p16
Rplp2
Rpn1
Rpp14
Rpp30
Rprd1b
Rps12
Rps15
Rps16p8
Rps17p1
Rps18
Rps21
Rps24
Rps24p13
Rps26
Rps26p5
Rps27
Rps27a
Rps28
Rps29
Rps29p14
Rps29p16
Rps29p21
Rps3
Rps3a
Rps3ap12
Rps6ka1
Rps6ka2
Rps6ka5
Rps6kb1
Rps6kb2
Rps6kc1
Rps6p8
Rps7
Rps8
Rpsa
Rpsap28
Rpsap31
Rpsap38
Rpsap5
Rpsap65
Rptor
Rpusd2
Rreb1
Rrm1
Rrnad1
Rrp1
Rrp12
Rrp15
Rsad1
Rsf1
Rsl24d1p1
Rsl24d1p2
Rspry1
Rsrc2
Rtbdn
Rtca
Rtca-as1
Rtel1
Rtel1-tnfrsf6b
Rtf1
Rtf2
Rtn2
Rtraf
Rttn
Rufy1
Rufy3
Rundc1
Runx1t1
Ruvbl1
Ruvbl2
Rwdd1
Rwdd2b
Rwdd4p1
Rxylt1
Ryr3
S100pbp
S100z
S1pr4
Sac3d1
Safb
Samd10
Samd4b
Samhd1
Samm50
Sap18
Sap30bp
Sar1a
Sart1
Sat1
Satb2
Saxo1
Sbdsp1
Sbf2-as1
Scaf1
Scaf11
Scai
Scamp5
Scaper
Scarna1
Scarna13
Scarna16
Scarna2
Scarna21b
Scin
Scml4
Scn2a
Scn8a
Scn9a
Scnm1
Scoc
Scp2
Scpep1
Scrn1
Scrn3
Sdcbp2-as1
Sdcbpp2
Sdccag3p2
Sdccag8
Sdhaf2
Sdhaf3
Sdhap1
Sdhc
Sdhd
Sdk1
Sdr16c6p
Sec11c
Sec13
Sec13p1
Sec14l1
Sec14l2
Sec22a
Sec22c
Sec23a-as1
Sec23b
Sec23ip
Sec24ap1
Sec24c
Sec31b
Sec61a1
Sec61b
Sec62
Sec63
Secisbp2
Secisbp2l
Selenoh
Selenoi
Selenok
Selenoo
Selenop
Selplg
Sem1
Sema3a
Sema6a
Senp2
Senp3
Senp3-eif4a1
Senp5
Senp6
Senp7
Senp8
Sepsecs-as1
Sept1
Sept11
Sept4
Sept4-as1
Sept7-as1
Sept9
Serinc3
Serinc5
Serp1
Serpinb9p1
Serpind1
Serpine2
Serping1
Serpini1
Serpini2
Sertad2
Sesn1
Sesn3
Setbp1
Setd1a
Setd5
Setd6
Setdb1
Setdb2
Sf3b2
Sf3b3
Sfi1
Sfmbt1
Sfswap
Sft2d1
Sft2d3
Sfxn4
Sfxn5
Sgk2
Sgk3
Sgo2
Sgpl1
Sgsm2
Sh2b1
Sh2d2a
Sh2d3c
Sh2d4a
Sh2d6
Sh2d7
Sh3bgr
Sh3bp5
Sh3glb1
Sh3tc1
Sh3tc2-dt
Sh3yl1
Shcbp1
Shisa2
Shisa5
Shkbp1
Shld2
Shld3
Shoc2
Shq1
Siglec14
Siglec9
Siglecl1
Sik3
Sin3a
Sin3b
Sipa1l1
Sirpb1
Sirpb2
Sirt1
Sirt2
Sirt4
Siva1
Ska1
Skap1
Skap2
Skiv2l
Skp2
Sla
Slain2
Slc11a2
Slc12a2
Slc12a6
Slc12a8
Slc12a9-as1
Slc13a1
Slc16a1
Slc16a10
Slc16a6
Slc16a9
Slc18b1
Slc19a3
Slc1a5
Slc20a1
Slc22a11
Slc22a15
Slc24a1
Slc25a12
Slc25a15p3
Slc25a19
Slc25a26
Slc25a27
Slc25a3
Slc25a30-as1
Slc25a36
Slc25a4
Slc25a40
Slc25a41
Slc25a42
Slc25a44
Slc25a46
Slc26a4
Slc26a4-as1
Slc26a7
Slc27a1
Slc27a5
Slc2a1
Slc2a11
Slc2a14
Slc2a3
Slc2a8
Slc30a5
Slc30a6
Slc30a7
Slc30a8
Slc30a9
Slc31a1
Slc34a1
Slc34a3
Slc35a1
Slc35a3
Slc35a4
Slc35a5
Slc35b4
Slc35c2
Slc35e2a
Slc35e2b
Slc35g2
Slc35g4
Slc36a1
Slc36a3
Slc38a6
Slc39a11
Slc39a12
Slc39a13
Slc39a4
Slc39a7
Slc39a8
Slc39a9
Slc3a2
Slc40a1
Slc41a1
Slc41a3
Slc43a1
Slc43a2
Slc44a1
Slc44a3-as1
Slc44a4
Slc46a1
Slc48a1
Slc49a4
Slc4a1ap
Slc4a4
Slc4a8
Slc50a1
Slc52a2
Slc5a11
Slc6a12
Slc6a19
Slc6a4
Slc6a6
Slc8a1-as1
Slc9a3r2
Slc9a6
Slc9b2
Slco1a2
Slco1b3
Slco2b1
Slf1
Slfn11
Slfn13
Slirp
Slmap
Slpi
Smad5
Smad7
Smarca2
Smarcad1
Smarcc2
Smarcd3
Smarce1p5
Smc2
Smc4
Smco3
Smg1
Smg1p6
Smg7
Smg8
Smim14
Smim15-as1
Smim19
Smim20
Smim22
Smim23
Smim24
Smim25
Smim26
Smim27
Smim29
Smim3
Smim40
Smim9
Smoc1
Smox
Smpd4
Smtn
Smurf1
Smurf2
Smyd1
Smyd3
Snai3-as1
Snap23
Snap23p1
Snap29
Snap47
Snapc2
Sncg
Snd1
Sned1
Snhg10
Snhg11
Snhg17
Snhg20
Snhg21
Snhg25
Snhg26
Snhg29
Snhg3
Snhg9
Snip1
Snora11g
Snora13
Snora16b
Snora1b
Snora22b
Snora33
Snora48b
Snora50c
Snora52
Snora58b
Snora6
Snora70b
Snora71c
Snora71e
Snora73a
Snora78
Snord100
Snord101
Snord104
Snord105
Snord118
Snord12
Snord12b
Snord12c
Snord13
Snord14c
Snord14d
Snord15a
Snord19b
Snord19c
Snord2
Snord24
Snord32a
Snord33
Snord34
Snord35a
Snord36b
Snord3d
Snord3h
Snord45a
Snord45c
Snord46
Snord48
Snord49a
Snord49b
Snord55
Snord58c
Snord68
Snord69
Snord93
Snrnp27
Snrnp35
Snrnp70
Snrpa
Snrpb2
Snrpc
Snrpd1
Snrpd2
Snrpd3
Snrpe
Snrpep5
Snrpf
Snrpgp18
Sntg2
Snupn
Snx1
Snx12
Snx16
Snx17
Snx2
Snx24
Snx25
Snx29
Snx29p2
Snx31
Snx4
Snx5
Socs4
Son
Sorbs1
Sorbs2
Sos1
Sos2
Sox2-ot
Sox5
Sox6
Sp1
Sp2
Sp2-as1
Spa17
Spaca9
Spag16
Spag17
Spag5
Spag5-as1
Sparc
Spart-as1
Spata13
Spata17
Spata3-as1
Spata4
Spata5l1
Spata7
Spatc1
Spc25
Spcs1
Spcs2
Spdl1
Spdya
Specc1p1
Spg11
Spg7
Sphk1
Sphk2
Spin1
Spin2b
Spink5
Spire1
Spns1
Spopl
Spp1
Sppl2b
Sprtn
Spta1
Sptan1
Sptbn4
Sptlc1
Spty2d1os
Sqle
Sqstm1
Srcin1
Srd5a1
Srd5a3
Srd5a3-as1
Srebf1
Srebf2
Srfbp1
Srgap2
Srgn
Srp14-as1
Srp19
Srp54
Srp68
Srp72
Srp9
Srpk1
Srrd
Srrm1
Srrm2
Srrm5
Srrt
Srsf11
Srsf3
Srsf4
Srsf7
Ss18l1
Ss18l2
Ssbp1
Ssbp2
Ssbp4
Ssc4d
Ssmem1
Ssna1
Ssr1
Ssr1p2
Ssr2
Ssr3
Ssr4
Sssca1
Ssx1
Ssx6p
Ssxp3
St13
St13p19
St13p21
St3gal1
St3gal5
St6gal1
St6galnac1
St7-as1
St8sia6-as1
Stag1
Stag2
Stag3l4
Stam
Stambp
Stard3
Stard3nl
Stard9
Stat1
Stat3
Stat6
Stau2
Steap4
Stk16
Stk17b
Stk19
Stk31
Stk35
Stk36
Stk4-as1
Stkld1
Stmp1
Stra6
Stradb
Strap
Strn
Strn3
Strn4
Stt3a
Stx16
Stx16-npepl1
Stx17
Stx18-as1
Stx4
Stx5
Stx8
Stxbp1
Stxbp5
Sucla2
Suco
Suds3p1
Sugct
Sugt1
Sugt1p3
Sulf2
Sult1a2
Sult2b1
Sun2
Supt5h
Supt6h
Supv3l1
Surf2
Suv39h1
Sv2c
Svil
Swap70
Swi5
Syap1
Sybu
Sycp2
Syk
Syne1
Syne3
Syngap1
Syngr2
Synj2
Synj2bp-cox16
Synpo
Synrg
Sys1
Sys1-dbndd2
Syt12
Syt14
Syt17
Sytl2
Szrd1
Szt2
Taar9
Tac3
Tacc1
Tacc2
Tacc3
Taco1
Tada2b
Taf1
Taf11
Taf15
Taf1a-as1
Taf1d
Taf8
Taf9
Taf9b
Tagln2
Taldo1
Tanc1
Tango6
Tank
Taok1
Tap2
Tapbp
Tarbp1
Tardbp
Tars
Tars2
Tarsl2
Tas1r1
Tas2r2p
Tasor
Tatdn3
Tax1bp1
Tbc1d12
Tbc1d13
Tbc1d14
Tbc1d15
Tbc1d16
Tbc1d17
Tbc1d19
Tbc1d22a
Tbc1d22b
Tbc1d23
Tbc1d28
Tbc1d32
Tbc1d5
Tbc1d7
Tbcb
Tbccd1
Tbcd
Tbce
Tbck
Tbk1
Tbl1x
Tbl1xr1
Tbl1xr1-as1
Tbl3
Tbp
Tbpl1
Tbpl2
Tbxas1
Tcaim
Tcea1p2
Tcea2
Tcea3
Tceanc
Tceanc2
Tcerg1
Tcf12
Tcf4-as1
Tcf7l2
Tchp
Tcl6
Tcn1
Tcn2
Tcp11l2
Tctn1
Tctn2
Tdg
Tdgf1p4
Tdh
Tdp1
Tdrd3
Tdrd9
Tdrkh
Tead1
Tecpr1
Tecta
Tedc1
Tekt5
Telo2
Tenm4
Tent2
Terb1
Terf1
Terf2ip
Tes
Tesk1
Tex14
Tex2
Tex36
Tex38
Tex41
Tex45
Tfam
Tfb1m
Tfrc
Tg
Tgfb2
Tgfbr3
Tgif1
Tgm5
Tgs1
Thada
Thap2
Thap4
Thap6
Thap7-as1
Thap9-as1
Thbs4
Them4
Thg1l
Thoc1
Thoc5
Thrap3
Thrb-as1
Thtpa
Thumpd1
Tia1
Tial1
Tiam2
Tigd5
Tigit
Timm10b
Timm21
Timm23b
Timm29
Timm50
Timm8b
Timm9p2
Timmdc1
Tinagl1
Tjap1
Tjp2
Tk2
Tkfc
Tle4
Tlk2
Tln2
Tlnrd1
Tlr7
Tm2d1
Tm6sf1
Tm9sf1
Tm9sf2
Tm9sf4
Tma16
Tma7
Tmc1
Tmc4
Tmcc1
Tmcc2
Tmco1
Tmco1-as1
Tmco5a
Tmed2
Tmem102
Tmem104
Tmem106a
Tmem106b
Tmem107
Tmem108
Tmem126a
Tmem126b
Tmem129
Tmem131l
Tmem132a
Tmem132d-as2
Tmem134
Tmem138
Tmem140
Tmem147
Tmem14b
Tmem14c
Tmem155
Tmem156
Tmem161b-as1
Tmem164
Tmem167b
Tmem17
Tmem175
Tmem179b
Tmem183a
Tmem184c
Tmem19
Tmem198
Tmem198b
Tmem199
Tmem205
Tmem208
Tmem209
Tmem212
Tmem220
Tmem222
Tmem223
Tmem241
Tmem242
Tmem248
Tmem251
Tmem260
Tmem262
Tmem263
Tmem268
Tmem273
Tmem30a
Tmem33
Tmem35a
Tmem37
Tmem38a
Tmem39a
Tmem40
Tmem44-as1
Tmem45b
Tmem64
Tmem69
Tmem70
Tmem79
Tmem86a
Tmem87b
Tmem88b
Tmem91
Tmem9b-as1
Tmlhe
Tmod3
Tmpo
Tmpo-as1
Tmpop2
Tmprss11f
Tmprss13
Tmprss5
Tmsb4x
Tmsb4xp2
Tmtc1
Tmub1
Tmub2
Tmx2
Tmx2-ctnnd1
Tnc
Tnfaip3
Tnfrsf10b
Tnfrsf11a
Tnfrsf17
Tnfrsf8
Tnfrsf9
Tnik
Tnks
Tnni3
Tnpo1
Tnpo3
Tnrc6a
Tnrc6b
Tns1
Tns3
Togaram1
Tom1
Tomm22
Tomm40l
Tomm5
Tomm6
Tomm7
Tonsl
Top3a
Topbp1
Tor1aip1
Tox4
Tp53bp1
Tp53i3
Tpcn1
Tpd52
Tpd52l1
Tpd52l2
Tpgs1
Tph1
Tpi1p2
Tpm1
Tpm2
Tpm3
Tpm3p1
Tpm3p2
Tpm3p7
Tpm4
Tpo
Tpp2
Tpr
Tprkbp2
Tprxl
Tpsb2
Tpt1-as1
Tpte2p1
Tptep1
Tptep2
Traf3ip2-as1
Traf4
Traf5
Trafd1
Traj5
Trak1
Trak2
Tram1
Trappc10
Trappc12
Trappc13
Trappc2b
Trappc2l
Trappc4
Trappc6b
Trav23dv6
Trav4
Trbc2
Trbv1
Trbv14
Trbv25or9-2
Trbv26or9-2
Trbv27
Trbv29-1
Trbv29or9-2
Trdc
Trdmt1
Treh
Trem1
Treml4
Trex1
Trhr
Trim14
Trim16l
Trim17
Trim2
Trim22
Trim25
Trim33
Trim37
Trim41
Trim43cp
Trim46
Trim52-as1
Trim55
Trim59
Trim67
Trim69
Trio
Trip13
Trip4
Trip6
Triqk
Trmt10a
Trmt10c
Trmt13
Trmt44
Trmu
Trnau1ap
Tro
Troap
Trpv2
Trpv4
Trpv5
Trub1
Tsc1
Tsc2
Tsc22d1
Tsen15
Tsfm
Tsn
Tsnax
Tsnax-disc1
Tsnaxip1
Tspan1
Tspan10
Tspan12
Tspan4
Tspan7
Tspear-as2
Tssc2
Tssc4
Tssk4
Ttc1
Ttc13
Ttc14
Ttc17
Ttc19
Ttc23
Ttc26
Ttc3
Ttc31
Ttc36
Ttc37
Ttc4
Ttc7b
Ttc9b
Ttc9c
Ttf2
Ttll4
Ttll5
Ttll6
Ttll7
Ttll7-it1
Ttn
Ttn-as1
Ttr
Ttyh1
Tuba1c
Tuba4a
Tuba4b
Tubb
Tube1
Tubgcp3
Tubgcp5
Tug1
Tulp2
Tusc3
Tut4
Tvp23b
Tvp23bp2
Twnk
Txlna
Txlng
Txndc12
Txndc15
Txndc17
Txndc9
Txnl1
Txnrd1
Txnrd3
Tyro3
Tyw1
Tyw3
U2surp
U91324.1
Uba2
Uba3
Uba5
Uba52
Ubap1
Ubap2
Ubap2l
Ubash3a
Ubash3b
Ubb
Ubd
Ube2a
Ube2b
Ube2c
Ube2d2
Ube2d3
Ube2d4
Ube2e2
Ube2e3
Ube2f
Ube2f-scly
Ube2h
Ube2i
Ube2l3
Ube2l5
Ube2m
Ube2q2p9
Ube2r2-as1
Ube2v1p15
Ube2v2
Ube2z
Ube3a
Ube3b
Ube3c
Ube4a
Ube4b
Ubfd1
Ubiad1
Ubl4a
Ubl5
Ublcp1
Ubn1
Ubr2
Ubr3
Ubr5
Ubr7
Ubtfl6
Ubxn1
Ubxn2a
Ubxn4
Ubxn7
Ubxn8
Uchl1
Uchl5
Ucma
Ufc1
Ufm1
Uggt1
Ugt2a3
Ugt2b7
Ugt3a2
Ugt8
Uhmk1
Uhrf1bp1l
Uhrf2
Ulk4
Umps
Unc13d
Unc45a
Unc50
Unc5b
Unc80
Unk
Upf3a
Uqcc1
Uqcc3
Uqcr10
Uqcrc1
Uqcrc2
Uqcrh
Uqcrq
Urgcp-mrps24
Urm1
Urod
Use1
Uso1
Usp1
Usp10
Usp11
Usp14
Usp15
Usp16
Usp18
Usp20
Usp25
Usp27x
Usp30
Usp30-as1
Usp32p1
Usp34
Usp35
Usp36
Usp37
Usp38
Usp39
Usp42
Usp47
Usp5
Usp51
Usp53
Usp54
Usp8
Usp9x
Uspl1
Utp11
Utp14a
Utp15
Utp20
Utp23
Utrn
Uxt-as1
Vac14-as1
Vamp3
Vamp7
Vamp8
Vangl1
Vapa
Vapb
Vars2
Vash2
Vdac1p13
Vdac2
Vdac3
Ventxp5
Vezt
Vgll4
Vil1
Vill
Vim
Vim-as1
Vinac1p
Vmac
Vmp1
Vn1r110p
Vn1r12p
Vn1r13p
Vn1r3
Vn1r32p
Vps11
Vps13b
Vps13c
Vps13d
Vps18
Vps25
Vps26a
Vps26c
Vps33b-dt
Vps35l
Vps37a
Vps39
Vps41
Vps45
Vps50
Vps51
Vps52
Vps53
Vps8
Vrk1
Vrk2
Vrtn
Vsig1
Vsig10
Vta1
Vti1a
Vti1bp3
Vtrna1-1
Vtrna1-2
Vwa8-as1
Vwfp1
Wasf4p
Wash8p
Washc2a
Washc2c
Washc3
Washc4
Wbp1
Wbp2
Wbp2nl
Wdfy3
Wdpcp
Wdr1
Wdr11
Wdr13
Wdr18
Wdr20
Wdr24
Wdr25
Wdr26
Wdr33
Wdr36
Wdr37
Wdr4
Wdr41
Wdr43
Wdr44
Wdr46
Wdr48
Wdr5
Wdr55
Wdr59
Wdr6
Wdr61
Wdr66
Wdr7
Wdr70
Wdr75
Wdr7-ot1
Wdr81
Wdr82
Wdr83
Wdsub1
Wfdc21p
Wfdc8
Wipf1
Wnk1
Wnk2
Wnk4
Wnt10a
Wnt7a
Wrap53
Wrn
Wsb2
Wtap
Wwox
Wwp2
Wwtr1
Xbp1
Xiap
Xkr3
Xkr5
Xkr6
Xpnpep1
Xpnpep3
Xpo4
Xpo5
Xrcc3
Xrcc4
Xrcc6
Xrn1
Xrra1
Yae1
Yap1
Yars
Ybey
Ybx3p1
Yeats4
Yipf4
Yipf5
Yipf6
Yju2
Ykt6
Ylpm1
Ypel2
Ypel5
Ypel5p1
Ythdc1
Ythdc2
Ythdf2
Ythdf3
Ywhae
Ywhaq
Ywhaz
Yy1
Yy1ap1
Z69890.1
Z82244.2
Z83844.1
Z84492.2
Z93241.1
Z93930.1
Z95115.1
Z97056.1
Z97205.1
Z97206.2
Z97633.1
Z98949.1
Z99129.3
Z99289.1
Z99756.1
Z99943.1
Z99943.2
Zbed9
Zbtb21
Zbtb38
Zbtb40
Zbtb43
Zbtb46
Zbtb48
Zbtb49
Zbtb8os
Zc2hc1c
Zc3h13
Zc3h15
Zc3h18
Zc3h6
Zc3h7a
Zc3h8
Zc3hav1
Zc3hc1
Zcchc14
Zcchc17
Zcchc24
Zcchc4
Zcchc7
Zcchc8
Zcchc9
Zcrb1
Zdhhc11
Zdhhc13
Zdhhc16
Zdhhc17
Zdhhc2
Zdhhc20
Zdhhc20-it1
Zdhhc21
Zdhhc4
Zdhhc5
Zdhhc7
Zeb2
Zfand1
Zfand2a
Zfand3
Zfas1
Zfp64
Zfpl1
Zfpm2
Zfpm2-as1
Zfyve16
Zfyve19
Zfyve21
Zgpat
Zhx2
Zkscan1
Zkscan2-dt
Zkscan3
Zkscan5
Zkscan8
Zmat2
Zmpste24
Zmym1
Zmynd10
Znf106
Znf12
Znf131
Znf133
Znf136
Znf138
Znf140
Znf143
Znf146
Znf160
Znf169
Znf17
Znf175
Znf181
Znf185
Znf19
Znf192p2
Znf195
Znf197
Znf2
Znf204p
Znf205
Znf212
Znf213
Znf214
Znf225
Znf226
Znf227
Znf233
Znf234
Znf248
Znf252p-as1
Znf259p1
Znf26
Znf263
Znf268
Znf271p
Znf276
Znf280d
Znf283
Znf292
Znf3
Znf302
Znf304
Znf318
Znf32-as3
Znf331
Znf333
Znf337
Znf346
Znf35
Znf37a
Znf383
Znf391
Znf395
Znf396
Znf397
Znf398
Znf407
Znf408
Znf410
Znf426-dt
Znf429
Znf436-as1
Znf444
Znf446
Znf451
Znf451-as1
Znf460
Znf462
Znf473
Znf496
Znf501
Znf502
Znf507
Znf511
Znf511-prap1
Znf519
Znf524
Znf526
Znf534
Znf547
Znf548
Znf551
Znf554
Znf557
Znf559
Znf559-znf177
Znf561-as1
Znf562
Znf563
Znf568
Znf575
Znf576
Znf580
Znf581
Znf584
Znf592
Znf593
Znf596
Znf623
Znf625-znf20
Znf628
Znf638
Znf641
Znf646
Znf652
Znf655
Znf687
Znf689
Znf696
Znf7
Znf700
Znf705a
Znf705e
Znf706
Znf707
Znf708
Znf711
Znf713
Znf717
Znf771
Znf776
Znf778
Znf780a
Znf783
Znf789
Znf79
Znf791
Znf80
Znf805
Znf806
Znf830
Znf839
Znf84
Znf840p
Znf862
Znf879
Znf891
Znhit1
Znhit3
Znrd1
Zp2
Zpr1
Zranb2-as2
Zscan2
Zscan20
Zscan21
Zscan25
Zscan26
Zscan5a
Zscan9
Zswim1
Zswim4
Zswim8
Zswim9
Zwilch
Zyg11a
