# Supplementary material for: A Bayesian inference transcription factor activity model for the analysis of single-cell transcriptomes
Source: Genome Res. 2021 Jul;31(7):1296–311. doi: 10.1101/gr.265595.120 (PMC8256867; doi:10.1101/gr.265595.120)
Supplement: Supplemental Material [file supp_gr.265595.120_Supplemental_Code.zip › BITFAM/inst/extdata/human/EOMES]

A3galt2
Aacs
Aamdc
Aars
Aatf
Abca12
Abca9
Abcb4
Abcb8
Abcc3
Abcc8
Abcd3
Abcd4
Abce1
Abcf1
Abcf2p1
Abcf3
Abhd16a
Abhd4
Abl2
Ablim2
Ac000068.1
Ac000123.1
Ac000123.2
Ac002074.1
Ac002094.1
Ac002310.2
Ac002366.1
Ac002378.1
Ac002451.1
Ac002454.1
Ac002463.1
Ac002553.2
Ac002558.2
Ac003002.1
Ac003005.1
Ac003070.1
Ac003958.1
Ac003975.1
Ac003984.1
Ac003986.2
Ac003991.1
Ac003991.2
Ac004009.1
Ac004080.1
Ac004080.2
Ac004148.1
Ac004160.1
Ac004217.1
Ac004408.1
Ac004448.1
Ac004540.1
Ac004551.1
Ac004585.1
Ac004593.2
Ac004593.3
Ac004702.1
Ac004707.1
Ac004816.1
Ac004828.1
Ac004835.1
Ac004846.2
Ac004854.2
Ac004862.1
Ac004884.1
Ac004895.1
Ac004947.1
Ac005000.2
Ac005009.1
Ac005033.1
Ac005037.1
Ac005040.1
Ac005041.1
Ac005052.1
Ac005083.1
Ac005105.1
Ac005144.1
Ac005220.1
Ac005229.3
Ac005234.1
Ac005256.1
Ac005280.2
Ac005288.1
Ac005301.1
Ac005304.1
Ac005324.4
Ac005391.1
Ac005392.1
Ac005479.2
Ac005520.2
Ac005521.1
Ac005523.2
Ac005532.2
Ac005537.1
Ac005539.1
Ac005550.2
Ac005592.1
Ac005670.2
Ac005699.1
Ac005736.2
Ac005746.3
Ac005796.1
Ac005821.1
Ac005823.2
Ac005832.4
Ac005906.2
Ac005912.2
Ac006001.2
Ac006055.1
Ac006076.1
Ac006116.8
Ac006146.1
Ac006213.1
Ac006238.2
Ac006305.1
Ac006333.1
Ac006333.2
Ac006390.1
Ac006435.5
Ac006450.3
Ac006460.1
Ac006483.2
Ac006504.5
Ac006517.1
Ac006581.1
Ac006600.1
Ac007098.1
Ac007136.1
Ac007161.3
Ac007192.1
Ac007207.2
Ac007223.1
Ac007262.1
Ac007277.1
Ac007362.1
Ac007368.1
Ac007383.2
Ac007406.4
Ac007422.2
Ac007431.3
Ac007491.1
Ac007557.2
Ac007563.2
Ac007566.1
Ac007568.1
Ac007666.1
Ac007673.1
Ac007686.1
Ac007686.4
Ac007688.2
Ac007787.1
Ac007846.1
Ac007846.2
Ac007849.1
Ac007879.2
Ac007879.4
Ac007950.1
Ac007953.2
Ac007998.5
Ac008056.1
Ac008060.1
Ac008063.2
Ac008080.1
Ac008083.1
Ac008105.2
Ac008114.1
Ac008115.1
Ac008264.2
Ac008267.5
Ac008397.1
Ac008453.1
Ac008494.1
Ac008514.1
Ac008526.1
Ac008592.2
Ac008592.5
Ac008608.2
Ac008649.2
Ac008670.1
Ac008705.1
Ac008770.2
Ac008794.1
Ac008805.1
Ac008895.1
Ac008915.2
Ac008957.1
Ac009093.7
Ac009102.3
Ac009107.2
Ac009118.1
Ac009119.1
Ac009120.4
Ac009126.1
Ac009133.1
Ac009133.2
Ac009139.1
Ac009145.3
Ac009229.1
Ac009264.1
Ac009271.1
Ac009299.3
Ac009301.1
Ac009303.1
Ac009303.2
Ac009303.3
Ac009309.1
Ac009313.1
Ac009313.2
Ac009318.4
Ac009403.1
Ac009432.2
Ac009452.1
Ac009502.1
Ac009518.1
Ac009531.1
Ac009567.1
Ac009743.1
Ac009779.3
Ac009869.1
Ac009884.2
Ac009902.1
Ac009950.1
Ac009951.2
Ac009967.1
Ac010082.1
Ac010148.1
Ac010157.2
Ac010163.1
Ac010198.1
Ac010198.2
Ac010201.1
Ac010203.2
Ac010245.2
Ac010255.3
Ac010297.1
Ac010323.1
Ac010327.2
Ac010327.4
Ac010463.1
Ac010487.2
Ac010531.2
Ac010531.4
Ac010531.8
Ac010618.1
Ac010618.4
Ac010620.1
Ac010655.1
Ac010729.1
Ac010735.1
Ac010761.1
Ac010761.7
Ac010834.1
Ac010931.2
Ac010973.1
Ac010976.1
Ac011008.2
Ac011092.2
Ac011195.2
Ac011247.1
Ac011287.1
Ac011362.1
Ac011389.1
Ac011444.2
Ac011446.2
Ac011472.3
Ac011477.1
Ac011481.1
Ac011511.2
Ac011603.1
Ac011611.3
Ac011611.5
Ac011676.3
Ac011767.1
Ac011773.1
Ac011825.3
Ac011904.1
Ac011994.1
Ac012146.1
Ac012150.2
Ac012213.4
Ac012368.2
Ac012370.1
Ac012370.2
Ac012409.1
Ac012462.3
Ac012493.2
Ac012498.1
Ac012506.1
Ac012636.1
Ac012668.3
Ac013286.1
Ac013356.3
Ac013356.4
Ac013394.1
Ac013400.1
Ac013437.2
Ac013489.3
Ac013652.1
Ac013717.1
Ac015674.1
Ac015727.1
Ac015871.4
Ac015909.4
Ac015982.1
Ac016027.1
Ac016394.1
Ac016708.1
Ac016727.1
Ac016737.1
Ac016773.1
Ac016888.1
Ac016908.1
Ac016957.1
Ac018413.1
Ac018470.1
Ac018511.1
Ac018866.1
Ac018880.2
Ac018931.1
Ac019077.1
Ac019080.1
Ac019117.3
Ac019129.2
Ac019209.3
Ac019257.1
Ac020595.1
Ac020904.2
Ac020905.1
Ac020907.1
Ac020916.2
Ac020934.1
Ac021072.1
Ac021088.1
Ac021127.1
Ac021151.1
Ac021242.3
Ac021766.1
Ac021818.1
Ac022028.2
Ac022098.1
Ac022154.1
Ac022167.4
Ac022173.1
Ac022400.8
Ac022418.1
Ac022440.1
Ac022447.6
Ac022509.3
Ac022511.1
Ac022613.2
Ac022784.1
Ac022819.1
Ac022898.2
Ac023050.1
Ac023055.1
Ac023137.1
Ac023157.3
Ac023355.1
Ac023424.1
Ac023509.3
Ac023632.2
Ac023790.2
Ac023866.1
Ac024267.5
Ac024451.4
Ac024610.2
Ac024651.2
Ac024909.1
Ac024941.2
Ac025040.1
Ac025171.2
Ac025171.3
Ac025442.1
Ac025465.1
Ac025465.3
Ac025594.1
Ac025682.1
Ac026124.2
Ac026202.1
Ac026316.4
Ac026355.1
Ac026356.1
Ac026369.3
Ac026471.2
Ac026523.1
Ac026624.1
Ac026691.1
Ac026765.2
Ac026950.2
Ac026954.1
Ac027045.1
Ac027117.2
Ac027288.1
Ac027343.1
Ac027449.1
Ac034102.4
Ac034102.6
Ac034102.7
Ac034159.1
Ac034238.3
Ac034243.1
Ac036108.1
Ac036214.4
Ac044798.1
Ac044810.2
Ac044839.4
Ac046130.1
Ac046168.1
Ac046176.1
Ac048341.1
Ac048341.2
Ac051619.3
Ac051619.7
Ac051619.8
Ac055731.1
Ac055872.2
Ac060771.1
Ac061709.1
Ac061992.1
Ac062028.1
Ac063943.1
Ac063960.1
Ac064799.2
Ac064802.1
Ac064853.1
Ac066612.2
Ac067852.3
Ac067942.3
Ac067945.3
Ac067956.1
Ac068205.2
Ac068385.1
Ac068472.1
Ac068594.2
Ac068620.1
Ac068631.1
Ac068657.1
Ac068669.1
Ac068726.1
Ac068733.3
Ac068790.8
Ac068888.1
Ac069148.1
Ac069185.1
Ac069240.1
Ac069282.1
Ac069294.1
Ac069503.2
Ac073050.1
Ac073091.1
Ac073111.1
Ac073111.3
Ac073111.4
Ac073130.1
Ac073137.1
Ac073172.2
Ac073218.1
Ac073218.2
Ac073316.2
Ac073320.1
Ac073335.1
Ac073413.2
Ac073476.4
Ac073581.1
Ac073583.1
Ac073585.1
Ac073648.6
Ac073869.8
Ac073896.1
Ac073896.2
Ac073896.5
Ac074031.1
Ac074044.1
Ac074117.1
Ac074366.1
Ac078845.1
Ac078878.2
Ac078880.1
Ac078881.2
Ac078882.1
Ac078883.1
Ac078909.2
Ac078960.1
Ac079117.1
Ac079148.1
Ac079250.1
Ac079296.1
Ac079316.2
Ac079336.6
Ac079382.1
Ac079587.1
Ac079600.3
Ac079742.1
Ac079760.2
Ac079763.1
Ac079779.2
Ac079793.1
Ac079807.1
Ac079858.1
Ac080129.1
Ac082651.1
Ac083836.1
Ac083973.1
Ac084083.1
Ac084262.1
Ac084337.1
Ac084809.1
Ac084816.1
Ac084876.1
Ac087163.2
Ac087239.1
Ac087257.2
Ac087294.1
Ac087385.3
Ac087392.4
Ac087430.1
Ac087588.1
Ac087623.2
Ac087641.1
Ac087645.2
Ac087741.3
Ac087752.3
Ac087762.1
Ac087897.2
Ac089998.2
Ac090071.1
Ac090150.1
Ac090155.1
Ac090155.2
Ac090181.3
Ac090192.2
Ac090260.1
Ac090283.1
Ac090286.1
Ac090403.1
Ac090518.1
Ac090527.2
Ac090527.3
Ac090541.1
Ac090673.1
Ac090679.1
Ac090772.1
Ac090844.2
Ac090888.3
Ac090952.1
Ac091044.1
Ac091062.1
Ac091076.1
Ac091100.1
Ac091133.4
Ac091133.5
Ac091151.1
Ac091153.4
Ac091167.2
Ac091179.1
Ac091271.1
Ac091393.1
Ac091534.1
Ac091564.4
Ac091588.1
Ac091729.1
Ac091810.1
Ac091834.1
Ac091860.1
Ac091917.2
Ac091953.4
Ac092053.2
Ac092072.1
Ac092115.3
Ac092118.1
Ac092143.1
Ac092143.2
Ac092162.3
Ac092171.1
Ac092171.3
Ac092171.4
Ac092185.1
Ac092295.1
Ac092295.2
Ac092349.1
Ac092440.1
Ac092574.1
Ac092650.2
Ac092798.1
Ac092811.1
Ac092813.1
Ac092813.2
Ac092821.3
Ac092835.1
Ac092868.3
Ac092944.1
Ac092958.2
Ac092969.1
Ac093010.2
Ac093074.1
Ac093155.3
Ac093249.2
Ac093249.4
Ac093278.2
Ac093484.3
Ac093484.4
Ac093495.1
Ac093512.2
Ac093585.1
Ac093620.1
Ac093627.4
Ac093627.5
Ac093689.1
Ac093698.1
Ac093700.1
Ac093732.1
Ac093802.2
Ac093827.4
Ac093899.2
Ac093904.1
Ac096531.2
Ac096540.1
Ac096543.2
Ac096637.2
Ac097066.1
Ac097372.2
Ac097375.3
Ac097460.1
Ac097467.3
Ac097467.4
Ac097468.1
Ac097478.1
Ac097478.3
Ac097478.4
Ac097486.1
Ac097523.1
Ac097634.1
Ac097636.2
Ac098484.4
Ac098588.1
Ac098588.2
Ac098799.3
Ac098828.2
Ac098934.4
Ac099062.1
Ac099063.1
Ac099063.4
Ac099342.1
Ac099343.3
Ac099518.5
Ac099521.1
Ac099522.2
Ac099566.1
Ac099681.1
Ac099795.1
Ac099850.3
Ac100768.2
Ac100775.1
Ac100786.1
Ac100797.1
Ac100803.2
Ac100812.1
Ac100818.1
Ac100847.1
Ac103746.1
Ac103810.3
Ac103853.1
Ac103876.1
Ac103923.1
Ac103925.1
Ac103974.1
Ac103987.3
Ac104073.4
Ac104109.2
Ac104151.1
Ac104162.2
Ac104170.1
Ac104257.1
Ac104260.3
Ac104389.3
Ac104581.4
Ac104634.1
Ac104653.2
Ac104806.2
Ac104958.2
Ac104971.2
Ac104997.1
Ac105020.6
Ac105105.1
Ac105137.2
Ac105345.1
Ac105389.3
Ac105402.3
Ac105430.1
Ac105942.1
Ac106038.1
Ac106047.1
Ac106053.1
Ac106707.1
Ac106738.2
Ac106744.2
Ac106782.2
Ac106892.1
Ac107021.2
Ac107074.1
Ac107223.1
Ac107294.2
Ac107884.1
Ac107909.2
Ac107952.2
Ac107954.1
Ac108025.2
Ac108078.2
Ac108082.1
Ac108134.2
Ac108134.4
Ac108142.1
Ac108462.1
Ac108471.2
Ac108676.1
Ac108721.1
Ac109454.3
Ac109466.1
Ac109587.1
Ac111149.2
Ac111182.1
Ac112196.1
Ac112225.1
Ac112236.2
Ac112495.1
Ac112504.2
Ac112693.3
Ac112907.2
Ac112907.3
Ac113143.2
Ac113189.1
Ac113192.4
Ac113410.3
Ac114296.1
Ac114321.1
Ac114400.1
Ac114489.1
Ac114550.2
Ac114689.3
Ac114776.1
Ac114812.2
Ac114812.4
Ac114814.1
Ac114814.2
Ac114947.1
Ac114947.2
Ac114956.1
Ac114956.3
Ac115618.2
Ac115618.3
Ac115837.1
Ac115989.1
Ac116003.1
Ac116035.1
Ac116353.5
Ac116553.2
Ac116562.4
Ac117373.1
Ac117377.1
Ac117386.1
Ac117386.2
Ac117392.1
Ac117453.1
Ac117498.2
Ac117945.1
Ac119673.1
Ac119677.1
Ac120057.2
Ac120114.4
Ac120193.1
Ac123905.1
Ac124016.1
Ac124068.2
Ac124276.1
Ac124283.4
Ac124319.1
Ac124916.1
Ac124947.1
Ac124947.2
Ac125494.1
Ac125603.1
Ac126177.4
Ac126177.5
Ac126283.2
Ac126389.1
Ac126614.1
Ac127002.1
Ac127070.3
Ac129492.7
Ac129507.4
Ac130456.6
Ac130689.1
Ac130710.1
Ac131254.2
Ac131391.1
Ac132008.1
Ac132479.1
Ac132872.1
Ac133552.2
Ac133634.1
Ac133785.1
Ac135048.1
Ac135048.2
Ac135050.4
Ac135388.1
Ac135586.2
Ac136475.1
Ac136475.5
Ac136475.7
Ac136619.2
Ac137735.2
Ac137767.1
Ac137936.1
Ac138393.1
Ac138393.3
Ac138627.1
Ac138811.1
Ac139453.1
Ac139493.2
Ac139769.1
Ac139795.3
Ac140481.1
Ac140912.1
Ac145141.1
Ac145207.9
Ac145285.6
Ac145422.1
Ac147067.1
Ac148476.1
Ac209007.1
Ac211433.2
Ac231532.1
Ac231657.2
Ac233702.8
Ac241377.3
Ac241644.1
Ac241644.3
Ac243960.1
Ac243972.1
Ac244090.3
Ac244153.1
Ac244502.1
Ac244502.3
Ac245014.3
Ac245033.2
Ac245452.3
Ac246817.2
Acaca
Acad10
Acad8
Acadvl
Acap2
Acat2
Accs
Acin1
Acly
Acox1
Acox2
Acp6
Acsf3
Acsl3
Acsm1
Acss3
Actg1p18
Actn1-as1
Actn4
Acvr2b
Acyp2
Ada2
Adam28
Adam29
Adamts17
Adamts19-as1
Adamts9
Adamtsl1
Adap2
Adar
Adarb2
Adcy3
Adcy4
Adcyap1
Add1
Add3
Add3-as1
Adgra1
Adgra3
Adgrf2
Adgrf3
Adgrf4
Adgrg1
Adgrl3
Adhfe1
Adipor2
Adm
Adnp
Adnp-as1
Adora1
Adora2a-as1
Adpgk-as1
Adprh
Adprhl1
Aes
Af064858.2
Af067845.5
Af111167.1
Af117829.2
Af123462.1
Af127577.5
Af129408.1
Af131215.7
Af186190.1
Af196972.1
Af212831.1
Af235103.2
Afdn
Aff1
Afp
Agap1
Agbl4
Ago2
Agpat1
Agrn
Ahcyl1
Ahcyl2
Ahdc1
Ahr
Ahrr
Ahsa1
Ahsa2p
Aig1
Aimp1
Aj011932.1
Ajap1
Ak2
Ak4
Akap13
Akap2
Akap7
Akap9
Akirin1
Akr1c2
Akt1s1
Al009031.1
Al020996.3
Al021155.1
Al021155.2
Al021396.1
Al021407.1
Al021578.1
Al021940.1
Al021997.3
Al022315.1
Al022319.1
Al022326.1
Al023284.3
Al024498.2
Al031123.1
Al031123.2
Al031282.1
Al031428.1
Al031666.1
Al031668.1
Al031674.1
Al031772.1
Al031777.3
Al031847.2
Al031864.1
Al031963.3
Al033381.1
Al033528.2
Al033529.1
Al034430.1
Al035078.4
Al035405.1
Al035407.1
Al035419.1
Al035666.1
Al035698.1
Al049539.1
Al049629.2
Al049780.1
Al049794.1
Al049833.2
Al050344.2
Al078605.1
Al078644.2
Al079342.3
Al080243.2
Al109610.1
Al109613.1
Al109614.1
Al109653.1
Al109767.1
Al109810.2
Al109910.2
Al110505.1
Al117329.1
Al117339.5
Al117348.2
Al117378.1
Al117379.1
Al118496.2
Al118508.1
Al118522.1
Al118558.3
Al121579.2
Al121594.1
Al121612.2
Al121721.1
Al121748.1
Al121749.1
Al121768.1
Al121832.1
Al121832.3
Al121890.4
Al121917.2
Al121936.1
Al121949.3
Al121970.1
Al121985.1
Al121985.3
Al122008.1
Al132639.3
Al132780.1
Al132780.2
Al133257.1
Al133279.3
Al133370.2
Al133383.1
Al133467.3
Al135746.1
Al135926.1
Al136038.3
Al136040.1
Al136084.2
Al136084.3
Al136141.1
Al136231.1
Al136301.1
Al136309.2
Al136309.4
Al136366.1
Al136501.1
Al136979.1
Al137002.1
Al137026.1
Al137058.1
Al137784.1
Al137785.1
Al137802.2
Al137802.3
Al137856.1
Al138686.1
Al138720.1
Al138721.1
Al138756.1
Al138767.1
Al138767.2
Al138799.4
Al138825.1
Al138878.1
Al138900.2
Al138918.1
Al138960.1
Al139002.1
Al139011.1
Al139039.2
Al139156.2
Al139220.2
Al139231.1
Al139246.5
Al139275.2
Al139294.1
Al139300.1
Al139396.1
Al139415.2
Al157371.1
Al157392.4
Al157392.5
Al157400.1
Al157756.1
Al157770.1
Al157778.1
Al157791.2
Al157823.2
Al157938.2
Al158058.1
Al158069.1
Al158151.1
Al158151.3
Al158166.2
Al158212.2
Al158212.5
Al158827.1
Al158834.2
Al160291.1
Al160314.2
Al160408.2
Al161449.2
Al161631.1
Al161638.2
Al161644.1
Al161729.4
Al161742.1
Al161781.1
Al161908.2
Al161909.1
Al161935.1
Al161937.1
Al161938.1
Al162171.1
Al162231.2
Al162231.3
Al162376.1
Al162377.2
Al162419.1
Al162425.1
Al162427.1
Al162464.1
Al162724.2
Al163642.2
Al352979.1
Al353572.1
Al353579.1
Al353597.2
Al353597.3
Al353621.1
Al353662.1
Al353719.1
Al353746.1
Al353747.4
Al353778.1
Al354696.2
Al354811.1
Al354861.3
Al354897.1
Al354920.1
Al355075.1
Al355353.1
Al355388.2
Al355472.1
Al355472.2
Al355480.2
Al355483.2
Al355490.1
Al355499.1
Al355499.2
Al355512.1
Al355516.1
Al355598.1
Al355798.1
Al355836.1
Al356019.1
Al356235.1
Al356289.1
Al356299.1
Al356309.3
Al356317.1
Al356364.1
Al356387.1
Al356417.3
Al356421.1
Al356599.1
Al357315.2
Al357518.1
Al357936.1
Al358334.3
Al358394.2
Al358472.3
Al358472.5
Al358472.7
Al358473.1
Al358613.3
Al358933.1
Al358972.1
Al359258.2
Al359258.3
Al359265.2
Al359532.1
Al359535.1
Al359644.1
Al359715.2
Al359762.1
Al359837.1
Al359922.1
Al365181.2
Al365203.2
Al390036.1
Al390198.1
Al390294.1
Al390730.2
Al390783.1
Al390786.1
Al390866.1
Al390955.2
Al391097.2
Al391261.4
Al391262.1
Al391335.1
Al391497.1
Al391811.1
Al392023.1
Al392023.2
Al441985.1
Al445189.2
Al445288.1
Al445363.3
Al445483.1
Al445493.2
Al445567.2
Al445989.2
Al445991.1
Al449403.1
Al450163.1
Al450423.1
Al450472.1
Al450472.3
Al450992.1
Al450998.2
Al451054.2
Al451062.2
Al451081.2
Al451085.1
Al451105.2
Al512271.1
Al512283.1
Al512286.1
Al512288.1
Al512324.3
Al512422.1
Al512430.2
Al512598.1
Al512631.2
Al512634.1
Al512791.2
Al513008.1
Al513325.1
Al513327.2
Al513329.1
Al513412.1
Al513493.1
Al513523.3
Al513523.4
Al513542.1
Al583804.1
Al583810.1
Al583810.2
Al583844.1
Al589765.4
Al590068.1
Al590133.1
Al590240.3
Al590396.4
Al590490.1
Al590560.3
Al590644.1
Al590677.1
Al590705.2
Al590708.1
Al590764.1
Al590764.2
Al590867.1
Al591030.1
Al591167.1
Al591368.1
Al591485.1
Al591742.1
Al591742.2
Al592435.1
Al592436.1
Al596211.1
Al596218.1
Al596245.1
Al596247.1
Al596275.2
Al596451.1
Al603832.3
Al603841.1
Al606495.1
Al606753.1
Al606807.1
Al627171.1
Al627422.2
Al645504.1
Al645728.1
Al645820.1
Al645933.2
Al645941.1
Al662791.1
Al662795.1
Al662899.2
Al663109.1
Al669983.1
Al671762.1
Al671862.1
Al672032.1
Al683887.1
Al691403.2
Al691477.1
Al691482.3
Al731532.1
Al732414.1
Al772363.1
Al807740.1
Al807761.4
Al929410.2
Al954650.1
Aldh1a1
Aldh1l2
Aldh3a2
Alg10
Alg8
Alg9
Alkal2
Alkbh3
Alkbh4
Alox15p2
Alox5ap
Als2cr12
Amdhd1
Amotl1
Ampd3
Anapc11
Anapc4
Angptl1
Angptl5
Ank3
Ank3-dt
Ankdd1b
Ankhd1
Ankhd1-eif4ebp3
Ankrd10
Ankrd11
Ankrd13a
Ankrd18b
Ankrd40cl
Ankrd44
Ankrd46
Ankrd53
Ankrd54
Ankrd55
Ankrd6
Ankrd7
Anks1b
Ankub1
Anln
Ano1
Ano10
Anos1
Anos2p
Anxa13
Anxa2
Anxa4
Anxa5
Aox2p
Ap000229.1
Ap000265.1
Ap000295.1
Ap000442.2
Ap000446.1
Ap000553.1
Ap000569.1
Ap000640.2
Ap000688.1
Ap000688.2
Ap000695.1
Ap000704.1
Ap000757.2
Ap000769.2
Ap000769.3
Ap000787.1
Ap000787.2
Ap000842.1
Ap000864.1
Ap000879.2
Ap000894.4
Ap000911.3
Ap000943.2
Ap000944.1
Ap000949.1
Ap000997.2
Ap001007.3
Ap001107.1
Ap001107.3
Ap001107.5
Ap001122.1
Ap001124.1
Ap001153.1
Ap001160.4
Ap001178.1
Ap001180.1
Ap001208.2
Ap001282.2
Ap001372.1
Ap001528.1
Ap001574.1
Ap001767.3
Ap001781.2
Ap001858.2
Ap001893.3
Ap001922.2
Ap001931.1
Ap001993.1
Ap002365.1
Ap002373.1
Ap002761.3
Ap002802.1
Ap002856.2
Ap002884.1
Ap002981.1
Ap002990.1
Ap002991.1
Ap002992.1
Ap003028.1
Ap003062.3
Ap003066.1
Ap003068.4
Ap003097.1
Ap003119.1
Ap003119.2
Ap003174.1
Ap003174.2
Ap003181.1
Ap003398.1
Ap003680.1
Ap003721.1
Ap003774.4
Ap003969.1
Ap004609.1
Ap004609.3
Ap005137.1
Ap005436.3
Ap006216.1
Ap006245.1
Ap1ar
Ap1g1
Ap2b1
Ap2m1
Ap3s2
Ap4e1
Ap4m1
Ap4s1
Ap5m1
Ap5z1
Apc
Apcdd1
Aph1a
Api5
Aplf
Apmap
Apoe
Apom
Apoop4
Apopt1
App
Aptx
Aqp7
Arap1
Arap1-as1
Arel1
Arf4
Arfip1
Arg1
Arg2
Arhgap15
Arhgap19
Arhgap22
Arhgap23
Arhgap25
Arhgap26
Arhgap27
Arhgap28
Arhgap29
Arhgap31
Arhgap32
Arhgap40
Arhgap42
Arhgap5
Arhgef10
Arhgef15
Arhgef17
Arhgef2
Arhgef26
Arhgef28
Arhgef37
Arhgef39
Arhgef4
Arhgef40
Arhgef9
Arid1a
Arid1b
Arid2
Arid3a
Arid3b
Arid4b
Arid5b
Arih1
Arl14
Arl14ep
Arl15
Armc1
Armc2-as1
Armc5
Armc6
Armcx4
Armh3
Armh4
Armt1
Arnt
Arntl
Arpin-ap3s2
Arpp21
Arsd
Arv1
Asap1
Asb7
Ash2l
Asmt
Asmtl
Asmtl-as1
Aspscr1
Asrgl1
Ass1p7
Asxl1
Asxl2
Atad1
Atad2b
Atad5
Ate1-as1
Atf5
Atf7ip
Atf7ip2
Atg101
Atg13
Atg16l1
Atg4c
Atg5
Atic
Atm
Atoh1
Atoh8
Atox1
Atp11a
Atp1a4
Atp1b3
Atp23
Atp5f1a
Atp5f1ap3
Atp5f1b
Atp5f1d
Atp5mfp3
Atp5mfp5
Atp5mgp3
Atp6ap1l
Atp6ap2
Atp6v0d2
Atp6v1g2-ddx39b
Atp7a
Atp8b1
Atp8b3
Atpaf2
Atxn10
Atxn2
Atxn2l
Atxn7
Atxn7l1
Atxn7l2
Aunip
Auts2
Avl9
Axdnd1
Azi2
B3gat3
B3gnt5
B4galnt3
B4galt4
B9d1
Baalc-as1
Babam1
Bag3
Bahcc1
Baiap2
Bambi
Banp
Barhl1
Barx2
Batf
Bax
Bbox1
Bbs12
Bbs5
Bbs7
Bbs9
Bbx
Bcar3
Bcas1
Bcas3
Bcat1
Bcat2
Bcl2l1
Bcl2l10
Bcl2l12
Bcl2l15
Bcl3
Bclaf1
Bco1
Bdh1
Bend7
Best3
Bet1
Bhlhe41
Bicra
Bicra-as1
Bicral
Bin2
Birc5
Birc6
Bloc1s1
Bloc1s6
Bmf
Bmf-as1
Bmp2k
Bmp4
Bmper
Bmpr1a
Bnc2-as1
Bnip1
Bnip2
Bnip3l
Bola1
Bola2p1
Bola3-as1
Borcs7
Bpgm
Bpifa1
Bpnt1
Bptf
Brca1
Brd2
Bri3
Brinp3
Brms1l
Brox
Brpf1
Brsk1
Brwd1
Brwd1-as1
Brwd1-as2
Bspry
Btbd10
Btf3
Btf3p9
Btg3p1
Btk
Btrc
Bub1b
Bub3
Bub3p1
Bud23
Bx470209.1
Bx546450.1
Bx682237.1
Bzw1
C10orf55
C10orf71
C10orf95
C11orf44
C11orf49
C11orf58
C11orf74
C11orf80
C11orf88
C11orf91
C11orf94
C11orf95
C12orf56
C12orf57
C12orf75
C14orf93
C15orf41
C15orf61
C15orf65
C16orf72
C16orf92
C17orf53
C18orf15
C18orf21
C18orf25
C18orf65
C19orf44
C19orf53
C19orf67
C1orf100
C1orf21
C1orf226
C1orf232
C1qtnf6
C1qtnf8
C1rl
C1rl-as1
C21orf62-as1
C22orf42
C22orf46
C2cd2
C2cd2l
C2cd4a
C2orf69p4
C2orf73
C2orf76
C2orf88
C2orf91
C2orf92
C3orf67
C4orf47
C5ar1
C5orf30
C5orf58
C5orf63
C5orf66-as2
C6orf48
C7
C7orf43
C8b
C8orf31
C8orf34
C8orf37-as1
C8orf44
C8orf58
C8orf76
C9orf3
C9orf43
Ca10
Ca14
Ca2
Ca3-as1
Cables1
Cabp1
Cacfd1
Cacna1c
Cacna1c-as3
Cacna1d
Cacna2d4
Cacnb1
Cacng7
Cacybp
Cadm1
Cadm2
Calcoco2
Cald1
Calm1
Calm2
Calu
Camk1d
Camk2d
Camkmt
Capn10
Capn15
Caprin1
Capsl
Capza2
Card8
Cars2
Casc11
Casc15
Casc3
Cask
Casp8ap2
Cast
Castor3
Cav1
Cblb
Cbll1
Cbr4
Cbx1p5
Cbx3
Cbx3p1
Cbx3p4
Cc2d1a
Cc2d2b
Ccar2
Ccdc102b
Ccdc103
Ccdc107
Ccdc114
Ccdc117
Ccdc124
Ccdc125
Ccdc136
Ccdc146
Ccdc148
Ccdc149
Ccdc150
Ccdc162p
Ccdc174
Ccdc192
Ccdc198
Ccdc28a
Ccdc33
Ccdc38
Ccdc50
Ccdc57
Ccdc6
Ccdc61
Ccdc77
Ccdc80
Ccdc85b
Ccdc92b
Ccdc97
Ccdc9b
Cckbr
Ccl2
Ccn6
Ccnd2
Ccne2
Ccng1
Ccng2
Ccnt2
Ccp110
Ccr10
Ccser2
Cct2
Cct4
Cct7
Cd226
Cd33
Cd36
Cd3eap
Cd4
Cd44
Cd55
Cd84
Cd9
Cdadc1
Cdc16
Cdc37l1
Cdc42ep3
Cdc42ep4
Cdc45
Cdca7
Cdh1
Cdh11
Cdh2
Cdh20
Cdh23
Cdh26
Cdh9
Cdhr2
Cdhr3
Cdk1
Cdk13
Cdk15
Cdk18
Cdk7
Cdk8
Cdkl1
Cdkl5
Cdkn1b
Cdkn2a
Cdkn2b-as1
Cdkn2d
Cds2
Cdv3
Cdx2
Ceacam21
Cebpg
Cel
Cemip
Cenpf
Cenph
Cenpp
Cep112
Cep135
Cep152
Cep164
Cep192
Cep350
Cep41
Cep55
Cep57
Cep63
Cep70
Cep78
Cep95
Cept1
Cers6-as1
Cfap126
Cfap54
Cfap61
Cfap65
Cfap70
Cfap99
Cfc1
Cfl1p1
Cfl1p5
Cflar
Cflar-as1
Cftr
Cgn
Chaf1a
Chchd6
Chd2
Chd3
Chd7
Chd8
Chi3l1
Chiap2
Chl1-as2
Chmp1b
Chmp1b-as1
Chmp3
Chmp5
Chn2
Chrac1
Chrdl2
Chrnb1
Chst1
Chst11
Chst15
Chsy3
Ciapin1
Cic
Cilp2
Cirbp
Cisd1
Cited2
Ckb
Cks1b
Clasp2
Clcn2
Clcn3
Clcnka
Clcnkb
Cldn11
Cldn18
Cldn2
Cldn4
Clec16a
Clec7a
Clic5
Clip4
Cln6
Cln8
Clock
Clp1
Cltc
Cluap1
Clul1
Clybl-as1
Cmc2
Cmss1
Cmtm4
Cndp2
Cnga1
Cnga4
Cngb1
Cnih2
Cnih4
Cnksr1
Cnmd
Cnn2
Cnnm4
Cnot10
Cnot2
Cnot7
Cnot9
Cnp
Cntfr-as1
Cntln
Cntn4
Cntnap2
Cntnap5
Coa5
Coasy
Cobl
Coch
Cog1
Cog3
Col13a1
Col15a1
Col17a1
Col1a2
Col22a1
Col27a1
Col28a1
Col4a1
Col4a2-as2
Col4a5
Col4a6
Col5a1
Col6a5
Col9a3
Commd1
Commd3
Commd3-bmi1
Commd7
Cops4
Cops7a
Cops7b
Copz1
Copz2
Coq10a
Coq10b
Coq7
Coq8b
Coro1c
Coro7
Cox17p1
Cox20p1
Cox4i1
Cox5bp3
Cox6b1p7
Cox6cp14
Cox7b
Cox7c
Cp
Cpd
Cpne6
Cpq
Cps1
Cpvl
Cr2
Cradd
Cramp1
Crcp
Creb3
Creb3l4
Crebl2
Crem
Crim1
Crim1-dt
Crlf3
Crls1
Crocc
Crtc3
Crx
Crygn
Crym-as1
Csf1r
Csf3
Csf3r
Csgalnact1
Csmd1
Csmd2-as1
Csnk1g3
Csnk2b
Cspp1
Cstf2t
Cstf3-dt
Ctc1
Ctcfl
Ctdnep1
Ctdsp1
Ctdspl2
Ctf1
Ctif
Ctnna1
Ctnna2
Ctnnb1
Ctnnd1
Ctr9
Ctrb2
Ctsc
Ctxn2
Cubn
Cuedc1
Cul1
Cul4b
Cutc
Cwc27
Cxcl12
Cxcl3
Cxcr5
Cxorf40a
Cxorf58
Cxorf65
Cyb561d2
Cyb5ap5
Cyb5b
Cyb5d1
Cyb5d2
Cyb5r1
Cyb5r4
Cycsp2
Cylc2
Cyp11a1
Cyp1a1
Cyp1b1-as1
Cyp20a1
Cyp26a1
Cyp2b7p
Cyp2c18
Cyp2c8
Cyp2j2
Cyp2t1p
Cyp2u1
Cyp3a137p
Cyp3a43
Cyp3a54p
Cyp51a1-as1
Cys1
Cystm1
Cyyr1-as1
Daam1
Dab1
Dab2ip
Dact1
Dact3-as1
Dancr
Daoa
Dazap1
Dbf4b
Dbil5p2
Dbn1
Dcaf10
Dcaf11
Dcaf13
Dcaf5
Dcaf6
Dcdc1
Dclre1b
Dctn4
Dctn5
Dcun1d1
Dcun1d4
Dda1
Ddhd2
Ddias
Ddx10
Ddx11
Ddx17
Ddx18
Ddx18p5
Ddx25
Ddx28
Ddx39b-as1
Ddx3x
Ddx47
Ddx49
Ddx5
Ddx59
Ddx6
Ddx60l
Deaf1
Dec1
Decr1
Dele1
Dennd2a
Dennd5a
Dennd5b
Denr
Depdc4
Dera
Des
Desi2
Det1
Dffb
Dgat2
Dgcr9
Dgkd
Dgke
Dhdds
Dhdh
Dhodh
Dhtkd1
Dhx30
Dhx35
Dhx40
Dhx9
Diaph1
Dio1
Dip2b
Dipk1a
Dis3l2
Disp1
Disp2
Dkc1
Dkk1
Dkkl1
Dlat
Dld
Dlg4
Dlgap1
Dlgap1-as1
Dlgap1-as2
Dlgap4
Dll3
Dlst
Dlx2-dt
Dmac2
Dmbt1
Dmrta2
Dmxl2
Dnaaf3
Dnah2
Dnai1
Dnaja1p6
Dnajb2
Dnajb4
Dnajb6
Dnajc1
Dnajc10
Dnajc12
Dnajc16
Dnajc18
Dnajc25
Dnajc25-gng10
Dnajc3-dt
Dnajc7
Dnm3
Dnmt3b
Dock11
Dock2
Dock4
Dock5
Dock6
Dock8
Dock9
Dok4
Dpp10
Dpp4
Dpy19l1
Dpysl2
Dpysl3
Dr1
Draic
Drc3
Drg2
Dse
Dsp
Dst
Dstn
Dtna
Dtnb
Dtwd1
Dusp12
Dusp15
Dusp5
Dusp5p1
Dusp6
Dut
Dutp3
Dux4l19
Dync1h1
Dync1i2
Dync1li2
Dynll1
Dynll1p2
Dynlrb1
Dynlt1
Dyrk1b
Dyrk2
Dyrk3
Dyrk4
Dzank1
Dzip3
E2f5
Eaf2
Ears2
Ebag9
Ebln3p
Ecm1
Ecsit
Ect2
Eddm3dp
Edrf1
Eef1a1p25
Eef1a1p32
Eef1akmt2
Eef1g
Eef2k
Efcab14
Efcab14-as1
Efcab6
Efl1p1
Efnb2
Egf
Egfem1p
Egflam
Egflam-as4
Egfr
Egln2
Egr4
Ehbp1
Ehbp1l1
Ehd2
Ei24
Ei24p4
Eif1b
Eif2ak4
Eif2b2
Eif2b5
Eif3f
Eif3h
Eif3k
Eif4a2
Eif4e3
Eif4g2
Eif5b
Elf3
Elf5
Elmo2p1
Elmod3
Elmsan1
Elovl6
Elp2
Elp3
Elp4
Embp1
Emc3-as1
Emcn
Eme1
Emg1
Eml6
Emp1
Emx1
Enc1
Eno1
Enpp1
Enpp7p10
Entpd1
Entpd1-as1
Entpd3
Eny2
Eomes
Ep400p1
Epb41
Epb41l4a
Epb41l4a-dt
Epc1
Epcam
Epcam-dt
Epg5
Epha2
Epha3
Epha5-as1
Ephb1
Epor
Eps8
Erap1
Erap2
Erbb2
Erbin
Erc1
Ercc1
Ercc5
Erg28
Eri1
Eri3-it1
Erich1
Erich2
Erich3-as1
Erlin2
Ermard
Errfi1
Ervh-1
Ervk13-1
Ervk3-1
Ervmer34-1
Esco2
Esd
Espl1
Esrra
Esrrb
Esrrg
Esyt1
Etaa1
Etf1p1
Etfbkmt
Etfdh
Etnk1
Ets2
Etv3
Etv4
Etv6
Etv7
Eva1b
Eva1c
Evx1
Evx1-as
Ewsat1
Ewsr1
Exoc1
Exoc1l
Exoc5
Exoc6
Exoc6b
Exosc3p1
Exosc8
Extl3
Eya1
Ezr-as1
F11-as1
F12
F2rl1
F7
Fabp5p12
Fabp5p6
Fads2
Faf1
Fahd2a
Fahd2cp
Faim
Fam104b
Fam107a
Fam110a
Fam120b
Fam122c
Fam124a
Fam135a
Fam135b
Fam149a
Fam166a
Fam172a
Fam177a1
Fam183a
Fam185a
Fam187a
Fam193a
Fam200b
Fam207a
Fam20b
Fam214b
Fam217b
Fam222a
Fam222a-as1
Fam230g
Fam234b
Fam245a
Fam24b
Fam53c
Fam81b
Fam83f
Fam86c1
Fam92a
Fam98a
Fan1
Fancc
Fanci
Far1
Farp1
Farp2
Faxdc2
Fbln1
Fbxl17
Fbxl18
Fbxl19
Fbxl20
Fbxl8
Fbxo31
Fbxo36
Fbxo38
Fbxo6
Fbxo9
Fbxw4p1
Fdft1
Fdps
Fem1a
Fen1
Fer
Fer1l6-as2
Fetub
Fez1
Fgd4
Fgd6
Fgf17
Fgfr1
Fgfr2
Fgfr4
Fggy
Fhad1
Filip1
Fjx1
Fkbp1b
Fkbp4
Flad1
Flnb
Flot1
Flt1
Flvcr1
Flvcr2
Fmc1
Fmc1-luc7l2
Fmn1
Fn1
Fnbp1l
Fndc3b
Fnip2
Fntb
Fo393418.1
Folr1
Fos
Fosl1
Foxa2
Foxa3
Foxb1
Foxd2-as1
Foxg1
Foxh1
Foxn2
Foxo1
Foxp2
Foxp4
Foxp4-as1
Fpgs
Fras1
Frat1
Frem1
Frmd4a
Frmd4b
Frmd6
Frmpd3
Frrs1
Frs2
Fry
Fryl
Fstl3
Fstl4
Ftlp3
Fto
Ftsj3
Furin
Fut8
Fxr1
Fxyd7
Fyn
Fzd1
Fzd10-as1
Fzd2
Fzd3
G2e3-as1
G6pc3
Gab1
Gabarap
Gabbr1
Gabbr2
Gabpb1-as1
Gabrg2
Gabrg3
Gabrp
Gacat3
Gad1
Gadd45g
Gak
Gal3st4
Galk2
Galm
Galnt10
Galnt11
Galnt12
Galnt16
Galp
Galt
Ganc
Gap43
Gapdhp2
Gapdhp25
Gapdhp29
Gapdhp34
Gapdhp54
Gapdhp62
Gaplinc
Gapt
Gapvd1
Garem1
Garnl3
Gars
Gars-dt
Gas2l1
Gas7
Gata3
Gata3-as1
Gata4
Gata6
Gatc
Gatm
Gbp3
Gbp5
Gcc2
Gclc
Gcnt2
Gcnt3
Gcsh
Gdap1
Gde1
Gdf15
Gemin2
Gfi1
Gfi1b
Gfm1
Gfm2
Gfpt1
Gga1
Ggh
Ggnbp2
Ggps1
Ggt1
Ghet1
Ghr
Ghrlos
Gid4
Gimap5
Ginm1
Gins1
Gip
Gipc2
Gipr
Git2
Gja5
Gjb7
Gjd3
Gjd4
Glb1
Glcci1
Gldc
Glg1
Glis2
Glo1
Glt8d1
Glul
Glyatl2
Gm2a
Gmcl1
Gmds
Gmeb1
Gmfb
Gmnc
Gmpr
Gmpr2
Gna13
Gna14-as1
Gnai1
Gnai2
Gnal
Gnas
Gnaz
Gnb2
Gnb5
Gng4
Gnl3
Gnl3l
Golga6l7
Golga7b
Gosr2
Got1
Gp6
Gpalpp1
Gpam
Gpatch8
Gpbp1
Gpd2
Gphn
Gpr108
Gpr137b
Gpr39
Gpr78
Gpr85
Gpsm3
Gpt2
Gpx2
Gpx3
Gpx4
Gramd1a
Gramd2b
Grap2
Greb1
Greb1l
Grhl3
Gria3
Grik3
Grin2b
Grip1
Grk1
Grk4
Grk6
Grm3
Grm4
Grm7
Grm8
Grn
Grpel2
Grxcr2
Gsap
Gsc
Gsdme
Gse1
Gsg1
Gskip
Gsn
Gsta1
Gsta6p
Gstk1
Gstm4
Gsto1
Gsto2
Gstt2b
Gtf2a2
Gtf2h3
Gtf2h4
Gtf2h5
Gtf2ip13
Gtf2ird1
Gtf3c4
Gtpbp1
Gtpbp3
Gtpbp8
Gtsf1
Gucy1a1
Gucy2c
Gucy2gp
Guk1
Gulp1
Gusbp5
Gxylt2
Gyg1
Gzmk
H1f0
H2afx
Habp2
Habp4
Hand2
Hand2-as1
Hars2
Has2-as1
Has3
Haus1
Haus1p3
Haus4
Hax1
Hbp1
Hbs1l
Hcfc1r1
Hcg20
Hcg27
Hcn1
Hdac1
Hdac10
Hdac2
Hdac2-as2
Hdac5
Hdac9
Hdgf
Hdhd3
Heatr1
Hectd4
Hecw2
Hecw2-as1
Helz
Heph
Hes1
Hes7
Hexim1
Hexim2
Hey2
Hgd
Hhat
Hhex
Hhip
Hid1
Hif1a
Hikeshi
Hilpda
Hip1
Hist1h1c
Hist1h2ab
Hist1h2ac
Hist1h2ad
Hist1h2ae
Hist1h2ag
Hist1h2ah
Hist1h2am
Hist1h2aps4
Hist1h2bc
Hist1h2bh
Hist1h2bi
Hist1h2bj
Hist1h2bk
Hist1h2bo
Hist1h3a
Hist1h3d
Hist1h3e
Hist1h3f
Hist1h3g
Hist1h3j
Hist1h4a
Hist1h4b
Hist1h4d
Hist1h4e
Hist1h4h
Hist1h4k
Hist1h4l
Hist2h2ac
Hist4h4
Hivep1
Hivep2
Hla-dqa1
Hla-drb6
Hltf-as1
Hm13
Hmbox1
Hmg20a
Hmga1
Hmga2
Hmgb1p10
Hmgb1p39
Hmgb1p47
Hmgb4
Hmgn1p12
Hmgn1p18
Hmgn1p19
Hmgn1p33
Hmgn2p23
Hmgn2p26
Hmox1
Hmox2
Hnf4a-as1
Hnf4g
Hnmt
Hnrnpa1p6
Hnrnpa3p9
Hnrnpf
Hnrnph1
Hnrnph3
Hnrnpkp3
Hnrnpu
Hnrnpul1
Hormad2-as1
Hottip
Hoxa1
Hoxa11
Hoxa11-as
Hoxa13
Hoxa3
Hoxa-as2
Hoxb1
Hoxb13
Hoxd3
Hoxd-as2
Hpd
Hpgds
Hps4
Hps6
Hpx
Hrasls5
Hrg
Hs2st1
Hs3st3b1
Hs6st1
Hsbp1
Hsbp1l1
Hscb
Hsd11b1l
Hsd17b12
Hsd17b13
Hsd17b14
Hsd17b4
Hsd17b6
Hsh2d
Hsp90aa6p
Hsp90ab1
Hsp90b1
Hspa12a
Hspa4
Hspa8p19
Hspb11
Hspb8
Hspbap1
Hspd1
Hspd1p6
Hspe1p10
Hspe1p28
Htr5a
Htr5a-as1
Htr7p1
Htra2
Hus1
Hyal3
Hyal4
Hydin
Hydin2
Hyi
Hyi-as1
Hykk
Hyls1
Hypk
Ica1
Icam4
Ice2
Id1
Id2
Id3
Idh1-as1
Ido1
Ier3
Ier3-as1
Ifi16
Ifi30
Ifi35
Ifna2
Ifrd1
Ift122
Ift74
Ift88
Igdcc3
Igf1r
Igf2bp1
Igf2bp2
Igf2bp3
Igf2r
Igflr1
Ighv1or15-2
Igkv1d-33
Igkv3or2-5
Iglv5-52
Igsf22
Ikbke
Il17c
Il17rd
Il18r1
Il19
Il1r1
Il1rl1
Il20
Il23r
Il4
Il7r
Ilf3
Immp1lp1
Immt
Imp3
Impa1
Impa2
Inafm2
Incenp
Ing2
Ing3
Ino80c
Inpp5b
Inppl1
Insig2
Insyn1
Ints10
Ints3
Ints6
Invs
Ipo5
Ipo7
Ipo7p1
Ipo9-as1
Iqce
Iqch-as1
Irak4
Irf2
Irf2bp2
Irf4
Irf5p1
Irf6
Irgm
Irs4
Irx3
Isca1p2
Isca1p4
Isl1
Isl2
Isy1
Itfg2-as1
Itga11
Itga2
Itga5
Itga9-as1
Itgam
Itgb1
Itgb1-dt
Itgb5
Itih5
Itln2
Itpr1
Itprid1
Itsn1
Itsn2
Jade2
Jade3
Jag1
Jagn1
Jaml
Jdp2
Jpx
Jrkl
Kansl1
Kansl1-as1
Kat14
Kat2b
Kat5
Kat6b
Kat7
Kazn
Kbtbd11-ot1
Kcmf1
Kcna1
Kcnab1
Kcnb1
Kcnd3-as1
Kcnh4
Kcnh5
Kcnip2-as1
Kcnj15
Kcnk1
Kcnk12
Kcnma1
Kcnrg
Kcnv1
Kcp
Kctd1
Kctd10
Kctd18
Kctd2
Kctd20
Kctd6
Kdelc2
Kdm1a
Kdm2a
Kdm3a
Kdm4a
Kdm6a
Kel
Kiaa0040
Kiaa0391
Kiaa0556
Kiaa0586
Kiaa0930
Kiaa1109
Kiaa1217
Kiaa1522
Kiaa1614
Kiaa2012
Kif13a
Kif15
Kif18b
Kif1b
Kif1bp
Kif26b
Kif2c
Kif6
Kif9-as1
Kifc1
Kifc2
Kifc3
Kirrel3
Kit
Klc1
Klf5
Klf6
Klf7
Klhdc10
Klhdc2
Klhdc3
Klhdc7a
Klhl23
Klhl28
Klhl3
Klhl32
Klhl4
Klhl6-as1
Klk15
Klrg1
Kmo
Kmt2a
Kmt2d
Kmt2e
Knl1
Kpna1
Kpna6
Kpnb1
Kremen1
Krit1
Krt18p28
Krt28
Krt39
Krt8
Krt8p22
Krt8p32
Krtap13-6p
Krtap9-2
Krtdap
Ksr1
Lactb
Lama4
Lamb1
Lamb4
Lamc1
Lamp3
Lamtor2
Lancl2
Laptm4b
Large1
Large2
Larp1bp3
Larp4
Larp7
Lars2-as1
Lbh
Lcep2
Lcmt1
Lcnl1
Lcor
Lcp1
Ldlr
Ldlrad4
Lef1-as1
Lefty1
Lemd2
Lemd3
Leng8
Lgals12
Lgals3bp
Lgals9
Lgalsl
Lgr5
Lhfpl2
Lhfpl4
Lhpp
Lhx1
Lhx8
Lhx9
Lias
Lifr
Lima1
Limch1
Limd1
Lims1
Lin28a
Lin37
Lin9
Linc00111
Linc00112
Linc00167
Linc00173
Linc00293
Linc00332
Linc00363
Linc00380
Linc00404
Linc00431
Linc00445
Linc00458
Linc00461
Linc00466
Linc00467
Linc00469
Linc00488
Linc00501
Linc00511
Linc00518
Linc00529
Linc00539
Linc00544
Linc00545
Linc00551
Linc00588
Linc00598
Linc00607
Linc00623
Linc00640
Linc00649
Linc00653
Linc00670
Linc00681
Linc00702
Linc00706
Linc00857
Linc00862
Linc00869
Linc00884
Linc00886
Linc00888
Linc00906
Linc00910
Linc00911
Linc00921
Linc00922
Linc00923
Linc00929
Linc00934
Linc00941
Linc00943
Linc00963
Linc00974
Linc01007
Linc01010
Linc01011
Linc01028
Linc01055
Linc01060
Linc01067
Linc01089
Linc01107
Linc01111
Linc01118
Linc01124
Linc01127
Linc01146
Linc01152
Linc01165
Linc01170
Linc01179
Linc01187
Linc01192
Linc01197
Linc01206
Linc01210
Linc01215
Linc01225
Linc01226
Linc01241
Linc01290
Linc01311
Linc01312
Linc01320
Linc01338
Linc01356
Linc01389
Linc01391
Linc01405
Linc01438
Linc01440
Linc01441
Linc01465
Linc01475
Linc01485
Linc01500
Linc01508
Linc01510
Linc01539
Linc01549
Linc01559
Linc01568
Linc01569
Linc01572
Linc01578
Linc01585
Linc01607
Linc01623
Linc01630
Linc01659
Linc01686
Linc01695
Linc01697
Linc01698
Linc01701
Linc01716
Linc01719
Linc01725
Linc01733
Linc01738
Linc01775
Linc01780
Linc01798
Linc01799
Linc01803
Linc01806
Linc01816
Linc01819
Linc01820
Linc01825
Linc01828
Linc01866
Linc01871
Linc01876
Linc01878
Linc01883
Linc01895
Linc01900
Linc01905
Linc01919
Linc01933
Linc01934
Linc01954
Linc01985
Linc02018
Linc02028
Linc02034
Linc02051
Linc02071
Linc02075
Linc02128
Linc02136
Linc02137
Linc02141
Linc02161
Linc02164
Linc02169
Linc02205
Linc02217
Linc02233
Linc02309
Linc02359
Linc02378
Linc02382
Linc02384
Linc02395
Linc02396
Linc02404
Linc02408
Linc02422
Linc02428
Linc02435
Linc02444
Linc02454
Linc02455
Linc02473
Linc02474
Linc02487
Linc02500
Linc02510
Linc02527
Linc02532
Linc02549
Linc02596
Linc02603
Linc02614
Linc02620
Linc02634
Linc02640
Lingo1-as1
Lipa
Lipi
Lipm
Llgl1
Llph-dt
Lmbr1
Lmcd1
Lmna
Lmnb1
Lmntd1
Lmo7
Lncog
Lnp1
Lnpep
Lonp2
Loxl1
Lpar4
Lpp
Lrat
Lrba
Lrch3
Lrfn4
Lrit3
Lrmda
Lrp10
Lrp2bp
Lrp6
Lrrc2
Lrrc2-as1
Lrrc37a17p
Lrrc37a9p
Lrrc52
Lrrc7
Lrrc8a
Lrrcc1
Lrrtm1
Lrtomt
Lsm14b
Lsm3p2
Lsm6
Lsp1p2
Lsr
Ltbp4
Ltbr
Lxn
Ly6e-dt
Ly6g6d
Lyarp1
Lypla1p1
Lyplal1
Lyst-as1
Lzic
Macrod2
Mad1l1
Mad2l1bp
Maf1
Mageb3
Maged1
Maged2
Magi2
Magi3
Malat1
Maml1
Man1c1
Man2a1
Manea-dt
Map1a
Map1b
Map1lc3b
Map1lc3b2
Map1lc3c
Map2k1
Map2k5
Map2k6
Map3k12
Map3k14-as1
Map3k19
Map3k20-as1
Map3k3
Map3k4
Map3k8
Map3k9
Map4
Map7d2
Map7d3
Mapk12
Mapk3
Mapk6
Mapk7
Mapk8
Mapkapk3
Mapkapk5
Mapkbp1
Mapre2
March1
March6
March7
March9
Mark2
Mark3
Mark3p1
Mark4
Mars
Marveld3
Mas1
Mastl
Mat2a
Mat2b
Matn2
Matr3
Maz
Mbd2
Mbd5
Mbnl1
Mbnl1-as1
Mboat7
Mc1r
Mcc
Mccc2
Mcf2
Mcf2l
Mcm2
Mcm9
Mcrip2
Mctp1
Mctp2
Mcts1
Mdh1
Mdk
Mdm2
Mdm4
Mdp1
Mecom
Mecr
Med11
Med12
Med12l
Med15
Med21
Med23
Med28p1
Med9
Mef2a
Mef2c
Meg3
Megf8
Mei1
Meis1
Meis1-as2
Meis1-as3
Meis2
Meltf
Mepce
Mesp1
Mesp2
Met
Metap1d
Mettl1
Mettl11b
Mettl16
Mettl2a
Mettl4
Mettl8
Mettl9
Mex3b
Mfap3l
Mfap5
Mff
Mfn1
Mfsd11
Mga
Mgam
Mgat4ep
Mgll
Mgme1
Mgst1
Mgst2
Mia
Mia3
Miat
Mib1
Mica
Mical2
Micall1
Micb
Micu1
Mid1
Midn
Mief1
Miga1
Miip
Mindy2
Mios
Miox
Mipep
Mir1203
Mir1207
Mir122
Mir1246
Mir1248
Mir1255b2
Mir1290
Mir1293
Mir130a
Mir132
Mir1538
Mir17
Mir18a
Mir1915
Mir19a
Mir19b1
Mir20a
Mir2116
Mir212
Mir2277
Mir2278
Mir301a
Mir301b
Mir302a
Mir302chg
Mir302d
Mir30a
Mir3124
Mir3143
Mir3150bhg
Mir3166
Mir3175
Mir3185
Mir3189
Mir326
Mir3591
Mir3610
Mir3615
Mir3646
Mir3651
Mir3652
Mir3658
Mir3659
Mir3660
Mir3661
Mir367
Mir3678
Mir3681hg
Mir378h
Mir3915
Mir3917
Mir3918
Mir3941
Mir3976hg
Mir4258
Mir4425
Mir4429
Mir4463
Mir4472-2
Mir4476
Mir4487
Mir4491
Mir4492
Mir4494
Mir4504
Mir4519
Mir4527
Mir4637
Mir4638
Mir4658
Mir4683
Mir4705
Mir4709
Mir4713
Mir4724
Mir4727
Mir4729
Mir4738
Mir4740
Mir4756
Mir4764
Mir4770
Mir4781
Mir4794
Mir5003
Mir5091
Mir5188
Mir548aj2
Mir548al
Mir548aw
Mir548b
Mir548h2
Mir5579
Mir5580
Mir570
Mir577
Mir578
Mir5787
Mir6068
Mir636
Mir6503
Mir659
Mir6721
Mir6769b
Mir6777
Mir6791
Mir6815
Mir6853
Mir6870
Mir708
Mir7150
Mir7-3
Mir7-3hg
Mir7515hg
Mir762hg
Mir769
Mir7706
Mir8072
Mir8089
Mir9-2
Mir92a1
Mir99ahg
Mirlet7a1
Mirlet7f1
Mirlet7i
Mitf
Mixl1
Mkrn1
Mkrn2
Mlf1
Mllt10
Mllt6
Mlycd
Mmachc
Mmp11
Mmp26
Mnd1
Mnx1-as1
Mob1ap1
Mob4
Mog
Morf4l1
Morn2
Morn3
Mpi
Mppe1
Mpped2
Mr1
Mrfap1
Mrpl1
Mrpl15
Mrpl16
Mrpl17
Mrpl22
Mrpl30
Mrpl34
Mrpl4
Mrpl48
Mrpl54
Mrps17
Mrps18b
Mrps18c
Mrps21p6
Mrps31p5
Mrps7
Ms4a3
Ms4a4a
Ms4a8
Msantd3
Msh5
Msh5-sapcd1
Msh6
Msi2
Msl1
Msra
Msrb3
Mst1p2
Mta2
Mtap
Mtatp6p20
Mtatp6p22
Mtco1p11
Mtco1p12
Mtco1p20
Mtco1p39
Mtco1p43
Mtco1p44
Mtco1p6
Mtco2p20
Mtco2p5
Mtco2p6
Mtco3p12
Mtco3p35
Mterf4
Mtf2
Mtfp1
Mtfr1l
Mthfd2l
Mthfd2p4
Mtif2
Mtmr11
Mtmr12
Mtmr14
Mtnd1p22
Mtnd1p26
Mtnd1p30
Mtnd1p36
Mtnd2p18
Mtnd2p24
Mtnd3p1
Mtnd3p25
Mtnd4lp22
Mtnd4lp30
Mtnd4p28
Mtnd4p9
Mtnd5p16
Mtnd6p21
Mtrnr2l1
Mtrnr2l11
Mtss1
Mtus2-as1
Muc20-ot1
Muc7
Mus81
Musk
Mxd3
Mxi1
Myadm
Mybpc1
Myc
Mycl
Myd88
Mydgf
Myeov
Myh15
Myh7b
Myl12b
Myl4
Myl6
Myl6b
Myl6bp1
Myo10
Myo15b
Myo16
Myo1a
Myo1b
Myo1e
Myo3b-as1
Myo5a
Myo5c
Myof
Myom1
Myom2
Myoz3
Myrf
Myrfl
Mysm1
Myt1l
NA
Naa15
Naa38
Naaladl2
Naca4p
Nagk
Naglu
Nagpa-as1
Nalcn-as1
Nalt1
Nama
Nanog
Nap1l1
Nars
Nasp
Nav2
Nbas
Nbea
Nbl1
Nbpf12
Nbr1
Nbr2
Ncald
Ncam1
Ncbp2l
Ncdn
Ncf2
Nckap1
Nckap5l
Ncln
Ncoa1
Ncoa2
Ncoa7
Ncor2
Ndel1
Ndp
Ndp-as1
Ndrg2
Ndrg4
Ndufa7
Ndufaf5
Ndufaf6
Ndufaf8
Ndufb2
Ndufb3
Ndufb4p2
Ndufb9
Ndufb9p3
Ndufs4
Ndufv3
Neat1
Nectin1
Nectin2
Nedd1
Nedd4l
Nedd8-mdp1
Nefm
Nek7
Nenf
Net1
Nfam1
Nfasc
Nfat5
Nfatc3
Nfatc4
Nfia
Nfib
Nfic
Nfix
Nfkbib
Nfkbil1
Nfkbiz
Nfx1
Nfyc
Ngly1
Nhs
Nipa1
Nipal1
Nipal3
Nipsnap2
Nkain2
Nkapp1
Nkd1
Nkila
Nkiras2
Nkx2-1
Nlgn1
Nln
Nlrc5
Nme1
Nme1-nme2
Nme5
Nmnat2
Nmnat3
Nmrk2
Nmt1
Noct
Nol11
Nolc1
Nop58
Nos3
Notch2
Noxa1
Npc1
Npc2
Nphp1
Nphp3-as1
Npm1
Npm2
Npm3
Npnt
Nprl3
Nqo2
Nr1d2
Nr1h3
Nr2c2
Nr2e1
Nr2f1
Nr3c1
Nrg3
Nrg4
Nrip1
Nrm
Nrp1
Nrp2
Nrxn1
Nrxn3
Nsd3
Nsg1
Nsg2
Nsmce2
Nsmce3
Nsmce4a
Nsrp1
Nsun3
Nsun6
Nt5c2
Nt5dc1
Nt5dc4
Ntan1
Ntng2
Nuak2
Nubpl
Nucb1
Nucb2
Nudc
Nudcd2
Nudt1
Nudt16l1
Nudt9p1
Nuf2
Nup107
Nup155
Nup210l
Nup214
Nup35
Nup58
Nupl2
Nusap1
Nutf2
Nutm1
Nxn
Nxpe3
Nxph4
Oas1
Oaz3
Ocel1
Ociad1
Odf2l
Odf4
Ogfrp1
Ogt
Olah
Olfml1
Olmalinc
Ooep
Ooep-as1
Opalin
Opcml
Opn5
Oprk1
Optn
Or10ag1
Or10p1
Or14a2
Or1j2
Or2a7
Or4d7p
Or51m1
Or52j1p
Or5aq1p
Or5h5p
Or5m5p
Or6e1p
Or6m2p
Or6w1p
Or7e156p
Or8q1p
Or9p1p
Orai2
Orai3
Orc5
Orc6
Ormdl2
Osbp2
Osbpl8
Osbpl9
Oser1
Osgin1
Osgin2
Otub1
Otud4
Otud5
Otx2
Oxsm
P2rx4
P2rx6
P2ry10
P3h2-as1
P4ha2
P4ha3
P4htm
Pa2g4
Pa2g4p1
Pabpc1
Pabpc4
Pabpn1
Pacrg
Pacsin1
Pacsin2
Pafah1b1
Pafah1b2
Paics
Paip2
Palld
Palmd
Pam
Pan2
Pan3
Papln
Papola
Pappa
Papss1
Paqr7
Pard3-as1
Pard3b
Park7
Parp15
Parp6
Parp8
Paupar
Pax2
Pax6
Pax8
Paxbp1
Pbx1
Pbx3
Pc
Pcat1
Pcat14
Pcat4
Pcat5
Pcbp1-as1
Pcbp2
Pcca-as1
Pcdhac1
Pcdhac2
Pcdhgc4
Pced1b
Pcid2
Pck2
Pcm1
Pcna
Pcnp
Pcnx1
Pcnx2
Pcnx3
Pcolce2
Pcsk5
Pcsk6
Pcyt1a
Pdcd10
Pdcd2l
Pdcd6
Pde11a
Pde1b
Pde4b
Pde7a
Pde8a
Pdgfb
Pdgfra
Pdgfrb
Pdia5
Pdik1l
Pdk1
Pdlim3
Pdp2
Pdpn
Pdxdc1
Pdyn-as1
Pdzd2
Pdzd7
Pdzrn4
Pear1
Pebp1
Pecr
Peli1
Peli2
Pelp1
Pex13
Pex26
Pex7
Pfdn5
Pfkfb2
Pga3
Pgap1
Pgap2
Pgap3
Pgc
Pgd
Pgk1
Pgm1
Pgm2
Pgm2l1
Pgm3
Pgpep1
Pgs1
Phactr2
Phactr4
Phc1
Phf1
Phf13
Phf3
Phf7
Phldb1
Phlpp1
Phlpp2
Phospho2
Phox2a
Phox2b
Phyhd1
Phykpl
Pias4
Picalm
Pigl
Pigt
Pik3c2a
Pik3r1
Pik3r2
Pikfyve
Pim1
Pim2
Pip4k2a
Pip5k1b
Pipox
Pithd1
Pitpna
Pitpna-as1
Pitx2
Pkd2
Pkdcc
Pkib
Pkn2
Pkn2-as1
Pknox2
Pkp2
Pkp4
Pla2g12a
Pla2g4f
Plac9
Plagl1
Plau
Plcb1
Plcb4
Plcd4
Plce1-as2
Plcg1
Plcg2
Plcxd1
Plekha1
Plekha5
Plekha7
Plekhg2
Plekhg3
Plekhm3
Plekhs1
Plk3
Plk4
Pllp
Plpp1
Plpp2
Plpp3
Plxna2
Pm20d1
Pmepa1
Pmfbp1
Pml
Pmp22
Pnkd
Pnldc1
Pnn
Pnp
Pnpla1
Pnpla3
Pnpla6
Poc1b
Podxl
Pola1
Polb
Pole2
Polk
Polr2a
Polr2f
Polr2m
Polr3g
Polr3kp2
Pomt1
Pot1-as1
Pou2af1
Pou2f1
Pou5f1
Ppa2
Ppcdc
Ppfia4
Ppfibp1
Ppfibp2
Pphln1
Ppia
Ppiap16
Ppiap17
Ppiap46
Ppiap6
Ppiap75
Ppih
Ppil3
Ppip5k2
Ppm1b
Ppm1h
Ppm1k-dt
Ppp1cb
Ppp1cc
Ppp1r10
Ppp1r11
Ppp1r12b
Ppp1r15a
Ppp1r16a
Ppp1r16b
Ppp1r21
Ppp1r37
Ppp1r7
Ppp1r9a
Ppp2ca
Ppp2r1a
Ppp2r1b
Ppp2r2b
Ppp2r5b
Ppp2r5c
Ppp3cb-as1
Ppp4r1l
Ppp5c
Pprc1
Prac2
Prcc
Prcd
Prdm1
Prdm2
Prdm8
Prdm9
Prdx1
Prdx4p1
Prelid2
Prelid3a
Prelid3bp8
Prex2
Prickle2
Prickle2-as1
Prkar1a
Prkce
Prkcsh
Prkcz
Prkd1
Prkd2
Prkn
Prkrip1
Prmt1
Prmt6
Prmt7
Prmt8
Prncr1
Prodh2
Proser2
Prox1-as1
Proz
Prpf31
Prpf38a
Prpf40b
Prps2
Prr11
Prr13p4
Prr3
Prr5-arhgap8
Prrc2b
Prrc2c
Prss1
Prss12
Prss16
Prss2
Prss23
Prss42
Prtg
Prune2
Prxl2b
Psca
Psen2
Pskh2
Psmb5
Psmc2
Psmc4
Psmc5
Psmd1
Psmd11
Psmd3
Psmd4
Psmd9
Psmf1
Psmg1
Psmg2
Psors1c3
Ptbp2
Ptcd1
Ptcd2
Ptcd3
Ptchd1
Ptdss1
Ptdss2
Ptgds
Ptges3p5
Ptk2
Ptma
Ptms
Ptp4a2
Ptp4a2p1
Ptpa
Ptpdc1
Ptpn22
Ptpn23
Ptpn4
Ptprb
Ptpre
Ptprg
Ptprm
Ptpro
Puf60
Pum3
Purpl
Pusl1
Pvt1
Pwp1
Pxdn
Pxmp2
Pxn
Pxn-as1
Pygl
Qrfpr
Qser1
Rab11a
Rab11fip3
Rab18
Rab1b
Rab24
Rab27a
Rab27b
Rab30-as1
Rab33b
Rab3c
Rab4b
Rab4b-egln2
Rab5if
Rab8b
Rabgap1
Rabgap1l
Rabl2b
Rac1
Racgap1
Rad17
Rad21-as1
Rad50
Rad51
Rad51ap1
Rad51b
Rad51c
Rad52
Rad9a
Rad9b
Rag2
Rai1
Rai14
Ralb
Ralbp1
Ralgapb
Ranbp2
Rangrf
Rap1a
Rap2c
Rap2c-as1
Rara
Rarb
Rasal1
Rasal2
Rasgrp3
Rasip1
Rasl10b
Rbbp4
Rbbp6
Rbfox1
Rbfox2
Rbm11
Rbm17
Rbm22
Rbm25
Rbm34
Rbm45
Rbm48
Rbm5
Rbm7
Rbm8a
Rbms3
Rbmxl1
Rbmxp1
Rbp1
Rbp7
Rbpj
Rbpms
Rcbtb1
Rcc1
Rccd1
Rce1
Rcn1
Rcn2
Rcor3
Rdh10
Rdh12
Rdx
Reep1
Reep2
Reg4
Rel
Reln
Repin1
Reps1
Rere
Resf1
Rest
Retreg1
Rev1
Rexo2
Rf00003
Rf00004
Rf00012
Rf00017
Rf00019
Rf00066
Rf00086
Rf00092
Rf00096
Rf00100
Rf00139
Rf00150
Rf00154
Rf00392
Rf00401
Rf00402
Rf00407
Rf00409
Rf00414
Rf00418
Rf00432
Rf00561
Rf00586
Rf00602
Rf01210
Rf01684
Rf01879
Rf01909
Rf01969
Rf01970
Rf01984
Rf01986
Rf02113
Rf02124
Rf02125
Rf02126
Rf02133
Rf02140
Rf02141
Rf02142
Rf02174
Rf02175
Rf02176
Rf02178
Rf02215
Rf02216
Rf02217
Rf02219
Rf02220
Rf02271
Rfc2
Rfc4
Rfesd
Rflna
Rfpl4ap6
Rft1
Rfx4
Rgma
Rgs12
Rgs2
Rgs9
Rgsl1
Rhbdd2
Rhbdl2
Rhobtb2
Rhobtb3
Rhoc
Rhoh
Rhpn2
Ric8b
Rimklb
Rims1
Rims2
Rin2
Rin3
Rinl
Riok2
Ripk1
Ripk2
Ripor2
Rit2
Rita1
Rmc1
Rmi1
Rmnd1
Rmrp
Rn7sk
Rn7skp1
Rn7skp119
Rn7skp122
Rn7skp126
Rn7skp141
Rn7skp142
Rn7skp2
Rn7skp204
Rn7skp230
Rn7skp247
Rn7skp9
Rn7sl132p
Rn7sl14p
Rn7sl2
Rn7sl325p
Rn7sl354p
Rn7sl35p
Rn7sl440p
Rn7sl470p
Rn7sl474p
Rn7sl538p
Rn7sl563p
Rn7sl571p
Rn7sl581p
Rn7sl592p
Rn7sl674p
Rn7sl688p
Rn7sl714p
Rn7sl814p
Rn7sl826p
Rn7sl828p
Rna5sp119
Rna5sp121
Rna5sp124
Rna5sp136
Rna5sp172
Rna5sp18
Rna5sp21
Rna5sp210
Rna5sp224
Rna5sp231
Rna5sp234
Rna5sp237
Rna5sp285
Rna5sp353
Rna5sp373
Rna5sp382
Rna5sp468
Rna5sp499
Rna5sp73
Rna5sp84
Rna5sp85
Rna5sp98
Rnaseh2b-as1
Rnaseh2c
Rnd3
Rnf10
Rnf111
Rnf13
Rnf138
Rnf139
Rnf141
Rnf144a
Rnf180
Rnf2
Rnf208
Rnf212
Rnf219-as1
Rnf220
Rnf34
Rnf4
Rnf7
Rnpep
Rnps1
Rnu1-1
Rnu1-120p
Rnu1-122p
Rnu1-133p
Rnu1-140p
Rnu12
Rnu1-28p
Rnu1-36p
Rnu1-85p
Rnu1-92p
Rnu2-13p
Rnu2-21p
Rnu2-25p
Rnu2-28p
Rnu2-2p
Rnu2-63p
Rnu2-8p
Rnu4-10p
Rnu4-30p
Rnu4-34p
Rnu4-49p
Rnu4-75p
Rnu4-8p
Rnu4atac
Rnu4atac15p
Rnu4atac18p
Rnu5a-1
Rnu5a-8p
Rnu5b-1
Rnu5d-1
Rnu5e-1
Rnu5e-4p
Rnu6-1006p
Rnu6-1012p
Rnu6-1031p
Rnu6-1064p
Rnu6-107p
Rnu6-1087p
Rnu6-1110p
Rnu6-1116p
Rnu6-1122p
Rnu6-1137p
Rnu6-1177p
Rnu6-1197p
Rnu6-1261p
Rnu6-1294p
Rnu6-1309p
Rnu6-1327p
Rnu6-169p
Rnu6-171p
Rnu6-180p
Rnu6-194p
Rnu6-2
Rnu6-210p
Rnu6-229p
Rnu6-251p
Rnu6-268p
Rnu6-279p
Rnu6-293p
Rnu6-299p
Rnu6-390p
Rnu6-400p
Rnu6-410p
Rnu6-433p
Rnu6-450p
Rnu6-464p
Rnu6-487p
Rnu6-493p
Rnu6-497p
Rnu6-500p
Rnu6-510p
Rnu6-533p
Rnu6-560p
Rnu6-611p
Rnu6-684p
Rnu6-685p
Rnu6-702p
Rnu6-722p
Rnu6-740p
Rnu6-744p
Rnu6-757p
Rnu6-762p
Rnu6-774p
Rnu6-826p
Rnu6-9
Rnu6-916p
Rnu6-921p
Rnu6-923p
Rnu6-92p
Rnu6-955p
Rnu6atac
Rnu6atac20p
Rnu7-1
Rnu7-104p
Rnu7-195p
Rnu7-196p
Rnu7-20p
Rnu7-70p
Rnu7-88p
Rnvu1-14
Rnvu1-15
Rnvu1-19
Rnvu1-2
Rnvu1-6
Rny4
Ro60
Ror1
Rora
Rpain
Rparp-as1
Rph3a
Rph3al
Rpl10ap3
Rpl11p3
Rpl12
Rpl12p10
Rpl12p39
Rpl12p7
Rpl13a
Rpl17p19
Rpl18a
Rpl21p123
Rpl21p99
Rpl23
Rpl23a
Rpl23ap28
Rpl23ap95
Rpl23p11
Rpl23p4
Rpl27
Rpl27p12
Rpl29p3
Rpl32p34
Rpl34p27
Rpl34p3
Rpl36
Rpl36ap13
Rpl38
Rpl38p4
Rpl39p26
Rpl4
Rpl41
Rpl5
Rpl5p18
Rpl5p28
Rpl6p21
Rpl6p9
Rpl7ap15
Rpl7ap57
Rpl7ap66
Rpl7p41
Rpl9
Rpl9p31
Rplp2
Rpn2
Rps11
Rps12
Rps15
Rps15ap27
Rps15ap38
Rps19
Rps20p24
Rps23p3
Rps26
Rps26p28
Rps26p31
Rps26p41
Rps26p42
Rps27
Rps27a
Rps27ap14
Rps27p25
Rps28p7
Rps29p5
Rps3
Rps3a
Rps6kb1
Rps6kb2
Rps7p1
Rps9
Rpsap11
Rpsap15
Rpsap26
Rpsap28
Rpsap31
Rptor
Rpusd2
Rras2
Rrm1
Rrm2
Rrm2b
Rrnad1
Rsbn1l
Rsl24d1p9
Rsrp1
Rtbdn
Rtca-as1
Rtel1
Rtel1-tnfrsf6b
Rtkn
Rtn2
Rttn
Rufy1
Runx1
Ruvbl1-as1
Rwdd3
Rxfp4
Rxra
Ryr3
S100a10
S100a14
S100pbp
S100z
Sacm1l
Sae1
Sag
Sall3
Samd10
Samd11
Samd14
Samd15
Samd4b
Samsn1
Sap18
Sarnp
Sars
Sart3
Sash1
Satb2
Satb2-as1
Sbdsp1
Sbk2
Sbno2
Scaf1
Scaf11
Scai
Scamp3
Scamp4
Scamp5
Scand2p
Scaper
Scat1
Scat8
Scgb3a2
Scn2a
Scnm1
Scnn1a
Scp2
Scrg1
Scrn3
Scube1
Scygr4
Sdad1p1
Sdc2
Sdccag8
Sdhap2
Sdhcp4
Sdk1
Sdk2
Sec11c
Sec13
Sec14l1
Sec14l5
Sec31b
Sec62
Sec63
Sec63p1
Secisbp2
Selenoh
Selenot
Sem1
Sema3a
Sema3c
Sema3f
Sema5b
Senp6
Sept4
Sept4-as1
Sept7
Sept7-as1
Sept9
Serf1ap1
Serinc4
Serinc5
Serp1
Serpina5
Serpinb11
Serpinb12
Serpinb9p1
Serping1
Serpini1
Sertm2
Set
Setbp1
Setd4
Setd5
Setd9
Setdb1
Setdb2
Setp14
Sez6
Sf1
Sf3a2
Sfr1
Sft2d1
Sft2d3
Sfxn2
Sfxn4
Sfxn5
Sgce
Sgip1
Sgk3
Sgms1
Sgms2
Sgo1-as1
Sh2b1
Sh2b3
Sh2d4b
Sh2d7
Sh3bgr
Sh3bp2
Sh3bp4
Sh3d19
Sh3d21
Sh3rf1
Sh3rf2
Sh3tc2
Shbg
Shisal2b
Shoc2
Shq1
Shroom3
Sidt2
Siglecl1
Sil1
Sin3a
Sipa1l1
Sipa1l3
Sirpb2
Sirt1
Sirt4
Sirt6
Six1
Skida1
Skint1l
Skiv2l
Skp2
Slamf1
Slamf6p1
Slamf8
Slc10a5p1
Slc12a1
Slc12a5
Slc12a9
Slc12a9-as1
Slc13a3
Slc13a5
Slc15a1
Slc15a5
Slc16a1
Slc16a5
Slc1a3
Slc1a7
Slc20a2
Slc22a11
Slc25a17
Slc25a21
Slc25a25
Slc25a27
Slc25a28
Slc25a29
Slc25a30
Slc25a35
Slc25a36
Slc25a37
Slc25a3p1
Slc26a11
Slc26a2
Slc29a1
Slc29a2
Slc2a1-as1
Slc2a2
Slc2a3
Slc2a8
Slc2a9
Slc30a7
Slc34a2
Slc35a5
Slc35c2
Slc35e2a
Slc37a3
Slc37a4
Slc38a2
Slc38a6
Slc39a1
Slc39a13
Slc39a14
Slc39a7
Slc3a2
Slc41a2
Slc41a3
Slc43a1
Slc43a2
Slc43a3
Slc44a3-as1
Slc44a4
Slc46a1
Slc49a4
Slc4a10
Slc4a1ap
Slc4a2
Slc4a8
Slc5a10
Slc5a12
Slc6a12
Slc6a20
Slc7a2
Slc8b1
Slc9a8
Slco3a1
Slf1
Slfn13
Slfn5
Slit1
Slit3
Slmap
Smad3
Smad5
Smad6
Smap2
Smarca2
Smarcad1
Smarcal1
Smc2
Smc3
Smc4
Smchd1
Smg1
Smg7
Smg8
Smim13
Smim2
Smim21
Smim22
Smim24
Smim27
Smim2-as1
Smim31
Smim36
Smim4
Smim40
Smim8
Smox
Smtnl1
Smyd1
Smyd5
Snap23
Snap91
Snapc3
Snapc5
Snd1
Snhg11
Snhg16
Snhg29
Snhg4
Snhg8
Snora13
Snora24
Snora25
Snora26
Snora32
Snora50c
Snora60
Snora63b
Snora65
Snora71e
Snora74a
Snora81
Snora84
Snorc
Snord101
Snord118
Snord12
Snord12b
Snord12c
Snord13
Snord15a
Snord1c
Snord2
Snord25
Snord26
Snord27
Snord32a
Snord35b
Snord48
Snord49a
Snord49b
Snord70b
Snph
Snrnp25
Snrnp70
Snrpa
Snrpa1
Snrpd3
Snrpe
Snrpep10
Snrpn
Sntb1
Sntn
Snx1
Snx15
Snx17
Snx19
Snx24
Snx25
Snx27
Socs2
Socs2-as1
Socs4
Socs5
Socs7
Soga1
Sorbs1
Sorbs2
Sorbs3
Sorcs1
Sort1
Sox10
Sox21
Sox2-ot
Sox9-as1
Sp1
Sp4
Sp5
Spaar
Spaca9
Spag1
Spag17
Spag4
Spag5
Spag9
Spam1
Spart
Spart-as1
Spata22
Spata46
Spata5l1
Spats2
Spc24
Spdl1
Spef2
Spg21
Spg7
Sphk2
Spin3
Spink5
Spink6
Spint2
Spire2
Spns3
Spock1
Spop
Spred1
Spred2
Spred3
Sprr3
Spry1
Spryd3
Sptbn4
Sqle
Sqstm1
Srarp
Srebf1
Srebf2
Srek1
Srgap3
Srp14
Srp14-as1
Srp54
Srp68
Srr
Srrt
Srsf11
Srsf2
Srsf3
Ssb
Ssbp2
Ssbp3-as1
Sspn
Ssr1
Ssuh2
Ssxp9
St3gal1
St5
St6gal1
St6gal2
St7
St7l
St8sia1
St8sia6-as1
Stag2
Stag3
Stam
Stambp
Stambpl1
Star
Stard7-as1
Stat3
Stat4
Stat5b
Stath
Stau2
Stau2-as1
Steap2
Stim2
Stk19
Stk31
Stk32a
Stk4
Stmn1p1
Stmn4
Stmp1
Stradb
Strap
Strip1
Stt3b
Stx16
Stx16-npepl1
Stx17
Stx18-as1
Stx1a
Stx2
Stx4
Stx5
Stx8
Stxbp2
Stxbp3
Stxbp5-as1
Stxbp5l
Sub1p2
Sucla2-as1
Suco
Sufu
Sugct
Sulf1
Sumf2
Suox
Supv3l1
Susd1
Susd3
Susd4
Suz12p1
Sv2b
Svil
Swi5
Swt1
Syap1
Syce1l
Sycp2l
Syn2
Syne1
Syngr1
Syngr3
Syngr4
Synpo
Synpo2
Synpr
Syt1
Sytl2
Tab3
Tacc1
Tacc2
Tada2a
Taf15
Taf1d
Taf4b
Tagln
Tagln2
Tal2
Tango2
Tango6
Tars2
Tasor2
Tatdn3
Tbc1d10b
Tbc1d16
Tbc1d19
Tbc1d20
Tbc1d22a
Tbc1d23
Tbc1d25
Tbc1d29p
Tbc1d31
Tbc1d5
Tbc1d8
Tbc1d8b
Tbcb
Tbce
Tbcel
Tbl1x
Tbpl1
Tbr1
Tbx21
Tbx22
Tbx3
Tbx4
Tbxas1
Tcaim
Tcea2
Tceanc2
Tcerg1
Tcf12
Tcf19
Tcf4
Tcf7
Tcf7l1
Tcf7l2
Tchp
Tcl6
Tcn2
Tcof1
Tcp11l2
Tctex1d1
Tdgf1
Tdh
Tead1
Tead4
Tecr
Tecrp1
Tecta
Teddm1
Ten1
Tenm2
Tenm3
Tespa1
Tex15
Tex2
Tex26-as1
Tfap2a
Tg
Tgfbr2
Tgif1
Thap2
Them4
Thoc1
Thoc6
Thpo
Thrap3
Thtpa
Tiam1
Tiam2
Tigit
Timm23b
Timmdc1
Tk2
Tle1
Tle4
Tle6
Tlk1
Tlk2
Tln1
Tln2
Tm2d1
Tm2d3
Tm9sf4
Tma16
Tmbim4
Tmbim6
Tmc2
Tmc7
Tmc8
Tmco5a
Tmed3
Tmem102
Tmem106b
Tmem107
Tmem109
Tmem116
Tmem126b
Tmem131
Tmem132b
Tmem135
Tmem138
Tmem14b
Tmem14c
Tmem150c
Tmem164
Tmem167b
Tmem178a
Tmem183a
Tmem191a
Tmem199
Tmem208
Tmem214
Tmem216
Tmem229b
Tmem232
Tmem248
Tmem253
Tmem254
Tmem255a
Tmem258
Tmem260
Tmem33
Tmem38b
Tmem43
Tmem44-as1
Tmem67
Tmem69
Tmem70
Tmem72
Tmem72-as1
Tmem79
Tmem92
Tmem94
Tmlhe
Tmtc2
Tmtc3
Tmx4
Tnc
Tnfaip1
Tnfaip3
Tnfaip8l3
Tnfrsf13b
Tnfrsf19
Tnfrsf25
Tnfsf14
Tnik
Tnip1
Tnp1
Tnpo1
Tnpo1p2
Tnrc18p1
Tnrc6b
Tns1
Tns2
Tns3
Tns4
Tob2
Toe1
Togaram1
Togaram2
Tom1
Tom1l1
Tomm22
Tomm40l
Tomm5
Tomm6
Tor1aip1
Tor1b
Tox4
Tp53bp1
Tp53bp2
Tp53i13
Tp53i3
Tpcn1
Tpd52
Tpd52l2
Tpgs1
Tph1
Tpm1
Tpm1-as
Tpm2
Tpm3
Tpp1
Tpst2
Tpt1-as1
Tpte2p1
Tra2b
Traf3ip2-as1
Traf4
Traf7
Traj1
Traj2
Traj24
Traj25
Traj26
Traj3
Traj48
Traj49
Traj50
Traj52
Traj56
Traj58
Traj59
Trak1
Trappc12
Trappc2b
Trappc9
Trav31
Trav6
Trbv6-4
Trdd3
Trdj1
Trdmt1
Trem1
Trgc2
Trgv8
Trib1
Trim16
Trim2
Trim24
Trim26
Trim29
Trim32
Trim39
Trim41
Trim56
Trim65
Trim66
Trim67
Trim69
Trio
Triobp
Trip10
Trip13
Trit1
Trmo
Trmt10b
Trmt112p3
Trmt112p4
Trmt13
Trmt44
Trmu
Trpc7-as2
Trpm1
Trps1
Tsacc
Tsc2
Tsc22d2
Tsc22d3
Tsfm
Tsku
Tslp
Tsnare1
Tsnaxip1
Tspan11
Tspan18
Tspan9
Tssc4
Tstd2
Ttbk1
Ttc12
Ttc19
Ttc23
Ttc38
Ttc39c
Ttc7a
Ttc7b
Ttc9c
Ttk
Ttll13p
Ttn
Tubap2
Tubb4bp4
Tubb8p7
Tubbp6
Tusc1
Tusc2
Tvp23b
Twist1
Twsg1
Txndc12
Txndc9
Txnp4
Tyro3
Tyrobp
Tyw1
U2af1l4
U2af2
U2surp
U52112.1
U62317.1
U91319.1
U91328.1
Uba1
Ubac2
Ubap2
Ubap2l
Ubash3b
Ubb
Ubbp1
Ube2a
Ube2b
Ube2d2
Ube2e1
Ube2f
Ube2f-scly
Ube2h
Ube2v1p10
Ube2v1p4
Ube2z
Ube4b
Ubfd1
Ubl7-as1
Ubqln1p1
Ubr2
Ubr3
Ubr7
Ubxn4
Uck2
Uggt1
Ugp2
Ugt1a6
Ugt2a1
Ulk2
Umad1
Umodl1
Unc5c
Unc79
Unc80
Unk
Uqcr10
Uqcrc2
Uqcrh
Uros
Ushbp1
Usp10
Usp14
Usp15
Usp2-as1
Usp30
Usp30-as1
Usp32p1
Usp33
Usp39
Usp43
Usp47
Usp5
Usp53
Usp54
Usp8
Usp9x
Uspl1
Utp11
Utp15
Utp20
Utp23
Utrn
Uts2b
Uvrag-dt
Vamp2
Vangl1
Vapa
Vars2
Vasp
Vcl
Vdac3
Vezt
Vgf
Vgll3
Vill
Vim
Vim-as1
Vldlr-as1
Vmp1
Vn1r6p
Vps13a
Vps29
Vps37a
Vps37d
Vps50
Vps51
Vrk1
Vrk2
Vrk3
Vrtn
Vsig1
Vsig10
Vsnl1
Vstm5
Vta1
Vtrna1-1
Vtrna1-3
Vwa3a
Vwa5a
Vwa5b1
Vwde
Vwf
Wac
Wars2
Wars2-as1
Wasf1
Washc3
Wdfy2
Wdfy3
Wdr11-as1
Wdr18
Wdr20
Wdr27
Wdr37
Wdr43
Wdr46
Wdr55
Wdr6
Wdr81
Wdr92
Wee1
Wfdc2
Wls
Wnk1
Wnk2
Wnt2b
Wnt3
Wnt5b
Wnt8a
Wrap53
Wrb
Wrnip1
Wwc2
Wwc3
Wwox
Xkr8
Xpc
Xpo6
Xrcc6p2
Xrra1
Yae1
Yap1
Yeats4
Yif1a
Ylpm1
Ypel2
Ypel3
Ypel5
Ywhab
Ywhabp1
Ywhaz
Z69890.1
Z82170.1
Z82198.2
Z83839.2
Z84484.1
Z84492.2
Z93241.1
Z95327.2
Z97198.1
Z98257.2
Z98755.1
Z99129.3
Z99289.2
Z99496.1
Zap70
Zbed5-as1
Zbed9
Zbtb14
Zbtb18
Zbtb24
Zbtb3
Zbtb37
Zbtb40
Zbtb7b
Zc3h10
Zc3h14
Zc3h15
Zc3h6
Zcchc17
Zcchc3
Zdbf2
Zdhhc13
Zdhhc14
Zdhhc17
Zdhhc6
Zeb1
Zeb2
Zeb2-as1
Zfand5
Zfand6
Zfas1
Zfhx4
Zfp62
Zfp90
Zfp91-cntf
Zfpm2-as1
Zfy
Zfyve19
Zfyve26
Zhx1-c8orf76
Zic2
Zic4
Zkscan5
Zkscan8
Zmpste24
Zmym1
Zmym4
Zmynd11
Zmynd8
Znf114
Znf121
Znf131
Znf140
Znf155
Znf169
Znf18
Znf189
Znf19
Znf197
Znf215
Znf219
Znf224
Znf225
Znf227
Znf232
Znf234
Znf25
Znf254
Znf259p1
Znf263
Znf271p
Znf277
Znf280d
Znf286a
Znf292
Znf304
Znf317
Znf331
Znf337-as1
Znf358
Znf37a
Znf385b
Znf396
Znf398
Znf419
Znf420
Znf436-as1
Znf444
Znf451
Znf462
Znf474
Znf488
Znf519
Znf524
Znf527
Znf529-as1
Znf547
Znf552
Znf554
Znf567
Znf570
Znf577
Znf580
Znf581
Znf582-as1
Znf583
Znf584
Znf589
Znf609
Znf628
Znf638
Znf644
Znf646
Znf664
Znf675
Znf678
Znf684
Znf710
Znf725p
Znf74
Znf749
Znf766
Znf778
Znf785
Znf793
Znf805
Znf81
Znf839
Znf862
Znf879
Znf92
Znfx1
Znrd1
Znrf1
Znrf3
Zranb2-as2
Zscan2
Zscan25
Zscan26
Zscan31
Zswim4
Zswim8
Zwilch
