# Supplementary material for: A Bayesian inference transcription factor activity model for the analysis of single-cell transcriptomes
Source: Genome Res. 2021 Jul;31(7):1296–311. doi: 10.1101/gr.265595.120 (PMC8256867; doi:10.1101/gr.265595.120)
Supplement: Supplemental Material [file supp_gr.265595.120_Supplemental_Code.zip › BITFAM/inst/extdata/human/EP400]

A1bg-as1
A2m-as1
Aacs
Aamdc
Aamp
Aanat
Aar2
Aars
Aasdhppt
Aatf
Abca1
Abca17p
Abca2
Abca5
Abca7
Abcb8
Abcb9
Abcc10
Abcc11
Abcc5
Abcc5-as1
Abcd1
Abcd3
Abce1
Abcf1
Abcf3
Abcg1
Abcg5
Abhd10
Abhd14a
Abhd14a-acy1
Abhd14b
Abhd17a
Abhd17ap3
Abhd17c
Abhd2
Abhd5
Abhd6
Abi2
Abi3bp
Abl1
Abl2
Ablim1
Abr
Abracl
Abtb1
Ac000068.1
Ac000093.1
Ac001226.1
Ac002094.1
Ac002094.4
Ac002094.5
Ac002306.1
Ac002310.1
Ac002310.2
Ac002310.3
Ac002310.4
Ac002310.6
Ac002451.2
Ac002454.1
Ac002472.2
Ac003002.1
Ac003002.3
Ac003005.1
Ac003005.2
Ac003006.1
Ac003043.1
Ac003102.1
Ac003688.2
Ac003956.1
Ac003984.1
Ac004052.1
Ac004053.1
Ac004080.3
Ac004080.4
Ac004148.1
Ac004156.1
Ac004160.1
Ac004217.1
Ac004224.1
Ac004224.2
Ac004232.1
Ac004232.2
Ac004233.2
Ac004233.3
Ac004241.1
Ac004263.1
Ac004381.1
Ac004471.1
Ac004471.2
Ac004540.1
Ac004706.1
Ac004771.1
Ac004771.3
Ac004771.4
Ac004771.5
Ac004801.5
Ac004803.1
Ac004805.1
Ac004812.2
Ac004816.1
Ac004816.2
Ac004828.1
Ac004854.2
Ac004890.2
Ac004895.1
Ac004908.1
Ac004908.2
Ac004922.1
Ac004980.1
Ac005005.3
Ac005020.2
Ac005041.1
Ac005050.1
Ac005090.1
Ac005189.1
Ac005220.1
Ac005253.1
Ac005258.1
Ac005280.1
Ac005280.2
Ac005288.1
Ac005324.4
Ac005324.5
Ac005342.1
Ac005342.2
Ac005363.1
Ac005387.1
Ac005410.1
Ac005486.1
Ac005520.1
Ac005523.2
Ac005559.1
Ac005593.1
Ac005606.2
Ac005625.1
Ac005632.3
Ac005670.2
Ac005691.1
Ac005696.1
Ac005759.1
Ac005775.1
Ac005779.2
Ac005786.2
Ac005821.1
Ac005829.1
Ac005832.4
Ac005833.1
Ac005837.1
Ac005837.3
Ac005906.1
Ac005915.1
Ac005921.3
Ac005972.3
Ac006001.2
Ac006026.3
Ac006033.1
Ac006041.1
Ac006059.1
Ac006077.2
Ac006116.8
Ac006206.2
Ac006252.1
Ac006299.1
Ac006333.1
Ac006333.2
Ac006449.2
Ac006449.5
Ac006449.6
Ac006450.1
Ac006452.1
Ac006482.1
Ac006483.1
Ac006483.2
Ac006484.1
Ac006486.2
Ac006504.5
Ac006511.5
Ac006539.1
Ac006927.1
Ac006942.1
Ac006994.2
Ac007009.1
Ac007029.1
Ac007032.1
Ac007036.1
Ac007100.1
Ac007128.1
Ac007128.2
Ac007161.3
Ac007192.1
Ac007216.1
Ac007216.4
Ac007244.1
Ac007250.1
Ac007272.1
Ac007285.1
Ac007319.1
Ac007342.5
Ac007375.1
Ac007375.2
Ac007389.1
Ac007391.1
Ac007402.1
Ac007405.2
Ac007490.1
Ac007493.2
Ac007495.2
Ac007496.3
Ac007546.3
Ac007563.2
Ac007663.1
Ac007663.3
Ac007686.4
Ac007773.1
Ac007786.1
Ac007906.2
Ac007950.1
Ac007952.4
Ac008014.1
Ac008060.1
Ac008060.2
Ac008073.2
Ac008073.3
Ac008079.1
Ac008105.2
Ac008121.3
Ac008126.1
Ac008267.5
Ac008393.1
Ac008406.3
Ac008438.2
Ac008443.1
Ac008443.2
Ac008443.3
Ac008443.4
Ac008443.5
Ac008494.1
Ac008507.3
Ac008525.1
Ac008525.2
Ac008534.1
Ac008581.2
Ac008608.2
Ac008610.1
Ac008622.2
Ac008641.1
Ac008687.1
Ac008687.7
Ac008728.1
Ac008734.2
Ac008738.1
Ac008750.3
Ac008750.7
Ac008752.1
Ac008763.2
Ac008764.6
Ac008764.8
Ac008770.2
Ac008781.1
Ac008781.2
Ac008808.1
Ac008878.1
Ac008915.2
Ac008958.1
Ac008966.1
Ac008969.1
Ac009041.2
Ac009061.2
Ac009065.1
Ac009065.4
Ac009086.1
Ac009086.3
Ac009088.2
Ac009090.1
Ac009090.3
Ac009097.4
Ac009107.2
Ac009108.5
Ac009117.2
Ac009127.1
Ac009133.1
Ac009133.2
Ac009133.5
Ac009133.6
Ac009163.6
Ac009237.3
Ac009264.1
Ac009271.1
Ac009292.1
Ac009292.2
Ac009303.4
Ac009309.1
Ac009318.3
Ac009336.3
Ac009365.1
Ac009495.1
Ac009495.3
Ac009506.1
Ac009511.2
Ac009560.1
Ac009623.1
Ac009720.1
Ac009779.2
Ac009779.3
Ac009806.1
Ac009879.2
Ac009951.2
Ac009955.2
Ac009994.1
Ac010168.2
Ac010173.1
Ac010203.2
Ac010240.3
Ac010247.1
Ac010271.1
Ac010285.3
Ac010323.1
Ac010327.2
Ac010327.4
Ac010336.3
Ac010336.4
Ac010336.5
Ac010409.2
Ac010422.1
Ac010422.2
Ac010422.7
Ac010478.1
Ac010480.1
Ac010522.1
Ac010531.6
Ac010546.1
Ac010547.1
Ac010595.1
Ac010619.2
Ac010634.1
Ac010638.1
Ac010646.1
Ac010654.1
Ac010655.2
Ac010655.4
Ac010735.2
Ac010746.1
Ac010761.1
Ac010761.2
Ac010761.5
Ac010761.7
Ac010834.2
Ac010867.1
Ac010883.1
Ac010894.2
Ac010913.1
Ac010973.1
Ac010980.1
Ac010980.2
Ac010999.2
Ac011008.1
Ac011195.2
Ac011270.1
Ac011287.1
Ac011396.1
Ac011444.1
Ac011445.2
Ac011446.2
Ac011448.1
Ac011462.4
Ac011462.5
Ac011466.1
Ac011467.4
Ac011468.5
Ac011471.2
Ac011471.4
Ac011474.1
Ac011481.1
Ac011495.1
Ac011497.1
Ac011498.1
Ac011500.3
Ac011511.2
Ac011529.1
Ac011530.1
Ac011595.2
Ac011603.1
Ac011603.2
Ac011611.3
Ac011611.4
Ac011753.4
Ac011773.1
Ac011773.3
Ac011815.2
Ac011900.1
Ac011921.1
Ac011933.3
Ac011995.2
Ac012146.1
Ac012146.2
Ac012158.1
Ac012184.2
Ac012184.4
Ac012291.2
Ac012306.2
Ac012307.1
Ac012313.3
Ac012313.6
Ac012313.8
Ac012313.9
Ac012358.3
Ac012368.1
Ac012377.1
Ac012467.1
Ac012485.1
Ac012485.3
Ac012488.2
Ac012531.1
Ac012531.3
Ac012555.1
Ac012615.1
Ac012615.5
Ac012645.1
Ac012673.1
Ac012676.3
Ac013356.4
Ac013394.1
Ac013400.1
Ac013468.1
Ac013717.1
Ac013731.1
Ac015660.4
Ac015687.1
Ac015726.2
Ac015795.1
Ac015813.1
Ac015813.2
Ac015813.4
Ac015813.5
Ac015813.7
Ac015818.1
Ac015818.3
Ac015818.6
Ac015845.1
Ac015909.1
Ac015909.3
Ac015910.1
Ac015912.3
Ac015936.1
Ac015982.1
Ac016027.1
Ac016027.2
Ac016065.1
Ac016229.2
Ac016292.2
Ac016394.1
Ac016542.1
Ac016559.2
Ac016575.1
Ac016582.2
Ac016582.3
Ac016588.2
Ac016596.1
Ac016629.3
Ac016696.1
Ac016700.3
Ac016708.1
Ac016727.1
Ac016737.2
Ac016738.2
Ac016769.1
Ac016773.1
Ac016825.1
Ac016876.2
Ac016999.1
Ac017015.2
Ac017083.1
Ac017100.1
Ac017104.3
Ac018362.1
Ac018362.3
Ac018410.1
Ac018413.1
Ac018450.1
Ac018563.1
Ac018647.2
Ac018659.1
Ac018730.1
Ac018754.1
Ac018755.3
Ac018761.1
Ac018761.3
Ac018765.1
Ac018766.1
Ac018845.3
Ac018892.3
Ac018904.1
Ac018926.1
Ac018926.2
Ac019068.1
Ac019117.1
Ac019131.1
Ac019131.2
Ac019197.1
Ac019235.1
Ac019257.8
Ac020612.2
Ac020659.1
Ac020659.2
Ac020661.1
Ac020904.2
Ac020910.1
Ac020911.1
Ac020915.1
Ac020915.5
Ac020922.4
Ac020928.1
Ac020928.2
Ac020928.3
Ac020931.1
Ac020978.4
Ac021054.1
Ac021078.1
Ac021146.1
Ac021171.2
Ac021188.1
Ac021321.1
Ac021594.1
Ac021594.2
Ac021683.3
Ac021945.1
Ac022098.1
Ac022106.2
Ac022113.1
Ac022113.2
Ac022137.3
Ac022154.1
Ac022167.4
Ac022182.1
Ac022201.2
Ac022211.2
Ac022384.1
Ac022387.1
Ac022400.1
Ac022400.9
Ac022413.1
Ac022414.1
Ac022415.1
Ac022441.2
Ac022447.2
Ac022558.2
Ac022616.3
Ac022655.1
Ac022748.2
Ac022832.1
Ac022973.2
Ac023024.1
Ac023051.1
Ac023157.3
Ac023194.1
Ac023509.1
Ac023509.5
Ac023632.2
Ac023790.2
Ac023908.3
Ac024075.3
Ac024243.1
Ac024257.3
Ac024267.6
Ac024270.4
Ac024475.4
Ac024940.5
Ac024941.2
Ac025031.1
Ac025031.2
Ac025048.1
Ac025048.2
Ac025048.4
Ac025161.1
Ac025162.1
Ac025162.2
Ac025164.1
Ac025165.1
Ac025165.2
Ac025165.3
Ac025171.2
Ac025171.3
Ac025181.2
Ac025254.1
Ac025257.1
Ac025259.3
Ac025262.1
Ac025263.1
Ac025265.3
Ac025272.1
Ac025283.3
Ac025287.3
Ac025428.1
Ac025437.1
Ac025580.3
Ac025647.1
Ac025946.1
Ac026100.1
Ac026124.2
Ac026254.2
Ac026310.2
Ac026362.1
Ac026367.3
Ac026412.1
Ac026412.3
Ac026458.2
Ac026461.1
Ac026461.3
Ac026462.4
Ac026462.5
Ac026471.2
Ac026691.1
Ac026704.1
Ac026740.1
Ac026770.1
Ac026786.1
Ac026954.1
Ac026954.3
Ac027031.2
Ac027097.1
Ac027176.1
Ac027176.2
Ac027243.1
Ac027243.2
Ac027281.1
Ac027287.2
Ac027307.1
Ac027309.2
Ac027313.1
Ac027644.4
Ac027698.1
Ac027801.3
Ac034102.4
Ac034102.6
Ac034102.7
Ac034102.8
Ac034199.1
Ac034222.1
Ac034229.4
Ac036108.3
Ac036176.1
Ac036214.1
Ac037441.2
Ac037479.1
Ac040162.1
Ac040162.3
Ac040168.1
Ac040169.1
Ac040169.4
Ac044802.1
Ac044849.1
Ac044860.2
Ac046130.1
Ac046185.1
Ac046185.3
Ac048341.1
Ac048341.2
Ac051619.4
Ac051619.7
Ac051619.8
Ac053503.2
Ac053503.5
Ac053513.1
Ac053527.1
Ac055716.3
Ac055872.1
Ac058822.1
Ac061992.1
Ac061999.1
Ac063948.1
Ac063952.1
Ac064807.1
Ac067817.2
Ac067852.1
Ac067930.3
Ac067930.4
Ac067931.2
Ac067945.3
Ac067968.1
Ac068205.1
Ac068205.2
Ac068389.1
Ac068473.3
Ac068620.1
Ac068620.3
Ac068669.1
Ac068775.1
Ac068790.8
Ac068831.6
Ac068870.1
Ac068987.3
Ac069061.2
Ac069133.1
Ac069185.1
Ac069213.1
Ac069281.1
Ac069368.1
Ac069503.2
Ac072062.1
Ac073050.1
Ac073089.1
Ac073107.1
Ac073111.1
Ac073111.3
Ac073111.4
Ac073111.5
Ac073195.1
Ac073210.2
Ac073283.2
Ac073320.1
Ac073342.1
Ac073389.1
Ac073573.1
Ac073575.2
Ac073585.1
Ac073592.3
Ac073611.1
Ac073842.1
Ac073857.1
Ac073869.1
Ac073896.1
Ac073896.2
Ac073896.3
Ac073896.5
Ac073957.1
Ac074032.1
Ac074091.1
Ac074117.1
Ac074138.1
Ac074143.1
Ac074143.2
Ac074338.1
Ac074351.1
Ac078785.1
Ac078789.1
Ac078802.1
Ac078820.1
Ac078878.1
Ac078878.2
Ac078883.2
Ac078889.1
Ac079089.1
Ac079140.1
Ac079148.1
Ac079203.2
Ac079305.1
Ac079313.1
Ac079313.2
Ac079336.5
Ac079382.1
Ac079411.1
Ac079416.1
Ac079594.2
Ac079600.3
Ac079742.1
Ac079834.2
Ac079848.1
Ac079858.1
Ac079907.1
Ac079949.2
Ac079988.1
Ac080038.1
Ac080075.1
Ac080080.1
Ac080112.1
Ac080129.1
Ac082651.3
Ac083798.1
Ac083798.2
Ac083805.1
Ac083841.4
Ac083843.2
Ac083949.1
Ac084018.1
Ac084018.2
Ac084082.1
Ac084125.1
Ac084337.2
Ac084816.1
Ac084876.2
Ac084879.1
Ac087289.3
Ac087289.4
Ac087294.1
Ac087392.5
Ac087439.2
Ac087457.1
Ac087491.1
Ac087500.1
Ac087501.3
Ac087521.1
Ac087521.3
Ac087521.4
Ac087612.1
Ac087623.2
Ac087645.2
Ac087651.1
Ac087721.2
Ac087741.3
Ac087752.3
Ac089999.1
Ac090093.1
Ac090114.3
Ac090115.1
Ac090136.2
Ac090152.1
Ac090164.4
Ac090241.2
Ac090337.1
Ac090360.1
Ac090527.2
Ac090578.1
Ac090607.5
Ac090617.2
Ac090735.1
Ac090772.2
Ac090844.2
Ac091013.1
Ac091045.1
Ac091138.1
Ac091153.1
Ac091153.3
Ac091153.4
Ac091167.2
Ac091167.6
Ac091167.7
Ac091180.2
Ac091212.1
Ac091230.1
Ac091305.1
Ac091390.4
Ac091551.1
Ac091564.2
Ac091891.1
Ac091925.1
Ac091959.3
Ac091965.5
Ac092067.1
Ac092072.1
Ac092115.1
Ac092117.1
Ac092117.2
Ac092123.1
Ac092127.2
Ac092128.1
Ac092143.1
Ac092143.2
Ac092155.1
Ac092159.2
Ac092171.4
Ac092198.1
Ac092279.1
Ac092287.1
Ac092295.2
Ac092296.3
Ac092338.3
Ac092368.3
Ac092378.1
Ac092384.3
Ac092435.1
Ac092468.1
Ac092535.3
Ac092587.1
Ac092614.1
Ac092645.1
Ac092718.1
Ac092718.3
Ac092720.1
Ac092794.1
Ac092801.1
Ac092821.3
Ac092835.1
Ac092849.1
Ac092910.2
Ac092910.3
Ac092919.2
Ac092941.2
Ac092944.1
Ac093151.3
Ac093152.1
Ac093157.1
Ac093158.1
Ac093249.2
Ac093249.4
Ac093323.1
Ac093424.1
Ac093484.3
Ac093484.4
Ac093503.3
Ac093510.1
Ac093512.1
Ac093512.2
Ac093525.1
Ac093627.4
Ac093734.1
Ac093752.1
Ac093752.2
Ac093797.1
Ac093899.2
Ac093904.4
Ac096536.2
Ac096540.1
Ac096576.2
Ac096637.2
Ac096649.1
Ac096664.1
Ac096677.1
Ac096734.2
Ac096887.1
Ac096887.2
Ac096888.1
Ac096947.1
Ac097059.2
Ac097103.2
Ac097104.1
Ac097460.1
Ac097468.1
Ac097512.1
Ac097634.1
Ac097637.1
Ac098484.3
Ac098484.4
Ac098582.1
Ac098614.3
Ac098650.1
Ac098828.2
Ac098829.1
Ac098850.2
Ac099328.2
Ac099329.1
Ac099343.3
Ac099494.2
Ac099521.1
Ac099524.1
Ac099535.1
Ac099677.5
Ac099681.1
Ac099782.2
Ac099795.1
Ac099850.1
Ac100778.3
Ac100786.1
Ac100791.2
Ac100793.2
Ac100793.3
Ac100812.1
Ac100823.1
Ac100861.1
Ac100861.2
Ac102953.1
Ac102953.2
Ac103409.1
Ac103592.1
Ac103706.1
Ac103810.3
Ac103923.1
Ac104073.4
Ac104109.2
Ac104123.1
Ac104162.2
Ac104170.1
Ac104472.2
Ac104506.1
Ac104532.1
Ac104564.4
Ac104581.4
Ac104590.1
Ac104662.2
Ac104759.1
Ac104806.2
Ac104843.1
Ac104984.5
Ac104985.1
Ac104985.2
Ac104997.1
Ac105020.3
Ac105020.6
Ac105052.4
Ac105137.2
Ac105339.1
Ac105391.1
Ac105402.3
Ac105940.1
Ac105942.1
Ac106028.5
Ac106037.2
Ac106038.1
Ac106782.2
Ac106782.5
Ac106786.2
Ac106800.3
Ac106820.4
Ac106820.6
Ac106886.2
Ac106897.1
Ac107081.1
Ac107223.1
Ac107373.2
Ac107398.4
Ac107982.2
Ac108002.1
Ac108002.2
Ac108047.1
Ac108134.4
Ac108142.1
Ac108448.3
Ac108471.2
Ac108693.2
Ac108704.1
Ac108738.1
Ac108866.1
Ac109460.3
Ac109587.1
Ac109992.1
Ac110079.1
Ac110285.6
Ac110285.7
Ac110716.2
Ac110749.1
Ac110771.1
Ac110800.1
Ac110994.1
Ac111188.2
Ac112196.1
Ac112225.1
Ac112236.2
Ac112504.2
Ac112907.1
Ac113139.1
Ac113143.1
Ac113189.1
Ac113192.5
Ac113355.1
Ac113383.1
Ac113398.1
Ac113410.3
Ac113615.1
Ac114271.1
Ac114296.1
Ac114488.2
Ac114488.3
Ac114489.1
Ac114730.1
Ac114956.1
Ac114956.3
Ac115676.1
Ac116003.1
Ac116025.2
Ac116348.4
Ac116366.3
Ac116407.1
Ac116407.2
Ac116535.1
Ac117382.2
Ac117489.1
Ac117498.2
Ac118553.2
Ac118755.1
Ac119673.1
Ac120024.1
Ac120057.2
Ac120057.4
Ac120114.1
Ac120114.4
Ac120498.1
Ac121334.2
Ac121338.2
Ac123767.1
Ac124016.1
Ac124067.1
Ac124068.2
Ac124242.1
Ac124283.5
Ac124319.1
Ac124319.3
Ac125494.1
Ac125611.3
Ac125807.2
Ac126407.1
Ac126544.2
Ac126614.1
Ac126696.1
Ac126763.1
Ac126915.2
Ac127002.1
Ac127070.1
Ac127496.1
Ac127496.4
Ac127522.1
Ac128707.1
Ac128709.3
Ac129492.1
Ac129492.5
Ac129492.8
Ac129510.1
Ac129908.1
Ac130343.1
Ac130343.2
Ac131009.4
Ac131182.1
Ac131235.2
Ac131274.2
Ac131274.3
Ac131571.1
Ac132872.1
Ac132872.2
Ac132872.3
Ac132872.4
Ac132938.2
Ac133552.1
Ac133552.2
Ac133637.1
Ac133961.1
Ac134043.1
Ac134682.1
Ac134772.1
Ac135048.2
Ac135050.5
Ac135050.7
Ac135178.3
Ac135178.6
Ac135279.2
Ac135279.3
Ac135586.2
Ac136469.2
Ac136475.4
Ac136475.8
Ac136489.1
Ac136632.2
Ac137630.3
Ac137735.1
Ac137767.1
Ac137932.2
Ac138150.2
Ac138207.4
Ac138207.8
Ac138304.1
Ac138393.1
Ac138393.3
Ac138409.1
Ac138811.1
Ac139149.1
Ac139256.1
Ac139530.3
Ac139783.1
Ac139795.3
Ac139887.1
Ac141586.1
Ac144522.1
Ac144652.1
Ac144836.1
Ac145207.1
Ac145207.2
Ac145207.4
Ac145207.9
Ac145422.1
Ac147651.1
Ac148477.5
Ac156455.1
Ac190387.1
Ac211433.2
Ac211469.2
Ac211476.2
Ac211476.6
Ac231533.1
Ac231657.1
Ac233702.8
Ac233992.3
Ac234582.1
Ac234582.2
Ac242426.2
Ac243547.3
Ac243571.2
Ac243585.2
Ac243654.1
Ac243830.1
Ac243965.1
Ac244517.5
Ac245014.3
Ac245033.2
Ac245036.4
Ac245047.6
Ac245140.3
Ac245452.1
Ac245884.1
Ac246793.1
Ac253536.3
Ac254633.1
Acaa1
Acaca
Acacb
Acad10
Acad8
Acad9
Acadm
Acadsb
Acadvl
Acat1
Acat2
Acbd4
Accs
Ace
Ache
Acin1
Ackr2
Acly
Aco1
Aco2
Acot11
Acot2
Acox1
Acp1
Acrbp
Acsf2
Acsl3
Acsl5
Acsm4
Acss1
Acss2
Acss3
Actg1
Actl6a
Actn1
Actn1-as1
Actn3
Actn4
Actr10
Actr1a
Actr2
Actr3
Actr3b
Actr6
Acvr1b
Acvr2a
Acvr2b
Acy1
Acyp1
Acyp2
Ad000671.1
Ad000671.3
Ad000864.1
Ad000864.2
Adal
Adam10
Adam11
Adam15
Adam22
Adam23
Adam29
Adam8
Adam9
Adamts7p3
Adamtsl2
Adamtsl5
Adar
Adarb1
Adat3
Adck1
Adck2
Adck5
Adcy7
Adcy9
Add1
Add3
Adgra3
Adgrf1
Adgrg7
Adgrl1
Adgrl3
Adgrv1
Adipor2
Adirf
Adk
Adm
Adnp2
Adnp-as1
Ado
Adora2a-as1
Adpgk-as1
Adra1d
Adra2a
Adrm1
Adsl
Adssl1
Aebp2
Aen
Aes
Af106564.1
Af111167.1
Af111169.2
Af117829.1
Af127577.4
Af127577.5
Af129408.1
Af213884.1
Af213884.3
Af230666.1
Af233439.1
Af274858.1
Afap1-as1
Afdn
Afdn-dt
Afg1l
Afg3l1p
Afmid
Aftph
Agap1
Agap2
Agap3
Agbl3
Ager
Aggf1
Agk
Agl
Ago3
Agpat2
Agpat3
Agpat5
Agps
Agrp
Ahcyl1
Ahcyl2
Ahdc1
Ahnak
Ahnak2
Ahrr
Ahsa1
Ahsa2p
Aig1
Aimp1
Aimp2
Ajm1
Ak2p2
Ak4
Ak5
Ak7
Akap1
Akap17a
Akap2
Akap6
Akap8l
Akap9
Akip1
Akirin1
Akr1a1
Akr1b1p4
Akr1c3
Akt1
Akt1s1
Akt3
Aktip
Al008707.1
Al008726.1
Al008729.1
Al009178.2
Al020994.3
Al020997.2
Al021068.1
Al021155.2
Al021396.1
Al021707.3
Al021707.5
Al021920.1
Al021997.3
Al022068.1
Al022069.1
Al022157.1
Al022238.4
Al022312.1
Al022316.1
Al022334.2
Al022341.1
Al022345.4
Al023653.1
Al023803.1
Al023803.3
Al023806.1
Al023806.2
Al024498.2
Al024507.2
Al031055.1
Al031123.1
Al031282.1
Al031289.1
Al031428.1
Al031432.3
Al031432.4
Al031587.2
Al031602.1
Al031665.1
Al031667.2
Al031710.2
Al031777.2
Al031777.3
Al032819.1
Al033384.1
Al033527.2
Al033527.3
Al033527.4
Al033527.5
Al033528.2
Al034376.1
Al034379.1
Al034548.1
Al035071.1
Al035078.3
Al035078.4
Al035398.1
Al035410.2
Al035419.1
Al035427.1
Al035530.2
Al035706.1
Al049542.1
Al049634.2
Al049648.1
Al049712.1
Al049749.1
Al049757.1
Al049780.1
Al049780.2
Al049795.1
Al049796.1
Al049820.1
Al049830.3
Al049869.2
Al049870.3
Al078459.1
Al078595.1
Al078601.1
Al078605.1
Al078621.3
Al078644.2
Al079342.3
Al080250.1
Al080276.2
Al096828.3
Al096869.3
Al109615.1
Al109615.2
Al109811.3
Al109910.2
Al109918.1
Al109936.6
Al110115.2
Al110118.2
Al110503.1
Al117329.1
Al117339.5
Al117379.1
Al118558.1
Al118558.3
Al121594.1
Al121603.1
Al121603.2
Al121672.1
Al121772.1
Al121790.2
Al121829.1
Al121829.2
Al121845.3
Al121900.1
Al121900.2
Al121906.1
Al121906.2
Al121917.1
Al121936.1
Al121972.1
Al121983.1
Al121990.1
Al122023.1
Al122058.1
Al132639.3
Al132642.1
Al132780.1
Al132780.2
Al132857.1
Al133153.1
Al133153.2
Al133163.1
Al133215.2
Al133216.2
Al133227.1
Al133243.2
Al133279.1
Al133330.1
Al133338.1
Al133346.1
Al133351.1
Al133367.1
Al133410.2
Al133410.3
Al133466.1
Al133467.1
Al133480.1
Al133516.1
Al133551.1
Al133553.1
Al135744.1
Al135791.1
Al136038.3
Al136038.5
Al136040.1
Al136084.1
Al136084.2
Al136090.1
Al136131.3
Al136141.1
Al136172.1
Al136295.1
Al136301.1
Al136309.2
Al136309.4
Al136366.1
Al136379.1
Al136380.1
Al136460.1
Al137002.1
Al137009.1
Al137026.1
Al137058.2
Al137060.1
Al137077.2
Al137247.1
Al137782.1
Al137802.2
Al137802.3
Al137804.1
Al137847.3
Al137856.1
Al138478.1
Al138724.1
Al138781.1
Al138831.1
Al138831.2
Al138885.3
Al138899.2
Al138921.1
Al138966.1
Al138966.2
Al139008.2
Al139035.1
Al139082.1
Al139099.1
Al139099.3
Al139158.2
Al139184.1
Al139193.1
Al139220.2
Al139246.5
Al139260.1
Al139289.1
Al139300.1
Al139317.1
Al139317.4
Al139317.5
Al139339.1
Al139353.2
Al139384.1
Al139824.1
Al157366.1
Al157371.1
Al157400.1
Al157400.2
Al157400.5
Al157414.1
Al157687.1
Al157702.1
Al157702.2
Al157786.1
Al157823.1
Al157871.4
Al157871.6
Al157888.1
Al157912.1
Al157935.1
Al157938.1
Al158063.1
Al158070.2
Al158211.5
Al158801.4
Al160006.1
Al160035.1
Al160262.1
Al160270.2
Al160291.1
Al160313.1
Al161658.1
Al161668.1
Al161729.1
Al161729.2
Al161935.1
Al161937.1
Al162171.1
Al162171.2
Al162231.2
Al162231.3
Al162377.1
Al162385.2
Al162400.1
Al162425.1
Al162497.1
Al162588.1
Al162591.2
Al162713.1
Al162724.2
Al162726.4
Al162727.2
Al163636.2
Al163932.1
Al163974.1
Al353586.1
Al353596.1
Al353597.3
Al353611.1
Al353615.1
Al353648.1
Al353651.1
Al353651.2
Al353651.3
Al353719.1
Al353742.1
Al353743.1
Al353764.1
Al353795.2
Al353807.2
Al354696.2
Al354707.1
Al354707.2
Al354710.2
Al354712.1
Al354726.1
Al354740.1
Al354824.1
Al354836.1
Al354892.1
Al354892.2
Al354920.1
Al354928.1
Al355001.2
Al355075.1
Al355297.2
Al355297.4
Al355388.2
Al355472.1
Al355472.2
Al355483.4
Al355490.1
Al355490.2
Al355499.1
Al355574.1
Al355802.2
Al355916.1
Al355987.2
Al355987.5
Al355990.2
Al356019.1
Al356095.2
Al356218.2
Al356235.1
Al356421.2
Al356441.1
Al356488.2
Al356599.1
Al357033.4
Al357078.1
Al357094.1
Al357315.2
Al357518.1
Al358075.2
Al358113.1
Al358472.2
Al358472.3
Al358472.4
Al358472.5
Al358472.7
Al358933.1
Al359091.3
Al359182.1
Al359399.1
Al359541.1
Al359633.2
Al359636.2
Al359643.2
Al359704.1
Al359711.2
Al359757.1
Al359762.1
Al359878.2
Al359920.1
Al359922.1
Al360012.1
Al360181.4
Al360270.3
Al360294.1
Al365205.1
Al365226.2
Al365295.1
Al365436.2
Al390066.1
Al390726.6
Al390728.5
Al390729.1
Al390778.2
Al390879.1
Al390955.2
Al391069.2
Al391069.3
Al391121.1
Al391244.2
Al391262.1
Al391335.1
Al391421.1
Al391645.1
Al391650.1
Al391684.1
Al391704.1
Al391832.3
Al391839.1
Al391839.2
Al391863.2
Al392003.2
Al392086.1
Al392172.1
Al441963.1
Al441992.1
Al442128.2
Al445183.1
Al445250.1
Al445309.1
Al445471.2
Al445490.1
Al450326.1
Al450384.1
Al450998.2
Al451062.1
Al451062.2
Al451069.2
Al451085.1
Al451165.2
Al512306.3
Al512326.2
Al512408.1
Al512598.1
Al512598.2
Al512625.1
Al512625.3
Al512791.2
Al513220.1
Al513327.2
Al513327.3
Al583722.1
Al583722.4
Al583785.1
Al583824.1
Al589642.1
Al589740.1
Al589765.4
Al589923.1
Al590068.1
Al590084.2
Al590326.1
Al590385.2
Al590408.1
Al590560.2
Al590617.2
Al590708.1
Al590764.1
Al591167.1
Al591212.1
Al591368.1
Al591485.1
Al591501.1
Al591848.2
Al591885.1
Al591926.6
Al592049.1
Al592146.1
Al592429.2
Al596094.1
Al596257.1
Al606517.1
Al606748.1
Al606760.1
Al606760.3
Al606763.1
Al627171.1
Al645608.6
Al645728.1
Al645937.3
Al645941.1
Al645941.3
Al662797.1
Al662884.1
Al662899.2
Al663070.1
Al663074.1
Al669831.5
Al669970.2
Al671710.1
Al671762.1
Al672277.1
Al672291.1
Al683887.1
Al691403.2
Al691442.1
Al691482.2
Al731534.1
Al731563.3
Al731569.1
Al731577.2
Al732314.6
Al807776.1
Al845552.1
Al928654.1
Al929472.2
Alas1
Alcam
Aldh16a1
Aldh1a2
Aldh1b1
Aldh2
Aldh3a1
Aldh3b1
Aldh5a1
Aldoa
Alg1
Alg10
Alg10b
Alg13
Alg1l13p
Alg1l3p
Alg6
Alkal1
Alkbh3
Alkbh7
Alms1
Alox5
Alpl
Amacr
Amd1
Amd1p4
Amdhd1
Amdhd2
Amfr
Amotl1
Ampd2
Ampd3
Amy2b
Amz2
Amz2p1
Anapc11
Anapc15
Anapc16
Anapc4
Anapc5
Anapc7
Ang
Angel1
Angptl4
Ankef1
Ankh
Ankmy2
Ankrd12
Ankrd13a
Ankrd13b
Ankrd13d
Ankrd17
Ankrd18b
Ankrd24
Ankrd33b
Ankrd34c
Ankrd36
Ankrd37
Ankrd42
Ankrd53
Anks1a
Anks1b
Ankzf1
Ano1
Ano5
Ano6
Ano7
Ano7l1
Ano8
Anos2p
Anp32b
Antxrl
Anxa2
Anxa2p2
Anxa4
Anxa9
Ap000229.1
Ap000233.2
Ap000251.1
Ap000254.1
Ap000344.1
Ap000442.1
Ap000442.2
Ap000446.1
Ap000553.1
Ap000553.5
Ap000561.1
Ap000640.2
Ap000646.1
Ap000648.2
Ap000662.1
Ap000688.1
Ap000688.4
Ap000704.1
Ap000721.1
Ap000769.2
Ap000781.1
Ap000785.2
Ap000812.4
Ap000812.5
Ap000820.1
Ap000842.2
Ap000842.3
Ap000845.1
Ap000866.1
Ap000866.2
Ap000894.4
Ap000907.1
Ap000911.1
Ap000936.1
Ap000941.1
Ap000943.3
Ap001029.2
Ap001046.1
Ap001062.2
Ap001107.1
Ap001107.2
Ap001107.4
Ap001107.5
Ap001107.7
Ap001160.1
Ap001160.2
Ap001160.4
Ap001180.1
Ap001267.5
Ap001269.4
Ap001273.2
Ap001362.2
Ap001372.2
Ap001412.1
Ap001432.1
Ap001453.1
Ap001453.2
Ap001453.4
Ap001458.2
Ap001462.1
Ap001468.1
Ap001554.1
Ap001767.3
Ap001816.1
Ap001830.1
Ap001922.5
Ap001931.1
Ap001992.1
Ap002026.1
Ap002360.2
Ap002373.1
Ap002490.1
Ap002770.1
Ap002851.1
Ap002884.3
Ap002986.1
Ap002992.1
Ap003032.2
Ap003065.1
Ap003068.4
Ap003100.2
Ap003108.1
Ap003108.2
Ap003128.1
Ap003175.1
Ap003390.1
Ap003392.13
Ap003396.3
Ap003419.2
Ap003465.1
Ap003680.1
Ap003721.4
Ap003733.4
Ap004609.3
Ap005263.1
Ap005273.1
Ap006216.1
Ap006219.1
Ap1ar
Ap1b1
Ap1g1
Ap1m1
Ap1m2
Ap1s1
Ap2a1
Ap2a2
Ap2b1
Ap2m1
Ap2s1
Ap3b2
Ap3m2
Ap3s1
Ap3s2
Ap4e1
Ap4m1
Ap4s1
Ap5m1
Ap5s1
Ap5z1
Apbb3
Apc
Apc2
Apcdd1l-dt
Apeh
Apex1
Apex2
Aph1a
Aph1b
Api5
Aplf
Aplp1
Apoa1-as
Apoa5
Apobec3a
Apold1
Apopt1
App
Appl2
Aqp4-as1
Araf
Arcn1
Arf1
Arf4-as1
Arf5
Arfgap1
Arfip1
Arfip2
Arg2
Argfxp2
Arhgap10
Arhgap11a
Arhgap11b
Arhgap15
Arhgap22
Arhgap23
Arhgap25
Arhgap26
Arhgap28
Arhgap30
Arhgap33
Arhgap39
Arhgap40
Arhgap44
Arhgap45
Arhgap5
Arhgap8
Arhgap9
Arhgdia
Arhgdig
Arhgef1
Arhgef12
Arhgef17
Arhgef18
Arhgef2
Arhgef25
Arhgef37
Arhgef38
Arhgef39
Arhgef40
Arhgef7
Arid1a
Arid1b
Arid2
Arid3a
Arid3b
Arid4a
Arih1
Arih2
Arl10
Arl14ep
Arl15
Arl2
Arl2bp
Arl2-snx15
Arl4a
Arl6
Arl6ip4
Arl6ip5
Arl6ip6
Arl8b
Armc10
Armc3
Armc5
Armc6
Armc7
Armc8
Armc9
Armcx3
Armcx3-as1
Armcx4
Armcx5
Armcx5-gprasp2
Armh1
Armt1
Arnt2
Arntl
Arpc1a
Arpc1b
Arpc2
Arpc3p1
Arpc4
Arpc4-ttll3
Arpc5l
Arpin-ap3s2
Arpp21
Arrb2
Arrdc2
Arrdc3-as1
Arsa
Arsb
Arsf
Arsg
Arsi
Arsj
Arv1
As3mt
Asah2b
Asap1
Asap2
Asb1
Asb7
Asdurf
Asf1a
Ash1l
Ash2l
Asic1
Asic4
Asna1
Asnsd1
Aspdh
Asph
Asphd1
Asprv1
Aspscr1
Ass1
Asxl1
Asxl3
Atad3a
Atad3b
Atad3c
Atad5
Atat1
Ate1-as1
Atf1
Atf3
Atf4
Atf5
Atf6b
Atf7ip
Atg10
Atg101
Atg13
Atg16l1
Atg16l2
Atg4a
Atg4b
Atg4c
Atg4d
Atg7
Atg9a
Atg9b
Atic
Atl1
Atm
Atmin
Atn1
Atoh1
Atp10d
Atp11a
Atp12a
Atp13a1
Atp1a1
Atp1b3
Atp23
Atp2a1
Atp2a2
Atp2b3
Atp2b4
Atp2c1
Atp4a
Atp4b
Atp5f1b
Atp5f1c
Atp5f1d
Atp5mc1
Atp5mc1p4
Atp5mg
Atp5mpl
Atp5pb
Atp6ap1
Atp6ap1l
Atp6v0a1
Atp6v0a2
Atp6v0b
Atp6v0c
Atp6v0d1
Atp6v0e1
Atp6v0e2
Atp6v1a
Atp6v1b2
Atp6v1c2
Atp6v1e2
Atp6v1g1
Atp6v1g2
Atp6v1g2-ddx39b
Atp7a
Atp8a2p2
Atp8b2
Atp9a
Atp9b
Atpaf2
Atr
Atraid
Atrip
Atrnl1
Atxn10
Atxn1l
Atxn2-as
Atxn2l
Atxn7
Atxn7l1
Atxn7l2
Atxn7l3b
Auts2
Avl9
Azin1-as1
Azin2
B2m
B3galnt2p1
B3galt4
B3gnt10
B3gnt2
B3gnt4
B3gntl1
B4galnt3
B4galt1
B4galt2
B4galt7
B9d1
Babam2
Bach1
Bad
Bag2
Bag3
Bag4
Bag6
Bage2
Bahcc1
Baiap2
Baiap3
Bak1
Banf1
Bank1
Banp
Barx2
Basp1
Bax
Baz1a
Bbs1
Bbs4
Bbs5
Bbs7
Bbs9
Bbx
Bcap29
Bcar1
Bcar3
Bcas1
Bcas3
Bcat2
Bccip
Bcdin3d-as1
Bckdha
Bckdhb
Bckdk
Bcl11a
Bcl2l11
Bcl2l12
Bcl2l13
Bcl2l2
Bcl2l2-pabpn1
Bcl9
Bcl9l
Bclaf1
Bco1
Bcorl1
Bcrp2
Bcs1l
Bdh1
Bdnf-as
Bdp1
Best1
Bex3
Bex4
Bfar
Bfsp2
Bhlha15
Bhlhe40
Bicd1
Bicdl1
Bicdl2
Bicra
Bin3
Birc2
Birc3
Birc5
Birc6
Bivm
Bivm-ercc5
Blcap
Blm
Bloc1s1
Bloc1s3
Bloc1s4
Bloc1s6
Blzf1
Bmf
Bmi1
Bmp1
Bmp2k
Bmp4
Bmpr1a
Bmpr1b
Bmpr2
Bms1p1
Bnip1
Bnip3
Bnip3l
Boc
Bola1
Bola2p1
Boll
Bora
Borcs5
Borcs6
Borcs7
Borcs7-asmt
Borcs8
Bpgm
Bphl
Bptf
Braf
Brca2
Brcc3
Brd2
Brd3os
Brd4
Brd7
Brf2
Bri3
Brix1
Brms1
Brms1l
Brox
Brpf1
Brpf3
Brsk1
Brsk2
Brwd1
Brwd1-as1
Brwd1-as2
Bscl2
Bsg
Btd
Btf3
Btf3l4
Btf3l4p2
Btg2
Btg3-as1
Btk
Btn3a3
Btrc
Bub1b
Bub3
Bud23
Bud31
Bx323046.1
Bx640514.1
Bx640514.2
Bx649632.1
Bx890604.2
Bysl
Bzw1
Bzw2
C10orf120
C10orf67
C10orf95
C11orf52
C11orf54
C11orf58
C11orf74
C11orf80
C12orf10
C12orf29
C12orf45
C12orf57
C12orf60
C12orf65
C12orf66
C12orf74
C12orf75
C12orf80
C13orf42
C14orf119
C14orf132
C14orf178
C14orf180
C14orf28
C14orf93
C15orf39
C15orf41
C15orf53
C15orf61
C15orf62
C15orf65
C16orf45
C16orf58
C16orf70
C16orf71
C16orf72
C16orf74
C16orf86
C16orf92
C17orf100
C17orf107
C17orf49
C17orf51
C17orf53
C17orf64
C17orf80
C17orf97
C18orf21
C18orf25
C18orf32
C18orf54
C19orf24
C19orf38
C19orf44
C19orf48
C19orf53
C19orf57
C19orf66
C19orf67
C19orf81
C19orf85
C1galt1
C1orf105
C1orf109
C1orf112
C1orf122
C1orf198
C1orf21
C1orf35
C1orf50
C1orf53
C1orf56
C1qtnf1
C1qtnf5
C1qtnf7
C1qtnf9b
C1rl-as1
C2
C20orf204
C21orf62-as1
C22orf46
C2cd2l
C2cd3
C2cd4a
C2orf15
C2orf49
C2orf70
C2orf74
C2orf92
C3orf14
C3orf38
C3orf80
C4orf33
C4orf47
C4orf50
C4orf51
C5orf22
C5orf24
C5orf30
C5orf38
C5orf51
C5orf56
C5orf66
C5orf66-as1
C6orf106
C6orf120
C6orf136
C6orf163
C6orf203
C6orf48
C6orf58
C6orf89
C6orf99
C8g
C8orf33
C8orf44
C8orf82
C9orf135-dt
C9orf139
C9orf163
C9orf170
C9orf3
C9orf43
C9orf50
C9orf85
C9orf92
Ca1
Ca11
Ca13
Ca5a
Ca5bp1
Ca8
Ca9
Cab39
Cabin1
Cables1
Cables2
Cabp1
Cabyr
Cacfd1
Cachd1
Cacna1a
Cacna1d
Cacna1g
Cacna1h
Cacnb2
Cacnb3
Cactin-as1
Cacybp
Cad
Cadm1
Cadm2
Cadm3
Calb1
Calcoco2
Calcp
Calhm1
Calhm6
Calm1
Calm3
Calr
Calu
Camk2a
Camk2g
Camk4
Camkmt
Camkv
Camlg
Camsap2
Camsap3
Camta1
Camta2
Cand1
Cand2
Canx
Cap1
Capn1
Capn10
Capn15
Capn7
Capn8
Capns1
Caprin1
Capza1
Capza2
Capzb
Card14
Card16
Card9
Carf
Carm1
Carmil2
Carnmt1-as1
Cars2
Casc15
Casc2
Casc3
Casc4
Casd1
Casp2
Casp3
Casp7
Casp8ap2
Casp9
Cast
Cat
Catsperd
Catspere
Catsperg
Cbfa2t2
Cbfb
Cbl
Cbll1
Cbr1
Cbwd5
Cbx2
Cbx3
Cbx4
Cbx5
Cbx6
Cby1
Cc2d1a
Cc2d1b
Cc2d2b
Ccar1
Ccar2
Ccbe1
Ccdc102b
Ccdc103
Ccdc106
Ccdc107
Ccdc110
Ccdc113
Ccdc117
Ccdc122
Ccdc124
Ccdc126
Ccdc130
Ccdc134
Ccdc136
Ccdc137
Ccdc138
Ccdc142
Ccdc146
Ccdc15
Ccdc151
Ccdc157
Ccdc159
Ccdc166
Ccdc169
Ccdc171
Ccdc174
Ccdc18
Ccdc183
Ccdc183-as1
Ccdc186
Ccdc190
Ccdc192
Ccdc196
Ccdc22
Ccdc24
Ccdc26
Ccdc28b
Ccdc33
Ccdc37-dt
Ccdc39
Ccdc40
Ccdc50
Ccdc57
Ccdc61
Ccdc62
Ccdc66
Ccdc7
Ccdc77
Ccdc78
Ccdc83
Ccdc84
Ccdc85b
Ccdc86
Ccdc88a
Ccdc88b
Ccdc88c
Ccdc9
Ccdc91
Ccdc97
Ccdc9b
Ccm2
Ccm2l
Ccn1
Ccnb1
Ccnb2
Ccnb3
Ccnd2-as1
Ccnd3
Ccndbp1
Ccne1
Ccnf
Ccng1
Ccng2
Ccnj
Ccnk
Ccnl1
Ccnq
Ccnt2
Ccny
Ccnyl1
Ccp110
Ccr10
Ccr7
Ccs
Ccser1
Cct2
Cct5
Cct5p2
Cct6a
Cct6p1
Cct6p3
Cct7
Cct8
Ccz1
Ccz1b
Cd14
Cd151
Cd200
Cd247
Cd2ap
Cd37
Cd3eap
Cd44
Cd55
Cd72
Cd81
Cd82
Cd86
Cd9
Cd99
Cd99p1
Cdan1
Cdc123
Cdc14a
Cdc16
Cdc20
Cdc25b
Cdc27
Cdc34
Cdc37
Cdc37l1
Cdc37l1-dt
Cdc40
Cdc42
Cdc42bpg
Cdc42ep1
Cdc42ep2
Cdc42se2
Cdc45
Cdc6
Cdc7
Cdc73
Cdca2
Cdca5
Cdca7
Cdca8
Cdh1
Cdh15
Cdh19
Cdh20
Cdh23
Cdh5
Cdhr2
Cdhr3
Cdhr5
Cdip1
Cdiptosp
Cdk1
Cdk10
Cdk12
Cdk13
Cdk16
Cdk18
Cdk2
Cdk2ap1
Cdk2ap2
Cdk3
Cdk4p1
Cdk5r1
Cdk5r2
Cdk5rap1
Cdk5rap3
Cdk6
Cdk7
Cdk7p1
Cdk8
Cdk9
Cdkal1
Cdkl5
Cdkn1b
Cdkn2aip
Cdkn2c
Cdkn2d
Cdkn3
Cds1
Cds2
Cdt1
Cdv3
Cdx2
Cdyl
Ceacam20
Cebpa-dt
Cebpg
Cebpzos
Cecr2
Celf1
Celf2
Celf4
Celsr2
Celsr3
Cemp1
Cenpa
Cenpbd1p1
Cenpe
Cenpf
Cenph
Cenpi
Cenpm
Cenpn
Cenpo
Cenpp
Cenps
Cenps-cort
Cenpt
Cep104
Cep120
Cep126
Cep135
Cep164
Cep164p1
Cep170b
Cep192
Cep250
Cep350
Cep41
Cep44
Cep55
Cep57
Cep57l1
Cep63
Cep68
Cep72
Cep78
Cep83-dt
Cep85
Cep89
Cep95
Cercam
Cerk
Cerna1
Cerna3
Cers4
Cers6
Cers6-as1
Ces2
Cetn3
Cfap52
Cfap57
Cfap61
Cfap65
Cfap70
Cfap73
Cfap97
Cfap97d1
Cfap99
Cfb
Cfdp1
Cfhr4
Cfl1p1
Cflar
Cfp
Cgb3
Cgn
Cgnl1
Cgref1
Cgrrf1
Chac1
Chaf1a
Chaf1b
Champ1
Chchd1
Chchd2p2
Chchd2p9
Chchd5
Chchd6
Chchd7
Chd1l
Chd2
Chd3
Chd4
Chd7
Chd8
Chd9
Chek1
Chga
Chgb
Chic1
Chka
Chkb-cpt1b
Chkb-dt
Chmp1ap1
Chmp1b
Chmp1b-as1
Chmp5
Chmp7
Chn1
Chn2
Chodl
Chp1
Chrac1
Chrna5
Chrna7
Chrnb1
Chrnb2
Chrne
Chst10
Chst12
Chst14
Chst15
Chst7
Chtf18
Chtop
Churc1
Churc1-fntb
Ciao1
Ciart
Cic
Cideb
Cipc
Cirbp
Cirbp-as1
Cisd1
Cisd2
Cisd3
Cit
Cited2
Ckap2
Ckb
Cklf
Cklf-cmtm1
Ckmt2
Cks1b
Clasp2
Clasrp
Clba1
Clca4
Clca4-as1
Clcn3
Clcn5
Clcn6
Cldn15
Cldn4
Cldn6
Cldnd2
Clec16a
Clec18c
Clec19a
Clec9a
Clhc1
Clic3
Clic4
Clip1
Clip4
Clk2
Clk3
Clmp
Cln3
Cln5
Cln8
Clock
Clp1
Clpp
Clpsl2
Clptm1
Clptm1l
Clstn3
Clta
Cltc
Cltcl1
Cluap1
Cluh
Cluhp3
Clul1
Clybl
Clybl-as1
Cmas
Cmbl
Cmc1
Cmip
Cmss1
Cmtm3
Cmtr1
Cnbd2
Cndp2
Cnfn
Cnga4
Cnih2
Cnih3
Cnksr2
Cnn3
Cnnm2
Cnnm3
Cnot10
Cnot2
Cnot3
Cnot6
Cnot8
Cnot9
Cnp
Cnpy3
Cnpy4
Cnst
Cntln
Cntn2
Cntn5
Cntnap1
Cntnap2
Cntrl
Coasy
Coch
Cog1
Cog2
Cog3
Cog4
Cog5
Cog8
Col11a2
Col11a2p1
Col16a1
Col2a1
Col6a1
Col6a3
Col8a1
Col8a2
Col9a2
Col9a3
Colca2
Colec11
Colgalt1
Colgalt2
Commd1
Commd10
Commd3
Commd3-bmi1
Commd4
Commd9
Comt
Comtd1
Copg1
Cops2
Cops4
Cops6
Cops7a
Cops7b
Cops8
Copz1
Copz2
Coq10a
Coq10b
Coq4
Coq6
Coq8a
Coq8b
Coq9
Coro2a
Coro2b
Coro6
Coro7
Cox10
Cox14
Cox16
Cox20
Cox4i1
Cox6a1
Cox6b1
Cox6cp5
Cox7b
Cox7c
Cpb2
Cpb2-as1
Cpe
Cpeb1
Cpeb2
Cpeb4
Cplx2
Cpm
Cpne2
Cpne8-as1
Cpq
Cps1
Cpsf2
Cpsf3
Cpsf4
Cpsf4l
Cpsf6
Cpt1a
Cpt1b
Cpt2
Cr392000.2
Cr936218.2
Crabp1
Cracr2b
Cradd
Cramp1
Crb1
Crb3
Crcp
Creb1
Creb3
Creb3l4
Creb5
Crebl2
Crebrf
Creld1
Creld2
Crem
Crhr1
Crip2
Cript
Crkl
Crlf1
Crls1
Croccp2
Croccp3
Crtc1
Crtc2
Crtc3
Crtc3-as1
Cry2
Crybb2p1
Crybg2
Cryga
Crym-as1
Cryzl1
Cryzl2p
Csad
Csag4
Csde1
Csf3r
Csk
Cskmt
Csnk1d
Csnk1g2
Csnk1g3
Csnk2b
Cspp1
Csrnp1
Csrnp3
Csrp1
Cstf1
Cstf2
Cstf3-dt
Ctbp1-dt
Ctbp2
Ctc1
Ctcf
Ctdnep1
Ctdp1
Ctdsp1
Ctdspl
Ctdspl2
Ctf2p
Cthrc1
Ctif
Ctnna2
Ctnnb1
Ctnnbl1
Ctnnd1
Ctnnd2
Ctns
Ctps1
Ctr9
Ctrl
Ctsa
Ctsd
Cttn
Ctu2
Ctxn2
Cuedc2
Cul1
Cul3
Cul4a
Cul5
Cul9
Cuta
Cutalp
Cutc
Cux1
Cwc25
Cwc27
Cwh43
Cxadr
Cxcl16
Cxcl17
Cxcl8
Cxorf40a
Cxorf58
Cxxc1
Cyb561d1
Cyb561d2
Cyb5ap4
Cyb5b
Cyb5d1
Cyb5d2
Cyb5r1
Cyb5r4
Cyb5rl
Cybc1
Cyc1
Cycsp19
Cycsp25
Cyfip2
Cyhr1
Cyld
Cyp19a1
Cyp1b1-as1
Cyp20a1
Cyp27b1
Cyp2e1
Cyp2u1
Cyp46a1
Cyp4b1
Cyp51a1-as1
Cyp51a1p3
Cystm1
Cyth2
Cytor
D2hgdh
Daam1
Dab2ip
Dact1
Dact3-as1
Dag1
Dalrd3
Dancr
Dand5
Dao
Dap
Dap3
Dars2
Dars-as1
Daxx
Dazap1
Dazap2
Dbf4
Dbf4b
Dbh
Dbi
Dbil5p
Dbn1
Dbndd1
Dbndd2
Dbnl
Dbx2
Dcaf10
Dcaf11
Dcaf13
Dcaf17
Dcaf4
Dcaf6
Dcaf7
Dcakd
Dcdc2b
Dcdc2c
Dck
Dclk1
Dclre1b
Dclre1c
Dcp1b
Dcp2
Dcst2
Dctn3
Dctn5
Dctn6
Dcun1d4
Dcxr-dt
Dda1
Ddb2
Ddhd2
Ddi2
Ddias
Ddit4
Ddit4-as1
Ddn-as1
Ddr1
Ddx1
Ddx10
Ddx11
Ddx11l1
Ddx11l10
Ddx11l5
Ddx17
Ddx18
Ddx19a
Ddx19b
Ddx20
Ddx21
Ddx25
Ddx27
Ddx39b-as1
Ddx3x
Ddx3y
Ddx4
Ddx42
Ddx46
Ddx47
Ddx49
Ddx5
Ddx50
Ddx52
Ddx55
Decr2
Def8
Degs1
Dele1
Dennd2a
Dennd2c
Dennd3
Dennd4c
Dennd5b-as1
Dennd6a-dt
Denr
Depdc5
Depdc7
Depp1
Deptor
Dera
Desi2
Dexi
Dffb
Dgat1
Dgat2
Dgcr2
Dgcr8
Dgcr9
Dgka
Dgkd
Dgke
Dgkh
Dgkq
Dglucy
Dguok
Dhcr24-dt
Dhdds
Dhdh
Dhodh
Dhrs11
Dhrs13
Dhrs4l1
Dhrs4l2
Dhrs7
Dhrs7b
Dhtkd1
Dhx30
Dhx35
Dhx38
Dhx40
Dhx8
Dhx9
Diablo
Diaph1
Diaph2
Dicer1
Dicer1-as1
Dip2a
Dipk1a
Dipk2a
Dis3l
Dis3l2
Disc1
Disp2
Disp3
Dixdc1
Dkc1
Dlat
Dld
Dleu1
Dlg1-as1
Dlg4
Dlgap4
Dlgap4-as1
Dll3
Dll4
Dlst
Dlx1
Dlx3
Dlx4
Dlx6
Dm1-as
Dmac2l
Dmap1
Dmgdh
Dmpk
Dmtf1
Dmwd
Dmxl1
Dmxl2
Dnaaf3
Dnaaf5
Dnah14
Dnah2
Dnah6
Dnai1
Dnai2
Dnaja1
Dnaja3
Dnajb11
Dnajb12
Dnajb2
Dnajb4
Dnajb5
Dnajb6
Dnajb9
Dnajc10
Dnajc12
Dnajc13
Dnajc16
Dnajc18
Dnajc19
Dnajc21
Dnajc24
Dnajc25
Dnajc25-gng10
Dnajc27
Dnajc27-as1
Dnajc3
Dnajc4
Dnajc5
Dnajc9
Dnajc9-as1
Dnal1
Dnal4
Dnase1
Dnase1l2
Dnase2b
Dnd1p1
Dnhd1
Dnm1
Dnm1l
Dnmbp
Dnmt3b
Dnttip1
Doc2a
Dock10
Dock11
Dock6
Dock7
Dock8
Dok1
Dok4
Dok7
Dolpp1
Dop1a
Dop1b
Dot1l
Dpagt1
Dpcd
Dpf2
Dph1
Dph2
Dpp3
Dpp6
Dprx
Dprxp1
Dpy19l2p5
Dpy19l3
Dpy19l4
Dpy30
Dpysl2
Dpysl4
Dr1
Dram1
Drap1
Drc3
Drc7
Drd4
Drg1
Drg2
Dse
Dstn
Dtd1
Dtl
Dtnb
Dtwd1
Dus2
Dus4l
Dusp12
Dusp14
Dusp15
Dusp19
Dusp2
Dusp22
Dusp23
Dusp28
Dusp5p2
Dusp8p5
Dut
Dvl3
Dync1h1
Dync1i2
Dync1li2
Dync2h1
Dynll1
Dynlrb1
Dynlrb2
Dynlt3p2
Dyrk1a
Dyrk1b
Dyrk2
Dyrk3
Dyrk4
Dzip3
E2f3
E2f4
E2f5
E4f1
Eaf2
Ebag9
Ebi3
Ebln3p
Ebp
Echdc2
Echdc3
Ecsit
Ect2
Edc4
Eddm13
Edem1
Edrf1
Eed
Eef1a1p21
Eef1a2
Eef1akmt3
Eef1akmt4
Eef1akmt4-ece2
Eef1aknmt
Eef1b2
Eef1e1
Eef1gp3
Eef2
Eef2k
Eefsec
Efcab10
Efcab12
Efcab13
Efcab5
Efcab7
Efhc1
Efl1p1
Efna4
Efr3b
Egf
Egfem1p
Egfl7
Egln2
Ehbp1
Ehbp1l1
Ehd1
Ehd2
Ehmt1
Ei24
Eif1
Eif1ay
Eif1b
Eif2a
Eif2ak3-dt
Eif2ak4
Eif2b1
Eif2b2
Eif2b3
Eif2b5
Eif2s1
Eif2s3
Eif3b
Eif3e
Eif3f
Eif3g
Eif3j
Eif3k
Eif3l
Eif3m
Eif4a1
Eif4a2
Eif4b
Eif4e1b
Eif4e2
Eif4g1
Eif4h
Eif5
Eif5a
Eif5b
Eif6
Elac1
Elavl3
Elavl4
Eldr
Elf3-as1
Elk1p1
Ell3
Elmo2
Elmo3
Elmod2
Elmod3
Eloa
Elob
Elovl2-as1
Elp2
Elp3
Elp4
Elp5
Emc10
Emc1-as1
Emc2
Emc3-as1
Emc4
Emc6
Emd
Eme1
Eme2
Emg1
Eml1
Eml2
Eml3
Eml4
Eml6
Emp1
Emsy
Emx1
Emx2
En2
Eng
Engase
Eno1-as1
Eno3
Eno4
Enoph1
Enox1-as1
Enpp3
Enpp7p10
Entpd2
Entpd6
Eny2
Ep400
Ep400p1
Epb41
Epb41l4a
Epb41l4a-as1
Epb41l5
Epc2
Epcam
Epha6
Ephb4
Epn1
Epn2
Epor
Eps8l1
Eps8l2
Epsti1
Eral1
Erbb3
Erbin
Erc1
Ercc1
Ercc4
Ercc5
Ercc6
Ercc6l2
Erfe
Ergic1
Ergic3
Eri1
Eri2
Ericd
Erich1
Erich3
Erich6-as1
Erich6b
Erlec1
Erlin2
Ermap
Ermard
Erp29
Ervk3-1
Ervmer34-1
Esco2
Espl1
Espn
Espnl
Esrp1
Esrra
Esrrb
Esrrg
Esyt1
Esyt2
Esyt3
Etaa1
Etf1
Etfbkmt
Etfdh
Etfrf1
Etnk1
Etnk2
Ets2
Etv1
Etv2
Etv6
Eva1c
Evc
Evi5l
Evl
Ewsat1
Ewsr1
Exd2
Exd3
Exo1
Exo5
Exoc1
Exoc3
Exoc3l1
Exoc3l4
Exoc4
Exoc6
Exog
Exosc10-as1
Exosc2
Exosc4
Exosc7
Exosc8
Exosc9
Extl1
Eya1
Ezh2
F12
F2rl3
F7
Faah
Faah2
Faap100
Faap20
Faap24
Fabp5
Fabp5p3
Fadd
Fads2
Faf2
Fahd1
Fahd2a
Fahd2cp
Faim
Faim2
Falec
Fam110a
Fam111a
Fam111b
Fam117b
Fam118a
Fam118b
Fam120a
Fam120b
Fam122a
Fam122c
Fam129c
Fam133a
Fam135a
Fam149b1
Fam151b
Fam155b
Fam162a
Fam166a
Fam167a-as1
Fam168b
Fam171a2
Fam171b
Fam173a
Fam174a
Fam177a1
Fam177b
Fam178b
Fam183a
Fam185a
Fam187a
Fam189a1
Fam189b
Fam192a
Fam193a
Fam19a1
Fam19a5
Fam200b
Fam201a
Fam205a
Fam205bp
Fam206a
Fam207a
Fam20b
Fam20c
Fam214b
Fam216a
Fam217b
Fam219b
Fam221a
Fam221b
Fam222a
Fam228b
Fam229b
Fam230g
Fam234a
Fam241b
Fam242a
Fam242c
Fam27b
Fam32a
Fam45a
Fam47e
Fam47e-stbd1
Fam53c
Fam57a
Fam76a
Fam81a
Fam83c-as1
Fam83d
Fam86b3p
Fam86c1
Fam86kp
Fam89a
Fam89b
Fam92a
Fam98b
Fam98c
Fan1
Fancd2
Fancg
Fanci
Fancm
Fank1
Fap
Far1-it1
Farp2
Fars2
Fastkd2
Fat4
Fbf1
Fbh1
Fbl
Fbll1
Fbln1
Fbrsl1
Fbxl15
Fbxl18
Fbxl19
Fbxl3
Fbxl6
Fbxl7
Fbxl8
Fbxo2
Fbxo21
Fbxo22
Fbxo24
Fbxo25
Fbxo28
Fbxo31
Fbxo34
Fbxo36
Fbxo38
Fbxo3-dt
Fbxo4
Fbxo41
Fbxo45
Fbxo6
Fbxo7
Fbxo9
Fbxw8
Fcf1
Fcgr2a
Fcgrt
Fchsd1
Fcn2
Fdft1
Fdps
Fdxr
Fem1a
Fem1b
Fen1
Fer
Fermt3
Fez1
Fez2
Fgd2
Fgf11
Fgf12-as2
Fgf12-as3
Fgf14-as2
Fgf2
Fgf21
Fgf22
Fgf5
Fgf9
Fgfr1op
Fgfr1op2
Fgfr4
Fggy
Fhdc1
Fhl1
Fhl3
Fhod3
Ficd
Fig4
Fignl1
Fip1l1
Fitm1
Fjx1
Fkbp10
Fkbp11
Fkbp1a
Fkbp2
Fkbp4
Fkbp8
Flad1
Flcn
Flii
Flnb
Flnb-as1
Flot1
Flt3lg
Flvcr1
Flywch2
Fmc1
Fmc1-luc7l2
Fmn2
Fmnl1
Fmr1
Fn3k
Fn3krp
Fnbp1
Fnbp1p1
Fnbp4
Fndc3a
Fndc3b
Fnip2
Fnta
Fntb
Fo393418.1
Fo538757.1
Fo704657.1
Folr1
Fosb
Fosl1
Fosl2
Foxa3
Foxc1
Foxd3
Foxg1
Foxk2
Foxn2
Foxn3
Foxo3
Foxp1
Foxp2
Foxp4
Foxred1
Fp325335.1
Fpgs
Fpgt
Fpgt-tnni3k
Fras1
Frat1
Frg1
Frg1bp
Frg1hp
Frmd1
Frmd4a
Frmd6
Frmd8
Frmpd2
Frmpd3-as1
Frs2
Fry
Fryl
Fscn1
Fscn1p1
Fsd1l
Fst
Fstl3
Ftcd
Fto
Ftsj1
Ftsj3
Ftx
Fubp3
Fuk
Fundc2
Furin
Fus
Fut1
Fut11
Fut4
Fut6
Fut8
Fut9
Fuz
Fxn
Fxnp2
Fxr1
Fxyd2
Fxyd5
Fyttd1
Fzd1
Fzd3
Fzd6
Fzd7
Fzd9
Fzr1
G2e3
G2e3-as1
G3bp1
G6pc3
Gaa
Gab1
Gabarap
Gabarapl1
Gabarapl2
Gabbr1
Gabpa
Gabpb1-as1
Gabpb2
Gabra5
Gabra6
Gabrb2
Gabrb3
Gabrg2
Gabrg3
Gacat3
Gad1
Gadd45a
Gadd45g
Gal3st4
Galk2
Galns
Galnt1
Galnt10
Galnt11
Galnt13
Galnt2
Galnt7
Galnt9
Galt
Gan
Ganc
Gapdh
Gapdhp21
Gapdhp47
Gapdhp75
Gar1
Garnl3
Gars
Gart
Gas2
Gas2l1
Gas2l3
Gas6-as1
Gas6-dt
Gas8
Gasal1
Gata6
Gatad1
Gatad2a
Gatb
Gatc
Gatd1
Gatm
Gbap1
Gbf1
Gca
Gcat
Gcc2
Gcdh
Gcnt2
Gda
Gdap1
Gdf11
Gdf15
Gdi1
Gdpd1
Gdpgp1
Gemin6
Gemin7
Gen1
Get4
Gfap
Gfer
Gfi1
Gfi1b
Gfm1
Gfod1-as1
Gfod2
Gfy
Gga1
Gga3
Ggnbp2
Ggps1
Ggt1
Ggt6
Ggta1p
Ggtlc4p
Ghet1
Ghrl
Gid4
Gid8
Gigyf2
Ginm1
Gins1
Gins3
Gipc2
Git1
Gjb2
Gk
Glb1l2
Glcci1
Glce
Gle1
Gli1
Gli4
Glod5
Glp2r
Glrx3
Glrx5
Glt8d1
Glt8d2
Glud1p3
Glyctk
Glyctk-as1
Glyr1
Gm2a
Gmcl1
Gmds
Gmds-dt
Gmip
Gmnc
Gmnn
Gmppa
Gmppb
Gmpr2
Gmps
Gna11
Gnai2
Gnal
Gnao1
Gnas
Gnaz
Gnb2
Gnb3
Gng2
Gnl3
Gnl3l
Gnpat
Gnpnat1
Gnptg
Gnrhr2
Gns
Golga2p5
Golga4
Golt1a
Golt1b
Gorab
Gorasp2
Gosr1
Gosr2
Gpalpp1
Gpank1
Gpat3
Gpat4
Gpatch11
Gpatch2l
Gpatch3
Gpatch8
Gpbp1
Gpc5
Gpd1
Gpd1l
Gpd2
Gper1
Gphn
Gpi
Gpn1
Gpnmb
Gpr107
Gpr132
Gpr137
Gpr137c
Gpr146
Gpr173
Gpr39
Gpr6
Gpr78
Gpr85
Gpr89a
Gpr89b
Gprc5a
Gprc5b
Gprc5c
Gps1
Gps2p2
Gpsm1
Gpsm2
Gpsm3
Gpt2
Gpx1p1
Gpx4
Gramd1a
Gramd2b
Gramd4
Grasp
Grb7
Greb1
Grhl3
Grhpr
Gria2
Grid2ip
Grik3
Grik5
Grin2b
Grin2c
Grin2d
Grina
Grk1
Grk2
Grk3
Grk4
Grk6
Grm2
Grm3
Grm4
Grm7
Grm8
Grn
Grpel2
Grwd1
Grxcr1
Grxcr2
Gsdma
Gse1
Gskip
Gsn
Gstcd
Gstk1
Gsto1
Gsto2
Gstp1
Gstz1
Gtdc1
Gtf2a1l
Gtf2e1
Gtf2h1
Gtf2h2c
Gtf2h3
Gtf2h4
Gtf2h5
Gtf2i
Gtf2ip13
Gtf2ird1
Gtf2ird2b
Gtf3a
Gtf3c3
Gtf3c4
Gtf3c5
Gtf3c6
Gtpbp1
Gtpbp10
Gtpbp3
Gtpbp4
Gucy1a1
Gucy1a2
Gucy1b1
Guf1
Guk1
Gulp1
Gusbp1
Gusbp5
Gvqw3
Gxylt2
Gzf1
H1f0
H1fx-as1
H2afvp1
H2afy2
H3f3a
H3f3ap1
Hacd3
Hadh
Hadhb
Haghl
Hand2
Hand2-as1
Hapln3
Hars2
Has3
Haspin
Hat1
Haus1
Haus2
Haus5
Haus7
Hax1
Hbb
Hbp1
Hccs
Hcfc1
Hcfc1-as1
Hcfc1r1
Hcfc2
Hcg11
Hcg14
Hcg18
Hcg20
Hcg25
Hcg27
Hcn3
Hdac1
Hdac10
Hdac11
Hdac2-as2
Hdac3
Hdac4-as1
Hdac6
Hdac9
Hddc3
Hdgf
Hdgfl2
Hdhd5-as1
Heatr3
Heatr5b
Hebp2
Hectd2
Hells
Hemk1
Hepacam2
Herc1
Herpud1
Hes1
Hes6
Hes7
Hexa
Hexa-as1
Hexb
Hexd
Hexim1
Hexim2
Hey2
Hgf
Hgh1
Hgs
Hgsnat
Hhat
Hhla1
Hhla2
Hhla3
Hic1
Hid1
Hif1a
Hif1an
Higd1ap15
Higd1ap5
Higd1b
Higd1c
Hikeshi
Hilpda
Hinfp
Hint2
Hip1r
Hipk1
Hipk3
Hist1h1e
Hist1h1ps1
Hist1h2ab
Hist1h2ac
Hist1h2ae
Hist1h2ah
Hist1h2ai
Hist1h2ak
Hist1h2bc
Hist1h2bd
Hist1h2be
Hist1h2bf
Hist1h2bk
Hist1h2bl
Hist1h2bn
Hist1h2bps3
Hist1h3a
Hist1h3d
Hist1h3i
Hist1h4a
Hist1h4b
Hist1h4e
Hist1h4l
Hist1h4ps1
Hist2h2ac
Hist3h2ba
Hist3h2bb
Hivep1
Hk1
Hkr1
Hla-dra
Hla-z
Hlcs
Hm13
Hm13-as1
Hmbox1
Hmbs
Hmces
Hmg20a
Hmg20b
Hmga1
Hmga1p2
Hmgb1p37
Hmgb3
Hmgb3p16
Hmgb3p4
Hmgcl
Hmgcr
Hmgn2
Hmgn2p19
Hmgn3-as1
Hmgn4
Hmgxb4
Hmmr
Hmox2
Hnf4a
Hnrnpa1
Hnrnpa1p72
Hnrnpa3p9
Hnrnpab
Hnrnpdl
Hnrnph1
Hnrnph3
Hnrnpkp2
Hnrnpm
Hnrnpul1
Homer2
Hook1
Hook2
Hook3
Hormad1
Hotairm1
Hottip
Hoxa10
Hoxa10-as
Hoxa11-as
Hoxa3
Hoxa6
Hoxa7
Hoxa9
Hoxa-as2
Hoxb8
Hoxc10
Hoxc5
Hoxc-as1
Hoxd3
Hoxd8
Hpcal1
Hpd
Hpdl
Hpn
Hprt1
Hps1
Hps5
Hps6
Hrc
Hrh2
Hs2st1
Hs3st3b1
Hs3st4
Hs6st1
Hsbp1
Hscb
Hsd11b1l
Hsd11b2
Hsd17b1
Hsd17b12
Hsd17b14
Hsd17b4
Hsd17b6
Hsd17b7
Hsd3b7
Hsdl2
Hsf1
Hsf2
Hsf4
Hsp90aa1
Hsp90aa5p
Hsp90ab1
Hsp90b1
Hspa12a
Hspa14
Hspa2
Hspa4
Hspa4l
Hspa8
Hspa8p4
Hspb1
Hspb9
Hspbp1
Hspd1p7
Hspe1
Hspe1-mob4
Htatip2
Htatsf1
Htd2
Htr3b
Htr5a
Htr5a-as1
Htr7p1
Htra1
Htra2
Htt
Hvcn1
Hyal3
Hyi-as1
Hykk
Hyls1
Hypk
Iah1
Iba57
Iba57-dt
Icam2
Icam3
Icam5
Ice1
Ice2
Id2
Idh1-as1
Idh2-dt
Idh3a
Idh3g
Idnk
Idua
Ier2
Ier3
Ier3-as1
Ier5
Ifi16
Ifi27l1
Ifi30
Ifnar2
Ifnw1
Ifrd1
Ift122
Ift74
Ift80
Ift81
Ift88
Igbp1
Igdcc3
Igf1r
Igf2bp3
Igf2r
Igfals
Igfbp2
Igfbp6
Igfl2
Igflr1
Ighd2-2
Ighm
Ighmbp2
Ighv3-79
Ighv4-80
Ighv7-81
Ighviii-2-1
Ighviii-26-1
Igsf10
Igsf11
Igsf22
Igsf9
Igsf9b
Ik
Ikbkb
Ikbke
Ikbkg
Ikzf4
Il10ra
Il10rb
Il11ra
Il17d
Il17ra
Il17rb
Il17re
Il18r1
Il19
Il20rb
Il20rb-as1
Il23a
Il23r
Il4i1
Il4r
Il5ra
Il7
Il9rp4
Ilf3
Ilk
Ilkap
Ilvbl
Imp3
Imp4
Impa2
Impact
Impdh1p3
Inafm1
Inafm2
Inca1
Incenp
Inf2
Ing1
Ing2
Ing3
Ing5
Inhbe
Inhcap
Inka2-as1
Ino80b
Ino80b-wbp1
Ino80c
Ino80d
Ino80e
Inpp1
Inpp5a
Inpp5b
Inpp5d
Inpp5f
Inpp5j
Inppl1
Insig1
Insig2
Ints1
Ints11
Ints14
Ints2
Ints3
Ints5
Ints6-as1
Ints8
Ip6k1
Ip6k2
Ipo11
Ipo13
Ipo4
Ipo5
Ipo7
Ipo9
Iqank1
Iqcc
Iqce
Iqcg
Iqch
Iqcj-schip1
Iqcj-schip1-as1
Iqck
Iqcn
Iqsec2
Iqsec3p1
Irak1bp1
Ireb2
Irf1
Irf3
Irf5
Irf6
Irf9
Irs1
Irx5
Iscu
Isg15
Isg20
Isg20l2
Isl2
Islr2
Isoc2
Ist1
Isyna1
Itch
Itfg1-as1
Itfg2
Itfg2-as1
Itga3
Itga4
Itga5
Itga6
Itga7
Itgae
Itgam
Itgav
Itgb1
Itgb1-dt
Itgb4
Itih1
Itk
Itm2b
Itm2c
Itpa
Itpk1
Itpk1-as1
Itpr1
Itpr2
Itpr3
Itprip-as1
Itpripl1
Itsn1
Itsn2
Ivd
Izumo4
Jade1
Jade3
Jagn1
Jak3
Jam3
Jarid2
Jarid2-as1
Jazf1-as1
Jdp2
Jhy
Jkamp
Jmjd7
Jmjd7-pla2g4b
Jmjd8
Jph4
Jpt2
Jpx
Kalrn
Kank2
Kank3
Kansl1
Kansl1-as1
Kantr
Kat14
Kat2b
Kat5
Kat6a
Kat6b
Kat7
Kat8
Katnal2
Katnb1
Kazald1
Kbtbd2
Kbtbd8
Kcmf1
Kcnab2
Kcnc1
Kcnc4
Kcnd3-it1
Kcnh3
Kcnh4
Kcnh6
Kcnh8
Kcnip2-as1
Kcnj2
Kcnj3
Kcnk3
Kcnma1
Kcnma1-as1
Kcnn1
Kcnn2
Kcnn4
Kcnq1
Kcnq2
Kcnq4
Kcns3
Kcnt1
Kctd10p1
Kctd11
Kctd14
Kctd15
Kctd2
Kctd20
Kctd21-as1
Kctd5
Kctd6
Kctd7
Kdelc2
Kdelr3
Kdm1a
Kdm1b
Kdm2a
Kdm3a
Kdm4a
Kdm4b
Kdm4c
Kdm4d
Kdm6b
Kdm8
Khdc4
Khdrbs1
Khdrbs3
Khk
Khnyn
Kiaa0232
Kiaa0319l
Kiaa0355
Kiaa0391
Kiaa0513
Kiaa0586
Kiaa0895l
Kiaa0895lp1
Kiaa1109
Kiaa1211
Kiaa1324
Kiaa1522
Kiaa1586
Kiaa1614
Kiaa1671
Kiaa1841
Kiaa1958
Kif15
Kif1a
Kif1b
Kif1bp
Kif1c
Kif20a
Kif20b
Kif22
Kif23
Kif25
Kif26a
Kif2a
Kif2c
Kif3c
Kif4a
Kif5a
Kif5c
Kif9-as1
Kifc1
Kifc2
Kirrel2
Kiss1r
Kiz
Klc1
Klc2
Klc4
Klf11
Klf13
Klf16
Klf2
Klf3
Klf4
Klf5
Klf7
Klhdc1
Klhdc10
Klhdc2
Klhdc3
Klhdc4
Klhdc7b
Klhdc8a
Klhdc8b
Klhl10
Klhl17
Klhl18
Klhl2
Klhl20
Klhl22
Klhl23
Klhl24
Klhl28
Klhl32
Klhl42
Klhl7
Klk2
Klrc3
Klrg1
Kmt2a
Kmt2b
Kmt2d
Kmt2e
Kmt2e-as1
Kmt5a
Kmt5c
Knl1
Knstrn
Kntc1
Kpna2
Kpna5
Kpna6
Kpnb1
Krba1
Krbox4
Kremen2
Krit1
Krt18
Krt18p13
Krt18p52
Krt18p59
Krt7
Krt77
Krt7-as
Krt8
Krt8p51
Krt8p9
Krtap10-3
Krtap5-11
Krtap5-as1
Krtap8-3p
Krtap9-12p
Ksr1
Ktn1
Kxd1
L3hypdh
L3mbtl2
Lacc1
Lactb
Lactb2-as1
Lama3
Lamb2
Lamb4
Lamp1
Lamtor1
Lamtor2
Lamtor5-as1
Lancl2
Lap3
Laptm4b
Larp1
Larp1b
Larp4
Larp7
Larp7p1
Lars2
Lasp1
Lax1
Lbh
Lbhd1
Lbx2
Lclat1
Lcmt1
Lcn12
Lcn15
Lcor
Ldb2
Ldha
Ldhd
Ldlr
Ldlrad4
Lef1-as1
Lekr1
Lemd3
Leng8
Lepr
Leprot
Leprotl1
Letm1
Letm2
Letmd1
Lfng
Lgals2
Lgals3bp
Lgmn
Lgr6
Lhfpl3
Lhfpl4
Lhfpl5
Lhpp
Lhx1
Lhx2
Lhx3
Lhx9
Lias
Lig3
Lima1
Limch1
Limd1
Limk1
Limk2
Lims1
Lin28b
Lin37
Lin52
Linc00052
Linc00167
Linc00200
Linc00205
Linc00240
Linc00243
Linc00265
Linc00271
Linc00276
Linc00323
Linc00327
Linc00337
Linc00339
Linc00343
Linc00347
Linc00383
Linc00415
Linc00431
Linc00449
Linc00463
Linc00469
Linc00482
Linc00517
Linc00519
Linc00555
Linc00574
Linc00620
Linc00629
Linc00634
Linc00637
Linc00649
Linc00653
Linc00659
Linc00667
Linc00670
Linc00676
Linc00689
Linc00837
Linc00847
Linc00870
Linc00879
Linc00881
Linc00884
Linc00888
Linc00894
Linc00910
Linc00933
Linc00954
Linc00957
Linc00960
Linc00963
Linc00971
Linc00974
Linc00992
Linc01003
Linc01006
Linc01011
Linc01018
Linc01054
Linc01088
Linc01089
Linc01096
Linc01114
Linc01118
Linc01126
Linc01128
Linc01132
Linc01134
Linc01135
Linc01143
Linc01144
Linc01169
Linc01203
Linc01237
Linc01264
Linc01297
Linc01338
Linc01342
Linc01351
Linc01357
Linc01366
Linc01424
Linc01435
Linc01436
Linc01438
Linc01465
Linc01505
Linc01515
Linc01517
Linc01521
Linc01529
Linc01538
Linc01556
Linc01560
Linc01569
Linc01578
Linc01579
Linc01584
Linc01606
Linc01607
Linc01659
Linc01664
Linc01688
Linc01694
Linc01703
Linc01715
Linc01719
Linc01730
Linc01745
Linc01763
Linc01771
Linc01775
Linc01779
Linc01784
Linc01786
Linc01788
Linc01826
Linc01828
Linc01833
Linc01881
Linc01886
Linc01952
Linc01975
Linc02001
Linc02012
Linc02018
Linc02021
Linc02028
Linc02036
Linc02062
Linc02070
Linc02106
Linc02125
Linc02128
Linc02163
Linc02195
Linc02213
Linc02219
Linc02235
Linc02240
Linc02288
Linc02295
Linc02296
Linc02298
Linc02316
Linc02325
Linc02332
Linc02348
Linc02352
Linc02354
Linc02387
Linc02426
Linc02495
Linc02521
Linc02527
Linc02564
Linc02574
Linc02585
Linc02588
Linc02601
Linc02606
Linc02611
Linc02614
Linc02640
Linc02647
Linc-ror
Lipe
Lipe-as1
Lipt1
Lix1l-as1
Llgl1
Llgl2
Llph-dt
Lman1l
Lman2
Lmf1
Lmf1-as1
Lmf2
Lmln
Lmna
Lmnb1
Lmnb2
Lmo2
Lmo3
Lmo4
Lmo7
Lmo7dn-it1
Lnctam34a
Lnp1
Lnpep
Lonp1
Lonp2
Lonrf3
Loxl1
Loxl1-as1
Lpal2
Lpar5
Lpgat1-as1
Lpin1
Lpl
Lrba
Lrch1
Lrfn4
Lrfn5
Lrguk
Lrig1
Lrig2
Lrmda
Lrp1b
Lrp3
Lrp4-as1
Lrp5
Lrpap1
Lrr1
Lrrc1
Lrrc14
Lrrc23
Lrrc24
Lrrc27
Lrrc28
Lrrc37a17p
Lrrc37b
Lrrc42
Lrrc43
Lrrc45
Lrrc46
Lrrc49
Lrrc59
Lrrc61
Lrrc63
Lrrc7
Lrrc8a
Lrrc8b
Lrrc8d
Lrrcc1
Lrrfip1
Lrriq1
Lrrk2
Lrrn1
Lrrn3
Lrsam1
Lrtomt
Lrwd1
Lsg1
Lsm14a
Lsm14b
Lsm2
Lsm6
Lsm8
Lsp1
Lsr
Lss
Ltb4r
Ltbp3
Ltbp4
Ltbr
Lto1
Luc7l2
Luc7l3
Lucat1
Lurap1l-as1
Lxn
Ly6e
Ly6e-dt
Lypd3
Lypd6
Lypd6b
Lypla2
Lyplal1
Lyrm7
Lysmd2
Lztr1
Lzts2
Lzts3
Macf1
Maco1
Macrod1
Macrod2
Mad2l1bp
Madcam1
Madd
Maea
Maf1
Maff
Mafg-dt
Mag
Magea12
Maged1
Maged2
Mageh1
Magi2
Magi3
Magix
Maip1
Mak16
Mal2
Malat1
Malrd1
Malsu1
Mamdc4
Maml3
Man1a2
Man1b1
Man1c1
Man2a1
Man2a2
Man2b2
Manbal
Maneal
Manf
Map1a
Map1b
Map1lc3a
Map1lc3b
Map1s
Map2k1
Map2k4
Map2k5
Map2k7
Map3k11
Map3k14
Map3k14-as1
Map3k21
Map3k2-dt
Map3k3
Map3k4
Map4
Map4k4
Map7d1
Mapk12
Mapk14
Mapk15
Mapk1ip1l
Mapk4
Mapk6
Mapk6p6
Mapk7
Mapk8
Mapk8ip1
Mapk8ip3
Mapkapk3
Mapkapk5
Mapkbp1
Mapre2
Mapt
Mapt-it1
March10
March11
March2
March6
March7
March9
Mark1
Mark2
Mark3
Mark4
Mars
Marveld1
Marveld2
Marveld3
Mast1
Mast4
Mastl
Mat2a
Mat2b
Matn1-as1
Matr3
Mau2
Mavs
Maz
Mbd1
Mbd3l1
Mbd5
Mbd6
Mblac1
Mbnl1
Mboat2
Mboat7
Mbtps1
Mbtps2
Mc1r
Mcc
Mccc2
Mcf2l
Mcm10
Mcm2
Mcm3ap
Mcm3ap-as1
Mcm4
Mcm5
Mcm8
Mcoln1
Mcph1
Mcrip1
Mcrip2
Mctp2
Mcts1
Mcts2p
Mcub
Mdh1
Mdh2
Mdm2
Mdm4
Mdp1
Me2
Med1
Med11
Med14os
Med15
Med15p8
Med17
Med18
Med21
Med25
Med28
Med28p6
Med28p7
Med8
Med9
Mef2a
Mef2c
Mef2c-as2
Meg8
Megf10
Megf8
Meig1
Meis1
Meis2
Melk
Meltf
Memo1
Memo1p4
Men1
Mepce
Mest
Mestit1
Metap1
Metap1d
Metap2
Mettl14
Mettl15
Mettl17
Mettl23
Mettl25
Mettl2a
Mettl2b
Mettl9
Mex3b
Mff
Mfn2
Mfng
Mfsd1
Mfsd11
Mfsd13a
Mfsd14b
Mfsd2a
Mfsd3
Mfsd4a
Mfsd4b
Mfsd5
Mfsd6
Mfsd8
Mga
Mgat2
Mgat3
Mgat4b
Mgat5
Mgme1
Mgrn1
Mgst1
Mgst3
Mhencr
Mia2
Mia3
Miat
Miatnb
Mib1
Mib2
Mical2
Micall1
Micos10
Micos10-nbl1
Micu2
Micu3
Mid1ip1
Mid1ip1-as1
Midn
Mief1
Mief2
Mier1
Mif4gd
Miga1
Miga2
Miip
Minar1
Mincr
Mindy1
Mindy2
Mink1
Mios
Mip
Mipepp3
Mir103a2
Mir103b2
Mir1181
Mir1182
Mir1199
Mir1-1hg
Mir1204
Mir1226
Mir1281
Mir1282
Mir1292
Mir1302-1
Mir1306
Mir130b
Mir132
Mir141
Mir1468
Mir151b
Mir1538
Mir1539
Mir17
Mir17hg
Mir181a2hg
Mir18a
Mir1915
Mir193b
Mir193bhg
Mir1973
Mir19a
Mir19b1
Mir200c
Mir200chg
Mir20a
Mir212
Mir216a
Mir2276
Mir22hg
Mir2681
Mir2861
Mir299
Mir29b2
Mir29b2chg
Mir29c
Mir301b
Mir3124
Mir3143
Mir3153
Mir3175
Mir3178
Mir3180-5
Mir3181
Mir3184
Mir3187
Mir3188
Mir3190
Mir3191
Mir3199-1
Mir3199-2
Mir342
Mir345
Mir3609
Mir3610
Mir3612
Mir3618
Mir3619
Mir3652
Mir3655
Mir3665
Mir3678
Mir3684
Mir369
Mir375
Mir378a
Mir378d2
Mir378d2hg
Mir3917
Mir3922
Mir3928
Mir3944
Mir3960
Mir409
Mir410
Mir411
Mir412
Mir423
Mir425
Mir4258
Mir4279
Mir4293
Mir4322
Mir4323
Mir4434
Mir4435-2hg
Mir4442
Mir4448
Mir4449
Mir4453
Mir4453hg
Mir4458hg
Mir4466
Mir4469
Mir4470
Mir4479
Mir4491
Mir4500hg
Mir4505
Mir4512
Mir4515
Mir4519
Mir4521
Mir4522
Mir4523
Mir4640
Mir4651
Mir4674
Mir4683
Mir4687
Mir4707
Mir4710
Mir4713hg
Mir4715
Mir4717
Mir4726
Mir4727
Mir4738
Mir4740
Mir4741
Mir4754
Mir4757
Mir4767
Mir4781
Mir484
Mir493
Mir497hg
Mir5001
Mir503hg
Mir5090
Mir5091
Mir5093
Mir5188
Mir5193
Mir521-1
Mir541
Mir544b
Mir548al
Mir548as
Mir548aw
Mir564
Mir567
Mir5682
Mir5695
Mir5708
Mir5787
Mir589
Mir6079
Mir6080
Mir6089
Mir6090
Mir6125
Mir615
Mir632
Mir636
Mir6502
Mir6508
Mir6512
Mir6514
Mir6515
Mir6516
Mir658
Mir663a
Mir6716
Mir6727
Mir6737
Mir6741
Mir6743
Mir6753
Mir6757
Mir6781
Mir6787
Mir6789
Mir6795
Mir6815
Mir6821
Mir6823
Mir6833
Mir6834
Mir6835
Mir6847
Mir6848
Mir6853
Mir6864
Mir6865
Mir6869
Mir6872
Mir6875
Mir6886
Mir6890
Mir6892
Mir7111
Mir7155
Mir718
Mir760
Mir762hg
Mir7703
Mir7704
Mir7845
Mir8070
Mir8072
Mir8078
Mir92b
Mir9-3
Mir9-3hg
Mir941-1
Mir941-2
Mir941-3
Mir941-4
Mir941-5
Mir943
Mir9500
Mir99ahg
Mir99b
Mirlet7a1hg
Mirlet7bhg
Mirlet7e
Mirlet7i
Mis12
Mis18bp1
Misp3
Mitf
Mkln1
Mkrn2
Mkrn3
Mlec
Mlf1
Mlh1
Mlip
Mlip-it1
Mllt10
Mllt6
Mlph
Mlst8
Mlx
Mlxip
Mmaa
Mmachc
Mme
Mmp11
Mmp23b
Mmp28
Mmrn1
Mnat1
Mnd1
Mnt
Mnx1
Mnx1-as1
Mnx1-as2
Mob4
Mocs1p1
Mocs3
Mon1b
Mon2
Morc2-as1
Morc3
Morf4l1
Morf4l2
Morf4l2-as1
Morn2
Mosmo
Mospd2
Mospd3
Mov10
Mov10l1
Moxd1
Mpdu1
Mpg
Mphosph10
Mphosph9
Mpi
Mpl
Mpnd
Mpped2-as1
Mprip
Mpst
Mrfap1
Mrgprg
Mrgprg-as1
Mrgprx4
Mri1
Mrm1
Mrm3
Mroh1
Mrpl1
Mrpl10
Mrpl15
Mrpl15p1
Mrpl18
Mrpl19
Mrpl2
Mrpl20-as1
Mrpl22
Mrpl24
Mrpl3
Mrpl30
Mrpl32
Mrpl33
Mrpl34
Mrpl35
Mrpl37
Mrpl38
Mrpl4
Mrpl40
Mrpl42
Mrpl45
Mrpl48
Mrpl49
Mrpl52
Mrpl54
Mrpl57p7
Mrpl58
Mrps11
Mrps16
Mrps17
Mrps18b
Mrps18c
Mrps2
Mrps21
Mrps22
Mrps30
Mrps31p4
Mrps34
Mrps35
Mrps36
Mrps7
Mrrf
Mrtfb
Mrto4
Mrvi1-as1
Ms4a6a
Msantd3
Msc
Msc-as1
Msh2
Msh3
Msh5
Msh5-sapcd1
Msh6
Msi2
Msl1
Msl3
Msmo1
Mst1p2
Msto1
Msto2p
Mt1f
Mt1x
Mt2a
Mt3
Mta2
Mta3
Mtap
Mtbp
Mtcl1
Mtcybp40
Mtdh
Mterf2
Mtf2
Mtfp1
Mtfr1l
Mtfr2
Mtg1
Mtg2
Mthfd1
Mthfd1l
Mthfd2
Mthfd2l
Mtmr11
Mtmr14
Mtmr2
Mtmr7
Mtmr9
Mtnd2p25
Mtnd5p42
Mto1
Mtr
Mtrex
Mtrnr2l13
Mtrr
Mttp
Mturn
Mtus1
Mtx1
Mtx2
Muc1
Muc20-ot1
Muc5b
Mus81
Mutyh
Mvb12a
Mvk
Mxd1
Mxd3
Mxi1
Mxra7
Myadm
Myb
Mybbp1a
Mybl2
Mybpc3
Myc
Mycl
Mycn
Mycnos
Myd88
Mydgf
Myh10
Myh14
Myh7b
Myl1
Myl12b
Myl5
Myl6
Myl6b
Myl6p1
Mylip
Mylk2
Mylk-as1
Mylpf
Mymx
Mynn
Myo15a
Myo15b
Myo18b
Myo19
Myo1a
Myo1b
Myo6
Myo7a
Myo7b
Myo9b
Myocd
Myrf
Myt1
Myt1l
Mzt2b
N4bp2
NA
Naa10
Naa15
Naa16
Naa20
Naa30
Naa35
Naa38
Naa60
Naaladl2
Nab1
Nab2
Nabp1
Nabp2
Naca
Nacap7
Nacap8
Nadsyn1
Naf1
Nagk
Naglu
Nags
Nalt1
Nanogp5
Nanos1
Nanos3
Nans
Napa
Napa-as1
Napg
Napsa
Narf
Nat10
Nat14
Nat16
Nat8l
Nav1
Nav2
Naxd
Naxe
Nbdy
Nbea
Nbeal1
Nbeal2
Nbl1
Nbpf12
Nbpf3
Nbr1
Nbr2
Ncam1
Ncan
Ncapd2
Ncapg
Ncaph
Ncaph2
Ncbp1
Ncdn
Nck1
Nck2
Ncln
Ncoa1
Ncoa3
Ncoa7
Ncstn
Ndc80
Nde1
Ndfip2
Ndor1
Ndrg4
Ndst1
Ndst3
Ndufa13
Ndufa3
Ndufa4l2
Ndufa6-dt
Ndufa7
Ndufa8p1
Ndufa9
Ndufaf2
Ndufaf3
Ndufaf4p1
Ndufaf5
Ndufaf6
Ndufaf7
Ndufb10
Ndufb10p1
Ndufb2
Ndufb3
Ndufb5
Ndufb6
Ndufb8
Ndufb9
Ndufc1
Ndufc2-kctd14
Ndufs2
Ndufs3
Ndufs5
Ndufs6
Ndufs7
Ndufs8
Ndufv1
Ndufv2
Ndufv2-as1
Ndufv3
Neat1
Nebl
Nebl-as1
Necab1
Necap1
Necap2
Nedd1
Nedd8
Nedd8-mdp1
Nedd9
Nefl
Nefm
Neil1
Neil2
Neil3
Nek11
Nek6
Nek7
Nelfa
Nelfb
Nelfcd
Nell1
Neo1
Neto1
Neto2
Neurl1
Neurl1b
Neurl4
Neurod1
Nf1
Nf2
Nfam1
Nfat5
Nfatc1
Nfatc2ip
Nfatc3
Nfatc4
Nfe2l1
Nfia
Nfia-as1
Nfic
Nfix
Nfkb1
Nfkb2
Nfkbia
Nfkbie
Nfkbil1
Nfkbiz
Nfx1
Nfya
Nfyc
Ngdn
Ngrn
Nhlrc2
Nhlrc3
Nhs
Nhsl2
Nif3l1
Nifk-as1
Nim1k
Nin
Nip7
Nipa1
Nipa2
Nipal3
Nipal4
Nipbl
Nipsnap1
Nipsnap2
Nipsnap3b
Nisch
Nit1
Nkain1
Nkain2
Nkapd1
Nkd2
Nkila
Nkiras2
Nktr
Nlgn4y
Nlk
Nlrp1
Nlrp11
Nlrp14
Nlrp2
Nlrp3
Nlrx1
Nmb
Nmd3
Nmd3p1
Nme1
Nme1-nme2
Nme2
Nme3
Nme4
Nme7
Nmnat1
Nmral1
Nmrk1
Nmrk2
Nmt1
Nnmt
Nnt
Noc2l
Noc4l
Noct
Nol11
Nol12
Nol4
Nol4l
Nol7
Nolc1
Nono
Nop14-as1
Nop2
Nop53
Nop56
Nop58
Nop9
Notch1
Notch2p1
Notch3
Notum
Noxa1
Npas1
Npc2
Npepl1
Npepps
Npl
Npm1
Npm1p25
Npm1p46
Npm2
Npnt
Nppa
Npr2
Nprl2
Nprl3
Npsr1
Npsr1-as1
Npw
Nqo2
Nr1d2
Nr1h2
Nr1h3
Nr2c2
Nr2f6
Nr3c1
Nr4a1
Nr4a3
Nraddp
Nrbf2
Nrbp1
Nrde2
Nrep
Nrf1
Nrg1
Nrg3
Nrg4
Nrl
Nrm
Nrn1
Nrn1l
Nrsn1
Nrsn2
Nrxn1
Nrxn3
Nsa2
Nsd1
Nsd2
Nsdhl
Nsmce1
Nsmce1-dt
Nsmce2
Nsmf
Nsrp1
Nsun3
Nsun4
Nsun6
Nsun7
Nt5c3b
Nt5cp1
Nt5dc1
Nt5m
Nthl1
Ntmt1
Ntn3
Ntpcr
Ntrk1
Nuak2
Nub1
Nubp1
Nubpl
Nucb1
Nudc
Nudt1
Nudt13
Nudt14
Nudt16
Nudt16l1
Nudt17
Nudt19
Nudt2
Nudt4
Nudt5
Nudt7
Nudt9
Nuf2
Numa1
Nup107
Nup133
Nup188
Nup205
Nup210l
Nup214
Nup35
Nup35p2
Nup50
Nup58
Nup85
Nup93
Nupl2
Nus1p2
Nusap1
Nutf2
Nutm1
Nvl
Nxf1
Nxn
Nxpe3
Nxph1
Nxph4
Nxt2
Nyap2
Oas3
Oasl2p
Oaz1
Oaz3
Obscn
Obsl1
Ocel1
Ociad1
Odc1-dt
Odf2
Odf3l2
Odr4
Ofd1
Oga
Ogdh
Ogdhl
Ogfod2
Ogfr
Ogfrp1
Ogt
Oip5-as1
Onecut1
Oosp1p2
Oosp2
Opa1
Oprl1
Optc
Optn
Or10ag1
Or12d2
Or13c1p
Or2at2p
Or2j3
Or2v1
Or4a19p
Or52l1
Or52n2
Or56a1
Or5h6
Or5l2
Or9m1p
Orai1
Orai2
Orc3
Orc6
Ormdl2
Os9
Osbp2
Osbpl2
Osbpl9
Oser1-dt
Osgepl1-as1
Osgin1
Osgin2
Ostc
Ostcp4
Otop2
Otub1
Otub2
Otud1
Otud6b
Otulin
Otx1
Oxa1l
Oxnad1
Oxr1
Oxsm
Oxsr1
P2rx3
P2rx4
P2rx6
P2ry6
P3h3
P3h4
P4hb
Pa2g4
Paaf1
Pabpc1
Pabpc1l
Pabpc4
Pabpn1
Pacrg
Pacrgl
Pacs1
Pacs2
Pacsin1
Pacsin2
Pacsin3
Pafah1b1
Pafah1b2
Paics
Paip2
Pak2
Pak4
Pak6
Palld
Palmd
Pam
Pan2
Pan3
Pan3-as1
Pancr
Pank2
Panx1
Paox
Papola
Papolg
Papss1
Paqr4
Paqr7
Paqr8
Paqr9-as1
Pard3-as1
Pard6b
Park7
Parl
Parp10
Parp2
Parp3
Parpbp
Parvb
Patj
Patl2
Paupar
Pawr
Pax6
Pax8
Pax8-as1
Pax9
Paxbp1
Paxbp1-as1
Paxx
Pbdc1
Pbrm1
Pbx1
Pbx3
Pc
Pcat1
Pcat6
Pcat7
Pcbd2
Pcbp1
Pcbp1-as1
Pcbp2
Pcbp4
Pccb
Pcdh10
Pcdh12
Pcdh7
Pcdh9-as3
Pcdha10
Pcdha13
Pcdha5
Pcdhac1
Pcdhb2
Pcdhga8
Pcdhgb3
Pcdhgc3
Pcdhgc4
Pced1b
Pcf11
Pcgf5
Pcif1
Pck2
Pclaf
Pcm1
Pcmt1
Pcmtd2
Pcna
Pcnp
Pcnt
Pcnx2
Pcnx3
Pcnx4
Pcolce2
Pcoth
Pcp2
Pcsk2
Pcsk6
Pcsk9
Pcyox1
Pcyox1l
Pcyt2
Pdcd11
Pdcd2l
Pdcd4
Pdcd6
Pdcd6ip
Pdcd6ipp2
Pdcl3
Pde11a
Pde12
Pde2a
Pde3b
Pde4dip
Pde5a
Pde6b
Pde6c
Pde8a
Pde9a
Pdha1
Pdhx
Pdia3
Pdia3p1
Pdia5
Pdik1l
Pdk1
Pdk2
Pdk3
Pdlim4
Pdlim5
Pdlim7
Pdp1
Pdpk1
Pdpr
Pds5a
Pds5b
Pdxdc1
Pdxk
Pdzd2
Pdzrn3-as1
Peg10
Peli2
Peli3
Per3
Pes1
Pet100
Pex1
Pex13
Pex14
Pex26
Pex3
Pex5
Pex6
Pex7
Pfas
Pfdn4
Pfdn5
Pfdn6
Pfkfb2
Pfkfb3
Pfkfb4
Pfkl
Pfkm
Pfkp
Pfn1
Pgam1
Pgam5
Pgap2
Pgbd1
Pgbd2
Pgc
Pgd
Pgf
Pgk1
Pgm2
Pgpep1
Pgs1
Phactr2
Phactr4
Phb2
Phc1
Phc2
Pheta2
Phf1
Phf10
Phf13
Phf14
Phf19
Phf20
Phf20l1
Phf21a
Phf21b
Phf23
Phf3
Phf6
Phf7
Phgdh
Phka2
Phka2-as1
Phkg2
Phldb1
Phldb2
Phldb3
Phospho2
Phpt1
Phrf1
Phtf1
Phtf2
Phyhd1
Phyhip
Phyhipl
Pi16
Pias1
Pias4
Pibf1
Pick1
Pidd1
Piezo1
Pigb
Pigf
Pigg
Pigk
Pigl
Pigpp3
Pigq
Pigs
Pigt
Pigu
Pigv
Pigw
Pigx
Pigy-dt
Pik3c2a
Pik3c3
Pik3ca
Pik3ip1-as1
Pik3r1
Pik3r2
Pikfyve
Pilra
Pim2
Pim3
Pimreg
Pin1
Pin4
Pinlyp
Pip4k2c
Pip5k1c
Pip5kl1
Pipox
Pisd
Pithd1
Pitpna
Pitpna-as1
Pitpnm3
Pitx1
Piwil4
Pjvk
Pkd1
Pkd2
Pkd2l1
Pkd2l2
Pkia
Pkib
Pkmyt1
Pkn1
Pkn2
Pknox1
Pkp3
Pkp4
Pla2g12ap1
Pla2g15
Pla2g4e-as1
Pla2g6
Plac4
Plbd2
Plcb1
Plcb2
Plcb4
Plce1
Plcg1
Plcg2
Plcxd1
Plcxd2
Plcxd2-as1
Plcz1
Pld2
Pld3
Plekha1
Plekha2
Plekha3
Plekha5
Plekha8
Plekhb1
Plekhf1
Plekhf2
Plekhg2
Plekhg3
Plekhg4b
Plekhh1
Plekhj1
Plekhm1p1
Plekhm3
Plekho1
Plekho2
Plin2
Plk1
Plk3
Plk4
Plod1
Plod3
Plp2
Plpbp
Plpp2
Plpp4
Plpp5
Plpp6
Plppr3
Plppr4
Pls1
Pls3
Plscr4
Plscr5
Plxdc2
Plxnb2
Plxnb3
Pmf1
Pmf1-bglap
Pml
Pmm2
Pmpca
Pmpcb
Pms1
Pms2cl
Pnkd
Pnkp
Pnmt
Pnn
Pno1
Pnp
Pnpla2
Pnpla3
Pnpla6
Pnpla7
Pnpo
Pnrc1
Pnrc2
Poc1b-as1
Pofut1
Pogk
Poglut1
Pola1
Pola2
Polb
Pold1
Pold3
Poldip3
Pole4
Polg
Polh
Poli
Polk
Polr1a
Polr1b
Polr1c
Polr1d
Polr1e
Polr2a
Polr2b
Polr2c
Polr2g
Polr2h
Polr2j
Polr2k
Polr2m
Polr3b
Polr3c
Polr3d
Polr3e
Polr3f
Polr3g
Polr3gl
Polr3h
Polr3kp2
Polrmt
Pom121
Pom121c
Pomp
Pop1
Pop4
Pop7
Por
Porcn
Pot1-as1
Pou2f1
Pou3f2
Pou3f3
Ppa2
Ppan
Ppan-p2ry11
Ppara
Ppard
Ppargc1b
Ppcdc
Ppdpf
Ppef1
Ppfia1
Ppfia2
Ppfia3
Ppfia4
Ppfibp1
Ppfibp2
Pphln1
Ppia
Ppiap35
Ppie
Ppif
Ppig
Ppih
Ppil2
Ppip5k2
Ppm1a
Ppm1b
Ppm1d
Ppm1g
Ppm1k-dt
Ppm1l
Ppm1n
Ppme1
Ppp1cb
Ppp1r10
Ppp1r11
Ppp1r12a-as1
Ppp1r12b
Ppp1r15a
Ppp1r16a
Ppp1r16b
Ppp1r1a
Ppp1r21
Ppp1r26
Ppp1r26-as1
Ppp1r27
Ppp1r36
Ppp1r37
Ppp1r3f
Ppp1r7
Ppp1r8
Ppp2r1a
Ppp2r1b
Ppp2r2a
Ppp2r2c
Ppp2r2d
Ppp2r5b
Ppp2r5c
Ppp3cb-as1
Ppp3cc
Ppp4c
Ppp4r1-as1
Ppp4r1l
Ppp4r2
Ppp5c
Ppp6r2
Ppp6r3
Pprc1
Ppt2
Ppt2-egfl8
Ppwd1
Pqbp1
Pqlc1
Pqlc2
Pqlc3
Prag1
Prcc
Prdm11
Prdm2
Prdx1
Prdx3p4
Prdx4
Prdx5
Prdx6
Prelid1
Prelid3a
Prelid3b
Prh1
Prickle2
Prickle4
Prim2
Primpol
Prkab1
Prkaca
Prkacb
Prkag2-as1
Prkag3
Prkar1a
Prkar2a-as1
Prkca
Prkch
Prkcq-as1
Prkcsh
Prkcz
Prkcz-as1
Prkra-as1
Prkrip1
Prky
Prmt1
Prmt2
Prmt3
Prmt5
Prmt5-as1
Prmt6
Prmt7
Prom1
Prorsd1p
Proser3
Prox1
Proz
Prpf18
Prpf3
Prpf31
Prpf38a
Prpf38b
Prpf39
Prpf4
Prpf40a
Prpf40b
Prpf4b
Prpf8
Prps1
Prps2
Prpsap2
Prr11
Prr13
Prr14
Prr26
Prr3
Prr30
Prr34-as1
Prr36
Prr5
Prr5-arhgap8
Prr7
Prrc1
Prrc2b
Prrc2c
Prrg2
Prrt2
Prrt3-as1
Prss1
Prss12
Prss16
Prss21
Prss23
Prss27
Prss55
Prune1
Prxl2b
Psat1
Psca
Psen2
Psenen
Pskh1
Psma3
Psma3-as1
Psma4
Psma6
Psmb3
Psmb4
Psmb6
Psmb8
Psmb9
Psmc1
Psmc2
Psmc4
Psmc5
Psmc6
Psmd1
Psmd10
Psmd11
Psmd13
Psmd14
Psmd2
Psmd3
Psmd4
Psmd7
Psmd8
Psmd9
Psme1
Psme2
Psme3
Psme4
Psmf1
Psmg2
Psmg3-as1
Psmg4
Pspc1
Psph
Pspn
Pstk
Ptar1
Ptbp1
Ptbp1p
Ptbp2
Ptcd2
Ptcd3
Ptdss1
Ptdss2
Pten
Ptenp1-as
Ptger3
Ptger4
Ptger4p2
Ptges3l
Ptges3l-aarsd1
Ptges3p2
Ptgr2
Pth2
Ptk2b
Ptk7
Ptma
Ptms
Ptov1
Ptov1-as2
Ptp4a1
Ptp4a2p1
Ptpa
Ptpmt1
Ptpn1
Ptpn11
Ptpn12
Ptpn18
Ptpn22
Ptpn23
Ptpn4
Ptpn5
Ptpn6
Ptpra
Ptprg
Ptprk
Ptprm
Ptpro
Ptprr
Ptprs
Ptpru
Ptprvp
Ptprz1
Pts
Pttg1
Puf60
Pum1
Pura
Pus1
Pus3
Pus7
Pusl1
Pvalef
Pvr
Pvt1
Pwp1
Pwwp2b
Pwwp3a
Pxmp2
Pxn
Pxn-as1
Pycr1
Pycr2
Pydc1
Pyroxd1
Qars
Qpctl
Qrich1
Qrsl1
Qser1
Qsox1
Qsox2
Qtrt1
Qtrt2
R3hcc1
R3hcc1l
R3hdm1
Rab10
Rab11a
Rab11fip3
Rab11fip4
Rab18
Rab1b
Rab24
Rab25
Rab26
Rab27a
Rab2a
Rab30-as1
Rab33b
Rab36
Rab3ip
Rab40c
Rab5a
Rab5if
Rab7a
Rab8a
Rab8b
Rab9a
Rabep1
Rabepk
Rabgap1
Rabgap1l
Rabgef1
Rabggtb
Rabl6
Rac1
Rac2
Rac3
Rack1
Rad17
Rad21-as1
Rad23a
Rad23b
Rad50
Rad51
Rad51ap1
Rad51b
Rad51c
Rad54l
Rad9a
Rad9b
Rae1
Rag1
Rag2
Rai1
Rai1-as1
Rala
Ralgapb
Ralgps1
Raly
Ralyl
Ran
Ranbp1
Ranbp17
Ranbp2
Rangrf
Rap1a
Rap1b
Rap1gap
Rap1gap2
Rap1gds1
Rap2a
Rap2b
Rap2c
Rap2c-as1
Rapgef1
Rapgef2
Rapgef3
Rapgef4
Rapgef5
Rapgefl1
Rapsn
Rara
Rarb
Rasa1
Rasa2
Rasa4
Rasal2
Rasgef1b
Rasgrf1
Rasip1
Rasl10b
Rasl11a
Rassf1
Rassf1-as1
Rassf4
Rassf7
Raver2
Rb1
Rbak
Rbak-rbakdn
Rbbp4
Rbbp6
Rbbp8
Rbck1
Rbfa
Rbfadn
Rbfox1
Rbl2
Rbm10
Rbm12b-as1
Rbm14
Rbm14-rbm4
Rbm15
Rbm22p5
Rbm25
Rbm26-as1
Rbm3
Rbm33
Rbm38
Rbm4
Rbm42
Rbm44
Rbm45
Rbm48
Rbm5
Rbm6
Rbm7
Rbms2
Rbms3
Rbmx
Rbp7
Rbpj
Rbpms2p1
Rbx1
Rcc1
Rccd1
Rce1
Rcl1
Rcn1
Rcn2
Rcor3
Rdh10
Rdh10-as1
Rdh13
Rdm1p5
Rec8
Recql4
Recql5
Reep6
Reg3g
Rel
Rela
Relch
Relt
Rem2
Renbp
Repin1
Reps2
Rer1
Resf1
Ret
Retreg1
Retreg2
Retreg3
Rex1bd
Rexo2
Rexo5
Rf00003
Rf00004
Rf00012
Rf00015
Rf00017
Rf00019
Rf00134
Rf00156
Rf00189
Rf00212
Rf00283
Rf00284
Rf00345
Rf00402
Rf00407
Rf00409
Rf00416
Rf00421
Rf00424
Rf00425
Rf00568
Rf00611
Rf01210
Rf01225
Rf01233
Rf01874
Rf01877
Rf01882
Rf01954
Rf01955
Rf01956
Rf01957
Rf01966
Rf01975
Rf01976
Rf01977
Rf01978
Rf01979
Rf01984
Rf02040
Rf02103
Rf02110
Rf02118
Rf02122
Rf02124
Rf02125
Rf02137
Rf02138
Rf02148
Rf02149
Rf02154
Rf02156
Rf02157
Rf02173
Rf02174
Rf02175
Rf02176
Rf02187
Rf02188
Rf02189
Rf02198
Rf02203
Rf02204
Rf02205
Rf02215
Rf02216
Rf02217
Rf02271
Rfc3
Rfc5
Rfesd
Rffl
Rflna
Rfx1
Rfx3-as1
Rfxank
Rfxap
Rgl1
Rgmb
Rgmb-as1
Rgr
Rgs12
Rgs14
Rgs17
Rgs3
Rgs5
Rhbdd1
Rhbdd2
Rhbdf2
Rhebp2
Rhno1
Rhoa
Rhob
Rhobtb3
Rhof
Rhoq
Rhoqp1
Rhot1
Rhot2
Rhoxf1
Rhpn1
Ribc1
Ric1
Ric8a
Ric8b
Rif1
Rimkla
Rimklb
Rims1
Rims2
Rin1
Ring1
Rint1
Riok1
Riok3
Riox1
Ripk1
Ripk2
Ripor1
Rita1
Rln3
Rmc1
Rmi1
Rmi2
Rmnd5b
Rmrp
Rn7skp114
Rn7skp122
Rn7skp156
Rn7skp16
Rn7skp161
Rn7skp175
Rn7skp179
Rn7skp272
Rn7skp4
Rn7skp43
Rn7skp94
Rn7sl1
Rn7sl181p
Rn7sl209p
Rn7sl20p
Rn7sl213p
Rn7sl3
Rn7sl385p
Rn7sl423p
Rn7sl477p
Rn7sl535p
Rn7sl583p
Rn7sl596p
Rn7sl600p
Rn7sl650p
Rn7sl794p
Rn7sl7p
Rn7sl807p
Rn7sl832p
Rn7sl868p
Rna5sp120
Rna5sp126
Rna5sp155
Rna5sp197
Rna5sp21
Rna5sp230
Rna5sp286
Rna5sp287
Rna5sp328
Rna5sp351
Rna5sp382
Rna5sp397
Rna5sp440
Rna5sp469
Rna5sp473
Rna5sp92
Rnase4
Rnaseh1-as1
Rnaseh2a
Rnaseh2b
Rnaseh2c
Rnasek
Rnasek-c17orf49
Rnd2
Rnf11
Rnf111
Rnf113a
Rnf113b
Rnf114
Rnf121
Rnf123
Rnf126
Rnf13
Rnf130
Rnf135
Rnf138
Rnf139
Rnf14
Rnf145
Rnf149
Rnf151
Rnf157
Rnf157-as1
Rnf165
Rnf167
Rnf182
Rnf183
Rnf185
Rnf187
Rnf19a
Rnf2
Rnf20
Rnf207
Rnf216
Rnf216p1
Rnf220
Rnf31
Rnf32
Rnf34
Rnf4
Rnf40
Rnf43
Rnf5
Rnf7
Rnf8
Rnft1-dt
Rnft2
Rnmt
Rnpc3
Rnpep
Rnps1
Rnu105c
Rnu11
Rnu1-117p
Rnu12
Rnu1-64p
Rnu1-82p
Rnu1-85p
Rnu2-17p
Rnu2-2p
Rnu2-51p
Rnu2-52p
Rnu2-63p
Rnu4-1
Rnu4-44p
Rnu4-52p
Rnu4-54p
Rnu4-8p
Rnu4atac
Rnu5a-4p
Rnu5b-1
Rnu5e-1
Rnu5e-4p
Rnu6-1
Rnu6-100p
Rnu6-11p
Rnu6-1276p
Rnu6-1311p
Rnu6-139p
Rnu6-143p
Rnu6-176p
Rnu6-189p
Rnu6-2
Rnu6-228p
Rnu6-247p
Rnu6-384p
Rnu6-431p
Rnu6-450p
Rnu6-461p
Rnu6-481p
Rnu6-510p
Rnu6-619p
Rnu6-649p
Rnu6-7
Rnu6-722p
Rnu6-751p
Rnu6-778p
Rnu6-8
Rnu6-820p
Rnu6-881p
Rnu6-9
Rnu6-92p
Rnu6-975p
Rnu7-1
Rnu7-27p
Rnvu1-14
Rnvu1-15
Rnvu1-19
Rnvu1-6
Rnvu1-7
Rny1
Rny4p28
Ro60
Robo2
Robo3
Rock1p1
Rogdi
Rom1
Romo1
Rora-as1
Ros1
Rpa1
Rpain
Rpap2
Rparp-as1
Rpe
Rpep3
Rpf1
Rpf2
Rpgrip1l
Rph3a
Rpl10
Rpl10a
Rpl10p15
Rpl11
Rpl12p46
Rpl13
Rpl13a
Rpl13p5
Rpl14
Rpl15
Rpl17
Rpl17-c18orf32
Rpl17p10
Rpl18a
Rpl18ap3
Rpl19
Rpl21
Rpl21p121
Rpl21p6
Rpl22p22
Rpl22p24
Rpl22p3
Rpl23a
Rpl23ap82
Rpl23ap96
Rpl26
Rpl26l1
Rpl27
Rpl27a
Rpl28
Rpl31
Rpl31p13
Rpl34
Rpl34p3
Rpl35a
Rpl36
Rpl36a
Rpl36a-hnrnph2
Rpl37
Rpl37a
Rpl38
Rpl39p5
Rpl3p7
Rpl4
Rpl41
Rpl5
Rpl5p10
Rpl5p6
Rpl6p9
Rpl7a
Rpl7ap65
Rpl7l1
Rpl7l1p5
Rpl7l1p8
Rpl7p44
Rpl9
Rplp0
Rplp0p2
Rplp1
Rplp2
Rpn2
Rpp14
Rpp21
Rpp30
Rpp38
Rpph1
Rprd1b
Rprd2
Rps11
Rps12
Rps15
Rps15ap10
Rps17p1
Rps18
Rps19
Rps19bp1
Rps2
Rps20
Rps21
Rps24
Rps25
Rps26
Rps27
Rps27a
Rps27p25
Rps28
Rps29p16
Rps2p6
Rps3
Rps3a
Rps4xp15
Rps4xp16
Rps5
Rps5p3
Rps6ka1
Rps6ka4
Rps6kb1
Rps6kb2
Rps6kc1
Rps6kl1
Rps7
Rps8
Rps9
Rpsa
Rpsap1
Rpsap31
Rptor
Rpusd1
Rpusd2
Rraga
Rragb
Rreb1
Rrm1
Rrm2
Rrnad1
Rrp1
Rrp12
Rrp15
Rsad1
Rsad2
Rsbn1l
Rsl1d1
Rspry1
Rsrc1
Rtca
Rtel1
Rtel1-tnfrsf6b
Rtf1
Rtf2
Rtl8c
Rtn2
Rtn3
Rtn4
Rtp5
Rtraf
Rubcnl
Rufy1
Rufy3
Rundc1
Rundc3a
Runx1t1
Runx3
Rusc1
Ruvbl1-as1
Rwdd1
Rxfp3
Rxylt1
S100a2
S100pbp
S100z
Sac3d1
Sacm1l
Sae1
Safb
Sall4
Samd11
Samd13
Samd14
Samd15
Samd4b
Samd8
Samm50
Sammson
Samsn1-as1
Sap18
Sap30
Sap30bp
Sap30l
Sap30l-as1
Sar1a
Sars
Sars2
Sart1
Sart3
Satb1-as1
Satb2
Satb2-as1
Saxo2
Sbdsp1
Sbno2
Scaf1
Scaf8
Scai
Scamp1
Scamp2
Scamp3
Scamp4
Scamp5
Scaper
Scarna16
Scarna17
Scarna2
Scfd1
Scg3
Scg5
Schip1
Scly
Scmh1
Scml1
Scn1a-as1
Scn1b
Scn2a
Scn8a
Scnm1
Scnn1a
Scoc
Scoc-as1
Scp2
Scpep1
Scrib
Scrn3
Scyl1
Scyl2
Sdc2
Sdcbp
Sdcbp2-as1
Sdccag8
Sdf2l1
Sdha
Sdhaf1
Sdhaf2
Sdhaf3
Sdhaf4
Sdhap3
Sdhd
Sdhdp2
Sdk1
Sdr39u1
Sec11c
Sec13
Sec14l1
Sec14l2
Sec14l3
Sec14l4
Sec14l6
Sec16a
Sec16b
Sec1p
Sec22a
Sec23a-as1
Sec23b
Sec23ip
Sec24a
Sec24b
Sec24c
Sec24d
Sec61a1
Sec61b
Sec62
Sec63
Secisbp2
Secisbp2l
Seh1l
Sel1l3
Selenoh
Selenoi
Selenokp1
Selenoo
Selenow
Selenowp1
Sema3b
Sema3f
Sema4b
Sema4c
Sema4f
Sema5a-as1
Sema6a
Sema6a-as2
Sema6c
Sema6d
Senp2
Senp3
Senp3-eif4a1
Senp6
Senp8
Sepsecs-as1
Sept1
Sept11
Sept2
Sept3
Sept4
Sept4-as1
Sept5
Sept7
Sept9
Serf2
Serhl
Serinc3
Serinc5
Serp1
Serpinb6
Serpinb8
Set
Setbp1
Setd1a
Setd5
Setd6
Setd9
Setdb1
Setdb2
Setmar
Sez6l
Sf1
Sf3a2
Sf3b2
Sf3b3
Sfi1
Sfr1
Sfswap
Sft2d2
Sft2d3
Sfxn2
Sfxn3
Sgf29
Sgk3
Sgms1-as1
Sgo1-as1
Sgo2
Sgpl1
Sgsm2
Sh2b1
Sh2b2
Sh2b3
Sh2d2a
Sh2d3a
Sh2d5
Sh2d6
Sh2d7
Sh3bgr
Sh3bgrl
Sh3bgrl3
Sh3bp1
Sh3bp2
Sh3d19
Sh3gl2
Sh3glb1
Sh3glb2
Sh3rf1
Sh3rf2
Sh3rf3
Sh3tc1
Sharpin
Shbg
Shd
She
Shf
Shisa5
Shisal2b
Shkbp1
Shld1
Shld2
Shmt2
Shoc2
Siah1
Sidt1
Sidt2
Sike1
Sil1
Silc1
Sin3a
Sipa1
Sipa1l1
Sipa1l3
Sirpa
Sirt1
Sirt2
Sirt5
Sirt6
Sirt7
Siva1
Skil
Skiv2l
Skor1
Skp2
Sla
Slain1
Slbp
Slc10a3
Slc12a1
Slc12a2
Slc12a4
Slc12a5
Slc12a6
Slc12a9
Slc12a9-as1
Slc14a1
Slc16a10
Slc16a1-as1
Slc16a2
Slc16a3
Slc16a7
Slc1a4
Slc20a1
Slc22a18
Slc22a4
Slc22a5
Slc23a3
Slc24a1
Slc24a3
Slc25a10
Slc25a11
Slc25a14
Slc25a15
Slc25a19
Slc25a25
Slc25a26
Slc25a29
Slc25a3
Slc25a30-as1
Slc25a34
Slc25a35
Slc25a36
Slc25a38
Slc25a4
Slc25a42
Slc25a44
Slc25a46
Slc25a5
Slc26a1
Slc26a11
Slc26a4
Slc27a1
Slc27a4
Slc27a5
Slc29a1
Slc29a3
Slc2a1
Slc2a11
Slc2a1-as1
Slc2a4
Slc2a4rg
Slc30a2
Slc30a5
Slc30a6
Slc30a7
Slc30a9
Slc31a1
Slc31a2
Slc35a1
Slc35a3
Slc35a4
Slc35a5
Slc35b1
Slc35c1
Slc35d2
Slc35e2a
Slc35e2b
Slc35e3
Slc35e4
Slc35f6
Slc35g1
Slc35g2
Slc36a1
Slc37a3
Slc38a1
Slc38a10
Slc38a2
Slc38a3
Slc38a6
Slc39a1
Slc39a10
Slc39a11
Slc39a13
Slc39a14
Slc39a4
Slc39a9
Slc3a2
Slc43a1
Slc43a2
Slc43a3
Slc44a1
Slc44a3
Slc44a4
Slc48a1
Slc49a3
Slc49a4
Slc4a1ap
Slc4a2
Slc4a3
Slc50a1
Slc52a2
Slc5a2
Slc6a1
Slc6a13
Slc6a6
Slc6a8
Slc6a9
Slc7a4
Slc7a5
Slc7a5p1
Slc7a5p2
Slc7a6
Slc8a2
Slc8b1
Slc9a3
Slc9a3-as1
Slc9a5
Slc9a6
Slc9a8
Slc9b2
Slco2b1
Slco3a1
Slco4a1
Slf1
Slf2
Slfnl1-as1
Slirp
Slit1
Slit2
Slit3
Slitrk5
Slmap
Smad1
Smad4
Smad5
Smad5-as1
Smad6
Smap1
Smap2
Smarca2
Smarca4
Smarcad1
Smarcal1
Smarcd1
Smarcd2
Smbd1p
Smc2
Smc3
Smc4
Smchd1
Smdt1
Smg1p1
Smg1p3
Smg7
Smg8
Smim10l1
Smim11p1
Smim13
Smim15-as1
Smim2
Smim20
Smim26
Smim27
Smim29
Smim2-as1
Smim4
Smim40
Smim7
Smim8
Smkr1
Smpd2
Smpd4
Smpdl3b
Sms
Smtn
Smug1
Smurf1
Smyd5
Snai3-as1
Snap23
Snap25
Snap29
Snap47
Snapc2
Snapc3
Snapin
Sncg
Snd1
Snhg11
Snhg16
Snhg19
Snhg20
Snhg21
Snhg22
Snhg25
Snhg26
Snhg29
Snhg4
Snhg6
Snhg8
Snhg9
Snora10
Snora13
Snora14b
Snora19
Snora24
Snora26
Snora3a
Snora3b
Snora4
Snora41
Snora41b
Snora48
Snora50c
Snora51
Snora52
Snora57
Snora6
Snora64
Snora70
Snora71e
Snora74d
Snora78
Snora80c
Snorc
Snord101
Snord104
Snord105
Snord110
Snord116-25
Snord118
Snord12b
Snord12c
Snord13
Snord13p1
Snord15a
Snord1c
Snord2
Snord24
Snord35b
Snord36b
Snord38a
Snord3a
Snord3b-2
Snord3c
Snord3d
Snord42b
Snord45a
Snord45c
Snord46
Snord48
Snord49a
Snord49b
Snord51
Snord55
Snord58c
Snord60
Snord61
Snord68
Snord73b
Snord87
Snord88c
Snord93
Snord95
Snord96a
Snrk
Snrnp25
Snrnp27
Snrnp35
Snrnp48
Snrnp70
Snrpa
Snrpb2
Snrpc
Snrpd1
Snrpd2
Snrpd3
Snrpe
Snrpep3
Snrpf
Snrpgp1
Sntb2
Sntg1
Sntg2
Sntg2-as1
Snx1
Snx11
Snx15
Snx17
Snx18
Snx2
Snx22
Snx24
Snx25
Snx27
Snx29
Snx32
Snx33
Soat1
Socs2
Socs4
Socs5
Socs7
Sod1
Soga3
Son
Sorbs2
Sorbs3
Sos2
Sowaha
Sox12
Sox13
Sox2-ot
Sox5
Sp1
Sp4
Sp6
Spa17
Spaca5
Spaca6
Spaca9
Spag1
Spag16
Spag4
Spag5-as1
Spag6
Spag7
Spag9
Spart
Spart-as1
Spast
Spata13
Spata20
Spata2l
Spata33
Spata41
Spata5
Spata5l1
Spata6l
Spata7
Spats2
Spcs1
Spcs2
Spcs3
Spdef
Spdl1
Spdya
Specc1
Specc1l
Specc1l-adora2a
Speg
Spegnb
Spesp1
Spg11
Spg7
Sphk1
Sphk2
Spidr
Spin1
Spint1
Spint2
Spire2
Spns1
Spocd1
Spock3
Spopl
Sppl2b
Spred1
Sprtn
Spry1
Spry4
Spry4-as1
Spsb2
Sptan1
Sptb
Sptbn1
Sptbn2
Sptbn4
Sptssb
Spty2d1os
Spx
Sqle
Sqstm1
Src
Srcap
Srd5a1
Srd5a3
Srebf1
Srebf2
Srek1
Srfbp1
Srgap1
Srm
Srms
Srp14-as1
Srp19
Srp54
Srp54-as1
Srp72
Srp9
Srpk1
Srprb
Srr
Srrd
Srrm1
Srrm2
Srrm5
Srrt
Srsf11
Srsf2
Srsf3
Srsf5
Srsf6
Srsf8
Ss18l1
Ss18l2
Ssb
Ssbp1
Ssbp4
Ssc5d
Ssh1
Ssh3
Ssmem1
Ssna1
Sspn
Sspo
Ssr4
Ssrp1
Sssca1
Ssx1
Ssx2ip
St18
St20
St3gal2
St3gal3
St3gal4
St3gal5-as1
St5
St6gal2
St6galnac4
St6galnac5
St7
St7-ot4
Stag2
Stag3
Stag3l1
Stag3l4
Stag3l5p
Stag3l5p-pvrig2p-pilrb
Stam
Stambp
Stambpl1
Stard3
Stard3nl
Stard7-as1
Stard9
Stat3
Stau2
Stc2
Steap3
Stim1
Stim2
Stim2-as1
Stip1
Stk11
Stk11ip
Stk16
Stk17b
Stk19
Stk24-as1
Stk25
Stk26
Stk3
Stk35
Stk36
Stk38l
Stk4
Stk40
Stkld1
Stmn2
Stmn3
Stmp1
Stoml1
Stox1
Stpg1
Stpg2-as1
Stpg3
Stra6lp
Strada
Stradb
Strap
Strip1
Stt3a
Stt3b
Stub1
Stx12
Stx16
Stx16-npepl1
Stx18-as1
Stx3
Stx4
Stx5
Stxbp1
Stxbp2
Stxbp3
Stxbp4
Stxbp5l
Styx
Sub1
Suclg2-as1
Suco
Sufu
Sugct
Sugt1
Sugt1p4
Sugt1p4-stra6lp
Sult2b1
Sumf2
Sumo2p10
Sun1
Sun2
Suox
Supt5h
Supt6h
Supv3l1
Surf2
Susd2
Susd6
Suv39h1
Suv39h2
Suz12
Suz12p1
Sv2b
Sv2c
Svil-as1
Swap70
Swi5
Syap1
Syce1l
Sycp2l
Syde1
Syk
Sympk
Syn2
Sync
Syne2
Syngap1
Syngr2
Syngr3
Syngr4
Synj2
Synj2bp-cox16
Synm
Synrg
Syp
Sypl1
Sypl2
Sys1
Sys1-dbndd2
Syt14
Syt17
Syt7
Syt8
Syt9
Sytl1
Szrd1
Szt2
Tab1
Tab2
Tac1
Tacc1
Tacc3
Taco1
Tada2a
Tada2b
Taf1
Taf10
Taf15
Taf1a-as1
Taf1b
Taf4b
Taf6l
Taf8
Taf9
Taldo1
Tamm41
Tango2
Tango6
Tank
Taok1
Taok2
Tap1
Tapbp
Tapbpl
Tapt1-as1
Tarbp2
Tardbp
Tars
Tars2
Tarsl2
Tas1r1
Tas2r2p
Tasor2
Tat-as1
Tatdn1
Tatdn2
Tatdn3
Tax1bp1
Taz
Tbc1d1
Tbc1d10a
Tbc1d10b
Tbc1d12
Tbc1d13
Tbc1d14
Tbc1d15
Tbc1d17
Tbc1d19
Tbc1d22a
Tbc1d23
Tbc1d24
Tbc1d25
Tbc1d2b
Tbc1d30
Tbc1d31
Tbc1d8-as1
Tbc1d8b
Tbcb
Tbcc
Tbcd
Tbce
Tbcel
Tbk1
Tbkbp1
Tbl1x
Tbl1xr1
Tbl3
Tbp
Tbpl1
Tbpl2
Tbr1
Tbrg1
Tbx10
Tbx15
Tbx2
Tbx4
Tbxas1
Tcaim
Tcea2
Tcea3
Tceanc
Tceanc2
Tcerg1
Tcf12
Tcf15
Tcf19
Tcf25
Tcf4
Tcf7
Tchp
Tcirg1
Tcn1
Tcof1
Tcp11l1
Tcp11l2
Tcta
Tcte1
Tctn2
Tdg
Tdgf1p7
Tdp1
Tdrd10
Tdrd3
Tdrkh-as1
Tead1
Tead2
Tead4
Tecpr2
Tecr
Tecta
Tedc1
Tedc2
Tef
Tek
Tekt2
Telo2
Ten1
Ten1-cdk3
Tenm3
Tent2
Tent4a
Tent4b
Terf1
Terf2ip
Tesc
Tesc-as1
Tet2
Tet3
Tex2
Tex22
Tex261
Tex264
Tex38
Tex41
Tex45
Tex54
Tex9
Tfam
Tfap2a
Tfap2a-as1
Tfap4
Tfdp1
Tfg
Tfr2
Tgfa
Tgfb1i1
Tgfb2
Tgif1
Tgif2
Tgif2-rab5if
Tgs1
Thap11
Thap3
Thap6
Thap7
Thap7-as1
Thap9
Thap9-as1
Thbs3
Thbs4
Them6
Themis2
Thg1l
Thnsl1
Thoc5
Thoc6
Thop1
Thra
Thrap3
Thsd4
Thsd7a
Thsd8
Thtpa
Thumpd3
Thyn1
Tiam2
Ticam1
Ticrr
Tigd2
Tigd5
Tigit
Timm10b
Timm13
Timm17a
Timm17b
Timm21
Timm23b
Timm29
Timm44
Timm50
Timmdc1
Tinag
Tiparp
Tiprl
Tirap
Tjap1
Tjp2
Tjp3
Tkfc
Tle3
Tle4
Tle6
Tlk2
Tlnrd1
Tlr9
Tm2d3
Tm4sf19
Tm4sf19-as1
Tm4sf4
Tm7sf2
Tm9sf1
Tm9sf2
Tm9sf4
Tma16
Tma7
Tmbim6
Tmc6
Tmc7
Tmcc1-as1
Tmcc2
Tmco1-as1
Tmco3
Tmco6
Tmed11p
Tmed2
Tmed3
Tmed9
Tmem102
Tmem104
Tmem106c
Tmem107
Tmem108
Tmem120a
Tmem121
Tmem121b
Tmem126a
Tmem126b
Tmem129
Tmem131l
Tmem132a
Tmem132d-as1
Tmem132e
Tmem134
Tmem135
Tmem136
Tmem138
Tmem139
Tmem143
Tmem147
Tmem14b
Tmem14c
Tmem151b
Tmem161b-as1
Tmem164
Tmem165
Tmem167b
Tmem175
Tmem177
Tmem178b
Tmem179b
Tmem181
Tmem183a
Tmem184b
Tmem184c
Tmem187
Tmem19
Tmem191a
Tmem198
Tmem198b
Tmem199
Tmem205
Tmem208
Tmem209
Tmem210
Tmem214
Tmem216
Tmem222
Tmem223
Tmem241
Tmem243
Tmem248
Tmem25
Tmem251
Tmem253
Tmem254
Tmem255a
Tmem255b
Tmem258
Tmem260
Tmem262
Tmem263
Tmem268
Tmem273
Tmem33
Tmem38a
Tmem39b
Tmem41b
Tmem42
Tmem43
Tmem44-as1
Tmem50a
Tmem51
Tmem59l
Tmem62
Tmem63b
Tmem67
Tmem69
Tmem70
Tmem79
Tmem80
Tmem86a
Tmem86b
Tmem87b
Tmem8a
Tmem91
Tmem92
Tmem94
Tmem97
Tmem9b-as1
Tmod2
Tmpo
Tmpop2
Tmsb15b
Tmsb15b-as1
Tmsb4x
Tmsb4xp4
Tmtc3
Tmub1
Tmub2
Tmx1
Tmx2
Tmx2-ctnnd1
Tnfaip1
Tnfaip2
Tnfaip6
Tnfaip8
Tnfaip8l1
Tnfrsf11a
Tnfrsf11b
Tnfrsf12a
Tnfrsf19
Tnfrsf8
Tnip3
Tnk1
Tnks
Tnnc2
Tnni2
Tnnt2
Tnpo1
Tnrc6a
Tnrc6b
Tnrc6c
Tns2
Tob1-as1
Toe1
Togaram1
Tollip
Tollip-as1
Tom1
Tom1l1
Tom1l2
Tomm20p3
Tomm22
Tomm6
Tonsl
Tor1aip1
Tor1b
Tor3a
Tox2
Tox4
Tp53i3
Tp53inp2
Tp53rk
Tp73
Tpcn1
Tpd52l2
Tpgs2
Tpi1
Tpi1p2
Tpm1
Tpm3p9
Tpp1
Tpp2
Tprg1-as2
Tprg1l
Tpst1
Tpt1-as1
Tpte2p1
Tpx2
Tra2b
Trabd
Traf2
Traf3ip1
Traf3ip2
Traf3ip2-as1
Traf4
Traf7
Trafd1
Traip
Traj27
Traj41
Traj42
Traj52
Traj6
Traj7
Trappc10
Trappc11
Trappc12
Trappc2b
Trappc2l
Trappc3
Trappc4
Trappc5
Trappc6a
Trav24
Trav33
Trav36dv7
Trbv23or9-2
Trbv24or9-2
Trbv6-1
Trbv7-1
Trdn
Treh
Trex1
Trib1
Trib3
Trim13
Trim14
Trim16
Trim16l
Trim24
Trim25
Trim28
Trim32
Trim36
Trim39
Trim39-rpp21
Trim41
Trim46
Trim52-as1
Trim56
Trim62
Trim65
Trim69
Trim7
Trim8
Trio
Triobp
Trip10
Trip13
Trip4
Trip6
Trit1
Trmt10a
Trmt10b
Trmt10c
Trmt11
Trmt12
Trmt13
Trmt44
Trmt61a
Trmt9b
Trmu
Trnau1ap
Trnt1
Troap
Trpc1
Trpc4ap
Trpm2
Trpm4
Trpm8
Trpt1
Trpv2
Trrap
Trub1
Tsacc
Tsc2
Tsc22d1
Tsc22d1-as1
Tsc22d2
Tsen15
Tsen2
Tsen2p1
Tsen34
Tsen54
Tsfm
Tshz1
Tsku
Tsn
Tsnax
Tsnax-disc1
Tsnaxip1
Tspan10
Tspan14
Tspan15
Tspan18
Tspan19
Tspan31
Tspan32
Tspan4
Tspan9
Tspear-as1
Tspo
Tspoap1
Tssc2
Tssc4
Tssk1b
Tssk3
Tstd3
Ttbk1
Ttc1
Ttc14
Ttc17
Ttc19
Ttc21a
Ttc23
Ttc23l
Ttc25
Ttc26
Ttc27
Ttc28-as1
Ttc3
Ttc31
Ttc37
Ttc38
Ttc39a
Ttc39c
Ttc4
Ttc41p
Ttc6
Ttc7a
Ttc7b
Ttc8
Ttc9c
Ttf2
Ttk
Ttl
Ttll13p
Ttll3
Ttll4
Ttll7
Ttll9
Ttn
Ttn-as1
Ttyh1
Ttyh2
Ttyh3
Tuba1c
Tuba4a
Tuba4b
Tuba8
Tubap
Tubb
Tubb3
Tubb4b
Tubg1
Tubg2
Tubgcp2
Tubgcp3
Tubgcp4
Tubgcp5
Tuft1
Tug1
Tulp3
Tulp4
Tut1
Tut7
Tvp23b
Twnk
Twsg1
Txlna
Txlng
Txlngy
Txndc15
Txndc17
Txndc9
Txnl1
Txnp2
Txnrd1
Tymp
Tyms
Tyrp1
Tyw1
Tyw3
U2af1l4
U2af2
U2surp
U47924.1
U52112.1
U73166.1
U73169.1
U91328.1
Uap1l1
Uba1
Uba2
Uba3
Uba5
Uba52
Uba52p5
Uba6-as1
Ubac2
Ubald2
Ubap1
Ubap2l
Ubb
Ubbp4
Ube2a
Ube2b
Ube2c
Ube2d1
Ube2d2
Ube2d3-as1
Ube2d3p3
Ube2d4
Ube2e1
Ube2e3
Ube2f
Ube2f-scly
Ube2g2
Ube2h
Ube2i
Ube2k
Ube2l3
Ube2l5
Ube2m
Ube2q2
Ube2v1
Ube2v2
Ube2z
Ube3c
Ube4a
Ube4b
Ubfd1
Ubiad1
Ubl5
Ubl7-as1
Ubn1
Ubox5
Ubox5-as1
Ubqln2
Ubr1
Ubr2
Ubr3
Ubr5-as1
Ubtf
Ubxn11
Ubxn2a
Ubxn2b
Ubxn4
Ubxn8
Uchl1
Uchl1-as1
Uchl3
Uchl5
Ufc1
Ufd1
Ufl1
Ufm1
Ugdh-as1
Uggt1
Ugp2
Ugt1a12p
Ugt8
Uhmk1
Uhrf1
Uhrf1bp1
Uhrf1bp1l
Uhrf2
Umad1
Umodl1-as1
Umps
Unc119b
Unc13a
Unc13b
Unc13d
Unc45a
Unc50
Unc5a
Unc5b
Unc79
Unc80
Ung
Unk
Unkl
Upf1
Upf3a
Upp2
Uqcc2
Uqcr10
Uqcrc1
Uqcrc2
Uqcrh
Uqcrq
Urb1-as1
Uri1
Urm1
Urod
Use1
Usf1
Usf2
Ushbp1
Uso1
Usp1
Usp10
Usp11
Usp12-as2
Usp13
Usp14
Usp15
Usp16
Usp2
Usp20
Usp21
Usp22
Usp25
Usp27x
Usp2-as1
Usp30
Usp30-as1
Usp32
Usp35
Usp38
Usp39
Usp42
Usp43
Usp46-as1
Usp47
Usp5
Usp54
Usp8
Usp9x
Usp9y
Uspl1
Utp11
Utp14a
Utp15
Utp20
Utp23
Utp4
Utrn
Uvrag
Uvssa
Uxs1
Uxt
Uxt-as1
Vac14
Vamp7
Vamp8
Vangl1
Vapa
Vapb
Vars2
Vash1
Vash2
Vasp
Vav3-as1
Vax2
Vcl
Vdac2
Vdac3
Vegfa
Vegfb
Ventxp7
Veph1
Vezt
Vgll4
Vhl
Vill
Vim
Vipr1
Vkorc1
Vkorc1l1
Vldlr
Vma21
Vmac
Vmp1
Vn1r88p
Vnn3
Vpreb3
Vps11
Vps13a
Vps13b
Vps13d
Vps16
Vps18
Vps25
Vps26a
Vps26b
Vps26c
Vps28
Vps33a
Vps33b-dt
Vps35l
Vps37a
Vps45
Vps50
Vps51
Vps52
Vps8
Vps9d1
Vps9d1-as1
Vrk1
Vrk2
Vrtn
Vsig8
Vstm5
Vsx1
Vta1
Vta1p2
Vti1a
Vwa1
Vwa3b
Vwa5b2
Vwa7
Vwa8-as1
Wac
Wars
Wars2-as1
Wasf3
Washc2a
Washc2c
Washc4
Washc5
Wbp1
Wbp1l
Wbp2
Wbp2nl
Wdfy2
Wdfy3
Wdr1
Wdr11
Wdr13
Wdr17
Wdr18
Wdr19
Wdr24
Wdr25
Wdr3
Wdr36
Wdr37
Wdr43
Wdr44
Wdr45
Wdr46
Wdr47
Wdr48
Wdr5
Wdr54
Wdr55
Wdr6
Wdr62
Wdr66
Wdr7
Wdr70
Wdr74
Wdr75
Wdr76
Wdr78
Wdr81
Wdr83
Wdr90
Wdr97
Wdtc1
Wdyhv1
Wee1
Wee2-as1
Wfdc11
Wfs1
Whammp2
Whrn
Wipf1
Wipf2
Wipi2
Wiz
Wls
Wnk1
Wnt10a
Wnt2b
Wnt3
Wnt5b
Wnt7a
Wnt8b
Wrap53
Wrb
Wrnip1
Wsb1
Wscd2
Wt1-as
Wtap
Wwc1
Wwc2
Wwc3
Wwox
Wwp1
Wwp2
Xiap
Xkr4
Xkr8
Xkr9
Xpnpep3
Xpot
Xpr1
Xrcc3
Xrcc4
Xrcc5
Xrcc6
Xylb
Ybey
Ybx1
Ybx1p2
Yeats2
Yeats4
Yif1a
Yipf4
Yipf6
Yjefn3
Yju2
Ykt6
Ylpm1
Ypel2
Ypel3
Ypel5
Ythdc2
Ythdf2
Ythdf3
Ywhab
Ywhah
Ywhaz
Yy1
Z69890.1
Z73429.1
Z82190.2
Z82244.2
Z83844.1
Z83844.3
Z83847.1
Z84468.1
Z84488.2
Z84492.2
Z93241.1
Z93930.2
Z94721.2
Z95114.4
Z95115.1
Z97055.2
Z97056.1
Z97634.1
Z97653.2
Z97832.2
Z97986.1
Z99129.3
Z99716.1
Zacn
Zbed3
Zbed3-as1
Zbed5-as1
Zbed6
Zbed6cl
Zbp1
Zbtb10
Zbtb11-as1
Zbtb12
Zbtb18
Zbtb20
Zbtb33
Zbtb34
Zbtb37
Zbtb38
Zbtb40
Zbtb45
Zbtb46
Zbtb48
Zbtb49
Zbtb7b
Zbtb8a
Zbtb9
Zc2hc1a
Zc2hc1c
Zc3h10
Zc3h11a
Zc3h12a
Zc3h12c
Zc3h14
Zc3h15
Zc3h18
Zc3h6
Zc3h7b
Zcchc14
Zcchc17
Zcchc18
Zcchc2
Zcchc23
Zcchc4
Zcchc7
Zcchc9
Zcwpw2
Zdbf2
Zdhhc13
Zdhhc14
Zdhhc16
Zdhhc17
Zdhhc22
Zdhhc4
Zdhhc5
Zdhhc8
Zeb1
Zeb2-as1
Zfand1
Zfand2b
Zfand3
Zfand4
Zfand6
Zfas1
Zfhx2-as1
Zfhx4
Zfp1
Zfp28
Zfp41
Zfp62
Zfp69
Zfp69b
Zfp90
Zfp91-cntf
Zfpl1
Zfpm1
Zfpm2
Zfr
Zfx
Zfy
Zfyve19
Zfyve21
Zfyve26
Zfyve27
Zgpat
Zic4
Zic4-as1
Zik1
Zkscan1
Zkscan2-dt
Zkscan3
Zkscan5
Zkscan8
Zmat2
Zmiz1
Zmiz2
Zmpste24
Zmym1
Zmym2
Zmym4
Zmym6
Zmynd11
Znf10
Znf101
Znf107
Znf114
Znf131
Znf132
Znf134
Znf135
Znf136
Znf138
Znf140
Znf141
Znf143
Znf146
Znf154
Znf169
Znf17
Znf174
Znf180
Znf181
Znf185
Znf195
Znf197
Znf2
Znf200
Znf205
Znf207
Znf208
Znf211
Znf212
Znf213
Znf219
Znf222
Znf225
Znf226
Znf227
Znf230
Znf234
Znf235
Znf236
Znf253
Znf254
Znf25-dt
Znf26
Znf263
Znf264
Znf267
Znf268
Znf271p
Znf273
Znf274
Znf276
Znf277
Znf282
Znf286a
Znf292
Znf295-as1
Znf3
Znf302
Znf304
Znf316
Znf317
Znf324
Znf324b
Znf326
Znf330
Znf331
Znf333
Znf337-as1
Znf33a
Znf341
Znf345
Znf346
Znf35
Znf354b
Znf354c
Znf358
Znf37a
Znf37bp
Znf383
Znf385a
Znf385c
Znf397
Znf398
Znf408
Znf410
Znf419
Znf420
Znf426-dt
Znf430
Znf431
Znf432
Znf433-as1
Znf436-as1
Znf439
Znf441
Znf444
Znf444p1
Znf446
Znf451
Znf460
Znf462
Znf470
Znf471
Znf473
Znf48
Znf480
Znf483
Znf485
Znf486
Znf487
Znf491
Znf493
Znf501
Znf502
Znf503-as2
Znf507
Znf511
Znf511-prap1
Znf512
Znf513
Znf517
Znf518a
Znf524
Znf525
Znf526
Znf527
Znf529-as1
Znf530
Znf532
Znf540
Znf542p
Znf544
Znf547
Znf548
Znf549
Znf551
Znf554
Znf555
Znf557
Znf559
Znf559-znf177
Znf561-as1
Znf567
Znf568
Znf57
Znf570
Znf571-as1
Znf576
Znf580
Znf581
Znf583
Znf584
Znf586
Znf587
Znf587b
Znf587p1
Znf589
Znf593
Znf596
Znf609
Znf610
Znf615
Znf620
Znf621
Znf623
Znf625
Znf627
Znf628
Znf638
Znf639
Znf646
Znf649-as1
Znf653
Znf654
Znf655
Znf658
Znf66
Znf660
Znf664
Znf665
Znf667-as1
Znf672
Znf674-as1
Znf678
Znf687
Znf691
Znf696
Znf7
Znf700
Znf701
Znf707
Znf71
Znf710
Znf711
Znf713
Znf718
Znf720
Znf724
Znf726
Znf736
Znf738
Znf74
Znf740
Znf749
Znf75a
Znf76
Znf761
Znf763
Znf765
Znf766
Znf771
Znf772
Znf773
Znf774
Znf778
Znf783
Znf785
Znf789
Znf791
Znf793
Znf805
Znf808
Znf81
Znf813
Znf814
Znf815p
Znf821
Znf830
Znf839
Znf84
Znf844
Znf845
Znf846
Znf85
Znf865
Znf877p
Znf879
Znf880
Znf90
Znf92
Znf970p
Znhit1
Znhit3
Znrf1
Znrf2
Znrf2p1
Znrf3
Zp3
Zranb2-as2
Zscan1
Zscan10
Zscan2
Zscan20
Zscan21
Zscan25
Zscan26
Zscan31
Zscan5a
Zscan9
Zswim4
Zswim8
Zswim9
Zwilch
Zyg11a
Zyx
