# Supplementary material for: A Bayesian inference transcription factor activity model for the analysis of single-cell transcriptomes
Source: Genome Res. 2021 Jul;31(7):1296–311. doi: 10.1101/gr.265595.120 (PMC8256867; doi:10.1101/gr.265595.120)
Supplement: Supplemental Material [file supp_gr.265595.120_Supplemental_Code.zip › BITFAM/inst/extdata/human/EPAS1]

A2m
Aak1
Aanat
Aar2
Ab015752.1
Abalon
Abca17p
Abca9
Abca9-as1
Abcb11
Abcb7
Abcc1
Abcc12
Abcc6
Abcc8
Abcd3
Abcf1
Abhd18
Abhd2
Ac000095.2
Ac002378.1
Ac002454.1
Ac002472.2
Ac002480.1
Ac002511.1
Ac002563.1
Ac003070.1
Ac003092.1
Ac004053.1
Ac004156.1
Ac004241.4
Ac004491.1
Ac004554.2
Ac004593.2
Ac004623.1
Ac004816.1
Ac004825.1
Ac004870.2
Ac004882.1
Ac004882.2
Ac004908.1
Ac004908.2
Ac004920.1
Ac004921.1
Ac004947.1
Ac004980.1
Ac005020.2
Ac005162.3
Ac005253.1
Ac005256.1
Ac005304.2
Ac005329.2
Ac005363.2
Ac005486.1
Ac005520.2
Ac005532.2
Ac005537.1
Ac005538.1
Ac005548.1
Ac005606.2
Ac005614.1
Ac005622.1
Ac005670.2
Ac005730.2
Ac005736.1
Ac005740.3
Ac005779.2
Ac005786.4
Ac005829.1
Ac005832.4
Ac005837.1
Ac005837.3
Ac005906.3
Ac005920.1
Ac005972.3
Ac005996.1
Ac006043.1
Ac006058.3
Ac006064.3
Ac006207.1
Ac006262.1
Ac006483.2
Ac007032.1
Ac007099.1
Ac007100.1
Ac007215.1
Ac007216.4
Ac007285.1
Ac007362.1
Ac007364.1
Ac007365.1
Ac007375.1
Ac007389.5
Ac007391.1
Ac007405.2
Ac007406.2
Ac007422.1
Ac007431.3
Ac007448.3
Ac007618.1
Ac007622.1
Ac007686.4
Ac007919.1
Ac007923.3
Ac007950.1
Ac007953.1
Ac008014.1
Ac008063.2
Ac008079.1
Ac008163.1
Ac008267.5
Ac008429.1
Ac008443.2
Ac008443.5
Ac008539.1
Ac008572.1
Ac008581.2
Ac008608.2
Ac008649.2
Ac008686.1
Ac008694.2
Ac008735.3
Ac008738.1
Ac008764.1
Ac008764.8
Ac008892.1
Ac008972.1
Ac008972.2
Ac009054.1
Ac009060.1
Ac009078.3
Ac009107.2
Ac009133.1
Ac009133.2
Ac009139.1
Ac009163.6
Ac009226.1
Ac009299.1
Ac009403.2
Ac009560.1
Ac009562.1
Ac009597.1
Ac009779.2
Ac009779.3
Ac009803.2
Ac010148.1
Ac010198.2
Ac010201.1
Ac010226.1
Ac010240.3
Ac010266.1
Ac010271.2
Ac010280.3
Ac010327.4
Ac010333.3
Ac010368.1
Ac010420.1
Ac010422.2
Ac010422.7
Ac010422.8
Ac010442.1
Ac010442.2
Ac010457.1
Ac010531.6
Ac010547.1
Ac010587.1
Ac010655.2
Ac010655.4
Ac010719.1
Ac010735.2
Ac010761.1
Ac010761.2
Ac010907.1
Ac010913.1
Ac010976.1
Ac010997.2
Ac010999.2
Ac011270.2
Ac011363.1
Ac011446.2
Ac011462.4
Ac011468.5
Ac011472.1
Ac011481.1
Ac011498.1
Ac011511.1
Ac011611.4
Ac011899.2
Ac011944.2
Ac012065.3
Ac012070.1
Ac012377.1
Ac012462.2
Ac012488.2
Ac012507.1
Ac012613.1
Ac012673.1
Ac013290.1
Ac013417.1
Ac013457.1
Ac013468.1
Ac013472.1
Ac013476.2
Ac013726.1
Ac015660.3
Ac015712.3
Ac015871.1
Ac015909.4
Ac015921.1
Ac015982.1
Ac016229.2
Ac016573.1
Ac016575.1
Ac016582.1
Ac016582.2
Ac016629.3
Ac016727.1
Ac016730.1
Ac016747.2
Ac016773.1
Ac016831.3
Ac016876.2
Ac016877.1
Ac016999.1
Ac017015.2
Ac017071.1
Ac017091.1
Ac018362.1
Ac018362.3
Ac018529.3
Ac018761.1
Ac018761.2
Ac018761.3
Ac018846.1
Ac019069.1
Ac019080.1
Ac019117.2
Ac019117.3
Ac019193.3
Ac019211.1
Ac019235.1
Ac019254.2
Ac020594.1
Ac020612.2
Ac020763.1
Ac020763.3
Ac020904.2
Ac020904.3
Ac021016.3
Ac021106.3
Ac021218.1
Ac021594.2
Ac022034.1
Ac022034.3
Ac022148.2
Ac022154.1
Ac022296.3
Ac022441.2
Ac022509.3
Ac022613.1
Ac022613.3
Ac022726.2
Ac022762.1
Ac022784.1
Ac022816.1
Ac023034.1
Ac023421.2
Ac023908.3
Ac024145.1
Ac024243.1
Ac024288.1
Ac024451.2
Ac024475.4
Ac024940.1
Ac024958.1
Ac025031.1
Ac025031.2
Ac025031.4
Ac025048.4
Ac025164.1
Ac025171.3
Ac025181.2
Ac025188.1
Ac025265.1
Ac025279.1
Ac025280.1
Ac025465.2
Ac025580.2
Ac025871.2
Ac026191.1
Ac026202.3
Ac026254.2
Ac026461.1
Ac026471.2
Ac026786.1
Ac026803.2
Ac026954.3
Ac027104.1
Ac034102.4
Ac034102.6
Ac034102.7
Ac034213.1
Ac034226.1
Ac034229.2
Ac034229.3
Ac036164.1
Ac036214.1
Ac037487.4
Ac040904.1
Ac046130.1
Ac048341.1
Ac048341.2
Ac051619.1
Ac051619.10
Ac051619.7
Ac051619.8
Ac051649.1
Ac055720.2
Ac055854.1
Ac061961.1
Ac061999.1
Ac063948.1
Ac063952.1
Ac063977.2
Ac064805.1
Ac067773.1
Ac067852.1
Ac067930.3
Ac067931.2
Ac067945.3
Ac068051.1
Ac068234.3
Ac068389.1
Ac068418.1
Ac068473.5
Ac068594.1
Ac068631.1
Ac068669.1
Ac068733.1
Ac068790.5
Ac068898.2
Ac069029.1
Ac069234.4
Ac069431.1
Ac069528.2
Ac073046.1
Ac073052.1
Ac073111.3
Ac073111.5
Ac073195.1
Ac073283.2
Ac073316.2
Ac073320.1
Ac073336.1
Ac073389.1
Ac073476.4
Ac073522.1
Ac073539.3
Ac073587.1
Ac073869.1
Ac073957.1
Ac074032.1
Ac074143.1
Ac074351.1
Ac074389.1
Ac074389.3
Ac078785.1
Ac078817.1
Ac078850.1
Ac079140.1
Ac079209.1
Ac079248.2
Ac079305.1
Ac079447.1
Ac079602.3
Ac079766.1
Ac079801.1
Ac079834.2
Ac079880.1
Ac079922.2
Ac080023.1
Ac080038.1
Ac080080.1
Ac080129.1
Ac083798.1
Ac083798.2
Ac083843.2
Ac083843.4
Ac083855.1
Ac083873.1
Ac084018.2
Ac084082.1
Ac084337.2
Ac084768.2
Ac084781.2
Ac087163.3
Ac087190.2
Ac087439.2
Ac087612.1
Ac087645.2
Ac087721.2
Ac087741.3
Ac090192.2
Ac090197.1
Ac090360.1
Ac090376.1
Ac090409.2
Ac090415.1
Ac090607.5
Ac090617.4
Ac090673.1
Ac090888.3
Ac091059.2
Ac091114.1
Ac091153.4
Ac091167.6
Ac091180.2
Ac091182.1
Ac091390.4
Ac091435.2
Ac091516.1
Ac091825.1
Ac091849.1
Ac091965.3
Ac091979.2
Ac092042.2
Ac092053.2
Ac092053.3
Ac092115.1
Ac092115.3
Ac092118.1
Ac092142.2
Ac092143.1
Ac092143.2
Ac092159.2
Ac092171.4
Ac092171.5
Ac092422.1
Ac092435.1
Ac092451.2
Ac092451.3
Ac092807.1
Ac092807.2
Ac092835.1
Ac093010.2
Ac093012.1
Ac093305.1
Ac093484.3
Ac093510.1
Ac093535.1
Ac093732.1
Ac093732.2
Ac093827.4
Ac095350.1
Ac096540.1
Ac096734.2
Ac097065.2
Ac097501.1
Ac097634.3
Ac098484.4
Ac098650.1
Ac098657.1
Ac098851.1
Ac099066.1
Ac099066.2
Ac099344.1
Ac099535.1
Ac099670.3
Ac099795.1
Ac099811.2
Ac100793.2
Ac100793.3
Ac100800.1
Ac100849.1
Ac100871.1
Ac102945.2
Ac103702.2
Ac103810.1
Ac103810.8
Ac103923.1
Ac103988.1
Ac104042.1
Ac104046.1
Ac104135.1
Ac104212.1
Ac104248.1
Ac104365.1
Ac104446.1
Ac104450.1
Ac104532.1
Ac104590.1
Ac104662.2
Ac104695.1
Ac104695.4
Ac104825.1
Ac104958.2
Ac104964.1
Ac104964.5
Ac105020.6
Ac105105.3
Ac105137.2
Ac105277.1
Ac105398.1
Ac105402.3
Ac105910.1
Ac105942.1
Ac106028.2
Ac106038.1
Ac106774.4
Ac106897.1
Ac107016.1
Ac107223.1
Ac107373.2
Ac107871.1
Ac107959.4
Ac107959.5
Ac107993.1
Ac108002.1
Ac108051.1
Ac108463.2
Ac108693.2
Ac108751.4
Ac108752.1
Ac110741.2
Ac110749.1
Ac110769.2
Ac112200.1
Ac112219.2
Ac112225.1
Ac112504.2
Ac113143.1
Ac113331.1
Ac113361.1
Ac113382.1
Ac113410.3
Ac114271.1
Ac114291.1
Ac114730.1
Ac114763.1
Ac114803.1
Ac115102.1
Ac115676.1
Ac116021.1
Ac116407.1
Ac117382.2
Ac117430.1
Ac117453.1
Ac118754.2
Ac119674.1
Ac120114.4
Ac121758.3
Ac124016.1
Ac124067.1
Ac124068.2
Ac124248.1
Ac124276.1
Ac124283.5
Ac124947.2
Ac125611.3
Ac126544.2
Ac126614.1
Ac126615.2
Ac126696.1
Ac127496.3
Ac127496.6
Ac127521.1
Ac128709.3
Ac129492.2
Ac129492.8
Ac129507.2
Ac129507.3
Ac131280.1
Ac132825.2
Ac132872.2
Ac133106.1
Ac134043.1
Ac135279.3
Ac137527.1
Ac137630.3
Ac137767.1
Ac137932.2
Ac138474.1
Ac138811.1
Ac138951.1
Ac139887.2
Ac140912.1
Ac144522.1
Ac145098.1
Ac145207.9
Ac145285.6
Ac145422.1
Ac148477.1
Ac156455.1
Ac231981.1
Ac234582.1
Ac243547.3
Ac243585.2
Ac243654.1
Ac243836.1
Ac244153.1
Ac245033.2
Ac245297.3
Ac254633.1
Acad8
Acad9
Acadsb
Acap2
Acat2
Acly
Aco2
Acot6
Acp2
Acsbg1
Acsf3
Actbp13
Actbp8
Actn1-as1
Actr1b
Acyp1
Acyp2
Ad000813.1
Adal
Adam12
Adam18
Adamts18
Adamts6
Adar
Adck5
Adcy3
Adcy6
Adcy7
Add2
Adgb
Adgre2
Adgre5
Adgrf5p1
Adgrg1
Adi1p1
Adipor2
Adm
Adora1
Adpgk
Adpgk-as1
Adssl1
Adtrp
Af038458.2
Af064860.1
Af067845.1
Af111167.1
Af117829.2
Af129408.1
Af186190.1
Af196972.1
Af240627.1
Af279873.2
Af305872.1
Afdn
Aff1
Afg1l
Afmid
Agbl5
Aggf1
Agpat5
Agrn
Ahcyl1
Ahcyp8
Ahnak
Ahr
Ahsg
Aig1
Aimp1
Aj011932.1
Ajuba
Ak3p5
Ak4
Ak5
Akap1
Akap5
Akap6
Akr1b15
Akr1c3
Al008638.6
Al008726.1
Al008729.1
Al020996.1
Al020996.2
Al021408.1
Al022323.3
Al022326.1
Al023881.1
Al024498.2
Al031428.1
Al031432.3
Al031666.2
Al033381.1
Al035411.1
Al035420.2
Al035460.1
Al049795.2
Al049796.1
Al049828.1
Al049870.3
Al050403.2
Al078459.1
Al078621.3
Al109615.2
Al109809.1
Al109840.1
Al109936.2
Al109954.1
Al110503.1
Al117339.5
Al118508.2
Al121578.2
Al121655.1
Al121772.1
Al121820.1
Al121820.2
Al121835.1
Al121936.1
Al122035.2
Al132709.1
Al132780.1
Al132780.2
Al132819.1
Al133215.2
Al133216.2
Al133284.1
Al133338.1
Al133351.1
Al133367.1
Al133370.2
Al135785.1
Al136038.5
Al136040.1
Al136084.1
Al136131.3
Al136164.3
Al136234.1
Al136309.2
Al136309.4
Al136982.5
Al137003.1
Al137003.2
Al137026.2
Al137067.1
Al137071.1
Al137789.2
Al137856.1
Al138726.1
Al138756.1
Al138881.1
Al138885.3
Al138885.4
Al138966.1
Al139125.1
Al139156.2
Al139220.2
Al139254.1
Al139421.1
Al139424.1
Al157385.2
Al157392.5
Al157400.1
Al157400.2
Al157413.1
Al157786.1
Al158071.1
Al158071.4
Al158151.1
Al158151.3
Al158800.1
Al158835.3
Al160291.1
Al160314.2
Al161618.1
Al161630.1
Al161640.1
Al161669.2
Al161669.3
Al161719.1
Al161733.1
Al161910.1
Al161937.1
Al162171.2
Al162258.1
Al162385.2
Al162425.1
Al162724.2
Al163636.2
Al353152.1
Al353621.2
Al353662.2
Al353751.1
Al353795.2
Al354707.1
Al354726.1
Al354733.1
Al354811.1
Al354920.1
Al354994.1
Al355297.2
Al355310.2
Al355472.1
Al355472.2
Al355987.3
Al355987.4
Al355987.5
Al356019.1
Al356266.1
Al356309.1
Al356432.1
Al356583.1
Al357078.3
Al357143.1
Al357568.1
Al357673.2
Al357793.2
Al358074.1
Al358075.2
Al358292.1
Al358334.1
Al358613.2
Al358933.1
Al359397.1
Al359541.1
Al359704.1
Al359853.1
Al360012.1
Al360181.2
Al365396.1
Al390198.1
Al390718.1
Al390719.1
Al390760.1
Al390955.1
Al390955.2
Al391684.1
Al391832.1
Al391832.2
Al391832.3
Al391839.1
Al391839.2
Al442071.1
Al445644.1
Al445685.1
Al450468.1
Al450992.1
Al451042.1
Al451054.2
Al451085.1
Al512328.1
Al512408.1
Al512422.1
Al512593.1
Al512599.1
Al512635.1
Al512791.2
Al513122.2
Al513124.1
Al513327.2
Al513523.3
Al589765.6
Al590004.2
Al590143.1
Al590438.1
Al590483.1
Al590708.1
Al591368.1
Al591419.1
Al591721.1
Al591742.1
Al592114.1
Al592164.2
Al592182.1
Al592287.1
Al592437.2
Al596094.1
Al603832.3
Al606468.1
Al606517.2
Al606807.1
Al607023.1
Al627171.1
Al627422.2
Al645608.2
Al645941.1
Al645941.2
Al645941.3
Al662884.3
Al662899.2
Al669970.2
Al671883.1
Al691482.3
Al731563.3
Al844908.2
Aldh16a1
Aldh18a1
Aldh2
Aldh3b1
Aldh5a1
Aldh7a1p1
Aldoa
Alg10
Alkal1
Alkbh5
Alox5ap
Alpk2
Amd1
Ampd2
Ampd3
Amz1
Ang
Angpt1
Angptl4
Angptl8
Ank2
Ankfn1
Ankhd1
Ankhd1-eif4ebp3
Ankrd18b
Ankrd19p
Ankrd29
Ankrd37
Ankrd44-it1
Ankrd46
Ankrd6
Anks1b
Ankzf1
Anln
Antxr1
Anxa13
Anxa2
Anxa4
Anxa5
Anxa6
Aoah
Aox1
Ap000317.2
Ap000439.1
Ap000439.4
Ap000442.1
Ap000640.2
Ap000695.1
Ap000769.1
Ap000769.2
Ap000779.1
Ap000864.1
Ap000880.1
Ap000943.3
Ap001021.2
Ap001046.1
Ap001107.9
Ap001120.1
Ap001150.1
Ap001189.2
Ap001189.4
Ap001269.1
Ap001317.1
Ap001318.3
Ap001350.2
Ap001362.1
Ap001362.2
Ap001363.2
Ap001412.1
Ap001442.1
Ap001453.2
Ap001453.4
Ap001542.1
Ap001610.2
Ap001619.2
Ap001767.3
Ap001931.1
Ap002026.1
Ap002505.1
Ap002833.2
Ap002852.1
Ap002986.1
Ap002990.1
Ap002992.1
Ap003040.1
Ap003059.2
Ap003419.2
Ap003419.3
Ap003467.1
Ap003469.3
Ap005139.1
Ap005208.1
Ap005264.1
Ap006621.4
Ap1m1
Ap1s1
Ap3s1
Ap4e1
Ap4m1
Ap5m1
Apaf1
Apbb1ip
Apoc1p1
Apol1
Apold1
Aptr
Arf3
Arfrp1
Arg1
Arg2
Arhgap1
Arhgap18
Arhgap24
Arhgap26
Arhgap27
Arhgap31
Arhgap45
Arhgef12
Arhgef16
Arhgef2
Arhgef26-as1
Arhgef3
Arhgef39
Arhgef7
Arid1a
Arid1b
Arid2
Arid4a
Arid5b
Arl10
Arl14epl
Arl16
Arl2bpp3
Arl4a
Arl4ap5
Arl6
Arl6ip4
Armc10
Armt1
Arnt2
Arpc2
Arrdc2
Arsa
Arsi
Arsk
Asap1
Asap2
Asb1
Asb2
Ascc2
Asdurf
Asl
Asns
Asnsd1
Asph
Aspscr1
Ass1
Aste1
Ate1
Atf3
Atf6b
Atf7
Atg10
Atg16l1
Atg4b
Atg9a
Atic
Atox1
Atp10b
Atp11b
Atp13a5
Atp1a2
Atp1b1
Atp2b1-as1
Atp2c1
Atp5if1
Atp5mgp3
Atp6ap1l
Atp6v0a1
Atp6v0a4
Atp6v1a
Atp6v1d
Atpsckmt
Atrn
Atxn10
Atxn2-as
Atxn2l
Avp
Avpr2
Axin1
Axl
B3galt5
B4galt7
B9d1
Baalc
Babam2
Bach1
Bage2
Baiap2
Baiap2l1
Bak1p1
Banf1
Banp
Barx1
Baz1a
Bbip1
Bbs12
Bbx
Bcam
Bcap29
Bcas3
Bccip
Bckdha
Bckdhb
Bckdk
Bcl2l1
Bcl2l13
Bcl3
Bcl6
Bcl7a
Bend3
Bend6
Best1
Best3
Bex3
Bhlhe40
Bhlhe40-as1
Bicc1
Bicd1p1
Bicdl1
Bicdl2
Birc3
Birc5
Birc6
Blm
Blmh
Bloc1s1
Bloc1s3
Bloc1s4
Blvra
Blzf1
Bmi1
Bmp1
Bnc2-as1
Bnip3l
Bnip3p27
Bola3-as1
Bola3p2
Borcs6
Brd2
Brd7
Brix1
Brms1
Brpf1
Brwd1
Brwd1-as2
Bscl2
Btbd16
Btbd18
Btf3
Btf3p7
Btnl9
Btrc
Bub1
Bud23
Bud31
Bx293535.1
Bx537318.1
Bx649632.1
Bzw2
C10orf55
C10orf67
C11orf52
C11orf68
C12orf10
C12orf65
C12orf80
C14orf28
C15orf53
C15orf65
C16orf72
C16orf90
C16orf96
C17orf64
C17orf99
C19orf53
C1orf159
C1orf220
C1ql1p1
C1qtnf4
C20orf141
C21orf62-as1
C22orf46
C2cd3
C2cd6
C2orf15
C2orf74
C2orf92
C3
C3orf38
C3orf67
C4bpb
C4orf47
C6
C6orf120
C6orf58
C8a
C8orf58
C9orf3
C9orf43
C9orf92
Ca2
Ca5a
Ca9
Cabin1
Cabyrp1
Cacna1c
Cacna2d4
Cacnb3
Cald1
Calhm6
Calm1
Calml4
Calr3
Calu
Camk1d
Camk2n1
Camlg
Camsap2
Cand1
Canx
Cap2
Capn1
Capn15
Capn2
Capn7
Capn8
Caprin1
Capzb
Card19
Casc19
Casc3
Casc4
Casc8
Casp7
Casp8
Cast
Catsper1
Cav1
Cbfb
Cbll1
Cbx2
Cbx3
Cc2d2b
Ccar2
Ccdc107
Ccdc115
Ccdc130
Ccdc134
Ccdc142
Ccdc162p
Ccdc172
Ccdc18
Ccdc195
Ccdc197
Ccdc24
Ccdc26
Ccdc30
Ccdc77
Ccdc80
Ccdc86
Ccdc91
Ccdc9b
Ccn1
Ccn3
Ccn5
Ccnd1
Ccng2
Ccr10
Ccr7
Cct5
Cd109
Cd151
Cd22
Cd226
Cd300a
Cd3eap
Cd47
Cd81
Cdc123
Cdc14a
Cdc20
Cdc37l1
Cdc37l1-dt
Cdc42ep1
Cdc42ep3
Cdc42ep4
Cdc45
Cdc73
Cdcp2
Cdk13
Cdk15
Cdk2ap2
Cdk5rap3
Cdk6
Cdkn1b
Cdkn2d
Cdon
Ceacam21
Cebpzos
Celsr1
Cenpbd1p1
Cenpn
Cenpo
Cenpp
Cenps-cort
Cep112
Cep192
Cep250
Cep57
Cep63
Cept1
Cerna2
Cetn3
Cfap221
Cfap298
Cfap36
Cfap43
Cfap73
Cfap97d1
Cfl1p1
Cflar
Cflar-as1
Chaf1a
Chchd2p2
Chchd3
Chchd6
Chd2
Chd3
Chd6
Chd8
Chek2p2
Chi3l1
Chrac1
Chrna1
Chst11
Ciao2a
Cic
Cidecp1
Cipc
Cirbp
Cirbp-as1
Cisd1
Cisd2
Cisd3
Cit
Ckb
Cks1b
Clcn6
Cldn12
Cldn16
Cldn4
Clip4
Clk3
Cln6
Cln8
Clp1
Clptm1l
Clrn2
Cltc
Cluap1
Cmip
Cndp2
Cnih3
Cnot10
Cnot2
Cnot8
Cnot9
Cnpy1
Cnpy3
Cntnap1
Coa1
Cobll1
Cog1
Cog2
Cog3
Col4a2
Col7a1
Col8a1
Col9a2
Commd1
Comtd1
Copb2
Copg1
Cops4
Cops6
Cops7a
Coq7
Coq9
Coro1c
Coro6
Cox14
Cox20
Cp
Cpe
Cped1
Cplx2
Cpne3
Cpne5
Cpox
Cpsf3
Cpt1c
Cr392039.3
Crabp1
Crabp2
Crb1
Crcp
Creb1
Creb3
Creb3l2
Creb5
Crebl2
Crispld2
Crkl
Crls1
Crnde
Crocc
Crtc2
Crybb2p1
Csf1
Csf1r
Csf2rb
Csf3r
Csnk1a1
Csnk2b
Csrp1
Cstb
Cstf1
Cstf3-dt
Ctage3p
Ctc1
Ctdp1
Ctdsp1
Ctdspl2
Cthrc1
Ctnna1
Ctnnb1
Ctr9
Ctsa
Ctsb
Ctsh
Ctsz
Cttn
Cubn
Cuedc2
Cul2
Cux1
Cwc25
Cwc27
Cxadr
Cxcl16
Cxcl8
Cxcr4
Cxorf40a
Cxxc1
Cxxc5
Cyb5r4
Cyc1
Cycsp19
Cycsp22
Cycsp41
Cyld
Cyp1b1-as1
Cyp26a1
Cyp4f22
Cyp51a1-as1
Cyth4
D2hgdh
Daam1
Dag1
Dagla
Daglb
Dao
Dap3
Dapk1
Dars-as1
Dbf4
Dbn1
Dcaf11
Dcaf13
Dcaf17
Dcaf7
Dcdc2c
Dcp2
Dctn4
Dcun1d4
Ddb2
Ddit4
Ddit4-as1
Ddx11l1
Ddx11l5
Ddx18
Ddx3y
Ddx4
Ddx42
Ddx43p3
Ddx47
Ddx49
Ddx50
Ddx52
Dec1
Defb114
Degs1
Dele1
Dennd2a
Dennd3
Dennd5b-as1
Denr
Depp1
Dera
Derl2
Dgat2l7p
Dgcr8
Dgkb
Dgkg
Dglucy
Dhcr24
Dhdds
Dhfrp3
Dhrs2
Dhrs4-as1
Dhx40
Dhx57
Diaph1
Dip2b
Dipk2a
Dis3l
Dis3l2
Dixdc1
Dlat
Dld
Dlg5
Dlx2
Dlx4
Dmap1
Dmc1
Dmd
Dmgdh
Dmtf1
Dmxl1
Dnaaf3
Dnaaf4
Dnaaf5
Dnah11
Dnai1
Dnajb1
Dnajb12
Dnajb13
Dnajb2
Dnajb5
Dnajb6
Dnajc22
Dnajc27-as1
Dnase2b
Dnd1p1
Dnm1l
Dnm2
Doc2a
Dock2
Dock6
Dock7
Dock8
Dok4
Dok7
Dot1l
Dpcd
Dph6-dt
Dpp9
Dpy19l2p5
Dpy19l4
Dpy30
Dpys
Draic
Drap1
Drg2
Drosha
Dse
Dsp
Dst
Dtna
Dtnbp1
Dtwd1
Dtx3l
Dusp19
Dux4l16
Dux4l17
Dux4l18
Dux4l19
Dux4l37
Dux4l50
Dync1h1
Dynll1p2
Dynll1p4
Dyrk1a
Dyrk2
Dyrk4
Dytn
Ebln2
Ech1
Ecsit
Edem1
Edrf1-dt
Eed
Eef1a1p25
Eef1a1p7
Eef1akmt3
Eef1akmt4
Eef1akmt4-ece2
Eef1aknmt
Eef1dp3
Eepd1
Efhc1
Efl1
Efna1
Efna3
Efna5
Egfr
Egfr-as1
Egln1p1
Egln3
Egln3-as1
Ehbp1
Ehbp1l1
Ehd1
Ehd2
Ehhadh
Ei24
Eid1
Eif2ak3-dt
Eif2ak4
Eif2d
Eif3b
Eif3f
Eif3fp1
Eif3j
Eif3k
Eif4a1
Eif4a2
Eif4b
Eif4h
Eif4hp2
Eif5a
Eif6
Elane
Elf3
Elobp4
Elovl2-as1
Elp2
Elp3
Elp4
Emc4
Emd
Eml1
Emp1
Emsy
Emx2os
Eno1
Eno1-as1
Eno1p2
Eno2
Eno3
Enoph1
Enpp2
Enpp3
Entpd1-as1
Entpd2
Entpd8
Eny2
Epb41
Epb41l3
Epcam-dt
Epha2
Ephb4
Epn2
Eps8l2
Erap1
Erbb3
Erbb4
Erg28
Ergic1
Eri2
Erlec1p1
Ern1
Espn
Espnl
Esyt1
Ets2
Etv1
Etv4
Etv5
Evc
Exd2
Exd3
Exoc3
Exoc3-as1
Exoc3l1
Exoc4
Exogp1
Exosc7
Exosc8
Exosc9
Extl3
F10
F2
Faap20
Fabp5
Fabp5p3
Fabp6
Fadd
Fads2
Fah
Fahd1
Faim2
Fam104a
Fam107a
Fam107b
Fam110b
Fam117b
Fam120a
Fam122a
Fam129b
Fam153b
Fam160a1
Fam160b1
Fam162a
Fam174a
Fam193a
Fam193b
Fam200b
Fam207a
Fam20b
Fam216a
Fam228b
Fam230b
Fam234b
Fam3b
Fam57a
Fam57b
Fam78a
Fam81a
Fam83a
Fam83f
Fam89b
Fam99b
Fan1
Fank1
Far2
Fars2
Fat4
Fbl
Fbln7
Fbn1
Fbxl16
Fbxo31
Fbxo36-it1
Fbxo38
Fbxo4
Fbxo9
Fcrl2
Fdps
Fech
Fen1
Fer
Fermt2
Fermt3
Fetub
Fez1
Fgd6
Fgf11
Fggy
Fhad1
Filnc1
Fjx1
Fkbp10
Fkbp2
Fkbp7
Fkbp9
Flad1
Flcn
Flg-as1
Flnb
Flnb-as1
Flnc
Fmn1
Fmnl1
Fmnl3
Fn1
Fnbp1
Fnbp4
Fndc3a
Fndc3b
Fntb
Fos
Fosl2
Foxn2
Foxn3-as1
Foxo3
Foxp2
Fpr1
Frat1
Frg1bp
Frg1dp
Frg1hp
Fryl
Fstl3
Fth1
Fto
Furin
Fus
Fut11
Fut4
Fut8
Fzd1
Fzd7
Fzr1
G6pc3
Gabarapl1
Gabbr2
Gabpb2
Gabrr2
Gad1
Gadd45b
Gadd45g
Gal
Galns
Galnt5
Gan
Gapdh
Gapdhp21
Gapdhp29
Gapdhp33
Gapvd1
Gar1
Garnl3
Gars
Gas2
Gasal1
Gata6
Gatad2a
Gatb
Gatc
Gba3
Gcat
Gchfr
Gcnt2
Gcnt3
Gdap1l1
Gdap2
Gdf15
Gdnf
Gdnf-as1
Gemin6
Gfap
Gfer
Gfi1
Gfod1
Gfra4
Ggnbp2
Ggt1
Ghr
Gid4
Gigyf2
Gipr
Git2
Gjb5
Gjb6
Glcci1
Gldc
Glg1
Gli3
Gls
Gm2a
Gmcl1
Gmnn
Gmpr2
Gna11
Gna12
Gnai1
Gnb2
Gng11
Gnl1
Gnl3
Golga4
Golga8j
Golgb1
Gorab
Gorasp2
Gosr1
Gosr2
Got1
Gpbp1
Gpc3
Gpd2
Gpi
Gpnmb
Gpr107
Gpr160
Gpr39
Gpr55
Gprc5a
Gprc5c
Gprc6a
Gpsm3
Gpt2
Gpx4
Gramd2b
Grb14
Grin2b
Grina
Grk5
Grk6
Grpel1
Gsap
Gsdme
Gse1
Gsn-as1
Gss
Gstcd
Gsx2
Gtf2e1
Gtf2f2
Gtf2h1
Gtf2i
Gtf2ird1
Gtf3c1
Gtf3c4
Gtpbp10
Gtpbp3
Gtpbp8
Guk1
Gusbp5
Gyg2
Gys1
H3f3a
Habp2
Hadhb
Hamp
Hars2
Has2-as1
Has3
Hbb
Hbp1
Hcfc1r1
Hcfc2
Hcg11
Hcg14
Hcg4
Hcg4b
Hcst
Hdac2-as2
Hdac5
Hdac9
Hdhd5-as1
Hectd2
Hecw1
Hecw2
Hemk1
Herc3
Hes1
Hexa-as1
Hexim1
Hgs
Hhat
Hibadh
Hikeshi
Hilpda
Hip1
Hipk3
Hira
Hist1h1c
Hist1h2aps5
Hist1h2bc
Hist1h2be
Hist1h2bh
Hist1h3c
Hist1h3f
Hist1h3ps1
Hist1h4e
Hist4h4
Hivep1
Hivep2
Hk1
Hk2
Hkr1
Hla-k
Hla-v
Hlf
Hm13
Hmgb1p3
Hmgb1p39
Hmgb1p7
Hmgb3p22
Hmgn2
Hmgn2p34
Hmgn2p5
Hmmr
Hmox2
Hnf1a-as1
Hnf1b
Hnf4g
Hnmt
Hnrnpa1
Hnrnpa3
Hnrnpcp8
Hnrnph3
Hnrnpul1
Hotairm1
Hoxa10
Hoxa-as2
Hoxb3
Hoxb5
Hoxb-as2
Hoxb-as3
Hoxd11
Hoxd3
Hpn
Hprt1
Hps1
Hps3
Hrh1
Hs2st1
Hsd11b1-as1
Hsd11b1l
Hsd17b4
Hsd17b7p2
Hsp90ab1
Hspb11
Hspb2-c11orf52
Hspb7
Hspb9
Hspd1p7
Hyal1
Hyal3
Iars
Icam3
Ice1
Id1
Id2
Id2-as1
Ier2
Ier3
Ier3-as1
Ier5l
Ifi30
Ifit2
Ifitm9p
Ifngr2
Ift122
Ift80
Igdcc4
Igf1r
Igf2bp2
Igf2r
Igfl1p2
Igha2
Ighv1-67
Ighv4-31
Igkv2d-40
Iglv3-25
Iglviv-64
Igsf9
Ik
Ikbke
Il10
Il10ra
Il13ra1
Il16
Il18bp
Il18r1
Il1f10
Il1rl1
Il21r
Il6
Il9
Ilf3
Imp3
Impdh1p10
Inafm2
Ing3
Inha
Inhbe
Inpp4b
Insig1
Insig2
Ints3
Ints9
Ipo11
Ipo13
Iqce
Iqcg
Iqcj-schip1
Iqcj-schip1-as1
Iqsec2
Irak4
Irf1
Irf2bp2
Irf8
Irs3p
Ism2
Ist1
Itfg2
Itga3
Itgam
Itgax
Itgb1
Itgb1-dt
Itgb2-as1
Itgb8
Itpr1
Itsn1
Izumo4
Jade1
Jak2
Jmjd1c
Jmjd6
Jpx
Kank2
Kansl1-as1
Kansl3
Kat2b
Kat6b
Katnal2
Kcnab2
Kcnc2
Kcnip3
Kcnj15
Kcnj16
Kcnk15-as1
Kcnk3
Kcnn1
Kcnn4
Kcnq1
Kcnq1-as1
Kcnq3
Kctd1
Kctd11
Kctd16
Kdelr2
Kdm1a
Kdm2a
Kdm3a
Kdm4b
Kdm4c
Khdc4
Khdrbs1
Kiaa0753
Kiaa0895l
Kiaa1109
Kiaa1147
Kiaa1217
Kiaa1958
Kif1b
Kif9-as1
Kifc1
Klc4
Klf5
Klf6
Klhdc10
Klhdc2
Klhdc3
Klhdc7a
Klhdc9
Klhl2
Klhl31
Klhl5
Klk2
Kmt2a
Kmt2b
Kmt2e
Kmt2e-as1
Knl1
Knop1p4
Knstrn
Kntc1
Kpnb1
Krba1
Krbox4
Krr1
Krt18p12
Krt18p20
Krt42p
Krt7
Krt78
Krt7-as
Krt8
Krt8p42
Ktn1
Ktn1-as1
Kxd1
L34079.1
Lactb2-as1
Lair1
Lama3
Lamb1
Lamb3
Lamb4
Lamtor3p2
Lamtor5-as1
Laptm5
Larp7
Lars2
Lasp1
Lbhd1
Lcn1
Lcp1
Ldha
Leap2
Leprotl1
Lfng
Lgals1
Lgals3
Lgals8
Lgi4
Lgr5
Lhfpl2
Limd1
Limk2
Lin9
Linc00092
Linc00111
Linc00265
Linc00297
Linc00299
Linc00426
Linc00431
Linc00475
Linc00484
Linc00501
Linc00511
Linc00539
Linc00592
Linc00604
Linc00607
Linc00622
Linc00649
Linc00659
Linc00665
Linc00683
Linc00689
Linc00702
Linc00840
Linc00842
Linc00867
Linc00880
Linc00881
Linc00887
Linc00900
Linc00910
Linc00963
Linc00973
Linc00974
Linc01003
Linc01010
Linc01011
Linc01043
Linc01088
Linc01089
Linc01109
Linc01111
Linc01119
Linc01124
Linc01128
Linc01132
Linc01135
Linc01137
Linc01186
Linc01213
Linc01225
Linc01226
Linc01270
Linc01271
Linc01291
Linc01293
Linc01304
Linc01320
Linc01358
Linc01374
Linc01411
Linc01426
Linc01444
Linc01449
Linc01465
Linc01483
Linc01485
Linc01490
Linc01491
Linc01493
Linc01503
Linc01507
Linc01513
Linc01521
Linc01547
Linc01572
Linc01588
Linc01596
Linc01607
Linc01629
Linc01638
Linc01667
Linc01672
Linc01677
Linc01714
Linc01730
Linc01748
Linc01776
Linc01778
Linc01781
Linc01793
Linc01802
Linc01825
Linc01828
Linc01836
Linc01843
Linc01848
Linc01868
Linc01907
Linc01923
Linc01934
Linc01952
Linc01970
Linc02004
Linc02015
Linc02028
Linc02029
Linc02062
Linc02085
Linc02098
Linc02104
Linc02111
Linc02112
Linc02119
Linc02167
Linc02210
Linc02213
Linc02225
Linc02235
Linc02243
Linc02246
Linc02280
Linc02288
Linc02298
Linc02325
Linc02346
Linc02348
Linc02387
Linc02434
Linc02473
Linc02478
Linc02539
Linc02585
Linc02599
Linc02615
Lix1l-as1
Llgl2
Lman1
Lman1l
Lmbrd1
Lmf1
Lmln
Lmna
Lmntd1
Lmo7
Lncarsr
Lnctam34a
Lnx1
Lonp1
Lonp2
Lonrf3
Lpp
Lrig3
Lrp1
Lrp3
Lrrc14
Lrrc27
Lrrc28
Lrrc2-as1
Lrrc71
Lrrc75b
Lrrc8a
Lrrc8d
Lrrk1
Lsamp
Lsinct5
Lsm14a
Lsm14b
Lsm8
Lsp1
Lsr
Ltbp1
Ltbp3
Ltbp4
Luc7l2
Luc7l3
Lucat1
Ly6e
Ly6e-dt
Ly6g5c
Ly6g6c
Ly6k
Lyn
Lypd6b
Lypla2
Lyst
Lzic
Lzts2
M1ap
Mab21l3
Macrod1
Macrod2
Maea
Maff
Mafk
Magi2-as3
Magohb
Maip1
Malat1
Malinc1
Malsu1
Malt1
Mamld1
Man1b1-dt
Man2a1
Man2a2
Map1lc3b
Map1lc3c
Map1s
Map2k2
Map2k3
Map2k7
Map3k20
Map3k2-dt
Map3k7cl
Map3k8
Map4k1
Map4k4
Map7d1
Mapk13
Mapk14
Mapk1ip1l
Mapk6
Mapk7
Mapkapk3
March10
March7
Mark3p3
Mars
Marveld1
Mat2a
Matr3
Maz
Mb
Mbd2
Mbd4
Mbd6
Mbnl1
Mbp
Mc1r
Mcc
Mcf2l
Mcf2l2
Mcfd2
Mcm2
Mcm3ap
Mcm5
Mcm8
Mcoln1
Mcrip2
Mdga1
Mdh1
Mdm2
Mdm4
Mdn1
Mecom
Med1
Med11
Meg8
Megf11
Mertk
Mest
Met
Metap1d
Metrnl
Mettl1
Mettl15
Mettl16
Mettl23
Mettl25
Mettl2b
Mettl6
Mettl7b
Mettl9
Mfsd1
Mfsd11
Mfsd12
Mfsd4b
Mgat4a
Mgat5
Mgat5b
Mgll
Mgrn1
Mgst3
Miatnb
Mib2
Mical1
Mical2
Midn
Mief1
Mier1
Mif
Mif-as1
Mindy1
Mindy2
Minpp1
Mir100hg
Mir1208
Mir125b2
Mir1263
Mir1268a
Mir1282
Mir1286
Mir145
Mir155
Mir155hg
Mir17
Mir17hg
Mir181a1
Mir181b1
Mir182
Mir18a
Mir193b
Mir193bhg
Mir19a
Mir200a
Mir200b
Mir200chg
Mir28
Mir31
Mir3124
Mir3142hg
Mir3166
Mir3175
Mir3180-5
Mir3199-1
Mir3199-2
Mir3610
Mir3649
Mir3655
Mir3658
Mir3680-1
Mir3681hg
Mir3684
Mir3917
Mir3926-1
Mir3926-2
Mir3972
Mir4258
Mir4276
Mir4280
Mir4293
Mir4422hg
Mir4425
Mir4435-2hg
Mir4438
Mir4439
Mir4444-1
Mir4462
Mir4466
Mir4470
Mir4472-2
Mir4478
Mir4492
Mir4521
Mir4522
Mir4523
Mir4526
Mir4638
Mir4645
Mir4651
Mir4669
Mir4674
Mir4685
Mir4706
Mir4719
Mir4727
Mir4756
Mir4780
Mir4785
Mir499a
Mir499b
Mir5093
Mir5094
Mir5188
Mir548al
Mir5572
Mir5691
Mir5692a1
Mir5696
Mir587
Mir589
Mir6070
Mir6079
Mir6516
Mir6774
Mir6815
Mir6821
Mir6833
Mir6853
Mir6870
Mir6875
Mir6888
Mir6892
Mir760
Mir7704
Mir7848
Mir7854
Mir8054
Mir8072
Mir8078
Mir92b
Mir937
Mir942
Mir99ahg
Mirlet7a1hg
Mirlet7bhg
Mirlet7i
Mitf
Mkln1
Mlec
Mlf2
Mlip
Mllt6
Mlx
Mlxip
Mmaa
Mmachc
Mmadhc
Mmd
Mmd2
Mmp11
Mmp2
Mmp20
Mmp24os
Mogat1
Mok
Morc2-as1
Morn2
Morn3
Mospd3
Mphosph9
Mpi
Mpig6b
Mppe1
Mprip
Mreg
Mrgprf
Mrm3
Mroh9
Mrpl1
Mrpl19
Mrpl20-as1
Mrpl33
Mrpl40
Mrpl45
Mrpl52
Mrpl58
Mrps10p2
Mrps11
Mrps12
Mrps18b
Mrps18c
Mrps21
Mrps27
Mrps6
Mrs2
Mrto4
Msantd3
Msc
Msc-as1
Msi1
Msmb
Msmo1
Mst1p2
Mt1p3
Mt1x
Mt2a
Mtcl1
Mtco1p12
Mtco3p12
Mtco3p46
Mtcybp9
Mterf1
Mterf4
Mtf2
Mtfp1
Mtfr1
Mtfr1l
Mthfd1
Mthfd1l
Mthfd2l
Mthfd2p1
Mthfr
Mtmr2
Mtmr4
Mtmr7
Mtnd1p15
Mtnd2p13
Mtnd3p8
Mtnd4lp21
Mtnd6p9
Mtr
Mtrnr2l1
Mtrr
Mturn
Muc15
Muc20-ot1
Mus81
Mvd
Mvk
Mxi1
Mxra7
Myadm
Mycbp2
Myef2
Myeov
Myh2
Myl12a
Myl6
Myl6b
Mylk-as1
Mylk-as2
Myo10
Myo18a
Myo1b
Myo1d
Myoslid
Myot
N4bp2
NA
Nab2
Naglu
Nalt1
Nanos3
Narf
Narsp2
Nat10
Nbas
Nbeal2
Nbpf1
Ncbp1
Nck1
Nckap5
Ncoa2
Ncoa3
Ncoa4
Ncoa6
Ncoa7
Ndc80
Ndel1
Ndrg1
Ndst1
Ndst1-as1
Ndufa4l2
Ndufaf7
Ndufaf8
Ndufb4
Ndufc1
Ndufs6
Ndufs7
Neat1
Nebl-as1
Necab1
Necap2
Nectin3
Nedd4l
Nedd8
Nedd9
Nefl
Neil2
Nek6
Nek7
Nell1
Nemf
Neurl1
Nfe2l1
Nfic
Nfkb1
Nfkb2
Nfkbia
Nfkbiz
Nfrkb
Nfx1
Nfyc
Ngef
Ngrn
Nhlrc4
Nhsl1
Ninj1
Ninl
Nip7p1
Nipa1
Nipa2p1
Nipal2
Nipbl
Nkain4
Nkila
Nlk
Nme1
Nme1-nme2
Nme2
Nme8
Nmnat1
Nmral1
Nmrk1
Nmt1
Nnmt
Nob1
Noct
Nod2
Nol4l
Nol7
Nolc1
Nom1
Nop14
Nop14-as1
Nop53
Notch1
Npc1
Npepps
Nphp3-as1
Npipb8
Npm1
Npm1p32
Npw
Nqo2
Nr1d2
Nr1h2
Nr2f1
Nr2f2-as1
Nrbp1
Nrdc
Nrde2
Nrep
Nrf1
Nrg3-as1
Nrg4
Nrl
Nrp2
Nrxn1
Nrxn2
Nsd1
Nsd2
Nsmaf
Nsun4
Nt5c1b
Nt5c2
Nt5dc1
Nt5e
Nthl1
Ntm
Ntmt1
Ntng1
Nuak2
Nuf2
Nup210l
Nup35
Nup58
Nup85
Nup93
Nus1p2
Nus1p3
Nusap1
Nxn
Nxnl2
Obsl1
Odam
Odc1-dt
Odcp
Odr4
Ogdhl
Oip5-as1
Olmalinc
Onecut1
Oosp1p2
Opa1
Opn3
Or10g8
Or10j6p
Or1e3
Or1s2
Or2a7
Or2m4
Or2q1p
Or2t1
Or4a42p
Or4d1
Or4f6
Or51b3p
Or52j1p
Or52l1
Or5ac4p
Or5j7p
Or5l1
Or5m5p
Or6a2
Or6c2
Or6c7p
Or7e14p
Or7e47p
Or8d4
Or9g1
Osbpl10
Osgepl1-as1
Osgin1
Osmr
Ostm1-as1
Otoa
Otof
Otud6b
Otulin
Oxr1
Oxsm
Oxsr1
P2ry11
P2ry6
P3h4
P4ha2
Pa2g4
Pabpc1
Pabpc1l
Pabpc1p5
Pacerr
Pacrg-as3
Pafah1b1
Paics
Paip2
Palld
Pam
Pan2
Papln
Papola
Papss1
Parg
Park7
Parl
Parp14
Parp3
Pax2
Pax8
Pax8-as1
Pcat1
Pcbp1
Pcbp2
Pcbp3
Pcdh9
Pcf11
Pcgf3
Pcif1
Pcmtd1
Pcnx2
Pdcd2l
Pdcd6ip
Pde1a
Pde4d
Pde8a
Pdhx
Pdia2
Pdik1l
Pdk1
Pdk3
Pdlim1
Pdlim2
Pdlim4
Pdlim5
Pdp1
Pdp2
Pdpr
Pdxk
Pdzd7
Pdzk1ip1
Peli1
Pemt
Per2
Pes1
Pex13
Pex26
Pex3
Pfdn4
Pfkfb3
Pfkp
Pgam1
Pgam5
Pgd
Pgm1
Pgm2
Phactr1
Phactr4
Phax
Phbp21
Phbp3
Phc3
Phf10
Phf11
Phf20
Phf21a
Phgdh
Phkbp1
Phldb1
Phpt1
Phrf1
Pias1
Picalm
Pigb
Pigf
Pigl
Pigp
Pigq
Pigt
Pigw
Pigx
Pik3c2a
Pik3c2b
Pik3c3
Pik3cd
Pik3ip1-as1
Pik3r1
Pikfyve
Pim1
Pim3
Pip4k2a
Pipox
Pitpnm2
Pitx3
Piwil4
Pjvk
Pkd1
Pkd2l1
Pkhd1l1
Pkig
Pkp2
Pkp3
Pkp4
Plac1
Plau
Plb1
Plcb4
Plch2
Plcxd1
Pld1
Plec
Plekha2
Plekha4
Plekha8
Plekhg4
Plin3
Plpp3
Plppr5
Pls3
Plxnb1
Plxnb2
Pmp22
Pmpca
Pmpcb
Pms1
Pms2cl
Pnkp
Pno1
Pnpla3
Pnpla7
Pnrc1
Pnrc2
Poglut1
Pola2
Polh
Poli
Polq
Polr2e
Polr2h
Polr3b
Polr3e
Polr3gp2
Pom121
Pomt2
Pop7
Por
Pot1-as1
Pou2af1
Pou2f1
Pou2f2
Ppan
Ppan-p2ry11
Ppcdc
Ppcs
Ppdpfl
Ppfia1
Ppfia3
Ppfia4
Ppfibp2
Pphln1
Ppiap27
Ppiap3
Ppiap66
Ppih
Ppil2
Ppip5k2
Ppme1
Ppp1cb
Ppp1r10
Ppp1r10p1
Ppp1r11
Ppp1r16a
Ppp1r21
Ppp1r37
Ppp1r3a
Ppp1r3g
Ppp1r8
Ppp2r1a
Ppp2r2c
Ppp2r5b
Ppp3cb-as1
Ppp4r1-as1
Ppp4r1l
Ppp6r3
Ppt2
Ppt2-egfl8
Pqlc1
Prcc
Prdm11
Prdm16
Prdx2
Prdx4
Prdx6
Prelid3a
Prep
Prickle2
Prickle2-as3
Prkaa1
Prkaa2
Prkaca
Prkacb
Prkce
Prkch
Prkrip1
Prmt1
Prmt3
Prmt7
Prom2
Prpf38b
Prpf4
Prpf4b
Prr14l
Prr16
Prr5
Prr5-arhgap8
Prr5l
Prr7
Prss36
Prtg
Psg1
Psg4
Psma2p2
Psmb3
Psmb9
Psmc2
Psmc4
Psmc5
Psmd1
Psmd7
Psme1
Psme3
Ptbp1
Ptcd2
Ptdss1
Pten
Ptger4
Ptgir
Ptma
Ptov1
Ptpn12
Ptpn13
Ptpn22
Ptpn4
Ptprd
Ptpre
Ptprj
Ptprm
Pttg1ip
Puf60
Pum3
Pus1
Pus7l
Pvt1
Pwwp3a
Pxdn
Pxylp1
Qars
Qki
Qpct
Qrich1
R3hcc1l
R3hdm1
R3hdm2
Rab11a
Rab11b
Rab11fip3
Rab12
Rab18
Rab30-as1
Rab33b
Rab3ip
Rab40b
Rab40c
Rab5b
Rab7a
Rab8a
Rabgap1
Rabgef1
Rac1
Rac2
Rad21-as1
Rad23a
Rad50
Rad51
Rad51b
Rad9a
Rag1
Rai14
Ralb
Ranbp1
Rap2b
Rapgef3
Rassf1-as1
Rassf4
Rassf5
Rassf7
Rb1
Rbak
Rbak-rbakdn
Rbfa
Rbks
Rbm15
Rbm39
Rbms1
Rbms3
Rbpj
Rbpms
Rbx1
Rcan1
Rccd1
Rcor3
Rdh10
Rdm1p2
Rdx
Relch
Rell2
Relt
Repin1
Retreg2
Rev1
Rexo1l1p
Rf00003
Rf00004
Rf00012
Rf00015
Rf00017
Rf00019
Rf00026
Rf00092
Rf00096
Rf00100
Rf00156
Rf00393
Rf00407
Rf00424
Rf00432
Rf00443
Rf00561
Rf01210
Rf01518
Rf01699
Rf01875
Rf01876
Rf01877
Rf01882
Rf01955
Rf01956
Rf01957
Rf01984
Rf01992
Rf02124
Rf02125
Rf02148
Rf02149
Rf02198
Rf02215
Rf02216
Rf02217
Rfc1
Rfc4
Rfesd
Rfx3-as1
Rfx8
Rgcc
Rgs12
Rgs20
Rgs3
Rgs9
Rhbdf1
Rhobtb3
Rhoc
Rhoq
Rimklb
Rims1
Rin2
Rin3
Riok3
Riox2
Ripor1
Rmc1
Rmi1
Rmi2
Rmrp
Rn7skp152
Rn7skp16
Rn7skp175
Rn7skp196
Rn7skp222
Rn7skp226
Rn7skp228
Rn7skp232
Rn7skp249
Rn7skp250
Rn7skp258
Rn7skp28
Rn7skp75
Rn7sl198p
Rn7sl309p
Rn7sl346p
Rn7sl353p
Rn7sl354p
Rn7sl398p
Rn7sl497p
Rn7sl629p
Rn7sl705p
Rn7sl814p
Rna5sp121
Rna5sp148
Rna5sp18
Rna5sp208
Rna5sp385
Rna5sp410
Rna5sp411
Rna5sp412
Rna5sp413
Rna5sp416
Rna5sp417
Rna5sp418
Rna5sp43
Rna5sp441
Rna5sp48
Rna5sp491
Rna5sp534
Rna5sp89
Rnase4
Rnd3
Rnf10
Rnf11
Rnf13
Rnf14
Rnf157
Rnf157-as1
Rnf165
Rnf17
Rnf175
Rnf181
Rnf187
Rnf19a
Rnf2
Rnf217
Rnf220
Rnf5
Rnf7
Rnft2
Rnmt
Rnu11
Rnu1-120p
Rnu1-122p
Rnu1-34p
Rnu1-72p
Rnu1-83p
Rnu2-1
Rnu2-17p
Rnu2-2p
Rnu2-56p
Rnu4-1
Rnu4-2
Rnu4-28p
Rnu4-38p
Rnu4-47p
Rnu4-8p
Rnu4atac
Rnu6-1003p
Rnu6-1037p
Rnu6-107p
Rnu6-1090p
Rnu6-1265p
Rnu6-1272p
Rnu6-1273p
Rnu6-12p
Rnu6-1308p
Rnu6-1311p
Rnu6-131p
Rnu6-178p
Rnu6-188p
Rnu6-2
Rnu6-252p
Rnu6-263p
Rnu6-275p
Rnu6-282p
Rnu6-295p
Rnu6-299p
Rnu6-387p
Rnu6-481p
Rnu6-554p
Rnu6-611p
Rnu6-710p
Rnu6-730p
Rnu6-740p
Rnu6-792p
Rnu6-863p
Rnu6-899p
Rnu6-919p
Rnu6-92p
Rnu6-951p
Rnu6atac10p
Rnu6atac32p
Rnu6atac33p
Rnu7-186p
Rnvu1-19
Rny3p11
Rny4
Rock1p1
Rock2
Rp1
Rpf2
Rpl10
Rpl10p15
Rpl13ap
Rpl17p20
Rpl22p3
Rpl23a
Rpl23ap27
Rpl27
Rpl27a
Rpl29p30
Rpl30p10
Rpl31
Rpl32p9
Rpl34
Rpl36
Rpl36ap10
Rpl36p1
Rpl4
Rpl7p4
Rpl7p43
Rpl7p44
Rpl8
Rplp0
Rplp0p7
Rps12
Rps17p14
Rps20p31
Rps21p8
Rps26p31
Rps27
Rps27ap13
Rps27ap8
Rps29p7
Rps3
Rps3a
Rps3ap40
Rps3p1
Rps4xp7
Rps5p2
Rps6ka1
Rps6ka4
Rps6kb1
Rps6kb2
Rps7p11
Rps8
Rpsap46
Rptor
Rraga
Rreb1
Rrm2
Rsad1
Rsf1
Rsrc2
Rsrp1
Rtel1
Rtel1-tnfrsf6b
Rtf1
Rtkn
Rttn
Rubcnl
Rundc1
Runx1t1
Runx3
Ruvbl1
Ruvbl2
Rxfp1
Rxra
Ryr3
S100a1
S100a3
S100a5
Sacm1l
Sae1
Samd11
Samd4a
Samhd1
Sap30
Sap30bp
Sars
Sbf2
Scaf1
Scai
Scand2p
Scaper
Scarna16
Scat2
Scg5
Scly
Scn3a
Scnn1a
Scrn2
Sctr
Scyl1
Scyl2
Sdc2
Sdcbpp1
Sdccag8
Sdf2
Sdhaf3
Sdhap1
Sdhap3
Sdk1
Sec14l1
Sec23b
Sec23ip
Sec24a
Sec24b
Selenoh
Selenoi
Selenon
Sema3b
Sema3e
Sema3f
Sema4a
Sema4b
Sema4f
Sema6b
Senp2
Senp5
Senp8
Sepsecs-as1
Sept11
Sept2
Sept7
Sept9
Serf2
Serinc4
Serpinb6
Serpinb9p1
Serpine1
Serpinh1
Serpini2
Sertad2
Set
Setbp1
Setd6
Setd7
Setx
Sf3b3
Sfi1
Sft2d1
Sft2d3
Sfta1p
Sfxn1
Sfxn2
Sfxn3
Sgce
Sgip1
Sgk1
Sgsm2
Sh2b3
Sh2d2a
Sh3bp2
Sh3bp4
Sh3bp5
Sh3d21
Sh3rf2
Sh3tc1
Sh3tc2
Sh3yl1
Shc3
Shcbp1
Shkbp1
Siglec15
Siglec27p
Siglec7
Siglecl1
Sil1
Sin3b
Sipa1l1
Sipa1l3
Sirpa
Sirpb1
Sirpb2
Skil
Skint1l
Sla
Slain2
Slamf7
Slamf8
Slc10a3
Slc10a7
Slc11a1
Slc12a8
Slc14a1
Slc14a2
Slc15a1
Slc15a2
Slc15a4
Slc16a1-as1
Slc16a3
Slc17a6
Slc18a1
Slc1a2
Slc1a3
Slc1a4
Slc1a7
Slc20a2
Slc22a5
Slc22a6
Slc25a25
Slc25a26
Slc25a30-as1
Slc25a36
Slc25a37
Slc26a2
Slc27a3
Slc2a1
Slc2a11
Slc2a1-as1
Slc2a9
Slc30a6
Slc30a7
Slc31a1
Slc35a1
Slc35a4
Slc35a5
Slc35d2
Slc35e3
Slc35f3
Slc37a2
Slc37a3
Slc38a10
Slc38a5
Slc38a9
Slc39a11
Slc39a14
Slc39a7
Slc43a3
Slc44a1
Slc44a4
Slc4a2
Slc4a8
Slc50a1
Slc51a
Slc5a4
Slc6a1
Slc6a15
Slc6a6
Slc6a9
Slc7a6
Slc7a6os
Slc8a2
Slc8a3
Slc8b1
Slc9a1
Slc9a5
Slc9a8
Slco2b1
Slco4a1
Slf1
Sln
Smad3
Smad6
Smap1
Smap2
Smarca5-as1
Smarcad1
Smbd1p
Smc2
Smc3
Smc6
Smg7
Smg8
Smim17
Smim2
Smim21
Smim25
Smim29
Smim2-as1
Smim3
Smim40
Smox
Smpd2
Smpd3
Sms
Smyd2
Snap23
Snap25
Snapc3
Snd1
Snhg20
Snhg25
Snhg4
Snora108
Snora10b
Snora3a
Snora3b
Snora50c
Snora59a
Snora70
Snord101
Snord104
Snord105
Snord114-11
Snord114-12
Snord114-21
Snord114-22
Snord114-23
Snord114-24
Snord114-28
Snord114-29
Snord116-25
Snord12
Snord123
Snord12b
Snord12c
Snord13
Snord15a
Snord2
Snord32b
Snord38a
Snord38b
Snord42b
Snord46
Snord55
Snord63
Snrpb2
Snrpe
Snrpep7
Sntb1
Sntb2
Snx1
Snx11
Snx14
Snx19
Snx25p1
Snx29
Snx5
Soat1
Socs2
Socs2-as1
Socs3
Socs7
Sorbs1
Sorl1
Sox12
Sp140
Sp2
Sp2-as1
Sp3
Sp4
Sp5
Spa17
Spaar
Spaca6
Spag4
Spag5
Spag5-as1
Spart
Spast
Spata13
Spata20
Spata5l1
Spata7
Spats2l
Spef2
Spg7
Sphk1
Sphk2
Spidr
Spin1
Spint2
Spopl
Spp1
Spred1
Sprtn
Spry1
Spry4
Spry4-as1
Sptbn1
Sqstm1
Srcap
Srd5a3
Srek1
Srp54
Srp72
Srp9
Srrm1
Srrt
Srsf3
Srsf5
Srsf9
Ss18l1
Ssbp1
Ssbp3
Sssca1
Ssuh2
St13
St13p10
St13p19
St18
St3gal3
St3gal4
St5
St6gal1
St7l
Stac
Stac2
Stag2
Stag3l5p
Stard13
Stard13-as
Stard3
Stat4
Steap2
Steap3
Stip1
Stk11
Stk24
Stkld1
Stoml1
Stra6
Strip1
Strn4
Stt3a
Stx16
Stx16-npepl1
Stx1b
Stx4
Stxbp1
Stxbp3
Stxbp4
Stxbp5
Sugct
Sugt1p3
Sumf2
Sun1
Supv3l1
Susd1
Suz12p1
Svil
Syde1
Syne2
Syngap1
Synj2
Synpo
Synpr
Synrg
Syp
Syt12
Syt2
Syt8
Sytl1
Sytl3
Szrd1
Szt2
Tab2
Tacc1
Taco1
Tada2a
Tada3
Taf1
Taf11l3
Taf11l6
Taf15
Tagln2
Taok1
Tap1
Tarbp2
Tars
Tas2r62p
Tasor2
Tatdn3
Tbc1d1
Tbc1d10c
Tbc1d12
Tbc1d13
Tbc1d15
Tbc1d17
Tbc1d19
Tbc1d22a
Tbc1d22a-as1
Tbc1d2b
Tbc1d31
Tbc1d7
Tbc1d8b
Tbcb
Tbccd1
Tbk1
Tbl1x
Tbl3
Tbpl1
Tbx18-as1
Tbxas1
Tbxt
Tcam1p
Tcea2
Tcea3
Tcerg1
Tcf4
Tcf7l1
Tchp
Tcp11l1
Tcp11l2
Tdgf1p7
Tdp1
Tdrd5
Tead1
Tead4
Tecr
Tecta
Tenm2
Tent4a
Terb1
Terf2
Tesc
Tesk1
Tet2
Tet3
Tex2
Tex264
Tex41
Tf
Tfap2a
Tfdp1
Tfdp2
Tfg
Tg
Tgfbi
Tgfbr2
Tgif1
Tgm2
Thada
Thap11
Thap7-as1
Thap9
Thap9-as1
Them6
Themis2
Thoc6
Thrap3
Thsd4
Thsd4-as1
Thsd8
Thumpd3
Thumpd3-as1
Thy1
Tiam2
Timm10b
Timm17a
Timm21
Timm50
Tinag
Tinagl1
Tiparp
Tk2
Tkfc
Tle1
Tle6
Tlr3
Tm2d3
Tm4sf18
Tm4sf4
Tmbim6
Tmc3-as1
Tmcc1-as1
Tmed10
Tmed9
Tmem107
Tmem120b
Tmem141
Tmem144
Tmem14b
Tmem158
Tmem178a
Tmem178b
Tmem179b
Tmem184b
Tmem187
Tmem198
Tmem212
Tmem213
Tmem222
Tmem223
Tmem232
Tmem239
Tmem245
Tmem248
Tmem254
Tmem45a
Tmem51
Tmem51-as1
Tmem56-rwdd3
Tmem59l
Tmem69
Tmem70
Tmem79
Tmem91
Tmem92
Tmprss4
Tmprss6
Tmub1
Tnfaip2
Tnfaip3
Tnfrsf14
Tnfrsf14-as1
Tnfsf14
Tnfsf8
Tnik
Tnip1
Tnk2-as1
Tnni1
Tnp2
Tnpo1p2
Tnrc6b
Tns1
Tob1-as1
Tomm40l
Tomm6
Tonsl
Tor1aip1
Tp53bp2
Tp53i3
Tpbg
Tpcn1
Tpd52l1
Tpi1
Tpi1p2
Tpk1
Tpm1
Tpp1
Tra2b
Traf2
Traf3ip2
Traf3ip2-as1
Trappc10
Trappc13
Trappc2l
Trav31
Trbv27
Trerf1
Trib1
Trib3
Trim2
Trim37
Trim41
Trim5
Trim52-as1
Trim54
Trim55
Trim69
Trim7
Trim8
Triobp
Trip10
Trip13
Trip6
Trit1
Trmt44
Trmu
Trnp1
Trpm3
Trpm7
Trpm8
Tsen2
Tsga13
Tshr
Tsku
Tsn
Tsnax
Tsnax-disc1
Tsnaxip1
Tspan4
Tspan8
Ttc1
Ttc12
Ttc21b-as1
Ttc25
Ttc26
Ttc28-as1
Ttc37
Ttc41p
Ttc7a
Ttc7b
Ttf2
Ttl
Ttll10
Ttll12
Ttll4
Ttll6
Ttll7
Ttn
Tuba1c
Tuba4a
Tuba8
Tubb3
Tubb4b
Tubbp2
Tubbp9
Tug1
Tulp3
Tut1
Tut7
Txlna
Txn2
Txndc17
Txnp1
Txnrd1
Tymp
Tyrobp
Tyw3
U2surp
U73166.1
Uba5
Uba52p3
Uba6-as1
Ubap1
Ubap2l
Ubb
Ube2b
Ube2d1
Ube2d2
Ube2g2
Ube2o
Ube2v2
Ube2z
Ubfd1
Ubiad1
Ubxn11
Uca1
Uck2
Ugp2
Ugt2b7
Ugt3a1
Ugt8
Ulk4
Umodl1-as1
Umps
Unc119b
Unc45a
Unk
Upk1b
Upp1
Uprt
Uqcc1
Uqcrc1
Uqcrc2
Uqcrh
Uqcrq
Urm1
Urod
Use1
Usp16
Usp24
Usp36
Usp3-as1
Usp40
Usp53
Usp54
Uspl1
Ust
Utp4
Uvssa
Uxt
Uxt-as1
Vangl1
Vapa
Vapb
Vars
Vcam1
Vcan
Vdac2
Vdr
Vegfa
Vegfb
Veph1
Vgll4
Vim
Vim-as1
Vipr1-as1
Vldlr
Vmac
Vmp1
Vn1r7p
Vn2r10p
Vn2r3p
Vps13d
Vps28
Vps45
Vps51
Vps8
Vrk3
Vsir
Vtrna1-1
Vtrna1-2
Vtrna2-2p
Vwa1
Wasf3-as1
Washc4
Wdfy2
Wdr1
Wdr18
Wdr25
Wdr35
Wdr36
Wdr43
Wdr54
Wdr55
Wdr59
Wdr62
Wdr70
Wdr76
Wdr81
Wdr82
Wdr83
Wdr83os
Wdtc1
Wfdc21p
Wfikkn1
Whammp3
Wls
Wnk1
Wnt10a
Wnt2b
Wnt7b
Wrnip1
Wsb1
Wwc1
Wwc2
Wwox
Wwtr1
Wwtr1-as1
Xiap
Xrn1
Xxylt1
Ybx3
Ypel2
Ythdf2
Ywhab
Ywhaep7
Ywhaz
Z82244.2
Z83847.1
Z93015.1
Z93930.3
Z97198.1
Z97206.2
Z98742.1
Zbed3-as1
Zbtb1
Zbtb18
Zbtb32
Zbtb37
Zbtb38
Zc2hc1c
Zc3h10
Zc3h6
Zcchc2
Zcwpw2
Zdhhc1
Zeb2
Zeb2-as1
Zfas1
Zfat
Zfhx3
Zfp14
Zfr2
Zfy
Zfyve28
Zglp1
Zic1
Zkscan5
Zkscan8
Zmiz1
Zmym1
Zmynd11
Znf10
Znf114
Znf131
Znf141
Znf175
Znf19
Znf227
Znf250
Znf25-dt
Znf26
Znf271p
Znf274
Znf276
Znf282
Znf292
Znf337-as1
Znf341
Znf37a
Znf383
Znf385b
Znf385c
Znf395
Znf397
Znf398
Znf432
Znf436-as1
Znf438
Znf460
Znf462
Znf490
Znf503-as1
Znf503-as2
Znf518a
Znf555
Znf570
Znf581
Znf589
Znf596
Znf608
Znf609
Znf613
Znf626
Znf628
Znf646
Znf649-as1
Znf653
Znf654
Znf655
Znf667
Znf675
Znf717
Znf76
Znf780b
Znf789
Znf804a
Znf81
Znf839
Znf84
Znf860
Znhit1
Znrf1
Znrf2
Zp1
Zp3
Zscan21
Zscan25
Zscan9
Zswim4
Zwilch
Zyx
Zzef1
