# Supplementary material for: A Bayesian inference transcription factor activity model for the analysis of single-cell transcriptomes
Source: Genome Res. 2021 Jul;31(7):1296–311. doi: 10.1101/gr.265595.120 (PMC8256867; doi:10.1101/gr.265595.120)
Supplement: Supplemental Material [file supp_gr.265595.120_Supplemental_Code.zip › BITFAM/inst/extdata/human/ERCC8]

Ac008134.1
Ac144548.1
Anapc7
Atf3
C21orf62-as1
C2cd4d
Casc4
Ctbp2
Ddx11l1
Epcam-dt
Galr1
Har1a
Hbb
Kdsr
Kmt2a
Krtap9-6
Linc01006
Linc01414
Med15p9
Mettl15
Mid1
Mir5188
Mmp26
NA
Nr2f1
Pwrn1
Rf00635
Rnu2-1
Rnu6-661p
Rsrc1
Slc39a14
Trank1
