# Supplementary material for: A Bayesian inference transcription factor activity model for the analysis of single-cell transcriptomes
Source: Genome Res. 2021 Jul;31(7):1296–311. doi: 10.1101/gr.265595.120 (PMC8256867; doi:10.1101/gr.265595.120)
Supplement: Supplemental Material [file supp_gr.265595.120_Supplemental_Code.zip › BITFAM/inst/extdata/human/ERF]

A1bg
A1bg-as1
Aacs
Aamp
Aanat
Aar2
Aars
Aatf
Abat
Abca13
Abca17p
Abca7
Abcb1
Abcc3
Abcc5
Abcc6
Abcd4
Abce1
Abcf1
Abcf3
Abhd10
Abhd11
Abhd11-as1
Abhd12
Abhd12b
Abhd14a
Abhd14a-acy1
Abhd17a
Abhd18
Abhd5
Abi2
Ablim3
Abracl
Ac000035.1
Ac000068.1
Ac000077.1
Ac000093.1
Ac002094.1
Ac002310.3
Ac002451.1
Ac002472.3
Ac002996.1
Ac003002.1
Ac003002.3
Ac003005.1
Ac003006.1
Ac003043.1
Ac003070.1
Ac003685.2
Ac003991.1
Ac004012.1
Ac004148.1
Ac004233.3
Ac004241.4
Ac004381.1
Ac004408.2
Ac004448.2
Ac004475.1
Ac004522.1
Ac004522.2
Ac004590.1
Ac004593.2
Ac004771.3
Ac004817.3
Ac004862.1
Ac004865.2
Ac004882.1
Ac004895.1
Ac004908.1
Ac004908.2
Ac004922.1
Ac004980.1
Ac005013.1
Ac005041.1
Ac005086.1
Ac005154.3
Ac005220.1
Ac005258.1
Ac005280.1
Ac005280.2
Ac005324.4
Ac005332.4
Ac005342.1
Ac005410.1
Ac005520.2
Ac005523.2
Ac005532.2
Ac005540.1
Ac005551.1
Ac005606.2
Ac005614.1
Ac005670.2
Ac005674.1
Ac005696.1
Ac005699.1
Ac005775.1
Ac005821.1
Ac005828.4
Ac005832.4
Ac005833.1
Ac005840.4
Ac005911.1
Ac005915.1
Ac006001.2
Ac006019.1
Ac006022.1
Ac006064.1
Ac006064.6
Ac006077.2
Ac006153.1
Ac006205.2
Ac006213.1
Ac006254.1
Ac006273.1
Ac006329.1
Ac006333.2
Ac006449.2
Ac006449.6
Ac006517.1
Ac006960.2
Ac006994.2
Ac007032.1
Ac007066.2
Ac007207.2
Ac007216.1
Ac007216.4
Ac007250.1
Ac007298.2
Ac007365.1
Ac007375.1
Ac007383.2
Ac007389.1
Ac007395.1
Ac007405.2
Ac007422.1
Ac007546.3
Ac007608.3
Ac007611.1
Ac007620.1
Ac007656.2
Ac007681.1
Ac007686.1
Ac007686.4
Ac007786.1
Ac007881.2
Ac007950.1
Ac007991.1
Ac008040.1
Ac008073.2
Ac008073.3
Ac008079.1
Ac008105.3
Ac008267.5
Ac008393.1
Ac008443.2
Ac008494.1
Ac008537.4
Ac008555.2
Ac008562.1
Ac008581.2
Ac008592.1
Ac008592.4
Ac008610.1
Ac008663.3
Ac008667.4
Ac008670.1
Ac008734.2
Ac008738.1
Ac008750.3
Ac008750.7
Ac008764.8
Ac008770.2
Ac008771.1
Ac008892.1
Ac008897.1
Ac008914.1
Ac008966.1
Ac008969.1
Ac009060.1
Ac009061.2
Ac009065.4
Ac009078.3
Ac009090.3
Ac009108.5
Ac009133.1
Ac009133.2
Ac009133.5
Ac009133.6
Ac009163.6
Ac009237.3
Ac009299.2
Ac009303.2
Ac009303.3
Ac009309.1
Ac009404.1
Ac009407.1
Ac009413.1
Ac009480.2
Ac009518.1
Ac009560.1
Ac009570.1
Ac009720.1
Ac009779.3
Ac009879.2
Ac009967.1
Ac009975.2
Ac010148.1
Ac010186.2
Ac010198.1
Ac010198.2
Ac010240.3
Ac010247.1
Ac010265.1
Ac010323.1
Ac010327.2
Ac010327.4
Ac010333.3
Ac010336.5
Ac010422.1
Ac010422.2
Ac010422.7
Ac010463.1
Ac010501.1
Ac010503.3
Ac010522.1
Ac010547.1
Ac010547.2
Ac010547.5
Ac010619.2
Ac010642.1
Ac010654.1
Ac010735.1
Ac010738.1
Ac010754.1
Ac010761.1
Ac010761.2
Ac010761.7
Ac010768.3
Ac010834.2
Ac010913.1
Ac010976.1
Ac010980.1
Ac011008.1
Ac011195.2
Ac011374.1
Ac011379.2
Ac011389.1
Ac011444.1
Ac011445.2
Ac011448.1
Ac011462.4
Ac011466.1
Ac011477.1
Ac011487.4
Ac011495.1
Ac011498.1
Ac011511.2
Ac011511.3
Ac011529.1
Ac011603.1
Ac011603.2
Ac011611.4
Ac011742.2
Ac011747.1
Ac011815.2
Ac011824.2
Ac011933.3
Ac012065.4
Ac012087.2
Ac012146.1
Ac012158.1
Ac012186.3
Ac012291.2
Ac012307.1
Ac012309.2
Ac012313.10
Ac012313.6
Ac012313.9
Ac012370.1
Ac012462.3
Ac012485.1
Ac012485.2
Ac012485.3
Ac012531.3
Ac012555.1
Ac012613.1
Ac012629.2
Ac012645.1
Ac012645.3
Ac012673.1
Ac012676.5
Ac013275.1
Ac013356.4
Ac013643.3
Ac013731.1
Ac015687.1
Ac015726.2
Ac015795.1
Ac015802.3
Ac015802.4
Ac015802.5
Ac015908.7
Ac015909.3
Ac015911.2
Ac015982.1
Ac016027.1
Ac016394.1
Ac016405.2
Ac016575.1
Ac016588.2
Ac016596.1
Ac016708.1
Ac016735.1
Ac016773.1
Ac016831.1
Ac016876.2
Ac016999.1
Ac017083.1
Ac017104.3
Ac018362.1
Ac018362.3
Ac018511.1
Ac018521.5
Ac018637.1
Ac018645.2
Ac018647.2
Ac018653.3
Ac018690.1
Ac018716.2
Ac018755.4
Ac018761.2
Ac019068.1
Ac019117.3
Ac019193.3
Ac019205.1
Ac019294.2
Ac019294.3
Ac020612.2
Ac020661.1
Ac020763.1
Ac020891.2
Ac020904.2
Ac020909.3
Ac020910.5
Ac020911.1
Ac020913.2
Ac020915.5
Ac020916.2
Ac020928.2
Ac020928.3
Ac020934.1
Ac021054.1
Ac021188.1
Ac021269.2
Ac021683.3
Ac022007.1
Ac022080.2
Ac022098.3
Ac022113.2
Ac022118.1
Ac022137.2
Ac022154.1
Ac022167.5
Ac022296.2
Ac022384.1
Ac022387.1
Ac022400.1
Ac022400.2
Ac022415.1
Ac022498.1
Ac022511.1
Ac022613.2
Ac022613.3
Ac022748.1
Ac022784.1
Ac022973.2
Ac023024.1
Ac023115.1
Ac023157.3
Ac023632.2
Ac023906.3
Ac024267.6
Ac024270.4
Ac024940.6
Ac025034.2
Ac025048.1
Ac025048.4
Ac025164.1
Ac025165.1
Ac025165.2
Ac025165.4
Ac025171.3
Ac025181.2
Ac025257.1
Ac025265.2
Ac025279.2
Ac025280.3
Ac025419.1
Ac025423.3
Ac025437.4
Ac025459.1
Ac025580.1
Ac025580.2
Ac025754.1
Ac026124.2
Ac026254.2
Ac026310.2
Ac026362.1
Ac026369.3
Ac026412.3
Ac026458.2
Ac026461.1
Ac026461.4
Ac026462.3
Ac026464.4
Ac026471.2
Ac026691.1
Ac026786.1
Ac027031.2
Ac027097.1
Ac027117.2
Ac027176.2
Ac027281.1
Ac027281.2
Ac027307.1
Ac027309.1
Ac027801.1
Ac034102.3
Ac034102.4
Ac034102.6
Ac034102.7
Ac034228.1
Ac036214.1
Ac036214.4
Ac037459.1
Ac037487.4
Ac040160.1
Ac040162.1
Ac040169.1
Ac040169.3
Ac044798.1
Ac044802.1
Ac046130.1
Ac046185.3
Ac048383.1
Ac051619.10
Ac051619.7
Ac051619.8
Ac053503.2
Ac053527.1
Ac058822.1
Ac061992.1
Ac061999.1
Ac064805.2
Ac064871.1
Ac066612.2
Ac067930.3
Ac067945.3
Ac067960.1
Ac068134.2
Ac068205.1
Ac068205.2
Ac068234.1
Ac068254.2
Ac068389.2
Ac068531.1
Ac068533.3
Ac068620.1
Ac068669.1
Ac068724.3
Ac068790.4
Ac068831.6
Ac068867.1
Ac068946.1
Ac068987.3
Ac069213.1
Ac073046.1
Ac073046.2
Ac073107.2
Ac073111.1
Ac073111.3
Ac073111.4
Ac073111.5
Ac073137.1
Ac073195.1
Ac073257.1
Ac073314.1
Ac073349.1
Ac073389.1
Ac073389.2
Ac073464.1
Ac073522.1
Ac073530.1
Ac073585.1
Ac073610.1
Ac073610.3
Ac073611.1
Ac073648.6
Ac073842.1
Ac073857.1
Ac073869.1
Ac073896.5
Ac074050.1
Ac074091.1
Ac074117.1
Ac074121.1
Ac074138.1
Ac074143.1
Ac074183.1
Ac074183.2
Ac074351.1
Ac079145.1
Ac079296.1
Ac079305.1
Ac079354.2
Ac079414.3
Ac079741.1
Ac079742.1
Ac079766.1
Ac079848.1
Ac080068.1
Ac080075.1
Ac080080.1
Ac080112.1
Ac083798.1
Ac083798.2
Ac083801.2
Ac083843.2
Ac083867.1
Ac083949.1
Ac084018.1
Ac084018.2
Ac084082.1
Ac084337.2
Ac084871.2
Ac084876.2
Ac087269.1
Ac087385.2
Ac087392.5
Ac087439.2
Ac087457.1
Ac087500.1
Ac087591.1
Ac087623.2
Ac087632.1
Ac087645.2
Ac087741.3
Ac087762.1
Ac089998.2
Ac089999.1
Ac090013.1
Ac090114.2
Ac090114.3
Ac090229.1
Ac090283.1
Ac090527.2
Ac090589.1
Ac090607.5
Ac090617.3
Ac090617.5
Ac090617.6
Ac090772.1
Ac090772.2
Ac090844.2
Ac090888.3
Ac091013.1
Ac091045.1
Ac091053.2
Ac091114.1
Ac091153.1
Ac091153.3
Ac091153.4
Ac091167.2
Ac091167.6
Ac091180.2
Ac091180.3
Ac091390.4
Ac091551.1
Ac091564.2
Ac091564.4
Ac091729.3
Ac091917.2
Ac091925.1
Ac092035.1
Ac092053.2
Ac092058.1
Ac092070.2
Ac092115.1
Ac092117.2
Ac092118.1
Ac092118.2
Ac092119.2
Ac092143.1
Ac092143.2
Ac092159.2
Ac092164.1
Ac092171.3
Ac092171.4
Ac092171.5
Ac092279.1
Ac092296.3
Ac092335.1
Ac092418.1
Ac092473.1
Ac092535.3
Ac092570.2
Ac092587.1
Ac092675.2
Ac092718.1
Ac092835.1
Ac092902.4
Ac092902.5
Ac092910.3
Ac092944.1
Ac093151.3
Ac093152.1
Ac093157.1
Ac093323.1
Ac093323.3
Ac093484.3
Ac093510.1
Ac093512.2
Ac093525.7
Ac093535.1
Ac093700.1
Ac093714.1
Ac093732.1
Ac093734.1
Ac093752.1
Ac093752.2
Ac093772.1
Ac093827.4
Ac093899.2
Ac093904.1
Ac093911.1
Ac096540.1
Ac096656.1
Ac096736.3
Ac096775.1
Ac097103.2
Ac097376.2
Ac097467.3
Ac097468.1
Ac097478.1
Ac097634.3
Ac097637.1
Ac097641.2
Ac098484.4
Ac098582.1
Ac098614.3
Ac098679.4
Ac098828.2
Ac098850.3
Ac098851.1
Ac098934.4
Ac099342.1
Ac099343.3
Ac099344.1
Ac099344.2
Ac099489.1
Ac099518.1
Ac099518.3
Ac099521.1
Ac099524.1
Ac099687.1
Ac099782.2
Ac099795.1
Ac099850.1
Ac100793.2
Ac100827.1
Ac100847.1
Ac102945.2
Ac102953.1
Ac103702.2
Ac103810.3
Ac103810.8
Ac103876.1
Ac104046.1
Ac104135.1
Ac104162.1
Ac104333.4
Ac104350.1
Ac104435.1
Ac104450.1
Ac104461.1
Ac104532.2
Ac104564.1
Ac104590.1
Ac104662.2
Ac104958.2
Ac104984.1
Ac104984.5
Ac104997.1
Ac105020.6
Ac105053.1
Ac105129.2
Ac105277.1
Ac105339.1
Ac105942.1
Ac106707.1
Ac106782.2
Ac106782.5
Ac106874.1
Ac106897.1
Ac107031.1
Ac107079.1
Ac107083.1
Ac107223.1
Ac107398.4
Ac107401.1
Ac107934.1
Ac107959.4
Ac107959.5
Ac108039.1
Ac108047.1
Ac108134.4
Ac108448.3
Ac108471.2
Ac108477.1
Ac108676.1
Ac108751.5
Ac108866.1
Ac108868.2
Ac108935.1
Ac109460.3
Ac109466.1
Ac109587.1
Ac109780.1
Ac109992.1
Ac110079.1
Ac110285.2
Ac110285.5
Ac110285.7
Ac110749.1
Ac111000.1
Ac111000.4
Ac111149.2
Ac111188.1
Ac112225.1
Ac112243.1
Ac112250.1
Ac112698.1
Ac112907.1
Ac113189.1
Ac113361.1
Ac113430.1
Ac114291.1
Ac114401.1
Ac114489.1
Ac114495.2
Ac114498.1
Ac114689.3
Ac114797.1
Ac114803.1
Ac114956.1
Ac114956.3
Ac116353.1
Ac116353.5
Ac116366.3
Ac116407.2
Ac116407.4
Ac116535.1
Ac117422.1
Ac117945.1
Ac118553.2
Ac118658.1
Ac118754.3
Ac119427.1
Ac119800.1
Ac120057.4
Ac120114.1
Ac120114.4
Ac120193.1
Ac120498.3
Ac120498.7
Ac122108.1
Ac122713.1
Ac123784.1
Ac124016.1
Ac124242.1
Ac124276.1
Ac124283.5
Ac124312.1
Ac124319.1
Ac125494.1
Ac125603.1
Ac125603.3
Ac125611.3
Ac125616.1
Ac126544.1
Ac126544.2
Ac126614.1
Ac126696.1
Ac126763.1
Ac126773.4
Ac126915.1
Ac127002.1
Ac127070.1
Ac127459.1
Ac127459.3
Ac127521.1
Ac128709.3
Ac129492.1
Ac129492.8
Ac130343.1
Ac130343.2
Ac130371.2
Ac130469.1
Ac131009.4
Ac131097.4
Ac131391.1
Ac132219.2
Ac132872.1
Ac132872.2
Ac133552.1
Ac134043.1
Ac134682.1
Ac135048.2
Ac135050.5
Ac135178.3
Ac135586.2
Ac136475.2
Ac136632.2
Ac137767.1
Ac138150.1
Ac138207.4
Ac138304.1
Ac138393.1
Ac138393.3
Ac138474.1
Ac138649.1
Ac138969.2
Ac139149.1
Ac139256.1
Ac139530.3
Ac139749.1
Ac139795.3
Ac141586.1
Ac143336.1
Ac144450.1
Ac144522.1
Ac145207.9
Ac145285.6
Ac145423.3
Ac156455.1
Ac190387.1
Ac233280.19
Ac233992.3
Ac241585.1
Ac242426.2
Ac243312.2
Ac243585.2
Ac243960.3
Ac243967.1
Ac244157.2
Ac244517.8
Ac245014.3
Ac245033.2
Ac245100.8
Ac245100.9
Ac245452.1
Ac245517.3
Acaa1
Acacb
Acad10
Acad11
Acad8
Acad9
Acadm
Acadsb
Acap3
Acat1
Acbd4
Acin1
Acly
Aco1
Aco2
Acot1
Acot13
Acot2
Acot6
Acox1
Acox2
Acp1
Acpp
Acsf3
Acsl3
Acsm1
Acsm2b
Acsm5
Acss2
Acta1
Actn2
Actn3
Actn4
Actr1a
Actr3
Actr6
Acvr1b
Acy1
Acyp1
Acyp2
Ad000091.1
Ad000864.2
Adal
Adam15
Adam1a
Adam22
Adam28
Adamts14
Adamts4
Adamts6
Adamtsl3
Adamtsl5
Adap2
Adck5
Adcy1
Adcy4
Adcy7
Adcyap1
Add3
Adgra2
Adgrb1
Adgrb3
Adgre5
Adgrf3
Adgrg3
Adgrl1
Adi1p1
Adipor2
Adirf
Adnp-as1
Adpgk-as1
Adrm1
Adsl
Adssl1
Aebp2
Af111169.2
Af127577.5
Af129408.1
Af196972.1
Af228730.5
Af274858.1
Afap1
Afdn
Aff1
Aff3
Afmid
Aftph
Agap1-it1
Agap3
Agbl5
Agfg1
Aggf1
Agk
Agl
Ago2
Ago3
Agpat3
Agpat5
Agps
Agrp
Ahcyl1
Ahr
Ahrr
Ahsa1
Ahsa2p
Aifm3
Aimp2
Aj003147.2
Ak3
Ak3p2
Ak3p5
Ak4
Ak7
Ak9
Akap1
Akap12
Akap17a
Akap2
Akap9
Akirin1
Akr1a1
Akr1c3
Akr1d1
Akt1s1
Akt2
Al008718.1
Al008720.1
Al008726.1
Al008729.2
Al020996.2
Al020997.2
Al021068.1
Al021391.1
Al022069.1
Al022157.1
Al022237.1
Al022238.4
Al022312.1
Al022316.1
Al022326.1
Al022331.1
Al023284.1
Al023806.1
Al023806.2
Al024498.2
Al024509.1
Al031229.1
Al031282.1
Al031289.1
Al031428.1
Al031432.1
Al031432.3
Al031432.4
Al031587.2
Al031590.1
Al031658.2
Al031666.2
Al031710.2
Al031726.1
Al031777.2
Al032819.1
Al033528.2
Al034346.1
Al034379.1
Al034417.2
Al034548.1
Al034550.2
Al035078.3
Al035078.4
Al035252.2
Al035398.1
Al035420.1
Al035423.1
Al035530.2
Al049543.1
Al049697.1
Al049712.1
Al049749.1
Al049775.2
Al049780.1
Al049780.2
Al049794.2
Al049830.3
Al050320.1
Al078459.1
Al078621.3
Al078644.2
Al080250.1
Al096828.3
Al096870.1
Al109613.1
Al109804.1
Al109811.3
Al109917.1
Al109923.1
Al110118.2
Al117339.5
Al117378.2
Al118558.3
Al121612.2
Al121655.1
Al121758.1
Al121760.1
Al121832.1
Al121845.3
Al121900.2
Al121906.1
Al121936.1
Al121949.3
Al121983.2
Al121990.1
Al121992.1
Al122023.1
Al132639.2
Al132780.1
Al132857.1
Al132989.2
Al133153.1
Al133153.2
Al133216.2
Al133227.1
Al133325.2
Al133338.1
Al133351.1
Al133396.2
Al133406.1
Al133410.1
Al133410.3
Al133467.2
Al133481.1
Al133516.1
Al133551.1
Al135744.1
Al135791.1
Al135838.1
Al135901.1
Al136038.5
Al136040.1
Al136131.1
Al136172.1
Al136295.1
Al136301.1
Al136309.2
Al136380.1
Al136419.1
Al136982.6
Al136987.1
Al137003.1
Al137026.2
Al137028.1
Al137060.1
Al137077.2
Al137782.1
Al137802.2
Al137802.3
Al137856.1
Al138825.1
Al138826.1
Al138831.1
Al138831.2
Al138916.1
Al138921.1
Al138976.2
Al139008.2
Al139035.1
Al139039.2
Al139039.3
Al139082.1
Al139082.2
Al139095.3
Al139095.4
Al139254.2
Al139353.2
Al139393.1
Al139412.1
Al139424.1
Al139805.1
Al157392.3
Al157392.5
Al157400.2
Al157400.5
Al157402.2
Al157702.2
Al157823.2
Al157838.1
Al157871.1
Al157935.1
Al158066.1
Al158070.2
Al158175.1
Al158212.2
Al159987.1
Al159987.2
Al160272.1
Al160286.1
Al160291.1
Al160313.1
Al160314.2
Al160408.5
Al161616.1
Al161668.1
Al161669.2
Al161669.3
Al161719.1
Al161782.1
Al161910.1
Al161937.1
Al162171.1
Al162311.3
Al162377.1
Al162411.1
Al162591.2
Al162595.2
Al353579.1
Al353597.3
Al353622.2
Al353648.1
Al353747.4
Al353795.2
Al353801.1
Al353803.1
Al354696.2
Al354733.1
Al354811.1
Al354813.1
Al354863.1
Al354989.2
Al355075.1
Al355096.1
Al355297.1
Al355301.1
Al355303.1
Al355312.4
Al355482.2
Al355490.1
Al355490.2
Al355870.1
Al355916.2
Al355916.3
Al355974.2
Al355987.1
Al355987.4
Al355987.5
Al355994.3
Al356133.2
Al356235.1
Al356488.2
Al356535.1
Al356575.1
Al356599.1
Al356740.3
Al357078.3
Al357079.2
Al357140.4
Al358075.2
Al358393.1
Al358933.1
Al359382.1
Al359397.1
Al359643.2
Al359711.2
Al359762.1
Al359834.1
Al359878.2
Al359922.1
Al360012.1
Al360181.4
Al365204.1
Al365205.1
Al365259.1
Al365356.2
Al365394.1
Al390198.1
Al390718.1
Al390866.1
Al390955.2
Al391069.3
Al391152.1
Al391244.1
Al391244.2
Al391645.1
Al391650.1
Al391650.2
Al391832.2
Al391839.1
Al391839.2
Al392172.1
Al445250.1
Al445309.1
Al445363.3
Al445483.1
Al445490.1
Al450267.1
Al450322.1
Al450468.2
Al451007.2
Al451054.2
Al451085.1
Al451085.2
Al451123.1
Al451165.2
Al512328.1
Al512622.1
Al512791.2
Al513122.2
Al513165.2
Al513217.1
Al513314.2
Al513485.1
Al513523.3
Al583722.4
Al583844.1
Al589740.1
Al589765.4
Al589843.1
Al590004.2
Al590068.1
Al590068.3
Al590133.1
Al590627.1
Al590627.2
Al590652.1
Al590666.4
Al590683.1
Al590705.2
Al590764.1
Al590867.1
Al590999.1
Al591222.1
Al591473.1
Al591845.1
Al591848.1
Al591885.1
Al591926.6
Al592287.1
Al592295.4
Al592429.2
Al592431.2
Al592436.1
Al596094.1
Al596257.1
Al606760.1
Al606760.3
Al611929.1
Al627171.1
Al627422.2
Al645608.3
Al645608.4
Al645608.6
Al645728.1
Al645922.1
Al645924.1
Al645929.3
Al645941.3
Al662791.1
Al662884.2
Al662899.2
Al669831.3
Al669831.5
Al671762.1
Al671883.3
Al691403.2
Al691442.1
Al691482.3
Al731563.3
Al731577.2
Al732292.2
Al732314.6
Al807740.1
Al807776.1
Al928654.3
Al928921.1
Alad
Alas1
Alb
Alcam
Aldh16a1
Aldh1a3
Aldh1b1
Aldh1l1-as2
Aldh2
Aldh3b1
Aldh3b2
Aldh5a1
Aldh7a1
Aldoa
Alg1
Alg10
Alg10b
Alg11
Alg13
Alg1l13p
Alg1l3p
Alg1l9p
Alg3
Alg9
Alkbh2
Alkbh3
Alms1
Alms1p1
Alpk1
Alpl
Als2cr12
Amd1
Amer3
Amn
Ampd2
Ampd3
Amz2p1
Anapc11
Anapc16
Anapc4
Angel1
Angptl4
Angptl6
Angptl8
Ankar
Ankef1
Ankh
Ankhd1
Ankhd1-eif4ebp3
Ankrd1
Ankrd11
Ankrd13a
Ankrd13d
Ankrd2
Ankrd20a4
Ankrd20a5p
Ankrd20a8p
Ankrd24
Ankrd36
Ankrd37
Ankrd40cl
Ankrd42
Ankrd46
Ankrd49
Ankrd53
Ankrd62
Ankrd63
Anks1a
Ano1
Ano3
Ano6
Anxa2
Anxa4
Anxa5
Anxa6
Anxa9
Aoc2
Aoc4p
Ap000229.1
Ap000265.1
Ap000317.2
Ap000346.3
Ap000350.1
Ap000358.1
Ap000438.1
Ap000439.3
Ap000442.1
Ap000553.5
Ap000646.1
Ap000688.1
Ap000697.1
Ap000721.1
Ap000753.2
Ap000763.4
Ap000776.1
Ap000779.1
Ap000785.2
Ap000787.1
Ap000812.5
Ap000842.2
Ap000843.1
Ap000845.1
Ap000866.1
Ap000866.2
Ap000867.2
Ap000867.4
Ap000892.1
Ap000894.2
Ap000894.4
Ap000911.1
Ap000942.1
Ap000943.3
Ap000962.2
Ap001029.2
Ap001034.1
Ap001062.2
Ap001107.1
Ap001107.4
Ap001107.5
Ap001107.9
Ap001208.2
Ap001269.4
Ap001284.1
Ap001318.3
Ap001347.1
Ap001362.2
Ap001372.2
Ap001372.3
Ap001412.1
Ap001432.1
Ap001496.4
Ap001527.2
Ap001542.1
Ap001574.1
Ap001599.1
Ap001627.1
Ap001931.1
Ap002008.2
Ap002026.1
Ap002364.1
Ap002495.2
Ap002761.4
Ap002833.2
Ap002852.1
Ap002884.1
Ap002884.2
Ap002884.3
Ap003065.1
Ap003068.4
Ap003071.1
Ap003097.1
Ap003108.2
Ap003119.3
Ap003174.2
Ap003392.13
Ap003396.1
Ap003419.1
Ap003419.3
Ap003465.1
Ap003499.2
Ap003733.4
Ap003973.2
Ap004609.3
Ap004782.1
Ap005131.1
Ap005263.1
Ap005264.7
Ap005328.2
Ap005329.3
Ap005432.1
Ap005901.2
Ap006216.1
Ap006285.2
Ap1ar
Ap1b1
Ap1m1
Ap1m2
Ap1s1
Ap2a1
Ap2b1
Ap2m1
Ap3b1
Ap3b2
Ap3m2
Ap3s1
Ap4e1
Ap4m1
Ap5s1
Ap5z1
Apbb1
Apbb3
Apc
Apc2
Apeh
Apex1
Aph1a
Api5
Aplp2
Apoa1-as
Apoc1p1
Apoe
Apol3
Apol4
Apool
Appl1
Aqp10
Aqp11
Aqp5
Arf3
Arfgap1
Arfip1
Arfip2
Arg2
Arhgap11a
Arhgap11b
Arhgap23
Arhgap25
Arhgap26
Arhgap27
Arhgap33
Arhgap39
Arhgap40
Arhgap44
Arhgap45
Arhgap5
Arhgef1
Arhgef12
Arhgef17
Arhgef18
Arhgef2
Arhgef25
Arhgef26
Arhgef26-as1
Arhgef28
Arhgef38
Arhgef39
Arhgef7
Arid1a
Arid1b
Arid2
Arid3b
Arid3c
Arid4a
Arid4b
Arid5a
Arid5b
Arih1
Arih2
Arl11
Arl14ep
Arl2
Arl2bp
Arl2-snx15
Arl5c
Arl6
Arl6ip4
Arl6ip5
Arl6ip6
Arl8b
Armc2
Armc6
Armc7
Armc9
Armh1
Armt1
Arpc1a
Arpc1b
Arpc2
Arpc5
Arpc5l
Arrb1
Arrdc1
Arrdc2
Arse
Arsf
Arsg
Arsj
Arsk
Arv1
Arvcf
Arx
Asah1
Asah2b
Asap1
Asb1
Asb16
Asb4
Ascc2
Asf1a
Asf1b
Asic1
Asl
Asphd1
Aspscr1
Ass1
Asxl1
Atad3a
Atad3b
Atad5
Atat1
Ate1-as1
Atf3
Atf4
Atf6b
Atf7ip
Atf7ip2
Atg101
Atg12
Atg16l1
Atg16l2
Atg2a
Atg4b
Atg7
Atg9a
Atg9b
Atic
Atl1
Atl2
Atm
Atmin
Atn1
Atoh8
Atox1
Atp10d
Atp11a
Atp1a1
Atp1b3
Atp23
Atp2a2
Atp2b4
Atp5f1c
Atp5if1
Atp5mpl
Atp5pdp3
Atp6ap1l
Atp6ap2
Atp6v0a1
Atp6v0b
Atp6v0cp3
Atp6v0e1
Atp6v1b2
Atp6v1g1
Atp6v1g2-ddx39b
Atp7a
Atp8b2
Atp8b4
Atp9a
Atpaf2
Atr
Atraid
Atrip
Atrn
Atxn10
Atxn1l
Atxn2-as
Atxn2l
Atxn7l2
Atxn7l3b
Aurkaip1
Auts2
Axin2
B2m
B3gnt10
B4galnt3
B4galnt4
B4galt2
B4galt7
B9d1
Baalc
Baalc-as1
Babam1
Bach1
Bad
Bag5
Bahcc1
Baiap2
Baiap3
Bak1
Bambi
Banf1
Banp
Barhl1
Barx1
Bax
Bbox1
Bbs1
Bbs4
Bbs5
Bbs7
Bbs9
Bcar1
Bcar3
Bcas4
Bcat2
Bccip
Bckdha
Bckdhb
Bckdk
Bcl2l11
Bcl2l13
Bcl2l14
Bcl2l2
Bcl2l2-pabpn1
Bcl3
Bcl6b
Bcl9l
Bcr
Bcrp1
Bcrp5
Bcrp8
Bcs1l
Bcyrn1
Bdh1
Bdh2
Bdnf-as
Bdp1
Bean1
Becn1
Bend7
Bex3
Bfar
Bhlha15
Bhlhe23
Bicd1
Bicd1p1
Bicdl1
Bicdl2
Bicra
Bicral
Bin1
Bin3
Birc2
Birc5
Blm
Bloc1s1
Bloc1s4
Bloc1s6
Blvra
Blzf1
Bmf
Bmf-as1
Bmi1
Bmp2k
Bmpr1b
Bmpr2
Bms1p1
Bnip1
Bnip2
Bok
Bola2p1
Bola3-as1
Bora
Borcs6
Borcs7
Borcs7-asmt
Borcs8
Borcs8-mef2b
Bpgm
Bphl
Bptf
Braf
Brca2
Brd2
Brd4
Brd9p1
Bri3
Brix1
Brms1
Brms1l
Brox
Brpf3
Brsk1
Brsk2
Brwd1
Brwd1-as1
Brwd1-as2
Btbd11
Btbd19
Btf3l4
Btf3p2
Btn2a2
Btrc
Bub1b
Bud23
Bud31
Bx255925.3
Bx284668.1
Bx323046.1
Bx470209.1
Bx537318.1
Bx537318.2
Bx571818.1
Bysl
Bzw1
C11orf1
C11orf21
C11orf49
C11orf52
C11orf58
C11orf74
C12orf10
C12orf29
C12orf43
C12orf45
C12orf57
C12orf60
C14orf119
C14orf93
C15orf39
C15orf48
C15orf53
C16orf45
C16orf72
C16orf74
C16orf89
C16orf92
C17orf49
C17orf53
C17orf64
C17orf99
C18orf21
C18orf25
C18orf54
C19orf44
C19orf53
C19orf66
C19orf67
C1orf105
C1orf109
C1orf112
C1orf122
C1orf131
C1orf147
C1orf167
C1orf210
C1orf216
C1orf94
C1qtnf1
C1qtnf12
C1qtnf5
C1qtnf8
C1qtnf9b
C1s
C2
C20orf204
C20orf27
C21orf62-as1
C22orf23
C22orf34
C22orf46
C2cd4a
C2orf49
C2orf50
C2orf69
C2orf70
C2orf72
C2orf73
C2orf88
C2orf92
C3orf14
C3orf38
C3orf52
C4bpb
C4orf19
C5ar1
C5orf24
C5orf30
C5orf51
C5orf56
C5orf63
C6orf120
C6orf136
C6orf48
C6orf89
C7orf26
C7orf57
C8g
C8orf33
C8orf58
C8orf89
C9orf139
C9orf152
C9orf16
C9orf163
C9orf170
C9orf24
C9orf3
C9orf43
Ca11
Ca13
Ca14
Ca3
Cab39
Cab39l
Cabin1
Cables1
Cables2
Cacfd1
Cacna1b
Cacna1d
Cacnb1
Cacnb2
Cacnb3
Cacnb4
Cacybp
Cad
Calb2
Cald1
Calm1
Calm2
Calm3
Calu
Camk2a
Camk2g
Camkk1
Camkmt
Camkv
Camlg
Camsap1
Camsap3
Camta1
Camta1-it1
Canx
Cap1
Cap2
Capn10
Capn12
Capn13
Capn5
Capza2
Capzb
Card10
Card11
Card19
Card9
Carmil2
Carnmt1-as1
Casc19
Casc3
Casd1
Caskin2
Casp10
Casp5
Casp8
Casz1
Catip
Catsperd
Catsperg
Cbfa2t2
Cbfb
Cbr3-as1
Cbr4
Cbwd5
Cbx1
Cbx1p5
Cbx2
Cbx3
Cbx6
Cby1
Cc2d1a
Ccar1
Ccar2
Ccdc102b
Ccdc103
Ccdc107
Ccdc115
Ccdc117
Ccdc120
Ccdc126
Ccdc130
Ccdc134
Ccdc137
Ccdc141
Ccdc142
Ccdc144a
Ccdc144cp
Ccdc15
Ccdc150
Ccdc157
Ccdc158
Ccdc159
Ccdc174
Ccdc183
Ccdc18-as1
Ccdc192
Ccdc194
Ccdc200
Ccdc24
Ccdc33
Ccdc38
Ccdc39
Ccdc39-as1
Ccdc47
Ccdc57
Ccdc65
Ccdc66
Ccdc77
Ccdc78
Ccdc82
Ccdc83
Ccdc86
Ccdc88b
Ccdc9
Ccdc91
Ccdc97
Ccl20
Ccnb1
Ccnd1
Ccnd2
Ccnd3
Ccndbp1
Ccne1
Ccng2
Ccp110
Ccr10
Cct2
Cct5
Cct6a
Cct7
Cct7p2
Ccz1
Ccz1b
Cd177
Cd247
Cd274
Cd300lg
Cd34
Cd37
Cd46
Cd82
Cd9
Cdadc1
Cdc123
Cdc16
Cdc25b
Cdc25c
Cdc37l1
Cdc42
Cdc42ep1
Cdc6
Cdc73
Cdca2
Cdca5
Cdca7
Cdca8
Cdcp1
Cdh1
Cdh11
Cdh23
Cdh26
Cdk10
Cdk12
Cdk13
Cdk16
Cdk5r1
Cdk5rap1
Cdk5rap2
Cdk5rap3
Cdk7
Cdk9
Cdkal1
Cdkl1
Cdkn1a
Cdkn2aipnlp3
Cdkn2c
Cdkn2d
Cdr2l
Cdrt1
Cdt1
Cdx2
Cdyl
Ceacam20
Ceacam21
Ceacam4
Ceacam5
Cebpa-dt
Cebpb
Cebpd
Cebpzos
Celsr2
Cenpa
Cenpf
Cenpo
Cenpp
Cenps
Cenps-cort
Cep112
Cep120
Cep126
Cep164
Cep164p1
Cep192
Cep350
Cep44
Cep55
Cep57
Cep68
Cep78
Cep83-dt
Cept1
Cerk
Cerna3
Cers1
Cers3
Cers6
Ces2
Ces3
Cfap36
Cfap52
Cfap54
Cfap57
Cfap61
Cfap65
Cfap69
Cfap70
Cfap73
Cfap99
Cfb
Cfl1
Cfl1p1
Cflar
Cflar-as1
Cgn
Chaf1a
Champ1
Chat
Chchd1
Chchd2p2
Chchd2p6
Chchd5
Chchd6
Chchd7
Chd1l
Chd2
Chd3
Chd4
Chd8
Chd9
Chga
Chgb
Chi3l2
Chkb-cpt1b
Chmp1b
Chmp1b-as1
Chn2
Chp1
Chpf2
Chpt1
Chrac1
Chrd
Chrm1
Chrna2
Chrna7
Chrnb2
Chrnd
Chst13
Chst6
Chst8
Chsy3
Chtop
Churc1
Churc1-fntb
Ciao1
Ciao2a
Cib2
Cipc
Cirbp
Cisd1
Cisd3
Cks1b
Clasrp
Clcn2
Clcn3
Clcn4
Clcn5
Clcnka
Cldn10
Cldn12
Cldn15
Cldn16
Cldn23
Clec16a
Clec4f
Clic4
Clk2
Clk3
Cln3
Cln5
Clnk
Clpp
Clstn3
Cltc
Clu
Cluap1
Clul1
Clvs1
Cmbl
Cmc1
Cmtm3
Cmtr1
Cnbd2
Cndp2
Cnep1r1
Cngb3
Cnih2
Cnih3
Cnot2
Cnot4p1
Cnot6
Cnot8
Cnot9
Cnp
Cnpy4
Cntd2
Cntnap2
Cntnap3p2
Cntnap5
Cntrl
Coa1
Coa5
Coasy
Cobll1
Coch
Cog1
Cog2
Cog3
Cog5
Cog7
Col11a2
Col14a1
Col16a1
Col19a1
Col20a1
Col27a1
Col3a1
Col4a2
Col4a2-as2
Col4a3
Col9a2
Commd1
Commd10
Commd4
Commd5
Comt
Copg1
Cops4
Cops6
Cops7a
Cops7b
Cops8
Coq10a
Coq4
Coq6
Coq7
Coq8a
Coq8b
Coq9
Coro1a
Coro6
Coro7
Cox10
Cox4i1
Cox6cp2
Cox7c
Cpb2
Cpb2-as1
Cpd
Cpe
Cpeb4
Cplx2
Cpne4
Cpped1
Cpq
Cpsf4
Cpsf6
Cpt1b
Cracr2b
Cradd
Cramp1
Crat
Creb1
Creb3
Creb5
Crebl2
Crebrf
Creld2
Crim1
Crip1
Cript
Crkl
Crlf1
Crls1
Crot
Crtc1
Crtc2
Cry2
Crybb2p1
Crybg2
Crym
Crym-as1
Cryzl1
Csde1
Csf1
Csf3
Csf3r
Csgalnact1
Csk
Cskmt
Csnk1a1p1
Csnk1g1
Csnk1g2
Csnk1g3
Csnk2a1
Csnk2b
Cspp1
Csrnp1
Csrnp3
Cstf1
Ctage13p
Ctc1
Ctcfl
Ctdnep1
Ctdp1
Ctdsp1
Ctdspl
Ctdspl2
Ctf2p
Ctif
Ctnna2
Ctnnb1
Ctnnbl1
Ctnnd1
Ctps1
Ctr9
Ctrl
Ctsa
Cttnbp2nl
Ctu2
Ctxn2
Cuedc1
Cuedc2
Cul4a
Cul5
Cul9
Cux1
Cux2
Cwc25
Cwc27
Cxadr
Cxcl16
Cxcl8
Cxorf58
Cxxc5
Cxxc5-as1
Cyb561
Cyb561d1
Cyb561d2
Cyb5b
Cyb5d2
Cyb5r2
Cyb5r4
Cyfip2
Cyld
Cyp1b1-as1
Cyp20a1
Cyp2ab1p
Cyp2e1
Cyp2j2
Cyp3a43
Cyp46a1
Cyp4f12
Cyp4f32p
Cyp4v2
Cyp51a1-as1
Cystm1
Cyth1
Cytip
Daam1
Daam2
Dab1
Dab2
Dab2ip
Dact3-as1
Dap3
Dapl1
Dars2
Daxx
Dazap1
Dbf4
Dbf4b
Dbi
Dbil5p
Dbn1
Dbnl
Dcaf10
Dcaf11
Dcaf17
Dcaf7
Dcakd
Dcbld1
Dcbld2
Dck
Dclk1
Dclre1b
Dcp2
Dcst2
Dctn2
Dctn5
Dctn6
Dcun1d4
Dcxr-dt
Ddb1
Ddhd1
Ddi2
Ddias
Ddit4
Ddit4-as1
Ddo
Ddx1
Ddx10
Ddx11
Ddx11l10
Ddx11l2
Ddx11l5
Ddx12p
Ddx18
Ddx19b
Ddx21
Ddx25
Ddx27
Ddx39b-as1
Ddx3x
Ddx46
Ddx52
Ddx55
Dec1
Decr2
Degs2
Dele1
Dennd1a
Dennd2a
Dennd2c
Dennd5a
Dennd5b-as1
Denr
Depdc5
Dera
Desi2
Dffb
Dgat2
Dgat2l7p
Dgcr8
Dgka
Dguok
Dhcr24
Dhdds
Dhodh
Dhps
Dhrs13
Dhrs4l2
Dhrs7
Dhtkd1
Dhx30
Dhx38
Dhx40
Dhx58
Dhx8
Diaph1
Diaph2
Diaph2-as1
Dio1
Dio3os
Dip2a
Dip2b
Dipk1a
Dis3l
Dis3l2
Dis3l2p1
Disc1
Disp2
Dixdc1
Dkk3
Dlat
Dlg2
Dlg3
Dlg3-as1
Dlg4
Dll4
Dlst
Dlx1
Dlx2-dt
Dlx3
Dlx6
Dm1-as
Dmac2l
Dmap1
Dmgdh
Dmkn
Dmpk
Dmtf1
Dmtn
Dnaaf3
Dnaaf5
Dnah11
Dnah14
Dnah17
Dnah3
Dnah9
Dnaja1
Dnajb11
Dnajb12
Dnajb13
Dnajb2
Dnajb4
Dnajb6
Dnajb9
Dnajc16
Dnajc18
Dnajc22
Dnajc24
Dnajc25
Dnajc25-gng10
Dnajc27-as1
Dnajc5
Dnajc5b
Dnase1
Dnase1l1
Dnd1p1
Dnm1
Dnm1l
Dnm1p38
Dnmt3b
Dnttip1
Doc2a
Dock9
Dok3
Dok4
Donson
Dop1a
Dop1b
Dot1l
Dpagt1
Dpcd
Dpep1
Dph1
Dph2
Dpp3
Dpy19l1
Dpy19l2p3
Dpy19l3
Dpy19l4
Dpy30
Dpysl4
Dpysl5
Dr1
Draic
Drap1
Drc7
Drg1
Drg2
Dse
Dsp
Dst
Dtl
Dtnb
Dtwd1
Dtx3l
Dtx4
Duoxa1
Dus2
Dus4l
Dusp19
Dusp26
Dusp28
Dusp3
Dusp8p5
Dvl3
Dync1h1
Dync1i2
Dync2h1
Dync2li1
Dynll1
Dynlrb2
Dyrk1a
Dyrk3
Dyrk4
Dzip1l
E2f3
E2f4
E2f6
E4f1
Eaf1
Ebag9
Ebf4
Ebln3p
Ecd
Ect2
Eda
Edc3
Edc4
Edrf1
Eef1a1p25
Eef1a1p7
Eef1akmt4
Eef1akmt4-ece2
Eef1b2
Eef1e1p1
Eef2k
Eefsec
Eepd1
Efcab12
Efcab13
Efcab14
Efcab2
Efcab7
Efhc1
Efhd1
Efna1
Efna3
Efna4
Efr3a
Egf
Egfem1p
Egfr-as1
Egln1p1
Egln2
Ehd1
Ehf
Ehmt1
Ehmt2
Ehmt2-as1
Ei24
Eid1
Eif1
Eif1ay
Eif1b
Eif2ak4
Eif2b1
Eif2b2
Eif2b5
Eif2s1
Eif2s2p5
Eif3b
Eif3f
Eif3i
Eif3k
Eif3l
Eif3m
Eif4a1
Eif4a2
Eif4b
Eif4e2
Eif4g1
Eif4g3
Eif5b
Elac1
Elavl3
Elf3
Elf3-as1
Elfn1
Elk3
Elmo2
Elmod2
Elmod3
Elmsan1
Eln
Eloa
Elovl2-as1
Elovl6
Emc10
Emc2
Emc3-as1
Emc4
Emd
Eme1
Eme2
Emg1
Emid1
Emilin2
Eml1
Eml2
Eml2-as1
Eml3
Eml4
Eml6
Emp3
Emsy
Emx1
Endov
Eng
Engase
Enoph1
Enpp3
Entpd1-as1
Entpd2
Entpd6
Entr1
Eomes
Ep400
Ep400p1
Epb41l4a
Epb41l4a-as1
Epb41l5
Epc2
Epcam
Epcam-dt
Epdr1
Epha1
Ephb4
Ephx2
Epn1
Epn3
Eps8l1
Eps8l2
Epsti1
Eral1
Erbb2
Erbb3
Erbin
Ercc4
Ercc5
Ercc6l2
Ercc8
Erf
Erg28
Ergic1
Ergic3
Eri1
Eri3
Ericd
Erich5
Erlec1
Erlin2
Ermard
Ern1
Erp29
Ervk3-1
Ervk9-11
Esco2
Espn
Esr1
Esyt1
Esyt3
Etaa1
Etf1
Etfa
Etfbkmt
Etfdh
Etfrf1
Etnk1
Etv4
Etv6
Evc
Evl
Evpl
Evx2
Ewsr1
Exd2
Exo5
Exoc1
Exoc3
Exoc3l1
Exoc3l4
Exog
Exosc2
Exosc4
Exosc8
Exosc9
Extl1
Extl3
Eya2
Ezr
F10
F2
F7
F9
Faah
Faap24
Fabp5p3
Fadd
Fads2
Faf2
Fahd1
Fahd2a
Faim2
Fam107b
Fam110a
Fam110b
Fam111a-dt
Fam117b
Fam118a
Fam120aos
Fam120b
Fam131a
Fam131c
Fam13c
Fam149b1
Fam155b
Fam157a
Fam157c
Fam162a
Fam171a2
Fam172a
Fam173a
Fam174a
Fam174b
Fam177a1
Fam185a
Fam187a
Fam189b
Fam19a3
Fam19a5
Fam200b
Fam201a
Fam206a
Fam207a
Fam214b
Fam222a
Fam228b
Fam229b
Fam237a
Fam238c
Fam27c
Fam32a
Fam3b
Fam43a
Fam45a
Fam47e
Fam47e-stbd1
Fam50a
Fam53c
Fam57b
Fam66c
Fam76a
Fam81a
Fam83c-as1
Fam83d
Fam86b1
Fam86b3p
Fam86dp
Fam86gp
Fam86kp
Fam89b
Fam91a1
Fam98b
Fam98c
Fan1
Fancd2
Fance
Fanci
Fancm
Fank1
Far2p3
Farp2
Fastkd1
Fbll1
Fbln1
Fbn3
Fbrs
Fbrsl1
Fbxl15
Fbxl19
Fbxl3
Fbxl8
Fbxo10
Fbxo2
Fbxo22
Fbxo24
Fbxo25
Fbxo28
Fbxo31
Fbxo34
Fbxo38
Fbxo4
Fbxo44
Fbxo45
Fbxo6
Fbxw8
Fcf1
Fcgr3a
Fcgrt
Fcho2
Fcmr
Fdps
Fdpsp6
Fdxr
Fem1a
Fem1b
Fen1
Fer
Fer1l4
Fermt3
Fetub
Fev
Fez1
Fezf1-as1
Ffar2
Fgd4
Fgf9
Fhad1
Fibp
Fip1l1
Fitm1
Fkbp2
Fkbp3
Fkbp4
Fkbp9
Fkrp
Fktn
Flad1
Flnb
Flot1
Flt3lg
Flt4
Flvcr2
Flywch1
Fmc1
Fmc1-luc7l2
Fmnl1
Fmr1
Fn1
Fnbp1
Fnbp1p1
Fnbp4
Fndc3a
Fndc3b
Fnip2
Fnta
Fo393419.1
Fo704657.1
Folr3
Fos
Fosl2
Foxa3
Foxc2-as1
Foxcut
Foxk2
Foxn2
Foxo3
Foxo6
Foxp4
Foxred1
Fp565260.6
Fpgt
Fpgt-tnni3k
Frat1
Frg1
Frg1bp
Frg1hp
Frmd4b
Frmd8
Frrs1
Frs2
Frs3
Fry
Fryl
Fsd1
Fsd1l
Fsip2
Fst
Fto
Fubp3
Furin
Fus
Fut2
Fut8
Fxyd2
Fxyd6-fxyd2
Fyttd1
Fzd9
G2e3
G3bp1
G6pc
G6pd
Gaa
Gab1
Gabbr1
Gabpa
Gabpb1-as1
Gabpb2
Gabrb3
Gad1
Gadd45a
Gadd45b
Gadd45g
Gal3st4
Galk1
Galk2
Galnt1
Galnt10
Galnt12
Galnt14
Galnt16
Galnt3
Gan
Ganc
Gapdh
Gapdhp25
Gapdhp47
Gapvd1
Garnl3
Gars
Gars-dt
Gas2
Gas2l2
Gas2l3
Gas8
Gasal1
Gata4
Gata6
Gatad1
Gatad2a
Gatc
Gbp3
Gca
Gcc1
Gchfr
Gckr
Gcnt1
Gcnt1p5
Gcnt2
Gdap1
Gdf15
Gdi1
Gdpd1
Gdpd2
Gdpd5
Gemin2
Gemin6
Gemin7
Gemin7-as1
Get4
Gfap
Gfer
Gfi1b
Gfm1
Gfod1-as1
Gfpt2
Gfra1
Gga1
Ggcx
Ggt1
Ggt6
Ggtlc4p
Ghr
Ghrhr
Gid4
Gid8
Ginm1
Gins1
Gins3
Git1
Git2
Gjd3
Glb1
Glb1l3
Glce
Gldc
Gle1
Gli1
Gli3
Gli4
Glipr1l1
Glra1
Glra2
Glrx
Glrx3
Glrx5
Gls
Gls2
Glud1p3
Glyatl1
Glyctk
Glyctk-as1
Glyr1
Gmcl1
Gmeb1
Gmfb
Gmfg
Gna11
Gnai2
Gnal
Gnao1
Gnas
Gnat2
Gnaz
Gnb2
Gnb5
Gng12-as1
Gnl3
Gnpat
Gnptg
Gnrhr
Gnrhr2
Golga2
Golga2p5
Golga4
Golm1
Gorasp2
Gosr1
Gosr2
Got1
Got2
Gpaa1
Gpalpp1
Gpank1
Gpatch2l
Gpatch3
Gpbp1l1
Gpcpd1
Gpd1l
Gpd2
Gper1
Gphn
Gpn1
Gpnmb
Gpr107
Gpr108
Gpr137
Gpr141
Gpr157
Gpr158
Gpr161
Gpr171
Gpr27
Gpr35
Gpr4
Gpr6
Gpr84
Gpr89a
Gpr89b
Gprc5c
Gpsm2
Gpt
Gpt2
Gpx2
Gramd1b
Gramd1c
Gramd2b
Gramd4
Grb10
Greb1
Grhl1
Grhl2
Grhpr
Gria2
Grik4
Grik5
Grin1
Grin2b
Gripap1
Grk1
Grk4
Grk5
Grk6
Grm1
Grm2
Grm7
Grn
Grpel2
Gsdma
Gsdmb
Gsdmd
Gse1
Gsk3b
Gsn-as1
Gstcd
Gstk1
Gstm4
Gsto1
Gstp1
Gstt4
Gstz1
Gsx1
Gtf2e2
Gtf2h1
Gtf2h2c
Gtf2h3
Gtf2i
Gtf2ip13
Gtf2ip4
Gtf2ip7
Gtf3a
Gtf3c1
Gtf3c5
Gtf3c6
Gtpbp10
Gtpbp3
Gtpbp4
Gtpbp8
Gtse1
Gtsf1l
Guca1c
Gucy2gp
Guf1
Gusbp1
Gusbp5
Gvqw3
Gxylt2
Gys1
Gzf1
H1f0
H1fx-as1
H2afj
H2afvp1
H2afz
H3f3ap6
H3f3bp2
H6pd
Hacd2
Hacd3
Hadhb
Haghl
Hars2
Has3
Haspin
Hat1
Haus2
Haus5
Hax1
Hbm
Hbp1
Hbzp1
Hcfc1
Hcg11
Hcg14
Hcg15
Hcg20
Hcg27
Hcg9
Hcn3
Hdac10
Hdac11-as1
Hdac2-as2
Hdac3
Hdac4-as1
Hdac7
Hddc3
Hdgf
Hdgfl3
Heatr5b
Hectd1
Hecw1
Hecw2
Helz
Hemk1
Henmt1
Herc1
Herc2p2
Herc5
Herpud1
Hes1
Hes2
Hes6
Hes7
Hexa-as1
Hexd
Hexim1
Hexim2
Hey1
Hgfac
Hhatl-as1
Hhipl1
Hhla3
Hic1
Hid1
Hif1a
Hif1a-as2
Hif1an
Higd1ap5
Hikeshi
Hinfp
Hint2
Hist1h1c
Hist1h1e
Hist1h2ab
Hist1h2ac
Hist1h2ag
Hist1h2ah
Hist1h2aps4
Hist1h2bc
Hist1h2bd
Hist1h2bi
Hist1h2bk
Hist1h2bn
Hist1h2bo
Hist1h3g
Hist1h3h
Hist1h3j
Hist1h4c
Hist1h4e
Hist3h2bb
Hjurp
Hk1
Hkr1
Hla-a
Hla-dma
Hla-dmb
Hla-z
Hlf
Hm13
Hm13-it1
Hmbs
Hmces
Hmga1
Hmga2
Hmga2-as1
Hmgb1p3
Hmgb1p35
Hmgb3p22
Hmgcl
Hmgcll1
Hmgn4
Hmgxb3
Hmgxb4
Hmmr
Hmox1
Hmox2
Hnf1a
Hnf4a
Hnf4a-as1
Hnf4g
Hnrnpa1
Hnrnpa1p55
Hnrnpa1p68
Hnrnph3
Hnrnpll
Hnrnpul1
Homer2
Hottip
Hoxa6
Hoxa7
Hoxa9
Hoxb13
Hoxc10
Hoxc6
Hoxc9
Hoxc-as2
Hoxd12
Hpcal1
Hpn
Hpr
Hprt1
Hps1
Hps3
Hps6
Hpx
Hrc
Hrh1
Hs3st2
Hs3st3b1
Hsbp1
Hsbp1l1
Hscb
Hsd11b1l
Hsd17b7
Hsd17b7p2
Hsdl2
Hsf2
Hsf4
Hsp90ab1
Hsp90b1
Hspa12a
Hspa1a
Hspa2
Hspa9
Hspb9
Hspbap1
Hspd1p7
Hspe1
Hspe1-mob4
Htd2
Htr4
Htr5a
Htr5a-as1
Htr7p1
Htra2
Hus1
Hyal3
Hypk
Iah1
Icam1
Icam3
Ice1
Id2
Id2-as1
Idh3a
Idnk
Ier3
Ier3-as1
Ier5
Ifi27l1
Ifi35
Ifitm2
Ifrd1
Ift172
Ift52
Ift88
Igdcc4
Igf1
Igf1r
Igf2bp1
Igf2r
Igfbp6
Ighmbp2
Ighv3-30
Ighv4-31
Ighv4-4
Ighv4-59
Ighv4-80
Ighv7-81
Ighvii-1-1
Iglv6-57
Igsf1
Igsf23
Ik
Ikbkb
Ikbkg
Ikzf4
Il10ra
Il10rb
Il12a
Il12rb1
Il17d
Il17rc
Il18r1
Il1b
Il1r2
Il1rn
Il23a
Il32
Il34
Il6r
Il6st
Il9r
Ilf3
Ilk
Immp1lp1
Imp3
Imp4
Impa2
Impact
Inafm2
Inca1
Inf2
Ing5
Inhbe
Inhcap
Ino80b
Ino80b-wbp1
Ino80e
Inpp4a
Inpp4b
Inpp5f
Insig2
Ints1
Ints10
Ints12
Ints3
Ints5
Ints6-as1
Ints7
Invs
Ipo11
Ipo13
Ipo5
Ipo9
Ippkp1
Iqank1
Iqce
Iqcg
Iqch
Iqcj-schip1
Iqck
Iqgap2
Iqsec3p1
Irf5
Irf6
Irf9
Irgm
Irs3p
Isca2
Isg15
Isg20
Isg20l2
Islr2
Ist1
Isx
Itch
Itfg1-as1
Itfg2
Itfg2-as1
Itga3
Itga4
Itga9
Itga9-as1
Itgae
Itgal
Itgb1
Itgb1-dt
Itgb3
Itgb4
Itgb5
Itgb7
Itih1
Itpa
Itpr1
Itprid1
Itpripl2
Ivd
Iws1
Izumo1
Izumo4
Jagn1
Jak3
Jaml
Jmjd6
Jph4
Jpx
Jrkl
Jsrp1
Jund
Kalrn
Kank1
Kansl3
Kat14
Kat5
Kat6a
Kat6b
Kat8
Kazald1
Kcmf1
Kcnab2
Kcnc1
Kcnd3
Kcne2
Kcne3
Kcnh6
Kcnh8
Kcnip2-as1
Kcnip3
Kcnj11
Kcnj16
Kcnk15-as1
Kcnk17
Kcnma1
Kcnq2
Kcnq4
Kcns2
Kcnt1
Kctd15
Kctd2
Kctd20
Kctd5
Kdm1a
Kdm2a
Kdm2b
Kdm3a
Kdm4b
Kdm4c
Kdm4d
Kdm5a
Kdm6b
Kdm7a-dt
Kdm8
Khdc4
Khdrbs1
Khdrbs3
Khk
Khnyn
Kiaa0040
Kiaa0232
Kiaa0355
Kiaa0513
Kiaa0586
Kiaa0895l
Kiaa1109
Kiaa1217
Kiaa1257
Kiaa1324
Kiaa1586
Kiaa1614
Kiaa1841
Kiaa1958
Kif13a
Kif15
Kif1bp
Kif20b
Kif22
Kif23
Kif28p
Kif2a
Kif2c
Kif3c
Kif4a
Kif9-as1
Kifc1
Kifc2
Kifc3
Kiz
Klc1
Klc2
Klc3
Klf11
Klf16
Klf2
Klf3
Klf4
Klhdc10
Klhdc2
Klhdc7a
Klhdc8a
Klhl12
Klhl17
Klhl18
Klhl20
Klhl22
Klhl23
Klhl26
Klhl28
Klhl3
Klhl32
Klhl42
Klhl5
Klkb1
Klrg1
Kmt2a
Kmt2b
Kmt2d
Kmt2e
Kmt2e-as1
Kmt5a
Knl1
Kntc1
Kpna5
Kpnb1
Krba1
Krt12
Krt18
Krt39
Krt7
Krt8
Krt86
Krtap10-13p
Krtap5-10
Krtap5-5
Krtap9-6
Krtcap3
Krtdap
Ksr1
Kyat3
Kynu
L2hgdh
L3mbtl1
L3mbtl4
Lacc1
Lactb
Lactb2-as1
Lad1
Lag3
Lair1
Lama1
Lamb2
Lamc3
Lamtor4
Lamtor5-as1
Lancl2
Lap3
Large1
Larp1
Larp1b
Larp4
Larp7
Lasp1
Lbhd1
Lbhd2
Lbx1-as1
Lck
Lcmt1
Ldah
Ldha
Ldhap4
Ldhd
Ldlr
Ldlrad4
Leap2
Lect2
Lemd3
Leng8
Lepr
Leprot
Lfng
Lgals1
Lgals3
Lgals8
Lgalsl
Lgi4
Lgmn
Lhfpl4
Lhpp
Lhx9
Lias
Lig3
Lim2
Limch1
Limd1
Limk2
Lims1
Lin52
Lin54
Lin7b
Linc00111
Linc00205
Linc00240
Linc00265
Linc00271
Linc00290
Linc00316
Linc00336
Linc00339
Linc00449
Linc00467
Linc00475
Linc00479
Linc00511
Linc00528
Linc00533
Linc00574
Linc00582
Linc00592
Linc00606
Linc00608
Linc00616
Linc00620
Linc00638
Linc00653
Linc00667
Linc00674
Linc00840
Linc00853
Linc00857
Linc00869
Linc00880
Linc00884
Linc00885
Linc00888
Linc00910
Linc00921
Linc00933
Linc00941
Linc00957
Linc01022
Linc01067
Linc01089
Linc01091
Linc01096
Linc01124
Linc01127
Linc01128
Linc01137
Linc01138
Linc01143
Linc01144
Linc01146
Linc01149
Linc01169
Linc01213
Linc01220
Linc01224
Linc01270
Linc01273
Linc01285
Linc01291
Linc01293
Linc01297
Linc01332
Linc01337
Linc01341
Linc01351
Linc01357
Linc01376
Linc01389
Linc01391
Linc01424
Linc01426
Linc01460
Linc01476
Linc01482
Linc01491
Linc01509
Linc01529
Linc01549
Linc01556
Linc01571
Linc01595
Linc01620
Linc01627
Linc01654
Linc01664
Linc01714
Linc01715
Linc01719
Linc01730
Linc01749
Linc01767
Linc01775
Linc01783
Linc01814
Linc01843
Linc01876
Linc01881
Linc01900
Linc01909
Linc01937
Linc01948
Linc01952
Linc01970
Linc01976
Linc01977
Linc01990
Linc02001
Linc02015
Linc02028
Linc02029
Linc02055
Linc02093
Linc02128
Linc02160
Linc02182
Linc02210
Linc02210-crhr1
Linc02253
Linc02289
Linc02303
Linc02356
Linc02366
Linc02408
Linc02410
Linc02418
Linc02423
Linc02454
Linc02460
Linc02482
Linc02495
Linc02528
Linc02532
Linc02537
Linc02550
Linc02563
Linc02571
Linc02585
Linc02593
Linc02614
Linc02615
Linc02640
Linc02646
Lipe
Lipt1
Livar
Lix1l-as1
Lkaaear1
Llgl2
Llph-dt
Lman1l
Lmbr1
Lmcd1
Lmcd1-as1
Lmna
Lmnb2
Lmo2
Lmo7
Lmod1
Lncnef
Lnpep
Lonp1
Lonp2
Lpar5
Lpgat1-as1
Lpin2
Lpp
Lrch3
Lrig1
Lrp12
Lrp3
Lrp4
Lrp4-as1
Lrrc23
Lrrc27
Lrrc28
Lrrc36
Lrrc37a7p
Lrrc37b
Lrrc45
Lrrc46
Lrrc49
Lrrc59
Lrrc61
Lrrc63
Lrrc71
Lrrc8a
Lrrc8c
Lrrc8d
Lrrfip2
Lrrk1
Lrrn1
Lrsam1
Lrtm2
Lrtomt
Lrwd1
Lsm14a
Lsm8
Lsp1
Lsr
Ltbp1
Ltbp4
Ltbr
Lto1
Luc7l2
Lucat1
Luzp2
Lxn
Ly6g5c
Ly6g6c
Lypla2
Lyplal1
Lyrm2
Lyrm7
Lyrm9
Lyz
Lzic
Lztr1
Mab21l3
Macf1
Macrod1
Macrod2
Mad2l1bp
Madcam1
Maea
Maf1
Mafg-dt
Mafk
Mageh1
Magi2
Magi2-as3
Magi3
Maip1
Mal2-as1
Malat1
Man1a2
Man2a2
Manbal
Maneal
Maoa
Map1lc3b
Map2
Map2k1
Map2k3
Map2k4
Map2k5
Map2k6
Map2k7
Map3k13
Map3k19
Map3k2
Map3k3
Map3k8
Map4k2
Map4k3-dt
Mapk12
Mapk13
Mapk14
Mapk1ip1l
Mapk6
Mapk6-dt
Mapk8
Mapk8ip1
Mapk8ip3
Mapkapk3
Mapkapk5
Mapkbp1
Mapt
Mapt-it1
March10
March2
March6
March7
Marf1
Mark2
Mark3
Mark4
Mars
Mars2
Marveld1
Marveld2
Masp2
Mast1
Mast3
Mastl
Mat2b
Matk
Matn1-as1
Matn2
Matr3
Mavs
Maz
Mbd1
Mbd3l1
Mbd5
Mbd6
Mboat7
Mbtps1
Mbtps2
Mc1r
Mc3r
Mcf2l
Mcf2l2
Mcm2
Mcm3
Mcm4
Mcm5
Mcm8
Mcmdc2
Mcoln1
Mcoln2
Mcph1
Mcph1-as1
Mcrip1
Mcrip2
Mcts2p
Mcu
Mdfi
Mdh2
Mdm2
Mdm4
Mdp1
Mds2
Me2
Me3
Meak7
Mecom
Mecp2
Mecr
Med1
Med12l
Med13l
Med15
Med15p9
Med17
Med18
Mef2a
Meiob
Meis1
Meis3
Meltf-as1
Mertk
Mest
Mestit1
Met
Metap1
Metap1d
Metap2
Mettl14
Mettl15
Mettl16
Mettl17
Mettl21a
Mettl25
Mettl2a
Mettl2b
Mettl7b
Mettl9
Mfap3
Mff
Mfge8
Mfn2
Mfsd1
Mfsd11
Mfsd2a
Mfsd3
Mfsd4a
Mfsd4b
Mga
Mgat1
Mgat5
Mgat5b
Mgrn1
Mhencr
Mia2
Mia3
Miatnb
Mib1
Mical2
Micall2
Micb
Mid1ip1
Midn
Mief1
Mief2
Miga1
Mimt1
Mincr
Mindy2
Mindy4
Minpp1
Mipepp3
Mipol1
Mir100hg
Mir1181
Mir1185-1
Mir1224
Mir1257
Mir1292
Mir141
Mir151b
Mir1538
Mir17hg
Mir1915
Mir193bhg
Mir200c
Mir200chg
Mir2277
Mir26a1
Mir26b
Mir2861
Mir29a
Mir29b1
Mir300
Mir3131
Mir3142hg
Mir3143
Mir3153
Mir3165
Mir3178
Mir3180-4
Mir3181
Mir3184
Mir3190
Mir3191
Mir3195
Mir320a
Mir342
Mir3615
Mir3616
Mir3652
Mir3655
Mir3678
Mir3684
Mir378g
Mir3917
Mir3928
Mir3960
Mir3976hg
Mir422a
Mir423
Mir4256
Mir4299
Mir4317
Mir4323
Mir4421
Mir4422hg
Mir4429
Mir4434
Mir4435-2hg
Mir4437
Mir4442
Mir4448
Mir4453
Mir4453hg
Mir4455
Mir4479
Mir449c
Mir4515
Mir4519
Mir4521
Mir4522
Mir4523
Mir4638
Mir4651
Mir4655
Mir4687
Mir4708
Mir4727
Mir4734
Mir4756
Mir4757
Mir4761
Mir4767
Mir4774
Mir4787
Mir4799
Mir497hg
Mir4999
Mir5001
Mir5088
Mir5090
Mir5091
Mir5188
Mir548aw
Mir548n
Mir5581
Mir5696
Mir5702
Mir5703
Mir5705
Mir5707
Mir5708
Mir573
Mir5787
Mir589
Mir6070
Mir6076
Mir6084
Mir6090
Mir611
Mir6125
Mir615
Mir629
Mir632
Mir639
Mir6500
Mir6516
Mir6732
Mir6743
Mir6795
Mir6818
Mir6847
Mir6851
Mir6853
Mir6854
Mir6872
Mir7107
Mir7111
Mir7-3
Mir7-3hg
Mir759
Mir762hg
Mir770
Mir7703
Mir7845
Mir7973-1
Mir7973-2
Mir8059
Mir8072
Mir8078
Mir9-3hg
Mirlet7a1hg
Mis12
Mitd1
Mki67
Mkln1
Mkrn2
Mlec
Mlh1
Mlip
Mllt6
Mlph
Mlst8
Mlx
Mmaa
Mmp17
Mmp24os
Mmp26
Mnat1
Mob4
Mocs3
Mogat1
Mogat2
Mok
Mon1b
Mon2
Morc3
Morf4l2p1
Morn2
Morn5
Mospd2
Mov10
Mpdu1
Mpg
Mphosph10
Mphosph9
Mpig6b
Mpped1
Mprip
Mpst
Mpzl1
Mras
Mrfap1
Mrgprg
Mrgprg-as1
Mrm1
Mrm3
Mrpl1
Mrpl10
Mrpl15p1
Mrpl19
Mrpl2
Mrpl20
Mrpl22
Mrpl30
Mrpl32
Mrpl33
Mrpl34
Mrpl35
Mrpl35p4
Mrpl37
Mrpl4
Mrpl40
Mrpl45
Mrpl48
Mrpl52
Mrpl54
Mrpl58
Mrps11
Mrps17
Mrps18c
Mrps2
Mrps21
Mrps23
Mrps31p4
Mrps31p5
Mrps35
Mrps6
Mrrf
Mrs2
Mrtfb
Mrto4
Mrvi1-as1
Ms4a14
Ms4a7
Msantd3
Msh2
Msh3
Msh5
Msh5-sapcd1
Msh6
Msi2
Msl1
Msrb1
Msrb3
Mst1p2
Msto1
Msto2p
Mt1a
Mt1x
Mt2p1
Mta1
Mta2
Mtap
Mtbp
Mtco1p30
Mtco1p31
Mtco2p30
Mtco3p12
Mtdh
Mtf2
Mtfp1
Mtg1
Mtg2
Mthfd1
Mthfd1l
Mthfd2
Mthfd2l
Mthfr
Mtif2
Mtm1
Mtmr11
Mtmr12
Mtmr14
Mtmr2
Mtmr3
Mtmr7
Mtmr9
Mtnd3p25
Mtnd4lp30
Mto1
Mtrex
Mtrnr2l1
Mtrr
Mttp
Mtx1
Mtx2
Muc3a
Mus81
Mvb12a
Mvd
Mxd1
Myadm
Mybl2
Mybpc1
Myc
Mycn
Mycnos
Myeov
Myh9
Myl12a
Myl12b
Myl5
Mylip
Mylpf
Mynn
Myo15a
Myo15b
Myo18b
Myo19
Myo1b
Myo1c
Myo1e
Myo1g
Myo6
Myo7a
Myo9b
Myom1
Myt1
Mzb1
Mzt2b
NA
Naa15
Naa20
Naaladl2
Nab1
Nabp1
Nabp2
Naca
Nadsyn1
Naf1
Nagk
Naglu
Nagpa-as1
Napa-as1
Napg
Napsb
Nat10
Nat16
Nat9
Nav1
Nav2-as3
Nav3
Naxd
Naxe
Nbeal1
Nbeal2
Nbpf14
Nbpf3
Nbr1
Nbr2
Ncan
Ncapd2
Ncapd2p1
Ncapg
Ncaph
Ncaph2
Ncf4-as1
Nck1
Ncoa3
Ncoa7
Ncor1
Ncor2
Nde1
Ndfip2
Ndor1
Ndrg2
Ndufa11
Ndufa13
Ndufa3
Ndufa4l2
Ndufa7
Ndufa9
Ndufaf4p1
Ndufaf5
Ndufaf6
Ndufaf7
Ndufaf8
Ndufb10
Ndufb2
Ndufb3
Ndufb4
Ndufb4p4
Ndufb5
Ndufb6
Ndufb9
Ndufc1
Ndufs2
Ndufs3
Ndufs4
Ndufs5
Ndufs7
Ndufv1
Ndufv2
Ndufv3
Neat1
Necap2
Nectin2
Nectin4
Nedd4l
Nedd8
Nedd8-mdp1
Nedd9
Nefh
Neil2
Nek7
Nelfb
Nell2
Nemp1
Net1
Neu3
Neurl4
Nfat5
Nfatc3
Nfatc4
Nfia
Nfic
Nfix
Nfkb1
Nfkb2
Nfkbil1
Nfkbiz
Nfrkb
Nfx1
Nfyc
Ngdn
Ngfr
Ngrn
Nhej1
Nhlrc3
Nhsl1
Nif3l1
Nin
Ninj1
Nip7
Nip7p1
Nipa1
Nipbl
Nipbl-dt
Nipsnap1
Nipsnap2
Nisch
Nit2
Nkain1
Nkain2
Nkapd1
Nkd1
Nkd2
Nlrc5
Nlrp1
Nlrp11
Nlrp12
Nlrp14
Nlrx1
Nmb
Nme1
Nme1-nme2
Nme4
Nmnat1
Nmnat2
Nmral1
Nmt2
Nnmt
Nnt
Noc4l
Noct
Nodal
Nog
Nol11
Nol12
Nol4l
Nol7
Nomo1
Nomo3
Nop14
Nop14-as1
Nop2
Nop53
Nop56
Nop9
Nos3
Notch3
Notch4
Nox5
Noxa1
Npas4
Npepl1
Npepps
Nphp1
Npm1
Npr2
Nprl3
Nr1d2
Nr1h2
Nr1h3
Nr2e1
Nr2f2
Nr3c1
Nr4a1
Nr6a1
Nrbf2
Nrbp1
Nrf1
Nrl
Nrp1
Nrp2
Nrsn1
Nrsn2
Nsa2
Nsd1
Nsd2
Nsd3
Nsg2
Nsmce1
Nsmce2
Nsrp1
Nsun3
Nsun4
Nsun6
Nt5cp1
Nt5dc1
Nt5e
Nt5m
Ntmt1
Ntn4
Ntrk1
Nub1
Nubp1
Nubpl
Nucb1
Nudc
Nudt1
Nudt13
Nudt17
Nudt22
Nudt4
Nudt7
Nuf2
Nup107
Nup188
Nup205
Nup210l
Nup214
Nup35
Nup85
Nup93
Nupl2
Nutf2
Nutf2p2
Nutm1
Nutm2a-as1
Nvl
Nxnl1
Nxph1
Nxph3
Oaf
Oaz1
Oaz3
Oca2
Odam
Odc1-dt
Ogfod1
Ogfod2
Ogfod3
Ogfrp1
Ogt
Olfm1
Olfml3
Oosp1p2
Opa1
Opn5
Oprk1
Oprl1
Oprm1
Or2a14
Or51e2
Or51f4p
Or6e1p
Or6u2p
Or9p1p
Orai1
Orai3
Orc3
Orc4
Ormdl3
Os9
Osbp2
Osbpl2
Osbpl5
Osbpl6
Oscp1
Oser1-dt
Osgin1
Osmr
Osr1
Otop1
Otop2
Otor
Otp
Otub1
Otub2
Otud6b
Otulin
Otx1
Ovgp1
Ovol1
Ovol1-as1
Oxa1l
Oxsm
P2rx4
P2rx6
P3h2
P3h4
P4ha2
P4hb
P4htm
Pa2g4
Paaf1
Pabpc4
Pacrg-as3
Pacrgl
Pacsin2
Pafah1b2
Pag1
Pah
Paip2
Pak2
Palm
Palm2
Palm2-akap2
Pan2
Pank2
Panx1
Papola
Paqr4
Paqr7
Park7
Parp10
Parp2
Parp3
Parpbp
Patj
Patz1
Paupar
Pax8-as1
Paxbp1-as1
Paxip1-as1
Paxx
Pbx3
Pcat1
Pcat14
Pcat6
Pcbd2
Pcbp1-as1
Pcbp2
Pcca
Pccb
Pcdh8
Pcdhb13
Pcdhb7
Pcdhb8
Pced1b
Pcf11
Pcgf3
Pcif1
Pck1
Pcm1
Pcmtd2
Pcna
Pcnp
Pcnx1
Pcnx3
Pcnx4
Pcolce2
Pcoth
Pcsk6
Pcsk7
Pcsk9
Pctp
Pcyox1
Pcyt1a
Pdcd11
Pdcd2l
Pdcd6
Pde12
Pde4b
Pde8a
Pde9a
Pdgfra
Pdhx
Pdia3
Pdia3p1
Pdilt
Pdk2
Pdlim2
Pdlim7
Pdpr
Pds5b
Pdss1
Pdxdc1
Pdxk
Pear1
Pebp1
Pes1
Pex13
Pex14
Pex2
Pex26
Pex3
Pex5
Pfas
Pfdn1
Pfdn4
Pfdn5
Pfkfb1
Pfkfb2
Pfkfb3
Pfkl
Pfkm
Pgam5
Pgap1
Pgap3
Pgbd1
Pgc
Pgk1
Pglyrp2
Pgm1
Pgm2
Pgs1
Phactr2
Phactr4
Phax
Phb
Phb2
Phc1
Phc2
Phf1
Phf10
Phf11
Phf20l1
Phf23
Phf3
Phf7
Phgdh
Phkb
Phldb1
Phldb2
Phospho2
Phrf1
Phyh
Phyhipl
Pias4
Pick1
Pidd1
Pif1
Pifo
Pigb
Pigg
Pigl
Pign
Pigq
Pigr
Pigs
Pigt
Pigw
Pigy-dt
Pik3c2a
Pik3c2b
Pik3cd
Pik3ip1-as1
Pik3r1
Pik3r2
Pik3r3
Pikfyve
Pim3
Pimreg
Pin4
Pip4k2c
Pip5k1b
Pipox
Pithd1
Pitpna
Pitpna-as1
Pitrm1
Pitrm1-as1
Pitx3
Piwil1
Piwil2
Piwil4
Pjvk
Pkd1l2
Pkd2
Pkd2l1
Pkdcc
Pkib
Pkig
Pkm
Pkn1
Pkn2
Pkp3
Pkp4
Pla2g10
Pla2g2a
Pla2g2e
Pla2g4f
Pla2g6
Plac9
Plagl1
Plat
Plcb1
Plcg1
Plcg2
Plcxd2
Pld1
Pld3
Plekha4
Plekha8
Plekhb1
Plekhb2
Plekhg3
Plekhg4
Plekhh1
Plekhh2
Plekhm1p1
Plekhm2
Plekhm3
Plin3
Plin5
Plk1
Plk3
Plk4
Plpp3
Plpp6
Plpp7
Plppr1
Pls1
Pmf1
Pmf1-bglap
Pmm1
Pmm2
Pmpca
Pmpcb
Pms2cl
Pnliprp1
Pnmt
Pnn
Pno1
Pnpla6
Pnpla7
Pnpo
Pnrc1
Pofut1
Poglut1
Pola1
Pold3
Pold4
Poldip2
Poldip3
Pole2
Pole4
Polg
Polh
Poli
Polr1b
Polr2a
Polr2b
Polr2c
Polr2f
Polr2h
Polr2k
Polr2m
Polr3a
Polr3b
Polr3c
Polr3d
Polr3e
Polr3f
Polr3g
Polr3k
Pom121
Pomp
Pomt1
Pop1
Pop4
Por
Pot1-as1
Pou2af1
Pou2f2
Pou2f3
Pou4f2
Ppan
Ppan-p2ry11
Ppard
Ppargc1a
Ppcdc
Ppdpf
Ppfia3
Ppfibp2
Pphln1
Ppiap3
Ppiap35
Ppiap68
Ppiap76
Ppig
Ppih
Ppil2
Ppip5k2
Ppm1a
Ppm1d
Ppm1m
Ppm1n
Ppme1
Ppox
Ppp1cb
Ppp1r11
Ppp1r12b
Ppp1r15a
Ppp1r16a
Ppp1r16b
Ppp1r1a
Ppp1r26-as1
Ppp1r27
Ppp1r37
Ppp1r3g
Ppp1r8
Ppp2r1a
Ppp2r1b
Ppp2r2c
Ppp2r5b
Ppp3cb-as1
Ppp3cc
Ppp4r1
Ppp4r1-as1
Ppp4r1l
Ppp4r2
Ppp6r3
Ppt2
Ppt2-egfl8
Ppwd1
Ppy
Pqlc3
Prcc
Prdm1
Prdm16
Prdm2
Prdx1
Prdx2
Prdx5
Prelid3b
Prep
Prickle4
Prim2
Primpol
Prkaa1
Prkab1
Prkaca
Prkca-as1
Prkcd
Prkce
Prkch
Prkcq-as1
Prkcsh
Prkcz
Prkd2
Prkrip1
Prky
Prmt1
Prmt3
Prmt7
Prnp
Proc
Procr
Prox1
Proz
Prpf18
Prpf19
Prpf3
Prpf38a
Prpf38b
Prpf4
Prpf40b
Prpf4b
Prpf8
Prr26
Prr3
Prr7
Prrc2b
Prrg2
Prrt1b
Prrt2
Prrt3
Prrt3-as1
Prss12
Prss30p
Prtn3
Prune1
Prx
Prxl2a
Prxl2b
Prxl2c
Psca
Psd
Psd4
Psg4
Psip1
Pskh1
Psma2p3
Psma3-as1
Psma6
Psmb3
Psmb4
Psmb6
Psmb8
Psmc1
Psmc2
Psmc4
Psmd1
Psmd11
Psmd13
Psmd14
Psmd3
Psmd4
Psmd7
Psmd8
Psme2
Psme2p2
Psme3
Psmf1
Psmg2
Psmg3-as1
Psmg4
Psors1c1
Psrc1
Pstk
Ptar1
Ptbp1
Ptbp2
Ptcd2
Ptcd3
Ptdss1
Ptdss2
Pten
Ptges
Ptk7
Ptma
Ptms
Ptpdc1
Ptpn1
Ptpn11
Ptpn12
Ptpn22
Ptpn23
Ptpn4
Ptpra
Ptprf
Ptprg
Ptprh
Ptprk
Ptprvp
Pttg1
Puf60
Pum1
Pus1
Pwp1
Pwp2
Pwwp2b
Pwwp3a
Pxk
Pxmp2
Pxn-as1
Pyroxd1
Pyroxd2
Qser1
Qsox2
Qtrt1
R3hcc1
R3hcc1l
Rab11a
Rab11b
Rab11fip3
Rab11fip4
Rab15
Rab18
Rab1b
Rab25
Rab2a
Rab31
Rab3d
Rab3il1
Rab4a
Rab4b
Rab4b-egln2
Rab5a
Rab5if
Rab7a
Rab8a
Rab9a
Rabep1
Rabepk
Rabgap1
Rabgef1
Rabggtb
Rabl2a
Rabl2b
Rac1
Rad21l1
Rad23a
Rad23b
Rad50
Rad51
Rad51b
Rad51c
Rad9a
Rad9b
Radil
Rae1
Rag1
Rag2
Rai14
Rala
Ralgapa1p1
Ralgapb
Ralgds
Ralgps1
Ramp1
Ramp2
Ran
Ranbp1
Ranbp2
Ranbp3l
Rap1b
Rap1gap2
Rap2a
Rap2b
Rap2c
Rap2c-as1
Rapgef6
Rara
Rarres1
Rars
Rasa1
Rasa4
Rasal1
Rasal2
Rasal3
Rasgrf1
Rasgrp2
Rasip1
Rasl11a
Rasl12
Rassf1
Rassf10
Rassf5
Rassf6
Rassf7
Raver1
Rbak
Rbak-rbakdn
Rbbp4
Rbbp6
Rbbp8
Rbfox1
Rbfox3
Rbks
Rbl2
Rbm10
Rbm14
Rbm14-rbm4
Rbm17
Rbm24
Rbm25
Rbm34
Rbm39
Rbm45
Rbm48
Rbms1
Rbms3-as2
Rbp4
Rbp5
Rbpj
Rbpjl
Rbpmslp
Rcc1
Rcc2
Rcc2-as1
Rccd1
Rcl1
Rcn1
Rcor3
Rdh5
Reeld1
Reep1
Reep4
Reep6
Rel
Rela
Rell2
Relt
Repin1
Rer1
Resf1
Retreg2
Rev1
Rex1bd
Rexo2
Rexo5
Rf00003
Rf00004
Rf00012
Rf00015
Rf00017
Rf00019
Rf00024
Rf00091
Rf00100
Rf00156
Rf00263
Rf00272
Rf00407
Rf00411
Rf00415
Rf00554
Rf00561
Rf00568
Rf00592
Rf00601
Rf01210
Rf01877
Rf01882
Rf01883
Rf01928
Rf01955
Rf01956
Rf01957
Rf02041
Rf02042
Rf02118
Rf02124
Rf02125
Rf02148
Rf02174
Rf02175
Rf02176
Rf02203
Rf02204
Rf02205
Rf02210
Rf02216
Rf02217
Rf02220
Rf02271
Rfc3
Rfc5
Rfesd
Rfesdp1
Rfx5
Rfxank
Rgmb
Rgn
Rgp1
Rgs10
Rgs12
Rgs14
Rgs17
Rgs2
Rgs20
Rgs3
Rgs9
Rhbdd2
Rhbg
Rhce
Rhoa
Rhob
Rhobtb2
Rhobtb3
Rhod
Rhoh
Rhoj
Rhot2
Rhpn2
Ric8a
Rif1
Rimbp2
Rims1
Rin1
Rin2
Ring1
Rint1
Riok1
Riox1
Ripk1
Ripor1
Ripor2
Ripor3
Rita1
Rmdn2
Rmi2
Rmnd1
Rmnd5b
Rmrp
Rn7sk
Rn7skp114
Rn7skp145
Rn7skp175
Rn7skp202
Rn7skp208
Rn7skp223
Rn7skp268
Rn7skp272
Rn7skp8
Rn7skp92
Rn7sl14p
Rn7sl160p
Rn7sl284p
Rn7sl309p
Rn7sl346p
Rn7sl402p
Rn7sl414p
Rn7sl441p
Rn7sl45p
Rn7sl477p
Rn7sl505p
Rn7sl543p
Rn7sl549p
Rn7sl600p
Rn7sl605p
Rn7sl63p
Rn7sl674p
Rn7sl688p
Rn7sl736p
Rn7sl832p
Rna5s6
Rna5sp121
Rna5sp127
Rna5sp151
Rna5sp18
Rna5sp21
Rna5sp351
Rna5sp382
Rna5sp397
Rna5sp40
Rna5sp440
Rna5sp473
Rna5sp60
Rnaseh1-as1
Rnaseh2c
Rnasek
Rnasek-c17orf49
Rnd2
Rnf11
Rnf114
Rnf123
Rnf133
Rnf135
Rnf138
Rnf139
Rnf144a
Rnf144b
Rnf151
Rnf157
Rnf157-as1
Rnf165
Rnf166
Rnf185
Rnf187
Rnf20
Rnf212
Rnf216p1
Rnf220
Rnf26
Rnf40
Rnf43
Rnf8
Rnft2
Rnmt
Rnpep
Rnps1
Rnu11
Rnu1-1
Rnu1-13p
Rnu12
Rnu1-2
Rnu1-8p
Rnu2-1
Rnu2-17p
Rnu2-2p
Rnu2-51p
Rnu4-1
Rnu4-2
Rnu4-27p
Rnu4-30p
Rnu4-63p
Rnu4atac
Rnu4atac14p
Rnu5a-1
Rnu5b-1
Rnu5e-4p
Rnu5f-1
Rnu6-1
Rnu6-1005p
Rnu6-1035p
Rnu6-1047p
Rnu6-1079p
Rnu6-1092p
Rnu6-1128p
Rnu6-1137p
Rnu6-1147p
Rnu6-1148p
Rnu6-1178p
Rnu6-1273p
Rnu6-1276p
Rnu6-1277p
Rnu6-1283p
Rnu6-1301p
Rnu6-1311p
Rnu6-131p
Rnu6-196p
Rnu6-2
Rnu6-253p
Rnu6-299p
Rnu6-405p
Rnu6-481p
Rnu6-488p
Rnu6-510p
Rnu6-559p
Rnu6-600p
Rnu6-611p
Rnu6-652p
Rnu6-728p
Rnu6-740p
Rnu6-789p
Rnu6-800p
Rnu6-842p
Rnu6-845p
Rnu6-864p
Rnu6-881p
Rnu6-9
Rnu6-920p
Rnu6-952p
Rnu7-1
Rnu7-104p
Rnu7-160p
Rnu7-27p
Rnu7-29p
Rnvu1-14
Rnvu1-15
Rnvu1-19
Rnvu1-6
Rny1p10
Rny1p5
Ro60
Robo3
Rock1p1
Romo1
Ropn1
Rora-as1
Rpa1
Rpain
Rpap2
Rpe
Rpel1
Rpf1
Rpf2
Rph3a
Rph3al
Rpl10a
Rpl10p15
Rpl12p14
Rpl12p41
Rpl13
Rpl13a
Rpl13p5
Rpl14
Rpl15
Rpl18a
Rpl19
Rpl21
Rpl21p40
Rpl21p42
Rpl21p6
Rpl22p3
Rpl23a
Rpl23ap12
Rpl23ap2
Rpl23ap82
Rpl24p8
Rpl26
Rpl26l1
Rpl27
Rpl27a
Rpl28
Rpl31
Rpl34
Rpl35
Rpl35a
Rpl36
Rpl36ap21
Rpl37a
Rpl37p2
Rpl38
Rpl4
Rpl41
Rpl5
Rpl5p10
Rpl5p28
Rpl5p6
Rpl7a
Rpl7p4
Rpl7p44
Rplp0
Rplp0p2
Rplp1
Rpp14
Rpp21
Rpp38
Rprd1b
Rps11
Rps15
Rps15ap10
Rps17p8
Rps18
Rps19bp1
Rps21
Rps24
Rps24p12
Rps26
Rps26p31
Rps27
Rps29p16
Rps2p6
Rps3
Rps3a
Rps3ap29
Rps4xp16
Rps4y1
Rps5
Rps6ka1
Rps6kb1
Rps6kc1
Rps6kl1
Rps7
Rps7p11
Rps8
Rps9
Rpsap31
Rpsap5
Rpsap54
Rpsap72
Rptor
Rpusd1
Rpusd2
Rreb1
Rrm1
Rrnad1
Rrp1
Rrp12
Rrp15
Rsad1
Rsrc1
Rtbdn
Rtca-as1
Rtel1
Rtel1-tnfrsf6b
Rtf2
Rtraf
Rufy1
Rufy3
Rundc1
Rundc3a
Runx1
Runx2
Runx3
Rusc1
Rwdd1
Rxfp3
Rxfp4
Ryr1
S100pbp
Saa2
Saa3p
Sac3d1
Sacm1l
Sae1
Samd1
Samd10
Samd11
Samd14
Samd4b
Samm50
Sap18
Sap30
Sar1a
Sarnp
Sart1
Sat1
Satb2
Satb2-as1
Sbdsp1
Sbf2-as1
Sbno2
Sc5d
Scaf1
Scai
Scamp3
Scamp5
Scand2p
Scarb2
Scarna16
Scarna2
Scfd1
Scg3
Scgb1d4
Scgn
Scly
Scn1b
Scnm1
Scnn1a
Scp2
Scpep1
Scrn1
Scrn3
Scube1
Scyl1
Sdad1
Sdc2
Sdcbp
Sdcbpp2
Sdhaf1
Sdhaf2
Sdhaf3
Sdhc
Sdhd
Sdk1
Sec13
Sec14l1
Sec14l3
Sec16b
Sec1p
Sec22c
Sec23ip
Sec24a
Sec61a2
Sec62
Sec63
Secisbp2
Sectm1
Seh1l
Selenoh
Selenon
Selenoo
Selenot
Selenov
Selenow
Selplg
Sem1
Sema3b
Sema3f
Sema4a
Sema4b
Sema4c
Semg2
Senp2
Senp7
Sepsecs-as1
Sept11
Sept5
Sept9
Serhl
Serhl2
Serpina1
Serpina9
Serpinb6
Serpinb8
Serpinf2
Serpinh1
Serpini1
Setbp1
Setd5
Setd6
Setdb1
Setx
Sez6l
Sf3a2
Sf3b2
Sf3b3
Sfi1
Sfswap
Sft2d2
Sft2d3
Sftpa2
Sfxn1
Sfxn3
Sfxn5
Sgf29
Sgk2
Sgms1-as1
Sgms2
Sgo1-as1
Sgo2
Sgpl1
Sgsm1
Sgsm2
Sh2b1
Sh2b3
Sh2d2a
Sh2d3a
Sh3bgrl3
Sh3bp2
Sh3d21
Sh3glb1
Sh3pxd2a
Sh3rf1
Sh3rf2
Sh3rf3
Sh3tc1
Sh3yl1
Shbg
Shc1
Shf
Shisa4
Shisa9
Shld1
Shld2
Shld3
Shoc2
Shox2
Shroom1
Siae
Sigmar1
Sim2
Simc1
Sin3a
Sin3b
Sinhcaf
Sirpa
Sirpb2
Sirt1
Sirt4
Sirt6
Six1
Ska1
Skiv2l
Skp2
Slain2
Slbp
Slc11a2
Slc12a1
Slc12a5
Slc13a3
Slc16a13
Slc16a3
Slc17a6
Slc1a7
Slc22a10
Slc22a4
Slc22a5
Slc23a3
Slc24a1
Slc24a4
Slc25a10
Slc25a12
Slc25a14
Slc25a20p1
Slc25a21-as1
Slc25a25
Slc25a26
Slc25a29
Slc25a3
Slc25a36
Slc25a4
Slc25a44
Slc25a46
Slc25a5
Slc26a2
Slc26a6
Slc26a7
Slc27a5
Slc29a1
Slc2a10
Slc2a11
Slc2a14
Slc2a1-as1
Slc2a3
Slc2a4
Slc2a4rg
Slc2a8
Slc30a2
Slc30a5
Slc30a6
Slc30a9
Slc31a2
Slc34a1
Slc35a3
Slc35a4
Slc35b1
Slc35b4
Slc35d2
Slc35e2a
Slc35e2b
Slc35e4
Slc35f6
Slc35g1
Slc36a1
Slc37a3
Slc38a11
Slc38a3
Slc38a6
Slc39a11
Slc39a13
Slc39a14
Slc39a4
Slc39a9
Slc3a2
Slc40a1
Slc43a1
Slc43a2
Slc44a1
Slc44a4
Slc45a3
Slc47a2
Slc48a1
Slc4a11
Slc4a1ap
Slc4a2
Slc50a1
Slc51a
Slc52a3
Slc5a2
Slc6a12
Slc6a13
Slc6a2
Slc6a6
Slc6a9
Slc7a6
Slc8a1-as1
Slc8a2
Slc8a3
Slc8b1
Slc9a1
Slc9a2
Slc9a3
Slc9a3-as1
Slc9a3r1
Slc9a3r2
Slc9a8
Slc9b2
Slco1a2
Slco4a1
Slf1
Slf2
Slirp
Slitrk5
Slmap
Smad3
Smad5
Smagp
Smarcad1
Smarcal1
Smarcb1
Smarcd2
Smc3
Smc4
Smco3
Smg1p1
Smg1p3
Smg7
Smg8
Smim10l1
Smim12p1
Smim19
Smim2
Smim20
Smim26
Smim27
Smim2-as1
Smim36
Smim4
Smim8
Smn2
Smo
Smox
Smpd1
Smpd2
Smurf2p1
Smyd2
Smyd3
Smyd4
Smyd5
Snai3-as1
Snap23
Snap25
Snap29
Snap47
Snapc3
Snd1
Snhg11
Snhg16
Snhg18
Snhg20
Snhg25
Snhg3
Snhg4
Snhg8
Snhg9
Snora13
Snora24
Snora3a
Snora50c
Snora55
Snora57
Snora60
Snora71e
Snora73a
Snora74c-1
Snora78
Snorc
Snord104
Snord105
Snord110
Snord118
Snord12
Snord12b
Snord12c
Snord13
Snord15a
Snord1c
Snord2
Snord24
Snord35b
Snord36b
Snord3a
Snord3c
Snord42b
Snord45a
Snord45c
Snord46
Snord48
Snord55
Snord63
Snord68
Snrk
Snrnp27
Snrnp35
Snrnp40
Snrnp70
Snrpa
Snrpb2
Snrpc
Snrpcp19
Snrpd1
Snrpd3
Snrpe
Snrpf
Snrpgp18
Snrpn
Sntb1
Sntb2
Sntg1
Snurf
Snx1
Snx10
Snx11
Snx13
Snx15
Snx17
Snx18
Snx20
Snx21
Snx24
Snx25
Snx29
Snx9
Socs2
Socs2-as1
Socs5
Socs6
Socs7
Sod1
Soga3
Son
Sorbs2
Sord
Sord2p
Sorl1
Sos2
Sox12
Sox13
Sox2-ot
Sox6
Sox9
Sp100
Sp140l
Sp4
Spa17
Spaca5
Spaca9
Spag1
Spag4
Spag5
Sparcl1
Spast
Spata1
Spata13
Spata17
Spata20
Spata2l
Spata33
Spata3-as1
Spata5
Spata5l1
Spata6l
Spata7
Spats2l
Spc24
Spcs1
Spcs2
Spdl1
Specc1p1
Spef2
Speg
Spg7
Sphk1
Sphk2
Spidr
Spint2
Spire2
Spns1
Spock2
Spon2
Spop
Spopl
Sppl2b
Spry1
Spry4
Spry4-as1
Spryd3
Spsb2
Sptb
Sptbn4
Spty2d1os
Sqor
Sqstm1
Srarp
Src
Srcap
Srd5a1
Srfbp1
Srgap1
Srp14-as1
Srp19
Srp54
Srp72
Srp9
Srr
Srrd
Srrm1
Srrm2
Srrm5
Srrt
Srsf11
Srsf3
Srsf4
Srsf5
Srsf6
Srxn1
Ss18l1
Ssb
Ssbp1
Ssbp4
Ssna1
Sspo
Sssca1
Sstr5
St18
St20
St3gal1
St3gal2
St5
St6gal1
St6gal2
St6galnac1
St6galnac2
St8sia2
Stag1
Stag2
Stag3l5p
Stag3l5p-pvrig2p-pilrb
Stam
Stambp
Stambpl1
Stard13
Stard3
Stard3nl
Stard9
Stat3
Stat5b
Steap1
Steap3
Stim1
Stim2
Stimate
Stip1
Stk10
Stk16
Stk17a
Stk24-as1
Stk32b
Stk36
Stk4
Stkld1
Stmn1p1
Stmn3
Stmp1
Stpg1
Stpg4
Stra6lp
Strip1
Stt3a
Stum
Stx12
Stx16
Stx16-npepl1
Stx18-as1
Stx3
Stx4
Stx5
Stxbp1
Stxbp2
Stxbp3
Stxbp4
Styxl1
Sub1
Sufu
Sugct
Sugt1
Sugt1p3
Sugt1p4
Sugt1p4-stra6lp
Sulf1
Sult1c2
Sult2b1
Sumo2p14
Sun1
Supt5h
Supt6h
Supv3l1
Surf2
Susd6
Suz12p1
Svil-as1
Sycp2
Sympk
Syne1
Syngap1
Syngr2
Synj2
Synj2bp-cox16
Synm
Synpo2l
Syp
Sys1
Sys1-dbndd2
Syt12
Syt14
Syt17
Syt8
Sytl1
Szrd1
Szt2
Tab1
Tacc1
Tacc2
Tacc3
Taco1
Taf1
Taf12
Taf1a-as1
Taf1b
Taf4
Taf8
Tango2
Tank
Taok1
Taok2
Tapbp
Tapbpl
Tardbp
Tars2
Tarsl2
Tas1r1
Tasor
Tasor2
Tat-as1
Tatdn3
Taz
Tbc1d1
Tbc1d10b
Tbc1d13
Tbc1d15
Tbc1d17
Tbc1d19
Tbc1d22a
Tbc1d22b
Tbc1d8
Tbcb
Tbcd
Tbce
Tbcel
Tbkbp1
Tbl1x
Tbl1xr1-as1
Tbl3
Tbp
Tbpl1
Tbpl2
Tbrg1
Tbx2
Tbx4
Tbxas1
Tcam1p
Tcea2
Tcea3
Tcerg1
Tcf12
Tcf25
Tcf4
Tcf7l2
Tchp
Tcn2
Tcp10
Tcp11l1
Tcp11l2
Tcta
Tctn1
Tdg
Tdgf1
Tdrd10
Tdrd3
Tdrkh-as1
Tdrp
Tead2
Tead4
Tecpr1
Tecpr2
Tecr
Tedc1
Ten1
Ten1-cdk3
Tent2
Terc
Terf1
Terf2ip
Tesk1
Tet3
Tex2
Tex21p
Tex26-as1
Tex45
Tex9
Tfam
Tfdp1
Tfdp2
Tfeb
Tfrc
Tg
Tgfbi
Tgfbr2
Tgif1
Tgif2
Tgif2-rab5if
Tgm2
Tgs1
Thap3
Thap6
Thap9-as1
Thbs4
Thg1l
Thoc5
Thoc6
Thop1
Thorlnc
Thpo
Thrb-as1
Thsd4
Thsd4-as1
Thsd8
Thtpa
Thumpd3
Thyn1
Tia1
Tiam2
Ticam1
Tigar
Tigd2
Tigd5
Timm10
Timm10b
Timm23b
Timm29
Timm44
Timm50
Timmdc1
Timp1
Tinagl1
Tiparp
Tiprl
Tirap
Tjap1
Tjp2
Tjp3
Tk2
Tkfc
Tldc2
Tle1
Tle4
Tle6
Tlk2
Tln2
Tlr3
Tlr5
Tlr9
Tm2d3
Tm4sf19
Tm4sf19-as1
Tm4sf5
Tm7sf2
Tm9sf1
Tm9sf2
Tm9sf4
Tma16
Tmbim6
Tmc1
Tmc6
Tmc7
Tmcc1-as1
Tmcc2
Tmco1-as1
Tmco6
Tmed10
Tmed2
Tmed3
Tmed9
Tmem102
Tmem104
Tmem105
Tmem107
Tmem114
Tmem116
Tmem117
Tmem121
Tmem126a
Tmem127
Tmem132a
Tmem132b
Tmem136
Tmem138
Tmem143
Tmem144
Tmem145
Tmem14b
Tmem14c
Tmem161b-as1
Tmem165
Tmem167b
Tmem169
Tmem175
Tmem179b
Tmem181
Tmem182
Tmem183a
Tmem184b
Tmem187
Tmem191a
Tmem198
Tmem198b
Tmem199
Tmem200b
Tmem205
Tmem208
Tmem210
Tmem212
Tmem216
Tmem219
Tmem220-as1
Tmem222
Tmem223
Tmem229a
Tmem248
Tmem251
Tmem254
Tmem254-as1
Tmem255a
Tmem262
Tmem263
Tmem266
Tmem268
Tmem273
Tmem38a
Tmem39b
Tmem43
Tmem44-as1
Tmem45a
Tmem45b
Tmem50a
Tmem51
Tmem53
Tmem62
Tmem68
Tmem69
Tmem70
Tmem72
Tmem79
Tmem80
Tmem82
Tmem87b
Tmem8a
Tmem94
Tmem98
Tmem99
Tmigd3
Tmpop2
Tmprss3
Tmx1
Tnfaip1
Tnfaip2
Tnfaip3
Tnfrsf14-as1
Tnfsf13
Tnks
Tnni1
Tnni2
Tnp2
Tnpo1
Tnrc18p1
Tnrc6a
Tnrc6b
Tnrc6c
Tns2
Tns3
Tnxa
Tnxb
Toe1
Togaram1
Tollip-as1
Tom1l2
Tomm20l
Tomm22
Tomm6
Tonsl
Tor1aip1
Tor1aip2
Tor1b
Tor3a
Tox4
Tp53i11
Tp53i3
Tp53tg5
Tp73-as1
Tpd52l1
Tpd52l2
Tpgs1
Tph2
Tpi1
Tpi1p2
Tpm1
Tpm3
Tpm3p7
Tpp1
Tprg1l
Tpst1
Tpte2p1
Trabd
Tradd
Traf3
Traf3ip2
Traf7
Trafd1
Traip
Trak1
Tram2-as1
Trappc10
Trappc11
Trappc12
Trappc13
Trappc2b
Trappc4
Trappc5
Trappc6a
Trbv16
Trbv29or9-2
Treh
Trem1
Trerna1
Trex1
Trib1
Trib3
Trim13
Trim15
Trim31
Trim32
Trim41
Trim52-as1
Trim54
Trim67
Triobp
Trip13
Trip4
Trit1
Trmt10b
Trmt10c
Trmt11
Trmt112p6
Trmt13
Trmt44
Trmt61a
Trmu
Trnau1ap
Trnp1
Trpc7
Trpc7-as1
Trpm2
Trpm4
Trpm8
Trpv2
Trub1
Tsc2
Tsc22d4
Tsen15
Tsen34
Tsen54
Tsfm
Tshr
Tsku
Tsn
Tsnaxip1
Tspan1
Tspan10
Tspan17
Tspan32
Tspan9
Tssc2
Tssc4
Tssk3
Tstd3
Ttbk2
Ttc1
Ttc12
Ttc14
Ttc17
Ttc19
Ttc21a
Ttc23l
Ttc25
Ttc26
Ttc27
Ttc3
Ttc31
Ttc39a
Ttc39c
Ttc4
Ttc41p
Ttc6
Ttc7a
Ttc8
Tti2
Ttl
Ttll13p
Ttll3
Ttll4
Ttll5
Ttll6
Ttll7
Ttn-as1
Ttpal
Ttr
Tuba1c
Tuba4a
Tuba8
Tubb4b
Tubbp9
Tubg1
Tubg2
Tug1
Tulp4
Tusc8
Tvp23b
Twf1
Twnk
Twsg1
Txlna
Txndc15
Txndc17
Txndc5
Txndc9
Txnl1
Txnrd1
Txnrd2
Tyms
Tyrp1
Tyw1
Tyw3
U2af2
U2surp
U73166.1
U91319.1
U91328.1
Uap1
Uba1
Uba2
Uba5
Uba52
Uba52p6
Uba6-as1
Ubap2l
Ubash3b
Ubb
Ube2a
Ube2b
Ube2d1
Ube2d2
Ube2e1
Ube2e3
Ube2f
Ube2f-scly
Ube2i
Ube2l3
Ube2l5
Ube2m
Ube2o
Ube2r2-as1
Ube2v1p4
Ube2v2
Ube2v2p4
Ube2z
Ube3b
Ube3c
Ube4a
Ube4b
Ubfd1
Ubiad1
Ubl5
Ubl7-as1
Ubn1
Ubqln2
Ubr2
Ubr3
Ubxn11
Ubxn2a
Ubxn2b
Uchl3
Ufm1
Ugcg
Ugdh-as1
Uggt1
Ugp2
Ugt1a2p
Ugt2b10
Ugt2b24p
Ugt2b25p
Ugt2b28
Ugt2b4
Ugt2b7
Uhrf1bp1
Ulk2
Ulk3
Ulk4p3
Umps
Unc45a
Unc50
Unc5a
Unc5cl
Unc79
Unc80
Unkl
Upf1
Upp2
Uqcc1
Uqcr10
Uqcrc2
Uqcrh
Uqcrq
Uri1
Urm1
Urod
Uros
Usb1
Use1
Usf2
Ushbp1
Usp10
Usp11
Usp14
Usp15
Usp16
Usp18
Usp20
Usp2-as1
Usp30
Usp30-as1
Usp31
Usp39
Usp40
Usp42
Usp43
Usp46-as1
Usp47
Usp53
Usp54
Usp8
Usp9x
Uspl1
Utp11
Utp14a
Utp15
Utp20
Utp23
Utp4
Utrn
Uvrag-dt
Uvssa
Uxs1
Vac14
Vamp2
Vamp5
Vamp7
Vapb
Vars
Vars2
Vasp
Vax2
Vcl
Vdac2
Vdac3
Vegfb
Vezt
Vil1
Vill
Vip
Vkorc1l1
Vmp1
Vn1r96p
Vpreb3
Vps11
Vps13b
Vps13d
Vps16
Vps18
Vps25
Vps26c
Vps33b-dt
Vps35l
Vps37a
Vps37d
Vps50
Vps51
Vps8
Vps9d1
Vrk1
Vrk2
Vrk3
Vrtn
Vsx1
Vta1
Vtn
Vtrna1-1
Vtrna1-2
Vtrna1-3
Vtrna2-2p
Vwa1
Vwa5b2
Vwa7
Vwa8-as1
Vwc2l
Wars2-as1
Wash2p
Wash3p
Washc2a
Washc2c
Washc4
Wbp1l
Wdfy2
Wdr11
Wdr13
Wdr18
Wdr19
Wdr25
Wdr36
Wdr37
Wdr38
Wdr43
Wdr45
Wdr46
Wdr48
Wdr54
Wdr55
Wdr6
Wdr70
Wdr73
Wdr75
Wdr77
Wdr81
Wdr83
Wdr92
Wdtc1
Wfdc2
Wfs1
Whamm
Whammp3
Wipf2
Wipi2
Wnk1
Wnk2
Wnk4
Wnt10a
Wnt2b
Wrap53
Wrnip1
Wsb1
Wt1-as
Wtap
Wtip
Wwc1
Wwc2
Wwox
Wwox-as1
Wwp1
Wwp2
Xab2
Xkr9
Xpnpep1
Xpnpep3
Xpo6
Xpot
Xpr1
Xrcc3
Xrcc5
Xylb
Yae1
Yap1
Ybey
Ybx1
Ybx3
Yeats4
Yif1a
Yipf4
Yju2
Ykt6
Ylpm1
Ypel2
Ypel3
Ypel5
Ythdc2
Ythdf3
Ywhab
Ywhah
Z69890.1
Z73429.1
Z82188.2
Z82214.1
Z82244.2
Z83844.1
Z84492.2
Z93241.1
Z93930.3
Z95115.1
Z98752.1
Z99129.2
Z99129.3
Z99756.1
Zap70
Zbed6
Zbed6cl
Zbed9
Zbtb1
Zbtb16
Zbtb20
Zbtb21
Zbtb34
Zbtb37
Zbtb38
Zbtb43
Zbtb49
Zbtb7b
Zbtb9
Zc2hc1c
Zc3h10
Zc3h11a
Zc3h12a
Zc3h15
Zc3h18
Zc3h6
Zc3h7b
Zcchc2
Zcchc24
Zcchc4
Zcchc9
Zdhhc11
Zdhhc13
Zdhhc14
Zdhhc18
Zdhhc19
Zdhhc3
Zdhhc4
Zfand2a
Zfand2b
Zfand6
Zfas1
Zfp1
Zfp41
Zfp64
Zfp69b
Zfp90
Zfp91-cntf
Zfpl1
Zfpm1
Zfpm2
Zfx
Zfy
Zfyve19
Zfyve21
Zfyve27
Zfyve9
Zg16b
Zgpat
Zhx3
Zic2
Zic5
Zik1
Zkscan1
Zkscan2-dt
Zkscan3
Zkscan7
Zkscan8
Zmat2
Zmpste24
Zmym4
Zmym6
Zmynd12
Znf10
Znf101
Znf131
Znf133
Znf135
Znf136
Znf138
Znf146
Znf155
Znf169
Znf175
Znf185
Znf19
Znf192p1
Znf2
Znf205
Znf207
Znf212
Znf219
Znf224
Znf227
Znf233
Znf236
Znf252p
Znf252p-as1
Znf253
Znf25-dt
Znf26
Znf263
Znf268
Znf271p
Znf275
Znf276
Znf277
Znf282
Znf283
Znf286a
Znf292
Znf302
Znf304
Znf316
Znf319
Znf324
Znf326
Znf330
Znf331
Znf333
Znf341
Znf345
Znf346
Znf347
Znf37a
Znf385a
Znf385b
Znf385c
Znf391
Znf397
Znf398
Znf408
Znf410
Znf419
Znf420
Znf426-dt
Znf444
Znf445
Znf449
Znf451
Znf460
Znf473
Znf48
Znf485
Znf487
Znf491
Znf501
Znf507
Znf511
Znf511-prap1
Znf512
Znf517
Znf518a
Znf524
Znf526
Znf527
Znf528
Znf529-as1
Znf530
Znf532
Znf544
Znf547
Znf548
Znf549
Znf551
Znf554
Znf555
Znf556
Znf557
Znf561-as1
Znf567
Znf57
Znf570
Znf576
Znf577
Znf580
Znf581
Znf587b
Znf589
Znf593
Znf596
Znf609
Znf620
Znf621
Znf623
Znf625
Znf627
Znf628
Znf638
Znf639
Znf646
Znf653
Znf672
Znf675
Znf683
Znf696
Znf7
Znf700
Znf705e
Znf705g
Znf707
Znf714
Znf720
Znf740
Znf76
Znf761
Znf763
Znf773
Znf778
Znf783
Znf789
Znf791
Znf805
Znf815p
Znf830
Znf839
Znf84
Znf876p
Znf92
Znhit3
Znrd1
Znrf2p1
Znrf3
Zp3
Zranb2-as2
Zscan20
Zscan25
Zscan31
Zscan9
Zswim4
Zup1
Zwilch
Zyg11a
Zyg11b
Zzef1
