# Supplementary material for: A Bayesian inference transcription factor activity model for the analysis of single-cell transcriptomes
Source: Genome Res. 2021 Jul;31(7):1296–311. doi: 10.1101/gr.265595.120 (PMC8256867; doi:10.1101/gr.265595.120)
Supplement: Supplemental Material [file supp_gr.265595.120_Supplemental_Code.zip › BITFAM/inst/extdata/human/ESR2]

Aars
Aatf
Aatk
Abat
Abca17p
Abca7
Abcb8
Abcb9
Abcc2
Abcc3
Abcc4
Abcc8
Abcd3
Abhd12
Abhd14a
Abhd14a-acy1
Abhd17a
Abhd17c
Abhd18
Abhd2
Abhd5
Abl2
Abracl
Abtb1
Ac000068.1
Ac001226.1
Ac002059.3
Ac002094.1
Ac002128.2
Ac002310.6
Ac002451.1
Ac002472.4
Ac002550.1
Ac003002.1
Ac003005.1
Ac003006.1
Ac003101.2
Ac003685.2
Ac003688.2
Ac003958.2
Ac003991.1
Ac004241.4
Ac004381.3
Ac004453.1
Ac004466.1
Ac004466.3
Ac004585.1
Ac004691.1
Ac004784.1
Ac004816.1
Ac004816.2
Ac004825.1
Ac004832.3
Ac004840.1
Ac004882.1
Ac004882.2
Ac004917.1
Ac004946.1
Ac004974.1
Ac004980.1
Ac004997.1
Ac005041.3
Ac005052.1
Ac005077.3
Ac005186.1
Ac005225.2
Ac005234.1
Ac005280.2
Ac005323.1
Ac005324.5
Ac005357.2
Ac005486.1
Ac005515.2
Ac005532.1
Ac005532.2
Ac005606.2
Ac005622.1
Ac005670.1
Ac005696.1
Ac005740.3
Ac005775.1
Ac005786.4
Ac005808.1
Ac005821.1
Ac005828.5
Ac005841.1
Ac005906.2
Ac005972.3
Ac006058.2
Ac006058.3
Ac006059.2
Ac006064.6
Ac006077.2
Ac006207.1
Ac006252.1
Ac006262.1
Ac006299.1
Ac006445.1
Ac006449.2
Ac006449.6
Ac006482.1
Ac006483.2
Ac006499.3
Ac006511.2
Ac006960.1
Ac007009.1
Ac007029.1
Ac007032.1
Ac007128.1
Ac007192.1
Ac007207.1
Ac007215.1
Ac007221.1
Ac007308.1
Ac007389.1
Ac007391.1
Ac007422.1
Ac007601.2
Ac007666.1
Ac007686.3
Ac007686.4
Ac007786.1
Ac007849.1
Ac008013.1
Ac008060.2
Ac008105.3
Ac008147.1
Ac008147.3
Ac008403.1
Ac008429.1
Ac008443.5
Ac008443.6
Ac008494.3
Ac008514.1
Ac008525.1
Ac008525.2
Ac008608.2
Ac008610.1
Ac008632.1
Ac008641.1
Ac008649.2
Ac008670.1
Ac008687.4
Ac008696.1
Ac008735.1
Ac008736.1
Ac008738.1
Ac008738.2
Ac008750.3
Ac008764.6
Ac008764.7
Ac008764.8
Ac008764.9
Ac008840.1
Ac008969.1
Ac008972.2
Ac009053.2
Ac009054.1
Ac009061.1
Ac009078.3
Ac009090.3
Ac009101.1
Ac009102.1
Ac009108.5
Ac009119.3
Ac009133.1
Ac009133.5
Ac009163.6
Ac009229.1
Ac009237.3
Ac009302.1
Ac009303.4
Ac009495.2
Ac009542.1
Ac009779.3
Ac009812.3
Ac009879.2
Ac009951.2
Ac009975.2
Ac010148.1
Ac010198.1
Ac010226.1
Ac010240.3
Ac010271.1
Ac010271.2
Ac010327.4
Ac010333.3
Ac010335.2
Ac010335.3
Ac010336.3
Ac010368.1
Ac010457.1
Ac010463.3
Ac010503.1
Ac010503.2
Ac010547.1
Ac010618.4
Ac010632.1
Ac010642.1
Ac010655.1
Ac010745.2
Ac010761.1
Ac010761.6
Ac010761.7
Ac010913.1
Ac010967.3
Ac010973.1
Ac010980.1
Ac010997.4
Ac010997.5
Ac011294.1
Ac011369.1
Ac011443.1
Ac011444.1
Ac011446.2
Ac011462.2
Ac011465.1
Ac011468.5
Ac011477.7
Ac011484.1
Ac011491.1
Ac011511.2
Ac011523.1
Ac011524.2
Ac011529.1
Ac011632.1
Ac011773.4
Ac011840.3
Ac011840.5
Ac011899.4
Ac011939.3
Ac012065.3
Ac012087.2
Ac012146.4
Ac012183.1
Ac012291.2
Ac012307.1
Ac012358.2
Ac012368.1
Ac012370.2
Ac012377.1
Ac012462.3
Ac012467.1
Ac012531.3
Ac012613.1
Ac012629.3
Ac012629.4
Ac013286.1
Ac013717.1
Ac013726.1
Ac015540.1
Ac015660.1
Ac015688.5
Ac015802.1
Ac015813.4
Ac015849.2
Ac015909.3
Ac015912.1
Ac015936.1
Ac015987.1
Ac016168.2
Ac016586.1
Ac016596.1
Ac016866.1
Ac016999.1
Ac017015.2
Ac017083.1
Ac017104.1
Ac018410.1
Ac018467.1
Ac018644.1
Ac018761.1
Ac018761.3
Ac019080.1
Ac019117.2
Ac019193.3
Ac019209.1
Ac019254.1
Ac019257.8
Ac020558.1
Ac020558.2
Ac020658.6
Ac020661.1
Ac020897.1
Ac020904.2
Ac020907.1
Ac020907.6
Ac020922.1
Ac020978.9
Ac021054.1
Ac021074.2
Ac021218.1
Ac021491.3
Ac021594.2
Ac021683.1
Ac022028.2
Ac022098.3
Ac022101.1
Ac022144.1
Ac022167.5
Ac022431.1
Ac022483.1
Ac022509.4
Ac022517.1
Ac022613.1
Ac022784.1
Ac022826.1
Ac023115.1
Ac023157.2
Ac023300.1
Ac023389.1
Ac023794.3
Ac023906.1
Ac024075.3
Ac024243.1
Ac024592.3
Ac024619.2
Ac024619.3
Ac025165.3
Ac025181.2
Ac025183.4
Ac025279.1
Ac025287.2
Ac025419.1
Ac025442.1
Ac025470.1
Ac025580.2
Ac025871.2
Ac026254.2
Ac026362.2
Ac026369.3
Ac026458.2
Ac026471.2
Ac026620.1
Ac026691.1
Ac026704.1
Ac026740.1
Ac026746.1
Ac026801.1
Ac026826.3
Ac026954.3
Ac027243.1
Ac027290.1
Ac027309.1
Ac027449.1
Ac027455.1
Ac027644.2
Ac027644.4
Ac027682.2
Ac027682.3
Ac027682.5
Ac027796.5
Ac034102.6
Ac034102.7
Ac034199.1
Ac034228.1
Ac037441.1
Ac037459.1
Ac037459.4
Ac040904.1
Ac044781.1
Ac044798.1
Ac044849.1
Ac046185.3
Ac051619.10
Ac051619.4
Ac051649.1
Ac055811.3
Ac055854.1
Ac061999.1
Ac062028.1
Ac063952.1
Ac063977.6
Ac064805.1
Ac067852.1
Ac067930.1
Ac067931.2
Ac068134.1
Ac068134.4
Ac068234.3
Ac068305.2
Ac068389.1
Ac068418.1
Ac068620.1
Ac068669.1
Ac068725.1
Ac068733.3
Ac068775.1
Ac068790.8
Ac068831.6
Ac068888.1
Ac069029.1
Ac069120.1
Ac069366.2
Ac069499.2
Ac069503.2
Ac073046.1
Ac073107.1
Ac073111.1
Ac073111.3
Ac073111.4
Ac073111.5
Ac073176.2
Ac073257.2
Ac073283.1
Ac073283.2
Ac073283.3
Ac073288.1
Ac073316.2
Ac073320.1
Ac073349.1
Ac073508.1
Ac073592.10
Ac073592.2
Ac073592.7
Ac073636.1
Ac073896.4
Ac073916.1
Ac074117.1
Ac074121.1
Ac074143.1
Ac074338.1
Ac078929.1
Ac078974.1
Ac079031.1
Ac079305.1
Ac079310.1
Ac079336.7
Ac079601.1
Ac079790.1
Ac079801.1
Ac079834.2
Ac079917.1
Ac080038.1
Ac082651.1
Ac083841.2
Ac083864.4
Ac083949.1
Ac084018.1
Ac084018.2
Ac084026.2
Ac084030.1
Ac084211.1
Ac084337.2
Ac084781.1
Ac084781.2
Ac084782.1
Ac084855.2
Ac087163.2
Ac087289.1
Ac087289.3
Ac087289.6
Ac087294.1
Ac087385.1
Ac087385.2
Ac087477.2
Ac087491.1
Ac087500.1
Ac087521.3
Ac087564.1
Ac087612.1
Ac087623.2
Ac087645.2
Ac087741.1
Ac087741.2
Ac087893.1
Ac090114.3
Ac090159.1
Ac090193.1
Ac090236.1
Ac090527.3
Ac090589.1
Ac090643.1
Ac090772.2
Ac090820.1
Ac091046.2
Ac091153.4
Ac091167.3
Ac091167.5
Ac091167.7
Ac091182.1
Ac091212.1
Ac091230.1
Ac091564.2
Ac091564.6
Ac091729.2
Ac091834.1
Ac091965.5
Ac091982.1
Ac092042.3
Ac092053.2
Ac092115.1
Ac092139.2
Ac092139.3
Ac092171.5
Ac092378.1
Ac092384.1
Ac092570.2
Ac092687.1
Ac092807.1
Ac092807.2
Ac092807.3
Ac092944.1
Ac092989.1
Ac093074.1
Ac093151.3
Ac093325.1
Ac093484.3
Ac093510.1
Ac093732.1
Ac093810.1
Ac093827.4
Ac093904.2
Ac095057.2
Ac096536.1
Ac096540.1
Ac096564.1
Ac096677.1
Ac096733.2
Ac096920.1
Ac096996.2
Ac097059.1
Ac097063.1
Ac097372.1
Ac097493.3
Ac097637.2
Ac097641.2
Ac097713.1
Ac098484.4
Ac098935.2
Ac099066.3
Ac099329.1
Ac099329.2
Ac099335.1
Ac099343.3
Ac099489.1
Ac099508.1
Ac099521.1
Ac099552.4
Ac099681.2
Ac099795.1
Ac099811.2
Ac099842.1
Ac100793.4
Ac100803.3
Ac100810.3
Ac100835.2
Ac100849.1
Ac100860.1
Ac100861.1
Ac103706.1
Ac103736.1
Ac103740.1
Ac103810.1
Ac104031.1
Ac104073.2
Ac104435.1
Ac104452.1
Ac104564.1
Ac104564.2
Ac104655.1
Ac104759.1
Ac104805.1
Ac105020.4
Ac105133.1
Ac105206.1
Ac105206.3
Ac105277.1
Ac105339.1
Ac105402.3
Ac105429.2
Ac105935.1
Ac105940.1
Ac106028.5
Ac106037.2
Ac106038.1
Ac106038.2
Ac106818.1
Ac106820.4
Ac106865.1
Ac106886.3
Ac107204.1
Ac107463.1
Ac107464.2
Ac107954.1
Ac108451.2
Ac108676.1
Ac108866.1
Ac110285.2
Ac110285.5
Ac110285.6
Ac110285.7
Ac110619.1
Ac110716.2
Ac111182.1
Ac112206.2
Ac112504.2
Ac113143.1
Ac113346.2
Ac113361.1
Ac113382.1
Ac113383.1
Ac113410.3
Ac114550.1
Ac114684.1
Ac115284.3
Ac115676.1
Ac116312.1
Ac116345.2
Ac116348.4
Ac116366.1
Ac116366.3
Ac116913.1
Ac117382.1
Ac117422.1
Ac118754.1
Ac120114.1
Ac120498.4
Ac121338.1
Ac124016.1
Ac124067.1
Ac124067.2
Ac124068.2
Ac124276.1
Ac124276.2
Ac124283.5
Ac124854.1
Ac126407.1
Ac126615.2
Ac126696.1
Ac127002.1
Ac127537.1
Ac129926.2
Ac131097.4
Ac132872.2
Ac133106.1
Ac133552.1
Ac135048.2
Ac135178.3
Ac135586.2
Ac137579.2
Ac137932.2
Ac137936.2
Ac138409.2
Ac138517.1
Ac138811.1
Ac139149.1
Ac139769.2
Ac139887.1
Ac145098.1
Ac148477.3
Ac211433.2
Ac233702.1
Ac233992.1
Ac234063.1
Ac234775.1
Ac243725.1
Ac243772.2
Ac243829.1
Ac243829.2
Ac243964.2
Ac243965.1
Ac243967.1
Ac244021.1
Ac244453.2
Ac245100.7
Ac245140.3
Ac245517.5
Ac245884.1
Ac246787.2
Ac254633.1
Acadvl
Acat1
Acbd4
Accs
Ace
Acin1
Ackr2
Aco2
Acot6
Acox2
Acox3
Acoxl
Acp1
Acp2
Acsbg1
Acsl5
Acsm3
Actg1p18
Actg2
Actl6b
Actn1-as1
Actn2
Actn4
Adal
Adam12
Adam15
Adam19
Adam1a
Adamtsl4
Adat3
Adck2
Adck5
Adcy5
Adcy7
Add1
Adgrb2
Adgrb3
Adgrd1
Adgrd2
Adgrf1
Adgrg1
Adgrg2
Adgrv1
Adh1c
Adi1p1
Adnp-as1
Adora1
Adrm1
Af064860.1
Af111167.1
Af124730.1
Af127577.5
Afap1
Aff1
Agap1
Agap3
Agbl5
Agpat3
Agpat4
Agtrap
Ahcyl1
Ahdc1
Ahr
Ahrr
Ahsa2p
Aig1
Aimp2
Aj003147.1
Aj011932.1
Ajuba
Ak2
Ak4
Ak7
Akap1
Akap5
Akap6
Akap7
Akap8l
Akirin1
Akr1b1
Akr1d1
Al009183.1
Al020993.1
Al020994.2
Al021068.1
Al021155.2
Al021396.1
Al021578.1
Al022069.1
Al022312.1
Al022314.1
Al022316.1
Al022324.1
Al022326.1
Al022328.3
Al031055.1
Al031123.1
Al031432.3
Al031595.3
Al031658.2
Al031666.1
Al031666.2
Al031847.2
Al033397.2
Al033519.1
Al033527.3
Al033527.4
Al034417.1
Al034417.2
Al035250.1
Al035420.2
Al035420.3
Al035446.1
Al035460.1
Al035541.1
Al049542.1
Al049569.1
Al049697.1
Al049780.2
Al049836.1
Al049840.2
Al049840.3
Al078621.3
Al080250.1
Al080285.1
Al096772.1
Al109917.1
Al117339.1
Al117382.2
Al117692.1
Al118508.2
Al118556.1
Al118558.3
Al121578.3
Al121672.1
Al121672.3
Al121829.1
Al121845.3
Al121894.2
Al121895.1
Al121906.1
Al121912.1
Al121944.1
Al121972.1
Al121983.1
Al122023.1
Al122125.1
Al132709.1
Al132712.1
Al132777.1
Al132780.2
Al132875.2
Al133153.1
Al133153.2
Al133346.1
Al133351.1
Al133352.1
Al133467.1
Al133481.1
Al133516.1
Al135785.1
Al135905.2
Al136038.5
Al136099.1
Al136164.2
Al136172.1
Al136234.1
Al136363.1
Al136363.2
Al136369.1
Al136985.1
Al137003.2
Al137028.2
Al137058.2
Al137060.1
Al137847.1
Al138724.1
Al138752.2
Al138831.1
Al138831.2
Al138885.2
Al138885.3
Al138885.4
Al138976.1
Al139011.1
Al139099.3
Al139220.2
Al139246.4
Al139254.1
Al139260.1
Al139300.1
Al139300.2
Al139349.1
Al139383.1
Al139384.2
Al139824.2
Al157371.1
Al157385.2
Al157392.3
Al157893.1
Al157912.1
Al157935.1
Al158063.1
Al158071.1
Al158071.4
Al158151.1
Al158198.1
Al158212.1
Al158839.1
Al160271.1
Al160291.1
Al160313.1
Al160313.2
Al160314.2
Al160408.1
Al160408.3
Al160408.4
Al160408.5
Al160411.1
Al160412.1
Al161640.1
Al161742.1
Al161785.1
Al161785.2
Al161785.3
Al161937.1
Al162171.1
Al162385.1
Al162595.2
Al162724.1
Al163195.2
Al353611.1
Al353614.1
Al353691.2
Al353719.1
Al353803.5
Al354674.1
Al354710.1
Al354740.1
Al354811.1
Al354861.2
Al354892.1
Al354892.2
Al354989.2
Al355001.2
Al355075.1
Al355297.2
Al355355.1
Al355388.1
Al355388.2
Al355490.1
Al355512.1
Al355674.1
Al355916.3
Al355987.5
Al356020.1
Al356055.1
Al356215.1
Al357140.3
Al357559.1
Al357673.1
Al358292.1
Al358472.7
Al358613.2
Al358852.1
Al358876.2
Al359182.1
Al359258.2
Al359258.3
Al359555.3
Al359555.4
Al359736.1
Al360012.1
Al360181.2
Al365259.1
Al390066.1
Al390198.1
Al390294.1
Al390719.1
Al390755.1
Al391121.1
Al391244.2
Al391422.1
Al391422.4
Al391832.2
Al392086.2
Al442128.2
Al445183.2
Al445253.1
Al445471.1
Al445483.1
Al445685.1
Al445985.1
Al449423.1
Al450468.2
Al450992.1
Al450998.2
Al451000.1
Al451067.1
Al451085.1
Al512422.1
Al512633.1
Al513008.1
Al513122.2
Al513123.1
Al513327.2
Al513477.1
Al513485.1
Al583824.1
Al589765.5
Al589935.1
Al589994.2
Al590369.1
Al590666.4
Al590708.1
Al590822.1
Al591368.1
Al591846.1
Al591885.1
Al591896.1
Al592146.1
Al592164.2
Al592295.4
Al592431.1
Al592437.1
Al592546.1
Al596094.1
Al596223.1
Al596223.2
Al606517.2
Al606760.1
Al606970.4
Al626787.1
Al645504.1
Al645608.3
Al645608.5
Al645933.1
Al645944.1
Al662899.2
Al663074.1
Al670729.1
Al731555.1
Al731577.1
Al732414.1
Al807752.7
Al844908.2
Al845321.1
Al954722.1
Aldh16a1
Aldh1a2
Aldh1a3
Aldh2
Aldh3a2
Aldh3b1
Aldh5a1
Aldh7a1
Aldoa
Aldoap1
Alg11
Alg1l13p
Alg6
Alms1p1
Alox5ap
Alpk1
Alpl
Alpp
Alx3
Alyref
Ambra1
Amdhd2
Amotl1
Ampd3
Amt
Amz1
Angptl4
Ankdd1a
Ankdd1b
Ankfn1
Ankhd1
Ankhd1-eif4ebp3
Ankrd12
Ankrd13a
Ankrd2
Ankrd29
Ankrd33
Ankrd40cl
Ankrd55
Ankzf1
Ano1
Ano4
Ano7
Anp32ap1
Antxr1
Anxa2
Anxa3
Anxa9
Aoah
Ap000221.1
Ap000251.1
Ap000295.1
Ap000344.2
Ap000347.1
Ap000439.1
Ap000662.1
Ap000695.1
Ap000721.2
Ap000753.1
Ap000757.1
Ap000763.4
Ap000769.2
Ap000769.3
Ap000777.3
Ap000781.1
Ap000785.2
Ap000866.1
Ap000866.2
Ap000892.1
Ap000942.1
Ap000942.4
Ap000943.3
Ap000944.1
Ap000997.1
Ap001043.1
Ap001062.2
Ap001107.4
Ap001107.9
Ap001122.1
Ap001198.1
Ap001267.5
Ap001330.1
Ap001362.1
Ap001469.1
Ap001542.1
Ap001596.1
Ap001615.1
Ap001626.1
Ap001816.1
Ap001993.1
Ap002373.1
Ap002387.2
Ap002478.1
Ap002495.1
Ap002761.3
Ap002851.1
Ap003059.2
Ap003065.1
Ap003068.1
Ap003068.4
Ap003108.2
Ap003119.3
Ap003174.1
Ap003419.2
Ap003419.3
Ap003469.2
Ap003721.4
Ap004609.3
Ap005120.1
Ap005131.4
Ap005263.1
Ap005264.1
Ap005271.1
Ap006621.3
Ap006621.4
Ap1b1
Ap1m1
Ap2m1
Ap4e1
Ap4m1
Ap5s1
Apaf1
Apba2
Apbb1
Apc2
Api5
Aplp2
Apol1
Apol3
Apom
Apopt1
Aprt
Aqp3
Arel1
Arfrp1
Arhgap1
Arhgap22-it1
Arhgap23
Arhgap26
Arhgap27
Arhgap40
Arhgap42
Arhgap45
Arhgap5
Arhgap8
Arhgef12
Arhgef17
Arhgef18
Arhgef39
Arhgef5
Arhgef9
Arid1a
Arid1b
Arid4a
Arid4b
Arid5b
Arih2
Arl13b
Arl2bp
Arl4a
Arl6
Arl6ip4
Arl6ip6
Arl8a
Armc6
Armc7
Armc9
Arnt2
Arpc1b
Arpc5
Arrb1
Arrdc2
Arsg
Art2p
Arx
Asap1
Asap3
Asb1
Asb16
Asf1b
Ash2l
Asic1
Asic4
Aspg
Aspscr1
Ass1
Ass1p7
Atf6b
Atf7
Atf7ip2
Atg10
Atg12
Atg16l2
Atg2a
Atg4b
Atg4d
Atg5
Atg9b
Atl1
Atox1
Atp10a
Atp10d
Atp13a1
Atp1a1
Atp1a2
Atp1b1
Atp1b3
Atp2a1
Atp2b1-as1
Atp2c2
Atp4a
Atp4b
Atp5f1e
Atp5f1ep2
Atp5mf
Atp5mg
Atp5pb
Atp6ap1
Atp6v0a1
Atp6v0c
Atp6v0d2
Atp6v0e1
Atp6v1c2
Atp6v1e2
Atp6v1g1
Atp8b2
Atp8b3
Atpsckmt
Atxn1
Atxn7
Atxn7l1
Atxn7l3
Auts2
Avil
Avp
Axl
Azgp1p2
Azin1-as1
Azin2
B3galt4
B3gat3
B9d1
Bach1
Bad
Bag5
Bahcc1
Baiap2
Bbof1
Bbox1-as1
Bbs1
Bbs9
Bcap29
Bcar3
Bcat2
Bcl2l12
Bcl2l13
Bcl3
Bcl6
Bcl9l
Bcr
Bcrp8
Bdnf-as
Bdp1
Becn1
Bhlhe40
Bicdl1
Bin3
Birc2
Birc3
Birc5
Birc7
Blmh
Blnk
Bloc1s1
Bmf-as1
Bmp1
Bmpr1a
Bola1
Bola3-as1
Bola3p1
Bola3p2
Borcs5
Borcs8
Bpifb9p
Brd9
Bri3
Bricd5
Brpf3
Brsk1
Brsk2
Brwd1-as1
Brwd1-as2
Brwd3
Bscl2
Bsg
Btbd16
Btbd9
Bud23
Bves-as1
Bx088723.1
Bx322234.1
Bx323046.1
Bx537318.2
Bx539320.1
Bx649632.1
Bx890604.2
Bzw1
C10orf55
C10orf90
C11orf44
C11orf68
C11orf86
C12orf43
C12orf60
C12orf65
C12orf76
C12orf80
C14orf132
C14orf180
C15orf39
C15orf65
C16orf86
C16orf89
C17orf51
C17orf53
C18orf25
C19orf33
C19orf57
C19orf67
C1orf116
C1orf122
C1orf159
C1orf21
C1orf53
C1orf56
C1qtnf1
C1qtnf1-as1
C1qtnf6
C1qtnf9b
C1r
C20orf141
C2cd2l
C2orf49
C2orf88
C2orf92
C3
C3orf14
C3orf52
C4orf47
C5ar2
C5orf30
C5orf51
C5orf56
C5orf60
C5orf66
C5orf66-as2
C7orf26
C8g
C8orf44
C8orf58
C9orf131
C9orf139
C9orf163
C9orf3
C9orf50
Ca12
Ca13
Ca3-as1
Ca8
Cabin1
Cabyrp1
Cacna1d
Cacna1h
Cacna2d3
Cacnb1
Cacnb2
Cacnb3
Cactin-as1
Calcoco2
Calm1
Calr
Calr4p
Camk2a
Camk2b
Camk2g
Camk4
Camkk2
Camlg
Camta1
Canx
Cap1
Cap2
Capn10
Capn12
Capn15
Capn2
Capn5
Capza2
Capzb
Card19
Card9
Carm1
Carmil3
Casc18
Casc2
Casc4
Casd1
Casp2
Casp3
Casp7
Casp8
Casq2
Cast
Castor1
Cavin3
Cbfb
Cbll1
Cbx3
Cbx4
Cby1
Cc2d2b
Ccdc107
Ccdc126
Ccdc130
Ccdc138
Ccdc141
Ccdc151
Ccdc160
Ccdc198
Ccdc200
Ccdc24
Ccdc26
Ccdc33
Ccdc40
Ccdc57
Ccdc61
Ccdc74a
Ccdc85b
Ccdc85c
Ccdc86
Ccdc88b
Ccdc91
Ccdc9b
Ccl20
Ccm2l
Ccn5
Ccna1
Ccnd1
Ccnd2-as1
Ccnd3p1
Ccne1
Ccnt2-as1
Ccny
Ccr2
Ccr3
Ccr7
Ccrl2
Cct5
Cct7
Cd151
Cd164l2
Cd22
Cd276
Cd300c
Cd300h
Cd3eap
Cd4
Cd72
Cd79a
Cd82
Cda
Cdc34
Cdc42ep1
Cdc42ep2
Cdc42ep4
Cdc6
Cdc73
Cdca7
Cdca8
Cdcp2
Cdh1
Cdh13
Cdh23
Cdh26
Cdhr2
Cdk1
Cdk5rap3
Cdkn2aip
Cdkn2b-as1
Cdkn2c
Cds1
Ceacam5
Cebpa-dt
Cebpb
Cebpg
Cecr2
Cel
Celf5
Cenpa
Cenph
Cenps
Cep104
Cep112
Cep135
Cep152
Cep164p1
Cep250
Cep350
Cep85
Cep95
Cept1
Cers6
Ces4a
Cetp
Cfap100
Cfap206
Cfap221
Cfap61
Cfap65
Cfap97d1
Cfap99
Cfd
Cfl1p1
Cflar
Cgn
Chaf1a
Champ1
Chat
Chchd2p2
Chchd3
Chd3
Chd5
Chd9
Chfr
Chi3l1
Chi3l2
Chid1
Chl1
Chmp3
Chmp5
Chpt1
Chrm4
Chrna5
Churc1
Churc1-fntb
Ciao3
Cib2
Cib3
Ciita
Cirbp
Cirbp-as1
Cisd2
Cish
Ckap5
Clcn3
Clcn4
Clcn6
Clcnka
Clcnkb
Cldn23
Cldn4
Cldn6
Cldnd1
Cldnd2
Clec11a
Clec2b
Clec4m
Clic1
Clk2
Clk3
Cln5
Cln8
Clnk
Clpp
Clptm1
Clspn
Clta
Cltcl1
Clul1
Clybl
Cmbl
Cnbd2
Cndp2
Cnga1
Cnga3
Cnih3
Cnn2p1
Cntfr-as1
Cntnap2
Coa1
Col11a2
Col16a1
Col20a1
Col26a1
Col4a2
Col5a1-as1
Col6a1
Col6a3
Col7a1
Col9a2
Colgalt1
Comp
Comt
Comtd1
Cops7a
Coq4
Coro2a
Coro2b
Coro7
Coro7-pam16
Cox4i1
Cox6b2
Cpa4
Cpa5
Cpn2
Cpne2
Cpne5
Cpt1c
Cptp
Cpz
Cr392039.3
Cradd
Cramp1
Crat
Crb2
Crcp
Creb3
Creb5
Crebrf
Creg2
Crim1
Crip1
Crip2
Crispld2
Crkl
Crocc
Crtac1
Crtap
Crtc1
Crtc2
Crtc3
Crx
Cryba1
Crybb3
Crygn
Cryl1
Crym
Cryzl1
Csf2ra
Csf2rbp1
Csf3
Csnk1e
Csnk2b
Cspp1
Csrnp1
Csrp1
Cst3
Cstb
Ct62
Ctag2
Ctbp1
Ctbp1-as
Ctdp1
Ctdsp1
Ctif
Ctnna1
Ctps2
Ctr9
Ctsa
Ctse
Ctsh
Ctss
Ctsz
Cttn
Cul5
Cul9
Cux1
Cwc25
Cwc27
Cxcl16
Cxcl2
Cxorf40a
Cxorf58
Cxxc5
Cyb561
Cyb561a3
Cyb5r4
Cyc1
Cycsp19
Cyfip2
Cygb
Cyp11a1
Cyp1b1-as1
Cyp26a1
Cyp46a1
Cyp4b1
Cyp51a1-as1
Daam1
Dab1
Dab1-as1
Dab2ip
Dagla
Daglb
Dancr
Dao
Dapk2
Dars2
Dars-as1
Daxx
Dbf4
Dcaf11
Dcaf13
Dcaf4
Dcaf5
Dcaf6
Dcbld1
Dcps
Dcst2
Dcstamp
Dcun1d4
Ddah1
Ddit4
Ddx10
Ddx39ap1
Ddx42
Ddx5
Deaf1
Dec1
Dedd
Def8
Defa8p
Degs1
Dennd2a
Dennd3
Dennd6b
Denr
Depdc5
Depp1
Dera
Des
Desi1
Dgat1
Dgat2l7p
Dgkd
Dgke
Dgkh
Dgkz
Dguok
Dguok-as1
Dhrs4l1
Dhrs7c
Dhrs9
Dhx40
Dhx9
Diablo
Diaph1
Dipk2a
Dis3l
Dis3l2
Disc1
Disp2
Dkk1
Dlgap1-as2
Dlx4
Dmkn
Dmrt2
Dmwd
Dmxl1
Dnah11
Dnah2
Dnai1
Dnaja1
Dnaja4
Dnajb12
Dnajb5
Dnajb6
Dnajc18
Dnajc21
Dnajc27-as1
Dnajc5
Dnase1
Dnlz
Dnm1
Dnm1p49
Doc2a
Dock1
Dock6
Dock9-dt
Dok7
Dolpp1
Dpagt1
Dpep1
Dpep3
Dph6-dt
Dpm2
Dpp3
Dpp7
Dpp9-as1
Dpy19l4
Dpyd-as1
Dqx1
Draic
Dram1
Drap1
Drc3
Drgx
Dscas
Dsg2
Dsp
Dstn
Dtna
Dubr
Dusp22
Dusp23
Dusp28
Dusp5
Dut
Dux4l16
Dux4l17
Dux4l18
Dux4l19
Dvl2
Dync1h1
Dync1i2
Dynll1
Dynlrb2
Dyrk1a
Dyrk2
E2f3
E2f4
E2f7
E4f1
Ebag9
Ebf4
Ecd
Ecel1p2
Ect2
Edaradd
Edc4
Edem1
Edf1
Eef1a1p25
Eef1akmt3
Eef1aknmt
Eef1d
Eefsec
Efcab5
Efhc1
Efhd1
Efna1
Efna4
Egf
Egfl7
Egfr
Egln2
Ehbp1l1
Ehd1
Ehd2
Eid1
Eif1p5
Eif2ak2
Eif2ak3-dt
Eif2ak4
Eif2b1
Eif2d
Eif2s1
Eif3b
Eif3j
Eif3m
Eif4a2
Eif4b
Eif4e1b
Eif4e2
Eif4g1
Eif4h
Eif5a
Eif5p1
Eif6
Eldr
Elf3
Ell
Elovl2-as1
Emc3
Emc6
Eme2
Emilin1
Eml2
Eml2-as1
Emx1
En2
Endov
Engase
Eno1p3
Eno3
Entpd6
Entpd8
Ep400
Ep400p1
Epas1
Epb41l4a
Epb41l4a-as1
Epcam-dt
Epha10
Epha2
Epha3
Ephx4
Eps15l1
Eps8l2
Erc1
Ercc1
Erfe
Erg
Ergic1
Ergic3
Ericd
Ern2
Ervk3-1
Ervk9-11
Espn
Esr2
Esrra
Etfbkmt
Etnk2
Ets2
Etv5
Evl
Ewsr1
Exd2
Exoc3l4
Exosc4
Ext2
Extl1
Extl3
F12
F2r
Fa2h
Faah
Faahp1
Faap100
Faap20
Fabp3
Fadd
Fads3
Fah
Faim2
Fam102a
Fam107a
Fam110a
Fam118a
Fam129b
Fam135a
Fam167a
Fam174b
Fam189a2
Fam193a
Fam217b
Fam228b
Fam245a
Fam50a
Fam53b
Fam83a
Fam83e
Fam86b3p
Fam86jp
Fam92a
Fancc
Fancd2
Fance
Fancg
Fank1
Far2
Farp1
Faxdc2
Fbh1
Fbn3
Fbrs
Fbxl18
Fbxl3
Fbxl7
Fbxo31
Fbxo32
Fbxo34
Fbxo38
Fbxo44
Fbxw5
Fcf1p7
Fcho2
Fcmr
Fcrl5
Fcrla
Fermt3
Fes
Fezf1
Fgf3
Fgfr1
Fgfr1op
Fgfr4
Fgr
Fhad1
Fhdc1
Fignl1
Fkbp10
Fkbp2
Fkbp4
Flad1
Flg-as1
Fli1
Flnc
Flot1
Flt4
Flvcr1
Flywch1
Flywch2
Fmc1
Fmc1-luc7l2
Fmnl1
Fmr1
Fndc3a
Fnip2
Fo393418.1
Fo704657.1
Fos
Fosl2
Foxa1
Foxc1
Foxcut
Foxh1
Foxk2
Foxn2
Foxn3-as1
Foxo3
Foxo6
Foxp1
Foxs1
Fp565260.1
Fpgs
Fpr1
Fpr2
Frmd6-as2
Frmd8
Frs2
Frs3
Fscn2
Fsd1
Fst
Fstl1
Fstl3
Ftcd
Ftsj3
Fut5
Fxr1
G2e3
G3bp1
G6pd
Gabarapl1
Gabarapl2
Gabbr2
Gabpa
Gabrd
Galk1
Galns
Galnt1
Galnt10
Galnt12
Galnt14
Galntl6
Ganc
Gapdh
Gapdhp29
Gapdhp40
Gapvd1
Garem2
Gas2l1
Gas5
Gas6-as1
Gas6-dt
Gas8
Gasal1
Gata2-as1
Gata3-as1
Gata6
Gatad2a
Gatd1
Gbgt1
Gchfr
Gckr
Gcnt1p5
Gcnt2
Gcom1
Gdf15
Gdpd1
Gdpgp1
Gen1
Get4
Gfap
Gfer
Gfi1b
Gfod2
Gfy
Gga3
Ggps1
Ghet1
Ghrhr
Gigyf1
Gipc1
Gipr
Git2
Gja1
Gle1
Glg1
Gls2
Gltp
Gm2a
Gmcl2
Gmip
Gmppa
Gna15
Gnai2
Gnas
Gnaz
Golga3
Gon4l
Got2
Gpaa1
Gpc1
Gper1
Gphn
Gpi
Gpnmb
Gpr132
Gpr135
Gpr137
Gpr137b
Gpr143
Gpr157
Gpr160
Gpr17
Gpr35
Gpr39
Gpr84
Gprc5a
Gprc5c
Gprc5d-as1
Gprin2
Gps1
Gps2
Gpsm2
Gpx4
Gramd1a
Gramd4
Grb7
Greb1
Greb1l
Grhl1
Grhpr
Grik4
Grip2
Grk1
Grk2
Grk6
Grm1
Grm4
Grpel2
Grtp1
Gsg1l
Gsn
Gsn-as1
Gsto1
Gtf2i
Gtf2ird1
Gtf2ird2b
Gtf3a
Gtf3c1
Gtpbp3
Gucy2ep
Guf1
Gulp1
Gvinp1
Gzf1
H1f0
H1fx-as1
H2afv
H3f3a
Hadh
Haghl
Hao2
Hao2-it1
Haus1
Hbm
Hbzp1
Hcfc1r1
Hcg14
Hcg9
Hcls1
Hcp5
Hdac11-as1
Hdac7
Hdac8
Hddc3
Hdgf
Hdhd5-as1
Hebp2
Hectd3
Hecw1
Hecw2
Helb
Hemk1
Herc3
Herc5
Hes1
Hexb
Hexim2
Hey1
Hgs
Hhat
Hhla1
Hid1
Higd1ap13
Hinfp
Hip1r
Hipk3
Hist1h2ac
Hist1h2ad
Hist1h2ag
Hist1h2ah
Hist1h2ak
Hist1h2bd
Hist1h2bf
Hist1h2bk
Hist1h2bm
Hist1h2bn
Hist1h4b
Hist2h2ac
Hist3h3
Hist4h4
Hivep1
Hivep2
Hivep3
Hjurp
Hk1
Hla-a
Hla-dqb2
Hla-f
Hla-k
Hm13
Hm13-as1
Hmbs
Hmces
Hmga1
Hmgb1p28
Hmgb1p3
Hmgb1p50
Hmgb3p22
Hmgxb4
Hmhb1
Hnf4g
Hnrnpab
Hnrnpl
Hnrnpul1
Hopx
Hotairm1
Hoxa11-as
Hoxa2
Hoxa3
Hoxa7
Hoxa9
Hoxa-as2
Hoxb2
Hoxb3
Hoxb5
Hoxb6
Hoxb-as1
Hoxb-as3
Hoxc10
Hoxc6
Hoxc9
Hoxc-as2
Hoxc-as3
Hoxd10
Hoxd11
Hoxd12
Hpcal1
Hpcal4
Hpn
Hpn-as1
Hps1
Hps3
Hpx
Hr
Hrh1
Hs2st1
Hs6st1
Hsd11b2
Hsd17b12
Hsd17b4
Hsd17b8
Hsf1
Hsp90b1
Hspa2
Hspa4
Hspb1
Hspb7
Hspb8
Hspg2
Htr3a
Htr3b
Htr5a
Htr5a-as1
Htra1
Htra2
Htt
Hyls1
Ica1
Icam1
Icam3
Id1
Id2
Id3
Idh1-as1
Idh3a
Ifitm9p
Ifnar2
Ifngr2
Ift122
Ift43
Ift52
Ift80
Igdcc4
Igf1r
Igf2bp1
Igf2r
Igfl1p2
Igfl2-as1
Ighd
Ighd1-14
Ighd1-20
Ighd6-13
Ighd6-19
Ighmbp2
Ighv1-2
Ighv1-67
Ighv3-36
Iglc4
Iglj4
Iglv10-67
Iglv1-62
Iglv2-33
Iglv2-34
Iglv3-12
Iglv3-25
Igsf21-as1
Igsf22
Igsf9
Ik
Ikbkb
Ikbkg
Il10
Il10rb
Il15
Il16
Il17rb
Il1b
Il1rap
Il2rg
Il32
Il4r
Il6r
Il7r
Ildr2
Ilk
Ilkap
Ilvbl
Impact
Inava
Inhbe
Inka2-as1
Inmt
Inmt-mindy4
Ino80
Inpp1
Inpp5d
Inpp5f
Inppl1
Ints11
Ints5
Invs
Ipo13
Ipo5
Ipo7
Iqank1
Iqca1l
Iqcd
Iqce
Iqch
Iqcj-schip1
Iqcj-schip1-as1
Iqgap1
Iqsec2
Iqsec3
Irak1
Irf6
Irs1
Irx6
Isg20
Itch
Itfg2-as1
Itga2
Itga3
Itgae
Itgal
Itgb1-dt
Itgb2
Itgb2-as1
Itgb3
Itgb4
Itgb5
Itgb5-as1
Itih1
Itih4
Itih6
Itm2c
Itpk1
Itpr1
Itpr2
Itpr3
Itprid2
Itpripl1
Izumo4
Jag2
Jazf1-as1
Jkamp
Jmjd8
Jpt1
Jpt2
Kalrn
Kank3
Kank4
Kansl1-as1
Kansl3
Kat2a
Kat5
Kat6b
Kazn
Kbtbd4
Kcmf1
Kcnab2
Kcnb1
Kcnc1
Kcnc4
Kcng1
Kcnh3
Kcnh8
Kcnip3
Kcnk1
Kcnk15-as1
Kcnn1
Kcnn2
Kcnq3
Kcnq4
Kcnq5
Kctd11
Kctd16
Kctd17
Kctd2
Kctd6
Kctd7
Kdelr2
Kdm2a
Kdm6b
Kdm7a-dt
Keap1
Kel
Khdrbs1
Khdrbs3
Khnyn
Kiaa0100
Kiaa0232
Kiaa0513
Kiaa0556
Kiaa0586
Kiaa0895l
Kiaa1324
Kiaa1755
Kif12
Kif19
Kif1a
Kif1bp
Kif1c
Kif2c
Kif5a
Kif9-as1
Kifc2
Kir2dl4
Klc1
Klc2
Klc3
Klc4
Klf11
Klf13
Klf6
Klhdc2
Klhdc3
Klhdc4
Klhdc8a
Klhdc8b
Klhl21
Klhl23
Klhl29
Klhl36
Klhl40
Klhl5
Klk7
Klrc3
Klrc4-klrk1
Klrk1
Kmt2b
Kmt5a
Knop1
Kpna5
Kpnb1
Krbox1
Kri1
Krt12
Krt128p
Krt18
Krt18p12
Krt18p13
Krt18p53
Krt18p55
Krt19
Krt2
Krt37
Krt39
Krt41p
Krt42p
Krt43p
Krt7
Krt8
Krt86
Krt8p29
Ksr1
Ktn1
Ktn1-as1
Kxd1
L3mbtl4-as1
Lactb2-as1
Lad1
Lag3
Lama1
Lamc2
Lamtor2
Lamtor5-as1
Laptm5
Larp1
Larp6
Lasp1
Lats2-as1
Lbh
Lbr
Lbx2
Lcn12
Lcn1p1
Lcn8
Lcnl1
Lcor
Ldah
Ldb2
Ldb3
Ldha
Ldlr
Ldlrad4
Ldlrap1
Lemd2
Lepr
Leprotl1
Letm2
Letmd1
Lexm
Lfng
Lgals1
Lgals2
Lgals3bp
Lgals9c
Lgalsl
Lgi4
Lgr6
Lhfpl2
Lhx1
Lhx4
Lifr-as1
Limd1
Limk1
Lims1
Linc00106
Linc00174
Linc00208
Linc00243
Linc00293
Linc00332
Linc00337
Linc00346
Linc00385
Linc00393
Linc00426
Linc00431
Linc00460
Linc00475
Linc00511
Linc00589
Linc00592
Linc00607
Linc00639
Linc00649
Linc00659
Linc00664
Linc00707
Linc00842
Linc00847
Linc00857
Linc00884
Linc00905
Linc00920
Linc00941
Linc00955
Linc00963
Linc01006
Linc01010
Linc01015
Linc01085
Linc01088
Linc01089
Linc01119
Linc01121
Linc01122
Linc01132
Linc01140
Linc01170
Linc01191
Linc01204
Linc01213
Linc01224
Linc01237
Linc01239
Linc01257
Linc01270
Linc01271
Linc01303
Linc01311
Linc01355
Linc01356
Linc01357
Linc01358
Linc01411
Linc01414
Linc01426
Linc01431
Linc01485
Linc01491
Linc01503
Linc01505
Linc01531
Linc01537
Linc01560
Linc01586
Linc01588
Linc01607
Linc01629
Linc01637
Linc01639
Linc01640
Linc01655
Linc01656
Linc01657
Linc01659
Linc01664
Linc01698
Linc01709
Linc01714
Linc01732
Linc01750
Linc01763
Linc01764
Linc01778
Linc01780
Linc01781
Linc01786
Linc01802
Linc01805
Linc01823
Linc01847
Linc01855
Linc01862
Linc01863
Linc01865
Linc01883
Linc01888
Linc01890
Linc01912
Linc01914
Linc01968
Linc01970
Linc02018
Linc02021
Linc02028
Linc02080
Linc02102
Linc02136
Linc02139
Linc02167
Linc02175
Linc02206
Linc02225
Linc02243
Linc02265
Linc02289
Linc02298
Linc02323
Linc02332
Linc02348
Linc02352
Linc02356
Linc02363
Linc02376
Linc02380
Linc02395
Linc02396
Linc02416
Linc02465
Linc02517
Linc02539
Linc02569
Linc02577
Linc02585
Linc02599
Linc02615
Linc02622
Linc02651
Linc-pint
Lingo1-as1
Llgl2
Lman1l
Lman2
Lmcd1
Lmcd1-as1
Lmln
Lmna
Lmnb1
Lmnb2
Lmntd1
Lncog
Lnpk
Lonp2
Lonrf2
Lox
Loxl2
Lrg1
Lrif1
Lrig1
Lrmda
Lrp1
Lrp3
Lrp4-as1
Lrp5
Lrr1
Lrrc1
Lrrc28
Lrrc37b
Lrrc61
Lrrc73
Lrrc74b
Lrrc8b
Lrrc8e
Lrrfip1
Lrsam1
Lrwd1
Lsg1
Lsm14b
Lsm4
Lsp1
Lsr
Lss
Ltb
Ltb4r
Ltbp4
Ltbr
Luc7l2
Luc7l3
Lucat1
Ly6d
Ly6e
Ly6k
Lynx1
Lypd4
Lyrm1
Lyz
Lzts2
Mab21l4
Macf1
Mad2l1bp
Madcam1
Madd
Maf1
Maff
Mafk
Magi3
Mak16
Malat1
Malsu1
Mamdc4
Mamld1
Man1a2
Man1b1
Man1c1
Manbal
Maneal
Manf
Map1a
Map1b
Map1lc3b
Map2k3
Map3k20
Map3k21
Map3k2-dt
Map3k7cl
Map3k8
Map4k3-dt
Map7d1
Mapk13
Mapk14
Mapk15
Mapk8ip3
Mapkapk3
March10
March7
Mark3
Mark4
Mast1
Mat2a
Matn1-as1
Matn2
Matr3
Mau2
Mavs
Maz
Mbd6
Mcc
Mccc2
Mcf2l2
Mcm3ap
Mcoln1
Mcrip2
Mctp2
Mcub
Mdfi
Mdfic
Mdga1
Mdm2
Mdp1
Me3
Med11
Med12l
Med14
Med15
Med16
Med18
Med24
Med25
Med30
Mef2a
Meiob
Meis1
Melk
Meltf-as1
Mest
Metrnl
Mettl21a
Mettl7b
Mfge8
Mfhas1
Mfn2
Mfng
Mfrp
Mfsd1
Mfsd10
Mfsd11
Mfsd3
Mgat3
Mgat5
Mgat5b
Mgll
Mgrn1
Mical2
Micall1
Micall2
Micos10
Micos10-nbl1
Midn
Mief1
Mief2
Mier1
Mif
Minar1
Mindy1
Mindy3
Mindy4
Mink1
Mios
Mip
Mir1227
Mir1268b
Mir1273c
Mir1285-1
Mir1286
Mir143
Mir1469
Mir149
Mir183
Mir191
Mir193a
Mir193bhg
Mir196a2
Mir212
Mir23a
Mir24-2
Mir26b
Mir27a
Mir3141
Mir3143
Mir3153
Mir3165
Mir3183
Mir3188
Mir3200
Mir326
Mir34ahg
Mir3614
Mir3650
Mir3652
Mir3678
Mir378i
Mir3936
Mir3936hg
Mir3945hg
Mir3972
Mir3976hg
Mir4261
Mir4281
Mir4287
Mir4318
Mir4420
Mir4425
Mir4429
Mir4435-2hg
Mir4437
Mir4450
Mir4458hg
Mir4466
Mir4469
Mir4472-2
Mir4488
Mir4505
Mir450a1
Mir450a2
Mir450b
Mir4515
Mir4519
Mir4530
Mir4537
Mir4634
Mir4642
Mir4645
Mir4654
Mir4664
Mir4669
Mir4672
Mir4688
Mir4690
Mir4729
Mir4734
Mir4757
Mir4763
Mir4785
Mir4799
Mir5001
Mir5008
Mir5090
Mir5091
Mir5093
Mir5188
Mir548aw
Mir548j
Mir564
Mir5700
Mir583
Mir589
Mir6070
Mir6079
Mir6084
Mir6090
Mir6124
Mir615
Mir619
Mir646hg
Mir649
Mir6508
Mir6515
Mir6516
Mir652
Mir661
Mir6742
Mir6781
Mir6787
Mir6811
Mir6821
Mir6836
Mir6847
Mir6853
Mir6864
Mir6865
Mir6867
Mir6876
Mir6884
Mir7155
Mir7159
Mir7-3
Mir7-3hg
Mir762hg
Mir7845
Mir7848
Mir7854
Mir7975
Mir96
Mirlet7a3
Mirlet7b
Mirlet7bhg
Mis12
Mkln1
Mlec
Mlf2
Mlh1
Mllt6
Mlph
Mlst8
Mmachc
Mmp11
Mmp2
Mmp24os
Mmp25-as1
Mn1
Mob4
Mocs1
Mok
Morf4l1
Morf4l2
Morn1
Morn5
Mov10
Mov10l1
Mpl
Mpp6
Mppe1
Mpped2
Mprip
Mprip-as1
Mpst
Mpv17
Mpv17l2
Mras
Mrgprf-as1
Mrgprx4
Mrm1
Mroh5
Mroh7
Mroh7-ttc4
Mrpl20-as1
Mrpl34
Mrpl35
Mrpl4
Mrps2
Mrps24
Mrps31p4
Mrrf
Mrs2
Mrvi1-as1
Msantd3
Msh3
Msh6
Msl1
Mst1p2
Mst1r
Msx2p1
Mt1g
Mt2a
Mta3
Mtcl1
Mtco3p46
Mtdh
Mtf2
Mtg2
Mthfd1l
Mthfr
Mtmr4
Mtmr7
Mtnd3p5
Mtnd3p8
Mtnd4lp21
Mtnd4lp22
Mtnd4lp30
Mtnd4p10
Mtnd4p12
Mtnd5p41
Mtr
Mtrex
Mtss1l
Mttp
Muc1
Muc12
Muc2
Mus81
Mvb12a
Mxd3
Mycbp2-as1
Mycbpap
Myd88
Myeov
Myl12b
Myl2
Myl3
Myl6
Myl6b
Mylk
Mylk3
Mylk-as2
Mylpf
Myo15a
Myo16
Myo18a
Myo18b
Myo19
Myo3a
Myo5b
Myo6
Myo9b
Myof
Myom2
Myot
Myrf
Myt1l
Myzap
Mzt2a
NA
Naa10
Nab2
Nabp2
Nadk
Nadsyn1
Naglu
Naif1
Nanog
Nanogp2
Napg
Naprt
Nat16
Nat8l
Nat9
Nav2
Nav2-it1
Nbeal1
Nbeal2
Nbl1
Nbpf12
Nbpf17p
Ncapd2p1
Ncapg
Ncaph2
Nckap5-as2
Nckap5l
Ncoa1
Ncoa4p4
Ncoa7
Ncor2
Ndfip1
Ndnf
Ndrg4
Ndst1
Ndst1-as1
Ndufa7
Ndufab1
Ndufaf2
Ndufaf3
Ndufb10
Ndufb10p1
Ndufb4p2
Ndufb9
Ndufc1
Ndufs6
Ndufv1
Ndufv2
Neat1
Nectin2
Nedd1
Nedd4l
Nedd8-mdp1
Nedd9
Nelfa
Nell2
Nenfp1
Neurl4
Nfatc1
Nfatc2
Nfe2l1
Nfkb2
Nfkbia
Nfkbie
Nfya
Nhej1
Nifkp6
Nim1k
Nipa2p2
Nipal1
Nipsnap2
Nit1
Nkain1
Nkain2
Nkila
Nkpd1
Nkx2-5
Nlk
Nlrp2
Nlrp3
Nmnat2
Nmral1
Nmrk2
Nmt1
Nnmt
Nol4l-dt
Nol7
Nom1
Nop14
Nop14-as1
Nop2
Nop53
Nos3
Nostrin
Npas4
Npepl1
Npff
Nploc4
Npm1
Npr2
Npr3
Nptx2
Npw
Nr1h3
Nr2f2
Nr2f2-as1
Nr3c2
Nr4a3
Nrm
Nrp2
Nrsn2
Nrxn2
Nsd1
Nsd2
Nsg1
Nsmce1
Nsun3
Nsun4
Nt5c2
Nt5dc2
Nt5dc4
Nt5e
Nuak2
Nub1
Nubp2
Nudcd3
Nudt14
Nudt16l1
Nudt16p1
Nudt2
Nudt22
Nudt4
Nuf2
Numbl
Nup133
Nup93
Nupl2
Nutf2
Nxph3
Oaz1
Oaz3
Obscn
Ocel1
Ociad1
Odc1-dt
Ogfod3
Ogfr
Ogfrl1
Ogt
Olfm1
Olig1
Oplah
Oprd1
Or10j6p
Or4d7p
Or52z1
Or5m14p
Or6e1p
Orai1
Orc6
Ormdl3
Osbpl2
Osbpl5
Osbpl9
Osgin1
Osgin2
Osm
Osmr
Osr2
Otop2
Otub1
Otud1
Otud6b
Otud7a
Ovgp1
Oxa1l
Oxsr1
P2rx4
P2rx7
P3h4
P4ha2
P4htm
Pabpc1
Pabpn1
Pacs1
Pacs2
Padi4
Pafah1b3
Pak6
Palm
Palmd
Pam
Pam16
Pamr1
Pank4
Papln
Papss2
Paqr5
Paqr8
Paqr9-as1
Park7
Parp10
Parp2
Patj
Pax7
Pax8
Pax8-as1
Paxx
Pbx1
Pc
Pcare
Pcat18
Pcbd2
Pcbp1-as1
Pcbp2
Pccb
Pcdh1
Pcdh7
Pcdhac1
Pcgf5
Pcm1
Pcnp
Pcnt
Pcnx1
Pcnx4
Pcolce
Pcoth
Pcsk6
Pcsk7
Pctp
Pcyt2
Pdcd6ip
Pdcl
Pdcl3
Pde2a
Pde4c
Pde7b
Pde8a
Pdgfa
Pdgfc
Pdhx
Pdlim1
Pdlim2
Pdlim3
Pdlim4
Pdxdc1
Pdxk
Pea15
Pelp1
Pemt
Per3
Perm1
Pex14
Pfdn4
Pfkfb3
Pfkm
Pfn1
Pgc
Pgd
Pgf
Pglyrp2
Pgm1
Pheta1
Phf1
Phf11
Phf13
Phf3
Phf7
Phldb1
Phldb2
Phldb3
Phpt1
Phykpl
Picart1
Pick1
Pidd1
Pigh
Pigl
Pigv
Pigw
Pih1d3
Pik3r1
Pik3r2
Pikfyve
Pim1
Pim2
Pim3
Pimreg
Pinx1
Pip4k2a
Pip5kl1
Pipox
Pitpnc1
Pitx1
Piwil4
Pjvk
Pkd2l1
Pkd2l2
Pkm
Pknox1
Pknox2
Pkp3
Pla1a
Pla2g15
Pla2g4d
Pla2g4e-as1
Pla2g6
Plac1
Plac4
Plau
Plb1
Plcb2
Plcb2-as1
Plce1-as2
Plcg1
Pld4
Plekha2
Plekha3
Plekha7
Plekha8
Plekhg6
Plekhh1
Plekhj1
Plekhm1p1
Plekho1
Plin2
Plin5
Plk3
Plxdc1
Plxna1
Plxna3
Plxnb2
Plxnd1
Pmaip1
Pml
Pnck
Pnkd
Pnma8b
Pnmt
Pnn
Pno1
Pnpla2
Pnpla3
Pnpla6
Pnrc2
Poc1a
Poc1b
Podxl
Pogk
Poldip2
Pole
Poln
Polr1a
Polr2a
Polr3b
Pomt2
Pop1
Por
Pot1-as1
Pou2f1
Pou2f2
Ppan
Ppan-p2ry11
Ppara
Ppdpf
Ppfia1
Ppfia4
Pphln1
Ppia
Ppiap3
Ppiap35
Ppiap48
Ppie
Ppih
Ppil6
Ppm1a
Ppm1b
Ppm1g
Ppm1m
Ppm1n
Ppp1r10
Ppp1r10p1
Ppp1r12a-as1
Ppp1r13b
Ppp1r3f
Ppp1r42
Ppp1r7
Ppp2r2d
Ppp4c
Ppp5c
Pprc1
Ppt1
Ppt2
Ppt2-egfl8
Pqlc2
Prcc
Prcd
Prdm11
Prdx6
Prelid1
Prickle1
Prickle2
Prkab1
Prkacb
Prkag2-as1
Prkar1a
Prkce
Prkch
Prm2
Prm3
Prmt2
Prnp
Prom1
Prom2
Prpf38b
Prpf8
Prr13p4
Prr13p5
Prr16
Prr34-as1
Prr36
Prr7
Prss2
Prss22
Prss23
Prss36
Prss3p1
Prss46p
Prss58
Prune1
Psen2
Psg1
Psg2
Psg4
Psg5
Psg8
Psma3
Psma4
Psmb7
Psmb9
Psmd1
Psmd10p2
Psmd13
Psmd2
Psmd9
Psme3
Psmg2
Psmg3-as1
Psmg4
Psph
Ptcd2
Ptch2
Ptcsc2
Ptdss1
Ptdss2
Ptgds
Ptger4
Ptger4p2
Ptges
Ptges2
Pth1r
Ptma
Ptp4a1
Ptp4a2
Ptp4a3
Ptpa
Ptpdc1
Ptpmt1
Ptpn1
Ptpn11
Ptpn12
Ptpn18
Ptpn4
Ptpn6
Ptprf
Ptpro
Ptrh1
Pts
Pttg1
Puf60
Pum1
Pura
Pusl1
Pwwp3a
Pxdn
Pxmp2
Pxn-as1
Pxylp1
Pygb
Qki
Qser1
Qsox1
R3hdm1
R3hdm2
Rab11a
Rab11b
Rab11fip3
Rab18
Rab22a
Rab24
Rab26
Rab34
Rab37
Rab40c
Rab5if
Rabl6
Rac1p8
Rad23b
Rad54l
Rad9a
Rag1
Rai1
Raly
Ranbp10
Ranbp17
Ranbp2
Ranp4
Rap1gap
Rap1gap2
Rapgef2
Rapgef4
Rapgefl1
Rara
Rara-as1
Rarg
Rasgrf1
Rassf1
Rassf10
Rassf1-as1
Rassf4
Rassf5
Rassf8
Rbak
Rbak-rbakdn
Rbck1
Rbm15
Rbm20
Rbm22p7
Rbm23
Rbm5
Rbm7
Rbms3
Rbpj
Rbpms
Rcan1
Rce1
Rcn1
Rcor3
Rdh10
Rdh13
Rdx
Renbp
Repin1
Rer1
Ret
Rex1bd
Rexo2
Rf00004
Rf00012
Rf00015
Rf00017
Rf00019
Rf00092
Rf00096
Rf00100
Rf00156
Rf00407
Rf00411
Rf00416
Rf00432
Rf00554
Rf00619
Rf01210
Rf01518
Rf01906
Rf01955
Rf01956
Rf01957
Rf01977
Rf01978
Rf01979
Rf02118
Rf02141
Rf02142
Rf02148
Rf02149
Rf02174
Rf02175
Rf02176
Rf02217
Rf02247
Rf02248
Rf02249
Rfc5
Rfk
Rflna
Rfng
Rfx2
Rgl3
Rgp1
Rgs11
Rgs12
Rgs3
Rgs6
Rhbdd2
Rhbdf2
Rhbdl1
Rhno1
Rhoa
Rhobtb3
Rhoc
Rhod
Rhof
Rhoq
Rhoqp1
Rhot1
Rhoxf1p1
Ric8b
Rimklb
Rin1
Rin3
Riok3
Ripk3
Ripk4
Ripor1
Ripor2
Ripor3
Rlbp1
Rmc1
Rmdn2
Rmdn3
Rmrp
Rn7sk
Rn7skp110
Rn7skp2
Rn7skp202
Rn7skp205
Rn7sl241p
Rn7sl326p
Rn7sl333p
Rn7sl335p
Rn7sl346p
Rn7sl353p
Rn7sl399p
Rn7sl414p
Rn7sl566p
Rn7sl570p
Rn7sl600p
Rn7sl612p
Rn7sl645p
Rn7sl659p
Rn7sl69p
Rn7sl708p
Rn7sl737p
Rna5sp103
Rna5sp131
Rna5sp137
Rna5sp165
Rna5sp174
Rna5sp18
Rna5sp200
Rna5sp207
Rna5sp22
Rna5sp292
Rna5sp334
Rna5sp373
Rna5sp378
Rna5sp410
Rna5sp411
Rna5sp412
Rna5sp413
Rna5sp429
Rna5sp448
Rna5sp49
Rna5sp60
Rna5sp84
Rna5sp99
Rnaseh1-as1
Rnaseh2c
Rnd3
Rnf10
Rnf103-chmp3
Rnf123
Rnf13
Rnf14
Rnf144b
Rnf157
Rnf207
Rnf215
Rnf217
Rnf220
Rnf224
Rnf31
Rnf32
Rnf4
Rnft1-dt
Rnls
Rnmt
Rnps1
Rnu11
Rnu1-108p
Rnu12
Rnu2-17p
Rnu2-2p
Rnu4-1
Rnu4-11p
Rnu4-28p
Rnu4-8p
Rnu5b-1
Rnu5e-1
Rnu5e-4p
Rnu5e-6p
Rnu6-1
Rnu6-1098p
Rnu6-1149p
Rnu6-114p
Rnu6-1160p
Rnu6-1175p
Rnu6-1227p
Rnu6-126p
Rnu6-147p
Rnu6-152p
Rnu6-171p
Rnu6-178p
Rnu6-180p
Rnu6-193p
Rnu6-2
Rnu6-282p
Rnu6-293p
Rnu6-301p
Rnu6-334p
Rnu6-392p
Rnu6-450p
Rnu6-560p
Rnu6-612p
Rnu6-740p
Rnu6-752p
Rnu6-835p
Rnu6-9
Rnu6-940p
Rnu6-951p
Rnu6atac32p
Rnu6atac33p
Rnu6atac35p
Rnu7-105p
Rnu7-136p
Rnu7-6p
Rnvu1-2
Rock1p1
Rom1
Ror1
Rparp-as1
Rpf2
Rpl10ap6
Rpl12p28
Rpl13
Rpl13ap17
Rpl15p4
Rpl17p17
Rpl17p34
Rpl18
Rpl18a
Rpl22p2
Rpl22p3
Rpl23a
Rpl23ap12
Rpl23ap75
Rpl23ap93
Rpl26
Rpl27a
Rpl27p12
Rpl28
Rpl3
Rpl32p3
Rpl34p22
Rpl36ap6
Rpl37a
Rpl5p15
Rpl5p6
Rpl6p12
Rpl7ap26
Rpl7ap53
Rpl7l1
Rplp0
Rplp0p11
Rplp0p2
Rplp2
Rprd2
Rps13
Rps16p9
Rps26p31
Rps29p16
Rps4xp19
Rps5p3
Rps6
Rps6ka2
Rps6ka2-as1
Rps6ka4
Rps6p14
Rps6p8
Rpsa
Rrm2
Rrp1b
Rsad1
Rsph14
Rspry1
Rtca-as1
Rtel1
Rtel1-tnfrsf6b
Rtn4r
Rtn4rl2
Rufy1
Rufy4
Rusc1
Ruvbl1
Rxra
Ryr1
S100a16
S1pr3
Saa1
Sae1
Samd11
Samd4a
Samd4b
Samd8
Sap30l
Sar1a
Sart3
Satb2-as1
Sbf2-as1
Sbno2
Scaf1
Scaf4
Scamp2
Scamp4
Scaper
Scarf1
Scarna16
Scat2
Schip1
Sclt1
Scml2p2
Scml4
Scn1b
Scn3b
Scn8a
Scnn1a
Scnn1d
Scoc
Scrib
Scube2
Scyl1
Scyl3
Sdad1
Sdc2
Sdcbp
Sdcbpp2
Sdccag8
Sdhaf2
Sdhap3
Sdr39u1
Sec14l1
Sec14l2
Sec14l5
Sec1p
Sec24a
Sec24b
Sec24c
Secisbp2
Seh1l
Selenoi
Selenow
Sema3b
Sema3b-as1
Sema3c
Sema3f
Sema3g
Sema4b
Sema5b
Sema7a
Senp6
Senp8
Sept1
Sept2
Sept8
Sept9
Serinc2
Serpina1
Serpina3
Serpinb9p1
Serpine1
Setd2
Setd5
Setd6
Setd9
Setdb2
Sez6l2
Sf3a2
Sf3b2
Sf3b3
Sft2d1
Sft2d3
Sfta1p
Sfxn4
Sfxn5
Sgca
Sgk3
Sgms1
Sgms2
Sgo1-as1
Sgsm1
Sgsm2
Sh2b3
Sh2d3a
Sh2d3c
Sh2d4a
Sh2d4b
Sh3bgr
Sh3bp2
Sh3bp4
Sh3rf2
Sh3rf3
Sh3tc1
Sh3tc2
Shank2
Sharpin
Shbg
Shf
Shisa5
Shld2
Shmt1
Shoc2
Shroom3
Siae
Sidt1
Sigirr
Sigmar1
Sil1
Sin3a
Sin3b
Sipa1
Sipa1l1
Sirt7
Six5
Ska1
Skap2
Skil
Skor1
Sla
Slc12a4
Slc12a5
Slc12a6
Slc13a3
Slc16a10
Slc16a1-as1
Slc16a3
Slc16a5
Slc17a9
Slc1a2
Slc22a15
Slc22a18
Slc22a4
Slc22a5
Slc25a1
Slc25a19
Slc25a25
Slc25a3
Slc25a30
Slc25a36
Slc25a37
Slc25a38p1
Slc25a3p1
Slc25a4
Slc25a42
Slc25a44
Slc25a45
Slc25a46
Slc25a5
Slc27a1
Slc27a2
Slc28a3
Slc29a1
Slc2a1
Slc2a11
Slc2a1-as1
Slc2a3p2
Slc2a4
Slc2a5
Slc2a9
Slc30a5
Slc35a4
Slc35e2b
Slc35e3
Slc35f6
Slc37a1
Slc37a2
Slc37a3
Slc38a1
Slc38a7
Slc38a8
Slc38a9
Slc39a1
Slc39a7
Slc39a9
Slc43a3
Slc44a2
Slc44a3-as1
Slc45a4
Slc47a1
Slc47a2
Slc48a1
Slc49a4
Slc4a1
Slc4a2
Slc52a2
Slc6a1
Slc6a6
Slc6a9
Slc7a2
Slc7a5
Slc7a5p2
Slc7a6
Slc8b1
Slc9a1
Slc9a2
Slc9a3r1
Slc9a3r2
Slc9a6
Slc9a8
Slc9b2
Slc9c2
Slco3a1
Slco4a1
Slf1
Slf2
Slfn5
Slit1
Smad3
Smad5
Smarcb1
Smarcd2
Smco3
Smg1p1
Smg6
Smg7
Smim20
Smim21
Smim25
Smim27
Smim29
Smim2-as1
Smim36
Smim4
Smim40
Smim7
Smtnl2
Smug1p1
Smyd2
Snapc2
Sncaip
Sncg
Snd1
Snhg10
Snhg11
Snhg22
Snhg25
Snhg26
Snhg4
Snora11b
Snora13
Snora50c
Snora6
Snora63b
Snora71e
Snord104
Snord105
Snord12
Snord12b
Snord13
Snord13p1
Snord2
Snord68
Snrk
Snrnp40
Snrpc
Sntb2
Sntg1
Snu13
Snx24
Snx29
Snx33
Snx33p1
Snx8
Snx9
Socs2
Socs2-as1
Socs3
Son
Sorbs2
Sorbs3
Sorl1
Sos2
Sox12
Sox13
Sox9-as1
Sp140
Sp140l
Spaca9
Spag4
Spag5-as1
Spast
Spata1
Spata13
Spata20
Spata24
Spata46
Spata5l1
Spata6l
Spata7
Spats2
Spats2l
Spc24
Specc1
Spef2
Speg
Spg7
Sphk1
Spidr
Spin1
Spire2
Spocd1
Spon2
Spred3
Spry1
Spsb1
Spsb3
Sptb
Sptbn2
Sptbn4
Sqor
Sqstm1
Src
Srd5a1
Srd5a3
Srebf1
Srebf2
Srek1
Srgap2-as1
Srgap3
Srp14-as1
Srpx2
Srr
Srrm1
Srrm5
Srrt
Srsf3
Srsf5
Srsf6
Ss18l1
Ssh1
Ssna1
Ssr3
Ssrp1
Sstr5
Sstr5-as1
Ssu72
Ssuh2
St13p10
St13p15
St13p16
St13p19
St13p6
St3gal1
St3gal3
St3gal4
St3gal5-as1
St5
St6galnac2
St7l
Stab1
Stac
Stac3
Stam
Stambpl1
Stard10
Stard13
Stard13-as
Stard4-as1
Stat5b
Stat6
Steap3
Stk10
Stk11
Stk16
Stk19
Stk32c
Stk38l
Stoml1
Stpg4
Stradb
Strn4
Stub1
Stx18-as1
Stxbp1
Stxbp2
Styxl1
Sub1p1
Sucla2-as1
Sufu
Sugt1p3
Sulf1
Sult1c2
Sun1
Sun5
Supt5h
Surf1
Suz12p1
Svil-as1
Swap70
Swsap1
Syf2
Syne2
Synj2
Synm
Synpo
Syp
Syt12
Syt2
Syt5
Syt8
Szrd1
Tacc1
Tacc2
Tacc3
Taco1
Tacr2
Tacstd2
Taf12
Taf15
Taf7
Tagap
Tagln2
Taldo1
Tanc2
Tank
Taok1
Tars
Tars2
Tasor
Tasor2
Tax1bp1
Taz
Tbc1d10a
Tbc1d12
Tbc1d16
Tbc1d20
Tbc1d22a
Tbc1d24
Tbc1d27p
Tbc1d29p
Tbc1d2b
Tbc1d3p5
Tbc1d8-as1
Tbcd
Tbce
Tbkbp1
Tbx1
Tbx10
Tbx2
Tbxas1
Tcap
Tcea2
Tcea3
Tcerg1
Tcf12
Tcf20
Tcf25
Tcf7l1
Tcirg1
Tcn1
Tcta
Tcte1
Tdh
Tdp1
Tdrkh-as1
Tead1
Tead4
Tecpr2
Teddm1
Tef
Tekt5
Tent2
Tent4a
Tes
Tesk1
Tex2
Tex22
Tex261
Tex26-as1
Tex9
Tfam
Tfap2a
Tfap2a-as1
Tfap2c
Tfg
Tfr2
Tfrc
Tgfbi
Tgfbr3
Tgm2
Tgm7
Thap3
Thap9
Thap9-as1
Thbs2
Thnsl2
Thoc5
Thrb-as1
Thsd4
Thsd8
Thumpd3
Tiam2
Tigd5
Timm10b
Timm44
Timm8ap1
Tiparp
Tjp2
Tk2
Tkt
Tle3
Tlk2
Tm6sf1
Tm7sf2
Tma16
Tmbim6
Tmc3-as1
Tmc8
Tmcc1
Tmcc1-as1
Tmcc2
Tmco3
Tmed10
Tmed3
Tmem107
Tmem121b
Tmem129
Tmem130
Tmem131
Tmem131l
Tmem132a
Tmem132e
Tmem136
Tmem144
Tmem150c
Tmem161b-as1
Tmem165
Tmem167b
Tmem171
Tmem173
Tmem178a
Tmem18
Tmem184a
Tmem184b
Tmem19
Tmem199
Tmem212-as1
Tmem220
Tmem222
Tmem229b
Tmem239
Tmem248
Tmem253
Tmem263
Tmem266
Tmem268
Tmem273
Tmem274p
Tmem42
Tmem43
Tmem62
Tmem63b
Tmem70
Tmem87b
Tmem91
Tmem92
Tmem94
Tmie
Tmod3
Tmpop2
Tmprss2
Tmprss5
Tmsb4x
Tmub1
Tnfaip1
Tnfrsf11a
Tnfrsf12a
Tnfrsf13b
Tnfrsf14
Tnfsf10
Tnfsf8
Tnip1
Tnip2
Tnnc1
Tnnt3
Tnrc6a
Tob1
Tob1-as1
Togaram2
Tom1
Tom1l1
Tom1l2
Tomm5
Tonsl
Top1mt
Top2a
Tor1aip1
Tp53bp1
Tp53i3
Tp53inp2
Tp53tg1
Tp53tg5
Tpbg
Tpbgl
Tpd52l1
Tpd52l2
Tpk1
Tpm3
Tpp1
Tprg1lp1
Tptep2
Tptep2-csnk1e
Trabd
Traf3
Traf3ip2-as1
Traf4
Traf7
Traip
Tram2-as1
Trap1
Trappc10
Trappc2b
Trappc6a
Trbj1-6
Trbv11-3
Trbv12-2
Trbv5-5
Trbv7-2
Trbv7-3
Trbv7-9
Trbv8-2
Trdd3
Trdj1
Trdv3
Treh
Trerf1
Trhde
Trim11
Trim16
Trim17
Trim2
Trim24
Trim25
Trim28
Trim32
Trim45
Trim52-as1
Trim54
Trim6
Trim6-trim34
Trim7
Trim8
Triobp
Trip10
Trip13
Trmt11
Trmt112
Trmt112p3
Trmt44
Trmt61a
Trmt9b
Tsacc
Tsbp1-as1
Tsc1
Tsen54
Tsnare1
Tspan10
Tspan14
Tspan4
Tspan5
Tspo2
Tssk3
Ttc19
Ttc21a
Ttc3
Ttc39c
Ttc39c-as1
Ttc41p
Ttc7a
Ttc9c
Ttll6
Ttll9
Ttyh1
Ttyh3
Tuba1c
Tuba3c
Tuba8
Tubb4b
Tubbp9
Tubg1
Tubgcp2
Tug1
Tulp1
Tulp3
Tvp23b
Twnk
Txn2
Txndc15
Txnl1
Txnp1
Txnrd1
Txnrd2
Tyk2
Tyms
Tyw1
U2surp
U73023.1
U73166.1
U91328.1
Uap1l1
Uba1
Ubap1
Ubap2
Ubb
Ubbp4
Ube2c
Ube2e1
Ube2i
Ube2l3
Ube2o
Ube2q2p9
Ube2v1
Ube2v2
Ube3c
Ubfd1
Ubl4a
Ubl7
Ubl7-as1
Ubqln4p2
Ubr7
Ubtf
Ubxn11
Ubxn2a
Ubxn4
Uca1
Uckl1-as1
Ugdh-as1
Uggt1
Uhmk1
Ulk4
Umlilo
Unc119
Unc45a
Unc5a
Unc5b-as1
Unc79
Uox
Upf1
Upf3a
Upk3a
Upp1
Uqcc1
Uqcc2
Uqcrb
Uqcrc1
Uqcrh
Urgcp
Urgcp-mrps24
Usf2
Ushbp1
Usp1
Usp14
Usp16
Usp39
Usp40
Usp47
Usp53
Usp6
Usp9x
Uspl1
Utp11
Utrn
Uvssa
Uxs1
Vac14
Vamp3
Vangl1
Vapa
Vars
Vash1-as1
Vasp
Vav3-as1
Vgll4
Vill
Vim
Vipr1
Vn1r69p
Vps11
Vps13a
Vps13a-as1
Vps13c
Vps13d
Vps18
Vps28
Vps33b-dt
Vps37b
Vps50
Vps53
Vps8
Vps9d1-as1
Vrk3
Vrtn
Vsx1
Vtrna2-2p
Vwa1
Vwa2
Vwa3b
Vwa7
Vwf
Vxn
Wac
Was
Washc2c
Wbp1l
Wbp2
Wdfy1
Wdr1
Wdr18
Wdr20
Wdr24
Wdr34
Wdr36
Wdr37
Wdr45b
Wdr46
Wdr6
Wdr70
Wdr76
Wdr81
Wee1
Wfdc10b
Wfikkn2
Whammp2
Wipi2
Wiz
Wnt1
Wnt2
Wnt5b
Wtap
Wwc1
Wwc3
Wwp1
Wwp2
Wwtr1
Xiap
Xkr4
Xkrx
Xpnpep1
Xrcc3
Xxylt1-as1
Xylt2
Yaf2
Yap1
Yars
Ybey
Yif1b
Yipf3
Ylpm1
Ypel2
Ypel3
Ypel5
Ythdc2
Ythdf2
Z82185.1
Z82190.2
Z85994.1
Z93241.1
Z93930.3
Z94721.2
Z97056.1
Z98949.1
Z99289.3
Z99943.1
Z99943.2
Zacn
Zbed6
Zbed6cl
Zbtb1
Zbtb16
Zbtb18
Zbtb37
Zbtb38
Zbtb40
Zbtb48
Zbtb7b
Zc2hc1c
Zc3h11a
Zc3h12d
Zc3h14
Zcchc18
Zcchc2
Zcchc24
Zdhhc11
Zdhhc14
Zdhhc18
Zdhhc22
Zdhhc3
Zdhhc5
Zdhhc8
Zdhhc8p1
Zfand3
Zfand6
Zfas1
Zfp2
Zfp90
Zfp91-cntf
Zfpm2
Zfr2
Zfx
Zfyve16
Zfyve28
Zfyve9
Zgpat
Zhx3
Zic2
Zkscan8
Zmiz2
Zmym1
Zmym6
Zmynd11
Znf114
Znf133
Znf140
Znf143
Znf146
Znf174
Znf175
Znf19
Znf197
Znf207
Znf212
Znf224
Znf225
Znf230
Znf263
Znf264
Znf276
Znf302
Znf326
Znf337-as1
Znf383
Znf385a
Znf391
Znf395
Znf410
Znf418
Znf419
Znf432
Znf433-as1
Znf436-as1
Znf441
Znf446
Znf460
Znf48
Znf491
Znf503-as1
Znf503-as2
Znf524
Znf529-as1
Znf532
Znf547
Znf551
Znf555
Znf564
Znf568
Znf576
Znf584
Znf586
Znf589
Znf598
Znf608
Znf619
Znf620
Znf621
Znf623
Znf627
Znf639
Znf664
Znf667
Znf675
Znf683
Znf710
Znf718
Znf736
Znf76
Znf764
Znf776
Znf831
Znf839
Znf862
Znrf1
Zscan2
Zscan9
Zswim8
