# Supplementary material for: A Bayesian inference transcription factor activity model for the analysis of single-cell transcriptomes
Source: Genome Res. 2021 Jul;31(7):1296–311. doi: 10.1101/gr.265595.120 (PMC8256867; doi:10.1101/gr.265595.120)
Supplement: Supplemental Material [file supp_gr.265595.120_Supplemental_Code.zip › BITFAM/inst/extdata/human/ESRRA]

A2m
A2m-as1
Aacs
Aagab
Aak1
Aanat
Aar2
Aars
Aatbc
Abalon
Abca17p
Abca7
Abca9
Abcb1
Abcb8
Abcb9
Abcc1
Abcc2
Abcc3
Abcc4
Abcc5
Abcc5-as1
Abcc6
Abcd3
Abcf3
Abhd11
Abhd11-as1
Abhd12
Abhd12b
Abhd14a
Abhd14a-acy1
Abhd17a
Abhd17ap3
Abhd17c
Abhd18
Abhd2
Abi2
Ablim1
Ac000077.1
Ac000078.1
Ac000099.1
Ac002044.1
Ac002044.2
Ac002076.1
Ac002076.2
Ac002094.1
Ac002306.1
Ac002310.6
Ac002378.1
Ac002400.1
Ac002451.1
Ac002470.1
Ac002480.1
Ac002550.1
Ac002996.1
Ac003002.3
Ac003006.1
Ac003043.1
Ac003070.1
Ac003688.2
Ac003956.1
Ac003991.1
Ac004009.1
Ac004014.2
Ac004148.1
Ac004156.1
Ac004160.1
Ac004223.2
Ac004224.2
Ac004241.1
Ac004241.4
Ac004264.1
Ac004381.3
Ac004596.1
Ac004691.1
Ac004692.2
Ac004771.3
Ac004771.4
Ac004771.5
Ac004801.7
Ac004812.2
Ac004834.1
Ac004852.1
Ac004862.1
Ac004908.1
Ac004908.2
Ac004910.1
Ac004917.1
Ac004921.1
Ac004922.1
Ac004980.1
Ac005008.2
Ac005013.1
Ac005037.1
Ac005041.1
Ac005050.1
Ac005052.1
Ac005082.2
Ac005083.1
Ac005154.4
Ac005162.1
Ac005224.4
Ac005234.1
Ac005253.1
Ac005264.1
Ac005288.1
Ac005324.4
Ac005336.2
Ac005336.3
Ac005342.1
Ac005343.1
Ac005391.1
Ac005412.1
Ac005520.1
Ac005523.2
Ac005532.2
Ac005546.1
Ac005559.1
Ac005580.1
Ac005606.1
Ac005606.2
Ac005614.1
Ac005670.2
Ac005696.1
Ac005697.2
Ac005740.3
Ac005759.1
Ac005775.1
Ac005777.1
Ac005790.1
Ac005796.1
Ac005808.1
Ac005823.2
Ac005832.4
Ac005833.1
Ac005837.1
Ac005840.3
Ac005841.1
Ac005915.1
Ac005920.1
Ac005920.3
Ac005920.4
Ac006001.2
Ac006022.1
Ac006030.1
Ac006059.1
Ac006064.1
Ac006064.4
Ac006076.1
Ac006077.1
Ac006116.8
Ac006153.1
Ac006206.1
Ac006252.1
Ac006333.2
Ac006372.4
Ac006387.1
Ac006441.2
Ac006441.3
Ac006441.4
Ac006449.1
Ac006449.6
Ac006483.1
Ac006486.1
Ac006499.3
Ac006504.5
Ac006511.5
Ac006600.1
Ac007009.1
Ac007029.1
Ac007032.1
Ac007128.1
Ac007160.1
Ac007161.1
Ac007216.1
Ac007240.1
Ac007285.1
Ac007285.2
Ac007308.1
Ac007342.4
Ac007362.1
Ac007375.1
Ac007381.1
Ac007406.1
Ac007422.1
Ac007431.1
Ac007431.3
Ac007448.1
Ac007448.3
Ac007458.1
Ac007493.1
Ac007496.1
Ac007496.3
Ac007541.1
Ac007546.3
Ac007569.1
Ac007601.2
Ac007608.3
Ac007614.1
Ac007620.1
Ac007637.1
Ac007681.1
Ac007686.2
Ac007686.4
Ac007786.1
Ac007787.1
Ac007834.2
Ac007938.2
Ac007950.1
Ac007950.2
Ac008012.1
Ac008013.3
Ac008014.1
Ac008040.1
Ac008080.3
Ac008121.2
Ac008267.5
Ac008268.1
Ac008278.2
Ac008403.1
Ac008429.1
Ac008438.1
Ac008443.1
Ac008443.2
Ac008494.1
Ac008507.2
Ac008514.1
Ac008537.4
Ac008556.1
Ac008608.2
Ac008641.1
Ac008649.2
Ac008667.4
Ac008670.1
Ac008691.1
Ac008745.1
Ac008750.3
Ac008753.2
Ac008761.3
Ac008763.3
Ac008764.6
Ac008764.8
Ac008780.2
Ac008781.1
Ac008878.1
Ac008878.2
Ac008914.1
Ac008915.2
Ac008957.3
Ac008966.1
Ac008972.2
Ac008985.1
Ac009060.1
Ac009061.1
Ac009065.4
Ac009078.3
Ac009086.2
Ac009088.3
Ac009090.1
Ac009090.3
Ac009090.5
Ac009093.4
Ac009097.4
Ac009107.2
Ac009108.5
Ac009119.1
Ac009120.4
Ac009133.1
Ac009133.2
Ac009139.1
Ac009262.1
Ac009264.1
Ac009303.2
Ac009303.3
Ac009303.4
Ac009309.1
Ac009407.1
Ac009413.1
Ac009486.1
Ac009522.1
Ac009533.2
Ac009779.1
Ac009779.2
Ac009779.3
Ac009812.3
Ac009879.2
Ac009879.3
Ac009950.1
Ac009975.2
Ac010148.1
Ac010168.1
Ac010186.4
Ac010198.1
Ac010201.1
Ac010203.2
Ac010226.1
Ac010240.3
Ac010260.1
Ac010271.1
Ac010271.2
Ac010297.1
Ac010307.4
Ac010325.1
Ac010325.2
Ac010327.2
Ac010327.3
Ac010327.4
Ac010327.5
Ac010333.3
Ac010335.2
Ac010335.3
Ac010336.1
Ac010336.5
Ac010338.1
Ac010422.1
Ac010422.2
Ac010422.7
Ac010457.1
Ac010463.2
Ac010507.2
Ac010522.1
Ac010531.6
Ac010542.2
Ac010547.1
Ac010608.3
Ac010618.1
Ac010654.1
Ac010655.1
Ac010655.2
Ac010655.4
Ac010735.2
Ac010761.1
Ac010761.2
Ac010761.3
Ac010761.5
Ac010761.7
Ac010834.2
Ac010894.2
Ac010973.1
Ac010976.1
Ac010978.1
Ac011008.1
Ac011092.2
Ac011195.2
Ac011287.1
Ac011443.1
Ac011445.2
Ac011448.1
Ac011462.4
Ac011465.1
Ac011466.4
Ac011468.5
Ac011473.3
Ac011476.3
Ac011478.1
Ac011481.1
Ac011511.1
Ac011511.2
Ac011511.3
Ac011529.1
Ac011558.1
Ac011603.1
Ac011603.2
Ac011611.4
Ac011747.1
Ac011825.3
Ac011899.2
Ac011933.3
Ac011994.1
Ac012038.2
Ac012065.3
Ac012081.1
Ac012087.1
Ac012291.2
Ac012306.2
Ac012313.6
Ac012313.9
Ac012314.22
Ac012358.3
Ac012377.1
Ac012379.2
Ac012409.2
Ac012442.2
Ac012456.2
Ac012485.1
Ac012485.3
Ac012507.3
Ac012555.1
Ac012588.1
Ac012676.3
Ac013356.2
Ac013394.1
Ac013400.1
Ac013439.1
Ac013468.1
Ac013470.2
Ac013472.1
Ac013717.1
Ac013731.1
Ac015468.1
Ac015468.2
Ac015468.3
Ac015660.3
Ac015712.2
Ac015712.3
Ac015726.2
Ac015795.1
Ac015802.1
Ac015802.4
Ac015802.5
Ac015802.6
Ac015853.2
Ac015908.4
Ac015909.1
Ac015909.5
Ac015911.9
Ac015917.2
Ac015921.1
Ac015936.2
Ac015977.2
Ac015982.1
Ac016026.1
Ac016394.1
Ac016397.1
Ac016405.1
Ac016586.1
Ac016588.2
Ac016629.1
Ac016629.3
Ac016710.1
Ac016727.1
Ac016773.1
Ac016820.1
Ac016831.1
Ac016866.1
Ac016888.1
Ac016907.2
Ac016912.1
Ac016957.1
Ac016999.1
Ac017015.2
Ac018410.1
Ac018467.1
Ac018511.1
Ac018521.1
Ac018521.2
Ac018521.5
Ac018521.7
Ac018637.1
Ac018761.1
Ac018781.1
Ac018845.3
Ac018931.1
Ac019117.2
Ac019254.1
Ac019257.9
Ac019349.1
Ac020611.2
Ac020612.1
Ac020658.6
Ac020661.1
Ac020661.3
Ac020743.2
Ac020765.5
Ac020891.1
Ac020904.2
Ac020907.1
Ac020909.1
Ac020910.6
Ac020911.1
Ac020914.3
Ac020914.5
Ac020915.5
Ac020917.3
Ac021016.3
Ac021054.1
Ac021146.6
Ac021151.1
Ac021188.1
Ac021422.1
Ac021660.2
Ac021683.2
Ac021766.1
Ac022028.2
Ac022098.4
Ac022146.2
Ac022154.1
Ac022173.1
Ac022196.1
Ac022211.2
Ac022217.3
Ac022384.1
Ac022400.1
Ac022413.1
Ac022498.2
Ac022513.1
Ac022613.1
Ac022748.1
Ac022784.1
Ac022915.1
Ac022973.2
Ac023050.1
Ac023157.3
Ac023300.1
Ac023310.4
Ac023509.3
Ac023790.2
Ac023906.1
Ac023906.4
Ac024075.3
Ac024243.1
Ac024267.6
Ac024559.1
Ac024559.2
Ac024580.1
Ac024681.2
Ac024940.1
Ac024941.2
Ac025165.2
Ac025165.4
Ac025166.1
Ac025181.2
Ac025183.4
Ac025257.1
Ac025259.1
Ac025265.2
Ac025271.2
Ac025278.3
Ac025279.1
Ac025279.2
Ac025280.1
Ac025419.1
Ac025442.1
Ac025458.1
Ac025459.1
Ac025754.1
Ac025884.2
Ac026124.2
Ac026167.1
Ac026191.1
Ac026202.3
Ac026254.1
Ac026254.2
Ac026362.1
Ac026369.3
Ac026458.2
Ac026462.3
Ac026462.4
Ac026688.2
Ac026691.1
Ac026765.2
Ac026785.1
Ac026785.3
Ac026786.1
Ac026803.2
Ac026904.1
Ac026954.1
Ac026954.3
Ac026979.2
Ac027031.2
Ac027097.1
Ac027097.2
Ac027117.2
Ac027237.1
Ac027237.4
Ac027281.1
Ac027288.3
Ac027307.1
Ac027309.1
Ac027449.1
Ac027455.1
Ac027644.4
Ac027682.2
Ac027682.3
Ac027682.4
Ac027801.1
Ac027801.3
Ac034102.3
Ac034102.4
Ac034102.6
Ac034102.7
Ac034199.1
Ac034205.2
Ac037459.4
Ac040904.1
Ac046130.1
Ac048341.1
Ac048341.2
Ac048380.2
Ac048380.3
Ac048383.1
Ac051619.8
Ac051649.1
Ac053503.2
Ac053527.1
Ac055764.1
Ac055811.4
Ac058791.1
Ac060765.1
Ac060780.2
Ac060814.2
Ac061999.1
Ac062004.1
Ac062028.1
Ac063948.1
Ac063949.1
Ac064799.1
Ac064805.1
Ac066692.1
Ac067852.1
Ac067852.2
Ac067930.3
Ac068134.1
Ac068189.1
Ac068205.1
Ac068205.2
Ac068234.1
Ac068254.2
Ac068385.1
Ac068491.4
Ac068580.1
Ac068620.1
Ac068620.3
Ac068631.1
Ac068633.1
Ac068669.1
Ac068790.2
Ac068870.1
Ac068987.3
Ac069185.1
Ac069200.1
Ac069213.2
Ac069277.1
Ac069287.3
Ac069360.1
Ac069366.2
Ac069503.2
Ac073046.1
Ac073091.1
Ac073107.1
Ac073111.1
Ac073111.3
Ac073111.4
Ac073111.5
Ac073195.1
Ac073257.1
Ac073283.1
Ac073283.2
Ac073314.1
Ac073342.1
Ac073342.3
Ac073389.1
Ac073464.2
Ac073508.3
Ac073530.1
Ac073573.1
Ac073578.4
Ac073591.1
Ac073592.4
Ac073592.7
Ac073593.1
Ac073636.1
Ac073648.6
Ac073869.1
Ac073896.1
Ac073896.2
Ac073896.5
Ac073916.1
Ac074011.1
Ac074032.1
Ac074117.1
Ac074138.1
Ac074366.1
Ac078785.1
Ac078802.1
Ac078820.1
Ac078878.2
Ac078883.1
Ac078960.1
Ac079061.1
Ac079140.1
Ac079174.2
Ac079305.1
Ac079310.1
Ac079363.1
Ac079594.2
Ac079598.3
Ac079630.1
Ac079742.1
Ac079781.5
Ac079790.1
Ac079807.1
Ac079848.1
Ac079922.1
Ac080013.3
Ac080038.1
Ac080068.1
Ac080075.1
Ac080129.1
Ac082651.2
Ac083801.2
Ac083841.3
Ac083843.2
Ac083949.1
Ac084018.1
Ac084030.1
Ac084082.1
Ac084083.1
Ac084125.1
Ac084125.4
Ac084211.1
Ac084262.1
Ac084337.1
Ac084337.2
Ac084368.1
Ac084871.2
Ac087071.1
Ac087164.1
Ac087257.2
Ac087273.1
Ac087289.1
Ac087294.1
Ac087491.1
Ac087500.1
Ac087521.3
Ac087591.1
Ac087645.1
Ac087645.3
Ac087667.1
Ac087721.2
Ac087752.2
Ac087783.1
Ac090114.3
Ac090164.3
Ac090181.2
Ac090193.1
Ac090283.1
Ac090409.1
Ac090415.1
Ac090503.1
Ac090515.1
Ac090527.2
Ac090527.3
Ac090531.1
Ac090541.1
Ac090589.1
Ac090607.1
Ac090607.5
Ac090617.6
Ac090692.2
Ac090692.3
Ac090699.1
Ac090772.2
Ac090826.1
Ac090844.2
Ac090952.1
Ac090952.2
Ac091046.1
Ac091114.1
Ac091133.5
Ac091152.4
Ac091180.2
Ac091182.1
Ac091230.1
Ac091390.4
Ac091435.2
Ac091544.5
Ac091544.7
Ac091564.2
Ac091729.3
Ac091806.1
Ac091939.1
Ac091953.1
Ac091953.4
Ac091959.3
Ac091965.1
Ac091965.4
Ac091965.5
Ac092013.1
Ac092042.1
Ac092042.4
Ac092053.2
Ac092068.1
Ac092070.1
Ac092115.3
Ac092117.1
Ac092117.2
Ac092118.1
Ac092123.1
Ac092127.2
Ac092135.3
Ac092139.2
Ac092139.3
Ac092140.1
Ac092159.2
Ac092171.3
Ac092171.4
Ac092287.1
Ac092378.1
Ac092384.2
Ac092418.1
Ac092587.1
Ac092608.2
Ac092681.1
Ac092681.3
Ac092720.1
Ac092754.1
Ac092754.2
Ac092802.3
Ac092810.2
Ac092821.3
Ac092835.1
Ac092849.1
Ac092910.3
Ac092944.1
Ac093001.1
Ac093072.1
Ac093107.2
Ac093151.1
Ac093151.3
Ac093157.1
Ac093162.1
Ac093162.2
Ac093249.2
Ac093249.4
Ac093249.6
Ac093281.1
Ac093292.1
Ac093323.1
Ac093323.3
Ac093424.1
Ac093484.3
Ac093484.4
Ac093512.2
Ac093525.1
Ac093536.2
Ac093732.1
Ac093732.2
Ac093734.1
Ac093752.1
Ac093752.2
Ac093809.1
Ac093821.1
Ac093827.4
Ac093895.1
Ac093899.2
Ac093904.2
Ac093911.1
Ac095057.2
Ac096540.1
Ac096582.3
Ac096649.1
Ac096677.1
Ac096733.1
Ac096733.2
Ac096734.2
Ac096736.3
Ac096920.1
Ac097372.1
Ac097460.1
Ac097634.1
Ac097637.1
Ac097637.2
Ac097641.2
Ac097662.1
Ac097714.1
Ac098484.4
Ac098582.1
Ac098617.1
Ac098818.1
Ac098828.2
Ac098848.1
Ac098934.2
Ac098934.4
Ac099066.2
Ac099329.1
Ac099344.2
Ac099489.1
Ac099518.1
Ac099518.6
Ac099522.2
Ac099524.1
Ac099535.1
Ac099552.4
Ac099681.1
Ac099681.2
Ac099811.3
Ac100778.3
Ac100793.2
Ac100801.1
Ac100810.3
Ac100812.1
Ac100835.2
Ac100860.1
Ac100861.1
Ac100861.2
Ac103563.4
Ac103563.6
Ac103681.1
Ac103691.1
Ac103702.2
Ac103769.1
Ac103968.1
Ac104046.1
Ac104109.2
Ac104123.1
Ac104135.1
Ac104162.1
Ac104350.1
Ac104389.1
Ac104450.1
Ac104452.1
Ac104461.1
Ac104462.1
Ac104532.1
Ac104534.1
Ac104564.1
Ac104564.2
Ac104564.3
Ac104581.4
Ac104653.1
Ac104667.2
Ac104695.4
Ac104984.5
Ac105020.6
Ac105031.2
Ac105265.1
Ac105277.1
Ac105910.1
Ac105917.1
Ac105940.1
Ac106028.2
Ac106037.2
Ac106038.1
Ac106772.2
Ac106791.2
Ac106886.2
Ac106897.1
Ac107016.1
Ac107223.1
Ac107401.1
Ac107954.1
Ac107959.2
Ac108002.1
Ac108025.2
Ac108039.1
Ac108047.1
Ac108058.1
Ac108112.1
Ac108134.1
Ac108448.3
Ac108451.2
Ac108457.1
Ac108471.2
Ac108477.1
Ac108676.1
Ac108693.2
Ac108727.2
Ac108738.1
Ac108866.1
Ac109460.3
Ac109464.2
Ac109587.1
Ac109597.2
Ac109992.1
Ac110079.1
Ac110285.7
Ac110491.1
Ac110619.1
Ac110620.1
Ac110716.2
Ac110749.1
Ac110769.2
Ac111149.2
Ac112219.2
Ac112220.2
Ac112225.1
Ac112484.1
Ac112484.2
Ac112484.3
Ac112504.2
Ac112907.1
Ac113143.1
Ac113189.1
Ac113361.1
Ac113404.1
Ac113410.3
Ac113430.1
Ac114401.1
Ac114482.1
Ac114488.1
Ac114488.2
Ac114488.3
Ac114490.3
Ac114730.1
Ac114786.1
Ac114797.1
Ac114803.1
Ac114956.3
Ac115618.3
Ac115676.1
Ac115989.1
Ac116312.1
Ac116348.4
Ac116351.2
Ac116366.1
Ac116366.3
Ac116407.2
Ac116407.4
Ac116424.1
Ac116535.1
Ac117422.1
Ac117453.1
Ac118344.1
Ac118553.2
Ac118754.1
Ac118754.2
Ac119403.2
Ac119428.1
Ac119677.1
Ac120024.2
Ac120114.3
Ac120114.4
Ac120349.2
Ac120498.4
Ac121338.1
Ac121761.2
Ac122694.1
Ac122718.2
Ac123767.1
Ac124016.1
Ac124067.4
Ac124068.2
Ac124276.1
Ac124276.2
Ac124283.5
Ac124319.1
Ac124804.1
Ac124891.1
Ac124944.1
Ac124944.3
Ac124947.2
Ac125494.1
Ac125603.1
Ac125616.1
Ac126407.1
Ac126544.1
Ac126544.2
Ac126615.2
Ac126696.1
Ac126696.2
Ac126915.1
Ac127070.1
Ac127502.1
Ac128709.2
Ac129492.2
Ac129492.5
Ac129492.7
Ac129492.8
Ac129507.2
Ac129507.3
Ac129510.1
Ac130456.2
Ac130469.1
Ac130686.1
Ac131025.3
Ac131094.1
Ac131097.2
Ac131097.3
Ac131391.1
Ac131934.1
Ac132872.1
Ac132872.2
Ac133552.1
Ac133644.3
Ac134312.2
Ac134312.5
Ac134508.1
Ac134682.1
Ac135048.2
Ac135048.3
Ac135050.5
Ac135178.3
Ac135507.1
Ac135586.2
Ac136469.1
Ac136475.2
Ac137579.2
Ac137630.3
Ac137767.1
Ac138123.1
Ac138150.1
Ac138304.1
Ac138393.1
Ac138393.3
Ac138409.1
Ac138474.1
Ac138512.1
Ac138811.1
Ac139100.1
Ac139256.1
Ac139530.3
Ac139768.1
Ac139769.1
Ac139769.2
Ac139795.3
Ac141586.1
Ac142472.1
Ac143336.1
Ac144522.1
Ac145098.1
Ac145098.2
Ac145207.3
Ac145285.6
Ac145423.3
Ac148477.3
Ac156455.1
Ac211433.3
Ac211476.6
Ac231657.1
Ac232271.1
Ac232323.2
Ac233702.5
Ac233992.1
Ac233992.3
Ac234582.2
Ac239800.2
Ac242426.2
Ac242842.3
Ac243547.1
Ac243585.2
Ac243654.1
Ac243654.2
Ac243830.1
Ac243964.2
Ac243965.2
Ac243967.1
Ac244100.3
Ac244107.1
Ac244197.2
Ac244502.2
Ac245014.3
Ac245033.2
Ac245052.2
Ac245100.2
Ac245100.3
Ac245100.4
Ac245884.9
Ac246817.1
Ac253536.3
Ac254633.1
Acaca
Acacb
Acad10
Acad8
Acadm
Acads
Acadsb
Acadvl
Acap2
Acap3
Acat1
Acbd4
Accs
Ache
Acin1
Ackr2
Acly
Aco2
Acot13
Acot4
Acot7
Acox2
Acp1
Acp2
Acp6
Acpp
Acsbg1
Acsf2
Acsf3
Acsm3
Acsm4
Acss1
Acss2
Acss3
Actl6b
Actn3
Actn4
Actr3
Actr3b
Actr6
Acvr2a
Acvrl1
Acy1
Acyp2
Ad000864.1
Adal
Adam15
Adam8
Adam9
Adamts13
Adamts18
Adamts3
Adamtsl2
Adamtsl4-as1
Adamtsl5
Adap2
Adarb1
Adat3
Adck1
Adck2
Adck5
Adcy5
Adcy7
Adcy9
Add1
Adgra2
Adgrb2
Adgrg1
Adgrg3
Adgrv1
Adi1p2
Adipor2
Adk
Adm
Ado
Adora1
Adora2a
Adora2a-as1
Adpgk-as1
Adra1d
Adrm1
Adsl
Adssl1
Adtrp
Aen
Aes
Af111167.1
Af117829.1
Af127577.3
Af131216.3
Af186190.1
Af186192.2
Af228730.5
Af241728.1
Af274858.1
Af305872.1
Afap1l1
Afdn
Aff1
Afg1l
Afmid
Aftph
Agap1
Agap1-it1
Agbl4
Agbl5-it1
Agfg1
Agk
Agl
Agmo
Ago3
Agpat2
Agpat3
Agpat4-it1
Agpat5
Agr2
Agrn
Agrp
Ahcy
Ahcyl1
Ahcyp7
Ahnak2
Ahr
Ahrr
Ahsa1
Ahsa2p
Aifm3
Aig1
Aimp1
Aimp2
Aipl1
Ajap1
Ajm1
Ak2
Ak3p2
Ak4
Akap1
Akap13
Akap17a
Akap2
Akap6
Akap8l
Akap9
Akirin1
Akr1a1
Akt1
Akt1s1
Akt2
Akt3-it1
Al008726.1
Al020995.1
Al020996.2
Al020996.3
Al021068.1
Al021155.2
Al021396.1
Al021407.1
Al021546.1
Al021578.1
Al021877.1
Al021921.1
Al022069.1
Al022238.4
Al022312.1
Al022313.3
Al022314.1
Al022318.4
Al022323.3
Al022326.1
Al022328.3
Al023693.1
Al023803.3
Al023806.1
Al023806.2
Al024498.2
Al024508.2
Al031005.1
Al031055.1
Al031123.1
Al031123.3
Al031229.1
Al031282.1
Al031428.1
Al031432.3
Al031432.4
Al031590.1
Al031602.1
Al031658.2
Al031666.1
Al031686.1
Al031708.1
Al031710.2
Al031726.1
Al031729.1
Al031731.1
Al031847.2
Al031848.2
Al031963.2
Al033384.1
Al033527.4
Al033527.5
Al034345.1
Al034345.2
Al034397.3
Al034417.2
Al034418.1
Al035045.1
Al035078.4
Al035252.3
Al035398.1
Al035405.1
Al035411.1
Al035420.2
Al035420.3
Al035530.2
Al049542.1
Al049712.1
Al049780.2
Al049825.1
Al049836.1
Al049844.1
Al050320.1
Al050344.2
Al078459.1
Al078582.1
Al078601.3
Al078644.2
Al079342.2
Al080250.1
Al096772.1
Al109613.1
Al109615.1
Al109811.3
Al109917.1
Al109930.1
Al109936.2
Al109947.1
Al109954.1
Al109976.1
Al110292.1
Al117187.1
Al117329.1
Al117339.5
Al117341.1
Al117381.1
Al117382.2
Al118558.3
Al121578.1
Al121578.3
Al121655.1
Al121672.2
Al121672.3
Al121758.1
Al121772.1
Al121820.2
Al121829.2
Al121832.1
Al121845.3
Al121885.3
Al121895.1
Al121900.2
Al121906.1
Al121906.2
Al121917.1
Al121936.1
Al121983.1
Al121987.1
Al121990.1
Al121992.1
Al122125.1
Al132639.2
Al132639.3
Al132655.1
Al132780.1
Al132780.2
Al132875.3
Al133153.1
Al133153.2
Al133227.1
Al133240.1
Al133268.2
Al133297.1
Al133297.2
Al133342.1
Al133343.1
Al133351.1
Al133410.1
Al133410.3
Al133467.1
Al133551.1
Al135838.1
Al135910.1
Al136038.5
Al136040.1
Al136084.2
Al136090.1
Al136172.1
Al136295.1
Al136301.1
Al136309.2
Al136309.4
Al136962.1
Al137003.1
Al137025.1
Al137785.1
Al137796.1
Al137802.1
Al137802.2
Al137802.3
Al137803.1
Al138733.1
Al138756.1
Al138760.1
Al138767.2
Al138781.1
Al138885.3
Al138885.4
Al138900.1
Al138900.2
Al138966.2
Al138976.1
Al138976.2
Al139035.1
Al139089.1
Al139099.1
Al139246.5
Al139254.2
Al139260.1
Al139300.1
Al139339.1
Al139353.2
Al139384.2
Al139805.1
Al157385.2
Al157400.1
Al157400.2
Al157402.2
Al157414.3
Al157702.2
Al157871.1
Al157884.2
Al157888.1
Al157932.1
Al157935.1
Al157996.1
Al158168.1
Al158198.1
Al158212.1
Al158847.1
Al159158.1
Al160006.1
Al160313.1
Al160408.4
Al160408.6
Al160411.1
Al161640.1
Al161651.1
Al161668.4
Al161725.2
Al161785.2
Al161785.3
Al161793.1
Al161891.1
Al161908.1
Al161910.1
Al161937.1
Al162171.1
Al162171.2
Al162231.3
Al162377.1
Al162385.1
Al162431.4
Al162457.2
Al162595.1
Al162595.2
Al162724.1
Al162742.1
Al352984.1
Al353135.1
Al353597.1
Al353597.2
Al353611.2
Al353621.2
Al353748.2
Al353764.1
Al353778.1
Al353795.2
Al353803.1
Al354674.1
Al354696.2
Al354710.2
Al354733.1
Al354740.1
Al354760.1
Al354761.1
Al354811.1
Al354920.1
Al354979.1
Al355032.1
Al355075.1
Al355075.4
Al355102.2
Al355102.3
Al355353.1
Al355388.1
Al355483.1
Al355490.1
Al355499.1
Al355512.1
Al355598.1
Al355773.1
Al355810.1
Al355864.2
Al355877.1
Al355916.3
Al355987.4
Al355987.5
Al355990.1
Al355990.2
Al356019.1
Al356108.1
Al356274.1
Al356309.2
Al356488.2
Al356599.1
Al356756.1
Al357055.2
Al357140.3
Al357146.1
Al357673.1
Al358113.1
Al358334.3
Al358393.1
Al358613.2
Al358933.1
Al359094.1
Al359094.2
Al359182.1
Al359258.2
Al359258.3
Al359510.2
Al359644.1
Al359762.1
Al359762.2
Al359834.1
Al359853.1
Al359878.1
Al359878.2
Al359979.2
Al360012.1
Al360181.4
Al360182.2
Al365181.3
Al365205.1
Al365259.1
Al365394.1
Al390198.1
Al390718.1
Al390728.5
Al390955.2
Al390957.1
Al391069.3
Al391097.2
Al391152.1
Al391244.2
Al391261.2
Al391335.1
Al391421.1
Al391497.1
Al391645.1
Al391650.1
Al391684.1
Al391832.2
Al391832.3
Al391839.1
Al391839.2
Al392083.1
Al441992.1
Al442071.1
Al442663.1
Al445183.1
Al445190.1
Al445250.1
Al445437.1
Al445471.1
Al445471.2
Al445483.1
Al445646.1
Al445685.2
Al445686.1
Al445933.1
Al449363.1
Al450043.1
Al450344.1
Al450345.1
Al450468.2
Al450992.1
Al450998.2
Al450998.3
Al451042.2
Al451050.1
Al451062.1
Al451062.3
Al451074.1
Al451085.1
Al451085.2
Al451105.2
Al451165.2
Al512306.2
Al512328.1
Al512430.3
Al512598.1
Al512598.2
Al512599.1
Al512791.2
Al513122.2
Al513124.1
Al513165.1
Al513217.1
Al513220.1
Al513304.1
Al513314.2
Al583722.2
Al589642.1
Al589740.1
Al589745.1
Al589765.4
Al590004.2
Al590103.1
Al590133.1
Al590139.1
Al590235.1
Al590327.1
Al590365.1
Al590502.1
Al590560.2
Al590617.2
Al590652.1
Al590708.1
Al590714.1
Al590764.1
Al590999.1
Al591485.1
Al591518.1
Al591806.1
Al591806.3
Al591845.1
Al592146.1
Al592164.1
Al592287.1
Al592430.2
Al592431.1
Al596094.1
Al596223.1
Al596275.2
Al603832.2
Al606462.1
Al606760.1
Al606760.3
Al627309.7
Al627422.2
Al645608.3
Al645608.6
Al645728.1
Al645929.3
Al645941.1
Al645949.1
Al662899.2
Al669831.5
Al670729.1
Al671883.3
Al672212.1
Al672277.1
Al691403.2
Al713999.1
Al731577.1
Al731577.2
Al732314.6
Al732323.1
Al732437.1
Al772337.4
Al807740.1
Al807752.3
Al807752.6
Al807776.1
Al844908.2
Al929472.2
Al954722.1
Alas1
Aldh1a2
Aldh1a3
Aldh3a2
Aldh3b1
Aldh7a1
Aldh8a1
Aldoa
Aldoap1
Alg1
Alg10
Alg10b
Alg11
Alg13
Alg1l9p
Alg3
Alg5
Alkbh3
Alkbh6
Alkbh7
Alpl
Alpp
Alx3
Alyref
Amdhd2
Amn
Ampd3
Amph
Amt
Amz2
Anapc11
Anapc2
Angptl4
Angptl6
Ank3
Ankdd1a
Ankef1
Ankfn1
Ankfy1
Ankh
Ankle2
Ankrd13a
Ankrd13b
Ankrd13d
Ankrd2
Ankrd24
Ankrd26
Ankrd28
Ankrd36
Ankrd40cl
Ankrd42
Ankrd46
Ankrd6
Anks1a
Anks1b
Ano1
Ano10
Ano5
Ano6
Antxrl
Anxa11
Anxa13
Anxa2
Anxa4
Anxa6
Anxa9
Aoc1
Aox1
Ap000282.1
Ap000317.1
Ap000345.1
Ap000346.4
Ap000347.1
Ap000350.1
Ap000358.1
Ap000424.2
Ap000437.1
Ap000439.1
Ap000439.4
Ap000477.1
Ap000547.3
Ap000553.5
Ap000640.2
Ap000721.1
Ap000721.2
Ap000753.1
Ap000757.1
Ap000763.3
Ap000769.1
Ap000769.2
Ap000769.3
Ap000776.1
Ap000777.3
Ap000781.1
Ap000785.2
Ap000787.1
Ap000812.5
Ap000842.3
Ap000845.1
Ap000852.1
Ap000866.1
Ap000867.4
Ap000892.1
Ap000894.2
Ap000894.4
Ap000907.1
Ap000907.2
Ap000911.1
Ap000916.1
Ap000936.1
Ap000943.4
Ap000944.1
Ap000944.2
Ap000997.2
Ap001043.1
Ap001046.1
Ap001062.2
Ap001107.1
Ap001107.4
Ap001107.9
Ap001124.1
Ap001178.1
Ap001180.2
Ap001189.4
Ap001207.3
Ap001208.2
Ap001267.4
Ap001267.5
Ap001269.2
Ap001269.4
Ap001330.2
Ap001372.2
Ap001372.3
Ap001412.1
Ap001453.1
Ap001462.1
Ap001486.2
Ap001528.1
Ap001542.1
Ap001582.1
Ap001596.1
Ap001610.2
Ap001830.1
Ap001830.2
Ap001922.3
Ap001931.1
Ap001962.1
Ap001972.4
Ap002008.2
Ap002360.2
Ap002373.1
Ap002478.1
Ap002490.1
Ap002748.1
Ap002761.2
Ap002761.3
Ap002761.4
Ap002812.4
Ap002851.1
Ap002852.1
Ap002884.3
Ap002892.2
Ap002990.1
Ap002992.1
Ap003028.1
Ap003065.1
Ap003068.4
Ap003072.1
Ap003097.1
Ap003108.2
Ap003390.1
Ap003392.13
Ap003396.1
Ap003419.3
Ap003465.1
Ap003486.1
Ap003500.1
Ap003559.1
Ap003680.1
Ap003733.4
Ap003774.2
Ap003781.1
Ap004609.3
Ap005229.1
Ap005263.1
Ap005329.3
Ap005717.1
Ap006216.1
Ap006621.3
Ap006621.4
Ap1ar
Ap1b1
Ap1m1
Ap1m2
Ap2a1
Ap2a2
Ap2b1
Ap2m1
Ap2s1
Ap3m2
Ap3s2
Ap4m1
Ap5m1
Ap5s1
Ap5z1
Apba2
Apbb3
Apc2
Apeh
Apex1
Aph1a
Api5
Aplp2
Apoa1-as
Apoa5
Apobec3b
Apobec3c
Apoc2
Apoe
Apol3
Apool
Apopt1
App
Appl2
Aqp1
Aqp11
Aqp3
Aqp5
Araf
Arf1
Arf3
Arf5
Arfgap1
Arfip2
Arg2
Arhgap11b
Arhgap17
Arhgap22
Arhgap23
Arhgap24
Arhgap26
Arhgap27
Arhgap28
Arhgap30
Arhgap31
Arhgap33
Arhgap39
Arhgap45
Arhgap5
Arhgap5-as1
Arhgdib
Arhgef1
Arhgef10
Arhgef10l
Arhgef12
Arhgef16
Arhgef17
Arhgef26
Arhgef37
Arhgef38
Arhgef4
Arhgef40
Arhgef5
Arhgef7
Arid1a
Arid1b
Arid2
Arid3a
Arid5a
Arid5b
Arih1
Arih2
Arl14
Arl14ep
Arl2
Arl2bp
Arl2-snx15
Arl4a
Arl5a
Arl6ip4
Arl6ip5
Arl8a
Arl8b
Armc4p1
Armc5
Armc6
Armc8
Armh1
Armt1
Arnt2
Arntl
Arntl2
Arpc1a
Arpc1b
Arpc2
Arpc4
Arpc4-ttll3
Arpc5l
Arpin-ap3s2
Arrb2
Arrdc1-as1
Arse
Arsi
Arv1
Arvcf
Asap1
Asap2
Asap3
Asb1
Asb3
Asb5
Asb7
Ascc2
Ascl4
Asgr1
Ash2l
Asic1
Asic4
Asns
Aspdh
Asph
Aspscr1
Ass1
Ass1p7
Astl
Asxl1
Atad3a
Atad3b
Atad5
Atf1
Atf4
Atf7ip
Atf7ip2
Atg101
Atg13
Atg16l1
Atg16l2
Atg2a
Atg4b
Atg4d
Atg7
Atg9a
Atg9b
Atic
Atl1
Atl3
Atm
Atmin
Atn1
Atoh8
Atp10a
Atp10d
Atp11b
Atp13a2
Atp1b1
Atp2a2
Atp2a3
Atp2b1-as1
Atp2b4
Atp2c1
Atp2c2
Atp4a
Atp4b
Atp5f1b
Atp5f1c
Atp5f1d
Atp5mc1
Atp5mc1p7
Atp5mg
Atp5pb
Atp5po
Atp6ap1
Atp6ap2
Atp6v0a1
Atp6v0a4
Atp6v0b
Atp6v0c
Atp6v0cp3
Atp6v0d1
Atp6v0e1p4
Atp6v0e2
Atp6v1a
Atp6v1b2
Atp6v1c2
Atp6v1d
Atp6v1g2-ddx39b
Atp7b
Atp8b1
Atp8b2
Atp8b3
Atp8b4
Atpaf2
Atr
Atraid
Atrip
Atrn
Atxn1
Atxn10
Atxn1l
Atxn2-as
Atxn2l
Atxn7l2
Atxn7l3b
Aunip
Aurkc
Auts2
Aven
Avl9
Avp
Axdnd1
Axin2
Axl
Azin1-as1
Azu1
B3galt4
B3galt6
B3gnt10
B3gnt2
B3gnt2p1
B3gnt5
B4galnt1
B4galnt3
B4galt1-as1
Babam2
Bace2
Bach1
Bad
Bahcc1
Bahd1
Baiap2
Baiap2l1
Baiap3
Bak1
Bambi
Banf1
Banp
Barhl1
Basp1
Batf
Bax
Baz2b
Bbs1
Bbs5
Bbs7
Bbx
Bcam
Bcan
Bcap29
Bcap31
Bcar3
Bcat1
Bccip
Bcdin3d-as1
Bckdha
Bckdk
Bcl11a
Bcl2l1
Bcl2l13
Bcl2l2
Bcl2l2-pabpn1
Bcl3
Bcl9l
Bcrp5
Bdkrb1
Bdkrb2
Bdnf-as
Bdp1
Bean1
Becn1
Bfsp2
Bfsp2-as1
Bhlhe40
Bhlhe40-as1
Bicd1
Bicdl1
Bin3
Birc2
Birc3
Birc5
Birc7
Blmh
Blnk
Bloc1s1
Bloc1s6
Blvra
Bmf-as1
Bmi1
Bmp1
Bmp2k
Bmpr1b
Bmpr2
Bnip1
Bnip2
Boc
Bola1
Bola2p1
Bola3-as1
Borcs5
Borcs6
Borcs7
Borcs7-asmt
Bphl
Bpi
Bpifa4p
Bptf
Brd2
Brd3
Brd3os
Brd4
Bri3
Brinp2
Brix1
Brms1l
Brox
Brpf1
Brpf3
Brsk1
Brsk2
Brwd1
Brwd1-as1
Brwd1-as2
Brwd1p2
Bscl2
Bsg
Btaf1
Btbd11
Btbd19
Btbd3
Btf3
Btk
Btn2a2
Btnl9
Btrc
Bub1b
Bud23
Bud31
Bx255925.1
Bx323043.1
Bx323046.1
Bx537318.1
Bx640514.2
Bx890604.2
Bysl
Bzw1
Bzw2
C10orf25
C10orf55
C10orf82
C11orf1
C11orf24
C11orf49
C11orf74
C11orf80
C11orf86
C11orf94
C12orf10
C12orf43
C12orf65
C12orf76
C14orf119
C14orf178
C15orf39
C15orf53
C15orf56
C15orf61
C15orf65
C16orf70
C16orf71
C16orf92
C17orf64
C17orf99
C18orf25
C18orf32
C19orf24
C19orf33
C19orf38
C19orf54
C19orf66
C19orf67
C19orf71
C19orf85
C1orf105
C1orf109
C1orf112
C1orf167
C1orf198
C1orf21
C1orf220
C1orf50
C1qtnf1-as1
C1qtnf6
C1qtnf9
C1qtnf9b
C1s
C20orf144
C20orf85
C21orf62-as1
C22orf46
C2cd3
C2cd4d
C2orf49
C2orf50
C2orf68
C2orf70
C2orf80
C2orf81
C2orf88
C2orf92
C3
C3orf38
C3orf52
C3orf80
C3orf84
C3p1
C4bpb
C4orf33
C4orf46
C5
C5ar2
C5orf51
C5orf56
C5orf66
C6orf136
C6orf141
C6orf203
C6orf48
C6orf89
C6orf99
C7orf26
C7orf43
C8g
C8orf86
C9orf152
C9orf24
C9orf3
C9orf43
C9orf50
C9orf72
C9orf85
Ca14
Ca2
Ca5bp1
Cab39
Cab39l
Cabin1
Cables1
Cacfd1
Cacna1a
Cacna1c
Cacna1d
Cacna1g
Cacna2d1
Cacna2d4
Cacnb1
Cacnb2
Cacybp
Calb2
Calcrl
Calhm1
Calhm3
Calm1
Calm3
Calml3
Calr4p
Camk1
Camk2g
Camkmt
Camlg
Camsap2
Camta1
Camta2
Cand1
Cand2
Cant1
Canx
Cap1
Capg
Capn1
Capn11
Capn12
Capn13
Capn15
Capn2
Capn5
Capn8
Capns1
Caprin1
Caprin2
Capza2
Card10
Card14
Card19
Card9
Carmil1
Cars
Cars2
Casc11
Casc19
Casc2
Casc3
Casc4
Casd1
Cask
Casp3
Casp3p1
Casp7
Casp8
Cast
Castor3
Casz1
Catip-as2
Catsperg
Cbfa2t2
Cbfb
Cbll1
Cbx2
Cbx3
Cbx4
Cbx6
Cc2d1a
Cc2d2a
Ccar1
Ccar2
Ccat2
Ccdc106
Ccdc114
Ccdc115
Ccdc120
Ccdc126
Ccdc127
Ccdc13
Ccdc130
Ccdc136
Ccdc138
Ccdc142
Ccdc146
Ccdc15
Ccdc157
Ccdc159
Ccdc160
Ccdc162p
Ccdc174
Ccdc183
Ccdc184
Ccdc192
Ccdc24
Ccdc25
Ccdc33
Ccdc34
Ccdc39
Ccdc47
Ccdc50
Ccdc51
Ccdc57
Ccdc66
Ccdc77
Ccdc78
Ccdc85b
Ccdc86
Ccdc88b
Ccdc88c
Ccdc9
Ccdc97
Ccdc9b
Cck
Ccl3l1
Ccm2
Ccm2l
Ccn5
Ccnd1
Ccnd2
Ccnd3
Ccne1
Ccng1
Ccng2
Ccnjl
Ccnk
Ccnt2
Ccp110
Ccr10
Ccr5
Ccr6
Ccr7
Ccrl2
Ccs
Ccser2
Cct2
Cct6a
Cct7
Ccz1
Ccz1b
Cd163l1
Cd164l2
Cd22
Cd274
Cd276
Cd2ap
Cd300lf
Cd37
Cd3eap
Cd46
Cd55
Cd59
Cd74
Cd82
Cd83
Cd84
Cda
Cdc123
Cdc14a
Cdc20
Cdc25b
Cdc34
Cdc40
Cdc42bpa
Cdc42bpg
Cdc42ep1
Cdc42ep3
Cdc42ep4
Cdc42se1
Cdc45
Cdc73
Cdca2
Cdca5
Cdca7
Cdca7l
Cdca8
Cdh11
Cdh13
Cdh15
Cdh23
Cdh23-as1
Cdh26
Cdh3
Cdh5
Cdhr1
Cdhr2
Cdhr3
Cdip1
Cdiptosp
Cdk1
Cdk12
Cdk13
Cdk18
Cdk19
Cdk2ap2
Cdk5rap1
Cdk5rap2
Cdk5rap3
Cdk6
Cdk8
Cdk9
Cdkl3
Cdkn2aip
Cdkn2c
Cds1
Cds2
Cdt1
Cdv3
Cdyl
Ceacam20
Ceacam5
Cebpa-dt
Cebpb
Cela1
Celf1
Celsr1
Celsr2
Cemip
Cemip2
Cenpbd1p1
Cenph
Cenpn
Cenpo
Cenps
Cenps-cort
Cenpt
Cenpx
Cep112
Cep135
Cep164p1
Cep170
Cep44
Cep57
Cep57l1p1
Cep63
Cep68
Cep72
Cep85
Cep95
Cept1
Cercam
Cerna3
Cers1
Ces2
Cfap221
Cfap61
Cfap69
Cfap70
Cfap73
Cfap99
Cfd
Cfh
Cfl1p1
Cflar
Cgn
Cgrrf1
Chac1
Champ1
Chchd1
Chchd3p1
Chchd7
Chd1l
Chd2
Chd4
Chd6
Chd9
Chek1
Chgb
Chi3l2
Chit1
Chmp1ap1
Chmp1b
Chmp1b-as1
Chmp5
Chmp6
Chmp7
Chn2
Chp1
Chpf
Chpf2
Chpt1
Chrac1
Chrd
Chrdl2
Chrm3
Chrna2
Chrna4
Chrna5
Chrnb1
Chrne
Chst11
Chst12
Chst15
Chst4
Chtf18
Churc1
Churc1-fntb
Ciao1
Ciao2a
Ciart
Cib1
Cib2
Cib3
Cic
Ciita
Cipc
Cirbp
Cirbp-as1
Cisd1
Cisd3
Cish
Ciz1
Ckap5
Ckb
Cks1b
Cks1bp7
Clasp1
Clasrp
Clcn2
Clcn3
Clcn6
Clcnka
Cldn12
Cldn2
Cldn23
Cldn4
Cldn6
Cldnd2
Clec16a
Clec2d
Clint1
Clip1
Clip2
Clip4
Clk3
Cln3
Cln5
Cln8
Clpsl1
Clptm1
Clptm1l
Clrn1
Clstn2
Clstn3
Cltb
Cltc
Clu
Cluap1
Cluhp3
Clul1
Clvs1
Clybl
Cmbl
Cmip
Cmss1
Cmtm3
Cmtr1
Cnbd2
Cndp2
Cnep1r1
Cnfn
Cnga3
Cnih2
Cnksr2
Cnn1
Cnn2p6
Cnnm3-dt
Cnnm4
Cnot10
Cnot2
Cnot6
Cnot8
Cnot9
Cnpy4
Cnst
Cntd1
Cntrob
Coa1
Coa6
Coasy
Cog1
Cog2
Cog3
Cog4
Cog5
Cog8
Col16a1
Col18a1
Col20a1
Col28a1
Col3a1
Col4a2
Col4a2-as2
Col6a1
Col9a2
Colca2
Colec11
Colgalt1
Commd1
Commd3
Commd3-bmi1
Comt
Cop1
Cops4
Cops5
Cops6
Cops7a
Cops7b
Cops8
Copz1
Copz2
Coq10a
Coq10b
Coq4
Coq6
Coq7
Coq8a
Coq9
Coro1a
Coro1b
Coro1c
Coro2a
Coro2b
Coro6
Coro7
Cox10
Cox10-as1
Cox14
Cox15
Cox20
Cox4i1
Cox5b
Cox6a1
Cox6b1
Cox6cp13
Cox7b
Cox7c
Cpa5
Cpb1
Cpeb2
Cpeb4
Cped1
Cpm
Cpne2
Cpne4
Cpne5
Cpne6
Cpne7
Cpsf2
Cpsf3
Cpsf4
Cpsf6
Cpt1a
Cpt1c
Cpt2
Cptp
Crabp2
Cracr2b
Crat
Crb2
Crcp
Creb3
Creb3l1
Creb3l3
Crebbp
Crebl2
Creld2
Crhr1
Crim1
Crip2
Crkl
Crlf1
Croccp5
Crtac1
Crtap
Crtc1
Crtc2
Crtc3-as1
Cry2
Crybb2p1
Crybb3
Crym
Cryzl1
Cryzl2p
Csad
Csag4
Csf1r
Csf2rb
Csf3
Csf3r
Csgalnact1
Csk
Csnk1a1p1
Csnk1e
Csnk1g2
Csnk2b
Cspg4
Cspp1
Csrnp1
Csrp1
Cstf1
Cstf3-dt
Ct45a1
Ct62
Ctage3p
Ctbp2
Ctcf
Ctdnep1
Ctdp1
Ctdsp1
Ctdspl
Cth
Ctif
Ctnna1
Ctnna2
Ctnnb1
Ctnnbl1
Ctnnd1
Ctns
Ctr9
Ctrb1
Ctrl
Ctsa
Ctsc
Ctsd
Ctsh
Ctsl
Ctsz
Cttn
Cttnbp2
Ctu2
Cuedc1
Cul4a
Cul4b
Cul5
Cul9
Cutalp
Cutc
Cux1
Cwc15
Cxcl13
Cxorf58
Cxxc4-as1
Cxxc5
Cyb561
Cyb561a3
Cyb5b
Cyb5d1
Cyb5d2
Cyb5r4
Cyc1
Cycsp19
Cyfip1
Cyfip2
Cyhr1
Cyld
Cyp11b2
Cyp1b1-as1
Cyp20a1
Cyp26a1
Cyp2b7p
Cyp2e1
Cyp2j2
Cyp2s1
Cyp2t1p
Cyp2u1
Cyp3a43
Cyp3a7
Cyp46a1
Cyp4b1
Cyp4f23p
Cyp4f3
Cyp4f62p
Cyp51a1-as1
Cys1
Cyth2
Cyth4
Cytor
D2hgdh
Daam1
Daam2
Dab1
Dab2
Dab2ip
Dag1
Dagla
Dancr
Dao
Dap3
Dapl1
Dapp1
Dars2
Dars-as1
Daxx
Dazap1
Dazap2
Dbf4
Dbf4b
Dbn1
Dbnl
Dcaf10
Dcaf11
Dcaf13
Dcaf17
Dcaf4
Dcaf6
Dcaf8
Dcakd
Dck
Dclre1b
Dcst1-as1
Dcst2
Dctn1
Dctn3
Dctn5
Dctn6
Dcun1d1
Dcxr-dt
Dda1
Ddah1
Ddb1
Ddb2
Ddc
Ddc-as1
Ddhd2
Ddi2
Ddias
Ddit4
Ddr1
Ddx1
Ddx12p
Ddx17
Ddx18
Ddx18p3
Ddx19a
Ddx27
Ddx39b
Ddx39b-as1
Ddx42
Ddx46
Ddx47
Ddx5
Ddx52
Ddx55
Ddx6
Ddx60l
Deaf1
Decr1
Decr2
Dedd2
Defb109a
Defb109d
Defb112
Dele1
Dennd2a
Dennd3
Dennd4c
Dennd5a
Denr
Depdc5
Deptor
Dgat1
Dgat2
Dgat2l7p
Dgcr8
Dgka
Dgkd
Dgke
Dgkz
Dglucy
Dguok
Dguok-as1
Dhcr24-dt
Dhcr7
Dhdds
Dhodh
Dhrs11
Dhrs13
Dhrs3
Dhrs4-as1
Dhrs7
Dhrs7b
Dhtkd1
Dhx30
Dhx35
Dhx58
Dhx8
Diaph3-as1
Dicer1
Dicer1-as1
Dio3os
Dip2a
Dipk1a
Dipk2b
Dis3l2
Dis3l2p1
Disc1
Disp3
Dkk1
Dkk3
Dlat
Dld
Dlg2
Dlg3
Dlg4
Dlgap1
Dlgap1-as1
Dlgap1-as2
Dll4
Dlst
Dm1-as
Dmap1
Dmbx1
Dmc1
Dmpk
Dmtn
Dmwd
Dmxl1
Dnaaf3
Dnaaf5
Dnah11
Dnah14
Dnah17
Dnah2
Dnah9
Dnai1
Dnaja1
Dnaja3
Dnaja4
Dnajb11
Dnajb12
Dnajb14
Dnajb2
Dnajb4
Dnajb5
Dnajb6
Dnajb9
Dnajc10
Dnajc16
Dnajc18
Dnajc21
Dnajc22
Dnajc27-as1
Dnajc4
Dnajc5b
Dnajc9
Dnajc9-as1
Dnase1
Dnase2
Dnase2b
Dnhd1
Dnm1
Dnm1l
Dnm2
Dnmbp
Dnmt3b
Dnpep
Dnttip1
Doc2a
Doc2b
Dock10
Dock2
Dock6
Dok1
Dok2
Dok3
Dok4
Dok7
Dolpp1
Dop1b
Dot1l
Dpagt1
Dpp3
Dpy19l2p2
Dpy19l3
Dpy19l4
Dpy30
Dpysl2
Dpysl3
Dpysl5
Dr1
Draic
Dram1
Drap1
Drg1
Drg2
Dscam-as1
Dscas
Dse
Dsg2
Dtd1
Dtl
Dtna
Dtnb
Dtwd1
Dtx2
Dubr
Duoxa1
Dus2
Dusp12
Dusp15
Dusp19
Dusp23
Dusp5
Dusp5p2
Dusp6
Dusp8p5
Dut
Dux4l37
Dvl2
Dvl3
Dym
Dync1h1
Dync2h1
Dynll1
Dynll1p4
Dynlrb1
Dynlrb2
Dyrk1a
Dyrk4
Dzip1l
Dzip3
E2f2
E2f3
E2f4
E4f1
Eaf1
Ebag9
Ebf4
Ebln2
Ebp
Ecel1p2
Ech1
Ecm1
Ect2
Edc4
Eed
Eef1a1p36
Eef1akmt4
Eef1akmt4-ece2
Eef1aknmt
Eef1b2
Eef1gp4
Eef2k
Eefsec
Eepd1
Efcab12
Efcab13
Efcab2
Efcab7
Efcab8
Efhc1
Efhd1
Efhd2
Efna1
Efna4
Efr3b
Egf
Egfl7
Egfr-as1
Egln2
Ehbp1
Ehbp1l1
Ehd1
Ehd2
Ehd4-as1
Ehf
Ehhadh
Ehmt1
Eid1
Eif1
Eif1ay
Eif1b
Eif2a
Eif2ak1
Eif2ak2
Eif2ak3-dt
Eif2ak4
Eif2b5
Eif2s1
Eif3b
Eif3f
Eif3g
Eif3i
Eif3j
Eif3k
Eif3m
Eif4a2
Eif4b
Eif4e2
Eif4e3
Eif4enif1
Eif4g3
Eif4h
Eif5ap3
Eif5b
Eif6
Elavl3
Eldr
Elf3
Ell2
Elmo1-as1
Elmo2
Eln
Eloa
Elovl2-as1
Elovl6
Elp2
Elp3
Elp4
Elp5
Emc10
Emc1-as1
Emc3-as1
Emc4
Emc6
Emc8
Emd
Eme1
Eme2
Emg1
Eml2
Eml2-as1
Eml4
Eml6
Emp1
Emsy
Emx1
Endov
Eng
Engase
Eno1
Eno1p3
Eno3
Enpp2
Enpp3
Ensa
Entpd1
Entpd2
Entpd6
Entr1
Eny2
Eomes
Ep300
Ep400
Ep400p1
Epas1
Epb41
Epb41l4a
Epb41l4a-as1
Epb42
Epc2
Epcam-dt
Epdr1
Epha1
Ephb2
Ephb4
Ephb6
Ephx2
Epm2a
Epn1
Epn2
Epn3
Epor
Eps8l1
Eps8l2
Erbb2
Erbb3
Erbin
Erc1
Erc2
Ercc1
Ercc5
Ercc6l2
Ergic1
Ergic3
Eri3
Erich1
Erlec1
Erlin2
Erlnc1
Ermap
Ermard
Ervk3-1
Ervw-1
Espn
Espnl
Esr1
Esr2
Esrra
Esyt1
Etf1p2
Etfdh
Etfrf1
Ethe1
Etnk2
Etv2
Etv4
Etv6
Evl
Evpl
Ewsr1
Exd2
Exd3
Exoc1
Exoc3l1
Exoc3l4
Exoc7
Exosc10
Exosc10-as1
Exosc3p1
Exosc4
Exosc7
Exosc8
Exosc9
Exph5
Ext2
Extl1
Extl3
Eya4
F10
F11r
F12
F7
Faah2
Faahp1
Fabp5p12
Fabp5p3
Fabp6
Fads1
Fads2
Faf2
Fah
Fahd1
Fahd2a
Faim2
Fam102a
Fam107b
Fam110b
Fam117a
Fam118a
Fam118b
Fam120aos
Fam120b
Fam122c
Fam129a
Fam129b
Fam129c
Fam131b
Fam131c
Fam135a
Fam13a
Fam13c
Fam149b1
Fam162a
Fam166a
Fam167a-as1
Fam168a
Fam173a
Fam174b
Fam177a1
Fam181a
Fam185a
Fam186a
Fam189a2
Fam189b
Fam193a
Fam198b-as1
Fam19a5
Fam200b
Fam201b
Fam207a
Fam214b
Fam217a
Fam217b
Fam219b
Fam228b
Fam234b
Fam238c
Fam32a
Fam32cp
Fam3b
Fam43a
Fam47e
Fam47e-stbd1
Fam53b
Fam53c
Fam71e1
Fam83a
Fam83c-as1
Fam86ep
Fam86jp
Fam87b
Fam89b
Fam98b
Fam98c
Fan1
Fancc
Fancd2
Fancg
Fank1
Farp2
Fars2
Fasn
Fastk
Fastkd2
Fat1
Fbf1
Fbh1
Fbln1
Fbln2
Fbrs
Fbrsl1
Fbxl12
Fbxl16
Fbxl18
Fbxl3
Fbxl5
Fbxo2
Fbxo21
Fbxo22
Fbxo24
Fbxo28
Fbxo31
Fbxo34
Fbxo36
Fbxo38
Fbxo4
Fbxo44
Fbxo45
Fbxo6
Fbxo7
Fbxw8
Fcgr3a
Fcho1
Fcho2
Fchsd2
Fcmr
Fcrl1
Fcrlb
Fdps
Fem1a
Fer1l4
Fermt1
Fermt3
Fev
Ffar2
Fgd3
Fgd4
Fgd6
Fgf12
Fgf14
Fgfr1
Fgfr1op
Fgfr2
Fgfr3p6
Fgfr4
Fggy
Fgr
Fhad1
Fhdc1
Fibp
Fig4
Filip1l
Filnc1
Fitm1
Fkbp10
Fkbp14
Fkbp2
Fkbp4
Flg-as1
Flii
Flj45513
Flna
Flnb
Flot1
Flrt2
Flt3lg
Flvcr1
Flvcr2
Flywch1
Flywch2
Fmc1
Fmc1-luc7l2
Fmnl1
Fmo1
Fmo9p
Fn3k
Fnbp1
Fnbp1p1
Fndc3a
Fnip2
Fnta
Fntap2
Fntb
Fo704657.1
Focad
Folr3
Fos
Fosl2
Foxa1
Foxj2
Foxk2
Foxl2nb
Foxn3
Foxn3-as1
Foxn3-as2
Foxn4
Foxo3
Foxo6
Foxp4-as1
Foxred1
Fp325332.1
Fp565260.6
Fpgs
Frem2
Frem2-as1
Frg1
Frg1hp
Frmd6
Frs2
Fry
Fscn1
Fscn2
Fsd1
Fsd1l
Fstl3
Fstl5
Ftcd
Ftcd-as1
Fto
Ftsj3
Fundc2
Furin
Fut7
Fuz
Fxn
Fxr1
Fxyd3
Fxyd5
Fyco1
Fyttd1
Fzd1
G3bp1
G6pc3
G6pd
Gab2
Gabarapl1
Gabbr1
Gabbr2
Gabpa
Gabpb1-as1
Gabpb2
Gabrr2
Gadd45a
Gal3st2
Gal3st4
Gale
Galk2
Galm
Galnt1
Galnt10
Galnt11
Galnt14
Galnt6
Galntl5
Galt
Gan
Ganc
Gapdh
Gapdhp20
Gapdhp25
Gapdhp54
Gapdhp76
Gapdhs
Gapvd1
Gar1
Garem2
Garnl3
Gars
Gars-dt
Gas2
Gas2l1
Gask1b
Gata1
Gata2-as1
Gata4
Gatad1
Gatad2a
Gatb
Gatc
Gau1
Gbf1
Gbgt1
Gca
Gcat
Gcc1
Gcc2
Gcgr
Gcn1
Gcnt1p5
Gcnt2
Gcnt3
Gcom1
Gdap1l1
Gdf15
Gdi1
Gdpd1
Gdpd3
Gdpd5
Gemin2
Gemin6
Gemin7
Get4
Gfap
Gfer
Gfi1b
Gfm1
Gfod1
Gfod2
Gfpt2
Gfra1
Gfra3
Gfy
Gga1
Ggcx
Ggnbp2
Ggt1
Ggtlc4p
Ghet1
Ghrhr
Gid8
Gigyf2
Gins1
Gins3
Gipc2
Gipr
Git2
Gja5
Gjb1
Gjd3
Gk
Glb1
Glcci1
Gle1
Gli4
Glipr1l1
Glipr1l2
Glis2-as1
Glod5
Glrx3
Glrx5
Glud1p3
Glyatl1
Gm2a
Gmeb1
Gmip
Gml
Gmnn
Gmppa
Gmps
Gna11
Gnai2
Gnao1
Gnas
Gnaz
Gnb2
Gnb5
Gne
Gng12-as1
Gnpat
Gnptab
Gnptg
Gnrh2
Gns
Golga2p5
Golga4
Golga7b
Gorasp2
Gosr1
Gosr2
Got2
Got2p3
Gp1bb
Gpalpp1
Gpank1
Gpat4
Gpc1
Gpi
Gpn1
Gpnmb
Gpr107
Gpr137
Gpr146
Gpr152
Gpr157
Gpr160
Gpr176
Gpr1-as
Gpr32
Gpr35
Gpr4
Gpr53p
Gpr75-asb3
Gpr78
Gpr89b
Gprc5c
Gprc5d-as1
Gpsm1
Gpsm2
Gpt
Gpt2
Gpx2
Gpx4
Gramd1a
Gramd1b
Gramd1c
Gramd2a
Gramd2b
Gramd4
Grap2
Grb10
Grb7
Greb1
Grhl1
Grhl2
Grhl3
Grhpr
Gria4
Grifin
Grik5
Grin2b
Grk1
Grk2
Grk5
Grk5-it1
Grk6
Grm4
Grn
Grpel2
Grwd1
Gsdmb
Gsdmd
Gse1
Gsec
Gsn
Gsn-as1
Gstcd
Gstk1
Gstm4
Gsto1
Gstp1
Gtf2f2
Gtf2h1
Gtf2h2c
Gtf2h3
Gtf2h4
Gtf2i
Gtf2ip13
Gtf2ip4
Gtf2ip7
Gtf2ird1
Gtf2ird2
Gtf2ird2b
Gtf2ird2p1
Gtf3c1
Gtf3c5
Gtpbp10
Gtpbp3
Gtpbp4
Gtpbp8
Gucd1
Gucy1b1
Gucy2ep
Guk1
Gulp1
Gusbp1
Gusbp5
Gvqw3
Gzf1
H1f0
H2afv
H2afvp1
H2afz
H3f3a
H3f3b
H3.y
H6pd
Haao
Hadh
Hadhb
Haghl
Hapln2
Hapln3
Hars2
Haus1
Haus2
Haus5
Hax1
Hbm
Hbp1
Hbs1l
Hbzp1
Hccs
Hcfc1r1
Hcg25
Hcg27
Hcg9
Hcp5
Hcrt
Hcrtr1
Hdac1
Hdac10
Hdac11
Hdac11-as1
Hdac2-as2
Hdac3
Hdac4-as1
Hddc3
Hdgf
Hdhd5-as1
Heatr3
Heatr5b
Hebp2
Hecw2
Heph
Herc1
Herc3
Herc6
Herpud1
Hes1
Hexa
Hexa-as1
Hexd
Hexim1
Hexim2
Hgfac
Hgh1
Hgs
Hhip
Hhla1
Hhla3
Hid1
Hid1-as1
Hif1an
Higd1ap5
Hikeshi
Hilpda
Hils1
Hint2
Hip1r
Hipk1
Hirip3
Hist1h2ab
Hist1h2ak
Hist1h2aps4
Hist1h2be
Hist1h2bh
Hist1h2bi
Hist1h2bn
Hist1h3b
Hist1h3c
Hist1h3f
Hist1h4a
Hist1h4b
Hivep1
Hivep3
Hk1
Hkr1
Hla-z
Hlfp1
Hm13
Hmbs
Hmces
Hmcn1
Hmcn2
Hmg20a
Hmg20b
Hmga1
Hmga2
Hmgb1p39
Hmgcr
Hmgn1p18
Hmgn1p30
Hmgn3-as1
Hmgxb3
Hmmr
Hmox1
Hmox2
Hnf1a
Hnf1a-as1
Hnrnpa1
Hnrnpa1p15
Hnrnpa1p57
Hnrnpab
Hnrnpc
Hnrnph3
Hnrnpl
Hnrnpm
Hnrnpul1
Homer3
Hook1
Hook3
Hoxa6
Hoxb1
Hoxb3
Hoxb8
Hoxb-as3
Hoxc5
Hoxc6
Hoxd11
Hoxd3
Hpca
Hpcal1
Hpcal4
Hpn
Hps1
Hps3
Hpx
Hs2st1
Hs3st3a1
Hsd11b1-as1
Hsd11b1l
Hsd11b2
Hsd17b1
Hsd17b14
Hsd17b1p1
Hsd17b2
Hsd17b4
Hsd17b8
Hsf1
Hsf4
Hsh2d
Hsp90ab1
Hsp90b1
Hspa4
Hspb7
Hspb8
Hspb9
Hspbp1
Hspe1
Hspe1-mob4
Hspg2
Htatip2
Htatsf1p1
Htd2
Htr5a
Htr5a-as1
Htr7p1
Htra2
Htt
Htt-as
Hvcn1
Hyal1
Hyal2
Hyal3
Hyls1
Hypk
Iah1
Iba57
Ica1
Ice1
Icmt
Id1
Id2
Id2-as1
Id3
Idh1-as1
Idh3a
Idi2-as1
Ido1
Idua
Ier2
Ier3
Ier3-as1
Iffo1
Ifi16
Ifi35
Ifitm2
Ifitm9p
Ifna7
Ifnl4p1
Ifnlr1
Ifrd1
Ift122
Ift20
Ift27
Ift46
Igbp1
Igdcc4
Igf1
Igf1r
Igf2bp1
Igha1
Igha2
Ighmbp2
Ighv3-52
Ighvii-1-1
Ighviii-2-1
Ighviii-26-1
Ighviii-38-1
Iglv10-54
Iglv2-34
Iglv6-57
Iglvvii-41-1
Igsf21-as1
Igsf5
Ik
Ikbkb
Ikbkg
Ikzf3
Ikzf4
Il10
Il11ra
Il13ra1
Il15
Il15ra
Il17rb
Il18r1
Il18rap
Il1r1
Il1r2
Il1rl1
Il1rn
Il20
Il21r
Il24
Il27
Il2ra
Il2rb
Il32
Il6r
Il6st
Il9r
Ilf3
Ilk
Ilvbl
Imp3
Impa2
Impact
Inca1
Inf2
Ing1
Ing5
Inhcap
Inka2
Ino80b
Ino80b-wbp1
Ino80e
Inpp5a
Inpp5b
Inpp5d
Inpp5j
Inppl1
Insig1
Ints1
Ints10
Ints11
Ints12
Ints6-as1
Ints6l
Ints6p1
Ints8
Ip6k3
Ipo11
Ipo13
Ipo5
Iqank1
Iqcd
Iqce
Iqcg
Iqch
Iqcj-schip1
Iqcj-schip1-as1
Iqck
Iqsec1
Iqsec2
Iqsec3p1
Iqub
Ireb2
Irf2
Irf2bp2
Irf6
Irf9
Irs1
Irs3p
Irx6
Isca2
Iscu
Isg15
Isg20l2
Islr2
Ispd-as1
Ist1
Itfg1-as1
Itfg2
Itfg2-as1
Itga10
Itga2
Itga3
Itga5
Itga6-as1
Itgae
Itgav
Itgax
Itgb2
Itgb3
Itgb4
Itgb5
Itgb7
Itgb8
Itgbl1
Itih1
Itln2
Itm2b
Itm2c
Itpa
Itpk1
Itpk1-as1
Itpka
Itpr1
Itprid1
Itprid2
Itprip
Itsn1
Ivd
Izumo1
Izumo4
Jade1
Jade2
Jade3
Jag1
Jagn1
Jak2
Jam2
Jarid2
Jarid2-as1
Jdp2
Jkamp
Jph4
Jpt2
Jpx
Jrk
Jund
Kalrn
Kank1
Kank2
Kank3
Kansl3
Kat14
Kat6b
Kat7
Kat8
Katnal2
Katnb1
Kazald1
Kazn
Kcnab2
Kcnc1
Kcnc4
Kcnd2
Kcne2
Kcne3
Kcnh4
Kcnip3
Kcnj10
Kcnj16
Kcnj4
Kcnk15-as1
Kcnma1
Kcnmb1
Kcnn4
Kcnt1
Kctd10
Kctd11
Kctd13
Kctd15
Kctd2
Kctd21-as1
Kctd5
Kctd6
Kctd7
Kdf1
Kdm1a
Kdm2a
Kdm3a
Kdm4a
Kdm4b
Kdm5a
Kdm6b
Kdm7a-dt
Kdm8
Keap1
Kel
Khdrbs1
Khdrbs3
Khk
Khnyn
Kiaa0232
Kiaa0319l
Kiaa0355
Kiaa0513
Kiaa0556
Kiaa0586
Kiaa0930
Kiaa1217
Kiaa1324
Kiaa1614
Kiaa1671
Kiaa1755
Kiaa1841
Kiaa1958
Kif17
Kif1b
Kif1bp
Kif20a
Kif21a
Kif22
Kif23
Kif26a
Kif2a
Kif2c
Kif9
Kif9-as1
Kifc2
Klc1
Klc2
Klc4
Klf10
Klf11
Klf13
Klf2p2
Klf4
Klf8
Klhdc2
Klhdc7a
Klhdc8a
Klhdc9
Klhl10
Klhl17
Klhl18
Klhl20
Klhl22
Klhl23
Klhl24
Klhl28
Klhl33
Klhl35
Klhl36
Klk11
Klk14
Klk2
Klrg1
Kmo
Kmt2a
Kmt2b
Kmt2e
Kmt2e-as1
Kmt5a
Kng1
Knl1
Knop1
Knstrn
Kntc1
Kpna2
Kpnb1
Krba1
Kremen1
Krt128p
Krt13
Krt18
Krt18p13
Krt18p20
Krt18p3
Krt18p39
Krt18p5
Krt18p55
Krt18p57
Krt19
Krt222
Krt39
Krt4
Krt7
Krt78
Krt8
Krt86
Krt8p2
Krt8p25
Krt8p42
Krtap10-13p
Krtap3-4p
Krtap4-16
Krtap9-12p
Krtcap2
Krtdap
Ksr1
Ktn1
Ktn1-as1
Kxd1
Kyat1
L3mbtl1
L3mbtl2
L3mbtl4
Lactb
Lactb2-as1
Lad1
Lag3
Lama2
Lama4
Lama5-as1
Lamb1
Lamb2
Lamb4
Lamc3
Lamp3
Lamtor2
Lamtor4
Lamtor5-as1
Lancl2
Larp1
Larp1b
Larp1bp2
Larp4
Larp7
Lars2
Lasp1
Lbhd2
Lbx2-as1
Lca5l
Lcep1
Lcn12
Lcn15
Lcn2
Lcnl1
Lcor
Ldb2
Ldha
Ldhd
Ldlrad4
Ldlrad4-as1
Ldlrap1
Lef1
Lemd1
Lemd2
Lemd3
Leng8
Letmd1
Lexm
Lfng
Lgals1
Lgals12
Lgals2
Lgals3
Lgals3bp
Lgals4
Lgals8
Lgalsl
Lgr6
Lhb
Lhfpl2
Lhfpl5
Lhpp
Lhx4
Lias
Lifr-as1
Lilra2
Limch1
Limd1
Limd1-as1
Lime1
Limk2
Lims1
Linc00052
Linc00111
Linc00112
Linc00189
Linc00200
Linc00205
Linc00207
Linc00240
Linc00284
Linc00323
Linc00337
Linc00350
Linc00398
Linc00426
Linc00431
Linc00449
Linc00467
Linc00475
Linc00511
Linc00520
Linc00536
Linc00552
Linc00567
Linc00589
Linc00592
Linc00606
Linc00607
Linc00637
Linc00649
Linc00662
Linc00677
Linc00687
Linc00689
Linc00853
Linc00857
Linc00869
Linc00877
Linc00879
Linc00881
Linc00884
Linc00885
Linc00886
Linc00887
Linc00888
Linc00901
Linc00910
Linc00920
Linc00928
Linc00933
Linc00941
Linc00957
Linc00963
Linc00967
Linc00974
Linc00987
Linc00992
Linc01002
Linc01003
Linc01010
Linc01038
Linc01056
Linc01060
Linc01088
Linc01089
Linc01093
Linc01102
Linc01126
Linc01128
Linc01132
Linc01133
Linc01134
Linc01136
Linc01137
Linc01138
Linc01140
Linc01141
Linc01146
Linc01148
Linc01165
Linc01168
Linc01186
Linc01187
Linc01213
Linc01220
Linc01225
Linc01226
Linc01234
Linc01237
Linc01238
Linc01252
Linc01291
Linc01300
Linc01307
Linc01332
Linc01351
Linc01355
Linc01358
Linc01366
Linc01374
Linc01389
Linc01405
Linc01433
Linc01460
Linc01465
Linc01482
Linc01488
Linc01491
Linc01521
Linc01529
Linc01559
Linc01560
Linc01571
Linc01578
Linc01619
Linc01620
Linc01629
Linc01634
Linc01644
Linc01682
Linc01714
Linc01715
Linc01719
Linc01732
Linc01754
Linc01778
Linc01800
Linc01802
Linc01814
Linc01816
Linc01819
Linc01825
Linc01875
Linc01883
Linc01889
Linc01900
Linc01907
Linc01909
Linc01919
Linc01943
Linc01951
Linc01952
Linc01954
Linc01962
Linc01968
Linc01970
Linc01971
Linc01972
Linc01975
Linc01976
Linc01978
Linc01983
Linc01992
Linc02015
Linc02016
Linc02022
Linc02034
Linc02068
Linc02071
Linc02098
Linc02109
Linc02125
Linc02156
Linc02163
Linc02168
Linc02193
Linc02196
Linc02206
Linc02210
Linc02213
Linc02217
Linc02235
Linc02255
Linc02291
Linc02292
Linc02298
Linc02303
Linc02316
Linc02343
Linc02352
Linc02354
Linc02356
Linc02363
Linc02372
Linc02384
Linc02392
Linc02395
Linc02405
Linc02408
Linc02413
Linc02428
Linc02453
Linc02460
Linc02482
Linc02515
Linc02520
Linc02532
Linc02533
Linc02537
Linc02574
Linc02579
Linc02583
Linc02585
Linc02599
Linc02613
Linc02615
Linc02616
Linc-pint
Lingo3
Lipc
Lipe-as1
Lipt1
Livar
Llgl2
Lman1l
Lmf1
Lmln
Lmna
Lmnb1
Lmnb2
Lmntd1
Lmo2
Lmo7
Lmod1
Lmx1b
Lnctam34a
Lnp1
Lnpep
Lnx1
Lonp1
Lonp2
Lonrf3
Loxl1-as1
Loxl2
Lpcat4
Lpin3
Lpp
Lrch4
Lrfn4
Lrg1
Lrig1
Lrig3
Lrmda
Lrp10
Lrp11
Lrp4-as1
Lrrc14
Lrrc23
Lrrc24
Lrrc25
Lrrc27
Lrrc29
Lrrc36
Lrrc37b
Lrrc43
Lrrc45
Lrrc46
Lrrc49
Lrrc59
Lrrc71
Lrrc75b
Lrrc8a
Lrrc8b
Lrrc8d
Lrrc9
Lrrfip1
Lrsam1
Lrtm2
Lrtomt
Lsm14a
Lsm14b
Lsm2
Lsm6
Lsm8
Lsp1
Lsr
Lss
Ltbp3
Ltbp4
Ltc4s
Luc7l2
Luc7l3
Lucat1
Lxn
Ly6e
Ly6e-dt
Ly6g6c
Lyl1
Lypd3
Lypd6
Lypd6b
Lyrm7
Lyrm9
Lztr1
Mab21l4
Macrod1
Macrod2
Mad2l1bp
Mad2l2
Madcam1
Madd
Maf1
Mafk
Maftrr
Mag
Magea12
Magea8-as1
Maged2
Magel2
Magi1-as1
Magi2-as3
Magi3
Magix
Maip1
Mal2-as1
Malat1
Malsu1
Mamdc4
Maml2
Man1a2
Man1b1
Man1b1-dt
Man1c1
Man2a2
Man2b2
Manba
Manbal
Maneal
Manf
Map1a
Map1lc3b
Map1lc3b2
Map1s
Map2
Map2k1
Map2k2
Map2k4
Map2k5
Map2k7
Map3k21
Map3k8
Map4k1
Map4k2
Map4k3-dt
Map4k4
Mapk12
Mapk13
Mapk14
Mapk1ip1l
Mapk3
Mapk6-dt
Mapk8
Mapk8ip3
Mapkapk2
Mapkapk5
Mapkbp1
Mapre1p1
Mapre3
Mapt
Mapt-it1
Marc2
March10
March2
March6
March7
Mark2
Mark2p16
Mark3
Mark4
Mars
Mars2
Mast1
Mast3
Mastl
Mat2a
Mat2b
Matk
Matn2
Matn4
Matr3
Maz
Mb
Mbd1
Mbd5
Mbd6
Mblac1
Mbnl1
Mbnl1-as1
Mbtps2
Mccc2
Mcemp1
Mcf2l
Mcf2l2
Mcidas
Mcm10
Mcm2
Mcm4
Mcoln1
Mcrip1
Mcrip2
Mcts2p
Mdga1
Mdh1
Mdh2
Mdm4
Meaf6
Meak7
Mecom
Mecp2
Med13l
Med14
Med15
Med16
Med17
Med18
Med24
Med27
Med29
Med9
Mef2a
Mef2c
Mef2c-as1
Mef2d
Megf11
Mei1
Meiob
Melk
Meltf
Memo1p3
Mepce
Mest
Met
Metap1
Metap1d
Metap2
Metrnl
Mettl14
Mettl15
Mettl17
Mettl23
Mettl25
Mettl2b
Mettl7a
Mettl7ap1
Mettl7b
Mettl9
Mfap3
Mfap5
Mff
Mfge8
Mfn2
Mfng
Mfrp
Mfsd11
Mfsd12
Mfsd14b
Mfsd2b
Mfsd3
Mfsd4a
Mfsd5
Mfsd6
Mgat2
Mgat4c
Mgat5
Mgat5b
Mgme1
Mgrn1
Mgst1
Mgst2
Mgst3
Mhencr
Mia2
Mib1
Mica
Mical2
Micall2
Micos10
Micos10-nbl1
Micos13
Micu3
Mid1
Midn
Mief1
Mier1
Miga1
Miga2
Miip
Mincr
Mindy1
Mindy2
Mindy4
Mink1
Mios
Mipepp3
Mir1185-1
Mir1199
Mir1-1hg-as1
Mir1205
Mir1207
Mir1249
Mir1252
Mir125a
Mir1268a
Mir1282
Mir1286
Mir1292
Mir1302-4
Mir1306
Mir135b
Mir138-2
Mir141
Mir148b
Mir149
Mir1538
Mir1539
Mir1587
Mir17hg
Mir1908
Mir1915
Mir192
Mir194-2hg
Mir195
Mir196a2
Mir200c
Mir200chg
Mir2117
Mir2117hg
Mir24-2
Mir2681
Mir26b
Mir2861
Mir29a
Mir29b2chg
Mir300
Mir3148
Mir3150a
Mir3150b
Mir3150bhg
Mir3153
Mir3158-1
Mir3158-2
Mir3165
Mir3175
Mir3181
Mir3184
Mir3188
Mir3189
Mir3190
Mir3191
Mir3195
Mir326
Mir335
Mir33b
Mir34ahg
Mir3615
Mir3616
Mir3618
Mir3646
Mir3650
Mir3652
Mir3655
Mir365b
Mir3661
Mir3677
Mir3681hg
Mir372
Mir373
Mir378a
Mir3917
Mir3928
Mir3945hg
Mir3960
Mir3972
Mir423
Mir4252
Mir4254
Mir4258
Mir4260
Mir4271
Mir4277
Mir4279
Mir4311
Mir4429
Mir4432
Mir4434
Mir4435-1
Mir4435-2
Mir4435-2hg
Mir4437
Mir4448
Mir4449
Mir4453
Mir4453hg
Mir4458hg
Mir4469
Mir4472-2
Mir4479
Mir4487
Mir4497
Mir449c
Mir4505
Mir4506
Mir4515
Mir4519
Mir4522
Mir4523
Mir4638
Mir4651
Mir4655
Mir4657
Mir4674
Mir4706
Mir4707
Mir4708
Mir4725
Mir4727
Mir4729
Mir4734
Mir4738
Mir4756
Mir4757
Mir4761
Mir4762
Mir4763
Mir4767
Mir4774
Mir4780
Mir4799
Mir484
Mir497
Mir4999
Mir5001
Mir5088
Mir5089
Mir5091
Mir5093
Mir5187
Mir5188
Mir5197
Mir544b
Mir548al
Mir548aq
Mir548aw
Mir548h1
Mir5572
Mir5581
Mir5582
Mir5694
Mir5703
Mir5705
Mir5707
Mir5787
Mir587
Mir589
Mir6080
Mir6084
Mir6124
Mir6125
Mir615
Mir6165
Mir623
Mir648
Mir6508
Mir6514
Mir6516
Mir658
Mir661
Mir6731
Mir6732
Mir6742
Mir6761
Mir6771
Mir6775
Mir6777
Mir6781
Mir6787
Mir6789
Mir6791
Mir6795
Mir6806
Mir6809
Mir6811
Mir6819
Mir6847
Mir6853
Mir6854
Mir6869
Mir6872
Mir6879
Mir6884
Mir6892
Mir7113
Mir7-3
Mir7-3hg
Mir762hg
Mir7845
Mir7850
Mir7854
Mir8072
Mir8077
Mir933
Mir940
Mir99b
Mirlet7b
Mirlet7bhg
Mirlet7e
Mirlet7i
Mis12
Misp3
Mitf
Mkln1
Mknk2
Mkrn1
Mkrn2
Mkrn3
Mlip
Mllt10
Mllt11
Mllt6
Mln
Mlnr
Mlph
Mlx
Mmachc
Mme
Mmel1
Mmp11
Mmp24os
Mnat1
Mob4
Mogat2
Mok
Morc3
Morf4l2-as1
Morn2
Morn3
Morn5
Mosmo
Mov10
Mov10l1
Moxd1
Mpdu1
Mpdz
Mpg
Mphosph10
Mphosph6
Mpig6b
Mpl
Mpnd
Mpp5
Mpp7-dt
Mpped2
Mpst
Mpv17
Mpv17l2
Mras
Mreg
Mrfap1
Mrm2
Mrm3
Mroh1
Mroh2a
Mroh7
Mrpl1
Mrpl10
Mrpl15
Mrpl15p1
Mrpl2
Mrpl20
Mrpl20-as1
Mrpl21
Mrpl27
Mrpl30
Mrpl33
Mrpl34
Mrpl35
Mrpl4
Mrpl40
Mrpl42
Mrpl43
Mrpl45
Mrpl48
Mrpl49
Mrpl54
Mrpl58
Mrps11
Mrps12
Mrps16
Mrps17
Mrps18b
Mrps18c
Mrps2
Mrps21
Mrps22
Mrps24
Mrps27
Mrps30
Mrps31p4
Mrps35
Mrps6
Mrps7
Mrrf
Mrs2
Mrtfb
Mrto4
Mrvi1
Mrvi1-as1
Ms4a14
Ms4a2
Ms4a3
Ms4a7
Msantd3
Msantd3-tmeff1
Msh5
Msh5-sapcd1
Msi2
Msl3
Msmo1
Mst1p2
Mst1r
Msto1
Mt1f
Mt1g
Mt2a
Mta1
Mta2
Mta3
Mtbp
Mtco1p12
Mtco1p46
Mtco3p12
Mtdh
Mterf2
Mtf2
Mtfp1
Mtfr1
Mtfr1l
Mtg1
Mtg2
Mthfd1l
Mthfd2
Mthfd2l
Mthfd2p7
Mtmr1
Mtmr11
Mtmr4
Mtmr9
Mtnd2p23
Mtnd3p25
Mtnd4lp30
Mto1
Mtr
Mtrnr2l1
Mtrr
Mtus1
Mtx1
Mtx2
Muc19
Muc20-ot1
Muc3a
Mucl1
Mus81
Mvd
Mvk
Mvp
Mx1
Mx2
Mxd1
Mxd3
Mxi1
Mxra7
Myadm
Mybpc1
Myc
Mycbp2
Mycbpap
Mycnos
Mycnut
Myd88
Myeov
Myh11
Myh14
Myh9
Myl12a
Myl12b
Myl2
Myl5
Myl6
Myl6b
Myl6p1
Mynn
Myo15b
Myo18a
Myo19
Myo1c
Myo3b-as1
Myo5c
Myo6
Myo9b
Myom1
Myrf
Myrfl
Myrip
Mysm1
Myt1l
Myzap
Mzb1
Mzf1-as1
Mzt2b
N4bp2
NA
Naa15
Naa20
Naa38
Naa40
Naa60
Naaladl2
Nab2
Nabp2
Naca4p
Nacap8
Nacc2
Nadsyn1
Nagk
Naglu
Nagpa-as1
Nalt1
Nama
Nampt
Nanos3
Nans
Nap1l4
Napa
Napepld
Napg
Naprt
Napsa
Napsb
Narf
Nat10
Nat8
Nat8b
Nat9
Nav2-as3
Naxe
Nbeal2
Nbl1
Nbpf12
Nbr1
Nbr2
Ncam2
Ncapd2
Ncapd2p1
Ncapg
Ncaph2
Nckap5-as2
Nckap5-it1
Ncln
Ncoa1
Ncoa3
Ncoa7
Ncor2
Ncr3lg1
Ncs1
Ncstn
Nde1
Ndel1
Ndfip2
Ndor1
Ndrg1
Ndrg2
Ndrg4
Ndufa11
Ndufa13
Ndufa3
Ndufa6-dt
Ndufa9
Ndufaf3
Ndufaf4p1
Ndufaf5
Ndufaf6
Ndufaf7
Ndufb10
Ndufb10p1
Ndufb2
Ndufb3
Ndufb4
Ndufb5
Ndufb7
Ndufb9
Ndufc1
Ndufs2
Ndufs3
Ndufs4
Ndufs5
Ndufs6
Ndufs7
Ndufs8
Ndufv1
Ndufv2
Ndufv3
Neat1
Necab2
Necab3
Necap1
Necap1p2
Necap2
Nectin1
Nectin2
Nedd4l
Nek11
Nek6
Net1
Neu4
Neurl1
Neurl3
Neurl4
Nfat5
Nfatc2
Nfatc3
Nfe2l1
Nfia
Nfic
Nfix
Nfkb1
Nfkbia
Nfkbie
Nfkbiz
Nfrkb
Nfu1
Nfx1
Nfyc
Ngdn
Nhlrc2
Nhlrc3
Nhsl1
Nicn1
Nif3l1
Nifk-as1
Ninl
Nip7
Nipa1
Nipa2
Nipal2
Nipbl
Nipsnap2
Nkain1
Nkapd1
Nkd1
Nkila
Nkpd1
Nktr
Nkx6-3
Nlgn2
Nln
Nlrc5
Nlrx1
Nmd3
Nme1
Nme1-nme2
Nme2
Nme6
Nmnat1
Nmnat3
Nmral1
Nmt1
Noc2lp1
Noc4l
Noct
Nog
Nol11
Nol12
Nol4l
Nol4l-dt
Nol7
Nolc1
Nop14
Nop14-as1
Nop53
Nop56
Nop58
Nos1ap
Nos3
Nosip
Nostrin
Notch3
Notch4
Nova1
Nova2
Noxa1
Npas2
Npas4
Npc1
Npepl1
Nphp4
Npr3
Nprl3
Npw
Nqo2
Nr1d2
Nr1h2
Nr1h3
Nr2f1
Nr4a1
Nr4a3
Nrbf2
Nrbp1
Nrde2
Nrf1
Nrl
Nrp1
Nrsn2
Nrxn2
Nsa2
Nsd2
Nsg1
Nsmce1-dt
Nsmce2
Nsrp1
Nsun3
Nsun4
Nsun5p1
Nt5c2
Nt5dc1
Nt5dc4
Nt5m
Ntan1
Ntf6b
Nthl1
Ntmt1
Ntng2
Ntrk1
Nub1
Nubp1
Nubp2
Nubpl
Nucb1
Nudcd3
Nudt1
Nudt13
Nudt19
Nudt19p4
Nudt2
Nudt22
Nudt7
Nudt8
Nudt9
Nuf2
Numa1
Numbl
Nup107
Nup133
Nup205
Nup210l
Nup214
Nup50
Nup85
Nup93
Nupl2
Nutf2
Nutm1
Nvl
Nwd1
Nxf1
Nxnl1
Nxph1
Nxph3
Nxph4
Nxt2
Nynrin
Oas1
Oasl
Oaz3
Obscn
Ocel1
Ociad1
Ocln
Ocrl
Odc1-dt
Odf2
Odr4
Oga
Ogdh
Ogdhl
Ogfod1
Ogfod2
Ogg1
Ogt
Oip5-as1
Olr1
Onecut2
Oosp1p2
Oosp3
Opa1
Opn3
Oprl1
Optn
Or10ae3p
Or11g1p
Or2aj1
Or2x1p
Or4k5
Or5an1
Or7a10
Or7e14p
Orai1
Orc6
Ormdl3
Os9
Osbp2
Osbpl5
Osbpl6
Osbpl8
Osbpl9
Osgepl1-as1
Osgin1
Osgin2
Ostc
Ostf1
Otoa
Otop2
Otor
Otub2
Otud6b
Otud7b
Ovaal
Ovch1
Ovch1-as1
Oxa1l
Oxgr1
Oxnad1
Oxsm
Oxsr1
Oxt
P2rx1
P2rx4
P2rx6
P2ry6
P3h4
P3r3urf
P4hb
Pa2g4
Pabpn1
Pacrg
Pacrg-as3
Pacs1
Pacsin1
Padi1
Pafah1b1
Pafah1b2
Pah
Pak4
Palld
Palm
Palmd
Pam
Pan2
Pank2
Paox
Papola
Papss2
Paqr4
Paqr8
Paqr9
Pard6g
Park7
Parp10
Parp12
Parp2
Parp3
Parpbp
Parvb
Patj
Patl2
Paupar
Pawrp1
Pax6
Pax8
Pax8-as1
Paxbp1-as1
Paxip1-as1
Paxx
Pbx1
Pbx4
Pbxip1
Pc
Pcat1
Pcat18
Pcat6
Pcat7
Pcbp1
Pcbp1-as1
Pcbp2
Pcbp2-ot1
Pcca
Pccb
Pced1b
Pcgf2
Pcgf3
Pcgf5
Pck1
Pclaf
Pcna
Pcnt
Pcnx3
Pcnx4
Pcolce
Pcolce2
Pcolce-as1
Pcoth
Pcsk4
Pctp
Pcyt1a
Pcyt2
Pdcd11
Pdcd1lg2
Pdcd4
Pdcd6
Pdcd6ipp2
Pdcl
Pde10a
Pde12
Pde2a
Pde4b
Pde4c
Pde4d
Pde7a
Pde8a
Pde8b
Pdgfrb
Pdha1
Pdhx
Pdia3
Pdia3p1
Pdk1
Pdk3
Pdlim1
Pdlim2
Pdlim3
Pdlim5
Pdlim7
Pdp2
Pdpk1
Pdpn
Pdpr
Pds5b
Pdss1
Pdxdc1
Pdxk
Pdzd2
Pdzd7
Pdzph1p
Pecam1
Peg10
Penk
Pepd
Per3
Perm1
Pex10
Pex11a
Pex13
Pex14
Pex3
Pex5
Pfdn2
Pfdn4
Pfkfb2
Pfkfb3
Pfkfb4
Pfkm
Pfkp
Pgam1
Pgam1p5
Pgam1p8
Pgam5
Pgap3
Pgc
Pgd
Pglyrp2
Pgm1
Pgm3
Pgpep1
Pgr
Pgs1
Phactr2
Phactr4
Phax
Phb
Phb2
Phc1
Pheta1
Phf12
Phf13
Phf19
Phf20l1
Phf21a
Phf23
Phf24
Phf3
Phf7
Phgdh
Phkb
Phkg1
Phldb1
Phlpp2
Phpt1
Phrf1
Phtf2
Phyhip
Pias3
Pidd1
Piezo1
Pigg
Pigl
Pigq
Pigs
Pigt
Pigv
Pigw
Pigy-dt
Pih1d3
Pik3c2b
Pik3c2g
Pik3r1
Pik3r2
Pik3r3
Pikfyve
Pilra
Pim1
Pim2
Pim3
Pin4
Pip4k2a
Pip5k1a
Pip5k1b
Pip5kl1
Pipox
Pir
Pisd
Pitpna
Pitpna-as1
Pitpnm1
Pitpnm2
Pjvk
Pkd1l1
Pkd1l2
Pkd2
Pkd2l2
Pkhd1
Pkib
Pkig
Pkm
Pkn2
Pkp4
Pla2g4b
Pla2g4c
Pla2g4c-as1
Pla2g4d
Pla2g4f
Pla2g6
Plagl1
Plau
Plaur
Plb1
Plcb2
Plcg2
Plcxd2-as1
Plec
Plekha4
Plekha5
Plekha7
Plekhb1
Plekhb2
Plekhd1
Plekhg3
Plekhg4
Plekhg6
Plekhh3
Plekhj1
Plekhm1p1
Plin5
Plp1
Plvap
Plxna2
Plxnb2
Plxnd1
Pm20d1
Pmel
Pmepa1
Pmf1
Pmf1-bglap
Pmfbp1
Pmm2
Pmp22
Pmpca
Pmpcb
Pms1
Pms2cl
Pnkd
Pnkp
Pnmt
Pnn
Pno1
Pnpla1
Pnpla2
Pnpla3
Pnpla5
Pnpla6
Pnpla7
Pnrc1
Pnrc2
Poc1b
Podxl
Pofut2
Pogk
Poglut1
Pola2
Pold1
Pold2
Pold3
Poldip2
Poldip3
Pole
Poli
Polk
Polm
Poln
Polr1a
Polr1b
Polr1c
Polr2b
Polr2c
Polr2e
Polr2h
Polr2kp1
Polr2m
Polr3a
Polr3b
Polr3c
Polr3e
Polr3f
Polr3h
Polrmt
Pom121
Pomp
Pomt1
Pomt2
Pop1
Pop4
Pop7
Por
Porcn
Pou1f1
Pou2f2
Pou2f3
Pou5f1
Ppa2
Ppan
Ppan-p2ry11
Ppard
Ppcdc
Ppcs
Ppef1
Ppef2
Ppfia3
Ppfia4
Ppfibp2
Pphln1
Ppia
Ppiap25
Ppiap3
Ppiap34
Ppiap35
Ppiap39
Ppiap88
Ppig
Ppih
Ppil2
Ppil6
Ppip5k2
Ppm1a
Ppm1b
Ppm1g
Ppm1j
Ppm1l
Ppme1
Ppox
Ppp1cb
Ppp1cc
Ppp1r11
Ppp1r12b
Ppp1r14b
Ppp1r14d
Ppp1r15a
Ppp1r16a
Ppp1r16b
Ppp1r1b
Ppp1r21
Ppp1r26
Ppp1r26-as1
Ppp1r32
Ppp1r37
Ppp1r3f
Ppp1r7
Ppp1r9a
Ppp2r5b
Ppp2r5c
Ppp3cb-as1
Ppp3cc
Ppp4c
Ppp5c
Ppp6r3
Pqlc1
Pqlc2
Prcc
Prcd
Prdm11
Prdm7
Prdx5
Prelid1
Prelid2
Prelid3a
Prickle2
Prickle4
Prim2
Primpol
Prkaa1
Prkaa2
Prkacb
Prkar1a
Prkcd
Prkce
Prkch
Prkcsh
Prkcz
Prkcz-as1
Prkrip1
Prlhr
Prmt1
Prmt3
Prmt5
Prmt5-as1
Prmt7
Prob1
Prom1
Prorsd1p
Proser2
Proser3
Prox2
Prpf18
Prpf19
Prpf31
Prpf38a
Prpf38b
Prpf40b
Prpf8
Prph
Prps1
Prr13p5
Prr14
Prr19
Prr3
Prr30
Prr34-as1
Prr5-arhgap8
Prr5l
Prr7
Prrc1
Prrg2
Prrx2-as1
Prss16
Prss21
Prss23
Prss27
Prss36
Prss8
Prtfdc1
Prtg
Psap
Psca
Psen2
Psg2
Psg4
Psg5
Psg7
Pskh1
Pskh2
Psma3
Psmb10
Psmb3
Psmb6
Psmb8
Psmc1
Psmc2
Psmc4
Psmc5
Psmd1
Psmd10p2
Psmd11
Psmd13
Psmd14
Psmd2
Psmd3
Psmd7
Psmd9
Psme1
Psme3
Psme4
Psmf1
Psmg2
Psmg3-as1
Psmg4
Pstk
Ptbp1
Ptcd3
Ptcsc2
Ptdss1
Ptdss2
Pten
Pter
Ptgds
Ptger4
Ptgfrn
Ptgr2
Ptgs1
Pth2
Ptk2
Ptk2b
Ptk7
Ptma
Ptp4a2
Ptp4a2p1
Ptp4a3
Ptpa
Ptpdc1
Ptpn12
Ptpn18
Ptpn4
Ptprb
Ptprf
Ptprj
Ptprk
Ptprr
Ptpru
Ptrh1
Pts
Pttg1
Puf60
Pum1
Pus1
Pus7
Pusl1
Pvr
Pvt1
Pwp1
Pwrn1
Pwwp2b
Pwwp3a
Pxdn
Pxk
Pxmp2
Pxylp1
Pygb
Pygm
Pyroxd1
Qki
Qrich1
Qrsl1
Qser1
Qsox1
Qtrt1
R3hcc1
R3hdm2
Rab10
Rab11a
Rab11b
Rab11b-as1
Rab11fip3
Rab11fip5
Rab17
Rab18
Rab1b
Rab22a
Rab25
Rab26
Rab27a
Rab27b
Rab29
Rab2a
Rab31
Rab37
Rab3d
Rab3gap1
Rab3ip
Rab40c
Rab4b
Rab4b-egln2
Rab5a
Rab5if
Rab7a
Rab8a
Rabep1
Rabep2
Rabgap1l
Rabgef1
Rabggta
Rabggtb
Rabl2a
Rabl3
Rabl6
Rac1
Rac1p6
Rac2
Rac3
Rad23a
Rad23b
Rad50
Rad51ap1
Rad51b
Rad51c
Rad9a
Rad9b
Rag1
Rag2
Rai14
Rala
Ralb
Ralbp1
Ralgapa1
Ralgapb
Ralgps1
Raly
Ralyl
Ramp1
Ranbp1
Ranbp17
Ranbp2
Ranp2
Rap1a
Rap1gap
Rap1gap2
Rap1gds1
Rapgef1
Rapgef2
Rapgef3
Rapgef4
Rapgefl1
Rara
Rarb
Rarres1
Rarres3
Rars
Rasa2
Rasa3
Rasal2
Rasal3
Rasgef1a
Rasgef1b
Rasgrf1
Rasgrp3
Rasl11a
Rassf4
Rassf5
Rassf7
Raver1
Rbak
Rbak-rbakdn
Rbbp8
Rbck1
Rbfox2
Rbl2
Rbm12b-as1
Rbm15
Rbm17
Rbm23
Rbm25
Rbm26-as1
Rbm3
Rbm38
Rbm39
Rbm45
Rbm5
Rbm6
Rbm7
Rbms3-as2
Rbmx
Rbp5
Rbpms
Rbpms-as1
Rbx1
Rcan1
Rcc1
Rcc2
Rcc2-as1
Rccd1
Rce1
Rcn2
Rcn3
Rcor3
Rcsd1
Rdh10-as1
Rdh13
Rdm1p5
Recql4
Reep1
Reep4
Reep5
Reep6
Rel
Repin1
Rer1
Rere-as1
Rerg
Resf1
Retreg2
Retreg3
Rexo1l10p
Rexo1l1p
Rexo2
Rexo5
Rf00003
Rf00004
Rf00012
Rf00017
Rf00019
Rf00024
Rf00026
Rf00086
Rf00092
Rf00100
Rf00139
Rf00156
Rf00212
Rf00263
Rf00283
Rf00285
Rf00407
Rf00409
Rf00424
Rf00425
Rf00560
Rf00561
Rf00571
Rf01225
Rf01684
Rf01884
Rf01955
Rf01956
Rf01957
Rf02124
Rf02125
Rf02134
Rf02148
Rf02149
Rf02156
Rf02174
Rf02175
Rf02176
Rf02178
Rf02179
Rf02180
Rf02187
Rf02188
Rf02189
Rf02203
Rf02204
Rf02271
Rfc2
Rfc3
Rfc5
Rfesd
Rffl
Rfwd3
Rfx4
Rfx8
Rfxank
Rgl3
Rgp1
Rgs17
Rgs3
Rgs4
Rgs6
Rgs8
Rhbdd2
Rhbdl1
Rhno1
Rhob
Rhobtb2
Rhobtb3
Rhod
Rhog
Rhoh
Rhoq
Rhot2
Rhpn2
Ribc1
Rif1
Rims1
Rin2
Rin3
Ring1
Rint1
Riok1
Riok3
Riox2
Ripk1
Ripk2
Ripor1
Ripply1
Rita1
Rlbp1
Rmc1
Rmdn2
Rmi2
Rmnd1
Rmnd5b
Rn7sk
Rn7skp110
Rn7skp175
Rn7skp180
Rn7skp192
Rn7skp193
Rn7skp245
Rn7skp249
Rn7skp276
Rn7skp86
Rn7sl1
Rn7sl101p
Rn7sl147p
Rn7sl241p
Rn7sl297p
Rn7sl3
Rn7sl30p
Rn7sl326p
Rn7sl333p
Rn7sl346p
Rn7sl363p
Rn7sl372p
Rn7sl402p
Rn7sl441p
Rn7sl461p
Rn7sl496p
Rn7sl581p
Rn7sl633p
Rn7sl634p
Rn7sl636p
Rn7sl645p
Rn7sl652p
Rn7sl688p
Rn7sl697p
Rn7sl70p
Rn7sl731p
Rn7sl789p
Rn7sl790p
Rn7sl794p
Rn7sl7p
Rn7sl814p
Rn7sl832p
Rn7sl838p
Rn7sl847p
Rna5sp120
Rna5sp124
Rna5sp131
Rna5sp155
Rna5sp158
Rna5sp162
Rna5sp21
Rna5sp211
Rna5sp22
Rna5sp236
Rna5sp321
Rna5sp324
Rna5sp371
Rna5sp380
Rna5sp392
Rna5sp404
Rna5sp440
Rna5sp441
Rna5sp445
Rna5sp450
Rna5sp468
Rna5sp473
Rna5sp481
Rna5sp85
Rna5sp89
Rnase1
Rnaseh1-as1
Rnaseh2b
Rnd2
Rnd3
Rnf10
Rnf111
Rnf121
Rnf123
Rnf128
Rnf139
Rnf14
Rnf146
Rnf166
Rnf167
Rnf185
Rnf187
Rnf2
Rnf20
Rnf207
Rnf208
Rnf214
Rnf216p1
Rnf220
Rnf224
Rnf26
Rnf4
Rnf40
Rnf41
Rnf43
Rnf7
Rnft1-dt
Rnft2
Rnmt
Rnpc3
Rnpep
Rnpepl1
Rnps1
Rnu11
Rnu1-1
Rnu1-117p
Rnu1-122p
Rnu1-142p
Rnu1-19p
Rnu12
Rnu1-75p
Rnu1-85p
Rnu2-13p
Rnu2-17p
Rnu2-19p
Rnu2-2p
Rnu2-46p
Rnu2-51p
Rnu4-1
Rnu4-2
Rnu4-28p
Rnu4-92p
Rnu4atac
Rnu4atac14p
Rnu5a-1
Rnu5b-1
Rnu5e-1
Rnu5e-4p
Rnu5f-1
Rnu6-1005p
Rnu6-1008p
Rnu6-1012p
Rnu6-1013p
Rnu6-101p
Rnu6-1035p
Rnu6-103p
Rnu6-1067p
Rnu6-1079p
Rnu6-1093p
Rnu6-1128p
Rnu6-1138p
Rnu6-114p
Rnu6-1167p
Rnu6-1196p
Rnu6-12p
Rnu6-151p
Rnu6-176p
Rnu6-180p
Rnu6-196p
Rnu6-199p
Rnu6-2
Rnu6-20p
Rnu6-218p
Rnu6-22p
Rnu6-275p
Rnu6-287p
Rnu6-299p
Rnu6-321p
Rnu6-324p
Rnu6-363p
Rnu6-406p
Rnu6-431p
Rnu6-450p
Rnu6-481p
Rnu6-510p
Rnu6-606p
Rnu6-7
Rnu6-728p
Rnu6-733p
Rnu6-752p
Rnu6-761p
Rnu6-777p
Rnu6-8
Rnu6-800p
Rnu6-844p
Rnu6-85p
Rnu6-864p
Rnu6-87p
Rnu6-880p
Rnu6-881p
Rnu6-911p
Rnu6-921p
Rnu6-928p
Rnu6-92p
Rnu6-951p
Rnu6-970p
Rnu6-972p
Rnu6-984p
Rnu6-999p
Rnu6atac33p
Rnu7-194p
Rnu7-196p
Rnu7-26p
Rnu7-27p
Rnu7-40p
Rnu7-57p
Rnu7-85p
Rnu7-94p
Rnvu1-14
Rnvu1-15
Rnvu1-17
Rnvu1-3
Rnvu1-4
Rnvu1-6
Rny1p5
Rny1p9
Rny3p11
Ro60
Rock1p1
Rogdi
Romo1
Ror2
Rora
Rora-as1
Rp1
Rpa1
Rpe
Rpf1
Rpf2
Rpl10a
Rpl10p15
Rpl11
Rpl12p30
Rpl13
Rpl13a
Rpl14
Rpl17
Rpl17-c18orf32
Rpl18a
Rpl18ap17
Rpl19
Rpl19p14
Rpl21
Rpl21p67
Rpl21p93
Rpl23a
Rpl23ap56
Rpl23ap61
Rpl23ap82
Rpl26
Rpl27
Rpl27a
Rpl27p12
Rpl3
Rpl30p12
Rpl31
Rpl32p9
Rpl34p29
Rpl34p3
Rpl35a
Rpl35ap33
Rpl36
Rpl36a
Rpl36a-hnrnph2
Rpl36ap21
Rpl36ap41
Rpl37a
Rpl37p2
Rpl38
Rpl39p25
Rpl39p39
Rpl39p5
Rpl4
Rpl41
Rpl41p5
Rpl5
Rpl5p28
Rpl5p6
Rpl7a
Rpl7ap26
Rpl7ap4
Rpl7ap53
Rpl7l1
Rpl7p25
Rpl7p4
Rpl7p41
Rpl7p54
Rpl7p60
Rplp0
Rplp0p2
Rplp1
Rplp2
Rpp14
Rpph1
Rprd1b
Rps10p7
Rps11
Rps12
Rps15
Rps15ap30
Rps15ap38
Rps18
Rps19
Rps19bp1
Rps24
Rps26
Rps26p28
Rps26p31
Rps26p41
Rps26p6
Rps27
Rps27a
Rps27ap2
Rps27p16
Rps28
Rps29p16
Rps3a
Rps4x
Rps4xp16
Rps5p3
Rps6ka1
Rps6ka2
Rps6kb1
Rps6kb2
Rps7
Rps7p12
Rps8
Rpsa
Rpsap31
Rpsap52
Rpsap75
Rptor
Rpusd1
Rpusd2
Rraga
Rragd
Rreb1
Rrm1
Rrm2
Rrnad1
Rrp1
Rrp12
Rrp15
Rrp7bp
Rsad1
Rsl1d1
Rsrp1
Rtel1
Rtel1-tnfrsf6b
Rtf2
Rtkn
Rtl8c
Rtn3
Runx1
Rusc1
Ruvbl1
Ruvbl1-as1
Ruvbl2
Rwdd1
Rxfp4
Rxrb
Ryr2
Ryr3
S100a10
S100a4
S100pbp
Sac3d1
Sacm1l
Sae1
Safb
Sag
Sage1
Sall3
Samd10
Samd12-as1
Samd13
Samd14
Samd4a
Samd4b
Samd8
Samm50
Sap18
Sar1a
Sart1
Sash1
Sat1
Sbdsp1
Sbf2
Sbf2-as1
Sc5d
Scaf1
Scaf8
Scai
Scamp1
Scamp2
Scamp4
Scap
Scaper
Scarb2
Scarna16
Scarna17
Scarna2
Scat1
Scat2
Scat8
Scgb2b3p
Scin
Scly
Scml4
Scn11a
Scn1a
Scn1b
Scn4b
Scnm1
Scnn1d
Scoc
Scp2
Scpep1
Scrn1
Scyl1
Scyl3
Sdad1
Sdc3
Sdcbp
Sdcbp2-as1
Sdccag8
Sdf2
Sdha
Sdhaf1
Sdhaf2
Sdhaf3
Sdhap2
Sdhc
Sdhd
Sdk1
Sdk2
Sec13
Sec14l1
Sec14l2
Sec23a-as1
Sec23ip
Sec24a
Sec24ap1
Sec24c
Sec62
Sec63
Secisbp2
Secisbp2l
Seh1l
Sel1l3
Selenbp1
Selenoh
Selenoi
Selenok
Selenokp2
Selenon
Selenot
Selp
Sema3b
Sema3d
Sema3f
Sema3g
Sema4b
Sema4c
Sema4g
Senp2
Senp5
Senp6
Sephs2p1
Sept1
Sept2
Sept4
Sept4-as1
Sept7
Sept7p8
Sept9
Serhl
Serhl2
Serinc4
Serinc5
Serp1
Serpina1
Serpina2
Serpina3
Serpina5
Serpine1
Serpini1
Set
Setd1a
Setd5
Setd6
Setd9
Setdb1
Setdb2
Setmar
Sf1
Sf3a2
Sf3b2
Sf3b3
Sfi1
Sfr1
Sfswap
Sft2d2
Sft2d3
Sftpb
Sfxn1
Sfxn5
Sgca
Sgce
Sgk1
Sgms2
Sgo2
Sgpl1
Sgsm1
Sgsm2
Sh2b1
Sh2b2
Sh2b3
Sh2d2a
Sh2d3c
Sh2d5
Sh2d6
Sh3bgr
Sh3bp2
Sh3bp4
Sh3glb2
Sh3pxd2a
Sh3pxd2a-as1
Sh3rf2
Sh3tc1
Sh3tc2
Sh3yl1
Shank2
Sharpin
Shbg
Shc1
Shd
Shf
Shisa5
Shisa6
Shisa9
Shld1
Shld2
Shld3
Shoc2
Shox2
Shq1
Shroom3
Siae
Siah1
Siah2
Sidt2
Sigirr
Siglec10
Siglec15
Siglec17p
Sik3
Sil1
Sin3a
Sipa1
Sirpb1
Sirpg-as1
Sirt1
Sirt4
Sirt7
Siva1
Ska1
Skap2
Skil
Skiv2l
Slc11a1
Slc12a4
Slc12a9
Slc12a9-as1
Slc13a2
Slc13a3
Slc13a4
Slc13a5
Slc14a1
Slc15a3
Slc16a1-as1
Slc16a3
Slc16a5
Slc16a7
Slc17a6
Slc18b1
Slc19a1
Slc1a2
Slc1a5
Slc20a2
Slc22a10
Slc22a11
Slc22a17
Slc22a18
Slc22a23
Slc22a4
Slc22a5
Slc23a2
Slc24a1
Slc24a3
Slc25a10
Slc25a12
Slc25a15
Slc25a19
Slc25a21-as1
Slc25a22
Slc25a25
Slc25a29
Slc25a3
Slc25a30
Slc25a36
Slc25a37
Slc25a38p1
Slc25a4
Slc25a42
Slc25a44
Slc25a5
Slc25a5p7
Slc26a1
Slc26a10
Slc26a11
Slc27a1
Slc27a2
Slc27a3
Slc27a4
Slc27a5
Slc27a6
Slc29a1
Slc29a3
Slc2a1
Slc2a11
Slc2a14
Slc2a8
Slc30a2
Slc30a3
Slc30a6
Slc31a2
Slc34a1
Slc35a3
Slc35a4
Slc35c2
Slc35e2a
Slc35e2b
Slc35e3
Slc35f1
Slc35g3
Slc36a1
Slc37a3
Slc37a4
Slc38a1
Slc38a11
Slc38a2
Slc38a6
Slc39a1
Slc39a10
Slc39a13
Slc39a4
Slc39a7
Slc39a8
Slc39a9
Slc3a2
Slc40a1
Slc43a1
Slc43a2
Slc43a3
Slc44a1
Slc45a1
Slc45a4
Slc46a1
Slc47a1
Slc48a1
Slc49a3
Slc49a4
Slc4a11
Slc4a1ap
Slc4a2
Slc4a3
Slc4a8
Slc4a9
Slc50a1
Slc51a
Slc52a3
Slc6a12
Slc6a13
Slc6a17
Slc6a6
Slc6a9
Slc7a2
Slc7a6
Slc7a8
Slc8a1
Slc8b1
Slc9a1
Slc9a2
Slc9a3r1
Slc9a8
Slc9b2
Slc9c2
Slco2a1
Slco3a1
Slirp
Slit1
Slit2
Slk
Slmap
Smad3
Smad4
Smad5
Smad7
Smagp
Smarca5-as1
Smarcad1
Smarcd1
Smc1a
Smc4
Smc5-as1
Smco4
Smdt1
Smg1p1
Smg1p3
Smg6
Smg7
Smg8
Smim1
Smim13
Smim2
Smim20
Smim25
Smim26
Smim27
Smim29
Smim2-as1
Smim3
Smim36
Smim38
Smim39
Smim4
Smim40
Smim6
Smim7
Smim8
Smpd1
Smpd2
Smpdl3a
Smurf2p1
Smyd2
Smyd3
Smyd5
Snap23p1
Snap29
Snap47
Snap91
Snapc2
Snapc3
Snapin
Sncg
Sned1
Snhg11
Snhg16
Snhg19
Snhg20
Snhg22
Snhg25
Snhg26
Snhg29
Snhg4
Snora13
Snora17a
Snora26
Snora3c
Snora50c
Snora6
Snora71e
Snora74b
Snord101
Snord104
Snord105
Snord110
Snord118
Snord124
Snord13
Snord138
Snord15b
Snord1c
Snord2
Snord24
Snord25
Snord32a
Snord33
Snord34
Snord35a
Snord35b
Snord36b
Snord42a
Snord42b
Snord45a
Snord45c
Snord46
Snord48
Snord49a
Snord49b
Snord4b
Snord55
Snord58c
Snord68
Snord83a
Snrk
Snrnp200
Snrnp25
Snrnp35
Snrnp70
Snrpa
Snrpb2
Snrpc
Snrpd1
Snrpd3
Snrpe
Snrpf
Snrpfp1
Snrpfp2
Snrpgp5
Snu13
Snx1
Snx15
Snx17
Snx18
Snx21
Snx24
Snx25
Snx27
Snx29
Snx29p2
Snx5
Snx7
Soat1
Socs2
Socs2-as1
Socs4
Socs7
Soga1
Son
Sorbs1
Sorbs2
Sorbs3
Sorcs1
Sorcs2
Sos2
Sox12
Sox13
Sox15
Sox2-ot
Sox6
Sox9
Sp1
Sp100
Sp140l
Sp5
Spa17
Spaar
Spaca6
Spaca9
Spag1
Spag5
Spag5-as1
Spart-as1
Spast
Spata1
Spata17
Spata20
Spata24
Spata33
Spata46
Spats2
Spats2l
Spcs2
Spdl1
Specc1
Specc1l
Specc1l-adora2a
Spef2
Speg
Spesp1
Spg11
Spg7
Sphk2
Spi1
Spin1
Spink1
Spint1
Spint1-as1
Spint2
Spire2
Spn
Spns1
Spns3
Spon2
Spop
Sppl2b
Spred1
Spred2
Sprtn
Spry4
Spry4-as1
Spryd3
Spsb2
Sptbn4
Sptlc1p1
Spty2d1os
Sqstm1
Src
Srcap
Srd5a3
Srd5a3-as1
Srebf1
Srebf2
Srek1
Srfbp1
Srgap1
Srgap2c
Srl
Srms
Srp14-as1
Srp9
Srpk1
Srprb
Srrd
Srrm1
Srrm2
Srrm3
Srrm5
Srrt
Srsf10p1
Srsf11
Srsf5
Srsf6
Srxn1
Ss18l2p2
Ssbp1
Ssc5d
Ssmem1
Ssna1
Sspo
Ssr4
Ssrp1
Sssca1
Ssuh2
St13p10
St13p19
St20
St3gal2
St3gal3
St3gal4
St3gal5-as1
St5
St6gal1
St6galnac1
St6galnac2
St6galnac4
St7
St7-as1
St7-ot4
Stag3
Stag3l4
Stag3l5p
Stag3l5p-pvrig2p-pilrb
Stam
Stambpl1
Stard10
Stard13
Stard3
Stard3nl
Stard7-as1
Stard8
Stat3
Stat4
Stat6
Stau2
Stau2-as1
Steap1
Steap3
Steap4
Stim2
Stk11
Stk11ip
Stk16
Stk19
Stk24
Stk4
Stkld1
Stmn1
Stmn2
Stmp1
Stoml1
Ston1
Ston1-gtf2a1l
Stpg1
Stpg4
Stra6
Stra6lp
Strada
Stradb
Strip1
Strn4
Sts
Stt3b
Stx16
Stx16-npepl1
Stx18-as1
Stx1b
Stx3
Stx4
Stx5
Stx6
Stxbp1
Stxbp2
Stxbp3
Stxbp4
Stxbp5-as1
Styxl1
Sub1
Sub1p1
Sucla2-as1
Sucla2p3
Sugct
Sugt1
Sugt1p4
Sugt1p4-stra6lp
Sulf2
Sult2b1
Sumo1p1
Sumo1p3
Sun1
Sun5
Supt5h
Supt6h
Supv3l1
Surf4
Susd2
Susd3
Susd6
Suz12p1
Svil-as1
Swap70
Swi5
Swsap1
Syap1
Sybu
Sycp2
Sycp3
Sympk
Syncrip
Syne2
Syngap1
Syngr2
Syngr3
Syngr4
Synj2bp-cox16
Synpo
Syp
Sys1
Sys1-dbndd2
Syt12
Syt13
Syt17
Syt2
Syt6
Syt8
Sytl1
Szrd1
Szt2
Tab1
Tab2
Tacc1
Tacc2
Tacc3
Taco1
Tacstd2
Tada2a
Taf11l6
Taf13p2
Taf1c
Taf6l
Tagln2
Tango2
Taok1
Tapbp
Tapbpl
Tarbp2
Tardbp
Tars
Tars2
Tarsl2
Tas1r1
Tas2r40
Tasor2
Tat-as1
Tatdn3
Tax1bp1
Tbc1d1
Tbc1d10a
Tbc1d14
Tbc1d16
Tbc1d22a
Tbc1d23
Tbc1d24
Tbc1d27p
Tbc1d31
Tbc1d32
Tbc1d7
Tbc1d8-as1
Tbc1d9b
Tbcb
Tbcd
Tbce
Tbkbp1
Tbl1x
Tbl2
Tbl3
Tbp
Tbpl1
Tbx10
Tbx3
Tcap
Tcea2
Tcea3
Tceanc
Tcf4
Tcf4-as1
Tcf7
Tchp
Tcirg1
Tcn1
Tcp11l2
Tdg
Tdgp1
Tdp1
Tdrd1
Tdrd10
Tdrd3
Tead2
Tead3
Tead4
Tecpr1
Tecpr2
Tecr
Tedc1
Teddm1
Tef
Tekt1
Tekt5
Tent4a
Tepsin
Terc
Terf2ip
Tes
Tesc
Tesc-as1
Tesk1
Tex2
Tex22
Tex264
Tex38
Tex45
Tex9
Tfam
Tfap2a
Tfap4
Tfdp1
Tfdp2
Tfeb
Tfr2
Tfrc
Tgfa
Tgfb3
Tgfbi
Tgfbr3
Tgif1
Tgm2
Tgs1
Th
Thada
Thap12p3
Thap6
Thap9
Thap9-as1
Them6
Thoc5
Thoc6
Thop1
Thra
Thrap3
Thsd4
Thsd8
Thtpa
Thumpd3
Thumpd3-as1
Tia1
Tiam2
Tifa
Tigd2
Tigd5
Timm10b
Timm17a
Timm21
Timm29
Timm44
Timm50
Timmdc1
Timp1
Tinagl1
Tincr
Tiparp
Tjp1
Tjp2
Tjp3
Tk1
Tk2
Tlcd1
Tldc2
Tle6
Tln2
Tlr9
Tm4sf19
Tm4sf19-as1
Tm4sf4
Tm7sf2
Tm9sf1
Tm9sf2
Tm9sf4
Tma16
Tmbim6
Tmc1
Tmc3-as1
Tmc4
Tmc6
Tmc7
Tmc8
Tmcc1-as1
Tmco1-as1
Tmco3
Tmco4
Tmco5b
Tmco6
Tmed2
Tmed9
Tmeff2
Tmem102
Tmem105
Tmem106b
Tmem107
Tmem120b
Tmem123
Tmem126a
Tmem127
Tmem132a
Tmem134
Tmem135
Tmem136
Tmem138
Tmem139
Tmem143
Tmem144
Tmem147
Tmem147-as1
Tmem14b
Tmem150c
Tmem161b-as1
Tmem165
Tmem167b
Tmem173
Tmem175
Tmem177
Tmem179b
Tmem181
Tmem182
Tmem183a
Tmem184b
Tmem187
Tmem19
Tmem198
Tmem199
Tmem201
Tmem205
Tmem208
Tmem214
Tmem216
Tmem218
Tmem222
Tmem223
Tmem230
Tmem240
Tmem248
Tmem253
Tmem254
Tmem260
Tmem262
Tmem263
Tmem272
Tmem274p
Tmem33
Tmem37
Tmem40
Tmem41b
Tmem43
Tmem44-as1
Tmem50a
Tmem52b
Tmem54
Tmem62
Tmem69
Tmem79
Tmem86a
Tmem86b
Tmem87b
Tmem92
Tmem94
Tmem99
Tmem9b-as1
Tmod3
Tmprss2
Tmprss4
Tmprss5
Tmprss7
Tmprss9
Tmsb4x
Tmsb4xp4
Tmtc2
Tmub1
Tmx2
Tmx2-ctnnd1
Tnfaip2
Tnfaip8l1
Tnip2
Tnks1bp1
Tnnc1
Tnni3
Tnpo1
Tnrc6a
Tnrc6b
Tnrc6c
Tnrc6c-as1
Tns1
Tns2
Tns3
Tns4
Tob1-as1
Togaram1
Togaram2
Tollip-as1
Tom1l2
Tomm20l
Tomm22
Tomm40l
Tomm6
Tonsl
Top1mt
Top2b
Top3b
Tor1aip1
Tox4
Tp53i13
Tp53i3
Tp53inp2
Tp73-as1
Tpcn1
Tpd52
Tpd52l1
Tpd52l2
Tpi1
Tpk1
Tpm1
Tpm3
Tpm4
Tpp2
Tppp2
Tprg1
Tprx2p
Tpsg1
Tpst1
Tpt1-as1
Tpte2p2
Tptep1
Tpx2
Trabd
Trabd2a
Tradd
Traf2
Traf3
Traf3ip1
Traf3ip2-as1
Traf4
Traf5
Traj40
Trak1
Trap1
Trappc10
Trappc12
Trappc13
Trappc2l
Trappc4
Trappc5
Trappc6a
Trav13-2
Trav18
Trav30
Trbv20-1
Trbv20or9-2
Trbv6-1
Trbv8-2
Trdd3
Trdj1
Trem1
Trerf1
Trgjp
Trgjp2
Trib1
Trib3
Trim11
Trim17
Trim25
Trim29
Trim32
Trim36
Trim39
Trim39-rpp21
Trim40
Trim41
Trim46
Trim52-as1
Trim56
Trim63
Trim67
Trim69
Triobp
Trip10
Trip13
Trip4
Trit1
Trmt1
Trmt10c
Trmt112
Trmt112p3
Trmt12
Trmt13
Trmt61a
Trmt9b
Trmu
Trnau1ap
Trnp1
Trnt1
Trpc7
Trpm4
Trpt1
Trpv3
Trpv6
Trub1
Tsacc
Tsbp1
Tsc2
Tsc22d3
Tsen15
Tsen2
Tsen54
Tsfm
Tshz2
Tsn
Tsnare1
Tsnax
Tsnax-disc1
Tspan1
Tspan14
Tspan15
Tspan17
Tspan32
Tspan4
Tspan5
Tspan9
Tspyl2
Tssc2
Tssc4
Tssk3
Tst
Ttbk1
Ttc13
Ttc14
Ttc19
Ttc21a
Ttc23
Ttc23l
Ttc24
Ttc25
Ttc3
Ttc31
Ttc38
Ttc39a
Ttc39a-as1
Ttc39c
Ttc39c-as1
Ttc4
Ttc41p
Ttc6
Ttc7a
Ttf2
Tti1
Tti2
Ttk
Ttl
Ttll11-it1
Ttll4
Ttyh1
Ttyh3
Tubb4b
Tubb8p3
Tubgcp2
Tubgcp5
Tulp3
Tusc8
Tvp23b
Twf1
Twnk
Txlna
Txn2
Txndc8
Txndc9
Txnip
Txnp1
Txnrd1
Txnrd2
Tyk2
Tymp
Tyw1
Tyw3
U2af2
U2surp
U47924.1
U73166.1
U91328.1
U91328.3
Uap1
Uap1l1
Uba1
Uba52
Ubac1
Ubac2
Ubap1
Ubap2l
Ubb
Ube2b
Ube2d2
Ube2d3-as1
Ube2e1
Ube2e3
Ube2i
Ube2l3
Ube2m
Ube2q2p6
Ube2v1p4
Ube3b
Ube3c
Ube4a
Ube4b
Ubfd1
Ubiad1
Ubl5
Ubl7-as1
Ubn1
Ubox5
Ubqln4
Ubr2
Ubr5-as1
Ubr7
Ubtf
Ubxn10-as1
Ubxn11
Ubxn2a
Ubxn8
Ucp2
Ufc1
Ugcg
Uggt1
Uggt2
Ugp2
Ugt1a12p
Ugt1a6
Ugt2b25p
Ugt2b28
Ugt2b7
Uhmk1
Uhrf1bp1
Ulk3
Ulk4p3
Umps
Unc119
Unc13a
Unc45a
Unc45b
Unc50
Unc5a
Unc5b
Unc5cl
Unk
Uox
Upf1
Upf3a
Upp1
Upp2
Uqcc1
Uqcr10
Uqcrc1
Uqcrc2
Uqcrh
Uqcrq
Urgcp-mrps24
Urm1
Urod
Use1
Usf2
Ushbp1
Uso1
Usp10
Usp14
Usp15
Usp16
Usp2
Usp20
Usp25
Usp30
Usp30-as1
Usp35
Usp38
Usp39
Usp40
Usp42
Usp43
Usp44
Usp5
Usp53
Usp54
Usp9x
Uspl1
Ust
Utp14a
Utp20
Utp23
Utp4
Utrn
Uvrag-dt
Uvssa
Uxs1
Uxt
Vamp2
Vamp8
Vangl1
Vapa
Vapb
Vars
Vars2
Vash2
Vasp
Vav1
Vav3
Vcl
Vdac2
Vdac3
Vdac3p1
Vdr
Vegfa
Vegfb
Vegfd
Vgll1
Vgll4
Vil1
Vipr1
Vipr1-as1
Vipr2
Virma
Vmac
Vmp1
Vps11
Vps13b
Vps13d
Vps16
Vps18
Vps25
Vps35l
Vps37b
Vps37d
Vps45
Vps4a
Vps51
Vps52
Vps8
Vps9d1
Vrk1
Vrk3
Vsnl1
Vstm2l
Vsx1
Vta1
Vti1a
Vtn
Vtrna1-1
Vtrna1-2
Vwa1
Vwa3b
Vwa7
Vwa8-as1
Warsp1
Was
Wash3p
Wash6p
Washc2c
Wbp2
Wdr1
Wdr11
Wdr13
Wdr18
Wdr24
Wdr25
Wdr34
Wdr36
Wdr37
Wdr43
Wdr45
Wdr46
Wdr54
Wdr55
Wdr6
Wdr61
Wdr62
Wdr66
Wdr7
Wdr70
Wdr73
Wdr75
Wdr77
Wdr81
Wdr83
Wdr90
Wdr97
Wdtc1
Wee1
Wfdc1
Wipf2
Wipf3
Wipi2
Wiz
Wls
Wnk1
Wnk4
Wnt1
Wnt10a
Wnt2
Wnt3
Wnt7a
Wnt7b
Wrap53
Wrnip1
Wsb1
Wt1-as
Wtap
Wwc1
Wwc2
Wwox
Wwp1
Wwp2
Wwtr1
Wwtr1-as1
Xab2
Xbp1
Xiapp1
Xirp1
Xkr8
Xpo7
Xrcc4
Xrn1
Xylb
Yae1
Yap1
Ybey
Ybx1
Ybx2
Yeats2
Yeats4
Yif1a
Yif1b
Yipf2
Yipf3
Yju2
Ylpm1
Ypel3
Ythdc2
Ythdf2
Ythdf3
Ywhaz
Yy1ap1
Z69720.2
Z73417.1
Z82190.2
Z82243.1
Z82244.2
Z83844.1
Z83847.1
Z93022.1
Z93241.1
Z93929.1
Z93930.2
Z93930.3
Z94721.2
Z95115.1
Z97353.1
Z98949.1
Z98949.2
Z99758.1
Zacn
Zbed3
Zbed5
Zbed5-as1
Zbtb16
Zbtb24
Zbtb37
Zbtb38
Zbtb40
Zbtb43
Zbtb49
Zbtb7b
Zbtb8os
Zbtb9
Zc2hc1c
Zc3h10
Zc3h12a
Zc3h14
Zc3h18
Zc3h6
Zcchc2
Zcchc4
Zcchc9
Zcwpw1
Zdhhc1
Zdhhc13
Zdhhc14
Zdhhc19
Zdhhc20
Zdhhc20p1
Zdhhc23
Zdhhc4
Zdhhc5
Zfand3
Zfas1
Zfp36l1
Zfp69
Zfp91-cntf
Zfpl1
Zfr2
Zfx
Zfyve1
Zfyve16
Zg16b
Zglp1
Zgpat
Zgrf1
Zkscan1
Zkscan2-dt
Zkscan3
Zkscan5
Zkscan8
Zmiz2
Zmpste24
Zmym4
Zmynd10
Znf10
Znf101
Znf107
Znf114
Znf131
Znf133
Znf138
Znf141
Znf143
Znf169
Znf17
Znf175
Znf181
Znf197
Znf2
Znf200
Znf205
Znf211
Znf217
Znf219
Znf225
Znf230
Znf234
Znf236
Znf252p-as1
Znf254
Znf257
Znf263
Znf268
Znf271p
Znf273
Znf274
Znf276
Znf282
Znf283
Znf285
Znf286a
Znf292
Znf296
Znf302
Znf316
Znf317
Znf319
Znf326
Znf331
Znf341
Znf37a
Znf382
Znf383
Znf385a
Znf385b
Znf385d
Znf391
Znf397
Znf398
Znf408
Znf410
Znf426-dt
Znf430
Znf432
Znf433-as1
Znf436-as1
Znf438
Znf444
Znf444p1
Znf446
Znf451
Znf460
Znf462
Znf48
Znf480
Znf485
Znf487
Znf501
Znf503-as1
Znf507
Znf517
Znf524
Znf526
Znf527
Znf529-as1
Znf530
Znf544
Znf546
Znf548
Znf551
Znf554
Znf555
Znf561-as1
Znf570
Znf574
Znf575
Znf576
Znf580
Znf581
Znf583
Znf584
Znf586
Znf587b
Znf593
Znf596
Znf598
Znf600
Znf609
Znf610
Znf613
Znf619
Znf620
Znf623
Znf627
Znf628
Znf646
Znf649-as1
Znf653
Znf654
Znf672
Znf674-as1
Znf678
Znf684
Znf687
Znf696
Znf701
Znf706
Znf707
Znf714
Znf726
Znf740
Znf76
Znf763
Znf771
Znf772
Znf778
Znf79
Znf791
Znf793
Znf805
Znf808
Znf815p
Znf839
Znf844
Znf846
Znf860
Znf862
Znf879
Znf92
Znf93
Znrf2
Zp1
Zranb2-as2
Zscan21
Zscan25
Zscan31
Zscan5a
Zscan9
Zswim1
Zswim8
Zwilch
Zyg11b
Zyx
Zzef1
