# Supplementary material for: A Bayesian inference transcription factor activity model for the analysis of single-cell transcriptomes
Source: Genome Res. 2021 Jul;31(7):1296–311. doi: 10.1101/gr.265595.120 (PMC8256867; doi:10.1101/gr.265595.120)
Supplement: Supplemental Material [file supp_gr.265595.120_Supplemental_Code.zip › BITFAM/inst/extdata/human/ETS1]

A1bg
A1bg-as1
A2m
A2m-as1
A4galt
Aaas
Aacs
Aadacl4
Aadacp1
Aagab
Aak1
Aamdc
Aamp
Aanat
Aar2
Aard
Aars
Aarsd1
Aasdh
Aasdhppt
Aatf
Ab015752.1
Abalon
Abat
Abca1
Abca12
Abca17p
Abca3
Abca4
Abca7
Abca8
Abca9
Abcb1
Abcb11
Abcb6
Abcb8
Abcb9
Abcc1
Abcc10
Abcc11
Abcc12
Abcc13
Abcc2
Abcc3
Abcc4
Abcc5
Abcc5-as1
Abcc8
Abcd1
Abcd3
Abcd4
Abce1
Abcf1
Abcf2p2
Abcf3
Abcg1
Abcg4
Abcg8
Abhd1
Abhd10
Abhd11
Abhd11-as1
Abhd12
Abhd12b
Abhd14a
Abhd14a-acy1
Abhd14b
Abhd16a
Abhd17a
Abhd17ap3
Abhd17c
Abhd18
Abhd2
Abhd3
Abhd4
Abhd5
Abhd6
Abi2
Abi3
Abi3bp
Abl1
Abl2
Ablim1
Ablim2
Ablim3
Abr
Abracl
Abraxas1
Abtb1
Ac000035.1
Ac000067.1
Ac000068.1
Ac000068.2
Ac000068.3
Ac000077.1
Ac000078.1
Ac000093.1
Ac000111.2
Ac000120.1
Ac000120.2
Ac000120.3
Ac000123.2
Ac000403.1
Ac001226.1
Ac001226.2
Ac002059.1
Ac002064.3
Ac002075.1
Ac002076.1
Ac002076.2
Ac002091.1
Ac002091.2
Ac002094.1
Ac002094.3
Ac002094.4
Ac002101.1
Ac002115.1
Ac002116.2
Ac002306.1
Ac002310.1
Ac002310.2
Ac002310.3
Ac002310.4
Ac002310.6
Ac002350.1
Ac002451.1
Ac002454.1
Ac002470.1
Ac002470.2
Ac002472.2
Ac002480.1
Ac002480.2
Ac002486.2
Ac002542.1
Ac002543.1
Ac002546.1
Ac002550.1
Ac002551.1
Ac002553.1
Ac002558.3
Ac002563.1
Ac002985.1
Ac002996.1
Ac003002.1
Ac003002.3
Ac003005.1
Ac003005.2
Ac003006.1
Ac003043.1
Ac003070.1
Ac003071.2
Ac003087.1
Ac003092.1
Ac003101.2
Ac003102.1
Ac003681.1
Ac003686.1
Ac003688.2
Ac003956.1
Ac003958.2
Ac003965.1
Ac003982.1
Ac003986.3
Ac003988.1
Ac003989.2
Ac003991.1
Ac004009.3
Ac004012.1
Ac004039.1
Ac004076.1
Ac004080.2
Ac004080.3
Ac004080.4
Ac004080.5
Ac004147.2
Ac004147.5
Ac004148.1
Ac004148.2
Ac004156.1
Ac004158.1
Ac004160.1
Ac004217.1
Ac004221.1
Ac004224.2
Ac004232.2
Ac004233.3
Ac004233.4
Ac004241.1
Ac004241.4
Ac004241.5
Ac004257.1
Ac004264.1
Ac004381.1
Ac004408.1
Ac004408.2
Ac004448.2
Ac004453.1
Ac004466.2
Ac004466.3
Ac004471.1
Ac004471.2
Ac004475.1
Ac004477.2
Ac004477.3
Ac004491.1
Ac004492.1
Ac004522.1
Ac004522.2
Ac004528.1
Ac004528.2
Ac004540.1
Ac004540.2
Ac004551.1
Ac004552.1
Ac004584.1
Ac004584.2
Ac004585.1
Ac004585.2
Ac004590.1
Ac004593.2
Ac004593.3
Ac004594.1
Ac004596.1
Ac004623.1
Ac004637.1
Ac004687.1
Ac004687.2
Ac004690.2
Ac004691.1
Ac004691.2
Ac004692.2
Ac004696.1
Ac004704.1
Ac004706.1
Ac004706.3
Ac004707.1
Ac004771.1
Ac004771.3
Ac004771.4
Ac004771.5
Ac004801.7
Ac004803.1
Ac004805.3
Ac004812.1
Ac004812.2
Ac004816.1
Ac004817.3
Ac004825.1
Ac004825.2
Ac004832.3
Ac004832.4
Ac004832.5
Ac004837.1
Ac004837.2
Ac004837.3
Ac004846.2
Ac004852.3
Ac004854.2
Ac004862.1
Ac004865.2
Ac004869.1
Ac004870.1
Ac004870.4
Ac004872.1
Ac004877.1
Ac004882.1
Ac004882.2
Ac004884.1
Ac004890.2
Ac004893.2
Ac004895.1
Ac004908.1
Ac004908.2
Ac004917.1
Ac004918.1
Ac004918.3
Ac004920.1
Ac004921.1
Ac004922.1
Ac004941.2
Ac004943.2
Ac004947.1
Ac004969.1
Ac004974.1
Ac004980.1
Ac004980.4
Ac004986.1
Ac004987.3
Ac004997.1
Ac005005.3
Ac005005.4
Ac005013.1
Ac005020.2
Ac005033.1
Ac005037.1
Ac005040.1
Ac005041.1
Ac005041.2
Ac005041.3
Ac005046.1
Ac005050.1
Ac005052.1
Ac005066.1
Ac005070.2
Ac005072.1
Ac005077.4
Ac005083.1
Ac005086.3
Ac005086.4
Ac005096.1
Ac005104.1
Ac005105.1
Ac005144.1
Ac005154.1
Ac005154.3
Ac005154.4
Ac005162.3
Ac005220.1
Ac005224.1
Ac005224.4
Ac005229.4
Ac005230.1
Ac005234.1
Ac005252.2
Ac005253.1
Ac005256.1
Ac005258.1
Ac005261.2
Ac005261.5
Ac005264.1
Ac005280.1
Ac005280.2
Ac005288.1
Ac005293.1
Ac005324.4
Ac005324.5
Ac005332.4
Ac005342.1
Ac005355.1
Ac005363.1
Ac005379.1
Ac005387.2
Ac005393.1
Ac005410.1
Ac005414.1
Ac005476.1
Ac005476.2
Ac005479.2
Ac005480.2
Ac005481.1
Ac005486.1
Ac005498.2
Ac005498.3
Ac005514.1
Ac005515.1
Ac005520.1
Ac005520.2
Ac005523.2
Ac005524.1
Ac005532.2
Ac005537.1
Ac005540.1
Ac005549.1
Ac005550.1
Ac005559.1
Ac005580.1
Ac005586.1
Ac005586.2
Ac005593.1
Ac005606.2
Ac005609.1
Ac005614.1
Ac005616.1
Ac005618.1
Ac005618.3
Ac005625.1
Ac005632.2
Ac005632.3
Ac005632.4
Ac005670.1
Ac005670.2
Ac005674.1
Ac005682.1
Ac005691.1
Ac005695.1
Ac005696.1
Ac005699.1
Ac005703.3
Ac005703.4
Ac005703.5
Ac005722.1
Ac005722.2
Ac005726.2
Ac005726.4
Ac005736.1
Ac005740.2
Ac005740.3
Ac005740.4
Ac005758.1
Ac005759.1
Ac005774.1
Ac005775.1
Ac005779.1
Ac005779.2
Ac005785.1
Ac005786.2
Ac005789.1
Ac005790.1
Ac005808.1
Ac005821.1
Ac005828.1
Ac005828.4
Ac005828.5
Ac005828.7
Ac005829.1
Ac005831.1
Ac005832.4
Ac005833.1
Ac005837.1
Ac005837.2
Ac005837.3
Ac005840.4
Ac005841.1
Ac005842.1
Ac005845.1
Ac005856.1
Ac005865.1
Ac005899.3
Ac005906.2
Ac005911.1
Ac005912.1
Ac005915.1
Ac005920.1
Ac005920.3
Ac005921.2
Ac005921.3
Ac005943.1
Ac005944.1
Ac005972.3
Ac005996.1
Ac005999.1
Ac006001.2
Ac006001.3
Ac006012.1
Ac006020.1
Ac006022.1
Ac006026.3
Ac006027.1
Ac006033.1
Ac006041.1
Ac006042.1
Ac006042.2
Ac006058.2
Ac006058.3
Ac006059.1
Ac006059.2
Ac006064.1
Ac006064.2
Ac006064.3
Ac006064.4
Ac006064.6
Ac006077.1
Ac006077.2
Ac006111.1
Ac006116.10
Ac006116.7
Ac006116.8
Ac006122.1
Ac006128.1
Ac006153.1
Ac006159.1
Ac006159.2
Ac006160.1
Ac006195.1
Ac006199.1
Ac006205.2
Ac006206.1
Ac006207.1
Ac006213.1
Ac006213.4
Ac006252.1
Ac006254.2
Ac006254.3
Ac006262.1
Ac006273.1
Ac006299.1
Ac006329.1
Ac006330.1
Ac006333.1
Ac006333.2
Ac006369.2
Ac006387.1
Ac006441.3
Ac006441.4
Ac006449.2
Ac006449.5
Ac006449.6
Ac006450.1
Ac006450.3
Ac006452.1
Ac006460.2
Ac006463.1
Ac006483.1
Ac006483.2
Ac006486.1
Ac006486.2
Ac006499.4
Ac006499.6
Ac006504.5
Ac006504.7
Ac006511.5
Ac006517.1
Ac006529.1
Ac006538.3
Ac006539.1
Ac006547.1
Ac006547.3
Ac006548.3
Ac006557.1
Ac006557.5
Ac006581.1
Ac006600.1
Ac006946.2
Ac006960.2
Ac006960.3
Ac006971.1
Ac006994.2
Ac007009.1
Ac007029.1
Ac007032.1
Ac007036.3
Ac007040.1
Ac007040.2
Ac007066.2
Ac007068.1
Ac007098.1
Ac007099.1
Ac007114.1
Ac007114.2
Ac007128.1
Ac007136.1
Ac007159.1
Ac007161.3
Ac007163.1
Ac007182.1
Ac007192.1
Ac007193.3
Ac007207.2
Ac007215.1
Ac007216.1
Ac007216.3
Ac007216.4
Ac007218.2
Ac007250.1
Ac007285.1
Ac007292.1
Ac007292.2
Ac007298.2
Ac007319.1
Ac007333.1
Ac007336.3
Ac007342.3
Ac007342.4
Ac007344.1
Ac007349.3
Ac007362.1
Ac007363.1
Ac007364.1
Ac007365.1
Ac007368.1
Ac007375.1
Ac007375.2
Ac007378.1
Ac007383.2
Ac007384.1
Ac007386.1
Ac007389.1
Ac007389.5
Ac007391.1
Ac007395.1
Ac007405.2
Ac007405.3
Ac007406.4
Ac007406.5
Ac007422.1
Ac007431.1
Ac007431.3
Ac007435.1
Ac007448.1
Ac007448.3
Ac007450.1
Ac007450.4
Ac007493.2
Ac007495.1
Ac007497.1
Ac007513.1
Ac007527.1
Ac007546.2
Ac007546.3
Ac007557.1
Ac007563.1
Ac007563.2
Ac007566.1
Ac007569.1
Ac007570.1
Ac007601.2
Ac007608.2
Ac007608.3
Ac007610.4
Ac007611.1
Ac007614.1
Ac007620.1
Ac007620.3
Ac007637.1
Ac007663.1
Ac007663.3
Ac007681.1
Ac007686.1
Ac007686.3
Ac007686.4
Ac007687.1
Ac007690.1
Ac007731.3
Ac007738.1
Ac007786.1
Ac007787.1
Ac007787.2
Ac007834.1
Ac007849.1
Ac007861.1
Ac007861.2
Ac007878.1
Ac007879.2
Ac007881.2
Ac007906.2
Ac007919.1
Ac007920.2
Ac007923.1
Ac007923.4
Ac007950.1
Ac007952.4
Ac007953.1
Ac007969.1
Ac007991.1
Ac007993.3
Ac007998.2
Ac007998.3
Ac007998.5
Ac008012.1
Ac008013.1
Ac008014.1
Ac008015.1
Ac008033.1
Ac008035.1
Ac008060.1
Ac008060.4
Ac008063.2
Ac008067.1
Ac008073.2
Ac008073.3
Ac008074.1
Ac008074.2
Ac008079.1
Ac008080.1
Ac008080.2
Ac008083.1
Ac008105.1
Ac008105.2
Ac008105.3
Ac008114.1
Ac008115.3
Ac008134.1
Ac008147.1
Ac008147.2
Ac008147.3
Ac008154.1
Ac008154.2
Ac008267.5
Ac008268.1
Ac008269.1
Ac008277.1
Ac008278.1
Ac008280.2
Ac008393.1
Ac008403.1
Ac008403.2
Ac008403.3
Ac008403.4
Ac008406.2
Ac008406.3
Ac008429.1
Ac008429.3
Ac008438.1
Ac008438.2
Ac008440.1
Ac008440.2
Ac008443.1
Ac008443.2
Ac008443.4
Ac008443.5
Ac008453.1
Ac008481.3
Ac008494.1
Ac008494.3
Ac008514.1
Ac008521.2
Ac008525.1
Ac008525.2
Ac008537.1
Ac008537.4
Ac008543.1
Ac008543.3
Ac008551.1
Ac008554.1
Ac008555.2
Ac008555.6
Ac008556.1
Ac008569.1
Ac008569.2
Ac008581.2
Ac008592.1
Ac008592.4
Ac008608.2
Ac008610.1
Ac008619.1
Ac008620.1
Ac008622.2
Ac008628.2
Ac008635.1
Ac008637.1
Ac008641.1
Ac008649.2
Ac008655.2
Ac008663.3
Ac008667.4
Ac008670.1
Ac008686.1
Ac008687.4
Ac008687.7
Ac008691.1
Ac008694.2
Ac008696.1
Ac008696.2
Ac008734.2
Ac008735.1
Ac008735.3
Ac008736.1
Ac008737.1
Ac008738.1
Ac008738.2
Ac008747.1
Ac008750.3
Ac008750.7
Ac008750.8
Ac008751.2
Ac008752.1
Ac008752.3
Ac008755.1
Ac008759.3
Ac008761.3
Ac008763.2
Ac008763.3
Ac008764.5
Ac008764.6
Ac008764.7
Ac008764.8
Ac008764.9
Ac008770.1
Ac008770.2
Ac008771.1
Ac008781.1
Ac008781.2
Ac008794.2
Ac008799.1
Ac008799.2
Ac008802.1
Ac008808.1
Ac008868.1
Ac008870.1
Ac008870.2
Ac008870.4
Ac008870.5
Ac008878.1
Ac008878.3
Ac008892.1
Ac008894.1
Ac008894.3
Ac008897.1
Ac008897.3
Ac008914.1
Ac008915.2
Ac008966.1
Ac008966.2
Ac008969.1
Ac008972.1
Ac008982.2
Ac009022.1
Ac009032.1
Ac009041.1
Ac009041.4
Ac009053.2
Ac009054.1
Ac009054.2
Ac009060.1
Ac009061.1
Ac009061.2
Ac009063.2
Ac009065.4
Ac009065.7
Ac009065.8
Ac009078.3
Ac009084.2
Ac009086.2
Ac009086.3
Ac009088.2
Ac009088.4
Ac009090.1
Ac009090.3
Ac009090.4
Ac009090.5
Ac009093.10
Ac009093.2
Ac009093.4
Ac009093.6
Ac009093.9
Ac009097.2
Ac009097.4
Ac009107.2
Ac009108.2
Ac009108.3
Ac009108.4
Ac009108.5
Ac009117.2
Ac009119.1
Ac009121.1
Ac009121.2
Ac009123.1
Ac009127.1
Ac009133.1
Ac009133.2
Ac009133.4
Ac009133.5
Ac009133.6
Ac009137.2
Ac009139.1
Ac009145.1
Ac009154.1
Ac009154.2
Ac009159.2
Ac009163.4
Ac009163.6
Ac009226.1
Ac009229.3
Ac009237.15
Ac009237.3
Ac009242.1
Ac009248.1
Ac009271.1
Ac009283.1
Ac009292.1
Ac009292.2
Ac009296.1
Ac009299.1
Ac009302.1
Ac009303.1
Ac009303.2
Ac009303.3
Ac009303.4
Ac009309.1
Ac009313.2
Ac009318.1
Ac009319.1
Ac009336.3
Ac009404.1
Ac009407.1
Ac009411.2
Ac009412.1
Ac009413.1
Ac009432.1
Ac009452.1
Ac009480.2
Ac009487.3
Ac009495.1
Ac009495.3
Ac009500.1
Ac009502.1
Ac009506.2
Ac009509.4
Ac009511.1
Ac009511.2
Ac009518.1
Ac009522.1
Ac009531.1
Ac009560.1
Ac009562.1
Ac009597.2
Ac009630.2
Ac009646.2
Ac009654.1
Ac009686.1
Ac009686.2
Ac009690.3
Ac009720.1
Ac009779.1
Ac009779.2
Ac009779.3
Ac009779.5
Ac009806.1
Ac009812.2
Ac009812.3
Ac009831.1
Ac009879.2
Ac009879.3
Ac009899.1
Ac009902.2
Ac009948.2
Ac009949.1
Ac009950.1
Ac009961.1
Ac009967.1
Ac009970.1
Ac009994.1
Ac010132.2
Ac010136.1
Ac010148.1
Ac010149.2
Ac010163.1
Ac010163.2
Ac010181.2
Ac010183.2
Ac010186.1
Ac010186.2
Ac010196.1
Ac010198.1
Ac010198.2
Ac010201.1
Ac010203.2
Ac010226.1
Ac010230.1
Ac010240.2
Ac010240.3
Ac010247.1
Ac010255.3
Ac010260.1
Ac010261.2
Ac010267.1
Ac010271.1
Ac010271.2
Ac010273.1
Ac010280.2
Ac010287.1
Ac010297.1
Ac010307.2
Ac010307.3
Ac010307.4
Ac010319.4
Ac010319.5
Ac010320.1
Ac010320.2
Ac010323.1
Ac010325.3
Ac010326.2
Ac010327.2
Ac010327.3
Ac010327.4
Ac010330.1
Ac010333.1
Ac010333.3
Ac010335.1
Ac010336.1
Ac010336.3
Ac010336.5
Ac010343.1
Ac010409.1
Ac010422.1
Ac010422.2
Ac010422.3
Ac010422.7
Ac010422.8
Ac010442.1
Ac010442.2
Ac010457.1
Ac010460.3
Ac010463.1
Ac010478.1
Ac010485.1
Ac010487.2
Ac010491.1
Ac010503.3
Ac010522.1
Ac010524.1
Ac010531.5
Ac010531.6
Ac010533.1
Ac010536.3
Ac010542.1
Ac010542.4
Ac010542.5
Ac010547.1
Ac010547.4
Ac010595.1
Ac010601.1
Ac010616.1
Ac010618.1
Ac010618.3
Ac010618.4
Ac010619.2
Ac010624.1
Ac010634.1
Ac010638.1
Ac010646.1
Ac010654.1
Ac010655.2
Ac010655.4
Ac010677.2
Ac010731.2
Ac010733.1
Ac010735.2
Ac010738.1
Ac010746.1
Ac010761.1
Ac010761.2
Ac010761.3
Ac010761.4
Ac010761.5
Ac010761.7
Ac010768.3
Ac010768.4
Ac010776.2
Ac010789.1
Ac010834.2
Ac010834.3
Ac010864.1
Ac010872.1
Ac010883.1
Ac010894.2
Ac010904.2
Ac010913.1
Ac010969.1
Ac010969.2
Ac010973.1
Ac010975.3
Ac010976.1
Ac010976.2
Ac010980.1
Ac010997.2
Ac010997.4
Ac010997.5
Ac010999.2
Ac011005.2
Ac011005.3
Ac011008.1
Ac011195.2
Ac011239.1
Ac011247.1
Ac011247.2
Ac011257.1
Ac011287.1
Ac011298.3
Ac011306.1
Ac011337.1
Ac011374.1
Ac011379.2
Ac011383.1
Ac011396.1
Ac011405.1
Ac011442.1
Ac011444.1
Ac011444.3
Ac011445.1
Ac011445.2
Ac011446.2
Ac011447.1
Ac011447.3
Ac011448.1
Ac011450.1
Ac011455.1
Ac011458.1
Ac011460.1
Ac011461.1
Ac011462.1
Ac011462.2
Ac011462.4
Ac011466.1
Ac011466.2
Ac011466.3
Ac011466.4
Ac011468.5
Ac011471.3
Ac011471.4
Ac011472.1
Ac011473.3
Ac011474.2
Ac011475.1
Ac011476.3
Ac011477.1
Ac011477.3
Ac011481.1
Ac011484.1
Ac011487.3
Ac011491.1
Ac011491.2
Ac011492.1
Ac011494.1
Ac011495.1
Ac011495.3
Ac011497.1
Ac011498.1
Ac011499.1
Ac011500.3
Ac011503.1
Ac011506.1
Ac011510.1
Ac011511.1
Ac011511.2
Ac011511.3
Ac011511.5
Ac011518.1
Ac011525.1
Ac011525.2
Ac011529.1
Ac011530.1
Ac011558.1
Ac011603.1
Ac011603.2
Ac011611.3
Ac011611.4
Ac011611.6
Ac011676.5
Ac011700.1
Ac011726.3
Ac011747.1
Ac011752.1
Ac011753.1
Ac011753.4
Ac011773.1
Ac011773.2
Ac011773.3
Ac011773.4
Ac011815.2
Ac011824.2
Ac011825.3
Ac011893.1
Ac011894.1
Ac011921.1
Ac011921.3
Ac011933.1
Ac011933.3
Ac011939.3
Ac011944.2
Ac011979.1
Ac011999.1
Ac012020.1
Ac012038.2
Ac012048.1
Ac012065.2
Ac012065.3
Ac012065.4
Ac012065.5
Ac012087.2
Ac012146.1
Ac012158.1
Ac012170.3
Ac012181.2
Ac012184.1
Ac012184.2
Ac012186.2
Ac012186.3
Ac012213.5
Ac012291.2
Ac012306.2
Ac012307.1
Ac012309.2
Ac012313.10
Ac012313.3
Ac012313.4
Ac012313.6
Ac012313.8
Ac012313.9
Ac012314.22
Ac012349.1
Ac012354.1
Ac012354.2
Ac012354.3
Ac012358.2
Ac012358.3
Ac012360.1
Ac012363.1
Ac012368.1
Ac012370.1
Ac012377.1
Ac012378.2
Ac012379.2
Ac012442.1
Ac012442.2
Ac012443.1
Ac012447.1
Ac012451.1
Ac012456.2
Ac012462.3
Ac012464.3
Ac012485.1
Ac012485.3
Ac012488.2
Ac012493.2
Ac012493.3
Ac012507.1
Ac012507.4
Ac012508.1
Ac012510.1
Ac012513.3
Ac012531.1
Ac012531.3
Ac012555.1
Ac012568.1
Ac012569.1
Ac012574.1
Ac012574.2
Ac012593.1
Ac012603.1
Ac012613.1
Ac012615.1
Ac012615.3
Ac012615.4
Ac012615.5
Ac012618.3
Ac012625.1
Ac012629.2
Ac012629.3
Ac012640.2
Ac012640.4
Ac012645.1
Ac012645.3
Ac012645.4
Ac012668.2
Ac012673.1
Ac012676.3
Ac013244.1
Ac013264.1
Ac013270.1
Ac013275.1
Ac013356.1
Ac013356.4
Ac013394.1
Ac013399.1
Ac013400.1
Ac013402.1
Ac013403.2
Ac013444.2
Ac013451.1
Ac013451.2
Ac013452.1
Ac013468.1
Ac013472.3
Ac013549.1
Ac013549.3
Ac013553.2
Ac013553.4
Ac013565.3
Ac013643.2
Ac013652.1
Ac013717.1
Ac013726.1
Ac013727.1
Ac013731.1
Ac013762.1
Ac015563.1
Ac015656.1
Ac015660.1
Ac015687.1
Ac015689.1
Ac015712.1
Ac015712.2
Ac015712.6
Ac015712.7
Ac015722.1
Ac015726.2
Ac015743.1
Ac015795.1
Ac015802.2
Ac015802.4
Ac015802.5
Ac015802.6
Ac015813.1
Ac015813.2
Ac015813.4
Ac015813.5
Ac015813.7
Ac015819.2
Ac015845.1
Ac015849.2
Ac015849.5
Ac015853.2
Ac015871.3
Ac015908.1
Ac015908.3
Ac015908.4
Ac015908.7
Ac015909.2
Ac015909.3
Ac015909.4
Ac015909.5
Ac015910.1
Ac015911.1
Ac015911.2
Ac015911.7
Ac015912.3
Ac015914.2
Ac015921.1
Ac015936.1
Ac015936.2
Ac015967.1
Ac015977.1
Ac015982.1
Ac016026.1
Ac016027.1
Ac016027.3
Ac016027.4
Ac016044.1
Ac016065.1
Ac016229.2
Ac016292.1
Ac016292.2
Ac016394.1
Ac016397.1
Ac016397.2
Ac016405.1
Ac016405.2
Ac016542.2
Ac016559.2
Ac016571.1
Ac016575.1
Ac016582.2
Ac016582.3
Ac016586.1
Ac016588.2
Ac016596.1
Ac016612.1
Ac016629.3
Ac016687.2
Ac016696.1
Ac016700.3
Ac016705.1
Ac016708.1
Ac016722.1
Ac016722.2
Ac016727.1
Ac016738.2
Ac016739.1
Ac016747.1
Ac016751.1
Ac016766.1
Ac016773.1
Ac016831.1
Ac016831.3
Ac016831.5
Ac016866.1
Ac016876.2
Ac016877.3
Ac016907.2
Ac016910.1
Ac016912.1
Ac016924.1
Ac016954.1
Ac016957.1
Ac016957.2
Ac016999.1
Ac017002.1
Ac017002.3
Ac017006.1
Ac017006.2
Ac017015.2
Ac017053.1
Ac017078.1
Ac017079.1
Ac017083.1
Ac017100.1
Ac017100.2
Ac017101.1
Ac017104.1
Ac017104.3
Ac017116.1
Ac018358.1
Ac018362.1
Ac018362.3
Ac018410.1
Ac018410.2
Ac018413.1
Ac018445.1
Ac018445.3
Ac018450.1
Ac018470.1
Ac018511.1
Ac018512.1
Ac018521.1
Ac018521.2
Ac018521.3
Ac018521.4
Ac018521.5
Ac018521.7
Ac018523.2
Ac018529.1
Ac018529.2
Ac018529.3
Ac018553.2
Ac018629.1
Ac018637.1
Ac018639.1
Ac018647.2
Ac018648.1
Ac018653.3
Ac018680.1
Ac018682.2
Ac018695.3
Ac018695.6
Ac018712.1
Ac018716.2
Ac018737.1
Ac018754.1
Ac018755.3
Ac018761.1
Ac018761.2
Ac018761.3
Ac018766.1
Ac018781.1
Ac018797.2
Ac018809.1
Ac018816.1
Ac018816.2
Ac018845.3
Ac018866.1
Ac018904.2
Ac018946.1
Ac018946.2
Ac019055.1
Ac019064.1
Ac019068.1
Ac019072.1
Ac019080.1
Ac019080.2
Ac019103.1
Ac019117.2
Ac019117.3
Ac019129.2
Ac019131.1
Ac019131.2
Ac019133.1
Ac019193.3
Ac019197.1
Ac019205.1
Ac019209.2
Ac019254.1
Ac019254.2
Ac019257.2
Ac019257.8
Ac019278.1
Ac019294.2
Ac019294.3
Ac019349.1
Ac020594.1
Ac020612.2
Ac020612.3
Ac020658.4
Ac020659.1
Ac020659.2
Ac020661.1
Ac020663.3
Ac020719.1
Ac020763.1
Ac020763.2
Ac020763.4
Ac020763.5
Ac020765.2
Ac020899.1
Ac020904.2
Ac020904.3
Ac020905.1
Ac020907.1
Ac020907.3
Ac020907.4
Ac020907.5
Ac020909.1
Ac020909.3
Ac020910.1
Ac020911.1
Ac020913.1
Ac020913.2
Ac020914.3
Ac020914.5
Ac020915.1
Ac020915.5
Ac020916.2
Ac020917.3
Ac020922.4
Ac020928.1
Ac020928.2
Ac020928.3
Ac020934.1
Ac020978.2
Ac020978.4
Ac020978.9
Ac021016.3
Ac021028.1
Ac021054.1
Ac021078.1
Ac021092.1
Ac021097.1
Ac021148.1
Ac021151.1
Ac021180.1
Ac021188.1
Ac021218.1
Ac021224.1
Ac021321.1
Ac021422.1
Ac021443.1
Ac021491.3
Ac021594.1
Ac021594.2
Ac021646.1
Ac021660.2
Ac021678.2
Ac021678.3
Ac021683.2
Ac021683.4
Ac021739.4
Ac021755.3
Ac021915.2
Ac022007.1
Ac022018.1
Ac022028.2
Ac022034.1
Ac022034.3
Ac022098.1
Ac022098.3
Ac022098.4
Ac022113.2
Ac022133.1
Ac022137.3
Ac022144.1
Ac022146.2
Ac022149.1
Ac022150.2
Ac022154.1
Ac022167.1
Ac022167.2
Ac022167.3
Ac022167.4
Ac022167.5
Ac022168.1
Ac022182.1
Ac022196.1
Ac022201.2
Ac022210.1
Ac022211.2
Ac022211.3
Ac022211.4
Ac022239.1
Ac022296.1
Ac022296.2
Ac022296.3
Ac022306.3
Ac022336.2
Ac022382.1
Ac022384.1
Ac022400.1
Ac022400.2
Ac022400.8
Ac022400.9
Ac022413.1
Ac022414.1
Ac022415.1
Ac022424.1
Ac022445.1
Ac022447.1
Ac022447.4
Ac022447.7
Ac022467.1
Ac022483.1
Ac022506.1
Ac022509.1
Ac022509.3
Ac022509.4
Ac022511.1
Ac022532.1
Ac022540.1
Ac022558.3
Ac022601.1
Ac022613.1
Ac022613.2
Ac022613.3
Ac022655.1
Ac022706.1
Ac022726.2
Ac022748.1
Ac022762.2
Ac022784.1
Ac022784.3
Ac022784.5
Ac022809.1
Ac022816.1
Ac022858.1
Ac022868.1
Ac022872.1
Ac022880.2
Ac022893.1
Ac022898.1
Ac022898.2
Ac022903.2
Ac022915.1
Ac022915.2
Ac022916.1
Ac022929.1
Ac022973.2
Ac023024.1
Ac023043.1
Ac023043.4
Ac023050.1
Ac023050.3
Ac023050.4
Ac023051.1
Ac023055.1
Ac023078.4
Ac023090.1
Ac023137.1
Ac023141.10
Ac023141.11
Ac023141.12
Ac023141.3
Ac023141.6
Ac023157.2
Ac023157.3
Ac023161.1
Ac023194.2
Ac023206.1
Ac023232.1
Ac023271.1
Ac023300.2
Ac023310.4
Ac023347.1
Ac023385.1
Ac023389.1
Ac023509.1
Ac023509.3
Ac023509.5
Ac023511.1
Ac023590.1
Ac023632.1
Ac023632.2
Ac023632.5
Ac023669.1
Ac023790.2
Ac023794.5
Ac023830.2
Ac023855.1
Ac023886.1
Ac023906.1
Ac023906.4
Ac023968.2
Ac024022.1
Ac024023.1
Ac024075.3
Ac024145.1
Ac024224.2
Ac024243.1
Ac024257.3
Ac024267.1
Ac024267.4
Ac024267.6
Ac024270.3
Ac024270.4
Ac024293.1
Ac024475.3
Ac024475.4
Ac024558.1
Ac024559.1
Ac024580.2
Ac024581.2
Ac024592.3
Ac024598.1
Ac024610.1
Ac024614.3
Ac024619.3
Ac024651.2
Ac024681.2
Ac024884.1
Ac024909.1
Ac024933.1
Ac024940.1
Ac024940.4
Ac024941.2
Ac025031.1
Ac025031.2
Ac025031.4
Ac025031.5
Ac025034.2
Ac025043.1
Ac025048.1
Ac025048.4
Ac025062.3
Ac025162.1
Ac025162.2
Ac025164.1
Ac025165.1
Ac025165.2
Ac025165.3
Ac025165.4
Ac025165.5
Ac025166.1
Ac025171.1
Ac025171.2
Ac025171.3
Ac025181.2
Ac025188.1
Ac025244.2
Ac025257.1
Ac025259.2
Ac025259.3
Ac025262.1
Ac025262.2
Ac025262.3
Ac025263.1
Ac025265.1
Ac025271.1
Ac025271.2
Ac025271.4
Ac025278.2
Ac025279.1
Ac025279.2
Ac025281.1
Ac025283.2
Ac025283.3
Ac025284.1
Ac025287.2
Ac025287.3
Ac025419.1
Ac025423.1
Ac025423.2
Ac025423.3
Ac025423.4
Ac025428.1
Ac025431.1
Ac025437.1
Ac025437.2
Ac025437.4
Ac025442.1
Ac025524.2
Ac025569.1
Ac025575.2
Ac025578.1
Ac025580.1
Ac025580.2
Ac025580.3
Ac025588.4
Ac025754.1
Ac025822.2
Ac025857.2
Ac025884.1
Ac025918.1
Ac025918.2
Ac026100.1
Ac026124.2
Ac026191.1
Ac026202.2
Ac026202.3
Ac026250.1
Ac026254.1
Ac026254.2
Ac026304.1
Ac026310.2
Ac026310.3
Ac026316.2
Ac026316.4
Ac026333.2
Ac026333.4
Ac026336.3
Ac026336.5
Ac026353.1
Ac026355.1
Ac026356.1
Ac026362.1
Ac026362.2
Ac026367.2
Ac026367.3
Ac026371.1
Ac026391.1
Ac026396.1
Ac026401.1
Ac026403.1
Ac026412.3
Ac026444.1
Ac026458.2
Ac026461.1
Ac026461.3
Ac026461.4
Ac026462.3
Ac026464.2
Ac026464.4
Ac026464.6
Ac026470.1
Ac026470.3
Ac026471.2
Ac026471.5
Ac026477.1
Ac026495.1
Ac026616.1
Ac026620.1
Ac026634.1
Ac026688.2
Ac026691.1
Ac026704.1
Ac026726.1
Ac026765.1
Ac026770.1
Ac026782.1
Ac026785.1
Ac026786.1
Ac026790.1
Ac026801.1
Ac026803.2
Ac026826.3
Ac026894.1
Ac026904.1
Ac026904.2
Ac026950.2
Ac026954.1
Ac026954.2
Ac026954.3
Ac026979.2
Ac026979.3
Ac026991.2
Ac026992.1
Ac026992.2
Ac027031.2
Ac027097.1
Ac027097.2
Ac027117.2
Ac027124.1
Ac027124.2
Ac027176.1
Ac027176.2
Ac027228.3
Ac027237.1
Ac027237.2
Ac027243.1
Ac027281.1
Ac027281.2
Ac027287.1
Ac027288.1
Ac027290.2
Ac027306.1
Ac027307.1
Ac027307.2
Ac027307.3
Ac027309.1
Ac027319.1
Ac027329.1
Ac027338.2
Ac027449.1
Ac027544.1
Ac027575.2
Ac027601.1
Ac027601.2
Ac027601.4
Ac027601.5
Ac027644.4
Ac027682.2
Ac027682.3
Ac027682.4
Ac027682.5
Ac027682.6
Ac027682.7
Ac027688.2
Ac027702.1
Ac027763.2
Ac027796.4
Ac027801.3
Ac027801.4
Ac027807.2
Ac032019.1
Ac032044.1
Ac032044.2
Ac034102.3
Ac034102.4
Ac034102.6
Ac034102.7
Ac034105.2
Ac034114.1
Ac034195.1
Ac034198.2
Ac034205.3
Ac034207.1
Ac034222.1
Ac034223.2
Ac034228.1
Ac034229.1
Ac034229.6
Ac034232.2
Ac034236.1
Ac034238.1
Ac034238.2
Ac036103.1
Ac036108.1
Ac036111.2
Ac036176.1
Ac036176.2
Ac036214.1
Ac036214.4
Ac037198.1
Ac037198.2
Ac037459.1
Ac037459.2
Ac037459.4
Ac037487.3
Ac037487.4
Ac040160.1
Ac040162.1
Ac040162.2
Ac040162.3
Ac040169.1
Ac040169.2
Ac040173.1
Ac040174.2
Ac040904.1
Ac041040.1
Ac044781.1
Ac044792.1
Ac044802.1
Ac044836.1
Ac044839.1
Ac044839.2
Ac044849.1
Ac046130.1
Ac046143.1
Ac046185.1
Ac046185.3
Ac048338.1
Ac048341.1
Ac048341.2
Ac048344.4
Ac048380.2
Ac051619.10
Ac051619.7
Ac051619.8
Ac051649.1
Ac053503.2
Ac053503.5
Ac053527.1
Ac055713.1
Ac055720.2
Ac055733.3
Ac055811.1
Ac055811.4
Ac055854.1
Ac055855.2
Ac058822.1
Ac060766.3
Ac060771.1
Ac060780.1
Ac060780.2
Ac060834.2
Ac061992.1
Ac061999.1
Ac062016.2
Ac062028.1
Ac062032.1
Ac063919.1
Ac063943.1
Ac063948.1
Ac063952.1
Ac063952.3
Ac063960.2
Ac063977.3
Ac063980.1
Ac064801.1
Ac064801.2
Ac064805.1
Ac064805.2
Ac064807.1
Ac064836.1
Ac064836.2
Ac064836.3
Ac064875.1
Ac066612.2
Ac066616.2
Ac067750.1
Ac067751.1
Ac067852.1
Ac067852.3
Ac067930.1
Ac067930.3
Ac067930.4
Ac067930.5
Ac067931.2
Ac067942.3
Ac067945.1
Ac067945.2
Ac067945.3
Ac067956.1
Ac067968.1
Ac068042.1
Ac068075.1
Ac068134.2
Ac068134.3
Ac068137.2
Ac068152.1
Ac068196.1
Ac068205.1
Ac068205.2
Ac068213.1
Ac068228.1
Ac068234.1
Ac068234.3
Ac068254.1
Ac068299.1
Ac068305.2
Ac068338.2
Ac068385.1
Ac068389.1
Ac068389.2
Ac068389.3
Ac068397.1
Ac068418.1
Ac068473.3
Ac068522.1
Ac068531.1
Ac068580.1
Ac068580.4
Ac068594.2
Ac068620.1
Ac068620.3
Ac068631.1
Ac068669.1
Ac068672.1
Ac068722.1
Ac068724.1
Ac068724.3
Ac068724.4
Ac068733.3
Ac068790.2
Ac068790.3
Ac068790.4
Ac068790.7
Ac068790.8
Ac068831.6
Ac068831.7
Ac068858.1
Ac068870.1
Ac068880.3
Ac068888.1
Ac068898.2
Ac068946.1
Ac068946.2
Ac068987.1
Ac068987.3
Ac068993.2
Ac069120.1
Ac069148.1
Ac069155.1
Ac069185.1
Ac069200.1
Ac069209.1
Ac069213.1
Ac069234.3
Ac069236.1
Ac069257.3
Ac069281.1
Ac069281.2
Ac069287.2
Ac069304.2
Ac069307.1
Ac069368.1
Ac069421.1
Ac069454.1
Ac069503.2
Ac069528.2
Ac069542.2
Ac069544.1
Ac072022.2
Ac072061.1
Ac073046.1
Ac073050.1
Ac073062.1
Ac073072.2
Ac073107.1
Ac073109.1
Ac073111.1
Ac073111.2
Ac073111.3
Ac073111.4
Ac073111.5
Ac073130.1
Ac073167.1
Ac073176.1
Ac073176.2
Ac073195.1
Ac073210.2
Ac073254.1
Ac073255.1
Ac073257.1
Ac073263.1
Ac073283.1
Ac073283.2
Ac073283.3
Ac073288.1
Ac073288.2
Ac073314.1
Ac073316.2
Ac073320.1
Ac073333.2
Ac073342.1
Ac073349.1
Ac073367.1
Ac073389.1
Ac073389.2
Ac073429.1
Ac073465.2
Ac073488.8
Ac073488.9
Ac073508.2
Ac073508.3
Ac073517.1
Ac073522.1
Ac073548.1
Ac073569.2
Ac073573.1
Ac073575.1
Ac073581.1
Ac073585.1
Ac073592.1
Ac073592.10
Ac073592.2
Ac073592.5
Ac073592.6
Ac073592.8
Ac073611.1
Ac073611.2
Ac073655.2
Ac073834.1
Ac073842.1
Ac073857.1
Ac073861.1
Ac073864.1
Ac073869.1
Ac073896.1
Ac073896.2
Ac073896.4
Ac073896.5
Ac073911.3
Ac073916.1
Ac073941.2
Ac073957.1
Ac073957.2
Ac073957.3
Ac073964.1
Ac074011.1
Ac074032.1
Ac074050.1
Ac074050.3
Ac074087.1
Ac074091.1
Ac074117.1
Ac074117.2
Ac074121.1
Ac074135.1
Ac074138.1
Ac074143.1
Ac074143.2
Ac074194.2
Ac074212.1
Ac074281.2
Ac074338.1
Ac074344.2
Ac074351.1
Ac074366.1
Ac074389.2
Ac074397.1
Ac078776.1
Ac078785.1
Ac078789.1
Ac078802.1
Ac078817.1
Ac078828.1
Ac078850.1
Ac078852.2
Ac078867.1
Ac078880.2
Ac078881.1
Ac078882.1
Ac078883.1
Ac078883.2
Ac078886.1
Ac078899.3
Ac078909.1
Ac078923.1
Ac078929.1
Ac078974.1
Ac079031.1
Ac079061.1
Ac079089.1
Ac079117.1
Ac079140.1
Ac079140.5
Ac079145.1
Ac079148.1
Ac079171.1
Ac079174.1
Ac079174.2
Ac079178.2
Ac079200.1
Ac079203.1
Ac079209.1
Ac079210.1
Ac079226.1
Ac079248.2
Ac079250.1
Ac079296.1
Ac079305.1
Ac079305.3
Ac079313.2
Ac079322.1
Ac079328.2
Ac079336.3
Ac079336.4
Ac079336.5
Ac079336.6
Ac079336.7
Ac079340.2
Ac079341.2
Ac079354.1
Ac079354.2
Ac079360.1
Ac079362.1
Ac079384.1
Ac079411.1
Ac079416.2
Ac079447.1
Ac079466.1
Ac079587.1
Ac079594.2
Ac079600.3
Ac079601.2
Ac079602.3
Ac079610.2
Ac079610.3
Ac079742.1
Ac079760.1
Ac079760.2
Ac079766.1
Ac079777.1
Ac079790.1
Ac079793.1
Ac079807.1
Ac079834.1
Ac079834.2
Ac079848.1
Ac079866.2
Ac079896.1
Ac079907.1
Ac079921.1
Ac079922.1
Ac079922.2
Ac079988.1
Ac080013.1
Ac080013.2
Ac080013.4
Ac080014.1
Ac080037.1
Ac080038.1
Ac080038.2
Ac080038.3
Ac080075.1
Ac080078.2
Ac080080.1
Ac080080.2
Ac080112.1
Ac080112.3
Ac080129.1
Ac082651.1
Ac083795.2
Ac083798.1
Ac083798.2
Ac083801.2
Ac083805.2
Ac083809.1
Ac083822.1
Ac083837.1
Ac083841.1
Ac083841.2
Ac083843.2
Ac083843.4
Ac083855.1
Ac083855.2
Ac083864.3
Ac083864.4
Ac083899.3
Ac083900.1
Ac083906.4
Ac083949.1
Ac083964.2
Ac083973.1
Ac084018.1
Ac084018.2
Ac084026.1
Ac084030.1
Ac084033.1
Ac084035.1
Ac084036.1
Ac084082.1
Ac084116.1
Ac084116.3
Ac084125.1
Ac084125.3
Ac084125.4
Ac084211.1
Ac084262.1
Ac084262.2
Ac084291.1
Ac084337.2
Ac084398.1
Ac084398.2
Ac084757.1
Ac084757.3
Ac084768.2
Ac084781.1
Ac084809.1
Ac084809.2
Ac084819.1
Ac084824.3
Ac084824.4
Ac084859.1
Ac084864.1
Ac084871.2
Ac084876.1
Ac084876.2
Ac084879.1
Ac084880.1
Ac084880.3
Ac087071.1
Ac087163.3
Ac087164.1
Ac087190.2
Ac087190.3
Ac087222.1
Ac087239.1
Ac087241.2
Ac087241.3
Ac087241.4
Ac087269.1
Ac087269.2
Ac087273.1
Ac087286.1
Ac087289.1
Ac087289.3
Ac087289.4
Ac087289.6
Ac087294.1
Ac087385.1
Ac087385.2
Ac087385.3
Ac087392.2
Ac087392.4
Ac087392.5
Ac087439.2
Ac087457.1
Ac087477.2
Ac087491.1
Ac087498.1
Ac087500.1
Ac087501.2
Ac087501.3
Ac087521.1
Ac087521.2
Ac087521.3
Ac087564.1
Ac087575.1
Ac087591.1
Ac087612.1
Ac087623.1
Ac087623.2
Ac087627.1
Ac087636.1
Ac087641.1
Ac087645.2
Ac087645.3
Ac087645.4
Ac087651.1
Ac087664.2
Ac087672.2
Ac087685.1
Ac087699.1
Ac087721.2
Ac087741.3
Ac087749.1
Ac087749.2
Ac087752.3
Ac087752.4
Ac087893.1
Ac089999.1
Ac090001.2
Ac090004.1
Ac090022.1
Ac090023.2
Ac090061.1
Ac090114.2
Ac090114.3
Ac090115.1
Ac090124.1
Ac090142.3
Ac090152.1
Ac090164.1
Ac090164.4
Ac090181.1
Ac090192.1
Ac090192.2
Ac090193.1
Ac090197.1
Ac090213.1
Ac090227.1
Ac090229.1
Ac090236.1
Ac090283.1
Ac090286.2
Ac090287.1
Ac090340.1
Ac090360.1
Ac090373.1
Ac090409.1
Ac090415.1
Ac090502.2
Ac090510.1
Ac090510.2
Ac090515.5
Ac090517.1
Ac090527.2
Ac090539.2
Ac090559.1
Ac090572.1
Ac090578.1
Ac090587.2
Ac090589.1
Ac090602.1
Ac090607.3
Ac090607.5
Ac090616.1
Ac090617.1
Ac090617.2
Ac090617.3
Ac090617.4
Ac090617.5
Ac090617.9
Ac090625.1
Ac090679.1
Ac090692.2
Ac090739.1
Ac090753.1
Ac090772.1
Ac090772.2
Ac090772.4
Ac090791.1
Ac090825.1
Ac090826.2
Ac090833.1
Ac090844.2
Ac090877.2
Ac090921.1
Ac090948.1
Ac090948.2
Ac090952.1
Ac090958.1
Ac090971.1
Ac090971.3
Ac090984.1
Ac091013.1
Ac091045.1
Ac091046.1
Ac091046.2
Ac091053.1
Ac091057.4
Ac091059.2
Ac091060.1
Ac091076.1
Ac091114.1
Ac091133.1
Ac091133.3
Ac091133.4
Ac091133.5
Ac091138.1
Ac091144.2
Ac091152.4
Ac091153.1
Ac091153.3
Ac091153.4
Ac091167.2
Ac091167.6
Ac091167.7
Ac091180.2
Ac091180.3
Ac091212.1
Ac091230.1
Ac091271.1
Ac091390.4
Ac091435.2
Ac091544.3
Ac091551.1
Ac091564.2
Ac091564.3
Ac091564.4
Ac091564.5
Ac091564.6
Ac091564.7
Ac091588.1
Ac091675.1
Ac091729.3
Ac091730.1
Ac091770.2
Ac091806.1
Ac091820.1
Ac091849.2
Ac091905.1
Ac091912.2
Ac091917.2
Ac091925.1
Ac091951.3
Ac091959.1
Ac091959.3
Ac091965.5
Ac092032.1
Ac092045.1
Ac092053.2
Ac092053.3
Ac092058.1
Ac092066.1
Ac092067.1
Ac092068.1
Ac092069.1
Ac092070.2
Ac092072.1
Ac092115.1
Ac092115.3
Ac092117.1
Ac092117.2
Ac092118.1
Ac092118.2
Ac092119.1
Ac092120.1
Ac092120.2
Ac092123.1
Ac092128.1
Ac092132.2
Ac092134.1
Ac092135.1
Ac092135.2
Ac092139.1
Ac092139.3
Ac092140.2
Ac092143.1
Ac092143.2
Ac092143.3
Ac092145.1
Ac092159.2
Ac092162.2
Ac092168.1
Ac092168.2
Ac092171.1
Ac092171.3
Ac092171.4
Ac092171.5
Ac092198.1
Ac092265.1
Ac092279.1
Ac092287.1
Ac092295.1
Ac092295.2
Ac092296.3
Ac092327.2
Ac092329.2
Ac092338.1
Ac092338.3
Ac092343.1
Ac092349.1
Ac092364.1
Ac092368.3
Ac092376.3
Ac092378.1
Ac092393.1
Ac092435.1
Ac092436.4
Ac092437.1
Ac092447.2
Ac092451.2
Ac092468.1
Ac092473.1
Ac092490.3
Ac092506.1
Ac092535.2
Ac092535.3
Ac092535.4
Ac092546.1
Ac092570.1
Ac092570.2
Ac092573.1
Ac092574.2
Ac092587.1
Ac092597.1
Ac092598.1
Ac092608.1
Ac092612.1
Ac092625.1
Ac092634.3
Ac092645.1
Ac092646.1
Ac092647.5
Ac092653.2
Ac092656.1
Ac092687.2
Ac092718.1
Ac092718.6
Ac092720.1
Ac092747.1
Ac092754.1
Ac092755.2
Ac092800.1
Ac092801.1
Ac092807.1
Ac092807.2
Ac092807.3
Ac092811.1
Ac092811.2
Ac092814.1
Ac092818.1
Ac092821.3
Ac092835.1
Ac092839.1
Ac092849.1
Ac092849.2
Ac092865.4
Ac092868.3
Ac092894.1
Ac092910.2
Ac092910.3
Ac092919.2
Ac092941.2
Ac092943.1
Ac092944.1
Ac092964.1
Ac093010.2
Ac093019.1
Ac093019.2
Ac093023.1
Ac093084.1
Ac093110.1
Ac093151.2
Ac093151.3
Ac093152.1
Ac093154.1
Ac093157.1
Ac093162.1
Ac093249.2
Ac093249.3
Ac093249.4
Ac093249.5
Ac093278.1
Ac093278.2
Ac093297.1
Ac093323.1
Ac093323.2
Ac093323.3
Ac093323.4
Ac093325.1
Ac093330.1
Ac093330.2
Ac093334.1
Ac093390.2
Ac093423.3
Ac093425.1
Ac093484.2
Ac093484.3
Ac093484.4
Ac093495.1
Ac093496.1
Ac093503.1
Ac093510.1
Ac093510.2
Ac093512.1
Ac093512.2
Ac093525.1
Ac093525.8
Ac093535.2
Ac093583.1
Ac093585.1
Ac093620.1
Ac093627.4
Ac093635.1
Ac093663.2
Ac093673.1
Ac093673.2
Ac093700.1
Ac093725.2
Ac093732.1
Ac093732.2
Ac093734.1
Ac093752.1
Ac093752.2
Ac093763.2
Ac093772.1
Ac093788.1
Ac093789.1
Ac093791.1
Ac093799.1
Ac093827.4
Ac093875.1
Ac093899.2
Ac093904.1
Ac093904.2
Ac093904.4
Ac093912.1
Ac093915.1
Ac095040.1
Ac095055.1
Ac095057.3
Ac096536.2
Ac096540.1
Ac096564.1
Ac096588.1
Ac096633.1
Ac096637.2
Ac096638.1
Ac096649.1
Ac096669.1
Ac096677.1
Ac096677.2
Ac096711.1
Ac096719.1
Ac096721.1
Ac096733.2
Ac096734.1
Ac096734.2
Ac096751.1
Ac096754.1
Ac096861.1
Ac096887.1
Ac096887.2
Ac096888.1
Ac096921.1
Ac096921.2
Ac096947.1
Ac096996.2
Ac097059.1
Ac097059.2
Ac097063.1
Ac097065.2
Ac097103.2
Ac097104.1
Ac097105.1
Ac097358.2
Ac097372.1
Ac097376.2
Ac097381.1
Ac097451.1
Ac097460.1
Ac097474.1
Ac097478.1
Ac097493.4
Ac097534.2
Ac097625.1
Ac097634.1
Ac097634.3
Ac097636.2
Ac097637.1
Ac097641.2
Ac097713.1
Ac097713.2
Ac097717.1
Ac098484.3
Ac098484.4
Ac098487.1
Ac098582.1
Ac098583.2
Ac098591.1
Ac098591.2
Ac098592.1
Ac098614.1
Ac098614.3
Ac098617.1
Ac098650.1
Ac098679.2
Ac098679.3
Ac098798.1
Ac098818.3
Ac098820.1
Ac098828.2
Ac098828.3
Ac098829.1
Ac098847.1
Ac098850.2
Ac098851.1
Ac098868.1
Ac098934.2
Ac098934.3
Ac098934.4
Ac098969.1
Ac099062.1
Ac099063.1
Ac099066.2
Ac099313.1
Ac099328.2
Ac099329.1
Ac099335.1
Ac099343.3
Ac099344.1
Ac099344.2
Ac099482.2
Ac099489.1
Ac099511.1
Ac099518.1
Ac099518.3
Ac099518.4
Ac099518.5
Ac099518.6
Ac099520.1
Ac099521.1
Ac099521.2
Ac099522.1
Ac099524.1
Ac099535.1
Ac099542.1
Ac099542.2
Ac099554.1
Ac099654.12
Ac099654.7
Ac099670.1
Ac099670.3
Ac099677.5
Ac099681.1
Ac099681.2
Ac099782.2
Ac099791.2
Ac099792.1
Ac099795.1
Ac099811.2
Ac099811.3
Ac099850.1
Ac100768.2
Ac100771.2
Ac100778.2
Ac100778.3
Ac100781.1
Ac100786.1
Ac100788.1
Ac100788.2
Ac100791.2
Ac100793.2
Ac100793.3
Ac100793.4
Ac100800.1
Ac100801.1
Ac100812.1
Ac100821.2
Ac100827.1
Ac100830.1
Ac100830.3
Ac100835.2
Ac100839.2
Ac100843.1
Ac100847.1
Ac100849.1
Ac100849.2
Ac100860.1
Ac100861.1
Ac100861.2
Ac100871.1
Ac102945.1
Ac102945.2
Ac102953.1
Ac103591.3
Ac103681.1
Ac103681.2
Ac103691.1
Ac103702.1
Ac103702.2
Ac103706.1
Ac103718.1
Ac103724.2
Ac103736.1
Ac103739.1
Ac103740.1
Ac103740.2
Ac103746.1
Ac103809.1
Ac103810.1
Ac103810.3
Ac103810.4
Ac103810.8
Ac103855.1
Ac103858.1
Ac103858.2
Ac103923.1
Ac103974.1
Ac103974.2
Ac103988.1
Ac104024.2
Ac104031.1
Ac104046.1
Ac104058.1
Ac104066.1
Ac104073.2
Ac104073.4
Ac104076.1
Ac104078.1
Ac104078.2
Ac104109.2
Ac104109.4
Ac104117.2
Ac104123.1
Ac104135.1
Ac104162.2
Ac104170.1
Ac104187.1
Ac104211.2
Ac104233.1
Ac104260.2
Ac104316.2
Ac104332.2
Ac104333.3
Ac104333.4
Ac104365.1
Ac104389.4
Ac104407.1
Ac104411.1
Ac104435.2
Ac104446.1
Ac104450.1
Ac104452.1
Ac104454.1
Ac104455.1
Ac104461.1
Ac104462.1
Ac104463.2
Ac104472.1
Ac104472.2
Ac104506.1
Ac104521.1
Ac104532.1
Ac104534.1
Ac104561.1
Ac104564.1
Ac104564.3
Ac104564.4
Ac104564.5
Ac104581.2
Ac104581.4
Ac104590.1
Ac104623.1
Ac104634.1
Ac104651.1
Ac104662.2
Ac104667.2
Ac104692.1
Ac104692.2
Ac104695.1
Ac104695.3
Ac104695.4
Ac104698.1
Ac104699.1
Ac104758.1
Ac104758.2
Ac104772.1
Ac104794.1
Ac104794.2
Ac104794.3
Ac104823.1
Ac104958.1
Ac104958.2
Ac104961.1
Ac104964.1
Ac104964.2
Ac104964.5
Ac104971.1
Ac104971.3
Ac104982.1
Ac104984.1
Ac104984.4
Ac104984.5
Ac104985.1
Ac104985.2
Ac104985.3
Ac104989.1
Ac104996.2
Ac104997.1
Ac105001.1
Ac105020.5
Ac105020.6
Ac105021.1
Ac105046.1
Ac105052.4
Ac105094.1
Ac105094.2
Ac105105.1
Ac105105.4
Ac105118.1
Ac105129.1
Ac105129.2
Ac105129.3
Ac105137.2
Ac105180.1
Ac105219.2
Ac105224.1
Ac105227.1
Ac105227.2
Ac105254.1
Ac105265.2
Ac105275.2
Ac105277.1
Ac105339.1
Ac105345.1
Ac105384.2
Ac105389.1
Ac105389.3
Ac105402.2
Ac105402.3
Ac105411.1
Ac105429.2
Ac105450.1
Ac105760.1
Ac105760.2
Ac105910.1
Ac105935.1
Ac105935.2
Ac105940.2
Ac105942.1
Ac106028.2
Ac106037.2
Ac106038.1
Ac106047.1
Ac106706.1
Ac106738.2
Ac106739.1
Ac106745.1
Ac106772.2
Ac106779.1
Ac106782.2
Ac106782.5
Ac106786.1
Ac106786.2
Ac106795.2
Ac106795.3
Ac106800.1
Ac106801.1
Ac106820.4
Ac106820.6
Ac106822.1
Ac106871.1
Ac106872.5
Ac106874.1
Ac106886.4
Ac106897.1
Ac107016.1
Ac107029.1
Ac107029.2
Ac107031.1
Ac107068.1
Ac107075.1
Ac107081.1
Ac107081.2
Ac107083.1
Ac107204.1
Ac107223.1
Ac107304.1
Ac107373.1
Ac107373.2
Ac107375.1
Ac107398.1
Ac107398.4
Ac107421.1
Ac107464.2
Ac107871.1
Ac107884.1
Ac107892.1
Ac107905.1
Ac107926.1
Ac107953.1
Ac107959.2
Ac107959.4
Ac107959.5
Ac107982.2
Ac108002.1
Ac108025.2
Ac108047.1
Ac108058.1
Ac108134.1
Ac108134.3
Ac108134.4
Ac108142.1
Ac108159.1
Ac108210.1
Ac108448.3
Ac108449.1
Ac108451.1
Ac108467.1
Ac108471.2
Ac108667.1
Ac108673.2
Ac108676.1
Ac108693.2
Ac108724.1
Ac108727.2
Ac108729.3
Ac108734.1
Ac108734.4
Ac108738.1
Ac108751.3
Ac108751.4
Ac108752.1
Ac108866.1
Ac109309.1
Ac109322.1
Ac109326.1
Ac109446.1
Ac109454.3
Ac109454.4
Ac109460.3
Ac109460.4
Ac109462.2
Ac109466.1
Ac109471.1
Ac109492.1
Ac109583.2
Ac109587.1
Ac109597.2
Ac109630.1
Ac109635.6
Ac109927.2
Ac110011.1
Ac110048.1
Ac110048.2
Ac110058.1
Ac110079.1
Ac110285.1
Ac110285.2
Ac110285.4
Ac110285.6
Ac110285.7
Ac110491.1
Ac110602.1
Ac110609.1
Ac110619.1
Ac110716.1
Ac110716.2
Ac110741.1
Ac110741.3
Ac110749.1
Ac110760.3
Ac110769.1
Ac110769.2
Ac111000.1
Ac111000.5
Ac111149.1
Ac111149.2
Ac111170.3
Ac111182.1
Ac111186.1
Ac111194.1
Ac111194.2
Ac112184.1
Ac112196.1
Ac112198.2
Ac112200.1
Ac112200.2
Ac112206.2
Ac112211.1
Ac112225.1
Ac112230.1
Ac112236.2
Ac112243.1
Ac112503.1
Ac112504.2
Ac112518.1
Ac112673.1
Ac112719.1
Ac112719.2
Ac112907.1
Ac112907.2
Ac113143.2
Ac113189.1
Ac113189.3
Ac113189.4
Ac113191.1
Ac113192.1
Ac113192.4
Ac113192.5
Ac113208.2
Ac113340.1
Ac113346.1
Ac113349.2
Ac113382.1
Ac113383.1
Ac113398.1
Ac113404.2
Ac113410.2
Ac113410.3
Ac113414.1
Ac113607.1
Ac114271.1
Ac114291.1
Ac114296.1
Ac114401.1
Ac114402.2
Ac114482.1
Ac114488.2
Ac114488.3
Ac114489.1
Ac114490.1
Ac114550.1
Ac114550.2
Ac114689.3
Ac114730.1
Ac114752.1
Ac114763.2
Ac114781.2
Ac114781.4
Ac114810.1
Ac114811.2
Ac114814.1
Ac114928.1
Ac114947.1
Ac114947.2
Ac114956.1
Ac114956.3
Ac114981.1
Ac114982.1
Ac115283.1
Ac115284.3
Ac115618.2
Ac115618.3
Ac115619.1
Ac115622.1
Ac115676.1
Ac115837.1
Ac115989.1
Ac116003.1
Ac116021.1
Ac116025.1
Ac116025.2
Ac116312.1
Ac116337.2
Ac116337.3
Ac116345.1
Ac116345.3
Ac116348.4
Ac116351.2
Ac116353.1
Ac116353.2
Ac116353.4
Ac116353.5
Ac116366.1
Ac116366.3
Ac116407.2
Ac116533.1
Ac116535.1
Ac116562.2
Ac116565.1
Ac116609.1
Ac116609.2
Ac116634.1
Ac116667.1
Ac116667.2
Ac116903.1
Ac116913.1
Ac116914.1
Ac116914.2
Ac116917.1
Ac117373.1
Ac117378.1
Ac117382.2
Ac117383.1
Ac117386.2
Ac117392.1
Ac117395.1
Ac117422.1
Ac117460.1
Ac117462.1
Ac117489.1
Ac117498.2
Ac117500.2
Ac117505.1
Ac117532.1
Ac117569.1
Ac118344.1
Ac118553.2
Ac118658.1
Ac118754.1
Ac118754.3
Ac118755.1
Ac118757.1
Ac119396.1
Ac119403.1
Ac119424.1
Ac119427.1
Ac119501.1
Ac119673.1
Ac119674.1
Ac119677.1
Ac119800.1
Ac119868.1
Ac120036.3
Ac120036.4
Ac120042.1
Ac120057.1
Ac120057.2
Ac120057.4
Ac120114.1
Ac120114.2
Ac120114.4
Ac120193.1
Ac120349.2
Ac120498.8
Ac120498.9
Ac121161.1
Ac121338.1
Ac121338.2
Ac121757.1
Ac121761.1
Ac122688.1
Ac122688.3
Ac122713.2
Ac122714.2
Ac122719.1
Ac123595.1
Ac123777.1
Ac124014.1
Ac124016.1
Ac124067.2
Ac124068.1
Ac124068.2
Ac124242.1
Ac124248.1
Ac124276.1
Ac124276.2
Ac124283.1
Ac124283.2
Ac124283.5
Ac124312.1
Ac124312.3
Ac124312.4
Ac124319.1
Ac124319.3
Ac124319.5
Ac124798.1
Ac124854.1
Ac124916.2
Ac124947.1
Ac124947.2
Ac125494.1
Ac125603.1
Ac125603.3
Ac125611.3
Ac125612.1
Ac126124.1
Ac126175.1
Ac126177.4
Ac126178.1
Ac126182.2
Ac126283.1
Ac126323.1
Ac126323.4
Ac126389.1
Ac126407.1
Ac126474.2
Ac126544.2
Ac126564.1
Ac126614.1
Ac126696.1
Ac126696.2
Ac126696.3
Ac126763.1
Ac126773.2
Ac126773.4
Ac127002.1
Ac127024.4
Ac127024.5
Ac127029.2
Ac127029.3
Ac127070.1
Ac127459.1
Ac127459.3
Ac127496.3
Ac127496.6
Ac127496.7
Ac127521.1
Ac127522.1
Ac128657.1
Ac128707.1
Ac128709.2
Ac128709.3
Ac129492.1
Ac129492.2
Ac129492.3
Ac129492.5
Ac129492.8
Ac129507.2
Ac129507.3
Ac129850.1
Ac129926.2
Ac130343.1
Ac130343.2
Ac130448.1
Ac130456.4
Ac130456.5
Ac130456.6
Ac130469.1
Ac130472.1
Ac131009.1
Ac131009.3
Ac131009.4
Ac131025.1
Ac131025.3
Ac131094.1
Ac131097.3
Ac131097.4
Ac131157.1
Ac131159.1
Ac131182.1
Ac131206.1
Ac131212.2
Ac131235.2
Ac131238.1
Ac131254.2
Ac131280.1
Ac131391.1
Ac131888.1
Ac131971.1
Ac132008.2
Ac132192.1
Ac132803.1
Ac132812.1
Ac132825.2
Ac132872.1
Ac132872.2
Ac132872.3
Ac132872.4
Ac132938.2
Ac132942.1
Ac133065.1
Ac133065.3
Ac133141.1
Ac133552.1
Ac133552.2
Ac133552.3
Ac133637.1
Ac133644.3
Ac133961.1
Ac134043.1
Ac134043.2
Ac134682.1
Ac134772.1
Ac135048.1
Ac135048.2
Ac135048.3
Ac135050.4
Ac135050.5
Ac135050.7
Ac135178.3
Ac135178.5
Ac135178.6
Ac135279.3
Ac135506.1
Ac135507.1
Ac135586.1
Ac135586.2
Ac135626.1
Ac135721.2
Ac135782.2
Ac136285.3
Ac136469.1
Ac136475.2
Ac136475.3
Ac136475.4
Ac136475.5
Ac136475.8
Ac136489.1
Ac136632.2
Ac137579.2
Ac137590.2
Ac137627.1
Ac137630.3
Ac137675.1
Ac137767.1
Ac137834.2
Ac137932.1
Ac137932.2
Ac137936.1
Ac137936.2
Ac138028.1
Ac138028.2
Ac138028.3
Ac138028.4
Ac138028.6
Ac138123.1
Ac138123.2
Ac138150.1
Ac138207.4
Ac138207.8
Ac138207.9
Ac138230.1
Ac138304.1
Ac138393.1
Ac138393.3
Ac138409.1
Ac138409.2
Ac138466.1
Ac138466.2
Ac138466.5
Ac138474.1
Ac138512.1
Ac138627.1
Ac138696.2
Ac138811.1
Ac138932.5
Ac138956.2
Ac139100.2
Ac139149.1
Ac139256.1
Ac139493.2
Ac139530.2
Ac139530.3
Ac139530.4
Ac139697.1
Ac139700.1
Ac139749.1
Ac139768.1
Ac139768.2
Ac139769.1
Ac139783.2
Ac139795.3
Ac139887.2
Ac140172.1
Ac140504.1
Ac140847.2
Ac140912.1
Ac141002.1
Ac141586.1
Ac141930.1
Ac141930.2
Ac142391.1
Ac142472.1
Ac143336.1
Ac144522.1
Ac144548.1
Ac144652.1
Ac144833.1
Ac145098.1
Ac145098.2
Ac145207.2
Ac145207.4
Ac145207.5
Ac145207.6
Ac145207.8
Ac145207.9
Ac145285.6
Ac145343.1
Ac145422.1
Ac145423.3
Ac147067.2
Ac147651.1
Ac147651.2
Ac147651.4
Ac148476.1
Ac148477.1
Ac148477.4
Ac148477.7
Ac156455.1
Ac190387.1
Ac211433.1
Ac211433.2
Ac211433.3
Ac226118.1
Ac231533.1
Ac231657.1
Ac231981.1
Ac232271.1
Ac233266.2
Ac233290.2
Ac233702.1
Ac233702.3
Ac233702.6
Ac233702.8
Ac233723.2
Ac233964.1
Ac233992.3
Ac234582.1
Ac234582.2
Ac234775.1
Ac234782.4
Ac239800.2
Ac239801.1
Ac239803.1
Ac239809.3
Ac239868.1
Ac241584.1
Ac241584.2
Ac242426.2
Ac242842.3
Ac242988.2
Ac243312.1
Ac243312.2
Ac243547.1
Ac243547.2
Ac243547.3
Ac243571.2
Ac243585.1
Ac243585.2
Ac243654.1
Ac243773.1
Ac243829.4
Ac243830.1
Ac243830.2
Ac243836.1
Ac243960.1
Ac243960.3
Ac243960.5
Ac243960.7
Ac243964.3
Ac243965.1
Ac243967.1
Ac244033.1
Ac244033.2
Ac244034.2
Ac244035.1
Ac244090.3
Ac244093.5
Ac244100.2
Ac244153.1
Ac244452.1
Ac244502.1
Ac244517.11
Ac244517.2
Ac244517.3
Ac244517.4
Ac244517.5
Ac244517.9
Ac244636.2
Ac245014.3
Ac245033.1
Ac245033.2
Ac245036.1
Ac245036.3
Ac245036.4
Ac245047.4
Ac245052.1
Ac245052.2
Ac245052.5
Ac245096.1
Ac245100.1
Ac245100.2
Ac245100.4
Ac245100.8
Ac245100.9
Ac245140.1
Ac245140.2
Ac245140.3
Ac245452.1
Ac245452.5
Ac245517.3
Ac245884.3
Ac245884.4
Ac245884.5
Ac246787.2
Ac246793.1
Ac253536.3
Ac253536.4
Ac253536.7
Ac253576.2
Ac254629.1
Ac254633.1
Acaa1
Acaa2
Acaca
Acacb
Acad10
Acad11
Acad8
Acad9
Acadm
Acads
Acadsb
Acadvl
Acap1
Acap2
Acap3
Acat1
Acat2
Acbd3-as1
Acbd4
Acbd6
Accs
Ace
Acer3
Ache
Acin1
Ackr2
Acly
Aco1
Aco2
Acot1
Acot11
Acot13
Acot2
Acot4
Acot6
Acot8
Acox1
Acox2
Acox3
Acoxl
Acoxl-as1
Acp1
Acp2
Acp6
Acp7
Acrbp
Acsbg1
Acsbg2
Acsf2
Acsf3
Acsl1
Acsl3
Acsl4
Acsl5
Acss2
Acss3
Acta1
Acta2
Acta2-as1
Actb
Actbp2
Actbp7
Actbp8
Actc1
Actg1
Actg1p20
Actl6a
Actl6b
Actl7a
Actn1
Actn1-as1
Actn2
Actn3
Actn4
Actr10
Actr1a
Actr1b
Actr2
Actr3
Actr3b
Actr6
Actr8
Acvr1b
Acvr2a
Acvr2b
Acvrl1
Acy1
Acy3
Acyp1
Acyp2
Ad000090.1
Ad000671.1
Ad000671.2
Ad000671.3
Ad000864.1
Ad000864.2
Ad001527.2
Ada2
Adad2
Adal
Adam10
Adam11
Adam12
Adam15
Adam17
Adam19
Adam1b
Adam22
Adam23
Adam28
Adam30
Adam33
Adam5
Adam8
Adam9
Adamts1
Adamts10
Adamts12
Adamts15
Adamts17
Adamts18
Adamts19
Adamts19-as1
Adamts4
Adamts6
Adamts7p1
Adamts7p3
Adamts8
Adamts9
Adamts9-as1
Adamtsl1
Adamtsl2
Adamtsl4
Adamtsl4-as1
Adamtsl5
Adap1
Adap2
Adar
Adarb1
Adat2
Adck1
Adck2
Adck5
Adcy2
Adcy3
Adcy4
Adcy5
Adcy6
Adcy7
Adcy8
Adcy9
Adcyap1
Adcyap1r1
Add1
Add2
Add3
Add3-as1
Adgra2
Adgra3
Adgrb1
Adgrb3
Adgrd1
Adgre1
Adgre2
Adgre5
Adgrf1
Adgrf4
Adgrf5
Adgrg1
Adgrg2
Adgrg3
Adgrg4
Adgrg6
Adgrl1
Adgrl2
Adgrv1
Adh1b
Adh5p4
Adh6
Adhfe1
Adi1
Adi1p1
Adi1p2
Adig
Adipor1
Adipor1p2
Adipor2
Adirf
Adk
Adm
Adm2
Adm5
Adnp
Adnp2
Adnp-as1
Ado
Adora1
Adora2a
Adora2a-as1
Adora2b
Adpgk
Adpgk-as1
Adprh
Adprm
Adra1d
Adrb1
Adrm1
Adsl
Adssl1
Adtrp
Aebp1
Aebp2
Aen
Aes
Af001548.2
Af001550.1
Af015262.1
Af038458.2
Af038458.3
Af064858.1
Af064858.2
Af064860.2
Af067845.1
Af107885.2
Af111167.1
Af111169.2
Af111169.3
Af117829.1
Af127577.5
Af129075.2
Af129408.1
Af131215.2
Af131215.4
Af131215.5
Af131215.7
Af131216.5
Af186190.1
Af186192.2
Af213884.3
Af228730.5
Af230666.1
Af230666.2
Af233439.1
Af235103.2
Af241728.1
Af254982.1
Af274858.1
Afap1
Afap1-as1
Afap1l1
Afdn
Aff1
Aff3
Aff4
Afg1l
Afg3l1p
Afg3l2
Afmid
Afp
Aftph
Agap1
Agap11
Agap1-it1
Agap2
Agap2-as1
Agap3
Agbl2
Agbl3
Agbl4
Agbl5
Agbl5-it1
Ager
Agfg1
Agfg2
Aggf1
Aggf1p6
Aggf1p8
Agk
Agl
Agmo
Ago1
Ago2
Ago3
Agpat2
Agpat3
Agpat4
Agpat5
Agps
Agr2
Agrn
Agrp
Agtrap
Ahcy
Ahcyl1
Ahcyl2
Ahcyp3
Ahdc1
Ahi1
Ahnak
Ahr
Ahrr
Ahsa1
Ahsa2p
Ahsg
Aida
Aif1
Aif1l
Aifm1
Aig1
Aimp1
Aimp2
Aip
Aipl1
Aire
Aj003147.1
Aj003147.2
Aj009632.1
Aj009632.2
Aj011932.1
Ajap1
Ajm1
Ajuba
Ak1
Ak2
Ak3p5
Ak4
Ak4p6
Ak5
Ak7
Ak9
Akap1
Akap10
Akap12
Akap13
Akap17a
Akap2
Akap3
Akap5
Akap7
Akap8
Akap8l
Akap9
Akip1
Akirin1
Akna
Akr1a1
Akr1b1
Akr1b10
Akr1b15
Akr1b1p2
Akr1c2
Akr1c3
Akr1d1
Akr1d1p1
Akr1e2
Akt1
Akt1s1
Akt2
Akt3
Aktip
Al008626.1
Al008638.6
Al008718.1
Al008721.2
Al008726.1
Al008729.1
Al009028.1
Al009031.1
Al009178.1
Al009178.3
Al009179.1
Al009181.1
Al009183.1
Al020993.1
Al020996.2
Al020997.2
Al021068.1
Al021153.1
Al021155.2
Al021328.1
Al021368.3
Al021391.1
Al021396.1
Al021408.1
Al021408.2
Al021546.1
Al021578.1
Al021707.1
Al021707.3
Al021707.5
Al021707.8
Al021918.4
Al021921.1
Al021937.2
Al021937.3
Al021997.3
Al022067.1
Al022068.1
Al022069.1
Al022100.1
Al022157.1
Al022237.1
Al022238.1
Al022238.4
Al022310.1
Al022311.1
Al022312.1
Al022313.2
Al022314.1
Al022315.1
Al022316.1
Al022318.4
Al022322.1
Al022323.2
Al022323.4
Al022323.5
Al022324.2
Al022324.4
Al022326.1
Al022328.2
Al022328.3
Al022331.1
Al022332.2
Al022341.2
Al022345.4
Al022476.1
Al022725.1
Al023581.2
Al023755.1
Al023803.1
Al023803.3
Al023806.1
Al023806.2
Al023806.3
Al024498.2
Al024507.2
Al024508.1
Al024508.2
Al024509.1
Al031005.1
Al031055.1
Al031056.1
Al031058.1
Al031121.3
Al031123.1
Al031123.2
Al031123.3
Al031186.1
Al031229.1
Al031280.1
Al031282.1
Al031283.2
Al031283.3
Al031289.1
Al031313.1
Al031428.1
Al031428.2
Al031429.1
Al031432.3
Al031432.4
Al031587.2
Al031587.3
Al031590.1
Al031595.1
Al031597.1
Al031599.1
Al031602.1
Al031651.2
Al031658.2
Al031663.3
Al031666.2
Al031666.3
Al031667.2
Al031686.1
Al031687.1
Al031705.1
Al031709.1
Al031710.1
Al031710.2
Al031714.1
Al031717.1
Al031726.1
Al031727.1
Al031729.1
Al031733.1
Al031733.2
Al031772.1
Al031775.2
Al031777.2
Al031777.3
Al031846.1
Al031847.1
Al031848.2
Al031864.1
Al031963.2
Al031985.3
Al032819.1
Al033384.1
Al033397.2
Al033519.1
Al033519.2
Al033519.3
Al033527.2
Al033527.3
Al033527.4
Al033527.5
Al033528.2
Al033529.1
Al034345.1
Al034345.2
Al034374.1
Al034376.1
Al034379.1
Al034380.1
Al034397.2
Al034397.3
Al034399.2
Al034417.2
Al034430.2
Al034548.1
Al034550.1
Al034550.2
Al035045.1
Al035071.1
Al035071.2
Al035078.2
Al035078.3
Al035078.4
Al035252.2
Al035252.3
Al035398.1
Al035404.2
Al035405.1
Al035407.2
Al035410.1
Al035420.1
Al035420.2
Al035425.1
Al035427.1
Al035456.1
Al035460.1
Al035530.2
Al035658.1
Al035660.1
Al035660.2
Al035685.1
Al035698.1
Al049543.1
Al049548.1
Al049569.1
Al049629.2
Al049636.1
Al049637.2
Al049650.1
Al049697.1
Al049712.1
Al049748.1
Al049749.1
Al049767.1
Al049775.3
Al049779.2
Al049779.3
Al049780.1
Al049780.2
Al049794.1
Al049794.2
Al049795.1
Al049796.1
Al049812.2
Al049830.1
Al049830.3
Al049830.4
Al049836.1
Al049840.4
Al049840.5
Al049870.3
Al049873.2
Al049874.3
Al050327.1
Al050402.1
Al050403.2
Al078459.1
Al078581.1
Al078582.1
Al078590.1
Al078590.2
Al078590.3
Al078596.1
Al078601.2
Al078601.3
Al078604.3
Al078605.1
Al078621.3
Al078624.2
Al078644.1
Al078644.2
Al079303.1
Al079342.2
Al079342.3
Al080250.1
Al080276.2
Al080317.3
Al096678.1
Al096701.2
Al096772.1
Al096828.3
Al096865.1
Al096869.2
Al096869.3
Al096870.1
Al109613.1
Al109614.1
Al109615.2
Al109628.1
Al109659.2
Al109741.1
Al109755.1
Al109767.1
Al109804.1
Al109809.1
Al109811.1
Al109811.3
Al109827.1
Al109840.1
Al109910.2
Al109917.1
Al109918.1
Al109924.4
Al109936.2
Al109945.1
Al109947.1
Al109954.2
Al109955.1
Al109976.1
Al109983.1
Al110115.2
Al110118.2
Al110292.1
Al117190.1
Al117190.3
Al117328.2
Al117329.2
Al117332.1
Al117335.1
Al117336.1
Al117339.2
Al117339.5
Al117344.1
Al117372.1
Al117379.1
Al117381.1
Al118496.2
Al118508.1
Al118508.2
Al118511.2
Al118516.1
Al118522.1
Al118556.2
Al118558.1
Al118558.3
Al121579.2
Al121594.1
Al121603.2
Al121612.2
Al121655.1
Al121656.1
Al121672.1
Al121672.2
Al121672.3
Al121749.1
Al121758.1
Al121760.1
Al121768.1
Al121772.1
Al121809.2
Al121820.1
Al121820.2
Al121827.2
Al121830.1
Al121845.2
Al121845.3
Al121845.4
Al121885.3
Al121890.1
Al121890.4
Al121894.1
Al121894.2
Al121895.1
Al121899.1
Al121900.2
Al121906.1
Al121912.1
Al121917.2
Al121936.1
Al121936.2
Al121949.3
Al121956.1
Al121956.4
Al121956.5
Al121972.1
Al121983.1
Al121985.2
Al121990.1
Al121992.1
Al122001.1
Al122008.1
Al122008.2
Al122018.1
Al122023.1
Al122034.1
Al122035.1
Al122035.2
Al122125.1
Al132633.1
Al132639.2
Al132639.3
Al132642.1
Al132655.2
Al132671.2
Al132709.1
Al132780.1
Al132780.2
Al132780.3
Al132857.1
Al132875.2
Al132875.3
Al133153.1
Al133153.2
Al133163.2
Al133215.1
Al133216.2
Al133227.1
Al133230.1
Al133243.2
Al133243.3
Al133268.1
Al133268.3
Al133268.4
Al133297.2
Al133338.1
Al133342.1
Al133343.1
Al133346.1
Al133351.1
Al133351.3
Al133352.1
Al133353.1
Al133353.2
Al133367.1
Al133368.1
Al133371.1
Al133371.2
Al133372.1
Al133372.3
Al133375.1
Al133380.1
Al133384.1
Al133387.1
Al133396.2
Al133406.2
Al133410.1
Al133410.2
Al133410.3
Al133415.1
Al133444.1
Al133445.2
Al133457.1
Al133461.1
Al133464.1
Al133467.1
Al133480.1
Al133481.1
Al133485.1
Al133485.2
Al133516.1
Al133517.1
Al133520.1
Al133551.1
Al133553.1
Al135744.1
Al135787.1
Al135791.1
Al135818.1
Al135818.2
Al135838.1
Al135902.1
Al135905.2
Al135960.1
Al135999.2
Al136038.3
Al136038.5
Al136040.1
Al136084.1
Al136084.2
Al136090.1
Al136115.1
Al136115.3
Al136116.1
Al136131.1
Al136131.3
Al136139.1
Al136141.1
Al136146.1
Al136172.1
Al136231.1
Al136295.1
Al136295.2
Al136295.3
Al136295.4
Al136301.1
Al136307.1
Al136309.2
Al136309.3
Al136309.4
Al136366.1
Al136368.1
Al136369.1
Al136372.1
Al136380.1
Al136452.1
Al136454.1
Al136531.1
Al136962.1
Al136964.1
Al136967.1
Al136979.1
Al136981.1
Al136982.5
Al136982.7
Al136985.1
Al136985.2
Al136985.3
Al136987.1
Al137003.1
Al137003.2
Al137009.1
Al137025.1
Al137026.2
Al137027.1
Al137058.2
Al137060.1
Al137067.1
Al137071.1
Al137077.2
Al137078.1
Al137186.2
Al137230.2
Al137779.3
Al137782.1
Al137784.1
Al137785.1
Al137786.1
Al137792.2
Al137796.1
Al137798.1
Al137798.3
Al137802.1
Al137802.2
Al137802.3
Al137847.1
Al137847.2
Al137847.3
Al137856.1
Al138688.1
Al138689.1
Al138689.2
Al138690.1
Al138720.1
Al138724.1
Al138726.1
Al138731.1
Al138767.1
Al138767.2
Al138781.1
Al138785.1
Al138787.1
Al138812.1
Al138826.1
Al138828.1
Al138828.2
Al138831.1
Al138831.2
Al138847.2
Al138878.2
Al138881.1
Al138885.3
Al138885.4
Al138889.1
Al138895.1
Al138900.2
Al138916.1
Al138920.1
Al138921.1
Al138960.2
Al138963.2
Al138963.3
Al138966.2
Al138976.1
Al138976.2
Al138995.1
Al139005.1
Al139008.2
Al139011.1
Al139011.2
Al139020.2
Al139021.2
Al139022.1
Al139022.2
Al139035.1
Al139039.3
Al139041.1
Al139042.1
Al139082.1
Al139094.1
Al139095.3
Al139095.4
Al139099.1
Al139099.3
Al139125.1
Al139128.1
Al139130.1
Al139142.1
Al139156.2
Al139158.1
Al139158.2
Al139184.1
Al139220.2
Al139237.1
Al139241.1
Al139246.3
Al139246.5
Al139254.2
Al139254.3
Al139260.1
Al139280.1
Al139287.1
Al139289.1
Al139289.2
Al139300.1
Al139300.2
Al139317.1
Al139317.4
Al139317.5
Al139330.1
Al139339.1
Al139339.2
Al139353.2
Al139383.1
Al139385.1
Al139393.1
Al139393.2
Al139412.1
Al139415.2
Al139424.1
Al139424.3
Al139805.1
Al157366.1
Al157373.2
Al157384.1
Al157385.2
Al157392.3
Al157392.4
Al157392.5
Al157400.1
Al157400.2
Al157400.5
Al157402.2
Al157702.2
Al157770.1
Al157786.1
Al157813.1
Al157823.2
Al157827.2
Al157871.1
Al157871.3
Al157871.4
Al157871.6
Al157888.1
Al157896.1
Al157911.1
Al157932.1
Al157935.1
Al157935.2
Al157938.1
Al157938.2
Al157938.3
Al158013.1
Al158055.1
Al158063.1
Al158070.2
Al158071.1
Al158071.4
Al158073.1
Al158151.1
Al158151.2
Al158151.3
Al158151.4
Al158166.1
Al158166.2
Al158175.1
Al158198.1
Al158211.3
Al158211.5
Al158212.2
Al158212.4
Al158800.1
Al158817.1
Al158825.1
Al158827.1
Al158828.1
Al158834.2
Al159163.1
Al160004.1
Al160171.1
Al160191.1
Al160254.1
Al160269.1
Al160272.1
Al160272.2
Al160281.1
Al160286.1
Al160291.1
Al160313.1
Al160313.2
Al160314.2
Al160396.1
Al160408.1
Al160408.2
Al160408.4
Al160408.5
Al160412.1
Al161420.1
Al161421.1
Al161431.1
Al161457.2
Al161629.1
Al161631.1
Al161636.2
Al161640.1
Al161644.1
Al161668.3
Al161668.4
Al161669.1
Al161669.2
Al161669.3
Al161670.1
Al161670.2
Al161719.1
Al161727.1
Al161729.1
Al161729.2
Al161747.1
Al161751.1
Al161756.1
Al161757.3
Al161757.4
Al161782.1
Al161785.1
Al161785.3
Al161893.1
Al161935.1
Al161937.1
Al162151.2
Al162171.1
Al162171.2
Al162231.1
Al162231.2
Al162231.3
Al162231.4
Al162253.1
Al162258.1
Al162258.2
Al162274.1
Al162293.1
Al162311.2
Al162377.1
Al162385.2
Al162389.1
Al162390.1
Al162399.1
Al162408.1
Al162411.1
Al162412.1
Al162417.1
Al162419.1
Al162424.1
Al162430.2
Al162431.1
Al162458.1
Al162464.1
Al162497.1
Al162586.1
Al162588.1
Al162591.2
Al162595.1
Al162596.1
Al162713.1
Al162724.1
Al162724.2
Al162725.2
Al162727.2
Al162727.3
Al163636.2
Al163973.3
Al163974.1
Al352979.1
Al352979.2
Al353052.1
Al353135.1
Al353152.1
Al353579.1
Al353586.1
Al353593.1
Al353596.1
Al353597.2
Al353597.3
Al353621.2
Al353622.2
Al353648.1
Al353653.1
Al353689.2
Al353705.4
Al353718.1
Al353719.1
Al353743.1
Al353747.2
Al353747.4
Al353752.1
Al353753.1
Al353759.1
Al353764.1
Al353768.1
Al353780.1
Al353795.2
Al353801.1
Al353803.1
Al353803.4
Al353804.2
Al353807.2
Al353807.4
Al354676.1
Al354696.2
Al354707.1
Al354707.2
Al354710.1
Al354710.2
Al354719.1
Al354726.1
Al354733.3
Al354740.1
Al354754.1
Al354761.1
Al354793.1
Al354811.1
Al354824.1
Al354836.1
Al354861.2
Al354863.1
Al354872.1
Al354892.1
Al354892.2
Al354919.2
Al354920.1
Al354956.1
Al354977.2
Al354979.1
Al354984.3
Al354994.1
Al355001.2
Al355075.1
Al355075.4
Al355075.5
Al355076.2
Al355102.2
Al355102.3
Al355149.1
Al355297.1
Al355297.2
Al355297.4
Al355298.1
Al355301.1
Al355303.1
Al355306.2
Al355312.3
Al355312.4
Al355315.1
Al355376.1
Al355377.1
Al355377.2
Al355385.1
Al355388.1
Al355388.2
Al355472.1
Al355472.2
Al355482.2
Al355490.1
Al355490.2
Al355493.1
Al355499.1
Al355512.1
Al355537.1
Al355574.1
Al355578.1
Al355581.1
Al355598.1
Al355615.1
Al355802.1
Al355802.2
Al355803.1
Al355864.1
Al355877.1
Al355916.1
Al355916.2
Al355916.3
Al355987.1
Al355987.3
Al355987.4
Al355987.5
Al355994.3
Al355994.4
Al355997.1
Al356010.1
Al356017.1
Al356019.1
Al356020.1
Al356055.1
Al356057.1
Al356124.1
Al356133.1
Al356215.1
Al356218.2
Al356234.1
Al356234.3
Al356235.1
Al356274.2
Al356275.1
Al356275.2
Al356277.1
Al356309.1
Al356309.3
Al356356.1
Al356361.1
Al356414.1
Al356417.1
Al356417.3
Al356423.1
Al356432.1
Al356441.1
Al356458.1
Al356481.1
Al356481.2
Al356481.3
Al356488.2
Al356488.3
Al356489.1
Al356512.1
Al356583.1
Al356583.2
Al356599.1
Al356652.1
Al356740.3
Al356753.1
Al356776.1
Al356867.1
Al356966.1
Al356968.2
Al357033.2
Al357033.4
Al357054.2
Al357060.1
Al357075.1
Al357078.1
Al357078.2
Al357078.3
Al357079.2
Al357084.1
Al357123.1
Al357127.1
Al357140.2
Al357140.3
Al357140.4
Al357315.2
Al357518.1
Al357520.1
Al357556.1
Al357558.2
Al357563.1
Al357568.1
Al357632.1
Al357673.1
Al357673.2
Al357832.1
Al357835.1
Al357874.1
Al357936.1
Al358075.2
Al358113.1
Al358115.1
Al358176.5
Al358333.2
Al358334.2
Al358393.1
Al358394.2
Al358472.1
Al358472.2
Al358472.3
Al358472.4
Al358472.5
Al358472.6
Al358472.7
Al358473.1
Al358613.2
Al358613.3
Al358781.1
Al358852.1
Al358876.2
Al358933.1
Al358976.1
Al359094.1
Al359094.2
Al359095.1
Al359182.1
Al359220.1
Al359233.1
Al359258.2
Al359258.3
Al359265.3
Al359317.1
Al359385.1
Al359397.1
Al359399.1
Al359510.2
Al359513.1
Al359541.1
Al359551.1
Al359633.2
Al359636.2
Al359643.2
Al359644.1
Al359711.2
Al359715.4
Al359736.1
Al359742.1
Al359762.1
Al359764.1
Al359821.1
Al359853.1
Al359878.1
Al359878.2
Al359921.2
Al359922.1
Al359962.1
Al359976.1
Al359979.2
Al360012.1
Al360013.1
Al360091.2
Al360169.1
Al360181.1
Al360181.2
Al360181.3
Al360181.4
Al360182.2
Al360219.1
Al360270.3
Al360295.1
Al365181.1
Al365181.3
Al365184.1
Al365205.1
Al365205.3
Al365214.2
Al365214.3
Al365226.1
Al365226.2
Al365259.1
Al365273.1
Al365273.2
Al365295.1
Al365330.1
Al365356.2
Al365356.3
Al365356.4
Al365357.1
Al365436.2
Al365475.1
Al390036.1
Al390037.1
Al390066.1
Al390198.1
Al390294.1
Al390718.1
Al390719.1
Al390728.2
Al390728.5
Al390760.1
Al390774.1
Al390866.1
Al390955.2
Al390957.1
Al391069.2
Al391069.3
Al391095.3
Al391121.1
Al391152.1
Al391244.1
Al391244.2
Al391262.1
Al391280.1
Al391335.1
Al391415.1
Al391421.1
Al391422.1
Al391422.2
Al391422.3
Al391422.4
Al391645.1
Al391650.1
Al391650.2
Al391669.1
Al391684.1
Al391704.2
Al391730.1
Al391832.1
Al391832.2
Al391832.3
Al391834.2
Al391834.3
Al391839.1
Al391839.2
Al391863.1
Al392023.2
Al392024.1
Al392083.1
Al392086.2
Al392172.1
Al441963.1
Al441992.1
Al442067.1
Al442125.1
Al442128.2
Al442638.1
Al442663.1
Al442663.3
Al442663.4
Al445187.1
Al445189.2
Al445190.1
Al445228.1
Al445231.1
Al445250.1
Al445288.1
Al445307.1
Al445363.1
Al445363.2
Al445363.3
Al445423.1
Al445433.2
Al445435.1
Al445471.1
Al445472.1
Al445483.1
Al445490.1
Al445528.1
Al445531.1
Al445645.1
Al445649.1
Al445685.1
Al445685.2
Al445928.2
Al445931.1
Al445933.1
Al445985.1
Al449212.1
Al449283.1
Al449363.1
Al449423.1
Al450003.1
Al450043.1
Al450163.1
Al450226.1
Al450226.2
Al450304.1
Al450304.2
Al450306.1
Al450309.1
Al450311.1
Al450322.1
Al450322.2
Al450326.1
Al450338.1
Al450344.1
Al450344.3
Al450384.2
Al450405.1
Al450442.1
Al450468.2
Al450472.1
Al450990.1
Al450992.1
Al450998.1
Al450998.2
Al451007.2
Al451042.1
Al451042.2
Al451050.2
Al451062.1
Al451062.3
Al451065.1
Al451069.2
Al451074.1
Al451074.3
Al451074.5
Al451085.1
Al451085.2
Al451123.1
Al451137.1
Al451164.2
Al451165.2
Al512326.3
Al512328.1
Al512329.2
Al512343.1
Al512353.1
Al512356.1
Al512361.1
Al512408.1
Al512422.1
Al512430.2
Al512430.3
Al512444.1
Al512504.1
Al512593.1
Al512598.1
Al512598.2
Al512622.1
Al512625.1
Al512625.3
Al512631.2
Al512633.1
Al512637.2
Al512662.2
Al512785.2
Al512791.2
Al513008.1
Al513122.2
Al513124.1
Al513165.1
Al513210.1
Al513217.1
Al513220.1
Al513320.1
Al513327.1
Al513327.2
Al513423.1
Al513523.3
Al513523.4
Al513534.1
Al513542.1
Al583722.1
Al583722.2
Al583722.4
Al583810.1
Al583810.3
Al583835.1
Al583835.2
Al583839.1
Al589666.2
Al589669.1
Al589740.1
Al589745.1
Al589763.1
Al589765.2
Al589765.3
Al589765.4
Al589843.1
Al589935.1
Al589935.2
Al590004.2
Al590068.1
Al590068.3
Al590079.1
Al590133.1
Al590133.2
Al590143.1
Al590226.2
Al590235.1
Al590240.1
Al590282.1
Al590327.1
Al590365.1
Al590408.1
Al590426.1
Al590426.2
Al590428.1
Al590440.2
Al590556.1
Al590556.2
Al590556.3
Al590559.1
Al590560.2
Al590609.1
Al590617.2
Al590627.2
Al590648.1
Al590666.2
Al590666.4
Al590677.1
Al590705.1
Al590708.1
Al590714.1
Al590729.1
Al590762.1
Al590764.1
Al590764.2
Al590783.1
Al590808.1
Al590822.1
Al590822.2
Al590867.1
Al590999.1
Al591043.1
Al591167.1
Al591178.2
Al591212.1
Al591222.1
Al591368.1
Al591473.1
Al591485.1
Al591516.1
Al591742.1
Al591767.2
Al591806.1
Al591806.3
Al591845.1
Al591846.1
Al591848.1
Al591848.2
Al591866.1
Al591885.1
Al592045.1
Al592049.1
Al592071.1
Al592078.1
Al592146.1
Al592164.2
Al592166.1
Al592182.2
Al592287.1
Al592293.1
Al592295.4
Al592301.1
Al592402.1
Al592429.2
Al592431.1
Al592431.2
Al592435.2
Al592437.2
Al592466.1
Al592486.1
Al592494.2
Al592546.1
Al593851.1
Al596094.1
Al596223.1
Al596223.2
Al596257.1
Al596275.2
Al596325.2
Al596442.2
Al603832.2
Al603832.3
Al603840.1
Al606462.1
Al606468.1
Al606489.1
Al606491.1
Al606517.2
Al606748.1
Al606760.1
Al606760.3
Al606760.4
Al606763.1
Al606807.1
Al627082.1
Al627171.1
Al627308.1
Al627422.1
Al627422.2
Al645465.1
Al645608.3
Al645608.4
Al645608.5
Al645608.6
Al645728.1
Al645922.1
Al645924.1
Al645929.1
Al645929.3
Al645939.4
Al645939.5
Al645941.1
Al645941.3
Al645949.2
Al662791.1
Al662795.1
Al662797.1
Al662844.3
Al662884.1
Al662890.1
Al662899.2
Al662907.2
Al663070.1
Al663074.1
Al663109.1
Al669831.5
Al669970.2
Al670729.1
Al670729.2
Al671710.1
Al671762.1
Al671883.1
Al671883.2
Al671883.3
Al672142.1
Al672277.1
Al672291.1
Al691403.1
Al691403.2
Al691426.1
Al691442.1
Al691482.3
Al713866.1
Al713965.1
Al713999.1
Al731533.1
Al731555.1
Al731556.1
Al731556.2
Al731563.1
Al731563.3
Al731566.1
Al731566.2
Al731569.1
Al731571.1
Al731577.2
Al732292.2
Al732314.4
Al732314.6
Al732414.1
Al772161.1
Al772337.3
Al772363.1
Al807752.6
Al807752.7
Al807757.2
Al807761.4
Al807776.1
Al844908.2
Al928654.1
Al928654.3
Al929288.2
Al929472.2
Alas1
Alb
Alcam
Aldh16a1
Aldh18a1
Aldh1a2
Aldh1a3
Aldh1b1
Aldh1l1
Aldh1l1-as1
Aldh2
Aldh3a1
Aldh3a2
Aldh3b1
Aldh3b2
Aldh4a1
Aldh5a1
Aldh7a1
Aldh8a1
Aldh9a1
Aldoa
Aldoc
Alg1
Alg10
Alg10b
Alg11
Alg13
Alg14
Alg1l10p
Alg1l13p
Alg1l2
Alg1l9p
Alg3
Alg6
Alg9
Alkal2
Alkbh2
Alkbh3
Alkbh5
Alkbh6
Alkbh7
Alms1
Alms1p1
Alox12
Alox12-as1
Alox12p2
Alox15p1
Alox15p2
Alox5
Alox5ap
Aloxe3
Alpi
Alpk1
Alpk2
Alpk3
Alpl
Alyref
Ambp
Ambra1
Amd1
Amd1p3
Amdhd1
Amdhd2
Amfr
Ammecr1l
Amn
Amn1
Amotl1
Amotl2
Ampd2
Ampd3
Amph
Amt
Amy2b
Amz1
Amz2
Amz2p1
Anapc10
Anapc11
Anapc15
Anapc16
Anapc2
Anapc4
Anapc5
Anapc7
Ang
Angel1
Angel2
Angpt2
Angptl2
Angptl4
Angptl6
Angptl8
Ank1
Ank2
Ank3
Ankar
Ankdd1a
Ankdd1b
Ankef1
Ankfn1
Ankfy1
Ankh
Ankhd1
Ankhd1-eif4ebp3
Ankib1
Ankk1
Ankle1
Ankle2
Ankmy1
Ankmy2
Ankra2
Ankrd1
Ankrd10
Ankrd11
Ankrd12
Ankrd13a
Ankrd13b
Ankrd13c
Ankrd13d
Ankrd17
Ankrd18b
Ankrd18dp
Ankrd19p
Ankrd2
Ankrd20a10p
Ankrd20a18p
Ankrd20a4
Ankrd20a5p
Ankrd20a7p
Ankrd23
Ankrd24
Ankrd26
Ankrd27
Ankrd28
Ankrd29
Ankrd30bp3
Ankrd33
Ankrd33b
Ankrd34a
Ankrd34c
Ankrd36
Ankrd36b
Ankrd36bp1
Ankrd36bp2
Ankrd36c
Ankrd37
Ankrd40cl
Ankrd42
Ankrd44
Ankrd46
Ankrd49
Ankrd52
Ankrd53
Ankrd55
Ankrd6
Ankrd61
Ankrd63
Ankrd66
Ankrd7
Anks1a
Anks1b
Anks3
Anks6
Ankzf1
Anln
Ano1
Ano10
Ano2
Ano6
Ano7
Ano7l1
Ano8
Ano9
Anp32a
Anp32b
Anpep
Antxr1
Antxrl
Anxa1
Anxa11
Anxa13
Anxa2
Anxa2p2
Anxa2r
Anxa3
Anxa4
Anxa5
Anxa6
Anxa7
Anxa9
Aoah
Aoc2
Aoc3
Aoc4p
Aox1
Aox2p
Aox3p
Aox3p-aox2p
Ap000229.1
Ap000238.1
Ap000244.1
Ap000251.1
Ap000253.1
Ap000254.1
Ap000266.1
Ap000280.1
Ap000281.2
Ap000317.2
Ap000344.1
Ap000347.1
Ap000350.1
Ap000350.2
Ap000357.1
Ap000424.1
Ap000424.2
Ap000437.1
Ap000438.1
Ap000439.1
Ap000442.1
Ap000442.2
Ap000446.1
Ap000462.1
Ap000477.2
Ap000484.1
Ap000547.3
Ap000553.1
Ap000553.5
Ap000580.1
Ap000593.4
Ap000619.1
Ap000640.2
Ap000646.1
Ap000662.1
Ap000676.1
Ap000679.1
Ap000688.4
Ap000692.1
Ap000692.2
Ap000695.1
Ap000695.2
Ap000696.1
Ap000697.1
Ap000704.1
Ap000708.1
Ap000711.1
Ap000721.1
Ap000753.1
Ap000753.2
Ap000757.2
Ap000763.3
Ap000763.4
Ap000769.1
Ap000769.2
Ap000769.3
Ap000777.1
Ap000777.2
Ap000781.1
Ap000781.2
Ap000785.2
Ap000787.1
Ap000787.2
Ap000797.3
Ap000808.2
Ap000812.4
Ap000812.5
Ap000842.1
Ap000842.2
Ap000843.1
Ap000845.1
Ap000860.1
Ap000864.1
Ap000866.1
Ap000866.2
Ap000867.2
Ap000873.2
Ap000873.4
Ap000879.1
Ap000879.2
Ap000880.1
Ap000889.2
Ap000892.1
Ap000892.3
Ap000894.2
Ap000894.4
Ap000897.1
Ap000902.1
Ap000902.2
Ap000904.1
Ap000907.1
Ap000911.1
Ap000915.1
Ap000915.2
Ap000916.1
Ap000936.1
Ap000936.2
Ap000942.1
Ap000942.4
Ap000943.2
Ap000943.3
Ap000943.4
Ap000944.1
Ap000944.2
Ap000962.1
Ap000977.1
Ap001001.1
Ap001007.1
Ap001020.3
Ap001025.1
Ap001029.2
Ap001029.3
Ap001042.1
Ap001043.1
Ap001046.1
Ap001057.1
Ap001062.2
Ap001065.2
Ap001102.1
Ap001107.1
Ap001107.2
Ap001107.3
Ap001107.4
Ap001107.5
Ap001107.7
Ap001107.8
Ap001107.9
Ap001109.1
Ap001122.1
Ap001160.1
Ap001160.2
Ap001160.4
Ap001180.4
Ap001189.2
Ap001189.4
Ap001189.5
Ap001189.6
Ap001264.1
Ap001267.1
Ap001267.3
Ap001267.4
Ap001267.5
Ap001269.2
Ap001269.4
Ap001273.2
Ap001317.1
Ap001324.1
Ap001324.2
Ap001324.3
Ap001330.2
Ap001330.3
Ap001330.4
Ap001347.1
Ap001350.2
Ap001362.1
Ap001362.2
Ap001363.2
Ap001372.1
Ap001372.2
Ap001372.3
Ap001412.1
Ap001425.1
Ap001432.1
Ap001437.1
Ap001439.1
Ap001453.1
Ap001453.2
Ap001453.3
Ap001453.4
Ap001458.2
Ap001462.1
Ap001464.1
Ap001468.1
Ap001469.1
Ap001469.2
Ap001469.3
Ap001496.4
Ap001528.1
Ap001528.2
Ap001528.3
Ap001542.1
Ap001596.1
Ap001615.1
Ap001625.3
Ap001627.1
Ap001646.3
Ap001767.3
Ap001775.1
Ap001781.1
Ap001793.1
Ap001804.1
Ap001816.1
Ap001830.1
Ap001880.1
Ap001885.1
Ap001922.2
Ap001922.3
Ap001922.5
Ap001922.6
Ap001931.1
Ap001962.1
Ap001970.1
Ap001972.2
Ap001972.3
Ap001978.1
Ap001981.1
Ap001992.1
Ap001999.3
Ap002004.1
Ap002008.2
Ap002026.1
Ap002336.2
Ap002364.1
Ap002373.1
Ap002373.2
Ap002381.2
Ap002383.3
Ap002387.2
Ap002392.1
Ap002414.5
Ap002433.2
Ap002469.1
Ap002478.1
Ap002490.1
Ap002490.2
Ap002495.2
Ap002498.1
Ap002518.1
Ap002518.2
Ap002748.2
Ap002754.1
Ap002754.2
Ap002761.2
Ap002761.3
Ap002761.4
Ap002762.1
Ap002770.1
Ap002770.2
Ap002784.1
Ap002791.1
Ap002800.1
Ap002807.1
Ap002812.1
Ap002833.2
Ap002840.1
Ap002851.1
Ap002852.1
Ap002884.1
Ap002884.2
Ap002884.3
Ap002907.1
Ap002956.1
Ap002957.1
Ap002961.1
Ap002981.1
Ap002986.1
Ap002990.1
Ap002991.2
Ap002992.1
Ap003027.1
Ap003028.1
Ap003032.1
Ap003043.1
Ap003062.1
Ap003064.2
Ap003065.1
Ap003068.1
Ap003068.2
Ap003068.3
Ap003068.4
Ap003071.1
Ap003071.4
Ap003080.1
Ap003084.1
Ap003086.1
Ap003096.1
Ap003097.1
Ap003108.2
Ap003119.2
Ap003119.3
Ap003121.1
Ap003123.1
Ap003128.1
Ap003170.1
Ap003171.1
Ap003174.2
Ap003306.2
Ap003352.1
Ap003355.2
Ap003355.3
Ap003385.1
Ap003390.1
Ap003392.13
Ap003392.6
Ap003396.1
Ap003396.2
Ap003396.3
Ap003396.4
Ap003398.1
Ap003419.1
Ap003419.2
Ap003419.3
Ap003465.1
Ap003467.2
Ap003469.1
Ap003469.3
Ap003469.4
Ap003472.1
Ap003499.1
Ap003499.2
Ap003501.1
Ap003501.2
Ap003532.1
Ap003680.1
Ap003696.1
Ap003717.1
Ap003721.3
Ap003721.4
Ap003733.2
Ap003733.4
Ap003774.1
Ap003900.1
Ap003973.1
Ap003973.2
Ap004550.1
Ap004609.2
Ap004609.3
Ap004782.1
Ap005018.1
Ap005059.2
Ap005131.1
Ap005131.2
Ap005131.4
Ap005131.6
Ap005203.1
Ap005233.2
Ap005263.1
Ap005264.1
Ap005264.7
Ap005271.1
Ap005273.1
Ap005329.1
Ap005329.3
Ap005403.1
Ap005436.2
Ap005671.1
Ap005717.1
Ap005899.1
Ap005901.3
Ap005902.1
Ap006193.1
Ap006216.1
Ap006216.2
Ap006248.2
Ap006248.3
Ap006248.5
Ap006259.1
Ap006284.1
Ap006285.2
Ap006289.1
Ap006294.1
Ap006547.1
Ap006621.3
Ap006621.4
Ap006621.5
Ap006623.1
Ap007216.2
Ap1ar
Ap1b1
Ap1g1
Ap1g2
Ap1m1
Ap1m2
Ap1s1
Ap2a1
Ap2a2
Ap2b1
Ap2m1
Ap2s1
Ap3b1
Ap3b2
Ap3d1
Ap3m1
Ap3m2
Ap3s1
Ap3s2
Ap4b1
Ap4e1
Ap4m1
Ap4s1
Ap5m1
Ap5s1
Ap5z1
Apaf1
Apba2
Apbb1
Apbb1ip
Apbb2
Apbb3
Apc
Apc2
Apcdd1
Apcdd1l
Apcdd1l-dt
Apeh
Apela
Apex1
Apex2
Aph1a
Aph1b
Api5
Apip
Aplf
Aplp1
Aplp2
Apoa1
Apoa1-as
Apoa5
Apob
Apobec2
Apobec3b
Apobec3b-as1
Apobec3c
Apobec3d
Apobec3f
Apobec3h
Apobr
Apoc1
Apoc1p1
Apoc3
Apoe
Apoh
Apol1
Apol3
Apol4
Apold1
Apom
Aponp
Apool
Apoop5
Apopt1
App
Appbp2
Appl1
Appl2
Aprt
Aptr
Aptx
Aqp1
Aqp10
Aqp11
Aqp3
Aqp4-as1
Aqp5
Aqp6
Aqp7
Aqp9
Araf
Arap1
Arap1-as1
Arap2
Arap3
Arcn1
Areg
Arel1
Arf1
Arf4
Arf4-as1
Arf4p2
Arf4p3
Arf5
Arfgap1
Arfgap2
Arfgap3
Arfgef1
Arfgef2
Arfip1
Arfip2
Arfrp1
Arg2
Arglu1
Arhgap1
Arhgap10
Arhgap11a
Arhgap11b
Arhgap15
Arhgap17
Arhgap20
Arhgap21
Arhgap22
Arhgap22-it1
Arhgap23
Arhgap24
Arhgap25
Arhgap26
Arhgap27
Arhgap27p1-bptfp1-kpna2p3
Arhgap28
Arhgap29
Arhgap30
Arhgap31
Arhgap32
Arhgap33
Arhgap35
Arhgap39
Arhgap40
Arhgap42
Arhgap44
Arhgap45
Arhgap5
Arhgap8
Arhgap9
Arhgdia
Arhgdib
Arhgdig
Arhgef1
Arhgef10
Arhgef11
Arhgef12
Arhgef15
Arhgef16
Arhgef17
Arhgef18
Arhgef19
Arhgef19-as1
Arhgef2
Arhgef25
Arhgef26
Arhgef26-as1
Arhgef28
Arhgef3
Arhgef33
Arhgef37
Arhgef39
Arhgef3-as1
Arhgef4
Arhgef40
Arhgef7
Arhgef7-as2
Arhgef9
Arid1a
Arid1b
Arid2
Arid3a
Arid3b
Arid3c
Arid4a
Arid4b
Arid5a
Arid5b
Arih1
Arih2
Arl1
Arl10
Arl11
Arl13b
Arl14ep
Arl14epl
Arl16
Arl2
Arl2bp
Arl2bpp10
Arl2bpp3
Arl2-snx15
Arl4a
Arl4ap4
Arl5a
Arl5ap2
Arl5ap4
Arl5c
Arl6
Arl6ip1
Arl6ip4
Arl6ip5
Arl6ip6
Arl8b
Arl9
Arlnc1
Armc1
Armc10
Armc12
Armc2
Armc4
Armc4p1
Armc5
Armc6
Armc7
Armc8
Armc9
Armcx1
Armcx2
Armcx4
Armcx5
Armcx5-gprasp2
Armcx6
Armh1
Armh3
Armt1
Arntl
Arntl2
Arpc1a
Arpc1b
Arpc2
Arpc3
Arpc3p1
Arpc4
Arpc4-ttll3
Arpc5l
Arpin
Arpp19
Arpp21
Arrb1
Arrb2
Arrdc1
Arrdc1-as1
Arrdc2
Arrdc3
Arrdc3-as1
Arrdc5
Arsa
Arsb
Arsg
Arsi
Arsk
Art1
Art3
Artn
Arv1
Arvcf
As3mt
Asah1
Asah2b
Asap1
Asap1-it2
Asap2
Asap3
Asb1
Asb14
Asb16
Asb18
Asb2
Asb3
Asb4
Asb7
Asb8
Ascc1
Ascc2
Asdurf
Asf1a
Asf1b
Asgr1
Ash1l
Ash1l-as1
Ash2l
Asic1
Asic2
Asic3
Asic4
Asl
Asmtl
Asmtl-as1
Asna1
Asnsd1
Aspa
Aspdh
Asph
Asphd1
Aspscr1
Asrgl1
Ass1
Astn1
Asxl1
Asxl2
Asxl3
Atad2
Atad3a
Atad3b
Atad5
Atat1
Atcay
Ate1-as1
Atf1
Atf2
Atf3
Atf4
Atf5
Atf6b
Atf7
Atf7ip
Atf7ip2
Atg10
Atg101
Atg12
Atg13
Atg14
Atg16l1
Atg16l2
Atg2a
Atg3
Atg4a
Atg4b
Atg4c
Atg4d
Atg5
Atg7
Atg9a
Atg9b
Atic
Atl1
Atm
Atmin
Atn1
Atoh8
Atox1
Atp10a
Atp10d
Atp11a
Atp11b
Atp13a1
Atp13a2
Atp1a1
Atp1a1-as1
Atp1a4
Atp1b1
Atp1b3
Atp1b3p1
Atp23
Atp2a1
Atp2a2
Atp2b1-as1
Atp2b2
Atp2b3
Atp2b4
Atp2c1
Atp2c2
Atp4a
Atp4b
Atp5f1a
Atp5f1b
Atp5f1c
Atp5f1cp1
Atp5f1d
Atp5f1e
Atp5if1
Atp5mc1
Atp5mc1p5
Atp5mc2
Atp5mc2p3
Atp5mc3
Atp5md
Atp5mdp1
Atp5me
Atp5mf
Atp5mfp5
Atp5mf-ptcd1
Atp5mg
Atp5mpl
Atp5pb
Atp5pbp6
Atp5pdp3
Atp5po
Atp6ap1
Atp6ap1l
Atp6ap2
Atp6v0a1
Atp6v0a2
Atp6v0a4
Atp6v0b
Atp6v0c
Atp6v0cp1
Atp6v0cp3
Atp6v0cp4
Atp6v0d1
Atp6v0e1
Atp6v0e1p1
Atp6v0e2
Atp6v0e2-as1
Atp6v1a
Atp6v1b1
Atp6v1b2
Atp6v1c1
Atp6v1c2
Atp6v1d
Atp6v1e1
Atp6v1e2
Atp6v1f
Atp6v1g1
Atp6v1g2-ddx39b
Atp6v1h
Atp7a
Atp7b
Atp8a1
Atp8a2p3
Atp8b1
Atp8b2
Atp8b5p
Atp9a
Atp9b
Atpaf1
Atpaf2
Atpsckmt
Atr
Atraid
Atrip
Atrn
Atrnl1
Atrx
Atxn1
Atxn10
Atxn1l
Atxn2
Atxn2-as
Atxn2l
Atxn3
Atxn7
Atxn7l1
Atxn7l2
Atxn7l3
Atxn7l3b
Auh
Aunip
Aup1
Aurka
Aurkaip1
Aurkb
Aurkc
Auts2
Avil
Avl9
Avp
Avpr1b
Avpr2
Axdnd1
Axin2
Axl
Azin1
Azin1-as1
Azin2
Azu1p1
B2m
B3galnt1
B3galt4
B3galt6
B3gat1
B3gat2
B3gat3
B3gnt10
B3gnt3
B3gnt4
B3gnt5
B3gnt7
B3gntl1
B4galnt1
B4galnt2
B4galnt3
B4galt1-as1
B4galt2
B4galt3
B4galt4
B4galt5
B4galt6
B4galt7
B9d1
B9d2
Baalc
Baalc-as1
Baalc-as2
Baat
Babam1
Babam2
Bace1
Bace1-as
Bace2
Bach1
Bach2
Bad
Bag1
Bag2
Bag3
Bag4
Bag6
Bahcc1
Bahd1
Baiap2
Baiap2l1
Baiap3
Bak1
Bambi
Banf1
Banf1p1
Banf1p2
Banf1p3
Banf1p5
Banf2
Bank1
Banp
Bap1
Bard1
Barhl1
Barx1
Barx2
Basp1
Basp1-as1
Batf
Batf2
Bax
Baz1a
Baz1b
Baz2a
Baz2b
Bbc3
Bbof1
Bbox1
Bbox1-as1
Bbs1
Bbs12
Bbs2
Bbs4
Bbs5
Bbs7
Bbs9
Bbx
Bcam
Bcan
Bcap29
Bcap31
Bcar1
Bcar3
Bcas1
Bcas2
Bcas2p2
Bcas3
Bcas4
Bcat2
Bccip
Bcdin3d
Bcdin3d-as1
Bckdha
Bckdhb
Bckdk
Bcl10
Bcl2
Bcl2a1
Bcl2l1
Bcl2l11
Bcl2l12
Bcl2l13
Bcl2l14
Bcl2l15
Bcl2l2
Bcl2l2-pabpn1
Bcl3
Bcl6
Bcl6b
Bcl7a
Bcl9
Bcl9l
Bclaf1
Bco1
Bco2
Bcor
Bcorl1
Bcr
Bcrp2
Bcrp5
Bcrp8
Bcs1l
Bcyrn1
Bdh1
Bdkrb2
Bdnf-as
Bdp1
Bean1
Becn1
Becn1p2
Begain
Bend3
Bend3p2
Bend6
Bend7
Best1
Best3
Bet1l
Bex3
Bex4
Bfar
Bfsp1
Bhlha9
Bhlhb9
Bhlhe23
Bhlhe40
Bhlhe41
Bicd1
Bicdl1
Bicdl2
Bicra
Bicra-as1
Bicral
Bid
Bin1
Bin2
Bin3
Birc2
Birc3
Birc5
Birc6
Bispr
Bivm
Bivm-ercc5
Blcap
Blk
Blm
Blnk
Bloc1s1
Bloc1s2
Bloc1s3
Bloc1s4
Bloc1s5-txndc5
Bloc1s6
Blvra
Blzf1
Bmf
Bmf-as1
Bmi1
Bmp1
Bmp2k
Bmp4
Bmper
Bmpr1a
Bmpr1b
Bmpr2
Bms1p1
Bms1p21
Bms1p4
Bmx
Bnc2
Bnc2-as1
Bnip1
Bnip2
Bnip3
Bnip3l
Bnip3p10
Bnip3p26
Bnip3p39
Bnip3p5
Bnip3p8
Boc
Bod1l1
Bok
Bola1
Bola2p1
Bola2p2
Bola2p3
Bola3-as1
Boll
Bora
Borcs5
Borcs6
Borcs7
Borcs7-asmt
Borcs8
Borcs8-mef2b
Bpgm
Bphl
Bpifb5p
Bpifc
Bptf
Bptfp1
Braf
Brap
Brat1
Brca2
Brcc3
Brd2
Brd3
Brd3os
Brd4
Brd7
Brd7p4
Brd7p6
Brd8
Brdt
Brf1
Brf2
Bri3
Brinp3
Brix1
Brms1
Brms1l
Brox
Brpf1
Brpf3
Brsk1
Brsk2
Brwd1
Brwd1-as1
Brwd1-as2
Brwd1-it1
Brwd1p2
Brwd3
Bscl2
Bsdc1
Bsg
Bst1
Bst2
Bsx
Btbd1
Btbd10p1
Btbd11
Btbd18
Btbd19
Btbd2
Btbd3
Btbd6
Btbd7
Btbd8
Btbd9
Btd
Btf3
Btf3l4
Btf3p6
Btf3p8
Btf3p9
Btg1
Btg2
Btg3
Btg3-as1
Btk
Btn2a1
Btn2a2
Btn2a3p
Btn3a2
Btn3a3
Btnl10
Btnl2
Btnl9
Btrc
Bub1
Bub1b
Bub3
Bud23
Bud31
Bves-as1
Bx005266.2
Bx072579.2
Bx119917.1
Bx248409.1
Bx255925.1
Bx255925.3
Bx284668.2
Bx284668.4
Bx284668.5
Bx284668.6
Bx293535.1
Bx322234.1
Bx322559.1
Bx322639.1
Bx322650.1
Bx323046.1
Bx323845.1
Bx470102.1
Bx537318.1
Bx537318.2
Bx539320.1
Bx546450.1
Bx571818.1
Bx640514.2
Bx664615.1
Bx842242.1
Bx842559.2
Bx842568.3
Bx890604.2
Bysl
Bzw1
Bzw2
C10orf113
C10orf25
C10orf53
C10orf55
C10orf67
C10orf82
C10orf91
C11orf1
C11orf24
C11orf42
C11orf49
C11orf52
C11orf54
C11orf58
C11orf68
C11orf72
C11orf74
C11orf80
C11orf86
C11orf88
C11orf94
C11orf95
C11orf96
C11orf97
C11orf98
C12orf10
C12orf29
C12orf4
C12orf42
C12orf43
C12orf45
C12orf57
C12orf60
C12orf65
C12orf66
C12orf73
C12orf74
C12orf75
C12orf76
C12orf80
C13orf46
C14orf119
C14orf177
C14orf178
C14orf28
C14orf93
C15orf39
C15orf40
C15orf41
C15orf48
C15orf53
C15orf54
C15orf56
C15orf61
C15orf62
C15orf65
C16orf45
C16orf46
C16orf58
C16orf70
C16orf71
C16orf72
C16orf74
C16orf86
C16orf89
C16orf90
C16orf92
C16orf97
C17orf100
C17orf107
C17orf47
C17orf49
C17orf51
C17orf53
C17orf64
C17orf67
C17orf75
C17orf77
C17orf80
C17orf82
C17orf97
C17orf99
C18orf21
C18orf25
C18orf32
C18orf54
C18orf65
C19orf24
C19orf25
C19orf33
C19orf38
C19orf44
C19orf47
C19orf48
C19orf53
C19orf57
C19orf66
C19orf67
C19orf81
C19orf85
C1galt1
C1galt1p1
C1galt1p2
C1orf105
C1orf109
C1orf112
C1orf122
C1orf127
C1orf131
C1orf143
C1orf147
C1orf162
C1orf167
C1orf198
C1orf21
C1orf216
C1orf220
C1orf229
C1orf232
C1orf35
C1orf43
C1orf50
C1orf53
C1orf54
C1orf56
C1qb
C1qbp
C1qtnf1
C1qtnf4
C1qtnf5
C1qtnf6
C1qtnf7
C1qtnf8
C1qtnf9
C1qtnf9b
C1r
C1rl
C1rl-as1
C1s
C2
C20orf141
C20orf181
C20orf194
C20orf197
C20orf203
C20orf204
C20orf27
C20orf96
C21orf58
C21orf62-as1
C21orf91-ot1
C22orf15
C22orf23
C22orf24
C22orf46
C2cd2
C2cd2l
C2cd3
C2cd4a
C2cd4d
C2cd4d-as1
C2cd5
C2orf15
C2orf42
C2orf49
C2orf50
C2orf68
C2orf69
C2orf69p3
C2orf70
C2orf72
C2orf73
C2orf74
C2orf81
C2orf83
C2orf88
C2orf91
C2orf92
C3
C3orf14
C3orf33
C3orf35
C3orf38
C3orf52
C3orf62
C3orf67
C3orf79
C3orf80
C3p1
C4orf19
C4orf33
C4orf47
C4orf48
C4orf50
C4orf51
C5
C5ar1
C5ar2
C5orf22
C5orf24
C5orf30
C5orf34
C5orf47
C5orf51
C5orf56
C5orf63
C5orf64-as1
C5orf66
C5orf66-as2
C6orf106
C6orf120
C6orf136
C6orf141
C6orf201
C6orf203
C6orf223
C6orf48
C6orf58
C6orf62
C6orf89
C6orf99
C7
C7orf26
C7orf43
C7orf65
C8g
C8orf31
C8orf33
C8orf34
C8orf37-as1
C8orf44
C8orf58
C8orf74
C8orf76
C8orf82
C8orf86
C9
C9orf106
C9orf131
C9orf135
C9orf135-dt
C9orf139
C9orf147
C9orf152
C9orf16
C9orf163
C9orf170
C9orf24
C9orf3
C9orf43
C9orf50
C9orf66
C9orf78
C9orf85
Ca11
Ca12
Ca13
Ca14
Ca2
Ca3
Ca4
Ca5a
Ca5b
Ca5bp1
Ca6
Caap1
Cab39
Cab39l
Cabcoco1
Cabin1
Cables1
Cables2
Cabp1
Cabp4
Cabyr
Cabyrp1
Cacfd1
Cacna1a
Cacna1c
Cacna1d
Cacna1f
Cacna1g
Cacna1h
Cacna2d1
Cacna2d2
Cacna2d3
Cacnb1
Cacnb3
Cacnb4
Cacng2
Cacng6
Cacng7
Cacng8
Cactin
Cactin-as1
Cacul1
Cacybp
Cacybpp3
Cad
Cadm1
Cadm2
Cage1
Calb2
Calcb
Calcoco2
Calcp
Calcrl
Cald1
Calhm1
Calhm2
Calhm3
Calhm4
Calhm6
Calm1
Calm2
Calm3
Calml4
Caln1
Calr
Calu
Caly
Camk1d
Camk2a
Camk2b
Camk2d
Camk2g
Camk4
Camkk2
Camkmt
Camkv
Camlg
Camp
Camsap1
Camsap2
Camta1
Camta1-dt
Camta2
Cand1
Cand2
Cant1
Canx
Cap1
Cap2
Capg
Capn1
Capn10
Capn11
Capn12
Capn13
Capn15
Capn2
Capn3
Capn5
Capn7
Capn8
Capns1
Caprin1
Caps
Capsl
Capza1
Capza2
Capzb
Card10
Card14
Card18
Card19
Card6
Card8
Card8-as1
Card9
Carf
Carhsp1
Carm1
Carm1p1
Carmil1
Carmil2
Carnmt1-as1
Cars
Cars2
Cars-as1
Casc1
Casc15
Casc19
Casc2
Casc3
Casc4
Casd1
Caskin1
Caskin2
Casp1
Casp10
Casp12
Casp2
Casp3
Casp4
Casp5
Casp6
Casp7
Casp8
Casp8ap2
Casp9
Casq1
Casr
Cass4
Cast
Castor1
Castor2
Castor3
Casz1
Cat
Catsper1
Catsper2p1
Catsper4
Catsperd
Catspere
Catsperg
Cav1
Cav2
Cav3
Cavin3
Cbarp
Cbfa2t2
Cbfb
Cbl
Cblb
Cblc
Cbll1
Cbln1
Cbln2
Cbln3
Cbr1
Cbwd5
Cbx1
Cbx2
Cbx3
Cbx3p5
Cbx4
Cbx5p1
Cbx6
Cbx7
Cbx8
Cby1
Cc2d1a
Cc2d1b
Cc2d2a
Cc2d2b
Ccar1
Ccar2
Ccat2
Ccdc102a
Ccdc102b
Ccdc103
Ccdc106
Ccdc107
Ccdc113
Ccdc114
Ccdc115
Ccdc117
Ccdc12
Ccdc121
Ccdc124
Ccdc125
Ccdc126
Ccdc127
Ccdc13
Ccdc130
Ccdc134
Ccdc136
Ccdc137
Ccdc138
Ccdc140
Ccdc141
Ccdc142
Ccdc144cp
Ccdc146
Ccdc15
Ccdc150
Ccdc151
Ccdc152
Ccdc155
Ccdc157
Ccdc158
Ccdc159
Ccdc162p
Ccdc166
Ccdc169
Ccdc17
Ccdc171
Ccdc174
Ccdc18
Ccdc180
Ccdc181
Ccdc183
Ccdc184
Ccdc185
Ccdc187
Ccdc189
Ccdc18-as1
Ccdc190
Ccdc192
Ccdc194
Ccdc196
Ccdc197
Ccdc200
Ccdc22
Ccdc24
Ccdc25
Ccdc26
Ccdc28a
Ccdc28b
Ccdc30
Ccdc32
Ccdc33
Ccdc38
Ccdc39
Ccdc39-as1
Ccdc40
Ccdc47
Ccdc50
Ccdc51
Ccdc57
Ccdc58
Ccdc6
Ccdc61
Ccdc62
Ccdc63
Ccdc65
Ccdc66
Ccdc68
Ccdc69
Ccdc7
Ccdc70
Ccdc74a
Ccdc74b
Ccdc77
Ccdc78
Ccdc8
Ccdc80
Ccdc81
Ccdc83
Ccdc84
Ccdc85b
Ccdc86
Ccdc88a
Ccdc88b
Ccdc88c
Ccdc9
Ccdc90b
Ccdc91
Ccdc92
Ccdc92b
Ccdc93
Ccdc97
Ccdc9b
Cchcr1
Cck
Ccl1
Ccl14
Ccl15-ccl14
Ccl2
Ccl20
Ccl23
Ccl27
Ccl7
Ccm2
Ccm2l
Ccn1
Ccn3
Ccn5
Ccn6
Ccna1
Ccnb1
Ccnb1ip1
Ccnb2
Ccnb3
Ccnc
Ccnd1
Ccnd2
Ccnd2-as1
Ccnd2p1
Ccnd3
Ccndbp1
Ccne1
Ccne2
Ccnf
Ccng1
Ccng2
Ccnh
Ccni
Ccni2
Ccnj
Ccnjl
Ccnk
Ccnl1
Ccnl2
Ccnt1
Ccnt2
Ccny
Ccnyl1
Ccp110
Ccr10
Ccr3
Ccr4
Ccr5
Ccr6
Ccr7
Ccrl2
Ccs
Ccser1
Ccser2
Cct2
Cct3
Cct4
Cct4p1
Cct5
Cct6a
Cct6p1
Cct6p3
Cct7
Cct7p2
Cct8
Ccz1
Cd109
Cd14
Cd151
Cd160
Cd163l1
Cd180
Cd19
Cd1d
Cd1e
Cd200
Cd22
Cd244
Cd247
Cd274
Cd276
Cd27-as1
Cd28
Cd2ap
Cd2bp2
Cd300h
Cd300lf
Cd300lg
Cd34
Cd37
Cd38
Cd3d
Cd3e
Cd3eap
Cd3g
Cd4
Cd40
Cd40lg
Cd44
Cd46
Cd46p1
Cd48
Cd5
Cd52
Cd53
Cd55
Cd58
Cd59
Cd6
Cd63
Cd68
Cd69
Cd72
Cd74
Cd79a
Cd79b
Cd80
Cd81
Cd82
Cd83
Cd84
Cd86
Cd9
Cd96
Cd99
Cd99p1
Cdadc1
Cdan1
Cdc123
Cdc14a
Cdc14b
Cdc16
Cdc20
Cdc20b
Cdc23
Cdc25a
Cdc25b
Cdc27
Cdc34
Cdc37
Cdc37l1
Cdc37l1-dt
Cdc40
Cdc42
Cdc42bpb
Cdc42ep1
Cdc42ep2
Cdc42ep3
Cdc42ep4
Cdc42ep5
Cdc42p3
Cdc42se1
Cdc42se2
Cdc45
Cdc6
Cdc7
Cdc73
Cdca2
Cdca3
Cdca4
Cdca4p2
Cdca4p4
Cdca5
Cdca7
Cdca8
Cdcp1
Cdcp2
Cdh1
Cdh11
Cdh12
Cdh13
Cdh15
Cdh2
Cdh20
Cdh23
Cdh24
Cdh26
Cdh3
Cdh5
Cdhr2
Cdhr3
Cdhr4
Cdhr5
Cdip1
Cdiptosp
Cdk1
Cdk10
Cdk11a
Cdk12
Cdk13
Cdk14
Cdk16
Cdk17
Cdk18
Cdk19
Cdk2
Cdk2ap1
Cdk2ap2
Cdk2ap2p2
Cdk3
Cdk4
Cdk5r1
Cdk5r2
Cdk5rap1
Cdk5rap2
Cdk5rap3
Cdk6
Cdk7
Cdk8
Cdk9
Cdkal1
Cdkl1
Cdkl5
Cdkn1a
Cdkn1b
Cdkn2a
Cdkn2a-dt
Cdkn2aip
Cdkn2aipnl
Cdkn2b
Cdkn2b-as1
Cdkn2c
Cdkn2d
Cdkn3
Cdon
Cdr2l
Cdrt1
Cdrt4
Cds1
Cds2
Cdt1
Cdv3
Cdx1
Cdx2
Cdyl
Cdyl2
Cdylp1
Ceacam19
Ceacam20
Ceacam21
Ceacam3
Ceacam4
Ceacam5
Ceacam7
Ceacamp3
Ceacamp5
Cebpa-dt
Cebpb
Cebpb-as1
Cebpd
Cebpe
Cebpg
Cebpz
Cebpzos
Cecr2
Cecr7
Cel
Cela1
Cela3a
Celf1
Celf2
Celf2-as2
Celf2-dt
Celf5
Celf6
Celsr1
Celsr2
Celsr3
Cemip
Cemip2
Cenpa
Cenpbd1p1
Cenpc
Cenpf
Cenph
Cenpi
Cenpl
Cenpm
Cenpn
Cenpo
Cenpp
Cenps
Cenps-cort
Cenpt
Cenpu
Cenpup1
Cenpv
Cenpw
Cep104
Cep112
Cep126
Cep131
Cep135
Cep152
Cep164
Cep164p1
Cep170
Cep170b
Cep192
Cep250
Cep290
Cep295
Cep295nl
Cep350
Cep41
Cep44
Cep55
Cep57
Cep57l1
Cep57l1p1
Cep63
Cep68
Cep70
Cep72
Cep76
Cep78
Cep83
Cep83-dt
Cep85
Cep85l
Cep95
Cep97
Cept1
Cer1
Cercam
Cerk
Cerna1
Cerna3
Cers1
Cers2
Cers4
Cers6
Cers6-as1
Ces1
Ces2
Ces3
Ces4a
Cetn1
Cetp
Cfap157
Cfap161
Cfap206
Cfap221
Cfap299
Cfap300
Cfap36
Cfap410
Cfap43
Cfap52
Cfap54
Cfap57
Cfap61
Cfap65
Cfap69
Cfap70
Cfap73
Cfap74
Cfap77
Cfap97d1
Cfap97d2
Cfap99
Cfb
Cfdp1
Cfh
Cfl1
Cfl1p1
Cfl1p2
Cflar
Cflar-as1
Cfp
Cftr
Cga
Cgas
Cgb2
Cgn
Cgnl1
Cgref1
Cgrrf1
Chac1
Chaf1a
Chaf1b
Champ1
Chat
Chchd1
Chchd10
Chchd2
Chchd2p1
Chchd2p11
Chchd2p2
Chchd2p6
Chchd3
Chchd4
Chchd5
Chchd6
Chchd7
Chd1l
Chd2
Chd3
Chd4
Chd6
Chd7
Chd8
Chd9
Chek1
Chek2
Chfr
Chga
Chgb
Chi3l2
Chic1
Chid1
Chka
Chkb
Chkb-cpt1b
Chkb-dt
Chml
Chmp1a
Chmp1b
Chmp1b-as1
Chmp2a
Chmp2b
Chmp3
Chmp4a
Chmp5
Chmp6
Chmp7
Chn1
Chn2
Chodl
Chordc1
Chp1
Chpf2
Chpt1
Chrac1
Chrd
Chrdl2
Chrm1
Chrna1
Chrna10
Chrna2
Chrna5
Chrna6
Chrna7
Chrna9
Chrnb1
Chrnb2
Chrnb3
Chrnb4
Chrnd
Chrne
Chst1
Chst10
Chst11
Chst12
Chst13
Chst14
Chst15
Chst6
Chst8
Chsy1
Chsy3
Chtf18
Chtf8
Chtop
Churc1
Churc1-fntb
Ciao1
Ciao2a
Ciao3
Ciapin1
Ciart
Cib1
Cib2
Cic
Cidea
Cideb
Cidecp1
Ciita
Cinp
Cip2a
Cipc
Cir1
Cirbp
Cirbp-as1
Cisd1
Cisd2
Cisd3
Cish
Cit
Cited2
Cited4
Ciz1
Ckap2
Ckap2l
Ckap4
Ckap5
Ckb
Cklf
Cklf-cmtm1
Ckmt2
Ckmt2-as1
Cks1b
Clasp1
Clasp2
Clasrp
Clba1
Clca1
Clca2
Clcn2
Clcn3
Clcn4
Clcn5
Clcn6
Clcnkb
Clcp1
Cldn10-as1
Cldn11
Cldn12
Cldn14
Cldn15
Cldn16
Cldn2
Cldn22
Cldn23
Cldn24
Cldn25
Cldn3
Cldn4
Cldn6
Cldn7
Cldnd2
Clec11a
Clec12a
Clec12b
Clec16a
Clec17a
Clec18b
Clec1a
Clec2a
Clec2b
Clec2d
Clec2l
Clec3b
Clec4f
Clec4g
Clec4gp1
Clecl1
Clhc1
Clic1
Clic3
Clic4
Clic5
Clic6
Clip1
Clip1-as1
Clip2
Clip3
Clip4
Clk1
Clk2
Clk3
Clk4
Clmat3
Clmp
Cln3
Cln5
Cln6
Cln8
Clnk
Clp1
Clpb
Clpp
Clps
Clpsl1
Clpsl2
Clptm1
Clptm1l
Clpx
Clrn1
Clspn
Clstn1
Clstn3
Clta
Cltb
Cltc
Cltcl1
Clu
Cluap1
Cluh
Cluhp3
Clvs1
Clybl
Cmahp
Cmas
Cmbl
Cmc1
Cmip
Cmpk1
Cmpk2
Cmss1
Cmtm1
Cmtm2
Cmtm3
Cmtm4
Cmtm7
Cmtm8
Cmtr1
Cmya5
Cnbd2
Cnbp
Cndp2
Cnep1r1
Cnga3
Cnga4
Cngb3
Cnih2
Cnih3
Cnih4
Cnksr1
Cnksr3
Cnmd
Cnn1
Cnn2
Cnn2p1
Cnn3
Cnnm2
Cnnm3
Cnnm4
Cnot1
Cnot10
Cnot11
Cnot2
Cnot3
Cnot4
Cnot4p1
Cnot6
Cnot6l
Cnot7
Cnot8
Cnot9
Cnp
Cnpy3
Cnpy4
Cnr1
Cnst
Cntd1
Cntd2
Cntln
Cntn2
Cntn4
Cntn5
Cntnap1
Cntnap2
Cntnap3
Cntnap3p2
Cntnap5
Cntrl
Cntrob
Coa1
Coa4
Coa5
Coa6
Coa7
Coasy
Cobl
Cobll1
Coch
Cog1
Cog2
Cog3
Cog4
Cog5
Cog6
Cog7
Cog8
Coil
Col11a2
Col12a1
Col13a1
Col14a1
Col16a1
Col17a1
Col18a1
Col18a1-as1
Col18a1-as2
Col19a1
Col1a1
Col1a2
Col20a1
Col25a1
Col27a1
Col28a1
Col2a1
Col3a1
Col4a1
Col4a2
Col4a3bp
Col4a5
Col5a1
Col5a1-as1
Col6a1
Col6a3
Col6a4p2
Col6a5
Col6a6
Col7a1
Col8a1
Col8a2
Col9a2
Col9a3
Colca1
Colca2
Colec11
Colec12
Colgalt1
Colgalt2
Commd1
Commd10
Commd2
Commd3
Commd3-bmi1
Commd4
Commd5
Commd9
Comt
Comtd1
Cop1
Copa
Copb1
Copb2
Cope
Copg1
Cops3
Cops4
Cops5
Cops6
Cops7a
Cops7b
Cops8
Cops9
Copz1
Copz2
Coq10a
Coq10b
Coq2
Coq4
Coq6
Coq7
Coq8a
Coq8b
Coq9
Coro1a
Coro1b
Coro1c
Coro2a
Coro2b
Coro6
Coro7
Coro7-pam16
Cotl1
Cox10
Cox10-as1
Cox11
Cox14
Cox15
Cox17
Cox18
Cox19
Cox20
Cox20p2
Cox4i1
Cox4i1p1
Cox5b
Cox6a1
Cox6a2
Cox6b1
Cox6b1p2
Cox6b2
Cox6c
Cox6cp13
Cox6cp2
Cox6cp5
Cox6cp7
Cox7a1
Cox7a2
Cox7a2p1
Cox7b
Cox7bp2
Cox7c
Cpa3
Cpa5
Cpamd8
Cpb1
Cpb2
Cpb2-as1
Cpd
Cpe
Cpeb1-as1
Cpeb2
Cpeb3
Cpeb4
Cped1
Cphl1p
Cplane1
Cplx2
Cplx4
Cpm
Cpne1
Cpne2
Cpne3
Cpne4
Cpne5
Cpne7
Cpne8-as1
Cpne9
Cpo
Cpox
Cpped1
Cpq
Cps1
Cpsf1
Cpsf2
Cpsf3
Cpsf4
Cpsf6
Cpsf7
Cpt1a
Cpt1b
Cpt1c
Cpt2
Cptp
Cpvl
Cr1l
Cr2
Cr392000.2
Cr392039.3
Cr559946.1
Cr559946.2
Cr936218.1
Crabp1
Crabp2
Cracr2a
Cracr2b
Cradd
Cramp1
Crat
Crb1
Crb2
Crb3
Crb3p1
Crbn
Crcp
Creb1
Creb3
Creb3l1
Creb3l2
Creb3l4
Creb5
Crebbp
Crebl2
Crebrf
Creg2
Creld1
Creld2
Crem
Crhbp
Crim1
Crip1
Crip2
Crip3
Cript
Crispld1
Crispld2
Crk
Crkl
Crlf1
Crlf3
Crls1
Crmp1
Crnkl1
Crnn
Crocc
Croccp2
Crot
Crpp1
Crtap
Crtc1
Crtc2
Crtc3
Cry2
Crybb2p1
Crybg1
Crybg2
Crygn
Cryl1
Crym
Crym-as1
Cryzl1
Cryzl2p-sec16b
Cryzp1
Cs
Csad
Csde1
Cse1l
Csf1
Csf1r
Csf2ra
Csf2rb
Csf3
Csf3r
Csgalnact1
Csk
Cskmt
Csmd1
Csmd2
Csnk1a1
Csnk1a1p1
Csnk1d
Csnk1e
Csnk1g1
Csnk1g2
Csnk1g2p1
Csnk1g3
Csnk2a1
Csnk2a3
Csnk2b
Cspp1
Csrnp1
Csrnp2
Csrnp3
Csrp1
Csrp2
Csrp3
Cst11
Cst13p
Cst2p1
Cst3
Cst8
Cst9
Csta
Cstb
Cstf1
Cstf2
Cstf3
Cstf3-dt
Cstl1
Ctag2
Ctage10p
Ctage11p
Ctbp1
Ctbp1-dt
Ctbp2
Ctbp2p1
Ctbp2p4
Ctbp2p7
Ctc1
Ctcf
Ctcfl
Ctdnep1
Ctdp1
Ctdsp1
Ctdspl
Ctdspl2
Ctf1
Ctf2p
Cth
Cthrc1
Ctif
Ctla4
Ctnna1
Ctnnal1
Ctnnb1
Ctnnbl1
Ctnnd1
Ctnnd2
Ctns
Ctps1
Ctr9
Ctrc
Ctrl
Ctsa
Ctsb
Ctsc
Ctsd
Ctse
Ctsf
Ctsh
Ctsl
Ctss
Ctsz
Cttn
Cttnbp2
Cttnbp2nl
Ctu2
Ctxn2
Ctxn3
Cu104787.1
Cuedc1
Cuedc2
Cul1
Cul4a
Cul4b
Cul5
Cul9
Cuta
Cutalp
Cutc
Cux1
Cux2
Cwc25
Cwc27
Cx3cl1
Cx3cr1
Cxadr
Cxcl1
Cxcl13
Cxcl14
Cxcl16
Cxcl2
Cxcl6
Cxcl8
Cxcr5
Cxcr6
Cxorf40a
Cxorf58
Cxorf65
Cxxc1
Cxxc5
Cxxc5-as1
Cyb561
Cyb561a3
Cyb561d1
Cyb561d2
Cyb5a
Cyb5b
Cyb5d1
Cyb5d2
Cyb5r1
Cyb5r2
Cyb5r4
Cyb5rl
Cybc1
Cybrd1
Cyc1
Cycsp19
Cycsp20
Cycsp26
Cycsp27
Cycsp29
Cycsp38
Cycsp40
Cycsp55
Cycsp6
Cyfip1
Cyfip2
Cygb
Cyhr1
Cyld
Cyp11a1
Cyp11b2
Cyp17a1
Cyp19a1
Cyp1b1
Cyp1b1-as1
Cyp20a1
Cyp26a1
Cyp26c1
Cyp27a1
Cyp27b1
Cyp27c1
Cyp2a7
Cyp2ab1p
Cyp2ac1p
Cyp2b6
Cyp2b7p
Cyp2e1
Cyp2f2p
Cyp2s1
Cyp2t1p
Cyp2u1
Cyp2w1
Cyp39a1
Cyp3a7
Cyp46a1
Cyp4a26p
Cyp4f12
Cyp4f22
Cyp4f26p
Cyp4f3
Cyp4f36p
Cyp4f8
Cyp4f9p
Cyp4v2
Cyp51a1-as1
Cyp8b1
Cyren
Cys1
Cystm1
Cyth1
Cyth2
Cyth3
Cyth4
Cytip
Cytor
Cyyr1-as1
Czib
D2hgdh
Daam1
Daam2
Dab1
Dab2
Dab2ip
Dact1
Dact3
Dact3-as1
Dag1
Dagla
Daglb
Dalrd3
Dancr
Dand5
Dao
Daoa
Daoa-as1
Dap
Dap3
Dapk1
Dapk1-it1
Dapk2
Dapp1
Dars2
Dars-as1
Daw1
Daxx
Dazap1
Dazap2
Dazl
Dbf4
Dbf4b
Dbh-as1
Dbi
Dbil5p
Dbn1
Dbndd2
Dbnl
Dbp
Dcaf10
Dcaf11
Dcaf12
Dcaf13
Dcaf15
Dcaf17
Dcaf4
Dcaf5
Dcaf6
Dcaf7
Dcaf8
Dcakd
Dcbld1
Dcbld2
Dcc
Dcdc1
Dcdc2
Dcdc2c
Dck
Dclk2
Dclre1b
Dclre1c
Dcn
Dcp1a
Dcp2
Dcps
Dcst1-as1
Dcst2
Dcstamp
Dctd
Dctn1
Dctn2
Dctn3
Dctn4
Dctn5
Dctn6
Dcun1d1
Dcun1d2
Dcun1d2-as
Dcun1d4
Dcx
Dcxr-dt
Dda1
Ddah1
Ddah2
Ddb1
Ddb2
Ddc-as1
Ddhd1
Ddhd2
Ddi2
Ddias
Ddit3
Ddit4
Ddit4-as1
Ddn-as1
Ddo
Ddr1
Ddr1-dt
Ddr2
Ddrgk1
Ddt
Ddx1
Ddx10
Ddx10p2
Ddx11
Ddx11-as1
Ddx11l10
Ddx11l5
Ddx11l8
Ddx17
Ddx18
Ddx18p1
Ddx18p3
Ddx19a
Ddx19b
Ddx20
Ddx21
Ddx23
Ddx24
Ddx25
Ddx27
Ddx31
Ddx39a
Ddx39b
Ddx39b-as1
Ddx3x
Ddx3y
Ddx4
Ddx41
Ddx42
Ddx43
Ddx43p3
Ddx46
Ddx47
Ddx49
Ddx5
Ddx50
Ddx51
Ddx52
Ddx54
Ddx55
Ddx55p1
Ddx56
Ddx58
Ddx59
Ddx6
Ddx60l
Deaf1
Dec1
Decr1
Decr2
Dedd
Dedd2
Def6
Def8
Degs1
Degs2
Dek
Dele1
Dennd1a
Dennd2a
Dennd2c
Dennd2d
Dennd3
Dennd4b
Dennd4c
Dennd5a
Dennd5b
Dennd5b-as1
Dennd6a-as1
Dennd6a-dt
Dennd6b
Denr
Depdc1-as1
Depdc4
Depdc5
Depdc7
Depp1
Deptor
Dera
Derl2
Derl3
Desi2
Det1
Dexi
Dffb
Dgat1
Dgat2
Dgat2l7p
Dgcr8
Dgcr9
Dgka
Dgkb
Dgkd
Dgke
Dgkh
Dgkq
Dgkz
Dglucy
Dguok
Dguok-as1
Dhcr24
Dhcr24-dt
Dhcr7
Dhdds
Dhdh
Dhfr
Dhodh
Dhps
Dhrs1
Dhrs11
Dhrs12
Dhrs13
Dhrs2
Dhrs4
Dhrs4l1
Dhrs4l2
Dhrs7
Dhrs7b
Dhrs9
Dhrsx
Dhtkd1
Dhx15
Dhx29
Dhx30
Dhx32
Dhx35
Dhx36
Dhx38
Dhx40
Dhx57
Dhx58
Dhx8
Dhx9
Dhx9p1
Diablo
Diaph1
Diaph2
Diaph3
Dicer1
Dicer1-as1
Dido1
Dinol
Dio1
Dio2
Dio2-as1
Dio3
Dip2a
Dip2a-it1
Dip2b
Dip2c
Dipk1a
Dipk1b
Dipk2a
Dipk2b
Dis3l
Dis3l2
Dis3l2p1
Disc1
Disc1fp1
Disp1
Disp2
Disp3
Dixdc1
Dkc1
Dkk1
Dkk3
Dkkl1
Dlat
Dlc1
Dld
Dlec1
Dleu1
Dleu2
Dlg1
Dlg1-as1
Dlg2
Dlg3
Dlg3-as1
Dlg4
Dlg5
Dlg5-as1
Dlgap1
Dlgap1-as1
Dlgap1-as2
Dlgap1-as3
Dlgap4
Dlgap4-as1
Dlgap5
Dll1
Dll3
Dll4
Dlst
Dlstp1
Dlx1
Dlx2
Dlx2-dt
Dlx4
Dlx6
Dlx6-as1
Dm1-as
Dmac2
Dmac2l
Dmap1
Dmbt1
Dmc1
Dmgdh
Dmkn
Dmpk
Dmrt1
Dmrta2
Dmtf1
Dmtn
Dmwd
Dmxl1
Dnaaf1
Dnaaf3
Dnaaf4
Dnaaf5
Dnah1
Dnah10
Dnah10os
Dnah11
Dnah14
Dnah17
Dnah17-as1
Dnah2
Dnah6
Dnah8
Dnah9
Dnai1
Dnai2
Dnaja1
Dnaja2
Dnaja3
Dnaja4
Dnajb11
Dnajb12
Dnajb13
Dnajb2
Dnajb4
Dnajb5
Dnajb6
Dnajb9
Dnajc1
Dnajc10
Dnajc11
Dnajc12
Dnajc13
Dnajc14
Dnajc16
Dnajc18
Dnajc19p1
Dnajc19p3
Dnajc19p5
Dnajc2
Dnajc21
Dnajc22
Dnajc24
Dnajc25
Dnajc25-gng10
Dnajc27-as1
Dnajc3
Dnajc4
Dnajc5
Dnajc6
Dnajc7
Dnajc8
Dnajc9
Dnajc9-as1
Dnal1
Dnali1
Dnase1
Dnase1l1
Dnase1l3
Dnase2
Dnd1p1
Dnhd1
Dnm1
Dnm1l
Dnm1p38
Dnm2
Dnm3
Dnmbp
Dnmbp-as1
Dnmt1
Dnmt3a
Dnmt3b
Dnph1
Dntt
Dnttip1
Dnttip2
Doc2a
Doc2b
Doc2gp
Dock1
Dock10
Dock11
Dock2
Dock4
Dock5
Dock6
Dock7
Dock8
Dock9
Dock9-dt
Dok1
Dok2
Dok3
Dok4
Dok5
Dok7
Dolpp1
Donson
Dop1a
Dop1b
Dot1l
Dpagt1
Dpcd
Dpep1
Dpep2
Dpep2nb
Dpf1
Dpf2
Dpf3
Dph1
Dph2
Dph3p1
Dph6
Dph6-dt
Dph7
Dpm2
Dpm3
Dpp3
Dpp4
Dpp6
Dpp7
Dpp8
Dpp9
Dpp9-as1
Dprxp1
Dprxp3
Dprxp5
Dpy19l1
Dpy19l2p1
Dpy19l2p3
Dpy19l2p4
Dpy19l2p5
Dpy19l3
Dpy19l4
Dpy30
Dpys
Dpysl2
Dpysl3
Dpysl5
Dr1
Draic
Dram1
Drap1
Drc1
Drc3
Drc7
Drd3
Drg1
Drg2
Drosha
Dscaml1
Dscas
Dscr9
Dse
Dsg2
Dsg4
Dsn1
Dsp
Dst
Dstn
Dstyk
Dtd1
Dtl
Dtna
Dtnb
Dtnbp1
Dtwd1
Dtx1
Dtx2
Dtx3
Dtx3l
Dtx4
Dtymk
Dubr
Duox1
Duoxa1
Dus1l
Dus2
Dus3l
Dus4l
Dusp12
Dusp13
Dusp14
Dusp15
Dusp16
Dusp18
Dusp19
Dusp22
Dusp23
Dusp26
Dusp27
Dusp28
Dusp3
Dusp5
Dusp5p1
Dusp6
Dusp8p5
Dut
Dutp1
Dutp3
Dux4l16
Dux4l17
Dux4l18
Dux4l50
Duxap7
Dvl1
Dvl2
Dvl3
Dydc1
Dym
Dync1h1
Dync1i1
Dync1i2
Dync1li2
Dync2h1
Dync2li1
Dynll1
Dynll1p5
Dynll1p6
Dynlrb1
Dynlrb2
Dynlt1
Dynlt3
Dyrk1a
Dyrk1b
Dyrk2
Dyrk3
Dyrk4
Dysf
Dytn
Dzip1
Dzip3
E2f3
E2f4
E2f5
E2f6
E2f7
E2f8
E4f1
Eaf1
Eaf1-as1
Eaf2
Eapp
Ears2
Ebag9
Ebag9p1
Ebf1
Ebf4
Ebln1
Ebln3p
Ebna1bp2
Ebp
Ebpl
Ecd
Ece1
Ecel1p2
Ech1
Echdc1
Echdc2
Echdc3
Eci1
Eci2
Ecm1
Ecpas
Ecsit
Ect2
Ect2l
Eda
Eda2r
Edaradd
Edc3
Edc4
Eddm13
Edem1
Edf1
Ednrb
Edrf1
Edrf1-as1
Eea1
Eed
Eef1a1
Eef1a1p10
Eef1a1p13
Eef1a1p24
Eef1a1p25
Eef1a1p36
Eef1a1p7
Eef1a2
Eef1akmt1
Eef1akmt3
Eef1akmt4
Eef1akmt4-ece2
Eef1aknmt
Eef1b2
Eef1d
Eef1dp7
Eef1e1
Eef1g
Eef1gp1
Eef2
Eef2k
Eefsec
Eepd1
Efcab1
Efcab11
Efcab12
Efcab13
Efcab14
Efcab14-as1
Efcab14p1
Efcab2
Efcab5
Efcab7
Efcc1
Efemp1
Efemp2
Efhb
Efhc1
Efhd1
Efhd2
Efl1
Efl1p1
Efna1
Efna3
Efna4
Efna5
Efr3a
Efr3b
Eftud2
Egf
Egfem1p
Egfl7
Egfl8
Egflam
Egflam-as1
Egflam-as2
Egfr
Egfr-as1
Egln1p1
Egln2
Egln3
Egln3-as1
Ehbp1
Ehbp1l1
Ehd1
Ehd2
Ehd4
Ehd4-as1
Ehf
Ehmt1
Ei24
Eid1
Eid2b
Eif1
Eif1ax-as1
Eif1ay
Eif1b
Eif1b-as1
Eif1p1
Eif2a
Eif2ak1
Eif2ak2
Eif2ak3
Eif2ak3-dt
Eif2ak4
Eif2b1
Eif2b2
Eif2b3
Eif2b4
Eif2b5
Eif2d
Eif2s1
Eif2s2p3
Eif2s2p5
Eif2s3
Eif3a
Eif3b
Eif3d
Eif3e
Eif3ep1
Eif3f
Eif3fp1
Eif3g
Eif3h
Eif3i
Eif3j
Eif3k
Eif3l
Eif3m
Eif4a1
Eif4a1p2
Eif4a1p3
Eif4a2
Eif4a2p1
Eif4a3
Eif4b
Eif4e
Eif4e1b
Eif4e2
Eif4e3
Eif4enif1
Eif4g1
Eif4g2
Eif4g3
Eif4h
Eif5
Eif5a
Eif5b
Eif5p1
Eif6
Eipr1
Elac1
Elac2
Elane
Elavl1
Elavl3
Elf1
Elf2
Elf3
Elf3-as1
Elfn2
Elk1
Elk3
Elk4
Ell
Ell2
Ell3
Elmo1
Elmo1-as1
Elmo2
Elmo3
Elmod1
Elmod2
Elmod3
Elmsan1
Eln
Eloa
Elob
Elobp2
Eloc
Elocp2
Elocp28
Elovl1
Elovl2-as1
Elovl5
Elovl6
Elovl7
Elp2
Elp3
Elp4
Elp5
Elp6
Embp1
Emc1
Emc10
Emc1-as1
Emc2
Emc3
Emc3-as1
Emc4
Emc6
Emc8
Emc9
Emcn
Emd
Eme1
Eme2
Emg1
Emid1
Emilin1
Emilin2
Eml1
Eml2
Eml2-as1
Eml3
Eml4
Eml6
Emp1
Emp2
Emp3
Emsy
Emx1
Emx2
En2
Enah
Enc1
Endov
Eng
Engase
Enkd1
Eno1
Eno1-as1
Eno1p1
Eno1p3
Eno2
Eno3
Eno4
Enoph1
Enosf1
Enox1
Enox2
Enpep
Enpp1
Enpp3
Enpp7
Ensa
Ensap3
Entpd1
Entpd1-as1
Entpd2
Entpd3
Entpd3-as1
Entpd4
Entpd5
Entpd6
Entpd7
Entpd8
Entr1
Eny2
Eogt
Eomes
Ep300
Ep300-as1
Ep400
Ep400p1
Epas1
Epb41
Epb41l1
Epb41l2
Epb41l3
Epb41l4a
Epb41l4a-as1
Epb41l4a-dt
Epb41l5
Epb42
Epc1
Epc2
Epcam
Epcam-dt
Epdr1
Epg5
Epha1
Epha10
Epha1-as1
Epha2
Epha4
Epha5-as1
Epha6
Ephb1
Ephb2
Ephb3
Ephb4
Ephb6
Ephx1
Ephx2
Ephx3
Ephx4
Epm2a
Epm2aip1
Epn1
Epn2
Epn2-as1
Epn3
Epor
Eppk1
Eprs
Eps15l1
Eps8
Eps8l1
Eps8l2
Eps8l3
Epyc
Eral1
Erap1
Erap2
Erbb2
Erbb3
Erbin
Erc1
Ercc1
Ercc2
Ercc3
Ercc4
Ercc5
Ercc6
Ercc6l2
Ereg
Erfe
Erg
Erg28
Ergic1
Ergic2
Ergic3
Erh
Eri1
Eri3
Ericd
Erich1
Erich5
Erich6
Erich6-as1
Erich6b
Erlec1
Erlin1
Erlin2
Ermap
Ermard
Ermp1
Ern1
Ern2
Erp27
Erp29
Errfi1
Erv3-1
Ervk13-1
Ervk3-1
Ervmer34-1
Ervmer61-1
Esam
Esco2
Esf1
Esm1
Espl1
Espn
Espnl
Esr1
Esr2
Esrp1
Esrra
Esrrb
Esyt1
Esyt2
Esyt3
Etaa1
Etf1
Etfb
Etfbkmt
Etfdh
Etfrf1
Ethe1
Etnk1
Etnk2
Ets1
Ets2
Etv1
Etv2
Etv3
Etv4
Etv5
Etv6
Etv7
Eva1a
Eva1b
Eva1c
Evc
Evi5l
Evl
Evpl
Evx1
Evx1-as
Ewsat1
Ewsr1
Exd2
Exd3
Exo1
Exo5
Exoc1
Exoc1l
Exoc2
Exoc3
Exoc3l1
Exoc3l2
Exoc3l4
Exoc4
Exoc5p1
Exoc6
Exoc6b
Exoc7
Exog
Exosc1
Exosc10
Exosc10-as1
Exosc2
Exosc3p1
Exosc4
Exosc7
Exosc8
Exosc9
Exph5
Ext2
Extl1
Extl2
Extl3
Extl3-as1
Eya3
Eya4
Ezh1
Ezh2
Ezr-as1
F10
F10-as1
F11r
F12
F2
F2r
F2rl1
F2rl3
F3
F7
F8
Faah
Faahp1
Faap100
Faap20
Faap24
Fabp12p1
Fabp5
Fabp5p2
Fabp5p3
Fabp6
Fadd
Fads2
Fads3
Faf1
Faf2
Fah
Fahd1
Fahd2a
Faim
Faim2
Falec
Fam102a
Fam102b
Fam104a
Fam107a
Fam107b
Fam110a
Fam111a
Fam111a-dt
Fam111b
Fam114a1
Fam114a2
Fam117a
Fam117b
Fam118a
Fam118b
Fam120a
Fam120aos
Fam120b
Fam122a
Fam122c
Fam124b
Fam126a
Fam129a
Fam129b
Fam129c
Fam131a
Fam131b
Fam131c
Fam133b
Fam135a
Fam136a
Fam13a
Fam13a-as1
Fam13b
Fam149a
Fam149b1
Fam151b
Fam157a
Fam160a1
Fam160a2
Fam160b1
Fam160b2
Fam162a
Fam163a
Fam163b
Fam166a
Fam166b
Fam168a
Fam168b
Fam170b-as1
Fam171a1
Fam171a2
Fam171b
Fam172a
Fam172bp
Fam173a
Fam174a
Fam174b
Fam177a1
Fam178b
Fam183a
Fam185a
Fam186a
Fam186b
Fam187a
Fam187b
Fam189a1
Fam189a2
Fam189b
Fam192a
Fam193a
Fam193b
Fam198b-as1
Fam19a2
Fam19a3
Fam19a5
Fam200b
Fam201a
Fam204a
Fam206a
Fam207a
Fam20b
Fam20c
Fam210a
Fam214a
Fam214b
Fam216a
Fam217a
Fam217b
Fam218a
Fam219b
Fam221a
Fam221b
Fam222a
Fam222a-as1
Fam222b
Fam225a
Fam227a
Fam227b
Fam228a
Fam228b
Fam229a
Fam229b
Fam230g
Fam234a
Fam234b
Fam237a
Fam241b
Fam24b
Fam32a
Fam3a
Fam3b
Fam3c
Fam43a
Fam45a
Fam47e
Fam47e-stbd1
Fam49a
Fam49b
Fam50a
Fam50b
Fam53b
Fam53b-as1
Fam53c
Fam57a
Fam57b
Fam66c
Fam71d
Fam71e1
Fam71e2
Fam71f1
Fam76a
Fam76b
Fam78a
Fam81a
Fam81b
Fam83a
Fam83c-as1
Fam83d
Fam83e
Fam83f
Fam83g
Fam83h
Fam86b3p
Fam86c1
Fam86c2p
Fam86dp
Fam86gp
Fam86hp
Fam86jp
Fam86kp
Fam89b
Fam91a1
Fam92a
Fam98b
Fam98c
Fan1
Fanca
Fancc
Fancd2
Fancd2p2
Fance
Fancg
Fanci
Fancl
Fancm
Fank1
Fap
Far1
Far1-it1
Far2
Farp1
Farp2
Fars2
Fas
Fasn
Fastk
Fastkd1
Fastkd2
Fat1
Fat4
Fau
Faup1
Faxdc2
Fbh1
Fbl
Fblim1
Fbln1
Fbln2
Fbln5
Fbln7
Fbn1
Fbn2
Fbn3
Fbrs
Fbrsl1
Fbxl12
Fbxl15
Fbxl18
Fbxl19
Fbxl2
Fbxl20
Fbxl3
Fbxl5
Fbxl6
Fbxl7
Fbxl8
Fbxo11
Fbxo16
Fbxo17
Fbxo2
Fbxo21
Fbxo22
Fbxo24
Fbxo25
Fbxo27
Fbxo28
Fbxo3
Fbxo31
Fbxo32
Fbxo33
Fbxo34
Fbxo36
Fbxo36p1
Fbxo38
Fbxo39
Fbxo3-dt
Fbxo4
Fbxo41
Fbxo42
Fbxo44
Fbxo45
Fbxo6
Fbxo7
Fbxo9
Fbxw11
Fbxw4
Fbxw4p1
Fbxw5
Fbxw8
Fcer1a
Fcer1g
Fcf1
Fcf1p1
Fcf1p7
Fcgr2a
Fcgr3a
Fcgr3b
Fcgrt
Fcho1
Fcho2
Fchsd1
Fchsd2
Fcn3
Fcrl4
Fcrl5
Fcrl6
Fcrlb
Fdft1
Fdps
Fdpsp3
Fdpsp6
Fdpsp8
Fdxr
Fech
Fem1a
Fem1b
Fen1
Fer
Fer1l4
Fer1l5
Fer1l6-as1
Fermt3
Fes
Fev
Fez1
Fez2
Fezf2
Ffar4
Fgb
Fgd3
Fgd4
Fgd5
Fgd5-as1
Fgd5p1
Fgd6
Fgf1
Fgf11
Fgf12
Fgf12-as2
Fgf12-as3
Fgf14
Fgf14-as2
Fgf16
Fgf20
Fgf22
Fgf5
Fgf6
Fgf7
Fgf8
Fgf9
Fgfr1
Fgfr1op
Fgfr1op2
Fgfr3
Fgfr3p5
Fgfr3p6
Fgfr4
Fgfrl1
Fggy
Fgl1
Fgr
Fh
Fhad1
Fhdc1
Fhit
Fhl1
Fhl2
Fhl5
Fhod1
Fhod3
Fibcd1
Fibp
Ficd
Fig4
Fignl1
Filip1l
Filnc1
Fip1l1
Firre
Fis1
Fjx1
Fkbp10
Fkbp11
Fkbp15
Fkbp1a
Fkbp1ap1
Fkbp2
Fkbp3
Fkbp4
Fkbp8
Fkbp9
Fkrp
Fktn
Flad1
Flcn
Flg-as1
Fli1
Flii
Flj45513
Flna
Flnb
Flnb-as1
Flnc
Flot1
Flrt1
Flrt2
Flrt3
Flt1
Flt3lg
Flt4
Flvcr1
Flvcr2
Flywch1
Flywch2
Fmc1
Fmc1-luc7l2
Fmn1
Fmnl1
Fmnl2
Fmnl3
Fmo4
Fmod
Fmr1
Fn1
Fn3k
Fn3krp
Fnbp1
Fnbp1l
Fnbp1p1
Fnbp4
Fndc11
Fndc3a
Fndc3b
Fndc5
Fndc9
Fnip1
Fnip2
Fnta
Fntb
Fo393411.1
Fo393415.1
Fo393418.1
Fo393419.1
Fo393419.2
Fo538757.1
Fo704657.1
Focad
Fos
Fosb
Fosl1
Fosl2
Foxa1
Foxa3
Foxb2
Foxc1
Foxc2
Foxc2-as1
Foxcut
Foxd1
Foxd1-as1
Foxd2
Foxd3
Foxd3-as1
Foxh1
Foxj2
Foxj3
Foxk1
Foxk2
Foxl1
Foxl2
Foxl2nb
Foxm1
Foxn2
Foxn3
Foxn3-as1
Foxo1
Foxo3
Foxo4
Foxo6
Foxp1
Foxp1-it1
Foxp2
Foxp4
Foxred1
Foxred2
Foxs1
Fp325330.1
Fp565260.6
Fpgs
Fpgt
Fpgt-tnni3k
Fras1
Frat1
Frem3
Frg1
Frg1bp
Frg1dp
Frg1fp
Frg1hp
Frg2
Frg2dp
Frg2fp
Frg2hp
Frmd1
Frmd4a
Frmd4b
Frmd5
Frmd6
Frmd6-as2
Frmd8
Frmpd1
Frmpd2
Frrs1
Frs2
Frs3
Fry
Fryl
Fscn1
Fscn2
Fscn3
Fsd1
Fsd1l
Fsd2
Fsip1
Fsip2
Fst
Fstl1
Fstl3
Fth1
Fth1p12
Fth1p15
Fth1p22
Fth1p26
Fth1p3
Ftlp14
Ftlp8
Fto
Ftsj1
Ftsj3
Fubp1
Fubp3
Fuca2
Fuk
Fundc2
Fundc2p1
Fundc2p2
Fuom
Furin
Fus
Fut1
Fut10
Fut11
Fut4
Fut5
Fut6
Fut7
Fut8
Fut9
Fuz
Fxn
Fxr1
Fxr2
Fxyd2
Fxyd3
Fxyd5
Fxyd6
Fxyd6-fxyd2
Fxyd7
Fyco1
Fyn
Fyttd1
Fzd1
Fzd10-as1
Fzd2
Fzd3
Fzd6
Fzd7
Fzd8
Fzd9
Fzr1
G2e3
G3bp1
G3bp2
G6pc
G6pc3
G6pd
Gaa
Gab1
Gab2
Gabarap
Gabarapl1
Gabarapl2
Gabbr1
Gabbr2
Gabpa
Gabpb1
Gabpb1-as1
Gabpb1-it1
Gabpb2
Gabra1
Gabra2
Gabra3
Gabra5
Gabrb3
Gabrd
Gabrg2
Gabrp
Gabrr2
Gad1
Gad2
Gadd45a
Gadd45b
Gadd45g
Gak
Gal
Gal3st1
Gal3st3
Gal3st4
Gale
Galk1
Galk2
Galm
Galns
Galnt1
Galnt10
Galnt11
Galnt12
Galnt14
Galnt15
Galnt16
Galnt2
Galnt7
Galnt8
Galnt9
Galntl5
Galr1
Galt
Gan
Ganab
Ganc
Gapdh
Gapdhp20
Gapdhp27
Gapdhp29
Gapdhp33
Gapdhp37
Gapdhp54
Gapdhp61
Gapdhp64
Gapdhp65
Gapdhp67
Gapdhp68
Gapdhp76
Gaplinc
Gapt
Gapvd1
Gar1
Garem2
Garnl3
Gars
Gars-dt
Gart
Gas1rr
Gas2
Gas2l1
Gas2l2
Gas2l3
Gas5
Gas6
Gas6-as1
Gas6-dt
Gas8
Gas8-as1
Gasal1
Gask1b
Gata2
Gata2-as1
Gata3
Gata3-as1
Gata4
Gata6
Gata6-as1
Gatad1
Gatad2a
Gatb
Gatc
Gatd1
Gatd3a
Gatd3b
Gatm
Gba
Gba2
Gbf1
Gbgt1
Gbp3
Gbp5
Gbp7
Gbx1
Gbx2
Gca
Gcat
Gcc1
Gcc2
Gcdh
Gcfc2
Gcg
Gcgr
Gchfr
Gckr
Gclc
Gclm
Gcn1
Gcna
Gcnt1
Gcnt1p5
Gcnt2
Gcnt2p1
Gcnt3
Gcnt4
Gcom1
Gcsam
Gcshp2
Gda
Gdap1
Gdap1l1
Gdap2
Gde1
Gdf11
Gdf15
Gdf5
Gdf5os
Gdi1
Gdi2
Gdnf
Gdnf-as1
Gdpd1
Gdpd4
Gdpd5
Gdpgp1
Gem
Gemin2
Gemin4
Gemin5
Gemin6
Gemin7
Gemin7-as1
Gen1
Get4
Gfap
Gfer
Gfi1
Gfi1b
Gfm1
Gfm2
Gfod1
Gfod1-as1
Gfod2
Gfpt1
Gfpt2
Gfra1
Gfra2
Gfra4
Gfy
Gga1
Gga2
Gga3
Ggcx
Ggh
Ggn
Ggnbp2
Ggps1
Ggt1
Ggt6
Ggta1p
Ggtlc4p
Gh1
Ghet1
Ghr
Ghrhr
Ghrl
Ghrlos
Gid4
Gid8
Gigyf1
Gigyf2
Gimap1
Gimap1-gimap5
Gimap2
Gimap4
Gimap5
Gimap6
Ginm1
Gins1
Gins3
Gins4
Gipc1
Gipc2
Gipr
Git1
Git2
Gja1
Gja4
Gja9
Gjb2
Gjb7
Gjd3
Gjd4
Gk
Gk5
Gkn2
Gla
Glb1
Glb1l
Glb1l2
Glb1l3
Glcci1
Glce
Gldc
Gldn
Gle1
Glg1
Gli1
Gli2
Gli3
Gli4
Glipr1
Glipr1l1
Glipr1l2
Glipr2
Glis2
Glis3
Glmn
Glmp
Glod4
Glod5
Glp2r
Glrb
Glrx
Glrx3
Glrx3p2
Glrx5
Gls
Gls2
Glt8d1
Glt8d2
Gltp
Glud1p3
Glud2
Glul
Glulp5
Glyat
Glyatl1
Glycam1
Glyctk
Glyctk-as1
Glyr1
Gm2a
Gmcl1
Gmcl1p2
Gmds
Gmds-dt
Gmeb1
Gmfb
Gmfg
Gmip
Gmnn
Gmppa
Gmppb
Gmpr
Gmpr2
Gmps
Gmpsp1
Gna11
Gna12
Gnai1
Gnai2
Gnal
Gnao1
Gnas
Gnat1
Gnaz
Gnb1
Gnb1l
Gnb2
Gnb3
Gnb4
Gnb5
Gne
Gng10p1
Gng11
Gng12
Gng12-as1
Gng2
Gng8
Gngt2
Gnl1
Gnl2
Gnl3
Gnl3l
Gnly
Gnpat
Gnpatp
Gnpda1
Gnptab
Gnptg
Gnrh1
Gnrh2
Gnrhr2
Gns
Golga1
Golga2
Golga2p11
Golga2p5
Golga3
Golga4
Golga5
Golga6l10
Golga7
Golga7b
Golgb1
Golim4
Golm1
Golt1a
Golt1b
Gon4l
Gorab
Gorab-as1
Gorasp1
Gorasp2
Gosr1
Gosr2
Got1
Got2
Gp1bb
Gpaa1
Gpalpp1
Gpank1
Gpat3
Gpat4
Gpatch11
Gpatch2
Gpatch2l
Gpatch3
Gpatch4
Gpatch8
Gpbar1
Gpbp1
Gpbp1l1
Gpc1
Gpc2
Gpc6-as2
Gpd1
Gpd1l
Gpd2
Gper1
Gphb5
Gphn
Gpi
Gpm6a
Gpn1
Gpn2
Gpn3
Gpnmb
Gpr107
Gpr108
Gpr137
Gpr137b
Gpr137c
Gpr139
Gpr143
Gpr146
Gpr148
Gpr152
Gpr157
Gpr158
Gpr160
Gpr161
Gpr162
Gpr17
Gpr171
Gpr173
Gpr174
Gpr176
Gpr179
Gpr182
Gpr20
Gpr21
Gpr32p1
Gpr35
Gpr39
Gpr55
Gpr6
Gpr68
Gpr78
Gpr84
Gpr85
Gpr89a
Gpr89b
Gprasp1
Gprasp2
Gprc5a
Gprc5b
Gprc5c
Gprc5d
Gprc5d-as1
Gps1
Gps2
Gps2p2
Gpsm1
Gpsm2
Gpsm3
Gpt
Gpt2
Gpx1
Gpx2
Gpx3
Gpx4
Gpx5
Gpx7
Gpx8
Gramd1a
Gramd1b
Gramd1c
Gramd2a
Gramd2b
Gramd4
Gramd4p2
Grap2
Grasp
Grb10
Grb7
Greb1
Greb1l
Grhl1
Grhl3
Grhpr
Gria1
Gria2
Gria4
Grid2
Grik2
Grik4
Grik5
Grin1
Grin2b
Grin2c
Grin2d
Grin3b
Grina
Grip1
Grip2
Gripap1
Grk1
Grk2
Grk3
Grk4
Grk5
Grk5-it1
Grk6
Grm1
Grm2
Grm4
Grn
Grpel2
Grpel2-as1
Grpel2p3
Grsf1
Grtp1
Grwd1
Grxcr2
Gsap
Gsdma
Gsdmc
Gsdmd
Gsdme
Gse1
Gsec
Gsg1
Gsk3b
Gskip
Gsn
Gsn-as1
Gspt1
Gspt2
Gsr
Gss
Gsta3
Gstcd
Gstk1
Gstm1
Gstm3p2
Gstm4
Gstm5
Gsto1
Gsto2
Gstp1
Gstt2b
Gstt4
Gstz1
Gsx1
Gsx2
Gtdc1
Gtf2a2
Gtf2b
Gtf2e1
Gtf2f2
Gtf2h1
Gtf2h2c
Gtf2h3
Gtf2h4
Gtf2h5
Gtf2i
Gtf2ip13
Gtf2ip4
Gtf2ird1
Gtf2ird1p1
Gtf2ird2b
Gtf3a
Gtf3ap2
Gtf3ap6
Gtf3c1
Gtf3c3
Gtf3c4
Gtf3c5
Gtf3c6
Gtpbp1
Gtpbp10
Gtpbp3
Gtpbp4
Gtpbp8
Gtsf1l
Guca1c
Gucd1
Gucy1a1
Gucy1a2
Gucy1b1
Gucy1b2
Gucy2ep
Guf1
Guk1
Gulp1
Gusb
Gusbp1
Gusbp5
Gusbp6
Gvinp2
Gvqw2
Gvqw3
Gxylt2
Gyg1
Gyg2
Gypc
Gys1
Gzf1
Gzmap1
Gzmk
Gzmm
H1f0
H1fx-as1
H2afj
H2afv
H2afvp1
H2afy
H2afz
H2afzp3
H2afzp5
H3f3a
H3f3ap1
H3f3ap2
H3f3ap5
H3f3b
H3f3bp2
H6pd
Habp2
Habp4
Hacd1
Hacd2
Hacd3
Hacl1
Hadh
Hadhb
Haghl
Haglr
Hal
Hand2
Hand2-as1
Hapln2
Hapln3
Har1a
Hars
Hars2
Has1
Has2-as1
Has3
Haspin
Hat1
Haus1
Haus2
Haus4
Haus5
Haus7
Hax1
Hbbp1
Hbegf
Hbg2
Hbp1
Hbs1l
Hcar1
Hccat5
Hccs
Hcfc1
Hcfc1-as1
Hcfc1r1
Hcfc2
Hcg11
Hcg14
Hcg15
Hcg18
Hcg20
Hcg25
Hcg27
Hcg4b
Hcg9
Hck
Hcls1
Hcn1
Hcn3
Hcp5
Hcrt
Hcst
Hdac1
Hdac10
Hdac11
Hdac2-as2
Hdac3
Hdac4
Hdac4-as1
Hdac5
Hdac6
Hdac7
Hdac8
Hdac9
Hddc3
Hdgf
Hdgfl2
Hdgfl3
Hdhd5-as1
Hdlbp
Heatr1
Heatr3
Heatr5b
Heatr6
Hebp1
Hebp2
Hectd1
Hectd2
Hectd3
Hectd4
Hecw1
Hecw2
Hecw2-as1
Heg1
Helb
Hells
Helq
Helz
Helz2
Hemk1
Henmt1
Hepacam
Hepacam2
Herc1
Herc2
Herc2p2
Herc2p3
Herc3
Herc5
Herc6
Herpud1
Herpud2
Hes1
Hes2
Hes4
Hes6
Hes7
Hexa
Hexa-as1
Hexb
Hexd
Hexim1
Hexim2
Hey1
Hey2
Hfe
Hgc6.3
Hgfac
Hgh1
Hgs
Hgsnat
Hhat
Hhatl-as1
Hhex
Hhip
Hhipl1
Hhla2
Hhla3
Hibch
Hic1
Hid1
Hid1-as1
Hif1a
Hif1a-as2
Hif1an
Hif3a
Higd1a
Higd1ap13
Higd1ap5
Higd1b
Hikeshi
Hilpda
Hils1
Hinfp
Hint1
Hint2
Hip1
Hip1r
Hipk1
Hipk2
Hipk3
Hirap1
Hirip3
Hist1h1a
Hist1h1b
Hist1h1c
Hist1h1d
Hist1h1e
Hist1h1ps1
Hist1h1ps2
Hist1h2ab
Hist1h2ac
Hist1h2ad
Hist1h2ae
Hist1h2ag
Hist1h2ah
Hist1h2ai
Hist1h2aj
Hist1h2ak
Hist1h2al
Hist1h2am
Hist1h2aps4
Hist1h2aps5
Hist1h2bb
Hist1h2bc
Hist1h2bd
Hist1h2be
Hist1h2bf
Hist1h2bh
Hist1h2bi
Hist1h2bj
Hist1h2bk
Hist1h2bl
Hist1h2bm
Hist1h2bn
Hist1h2bo
Hist1h2bps2
Hist1h3a
Hist1h3b
Hist1h3c
Hist1h3d
Hist1h3e
Hist1h3f
Hist1h3h
Hist1h3i
Hist1h3j
Hist1h4a
Hist1h4b
Hist1h4c
Hist1h4d
Hist1h4e
Hist1h4f
Hist1h4h
Hist1h4j
Hist1h4k
Hist1h4l
Hist2h2aa4
Hist2h2ac
Hist2h3d
Hist3h2ba
Hist3h2bb
Hist4h4
Hivep1
Hivep2
Hivep3
Hjurp
Hjv
Hk1
Hk2
Hk3
Hkdc1
Hkr1
Hla-a
Hla-b
Hla-dmb
Hla-dob
Hla-dpb1
Hla-dra
Hla-e
Hla-f
Hla-h
Hla-j
Hla-k
Hla-l
Hla-s
Hla-z
Hlcs-it1
Hlf
Hltf-as1
Hlx
Hm13
Hm13-as1
Hm13-it1
Hmbox1
Hmbs
Hmces
Hmcn2
Hmg20a
Hmg20b
Hmga1
Hmga1p2
Hmga1p4
Hmga1p7
Hmga2
Hmga2-as1
Hmgb1
Hmgb1p19
Hmgb1p21
Hmgb1p28
Hmgb1p39
Hmgb1p5
Hmgb1p7
Hmgb2
Hmgb3
Hmgb3p10
Hmgb3p18
Hmgb3p22
Hmgb3p24
Hmgb3p26
Hmgb3p27
Hmgb3p32
Hmgb3p4
Hmgb3p8
Hmgcl
Hmgcr
Hmgcs1
Hmgn1
Hmgn1p12
Hmgn1p3
Hmgn2
Hmgn2p21
Hmgn2p34
Hmgn2p39
Hmgn2p7
Hmgn2p8
Hmgn3-as1
Hmgn4
Hmgxb3
Hmgxb4
Hmmr
Hmox1
Hmox2
Hmsd
Hnf1a
Hnf1a-as1
Hnf1b
Hnf4a-as1
Hnf4g
Hnmt
Hnrnpa1
Hnrnpa1p13
Hnrnpa1p29
Hnrnpa1p49
Hnrnpa1p65
Hnrnpa1p7
Hnrnpa1p73
Hnrnpa1p74
Hnrnpa2b1
Hnrnpa3
Hnrnpa3p11
Hnrnpab
Hnrnpc
Hnrnpdl
Hnrnpf
Hnrnph1
Hnrnph3
Hnrnpk
Hnrnpkp3
Hnrnpkp4
Hnrnpl
Hnrnpll
Hnrnplp1
Hnrnpm
Hnrnpr
Hnrnpu
Hnrnpul1
Hnrnpul2
Hoga1
Homer2
Homer3
Homer3-as1
Hook3
Hopx
Hormad1
Hormad2
Hormad2-as1
Hotair
Hotairm1
Hottip
Hoxa1
Hoxa10
Hoxa10-as
Hoxa11
Hoxa11-as
Hoxa13
Hoxa2
Hoxa3
Hoxa5
Hoxa6
Hoxa7
Hoxa9
Hoxa-as2
Hoxa-as3
Hoxb1
Hoxb13
Hoxb2
Hoxb3
Hoxb5
Hoxb6
Hoxb7
Hoxb8
Hoxb-as1
Hoxb-as2
Hoxb-as3
Hoxb-as4
Hoxc10
Hoxc5
Hoxc6
Hoxc9
Hoxc-as1
Hoxc-as3
Hoxd10
Hoxd11
Hoxd12
Hoxd3
Hoxd8
Hp1bp3
Hpca
Hpcal1
Hpdl
Hpn
Hprt1
Hps1
Hps3
Hps4
Hps6
Hpse
Hpse2
Hpx
Hpyr1
Hr
Hrc
Hrg
Hrh1
Hrh2
Hrh3
Hrh4
Hrk
Hs1bp3
Hs2st1
Hs3st1
Hs3st2
Hs3st3b1
Hs6st1
Hsbp1
Hsbp1l1
Hsbp1p1
Hsbp1p2
Hscb
Hsd11b1
Hsd11b1-as1
Hsd11b1l
Hsd11b2
Hsd17b1
Hsd17b12
Hsd17b14
Hsd17b2
Hsd17b3
Hsd17b4
Hsd17b6
Hsd17b7
Hsd17b8
Hsd3b7
Hsdl1
Hsdl2
Hsf1
Hsf2
Hsf2bp
Hsf4
Hsh2d
Hsp90aa1
Hsp90ab1
Hsp90ab7p
Hsp90b1
Hspa12a
Hspa12b
Hspa13
Hspa14
Hspa1a
Hspa2
Hspa4
Hspa4l
Hspa8
Hspa8p16
Hspa8p3
Hspa8p5
Hspa8p6
Hspa9
Hspb1
Hspb11
Hspb2-c11orf52
Hspb6
Hspb7
Hspb8
Hspb9
Hspbap1
Hspbp1
Hspd1
Hspd1p7
Hspe1
Hspe1-mob4
Hspe1p18
Hspe1p27
Hspe1p3
Hspe1p8
Hspe1p9
Hspg2
Htatip2
Htatsf1
Htatsf1p1
Htd2
Htr1b
Htr2a
Htr3b
Htr3e
Htr4
Htr5a
Htr5a-as1
Htr7p1
Htra1
Htra2
Htra3
Htt
Hunk
Hus1
Huwe1
Hvcn1
Hyal1
Hyal2
Hyal3
Hydin
Hyi
Hyi-as1
Hykk
Hyls1
Hypk
Iah1
Iars
Iars2
Iba57
Iba57-dt
Ica1
Icam1
Icam2
Icam3
Icam4
Icam5
Ice1
Ice2
Icos
Id1
Id2
Id2-as1
Id3
Ide
Idh1
Idh1-as1
Idh2-dt
Idh3a
Idh3b
Idh3g
Idi1
Idi2-as1
Idnk
Ido2
Idua
Ier2
Ier3
Ier3-as1
Ier5
Ier5l
Iffo1
Iffo2
Ifi16
Ifi27
Ifi27l1
Ifi30
Ifi35
Ifi44
Ifi44l
Ifih1
Ifit1
Ifit2
Ifitm1
Ifitm2
Ifitm3
Ifitm4p
Ifitm9p
Ifnar2
Ifngr2
Ifnl3p1
Ifnl4p1
Ifnwp15
Ifnwp19
Ifnwp4
Ifrd1
Ifrd2
Ift122
Ift140
Ift22
Ift27
Ift43
Ift52
Ift74
Ift80
Ift81
Ift88
Igbp1
Igbp1p3
Igdcc4
Igf1
Igf1r
Igf2
Igf2bp1
Igf2bp2
Igf2bp2-as1
Igf2bp3
Igf2r
Igfals
Igfbp1
Igfbp2
Igfbp3
Igfbp6
Igfbp7-as1
Igfl1p1
Igfl2-as1
Igfl4
Igflr1
Igha2
Ighd1-20
Ighd1-7
Ighd6-19
Ighd6-6
Ighj3p
Ighj4
Ighj5
Ighj6
Ighmbp2
Ighv1-12
Ighv1-17
Ighv1-18
Ighv1-2
Ighv1-3
Ighv1-45
Ighv1-46
Ighv1-58
Ighv1or15-2
Ighv2-70
Ighv3-15
Ighv3-23
Ighv3-30-2
Ighv3-38
Ighv3-47
Ighv3-53
Ighv3-7
Ighv3-71
Ighv3-72
Ighv3-74
Ighv3-75
Ighv4-31
Ighv4-34
Ighv6-1
Ighv7-4-1
Ighv7-81
Ighvii-1-1
Ighvii-30-1
Ighvii-46-1
Ighvii-51-2
Ighvii-62-1
Ighvii-65-1
Ighviii-2-1
Ighviii-26-1
Ighviii-38-1
Ighviii-47-1
Ighviii-51-1
Igkc
Igkv2d-18
Iglcor22-2
Iglj1
Iglv10-54
Iglv1-44
Iglv1-47
Iglv2-23
Iglv2-33
Iglv2-8
Iglv3-15
Iglv3-19
Iglv3-21
Iglv3-24
Iglv3-27
Iglv3-32
Iglv3-6
Iglv3-9
Iglv6-57
Iglv8-61
Iglvi-38
Iglvi-63
Iglvi-70
Iglviv-64
Iglviv-66-1
Iglvv-58
Iglvvi-25-1
Iglvvii-41-1
Igsf1
Igsf22
Igsf23
Igsf6
Igsf8
Igsf9
Ik
Ikbkb
Ikbke
Ikbkg
Ikzf1
Ikzf2
Ikzf4
Il10
Il10ra
Il10rb
Il11ra
Il12a
Il12a-as1
Il12rb1
Il12rb2
Il13
Il13ra1
Il15
Il15ra
Il16
Il17c
Il17d
Il17ra
Il17rb
Il17rc
Il17rd
Il17re
Il17rel
Il18bp
Il18r1
Il19
Il1b
Il1r1
Il1r2
Il1rap
Il1rapl1
Il1rl1
Il1rl2
Il1rn
Il20ra
Il21-as1
Il21r
Il21r-as1
Il23a
Il2ra
Il2rb
Il2rg
Il31
Il31ra
Il32
Il33
Il34
Il36a
Il36rn
Il3ra
Il4i1
Il4r
Il6
Il6r
Il6r-as1
Il6st
Il7r
Il9r
Ildr1
Ildr2
Ilf2
Ilf2p1
Ilf3
Ilf3-dt
Ilk
Ilkap
Ilvbl
Immp1lp2
Immt
Imp3
Imp3p2
Imp4
Impa2
Impact
Impdh1
Impdh1p10
Impdh1p3
Impdh2
Impg1
Inafm1
Inafm2
Inava
Inca1
Incenp
Ine1
Inf2
Ing1
Ing2
Ing3
Ing5
Ingx
Inha
Inhba-as1
Inhbe
Inhcap
Inip
Inka2-as1
Ino80
Ino80b
Ino80b-wbp1
Ino80c
Ino80d
Ino80e
Inpp1
Inpp4a
Inpp4b
Inpp5a
Inpp5b
Inpp5d
Inpp5e
Inpp5f
Inpp5j
Inpp5k
Inppl1
Insc
Insig1
Insig2
Ins-igf2
Insyn2
Ints1
Ints10
Ints11
Ints12
Ints13
Ints14
Ints2
Ints3
Ints4
Ints5
Ints6
Ints6-as1
Ints6l
Ints7
Ints8
Ints9
Intu
Invs
Ip6k1
Ip6k2
Ip6k3
Ipcef1
Ipo11
Ipo13
Ipo4
Ipo5
Ipo7
Ipo8
Ipo9
Ipo9-as1
Ipp
Ippkp1
Iqank1
Iqcb1
Iqcc
Iqcd
Iqce
Iqcf2
Iqcf3
Iqcg
Iqch
Iqch-as1
Iqcj-schip1
Iqcj-schip1-as1
Iqck
Iqcn
Iqgap1
Iqgap2
Iqsec1
Iqsec2
Iqsec3p1
Irain
Irak1
Irak1bp1
Irak3
Irak4
Ireb2
Irf1
Irf2
Irf2bp2
Irf3
Irf4
Irf5
Irf6
Irf7
Irf8
Irf9
Irgm
Irgq
Irs1
Irs3p
Irx1p1
Irx3
Irx5
Irx6
Isca2
Isca2p1
Iscu
Isg15
Isg20
Isg20l2
Isl1
Isl2
Islr2
Isoc1
Isoc2
Ispd-as1
Ist1
Isy1
Isy1-rab43
Isyna1
Itch
Itfg1
Itfg1-as1
Itfg2
Itfg2-as1
Itga1
Itga10
Itga2
Itga2b
Itga3
Itga4
Itga5
Itga6
Itga6-as1
Itga9
Itga9-as1
Itgae
Itgal
Itgam
Itgav
Itgax
Itgb1
Itgb1bp1
Itgb1bp2
Itgb1-dt
Itgb2
Itgb2-as1
Itgb3
Itgb3bp
Itgb4
Itgb5
Itgb5-as1
Itgb7
Itgb8
Itgbl1
Itih2
Itih3
Itih5
Itk
Itm2b
Itm2bp1
Itm2c
Itpa
Itpk1
Itpk1-as1
Itpka
Itpkb
Itpkb-as1
Itpkb-it1
Itpr1
Itpr2
Itpr3
Itprid1
Itprid2
Itprip
Itprip-as1
Itpripl1
Itpripl2
Itsn1
Itsn2
Ivd
Ivns1abp
Iws1
Iyd
Izumo1
Izumo1r
Izumo4
Jade1
Jade2
Jade3
Jag1
Jagn1
Jak1
Jak2
Jak3
Jakmip2
Jakmip2-as1
Jam2
Jam3
Jaml
Jarid2
Jarid2-as1
Jazf1
Jazf1-as1
Jchain
Jchainp1
Jdp2
Jhy
Jkamp
Jkampp1
Jmjd1c
Jmjd1c-as1
Jmjd4
Jmjd6
Jmjd7
Jmjd7-pla2g4b
Jmjd8
Josd1
Josd2
Jph1
Jph4
Jpt1
Jpt2
Jpx
Jrk
Jrkl
Jsrp1
Jtb
Jun
Jund
Jup
Kaag1
Kalrn
Kank1
Kank2
Kank3
Kansl1
Kansl1-as1
Kansl1l
Kansl2
Kansl3
Kantr
Kars
Karsp2
Karsp3
Kat14
Kat2a
Kat2b
Kat5
Kat6a
Kat6b
Kat7
Kat8
Katnal2
Katnb1
Katnbl1
Kazald1
Kazn
Kbtbd12
Kbtbd8
Kcmf1
Kcna2
Kcna6
Kcnab1
Kcnab2
Kcnab3
Kcnb1
Kcnc1
Kcnc4
Kcnd2
Kcne2
Kcne3
Kcne5
Kcnh2
Kcnh3
Kcnh4
Kcnh6
Kcnh8
Kcnip2-as1
Kcnip3
Kcnj1
Kcnj10
Kcnj11
Kcnj13
Kcnj15
Kcnj16
Kcnj2
Kcnj4
Kcnj5
Kcnj6
Kcnj8
Kcnk10
Kcnk12
Kcnk15-as1
Kcnk16
Kcnk17
Kcnk4
Kcnk6
Kcnk7
Kcnma1
Kcnma1-as3
Kcnmb2
Kcnn1
Kcnn2
Kcnn4
Kcnq2
Kcnq3
Kcnq4
Kcnq5
Kcnq5-as1
Kcns1
Kcns2
Kcns3
Kcnt1
Kcp
Kctd1
Kctd10
Kctd11
Kctd12
Kctd13
Kctd15
Kctd16
Kctd17
Kctd18
Kctd19
Kctd2
Kctd20
Kctd21
Kctd21-as1
Kctd5
Kctd6
Kctd7
Kctd9
Kdelc1
Kdelc1p1
Kdelc2
Kdelr1
Kdelr2
Kdelr3
Kdf1
Kdm1a
Kdm1b
Kdm2a
Kdm2b
Kdm3a
Kdm3b
Kdm4a
Kdm4a-as1
Kdm4b
Kdm4c
Kdm4d
Kdm5a
Kdm5b
Kdm5c
Kdm6a
Kdm6b
Kdm7a
Kdm7a-dt
Kdm8
Kdr
Kdsr
Kf459542.1
Khdc4
Khdrbs1
Khdrbs2-ot
Khdrbs3
Khk
Khnyn
Khsrp
Kiaa0040
Kiaa0100
Kiaa0232
Kiaa0319l
Kiaa0355
Kiaa0391
Kiaa0408
Kiaa0513
Kiaa0556
Kiaa0586
Kiaa0753
Kiaa0825
Kiaa0895
Kiaa0895l
Kiaa0930
Kiaa1109
Kiaa1191
Kiaa1211
Kiaa1217
Kiaa1324
Kiaa1328
Kiaa1522
Kiaa1549l
Kiaa1586
Kiaa1614
Kiaa1671
Kiaa1841
Kiaa1958
Kiaa2012
Kiaa2012-as1
Kiaa2026
Kidins220
Kif13a
Kif15
Kif17
Kif18b
Kif19
Kif1b
Kif1bp
Kif1c
Kif20a
Kif20b
Kif21a
Kif21b
Kif22
Kif23
Kif25-as1
Kif26a
Kif2a
Kif2c
Kif3c
Kif4a
Kif5a
Kif5b
Kif5c
Kif6
Kif7
Kif9
Kif9-as1
Kifc1
Kifc2
Kifc3
Kin
Kir3dx1
Kirrel1
Kirrel1-it1
Kirrel2
Kiss1
Kiss1r
Kit
Kiz
Kl
Klc1
Klc2
Klc3
Klc4
Klf10
Klf11
Klf13
Klf16
Klf2
Klf3
Klf4
Klf5
Klf6
Klf7
Klf7-it1
Klf9
Klhdc1
Klhdc10
Klhdc2
Klhdc3
Klhdc4
Klhdc7b
Klhdc8a
Klhdc8b
Klhdc9
Klhl10
Klhl17
Klhl18
Klhl2
Klhl20
Klhl21
Klhl22
Klhl23
Klhl24
Klhl26
Klhl28
Klhl3
Klhl31
Klhl32
Klhl33
Klhl35
Klhl36
Klhl4
Klhl40
Klhl42
Klhl5
Klhl6
Klhl6-as1
Klhl7
Klk11
Klk13
Klk15
Klk2
Klk3
Klk4
Klk7
Klk9
Klrc1
Klrc4-klrk1
Klrf1
Klrg1
Klrk1
Kmo
Kmt2a
Kmt2b
Kmt2c
Kmt2d
Kmt2e
Kmt2e-as1
Kmt5a
Kmt5b
Kmt5c
Kncn
Knl1
Knop1
Knop1p2
Knstrn
Kntc1
Kpna1
Kpna2
Kpna2p3
Kpna4
Kpna5
Kpna6
Kpnb1
Krba1
Krbox1
Krbox4
Kremen1
Kremen2
Kri1
Krit1
Krr1
Krt13
Krt15
Krt18
Krt18p13
Krt18p14
Krt18p20
Krt18p21
Krt18p29
Krt18p33
Krt18p41
Krt18p47
Krt18p5
Krt18p59
Krt18p61
Krt18p65
Krt18p67
Krt19
Krt19p1
Krt19p2
Krt2
Krt222
Krt28
Krt36
Krt39
Krt4
Krt7
Krt73
Krt73-as1
Krt76
Krt78
Krt7-as
Krt8
Krt81
Krt85
Krt86
Krt87p
Krt8p12
Krt8p15
Krt8p2
Krt8p29
Krt8p41
Krt8p42
Krt8p47
Krt8p9
Krtap12-3
Krtap16-1
Krtap19-8
Krtap2-3
Krtap3-4p
Krtap4-7
Krtap4-9
Krtap5-10
Krtap5-11
Krtap5-4
Krtap5-5
Krtap5-6
Krtap5-as1
Krtap8-1
Krtcap2
Krtcap3
Ksr1
Ksr2
Ktn1
Ktn1-as1
Kxd1
Kyat1
Kynu
L1cam
L2hgdh
L34079.3
L3mbtl1
L3mbtl2
L3mbtl3
L3mbtl4
Lacc1
Lactb
Lactb2
Lactb2-as1
Lad1
Lag3
Lair2
Lama1
Lama2
Lama3
Lama4
Lama5
Lamb1
Lamb2
Lamb3
Lamb4
Lamc1
Lamc2
Lamc3
Lamp3
Lamtor1
Lamtor2
Lamtor4
Lamtor5-as1
Lancl1
Lancl2
Lap3
Laptm4b
Laptm5
Large1
Large2
Large-it1
Larp1
Larp1b
Larp4
Larp4b
Larp7
Lars
Lars2
Lasp1
Lat
Lat2
Lats2-as1
Lax1
Layn
Lbh
Lbhd1
Lbr
Lbx1-as1
Lbx2
Lbx2-as1
Lca5l
Lcat
Lce3a
Lck
Lclat1
Lcmt1
Lcmt1-as1
Lcn12
Lcn15
Lcn1p1
Lcn2
Lcn9
Lcor
Lcp1
Lcp2
Lct
Ldah
Ldb1
Ldb2
Ldha
Ldhal6a
Ldhal6b
Ldhap1
Ldhap2
Ldhap5
Ldhb
Ldhbp1
Ldhbp2
Ldhd
Ldlr
Ldlrad2
Ldlrad3
Ldlrad4
Ldlrad4-as1
Ldlrap1
Ldoc1
Leap2
Lef1
Lef1-as1
Lefty2
Lekr1
Lemd1-as1
Lemd2
Lemd3
Leng1
Leng8
Leng8-as1
Leng9
Leo1
Lepr
Leprot
Leprotl1
Letm1
Letm2
Letmd1
Lfng
Lgals1
Lgals13
Lgals2
Lgals3
Lgals3bp
Lgals4
Lgals7
Lgals8
Lgalsl
Lgalsl-dt
Lgi2
Lgi3
Lgi4
Lgmn
Lgr5
Lgr6
Lhfpl2
Lhfpl3-as1
Lhfpl3-as2
Lhfpl4
Lhfpl5
Lhpp
Lhx1
Lhx1-dt
Lhx2
Lhx4
Lhx6
Lhx9
Lias
Lif-as1
Lifr-as1
Lig1
Lig3
Lilra4
Lilrb3
Lilrb5
Lilrp2
Lima1
Limch1
Limd1
Limd1-as1
Limd2
Lime1
Limk1
Limk2
Lims1
Lims1-as1
Lims2
Lin28a
Lin28ap2
Lin37
Lin52
Lin54
Lin7b
Lin9
Linc00028
Linc00051
Linc00092
Linc00102
Linc00106
Linc00111
Linc00112
Linc00114
Linc00115
Linc00167
Linc00173
Linc00174
Linc00184
Linc00189
Linc00205
Linc00240
Linc002481
Linc00265
Linc00271
Linc00294
Linc00299
Linc00310
Linc00317
Linc00323
Linc00324
Linc00327
Linc00336
Linc00337
Linc00339
Linc00346
Linc00350
Linc00368
Linc00393
Linc00398
Linc00402
Linc00415
Linc00423
Linc00424
Linc00426
Linc00428
Linc00431
Linc00443
Linc00446
Linc00449
Linc00452
Linc00460
Linc00466
Linc00467
Linc00475
Linc00476
Linc00484
Linc00486
Linc00500
Linc00501
Linc00511
Linc00513
Linc00518
Linc00520
Linc00523
Linc00528
Linc00533
Linc00536
Linc00539
Linc00543
Linc00544
Linc00551
Linc00560
Linc00563
Linc00570
Linc00574
Linc00582
Linc00583
Linc00589
Linc00592
Linc00598
Linc00599
Linc00602
Linc00606
Linc00607
Linc00609
Linc00616
Linc00620
Linc00628
Linc00629
Linc00630
Linc00632
Linc00635
Linc00636
Linc00637
Linc00638
Linc00639
Linc00640
Linc00641
Linc00642
Linc00643
Linc00649
Linc00652
Linc00653
Linc00656
Linc00659
Linc00663
Linc00664
Linc00667
Linc00672
Linc00674
Linc00682
Linc00683
Linc00685
Linc00690
Linc00702
Linc00707
Linc00710
Linc00824
Linc00839
Linc00840
Linc00847
Linc00853
Linc00856
Linc00857
Linc00862
Linc00863
Linc00867
Linc00869
Linc00877
Linc00879
Linc00880
Linc00881
Linc00884
Linc00886
Linc00887
Linc00888
Linc00893
Linc00894
Linc00895
Linc00896
Linc00898
Linc00900
Linc00906
Linc00907
Linc00910
Linc00917
Linc00920
Linc00921
Linc00924
Linc00926
Linc00933
Linc00941
Linc00942
Linc00954
Linc00957
Linc00958
Linc00960
Linc00963
Linc00964
Linc00967
Linc00973
Linc00974
Linc00992
Linc00993
Linc01003
Linc01006
Linc01007
Linc01010
Linc01011
Linc01013
Linc01016
Linc01023
Linc01044
Linc01054
Linc01056
Linc01072
Linc01081
Linc01088
Linc01089
Linc01091
Linc01094
Linc01095
Linc01096
Linc01097
Linc01103
Linc01104
Linc01117
Linc01118
Linc01119
Linc01121
Linc01124
Linc01126
Linc01127
Linc01128
Linc01132
Linc01133
Linc01134
Linc01135
Linc01137
Linc01138
Linc01140
Linc01141
Linc01142
Linc01143
Linc01144
Linc01146
Linc01148
Linc01149
Linc01152
Linc01154
Linc01160
Linc01163
Linc01166
Linc01168
Linc01169
Linc01170
Linc01173
Linc01176
Linc01182
Linc01186
Linc01187
Linc01191
Linc01192
Linc01194
Linc01197
Linc01204
Linc01206
Linc01210
Linc01213
Linc01215
Linc01220
Linc01224
Linc01225
Linc01226
Linc01228
Linc01229
Linc01230
Linc01233
Linc01234
Linc01235
Linc01237
Linc01241
Linc01249
Linc01251
Linc01252
Linc01255
Linc01259
Linc01270
Linc01271
Linc01273
Linc01275
Linc01276
Linc01285
Linc01291
Linc01301
Linc01304
Linc01305
Linc01307
Linc01311
Linc01332
Linc01338
Linc01341
Linc01342
Linc01345
Linc01349
Linc01351
Linc01352
Linc01353
Linc01356
Linc01357
Linc01358
Linc01360
Linc01366
Linc01381
Linc01385
Linc01389
Linc01391
Linc01396
Linc01398
Linc01410
Linc01411
Linc01423
Linc01424
Linc01426
Linc01431
Linc01433
Linc01436
Linc01448
Linc01465
Linc01476
Linc01477
Linc01483
Linc01484
Linc01485
Linc01491
Linc01493
Linc01500
Linc01501
Linc01503
Linc01504
Linc01509
Linc01510
Linc01513
Linc01515
Linc01517
Linc01521
Linc01522
Linc01524
Linc01531
Linc01534
Linc01535
Linc01537
Linc01539
Linc01544
Linc01546
Linc01547
Linc01551
Linc01554
Linc01556
Linc01560
Linc01565
Linc01568
Linc01569
Linc01571
Linc01572
Linc01578
Linc01584
Linc01587
Linc01588
Linc01593
Linc01596
Linc01600
Linc01607
Linc01614
Linc01618
Linc01619
Linc01620
Linc01624
Linc01626
Linc01629
Linc01630
Linc01637
Linc01638
Linc01640
Linc01655
Linc01659
Linc01667
Linc01671
Linc01672
Linc01676
Linc01682
Linc01686
Linc01687
Linc01693
Linc01699
Linc01703
Linc01705
Linc01714
Linc01715
Linc01719
Linc01721
Linc01730
Linc01732
Linc01738
Linc01739
Linc01740
Linc01743
Linc01749
Linc01754
Linc01756
Linc01763
Linc01764
Linc01765
Linc01767
Linc01770
Linc01771
Linc01772
Linc01775
Linc01776
Linc01778
Linc01782
Linc01783
Linc01786
Linc01796
Linc01802
Linc01803
Linc01804
Linc01805
Linc01816
Linc01819
Linc01828
Linc01833
Linc01834
Linc01836
Linc01841
Linc01842
Linc01843
Linc01844
Linc01849
Linc01852
Linc01855
Linc01864
Linc01865
Linc01868
Linc01869
Linc01871
Linc01872
Linc01875
Linc01876
Linc01879
Linc01881
Linc01888
Linc01890
Linc01891
Linc01893
Linc01895
Linc01898
Linc01900
Linc01902
Linc01905
Linc01909
Linc01914
Linc01934
Linc01936
Linc01937
Linc01942
Linc01943
Linc01948
Linc01952
Linc01956
Linc01962
Linc01968
Linc01970
Linc01976
Linc01979
Linc01980
Linc01990
Linc01991
Linc02000
Linc02001
Linc02003
Linc02004
Linc02008
Linc02014
Linc02015
Linc02018
Linc02021
Linc02022
Linc02025
Linc02026
Linc02028
Linc02029
Linc02037
Linc02039
Linc02042
Linc02048
Linc02054
Linc02055
Linc02058
Linc02062
Linc02064
Linc02073
Linc02076
Linc02084
Linc02085
Linc02086
Linc02090
Linc02098
Linc02099
Linc02101
Linc02104
Linc02125
Linc02127
Linc02131
Linc02133
Linc02139
Linc02141
Linc02153
Linc02156
Linc02167
Linc02168
Linc02173
Linc02175
Linc02179
Linc02186
Linc02188
Linc02192
Linc02201
Linc02202
Linc02204
Linc02207
Linc02213
Linc02218
Linc02223
Linc02225
Linc02229
Linc02235
Linc02236
Linc02240
Linc02243
Linc02255
Linc02259
Linc02267
Linc02268
Linc02273
Linc02278
Linc02280
Linc02285
Linc02288
Linc02289
Linc02293
Linc02295
Linc02298
Linc02316
Linc02318
Linc02323
Linc02324
Linc02325
Linc02332
Linc02336
Linc02340
Linc02345
Linc02352
Linc02354
Linc02356
Linc02359
Linc02361
Linc02362
Linc02365
Linc02366
Linc02371
Linc02375
Linc02376
Linc02378
Linc02383
Linc02384
Linc02387
Linc02390
Linc02392
Linc02393
Linc02394
Linc02402
Linc02403
Linc02404
Linc02408
Linc02410
Linc02413
Linc02422
Linc02428
Linc02434
Linc02437
Linc02446
Linc02447
Linc02452
Linc02454
Linc02455
Linc02456
Linc02464
Linc02473
Linc02487
Linc02493
Linc02521
Linc02528
Linc02530
Linc02532
Linc02541
Linc02543
Linc02544
Linc02550
Linc02551
Linc02558
Linc02564
Linc02569
Linc02570
Linc02574
Linc02575
Linc02577
Linc02579
Linc02580
Linc02583
Linc02585
Linc02586
Linc02587
Linc02588
Linc02590
Linc02596
Linc02599
Linc02600
Linc02603
Linc02606
Linc02608
Linc02610
Linc02611
Linc02615
Linc02618
Linc02625
Linc02633
Linc02635
Linc02636
Linc02640
Linc02646
Linc02647
Linc02648
Linc02651
Linc02652
Linc02656
Linc02657
Linc02660
Linc02664
Linc02669
Linc2194
Linc-pint
Lingo1
Lingo1-as1
Lingo2
Lingo3
Lingo4
Lipa
Lipc
Lipe
Lipe-as1
Lipf
Lipg
Lipt1
Lipt2
Litaf
Livar
Lix1l-as1
Lkaaear1
Llgl1
Llgl2
Llph-dt
Lman1
Lman1l
Lman2
Lmbr1
Lmbr1l
Lmcd1
Lmcd1-as1
Lmf1
Lmf2
Lmln
Lmna
Lmnb1
Lmnb2
Lmntd2
Lmo2
Lmo3
Lmo4
Lmo7
Lmod1
Lmx1b
Lncnef
Lncoc1
Lncog
Lnctam34a
Lnp1
Lnpep
Lnx1
Lnx1-as2
Lonp1
Lonp2
Lonrf1
Lonrf2
Lonrf3
Loxhd1
Loxl1
Loxl1-as1
Loxl2
Loxl3
Lpar5
Lpcat1
Lpcat2
Lpcat2bp
Lpcat3
Lpcat4
Lpgat1-as1
Lpin1
Lpin2
Lpin3
Lpp
Lpp-as1
Lpxn
Lrat
Lrba
Lrch1
Lrch3
Lrcol1
Lrfn4
Lrguk
Lrig1
Lrig2
Lrig3
Lrmp
Lrp1
Lrp10
Lrp12
Lrp1b
Lrp3
Lrp4
Lrp4-as1
Lrp5
Lrp5l
Lrp8
Lrpap1
Lrpprc
Lrr1
Lrrc1
Lrrc14
Lrrc15
Lrrc17
Lrrc19
Lrrc2
Lrrc20
Lrrc23
Lrrc24
Lrrc25
Lrrc27
Lrrc28
Lrrc29
Lrrc31
Lrrc32
Lrrc34p2
Lrrc36
Lrrc37a
Lrrc37a16p
Lrrc37a17p
Lrrc37a5p
Lrrc37a6p
Lrrc37a7p
Lrrc37b
Lrrc3-dt
Lrrc41
Lrrc42
Lrrc43
Lrrc45
Lrrc46
Lrrc47
Lrrc49
Lrrc57
Lrrc59
Lrrc61
Lrrc63
Lrrc66
Lrrc69
Lrrc7
Lrrc70
Lrrc71
Lrrc72
Lrrc73
Lrrc74a
Lrrc74b
Lrrc75a
Lrrc77p
Lrrc8a
Lrrc8b
Lrrc8c
Lrrc8c-dt
Lrrc8d
Lrrc8e
Lrrc9
Lrrcc1
Lrrfip1
Lrriq1
Lrriq4
Lrrk1
Lrrk2
Lrrn1
Lrrn2
Lrrtm1
Lrsam1
Lrtomt
Lrwd1
Lsamp
Lsg1
Lsm10
Lsm12
Lsm14a
Lsm14b
Lsm2
Lsm4
Lsm6
Lsm7
Lsm8
Lsmem1
Lsp1
Lsr
Lss
Lst1
Lta4h
Ltb4r
Ltb4r2
Ltbp1
Ltbp2
Ltbp3
Ltbp4
Ltbr
Ltc4s
Ltf
Ltk
Lto1
Luaris
Luc7l
Luc7l2
Luc7l3
Lucat1
Lurap1l
Luzp2
Lvrn
Lxn
Ly6d
Ly6e
Ly6e-dt
Ly6g5b
Ly6g5c
Ly6g6e
Ly6k
Ly86-as1
Ly9
Ly96
Lyg2
Lyl1
Lyn
Lynx1-slurp2
Lypd3
Lypd5
Lypd6
Lypd6b
Lypla1
Lypla1p3
Lypla2
Lyplal1
Lyrm1
Lyrm2
Lyrm4
Lyrm7
Lyrm9
Lysmd2
Lyst
Lzic
Lztfl1
Lztr1
Lzts1
Lzts1-as1
Lzts2
Lzts3
M1ap
M6pr
Maats1
Mab21l3
Mab21l4
Macf1
Maco1
Macoris
Macrod1
Macrod2
Macrod2-as1
Mad2l1bp
Madcam1
Madd
Maea
Mael
Maf1
Mafa
Maff
Mafg
Mafg-dt
Mafk
Magea4-as1
Mageb18
Magec3
Maged1
Maged2
Mageh1
Magi1
Magi1-it1
Magi2
Magi2-as3
Magi3
Magix
Magoh
Magohb
Maip1
Mak
Mak16
Mal2
Malat1
Malsu1
Malt1
Mamdc2-as1
Mamdc4
Maml1
Maml2
Maml3
Mamld1
Mamstr
Man1a2
Man1a2p1
Man1b1
Man1b1-dt
Man1c1
Man2a1
Man2a2
Man2b1
Man2b2
Man2c1
Manba
Manbal
Mancr
Manea
Maneal
Manf
Mansc1
Maoa
Map1a
Map1b
Map1lc3a
Map1lc3b
Map1lc3b2
Map1s
Map2
Map2k1
Map2k1p1
Map2k2
Map2k3
Map2k4
Map2k5
Map2k6
Map2k7
Map3k10
Map3k11
Map3k12
Map3k13
Map3k14
Map3k14-as1
Map3k19
Map3k20
Map3k20-as1
Map3k21
Map3k2-dt
Map3k3
Map3k4
Map3k7cl
Map3k8
Map4
Map4k2
Map4k3
Map4k3-dt
Map4k4
Map4k5
Map6
Map7d1
Map7d3
Mapk1
Mapk10
Mapk11
Mapk12
Mapk13
Mapk14
Mapk15
Mapk1ip1l
Mapk3
Mapk4
Mapk6
Mapk6-dt
Mapk6p6
Mapk7
Mapk8
Mapk8ip1
Mapk8ip1p2
Mapk8ip3
Mapkap1
Mapkapk2
Mapkapk3
Mapkapk5
Mapkbp1
Mapre2
Mapre3
Mapt
Mapt-it1
Marc1
Marc2
March1
March10
March2
March3
March5
March6
March7
March8
March9
Marcksl1p1
Marf1
Mark1
Mark2
Mark2p16
Mark2p17
Mark3
Mark4
Mars
Mars2
Marveld1
Marveld2
Mas1
Masp1
Masp2
Mast1
Mast2
Mast3
Mast4
Mastl
Mat2a
Mat2b
Matk
Matn1-as1
Matn2
Matn4
Matr3
Mau2
Mavs
Max
Maz
Mb
Mbd1
Mbd2
Mbd3
Mbd3l1
Mbd4
Mbd5
Mbd6
Mbip
Mblac1
Mbnl1
Mbnl1-as1
Mbnl2
Mboat7
Mbtd1
Mbtps1
Mbtps2
Mc1r
Mc2r
Mc5r
Mcat
Mcc
Mccc1
Mccc1-as1
Mccc2
Mcemp1
Mcf2
Mcf2l
Mcf2l2
Mchr1
Mchr2-as1
Mcidas
Mcl1
Mcm10
Mcm2
Mcm3
Mcm3ap
Mcm3ap-as1
Mcm4
Mcm5
Mcm6
Mcm7
Mcm8
Mcmdc2
Mcoln1
Mcoln3
Mcph1
Mcrip1
Mcrip2
Mcrs1
Mctp1
Mctp2
Mcts1
Mcts2p
Mcu
Mcub
Mdfi
Mdfic
Mdga1
Mdga2
Mdh1
Mdh2
Mdk
Mdm1
Mdm2
Mdm4
Mdn1
Mdp1
Mds2
Me2
Me3
Meak7
Mecom
Mecp2
Mecr
Med1
Med10
Med11
Med12
Med12l
Med13
Med13l
Med14
Med14os
Med15
Med15p3
Med16
Med17
Med18
Med19
Med20
Med21
Med22
Med23
Med24
Med25
Med26
Med27
Med28
Med28p1
Med29
Med30
Med4
Med4-as1
Med8
Med9
Medag
Mef2a
Mef2c
Mef2c-as1
Mef2c-as2
Mef2d
Meg3
Meg8
Meg9
Megf10
Megf6
Megf8
Mei1
Meig1
Meikin
Meiob
Meioc
Meis1
Meis1-as2
Meis1-as3
Meis2
Meis3
Melk
Meltf
Meltf-as1
Memo1
Memo1p4
Men1
Meox1
Mepce
Mepe
Mertk
Mesp2
Mest
Mestit1
Met
Metap1
Metap1d
Metap2
Metrn
Metrnl
Mettl1
Mettl14
Mettl14-dt
Mettl15
Mettl16
Mettl17
Mettl21a
Mettl21ep
Mettl22
Mettl23
Mettl25
Mettl2a
Mettl2b
Mettl3
Mettl5
Mettl6
Mettl7a
Mettl7b
Mettl8
Mettl9
Mex3a
Mex3b
Mfap1
Mfap3
Mfap4
Mfap5
Mff
Mfge8
Mfn1
Mfn2
Mfng
Mfrp
Mfsd1
Mfsd10
Mfsd11
Mfsd12
Mfsd13a
Mfsd14a
Mfsd14b
Mfsd14c
Mfsd2a
Mfsd2b
Mfsd3
Mfsd4a
Mfsd4b
Mfsd5
Mfsd6
Mfsd8
Mfsd9
Mga
Mgam
Mgat1
Mgat2
Mgat3
Mgat4a
Mgat4b
Mgat5
Mgat5b
Mgll
Mgme1
Mgmt
Mgrn1
Mgst1
Mgst2
Mgst3
Mhencr
Mia
Mia2
Mia3
Miat
Miatnb
Mib1
Mib2
Mica
Mical1
Mical2
Mical3
Micall1
Micall2
Micb
Micos10
Micos10-nbl1
Micos10p2
Micos13
Micu1
Micu2
Micu3
Mid1
Mid1ip1
Mid1ip1-as1
Mid2
Midn
Mief1
Mief2
Mien1
Mier1
Mier3
Mif
Mif4gd
Mif-as1
Miga1
Miga2
Miip
Milr1
Mimt1
Minar1
Mincr
Mindy1
Mindy2
Mindy4
Mink1
Minpp1
Mios
Miox
Mip
Mipep
Mipepp1
Mipepp3
Mipol1
Mir100hg
Mir101-1
Mir103a2
Mir103b2
Mir106b
Mir107
Mir10a
Mir1180
Mir1181
Mir1185-1
Mir1193
Mir1199
Mir1204
Mir1205
Mir1206
Mir1207
Mir122
Mir1224
Mir1226
Mir1227
Mir1229
Mir122hg
Mir124-1
Mir1244-1
Mir1244-2
Mir1247
Mir1248
Mir1250
Mir125a
Mir125b1
Mir125b2
Mir126
Mir1260b
Mir1268a
Mir1270
Mir1271
Mir1281
Mir128-1
Mir1282
Mir1285-1
Mir1287
Mir1292
Mir1299
Mir1302-8
Mir1304
Mir1306
Mir130a
Mir130b
Mir132
Mir1322
Mir133a2
Mir135b
Mir136
Mir137
Mir141
Mir142
Mir144
Mir145
Mir1469
Mir146b
Mir1471
Mir150
Mir151a
Mir151b
Mir152
Mir1538
Mir1539
Mir154
Mir155
Mir155hg
Mir17
Mir17hg
Mir181a2hg
Mir181b2
Mir182
Mir1825
Mir186
Mir18a
Mir1908
Mir190a
Mir190b
Mir191
Mir1913
Mir1915
Mir192
Mir193a
Mir193b
Mir193bhg
Mir194-2hg
Mir195
Mir196a1
Mir196b
Mir198
Mir199a2
Mir19a
Mir19b1
Mir200a
Mir200b
Mir200c
Mir200chg
Mir202
Mir206
Mir20a
Mir21
Mir210
Mir210hg
Mir211
Mir2110
Mir2116
Mir212
Mir216a
Mir219a1
Mir22
Mir222hg
Mir2276
Mir2277
Mir2278
Mir22hg
Mir2392
Mir23a
Mir23b
Mir24-1
Mir24-2
Mir25
Mir2681
Mir2682
Mir26a1
Mir26b
Mir27a
Mir27b
Mir2861
Mir296
Mir29a
Mir29b1
Mir29b2
Mir29b2chg
Mir29c
Mir300
Mir301a
Mir301b
Mir302b
Mir302e
Mir3064
Mir3074
Mir30a
Mir30d
Mir3117
Mir3121
Mir3124
Mir3126
Mir3127
Mir3128
Mir3130-1
Mir3130-2
Mir3131
Mir3136
Mir3138
Mir3139
Mir3142
Mir3142hg
Mir3143
Mir3147
Mir3148
Mir3150bhg
Mir3153
Mir3155a
Mir3155b
Mir3157
Mir3158-1
Mir3158-2
Mir3161
Mir3162
Mir3165
Mir3166
Mir3170
Mir3173
Mir3174
Mir3175
Mir3176
Mir3178
Mir3180-4
Mir3181
Mir3184
Mir3187
Mir3188
Mir3189
Mir3190
Mir3191
Mir3193
Mir3195
Mir3198-1
Mir3198-2
Mir3199-1
Mir3199-2
Mir31hg
Mir3200
Mir320a
Mir320c1
Mir320e
Mir324
Mir325
Mir326
Mir337
Mir33b
Mir340
Mir342
Mir345
Mir34ahg
Mir3529
Mir3591
Mir3609
Mir3610
Mir3613
Mir3615
Mir3618
Mir3622a
Mir3622b
Mir3649
Mir3650
Mir3651
Mir3652
Mir3654
Mir3655
Mir3658
Mir3659
Mir365a
Mir3661
Mir3662
Mir3664
Mir3665
Mir3671
Mir3677
Mir3678
Mir3679
Mir3681hg
Mir3684
Mir3689c
Mir3692
Mir375
Mir378a
Mir378c
Mir378d1
Mir378h
Mir379
Mir3908
Mir3909
Mir3917
Mir3918
Mir3925
Mir3928
Mir3934
Mir3936
Mir3936hg
Mir3939
Mir3943
Mir3960
Mir3973
Mir3976hg
Mir3978
Mir409
Mir422a
Mir423
Mir424
Mir425
Mir4256
Mir4257
Mir4258
Mir4260
Mir4266
Mir4273
Mir4276
Mir4281
Mir4288
Mir4290hg
Mir4292
Mir4299
Mir4305
Mir4307hg
Mir431
Mir4310
Mir4323
Mir433
Mir4420
Mir4422hg
Mir4425
Mir4426
Mir4429
Mir4430
Mir4434
Mir4435-2hg
Mir4437
Mir4438
Mir4440
Mir4441
Mir4442
Mir4444-1
Mir4448
Mir4449
Mir4453
Mir4453hg
Mir4458hg
Mir4462
Mir4466
Mir4469
Mir4470
Mir4471
Mir4477b
Mir4478
Mir4479
Mir4485
Mir4486
Mir4487
Mir4489
Mir4492
Mir4494
Mir4496
Mir4497
Mir4498
Mir449c
Mir4505
Mir4507
Mir4513
Mir4514
Mir4515
Mir4519
Mir451a
Mir451b
Mir4521
Mir4522
Mir4523
Mir4526
Mir4529
Mir4530
Mir4537
Mir4538
Mir4540
Mir4633
Mir4637
Mir4638
Mir4645
Mir4647
Mir4648
Mir4650-2
Mir4651
Mir4655
Mir4659a
Mir4659b
Mir4660
Mir4664
Mir4665
Mir4669
Mir4672
Mir4674
Mir4677
Mir4679-1
Mir4679-2
Mir4680
Mir4683
Mir4687
Mir4690
Mir4700
Mir4706
Mir4707
Mir4709
Mir4710
Mir4711
Mir4713
Mir4721
Mir4724
Mir4727
Mir4731
Mir4732
Mir4734
Mir4736
Mir4738
Mir4740
Mir4741
Mir4742
Mir4745
Mir4746
Mir4748
Mir4749
Mir4751
Mir4754
Mir4756
Mir4757
Mir4758
Mir4761
Mir4763
Mir4767
Mir4769
Mir4776-1
Mir4776-2
Mir4777
Mir4779
Mir4780
Mir4781
Mir4783
Mir4784
Mir4785
Mir4803
Mir484
Mir491
Mir492
Mir493
Mir494
Mir496
Mir497hg
Mir4999
Mir5001
Mir5002
Mir5003
Mir5006
Mir5008
Mir502
Mir503
Mir503hg
Mir5047
Mir505
Mir5087
Mir5088
Mir5089
Mir5090
Mir5091
Mir5092
Mir5093
Mir5100
Mir515-2
Mir5186
Mir5187
Mir5188
Mir5190
Mir5193
Mir520a
Mir520g
Mir521-1
Mir521-2
Mir541
Mir544a
Mir544b
Mir548a1hg
Mir548a2
Mir548a3
Mir548aa1
Mir548ak
Mir548al
Mir548aq
Mir548ar
Mir548au
Mir548aw
Mir548d1
Mir548f3
Mir548f4
Mir548h5
Mir548j
Mir548n
Mir548o2
Mir554
Mir5571
Mir5580
Mir5582
Mir5584
Mir5585
Mir5589
Mir562
Mir564
Mir567
Mir5680
Mir5684
Mir5685
Mir5690
Mir5695
Mir5696
Mir5698
Mir570
Mir5700
Mir5702
Mir5703
Mir5707
Mir5708
Mir574
Mir575
Mir5787
Mir579
Mir582
Mir583
Mir583hg
Mir584
Mir589
Mir590
Mir596
Mir600
Mir602
Mir6068
Mir6069
Mir6070
Mir6079
Mir6080
Mir6084
Mir6089
Mir6090
Mir610
Mir611
Mir612
Mir6125
Mir6126
Mir6131
Mir6132
Mir614
Mir615
Mir616
Mir6165
Mir621
Mir625
Mir632
Mir635
Mir636
Mir637
Mir638
Mir639
Mir640
Mir644a
Mir646hg
Mir647
Mir648
Mir650
Mir6504
Mir6506
Mir6508
Mir6514
Mir6515
Mir6516
Mir655
Mir658
Mir661
Mir662
Mir670
Mir670hg
Mir6718
Mir6720
Mir6728
Mir6732
Mir6733
Mir6734
Mir6735
Mir6736
Mir6738
Mir6741
Mir6743
Mir6745
Mir6748
Mir6751
Mir6756
Mir6759
Mir6766
Mir6776
Mir6777
Mir6779
Mir6780a
Mir6780b
Mir6781
Mir6783
Mir6785
Mir6786
Mir6787
Mir6789
Mir6790
Mir6791
Mir6795
Mir6796
Mir6797
Mir6801
Mir6803
Mir6805
Mir6807
Mir6809
Mir6811
Mir6815
Mir6816
Mir6818
Mir6819
Mir6820
Mir6821
Mir6823
Mir6825
Mir6827
Mir6828
Mir6830
Mir6831
Mir6832
Mir6833
Mir6834
Mir6835
Mir6838
Mir6843
Mir6847
Mir6848
Mir6850
Mir6851
Mir6852
Mir6853
Mir6854
Mir6855
Mir6856
Mir6858
Mir6861
Mir6864
Mir6865
Mir6866
Mir6867
Mir6869
Mir6872
Mir6874
Mir6875
Mir6876
Mir6877
Mir6878
Mir6879
Mir6880
Mir6884
Mir6885
Mir6887
Mir6888
Mir6889
Mir6890
Mir6892
Mir6894
Mir6895
Mir7106
Mir7110
Mir7111
Mir7155
Mir7160
Mir7161
Mir718
Mir7-2
Mir7-3
Mir7-3hg
Mir7515hg
Mir759
Mir760
Mir762
Mir762hg
Mir765
Mir766
Mir769
Mir770
Mir7703
Mir7704
Mir7705
Mir7706
Mir7843
Mir7844
Mir7845
Mir7848
Mir7849
Mir7852
Mir7854
Mir7856
Mir7973-1
Mir7973-2
Mir7977
Mir8058
Mir8067
Mir8072
Mir8073
Mir8075
Mir8076
Mir8078
Mir8085
Mir8086
Mir8089
Mir877
Mir9-1
Mir922
Mir92a1
Mir92b
Mir93
Mir933
Mir935
Mir936
Mir939
Mir9-3hg
Mir941-1
Mir941-2
Mir941-3
Mir941-4
Mir941-5
Mir942
Mir99ahg
Mir99b
Mirlet7a1
Mirlet7a1hg
Mirlet7a3
Mirlet7b
Mirlet7bhg
Mirlet7d
Mirlet7e
Mirlet7f1
Mirlet7g
Mirlet7i
Mis12
Mis18bp1
Misp3
Mitf
Mixl1
Mki67
Mkln1
Mknk1
Mknk2
Mkrn2
Mkrn2os
Mkrn3
Mkx-as1
Mlana
Mlec
Mlf1
Mlf2
Mlh1
Mlh3
Mlip
Mlip-as1
Mlkl
Mllt10
Mllt11
Mllt6
Mlnr
Mlph
Mlst8
Mlx
Mlxip
Mmaa
Mmab
Mmachc
Mmd
Mme
Mmel1
Mmp11
Mmp14
Mmp15
Mmp17
Mmp19
Mmp2
Mmp23b
Mmp24os
Mmp25
Mmp25-as1
Mmp28
Mmp9
Mmrn1
Mmrn2
Mms19
Mms22l
Mnat1
Mnd1
Mnt
Mnx1
Mnx1-as1
Mob1b
Mob2
Mob4
Mobp
Mocs1
Mocs1p1
Mocs3
Mogat1
Mogs
Mok
Mon1a
Mon1b
Mon2
Morc2
Morc2-as1
Morc3
Morf4l1
Morf4l2
Morf4l2-as1
Morf4l2p1
Morn1
Morn2
Morn3
Morn5
Mos
Mosmo
Mospd2
Mospd3
Mov10
Mov10l1
Mpdu1
Mpdz
Mpg
Mphosph10
Mphosph6
Mphosph8
Mphosph9
Mpi
Mpig6b
Mpl
Mpnd
Mpo
Mpp1
Mpp2
Mpp4
Mpp5
Mpp6
Mpp7
Mpp7-dt
Mppe1
Mpped2
Mprip
Mprip-as1
Mpst
Mpv17
Mpv17l
Mpv17l2
Mpzl1
Mpzl2
Mpzl3
Mr1
Mras
Mre11
Mrfap1
Mrgprg
Mrgprg-as1
Mri1
Mrm1
Mrm2
Mrm3
Mrnip
Mro
Mroh1
Mroh2a
Mroh3p
Mroh6
Mroh7
Mrpl1
Mrpl10
Mrpl15
Mrpl15p1
Mrpl16
Mrpl17
Mrpl18
Mrpl19
Mrpl2
Mrpl20
Mrpl20-as1
Mrpl20p1
Mrpl21
Mrpl22
Mrpl23
Mrpl24
Mrpl27
Mrpl2p1
Mrpl30
Mrpl32
Mrpl33
Mrpl34
Mrpl35
Mrpl36
Mrpl37
Mrpl38
Mrpl4
Mrpl40
Mrpl42
Mrpl42p2
Mrpl43
Mrpl45
Mrpl46
Mrpl48
Mrpl49
Mrpl52
Mrpl53
Mrpl54
Mrpl58
Mrps11
Mrps11p1
Mrps12
Mrps14
Mrps16
Mrps17
Mrps18a
Mrps18b
Mrps18c
Mrps2
Mrps21
Mrps21p3
Mrps22
Mrps23
Mrps24
Mrps25
Mrps27
Mrps30
Mrps31
Mrps31p4
Mrps31p5
Mrps34
Mrps35
Mrps36
Mrps36p1
Mrps36p2
Mrps5
Mrps6
Mrps7
Mrrf
Mrs2
Mrtfa
Mrtfa-as1
Mrtfb
Mrto4
Mrvi1
Mrvi1-as1
Ms4a1
Ms4a13
Ms4a14
Ms4a15
Ms4a4a
Ms4a6a
Ms4a6e
Ms4a7
Msantd3
Msc
Msc-as1
Msh2
Msh3
Msh5
Msh5-sapcd1
Msh6
Msi2
Msl1
Msl3
Msmo1
Msmp
Msn
Msr1
Msra
Msrb1
Msrb2
Msrb3
Mss51
Mst1p2
Mst1r
Msto1
Msto2p
Msx1
Mt1a
Mt1e
Mt1f
Mt1h
Mt1l
Mt1m
Mt1x
Mt2a
Mt2p1
Mt3
Mta1
Mta2
Mta3
Mtap
Mtatp6p13
Mtatp6p23
Mtbp
Mtch1
Mtch2
Mtcl1
Mtco1p12
Mtco1p2
Mtco2p23
Mtco2p33
Mtco3p12
Mtco3p21
Mtco3p23
Mtcybp39
Mtdh
Mterf1
Mterf2
Mterf3
Mterf4
Mtf2
Mtfmt
Mtfp1
Mtfr1
Mtfr1l
Mtfr2
Mtg1
Mtg2
Mthfd1
Mthfd1l
Mthfd2
Mthfd2l
Mthfr
Mtif2
Mtif3
Mtm1
Mtmr1
Mtmr10
Mtmr11
Mtmr14
Mtmr2
Mtmr3
Mtmr4
Mtmr7
Mtmr9
Mtnd1p10
Mtnd1p15
Mtnd1p2
Mtnd1p21
Mtnd1p36
Mtnd1p7
Mtnd1p9
Mtnd2p13
Mtnd2p26
Mtnd2p38
Mtnd2p4
Mtnd2p7
Mtnd3p1
Mtnd3p12
Mtnd3p21
Mtnd3p25
Mtnd4lp30
Mtnd4p23
Mtnd4p7
Mtnd4p8
Mtnd5p11
Mtnd5p13
Mtnd5p25
Mtnd5p42
Mtnd6p16
Mtnd6p25
Mtnd6p4
Mto1
Mtor
Mtpap
Mtr
Mtrex
Mtrf1l
Mtrnr2l1
Mtrnr2l2
Mtrnr2l3
Mtrnr2l8
Mtrr
Mtss1
Mttp
Mturn
Mtus1
Mtus2-as1
Mtx1
Mtx2
Mtx3
Muc1
Muc12
Muc13
Muc2
Muc20
Muc20-ot1
Muc3a
Muc4
Muc5ac
Muc6
Mucl1
Mus81
Musk
Mustn1
Mvb12a
Mvb12b
Mvd
Mvk
Mvp
Mx1
Mx2
Mxd1
Mxd3
Mxd4
Mxi1
Mxra7
Mxra8
Myadm
Myb
Mybbp1a
Mybl1
Mybl2
Mybpc2
Mybpc3
Mybphl
Myc
Mycbp2
Mycbp2-as1
Mycbpap
Mycl
Mycn
Mycnos
Myct1
Myd88
Mydgf
Myef2
Myeov
Myh10
Myh11
Myh15
Myh2
Myh4
Myh7b
Myh9
Myl12a
Myl12ap1
Myl12b
Myl2
Myl3
Myl4
Myl5
Myl6
Myl6b
Myl6bp1
Myl9
Mylip
Mylk
Mylk-as1
Mylk-as2
Mylpf
Mynn
Myo10
Myo15a
Myo15b
Myo16-as1
Myo18a
Myo18b
Myo19
Myo1a
Myo1b
Myo1c
Myo1d
Myo1e
Myo1f
Myo1g
Myo1h
Myo3a
Myo3b-as1
Myo5a
Myo5b
Myo5c
Myo6
Myo7a
Myo7b
Myo9b
Myocd
Myof
Myom1
Myom2
Myoslid
Myoz3
Myrf
Myrip
Mysm1
Myt1
Myt1l
Myzap
Mzb1
Mzf1
Mzf1-as1
Mzt2a
Mzt2b
N4bp2
N4bp2l1
N4bp2l2-it2
NA
Naa10
Naa15
Naa16
Naa20
Naa25
Naa30
Naa35
Naa38
Naa40
Naa60
Naaa
Naalad2
Naaladl1
Naaladl2
Nab1
Nab2
Nabp1
Nabp2
Naca
Naca2
Nacad
Nacc1
Nacc2
Nadk
Nadk2-as1
Nadsyn1
Nae1
Nagk
Naglu
Nagpa
Nagpa-as1
Nags
Naif1
Nalcn-as1
Nalt1
Nama
Nampt
Nanog
Nanogp1
Nanogp7
Nanos1
Nanos3
Nans
Nap1l1
Nap1l4
Nap1l4p1
Nap1l5
Napa
Napa-as1
Napb
Napepld
Napg
Naprt
Napsa
Napsb
Narf
Nars
Nars2
Nasp
Nat1
Nat10
Nat14
Nat16
Nat9
Nav1
Nav2
Nav2-as2
Nav2-as3
Nav2-it1
Nav3
Naxd
Naxe
Nbas
Nbat1
Nbdy
Nbea
Nbeal1
Nbeal2
Nbeap1
Nbl1
Nbn
Nbpf1
Nbpf12
Nbpf18p
Nbpf26
Nbpf3
Nbpf9
Nbr1
Nbr2
Ncald
Ncam1
Ncan
Ncapd2
Ncapd2p1
Ncapd3
Ncapg
Ncapg2
Ncaph
Ncaph2
Ncbp1
Ncbp2
Ncbp2-as1
Ncbp2l
Ncdn
Nceh1
Ncf1c
Ncf4
Ncf4-as1
Nck1
Nck2
Nckap1
Nckap1l
Nckap5
Nckap5-as2
Nckap5l
Ncl
Ncln
Ncoa1
Ncoa3
Ncoa5
Ncoa7
Ncor1
Ncor2
Ncr1
Ncr2
Ncr3
Ncr3lg1
Ncstn
Ndc80
Nde1
Ndel1
Ndfip1
Ndfip2
Ndor1
Ndp
Ndp-as1
Ndrg1
Ndrg2
Ndrg4
Ndst1
Ndst1-as1
Ndst3
Ndufa10
Ndufa11
Ndufa12
Ndufa13
Ndufa2
Ndufa3
Ndufa3p2
Ndufa3p3
Ndufa4
Ndufa4l2
Ndufa5
Ndufa6
Ndufa6-dt
Ndufa7
Ndufa9
Ndufab1p1
Ndufaf2
Ndufaf3
Ndufaf4p1
Ndufaf5
Ndufaf6
Ndufaf7
Ndufaf8
Ndufb10
Ndufb10p1
Ndufb2
Ndufb2p1
Ndufb3
Ndufb4
Ndufb4p11
Ndufb4p4
Ndufb4p8
Ndufb5
Ndufb5p1
Ndufb6
Ndufb8
Ndufb9
Ndufc1
Ndufc2
Ndufs1
Ndufs2
Ndufs3
Ndufs4
Ndufs5
Ndufs6
Ndufs7
Ndufs8
Ndufv1
Ndufv2
Ndufv3
Neat1
Neb
Nebl
Nebl-as1
Necab3
Necap1
Necap2
Nectin1
Nectin2
Nectin3
Nectin4
Nedd1
Nedd4l
Nedd8
Nedd8-mdp1
Nedd9
Nefh
Nefhp1
Nefl
Nefm
Neil1
Neil2
Neil3
Nek10
Nek11
Nek2
Nek6
Nek7
Nek9
Nelfb
Nelfcd
Nelfe
Nell1
Nemf
Nemp1
Nenf
Nenfp1
Neo1
Nepro
Net1
Neto1
Neu3
Neu4
Neurl1
Neurl1b
Neurl4
Nexn
Nf1
Nf2
Nfasc
Nfat5
Nfatc1
Nfatc2
Nfatc2ip
Nfatc3
Nfatc4
Nfe2l1
Nfe2l2
Nfe2l3
Nfe4
Nfia
Nfia-as1
Nfia-as2
Nfib
Nfic
Nfix
Nfkb1
Nfkb2
Nfkbia
Nfkbib
Nfkbie
Nfkbil1
Nfkbiz
Nfrkb
Nfu1
Nfx1
Nfya
Nfyc
Ngdn
Ngef
Ngfr
Ngrn
Nhej1
Nhlrc2
Nhlrc3
Nhlrc4
Nhp2
Nhp2p2
Nhs
Nhsl1
Nhsl2
Nicn1
Nid1
Nid2
Nif3l1
Nifk
Nifk-as1
Nifkp1
Nifkp2
Nin
Ninj1
Ninj2
Nip7
Nip7p1
Nip7p3
Nipa1
Nipa2
Nipal1
Nipal3
Nipal4
Nipbl
Nipbl-dt
Nipsnap1
Nipsnap2
Nipsnap3b
Nisch
Nit1
Nit2
Nkain1
Nkain2
Nkain4
Nkapd1
Nkapl
Nkapp1
Nkd1
Nkd2
Nkila
Nkiras2
Nktr
Nkx2-1
Nkx2-3
Nkx2-5
Nkx6-2
Nle1
Nlgn1
Nlgn2
Nlgn3
Nlgn4y
Nlk
Nln
Nlrc5
Nlrp1
Nlrp11
Nlrp12
Nlrp13
Nlrp14
Nlrp3
Nlrx1
Nmb
Nmbr-as1
Nmd3
Nme1
Nme1-nme2
Nme2
Nme2p1
Nme3
Nme4
Nmnat1
Nmnat1p4
Nmnat2
Nmral1
Nmral2p
Nmrk1
Nmrk2
Nmt1
Nmt2
Nnat
Nnmt
Nnt
Nnt-as1
Nob1
Noc2l
Noc2lp1
Noc3l
Noc4l
Noct
Nod1
Nodal
Nog
Nol10
Nol11
Nol12
Nol4
Nol4l
Nol4l-dt
Nol6
Nol7
Nol8
Nolc1
Nom1
Nomo3
Nono
Nop14
Nop14-as1
Nop16
Nop2
Nop53
Nop56
Nop58
Nop9
Nos1ap
Nos2p4
Nos3
Nosip
Nostrin
Notch1
Notch2
Notch3
Notch4
Nova1
Nova2
Nox4
Nox5
Noxa1
Noxo1
Npas1
Npas2
Npas3
Npas4
Npat
Npb
Npc1
Npc2
Npdc1
Npepl1
Npepps
Npffr2
Nphp1
Nphp3
Nphp3-as1
Nphp4
Nphs1
Npipb12
Npl
Nploc4
Npm1
Npm1p27
Npm1p31
Npm1p43
Npm1p46
Npm1p52
Npm3
Nppa
Nppc
Npr2
Npr3
Nprl2
Nprl3
Nptn
Nptx2
Npw
Npy
Npy2r
Nqo1
Nqo2
Nr1d2
Nr1h2
Nr1h3
Nr1h4
Nr1i2
Nr1i3
Nr2c2
Nr2e1
Nr2e3
Nr2f1
Nr2f2
Nr2f2-as1
Nr2f6
Nr3c1
Nr4a1
Nr4a3
Nr5a2
Nr6a1
Nraddp
Nrav
Nrbf2
Nrbf2p5
Nrbp1
Nrcam
Nrdc
Nrde2
Nrep
Nrf1
Nrg1
Nrg1-it1
Nrg2
Nrg3
Nrir
Nrk
Nrl
Nrm
Nrn1
Nrn1l
Nron
Nrp1
Nrp2
Nrros
Nrsn2
Nrtn
Nrxn1
Nrxn2
Nrxn3
Nsa2
Nsd1
Nsd2
Nsd3
Nsdhl
Nsfl1c
Nsg1
Nsg2
Nsl1
Nsmaf
Nsmce1
Nsmce1-dt
Nsmce2
Nsmce4a
Nsrp1
Nsun2
Nsun3
Nsun4
Nsun5p2
Nsun6
Nt5c
Nt5c1a
Nt5c2
Nt5c3b
Nt5cp1
Nt5cp2
Nt5dc1
Nt5dc2
Nt5dc4
Nt5e
Nt5m
Ntan1
Ntf3
Ntf6b
Nthl1
Ntm
Ntmt1
Ntn4
Ntn5
Ntng1
Ntng2
Ntpcr
Ntrk1
Ntrk2
Ntrk3
Nts
Nuak1
Nuak2
Nub1
Nubp1
Nubp2
Nubpl
Nucb1
Nucb1-as1
Nucb2
Nucks1
Nudc
Nudcd3
Nudt1
Nudt13
Nudt14
Nudt16
Nudt16l1
Nudt16p1
Nudt17
Nudt18
Nudt19
Nudt2
Nudt21
Nudt22
Nudt4
Nudt7
Nudt9
Nuf2
Numa1
Numb
Numbl
Nup107
Nup133
Nup153
Nup155
Nup160
Nup188
Nup205
Nup210l
Nup210p2
Nup214
Nup35
Nup37
Nup43
Nup50
Nup58
Nup62
Nup85
Nup88
Nup93
Nup98
Nupl2
Nus1p4
Nusap1
Nutf2
Nutf2p3
Nutm1
Nutm2a-as1
Nvl
Nwd1
Nxf1
Nxn
Nxnl2
Nxpe3
Nxph1
Nxph3
Nxph4
Nxt2
Nyap1
Oacylp
Oaf
Oard1
Oas1
Oas2
Oas3
Oat
Oaz1
Oaz2
Oaz3
Obp2b
Obscn
Obsl1
Oca2
Ocel1
Ociad1
Ociad2
Oclm
Ocln
Ocrl
Odam
Odc1
Odc1-dt
Odf2
Odf2l
Odf3b
Odf4
Odr4
Ofcc1
Ofd1
Oga
Ogdh
Ogdhl
Ogfod1
Ogfod2
Ogfod3
Ogfr
Ogfr-as1
Ogfrl1
Ogfrp1
Ogg1
Ogt
Oip5
Oip5-as1
Oit3
Ola1
Ola1p1
Olah
Olfm1
Olfml2a
Olfml2b
Olfml3
Olig1
Olmalinc
Oma1
Omd
Omp
Onecut1
Ooep-as1
Oosp1p2
Oosp4a
Opa1
Opa3
Ophn1
Oplah
Opn5
Oprk1
Oprl1
Optn
Or10a3
Or10a6
Or10aa1p
Or10ab1p
Or10ae3p
Or10b1p
Or10g4
Or10g8
Or10j1
Or10j4
Or10j6p
Or10q1
Or10q2p
Or10r2
Or10s1
Or10v2p
Or10w1
Or12d3
Or13a1
Or13c7
Or14l1p
Or1a1
Or1ab1p
Or1f2p
Or1h1p
Or1n1
Or2a14
Or2a1-as1
Or2a7
Or2aj1
Or2at2p
Or2b11
Or2b8p
Or2e1p
Or2k2
Or2l1p
Or2s1p
Or2t11
Or2v1
Or2w5
Or2x1p
Or3a1
Or4c13
Or4c46
Or4d1
Or4d9
Or4e1
Or4e2
Or4q3
Or4r1p
Or4x2
Or51a9p
Or51b5
Or51c4p
Or51d1
Or51g2
Or51k1p
Or51l1
Or52d1
Or52k1
Or52k3p
Or52l2p
Or52r1
Or52u1p
Or56a3
Or5a2
Or5al1
Or5an1
Or5ao1p
Or5b12
Or5b3
Or5bc1p
Or5bt1p
Or5d2p
Or5g1p
Or5m5p
Or6e1p
Or6j1
Or6k6
Or6m2p
Or6n1
Or6q1
Or6y1
Or7a19p
Or7a5
Or7c1
Or7d4
Or7e122p
Or7e14p
Or7e47p
Or7e91p
Or8a1
Or8a2p
Or8b9p
Or8h1
Or8i1p
Or8q1p
Or8x1p
Or9a4
Or9g2p
Orai1
Orai2
Orai3
Orc3
Orc4
Orc5
Orc6
Orm1
Ormdl2
Ormdl3
Os9
Osbp
Osbp2
Osbpl10
Osbpl10-as1
Osbpl1a
Osbpl2
Osbpl3
Osbpl5
Osbpl6
Osbpl9
Oscp1
Oser1-dt
Osgepl1-as1
Osgin1
Osgin2
Osm
Osmr
Osmr-as1
Osr1
Osr2
Ost4
Ostc
Ostcp8
Ostf1
Otoa
Otoap1
Otof
Otog
Otogl
Otop2
Otor
Otp
Otub1
Otub2
Otud1
Otud3
Otud4
Otud5
Otud6b
Otud7a
Otulin
Otx1
Otx2
Otx2-as1
Ovch1
Ovch1-as1
Ovol1
Ovol1-as1
Ovol2
Oxa1l
Oxct1
Oxct1-as1
Oxgr1
Oxnad1
Oxr1
Oxsm
Oxsr1
Oxt
Oxtr
P2rx1
P2rx4
P2rx5-tax1bp3
P2rx6
P2ry11
P2ry2
P2ry6
P2ry8
P3h1
P3h2-as1
P3h3
P3h4
P3r3urf
P4ha2
P4ha2-as1
P4ha3
P4ha3-as1
P4hb
P4htm
Pa2g4
Paaf1
Pabpc1
Pabpc1l
Pabpc1p1
Pabpc1p10
Pabpc1p3
Pabpc1p4
Pabpc4
Pabpn1
Pabpn1l
Pacerr
Pacrg
Pacrg-as1
Pacrg-as3
Pacrgl
Pacs1
Pacs2
Pacsin1
Pacsin2
Pacsin3
Padi1
Paf1
Pafah1b1
Pafah1b2
Pafah1b3
Pafah2
Pag1
Pah
Paics
Paicsp1
Paip1
Paip2
Pak1
Pak2
Pak4
Pak5
Pak6
Palb2
Palld
Palm
Palmd
Pam
Pam16
Pamr1
Pan2
Pan3
Pan3-as1
Pancr
Pank1
Pank2
Pank3
Pank4
Panx1
Panx2
Paox
Papln
Papola
Papolg
Papss2
Paqr3
Paqr4
Paqr5
Paqr7
Paqr8
Paqr9-as1
Pard3
Pard3-as1
Pard3b
Pard6a
Pard6b
Pard6g-as1
Parg
Park7
Parl
Parm1
Parn
Parp1
Parp10
Parp14
Parp15
Parp16
Parp2
Parp3
Parp6
Parp8
Parpbp
Parva
Parvb
Parvg
Pask
Patj
Patz1
Paupar
Pawr
Pawrp1
Pax2
Pax3
Pax6
Pax7
Pax8
Pax8-as1
Pax9
Paxbp1
Paxbp1-as1
Paxip1
Paxip1-as1
Paxip1-as2
Paxx
Pbdc1
Pbrm1
Pbx1
Pbx2
Pbx3
Pbx4
Pbxip1
Pc
Pca3
Pcat1
Pcat14
Pcat19
Pcat4
Pcat5
Pcat6
Pcat7
Pcbd2
Pcbp1
Pcbp1-as1
Pcbp2
Pcbp2-ot1
Pcbp3
Pcbp4
Pcca
Pcca-as1
Pccb
Pcdh1
Pcdh10
Pcdh12
Pcdh17
Pcdh7
Pcdh8
Pcdh8p1
Pcdha11
Pcdhac1
Pcdhac2
Pcdhb17p
Pcdhb2
Pcdhb3
Pcdhb5
Pcdhb7
Pcdhb9
Pcdhga10
Pcdhga11
Pcdhga12
Pcdhga2
Pcdhga3
Pcdhga4
Pcdhga6
Pcdhga7
Pcdhga9
Pcdhgb1
Pcdhgb2
Pcdhgb5
Pcdhgb6
Pcdhgb7
Pcdhgc4
Pcdhgc5
Pced1b
Pced1b-as1
Pcf11
Pcgf1
Pcgf2
Pcgf3
Pcgf5
Pcgf6
Pcid2
Pcif1
Pck1
Pck2
Pclaf
Pcm1
Pcmt1
Pcmtd1
Pcmtd2
Pcna
Pcnp
Pcnpp3
Pcnt
Pcnx1
Pcnx2
Pcnx3
Pcnx4
Pcolce
Pcoth
Pcp2
Pcsk4
Pcsk5
Pcsk6
Pcsk6-as1
Pcsk7
Pcsk9
Pctp
Pcyox1
Pcyox1l
Pcyt1a
Pcyt2
Pdap1
Pdcd11
Pdcd1lg2
Pdcd2
Pdcd2l
Pdcd4
Pdcd4-as1
Pdcd5
Pdcd6
Pdcd6ip
Pdcd6ipp2
Pdcl
Pdcl3
Pde10a
Pde12
Pde1a
Pde1b
Pde1c
Pde2a
Pde3a
Pde3b
Pde4b
Pde4d
Pde4dip
Pde5a
Pde6a
Pde6b
Pde7a
Pde7b
Pde8a
Pde9a
Pdgfa
Pdgfb
Pdgfc
Pdgfd
Pdgfra
Pdgfrb
Pdgfrl
Pdha1
Pdha2
Pdhb
Pdhx
Pdia3
Pdia3p1
Pdia4
Pdia5
Pdik1l
Pdk1
Pdk2
Pdk3
Pdlim1
Pdlim1p4
Pdlim2
Pdlim3
Pdlim4
Pdlim5
Pdlim7
Pdp1
Pdp2
Pdpk1
Pdpr
Pds5a
Pds5b
Pdss1
Pdss2
Pdxdc1
Pdxk
Pdyn-as1
Pdzd2
Pdzd7
Pdzd9
Pdzk1ip1
Pdzph1p
Pdzrn3-as1
Pea15
Peak1
Pear1
Pebp1
Pebp1p2
Pecam1
Pecr
Pef1
Peg10
Peg13
Peli1
Peli2
Peli3
Pelo
Pelp1
Pemt
Penk
Pepd
Per2
Per3
Pes1
Pet100
Pex1
Pex10
Pex11a
Pex11b
Pex12
Pex13
Pex14
Pex19
Pex2
Pex26
Pex3
Pex5
Pex7
Pf4
Pfas
Pfdn1
Pfdn4
Pfdn5
Pfdn6
Pfkfb2
Pfkfb3
Pfkfb4
Pfkl
Pfkm
Pfkp
Pfn1
Pfn1p1
Pfn2
Pfn4
Pgam1
Pgam1p5
Pgam5
Pgap2
Pgap3
Pgbd1
Pgbd2
Pgbd5
Pgc
Pgd
Pgf
Pgghg
Pgk1
Pglyrp2
Pglyrp4
Pgm1
Pgm2
Pgm2l1
Pgm3
Pgm5p3-as1
Pgp
Pgpep1
Pgpep1l
Pgr-as1
Pgrmc1
Pgs1
Phactr1
Phactr2
Phactr2p1
Phactr4
Phax
Phb
Phb2
Phbp1
Phbp3
Phc1
Phc2
Phc3
Pheta2
Phf1
Phf10
Phf11
Phf12
Phf13
Phf14
Phf19
Phf2
Phf20
Phf20l1
Phf21a
Phf21b
Phf23
Phf2p2
Phf3
Phf6
Phf7
Phf8
Phgdh
Phka2-as1
Phkb
Phkg1
Phkg2
Phlda1
Phlda3
Phldb1
Phldb2
Phldb3
Phlpp1
Phlpp2
Phospho1
Phospho2
Phox2a
Phpt1
Phrf1
Phtf1
Phtf2
Phyh
Phyhd1
Phyhip
Phykpl
Pi16
Pi4k2a
Pi4ka
Pi4kb
Pias1
Pias4
Pibf1
Picalm
Picart1
Pick1
Pidd1
Piezo1
Piezo2
Pifo
Pigb
Pigc
Pigf
Pigg
Pighp1
Pigk
Pigl
Pign
Pigo
Pigp
Pigpp3
Pigq
Pigr
Pigs
Pigt
Pigu
Pigv
Pigw
Pigx
Pigy-dt
Pih1d1
Pih1d2
Pik3ap1
Pik3c2a
Pik3c2b
Pik3c3
Pik3ca
Pik3cd
Pik3cd-as1
Pik3cg
Pik3ip1-as1
Pik3r1
Pik3r2
Pik3r3
Pik3r4
Pikfyve
Pilra
Pilrb
Pim1
Pim2
Pim3
Pimreg
Pin1
Pin4
Pin4p1
Pinlyp
Pip4k2a
Pip4k2b
Pip4k2c
Pip4p1
Pip5k1a
Pip5k1b
Pip5k1c
Pip5kl1
Pipox
Pipsl
Pir
Pisd
Pithd1
Pitpna
Pitpna-as1
Pitpnb
Pitpnc1
Pitpnm1
Pitpnm2
Pitpnm3
Pitrm1
Pitrm1-as1
Pitx1
Pitx2
Pitx3
Piwil1
Piwil2
Piwil4
Pja2
Pjvk
Pkd1
Pkd1l1
Pkd1l3
Pkd2
Pkd2l1
Pkd2l2
Pkdcc
Pkdrej
Pkia
Pkib
Pkig
Pkm
Pkmyt1
Pkn1
Pkn2
Pkn2-as1
Pknox1
Pknox2
Pknox2-as1
Pkp2
Pkp3
Pkp4
Pla1a
Pla2g12ap1
Pla2g12ap2
Pla2g12b
Pla2g15
Pla2g16
Pla2g2a
Pla2g2d
Pla2g4a
Pla2g4b
Pla2g4c
Pla2g4d
Pla2g4e-as1
Pla2g4f
Pla2g6
Plaa
Plac9
Plagl1
Plat
Plau
Plaur
Plb1
Plbd2
Plcb1
Plcb2
Plcb3
Plcb4
Plcd1
Plcd3
Plcd4
Plce1-as2
Plcg1
Plcg1-as1
Plcg2
Plch1
Plch2
Plcl1
Plcxd1
Plcxd2
Plcxd2-as1
Pld1
Pld2
Pld3
Plec
Plek2
Plekha1
Plekha2
Plekha3
Plekha4
Plekha5
Plekha7
Plekha8
Plekha8p1
Plekhb1
Plekhb2
Plekhd1
Plekhf1
Plekhf2
Plekhg1
Plekhg2
Plekhg3
Plekhg4
Plekhg4b
Plekhg5
Plekhg6
Plekhh1
Plekhh2
Plekhj1
Plekhm1
Plekhm1p1
Plekhm2
Plekhm3
Plekhn1
Plekho1
Plekho2
Plg
Plgla
Plgrkt
Plin1
Plin2
Plin3
Plin4
Plin5
Plk1
Plk2
Plk3
Plk4
Plk5
Plod1
Plod2
Plod3
Plp2
Plpbp
Plpp1
Plpp2
Plpp3
Plpp4
Plpp5
Plpp6
Plpp7
Plppr2
Plppr3
Plppr4
Plrg1
Pls1
Pls3
Plscr1
Plscr3
Plscr4
Plvap
Plxdc1
Plxdc2
Plxna2
Plxna3
Plxna4
Plxnb1
Plxnb2
Plxnb3
Plxnc1
Plxnd1
Pmaip1
Pmepa1
Pmf1
Pmf1-bglap
Pmfbp1
Pmis2
Pml
Pmm2
Pmp22
Pmpca
Pmpcb
Pms1
Pms2cl
Pnisr
Pnkd
Pnkdp1
Pnkp
Pnldc1
Pnma2
Pnma8b
Pnmt
Pnn
Pno1
Pnp
Pnpla1
Pnpla2
Pnpla3
Pnpla5
Pnpla6
Pnpla7
Pnpla8
Pnpo
Pnrc1
Pnrc2
Poc1a
Poc1b
Poc1b-as1
Poc5
Podnl1
Podxl
Pofut1
Pofut2
Pogk
Poglut1
Pogz
Pola1
Pola2
Polb
Pold1
Pold2
Pold3
Pold4
Poldip2
Poldip3
Pole
Pole2
Pole3
Pole4
Polg
Polh
Poli
Polk
Polm
Polr1a
Polr1b
Polr1c
Polr1d
Polr1e
Polr2a
Polr2b
Polr2c
Polr2d
Polr2e
Polr2f
Polr2g
Polr2h
Polr2j4
Polr2k
Polr2l
Polr2lp1
Polr2m
Polr3a
Polr3b
Polr3c
Polr3d
Polr3e
Polr3f
Polr3g
Polr3gl
Polr3h
Polr3kp1
Pom121
Pomc
Pomk
Pomp
Pomt1
Pomt2
Pon2
Pop1
Pop4
Pop7
Popdc3
Por
Porcn
Pot1
Pot1-as1
Potea
Pou2af1
Pou2f1
Pou2f2
Pou2f3
Pou3f1
Pou4f2
Pou5f1p6
Pou6f2
Ppa1
Ppa2
Ppan
Ppan-p2ry11
Ppara
Ppard
Pparg
Ppargc1a
Ppargc1b
Ppat
Ppcdc
Ppcs
Ppdpf
Ppdpfl
Ppef1
Ppef2
Ppfia1
Ppfia2
Ppfia3
Ppfia4
Ppfibp1
Ppfibp2
Pphln1
Ppia
Ppiap10
Ppiap17
Ppiap23
Ppiap3
Ppiap30
Ppiap35
Ppiap38
Ppiap46
Ppiap5
Ppiap51
Ppiap54
Ppiap65
Ppiap7
Ppiap71
Ppiap76
Ppiap81
Ppiap88
Ppiap90
Ppib
Ppic
Ppie
Ppif
Ppig
Ppih
Ppihp1
Ppil1
Ppil2
Ppip5k2
Ppl
Ppm1a
Ppm1ap1
Ppm1b
Ppm1d
Ppm1f
Ppm1g
Ppm1j
Ppm1k-dt
Ppm1l
Ppm1m
Ppm1n
Ppme1
Ppox
Ppp1ca
Ppp1cb
Ppp1cc
Ppp1r10
Ppp1r11
Ppp1r11p1
Ppp1r12a-as1
Ppp1r12b
Ppp1r12c
Ppp1r13b
Ppp1r13l
Ppp1r14a
Ppp1r14b
Ppp1r14bp3
Ppp1r15a
Ppp1r16a
Ppp1r16b
Ppp1r1a
Ppp1r1b
Ppp1r1c
Ppp1r21
Ppp1r26
Ppp1r26-as1
Ppp1r27
Ppp1r35
Ppp1r36
Ppp1r37
Ppp1r3b
Ppp1r3e
Ppp1r3f
Ppp1r3g
Ppp1r42
Ppp1r7
Ppp1r8
Ppp1r8p1
Ppp1r9a
Ppp2ca
Ppp2cb
Ppp2r1a
Ppp2r1b
Ppp2r2a
Ppp2r2b
Ppp2r2c
Ppp2r2d
Ppp2r3a
Ppp2r3b
Ppp2r3c
Ppp2r5b
Ppp2r5c
Ppp2r5d
Ppp2r5e
Ppp3ca
Ppp3cb
Ppp3cb-as1
Ppp3cc
Ppp4c
Ppp4r1
Ppp4r1-as1
Ppp4r1l
Ppp4r2
Ppp4r3a
Ppp4r4
Ppp5c
Ppp6r1
Ppp6r2
Ppp6r3
Pprc1
Ppt1
Ppt2
Ppt2-egfl8
Ppwd1
Pqbp1
Pqlc1
Pqlc2
Pqlc2l
Pqlc3
Prag1
Prb1
Prc1
Prcc
Prcd
Prcp
Prdm1
Prdm11
Prdm12
Prdm13
Prdm14
Prdm15
Prdm16
Prdm2
Prdm4
Prdm5
Prdm6
Prdm8
Prdx1
Prdx2
Prdx2p1
Prdx2p4
Prdx3
Prdx4
Prdx4p1
Prdx5
Prdx6
Prelid1
Prelid2
Prelid3a
Prelid3b
Prelid3bp11
Prelid3bp2
Prelid3bp4
Prelid3bp6
Prelid3bp7
Prex2
Prg2
Prickle1
Prickle2
Prickle2-as1
Prickle2-as3
Prickle3
Prickle4
Prim2
Primpol
Prkab1
Prkaca
Prkacb
Prkag1
Prkag2-as1
Prkar1a
Prkar1ap1
Prkar1b
Prkar2a
Prkar2a-as1
Prkar2b
Prkca
Prkcb
Prkcd
Prkce
Prkcg
Prkch
Prkci
Prkcq
Prkcq-as1
Prkcsh
Prkcz
Prkcz-as1
Prkd1
Prkd2
Prkd3
Prkdc
Prkg1
Prkg1-as1
Prkra
Prkra-as1
Prkrip1
Prkx-as1
Prky
Prm2
Prmt1
Prmt2
Prmt3
Prmt5
Prmt5-as1
Prmt6
Prmt7
Prmt8
Prnp
Prob1
Proc
Proca1
Procr
Prodh2
Prokr1
Prom1
Prom2
Prorsd1p
Proser1
Proser2
Proser3
Prox1
Prox1-as1
Prox2
Proz
Prpf18
Prpf19
Prpf3
Prpf31
Prpf38a
Prpf38ap2
Prpf38b
Prpf39
Prpf4
Prpf40a
Prpf40b
Prpf4b
Prpf8
Prph
Prps1
Prps2
Prpsap1
Prpsap2
Prr11
Prr13
Prr13p5
Prr14
Prr14l
Prr15
Prr16
Prr19
Prr29
Prr3
Prr34-as1
Prr36
Prr5
Prr5-arhgap8
Prr5l
Prr7
Prr7-as1
Prrc1
Prrc2a
Prrc2b
Prrc2c
Prrg2
Prrt1b
Prrt2
Prrt3
Prrt3-as1
Prrt4
Prrx1
Prrx2-as1
Prss12
Prss16
Prss2
Prss23
Prss3
Prss30p
Prss36
Prss3p1
Prss46p
Prss48
Prss53
Prss55
Prss56
Prss8
Prtg
Prune1
Prx
Prxl2a
Prxl2b
Psap
Psat1
Psca
Psd
Psd3
Psd4
Psen1
Psen2
Psenen
Psg1
Psg11
Psg4
Psg5
Psg7
Psg8
Psip1
Pskh1
Psma1
Psma2
Psma2p2
Psma2p3
Psma3
Psma3-as1
Psma4
Psma5
Psma6
Psma6p4
Psma7
Psma8
Psmb10
Psmb3
Psmb4
Psmb5
Psmb6
Psmb7
Psmb8
Psmb8-as1
Psmb9
Psmc1
Psmc1p4
Psmc1p9
Psmc2
Psmc3
Psmc3ip
Psmc4
Psmc5
Psmc6
Psmd1
Psmd11
Psmd12
Psmd13
Psmd14
Psmd2
Psmd3
Psmd4
Psmd5
Psmd6-as2
Psmd7
Psmd8
Psmd8p1
Psmd9
Psme1
Psme2
Psme2p2
Psme3
Psme4
Psmf1
Psmg1
Psmg2
Psmg3
Psmg3-as1
Psmg4
Psors1c1
Psors1c3
Pspc1
Pspc1-as2
Psph
Psrc1
Pstk
Pstpip1
Pstpip2
Ptafr
Ptar1
Ptbp1
Ptbp2
Ptcd1
Ptcd2
Ptcd3
Ptch1
Ptch2
Ptchd3p2
Ptdss1
Ptdss2
Pten
Ptenp1-as
Pter
Ptgds
Ptger2
Ptger4
Ptger4p2
Ptges
Ptges2
Ptges3
Ptges3l-aarsd1
Ptgfr
Ptgfrn
Ptgir
Ptgr1
Ptgr2
Ptgs1
Ptgs2
Pth1r
Pth2
Pth2r
Pthlh
Ptk2
Ptk2b
Ptk6
Ptk7
Ptma
Ptmap12
Ptmap2
Ptmap3
Ptmap5
Ptms
Ptov1
Ptov1-as1
Ptov1-as2
Ptp4a1
Ptp4a2
Ptp4a2p1
Ptp4a2p2
Ptp4a3
Ptpa
Ptpdc1
Ptpmt1
Ptpn1
Ptpn11
Ptpn12
Ptpn13
Ptpn18
Ptpn2
Ptpn20
Ptpn22
Ptpn23
Ptpn4
Ptpn5
Ptpn6
Ptpn7
Ptpn9
Ptpra
Ptprb
Ptprc
Ptpre
Ptprf
Ptprg
Ptprg-as1
Ptprh
Ptprj
Ptprj-as1
Ptprk
Ptprm
Ptprn2
Ptpro
Ptprr
Ptpru
Ptprvp
Ptprz1
Ptrh1
Ptrh2
Ptrhd1
Pts
Pttg1
Pttg1ip
Pttg4p
Pudp
Puf60
Pum1
Pum2
Pum3
Pura
Purg
Purpl
Pus1
Pus3
Pus7
Pus7l
Pusl1
Pvalb
Pvr
Pvt1
Pwp1
Pwrn1
Pwwp2b
Pwwp3a
Pxdc1
Pxdn
Pxk
Pxmp2
Pxn
Pxn-as1
Pxylp1
Pycard
Pycard-as1
Pycr1
Pycr2
Pydc1
Pygl
Pygm
Pygo1
Pygo2
Pyhin1
Pyroxd1
Pyroxd2
Pyy
Pzp
Qars
Qki
Qpct
Qpctl
Qprt
Qrfp
Qrfpr
Qrich1
Qrich2
Qrsl1
Qser1
Qsox1
Qtrt1
Qtrt2
R3hcc1
R3hcc1l
R3hdm1
R3hdm2
R3hdm4
Rab10
Rab11a
Rab11b
Rab11b-as1
Rab11fip1
Rab11fip3
Rab11fip4
Rab11fip5
Rab12
Rab17
Rab18
Rab19
Rab1a
Rab1b
Rab21
Rab22a
Rab24
Rab25
Rab26
Rab27a
Rab27b
Rab28
Rab2a
Rab30
Rab30-as1
Rab31
Rab33b
Rab36
Rab37
Rab3c
Rab3d
Rab3gap1
Rab3il1
Rab3ip
Rab40b
Rab40c
Rab43
Rab4a
Rab4b
Rab4b-egln2
Rab5a
Rab5b
Rab5c
Rab5if
Rab6a
Rab6b
Rab7a
Rab7b
Rab8a
Rab8b
Rab9a
Rabac1
Rabep1
Rabep2
Rabepk
Rabgap1
Rabgap1l
Rabgef1
Rabggtb
Rabl2a
Rabl2b
Rabl3
Rabl6
Rac1
Rac1p1
Rac1p3
Rac2
Rac3
Racgap1
Rack1
Rad17
Rad17p2
Rad1p1
Rad21
Rad21-as1
Rad21l1
Rad23a
Rad23b
Rad23bp3
Rad50
Rad51
Rad51ap1
Rad51b
Rad51c
Rad52
Rad54b
Rad54l
Rad54l2
Rad9a
Rad9b
Radil
Rae1
Raet1e
Raet1e-as1
Raet1l
Raet1m
Raf1
Raf1p1
Rag1
Rag2
Rai1
Rai14
Rai1-as1
Rala
Ralb
Ralbp1
Ralgapa1
Ralgapb
Ralgds
Ralgps1
Ralgps2
Raly
Raly-as1
Ramp1
Ramp2
Ran
Ranbp1
Ranbp10
Ranbp17
Ranbp2
Ranbp3
Ranbp6
Rangap1
Rangrf
Ranp1
Ranp3
Rap1a
Rap1ap
Rap1b
Rap1gap
Rap1gap2
Rap1gds1
Rap2a
Rap2b
Rap2c
Rap2c-as1
Rap2cp1
Rapgef1
Rapgef2
Rapgef3
Rapgef4
Rapgef4-as1
Rapgef5
Rapgef6
Rapgefl1
Raph1
Rapsn
Rara
Rara-as1
Rarb
Rarg
Rarres1
Rarres2p9
Rarres3
Rars
Rars2
Rasa1
Rasa2
Rasa3-it1
Rasa4
Rasal1
Rasal2
Rasal3
Rasgef1a
Rasgef1b
Rasgef1c
Rasgrf1
Rasgrf2
Rasgrp2
Rasgrp3
Rasip1
Rasl10a
Rasl10b
Rasl11a
Rasl12
Rassf1
Rassf10
Rassf1-as1
Rassf3
Rassf4
Rassf5
Rassf6
Rassf7
Rassf8
Raver1
Raver2
Rax2
Rb1
Rb1-dt
Rbak
Rbakdn
Rbak-rbakdn
Rbbp4
Rbbp5
Rbbp6
Rbbp7
Rbbp8
Rbbp9
Rbck1
Rbfa
Rbfox1
Rbfox2
Rbfox3
Rbl2
Rbm10
Rbm11
Rbm11p1
Rbm12
Rbm12b
Rbm12b-as1
Rbm14
Rbm14-rbm4
Rbm15
Rbm17
Rbm19
Rbm22p13
Rbm23
Rbm24
Rbm25
Rbm26
Rbm26-as1
Rbm28
Rbm3
Rbm33
Rbm34
Rbm38
Rbm39
Rbm4
Rbm42
Rbm43
Rbm45
Rbm47
Rbm48
Rbm4b
Rbm5
Rbm5-as1
Rbm6
Rbm7
Rbm8a
Rbms1
Rbms2
Rbms2p1
Rbms3
Rbms3-as2
Rbms3-as3
Rbmx
Rbmx2
Rbmx2p4
Rbmxl1
Rbp2
Rbp5
Rbpj
Rbpjl
Rbpms
Rbpms2
Rbpmslp
Rbsn
Rbx1
Rc3h1
Rc3h2
Rcan1
Rcan3
Rcbtb1
Rcbtb2
Rcc1
Rcc1l
Rcc2
Rcc2-as1
Rcc2p6
Rccd1
Rce1
Rchy1
Rcl1
Rcn1
Rcn2
Rcn3
Rcor3
Rcsd1
Rd3
Rdh10
Rdh10-as1
Rdh11
Rdh12
Rdh13
Rdh16
Rdh5
Rdm1p5
Rdx
Rec8
Reck
Recql
Recql4
Recql5
Reep1
Reep2
Reep4
Reep5
Reep6
Reg3a
Reg4
Rel
Rela
Relb
Relch
Rell2
Relt
Rem2
Ren
Renbp
Repin1
Reps1
Rer1
Rere
Rere-as1
Rerg
Rerg-it1
Resf1
Rest
Ret
Retn
Retreg2
Retreg3
Retsat
Rev1
Rex1bd
Rexo1
Rexo1l1p
Rexo2
Rexo4
Rexo5
Rf00001
Rf00003
Rf00004
Rf00006
Rf00012
Rf00015
Rf00017
Rf00019
Rf00024
Rf00026
Rf00056
Rf00066
Rf00090
Rf00091
Rf00092
Rf00096
Rf00099
Rf00100
Rf00108
Rf00134
Rf00139
Rf00152
Rf00153
Rf00156
Rf00157
Rf00212
Rf00263
Rf00265
Rf00271
Rf00272
Rf00273
Rf00275
Rf00279
Rf00283
Rf00284
Rf00285
Rf00322
Rf00340
Rf00345
Rf00393
Rf00394
Rf00401
Rf00402
Rf00407
Rf00409
Rf00411
Rf00415
Rf00416
Rf00421
Rf00425
Rf00432
Rf00438
Rf00478
Rf00554
Rf00560
Rf00561
Rf00568
Rf00569
Rf00570
Rf00573
Rf00591
Rf00601
Rf00604
Rf00611
Rf00635
Rf01159
Rf01183
Rf01210
Rf01225
Rf01233
Rf01241
Rf01518
Rf01684
Rf01699
Rf01871
Rf01872
Rf01874
Rf01876
Rf01877
Rf01882
Rf01883
Rf01906
Rf01909
Rf01928
Rf01955
Rf01956
Rf01957
Rf01971
Rf01974
Rf01975
Rf01976
Rf01977
Rf01978
Rf01979
Rf01984
Rf01986
Rf01987
Rf02038
Rf02039
Rf02040
Rf02041
Rf02042
Rf02043
Rf02045
Rf02090
Rf02102
Rf02103
Rf02110
Rf02113
Rf02115
Rf02116
Rf02118
Rf02122
Rf02124
Rf02125
Rf02126
Rf02130
Rf02131
Rf02137
Rf02138
Rf02139
Rf02140
Rf02142
Rf02148
Rf02149
Rf02150
Rf02156
Rf02157
Rf02158
Rf02166
Rf02173
Rf02174
Rf02175
Rf02176
Rf02178
Rf02180
Rf02181
Rf02187
Rf02188
Rf02195
Rf02196
Rf02198
Rf02199
Rf02202
Rf02203
Rf02204
Rf02205
Rf02208
Rf02209
Rf02213
Rf02215
Rf02216
Rf02217
Rf02219
Rf02220
Rf02246
Rf02251
Rf02252
Rf02271
Rf02275
Rfc1
Rfc2
Rfc3
Rfc4
Rfc5
Rfesd
Rffl
Rflna
Rflnb
Rfpl1s
Rfpl3
Rfpl4ap1
Rft1
Rftn1
Rfwd3
Rfx1
Rfx2
Rfx3-as1
Rfx4
Rfx5
Rfx8
Rfxank
Rfxap
Rgcc
Rgl1
Rgl2
Rgl3
Rgl4
Rgma
Rgmb
Rgmb-as1
Rgp1
Rgr
Rgs1
Rgs12
Rgs14
Rgs17
Rgs2
Rgs20
Rgs22
Rgs3
Rgs4
Rgs5
Rgs6
Rgs7bp
Rgs9
Rgs9bp
Rgsl1
Rhbdd1
Rhbdd2
Rhbdd3
Rhbdf1
Rhbdf2
Rhbdl1
Rhbg
Rhce
Rheb
Rhebl1
Rhno1
Rhoa
Rhob
Rhobtb2
Rhobtb3
Rhoc
Rhod
Rhof
Rhoh
Rhoj
Rhoq
Rhoqp1
Rhot1
Rhot2
Rhpn1-as1
Ribc1
Ribc2
Ric1
Ric8a
Ric8b
Rictor
Rif1
Riiad1
Rilp
Rilpl1
Rimbp2
Rimkla
Rimklb
Rims1
Rims2
Rims4
Rin1
Rin2
Rin3
Ring1
Rinl
Rint1
Riok1
Riok3
Riox1
Riox2
Ripk1
Ripk2
Ripk3
Ripk4
Ripor1
Ripor2
Ripor3
Ripply2
Ripply3
Rita1
Rlimp1
Rlimp2
Rmc1
Rmdn2
Rmdn2-as1
Rmdn3
Rmi1
Rmi2
Rmnd1
Rmnd5a
Rmnd5b
Rmrp
Rmst
Rn7sk
Rn7skp107
Rn7skp11
Rn7skp114
Rn7skp115
Rn7skp125
Rn7skp132
Rn7skp145
Rn7skp147
Rn7skp161
Rn7skp165
Rn7skp166
Rn7skp173
Rn7skp175
Rn7skp176
Rn7skp186
Rn7skp193
Rn7skp2
Rn7skp202
Rn7skp208
Rn7skp209
Rn7skp216
Rn7skp222
Rn7skp223
Rn7skp23
Rn7skp232
Rn7skp235
Rn7skp238
Rn7skp240
Rn7skp241
Rn7skp242
Rn7skp248
Rn7skp249
Rn7skp25
Rn7skp250
Rn7skp252
Rn7skp254
Rn7skp258
Rn7skp272
Rn7skp28
Rn7skp287
Rn7skp288
Rn7skp29
Rn7skp296
Rn7skp49
Rn7skp50
Rn7skp62
Rn7skp67
Rn7skp70
Rn7skp71
Rn7skp74
Rn7skp8
Rn7skp9
Rn7skp91
Rn7skp92
Rn7skp97
Rn7sl1
Rn7sl100p
Rn7sl110p
Rn7sl111p
Rn7sl113p
Rn7sl116p
Rn7sl123p
Rn7sl138p
Rn7sl141p
Rn7sl145p
Rn7sl148p
Rn7sl14p
Rn7sl160p
Rn7sl163p
Rn7sl166p
Rn7sl168p
Rn7sl16p
Rn7sl172p
Rn7sl181p
Rn7sl187p
Rn7sl192p
Rn7sl2
Rn7sl20p
Rn7sl215p
Rn7sl230p
Rn7sl237p
Rn7sl23p
Rn7sl244p
Rn7sl261p
Rn7sl263p
Rn7sl265p
Rn7sl277p
Rn7sl279p
Rn7sl28p
Rn7sl296p
Rn7sl3
Rn7sl316p
Rn7sl323p
Rn7sl328p
Rn7sl329p
Rn7sl333p
Rn7sl337p
Rn7sl340p
Rn7sl346p
Rn7sl353p
Rn7sl354p
Rn7sl357p
Rn7sl35p
Rn7sl362p
Rn7sl363p
Rn7sl36p
Rn7sl371p
Rn7sl375p
Rn7sl37p
Rn7sl383p
Rn7sl38p
Rn7sl398p
Rn7sl402p
Rn7sl405p
Rn7sl414p
Rn7sl423p
Rn7sl424p
Rn7sl426p
Rn7sl431p
Rn7sl432p
Rn7sl441p
Rn7sl445p
Rn7sl448p
Rn7sl449p
Rn7sl475p
Rn7sl477p
Rn7sl480p
Rn7sl482p
Rn7sl513p
Rn7sl515p
Rn7sl51p
Rn7sl520p
Rn7sl523p
Rn7sl526p
Rn7sl541p
Rn7sl543p
Rn7sl551p
Rn7sl555p
Rn7sl558p
Rn7sl559p
Rn7sl561p
Rn7sl57p
Rn7sl591p
Rn7sl592p
Rn7sl600p
Rn7sl601p
Rn7sl604p
Rn7sl605p
Rn7sl607p
Rn7sl616p
Rn7sl62p
Rn7sl632p
Rn7sl636p
Rn7sl63p
Rn7sl645p
Rn7sl647p
Rn7sl650p
Rn7sl657p
Rn7sl659p
Rn7sl668p
Rn7sl66p
Rn7sl684p
Rn7sl688p
Rn7sl68p
Rn7sl698p
Rn7sl704p
Rn7sl716p
Rn7sl717p
Rn7sl718p
Rn7sl720p
Rn7sl736p
Rn7sl738p
Rn7sl740p
Rn7sl750p
Rn7sl752p
Rn7sl753p
Rn7sl757p
Rn7sl76p
Rn7sl782p
Rn7sl783p
Rn7sl784p
Rn7sl794p
Rn7sl795p
Rn7sl798p
Rn7sl800p
Rn7sl812p
Rn7sl814p
Rn7sl815p
Rn7sl817p
Rn7sl822p
Rn7sl826p
Rn7sl832p
Rn7sl838p
Rn7sl83p
Rn7sl841p
Rn7sl847p
Rn7sl851p
Rn7sl861p
Rn7sl862p
Rn7sl869p
Rn7sl88p
Rn7sl98p
Rna5-8sp7
Rna5s14
Rna5s6
Rna5sp101
Rna5sp111
Rna5sp114
Rna5sp121
Rna5sp122
Rna5sp124
Rna5sp128
Rna5sp129
Rna5sp147
Rna5sp152
Rna5sp155
Rna5sp158
Rna5sp162
Rna5sp171
Rna5sp174
Rna5sp175
Rna5sp18
Rna5sp185
Rna5sp19
Rna5sp195
Rna5sp197
Rna5sp199
Rna5sp200
Rna5sp21
Rna5sp210
Rna5sp211
Rna5sp219
Rna5sp22
Rna5sp230
Rna5sp241
Rna5sp242
Rna5sp243
Rna5sp252
Rna5sp280
Rna5sp283
Rna5sp29
Rna5sp294
Rna5sp296
Rna5sp300
Rna5sp304
Rna5sp324
Rna5sp332
Rna5sp334
Rna5sp343
Rna5sp351
Rna5sp352
Rna5sp353
Rna5sp363
Rna5sp368
Rna5sp37
Rna5sp370
Rna5sp375
Rna5sp378
Rna5sp379
Rna5sp382
Rna5sp383
Rna5sp385
Rna5sp392
Rna5sp397
Rna5sp40
Rna5sp410
Rna5sp411
Rna5sp412
Rna5sp413
Rna5sp425
Rna5sp431
Rna5sp437
Rna5sp44
Rna5sp440
Rna5sp441
Rna5sp449
Rna5sp451
Rna5sp453
Rna5sp456
Rna5sp458
Rna5sp462
Rna5sp473
Rna5sp478
Rna5sp481
Rna5sp484
Rna5sp490
Rna5sp491
Rna5sp492
Rna5sp499
Rna5sp515
Rna5sp528
Rna5sp531
Rna5sp55
Rna5sp60
Rna5sp71
Rna5sp79
Rna5sp82
Rnase1
Rnase10
Rnase4
Rnase9
Rnaseh1
Rnaseh1-as1
Rnaseh2a
Rnaseh2b
Rnaseh2c
Rnasek
Rnasek-c17orf49
Rnaset2
Rnd2
Rnd3
Rnf10
Rnf103-chmp3
Rnf11
Rnf111
Rnf113b
Rnf114
Rnf121
Rnf123
Rnf125
Rnf13
Rnf130
Rnf133
Rnf135
Rnf138
Rnf139
Rnf139-as1
Rnf14
Rnf141
Rnf144a
Rnf144a-as1
Rnf144b
Rnf145
Rnf146
Rnf149
Rnf151
Rnf152
Rnf152p1
Rnf157
Rnf157-as1
Rnf165
Rnf166
Rnf167
Rnf169
Rnf17
Rnf170
Rnf175
Rnf180
Rnf181
Rnf183
Rnf185
Rnf187
Rnf19a
Rnf19b
Rnf2
Rnf20
Rnf207
Rnf208
Rnf212
Rnf212b
Rnf214
Rnf215
Rnf216
Rnf216-it1
Rnf216p1
Rnf217
Rnf219-as1
Rnf220
Rnf222
Rnf224
Rnf225
Rnf227
Rnf24
Rnf25
Rnf26
Rnf2p1
Rnf31
Rnf32
Rnf34
Rnf38
Rnf39
Rnf4
Rnf40
Rnf41
Rnf43
Rnf44
Rnf5
Rnf6
Rnf6p1
Rnf7
Rnf8
Rnft1-dt
Rnft2
Rnls
Rnmt
Rnpc3
Rnpep
Rnpepl1
Rnps1
Rnu105c
Rnu11
Rnu1-1
Rnu1-100p
Rnu1-101p
Rnu1-108p
Rnu1-117p
Rnu1-120p
Rnu1-122p
Rnu1-124p
Rnu1-125p
Rnu1-130p
Rnu1-13p
Rnu1-142p
Rnu11-6p
Rnu1-19p
Rnu12
Rnu1-2
Rnu1-22p
Rnu1-28p
Rnu1-31p
Rnu1-39p
Rnu1-59p
Rnu1-5p
Rnu1-67p
Rnu1-80p
Rnu1-83p
Rnu1-85p
Rnu1-88p
Rnu1-92p
Rnu1-93p
Rnu2-1
Rnu2-17p
Rnu2-19p
Rnu2-27p
Rnu2-28p
Rnu2-2p
Rnu2-31p
Rnu2-32p
Rnu2-37p
Rnu2-46p
Rnu2-4p
Rnu2-51p
Rnu2-52p
Rnu2-58p
Rnu2-63p
Rnu2-69p
Rnu4-1
Rnu4-2
Rnu4-27p
Rnu4-28p
Rnu4-30p
Rnu4-32p
Rnu4-40p
Rnu4-47p
Rnu4-48p
Rnu4-50p
Rnu4-51p
Rnu4-52p
Rnu4-55p
Rnu4-62p
Rnu4-63p
Rnu4-64p
Rnu4-65p
Rnu4-67p
Rnu4-68p
Rnu4-73p
Rnu4-8p
Rnu4-9p
Rnu4atac
Rnu4atac15p
Rnu4atac8p
Rnu5a-1
Rnu5a-2p
Rnu5a-4p
Rnu5a-8p
Rnu5b-1
Rnu5b-4p
Rnu5d-1
Rnu5e-1
Rnu5e-4p
Rnu5e-6p
Rnu5f-1
Rnu5f-8p
Rnu6-1
Rnu6-1000p
Rnu6-1003p
Rnu6-1009p
Rnu6-1013p
Rnu6-1016p
Rnu6-1029p
Rnu6-1031p
Rnu6-103p
Rnu6-1043p
Rnu6-1054p
Rnu6-1055p
Rnu6-1079p
Rnu6-1080p
Rnu6-1095p
Rnu6-1106p
Rnu6-1127p
Rnu6-1128p
Rnu6-1134p
Rnu6-1137p
Rnu6-1138p
Rnu6-1143p
Rnu6-114p
Rnu6-1150p
Rnu6-1154p
Rnu6-1157p
Rnu6-1158p
Rnu6-1164p
Rnu6-1172p
Rnu6-117p
Rnu6-1180p
Rnu6-1188p
Rnu6-1201p
Rnu6-121p
Rnu6-1223p
Rnu6-1224p
Rnu6-1229p
Rnu6-1231p
Rnu6-1234p
Rnu6-1243p
Rnu6-1257p
Rnu6-1266p
Rnu6-1272p
Rnu6-1276p
Rnu6-1280p
Rnu6-1292p
Rnu6-1294p
Rnu6-1298p
Rnu6-1300p
Rnu6-1305p
Rnu6-1307p
Rnu6-1310p
Rnu6-1311p
Rnu6-1313p
Rnu6-131p
Rnu6-1329p
Rnu6-1333p
Rnu6-13p
Rnu6-148p
Rnu6-158p
Rnu6-163p
Rnu6-177p
Rnu6-178p
Rnu6-185p
Rnu6-190p
Rnu6-195p
Rnu6-2
Rnu6-201p
Rnu6-213p
Rnu6-214p
Rnu6-231p
Rnu6-237p
Rnu6-244p
Rnu6-247p
Rnu6-264p
Rnu6-266p
Rnu6-269p
Rnu6-293p
Rnu6-299p
Rnu6-301p
Rnu6-302p
Rnu6-311p
Rnu6-314p
Rnu6-316p
Rnu6-319p
Rnu6-327p
Rnu6-329p
Rnu6-32p
Rnu6-343p
Rnu6-366p
Rnu6-375p
Rnu6-379p
Rnu6-37p
Rnu6-384p
Rnu6-387p
Rnu6-393p
Rnu6-395p
Rnu6-410p
Rnu6-415p
Rnu6-418p
Rnu6-419p
Rnu6-426p
Rnu6-430p
Rnu6-431p
Rnu6-448p
Rnu6-450p
Rnu6-452p
Rnu6-453p
Rnu6-454p
Rnu6-460p
Rnu6-464p
Rnu6-466p
Rnu6-481p
Rnu6-483p
Rnu6-491p
Rnu6-494p
Rnu6-509p
Rnu6-50p
Rnu6-510p
Rnu6-516p
Rnu6-522p
Rnu6-526p
Rnu6-531p
Rnu6-535p
Rnu6-537p
Rnu6-539p
Rnu6-541p
Rnu6-559p
Rnu6-560p
Rnu6-564p
Rnu6-574p
Rnu6-580p
Rnu6-584p
Rnu6-588p
Rnu6-592p
Rnu6-59p
Rnu6-600p
Rnu6-605p
Rnu6-620p
Rnu6-629p
Rnu6-640p
Rnu6-645p
Rnu6-646p
Rnu6-647p
Rnu6-648p
Rnu6-658p
Rnu6-661p
Rnu6-684p
Rnu6-696p
Rnu6-7
Rnu6-702p
Rnu6-703p
Rnu6-704p
Rnu6-707p
Rnu6-708p
Rnu6-722p
Rnu6-724p
Rnu6-725p
Rnu6-728p
Rnu6-729p
Rnu6-73p
Rnu6-740p
Rnu6-745p
Rnu6-751p
Rnu6-757p
Rnu6-761p
Rnu6-766p
Rnu6-772p
Rnu6-782p
Rnu6-786p
Rnu6-788p
Rnu6-793p
Rnu6-8
Rnu6-823p
Rnu6-826p
Rnu6-828p
Rnu6-83p
Rnu6-842p
Rnu6-845p
Rnu6-865p
Rnu6-881p
Rnu6-885p
Rnu6-899p
Rnu6-9
Rnu6-902p
Rnu6-903p
Rnu6-910p
Rnu6-913p
Rnu6-920p
Rnu6-921p
Rnu6-922p
Rnu6-927p
Rnu6-92p
Rnu6-933p
Rnu6-940p
Rnu6-947p
Rnu6-951p
Rnu6-975p
Rnu6-97p
Rnu6-984p
Rnu6-987p
Rnu6-990p
Rnu6-991p
Rnu6-992p
Rnu6-994p
Rnu6-999p
Rnu6atac
Rnu6atac11p
Rnu6atac22p
Rnu6atac26p
Rnu6atac30p
Rnu6atac31p
Rnu6atac32p
Rnu6atac33p
Rnu6atac36p
Rnu6atac7p
Rnu7-1
Rnu7-104p
Rnu7-105p
Rnu7-116p
Rnu7-120p
Rnu7-121p
Rnu7-124p
Rnu7-127p
Rnu7-134p
Rnu7-136p
Rnu7-138p
Rnu7-13p
Rnu7-143p
Rnu7-144p
Rnu7-149p
Rnu7-159p
Rnu7-169p
Rnu7-176p
Rnu7-179p
Rnu7-182p
Rnu7-186p
Rnu7-194p
Rnu7-26p
Rnu7-27p
Rnu7-28p
Rnu7-34p
Rnu7-40p
Rnu7-41p
Rnu7-45p
Rnu7-49p
Rnu7-50p
Rnu7-53p
Rnu7-54p
Rnu7-60p
Rnu7-63p
Rnu7-71p
Rnu7-75p
Rnu7-80p
Rnu7-87p
Rnu7-88p
Rnu7-94p
Rnu7-96p
Rnu7-97p
Rnvu1-1
Rnvu1-14
Rnvu1-15
Rnvu1-17
Rnvu1-18
Rnvu1-19
Rnvu1-2
Rnvu1-3
Rnvu1-4
Rnvu1-6
Rnvu1-7
Rny1
Rny1p10
Rny1p13
Rny1p15
Rny1p5
Rny1p6
Rny3
Rny3p1
Rny3p11
Rny3p13
Rny4
Rny4p10
Rny4p14
Rny4p25
Ro60
Robo1
Robo2
Robo3
Robo4
Rock1p1
Rock2
Rogdi
Rom1
Romo1
Ropn1l
Ror1
Ror2
Rora
Rora-as1
Rorc
Rp1
Rpa1
Rpa2
Rpain
Rpap1
Rpap2
Rpap3
Rparp-as1
Rpe
Rpel1
Rpep6
Rpf1
Rpf2
Rpgrip1l
Rph3a
Rph3al
Rpiap1
Rpl10
Rpl10a
Rpl10p15
Rpl10p19
Rpl10p2
Rpl11
Rpl11p4
Rpl11p5
Rpl12
Rpl12p12
Rpl12p13
Rpl12p23
Rpl12p31
Rpl12p34
Rpl12p36
Rpl12p4
Rpl12p41
Rpl12p42
Rpl12p47
Rpl13
Rpl13a
Rpl13ap20
Rpl13ap5
Rpl13p12
Rpl13p2
Rpl13p5
Rpl14
Rpl14p1
Rpl15
Rpl15p21
Rpl15p3
Rpl15p4
Rpl17
Rpl17p1
Rpl17p22
Rpl17p36
Rpl17p40
Rpl17p41
Rpl18
Rpl18a
Rpl19
Rpl19p14
Rpl21
Rpl21p10
Rpl21p110
Rpl21p123
Rpl21p126
Rpl21p133
Rpl21p136
Rpl21p18
Rpl21p2
Rpl21p23
Rpl21p24
Rpl21p33
Rpl21p44
Rpl21p54
Rpl21p6
Rpl21p90
Rpl21p92
Rpl22
Rpl22l1
Rpl22p1
Rpl22p11
Rpl22p13
Rpl22p3
Rpl23
Rpl23a
Rpl23ap11
Rpl23ap12
Rpl23ap22
Rpl23ap26
Rpl23ap38
Rpl23ap41
Rpl23ap53
Rpl23ap66
Rpl23ap8
Rpl23ap80
Rpl23ap82
Rpl23ap90
Rpl23ap93
Rpl23ap95
Rpl23p8
Rpl24
Rpl26
Rpl26l1
Rpl26p20
Rpl26p3
Rpl26p31
Rpl26p6
Rpl27
Rpl27a
Rpl28
Rpl29
Rpl29p14
Rpl29p22
Rpl29p30
Rpl29p7
Rpl3
Rpl30
Rpl30p2
Rpl30p7
Rpl30p9
Rpl31
Rpl31p13
Rpl31p15
Rpl31p2
Rpl31p28
Rpl31p33
Rpl31p44
Rpl31p58
Rpl32
Rpl32p1
Rpl32p23
Rpl32p3
Rpl34
Rpl34-as1
Rpl34p18
Rpl34p20
Rpl34p27
Rpl35
Rpl35a
Rpl35p5
Rpl36
Rpl36a
Rpl36a-hnrnph2
Rpl36al
Rpl36ap13
Rpl36ap15
Rpl36ap33
Rpl36ap39
Rpl36ap6
Rpl36p1
Rpl36p19
Rpl36p4
Rpl37
Rpl37a
Rpl37ap1
Rpl37ap8
Rpl38
Rpl38p4
Rpl39
Rpl39l
Rpl39p26
Rpl39p28
Rpl39p3
Rpl39p6
Rpl3p10
Rpl3p2
Rpl4
Rpl41
Rpl5
Rpl5p1
Rpl5p11
Rpl5p16
Rpl5p23
Rpl5p28
Rpl5p29
Rpl5p31
Rpl5p6
Rpl5p9
Rpl6
Rpl6p12
Rpl6p30
Rpl6p9
Rpl7
Rpl7a
Rpl7ap26
Rpl7ap30
Rpl7ap6
Rpl7l1
Rpl7l1p12
Rpl7l1p3
Rpl7l1p5
Rpl7p12
Rpl7p3
Rpl7p4
Rpl7p41
Rpl7p44
Rpl7p5
Rpl7p9
Rpl8
Rpl8p2
Rpl9
Rpl9p16
Rpl9p2
Rpl9p21
Rplp0
Rplp0p2
Rplp0p6
Rplp1
Rplp1p13
Rplp2
Rpn1
Rpn2
Rpp14
Rpp21
Rpp30
Rpp38
Rpp40
Rpph1
Rprd1a
Rprd1b
Rprd2
Rps10
Rps10-nudt3
Rps10p16
Rps10p5
Rps11
Rps11p5
Rps12
Rps12p26
Rps12p27
Rps12p28
Rps13
Rps14
Rps15
Rps15a
Rps15ap11
Rps15ap12
Rps15ap24
Rps15ap34
Rps15ap38
Rps16
Rps16p5
Rps17
Rps17p15
Rps18
Rps19
Rps19bp1
Rps19p3
Rps2
Rps20
Rps20p1
Rps20p10
Rps20p14
Rps20p20
Rps20p25
Rps20p4
Rps20p5
Rps21
Rps21p4
Rps23
Rps23p6
Rps23p8
Rps24
Rps24p16
Rps24p17
Rps25
Rps26
Rps26p21
Rps26p28
Rps26p31
Rps26p41
Rps26p48
Rps26p52
Rps27
Rps27a
Rps27ap13
Rps27l
Rps27p16
Rps27p18
Rps27p5
Rps28
Rps28p1
Rps28p7
Rps29
Rps29p14
Rps29p16
Rps29p4
Rps2p1
Rps2p32
Rps2p36
Rps2p45
Rps2p5
Rps2p55
Rps3
Rps3a
Rps3ap54
Rps4x
Rps4xp16
Rps4xp18
Rps4xp19
Rps4xp7
Rps4y1
Rps5
Rps5p3
Rps6
Rps6ka1
Rps6ka2
Rps6ka3
Rps6ka4
Rps6ka5
Rps6kb1
Rps6kb2
Rps6kb2-as1
Rps6kc1
Rps6kl1
Rps6p16
Rps6p21
Rps6p8
Rps7
Rps7p1
Rps7p3
Rps8
Rps9
Rpsa
Rpsap11
Rpsap31
Rpsap40
Rpsap46
Rpsap49
Rpsap5
Rpsap52
Rpsap58
Rpsap62
Rpsap69
Rptor
Rpusd1
Rpusd2
Rpusd3
Rpusd4
Rraga
Rragb
Rragc
Rras
Rras2
Rrbp1
Rreb1
Rrm1
Rrm1-as1
Rrm2
Rrm2b
Rrn3
Rrn3p2
Rrnad1
Rrp1
Rrp12
Rrp15
Rrp1b
Rrp7bp
Rsad1
Rsad2
Rsbn1
Rsbn1l
Rsf1
Rskr
Rsl1d1
Rsl24d1p11
Rsl24d1p9
Rsph4a
Rsph6a
Rsph9
Rspo3
Rspo4
Rspry1
Rsrc1
Rsrc2
Rsrp1
Rtbdn
Rtca
Rtca-as1
Rtcb
Rtel1
Rtel1-tnfrsf6b
Rtf1
Rtf2
Rtkn
Rtl1
Rtl10
Rtl8c
Rtl9
Rtn1
Rtn2
Rtn3
Rtn4
Rtn4r
Rtn4rl2
Rtraf
Rttn
Rubcn
Rubcnl
Rufy1
Rufy2
Rufy3
Rundc1
Rundc3a
Rundc3a-as1
Rundc3b
Runx1
Runx1t1
Runx2
Runx2-as1
Runx3
Rusc1
Rusc2
Ruvbl1
Ruvbl1-as1
Ruvbl2
Rwdd1
Rwdd2b
Rwdd3
Rxfp1
Rxfp3
Rxfp4
Rxrb
Rxrg
Rxylt1
Ryr1
Ryr3
S100a1
S100a10
S100a11
S100a13
S100a14
S100a16
S100a3
S100a5
S100a6
S100b
S100p
S100pbp
S100z
S1pr1
S1pr3
S1pr4
S1pr5
Saa1
Saa2
Sac3d1
Sacm1l
Sacs
Sae1
Safb
Safb2
Sag
Sage1
Sall1
Sall4p5
Salrna2
Samd10
Samd11
Samd11p1
Samd12
Samd12-as1
Samd13
Samd14
Samd15
Samd3
Samd4a
Samd4b
Samd5
Samd8
Samd9l
Samhd1
Samm50
Sammson
Samsn1
Samsn1-as1
Sap130
Sap18
Sap25
Sap30
Sap30bp
Sap30l
Sap30l-as1
Sapcd1
Sapcd1-as1
Sar1a
Sar1ap1
Sar1ap3
Saraf
Sarm1
Sarnp
Sars
Sars2
Sart1
Sart3
Sash1
Sash3
Sat1
Satb1
Satb1-as1
Satb2
Satb2-as1
Saxo1
Saxo2
Sbds
Sbdsp1
Sbf1
Sbf2
Sbf2-as1
Sbno1
Sbno2
Sc5d
Scaant1
Scaf1
Scaf11
Scaf8
Scai
Scamp1
Scamp2
Scamp3
Scamp4
Scamp5
Scand2p
Scap
Scaper
Scara3
Scarb1
Scarb2
Scarf1
Scarna1
Scarna11
Scarna12
Scarna13
Scarna15
Scarna16
Scarna17
Scarna2
Scarna20
Scarna21
Scarna22
Scarna4
Scarna7
Scat8
Scdp1
Scfd1
Scfd2
Scg2
Scg3
Scg5
Scgb1d4
Scgb1d5p
Scgn
Schip1
Scimp
Scin
Sclt1
Scly
Scmh1
Scml1
Scml2p2
Scml4
Scn1b
Scn2a
Scn2b
Scn3a
Scn3b
Scn4b
Scn5a
Scn8a
Scn9a
Scnm1
Scnn1a
Scnn1b
Scnn1d
Scoc
Scp2
Scpep1
Scrn1
Scrn2
Scrn3
Sctr
Scube1
Scube2
Scyl1
Scyl2
Scyl3
Sdad1
Sdc2
Sdc3
Sdcbp
Sdcbp2-as1
Sdcbpp2
Sdccag8
Sdf2
Sdf2l1
Sdf4
Sdha
Sdhaf1
Sdhaf2
Sdhaf3
Sdhaf4
Sdhap1
Sdhap2
Sdhc
Sdhcp2
Sdhcp4
Sdhd
Sdk1
Sdk2
Sdr39u1
Sdsl
Sebox
Sec11c
Sec13
Sec13p1
Sec14l1
Sec14l2
Sec14l3
Sec14l5
Sec16a
Sec16b
Sec1p
Sec22a
Sec22c
Sec23a
Sec23a-as1
Sec23b
Sec23ip
Sec24a
Sec24b
Sec24b-as1
Sec24c
Sec24d
Sec31a
Sec31b
Sec61a1
Sec61a2
Sec61b
Sec62
Sec63
Sec63p1
Secisbp2
Secisbp2l
Sectm1
Seh1l
Sel1l
Sel1l3
Sele
Selenoh
Selenoi
Selenokp1
Selenom
Selenon
Selenoo
Selenos
Selenot
Selenov
Selenow
Sell
Selp
Selplg
Sem1
Sema3a
Sema3b
Sema3b-as1
Sema3d
Sema3f
Sema3f-as1
Sema3g
Sema4a
Sema4b
Sema4c
Sema4d
Sema4f
Sema4g
Sema5b
Sema6a
Sema6a-as2
Sema6c
Sema6d
Sema7a
Sencr
Senp1
Senp2
Senp3
Senp3-eif4a1
Senp5
Senp6
Senp8
Sephs1
Sephs2
Sepsecs-as1
Sept1
Sept10
Sept11
Sept14p12
Sept2
Sept3
Sept4
Sept4-as1
Sept5
Sept6
Sept7
Sept7p1
Sept7p6
Sept7p7
Sept8
Sept9
Serac1
Serbp1
Serf2
Sergef
Serhl
Serhl2
Serinc2
Serinc3
Serinc4
Serp1
Serp2
Serpina1
Serpina3
Serpina4
Serpina5
Serpina9
Serpinb1
Serpinb10
Serpinb4
Serpinb6
Serpinb8
Serpinb9p1
Serpind1
Serpine1
Serpinf1
Serpinf2
Serping1
Serpinh1
Serpini1
Sertad3
Sertad4
Sesn1
Sestd1
Set
Setbp1
Setd1a
Setd1b
Setd2
Setd3
Setd4
Setd5
Setd6
Setd9
Setdb1
Setdb2
Setmar
Setp10
Setp11
Setp14
Setp15
Setp17
Setp7
Setx
Sez6
Sf1
Sf3a1
Sf3a2
Sf3a3
Sf3b1
Sf3b2
Sf3b3
Sfi1
Sfmbt2
Sfpq
Sfr1
Sfswap
Sft2d1
Sft2d2
Sft2d3
Sftpa1
Sftpa2
Sftpb
Sfxn1
Sfxn2
Sfxn3
Sfxn4
Sfxn5
Sgca
Sgf29
Sgip1
Sgk1
Sgk2
Sgk3
Sgms1
Sgms1-as1
Sgms2
Sgo1
Sgo1-as1
Sgo2
Sgpl1
Sgsm1
Sgsm2
Sgsm3
Sgta
Sh2b1
Sh2b2
Sh2b3
Sh2d1a
Sh2d2a
Sh2d3a
Sh2d3c
Sh2d4a
Sh2d4b
Sh2d5
Sh2d6
Sh2d7
Sh3bgr
Sh3bgrl
Sh3bgrl3
Sh3bp1
Sh3bp2
Sh3bp4
Sh3bp5
Sh3bp5-as1
Sh3d19
Sh3d21
Sh3gl1
Sh3gl1p1
Sh3gl3
Sh3glb1
Sh3glb2
Sh3pxd2a-as1
Sh3rf1
Sh3rf2
Sh3rf3
Sh3rf3-as1
Sh3tc1
Sh3tc2
Sh3tc2-dt
Sh3yl1
Shank1
Shank2
Shank3
Sharpin
Shbg
Shc1
Shc2
Shcbp1
She
Shf
Shh
Shisa4
Shisa5
Shisa8
Shisal2a
Shkbp1
Shld1
Shld2
Shld2p2
Shld3
Shmt1
Shmt1p1
Shmt2
Shoc1
Shoc2
Shox2
Shroom1
Shroom2
Shroom3
Shtn1
Siae
Siah1
Siah2
Siah2-as1
Sidt1
Sidt2
Sigirr
Siglec10
Siglec11
Siglec15
Siglec17p
Siglec9
Siglecl1
Sigmar1
Sik2
Sik3
Sil1
Sim2
Sin3a
Sin3b
Sinhcaf
Sipa1
Sipa1l1
Sipa1l2
Sipa1l3
Sirpa
Sirpap1
Sirpb1
Sirpb2
Sirpb3p
Sirpg
Sirt1
Sirt2
Sirt3
Sirt4
Sirt5
Sirt6
Sirt7
Sit1
Siva1
Six1
Six3-as1
Six4
Ska1
Ska3
Skap2
Ski
Skida1
Skil
Skiv2l
Skor1
Skp1
Skp2
Sla
Sla2
Slain1
Slain2
Slamf1
Slamf6
Slamf8
Slamf9
Slbp
Slc10a3
Slc10a7
Slc11a2
Slc12a1
Slc12a2
Slc12a3
Slc12a4
Slc12a5
Slc12a5-as1
Slc12a6
Slc12a8
Slc12a9
Slc12a9-as1
Slc13a3
Slc13a4
Slc13a5
Slc14a1
Slc14a2-as1
Slc15a3
Slc15a4
Slc16a1
Slc16a11
Slc16a12
Slc16a12-as1
Slc16a13
Slc16a1-as1
Slc16a2
Slc16a3
Slc16a4
Slc16a5
Slc16a6
Slc16a7
Slc16a8
Slc17a1
Slc17a3
Slc17a7
Slc17a9
Slc19a1
Slc1a2
Slc1a3
Slc1a4
Slc1a5
Slc1a6
Slc1a7
Slc20a1
Slc20a1p1
Slc20a2
Slc22a1
Slc22a11
Slc22a13
Slc22a14
Slc22a15
Slc22a16
Slc22a18
Slc22a18as
Slc22a20p
Slc22a23
Slc22a25
Slc22a31
Slc22a4
Slc22a5
Slc22a9
Slc23a1
Slc23a2
Slc23a3
Slc24a1
Slc24a3
Slc24a4
Slc25a1
Slc25a10
Slc25a14
Slc25a15
Slc25a17
Slc25a18
Slc25a19
Slc25a20
Slc25a21
Slc25a22
Slc25a24
Slc25a25
Slc25a25-as1
Slc25a26
Slc25a27
Slc25a28
Slc25a29
Slc25a3
Slc25a30
Slc25a30-as1
Slc25a32
Slc25a35
Slc25a36
Slc25a37
Slc25a38
Slc25a3p1
Slc25a3p2
Slc25a4
Slc25a40
Slc25a41
Slc25a42
Slc25a43
Slc25a44
Slc25a46
Slc25a48
Slc25a5
Slc25a51
Slc25a5p1
Slc25a5p7
Slc25a6
Slc25a6p3
Slc26a1
Slc26a10
Slc26a11
Slc26a2
Slc26a3
Slc26a4
Slc26a4-as1
Slc26a5
Slc26a6
Slc26a7
Slc26a9
Slc27a1
Slc27a2
Slc27a3
Slc27a4
Slc27a5
Slc27a6
Slc29a1
Slc29a2
Slc29a3
Slc29a4
Slc2a1
Slc2a10
Slc2a11
Slc2a1-as1
Slc2a3
Slc2a3p2
Slc2a4
Slc2a4rg
Slc2a6
Slc2a8
Slc2a9
Slc30a2
Slc30a3
Slc30a5
Slc30a6
Slc30a7
Slc30a9
Slc31a1
Slc31a2
Slc34a1
Slc34a3
Slc35a1
Slc35a2
Slc35a3
Slc35a4
Slc35a5
Slc35b1
Slc35b2
Slc35b4
Slc35c1
Slc35c2
Slc35d2
Slc35e1
Slc35e2a
Slc35e2b
Slc35e3
Slc35e4
Slc35f3
Slc35f4
Slc35f5
Slc35f6
Slc35g1
Slc35g2
Slc35g3
Slc35g6
Slc36a1
Slc36a2
Slc37a1
Slc37a2
Slc37a3
Slc37a4
Slc38a1
Slc38a10
Slc38a11
Slc38a2
Slc38a6
Slc38a7
Slc38a8
Slc38a9
Slc39a1
Slc39a10
Slc39a11
Slc39a13
Slc39a14
Slc39a2
Slc39a3
Slc39a4
Slc39a5
Slc39a6
Slc39a7
Slc39a9
Slc3a2
Slc40a1
Slc41a1
Slc41a2
Slc43a1
Slc43a2
Slc43a3
Slc44a1
Slc44a2
Slc44a3
Slc44a3-as1
Slc44a4
Slc45a1
Slc45a3
Slc45a4
Slc46a1
Slc47a1
Slc47a2
Slc48a1
Slc49a3
Slc49a4
Slc4a1
Slc4a10
Slc4a11
Slc4a1ap
Slc4a2
Slc4a4
Slc4a5
Slc4a7
Slc4a8
Slc4a9
Slc50a1
Slc51a
Slc52a1
Slc52a2
Slc5a1
Slc5a11
Slc5a12
Slc5a2
Slc5a5
Slc5a6
Slc5a9
Slc6a1
Slc6a12
Slc6a13
Slc6a16
Slc6a20
Slc6a3
Slc6a4
Slc6a5
Slc6a6
Slc6a8
Slc6a9
Slc7a10
Slc7a11-as1
Slc7a14-as1
Slc7a2
Slc7a5p1
Slc7a5p2
Slc7a6
Slc7a6os
Slc7a7
Slc7a8
Slc8a2
Slc8b1
Slc9a1
Slc9a2
Slc9a3
Slc9a3-as1
Slc9a3r1
Slc9a3r2
Slc9a5
Slc9a6
Slc9a8
Slc9b2
Slco2a1
Slco2b1
Slco3a1
Slco4a1
Slf1
Slf2
Slfn11
Slfn12
Slfn5
Slfnl1
Slfnl1-as1
Slirp
Slit1
Slit2
Slit3
Slitrk5
Slk
Slmap
Sltm
Slurp2
Smad1
Smad3
Smad4
Smad5
Smad5-as1
Smad6
Smad9-it1
Smagp
Smap1
Smap2
Smarca1
Smarca2
Smarca4
Smarca5-as1
Smarcad1
Smarcal1
Smarcb1
Smarcc1
Smarcc2
Smarcd1
Smarcd2
Smarcd3
Smarce1
Smarce1p3
Smarce1p5
Smbd1p
Smc1a
Smc2
Smc3
Smc4
Smc6
Smchd1
Smco2
Smco3
Smco4
Smcr2
Smdt1
Smg1
Smg1p1
Smg1p3
Smg5
Smg6
Smg7
Smg7-as1
Smg8
Smg9
Smim1
Smim10l1
Smim11a
Smim12
Smim12p1
Smim13
Smim14
Smim15-as1
Smim19
Smim2
Smim20
Smim21
Smim24
Smim25
Smim26
Smim27
Smim29
Smim2-as1
Smim3
Smim31
Smim33
Smim35
Smim36
Smim39
Smim4
Smim40
Smim5
Smim6
Smim7
Smim8
Smkr1
Smn2
Smndc1
Smo
Smoc1
Smox
Smpd1
Smpd2
Smpd3
Smpd4
Smpd4p1
Smpd5
Sms
Smtn
Smurf1
Smurf2
Smurf2p1
Smyd1
Smyd2
Smyd3
Smyd3-it1
Smyd4
Smyd5
Snai2
Snai3-as1
Snap23
Snap25
Snap29
Snap47
Snapc2
Snapc3
Snapc5
Snapin
Sncaip
Sncb
Sncg
Snd1
Sned1
Snf8
Snhg1
Snhg10
Snhg11
Snhg12
Snhg14
Snhg15
Snhg16
Snhg17
Snhg19
Snhg20
Snhg21
Snhg22
Snhg25
Snhg26
Snhg29
Snhg3
Snhg4
Snhg5
Snhg6
Snhg7
Snhg8
Snhg9
Snip1
Snora1
Snora10
Snora108
Snora13
Snora14b
Snora15
Snora16a
Snora17a
Snora17b
Snora18
Snora19
Snora1b
Snora20
Snora21
Snora21b
Snora22b
Snora24
Snora25
Snora26
Snora29
Snora2a
Snora2b
Snora30
Snora31
Snora32
Snora38
Snora3a
Snora3b
Snora4
Snora40
Snora40b
Snora41
Snora44
Snora48
Snora49
Snora50a
Snora50c
Snora51
Snora52
Snora55
Snora57
Snora58b
Snora6
Snora60
Snora61
Snora63
Snora63b
Snora63c
Snora63d
Snora64
Snora65
Snora66
Snora67
Snora68
Snora68b
Snora69
Snora70
Snora71c
Snora71e
Snora72
Snora73a
Snora73b
Snora74a
Snora74d
Snora75b
Snora77
Snora77b
Snora78
Snora7a
Snora7b
Snora8
Snora80c
Snora80e
Snora81
Snora84
Snora9
Snorc
Snord10
Snord101
Snord104
Snord105
Snord105b
Snord109b
Snord110
Snord111
Snord114-1
Snord114-10
Snord114-11
Snord114-13
Snord114-16
Snord114-17
Snord114-9
Snord115-14
Snord115-34
Snord115-35
Snord115-7
Snord116-1
Snord116-10
Snord116-17
Snord116-18
Snord116-19
Snord116-2
Snord116-20
Snord116-24
Snord116-25
Snord116-28
Snord116-5
Snord116-7
Snord116-8
Snord116-9
Snord117
Snord118
Snord121a
Snord121b
Snord124
Snord12b
Snord12c
Snord13
Snord138
Snord13p1
Snord13p3
Snord14a
Snord14c
Snord14d
Snord14e
Snord15a
Snord15b
Snord16
Snord17
Snord18a
Snord18b
Snord18c
Snord19
Snord1a
Snord1b
Snord1c
Snord2
Snord21
Snord22
Snord24
Snord25
Snord26
Snord27
Snord28
Snord30
Snord32a
Snord33
Snord34
Snord35a
Snord35b
Snord36a
Snord36b
Snord36c
Snord37
Snord38a
Snord38b
Snord3a
Snord3b-2
Snord3c
Snord3d
Snord42a
Snord42b
Snord43
Snord45a
Snord45b
Snord45c
Snord46
Snord48
Snord49a
Snord49b
Snord4a
Snord4b
Snord5
Snord50b
Snord51
Snord52
Snord54
Snord55
Snord56
Snord57
Snord58a
Snord58b
Snord58c
Snord59a
Snord6
Snord60
Snord62a
Snord63b
Snord65
Snord65c
Snord66
Snord67
Snord68
Snord70
Snord71
Snord72
Snord73a
Snord73b
Snord8
Snord82
Snord83a
Snord83b
Snord84
Snord86
Snord87
Snord88a
Snord88b
Snord9
Snord90
Snord93
Snord94
Snord95
Snord96a
Snord98
Snord99
Snph
Snrk
Snrk-as1
Snrnp200
Snrnp25
Snrnp27
Snrnp35
Snrnp48
Snrnp70
Snrpa
Snrpa1
Snrpb
Snrpb2
Snrpc
Snrpcp18
Snrpd1
Snrpd2
Snrpd3
Snrpe
Snrpep6
Snrpep8
Snrpf
Snrpfp1
Snrpfp4
Snrpgp13
Snrpgp5
Snrpn
Sntb1
Sntb2
Sntg1
Sntg2
Snu13
Snupn
Snurf
Snw1
Snx1
Snx10
Snx11
Snx13
Snx14
Snx15
Snx17
Snx18
Snx19
Snx2
Snx20
Snx21
Snx24
Snx25
Snx27
Snx29
Snx3
Snx30
Snx32
Snx33
Snx5
Snx5p1
Snx6
Snx7
Snx8
Snx9
Soat1
Sobp
Socs2
Socs2-as1
Socs3
Socs4
Socs5
Socs6
Socs7
Sod1
Sod1p3
Sod2
Sod2-ot1
Soga1
Soga3
Son
Sorbs2
Sorbs3
Sorcs1
Sord
Sorl1
Sort1
Sos1
Sos2
Sox1
Sox10
Sox12
Sox13
Sox14
Sox15
Sox21-as1
Sox2-ot
Sox4
Sox5
Sox5-as1
Sox6
Sox8
Sox9
Sp1
Sp100
Sp140
Sp140l
Sp2
Sp2-as1
Sp4
Sp5
Sp6
Sp8
Spa17
Spaar
Spaca5
Spaca6
Spaca9
Spag1
Spag16
Spag4
Spag5
Spag5-as1
Spag6
Spag9
Sparc
Spart
Spart-as1
Spast
Spata1
Spata13
Spata13-as1
Spata17
Spata18
Spata2
Spata20
Spata21
Spata25
Spata2l
Spata32
Spata33
Spata3-as1
Spata41
Spata46
Spata5
Spata5l1
Spata6l
Spata7
Spata8
Spata8-as1
Spatc1
Spats2
Spats2l
Spc24
Spcs1
Spcs2
Spcs3
Spdl1
Spdya
Spdyc
Spdye4
Specc1
Specc1l
Specc1l-adora2a
Specc1p1
Spef1
Spef2
Speg
Spegnb
Spen
Spesp1
Spg11
Spg21
Spg7
Sphk1
Sphk2
Spi1
Spice1
Spidr
Spin1
Spin2b
Spint1
Spint2
Spire1
Spire2
Spn
Spns1
Spns3
Spocd1
Spock1
Spock2
Spon1
Spon2
Spop
Spopl
Spout1
Spp1
Sppl2a
Sppl2b
Sppl3
Spr
Spred1
Spred3
Sprr2c
Sprtn
Spry1
Spry3
Spry4
Spry4-as1
Spryd3
Spsb1
Spsb2
Spsb3
Spta1
Sptan1
Sptb
Sptbn1
Sptbn2
Sptbn4
Sptlc1
Sptlc2
Spty2d1
Spty2d1os
Spx
Sqle
Sqor
Sqstm1
Sra1
Srarp
Srbd1
Src
Srcap
Srcin1
Srd5a1
Srd5a3
Srd5a3-as1
Srebf1
Srebf2
Srek1
Srfbp1
Srgap1
Srgap2
Srgap2c
Srgap3
Srgap3-as1
Srgn
Sri
Srm
Srmp2
Srp14
Srp14-as1
Srp14p3
Srp19
Srp54
Srp68
Srp72
Srp72p1
Srp9
Srpk1
Srpk2
Srpk3
Srpra
Srprb
Srpx2
Srr
Srrd
Srrm1
Srrm2
Srrm3
Srrm5
Srrt
Srsf1
Srsf10
Srsf10p1
Srsf11
Srsf2
Srsf3
Srsf4
Srsf5
Srsf6
Srsf7
Srsf8
Srsf9
Srxn1
Ss18
Ss18l1
Ss18l2
Ssb
Ssbp1
Ssbp2
Ssbp3
Ssbp4
Ssc4d
Ssc5d
Ssh1
Ssh2
Ssh3
Ssmem1
Ssna1
Sspo
Ssr1
Ssr1p2
Ssr2
Ssr3
Ssr4
Ssr4p1
Ssrp1
Sssca1
Sstr3
Sstr5
Sstr5-as1
Ssu72
Ssuh2
Ssxp10
St13
St13p10
St13p15
St13p19
St18
St20
St3gal1
St3gal1p1
St3gal2
St3gal3
St3gal4
St3gal5
St3gal5-as1
St3gal6
St5
St6gal1
St6gal2
St6galnac1
St6galnac2
St6galnac3
St6galnac4
St6galnac5
St6galnac6
St7
St7-as2
St7-ot4
St8sia1
St8sia2
St8sia5
Stab1
Stac
Stac2
Stac3
Stag1
Stag2
Stag3
Stag3l1
Stag3l4
Stag3l5p
Stag3l5p-pvrig2p-pilrb
Stam
Stam2
Stambp
Stambpl1
Stap1
Stard10
Stard13
Stard13-as
Stard3
Stard3nl
Stard4-as1
Stard7
Stard7-as1
Stard8
Stard9
Stat1
Stat2
Stat3
Stat4
Stat5a
Stat5b
Stat6
Stau1
Stau2
Stbd1
Stc2
Steap1
Steap1b
Steap2
Steap3
Steap3-as1
Stil
Stim1
Stim2
Stim2-as1
Stimate
Stip1
Stk10
Stk11
Stk11ip
Stk16
Stk17a
Stk19
Stk24
Stk24-as1
Stk25
Stk25p1
Stk26
Stk32a
Stk32b
Stk32c
Stk33
Stk35
Stk36
Stk38l
Stk4
Stk40
Stkld1
Stmn1
Stmn1p1
Stmn3
Stmn4
Stmp1
Stom
Stoml1
Stoml2
Ston1
Ston1-gtf2a1l
Ston2
Stpg1
Stpg4
Stra6
Stra6lp
Strada
Stradb
Strap
Strbp
Strip1
Strip2
Strn3
Strn4
Stt3a
Stt3b
Stub1
Stum
Stx11
Stx12
Stx16
Stx16-npepl1
Stx17
Stx18-as1
Stx18-it1
Stx1a
Stx1b
Stx3
Stx4
Stx5
Stx6
Stx8
Stxbp1
Stxbp2
Stxbp3
Stxbp4
Stxbp5
Stxbp5l
Stxbp6
Styk1
Styx
Styxl1
Sub1
Sub1p1
Sub1p4
Sucla2
Sucla2-as1
Sucla2p1
Sucla2p3
Suclg1
Suclg2-as1
Suclg2p2
Sucnr1
Suco
Suds3
Suds3p1
Sufu
Sugct
Sugp2
Sugt1
Sugt1p4
Sugt1p4-stra6lp
Sulf1
Sulf2
Sult1c2
Sult1c2p1
Sult1c4
Sult2b1
Sumf1
Sumf2
Sumo1p4
Sumo2
Sumo2p12
Sumo2p13
Sumo2p17
Sumo2p18
Sumo3
Sumo4
Sun1
Sun2
Suox
Supt16h
Supt20h
Supt3h
Supt4h1
Supt4h1p1
Supt5h
Supt6h
Supt7l
Supv3l1
Surf1
Surf2
Surf4
Susd1
Susd2
Susd3
Susd4
Susd6
Suv39h1
Suv39h2
Suz12
Suz12p1
Sv2b
Svbp
Svil
Svil-as1
Svip
Svop
Swap70
Swi5
Swsap1
Swt1
Syap1
Sybu
Syce1l
Sycp2l
Syde1
Syf2
Sympk
Syn2
Syn3
Sync
Syncrip
Syne1
Syne2
Syne3
Syngap1
Syngap1-as1
Syngr1
Syngr2
Syngr3
Syngr4
Synj2
Synj2bp-cox16
Synj2-it1
Synm
Synpo
Synpo2
Synpo2l
Synpr
Synrg
Syp
Sypl1
Sys1
Sys1-dbndd2
Syt1
Syt12
Syt13
Syt14
Syt16
Syt17
Syt2
Syt5
Syt6
Syt7
Syt8
Syt9
Sytl1
Sytl2
Sytl3
Sytl4
Syvn1
Szrd1
Szt2
Taar7p
Tab1
Tab2
Tab3
Tac3
Tac4
Tacc1
Tacc2
Tacc3
Taco1
Tacr1
Tacstd2
Tada2a
Tada2b
Tada3
Taf1
Taf10
Taf11
Taf11l3
Taf13
Taf15
Taf1a-as1
Taf1b
Taf1c
Taf1d
Taf4
Taf4b
Taf6l
Taf7
Taf8
Taf9b
Tagln
Tagln2
Tagln3
Tal1
Tal2
Taldo1
Tamm41
Tanc1
Tanc2
Tango2
Tango6
Tank
Taok1
Taok2
Taok3
Tap1
Tap2
Tapbp
Tapbpl
Tapt1-as1
Tarbp1
Tarbp2
Tardbp
Tars
Tars2
Tarsl2
Tas1r1
Tas2r20
Tas2r5
Tas2r6p
Tasor
Tasor2
Tat
Tat-as1
Tatdn1
Tatdn2p2
Tatdn3
Tax1bp1
Tax1bp3
Taz
Tbc1d1
Tbc1d10a
Tbc1d10b
Tbc1d10c
Tbc1d12
Tbc1d13
Tbc1d14
Tbc1d15
Tbc1d16
Tbc1d17
Tbc1d19
Tbc1d20
Tbc1d22a
Tbc1d22a-as1
Tbc1d22b
Tbc1d23
Tbc1d24
Tbc1d25
Tbc1d2b
Tbc1d30
Tbc1d31
Tbc1d4
Tbc1d5
Tbc1d7
Tbc1d8
Tbc1d8-as1
Tbc1d8b
Tbc1d9
Tbc1d9b
Tbcap1
Tbcb
Tbcc
Tbcd
Tbce
Tbcel
Tbila
Tbk1
Tbkbp1
Tbl1x
Tbl1xr1
Tbl1y
Tbl2
Tbl3
Tbp
Tbpl1
Tbpl2
Tbr1
Tbrg1
Tbrg4
Tbx1
Tbx10
Tbx18-as1
Tbx2
Tbx21
Tbx4
Tbx5
Tbx6
Tbxas1
Tbxt
Tcaf1
Tcaim
Tcam1p
Tcea1
Tcea2
Tcea3
Tceal1
Tceal4
Tceal8
Tceal9
Tceanc
Tceanc2
Tcerg1
Tcf12
Tcf15
Tcf19
Tcf20
Tcf25
Tcf3
Tcf4
Tcf4-as1
Tcf4-as2
Tcf7
Tcf7l1
Tcf7l1-it1
Tcf7l2
Tcfl5
Tchp
Tcim
Tcirg1
Tcl1b
Tcn1
Tcn2
Tcof1
Tcp1
Tcp10l2
Tcp11l1
Tcp11l2
Tcta
Tcte1
Tctex1d1
Tctn1
Tctn2
Tctn3
Tdg
Tdgf1
Tdgf1p5
Tdgf1p7
Tdh
Tdo2
Tdp1
Tdp2
Tdrd10
Tdrd3
Tdrd6
Tdrd9
Tdrkh
Tdrkh-as1
Tdrp
Tead1
Tead2
Tead3
Tead4
Tec
Tecpr1
Tecpr2
Tecr
Tecrp1
Tecrp2
Tecta
Tedc1
Tedc2
Tef
Tek
Tekt3
Telo2
Temn3-as1
Ten1
Ten1-cdk3
Tenm1
Tenm2
Tenm3
Tenm3-as1
Tenm4
Tent2
Tent4a
Tent4b
Tep1
Tepp
Tepsin
Terc
Terf1
Terf2
Terf2ip
Tert
Tes
Tesc
Tesc-as1
Tesk1
Tesk2
Tesmin
Tespa1
Tet2
Tet3
Tex12
Tex2
Tex22
Tex26
Tex261
Tex264
Tex26-as1
Tex29
Tex38
Tex41
Tex45
Tex46
Tex52
Tex54
Tex9
Tf
Tfam
Tfap2a
Tfap2a-as1
Tfap2b
Tfap2c
Tfap2e
Tfap4
Tfcp2
Tfdp1
Tfdp2
Tfeb
Tff3
Tfg
Tfip11
Tfpi2
Tfr2
Tfrc
Tg
Tgfb1i1
Tgfb2
Tgfb3
Tgfbi
Tgfbr1
Tgfbr2
Tgfbr3
Tgfbr3l
Tgfbrap1
Tgif1
Tgif2
Tgif2p1
Tgif2-rab5if
Tgm1
Tgm2
Tgm4
Tgm5
Tgm6
Tgoln2
Tgs1
Th2lcrr
Tha1p
Thada
Thap11
Thap2
Thap3
Thap5
Thap6
Thap7
Thap7-as1
Thap8
Thap9
Thap9-as1
Thbd
Thbs1
Thbs3
Thbs4
Theg
Thegl
Them4
Them5
Them6
Them7p
Themis2
Thg1l
Thnsl1
Thoc1
Thoc5
Thoc6
Thop1
Thpo
Thra
Thrap3
Thrb-as1
Thsd4
Thsd7a
Thsd8
Thtpa
Thumpd1
Thumpd3
Thumpd3-as1
Tia1
Tial1
Tiam2
Ticam1
Ticam2
Ticrr
Tie1
Tigar
Tigd2
Tigd5
Tigd6
Tigit
Timeless
Timm10
Timm10b
Timm13
Timm17a
Timm17b
Timm21
Timm23b
Timm29
Timm44
Timm50
Timm9p2
Timmdc1
Timp1
Tinag
Tinagl1
Tinf2
Tiparp
Tiparp-as1
Tipin
Tiprl
Tirap
Tjap1
Tjp1
Tjp2
Tjp3
Tk1
Tk2
Tkfc
Tkt
Tktl1
Tlcd1
Tldc2
Tle1
Tle2
Tle3
Tle4
Tle6
Tlk2
Tll1
Tll2
Tln1
Tln2
Tlnrd1
Tlr12p
Tlr2
Tlr3
Tlr4
Tlr5
Tlr7
Tlr9
Tlx1
Tm2d3
Tm4sf1
Tm4sf18
Tm4sf19
Tm4sf19-as1
Tm4sf1-as1
Tm4sf20
Tm4sf4
Tm4sf5
Tm6sf1
Tm7sf2
Tm7sf3
Tm9sf1
Tm9sf2
Tm9sf3
Tm9sf4
Tma16
Tma7
Tmbim1
Tmbim4
Tmbim6
Tmc1
Tmc3-as1
Tmc4
Tmc5
Tmc6
Tmc7
Tmc8
Tmcc1
Tmcc1-as1
Tmcc2
Tmcc3
Tmco1-as1
Tmco3
Tmco4
Tmco5b
Tmco6
Tmed1
Tmed10p1
Tmed10p2
Tmed11p
Tmed2
Tmed3
Tmed5
Tmed7-ticam2
Tmed9
Tmem101
Tmem102
Tmem104
Tmem105
Tmem106a
Tmem106b
Tmem106c
Tmem107
Tmem108
Tmem109
Tmem11
Tmem110-mustn1
Tmem114
Tmem116
Tmem117
Tmem119
Tmem120a
Tmem120b
Tmem121
Tmem121b
Tmem126a
Tmem126b
Tmem127
Tmem129
Tmem131
Tmem131l
Tmem132a
Tmem132e
Tmem134
Tmem135
Tmem136
Tmem138
Tmem139
Tmem140
Tmem141
Tmem143
Tmem144
Tmem145
Tmem147
Tmem14b
Tmem14c
Tmem150a
Tmem150c
Tmem151b
Tmem154
Tmem159
Tmem161a
Tmem161b
Tmem161b-as1
Tmem164
Tmem165
Tmem167b
Tmem169
Tmem171
Tmem173
Tmem175
Tmem176b
Tmem177
Tmem178a
Tmem178b
Tmem179
Tmem179b
Tmem18
Tmem181
Tmem182
Tmem183a
Tmem183ap1
Tmem184b
Tmem184c
Tmem187
Tmem189
Tmem19
Tmem191a
Tmem191c
Tmem198
Tmem198b
Tmem199
Tmem200a
Tmem201
Tmem204
Tmem205
Tmem208
Tmem210
Tmem212
Tmem212-as1
Tmem213
Tmem214
Tmem216
Tmem218
Tmem219
Tmem220
Tmem220-as1
Tmem222
Tmem223
Tmem225b
Tmem230
Tmem232
Tmem233
Tmem234
Tmem237
Tmem238
Tmem238l
Tmem239
Tmem240
Tmem241
Tmem243
Tmem245
Tmem246
Tmem248
Tmem25
Tmem250
Tmem251
Tmem253
Tmem254
Tmem254-as1
Tmem255a
Tmem255b
Tmem256p1
Tmem256-plscr3
Tmem258
Tmem259
Tmem260
Tmem262
Tmem263
Tmem266
Tmem268
Tmem269
Tmem271
Tmem272
Tmem273
Tmem274p
Tmem275
Tmem30b
Tmem30cp
Tmem33
Tmem37
Tmem38a
Tmem39a
Tmem39b
Tmem42
Tmem43
Tmem44
Tmem44-as1
Tmem45a
Tmem50a
Tmem50b
Tmem51
Tmem53
Tmem56
Tmem56-rwdd3
Tmem59
Tmem59l
Tmem62
Tmem63a
Tmem63b
Tmem63c
Tmem67
Tmem68
Tmem69
Tmem70
Tmem72
Tmem75
Tmem79
Tmem80
Tmem82
Tmem86a
Tmem87a
Tmem87b
Tmem88
Tmem8a
Tmem8b
Tmem91
Tmem92
Tmem92-as1
Tmem94
Tmem97
Tmem97p1
Tmem98
Tmem99
Tmem9b
Tmem9b-as1
Tmf1
Tmie
Tmigd3
Tmod2
Tmod3
Tmod4
Tmpo
Tmpo-as1
Tmpop1
Tmpop2
Tmprss13
Tmprss2
Tmprss3
Tmprss4
Tmprss6
Tmprss7
Tmprss9
Tmsb10p1
Tmsb15b
Tmsb15b-as1
Tmsb4x
Tmsb4xp4
Tmtc2
Tmtc3
Tmtc4
Tmub1
Tmub2
Tmx1
Tmx2
Tmx2-ctnnd1
Tmx4
Tnfaip1
Tnfaip2
Tnfaip3
Tnfaip8
Tnfaip8l1
Tnfaip8l3
Tnfrsf10a-as1
Tnfrsf10b
Tnfrsf10c
Tnfrsf11a
Tnfrsf12a
Tnfrsf13b
Tnfrsf13c
Tnfrsf14
Tnfrsf14-as1
Tnfrsf18
Tnfrsf19
Tnfrsf1a
Tnfrsf25
Tnfrsf8
Tnfrsf9
Tnfsf10
Tnfsf11
Tnfsf12
Tnfsf12-tnfsf13
Tnfsf13
Tnfsf13b
Tnfsf14
Tnfsf15
Tnfsf4
Tnfsf8
Tnip1
Tnip2
Tnip3
Tnk2-as1
Tnks
Tnks1bp1
Tnni1
Tnni2
Tnni3
Tnnt1
Tnnt2
Tnnt3
Tnp2
Tnpo1
Tnpo2
Tnrc18
Tnrc6a
Tnrc6b
Tnrc6c
Tnr-it1
Tns1
Tns2
Tns3
Tns4
Tob1
Tob1-as1
Toe1
Togaram1
Togaram2
Tollip-as1
Tom1
Tom1l1
Tom1l2
Tomm20l
Tomm22
Tomm22p5
Tomm40l
Tomm6
Tonsl
Top1mt
Top2a
Top2b
Top3a
Top3b
Topaz1
Tor1aip1
Tor1b
Tor2a
Tor3a
Tox2
Tox4
Tp53
Tp53aip1
Tp53bp1
Tp53bp2
Tp53i11
Tp53i13
Tp53i3
Tp53inp2
Tp53rk
Tp53tg5
Tpbg
Tpbgl
Tpcn1
Tpcn2
Tpd52
Tpd52l1
Tpd52l2
Tpgs1
Tpgs2
Tph2
Tpi1
Tpi1p2
Tpm1
Tpm1-as
Tpm2
Tpm3
Tpm3p1
Tpm3p9
Tpm4
Tpmtp1
Tpo
Tpp1
Tpp2
Tppp2
Tpr
Tpra1
Tprg1
Tprg1-as1
Tprg1-as2
Tprg1l
Tprg1lp1
Tprkbp2
Tprn
Tprx1p1
Tpst1
Tpt1
Tpt1-as1
Tpt1p3
Tpt1p9
Tpte2p1
Tptep1
Tptep2
Tptep2-csnk1e
Tpx2
Tra2a
Tra2b
Trabd
Tradd
Traf2
Traf3
Traf3ip1
Traf3ip2
Traf3ip2-as1
Traf3ip3
Traf4
Traf5
Traf6
Traf7
Trafd1
Traip
Traj10
Traj30
Traj31
Traj48
Traj49
Traj53
Traj54
Traj59
Traj6
Traj60
Traj61
Traj7
Trak1
Trak2
Tram2-as1
Trap1
Trappc1
Trappc10
Trappc11
Trappc12
Trappc13
Trappc2b
Trappc2l
Trappc3
Trappc4
Trappc5
Trappc6a
Trappc8
Trappc9
Trat1
Trav1-2
Trav12-2
Trav13-2
Trav14dv4
Trav18
Trav21
Trav22
Trav26-2
Trav30
Trav4
Trav8-2
Trav8-3
Trav8-5
Trav8-7
Trav9-2
Trbj2-1
Trbj2-2
Trbj2-2p
Trbj2-3
Trbj2-4
Trbj2-5
Trbj2-6
Trbj2-7
Trbv11-2
Trbv12-1
Trbv12-2
Trbv13
Trbv16
Trbv17
Trbv2
Trbv20-1
Trbv27
Trbv30
Trbv6-2
Trbv6-5
Trbv7-2
Trbv7-7
Trbv7-9
Trbv8-1
Trbv8-2
Trbvb
Trdn-as1
Trdv2
Treh
Trem1
Trerf1
Trex1
Trg-as1
Trgv1
Trgv2
Trgv3
Trgv8
Trgva
Trhde
Trib1
Trib2
Trib3
Tril
Trim11
Trim13
Trim14
Trim15
Trim16
Trim16l
Trim17
Trim2
Trim22
Trim23
Trim24
Trim25
Trim27
Trim28
Trim31
Trim31-as1
Trim32
Trim34
Trim35
Trim36
Trim36-it1
Trim37
Trim39
Trim39-rpp21
Trim40
Trim41
Trim45
Trim46
Trim5
Trim50
Trim52-as1
Trim54
Trim56
Trim59
Trim6
Trim62
Trim65
Trim66
Trim67
Trim69
Trim6-trim34
Trim8
Trio
Triobp
Trip10
Trip11
Trip12
Trip13
Trip4
Trip6
Trit1
Trmo
Trmt1
Trmt10a
Trmt10b
Trmt10bp1
Trmt10c
Trmt11
Trmt112
Trmt112p4
Trmt112p6
Trmt12
Trmt13
Trmt2a
Trmt44
Trmt5
Trmt61a
Trmt9b
Trmu
Trnau1ap
Trnp1
Trnt1
Tro
Troap
Trpa1
Trpc1
Trpc3
Trpc4ap
Trpc5os
Trpm1
Trpm2
Trpm2-as
Trpm4
Trpm7
Trpv2
Trrap
Trub1
Tsacc
Tsbp1-as1
Tsc1
Tsc2
Tsc22d1
Tsc22d1-as1
Tsc22d2
Tsc22d3
Tsc22d4
Tsen15
Tsen2
Tsen34
Tsen54
Tsfm
Tsg101
Tsga10
Tsga13
Tshr
Tshz1
Tshz3
Tsku
Tslp
Tsn
Tsnax
Tsnax-disc1
Tsnaxip1
Tspan1
Tspan10
Tspan11
Tspan12
Tspan14
Tspan15
Tspan17
Tspan18
Tspan19
Tspan3
Tspan31
Tspan32
Tspan4
Tspan5
Tspan6
Tspan9
Tspan9-it1
Tspear
Tspear-as1
Tspo
Tspo2
Tspoap1-as1
Tspyl2
Tsr1
Tssc2
Tssc4
Tssk3
Tssk5p
Tssk6
Tst
Tsta3
Tstd2
Tstd3
Ttbk1
Ttc1
Ttc12
Ttc13
Ttc14
Ttc16
Ttc17
Ttc19
Ttc21a
Ttc21b
Ttc23
Ttc23l
Ttc24
Ttc25
Ttc26
Ttc27
Ttc28
Ttc28-as1
Ttc3
Ttc30b
Ttc31
Ttc37
Ttc38
Ttc39a
Ttc39a-as1
Ttc39b
Ttc39c
Ttc39dp
Ttc4
Ttc41p
Ttc5
Ttc6
Ttc7a
Ttc7b
Ttc8
Ttc9c
Ttf2
Tti1
Tti2
Ttk
Ttl
Ttll10
Ttll11
Ttll11-it1
Ttll12
Ttll13p
Ttll3
Ttll4
Ttll5
Ttll6
Ttll7
Ttll9
Ttn
Ttn-as1
Ttpal
Ttr
Ttyh1
Ttyh2
Ttyh3
Tub
Tuba1a
Tuba1b
Tuba1c
Tuba3gp
Tuba4a
Tuba4b
Tuba8
Tubap
Tubap2
Tubap4
Tubb
Tubb2bp1
Tubb3
Tubb4a
Tubb4b
Tubb4bp7
Tubb6
Tubbp2
Tubbp8
Tubbp9
Tubg1
Tubg2
Tubgcp2
Tubgcp3
Tubgcp4
Tubgcp5
Tubgcp6
Tufm
Tufmp1
Tuft1
Tug1
Tulp1
Tulp2
Tulp3
Tulp4
Tusc2
Tusc3
Tusc8
Tut1
Tut4
Tut7
Tvp23a
Tvp23b
Tvp23c-cdrt4
Twf2
Twist1
Twist2
Twnk
Twsg1
Txlna
Txlnb
Txlng
Txlngy
Txn
Txn2
Txndc11
Txndc12
Txndc15
Txndc17
Txndc2
Txndc5
Txndc9
Txnl1
Txnl1p1
Txnl4b
Txnp1
Txnp6
Txnrd1
Txnrd2
Txnrd3
Tyk2
Tymp
Tyms
Tymsos
Tyr
Tyro3
Tyrobp
Tyrp1
Tysnd1
Tyw1
Tyw3
U2af1l4
U2af2
U2surp
U47924.1
U47924.2
U52112.1
U52112.2
U73166.1
U73169.1
U73479.1
U82695.1
U91324.1
U91328.1
U91328.2
U91328.3
Uaca
Uap1
Uap1l1
Uba1
Uba2
Uba3
Uba5
Uba52
Uba52p6
Uba52p7
Uba6-as1
Uba7
Ubac1
Ubac2
Ubac2-as1
Ubald2
Ubap1
Ubap2
Ubap2l
Ubash3a
Ubash3b
Ubb
Ubbp1
Ubbp4
Ubc
Ubd
Ube2a
Ube2b
Ube2c
Ube2cp4
Ube2d1
Ube2d2
Ube2d3
Ube2d3-as1
Ube2d4
Ube2e1
Ube2e1-as1
Ube2e2
Ube2e3
Ube2f
Ube2fp1
Ube2fp3
Ube2f-scly
Ube2g1
Ube2g2
Ube2h
Ube2hp1
Ube2i
Ube2j2
Ube2k
Ube2l3
Ube2l5
Ube2m
Ube2n
Ube2o
Ube2q2
Ube2s
Ube2u
Ube2v1
Ube2v1p12
Ube2v1p4
Ube2v1p5
Ube2v1p6
Ube2v2
Ube2v2p4
Ube2w
Ube2z
Ube3a
Ube3b
Ube3c
Ube4a
Ube4b
Ubfd1
Ubiad1
Ubl4a
Ubl5
Ubl7
Ubl7-as1
Ubn1
Ubox5
Ubp1
Ubqln2
Ubr2
Ubr3
Ubr4
Ubr5
Ubr5-as1
Ubr7
Ubtf
Ubxn1
Ubxn11
Ubxn2a
Ubxn2b
Ubxn4
Ubxn6
Ubxn7
Ubxn8
Uca1
Uchl1
Uchl1-as1
Uchl3
Uchl5
Uck1
Uck2
Uckl1
Ucp2
Ucp3
Uevld
Ufc1
Ufd1
Ufl1
Ufm1
Ufsp2
Ugcg
Ugdh
Ugdh-as1
Uggt1
Uggt2
Ugp2
Ugt1a2p
Ugt1a5
Ugt1a6
Ugt1a7
Ugt2b10
Ugt2b4
Ugt3a1
Ugt8
Uhmk1
Uhrf1
Uhrf1bp1
Uhrf1bp1l
Uhrf2
Uimc1
Ulk1
Ulk2
Ulk3
Ulk4
Umad1
Umlilo
Umodl1
Umps
Unc119
Unc119b
Unc13a
Unc13b
Unc13d
Unc45a
Unc50
Unc5a
Unc5b
Unc5b-as1
Unc5c
Unc5cl
Unc5d
Unc79
Unc80
Unc93b1
Ung
Unk
Unkl
Uox
Upb1
Upf1
Upf3a
Upk1a
Upk1a-as1
Upk2
Upk3b
Upp1
Upp2
Uprt
Uqcc1
Uqcc2
Uqcc3
Uqcr10
Uqcrbp2
Uqcrc1
Uqcrc2
Uqcrh
Uqcrhp3
Uqcrq
Urb1-as1
Urgcp
Urgcp-mrps24
Uri1
Urm1
Urod
Uros
Usb1
Use1
Usf1
Usf1p1
Usf2
Ush1c
Ushbp1
Uso1
Usp1
Usp10
Usp11
Usp12-as2
Usp13
Usp14
Usp15
Usp16
Usp17l23
Usp18
Usp19
Usp2
Usp20
Usp21
Usp22
Usp24
Usp24p1
Usp25
Usp27x
Usp28
Usp2-as1
Usp30
Usp30-as1
Usp31
Usp32
Usp34
Usp35
Usp36
Usp37
Usp38
Usp39
Usp4
Usp40
Usp42
Usp43
Usp44
Usp46
Usp46-as1
Usp47
Usp48
Usp49
Usp5
Usp53
Usp54
Usp6
Usp7
Usp8
Usp8p1
Usp9x
Uspl1
Ust
Utp11
Utp14a
Utp15
Utp18
Utp20
Utp23
Utp4
Utp6
Utrn
Uts2
Uvrag-dt
Uvssa
Uxs1
Uxt
Uxt-as1
Vac14
Vamp1
Vamp2
Vamp3
Vamp5
Vamp7
Vamp8
Vangl1
Vapa
Vapb
Vars
Vars2
Vash1
Vash1-as1
Vash2
Vasp
Vat1
Vav1
Vav2
Vav3
Vav3-as1
Vax1
Vax2
Vcam1
Vcl
Vcp
Vdac1
Vdac1p8
Vdac2
Vdac3
Vdr
Vegfa
Vegfb
Veph1
Vezf1
Vezt
Vgll2
Vgll4
Vhl
Vil1
Vill
Vim
Vim-as1
Vip
Vipas39
Vipr1
Vipr1-as1
Vipr2
Virma
Vkorc1
Vkorc1l1
Vldlr
Vma21
Vmac
Vmp1
Vn1r105p
Vn1r108p
Vn1r2
Vn1r4
Vn1r67p
Vn1r83p
Vn1r96p
Vn2r17p
Vn2r3p
Vnn3
Vopp1
Vpreb3
Vps11
Vps13a
Vps13b
Vps13d
Vps16
Vps18
Vps25
Vps26a
Vps26b
Vps26c
Vps28
Vps33a
Vps33b
Vps33b-dt
Vps35
Vps35l
Vps36
Vps37a
Vps37b
Vps37c
Vps37d
Vps39
Vps45
Vps4a
Vps4b
Vps50
Vps51
Vps52
Vps53
Vps72
Vps8
Vps9d1
Vps9d1-as1
Vrk1
Vrk2
Vrk3
Vrtn
Vsig1
Vsig10l2
Vsig2
Vsig8
Vsir
Vsnl1
Vstm1
Vstm2a
Vstm2l
Vta1
Vtcn1
Vti1a
Vtn
Vtrna1-1
Vtrna1-2
Vtrna1-3
Vtrna2-1
Vtrna2-2p
Vwa1
Vwa2
Vwa3b
Vwa5a
Vwa5b2
Vwa7
Vwa8-as1
Vwce
Vwf
Vxn
Wac
Wars
Wars2-as1
Was
Wasf3
Wasf4p
Wash8p
Washc2a
Washc2c
Washc4
Washc5
Wbp1
Wbp11
Wbp1l
Wbp1lp1
Wbp2
Wbp2nl
Wdfy1
Wdfy2
Wdfy3
Wdfy4
Wdhd1
Wdpcp
Wdr1
Wdr11
Wdr13
Wdr17
Wdr18
Wdr19
Wdr20
Wdr24
Wdr25
Wdr26
Wdr27
Wdr3
Wdr31
Wdr33
Wdr34
Wdr35
Wdr36
Wdr37
Wdr38
Wdr4
Wdr41
Wdr43
Wdr44
Wdr45
Wdr45b
Wdr45bp1
Wdr46
Wdr48
Wdr49
Wdr5
Wdr53
Wdr54
Wdr55
Wdr59
Wdr6
Wdr61
Wdr62
Wdr64
Wdr66
Wdr7
Wdr70
Wdr73
Wdr74
Wdr75
Wdr76
Wdr77
Wdr78
Wdr81
Wdr82
Wdr82p1
Wdr83
Wdr83os
Wdr86
Wdr86-as1
Wdr90
Wdr91
Wdr92
Wdr93
Wdr97
Wdtc1
Wdyhv1
Wee1
Wee2
Wfdc2
Wfdc21p
Wfdc8
Wfikkn1
Wfs1
Whamm
Whammp3
Wipf2
Wipi1
Wipi2
Wiz
Wls
Wnk1
Wnk4
Wnt1
Wnt10a
Wnt2
Wnt2b
Wnt3
Wnt5a
Wnt5a-as1
Wnt5b
Wnt7a
Wnt7b
Wnt8b
Wrap53
Wrb
Wrb-sh3bgr
Wrnip1
Wsb1
Wsb2
Wscd1
Wscd2
Wt1
Wt1-as
Wtap
Wtapp1
Wtip
Wwc1
Wwc2
Wwc2-as1
Wwc3
Wwc3-as1
Wwox
Wwp1
Wwp1p1
Wwp2
Wwtr1
Wwtr1-as1
Wwtr1-it1
Xaf1
Xbp1
Xbp1p1
Xiap
Xiapp2
Xirp2
Xirp2-as1
Xist
Xkr4
Xkr8
Xkr9
Xkrx
Xpa
Xpc
Xpnpep1
Xpnpep2
Xpnpep3
Xpo1
Xpo5
Xpo6
Xpo7
Xpot
Xpr1
Xrcc1
Xrcc3
Xrcc4
Xrcc5
Xrcc6
Xrra1
Xxylt1
Xxylt1-as2
Xylb
Xylt1
Xylt2
Yae1
Yap1
Yars
Yars2
Ybey
Ybx1
Ybx1p10
Ybx1p2
Ybx1p4
Ybx1p6
Ybx3
Ybx3p1
Yeats2
Yeats2-as1
Yeats4
Yif1a
Yif1b
Yipf1
Yipf2
Yipf3
Yipf4
Yipf6
Yju2
Ykt6
Ylpm1
Yme1l1
Ypel2
Ypel3
Ypel4
Ypel5
Ypel5p3
Ythdc1
Ythdc2
Ythdf1
Ythdf2
Ythdf3
Ywhab
Ywhae
Ywhaep7
Ywhah
Ywhaq
Ywhaqp6
Ywhaz
Ywhazp5
Yy1
Yy1ap1
Z69720.1
Z69720.2
Z69890.1
Z73429.1
Z82188.2
Z82190.2
Z82195.1
Z82206.1
Z82244.2
Z83840.1
Z83844.1
Z83844.2
Z83844.3
Z84484.1
Z84492.1
Z84492.2
Z85994.1
Z85994.2
Z85996.1
Z93241.1
Z93929.2
Z93930.2
Z93930.3
Z94721.2
Z95114.3
Z95114.4
Z95115.1
Z95327.2
Z95331.1
Z97055.2
Z97192.2
Z97198.1
Z97353.2
Z97633.1
Z97634.1
Z97832.2
Z97986.1
Z98257.1
Z98259.3
Z98752.1
Z98752.3
Z98883.1
Z98885.1
Z98885.3
Z99127.2
Z99129.3
Z99289.2
Z99756.1
Z99943.1
Zacn
Zadh2
Zap70
Zar1
Zbed1
Zbed3
Zbed3-as1
Zbed5
Zbed5-as1
Zbed6
Zbed6cl
Zbed9
Zbtb1
Zbtb10
Zbtb11-as1
Zbtb12
Zbtb14
Zbtb16
Zbtb18
Zbtb20
Zbtb20-as4
Zbtb22
Zbtb32
Zbtb33
Zbtb34
Zbtb37
Zbtb38
Zbtb40
Zbtb40-it1
Zbtb43
Zbtb45
Zbtb46
Zbtb48
Zbtb49
Zbtb7b
Zbtb8a
Zbtb8os
Zbtb8osp1
Zbtb9
Zc2hc1a
Zc2hc1c
Zc3h10
Zc3h11a
Zc3h12a
Zc3h12c
Zc3h12d
Zc3h14
Zc3h15
Zc3h18
Zc3h3
Zc3h6
Zc3h7a
Zc3h7b
Zc3h8
Zc3hav1
Zcchc14
Zcchc17
Zcchc18
Zcchc2
Zcchc23
Zcchc24
Zcchc4
Zcchc7
Zcchc8
Zcchc9
Zcrb1
Zcwpw1
Zcwpw2
Zdbf2
Zdhhc1
Zdhhc12
Zdhhc13
Zdhhc14
Zdhhc16
Zdhhc17
Zdhhc18
Zdhhc19
Zdhhc2
Zdhhc20
Zdhhc20p2
Zdhhc22
Zdhhc23
Zdhhc3
Zdhhc4
Zdhhc5
Zdhhc6
Zdhhc7
Zdhhc8
Zdhhc9
Zeb1
Zeb1-as1
Zeb2
Zeb2-as1
Zer1
Zfand1
Zfand2a
Zfand2b
Zfand3
Zfand5
Zfand6
Zfand6p1
Zfas1
Zfat
Zfc3h1
Zfhx3
Zfhx4
Zfp1
Zfp2
Zfp28
Zfp30
Zfp36
Zfp36l1
Zfp41
Zfp64
Zfp69
Zfp69b
Zfp82
Zfp90
Zfp91-cntf
Zfpl1
Zfpm1
Zfpm2
Zfr
Zfr2
Zfx
Zfy
Zfyve1
Zfyve16
Zfyve19
Zfyve21
Zfyve26
Zfyve27
Zfyve9
Zg16b
Zglp1
Zgpat
Zgrf1
Zhx3
Zic1
Zic3
Zic4
Zic4-as1
Zik1
Zim2
Zkscan1
Zkscan2-dt
Zkscan3
Zkscan5
Zkscan7
Zkscan8
Zmat2
Zmat4
Zmat5
Zmiz1
Zmiz2
Zmpste24
Zmym1
Zmym2
Zmym4
Zmym6
Zmynd10
Zmynd10-as1
Zmynd11
Zmynd12
Zmynd15
Zmynd8
Znf10
Znf100
Znf101
Znf106
Znf107
Znf114
Znf117
Znf121
Znf124
Znf131
Znf132
Znf133
Znf134
Znf135
Znf136
Znf138
Znf140
Znf141
Znf142
Znf143
Znf146
Znf148
Znf155
Znf160
Znf169
Znf17
Znf174
Znf175
Znf180
Znf181
Znf182
Znf185
Znf189
Znf19
Znf192p1
Znf195
Znf197
Znf2
Znf20
Znf200
Znf202
Znf205
Znf207
Znf211
Znf212
Znf213
Znf213-as1
Znf215
Znf217
Znf219
Znf222
Znf224
Znf225
Znf226
Znf227
Znf23
Znf230
Znf232
Znf233
Znf234
Znf236
Znf24
Znf248
Znf250
Znf252p
Znf252p-as1
Znf253
Znf254
Znf25-dt
Znf26
Znf263
Znf264
Znf266
Znf267
Znf268
Znf271p
Znf273
Znf274
Znf275
Znf276
Znf277
Znf28
Znf282
Znf283
Znf286a
Znf287
Znf292
Znf295-as1
Znf3
Znf30
Znf302
Znf304
Znf316
Znf317
Znf318
Znf320
Znf324
Znf324b
Znf326
Znf329
Znf330
Znf331
Znf333
Znf335
Znf337
Znf337-as1
Znf33a
Znf341
Znf341-as1
Znf343
Znf345
Znf346
Znf347
Znf35
Znf350
Znf354a
Znf354b
Znf354c
Znf362
Znf365
Znf366
Znf37a
Znf37bp
Znf382
Znf383
Znf384
Znf385a
Znf385b
Znf385c
Znf391
Znf395
Znf397
Znf398
Znf407
Znf408
Znf41
Znf410
Znf414
Znf415p1
Znf419
Znf420
Znf423
Znf425
Znf426
Znf426-dt
Znf429
Znf43
Znf430
Znf431
Znf432
Znf433
Znf433-as1
Znf436-as1
Znf438
Znf439
Znf44
Znf440
Znf441
Znf442
Znf443
Znf444
Znf444p1
Znf445
Znf446
Znf449
Znf45
Znf451
Znf454
Znf460
Znf461
Znf462
Znf468
Znf470
Znf471
Znf473
Znf474
Znf479
Znf48
Znf480
Znf485
Znf486
Znf487
Znf490
Znf491
Znf493
Znf496
Znf501
Znf502
Znf503-as1
Znf503-as2
Znf506
Znf507
Znf510
Znf511
Znf511-prap1
Znf512
Znf513
Znf517
Znf518a
Znf518b
Znf519
Znf521
Znf524
Znf525
Znf526
Znf527
Znf528
Znf528-as1
Znf529
Znf529-as1
Znf530
Znf532
Znf536
Znf540
Znf542p
Znf544
Znf546
Znf547
Znf548
Znf549
Znf550
Znf551
Znf552
Znf554
Znf555
Znf557
Znf559
Znf559-znf177
Znf560
Znf561
Znf561-as1
Znf562
Znf564
Znf566
Znf567
Znf568
Znf569
Znf57
Znf570
Znf571
Znf571-as1
Znf573
Znf575
Znf576
Znf578
Znf579
Znf580
Znf581
Znf582
Znf582-as1
Znf583
Znf584
Znf586
Znf587
Znf587b
Znf589
Znf592
Znf593
Znf594
Znf595
Znf596
Znf598
Znf605
Znf606
Znf607
Znf608
Znf609
Znf610
Znf611
Znf613
Znf615
Znf616
Znf618
Znf619
Znf620
Znf621
Znf623
Znf625
Znf625-znf20
Znf626
Znf627
Znf628
Znf630
Znf638
Znf639
Znf641
Znf646
Znf649-as1
Znf653
Znf654
Znf655
Znf658
Znf66
Znf660
Znf664
Znf665
Znf667
Znf667-as1
Znf668
Znf669
Znf672
Znf674
Znf674-as1
Znf675
Znf677
Znf678
Znf680
Znf682
Znf683
Znf684
Znf687
Znf688
Znf69
Znf691
Znf696
Znf7
Znf700
Znf701
Znf704
Znf705a
Znf705e
Znf705g
Znf707
Znf708
Znf709
Znf70p1
Znf71
Znf710
Znf710-as1
Znf711
Znf713
Znf714
Znf717
Znf718
Znf720
Znf721
Znf724
Znf726
Znf728
Znf730
Znf732
Znf735
Znf736
Znf738
Znf74
Znf740
Znf746
Znf749
Znf75a
Znf76
Znf761
Znf763
Znf764
Znf765
Znf766
Znf771
Znf773
Znf774
Znf776
Znf778
Znf780a
Znf781
Znf782
Znf783
Znf784
Znf785
Znf788p
Znf789
Znf79
Znf790
Znf791
Znf792
Znf793
Znf793-as1
Znf805
Znf808
Znf81
Znf813
Znf814
Znf815p
Znf816
Znf821
Znf823
Znf826p
Znf827
Znf83
Znf830
Znf831
Znf835
Znf836
Znf839
Znf84
Znf841
Znf845
Znf846
Znf847p
Znf85
Znf852
Znf860
Znf862
Znf865
Znf876p
Znf878
Znf879
Znf880
Znf883
Znf888
Znf891
Znf90
Znf91
Znf92
Znf93
Znf971p
Znfx1
Znhit1
Znhit2
Znhit3
Znrd1
Znrd1asp
Znrf1
Znrf2
Znrf2p1
Znrf2p2
Znrf2p3
Znrf3
Zp1
Zp3
Zp4
Zpbp
Zpld1
Zpr1
Zranb1
Zranb2
Zranb2-as1
Zranb2-as2
Zranb3
Zrsr2
Zscan10
Zscan12p1
Zscan18
Zscan2
Zscan20
Zscan21
Zscan25
Zscan26
Zscan30
Zscan31
Zscan32
Zscan5a
Zscan5b
Zscan9
Zswim1
Zswim2
Zswim4
Zswim8
Zswim9
Zw10
Zwilch
Zxdc
Zyg11a
Zyg11b
Zyx
Zzef1
