# Supplementary material for: A Bayesian inference transcription factor activity model for the analysis of single-cell transcriptomes
Source: Genome Res. 2021 Jul;31(7):1296–311. doi: 10.1101/gr.265595.120 (PMC8256867; doi:10.1101/gr.265595.120)
Supplement: Supplemental Material [file supp_gr.265595.120_Supplemental_Code.zip › BITFAM/inst/extdata/human/ETV1]

A2m-as1
Aadacp1
Aak1
Aamdc
Aar2
Aars
Aatf
Abalon
Abat
Abca17p
Abca4
Abca7
Abca9
Abcb1
Abcb8
Abcb9
Abcc1
Abcc10
Abcc11
Abcc12
Abcc3
Abcc8
Abcd1
Abcd3
Abcd4
Abce1
Abcf1
Abcf3
Abcg1
Abhd11
Abhd11-as1
Abhd14a
Abhd14a-acy1
Abhd14b
Abhd17a
Abhd17c
Abhd18
Abhd2
Abhd4
Abhd5
Abhd6
Abi2
Abl1
Abl2
Abr
Abtb1
Ac000068.1
Ac000093.1
Ac000403.1
Ac001226.1
Ac002094.1
Ac002116.1
Ac002116.2
Ac002306.1
Ac002310.1
Ac002310.2
Ac002310.3
Ac002310.6
Ac002350.1
Ac002451.1
Ac002467.1
Ac002472.2
Ac002480.1
Ac002543.1
Ac003002.1
Ac003002.3
Ac003005.1
Ac003006.1
Ac003043.1
Ac003070.1
Ac003071.2
Ac003101.2
Ac003965.2
Ac003991.1
Ac004009.1
Ac004012.1
Ac004080.2
Ac004080.5
Ac004148.1
Ac004156.1
Ac004160.1
Ac004221.1
Ac004223.1
Ac004224.2
Ac004232.2
Ac004241.1
Ac004241.4
Ac004448.1
Ac004448.2
Ac004470.1
Ac004486.1
Ac004522.1
Ac004540.1
Ac004540.2
Ac004585.1
Ac004596.1
Ac004623.1
Ac004687.2
Ac004691.1
Ac004706.1
Ac004771.3
Ac004771.4
Ac004771.5
Ac004812.2
Ac004816.1
Ac004825.1
Ac004825.2
Ac004832.3
Ac004862.1
Ac004890.2
Ac004895.1
Ac004906.1
Ac004908.1
Ac004908.2
Ac004917.1
Ac004920.1
Ac004921.1
Ac004922.1
Ac004943.2
Ac004947.1
Ac004951.2
Ac004969.1
Ac004980.1
Ac004988.1
Ac004994.1
Ac005002.1
Ac005002.2
Ac005005.3
Ac005008.2
Ac005013.1
Ac005020.2
Ac005034.1
Ac005050.1
Ac005052.1
Ac005062.1
Ac005086.2
Ac005086.3
Ac005162.3
Ac005186.1
Ac005224.4
Ac005253.1
Ac005258.1
Ac005324.4
Ac005324.5
Ac005332.4
Ac005336.2
Ac005342.1
Ac005357.2
Ac005363.2
Ac005379.1
Ac005391.1
Ac005394.1
Ac005410.1
Ac005481.1
Ac005520.1
Ac005520.2
Ac005523.2
Ac005540.1
Ac005544.1
Ac005606.2
Ac005614.1
Ac005618.3
Ac005632.2
Ac005632.3
Ac005670.2
Ac005674.1
Ac005699.1
Ac005703.3
Ac005703.4
Ac005722.1
Ac005726.4
Ac005740.3
Ac005740.4
Ac005775.1
Ac005785.1
Ac005786.2
Ac005790.1
Ac005821.1
Ac005828.4
Ac005833.1
Ac005837.1
Ac005840.3
Ac005856.1
Ac005906.3
Ac005915.1
Ac005920.4
Ac005996.1
Ac006001.2
Ac006022.1
Ac006023.2
Ac006026.3
Ac006028.1
Ac006033.1
Ac006041.1
Ac006059.1
Ac006059.2
Ac006064.6
Ac006077.2
Ac006116.8
Ac006153.1
Ac006207.1
Ac006213.1
Ac006213.4
Ac006252.1
Ac006262.1
Ac006273.1
Ac006299.1
Ac006330.1
Ac006333.2
Ac006355.2
Ac006435.2
Ac006441.4
Ac006449.2
Ac006449.5
Ac006449.6
Ac006450.1
Ac006452.1
Ac006483.1
Ac006483.2
Ac006484.1
Ac006486.2
Ac006504.5
Ac006511.5
Ac006517.1
Ac006557.1
Ac006947.1
Ac006971.1
Ac006994.2
Ac007009.1
Ac007032.1
Ac007036.1
Ac007036.2
Ac007040.2
Ac007128.1
Ac007136.1
Ac007161.3
Ac007192.1
Ac007215.1
Ac007216.1
Ac007216.4
Ac007240.1
Ac007244.1
Ac007250.1
Ac007285.1
Ac007319.1
Ac007363.1
Ac007364.1
Ac007365.1
Ac007375.1
Ac007383.2
Ac007389.1
Ac007391.1
Ac007405.2
Ac007405.3
Ac007406.2
Ac007422.1
Ac007431.1
Ac007431.3
Ac007450.1
Ac007493.2
Ac007546.2
Ac007546.3
Ac007569.1
Ac007570.1
Ac007601.2
Ac007608.3
Ac007611.1
Ac007620.1
Ac007637.1
Ac007681.1
Ac007686.4
Ac007773.1
Ac007786.1
Ac007834.1
Ac007846.2
Ac007861.1
Ac007881.2
Ac007899.1
Ac007906.2
Ac007923.4
Ac007950.1
Ac007952.4
Ac007953.1
Ac007991.2
Ac008012.1
Ac008014.1
Ac008040.1
Ac008060.1
Ac008083.1
Ac008105.2
Ac008115.3
Ac008250.1
Ac008250.2
Ac008267.5
Ac008269.1
Ac008278.1
Ac008406.1
Ac008406.3
Ac008429.1
Ac008438.2
Ac008443.1
Ac008443.2
Ac008443.4
Ac008443.5
Ac008446.1
Ac008494.1
Ac008494.3
Ac008514.1
Ac008522.1
Ac008537.4
Ac008543.1
Ac008555.2
Ac008556.1
Ac008575.1
Ac008581.2
Ac008592.1
Ac008608.2
Ac008610.1
Ac008622.2
Ac008635.1
Ac008641.1
Ac008649.2
Ac008667.2
Ac008670.1
Ac008687.4
Ac008687.7
Ac008694.2
Ac008734.2
Ac008736.1
Ac008738.1
Ac008738.3
Ac008738.5
Ac008750.7
Ac008761.3
Ac008763.2
Ac008764.6
Ac008764.8
Ac008770.2
Ac008781.2
Ac008799.1
Ac008799.2
Ac008868.1
Ac008870.1
Ac008892.1
Ac008906.1
Ac008914.1
Ac008915.2
Ac008966.1
Ac008969.1
Ac008972.1
Ac009041.2
Ac009054.1
Ac009054.2
Ac009061.2
Ac009065.2
Ac009065.4
Ac009078.3
Ac009086.1
Ac009086.3
Ac009088.2
Ac009090.3
Ac009093.4
Ac009097.4
Ac009107.2
Ac009108.3
Ac009118.2
Ac009119.1
Ac009133.1
Ac009133.2
Ac009133.3
Ac009133.5
Ac009133.6
Ac009139.1
Ac009159.2
Ac009163.6
Ac009226.1
Ac009229.1
Ac009237.3
Ac009238.1
Ac009238.2
Ac009303.4
Ac009309.1
Ac009403.1
Ac009403.2
Ac009407.1
Ac009486.1
Ac009495.1
Ac009495.3
Ac009498.1
Ac009509.1
Ac009509.4
Ac009511.2
Ac009518.1
Ac009522.1
Ac009558.2
Ac009560.1
Ac009562.1
Ac009779.2
Ac009779.3
Ac009812.3
Ac009879.2
Ac009879.3
Ac009950.1
Ac009975.2
Ac009988.1
Ac010148.1
Ac010149.2
Ac010186.2
Ac010198.1
Ac010198.2
Ac010201.1
Ac010203.2
Ac010240.3
Ac010247.1
Ac010260.1
Ac010271.1
Ac010271.2
Ac010307.3
Ac010307.4
Ac010319.4
Ac010327.2
Ac010327.4
Ac010336.2
Ac010336.3
Ac010420.1
Ac010422.1
Ac010422.2
Ac010422.7
Ac010457.1
Ac010463.1
Ac010487.2
Ac010501.1
Ac010503.3
Ac010511.1
Ac010522.1
Ac010524.1
Ac010547.1
Ac010547.2
Ac010619.2
Ac010654.1
Ac010746.1
Ac010761.1
Ac010761.2
Ac010761.5
Ac010761.7
Ac010834.2
Ac010886.1
Ac010894.2
Ac010894.3
Ac010973.1
Ac010980.1
Ac010980.2
Ac010999.2
Ac011092.2
Ac011287.1
Ac011379.2
Ac011389.1
Ac011410.1
Ac011444.1
Ac011444.3
Ac011445.2
Ac011446.2
Ac011448.1
Ac011455.1
Ac011462.2
Ac011468.5
Ac011471.2
Ac011471.3
Ac011471.4
Ac011473.4
Ac011476.3
Ac011477.1
Ac011481.1
Ac011491.1
Ac011495.1
Ac011495.3
Ac011497.1
Ac011498.1
Ac011503.1
Ac011511.2
Ac011529.1
Ac011603.1
Ac011603.2
Ac011611.4
Ac011726.3
Ac011752.1
Ac011773.1
Ac011773.2
Ac011773.3
Ac011825.3
Ac011893.1
Ac011897.1
Ac011921.1
Ac011933.1
Ac011933.3
Ac011998.1
Ac012065.2
Ac012065.3
Ac012087.1
Ac012087.2
Ac012146.1
Ac012158.1
Ac012184.2
Ac012184.4
Ac012291.2
Ac012307.1
Ac012313.6
Ac012313.8
Ac012313.9
Ac012349.1
Ac012358.3
Ac012360.2
Ac012442.2
Ac012443.1
Ac012447.1
Ac012462.3
Ac012464.1
Ac012485.3
Ac012507.1
Ac012531.1
Ac012531.3
Ac012531.4
Ac012531.5
Ac012555.1
Ac012613.1
Ac012615.1
Ac012615.5
Ac012618.3
Ac012629.2
Ac012645.1
Ac012645.4
Ac012668.2
Ac012668.3
Ac012673.1
Ac013244.1
Ac013264.1
Ac013275.1
Ac013356.4
Ac013394.1
Ac013400.1
Ac013444.2
Ac013452.1
Ac013468.1
Ac013472.1
Ac013553.4
Ac013562.2
Ac013565.3
Ac013643.2
Ac013644.1
Ac013652.1
Ac013731.1
Ac015660.1
Ac015687.1
Ac015689.1
Ac015712.1
Ac015712.2
Ac015712.6
Ac015726.2
Ac015795.1
Ac015802.4
Ac015802.6
Ac015813.1
Ac015813.2
Ac015813.7
Ac015818.6
Ac015845.1
Ac015912.3
Ac015921.1
Ac015922.2
Ac015936.1
Ac015977.2
Ac015982.1
Ac016026.1
Ac016027.1
Ac016065.1
Ac016394.1
Ac016575.1
Ac016582.2
Ac016588.2
Ac016596.1
Ac016629.3
Ac016687.2
Ac016700.3
Ac016708.1
Ac016727.1
Ac016773.1
Ac016831.3
Ac016876.1
Ac016876.2
Ac016907.2
Ac016912.1
Ac016999.1
Ac017000.1
Ac017015.2
Ac017083.1
Ac017100.1
Ac017104.1
Ac018362.1
Ac018362.3
Ac018410.1
Ac018511.1
Ac018521.7
Ac018529.3
Ac018552.3
Ac018553.2
Ac018558.5
Ac018647.2
Ac018653.3
Ac018690.1
Ac018716.2
Ac018731.1
Ac018755.3
Ac018761.3
Ac018766.1
Ac018781.1
Ac018809.1
Ac018845.3
Ac018878.1
Ac019080.1
Ac019103.1
Ac019117.2
Ac019117.3
Ac019205.1
Ac019209.2
Ac019211.1
Ac019254.1
Ac019257.2
Ac019257.9
Ac019278.1
Ac019294.2
Ac019294.3
Ac019349.1
Ac020658.6
Ac020661.1
Ac020661.3
Ac020663.2
Ac020719.1
Ac020763.1
Ac020907.4
Ac020909.3
Ac020911.1
Ac020914.3
Ac020915.1
Ac020915.5
Ac020916.2
Ac020928.1
Ac020928.2
Ac020928.3
Ac020934.1
Ac021016.3
Ac021054.1
Ac021074.2
Ac021151.1
Ac021188.1
Ac021218.1
Ac021242.2
Ac021491.3
Ac021534.1
Ac021660.2
Ac021683.3
Ac021752.1
Ac021915.2
Ac022001.3
Ac022007.1
Ac022034.1
Ac022034.3
Ac022098.1
Ac022113.2
Ac022137.3
Ac022154.1
Ac022166.1
Ac022167.3
Ac022167.4
Ac022167.5
Ac022182.2
Ac022201.2
Ac022211.2
Ac022296.3
Ac022384.1
Ac022387.1
Ac022400.1
Ac022413.1
Ac022415.1
Ac022467.1
Ac022509.3
Ac022537.1
Ac022613.1
Ac022613.2
Ac022616.2
Ac022726.1
Ac022733.1
Ac022784.1
Ac022915.1
Ac022973.1
Ac022973.2
Ac023024.1
Ac023050.1
Ac023055.1
Ac023137.1
Ac023157.2
Ac023157.3
Ac023421.2
Ac023469.2
Ac023509.1
Ac023509.3
Ac023632.2
Ac023794.3
Ac023886.1
Ac023906.1
Ac024084.1
Ac024145.1
Ac024230.1
Ac024243.1
Ac024267.4
Ac024267.6
Ac024270.4
Ac024293.1
Ac024451.4
Ac024475.4
Ac024619.4
Ac024909.1
Ac024940.1
Ac024941.2
Ac025031.1
Ac025031.4
Ac025031.5
Ac025048.4
Ac025162.2
Ac025164.1
Ac025165.1
Ac025165.2
Ac025171.2
Ac025171.3
Ac025181.2
Ac025183.1
Ac025183.2
Ac025188.1
Ac025257.1
Ac025265.2
Ac025271.4
Ac025279.1
Ac025280.1
Ac025280.3
Ac025283.3
Ac025423.3
Ac025434.1
Ac025442.1
Ac025458.1
Ac025470.1
Ac025470.2
Ac025524.2
Ac025569.1
Ac025575.2
Ac025580.3
Ac025754.1
Ac025822.2
Ac026124.2
Ac026191.1
Ac026202.3
Ac026250.1
Ac026310.2
Ac026362.1
Ac026362.2
Ac026458.2
Ac026461.3
Ac026462.4
Ac026471.2
Ac026688.2
Ac026691.1
Ac026704.1
Ac026771.1
Ac026780.1
Ac026785.1
Ac026803.2
Ac026904.1
Ac026954.3
Ac027026.1
Ac027031.2
Ac027088.1
Ac027097.1
Ac027176.2
Ac027237.3
Ac027277.2
Ac027281.1
Ac027307.1
Ac027307.3
Ac027309.1
Ac027575.2
Ac027801.1
Ac027801.4
Ac027807.2
Ac032044.1
Ac034102.4
Ac034102.6
Ac034102.7
Ac034213.1
Ac036103.1
Ac036108.1
Ac036176.1
Ac036214.1
Ac036214.4
Ac037450.1
Ac037459.4
Ac040169.1
Ac040904.1
Ac044802.1
Ac044802.2
Ac046130.1
Ac046185.1
Ac046185.3
Ac048337.1
Ac048341.1
Ac048341.2
Ac048344.4
Ac051619.10
Ac051619.5
Ac051619.8
Ac051649.1
Ac053503.2
Ac053527.1
Ac055839.1
Ac055854.1
Ac058822.1
Ac060771.1
Ac061992.1
Ac061999.1
Ac062028.1
Ac063947.2
Ac063952.1
Ac063962.1
Ac064805.2
Ac064807.1
Ac064875.1
Ac066612.2
Ac067750.1
Ac067852.1
Ac067930.1
Ac067930.3
Ac067930.4
Ac067930.5
Ac067931.2
Ac067945.3
Ac067968.1
Ac068134.2
Ac068205.1
Ac068205.2
Ac068234.1
Ac068234.3
Ac068305.2
Ac068338.2
Ac068389.1
Ac068408.1
Ac068473.3
Ac068491.1
Ac068580.1
Ac068580.4
Ac068587.4
Ac068594.2
Ac068669.1
Ac068672.1
Ac068724.3
Ac068733.3
Ac068790.1
Ac068790.8
Ac068831.6
Ac068870.1
Ac068888.1
Ac068946.1
Ac068987.3
Ac069120.1
Ac069213.1
Ac069213.2
Ac069257.3
Ac069271.1
Ac069277.1
Ac069281.1
Ac069281.2
Ac069360.1
Ac069368.1
Ac069444.2
Ac069454.1
Ac069503.2
Ac073046.1
Ac073050.1
Ac073091.1
Ac073111.1
Ac073111.3
Ac073111.4
Ac073111.5
Ac073195.1
Ac073210.2
Ac073255.1
Ac073257.2
Ac073283.1
Ac073283.2
Ac073283.3
Ac073314.1
Ac073316.2
Ac073332.1
Ac073336.1
Ac073389.1
Ac073429.2
Ac073476.1
Ac073508.3
Ac073569.2
Ac073585.1
Ac073592.1
Ac073592.4
Ac073592.7
Ac073592.8
Ac073610.1
Ac073610.3
Ac073857.1
Ac073861.1
Ac073869.1
Ac073896.2
Ac073896.5
Ac073909.1
Ac073916.1
Ac073957.1
Ac074032.1
Ac074050.1
Ac074091.1
Ac074117.1
Ac074134.1
Ac074135.1
Ac074138.1
Ac074143.1
Ac074143.2
Ac074194.2
Ac074212.1
Ac074351.1
Ac078785.1
Ac078802.1
Ac078882.1
Ac078883.1
Ac078883.2
Ac078929.1
Ac078962.4
Ac079089.1
Ac079140.1
Ac079145.1
Ac079154.1
Ac079200.1
Ac079209.1
Ac079305.1
Ac079305.3
Ac079313.1
Ac079313.2
Ac079414.3
Ac079447.1
Ac079466.1
Ac079594.2
Ac079600.3
Ac079602.3
Ac079610.2
Ac079742.1
Ac079807.1
Ac079848.1
Ac079907.1
Ac079922.2
Ac079949.2
Ac080013.1
Ac080038.1
Ac080068.1
Ac080075.1
Ac080080.1
Ac080129.1
Ac082651.1
Ac083798.1
Ac083798.2
Ac083801.2
Ac083805.2
Ac083805.3
Ac083837.1
Ac083843.1
Ac083843.2
Ac083855.1
Ac083949.1
Ac083964.2
Ac083967.1
Ac083973.1
Ac084018.1
Ac084018.2
Ac084082.1
Ac084125.1
Ac084211.1
Ac084262.1
Ac084262.2
Ac084337.2
Ac084757.1
Ac084781.1
Ac084809.1
Ac084871.2
Ac084876.1
Ac084876.2
Ac087071.1
Ac087163.3
Ac087190.2
Ac087239.1
Ac087289.1
Ac087289.3
Ac087294.1
Ac087385.2
Ac087385.3
Ac087439.2
Ac087482.1
Ac087491.1
Ac087500.1
Ac087521.1
Ac087521.3
Ac087612.1
Ac087623.2
Ac087623.3
Ac087645.2
Ac087664.2
Ac087721.2
Ac087752.3
Ac089999.1
Ac090115.1
Ac090152.1
Ac090193.2
Ac090197.1
Ac090198.1
Ac090283.1
Ac090409.2
Ac090415.1
Ac090517.1
Ac090525.1
Ac090527.2
Ac090527.3
Ac090578.1
Ac090589.1
Ac090607.5
Ac090617.3
Ac090617.5
Ac090617.6
Ac090618.1
Ac090643.1
Ac090679.1
Ac090735.1
Ac090826.2
Ac090833.1
Ac090844.2
Ac090971.1
Ac090983.1
Ac091013.1
Ac091060.1
Ac091114.1
Ac091138.1
Ac091153.4
Ac091167.2
Ac091167.6
Ac091167.7
Ac091179.1
Ac091180.2
Ac091182.1
Ac091212.1
Ac091390.4
Ac091435.2
Ac091492.1
Ac091544.3
Ac091544.5
Ac091551.1
Ac091564.2
Ac091564.3
Ac091729.3
Ac091806.1
Ac091820.1
Ac091834.1
Ac091925.1
Ac091959.3
Ac092053.1
Ac092053.2
Ac092053.3
Ac092068.1
Ac092070.2
Ac092072.1
Ac092106.2
Ac092115.3
Ac092117.2
Ac092118.1
Ac092119.1
Ac092123.1
Ac092134.1
Ac092143.1
Ac092143.2
Ac092153.1
Ac092171.1
Ac092171.3
Ac092171.4
Ac092279.1
Ac092287.1
Ac092295.1
Ac092296.3
Ac092327.1
Ac092327.2
Ac092335.1
Ac092338.3
Ac092343.1
Ac092354.1
Ac092364.1
Ac092368.1
Ac092368.3
Ac092378.1
Ac092384.3
Ac092418.1
Ac092435.1
Ac092451.2
Ac092473.1
Ac092570.2
Ac092587.1
Ac092645.1
Ac092667.1
Ac092718.1
Ac092718.7
Ac092718.8
Ac092720.1
Ac092754.1
Ac092755.2
Ac092807.2
Ac092835.1
Ac092849.1
Ac092910.3
Ac092919.2
Ac092944.1
Ac093151.3
Ac093152.1
Ac093248.1
Ac093249.2
Ac093249.4
Ac093249.5
Ac093323.3
Ac093325.1
Ac093330.1
Ac093423.3
Ac093426.1
Ac093484.3
Ac093512.2
Ac093525.1
Ac093525.8
Ac093535.1
Ac093536.2
Ac093567.1
Ac093585.1
Ac093620.1
Ac093673.2
Ac093726.2
Ac093732.1
Ac093752.1
Ac093752.2
Ac093827.4
Ac093879.1
Ac093895.1
Ac093899.2
Ac093904.1
Ac093904.2
Ac093904.4
Ac096531.2
Ac096536.2
Ac096540.1
Ac096637.2
Ac096649.1
Ac096677.1
Ac096719.1
Ac096732.1
Ac096733.2
Ac096734.2
Ac096736.3
Ac096751.1
Ac096759.2
Ac096887.1
Ac096887.2
Ac096915.1
Ac096921.1
Ac096996.2
Ac097103.2
Ac097104.1
Ac097358.2
Ac097372.1
Ac097451.1
Ac097460.1
Ac097467.3
Ac097468.1
Ac097480.1
Ac097512.1
Ac097634.1
Ac097634.3
Ac097638.1
Ac097658.1
Ac097724.1
Ac098484.3
Ac098484.4
Ac098582.1
Ac098617.1
Ac098650.1
Ac098828.2
Ac098829.1
Ac098848.1
Ac098850.2
Ac098851.1
Ac098868.1
Ac098934.4
Ac099329.1
Ac099343.3
Ac099344.2
Ac099489.1
Ac099518.3
Ac099521.1
Ac099524.1
Ac099535.1
Ac099670.3
Ac099681.1
Ac099782.2
Ac099788.1
Ac099791.2
Ac099795.1
Ac099850.1
Ac100771.2
Ac100778.3
Ac100791.3
Ac100793.2
Ac100803.2
Ac100810.1
Ac100835.2
Ac100847.1
Ac100860.1
Ac100861.1
Ac100861.2
Ac102953.1
Ac103702.2
Ac103703.1
Ac103706.1
Ac103718.1
Ac103736.1
Ac103740.2
Ac103808.1
Ac103810.3
Ac103923.1
Ac103988.1
Ac104024.2
Ac104031.1
Ac104035.1
Ac104046.1
Ac104073.2
Ac104076.1
Ac104123.1
Ac104135.1
Ac104162.2
Ac104170.1
Ac104212.1
Ac104233.1
Ac104350.1
Ac104365.1
Ac104462.2
Ac104465.1
Ac104506.1
Ac104521.1
Ac104532.1
Ac104532.2
Ac104534.1
Ac104561.1
Ac104564.3
Ac104564.4
Ac104581.4
Ac104590.1
Ac104662.2
Ac104663.1
Ac104667.2
Ac104695.1
Ac104695.3
Ac104698.1
Ac104794.4
Ac104827.1
Ac104961.1
Ac104971.1
Ac104984.5
Ac105020.6
Ac105031.2
Ac105052.4
Ac105277.1
Ac105339.1
Ac105345.1
Ac105389.1
Ac105390.1
Ac105402.1
Ac105460.1
Ac105460.2
Ac105910.1
Ac105935.1
Ac105942.1
Ac106038.1
Ac106782.2
Ac106782.5
Ac106786.2
Ac106795.3
Ac106801.1
Ac106820.4
Ac106820.6
Ac106865.1
Ac107016.1
Ac107083.1
Ac107214.1
Ac107373.2
Ac107375.1
Ac107398.4
Ac107464.3
Ac107884.1
Ac107959.2
Ac107982.2
Ac108002.1
Ac108002.2
Ac108025.2
Ac108039.1
Ac108047.1
Ac108058.1
Ac108103.1
Ac108134.4
Ac108448.3
Ac108451.2
Ac108471.2
Ac108693.1
Ac108693.2
Ac108738.1
Ac108865.1
Ac108866.1
Ac108935.1
Ac109460.3
Ac109464.2
Ac109466.1
Ac109587.1
Ac109630.1
Ac110285.1
Ac110285.2
Ac110285.5
Ac110619.1
Ac110741.1
Ac110741.3
Ac110749.1
Ac110769.1
Ac110769.2
Ac110800.1
Ac111170.1
Ac111170.2
Ac111182.1
Ac112198.2
Ac112200.1
Ac112225.1
Ac112236.1
Ac112236.2
Ac112243.1
Ac112504.2
Ac112512.1
Ac112518.1
Ac112907.1
Ac113189.1
Ac113192.5
Ac113398.1
Ac113410.3
Ac113423.2
Ac114271.1
Ac114488.2
Ac114488.3
Ac114495.2
Ac114498.2
Ac114730.1
Ac114781.2
Ac114812.1
Ac114812.2
Ac114812.4
Ac114956.1
Ac114956.3
Ac115284.3
Ac115621.1
Ac115676.1
Ac115837.1
Ac115989.1
Ac116021.1
Ac116035.1
Ac116348.2
Ac116348.4
Ac116407.2
Ac116535.1
Ac116666.1
Ac116667.1
Ac116914.2
Ac117382.2
Ac117386.2
Ac117944.1
Ac117945.1
Ac118273.1
Ac118469.1
Ac118553.2
Ac118754.1
Ac118754.2
Ac118757.1
Ac119427.1
Ac119677.1
Ac119868.1
Ac120057.2
Ac120114.4
Ac120498.1
Ac120498.4
Ac120498.9
Ac121251.1
Ac121338.1
Ac121761.1
Ac123595.1
Ac123767.1
Ac123912.4
Ac124016.1
Ac124067.2
Ac124068.2
Ac124242.1
Ac124276.1
Ac124276.2
Ac124283.5
Ac124319.1
Ac124784.1
Ac124804.1
Ac124854.1
Ac124944.1
Ac124944.3
Ac124947.1
Ac124947.2
Ac125494.1
Ac125603.3
Ac125611.3
Ac126182.2
Ac126407.1
Ac126474.1
Ac126614.1
Ac126696.1
Ac126763.1
Ac127002.1
Ac127029.3
Ac127070.1
Ac127521.1
Ac127522.1
Ac128709.2
Ac128709.3
Ac129492.2
Ac129492.3
Ac129492.8
Ac129507.2
Ac129510.1
Ac130343.1
Ac130343.2
Ac130469.1
Ac130472.1
Ac131025.2
Ac131097.4
Ac131254.2
Ac131274.3
Ac131934.1
Ac132192.1
Ac132825.2
Ac132825.5
Ac132872.1
Ac132872.2
Ac132872.3
Ac133637.1
Ac133785.1
Ac133961.1
Ac134043.1
Ac134312.4
Ac134682.1
Ac134772.1
Ac135048.2
Ac135050.4
Ac135050.5
Ac135178.3
Ac135178.6
Ac135584.1
Ac135586.2
Ac135803.1
Ac136285.3
Ac136475.2
Ac136475.4
Ac136475.8
Ac137579.2
Ac137695.2
Ac137767.1
Ac137932.2
Ac138123.2
Ac138207.4
Ac138207.8
Ac138304.1
Ac138356.1
Ac138393.1
Ac138393.3
Ac138409.1
Ac138409.2
Ac138466.1
Ac138512.1
Ac138627.1
Ac138696.2
Ac139149.1
Ac139256.1
Ac139530.3
Ac139720.1
Ac139749.1
Ac139887.3
Ac140172.1
Ac140847.2
Ac141586.1
Ac143336.1
Ac144522.1
Ac145098.1
Ac145098.2
Ac145207.9
Ac145285.6
Ac145422.1
Ac147067.2
Ac147651.1
Ac148476.1
Ac148477.1
Ac148477.7
Ac156455.1
Ac190387.1
Ac211433.2
Ac231533.1
Ac231981.1
Ac232323.2
Ac233702.9
Ac233723.2
Ac233992.3
Ac234582.1
Ac234781.1
Ac239600.1
Ac242426.2
Ac243547.1
Ac243571.1
Ac243585.2
Ac243654.1
Ac243773.1
Ac243829.1
Ac243830.1
Ac243965.1
Ac244034.3
Ac244035.1
Ac244090.2
Ac244090.3
Ac244153.1
Ac244517.9
Ac245014.3
Ac245033.2
Ac245052.2
Ac245054.1
Ac245088.1
Ac245100.4
Ac245100.8
Ac245452.1
Ac245517.3
Ac246793.1
Acaca
Acad10
Acad11
Acad8
Acad9
Acadm
Acads
Acadsb
Acadvl
Acap3
Acat2
Accs
Acer3
Ache
Ackr2
Ackr3
Aco2
Acot11
Acot13
Acot4
Acot6
Acot7
Acox1
Acoxl-as1
Acp1
Acsbg1
Acsf2
Acsf3
Acsl3
Acsm1
Acss2
Acss3
Actb
Actg1
Actl6a
Actn1
Actn1-as1
Actn2
Actn3
Actn4
Actr1a
Actr2
Actr3
Actr3b
Actr6
Acvr1b
Acvr2a
Acvrl1
Acy1
Acyp1
Acyp2
Ad000091.1
Ad000671.1
Ad000671.3
Ad000864.2
Ad001527.2
Adad1p2
Adal
Adam12
Adam15
Adam22
Adam23
Adam28
Adam8
Adam9
Adamts14
Adamts18
Adamts19
Adamts7p3
Adamtsl1
Adamtsl3
Adamtsl5
Adap1
Adap2
Adarb1
Adarb2-as1
Adck1
Adck2
Adck5
Adcy1
Adcy3
Adcy7
Adcy8
Add1
Add2
Add3
Add3-as1
Adgrb1
Adgrb3
Adgre5
Adgrf5
Adgrg1
Adgrg3
Adgrg6
Adgrg7
Adgrl2
Adgrl3
Adgrv1
Adh6
Adhfe1
Adi1p1
Adi1p2
Adipor2
Adirf
Adk
Adm2
Adm5
Adnp-as1
Ado
Adora2a
Adpgk-as1
Adprm
Adra2c
Adrb1
Adrb3
Adrm1
Adsl
Adtrp
Aebp1
Aebp2
Aen
Aes
Af015262.1
Af064858.1
Af064860.1
Af107885.2
Af111169.2
Af127577.5
Af129408.1
Af131215.7
Af186192.2
Af233439.1
Af235103.2
Af241728.1
Af274858.1
Af305872.1
Afap1
Afdn
Aff1
Afg1l
Afg3l2
Aftph
Agap1
Agap1-it1
Agap2
Agap2-as1
Agap3
Agbl3
Agbl4
Agbl5
Agfg1
Aggf1
Agk
Agl
Agmo
Ago3
Agpat3
Agpat5
Agps
Agrn
Agrp
Ahcyl1
Ahcyl2
Ahr
Ahrr
Ahsa1
Ahsa2p
Aida
Aif1l
Aig1
Aimp1
Aimp2
Aip
Aipl1
Aj011932.1
Ajap1
Ajm1
Ak2
Ak3p2
Ak4
Ak5
Ak7
Akap1
Akap12
Akap17a
Akap2
Akap4
Akap7
Akap8l
Akap9
Akip1
Akirin1
Akr1a1
Akr1d1
Akr1e2
Akt1
Akt1s1
Al008626.1
Al008720.1
Al008721.2
Al008726.1
Al009028.1
Al009178.2
Al020996.1
Al020997.2
Al021068.1
Al021391.1
Al021393.1
Al021408.1
Al021546.1
Al021578.1
Al021997.3
Al022068.1
Al022069.1
Al022157.1
Al022238.4
Al022312.1
Al022313.2
Al022316.1
Al022326.1
Al022328.3
Al023806.1
Al023806.2
Al024498.2
Al024507.2
Al024508.2
Al031055.1
Al031229.1
Al031282.1
Al031289.1
Al031428.1
Al031432.3
Al031432.4
Al031587.1
Al031590.1
Al031595.1
Al031602.1
Al031651.2
Al031658.2
Al031665.1
Al031666.2
Al031674.1
Al031710.2
Al031736.2
Al031772.1
Al031777.3
Al031846.1
Al031847.2
Al031848.2
Al031864.1
Al031963.2
Al033381.2
Al033384.1
Al033527.1
Al033527.3
Al033527.5
Al033528.2
Al034374.1
Al034376.1
Al034379.1
Al034397.2
Al034397.3
Al034417.1
Al034417.2
Al034550.2
Al035045.1
Al035078.1
Al035078.4
Al035250.1
Al035252.3
Al035398.1
Al035410.1
Al035425.1
Al035427.1
Al035458.2
Al035530.2
Al035587.1
Al035661.1
Al049543.1
Al049569.1
Al049629.2
Al049651.2
Al049697.1
Al049712.1
Al049780.1
Al049780.2
Al049796.1
Al049830.3
Al049839.1
Al049840.2
Al049840.3
Al049870.3
Al049874.3
Al050320.1
Al050402.1
Al050403.2
Al078459.1
Al078590.3
Al078621.3
Al078644.2
Al079303.1
Al079342.3
Al080250.1
Al080276.2
Al096828.3
Al109614.1
Al109615.2
Al109618.1
Al109659.2
Al109917.1
Al109918.1
Al109920.1
Al109936.2
Al109945.1
Al109976.1
Al110118.2
Al117329.1
Al117335.1
Al117379.1
Al118522.1
Al118558.3
Al121578.1
Al121578.2
Al121594.1
Al121603.2
Al121672.1
Al121672.3
Al121758.1
Al121768.1
Al121772.1
Al121820.1
Al121832.1
Al121845.3
Al121899.1
Al121900.2
Al121906.1
Al121912.1
Al121917.2
Al121929.1
Al121936.1
Al121956.1
Al121972.1
Al121983.1
Al121990.1
Al122008.1
Al122035.1
Al132639.2
Al132655.1
Al132657.1
Al132657.2
Al132709.1
Al132780.2
Al133227.1
Al133268.2
Al133338.1
Al133351.1
Al133367.1
Al133371.1
Al133380.1
Al133396.2
Al133410.1
Al133410.2
Al133410.3
Al133461.1
Al133480.1
Al133481.1
Al133551.1
Al135744.1
Al135785.1
Al135818.2
Al136038.3
Al136038.5
Al136040.1
Al136084.1
Al136084.2
Al136115.1
Al136131.1
Al136131.3
Al136141.1
Al136164.2
Al136234.1
Al136295.1
Al136301.1
Al136309.2
Al136309.4
Al136366.1
Al136982.5
Al136982.7
Al136987.1
Al137003.1
Al137025.1
Al137027.1
Al137058.2
Al137060.1
Al137071.1
Al137186.2
Al137244.1
Al137782.1
Al137802.2
Al137802.3
Al137847.1
Al137856.1
Al138724.1
Al138726.1
Al138787.2
Al138828.1
Al138831.1
Al138831.2
Al138881.1
Al138885.3
Al138885.4
Al138889.2
Al138916.1
Al138921.1
Al138960.1
Al138966.2
Al139022.2
Al139035.1
Al139039.2
Al139081.1
Al139082.1
Al139082.2
Al139099.1
Al139142.1
Al139156.2
Al139158.2
Al139220.2
Al139254.2
Al139260.1
Al139300.1
Al139317.1
Al139317.2
Al139317.5
Al139339.1
Al139353.2
Al139412.1
Al139805.1
Al157359.1
Al157371.1
Al157385.2
Al157400.1
Al157400.2
Al157400.5
Al157402.2
Al157702.2
Al157762.1
Al157823.2
Al157871.6
Al157888.1
Al157902.1
Al157912.1
Al157932.1
Al157935.1
Al158032.1
Al158064.1
Al158066.1
Al158071.4
Al158151.1
Al158151.3
Al158166.2
Al158168.1
Al158207.2
Al158211.1
Al158211.3
Al160171.1
Al160254.1
Al160272.1
Al160272.2
Al160275.1
Al160291.1
Al160313.1
Al160314.2
Al160396.1
Al160408.1
Al160411.1
Al161640.1
Al161719.1
Al161729.1
Al161729.2
Al161729.4
Al161751.1
Al161772.1
Al161908.1
Al161935.1
Al161937.1
Al162231.2
Al162231.3
Al162258.1
Al162377.1
Al162385.2
Al162400.1
Al162411.1
Al162419.1
Al162424.1
Al162425.1
Al162430.2
Al162595.2
Al162713.1
Al162742.1
Al163636.2
Al163974.1
Al352979.1
Al352984.1
Al353135.1
Al353572.1
Al353622.2
Al353648.1
Al353651.1
Al353651.2
Al353651.3
Al353718.1
Al353719.1
Al353795.2
Al353803.1
Al353803.4
Al353807.4
Al353898.2
Al354733.1
Al354740.1
Al354761.1
Al354811.1
Al354836.1
Al354861.3
Al354892.1
Al354892.2
Al354919.2
Al354920.1
Al355001.2
Al355075.1
Al355075.4
Al355076.1
Al355102.2
Al355103.1
Al355297.2
Al355312.4
Al355376.2
Al355388.2
Al355390.2
Al355433.1
Al355472.2
Al355482.2
Al355490.1
Al355499.1
Al355601.1
Al355803.1
Al355916.2
Al355916.3
Al355987.2
Al355987.3
Al355987.4
Al355987.5
Al356020.1
Al356055.1
Al356235.1
Al356274.1
Al356289.1
Al356309.3
Al356361.2
Al356441.1
Al356488.2
Al356583.1
Al356800.1
Al356863.1
Al357078.1
Al357140.4
Al358072.1
Al358075.2
Al358113.1
Al358115.1
Al358292.1
Al358334.2
Al358472.2
Al358472.4
Al358472.5
Al358472.7
Al358613.2
Al358852.1
Al358876.2
Al358933.1
Al359091.3
Al359094.1
Al359182.1
Al359219.1
Al359232.1
Al359258.3
Al359265.3
Al359382.1
Al359399.1
Al359555.1
Al359643.2
Al359644.1
Al359711.2
Al359715.4
Al359762.1
Al359853.3
Al359878.2
Al359922.1
Al360012.1
Al360181.2
Al360182.2
Al365209.1
Al365226.2
Al365259.1
Al365356.3
Al365496.1
Al390026.1
Al390036.1
Al390066.1
Al390198.1
Al390243.1
Al390254.1
Al390719.1
Al390728.5
Al390783.1
Al390860.1
Al390866.1
Al390955.2
Al390957.1
Al391069.2
Al391069.3
Al391094.1
Al391121.1
Al391244.2
Al391262.1
Al391335.1
Al391358.1
Al391645.1
Al391650.1
Al391684.1
Al391825.1
Al391832.2
Al391839.1
Al391839.2
Al391883.1
Al391988.1
Al392086.3
Al392172.1
Al441992.1
Al442067.1
Al442128.2
Al445205.1
Al445250.1
Al445253.1
Al445307.1
Al445309.1
Al445363.3
Al445471.2
Al445685.1
Al445686.1
Al449423.1
Al450003.1
Al450311.1
Al450322.1
Al450344.3
Al450468.2
Al450992.1
Al450998.1
Al450998.2
Al451007.2
Al451042.2
Al451062.1
Al451062.3
Al451074.1
Al451085.1
Al451085.2
Al451137.1
Al451165.2
Al512422.1
Al512430.3
Al512590.1
Al512599.1
Al512625.3
Al512662.2
Al512791.2
Al513122.2
Al513124.1
Al513165.2
Al513217.1
Al513220.1
Al513318.2
Al513327.1
Al513327.2
Al583722.2
Al583722.4
Al589740.1
Al589765.4
Al589935.1
Al589935.2
Al590084.1
Al590139.1
Al590226.2
Al590302.1
Al590302.2
Al590327.1
Al590365.1
Al590438.1
Al590560.3
Al590617.2
Al590627.2
Al590652.1
Al590666.1
Al590708.1
Al590764.1
Al590764.2
Al590999.1
Al591167.1
Al591212.1
Al591368.1
Al591419.1
Al591485.1
Al591806.1
Al591845.1
Al591848.1
Al591888.1
Al591926.6
Al592146.1
Al592148.3
Al592156.1
Al592164.2
Al592295.4
Al592435.2
Al592466.1
Al592494.2
Al592546.1
Al596094.1
Al596275.2
Al596442.2
Al603832.3
Al603840.1
Al606462.1
Al606468.1
Al606517.1
Al606517.2
Al606760.1
Al606760.3
Al606763.1
Al627171.1
Al627422.2
Al645608.6
Al645728.1
Al645941.1
Al645941.3
Al646090.2
Al662797.1
Al662899.2
Al662907.2
Al663070.1
Al663074.1
Al669831.5
Al669970.2
Al670729.1
Al670729.2
Al671762.1
Al671883.2
Al671883.3
Al672277.1
Al672291.1
Al691403.2
Al691420.1
Al691432.2
Al691442.1
Al691482.3
Al731533.1
Al731563.3
Al731566.2
Al731569.1
Al732314.6
Al732414.1
Al807740.1
Al807752.2
Al807776.1
Al844908.2
Al929472.2
Al929554.1
Alcam
Aldh16a1
Aldh1a2
Aldh1a3
Aldh1b1
Aldh3a1
Aldh3a2
Aldh3b1
Aldh5a1
Aldoa
Aldoc
Alg1
Alg10
Alg10b
Alg11
Alg13
Alg14
Alg1l9p
Alg6
Alg8
Alkbh3
Alkbh6
Alkbh7
Alms1
Alox12p2
Alox15
Alox5ap
Alpk1
Alpl
Amacr
Amdhd1
Amdhd2
Amer3
Ammecr1
Ammecr1l
Amotl1
Ampd2
Ampd3
Amz1
Amz2
Amz2p1
Anapc11
Anapc13
Anapc2
Anapc4
Anapc7
Ang
Angptl4
Ank2
Ank3-dt
Ankar
Ankef1
Ankfn1
Ankfy1
Ankh
Ankhd1
Ankhd1-eif4ebp3
Ankmy2
Ankrd10-it1
Ankrd11
Ankrd12
Ankrd13b
Ankrd13d
Ankrd18b
Ankrd19p
Ankrd20a4
Ankrd20a5p
Ankrd20a7p
Ankrd24
Ankrd33
Ankrd36
Ankrd37
Ankrd40cl
Ankrd42
Ankrd44
Ankrd63
Anks1a
Ankzf1
Anln
Ano3
Ano6
Ano7
Ano9
Anp32b
Anp32e
Antxr1
Anxa10
Anxa11
Anxa13
Anxa2
Anxa3
Anxa4
Anxa9
Aoah
Ap000229.1
Ap000238.1
Ap000295.1
Ap000317.1
Ap000345.1
Ap000350.1
Ap000356.1
Ap000438.1
Ap000439.1
Ap000442.2
Ap000446.1
Ap000553.1
Ap000553.5
Ap000640.2
Ap000646.1
Ap000688.4
Ap000695.1
Ap000697.1
Ap000704.1
Ap000708.1
Ap000721.1
Ap000753.1
Ap000769.2
Ap000777.3
Ap000781.1
Ap000785.2
Ap000787.1
Ap000787.2
Ap000812.5
Ap000844.1
Ap000845.1
Ap000866.1
Ap000879.1
Ap000879.2
Ap000892.1
Ap000894.4
Ap000911.1
Ap000911.2
Ap000916.1
Ap000942.4
Ap000943.3
Ap001007.1
Ap001025.1
Ap001043.1
Ap001062.2
Ap001107.1
Ap001107.3
Ap001107.4
Ap001107.5
Ap001107.9
Ap001124.1
Ap001150.1
Ap001160.1
Ap001172.1
Ap001189.3
Ap001189.5
Ap001207.3
Ap001208.2
Ap001267.4
Ap001267.5
Ap001269.2
Ap001269.4
Ap001273.2
Ap001330.2
Ap001347.1
Ap001362.1
Ap001362.2
Ap001363.2
Ap001412.1
Ap001432.1
Ap001453.1
Ap001453.2
Ap001453.4
Ap001462.1
Ap001476.2
Ap001528.1
Ap001542.1
Ap001574.1
Ap001596.1
Ap001625.3
Ap001816.1
Ap001830.1
Ap001893.3
Ap001922.2
Ap001931.1
Ap002001.2
Ap002008.2
Ap002026.1
Ap002336.2
Ap002364.1
Ap002373.1
Ap002381.1
Ap002387.1
Ap002478.1
Ap002754.1
Ap002761.3
Ap002770.1
Ap002812.4
Ap002851.1
Ap002852.1
Ap002884.2
Ap002884.3
Ap002957.1
Ap002986.1
Ap002992.1
Ap003062.1
Ap003065.1
Ap003068.1
Ap003068.3
Ap003068.4
Ap003071.3
Ap003086.3
Ap003097.1
Ap003100.1
Ap003108.2
Ap003108.4
Ap003119.3
Ap003168.1
Ap003390.1
Ap003392.13
Ap003419.2
Ap003419.3
Ap003499.2
Ap003501.1
Ap003548.1
Ap003718.1
Ap003721.4
Ap003733.4
Ap003781.1
Ap004290.1
Ap005139.1
Ap005263.1
Ap005264.7
Ap005717.1
Ap006216.1
Ap006547.1
Ap006587.3
Ap006621.1
Ap006621.5
Ap1ar
Ap1g1
Ap1g2
Ap1m1
Ap1s1
Ap2a1
Ap2b1
Ap2m1
Ap3m1
Ap3m2
Ap3s1
Ap3s2
Ap4e1
Ap4m1
Ap4s1
Ap5m1
Ap5s1
Ap5z1
Apaf1
Apba2
Apbb1ip
Apbb3
Apc
Apc2
Apcdd1l-dt
Apeh
Apex1
Apex2
Aph1a
Aph1b
Aplp2
Apoa1
Apoa1-as
Apoa5
Apobec3b
Apoc1p1
Apoe
Apol3
Apold1
Apom
Apopt1
Appl1
Aqp4-as1
Aqp5
Araf
Arap3
Arcn1
Arel1
Arf1
Arf4
Arf4-as1
Arf5
Arfgap1
Arfgap3
Arfip1
Arfip2
Arfrp1
Arg2
Arhgap1
Arhgap10
Arhgap11a
Arhgap11b
Arhgap19
Arhgap23
Arhgap25
Arhgap26
Arhgap27
Arhgap28
Arhgap30
Arhgap31
Arhgap33
Arhgap35
Arhgap39
Arhgap42
Arhgap45
Arhgap5
Arhgap8
Arhgdib
Arhgef1
Arhgef10
Arhgef12
Arhgef17
Arhgef18
Arhgef2
Arhgef25
Arhgef26
Arhgef28
Arhgef37
Arhgef38
Arhgef39
Arhgef4
Arhgef7
Arid1a
Arid1b
Arid2
Arid3a
Arid3b
Arid4a
Arid4b
Arid5a
Arid5b
Arih1
Arih2
Arl13b
Arl14ep
Arl2
Arl2bp
Arl2-snx15
Arl4a
Arl6
Arl6ip4
Arl6ip5
Arl6ip6
Arl8b
Armc10
Armc12
Armc5
Armc6
Armc7
Armc9
Armcx2
Armcx5
Armcx5-gprasp2
Armh1
Armt1
Arnt2
Arntl
Arpc1a
Arpc1b
Arpc2
Arpc4
Arpc4-ttll3
Arpc5l
Arpin-ap3s2
Arrdc1
Arrdc2
Arrdc3-as1
Arrdc5
Arsb
Arse
Arsj
Art1
Art3
Artn
Arv1
Asah1
Asah2b
Asap1
Asap2
Asap3
Asb1
Asb4
Asb7
Ascc2
Asf1a
Ash2l
Asic1
Asic3
Asl
Aspdh
Asph
Asphd1
Aspscr1
Ass1
Ass1p7
Asxl1
Asxl2
Atad5
Atat1
Ate1
Ate1-as1
Atf1
Atf3
Atf4
Atf5
Atf7ip2
Atg101
Atg13
Atg16l1
Atg16l2
Atg4a
Atg4b
Atg4c
Atg4d
Atg5
Atg7
Atg9b
Atic
Atl1
Atl2
Atm
Atmin
Atn1
Atoh8
Atox1
Atp10d
Atp11a
Atp11b
Atp13a1
Atp13a2
Atp13a3
Atp1a1
Atp1b1
Atp1b3
Atp23
Atp2a2
Atp2b1-as1
Atp2b4
Atp2c1
Atp4b
Atp5f1b
Atp5f1c
Atp5f1d
Atp5mc1
Atp5mc1p7
Atp5mc2p3
Atp5md
Atp5mg
Atp5mgp3
Atp5pb
Atp5pdp3
Atp6ap1
Atp6ap1l
Atp6v0a1
Atp6v0a2
Atp6v0a4
Atp6v0b
Atp6v0c
Atp6v0cp3
Atp6v0cp4
Atp6v0d1
Atp6v0e1
Atp6v0e2
Atp6v0e2-as1
Atp6v1a
Atp6v1c1
Atp6v1c2
Atp6v1e2
Atp6v1g1
Atp6v1g2
Atp6v1g2-ddx39b
Atp7a
Atp7b
Atp8a1
Atp8b2
Atp9a
Atp9b
Atpaf1
Atpaf2
Atr
Atraid
Atrip
Atrx
Atxn1
Atxn10
Atxn1l
Atxn2-as
Atxn2l
Atxn3
Atxn7
Atxn7l2
Atxn7l3b
Aurkaip1
Aurkap2
Aurkb
Aurkc
Auts2
Aven
Avl9
Avpr2
Axdnd1
Axin2
Axl
Azin1-as1
Azin2
B2m
B3galt4
B3galt6
B3gnt10
B3gnt3
B3gnt5
B4galnt1
B4galnt2
B4galnt3
B4galt1-as1
B4galt7
B9d2
Babam1
Babam2
Bace1
Bace1-as
Bace2
Bach1
Bach1-it1
Bad
Bag3
Bag4
Bahcc1
Baiap2
Baiap2l1
Baiap3
Bambi
Banf1
Bank1
Banp
Barhl1
Barx1
Bax
Baz2b
Bbip1p1
Bbof1
Bbox1-as1
Bbs12
Bbs4
Bbs5
Bbs7
Bbs9
Bcam
Bcap29
Bcap31
Bcar3
Bcas3
Bcas4
Bccip
Bcdin3d-as1
Bckdha
Bckdhb
Bckdk
Bcl11a
Bcl2
Bcl2l1
Bcl2l12
Bcl2l13
Bcl2l2
Bcl2l2-pabpn1
Bcl3
Bcl9
Bcl9l
Bco1
Bcorl1
Bcr
Bcrp2
Bcrp5
Bcs1l
Bdh1
Bdkrb1
Bdkrb2
Bdnf-as
Becn1
Bend3
Bend6
Bend7
Bex4
Bfar
Bglap
Bhlha15
Bhlha9
Bhlhe40
Bhlhe40-as1
Bhlhe41
Bicc1
Bicd1
Bicdl1
Bicra
Bicral
Bin2
Bin3
Birc2
Birc3
Birc6
Bivm
Bivm-ercc5
Blcap
Blm
Bloc1s1
Bloc1s4
Bloc1s6
Blvra
Blzf1
Bmi1
Bmp1
Bmp2k
Bmper
Bmpr1a
Bmpr2
Bms1p1
Bms1p21
Bmx
Bnc2
Bnc2-as1
Bnip1
Bnip3
Bnip3l
Bola2p1
Bola3-as1
Bora
Borcs5
Borcs6
Borcs7
Borcs7-asmt
Borcs8
Borcs8-mef2b
Bpesc1
Bpgm
Bphl
Bpi
Bpifa4p
Bptf
Brca1
Brca2
Brcc3
Brd2
Brd3os
Brd4
Brd7p4
Bri3
Brinp2
Brip1
Brix1
Brms1
Brox
Brpf1
Brpf3
Brsk1
Brsk2
Brwd1
Brwd1-as1
Brwd1-as2
Brwd1p2
Bscl2
Bsg
Btbd11
Btbd19
Btbd3
Btbd6
Btbd8
Btf3
Btf3l4
Btf3l4p3
Btf3p2
Btf3p9
Btg1p1
Btg2
Btk
Btn2a3p
Btn3a2
Btnl8
Btnl9
Btrc
Bub3
Bud23
Bud31
Bves-as1
Bx255925.1
Bx255925.3
Bx284668.4
Bx284668.5
Bx293535.1
Bx323046.1
Bx470102.1
Bx537318.1
Bx537318.2
Bx539320.1
Bx649632.1
Bx842568.3
Bx890604.2
Bysl
Bzw1
Bzw2
C10orf53
C10orf55
C10orf91
C11orf1
C11orf49
C11orf52
C11orf54
C11orf58
C11orf68
C11orf80
C12orf10
C12orf29
C12orf40
C12orf45
C12orf57
C12orf65
C12orf75
C12orf76
C13orf46
C14orf119
C14orf178
C14orf180
C14orf28
C15orf54
C15orf56
C15orf65
C16orf58
C16orf70
C16orf71
C16orf72
C16orf74
C16orf86
C16orf89
C16orf92
C17orf100
C17orf49
C17orf51
C17orf53
C17orf64
C17orf80
C17orf82
C18orf21
C18orf25
C18orf54
C19orf24
C19orf44
C19orf53
C19orf57
C19orf67
C19orf81
C19orf85
C1galt1
C1orf105
C1orf112
C1orf122
C1orf147
C1orf158
C1orf159
C1orf185
C1orf21
C1orf216
C1orf220
C1orf53
C1orf56
C1qtnf1
C1qtnf5
C1qtnf6
C1qtnf8
C1qtnf9
C1qtnf9b
C1rl-as1
C2
C20orf202
C22orf46
C2cd2l
C2cd3
C2cd4d
C2cd4d-as1
C2orf15
C2orf49
C2orf50
C2orf69
C2orf70
C2orf72
C2orf74
C2orf76
C2orf92
C3orf38
C3orf80
C4bpa
C4orf19
C4orf33
C5
C5orf22
C5orf24
C5orf30
C5orf47
C5orf51
C5orf64
C5orf66
C6orf120
C6orf136
C6orf203
C6orf48
C6orf89
C6orf99
C7orf26
C7orf31
C7orf65
C8g
C8orf31
C8orf33
C8orf34
C8orf44
C8orf58
C8orf82
C9orf152
C9orf16
C9orf163
C9orf170
C9orf3
C9orf43
C9orf50
C9orf85
Ca11
Ca13
Ca14
Ca2
Ca5b
Cab39
Cab39l
Cabcoco1
Cabin1
Cables1
Cables2
Cabp1
Cabp4
Cabyr
Cacfd1
Cacna1a
Cacna1c
Cacna1c-it3
Cacna1d
Cacna1e
Cacna1g
Cacna2d3
Cacnb3
Cacng8
Cactin
Cactin-as1
Cacybp
Calcoco2
Cald1
Calhm1
Calhm6
Calm1
Calm3
Calr
Calr4p
Calu
Caly
Camk1d
Camk2a
Camk2g
Camk4
Camkmt
Camkv
Camp
Camsap2
Camta1
Camta2
Cant1
Canx
Cap1
Cap2
Capn1
Capn10
Capn13
Capn15
Capn5
Capns1
Caprin1
Caps2
Capza1
Capza2
Capzb
Card11
Card14
Card18
Card19
Card8-as1
Card9
Carf
Carm1
Carmil1
Carmil2
Carmn
Carnmt1-as1
Casc15
Casc18
Casc2
Casc3
Casc4
Casd1
Casp2
Casp7
Casp8
Casp9
Cast
Casz1
Cat
Catsper1
Catsperg
Cavin3
Cbfa2t2
Cbfb
Cbl
Cblc
Cbll1
Cbr1
Cbx2
Cbx3
Cc2d1a
Cc2d2a
Ccar1
Ccar2
Ccdc102b
Ccdc103
Ccdc106
Ccdc107
Ccdc113
Ccdc117
Ccdc126
Ccdc130
Ccdc134
Ccdc136
Ccdc137
Ccdc140
Ccdc141
Ccdc142
Ccdc149
Ccdc15
Ccdc150
Ccdc151
Ccdc155
Ccdc157
Ccdc159
Ccdc160
Ccdc162p
Ccdc17
Ccdc171
Ccdc174
Ccdc18
Ccdc183
Ccdc184
Ccdc190
Ccdc22
Ccdc24
Ccdc25
Ccdc26
Ccdc28a
Ccdc28b
Ccdc30
Ccdc33
Ccdc39
Ccdc39-as1
Ccdc40
Ccdc43
Ccdc50
Ccdc57
Ccdc61
Ccdc62
Ccdc65
Ccdc66
Ccdc69
Ccdc7
Ccdc74a
Ccdc77
Ccdc78
Ccdc80
Ccdc83
Ccdc84
Ccdc85b
Ccdc86
Ccdc88b
Ccdc88c
Ccdc9
Ccdc90b
Ccdc91
Ccdc97
Ccdc9b
Cchcr1
Cck
Ccl17
Ccl2
Ccm2
Ccn5
Ccnb1
Ccnb3
Ccnd3
Ccndbp1
Ccne1
Ccnf
Ccng2
Ccnj
Ccnk
Ccnt2
Ccnyl1
Ccp110
Ccr10
Ccr7
Ccrl2
Ccser2
Cct2
Cct5
Cct6a
Cct6p1
Cct6p3
Cct7
Ccz1
Cd151
Cd22
Cd274
Cd2ap
Cd33
Cd37
Cd3eap
Cd3g
Cd46
Cd59
Cd6
Cd68
Cd81
Cd82
Cd84
Cd9
Cd96
Cd99
Cd99p1
Cdc123
Cdc14a
Cdc16
Cdc20
Cdc25b
Cdc34
Cdc37l1
Cdc40
Cdc42
Cdc42bpa
Cdc42ep1
Cdc42ep2
Cdc42ep3
Cdc42ep4
Cdc42se2
Cdc45
Cdc6
Cdc73
Cdca2
Cdca8
Cdh1
Cdh17
Cdh18-as1
Cdh2
Cdh26
Cdh3
Cdhr3
Cdhr5
Cdiptosp
Cdk1
Cdk10
Cdk12
Cdk13
Cdk16
Cdk18
Cdk19
Cdk2
Cdk2ap2
Cdk5r1
Cdk5rap2
Cdk5rap3
Cdk7
Cdk9
Cdkal1
Cdkl3
Cdkn1a
Cdkn1b
Cdkn2aip
Cdkn2b-as1
Cdkn2c
Cdkn2d
Cdkn3
Cdrt4
Cds1
Cdt1
Cdv3
Cdyl
Ceacam20
Ceacamp4
Cebpa-dt
Cebpd
Cela1
Celf2-dt
Celsr2
Celsr3
Cenpa
Cenpbd1p1
Cenpf
Cenph
Cenpo
Cenpp
Cenps
Cenps-cort
Cenpt
Cep104
Cep135
Cep164
Cep164p1
Cep170b
Cep250
Cep350
Cep41
Cep44
Cep55
Cep57
Cep57l1
Cep63
Cep68
Cep70
Cep78
Cep83-dt
Cep95
Cep97
Cept1
Cercam
Cerna1
Cerna3
Cers1
Cers3
Cers4
Ces2
Cetp
Cfap20
Cfap221
Cfap299
Cfap300
Cfap36
Cfap52
Cfap57
Cfap61
Cfap65
Cfap69
Cfap70
Cfap74
Cfap97d1
Cfap99
Cfdp1
Cfh
Cfi
Cfl1p1
Cflar
Cgnl1
Cgrrf1
Chac1
Chaf1a
Champ1
Chchd1
Chchd2p2
Chchd5
Chchd6
Chchd7
Chd1l
Chd2
Chd3
Chd4
Chd7
Chd8
Chd9
Chek1
Chga
Chid1
Chkb-dt
Chmp1b
Chmp1b-as1
Chmp2b
Chmp5
Chmp6
Chmp7
Chn2
Chodl
Chp1
Chpf
Chpf2
Chpt1
Chrac1
Chrm1
Chrm3
Chrna1
Chrna5
Chrnb1
Chrnb2
Chrnb4
Chrnd
Chst11
Chst14
Chst15
Chst8
Chsy1
Chtf18
Chtop
Chuk
Churc1
Churc1-fntb
Ciao1
Ciao3
Cic
Cicp10
Cideb
Cidec
Cidecp1
Cinp
Cipc
Cirbp
Cirbp-as1
Cisd1
Cisd2
Cisd3
Cit
Ckap5
Ckb
Cklf
Cklf-cmtm1
Cks1b
Clasp1
Clasrp
Clba1
Clcn3
Clcn6
Cldn10
Cldn10-as1
Cldn12
Cldn14
Cldn15
Cldn2
Cldn23
Cldn3
Cldn4
Cldn7
Cldnd2
Clec11a
Clec16a
Clec1a
Clec2d
Clec5a
Clic1
Clic5
Clint1
Clip2
Clip3
Clip4
Clk2
Clk3
Clmat3
Clmn
Cln3
Cln5
Cln6
Cln8
Clnk
Clp1
Clpp
Clpsl2
Clptm1
Clptm1l
Clspn
Clstn3
Clta
Cltc
Cltcl1
Clu
Cluap1
Cluhp3
Clul1
Clvs1
Clybl
Cmahp
Cmas
Cmc1
Cmc2
Cmip
Cmpk1
Cmss1
Cmtm3
Cmtm7
Cmtm8
Cmtr1
Cnbd2
Cndp2
Cnep1r1
Cngb3
Cnih3
Cnih4
Cnksr1
Cnksr3
Cnn2
Cnnm2
Cnnm3
Cnot10
Cnot2
Cnot4
Cnot8
Cnpy1
Cnpy4
Cnst
Cntfr-as1
Cntn1
Cntn2
Cntn4
Cntn5
Cntnap2
Cntrl
Cntrob
Coa1
Coa6
Coa7
Coasy
Cobl
Coch
Cog1
Cog2
Cog3
Cog4
Cog5
Cog6
Cog7
Cog8
Col10a1
Col11a2
Col13a1
Col14a1
Col18a1
Col20a1
Col28a1
Col3a1
Col4a2
Col5a1
Col6a2
Col6a3
Col7a1
Col8a1
Col9a1
Col9a2
Colgalt1
Commd1
Commd10
Commd3
Commd3-bmi1
Commd4
Commd5
Commd9
Comt
Comtd1
Copg1
Cops2
Cops3
Cops4
Cops6
Cops7a
Cops7b
Cops8
Copz2
Coq10a
Coq10b
Coq4
Coq6
Coq7
Coq8a
Coq8b
Coq9
Coro1b
Coro1c
Coro2b
Coro6
Coro7
Cox10
Cox14
Cox18
Cox19
Cox20
Cox4i1
Cox5b
Cox6a1
Cox6b1
Cox6cp2
Cox6cp5
Cox7c
Cpa4
Cpb2
Cpb2-as1
Cpd
Cpeb1
Cpeb1-as1
Cpeb2
Cpeb4
Cplx2
Cpne2
Cpne3
Cpne7
Cpne8-as1
Cpox
Cpq
Cps1
Cpsf2
Cpsf3
Cpsf4
Cpsf6
Cpt1c
Cpt2
Cptp
Cr381653.1
Cr786580.1
Cracr2b
Cradd
Cramp1
Crb3
Crbn
Crcp
Creb1
Creb3
Creb3l1
Creb3l2
Creb3l4
Creb5
Crebl2
Crebrf
Creld1
Creld2
Crem
Crim1
Crip2
Cript
Crispld2
Crk
Crkl
Crlf1
Crls1
Crnde
Crocc
Croccp2
Crot
Crtap
Crtc1
Crtc2
Crtc3
Cry2
Crybg1
Crygn
Crym
Crym-as1
Cryzl1
Csag4
Csde1
Csf1
Csf1r
Csf2ra
Csf3r
Csk
Cskmt
Csmd1
Csnk1a1p1
Csnk1d
Csnk1g2
Csnk1g3
Csnk2a3
Csnk2b
Cspp1
Csrnp1
Csrnp3
Csrp1
Cstf2
Cstf3-dt
Ctbp1
Ctbp1-as
Ctbp1-dt
Ctbp2p2
Ctc1
Ctcf
Ctcfl
Ctdp1
Ctdsp1
Ctdspl
Ctdspl2
Ctf1
Ctf2p
Cthrc1
Ctif
Ctnna1
Ctnna2
Ctnnb1
Ctnnbl1
Ctnnd1
Ctns
Ctr9
Ctrl
Ctsa
Ctsc
Ctsd
Ctsh
Ctsl
Ctslp8
Cttn
Cttnbp2nl
Ctxn2
Ctxn3
Cuedc1
Cuedc2
Cul1
Cul4a
Cul5
Cul9
Cuta
Cutc
Cux1
Cux2
Cwc25
Cwc27
Cwh43
Cxadr
Cxcl1
Cxcl13
Cxcl16
Cxcl2
Cxcl8
Cxorf40a
Cxorf58
Cxorf65
Cxxc1
Cxxc5
Cxxc5-as1
Cyb561
Cyb561a3
Cyb561d1
Cyb561d2
Cyb5b
Cyb5d1
Cyb5d2
Cyb5r4
Cybrd1
Cyc1
Cycsp28
Cyfip1
Cyfip2
Cygb
Cyhr1
Cyld
Cyp1b1-as1
Cyp20a1
Cyp26a1
Cyp27a1
Cyp2ac1p
Cyp2e1
Cyp2j2
Cyp2t1p
Cyp39a1
Cyp46a1
Cyp4b1
Cyp4f23p
Cyp4f8
Cyp4v2
Cyp51a1-as1
Cysltr1
Cystm1
Cyth1
Cyth2
Cytip
Czib
D2hgdh
Daam1
Daam2
Dab2
Dab2ip
Dact1
Dact3-as1
Dalrd3
Dancr
Dap3
Dap3p2
Dapk1
Dapk2
Dapl1
Dars2
Dars-as1
Daxx
Dazap1
Dazap2
Dbf4
Dbf4b
Dbi
Dbil5p
Dbip2
Dbn1
Dbndd2
Dbnl
Dbp
Dcaf10
Dcaf11
Dcaf13
Dcaf15
Dcaf17
Dcaf4
Dcaf5
Dcaf6
Dcaf7
Dcakd
Dcbld2
Dcc
Dck
Dclk1
Dclre1b
Dcn
Dcp2
Dcst1-as1
Dcst2
Dctn1-as1
Dctn3
Dctn5
Dctn6
Dcun1d1
Dcun1d4
Dcxr-dt
Dda1
Ddah2
Ddb1
Ddb2
Ddhd2
Ddi2
Ddias
Ddit3
Ddit4
Ddit4-as1
Ddo
Ddr1
Ddx1
Ddx11
Ddx11l1
Ddx11l5
Ddx18
Ddx19a
Ddx19b
Ddx20
Ddx21
Ddx27
Ddx39b-as1
Ddx3p1
Ddx3x
Ddx3y
Ddx42
Ddx46
Ddx47
Ddx49
Ddx5
Ddx50
Ddx52
Ddx55
Deaf1
Dec1
Decr1
Dedd2
Def8
Dele1
Dennd1a
Dennd2a
Dennd2c
Dennd3
Dennd4b
Dennd4c
Dennd5a
Dennd5b
Dennd5b-as1
Dennd6a-dt
Denr
Depdc5
Depp1
Dera
Desi2
Dffb
Dgat2l6
Dgcr8
Dgka
Dgkd
Dgke
Dgkh
Dgki
Dgkq
Dgkz
Dglucy
Dguok
Dhcr24-dt
Dhdds
Dhodh
Dhrs1
Dhrs11
Dhrs13
Dhrs4
Dhrs4l1
Dhrs7
Dhrs7b
Dhtkd1
Dhx30
Dhx38
Dhx40
Dhx58
Dhx8
Dhx9
Diablo
Diaph1
Dido1
Dio1
Dio3
Dip2a
Dip2b
Dip2c
Dipk2a
Dis3l
Dis3l2
Disc1
Disp2
Disp3
Dixdc1
Dkc1
Dkk3
Dkkl1
Dlat
Dlc1
Dld
Dleu1
Dleu7
Dlg1-as1
Dlg2
Dlg3
Dlg3-as1
Dlg5
Dlg5-as1
Dlgap1-as1
Dlgap1-as2
Dlgap1-as3
Dlgap4
Dlgap4-as1
Dll1
Dll4
Dlst
Dlx1
Dlx3
Dlx4
Dlx6
Dm1-as
Dmac2l
Dmap1
Dmc1
Dmkn
Dmpk
Dmrt2
Dmtf1
Dmtn
Dmwd
Dmxl1
Dnaaf5
Dnah11
Dnah14
Dnah17
Dnah2
Dnah6
Dnah8
Dnah9
Dnai1
Dnaja1
Dnajb1
Dnajb12
Dnajb2
Dnajb3
Dnajb6
Dnajb9
Dnajc10
Dnajc16
Dnajc21
Dnajc22
Dnajc24
Dnajc25
Dnajc25-gng10
Dnajc3
Dnajc4
Dnajc5
Dnajc6
Dnal1
Dnase1
Dnase2b
Dnm1
Dnm1l
Dnm2
Dnm3os
Dnmt3b
Dnttip1
Dock1
Dock10
Dock11
Dock2
Dock5
Dock6
Dock8
Dock9
Dock9-as1
Dok1
Dok2
Dok4
Dok7
Dop1a
Dop1b
Dot1l
Dpcd
Dpep1
Dpf3
Dph1
Dph2
Dph6
Dph6-dt
Dpp10
Dpp3
Dpp9
Dpy19l2
Dpy19l2p3
Dpy19l2p4
Dpy19l2p5
Dpy19l3
Dpy19l4
Dpy30
Dpysl2
Dr1
Draic
Dram1
Drap1
Drc3
Drg2
Drgx
Drosha
Dscr8
Dse
Dsn1
Dsp
Dstn
Dtd1
Dtna
Dtnb
Dtwd1
Dtx2
Dtx3l
Duoxa1
Dus1l
Dusp12
Dusp15
Dusp19
Dusp23
Dusp27
Dusp28
Dusp5
Dusp6
Dusp8p5
Dusp9
Dut
Dux4l37
Dux4l50
Dvl3
Dym
Dync1h1
Dync1i1
Dync1i2
Dync2h1
Dync2li1
Dynll1
Dynll1p4
Dynlrb2
Dyrk1a
Dyrk2
Dyrk3
Dyrk4
Dzank1
Dzip1
Dzip1l
Dzip3
E2f3
E2f4
E2f5
Eaf1
Eaf2
Ebag9
Ebf1
Ebf4
Ebln3p
Ech1
Eci2
Ecm1
Ecsit
Ect2
Edc4
Edem1
Edn3
Ednra
Ednrb
Edrf1
Eed
Eef1a1
Eef1a1p7
Eef1akmt4
Eef1akmt4-ece2
Eef1aknmt
Eef1b2
Eef1d
Eef2k
Eefsec
Eepd1
Efcab12
Efcab13
Efcab14
Efcab2
Efcab7
Efcc1
Efemp1
Efemp2
Efhc1
Efhd2
Efl1
Efna1
Efna3
Efna4
Efna5
Efr3b
Eftud2
Egfl7
Egfr
Egfr-as1
Egln2
Egln3
Ehbp1
Ehbp1l1
Ehd1
Ehd2
Ehf
Ehmt1
Ehmt2
Ehmt2-as1
Ei24
Eid1
Eif1
Eif1ay
Eif1b
Eif1b-as1
Eif1p7
Eif2a
Eif2ak3-dt
Eif2ak4
Eif2b2
Eif2b5
Eif2s1
Eif2s3
Eif3b
Eif3f
Eif3h
Eif3i
Eif3j
Eif3k
Eif3l
Eif3m
Eif4a1
Eif4a1p1
Eif4a2
Eif4b
Eif4e2
Eif4e3
Eif4g1
Eif5
Eif5a
Eif5b
Eif6
Elac1
Elf3
Elk3
Elk4
Elmo2
Elmo3
Elmod2
Elmod3
Eln
Eloa
Elocp19
Elof1
Elovl6
Elp2
Elp3
Elp5
Embp1
Emc10
Emc1-as1
Emc2
Emc3
Emc3-as1
Emc4
Emc6
Eme1
Eme2
Emg1
Emilin1
Emilin2
Eml1
Eml2
Eml3
Eml4
Eml6
Emp3
Emsy
Emx1
Endov
Enkd1
Eno1
Eno1-as1
Eno1p3
Eno1p4
Eno3
Enoph1
Enox1
Enpp1
Enpp3
Enpp7p7
Ensap1
Entpd2
Entpd4
Entpd6
Entr1
Eny2
Ep300
Ep400
Ep400p1
Epas1
Epb41
Epb41l1
Epb41l4a
Epb41l4a-as1
Epb41l5
Epc2
Epcam
Epdr1
Epha1-as1
Epha2
Epha4
Epha5-as1
Ephb4
Ephb6
Ephx1
Ephx4
Epn1
Epn3
Eps15l1
Eps8
Eps8l1
Eps8l2
Epsti1
Erap1
Erbb2
Erbb3
Erbin
Erc1
Ercc1
Ercc5
Ercc6l2
Ereg
Erf
Erg28
Ergic1
Ergic3
Eri1
Ericd
Erich1
Erich5
Erich6-as1
Erlec1
Erlin2
Ermap
Ermard
Ermn
Erp29
Ervk3-1
Esco2
Esd
Espn
Esr2
Esrp1
Esrra
Esyt1
Esyt3
Etaa1
Etfbkmt
Etfdh
Etfrf1
Ethe1
Etnk2
Ets1
Ets2
Etv1
Etv3
Etv4
Etv6
Eva1a
Eva1b
Eva1c
Evc
Evl
Ewsat1
Ewsr1
Exd2
Exd3
Exo1
Exo5
Exoc1
Exoc3
Exoc3l1
Exoc3l2
Exoc4
Exog
Exosc10-as1
Exosc3p1
Exosc4
Exosc8
Ext2
Extl1
Extl3
Eya2
Eya3
F10
F12
F2
F2rl1
F2rl3
F3
F7
Faah
Faap20
Faap24
Fabp5
Fabp5p3
Fadd
Fads2
Fads3
Faf2
Fah
Faim2
Fam102a
Fam102b
Fam110a
Fam110b
Fam111a
Fam111b
Fam117b
Fam118a
Fam120a
Fam120b
Fam122c
Fam126b
Fam129a
Fam129c
Fam131a
Fam149a
Fam149b1
Fam155b
Fam160b1
Fam163a
Fam166a
Fam171b
Fam172a
Fam173a
Fam174a
Fam174b
Fam177a1
Fam178b
Fam187a
Fam189b
Fam193a
Fam198b-as1
Fam19a3
Fam19a4
Fam200b
Fam201a
Fam204a
Fam206a
Fam207a
Fam20a
Fam20b
Fam20c
Fam214b
Fam217b
Fam221a
Fam222a
Fam222a-as1
Fam228b
Fam234a
Fam241b
Fam25c
Fam32a
Fam43a
Fam45a
Fam47e
Fam47e-stbd1
Fam50b
Fam53b-as1
Fam53c
Fam57a
Fam71f1
Fam76a
Fam78a
Fam81a
Fam83a
Fam83c-as1
Fam86b3p
Fam86c1
Fam86jp
Fam87a
Fam89b
Fam91a1
Fam98b
Fam98c
Fam99b
Fan1
Fanca
Fancd2
Fance
Fancg
Fanci
Fancm
Fank1
Far1-it1
Far2
Farp1
Farp2
Fars2
Fas
Fasn
Fastk
Fbf1
Fbh1
Fbl
Fblim1
Fbln1
Fbln7
Fbn2
Fbn3
Fbp2p1
Fbrs
Fbrsl1
Fbxl18
Fbxl19
Fbxl3
Fbxl8
Fbxo10
Fbxo16
Fbxo2
Fbxo21
Fbxo22
Fbxo24
Fbxo25
Fbxo28
Fbxo31
Fbxo32
Fbxo33
Fbxo34
Fbxo36
Fbxo38
Fbxo3-dt
Fbxo4
Fbxo41
Fbxo45
Fbxo7
Fbxo9
Fbxw8
Fcf1
Fcgr2a
Fcgr2c
Fcgr3a
Fcgr3b
Fcgrt
Fcho1
Fcho2
Fcrlb
Fdft1
Fdps
Fem1a
Fem1b
Fen1
Fer
Fer1l5
Fermt3
Fez1
Fezf1-as1
Ffar2
Ffar3
Ffar4
Fgd3
Fgd4
Fgd5
Fgd5p1
Fgf1
Fgf10
Fgf11
Fgf14-as2
Fgf9
Fgfr1
Fgfr1op
Fgfr1op2
Fgfr4
Fgfrl1
Fggy
Fhad1
Fhdc1
Fhl2
Fhod3
Fibcd1
Ficd
Fig4
Fign
Filip1
Filip1l
Fip1l1
Firre
Fis1
Fjx1
Fkbp10
Fkbp1b
Fkbp2
Fkbp3
Fkbp9
Fkrp
Fktn
Flad1
Flg-as1
Fli1
Flnb
Flnb-as1
Flot1
Flt3lg
Flt4
Flvcr1
Flvcr2
Flywch1
Fmc1
Fmc1-luc7l2
Fmnl1
Fmo4
Fmr1
Fmr1-it1
Fn3k
Fn3krp
Fnbp1
Fnbp1p1
Fnbp4
Fndc11
Fndc3a
Fndc3b
Fnip2
Fnta
Fntb
Fo393415.1
Fo393415.2
Fo393418.1
Fo393419.1
Fo704657.1
Focad
Fosl1
Fosl2
Foxa1
Foxa3
Foxc1
Foxj2
Foxk2
Foxl1
Foxl2nb
Foxn2
Foxn3-as1
Foxo3
Foxp1
Foxp2
Foxp4
Foxred1
Fpgs
Fpgt
Fpgt-tnni3k
Fpr2
Fras1
Frat1
Frg1
Frg1bp
Frg1dp
Frg1gp
Frg1hp
Frg2fp
Frmd6
Frmd8
Frs2
Frs3
Fry
Fsd1l
Fsip2-as1
Fst
Fstl1
Ftcd
Fth1
Fth1p26
Fth1p7
Fto
Ftsj1
Ftsj3
Fubp3
Fuk
Fundc2
Furin
Fut1
Fut11
Fut4
Fut7
Fut8
Fuz
Fxn
Fxyd3
Fxyd5
Fxyd7
Fyco1
Fyttd1
Fzd1
Fzd3
Fzd6
Fzd7
Fzd8
Fzd9
Fzr1
G2e3
G3bp1
G6pc3
G6pd
Gaa
Gab1
Gabarap
Gabarapl1
Gabarapl2
Gabbr1
Gabpa
Gabpb1-as1
Gabpb2
Gabra1
Gabrb3
Gabrd
Gad1
Gadd45a
Gadd45b
Gal3st4
Galk2
Galns
Galnt1
Galnt10
Galnt12
Galnt13
Galnt2
Galnt7
Galnt8
Galt
Gan
Ganc
Gapdh
Gapdhp14
Gapdhp19
Gapdhp25
Gaplinc
Gapvd1
Gar1
Garem2
Garnl3
Gars
Gars-dt
Gas1rr
Gas2
Gas2l1
Gas2l1p2
Gas6-as1
Gas7
Gas8
Gasal1
Gask1b
Gata2-as1
Gata3
Gata6
Gatad1
Gatad2a
Gatc
Gatm
Gba2
Gca
Gcat
Gcc2
Gchfr
Gclc
Gclm
Gcnt1
Gcnt2
Gcnt2p1
Gdap1
Gdf11
Gdf15
Gdnf
Gdpd1
Gdpgp1
Gemin6
Gemin7
Gemin8
Gen1
Get4
Gfap
Gfer
Gfi1b
Gfm1
Gfod1-as1
Gfod2
Gfpt2
Gfra1
Gfy
Gga1
Gga2
Ggcx
Ggnbp2
Ggps1
Ggt1
Ggt6
Ggt7
Ggtlc4p
Gh1
Ghet1
Ghr
Ghrhr
Gid8
Gigyf2
Gimap2
Gins1
Gins3
Gipr
Git1
Git2
Gja9
Gjc1
Gjd3
Glb1
Glcci1
Gldc
Gle1
Gli1
Gli2
Gli3
Gli4
Glipr1l2
Glipr2
Glis2
Glis2-as1
Glod5
Glp2r
Glra4
Glrx
Glrx3
Gls
Gls2
Glud1p3
Glud2
Glyatl1
Glyctk
Glyctk-as1
Glyr1
Gm2a
Gmcl1
Gmds-dt
Gmeb1
Gmip
Gmnn
Gmppa
Gmpr
Gmpr2
Gmps
Gna12
Gnai2
Gnas
Gnas-as1
Gnaz
Gnb1
Gnb2
Gnb5
Gng12-as1
Gng2
Gnl2
Gnl3
Gnl3l
Gnpat
Gnptab
Gnptg
Gns
Golga2p5
Golga4
Golga5p1
Golga7
Golga7b
Golm1
Golph3l
Golt1a
Golt1b
Gorab
Gorasp2
Gosr1
Gosr2
Got1
Gpaa1
Gpalpp1
Gpank1
Gpat3
Gpat4
Gpatch11
Gpatch2l
Gpatch3
Gpbar1
Gpbp1
Gpd2
Gper1
Gpi
Gpn1
Gpnmb
Gpr107
Gpr137
Gpr137b
Gpr141
Gpr146
Gpr156
Gpr157
Gpr158
Gpr160
Gpr17
Gpr174
Gpr20
Gpr35
Gpr39
Gpr55
Gpr84
Gprc5c
Gprc5d-as1
Gps1
Gpsm3
Gpt2
Gpx3
Gpx4
Gpx5
Gramd1a
Gramd1b
Gramd2a
Gramd2b
Gramd4
Grap2
Grb7
Greb1
Greb1l
Grhl1
Grhl2
Grhl3
Grid2
Grik4
Grik5
Grin1
Grin2c
Grina
Grk2
Grk4
Grk5
Grk6
Grm1
Grm7
Grn
Grpel2
Grtp1
Grwd1
Gsap
Gsdma
Gsdmd
Gse1
Gsk3a
Gskip
Gsn
Gspt2
Gstcd
Gstk1
Gstm4
Gsto1
Gsto2
Gstp1
Gstz1
Gtf2f2
Gtf2f2p2
Gtf2h1
Gtf2h2c
Gtf2h3
Gtf2h4
Gtf2h5
Gtf2i
Gtf2ip13
Gtf2ip23
Gtf2ip7
Gtf2ird1
Gtf2ird2b
Gtf3a
Gtf3c4
Gtf3c5
Gtf3c6
Gtpbp10
Gtpbp3
Gtpbp4
Gtpbp8
Gucy1a1
Gucy1b1
Gucy2d
Guf1
Guk1
Gulp1
Gusbp1
Gvqw2
Gvqw3
Gxylt2
Gyg1
Gypc
Gzf1
Gzmm
H1f0
H2afj
H2afy
H2afz
H3f3a
H6pd
Habp4
Hadhb
Haghl
Hand2
Hand2-as1
Hap1
Hars2
Has3
Haspin
Hat1
Hax1
Hbb
Hbp1
Hcfc1
Hcfc1r1
Hcg11
Hcg14
Hcg20
Hcg25
Hcg27
Hcg9
Hcn3
Hcp5
Hcrt
Hdac1
Hdac10
Hdac11
Hdac11-as1
Hdac2-as2
Hdac3
Hdac4-as1
Hdac6
Hdac9
Hddc3
Hdgf
Hdgfl2
Hdhd5-as1
Heatr5b
Hebp2
Hectd2
Hectd4
Hecw1
Hecw2-as1
Helb
Hells
Hemk1
Henmt1
Heph
Herc3
Herc5
Herc6
Herpud1
Hes1
Hes2
Hes6
Hes7
Hexa-as1
Hexb
Hexd
Hexd-it1
Hexim1
Hexim2
Hey1
Hgh1
Hgs
Hgsnat
Hhat
Hhatl-as1
Hhex
Hhip
Hhipl1
Hhla3
Hic1
Hif1a
Hif1an
Higd1ap5
Hikeshi
Hilpda
Hils1
Hinfp
Hint1
Hint2
Hip1
Hip1r
Hipk1
Hipk3
Hist1h1d
Hist1h1e
Hist1h2ab
Hist1h2ac
Hist1h2ah
Hist1h2ai
Hist1h2ak
Hist1h2bc
Hist1h2bd
Hist1h2bh
Hist1h2bk
Hist1h2bl
Hist1h2bn
Hist1h3a
Hist1h3b
Hist1h3c
Hist1h3d
Hist1h3i
Hist1h4a
Hist1h4b
Hist1h4c
Hist1h4e
Hist1h4l
Hist1h4ps1
Hist2h2ac
Hist4h4
Hivep1
Hivep2
Hivep3
Hk1
Hk2
Hkr1
Hla-drb9
Hlf
Hlx
Hm13
Hmbox1
Hmbox1-it1
Hmbs
Hmg20a
Hmg20b
Hmga1
Hmga2
Hmgb1p50
Hmgb3p22
Hmgcl
Hmgcr
Hmgn1p7
Hmgn2
Hmgn2p20
Hmgn2p22
Hmgn2p32
Hmgn2p38
Hmgn2p46
Hmgn3-as1
Hmgn4
Hmgxb4
Hmox1
Hmox2
Hnf4a-as1
Hnf4g
Hnmt
Hnrnpa1p65
Hnrnpa3
Hnrnpab
Hnrnpcp2
Hnrnpdp2
Hnrnpl
Hnrnpm
Hnrnpr
Hnrnpul1
Hnrnpul2-bscl2
Homer2
Homer2p1
Homer2p2
Homer3-as1
Hook1
Hook3
Hotairm1
Hoxa11
Hoxa11-as
Hoxa3
Hoxa5
Hoxa6
Hoxa7
Hoxa-as2
Hoxa-as3
Hoxb13
Hoxb2
Hoxb3
Hoxb7
Hoxb8
Hoxb-as1
Hoxb-as2
Hoxb-as4
Hoxc10
Hoxc5
Hoxc6
Hoxc9
Hoxc-as3
Hoxd8
Hpca
Hpcal1
Hpcal4
Hpn
Hpr
Hps1
Hps6
Hrc
Hrh1
Hrh3
Hs1bp3
Hs2st1
Hs3st2
Hs3st3b1
Hs6st3
Hsbp1
Hsbp1l1
Hscb
Hsd11b1-as1
Hsd11b1l
Hsd11b2
Hsd17b2
Hsd17b4
Hsd17b7
Hsd3b1
Hsd3b7
Hsf1
Hsf2bp
Hsh2d
Hsp90ab1
Hsp90ab2p
Hsp90b1
Hspa12a
Hspa14
Hspa1a
Hspa4
Hspb1
Hspb11
Hspb7
Hspe1
Hspe1-mob4
Htatsf1
Htd2
Htr3e
Htr4
Htr5a-as1
Htra2
Htt
Hus1
Hyal1
Hyal3
Hyal4
Hydin
Hyi-as1
Hyls1
Hypk
Iah1
Icam1
Icam3
Id1
Id2
Id2-as1
Id3
Idh3a
Idi2-as1
Idnk
Ido1
Ier2
Ier3
Ier3-as1
Ier5l
Iffo2
Ifi16
Ifi27l1
Ifi35
Ifitm1
Ifitm10
Ifitm2
Ifitm4p
Ifitm9p
Ifnar2
Ifngr2
Ifnwp19
Ifrd1
Ift122
Ift140
Ift172
Ift43
Ift52
Ift74
Ift81
Ift88
Igbp1
Igbp1p4
Igf1r
Igf2-as
Igf2bp1
Igf2bp2
Igf2bp2-as1
Igf2bp3
Igf2r
Igfals
Igfbp2
Igfbp6
Igfl2
Igflr1
Ighd1-7
Ighd6-6
Ighmbp2
Ighv3-19
Ighv3-22
Ighv3-23
Ighv3-47
Ighv3-48
Ighv3-50
Ighv3-72
Ighvii-44-2
Ighvii-49-1
Ighviii-2-1
Ighviii-26-1
Ighviii-47-1
Iglv3-15
Iglv3-21
Iglv3-24
Iglv3-32
Igsf10
Ik
Ikbkb
Ikbke
Ikbkg
Ikzf4
Il10
Il10ra
Il10rb
Il11ra
Il12rb1
Il13ra1
Il13ra2
Il15
Il15ra
Il17d
Il17ra
Il17rc
Il18r1
Il1f10
Il1r1
Il1rap
Il1rl1
Il21r
Il23a
Il36rn
Il4r
Il6r
Il9r
Ilf3
Ilk
Ilkap
Immp1lp1
Imp3
Imp4
Impa2
Impact
Impdh1
Inafm1
Inafm2
Inava
Inca1
Incenp
Inf2
Ing1
Ing2
Ing3
Ing5
Inhcap
Inka2-as1
Inmt
Inmt-mindy4
Ino80b
Ino80b-wbp1
Ino80c
Ino80e
Inpp1
Inpp4a
Inpp4b
Inpp5a
Inpp5b
Inpp5f
Inpp5k
Inppl1
Insig2
Ints1
Ints10
Ints14
Ints2
Ints3
Ints5
Ints6-as1
Ints7
Ints8
Ints9
Invs
Ip6k3
Ipo11
Ipo13
Ipo5
Ipo5p1
Ipo7
Ipo7p2
Ipo9
Iqank1
Iqch
Iqcj-schip1
Iqcj-schip1-as1
Iqck
Iqgap1
Iqgap2
Iqsec1
Iqsec2
Iqsec3p1
Iqub
Ireb2
Irf2bp2
Irf5
Irf6
Irf7
Irf9
Irs1
Irs3p
Irx5
Irx6
Iscu
Isg15
Isg20
Isg20l2
Isl2
Islr2
Ispd-as1
Ist1
Isx
Isyna1
Itch
Itfg1-as1
Itfg2
Itga1
Itga11
Itga2
Itga3
Itga6
Itga6-as1
Itga9
Itga9-as1
Itgae
Itgal
Itgav
Itgb1
Itgb1-dt
Itgb3
Itgb4
Itgb5
Itgb5-as1
Itgb8
Itgbl1
Itih6
Itk
Itln2
Itm2b
Itm2c
Itpa
Itpk1
Itpr1
Itprid1
Itprid2
Itprip
Itpripl2
Itsn1
Itsn2
Ivd
Izumo1
Izumo4
Jade1
Jade2
Jagn1
Jak1
Jak2
Jak3
Jam2
Jarid2
Jazf1-as1
Jdp2
Jkamp
Jmjd4
Jmjd8
Jph3
Jph4
Jpt2
Jpx
Jrk
Jrkl
Jsrp1
Jund
Kank1
Kank2
Kank3
Kansl1-as1
Kantr
Kat14
Kat2b
Kat5
Kat6b
Kat7
Kat8
Katnal2
Kazald1
Kazn
Kcmf1
Kcnab2
Kcnab3
Kcnc4
Kcnd2
Kcnh4
Kcnh8
Kcnip1
Kcnip2-as1
Kcnip3
Kcnj1
Kcnj15
Kcnj2
Kcnj3
Kcnk12
Kcnk15-as1
Kcnk17
Kcnk6
Kcnk7
Kcnma1
Kcnn1
Kcnn2
Kcnn4
Kcnq2
Kcnq5-as1
Kcns2
Kcns3
Kctd10
Kctd11
Kctd12
Kctd15
Kctd2
Kctd20
Kctd21-as1
Kctd5
Kctd6
Kdelr3
Kdm1a
Kdm1b
Kdm2a
Kdm3a
Kdm3b
Kdm4a
Kdm4b
Kdm4c
Kdm5a
Kdm5b
Kdm6a
Kdm6b
Kdm7a-dt
Keap1
Kf456110.1
Khdc4
Khdrbs1
Khdrbs3
Khnyn
Khsrp
Kiaa0040
Kiaa0232
Kiaa0319l
Kiaa0355
Kiaa0391
Kiaa0408
Kiaa0556
Kiaa0586
Kiaa0895l
Kiaa0895lp1
Kiaa1147
Kiaa1217
Kiaa1324
Kiaa1328
Kiaa1586
Kiaa1614
Kiaa1671
Kiaa1841
Kiaa1958
Kiaa2012
Kif13b
Kif15
Kif1a
Kif1b
Kif20b
Kif22
Kif23
Kif28p
Kif2a
Kif2c
Kif3c
Kif4a
Kif6
Kif9-as1
Kifc1
Kifc2
Kirrel3
Kiz
Klc1
Klc2
Klf11
Klf13
Klf16
Klf2
Klf3
Klf4
Klf5
Klf6
Klf7
Klhdc1
Klhdc10
Klhdc2
Klhdc3
Klhdc4
Klhdc7b
Klhdc8a
Klhdc9
Klhl12
Klhl17
Klhl18
Klhl2
Klhl20
Klhl23
Klhl26
Klhl28
Klhl32
Klhl33
Klhl36
Klhl42
Klhl5
Klhl6
Klk2
Klk3
Klk8
Klkp1
Klrg1
Kmo
Kmt2a
Kmt2b
Kmt2d
Kmt2e
Kmt2e-as1
Kmt5a
Knl1
Knstrn
Kntc1
Kpna2p1
Kpnb1
Krba1
Kri1
Krt128p
Krt13
Krt18
Krt18p13
Krt18p14
Krt18p20
Krt18p59
Krt19
Krt223p
Krt36
Krt39
Krt7
Krt78
Krt7-as
Krt8
Krt8p12
Krt8p29
Krt8p42
Krtap19-11p
Krtap27-1
Krtap4-7
Krtap5-as1
Krtcap3
Krtdap
Ksr1
Ktn1
Kxd1
Ky
L1cam
L3mbtl1
Lacc1
Lactb
Lactb2
Lactb2-as1
Lair1
Lama2
Lama3
Lama4
Lama5
Lamb1
Lamb2
Lamc2
Lamtor4
Lamtor5-as1
Lancl2
Lap3
Laptm4b
Laptm5
Large1
Large2
Larp1
Larp1bp2
Larp1p1
Larp4
Larp7
Lars2
Lasp1
Lat
Lat2
Lbh
Lbhd1
Lbr
Lbx1-as1
Lck
Lcn12
Lcn15
Lcor
Lcp1
Lcp2
Ldb2
Ldha
Ldlr
Ldlrad2
Ldlrad3
Ldlrad4
Ldlrap1
Lef1-as1
Lekr1
Lemd3
Leng8
Leng9
Lepr
Leprot
Leprotl1
Letm1
Letm2
Letmd1
Lfng
Lgals1
Lgals12
Lgals2
Lgals3
Lgals3bp
Lgals7
Lgals8
Lgalsl
Lgi1
Lgi2
Lgi4
Lhfpl2
Lhpp
Lhx1
Lhx2
Lhx9
Lias
Lifr-as1
Lig1
Lig3
Lima1
Limch1
Limd1
Limd2
Limk1
Limk2
Lims1
Lims2
Lin28a
Lin37
Lin52
Lin54
Linc00028
Linc00161
Linc00173
Linc00205
Linc00226
Linc00240
Linc00242
Linc00265
Linc00271
Linc00315
Linc00323
Linc00327
Linc00336
Linc00337
Linc00339
Linc00350
Linc00393
Linc00415
Linc00449
Linc00460
Linc00467
Linc00470
Linc00475
Linc00479
Linc00499
Linc00511
Linc00513
Linc00545
Linc00563
Linc00574
Linc00578
Linc00592
Linc00606
Linc00607
Linc00620
Linc00629
Linc00635
Linc00637
Linc00649
Linc00653
Linc00659
Linc00667
Linc00668
Linc00674
Linc00690
Linc00703
Linc00839
Linc00840
Linc00847
Linc00853
Linc00863
Linc00880
Linc00881
Linc00884
Linc00886
Linc00887
Linc00894
Linc00896
Linc00899
Linc00910
Linc00920
Linc00921
Linc00933
Linc00941
Linc00957
Linc00960
Linc00963
Linc00964
Linc00974
Linc00989
Linc00992
Linc01006
Linc01011
Linc01013
Linc01022
Linc01030
Linc01038
Linc01060
Linc01085
Linc01088
Linc01089
Linc01091
Linc01096
Linc01098
Linc01099
Linc01117
Linc01119
Linc01126
Linc01127
Linc01128
Linc01132
Linc01134
Linc01135
Linc01139
Linc01141
Linc01143
Linc01144
Linc01152
Linc01165
Linc01182
Linc01191
Linc01194
Linc01213
Linc01220
Linc01237
Linc01252
Linc01270
Linc01271
Linc01273
Linc01276
Linc01283
Linc01291
Linc01303
Linc01332
Linc01341
Linc01351
Linc01353
Linc01356
Linc01366
Linc01375
Linc01387
Linc01389
Linc01391
Linc01424
Linc01426
Linc01429
Linc01435
Linc01436
Linc01438
Linc01448
Linc01465
Linc01483
Linc01485
Linc01491
Linc01504
Linc01505
Linc01510
Linc01515
Linc01521
Linc01535
Linc01537
Linc01539
Linc01546
Linc01547
Linc01551
Linc01558
Linc01560
Linc01568
Linc01578
Linc01579
Linc01580
Linc01587
Linc01588
Linc01591
Linc01592
Linc01602
Linc01607
Linc01612
Linc01620
Linc01624
Linc01629
Linc01644
Linc01654
Linc01655
Linc01664
Linc01666
Linc01684
Linc01686
Linc01690
Linc01703
Linc01715
Linc01719
Linc01730
Linc01732
Linc01754
Linc01770
Linc01771
Linc01775
Linc01776
Linc01778
Linc01781
Linc01786
Linc01802
Linc01805
Linc01814
Linc01816
Linc01817
Linc01819
Linc01828
Linc01844
Linc01847
Linc01852
Linc01864
Linc01876
Linc01881
Linc01896
Linc01908
Linc01914
Linc01915
Linc01936
Linc01944
Linc01952
Linc01955
Linc01960
Linc01968
Linc01970
Linc01975
Linc01978
Linc01985
Linc02001
Linc02004
Linc02012
Linc02015
Linc02021
Linc02028
Linc02029
Linc02037
Linc02038
Linc02055
Linc02062
Linc02065
Linc02079
Linc02085
Linc02086
Linc02090
Linc02093
Linc02096
Linc02098
Linc02102
Linc02104
Linc02119
Linc02122
Linc02130
Linc02146
Linc02147
Linc02171
Linc02175
Linc02179
Linc02183
Linc02199
Linc02202
Linc02225
Linc02235
Linc02240
Linc02241
Linc02251
Linc02261
Linc02268
Linc02278
Linc02288
Linc02298
Linc02327
Linc02332
Linc02336
Linc02343
Linc02352
Linc02354
Linc02356
Linc02363
Linc02366
Linc02367
Linc02376
Linc02377
Linc02384
Linc02408
Linc02422
Linc02428
Linc02434
Linc02468
Linc02473
Linc02516
Linc02517
Linc02521
Linc02537
Linc02568
Linc02569
Linc02574
Linc02577
Linc02583
Linc02585
Linc02586
Linc02593
Linc02599
Linc02603
Linc02613
Linc02615
Linc02616
Linc02618
Linc02652
Linc-pint
Linp1
Lins1
Lipe
Lipe-as1
Lipt1
Lix1l-as1
Lkaaear1
Llgl1
Llgl2
Llph-dt
Lman1l
Lmbr1l
Lmf1-as1
Lmna
Lmnb1
Lmnb2
Lmntd1
Lmntd2
Lmo2
Lmo7
Lmod1
Lmx1b
Lncog
Lnp1
Lnpep
Lnx1-as2
Lonp1
Lonp2
Lonrf1
Lonrf3
Loxl1
Loxl2
Lpar5
Lpgat1-as1
Lpin3
Lpp
Lrch1
Lrch3
Lrch4
Lrfn3
Lrfn4
Lrig1
Lrp10
Lrp3
Lrp5
Lrrc1
Lrrc14
Lrrc2
Lrrc23
Lrrc27
Lrrc28
Lrrc2-as1
Lrrc36
Lrrc37a11p
Lrrc37a17p
Lrrc42
Lrrc45
Lrrc46
Lrrc49
Lrrc59
Lrrc61
Lrrc70
Lrrc71
Lrrc73
Lrrc74b
Lrrc75b
Lrrc8a
Lrrc8b
Lrrc8c
Lrrc8d
Lrrc8e
Lrrcc1
Lrrfip1
Lrrfip2
Lrrk1
Lrrtm4
Lrsam1
Lrtomt
Lrwd1
Lsamp
Lsg1
Lsm14a
Lsm14b
Lsm2
Lsm4
Lsm6
Lsm8
Lsmem1
Lsp1
Lsr
Ltb4r
Ltbp1
Ltbp3
Ltbp4
Ltbr
Lto1
Luc7l
Luc7l2
Luc7l3
Lucat1
Lurap1l-as1
Luzp1
Lxn
Ly6e
Ly6e-dt
Ly6g5c
Ly6g6c
Ly6h
Ly6k
Lyn
Lypd1
Lypd5
Lypd6
Lypd6b
Lypd9p
Lypla2
Lyrm1
Lyrm4
Lztr1
Lzts2
M1ap
Maats1
Mab21l2
Mab21l3
Macc1
Macf1
Maco1
Macrod2
Mad2l1bp
Madcam1
Madd
Maea
Mael
Maf1
Maff
Mafg-dt
Mafk
Magea12
Mageb16
Magec1
Maged1
Maged2
Magi1-it1
Magi2
Magi2-as3
Magi3
Maip1
Mak16
Malat1
Malrd1
Malt1
Mamdc2-as1
Maml2
Mamstr
Man1a2
Man1b1
Man1c1
Man2a1
Man2a2
Man2b2
Manbal
Manea
Maneal
Manf
Mansc1
Map1a
Map1b
Map1lc3b
Map1lc3b2
Map1s
Map2k1
Map2k2
Map2k3
Map2k4
Map2k5
Map2k6
Map2k7
Map3k11
Map3k13
Map3k14-as1
Map3k20
Map3k2-dt
Map3k3
Map3k4
Map3k7cl
Map4k2
Map4k3-dt
Map4k4
Map7d1
Map7d2
Mapk10
Mapk11
Mapk12
Mapk13
Mapk14
Mapk15
Mapk1ip1l
Mapk4
Mapk6
Mapk6-dt
Mapk7
Mapk8ip1
Mapk8ip3
Mapkap1
Mapkapk3
Mapkapk5
Mapre1p1
Mapre2
Mapt
Mapt-it1
March10
March2
March3
March6
March7
March9
Marf1
Mark1
Mark2
Mark2p16
Mark2p5
Mark3
Mark4
Mars
Marveld1
Marveld2
Mast1
Mast3
Mast4
Mastl
Mat2a
Mat2b
Matn1-as1
Matn2
Matn4
Matr3
Mau2
Maz
Mb
Mbd1
Mbd3l1
Mbd5
Mbd6
Mblac1
Mbnl1
Mboat7
Mbp
Mbtps2
Mc1r
Mc2r
Mcc
Mccc2
Mcf2l
Mcf2l2
Mcm10
Mcm2
Mcm3ap
Mcm4
Mcm5
Mcm8
Mcoln1
Mcph1
Mcph1-as1
Mcrip2
Mcrs1
Mctp2
Mcts1
Mcts2p
Mcu
Mcub
Mdfi
Mdfic
Mdga1
Mdh1
Mdh2
Mdm1
Mdm2
Mdm4
Mdp1
Mds2
Me2
Meaf6
Mecom
Med11
Med12
Med12l
Med14
Med15
Med15p4
Med17
Med18
Med24
Med28
Med29
Med30
Med31
Med8
Mef2a
Mef2c
Mef2c-as1
Mef2c-as2
Mef2d
Mefv
Megf8
Meig1
Meis1
Meis3p1
Melk
Meltf-as1
Memo1p3
Memo1p4
Men1
Mepce
Mertk
Mest
Met
Metap1
Metap1d
Metap2
Metrn
Metrnl
Mettl14
Mettl14-dt
Mettl15
Mettl17
Mettl23
Mettl25
Mettl2a
Mettl2b
Mettl7a
Mettl7b
Mettl8
Mettl9
Mfap3
Mff
Mfn1
Mfn2
Mfrp
Mfsd1
Mfsd11
Mfsd12
Mfsd13a
Mfsd14b
Mfsd2a
Mfsd3
Mfsd4a
Mfsd4b
Mfsd5
Mfsd6
Mga
Mgat2
Mgat4b
Mgat5
Mgat5b
Mgll
Mgme1
Mgmt
Mgrn1
Mgst1
Mgst2
Mgst3
Mhencr
Mia
Mia2
Mia3
Miat
Miatnb
Mib1
Mib2
Mica
Mical2
Micall1
Micb
Micos10
Micos10-nbl1
Micu3
Mid1
Midn
Mief1
Mier1
Mif
Mif-as1
Miga1
Miga2
Milr1
Mincr
Mindy1
Mindy2
Minpp1
Mios
Mip
Mipepp3
Mir100hg
Mir1181
Mir1199
Mir1204
Mir1205
Mir1229
Mir1245a
Mir1245b
Mir125a
Mir126
Mir1281
Mir128-1
Mir1292
Mir130a
Mir130b
Mir141
Mir145
Mir1469
Mir151b
Mir152
Mir1538
Mir1539
Mir155
Mir155hg
Mir17
Mir17hg
Mir181a2
Mir181c
Mir181d
Mir1825
Mir18a
Mir1915
Mir193a
Mir193b
Mir193bhg
Mir194-2hg
Mir199a2
Mir19a
Mir200a
Mir200b
Mir200c
Mir200chg
Mir202
Mir202hg
Mir203a
Mir203b
Mir20a
Mir2116
Mir214
Mir2276
Mir2277
Mir23a
Mir24-2
Mir27a
Mir28
Mir2861
Mir301b
Mir30b
Mir30d
Mir30e
Mir3120
Mir3124
Mir3135a
Mir3142hg
Mir3143
Mir3153
Mir3154
Mir3159
Mir3175
Mir3180-4
Mir3180-5
Mir3181
Mir3184
Mir3185
Mir3188
Mir3190
Mir3191
Mir3193
Mir3198-2
Mir3199-1
Mir3199-2
Mir31hg
Mir320a
Mir33b
Mir342
Mir345
Mir34ahg
Mir3609
Mir3610
Mir3615
Mir3621
Mir3650
Mir3652
Mir3655
Mir365b
Mir3668
Mir3678
Mir3681hg
Mir3684
Mir375
Mir378a
Mir378g
Mir3928
Mir3934
Mir3960
Mir3972
Mir3978
Mir423
Mir425
Mir4253
Mir4258
Mir4279
Mir4280
Mir4289
Mir4301
Mir4308
Mir4323
Mir4422hg
Mir4425
Mir4429
Mir4434
Mir4442
Mir4444-1
Mir4446
Mir4448
Mir4449
Mir4453
Mir4453hg
Mir4455
Mir4460
Mir4466
Mir4477b
Mir4479
Mir4487
Mir4492
Mir4513
Mir4515
Mir4519
Mir4521
Mir4522
Mir4530
Mir4638
Mir4651
Mir4664
Mir4665
Mir4669
Mir4674
Mir4684
Mir4687
Mir4692
Mir4707
Mir4708
Mir4724
Mir4725
Mir4727
Mir4734
Mir4736
Mir4738
Mir4740
Mir4750
Mir4754
Mir4755
Mir4757
Mir4759
Mir4761
Mir4766
Mir4767
Mir4773-1
Mir4773-2
Mir4777
Mir4781
Mir4785
Mir483
Mir484
Mir497hg
Mir498
Mir5001
Mir5087
Mir5089
Mir5090
Mir5091
Mir5093
Mir5094
Mir5188
Mir5193
Mir520e
Mir548aj1
Mir548au
Mir548aw
Mir548h5
Mir548j
Mir552
Mir5572
Mir5581
Mir5582
Mir5684
Mir5691
Mir5694
Mir5695
Mir5700
Mir5702
Mir5703
Mir5707
Mir5708
Mir572
Mir5787
Mir587
Mir589
Mir596
Mir6089
Mir611
Mir6125
Mir615
Mir632
Mir636
Mir638
Mir647
Mir648
Mir6514
Mir6515
Mir6516
Mir658
Mir661
Mir6732
Mir6736
Mir6741
Mir6743
Mir6774
Mir6777
Mir6781
Mir6811
Mir6821
Mir6825
Mir6834
Mir6836
Mir6847
Mir6853
Mir6864
Mir6865
Mir6875
Mir6876
Mir6881
Mir6884
Mir6892
Mir7154
Mir718
Mir7-3
Mir7-3hg
Mir760
Mir762
Mir762hg
Mir7703
Mir7844
Mir7847
Mir7849
Mir7977
Mir8059
Mir8072
Mir92b
Mir933
Mir9-3hg
Mir99ahg
Mir99b
Mirlet7a1
Mirlet7a1hg
Mirlet7bhg
Mirlet7e
Mirlet7f1
Mirlet7i
Mis12
Misp3
Mitd1
Mitf
Mki67
Mkln1
Mkrn2
Mkrn3
Mlec
Mlh1
Mlip
Mllt10
Mllt11
Mllt6
Mlph
Mlst8
Mlx
Mmaa
Mme
Mmp2
Mmp20
Mmp24os
Mmp25
Mmp25-as1
Mmp28
Mmp3
Mmrn1
Mnat1
Mnd1
Mnt
Mnx1-as1
Mob1b
Mob4
Mobp
Mocs3
Mogat2
Mok
Mon1b
Mon2
Morc2-as1
Morc3
Morf4l1
Morf4l2-as1
Morn3
Mosmo
Mospd1
Mospd3
Mpdu1
Mpg
Mphosph10
Mphosph6
Mphosph9
Mpi
Mpig6b
Mpl
Mpnd
Mpp2
Mpp3
Mpp5
Mpp6
Mpp7
Mpp7-dt
Mprip
Mprip-as1
Mpv17
Mpzl1
Mras
Mrgprf
Mrgprf-as1
Mrgprx4
Mrm1
Mrm2
Mroh1
Mrpl1
Mrpl10
Mrpl15p1
Mrpl18
Mrpl2
Mrpl20-as1
Mrpl21
Mrpl23
Mrpl30
Mrpl32
Mrpl33
Mrpl34
Mrpl4
Mrpl40
Mrpl42
Mrpl48
Mrpl49
Mrpl52
Mrpl53
Mrpl54
Mrpl58
Mrps11
Mrps12
Mrps14
Mrps17p1
Mrps18b
Mrps18c
Mrps2
Mrps21
Mrps21p1
Mrps22
Mrps25
Mrps30
Mrps31p4
Mrps31p5
Mrps35
Mrps36
Mrps7
Mrrf
Mrtfb
Mrto4
Mrvi1
Mrvi1-as1
Ms4a14
Ms4a7
Msantd3
Msc-as1
Msh3
Msh5
Msh5-sapcd1
Msh6
Msi2
Msl1
Msl3
Msln
Msmo1
Msrb3
Mst1p2
Mt1dp
Mt2a
Mta2
Mtap
Mtatp6p1
Mtatp8p1
Mtbp
Mtcl1
Mtco1p12
Mtco1p2
Mtco2p12
Mtco3p12
Mtcybp13
Mterf3
Mterf4
Mtf2
Mtfmt
Mtfp1
Mtfr1l
Mtg1
Mtg2
Mthfd1
Mthfd1l
Mthfd2
Mthfd2l
Mthfd2p7
Mthfr
Mtif2
Mtmr11
Mtmr14
Mtmr2
Mtmr9
Mtnd1p15
Mtnd1p23
Mtnd2p13
Mtnd2p28
Mtnd3p25
Mtnd4lp30
Mtnd4p12
Mtnd4p7
Mtr
Mtrr
Mttp
Mtus1
Mtx1
Mtx2
Muc12
Muc2
Muc4
Mus81
Musk
Mvb12a
Mx1
Mx2
Mxd1
Mxd3
Mxi1
Mxra7
Myadm
Myb
Mybl1
Mybl2
Mybpc1
Mybph
Myc
Mycbp2
Mycbp2-as1
Mycn
Mycnos
Mycnut
Myd88
Mydgf
Myeov
Myl12a
Myl12b
Myl5
Myl6
Myl6b
Mylip
Mylk
Mylk-as2
Mylpf
Mynn
Myo15b
Myo18b
Myo19
Myo1b
Myo1c
Myo1d
Myo1e
Myo5c
Myo6
Myo7a
Myo9b
Myoslid
Mypn
Myrip
Myt1l
Mzb1
Mzf1-as1
Mzt2b
N4bp2
N4bp2l2
NA
Naa10
Naa15
Naa20
Naa30
Naa35
Naa38
Naa40
Naa60
Naaladl2
Nab1
Nab2
Nabp2
Naca4p
Nadsyn1
Naf1
Nagk
Naglu
Nagpa-as1
Naif1
Nalt1
Nanos1
Nanos3
Nans
Napa-as1
Napg
Naprt
Narf
Nasp
Nat10
Nat14
Nat8l
Nav1
Nav2
Nav2-it1
Nav3
Naxd
Naxe
Nbas
Nbdy
Nbeal1
Nbeal2
Nbl1
Nbn
Nbpf12
Nbr1
Ncald
Ncam1
Ncan
Ncapd2
Ncapd2p1
Ncapg
Ncaph2
Ncbp1
Ncbp2l
Ncdn
Ncf1c
Ncf4-as1
Nck1
Nck2
Nckap5l
Ncln
Ncoa1
Ncoa2
Ncoa3
Ncoa6
Ncoa7
Ncor1
Ncor2
Ncstn
Nde1
Ndel1
Ndfip2
Ndor1
Ndst1
Ndst2
Ndufa13
Ndufa3
Ndufa4l2
Ndufa6-dt
Ndufa9
Ndufaf3
Ndufaf4p1
Ndufaf5
Ndufaf6
Ndufaf7
Ndufaf8
Ndufb10
Ndufb10p1
Ndufb2
Ndufb3
Ndufb5
Ndufb6
Ndufb9
Ndufc1
Ndufs2
Ndufs3
Ndufs4
Ndufs5
Ndufs5p4
Ndufs6
Ndufs7
Ndufv2
Ndufv3
Neat1
Necab3
Necap1
Necap2
Nectin2
Nedd1
Nedd4l
Nedd8
Nedd8-mdp1
Nedd9
Neil1
Neil2
Neil3
Nek10
Nek11
Nek5
Nek6
Nek7
Nelfb
Nelfcd
Neo1
Neto1
Neu3
Neurl1
Neurl4
Nf1
Nf2
Nfasc
Nfat5
Nfatc1
Nfatc2ip
Nfatc3
Nfatc4
Nfe2l1
Nfe4
Nfia
Nfic
Nfix
Nfkb1
Nfkb2
Nfkbia
Nfkbib
Nfkbie
Nfkbil1
Nfkbiz
Nfrkb
Nfu1p2
Nfx1
Nfya
Nfyc
Ngdn
Ngef
Ngrn
Nhej1
Nhlrc2
Nhlrc3
Nhlrc4
Nhs
Nhsl1
Nid2
Nif3l1
Nifk-as1
Nin
Ninj1
Nip7
Nip7p3
Nipa1
Nipa2
Nipal1
Nipal2
Nipal3
Nipbl
Nipbl-dt
Nipsnap1
Nipsnap2
Nipsnap3b
Nisch
Nit1
Nit2
Nkain1
Nkain3
Nkapd1
Nkd1
Nkila
Nkiras2
Nlgn1
Nlgn2
Nlgn4y
Nlk
Nln
Nlrc5
Nlrp1
Nlrp14
Nlrp3
Nlrx1
Nmb
Nmd3
Nme1
Nme1-nme2
Nme2
Nmnat1
Nmral1
Nmrk1
Nmt1
Nnat
Nnmt
Nnt
Noct
Nog
Nol10
Nol11
Nol12
Nol4l
Nol7
Nolc1
Nomo3
Nono
Nop14-as1
Nop2
Nop53
Nop56
Nop58
Nop9
Nostrin
Notch4
Nox5
Noxa1
Noxo1
Npas2
Npas3
Npas4
Npepl1
Npffr2
Nphp3-as1
Nphp4
Npl
Npm1
Npm1p31
Npm3
Npnt
Npr3
Nprl3
Npw
Nqo2
Nr0b1
Nr1d2
Nr1h2
Nr1h3
Nr1i3
Nr2c2
Nr2e3
Nr2f1
Nr2f2
Nr2f2-as1
Nr2f6
Nr3c1
Nr4a1
Nr4a3
Nraddp
Nrbf2
Nrep-as1
Nrf1
Nrg1
Nrg2
Nrir
Nrl
Nrm
Nrn1l
Nrp1
Nrp2
Nrros
Nrsn2
Nrxn3
Nsa2
Nsd1
Nsd2
Nsl1
Nsmaf
Nsmce1-dt
Nsmce2
Nsmce4a
Nsrp1
Nsun3
Nsun4
Nsun6
Nt5cp1
Nt5dc1
Nthl1
Ntm
Ntmt1
Ntn5
Ntng1
Ntng2
Ntpcr
Ntrk1
Ntrk3
Nub1
Nubp1
Nucb1
Nucb2
Nudc
Nudcd3
Nudt1
Nudt13
Nudt14
Nudt16l1
Nudt17
Nudt19
Nudt19p5
Nudt2
Nudt22
Nudt4
Nudt7
Nuf2
Nup107
Nup133
Nup188
Nup210l
Nup214
Nup35
Nup50
Nup58
Nup62cl
Nup85
Nup93
Nupl2
Nutf2
Nutm1
Nutm2a-as1
Nvl
Nwd1
Nxf1
Nxn
Nxnl2
Nxpe3
Nxph1
Nxt2
Oaf
Oas3
Oasl
Oaz1
Oaz3
Obscn
Obsl1
Ocel1
Ociad1
Odaph
Odc1-dt
Odf2
Odf3b
Odr4
Ofd1
Oga
Ogfod1
Ogfod2
Ogfr
Ogfrp1
Ogg1
Ogt
Oip5-as1
Olfm1
Olfml2b
Olig1
Olmalinc
Oma1
Oosp1p2
Opa1
Oprk1
Oprl1
Optn
Or10a6
Or10ae3p
Or10j6p
Or11g1p
Or1ab1p
Or1d4
Or1j1
Or2ak2
Or2b11
Or2q1p
Or2x1p
Or4q2
Or4t1p
Or51c4p
Or52k3p
Or56a3
Or6e1p
Or7e2p
Or9q1
Orai1
Orai2
Orai3
Orc3
Ormdl2
Os9
Osbp2
Osbpl10
Osbpl1a
Osbpl2
Osbpl5
Osbpl9
Oser1-dt
Osgepl1-as1
Osgin1
Osgin2
Osmr
Osr2
Ostc
Ostf1
Otor
Otub1
Otud1
Otud6b
Otud6b-as1
Otulin
Otx1
Ovch1
Ovch1-as1
Ovol1
Ovol1-as1
Oxnad1
Oxr1
Oxsm
Oxsr1
P2rx1
P2rx4
P2rx6
P2ry6
P2ry8
P3h2-as1
P3h3
P3h4
P4ha2
P4htm
Pa2g4
Paaf1
Pabpc1
Pabpc1l
Pabpc4
Pabpc5
Pacerr
Pacrg
Pacs1
Pacs2
Pacsin1
Padi1
Pafah1b1
Pafah1b2
Paics
Paip2
Pak2
Pak4
Pak6
Palld
Palm2
Palmd
Pam
Pan3
Pank2
Panx1
Paox
Papola
Pappa2
Paqr4
Paqr6
Paqr7
Paqr8
Paqr9-as1
Pard3-as1
Pard3b
Pard6a
Pard6b
Park7
Parn
Parp10
Parp12
Parp16
Parp2
Parp3
Parp8
Parpbp
Part1
Parva
Parvb
Parvg
Patj
Paupar
Pawr
Pawrp1
Pax8
Pax8-as1
Pax9
Paxbp1
Paxbp1-as1
Paxx
Pbdc1
Pbx1
Pbx3
Pbxip1
Pc
Pcat1
Pcat14
Pcat6
Pcbd2
Pcbp1
Pcbp2
Pcca
Pcdh12
Pcdh7
Pcdh8p1
Pcdh9
Pcdha13
Pcdhgb1
Pced1b
Pcf11
Pcgf1
Pcgf2
Pcgf3
Pcid2
Pcif1
Pcm1
Pcmt1
Pcmtd2
Pcna
Pcnp
Pcnt
Pcnx1
Pcnx3
Pcnx4
Pcolce
Pcoth
Pcp2
Pcsk4
Pcsk5
Pcsk6
Pcsk9
Pctp
Pcyox1l
Pcyt1a
Pdc
Pdcd11
Pdcd1lg2
Pdcd4
Pdcd5
Pdcd5p1
Pdcd6
Pdcd6ip
Pdcd6ipp1
Pdcl
Pdcl3
Pde12
Pde1b
Pde3b
Pde4b
Pde4c
Pde4d
Pde5a
Pde6a
Pde8a
Pde9a
Pdgfb
Pdgfd
Pdgfra
Pdgfrb
Pdhx
Pdia3
Pdia3p1
Pdk1
Pdk2
Pdk3
Pdlim3
Pdlim4
Pdlim5
Pdp1
Pdp2
Pdpk1
Pdpr
Pds5b
Pdss2
Pdxdc1
Pdxk
Pdxp
Pdzd2
Pdzd7
Pdzph1p
Pea15
Pear1
Pecam1
Peli2
Peli3
Pelo
Penk
Per3
Pes1
Pet100
Pex10
Pex13
Pex14
Pex26
Pex3
Pex5
Pex7
Pfas
Pfdn1
Pfdn5
Pfdn6
Pfkfb2
Pfkfb3
Pfkl
Pfkm
Pfkp
Pgam1
Pgam1p5
Pgam5
Pgap2
Pgbd2
Pgc
Pgd
Pgk1
Pglyrp2
Pglyrp4
Pgm1
Pgm2
Pgpep1
Pgrmc1
Pgs1
Phactr2
Phactr4
Phax
Phc1
Phf1
Phf10
Phf11
Phf12
Phf13
Phf14
Phf19
Phf20l1
Phf21a
Phf3
Phf6
Phf7
Phf8
Phgdh
Phgr1
Phkb
Phkg1
Phkg2
Phlda2
Phldb1
Phldb2
Phldb3
Phospho2
Phrf1
Phtf2
Phykpl
Pi4kb
Pias2
Pias4
Pibf1
Pick1
Pidd1
Pigb
Pigc
Pigg
Pigl
Pign
Pigq
Pigs
Pigt
Pigv
Pigw
Pigx
Pigy-dt
Pik3c2a
Pik3c3
Pik3ca
Pik3cd
Pik3cg
Pik3ip1-as1
Pik3r1
Pik3r2
Pik3r3
Pikfyve
Pim1
Pim2
Pim3
Pimreg
Pin4
Pinlyp
Pinx1
Pip4k2a
Pip4k2c
Pip5k1b
Pip5kl1
Pipox
Pisd
Pithd1
Pitpna
Pitpna-as1
Pitpnb
Pitpnc1
Pitx3
Piwil2
Piwil4
Pjvk
Pkd1
Pkd1l3
Pkd2
Pkd2l1
Pkia
Pkib
Pkig
Pkm
Pkmyt1
Pkn1
Pkn2-as1
Pkp1
Pkp3
Pkp4
Pla2g15
Pla2g16
Pla2g2a
Pla2g2d
Pla2g2f
Pla2g4c
Pla2g4c-as1
Pla2g4d
Pla2g4e-as1
Pla2g6
Plac1
Plagl1
Plat
Plau
Plb1
Plcb1
Plcb3
Plcb4
Plcd4
Plce1
Plce1-as2
Plcg2
Plcl1
Plcxd1
Pld1
Pld3
Plec
Plekha1
Plekha2
Plekha3
Plekha5
Plekha7
Plekha8
Plekhb2
Plekhd1
Plekhf1
Plekhg2
Plekhg3
Plekhg4
Plekhh1
Plekhh2
Plekhm2
Plekhm3
Plekhn1
Plekho1
Plekho2
Plin1
Plin2
Plk1
Plk2
Plk3
Plk4
Plod1
Plod3
Plp2
Plpbp
Plpp3
Plpp6
Pls1
Plxdc1
Plxna3
Plxnb2
Plxnc1
Pmaip1
Pmepa1
Pml
Pmm2
Pmp22
Pmpca
Pmpcb
Pms1
Pms2cl
Pnkd
Pnkp
Pnma8a
Pnmt
Pnn
Pno1
Pnp
Pnpla2
Pnpla6
Pnrc1
Pnrc2
Poc1b-as1
Pofut1
Pogk
Poglut1
Pola1
Pola2
Polb
Poldip2
Poldip3
Pole4
Poli
Polk
Poll
Polm
Polr1b
Polr1c
Polr1d
Polr1e
Polr2a
Polr2b
Polr2c
Polr2g
Polr2h
Polr2i
Polr2k
Polr2lp1
Polr2m
Polr3b
Polr3c
Polr3d
Polr3e
Polr3f
Polr3g
Polr3gl
Pom121
Pomgnt1
Pomp
Pomt1
Pon3
Pop4
Pop7
Por
Pot1-as1
Pou2af1
Pou2f1
Pou2f2
Pou2f3
Pou5f1b
Pou6f2
Ppa2
Ppan
Ppan-p2ry11
Ppara
Ppard
Ppargc1a
Ppcs
Ppdpf
Ppef1
Ppfia1
Ppfia3
Ppfibp2
Pphln1
Ppia
Ppiap35
Ppiap76
Ppiap78
Ppie
Ppig
Ppih
Ppil2
Ppip5k2
Ppm1a
Ppm1d
Ppm1g
Ppm1h
Ppm1k-dt
Ppm1l
Ppm1m
Ppm1n
Ppme1
Ppox
Ppp1ca
Ppp1cb
Ppp1r11
Ppp1r12a-as1
Ppp1r12b
Ppp1r15a
Ppp1r16a
Ppp1r1b
Ppp1r21
Ppp1r26
Ppp1r26-as1
Ppp1r27
Ppp1r32
Ppp1r37
Ppp1r42
Ppp1r7
Ppp1r9a
Ppp2r1a
Ppp2r2a
Ppp2r2b
Ppp2r3a
Ppp2r5b
Ppp2r5c
Ppp3cb-as1
Ppp3cc
Ppp4c
Ppp4r1-as1
Ppp4r1l
Ppp4r2
Ppp4r3b
Ppp5c
Ppp6r3
Ppt1
Ppt2
Ppt2-egfl8
Ppwd1
Pqbp1
Pqlc2
Pqlc2l
Pqlc3
Prac2
Prame
Prcc
Prcd
Prdm1
Prdm11
Prdm16
Prdm2
Prdm7
Prdx5
Prdx6
Prelid1
Prep
Prex2
Prickle2
Prickle4
Prim2
Primpol
Prkab1
Prkaca
Prkacb
Prkag2-as1
Prkar1a
Prkar2a-as1
Prkar2b
Prkca
Prkcb
Prkcd
Prkce
Prkcg
Prkch
Prkcq-as1
Prkcsh
Prkcz
Prkd2
Prkrip1
Prky
Prlr
Prmt1
Prmt3
Prmt6
Prmt7
Prmt8
Prnp
Prom1
Prom2
Prorsd1p
Proser1
Proser3
Prox1
Prpf18
Prpf3
Prpf31
Prpf38a
Prpf38ap1
Prpf38b
Prpf4
Prpf40b
Prpf4b
Prpf8
Prph
Prpsap2
Prr11
Prr13
Prr13p5
Prr14
Prr15
Prr16
Prr29
Prr3
Prr34-as1
Prr5
Prr5l
Prr7
Prrc1
Prrc2a
Prrc2b
Prrg2
Prrt1b
Prrt2
Prrx2-as1
Prss16
Prss23
Prss54
Prtg
Prune1
Prx
Prxl2a
Prxl2b
Psat1
Psca
Psd4
Psen1
Psen2
Psenen
Psg4
Psg7
Psma2p2
Psma6
Psmb3
Psmb4
Psmb7
Psmb8
Psmb9
Psmc1
Psmc2
Psmc4
Psmc5
Psmc6
Psmd1
Psmd11
Psmd13
Psmd14
Psmd2
Psmd3
Psmd4
Psmd7
Psmd8
Psmd9
Psme2
Psme3
Psmf1
Psmg2
Psmg3-as1
Psmg4
Psrc1
Pstk
Ptar1
Ptbp1
Ptbp2
Ptcd2
Ptch2
Ptdss1
Ptdss2
Pten
Pter
Ptges
Ptgr2
Ptgs1
Pth1r
Pth2
Pth2r
Ptk2
Ptk2b
Ptk7
Ptma
Ptms
Ptov1
Ptp4a1
Ptp4a2p1
Ptpa
Ptpdc1
Ptpn1
Ptpn11
Ptpn12
Ptpn18
Ptpn22
Ptpn23
Ptpn4
Ptpn6
Ptpra
Ptprd-as1
Ptpre
Ptprf
Ptprg
Ptprh
Ptprj-as1
Ptrh1
Pts
Pudp
Puf60
Pus1
Pusl1
Pvr
Pvt1
Pwp1
Pwwp3a
Pxdn
Pxk
Pxmp2
Pxylp1
Pycr2
Pydc1
Pygm
Pyroxd1
Qars
Qki
Qpctl
Qser1
Qsox1
Qtrt1
Qtrt2
R3hcc1
R3hcc1l
R3hdm1
R3hdm2
Rab10
Rab11a
Rab11b
Rab11fip3
Rab11fip4
Rab11fip5
Rab12
Rab17
Rab18
Rab19
Rab1a
Rab22a
Rab24
Rab25
Rab26
Rab27a
Rab27b
Rab2a
Rab31
Rab33b
Rab37
Rab3a
Rab3d
Rab3il1
Rab3ip
Rab40b
Rab40c
Rab4a
Rab4b
Rab4b-egln2
Rab5a
Rab5if
Rab6c
Rab7a
Rab8a
Rabep1
Rabepk
Rabgap1l
Rabgef1
Rabggtb
Rabl2a
Rabl6
Rac1
Rac3
Rad17
Rad21-as1
Rad23a
Rad23b
Rad50
Rad51
Rad51ap1
Rad51b
Rad51c
Rad52
Rad54l
Rad9a
Rad9b
Rae1
Rag1
Rai1
Rai14
Rala
Ralb
Ralgapb
Ralgps1
Raly
Ranbp1
Ranbp17
Ranbp3
Ranbp9
Rangrf
Rap1a
Rap1b
Rap1gds1
Rap2a
Rap2b
Rap2c
Rap2c-as1
Rapgef2
Rapgef4
Rapgef4-as1
Rapgef5
Rara
Rarb
Rarres1
Rarres3
Rars
Rasa1
Rasa2
Rasa4
Rasal1
Rasal2
Rasd1
Rasgef1b
Rasgrf1
Rasgrp2
Rasgrp3
Rasl10a
Rassf1
Rassf3
Rassf4
Rassf5
Rassf7
Rassf8
Raver1
Raver2
Rb1
Rbak
Rbak-rbakdn
Rbbp4
Rbbp6
Rbck1
Rbfox2
Rbl2
Rbm10
Rbm11
Rbm14
Rbm15
Rbm22p12
Rbm25
Rbm26-as1
Rbm3
Rbm33
Rbm34
Rbm39
Rbm42
Rbm45
Rbm48
Rbm6
Rbm7
Rbm8a
Rbms3
Rbms3-as2
Rbmx2
Rbp4
Rbpj
Rbpms
Rbpmslp
Rcan3
Rcbtb2p1
Rcc1
Rcc2p6
Rccd1
Rce1
Rcn1
Rcor3
Rcsd1
Rdh10
Rdh13
Rdh5
Rdx
Recql4
Reeld1
Reep1
Rela
Relch
Relt
Renbp
Rep15
Repin1
Rer1
Rere
Rere-as1
Resf1
Rest
Ret
Retreg2
Retreg3
Rev1
Rex1bd
Rexo2
Rexo5
Rf00003
Rf00004
Rf00012
Rf00015
Rf00017
Rf00019
Rf00026
Rf00091
Rf00092
Rf00100
Rf00150
Rf00156
Rf00283
Rf00285
Rf00322
Rf00345
Rf00554
Rf00561
Rf00569
Rf01183
Rf01225
Rf01518
Rf01877
Rf01882
Rf01883
Rf01928
Rf01955
Rf01956
Rf01957
Rf01975
Rf01976
Rf02038
Rf02039
Rf02102
Rf02112
Rf02116
Rf02118
Rf02124
Rf02125
Rf02132
Rf02133
Rf02137
Rf02138
Rf02139
Rf02140
Rf02142
Rf02150
Rf02156
Rf02159
Rf02160
Rf02161
Rf02174
Rf02175
Rf02176
Rf02187
Rf02188
Rf02193
Rf02195
Rf02196
Rf02198
Rf02203
Rf02204
Rf02215
Rf02216
Rf02217
Rf02271
Rfc1
Rfc3
Rfc5
Rfesd
Rffl
Rflna
Rfpl1s
Rft1
Rfx2
Rfx3-as1
Rfx4
Rfx6
Rfxank
Rgl1
Rgl2
Rgl3
Rgmb
Rgmb-as1
Rgp1
Rgs12
Rgs14
Rgs17
Rgs20
Rgs22
Rgs3
Rgs4
Rgs9
Rhbdd1
Rhbdd2
Rhcg
Rhno1
Rhoa
Rhobtb2
Rhobtb3
Rhoc
Rhod
Rhoh
Rhoj
Rhoq
Rhot1
Rhot2
Rhpn1
Rhpn2
Ribc1
Ric1
Ric8a
Ric8b
Rimklb
Rims1
Rin2
Rin3
Ring1
Rinl
Rint1
Riok1
Riok3
Riox2
Ripk2
Ripor1
Ripor3
Rit1
Rita1
Rmc1
Rmdn2
Rmi1
Rmi2
Rmnd5b
Rmrp
Rmst
Rn7sk
Rn7skp11
Rn7skp116
Rn7skp154
Rn7skp175
Rn7skp180
Rn7skp214
Rn7skp216
Rn7skp223
Rn7skp242
Rn7skp249
Rn7skp268
Rn7skp34
Rn7skp43
Rn7skp49
Rn7skp85
Rn7skp91
Rn7sl181p
Rn7sl183p
Rn7sl2
Rn7sl30p
Rn7sl335p
Rn7sl346p
Rn7sl353p
Rn7sl354p
Rn7sl357p
Rn7sl381p
Rn7sl405p
Rn7sl414p
Rn7sl441p
Rn7sl50p
Rn7sl535p
Rn7sl549p
Rn7sl600p
Rn7sl605p
Rn7sl607p
Rn7sl622p
Rn7sl645p
Rn7sl648p
Rn7sl653p
Rn7sl659p
Rn7sl66p
Rn7sl674p
Rn7sl688p
Rn7sl72p
Rn7sl794p
Rn7sl814p
Rn7sl832p
Rn7sl847p
Rn7sl862p
Rna5s6
Rna5sp103
Rna5sp155
Rna5sp174
Rna5sp18
Rna5sp200
Rna5sp21
Rna5sp22
Rna5sp248
Rna5sp257
Rna5sp284
Rna5sp300
Rna5sp351
Rna5sp382
Rna5sp440
Rna5sp442
Rna5sp473
Rna5sp479
Rna5sp481
Rna5sp491
Rna5sp511
Rna5sp531
Rna5sp75
Rna5sp96
Rnase4
Rnaseh1-as1
Rnaseh2a
Rnaseh2b
Rnaseh2c
Rnasek
Rnasek-c17orf49
Rnd3
Rnf10
Rnf11
Rnf111
Rnf113b
Rnf121
Rnf123
Rnf125
Rnf135
Rnf138
Rnf139
Rnf14
Rnf141
Rnf144a
Rnf144b
Rnf146
Rnf152
Rnf165
Rnf166
Rnf167
Rnf175
Rnf181
Rnf185
Rnf187
Rnf19a
Rnf2
Rnf20
Rnf207
Rnf208
Rnf212
Rnf214
Rnf216p1
Rnf220
Rnf224
Rnf2p1
Rnf31
Rnf32
Rnf34
Rnf4
Rnf40
Rnf43
Rnf7
Rnft1-dt
Rnft2
Rnmt
Rnpep
Rnpepl1
Rnps1
Rnu11
Rnu1-1
Rnu1-100p
Rnu1-101p
Rnu1-117p
Rnu1-122p
Rnu1-19p
Rnu12
Rnu1-85p
Rnu2-17p
Rnu2-2p
Rnu2-51p
Rnu4-1
Rnu4-10p
Rnu4-2
Rnu4-27p
Rnu4-28p
Rnu4-30p
Rnu4-63p
Rnu4-8p
Rnu4atac
Rnu4atac14p
Rnu5a-1
Rnu5b-1
Rnu5e-6p
Rnu6-1008p
Rnu6-1035p
Rnu6-1043p
Rnu6-1055p
Rnu6-1079p
Rnu6-1092p
Rnu6-1098p
Rnu6-1120p
Rnu6-114p
Rnu6-1172p
Rnu6-1216p
Rnu6-1224p
Rnu6-122p
Rnu6-1272p
Rnu6-1276p
Rnu6-1290p
Rnu6-12p
Rnu6-1311p
Rnu6-2
Rnu6-247p
Rnu6-266p
Rnu6-293p
Rnu6-299p
Rnu6-316p
Rnu6-366p
Rnu6-392p
Rnu6-419p
Rnu6-431p
Rnu6-481p
Rnu6-491p
Rnu6-510p
Rnu6-559p
Rnu6-560p
Rnu6-579p
Rnu6-678p
Rnu6-70p
Rnu6-722p
Rnu6-730p
Rnu6-73p
Rnu6-740p
Rnu6-820p
Rnu6-828p
Rnu6-863p
Rnu6-881p
Rnu6-899p
Rnu6-921p
Rnu6-92p
Rnu6-951p
Rnu6atac11p
Rnu6atac31p
Rnu6atac32p
Rnu6atac41p
Rnu7-1
Rnu7-120p
Rnu7-13p
Rnu7-186p
Rnu7-192p
Rnu7-27p
Rnu7-2p
Rnvu1-14
Rnvu1-15
Rnvu1-19
Rnvu1-3
Rnvu1-6
Rnvu1-7
Rny1
Rny1p1
Rny1p5
Rny1p6
Rny3p11
Rny3p5
Ro60
Robo2
Robo3
Robo4
Rogdi
Rom1
Romo1
Ror1
Ror2
Rora-as1
Rpa1
Rpain
Rpap2
Rparp-as1
Rpe
Rpf1
Rpf2
Rpgrip1
Rph3al
Rpl10
Rpl10a
Rpl10p15
Rpl11
Rpl12p41
Rpl12p42
Rpl13
Rpl13a
Rpl13p5
Rpl15
Rpl17
Rpl17p36
Rpl18a
Rpl19
Rpl19p14
Rpl19p20
Rpl21
Rpl21p10
Rpl21p103
Rpl21p126
Rpl21p136
Rpl21p2
Rpl21p50
Rpl21p6
Rpl23a
Rpl23ap2
Rpl23ap66
Rpl23ap82
Rpl26
Rpl26l1
Rpl27
Rpl27a
Rpl27p12
Rpl28
Rpl29p30
Rpl31
Rpl31p13
Rpl34
Rpl35a
Rpl35p9
Rpl36
Rpl36a
Rpl36a-hnrnph2
Rpl37a
Rpl37p25
Rpl38
Rpl39p26
Rpl3p1
Rpl4
Rpl41
Rpl5p2
Rpl5p28
Rpl5p6
Rpl7a
Rpl7l1
Rpl7l1p12
Rpl7l1p5
Rpl7p16
Rpl7p44
Rpl7p60
Rplp0
Rplp0p2
Rplp1
Rplp2
Rpn2
Rpp14
Rpp21
Rpp38
Rpph1
Rprd1a
Rprd1b
Rps10p5
Rps10p7
Rps11
Rps12
Rps12p10
Rps15
Rps15ap38
Rps15ap6
Rps15p9
Rps16p5
Rps18
Rps19
Rps19bp1
Rps20
Rps20p20
Rps20p25
Rps21
Rps23p5
Rps24
Rps26
Rps26p54
Rps27
Rps27a
Rps27p14
Rps27p22
Rps28
Rps29p16
Rps29p5
Rps29p7
Rps3
Rps3a
Rps3ap26
Rps3p2
Rps4xp15
Rps4xp16
Rps4y1
Rps5
Rps5p3
Rps6ka1
Rps6ka4
Rps6kb2
Rps6kc1
Rps6p8
Rps7
Rps7p11
Rps7p12
Rps7p2
Rps8
Rps9
Rpsa
Rpsap31
Rpsap5
Rpsap52
Rpsap57
Rpsap62
Rpsap67
Rpusd1
Rraga
Rreb1
Rrm1
Rrm2
Rrnad1
Rrp1
Rrp15
Rrp1b
Rsad1
Rsad2
Rsbn1l
Rspo2
Rspo4
Rspry1
Rsrc1
Rsrp1
Rtbdn
Rtca
Rtca-as1
Rtel1
Rtel1-tnfrsf6b
Rtf2
Rtkn
Rtkn2
Rtl10
Rtl5
Rtl8c
Rtn2
Rtn4r
Rtraf
Rttn
Rufy3
Rufy4
Rundc1
Rundc3b
Runx1t1
Runx2
Runx3
Rusc1
Ruvbl1
Ruvbl2
Rwdd1
Rwdd2b
Rwdd3
Rxfp4
Rxra
Rxrb
Rxylt1
S100a1
S100a11p1
S100a5
S100a6
S100p
S100pbp
S100z
Sacm1l
Sae1
Samd1
Samd11
Samd12
Samd12-as1
Samd13
Samd15
Samd4a
Samd4b
Samd5
Samd8
Samm50
Sammson
Samsn1
Samsn1-as1
Sap18
Sap25
Sap30bp
Sap30l
Sar1a
Sarm1
Sarnp
Sars
Sart1
Sash1
Sat1
Saxo2
Sbdsp1
Sbf2
Sbk3
Sbno2
Scaant1
Scaf1
Scaf11
Scaf8
Scai
Scamp1
Scamp2
Scamp3
Scamp4
Scamp5
Scand2p
Scarna16
Scarna17
Scarna2
Scarna20
Scat8
Scfd1
Scg2
Scg3
Scg5
Scgb1d4
Scgb3a1
Scin
Scly
Scml1
Scn1b
Scn5a
Scn8a
Scnm1
Scnn1a
Scoc
Scp2
Scpep1
Scrn2
Scrn3
Scube2
Scyl2
Sdc2
Sdc3
Sdcbp
Sdcbp2-as1
Sdcbpp2
Sdccag8
Sdf2
Sdf2l1
Sdhaf1
Sdhaf2
Sdhaf3
Sdhc
Sdhd
Sdk1
Sdsl
Sec11c
Sec14l1
Sec14l2
Sec16a
Sec1p
Sec22c
Sec23a-as1
Sec23b
Sec23ip
Sec24a
Sec24b
Sec24c
Sec24d
Sec61a1
Sec61b
Secisbp2
Seh1l
Selenoh
Selenon
Selenoo
Selenow
Sem1
Sema3b
Sema4a
Sema4b
Sema4c
Sema4d
Sema6d
Sema7a
Semg2
Senp1
Senp2
Senp5
Sephs1p7
Sepsecs-as1
Sept1
Sept11
Sept2
Sept3
Sept4
Sept4-as1
Sept5
Sept7
Sept7p1
Sept9
Serhl
Serhl2
Serinc2
Serp1
Serpina3
Serpinb4
Serpinb6
Serpinb8
Serpind1
Serpine1
Serpinf1
Serpinh1
Serpini1
Sertad4
Sesn3
Set
Setbp1
Setd1a
Setd4
Setd5
Setd6
Setd9
Setdb1
Setdb2
Setmar
Setx
Sf1
Sf3a2
Sf3b2
Sf3b3
Sfi1
Sfr1
Sfswap
Sft2d2
Sft2d3
Sfxn1
Sfxn3
Sgca
Sgip1
Sgk1
Sgk3
Sgms1
Sgms1-as1
Sgo1
Sgo1-as1
Sgo2
Sgpl1
Sgsm1
Sgsm2
Sh2b1
Sh2b2
Sh2b3
Sh2d2a
Sh2d4a
Sh2d4b
Sh2d6
Sh2d7
Sh3bgrl
Sh3bgrl3
Sh3bp1
Sh3bp2
Sh3bp4
Sh3d19
Sh3d21
Sh3glb2
Sh3pxd2a
Sh3pxd2a-as1
Sh3rf1
Sh3rf2
Sh3rf3
Sh3tc1
Sh3tc2
Sh3tc2-dt
Sh3yl1
Shank1
Sharpin
Shbg
Shc1
Shd
Shf
Shisa4
Shisa5
Shisa9
Shkbp1
Shld1
Shld2
Shld3
Shmt2
Shoc2
Shox2
Shroom2
Shroom3
Sidt2
Sigirr
Siglec15
Siglec22p
Siglecl1
Sil1
Sim2
Sin3a
Sin3b
Sipa1
Sipa1l1
Sipa1l3
Sirpa
Sirpb1
Sirpb2
Sirpg-as1
Sirt1
Sirt2
Sirt7
Ska1
Skap2
Ski
Skil
Skiv2l
Skp2
Sla
Slain1
Slain2
Slc10a3
Slc12a1
Slc12a2
Slc12a5
Slc12a6
Slc12a9
Slc12a9-as1
Slc13a3
Slc13a4
Slc14a1
Slc15a3
Slc15a4
Slc16a13
Slc16a2
Slc16a3
Slc16a5
Slc16a7
Slc17a2
Slc17a7
Slc1a2
Slc1a4
Slc1a7
Slc20a1
Slc20a2
Slc22a11
Slc22a15
Slc22a18
Slc22a20p
Slc22a4
Slc22a5
Slc23a2
Slc23a3
Slc24a1
Slc25a10
Slc25a14
Slc25a15
Slc25a19
Slc25a21-as1
Slc25a25
Slc25a26
Slc25a28
Slc25a29
Slc25a3
Slc25a30
Slc25a35
Slc25a37
Slc25a38
Slc25a4
Slc25a41
Slc25a42
Slc25a43
Slc25a44
Slc25a46
Slc25a48
Slc25a5
Slc25a5p1
Slc25a5p7
Slc26a11
Slc26a2
Slc26a4
Slc26a6
Slc27a1
Slc27a2
Slc27a3
Slc27a5
Slc27a6
Slc29a1
Slc29a3
Slc2a1
Slc2a10
Slc2a11
Slc2a14
Slc2a1-as1
Slc2a3
Slc2a4rg
Slc2a7
Slc2a8
Slc30a5
Slc30a6
Slc30a7
Slc30a9
Slc31a1
Slc35a1
Slc35a3
Slc35a4
Slc35a5
Slc35c1
Slc35e2a
Slc35e2b
Slc35e3
Slc35f6
Slc35g1
Slc35g2
Slc35g6
Slc36a1
Slc37a1
Slc37a2
Slc37a3
Slc38a1
Slc38a11
Slc38a5
Slc38a6
Slc38a7
Slc39a1
Slc39a13
Slc39a14
Slc39a4
Slc39a7
Slc39a9
Slc3a2
Slc40a1
Slc43a1
Slc43a2
Slc43a3
Slc44a1
Slc44a3
Slc48a1
Slc49a3
Slc49a4
Slc4a1
Slc4a1ap
Slc4a2
Slc4a3
Slc4a4
Slc50a1
Slc52a1
Slc52a2
Slc5a1
Slc5a2
Slc5a9
Slc6a1
Slc6a13
Slc6a18
Slc6a19
Slc6a6
Slc6a9
Slc7a6
Slc8a1-as1
Slc8a3
Slc9a1
Slc9a2
Slc9a3r1
Slc9a3r2
Slc9a5
Slc9a6
Slc9a8
Slc9b2
Slco3a1
Slco4a1
Slf1
Slf2
Slfn5
Slfnl1
Slirp
Slit1
Slit2
Slit3
Slk
Slmap
Sltm
Smad1
Smad1-as1
Smad3
Smad4
Smad5
Smad6
Smagp
Smap1
Smap2
Smarca2
Smarca4
Smarcad1
Smarcal1
Smarcd1
Smarcd2
Smc2
Smc4
Smc6
Smchd1
Smcr2
Smg1p3
Smg6
Smg7
Smg7-as1
Smg8
Smg9
Smim1
Smim10l1
Smim19
Smim20
Smim22
Smim25
Smim26
Smim27
Smim29
Smim2-as1
Smim3
Smim33
Smim36
Smim4
Smim40
Smim7
Smim8
Smkr1
Smlr1
Smoc2
Smpd1
Smpd2
Sms
Smtn
Smyd2
Smyd3
Smyd4
Smyd5
Snai3-as1
Snap23
Snap29
Snap47
Snapc2
Snapc3
Snapin
Sncg
Snd1
Snhg11
Snhg19
Snhg20
Snhg22
Snhg26
Snhg3
Snhg4
Snora108
Snora13
Snora1b
Snora21
Snora26
Snora33
Snora37
Snora38
Snora3a
Snora3b
Snora48
Snora57
Snora6
Snora60
Snora70
Snora71e
Snora73a
Snora74b
Snora80c
Snord100
Snord101
Snord105
Snord110
Snord114-28
Snord114-29
Snord118
Snord124
Snord12b
Snord12c
Snord13
Snord15a
Snord17
Snord19
Snord1a
Snord2
Snord24
Snord35b
Snord36b
Snord3a
Snord3b-2
Snord3c
Snord3d
Snord42b
Snord45a
Snord45c
Snord46
Snord48
Snord54
Snord55
Snord58c
Snord60
Snord68
Snord84
Snrnp25
Snrnp27
Snrnp35
Snrnp70
Snrpa
Snrpb2
Snrpc
Snrpd1
Snrpd2
Snrpd3
Snrpe
Snrpep6
Snrpf
Snrpgp10
Sntb2
Sntg1
Sntg2
Snw1
Snx1
Snx10
Snx11
Snx15
Snx17
Snx18
Snx20
Snx21
Snx22
Snx24
Snx25
Snx27
Snx29
Snx33
Snx7
Snx8
Snx9
Soat1
Socs2
Socs4
Socs6
Socs7
Sod1
Son
Sorbs2
Sorbs3
Sorl1
Sos2
Sox13
Sox21-as1
Sox2-ot
Sox5
Sox5-as1
Sox6
Sox8
Sox9
Sp1
Sp100
Sp140
Sp140l
Sp2
Sp2-as1
Sp4
Spa17
Spaar
Spaca5
Spaca6
Spag1
Spag16
Spag4
Spag5
Spag6
Sparc
Spart
Spast
Spata1
Spata13
Spata17
Spata20
Spata25
Spata33
Spata3-as1
Spata5
Spata5l1
Spata6l
Spats2
Spats2l
Spc24
Spcs1
Spcs2
Spcs3
Spdef
Spdya
Specc1
Specc1l
Specc1l-adora2a
Spef2
Speg
Spesp1
Spg7
Sphk1
Sphk2
Spidr
Spin1
Spin3
Spint2
Spire2
Spns1
Spocd1
Spock3
Spon2
Spopl
Sppl3
Spr
Spred1
Spred2
Spred3
Sprtn
Spry1
Spry2
Spry3
Spry4
Spry4-as1
Spryd3
Spryd7
Spsb1
Spsb2
Sptan1
Sptbn1
Sptbn4
Sptssb
Spty2d1os
Sqor
Sqstm1
Sra1
Src
Srd5a1
Srd5a3
Srebf1
Srek1
Srfbp1
Srgap1
Srgap3
Srp14-as1
Srp19
Srp54
Srp68
Srp72
Srp9
Srprb
Srpx2
Srr
Srrm1
Srrm2
Srrm4
Srrm5
Srrt
Srsf10
Srsf11
Srsf2
Srsf5
Srsf8
Srxn1
Ss18l1
Ss18l2
Ssb
Ssbp1
Ssbp4
Ssc5d
Ssh1
Ssh2
Ssh3
Ssmem1
Ssna1
Sspo
Ssr1p2
Ssr4
Ssrp1
Sssca1
Sstr5
Ssuh2
St13
St13p6
St18
St20
St3gal2
St3gal3
St3gal4
St3gal5
St3gal5-as1
St3gal6
St5
St6galnac5
St7
St7-ot4
St8sia1
St8sia6-as1
Stac2
Stag2
Stag3
Stag3l5p
Stag3l5p-pvrig2p-pilrb
Stambp
Stambpl1
Stap1
Stard10
Stard13
Stard13-as
Stard3
Stard3nl
Stard7-as1
Stat1
Stat3
Stat4
Stat5a
Stau2
Stc2
Steap1
Steap1b
Steap2
Steap3
Stim1
Stim2
Stim2-as1
Stip1
Stk10
Stk11
Stk11ip
Stk16
Stk17a
Stk19
Stk24-as1
Stk26
Stk3
Stk32b
Stk32c
Stk35
Stk36
Stk38l
Stk4
Stkld1
Stmp1
Stoml1
Stox1
Stpg1
Stpg4
Stra6
Stra6lp
Strada
Stradb
Strap
Strip1
Strip2
Strn4
Stt3a
Stt3b
Stub1
Stx10
Stx11
Stx12
Stx16
Stx16-npepl1
Stx18-as1
Stx1b
Stx3
Stx4
Stxbp1
Stxbp2
Stxbp3
Stxbp5
Stxbp5-as1
Stxbp5l
Styx
Styxl1
Sub1
Sucla2
Suclg2-as1
Sufu
Sugct
Sugt1
Sugt1p4
Sugt1p4-stra6lp
Sulf2
Sult1c2
Sult1c4
Sult2b1
Sumf2
Sumo2p17
Sun1
Sun5
Suox
Supt4h1
Supt5h
Supt6h
Surf2
Susd1
Susd4
Suv39h2
Suz12
Suz12p1
Sv2c
Svil
Svil-as1
Swap70
Swi5
Swsap1
Swt1
Syap1
Sycp2l
Syde1
Syk
Sympk
Sync
Syndig1
Syne1
Syne2
Syngap1
Syngr2
Synj1
Synj2
Synj2bp-cox16
Synm
Sys1
Sys1-dbndd2
Syt12
Syt16
Syt17
Syt2
Syt8
Sytl1
Sytl2
Szrd1
Szt2
Tab2
Tacc1
Tacc2
Tacc3
Taco1
Tada2a
Tada2b
Taf1
Taf1a-as1
Taf1b
Taf1c
Taf6l
Taf8
Tagln2
Tanc1
Tango2
Tango6
Tank
Tap1
Tapbp
Tapbpl
Tapt1-as1
Tarbp2
Tarid
Tars
Tars2
Tarsl2
Tas1r1
Tas2r15p
Tasor2
Tat-as1
Tatdn1
Tatdn3
Tax1bp1
Taz
Tbc1d1
Tbc1d10a
Tbc1d10b
Tbc1d10c
Tbc1d12
Tbc1d13
Tbc1d14
Tbc1d15
Tbc1d16
Tbc1d17
Tbc1d19
Tbc1d22a
Tbc1d23
Tbc1d24
Tbc1d25
Tbc1d2b
Tbc1d30
Tbc1d31
Tbc1d5
Tbc1d7
Tbc1d8-as1
Tbcb
Tbccd1
Tbcd
Tbce
Tbcel
Tbk1
Tbkbp1
Tbl1x
Tbl1y
Tbl2
Tbl3
Tbp
Tbpl1
Tbpl2
Tbr1
Tbrg1
Tbrg4
Tbx1
Tbx10
Tbx2
Tbx21
Tbxas1
Tcam1p
Tcap
Tcea2
Tcea3
Tceanc
Tceanc2
Tcf12
Tcf21
Tcf25
Tcf4
Tcf7
Tcf7l1
Tchp
Tcirg1
Tcl6
Tcn1
Tcn2
Tcof1
Tcp11l1
Tcp11l2
Tcta
Tctn1
Tdg
Tdgf1
Tdgf1p5
Tdp1
Tdp2
Tdrd3
Tdrkh
Tdrp
Tead2
Tead4
Tecpr1
Tecpr2
Tecr
Tedc1
Tedc2
Tef
Telo2
Tent2
Tent4a
Tent5d
Terf1
Terf2ip
Tes
Tesc
Tesc-as1
Tesk1
Tet2
Tet3
Tex13b
Tex2
Tex22
Tex264
Tex26-as1
Tex41
Tex54
Tex9
Tfam
Tfap2a
Tfap2a-as1
Tfap2c
Tfap4
Tfdp1
Tfdp2
Tfeb
Tfg
Tfr2
Tg
Tgfa
Tgfb1i1
Tgfb2
Tgfbi
Tgfbr1
Tgfbr2
Tgfbr3l
Tgif1
Tgif2
Tgif2p1
Tgif2-rab5if
Tgm2
Tgs1
Th
Thada
Thap11
Thap2
Thap3
Thap6
Thap7-as1
Thap9
Thap9-as1
Thbs1
Thbs2
Thbs3
Thbs4
Them4
Them6
Themis2
Thg1l
Thnsl1
Thnsl2
Thoc1
Thoc5
Thoc6
Thpo
Thra
Thrap3
Thrb-as1
Thsd4
Thsd8
Thtpa
Thumpd3
Thumpd3-as1
Tiam2
Ticam1
Tigd2
Tigd5
Timm10
Timm10b
Timm17a
Timm21
Timm23b
Timm29
Timmdc1
Timp1
Timp2
Tiparp
Tiprl
Tirap
Tjap1
Tjp1
Tjp2
Tjp3
Tk2
Tkfc
Tle1
Tle3
Tle4
Tle6
Tlk2
Tll1
Tln2
Tlnrd1
Tlr4
Tlr5
Tm4sf19
Tm4sf19-as1
Tm4sf1-as1
Tm4sf5
Tm7sf2
Tm9sf1
Tm9sf2
Tm9sf4
Tma16
Tma7
Tmbim6
Tmc1
Tmc4
Tmc7
Tmc8
Tmcc2
Tmco1-as1
Tmco3
Tmco5b
Tmco6
Tmed2
Tmed3
Tmed9
Tmem100
Tmem102
Tmem104
Tmem105
Tmem106b
Tmem106c
Tmem107
Tmem114
Tmem117
Tmem121
Tmem125
Tmem126a
Tmem131
Tmem131l
Tmem132a
Tmem132b
Tmem134
Tmem136
Tmem138
Tmem140
Tmem141
Tmem144
Tmem147
Tmem14b
Tmem14c
Tmem159
Tmem161b-as1
Tmem164
Tmem165
Tmem167b
Tmem175
Tmem178b
Tmem179b
Tmem181
Tmem182
Tmem183a
Tmem184b
Tmem184c
Tmem187
Tmem19
Tmem191a
Tmem198
Tmem198b
Tmem199
Tmem201
Tmem205
Tmem208
Tmem210
Tmem212
Tmem212-as1
Tmem214
Tmem216
Tmem219
Tmem220
Tmem222
Tmem223
Tmem237
Tmem245
Tmem248
Tmem251
Tmem253
Tmem254
Tmem255b
Tmem256p2
Tmem256-plscr3
Tmem258
Tmem262
Tmem263
Tmem268
Tmem274p
Tmem33
Tmem37
Tmem38a
Tmem39b
Tmem43
Tmem44-as1
Tmem45a
Tmem50a
Tmem50b
Tmem51
Tmem59l
Tmem62
Tmem67
Tmem69
Tmem70
Tmem79
Tmem80
Tmem87b
Tmem89
Tmem8a
Tmem8b
Tmem91
Tmem92
Tmem94
Tmem98
Tmem99
Tmem9b
Tmem9b-as1
Tmie
Tmpo
Tmpo-as1
Tmpop2
Tmprss11e
Tmprss2
Tmprss5
Tmsb15b
Tmsb15b-as1
Tmsb4x
Tmtc2
Tmtc3
Tmub1
Tmub2
Tmx1
Tmx2
Tmx2-ctnnd1
Tmx3
Tnc
Tnfaip1
Tnfaip2
Tnfaip3
Tnfaip8
Tnfaip8l1
Tnfrsf10b
Tnfrsf12a
Tnfrsf14
Tnfrsf14-as1
Tnfrsf18
Tnfrsf19
Tnfrsf21
Tnfsf10
Tnfsf12
Tnfsf12-tnfsf13
Tnfsf13
Tnfsf15
Tnfsf8
Tnk1
Tnk2-as1
Tnks
Tnni2
Tnni3
Tnnt2
Tnpo1
Tnrc6a
Tnrc6b
Tnrc6c
Tnrc6c-as1
Tns1
Tns2
Tns3
Tob1-as1
Toe1
Togaram1
Tollip-as1
Tom1l1
Tom1l2
Tomm20l
Tomm22
Tomm40l
Tomm6
Tonsl
Tor1aip1
Tor1b
Tor3a
Tox2
Tox4
Tp53bp2
Tp53i13
Tp53i3
Tp53rk
Tpd52
Tpd52l1
Tpd52l2
Tpgs1
Tph1
Tph2
Tpi1
Tpi1p2
Tpm1
Tpm3
Tpm3p9
Tpm4
Tpp1
Tpp2
Tpra1
Tprg1
Tprg1l
Tprg1lp1
Tprkb
Tpst1
Tpt1-as1
Tpt1p3
Tpte2p1
Tpx2
Trabd
Tradd
Traf2
Traf3
Traf3ip2
Traf3ip2-as1
Traf4
Traf7
Trafd1
Traip
Traj10
Traj2
Traj3
Traj58
Traj59
Traj6
Traj7
Trak1
Tram2-as1
Trappc10
Trappc11
Trappc12
Trappc13
Trappc2b
Trappc2l
Trappc3
Trappc4
Trappc5
Trav8-7
Trbv12-1
Trbv12-2
Trbv12-4
Trbv13
Trbv8-2
Treh
Trerf1
Trerna1
Trex1
Trgv9
Trib1
Trib2
Trib3
Trim10
Trim11
Trim13
Trim16
Trim16l
Trim17
Trim2
Trim24
Trim31
Trim32
Trim35
Trim36
Trim39
Trim39-rpp21
Trim41
Trim46
Trim51jp
Trim52-as1
Trim54
Trim56
Trim66
Trim69
Trim7
Trim8
Trio
Triobp
Trip10
Trip13
Trip4
Trip6
Trit1
Trmt1
Trmt10b
Trmt10c
Trmt11
Trmt112p6
Trmt12
Trmt13
Trmt44
Trmt61a
Trmu
Trnau1ap
Trnp1
Trnt1
Tro
Trpm2
Trpm4
Trpm8
Trpv2
Trrap
Tsbp1-as1
Tsc2
Tsc22d1-as1
Tsc22d2
Tsc22d4
Tsen15
Tsen2
Tsen34
Tsen54
Tsfm
Tsga13
Tshr
Tshz1
Tsku
Tsn
Tsnax
Tsnax-disc1
Tspan1
Tspan10
Tspan11
Tspan14
Tspan15
Tspan19
Tspan3
Tspan31
Tspan32
Tspan4
Tspan5
Tspan9
Tspo
Tspoap1-as1
Tssc2
Tssc4
Tssk3
Tstd2
Tstd3
Ttc1
Ttc12
Ttc13
Ttc14
Ttc17
Ttc19
Ttc21a
Ttc23
Ttc23l
Ttc25
Ttc26
Ttc27
Ttc28-as1
Ttc3
Ttc31
Ttc38
Ttc39a
Ttc39c
Ttc4
Ttc41p
Ttc6
Ttc7a
Ttc7b
Ttc8
Ttc9c
Ttf2
Tti2
Ttk
Ttl
Ttll13p
Ttll3
Ttll4
Ttll5
Ttll6
Ttll7
Ttn-as1
Ttpal
Ttyh3
Tuba1b
Tuba1c
Tuba4a
Tuba4b
Tubb
Tubb2bp1
Tubb3
Tubb4b
Tubbp5
Tubg1
Tubgcp2
Tubgcp4
Tug1
Tulp1
Tulp3
Tulp4
Tunar
Tusc3
Tusc8
Tut7
Tvp23b
Tvp23c-cdrt4
Twnk
Txlna
Txlng
Txlngy
Txn2
Txndc11
Txndc12
Txndc15
Txndc17
Txndc5
Txndc9
Txnl1
Txnl4b
Txnrd1
Tymp
Tyms
Tyr
Tyro3
Tyrobp
Tyrp1
Tyw1
Tyw3
U2af1l4
U2af2
U2surp
U73166.1
U73169.1
U82695.1
U91328.1
Uap1
Uap1l1
Uba1
Uba2
Uba5
Uba52
Uba6-as1
Uba7
Ubac2
Ubald2
Ubap2l
Ubash3b
Ubb
Ube2a
Ube2b
Ube2c
Ube2cp3
Ube2d1
Ube2d2
Ube2d3-as1
Ube2d4
Ube2e1
Ube2e2
Ube2e3
Ube2f
Ube2fp1
Ube2f-scly
Ube2i
Ube2k
Ube2l3
Ube2l5
Ube2m
Ube2q1-as1
Ube2q2p1
Ube2v1p10
Ube2v1p4
Ube2v2
Ube2w
Ube2z
Ube3b
Ube3c
Ube4a
Ube4b
Ubfd1
Ubiad1
Ubl4a
Ubl5
Ubl7-as1
Ubn1
Ubr2
Ubr4
Ubr5-as1
Ubr7
Ubtf
Ubxn11
Ubxn2a
Ubxn2b
Ubxn4
Ubxn8
Uchl3
Uck2
Ufc1
Ufl1
Ufm1
Ugcg
Ugdh-as1
Uggt1
Ugp2
Ugt1a5
Ugt1a6
Ugt2b24p
Ugt2b25p
Ugt2b7
Uhmk1
Uhrf1
Uhrf2
Umad1
Umodl1
Umps
Unc119b
Unc13b
Unc13d
Unc45a
Unc50
Unc5a
Unc5cl
Unc80
Unk
Unkl
Uox
Upf1
Upf3a
Upk2
Upp1
Upp2
Uprt
Uqcc1
Uqcc2
Uqcr10
Uqcrc1
Uqcrh
Uqcrq
Urb1-as1
Uri1
Urm1
Urod
Usb1
Use1
Usf1
Usf2
Uso1
Usp1
Usp10
Usp11
Usp12-as2
Usp14
Usp15
Usp16
Usp20
Usp25
Usp27x
Usp2-as1
Usp30
Usp30-as1
Usp32
Usp37
Usp38
Usp39
Usp4
Usp40
Usp42
Usp43
Usp46-as1
Usp49
Usp5
Usp54
Usp8
Usp9x
Uspl1
Utp11
Utp14a
Utp15
Utp18
Utp23
Utp4
Utrn
Uvssa
Uxt
Uxt-as1
Vac14
Vamp1
Vamp3
Vamp5
Vamp7
Vamp8
Vangl1
Vapa
Vapb
Vars2
Vash1
Vasp
Vax1
Vcam1
Vdac2
Vegfa
Vegfb
Ventxp2
Veph1
Vgll2
Vgll4
Vhl
Vill
Vim
Vipr1
Vipr1-as1
Vldlr
Vma21
Vmac
Vmp1
Vn2r17p
Vpreb3
Vps11
Vps13a
Vps13b
Vps13d
Vps16
Vps25
Vps26a
Vps26b
Vps26c
Vps33b-dt
Vps35l
Vps37a
Vps37d
Vps45
Vps50
Vps51
Vps52
Vps53
Vps8
Vrk2
Vrk3
Vrtn
Vsig10l2
Vsig2
Vsnl1
Vsx1
Vta1
Vti1a
Vtrna1-1
Vtrna1-2
Vtrna1-3
Vtrna2-2p
Vwa1
Vwa2
Vwa3a
Vwa3b
Vwa5a
Vwa5b2
Vwa8-as1
Vwc2l
Wac
Was
Wasf3
Washc2a
Washc2c
Washc4
Wbp1
Wbp1l
Wbp2
Wdfy2
Wdfy3
Wdr1
Wdr11
Wdr17
Wdr18
Wdr24
Wdr25
Wdr3
Wdr34
Wdr35
Wdr36
Wdr37
Wdr38
Wdr43
Wdr44
Wdr45
Wdr46
Wdr48
Wdr5
Wdr54
Wdr55
Wdr59
Wdr62
Wdr66
Wdr7
Wdr70
Wdr74
Wdr75
Wdr76
Wdr81
Wdr83
Wdr90
Wdyhv1
Wee1
Wfdc2
Wfs1
Whrn
Wipf1
Wipf2
Wipi2
Wls
Wnk1
Wnk2
Wnt10a
Wnt2b
Wnt3
Wnt5b
Wnt6
Wrap53
Wrb
Wrnip1
Wsb1
Wscd2
Wt1-as
Wtap
Wtapp1
Wtip
Wwc1
Wwc2
Wwc2-as2
Wwc3
Wwox
Wwox-as1
Wwp1
Wwp2
Wwtr1
Wwtr1-as1
Xab2
Xiap
Xirp2
Xkr9
Xpnpep3
Xpo1
Xpo5
Xpo7
Xpot
Xpr1
Xrcc3
Xrcc4
Xrcc5
Xrcc6
Xxylt1
Xylt2
Yae1
Yap1
Yars
Ybey
Ybx1
Ybx3
Yipf2
Yipf4
Yju2
Ykt6
Ylpm1
Ypel1
Ypel2
Ypel3
Ythdf2
Ythdf3
Ywhab
Ywhah
Ywhaz
Yy1
Z69720.2
Z69890.1
Z73429.1
Z82190.2
Z82206.1
Z82217.1
Z83839.1
Z83844.1
Z83844.3
Z84492.1
Z84492.2
Z85994.1
Z85996.1
Z93241.1
Z93930.2
Z94721.2
Z95114.4
Z95115.1
Z97055.2
Z97198.1
Z97634.1
Z97653.2
Z98257.1
Z98883.1
Z98885.2
Z99129.3
Z99943.1
Zap70
Zbed3-as1
Zbed5-as1
Zbed6
Zbed6cl
Zbed9
Zbtb1
Zbtb10
Zbtb11-as1
Zbtb12
Zbtb16
Zbtb18
Zbtb20
Zbtb20-as4
Zbtb20-as5
Zbtb33
Zbtb34
Zbtb37
Zbtb38
Zbtb40
Zbtb43
Zbtb48
Zbtb49
Zbtb7b
Zbtb9
Zc2hc1a
Zc2hc1b
Zc2hc1c
Zc3h10
Zc3h11a
Zc3h12a
Zc3h14
Zc3h15
Zc3h18
Zc3h6
Zc3h7b
Zc3hav1
Zcchc18
Zcchc2
Zcchc24
Zcchc7
Zcchc9
Zcrb1
Zcwpw2
Zdbf2
Zdhhc13
Zdhhc16
Zdhhc17
Zdhhc2
Zdhhc23
Zdhhc4
Zdhhc5
Zdhhc8
Zdhhc9
Zeb1
Zeb2
Zfand2a
Zfand2b
Zfand3
Zfand6
Zfas1
Zfhx3
Zfhx4
Zfp2
Zfp28
Zfp36
Zfp41
Zfp69
Zfp69b
Zfp90
Zfp91-cntf
Zfpl1
Zfpm2
Zfpm2-as1
Zfx
Zfyve16
Zfyve19
Zfyve21
Zfyve27
Zfyve28
Zfyve9
Zg16b
Zgpat
Zic2
Zic4
Zkscan1
Zkscan2-dt
Zkscan3
Zkscan5
Zkscan7
Zkscan8
Zmiz2
Zmpste24
Zmym2
Zmym6
Znf101
Znf114
Znf131
Znf133
Znf134
Znf136
Znf138
Znf140
Znf141
Znf143
Znf155
Znf169
Znf174
Znf175
Znf181
Znf189
Znf19
Znf192p1
Znf197
Znf2
Znf205
Znf207
Znf212
Znf213
Znf213-as1
Znf215
Znf219
Znf222
Znf224
Znf225
Znf226
Znf227
Znf230
Znf233
Znf234
Znf236
Znf248
Znf252p-as1
Znf254
Znf25-dt
Znf26
Znf263
Znf264
Znf267
Znf268
Znf271p
Znf274
Znf275
Znf276
Znf277
Znf283
Znf286a
Znf292
Znf30
Znf302
Znf304
Znf316
Znf317
Znf319
Znf324
Znf324b
Znf326
Znf330
Znf331
Znf333
Znf337-as1
Znf341
Znf345
Znf346
Znf35
Znf350
Znf354b
Znf354c
Znf382
Znf383
Znf385a
Znf385b
Znf385d
Znf391
Znf395
Znf397
Znf398
Znf407
Znf408
Znf410
Znf419
Znf420
Znf429
Znf432
Znf433-as1
Znf436-as1
Znf439
Znf440
Znf441
Znf445
Znf446
Znf449
Znf451
Znf460
Znf470
Znf473
Znf48
Znf480
Znf485
Znf487
Znf491
Znf493
Znf501
Znf503-as1
Znf503-as2
Znf507
Znf511
Znf511-prap1
Znf512
Znf517
Znf518a
Znf521
Znf524
Znf525
Znf526
Znf528
Znf529-as1
Znf530
Znf536
Znf540
Znf544
Znf546
Znf547
Znf548
Znf549
Znf551
Znf554
Znf555
Znf557
Znf561-as1
Znf567
Znf568
Znf570
Znf575
Znf576
Znf580
Znf581
Znf582-as1
Znf584
Znf586
Znf587
Znf587b
Znf589
Znf593
Znf596
Znf609
Znf610
Znf613
Znf619
Znf620
Znf621
Znf623
Znf625
Znf625-znf20
Znf627
Znf638
Znf639
Znf646
Znf649-as1
Znf653
Znf654
Znf655
Znf662
Znf664
Znf665
Znf672
Znf674-as1
Znf678
Znf683
Znf684
Znf687
Znf688
Znf69
Znf691
Znf696
Znf7
Znf700
Znf701
Znf705a
Znf705e
Znf705g
Znf707
Znf718
Znf720
Znf730
Znf736
Znf74
Znf740
Znf75a
Znf76
Znf761
Znf763
Znf764
Znf765
Znf766
Znf771
Znf773
Znf774
Znf776
Znf778
Znf783
Znf785
Znf79
Znf791
Znf805
Znf808
Znf81
Znf813
Znf814
Znf815p
Znf827
Znf830
Znf839
Znf84
Znf846
Znf860
Znf862
Znf865
Znf879
Znf880
Znf92
Znhit1
Znrf2
Znrf2p1
Znrf2p3
Znrf3-as1
Zp1
Zp3
Zpld1
Zranb2-as2
Zrsr2
Zscan20
Zscan21
Zscan25
Zscan26
Zscan31
Zscan9
Zswim4
Zswim8
Zswim9
Zwilch
Zyg11a
Zyx
