# Supplementary material for: A Bayesian inference transcription factor activity model for the analysis of single-cell transcriptomes
Source: Genome Res. 2021 Jul;31(7):1296–311. doi: 10.1101/gr.265595.120 (PMC8256867; doi:10.1101/gr.265595.120)
Supplement: Supplemental Material [file supp_gr.265595.120_Supplemental_Code.zip › BITFAM/inst/extdata/human/ETV4]

A2m
A2m-as1
Aadacp1
Aanat
Aar2
Aars
Aatf
Abalon
Abca4
Abca9
Abcb1
Abcb8
Abcc10
Abcc11
Abcc2
Abcc3
Abcc5
Abcc6
Abcd1
Abcd3
Abcf1
Abcf3
Abhd10
Abhd11
Abhd11-as1
Abhd14a
Abhd14a-acy1
Abhd17a
Abi2
Abtb1
Ac001226.1
Ac002094.1
Ac002310.1
Ac002310.6
Ac002375.1
Ac002451.1
Ac002454.1
Ac002470.1
Ac002472.2
Ac003002.1
Ac003002.3
Ac003005.1
Ac003006.1
Ac004012.1
Ac004148.1
Ac004156.1
Ac004224.2
Ac004233.3
Ac004522.1
Ac004585.1
Ac004593.2
Ac004812.2
Ac004895.1
Ac004908.1
Ac004908.2
Ac004920.1
Ac004921.1
Ac004922.1
Ac004943.2
Ac004980.1
Ac005013.1
Ac005020.2
Ac005224.3
Ac005253.1
Ac005256.1
Ac005324.4
Ac005342.1
Ac005379.1
Ac005410.1
Ac005520.1
Ac005520.2
Ac005532.2
Ac005540.1
Ac005614.1
Ac005632.2
Ac005670.2
Ac005674.1
Ac005695.1
Ac005726.4
Ac005740.3
Ac005775.1
Ac005828.4
Ac005833.1
Ac005915.1
Ac005920.4
Ac006001.2
Ac006064.1
Ac006116.8
Ac006153.1
Ac006205.2
Ac006213.1
Ac006273.1
Ac006333.2
Ac006449.2
Ac006449.6
Ac006483.1
Ac006504.5
Ac006511.5
Ac007029.1
Ac007032.1
Ac007099.1
Ac007161.3
Ac007192.1
Ac007216.1
Ac007216.4
Ac007250.1
Ac007298.2
Ac007364.1
Ac007383.2
Ac007389.1
Ac007395.1
Ac007491.1
Ac007493.2
Ac007546.3
Ac007681.1
Ac007686.4
Ac007786.1
Ac007834.1
Ac007881.2
Ac007950.1
Ac008014.1
Ac008063.2
Ac008105.2
Ac008443.1
Ac008443.2
Ac008443.5
Ac008494.1
Ac008581.2
Ac008592.4
Ac008641.1
Ac008649.2
Ac008694.2
Ac008734.2
Ac008738.1
Ac008763.2
Ac008764.6
Ac008764.8
Ac008770.2
Ac008914.1
Ac008915.2
Ac008969.1
Ac008972.2
Ac009005.1
Ac009041.3
Ac009078.3
Ac009090.3
Ac009093.4
Ac009107.2
Ac009108.4
Ac009118.2
Ac009133.1
Ac009133.2
Ac009133.6
Ac009159.2
Ac009303.1
Ac009309.1
Ac009313.1
Ac009407.1
Ac009413.1
Ac009511.2
Ac009560.1
Ac009562.1
Ac009779.2
Ac009779.3
Ac009879.2
Ac009955.2
Ac009955.3
Ac009975.2
Ac010148.1
Ac010186.2
Ac010198.1
Ac010198.2
Ac010201.1
Ac010240.3
Ac010297.1
Ac010327.2
Ac010327.4
Ac010333.3
Ac010422.1
Ac010422.2
Ac010422.7
Ac010463.1
Ac010487.2
Ac010503.3
Ac010522.1
Ac010547.1
Ac010654.1
Ac010655.1
Ac010761.1
Ac010761.2
Ac010761.5
Ac010834.2
Ac010883.1
Ac010894.2
Ac010973.1
Ac010997.2
Ac010999.2
Ac011195.2
Ac011446.2
Ac011448.1
Ac011462.3
Ac011462.4
Ac011468.5
Ac011491.1
Ac011495.1
Ac011498.1
Ac011529.1
Ac011603.2
Ac011611.4
Ac011773.1
Ac011899.2
Ac011921.2
Ac011933.3
Ac012065.3
Ac012146.1
Ac012184.2
Ac012291.2
Ac012313.6
Ac012313.9
Ac012358.3
Ac012370.1
Ac012409.2
Ac012409.4
Ac012447.1
Ac012485.3
Ac012507.1
Ac012613.1
Ac012629.2
Ac012645.1
Ac012668.2
Ac012673.1
Ac013275.1
Ac013356.4
Ac013400.1
Ac013468.1
Ac013731.1
Ac015687.1
Ac015802.4
Ac015802.5
Ac015871.3
Ac015908.1
Ac015912.3
Ac015921.1
Ac015936.1
Ac015982.1
Ac016026.1
Ac016027.1
Ac016394.1
Ac016405.2
Ac016405.3
Ac016575.1
Ac016582.2
Ac016596.1
Ac016708.1
Ac016727.1
Ac016831.3
Ac016876.2
Ac016999.1
Ac017015.2
Ac017074.1
Ac017083.1
Ac018362.1
Ac018362.3
Ac018410.1
Ac018553.2
Ac018647.2
Ac018653.3
Ac018690.1
Ac018761.3
Ac018845.3
Ac019197.1
Ac019294.2
Ac019294.3
Ac020661.1
Ac020763.1
Ac020891.1
Ac020891.2
Ac020907.3
Ac020909.3
Ac020910.5
Ac020911.1
Ac020915.5
Ac020916.2
Ac021016.3
Ac021188.1
Ac022007.1
Ac022098.1
Ac022154.1
Ac022201.2
Ac022211.2
Ac022217.3
Ac022296.3
Ac022400.2
Ac022413.1
Ac022415.1
Ac022613.2
Ac022784.1
Ac022816.1
Ac022973.2
Ac023024.1
Ac023157.2
Ac023632.2
Ac023906.1
Ac023906.3
Ac024145.1
Ac024267.6
Ac024270.4
Ac024475.4
Ac024559.2
Ac024941.2
Ac025031.1
Ac025165.1
Ac025165.4
Ac025171.2
Ac025181.2
Ac025257.1
Ac025262.1
Ac025442.1
Ac026124.2
Ac026202.3
Ac026362.1
Ac026412.3
Ac026462.3
Ac026464.4
Ac026470.1
Ac026471.2
Ac026691.1
Ac026785.1
Ac026803.2
Ac026954.3
Ac027031.2
Ac027097.1
Ac027117.2
Ac027176.2
Ac027682.5
Ac034102.4
Ac034102.6
Ac034102.7
Ac034102.8
Ac034228.1
Ac036103.1
Ac036176.1
Ac036214.4
Ac037459.1
Ac040169.1
Ac040904.1
Ac046130.1
Ac046185.3
Ac048341.1
Ac048341.2
Ac051619.10
Ac051619.7
Ac051619.8
Ac053527.1
Ac061999.1
Ac064805.2
Ac067817.1
Ac067930.3
Ac067931.2
Ac067945.3
Ac067968.1
Ac068338.2
Ac068580.1
Ac068620.1
Ac068669.1
Ac068724.3
Ac068831.6
Ac068987.3
Ac069277.1
Ac069281.2
Ac069503.2
Ac073046.1
Ac073107.2
Ac073111.5
Ac073195.1
Ac073283.2
Ac073332.1
Ac073508.3
Ac073522.1
Ac073585.1
Ac073610.1
Ac073610.3
Ac074091.1
Ac074117.1
Ac074138.1
Ac074143.1
Ac074351.1
Ac078785.1
Ac079145.1
Ac079305.1
Ac079447.1
Ac079742.1
Ac079922.2
Ac080068.1
Ac080075.1
Ac080129.1
Ac083798.1
Ac083798.2
Ac083843.2
Ac083949.1
Ac084018.1
Ac084082.1
Ac084125.1
Ac084211.1
Ac084337.2
Ac084757.1
Ac084871.2
Ac084876.2
Ac087289.1
Ac087385.2
Ac087385.3
Ac087439.2
Ac087500.1
Ac087645.2
Ac087721.2
Ac087762.1
Ac090115.1
Ac090181.2
Ac090229.1
Ac090527.2
Ac090578.1
Ac090589.1
Ac090607.5
Ac090617.3
Ac090617.5
Ac090888.3
Ac091152.4
Ac091153.4
Ac091167.2
Ac091167.6
Ac091212.1
Ac091390.4
Ac091551.1
Ac091564.2
Ac091564.3
Ac091729.2
Ac091806.1
Ac091925.1
Ac091959.1
Ac091959.3
Ac092053.3
Ac092058.1
Ac092115.1
Ac092115.3
Ac092117.2
Ac092118.1
Ac092143.1
Ac092143.2
Ac092296.3
Ac092375.1
Ac092587.1
Ac092718.1
Ac092807.2
Ac092910.3
Ac092944.1
Ac093151.3
Ac093323.2
Ac093323.3
Ac093510.1
Ac093512.2
Ac093732.1
Ac093752.1
Ac093752.2
Ac093827.4
Ac093904.1
Ac093911.1
Ac096540.1
Ac096733.1
Ac096734.2
Ac097372.1
Ac097381.3
Ac097478.1
Ac097634.1
Ac097634.3
Ac097641.2
Ac098484.3
Ac098484.4
Ac098582.1
Ac098614.1
Ac098650.1
Ac098828.2
Ac099066.2
Ac099342.1
Ac099343.3
Ac099344.1
Ac099535.1
Ac099782.2
Ac099811.1
Ac100778.3
Ac100793.2
Ac100827.1
Ac102945.2
Ac103591.3
Ac103810.3
Ac103923.1
Ac104024.2
Ac104046.1
Ac104076.1
Ac104109.2
Ac104450.1
Ac104506.1
Ac104532.1
Ac104532.2
Ac104534.1
Ac104662.2
Ac104667.2
Ac104971.1
Ac104984.5
Ac105020.6
Ac105129.2
Ac105277.1
Ac105339.1
Ac105942.1
Ac106739.1
Ac106782.2
Ac107373.2
Ac107401.1
Ac107464.3
Ac108002.1
Ac108047.1
Ac108134.4
Ac108448.3
Ac108471.2
Ac108673.2
Ac108676.1
Ac108693.2
Ac108738.1
Ac108751.5
Ac108866.1
Ac109460.3
Ac109587.1
Ac110285.2
Ac110285.7
Ac110749.1
Ac110769.1
Ac110769.2
Ac111149.2
Ac111182.1
Ac112225.1
Ac112250.1
Ac112504.2
Ac112907.1
Ac113146.1
Ac113189.1
Ac113410.3
Ac114401.1
Ac114689.3
Ac114956.1
Ac116337.3
Ac116348.4
Ac116535.1
Ac117498.2
Ac118553.2
Ac120057.2
Ac120114.4
Ac120193.1
Ac124016.1
Ac124068.2
Ac124242.1
Ac124283.5
Ac124854.1
Ac124947.2
Ac125494.1
Ac125611.3
Ac126407.1
Ac126614.1
Ac126696.1
Ac127070.1
Ac127521.1
Ac128709.3
Ac129492.2
Ac129507.2
Ac129507.3
Ac130343.1
Ac130469.1
Ac132872.1
Ac134682.1
Ac134772.1
Ac135048.2
Ac135178.3
Ac135178.6
Ac135586.2
Ac135895.1
Ac136475.2
Ac136604.3
Ac137527.1
Ac137579.2
Ac137630.3
Ac137932.2
Ac138150.1
Ac138304.1
Ac138512.1
Ac139256.1
Ac139530.3
Ac141586.1
Ac145207.9
Ac145285.6
Ac145423.3
Ac243547.1
Ac243585.2
Ac243830.1
Ac244090.3
Ac244093.5
Ac245014.3
Ac245033.2
Ac245517.3
Ac245884.3
Ac246793.1
Acacb
Acad10
Acadvl
Acat2
Accs
Acin1
Aco2
Acot13
Acot6
Acsf2
Acsf3
Acsl3
Acss2
Acss3
Actl6a
Actn1-as1
Actr2
Actr3
Actr6
Acvr2a
Acy1
Acyp2
Adal
Adam15
Adam28
Adap2
Adarb1
Adck1
Adck5
Add3
Adgra3
Adgre5
Adgrg1
Adgrg3
Adgrg6
Adgrv1
Adi1p1
Adipor2
Adm
Adm2
Adnp-as1
Adpgk-as1
Adprm
Adrm1
Adsl
Adssl1
Aen
Af241726.2
Aff1
Afg1l
Afmid
Aftph
Agap1
Agap1-it1
Agap3
Agbl4
Agbl5
Agfg1
Aggf1
Agk
Agl
Ago2
Ago3
Agpat5
Agrn
Agxt
Ahcyl2
Ahr
Ahrr
Ahsa1
Ahsa2p
Ahsg
Aifm3
Aig1
Aimp2
Aip
Aipl1
Ajap1
Ak3p2
Akap1
Akap17a
Akap2
Akirin1
Akr1a1
Akr1b10
Akt1
Akt2
Al008718.1
Al008726.1
Al008729.2
Al009179.1
Al020997.2
Al021068.1
Al021155.2
Al021393.1
Al021546.1
Al022069.1
Al022069.2
Al022157.1
Al022238.4
Al022312.1
Al023806.1
Al023806.2
Al024498.2
Al031055.1
Al031229.1
Al031282.1
Al031432.3
Al031432.4
Al031590.1
Al031658.2
Al031666.2
Al031710.2
Al031846.1
Al032819.3
Al034379.1
Al034550.2
Al035045.1
Al035410.1
Al035427.1
Al035530.2
Al049543.1
Al049629.2
Al049712.1
Al049780.1
Al049780.2
Al050320.1
Al078459.1
Al078590.2
Al079342.3
Al096772.1
Al096828.3
Al109613.1
Al109614.1
Al109945.1
Al110115.2
Al110118.2
Al121603.2
Al121655.1
Al121758.1
Al121768.1
Al121772.1
Al121845.3
Al121899.1
Al121900.2
Al121936.1
Al121949.3
Al121972.1
Al121992.1
Al132639.2
Al132639.3
Al132657.2
Al132709.1
Al133227.1
Al133338.1
Al133351.1
Al133371.1
Al133396.2
Al133410.3
Al133480.1
Al133481.1
Al133551.1
Al135744.1
Al135838.1
Al136038.3
Al136040.1
Al136131.3
Al136295.1
Al137003.2
Al137026.2
Al137060.1
Al137071.1
Al137782.1
Al137802.2
Al137802.3
Al137856.1
Al138831.1
Al138831.2
Al138881.1
Al139035.1
Al139099.1
Al139254.2
Al139317.1
Al139317.5
Al139353.2
Al139412.1
Al139805.1
Al157400.2
Al157400.5
Al157702.2
Al157786.1
Al157823.2
Al157935.1
Al158064.1
Al158212.1
Al158212.3
Al160291.1
Al160314.2
Al160408.5
Al161669.1
Al161719.1
Al161935.1
Al161937.1
Al162377.1
Al162385.2
Al162411.1
Al162419.1
Al162458.1
Al163195.1
Al163636.2
Al352979.3
Al353648.1
Al353689.2
Al353747.2
Al353795.2
Al354696.2
Al354710.2
Al354740.1
Al354811.1
Al354861.3
Al354979.1
Al355001.2
Al355096.1
Al355303.1
Al355388.2
Al355472.1
Al355472.2
Al355490.1
Al355870.1
Al355916.3
Al355987.2
Al355987.3
Al355987.4
Al355987.5
Al355994.3
Al356019.1
Al356020.1
Al356235.1
Al356364.1
Al356488.2
Al356740.3
Al358472.4
Al358472.7
Al358933.1
Al359258.3
Al359265.3
Al359644.1
Al359711.2
Al359878.2
Al360012.1
Al365205.1
Al390198.1
Al390728.5
Al390955.2
Al391121.1
Al391244.2
Al391262.1
Al391650.1
Al391832.2
Al391832.3
Al391839.1
Al391839.2
Al445187.1
Al445250.1
Al445363.3
Al445483.1
Al450468.1
Al450468.2
Al450992.1
Al451042.2
Al451085.2
Al451137.1
Al512328.1
Al512622.1
Al512791.2
Al513165.1
Al513220.1
Al513327.2
Al583722.2
Al583722.4
Al590133.1
Al590365.1
Al590627.1
Al590708.1
Al590999.1
Al591368.1
Al591485.1
Al591503.3
Al592287.1
Al592431.2
Al592435.2
Al596094.1
Al603832.3
Al606760.1
Al606760.3
Al606763.1
Al627171.1
Al627422.2
Al645608.3
Al645608.6
Al645728.1
Al645922.1
Al645941.3
Al662899.2
Al670729.1
Al671762.1
Al691403.2
Al691482.3
Al731563.3
Al731569.1
Al807740.1
Al807752.6
Al929472.2
Alas1
Alb
Alcam
Aldh16a1
Aldh1b1
Aldh3a2
Aldoa
Aldoc
Alg10
Alg10b
Alg11
Alg13
Alg1l9p
Alg3
Alkbh3
Alkbh7
Alms1
Alms1p1
Alox12p2
Amd1
Amdhd1
Ammecr1
Amn
Ampd2
Ang
Angptl4
Angptl6
Angptl8
Ankar
Ankef1
Ankh
Ankrd12
Ankrd13d
Ankrd19p
Ankrd20a5p
Ankrd20a7p
Ankrd24
Ankrd36
Ankrd37
Ankrd42
Ankrd46
Anks1a
Ankub1
Anln
Ano6
Ano7
Anxa4
Aoc3
Aoc4p
Ap000424.1
Ap000438.1
Ap000442.1
Ap000446.1
Ap000646.1
Ap000688.1
Ap000688.4
Ap000704.1
Ap000721.1
Ap000787.1
Ap000812.5
Ap000845.1
Ap000866.1
Ap000892.1
Ap000894.4
Ap001062.2
Ap001107.9
Ap001267.5
Ap001269.4
Ap001273.2
Ap001340.1
Ap001357.2
Ap001363.2
Ap001412.1
Ap001432.1
Ap001453.1
Ap001596.1
Ap001830.1
Ap001931.1
Ap002026.1
Ap002364.1
Ap002761.4
Ap002812.4
Ap002851.1
Ap002852.1
Ap002884.3
Ap002981.1
Ap003068.4
Ap003108.2
Ap003119.3
Ap003392.13
Ap003396.3
Ap003419.2
Ap003499.2
Ap003501.1
Ap003721.4
Ap003733.1
Ap003733.4
Ap005717.1
Ap006216.1
Ap006285.2
Ap1ar
Ap1m1
Ap2a2
Ap2b1
Ap3m2
Ap3s1
Ap4e1
Ap4m1
Ap5m1
Ap5z1
Apaf1
Apbb3
Apc
Apeh
Apex1
Aph1a
Aph1b
Api5
Aplf
Aplp2
Apoc1p1
Apoc2
Apoc3
Apol1
Arap3
Arcn1
Arf4-as1
Arfgap1
Arfip1
Arhgap11a
Arhgap11b
Arhgap26
Arhgap27
Arhgap28
Arhgap30
Arhgap33
Arhgap39
Arhgap42
Arhgap45
Arhgef1
Arhgef10l
Arhgef12
Arhgef18
Arhgef2
Arhgef25
Arhgef37
Arhgef38
Arhgef39
Arid1a
Arid1b
Arid2
Arid3a
Arid3b
Arid4a
Arid4b
Arid5b
Arih1
Arih2
Arl14ep
Arl16
Arl2bp
Arl4a
Arl6
Arl8b
Armc10
Armc12
Armc5
Armc7
Armc9
Armcx5
Armcx5-gprasp2
Armh1
Armt1
Arpc1a
Arpc2
Arpc4
Arpc4-ttll3
Arpc5l
Arrdc3-as1
Arsb
Arsf
Arsg
Arv1
Arvcf
Asah2b
Asap1
Asb1
Asb4
Asf1a
Ash2l
Asic1
Asph
Aspscr1
Ass1
Asxl1
Atad3c
Atad5
Atat1
Ate1-as1
Atf1
Atf4
Atf6b
Atf7ip2
Atg101
Atg13
Atg16l1
Atg2a
Atg4b
Atg4c
Atg7
Atg9a
Atg9b
Atic
Atm
Atmin
Atn1
Atp11a
Atp11b
Atp13a3
Atp1b1
Atp2b4
Atp2c1
Atp5f1c
Atp5f1d
Atp5mg
Atp5pb
Atp6ap1l
Atp6v0a1
Atp6v0a2
Atp6v1a
Atp6v1g2-ddx39b
Atp7a
Atp8a1
Atp9a
Atxn1
Atxn1l
Atxn2-as
Atxn2l
Atxn7l3b
Aup1
Aurkaip1
Avl9
Awat2
Axin2
Axl
Azi2
Azin1-as1
B3gnt10
B3gnt5
B3gnt8
B4galt1-as1
B4galt4
Baalc
Babam1
Bach1
Bach2
Bad
Bag3
Bag4
Bahcc1
Baiap2
Baiap2l1
Baiap3
Banf1
Banp
Bbox1
Bbs4
Bcap29
Bcar3
Bccip
Bcdin3d-as1
Bckdha
Bckdk
Bcl2l1
Bcl2l13
Bcl2l2
Bcl2l2-pabpn1
Bcl3
Bcl9
Bco2
Bcs1l
Bdh1
Bdnf-as
Bfar
Bhlha15
Bhlhe40
Bicral
Birc2
Birc6
Birc7
Bivm
Bivm-ercc5
Bloc1s1
Bloc1s4
Bloc1s6
Blvra
Blzf1
Bmf-as1
Bmi1
Bmp2k
Bms1p1
Bnip1
Bnip2
Bnip3l
Bola1
Bola2p1
Bola3-as1
Borcs5
Borcs6
Borcs7
Borcs7-asmt
Borcs8
Borcs8-mef2b
Bphl
Bpifb1
Bptf
Brca2
Brcc3
Brd2
Brd3os
Brf2
Bri3
Brix1
Brms1
Brox
Brsk1
Bscl2
Btbd19
Btbd8
Btf3
Btf3l4
Btf3p9
Btg2
Btk
Btn3a2
Btrc
Bub3
Bud31
Bx255925.1
Bx323046.1
Bx470102.1
Bx537318.1
Bx537318.2
Bysl
Bzw1
Bzw2
C10orf25
C10orf55
C11orf49
C11orf54
C11orf58
C11orf68
C11orf80
C12orf10
C12orf42
C12orf45
C12orf57
C12orf65
C12orf75
C14orf119
C15orf65
C16orf71
C16orf72
C16orf86
C16orf89
C17orf49
C17orf53
C17orf64
C17orf80
C18orf21
C18orf25
C19orf44
C19orf53
C19orf57
C19orf66
C19orf84
C1galt1p1
C1orf105
C1orf112
C1orf116
C1orf122
C1orf216
C1orf220
C1qtnf4
C1qtnf8
C1qtnf9b
C1rl-as1
C2
C20orf204
C22orf46
C2cd2l
C2cd4d-as1
C2orf15
C2orf50
C2orf74
C2orf88
C2orf92
C3orf38
C4orf33
C5orf51
C6orf120
C6orf89
C7orf77
C8a
C8g
C8orf31
C8orf33
C8orf44
C8orf58
C8orf89
C9orf152
C9orf16
C9orf163
C9orf3
Cab39
Cab39l
Cables1
Cables2
Cacfd1
Cacna1a
Cacna1c-it2
Cacnb4
Cacybp
Calcoco2
Calm1
Calr
Calu
Camkmt
Camkv
Cant1
Cap1
Cap2
Capn10
Capn15
Capza1
Capza2
Card10
Card9
Carnmt1-as1
Casc19
Casc3
Casc4
Casp10
Casp2
Casp8
Cat
Catip
Cbfa2t2
Cbfb
Cbll1
Cbr1
Cbx2
Cbx3
Ccar2
Ccdc102b
Ccdc103
Ccdc107
Ccdc113
Ccdc115
Ccdc117
Ccdc124
Ccdc126
Ccdc130
Ccdc134
Ccdc137
Ccdc141
Ccdc142
Ccdc144nl-as1
Ccdc15
Ccdc150
Ccdc151
Ccdc171
Ccdc174
Ccdc183
Ccdc190
Ccdc192
Ccdc22
Ccdc28a
Ccdc30
Ccdc34
Ccdc39
Ccdc39-as1
Ccdc40
Ccdc51
Ccdc57
Ccdc61
Ccdc65
Ccdc7
Ccdc77
Ccdc78
Ccdc85b
Ccdc86
Ccdc88b
Ccdc9
Ccdc93
Ccdc97
Ccdc9b
Ccl20
Ccn1
Ccndbp1
Ccng1
Ccng2
Ccnt2
Ccp110
Ccr10
Ccser2
Cct2
Cct5
Cct6a
Cct6p1
Cct7
Cct7p2
Ccz1
Cd109
Cd274
Cd2bp2
Cd3g
Cd46
Cd59
Cd68
Cd9
Cd99
Cdc123
Cdc14a
Cdc25b
Cdc37l1
Cdc37l1-dt
Cdc40
Cdc42
Cdc42ep1
Cdc42ep2
Cdc42ep4
Cdc45
Cdca2
Cdcp1
Cdhr5
Cdk12
Cdk13
Cdk18
Cdk5rap1
Cdk5rap2
Cdk5rap3
Cdk7
Cdk9
Cdkal1
Cdkn1a
Cdkn2aip
Cdx2
Ceacam20
Cebpb
Cebpd
Cebpzos
Celsr3
Cend1
Cenpa
Cenpo
Cenpp
Cep164
Cep170b
Cep57
Cep70
Cep95
Cept1
Cerna3
Cers4
Ces1p1
Ces2
Cfap36
Cfap44
Cfap52
Cfap57
Cfap61
Cfap70
Cfap74
Cfap99
Cfb
Cfl1p1
Cflar
Cgrrf1
Chadl
Chaf1a
Champ1
Chchd1
Chchd2p2
Chchd5
Chchd7
Chd1l
Chd2
Chd8
Chd9
Chmp1b
Chmp1b-as1
Chmp5
Chmp7
Chn2
Chpf2
Chrac1
Chrd
Chrm1
Chrna2
Chst7
Chuk
Churc1
Churc1-fntb
Ciao1
Cic
Cirbp
Cisd2
Cks1b
Clasrp
Clba1
Clcn3
Clcn4
Cldn12
Cldn16
Cldn23
Clec16a
Clec4f
Clk2
Clk3
Cln3
Cln5
Clp1
Clpp
Clptm1
Clptm1l
Clstn3
Clta
Cltc
Clu
Cluap1
Clybl
Cmas
Cmc1
Cmtm3
Cmtm7
Cmtm8
Cnbd2
Cnep1r1
Cnih2
Cnih3
Cnksr1
Cnn2
Cnn2p8
Cnnm3
Cnot10
Cnot2
Cnot8
Cnot9
Cnp
Cnpy4
Cntn2
Cntrl
Cntrob
Coa1
Coa6
Coasy
Cobll1
Cog2
Cog3
Cog8
Col18a1-as2
Col3a1
Col4a2
Col4a2-as2
Colec11
Commd1
Commd10
Commd4
Commd5
Comt
Comtd1
Copg1
Cops4
Cops7a
Cops7b
Cops8
Coq10b
Coq4
Coq6
Coq7
Coq8a
Coq9
Cox10
Cox20
Cox4i1
Cox5b
Cox6a1
Cox6b1
Cox7c
Cpb2
Cpb2-as1
Cpd
Cpeb2
Cpeb4
Cplx2
Cpne8-as1
Cps1
Cpsf6
Cpt2
Cptp
Cr381653.1
Cr559946.2
Cracr2b
Cradd
Crb3
Crcp
Creb1
Creb3
Crebl2
Crebrf
Crem
Cript
Crkl
Crlf1
Crls1
Crtc1
Crtc2
Crybb2p1
Crym-as1
Csde1
Csf3
Cskmt
Csmd1
Csnk1d
Csnk1g2
Csnk2b
Cspp1
Cst13p
Cstf2
Ctc1
Ctdnep1
Ctdp1
Ctdsp1
Ctif
Ctnna1
Ctnnb1
Ctnnbl1
Ctnnd1
Ctns
Ctr9
Ctrb1
Ctsa
Ctsc
Ctsz
Cttn
Cttnbp2nl
Cuedc1
Cul2
Cul4a
Cuta
Cutc
Cwc25
Cxcl8
Cxorf58
Cxxc1
Cyb561
Cyb5b
Cyb5d2
Cyb5r4
Cyc1
Cyhr1
Cyp20a1
Cyp27a1
Cyp2ac1p
Cyp2e1
Cyp3a43
Cyp4f12
Cystm1
Cyth2
Czib
Daam1
Dab2ip
Dagla
Dancr
Dao
Dapk2
Dars2
Dars-as1
Dazap1
Dazap2
Dbf4
Dbf4b
Dbi
Dbn1
Dbndd2
Dbnl
Dcaf10
Dcaf11
Dcaf13
Dcaf15
Dcaf7
Dcbld1
Dck
Dcp2
Dctn5
Dcun1d4
Ddias
Ddit4
Ddit4-as1
Ddx1
Ddx11
Ddx18
Ddx19a
Ddx19b
Ddx21
Ddx27
Ddx39b-as1
Ddx3x
Ddx3y
Ddx42
Ddx46
Ddx47
Ddx49
Ddx5
Ddx50
Ddx52
Ddx55
Deaf1
Dec1
Decr1
Decr2
Degs2
Dennd2c
Dennd3
Dennd5b-as1
Dennd6b
Depdc7
Desi2
Dffb
Dgat2
Dgat2l7p
Dgcr8
Dgka
Dgkd
Dguok
Dhcr7
Dhodh
Dhrs11
Dhrs13
Dhrs2
Dhrs4l2
Dhrs7b
Dhtkd1
Dhx30
Dhx38
Dhx8
Diablo
Dicer1-as1
Dio1
Dip2c
Dipk1a
Dis3l
Dis3l2
Disc1
Disp2
Dixdc1
Dkc1
Dlg3
Dlgap1-as2
Dlst
Dlx4
Dmap1
Dnaaf5
Dnah17
Dnajb12
Dnajb13
Dnajb4
Dnajb9
Dnajc12
Dnajc16
Dnajc22
Dnajc24
Dnajc25
Dnajc25-gng10
Dnajc4
Dnase1
Dnm1
Dnttip1
Dock2
Dock5
Dock6
Dock7
Dop1a
Dop1b
Dpagt1
Dpcd
Dph1
Dpp3
Dpp9
Dpy19l3
Dpy19l4
Dpy30
Dpysl2
Dr1
Draic
Drg2
Dsp
Dtna
Dtnb
Dtwd1
Dus2
Dusp28
Dusp8p5
Dusp9
Dvl3
Dync1h1
Dync1i2
Dynll1
Dynlrb2
Dzip3
E2f4
E2f5
Eaf1
Eaf2
Ebag9
Ebf4
Ebln3p
Ecsit
Ect2
Eda
Edc4
Edem1
Edrf1
Eef1akmt4
Eef1akmt4-ece2
Eef1b2
Eef1gp4
Eef2k
Eefsec
Eepd1
Efcab12
Efcab2
Efcab7
Efhc1
Efna1
Eftud2
Egfr-as1
Ehbp1
Ehbp1l1
Ehd1
Ehmt1
Eif1
Eif1b
Eif2a
Eif2ak3-dt
Eif2b2
Eif2b5
Eif2s1
Eif2s2p5
Eif3f
Eif3i
Eif3j
Eif3k
Eif3l
Eif3m
Eif4a1
Eif4a2
Eif4b
Eif4e2
Eif4ep4
Eif5
Eif5a
Eif5b
Elac1
Elf3
Elk3
Elmo2
Elmod2
Elmod3
Eloa
Elovl6
Elp2
Elp3
Elp5
Emc10
Emc1-as1
Emc3
Emc3-as1
Emc4
Eme1
Eme2
Emg1
Emid1
Emilin2
Eml2
Eml3
Eml4
Eml6
Endov
Eno3
Enoph1
Enpp3
Entpd2
Entpd5
Eny2
Ep400
Epb41l4a
Epb41l4a-as1
Epb41l5
Epc2
Epcam
Epdr1
Epha1
Epha2
Ephb4
Ephx2
Epn1
Eps8l2
Erbb2
Erbb3
Erbin
Ercc5
Ercc6l2
Erf
Erg28
Ergic3
Eri1
Eri3
Ericd
Erlec1
Erlin2
Ermard
Erp29
Ervk13-1
Ervk3-1
Esco2
Esyt1
Esyt3
Etaa1
Etf1
Etfbkmt
Etfdh
Ethe1
Ets2
Etv4
Eva1a
Evpl
Exd2
Exo1
Exoc1
Exoc3
Exoc3l4
Exog
Exosc4
Exosc8
Extl3
F10
F2
Faap20
Faap24
Fabp5
Fabp5p3
Fads2
Faf2
Faim2
Fam110a
Fam111a
Fam117b
Fam120b
Fam129a
Fam129c
Fam135a
Fam149b1
Fam171a2
Fam172a
Fam173a
Fam174a
Fam177a1
Fam180a
Fam181a-as1
Fam187a
Fam189b
Fam19a3
Fam200b
Fam201a
Fam207a
Fam20a
Fam214b
Fam228b
Fam238c
Fam32a
Fam43a
Fam45a
Fam49b
Fam50b
Fam53c
Fam78a
Fam83c-as1
Fam89b
Fam98b
Fam98c
Fam99b
Fancd2
Fance
Fancg
Fanci
Fank1
Farp1
Farp2
Faxdc2
Fbh1
Fbln1
Fbn3
Fbrs
Fbrsl1
Fbxl18
Fbxl19
Fbxl3
Fbxo22
Fbxo25
Fbxo28
Fbxo31
Fbxo34
Fbxo36
Fbxo38
Fbxo45
Fbxo7
Fbxo9
Fbxw8
Fcf1
Fcgr2a
Fcgr2c
Fcgr3a
Fcgrt
Fcho1
Fcho2
Fdft1
Fdps
Fen1
Fer
Fgd4
Fgf14
Fggy
Fig4
Fitm1
Fkbp2
Flt3lg
Flvcr1
Fmc1
Fmc1-luc7l2
Fmnl1
Fmr1
Fn1
Fn3krp
Fnbp1p1
Fnbp4
Fndc3a
Fndc3b
Fnta
Fo393415.1
Fo393418.1
Fo704657.1
Folr3
Fosl1
Fosl2
Foxa3
Foxk1
Foxn2
Foxo3
Foxp4
Foxred1
Fpgt
Fpgt-tnni3k
Fras1
Frg1
Frg1bp
Frg1hp
Frs2
Frs3
Fry
Fscn1
Fsd1
Ftlp2
Fto
Ftsj3
Fubp3
Fundc2
Furin
Fus
Fyttd1
Fzd1
Fzr1
G2e3
G6pc3
G6pd
Gabarap
Gabpa
Gabpb1-as1
Gadd45b
Gal3st4
Galk2
Galns
Galnt10
Galnt2
Gan
Ganc
Gapdh
Gapvd1
Gar1
Gars
Gas2l1p2
Gas8
Gasal1
Gatad1
Gatad2a
Gbgt1
Gcat
Gcc2
Gchfr
Gcnt2
Gdf15
Gemin6
Gemin7
Gen1
Gfm1
Gfra1
Gga1
Ggps1
Ggt1
Ggt6
Gid8
Gins1
Gins3
Gipr
Git1
Gjb7
Gjd3
Glce
Gldc
Gli3
Gli4
Glis2
Glod5
Glrx
Glrx3
Glrx5
Gls
Glt8d1
Glud1p3
Glyatl1
Glyctk
Glyctk-as1
Gm2a
Gmcl1
Gmeb1
Gmpr2
Gmps
Gnai2
Gnal
Gnas
Gng12-as1
Gnl3
Gnl3l
Gnpat
Golga7
Gosr1
Gosr2
Got1
Got2
Gpaa1
Gpalpp1
Gpank1
Gpatch11
Gpatch2l
Gpatch3
Gpi
Gpn1
Gpr107
Gpr108
Gpr137
Gpr160
Gpr171
Gpr35
Gpr55
Gpr89b
Gprc5c
Gprc5d-as1
Gpsm3
Gpt2
Gpx4
Gramd1a
Gramd1b
Gramd2a
Grb10
Grb7
Grhl1
Grin1
Grin2a
Grk5
Grk6
Grpel2
Grwd1
Gsdmd
Gse1
Gskip
Gstcd
Gstk1
Gstm4
Gsto1
Gtf2h1
Gtf2h2c
Gtf2h3
Gtf3c1
Gtf3c5
Gtf3c6
Gtpbp10
Gtpbp3
Gtpbp4
Gtpbp8
Guf1
Guk1
Gusbp1
Gvqw3
Gzf1
H1f0
H1fx-as1
H2afz
H6pd
Hadhb
Haglr
Hal
Hapln2
Hars2
Haspin
Hat1
Haus2
Hax1
Hbp1
Hcar1
Hccat5
Hcfc1
Hcfc1r1
Hcg14
Hcg20
Hcg9
Hcp5
Hcrt
Hdac1
Hdac10
Hdac11-as1
Hdac3
Hddc3
Hdgf
Hdlbp
Heatr5b
Hebp2
Hectd2
Hectd4
Helb
Henmt1
Herc5
Herpud1
Hes1
Hes2
Hes7
Hexa-as1
Hexb
Hexim1
Hey1
Hgfac
Hgh1
Hhat
Hhla3
Hic1
Hif1a-as2
Hif1an
Higd1ap5
Hikeshi
Hint2
Hipk1
Hist1h1e
Hist1h2ab
Hist1h2ac
Hist1h2ad
Hist1h2bd
Hist1h2bf
Hist1h2bo
Hist1h3c
Hist1h3h
Hist1h4c
Hist1h4e
Hist4h4
Hivep1
Hk2
Hkr1
Hla-z
Hlf
Hm13
Hmbox1
Hmbs
Hmg20a
Hmga1
Hmga2
Hmgb1p21
Hmgcl
Hmgcr
Hmgn2p22
Hmgxb4
Hmox2
Hnf1a
Hnf4a
Hnmt
Hnrnpa1
Hnrnpab
Hnrnpul1
Hoxa10
Hoxa10-as
Hoxa3
Hoxa-as2
Hpn
Hps1
Hps3
Hps6
Hs3st3b1
Hsbp1
Hsd11b1l
Hsd17b2
Hsd17b4
Hsd17b8
Hsp90ab1
Hspa14
Hspa1a
Hspa4
Hspb1
Hspb7
Hspd1p7
Hspe1
Hspe1-mob4
Htd2
Htra2
Hypk
Icam1
Icam2
Icam3
Icam4
Id1
Id2
Id3
Idh1-as1
Idh3a
Idnk
Ier2
Ier3
Ier3-as1
Ier5
Ifi27l1
Ifi35
Ifitm2
Ifitm3
Ifitm9p
Ifnnp1
Ifrd1
Ift122
Ift74
Igbp1
Igf1
Igf2bp1
Igf2bp2
Igf2bp2-as1
Igf2bp3
Igf2r
Igfbp1
Igflr1
Ighmbp2
Iglj6
Iglv3-15
Iglv5-37
Igsf1
Ik
Ikbkb
Ikbke
Ikbkg
Ikzf4
Il10rb
Il11ra
Il17d
Il17rc
Il17re
Il1rn
Il23a
Il4r
Il6r
Il6st
Ilf3
Ilk
Imp3
Impa2
Inafm2
Inava
Inf2
Ing1
Ing5
Inhbe
Inhcap
Ino80b
Ino80b-wbp1
Ino80e
Inpp5a
Inpp5b
Inppl1
Insig2
Ints3
Ints5
Ints6-as1
Ints7
Ipo11
Ipo13
Ipo7
Ippkp1
Iqank1
Iqch
Iqcj-schip1-as1
Iqck
Iqgap2
Iqsec2
Irf3
Irf9
Irgq
Iscu
Isg20
Isl2
Islr2
Ist1
Isx
Itch
Itfg2
Itga2
Itgae
Itgal
Itgav
Itgb1
Itgb1-dt
Itgb7
Itk
Itm2c
Itpa
Itpr1
Itprid2
Itsn2
Jade1
Jagn1
Jaml
Jkamp
Jrkl
Jsrp1
Kalrn
Kank3
Kansl3
Kat5
Kat6a
Kat6b
Kat7
Katnbl1p3
Kazald1
Kcnab2
Kcnh3
Kcnh4
Kcnh8
Kcnip2-as1
Kcnma1
Kcnn4
Kctd11
Kctd15
Kctd2
Kctd20
Kctd21-as1
Kctd5
Kctd6
Kdelr3
Kdf1
Kdm1b
Kdm2a
Kdm3a
Kdm4c
Kdm6b
Kdm7a-dt
Keap1
Khdc4
Khdrbs1
Khk
Khnyn
Kiaa0355
Kiaa0556
Kiaa0586
Kiaa0895l
Kiaa1217
Kiaa1671
Kiaa1958
Kif15
Kif20b
Kif22
Kif23
Kif4a
Kif9-as1
Kifc1
Klc1
Klc2
Klf11
Klf16
Klhdc2
Klhdc3
Klhdc4
Klhdc9
Klhl17
Klhl18
Klhl20
Klhl23
Klhl32
Klhl33
Klhl42
Klhl5
Klrg1
Kmt2a
Kmt2b
Kmt2d
Kmt5a
Kndc1
Knl1
Kntc1
Kpnb1
Krbox4
Krt18
Krt19
Krt23
Krt39
Krt40
Krt7
Krt7-as
Krt8
Krtap2-3
Krtdap
Ksr1
Kxd1
Kynu
L1cam
Lacc1
Lactb2
Lag3
Lair1
Lama1
Lamb2
Lamtor4
Laptm4b
Larp1
Larp7
Lasp1
Lbhd1
Lbx2
Lbx2-as1
Lck
Lcnl1
Lcor
Ldha
Ldhap4
Ldhap5
Ldlr
Ldlrad4
Ldlrap1
Lemd3
Leng8
Leng8-as1
Lepr
Leprot
Leprotl1
Letmd1
Lfng
Lgals1
Lgals9
Lgi4
Lgr5
Lifr
Limk2
Lims1
Lims2
Lin28b
Lin37
Linc00161
Linc00205
Linc00240
Linc00265
Linc00339
Linc00350
Linc00431
Linc00449
Linc00467
Linc00479
Linc00511
Linc00513
Linc00528
Linc00533
Linc00574
Linc00589
Linc00598
Linc00605
Linc00607
Linc00620
Linc00667
Linc00674
Linc00853
Linc00857
Linc00862
Linc00869
Linc00884
Linc00888
Linc00894
Linc00910
Linc00920
Linc00921
Linc00933
Linc00941
Linc00957
Linc01011
Linc01022
Linc01038
Linc01085
Linc01088
Linc01089
Linc01111
Linc01119
Linc01124
Linc01128
Linc01132
Linc01135
Linc01143
Linc01144
Linc01146
Linc01191
Linc01220
Linc01270
Linc01276
Linc01293
Linc01337
Linc01345
Linc01389
Linc01426
Linc01465
Linc01515
Linc01521
Linc01529
Linc01620
Linc01714
Linc01715
Linc01719
Linc01730
Linc01744
Linc01750
Linc01767
Linc01775
Linc01783
Linc01786
Linc01836
Linc01843
Linc01881
Linc01909
Linc01942
Linc01960
Linc01970
Linc01977
Linc02003
Linc02008
Linc02015
Linc02021
Linc02028
Linc02055
Linc02058
Linc02098
Linc02119
Linc02128
Linc02175
Linc02235
Linc02237
Linc02259
Linc02288
Linc02356
Linc02362
Linc02401
Linc02408
Linc02428
Linc02521
Linc02569
Linc02585
Lipt1
Livar
Lix1l-as1
Llgl2
Llph-dt
Lman1l
Lmna
Lmnb1
Lmnb2
Lmntd2
Lmo7
Lncnef
Lnp1
Lonp1
Lonp2
Lonrf3
Lpin1
Lpin2
Lrch3
Lrch4
Lrmda
Lrp10
Lrp3
Lrrc1
Lrrc14
Lrrc23
Lrrc27
Lrrc28
Lrrc45
Lrrc46
Lrrc49
Lrrc59
Lrrc61
Lrrc70
Lrrc75a
Lrrc8a
Lrrc8d
Lrrc8e
Lrrc9
Lrrcc1
Lrrfip2
Lrsam1
Lrtomt
Lrwd1
Lsm2
Lsm4
Lsm8
Lsr
Ltbp1
Ltbp3
Ltbr
Luc7l
Luc7l2
Luc7l3
Lucat1
Lxn
Ly6k
Lypla2
Lyrm1
Lyrm7
Lyz
Lzic
Lztr1
Lzts2
Mab21l3
Macrod1
Mad2l1bp
Madcam1
Madd
Maea
Maf1
Mafg-dt
Mafk
Maged2
Magi2
Magi2-as3
Magi3
Maip1
Mak16
Malat1
Malsu1
Maml2
Man1a2
Manbal
Manea
Maneal
Manf
Map1a
Map1s
Map2k3
Map3k13
Map3k2-dt
Map3k3
Map3k7cl
Map3k8
Map4k2
Map4k3-dt
Map4k5
Mapk12
Mapk13
Mapk14
Mapk1ip1l
Mapk6
Mapk6-dt
Mapk7
Mapk8ip3
Mapkapk3
Mapre2
March7
Mark2
Mark3
Mark4
Mars
Mars2
Marveld2
Mast4
Mastl
Mat2a
Mat2b
Matr3
Maz
Mbd1
Mbd3l1
Mbd5
Mblac1
Mbnl1
Mbnl3
Mbtps2
Mc1r
Mcc
Mccc2
Mcf2l
Mcf2l2
Mcm4
Mcm5
Mcm8
Mcph1
Mcts2p
Mcu
Mdh2
Mdm2
Mdm4
Meaf6
Mecp2
Med11
Med14
Med15
Med15p3
Med17
Med18
Med24
Med29
Med30
Mef2a
Megf8
Meig1
Meis1
Memo1p4
Men1
Mertk
Mesp1
Metap1d
Metap2
Mettl14
Mettl15
Mettl17
Mettl23
Mettl25
Mettl2a
Mettl2b
Mettl7b
Mettl9
Mfap3
Mff
Mfn1
Mfsd1
Mfsd11
Mfsd14b
Mfsd3
Mfsd4b
Mgat1
Mgat2
Mgme1
Mgrn1
Mgst2
Mhencr
Mia2
Mia3
Mib1
Mib2
Mica
Micos10
Micos10-nbl1
Midn
Mief1
Mif
Mif-as1
Miga1
Miip
Mindy2
Minpp1
Mir100
Mir100hg
Mir1181
Mir1185-1
Mir1199
Mir1281
Mir1292
Mir141
Mir145
Mir1469
Mir146b
Mir151b
Mir152
Mir1538
Mir1539
Mir17hg
Mir1825
Mir191
Mir1915
Mir194-2hg
Mir196b
Mir200c
Mir200chg
Mir2277
Mir2861
Mir300
Mir3142hg
Mir3148
Mir3153
Mir3175
Mir3184
Mir3189
Mir3190
Mir3191
Mir3193
Mir3196
Mir320a
Mir324
Mir342
Mir3609
Mir3655
Mir3928
Mir3960
Mir3976hg
Mir423
Mir425
Mir4256
Mir4258
Mir4317
Mir4425
Mir4434
Mir4437
Mir4442
Mir4448
Mir4453
Mir4453hg
Mir4505
Mir4515
Mir4519
Mir4521
Mir4530
Mir4638
Mir4645
Mir4651
Mir4655
Mir4687
Mir4707
Mir4727
Mir4734
Mir4757
Mir4761
Mir484
Mir497hg
Mir5001
Mir5003
Mir5090
Mir5091
Mir5188
Mir544b
Mir5581
Mir564
Mir5694
Mir5696
Mir5702
Mir5703
Mir5707
Mir5787
Mir611
Mir6125
Mir629
Mir632
Mir6514
Mir6515
Mir6516
Mir6732
Mir6743
Mir6774
Mir6834
Mir6847
Mir6853
Mir6876
Mir6892
Mir7-3
Mir7-3hg
Mir762hg
Mir7704
Mir7849
Mir7973-1
Mir7973-2
Mir8059
Mirlet7a1hg
Mirlet7bhg
Mirlet7i
Mis12
Misp3
Mixl1
Mkln1
Mkrn3
Mlec
Mlip
Mllt6
Mlx
Mnat1
Mnd1
Mob1b
Mocs3
Mok
Mon1b
Mon2
Morc3
Mospd3
Mov10
Mpdu1
Mpg
Mphosph10
Mpl
Mpp7-dt
Mpst
Mrgprx3
Mrpl1
Mrpl10
Mrpl18
Mrpl2
Mrpl20
Mrpl20-as1
Mrpl22
Mrpl30
Mrpl33
Mrpl35
Mrpl35p4
Mrpl40
Mrpl48
Mrpl52
Mrpl54
Mrps10p2
Mrps11
Mrps17
Mrps18c
Mrps2
Mrps21
Mrps22
Mrps31p4
Mrps36
Msh3
Msh5
Msh5-sapcd1
Msi2
Msmb
Msmo1
Msra
Msrb3
Mst1p2
Mt2a
Mta2
Mtap
Mtbp
Mtco1p12
Mtco3p12
Mterf4
Mtf2
Mtfr1l
Mtg1
Mtg2
Mthfd1
Mthfd1l
Mthfd2l
Mtif2
Mtmr11
Mtmr12
Mtmr14
Mtmr2
Mtmr7
Mtmr9
Mtr
Mtrf1
Mtrr
Mttp
Mturn
Mtx2
Mus81
Mvb12a
Mvb12b
Mvd
Mvk
Mxd1
Mxd3
Mxra7
Myadm
Mybpc1
Myc
Myd88
Myeov
Myl12a
Myl12b
Myl5
Myl6b
Mylip
Mylpf
Mynn
Myo15b
Myo1b
Myo5c
Myo7a
Mzb1
N4bp2
NA
Naa16
Naa20
Naa35
Naa40
Naa60
Naaladl2
Nab2
Nabp2
Naglu
Nags
Napsa
Nasp
Nat10
Nat14
Nav2-as3
Naxd
Naxe
Nbeal1
Nbl1
Nbpf12
Nbpf3
Nbr1
Nbr2
Ncapd2
Ncapd2p1
Ncapg
Ncaph2
Ncbp1
Ncbp2-as1
Ncdn
Ncln
Ncoa7
Ncor2
Ncstn
Nde1
Ndel1
Ndfip2
Ndor1
Ndufa13
Ndufa4l2
Ndufa9
Ndufaf3
Ndufaf4p1
Ndufaf5
Ndufaf7
Ndufaf8
Ndufb10
Ndufb3
Ndufb5
Ndufb6
Ndufb9
Ndufc1
Ndufc2
Ndufs2
Ndufs3
Ndufs5
Ndufs7
Ndufv3
Neat1
Necap1
Necap2
Nectin2
Nedd1
Nefl
Nek11
Nek6
Nek7
Nelfb
Nelfcd
Neo1
Net1
Neurl4
Nf1
Nfat5
Nfatc3
Nfe2l1
Nfia
Nfic
Nfkb2
Nfkbia
Nfkbil1
Nfkbiz
Nfx1
Nfya
Ngrn
Nhsl1
Nif3l1
Nifk-as1
Ninj1
Nip7
Nipa2
Nipbl
Nipsnap1
Nipsnap2
Nit1
Nkapd1
Nkd1
Nkiras2
Nmb
Nmd3
Nme1
Nme1-nme2
Nme2
Nmnat1
Nmral1
Nmt1
Nnmt
Nol11
Nol12
Nol4l
Nol7
Nolc1
Nomo3
Nop14-as1
Nop2
Nop56
Nop58
Nop9
Nos3
Notch4
Noxa1
Npc1
Npm1
Npm1p32
Npm1p46
Npw
Nqo2
Nr1h2
Nr1h3
Nr2f1
Nr2f2
Nr2f2-as1
Nr3c1
Nrep
Nrp1
Nrsn2
Nsa2
Nsmce1-dt
Nsmce2
Nsrp1
Nsun3
Nsun4
Nsun6
Nt5cp2
Nt5m
Ntmt1
Ntrk1
Nub1
Nubp1
Nubp2
Nucb2
Nudc
Nudt1
Nudt13
Nudt22
Nudt7
Nuf2
Nup107
Nup210l
Nup214
Nup35
Nup50
Nup58
Nup85
Nupl2
Nutf2
Nutm1
Nvl
Nxf1
Nxt2
Ocel1
Odc1-dt
Odf2
Ofd1
Oga
Ogfod1
Ogfod2
Ogfr
Ogfrp1
Ogg1
Ogt
Oip5-as1
Olfm1
Olfm2
Olmalinc
Oosp1p2
Opa1
Or11q1p
Or1d4
Or4a50p
Or52k3p
Or6e1p
Or7e122p
Orc3
Ormdl3
Osbp2
Osbpl6
Oser1-dt
Osgepl1-as1
Osgin1
Osgin2
Osmr
Ostc
Ostf1
Otop1
Otub1
Otx1
Ovgp1
Oxa1l
Oxnad1
Oxr1
Oxsm
P2rx4
P2rx6
Pa2g4
Pabpc1
Pacrg
Pacrg-as3
Padi4
Pafah1b2
Pah
Paip2
Pak2
Pak4
Palmd
Pan3
Pank2
Panx1
Papolg
Paqr4
Paqr7
Pard3-as1
Pard6a
Pard6b
Park7
Parp3
Paxx
Pcat14
Pcbp1
Pcca
Pck1
Pck2
Pcm1
Pcmt1
Pcna
Pcnp
Pcnx3
Pcoth
Pcp2
Pcsk4
Pcsk6
Pctp
Pcyt1a
Pdcd11
Pdcd6
Pdcd6ip
Pdcd6ipp2
Pdcl3
Pde12
Pde4c
Pde9a
Pdlim2
Pdlim5
Pds5b
Pdss1
Pdxk
Peg10
Pet100
Pex14
Pex26
Pex3
Pex5
Pfdn5
Pfdn6
Pfkl
Pfkm
Pgam5
Pgd
Pgk1
Pgm2
Pgs1
Phactr4
Phax
Phc1
Phf10
Phf11
Phf14
Phf23
Phgdh
Phkb
Phkg2
Phldb1
Phospho2
Phtf2
Phyh
Pibf1
Pick1
Pigb
Pigg
Pigl
Pigq
Pigt
Pigv
Pigw
Pigy-dt
Pik3c2a
Pik3c3
Pik3ca
Pik3cd
Pik3ip1-as1
Pik3r1
Pikfyve
Pim3
Pip4k2a
Pip4k2c
Pip5k1b
Pithd1
Pitpna
Pitpna-as1
Pitpnc1
Piwil2
Pkd2l1
Pkib
Pkp4
Pla2g15
Pla2g4d
Pla2g4f
Plagl1
Plau
Plcb1
Plcb4
Plcd1
Plch2
Plcxd1
Plcxd2-as1
Pld1
Pld3
Plec
Plekha2
Plekha5
Plekha8
Plekhb1
Plekhg2
Plekhg4
Plekhh1
Plekhm3
Plekhn1
Plg
Plgla
Plin1
Plk4
Plpbp
Plpp3
Plpp6
Pls1
Pmepa1
Pml
Pmpca
Pmpcb
Pms2cl
Pnck
Pnkd
Pnn
Pnpla2
Pnpo
Pnrc1
Pnrc2
Pogk
Polb
Pole4
Polh
Poli
Poln
Polr1b
Polr1c
Polr1d
Polr1e
Polr2a
Polr2b
Polr2c
Polr2g
Polr2h
Polr2k
Polr2m
Polr3a
Polr3b
Polr3c
Polr3d
Polr3e
Polr3gl
Pom121
Pomp
Pop4
Pop7
Por
Pot1-as1
Pou2af1
Ppan
Ppan-p2ry11
Ppard
Ppargc1a
Ppcdc
Ppef1
Ppfia3
Ppfibp2
Pphln1
Ppia
Ppie
Ppig
Ppih
Ppil2
Ppip5k2
Ppm1a
Ppm1d
Ppme1
Ppp1r11
Ppp1r15a
Ppp1r16a
Ppp1r1b
Ppp1r26
Ppp1r26-as1
Ppp1r37
Ppp1r3g
Ppp1r8
Ppp1r9a
Ppp2r2c
Ppp2r5b
Ppp2r5d
Ppp3cb-as1
Ppp4c
Ppp4r1l
Ppp6r3
Pprc1
Ppt2
Ppt2-egfl8
Pqbp1
Pqlc1
Prcd
Prdm16
Prdm7
Prdx5
Prelid1
Prelid3a
Prelid3bp7
Prickle4
Prim2
Primpol
Prkab1
Prkacb
Prkar1a
Prkca-as1
Prkce
Prkch
Prkcsh
Prkrip1
Prmt1
Prmt3
Prmt6
Prmt7
Prnp
Proca1
Prorsd1p
Proser3
Prpf18
Prpf3
Prpf31
Prpf38a
Prpf38b
Prpf40b
Prpf4b
Prpf8
Prr11
Prr26
Prr29
Prr3
Prrc2b
Prrg1
Prrg2
Prrt2
Prss12
Prss36
Prune1
Prxl2b
Psca
Psd4
Psen1
Psma6
Psmb3
Psmb4
Psmb9
Psmc1
Psmc2
Psmc4
Psmc5
Psmd1
Psmd11
Psmd14
Psmd2
Psmd3
Psmd4
Psmd7
Psmd8
Psmd9
Psme3
Psmf1
Psmg3-as1
Psrc1
Pstk
Pstpip1
Ptbp1
Ptch2
Ptdss2
Pten
Pter
Ptges
Ptges2
Ptgr2
Ptk2
Ptk2b
Ptk7
Ptms
Ptpa
Ptpn1
Ptpn11
Ptpn12
Ptpn22
Ptpn23
Ptprg
Ptprj-as1
Pts
Puf60
Pusl1
Pwp1
Pxmp2
Pxn-as1
Pyroxd1
Qpctl
Qrich1
Qsox1
R3hcc1l
Rab11a
Rab11fip3
Rab11fip5
Rab12
Rab18
Rab25
Rab31
Rab37
Rab3d
Rab42
Rab4a
Rab5b
Rab5if
Rab7a
Rabgef1
Rabggtb
Rabl2a
Rac1
Rad17
Rad23a
Rad50
Rad51
Rad51ap1
Rae1
Rag1
Ralb
Ralgapa1
Raly
Ran
Ranbp1
Ranbp2
Rangrf
Rap1b
Rap2a
Rap2c
Rap2c-as1
Rapgef2
Rara
Rarres1
Rars
Rasal1
Rasip1
Rassf1
Rassf4
Rassf7
Rbak
Rbak-rbakdn
Rbbp4
Rbck1
Rbm14
Rbm14-rbm4
Rbm25
Rbm3
Rbm34
Rbm39
Rbm42
Rbm45
Rbm48
Rbm6
Rbmx2
Rbpjl
Rbpmslp
Rcan1
Rcan3
Rcc1
Rccd1
Rce1
Rcl1
Rcor3
Rcsd1
Rdh10
Rdh13
Recql4
Reep4
Rela
Rer1
Rere-as1
Resf1
Retreg2
Retreg3
Rex1bd
Rexo5
Rf00003
Rf00004
Rf00012
Rf00017
Rf00019
Rf00283
Rf00285
Rf00322
Rf00345
Rf00401
Rf00407
Rf00415
Rf00568
Rf01882
Rf01928
Rf01955
Rf01956
Rf01957
Rf02118
Rf02156
Rf02174
Rf02175
Rf02176
Rf02271
Rfc3
Rfc5
Rfesd
Rfx3-as1
Rfxank
Rgl1
Rgn
Rgp1
Rgs10
Rgs12
Rgs14
Rgs17
Rgs20
Rgs3
Rhbdd2
Rhoa
Rhob
Rhobtb3
Rhoc
Rhof
Rhoh
Rhoj
Rhoq
Rhot2
Ric8a
Ric8b
Rin1
Rin2
Ring1
Rint1
Riok1
Riok3
Ripk1
Ripk2
Ripor1
Rmc1
Rmdn2
Rmi1
Rmrp
Rn7skp175
Rn7skp8
Rn7sl105p
Rn7sl181p
Rn7sl346p
Rn7sl353p
Rn7sl441p
Rn7sl493p
Rn7sl581p
Rn7sl648p
Rn7sl66p
Rn7sl674p
Rn7sl743p
Rn7sl811p
Rn7sl832p
Rn7sl847p
Rna5s6
Rna5sp139
Rna5sp21
Rna5sp351
Rna5sp382
Rna5sp392
Rna5sp397
Rna5sp473
Rnase4
Rnaseh1-as1
Rnaseh2a
Rnaseh2c
Rnd1
Rnf10
Rnf111
Rnf121
Rnf13
Rnf139
Rnf14
Rnf144a
Rnf144b
Rnf151
Rnf157-as1
Rnf166
Rnf181
Rnf185
Rnf19b
Rnf20
Rnf207
Rnf208
Rnf212
Rnf214
Rnf216p1
Rnf31
Rnf34
Rnf4
Rnf40
Rnf43
Rnf7
Rnft2
Rnmt
Rnpepl1
Rnps1
Rnu11
Rnu1-1
Rnu1-117p
Rnu12
Rnu1-2
Rnu1-7p
Rnu1-85p
Rnu2-17p
Rnu2-2p
Rnu2-51p
Rnu2-63p
Rnu4-1
Rnu4-2
Rnu4-8p
Rnu4atac
Rnu5a-1
Rnu5a-8p
Rnu5b-1
Rnu5d-1
Rnu5e-1
Rnu5e-4p
Rnu5e-6p
Rnu5f-1
Rnu6-1043p
Rnu6-1079p
Rnu6-1106p
Rnu6-1128p
Rnu6-1276p
Rnu6-1277p
Rnu6-1280p
Rnu6-1283p
Rnu6-1311p
Rnu6-266p
Rnu6-299p
Rnu6-316p
Rnu6-384p
Rnu6-431p
Rnu6-450p
Rnu6-481p
Rnu6-491p
Rnu6-510p
Rnu6-599p
Rnu6-611p
Rnu6-693p
Rnu6-7
Rnu6-722p
Rnu6-740p
Rnu6-745p
Rnu6-792p
Rnu6-8
Rnu6-880p
Rnu6-881p
Rnu6-927p
Rnu6-929p
Rnu7-1
Rnu7-104p
Rnu7-27p
Rnu7-94p
Rnvu1-14
Rnvu1-15
Rnvu1-19
Rnvu1-6
Rnvu1-7
Ro60
Robo1
Robo3
Robo4
Romo1
Rora-as1
Rpe
Rpf1
Rpf2
Rpl10
Rpl10a
Rpl11
Rpl12p42
Rpl13
Rpl13a
Rpl13p5
Rpl15
Rpl17
Rpl18a
Rpl19
Rpl21
Rpl21p10
Rpl23a
Rpl23ap82
Rpl26
Rpl26l1
Rpl27
Rpl27a
Rpl28
Rpl29p30
Rpl34
Rpl36
Rpl36a
Rpl36a-hnrnph2
Rpl37a
Rpl38
Rpl4
Rpl41
Rpl5
Rpl7a
Rpl7l1
Rpl7p4
Rpl7p41
Rpl7p44
Rplp0
Rplp1
Rpn2
Rpp14
Rpp21
Rprd1b
Rps11
Rps12
Rps15
Rps18
Rps19
Rps19bp1
Rps2
Rps21
Rps26
Rps26p31
Rps27
Rps27a
Rps28
Rps29p16
Rps29p27
Rps2p32
Rps3
Rps3a
Rps4xp16
Rps4y1
Rps5
Rps5p3
Rps6ka1
Rps6kb2
Rps6p8
Rps7
Rpsa
Rpsap31
Rpsap52
Rraga
Rrm2
Rrnad1
Rrp12
Rrp15
Rsad1
Rtca
Rtca-as1
Rtel1
Rtel1-tnfrsf6b
Rtf2
Rtn2
Rtn4
Rufy3
Rundc1
Runx1
Runx3
Rusc1
Ruvbl2
Rwdd1
Rxfp4
S100a14
S100a6
S100p
S100pbp
Sacm1l
Sae1
Samd11
Samd14
Samd15
Samd4b
Sap25
Sap30bp
Sar1a
Sars
Sart1
Sat1
Satb2
Satb2-as1
Sbdsp1
Sc5d
Scaf1
Scai
Scamp1
Scand2p
Scarb1
Scarf2
Scarna16
Scarna17
Scarna2
Scat8
Scfd1
Scly
Scml1
Scn4a
Scnm1
Scnn1a
Scnn1d
Scoc
Scp2
Scrn3
Sctr
Sdc2
Sdcbp
Sdcbp2-as1
Sdhaf1
Sdhaf2
Sdhaf3
Sdhc
Sdhd
Sdk1
Sec11a
Sec13
Sec14l1
Sec23a-as1
Sec23b
Sec23ip
Sec24a
Sec24c
Secisbp2
Seh1l
Selenoh
Selenokp1
Selenon
Sema3b
Sema3c
Sema4g
Senp5
Sephs2
Sepsecs-as1
Sept1
Sept4
Sept4-as1
Sept7
Sept9
Serhl2
Serp1
Serpina1
Serpina5
Serpinb7
Serpinb8
Serpinb9p1
Serpind1
Serpine1
Serpinh1
Serpini1
Setbp1
Setd4
Setd5
Setd6
Setd9
Setdb1
Setdb2
Setx
Sf3b2
Sf3b3
Sfi1
Sfswap
Sft2d3
Sfxn1
Sgf29
Sgk3
Sgo1-as1
Sgo2
Sgsm2
Sh2b1
Sh2b2
Sh2b3
Sh2d2a
Sh2d4a
Sh3bgrl3
Sh3bp1
Sh3kbp1
Sh3pxd2a-as1
Sh3tc1
Sh3tc2-dt
Sh3yl1
Shank2
Shc1
Shkbp1
Shld1
Shld2
Shld3
Shoc2
Siah2
Siglec15
Sil1
Sin3a
Sipa1
Sipa1l1
Sirpb1
Sirt2
Sirt7
Six1
Skil
Skiv2l
Skp2
Slain2
Slc11a1
Slc12a6
Slc16a13
Slc16a3
Slc16a5
Slc1a7
Slc22a11
Slc22a18
Slc24a1
Slc25a14
Slc25a15
Slc25a20
Slc25a25
Slc25a26
Slc25a3
Slc25a35
Slc25a36
Slc25a38
Slc25a38p1
Slc25a4
Slc25a42
Slc25a46
Slc25a47
Slc26a11
Slc26a2
Slc26a6
Slc27a5
Slc29a1
Slc2a1
Slc2a10
Slc2a11
Slc2a3
Slc2a4rg
Slc2a8
Slc30a5
Slc30a6
Slc30a7
Slc30a9
Slc31a1
Slc35a3
Slc35a5
Slc35c1
Slc35e2a
Slc35e2b
Slc35e3
Slc35f6
Slc36a1
Slc37a3
Slc38a2
Slc38a6
Slc39a1
Slc39a10
Slc39a11
Slc39a13
Slc39a14
Slc39a7
Slc3a2
Slc40a1
Slc43a3
Slc44a4
Slc47a2
Slc49a4
Slc4a1ap
Slc4a2
Slc4a7
Slc50a1
Slc51a
Slc52a2
Slc5a11
Slc5a2
Slc6a12
Slc6a13
Slc6a6
Slc6a9
Slc7a6
Slc8a3
Slc9a3r2
Slc9a5
Slc9a8
Slc9b2
Slco1b3
Slf1
Slirp
Slit1
Slk
Smad3
Smad5
Smap1
Smap2
Smarca4
Smarcad1
Smarcal1
Smarcd1
Smg1p1
Smg6
Smg7
Smg8
Smim1
Smim25
Smim26
Smim27
Smim29
Smim36
Smim4
Smim40
Smim6
Smim8
Sms
Smtn
Smyd3
Smyd4
Snap23
Snap29
Snap47
Snapc2
Snhg11
Snhg16
Snhg19
Snhg20
Snhg21
Snhg22
Snhg25
Snhg26
Snhg3
Snhg4
Snhg8
Snhg9
Snora10
Snora13
Snora24
Snora26
Snora3a
Snora48
Snora50c
Snora57
Snora6
Snora70
Snora71e
Snora73a
Snora78
Snord101
Snord104
Snord105
Snord110
Snord118
Snord13
Snord15a
Snord1c
Snord2
Snord24
Snord35b
Snord36b
Snord3a
Snord3b-2
Snord3c
Snord42b
Snord45a
Snord45c
Snord58c
Snord60
Snord68
Snrnp25
Snrnp27
Snrnp35
Snrnp48
Snrnp70
Snrpa
Snrpb2
Snrpc
Snrpd1
Snrpd2
Snrpd3
Snrpe
Sntb1
Sntb2
Snx1
Snx10
Snx13
Snx15
Snx17
Snx24
Snx25
Snx29
Soat1
Socs2
Socs6
Socs7
Son
Sorbs3
Sorl1
Sos2
Sox6
Sox9
Sp100
Sp140l
Sp2-as1
Sp4
Sp5
Spa17
Spaar
Spaca5
Spaca6
Spag1
Spag4
Spag5
Spast
Spata1
Spata17
Spata33
Spata3-as1
Spata5
Spata5l1
Spata6l
Spats2l
Spc24
Spcs1
Spef2
Speg
Spg7
Sphk1
Sphk2
Spidr
Spns1
Spock2
Spock3
Spon2
Spopl
Spred1
Spry1
Spsb1
Spty2d1os
Sqor
Sqstm1
Srarp
Srd5a1
Srebf2
Srek1
Srfbp1
Srp19
Srrm1
Srrm2
Srrt
Srsf3
Srsf4
Srsf5
Srsf6
Srxn1
Ss18l1
Ss18l2
Ssb
Ssbp1
Ssbp4
Ssh3
Ssmem1
Sssca1
Sstr5
Sstr5-as1
Ssuh2
St20
St3gal1
St3gal2
St3gal4
St3gal6
St5
St7
Stag2
Stag3l5p
Stag3l5p-pvrig2p-pilrb
Stambp
Stard10
Stard13
Stard3
Stat6
Steap1
Stim1
Stim2
Stip1
Stk11ip
Stk16
Stk19
Stk24-as1
Stk35
Stk36
Stk4
Stkld1
Stmn1p1
Stmp1
Stpg1
Stra6
Strap
Stub1
Stx12
Stx16
Stx16-npepl1
Stx18-as1
Stx3
Stx4
Stx5
Stxbp1
Stxbp3
Sub1
Sugct
Sugt1
Sugt1p3
Sumf2
Sun2
Supt5h
Supt6h
Susd2
Susd6
Svil-as1
Swt1
Syap1
Syn2
Syn3
Syngap1
Synj2
Synj2bp-cox16
Sys1
Sys1-dbndd2
Syt8
Szrd1
Szt2
Tab1
Tab2
Tacc2
Tacc3
Taco1
Taf1
Taf15
Taf1b
Taf8
Tango2
Tank
Tapbp
Tapbpl
Tars
Tars2
Tarsl2
Tas1r1
Tasor2
Tat-as1
Tatdn3
Tax1bp1
Tbc1d10b
Tbc1d10c
Tbc1d13
Tbc1d15
Tbc1d17
Tbc1d19
Tbc1d25
Tbc1d8-as1
Tbcb
Tbcd
Tbce
Tbcel
Tbl1x
Tbl3
Tbp
Tbpl1
Tbrg1
Tbx10
Tbx3
Tceanc
Tcf12
Tcf7
Tcirg1
Tcta
Tctn1
Tdg
Tdgf1
Tdp1
Tdrd3
Tdrp
Tedc1
Telo2
Tent2
Tent4b
Terf2ip
Tes
Tesc
Tesk1
Tet3
Tex2
Tex22
Tex264
Tex26-as1
Tf
Tfam
Tfdp1
Tfeb
Tfg
Tfpi
Tfrc
Tg
Tgfbi
Tgfbr2
Tgif1
Tgif2
Tgif2-rab5if
Tgm2
Tgs1
Thap11
Thap2
Thap6
Thap7-as1
Thap9-as1
Thbs4
Them6
Thg1l
Thop1
Thpo
Thrap3
Thtpa
Thumpd3
Ticam1
Tigd2
Timm10b
Timm17a
Timm23b
Timm29
Timmdc1
Timp1
Tinag
Tiparp
Tiprl
Tirap
Tjp2
Tk2
Tkfc
Tle1
Tle6
Tlnrd1
Tm2d1
Tm4sf1
Tm4sf1-as1
Tm4sf5
Tm7sf2
Tm9sf1
Tm9sf2
Tm9sf4
Tma16
Tma7
Tmbim6
Tmc6
Tmc7
Tmc8
Tmco1-as1
Tmco6
Tmed2
Tmed9
Tmem100
Tmem102
Tmem104
Tmem107
Tmem126a
Tmem138
Tmem141
Tmem144
Tmem147
Tmem14b
Tmem14c
Tmem159
Tmem161b-as1
Tmem164
Tmem167b
Tmem179b
Tmem181
Tmem182
Tmem184b
Tmem184c
Tmem191b
Tmem198
Tmem198b
Tmem199
Tmem208
Tmem212
Tmem214
Tmem216
Tmem220
Tmem222
Tmem223
Tmem248
Tmem251
Tmem253
Tmem254
Tmem255b
Tmem260
Tmem262
Tmem268
Tmem33
Tmem37
Tmem38a
Tmem42
Tmem44
Tmem44-as1
Tmem59l
Tmem63a
Tmem69
Tmem79
Tmem8a
Tmem94
Tmem98
Tmem99
Tmpop2
Tmub2
Tmx1
Tnfaip1
Tnfaip2
Tnfaip3
Tnfaip8
Tnfaip8l1
Tnfrsf14
Tnfrsf14-as1
Tnni2
Tnpo1
Tnrc18p1
Tnrc6a
Tnrc6b
Tnrc6c
Tns2
Tns3
Toe1
Togaram2
Tomm22
Tomm40l
Tomm6
Tor1aip1
Tor1aip2
Tor1b
Tor2a
Tox4
Tp53i3
Tp73-as1
Tpcn1
Tpd52l2
Tpgs1
Tpi1p2
Tpm1
Tpm3p7
Tpm4
Tpp2
Tprg1l
Tpt1-as1
Tpte2p1
Trabd
Traf3
Traf3ip2-as1
Traf4
Traf7
Trafd1
Trak1
Trappc12
Trappc13
Trappc2b
Trappc2l
Trappc4
Trav8-7
Trerf1
Trex1
Trib1
Trib3
Trim13
Trim15
Trim16l
Trim17
Trim2
Trim24
Trim28
Trim40
Trim41
Trim46
Trim54
Trim56
Trim8
Triobp
Trip13
Trip4
Trmt10b
Trmt10c
Trmt11
Trmt112p4
Trmt13
Trmt44
Trmu
Trnau1ap
Trnp1
Tro
Trpc6
Trpm4
Trrap
Tsc2
Tsc22d1-as1
Tsen34
Tsen54
Tsfm
Tshz1
Tsku
Tsn
Tsnax
Tsnax-disc1
Tspan1
Tspan15
Tspan31
Tspan4
Tspo2
Tssc2
Tssc4
Ttc1
Ttc14
Ttc17
Ttc19
Ttc23l
Ttc25
Ttc26
Ttc27
Ttc3
Ttc39a
Ttc4
Ttc6
Ttc7a
Ttc7b
Ttc9c
Tti2
Ttk
Ttll13p
Ttyh3
Tuba1c
Tuba4a
Tubb
Tubb3
Tubb4b
Tubg1
Tubgcp4
Tug1
Tulp1
Tulp4
Tusc8
Tvp23b
Twf1
Txlna
Txlng
Txlngy
Txndc15
Txndc17
Txndc9
Txnl1
Txnrd1
Tyms
Tyro3
Tyrobp
Tyw3
U2af1l4
U2af2
U2surp
U73166.1
U91319.1
U91324.1
Uba1
Uba2
Uba5
Uba52
Uba6-as1
Ubac2
Ubap2l
Ube2d3-as1
Ube2e1
Ube2e3
Ube2f
Ube2f-scly
Ube2i
Ube2l3
Ube2m
Ube2v2
Ube2z
Ube3b
Ube4a
Ubfd1
Ubiad1
Ubl5
Ubl7-as1
Ubox5
Ubr2
Ubr5-as1
Ubr7
Ubxn2b
Ubxn4
Ubxn8
Uchl3
Ufc1
Ufl1
Ufm1
Ugcg
Uggt1
Ugp2
Ugt1a2p
Ugt2b10
Ugt2b25p
Ugt2b7
Uhmk1
Uhrf1
Uhrf1bp1
Uhrf2
Umad1
Umps
Unc45a
Unc50
Unc5cl
Upf3a
Upk1b
Upp1
Upp2
Uqcc1
Uqcc2
Uqcrh
Uqcrq
Urb1
Uri1
Urm1
Uros
Usb1
Use1
Usf2
Ushbp1
Uso1
Usp1
Usp10
Usp11
Usp15
Usp16
Usp18
Usp20
Usp22
Usp29
Usp2-as1
Usp30
Usp30-as1
Usp38
Usp39
Usp42
Usp43
Usp54
Usp8
Usp9x
Usp9y
Uspl1
Utp11
Utp14a
Utp23
Utp4
Utrn
Vamp3
Vamp8
Vasp
Vax1
Vcl
Vegfa
Vegfb
Veph1
Vill
Vim
Vma21
Vmac
Vmp1
Vnn2
Vps11
Vps13b
Vps13d
Vps16
Vps25
Vps26c
Vps33b-dt
Vps45
Vps51
Vrtn
Vsig2
Vsnl1
Vta1
Vti1a
Vtn
Vtrna1-1
Vtrna1-2
Vtrna1-3
Vwa1
Vwa5a
Vwa8-as1
Wac
Washc2a
Washc2c
Washc3
Washc4
Wbp1l
Wbp2
Wdfy2
Wdfy3
Wdr11
Wdr20
Wdr25
Wdr3
Wdr35
Wdr36
Wdr37
Wdr43
Wdr44
Wdr45
Wdr46
Wdr48
Wdr54
Wdr55
Wdr70
Wdr73
Wdr75
Wdr81
Wdr83
Wdr86
Wdr86-as1
Wdr90
Wdtc1
Wee1
Whammp3
Wipf2
Wipi2
Wnk1
Wnk4
Wnt10a
Wnt3
Wrap53
Wscd1
Wtap
Wtapp1
Wwc1
Wwc2
Wwp1
Wwp2
Xiap
Xirp2
Xkr9
Xpnpep3
Xpo7
Xpot
Xrcc4
Xrcc5
Yae1
Yap1
Ybey
Ybx1
Yeats4
Yipf4
Yju2
Ykt6
Ylpm1
Ypel2
Ypel3
Ythdf2
Ythdf3
Ywhab
Z82188.2
Z82244.2
Z83844.1
Z83844.3
Z85994.2
Z93241.1
Z93930.3
Z95115.1
Z97634.1
Z99129.3
Zap70
Zbed5-as1
Zbed6cl
Zbed9
Zbtb10
Zbtb34
Zbtb37
Zbtb38
Zbtb40
Zbtb43
Zbtb48
Zbtb49
Zbtb7b
Zbtb9
Zc2hc1c
Zc3h10
Zc3h12a
Zc3h15
Zc3h18
Zc3hav1
Zcchc2
Zcchc24
Zcchc7
Zcchc9
Zcwpw2
Zdhhc2
Zdhhc4
Zdhhc5
Zeb1
Zfand2a
Zfp41
Zfp69
Zfp91-cntf
Zfpl1
Zfyve16
Zfyve27
Zg16b
Zgpat
Zkscan1
Zkscan2-dt
Zkscan3
Zkscan5
Zkscan7
Zkscan8
Zmiz2
Zmpste24
Znf101
Znf114
Znf131
Znf133
Znf143
Znf174
Znf19
Znf192p1
Znf197
Znf205
Znf207
Znf212
Znf213-as1
Znf219
Znf222
Znf224
Znf225
Znf226
Znf227
Znf234
Znf252p-as1
Znf26
Znf263
Znf267
Znf268
Znf271p
Znf276
Znf277
Znf282
Znf283
Znf286a
Znf304
Znf316
Znf317
Znf324
Znf330
Znf333
Znf337
Znf337-as1
Znf383
Znf385b
Znf385c
Znf385d
Znf391
Znf397
Znf398
Znf407
Znf408
Znf410
Znf419
Znf431
Znf432
Znf436-as1
Znf440
Znf441
Znf444
Znf444p1
Znf445
Znf451
Znf460
Znf473
Znf48
Znf487
Znf493
Znf497
Znf501
Znf503-as2
Znf512
Znf517
Znf518a
Znf529-as1
Znf530
Znf544
Znf546
Znf547
Znf548
Znf549
Znf551
Znf554
Znf555
Znf556
Znf557
Znf561-as1
Znf567
Znf570
Znf575
Znf577
Znf580
Znf581
Znf584
Znf587
Znf587b
Znf593
Znf596
Znf609
Znf611
Znf619
Znf620
Znf621
Znf623
Znf625
Znf625-znf20
Znf627
Znf646
Znf655
Znf665
Znf672
Znf674-as1
Znf684
Znf687
Znf69
Znf691
Znf696
Znf7
Znf700
Znf705e
Znf706
Znf707
Znf720
Znf740
Znf76
Znf766
Znf773
Znf776
Znf778
Znf791
Znf808
Znf81
Znf813
Znf814
Znf815p
Znf830
Znf839
Znf846
Znf860
Znf92
Znrf3-as1
Zranb2-as2
Zscan20
Zscan25
Zscan9
Zswim4
Zswim8
Zswim9
Zyx
