# Supplementary material for: A Bayesian inference transcription factor activity model for the analysis of single-cell transcriptomes
Source: Genome Res. 2021 Jul;31(7):1296–311. doi: 10.1101/gr.265595.120 (PMC8256867; doi:10.1101/gr.265595.120)
Supplement: Supplemental Material [file supp_gr.265595.120_Supplemental_Code.zip › BITFAM/inst/extdata/human/ETV5]

A1bg
A1bg-as1
A2m
A2m-as1
Aacs
Aadacl2-as1
Aadacp1
Aagab
Aamdc
Aanat
Aar2
Aars
Aasdhppt
Aatf
Abalon
Abat
Abca17p
Abca2
Abca3
Abca4
Abca6
Abca7
Abca9
Abcb1
Abcb6
Abcb8
Abcb9
Abcc1
Abcc10
Abcc11
Abcc13
Abcc2
Abcc3
Abcc5
Abcc6
Abcd1
Abcd1p5
Abcd3
Abce1
Abcf1
Abcf3
Abcg1
Abcg4
Abhd10
Abhd11
Abhd11-as1
Abhd12
Abhd12b
Abhd14a
Abhd14a-acy1
Abhd14b
Abhd17a
Abhd17ap3
Abhd17c
Abhd18
Abhd2
Abhd4
Abhd5
Abhd6
Abi2
Abl1
Ablim2
Ablim3
Abr
Abracl
Abtb1
Ac000035.1
Ac000068.1
Ac000093.1
Ac001226.1
Ac002076.1
Ac002094.1
Ac002116.1
Ac002116.2
Ac002306.1
Ac002310.1
Ac002310.2
Ac002310.4
Ac002310.6
Ac002375.1
Ac002398.1
Ac002451.1
Ac002470.1
Ac002472.2
Ac002472.3
Ac002480.1
Ac002996.1
Ac003002.1
Ac003002.3
Ac003005.1
Ac003006.1
Ac003043.1
Ac003070.1
Ac003092.1
Ac003101.1
Ac003101.2
Ac003102.1
Ac003666.1
Ac003986.2
Ac004012.1
Ac004080.4
Ac004148.1
Ac004156.1
Ac004160.1
Ac004224.2
Ac004232.2
Ac004233.3
Ac004233.4
Ac004241.1
Ac004264.1
Ac004381.1
Ac004471.2
Ac004522.1
Ac004522.2
Ac004540.1
Ac004551.1
Ac004585.1
Ac004590.1
Ac004623.1
Ac004706.1
Ac004771.3
Ac004771.4
Ac004812.2
Ac004816.1
Ac004816.2
Ac004825.1
Ac004837.1
Ac004837.3
Ac004846.2
Ac004854.2
Ac004858.1
Ac004862.1
Ac004865.2
Ac004884.1
Ac004895.1
Ac004908.1
Ac004908.2
Ac004920.1
Ac004921.1
Ac004922.1
Ac004943.2
Ac004980.1
Ac004987.1
Ac004987.2
Ac004994.1
Ac005013.1
Ac005020.2
Ac005034.1
Ac005041.1
Ac005052.1
Ac005083.1
Ac005086.1
Ac005154.3
Ac005162.2
Ac005220.1
Ac005224.3
Ac005224.4
Ac005253.1
Ac005256.1
Ac005258.1
Ac005280.1
Ac005280.2
Ac005288.1
Ac005304.1
Ac005324.4
Ac005324.5
Ac005332.4
Ac005342.1
Ac005355.1
Ac005379.1
Ac005391.1
Ac005410.1
Ac005486.1
Ac005514.1
Ac005520.1
Ac005520.2
Ac005523.2
Ac005532.2
Ac005534.1
Ac005540.1
Ac005544.1
Ac005559.1
Ac005593.1
Ac005606.2
Ac005614.1
Ac005618.3
Ac005632.2
Ac005670.2
Ac005674.1
Ac005695.1
Ac005695.3
Ac005696.1
Ac005703.3
Ac005726.4
Ac005736.1
Ac005740.3
Ac005746.2
Ac005759.1
Ac005775.1
Ac005779.2
Ac005786.2
Ac005790.1
Ac005821.1
Ac005823.2
Ac005828.4
Ac005829.1
Ac005837.1
Ac005837.3
Ac005841.1
Ac005906.2
Ac005906.3
Ac005912.2
Ac005915.1
Ac005920.1
Ac005920.4
Ac005921.2
Ac005996.1
Ac006001.2
Ac006001.3
Ac006001.4
Ac006019.1
Ac006022.1
Ac006026.3
Ac006033.1
Ac006042.2
Ac006058.2
Ac006059.1
Ac006059.2
Ac006064.1
Ac006064.6
Ac006077.2
Ac006153.1
Ac006205.2
Ac006213.1
Ac006213.4
Ac006252.1
Ac006254.1
Ac006254.3
Ac006273.1
Ac006329.1
Ac006333.2
Ac006435.1
Ac006435.5
Ac006441.3
Ac006449.2
Ac006449.6
Ac006452.1
Ac006483.1
Ac006483.2
Ac006486.2
Ac006504.5
Ac006511.1
Ac006511.5
Ac006517.1
Ac006971.1
Ac006994.2
Ac007009.1
Ac007029.1
Ac007032.1
Ac007066.2
Ac007099.1
Ac007128.1
Ac007192.1
Ac007192.2
Ac007207.2
Ac007215.1
Ac007216.1
Ac007216.4
Ac007250.1
Ac007285.1
Ac007298.2
Ac007319.1
Ac007364.1
Ac007375.1
Ac007383.2
Ac007384.1
Ac007389.1
Ac007391.1
Ac007395.1
Ac007405.2
Ac007405.3
Ac007448.3
Ac007491.1
Ac007493.1
Ac007493.2
Ac007546.2
Ac007546.3
Ac007563.2
Ac007569.1
Ac007570.1
Ac007601.2
Ac007611.1
Ac007619.2
Ac007620.1
Ac007637.1
Ac007656.1
Ac007663.1
Ac007663.3
Ac007681.1
Ac007686.1
Ac007686.4
Ac007728.3
Ac007780.1
Ac007786.1
Ac007834.1
Ac007881.2
Ac007950.1
Ac007952.2
Ac007952.4
Ac007991.1
Ac007998.5
Ac008012.1
Ac008013.1
Ac008014.1
Ac008033.3
Ac008060.1
Ac008060.2
Ac008063.2
Ac008073.3
Ac008079.1
Ac008080.3
Ac008105.1
Ac008105.2
Ac008105.3
Ac008115.3
Ac008121.2
Ac008267.1
Ac008267.5
Ac008393.1
Ac008403.1
Ac008406.3
Ac008429.1
Ac008438.2
Ac008443.1
Ac008443.2
Ac008443.4
Ac008443.5
Ac008494.1
Ac008537.4
Ac008549.2
Ac008572.1
Ac008581.2
Ac008592.1
Ac008592.4
Ac008608.1
Ac008608.2
Ac008610.1
Ac008629.2
Ac008641.1
Ac008649.2
Ac008663.3
Ac008687.7
Ac008694.2
Ac008734.2
Ac008738.1
Ac008738.2
Ac008750.3
Ac008752.1
Ac008753.1
Ac008763.2
Ac008764.10
Ac008764.2
Ac008764.6
Ac008764.8
Ac008770.2
Ac008781.1
Ac008781.2
Ac008805.2
Ac008870.1
Ac008892.1
Ac008897.1
Ac008914.1
Ac008915.2
Ac008966.1
Ac008969.1
Ac008972.2
Ac008985.1
Ac009005.1
Ac009054.1
Ac009060.1
Ac009061.2
Ac009065.1
Ac009065.4
Ac009078.3
Ac009088.2
Ac009090.3
Ac009093.4
Ac009093.6
Ac009097.2
Ac009097.4
Ac009107.2
Ac009108.5
Ac009118.2
Ac009119.1
Ac009133.1
Ac009133.2
Ac009133.3
Ac009133.5
Ac009133.6
Ac009139.1
Ac009159.2
Ac009163.6
Ac009226.1
Ac009229.1
Ac009237.3
Ac009238.1
Ac009238.2
Ac009292.1
Ac009299.2
Ac009303.1
Ac009309.1
Ac009313.1
Ac009336.3
Ac009407.1
Ac009413.1
Ac009478.1
Ac009480.2
Ac009502.1
Ac009511.2
Ac009518.1
Ac009560.1
Ac009562.1
Ac009720.1
Ac009779.2
Ac009779.3
Ac009812.2
Ac009879.2
Ac009879.3
Ac009948.4
Ac009955.3
Ac009967.1
Ac009975.2
Ac010148.1
Ac010186.2
Ac010197.1
Ac010198.1
Ac010198.2
Ac010203.2
Ac010226.1
Ac010240.3
Ac010247.1
Ac010255.2
Ac010255.3
Ac010271.1
Ac010271.2
Ac010280.1
Ac010280.3
Ac010297.1
Ac010319.2
Ac010325.2
Ac010327.2
Ac010327.4
Ac010333.3
Ac010336.2
Ac010336.3
Ac010336.5
Ac010422.1
Ac010422.2
Ac010422.7
Ac010422.8
Ac010442.1
Ac010457.1
Ac010463.1
Ac010487.2
Ac010491.1
Ac010501.1
Ac010503.3
Ac010522.1
Ac010531.7
Ac010536.3
Ac010542.1
Ac010547.1
Ac010547.5
Ac010608.3
Ac010618.4
Ac010619.2
Ac010646.1
Ac010654.1
Ac010655.2
Ac010655.4
Ac010735.1
Ac010746.1
Ac010761.1
Ac010761.2
Ac010761.5
Ac010761.7
Ac010834.2
Ac010894.2
Ac010894.3
Ac010973.1
Ac010976.1
Ac010980.1
Ac010997.2
Ac010997.4
Ac010999.2
Ac011008.1
Ac011195.2
Ac011287.1
Ac011313.1
Ac011379.2
Ac011444.1
Ac011444.3
Ac011446.2
Ac011448.1
Ac011452.1
Ac011453.2
Ac011455.1
Ac011462.3
Ac011462.4
Ac011462.5
Ac011468.5
Ac011471.4
Ac011477.1
Ac011481.1
Ac011487.4
Ac011491.1
Ac011495.1
Ac011498.1
Ac011498.6
Ac011500.3
Ac011511.2
Ac011529.1
Ac011603.1
Ac011603.2
Ac011611.4
Ac011676.3
Ac011700.1
Ac011731.1
Ac011752.1
Ac011755.1
Ac011773.1
Ac011773.3
Ac011825.3
Ac011899.2
Ac011921.1
Ac011921.2
Ac011933.3
Ac011944.2
Ac012065.3
Ac012065.4
Ac012087.1
Ac012087.2
Ac012146.1
Ac012158.1
Ac012184.2
Ac012186.3
Ac012229.1
Ac012291.2
Ac012306.2
Ac012307.1
Ac012313.10
Ac012313.3
Ac012313.6
Ac012313.9
Ac012358.2
Ac012358.3
Ac012362.1
Ac012368.1
Ac012370.1
Ac012377.1
Ac012378.2
Ac012409.2
Ac012447.1
Ac012462.3
Ac012470.1
Ac012485.1
Ac012485.2
Ac012485.3
Ac012488.2
Ac012507.1
Ac012531.1
Ac012531.2
Ac012531.3
Ac012555.1
Ac012569.1
Ac012613.1
Ac012615.4
Ac012618.2
Ac012625.1
Ac012629.2
Ac012640.4
Ac012645.1
Ac012645.3
Ac012651.1
Ac012668.2
Ac012668.3
Ac012673.1
Ac012676.3
Ac012676.5
Ac013270.1
Ac013275.1
Ac013356.4
Ac013394.1
Ac013400.1
Ac013468.1
Ac013470.3
Ac013472.1
Ac013472.3
Ac013565.3
Ac013717.1
Ac013726.1
Ac013731.1
Ac015687.1
Ac015712.1
Ac015712.6
Ac015726.2
Ac015795.1
Ac015802.4
Ac015802.5
Ac015802.6
Ac015813.1
Ac015813.2
Ac015813.4
Ac015813.7
Ac015871.1
Ac015871.3
Ac015908.1
Ac015908.7
Ac015909.3
Ac015912.1
Ac015912.3
Ac015921.1
Ac015936.1
Ac015961.2
Ac015982.1
Ac016026.1
Ac016027.1
Ac016065.1
Ac016229.2
Ac016292.1
Ac016394.1
Ac016405.2
Ac016405.3
Ac016542.3
Ac016559.2
Ac016575.1
Ac016582.2
Ac016588.2
Ac016595.1
Ac016596.1
Ac016629.3
Ac016708.1
Ac016722.1
Ac016727.1
Ac016739.1
Ac016769.2
Ac016773.1
Ac016831.3
Ac016866.1
Ac016876.2
Ac016903.2
Ac016999.1
Ac017006.1
Ac017015.2
Ac017074.1
Ac017083.1
Ac017100.1
Ac017104.1
Ac018362.1
Ac018362.3
Ac018410.1
Ac018463.1
Ac018521.1
Ac018521.2
Ac018521.3
Ac018521.5
Ac018529.3
Ac018553.2
Ac018563.1
Ac018637.1
Ac018647.2
Ac018653.3
Ac018690.1
Ac018755.3
Ac018761.3
Ac018766.1
Ac018809.1
Ac018816.2
Ac018845.3
Ac019080.1
Ac019117.2
Ac019117.3
Ac019129.2
Ac019131.1
Ac019197.1
Ac019205.1
Ac019209.2
Ac019211.1
Ac019226.1
Ac019257.2
Ac019257.8
Ac019278.1
Ac019294.2
Ac019294.3
Ac020558.1
Ac020612.2
Ac020656.2
Ac020659.1
Ac020661.1
Ac020661.3
Ac020763.1
Ac020891.2
Ac020892.2
Ac020893.2
Ac020904.2
Ac020904.3
Ac020907.2
Ac020907.3
Ac020907.5
Ac020909.1
Ac020909.3
Ac020910.3
Ac020910.5
Ac020911.1
Ac020913.2
Ac020915.5
Ac020916.2
Ac020922.2
Ac020922.4
Ac020928.1
Ac020934.1
Ac020934.2
Ac020978.4
Ac021016.3
Ac021054.1
Ac021087.4
Ac021151.1
Ac021188.1
Ac021218.1
Ac021321.1
Ac021491.3
Ac021594.1
Ac021594.2
Ac021683.3
Ac022007.1
Ac022028.2
Ac022098.1
Ac022098.3
Ac022098.4
Ac022113.2
Ac022144.1
Ac022154.1
Ac022167.3
Ac022167.4
Ac022167.5
Ac022173.1
Ac022201.2
Ac022211.2
Ac022217.2
Ac022217.3
Ac022296.2
Ac022296.3
Ac022336.3
Ac022384.1
Ac022400.1
Ac022400.2
Ac022413.1
Ac022415.1
Ac022498.1
Ac022509.3
Ac022509.4
Ac022613.1
Ac022613.2
Ac022616.5
Ac022616.7
Ac022695.2
Ac022784.1
Ac022784.5
Ac022816.1
Ac022973.2
Ac023024.1
Ac023137.1
Ac023157.2
Ac023157.3
Ac023355.1
Ac023421.2
Ac023509.3
Ac023632.2
Ac023632.3
Ac023790.2
Ac023906.1
Ac023906.3
Ac023906.4
Ac023908.3
Ac024145.1
Ac024243.1
Ac024267.4
Ac024267.6
Ac024270.4
Ac024475.4
Ac024559.2
Ac024598.1
Ac024619.4
Ac024937.1
Ac024940.1
Ac024941.1
Ac024941.2
Ac025031.1
Ac025031.2
Ac025031.4
Ac025031.5
Ac025048.1
Ac025048.4
Ac025162.2
Ac025164.1
Ac025165.1
Ac025165.2
Ac025165.3
Ac025165.4
Ac025166.1
Ac025171.2
Ac025171.3
Ac025181.2
Ac025198.1
Ac025257.1
Ac025262.1
Ac025279.1
Ac025287.2
Ac025419.1
Ac025423.3
Ac025431.1
Ac025442.1
Ac025580.1
Ac025580.3
Ac025754.1
Ac026100.1
Ac026124.2
Ac026191.1
Ac026202.3
Ac026250.1
Ac026254.2
Ac026271.1
Ac026310.2
Ac026310.3
Ac026316.4
Ac026362.1
Ac026369.1
Ac026369.3
Ac026401.1
Ac026427.2
Ac026458.2
Ac026461.1
Ac026461.3
Ac026462.3
Ac026464.4
Ac026464.6
Ac026470.1
Ac026471.2
Ac026471.5
Ac026691.1
Ac026704.1
Ac026770.1
Ac026785.1
Ac026786.1
Ac026787.1
Ac026790.1
Ac026803.2
Ac026904.1
Ac026954.3
Ac027031.2
Ac027097.1
Ac027097.2
Ac027117.2
Ac027176.2
Ac027237.3
Ac027237.4
Ac027281.1
Ac027290.1
Ac027307.1
Ac027449.1
Ac027601.3
Ac027644.4
Ac027667.1
Ac027682.5
Ac027702.1
Ac027763.1
Ac027801.1
Ac032044.1
Ac034102.4
Ac034102.6
Ac034102.7
Ac034102.8
Ac034228.1
Ac034232.1
Ac036103.1
Ac036164.1
Ac036176.1
Ac036214.1
Ac036214.4
Ac037459.1
Ac037487.4
Ac040160.1
Ac040169.1
Ac040169.3
Ac044798.1
Ac044802.1
Ac044849.1
Ac046130.1
Ac046185.1
Ac046185.3
Ac048341.1
Ac048341.2
Ac048380.2
Ac051619.10
Ac051619.5
Ac051619.8
Ac051649.1
Ac053503.2
Ac053527.1
Ac055733.3
Ac055854.1
Ac058822.1
Ac060765.1
Ac061992.1
Ac061999.1
Ac062028.1
Ac063919.1
Ac063926.3
Ac063952.1
Ac064805.2
Ac064807.1
Ac064875.1
Ac066612.2
Ac067852.1
Ac067930.3
Ac067931.2
Ac067945.3
Ac068134.2
Ac068205.1
Ac068205.2
Ac068234.3
Ac068254.2
Ac068305.2
Ac068338.2
Ac068389.1
Ac068418.1
Ac068473.3
Ac068491.4
Ac068580.1
Ac068620.1
Ac068620.3
Ac068669.1
Ac068714.1
Ac068724.3
Ac068775.1
Ac068790.8
Ac068831.6
Ac068870.1
Ac068946.2
Ac068987.1
Ac068987.3
Ac069185.1
Ac069209.1
Ac069213.1
Ac069213.2
Ac069277.1
Ac069281.1
Ac069281.2
Ac069368.1
Ac069454.1
Ac069503.2
Ac069503.3
Ac072022.2
Ac073046.1
Ac073050.1
Ac073107.2
Ac073111.1
Ac073111.3
Ac073111.4
Ac073111.5
Ac073176.2
Ac073195.1
Ac073210.1
Ac073210.2
Ac073283.1
Ac073283.2
Ac073283.3
Ac073314.1
Ac073316.2
Ac073332.1
Ac073333.2
Ac073342.1
Ac073389.1
Ac073508.2
Ac073508.3
Ac073522.1
Ac073569.2
Ac073585.1
Ac073592.1
Ac073592.4
Ac073592.9
Ac073610.1
Ac073610.3
Ac073611.1
Ac073857.1
Ac073869.1
Ac073896.1
Ac073896.2
Ac073896.5
Ac073957.1
Ac073957.3
Ac074032.1
Ac074091.1
Ac074117.1
Ac074134.1
Ac074138.1
Ac074143.1
Ac074351.1
Ac074389.2
Ac078785.1
Ac078802.1
Ac078882.1
Ac078883.1
Ac078883.2
Ac078942.1
Ac079089.1
Ac079140.1
Ac079145.1
Ac079148.1
Ac079228.1
Ac079296.1
Ac079305.1
Ac079313.2
Ac079341.2
Ac079447.1
Ac079594.2
Ac079600.3
Ac079610.2
Ac079741.1
Ac079742.1
Ac079766.1
Ac079781.4
Ac079807.1
Ac079834.2
Ac079848.1
Ac079866.1
Ac079907.1
Ac079922.2
Ac079944.2
Ac079949.2
Ac080013.1
Ac080038.1
Ac080068.1
Ac080075.1
Ac080080.1
Ac080129.1
Ac082651.1
Ac083798.1
Ac083798.2
Ac083805.2
Ac083805.3
Ac083837.1
Ac083841.1
Ac083843.2
Ac083849.1
Ac083855.1
Ac083867.1
Ac083949.1
Ac084018.1
Ac084018.2
Ac084082.1
Ac084125.1
Ac084262.1
Ac084262.2
Ac084337.2
Ac084398.1
Ac084754.1
Ac084757.1
Ac084757.3
Ac084781.2
Ac084809.1
Ac084871.2
Ac084876.2
Ac087190.2
Ac087277.2
Ac087286.2
Ac087289.1
Ac087289.3
Ac087289.4
Ac087294.1
Ac087385.2
Ac087385.3
Ac087392.1
Ac087439.2
Ac087442.1
Ac087457.1
Ac087477.2
Ac087481.3
Ac087491.1
Ac087500.1
Ac087521.2
Ac087521.3
Ac087564.1
Ac087612.1
Ac087623.2
Ac087632.1
Ac087645.2
Ac087645.4
Ac087650.1
Ac087721.2
Ac087741.1
Ac087741.2
Ac087741.3
Ac087752.3
Ac087762.1
Ac087763.1
Ac089999.1
Ac090001.2
Ac090114.2
Ac090115.1
Ac090164.4
Ac090181.2
Ac090192.2
Ac090229.1
Ac090283.1
Ac090360.1
Ac090415.1
Ac090527.2
Ac090541.1
Ac090578.1
Ac090589.1
Ac090607.5
Ac090617.1
Ac090617.3
Ac090617.4
Ac090617.5
Ac090772.1
Ac090772.2
Ac090774.1
Ac090844.2
Ac090888.3
Ac090971.1
Ac090971.2
Ac091045.1
Ac091059.2
Ac091060.1
Ac091114.1
Ac091133.4
Ac091153.1
Ac091153.3
Ac091153.4
Ac091167.2
Ac091167.6
Ac091167.7
Ac091212.1
Ac091390.4
Ac091435.2
Ac091551.1
Ac091564.2
Ac091564.3
Ac091729.2
Ac091729.3
Ac091806.1
Ac091820.1
Ac091906.1
Ac091917.2
Ac091925.1
Ac091959.1
Ac091959.3
Ac091962.1
Ac091965.5
Ac092035.1
Ac092053.2
Ac092053.3
Ac092058.1
Ac092072.1
Ac092115.1
Ac092115.3
Ac092117.1
Ac092117.2
Ac092118.1
Ac092119.2
Ac092123.1
Ac092142.1
Ac092143.1
Ac092143.2
Ac092155.1
Ac092159.2
Ac092168.2
Ac092171.1
Ac092171.3
Ac092171.4
Ac092171.5
Ac092265.1
Ac092279.1
Ac092287.1
Ac092295.1
Ac092296.3
Ac092329.4
Ac092335.1
Ac092338.3
Ac092343.1
Ac092364.2
Ac092375.1
Ac092378.1
Ac092422.1
Ac092435.1
Ac092468.1
Ac092535.3
Ac092535.4
Ac092587.1
Ac092597.1
Ac092675.2
Ac092718.1
Ac092720.1
Ac092747.1
Ac092756.1
Ac092807.2
Ac092821.3
Ac092835.1
Ac092849.1
Ac092851.1
Ac092910.3
Ac092944.1
Ac093010.2
Ac093012.1
Ac093151.3
Ac093152.1
Ac093157.1
Ac093162.2
Ac093249.2
Ac093249.4
Ac093278.1
Ac093323.2
Ac093323.3
Ac093323.4
Ac093325.1
Ac093423.3
Ac093459.1
Ac093484.1
Ac093484.3
Ac093495.1
Ac093503.1
Ac093510.1
Ac093512.2
Ac093525.1
Ac093535.1
Ac093620.1
Ac093627.4
Ac093663.2
Ac093673.2
Ac093700.1
Ac093714.1
Ac093732.1
Ac093732.2
Ac093752.1
Ac093752.2
Ac093821.1
Ac093827.2
Ac093827.4
Ac093843.1
Ac093899.2
Ac093903.1
Ac093904.1
Ac095057.1
Ac095057.2
Ac096540.1
Ac096637.2
Ac096649.1
Ac096677.1
Ac096719.1
Ac096720.1
Ac096733.1
Ac096733.2
Ac096734.2
Ac096736.1
Ac096736.3
Ac096745.1
Ac096751.1
Ac096887.1
Ac096887.2
Ac096921.1
Ac096996.1
Ac096996.2
Ac097059.1
Ac097065.2
Ac097103.2
Ac097104.1
Ac097375.3
Ac097451.1
Ac097460.1
Ac097468.1
Ac097478.1
Ac097521.1
Ac097634.1
Ac097634.3
Ac097641.2
Ac098484.3
Ac098484.4
Ac098582.1
Ac098583.2
Ac098614.1
Ac098614.3
Ac098650.1
Ac098818.1
Ac098828.2
Ac098829.1
Ac098850.2
Ac098851.1
Ac098934.2
Ac098934.4
Ac098936.1
Ac099066.2
Ac099329.1
Ac099342.1
Ac099343.3
Ac099344.1
Ac099489.1
Ac099508.2
Ac099518.1
Ac099518.3
Ac099518.5
Ac099521.1
Ac099535.1
Ac099670.3
Ac099677.5
Ac099681.1
Ac099681.2
Ac099684.2
Ac099687.1
Ac099782.2
Ac099795.1
Ac099811.1
Ac099811.4
Ac099850.1
Ac100768.2
Ac100778.3
Ac100791.2
Ac100793.2
Ac100797.1
Ac100797.5
Ac100812.1
Ac100827.1
Ac100830.3
Ac100844.1
Ac100847.1
Ac100858.3
Ac100861.1
Ac100861.2
Ac100871.1
Ac102945.2
Ac102953.1
Ac103702.2
Ac103706.1
Ac103769.1
Ac103810.1
Ac103810.3
Ac103810.8
Ac103923.1
Ac103957.2
Ac104024.2
Ac104046.1
Ac104076.1
Ac104109.2
Ac104123.1
Ac104129.1
Ac104135.1
Ac104162.2
Ac104333.2
Ac104365.1
Ac104435.1
Ac104450.1
Ac104461.1
Ac104506.1
Ac104532.1
Ac104532.2
Ac104534.1
Ac104561.1
Ac104564.4
Ac104564.5
Ac104581.4
Ac104590.1
Ac104662.2
Ac104667.2
Ac104692.1
Ac104692.2
Ac104695.1
Ac104698.1
Ac104825.1
Ac104958.2
Ac104984.5
Ac104985.1
Ac104997.1
Ac105020.6
Ac105053.1
Ac105137.2
Ac105177.1
Ac105277.1
Ac105339.1
Ac105384.1
Ac105429.2
Ac105910.1
Ac105935.1
Ac105942.1
Ac106028.2
Ac106038.1
Ac106739.1
Ac106760.2
Ac106782.2
Ac106795.3
Ac106799.1
Ac106801.1
Ac106820.4
Ac106820.6
Ac106874.1
Ac106897.1
Ac107029.1
Ac107032.1
Ac107083.1
Ac107204.1
Ac107214.1
Ac107223.1
Ac107294.3
Ac107398.4
Ac107401.1
Ac107464.3
Ac107959.4
Ac107959.5
Ac108002.1
Ac108039.1
Ac108047.1
Ac108134.4
Ac108142.1
Ac108448.3
Ac108471.2
Ac108477.1
Ac108673.2
Ac108676.1
Ac108693.2
Ac108738.1
Ac108751.4
Ac108751.5
Ac108866.1
Ac109460.3
Ac109464.2
Ac109587.1
Ac109635.2
Ac109992.1
Ac110079.1
Ac110285.2
Ac110285.5
Ac110285.7
Ac110296.1
Ac110749.1
Ac110769.1
Ac110769.2
Ac111149.2
Ac111182.1
Ac111186.1
Ac112198.2
Ac112200.1
Ac112225.1
Ac112236.2
Ac112243.1
Ac112250.1
Ac112504.2
Ac112673.1
Ac112694.1
Ac112907.1
Ac112907.2
Ac113145.1
Ac113146.1
Ac113189.1
Ac113189.3
Ac113192.4
Ac113192.5
Ac113346.2
Ac113349.2
Ac113367.2
Ac113382.1
Ac113410.3
Ac114271.1
Ac114401.1
Ac114488.2
Ac114488.3
Ac114489.1
Ac114490.1
Ac114689.3
Ac114755.4
Ac114781.2
Ac114781.3
Ac114786.1
Ac114803.1
Ac114811.2
Ac114812.3
Ac114956.1
Ac114956.3
Ac115284.3
Ac115676.1
Ac115989.1
Ac116021.1
Ac116025.1
Ac116025.2
Ac116036.2
Ac116337.3
Ac116348.4
Ac116351.2
Ac116366.3
Ac116535.1
Ac116609.1
Ac116609.2
Ac116667.1
Ac116914.2
Ac117382.2
Ac117394.2
Ac117465.1
Ac117498.2
Ac117945.1
Ac118553.2
Ac118754.3
Ac118757.1
Ac119501.1
Ac119673.1
Ac119677.1
Ac119800.1
Ac120024.3
Ac120057.2
Ac120057.4
Ac120114.1
Ac120114.2
Ac120114.4
Ac120193.1
Ac120498.3
Ac121338.1
Ac121338.2
Ac122108.1
Ac122710.1
Ac122718.2
Ac124016.1
Ac124067.1
Ac124067.2
Ac124068.2
Ac124242.1
Ac124276.1
Ac124276.2
Ac124283.5
Ac124312.1
Ac124319.1
Ac124854.1
Ac124891.1
Ac124947.2
Ac125494.1
Ac125603.2
Ac125611.3
Ac125616.1
Ac126175.1
Ac126407.1
Ac126474.2
Ac126544.2
Ac126614.1
Ac126615.2
Ac126696.1
Ac126763.1
Ac126773.2
Ac127002.1
Ac127070.1
Ac127496.6
Ac127521.1
Ac128709.3
Ac128716.1
Ac129492.1
Ac129492.2
Ac129492.3
Ac129492.5
Ac129507.2
Ac129507.3
Ac130343.1
Ac130343.2
Ac130469.1
Ac130509.1
Ac131009.4
Ac131025.3
Ac131097.3
Ac131097.4
Ac131235.2
Ac131391.1
Ac132217.1
Ac132872.1
Ac132872.2
Ac132938.2
Ac132938.5
Ac133552.1
Ac133561.3
Ac133637.1
Ac133644.3
Ac133961.1
Ac134043.1
Ac134312.1
Ac134682.1
Ac134772.1
Ac135048.2
Ac135050.3
Ac135050.4
Ac135050.5
Ac135178.3
Ac135178.6
Ac135584.1
Ac135586.2
Ac135895.1
Ac136285.1
Ac136297.1
Ac136475.2
Ac136604.3
Ac137527.1
Ac137579.1
Ac137579.2
Ac137590.1
Ac137630.3
Ac137767.1
Ac137932.2
Ac138123.1
Ac138150.1
Ac138207.4
Ac138207.8
Ac138304.1
Ac138393.1
Ac138393.3
Ac138466.1
Ac138474.1
Ac138512.1
Ac138649.4
Ac138649.5
Ac138811.1
Ac139149.1
Ac139256.1
Ac139530.3
Ac139722.1
Ac139749.1
Ac139768.1
Ac139792.1
Ac139795.3
Ac140725.1
Ac141586.1
Ac142381.2
Ac144522.1
Ac145098.1
Ac145124.1
Ac145207.3
Ac145207.9
Ac145285.2
Ac145285.6
Ac145422.1
Ac145423.3
Ac147651.3
Ac148476.1
Ac187653.1
Ac190387.1
Ac231657.1
Ac231981.1
Ac233992.3
Ac234582.1
Ac234917.1
Ac242426.2
Ac242842.1
Ac242842.3
Ac243312.2
Ac243547.1
Ac243547.2
Ac243571.2
Ac243585.2
Ac243829.1
Ac243830.1
Ac243967.1
Ac244021.1
Ac244090.3
Ac244100.2
Ac244100.3
Ac244153.1
Ac244517.5
Ac245014.3
Ac245033.2
Ac245052.2
Ac245052.5
Ac245452.1
Ac245517.3
Ac245884.3
Ac246793.1
Ac254633.1
Acaa1
Acaca
Acacb
Acad10
Acad11
Acad9
Acadm
Acads
Acadsb
Acadvl
Acap3
Acat1
Acat2
Acbd4
Accs
Acer3
Ache
Acin1
Ackr2
Acly
Acmsd
Aco1
Aco2
Acot11
Acot13
Acot6
Acot8
Acox1
Acp1
Acp7
Acpp
Acrbp
Acsbg1
Acsf2
Acsf3
Acsl3
Acsl5
Acss2
Acss3
Acta1
Actb
Actbp2
Actl6a
Actl6b
Actn1-as1
Actn3
Actn4
Actr10
Actr1a
Actr2
Actr3
Actr3b
Actr3c
Actr6
Acvr1b
Acvr2a
Acvr2b
Acvrl1
Acy1
Acyp1
Acyp2
Ad000090.1
Ad000864.2
Adal
Adam10
Adam12
Adam15
Adam22
Adam23
Adam28
Adam32
Adam8
Adam9
Adamts1
Adamts10
Adamts13
Adamts14
Adamts18
Adamts7p1
Adamts7p3
Adamts8
Adamtsl1
Adamtsl4
Adamtsl5
Adap2
Adat3
Adck1
Adck2
Adck5
Adcy10p1
Adcy3
Adcy4
Adcy7
Adcy9
Add1
Add3
Adgb
Adgra2
Adgra3
Adgrb1
Adgrb3
Adgre5
Adgrf3
Adgrg1
Adgrg3
Adgrg6
Adgrg7
Adgrl2
Adgrv1
Adhfe1
Adi1p1
Adipor2
Adirf
Adk
Adm
Adm2
Adnp2
Adnp-as1
Ado
Adora2a
Adora2b
Adpgk-as1
Adprh
Adprm
Adra2c
Adrb1
Adrm1
Adsl
Adssl1
Aebp1
Aebp2
Aen
Af038458.2
Af064860.1
Af107885.2
Af111167.1
Af111169.3
Af117829.1
Af127577.5
Af129075.2
Af131215.7
Af165147.1
Af213884.3
Af233439.1
Af241726.2
Af274858.1
Afap1
Afap1l1
Afdn
Aff1
Afg1l
Afg3l1p
Afg3l2
Afmid
Afp
Aftph
Agap1
Agap11
Agap1-it1
Agap2
Agap3
Agbl2
Agbl3
Agbl5
Agfg1
Aggf1
Agk
Agl
Ago2
Ago3
Agpat1
Agpat2
Agpat3
Agpat5
Agps
Agrn
Agrp
Agtr1
Agtrap
Agxt
Ahcyl1
Ahcyl2
Ahdc1
Ahnak
Ahr
Ahrr
Ahsa1
Ahsa2p
Ahsg
Aifm3
Aig1
Aimp1
Aimp2
Aip
Aipl1
Aj011931.1
Aj011932.1
Ajap1
Ajm1
Ajuba
Ak1
Ak2
Ak3p2
Ak3p5
Ak4
Ak5
Ak7
Akap1
Akap12
Akap13
Akap17a
Akap2
Akap7
Akap8l
Akap9
Akip1
Akirin1
Akirin1p2
Akr1a1
Akr1b10
Akr1c1
Akr1c2
Akr1c3
Akr1d1
Akt1
Akt1s1
Akt2
Al008718.1
Al008726.1
Al008729.1
Al008729.2
Al009179.1
Al020997.2
Al021068.1
Al021153.1
Al021154.1
Al021155.2
Al021368.1
Al021391.1
Al021393.1
Al021396.1
Al021408.1
Al021546.1
Al021578.1
Al021997.3
Al022069.1
Al022069.2
Al022238.2
Al022238.4
Al022312.1
Al022313.2
Al022318.4
Al022319.1
Al022326.1
Al022328.3
Al022331.1
Al022345.4
Al023803.3
Al023806.1
Al023806.2
Al024498.2
Al024508.2
Al031055.1
Al031229.1
Al031282.1
Al031283.2
Al031428.1
Al031432.3
Al031432.4
Al031577.1
Al031587.2
Al031590.1
Al031602.1
Al031658.2
Al031665.1
Al031666.2
Al031710.2
Al031847.2
Al031848.2
Al031864.1
Al032819.1
Al032819.3
Al033381.2
Al033519.1
Al033527.4
Al033528.2
Al034349.1
Al034374.1
Al034417.1
Al034417.2
Al034550.2
Al035045.1
Al035078.1
Al035078.4
Al035398.1
Al035410.1
Al035427.1
Al035460.1
Al035530.2
Al035587.1
Al035661.1
Al035685.1
Al035693.1
Al049543.1
Al049557.1
Al049569.1
Al049629.2
Al049697.1
Al049712.1
Al049780.1
Al049780.2
Al049794.1
Al049796.1
Al049820.1
Al049830.3
Al049836.1
Al049840.6
Al049844.1
Al049870.3
Al050320.1
Al050402.1
Al050403.2
Al078459.1
Al078590.2
Al078601.3
Al078605.1
Al078621.3
Al078644.2
Al079342.3
Al080250.1
Al080276.2
Al080285.1
Al096828.3
Al096870.1
Al109613.1
Al109614.1
Al109615.3
Al109917.1
Al109936.2
Al109945.1
Al109976.1
Al110115.2
Al110118.2
Al110292.1
Al117190.3
Al117382.2
Al118508.2
Al118556.1
Al118558.3
Al121579.2
Al121594.1
Al121603.2
Al121612.2
Al121672.1
Al121758.1
Al121759.2
Al121760.1
Al121768.1
Al121772.1
Al121820.1
Al121820.2
Al121845.3
Al121890.4
Al121894.1
Al121899.1
Al121900.2
Al121906.1
Al121917.2
Al121936.1
Al121949.3
Al121972.1
Al121983.1
Al121990.1
Al121992.1
Al122034.1
Al122035.2
Al132639.2
Al132639.3
Al132642.1
Al132709.1
Al132777.1
Al132780.1
Al132780.2
Al132989.2
Al133153.1
Al133153.2
Al133216.2
Al133227.1
Al133299.1
Al133338.1
Al133351.1
Al133352.1
Al133371.1
Al133396.2
Al133410.1
Al133410.3
Al133444.1
Al133467.1
Al133480.1
Al133481.1
Al133485.2
Al133516.1
Al133551.1
Al135785.1
Al135791.1
Al135838.1
Al135905.2
Al136038.3
Al136040.1
Al136084.2
Al136090.1
Al136116.1
Al136131.1
Al136131.3
Al136141.1
Al136172.1
Al136295.1
Al136298.1
Al136301.1
Al136309.2
Al136309.4
Al136419.1
Al136439.1
Al136979.1
Al136982.5
Al136982.7
Al137003.1
Al137003.2
Al137025.1
Al137026.2
Al137027.1
Al137028.1
Al137058.2
Al137060.1
Al137067.1
Al137071.1
Al137222.1
Al137782.1
Al137785.1
Al137802.2
Al137802.3
Al137856.1
Al138688.1
Al138724.1
Al138733.1
Al138756.1
Al138799.1
Al138826.1
Al138831.1
Al138831.2
Al138878.1
Al138881.1
Al138885.3
Al138885.4
Al138900.1
Al138916.1
Al138921.1
Al138966.2
Al138976.2
Al139008.2
Al139035.1
Al139082.1
Al139099.1
Al139184.1
Al139220.2
Al139246.5
Al139254.1
Al139254.2
Al139260.1
Al139288.1
Al139300.1
Al139317.1
Al139317.5
Al139339.1
Al139339.2
Al139353.2
Al139393.1
Al139412.1
Al139415.2
Al139420.2
Al139424.3
Al139805.1
Al157371.1
Al157385.1
Al157392.5
Al157400.1
Al157400.2
Al157400.5
Al157702.2
Al157823.2
Al157827.2
Al157838.1
Al157871.6
Al157888.1
Al157935.1
Al157935.2
Al158013.1
Al158063.1
Al158064.1
Al158070.2
Al158071.1
Al158071.4
Al158147.1
Al158151.1
Al158151.3
Al158166.2
Al158212.1
Al158212.2
Al158212.3
Al158801.4
Al160171.1
Al160254.1
Al160275.2
Al160286.1
Al160291.1
Al160313.1
Al160314.2
Al160408.4
Al160408.5
Al160411.1
Al161457.2
Al161668.4
Al161669.1
Al161669.2
Al161669.3
Al161719.1
Al161729.1
Al161729.3
Al161751.1
Al161757.4
Al161785.2
Al161785.3
Al161935.1
Al161937.1
Al162171.1
Al162231.1
Al162231.2
Al162231.3
Al162274.1
Al162377.1
Al162385.2
Al162411.1
Al162412.1
Al162419.1
Al162425.1
Al162458.1
Al162497.1
Al162724.2
Al162726.3
Al163195.1
Al163636.2
Al352979.1
Al352984.1
Al353593.1
Al353596.1
Al353621.2
Al353622.2
Al353648.1
Al353651.1
Al353651.2
Al353651.3
Al353653.1
Al353662.2
Al353689.2
Al353708.2
Al353719.1
Al353743.1
Al353747.2
Al353747.3
Al353764.1
Al353768.1
Al353795.2
Al353801.1
Al353801.3
Al353803.1
Al353807.2
Al353807.4
Al354696.2
Al354707.1
Al354710.1
Al354710.2
Al354733.1
Al354811.1
Al354861.3
Al354863.1
Al354892.1
Al354892.2
Al354920.1
Al355001.2
Al355075.1
Al355076.1
Al355096.1
Al355102.2
Al355102.3
Al355149.1
Al355297.1
Al355297.2
Al355301.1
Al355303.1
Al355312.1
Al355312.4
Al355388.1
Al355388.2
Al355472.1
Al355472.2
Al355482.2
Al355490.1
Al355490.2
Al355499.1
Al355499.2
Al355574.1
Al355598.1
Al355601.1
Al355803.1
Al355836.1
Al355870.1
Al355916.2
Al355916.3
Al355987.2
Al355987.3
Al355987.4
Al355987.5
Al355994.3
Al355997.1
Al356019.1
Al356020.1
Al356235.1
Al356289.1
Al356309.1
Al356361.2
Al356488.2
Al356599.1
Al356740.3
Al356966.1
Al357054.2
Al357078.1
Al357078.3
Al357079.2
Al357140.2
Al357140.3
Al357140.4
Al357315.2
Al357673.2
Al357833.1
Al357874.1
Al357992.1
Al358075.2
Al358113.1
Al358334.1
Al358334.2
Al358393.1
Al358472.2
Al358472.4
Al358472.5
Al358472.7
Al358613.2
Al358613.3
Al358852.1
Al358933.1
Al359182.1
Al359258.2
Al359258.3
Al359265.3
Al359382.1
Al359397.1
Al359510.2
Al359636.2
Al359643.2
Al359644.1
Al359711.2
Al359715.4
Al359736.1
Al359762.1
Al359764.1
Al359878.2
Al359880.1
Al359922.1
Al360012.1
Al360181.1
Al360181.2
Al360181.3
Al360181.4
Al360182.2
Al360219.1
Al360270.3
Al365205.1
Al365295.1
Al365356.2
Al365436.2
Al390198.1
Al390294.1
Al390318.1
Al390719.1
Al390719.2
Al390726.1
Al390728.5
Al390866.1
Al390955.2
Al390957.1
Al391069.3
Al391121.1
Al391244.2
Al391262.1
Al391335.1
Al391422.1
Al391422.4
Al391650.1
Al391650.2
Al391684.1
Al391832.2
Al391832.3
Al391839.1
Al391839.2
Al391845.1
Al392086.2
Al392172.1
Al441992.1
Al442128.2
Al442163.1
Al445070.1
Al445183.2
Al445187.1
Al445209.1
Al445235.1
Al445250.1
Al445363.3
Al445471.2
Al445483.1
Al445490.1
Al445531.1
Al445675.2
Al445985.1
Al445991.1
Al449423.1
Al450163.1
Al450226.1
Al450304.2
Al450322.2
Al450326.1
Al450468.1
Al450468.2
Al450992.1
Al451042.1
Al451042.2
Al451062.1
Al451062.3
Al451074.1
Al451085.1
Al451085.2
Al451137.1
Al451142.1
Al451165.2
Al512326.3
Al512328.1
Al512343.1
Al512598.1
Al512598.2
Al512599.1
Al512622.1
Al512662.2
Al512791.2
Al513122.2
Al513123.1
Al513124.1
Al513165.1
Al513217.1
Al513220.1
Al513302.1
Al513314.2
Al513327.2
Al513412.1
Al513485.1
Al513523.3
Al583722.1
Al583722.2
Al583722.4
Al589684.1
Al589740.1
Al589745.1
Al589765.4
Al589935.1
Al589935.2
Al590004.2
Al590068.3
Al590084.1
Al590133.1
Al590226.2
Al590235.1
Al590327.1
Al590365.1
Al590422.1
Al590438.1
Al590440.1
Al590560.2
Al590617.2
Al590627.1
Al590627.2
Al590666.4
Al590677.1
Al590708.1
Al590764.1
Al590822.1
Al590999.1
Al591167.1
Al591212.1
Al591222.1
Al591368.1
Al591473.1
Al591485.1
Al591503.3
Al591806.3
Al591845.1
Al591885.1
Al592146.1
Al592287.1
Al592402.1
Al592431.2
Al596094.1
Al596442.2
Al603832.3
Al603840.1
Al606489.1
Al606517.2
Al606753.1
Al606760.1
Al606760.3
Al606763.1
Al611929.1
Al627171.1
Al627422.1
Al627422.2
Al645608.3
Al645608.6
Al645608.7
Al645634.1
Al645728.1
Al645922.1
Al645924.1
Al645929.3
Al645941.1
Al645941.3
Al645949.2
Al646090.1
Al662791.1
Al662797.1
Al662884.2
Al662899.2
Al663074.1
Al669831.5
Al669970.2
Al670729.1
Al671762.1
Al671883.3
Al672291.1
Al691403.2
Al691449.1
Al691482.3
Al713965.1
Al731556.2
Al731563.3
Al731567.1
Al731569.1
Al731571.1
Al731577.1
Al731577.2
Al732314.6
Al772337.3
Al807740.1
Al807752.2
Al807752.3
Al807752.6
Al807757.1
Al807776.1
Al844908.2
Al928654.3
Al928921.1
Al929472.2
Alad
Alas1
Alas2
Alb
Alcam
Aldh16a1
Aldh18a1
Aldh1b1
Aldh3a2
Aldh3b1
Aldh5a1
Aldh7a1
Aldoa
Aldoc
Alg1
Alg10
Alg10b
Alg11
Alg13
Alg14
Alg1l13p
Alg1l9p
Alg3
Alg6
Alg9
Alkbh2
Alkbh3
Alkbh4
Alkbh5
Alkbh6
Alkbh7
Alms1
Alms1p1
Alox12p2
Alox5
Alpk2
Alpk3
Amd1
Amdhd1
Amn
Ampd2
Ampd3
Amt
Amz1
Amz2
Amz2p1
Anapc11
Anapc16
Anapc4
Ang
Angptl3
Angptl4
Angptl6
Angptl8
Ank1
Ank2
Ankar
Ankdd1a
Ankef1
Ankfy1
Ankhd1
Ankhd1-eif4ebp3
Ankk1
Ankmy1
Ankrd10
Ankrd11
Ankrd12
Ankrd13a
Ankrd13b
Ankrd13d
Ankrd16
Ankrd18b
Ankrd19p
Ankrd20a4
Ankrd20a5p
Ankrd20a7p
Ankrd22
Ankrd24
Ankrd26
Ankrd29
Ankrd33
Ankrd34a
Ankrd36
Ankrd37
Ankrd42
Ankrd46
Ankrd49
Ankrd53
Anks1a
Anks6
Ankub1
Ankzf1
Anln
Ano4
Ano6
Ano7
Anp32b
Anp32bp3
Antxrl
Anxa13
Anxa2
Anxa3
Anxa4
Anxa5
Anxa6
Anxa9
Aoc3
Aoc4p
Aox1
Ap000229.1
Ap000238.1
Ap000251.1
Ap000265.1
Ap000295.1
Ap000317.2
Ap000345.1
Ap000357.1
Ap000424.1
Ap000438.1
Ap000442.1
Ap000442.2
Ap000446.1
Ap000553.1
Ap000553.5
Ap000640.2
Ap000646.1
Ap000662.1
Ap000676.4
Ap000688.4
Ap000695.1
Ap000697.1
Ap000704.1
Ap000721.1
Ap000753.1
Ap000769.1
Ap000769.2
Ap000785.2
Ap000787.1
Ap000812.5
Ap000842.2
Ap000845.1
Ap000864.1
Ap000866.1
Ap000879.2
Ap000892.1
Ap000893.1
Ap000894.4
Ap000902.1
Ap000904.1
Ap000911.1
Ap000936.1
Ap000941.1
Ap000942.1
Ap000942.2
Ap000943.3
Ap000944.1
Ap000944.2
Ap000962.1
Ap000997.3
Ap001025.1
Ap001043.1
Ap001046.1
Ap001056.2
Ap001062.2
Ap001107.1
Ap001107.3
Ap001107.4
Ap001107.5
Ap001107.9
Ap001124.1
Ap001160.1
Ap001178.3
Ap001207.3
Ap001266.1
Ap001267.4
Ap001267.5
Ap001269.4
Ap001273.2
Ap001324.3
Ap001340.1
Ap001347.1
Ap001357.2
Ap001362.2
Ap001363.2
Ap001372.2
Ap001372.3
Ap001412.1
Ap001432.1
Ap001453.1
Ap001453.2
Ap001453.3
Ap001453.4
Ap001462.1
Ap001471.1
Ap001496.3
Ap001496.4
Ap001527.2
Ap001528.1
Ap001542.1
Ap001625.3
Ap001767.3
Ap001816.1
Ap001830.1
Ap001885.1
Ap001922.5
Ap001931.1
Ap001970.1
Ap002008.1
Ap002008.2
Ap002026.1
Ap002364.1
Ap002373.1
Ap002380.1
Ap002381.2
Ap002387.2
Ap002472.1
Ap002478.1
Ap002490.1
Ap002495.2
Ap002761.2
Ap002761.4
Ap002762.1
Ap002770.1
Ap002812.4
Ap002833.2
Ap002851.1
Ap002852.1
Ap002856.4
Ap002884.1
Ap002884.2
Ap002884.3
Ap002957.1
Ap002986.1
Ap002991.1
Ap002992.1
Ap003028.1
Ap003062.1
Ap003065.1
Ap003068.4
Ap003071.4
Ap003080.1
Ap003108.2
Ap003119.2
Ap003119.3
Ap003385.1
Ap003390.1
Ap003392.13
Ap003396.1
Ap003396.3
Ap003396.5
Ap003419.2
Ap003419.3
Ap003467.1
Ap003471.1
Ap003499.2
Ap003501.1
Ap003555.3
Ap003680.1
Ap003721.4
Ap003733.1
Ap003733.4
Ap004609.3
Ap005120.1
Ap005137.2
Ap005139.1
Ap005263.1
Ap005264.1
Ap005264.7
Ap005329.3
Ap005717.1
Ap006216.1
Ap006219.1
Ap006248.2
Ap006248.5
Ap006285.2
Ap006289.1
Ap006621.3
Ap006621.4
Ap1ar
Ap1m1
Ap1s1
Ap2a1
Ap2a2
Ap2b1
Ap2m1
Ap3m2
Ap3s1
Ap3s2
Ap4e1
Ap4m1
Ap5m1
Ap5s1
Ap5z1
Apaf1
Apba2
Apbb1ip
Apbb3
Apc
Apc2
Apcdd1
Apcdd1l
Apcdd1l-dt
Apeh
Apex1
Aph1a
Aph1b
Api5
Aplf
Aplp1
Aplp2
Apoa1
Apoa1-as
Apoa5
Apobec3b
Apobec3c
Apobec3d
Apoc1
Apoc1p1
Apoc2
Apoc3
Apoe
Apol1
Apol3
Apold1
Apom
Apopt1
Appbp2
Appl1
Appl2
Aqp1
Aqp10
Ar
Araf
Arap3
Arcn1
Areg
Arf1
Arf4
Arf4-as1
Arfgap1
Arfgap3
Arfip1
Arfrp1
Arg1
Arg2
Argfxp1
Arhgap10
Arhgap11a
Arhgap11b
Arhgap23
Arhgap24
Arhgap26
Arhgap27
Arhgap30
Arhgap31
Arhgap33
Arhgap39
Arhgap40
Arhgap42
Arhgap44
Arhgap45
Arhgap5
Arhgef1
Arhgef10
Arhgef10l
Arhgef12
Arhgef16
Arhgef17
Arhgef18
Arhgef2
Arhgef25
Arhgef26
Arhgef28
Arhgef37
Arhgef38
Arhgef39
Arhgef4
Arhgef7
Arid1a
Arid1b
Arid2
Arid3a
Arid3b
Arid4a
Arid4b
Arid5a
Arid5b
Arih1
Arih2
Arl10
Arl14
Arl14ep
Arl16
Arl2
Arl2bp
Arl2bpp4
Arl2-snx15
Arl4a
Arl4ap5
Arl5ap4
Arl6
Arl6ip4
Arl6ip5
Arl6ip6
Arl8a
Arl8b
Arl9
Armc10
Armc12
Armc2
Armc3
Armc5
Armc6
Armc7
Armc8
Armc9
Armcx4
Armcx5
Armcx5-gprasp2
Armh1
Armt1
Arnt2
Arntl
Arntl2
Arpc1a
Arpc1b
Arpc2
Arpc4
Arpc4-ttll3
Arpc5l
Arpin-ap3s2
Arrb1
Arrb2
Arrdc1
Arrdc1-as1
Arrdc2
Arrdc3-as1
Arrdc5
Arsa
Arsb
Arsf
Arsg
Arsk
Artn
Arv1
Arvcf
Asah2b
Asap1
Asap2
Asb1
Asb16
Asb18
Asb3
Asb4
Asb7
Ascc1
Ascc2
Asdurf
Asf1a
Asf1b
Asgr1
Ash2l
Asic1
Asic2
Asic3
Asic4
Asl
Asna1
Asnsd1
Aspdh
Asph
Asphd1
Aspscr1
Asrgl1
Ass1
Ass1p7
Asxl1
Atad3a
Atad3b
Atad3c
Atad5
Atat1
Ate1-as1
Atf1
Atf3
Atf4
Atf5
Atf6b
Atf7ip
Atf7ip2
Atg10
Atg101
Atg12p2
Atg13
Atg16l1
Atg16l2
Atg2a
Atg3
Atg4a
Atg4b
Atg4c
Atg4d
Atg5
Atg7
Atg9a
Atg9b
Atic
Atl1
Atm
Atmin
Atn1
Atoh8
Atox1
Atp10d
Atp11a
Atp11aun
Atp11b
Atp12a
Atp13a1
Atp13a2
Atp13a3
Atp1a1
Atp1b1
Atp1b3
Atp23
Atp2a2
Atp2b4
Atp2c1
Atp4a
Atp4b
Atp5f1b
Atp5f1c
Atp5f1d
Atp5if1
Atp5mg
Atp5pb
Atp6ap1l
Atp6ap2
Atp6v0a1
Atp6v0a2
Atp6v0b
Atp6v0c
Atp6v0cp3
Atp6v0d1
Atp6v0e1
Atp6v0e2
Atp6v1a
Atp6v1b2
Atp6v1c1
Atp6v1e2
Atp6v1f
Atp6v1g1
Atp6v1g2-ddx39b
Atp7a
Atp8b1
Atp8b2
Atp8b4
Atp9a
Atp9b
Atpaf2
Atr
Atraid
Atrip
Atrn
Atrnl1
Atrx
Atxn1
Atxn10
Atxn1l
Atxn2-as
Atxn2l
Atxn7
Atxn7l2
Atxn7l3b
Aup1
Aurkaip1
Auts2
Avl9
Avpr2
Awat2
Axdnd1
Axin2
Axl
Azi2
Azin1-as1
B2m
B3galt4
B3galt6
B3gat3p1
B3gnt10
B3gnt4
B3gnt5
B3gnt8
B4galnt1
B4galnt4
B4galt1-as1
B4galt3
B4galt7
B9d1
B9d2
Baalc
Baalc-as1
Babam1
Babam2
Bace2
Bach1
Bach2
Bad
Bag3
Bag4
Bahcc1
Baiap2
Baiap2l1
Baiap3
Bambi
Banf1
Banf1p2
Banp
Barhl1
Barx1
Basp1-as1
Bax
Bbip1
Bbof1
Bbox1
Bbox1-as1
Bbs1
Bbs2
Bbs4
Bbs5
Bbs7
Bbs9
Bbx
Bcam
Bcan
Bcap29
Bcar1
Bcar3
Bcas3
Bcat2
Bccip
Bcdin3d-as1
Bckdha
Bckdhb
Bckdk
Bcl2l1
Bcl2l11
Bcl2l12
Bcl2l13
Bcl2l14
Bcl2l2
Bcl2l2-pabpn1
Bcl3
Bcl6b
Bcl7a
Bcl7c
Bcl9
Bcl9l
Bco2
Bcor
Bcrp2
Bcs1l
Bdh1
Bdkrb1
Bdkrb2
Bdnf-as
Bdp1
Bean1
Becn1
Bend6
Bend7
Best1
Bex3
Bex4
Bfar
Bfsp1
Bhlha15
Bhlhe23
Bhlhe40
Bhlhe41
Bicc1
Bicd1
Bicdl1
Bicdl2
Bicra
Bicral
Bin1
Bin3
Birc2
Birc3
Birc5
Birc6
Birc7
Bivm
Bivm-ercc5
Blacat1
Blcap
Blm
Bloc1s1
Bloc1s3
Bloc1s4
Bloc1s6
Blvra
Blzf1
Bmi1
Bmp1
Bmp2k
Bmp4
Bmper
Bmpr1a
Bmpr1b
Bmpr2
Bms1p1
Bms1p21
Bms1p4
Bnc2
Bnip1
Bnip2
Bnip3l
Bnip3p1
Boc
Bok-as1
Bola1
Bola2p1
Bola2p3
Bola3-as1
Boll
Bora
Borcs5
Borcs6
Borcs7
Borcs7-asmt
Borcs8
Borcs8-mef2b
Bpgm
Bphl
Bpifb1
Bptf
Brca2
Brd2
Brd3os
Brd4
Brd9
Brf1
Brf2
Bri3
Bri3p1
Brinp2
Brix1
Brms1
Brms1l
Brox
Brpf1
Brpf3
Brsk1
Brsk2
Brwd1
Brwd1-as1
Brwd1-as2
Brwd1p1
Bscl2
Bsg
Bst1
Btbd11
Btbd16
Btbd19
Btbd3
Btbd6
Btbd7
Btbd8
Btd
Btf3
Btf3l4
Btg2
Btk
Btn3a2
Btnl8
Btrc
Bub1b
Bub3
Bud23
Bud31
Bves-as1
Bx255925.3
Bx284668.2
Bx322559.1
Bx323046.1
Bx470102.1
Bx537318.1
Bx537318.2
Bx571818.1
Bx890604.2
Bysl
Bzw1
Bzw2
C10orf25
C10orf55
C11orf1
C11orf49
C11orf52
C11orf54
C11orf68
C11orf80
C11orf88
C11orf96
C12orf10
C12orf29
C12orf45
C12orf57
C12orf65
C12orf74
C12orf76
C12orf80
C14orf119
C14orf178
C14orf28
C15orf39
C15orf41
C15orf48
C15orf53
C15orf61
C15orf62
C15orf65
C16orf45
C16orf70
C16orf71
C16orf72
C16orf74
C16orf86
C16orf89
C16orf92
C17orf100
C17orf107
C17orf49
C17orf53
C17orf64
C17orf67
C17orf80
C17orf82
C17orf97
C17orf99
C18orf21
C18orf25
C18orf32
C18orf54
C19orf24
C19orf38
C19orf44
C19orf47
C19orf53
C19orf66
C19orf67
C19orf84
C19orf85
C1d
C1galt1
C1galt1p1
C1orf105
C1orf112
C1orf122
C1orf147
C1orf167
C1orf198
C1orf21
C1orf216
C1orf220
C1orf232
C1orf53
C1orf56
C1orf94
C1qtnf8
C1qtnf9b
C1r
C1rl-as1
C1s
C2
C20orf141
C20orf194
C21orf62-as1
C22orf46
C2cd2l
C2cd3
C2cd4d-as1
C2orf15
C2orf42
C2orf49
C2orf50
C2orf69
C2orf70
C2orf72
C2orf73
C2orf74
C2orf81
C2orf88
C2orf92
C3orf38
C3orf52
C3orf80
C4bpa
C4bpb
C4orf33
C4orf45
C4orf47
C4orf48
C4orf51
C5ar1
C5ar2
C5orf22
C5orf24
C5orf30
C5orf38
C5orf51
C5orf56
C5orf63
C5orf66-as1
C5orf66-as2
C6orf106
C6orf120
C6orf136
C6orf141
C6orf201
C6orf203
C6orf223
C6orf48
C6orf89
C6orf99
C7orf26
C7orf57
C8a
C8g
C8orf31
C8orf33
C8orf34
C8orf44
C8orf58
C8orf89
C9orf106
C9orf139
C9orf152
C9orf16
C9orf163
C9orf170
C9orf24
C9orf3
C9orf43
C9orf50
C9orf85
C9orf92
Ca11
Ca13
Ca14
Ca2
Ca4
Ca5b
Ca5bp1
Ca7
Cab39
Cabcoco1
Cabin1
Cables1
Cables2
Cabp1
Cabyr
Cacfd1
Cacna1a
Cacna1c
Cacna1c-it2
Cacna1c-it3
Cacna1d
Cacna1g
Cacna1h
Cacnb3
Cacnb4
Cactin
Cacul1
Cacybp
Cad
Cadps2
Calb2
Calcoco2
Cald1
Calhm1
Calhm2
Calhm6
Calm1
Calm3
Calr
Calr4p
Calu
Caly
Camk1g
Camk2a
Camk2b
Camk2g
Camk4
Camkmt
Camkv
Camlg
Camta1
Camta2
Cand1
Canx
Cap1
Cap2
Capn1
Capn10
Capn12
Capn15
Capn2
Capn5
Capn7
Capns1
Caprin1
Caps
Capza1
Capza2
Card10
Card11
Card19
Card9
Carf
Carm1
Carmil2
Carmn
Carnmt1-as1
Casc19
Casc2
Casc3
Casc4
Casd1
Casp10
Casp2
Casp4
Casp5
Casp7
Casp8
Casp8ap2
Casr
Cast
Casz1
Cat
Catip
Catsper4
Catsperd
Catspere
Catsperg
Cav1
Cav2
Cbarp
Cbfa2t2
Cbfb
Cbl
Cblb
Cblc
Cbll1
Cbr1
Cbs
Cbwd2
Cbwd5
Cbx2
Cbx3
Cbx4
Cbx7
Cbx8
Cby1
Cc2d1a
Cc2d1b
Cc2d2b
Ccar2
Ccdc102b
Ccdc103
Ccdc106
Ccdc107
Ccdc113
Ccdc114
Ccdc115
Ccdc117
Ccdc124
Ccdc126
Ccdc127
Ccdc130
Ccdc134
Ccdc136
Ccdc137
Ccdc138
Ccdc141
Ccdc142
Ccdc144nl-as1
Ccdc146
Ccdc15
Ccdc150
Ccdc151
Ccdc154
Ccdc157
Ccdc159
Ccdc171
Ccdc174
Ccdc18
Ccdc183
Ccdc184
Ccdc18-as1
Ccdc190
Ccdc192
Ccdc194
Ccdc197
Ccdc22
Ccdc24
Ccdc28a
Ccdc28b
Ccdc30
Ccdc38
Ccdc39
Ccdc39-as1
Ccdc40
Ccdc43
Ccdc51
Ccdc57
Ccdc58
Ccdc61
Ccdc62
Ccdc65
Ccdc69
Ccdc7
Ccdc74a
Ccdc77
Ccdc78
Ccdc80
Ccdc83
Ccdc84
Ccdc85b
Ccdc86
Ccdc88b
Ccdc9
Ccdc90b
Ccdc91
Ccdc93
Ccdc97
Cck
Ccl14
Ccl15-ccl14
Ccl16
Ccl20
Ccl7
Ccm2
Ccn1
Ccn3
Ccn4
Ccn5
Ccna1
Ccnb1
Ccnb2
Ccnd1
Ccnd2p1
Ccndbp1
Ccne1
Ccnf
Ccng1
Ccng2
Ccni2
Ccnj
Ccnk
Ccnqp3
Ccnt2
Ccnt2-as1
Ccny
Ccnyl1
Ccp110
Ccr6
Ccr7
Ccs
Ccsap
Ccser2
Cct2
Cct3
Cct5
Cct6a
Cct6p1
Cct6p3
Cct7
Cct7p2
Cct8l1p
Ccz1
Ccz1b
Cd109
Cd151
Cd177
Cd19
Cd200r1l
Cd22
Cd274
Cd276
Cd2ap
Cd2bp2
Cd300lg
Cd34
Cd37
Cd3eap
Cd3g
Cd44
Cd46
Cd46p1
Cd55
Cd59
Cd6
Cd68
Cd72
Cd79b
Cd82
Cd83
Cd84
Cd9
Cd99
Cd99p1
Cda
Cdc123
Cdc14a
Cdc14b
Cdc16
Cdc25b
Cdc25c
Cdc34
Cdc37l1
Cdc37l1-dt
Cdc40
Cdc42
Cdc42bpa
Cdc42ep1
Cdc42ep2
Cdc42ep4
Cdc42se2
Cdc45
Cdc6
Cdc7
Cdc73
Cdca2
Cdca7
Cdca8
Cdcp1
Cdh13
Cdh23
Cdh26
Cdh3
Cdh6
Cdhr5
Cdiptosp
Cdk1
Cdk12
Cdk13
Cdk15
Cdk16
Cdk18
Cdk2ap1
Cdk5r1
Cdk5rap1
Cdk5rap2
Cdk5rap3
Cdk6
Cdk7
Cdk8
Cdk9
Cdkal1
Cdkl5
Cdkn1a
Cdkn1b
Cdkn2a-dt
Cdkn2aip
Cdkn2b-as1
Cdkn2c
Cdkn2d
Cdkn3
Cdrt1
Cds2
Cdt1
Cdv3
Cdx2
Cdyl
Cdyl2
Ceacam20
Ceacam21
Ceacam4
Ceacam5
Cebpa-dt
Cebpb
Cebpd
Cebpg
Celf4
Celsr1
Celsr2
Celsr3
Cemip
Cemip2
Cenpa
Cenpbd1p1
Cenpf
Cenph
Cenpi
Cenpn
Cenpo
Cenpp
Cenps
Cenps-cort
Cenpt
Cenpw
Cep104
Cep112
Cep126
Cep128
Cep135
Cep164
Cep164p1
Cep170b
Cep170p1
Cep192
Cep250
Cep350
Cep55
Cep57
Cep57l1
Cep57l1p1
Cep63
Cep68
Cep78
Cep83-dt
Cep85
Cep89
Cep95
Cep97
Cept1
Cercam
Cerna1
Cerna3
Cers1
Cers4
Cers6
Ces1p1
Ces2
Ces4a
Cfap100
Cfap157
Cfap206
Cfap221
Cfap299
Cfap300
Cfap36
Cfap44
Cfap46
Cfap52
Cfap54
Cfap57
Cfap61
Cfap65
Cfap69
Cfap70
Cfap73
Cfap74
Cfap97d1
Cfap97d2
Cfap99
Cfb
Cfd
Cfl1
Cfl1p1
Cflar
Cflar-as1
Cgas
Cgn
Cgrrf1
Chac1
Chadl
Chaf1a
Champ1
Chat
Chchd1
Chchd2p2
Chchd2p6
Chchd2p9
Chchd3
Chchd5
Chchd6
Chchd7
Chd1l
Chd2
Chd3
Chd4
Chd6
Chd7
Chd9
Chek1
Chga
Chgb
Chi3l2
Chkb-dt
Chmp1a
Chmp1b
Chmp1b-as1
Chmp2b
Chmp4bp1
Chmp5
Chmp6
Chmp7
Chn1
Chn2
Chodl
Chp1
Chpf2
Chpt1
Chrac1
Chrd
Chrm1
Chrm3
Chrna2
Chrna4
Chrnb1
Chrnb2
Chrnd
Chrne
Chst1
Chst11
Chst12
Chst13
Chst14
Chst5
Chst7
Chsy1
Chtf18
Chtop
Churc1
Churc1-fntb
Ciao1
Ciao2a
Ciao3
Ciart
Cib3
Cic
Cicp16
Cidecp1
Cipc
Cirbp
Cirbp-as1
Cisd1
Cisd2
Cisd3
Cit
Ckap2
Ckap4
Cklf
Cklf-cmtm1
Cks1b
Clasrp
Clba1
Clcn2
Clcn3
Clcn5
Clcn6
Cldn10-as1
Cldn11
Cldn12
Cldn16
Cldn23
Cldn4
Cldn7
Clec16a
Clec2d
Clec4f
Clic1
Clic4
Clip1
Clip2
Clip3
Clk2
Clk3
Cln3
Cln5
Cln8
Clp1
Clpp
Clpsl2
Clptm1
Clptm1l
Clspn
Clstn1
Clstn3
Clta
Cltb
Cltc
Cltcl1
Clu
Cluap1
Cluh
Cluhp3
Clul1
Clybl
Cmahp
Cmas
Cmbl
Cmc1
Cmip
Cmss1
Cmtm1
Cmtm2
Cmtm3
Cmtm7
Cmtm8
Cmtr1
Cnbd2
Cndp2
Cnep1r1
Cnfn
Cnga3
Cnga4
Cnih2
Cnih3
Cnksr1
Cnksr3
Cnn1
Cnn2
Cnn2p1
Cnn2p8
Cnnm2
Cnnm3
Cnnm4
Cnot10
Cnot2
Cnot3
Cnot4p1
Cnot6
Cnot7p2
Cnot8
Cnot9
Cnp
Cnpy4
Cnst
Cntd1
Cntd2
Cntln
Cntn2
Cntn4
Cntnap2
Cntnap3p2
Cntrl
Cntrob
Coa1
Coa5
Coa6
Coa7
Coasy
Coch
Cog1
Cog2
Cog3
Cog5
Cog6
Cog8
Col11a2
Col12a1
Col13a1
Col14a1
Col16a1
Col17a1
Col18a1-as2
Col19a1
Col1a2
Col27a1
Col28a1
Col3a1
Col4a2
Col4a2-as2
Col5a1
Col5a1-as1
Col6a1
Col6a2
Col7a1
Col8a1
Colca2
Colec11
Colgalt1
Commd1
Commd10
Commd3
Commd3-bmi1
Commd4
Commd5
Comt
Comtd1
Copg1
Cops4
Cops5
Cops6
Cops7a
Cops7b
Cops8
Copz1
Copz2
Coq10a
Coq10b
Coq4
Coq5
Coq6
Coq7
Coq8a
Coq9
Coro1a
Coro2a
Coro2b
Coro6
Coro7
Cox10
Cox14
Cox20
Cox20p1
Cox4i1
Cox5b
Cox6a1
Cox6a1p2
Cox6b1
Cox6b1p3
Cox6cp18
Cox6cp2
Cox6cp5
Cox7c
Cpa4
Cpamd8
Cpb2
Cpb2-as1
Cpd
Cpe
Cpeb2
Cpeb4
Cped1
Cplx2
Cpne2
Cpne3
Cpne4
Cpne7
Cpne8-as1
Cpped1
Cpq
Cps1
Cpsf2
Cpsf3
Cpsf4
Cpsf6
Cpt1b
Cpt1c
Cpt2
Cptp
Cpz
Cr1l
Cr381653.1
Cr559946.2
Cracr2b
Cradd
Cramp1
Crb3
Crcp
Creb1
Creb3
Creb3l1
Creb3l2
Creb3l4
Creb5
Crebl2
Crebrf
Creld1
Creld2
Crem
Crhr1
Crhr2
Crim1
Crim1-dt
Crip1
Crip1p2
Crip2
Cript
Crispld2
Crk
Crkl
Crlf1
Crls1
Crmp1
Crocc
Croccp2
Crot
Crtap
Crtc1
Crtc2
Crtc3
Cry2
Crybb2p1
Crybg1
Crybg2
Crym
Crym-as1
Cryzl1
Cryzl2p-sec16b
Csde1
Csf1
Csf2ra
Csf3
Csf3r
Csk
Cskmt
Csmd1
Csnk1a1
Csnk1a1p1
Csnk1d
Csnk1g1
Csnk1g2
Csnk1g3
Csnk2a1
Csnk2b
Cspg5
Cspp1
Csrp1
Cst13p
Cstf1
Cstf2
Cstf3-dt
Ctage1
Ctbp1
Ctbp1-dt
Ctbp2p3
Ctc1
Ctcf
Ctdnep1
Ctdp1
Ctdsp1
Ctdspl
Ctdspl2
Ctf1
Ctf2p
Cth
Cthrc1
Ctif
Ctnna1
Ctnna2
Ctnnb1
Ctnnbl1
Ctnnd1
Ctns
Ctps1
Ctr9
Ctsa
Ctsb
Ctsc
Ctsl
Ctsz
Cttn
Cttnbp2nl
Ctu2
Ctxn2
Cuedc1
Cuedc2
Cul4a
Cul5
Cul9
Cuta
Cutalp
Cutc
Cux1
Cux2
Cwc25
Cwc27
Cxadr
Cxcl1
Cxcl16
Cxcl6
Cxcl8
Cxcr6
Cxorf40a
Cxorf56
Cxorf58
Cxxc1
Cxxc5
Cxxc5-as1
Cyb561
Cyb561d1
Cyb561d2
Cyb5a
Cyb5b
Cyb5d1
Cyb5d2
Cyb5r2
Cyb5r3
Cyb5r4
Cybrd1
Cyc1
Cycs
Cycsp4
Cyfip2
Cygb
Cyhr1
Cyld
Cyp17a1
Cyp1b1-as1
Cyp20a1
Cyp21a1p
Cyp26a1
Cyp27a1
Cyp27b1
Cyp2ac1p
Cyp2e1
Cyp2u1
Cyp2w1
Cyp3a7
Cyp46a1
Cyp4f11
Cyp4f12
Cyp4f3
Cyp4f36p
Cyp51a1-as1
Cyp8b1
Cys1
Cystm1
Cyth1
Cyth2
Cyth3
Cyth4
Cytor
Czib
D2hgdh
Daam1
Dab2ip
Dact1
Dact3-as1
Dagla
Daglb
Dalrd3
Dancr
Dao
Dap3
Dap3p2
Dapk1
Dapk2
Dapk3
Dapp1
Dars
Dars2
Dars-as1
Daxx
Dazap1
Dazap2
Dbf4
Dbf4b
Dbi
Dbil5p
Dbn1
Dbndd2
Dbnl
Dbp
Dcaf10
Dcaf11
Dcaf13
Dcaf15
Dcaf17
Dcaf4
Dcaf5
Dcaf6
Dcaf7
Dcaf8
Dcakd
Dcbld1
Dck
Dclk1
Dclk2
Dclre1b
Dcp2
Dcps
Dcst1-as1
Dcst2
Dctn3
Dctn5
Dcun1d2
Dcun1d4
Dcxr-dt
Dda1
Ddb1
Ddb2
Ddhd1
Ddhd2
Ddi2
Ddias
Ddit4
Ddit4-as1
Ddr1
Ddr2
Ddx1
Ddx10
Ddx11
Ddx11l10
Ddx11l5
Ddx18
Ddx19a
Ddx19b
Ddx21
Ddx25
Ddx27
Ddx39a
Ddx39b-as1
Ddx3x
Ddx3y
Ddx42
Ddx46
Ddx47
Ddx49
Ddx5
Ddx50
Ddx52
Ddx55
Ddx59
Ddx60
Ddx60l
Deaf1
Dec1
Decr1
Decr2
Dedd2
Def8
Defb109f
Degs1
Degs2
Dele1
Dennd1a
Dennd1b
Dennd2a
Dennd2c
Dennd3
Dennd4c
Dennd5a
Dennd5b-as1
Dennd6a-dt
Dennd6b
Denr
Depdc4
Depdc5
Depdc7
Depp1
Dera
Des
Desi2
Deup1
Dffb
Dgat2
Dgat2l7p
Dgcr5
Dgcr8
Dgka
Dgkd
Dgke
Dgkh
Dgki
Dgkz
Dglucy
Dguok
Dhcr24
Dhcr24-dt
Dhcr7
Dhdds
Dhodh
Dhrs11
Dhrs13
Dhrs2
Dhrs4
Dhrs4-as1
Dhrs4l1
Dhrs4l2
Dhrs7
Dhrs7b
Dhtkd1
Dhx30
Dhx35
Dhx38
Dhx40
Dhx8
Dhx9
Dhx9p1
Diablo
Diaph3
Dicer1-as1
Dido1
Dio1
Dip2a
Dip2b
Dip2c
Dipk1a
Dipk2a
Dis3l
Dis3l2
Disc1
Disp2
Disp3
Dixdc1
Dkc1
Dkk1
Dkk3
Dkkl1
Dlat
Dld
Dleu1
Dlg4
Dlg5-as1
Dlgap1
Dlgap1-as1
Dlgap1-as2
Dlgap1-as5
Dlgap2
Dll1
Dll3
Dll4
Dlst
Dlx1
Dlx2
Dlx2-dt
Dlx4
Dm1-as
Dmac2l
Dmap1
Dmc1
Dmkn
Dmpk
Dmrtb1
Dmtf1
Dmtn
Dmxl1
Dnaaf1
Dnaaf2
Dnaaf3
Dnaaf4
Dnaaf5
Dnah10
Dnah11
Dnah14
Dnah17
Dnah2
Dnah9
Dnai1
Dnaja1
Dnaja3
Dnajb11
Dnajb12
Dnajb2
Dnajb5
Dnajb6
Dnajb9
Dnajc10
Dnajc11
Dnajc12
Dnajc13
Dnajc16
Dnajc18
Dnajc22
Dnajc24
Dnajc25
Dnajc25-gng10
Dnajc27-as1
Dnajc3
Dnajc4
Dnajc5
Dnajc6
Dnajc9
Dnajc9-as1
Dnal1
Dnase1
Dnase1l2
Dnase1l3
Dnase2
Dnase2b
Dnd1p1
Dnm1
Dnm1l
Dnm2
Dnm3
Dnmt3b
Dnph1
Dnttip1
Doc2a
Dock11
Dock2
Dock4
Dock5
Dock6
Dock8
Dock9
Dock9-dt
Dok1
Dok4
Dolpp1
Donson
Dop1a
Dop1b
Dot1l
Dpagt1
Dpcd
Dpep1
Dpf2
Dph1
Dph2
Dph3p1
Dph6-dt
Dpm3
Dpp3
Dpp9
Dpy19l3
Dpy19l4
Dpy30
Dpysl2
Dr1
Draic
Dram1
Drap1
Drc3
Drc7
Drg1
Drg2
Drosha
Dscr9
Dse
Dsg1-as1
Dsp
Dst
Dstn
Dtd1
Dtl
Dtna
Dtnb
Dtwd1
Dtx3l
Dtx4
Dubr
Duoxa1
Dus1l
Dus2
Dus4l
Dusp12
Dusp13
Dusp14
Dusp15
Dusp19
Dusp22
Dusp23
Dusp28
Dusp3
Dusp5
Dusp8p5
Dusp9
Dut
Dvl1
Dvl3
Dydc2
Dym
Dync1h1
Dync1i2
Dync2h1
Dync2li1
Dynll1
Dynlrb2
Dyrk1a
Dyrk2
Dyrk3
Dyrk4
Dzip1l
Dzip3
E2f3
E2f3p1
E2f4
E2f5
E4f1
Eaf1
Eaf2
Ebag9
Ebf1
Ebf4
Ebi3
Ebln2
Ebln3p
Ebp
Ece2
Ecel1p2
Ech1
Eci2
Ecsit
Ect2
Ect2l
Edaradd
Edc4
Edem1
Edrf1
Eef1a1
Eef1a1p25
Eef1a1p7
Eef1a2
Eef1akmt2
Eef1akmt3
Eef1akmt4
Eef1akmt4-ece2
Eef1aknmt
Eef1b2
Eef1e1p1
Eef1gp4
Eef2k
Eefsec
Eepd1
Efcab1
Efcab11
Efcab12
Efcab13
Efcab14p1
Efcab2
Efcab5
Efcab7
Efhc1
Efhd1
Efhd2
Efl1
Efna1
Efna3
Efna5
Efr3a
Efr3b
Egfem1p
Egfl7
Egfl8
Egflam
Egfr
Egfr-as1
Egln3-as1
Egot
Egr3
Ehbp1
Ehbp1l1
Ehd1
Ehd2
Ehf
Ehmt1
Ei24
Eid1
Eid3
Eif1
Eif1ay
Eif1b
Eif2a
Eif2ak2
Eif2ak3-dt
Eif2ak4
Eif2b2
Eif2b3
Eif2b5
Eif2s1
Eif2s2p5
Eif2s3
Eif3b
Eif3f
Eif3fp3
Eif3g
Eif3h
Eif3i
Eif3j
Eif3k
Eif3l
Eif3m
Eif4a1
Eif4a2
Eif4b
Eif4e1b
Eif4e2
Eif4e3
Eif4ep4
Eif4g1
Eif4g3
Eif4h
Eif5
Eif5a
Eif5b
Eif6
Eipr1
Elac1
Elane
Elavl3
Elf2
Elf3
Elfn1
Elk3
Ell
Ell3
Elmo1
Elmo2
Elmo3
Elmod1
Elmod2
Elmod3
Eloa
Elobp2
Elovl2-as1
Elovl6
Elp2
Elp3
Elp5
Embp1
Emc10
Emc1-as1
Emc3
Emc3-as1
Emc4
Emc6
Emd
Eme1
Eme2
Emg1
Emid1
Emilin1
Emilin2
Eml1
Eml2
Eml3
Eml4
Eml6
Emp1
Emp3
Emsy
Emx2
Endov
Engase
Eno1
Eno1-as1
Eno1p3
Eno2
Eno3
Enoph1
Enpp1
Enpp3
Ensa
Entpd2
Entpd5
Entpd6
Entpd8
Entr1
Eny2
Ep400
Ep400p1
Epas1
Epb41
Epb41l1
Epb41l4a
Epb41l4a-as1
Epb41l5
Epc2
Epcam
Epcam-dt
Epha1
Epha2
Epha5-as1
Ephb4
Ephb6
Ephx1
Ephx2
Epn1
Epn2
Epn2-as1
Epor
Eps15l1
Eps8l1
Eps8l2
Erap1
Erap2
Erbb2
Erbb3
Erbin
Erc1
Ercc1
Ercc4
Ercc5
Ercc6l2
Ereg
Erf
Erg
Erg28
Ergic1
Ergic3
Eri1
Eri2
Eri3
Ericd
Erich6-as1
Erlec1
Erlin2
Ermap
Ermard
Erp29
Ervk13-1
Ervk3-1
Ervmer34-1
Esam
Esco2
Espl1
Espn
Espnp
Esr1
Esrra
Esyt1
Esyt3
Etaa1
Etf1
Etfbkmt
Etfdh
Etfrf1
Ethe1
Etnk1
Etnk2
Ets1
Ets2
Etv1
Etv2
Etv4
Etv6
Eva1a
Eva1b
Eva1c
Evi5l
Evpl
Ewsat1
Ewsr1
Exd2
Exd3
Exo1
Exoc1
Exoc3
Exoc3l1
Exoc3l4
Exoc4
Exoc5p1
Exoc6
Exog
Exosc10-as1
Exosc2
Exosc4
Exosc7
Exosc8
Exosc9
Exph5
Ext2
Extl3
Eya3
F10
F11
F11r
F12
F2
F2r
F2rl1
F2rl3
F7
Faah
Faahp1
Faap20
Faap24
Fabp5
Fabp5p3
Fadd
Fads2
Faf2
Fah
Fahd1
Fahd2a
Fahd2cp
Faim
Faim2
Falec
Fam102a
Fam102b
Fam104a
Fam107b
Fam110a
Fam111a
Fam111a-dt
Fam111b
Fam114a1
Fam117b
Fam118a
Fam118b
Fam120a
Fam120b
Fam122a
Fam129a
Fam129c
Fam131a
Fam135a
Fam149b1
Fam151b
Fam155b
Fam157a
Fam162a
Fam166b
Fam167a
Fam171a2
Fam171b
Fam172a
Fam173a
Fam174a
Fam174b
Fam177a1
Fam181a-as1
Fam187a
Fam189b
Fam193b
Fam198b-as1
Fam19a3
Fam200b
Fam201a
Fam206a
Fam207a
Fam210b
Fam214b
Fam216a
Fam217b
Fam21ep
Fam220bp
Fam221a
Fam221b
Fam222a
Fam225a
Fam227b
Fam228b
Fam229b
Fam234a
Fam238c
Fam241b
Fam25g
Fam32a
Fam3b
Fam43a
Fam45a
Fam47e
Fam47e-stbd1
Fam49b
Fam50b
Fam53c
Fam57a
Fam66a
Fam66c
Fam71d
Fam76a
Fam78a
Fam81a
Fam83c-as1
Fam83d
Fam83e
Fam84a
Fam86b3p
Fam86c1
Fam86ep
Fam86jp
Fam86kp
Fam89b
Fam91a1
Fam92a
Fam98a
Fam98b
Fam98c
Fam99b
Fan1
Fanca
Fancc
Fancd2
Fance
Fancg
Fanci
Fancm
Fank1
Fank1-as1
Fap
Far1
Far1-it1
Far2
Farp1
Farp2
Fars2
Fas
Fat4
Faxdc2
Fbh1
Fblim1
Fbln1
Fbln7
Fbn1
Fbn3
Fbrs
Fbrsl1
Fbxl13
Fbxl15
Fbxl18
Fbxl19
Fbxl2
Fbxl21p
Fbxl3
Fbxl7
Fbxl8
Fbxo2
Fbxo21
Fbxo22
Fbxo24
Fbxo25
Fbxo27
Fbxo28
Fbxo31
Fbxo33
Fbxo34
Fbxo36
Fbxo38
Fbxo3-dt
Fbxo4
Fbxo44
Fbxo45
Fbxo46
Fbxo6
Fbxo7
Fbxo9
Fbxw11
Fbxw5
Fbxw8
Fcf1
Fcgr2a
Fcgr3a
Fcgrt
Fcho1
Fcho2
Fchsd1
Fchsd2
Fcrla
Fdft1
Fdps
Fem1a
Fem1b
Fen1
Fer
Fermt3
Fetub
Fev
Fez1
Fgd4
Fgf1
Fgf11
Fgf14
Fgf22
Fgf23
Fgf5
Fgf7
Fgf9
Fgfr1op
Fgfr1op2
Fgfr3
Fgfr4
Fgfrl1
Fggy
Fgr
Fhad1
Fhl1
Fhl3
Fhod3
Fibp
Ficd
Fig4
Filip1l
Fip1l1
Firre
Fitm1
Fjx1
Fkbp10
Fkbp1b
Fkbp2
Fkbp4
Fkbp8
Fkbp9
Fkrp
Fktn
Flad1
Flg-as1
Flii
Flna
Flnb
Flnb-as1
Flnc
Flot1
Flt3lg
Flt4
Flvcr1
Flywch1
Flywch2
Fmc1
Fmc1-luc7l2
Fmn1
Fmn2
Fmnl1
Fmo4
Fmr1
Fn1
Fn3krp
Fnbp1
Fnbp1l
Fnbp1p1
Fnbp4
Fndc3a
Fndc3b
Fnip2
Fnta
Fntap2
Fntb
Fo393415.1
Fo393418.1
Fo704657.1
Focad
Focad-as1
Folr3
Fos
Fosb
Fosl1
Fosl2
Foxa1
Foxa3
Foxc1
Foxc2-as1
Foxcut
Foxd3
Foxg1
Foxi1
Foxj2
Foxk1
Foxk2
Foxl1
Foxn2
Foxn3-as1
Foxo3
Foxo4
Foxo6
Foxp1
Foxp2
Foxp4
Foxred1
Fp565260.6
Fpgs
Fpgt
Fpgt-tnni3k
Fras1
Frat1
Frg1
Frg1bp
Frg1dp
Frg1gp
Frg1hp
Frmd6
Frmd8
Frmpd2
Frs2
Frs3
Fry
Fscn1
Fscn1p1
Fsd1
Fsd1l
Fsip2
Fst
Fstl3
Ftcd
Ftcdnl1
Fth1p1
Ftlp2
Fto
Ftsj1
Ftsj3
Fubp3
Fuk
Fundc2
Furin
Fus
Fut11
Fut4
Fut7
Fut8
Fuz
Fxn
Fxr1
Fxr2
Fxyd1
Fxyd3
Fxyd5
Fyn
Fyttd1
Fzd1
Fzd2
Fzd3
Fzd6
Fzd7
Fzr1
G2e3
G3bp1
G6pc3
G6pd
Gaa
Gab1
Gabarap
Gabarapl1
Gabarapl2
Gabbr1
Gabbr2
Gabpa
Gabpb1-as1
Gabrb1
Gabrb3
Gad1
Gadd45a
Gadd45b
Gadd45g
Gal3st4
Galk2
Galns
Galnt1
Galnt10
Galnt11
Galnt2
Galnt9
Galntl6
Galt
Gan
Ganc
Gap43
Gapdh
Gapdhp20
Gapdhp25
Gapdhp28
Gaplinc
Gapvd1
Gar1
Garem2
Garnl3
Gars
Gars-dt
Gas1rr
Gas2
Gas2l1
Gas2l1p2
Gas2l2
Gas2l3
Gas6-dt
Gas8
Gasal1
Gask1b
Gata2
Gata2-as1
Gata3
Gata3-as1
Gata6
Gatad1
Gatad2a
Gatc
Gatm
Gbf1
Gbgt1
Gca
Gcat
Gcc2
Gcdh
Gchfr
Gckr
Gcnt1
Gcnt1p5
Gcnt2
Gcnt3
Gcom2
Gda
Gdap1
Gdap2
Gdf15
Gdi1
Gdnf-as1
Gdpd1
Gdpd5
Gdpgp1
Gem
Gemin2
Gemin6
Gemin7
Gen1
Get4
Gfap
Gfer
Gfi1b
Gfm1
Gfod1
Gfpt2
Gfra1
Gga1
Gga2
Ggcx
Ggn
Ggnbp2
Ggps1
Ggt1
Ggt6
Ghet1
Ghrhr
Gid4
Gid8
Gigyf2
Gins1
Gins3
Gins4
Gipc1
Gipr
Git1
Git2
Gja9
Gjb1
Gjd3
Gk
Glb1
Glcci1
Glce
Gldc
Gldn
Gle1
Gli1
Gli2
Gli3
Gli4
Glipr1
Glipr1l2
Glipr2
Glis2
Glod5
Glra1
Glrb
Glrx
Glrx3
Glrx5
Gls
Glud1p3
Glyatl1
Glyctk
Glyctk-as1
Glyr1
Gm2a
Gmcl1
Gmds-dt
Gmeb1
Gmfb
Gmnn
Gmpr2
Gmps
Gna11
Gna15
Gnai1
Gnai2
Gnal
Gnao1
Gnas
Gnas-as1
Gnb2
Gnb5
Gne
Gnl3
Gnl3l
Gnpat
Gnptg
Gnrh1
Golga2p5
Golga3
Golga4
Golga5p1
Golga7
Golt1a
Golt1b
Gorasp2
Gosr1
Gosr2
Got1
Got2
Gpaa1
Gpalpp1
Gpank1
Gpat3
Gpat4
Gpatch1
Gpatch11
Gpatch2l
Gpatch3
Gpbp1
Gpc1
Gpd2
Gper1
Gpi
Gpn1
Gpn3
Gpnmb
Gpr107
Gpr108
Gpr137
Gpr137b
Gpr137c
Gpr143
Gpr146
Gpr158
Gpr160
Gpr161
Gpr17
Gpr171
Gpr173
Gpr19
Gpr35
Gpr39
Gpr4
Gpr55
Gpr6
Gpr68
Gpr75
Gpr75-asb3
Gpr84
Gpr89a
Gpr89b
Gprasp1
Gprc5a
Gprc5c
Gprc5d-as1
Gps1
Gpsm1
Gpsm2
Gpsm3
Gpt
Gpt2
Gpx2
Gpx3
Gpx4
Gpx7
Gpx8
Gramd1a
Gramd1b
Gramd1c
Gramd2b
Gramd4
Grasp
Grb10
Grb2
Grb7
Greb1
Greb1l
Grhl1
Grhl2
Grhpr
Gria2
Gria4
Grik4
Grin1
Grin2a
Grin2d
Grina
Grk1
Grk2
Grk3
Grk4
Grk5
Grk5-it1
Grk6
Grm1
Grm2
Grm3
Grm7
Grn
Grpel2
Grsf1
Grwd1
Gsap
Gsdma
Gsdmd
Gse1
Gsk3b
Gskip
Gsn
Gss
Gstcd
Gstk1
Gstm4
Gsto1
Gstp1
Gstt2b
Gstz1
Gtdc1
Gtf2e1
Gtf2e2
Gtf2f1
Gtf2f2
Gtf2h1
Gtf2h2c
Gtf2h3
Gtf2i
Gtf2ip13
Gtf2ip4
Gtf2ird1
Gtf2ird2b
Gtf3a
Gtf3c1
Gtf3c3
Gtf3c4
Gtf3c5
Gtf3c6
Gtpbp1
Gtpbp10
Gtpbp3
Gtpbp4
Gtpbp8
Gtse1
Gucd1
Gucy1b1
Gucy2gp
Guf1
Guk1
Gulp1
Gusbp1
Gvqw3
Gxylt2
Gyg1
Gyg2
Gypc
Gys1
Gzf1
Gzmm
H1f0
H1fx-as1
H2afj
H2afvp1
H2afz
H3f3a
H3f3bp2
H6pd
Hacd3
Hadh
Hadhb
Haghl
Haglr
Hal
Hand2-as1
Har1a
Hars2
Has1
Has2-as1
Has3
Haspin
Hat1
Haus2
Haus5
Hax1
Hbb
Hbp1
Hcar1
Hccat5
Hccs
Hcfc1
Hcfc1r1
Hcfc2
Hcg11
Hcg14
Hcg15
Hcg20
Hcg25
Hcg27
Hcg4
Hcg9
Hcls1
Hcn3
Hcp5
Hcrt
Hcrtr1
Hdac1
Hdac10
Hdac11
Hdac11-as1
Hdac2-as2
Hdac3
Hdac4-as1
Hdac5
Hdac6
Hdac9
Hddc3
Hdgf
Hdgfl1
Hdgfl2
Hdhd5-as1
Hdlbp
Heatr3
Heatr5b
Hebp2
Hectd1
Hectd2
Hecw1
Hecw2-as1
Helb
Hells
Helt
Helz
Helz2
Hemk1
Henmt1
Heph
Herc2p2
Herc3
Herc5
Herc6
Herpud1
Hes1
Hes2
Hes6
Hes7
Hexa
Hexa-as1
Hexb
Hexd
Hexim1
Hexim2
Hey1
Hgfac
Hgh1
Hgs
Hgsnat
Hhat
Hhatl-as1
Hhex
Hhla3
Hic1
Hid1
Hif1a
Hif1a-as2
Hif1an
Higd1ap5
Hikeshi
Hilpda
Hinfp
Hint2
Hip1
Hipk1
Hipk3
Hist1h1b
Hist1h1c
Hist1h1e
Hist1h2ab
Hist1h2ad
Hist1h2ae
Hist1h2ag
Hist1h2ai
Hist1h2aj
Hist1h2al
Hist1h2bd
Hist1h2bf
Hist1h2bm
Hist1h2bo
Hist1h3c
Hist1h3e
Hist1h3g
Hist1h3h
Hist1h3j
Hist1h4c
Hist1h4j
Hist1h4l
Hist2h2ac
Hist3h2bb
Hist3h3
Hist4h4
Hivep1
Hivep2
Hk1
Hk2
Hkr1
Hla-a
Hla-dmb
Hla-e
Hla-f
Hla-j
Hla-v
Hla-z
Hlf
Hlx
Hm13
Hmbox1
Hmbs
Hmces
Hmcn1
Hmg20a
Hmg20b
Hmga1
Hmga2
Hmga2-as1
Hmgb1p21
Hmgb1p35
Hmgb3p22
Hmgcl
Hmgcr
Hmgn1p18
Hmgn1p35
Hmgn2
Hmgn2p22
Hmgn2p38
Hmgn3-as1
Hmgn4
Hmgxb3
Hmgxb4
Hmmr
Hmox1
Hmox2
Hnf1a
Hnf4a
Hnf4a-as1
Hnf4g
Hnmt
Hnrnpa1
Hnrnpa1p30
Hnrnpa1p65
Hnrnpa3
Hnrnpab
Hnrnpabp1
Hnrnph1
Hnrnph3
Hnrnpl
Hnrnpm
Hnrnpr
Hnrnpul1
Hnrnpul2-bscl2
Homer2
Homer3-as1
Hook3
Hormad1
Hotairm1
Hottip
Hoxa10
Hoxa11-as
Hoxa13
Hoxa5
Hoxa6
Hoxa7
Hoxa-as2
Hoxa-as3
Hoxb1
Hoxb2
Hoxb5
Hoxb6
Hoxb-as1
Hoxb-as3
Hoxc10
Hoxc5
Hoxc6
Hoxc9
Hoxc-as2
Hoxd10
Hoxd11
Hoxd3
Hoxd8
Hpcal1
Hpd
Hpn
Hpr
Hprt1
Hps1
Hps3
Hps6
Hpx
Hrc
Hrh1
Hrk
Hs3st2
Hs3st3b1
Hs6st1
Hsbp1
Hsd11b1l
Hsd17b12
Hsd17b14
Hsd17b2
Hsd17b4
Hsd17b6
Hsd17b7p2
Hsdl2
Hsf1
Hsf4
Hsh2d
Hsp90ab1
Hsp90b1
Hspa12a
Hspa14
Hspa1a
Hspa2
Hspa4
Hspa4l
Hspb1
Hspb11
Hspb7
Hspb8
Hspbap1
Hspd1p7
Hspe1
Hspe1-mob4
Htatip2
Htatsf1
Htd2
Htr2a
Htr5a
Htr5a-as1
Htr7p1
Htra2
Htt
Hyal1
Hyal3
Hyi-as1
Hykk
Hyls1
Hypk
Iah1
Icam1
Icam2
Icam3
Icam5
Ice1
Ice2
Id1
Id2
Id2-as1
Id3
Ide
Idh1-as1
Idh2-dt
Idh3a
Idnk
Idua
Ier2
Ier3
Ier3-as1
Ier5
Ier5l
Ifi27l1
Ifi35
Ifitm2
Ifitm4p
Ifitm9p
Ifna12p
Ifnar2
Ifnnp1
Ifnwp19
Ifrd1
Ift122
Ift52
Ift74
Ift80
Ift81
Ift88
Igbp1
Igdcc4
Igf1
Igf1r
Igf2
Igf2bp1
Igf2bp2
Igf2bp3
Igf2r
Igfbp1
Igfbp6
Igfbp7-as1
Igflr1
Ighmbp2
Ighv4-80
Ighv7-81
Iglj6
Igll4p
Iglv3-15
Iglv3-25
Iglv5-37
Igsf1
Igsf22
Ik
Ikbkb
Ikbke
Ikbkg
Ikzf4
Il10
Il10rb
Il11ra
Il12a
Il12rb1
Il13ra1
Il15
Il17b
Il17d
Il17ra
Il17rb
Il17rc
Il17re
Il18r1
Il1b
Il1r1
Il1r2
Il1rap
Il1rn
Il20rb
Il21r
Il23a
Il32
Il34
Il4r
Il6
Il6r
Il6st
Ildr2
Ilf3
Ilk
Ilkap
Immp1lp1
Imp3
Imp4
Impa2
Impact
Impdh1p3
Inafm1
Inafm2
Inava
Inca1
Incenp
Inf2
Ing1
Ing2
Ing3
Ing5
Inhbe
Inhcap
Inka2
Inka2-as1
Ino80
Ino80b
Ino80b-wbp1
Ino80c
Ino80e
Inpp1
Inpp4a
Inpp5a
Inpp5b
Inpp5d
Inpp5f
Inpp5k
Inppl1
Insig1
Insig2
Insr
Insyn2
Ints1
Ints10
Ints14
Ints3
Ints4
Ints5
Ints6-as1
Ints7
Ints8
Invs
Ip6k1
Ipo11
Ipo13
Ipo5
Ipo7
Ippkp1
Iqank1
Iqcd
Iqce
Iqcg
Iqch
Iqcj-schip1
Iqcj-schip1-as1
Iqck
Iqgap1
Iqgap2
Iqsec2
Iqsec3p1
Irak1
Ireb2
Irf2
Irf2bp2
Irf4
Irf5
Irf6
Irf7
Irf8
Irf9
Irgq
Irs1
Irs3p
Irx4
Irx5
Isca2
Iscu
Isg15
Isg20
Isg20l2
Isl1
Isl2
Islr2
Isoc1
Isoc2
Ispd-as1
Ist1
Isyna1
Itch
Itfg1-as1
Itfg2
Itfg2-as1
Itga11
Itga2
Itga3
Itga4
Itga6
Itga6-as1
Itga8
Itgae
Itgal
Itgav
Itgb1
Itgb1-dt
Itgb4
Itgb5-as1
Itgb7
Itgb8
Itih1
Itih3
Itih4
Itk
Itln2
Itm2b
Itm2bp1
Itm2c
Itpa
Itpk1
Itpr1
Itprid2
Itpripl2
Itsn1
Itsn2
Ivd
Iyd
Izumo4
Jade1
Jade2
Jade3
Jagn1
Jak2
Jam3
Jaml
Jarid2
Jarid2-as1
Jdp2
Jkamp
Jmjd6
Jmjd7
Jmjd7-pla2g4b
Jmjd8
Jph4
Jpt2
Jpx
Jrkl
Jsrp1
Jun
Jund
Kalrn
Kank1
Kank2
Kank3
Kansl1
Kansl1-as1
Kansl3
Kantr
Kat14
Kat2b
Kat5
Kat6a
Kat6b
Kat7
Kat8
Katnal2
Katnb1
Katnbl1p5
Kazald1
Kazn
Kbtbd12
Kbtbd8
Kcmf1
Kcna1
Kcna2
Kcnab1
Kcnab2
Kcnab3
Kcnc1
Kcnc3
Kcnc4
Kcne3
Kcnh3
Kcnh4
Kcnh6
Kcnip2-as1
Kcnip3
Kcnj10
Kcnj15
Kcnj2
Kcnj3
Kcnj8
Kcnk1
Kcnk15-as1
Kcnk17
Kcnk4
Kcnk6
Kcnn2
Kcnn4
Kcnq2
Kcnq4
Kcnq5
Kcns3
Kctd1
Kctd10
Kctd11
Kctd15
Kctd16
Kctd17
Kctd2
Kctd20
Kctd21-as1
Kctd5
Kctd6
Kctd7
Kdelr3
Kdf1
Kdm1a
Kdm1b
Kdm2a
Kdm2b
Kdm3a
Kdm4a
Kdm4b
Kdm4c
Kdm4d
Kdm6a
Kdm6b
Kdm7a-dt
Kdm8
Keap1
Khdc4
Khdrbs1
Khdrbs3
Khk
Khnyn
Kiaa0232
Kiaa0319l
Kiaa0355
Kiaa0391
Kiaa0513
Kiaa0556
Kiaa0586
Kiaa0753
Kiaa0895l
Kiaa0930
Kiaa1109
Kiaa1211
Kiaa1217
Kiaa1324
Kiaa1328
Kiaa1522
Kiaa1549l
Kiaa1586
Kiaa1614
Kiaa1671
Kiaa1755
Kiaa1841
Kiaa1958
Kiaa2012
Kiaa2026
Kif13a
Kif15
Kif17
Kif1b
Kif1bp
Kif1c
Kif20a
Kif20b
Kif21b
Kif22
Kif23
Kif26a
Kif2a
Kif2c
Kif3c
Kif4a
Kif4b
Kif5a
Kif9-as1
Kifc1
Kifc2
Kirrel2
Kirrel3
Kirrel3-as3
Kiz
Klc1
Klc2
Klc3
Klc4
Klf11
Klf13
Klf16
Klf2
Klf2p4
Klf3
Klf3-as1
Klf5
Klf6
Klhdc1
Klhdc10
Klhdc2
Klhdc3
Klhdc7a
Klhdc8a
Klhdc8b
Klhdc9
Klhl10
Klhl12
Klhl17
Klhl18
Klhl20
Klhl21
Klhl23
Klhl24
Klhl26
Klhl28
Klhl3
Klhl32
Klhl33
Klhl35
Klhl36
Klhl40
Klhl42
Klhl5
Klhl7
Klrc3
Klrd1
Klrg1
Kmt2a
Kmt2b
Kmt2d
Kmt2e
Kmt2e-as1
Kmt5a
Kmt5c
Kndc1
Knl1
Knstrn
Kntc1
Kpna2
Kpna5
Kpnb1
Krba1
Krbox4
Kremen1
Krt12
Krt17
Krt18
Krt18p16
Krt18p20
Krt18p56
Krt18p59
Krt18p64
Krt19
Krt23
Krt39
Krt42p
Krt7
Krt7-as
Krt8
Krt8p12
Krt8p24
Krt8p42
Krt8p9
Krtap10-13p
Krtap4-9
Krtap5-11
Krtap5-7
Krtap5-as1
Krtap9-12p
Krtdap
Ksr1
Ktn1
Kxd1
Kynu
L1cam
L3mbtl1
L3mbtl2
L3mbtl3
Lacc1
Lactb
Lactb2
Lactb2-as1
Lag3
Lair1
Lama1
Lama2
Lama3
Lama4
Lamb1
Lamb2
Lamb3
Lamb4
Lamc2
Lamtor2
Lamtor3p1
Lamtor4
Lamtor5-as1
Lancl2
Lap3
Laptm4b
Large1
Large2
Larp1
Larp1b
Larp1bp1
Larp4
Larp7
Lars2
Lasp1
Layn
Lbhd1
Lbx1-as1
Lbx2-as1
Lce1f
Lck
Lclat1
Lcmt1
Lcn2
Lcnl1
Lcor
Lcp1
Ldah
Ldha
Ldhap4
Ldhap5
Ldhbp1
Ldlr
Ldlrad4
Ldlrap1
Leap2
Lect2
Lef1-as1
Lekr1
Lemd2
Lemd3
Leng8
Leng8-as1
Lepr
Leprot
Leprotl1
Letm1p2
Letm2
Letmd1
Lexm
Lfng
Lgals1
Lgals3bp
Lgals8
Lgals9
Lgalsl
Lgi4
Lgmn
Lgr5
Lhfpl4
Lhpp
Lhx9
Lifr
Lifr-as1
Lig3
Limch1
Limd1
Limk1
Limk2
Lims1
Lims2
Lin28a
Lin28b
Lin37
Lin52
Lin54
Lin7b
Linc00111
Linc00112
Linc00161
Linc00205
Linc00240
Linc00265
Linc00271
Linc00284
Linc00301
Linc00327
Linc00339
Linc00350
Linc00351
Linc00398
Linc00415
Linc00426
Linc00431
Linc00445
Linc00449
Linc00460
Linc00467
Linc00475
Linc00479
Linc00484
Linc00511
Linc00513
Linc00523
Linc00528
Linc00533
Linc00545
Linc00547
Linc00589
Linc00592
Linc00598
Linc00605
Linc00606
Linc00607
Linc00609
Linc00616
Linc00620
Linc00638
Linc00643
Linc00649
Linc00653
Linc00667
Linc00670
Linc00671
Linc00672
Linc00674
Linc00685
Linc00702
Linc00707
Linc00840
Linc00842
Linc00847
Linc00853
Linc00857
Linc00862
Linc00863
Linc00869
Linc00884
Linc00886
Linc00888
Linc00894
Linc00900
Linc00910
Linc00920
Linc00933
Linc00937
Linc00941
Linc00957
Linc00958
Linc00963
Linc01010
Linc01011
Linc01013
Linc01022
Linc01038
Linc01067
Linc01088
Linc01089
Linc01096
Linc01117
Linc01118
Linc01119
Linc01121
Linc01122
Linc01124
Linc01126
Linc01127
Linc01128
Linc01132
Linc01133
Linc01134
Linc01135
Linc01140
Linc01143
Linc01144
Linc01146
Linc01152
Linc01159
Linc01166
Linc01184
Linc01191
Linc01197
Linc01220
Linc01237
Linc01270
Linc01271
Linc01273
Linc01276
Linc01285
Linc01291
Linc01293
Linc01322
Linc01332
Linc01337
Linc01355
Linc01358
Linc01376
Linc01385
Linc01389
Linc01391
Linc01410
Linc01411
Linc01423
Linc01424
Linc01426
Linc01460
Linc01465
Linc01483
Linc01485
Linc01490
Linc01491
Linc01507
Linc01510
Linc01513
Linc01515
Linc01517
Linc01521
Linc01529
Linc01537
Linc01549
Linc01560
Linc01578
Linc01585
Linc01588
Linc01607
Linc01620
Linc01627
Linc01637
Linc01638
Linc01664
Linc01686
Linc01692
Linc01693
Linc01714
Linc01715
Linc01719
Linc01730
Linc01749
Linc01750
Linc01763
Linc01767
Linc01771
Linc01775
Linc01776
Linc01778
Linc01780
Linc01786
Linc01802
Linc01814
Linc01817
Linc01818
Linc01819
Linc01828
Linc01833
Linc01836
Linc01842
Linc01843
Linc01849
Linc01855
Linc01881
Linc01900
Linc01902
Linc01909
Linc01943
Linc01952
Linc01960
Linc01962
Linc01970
Linc01976
Linc01977
Linc02003
Linc02004
Linc02008
Linc02012
Linc02015
Linc02018
Linc02021
Linc02024
Linc02028
Linc02030
Linc02054
Linc02055
Linc02062
Linc02071
Linc02085
Linc02093
Linc02098
Linc02111
Linc02119
Linc02128
Linc02138
Linc02139
Linc02156
Linc02157
Linc02163
Linc02168
Linc02172
Linc02175
Linc02179
Linc02182
Linc02188
Linc02201
Linc02202
Linc02210
Linc02210-crhr1
Linc02225
Linc02235
Linc02240
Linc02249
Linc02251
Linc02259
Linc02278
Linc02284
Linc02288
Linc02298
Linc02313
Linc02323
Linc02345
Linc02352
Linc02356
Linc02362
Linc02366
Linc02376
Linc02377
Linc02381
Linc02384
Linc02387
Linc02408
Linc02410
Linc02413
Linc02428
Linc02430
Linc02455
Linc02482
Linc02521
Linc02528
Linc02532
Linc02537
Linc02539
Linc02558
Linc02569
Linc02571
Linc02574
Linc02579
Linc02585
Linc02596
Linc02599
Linc02601
Linc02603
Linc02613
Linc02614
Linc02615
Linc02618
Linc02625
Linc02630
Linc02634
Linc02640
Linc02657
Linc02674
Linc-pint
Lingo3
Lins1
Lipe
Lipe-as1
Lipt1
Livar
Lix1
Lix1l-as1
Llgl2
Llph-dt
Lman1l
Lmcd1
Lmln
Lmna
Lmnb1
Lmnb2
Lmntd2
Lmo4
Lmo7
Lmod1
Lmx1b
Lncoc1
Lnp1
Lnpep
Lonp1
Lonp2
Lonrf3
Loxl2
Lpar5
Lpcat2
Lpgat1-as1
Lpin1
Lpp
Lrba
Lrch1
Lrch3
Lrcol1
Lrfn4
Lrig1
Lrmda
Lrp1
Lrp10
Lrp3
Lrp4-as1
Lrp5
Lrp5l
Lrp8
Lrr1
Lrrc1
Lrrc14
Lrrc2
Lrrc23
Lrrc24
Lrrc27
Lrrc28
Lrrc29
Lrrc2-as1
Lrrc36
Lrrc37b
Lrrc42
Lrrc45
Lrrc46
Lrrc49
Lrrc4b
Lrrc59
Lrrc61
Lrrc7
Lrrc73
Lrrc74b
Lrrc8a
Lrrc8b
Lrrc8c
Lrrc8d
Lrrc8e
Lrrc9
Lrrcc1
Lrrfip1
Lrrfip2
Lrrk1
Lrrk2
Lrrtm1
Lrsam1
Lrtm1
Lrtm2
Lrtomt
Lrwd1
Lsamp
Lsm14a
Lsm14b
Lsm2
Lsm4
Lsm6
Lsm8
Lsmem1
Lsp1
Lsr
Ltb4r2
Ltbp1
Ltbp3
Ltbp4
Ltbr
Lto1
Luc7l
Luc7l2
Luc7l3
Lucat1
Lurap1l
Lxn
Ly6e
Ly6e-dt
Ly6g5c
Ly6g6c
Ly6g6d
Ly6k
Lynx1-slurp2
Lypd1
Lypd6
Lypla1p3
Lypla2
Lyplal1
Lyplal1-dt
Lyrm1
Lyrm7
Lyst
Lyz
Lzic
Lztr1
Lzts2
M1ap
Mab21l3
Macf1
Maco1
Macrod1
Macrod2
Mad2l1bp
Madcam1
Madd
Maea
Maf1
Maff
Mafg-dt
Mafk
Magea4-as1
Maged1
Maged2
Magi1
Magi2
Magi2-as3
Magi3
Magix
Maip1
Mak16
Malat1
Malsu1
Malt1
Mamdc2-as1
Mamdc4
Maml2
Mamstr
Man1a2
Man1b1
Man1b1-dt
Man1c1
Man2a1
Man2a2
Man2b1
Man2b2
Manbal
Manea
Maneal
Manf
Map1a
Map1b
Map1lc3a
Map1lc3b
Map1lc3bp1
Map1s
Map2
Map2k1
Map2k1p1
Map2k3
Map2k4
Map2k5
Map2k6
Map2k7
Map3k10
Map3k11
Map3k13
Map3k14
Map3k14-as1
Map3k20
Map3k2-dt
Map3k3
Map3k4
Map3k7cl
Map3k8
Map4
Map4k3-dt
Map4k4
Map7d1
Mapk11
Mapk12
Mapk13
Mapk14
Mapk1ip1l
Mapk3
Mapk6
Mapk6-dt
Mapk7
Mapk8
Mapk8ip1
Mapk8ip3
Mapkapk3
Mapkapk5
Mapkbp1
Mapre2
Mapre3
Mapt
Mapt-it1
Marc2
March10
March2
March6
March7
March9
Marf1
Mark1
Mark2
Mark2p13
Mark2p16
Mark3
Mark4
Mars
Marveld1
Marveld2
Marveld3
Masp1
Masp2
Mast1
Mast3
Mast4
Mastl
Mat2a
Mat2b
Matn1-as1
Matn4
Matr3
Mau2
Max
Maz
Mbd1
Mbd3l1
Mbd5
Mbd6
Mblac1
Mbnl1
Mbnl3
Mboat7
Mbp
Mbtps1
Mbtps2
Mc1r
Mc3r
Mc5r
Mcc
Mccc2
Mcf2l
Mcf2l2
Mchr1
Mcidas
Mcm10
Mcm2
Mcm3ap-as1
Mcm4
Mcm5
Mcm8
Mcmdc2
Mcoln1
Mcph1
Mcrip2
Mctp2
Mcts1
Mcts2p
Mcu
Mcub
Mdc1
Mdfic
Mdga1
Mdh2
Mdk
Mdm1
Mdm2
Mdm4
Mdp1
Mds2
Me2
Me3
Meak7
Mecom
Mecp2
Mecr
Med11
Med12
Med14
Med15
Med15p3
Med15p9
Med16
Med17
Med18
Med24
Med25
Med28
Med28p1
Med29
Med30
Med9
Mef2a
Mef2c
Mef2c-as1
Meg3
Megf8
Meig1
Meiob
Meis1
Meis1-as3
Meis2
Meis3
Melk
Memo1
Memo1p4
Men1
Mepce
Mepe
Mertk
Mest
Met
Metap1
Metap1d
Metap2
Metrn
Metrnl
Mettl14
Mettl14-dt
Mettl15
Mettl16
Mettl17
Mettl21a
Mettl22
Mettl23
Mettl25
Mettl2a
Mettl2b
Mettl7b
Mettl9
Mex3a
Mfap3
Mff
Mfge8
Mfn1
Mfn2
Mfrp
Mfsd1
Mfsd11
Mfsd12
Mfsd13a
Mfsd14b
Mfsd2a
Mfsd2b
Mfsd3
Mfsd4a
Mfsd4b
Mfsd5
Mfsd6
Mfsd8
Mga
Mgat1
Mgat2
Mgat4b
Mgat5b
Mgll
Mgme1
Mgmt
Mgrn1
Mgst1
Mgst2
Mgst3
Mhencr
Mia2
Mia3
Miat
Miatnb
Mib1
Mib2
Mica
Mical2
Micall1
Micb
Micos10
Micos10-nbl1
Micu3
Mid1ip1
Midn
Mief1
Mief2
Mier1
Mier3
Mif
Mif4gd
Mif-as1
Miga1
Miga2
Miip
Mimt1
Minar1
Mincr
Mindy2
Mindy4
Mink1
Minpp1
Mios
Mip
Mipepp3
Mir100hg
Mir101-2
Mir1181
Mir1185-1
Mir1199
Mir1224
Mir1257
Mir1281
Mir1282
Mir1287
Mir1292
Mir129-2
Mir1302-10
Mir130a
Mir130b
Mir132
Mir1322
Mir137
Mir138-2
Mir141
Mir143
Mir145
Mir1469
Mir146b
Mir1470
Mir149
Mir151b
Mir152
Mir1538
Mir1539
Mir155
Mir17
Mir17hg
Mir1825
Mir18a
Mir1908
Mir191
Mir1915
Mir192
Mir193a
Mir193b
Mir193bhg
Mir194-2hg
Mir196b
Mir19a
Mir19b1
Mir200a
Mir200c
Mir200chg
Mir20a
Mir2110
Mir212
Mir2276
Mir2277
Mir22hg
Mir23c
Mir26b
Mir2861
Mir300
Mir301b
Mir3124
Mir3128
Mir3131
Mir3142hg
Mir3148
Mir3153
Mir3170
Mir3174
Mir3175
Mir3178
Mir3180-4
Mir3180-5
Mir3181
Mir3184
Mir3188
Mir3189
Mir3190
Mir3191
Mir3193
Mir3195
Mir3197
Mir3198-2
Mir3199-1
Mir3199-2
Mir31hg
Mir320a
Mir33b
Mir342
Mir345
Mir34ahg
Mir34b
Mir34c
Mir3609
Mir3610
Mir3613
Mir3615
Mir3646
Mir3650
Mir3652
Mir3655
Mir3661
Mir3678
Mir3681hg
Mir3684
Mir378j
Mir3921
Mir3926-1
Mir3926-2
Mir3928
Mir3935
Mir3936
Mir3936hg
Mir3945hg
Mir3960
Mir3976hg
Mir422a
Mir423
Mir425
Mir4258
Mir429
Mir4295
Mir4309
Mir4316
Mir4317
Mir4323
Mir4425
Mir4429
Mir4434
Mir4435-1
Mir4435-2hg
Mir4437
Mir4442
Mir4444-1
Mir4448
Mir4449
Mir4453
Mir4453hg
Mir4458hg
Mir4462
Mir4466
Mir4469
Mir4470
Mir4472-2
Mir4477b
Mir4479
Mir4492
Mir4505
Mir4513
Mir4515
Mir4519
Mir4521
Mir4522
Mir4523
Mir4530
Mir4634
Mir4638
Mir4645
Mir4651
Mir4655
Mir4665
Mir4672
Mir4673
Mir4674
Mir4687
Mir4689
Mir4692
Mir4707
Mir4708
Mir4727
Mir4734
Mir4736
Mir4740
Mir4741
Mir4754
Mir4756
Mir4757
Mir4761
Mir4781
Mir4783
Mir4785
Mir4795
Mir4799
Mir484
Mir497hg
Mir4999
Mir5001
Mir5090
Mir5091
Mir5093
Mir5188
Mir5193
Mir544b
Mir548ak
Mir548al
Mir548aw
Mir548c
Mir548z
Mir5572
Mir564
Mir5695
Mir5696
Mir5699
Mir570
Mir5700
Mir5702
Mir5703
Mir5707
Mir5708
Mir574
Mir5787
Mir583
Mir583hg
Mir589
Mir6070
Mir6076
Mir6084
Mir6089
Mir6090
Mir611
Mir612
Mir6125
Mir615
Mir632
Mir637
Mir638
Mir6506
Mir6508
Mir6514
Mir6515
Mir6516
Mir658
Mir661
Mir6720
Mir6732
Mir6743
Mir6771
Mir6774
Mir6777
Mir6787
Mir6795
Mir6809
Mir6814
Mir6815
Mir6820
Mir6821
Mir6825
Mir6833
Mir6834
Mir6847
Mir6853
Mir6860
Mir6864
Mir6865
Mir6867
Mir6869
Mir6870
Mir6872
Mir6875
Mir6876
Mir6880
Mir6887
Mir6892
Mir7150
Mir7155
Mir718
Mir7-3
Mir7-3hg
Mir760
Mir762hg
Mir7703
Mir7704
Mir7843
Mir7845
Mir7850
Mir8059
Mir8072
Mir92a1
Mir92b
Mir933
Mir9-3hg
Mir942
Mir99b
Mirlet7a1hg
Mirlet7bhg
Mirlet7e
Mirlet7i
Mis12
Misp3
Mitf
Mixl1
Mkln1
Mknk1
Mkrn2
Mkrn3
Mkx
Mkx-as1
Mlec
Mlh1
Mlip
Mllt10
Mllt6
Mlst8
Mlx
Mmaa
Mmachc
Mme
Mmp11
Mmp14
Mmp2
Mmp28
Mmp3
Mms19
Mnat1
Mnd1
Mnt
Mnx1
Mob1b
Mob4
Mocs1p1
Mocs3
Mogat1
Mok
Mon1b
Mon2
Morc3
Morf4l1
Morf4l2-as1
Morf4l2p1
Morn5
Mosmo
Mospd1
Mospd2
Mospd3
Mov10l1
Mpdu1
Mpg
Mphosph10
Mphosph9
Mpi
Mpig6b
Mpl
Mpnd
Mpp4
Mpp5
Mpp6
Mpp7-dt
Mppe1
Mprip
Mpst
Mpv17
Mpv17l2
Mpzl1
Mras
Mrfap1
Mrgprf
Mrgprf-as1
Mrgprg
Mrgprg-as1
Mrgprx3
Mrgprx4
Mrm1
Mrm2
Mrm3
Mroh1
Mroh3p
Mrpl1
Mrpl10
Mrpl15
Mrpl15p1
Mrpl18
Mrpl19
Mrpl2
Mrpl20
Mrpl20-as1
Mrpl21
Mrpl22
Mrpl2p1
Mrpl30
Mrpl32
Mrpl33
Mrpl34
Mrpl35
Mrpl35p4
Mrpl37
Mrpl38
Mrpl4
Mrpl40
Mrpl42
Mrpl45
Mrpl48
Mrpl49
Mrpl52
Mrpl54
Mrpl58
Mrps11
Mrps12
Mrps16
Mrps17
Mrps18b
Mrps18c
Mrps2
Mrps21
Mrps21p1
Mrps22
Mrps25
Mrps30
Mrps31p4
Mrps35
Mrps36
Mrps6
Mrps7
Mrrf
Mrs2
Mrtfb
Mrto4
Mrvi1-as1
Ms4a8
Msantd3
Msh2
Msh3
Msh5
Msh5-sapcd1
Msh6
Msi2
Msl1
Msl3
Msln
Msmb
Msmo1
Msnp1
Msra
Msrb1
Msrb3
Mst1p2
Msto1
Msto2p
Msx2
Msx2p1
Mt1e
Mt1l
Mt1m
Mt1x
Mt2a
Mta1
Mta2
Mta3
Mtap
Mtcl1
Mtco1p30
Mtco1p31
Mtco2p30
Mtco3p12
Mtdh
Mterf4
Mtf2
Mtfp1
Mtfr1
Mtfr1l
Mtg1
Mtg2
Mthfd1
Mthfd1l
Mthfd2
Mthfd2l
Mthfr
Mtmr11
Mtmr12
Mtmr14
Mtmr2
Mtmr3
Mtmr7
Mtmr9
Mtnr1b
Mtr
Mtrex
Mtrf1
Mttp
Mturn
Mtx1
Mtx2
Muc1
Muc2
Muc20-ot1
Muc3a
Mus81
Mustn1
Mvb12a
Mvb12b
Mvd
Mvk
Mx1
Mxd1
Mxd3
Mxi1
Mxra7
Mxra8
Myadm
Myb
Mybl1
Mybl2
Mybpc1
Mybph
Myc
Mycbp2-as1
Mycbpap
Mycl
Myct1
Myd88
Mydgf
Myeov
Myh9
Myl12a
Myl12b
Myl5
Myl6b
Myl9
Mylip
Mylk-as1
Mylk-as2
Mylpf
Mynn
Myo15b
Myo18a
Myo18b
Myo19
Myo1b
Myo1e
Myo1g
Myo5c
Myo7a
Myo7b
Myo9b
Myocd
Myom1
Myom2
Myorg
Myoslid
Myrf
Mzb1
Mzf1-as1
Mzt2b
N4bp2
N4bp2l2
N4bp2l2-it2
NA
Naa10
Naa15
Naa20
Naa30
Naa35
Naa38
Naa40
Naa60
Naaa
Naalad2
Naaladl2
Nab1
Nab2
Nabp1
Nabp2
Nacap8
Nadk
Nadsyn1
Nagk
Naglu
Nagpa-as1
Nags
Nalt1
Nanogp1
Nanogp6
Nanos3
Nans
Napa-as1
Napg
Napsa
Narf
Nat10
Nat14
Nat16
Nat9
Nav1
Nav2
Nav2-as3
Naxd
Naxe
Nbea
Nbeal1
Nbeal2
Nbl1
Nbpf12
Nbpf3
Nbr1
Nbr2
Ncan
Ncapd2
Ncapd2p1
Ncapg
Ncapg2
Ncaph
Ncaph2
Ncbp1
Ncbp2-as1
Ncdn
Ncf1c
Ncf4-as1
Nck1
Nckap5
Ncln
Ncmap
Ncoa1
Ncoa3
Ncoa6
Ncoa7
Ncor1
Ncor2
Ncr3lg1
Ncstn
Nde1
Ndel1
Ndfip1
Ndfip2
Ndor1
Ndrg2
Ndrg4
Ndst1
Ndst3
Ndufa13
Ndufa3
Ndufa4l2
Ndufa5
Ndufa6-dt
Ndufaf2
Ndufaf3
Ndufaf4p1
Ndufaf5
Ndufaf6
Ndufaf7
Ndufaf8
Ndufb10
Ndufb2
Ndufb3
Ndufb4p4
Ndufb5
Ndufb6
Ndufb9
Ndufc1
Ndufc2
Ndufs2
Ndufs3
Ndufs4
Ndufs5
Ndufs5p3
Ndufs6
Ndufs7
Ndufs8
Ndufv1
Ndufv2
Ndufv3
Neat1
Necab1
Necab3
Necap1
Necap2
Nectin2
Nectin3
Nedd1
Nedd4l
Nedd8
Nedd8-mdp1
Nedd9
Nefh
Nefm
Neil1
Neil2
Neil3
Nek10
Nek11
Nek6
Nek7
Nelfb
Nelfcd
Nemp1
Nenf
Neo1
Net1
Neu3
Neu4
Neurl1
Neurl4
Nexn
Nf1
Nf2
Nfat5
Nfatc1
Nfatc2ip
Nfatc3
Nfatc4
Nfe2l1
Nfia
Nfic
Nfix
Nfkb1
Nfkb2
Nfkbia
Nfkbib
Nfkbie
Nfkbil1
Nfkbiz
Nfrkb
Nfx1
Nfya
Nfyc
Ngdn
Ngef
Ngrn
Nhlrc2
Nhlrc3
Nhs
Nicn1
Nif3l1
Nifk-as1
Nim1k
Ninj1
Ninl
Nip7
Nip7p1
Nipa1
Nipa2
Nipal1
Nipal3
Nipal4
Nipbl
Nipsnap1
Nipsnap2
Nipsnap3b
Nisch
Nit1
Nit2
Nkain1
Nkain2
Nkain4
Nkapd1
Nkd1
Nkiras2
Nktr
Nkx1-1
Nlgn1
Nlgn2
Nlk
Nln
Nlrc5
Nlrp12
Nlrp14
Nlrx1
Nmb
Nmd3
Nme1
Nme1-nme2
Nme2
Nmnat1
Nmral1
Nmt1
Nnmt
Nnt
Noc4l
Noct
Nod2
Nol10
Nol11
Nol12
Nol4
Nol4l
Nol7
Nolc1
Nomo3
Nono
Nop14
Nop14-as1
Nop2
Nop53
Nop56
Nop58
Nop9
Nos1ap
Nos3
Nostrin
Notch2
Notch3
Nox5
Noxa1
Npas1
Npas2
Npas4
Npb
Npc1
Npepl1
Npepps
Nphp3-as1
Nphp4
Npl
Npm1
Npm1p32
Npm2
Npnt
Nppc
Npr3
Nprl3
Npw
Npy
Npy6r
Nqo2
Nr1d2
Nr1h2
Nr1h3
Nr2c2
Nr2e1
Nr2e3
Nr2f1
Nr2f2
Nr2f2-as1
Nr2f6
Nr3c1
Nr4a1
Nr4a3
Nr5a2
Nraddp
Nrbf2
Nrbf2p2
Nrbp1
Nrbp2
Nrep
Nrf1
Nrg1
Nrgn
Nrip3
Nrl
Nrm
Nrp1
Nrp2
Nrsn1
Nrsn2
Nrxn1
Nrxn2
Nrxn3
Nsa2
Nsd1
Nsd2
Nsdhl
Nsg2
Nsmce1
Nsmce1-dt
Nsmce2
Nsrp1
Nsun3
Nsun4
Nsun6
Nsun7
Nt5c1b
Nt5cp1
Nt5cp2
Nt5e
Nt5m
Ntf4
Nthl1
Ntm
Ntmt1
Ntn4
Ntng1
Ntng2
Ntpcr
Ntrk1
Ntrk2
Nuak2
Nub1
Nubp1
Nubp2
Nubpl
Nucb1
Nucb2
Nudc
Nudt1
Nudt13
Nudt14
Nudt16
Nudt16l1
Nudt17
Nudt19p4
Nudt2
Nudt22
Nudt4
Nudt7
Nudt9
Nuf2
Numa1
Numb
Nup107
Nup188
Nup205
Nup210l
Nup214
Nup35
Nup50
Nup58
Nup62
Nup85
Nup88
Nup93
Nup98
Nupl2
Nutf2
Nutm1
Nutm2a-as1
Nwd1
Nxf1
Nxn
Nxpe3
Nxph1
Nxph3
Nxph4
Nxt2
Oaf
Oard1
Oas1
Oas3
Oaz1
Oaz3
Obscn
Obsl1
Ocel1
Ociad1
Ocln
Ocrl
Odc1-dt
Odf2
Odf2l
Odf3b
Odf3l2
Odr4
Ofd1
Oga
Ogdh
Ogdhl
Ogfod1
Ogfod2
Ogfod3
Ogfr
Ogfrp1
Ogg1
Ogt
Oip5-as1
Oit3
Olah
Olfm1
Olfm2
Olfml2a
Olfml3
Olmalinc
Oma1
Oosp1p2
Opa1
Oprl1
Oprm1
Optn
Or11q1p
Or1d4
Or2a14
Or4e1
Or4k2
Or52h2p
Or6e1p
Or7e122p
Or7e14p
Or7e18p
Or8d1
Orai1
Orai3
Orc3
Orc6
Orm1
Ormdl2
Ormdl3
Os9
Osbp2
Osbpl2
Osbpl5
Osbpl8
Osbpl9
Oser1-dt
Osgepl1-as1
Osgin2
Osmr
Osr2
Ostc
Otof
Otop1
Otop2
Otub1
Otub2
Otud1
Otud6b
Otud7a
Otulin
Otx1
Ovgp1
Oxa1l
Oxnad1
Oxr1
Oxsm
Oxsr1
Oxtr
P2rx4
P2rx6
P2ry6
P3h2
P3h2-as1
P3h4
P4ha2
P4hb
P4htm
Pa2g4
Paaf1
Pabpc1
Pabpc1l
Pabpc1p2
Pabpc4
Pabpn1
Pacerr
Pacrg
Pacrg-as3
Pacrgl
Pacs1
Pacs2
Pacsin1
Pacsin3
Padi4
Pafah1b1
Pafah1b2
Pag1
Pah
Paics
Paip2
Pak2
Pak4
Pak6
Palld
Palm2
Palm2-akap2
Palmd
Pam
Pam16
Pan2
Pan3
Pank2
Panx1
Panx2
Paox
Papln
Papola
Papss2
Paqr4
Paqr5
Paqr7
Paqr8
Paqr9
Paqr9-as1
Pard3-as1
Pard3b
Pard6a
Pard6b
Pard6g-as1
Park7
Parm1
Parp10
Parp14
Parp2
Parp3
Parp8
Parpbp
Part1
Parva
Parvb
Patj
Paupar
Pawr
Pawrp1
Pax3
Pax6
Pax8
Pax8-as1
Paxbp1-as1
Paxx
Pbdc1
Pbx1
Pbx3
Pc
Pcat14
Pcat6
Pcat7
Pcbd2
Pcbp1
Pcbp1-as1
Pcbp2
Pcca
Pccb
Pcdh10
Pcdha7
Pcdhb13
Pcdhb2
Pcdhb9
Pcdhga5
Pcdhgb1
Pcdhgb2
Pcdhgb6
Pced1b
Pcf11
Pcgf1
Pcgf3
Pcgf5
Pcid2
Pcif1
Pck1
Pck2
Pclaf
Pcm1
Pcmt1
Pcmtd2
Pcna
Pcnp
Pcnt
Pcnx1
Pcnx3
Pcnx4
Pcolce
Pcolce2
Pcolce-as1
Pcoth
Pcp2
Pcsk1
Pcsk4
Pcsk5
Pcsk6
Pcsk6-as1
Pcsk9
Pctp
Pcyox1
Pcyt1a
Pdcd11
Pdcd1lg2
Pdcd2l
Pdcd4
Pdcd5
Pdcd5p2
Pdcd6
Pdcd6ip
Pdcl3
Pde12
Pde1b
Pde3a
Pde3b
Pde4b
Pde4c
Pde4dip
Pde7a
Pde8a
Pde9a
Pdgfra
Pdgfrb
Pdhx
Pdia3
Pdia3p1
Pdia5
Pdik1l
Pdk1
Pdk2
Pdk3
Pdlim1
Pdlim2
Pdlim3
Pdlim4
Pdlim5
Pdlim7
Pdp1
Pdp2
Pdpn
Pdpr
Pds5b
Pdss1
Pdss1p2
Pdss2
Pdxdc1
Pdxk
Pdzd4
Pdzd7
Pdzph1p
Pea15
Peak1
Pear1
Peg10
Peli1
Peli2
Peli3
Pelo
Pemt
Per3
Pet100
Pex11a
Pex14
Pex26
Pex3
Pex5
Pex5l
Pex7
Pfdn4
Pfdn5
Pfdn6
Pfkfb3
Pfkl
Pfkm
Pfkp
Pfn1
Pfn1p9
Pgam1
Pgam1p5
Pgam5
Pgap2
Pgbd1
Pgbd2
Pgc
Pgd
Pgf
Pgghg
Pgk1
Pgm1
Pgm2
Pgm5
Pgm5p3-as1
Pgm5p4
Pgpep1
Pgrmc1
Pgs1
Phactr2
Phactr4
Phax
Phb
Phb2
Phc1
Phc2
Pheta2
Phf1
Phf10
Phf11
Phf12
Phf13
Phf14
Phf19
Phf2
Phf20
Phf20l1
Phf21a
Phf23
Phf3
Phf6
Phf7
Phgdh
Phkb
Phkg2
Phldb1
Phldb2
Phospho2
Phpt1
Phrf1
Phtf2
Phyh
Phyhd1
Phyhipl
Phykpl
Pi4k2a
Pi4kb
Pias1
Pias4
Pibf1
Picalm
Pick1
Pidd1
Pigb
Pigg
Pigl
Pigq
Pigs
Pigt
Pigu
Pigv
Pigw
Pigx
Pigy-dt
Pik3c2a
Pik3c3
Pik3ca
Pik3cd
Pik3ip1-as1
Pik3r1
Pik3r2
Pik3r5
Pikfyve
Pim1
Pim2
Pim3
Pimreg
Pin1
Pin4
Pinlyp
Pip4k2a
Pip4k2c
Pip5k1b
Pip5kl1
Pipox
Pithd1
Pitpna
Pitpna-as1
Pitpnb
Pitpnc1
Pitpnm2
Pitx3
Piwil2
Piwil4
Pjvk
Pkd1
Pkd1l2
Pkd2
Pkd2l1
Pkd2l2
Pkdcc
Pkhd1l1
Pkia
Pkib
Pkig
Pkm
Pkmyt1
Pkn1
Pkn2
Pknox1
Pkp3
Pkp4
Pla2g12ap1
Pla2g15
Pla2g4c
Pla2g4d
Pla2g4e-as1
Pla2g4f
Pla2g6
Plagl1
Plat
Plau
Plb1
Plbd2
Plcb1
Plcb4
Plce1
Plcg1
Plch2
Plcxd1
Plcxd2
Plcxd2-as1
Pld1
Pld3
Pld4
Plec
Plekha1
Plekha2
Plekha3
Plekha5
Plekha7
Plekha8
Plekhb1
Plekhb2
Plekhf1
Plekhf2
Plekhg2
Plekhg3
Plekhg4
Plekhg4b
Plekhg6
Plekhh1
Plekhh2
Plekhm1p1
Plekhm2
Plekhm3
Plekhn1
Plekho1
Plekho2
Plg
Plgla
Plin1
Plin2
Plin3
Plin5
Plk1
Plk3
Plk4
Plod1
Plod3
Plp2
Plpbp
Plpp3
Plpp4
Plpp6
Plpp7
Plppr1
Plppr2
Pls1
Pls3
Plvap
Plxnb1
Plxnb2
Plxnc1
Plxnd1
Pmaip1
Pmf1
Pmf1-bglap
Pml
Pmm1
Pmm2
Pmp22
Pmpca
Pmpcb
Pms1
Pms2cl
Pnck
Pnkd
Pnkp
Pnldc1
Pnliprp1
Pnma8a
Pnmt
Pnn
Pno1
Pnp
Pnpla2
Pnpla3
Pnpla6
Pnpla7
Pnpo
Pnrc1
Pnrc2
Poc1b-as1
Podnl1
Podxl
Pofut1
Pofut2
Pogk
Poglut1
Pola1
Pola2
Polb
Pold1
Pold3
Poldip2
Poldip3
Pole
Pole2
Pole3
Pole4
Polg
Polh
Poli
Polk
Poln
Polr1b
Polr1c
Polr1d
Polr1e
Polr2a
Polr2b
Polr2c
Polr2e
Polr2f
Polr2g
Polr2h
Polr2k
Polr2m
Polr3a
Polr3b
Polr3c
Polr3d
Polr3e
Polr3f
Polr3g
Polr3gl
Polr3k
Polrmt
Pom121
Pomk
Pomp
Pomt1
Pomt2
Pop1
Pop4
Pop7
Por
Porcn
Pot1-as1
Potekp
Pou2af1
Pou2f1
Pou2f2
Pou2f3
Pou3f2
Pou4f2
Ppa2
Ppan
Ppan-p2ry11
Ppara
Ppard
Pparg
Ppargc1a
Ppargc1b
Ppcdc
Ppcs
Ppef1
Ppfia1
Ppfia3
Ppfia4
Ppfibp1
Ppfibp2
Pphln1
Ppia
Ppiap25
Ppiap28
Ppiap35
Ppiap73
Ppie
Ppif
Ppig
Ppih
Ppil2
Ppip5k2
Ppm1a
Ppm1b
Ppm1d
Ppm1g
Ppm1k-dt
Ppm1l
Ppm1m
Ppm1n
Ppme1
Ppox
Ppp1cb
Ppp1r11
Ppp1r12b
Ppp1r12c
Ppp1r13l
Ppp1r14a
Ppp1r15a
Ppp1r16a
Ppp1r16b
Ppp1r1a
Ppp1r1b
Ppp1r21
Ppp1r26
Ppp1r26-as1
Ppp1r27
Ppp1r32
Ppp1r37
Ppp1r3f
Ppp1r3g
Ppp1r7
Ppp1r8
Ppp1r9a
Ppp2r1a
Ppp2r1b
Ppp2r2a
Ppp2r2c
Ppp2r2d
Ppp2r3a
Ppp2r5b
Ppp2r5c
Ppp2r5d
Ppp3cb-as1
Ppp3cc
Ppp4c
Ppp4r1
Ppp4r1-as1
Ppp4r1l
Ppp4r2
Ppp4r4
Ppp5c
Ppp6r2
Ppp6r3
Pprc1
Ppt2
Ppt2-egfl8
Ppwd1
Pqbp1
Pqlc1
Pqlc2
Pqlc2l
Pqlc3
Prcc
Prcd
Prdm1
Prdm11
Prdm13
Prdm14
Prdm15
Prdm16
Prdm2
Prdm5
Prdm6
Prdm7
Prdm8
Prdx3
Prdx4
Prdx5
Prdx6
Prelid1
Prelid1p1
Prelid3a
Prelid3b
Prickle1
Prickle2-as3
Prickle3
Prickle4
Prim2
Primpol
Prkaa2
Prkab1
Prkaca
Prkacb
Prkag2-as1
Prkar1a
Prkar2a-as1
Prkca-as1
Prkcd
Prkce
Prkcg
Prkch
Prkcq-as1
Prkcsh
Prkcz
Prkd2
Prkra-as1
Prkrip1
Prky
Prlr
Prmt1
Prmt2
Prmt3
Prmt6
Prmt7
Prnp
Proca1
Procr
Prokr1
Prom2
Prorsd1p
Proser2
Proser3
Prox1
Proz
Prpf18
Prpf3
Prpf31
Prpf38a
Prpf38b
Prpf4
Prpf40b
Prpf4b
Prpf8
Prph
Prps2
Prpsap1
Prr11
Prr14
Prr15
Prr18
Prr26
Prr29
Prr3
Prr34-as1
Prr36
Prr5
Prr5-arhgap8
Prr5l
Prr7
Prrc1
Prrc2b
Prrg1
Prrg2
Prrt1b
Prrt2
Prrt3
Prrt3-as1
Prss12
Prss23
Prss36
Prtfdc1
Prune1
Prx
Prxl2a
Prxl2b
Psat1
Psca
Psd4
Psen1
Psen2
Psg4
Psg8-as1
Pskh1
Psma3
Psma3-as1
Psma4
Psma6
Psma7
Psmb3
Psmb4
Psmb7
Psmb8
Psmb9
Psmc1
Psmc1p9
Psmc2
Psmc4
Psmc5
Psmc6
Psmd1
Psmd11
Psmd12
Psmd12p
Psmd13
Psmd14
Psmd2
Psmd3
Psmd4
Psmd7
Psmd8
Psmd9
Psme1
Psme2
Psme2p2
Psme3
Psmf1
Psmg2
Psmg3-as1
Psmg4
Psors1c1
Psrc1
Pstk
Pstpip1
Ptbp1
Ptbp2
Ptcd2
Ptch2
Ptdss1
Ptdss2
Pten
Ptenp1-as
Pter
Ptger2
Ptger4
Ptger4p2
Ptges
Ptgfr
Ptgr2
Ptk2
Ptk2b
Ptk7
Ptma
Ptms
Ptov1
Ptp4a1
Ptp4a2
Ptpa
Ptpdc1
Ptpmt1
Ptpn1
Ptpn11
Ptpn12
Ptpn13
Ptpn18
Ptpn22
Ptpn23
Ptpn4
Ptpn6
Ptpra
Ptprf
Ptprg
Ptprh
Ptprj-as1
Ptprk
Ptprm
Ptprn
Ptpro
Ptprq
Ptprvp
Ptprz1
Ptrh1
Pts
Pttg1
Pudp
Puf60
Pura
Pus1
Pus7
Pus7l
Pusl1
Pvr
Pvt1
Pwp1
Pwwp2b
Pwwp3a
Pxdc1
Pxdn
Pxk
Pxmp2
Pxn-as1
Pxylp1
Pydc1
Pyroxd1
Pyroxd2
Qki
Qpct
Qpctl
Qprt
Qrich1
Qrich2
Qrsl1
Qser1
Qsox1
R3hcc1
R3hcc1l
R3hdm2
R3hdm4
Rab10
Rab11a
Rab11b
Rab11b-as1
Rab11fip3
Rab11fip5
Rab12
Rab18
Rab19
Rab1a
Rab1b
Rab22a
Rab25
Rab26
Rab27b
Rab2a
Rab30
Rab30-as1
Rab31
Rab33b
Rab35
Rab36
Rab37
Rab3d
Rab3il1
Rab3ip
Rab40c
Rab42
Rab4a
Rab4b
Rab4b-egln2
Rab5a
Rab5b
Rab5if
Rab7a
Rab8a
Rab9a
Rabep1
Rabepk
Rabgap1
Rabgap1l
Rabgef1
Rabggtb
Rabl2a
Rabl6
Rac1
Rac3
Rad17
Rad18
Rad21l1
Rad23a
Rad23b
Rad50
Rad51
Rad51ap1
Rad51b
Rad51c
Rad52
Rad54l
Rad9a
Rad9b
Rae1
Raet1e
Raet1e-as1
Rag1
Rai1
Rai14
Rala
Ralb
Ralbp1
Ralgapa1
Ralgapa1p1
Ralgapb
Ralgps1
Ralgps2
Raly
Ran
Ranbp1
Ranbp17
Ranbp2
Ranbp3l
Rangrf
Ranp3
Rap1b
Rap1gds1
Rap2a
Rap2b
Rap2c
Rap2c-as1
Rapgef1
Rapgef2
Rapgef3
Rapgef4
Rapgef5
Rapgefl1
Rara
Rarg
Rarres2p11
Rars
Rasa1
Rasa3-it1
Rasa4
Rasal1
Rasal2
Rasgrf1
Rasgrf2
Rasgrp2
Rasgrp3
Rasip1
Rasl10a
Rasl10b
Rasl11a
Rasl12
Rassf1
Rassf10
Rassf1-as1
Rassf3
Rassf4
Rassf5
Rassf6
Rassf7
Rassf8
Raver1
Raver2
Rb1
Rbak
Rbakdn
Rbak-rbakdn
Rbbp4
Rbbp6
Rbbp7
Rbbp8
Rbck1
Rbfa
Rbfadn
Rbfox1
Rbfox3
Rbks
Rbl2
Rbm10
Rbm11
Rbm14
Rbm14-rbm4
Rbm15
Rbm17
Rbm23
Rbm24
Rbm25
Rbm26-as1
Rbm3
Rbm33
Rbm34
Rbm39
Rbm4
Rbm42
Rbm45
Rbm47
Rbm48
Rbm5
Rbm6
Rbm7
Rbms1
Rbms1p1
Rbms3
Rbms3-as2
Rbmxl1
Rbp5
Rbpj
Rbpjl
Rbpms
Rbpms2p1
Rbpmslp
Rbx1
Rcan1
Rcan3
Rcc1
Rcc2p3
Rcc2p6
Rccd1
Rce1
Rcl1
Rcn1
Rcn2
Rcn3
Rcor3
Rcsd1
Rdh10
Rdh13
Rdh5
Rdm1p5
Rdx
Rec8
Reck
Recql4
Reep4
Reep6
Rel
Rela
Relb
Relch
Rell2
Renbp
Repin1
Rer1
Rere-as1
Resf1
Rest
Retreg2
Retreg3
Rev3l
Rex1bd
Rexo2
Rexo5
Rf00002
Rf00003
Rf00004
Rf00012
Rf00015
Rf00017
Rf00019
Rf00024
Rf00026
Rf00066
Rf00091
Rf00092
Rf00100
Rf00134
Rf00156
Rf00181
Rf00283
Rf00284
Rf00285
Rf00322
Rf00345
Rf00401
Rf00411
Rf00415
Rf00432
Rf00443
Rf00554
Rf00560
Rf00568
Rf00601
Rf00635
Rf01210
Rf01684
Rf01872
Rf01877
Rf01882
Rf01883
Rf01909
Rf01928
Rf01955
Rf01956
Rf01957
Rf01975
Rf01976
Rf01977
Rf01978
Rf01979
Rf02040
Rf02041
Rf02042
Rf02043
Rf02045
Rf02103
Rf02110
Rf02116
Rf02118
Rf02124
Rf02125
Rf02127
Rf02128
Rf02137
Rf02156
Rf02159
Rf02160
Rf02174
Rf02175
Rf02176
Rf02187
Rf02188
Rf02189
Rf02196
Rf02198
Rf02208
Rf02209
Rf02210
Rf02215
Rf02216
Rf02217
Rf02220
Rf02271
Rfc2
Rfc3
Rfc4
Rfc5
Rfesd
Rfesdp1
Rfk
Rflna
Rfpl1s
Rfx2
Rfx3-as1
Rfx8
Rfxank
Rfxap
Rgl1
Rgl3
Rgmb
Rgmb-as1
Rgn
Rgp1
Rgs10
Rgs12
Rgs14
Rgs17
Rgs2
Rgs20
Rgs3
Rgs6
Rgs9
Rgs9bp
Rhbdd1
Rhbdd2
Rhbg
Rhebp2
Rhno1
Rhoa
Rhob
Rhobtb2
Rhobtb3
Rhoc
Rhod
Rhof
Rhoh
Rhoj
Rhoq
Rhoqp1
Rhot1
Rhot2
Rhoxf1p3
Rhpn1
Ribc1
Ribc2
Ric8a
Ric8b
Rif1
Riiad1
Rilpl1
Rimklb
Rims1
Rims2
Rin1
Rin2
Ring1
Rinl
Rint1
Riok1
Riok3
Riox1
Ripk1
Ripk2
Ripor1
Ripor3
Ripply2
Rita1
Rmc1
Rmdn2
Rmi1
Rmi2
Rmnd5b
Rmrp
Rn7sk
Rn7skp11
Rn7skp114
Rn7skp133
Rn7skp143
Rn7skp175
Rn7skp193
Rn7skp2
Rn7skp222
Rn7skp240
Rn7skp245
Rn7skp249
Rn7skp276
Rn7skp49
Rn7skp8
Rn7skp92
Rn7sl1
Rn7sl105p
Rn7sl132p
Rn7sl160p
Rn7sl181p
Rn7sl186p
Rn7sl265p
Rn7sl277p
Rn7sl32p
Rn7sl346p
Rn7sl353p
Rn7sl402p
Rn7sl414p
Rn7sl432p
Rn7sl441p
Rn7sl466p
Rn7sl471p
Rn7sl477p
Rn7sl493p
Rn7sl523p
Rn7sl543p
Rn7sl555p
Rn7sl57p
Rn7sl600p
Rn7sl605p
Rn7sl645p
Rn7sl648p
Rn7sl66p
Rn7sl674p
Rn7sl688p
Rn7sl726p
Rn7sl736p
Rn7sl743p
Rn7sl794p
Rn7sl811p
Rn7sl814p
Rn7sl832p
Rn7sl837p
Rn7sl862p
Rna5s6
Rna5sp118
Rna5sp137
Rna5sp139
Rna5sp174
Rna5sp18
Rna5sp21
Rna5sp245
Rna5sp307
Rna5sp321
Rna5sp351
Rna5sp362
Rna5sp378
Rna5sp382
Rna5sp397
Rna5sp440
Rna5sp473
Rna5sp531
Rna5sp60
Rna5sp71
Rnase4
Rnase8
Rnaseh1-as1
Rnaseh2a
Rnaseh2b
Rnaseh2c
Rnd2
Rnf10
Rnf11
Rnf111
Rnf114
Rnf121
Rnf123
Rnf128
Rnf13
Rnf135
Rnf138
Rnf139
Rnf14
Rnf144b
Rnf146
Rnf151
Rnf157
Rnf157-as1
Rnf166
Rnf167
Rnf181
Rnf182
Rnf185
Rnf187
Rnf19a
Rnf19b
Rnf2
Rnf20
Rnf207
Rnf208
Rnf212
Rnf212b
Rnf214
Rnf216p1
Rnf217
Rnf220
Rnf227
Rnf26
Rnf32
Rnf34
Rnf4
Rnf40
Rnf43
Rnf5
Rnf7
Rnf8
Rnft1-dt
Rnft2
Rnmt
Rnmtl1p1
Rnpep
Rnpepl1
Rnps1
Rnu11
Rnu1-1
Rnu1-103p
Rnu1-117p
Rnu1-120p
Rnu1-134p
Rnu1-16p
Rnu12
Rnu1-2
Rnu2-1
Rnu2-17p
Rnu2-24p
Rnu2-2p
Rnu2-51p
Rnu2-63p
Rnu4-1
Rnu4-2
Rnu4-27p
Rnu4-30p
Rnu4-8p
Rnu4atac
Rnu4atac14p
Rnu5a-1
Rnu5a-8p
Rnu5b-1
Rnu5b-2p
Rnu5d-1
Rnu5e-1
Rnu5e-4p
Rnu5e-6p
Rnu5f-1
Rnu6-1
Rnu6-1003p
Rnu6-1079p
Rnu6-1093p
Rnu6-1106p
Rnu6-1128p
Rnu6-1231p
Rnu6-1255p
Rnu6-1263p
Rnu6-126p
Rnu6-1272p
Rnu6-1276p
Rnu6-1280p
Rnu6-1283p
Rnu6-1291p
Rnu6-1301p
Rnu6-1305p
Rnu6-1311p
Rnu6-131p
Rnu6-171p
Rnu6-181p
Rnu6-188p
Rnu6-2
Rnu6-20p
Rnu6-215p
Rnu6-238p
Rnu6-23p
Rnu6-259p
Rnu6-263p
Rnu6-299p
Rnu6-316p
Rnu6-431p
Rnu6-450p
Rnu6-481p
Rnu6-491p
Rnu6-510p
Rnu6-526p
Rnu6-550p
Rnu6-567p
Rnu6-588p
Rnu6-600p
Rnu6-611p
Rnu6-678p
Rnu6-693p
Rnu6-702p
Rnu6-722p
Rnu6-728p
Rnu6-731p
Rnu6-740p
Rnu6-745p
Rnu6-776p
Rnu6-777p
Rnu6-781p
Rnu6-792p
Rnu6-8
Rnu6-817p
Rnu6-823p
Rnu6-826p
Rnu6-842p
Rnu6-845p
Rnu6-853p
Rnu6-863p
Rnu6-880p
Rnu6-881p
Rnu6-884p
Rnu6-9
Rnu6-911p
Rnu6-927p
Rnu6-92p
Rnu6-947p
Rnu6-952p
Rnu6-970p
Rnu6atac
Rnu6atac21p
Rnu7-1
Rnu7-160p
Rnu7-186p
Rnu7-192p
Rnu7-27p
Rnu7-54p
Rnu7-94p
Rnvu1-14
Rnvu1-15
Rnvu1-19
Rnvu1-4
Rnvu1-6
Rnvu1-7
Rny1
Rny1p10
Rny1p5
Rny1p6
Rny3
Rny3p1
Rny4p10
Rny4p3
Rny4p36
Ro60
Robo1
Robo2
Robo3
Robo4
Rock1p1
Rogdi
Rom1
Romo1
Ror1
Rora-as1
Rpa1
Rpain
Rparp-as1
Rpe
Rpel1
Rpf1
Rpf2
Rph3al
Rpl10
Rpl10a
Rpl10p15
Rpl11
Rpl12p28
Rpl12p41
Rpl12p42
Rpl12p47
Rpl13
Rpl13a
Rpl13p5
Rpl14
Rpl15
Rpl17
Rpl18
Rpl18a
Rpl18ap3
Rpl19
Rpl19p18
Rpl21
Rpl21p10
Rpl21p126
Rpl21p18
Rpl21p6
Rpl22p11
Rpl22p3
Rpl23a
Rpl23ap3
Rpl23ap70
Rpl23ap8
Rpl23ap82
Rpl26
Rpl26l1
Rpl26p31
Rpl27
Rpl27a
Rpl28
Rpl29p12
Rpl29p30
Rpl31
Rpl32p3
Rpl34
Rpl35a
Rpl36
Rpl36a
Rpl36a-hnrnph2
Rpl36p1
Rpl37a
Rpl38
Rpl38p4
Rpl39p39
Rpl3l
Rpl3p7
Rpl4
Rpl41
Rpl5
Rpl5p27
Rpl5p28
Rpl5p6
Rpl6p12
Rpl7a
Rpl7ap26
Rpl7ap3
Rpl7l1
Rpl7l1p5
Rpl7l1p8
Rpl7p4
Rpl7p41
Rpl7p44
Rplp0
Rplp0p2
Rplp1
Rplp2
Rpn2
Rpp14
Rpp21
Rpp30
Rpp38
Rprd1a
Rprd1b
Rprd2
Rps11
Rps12
Rps15
Rps15ap38
Rps18
Rps19
Rps19bp1
Rps20
Rps21
Rps23
Rps24
Rps26
Rps26p31
Rps26p45
Rps27
Rps27a
Rps27p25
Rps27p26
Rps28
Rps29p16
Rps2p32
Rps2p45
Rps2p6
Rps3
Rps3a
Rps4xp16
Rps4y1
Rps5
Rps5p3
Rps6ka1
Rps6ka4
Rps6kb1
Rps6kb2
Rps6kc1
Rps6p8
Rps7
Rps7p1
Rps8
Rps9
Rpsa
Rpsap31
Rpsap46
Rpsap5
Rpsap52
Rpsap57
Rptor
Rpusd2
Rraga
Rreb1
Rrm1
Rrm2
Rrnad1
Rrp1
Rrp12
Rrp15
Rrp7bp
Rsad1
Rsad2
Rsbn1l
Rsph9
Rspo3
Rspry1
Rsrc1
Rsrc2
Rtbdn
Rtca
Rtca-as1
Rtel1
Rtel1-tnfrsf6b
Rtf1
Rtf2
Rtkn
Rtn2
Rtn3
Rtn3p1
Rtn4
Rttn
Rubcnl
Rufy1
Rufy3
Rufy4
Rundc1
Rundc3a
Rundc3b
Runx1
Runx1t1
Runx3
Rusc1
Ruvbl1
Ruvbl1-as1
Ruvbl2
Rwdd1
Rwdd3
Rwdd4
Rwdd4p1
Rxfp1
Rxfp3
Rxfp4
Rxrg
Rxylt1
Ryk
Ryr1
S100a14
S100a5
S100a6
S100b
S100p
S100pbp
S1pr1
S1pr4
Saa2
Sac3d1
Sacm1l
Sae1
Safb
Salrna1
Samd10
Samd11
Samd12
Samd13
Samd14
Samd15
Samd4a
Samd4b
Samd5
Samd8
Samm50
Sap18
Sap25
Sap30
Sap30bp
Sap30l
Sar1a
Sardh
Sars
Sart1
Sash1
Sat1
Satb1-as1
Satb2
Satb2-as1
Saxo2
Sbdsp1
Sbno2
Sc5d
Scaf1
Scaf8
Scai
Scamp1
Scamp2
Scamp3
Scamp4
Scamp5
Scand1
Scand2p
Scap
Scaper
Scara3
Scarb1
Scarb2
Scarna1
Scarna13
Scarna16
Scarna17
Scarna2
Scat8
Scfd1
Scg3
Scg5
Scgb1d4
Scgb3a1
Scgn
Schip1
Scin
Scly
Scml4
Scn1b
Scn8a
Scnm1
Scnn1a
Scnn1d
Scoc
Scp2
Scrn1
Scrn3
Scygr5
Scyl1
Scyl2
Sdad1
Sdc2
Sdc3
Sdcbp
Sdcbp2-as1
Sdccag8
Sdf2l1
Sdha
Sdhaf1
Sdhaf2
Sdhaf3
Sdhaf4
Sdhc
Sdhd
Sdk1
Sdr39u1
Sdsl
Sec11c
Sec13
Sec14l1
Sec14l2
Sec14l5
Sec16b
Sec1p
Sec22a
Sec23a-as1
Sec23b
Sec23ip
Sec24a
Sec24b
Sec24c
Sec24d
Sec61a2
Sec61b
Sec62
Secisbp2
Seh1l
Selenoh
Selenoi
Selenokp1
Selenokp2
Selenon
Selenoo
Selenop
Selenot
Selenow
Selenowp1
Sema3b
Sema3f
Sema4a
Sema4b
Sema4c
Sema4f
Sema4g
Sema5b
Sema6a-as1
Sema6b
Sema6d
Sema7a
Senp2
Senp3
Senp3-eif4a1
Senp5
Senp6
Sephs2
Sepsecs-as1
Sept1
Sept11
Sept12
Sept2
Sept4
Sept4-as1
Sept5
Sept7
Sept7-as1
Sept7p6
Sept9
Serf2
Serhl2
Serinc3
Serinc4
Serp1
Serpina1
Serpina13p
Serpina3
Serpina5
Serpinb11
Serpinb4
Serpinb6
Serpinb8
Serpinb9p1
Serpind1
Serpine1
Serpinf1
Serpinh1
Serpini1
Set
Setbp1
Setd1a
Setd1b
Setd5
Setd6
Setd9
Setdb1
Setdb2
Sf3a2
Sf3b2
Sf3b3
Sfi1
Sfr1
Sfswap
Sft2d1
Sft2d2
Sft2d3
Sftpb
Sfxn1
Sfxn2
Sfxn3
Sfxn5
Sgcb
Sgcd
Sgf29
Sgip1
Sgk3
Sgms1
Sgms1-as1
Sgms2
Sgo1-as1
Sgo2
Sgpl1
Sgsm1
Sgsm2
Sgsm3
Sh2b1
Sh2b2
Sh2b3
Sh2d2a
Sh2d3a
Sh2d3c
Sh2d4a
Sh2d4b
Sh2d5
Sh2d6
Sh2d7
Sh3bgr
Sh3bgrl3
Sh3bp1
Sh3bp2
Sh3bp4
Sh3bp5
Sh3d19
Sh3gl1
Sh3gl2
Sh3glb1
Sh3glb2
Sh3kbp1
Sh3rf1
Sh3rf2
Sh3rf3
Sh3tc1
Sh3tc2
Sh3tc2-dt
Sh3yl1
Shank1
Shank2
Shbg
Shc1
Shf
Shh
Shisa4
Shld1
Shld2
Shld3
Shmt1
Shmt1p1
Shmt2
Shoc2
Shox
Shox2
Shroom2
Shroom3
Siah1
Siah2
Sidt1
Sidt2
Siglec15
Sik3
Sil1
Sim2
Sin3a
Sipa1
Sipa1l1
Sipa1l3
Sirpa
Sirpap1
Sirpb2
Sirt1
Sirt2
Sirt4
Sirt5
Sirt6
Sirt7
Siva1
Six1
Ska1
Skap2
Ski
Skida1
Skil
Skiv2l
Skp2
Sla
Slc10a3
Slc10a5p1
Slc11a1
Slc11a2
Slc12a1
Slc12a2
Slc12a4
Slc12a6
Slc12a8
Slc12a9
Slc13a3
Slc13a4
Slc15a3
Slc16a13
Slc16a1-as1
Slc16a2
Slc16a3
Slc16a5
Slc16a6
Slc16a7
Slc17a6
Slc17a7
Slc17a9
Slc1a2
Slc1a4
Slc1a5
Slc1a7
Slc20a1
Slc22a11
Slc22a15
Slc22a18
Slc22a4
Slc22a5
Slc23a3
Slc24a1
Slc24a3
Slc25a1
Slc25a10
Slc25a12
Slc25a14
Slc25a15
Slc25a19
Slc25a20
Slc25a20p1
Slc25a21-as1
Slc25a25
Slc25a26
Slc25a3
Slc25a30-as1
Slc25a34-as1
Slc25a35
Slc25a36
Slc25a37
Slc25a38
Slc25a3p1
Slc25a4
Slc25a41
Slc25a42
Slc25a43
Slc25a44
Slc25a46
Slc25a47
Slc25a5
Slc25a5p7
Slc26a1
Slc26a10
Slc26a2
Slc26a6
Slc26a9
Slc27a1
Slc27a2
Slc27a3
Slc27a4
Slc27a5
Slc28a1
Slc29a1
Slc29a3
Slc2a10
Slc2a11
Slc2a14
Slc2a1-as1
Slc2a3
Slc2a4
Slc2a4rg
Slc2a5
Slc2a7
Slc2a8
Slc30a2
Slc30a5
Slc30a6
Slc30a7
Slc30a9
Slc31a1
Slc31a1p1
Slc31a2
Slc34a3
Slc35a1
Slc35a2
Slc35a3
Slc35a4
Slc35a5
Slc35b1
Slc35b4
Slc35c1
Slc35e2a
Slc35e2b
Slc35e3
Slc35f6
Slc35g1
Slc35g2
Slc35g6
Slc36a1
Slc37a2
Slc37a3
Slc38a11
Slc38a5
Slc38a6
Slc39a1
Slc39a10
Slc39a12
Slc39a13
Slc39a14
Slc39a4
Slc39a7
Slc39a9
Slc3a2
Slc40a1
Slc41a3
Slc43a1
Slc43a2
Slc43a3
Slc44a1
Slc44a2
Slc44a3
Slc44a4
Slc47a2
Slc48a1
Slc49a3
Slc49a4
Slc4a10
Slc4a11
Slc4a1ap
Slc4a2
Slc4a4
Slc4a7
Slc50a1
Slc51a
Slc52a2
Slc52a3
Slc5a11
Slc5a2
Slc6a12
Slc6a13
Slc6a6
Slc6a8
Slc6a9
Slc7a11-as1
Slc7a2
Slc7a6
Slc7a9
Slc8a1-as1
Slc8a2
Slc8a3
Slc9a1
Slc9a3
Slc9a3-as1
Slc9a3r1
Slc9a3r2
Slc9a5
Slc9a6
Slc9a8
Slc9b2
Slco2b1
Slco4a1
Slco4a1-as1
Slf1
Slf2
Slfn5
Slirp
Slit1
Slit2
Slmap
Slurp2
Smad1
Smad3
Smad4
Smad5
Smad6
Smap1
Smap2
Smarca2
Smarca4
Smarcad1
Smarcal1
Smarcb1
Smarcd1
Smarcd2
Smarce1
Smc2
Smc3
Smc4
Smchd1
Smdt1
Smg1p1
Smg1p3
Smg6
Smg7
Smg8
Smim1
Smim12p1
Smim13
Smim15-as1
Smim19
Smim2
Smim20
Smim21
Smim22
Smim25
Smim26
Smim27
Smim29
Smim2-as1
Smim3
Smim31
Smim36
Smim4
Smim40
Smim5
Smim6
Smim8
Smlr1
Smoc1
Smox
Smpd1
Smpd2
Smpdl3a
Sms
Smtn
Smurf2p1
Smyd2
Smyd3
Smyd4
Smyd5
Snai3-as1
Snap23
Snap25
Snap29
Snap47
Snapc2
Snapc3
Snapc4
Snapin
Snca-as1
Sncaip
Sncb
Snd1
Sned1
Snhg10
Snhg11
Snhg16
Snhg17
Snhg18
Snhg19
Snhg20
Snhg21
Snhg22
Snhg26
Snhg3
Snhg4
Snhg5
Snhg8
Snhg9
Snip1
Snora108
Snora13
Snora17a
Snora17b
Snora1b
Snora24
Snora26
Snora38
Snora3a
Snora3b
Snora3c
Snora48
Snora52
Snora55
Snora57
Snora6
Snora60
Snora68b
Snora70
Snora71a
Snora71e
Snora73a
Snora74c-1
Snora78
Snora80c
Snora80d
Snorc
Snord101
Snord105
Snord110
Snord114-20
Snord114-21
Snord118
Snord124
Snord12b
Snord12c
Snord13
Snord13p1
Snord15a
Snord1c
Snord2
Snord24
Snord35b
Snord36b
Snord3a
Snord3b-2
Snord3c
Snord3d
Snord42b
Snord45a
Snord45c
Snord46
Snord48
Snord51
Snord54
Snord55
Snord58c
Snord60
Snord68
Snord93
Snph
Snrk
Snrnp25
Snrnp27
Snrnp35
Snrnp48
Snrnp70
Snrpa
Snrpb2
Snrpc
Snrpd1
Snrpd2
Snrpd3
Snrpe
Snrpf
Snrpn
Sntb1
Sntb2
Sntg1
Snu13
Snupn
Snurf
Snx1
Snx10
Snx11
Snx13
Snx15
Snx17
Snx18
Snx2
Snx21
Snx22
Snx24
Snx25
Snx25p1
Snx27
Snx29
Snx29p2
Snx33
Snx7
Snx9
Soat1
Soat2
Socs2
Socs2-as1
Socs3
Socs4
Socs5
Socs5p5
Socs6
Socs7
Sod1
Soga3
Son
Sorbs2
Sorbs3
Sorcs1
Sord
Sord2p
Sorl1
Sos2
Sox12
Sox13
Sox2-ot
Sox5
Sox6
Sox8
Sp1
Sp100
Sp140l
Sp2
Sp2-as1
Sp4
Sp5
Spa17
Spaar
Spaca5
Spaca6
Spaca9
Spag1
Spag16
Spag4
Spag5
Spag5-as1
Sparc
Spart-as1
Spast
Spata1
Spata13
Spata17
Spata18
Spata20
Spata25
Spata2l
Spata33
Spata3-as1
Spata5
Spata5l1
Spata6l
Spata7
Spats2
Spats2l
Spc24
Spcs1
Spcs2
Spcs3
Spdl1
Spdya
Specc1
Specc1p1
Spef2
Speg
Spen
Spesp1
Spg21
Spg7
Sphk1
Sphk2
Spi1
Spidr
Spin1
Spink5
Spint1
Spire2
Spn
Spns1
Spock2
Spon2
Spopl
Sppl2b
Spr
Spred1
Spred3
Sprtn
Spry1
Spry4
Spry4-as1
Spryd3
Spsb1
Sptan1
Sptb
Sptbn1
Sptbn4
Sptssb
Spty2d1os
Spx
Sqle
Sqor
Sqstm1
Srarp
Src
Srcap
Srd5a1
Srd5a3
Srebf1
Srebf2
Srek1
Srfbp1
Srgap1
Srgap2-as1
Srp19
Srp54
Srp72
Srp9
Srprb
Srpx2
Srrd
Srrm1
Srrm2
Srrm5
Srrt
Srsf10
Srsf11
Srsf4
Srsf5
Srsf8
Srxn1
Ss18
Ss18l1
Ss18l2
Ssb
Ssbp1
Ssbp2
Ssbp4
Ssc5d
Ssh3
Ssmem1
Ssna1
Sspn
Ssr1
Ssr4
Sssca1
Sstr5
Sstr5-as1
Ssu72
Ssuh2
Ssxp10
St18
St20
St3gal1
St3gal2
St3gal3
St3gal4
St3gal5-as1
St3gal6
St5
St6gal1
St6galnac1
St6galnac2
St6galnac6
St7
St7l
St7-ot4
Stab1
Stac2
Stac3
Stag1
Stag2
Stag3l4
Stag3l5p
Stag3l5p-pvrig2p-pilrb
Stam
Stambp
Stambpl1
Stard10
Stard13
Stard3
Stard3nl
Stard7-as1
Stard9
Stat3
Stat5a
Stat6
Steap1
Steap2
Steap3
Stim1
Stim2
Stip1
Stk11
Stk11ip
Stk16
Stk17a
Stk19
Stk24
Stk24-as1
Stk25
Stk3
Stk31
Stk32a
Stk35
Stk36
Stk38l
Stk4
Stkld1
Stmn1p1
Stmn3
Stmnd1
Stmp1
Stoml1
Ston2
Stox1
Stpg1
Stpg4
Stra6
Strada
Stradb
Strap
Strip1
Strip2
Strn4
Stt3a
Stt3b
Stub1
Stx10
Stx11
Stx12
Stx16
Stx16-npepl1
Stx17
Stx18-as1
Stx1b
Stx2
Stx3
Stx4
Stx5
Stxbp1
Stxbp2
Stxbp3
Stxbp5
Stxbp5l
Styx
Styxl1
Sub1
Sucla2
Sucla2-as1
Sucla2p3
Suclg2-as1
Suco
Sufu
Sugct
Sugt1
Sugt1p3
Sult1c2
Sult1c4
Sult2b1
Sult4a1
Sumf2
Sumo2p13
Sun1
Sun2
Suox
Supt5h
Supt6h
Surf2
Susd1
Susd2
Susd6
Suv39h2
Suz12
Suz12p1
Svil
Svil-as1
Swap70
Swi5
Swsap1
Swt1
Syap1
Syce1l
Sycp2l
Syde1
Sympk
Syn2
Syn3
Sync
Syne1
Syne2
Syngap1
Syngr3
Syngr4
Synj2
Synj2bp-cox16
Synm
Synpo
Synpo2
Synpr
Syp
Sypl1
Sys1
Sys1-dbndd2
Syt12
Syt14
Syt2
Syt8
Sytl1
Sytl2
Sytl3
Szrd1
Szt2
Tab1
Tab2
Tacc1
Tacc2
Tacc3
Taco1
Tacstd2
Tada2b
Taf1
Taf12
Taf15
Taf1a-as1
Taf1b
Taf4
Taf4b
Taf6l
Taf8
Tagln
Tagln2
Taldo1
Tanc1
Tango2
Tango6
Tank
Taok1
Taok2
Tap1
Tapbp
Tapt1-as1
Tarbp2
Tardbp
Tars
Tars2
Tarsl2
Tas1r1
Tasor2
Tat-as1
Tatdn3
Tax1bp1
Taz
Tbc1d1
Tbc1d10a
Tbc1d10b
Tbc1d12
Tbc1d13
Tbc1d14
Tbc1d15
Tbc1d17
Tbc1d19
Tbc1d22a
Tbc1d22b
Tbc1d23
Tbc1d24
Tbc1d25
Tbc1d2b
Tbc1d31
Tbc1d5
Tbc1d8-as1
Tbcb
Tbcd
Tbce
Tbcel
Tbk1
Tbkbp1
Tbl1x
Tbl3
Tbp
Tbpl1
Tbpl2
Tbr1
Tbrg1
Tbx10
Tbx2
Tbx3
Tbx4
Tbxas1
Tcaim
Tcam1p
Tcea2
Tcea3
Tceanc
Tceanc2
Tcerg1
Tcf12
Tcf19
Tcf25
Tcf3p1
Tcf4
Tcf7
Tcf7l1
Tcf7l2
Tcfl5
Tchp
Tcim
Tcirg1
Tcof1
Tcp10
Tcp11l1
Tcp11l2
Tcp1p3
Tcta
Tctex1d1
Tctex1d4
Tctn1
Tdg
Tdgf1
Tdgf1p7
Tdp1
Tdrd10
Tdrd15
Tdrd3
Tdrkh-as1
Tdrp
Tead1
Tead2
Tead4
Tecpr1
Tecpr2
Tecta
Tedc1
Tedc2
Tef
Tekt1
Telo2
Ten1
Ten1-cdk3
Tenm2
Tenm3
Tent2
Tent4a
Tent4b
Tepp
Terc
Terf1
Terf2ip
Tert
Tes
Tesc
Tesc-as1
Tesk1
Tet3
Tex2
Tex22
Tex261
Tex264
Tex26-as1
Tex41
Tex45
Tex46
Tex53
Tex54
Tf
Tfam
Tfap2a
Tfap2a-as1
Tfap2c
Tfap2e
Tfap4
Tfdp1
Tfdp2
Tfeb
Tfg
Tfrc
Tg
Tgfb1i1
Tgfb2
Tgfbi
Tgfbr1
Tgfbr2
Tgfbr3l
Tgif1
Tgif2
Tgif2-rab5if
Tgm1
Tgm2
Tgs1
Tha1p
Thada
Thap11
Thap12p2
Thap12p3
Thap2
Thap3
Thap6
Thap7-as1
Thap8
Thap9
Thap9-as1
Thbs1
Thbs2
Thbs3
Thbs4
Thegl
Them6
Themis2
Thg1l
Thnsl1
Thoc5
Thoc6
Thop1
Thpo
Thrap3
Thrb
Thrb-as1
Thril
Thsd4
Thsd8
Thtpa
Thumpd3
Thy1
Tia1
Ticam1
Ticrr
Tigd2
Tigd5
Timm10
Timm10b
Timm17a
Timm21
Timm23b
Timm29
Timm44
Timm50
Timmdc1
Timp1
Timp3
Tinag
Tinagl1
Tiparp
Tiprl
Tirap
Tjap1
Tjp1
Tjp2
Tjp3
Tk2
Tkfc
Tldc2
Tle1
Tle3
Tle4
Tle6
Tle7
Tlk2
Tll1
Tln2
Tlnrd1
Tlr5
Tlr6
Tlx1
Tm2d1
Tm4sf1
Tm4sf19
Tm4sf19-as1
Tm4sf1-as1
Tm4sf4
Tm4sf5
Tm6sf1
Tm7sf2
Tm9sf1
Tm9sf2
Tm9sf4
Tma16
Tma16p2
Tma7
Tmbim6
Tmc1
Tmc3-as1
Tmc4
Tmc6
Tmc7
Tmc8
Tmcc1-as1
Tmcc2
Tmco1-as1
Tmco3
Tmco4
Tmco6
Tmed2
Tmed3
Tmed9
Tmem100
Tmem102
Tmem104
Tmem105
Tmem106b
Tmem106c
Tmem107
Tmem109
Tmem110-mustn1
Tmem114
Tmem121
Tmem125
Tmem126a
Tmem127
Tmem132b
Tmem134
Tmem135
Tmem136
Tmem138
Tmem140
Tmem141
Tmem143
Tmem144
Tmem145
Tmem147
Tmem14b
Tmem14c
Tmem150b
Tmem150c
Tmem159
Tmem161a
Tmem161b-as1
Tmem165
Tmem167b
Tmem169
Tmem171
Tmem175
Tmem177
Tmem178a
Tmem179b
Tmem181
Tmem182
Tmem183a
Tmem184b
Tmem184c
Tmem187
Tmem19
Tmem191a
Tmem191b
Tmem198
Tmem198b
Tmem199
Tmem200a
Tmem201
Tmem205
Tmem208
Tmem212
Tmem212-as1
Tmem214
Tmem216
Tmem219
Tmem220
Tmem220-as1
Tmem222
Tmem223
Tmem230
Tmem232
Tmem234
Tmem239
Tmem245
Tmem248
Tmem25
Tmem251
Tmem253
Tmem254
Tmem255b
Tmem256-plscr3
Tmem260
Tmem262
Tmem263
Tmem266
Tmem268
Tmem33
Tmem37
Tmem38a
Tmem38b
Tmem39b
Tmem42
Tmem43
Tmem44
Tmem44-as1
Tmem45a
Tmem45b
Tmem50a
Tmem50b
Tmem51
Tmem52b
Tmem56
Tmem56-rwdd3
Tmem59l
Tmem62
Tmem67
Tmem69
Tmem70
Tmem79
Tmem80
Tmem82
Tmem86a
Tmem87b
Tmem89
Tmem8a
Tmem8b
Tmem91
Tmem92
Tmem94
Tmem97
Tmem97p1
Tmem98
Tmem99
Tmem9b-as1
Tmie
Tmod2
Tmod3
Tmpo
Tmpop2
Tmprss2
Tmprss9
Tmsb4x
Tmsb4xp2
Tmsb4xp4
Tmtc2
Tmtc3
Tmtc4
Tmub1
Tmub2
Tmx1
Tmx2
Tmx2-ctnnd1
Tmx3
Tnc
Tnfaip1
Tnfaip2
Tnfaip3
Tnfaip8
Tnfaip8l1
Tnfrsf10b
Tnfrsf12a
Tnfrsf14
Tnfrsf14-as1
Tnfrsf19
Tnfrsf1a
Tnfsf12
Tnfsf12-tnfsf13
Tnfsf13
Tnk1
Tnks
Tnni2
Tnp2
Tnpo1
Tnpo1p2
Tnrc18p1
Tnrc6a
Tnrc6b
Tnrc6c
Tns2
Tnxb
Tob1-as1
Toe1
Togaram1
Togaram2
Tom1
Tom1l1
Tomm20l
Tomm22
Tomm40l
Tomm6
Tonsl
Top3a
Tor1aip1
Tor1b
Tor2a
Tox4
Tp53bp1
Tp53i11
Tp53i13
Tp53i3
Tp53inp2
Tp53tg5
Tp73-as1
Tpbg
Tpcn1
Tpcn2
Tpd52l1
Tpd52l2
Tpgs1
Tpgs2
Tph2
Tpi1
Tpi1p2
Tpm1
Tpm3p7
Tpm4
Tpp1
Tpp2
Tppp2
Tpra1
Tprg1
Tprg1l
Tpst1
Tpst2
Tpt1
Tpt1-as1
Tpte2p1
Trabd
Tradd
Traf2
Traf3
Traf3ip1
Traf3ip2
Traf3ip2-as1
Traf4
Traf6p1
Traf7
Trafd1
Traj31
Traj6
Traj7
Trak1
Tram2-as1
Trappc10
Trappc11
Trappc12
Trappc13
Trappc2b
Trappc2l
Trappc3
Trappc4
Trappc5
Trav8-7
Trbj2-4
Trbj2-5
Trbj2-6
Trbj2-7
Trbv12-2
Trbv14
Trbv5-4
Trbv5-6
Trbv5-7
Trbv8-2
Treh
Trerf1
Trex1
Trgva
Trhde
Trib1
Trib2
Trib3
Trim13
Trim15
Trim16
Trim17
Trim2
Trim24
Trim25
Trim28
Trim3
Trim31
Trim32
Trim34
Trim36
Trim39
Trim39-rpp21
Trim40
Trim41
Trim46
Trim52-as1
Trim54
Trim56
Trim67
Trim69
Trim7
Trim8
Trio
Triobp
Trip10
Trip13
Trip4
Trip6
Trit1
Trmt10b
Trmt10c
Trmt11
Trmt112p3
Trmt112p4
Trmt12
Trmt13
Trmt44
Trmt61a
Trmt9b
Trmu
Trnau1ap
Trnp1
Trnt1
Tro
Troap
Trpm4
Trpv2
Trpv4
Trrap
Trub1
Tsacc
Tsbp1-as1
Tsc2
Tsc22d1
Tsc22d2
Tsc22d3
Tsc22d4
Tsen15
Tsen2
Tsen34
Tsen54
Tsfm
Tsga13
Tshr
Tshz1
Tsku
Tsn
Tsnax
Tsnax-disc1
Tsnaxip1
Tspan1
Tspan10
Tspan14
Tspan17
Tspan18
Tspan31
Tspan32
Tspan4
Tspan9
Tspear-as1
Tspo
Tspo2
Tspoap1-as1
Tspyl2
Tssc2
Tssc4
Tssk3
Tstd2
Tstd3
Ttc1
Ttc12
Ttc13
Ttc14
Ttc17
Ttc19
Ttc21a
Ttc23l
Ttc25
Ttc26
Ttc27
Ttc28-as1
Ttc3
Ttc31
Ttc38
Ttc39a
Ttc39b
Ttc39c
Ttc4
Ttc41p
Ttc7a
Ttc7b
Ttc8
Ttc9c
Ttf2
Tti2
Ttk
Ttl
Ttll13p
Ttll3
Ttll4
Ttll5
Ttll9
Ttn-as1
Ttpal
Ttyh1
Ttyh3
Tub
Tuba1c
Tuba4a
Tuba8
Tubb
Tubb2bp1
Tubb3
Tubb4b
Tubbp8
Tubbp9
Tubg1
Tubg2
Tubgcp4
Tubgcp6
Tuft1
Tug1
Tulp1
Tulp3
Tulp4
Tusc3
Tusc8
Tut7
Tvp23b
Twist1
Twnk
Twsg1
Txlna
Txlng
Txlngy
Txn2
Txndc11
Txndc15
Txndc17
Txndc9
Txnl1
Txnl4b
Txnrd1
Txnrd2
Tymp
Tyms
Tymsos
Tyro3
Tyrobp
Tyw1
Tyw3
U2af1l4
U2af2
U2surp
U62317.1
U73166.1
U73169.1
U73479.1
U82695.1
U91319.1
U91328.1
Uap1
Uap1l1
Uba1
Uba2
Uba3
Uba5
Uba52
Uba6-as1
Uba7
Ubac2
Ubald2
Ubap1
Ubap2
Ubap2l
Ubash3b
Ubb
Ube2a
Ube2b
Ube2c
Ube2d1
Ube2d2
Ube2d3-as1
Ube2d4
Ube2e1
Ube2e2
Ube2e3
Ube2f
Ube2f-scly
Ube2h
Ube2i
Ube2j2
Ube2k
Ube2l3
Ube2l5
Ube2m
Ube2q2
Ube2q2l
Ube2q2p1
Ube2q2p6
Ube2v1
Ube2v1p2
Ube2v1p4
Ube2v2
Ube2v2p4
Ube2z
Ube3a
Ube3b
Ube3c
Ube4a
Ube4b
Ubfd1
Ubiad1
Ubl4a
Ubl5
Ubl7-as1
Ubn1
Ubox5
Ubr2
Ubr3
Ubr5-as1
Ubr7
Ubtf
Ubxn11
Ubxn2a
Ubxn2b
Ubxn4
Ubxn8
Uchl3
Uck2
Uckl1
Ucn
Ufc1
Ufd1
Ufl1
Ufm1
Ugcg
Ugdh-as1
Uggt1
Ugp2
Ugt1a2p
Ugt1a5
Ugt2b10
Ugt2b25p
Ugt2b7
Uhmk1
Uhrf1
Uhrf1bp1
Uhrf2
Ulk1
Umps
Unc119b
Unc13b
Unc45a
Unc50
Unc5b
Unc5cl
Unc79
Unc80
Unc93b1
Ung
Unk
Uox
Upf1
Upf3a
Upk1b
Upp1
Upp2
Uprt
Uqcc1
Uqcr10
Uqcrc1
Uqcrh
Uqcrq
Urb1
Urb1-as1
Uri1
Urm1
Urod
Uros
Usb1
Use1
Usf1
Usf2
Ushbp1
Uso1
Usp1
Usp10
Usp11
Usp12-as2
Usp13
Usp14
Usp15
Usp16
Usp18
Usp20
Usp21
Usp22
Usp24
Usp25
Usp27x
Usp2-as1
Usp30
Usp32
Usp34
Usp35
Usp36
Usp38
Usp39
Usp40
Usp42
Usp43
Usp47
Usp49
Usp5
Usp53
Usp54
Usp8
Usp9x
Usp9y
Uspl1
Utp11
Utp14a
Utp15
Utp23
Utp4
Utrn
Uvrag-dt
Uvssa
Uxt
Uxt-as1
Vac14
Vamp2
Vamp3
Vamp5
Vamp7
Vamp8
Vamp9p
Vangl1
Vapa
Vapb
Vars
Vars2
Vash1
Vasp
Vav1
Vav3
Vax1
Vax2
Vcl
Vdac2
Vdac3
Vegfa
Vegfb
Ventxp3
Veph1
Vezt
Vgll4
Vhl
Vil1
Vill
Vim
Vim-as1
Vip
Vipr1
Vipr1-as1
Vldlr
Vma21
Vmac
Vmp1
Vn1r96p
Vnn2
Vpreb3
Vps11
Vps13a
Vps13b
Vps13d
Vps16
Vps18
Vps25
Vps26a
Vps26b
Vps26c
Vps33b-dt
Vps35l
Vps37a
Vps37b
Vps37d
Vps45
Vps51
Vps52
Vps8
Vrk1
Vrk2
Vrk3
Vrtn
Vsig2
Vsir
Vsnl1
Vsx1
Vta1
Vta1p1
Vtcn1
Vti1a
Vti1bp1
Vtrna1-1
Vtrna1-2
Vtrna1-3
Vtrna2-2p
Vwa1
Vwa3b
Vwa5a
Vwa5b2
Vwa7
Vwa8-as1
Vwc2l
Vwce
Vwf
Wac
Wac-as1
Wars
Wars2-it1
Was
Wasf3
Wash3p
Washc2a
Washc2c
Washc3
Washc4
Wbp1
Wbp1l
Wbp2
Wdfy2
Wdfy3
Wdr1
Wdr11
Wdr12
Wdr13
Wdr17
Wdr18
Wdr19
Wdr20
Wdr25
Wdr26
Wdr3
Wdr34
Wdr35
Wdr36
Wdr37
Wdr38
Wdr43
Wdr44
Wdr45
Wdr46
Wdr48
Wdr5
Wdr54
Wdr55
Wdr59
Wdr6
Wdr62
Wdr63
Wdr7
Wdr70
Wdr73
Wdr74
Wdr75
Wdr76
Wdr81
Wdr83
Wdr83os
Wdr86
Wdr86-as1
Wdr89
Wdr90
Wdr92
Wdr93
Wdtc1
Wdyhv1
Wee1
Wfdc21p
Wfikkn1
Wfs1
Whamm
Whammp2
Whammp3
Whrn
Wipf2
Wipi2
Wiz
Wnk1
Wnk2
Wnk4
Wnt1
Wnt10a
Wnt2b
Wnt3
Wnt5a
Wnt5a-as1
Wnt5b
Wrap53
Wrb
Wrb-sh3bgr
Wrn
Wsb1
Wtap
Wtapp1
Wtip
Wwc1
Wwc2
Wwc2-as2
Wwox
Wwox-as1
Wwp1p1
Wwp2
Wwtr1-as1
Xiap
Xirp2
Xkr9
Xpc
Xpnpep3
Xpo7
Xpot
Xpr1
Xrcc4
Xrcc5
Xrcc6
Xrra1
Xxylt1
Xylb
Yae1
Yap1
Yars
Ybey
Ybx1
Ybx1p5
Ybx3
Yeats2
Yeats4
Yif1a
Yipf3
Yipf4
Yipf6
Yju2
Ykt6
Ylpm1
Ypel2
Ypel3
Ypel5
Ythdc2
Ythdf2
Ythdf3
Ywhab
Ywhah
Ywhaz
Yy1
Z69720.2
Z69890.1
Z73429.1
Z82188.2
Z82190.2
Z82244.2
Z83844.1
Z83844.3
Z84492.2
Z85994.1
Z85994.2
Z93241.1
Z93930.2
Z93930.3
Z94721.2
Z95114.4
Z95115.1
Z97634.1
Z98257.1
Z98752.1
Z98885.3
Z99129.3
Z99289.2
Z99289.3
Z99774.1
Z99943.1
Zap70
Zbed1
Zbed3-as1
Zbed5-as1
Zbed6
Zbed6cl
Zbed9
Zbtb1
Zbtb10
Zbtb11-as1
Zbtb17
Zbtb18
Zbtb20
Zbtb21
Zbtb22
Zbtb32
Zbtb33
Zbtb34
Zbtb37
Zbtb38
Zbtb40
Zbtb46
Zbtb47
Zbtb48
Zbtb49
Zbtb7b
Zbtb9
Zc2hc1a
Zc2hc1c
Zc3h10
Zc3h11a
Zc3h12a
Zc3h12d
Zc3h14
Zc3h15
Zc3h18
Zc3h6
Zc3h7a
Zc3h7b
Zc3hc1
Zcchc18
Zcchc2
Zcchc24
Zcchc4
Zcchc7
Zcchc9
Zcwpw2
Zdbf2
Zdhhc13
Zdhhc14
Zdhhc16
Zdhhc17
Zdhhc18
Zdhhc19
Zdhhc2
Zdhhc20p2
Zdhhc4
Zdhhc5
Zdhhc8
Zeb1
Zeb2
Zeb2-as1
Zfand2a
Zfand2b
Zfand3
Zfand6
Zfas1
Zfat
Zfhx3
Zfhx4
Zfp1
Zfp2
Zfp28
Zfp36
Zfp36l1
Zfp41
Zfp42
Zfp64
Zfp69
Zfp69b
Zfp90
Zfp91-cntf
Zfpl1
Zfpm1
Zfpm2
Zfr2
Zfx
Zfy
Zfyve16
Zfyve19
Zfyve21
Zfyve27
Zfyve28
Zfyve9
Zg16b
Zgpat
Zhx3
Zik1
Zkscan1
Zkscan2-dt
Zkscan3
Zkscan5
Zkscan7
Zkscan8
Zmiz1
Zmiz2
Zmpste24
Zmym1
Zmym4
Zmym6
Zmynd10
Zmynd10-as1
Zmynd11
Zmynd12
Zmynd15
Znf10
Znf101
Znf107
Znf131
Znf133
Znf134
Znf135
Znf136
Znf138
Znf140
Znf141
Znf143
Znf146
Znf155
Znf169
Znf17
Znf174
Znf175
Znf181
Znf185
Znf189
Znf19
Znf192p1
Znf197
Znf2
Znf200
Znf205
Znf207
Znf211
Znf212
Znf213
Znf213-as1
Znf219
Znf224
Znf225
Znf226
Znf227
Znf230
Znf233
Znf234
Znf252p-as1
Znf253
Znf254
Znf25-dt
Znf26
Znf263
Znf264
Znf268
Znf271p
Znf273
Znf274
Znf275
Znf276
Znf277
Znf282
Znf283
Znf286a
Znf292
Znf30
Znf302
Znf304
Znf316
Znf317
Znf324
Znf324b
Znf326
Znf330
Znf331
Znf333
Znf337-as1
Znf33a
Znf346
Znf354b
Znf354c
Znf362
Znf365
Znf37a
Znf383
Znf385a
Znf385b
Znf385c
Znf385d
Znf385d-as2
Znf397
Znf398
Znf407
Znf408
Znf410
Znf414
Znf419
Znf420
Znf426-dt
Znf431
Znf432
Znf433-as1
Znf436-as1
Znf439
Znf440
Znf441
Znf444
Znf444p1
Znf445
Znf446
Znf449
Znf451
Znf460
Znf462
Znf470
Znf471
Znf473
Znf474
Znf48
Znf483
Znf485
Znf487
Znf490
Znf493
Znf497
Znf501
Znf502
Znf503-as1
Znf503-as2
Znf507
Znf511
Znf511-prap1
Znf512
Znf517
Znf518a
Znf524
Znf526
Znf527
Znf528
Znf529-as1
Znf530
Znf532
Znf536
Znf544
Znf546
Znf547
Znf548
Znf549
Znf551
Znf554
Znf555
Znf557
Znf559
Znf559-znf177
Znf561-as1
Znf567
Znf568
Znf57
Znf570
Znf575
Znf576
Znf577
Znf580
Znf581
Znf582-as1
Znf583
Znf584
Znf586
Znf587
Znf587b
Znf589
Znf593
Znf596
Znf609
Znf611
Znf613
Znf618
Znf619
Znf620
Znf621
Znf623
Znf625
Znf625-znf20
Znf627
Znf628
Znf638
Znf639
Znf646
Znf653
Znf654
Znf655
Znf658
Znf664
Znf665
Znf668
Znf672
Znf674-as1
Znf683
Znf684
Znf687
Znf69
Znf691
Znf696
Znf7
Znf700
Znf701
Znf705e
Znf705g
Znf707
Znf71
Znf710
Znf713
Znf720
Znf74
Znf740
Znf746
Znf749
Znf75a
Znf76
Znf761
Znf765
Znf766
Znf773
Znf774
Znf778
Znf783
Znf785
Znf789
Znf79
Znf791
Znf805
Znf808
Znf81
Znf813
Znf814
Znf815p
Znf830
Znf837
Znf839
Znf84
Znf846
Znf85
Znf860
Znf862
Znf865
Znf879
Znf92
Znhit1
Znhit3
Znrd1
Znrf1
Znrf2
Znrf2p1
Znrf3
Znrf3-as1
Zp1
Zp3
Zpld1
Zranb2-as1
Zranb2-as2
Zrsr2
Zscan10
Zscan2
Zscan20
Zscan25
Zscan26
Zscan9
Zswim1
Zswim4
Zswim8
Zswim9
Zup1
Zwilch
Zyg11a
Zyg11b
Zyx
Zzef1
