# Supplementary material for: A Bayesian inference transcription factor activity model for the analysis of single-cell transcriptomes
Source: Genome Res. 2021 Jul;31(7):1296–311. doi: 10.1101/gr.265595.120 (PMC8256867; doi:10.1101/gr.265595.120)
Supplement: Supplemental Material [file supp_gr.265595.120_Supplemental_Code.zip › BITFAM/inst/extdata/human/ETV6]

A4galt
Aaas
Aamdc
Aanat
Aar2
Aars
Aatbc
Abca17p
Abca4
Abca7
Abcb1
Abcb9
Abcc1
Abcc6
Abce1
Abcf1
Abcg1
Abhd17a
Abhd18
Abhd6
Abi3
Abracl
Ac000093.1
Ac002059.3
Ac002076.2
Ac002091.1
Ac002091.2
Ac002094.1
Ac002116.2
Ac002306.1
Ac002350.1
Ac002451.1
Ac002454.1
Ac002467.1
Ac003043.1
Ac003092.1
Ac003991.1
Ac004012.1
Ac004156.1
Ac004224.2
Ac004232.2
Ac004241.1
Ac004551.1
Ac004585.1
Ac004687.2
Ac004771.3
Ac004771.4
Ac004816.1
Ac004846.1
Ac004906.1
Ac004908.1
Ac004908.2
Ac004921.1
Ac004943.2
Ac005020.2
Ac005037.1
Ac005083.1
Ac005220.1
Ac005277.2
Ac005391.1
Ac005410.1
Ac005476.2
Ac005520.2
Ac005540.1
Ac005606.2
Ac005614.1
Ac005618.1
Ac005674.1
Ac005702.4
Ac005726.1
Ac005726.4
Ac005740.3
Ac005779.2
Ac005785.1
Ac005808.1
Ac005842.1
Ac005915.1
Ac006001.2
Ac006146.1
Ac006159.2
Ac006207.1
Ac006213.1
Ac006299.1
Ac006333.2
Ac006449.2
Ac006449.6
Ac006483.1
Ac006483.2
Ac006529.1
Ac006538.3
Ac007032.1
Ac007207.1
Ac007216.1
Ac007216.4
Ac007250.1
Ac007285.1
Ac007365.1
Ac007378.1
Ac007389.1
Ac007389.4
Ac007546.3
Ac007569.1
Ac007620.1
Ac007639.1
Ac007686.4
Ac007728.2
Ac007879.2
Ac007881.2
Ac007950.1
Ac007950.3
Ac007952.4
Ac007991.2
Ac007992.2
Ac008014.1
Ac008035.1
Ac008040.1
Ac008040.4
Ac008073.2
Ac008079.1
Ac008105.3
Ac008280.3
Ac008443.2
Ac008443.5
Ac008494.1
Ac008494.3
Ac008581.2
Ac008592.3
Ac008592.4
Ac008608.2
Ac008622.2
Ac008628.2
Ac008641.1
Ac008655.2
Ac008691.1
Ac008694.2
Ac008696.2
Ac008734.2
Ac008738.1
Ac008763.3
Ac008764.10
Ac008764.2
Ac008764.6
Ac008764.7
Ac008764.8
Ac008764.9
Ac008770.2
Ac008781.2
Ac008840.1
Ac008870.1
Ac008892.1
Ac009054.1
Ac009054.2
Ac009061.2
Ac009065.4
Ac009078.3
Ac009086.2
Ac009090.3
Ac009090.5
Ac009093.9
Ac009107.2
Ac009118.2
Ac009133.1
Ac009133.2
Ac009133.5
Ac009145.1
Ac009226.1
Ac009237.3
Ac009299.3
Ac009365.1
Ac009495.1
Ac009495.3
Ac009522.1
Ac009563.1
Ac009570.1
Ac009779.2
Ac009812.3
Ac009879.2
Ac009950.1
Ac010149.1
Ac010149.2
Ac010186.2
Ac010198.1
Ac010202.1
Ac010226.1
Ac010260.1
Ac010261.2
Ac010307.3
Ac010319.5
Ac010323.1
Ac010327.4
Ac010333.3
Ac010336.6
Ac010422.1
Ac010422.2
Ac010442.1
Ac010442.2
Ac010487.2
Ac010503.3
Ac010542.2
Ac010542.5
Ac010655.3
Ac010746.1
Ac010761.1
Ac010761.3
Ac010761.7
Ac010789.1
Ac010997.2
Ac011005.2
Ac011005.3
Ac011008.1
Ac011092.2
Ac011195.2
Ac011379.2
Ac011446.2
Ac011448.1
Ac011452.1
Ac011462.1
Ac011462.2
Ac011466.1
Ac011466.3
Ac011475.1
Ac011476.2
Ac011476.3
Ac011481.1
Ac011491.1
Ac011495.1
Ac011498.1
Ac011500.1
Ac011529.1
Ac011558.1
Ac011603.1
Ac011603.2
Ac011611.4
Ac011773.2
Ac011773.3
Ac011825.3
Ac011840.5
Ac011893.1
Ac011921.2
Ac011933.3
Ac011944.1
Ac011979.2
Ac012020.1
Ac012065.4
Ac012186.2
Ac012213.1
Ac012291.2
Ac012313.6
Ac012313.9
Ac012409.1
Ac012485.1
Ac012507.1
Ac012613.1
Ac012629.2
Ac012645.3
Ac012673.1
Ac013270.1
Ac013356.4
Ac013394.1
Ac013451.2
Ac013468.1
Ac013731.1
Ac015660.1
Ac015687.1
Ac015849.5
Ac015871.2
Ac015909.3
Ac015911.2
Ac015911.5
Ac015912.3
Ac015936.1
Ac015982.1
Ac016205.1
Ac016229.2
Ac016292.1
Ac016355.1
Ac016405.2
Ac016542.3
Ac016559.2
Ac016575.1
Ac016588.2
Ac016596.1
Ac016598.2
Ac016629.1
Ac016629.3
Ac016727.1
Ac016727.2
Ac016745.2
Ac016831.5
Ac016876.2
Ac016957.1
Ac016999.1
Ac017007.3
Ac017015.2
Ac017081.1
Ac017083.1
Ac017100.1
Ac017104.1
Ac018410.1
Ac018450.1
Ac018521.7
Ac018647.2
Ac018695.7
Ac018754.1
Ac018755.2
Ac018761.3
Ac019080.1
Ac019117.2
Ac019205.1
Ac019226.1
Ac019254.1
Ac020612.2
Ac020659.1
Ac020895.1
Ac020904.2
Ac020909.1
Ac020911.1
Ac020914.3
Ac020928.2
Ac020928.3
Ac020978.3
Ac020978.9
Ac021054.1
Ac021188.1
Ac021321.1
Ac021393.1
Ac021422.1
Ac021755.3
Ac021766.1
Ac022018.1
Ac022098.1
Ac022098.4
Ac022154.1
Ac022182.1
Ac022211.2
Ac022413.1
Ac022414.1
Ac022509.4
Ac022726.1
Ac022726.2
Ac022733.1
Ac022784.1
Ac022915.2
Ac022919.1
Ac022973.2
Ac023024.1
Ac023043.1
Ac023050.1
Ac023090.1
Ac023157.2
Ac023157.3
Ac023424.2
Ac023590.1
Ac023632.2
Ac024022.1
Ac024145.1
Ac024267.3
Ac024619.3
Ac025031.1
Ac025031.2
Ac025031.4
Ac025048.4
Ac025164.1
Ac025166.1
Ac025171.2
Ac025171.3
Ac025181.2
Ac025188.1
Ac025279.1
Ac025442.1
Ac025465.2
Ac025569.1
Ac025754.1
Ac026124.2
Ac026202.3
Ac026310.2
Ac026310.3
Ac026369.3
Ac026471.2
Ac026803.2
Ac026904.2
Ac027097.1
Ac027237.2
Ac027309.1
Ac027319.1
Ac027338.1
Ac027644.2
Ac027682.4
Ac027801.4
Ac034102.4
Ac034102.6
Ac034102.7
Ac034105.2
Ac034236.3
Ac034245.1
Ac036108.1
Ac036214.1
Ac046130.1
Ac046185.1
Ac046185.3
Ac048341.1
Ac048341.2
Ac048383.1
Ac051619.8
Ac053527.1
Ac055811.4
Ac055872.2
Ac061999.1
Ac062028.1
Ac063947.1
Ac063952.1
Ac064871.1
Ac064875.1
Ac067751.1
Ac067817.1
Ac067852.1
Ac067930.1
Ac067930.5
Ac067931.2
Ac067945.3
Ac068234.3
Ac068305.2
Ac068338.2
Ac068533.3
Ac068669.1
Ac068724.3
Ac068831.6
Ac069185.1
Ac069200.1
Ac069304.2
Ac069366.2
Ac069503.2
Ac069528.2
Ac072062.1
Ac073065.1
Ac073111.2
Ac073111.3
Ac073111.4
Ac073111.5
Ac073195.1
Ac073210.2
Ac073336.1
Ac073389.1
Ac073508.3
Ac073517.1
Ac073569.2
Ac073578.4
Ac073611.1
Ac073655.1
Ac073862.2
Ac073896.5
Ac074029.3
Ac074050.1
Ac074091.1
Ac074366.1
Ac076968.1
Ac078802.1
Ac079171.1
Ac079209.1
Ac079250.1
Ac079305.1
Ac079336.4
Ac079336.6
Ac079336.7
Ac079340.2
Ac079466.1
Ac079684.1
Ac079742.1
Ac079807.1
Ac080080.1
Ac083798.1
Ac083798.2
Ac083805.2
Ac083805.3
Ac083837.1
Ac083843.2
Ac083855.1
Ac083949.1
Ac083973.1
Ac084026.2
Ac084048.1
Ac084082.1
Ac084364.2
Ac084398.1
Ac084781.2
Ac084809.1
Ac087190.2
Ac087362.2
Ac087385.3
Ac087439.2
Ac087672.2
Ac090115.1
Ac090340.1
Ac090376.1
Ac090527.2
Ac090559.2
Ac090607.5
Ac090617.3
Ac090617.4
Ac090617.5
Ac090617.6
Ac090692.1
Ac090844.2
Ac090877.2
Ac091059.2
Ac091167.6
Ac091180.2
Ac091212.1
Ac091390.4
Ac091544.3
Ac091564.2
Ac091906.1
Ac091925.1
Ac091959.3
Ac092053.2
Ac092053.3
Ac092066.1
Ac092068.1
Ac092068.2
Ac092070.1
Ac092115.3
Ac092117.2
Ac092118.1
Ac092145.1
Ac092184.1
Ac092185.1
Ac092295.2
Ac092384.3
Ac092535.4
Ac092587.1
Ac092617.1
Ac092645.1
Ac092701.1
Ac092745.2
Ac092755.2
Ac092814.1
Ac092868.1
Ac092868.3
Ac092910.3
Ac092919.2
Ac092944.1
Ac093010.2
Ac093157.1
Ac093159.2
Ac093249.2
Ac093249.4
Ac093330.1
Ac093422.2
Ac093484.4
Ac093512.2
Ac093752.1
Ac093752.2
Ac096540.1
Ac096677.1
Ac096734.2
Ac096751.1
Ac096861.1
Ac097103.2
Ac097104.1
Ac097347.1
Ac097358.2
Ac097460.1
Ac097534.2
Ac098484.4
Ac098582.1
Ac098614.3
Ac098650.1
Ac098818.1
Ac098818.2
Ac098829.1
Ac099063.3
Ac099343.2
Ac099343.3
Ac099489.2
Ac099518.5
Ac099524.1
Ac099535.1
Ac099667.1
Ac099670.3
Ac099681.1
Ac100778.3
Ac100791.2
Ac100793.3
Ac100793.4
Ac100803.1
Ac100812.1
Ac100818.1
Ac100830.2
Ac100861.1
Ac100861.2
Ac100871.1
Ac103591.3
Ac103702.1
Ac103736.1
Ac103739.1
Ac103858.1
Ac104046.1
Ac104076.2
Ac104078.1
Ac104078.2
Ac104123.1
Ac104162.2
Ac104170.1
Ac104248.1
Ac104365.1
Ac104365.2
Ac104435.1
Ac104452.1
Ac104461.1
Ac104506.1
Ac104590.1
Ac104699.1
Ac104758.5
Ac104763.2
Ac104781.2
Ac104791.2
Ac104971.3
Ac104984.5
Ac104986.1
Ac105020.6
Ac105052.2
Ac105105.1
Ac105129.2
Ac105224.1
Ac105265.2
Ac105265.4
Ac105275.2
Ac105402.3
Ac105760.2
Ac106028.2
Ac106047.1
Ac106782.2
Ac107029.1
Ac107074.1
Ac107223.1
Ac107399.1
Ac107884.1
Ac107959.4
Ac107959.5
Ac107990.1
Ac108002.1
Ac108039.1
Ac108097.1
Ac108134.3
Ac108134.4
Ac108174.1
Ac108448.3
Ac108449.2
Ac108463.3
Ac108471.1
Ac108471.2
Ac108673.3
Ac109460.3
Ac109583.2
Ac109587.1
Ac110285.7
Ac110749.1
Ac110760.3
Ac110769.2
Ac110792.2
Ac110794.1
Ac111182.1
Ac112173.1
Ac112219.2
Ac112225.1
Ac112242.1
Ac112243.1
Ac112482.1
Ac112907.1
Ac113143.2
Ac113208.1
Ac113349.1
Ac113410.3
Ac114760.2
Ac114781.2
Ac114781.3
Ac114956.3
Ac114982.1
Ac116345.1
Ac116353.5
Ac116366.1
Ac116366.3
Ac116407.2
Ac116535.1
Ac116903.1
Ac117382.2
Ac117465.1
Ac118553.2
Ac118555.1
Ac119396.1
Ac119673.1
Ac120193.1
Ac122688.2
Ac124016.1
Ac124068.2
Ac124319.1
Ac124947.1
Ac125257.2
Ac125494.1
Ac125611.3
Ac126544.2
Ac126614.1
Ac126696.1
Ac127070.1
Ac127521.1
Ac127522.1
Ac128709.2
Ac128709.3
Ac129492.1
Ac130371.1
Ac130469.1
Ac131009.1
Ac131097.4
Ac131391.1
Ac132872.2
Ac133065.1
Ac133552.1
Ac133552.2
Ac134043.1
Ac135048.2
Ac135048.3
Ac135586.2
Ac135782.2
Ac136475.2
Ac136475.5
Ac137834.1
Ac137932.2
Ac138089.1
Ac138123.1
Ac138150.1
Ac138356.1
Ac138393.2
Ac138409.1
Ac138409.2
Ac138696.2
Ac138811.1
Ac138951.1
Ac139149.1
Ac139256.1
Ac139713.1
Ac139768.1
Ac139792.1
Ac141586.1
Ac145207.9
Ac145285.6
Ac145423.1
Ac147651.4
Ac233280.19
Ac233300.1
Ac233992.3
Ac234582.1
Ac234582.2
Ac234772.2
Ac234781.1
Ac241585.2
Ac242426.2
Ac243547.3
Ac243585.2
Ac243829.4
Ac243960.1
Ac243965.1
Ac244034.2
Ac245014.3
Ac245033.2
Ac245036.1
Ac245036.2
Ac245036.4
Ac245052.2
Ac245452.1
Ac245884.4
Ac245884.6
Ac246793.1
Ac246817.2
Acadm
Acap2
Accs
Ache
Ackr3
Acly
Acoxl
Acrbp
Acsbg2
Acsf3
Acsl5
Acsl6
Acss2
Acta2
Acta2-as1
Actr1a
Actr2
Actr3
Actr6
Acyp2
Ad000864.2
Adal
Adam15
Adam28
Adam6
Adamts18
Adamts6
Adap2
Adar
Adat1
Adcy3
Adcy7
Add3
Add3-as1
Adgrd1
Adgre3
Adgre5
Adgrg1
Adgrg5
Adh5p2
Adhfe1
Adnp-as1
Ado
Adora2a-as1
Adora3
Adpgk-as1
Adprm
Adrb1
Adrm1
Adsl
Adss
Adtrp
Aebp2
Af117829.1
Af131215.7
Af131216.2
Af186190.1
Af230666.1
Af235103.2
Aff1
Afg1l
Aftph
Agap1
Agbl3
Agbl5
Agfg2
Aggf1
Agk
Ago3
Agpat5
Agrp
Agtrap
Ahcyl1
Ahcyl2
Ahrr
Ahsa1
Aif1
Aig1
Aj011932.1
Ak4
Ak9
Akap12
Akap13
Akap2
Akap5
Akap7
Akap8l
Akap9
Akirin2
Akr1a1
Akr1d1
Akt1s1
Akt3
Al008726.1
Al009179.1
Al020996.3
Al020997.2
Al021155.2
Al021368.1
Al021407.1
Al021546.1
Al021997.3
Al022067.1
Al022069.1
Al022238.4
Al022312.1
Al022318.4
Al022328.3
Al023581.2
Al024507.2
Al031123.3
Al031282.1
Al031289.1
Al031428.1
Al031430.1
Al031432.3
Al031432.4
Al031595.1
Al031666.2
Al031710.2
Al031728.1
Al031846.1
Al032821.1
Al034374.1
Al034379.1
Al034397.2
Al034397.3
Al035252.1
Al035530.2
Al035588.1
Al035660.1
Al035660.2
Al035696.4
Al049542.1
Al049712.1
Al049780.1
Al049780.2
Al049828.1
Al049830.3
Al049844.1
Al049871.1
Al050403.2
Al078621.3
Al078644.2
Al079342.3
Al080250.1
Al096701.2
Al096828.3
Al109615.2
Al109659.2
Al109741.1
Al109811.3
Al109936.2
Al110118.2
Al117336.1
Al117379.1
Al118508.2
Al121594.1
Al121601.2
Al121603.2
Al121655.1
Al121758.1
Al121760.1
Al121768.1
Al121820.1
Al121829.2
Al121845.2
Al121845.3
Al121845.4
Al121890.3
Al121900.2
Al121935.1
Al121972.1
Al121983.1
Al121985.1
Al121990.1
Al122008.1
Al122013.1
Al132780.2
Al132801.1
Al133153.2
Al133163.2
Al133227.1
Al133230.1
Al133259.1
Al133264.1
Al133268.1
Al133268.3
Al133338.1
Al133371.1
Al133410.3
Al133415.1
Al133445.2
Al133467.1
Al133485.1
Al133485.2
Al133551.1
Al135744.1
Al135818.1
Al135901.1
Al135903.1
Al136038.3
Al136038.5
Al136040.1
Al136131.1
Al136146.1
Al136146.2
Al136172.1
Al136181.1
Al136295.1
Al136368.1
Al136987.1
Al137060.1
Al137067.1
Al137071.1
Al137078.1
Al137078.2
Al137802.2
Al137802.3
Al137856.1
Al138686.2
Al138720.1
Al138724.1
Al138756.1
Al138781.1
Al139020.2
Al139042.1
Al139099.1
Al139132.1
Al139220.2
Al139230.1
Al139260.1
Al139353.2
Al139412.1
Al157385.1
Al157400.1
Al157400.2
Al157400.5
Al157402.1
Al157402.2
Al157762.1
Al157791.1
Al157823.2
Al157888.1
Al158206.1
Al158207.2
Al158211.5
Al158800.1
Al159166.1
Al159169.3
Al160171.1
Al160191.1
Al160272.1
Al160272.2
Al160275.1
Al160291.1
Al160408.2
Al161621.1
Al161729.2
Al161937.1
Al162253.1
Al162377.1
Al162385.1
Al162385.2
Al162419.1
Al162427.1
Al162724.2
Al162727.2
Al163636.2
Al163974.1
Al353572.3
Al353581.1
Al353596.1
Al353611.1
Al353648.1
Al353689.2
Al353719.1
Al353747.1
Al353795.2
Al353803.2
Al353807.4
Al354707.2
Al354707.3
Al354813.1
Al354919.2
Al354920.1
Al355075.1
Al355297.1
Al355306.2
Al355377.2
Al355388.1
Al355388.2
Al355481.1
Al355512.1
Al355574.1
Al355916.1
Al355987.5
Al356020.1
Al356055.1
Al356057.1
Al356215.1
Al356234.2
Al356235.1
Al356417.1
Al356488.2
Al357033.3
Al357054.2
Al357078.3
Al357143.1
Al357835.1
Al358075.4
Al358472.2
Al358472.3
Al358472.5
Al358472.7
Al358781.2
Al358933.1
Al359265.3
Al359397.1
Al359538.1
Al359711.2
Al359762.1
Al359979.2
Al360012.1
Al360093.1
Al360181.3
Al365205.1
Al365273.1
Al365434.1
Al365436.2
Al390318.1
Al390719.1
Al390755.1
Al390955.2
Al390957.1
Al391069.2
Al391244.2
Al391262.1
Al391650.1
Al391832.1
Al391832.2
Al391832.3
Al391839.1
Al391839.2
Al442067.1
Al442067.2
Al445231.1
Al445471.2
Al445472.1
Al445483.1
Al445646.1
Al449283.1
Al449423.1
Al450043.1
Al450226.2
Al450309.1
Al450344.1
Al450468.2
Al451065.1
Al451074.1
Al451085.1
Al451085.2
Al451137.1
Al512625.2
Al512631.1
Al512635.1
Al512791.2
Al513008.1
Al513124.1
Al513217.1
Al513412.1
Al590068.3
Al590226.2
Al590385.1
Al590556.1
Al590714.1
Al590764.2
Al591419.1
Al591485.1
Al592295.4
Al592429.1
Al596094.1
Al603832.3
Al603914.1
Al606517.2
Al606760.1
Al606807.1
Al627171.1
Al645568.1
Al645728.1
Al645939.5
Al645941.1
Al645941.3
Al670729.1
Al672032.1
Al672277.1
Al691403.2
Al713851.1
Al731557.1
Al731563.3
Al731577.2
Al772284.2
Al772337.4
Al772363.1
Al929472.2
Alcam
Aldh16a1
Aldh5a1
Aldoa
Aldoc
Alg1
Alg10
Alg10b
Alg1l10p
Alg1l13p
Alg1l2
Alg9
Alkbh5
Alox15
Alox15p1
Alox5
Alox5ap
Alpk1
Alpk2
Amn1
Ampd1
Ampd2
Ampd3
Amph
Amt
Amz2
Amz2p1
Anapc16
Ang
Ank2
Ank3
Ankef1
Ankrd11
Ankrd12
Ankrd13d
Ankrd24
Ankrd33b
Ankrd33b-as1
Ankrd40cl
Ankrd42
Ankrd46
Ankrd53
Anks1a
Ankub1
Ano5
Ano6
Ano7l1
Anp32b
Anxa2r
Anxa4
Anxa6
Ap000238.1
Ap000254.1
Ap000255.1
Ap000345.2
Ap000347.1
Ap000355.1
Ap000442.1
Ap000547.3
Ap000695.1
Ap000711.1
Ap000721.1
Ap000753.1
Ap000757.2
Ap000769.2
Ap000777.2
Ap000781.1
Ap000787.1
Ap000845.1
Ap000866.1
Ap000894.4
Ap000924.1
Ap000977.1
Ap001062.2
Ap001107.4
Ap001107.9
Ap001124.1
Ap001150.1
Ap001187.1
Ap001189.4
Ap001189.5
Ap001207.2
Ap001267.1
Ap001267.4
Ap001269.2
Ap001269.4
Ap001273.2
Ap001318.2
Ap001362.2
Ap001363.2
Ap001412.1
Ap001432.1
Ap001437.1
Ap001453.1
Ap001453.2
Ap001453.4
Ap001542.2
Ap001642.1
Ap001830.1
Ap001830.2
Ap001931.1
Ap001981.1
Ap002008.2
Ap002008.3
Ap002336.3
Ap002358.1
Ap002364.1
Ap002373.1
Ap002387.1
Ap002784.1
Ap002852.1
Ap002856.3
Ap002884.3
Ap002892.1
Ap003097.1
Ap003108.2
Ap003354.1
Ap003392.13
Ap003419.2
Ap003467.1
Ap003472.1
Ap003472.2
Ap003721.3
Ap003774.1
Ap004609.2
Ap004609.3
Ap005139.1
Ap005263.1
Ap005264.4
Ap005264.5
Ap006216.1
Ap1ar
Ap1m1
Ap2a2
Ap2b1
Ap3b2
Ap3m2
Ap3s1
Ap4e1
Ap4m1
Ap4s1
Ap5m1
Apaf1
Apbb1
Apbb3
Apcdd1l
Apeh
Apela
Apex2
Aph1a
Apoa5
Apobec2
Apobec3b
Apobec3c
Apobec3h
Apobr
Apol3
Apold1
Apom
Apoop3
Aqp6
Arap2
Arf1
Arf4-as1
Arfgap3
Arfip1
Arhgap1
Arhgap15
Arhgap24
Arhgap25
Arhgap26
Arhgap30
Arhgap31
Arhgap42
Arhgap44
Arhgap45
Arhgdib
Arhgef1
Arhgef12
Arhgef2
Arhgef3
Arhgef37
Arhgef39
Arhgef7
Arid1a
Arid1b
Arid2
Arid3b
Arid4b
Arid5a
Arid5b
Arih1
Arih2
Arl11
Arl14ep
Arl14epl
Arl2bp
Arl6ip4
Arl6ip5
Arl8b
Armc7
Armc8
Armc9
Armcx4
Armh1
Armt1
Arntl
Arntl2
Arpc1b
Arpc2
Arpc4
Arpc4-ttll3
Arrb1
Arrdc2
Arrdc3-as1
Arsa
Arsg
Arv1
Asah2b
Asb1
Asb2
Ascc2
Ascl3
Ash2l
Asic1
Aspdh
Astn2-as1
Asxl1
Atf1
Atf3
Atf5
Atf6
Atf7ip
Atg13
Atg16l1
Atg16l2
Atg4c
Atg5
Atic
Atm
Atn1
Atox1
Atp10d
Atp11a
Atp11c
Atp13a1
Atp1a1
Atp1a1-as1
Atp1a4
Atp2b1-as1
Atp2b4
Atp2c1
Atp5f1d
Atp5mgp3
Atp5pdp4
Atp6v0a1
Atp6v0a2
Atp6v0cp3
Atp6v1e2
Atp6v1g1p6
Atp6v1g2-ddx39b
Atp6v1h
Atp7a
Atp9a
Atp9b
Atrn
Atxn1
Atxn1l
Atxn2-as
Atxn2l
Atxn7
Atxn7l2
Aunip
Aup1
Auts2
Avl9
Axdnd1
Axin2
Azin1-as1
B3galt4
B3galt6
B3gnt10
B3gnt5
B4galt6
Babam2
Bach1
Bach2
Bad
Bag3
Bag4
Bahcc1
Bak1
Banf1
Bank1
Batf
Bbs4
Bbx
Bcar1
Bcas1
Bcas4
Bcat1
Bcdin3d-as1
Bckdk
Bcl2l10
Bcl2l13
Bcl3
Bcl6b
Bcl9l
Bcorl1
Bcr
Bcrp5
Bcs1l
Bean1
Becn1
Bend3
Bend6
Bfar
Bfsp2
Bhlhe40
Bhlhe40-as1
Bicra
Bin2
Birc2
Birc3
Birc6
Birc7
Bivm
Blk
Blm
Bloc1s3
Bloc1s6
Blvra
Blzf1
Bmf
Bmp2k
Bmp7
Bmpr2
Bms1p1
Bnip1
Bnip2
Boc
Bola2p1
Borcs5
Borcs7
Borcs7-asmt
Bphl
Bptf
Brca2
Brd2
Brix1
Brox
Brpf3
Brsk1
Brwd1-as1
Brwd1-as2
Bsg
Btbd19
Btbd6p1
Btf3
Btf3l4
Btf3p7
Btg1
Btg2
Btla
Btn2a2
Bud31
Bx571818.1
Bysl
Bzw1
C10orf55
C11orf24
C11orf49
C11orf54
C12orf10
C12orf42
C12orf54
C12orf57
C12orf75
C15orf39
C15orf53
C15orf62
C15orf65
C16orf72
C17orf49
C17orf53
C17orf64
C17orf99
C18orf21
C18orf25
C18orf32
C19orf57
C1galt1p1
C1orf105
C1orf112
C1orf185
C1orf195
C1qtnf9b
C1rl-as1
C20orf204
C21orf62-as1
C21orf91
C21orf91-ot1
C22orf46
C2cd2l
C2cd3
C2cd4a
C2cd5
C2orf42
C2orf69
C2orf83
C2orf92
C3orf38
C4bpb
C5orf15
C5orf30
C5orf51
C5orf56
C6orf120
C6orf203
C6orf223
C6orf48
C6orf89
C6orf99
C7orf43
C7orf50
C8orf44
C9orf16
C9orf3
C9orf50
C9orf85
Ca13
Cab39
Cabp1
Cacna1a
Cacna1d
Cacnb3
Cacnb4
Cage1
Calcb
Calcoco2
Calcp
Cald1
Calhm3
Calhm6
Calm1
Calm2p2
Calm3
Camk1d
Camta1
Camta2
Cand1
Cap1
Capn1
Capn10
Capn11
Capn13
Capn14
Capn8
Caprin1
Capsl
Capza1
Card19
Card8-as1
Card9
Carf
Cars
Cars2
Casc1
Casc15
Casc19
Casc3
Casc4
Casc8
Casp10
Casp2
Casp7
Casp8
Cass4
Castor3
Catsper2p1
Catsperg
Cbl
Cblb
Cbll1
Cbx3
Cbx3p9
Cbx5
Ccar2
Ccdc102b
Ccdc103
Ccdc106
Ccdc107
Ccdc117
Ccdc126
Ccdc130
Ccdc137
Ccdc142
Ccdc162p
Ccdc171
Ccdc174
Ccdc18
Ccdc180
Ccdc182
Ccdc28a
Ccdc28b
Ccdc39
Ccdc39-as1
Ccdc50
Ccdc69
Ccdc7
Ccdc77
Ccdc78
Ccdc83
Ccdc84
Ccdc85b
Ccdc86
Ccdc88a
Ccdc88b
Ccdc9
Ccdc91
Ccdc97
Ccdc9b
Ccl17
Ccl2
Ccl20
Ccl25
Ccl4
Ccl4l2
Ccm2
Ccnb3
Ccnd1
Ccnd2
Ccnd3
Ccndbp1
Ccng2
Ccnk
Ccnl1
Ccnt2
Ccr4
Ccr5
Ccr8
Ccr9
Cct5
Cct6a
Cct6p3
Cct7
Cct8
Ccz1
Cd101
Cd164
Cd19
Cd1c
Cd1d
Cd200r1l
Cd200r1l-as1
Cd22
Cd226
Cd247
Cd27
Cd274
Cd27-as1
Cd2bp2
Cd300a
Cd33
Cd36
Cd37
Cd38
Cd3eap
Cd4
Cd40
Cd44
Cd53
Cd55
Cd68
Cd74
Cd79a
Cd81
Cd84
Cd86
Cd8a
Cd96
Cd99
Cdc123
Cdc25b
Cdc42
Cdc42bpb
Cdc42ep4
Cdc42se2
Cdc73
Cdca2
Cdca5
Cdca7
Cdh1
Cdhr3
Cdhr5
Cdiptosp
Cdk1
Cdk12
Cdk13
Cdk14
Cdk17
Cdk5r1
Cdk6
Cdk7
Cdk9
Cdkal1
Cdkl5
Cdkn2aip
Cdkn2c
Cdkn2d
Cdrt4
Cdv3
Cdyl
Ceacam20
Ceacam21
Cebpd
Cela1
Celf2
Celf2-dt
Cenpbd1p1
Cenpf
Cenpp
Cep112
Cep192
Cep57
Cep63
Cep83
Cep83-dt
Cep95
Cep97
Cerk
Cerna2
Cerna3
Ces1
Ces2
Cfap161
Cfap57
Cfap58-dt
Cfap61
Cfap74
Cfap99
Cfl1p1
Cflar
Cgrrf1
Chaf1a
Champ1
Chchd3
Chchd5
Chd1l
Chd2
Chd8
Chd9
Chi3l2
Chic1
Chmp5
Chmp7
Chrac1
Chrdl2
Chrna1
Chst11
Chst7
Chsy1
Chtop
Ciao1
Cib2
Cic
Ciita
Cip2a
Cirbp
Cirbp-as1
Cisd1
Cisd2
Cisd3
Ckap2p1
Cklf
Clasrp
Clcn1
Clcn3
Clcn7
Clcp1
Clec12a-as1
Clec17a
Clec2d
Clec4e
Clecl1
Clic1
Clip2
Clip3
Clk2
Clk3
Cln3
Cln5
Cln6
Clpb
Clpp
Clptm1
Clptm1l
Clta
Cltc
Cluap1
Cluhp3
Clybl-as1
Cmpk1
Cmpk2
Cmtm3
Cmtm7
Cnbd2
Cndp2
Cnep1r1
Cnih3
Cnksr2
Cnot10
Cnot2
Cnot6
Cnot8
Cnot9
Cnpy4
Cnr1
Cnst
Cntn1
Cntnap1
Cntrl
Coa1
Coa6
Coa7
Coasy
Coch
Cog2
Cog3
Col1a1
Col20a1
Col4a2
Col9a2
Colgalt1
Commd1
Commd10
Commd3
Commd3-bmi1
Commd4
Cops4
Cops7a
Cops7b
Cops8
Coq10a
Coq2
Coq4
Coq6
Coq8a
Coro1a
Coro1b
Coro7
Cox10
Cox15
Cox20
Cox20p2
Cox5b
Cox6a1
Cox6b1
Cox6cp2
Cp
Cpamd8
Cpb2
Cpb2-as1
Cpeb2
Cpeb4
Cpne2
Cpne5
Cpne7
Cpne8-as1
Cpsf3
Cr2
Cr392039.3
Cr559946.2
Cr936218.1
Cracr2a
Cradd
Cramp1
Crcp
Creb1
Creb3
Creb3l2
Creb3l4
Creb5
Crebbp
Crebl2
Crebrf
Crem
Crim1
Cript
Crkl
Crls1
Crocc
Crtc2
Crtc3
Crtc3-as1
Cryzl2p
Csf1
Csf2rb
Csf3r
Csk
Cskmt
Csnk1g2
Cst11
Cstf1
Cstf2
Ctbp1
Ctc1
Ctdp1
Ctdsp1
Ctdspl2
Ctf2p
Ctnnb1
Ctnnd1
Ctns
Ctr9
Ctrb1
Ctsa
Ctsc
Ctse
Ctsh
Ctsz
Cttn
Cttnbp2
Cuedc1
Cuedc2
Cul4a
Cul5
Cutalp
Cux1
Cwc25
Cwc27
Cxcl16
Cxorf40a
Cxorf58
Cxorf65
Cxxc5
Cyb561
Cyb561d1
Cyb561d2
Cyb5b
Cyb5r2
Cybb
Cybc1
Cybrd1
Cyfip2
Cyp1b1-as1
Cyp20a1
Cyp2e1
Cyp3a4
Cyp46a1
Cyp51a1-as1
Cyth1
Cyth4
Dad1
Dap
Dapk2
Dapp1
Dars
Dars2
Dars-as1
Daxx
Dazap2
Dazl
Dbf4
Dbf4b
Dbn1
Dbndd2
Dbnl
Dcaf10
Dcaf11
Dcaf13
Dcaf17
Dcakd
Dck
Dclre1a
Dclre1b
Dclre1c
Dcp2
Dcst1-as1
Dcst2
Dctn5
Dcun1d1
Ddah2
Ddi2
Ddias
Ddn-as1
Ddr2
Ddx1
Ddx18
Ddx19a
Ddx21
Ddx27
Ddx39b-as1
Ddx3x
Ddx41
Ddx42
Ddx46
Ddx49
Ddx5
Ddx50
Ddx52
Ddx55
Ddx56
Ddx59
Deaf1
Dec1
Dedd2
Def8
Degs1
Dele1
Dennd2d
Dennd3
Dennd4b
Dennd4c
Dennd6b
Denr
Depdc1b
Depdc5
Desi2
Dgat2
Dgka
Dgkd
Dgke
Dgkh
Dgkz
Dglucy
Dguok
Dhrs1
Dhrs4l2
Dhrs7b
Dhtkd1
Dhx30
Dhx35
Dhx40
Dhx8
Dhx9
Diablo
Diaph1
Diaph2
Diaph3
Dio1
Dip2a
Dip2c
Dipk1a
Dipk2a
Disc1
Disp2
Dkk3
Dlat
Dlc1
Dleu2
Dlg1
Dlgap1-as1
Dlgap1-as2
Dlgap4
Dlgap5
Dll4
Dlst
Dmac2l
Dmap1
Dmd
Dmrtc2
Dmtf1
Dmxl1
Dnaaf2
Dnaaf3
Dnaaf5
Dnah14
Dnah8
Dnajb12
Dnajb2
Dnajb4
Dnajb6
Dnajb9
Dnajc10
Dnajc16
Dnajc18
Dnajc24
Dnajc25
Dnajc25-gng10
Dnajc4
Dnajc8
Dnase1
Dnase1l3
Dnd1p1
Dnm1
Dnm2
Dnm3os
Dnmt3a
Dnph1
Doc2gp
Dock2
Dock6
Dock8
Dok1
Dok2
Dok3
Dop1a
Dot1l
Dpep1
Dpp6
Dpy19l1
Dpy19l3
Dpy19l4
Dpy30
Dpysl2
Dr1
Draic
Dram1
Drap1
Drg2
Dscaml1
Dscr9
Dsn1
Dthd1
Dtna
Dtnb
Dtwd1
Dtx3l
Dus2
Dusp12
Dusp14
Dusp16
Dusp2
Dusp22
Dusp28
Dusp5
Dusp6
Dusp8p5
Dux4l17
Dym
Dync1i2
Dync2h1
Dync2li1
Dynll1
Dynlrb2
Dyrk1a
Dyrk2
Dyrk4
Dzip1l
Dzip3
E2f3
E2f4
E2f5
Eaf1
Eaf2
Ebag9
Ebf1
Ect2
Edc4
Eddm13
Eddm3b
Edem1
Ednrb
Eea1
Eef1a1
Eef1a2
Eef1akmt4
Eef1akmt4-ece2
Eef1b2
Eef1b2p1
Eef1d
Eef1dp3
Eef1g
Eef2k
Efcab12
Efcab5
Efcab7
Efhc1
Egln2
Egr2
Ehbp1l1
Ehd1
Ehd2
Ehf
Ehmt1
Eif1
Eif1b
Eif2a
Eif2ak3
Eif2ak4
Eif2b2
Eif2b5
Eif2d
Eif2s1
Eif2s3
Eif3f
Eif3i
Eif3k
Eif4a1
Eif4a2
Eif4b
Eif4e2
Eif5a
Eif5b
Eif6
Elk3
Elk4
Ell3
Elmo2
Elmod3
Eln
Eloa
Elocp2
Elocp28
Elof1
Elovl6
Elp2
Elp3
Emc3-as1
Emc4
Eme1
Eme2
Emg1
Emilin2
Eml2
Emp3
Enam
Endov
Eno3
Eno4
Enoph1
Enpp3
Ensa
Entpd1
Entr1
Ep400
Epb41
Epb41l4a
Epb41l4a-as1
Epc2
Epdr1
Epha2
Epha6
Epn1
Eppk1
Eral1
Erap2
Erbb2
Erbb3
Erbin
Erc1
Ercc1
Ercc5
Ercc6l2
Ericd
Erich1
Erich6-as1
Erlec1
Erlin2
Ermard
Ermp1
Ern1
Ervk3-1
Ervmer34-1
Espl1
Espn
Esr2
Esrra
Esyt1
Esyt3
Etaa1
Etfbkmt
Etfdh
Etfrf1
Ets2
Etv6
Etv7
Eva1a
Evi5
Evl
Ewsr1
Exd3
Exoc1
Exoc3
Exoc3l1
Exoc6
Exosc4
Exosc8
Exosc9
Extl1
Ezh1
F11r
F2rl3
F8
Faah
Fabp3p2
Fabp5
Fabp5p3
Fah
Fam102b
Fam107a
Fam107b
Fam110a
Fam111a
Fam118a
Fam120a
Fam120b
Fam129c
Fam160a1
Fam167a
Fam173a
Fam178b
Fam187a
Fam200b
Fam207a
Fam214b
Fam215a
Fam218a
Fam228b
Fam234a
Fam32a
Fam3d-as1
Fam47e
Fam50b
Fam53c
Fam57a
Fam78a
Fam81a
Fam83a
Fam83c-as1
Fam83d
Fam86b3p
Fam98b
Fam98c
Fam9c
Fan1
Fancc
Fancd2
Fanci
Far1-it1
Fas
Fbh1
Fbp2p1
Fbrs
Fbxl15
Fbxl3
Fbxo21
Fbxo22
Fbxo25
Fbxo28
Fbxo31
Fbxo32
Fbxo34
Fbxo36
Fbxo38
Fbxo6
Fbxo9
Fbxw4
Fbxw8
Fcf1
Fcgr2a
Fcgr3a
Fcgr3b
Fcgrt
Fcho1
Fchsd1
Fcrl1
Fcrl5
Fcrla
Fcrlb
Fdft1
Fermt3
Fez2
Ffar2
Fgd2
Fgd3
Fgf10
Fggy
Fhit
Ficd
Fignl1
Filip1l
Filnc1
Fkbp10
Fkbp2
Fli1
Flot1
Flywch2
Fmc1
Fmc1-luc7l2
Fmn1
Fmnl1
Fmnl3
Fmr1
Fnbp1
Fnbp1l
Fnbp1p1
Fnbp4
Fndc11
Fndc3a
Fndc3b
Fnta
Fntb
Fo393418.1
Fo393419.1
Fo704657.1
Focad
Fosl1
Fosl2
Foxa3
Foxk2
Foxn2
Foxp1
Foxp4
Foxred1
Fp565260.6
Frat1
Frg1
Frg1hp
Frg2fp
Frmd4a
Fscn1
Fsd1l
Fsip2-as1
Fth1
Ftop1
Fubp3
Fuk
Fundc2
Furin
Fus
Fut11
Fut8
Fxyd2
Fxyd5
Fxyd6-fxyd2
Fyco1
Fyttd1
Fzd1
G2e3
G6pc3
Gabpa
Gabpb1-as1
Gabpb2
Gabrb2
Gad1
Gadd45b
Gal3st4
Galc
Galk2
Galnt7
Ganc
Gapdhp62
Gapdhp64
Gapdhp76
Gapvd1
Gar1
Garnl3
Gars
Gars-dt
Gas6-as1
Gasal1
Gata3
Gata3-as1
Gatad1
Gatc
Gca
Gcc2
Gclm
Gcnt1
Gcnt2
Gcnt2p1
Gdap1
Gdap2
Gdf15
Gdnf
Gdnf-as1
Gemin6
Gemin7
Gemin7-as1
Gen1
Gfap
Gfer
Gfi1
Gfi1b
Gfm1
Gfod1
Gfod1-as1
Gfra4
Gga1
Gga3
Ggcx
Ggnbp2
Ggps1
Ggt1
Ggt6
Gimap1
Gimap1-gimap5
Gimap2
Gimap5
Ginm1
Gins3
Gipc2
Gipr
Git2
Gjd3
Glb1
Glcci1
Glg1
Gli1
Gli4
Glipr1l2
Glrx
Gls
Glud1p3
Glyctk
Glyctk-as1
Gm2a
Gmpr
Gmpr2
Gna15
Gnai2
Gnal
Gnas
Gnb2
Gng2
Gnl3
Gnl3l
Gnpat
Gnptg
Gnrhr2p1
Gns
Golga2
Golga3
Golt1b
Gorab
Gorasp2
Gosr1
Gp6
Gpalpp1
Gpatch11
Gpatch2l
Gpatch3
Gpbar1
Gpbp1
Gpd2
Gper1
Gpn1
Gpnmb
Gpr107
Gpr137
Gpr141
Gpr143
Gpr157
Gpr158
Gpr160
Gpr17
Gpr174
Gpr34
Gpr55
Gpsm3
Gpx4
Gramd1b
Gramd1c
Gramd2b
Grap2
Grb2
Grhl3
Grin2b
Grk2
Grk3
Grk5
Grk6
Grn
Grpel2
Grwd1
Gsap
Gsdmd
Gsdme
Gse1
Gsn
Gspt2
Gstcd
Gstk1
Gstm2
Gstm4
Gsto1
Gsto2
Gstp1
Gtf2a2
Gtf2e1
Gtf2f2
Gtf2h1
Gtf2h3
Gtf3a
Gtf3c3
Gtf3c5
Gtpbp10
Gtpbp4
Guf1
Gusbp1
Gvinp2
Gvqw3
Gxylt2
Gyg1
Gypc
Gys1
Gzf1
H2afz
H3f3b
H6pd
Hars2
Hat1
Hax1
Hbp1
Hcar1
Hcg20
Hcg24
Hcg27
Hcg9
Hck
Hcls1
Hcp5
Hcrt
Hdac10
Hdac3
Hdac4-as1
Hdac6
Hddc3
Hdgf
Hdhd5-as1
Heatr4
Heatr5b
Heatr6
Hebp2
Hecw2
Heg1
Helb
Hells
Hemk1
Herc1
Herc5
Herc6
Herpud1
Hes1
Hes7
Hexa-as1
Hexb
Hexim1
Hey2
Hfe
Hgs
Hhat
Hhex
Hhla2
Hic1
Hid1
Hif1a
Hikeshi
Hils1
Hint2
Hipk1
Hipk3
Hist1h1c
Hist1h1e
Hist1h2ab
Hist1h2ac
Hist1h2ag
Hist1h2ah
Hist1h2aps4
Hist1h2bc
Hist1h2bd
Hist1h2bh
Hist1h2bi
Hist1h2bk
Hist1h2bo
Hist1h3c
Hist1h3h
Hist1h3j
Hist1h4b
Hist1h4c
Hist1h4f
Hist1h4k
Hist1h4l
Hist3h2bb
Hivep1
Hla-dmb
Hla-dpa1
Hla-dqa1
Hla-dqb1
Hla-dqb1-as1
Hla-e
Hmbox1
Hmg20a
Hmga1
Hmgb1p28
Hmgb3p32
Hmgn1p36
Hmgn2p20
Hmgn2p38
Hmgn4
Hmox1
Hmsd
Hnmt
Hnrnpa1
Hnrnpa1p49
Hnrnpa1p65
Hnrnpul1
Hoxb-as1
Hoxc6
Hoxc9
Hoxd12
Hpcal1
Hps4
Hps5
Hsbp1l1
Hscb
Hsd11b1-as1
Hsd17b4
Hsd17b6
Hsd17b7p1
Hsd3b7
Hsh2d
Hsp90b1
Hspa12a
Hspa1a
Hspa4
Hspa4l
Hspe1
Hspe1-mob4
Htatsf1
Htr5a
Htr5a-as1
Htt
Hvcn1
Hyls1
Hypk
Iatpr
Ica1
Icam1
Icam4
Id3
Idh3a
Idi2-as1
Idnk
Ido1
Ier2
Ier3
Ier3-as1
Ier5
Ifi16
Ifi35
Ifi44l
Ifit1
Ifit3
Ifitm1
Ifitm2
Ifngr1
Ifngr2
Ifnlr1
Ifrd1
Ift122
Igf1
Igf1r
Igf2bp3
Igha2
Ighd1-7
Ighd6-6
Ighj3p
Ighj4
Ighj5
Ighj6
Ighmbp2
Ighv2-70
Ighv3-49
Ighv3-72
Ighvii-62-1
Ighviii-2-1
Ighviii-26-1
Ighviii-38-1
Ighviii-47-1
Ighviii-67-3
Ighviii-76-1
Igkv2d-40
Iglv3-30
Iglv9-49
Igsf3
Igsf6
Ik
Ikbkb
Ikbkg
Ikzf1
Ikzf3
Il10
Il10rb
Il12rb1
Il15
Il16
Il18bp
Il18r1
Il18rap
Il19
Il1a
Il1b
Il1r1
Il1rap
Il1rl1
Il1rn
Il21r
Il23a
Il23r
Il24
Il34
Il4i1
Il5ra
Il6r
Il7r
Ilk
Immp1lp1
Imp3
Inava
Inca1
Incenp
Ing1
Ing3
Inhcap
Ino80c
Inpp4a
Inpp5b
Inpp5d
Inpp5f
Insc
Insig2
Ints1
Ints10
Ints7
Ints8
Intu
Ipo11
Iqck
Iqgap2
Iqsec1
Iqsec2
Irak4
Ireb2
Irf2
Irf2bp2
Irf4
Irf5
Irf6
Irf8
Irf9
Isg15
Isg20
Isg20l2
Islr2
Ispd-as1
Ist1
Isx
Itfg1-as1
Itfg2
Itga4
Itga6-as1
Itgal
Itgam
Itgav
Itgax
Itgb1
Itgb1-dt
Itgb2-as1
Itk
Itm2c
Itpa
Itpk1-as1
Itpr1
Itpr2
Itprid2
Itprip
Ivd
Iws1
Izumo4
Jade1
Jade2
Jak2
Jarid2
Jazf1-as1
Jchain
Jdp2
Jpx
Jund
Kank2
Kansl1
Kansl1-as1
Kat14
Kat2b
Kat6b
Kat7
Katnb1
Kazald1
Kcmf1
Kcnh4
Kcnh8
Kcnip2-as1
Kcnj15
Kcnk1
Kcnn1
Kcnn4
Kcnq2
Kcnq5
Kctd1
Kctd12
Kctd15
Kctd20
Kctd5
Kctd8
Kdm1a
Kdm1b
Kdm2a
Kdm2b
Kdm3a
Kdm4c
Kdm4d
Kdm6a
Kdm6b
Kdm7a-dt
Khnyn
Kiaa0232
Kiaa0319l
Kiaa0391
Kiaa0586
Kiaa1217
Kiaa1324
Kiaa1586
Kiaa1958
Kif1bp
Kif20b
Kif23
Kif26b
Kif2a
Kif3c
Kif9
Kif9-as1
Kir3dx1
Klc1
Klc2
Klc4
Klf13
Klhdc4
Klhdc9
Klhl18
Klhl20
Klhl22
Klhl28
Klhl33
Klhl42
Klhl5
Klhl7
Klk1
Klrd1
Klrg1
Kmt2a
Kmt2b
Kmt2d
Kmt2e
Kmt2e-as1
Kmt5a
Knl1
Knstrn
Kpnb1
Kri1
Krt18p20
Krt18p33
Krt18p34
Krt18p64
Krt18p67
Krt19p3
Krt7
Krt78
Krt7-as
Krt8p42
Krt8p46
Krtap4-2
Krtap4-5
Krtap5-3
Ksr1
L3mbtl4-as1
Lacc1
Lactb2-as1
Lair1
Lama2
Lama3
Lamtor4
Lamtor5-as1
Large1
Larp1
Larp4
Larp7
Lars2
Lasp1
Lax1
Lbh
Lbhd1
Lcat
Lce3e
Lck
Lcp1
Lcp2
Ldha
Ldlrad4
Ldlrap1
Lef1-as1
Lekr1
Leng8
Leprotl1
Letmd1
Lfng
Lgals1
Lgals4
Lgals7
Lgals8
Lgmn
Lhfpl2
Lias
Lig3
Lilra2
Lilrb1
Lilrb4
Lilrb5
Limd1
Lime1
Limk1
Limk2
Lims1
Lims2
Linc00158
Linc00184
Linc00240
Linc00243
Linc00265
Linc00271
Linc00327
Linc00334
Linc00336
Linc00350
Linc00426
Linc00431
Linc00460
Linc00467
Linc00475
Linc00494
Linc00498
Linc00511
Linc00528
Linc00534
Linc00539
Linc00544
Linc00578
Linc00598
Linc00649
Linc00667
Linc00677
Linc00689
Linc00690
Linc00840
Linc00853
Linc00881
Linc00884
Linc00885
Linc00893
Linc00894
Linc00896
Linc00909
Linc00910
Linc00921
Linc00926
Linc00933
Linc00941
Linc00963
Linc00964
Linc00972
Linc00973
Linc00987
Linc00996
Linc01010
Linc01053
Linc01063
Linc01085
Linc01089
Linc01094
Linc01095
Linc01126
Linc01132
Linc01135
Linc01136
Linc01137
Linc01141
Linc01145
Linc01146
Linc01152
Linc01160
Linc01198
Linc01215
Linc01225
Linc01226
Linc01237
Linc01252
Linc01259
Linc01270
Linc01332
Linc01337
Linc01349
Linc01353
Linc01358
Linc01366
Linc01399
Linc01413
Linc01426
Linc01435
Linc01480
Linc01483
Linc01485
Linc01491
Linc01510
Linc01521
Linc01531
Linc01547
Linc01558
Linc01578
Linc01588
Linc01624
Linc01629
Linc01655
Linc01685
Linc01686
Linc01694
Linc01715
Linc01719
Linc01749
Linc01754
Linc01765
Linc01766
Linc01781
Linc01806
Linc01814
Linc01816
Linc01852
Linc01869
Linc01890
Linc01934
Linc01939
Linc01952
Linc01960
Linc02028
Linc02055
Linc02057
Linc02061
Linc02062
Linc02079
Linc02085
Linc02090
Linc02099
Linc02102
Linc02139
Linc02157
Linc02175
Linc02185
Linc02201
Linc02252
Linc02255
Linc02265
Linc02273
Linc02280
Linc02288
Linc02292
Linc02325
Linc02328
Linc02332
Linc02340
Linc02352
Linc02392
Linc02397
Linc02422
Linc02427
Linc02455
Linc02473
Linc02505
Linc02544
Linc02569
Linc02579
Linc02585
Linc02603
Linc02606
Linc02625
Linc02634
Linc02669
Linc-ror
Lingo3
Lipa
Lipt1
Lix1l-as1
Llph-dt
Lmna
Lmnb1
Lmntd2
Lmod1
Lnpep
Lonp2
Loxl1
Loxl3
Lpar1
Lpcat3
Lpin1
Lpin2
Lpxn
Lrch3
Lrmp
Lrp10
Lrp2bp
Lrp3
Lrr1
Lrrc14
Lrrc24
Lrrc27
Lrrc37a
Lrrc37a11p
Lrrc37a15p
Lrrc43
Lrrc46
Lrrc59
Lrrc61
Lrrc70
Lrrc74b
Lrrc8a
Lrrc8b
Lrrc8c
Lrrc8d
Lrrcc1
Lrrfip1
Lrrk2
Lrsam1
Lrwd1
Lsm14a
Lsm2
Lsm4
Lsm8
Lsp1
Lsr
Lst1
Lta
Ltb
Ltb4r
Ltbp3
Luc7l2
Luc7l3
Lucat1
Lxn
Ly86
Ly9
Ly96
Lyl1
Lyn
Lypla2
Lyplal1
Lyrm1
Lyrm9
Lyve1
Lztfl1
M1ap
Macf1
Maco1
Macrod2
Macrod2-as1
Mad1l1
Mad2l1bp
Madd
Mageh1
Maip1
Mak16
Malat1
Malt1
Man1a2
Man2a1
Man2a2
Man2b1
Manbal
Manea
Mansc1
Map1s
Map2k1
Map2k2
Map2k3
Map2k6
Map3k20
Map3k21
Map3k8
Map4k2
Map4k3-dt
Map4k4
Mapk1
Mapk10
Mapk12
Mapk14
Mapk1ip1l
Mapk6
Mapk6-dt
Mapk8ip3
Mapkapk2
Mapkapk3
Mapkapk5
Mapre2
March1
March7
March8
Mark2
Mark3
Mark4
Mars
Mastl
Matr3
Maz
Mb
Mbd1
Mbd3l1
Mbd5
Mbnl1
Mbp
Mbtps2
Mccc2
Mcemp1
Mcf2l2
Mcm4
Mcm5
Mcm8
Mcph1
Mctp1
Mctp2
Mcts1
Mcub
Mdc1
Mdfic
Mdh2
Mdm2
Mdm4
Mds2
Me2
Med13l
Med15
Med18
Mef2a
Mef2c
Mef2c-as1
Megf11
Mei1
Meig1
Meis1
Meis2
Meltf
Men1
Mepce
Metap1
Mettl14
Mettl15
Mettl17
Mettl2a
Mettl2b
Mettl8
Mettl9
Mfap3
Mfap5
Mff
Mfsd10
Mfsd11
Mfsd14b
Mfsd3
Mfsd4a
Mfsd4b
Mgat2
Mgat3
Mgat5
Mgat5b
Mgll
Mia3
Miatnb
Mib1
Mica
Micos10
Micos10-nbl1
Micu1
Midn
Mief1
Mier1
Minpp1
Mip
Mir10a
Mir1181
Mir1204
Mir1205
Mir1207
Mir1281
Mir128-1
Mir1294
Mir1302-8
Mir151b
Mir1538
Mir1539
Mir155
Mir155hg
Mir188
Mir191
Mir1915
Mir194-2hg
Mir200chg
Mir21
Mir214
Mir223
Mir23a
Mir24-2
Mir27a
Mir29b2chg
Mir30e
Mir3120
Mir3142hg
Mir3143
Mir3153
Mir3155a
Mir3155b
Mir3173
Mir3175
Mir3184
Mir3188
Mir3190
Mir3191
Mir3198-2
Mir320b1
Mir342
Mir34ahg
Mir3529
Mir3613
Mir3652
Mir3655
Mir365a
Mir3660
Mir3662
Mir3678
Mir3681hg
Mir3684
Mir378a
Mir3909
Mir3928
Mir3945
Mir422a
Mir423
Mir425
Mir4269
Mir4280
Mir4285
Mir4291
Mir4422hg
Mir4425
Mir4434
Mir4439
Mir4442
Mir4453
Mir4453hg
Mir4462
Mir4471
Mir4482
Mir4496
Mir4505
Mir4513
Mir4515
Mir4519
Mir4523
Mir4526
Mir4638
Mir4645
Mir4651
Mir4674
Mir4687
Mir4706
Mir4710
Mir4727
Mir4729
Mir4734
Mir4736
Mir4738
Mir4754
Mir4777
Mir4781
Mir4797
Mir4799
Mir4801
Mir484
Mir491
Mir497hg
Mir5001
Mir5087
Mir5090
Mir5091
Mir5094
Mir532
Mir548ac
Mir548aw
Mir548c
Mir548o
Mir548z
Mir5695
Mir5696
Mir5700
Mir5787
Mir589
Mir6077
Mir6083
Mir612
Mir6125
Mir623
Mir638
Mir646hg
Mir647
Mir649
Mir6509
Mir6512
Mir6516
Mir6732
Mir6743
Mir6748
Mir6781
Mir6821
Mir6847
Mir6853
Mir6864
Mir6875
Mir6876
Mir6888
Mir6890
Mir6892
Mir7107
Mir7155
Mir7-2
Mir7-3
Mir7-3hg
Mir759
Mir762hg
Mir766
Mir7706
Mir7845
Mir92b
Mir99ahg
Mirlet7a1
Mirlet7f1
Mirlet7i
Mitd1
Mkln1
Mlec
Mllt6
Mlst8
Mlx
Mmachc
Mmd2
Mmp7
Mmp9
Mnat1
Mob1b
Mob4
Mocs3
Mon1a
Mon1b
Mon2
Morc2-as1
Morc3
Morf4l2-as1
Mov10
Mpdu1
Mpeg1
Mpg
Mphosph10
Mpo
Mpp6
Mppe1
Mprip
Mpzl3
Mrfap1
Mrm1
Mrm3
Mroh1
Mrpl1
Mrpl18
Mrpl2
Mrpl30
Mrpl34
Mrpl35
Mrpl35p4
Mrpl40
Mrpl52
Mrpl54
Mrpl58
Mrpl9p1
Mrps17p5
Mrps18b
Mrps18c
Mrps21
Mrps25
Mrps31p1
Mrps31p4
Mrps35
Mrtfa
Mrto4
Mrvi1
Ms4a1
Ms4a14
Ms4a4a
Ms4a4e
Ms4a6a
Ms4a7
Msc
Msc-as1
Msgn1
Msh5
Msh5-sapcd1
Msh6
Msi2
Msl3
Msra
Msto2p
Mta2
Mtap
Mtapp2
Mterf4
Mtf2
Mtfr2
Mtg1
Mtg2
Mthfd1l
Mthfd2
Mthfr
Mtmr11
Mtmr14
Mtmr9
Mtnd3p1
Mtnd4p23
Mtnd5p25
Mto1
Mtrr
Mttp
Mtus2
Mtx1
Muc1
Muc17
Muc20-ot1
Mus81
Mvb12a
Mvd
Mvp
Mx1
Mx2
Mxd3
Myb
Myc
Myd88
Myeov
Myl12a
Myl12b
Myl4
Myl6b
Myl6bp1
Myl6p1
Mylip
Mylk
Mylpf
Myo16-as1
Myo19
Myo1b
Myo1c
Myo1d
Myo5c
Myo6
Myo7b
Myo9a
Myo9b
Myom2
Myoslid
Mzf1-as1
N4bp2
NA
Naa20
Naa35
Naa60
Nab1
Nab2
Nabp1
Naca4p
Nadk
Nagk
Naglu
Nagpa-as1
Nalt1
Nampt
Nanogp2
Nanos1
Nanos3
Napa-as1
Napsa
Nars2
Nasp
Nat1
Nat10
Nav2
Nav2-as3
Nbas
Nbl1
Nbn
Nbpf1
Nbpf12
Nbr1
Ncapg2
Ncbp1
Ncf4
Ncf4-as1
Nck1
Nck1-dt
Nckap1l
Ncoa3
Ncoa6
Ncoa7
Ncor1
Ncor2
Ncr2
Ncstn
Ndc80
Nde1
Ndfip2
Ndufa13
Ndufa6-dt
Ndufa7
Ndufaf3
Ndufaf4p1
Ndufaf5
Ndufaf6
Ndufaf7
Ndufb10p1
Ndufb3
Ndufb5
Ndufb6
Ndufb9
Ndufc1
Ndufs2
Ndufs3
Ndufs7
Ndufv2
Neat1
Necap1
Necap2
Nectin1
Nedd1
Nedd4l
Nefhp1
Neil1
Neil2
Nek4
Nek6
Nelfcd
Nemp1
Neurod1
Nexn
Nf1
Nfat5
Nfatc1
Nfkb1
Nfkb2
Nfkbia
Nfkbie
Nfkbil1
Nfkbiz
Nfx1
Nfyc
Ngrn
Nhlrc2
Nhlrc3
Nicn1
Nif3l1
Nifk-as1
Nifkp6
Nip7
Nipal1
Nipbl
Nipbl-dt
Nipsnap1
Nit1
Nkapd1
Nkapl
Nkiras2
Nktr
Nlrc5
Nlrp3
Nmb
Nme1
Nme1-nme2
Nme8
Nmnat2
Nmrk1
Noc4l
Nod2
Nol11
Nol12
Nol4l-dt
Nolc1
Nop14
Nop14-as1
Nop2
Nop53
Nop56p1
Nop58
Nos1
Nos1ap
Nos3
Notch4
Noxa1
Npas4
Npat
Npc1
Npl
Nploc4
Npm3
Nprl3
Npw
Nr1d2
Nr1h2
Nr1h3
Nr2f2-as1
Nr4a3
Nrf1
Nrir
Nrm
Nrp2
Nrros
Nrxn3
Nsa2
Nsd3
Nsl1
Nsmaf
Nsmce1
Nsmce1-dt
Nsmce2
Nsmf
Nsrp1
Nsun3
Nsun4
Nsun6
Nt5c2
Nt5e
Ntmt1
Ntng1
Ntrk1
Nub1
Nubpl
Nucb2
Nudt1
Nudt13
Nudt16l1
Nudt2
Nudt7
Nudt9
Nuf2
Nup107
Nup133
Nup205
Nup210l
Nup214
Nup58
Nup62
Nupl2
Nutm1
Nwd1
Nxnl1
Nxt2
Oas1
Oas2
Oas3
Ocel1
Ociad1
Odc1-dt
Odr4
Ofd1
Ogfod1
Ogfr
Ogt
Oip5
Olah
Oosp1p2
Opa1
Opalin
Opn3
Oprl1
Or11g1p
Or2t1
Or2t2
Or2t7
Or2v2
Or4t1p
Or52k3p
Or5b21
Or6c70
Or6k3
Or7c1
Or7e91p
Or8d4
Orai2
Orai3
Orc3
Ormdl3
Osbpl9
Osgepl1-as1
Osgin2
Ostf1
Otub1
Otud1
Otud4
Otulin
Ovol1
Ovol2
Oxsm
P2rx4
P2rx6
P2rx6p
P2ry10
P2ry11
P2ry6
P3h2-as1
P3h4
P4htm
Pa2g4
Paaf1
Pabpn1
Pacs1
Pacsin1
Pacsin2
Pak2
Pam
Pan3
Pank2
Panx1
Paox
Papola
Papss1
Paqr8
Pard6a
Park7
Parp1
Parp10
Parp11
Parp14
Parp15
Parp2
Parp8
Parvb
Pask
Patj
Pawr
Pawrp1
Paxbp1-as1
Pbx2
Pbxip1
Pcat1
Pcat6
Pcbp1
Pcbp1-as1
Pcbp2
Pced1a
Pced1b
Pced1b-as1
Pcf11
Pcif1
Pcm1
Pcna
Pcnp
Pcnx1
Pcolce
Pcoth
Pcsk4
Pcsk6
Pcyt1a
Pdcd1lg2
Pdcd4-as1
Pdcd6
Pdcl3
Pde11a
Pde12
Pde4b
Pde4d
Pde8a
Pdha1
Pdia3p1
Pdk1
Pdk2
Pdlim1
Pdlim2
Pdlim3
Pdlim4
Pdlim5
Pdlim7
Pds5b
Pdxk
Pdzk1p1
Pea15
Peak1
Pebp1p3
Per3
Pex13
Pex2
Pex3
Pfas
Pfdn4
Pfkfb3
Pfkl
Pfkm
Pfkp
Pfn1
Pga3
Pgbd2
Pgc
Pgf
Pgk1
Pglyrp2
Pglyrp4
Pgpep1
Pgs1
Phactr2
Phbp12
Phc3
Phf10
Phf11
Phf12
Phf2
Phf21a
Phf24
Phpt1
Phrf1
Phtf2
Phyh
Pibf1
Picalm
Pigb
Pigc
Pigg
Pigl
Pign
Pigr
Pigt
Pigv
Pigw
Pigx
Pigy-dt
Pih1d1
Pik3c2a
Pik3c2b
Pik3ca
Pik3cb
Pik3cd
Pik3cd-as1
Pik3cg
Pik3r1
Pik3r3
Pikfyve
Pim1
Pim2
Pip4k2a
Pipox
Pisd
Pitpnb
Pitpnm2
Pkd1l2
Pkd2l2
Pkhd1l1
Pkia
Pkn1
Pkn2
Pla1a
Pla2g16
Pla2g4e-as1
Pla2g6
Plagl1
Plat
Plau
Plaur
Plcb2
Plcg2
Plcl2
Plcxd2
Pld3
Pld4
Plec
Plek
Plekha3
Plekhg1
Plekhg2
Plin2
Plin3
Plk3
Plpp3
Plpp6
Plxnc1
Pmaip1
Pmf1
Pmf1-bglap
Pml
Pmm2
Pmpca
Pno1
Pnp
Pnrc1
Pnrc2
Pola2
Polb
Pold1
Poli
Polr1d
Polr2a
Polr2e
Polr2h
Polr2m
Polr3b
Polr3c
Polr3e
Pom121
Pomp
Pomt1
Pop4
Por
Pou2af1
Pou2f1
Pou2f2
Pou5f1p6
Ppan
Ppan-p2ry11
Ppard
Ppcdc
Ppef1
Ppfia1
Ppfia2
Ppfibp2
Ppiap29
Ppiap35
Ppih
Ppil2
Ppip5k2
Ppm1a
Ppm1g
Ppm1l
Ppm1m
Ppme1
Ppp1r11
Ppp1r11p1
Ppp1r12b
Ppp1r15a
Ppp1r16a
Ppp1r16b
Ppp1r21
Ppp1r37
Ppp1r3b
Ppp1r8
Ppp2r5c
Ppp3cb-as1
Ppp4c
Ppp4r1
Ppp4r1-as1
Ppp4r1l
Ppp4r3a
Prcc
Prdm1
Prdm16
Prdm2
Prdm8
Prdx1
Prdx5
Prelid3bp7
Prickle1
Prickle4
Prim2
Primpol
Prkab1
Prkaca
Prkacb
Prkcb
Prkcd
Prkce
Prkch
Prkcq-as1
Prkcsh
Prkd2
Prkra-as1
Prkrip1
Prlr
Prmt1
Prmt6
Prob1
Prpf18
Prpf40a
Prpf40b
Prpf4b
Prpf8
Prr13p5
Prr3
Prr5l
Prrc2a
Prrg2
Prss16
Prss55
Prxl2b
Psat1p3
Psd
Psd4
Psen1
Psen2
Psma6
Psmb3
Psmb4
Psmb8
Psmb8-as1
Psmb9
Psmc1
Psmc2
Psmc5
Psmc6
Psmd1
Psmd10p1
Psmd14
Psmd7
Psmd9
Psme3
Psmf1
Psmg3-as1
Pspc1p2
Pstk
Pstpip1
Pstpip2
Ptbp1
Ptch1
Ptch2
Ptdss1
Pten
Ptger4
Ptger4p2
Ptges2
Ptgir
Ptk2
Ptk2b
Ptov1
Ptp4a2
Ptpa
Ptpn1
Ptpn11
Ptpn18
Ptpn2
Ptpn22
Ptpn4
Ptpn6
Ptprc
Ptpre
Ptprj-as1
Ptpro
Pudp
Pum1
Pus1
Pusl1
Pvrig
Pvt1
Pwp2
Pwwp2a
Pxk
Pxmp2
Pycard
Pygb
Pygm
Pyroxd1
Qars
Qki
Qrich2
Qser1
R3hcc1
R3hcc1l
R3hdm1
R3hdm2
Rab11a
Rab11b
Rab12
Rab24
Rab27a
Rab30
Rab34
Rab4b
Rab4b-egln2
Rab5a
Rab5if
Rab7a
Rab8a
Rab8b
Rabepk
Rabgap1l
Rabgef1
Rabl3
Rabl6
Rac1
Rac2
Rad17
Rad23a
Rad50
Rad51b
Rad54l
Rad9a
Rad9b
Rae1
Raf1
Rag1
Rai1
Rai14
Rala
Ralb
Ralgapa1
Ralgps1
Ranbp1
Ranbp2
Rap1a
Rap2b
Rap2c
Rap2c-as1
Rapgef2
Rara
Rarg
Rarres3
Rars
Rasa1
Rasgrf1
Rasgrp3
Rassf3
Rassf4
Rassf5
Rbbp4
Rbck1
Rbm17
Rbm25
Rbm3
Rbm33
Rbm38
Rbm39
Rbm45
Rbm7
Rbm8b
Rbms2
Rbms3
Rbmx
Rbpj
Rbpms
Rcbtb1
Rcbtb2
Rcc1
Rcor3
Rcsd1
Rdh13
Rdx
Reep1
Reep2
Reep4
Rel
Rela
Repin1
Rer1
Rere
Rere-as1
Resf1
Retreg3
Rex1bd
Rexo1l1p
Rexo5
Rf00003
Rf00004
Rf00012
Rf00017
Rf00019
Rf00024
Rf00026
Rf00049
Rf00134
Rf00156
Rf00322
Rf00402
Rf00416
Rf00425
Rf00568
Rf00591
Rf00601
Rf01684
Rf01871
Rf01875
Rf01876
Rf01877
Rf01955
Rf01956
Rf01957
Rf02109
Rf02116
Rf02118
Rf02124
Rf02125
Rf02154
Rf02155
Rf02166
Rf02179
Rf02189
Rf02213
Rf02215
Rf02216
Rf02217
Rf02220
Rf02271
Rfc2
Rfesd
Rftn1
Rfx2
Rfx3
Rfx3-as1
Rfxank
Rgcc
Rgl1
Rgl3
Rgl4
Rgp1
Rgs1
Rgs12
Rgs14
Rgs17
Rgs20
Rgs3
Rhbdd1
Rhbdd2
Rhbdf2
Rhbdl3
Rheb
Rhno1
Rhoa
Rhobtb3
Rhoc
Rhoh
Rhoq
Rhoqp1
Rhot2
Rhoxf1-as1
Ric1
Ric8a
Ric8b
Rilp
Rims2
Rin2
Rin3
Rinl
Rint1
Riok1
Riok3
Ripk1
Ripk2
Ripor1
Ripor2
Rmc1
Rmdn2
Rmi2
Rmnd5b
Rmrp
Rn7skp107
Rn7skp133
Rn7skp160
Rn7skp165
Rn7skp223
Rn7skp249
Rn7skp254
Rn7skp288
Rn7skp290
Rn7skp7
Rn7skp9
Rn7skp95
Rn7sl121p
Rn7sl145p
Rn7sl211p
Rn7sl263p
Rn7sl278p
Rn7sl3
Rn7sl332p
Rn7sl337p
Rn7sl346p
Rn7sl357p
Rn7sl38p
Rn7sl414p
Rn7sl42p
Rn7sl561p
Rn7sl600p
Rn7sl607p
Rn7sl636p
Rn7sl692p
Rn7sl693p
Rn7sl767p
Rn7sl794p
Rn7sl820p
Rn7sl832p
Rn7sl837p
Rna5sp132
Rna5sp152
Rna5sp155
Rna5sp185
Rna5sp28
Rna5sp333
Rna5sp334
Rna5sp362
Rna5sp382
Rna5sp429
Rna5sp473
Rna5sp478
Rna5sp493
Rna5sp52
Rna5sp75
Rnase10
Rnase4
Rnaseh2b
Rnd2
Rnf11
Rnf111
Rnf121
Rnf13
Rnf138
Rnf14
Rnf144b
Rnf146
Rnf166
Rnf170
Rnf185
Rnf19a
Rnf2
Rnf20
Rnf214
Rnf4
Rnf43
Rnf44
Rnft1-dt
Rnft2
Rnpep
Rnpepl1
Rnu11
Rnu1-1
Rnu1-106p
Rnu1-119p
Rnu1-122p
Rnu1-139p
Rnu1-13p
Rnu1-19p
Rnu12
Rnu1-85p
Rnu2-17p
Rnu2-2p
Rnu2-34p
Rnu2-51p
Rnu2-63p
Rnu2-6p
Rnu4-1
Rnu4-2
Rnu4-28p
Rnu4-30p
Rnu4-38p
Rnu4-62p
Rnu4-73p
Rnu4-8p
Rnu4atac
Rnu5a-1
Rnu5a-8p
Rnu5b-1
Rnu5b-4p
Rnu5d-1
Rnu5e-1
Rnu5e-4p
Rnu5e-6p
Rnu5f-1
Rnu6-1013p
Rnu6-1014p
Rnu6-1043p
Rnu6-1128p
Rnu6-1149p
Rnu6-1175p
Rnu6-1176p
Rnu6-1231p
Rnu6-1255p
Rnu6-1280p
Rnu6-1311p
Rnu6-1336p
Rnu6-163p
Rnu6-169p
Rnu6-2
Rnu6-266p
Rnu6-293p
Rnu6-299p
Rnu6-324p
Rnu6-35p
Rnu6-418p
Rnu6-419p
Rnu6-481p
Rnu6-510p
Rnu6-535p
Rnu6-538p
Rnu6-565p
Rnu6-588p
Rnu6-611p
Rnu6-638p
Rnu6-65p
Rnu6-710p
Rnu6-835p
Rnu6-842p
Rnu6-881p
Rnu6-921p
Rnu6-951p
Rnu6-958p
Rnu6-965p
Rnu6-992p
Rnu6atac9p
Rnu7-1
Rnu7-164p
Rnu7-30p
Rnu7-60p
Rnu7-79p
Rnu7-82p
Rnu7-96p
Rnvu1-14
Rnvu1-15
Rnvu1-19
Rnvu1-3
Rnvu1-4
Rnvu1-6
Rnvu1-7
Rny1p10
Rny3p11
Ro60
Rocr
Romo1
Rora
Rora-as1
Rpa2
Rpa2p2
Rpain
Rparp-as1
Rpf1
Rpgr
Rpiap1
Rpl10a
Rpl10p15
Rpl11
Rpl12p23
Rpl12p42
Rpl13
Rpl13ap19
Rpl13ap5
Rpl15
Rpl17
Rpl17p41
Rpl19p1
Rpl21
Rpl21p136
Rpl21p6
Rpl22p3
Rpl23ap89
Rpl27
Rpl27a
Rpl27p12
Rpl28
Rpl30p12
Rpl31
Rpl34
Rpl34p6
Rpl36a
Rpl36a-hnrnph2
Rpl36ap45
Rpl37p25
Rpl38
Rpl4
Rpl41
Rpl5
Rpl5p6
Rpl6p9
Rpl7ap73
Rpl7p46
Rpl7p50
Rplp0
Rplp1p13
Rpp38
Rprd2
Rps10-nudt3
Rps10p7
Rps12
Rps15ap38
Rps16
Rps16p5
Rps19
Rps19bp1
Rps26
Rps27
Rps27a
Rps27p14
Rps29p16
Rps2p55
Rps3
Rps3a
Rps3ap32
Rps5
Rps6ka1
Rps6ka5
Rps7
Rps9
Rpsa
Rpsap49
Rpsap52
Rpusd1
Rraga
Rragb
Rragd
Rreb1
Rrn3p2
Rrnad1
Rrp1
Rrp12
Rrp15
Rsad1
Rsad2
Rsbn1
Rsl24d1p11
Rtca
Rtcb
Rtel1
Rtel1-tnfrsf6b
Rtf2
Rtn4
Rubcnl
Rufy3
Runx1
Runx3
Ryr1
Ryr2
S100a10
S100pbp
S100z
S1pr1
S1pr2
Saa1
Saa2
Saa2-saa4
Sacm1l
Sae1
Sag
Samd10
Samd12
Samd4a
Samd8
Samsn1
Sap30bp
Sap30l
Sar1b
Sart1
Sart3
Sash3
Sat1
Sc5d
Scaf4
Scaf8
Scai
Scamp1
Scamp2
Scamp4
Scarna16
Scarna2
Scg3
Scly
Scml4
Scn8a
Scnm1
Scnn1a
Scp2
Scpep1
Scrn3
Scube2
Scygr1
Scygr10
Scyl2
Sdc3
Sdcbp2-as1
Sdccag8
Sdha
Sdhaf2
Sdhaf3
Sdhap1
Sdhd
Sdsl
Sec13
Sec14l1
Sec22a
Sec23b
Sec23ip
Sec24a
Sec24ap1
Sec24b-as1
Sec24c
Sec24d
Sec62
Secisbp2
Seh1l
Selenoh
Selenok
Selenot
Selenow
Sem1
Sema4a
Sema4b
Senp5
Senp6
Sephs2
Sepsecs
Sept1
Sept11
Sept2
Sept5
Sept7p1
Sept9
Serf2
Serp1
Serpinb2
Serpinb9p1
Serpine1
Serpinh1
Sertad2
Sestd1
Setbp1
Setd1a
Setd1b
Setd9
Setdb1
Setp11
Setp15
Setp17
Sez6l
Sf1
Sf3a2
Sf3b2
Sf3b3
Sfi1
Sfr1
Sfswap
Sft2d3
Sfxn2
Sfxn4
Sgca
Sgk1
Sgk3
Sgms1
Sgms1-as1
Sgo1-as1
Sgo2
Sh2b1
Sh2b3
Sh2d4b
Sh3bgrl3
Sh3bp1
Sh3bp2
Sh3bp5
Sh3glb1
Sh3rf3
Sh3tc1
Shc1
Shc3
Shisa5
Shkbp1
Shld1
Shld2
Shld3
Shoc2
Shox2
Shq1
Siah2
Siah2-as1
Sidt1
Siglec15
Siglec5
Sin3a
Sinhcafp1
Sipa1
Sipa1l1
Sirpb1
Sirpb2
Sirpb3p
Sirpg-as1
Sirt1
Sirt2
Sirt7
Sit1
Skap2
Skil
Skiv2l
Sla
Slain1
Slamf7
Slc12a2
Slc12a4
Slc12a8
Slc15a4
Slc16a13
Slc16a1-as1
Slc16a3
Slc16a7
Slc1a1
Slc1a2
Slc1a4
Slc22a4
Slc22a5
Slc24a1
Slc25a14
Slc25a15
Slc25a30-as1
Slc25a38
Slc25a3p2
Slc25a44
Slc25a46
Slc26a11
Slc26a2
Slc27a4
Slc27a5
Slc29a1
Slc29a3
Slc2a1
Slc2a3
Slc2a5
Slc2a9
Slc30a6
Slc30a7
Slc30a9
Slc31a1
Slc34a1
Slc35a3
Slc35a5
Slc35b4
Slc35e2a
Slc35e2b
Slc35e4
Slc35f3
Slc37a2
Slc37a3
Slc38a1
Slc38a2
Slc38a4
Slc38a9
Slc39a1
Slc39a13
Slc39a14
Slc39a4
Slc39a9
Slc40a1
Slc43a1
Slc43a3
Slc44a1
Slc45a4
Slc49a4
Slc4a1
Slc4a1ap
Slc4a2
Slc4a4
Slc4a8
Slc51a
Slc52a1
Slc5a9
Slc6a6
Slc7a6
Slc7a8
Slc9a1
Slc9a5
Slc9a6
Slc9a8
Slc9b2
Slco3a1
Slco5a1
Slf1
Slf2
Slfn5
Slitrk1
Smad1
Smad3
Smad7
Smagp
Smap1
Smap2
Smarca2
Smarca5-as1
Smarcad1
Smarcb1
Smc3
Smcr2
Smg6
Smg7
Smg8
Smg9
Smim19
Smim20
Smim26
Smim27
Smim35
Smim38
Smim40
Smim8
Smlr1
Smpd1
Smpd2
Smpd3
Smtn
Smurf2
Snap23
Snap47
Snapc3
Snd1
Snhg11
Snhg20
Snhg21
Snhg29
Snhg3
Snhg4
Snora13
Snora3a
Snora41
Snora57
Snora6
Snora60
Snora71e
Snora80b
Snora80d
Snord101
Snord102
Snord105
Snord118
Snord12
Snord12b
Snord12c
Snord13
Snord15a
Snord2
Snord3a
Snord3b-2
Snord3c
Snord3d
Snord48
Snord49a
Snord49b
Snord51
Snord58c
Snord68
Snord89
Snrnp27
Snrnp35
Snrnp70
Snrpa
Snrpb2
Snrpc
Snrpd1
Snrpd3
Snrpe
Snrpep4
Snrpep6
Snrpep9
Snrpgp8
Snrpgp9
Sntb1
Sntb2
Sntg2
Snx1
Snx10
Snx11
Snx14
Snx15
Snx17
Snx18
Snx22
Snx25
Snx29
Socs2
Socs3
Socs4
Soga1
Sorbs1
Sorbs3
Sorcs1
Sorl1
Sox5
Sox9-as1
Sp100
Sp110
Sp140
Sp140l
Sp5
Spaar
Spaca3
Spaca6
Spag1
Spag5
Spag7
Sparc
Spast
Spata1
Spata13
Spata2l
Spata32
Spata3-as1
Spata5
Spata6l
Spatc1
Spc24
Spcs3
Specc1
Spem2
Spg7
Sphk2
Spidr
Spint2
Spire2
Spn
Spns1
Spocd1
Spon2
Spopl
Sppl3
Spred1
Spry1
Spry4
Spry4-as1
Spryd3
Sptbn1
Spty2d1os
Sqstm1
Src
Srd5a1
Srd5a3-as1
Srebf1
Srek1
Srfbp1
Srgn
Srp19
Srp54
Srrd
Srrm1
Srrt
Srsf10
Srsf11
Srsf12
Srsf3
Srsf5
Srsf8
Srxn1
Ssb
Ssbp1
Ssbp4
Ssh1
Ssna1
Sspo
Ssrp1
St3gal2
St3gal5
St3gal5-as1
St3gal6
St6gal1
St6galnac4
St7-as1
St7-ot4
Stac3
Stag2
Stag3
Stambpl1
Stap1
Stard10
Stard13
Stard3
Stard3nl
Stard5
Stat3
Stath
Stim1
Stim2
Stimate
Stk11ip
Stk17a
Stk19
Stk24
Stk26
Stk36
Stk38l
Stk4
Stmn1p1
Stom
Stoml1
Stra6
Strada
Stradb
Strip1
Strn4
Stt3b
Stx11
Stx12
Stx16
Stx16-npepl1
Stx18-as1
Stx1a
Stx1b
Stx3
Stx4
Stx5
Stxbp3
Stxbp5
Sub1
Sucnr1
Sugct
Sugt1
Sugt1p3
Sult1e1
Sun1
Supt16h
Supt4h1
Supt5h
Supt6h
Susd1
Suv39h2
Suz12p1
Swap70
Sycp2l
Syk
Sympk
Syne2
Syngap1
Syngr3
Synj2bp-cox16
Synpo
Synpo2
Sypl1
Syt16
Syt17
Sytl3
Szrd1
Tab2
Tab2-as1
Tacc1
Taco1
Tacstd2
Tada3
Taf1
Taf12
Taf15
Taf1a-as1
Taf1b
Taf8
Tagap
Tank
Taok1
Taok3
Tap1
Tapbp
Tapbpl
Tarbp1
Tardbp
Tars
Tars2
Tarsl2
Tat-as1
Tatdn1p1
Tatdn3
Taz
Tbc1d1
Tbc1d10b
Tbc1d10c
Tbc1d12
Tbc1d13
Tbc1d14
Tbc1d15
Tbc1d19
Tbc1d20
Tbc1d2b
Tbc1d5
Tbc1d7
Tbc1d8
Tbc1d8b
Tbcd
Tbce
Tbila
Tbl1x
Tbl3
Tbpl1
Tbpl2
Tbrg1
Tbx10
Tbxas1
Tcea2
Tceanc2
Tcerg1
Tcf12
Tcf4
Tcf7
Tchp
Tcp11l1
Tcp11l2
Tctn1
Tdgf1p5
Tdp1
Tdrd3
Tead2
Tecpr1
Tecpr2
Teddm2p
Tent2
Tent4a
Tent4b
Tent5a
Tep1
Terc
Tet2
Tet3
Tex22
Tex261
Tex264
Tex9
Tfam
Tfap2e
Tfg
Tfpi
Tfr2
Tfrc
Tg
Tgfb3
Tgfbr1
Tgif1
Tgif2p1
Tgs1
Th2lcrr
Thada
Thap6
Thap9
Thap9-as1
Thbs3
Thbs4
Them6
Themis2
Thg1l
Thumpd3
Ticam2
Tigd2
Tigit
Timm17a
Timm23b
Timm29
Timmdc1
Timp1
Tiparp
Tiprl
Tjp2
Tjp3
Tk2
Tldc2
Tlk2
Tln2
Tlnrd1
Tlr4
Tm9sf1
Tm9sf2
Tma16
Tmbim6
Tmc6
Tmc8
Tmcc1
Tmco1-as1
Tmco6
Tmed7-ticam2
Tmed9
Tmem105
Tmem107
Tmem126a
Tmem126b
Tmem131l
Tmem138
Tmem140
Tmem143
Tmem147
Tmem156
Tmem161b-as1
Tmem165
Tmem167b
Tmem179b
Tmem183a
Tmem19
Tmem198
Tmem198b
Tmem199
Tmem200a
Tmem208
Tmem216
Tmem220
Tmem222
Tmem223
Tmem232
Tmem245
Tmem248
Tmem251
Tmem255a
Tmem260
Tmem262
Tmem268
Tmem273
Tmem274p
Tmem33
Tmem37
Tmem39b
Tmem43
Tmem44-as1
Tmem50b
Tmem62
Tmem69
Tmem79
Tmem80
Tmem91
Tmem99
Tmf1p1
Tmod1
Tmppe
Tmprss9
Tmsb4x
Tmsb4xp4
Tmtc3
Tmub2
Tnc
Tnfaip2
Tnfaip3
Tnfaip8
Tnfaip8l1
Tnfrsf11a
Tnfrsf13c
Tnfrsf14
Tnfrsf14-as1
Tnfrsf17
Tnfrsf1a
Tnfsf11
Tnfsf12
Tnfsf12-tnfsf13
Tnfsf13
Tnfsf13b
Tnip2
Tnip3
Tnk2-as1
Tnks
Tnni2
Tnni3
Tnnt1
Tnp1
Tnpo1
Tnpo3
Tnrc6b
Tns1
Tns2
Togaram1
Tollip-as1
Tom1
Tomm22
Tomm6
Tor1aip1
Tor3a
Tp53i3
Tp53rk
Tp63
Tpd52l2
Tpi1p2
Tpk1
Tpm3
Tpm4
Tpp1
Tpp2
Tprg1
Tpst1
Tpst2
Tpt1-as1
Tpte2p1
Tptep1
Trabd
Traf2
Traf3ip2
Traf3ip2-as1
Traf3ip3
Traj10
Traj11
Traj12
Traj21
Traj22
Traj27
Traj28
Traj31
Traj33
Traj34
Traj42
Traj43
Traj44
Traj45
Traj46
Traj47
Traj48
Traj49
Traj50
Traj52
Traj6
Traj7
Trak1
Trappc12
Trappc13
Trappc4
Trbv29-1
Trerf1
Trex1
Trg-as1
Trgv2
Trgv7
Trib1
Trib3
Trim13
Trim17
Trim2
Trim22
Trim25
Trim31
Trim34
Trim40
Trim41
Trim46
Trim52-as1
Trim56
Trim65
Trim69
Trim8
Trio
Trip4
Trip6
Trmt1
Trmt10c
Trmt11
Trmt13
Trmt44
Trmt61a
Trmu
Trnt1
Trpm2
Trpv2
Tsbp1-as1
Tsc22d2
Tsc22d3
Tsc22d4
Tsen15
Tsen34
Tshz1
Tsn
Tsnax
Tsnax-disc1
Tspan10
Tspan17
Tspan31
Tspan33
Tspan6
Tspoap1-as1
Tssc2
Tssc4
Ttc1
Ttc14
Ttc17
Ttc25
Ttc26
Ttc3
Ttc30b
Ttc38
Ttc39a
Ttc39c
Ttc39c-as1
Ttc39dp
Ttc4
Ttc7a
Ttc9c
Ttf1
Ttf2
Tti2
Ttll10
Ttll10-as1
Ttll4
Ttn-as1
Ttpal
Ttyh3
Tuba1c
Tuba8
Tubap4
Tubb6
Tubb8p1
Tubgcp2
Tuft1
Tulp3
Tvp23b
Tvp23c-cdrt4
Txk
Txndc11
Txndc17
Txndc9
Txnrd1
Tyro3
Tyrobp
Tyw3
U2af1l4
U2af2
U2surp
U62631.1
U73169.1
Uba2
Uba7
Ubac2
Ubald2
Ubap1
Ubap2l
Ubc
Ube2b
Ube2d1
Ube2d2
Ube2d3-as1
Ube2d4
Ube2e1
Ube2f
Ube2f-scly
Ube2i
Ube2l3
Ube2m
Ube2q2
Ube2v1p14
Ube2z
Ube3b
Ube4a
Ube4b
Ubfd1
Ubl5
Ubl7-as1
Ubr5
Ubr5-as1
Ubr7
Ubtf
Ubxn11
Ubxn2a
Ubxn8
Ucp2
Ufc1
Ufl1
Ugdh-as1
Uggt1
Uhrf2
Ulk4
Umodl1
Unc119
Unc45a
Unc50
Unk
Upf3a
Upp1
Upp2
Uprt
Uqcrq
Urb1-as1
Urm1
Urod
Use1
Usf1
Usf2
Uso1
Usp11
Usp14
Usp15
Usp16
Usp18
Usp20
Usp25
Usp30
Usp30-as1
Usp32
Usp38
Usp39
Usp4
Usp47
Usp53
Usp54
Usp7
Usp8
Usp9x
Uspl1
Ust
Utp11
Utp14a
Utp18
Utp23
Utp4
Utrn
Uxs1
Vamp1
Vamp3
Vars
Vash1
Vasp
Vav1
Vav3-as1
Vcam1
Vdac2
Vgll2
Vgll4
Vill
Vim
Vipr2
Vldlr
Vmp1
Vn1r104p
Vnn2
Vpreb3
Vps13b
Vps13d
Vps16
Vps25
Vps26c
Vps33b-dt
Vps35
Vps35l
Vps45
Vps51
Vps8
Vrk2
Vrk3
Vrtn
Vsir
Vta1
Vti1a
Vtrna1-1
Vtrna1-2
Vtrna1-3
Vwa1
Vwa7
Vwa8-as1
Wars
Was
Wbp1l
Wbp2
Wdfy2
Wdfy4
Wdr1
Wdr11
Wdr25
Wdr27
Wdr3
Wdr36
Wdr37
Wdr43
Wdr44
Wdr45
Wdr46
Wdr55
Wdr59
Wdr66
Wdr70
Wdr75
Wdr81
Wdr82
Wdr83
Wdr91
Wdr92
Wipf2
Wnk1
Wnt1
Wnt10a
Wnt10b
Wnt2b
Wsb2
Wtap
Wwox
Wwp2
Wwtr1-as1
Xaf1
Xiap
Xkr9
Xpo6
Xpo7
Xrcc4
Xrcc5
Xrcc6
Xrra1
Xxylt1-as2
Yipf4
Yju2
Ykt6
Ypel3
Ythdc2
Ythdf2
Ythdf3
Ywhab
Ywhae
Ywhaep7
Ywhaz
Yy1
Z73429.1
Z82190.2
Z82244.2
Z83844.1
Z83844.2
Z84492.2
Z93241.1
Z93930.2
Z97056.1
Z98257.1
Z98749.1
Zbed3-as1
Zbed5-as1
Zbed6cl
Zbtb1
Zbtb10
Zbtb20-as4
Zbtb22
Zbtb32
Zbtb33
Zbtb34
Zbtb37
Zbtb38
Zbtb40
Zbtb43
Zbtb8os
Zc2hc1a
Zc2hc1c
Zc3h10
Zc3h12a
Zc3h18
Zc3h6
Zc3h7a
Zcchc2
Zcchc4
Zcchc7
Zcchc9
Zcwpw2
Zdhhc19
Zdhhc4
Zeb1
Zeb1-as1
Zeb2
Zfand2a
Zfand3
Zfas1
Zfat
Zfp36l1
Zfp91-cntf
Zfpl1
Zfyve27
Zfyve9
Zgpat
Zgrf1
Zhx1
Zkscan1
Zkscan3
Zkscan5
Zkscan7
Zmiz1
Zmpste24
Zmym1
Zmym6
Znf101
Znf107
Znf114
Znf131
Znf140
Znf143
Znf148
Znf155
Znf175
Znf181
Znf192p1
Znf195
Znf197
Znf2
Znf212
Znf217
Znf219
Znf224
Znf225
Znf226
Znf227
Znf234
Znf236
Znf252p-as1
Znf263
Znf268
Znf271p
Znf274
Znf276
Znf292
Znf302
Znf32-as3
Znf333
Znf33a
Znf35
Znf354b
Znf385c
Znf391
Znf397
Znf398
Znf408
Znf410
Znf440
Znf445
Znf446
Znf451
Znf460
Znf48
Znf480
Znf485
Znf487
Znf501
Znf512
Znf518a
Znf524
Znf527
Znf528
Znf529-as1
Znf532
Znf549
Znf552
Znf557
Znf570
Znf578
Znf580
Znf581
Znf593
Znf595
Znf596
Znf600
Znf609
Znf610
Znf619p1
Znf623
Znf627
Znf639
Znf646
Znf654
Znf655
Znf662
Znf684
Znf687
Znf688
Znf696
Znf700
Znf706
Znf710
Znf713
Znf720
Znf738
Znf740
Znf75a
Znf76
Znf775
Znf79
Znf791
Znf808
Znf815p
Znf865
Znhit3
Znrd1
Znrf1
Znrf2
Zpbp2
Zranb2-as2
Zscan23
Zscan25
Zscan26
Zscan31
Zscan9
Zwilch
Zyx
Zzef1
