# Supplementary material for: A Bayesian inference transcription factor activity model for the analysis of single-cell transcriptomes
Source: Genome Res. 2021 Jul;31(7):1296–311. doi: 10.1101/gr.265595.120 (PMC8256867; doi:10.1101/gr.265595.120)
Supplement: Supplemental Material [file supp_gr.265595.120_Supplemental_Code.zip › BITFAM/inst/extdata/human/EZH2]

A1bg
A1bg-as1
A2m
A2m-as1
A2ml1
A3galt2
Aacs
Aak1
Aamp
Aar2
Aard
Aatf
Aatk
Ab015752.1
Abalon
Abat
Abca10
Abca13
Abca17p
Abca3
Abca4
Abca8
Abcb1
Abcb10p1
Abcb11
Abcb4
Abcb8
Abcc1
Abcc11
Abcc12
Abcc13
Abcc2
Abcc3
Abcc5
Abcc6p1
Abcc8
Abcc9
Abcd1
Abcd1p4
Abcd1p5
Abce1
Abcf1
Abcf2
Abcg1
Abcg4
Abcg8
Abhd1
Abhd12b
Abhd14a
Abhd14a-acy1
Abhd15-as1
Abhd17a
Abhd17c
Abhd4
Abhd5
Abhd6
Abi1p1
Abi2
Abi3
Abi3bp
Ablim2
Ablim3
Abr
Abracl
Ac000035.1
Ac000036.1
Ac000058.1
Ac000067.1
Ac000068.1
Ac000093.1
Ac000095.1
Ac000123.1
Ac000123.2
Ac000403.1
Ac001226.1
Ac002059.1
Ac002059.3
Ac002075.2
Ac002076.1
Ac002091.1
Ac002091.2
Ac002094.4
Ac002094.5
Ac002101.1
Ac002127.1
Ac002128.2
Ac002350.1
Ac002378.1
Ac002451.1
Ac002454.1
Ac002464.1
Ac002472.1
Ac002480.1
Ac002540.1
Ac003009.1
Ac003070.1
Ac003080.1
Ac003087.1
Ac003098.1
Ac003101.2
Ac003688.2
Ac003958.2
Ac003965.1
Ac003965.2
Ac003982.1
Ac003984.1
Ac003985.2
Ac003986.1
Ac003986.2
Ac003986.3
Ac003989.1
Ac003989.2
Ac003991.1
Ac004052.1
Ac004067.1
Ac004080.1
Ac004080.2
Ac004080.3
Ac004080.4
Ac004080.5
Ac004080.6
Ac004129.1
Ac004160.1
Ac004217.2
Ac004221.1
Ac004233.3
Ac004233.4
Ac004241.1
Ac004264.1
Ac004408.2
Ac004448.1
Ac004448.2
Ac004453.2
Ac004522.2
Ac004528.1
Ac004540.1
Ac004554.2
Ac004593.2
Ac004594.1
Ac004687.1
Ac004690.2
Ac004692.2
Ac004704.1
Ac004775.1
Ac004801.3
Ac004801.5
Ac004808.2
Ac004812.2
Ac004816.1
Ac004816.2
Ac004825.1
Ac004825.2
Ac004828.1
Ac004832.1
Ac004837.1
Ac004837.3
Ac004854.2
Ac004862.1
Ac004865.2
Ac004866.1
Ac004870.2
Ac004870.3
Ac004882.1
Ac004890.2
Ac004920.1
Ac004921.1
Ac004923.1
Ac004941.2
Ac004947.2
Ac004948.1
Ac004965.1
Ac004969.1
Ac004974.1
Ac004980.1
Ac004987.1
Ac004987.2
Ac004994.1
Ac005008.2
Ac005009.1
Ac005011.1
Ac005013.1
Ac005041.3
Ac005042.2
Ac005052.1
Ac005064.1
Ac005083.1
Ac005094.1
Ac005100.1
Ac005144.1
Ac005162.1
Ac005165.1
Ac005165.2
Ac005176.2
Ac005178.1
Ac005224.4
Ac005244.2
Ac005256.1
Ac005261.4
Ac005262.1
Ac005280.2
Ac005280.3
Ac005288.1
Ac005291.1
Ac005291.2
Ac005293.1
Ac005304.1
Ac005307.1
Ac005330.1
Ac005332.4
Ac005336.2
Ac005342.1
Ac005342.2
Ac005344.1
Ac005355.1
Ac005363.1
Ac005379.1
Ac005383.1
Ac005410.1
Ac005412.1
Ac005480.1
Ac005481.1
Ac005486.1
Ac005514.1
Ac005520.2
Ac005523.1
Ac005532.2
Ac005550.1
Ac005551.1
Ac005559.1
Ac005586.2
Ac005593.1
Ac005606.1
Ac005606.2
Ac005625.1
Ac005632.4
Ac005696.1
Ac005699.1
Ac005736.2
Ac005746.1
Ac005753.1
Ac005759.1
Ac005779.2
Ac005790.1
Ac005796.1
Ac005821.1
Ac005822.1
Ac005823.1
Ac005823.2
Ac005829.1
Ac005832.4
Ac005837.3
Ac005865.1
Ac005899.4
Ac005901.1
Ac005906.1
Ac005906.2
Ac005906.3
Ac005908.1
Ac005915.1
Ac005920.1
Ac005920.4
Ac005962.1
Ac005972.3
Ac005999.1
Ac005999.2
Ac006001.2
Ac006001.3
Ac006001.4
Ac006003.1
Ac006019.1
Ac006023.2
Ac006033.1
Ac006041.1
Ac006042.2
Ac006058.1
Ac006058.2
Ac006058.3
Ac006059.1
Ac006065.1
Ac006116.2
Ac006146.1
Ac006148.1
Ac006150.1
Ac006160.2
Ac006206.2
Ac006254.2
Ac006262.1
Ac006262.2
Ac006262.4
Ac006273.1
Ac006305.1
Ac006329.1
Ac006333.1
Ac006333.2
Ac006355.1
Ac006357.1
Ac006372.2
Ac006372.3
Ac006372.4
Ac006378.1
Ac006387.1
Ac006449.2
Ac006449.5
Ac006449.6
Ac006450.1
Ac006450.2
Ac006450.3
Ac006452.1
Ac006453.1
Ac006453.5
Ac006483.1
Ac006483.2
Ac006484.1
Ac006487.1
Ac006499.2
Ac006511.3
Ac006511.5
Ac006517.1
Ac006529.1
Ac006538.1
Ac006538.3
Ac006539.1
Ac006927.3
Ac006974.1
Ac006974.2
Ac006994.2
Ac007009.1
Ac007029.1
Ac007032.1
Ac007038.1
Ac007040.2
Ac007064.4
Ac007098.1
Ac007099.1
Ac007128.1
Ac007159.1
Ac007161.1
Ac007163.1
Ac007182.3
Ac007207.1
Ac007207.2
Ac007218.1
Ac007240.1
Ac007253.1
Ac007278.1
Ac007314.1
Ac007317.1
Ac007318.2
Ac007319.1
Ac007327.1
Ac007327.2
Ac007342.4
Ac007362.1
Ac007363.1
Ac007368.1
Ac007375.2
Ac007376.2
Ac007378.1
Ac007383.2
Ac007389.1
Ac007389.3
Ac007390.1
Ac007391.1
Ac007394.1
Ac007405.1
Ac007405.2
Ac007405.3
Ac007406.4
Ac007422.1
Ac007450.4
Ac007463.1
Ac007491.1
Ac007493.1
Ac007495.1
Ac007527.1
Ac007527.2
Ac007546.3
Ac007556.1
Ac007563.2
Ac007569.1
Ac007608.2
Ac007614.1
Ac007620.1
Ac007639.1
Ac007652.1
Ac007656.1
Ac007656.2
Ac007663.1
Ac007663.2
Ac007681.1
Ac007686.4
Ac007744.1
Ac007773.1
Ac007785.2
Ac007786.3
Ac007792.1
Ac007846.1
Ac007846.2
Ac007848.1
Ac007849.2
Ac007861.1
Ac007861.2
Ac007879.4
Ac007881.1
Ac007881.2
Ac007919.1
Ac007920.2
Ac007923.3
Ac007950.1
Ac007952.4
Ac007992.1
Ac007993.1
Ac007993.2
Ac007993.3
Ac008011.1
Ac008012.1
Ac008013.1
Ac008014.1
Ac008040.1
Ac008050.1
Ac008060.1
Ac008060.2
Ac008060.4
Ac008063.1
Ac008063.2
Ac008073.2
Ac008073.3
Ac008074.2
Ac008079.1
Ac008080.3
Ac008080.4
Ac008105.1
Ac008105.2
Ac008115.1
Ac008127.1
Ac008133.2
Ac008164.1
Ac008268.1
Ac008277.1
Ac008277.2
Ac008280.1
Ac008385.1
Ac008393.1
Ac008403.1
Ac008403.4
Ac008406.3
Ac008417.1
Ac008429.2
Ac008438.2
Ac008443.1
Ac008443.3
Ac008443.4
Ac008443.5
Ac008443.6
Ac008494.1
Ac008494.3
Ac008514.1
Ac008521.2
Ac008525.1
Ac008525.2
Ac008555.1
Ac008555.2
Ac008555.4
Ac008555.5
Ac008556.1
Ac008572.1
Ac008581.2
Ac008592.1
Ac008592.4
Ac008608.2
Ac008619.1
Ac008620.2
Ac008622.2
Ac008628.1
Ac008637.1
Ac008638.1
Ac008641.1
Ac008663.1
Ac008663.3
Ac008667.2
Ac008687.1
Ac008687.2
Ac008687.4
Ac008687.7
Ac008691.1
Ac008694.2
Ac008723.1
Ac008735.1
Ac008735.5
Ac008736.1
Ac008738.2
Ac008738.5
Ac008743.1
Ac008750.3
Ac008752.1
Ac008763.3
Ac008764.10
Ac008764.2
Ac008764.5
Ac008764.8
Ac008780.2
Ac008781.1
Ac008799.2
Ac008808.1
Ac008808.2
Ac008825.1
Ac008833.1
Ac008868.1
Ac008869.1
Ac008870.1
Ac008892.1
Ac008914.1
Ac008915.2
Ac008953.1
Ac008957.1
Ac008966.1
Ac008969.1
Ac009019.1
Ac009039.2
Ac009041.1
Ac009041.2
Ac009041.3
Ac009044.1
Ac009053.3
Ac009053.4
Ac009054.1
Ac009054.2
Ac009061.1
Ac009065.4
Ac009078.1
Ac009078.3
Ac009090.3
Ac009093.2
Ac009093.3
Ac009101.1
Ac009108.3
Ac009108.4
Ac009117.2
Ac009118.2
Ac009119.1
Ac009132.1
Ac009133.1
Ac009133.2
Ac009133.6
Ac009135.1
Ac009139.1
Ac009145.2
Ac009145.3
Ac009145.4
Ac009154.1
Ac009159.2
Ac009159.3
Ac009228.1
Ac009229.1
Ac009229.2
Ac009237.10
Ac009237.15
Ac009237.3
Ac009245.1
Ac009264.1
Ac009271.1
Ac009292.1
Ac009292.2
Ac009299.1
Ac009301.1
Ac009303.4
Ac009305.1
Ac009312.1
Ac009319.1
Ac009336.1
Ac009336.2
Ac009336.3
Ac009403.2
Ac009404.1
Ac009411.1
Ac009411.2
Ac009432.1
Ac009474.2
Ac009477.1
Ac009478.1
Ac009487.1
Ac009487.2
Ac009487.3
Ac009495.1
Ac009495.3
Ac009506.1
Ac009518.1
Ac009522.1
Ac009531.1
Ac009542.1
Ac009542.2
Ac009554.1
Ac009560.1
Ac009562.1
Ac009630.2
Ac009686.1
Ac009704.1
Ac009720.1
Ac009779.6
Ac009784.1
Ac009803.1
Ac009806.1
Ac009812.2
Ac009879.1
Ac009879.3
Ac009899.1
Ac009945.1
Ac009950.1
Ac009951.1
Ac009951.2
Ac009955.4
Ac009963.1
Ac009963.2
Ac009965.2
Ac009967.1
Ac009970.1
Ac009975.1
Ac009987.1
Ac009994.1
Ac010082.1
Ac010087.1
Ac010136.1
Ac010148.1
Ac010163.1
Ac010175.1
Ac010198.1
Ac010198.2
Ac010210.1
Ac010226.1
Ac010240.1
Ac010240.3
Ac010247.1
Ac010255.2
Ac010266.1
Ac010271.2
Ac010275.1
Ac010280.1
Ac010280.2
Ac010285.1
Ac010297.1
Ac010301.1
Ac010325.1
Ac010327.2
Ac010327.3
Ac010330.1
Ac010333.3
Ac010336.2
Ac010338.1
Ac010342.1
Ac010343.1
Ac010343.2
Ac010343.3
Ac010359.1
Ac010374.2
Ac010420.1
Ac010422.2
Ac010425.1
Ac010435.1
Ac010457.1
Ac010463.1
Ac010469.2
Ac010478.1
Ac010501.1
Ac010542.1
Ac010547.1
Ac010547.3
Ac010551.2
Ac010608.1
Ac010609.1
Ac010619.2
Ac010625.1
Ac010631.1
Ac010638.1
Ac010646.1
Ac010649.1
Ac010655.1
Ac010655.2
Ac010655.4
Ac010680.1
Ac010680.3
Ac010683.1
Ac010731.2
Ac010735.2
Ac010745.2
Ac010745.5
Ac010746.1
Ac010761.1
Ac010761.7
Ac010776.2
Ac010864.1
Ac010884.1
Ac010894.2
Ac010894.4
Ac010904.1
Ac010904.2
Ac010907.1
Ac010931.2
Ac010967.2
Ac010969.2
Ac010973.1
Ac010975.1
Ac010980.1
Ac010983.1
Ac010997.2
Ac010997.4
Ac010997.5
Ac010999.2
Ac011005.1
Ac011008.2
Ac011037.1
Ac011193.2
Ac011247.1
Ac011284.1
Ac011298.1
Ac011298.2
Ac011298.3
Ac011365.2
Ac011369.1
Ac011377.1
Ac011379.2
Ac011396.1
Ac011410.1
Ac011431.1
Ac011444.3
Ac011445.2
Ac011448.1
Ac011455.1
Ac011462.2
Ac011462.5
Ac011471.4
Ac011472.4
Ac011478.1
Ac011484.1
Ac011497.1
Ac011498.5
Ac011500.3
Ac011504.1
Ac011509.1
Ac011510.1
Ac011511.4
Ac011523.1
Ac011529.1
Ac011601.1
Ac011603.1
Ac011603.2
Ac011603.3
Ac011611.3
Ac011625.1
Ac011626.1
Ac011632.1
Ac011632.2
Ac011700.1
Ac011747.1
Ac011752.1
Ac011753.4
Ac011755.1
Ac011773.2
Ac011773.4
Ac011825.2
Ac011891.2
Ac011899.1
Ac011899.2
Ac011899.3
Ac011899.4
Ac011933.1
Ac011994.1
Ac011995.1
Ac011998.1
Ac011998.3
Ac012055.1
Ac012070.1
Ac012081.1
Ac012087.1
Ac012087.2
Ac012123.1
Ac012158.1
Ac012213.1
Ac012213.2
Ac012254.2
Ac012307.1
Ac012313.10
Ac012313.2
Ac012313.3
Ac012313.7
Ac012313.9
Ac012349.1
Ac012354.1
Ac012354.3
Ac012358.2
Ac012358.3
Ac012361.1
Ac012366.1
Ac012368.1
Ac012370.1
Ac012377.1
Ac012378.2
Ac012404.2
Ac012409.1
Ac012456.1
Ac012462.3
Ac012470.1
Ac012485.1
Ac012485.3
Ac012486.1
Ac012498.1
Ac012501.1
Ac012501.2
Ac012506.1
Ac012506.3
Ac012506.4
Ac012507.3
Ac012507.4
Ac012513.2
Ac012531.1
Ac012531.2
Ac012531.3
Ac012531.4
Ac012531.5
Ac012555.1
Ac012557.2
Ac012560.1
Ac012569.1
Ac012572.1
Ac012574.1
Ac012574.2
Ac012593.1
Ac012613.1
Ac012616.1
Ac012629.2
Ac012636.1
Ac012668.2
Ac012669.1
Ac012671.1
Ac012673.1
Ac012676.3
Ac013270.1
Ac013356.1
Ac013356.4
Ac013394.1
Ac013399.1
Ac013400.1
Ac013402.1
Ac013402.3
Ac013403.2
Ac013444.1
Ac013457.1
Ac013460.1
Ac013468.1
Ac013470.2
Ac013470.3
Ac013472.1
Ac013474.1
Ac013476.1
Ac013565.2
Ac013652.1
Ac013701.1
Ac013731.1
Ac013733.2
Ac013762.1
Ac013791.1
Ac015468.2
Ac015468.4
Ac015563.1
Ac015722.1
Ac015726.2
Ac015804.1
Ac015813.1
Ac015813.2
Ac015813.4
Ac015813.7
Ac015818.6
Ac015845.2
Ac015871.1
Ac015908.1
Ac015908.3
Ac015908.7
Ac015909.4
Ac015911.3
Ac015911.7
Ac015912.3
Ac015922.2
Ac015961.2
Ac015977.2
Ac016044.1
Ac016229.2
Ac016252.1
Ac016266.1
Ac016292.1
Ac016355.1
Ac016405.2
Ac016405.3
Ac016526.3
Ac016542.1
Ac016553.1
Ac016556.1
Ac016575.1
Ac016583.1
Ac016595.1
Ac016596.1
Ac016598.2
Ac016687.2
Ac016700.3
Ac016705.1
Ac016705.2
Ac016723.1
Ac016727.1
Ac016730.1
Ac016734.2
Ac016747.2
Ac016825.1
Ac016831.3
Ac016868.1
Ac016877.3
Ac016888.1
Ac016907.1
Ac016907.2
Ac016910.1
Ac016949.1
Ac016957.1
Ac016994.1
Ac016999.1
Ac017000.1
Ac017007.3
Ac017015.2
Ac017079.2
Ac017083.1
Ac017100.1
Ac017100.2
Ac018358.1
Ac018413.1
Ac018445.3
Ac018464.1
Ac018467.1
Ac018470.1
Ac018495.1
Ac018511.1
Ac018521.4
Ac018521.5
Ac018521.7
Ac018552.3
Ac018553.1
Ac018553.2
Ac018563.1
Ac018637.1
Ac018638.3
Ac018643.1
Ac018647.2
Ac018653.2
Ac018680.1
Ac018682.2
Ac018683.1
Ac018685.1
Ac018688.1
Ac018693.1
Ac018695.5
Ac018695.7
Ac018697.1
Ac018716.2
Ac018730.1
Ac018731.1
Ac018742.1
Ac018754.1
Ac018755.3
Ac018761.3
Ac018809.1
Ac018892.1
Ac019055.1
Ac019068.1
Ac019070.1
Ac019080.2
Ac019084.1
Ac019117.1
Ac019117.2
Ac019117.3
Ac019131.1
Ac019155.3
Ac019185.2
Ac019185.3
Ac019193.2
Ac019193.3
Ac019197.1
Ac019209.2
Ac019226.2
Ac019257.1
Ac019257.2
Ac019257.9
Ac019278.1
Ac019294.2
Ac019294.3
Ac019330.1
Ac020550.1
Ac020558.1
Ac020593.1
Ac020634.1
Ac020636.1
Ac020636.2
Ac020658.1
Ac020658.5
Ac020659.1
Ac020661.3
Ac020699.1
Ac020718.1
Ac020719.1
Ac020743.1
Ac020765.4
Ac020891.3
Ac020892.1
Ac020892.2
Ac020895.2
Ac020898.1
Ac020907.1
Ac020907.2
Ac020907.5
Ac020907.6
Ac020911.2
Ac020914.5
Ac020915.1
Ac020915.5
Ac020917.3
Ac020922.3
Ac020934.1
Ac020934.2
Ac020978.4
Ac020980.1
Ac021016.3
Ac021035.1
Ac021074.3
Ac021088.1
Ac021127.1
Ac021146.5
Ac021146.6
Ac021188.1
Ac021269.1
Ac021269.2
Ac021355.1
Ac021491.3
Ac021517.1
Ac021517.2
Ac021534.1
Ac021546.1
Ac021594.1
Ac021594.2
Ac021660.2
Ac021683.2
Ac021683.3
Ac021683.4
Ac021736.1
Ac021876.1
Ac021915.2
Ac022028.1
Ac022028.2
Ac022039.1
Ac022075.1
Ac022092.1
Ac022098.1
Ac022098.3
Ac022098.4
Ac022113.1
Ac022113.2
Ac022118.1
Ac022133.1
Ac022146.2
Ac022167.1
Ac022167.3
Ac022173.1
Ac022182.1
Ac022182.2
Ac022239.1
Ac022240.1
Ac022274.1
Ac022336.2
Ac022367.1
Ac022415.1
Ac022424.1
Ac022424.2
Ac022441.1
Ac022447.2
Ac022447.6
Ac022447.7
Ac022494.1
Ac022498.2
Ac022509.3
Ac022517.1
Ac022613.2
Ac022616.2
Ac022616.5
Ac022616.7
Ac022655.1
Ac022690.1
Ac022695.2
Ac022706.1
Ac022726.1
Ac022733.1
Ac022778.1
Ac022784.1
Ac022809.1
Ac022832.1
Ac022880.1
Ac022898.2
Ac022915.1
Ac022915.2
Ac022929.1
Ac023024.1
Ac023078.3
Ac023078.4
Ac023078.5
Ac023078.7
Ac023115.1
Ac023137.1
Ac023194.2
Ac023245.1
Ac023271.1
Ac023300.1
Ac023300.2
Ac023300.3
Ac023355.1
Ac023389.1
Ac023510.1
Ac023511.1
Ac023511.2
Ac023575.1
Ac023595.1
Ac023632.5
Ac023794.1
Ac023794.3
Ac023794.4
Ac023886.1
Ac023886.2
Ac023906.3
Ac024224.2
Ac024230.1
Ac024243.1
Ac024257.3
Ac024267.4
Ac024288.1
Ac024337.1
Ac024475.2
Ac024475.4
Ac024560.2
Ac024598.1
Ac024610.2
Ac024619.1
Ac024619.4
Ac024681.2
Ac024909.1
Ac024933.1
Ac024940.1
Ac024941.2
Ac024995.1
Ac025031.1
Ac025031.2
Ac025031.5
Ac025033.1
Ac025043.1
Ac025048.1
Ac025048.4
Ac025062.2
Ac025062.3
Ac025154.1
Ac025154.2
Ac025159.1
Ac025164.1
Ac025165.1
Ac025166.1
Ac025171.1
Ac025171.2
Ac025171.3
Ac025171.5
Ac025174.1
Ac025181.2
Ac025183.1
Ac025183.2
Ac025183.3
Ac025188.1
Ac025211.1
Ac025257.1
Ac025262.1
Ac025263.1
Ac025263.2
Ac025271.3
Ac025271.4
Ac025280.2
Ac025284.1
Ac025419.1
Ac025431.1
Ac025437.2
Ac025442.1
Ac025458.1
Ac025459.1
Ac025465.2
Ac025470.1
Ac025524.2
Ac025580.1
Ac025580.2
Ac025580.3
Ac025594.1
Ac025627.2
Ac025754.2
Ac025773.1
Ac025809.1
Ac025809.2
Ac025857.1
Ac025871.1
Ac025884.1
Ac025887.2
Ac026100.1
Ac026108.1
Ac026124.2
Ac026167.1
Ac026191.1
Ac026202.1
Ac026254.2
Ac026304.1
Ac026310.2
Ac026316.4
Ac026320.2
Ac026336.3
Ac026355.3
Ac026356.1
Ac026367.1
Ac026369.1
Ac026412.3
Ac026458.2
Ac026461.1
Ac026461.2
Ac026461.3
Ac026461.4
Ac026471.2
Ac026471.3
Ac026471.5
Ac026495.1
Ac026583.1
Ac026688.1
Ac026688.2
Ac026691.1
Ac026704.1
Ac026719.1
Ac026726.1
Ac026740.1
Ac026740.2
Ac026740.3
Ac026741.1
Ac026765.2
Ac026770.1
Ac026774.1
Ac026784.1
Ac026785.1
Ac026786.1
Ac026790.1
Ac026798.1
Ac026803.2
Ac026877.1
Ac026887.1
Ac026898.1
Ac026904.1
Ac026904.2
Ac026954.3
Ac027026.1
Ac027031.2
Ac027117.2
Ac027237.4
Ac027243.1
Ac027243.2
Ac027279.2
Ac027307.2
Ac027309.3
Ac027328.1
Ac027348.2
Ac027369.1
Ac027419.1
Ac027449.1
Ac027451.1
Ac027514.1
Ac027544.1
Ac027559.1
Ac027601.4
Ac027612.2
Ac027613.1
Ac027644.4
Ac027682.5
Ac027796.4
Ac027801.2
Ac027801.3
Ac027807.1
Ac032019.1
Ac032019.2
Ac034102.6
Ac034105.2
Ac034159.1
Ac034187.1
Ac034195.1
Ac034206.1
Ac034222.1
Ac034223.1
Ac034228.2
Ac034231.1
Ac034238.1
Ac036101.1
Ac036108.2
Ac036176.1
Ac036214.1
Ac036214.4
Ac036222.1
Ac036222.2
Ac037198.1
Ac037198.2
Ac037441.1
Ac037459.1
Ac037459.4
Ac040160.1
Ac040169.2
Ac040169.3
Ac040169.4
Ac040904.1
Ac040963.1
Ac040977.1
Ac041040.1
Ac044798.1
Ac044810.2
Ac044810.3
Ac044839.1
Ac044839.2
Ac044839.3
Ac044839.4
Ac046130.1
Ac046134.1
Ac046158.4
Ac046168.1
Ac046185.1
Ac046185.3
Ac046195.2
Ac048338.1
Ac048341.1
Ac048341.2
Ac048344.4
Ac048351.1
Ac048383.1
Ac051619.3
Ac051619.4
Ac051619.8
Ac051649.1
Ac053503.3
Ac053503.4
Ac053503.5
Ac053503.6
Ac053503.7
Ac053527.1
Ac055716.1
Ac055716.2
Ac055716.3
Ac055717.3
Ac055733.1
Ac055733.4
Ac055753.1
Ac055854.1
Ac055855.2
Ac055872.1
Ac055872.2
Ac055876.1
Ac055876.3
Ac058822.1
Ac060766.3
Ac061975.3
Ac061992.1
Ac062004.1
Ac062020.1
Ac062031.1
Ac062039.1
Ac063919.1
Ac063923.1
Ac063923.2
Ac063926.1
Ac063926.3
Ac063944.1
Ac063948.1
Ac063949.2
Ac063952.1
Ac063952.4
Ac063977.1
Ac063977.4
Ac063977.5
Ac063977.6
Ac063977.7
Ac063980.1
Ac064801.1
Ac064805.1
Ac064805.2
Ac064807.1
Ac064807.3
Ac066612.2
Ac067750.1
Ac067752.1
Ac067863.1
Ac067930.1
Ac067930.4
Ac067930.5
Ac067931.2
Ac067942.3
Ac067945.3
Ac067959.1
Ac068014.1
Ac068051.1
Ac068057.1
Ac068058.1
Ac068075.1
Ac068134.2
Ac068137.1
Ac068137.4
Ac068205.1
Ac068205.2
Ac068234.1
Ac068234.3
Ac068299.1
Ac068305.2
Ac068338.2
Ac068389.1
Ac068413.1
Ac068418.1
Ac068473.1
Ac068512.1
Ac068531.1
Ac068533.1
Ac068580.2
Ac068587.5
Ac068587.7
Ac068587.8
Ac068594.1
Ac068631.1
Ac068633.1
Ac068647.1
Ac068657.1
Ac068672.2
Ac068672.3
Ac068722.1
Ac068726.1
Ac068733.3
Ac068759.1
Ac068760.1
Ac068790.2
Ac068790.3
Ac068790.6
Ac068790.8
Ac068831.3
Ac068831.6
Ac068987.1
Ac068987.2
Ac068987.3
Ac069148.1
Ac069209.1
Ac069213.1
Ac069218.1
Ac069262.1
Ac069277.1
Ac069277.2
Ac069281.2
Ac069304.2
Ac069335.1
Ac069454.1
Ac072022.2
Ac072026.1
Ac072039.1
Ac072046.1
Ac072062.1
Ac073046.1
Ac073050.1
Ac073091.1
Ac073091.2
Ac073094.1
Ac073111.1
Ac073111.2
Ac073111.3
Ac073111.4
Ac073111.5
Ac073127.1
Ac073172.2
Ac073255.1
Ac073257.1
Ac073263.1
Ac073283.2
Ac073314.1
Ac073316.1
Ac073320.1
Ac073323.1
Ac073325.1
Ac073332.1
Ac073336.1
Ac073342.3
Ac073346.1
Ac073349.1
Ac073352.2
Ac073358.1
Ac073365.1
Ac073387.1
Ac073389.1
Ac073429.1
Ac073464.2
Ac073476.1
Ac073488.10
Ac073488.11
Ac073488.2
Ac073488.3
Ac073488.4
Ac073488.6
Ac073488.8
Ac073488.9
Ac073508.3
Ac073525.1
Ac073569.2
Ac073578.2
Ac073578.3
Ac073578.4
Ac073611.1
Ac073626.1
Ac073641.1
Ac073648.3
Ac073648.6
Ac073655.2
Ac073842.1
Ac073857.1
Ac073862.2
Ac073862.3
Ac073862.5
Ac073869.4
Ac073869.5
Ac073869.6
Ac073869.8
Ac073878.2
Ac073896.1
Ac073896.2
Ac073900.1
Ac073934.1
Ac073968.1
Ac074033.1
Ac074044.1
Ac074050.1
Ac074051.4
Ac074052.1
Ac074052.2
Ac074099.1
Ac074143.1
Ac074143.2
Ac074183.1
Ac074183.2
Ac074194.1
Ac074212.1
Ac074286.1
Ac074338.1
Ac074389.1
Ac074397.1
Ac076968.1
Ac078776.1
Ac078788.1
Ac078788.2
Ac078802.1
Ac078828.1
Ac078842.1
Ac078842.2
Ac078845.1
Ac078851.1
Ac078857.1
Ac078864.1
Ac078882.1
Ac078883.1
Ac078883.2
Ac078883.3
Ac078886.1
Ac078909.1
Ac078909.2
Ac078925.4
Ac078942.1
Ac078950.1
Ac078974.1
Ac079015.1
Ac079054.1
Ac079061.1
Ac079089.1
Ac079145.1
Ac079148.1
Ac079154.1
Ac079160.1
Ac079174.2
Ac079193.1
Ac079296.1
Ac079298.3
Ac079305.1
Ac079313.2
Ac079316.2
Ac079336.4
Ac079340.2
Ac079341.1
Ac079360.1
Ac079395.2
Ac079411.1
Ac079447.1
Ac079467.1
Ac079587.1
Ac079594.2
Ac079600.1
Ac079600.3
Ac079602.3
Ac079610.2
Ac079612.2
Ac079763.1
Ac079768.1
Ac079776.1
Ac079776.2
Ac079779.2
Ac079779.3
Ac079779.4
Ac079780.1
Ac079781.2
Ac079781.4
Ac079790.1
Ac079793.1
Ac079799.2
Ac079801.1
Ac079807.1
Ac079834.2
Ac079848.1
Ac079943.2
Ac079988.1
Ac080013.1
Ac080013.3
Ac080013.5
Ac080013.6
Ac080038.1
Ac080038.2
Ac080038.3
Ac080068.1
Ac080129.1
Ac080162.1
Ac083795.2
Ac083799.1
Ac083801.2
Ac083805.2
Ac083805.3
Ac083836.1
Ac083837.1
Ac083841.1
Ac083841.3
Ac083843.2
Ac083855.1
Ac083864.2
Ac083873.1
Ac083875.1
Ac083880.1
Ac083906.1
Ac083906.5
Ac083949.1
Ac083982.1
Ac084024.4
Ac084030.1
Ac084036.1
Ac084116.1
Ac084117.1
Ac084125.1
Ac084262.1
Ac084262.2
Ac084357.3
Ac084754.1
Ac084757.3
Ac084809.1
Ac084816.1
Ac084859.1
Ac084864.1
Ac087269.1
Ac087269.2
Ac087272.1
Ac087277.2
Ac087289.3
Ac087292.1
Ac087385.2
Ac087430.1
Ac087441.2
Ac087457.1
Ac087477.2
Ac087491.1
Ac087498.1
Ac087521.1
Ac087521.3
Ac087564.1
Ac087565.2
Ac087591.1
Ac087632.1
Ac087639.1
Ac087639.2
Ac087641.1
Ac087645.2
Ac087752.3
Ac087762.1
Ac087763.1
Ac087783.1
Ac087878.1
Ac089987.1
Ac090001.1
Ac090004.1
Ac090023.2
Ac090079.1
Ac090099.1
Ac090099.3
Ac090103.1
Ac090115.1
Ac090136.3
Ac090152.1
Ac090155.2
Ac090164.1
Ac090164.4
Ac090181.2
Ac090241.2
Ac090246.1
Ac090282.1
Ac090340.1
Ac090360.1
Ac090376.1
Ac090386.1
Ac090403.1
Ac090453.1
Ac090515.4
Ac090517.4
Ac090527.1
Ac090541.1
Ac090572.3
Ac090578.1
Ac090582.1
Ac090589.1
Ac090589.3
Ac090607.4
Ac090616.3
Ac090617.1
Ac090617.2
Ac090617.4
Ac090618.1
Ac090625.1
Ac090625.2
Ac090627.1
Ac090651.1
Ac090686.1
Ac090692.1
Ac090707.1
Ac090735.1
Ac090772.2
Ac090774.1
Ac090826.1
Ac090826.2
Ac090877.2
Ac090888.3
Ac090897.2
Ac090948.3
Ac090952.2
Ac091013.1
Ac091027.1
Ac091045.1
Ac091047.1
Ac091059.2
Ac091076.1
Ac091133.2
Ac091133.3
Ac091138.1
Ac091167.2
Ac091167.7
Ac091179.1
Ac091181.1
Ac091212.1
Ac091304.6
Ac091390.1
Ac091390.4
Ac091435.2
Ac091492.1
Ac091493.1
Ac091515.1
Ac091534.1
Ac091544.2
Ac091551.1
Ac091564.3
Ac091564.5
Ac091588.1
Ac091614.2
Ac091799.1
Ac091804.1
Ac091814.1
Ac091832.1
Ac091849.2
Ac091860.1
Ac091860.2
Ac091868.1
Ac091885.1
Ac091885.2
Ac091905.2
Ac091906.1
Ac091912.1
Ac091925.1
Ac091946.1
Ac091951.4
Ac091953.4
Ac091962.1
Ac091965.1
Ac091965.2
Ac091979.1
Ac092017.3
Ac092040.1
Ac092045.1
Ac092047.1
Ac092053.2
Ac092059.1
Ac092111.2
Ac092114.1
Ac092119.3
Ac092138.2
Ac092143.1
Ac092143.2
Ac092153.1
Ac092159.1
Ac092159.2
Ac092162.3
Ac092164.1
Ac092168.1
Ac092168.2
Ac092171.1
Ac092171.3
Ac092171.4
Ac092171.5
Ac092184.1
Ac092198.1
Ac092266.1
Ac092295.2
Ac092296.2
Ac092327.1
Ac092335.1
Ac092338.3
Ac092343.1
Ac092349.1
Ac092368.2
Ac092378.1
Ac092384.1
Ac092384.2
Ac092384.3
Ac092421.1
Ac092422.1
Ac092435.2
Ac092436.1
Ac092437.1
Ac092440.1
Ac092468.1
Ac092471.1
Ac092490.2
Ac092490.3
Ac092535.3
Ac092567.1
Ac092568.1
Ac092573.1
Ac092580.2
Ac092597.1
Ac092617.1
Ac092620.2
Ac092656.1
Ac092666.2
Ac092667.1
Ac092675.2
Ac092687.2
Ac092691.3
Ac092720.1
Ac092723.1
Ac092723.2
Ac092723.3
Ac092723.4
Ac092723.5
Ac092725.1
Ac092745.1
Ac092745.2
Ac092754.2
Ac092756.1
Ac092783.1
Ac092801.1
Ac092802.3
Ac092807.2
Ac092813.2
Ac092839.2
Ac092849.1
Ac092862.1
Ac092865.1
Ac092865.3
Ac092865.4
Ac092902.1
Ac092902.4
Ac092902.5
Ac092903.1
Ac092905.1
Ac092910.3
Ac092919.2
Ac092944.1
Ac092953.2
Ac092957.1
Ac092958.2
Ac092958.4
Ac092964.1
Ac092967.1
Ac092991.1
Ac092994.1
Ac093001.1
Ac093004.1
Ac093010.2
Ac093012.1
Ac093107.2
Ac093151.3
Ac093152.1
Ac093158.1
Ac093218.1
Ac093248.1
Ac093274.1
Ac093277.1
Ac093292.1
Ac093300.1
Ac093303.1
Ac093305.1
Ac093323.4
Ac093325.1
Ac093330.1
Ac093382.1
Ac093424.1
Ac093425.1
Ac093495.1
Ac093496.1
Ac093503.3
Ac093519.1
Ac093520.2
Ac093581.1
Ac093620.1
Ac093627.3
Ac093627.5
Ac093627.7
Ac093635.1
Ac093642.1
Ac093663.2
Ac093671.1
Ac093673.2
Ac093702.1
Ac093714.1
Ac093732.1
Ac093752.1
Ac093770.1
Ac093787.1
Ac093788.1
Ac093797.1
Ac093813.1
Ac093827.4
Ac093829.1
Ac093833.1
Ac093835.1
Ac093838.1
Ac093899.2
Ac093904.1
Ac093908.1
Ac093909.1
Ac093909.3
Ac093911.1
Ac093915.1
Ac094105.1
Ac095032.1
Ac095055.1
Ac095057.1
Ac095057.3
Ac095060.1
Ac095350.1
Ac096537.2
Ac096540.1
Ac096543.2
Ac096554.1
Ac096570.2
Ac096576.2
Ac096577.1
Ac096631.1
Ac096632.1
Ac096637.2
Ac096638.1
Ac096642.1
Ac096644.2
Ac096667.1
Ac096677.1
Ac096677.3
Ac096708.2
Ac096719.1
Ac096720.1
Ac096733.2
Ac096734.1
Ac096734.2
Ac096736.1
Ac096741.1
Ac096751.1
Ac096887.1
Ac096887.2
Ac096888.1
Ac096992.2
Ac096996.2
Ac097059.1
Ac097065.2
Ac097103.2
Ac097358.2
Ac097372.1
Ac097374.1
Ac097374.2
Ac097375.3
Ac097376.2
Ac097381.1
Ac097382.1
Ac097467.3
Ac097468.1
Ac097468.3
Ac097478.1
Ac097488.1
Ac097493.4
Ac097499.1
Ac097512.1
Ac097532.2
Ac097534.2
Ac097634.1
Ac097634.3
Ac097636.1
Ac097636.2
Ac097641.1
Ac097655.1
Ac097658.1
Ac097662.1
Ac097717.1
Ac098582.1
Ac098588.2
Ac098591.2
Ac098614.1
Ac098614.3
Ac098617.1
Ac098650.1
Ac098679.2
Ac098799.3
Ac098827.1
Ac098828.3
Ac098829.1
Ac098869.1
Ac098934.1
Ac098934.2
Ac098934.4
Ac098935.1
Ac098936.1
Ac099066.1
Ac099066.2
Ac099328.1
Ac099329.1
Ac099335.1
Ac099336.2
Ac099344.2
Ac099482.1
Ac099489.1
Ac099494.2
Ac099494.3
Ac099499.1
Ac099499.2
Ac099506.2
Ac099509.1
Ac099518.1
Ac099518.3
Ac099518.5
Ac099520.1
Ac099522.1
Ac099522.2
Ac099535.1
Ac099542.2
Ac099552.2
Ac099560.1
Ac099563.1
Ac099566.1
Ac099654.11
Ac099654.4
Ac099654.8
Ac099654.9
Ac099677.1
Ac099677.5
Ac099681.1
Ac099684.3
Ac099753.1
Ac099786.1
Ac099786.2
Ac099795.1
Ac099811.4
Ac100768.2
Ac100771.2
Ac100775.1
Ac100778.3
Ac100781.1
Ac100786.1
Ac100788.2
Ac100791.2
Ac100791.3
Ac100793.3
Ac100797.5
Ac100801.1
Ac100810.2
Ac100810.6
Ac100812.1
Ac100818.1
Ac100821.1
Ac100823.1
Ac100826.1
Ac100858.1
Ac100860.1
Ac100861.1
Ac100861.2
Ac102953.1
Ac103409.1
Ac103563.1
Ac103563.3
Ac103563.4
Ac103563.5
Ac103563.6
Ac103563.7
Ac103563.8
Ac103591.3
Ac103681.1
Ac103702.1
Ac103702.2
Ac103706.1
Ac103719.1
Ac103724.4
Ac103736.1
Ac103739.1
Ac103740.1
Ac103740.2
Ac103746.1
Ac103778.1
Ac103796.1
Ac103808.1
Ac103808.5
Ac103810.3
Ac103853.1
Ac103855.2
Ac103855.3
Ac103855.4
Ac103923.1
Ac103974.1
Ac103987.3
Ac104024.2
Ac104031.1
Ac104042.1
Ac104046.1
Ac104071.1
Ac104073.4
Ac104078.1
Ac104109.2
Ac104123.1
Ac104135.1
Ac104137.1
Ac104162.1
Ac104170.2
Ac104212.1
Ac104232.1
Ac104233.1
Ac104237.1
Ac104241.1
Ac104260.3
Ac104297.1
Ac104304.1
Ac104308.1
Ac104333.4
Ac104350.1
Ac104365.1
Ac104417.1
Ac104435.1
Ac104445.1
Ac104453.1
Ac104461.1
Ac104462.2
Ac104463.2
Ac104472.1
Ac104506.1
Ac104564.3
Ac104574.1
Ac104581.4
Ac104623.1
Ac104623.2
Ac104653.1
Ac104653.2
Ac104662.2
Ac104663.1
Ac104685.1
Ac104695.3
Ac104695.4
Ac104759.1
Ac104770.1
Ac104794.1
Ac104806.2
Ac104809.1
Ac104809.2
Ac104827.1
Ac104837.2
Ac104852.1
Ac104958.2
Ac104964.4
Ac104984.1
Ac104984.4
Ac104985.1
Ac104985.2
Ac104985.3
Ac104997.1
Ac105001.1
Ac105031.1
Ac105031.2
Ac105133.1
Ac105219.2
Ac105233.4
Ac105233.5
Ac105235.1
Ac105254.1
Ac105265.1
Ac105265.3
Ac105339.1
Ac105342.1
Ac105389.1
Ac105389.3
Ac105399.1
Ac105402.1
Ac105402.2
Ac105402.3
Ac105429.2
Ac105430.1
Ac105450.1
Ac105760.2
Ac105914.1
Ac105914.2
Ac105940.2
Ac105942.1
Ac106038.1
Ac106736.1
Ac106738.1
Ac106738.2
Ac106739.1
Ac106744.1
Ac106744.2
Ac106745.1
Ac106754.2
Ac106771.1
Ac106772.1
Ac106772.2
Ac106774.4
Ac106782.1
Ac106782.7
Ac106786.1
Ac106786.2
Ac106791.2
Ac106795.3
Ac106795.5
Ac106798.1
Ac106799.1
Ac106818.1
Ac106820.6
Ac106821.1
Ac106822.1
Ac106870.1
Ac106870.2
Ac106871.1
Ac106872.1
Ac106872.6
Ac106875.2
Ac106881.1
Ac106897.1
Ac107021.1
Ac107029.2
Ac107058.1
Ac107068.1
Ac107072.1
Ac107081.1
Ac107081.2
Ac107083.1
Ac107204.1
Ac107223.1
Ac107294.1
Ac107294.3
Ac107297.1
Ac107308.1
Ac107373.2
Ac107385.1
Ac107396.1
Ac107398.4
Ac107399.1
Ac107421.1
Ac107464.1
Ac107871.1
Ac107884.1
Ac107890.1
Ac107896.1
Ac107918.1
Ac107918.3
Ac107918.4
Ac107952.2
Ac107954.1
Ac107958.3
Ac107959.1
Ac107959.2
Ac108025.1
Ac108025.2
Ac108047.1
Ac108073.2
Ac108078.1
Ac108082.1
Ac108120.3
Ac108134.1
Ac108134.2
Ac108142.1
Ac108157.1
Ac108210.1
Ac108215.1
Ac108451.1
Ac108462.1
Ac108463.1
Ac108471.2
Ac108477.1
Ac108482.1
Ac108673.1
Ac108676.1
Ac108693.1
Ac108718.1
Ac108724.1
Ac108734.1
Ac108734.4
Ac108751.5
Ac108861.1
Ac108866.1
Ac108868.2
Ac109129.1
Ac109439.1
Ac109445.1
Ac109454.3
Ac109462.1
Ac109462.2
Ac109462.3
Ac109464.2
Ac109466.1
Ac109479.1
Ac109479.2
Ac109479.3
Ac109492.1
Ac109495.1
Ac109583.2
Ac109587.1
Ac109635.4
Ac110285.2
Ac110285.3
Ac110285.5
Ac110285.6
Ac110285.7
Ac110296.1
Ac110491.3
Ac110602.1
Ac110716.2
Ac110741.1
Ac110754.1
Ac110813.1
Ac110994.2
Ac111006.1
Ac111149.2
Ac111188.1
Ac111188.2
Ac111188.3
Ac111198.1
Ac112176.1
Ac112184.1
Ac112187.1
Ac112191.2
Ac112196.1
Ac112198.2
Ac112198.4
Ac112200.1
Ac112206.2
Ac112219.2
Ac112225.1
Ac112230.1
Ac112484.1
Ac112484.3
Ac112487.1
Ac112491.1
Ac112492.5
Ac112518.1
Ac112673.1
Ac112693.1
Ac112693.2
Ac112693.3
Ac112715.1
Ac112721.1
Ac112771.1
Ac112907.1
Ac112907.2
Ac113189.1
Ac113189.3
Ac113189.4
Ac113191.1
Ac113192.4
Ac113192.5
Ac113194.1
Ac113208.2
Ac113331.1
Ac113346.2
Ac113349.1
Ac113349.2
Ac113355.1
Ac113367.2
Ac113383.1
Ac113391.2
Ac113414.1
Ac113430.1
Ac113615.1
Ac113935.1
Ac114291.1
Ac114296.1
Ac114401.1
Ac114477.1
Ac114482.1
Ac114491.1
Ac114546.3
Ac114550.1
Ac114689.3
Ac114774.1
Ac114781.5
Ac114803.1
Ac114808.2
Ac114811.1
Ac114811.2
Ac114947.1
Ac114954.1
Ac114956.1
Ac114956.2
Ac114956.3
Ac114973.1
Ac114977.2
Ac114982.2
Ac115099.1
Ac115115.1
Ac115619.1
Ac115676.1
Ac115989.1
Ac116021.1
Ac116050.1
Ac116165.3
Ac116337.3
Ac116345.1
Ac116345.2
Ac116351.2
Ac116366.3
Ac116424.1
Ac116535.1
Ac116562.4
Ac116565.1
Ac116609.3
Ac116612.1
Ac116667.1
Ac117377.1
Ac117392.1
Ac117395.1
Ac117402.1
Ac117409.1
Ac117430.1
Ac117453.1
Ac117457.1
Ac117460.1
Ac117465.1
Ac117500.1
Ac117500.3
Ac117500.5
Ac117505.1
Ac117529.1
Ac117944.1
Ac117945.1
Ac118470.1
Ac118549.1
Ac118755.1
Ac118757.1
Ac119150.1
Ac119403.1
Ac119427.1
Ac119673.1
Ac119674.1
Ac119677.1
Ac119744.1
Ac119800.1
Ac120024.2
Ac120024.3
Ac120036.3
Ac120036.4
Ac120057.1
Ac120114.4
Ac120498.1
Ac120498.10
Ac120498.3
Ac120498.5
Ac120498.6
Ac121161.1
Ac121161.2
Ac121251.1
Ac121338.1
Ac121338.2
Ac121758.3
Ac122713.2
Ac122714.2
Ac122719.1
Ac123023.1
Ac123567.2
Ac123767.1
Ac123777.1
Ac123784.1
Ac123912.2
Ac124014.1
Ac124016.1
Ac124017.1
Ac124067.1
Ac124067.3
Ac124242.1
Ac124276.1
Ac124301.1
Ac124301.2
Ac124319.4
Ac124784.1
Ac124804.1
Ac124854.1
Ac124893.1
Ac124944.1
Ac124947.1
Ac125238.2
Ac125421.1
Ac125611.3
Ac125613.1
Ac125618.1
Ac126120.1
Ac126121.1
Ac126177.2
Ac126177.4
Ac126177.5
Ac126177.6
Ac126283.1
Ac126323.4
Ac126544.2
Ac126614.1
Ac126768.1
Ac126768.2
Ac126768.3
Ac126773.2
Ac127496.2
Ac127496.7
Ac127522.1
Ac127526.2
Ac127526.3
Ac128707.1
Ac128709.2
Ac128709.3
Ac129492.1
Ac129492.2
Ac129492.3
Ac129492.7
Ac129507.1
Ac129507.4
Ac129926.1
Ac130289.2
Ac130456.3
Ac130456.4
Ac130469.1
Ac130689.1
Ac131009.2
Ac131097.2
Ac131097.4
Ac131212.4
Ac131935.1
Ac132008.2
Ac132217.1
Ac132219.1
Ac132219.2
Ac132479.1
Ac132825.2
Ac132872.2
Ac132938.1
Ac133041.1
Ac133065.1
Ac133552.1
Ac133561.4
Ac133637.1
Ac133961.1
Ac134043.2
Ac134312.1
Ac134312.3
Ac134503.1
Ac134682.1
Ac134684.6
Ac135012.1
Ac135012.2
Ac135012.3
Ac135048.2
Ac135050.4
Ac135178.1
Ac135178.6
Ac135279.3
Ac135352.1
Ac135388.1
Ac135584.1
Ac135586.2
Ac135782.1
Ac135895.1
Ac136297.1
Ac136443.4
Ac136469.2
Ac136475.1
Ac136475.10
Ac136475.2
Ac136475.3
Ac136601.1
Ac136618.1
Ac136628.1
Ac136632.2
Ac136759.1
Ac137527.1
Ac137579.1
Ac137579.2
Ac137590.2
Ac137627.1
Ac137675.1
Ac137695.2
Ac137735.1
Ac137735.2
Ac137932.2
Ac138024.1
Ac138089.1
Ac138123.1
Ac138150.1
Ac138207.3
Ac138207.4
Ac138207.8
Ac138304.1
Ac138331.1
Ac138392.1
Ac138409.1
Ac138409.2
Ac138430.2
Ac138466.1
Ac138466.4
Ac138470.1
Ac138474.1
Ac138627.1
Ac138647.1
Ac138649.1
Ac138649.4
Ac138649.5
Ac138904.3
Ac138938.1
Ac138951.1
Ac138951.2
Ac138956.2
Ac139099.2
Ac139099.3
Ac139143.1
Ac139149.1
Ac139426.1
Ac139491.2
Ac139491.5
Ac139493.2
Ac139497.1
Ac139530.1
Ac139712.3
Ac139718.2
Ac139722.1
Ac139792.1
Ac139795.1
Ac140063.1
Ac140118.1
Ac140125.3
Ac140481.1
Ac140504.1
Ac140725.2
Ac141586.1
Ac141930.2
Ac142381.2
Ac143336.1
Ac144521.1
Ac145141.1
Ac145141.2
Ac145207.1
Ac145207.7
Ac145207.9
Ac145350.3
Ac145625.1
Ac146507.2
Ac147067.2
Ac147651.1
Ac148476.1
Ac148477.1
Ac148477.2
Ac148477.3
Ac148477.5
Ac148477.7
Ac148477.9
Ac174065.1
Ac187653.1
Ac190387.1
Ac211433.1
Ac211433.2
Ac226101.1
Ac226118.1
Ac231981.1
Ac233266.1
Ac233266.2
Ac233280.19
Ac233280.2
Ac233701.1
Ac233723.2
Ac233724.11
Ac233724.12
Ac233724.4
Ac233724.5
Ac233724.6
Ac233992.2
Ac234582.1
Ac234644.1
Ac234771.4
Ac234772.2
Ac234779.1
Ac236972.1
Ac236972.2
Ac239800.2
Ac239803.1
Ac239809.3
Ac239859.2
Ac239859.3
Ac239868.1
Ac241377.3
Ac241584.1
Ac241585.1
Ac241585.2
Ac241644.2
Ac242022.2
Ac242426.2
Ac242842.1
Ac242842.2
Ac242842.3
Ac242988.1
Ac243547.2
Ac243654.1
Ac243773.1
Ac243829.1
Ac243829.7
Ac243830.1
Ac243830.2
Ac243960.1
Ac243960.5
Ac243960.7
Ac243962.1
Ac243965.1
Ac243967.1
Ac244021.1
Ac244033.2
Ac244035.1
Ac244100.1
Ac244250.3
Ac244255.1
Ac244394.1
Ac244394.2
Ac244453.3
Ac244502.1
Ac244517.5
Ac244517.8
Ac244517.9
Ac244669.2
Ac244670.1
Ac245014.3
Ac245033.2
Ac245036.2
Ac245036.5
Ac245047.1
Ac245047.3
Ac245052.5
Ac245052.6
Ac245054.1
Ac245060.3
Ac245060.6
Ac245088.1
Ac245100.3
Ac245100.4
Ac245100.5
Ac245100.7
Ac245100.8
Ac245100.9
Ac245123.1
Ac245128.2
Ac245140.3
Ac245291.1
Ac245291.2
Ac245291.3
Ac245297.1
Ac245297.3
Ac245452.1
Ac245452.3
Ac245517.1
Ac245517.5
Ac245884.1
Ac245884.12
Ac245884.2
Ac245884.7
Ac246785.1
Ac246817.2
Ac254629.1
Ac254633.1
Acaa1
Acaca
Acacb
Acad10
Acad11
Acad9
Acadm
Acadsb
Acan
Acap2
Acap3
Acat1
Acbd3
Accs
Ace
Acer1
Acer3
Ache
Acin1
Ackr1
Ackr2
Ackr3
Acly
Aco1
Acot11
Acot13
Acot6
Acox1
Acoxl
Acp1
Acp6
Acp7
Acr
Acsf2
Acsf3
Acsl3
Acsl4
Acsl6
Acss1
Acss2
Acss3
Acta1
Actb
Actg1
Actg1p10
Actg1p12
Actl6a
Actl6b
Actn1-as1
Actn2
Actn3
Actn4
Actr2
Actr3
Actr3bp2
Actr3p2
Actr6
Actr6p1
Actrt2
Acvr1b
Acvr2a
Acvr2b
Acvrl1
Acy1
Acyp1
Acyp2
Ad000864.2
Ada
Ada2
Adam10
Adam11
Adam15
Adam17
Adam2
Adam23
Adam28
Adam29
Adam32
Adam33
Adam3b
Adamts10
Adamts13
Adamts14
Adamts15
Adamts16
Adamts17
Adamts18
Adamts19
Adamts19-as1
Adamts2
Adamts3
Adamts6
Adamts7p3
Adamts8
Adamts9
Adamts9-as1
Adamts9-as2
Adamtsl1
Adamtsl2
Adamtsl3
Adamtsl4
Adamtsl4-as1
Adamtsl5
Adap1
Adap2
Adar
Adarb1
Adarb2
Adat1
Adck2
Adck5
Adcy1
Adcy10
Adcy2
Adcy3
Adcy5
Adcy7
Adcy9
Adcyap1
Adcyap1r1
Add1
Add2
Add3
Add3-as1
Adgb
Adgra1
Adgra1-as1
Adgra2
Adgra3
Adgrb1
Adgrb3
Adgrd1
Adgrd2
Adgre5
Adgrf1
Adgrf4
Adgrf5p1
Adgrg1
Adgrg6
Adgrg7
Adgrl1
Adgrl2
Adgrl3
Adgrv1
Adh4
Adh5
Adh5p4
Adh6
Adh7
Adhfe1
Adipoq-as1
Adipor1
Adk
Adm
Adm2
Adnp
Ado
Adora1
Adora2a
Adora2b
Adora3
Adpgk-as1
Adprh
Adra1a
Adra1b
Adra1d
Adra2a
Adra2c
Adrb1
Adsl
Adss
Adtrp
Aebp1
Aebp2
Af015720.1
Af038458.2
Af064858.1
Af064860.2
Af067845.1
Af106564.1
Af111167.1
Af117829.1
Af127577.5
Af129408.1
Af131215.1
Af131215.2
Af131215.6
Af131215.7
Af131216.2
Af131216.4
Af165147.1
Af186190.1
Af186192.2
Af186192.3
Af213884.3
Af228730.4
Af228730.5
Af228730.6
Af233439.1
Af238378.1
Af241726.2
Af274858.1
Af279873.3
Afap1
Afap1l1
Afap1l2
Afdn
Afdn-dt
Aff2
Aff3
Afg1l
Afg3l1p
Afmid
Afp
Aftph
Aga
Agap1
Agap2
Agap2-as1
Agap3
Agbl5
Agfg1
Agfg2
Aggf1
Aggf1p1
Agk
Agl
Ago1
Ago2
Agpat2
Agpat3
Agpat4
Agpat5
Agps
Agrn
Agtr1
Agxt
Agxt2
Ahcyl1
Ahcyl2
Ahnak
Ahr
Ahrr
Ahsa2p
Ahsg
Ahsp
Aida
Aif1l
Aifm3
Aim2
Aipl1
Aire
Aj003147.1
Aj003147.2
Aj009632.2
Aj011932.1
Ajap1
Ajm1
Ajuba
Ak2
Ak2p2
Ak3p2
Ak3p3
Ak4
Ak4p2
Ak5
Ak6
Ak7
Ak8
Ak9
Akap1
Akap10
Akap12
Akap13
Akap2
Akap3
Akap5
Akap6
Akap7
Akap9
Akip1
Aknad1
Akr1a1
Akr1b1
Akr1b10
Akr1b1p2
Akr1c3
Akr1d1
Akr1e2
Akr7a2p1
Akt2
Akt3
Akt3-it1
Al008638.4
Al008707.1
Al008720.1
Al008721.2
Al008723.1
Al008726.1
Al008729.1
Al008733.1
Al009031.1
Al009050.1
Al009178.2
Al009178.3
Al009179.1
Al009183.1
Al020994.2
Al020997.1
Al020998.1
Al021026.1
Al021068.1
Al021153.1
Al021155.1
Al021155.2
Al021368.1
Al021368.3
Al021392.1
Al021395.1
Al021408.1
Al021808.1
Al021877.1
Al021879.1
Al021918.1
Al021920.1
Al021921.1
Al021997.3
Al022067.1
Al022069.1
Al022099.1
Al022238.2
Al022238.4
Al022313.1
Al022313.3
Al022322.1
Al022324.4
Al022332.1
Al022332.2
Al022334.2
Al022344.1
Al022345.4
Al022394.1
Al022396.1
Al022725.1
Al023283.1
Al023581.2
Al023693.1
Al023775.1
Al023802.1
Al023806.1
Al023806.2
Al024507.2
Al024508.2
Al031008.1
Al031058.1
Al031121.3
Al031280.1
Al031283.2
Al031291.1
Al031313.1
Al031315.1
Al031428.1
Al031430.1
Al031590.1
Al031598.1
Al031601.2
Al031602.1
Al031651.2
Al031658.2
Al031663.1
Al031663.2
Al031665.1
Al031666.2
Al031667.1
Al031713.1
Al031716.1
Al031719.1
Al031727.1
Al031737.1
Al031768.1
Al031770.1
Al031772.1
Al031777.2
Al031777.3
Al031846.1
Al031847.2
Al031963.2
Al031985.4
Al032819.3
Al033381.1
Al033381.2
Al033504.1
Al033527.3
Al033527.4
Al033527.6
Al033528.2
Al033529.1
Al034345.1
Al034345.2
Al034346.1
Al034349.1
Al034376.1
Al034376.2
Al034417.2
Al034417.4
Al034428.1
Al034546.1
Al034548.1
Al034555.1
Al035078.1
Al035078.4
Al035250.1
Al035250.2
Al035258.1
Al035404.1
Al035404.2
Al035405.1
Al035407.1
Al035425.1
Al035633.1
Al035661.1
Al035685.1
Al035696.1
Al049536.1
Al049541.1
Al049541.2
Al049543.1
Al049557.1
Al049629.2
Al049634.2
Al049637.2
Al049651.1
Al049651.2
Al049697.1
Al049697.2
Al049712.1
Al049749.1
Al049775.1
Al049780.2
Al049795.1
Al049812.2
Al049825.1
Al049829.2
Al049830.3
Al049836.2
Al049844.2
Al049869.1
Al049869.2
Al049870.3
Al049874.3
Al050327.1
Al050341.1
Al050343.2
Al050344.2
Al050403.2
Al050404.1
Al078459.1
Al078581.1
Al078595.2
Al078596.1
Al078604.1
Al078605.1
Al078621.1
Al078621.3
Al078644.2
Al079301.1
Al079303.1
Al080250.1
Al080273.1
Al080285.1
Al080312.2
Al096678.1
Al096711.2
Al096828.2
Al096865.1
Al109741.1
Al109766.1
Al109767.1
Al109910.1
Al109920.1
Al109924.1
Al109924.5
Al109930.1
Al109933.4
Al109976.1
Al110118.2
Al110292.1
Al117190.1
Al117190.2
Al117328.2
Al117378.1
Al117378.2
Al117379.1
Al117382.2
Al118508.2
Al118511.1
Al118511.2
Al118516.1
Al118522.1
Al118556.2
Al121612.2
Al121656.1
Al121658.1
Al121672.1
Al121672.2
Al121722.1
Al121757.1
Al121759.1
Al121760.1
Al121768.1
Al121772.1
Al121781.1
Al121785.1
Al121790.1
Al121827.2
Al121830.1
Al121832.1
Al121885.1
Al121885.3
Al121890.2
Al121894.2
Al121895.1
Al121899.1
Al121900.2
Al121901.1
Al121908.1
Al121916.1
Al121917.1
Al121917.2
Al121935.1
Al121935.2
Al121936.1
Al121936.2
Al121956.1
Al121956.5
Al121970.1
Al121983.1
Al121983.2
Al121985.1
Al121985.2
Al121985.3
Al121987.1
Al121990.1
Al121999.1
Al122023.1
Al122035.2
Al122058.1
Al132642.1
Al132655.3
Al132709.1
Al132711.1
Al132780.2
Al132796.2
Al132800.1
Al132989.2
Al133153.1
Al133153.2
Al133227.1
Al133240.1
Al133247.1
Al133299.1
Al133304.2
Al133325.2
Al133330.1
Al133343.1
Al133346.1
Al133351.1
Al133352.1
Al133367.1
Al133371.1
Al133383.1
Al133383.2
Al133387.1
Al133393.1
Al133396.2
Al133399.1
Al133445.1
Al133445.2
Al133464.1
Al133467.1
Al133467.3
Al133485.2
Al133499.1
Al133516.1
Al135744.1
Al135901.1
Al135905.2
Al135924.2
Al135929.1
Al135929.2
Al135960.1
Al136018.1
Al136040.1
Al136084.2
Al136084.3
Al136090.1
Al136115.1
Al136131.1
Al136131.3
Al136140.2
Al136141.1
Al136307.1
Al136309.2
Al136309.4
Al136322.1
Al136360.1
Al136366.1
Al136376.1
Al136379.1
Al136380.1
Al136528.1
Al136528.2
Al136964.1
Al136979.1
Al136980.1
Al136984.1
Al136985.3
Al136987.1
Al137002.1
Al137003.1
Al137003.2
Al137025.1
Al137027.1
Al137058.2
Al137067.1
Al137071.1
Al137076.1
Al137077.2
Al137100.2
Al137190.1
Al137246.1
Al137786.1
Al137798.3
Al137802.1
Al137802.2
Al137802.3
Al137856.1
Al138688.1
Al138726.1
Al138756.1
Al138760.1
Al138781.1
Al138799.4
Al138828.1
Al138831.3
Al138881.1
Al138885.2
Al138885.3
Al138885.4
Al138889.1
Al138899.1
Al138899.2
Al138900.1
Al138918.1
Al138927.1
Al138930.1
Al138960.1
Al138966.2
Al139005.1
Al139008.2
Al139011.1
Al139020.1
Al139020.2
Al139035.1
Al139042.1
Al139082.1
Al139095.2
Al139099.3
Al139125.1
Al139130.1
Al139132.1
Al139135.2
Al139148.1
Al139158.2
Al139161.1
Al139184.1
Al139220.2
Al139246.1
Al139246.2
Al139246.4
Al139246.5
Al139254.2
Al139254.3
Al139260.1
Al139260.3
Al139348.1
Al139353.2
Al139384.2
Al139393.1
Al139405.1
Al139412.1
Al139420.1
Al139420.2
Al139423.1
Al139824.1
Al157371.2
Al157385.1
Al157400.1
Al157400.2
Al157402.2
Al157414.2
Al157414.3
Al157702.1
Al157713.1
Al157762.1
Al157786.1
Al157823.1
Al157823.2
Al157827.1
Al157895.1
Al157902.2
Al157932.1
Al157944.1
Al158013.1
Al158058.1
Al158064.1
Al158070.2
Al158077.1
Al158151.1
Al158151.3
Al158156.1
Al158166.2
Al158175.1
Al158198.1
Al158209.1
Al158210.1
Al158211.1
Al158211.2
Al158211.3
Al158211.4
Al158211.5
Al158212.2
Al158801.5
Al158819.1
Al158840.1
Al158847.1
Al159163.1
Al159169.1
Al159174.1
Al160004.1
Al160171.1
Al160236.2
Al160269.1
Al160271.1
Al160275.1
Al160281.1
Al160286.1
Al160290.1
Al160291.1
Al160313.1
Al160408.2
Al160411.1
Al160412.1
Al161449.1
Al161452.1
Al161457.2
Al161636.1
Al161640.1
Al161646.1
Al161658.1
Al161668.4
Al161669.2
Al161669.3
Al161729.1
Al161729.2
Al161729.4
Al161733.1
Al161734.1
Al161747.2
Al161751.1
Al161757.3
Al161757.4
Al161757.5
Al161773.1
Al161781.1
Al161781.2
Al161785.2
Al161785.3
Al161793.1
Al161908.2
Al161910.1
Al162231.2
Al162376.1
Al162377.2
Al162391.1
Al162411.1
Al162412.1
Al162419.1
Al162424.1
Al162425.1
Al162431.4
Al162457.2
Al162497.1
Al162574.1
Al162578.1
Al162588.1
Al162595.2
Al162713.1
Al162718.1
Al162724.2
Al162726.1
Al162726.3
Al163974.1
Al352979.2
Al353072.1
Al353135.1
Al353152.1
Al353579.1
Al353588.1
Al353593.1
Al353597.3
Al353608.1
Al353608.3
Al353611.1
Al353615.1
Al353616.1
Al353616.2
Al353621.2
Al353626.2
Al353651.1
Al353651.2
Al353651.3
Al353658.1
Al353658.2
Al353680.1
Al353692.1
Al353699.1
Al353704.1
Al353705.3
Al353708.2
Al353726.2
Al353746.1
Al353747.1
Al353747.2
Al353747.3
Al353747.4
Al353748.2
Al353751.1
Al353764.1
Al353778.1
Al353803.1
Al353898.1
Al354696.2
Al354702.2
Al354712.1
Al354726.1
Al354733.1
Al354761.1
Al354798.1
Al354824.1
Al354861.2
Al354861.3
Al354863.1
Al354890.1
Al354892.1
Al354892.2
Al354897.1
Al354920.1
Al354928.1
Al354950.1
Al355095.1
Al355102.2
Al355103.1
Al355140.1
Al355297.4
Al355306.2
Al355312.2
Al355312.3
Al355312.5
Al355490.1
Al355493.3
Al355497.1
Al355497.2
Al355499.1
Al355499.2
Al355526.1
Al355798.1
Al355803.1
Al355862.1
Al355877.1
Al355916.1
Al355974.2
Al355987.1
Al355987.2
Al355987.4
Al355987.5
Al355990.1
Al355994.1
Al355994.5
Al355997.1
Al356010.2
Al356020.1
Al356094.1
Al356124.1
Al356157.1
Al356218.2
Al356234.2
Al356273.1
Al356275.1
Al356275.2
Al356276.1
Al356276.2
Al356289.1
Al356289.2
Al356289.3
Al356309.2
Al356309.3
Al356310.1
Al356311.1
Al356356.1
Al356361.1
Al356361.2
Al356364.1
Al356387.1
Al356417.1
Al356417.3
Al356421.1
Al356488.2
Al356488.3
Al356489.1
Al356580.1
Al356599.1
Al356652.1
Al356740.1
Al356740.3
Al356800.1
Al356805.1
Al356859.1
Al356968.1
Al356986.1
Al357033.2
Al357054.2
Al357054.3
Al357078.1
Al357078.3
Al357127.1
Al357140.3
Al357315.2
Al357497.1
Al357509.1
Al357514.1
Al357518.1
Al357568.2
Al357793.1
Al357992.1
Al358113.1
Al358176.2
Al358176.3
Al358176.5
Al358215.2
Al358216.1
Al358393.1
Al358453.1
Al358473.1
Al358613.1
Al358613.2
Al358613.3
Al358779.1
Al358876.2
Al358933.1
Al358976.1
Al359081.1
Al359091.1
Al359094.1
Al359182.1
Al359258.2
Al359258.3
Al359273.1
Al359397.1
Al359399.1
Al359508.1
Al359555.1
Al359555.3
Al359555.4
Al359633.2
Al359644.1
Al359682.1
Al359704.1
Al359736.1
Al359742.1
Al359762.1
Al359762.3
Al359764.1
Al359771.1
Al359821.1
Al359834.1
Al359853.1
Al359853.3
Al359922.2
Al359962.1
Al359962.2
Al359976.1
Al360012.1
Al360169.2
Al360181.2
Al360181.3
Al360181.4
Al360182.2
Al360219.1
Al360270.2
Al360270.3
Al365181.2
Al365181.3
Al365184.2
Al365194.1
Al365203.1
Al365205.1
Al365205.2
Al365205.3
Al365209.1
Al365258.1
Al365258.2
Al365259.1
Al365295.1
Al365356.3
Al365436.2
Al389885.1
Al390036.1
Al390067.1
Al390119.1
Al390254.1
Al390294.1
Al390719.1
Al390726.1
Al390728.4
Al390730.2
Al390763.1
Al390778.1
Al390778.2
Al390816.1
Al390835.1
Al390860.1
Al390866.1
Al390955.2
Al390957.1
Al391005.1
Al391058.1
Al391069.1
Al391069.3
Al391097.1
Al391097.2
Al391119.1
Al391152.1
Al391244.2
Al391261.2
Al391262.1
Al391335.1
Al391422.1
Al391422.2
Al391422.4
Al391560.1
Al391645.1
Al391650.2
Al391684.1
Al391822.1
Al391832.2
Al391845.1
Al391845.2
Al392003.2
Al392083.1
Al392089.1
Al392172.1
Al441963.1
Al441964.1
Al442071.1
Al442638.1
Al442663.1
Al445209.1
Al445228.1
Al445235.1
Al445237.1
Al445253.1
Al445288.1
Al445309.1
Al445430.2
Al445433.2
Al445483.1
Al445490.1
Al445531.1
Al445567.2
Al445623.1
Al445673.1
Al445675.1
Al445675.2
Al445985.1
Al449105.2
Al449423.1
Al450163.1
Al450304.1
Al450304.2
Al450309.1
Al450311.1
Al450326.1
Al450344.3
Al450346.1
Al450384.2
Al450469.1
Al450469.2
Al450992.1
Al450992.2
Al451007.2
Al451042.2
Al451049.1
Al451050.2
Al451062.3
Al451085.1
Al451123.1
Al451139.1
Al499627.1
Al499627.2
Al512306.2
Al512306.3
Al512329.1
Al512329.2
Al512330.1
Al512343.1
Al512356.3
Al512357.1
Al512363.1
Al512366.1
Al512380.1
Al512383.1
Al512413.1
Al512422.1
Al512598.1
Al512598.2
Al512622.1
Al512625.2
Al512625.3
Al512631.2
Al512638.2
Al512649.2
Al512662.2
Al513013.1
Al513128.2
Al513165.1
Al513175.1
Al513175.2
Al513210.1
Al513320.1
Al513325.1
Al513327.1
Al513327.2
Al513331.1
Al513343.1
Al513477.1
Al513479.1
Al513485.1
Al513523.2
Al513542.1
Al583722.4
Al583808.2
Al583808.3
Al583810.2
Al583810.3
Al583835.1
Al583835.2
Al583843.1
Al583852.1
Al589740.1
Al589763.1
Al589765.1
Al589826.2
Al589863.1
Al589935.1
Al589935.2
Al589946.1
Al589986.1
Al589987.1
Al590004.2
Al590068.1
Al590068.2
Al590099.1
Al590143.1
Al590240.3
Al590290.1
Al590327.1
Al590392.1
Al590426.2
Al590428.1
Al590438.1
Al590440.1
Al590440.2
Al590483.1
Al590483.3
Al590490.1
Al590552.1
Al590560.2
Al590617.2
Al590627.2
Al590648.2
Al590652.1
Al590666.2
Al590666.4
Al590677.1
Al590682.1
Al590705.1
Al590714.1
Al590822.2
Al590867.3
Al590989.1
Al591122.1
Al591167.1
Al591222.1
Al591368.1
Al591424.3
Al591468.1
Al591485.1
Al591499.1
Al591504.1
Al591518.1
Al591721.1
Al591742.1
Al591742.2
Al591767.2
Al591845.1
Al591846.2
Al591848.2
Al591885.1
Al591896.1
Al592114.1
Al592148.1
Al592148.3
Al592182.1
Al592287.1
Al592293.1
Al592309.1
Al592402.1
Al592431.2
Al592435.1
Al592447.1
Al592486.1
Al592494.2
Al593851.1
Al593856.1
Al596245.1
Al596257.1
Al596275.2
Al596327.1
Al603832.2
Al603840.1
Al603841.1
Al606469.1
Al606489.1
Al606489.2
Al606491.1
Al606495.1
Al606519.1
Al606534.2
Al606537.1
Al606748.1
Al606753.1
Al606763.1
Al606807.1
Al606970.1
Al606970.2
Al606970.3
Al606970.4
Al611929.1
Al627171.1
Al627309.1
Al627309.3
Al627443.1
Al645608.2
Al645608.7
Al645608.8
Al645634.1
Al645728.1
Al645924.1
Al645929.1
Al645929.3
Al645937.3
Al645939.1
Al645939.3
Al645939.5
Al645941.2
Al662791.2
Al662795.1
Al662795.2
Al662864.1
Al662884.2
Al662884.3
Al662884.4
Al662889.1
Al662890.1
Al662899.2
Al663070.1
Al663074.1
Al669831.5
Al669970.2
Al671277.2
Al671862.1
Al671883.2
Al671883.3
Al671986.1
Al672032.1
Al672212.1
Al672277.1
Al691420.1
Al691432.1
Al691442.1
Al691459.1
Al691482.3
Al691515.2
Al691520.1
Al713851.1
Al713998.1
Al713999.1
Al731555.1
Al731556.2
Al731557.1
Al731563.3
Al731566.1
Al731577.1
Al772337.3
Al805961.2
Al807752.2
Al807752.5
Al807752.6
Al807752.7
Al807776.1
Al844170.1
Al844908.2
Al845472.2
Al928654.3
Al929472.2
Al929554.1
Al954642.1
Alas1
Alb
Alcam
Aldh1a2
Aldh1a3
Aldh1l1-as2
Aldh2
Aldh3a2
Aldh5a1
Aldh7a1
Aldh9a1
Aldoa
Alg10
Alg11
Alg13
Alg14
Alg1l15p
Alg3
Alg3p1
Alg8
Alg9
Alkbh3
Alkbh6
Alkbh7
Alkbh8
Alms1
Alox12
Alox12b
Alox12p2
Alox15
Alox15b
Alox15p1
Alox15p2
Alox5
Aloxe3
Alpk1
Alpk2
Alpl
Als2
Als2cr12
Amacr
Ambra1
Amd1
Amd1p3
Amdhd1
Amer2
Amer3
Amigo2
Amn
Amotl1
Ampd1
Ampd3
Amph
Amtn
Amz1
Amz2
Anapc10
Anapc11
Anapc13
Anapc1p1
Anapc2
Anapc4
Angel1
Angel2
Angptl2
Angptl4
Ank1
Ank2
Ank3-dt
Ankar
Ankdd1b
Ankfy1
Ankh
Ankhd1
Ankhd1-eif4ebp3
Ankk1
Ankle1
Ankmy1
Ankra2
Ankrd11
Ankrd13c
Ankrd13d
Ankrd16
Ankrd17
Ankrd18b
Ankrd18dp
Ankrd19p
Ankrd20a19p
Ankrd20a4
Ankrd20a5p
Ankrd20a7p
Ankrd22
Ankrd24
Ankrd28
Ankrd29
Ankrd30b
Ankrd30bl
Ankrd30bp3
Ankrd33
Ankrd33b
Ankrd34a
Ankrd34b
Ankrd34c
Ankrd34c-as1
Ankrd36
Ankrd36b
Ankrd36bp2
Ankrd36c
Ankrd37
Ankrd40cl
Ankrd42
Ankrd44
Ankrd44-it1
Ankrd45
Ankrd46
Ankrd53
Ankrd6
Ankrd60
Ankrd61
Ankrd63
Ankrd66
Anks1b
Ankub1
Anln
Ano1
Ano10
Ano1-as1
Ano2
Ano3
Ano4
Ano5
Ano6
Ano7
Ano8
Ano9
Anos1
Anos2p
Anp32a
Anp32b
Anp32bp2
Anp32bp3
Anp32e
Antxr1
Antxrl
Anxa1
Anxa13
Anxa2
Anxa2r
Anxa3
Anxa4
Anxa5
Anxa6
Aoc1
Aoc4p
Aox1
Aox3p
Aox3p-aox2p
Ap000238.1
Ap000251.1
Ap000281.1
Ap000289.1
Ap000290.1
Ap000295.1
Ap000317.1
Ap000317.2
Ap000345.1
Ap000357.1
Ap000442.2
Ap000547.3
Ap000553.1
Ap000553.5
Ap000569.1
Ap000593.2
Ap000641.1
Ap000662.1
Ap000679.1
Ap000688.1
Ap000688.2
Ap000688.4
Ap000696.1
Ap000697.1
Ap000704.1
Ap000708.1
Ap000711.1
Ap000721.2
Ap000753.1
Ap000757.2
Ap000769.1
Ap000769.2
Ap000781.1
Ap000781.2
Ap000785.2
Ap000787.1
Ap000802.1
Ap000808.1
Ap000813.1
Ap000843.1
Ap000851.2
Ap000859.1
Ap000866.1
Ap000866.2
Ap000866.5
Ap000866.6
Ap000867.1
Ap000867.4
Ap000873.2
Ap000879.2
Ap000892.1
Ap000894.2
Ap000894.4
Ap000904.1
Ap000911.1
Ap000911.3
Ap000915.1
Ap000919.3
Ap000941.1
Ap000943.3
Ap000943.4
Ap000944.2
Ap000997.1
Ap000997.3
Ap001007.1
Ap001007.3
Ap001017.1
Ap001021.1
Ap001029.1
Ap001043.1
Ap001046.1
Ap001092.1
Ap001094.1
Ap001107.5
Ap001107.9
Ap001122.1
Ap001150.1
Ap001160.1
Ap001198.1
Ap001198.2
Ap001207.3
Ap001258.1
Ap001267.5
Ap001269.2
Ap001269.4
Ap001271.1
Ap001271.2
Ap001273.2
Ap001330.5
Ap001340.1
Ap001363.2
Ap001372.1
Ap001412.1
Ap001453.1
Ap001453.3
Ap001476.2
Ap001476.3
Ap001496.4
Ap001528.1
Ap001542.1
Ap001547.1
Ap001554.1
Ap001574.1
Ap001596.1
Ap001604.1
Ap001628.2
Ap001636.1
Ap001636.2
Ap001636.3
Ap001783.1
Ap001804.1
Ap001816.1
Ap001825.1
Ap001830.1
Ap001858.2
Ap001877.1
Ap001885.1
Ap001888.1
Ap001893.3
Ap001922.1
Ap001922.2
Ap001960.1
Ap001961.1
Ap001972.3
Ap001993.1
Ap001994.1
Ap001999.2
Ap002008.1
Ap002008.2
Ap002026.1
Ap002364.1
Ap002370.2
Ap002380.1
Ap002381.1
Ap002383.3
Ap002387.1
Ap002472.1
Ap002495.2
Ap002498.1
Ap002505.2
Ap002518.2
Ap002748.1
Ap002754.1
Ap002754.2
Ap002762.1
Ap002770.2
Ap002784.1
Ap002800.1
Ap002833.2
Ap002851.1
Ap002852.1
Ap002856.4
Ap002884.1
Ap002884.3
Ap002893.1
Ap002906.1
Ap002957.1
Ap002982.1
Ap002991.1
Ap002992.1
Ap002993.1
Ap003025.1
Ap003025.2
Ap003032.1
Ap003040.1
Ap003062.2
Ap003063.2
Ap003065.1
Ap003068.3
Ap003068.4
Ap003071.1
Ap003071.3
Ap003072.5
Ap003080.1
Ap003108.2
Ap003108.5
Ap003115.1
Ap003117.2
Ap003119.1
Ap003119.2
Ap003123.1
Ap003174.1
Ap003306.1
Ap003306.2
Ap003327.1
Ap003351.1
Ap003385.1
Ap003390.1
Ap003390.2
Ap003392.13
Ap003393.1
Ap003419.3
Ap003465.1
Ap003465.2
Ap003469.1
Ap003471.1
Ap003478.1
Ap003548.1
Ap003555.3
Ap003680.1
Ap003721.2
Ap003733.4
Ap003774.1
Ap003784.1
Ap003789.1
Ap004147.1
Ap004608.1
Ap004609.2
Ap004782.1
Ap005018.1
Ap005019.1
Ap005062.1
Ap005131.2
Ap005131.3
Ap005131.4
Ap005131.7
Ap005139.1
Ap005202.1
Ap005205.2
Ap005210.1
Ap005229.2
Ap005264.1
Ap005433.1
Ap006248.2
Ap006248.3
Ap006248.5
Ap006284.1
Ap006288.1
Ap006294.2
Ap006621.4
Ap007216.2
Ap1m1
Ap1s1
Ap1s3
Ap2m1
Ap3b1
Ap3b2
Ap3m1
Ap3m2
Ap4e1
Ap5m1
Ap5s1
Apba1
Apba2
Apbb2
Apc2
Apcdd1
Apcdd1l
Apcdd1l-dt
Apela
Aph1b
Api5
Aplf
Aplnr
Aplp1
Aplp2
Apob
Apobec3a
Apobec4
Apoe
Apoh
Apold1
Appbp2
Aqp10
Aqp3
Aqp4-as1
Aqp5
Aqp6
Aqp8
Aqp9
Ar
Arap1
Arap2
Arc
Areg
Arf1
Arf4
Arf4p2
Arf4p3
Arf5
Arfgap1
Arfgap2
Arfip1
Arfip2
Arhgap10
Arhgap11b
Arhgap12
Arhgap15
Arhgap21
Arhgap22-it1
Arhgap23
Arhgap24
Arhgap25
Arhgap26
Arhgap27
Arhgap27p2
Arhgap28
Arhgap29
Arhgap30
Arhgap31
Arhgap32
Arhgap36
Arhgap40
Arhgap42
Arhgap42p1
Arhgap42p2
Arhgap44
Arhgap45
Arhgap5
Arhgap8
Arhgap9
Arhgdig
Arhgef1
Arhgef10
Arhgef10l
Arhgef11
Arhgef12
Arhgef15
Arhgef17
Arhgef25
Arhgef26
Arhgef26-as1
Arhgef28
Arhgef33
Arhgef37
Arhgef39
Arhgef4
Arhgef40
Arhgef5
Arhgef7
Arhgef7-as1
Arhgef7-as2
Arid1a
Arid1b
Arid3a
Arid3b
Arid4a
Arid4b
Arid5a
Arid5b
Arih2p1
Arl10
Arl14
Arl14ep
Arl17b
Arl2bp
Arl4a
Arl4ap4
Arl4c
Arl5ap3
Arl5ap4
Arl5c
Arl6
Arl6ip1p1
Arl6ip5
Arl8a
Arl8b
Arl9
Arlnc1
Armc1
Armc10
Armc2-as1
Armc3
Armc4p1
Armc5
Armc6
Armc7
Armc8
Armc8p1
Armc9
Armh1
Armh3
Armh4
Armt1
Arnt
Arnt2
Arntl
Arntl2
Arpc1b
Arpc2
Arpp21
Arrb2
Arrdc1
Arrdc2
Arrdc3
Arrdc3-as1
Arsa
Arsb
Arsg
Arsj
Art2p
Artn
Arv1
Arx
Asap1
Asap2
Asap3
Asb1
Asb18
Asb2
Asb3
Asb4
Ascc1
Ascc2
Ascl2
Ascl4
Asf1a
Asgr1
Asgr2
Ash1l
Ash2l
Ash2lp1
Ash2lp3
Asic1
Asic2
Asic3
Asic4
Asip
Asnsp6
Aspg
Asph
Asphd1
Aspscr1
Asrgl1
Ass1
Ass1p2
Ass1p7
Aste1
Astn1
Asxl1
Asxl2
Asxl3
Asz1
Atad3b
Atad5
Atcay
Ate1
Atf3
Atf6b
Atf7ip
Atf7ip2
Atg10
Atg13
Atg16l1
Atg3
Atg4b
Atg4c
Atg5
Atg7
Atg9b
Atic
Atl1
Atl2
Atm
Atmin
Atn1
Atoh1
Atoh8
Atox1
Atp10d
Atp11b
Atp12a
Atp13a3
Atp13a5
Atp1a1
Atp1a2
Atp1a3
Atp1a4
Atp1b1
Atp1b1p1
Atp1b2
Atp1b3
Atp23
Atp2a3
Atp2b1
Atp2b1-as1
Atp2b2
Atp2b2-it2
Atp2b3
Atp2c1
Atp2c2
Atp4a
Atp5f1d
Atp5f1ep2
Atp5mc1p4
Atp5mc1p8
Atp5mc2p1
Atp5mc3
Atp5mf
Atp5mfp3
Atp5mf-ptcd1
Atp5mg
Atp5mpl
Atp5pb
Atp5pbp4
Atp6ap1l
Atp6v0a1
Atp6v0b
Atp6v0cp2
Atp6v0d2
Atp6v0e2
Atp6v1b2
Atp6v1c2
Atp6v1e2
Atp6v1g1p3
Atp6v1g3
Atp8a2
Atp8b1
Atp8b2
Atp8b3
Atp8b4
Atp9b
Atpaf1
Atr
Atraid
Atrn
Atrnl1
Atrx
Atxn2
Atxn2-as
Atxn7
Atxn7l1
Atxn7l2
Atxn7l3b
Atxn8os
Aunip
Auts2
Avl9
Avp
Axl
Azgp1
Azi2
Azin1-as1
Azin2
B2m
B3galnt1
B3galnt2
B3galnt2p1
B3galt2
B3galt4
B3galt5
B3galt6
B3gnt3
B3gnt4
B3gnt5
B3gnt7
B4galnt1
B4galnt2
B4galnt3
B4galnt4
B4galt1-as1
B4galt3
B4galt4
B9d2
Baalc
Baalc-as1
Babam1
Bace2
Bach1
Bach2
Bad
Bag3
Bag6
Bage2
Bahcc1
Bahd1
Baiap2
Baiap2-dt
Baiap2l1
Baiap3
Bambi
Bank1
Banp
Bard1
Barhl1
Barx1
Barx1-dt
Barx2
Basp1
Batf
Baz2b
Bbip1
Bbof1
Bbs4
Bbs5
Bbs9
Bbx
Bcam
Bcan
Bcap29
Bcas1
Bcas3
Bcas4
Bcat1
Bcl10
Bcl11a
Bcl2l1
Bcl2l11
Bcl2l12
Bcl2l15
Bcl2l2
Bcl2l2-pabpn1
Bcl3
Bcl6b
Bcl7a
Bcl7b
Bcl9
Bclaf1
Bco1
Bcorl1
Bcrp2
Bcs1l
Bcyrn1
Bdh1
Bdh2
Bdkrb2
Bdp1
Bdp1p
Bean1
Becn2
Bend4
Bend6
Bend7
Best2
Bex5
Bfar
Bfsp1
Bfsp2-as1
Bglt3
Bhlha15
Bhlha9
Bhlhe22
Bhlhe23
Bhlhe40
Bhlhe41
Bhmt
Bicc1
Bicd1
Bicdl1
Bicdl2
Birc2
Birc6
Birc6-as2
Birc7
Bivm
Bivm-ercc5
Blacat1
Blace
Blcap
Blk
Blmh
Bloc1s3
Blvra
Bmf
Bmi1
Bmp1
Bmp2k
Bmp4
Bmp6p1
Bmp7
Bmp7-as1
Bmper
Bmpr1a
Bmpr1b
Bmpr2
Bms1p1
Bmt2
Bnc2
Bnc2-as1
Bnip3l
Bnipl
Boc
Bod1
Bok-as1
Bola1
Bop1
Bora
Bpi
Bpifa4p
Bpifb1
Bpifb3
Bpifb4
Bpifb9p
Bpifc
Bpnt1
Bptf
Braf
Brca1
Brca2
Brcc3
Brd2
Brd7p6
Brd9
Brd9p2
Brdt
Brf2
Bri3
Brinp1
Brinp2
Brinp3
Brms1
Brpf1
Brsk1
Brsk2
Brwd1
Brwd1-as1
Brwd1-as2
Bscl2
Bsdc1
Bsg
Bspry
Bst1
Bsx
Btbd10
Btbd11
Btbd3
Btbd6
Btbd9
Btd
Btf3l4p2
Btf3l4p4
Btf3p1
Btf3p10
Btf3p14
Btg2
Btg4
Btn1a1
Btn2a3p
Btnl2
Btnl9
Bub1
Bub1b-pak6
Bub1p1
Bub3
Bud23
Bves-as1
Bx119927.1
Bx248415.1
Bx255923.1
Bx255925.1
Bx284613.1
Bx284656.2
Bx284668.2
Bx284668.4
Bx284668.5
Bx322559.1
Bx323046.1
Bx470102.1
Bx470209.2
Bx510359.4
Bx571818.1
Bx640514.2
Bx640515.1
Bx679664.1
Bx842568.3
Bx842568.4
Bx927359.1
Bzw1
Bzw2
C10orf142
C10orf53
C10orf55
C10orf67
C10orf71
C10orf71-as1
C10orf82
C10orf90
C11orf40
C11orf45
C11orf49
C11orf53
C11orf54
C11orf58
C11orf68
C11orf74
C11orf80
C11orf87
C11orf88
C11orf91
C11orf97
C12orf42
C12orf57
C14orf132
C14orf180
C14orf39
C15orf39
C15orf40
C15orf41
C15orf48
C15orf53
C15orf54
C15orf56
C15orf65
C16orf45
C16orf58
C16orf72
C16orf74
C16orf82
C17orf53
C17orf64
C17orf75
C17orf82
C17orf99
C18orf15
C18orf25
C18orf65
C19orf25
C19orf66
C19orf67
C19orf81
C1d
C1galt1
C1galt1p1
C1orf105
C1orf112
C1orf116
C1orf127
C1orf131
C1orf137
C1orf141
C1orf159
C1orf162
C1orf195
C1orf21
C1orf220
C1orf226
C1orf229
C1orf232
C1orf53
C1orf56
C1orf61
C1orf87
C1orf94
C1qa
C1qb
C1qtnf1
C1qtnf4
C1qtnf7
C1qtnf8
C1qtnf9
C1qtnf9-as1
C1r
C1s
C20orf187
C20orf194
C20orf204
C20orf27
C21orf58
C21orf59-tcp10l
C21orf62
C21orf62-as1
C22orf23
C22orf34
C2cd3
C2cd4a
C2cd4d
C2cd5
C2cd6
C2orf15
C2orf40
C2orf70
C2orf72
C2orf74
C2orf80
C2orf81
C2orf91
C3
C3orf14
C3orf20
C3orf38
C3orf52
C3orf67
C3orf67-as1
C3orf80
C3orf85
C3p1
C4bpa
C4bpap1
C4bpb
C4orf19
C4orf3
C4orf46
C4orf48
C5
C5orf17
C5orf22
C5orf30
C5orf38
C5orf49
C5orf56
C5orf66
C5orf66-as1
C5orf66-as2
C6
C6orf106
C6orf118
C6orf120
C6orf141
C6orf15
C6orf48
C6orf58
C6orf89
C7
C7orf26
C7orf50
C8a
C8b
C8orf31
C8orf33
C8orf34
C8orf37-as1
C8orf49
C8orf58
C8orf76
C8orf86
C8orf87
C9orf106
C9orf135
C9orf135-dt
C9orf139
C9orf16
C9orf163
C9orf170
C9orf24
C9orf3
C9orf50
C9orf62
C9orf66
Ca1
Ca11
Ca14
Ca15p1
Ca2
Ca3
Ca4
Ca5a
Ca6
Ca7
Ca9
Cab39
Cab39p1
Cabin1
Cables1
Cables2
Cabp1
Cabp5
Cachd1
Cacna1a
Cacna1b
Cacna1c
Cacna1c-as1
Cacna1c-as2
Cacna1c-as3
Cacna1c-it3
Cacna1d
Cacna1e
Cacna1g
Cacna1h
Cacna2d1
Cacna2d2
Cacna2d3
Cacna2d4
Cacnb2
Cacnb3
Cacnb4
Cacng2
Cacng5
Cacng6
Cacng7
Cacng8
Cactin-as1
Cacybp
Cacybpp2
Cadm1
Cadm2
Cadm2-as1
Cadm2-as2
Cadm3
Cadm3-as1
Cadps
Cadps2
Cahm
Calb1
Calb2
Calcb
Calcoco1
Calcp
Calcrl
Cald1
Calhm6
Calm1
Calm2
Calm2p1
Calml4
Calr4p
Calu
Caly
Camk1
Camk1d
Camk2a
Camk2b
Camk2d
Camk2g
Camk2n1
Camk4
Camkmt
Camkv
Camsap2
Camsap3
Camta1
Cand2
Canx
Capn1
Capn13
Capn15
Capn5
Capn7
Capn8
Capn9
Caprin1
Caps2
Capsl
Capza2
Card11
Card14
Carhsp1
Carm1p1
Carmil1
Carmil2
Carnmt1
Carnmt1-as1
Carns1
Cars
Carsp2
Cartpt
Casc1
Casc11
Casc15
Casc19
Casc2
Casc4
Casc8
Cask
Cask-as1
Casp1
Casp10
Casp3
Casp8
Casr
Cast
Castor3
Casz1
Cat
Catip
Catspere
Catsperg
Catsperz
Cav1
Cav2
Cav3
Cavin3
Cbfa2t2
Cbfa2t3
Cbfb
Cblb
Cblc
Cbln1
Cbln2
Cbr1
Cbr4
Cbwd1
Cbwd4p
Cbwd6
Cbx1
Cbx1p5
Cbx2
Cbx3p1
Cbx3p4
Cbx3p6
Cbx3p7
Cbx4
Cbx7
Cbx8
Cc2d2a
Cc2d2b
Ccar1
Ccbe1
Ccdc102b
Ccdc103
Ccdc106
Ccdc107
Ccdc112
Ccdc11p1
Ccdc122
Ccdc126
Ccdc13
Ccdc130
Ccdc134
Ccdc136
Ccdc137
Ccdc138
Ccdc14
Ccdc140
Ccdc141
Ccdc142
Ccdc144nl-as1
Ccdc148
Ccdc149
Ccdc150
Ccdc151
Ccdc158
Ccdc171
Ccdc175
Ccdc178
Ccdc18
Ccdc180
Ccdc181
Ccdc183
Ccdc184
Ccdc185
Ccdc187
Ccdc190
Ccdc191
Ccdc192
Ccdc194
Ccdc198
Ccdc24
Ccdc26
Ccdc27
Ccdc28b
Ccdc30
Ccdc33
Ccdc38
Ccdc39
Ccdc39-as1
Ccdc40
Ccdc54
Ccdc6
Ccdc60
Ccdc61
Ccdc63
Ccdc66
Ccdc68
Ccdc7
Ccdc71l
Ccdc74a
Ccdc75p1
Ccdc77
Ccdc78
Ccdc80
Ccdc88a
Ccdc88b
Ccdc88c
Ccdc90b
Ccdc91
Ccdc92
Ccdc92b
Cchcr1
Cck
Cckbr
Ccl14
Ccl15
Ccl26
Ccm2
Ccm2l
Ccn1
Ccna1
Ccnb1
Ccnb1ip1p1
Ccnc
Ccnd1
Ccnd2
Ccnd2-as1
Ccne1
Ccnf
Ccng1
Ccni
Ccni2
Ccnjl
Ccnl1
Ccno
Ccnqp1
Ccny
Ccnyl1
Ccp110
Ccpg1
Ccr2
Ccr3
Ccr5
Ccr6
Ccr7
Ccrl1p1
Ccsap
Ccser1
Cct3
Cct4
Cct5p2
Cct6p2
Cct7
Cct7p2
Cct8p1
Ccz1b
Cd101
Cd14
Cd151
Cd163l1
Cd177
Cd19
Cd1b
Cd1c
Cd1d
Cd1e
Cd2
Cd200
Cd200r1l
Cd200r1l-as1
Cd209
Cd22
Cd24
Cd274
Cd276
Cd27-as1
Cd2ap
Cd300a
Cd300c
Cd300h
Cd300lb
Cd300ld
Cd300lf
Cd300lg
Cd302
Cd33
Cd36
Cd37
Cd38
Cd3eap
Cd40
Cd44
Cd46p1
Cd47
Cd48
Cd55
Cd58
Cd6
Cd69
Cd7
Cd70
Cd72
Cd81
Cd81-as1
Cd83
Cd83p1
Cd84
Cd8a
Cd8b2
Cd9
Cd96
Cd99
Cd99p1
Cdc123
Cdc14b
Cdc16
Cdc20b
Cdc23
Cdc25b
Cdc37l1
Cdc37l1-dt
Cdc40
Cdc42bpa
Cdc42ep1
Cdc42ep2
Cdc42ep3
Cdc42ep5
Cdc42p6
Cdc7
Cdc73
Cdca2
Cdca4p1
Cdca7
Cdca7l
Cdh1
Cdh11
Cdh12
Cdh13
Cdh15
Cdh17
Cdh20
Cdh22
Cdh23
Cdh23-as1
Cdh26
Cdh3
Cdh4
Cdh6
Cdh7
Cdhr1
Cdhr2
Cdhr3
Cdhr4
Cdk1
Cdk12
Cdk13
Cdk15
Cdk18
Cdk2ap2
Cdk2ap2p2
Cdk5r1
Cdk5r2
Cdk5rap1
Cdk5rap2
Cdk5rap3
Cdk7
Cdk7p1
Cdk9
Cdkn1a
Cdkn1c
Cdkn2a
Cdkn2a-dt
Cdkn2aip
Cdkn2b
Cdkn2b-as1
Cdkn2c
Cdkn3
Cdnf
Cds1
Cdv3
Cdx1
Cdx2
Cdx4
Cdyl
Ceacam20
Ceacam21
Ceacam3
Ceacam5
Ceacam7
Ceacamp2
Cebpa-dt
Cebpb
Cebpd
Cecr2
Cecr7
Celf1
Celf2
Celf4
Celf5
Celp
Celsr1
Celsr3
Cemip
Cemip2
Cenpc
Cenpe
Cenpf
Cenpk
Cenpl
Cenpn
Cenpu
Cenpvl3
Cep112
Cep128
Cep135
Cep164
Cep170
Cep170b
Cep250
Cep290
Cep350
Cep41
Cep44
Cep55
Cep57l1
Cep68
Cep78
Cep83
Cep83-dt
Cep97
Cept1
Cer1
Cercam
Cerna3
Cers1
Cers2
Cers3
Cers3-as1
Cers4
Cers5
Ces1
Ces1p1
Ces4a
Ces5a
Ces5ap1
Cetn3
Cfap100
Cfap126
Cfap206
Cfap221
Cfap299
Cfap300
Cfap43
Cfap44
Cfap46
Cfap54
Cfap57
Cfap58-dt
Cfap61
Cfap65
Cfap69
Cfap73
Cfap74
Cfap77
Cfap97d1
Cfap97d2
Cfap99
Cfdp1
Cfh
Cfhr3
Cfhr4
Cfhr5
Cfi
Cfl1p3
Cflar
Cftr
Cgb3
Cgn
Cgnl1
Cgrrf1
Champ1
Chat
Chchd2p2
Chchd2p8
Chchd4p4
Chchd5
Chchd6
Chchd7
Chd1
Chd3
Chd4
Chd6
Chd7
Chd8
Chd9
Chek2
Chga
Chgb
Chi3l1
Chi3l2
Chia
Chiap2
Chid1
Chit1
Chkb
Chl1
Chl1-as2
Chmp1b
Chmp1b-as1
Chmp2b
Chmp3
Chmp6
Chn1
Chn2
Chodl
Chordc2p
Chpf2
Chpt1
Chrac1
Chrd
Chrm2
Chrm3
Chrm3-as1
Chrm3-as2
Chrm4
Chrna2
Chrna3
Chrna4
Chrna7
Chrnb1
Chrnb2
Chrnb4
Chrnd
Chrne
Chst1
Chst10
Chst12
Chst13
Chst15
Chst4
Chst8
Chsy3
Chtf18
Chtop
Ciao3
Ciapin1
Ciart
Cic
Cidea
Ciita
Cilp2
Cip2a
Cir1p1
Cirbp
Cirbp-as1
Cisd2
Cisd3
Cistr
Cited2
Ciz1
Ckb
Ckmt2
Cks1b
Clasp1
Clasp2
Clcn3
Clcn4
Clcn5
Clcn6
Clcnka
Clcnkb
Cldn1
Cldn11
Cldn22
Cldn23
Cldn6
Cldn7
Clec11a
Clec14a
Clec1a
Clec1b
Clec2l
Clec4c
Clec4e
Clec4f
Clec4g
Clec7a
Clhc1
Clic4
Clic5
Clic6
Clip2
Clip4
Clk3
Clk4
Cllu1
Clmat3
Clmn
Cln5
Cln8
Clock
Clp1
Clpb
Clpsl1
Clpsl2
Clptm1
Clrn1
Clrn1-as1
Clrn2
Clspn
Clstn2
Clstn3
Cltc
Cltcl1
Clu
Cluap1
Cluhp3
Clul1
Clvs1
Clvs2
Cmahp
Cmbl
Cmip
Cmpk2
Cmss1
Cmtm2
Cmtm3
Cmtm4
Cmtm8
Cmtr1
Cmya5
Cnbd2
Cndp1
Cnga1
Cnga3
Cnga4
Cngb1
Cngb3
Cnih3
Cnih4
Cnksr2
Cnn1
Cnn2p10
Cnn2p8
Cnn3
Cnnm3
Cnot10
Cnot2
Cnot3
Cnot4
Cnot6l
Cnot7
Cnot7p2
Cnpy1
Cnpy3
Cntd1
Cntfr
Cntn1
Cntn2
Cntn3
Cntn4
Cntn4-as1
Cntn4-as2
Cntn5
Cntn6
Cntnap1
Cntnap2
Cntnap3
Cntnap3p2
Cntnap4
Cntnap5
Cntrl
Cntrob
Coa1
Coa5
Cobll1
Coch
Cog1
Cog2
Cog3
Col11a1
Col11a2
Col12a1
Col13a1
Col14a1
Col15a1
Col16a1
Col18a1
Col18a1-as2
Col19a1
Col1a1
Col1a2
Col20a1
Col21a1
Col24a1
Col25a1
Col26a1
Col28a1
Col2a1
Col4a1
Col4a2
Col4a3
Col4a3bp
Col4a5
Col5a1
Col5a1-as1
Col5a3
Col6a1
Col6a2
Col6a3
Col6a4p1
Col6a4p2
Col6a5
Col6a6
Col7a1
Col8a1
Col9a1
Col9a2
Col9a3
Colca1
Colca2
Colec12
Colgalt1
Colgalt2
Commd10
Commd3
Commd3-bmi1
Commd5
Commd8
Copa
Copb1
Copb2
Copg1
Cops2
Cops5
Cops6
Cops7b
Cops8
Copz1
Copz2
Coq2
Coq5
Coq8a
Corin
Coro1c
Coro2b
Coro6
Cox10-as1
Cox15
Cox17p1
Cox18
Cox20p2
Cox4i1p2
Cox4i2
Cox6b2
Cox6c
Cox6cp10
Cox6cp5
Cox7a2l
Cp
Cpa2
Cpa3
Cpa4
Cpamd8
Cpb1
Cpd
Cpe
Cpeb1-as1
Cpeb2
Cpeb4
Cped1
Cphl1p
Cplane1
Cplx1
Cplx2
Cplx4
Cpm
Cpn2
Cpne2
Cpne4
Cpne5
Cpne7
Cpne8-as1
Cpne9
Cpox
Cpq
Cps1
Cpsf1p1
Cpsf2
Cpsf3
Cpt1c
Cpz
Cr1
Cr1l
Cr2
Cr382285.1
Cr392000.1
Cr392039.3
Cr559946.2
Cr936218.2
Crabp1
Cracr2a
Cracr2b
Cramp1
Crb1
Crb3
Crbn
Creb1
Creb3l1
Creb3l2
Creb3l3
Creb3l4
Creb5
Crebl2
Crebrf
Creld1
Crem
Crhbp
Crhr1
Crhr2
Crim1
Crim1-dt
Crip1
Crip1p4
Crip2
Crisp1
Crispld1
Crispld2
Crlf1
Crmp1
Crnde
Crnn
Crocc
Crocc2
Croccp2
Crot
Crtac1
Crtam
Crtap
Crtc1
Crtc2
Crtc3
Crx
Cry1
Cryab
Cryba2
Crybb1
Crybg1
Crybg2
Cryga
Crygep
Crygn
Crym
Crym-as1
Cryz
Csde1
Csf1
Csf2ra
Csf3r
Csgalnact1
Csh1
Csmd2
Csn1s1
Csn2
Csnk1a1
Csnk1a1p1
Cspg5
Cspp1
Csrnp3
Csrp1
Csrp2
Cst3
Cstf2
Cstp1
Ct45a1
Ctage1
Ctbp2
Ctbp2p1
Ctbp2p5
Ctc1
Ctcf
Ctcfl
Ctdp1
Ctdsp1
Ctdspl
Ctf2p
Cth
Cthrc1
Ctif
Ctnna1
Ctnna2
Ctnnb1
Ctnnd1
Ctnnd2
Ctps1
Ctr9
Ctsa
Ctsb
Ctsc
Ctsf
Ctss
Cttn
Cttnbp2
Ctu2
Ctxn2
Ctxn3
Cubn
Cuedc1
Cul3
Cul4a
Cul4ap1
Cux1
Cux2
Cuzd1
Cwc25
Cwh43
Cx3cl1
Cx3cr1
Cxadr
Cxcl1
Cxcl13
Cxcl1p1
Cxcl2
Cxcl3
Cxcr2
Cxcr2p1
Cxcr4
Cxcr6
Cxxc4-as1
Cxxc5
Cxxc5-as1
Cyb561
Cyb561d1
Cyb5ap5
Cyb5d1
Cyb5r2
Cybrd1
Cycs
Cycsp1
Cycsp10
Cycsp5
Cycsp6
Cyfip1
Cyfip2
Cyhr1
Cyld
Cymp
Cyp19a1
Cyp1b1
Cyp1b1-as1
Cyp1d1p
Cyp20a1
Cyp24a1
Cyp26a1
Cyp26b1
Cyp26c1
Cyp27a1
Cyp27b1
Cyp27c1
Cyp2a7p2
Cyp2b7p
Cyp2e1
Cyp2g1p
Cyp2j2
Cyp2r1
Cyp2s1
Cyp2t3p
Cyp2u1
Cyp2w1
Cyp3a4
Cyp3a43
Cyp46a1
Cyp4b1
Cyp4f11
Cyp4f62p
Cyp4f8
Cyp4f9p
Cyp51a1-as1
Cyp7b1
Cysltr2
Cyth3
Czib
D2hgdh
Daam1
Daam2
Dab1
Dab1-as1
Dab2
Dab2ip
Dact1
Dact2
Dact3
Dact3-as1
Dag1
Dagla
Daglb
Dalrd3
Dao
Dap
Dap3
Dap3p1
Dapk1
Dapk2
Dapl1
Dars
Dars2
Dars-as1
Daw1
Dazap2p1
Dazl
Dbet
Dbf4
Dbh
Dbh-as1
Dbn1
Dbndd2
Dbnl
Dbr1
Dbt
Dbx1
Dcaf10
Dcaf11
Dcaf12
Dcaf16
Dcaf17
Dcaf4
Dcaf5
Dcaf6
Dcaf7
Dcbld1
Dcbld2
Dcdc1
Dcdc2
Dcdc2c
Dchs2
Dck
Dclk1
Dclk2
Dcn
Dcp1b
Dcp2
Dcst1
Dcstamp
Dct
Dctn3
Dcun1d1
Dcun1d4
Ddah1
Ddb1
Ddhd1
Ddhd2
Ddi2
Ddias
Ddn-as1
Ddr1
Ddr2
Ddx1
Ddx10
Ddx11-as1
Ddx11l1
Ddx11l5
Ddx18
Ddx18p1
Ddx20
Ddx21
Ddx25
Ddx27
Ddx31
Ddx39b
Ddx3x
Ddx41
Ddx42
Ddx43p2
Ddx47
Ddx5
Ddx50p2
Ddx52
Ddx55
Ddx59
Ddx6
Ddx60
Deaf1
Dec1
Decr2
Def6
Def8
Defa1
Defa10p
Defa4
Defa8p
Defa9p
Defb109a
Defb117
Defb119
Defb126
Defb128
Defb135
Degs1
Dennd1a
Dennd1b
Dennd1c
Dennd2a
Dennd2c
Dennd2d
Dennd3
Dennd4c
Dennd5a
Dennd5b
Dennd5b-as1
Dennd6a
Dennd6a-as1
Dennd6b
Denr
Depdc1
Depdc1-as1
Depdc1b
Depp1
Deptor
Des
Deup1
Dgat2
Dgat2l7p
Dgcr5
Dgcr8
Dgcr9
Dgka
Dgkd
Dgke
Dgkg
Dgkh
Dgki
Dgkq
Dgkz
Dglucy
Dguok
Dguok-as1
Dhdh
Dhfrp2
Dhrs3
Dhrs4l2
Dhrs7
Dhrs9
Dhtkd1
Dhx16
Dhx36
Dhx57
Dhx8
Dhx9
Diablo
Diaph1
Diaph3
Dimt1
Dio1
Dio3
Dio3os
Dip2c
Dipk1a
Dipk1c
Dipk2a
Diras3
Dirc1
Dirc3
Dis3
Dis3l2
Dis3l2p1
Disc1
Disp1
Disp2
Disp3
Dixdc1
Dkk1
Dkk3
Dkkl1
Dlc1
Dld
Dlec1
Dleu1
Dlg1
Dlg2
Dlg3
Dlg4
Dlg5-as1
Dlgap1
Dlgap1-as2
Dlgap1-as3
Dlgap2
Dlgap2-as1
Dlgap3
Dlgap4
Dlk1
Dll1
Dll3
Dll4
Dlst
Dlx1
Dlx2
Dlx2-dt
Dlx3
Dlx4
Dlx5
Dlx6
Dlx6-as1
Dm1-as
Dmac1
Dmac2l
Dmap1
Dmbt1p1
Dmbx1
Dmd
Dmgdh
Dmkn
Dmpk
Dmrt1
Dmrt2
Dmrt3
Dmrta2
Dmrtc2
Dmtf1
Dmtn
Dmxl1
Dmxl2
Dnaaf3
Dnaaf4
Dnah10
Dnah11
Dnah12
Dnah14
Dnah17-as1
Dnah2
Dnah3
Dnah5
Dnah6
Dnah7
Dnah8
Dnah9
Dnai1
Dnai2
Dnaja1p2
Dnaja3
Dnaja4
Dnajb11
Dnajb14
Dnajb2
Dnajb4
Dnajb6
Dnajb8
Dnajb9
Dnajc10
Dnajc13
Dnajc18
Dnajc19
Dnajc19p2
Dnajc19p3
Dnajc19p5
Dnajc21
Dnajc22
Dnajc24
Dnajc25
Dnajc25-gng10
Dnajc27
Dnajc4
Dnajc5b
Dnajc5g
Dnajc7
Dnajc9
Dnajc9-as1
Dnal1
Dnase1l2
Dnd1p1
Dner
Dnm1
Dnm1p38
Dnm1p46
Dnm2
Dnm3
Dnm3os
Dnmt3a
Doc2a
Doc2b
Dock1
Dock2
Dock4
Dock5
Dock6
Dock7
Dock8
Dock9
Dock9-dt
Dok1
Dok3
Dok5
Dok7
Dolpp1
Donson
Dop1b
Dpcd
Dpf1
Dpf2
Dpf3
Dph1
Dph3p2
Dph5
Dph6
Dpp10
Dpp4
Dpp6
Dpp7
Dpp9
Dppa4
Dpy19l2
Dpy19l2p1
Dpy19l2p4
Dpy19l2p5
Dpy19l4
Dpy30
Dpyd
Dpyd-as1
Dpys
Dpysl3
Dpysl4
Dpysl5
Dqx1
Dr1
Draic
Dram2
Drc1
Drc3
Drc7
Drd2
Drd3
Drd4
Drd5
Drg2
Drgx
Drosha
Dscaml1
Dscas
Dse
Dsg1-as1
Dsg2
Dsg2-as1
Dsp
Dstn
Dtl
Dtna
Dtnb
Dtwd1
Dtx1
Dtx2p1-upk3bp1-pms2p11
Dtx3
Dtx3l
Dtymk
Dubr
Duox1
Duoxa1
Duoxa2
Dusp10
Dusp11
Dusp12
Dusp14
Dusp15
Dusp19
Dusp2
Dusp27
Dusp3
Dusp5p1
Dusp5p2
Dusp6
Dusp8
Dusp8p5
Dusp9
Dut
Dutp8
Dux4l16
Dux4l18
Dux4l26
Dux4l28
Dux4l32
Dux4l34
Dux4l37
Dux4l50
Dux4l9
Duxap1
Dvl3
Dydc2
Dym
Dync1i1
Dync1i2
Dync1li1
Dync1li2
Dync2h1
Dynll1
Dynlrb1
Dynlrb2
Dynlt1
Dynlt3
Dyrk1a
Dyrk2
Dyrk3
Dyrk4
Dysf
Dzip1l
Dzip3
E2f3p1
E2f4
E2f6
E2f7
Eaf2
Ebf1
Ebf2
Ebf3
Ebf4
Ebln2
Ebp
Ecd
Ece2
Ecel1
Ecel1p1
Ecel1p2
Echdc3
Eci2
Ect2
Ect2l
Eda
Edaradd
Eddm3dp
Edem1
Edn3
Ednra
Ednrb-as1
Edrf1
Eea1
Eef1a1
Eef1a1p12
Eef1a1p14
Eef1a1p25
Eef1a1p28
Eef1a1p36
Eef1a1p5
Eef1a1p8
Eef1a2
Eef1akmt4
Eef1akmt4-ece2
Eef1aknmt
Eef1b2
Eef1d
Eef1dp1
Eef1dp8
Eef1e1
Eef1gp4
Eef2k
Efcab10
Efcab11
Efcab13
Efcab2
Efcab3
Efcab6
Efcab7
Efcc1
Efemp1
Efhb
Efhc1
Efhd1
Efhd2
Efl1
Efl1p1
Efna1
Efna3
Efna4
Efna5
Efr3b
Efs
Egf
Egfem1p
Egfl6
Egfl7
Egflam
Egflam-as1
Egflam-as2
Egflam-as3
Egfr
Egln1
Egln1p1
Egln2
Egr2
Egr3
Egr4
Ehbp1
Ehbp1l1
Ehd1
Ehd2
Ehd4
Ehf
Ehhadh
Ehmt1
Ehmt2
Ei24
Eif1axp1
Eif1b
Eif1b-as1
Eif2a
Eif2ak2
Eif2ak3-dt
Eif2ap4
Eif2b3
Eif2b4
Eif2b5
Eif2d
Eif2s3
Eif3a
Eif3e
Eif3f
Eif3fp1
Eif3h
Eif3i
Eif3j
Eif3k
Eif3m
Eif4a1p3
Eif4a1p6
Eif4a2
Eif4a2p1
Eif4bp8
Eif4e
Eif4e1b
Eif4e2
Eif4e3
Eif4ebp2p2
Eif4ep2
Eif4g2
Eif4g3
Eif4h
Eif5
Eif5a2
Eif5b
Elac1
Elane
Elavl3
Elavl4
Elf3
Elf3-as1
Elfn1
Elk3
Elk4
Ell3
Elmo1
Elmo2
Elmo2p1
Elmod1
Elmod2
Eln
Eln-as1
Eloa3c
Elocp21
Elovl2-as1
Elovl6
Elovl7
Elp2
Elp3
Emb
Embp1
Emc10
Emc1-as1
Emc3
Emc4
Emc6
Emc8
Emcn
Eme1
Emid1
Emilin2
Eml1
Eml3
Eml4
Eml6
Emp1
Emsy
Emx1
Emx2
Emx2os
En1
En2
Enah
Enam
Endou
Endov
Eng
Engase
Enkd1
Enkur
Eno1p3
Eno2
Eno3
Eno4
Enosf1
Enpep
Enpp1
Enpp2
Enpp3
Enpp7p14
Enpp7p7
Enpp7p8
Ensa
Entpd1
Entpd2
Entpd3
Entpd4
Entpd8
Entr1
Eny2
Eogt
Eomes
Ep400
Ep400p1
Epas1
Epb41
Epb41l1
Epb41l3
Epb41l4a
Epb41l4a-dt
Epb41l4b
Epc1
Epc2
Epcam
Epdr1
Epha1
Epha10
Epha3
Epha4
Epha5
Epha5-as1
Epha6
Epha8
Ephb1
Ephb6
Ephx1
Ephx2
Epm2a
Epm2aip1
Epn2
Epn3
Epop
Eppin
Eppin-wfdc6
Eps15
Eps8
Eps8l1
Eps8l2
Eqtn
Erap1
Eras
Erbb2
Erbb3
Erbin
Erc1
Erc2
Ercc5
Ercc6
Ercc6l2
Ercc8
Ereg
Erfe
Erg
Ergic1
Erhp1
Eri1
Eri3
Ericd
Erich1
Erich3
Erich5
Erich6
Erlec1
Erlin1
Ermap
Ermn
Ern1
Ero1b
Erp29
Errfi1
Ervh-1
Ervmer61-1
Esam
Esm1
Espn
Espnl
Espnp
Esr1
Esr2
Esrp1
Esrra
Esrrap2
Esrrb
Esrrg
Esyt2
Esyt3
Etf1
Ethe1
Etnk2
Ets1-as1
Ets2
Etv1
Etv2
Etv3
Etv4
Etv5
Etv6
Eva1b
Eva1c
Evc
Evi5l
Evl
Evx1
Evx1-as
Evx2
Ewsat1
Ewsr1
Exd2
Exd3
Exo1
Exo5
Exoc1
Exoc1l
Exoc3
Exoc3l1
Exoc3l4
Exoc5p1
Exoc6
Exoc7
Exog
Exosc10-as1
Exosc2
Exosc3p1
Exosc7
Exosc8
Ext2
Extl3
Eya1
Eya2
Eya4
Eys
Ezh1
Ezh2
Ezr-as1
F10
F11
F12
F13a1
F13b
F2r
F2rl1
F3
F7
Faah
Faahp1
Fabp5
Fabp5p12
Fabp5p3
Fabp7p2
Fadd
Fads2
Faf1
Faf2
Fahd1
Faim
Faim2
Fam102a
Fam102b
Fam107a
Fam110a
Fam110b
Fam111a
Fam111b
Fam114a2
Fam117a
Fam120a
Fam120aos
Fam120b
Fam124a
Fam124b
Fam126a
Fam129a
Fam129c
Fam133a
Fam135a
Fam13a
Fam13a-as1
Fam13c
Fam149a
Fam149b1p1
Fam153a
Fam153b
Fam153c
Fam155b
Fam160a1
Fam162a
Fam163a
Fam166a
Fam172a
Fam173a
Fam174b
Fam177a1
Fam177b
Fam178b
Fam180a
Fam181a
Fam181a-as1
Fam183a
Fam183bp
Fam187a
Fam189a1
Fam189a2
Fam193b
Fam198b-as1
Fam19a3
Fam19a5
Fam201a
Fam204a
Fam206a
Fam207a
Fam20c
Fam215a
Fam217b
Fam218a
Fam220bp
Fam221b
Fam222a
Fam222a-as1
Fam228b
Fam229a
Fam229b
Fam230g
Fam230i
Fam234a
Fam234b
Fam237a
Fam238b
Fam241b
Fam242c
Fam24b
Fam32cp
Fam3b
Fam3d
Fam41c
Fam43a
Fam45a
Fam47e
Fam47e-stbd1
Fam49a
Fam53a
Fam57b
Fam71a
Fam71b
Fam71e2
Fam71f1
Fam72a
Fam76a
Fam81a
Fam81b
Fam83f
Fam84a
Fam86fp
Fam86kp
Fam89b
Fam90a24p
Fam91a1
Fam92a
Fam98a
Fam98b
Fam99b
Fancc
Fanci
Fancm
Fank1
Fap
Far1
Far1-it1
Far2
Far2p1
Far2p2
Far2p3
Farp1
Farsbp1
Fas
Fastkd2
Fastkd3
Fat1
Fat4
Faxdc2
Fbf1
Fbh1
Fblim1
Fbll1
Fbln1
Fbln2
Fbln7
Fbn1
Fbn2
Fbp1
Fbrs
Fbrsl1
Fbxl15
Fbxl16
Fbxl18
Fbxl2
Fbxl21p
Fbxl3
Fbxl5
Fbxl6
Fbxl7
Fbxl8
Fbxo15
Fbxo16
Fbxo17
Fbxo2
Fbxo24
Fbxo25
Fbxo27
Fbxo28
Fbxo36
Fbxo38
Fbxo41
Fbxo44
Fbxo6
Fbxo7
Fbxw2
Fbxw5
Fbxw7
Fbxw8
Fcamr
Fcar
Fcer1a
Fcf1p9
Fcgr1b
Fcgr2a
Fcgr3a
Fcgr3b
Fcgrt
Fcho1
Fcho2
Fcmr
Fcn1
Fcn2
Fcrl2
Fcrl4
Fcrl5
Fcrl6
Fcrlb
Fdcsp
Fdft1
Fdxr
Fendrr
Fer1l4
Fer1l5
Ferd3l
Fetub
Fev
Fez1
Fez2
Fezf1
Fezf1-as1
Fezf2
Ffar2
Ffar4
Fgb
Fgd3
Fgd4
Fgd5
Fgd5p1
Fgd6
Fgf1
Fgf10
Fgf10-as1
Fgf11
Fgf12
Fgf12-as2
Fgf12-as3
Fgf13-as1
Fgf14
Fgf14-as2
Fgf16
Fgf17
Fgf2
Fgf20
Fgf4
Fgf5
Fgf9
Fgfbp2
Fgfr1
Fgfr1op
Fgfr1op2p1
Fgfr2
Fgfr3
Fgfr3p1
Fgfr4
Fgfrl1
Fgg
Fggy
Fgr
Fh
Fhad1
Fhdc1
Fhl1
Fhl2
Fhl3
Fhod3
Fibcd1
Fig4
Fignl1
Filip1
Filip1l
Filnc1
Fip1l1
Fjx1
Fkbp10
Fkbp1b
Fkbp4
Fkbp5
Fkbp7
Fkbp9
Fktn
Flg
Flg-as1
Fli1
Flnb
Flnc
Flot1
Flrt1
Flrt2
Flt1
Flt3lg
Flt4
Flvcr1
Flvcr2
Flywch1
Fmc1
Fmc1-luc7l2
Fmn1
Fmn2
Fmnl1
Fmo2
Fmo5
Fmo6p
Fmo8p
Fmo9p
Fmod
Fn1
Fn3k
Fnbp1
Fnbp1l
Fnbp1p1
Fnbp4
Fndc1
Fndc11
Fndc3a
Fndc3b
Fndc5
Fndc7
Fnip1
Fnip2
Fnta
Fntb
Fo393415.2
Fo393418.1
Fo393419.1
Fo538757.1
Focad
Folh1
Folr2
Fopnl
Fos
Fosb
Fosl1
Fosl1p1
Fosl2
Foxa1
Foxa2
Foxa3
Foxb1
Foxb2
Foxc1
Foxc2
Foxc2-as1
Foxcut
Foxd1
Foxd1-as1
Foxd2
Foxd3
Foxd3-as1
Foxd4
Foxd4l1
Foxd4l3
Foxd4l4
Foxd4l5
Foxd4l6
Foxe1
Foxf2
Foxg1
Foxh1
Foxi2
Foxj2
Foxl1
Foxl2
Foxl2nb
Foxn2
Foxo1b
Foxo3
Foxo4
Foxo6
Foxp1
Foxp2
Foxp4
Foxp4-as1
Fp325335.1
Fpgs
Fpgt
Fpgt-tnni3k
Fpr1
Fpr2
Fras1
Frat1
Frg1
Frg1dp
Frg1-dt
Frg1hp
Frg2
Frg2b
Frg2fp
Frmd1
Frmd4a
Frmd6
Frmpd2
Frmpd4
Frrs1
Frs3
Fry
Fryl
Fscn1
Fscn1p1
Fscn2
Fsip1
Fsip2
Fsip2-as1
Fsip2-as2
Fst
Fstl1
Fstl3
Fstl5
Ftcd
Ftcdnl1
Fth1
Fth1p21
Fth1p22
Fth1p25
Ftlp10
Ftlp19
Ftlp5
Fto
Ftop1
Fubp1
Fuk
Fundc2
Fundc2p2
Fundc2p4
Furin
Fut1
Fut2
Fut6
Fut7
Fut9
Fxn
Fxr1
Fxyd1
Fxyd2
Fxyd5
Fxyd6
Fxyd7
Fyb1
Fyco1
Fyn
Fyttd1
Fzd1
Fzd10
Fzd2
Fzd3
Fzd6
Fzd7
Fzd8
G2e3
G3bp1
G3bp2
G6pc2
Gaa
Gab1
Gabarapl1
Gabbr1
Gabbr2
Gabpb1-as1
Gabpb2
Gabra1
Gabra4
Gabra5
Gabra6
Gabrb1
Gabrb2
Gabrb3
Gabrd
Gabrg2
Gabrg3
Gad1
Gad2
Gadd45b
Gadd45g
Gage10
Gak
Gal3st4
Galk2
Galns
Galnt1
Galnt10
Galnt11
Galnt12
Galnt13
Galnt14
Galnt15
Galnt16
Galnt2
Galnt3
Galnt6
Galnt7
Galnt8
Galnt9
Galntl5
Galntl6
Galp
Galr1
Gap43
Gapdh
Gapdhp15
Gapdhp25
Gapdhp26
Gapdhp54
Gapdhp70
Gapdhp71
Gapdhp72
Gapt
Gapvd1
Gar1
Garem2
Garnl3
Gart
Gas1rr
Gas2
Gas2l1
Gas2l1p2
Gas2l3
Gas5
Gas6-dt
Gas7
Gas8
Gasal1
Gask1a
Gata2
Gata2-as1
Gata3
Gata3-as1
Gata4
Gata6
Gata6-as1
Gatad1
Gatad2a
Gatad2b
Gatb
Gatd1
Gatm
Gba2
Gbe1
Gbgt1
Gbp1p1
Gbp3
Gbp6
Gbx1
Gbx2
Gca
Gcat
Gcc2
Gcfc2
Gcg
Gcgr
Gck
Gckr
Gclc
Gcm2
Gcnt1
Gcnt1p2
Gcnt2
Gcom1
Gcsaml
Gcsaml-as1
Gcshp1
Gda
Gdap1
Gdap1l1
Gdap2
Gdf15
Gdf6
Gdf9
Gdi2
Gdnf
Gdnf-as1
Gdpd5
Gdpgp1
Gemin5
Gemin7-as1
Get4
Gfap
Gfer
Gfi1
Gfi1b
Gfm1
Gfm2
Gfod1-as1
Gfpt1
Gfpt2
Gfra1
Gfra2
Gfra4
Gfy
Gga1
Ggn
Ggps1
Ggt6
Ggta1p
Ggtlc2
Ghr
Ghrhr
Ghrlos
Ghsr
Gigyf2
Gimap3p
Gimap4
Gimap5
Gimap6
Gins3
Gins4
Gipc2
Gipc3
Gipr
Git1
Git2
Gja1
Gja4
Gja5
Gjb3
Gjb6
Gjc1
Gjd3
Gk5
Gkap1
Glb1
Glb1l2
Glb1l3
Glcci1
Gldc
Gldn
Gle1
Gli1
Gli2
Gli3
Gli4
Glipr1
Glipr1l2
Glipr2
Glis2
Glis3
Glra3
Glrb
Glrx5
Glrxp1
Gls
Glt1d1
Glt6d1
Glt8d2
Glud1
Glud1p3
Glud1p4
Glyatl1
Glyatl1b
Glyatl1p4
Glyatl3
Glyr1
Gm2a
Gmcl2
Gmds
Gmds-dt
Gmfb
Gmfbp1
Gmip
Gml
Gmppa
Gmppb
Gmpr
Gna12
Gnai1
Gnai2
Gnal
Gnao1
Gnas
Gnas-as1
Gnat1
Gnat3
Gne
Gng12-as1
Gng4
Gng5
Gng5p1
Gng8
Gngt1
Gnl2
Gnl3
Gnl3lp1
Gnpda2
Gnptab
Gnrhr2p1
Golga2p11
Golga4
Golga6a
Golgb1
Golim4
Golm1
Golph3
Golph3l
Gon4l
Gorab
Gorab-as1
Gorasp2
Gosr1
Gosr2
Got1
Got2
Gp1bb
Gpalpp1
Gpam
Gpank1
Gpat3
Gpatch2
Gpbp1
Gpbp1l1
Gpc1
Gpc2
Gpc5-as2
Gpc6-as2
Gpd2
Gper1
Gphn
Gpi
Gpm6a
Gpnmb
Gpr101
Gpr137
Gpr137b
Gpr137c
Gpr141
Gpr148
Gpr156
Gpr157
Gpr158
Gpr160
Gpr162
Gpr17
Gpr1-as
Gpr26
Gpr27
Gpr32p1
Gpr39
Gpr50
Gpr50-as1
Gpr6
Gpr75-asb3
Gpr78
Gpr83
Gpr85
Gpr87
Gpr89a
Gprasp1
Gprc5a
Gprc5b
Gprc5c
Gprc5d
Gprc5d-as1
Gprc6a
Gps2p1
Gps2p2
Gpsm1
Gpsm2
Gpx1p1
Gpx2
Gpx3
Gpx4
Gpx5
Gpx7
Gpx8
Gramd1a
Gramd1b
Gramd1c
Gramd2b
Gramd4
Gramd4p8
Grap2
Grasp
Grb10
Grb14
Grb7
Greb1
Greb1l
Grem1
Grhl1
Grhl2
Grhl3
Grhpr
Gria1
Gria2
Gria3
Gria4
Grid2
Grik1
Grik1-as1
Grik2
Grik3
Grik4
Grik5
Grin1
Grin2a
Grin2b
Grin2c
Grin2d
Grin3b
Grina
Grip1
Grip2
Grk2
Grk3
Grk4
Grk5-it1
Grk6
Grm1
Grm2
Grm3
Grm4
Grm7
Grm7-as1
Grm7-as2
Grm7-as3
Grm8
Grp
Grpr
Grwd1
Gsap
Gsc
Gsc2
Gsdmd
Gse1
Gsn
Gspt1
Gspt2
Gsta4
Gsta5
Gsta7p
Gstcd
Gstk1
Gstm3
Gstm4
Gstm5
Gsto1
Gsto2
Gsx1
Gsx2
Gtdc1
Gtf2b
Gtf2e2
Gtf2h2c
Gtf2h4
Gtf2i
Gtf2ird1
Gtf3a
Gtf3ap1
Gtf3c3
Gtf3c4
Gtf3c5
Gtpbp3
Gtpbp8
Gtsf1
Guca1c
Gucy1a1
Gucy1b1
Gucy1b2
Gucy2c
Gucy2d
Gulp1
Gusb
Gusbp1
Gvinp2
Gvqw2
Gvqw3
Gxylt1p5
Gxylt2
Gyg1
Gyg1p1
Gyg1p3
Gyg2
Gypa
Gypc
Gzf1
Gzmap1
Gzmk
H1f0
H1fx-as1
H2afv
H2afvp1
H2afy2
H2afz
H2bfwt
H3f3a
H3f3ap2
H3f3b
H3f3bp2
H6pd
Habp4
Hacd1
Hace1
Hacl1
Hadh
Hadha
Haghl
Haglr
Haglros
Hamp
Hand2
Hand2-as1
Hao2
Hao2-it1
Hap1
Hapln1
Hapln2
Hapln3
Har1a
Har1b
Has1
Has2-as1
Has3
Hat1
Haus2
Havcr1
Hax1
Hba1
Hba2
Hbp1
Hbz
Hcfc1r1
Hcfc2p1
Hcg18
Hcg22
Hcg25
Hcg27
Hcg4b
Hcg4p8
Hcg9
Hck
Hcn1
Hcn3
Hcp5
Hcrt
Hcrtr1
Hcrtr2
Hcst
Hdac11
Hdac2
Hdac2-as2
Hdac3
Hdac4
Hdac4-as1
Hdac8
Hdac9
Hdc
Hddc2
Hddc3
Hdgfl1
Hdhd2
Hdhd5-as1
Heatr1
Heatr5b
Hebp2
Hectd1
Hectd2
Hecw1
Hecw1-it1
Hecw2
Hecw2-as1
Heg1
Hells
Helt
Hemgn
Hemk1
Herc1
Herc3
Herc5
Herpud1
Hes1
Hes2
Hes3
Hes4
Hes6
Hes7
Hexa
Hexa-as1
Hexb
Hexd
Hexim1
Hexim2
Hey1
Hey2
Hfm1
Hgd
Hgf
Hgs
Hgsnat
Hhat
Hhex
Hhip
Hhipl1
Hhla2
Hhla3
Hibch
Hic1
Hid1
Hif1a
Hif1a-as1
Hif3a
Higd1a
Higd1ap12
Higd1ap9
Hilpda
Hip1
Hip1r
Hipk1
Hipk1-as1
Hipk4
Hist1h1a
Hist1h1c
Hist1h1d
Hist1h1ps2
Hist1h2aa
Hist1h2ab
Hist1h2ac
Hist1h2ad
Hist1h2ah
Hist1h2ai
Hist1h2ak
Hist1h2am
Hist1h2aps1
Hist1h2aps2
Hist1h2aps3
Hist1h2aps4
Hist1h2aps5
Hist1h2ba
Hist1h2bc
Hist1h2bd
Hist1h2be
Hist1h2bf
Hist1h2bh
Hist1h2bi
Hist1h2bk
Hist1h2bn
Hist1h2bo
Hist1h2bps1
Hist1h3b
Hist1h3c
Hist1h3d
Hist1h3e
Hist1h3f
Hist1h3h
Hist1h3i
Hist1h3j
Hist1h3ps1
Hist1h4c
Hist1h4d
Hist1h4f
Hist1h4k
Hist1h4l
Hist2h2ac
Hist2h2bf
Hist2h3ps2
Hist3h2ba
Hist4h4
Hivep1
Hivep2
Hjv
Hk1
Hk2
Hla-b
Hla-dmb
Hla-doa
Hla-dpa3
Hla-dpb1
Hla-dpb2
Hla-dqa1
Hla-dra
Hla-drb6
Hla-f
Hla-g
Hla-h
Hla-j
Hla-k
Hla-s
Hla-v
Hla-z
Hlf
Hltf
Hlx
Hm13-it1
Hmcn1
Hmcn2
Hmg20a
Hmg20b
Hmga1
Hmga1p2
Hmga1p7
Hmga1p8
Hmga2
Hmgb1
Hmgb1p11
Hmgb1p24
Hmgb1p25
Hmgb1p35
Hmgb1p38
Hmgb1p41
Hmgb1p47
Hmgb1p5
Hmgb2
Hmgb3
Hmgb3p1
Hmgb3p11
Hmgb3p22
Hmgb3p3
Hmgb3p32
Hmgb4
Hmgcl
Hmgcll1
Hmgcr
Hmgcs2
Hmgn1p10
Hmgn1p26
Hmgn1p35
Hmgn1p36
Hmgn1p38
Hmgn1p4
Hmgn1p6
Hmgn2
Hmgn2p15
Hmgn2p18
Hmgn2p20
Hmgn2p21
Hmgn2p36
Hmgn2p40
Hmgn2p46
Hmgn2p9
Hmgn3p1
Hmgn4
Hmsd
Hmx2
Hnf4a
Hnf4a-as1
Hnf4g
Hnmt
Hnrnpa1
Hnrnpa1p30
Hnrnpa1p34
Hnrnpa1p47
Hnrnpa1p52
Hnrnpa1p57
Hnrnpa1p6
Hnrnpa1p61
Hnrnpa1p64
Hnrnpa3p9
Hnrnpcp9
Hnrnpd
Hnrnph1
Hnrnph3
Hnrnpkp5
Hnrnpll
Hnrnpm
Hnrnpu
Hnrnpul1
Hnrnpul2-bscl2
Homer2
Homer3-as1
Hook1
Hook3
Hopx
Hormad1
Hormad2-as1
Hotair
Hotairm1
Hottip
Hoxa1
Hoxa10
Hoxa10-as
Hoxa11
Hoxa11-as
Hoxa13
Hoxa2
Hoxa3
Hoxa4
Hoxa5
Hoxa6
Hoxa7
Hoxa9
Hoxa-as2
Hoxa-as3
Hoxb1
Hoxb13
Hoxb2
Hoxb3
Hoxb5
Hoxb6
Hoxb7
Hoxb8
Hoxb-as1
Hoxb-as2
Hoxb-as3
Hoxb-as4
Hoxc10
Hoxc11
Hoxc13-as
Hoxc4
Hoxc5
Hoxc6
Hoxc9
Hoxc-as1
Hoxc-as2
Hoxc-as3
Hoxd10
Hoxd11
Hoxd12
Hoxd3
Hoxd8
Hoxd-as2
Hp1bp3
Hpca
Hpcal1
Hpcal4
Hpd
Hpgds
Hpn
Hps3
Hps5
Hpse
Hpse2
Hr
Hrasls5
Hrc
Hrh1
Hrh2
Hs1bp3
Hs3st2
Hs3st3b1
Hs6st1p1
Hs6st3
Hsd11b1
Hsd11b2
Hsd17b1
Hsd17b14
Hsd17b2
Hsd17b3
Hsd17b4
Hsd17b7
Hsd3b2
Hsd3bp2
Hsd3bp4
Hsdl2
Hsf1
Hsf4
Hsfy1p1
Hsp90aa5p
Hsp90b1
Hsp90b3p
Hspa12a
Hspa1a
Hspa2
Hspa4l
Hspa7
Hspa8p4
Hspa8p5
Hspa8p8
Hspa9
Hspa9p1
Hspb1
Hspb2-c11orf52
Hspb8
Hspbap1
Hspd1
Hspd1p14
Hspd1p21
Hspd1p6
Hspd1p7
Hspe1p18
Hspe1p20
Htatip2
Htr1a
Htr1b
Htr2a
Htr2c
Htr3a
Htr3b
Htr3d
Htr4
Htr5a
Htr5bp
Htr7
Htr7p1
Htra3
Htt
Hunk-as1
Hydin
Hykk
Hyou1
Iah1
Iars
Iars2
Ibtk
Ica1
Ica1l
Icam1
Icam3
Icam5
Ice1
Ice2
Id1
Id2
Id2-as1
Id3
Idh1
Idh1-as1
Idh2-dt
Idh3a
Idnk
Idua
Ier3
Ier3-as1
Ier5
Ier5l
Ifi16
Ifi30
Ifi44
Ifi44l
Ifit2
Ifitm1
Ifitm2
Ifitm4p
Ifna10
Ifna12p
Ifna14
Ifna6
Ifnar2
Ifng-as1
Ifngr1
Ifnl2
Ifnl3
Ifnl4p1
Ifnwp2
Ifrd1
Ift122
Ift140
Ift172
Ift80
Ift81
Igbp1p3
Igdcc4
Igf1r
Igf2
Igf2-as
Igf2bp1
Igf2bp2
Igf2bp2-as1
Igf2bp3
Igf2r
Igfbp1
Igfbp2
Igfbp6
Igfbp7
Igfbp7-as1
Igfl1p2
Igfl2-as1
Igfn1
Ighd
Ighd1-26
Ighd2-15
Ighd2-8
Ighd3-22
Ighd4-23
Ighd5-12
Ighd6-13
Ighd6-25
Ighep1
Ighg1
Ighg2
Ighg3
Ighg4
Ighj3
Ighj3p
Ighj4
Ighj5
Ighj6
Ighm
Ighmbp2
Ighv1-24
Ighv1-58
Ighv2-70
Ighv3-19
Ighv3-36
Ighvii-15-1
Ighvii-28-1
Ighviii-22-2
Ighviii-67-2
Igkc
Igkv1-27
Igkv1-5
Igkv1d-17
Igkv1d-33
Igkv1or2-108
Igkv1or2-3
Igkv1or2-6
Igkv2-19
Igkv2-29
Igkv2d-18
Igkv2d-30
Igkv2d-40
Igkv2or2-1
Igkv3-11
Igkv3-20
Igkv3-25
Igkv3d-11
Igkv3or2-5
Igkv4-1
Igkv6d-41
Iglj3
Iglv10-54
Iglv10-67
Iglv1-40
Iglv1-47
Iglv2-28
Iglv2-5
Iglv2-8
Iglv3-12
Iglv3-15
Iglv3-16
Iglv3-17
Iglv3-19
Iglv3-30
Iglv4-60
Iglv5-37
Iglv5-45
Iglv5-48
Iglv6-57
Iglv7-43
Iglv7-46
Iglvi-38
Iglvi-42
Iglvi-56
Iglvi-68
Iglvi-70
Iglviv-53
Iglviv-66-1
Iglvv-66
Iglvvii-41-1
Igsf10
Igsf11
Igsf21-as1
Igsf22
Igsf23
Igsf3
Igsf9
Igsf9b
Ik
Ikbkb
Ikbkg
Ikzf1
Il10ra
Il10rb
Il11ra
Il12a
Il12rb2
Il13
Il13ra1
Il15
Il15ra
Il16
Il17c
Il17d
Il17f
Il17rb
Il17rc
Il17rd
Il17re
Il18r1
Il19
Il1r1
Il1r2
Il1rap
Il1rapl1
Il1rapl2
Il1rl1
Il1rl2
Il1rn
Il2
Il20
Il20ra
Il21
Il24
Il2ra
Il33
Il34
Il36a
Il37
Il4r
Il5ra
Il6
Il6r
Il6r-as1
Il6rp1
Il6st
Il6stp1
Il7
Il9
Ildr2
Ilf3
Ilk
Ilkap
Immtp1
Imp4
Impa2
Impact
Inafm1
Inafm2
Inava
Inf2
Ing5
Inha
Inhbe
Inka2-as1
Inmt
Ino80d
Inpp1
Inpp4b
Inpp5b
Inppl1
Insc
Insig1
Ins-igf2
Insl3
Insl4
Insr
Insyn1
Insyn1-as1
Ints10
Ints12
Ints4p1
Ints6
Ints6p1
Ints8
Ints9
Intu
Invs
Ip6k1
Ip6k2
Ipo11
Ipo5
Ipo7
Ipo9-as1
Iqank1
Iqca1
Iqca1-as1
Iqca1l
Iqcb1
Iqcc
Iqce
Iqcf3
Iqcg
Iqch
Iqch-as1
Iqcj
Iqcj-schip1
Iqcj-schip1-as1
Iqgap2
Iqgap3
Iqsec1
Iqsec3
Iqsec3p1
Iqub
Irain
Irak1bp1
Irak3
Ireb2
Irf2bp2
Irf4
Irf5
Irf6
Irf8
Irs1
Irs3p
Irs4
Irx3
Irx4
Irx5
Irx6
Isca2
Isg15
Isg20
Isg20l2
Isl1
Isl2
Islr2
Isoc1
Isoc2
Ispd-as1
Ist1
Isyna1
Itfg1-as1
Itfg2-as1
Itga1
Itga2
Itga2b
Itga3
Itga4
Itga5
Itga6
Itga8
Itga9
Itga9-as1
Itgam
Itgav
Itgb1
Itgb1bp1
Itgb1-dt
Itgb2
Itgb2-as1
Itgb3
Itgb3bp
Itgb4
Itgb5
Itgb6
Itgb7
Itgb8
Itih3
Itih4
Itih5
Itm2b
Itm2c
Itpa
Itpk1
Itpka
Itpr1
Itpr3
Itprid1
Itprid2
Itpripl1
Itpripl2
Ivns1abp
Iws1
Izumo1
Izumo1r
Izumo4
Jade1
Jade2
Jag1
Jagn1
Jak2
Jak3
Jakmip1
Jakmip2
Jakmip3
Jam2
Jam3
Jarid2
Jarid2-as1
Jazf1-as1
Jcad
Jchain
Jdp2
Jhy
Jmjd1c
Jmjd1c-as1
Jmjd4
Jmjd6
Jmjd7
Jmjd7-pla2g4b
Jmy
Jph3
Jph4
Jpx
Jsrp1
Jun
Jund
Kalrn
Kank1
Kank2
Kank3
Kansl1
Kansl1-as1
Kansl1l
Kansl3
Kantr
Kat2b
Kat6b
Katna1
Katnal2
Katnb1
Kazald1
Kazn
Kbtbd12
Kbtbd2
Kc877392.1
Kc877982.1
Kcmf1
Kcna1
Kcna10
Kcna2
Kcna5
Kcna6
Kcnab1
Kcnab1-as1
Kcnab2
Kcnab3
Kcnb1
Kcnc1
Kcnc3
Kcnc4
Kcnd3-as1
Kcnd3-it1
Kcne4
Kcng1
Kcng4
Kcnh1-it1
Kcnh3
Kcnh5
Kcnh8
Kcnip1
Kcnip3
Kcnip4
Kcnj10
Kcnj15
Kcnj2
Kcnj3
Kcnj5
Kcnj8
Kcnk1
Kcnk10
Kcnk12
Kcnk15-as1
Kcnk16
Kcnk17
Kcnk2
Kcnk3
Kcnk4
Kcnk6
Kcnk7
Kcnk9
Kcnma1
Kcnma1-as1
Kcnmb2
Kcnmb2-as1
Kcnn1
Kcnn2
Kcnn3
Kcnn4
Kcnq1
Kcnq1dn
Kcnq2
Kcnq4
Kcnq5
Kcns2
Kcns3
Kcnt1
Kcnt2
Kcp
Kctd1
Kctd10
Kctd11
Kctd15
Kctd17
Kctd19
Kctd21-as1
Kctd7
Kctd9
Kctd9p5
Kdelr2
Kdelr3
Kdm1a
Kdm2a
Kdm3a
Kdm3b
Kdm4a
Kdm4a-as1
Kdm4b
Kdm4c
Kdm4e
Kdm5a
Kdm5b
Kdm6b
Kdm7a-dt
Kdm8
Kel
Khdc4
Khdrbs3
Khsrp
Kiaa0232
Kiaa0319l
Kiaa0355
Kiaa0408
Kiaa0513
Kiaa0753
Kiaa0895
Kiaa0895l
Kiaa1109
Kiaa1191
Kiaa1211
Kiaa1217
Kiaa1257
Kiaa1324
Kiaa1324l
Kiaa1328
Kiaa1522
Kiaa1549
Kiaa1549l
Kiaa1614
Kiaa1671
Kiaa1755
Kiaa2012
Kidins220
Kif12
Kif13a
Kif14
Kif15
Kif19
Kif1a
Kif1b
Kif20b
Kif21a
Kif25
Kif25-as1
Kif26a
Kif26b
Kif28p
Kif3c
Kif5a
Kif6
Kifap3
Kifc1
Kifc2
Kir2dl3
Kir3dp1
Kir3dx1
Kirrel2
Kirrel3-as3
Kiss1
Kiss1r
Kit
Kiz
Kl
Klc3
Klf11
Klf13
Klf14
Klf2
Klf2p2
Klf3
Klf3p2
Klf4
Klf5
Klf6
Klf8
Klf9
Klhdc1
Klhdc2
Klhdc7b
Klhdc8a
Klhdc8b
Klhdc9
Klhl10
Klhl12
Klhl14
Klhl17
Klhl2
Klhl20
Klhl22
Klhl23
Klhl32
Klhl33
Klhl36
Klhl38
Klhl4
Klhl5
Klhl6
Klhl7
Klk1
Klk12
Klk13
Klk2
Klk4
Klk6
Klk7
Klkp1
Klrc1
Klrd1
Kmo
Kmt2a
Kmt2b
Kmt2c
Kmt2d
Kmt5a
Kmt5c
Kncn
Kndc1
Kpna1
Kpna6
Kpnb1
Krasp1
Kremen1
Kremen2
Krit1
Krt1
Krt12
Krt126p
Krt128p
Krt17
Krt18
Krt18p13
Krt18p15
Krt18p17
Krt18p20
Krt18p29
Krt18p31
Krt18p32
Krt18p38
Krt18p52
Krt18p55
Krt18p59
Krt19
Krt19p2
Krt19p4
Krt20
Krt23
Krt32
Krt38
Krt39
Krt4
Krt5
Krt6a
Krt6c
Krt7
Krt72
Krt73-as1
Krt74
Krt77
Krt8
Krt81
Krt86
Krt87p
Krt8p26
Krt8p28
Krt8p38
Krt8p45
Krtap10-12
Krtap10-13p
Krtap10-2
Krtap10-3
Krtap12-1
Krtap12-4
Krtap2-3
Krtap27-1
Krtap29-1
Krtap4-1
Krtap4-16
Krtap4-17p
Krtap4-9
Krtap5-1
Krtap5-10
Krtap5-11
Krtap5-14p
Krtap5-2
Krtap5-3
Krtap5-5
Krtap5-as1
Krtap9-10p
Krtap9-12p
Krtap9-4
Krtap9-6
Krtap9-8
Krtap9-9
Krtcap2
Krtcap3
Krtdap
Ksr1
Ktn1
Ky
L1cam
L3mbtl1
L3mbtl3
Lacc1
Lactb
Lactb2
Lactbl1
Lad1
Lag3
Lair1
Lair2
Lalba
Lama1
Lama2
Lama3
Lama4
Lamb1
Lamb2
Lamb3
Lamb4
Lamc1
Lamc1-as1
Lamc2
Lamc3
Lamp3
Lamp5
Lamtor1
Lamtor3p1
Lamtor5-as1
Lancl1-as1
Lap3
Lap3p1
Laptm4b
Laptm5
Large1
Large2
Larp1
Larp1b
Larp4
Larp7
Lars
Lars2
Lasp1
Lats1
Layn
Lbh
Lbhd2
Lbr
Lbx1
Lbx1-as1
Lbx2
Lbx2-as1
Lce1a
Lce1e
Lce2b
Lcep1
Lck
Lcmt1
Lcn1
Lcn10
Lcn1p1
Lcn6
Lcn9
Lcnl1
Lcor
Lcorl
Lcp1
Lcp2
Ldah
Ldha
Ldhap7
Ldhc
Ldlr
Ldlrad4
Ldlrap1
Lect2
Lef1
Lef1-as1
Lekr1
Lemd1
Lemd1-as1
Lepr
Leprot
Leprotl1
Letm2
Letmd1
Leutx
Lfng
Lgals1
Lgals12
Lgals3
Lgals3bp
Lgals8
Lgals8-as1
Lgalsl
Lgi1
Lgi3
Lgmnp1
Lgr4
Lgr5
Lgr6
Lhcgr
Lhfpl2
Lhfpl3
Lhfpl3-as1
Lhfpl4
Lhx1
Lhx1-dt
Lhx2
Lhx3
Lhx4
Lhx5
Lhx5-as1
Lhx6
Lhx8
Lhx9
Lifr
Lifr-as1
Lilra2
Lilra4
Lilrb1
Lilrb1-as1
Lilrb2
Lilrb4
Lilrb5
Lilrp1
Lima1
Limch1
Limd1
Limk2
Lims1
Lin28a
Lin28b
Lin7b
Linc00028
Linc00029
Linc00092
Linc00159
Linc00161
Linc00173
Linc00200
Linc00229
Linc00237
Linc00240
Linc00243
Linc00261
Linc00271
Linc00276
Linc00303
Linc00305
Linc00309
Linc00310
Linc00326
Linc00327
Linc00347
Linc00354
Linc00368
Linc00381
Linc00385
Linc00393
Linc00404
Linc00411
Linc00415
Linc00421
Linc00428
Linc00431
Linc00452
Linc00460
Linc00461
Linc00463
Linc00466
Linc00467
Linc00469
Linc00470
Linc00475
Linc00479
Linc00482
Linc00489
Linc00498
Linc00499
Linc00508
Linc00511
Linc00518
Linc00520
Linc00524
Linc00529
Linc00533
Linc00543
Linc00545
Linc00554
Linc00567
Linc00570
Linc00574
Linc00589
Linc00599
Linc00602
Linc00603
Linc00604
Linc00608
Linc00609
Linc00616
Linc00620
Linc00622
Linc00623
Linc00624
Linc00629
Linc00632
Linc00637
Linc00643
Linc00649
Linc00653
Linc00654
Linc00659
Linc00670
Linc00671
Linc00674
Linc00682
Linc00683
Linc00686
Linc00689
Linc00692
Linc00698
Linc00700
Linc00702
Linc00710
Linc00824
Linc00840
Linc00847
Linc00856
Linc00869
Linc00877
Linc00879
Linc00884
Linc00885
Linc00886
Linc00887
Linc00898
Linc00901
Linc00910
Linc00911
Linc00920
Linc00924
Linc00928
Linc00933
Linc00937
Linc00941
Linc00943
Linc00944
Linc00954
Linc00960
Linc00963
Linc00968
Linc00971
Linc00972
Linc00973
Linc00982
Linc00994
Linc01004
Linc01006
Linc01011
Linc01014
Linc01016
Linc01018
Linc01019
Linc01020
Linc01022
Linc01028
Linc01029
Linc01033
Linc01046
Linc01053
Linc01055
Linc01060
Linc01063
Linc01072
Linc01076
Linc01079
Linc01081
Linc01082
Linc01085
Linc01090
Linc01091
Linc01093
Linc01096
Linc01097
Linc01101
Linc01102
Linc01103
Linc01104
Linc01107
Linc01115
Linc01117
Linc01119
Linc01121
Linc01122
Linc01124
Linc01126
Linc01128
Linc01132
Linc01135
Linc01136
Linc01138
Linc01139
Linc01140
Linc01141
Linc01143
Linc01145
Linc01146
Linc01150
Linc01152
Linc01159
Linc01166
Linc01187
Linc01194
Linc01197
Linc01203
Linc01206
Linc01210
Linc01213
Linc01214
Linc01218
Linc01224
Linc01225
Linc01226
Linc01229
Linc01230
Linc01231
Linc01234
Linc01235
Linc01237
Linc01238
Linc01252
Linc01254
Linc01257
Linc01268
Linc01298
Linc01299
Linc01301
Linc01304
Linc01305
Linc01310
Linc01311
Linc01312
Linc01320
Linc01322
Linc01332
Linc01341
Linc01342
Linc01344
Linc01345
Linc01346
Linc01351
Linc01355
Linc01357
Linc01358
Linc01359
Linc01365
Linc01366
Linc01375
Linc01376
Linc01378
Linc01385
Linc01386
Linc01387
Linc01388
Linc01391
Linc01410
Linc01411
Linc01412
Linc01415
Linc01422
Linc01427
Linc01428
Linc01429
Linc01435
Linc01445
Linc01456
Linc01460
Linc01465
Linc01475
Linc01478
Linc01483
Linc01484
Linc01486
Linc01489
Linc01491
Linc01497
Linc01498
Linc01503
Linc01505
Linc01507
Linc01511
Linc01513
Linc01522
Linc01532
Linc01533
Linc01537
Linc01539
Linc01543
Linc01544
Linc01547
Linc01551
Linc01559
Linc01565
Linc01568
Linc01571
Linc01572
Linc01574
Linc01578
Linc01579
Linc01585
Linc01588
Linc01591
Linc01596
Linc01607
Linc01613
Linc01615
Linc01619
Linc01620
Linc01623
Linc01624
Linc01633
Linc01634
Linc01646
Linc01649
Linc01653
Linc01654
Linc01661
Linc01664
Linc01668
Linc01671
Linc01680
Linc01681
Linc01686
Linc01690
Linc01693
Linc01699
Linc01701
Linc01703
Linc01709
Linc01711
Linc01714
Linc01715
Linc01719
Linc01732
Linc01733
Linc01734
Linc01737
Linc01738
Linc01739
Linc01740
Linc01742
Linc01744
Linc01746
Linc01748
Linc01749
Linc01750
Linc01753
Linc01755
Linc01757
Linc01760
Linc01762
Linc01763
Linc01765
Linc01767
Linc01771
Linc01775
Linc01778
Linc01780
Linc01781
Linc01783
Linc01784
Linc01786
Linc01787
Linc01788
Linc01789
Linc01790
Linc01791
Linc01792
Linc01798
Linc01803
Linc01805
Linc01806
Linc01810
Linc01813
Linc01814
Linc01818
Linc01819
Linc01822
Linc01826
Linc01828
Linc01829
Linc01833
Linc01838
Linc01849
Linc01852
Linc01853
Linc01856
Linc01864
Linc01871
Linc01873
Linc01876
Linc01877
Linc01879
Linc01880
Linc01881
Linc01886
Linc01889
Linc01893
Linc01895
Linc01896
Linc01897
Linc01898
Linc01911
Linc01914
Linc01915
Linc01918
Linc01924
Linc01925
Linc01927
Linc01931
Linc01933
Linc01934
Linc01936
Linc01937
Linc01939
Linc01941
Linc01944
Linc01952
Linc01954
Linc01956
Linc01960
Linc01962
Linc01965
Linc01967
Linc01976
Linc01977
Linc01978
Linc01980
Linc01983
Linc01987
Linc01989
Linc01990
Linc01991
Linc01994
Linc01995
Linc01996
Linc02004
Linc02010
Linc02011
Linc02012
Linc02013
Linc02015
Linc02020
Linc02021
Linc02027
Linc02028
Linc02032
Linc02037
Linc02038
Linc02045
Linc02050
Linc02052
Linc02054
Linc02055
Linc02056
Linc02057
Linc02061
Linc02062
Linc02067
Linc02071
Linc02073
Linc02074
Linc02076
Linc02077
Linc02084
Linc02085
Linc02086
Linc02091
Linc02092
Linc02093
Linc02094
Linc02096
Linc02098
Linc02100
Linc02101
Linc02102
Linc02104
Linc02106
Linc02108
Linc02109
Linc02112
Linc02114
Linc02116
Linc02119
Linc02121
Linc02135
Linc02136
Linc02140
Linc02145
Linc02149
Linc02150
Linc02157
Linc02162
Linc02168
Linc02171
Linc02172
Linc02176
Linc02179
Linc02181
Linc02183
Linc02188
Linc02189
Linc02196
Linc02198
Linc02201
Linc02202
Linc02205
Linc02211
Linc02217
Linc02223
Linc02226
Linc02227
Linc02228
Linc02230
Linc02231
Linc02235
Linc02236
Linc02237
Linc02239
Linc02240
Linc02243
Linc02245
Linc02249
Linc02256
Linc02257
Linc02260
Linc02261
Linc02282
Linc02284
Linc02285
Linc02288
Linc02291
Linc02298
Linc02299
Linc02323
Linc02325
Linc02328
Linc02332
Linc02338
Linc02353
Linc02356
Linc02361
Linc02371
Linc02376
Linc02377
Linc02379
Linc02380
Linc02381
Linc02384
Linc02388
Linc02401
Linc02405
Linc02410
Linc02415
Linc02417
Linc02418
Linc02421
Linc02428
Linc02432
Linc02435
Linc02441
Linc02443
Linc02447
Linc02449
Linc02454
Linc02455
Linc02459
Linc02460
Linc02463
Linc02471
Linc02476
Linc02478
Linc02480
Linc02482
Linc02483
Linc02487
Linc02495
Linc02497
Linc02505
Linc02508
Linc02509
Linc02519
Linc02521
Linc02527
Linc02532
Linc02537
Linc02541
Linc02547
Linc02562
Linc02563
Linc02564
Linc02575
Linc02577
Linc02579
Linc02582
Linc02584
Linc02585
Linc02586
Linc02587
Linc02588
Linc02593
Linc02606
Linc02609
Linc02612
Linc02614
Linc02615
Linc02618
Linc02625
Linc02640
Linc02642
Linc02644
Linc02651
Linc02661
Linc02665
Linc02674
Lingo1
Lingo1-as2
Lingo3
Lingo4
Lipa
Lipe-as1
Lipg
Lipn
Litaf
Lix1-as1
Lkaaear1
Llcfc1
Llgl2
Lman1
Lman2l
Lmbr1
Lmbrd1
Lmbrd2
Lmcd1
Lmcd1-as1
Lmf1
Lmln
Lmln-as1
Lmna
Lmnb1
Lmntd2
Lmo2
Lmo3
Lmo4
Lmo7
Lmo7dn
Lmo7dn-it1
Lmx1b
Lncnef
Lncog
Lncpress1
Lncsrlr
Lnctam34a
Lnpep
Lnx1
Lonrf1
Lonrf3
Loxl1-as1
Loxl2
Loxl3
Lpal2
Lpar2
Lpar3
Lpar5
Lpar6
Lpcat1
Lpcat2
Lpgat1-as1
Lpin1
Lpin3
Lpl
Lpo
Lpp
Lpxn
Lrat
Lrba
Lrch1
Lrch3
Lrcol1
Lrfn5
Lrg1
Lrguk
Lrig1
Lrmda
Lrmp
Lrp1
Lrp10
Lrp1b
Lrp3
Lrp5
Lrp8
Lrpprc
Lrr1
Lrrc1
Lrrc14
Lrrc15
Lrrc23
Lrrc26
Lrrc27
Lrrc28
Lrrc36
Lrrc37a11p
Lrrc37a12p
Lrrc37a17p
Lrrc37a7p
Lrrc37b
Lrrc3b
Lrrc3-dt
Lrrc41
Lrrc42
Lrrc43
Lrrc46
Lrrc4c
Lrrc52-as1
Lrrc53
Lrrc57
Lrrc59
Lrrc63
Lrrc7
Lrrc71
Lrrc74b
Lrrc77p
Lrrc8a
Lrrc8b
Lrrc8d
Lrrc8e
Lrrc9
Lrrfip1
Lrrfip1p1
Lrrfip2
Lrriq3
Lrrk1
Lrrk2
Lrrn1
Lrrtm1
Lrtm2
Lrwd1
Lsamp
Lsinct5
Lsm14a
Lsm14b
Lsm2
Lsm3p3
Lsm6
Lsmem1
Lsp1
Lsp1p1
Lsr
Ltbp1
Ltbp3
Ltbp4
Ltf
Ltk
Lto1
Luc7l2
Lucat1
Lurap1l-as1
Luzp1
Luzp2
Lvrn
Ly6e
Ly6e-dt
Ly6g5c
Ly6g6d
Ly6k
Ly6l
Ly75
Ly86-as1
Lyg1
Lyl1
Lyn
Lynx1
Lynx1-slurp2
Lypd4
Lypd5
Lypd6
Lypd6b
Lypla1p1
Lyplal1
Lyplal1-as1
Lyplal1-dt
Lyrm2
Lyst
Lztfl1
Lztr1
Lzts1
Lzts2
M1ap
M6pr
Maats1
Mab21l1
Mab21l2
Mab21l3
Mab21l4
Macf1
Maco1
Macrod2
Macrod2-it1
Madcam1
Madd
Maea
Mael
Maf
Mafa
Maff
Mafk
Maftrr
Maged2
Magi1
Magi2
Magi2-as3
Magi3
Magix
Maip1
Mal
Mal2
Mal2-as1
Malat1
Malinc1
Malrd1
Malsu1
Malt1
Mamdc2
Mamdc2-as1
Maml3
Mamld1
Mamstr
Man1a2
Man1b1
Man1c1
Man2a2
Man2b2
Manba
Manbal
Maneal
Map1b
Map1s
Map2
Map2k4
Map2k5
Map2k7
Map3k13
Map3k14-as1
Map3k19
Map3k20
Map3k20-as1
Map3k21
Map3k3
Map3k4
Map3k7cl
Map3k8
Map4
Map4k3
Map4k3-dt
Map4k4
Map4k5
Map7
Map7d1
Map9
Mapk10
Mapk11
Mapk13
Mapk14
Mapk15
Mapk1ip1l
Mapk4
Mapk6
Mapk8
Mapk8ip1
Mapk8ip2
Mapk9
Mapkap1
Mapkapk2
Mapkapk3
Mapkapk5
Mapre2
Mapre3
Mapt
Mapt-as1
Mapt-it1
Marc2
March10
March11
March3
March6
March7
March9
Marco
Mark1
Mark2p16
Mark2p5
Mark2p8
Mark3p3
Mars
Marveld1
Marveld2
Marveld3
Masp1
Mast1
Mast2
Mast3
Mast4
Mast4-it1
Mastl
Mat2a
Mat2b
Matk
Matn1
Matn2
Matn4
Mavs
Maz
Mbd3l2b
Mbd4
Mbd5
Mbd6
Mblac1
Mbnl1
Mbnl1-as1
Mboat2
Mbp
Mbtd1
Mbtps1
Mc1r
Mc3r
Mc5r
Mccc1
Mcee
Mcemp1
Mcf2l
Mcf2l2
Mchr1
Mchr2-as1
Mcidas
Mcl1
Mcm10
Mcm3
Mcm3ap
Mcm4
Mcmbp
Mcmdc2
Mcph1-as1
Mcrip2
Mcrip2p1
Mctp1
Mctp2
Mcub
Mdfi
Mdfic
Mdga1
Mdh1
Mdk
Mdm2
Mdm4
Me2
Me3
Meaf6
Mecom
Mecp2
Med10
Med12l
Med13
Med13l
Med14os
Med15
Med15p3
Med15p5
Med16
Med23
Med24
Med25
Medag
Mef2a
Mef2c
Mef2c-as1
Mef2c-as2
Mefv
Meg3
Meg8
Meg9
Megf10
Megf11
Megf8
Meiob
Meioc
Meis1
Meis1-as2
Meis1-as3
Meis2
Meis3
Meis3p1
Melk
Meltf
Meltf-as1
Memo1p3
Men1
Meox1
Mertk
Mesp1
Mest
Met
Metap1
Metap1d
Metrn
Metrnl
Mettl1
Mettl11b
Mettl14
Mettl15
Mettl16
Mettl21a
Mettl23
Mettl24
Mettl27
Mettl6
Mex3c
Mfap5
Mff
Mfhas1
Mfn1
Mfn2
Mfrp
Mfsd1
Mfsd10
Mfsd11
Mfsd14b
Mfsd2a
Mfsd2b
Mfsd4a
Mfsd4bp1
Mfsd6
Mfsd6l
Mfsd9
Mga
Mgam
Mgat4d
Mgat4ep
Mgat5
Mgat5b
Mgst1
Mgst2
Mia3
Miat
Miatnb
Mib1
Mib2
Mica
Mical2
Mical3
Micb
Micos10
Micos10-nbl1
Micos10p4
Micu3
Mid1
Mid2
Midn
Mief2
Mier1
Miga2
Minar1
Mindy4
Mindy4b
Minpp1
Mios
Mipol1
Mir100
Mir100hg
Mir103a2
Mir103b2
Mir107
Mir10a
Mir10b
Mir1-1
Mir1179
Mir1199
Mir1-1hg
Mir1203
Mir1204
Mir1224
Mir1236
Mir124-1
Mir124-2
Mir124-2hg
Mir124-3
Mir1245a
Mir1245b
Mir1246
Mir1247
Mir1248
Mir1258
Mir125b1
Mir126
Mir1269a
Mir1269b
Mir1271
Mir1273c
Mir1275
Mir128-1
Mir1284
Mir1290
Mir129-1
Mir1292
Mir129-2
Mir1302-3
Mir1302-7
Mir1307
Mir130b
Mir135b
Mir137
Mir137hg
Mir139
Mir142
Mir1469
Mir146b
Mir1471
Mir148a
Mir149
Mir152
Mir153-2
Mir1538
Mir1539
Mir155
Mir15b
Mir16-2
Mir17hg
Mir181a1hg
Mir181c
Mir181d
Mir184
Mir1911
Mir1913
Mir1915
Mir193a
Mir193b
Mir193bhg
Mir194-2hg
Mir196a1
Mir196a2
Mir196b
Mir198
Mir199a2
Mir202
Mir202hg
Mir203a
Mir203b
Mir205
Mir206
Mir208a
Mir21
Mir2110
Mir2116
Mir2117
Mir2117hg
Mir219a2
Mir219b
Mir222hg
Mir2276
Mir2277
Mir22hg
Mir23c
Mir2681
Mir2682
Mir26a1
Mir2861
Mir300
Mir301b
Mir30a
Mir3123
Mir3126
Mir3130-1
Mir3130-2
Mir3131
Mir3138
Mir3143
Mir3150a
Mir3150b
Mir3164
Mir3166
Mir3167
Mir3181
Mir3182
Mir3185
Mir3188
Mir3189
Mir3193
Mir3195
Mir3197
Mir3201
Mir325
Mir345
Mir346
Mir34ahg
Mir34b
Mir34c
Mir3529
Mir3609
Mir3610
Mir3613
Mir3615
Mir3619
Mir3621
Mir3649
Mir3650
Mir3652
Mir3655
Mir3658
Mir3659
Mir3661
Mir3663
Mir3664
Mir3665
Mir3667
Mir3668
Mir3671
Mir3678
Mir3681hg
Mir3690
Mir3714
Mir375
Mir376a1
Mir376a2
Mir376b
Mir378a
Mir378b
Mir378d2
Mir378d2hg
Mir378g
Mir3916
Mir3926-1
Mir3926-2
Mir3928
Mir3936
Mir3936hg
Mir3939
Mir3945
Mir3945hg
Mir3960
Mir3974
Mir424
Mir425
Mir4251
Mir4253
Mir4257
Mir4265
Mir4269
Mir4276
Mir4277
Mir4278
Mir4279
Mir4281
Mir4289
Mir4290hg
Mir4292
Mir4293
Mir4295
Mir4297
Mir4321
Mir4323
Mir4418
Mir4423
Mir4429
Mir4431
Mir4435-2hg
Mir4446
Mir4454
Mir4455
Mir4458hg
Mir4462
Mir4469
Mir4470
Mir4472-1
Mir4475
Mir4476
Mir4477a
Mir4477b
Mir4479
Mir4488
Mir4492
Mir4494
Mir4496
Mir4497
Mir4505
Mir4515
Mir4519
Mir4520-1
Mir4520-2
Mir4526
Mir4527hg
Mir4529
Mir4530
Mir4535
Mir4540
Mir4632
Mir4634
Mir4639
Mir4661
Mir4664
Mir4666a
Mir4671
Mir4673
Mir4674
Mir4681
Mir4683
Mir4687
Mir4692
Mir4697hg
Mir4708
Mir4710
Mir4734
Mir4740
Mir4752
Mir4753
Mir4754
Mir4765
Mir4773-1
Mir4773-2
Mir4783
Mir4785
Mir4787
Mir4790
Mir4794
Mir4795
Mir4801
Mir4803
Mir4804
Mir483
Mir486-1
Mir486-2
Mir492
Mir5000
Mir5002
Mir5007
Mir503
Mir5087
Mir5090
Mir5091
Mir510
Mir517b
Mir5188
Mir518c
Mir519c
Mir520d
Mir548aa1
Mir548ac
Mir548ae2
Mir548ag2
Mir548al
Mir548aq
Mir548aw
Mir548az
Mir548c
Mir548d1
Mir548o
Mir548z
Mir550a1
Mir550b1
Mir551a
Mir5571
Mir5580
Mir5581
Mir5584
Mir5585
Mir5589
Mir5590
Mir563
Mir567
Mir5680
Mir5688
Mir569
Mir5690
Mir5691
Mir5692c1
Mir570
Mir5700
Mir5702
Mir5707
Mir5708
Mir571
Mir572
Mir5787
Mir584
Mir596
Mir6068
Mir6075
Mir6080
Mir6084
Mir6090
Mir612
Mir6127
Mir6131
Mir615
Mir628
Mir638
Mir646
Mir646hg
Mir649
Mir650
Mir6504
Mir6509
Mir654
Mir655
Mir661
Mir663a
Mir663b
Mir670
Mir670hg
Mir6720
Mir6730
Mir6737
Mir6740
Mir6742
Mir6758
Mir676
Mir6780a
Mir6821
Mir6836
Mir6841
Mir6860
Mir6867
Mir6870
Mir6872
Mir6875
Mir6886
Mir7155
Mir7158
Mir7159
Mir7160
Mir7161
Mir7-2
Mir7-3
Mir7-3hg
Mir7515hg
Mir762hg
Mir7703
Mir7704
Mir7706
Mir7845
Mir7846
Mir7852
Mir7973-1
Mir7973-2
Mir7978
Mir8053
Mir8065
Mir8070
Mir8071-1
Mir8073
Mir8078
Mir8083
Mir8085
Mir8089
Mir8485
Mir885
Mir887
Mir9-1
Mir9-2
Mir921
Mir92b
Mir9-3
Mir935
Mir938
Mir9-3hg
Mir942
Mir99ahg
Mirlet7bhg
Mirlet7i
Misp3
Mitd1
Mitf
Mixl1
Mkln1
Mknk1
Mknk1-as1
Mkrn1
Mkrn7p
Mkx
Mkx-as1
Mlc1
Mlf1
Mlh1
Mlip-as1
Mlkl
Mllt10
Mllt6
Mln
Mlnr
Mlph
Mlst8
Mmaa
Mmadhc
Mme
Mme-as1
Mmel1
Mmp11
Mmp14
Mmp2
Mmp23b
Mmp24os
Mmp25
Mmp25-as1
Mmp26
Mmp28
Mmp8
Mmrn1
Mms22l
Mn1
Mnat1
Mnt
Mnx1
Mnx1-as1
Mnx1-as2
Mob1a
Mob1b
Mob4
Mobp
Mocs1
Mocs1p1
Mog
Mogat1
Mogat3
Mogs
Mok
Mon2
Morc1
Morf4l1
Morf4l2-as1
Morn1
Morn5
Mos
Mosmo
Mov10l1
Mpc2
Mpeg1
Mphosph10
Mphosph9
Mpl
Mpnd
Mpo
Mpp3
Mpp4
Mpp6
Mpp7
Mpped1
Mpped2
Mpped2-as1
Mprip
Mpv17
Mpv17l
Mpv17l2
Mpzl1
Mras
Mre11
Mre11p1
Mreg
Mrfap1
Mrgprf
Mrgprf-as1
Mrgprg
Mrgprg-as1
Mrgprx1
Mrm1
Mroh1
Mroh2b
Mroh3p
Mroh4p
Mroh5
Mroh6
Mroh9
Mrpl1
Mrpl15
Mrpl15p1
Mrpl19
Mrpl22
Mrpl27
Mrpl2p1
Mrpl3
Mrpl32
Mrpl33
Mrpl48
Mrpl53
Mrpl53p1
Mrpl57p1
Mrps16p2
Mrps18b
Mrps18bp1
Mrps2
Mrps21p3
Mrps21p7
Mrps22
Mrps23
Mrps27
Mrps28
Mrps30
Mrps31p4
Mrps36p1
Mrps5
Mrps6
Mrps9
Mrs2
Mrtfb
Mrto4
Ms4a1
Ms4a14
Ms4a18
Ms4a3
Ms4a6e
Ms4a8
Msantd1
Msantd3
Msantd4
Msc
Msc-as1
Msh2
Msh3
Msh5
Msh5-sapcd1
Msi2
Msl1
Msl3
Msmo1
Msra
Msrb1p1
Msrb3
Mst1
Mst1l
Mst1p2
Msx1
Msx2
Msx2p1
Mt1a
Mt1cp
Mt1dp
Mt1e
Mt1f
Mt1h
Mt1hl1
Mt1jp
Mt1l
Mt1m
Mt1x
Mt2a
Mt3
Mta3
Mtap
Mtatp6p16
Mtatp6p29
Mtbp
Mtcl1
Mtco1p12
Mtco1p19
Mtco1p29
Mtco1p42
Mtco1p7
Mtco2p1
Mtco2p16
Mtco2p19
Mtco2p29
Mtco2p32
Mtco2p7
Mtco3p1
Mtco3p12
Mtco3p17
Mtco3p24
Mtco3p29
Mtco3p44
Mtco3p45
Mtco3p9
Mtcp1
Mtcybp18
Mtcybp31
Mtcybp43
Mtcybp45
Mtcybp8
Mtdh
Mterf2
Mterf4
Mtf2
Mtfp1
Mtfr1
Mtfr1l
Mtg1
Mthfd1
Mthfd1l
Mthfd2
Mthfd2l
Mthfd2p1
Mtif2
Mtmr1
Mtmr11
Mtmr14
Mtmr2
Mtmr4
Mtmr7
Mtmr8
Mtmr9
Mtnd1p15
Mtnd1p19
Mtnd1p20
Mtnd1p28
Mtnd1p8
Mtnd2p11
Mtnd2p13
Mtnd2p15
Mtnd2p30
Mtnd2p41
Mtnd3p1
Mtnd3p13
Mtnd3p17
Mtnd3p23
Mtnd3p3
Mtnd3p5
Mtnd4lp13
Mtnd4lp17
Mtnd4lp22
Mtnd4lp24
Mtnd4lp9
Mtnd4p16
Mtnd4p21
Mtnd4p23
Mtnd4p27
Mtnd4p30
Mtnd4p7
Mtnd5p1
Mtnd5p11
Mtnd5p12
Mtnd5p18
Mtnd5p22
Mtnd5p29
Mtnd5p5
Mtnd6p15
Mtnd6p21
Mtnd6p4
Mtnd6p8
Mtnr1b
Mto1
Mtpap
Mtr
Mtrex
Mtrf1
Mtrnr2l1
Mtrnr2l4
Mtrr
Mturn
Mtus1
Mtus2
Mtx1
Mtx2
Mtx3
Muc12
Muc13
Muc17
Muc19
Muc20
Muc20-ot1
Muc3a
Muc4
Mus81
Musk
Mutyh
Mvb12b
Mvd
Mx1
Mxd1
Mxd3
Mxi1
Mxra8
Myadm
Myb
Myb-as1
Mybl1
Mybpc1
Mybpc2
Myc
Mycbp
Mycbp2
Mycbp2-as1
Mycbpap
Mycl
Mycn
Mycnos
Myef2
Myeov
Myh14
Myh15
Myh2
Myh8
Myl1
Myl10
Myl12b
Myl12bp2
Myl2
Myl3
Myl4
Myl6
Myl7
Mylip
Mylk
Mylk3
Mylk-as1
Mylk-as2
Mylpf
Mymk
Mynn
Myo10
Myo15b
Myo16-as1
Myo16-as2
Myo18b
Myo1b
Myo1c
Myo1d
Myo1e
Myo1f
Myo1g
Myo1h
Myo3a
Myo3b
Myo3b-as1
Myo5bp2
Myo6
Myo7a
Myo7b
Myocd
Myocos
Myof
Myom2
Myot
Myoz3
Mypn
Myrf
Myrip
Mysm1
Myt1
Myt1l
Myzap
Mzt2a
N4bp2
NA
Naa10
Naa20
Naa38
Naa40
Naalad2
Naaladl1
Naaladl2
Nab1
Nab2
Nabp1
Nabp2
Naca4p
Nacap10
Nacap5
Nadk
Nadk2
Naf1
Nagk
Nags
Nalcn
Nalt1
Nama
Nampt
Nanog
Nanogp2
Nanos1
Nanos2
Nanos3
Nans
Nap1l1p3
Napepld
Napgp1
Napgp2
Napsa
Nars2
Nasp
Nat16
Nat8l
Nav1
Nav2
Nav2-as3
Nav2-as4
Nav3
Nbas
Nbea
Nbeal1
Nbl1
Nbpf1
Nbpf12
Nbpf18p
Nbpf3
Nbpf4
Ncald
Ncam1
Ncan
Ncapd2
Ncapd2p1
Ncbp2
Ncbp2-as1
Ncbp2l
Ncdn
Nceh1
Ncf2
Ncf4
Ncf4-as1
Nck1
Nck1-dt
Nck2
Nckap1
Nckap1l
Nckap5
Nckap5-as2
Nckipsd
Ncoa1
Ncoa3
Ncoa6
Ncoa7
Ncor1
Ncr2
Ncr3lg1
Ncs1
Ncstn
Ncstnp1
Ndc80
Ndel1
Ndfip1
Ndfip2
Ndrg1
Ndrg4
Ndst1
Ndst3
Ndst4
Ndufa10
Ndufa13
Ndufa3
Ndufa4
Ndufa4l2
Ndufa5p3
Ndufa5p9
Ndufaf2
Ndufaf4p1
Ndufaf4p3
Ndufaf6
Ndufaf7
Ndufb2
Ndufb2p1
Ndufb3
Ndufb4p11
Ndufb5
Ndufb9p2
Ndufc1
Ndufc2
Ndufs2
Ndufs3
Ndufs4
Ndufs5p1
Ndufs5p4
Ndufs5p6
Ndufs6
Ndufs7
Ndufv1
Ndufv2
Neat1
Nebl-as1
Necab1
Necab2
Necab3
Necap1
Necap2
Nectin1
Nectin2
Nectin3
Nectin3-as1
Nedd4l
Nedd8
Nedd9
Nefh
Nefhp1
Nefl
Nefm
Neil1
Nek1
Nek10
Nek11
Nek2p4
Nek4p2
Nek6
Nek7
Nelfb
Nelfe
Nell1
Nell2
Nemp1
Nemp2
Nenf
Neo1
Neto1
Neto2
Neurl1
Neurl1-as1
Neurl1b
Neurl3
Neurl4
Neurod1
Neurod2
Neurog3
Nexn
Nfasc
Nfat5
Nfatc1
Nfatc2
Nfatc4
Nfe2l2
Nfe2l3p1
Nfia
Nfia-as2
Nfic
Nfix
Nfkb1
Nfkb2
Nfkbib
Nfkbiz
Nfx1
Nfya
Ngdn
Ngef
Ngf
Ngfr
Ngly1
Nhej1
Nhlh2
Nhlrc2
Nhlrc3
Nhs
Nhsl1
Nhsl2
Nid1
Nif3l1
Nifk-as1
Nifkp1
Nim1k
Nin
Ninj1
Nipa1
Nipa2p1
Nipal1
Nipal2
Nipal4
Nipbl
Nipbl-dt
Nipsnap2
Nisch
Nkain1p1
Nkain2
Nkain3
Nkain4
Nkapl
Nkd1
Nkd2
Nkila
Nktr
Nkx1-1
Nkx2-1
Nkx2-1-as1
Nkx2-2
Nkx2-2-as1
Nkx2-3
Nkx2-5
Nkx2-6
Nkx2-8
Nkx3-1
Nkx3-2
Nkx6-1
Nkx6-2
Nkx6-3
Nle1
Nlgn1
Nlgn1-as1
Nlgn4y
Nlk
Nln
Nlrc5
Nlrp1
Nlrp12
Nlrp13
Nlrp14
Nlrp3
Nlrp4
Nlrp6
Nlrp7
Nmbr
Nmd3
Nme1
Nme1-nme2
Nme2
Nme4
Nme7
Nme9
Nmi
Nmnat3
Nmral2p
Nmrk1
Nmrk2
Nmt2
Nmu
Nnat
Nnmt
Nobox
Noc2l
Noct
Nodal
Nog
Nol10
Nol11
Nol4
Nol4l
Nol4l-dt
Nol7
Nop56
Nop56p1
Nos1ap
Nos2p1
Nos3
Nostrin
Noto
Notum
Nova2
Nox4
Noxo1
Npas1
Npas2
Npas3
Npas4
Npbwr1
Npc1
Npc2
Npdc1
Npffr1
Npffr2
Nphp1
Nphp3
Nphp3-as1
Nphp4
Nphs1
Npipb4
Npipb8
Npl
Nploc4
Npm1
Npm1p14
Npm1p21
Npm1p28
Npm1p35
Npm1p36
Npm1p42
Npm2
Npm3
Npnt
Nppc
Npr1
Npr3
Nprl2
Nps
Npsr1
Nptx1
Nptx2
Npvf
Npw
Npy
Npy2r
Npy5r
Nqo2
Nr1d2
Nr1h2
Nr1h5p
Nr1i2
Nr2c2
Nr2e1
Nr2e3
Nr2f1
Nr2f1-as1
Nr2f2
Nr2f2-as1
Nr2f6
Nr3c1
Nr3c2
Nr4a1
Nr4a2
Nr4a3
Nr5a1
Nr5a2
Nraddp
Nrbf2p3
Nrbp1
Nrcam
Nrdc
Nrep
Nrg1
Nrg1-it1
Nrg2
Nrg3
Nrgn
Nrir
Nrk
Nrl
Nrn1
Nron
Nrp1
Nrp2
Nrros
Nrsn2
Nrtn
Nrxn1
Nrxn2
Nrxn3
Nsd2
Nsd3
Nsg1
Nsg2
Nsl1
Nsmaf
Nsmce1-dt
Nsmce2
Nsmce4a
Nsmf
Nsun2
Nsun3
Nsun7
Nt5c1a
Nt5c1b-rdh14
Nt5c2
Nt5c3a
Nt5cp1
Nt5cp2
Nt5dc1
Nt5e
Ntan1p1
Ntf3
Ntf4
Ntf6b
Nthl1
Ntm
Ntm-as1
Ntmt1
Ntn3
Ntng1
Ntng2
Ntpcr
Ntrk1
Ntrk2
Ntrk3
Nts
Nubpl
Nucb2
Nudcd3
Nudt1
Nudt17
Nudt19
Nudt21
Nudt4
Nudt9
Nuf2
Numa1
Numb
Nup107
Nup133
Nup160
Nup188
Nup205
Nup210
Nup210l
Nup210p2
Nup214
Nup37
Nup43
Nup50
Nup54
Nup58
Nus1p2
Nus1p3
Nusap1
Nutm2a-as1
Nvl
Nxn
Nxnl1
Nxnl2
Nxpe3
Nxph1
Nxph3
Nxph4
Nxt2
Oacylp
Oaf
Oas1
Oas3
Oat
Oaz1
Oaz2
Obp2b
Obscn
Obsl1
Ociad1
Ocln
Odc1-dt
Odf2
Odf3b
Odf3l2
Odr4
Ofcc1
Ogfrp1
Ogg1
Ola1p1
Ola1p2
Olfm1
Olfml2a
Olfml3
Olig1
Olig2
Olig3
Oma1
Onecut1
Onecut3
Oosp1p2
Oosp2
Oosp3
Oosp4b
Opa1
Oplah
Opn5
Oprd1
Oprl1
Oprm1
Oprpn
Optc
Optn
Or10a2
Or10ae3p
Or10ah1p
Or10g1p
Or10h2
Or10h4
Or10j3
Or10j6p
Or10j7p
Or10k2
Or10n1p
Or10x1
Or11i1p
Or13a1
Or13z3p
Or1a1
Or1i1
Or1j2
Or1j4
Or1l1
Or1l3
Or1l6
Or1n2
Or1p1
Or2a13p
Or2a25
Or2a3p
Or2a5
Or2ag1
Or2ai1p
Or2ap1
Or2b11
Or2b6
Or2c1
Or2h1
Or2j2
Or2l1p
Or2l6p
Or2r1p
Or2s1p
Or2t11
Or2t33
Or2v1
Or2x1p
Or3a1
Or4d1
Or4d11
Or4d2
Or4d6
Or4f14p
Or4n1p
Or51c4p
Or51d1
Or51f1
Or51g1
Or52b3p
Or52b5p
Or52e3p
Or52e4
Or52i2
Or52l2p
Or52p1p
Or52u1p
Or56a1
Or56a3
Or56a4
Or56b3p
Or5a1
Or5ac4p
Or5bk1p
Or5bl1p
Or5bp1p
Or5d17p
Or5d18
Or5e1p
Or5g3
Or5h15
Or5h3p
Or5h5p
Or5h8
Or5k3
Or5m2p
Or5s1p
Or6b3
Or6c2
Or6c65
Or6c66p
Or6c69p
Or6c74
Or6c7p
Or6f1
Or6j1
Or6k3
Or6k5p
Or6l2p
Or6m2p
Or6m3p
Or6n1
Or6u2p
Or7a11p
Or7a15p
Or7a18p
Or7a3p
Or7e102p
Or7e121p
Or7e145p
Or7e14p
Or7e25p
Or7e46p
Or7e47p
Or7e4p
Or7e55p
Or7e7p
Or7e85p
Or7e87p
Or7e91p
Or7e93p
Or7k1p
Or8a1
Or8b8
Or8b9p
Or8c1p
Or8f1p
Or8g2p
Or8h2
Or8h3
Or8k3
Or9a1p
Or9a4
Or9g2p
Or9i1
Or9q1
Orai1
Orc2
Orc4
Orc5
Ormdl1
Osbp2
Osbpl10
Osbpl10-as1
Osbpl1a
Osbpl5
Osbpl6
Osbpl9
Oscp1
Osgepl1-as1
Osgin2
Osmr
Osmr-as1
Osr1
Osr2
Ostcp2
Ostf1
Ostm1
Ostm1-as1
Ostn
Ostn-as1
Otoa
Otol1
Otop2
Otop3
Otos
Otp
Otub1
Otud4
Otud4p1
Otud6b
Otud7b
Otulin
Otulinl
Otx1
Otx2
Otx2-as1
Ovch2
Ovol1
Ovol1-as1
Oxct1
Oxct1-as1
Oxct2p1
Oxgr1
Oxnad1
Oxr1
Oxt
Oxtr
P2rx2
P2rx4
P2rx7
P2ry2
P2ry6
P2ry8
P3h1
P3h2
P3h2-as1
P3h3
P3h4
P4ha2
P4ha3-as1
Pabpc1
Pabpc1l2a
Pabpc1l2b
Pabpc1p1
Pabpc1p5
Pabpc4
Pabpc4-as1
Pacerr
Pacrg
Pacrgl
Pacsin1
Padi1
Padi6
Pafah1b1
Pafah1b2
Pag1
Pah
Paicsp4
Pak3
Pak6
Palld
Palm
Palm2
Palm2-akap2
Palmd
Pam
Pamr1
Pan3
Pancr
Panx2
Paox
Papln
Papola
Papolg
Pappa
Papss1
Papss2
Paqr3
Paqr4
Paqr7
Paqr8
Paqr9
Paqr9-as1
Pard3-as1
Pard3b
Pard6a
Pard6b
Parg
Park7
Parl
Parm1
Parn
Parp10
Parp14
Parp15
Parp16
Parp8
Part1
Parva
Parvb
Pask
Pate1
Patj
Patl2
Paupar
Pawr
Pawrp1
Pax1
Pax2
Pax3
Pax5
Pax6
Pax7
Pax8
Pax9
Paxbp1-as1
Paxip1
Paxip1-as2
Pbrm1
Pbx1
Pbx3
Pc
Pca3
Pcat1
Pcat14
Pcat6
Pcbp1-as1
Pcbp2
Pcbp3
Pcbp4
Pcca
Pccb
Pcdh1
Pcdh10
Pcdh11x
Pcdh15
Pcdh17
Pcdh18
Pcdh7
Pcdh8p1
Pcdhac1
Pcdhb12
Pcdhb7
Pcdhb8
Pcdhga11
Pcdhga3
Pcdhga7
Pcdhga8
Pcdhgb9p
Pcdhgc3
Pcdhgc4
Pced1b
Pcgf1
Pcgf3
Pcgf5
Pcgf6
Pck1
Pclo
Pcm1
Pcmtd1
Pcmtd1p7
Pcna
Pcnp
Pcnpp4
Pcnt
Pcnx1
Pcnx2
Pcnx4
Pcolce
Pcolce2
Pcsk1n
Pcsk2
Pcsk5
Pcsk7
Pcsk9
Pcyox1
Pcyt1a
Pcyt2
Pdc
Pdcd1
Pdcd10
Pdcd5p2
Pdcd6ip
Pdcd6ipp1
Pdcd6ipp2
Pdcl
Pdcl3p1
Pde10a
Pde11a
Pde12
Pde1a
Pde1b
Pde1c
Pde2a
Pde3a
Pde3b
Pde4b
Pde4c
Pde4d
Pde4dip
Pde5a
Pde6b
Pde6c
Pde8a
Pde8b
Pde9a
Pdgfb
Pdgfc
Pdgfra
Pdgfrl
Pdia2
Pdia3p1
Pdia5
Pdia6
Pdik1l
Pdk1
Pdk2
Pdk3
Pdk4
Pdlim1
Pdlim2
Pdlim3
Pdlim4
Pdlim5
Pdlim7
Pdp1
Pdpn
Pds5a
Pds5b
Pdxk
Pdyn
Pdyn-as1
Pdzd2
Pdzd7
Pdzk1
Pdzrn4
Peak1
Pear1
Pecam1
Peg10
Peli1
Peli2
Peli3
Pelo
Pemt
Penk
Per3
Pes1p1
Pex11b
Pex13
Pex5l
Pex5l-as1
Pex7
Pf4
Pfas
Pfdn2
Pfdn4
Pfkfb2
Pfkfb3
Pfkfb4
Pfkm
Pfkp
Pfn1p1
Pga3
Pga5
Pgam1p4
Pgam1p5
Pgam5
Pgap1
Pgap3
Pgbd2
Pgbd4p1
Pgbd4p8
Pgc
Pgcp1
Pgd
Pgf
Pgghg
Pggt1b
Pglyrp4
Pgm1
Pgm2l1
Pgm3
Pgm5
Pgm5-as1
Pgm5p3-as1
Pgm5p4
Pgm5p4-as1
Pgr-as1
Pgrmc1
Phactr1
Phactr2
Phactr3
Phbp14
Phc1
Phc3
Phf11
Phf12
Phf13
Phf19
Phf2
Phf20l1
Phf21b
Phf24
Phf3
Phf7
Phgdh
Phip
Phkbp2
Phlda1
Phlda2
Phldb1
Phldb2
Phlpp1
Phospho1
Phospho2
Phox2a
Phox2b
Phpt1
Phrf1
Phtf1
Phyhd1
Phyhipl
Pi15
Pi4kb
Pias1
Pias3
Pibf1
Picalm
Piezo2
Pifo
Pigc
Pigg
Pigl
Pign
Pigo
Pigt
Pigx
Pigy-dt
Pih1d2
Pik3ap1
Pik3c3
Pik3ca
Pik3cd
Pik3cd-as1
Pik3ip1-as1
Pik3r1
Pik3r4
Pik3r5
Pikfyve
Pim1
Pim3
Pinlyp
Pinx1
Pip4k2c
Pip5k1a
Pip5k1b
Pip5k1p2
Pip5kl1
Pipox
Pitpna
Pitpna-as1
Pitpnb
Pitpnc1
Pitpnm3
Pitrm1
Pitrm1-as1
Pitx1
Pitx2
Piwil1
Piwil4
Pja2
Pkd2
Pkd2l2
Pkdcc
Pkhd1
Pkia
Pkib
Pkig
Pklr
Pkm
Pkmp3
Pkmyt1
Pkn1
Pkn2-as1
Pknox1
Pknox2
Pknox2-as1
Pkp1
Pkp2
Pkp3
Pkp4
Pkp4-as1
Pla2g12ap1
Pla2g15
Pla2g16
Pla2g2a
Pla2g4a
Pla2g4c
Pla2g4d
Pla2g4f
Pla2g5
Plaa
Plac1
Plac9
Plac9p1
Plag1
Plagl1
Plat
Plau
Plbd1-as1
Plcb1
Plcb2
Plcb4
Plce1-as1
Plcg1
Plcg2
Plch1-as2
Plch2
Plcl1
Plcl2
Plcxd1
Plcxd2
Plcz1
Pld1
Pld4
Pld5
Plec
Plekha2
Plekha5
Plekha6
Plekha7
Plekhb1
Plekhb2
Plekhd1
Plekhf1
Plekhg1
Plekhg2
Plekhg3
Plekhg4
Plekhg4b
Plekhg5
Plekhg6
Plekhh1
Plekhm1p1
Plekhm3
Plekhn1
Plekho1
Plgrkt
Plin2
Plk4
Plk5
Plod2
Plod3
Plpbp
Plpp1
Plpp3
Plpp4
Plpp5
Plppr4
Plppr5
Plrg1
Pls1
Pls3
Plscr2
Plscr4
Plscr5
Plxdc1
Plxdc2
Plxna1
Plxna2
Plxna4
Plxnb1
Plxnc1
Plxnd1
Pm20d1
Pmaip1
Pmchl2
Pmepa1
Pmpca
Pmpcb
Pms1
Pms2cl
Pnck
Pnisr
Pnkd
Pnlip
Pnliprp2
Pnma1
Pnma3
Pnma8b
Pnmt
Pnoc
Pnp
Pnpla1
Pnpla3
Pnpla5
Pnpla7
Pnpla8
Pnpt1p1
Pnpt1p2
Pnrc1
Pnrc2
Pnrc2p1
Poc1a
Poc1b
Poc5
Podn
Podxl
Poglut1
Pogz
Pola1
Pola2
Polb
Pole
Pole4
Polh
Polq
Polr1a
Polr1c
Polr1d
Polr2b
Polr2e
Polr2f
Polr2h
Polr2m
Polr3c
Polr3g
Polr3gl
Polr3gp2
Polrmt
Pom121l12
Pom121l2
Pomk
Pon1
Pon2
Por
Porcn
Pot1-as1
Pou1f1
Pou2f1
Pou2f2
Pou2f3
Pou3f1
Pou3f2
Pou3f3
Pou3f4
Pou4f2
Pou5f1
Pou5f1p7
Pou6f2
Pou6f2-as2
Ppa1
Ppara
Ppard
Pparg
Ppargc1a
Ppargc1b
Ppcdc
Ppcs
Ppdpf
Ppdpfl
Ppfia1
Ppfia2
Ppfia4
Ppfibp2
Pphln1
Ppia
Ppiap25
Ppiap28
Ppiap44
Ppiap49
Ppiap63
Ppiap66
Ppiap68
Ppiap69
Ppiap74
Ppiap76
Ppie
Ppil2
Ppil3
Ppip5k2
Ppm1d
Ppm1h
Ppm1j
Ppm1k
Ppm1k-dt
Ppm1l
Ppm1m
Ppm1n
Ppme1
Ppox
Ppp1r12a-as1
Ppp1r12b
Ppp1r13l
Ppp1r15a
Ppp1r16a
Ppp1r16b
Ppp1r17
Ppp1r1a
Ppp1r1b
Ppp1r1c
Ppp1r21
Ppp1r26
Ppp1r26-as1
Ppp1r27
Ppp1r36
Ppp1r37
Ppp1r3b
Ppp1r3g
Ppp1r42
Ppp1r7
Ppp1r9a
Ppp2ca
Ppp2cb
Ppp2r2b
Ppp2r2c
Ppp2r2d
Ppp2r3a
Ppp2r5c
Ppp3ca
Ppp3cc
Ppp4r1l
Ppp4r2
Ppp4r3a
Ppp4r3b
Ppp4r4
Ppp5d1
Ppp6c
Ppp6r3
Pprc1
Ppt1
Ppt2
Ppt2-egfl8
Ppwd1
Ppy
Pqlc3
Prac2
Pramef12
Pramef19
Prb2
Prcd
Prcp
Prdm1
Prdm11
Prdm12
Prdm13
Prdm14
Prdm16
Prdm2
Prdm5
Prdm6
Prdm7
Prdm8
Prdx1
Prdx3p4
Prdx6
Prelid1p4
Prelid3a
Prelid3b
Prelid3bp5
Prelid3bp7
Prex2
Prg2
Prg4
Prh1
Prickle1
Prickle2
Prickle2-as3
Prickle4
Prim2
Prkaa1
Prkaa2
Prkab2
Prkaca
Prkacg
Prkag1
Prkag2
Prkag2-as1
Prkag3
Prkar1a
Prkar1b
Prkar2a-as1
Prkca
Prkcb
Prkcd
Prkce
Prkcg
Prkch
Prkci
Prkcq
Prkcq-as1
Prkcz
Prkd1
Prkd3
Prkdc
Prkg1
Prkg1-as1
Prkn
Prkra
Prkra-as1
Prkrip1
Prlr
Prmt1
Prmt3
Prmt6
Prmt7
Prmt8
Prncr1
Prnp
Proc
Prodh2
Prok2
Prokr1
Prom1
Pros1
Proser2
Proser3
Prox1
Prox1-as1
Proz
Prpf18
Prpf3
Prpf40a
Prpf40b
Prpf8
Prph
Prps1p1
Prpsap2
Prr11
Prr13p5
Prr15
Prr16
Prr18
Prr19
Prr27
Prr29
Prr29-as1
Prr30
Prr5
Prr5-arhgap8
Prr5l
Prr7
Prr7-as1
Prrc1
Prrc2a
Prrg1
Prrg3
Prrt1
Prrt1b
Prrt2
Prrt3
Prrt3-as1
Prrt4
Prrx1
Prrx2-as1
Prss1
Prss12
Prss16
Prss2
Prss23
Prss29p
Prss3
Prss30p
Prss33
Prss36
Prss38
Prss51
Prss55
Prss56
Prtg
Prtn3
Prune1
Prune2
Prxl2a
Psat1
Psat1p2
Psd3
Psd4
Psen1
Psen2
Psg1
Psg4
Psip1
Psma6
Psma8
Psmb3
Psmb8-as1
Psmb9
Psmc1
Psmc1p12
Psmc1p2
Psmc1p6
Psmc1p7
Psmd1
Psmd11
Psmd12
Psmd12p
Psmd13
Psmd14
Psmd3
Psmd4
Psmd5
Psmd6
Psmd6-as1
Psmd6-as2
Psmd8
Psme2
Psme2p6
Psme4
Psmg2
Psmg4
Psors1c1
Pspc1
Psph
Psrc1
Pstk
Ptar1
Ptbp2
Ptbp3
Ptcd1
Ptcd3
Ptch1
Ptch2
Ptchd1
Ptcsc3
Ptdss1
Ptdss2
Pten
Ptenp1-as
Pter
Ptf1a
Ptgdr
Ptgds
Ptger2
Ptger4
Ptger4p2
Ptges
Ptgir
Ptgis
Ptgr1
Ptgs1
Ptgs2
Pth1r
Pth2
Pth2r
Ptk2
Ptk2b
Ptk6
Ptk7
Ptma
Ptms
Ptp4a1
Ptp4a1p3
Ptp4a2
Ptp4a2p1
Ptpa
Ptpmt1
Ptpn12
Ptpn13
Ptpn18
Ptpn22
Ptpn7
Ptpra
Ptprc
Ptprd
Ptprd-as1
Ptprd-as2
Ptpre
Ptprf
Ptprg
Ptprg-as1
Ptprh
Ptprj
Ptprk
Ptprm
Ptprn
Ptprn2
Ptpro
Ptprs
Ptpru
Ptprz1
Ptrh1
Pts
Ptx4
Pudp
Pudpp2
Puf60
Pum1
Pum2
Pum3
Pura
Purg
Purpl
Pus3
Pus7
Pus7l
Pusl1
Pvalb
Pvalef
Pvt1
Pwrn1
Pwwp2a
Pwwp2b
Pwwp3a
Pxdn
Pxmp2
Pxn-as1
Pxylp1
Pycard
Pydc1
Pydc2
Pygl
Pygm
Pyy
Qars
Qki
Qpct
Qser1
Qsox2
Qtrt1
Qtrt2
R3hcc1l
R3hdm1
Rab10
Rab11a
Rab11fip1
Rab11fip3
Rab11fip4
Rab12
Rab14
Rab18
Rab19
Rab24
Rab26
Rab27a
Rab27b
Rab29
Rab2a
Rab2b
Rab31
Rab33b
Rab34
Rab37
Rab3c
Rab3d
Rab3gap1
Rab3gap2
Rab43
Rab4b
Rab4b-egln2
Rab5a
Rab5b
Rab6c
Rab6d
Rab7b
Rab8a
Rabep1
Rabgap1l
Rabggtb
Rabif
Rabl6
Rac1p2
Rac3
Rad17
Rad1p2
Rad21
Rad21-as1
Rad21l1
Rad50
Rad51ap1p1
Rad51ap2
Rad51d
Rad9a
Rad9b
Radil
Raet1e
Raet1e-as1
Raet1l
Rag2
Rai1
Rai14
Rala
Ralb
Ralgapb
Ralgps1
Ralgps2
Ralyl
Ramacl
Ramp1
Ramp2
Ramp2-as1
Ramp3
Ran
Ranbp1
Ranbp17
Ranbp20p
Ranbp3l
Rangrf
Ranp9
Rap1a
Rap1gap
Rap1gap2
Rap1gds1
Rap2b
Rap2cp1
Rapgef2
Rapgef4
Rapgef5
Rapgefl1
Raph1
Rara
Rarb
Rarres2p1
Rarres2p4
Rars
Rasa1
Rasa2
Rasal1
Rasal2
Rasal3
Rasgef1b
Rasgrf2
Rasgrp1
Rasgrp2
Rasgrp3
Rasl10b
Rasl11a
Rasl11b
Rasl12
Rassf1
Rassf10
Rassf2
Rassf4
Rassf5
Rassf7
Rassf8
Rassf8-as1
Raver1
Raver2
Rax
Rb1
Rb1-dt
Rbbp4
Rbbp4p2
Rbfa
Rbfox1
Rbfox3
Rbks
Rbl2
Rbm11
Rbm11p1
Rbm17
Rbm17p4
Rbm18
Rbm22p13
Rbm24
Rbm25
Rbm26-as1
Rbm28
Rbm33
Rbm34
Rbm38
Rbm39
Rbm43
Rbm43p1
Rbm44
Rbm45
Rbm46
Rbm4b
Rbm5
Rbm6
Rbm8b
Rbms1
Rbms3
Rbms3-as2
Rbmxl1
Rbp7
Rbpj
Rbpjl
Rbpms
Rbsn
Rc3h2
Rcan3
Rcc1
Rchy1
Rcn1
Rcn2
Rcor3
Rcsd1
Rdh10
Rdh10-as1
Rdh14
Rdh5
Rdm1p5
Rdx
Recql
Recql4
Reep1
Reep2
Reg1a
Rel
Rela
Rell2
Reln
Relt
Rem2
Repin1
Reps1
Rere
Rere-as1
Resf1
Rest
Ret
Retn
Retreg1
Retreg2
Retsat
Rev1
Rex1bd
Rexo1l10p
Rexo1l1p
Rexo1l2p
Rexo1l3p
Rexo2
Rexo4
Rexo5
Rf00003
Rf00004
Rf00006
Rf00012
Rf00015
Rf00017
Rf00019
Rf00024
Rf00026
Rf00056
Rf00066
Rf00091
Rf00092
Rf00096
Rf00100
Rf00108
Rf00134
Rf00139
Rf00154
Rf00156
Rf00157
Rf00181
Rf00191
Rf00263
Rf00265
Rf00272
Rf00279
Rf00287
Rf00322
Rf00324
Rf00345
Rf00392
Rf00393
Rf00402
Rf00406
Rf00408
Rf00409
Rf00413
Rf00416
Rf00421
Rf00425
Rf00443
Rf00493
Rf00494
Rf00537
Rf00554
Rf00561
Rf00564
Rf00568
Rf00569
Rf00570
Rf00571
Rf00592
Rf00599
Rf00601
Rf00618
Rf00635
Rf01161
Rf01183
Rf01210
Rf01225
Rf01233
Rf01684
Rf01778
Rf01871
Rf01874
Rf01877
Rf01880
Rf01884
Rf01887
Rf01888
Rf01905
Rf01906
Rf01909
Rf01953
Rf01954
Rf01955
Rf01956
Rf01957
Rf01969
Rf01970
Rf01975
Rf01976
Rf01977
Rf01978
Rf01979
Rf01981
Rf01984
Rf01986
Rf01987
Rf02040
Rf02041
Rf02042
Rf02043
Rf02103
Rf02109
Rf02110
Rf02116
Rf02124
Rf02125
Rf02127
Rf02128
Rf02132
Rf02133
Rf02137
Rf02138
Rf02139
Rf02140
Rf02141
Rf02142
Rf02143
Rf02146
Rf02150
Rf02159
Rf02160
Rf02161
Rf02171
Rf02173
Rf02174
Rf02179
Rf02193
Rf02203
Rf02204
Rf02205
Rf02208
Rf02209
Rf02210
Rf02220
Rf02246
Rf02247
Rf02248
Rf02249
Rf02250
Rf02251
Rf02252
Rf02271
Rf02272
Rfc1
Rfc2
Rfc3
Rfc4
Rfesd
Rfkp1
Rfkp2
Rflna
Rfpl1s
Rfpl2
Rfpl4ap6
Rfx1
Rfx2
Rfx4
Rfx5
Rfx6
Rfx8
Rgl1
Rgl3
Rgma
Rgmb
Rgmb-as1
Rgpd4
Rgpd4-as1
Rgr
Rgs1
Rgs12
Rgs13
Rgs14
Rgs17
Rgs2
Rgs20
Rgs22
Rgs3
Rgs4
Rgs6
Rgs7bp
Rgs8
Rgs9
Rgsl1
Rhbdd1
Rhbdl1
Rhbdl3
Rhbg
Rhce
Rhcg
Rheb
Rhno1
Rhoa
Rhob
Rhobtb2
Rhobtb3
Rhod
Rhoh
Rhoq
Rhoqp1
Rhoqp2
Rhoqp3
Rhot2
Rhoxf1p1
Rhoxf1p2
Rhoxf1p3
Rhpn1
Rhpn2
Ribc2
Ric1
Ric3
Rictor
Rif1
Riiad1
Rimbp2
Rimkla
Rimklb
Rims1
Rims2
Rin1
Rin2
Rin3
Ring1
Rinl
Rint1
Riok1
Riok2
Riox1
Riox2
Ripk1
Ripk3
Ripor1
Ripor3
Ripply2
Ripply3
Rmdn2
Rmi1
Rmnd1
Rmnd5b
Rmrp
Rmst
Rn7sk
Rn7skp104
Rn7skp105
Rn7skp108
Rn7skp109
Rn7skp114
Rn7skp12
Rn7skp122
Rn7skp124
Rn7skp126
Rn7skp127
Rn7skp13
Rn7skp148
Rn7skp152
Rn7skp153
Rn7skp165
Rn7skp168
Rn7skp18
Rn7skp180
Rn7skp192
Rn7skp198
Rn7skp199
Rn7skp204
Rn7skp212
Rn7skp224
Rn7skp225
Rn7skp227
Rn7skp230
Rn7skp24
Rn7skp249
Rn7skp251
Rn7skp252
Rn7skp257
Rn7skp260
Rn7skp268
Rn7skp276
Rn7skp279
Rn7skp28
Rn7skp280
Rn7skp281
Rn7skp283
Rn7skp288
Rn7skp29
Rn7skp292
Rn7skp297
Rn7skp298
Rn7skp33
Rn7skp34
Rn7skp46
Rn7skp49
Rn7skp53
Rn7skp54
Rn7skp55
Rn7skp60
Rn7skp73
Rn7skp82
Rn7skp83
Rn7skp86
Rn7skp9
Rn7skp91
Rn7skp92
Rn7skp94
Rn7skp97
Rn7sl104p
Rn7sl110p
Rn7sl111p
Rn7sl116p
Rn7sl117p
Rn7sl130p
Rn7sl147p
Rn7sl148p
Rn7sl150p
Rn7sl160p
Rn7sl181p
Rn7sl18p
Rn7sl2
Rn7sl218p
Rn7sl223p
Rn7sl233p
Rn7sl255p
Rn7sl260p
Rn7sl293p
Rn7sl294p
Rn7sl3
Rn7sl302p
Rn7sl333p
Rn7sl353p
Rn7sl354p
Rn7sl357p
Rn7sl361p
Rn7sl393p
Rn7sl397p
Rn7sl402p
Rn7sl419p
Rn7sl432p
Rn7sl442p
Rn7sl444p
Rn7sl447p
Rn7sl451p
Rn7sl460p
Rn7sl461p
Rn7sl464p
Rn7sl465p
Rn7sl468p
Rn7sl471p
Rn7sl477p
Rn7sl480p
Rn7sl493p
Rn7sl496p
Rn7sl509p
Rn7sl516p
Rn7sl531p
Rn7sl538p
Rn7sl555p
Rn7sl563p
Rn7sl58p
Rn7sl604p
Rn7sl60p
Rn7sl616p
Rn7sl635p
Rn7sl638p
Rn7sl63p
Rn7sl645p
Rn7sl653p
Rn7sl66p
Rn7sl674p
Rn7sl679p
Rn7sl687p
Rn7sl706p
Rn7sl715p
Rn7sl718p
Rn7sl741p
Rn7sl743p
Rn7sl748p
Rn7sl762p
Rn7sl803p
Rn7sl814p
Rn7sl817p
Rn7sl826p
Rn7sl832p
Rn7sl837p
Rn7sl845p
Rn7sl849p
Rn7sl854p
Rn7sl91p
Rn7sl96p
Rn7sl97p
Rna5s13
Rna5s6
Rna5sp111
Rna5sp112
Rna5sp113
Rna5sp116
Rna5sp123
Rna5sp125
Rna5sp126
Rna5sp129
Rna5sp134
Rna5sp135
Rna5sp137
Rna5sp139
Rna5sp140
Rna5sp141
Rna5sp145
Rna5sp151
Rna5sp153
Rna5sp160
Rna5sp162
Rna5sp167
Rna5sp171
Rna5sp174
Rna5sp175
Rna5sp178
Rna5sp18
Rna5sp183
Rna5sp185
Rna5sp191
Rna5sp192
Rna5sp193
Rna5sp200
Rna5sp201
Rna5sp205
Rna5sp207
Rna5sp220
Rna5sp229
Rna5sp231
Rna5sp234
Rna5sp240
Rna5sp241
Rna5sp242
Rna5sp243
Rna5sp279
Rna5sp283
Rna5sp289
Rna5sp324
Rna5sp371
Rna5sp376
Rna5sp377
Rna5sp387
Rna5sp40
Rna5sp401
Rna5sp438
Rna5sp440
Rna5sp442
Rna5sp446
Rna5sp45
Rna5sp470
Rna5sp472
Rna5sp481
Rna5sp482
Rna5sp492
Rna5sp495
Rna5sp50
Rna5sp502
Rna5sp503
Rna5sp527
Rna5sp530
Rna5sp532
Rna5sp54
Rna5sp60
Rna5sp71
Rna5sp74
Rna5sp77
Rna5sp85
Rna5sp90
Rna5sp92
Rna5sp95
Rnase1
Rnaseh1
Rnaseh1p2
Rnaseh2b
Rnasel
Rnd3
Rnf10
Rnf111
Rnf121
Rnf123
Rnf125
Rnf126p1
Rnf128
Rnf13
Rnf130
Rnf135
Rnf138
Rnf138p1
Rnf144a
Rnf144a-as1
Rnf144b
Rnf145
Rnf146
Rnf150
Rnf157
Rnf157-as1
Rnf165
Rnf168
Rnf175
Rnf180
Rnf182
Rnf183
Rnf185
Rnf19a
Rnf2
Rnf207
Rnf212
Rnf212b
Rnf216p1
Rnf217
Rnf219-as1
Rnf220
Rnf224
Rnf225
Rnf26
Rnf32
Rnf4
Rnf43
Rnf6p1
Rnf8
Rnft1-dt
Rnls
Rnpc3
Rnpep
Rnu105c
Rnu11
Rnu1-1
Rnu1-101p
Rnu1-114p
Rnu1-119p
Rnu1-11p
Rnu1-120p
Rnu1-122p
Rnu1-129p
Rnu1-133p
Rnu1-141p
Rnu1-142p
Rnu1-151p
Rnu1-19p
Rnu12
Rnu1-2
Rnu1-20p
Rnu1-38p
Rnu1-39p
Rnu1-5p
Rnu1-68p
Rnu1-6p
Rnu1-75p
Rnu1-80p
Rnu1-85p
Rnu1-89p
Rnu1-92p
Rnu1-94p
Rnu1-96p
Rnu2-1
Rnu2-11p
Rnu2-13p
Rnu2-17p
Rnu2-19p
Rnu2-24p
Rnu2-2p
Rnu2-45p
Rnu2-48p
Rnu2-51p
Rnu2-60p
Rnu2-63p
Rnu2-66p
Rnu2-70p
Rnu4-1
Rnu4-2
Rnu4-23p
Rnu4-24p
Rnu4-30p
Rnu4-38p
Rnu4-56p
Rnu4-63p
Rnu4-75p
Rnu4-77p
Rnu4-91p
Rnu4atac
Rnu4atac4p
Rnu4atac5p
Rnu5a-1
Rnu5a-4p
Rnu5a-5p
Rnu5a-8p
Rnu5b-1
Rnu5d-1
Rnu5d-2p
Rnu5e-1
Rnu5e-4p
Rnu5e-6p
Rnu5e-9p
Rnu5f-1
Rnu5f-2p
Rnu5f-8p
Rnu6-1
Rnu6-1003p
Rnu6-1007p
Rnu6-1008p
Rnu6-1019p
Rnu6-1023p
Rnu6-1028p
Rnu6-1038p
Rnu6-1045p
Rnu6-1066p
Rnu6-1067p
Rnu6-107p
Rnu6-1082p
Rnu6-1084p
Rnu6-1091p
Rnu6-111p
Rnu6-1127p
Rnu6-1129p
Rnu6-1131p
Rnu6-1134p
Rnu6-1140p
Rnu6-1145p
Rnu6-1147p
Rnu6-1150p
Rnu6-1151p
Rnu6-1152p
Rnu6-1154p
Rnu6-1175p
Rnu6-1204p
Rnu6-121p
Rnu6-1223p
Rnu6-1233p
Rnu6-1260p
Rnu6-1264p
Rnu6-1270p
Rnu6-1272p
Rnu6-1275p
Rnu6-1279p
Rnu6-1281p
Rnu6-128p
Rnu6-1290p
Rnu6-1291p
Rnu6-12p
Rnu6-1301p
Rnu6-1308p
Rnu6-1309p
Rnu6-1312p
Rnu6-1313p
Rnu6-1325p
Rnu6-1327p
Rnu6-139p
Rnu6-13p
Rnu6-153p
Rnu6-166p
Rnu6-172p
Rnu6-174p
Rnu6-175p
Rnu6-180p
Rnu6-183p
Rnu6-188p
Rnu6-189p
Rnu6-194p
Rnu6-204p
Rnu6-226p
Rnu6-232p
Rnu6-235p
Rnu6-247p
Rnu6-259p
Rnu6-261p
Rnu6-266p
Rnu6-279p
Rnu6-283p
Rnu6-299p
Rnu6-310p
Rnu6-315p
Rnu6-320p
Rnu6-324p
Rnu6-330p
Rnu6-335p
Rnu6-342p
Rnu6-356p
Rnu6-360p
Rnu6-363p
Rnu6-367p
Rnu6-369p
Rnu6-395p
Rnu6-39p
Rnu6-402p
Rnu6-406p
Rnu6-410p
Rnu6-419p
Rnu6-42p
Rnu6-431p
Rnu6-440p
Rnu6-461p
Rnu6-469p
Rnu6-483p
Rnu6-488p
Rnu6-492p
Rnu6-518p
Rnu6-525p
Rnu6-531p
Rnu6-534p
Rnu6-560p
Rnu6-570p
Rnu6-583p
Rnu6-586p
Rnu6-588p
Rnu6-590p
Rnu6-600p
Rnu6-603p
Rnu6-607p
Rnu6-637p
Rnu6-648p
Rnu6-651p
Rnu6-660p
Rnu6-662p
Rnu6-674p
Rnu6-678p
Rnu6-692p
Rnu6-7
Rnu6-700p
Rnu6-702p
Rnu6-704p
Rnu6-70p
Rnu6-710p
Rnu6-716p
Rnu6-733p
Rnu6-739p
Rnu6-73p
Rnu6-744p
Rnu6-748p
Rnu6-754p
Rnu6-760p
Rnu6-765p
Rnu6-771p
Rnu6-78p
Rnu6-8
Rnu6-818p
Rnu6-822p
Rnu6-824p
Rnu6-838p
Rnu6-840p
Rnu6-853p
Rnu6-863p
Rnu6-890p
Rnu6-895p
Rnu6-905p
Rnu6-910p
Rnu6-911p
Rnu6-916p
Rnu6-920p
Rnu6-922p
Rnu6-923p
Rnu6-928p
Rnu6-931p
Rnu6-933p
Rnu6-939p
Rnu6-940p
Rnu6-951p
Rnu6-990p
Rnu6-994p
Rnu6atac
Rnu6atac11p
Rnu6atac21p
Rnu6atac27p
Rnu7-1
Rnu7-121p
Rnu7-137p
Rnu7-143p
Rnu7-161p
Rnu7-164p
Rnu7-180p
Rnu7-185p
Rnu7-186p
Rnu7-18p
Rnu7-192p
Rnu7-195p
Rnu7-196p
Rnu7-24p
Rnu7-28p
Rnu7-48p
Rnu7-52p
Rnu7-60p
Rnu7-82p
Rnu7-88p
Rnu7-9p
Rnvu1-1
Rnvu1-14
Rnvu1-15
Rnvu1-17
Rnvu1-19
Rnvu1-3
Rnvu1-4
Rnvu1-6
Rnvu1-7
Rny1p6
Rny3
Rny3p11
Rny3p15
Rny4p34
Rny4p7
Ro60
Robo1
Robo2
Robo3
Rock1p1
Rock2
Ropn1
Ropn1b
Ropn1l
Ror1
Ror2
Rora
Rora-as2
Rorb
Rorc
Ros1
Rp1
Rp9
Rpain
Rpap3
Rparp-as1
Rpep2
Rpf1
Rpgrip1
Rpgrip1l
Rph3a
Rph3al
Rpl10a
Rpl10p10
Rpl10p6
Rpl11p4
Rpl12
Rpl12p22
Rpl12p26
Rpl12p4
Rpl12p42
Rpl12p47
Rpl12p5
Rpl13
Rpl13p
Rpl13p2
Rpl15
Rpl17
Rpl17p19
Rpl18
Rpl19p11
Rpl19p14
Rpl21p135
Rpl21p17
Rpl21p28
Rpl21p32
Rpl21p40
Rpl21p44
Rpl21p93
Rpl22
Rpl22p11
Rpl22p24
Rpl23a
Rpl23ap23
Rpl23ap28
Rpl23ap29
Rpl23ap32
Rpl23ap36
Rpl23ap42
Rpl23ap44
Rpl23ap81
Rpl23ap82
Rpl23ap89
Rpl23ap93
Rpl23p8
Rpl24
Rpl26l1
Rpl28
Rpl29p14
Rpl29p7
Rpl30p12
Rpl30p13
Rpl31p11
Rpl32
Rpl32p1
Rpl32p14
Rpl32p34
Rpl34
Rpl34-as1
Rpl34p22
Rpl34p29
Rpl35
Rpl35ap15
Rpl35p1
Rpl36ap13
Rpl36ap21
Rpl36ap39
Rpl36ap40
Rpl37a
Rpl37p6
Rpl38
Rpl38p4
Rpl39p5
Rpl3p7
Rpl4
Rpl4p4
Rpl4p6
Rpl5p10
Rpl5p14
Rpl5p26
Rpl5p28
Rpl5p35
Rpl5p5
Rpl5p6
Rpl5p9
Rpl6p12
Rpl6p2
Rpl6p27
Rpl6p5
Rpl7ap11
Rpl7ap14
Rpl7ap33
Rpl7ap6
Rpl7l1p5
Rpl7l1p8
Rpl7p10
Rpl7p12
Rpl7p25
Rpl7p33
Rpl7p35
Rpl7p43
Rpl7p51
Rpl7p60
Rpl7p8
Rpl8p2
Rpl9
Rpl9p15
Rpl9p33
Rpl9p5
Rplp0
Rpn1
Rpp21
Rpp40
Rpph1-3p
Rprd1b
Rps10-nudt3
Rps12
Rps15ap5
Rps17p8
Rps18
Rps18p12
Rps18p6
Rps19bp1
Rps20
Rps20p10
Rps20p14
Rps20p20
Rps21
Rps25
Rps25p9
Rps26p24
Rps26p38
Rps26p4
Rps27ap1
Rps27ap13
Rps27p25
Rps27p5
Rps29p31
Rps29p4
Rps29p8
Rps2p36
Rps2p55
Rps3ap5
Rps4xp1
Rps4xp23
Rps4xp4
Rps4xp9
Rps5
Rps6ka1
Rps6ka2
Rps6ka5
Rps6kb1
Rps6kc1
Rps6p15
Rps7
Rps7p1
Rps7p14
Rps7p6
Rps7p7
Rps8
Rps8p6
Rpsap10
Rpsap11
Rpsap2
Rpsap22
Rpsap25
Rpsap3
Rpsap46
Rpsap50
Rpsap52
Rpsap54
Rpsap57
Rpsap62
Rpsap7
Rpusd1
Rpusd3
Rrad
Rragc
Rras2
Rreb1
Rrm1
Rrm2
Rrm2p3
Rrnad1
Rrp1
Rrp12
Rrp15
Rrp7bp
Rrs1-as1
Rsad1
Rsad2
Rsbn1
Rsf1
Rsl24d1p11
Rsl24d1p2
Rsph4a
Rspo1
Rspo2
Rspo3
Rspry1
Rsrc1
Rsu1p2
Rtbdn
Rtel1
Rtf1
Rtf2
Rtn4
Rtn4rl2
Rtp5
Rubcn
Rubcnl
Rufy1
Rufy2
Rufy3
Rufy4
Rundc3a
Rundc3b
Runx1
Runx1t1
Runx2
Runx3
Rusc1
Ruvbl1
Rwdd1
Rwdd3
Rxfp1
Rxfp3
Rxra
Rxrb
Ryk
Ryr1
Ryr2
Ryr3
S100a10
S100a6
S100a7a
S100a7l2
S100a8
S100pbp
S1pr1
S1pr3
S1pr5
Saal1
Sac3d1
Sacm1l
Sae1
Safb
Safb2
Sag
Sall1
Sall2
Sall3
Salrna1
Samd1
Samd11
Samd12
Samd12-as1
Samd13
Samd14
Samd3
Samd4a
Samd4b
Samd5
Samd8
Samhd1
Samm50
Sammson
Sap18
Sap18p1
Sap18p2
Sap25
Sap30
Sap30l
Sap30l-as1
Sar1a
Sar1ap1
Saraf
Sardh
Sarm1
Sars
Sash1
Sat1
Satb1
Satb1-as1
Satb2
Satb2-as1
Saxo1
Sbf1p1
Sbf2
Sbk2
Sc5d
Scaant1
Scaf8
Scai
Scamp1
Scamp5
Scand2p
Scaper
Scara3
Scara5
Scarf2
Scarna13
Scarna18b
Scarna2
Scarna9
Scart1
Scat2
Scat8
Scg2
Scg5
Scgb1a1
Scgb1d1
Scgb3a1
Scgn
Schip1
Scin
Scly
Scml4
Scn11a
Scn1a
Scn1a-as1
Scn1b
Scn3a
Scn5a
Scn7a
Scn8a
Scn9a
Scnm1
Scnn1b
Scoc
Scoc-as1
Scp2
Scpep1
Scrn1
Scrn3
Scube1
Scube2
Scyl3
Sdad1
Sdad1p1
Sdc2
Sdc3
Sdc4p
Sdcbp
Sdcbpp3
Sdccag3p2
Sdccag8
Sdf2l1
Sdha
Sdhaf2
Sdhaf3
Sdhb
Sdk1
Sdr16c5
Sdr16c6p
Sdsl
Sec11a
Sec11c
Sec13
Sec14l1
Sec14l2
Sec14l3
Sec14l6
Sec16a
Sec16b
Sec1p
Sec22c
Sec23ip
Sec24b
Sec24c
Sec24d
Sec31a
Sec31b
Sec61g
Sec62
Sec63
Sel1l2
Selenok
Selenokp3
Selenom
Selenon
Selenop
Selenot
Selenov
Sell
Selp
Sem1
Sema3a
Sema3b
Sema3c
Sema3e
Sema3f
Sema4a
Sema4c
Sema4d
Sema4f
Sema4g
Sema5a
Sema5a-as1
Sema5b
Sema6a
Sema6a-as2
Sema6c
Sema6d
Semg2
Sencr
Senp3
Senp6
Senp8
Sephs1
Sephs2p1
Sepsecs
Sepsecs-as1
Sept10
Sept10p1
Sept11
Sept14
Sept3
Sept4
Sept4-as1
Sept5
Sept7
Sept7-as1
Sept7p2
Sept7p4
Sept8
Sept9
Serbp1
Serbp1p3
Serf1ap1
Serf2
Sergef
Serhl2
Serinc2
Serinc3
Serpina1
Serpinb2
Serpinb5
Serpine2
Serping1
Serpinh1
Serpini1
Serpini2
Sertad2
Sertad4
Sertad4-as1
Sesn1
Sesn3
Setbp1
Setd1a
Setd2
Setd5
Setd7
Setd9
Setdb1
Setdb2
Setp12
Setp14
Setp21
Setp9
Sez6l
Sez6l2
Sf3b1
Sf3b2
Sf3b3
Sfi1
Sfmbt1
Sfpq
Sfrp1
Sfswap
Sftpa2
Sftpb
Sftpc
Sfxn1
Sfxn2
Sfxn3
Sfxn5
Sgcb
Sgcd
Sgce
Sgcg
Sgip1
Sgk1
Sgk3
Sgms1-as1
Sgms2
Sgo1
Sgo2
Sgsm1
Sgsm2
Sh2b2
Sh2d1b
Sh2d2a
Sh2d3a
Sh2d3c
Sh2d4a
Sh2d4b
Sh2d5
Sh3bgr
Sh3bgrl3
Sh3bp2
Sh3bp4
Sh3bp5
Sh3bp5-as1
Sh3gl2
Sh3gl3
Sh3glb1
Sh3glb2
Sh3kbp1
Sh3rf1
Sh3rf2
Sh3rf3
Sh3rf3-as1
Sh3tc2
Shank1
Shank2
Shank3
Shc2
Shcbp1l
Shd
Shf
Shh
Shisa4
Shisa6
Shisa8
Shisa9
Shisal2a
Shisal2b
Shld1
Shld2
Shmt1
Shmt2
Shox
Shox2
Shprh
Shq1
Shroom1
Shroom3
Si
Siae
Siah2
Sidt1
Sidt2
Sigirr
Siglec1
Siglec10
Siglec15
Siglec17p
Siglec18p
Siglec20p
Siglec21p
Siglec22p
Siglec27p
Siglec29p
Siglec7
Siglec8
Siglecl1
Sik2
Sik3
Sike1
Silc1
Sim1
Sim2
Sin3a
Sipa1l1
Sipa1l2
Sipa1l3
Sirpa
Sirpap1
Sirpb1
Sirpb2
Sirt1
Sirt4
Sirt6
Sirt7
Six1
Six3-as1
Six6
Ska2p1
Skap1
Skap1-as1
Skap2
Ski
Skida1
Skil
Skint1l
Skor1
Skor2
Skp1
Sla
Slain1
Slamf1
Slamf6
Slbp
Slc10a3
Slc10a5p1
Slc10a7
Slc11a2
Slc12a1
Slc12a2
Slc12a5
Slc12a5-as1
Slc12a7
Slc12a8
Slc12a9
Slc13a3
Slc13a5
Slc14a1
Slc15a5
Slc16a1
Slc16a10
Slc16a11
Slc16a1-as1
Slc16a2
Slc16a3
Slc16a7
Slc16a8
Slc17a1
Slc17a2
Slc17a3
Slc17a4
Slc17a6
Slc17a7
Slc17a8
Slc17a9
Slc18a1
Slc18a2
Slc19a1
Slc1a2
Slc1a3
Slc1a4
Slc1a6
Slc1a7
Slc20a1
Slc20a2
Slc22a11
Slc22a14
Slc22a15
Slc22a16
Slc22a18
Slc22a18as
Slc22a23
Slc22a25
Slc22a4
Slc22a5
Slc22a6
Slc22a8
Slc22a9
Slc23a3
Slc24a3
Slc24a4
Slc25a1
Slc25a10
Slc25a13
Slc25a16
Slc25a18
Slc25a18p1
Slc25a20p1
Slc25a22
Slc25a25
Slc25a26
Slc25a30
Slc25a30-as1
Slc25a35
Slc25a36
Slc25a37
Slc25a38
Slc25a38p1
Slc25a4
Slc25a41
Slc25a44
Slc25a46
Slc25a48
Slc25a5p2
Slc25a5p3
Slc25a5p7
Slc26a1
Slc26a10
Slc26a11
Slc26a4
Slc26a4-as1
Slc27a2
Slc27a3
Slc27a5
Slc27a6
Slc28a3
Slc29a1
Slc29a3
Slc29a4
Slc2a1
Slc2a11
Slc2a13p1
Slc2a14
Slc2a1-as1
Slc2a3p2
Slc2a4
Slc2a4rg
Slc2a5
Slc2a8
Slc30a2
Slc30a5
Slc30a6
Slc30a7
Slc30a8
Slc30a9
Slc31a1
Slc34a2
Slc35b4
Slc35c1
Slc35c2
Slc35d2
Slc35e1
Slc35e2a
Slc35e4
Slc35f3
Slc35g1
Slc35g2
Slc35g6
Slc36a1
Slc36a4
Slc37a1
Slc37a2
Slc37a3
Slc38a1
Slc38a10
Slc38a11
Slc38a3
Slc38a6
Slc38a9
Slc39a1
Slc39a14
Slc3a1
Slc3a2
Slc40a1
Slc41a1
Slc43a1
Slc43a2
Slc43a3
Slc44a1
Slc44a2
Slc44a3
Slc44a3-as1
Slc44a5
Slc45a2
Slc45a4
Slc47a1
Slc47a1p1
Slc48a1
Slc49a3
Slc49a4
Slc4a10
Slc4a11
Slc4a1ap
Slc4a2
Slc4a3
Slc4a4
Slc4a7
Slc4a8
Slc4a9
Slc50a1
Slc51a
Slc52a2
Slc5a12
Slc5a2
Slc5a7
Slc5a8
Slc6a1
Slc6a11
Slc6a12
Slc6a13
Slc6a16
Slc6a18
Slc6a19
Slc6a1-as1
Slc6a2
Slc6a20
Slc6a3
Slc6a5
Slc6a6
Slc6a7
Slc6a8
Slc6a9
Slc7a11
Slc7a11-as1
Slc7a2
Slc7a4
Slc7a5p2
Slc7a6
Slc7a7
Slc8a1-as1
Slc8a2
Slc8a3
Slc8b1
Slc9a1
Slc9a2
Slc9a3
Slc9a3-as1
Slc9a3p3
Slc9a3r1
Slc9a3r2
Slc9a5
Slc9a6
Slc9a9
Slc9a9-as1
Slc9b1p2
Slc9b2
Slc9c1
Slco1a2
Slco2a1
Slco2b1
Slco3a1
Slco4a1
Slco5a1
Slfn11
Slfn12
Slfn12l
Slfn13
Slfn5
Slit1
Slit2
Slit3
Slitrk2
Slitrk3
Slitrk5
Slk
Slu7
Slurp2
Smad1
Smad3
Smad4
Smad5
Smad5-as1
Smad6
Smap2
Smarca2
Smarca4
Smarca5
Smarcad1
Smarcal1
Smarcb1
Smarcc1
Smarcc2
Smarcd1
Smarce1p2
Smarce1p3
Smc4
Smc6
Smchd1
Smco2
Smg1p1
Smg6
Smg7
Smg7-as1
Smg8
Smilr
Smim1
Smim10l1
Smim13
Smim15
Smim15-as1
Smim17
Smim19
Smim2
Smim20
Smim21
Smim24
Smim26
Smim28
Smim29
Smim31
Smim32
Smim35
Smim36
Smim39
Smim4
Smim8
Smkr1
Smndc1
Smoc1
Smoc2
Smpd1
Smpd2
Smpd4p1
Smpd5
Smpdl3b
Smr3a
Sms
Smtnl2
Smug1
Smurf2
Smurf2p1
Smyd2
Smyd3
Smyd4
Smyd5
Snap23
Snap25
Snap29
Snap47
Snap91
Snca
Snca-as1
Sncaip
Sncb
Snd1
Sned1
Snhg10
Snhg12
Snhg14
Snhg18
Snhg20
Snhg26
Snhg5
Snhg9
Snora10b
Snora14a
Snora14b
Snora20b
Snora22
Snora28
Snora41
Snora63
Snora63b
Snora65
Snora70i
Snora73a
Snora73b
Snora77
Snora78
Snora80c
Snora80e
Snora81
Snorc
Snord101
Snord112
Snord114-16
Snord114-17
Snord114-18
Snord114-19
Snord116-11
Snord116-12
Snord117
Snord118
Snord13
Snord19
Snord2
Snord38b
Snord3b-2
Snord3d
Snord42b
Snord43
Snord48
Snord51
Snord53
Snord60
Snord63b
Snord65c
Snord68
Snord73a
Snord93
Snord99
Snph
Snrk
Snrnp40
Snrnp48
Snrpb2
Snrpc
Snrpd2p1
Snrpd2p2
Snrpe
Snrpep10
Snrpep6
Snrpf
Snrpg
Snrpgp13
Snrpgp16
Sntb1
Sntg1
Sntg2
Sntg2-as1
Sntn
Snx10
Snx13
Snx14
Snx16
Snx18
Snx22
Snx24
Snx25
Snx25p1
Snx27
Snx29
Snx33
Snx4
Snx5p1
Snx7
Snx8
Snx9
Soat1
Sobp
Socs1
Socs2
Socs3
Socs4
Soga3
Sohlh1
Son
Sorbs1
Sorbs2
Sorbs3
Sorcs1
Sorcs3
Sorcs3-as1
Sorl1
Sort1
Sos1
Sowaha
Sowahb
Sox1
Sox12
Sox13
Sox14
Sox1-ot
Sox21
Sox21-as1
Sox2-ot
Sox3
Sox30
Sox6
Sox8
Sox9
Sox9-as1
Sp1
Sp100
Sp2
Sp2-as1
Sp5
Sp6
Sp8
Spa17
Spaar
Spaca6
Spaca9
Spag1
Spag17
Spag4
Spag5
Spag6
Spanxn5
Sparc
Spart-as1
Spast
Spata1
Spata13
Spata17
Spata17-as1
Spata18
Spata20
Spata22
Spata24
Spata33
Spata4
Spata41
Spata48
Spata5
Spatc1l
Spats1
Spats2
Spats2l
Spc25
Spcs2p3
Spcs3
Spdye20p
Spdye4
Specc1
Specc1p1
Spef2
Speg
Spegnb
Spen
Spg7
Sphar
Sphk1
Sphkap
Spib
Spic
Spice1
Spidr
Spin1
Spink5
Spink8
Spint1
Spint2
Spint5p
Spire2
Spock1
Spock2
Spon2
Spopl
Spp1
Spr
Spred1
Spred3
Sprr2b
Sprr2d
Sprr2e
Sprtn
Spry1
Spry4
Spry4-as1
Spsb1
Spsb4
Spta1
Sptbn1
Sptbn4
Sptlc1
Sptssb
Spty2d1
Spx
Spz1
Sqle
Sqor
Sqstm1
Src
Srcin1
Srd5a1
Srd5a3
Srek1
Srfbp1
Srgap1
Srgap2
Srgap2-as1
Srgap2c
Srgap3
Srgap3-as2
Sri
Srm
Srp14-as1
Srp14p3
Srp54
Srp9p1
Srpk1
Srpk2
Srr
Srrm1
Srrm3
Srsf10
Srsf11
Srsf3
Srsf6
Srsf7
Srsf8
Ss18l1
Ssb
Ssbp1
Ssbp4
Ssc5d
Ssmem1
Sspn
Sspo
Ssr1p2
Ssr2
Ssrp1
Sssca1
Sstr2
Sstr4
Sstr5
Sstr5-as1
Ssuh2
Ssx9p
Ssxp10
St13p15
St18
St3gal3
St3gal5
St3gal5-as1
St3gal6
St6gal1
St6gal2
St6galnac1
St6galnac2
St6galnac2p1
St6galnac5
St7
St7-as1
St7-as2
St7l
St7-ot4
St8sia1
St8sia2
St8sia3
St8sia5
St8sia6
Stab2
Stac
Stac2
Stac3
Stambpl1
Stap1
Stard10
Stard13
Stard3nl
Stard4
Stard7-as1
Stat1
Stat4
Stat5a
Stath
Stau2
Stau2-as1
Stbd1
Stc2
Steap1
Steap1b
Steap2
Steap3
Stil
Stim1
Stim2
Stim2-as1
Stip1
Stk11
Stk11ip
Stk17b
Stk24
Stk25p1
Stk26
Stk3
Stk31
Stk32a
Stk32b
Stk33
Stk35
Stk38l
Stk4
Stk40
Stkld1
Stmn1
Stmn2
Stmn4
Stmnd1
Ston1
Ston1-gtf2a1l
Ston2
Stox1
Stox2
Stpg1
Stpg4
Stra6
Stra6lp
Strada
Stradbp1
Strip1
Strip2
Stt3a
Stt3b
Stum
Stx11
Stx16
Stx16-npepl1
Stx18
Stx18-as1
Stx3
Stx6
Stx8
Stxbp1
Stxbp2
Stxbp3
Stxbp5
Stxbp5l
Sub1
Sub1p3
Sucla2p1
Sucla2p3
Suclg1
Suclg2
Suco
Sugct
Sugt1
Sugt1p4
Sugt1p4-stra6lp
Sulf1
Sulf2
Sult1e1
Sult2b1
Sult6b1
Sumf2
Sumo1p2
Sumo2p13
Sumo2p18
Sumo2p2
Sumo2p6
Sumo2p7
Sun1
Sun5
Supt20h
Supt3h
Supv3l1
Susd3
Susd4
Suz12p1
Sv2b
Sv2c
Svbp
Svep1
Svil
Svil2p
Svop
Swap70
Syap1
Sybu
Syce1
Syce1l
Sycn
Sycp1
Sycp2l
Syde1
Syf2
Syk
Sympk
Syn2
Syncrip
Syne1
Syne1-as1
Syne2
Syngap1
Syngr1
Syngr2
Syngr3
Syngr4
Synj2
Synj2bp-cox16
Synpo
Synpo2
Synpr
Sypl1
Sypl2
Syt1
Syt12
Syt13
Syt14
Syt15
Syt16
Syt17
Syt2
Syt3
Syt5
Syt6
Syt7
Syt8
Syt9
Sytl1
Sytl2
Sytl4
Szrd1
Taar3p
Taar4p
Taar5
Taar6
Taar8
Tab1
Tab2
Tac1
Tacc1
Tacc2
Taco1
Tacstd2
Tada2a
Tada2b
Taf11l10
Taf11l13
Taf11l3
Taf11l4
Taf11l6
Taf12
Taf15
Taf1b
Taf1d
Taf4b
Taf5l
Taf7
Taf8
Tagap
Tagln2
Tagln3
Tal1
Tanc1
Tanc2
Tango2
Tank
Tap1
Tapbp
Tapt1-as1
Tars
Tarsl2
Tas2r1
Tas2r3
Tas2r39
Tasor2
Tat
Tat-as1
Tatdn2p2
Tatdn3
Tax1bp1
Tbc1d1
Tbc1d12
Tbc1d14
Tbc1d15
Tbc1d16
Tbc1d19
Tbc1d21
Tbc1d22a
Tbc1d22b
Tbc1d23
Tbc1d24
Tbc1d28
Tbc1d2b
Tbc1d30
Tbc1d31
Tbc1d3b
Tbc1d3p6
Tbc1d5
Tbc1d7
Tbc1d8-as1
Tbc1d8b
Tbc1d9b
Tbca
Tbcap2
Tbccd1
Tbcd
Tbce
Tbck
Tbila
Tbk1
Tbkbp1
Tbl1xr1
Tbl2
Tbpl1
Tbr1
Tbrg1
Tbx1
Tbx10
Tbx18
Tbx18-as1
Tbx2
Tbx21
Tbx22
Tbx3
Tbx4
Tbx5
Tbx5-as1
Tbxa2r
Tbxas1
Tcam1p
Tcea1
Tcea2
Tcea3
Tceal2
Tceal3
Tceal7
Tceanc2
Tcerg1l-as1
Tcf12
Tcf21
Tcf3
Tcf4
Tcf4-as2
Tcf7
Tcf7l1
Tcf7l2
Tcfl5
Tchh
Tchp
Tcl1b
Tcl6
Tcn2
Tcp10
Tcp10l2
Tcp11l1
Tcp11l2
Tcta
Tctex1d1
Tdgf1
Tdgf1p7
Tdh
Tdp2
Tdrd10
Tdrd15
Tdrd3
Tdrd5
Tdrd9
Tdrkh
Tdrkh-as1
Tead1
Tead2
Tead4
Tecta
Tedc1
Tef
Tek
Tekt1
Tekt2
Tekt3
Tekt4
Tenm2
Tenm3
Tenm3-as1
Tenm4
Tent2
Tent4a
Terb1
Terc
Terf1
Tert
Tesc
Tesc-as1
Tespa1
Tet2
Tet3
Tex12
Tex15
Tex22
Tex26-as1
Tex41
Tex45
Tex51
Tex54
Tf
Tfamp2
Tfap2a
Tfap2a-as1
Tfap2b
Tfap2c
Tfap2d
Tfap2e
Tfcp2l1
Tfdp1
Tfdp2
Tfeb
Tff3
Tfg
Tfpi2
Tfrc
Tg
Tgfa
Tgfa-it1
Tgfb1i1
Tgfb2
Tgfb3
Tgfbi
Tgfbr2
Tgfbr3
Tgfbr3l
Tgif1
Tgif2
Tgm2
Tgm3
Tgm6
Tgm7
Tgoln2
Th
Thada
Thap5p1
Thap6
Thap8
Thap9
Thap9-as1
Thbs1
Thbs2
Thbs3
Thbs4
Thegl
Them4
Themis2
Thg1l
Thnsl1
Thnsl2
Thoc6
Thoc7
Thra
Thrb
Thrb-as1
Thsd4
Thsd7b
Thsd8
Thumpd2
Thumpd3-as1
Tia1
Tiam1
Tiam2
Ticrr
Tie1
Tigd2
Tigd4
Timm13
Timm50
Timm8b
Timmdc1
Tinag
Tincr
Tiparp
Tirap
Tjp1
Tjp2
Tjp3
Tkfc
Tle1
Tle1p1
Tle3
Tle4
Tle6
Tlk1
Tll1
Tll2
Tln2
Tlnrd1
Tlr2
Tlr3
Tlr4
Tlr5
Tlx1
Tlx1nb
Tlx2
Tm2d1
Tm4sf1
Tm4sf1-as1
Tm4sf20
Tm4sf4
Tm6sf1
Tm6sf2
Tm7sf2
Tm9sf2
Tm9sf3
Tma16
Tma16p2
Tmbim1
Tmbim6
Tmc2
Tmc4
Tmc5
Tmc6
Tmc8
Tmcc1
Tmcc2
Tmco1
Tmco1-as1
Tmco5b
Tmed10p2
Tmed11p
Tmed3
Tmed7
Tmeff2
Tmem100
Tmem102
Tmem105
Tmem106b
Tmem106c
Tmem107
Tmem108
Tmem109
Tmem116
Tmem117
Tmem120b
Tmem121
Tmem126a
Tmem131l
Tmem132a
Tmem132b
Tmem132c
Tmem132e
Tmem136
Tmem145
Tmem14dp
Tmem14ep
Tmem150c
Tmem151b
Tmem155
Tmem158
Tmem159
Tmem161b
Tmem165
Tmem167a
Tmem169
Tmem171
Tmem176a
Tmem176b
Tmem178a
Tmem178b
Tmem179
Tmem179b
Tmem18
Tmem181
Tmem182
Tmem183a
Tmem184c
Tmem186
Tmem191a
Tmem192
Tmem198
Tmem199
Tmem206
Tmem209
Tmem210
Tmem211
Tmem212
Tmem212-it1
Tmem216
Tmem219
Tmem220-as1
Tmem222
Tmem223
Tmem232
Tmem233
Tmem235
Tmem237
Tmem238
Tmem239
Tmem241
Tmem243
Tmem246
Tmem248
Tmem249
Tmem25
Tmem251
Tmem253
Tmem254
Tmem255a
Tmem255b
Tmem260
Tmem263
Tmem266
Tmem267
Tmem268
Tmem26-as1
Tmem271
Tmem273
Tmem30a
Tmem30b
Tmem33
Tmem37
Tmem38a
Tmem38b
Tmem39a
Tmem41b
Tmem44-as1
Tmem45a
Tmem45b
Tmem50b
Tmem51
Tmem51-as1
Tmem54
Tmem56
Tmem56-rwdd3
Tmem59
Tmem59l
Tmem62
Tmem63a
Tmem63b
Tmem63c
Tmem64
Tmem69
Tmem70
Tmem71
Tmem87b
Tmem88
Tmem88b
Tmem91
Tmem92
Tmem94
Tmem98
Tmem99
Tmie
Tmigd3
Tmod1
Tmod2
Tmpo
Tmpo-as1
Tmpop1
Tmpop2
Tmprss11a
Tmprss11b
Tmprss7
Tmprss9
Tmsb10p1
Tmsb15b
Tmtc1
Tmtc2
Tnc
Tnfaip2
Tnfaip3
Tnfaip8
Tnfrsf10b
Tnfrsf10c
Tnfrsf11a
Tnfrsf12a
Tnfrsf13b
Tnfrsf13c
Tnfrsf17
Tnfrsf18
Tnfrsf1a
Tnfrsf1b
Tnfrsf25
Tnfrsf8
Tnfrsf9
Tnfsf10
Tnfsf11
Tnfsf12
Tnfsf12-tnfsf13
Tnfsf14
Tnfsf4
Tnik
Tnip1
Tnip2
Tnk1
Tnk2-as1
Tnks2-as1
Tnnc2
Tnni1
Tnni2
Tnni3
Tnnt1
Tnnt2
Tnnt3
Tnpo1
Tnr
Tnrc6a
Tnrc6b
Tnrc6c
Tns2
Tns3
Tnxb
Tob1-as1
Togaram2
Tollip-as1
Tom1l1
Tomm20l
Tomm20p2
Tomm22
Tomm22p6
Tomm6
Top2b
Topbp1
Tor1aip1
Tor1aip2
Tox2
Tp53bp2
Tp53i11
Tp53i13
Tp53i3
Tp53inp2
Tp63
Tp73
Tpbg
Tpbgl
Tpd52
Tpd52l1
Tpd52l2
Tpgs2
Tph1
Tph2
Tpm1
Tpm1-as
Tpm3
Tpm3p4
Tpm3p6
Tpm4
Tpo
Tppp2
Tpr
Tpra1
Tprg1
Tprg1-as2
Tprg1l
Tprg1lp1
Tprkb
Tprx1p1
Tprxl
Tpsd1
Tpsg1
Tpsp2
Tpst1
Tpt1
Tpt1-as1
Tpt1p3
Tpt1p7
Tpt1p8
Tpte2p1
Tptep1
Tptep2
Trabd2a
Tradd
Traf2
Traf3
Traf3ip2-as1
Traf7
Traj16
Traj17
Traj18
Traj19
Traj23
Traj24
Traj25
Traj26
Traj32
Traj33
Traj34
Traj37
Traj43
Traj44
Traj46
Traj47
Traj48
Traj49
Traj50
Traj51
Traj52
Traj53
Traj54
Traj55
Traj58
Traj59
Traj60
Traj61
Traj7
Trak1
Trak2
Trappc11
Trappc12
Trappc4
Trappc6a
Trav11
Trav1-1
Trav13-2
Trav16
Trav17
Trav18
Trav20
Trav27
Trav3
Trav4
Trav8-3
Trav8-6
Trbc2
Trbd1
Trbj2-1
Trbj2-2
Trbj2-2p
Trbj2-3
Trbj2-4
Trbj2-5
Trbj2-6
Trbj2-7
Trbv11-2
Trbv19
Trbv21-1
Trbv23-1
Trbv23or9-2
Trbv30
Trbv3-1
Trbv5-4
Trbv5-7
Trbv6-1
Trbv6-2
Trbv6-4
Trbv6-5
Trbv7-1
Trbv7-2
Trbv7-9
Trbv9
Trdj1
Trdj2
Trdj4
Trdmt1
Trdn
Treh
Trem2
Treml3p
Treml4
Treml5p
Trgc2
Trgj2
Trgjp
Trgv9
Trh
Trhde
Trib1
Trib2
Trib3
Trim11
Trim13
Trim14
Trim2
Trim24
Trim25
Trim29
Trim31
Trim31-as1
Trim33
Trim36
Trim41
Trim43
Trim45
Trim51
Trim51cp
Trim52
Trim55
Trim6
Trim60p15
Trim60p18
Trim65
Trim66
Trim67
Trim69
Trim6-trim34
Trim72
Trim75p
Triml2
Trio
Trip11
Trip12
Trip4
Trip6
Trit1
Trmo
Trmt10a
Trmt10bp1
Trmt10c
Trmt11
Trmt112p2
Trmt13
Trmt1l
Trmt44
Trmt9b
Trnau1ap
Trnp1
Tro
Trpa1
Trpc1
Trpc3
Trpc7
Trpc7-as1
Trpc7-as2
Trpm1
Trpm2
Trpm3
Trpm4
Trpm8
Trpv3
Trrap
Tsbp1
Tsbp1-as1
Tsc2
Tsc22d1
Tsc22d1-as1
Tsc22d2
Tsc22d3
Tsen15
Tsen15p1
Tsen2
Tsen54
Tsfm
Tsg101
Tsga10
Tsga13
Tshb
Tshr
Tshz1
Tshz2
Tshz3
Tsku
Tslp
Tspan1
Tspan10
Tspan11
Tspan14
Tspan15
Tspan18
Tspan2
Tspan31
Tspan33
Tspan4
Tspan5
Tspan6
Tspan7
Tspan8
Tspan9
Tspear
Tspear-as1
Tspear-as2
Tspo
Tspoap1
Tspoap1-as1
Tspyl2
Tsr1
Tstd2
Ttbk1
Ttc12
Ttc13
Ttc14
Ttc17
Ttc19
Ttc21b
Ttc22
Ttc26
Ttc29
Ttc3
Ttc31
Ttc33
Ttc37
Ttc39c
Ttc41p
Ttc6
Ttc7a
Ttf2
Tti2
Ttk
Ttl
Ttll10
Ttll10-as1
Ttll13p
Ttll2
Ttll3
Ttll4
Ttll5
Ttll6
Ttll7
Ttll8
Ttll9
Ttn
Ttn-as1
Ttpal
Ttr
Ttyh1
Ttyh2
Tub
Tuba1c
Tuba3gp
Tuba4a
Tuba4b
Tuba8
Tubb
Tubb2b
Tubb3
Tubb4b
Tubb4bp7
Tubb6
Tubb8p11
Tubb8p8
Tubbp1
Tube1
Tubg2
Tubgcp2
Tufmp1
Tuft1
Tulp1
Tulp3
Tulp4
Tunar
Tut4
Tvp23bp2
Twf1
Twf2
Twist1
Twist2
Twsg1
Txlna
Txnrd1
Tyms
Tyrp1
Tyw5
U2surp
U52112.1
U62317.3
U82695.1
U85056.1
Uaca
Uap1
Uap1l1
Uba2
Uba3
Uba52
Uba52p5
Uba52p6
Uba6
Uba7
Ubac1
Ubac2
Ubald2
Ubap2
Ubap2l
Ubash3b
Ubbp1
Ubbp2
Ubbp4
Ubc
Ubd
Ube2cp3
Ube2d1
Ube2d2
Ube2d3
Ube2e1
Ube2e2
Ube2e3
Ube2f
Ube2f-scly
Ube2h
Ube2hp1
Ube2i
Ube2j2
Ube2l6
Ube2q1
Ube2u
Ube2v1p12
Ube2v1p4
Ube2v2
Ube2v2p4
Ube2wp1
Ube3b
Ube3c
Ube4a
Ubl5p3
Ubl7-as1
Ublcp1
Ubn1
Ubp1
Ubqln1
Ubqln4
Ubqln4p2
Ubr3
Ubr4
Ubr5-as1
Ubtfl6
Ubxn2a
Ubxn4
Ubxn7
Uchl1
Uchl3
Uchl5
Uck2
Ucn
Ufc1
Ufm1
Ugcg
Ugdh
Ugdh-as1
Uggt1
Uggt2
Ugt1a2p
Ugt2a1
Ugt2a2
Ugt2a3
Ugt2b10
Ugt2b25p
Ugt2b28
Ugt2b7
Ugt3a1
Ugt3a2
Ugt8
Uhmk1
Uhrf1bp1
Uhrf2
Uimc1
Ulk2
Ulk4
Ulk4p2
Ulk4p3
Umodl1
Umodl1-as1
Umps
Unc13a
Unc13c
Unc13d
Unc45a
Unc50
Unc5a
Unc5b
Unc5b-as1
Unc5c
Unc5cl
Unc5d
Unc79
Unc80
Unc93a
Unc93b1
Unc93b2
Unc93b3
Unc93b4
Unc93b5
Uox
Upb1
Upf3ap1
Upk1b
Upk3a
Upp1
Upp2
Uqcc1
Uqcrbp3
Uqcrc2
Urad
Urgcp
Urm1
Urod
Use1
Usf1
Ush2a
Uso1
Usp1
Usp10
Usp12-as2
Usp13
Usp17l16p
Usp17l18
Usp17l24
Usp18
Usp2
Usp24
Usp27x
Usp2-as1
Usp32
Usp34
Usp35
Usp36
Usp37
Usp39
Usp3-as1
Usp4
Usp40
Usp42
Usp43
Usp44
Usp45
Usp47
Usp48
Usp49
Usp51
Usp53
Usp6
Usp9x
Ust
Ust-as1
Utp11
Utp18
Utp20
Utp4
Utrn
Uts2r
Vac14
Vamp4
Vamp8
Vamp9p
Vangl1
Vangl2
Vars
Vars2
Vash1
Vash2
Vat1l
Vav3
Vav3-as1
Vax1
Vax2
Vcam1
Vcan
Vdac1p13
Vdac2
Vdac2p4
Vegfa
Vegfb
Ventxp7
Veph1
Vezf1
Vezt
Vgf
Vgll2
Vgll3
Vgll4
Vill
Vim
Vinac1p
Vipr1
Vipr2
Vmo1
Vmp1
Vn1r105p
Vn1r9p
Vopp1
Vpreb1
Vpreb3
Vps13a
Vps13b
Vps13d
Vps18
Vps25p1
Vps26a
Vps26b
Vps33b-dt
Vps35l
Vps37d
Vps41
Vps45
Vps52
Vps72
Vps8
Vrk2
Vrk3
Vrtn
Vsig2
Vsig8
Vsnl1
Vstm1
Vstm2a
Vstm2b
Vstm2l
Vstm4
Vstm5
Vsx1
Vta1
Vtrna1-1
Vtrna2-1
Vtrna2-2p
Vwa1
Vwa2
Vwa3b
Vwa5a
Vwa5b1
Vwa5b2
Vwa7
Vwa8-as1
Vwc2l
Vwde
Wasf2
Wasf3
Washc4
Washc5
Wbp1
Wbp11
Wbp1l
Wdfy3
Wdfy4
Wdpcp
Wdr11
Wdr12
Wdr17
Wdr19
Wdr20
Wdr24
Wdr25
Wdr26
Wdr35
Wdr36
Wdr41
Wdr43
Wdr46
Wdr49
Wdr5
Wdr53
Wdr54
Wdr55
Wdr59
Wdr62
Wdr63
Wdr64
Wdr66
Wdr70
Wdr74
Wdr75
Wdr78
Wdr81
Wdr86
Wdr86-as1
Wdr90
Wdr91
Wdr92
Wdr95p
Wdtc1
Wee1
Wee2-as1
Wfdc1
Wfdc2
Wfikkn2
Wfs1
Whamm
Whammp2
Whammp3
Wif1
Wipf1
Wipf3
Wls
Wnk2
Wnk4
Wnt1
Wnt10a
Wnt10b
Wnt11
Wnt2
Wnt2b
Wnt3
Wnt5a
Wnt5a-as1
Wnt5b
Wnt6
Wnt7b
Wnt9b
Wrn
Wrnip1
Wsb2
Wscd1
Wscd2
Wspar
Wt1
Wt1-as
Wtapp1
Wtip
Wwc1
Wwc2
Wwc3
Wwox
Wwp1
Wwp1p1
Wwp2
Wwtr1
Wwtr1-as1
Xage1b
Xbp1
Xiapp3
Xirp1
Xirp2
Xirp2-as1
Xkr4
Xkr6
Xkr8
Xpc
Xpnpep1
Xpo1
Xpot
Xpr1
Xrcc5
Xrcc6
Xrn1
Xrra1
Xxylt1-as2
Xylb
Xylt2
Yaf2
Yap1
Yap1p2
Yars
Ybey
Ybx1p2
Ybx1p3
Ybx1p5
Ybx2
Ybx2p1
Ybx3
Yeats2-as1
Yeats4
Yipf1
Yipf3
Yipf4
Yod1
Ypel1
Ypel2
Ypel3
Ypel4
Ythdf2
Ythdf3
Ywhaep5
Ywhah
Ywhaz
Yy1p1
Z69720.2
Z73429.1
Z82185.1
Z82198.1
Z82202.1
Z82202.2
Z83838.1
Z84468.1
Z84484.1
Z84488.2
Z84492.1
Z84721.1
Z85994.1
Z85994.2
Z92545.1
Z93241.1
Z93929.1
Z93930.2
Z94057.1
Z95331.1
Z96074.1
Z97192.2
Z97198.1
Z97200.1
Z97353.2
Z97634.1
Z97653.1
Z97653.2
Z98043.1
Z98200.1
Z98257.1
Z98259.1
Z98259.2
Z98259.3
Z98747.1
Z98949.1
Z99127.1
Z99127.3
Z99289.2
Z99716.1
Z99758.1
Z99943.1
Z99943.2
Zacn
Zadh2
Zar1
Zbbx
Zbed5
Zbed5-as1
Zbed6
Zbed9
Zbp1
Zbtb10
Zbtb11-as1
Zbtb14
Zbtb16
Zbtb18
Zbtb20
Zbtb20-as1
Zbtb20-as3
Zbtb20-as5
Zbtb22
Zbtb24
Zbtb25
Zbtb32
Zbtb34
Zbtb37
Zbtb38
Zbtb40
Zbtb41
Zbtb44
Zbtb7b
Zbtb8a
Zbtb8os
Zc3h11a
Zc3h12a
Zc3h12d
Zc3h15
Zc3h7a
Zc3hav1
Zc3hc1
Zcchc10
Zcchc18
Zcchc2
Zcchc23
Zcchc7
Zcchc9
Zcrb1
Zcwpw2
Zdbf2
Zdhhc1
Zdhhc11
Zdhhc16
Zdhhc17
Zdhhc19
Zdhhc2
Zdhhc20p2
Zdhhc20p3
Zdhhc22
Zdhhc23
Zdhhc3
Zdhhc5
Zdhhc8
Zeb1
Zeb1-as1
Zeb2
Zeb2-as1
Zfand2a
Zfand2b
Zfand3
Zfand4
Zfhx2
Zfhx3
Zfhx4
Zfp30
Zfp36l1
Zfp41
Zfp62
Zfp90
Zfp91-cntf
Zfpm1
Zfpm2
Zfpm2-as1
Zfr
Zfr2
Zfx
Zfyve16
Zfyve19
Zfyve21
Zfyve28
Zfyve9
Zfyve9p2
Zic1
Zic2
Zic3
Zic4
Zic4-as1
Zic5
Zkscan1
Zkscan2-dt
Zkscan3
Zkscan7
Zkscan7-as1
Zmat3
Zmat4
Zmiz1
Zmiz2
Zmym1
Zmym2
Zmym6
Zmynd10
Zmynd10-as1
Zmynd11
Zmynd15
Znf10
Znf114
Znf12
Znf131
Znf133
Znf142
Znf143
Znf148
Znf17
Znf175
Znf19
Znf192p1
Znf192p2
Znf195
Znf197
Znf200
Znf212
Znf213-as1
Znf215
Znf219
Znf230
Znf239
Znf259p1
Znf264
Znf273
Znf274
Znf276
Znf277
Znf280a
Znf280d
Znf281
Znf285
Znf292
Znf295-as1
Znf30
Znf302
Znf318
Znf324b
Znf331
Znf333
Znf335
Znf33a
Znf341
Znf346
Znf354b
Znf365
Znf384
Znf385a
Znf385b
Znf385d
Znf385d-as1
Znf385d-as2
Znf391
Znf397
Znf398
Znf410
Znf414
Znf423
Znf426
Znf436
Znf436-as1
Znf439
Znf446
Znf45
Znf451-as1
Znf462
Znf467
Znf48
Znf480
Znf483
Znf487
Znf490
Znf496
Znf497
Znf501
Znf503-as1
Znf503-as2
Znf510
Znf512
Znf516
Znf517
Znf518a
Znf519
Znf536
Znf541
Znf544
Znf550
Znf552
Znf556
Znf561-as1
Znf567
Znf568
Znf57
Znf574
Znf575
Znf578
Znf581
Znf586
Znf598
Znf608
Znf609
Znf618
Znf619
Znf619p1
Znf620
Znf621
Znf623
Znf625
Znf625-znf20
Znf638
Znf639
Znf648
Znf649-as1
Znf653
Znf660
Znf662
Znf663p
Znf664
Znf665
Znf669
Znf672
Znf675
Znf678
Znf683
Znf687
Znf691
Znf692
Znf704
Znf70p1
Znf710
Znf711
Znf720
Znf740
Znf746
Znf770
Znf774
Znf780b
Znf786
Znf800
Znf804b
Znf826p
Znf827
Znf830
Znf831
Znf839
Znf860
Znf862
Znf91
Znfx1
Znhit1
Znhit1p1
Znrd1
Znrf1
Znrf2
Znrf2p1
Znrf2p3
Znrf3
Zp2
Zp3
Zpbp2
Zpld1
Zranb2-as1
Zranb2-as2
Zranb3
Zscan12p1
Zscan26
Zscan31
Zscan5a
Zscan5c
Zscan9
Zswim2
Zwilch
Zyg11a
