# Supplementary material for: A Bayesian inference transcription factor activity model for the analysis of single-cell transcriptomes
Source: Genome Res. 2021 Jul;31(7):1296–311. doi: 10.1101/gr.265595.120 (PMC8256867; doi:10.1101/gr.265595.120)
Supplement: Supplemental Material [file supp_gr.265595.120_Supplemental_Code.zip › BITFAM/inst/extdata/human/FEZF1]

Aak1
Aamdc
Aar2
Aasdhppt
Aatf
Abca7
Abcb1
Abcb9
Abcd3
Abcf2
Abcf3
Abcg1
Abhd16a
Abhd2
Ac001226.1
Ac002094.4
Ac002310.1
Ac002310.2
Ac002350.1
Ac002472.2
Ac003102.1
Ac003688.2
Ac004080.1
Ac004080.4
Ac004160.1
Ac004241.4
Ac004263.1
Ac004408.2
Ac004477.1
Ac004593.2
Ac004706.1
Ac004771.3
Ac004825.2
Ac004832.4
Ac004840.1
Ac004994.1
Ac005050.1
Ac005144.1
Ac005280.2
Ac005304.3
Ac005326.1
Ac005332.4
Ac005363.1
Ac005394.1
Ac005410.1
Ac005520.2
Ac005523.2
Ac005593.1
Ac005606.2
Ac005625.1
Ac005691.1
Ac005696.1
Ac005722.1
Ac005785.1
Ac005785.2
Ac005786.2
Ac005829.1
Ac005837.1
Ac005837.2
Ac005908.2
Ac005921.2
Ac005943.2
Ac005972.3
Ac005996.1
Ac006001.2
Ac006058.2
Ac006058.3
Ac006153.1
Ac006213.1
Ac006213.4
Ac006333.1
Ac006349.1
Ac006435.5
Ac006449.2
Ac006449.6
Ac006450.3
Ac006483.2
Ac006486.2
Ac006504.5
Ac006504.7
Ac006924.1
Ac006960.1
Ac006967.2
Ac006994.2
Ac007029.1
Ac007136.1
Ac007161.1
Ac007161.3
Ac007215.1
Ac007250.1
Ac007319.1
Ac007375.1
Ac007389.1
Ac007405.2
Ac007422.1
Ac007431.3
Ac007546.3
Ac007563.2
Ac007663.2
Ac007686.4
Ac007773.1
Ac007848.2
Ac007879.4
Ac007881.1
Ac007950.1
Ac008014.1
Ac008060.2
Ac008080.1
Ac008080.2
Ac008115.3
Ac008154.2
Ac008406.3
Ac008443.2
Ac008507.2
Ac008572.1
Ac008622.2
Ac008641.1
Ac008649.1
Ac008649.2
Ac008735.3
Ac008738.1
Ac008750.7
Ac008764.6
Ac008781.1
Ac008833.1
Ac008892.1
Ac008895.1
Ac008915.2
Ac009061.2
Ac009107.2
Ac009133.2
Ac009133.6
Ac009154.2
Ac009163.3
Ac009229.1
Ac009269.2
Ac009302.1
Ac009403.2
Ac009495.1
Ac009495.3
Ac009502.1
Ac009518.1
Ac009522.1
Ac009554.1
Ac009654.1
Ac009686.1
Ac009803.2
Ac009879.1
Ac009967.1
Ac010148.1
Ac010198.1
Ac010198.2
Ac010240.3
Ac010271.2
Ac010327.2
Ac010327.3
Ac010327.4
Ac010330.1
Ac010422.1
Ac010422.2
Ac010422.7
Ac010457.1
Ac010468.3
Ac010531.8
Ac010619.2
Ac010624.1
Ac010655.2
Ac010655.4
Ac010776.2
Ac010980.1
Ac010998.3
Ac011195.2
Ac011247.1
Ac011444.1
Ac011444.2
Ac011444.3
Ac011462.2
Ac011462.4
Ac011462.5
Ac011477.1
Ac011481.1
Ac011511.2
Ac011529.1
Ac011603.2
Ac011603.3
Ac011611.1
Ac011611.4
Ac011676.3
Ac011726.3
Ac011753.1
Ac011773.1
Ac011773.3
Ac011825.3
Ac011933.3
Ac012055.1
Ac012065.3
Ac012146.1
Ac012158.1
Ac012236.1
Ac012254.1
Ac012254.5
Ac012313.9
Ac012409.3
Ac012456.1
Ac012485.3
Ac012488.2
Ac012506.4
Ac012531.1
Ac012531.4
Ac012555.1
Ac012615.1
Ac012615.5
Ac012640.3
Ac012668.3
Ac013275.1
Ac013472.1
Ac013717.1
Ac013726.1
Ac013731.1
Ac015687.1
Ac015726.2
Ac015795.1
Ac015802.4
Ac015802.6
Ac015813.4
Ac015912.3
Ac015920.1
Ac015936.1
Ac015982.1
Ac016065.1
Ac016229.2
Ac016394.1
Ac016556.1
Ac016596.1
Ac016598.2
Ac016700.3
Ac017015.2
Ac017048.1
Ac017100.1
Ac018410.1
Ac018511.1
Ac018712.1
Ac018755.3
Ac018761.1
Ac018761.2
Ac018766.1
Ac018809.1
Ac018868.1
Ac018946.1
Ac018992.1
Ac019069.1
Ac019257.1
Ac019257.2
Ac019294.2
Ac019294.3
Ac020904.1
Ac020904.2
Ac020909.1
Ac020928.2
Ac020928.3
Ac020978.4
Ac021016.3
Ac021097.2
Ac021151.1
Ac021188.1
Ac021504.1
Ac021683.3
Ac022028.2
Ac022075.1
Ac022113.1
Ac022173.1
Ac022182.1
Ac022400.5
Ac022447.2
Ac022506.1
Ac022537.1
Ac022613.2
Ac023024.1
Ac023157.2
Ac023355.1
Ac023389.1
Ac023469.1
Ac023509.3
Ac023632.2
Ac024075.3
Ac024361.2
Ac024619.3
Ac024941.2
Ac025031.2
Ac025048.1
Ac025162.2
Ac025164.1
Ac025165.2
Ac025165.3
Ac025171.3
Ac025181.2
Ac025183.1
Ac025262.1
Ac025283.3
Ac025419.1
Ac025431.1
Ac025442.1
Ac025754.1
Ac025871.1
Ac026254.2
Ac026310.3
Ac026362.1
Ac026369.3
Ac026407.1
Ac026412.3
Ac026691.1
Ac026704.1
Ac026746.1
Ac026785.1
Ac026904.1
Ac026979.2
Ac027117.2
Ac027237.2
Ac027307.1
Ac027644.4
Ac027801.3
Ac032044.1
Ac034102.4
Ac034102.6
Ac034102.7
Ac036164.1
Ac036214.1
Ac040169.1
Ac040904.1
Ac044787.1
Ac044849.1
Ac046130.1
Ac046143.2
Ac048334.1
Ac048341.2
Ac053527.1
Ac061992.1
Ac063943.1
Ac063952.1
Ac063980.1
Ac067817.1
Ac067852.1
Ac067930.3
Ac067945.3
Ac068025.1
Ac068057.1
Ac068305.2
Ac068669.1
Ac068831.6
Ac068870.1
Ac069113.1
Ac069113.2
Ac069113.3
Ac069120.1
Ac069213.1
Ac069234.5
Ac069271.1
Ac069366.1
Ac069503.3
Ac073046.1
Ac073050.1
Ac073111.3
Ac073257.1
Ac073283.2
Ac073314.1
Ac073320.1
Ac073321.1
Ac073573.1
Ac073585.1
Ac073592.7
Ac073610.1
Ac073869.1
Ac073896.1
Ac073896.2
Ac074121.1
Ac074138.1
Ac074143.1
Ac074338.1
Ac078880.1
Ac078881.2
Ac079089.1
Ac079296.1
Ac079305.1
Ac079313.1
Ac079313.2
Ac079340.2
Ac079411.1
Ac079414.3
Ac079600.2
Ac079602.3
Ac079807.1
Ac079858.1
Ac079907.1
Ac080013.3
Ac080023.1
Ac080129.1
Ac080129.2
Ac083799.1
Ac083801.2
Ac083805.2
Ac083805.3
Ac083949.1
Ac083973.1
Ac084024.4
Ac084082.1
Ac084211.1
Ac084368.1
Ac084398.1
Ac084816.1
Ac087257.1
Ac087292.1
Ac087457.1
Ac087521.1
Ac087521.2
Ac087521.3
Ac087632.1
Ac087821.2
Ac090013.1
Ac090114.2
Ac090116.1
Ac090181.2
Ac090192.2
Ac090376.1
Ac090453.1
Ac090559.2
Ac090617.6
Ac090617.8
Ac090772.2
Ac090774.1
Ac090826.2
Ac090952.2
Ac091060.1
Ac091133.2
Ac091133.4
Ac091152.4
Ac091167.2
Ac091180.3
Ac091182.1
Ac091196.1
Ac091212.1
Ac091435.2
Ac091736.1
Ac091895.1
Ac091917.2
Ac091925.2
Ac091959.3
Ac092053.2
Ac092072.1
Ac092115.3
Ac092117.2
Ac092118.1
Ac092143.1
Ac092143.2
Ac092153.1
Ac092171.1
Ac092171.3
Ac092171.4
Ac092171.5
Ac092287.1
Ac092338.3
Ac092535.4
Ac092807.2
Ac092811.2
Ac092910.3
Ac092919.2
Ac092944.1
Ac093010.2
Ac093151.3
Ac093152.1
Ac093157.1
Ac093248.1
Ac093270.2
Ac093423.1
Ac093484.3
Ac093484.4
Ac093495.1
Ac093512.2
Ac093567.1
Ac093579.1
Ac093585.1
Ac093620.1
Ac093732.1
Ac093827.4
Ac095057.2
Ac096540.1
Ac096637.2
Ac096677.1
Ac096677.2
Ac096736.3
Ac096751.1
Ac096921.1
Ac097059.1
Ac097104.1
Ac097105.1
Ac097460.1
Ac097634.3
Ac097658.1
Ac097717.1
Ac098484.3
Ac098484.4
Ac098582.1
Ac098650.1
Ac098828.2
Ac098934.4
Ac099063.1
Ac099066.2
Ac099329.1
Ac099489.1
Ac099518.1
Ac099518.3
Ac099518.5
Ac099782.2
Ac099795.1
Ac100786.1
Ac100791.2
Ac100793.3
Ac100810.1
Ac100814.1
Ac100847.1
Ac102953.1
Ac103691.1
Ac103702.1
Ac103746.1
Ac103923.1
Ac103957.2
Ac104073.2
Ac104078.1
Ac104123.1
Ac104212.1
Ac104445.1
Ac104461.1
Ac104506.1
Ac104532.1
Ac104581.4
Ac104590.1
Ac104695.4
Ac104997.1
Ac105206.1
Ac105254.1
Ac105265.1
Ac105277.1
Ac105389.1
Ac106028.2
Ac106028.5
Ac106037.2
Ac106707.2
Ac106739.1
Ac106782.5
Ac106820.2
Ac106881.1
Ac107016.2
Ac107068.1
Ac108002.1
Ac108047.1
Ac108134.1
Ac108134.4
Ac108142.1
Ac108471.2
Ac108673.3
Ac108676.1
Ac108693.2
Ac108738.1
Ac108866.1
Ac109347.2
Ac109460.3
Ac109464.2
Ac109466.1
Ac109471.1
Ac109597.2
Ac110285.7
Ac110754.1
Ac110813.1
Ac112196.1
Ac112225.1
Ac112236.2
Ac112673.1
Ac113143.1
Ac113189.3
Ac113192.4
Ac113346.2
Ac113398.2
Ac113410.3
Ac114271.1
Ac114400.1
Ac114489.1
Ac114811.2
Ac114814.1
Ac114956.3
Ac115284.3
Ac115618.2
Ac115618.3
Ac115676.1
Ac115989.1
Ac116345.1
Ac116348.4
Ac116407.2
Ac116667.1
Ac117382.2
Ac117457.1
Ac117500.3
Ac118553.2
Ac118754.3
Ac118755.1
Ac119673.1
Ac120114.1
Ac120498.7
Ac121251.1
Ac121338.2
Ac124016.1
Ac124067.1
Ac124067.2
Ac124067.4
Ac124068.2
Ac124276.1
Ac124784.1
Ac124854.1
Ac124891.1
Ac124916.2
Ac124947.1
Ac125494.1
Ac126407.1
Ac126614.1
Ac127002.1
Ac127070.1
Ac127164.1
Ac127496.7
Ac129492.7
Ac129507.3
Ac130324.2
Ac130343.2
Ac130456.6
Ac131009.4
Ac131097.4
Ac131180.1
Ac131934.1
Ac132872.1
Ac132872.2
Ac133644.3
Ac134043.1
Ac135048.1
Ac135048.2
Ac135178.3
Ac135584.1
Ac135586.2
Ac137527.1
Ac137579.2
Ac137932.2
Ac138150.1
Ac138207.4
Ac138393.1
Ac138393.3
Ac138466.1
Ac138811.1
Ac139453.1
Ac139783.1
Ac139887.1
Ac140912.1
Ac141586.1
Ac142381.2
Ac144548.1
Ac144836.1
Ac145098.2
Ac145207.9
Ac145285.6
Ac156455.1
Ac190387.1
Ac233290.2
Ac233981.2
Ac233992.3
Ac234582.1
Ac239800.2
Ac239859.2
Ac239859.3
Ac241377.4
Ac242426.2
Ac243547.1
Ac243585.2
Ac243654.1
Ac243773.1
Ac243773.2
Ac243830.1
Ac243964.3
Ac244021.1
Ac244034.3
Ac244090.3
Ac245014.3
Ac245052.2
Ac245100.4
Ac245102.2
Ac245297.1
Ac254633.1
Acaca
Acad8
Acap1
Acin1
Ackr2
Aco1
Acot13
Acox1
Acoxl-as1
Acsbg1
Acsf3
Actg1
Actl6a
Actn4
Actr10
Actr2
Actr3
Acvr1b
Acvr2a
Acvr2b
Acyp2
Ad000671.1
Ad000671.3
Ad000864.2
Adam15
Adamts1
Adamts10
Adamts15
Adamts4
Adamts9
Adamtsl4-as1
Adamtsl5
Adap2
Adck2
Adck5
Adcy1
Adcy3
Adcy9
Adcyap1r1
Add1
Add3
Add3-as1
Adgra2
Adgrg6
Adgrl1
Adgrl2
Adgrl3
Adgrv1
Adipor2
Adk
Adnp2
Adnp-as1
Adora1
Adpgk-as1
Adra2c
Adrb1
Adrm1
Aebp2
Aen
Af117829.1
Af131216.1
Af131216.3
Af146191.1
Af233439.1
Afap1
Aff1
Aff3
Afp
Agap2
Agap2-as1
Agap3
Agbl5
Agfg1
Agfg2
Agk
Agl
Ago3
Agpat3
Agrp
Ahcyl1
Ahcyl2
Ahdc1
Ahr
Ahrr
Ahsa1
Ahsa2p
Aimp1p2
Ak2
Ak3p2
Akap1
Akap12
Akap13
Akap2
Akap6
Akap8l
Akap9
Akr1d1
Al008638.6
Al008721.2
Al009179.1
Al021068.1
Al021153.1
Al021155.2
Al021391.1
Al022238.2
Al022318.4
Al022319.1
Al022724.1
Al023581.2
Al023803.1
Al023803.3
Al023806.1
Al023806.2
Al031229.1
Al031281.2
Al031282.1
Al031283.2
Al031428.1
Al031432.3
Al031590.1
Al031602.1
Al031658.2
Al031666.1
Al031772.1
Al032819.1
Al033381.2
Al033527.4
Al034349.1
Al035078.4
Al035252.3
Al035398.1
Al035588.1
Al035690.1
Al049648.1
Al049651.2
Al049780.1
Al049794.2
Al049796.1
Al049870.3
Al050344.1
Al078459.1
Al078582.1
Al078601.2
Al078645.1
Al080250.1
Al080285.1
Al096828.3
Al109613.1
Al109615.2
Al109615.3
Al109936.2
Al110504.1
Al117192.1
Al117341.1
Al117381.1
Al121583.1
Al121603.2
Al121655.1
Al121656.1
Al121672.2
Al121772.1
Al121900.2
Al121936.1
Al121952.1
Al132780.1
Al132780.2
Al132875.3
Al133153.1
Al133299.1
Al133343.1
Al133370.2
Al133410.3
Al133467.1
Al133551.1
Al135787.1
Al135791.1
Al135905.2
Al135910.1
Al136038.5
Al136040.1
Al136084.2
Al136115.1
Al136141.1
Al136295.1
Al136295.4
Al136366.1
Al136380.1
Al136442.1
Al136528.2
Al136529.1
Al136988.1
Al137003.1
Al137009.1
Al137060.1
Al137781.1
Al137798.3
Al137802.2
Al137802.3
Al137856.1
Al138724.1
Al138812.1
Al138831.1
Al138831.2
Al138916.1
Al138960.1
Al138966.2
Al139011.1
Al139035.1
Al139125.1
Al139193.2
Al139220.2
Al139230.1
Al139280.1
Al139300.2
Al139353.2
Al157385.1
Al157392.3
Al157400.1
Al157400.2
Al157823.2
Al157932.1
Al158151.3
Al160035.1
Al160262.1
Al160291.1
Al160408.4
Al161629.2
Al161638.2
Al161668.1
Al161729.1
Al161742.1
Al161908.1
Al161935.1
Al161937.1
Al162258.1
Al162377.1
Al162425.1
Al162430.2
Al162464.1
Al162578.1
Al162595.1
Al162595.2
Al162726.3
Al163193.1
Al163636.2
Al353581.1
Al353596.1
Al353648.1
Al353662.1
Al353708.2
Al354696.2
Al354726.1
Al354824.1
Al354928.1
Al355001.2
Al355102.2
Al355297.2
Al355297.4
Al355315.1
Al355388.1
Al355388.2
Al355433.1
Al355480.2
Al355490.2
Al355499.1
Al355598.1
Al355798.1
Al355987.5
Al356055.1
Al356157.1
Al356289.1
Al356289.2
Al356309.3
Al357033.3
Al357054.4
Al357060.1
Al357075.1
Al357078.3
Al357140.3
Al357500.1
Al357992.1
Al358074.1
Al358075.2
Al358115.1
Al358176.5
Al358472.5
Al358473.1
Al358852.1
Al358933.1
Al359073.1
Al359091.3
Al359092.1
Al359094.1
Al359094.2
Al359095.1
Al359541.1
Al359736.1
Al359853.1
Al359962.1
Al360012.1
Al360181.4
Al360294.1
Al365436.2
Al390026.1
Al390254.1
Al390783.1
Al390955.2
Al391335.1
Al391415.1
Al391650.1
Al391832.3
Al391839.1
Al391839.2
Al392089.1
Al392172.1
Al441963.1
Al442128.2
Al442663.1
Al445183.1
Al445235.1
Al445250.1
Al445307.1
Al445470.1
Al445648.1
Al445985.1
Al449423.1
Al450163.1
Al450344.1
Al450344.3
Al450998.2
Al451042.1
Al451062.3
Al451074.1
Al512286.1
Al512347.1
Al512430.4
Al512662.2
Al512791.2
Al513217.1
Al513327.2
Al589763.1
Al590004.2
Al590235.1
Al590290.1
Al590327.1
Al590369.1
Al590714.1
Al590764.1
Al591368.1
Al591885.1
Al592045.1
Al596028.1
Al603832.3
Al606748.1
Al606760.1
Al627422.2
Al645504.1
Al645608.2
Al662791.1
Al662797.1
Al662884.3
Al670729.1
Al671762.1
Al691442.1
Al807757.1
Al844908.2
Al929472.2
Aldh2
Aldh3a2
Aldh7a1
Aldoa
Alg1
Alg10
Alg10b
Alkbh7
Aloxe3
Alpk1
Alpk2
Amacr
Ambn
Amd1
Amdhd1
Amh
Amotl1
Ampd3
Amz2
Anapc7
Ang
Angel1
Angptl2
Angptl4
Ank1
Ank2
Ank3
Ankdd1b
Ankfy1
Ankle2
Ankmy1
Ankmy2
Ankrd11
Ankrd12
Ankrd13a
Ankrd13b
Ankrd17
Ankrd18b
Ankrd24
Ankrd29
Ankrd40cl
Ankrd6
Ankrd7
Anks1a
Anks1b
Ankzf1
Ano3
Ano4
Ano6
Anp32b
Anxa2
Anxa3
Anxa4
Anxa9
Aox3p
Aox3p-aox2p
Ap000350.6
Ap000356.4
Ap000553.5
Ap000688.4
Ap000696.1
Ap000721.1
Ap000769.2
Ap000787.1
Ap000842.2
Ap000844.1
Ap000845.1
Ap000911.2
Ap001021.2
Ap001043.1
Ap001107.4
Ap001107.5
Ap001124.1
Ap001267.1
Ap001362.1
Ap001362.2
Ap001412.1
Ap001462.1
Ap001630.1
Ap001767.3
Ap001830.1
Ap001922.2
Ap001931.1
Ap001970.1
Ap002383.3
Ap002761.3
Ap002770.1
Ap002784.1
Ap002812.4
Ap003028.1
Ap003117.2
Ap003174.1
Ap003392.13
Ap003396.1
Ap003419.2
Ap003721.4
Ap004609.3
Ap005131.2
Ap005202.1
Ap005229.1
Ap005264.5
Ap005432.1
Ap006216.1
Ap006248.2
Ap006248.3
Ap006248.5
Ap1m1
Ap2a1
Ap2b1
Ap2m1
Ap2s1
Ap3b1
Ap3m2
Ap4m1
Ap4s1
Ap5m1
Ap5s1
Ap5z1
Apaf1
Apcdd1
Apex1
Aplp2
Apobec3b
Apobec3c
Apobec3h
Apod
Apold1
Apool
Aprt
Aqp4-as1
Aqr
Arf3
Arf5
Arfip1
Arfip2
Arhgap11b
Arhgap15
Arhgap21
Arhgap22
Arhgap24
Arhgap26
Arhgap30
Arhgap32
Arhgap33
Arhgap39
Arhgap40
Arhgap45
Arhgdig
Arhgef1
Arhgef12
Arhgef17
Arhgef2
Arhgef39
Arhgef7
Arid1a
Arid1b
Arid3c
Arid4a
Arid5b
Arl13b
Arl14ep
Arl2
Arl2-snx15
Arl5a
Arl5c
Arl6ip6
Armc10
Armc2
Armc3
Armcx4
Armh1
Armt1
Arnt
Arntl
Arntl2
Arpc4
Arpc4-ttll3
Arpin
Arrb2
Arrdc3-as1
Arsa
Arsb
Arsi
Arsk
Artn
Arv1
Asah2b
Asap1-it2
Ascc1
Ascc2
Asdurf
Ash2l
Asnsd1
Aspdh
Asph
Asphd1
Ass1
Asxl1
Asxl2
Asxl3
Atad2b
Atad3a
Ate1-as1
Atf1
Atf3
Atf5
Atf7ip
Atg14
Atg16l1
Atg4a
Atg4c
Atg7
Atg9b
Atl2
Atn1
Atoh1
Atp11a
Atp23
Atp2b1
Atp2c1
Atp5f1b
Atp5f1c
Atp5mpl
Atp6ap2
Atp6v0a1
Atp6v0a2
Atp6v0b
Atp6v1a
Atp6v1c1
Atp6v1e2
Atp6v1g1p3
Atp6v1g2-ddx39b
Atp8a2
Atp9b
Atrnl1
Atxn2l
Atxn7l2
Aunip
Auts2
Axin2
Axl
Azin1-as1
B3gnt10
B3gnt3
B3gnt5
B4galnt3
B4galt1-as1
B4galt7
B9d2
Baalc
Bach1
Bag5
Bahcc1
Bahd1
Baiap2l2
Banf1
Basp1
Bax
Bbip1
Bbox1
Bbox1-as1
Bbs1
Bbs12
Bbs4
Bbs9
Bbx
Bcap29
Bcar3
Bcas3
Bcat2
Bckdha
Bcl11a
Bcl2
Bcl2l11
Bcl2l13
Bcl2l2
Bcl2l2-pabpn1
Bcl3
Bclaf1
Bcrp3
Bdh2
Bdkrb2
Becn1
Bhlha9
Bhlhb9
Bhlhe40
Bicc1
Bicd1
Bicdl1
Bicral
Birc3
Birc5
Birc6-as1
Blcap
Blm
Bloc1s6
Blvra
Bmf
Bmi1
Bmp4
Bmper
Bmpr1b
Bmpr1b-dt
Bmpr2
Bms1p1
Bms1p21
Bnip3l
Bok
Bola1
Borcs7
Borcs7-asmt
Bpgm
Bphl
Bpifc
Bptf
Brap
Brca2
Brd1
Brd3os
Brd7
Bri3
Brinp2
Brix1
Brms1
Brms1l
Brox
Brwd1
Brwd1-as1
Brwd1-as2
Brwd1p2
Bscl2
Btbd11
Btg3
Btn3a2
Btnl9
Btrc
Bud31
Bx284668.6
Bx323845.2
C10orf71
C11orf49
C11orf74
C11orf95
C12orf10
C12orf29
C12orf45
C12orf66
C12orf74
C12orf75
C12orf76
C14orf28
C15orf39
C15orf61
C15orf62
C15orf65
C16orf92
C17orf100
C17orf50
C17orf51
C17orf53
C17orf58
C17orf67
C17orf97
C18orf21
C18orf25
C18orf32
C18orf54
C18orf65
C19orf25
C19orf38
C19orf48
C19orf53
C19orf85
C1d
C1galt1p1
C1orf105
C1orf185
C1orf54
C1qtnf1
C2
C21orf62-as1
C22orf15
C22orf23
C22orf46
C2cd5
C2orf73
C2orf88
C2orf92
C3orf38
C3orf52
C4orf19
C5ar1
C5orf24
C5orf30
C5orf63
C5orf64
C5orf66
C5orf66-as2
C6orf203
C6orf48
C6orf89
C6orf99
C7orf31
C7orf77
C8orf44
C8orf82
C8orf86
C9orf135
C9orf135-dt
C9orf3
C9orf43
C9orf85
Ca10
Ca11
Ca12
Ca5a
Cables1
Cabp1
Cacna1d
Cacna1g-as1
Cacna2d1
Cacna2d3
Cacna2d4
Cacnb2
Cacnb4
Cacybp
Cadm1
Calcb
Calcoco1
Calcoco2
Cald1
Calm1
Calm3
Camk4
Camkmt
Camsap2
Camta1
Camta2
Cand1
Cant1
Canx
Cap1
Capn1
Capn2
Capn5
Capn7
Capns1
Caprin2
Capza2
Card19
Carmil1
Carmil2
Casc18
Casc2
Casc3
Casc4
Casd1
Casp2
Casp7
Casp8
Casq1
Cast
Cat
Catspere
Catsperg
Cav1
Cbfa2t2
Cbfb
Cbll1
Cbx2
Cbx3
Cbx5
Cc2d1a
Ccar1
Ccar2
Ccdc103
Ccdc107
Ccdc130
Ccdc144nl-as1
Ccdc146
Ccdc15
Ccdc150
Ccdc157
Ccdc159
Ccdc162p
Ccdc163
Ccdc171
Ccdc178
Ccdc18
Ccdc184
Ccdc189
Ccdc192
Ccdc198
Ccdc24
Ccdc28a
Ccdc30
Ccdc34
Ccdc51
Ccdc57
Ccdc62
Ccdc66
Ccdc77
Ccdc80
Ccdc85c
Ccdc88c
Ccdc9
Ccdc9b
Ccn1
Ccnd1
Ccnd2
Ccne1
Ccng1
Ccng2
Ccnk
Ccser1
Ccser2
Cct2
Cct7
Ccz1
Cd24
Cd276
Cd37
Cd3eap
Cd46
Cd9
Cda
Cdadc1
Cdc123
Cdc42
Cdc42ep4
Cdc42se2
Cdc45
Cdc6
Cdc73
Cdca2
Cdca8
Cdh26
Cdhr2
Cdiptosp
Cdk1
Cdk12
Cdk13
Cdk16
Cdk18
Cdk4
Cdk5rap3
Cdkal1
Cdkl1
Cdkl5
Cdkn1a
Cdkn1b
Cdkn2b-as1
Cdkn2c
Cdr2l
Cdrt4
Cds1
Cds2
Celf1
Celf2
Celsr1
Celsr2
Cemip
Cenpf
Cenph
Cenpi
Cenpp
Cenps
Cep112
Cep126
Cep152
Cep192
Cep250
Cep350
Cep55
Cep57
Cep57l1
Cep76
Cep97
Cercam
Cerk
Cers6
Cfap36
Cfap52
Cfap57
Cfap58-dt
Cfap70
Cfap97d1
Cfc1
Cfl1p1
Cflar
Chaf1a
Chchd2
Chchd2p1
Chchd2p6
Chd2
Chd3
Chd7
Chd9
Chek1
Chka
Chml
Chmp1b
Chmp1b-as1
Chmp3
Chmp6
Chmp7
Chpf2
Chrac1
Chrna2
Chrnb1
Chrnb2
Chst10
Chsy1
Chtop
Ciao1
Ciart
Cic
Cidec
Cipc
Cisd1
Cisd3
Cistr
Cited2
Ckb
Cklf
Ckmt2-as1
Cks1b
Clcn3
Clcn6
Cldn12
Cldn23
Cldn4
Cldnd1
Cldnd2
Clec12a
Clec16a
Clic4
Clmn
Cln3
Cln8
Clnk
Clpp
Clptm1
Cltc
Cltcl1
Clu
Cluhp3
Clvs2
Clybl
Cmbl
Cmtm3
Cmtm4
Cmtm6
Cnbd2
Cnih3
Cnih4
Cnksr3
Cnn2
Cnn2p1
Cnn2p6
Cnn3
Cnot2
Cnot3
Cnot6
Cnot7
Cnot8
Cnot9
Cnpy1
Cnpy3
Cntd1
Cntln
Cntnap1
Cntnap2
Cntrob
Coa1
Coa6
Coasy
Coch
Cog1
Cog2
Cog3
Cog6
Col13a1
Col14a1
Col17a1
Col18a1
Col27a1
Col2a1
Col4a2
Col4a5
Col6a5
Col8a1
Commd3
Commd3-bmi1
Cops4
Cops7a
Cops7b
Cops8
Copz1
Coq10b
Coq4
Coq7
Coq8a
Coq8b
Coro6
Cotl1
Cox4i1
Cox5b
Cox6c
Cox6cp2
Cpa2
Cpb2
Cpb2-as1
Cpe
Cpeb4
Cpne2
Cpne8-as1
Cps1
Cpsf2
Cpsf3
Cpsf6
Cpt1c
Cpt2
Cpvl
Cr545473.1
Cradd
Creb3l2
Creb3l4
Creb5
Crebbp
Crebl2
Creld1
Crem
Crlf3
Crnde
Crtap
Crygn
Cs
Csad
Csf3
Csf3r
Csnk1g1
Cspp1
Cstf1
Cstf2
Cstf3-dt
Ct62
Ctage3p
Ctbp2
Ctdp1
Ctdsp1
Ctdspl2
Cth
Ctif
Ctnna1
Ctnnb1
Ctnnd1
Ctsc
Ctsh
Ctu2
Ctxn3
Cul2
Cul4a
Cutc
Cwc25
Cwc27
Cxcl12
Cxcl2
Cxcl8
Cxxc1
Cxxc5
Cxxc5-as1
Cyb561
Cyb5b
Cyb5d1
Cyb5d2
Cyb5r3
Cybrd1
Cyfip2
Cyp1b1
Cyp1b1-as1
Cyp20a1
Cyp24a1
Cyp26a1
Cyp27a1
Cyp2t1p
Cyp3a7
Cysltr2
Cyth1
Cyth2
Cytor
D2hgdh
Dach2
Dancr
Dap3
Dapk1
Dars2
Daxx
Dazap1
Dbf4b
Dbndd2
Dcaf10
Dcaf11
Dcaf6
Dck
Dclk1
Dclk2
Dclre1b
Dctn5
Dctn6
Dcun1d4
Ddb1
Ddb2
Ddhd2
Ddit3
Ddit4
Ddit4-as1
Ddr1
Ddx1
Ddx10
Ddx11
Ddx19b
Ddx20
Ddx39ap1
Ddx39b-as1
Ddx3x
Ddx49
Ddx50
Ddx52
Ddx55
Ddx60
Dec1
Def8
Degs1
Dennd2a
Dennd2c
Dennd5a
Dennd5b-as1
Denr
Depdc4
Depdc5
Depdc7
Depp1
Dera
Desi1
Dgat2
Dgka
Dgkg
Dgkh
Dguok
Dhdh
Dhfr
Dhrs4l1
Dhrs7
Dhtkd1
Dhx35
Dhx38
Dhx58
Dhx9
Diaph1
Diaph3-as2
Dicer1
Dicer1-as1
Dinol
Dipk1a
Dis3l
Dis3l2
Disc1
Disp1
Disp3
Dixdc1
Dlat
Dlc1
Dleu1
Dlg1
Dlg1-as1
Dlg3
Dlgap1-as1
Dlgap1-as2
Dll3
Dlx1
Dlx2-dt
Dlx4
Dlx6
Dm1-as
Dmac2l
Dmap1
Dmd
Dmpk
Dmtf1
Dnaaf3
Dnaaf4
Dnaaf5
Dnah14
Dnah2
Dnah6
Dnah8
Dnajb12
Dnajb2
Dnajb4
Dnajb6
Dnajc1
Dnajc10
Dnajc16
Dnajc18
Dnajc19
Dnajc21
Dnajc22
Dnajc24
Dnajc25
Dnajc25-gng10
Dnajc27-as1
Dnajc5b
Dnajc6
Dnajc9
Dnajc9-as1
Dnhd1
Dnm1l
Dnm2
Dnm3
Dnttip1
Dock5
Dock6
Dock8
Dok4
Donson
Dop1a
Dpcd
Dpep1
Dph1
Dph3p2
Dph6
Dph7
Dpp3
Dpp8
Dpy19l4
Dpy30
Dpysl2
Dr1
Draic
Drc1
Drg2
Dse
Dsp
Dst
Dstn
Dtl
Dtna
Dtwd1
Dtx3
Dubr
Dus1l
Dus2
Dus4l
Dusp16
Dusp8p5
Dut
Dym
Dync1h1
Dync1i1
Dync1i2
Dync1li2
Dync2h1
Dynlrb1
Dynlrb2
Dyrk1a
Dyrk1b
Dzip1
Dzip3
E2f3
E2f4
E2f5
E2f8
E4f1
Eaf1
Ears2
Eci2
Ecm1
Edaradd
Edc3
Edc4
Ednra
Edrf1
Edrf1-dt
Eed
Eef1a1
Eef1a1p8
Eef1aknmt
Eef2k
Efcab12
Efcab2
Efcab5
Efcab7
Efhc1
Efl1p1
Efna1
Efna3
Efna4
Efr3a
Egfem1p
Egflam
Egfr
Egln1
Egln1p1
Egln2
Egr2
Ehbp1
Ehhadh
Ehmt1
Eif1
Eif1ax-as1
Eif1b
Eif2ak3-dt
Eif2b1
Eif2b2
Eif2b5
Eif2d
Eif2s1
Eif2s3
Eif3f
Eif3k
Eif3l
Eif4a2
Eif4e2
Eif4g1
Eif4g3
Eif4h
Eif5
Eif5a
Eif5b
Elavl2
Elf2
Elk3
Ell2
Elmod3
Eln
Eloa
Elocp33
Elovl6
Elp2
Elp3
Elp4
Elp5
Emc10
Emc1-as1
Emc3
Emc4
Eme1
Eme2
Emg1
Eml1
Eml2
Emp1
Emsy
Emx2
En2
Enah
Endov
Eno1
Eno1p1
Eno3
Eno4
Enoph1
Enpp3
Entpd6
Ep400p1
Epb41
Epb41l2
Epb41l3
Epb41l4a-dt
Epcam
Epha10
Epha3
Epn2
Epor
Erap1
Erbb2
Erbb3
Erbin
Erc1
Ercc1
Ercc5
Ercc6l2
Erg28
Ergic1
Eri1
Erlec1
Ermap
Ermard
Ern1
Ervk13-1
Ervk3-1
Ervmer34-1
Esco2
Espnl
Esr1
Esrp2
Esrra
Esyt1
Ets1
Etv1
Etv4
Etv5
Etv6
Evi5l
Evl
Ewsat1
Exd2
Exo1
Exo5
Exoc4
Exosc3p1
Exosc4
Exosc8
Exosc9
Extl2
Extl3
Eya2
Eya3
F12
F2rl2
F3
Faah
Faahp1
Faap20
Fabp5
Fabp5p12
Fabp5p3
Faf1
Fahd1
Faim2
Fam102b
Fam110a
Fam111a
Fam111b
Fam117b
Fam118a
Fam124a
Fam129c
Fam135a
Fam13a
Fam13c
Fam174a
Fam177a1
Fam177b
Fam186a
Fam187a
Fam19a2
Fam204a
Fam207a
Fam217b
Fam221b
Fam222b
Fam228b
Fam229b
Fam53c
Fam57b
Fam81a
Fam83c-as1
Fam83e
Fam89b
Fam98a
Fam98b
Fam98c
Fan1
Fancc
Fancd2
Fank1
Fars2
Fas
Fat3
Faxdc2
Fbl
Fblim1
Fbln1
Fbln5
Fbn2
Fbrs
Fbxl18
Fbxl19
Fbxl7
Fbxl8
Fbxo16
Fbxo2
Fbxo24
Fbxo27
Fbxo28
Fbxo31
Fbxo32
Fbxo38
Fbxo4
Fbxo42
Fbxo45
Fbxo5
Fbxo7
Fbxo9
Fbxw11
Fcgr3a
Fcgr3b
Fcho1
Fcho2
Fcn3
Fcrla
Fdft1
Fdps
Fem1a
Fer1l6-as2
Fezf1
Fezf1-as1
Fgd4
Fgd6
Fgf1
Fgf11
Fgf17
Fgf21
Fgf9
Fgfr1
Fgfr1op2
Fgfr2
Fgfr4
Fggy
Fhad1
Fhl1
Filip1
Filip1l
Fkbp1a
Fkbp2
Fkrp
Flt3lg
Flywch1
Fmn1
Fndc11
Fndc3a
Fndc3b
Fnip2
Fnta
Fo393418.1
Fosb
Fosl1
Fosl2
Foxa3
Foxb1
Foxc2
Foxf2
Foxj2
Foxl2
Foxn2
Foxn3
Foxn3-as1
Foxo3
Foxp1
Foxp2
Foxred1
Fras1
Frat1
Frat2
Frem2-as1
Frg1
Frmd4a
Frmd6
Frmd8
Fry
Fst
Ftcd
Fto
Ftsj3
Fut1
Fut11
Fut6
Fzd1
Fzd2
Fzd3
Fzd8
G2e3
G3bp1
G6pc3
Gab1
Gabarapl1
Gabbr1
Gabpa
Gabpb1-as1
Gabpb2
Gad1
Gadd45g
Galk2
Galm
Galnt11
Galnt12
Galnt3
Galnt6
Galntl5
Ganc
Gap43
Gapdh
Gapdhp14
Gar1
Garnl3
Gas1rr
Gas2l1
Gas2l3
Gas8
Gata4
Gata6
Gatad1
Gatc
Gbf1
Gbgt1
Gbp3
Gbp5
Gcdh
Gcnt2
Gde1
Gdf11
Gdi1
Gdpd3
Gemin2
Gemin6
Gemin7
Gfap
Gfer
Gfi1b
Gfm1
Gfod1
Gga1
Gga2
Ggcx
Ggnbp2
Ggps1
Ggt1
Ggt6
Ghet1
Gigyf2
Gins1
Gins3
Gipc2
Gja1
Gjb7
Gk
Glce
Glg1
Gli1
Gli2
Glipr1
Glrx5
Glud1p3
Glyatl1
Gnai1
Gnai2
Gnal
Gnao1
Gnas
Gnb2
Gng11
Gng12-as1
Gngt1
Gnly
Golga2p5
Gorasp2
Gosr1
Got1
Gpalpp1
Gpatch1
Gpatch11
Gpatch2l
Gpm6b
Gpn1
Gpr107
Gpr158
Gpr182
Gpr39
Gprc5a
Gprc5b
Gprc5c
Gps1
Gps2
Gpsm2
Gramd1a
Gramd1b
Gramd4
Grb2
Greb1l
Grhl1
Grhl3
Grin2b
Grina
Grk6
Gse1
Gspt1
Gstcd
Gstk1
Gsto1
Gstp1
Gtf2e1
Gtf2f2
Gtf2h3
Gtf2h4
Gtf2i
Gtf3c5
Gtpbp1
Gtpbp10
Gtpbp3
Gtsf1l
Gucy1b1
Guk1
Gxylt2
Gyg1
Gzf1
H1fx-as1
H2afvp1
H3f3a
Habp2
Hacd3
Hadh
Hars2
Has3
Hat1
Haus5
Haus7
Hbp1
Hcfc2
Hcg11
Hcg15
Hcg25
Hcrt
Hdac10
Hdac2-as2
Hdac4-as1
Hdac5
Hddc3
Hdgf
Hdgfl2
Hebp1
Hebp2
Hecw1
Helb
Helt
Helz
Hephl1
Herc1
Herc5
Herc6
Herpud1
Herpud2
Hes1
Hes6
Hexb
Hexd
Hexim1
Hey1
Hey2
Hgfac
Hgh1
Hgs
Hhat
Hhex
Hhla3
Hif1a
Hif1an
Higd1ap3
Hikeshi
Hilpda
Hint2
Hip1r
Hipk1
Hist1h1c
Hist1h2ag
Hist1h2ak
Hist1h2bd
Hist1h2bn
Hist1h3e
Hist1h4a
Hist1h4c
Hist1h4e
Hist2h2ac
Hist3h2bb
Hist4h4
Hivep1
Hivep2
Hk2
Hkr1
Hla-dpa3
Hla-dqa1
Hlf
Hm13
Hmbox1
Hmbs
Hmga1
Hmga2
Hmgb3p18
Hmgcl
Hmgn1
Hmgn1p18
Hmgn1p2
Hmgn2
Hmgn4
Hmgxb4
Hmox1
Hmox2
Hnmt
Hnrnpa1
Hnrnpa2b1
Hnrnpab
Hnrnpf
Hnrnph3
Hnrnpl
Hnrnpm
Hnrnpul1
Hoga1
Hormad1
Hotair
Hotairm1
Hoxa1
Hoxa11
Hoxa11-as
Hoxa13
Hoxa2
Hoxa3
Hoxa5
Hoxa6
Hoxa7
Hoxa9
Hoxa-as2
Hoxa-as3
Hoxb3
Hoxb5
Hoxb6
Hoxb8
Hoxb-as2
Hoxb-as3
Hoxc4
Hoxc5
Hoxc6
Hoxc9
Hoxc-as1
Hoxd10
Hoxd11
Hoxd3
Hoxd8
Hp1bp3
Hpd
Hps1
Hrc
Hscb
Hsd17b12
Hsd17b14
Hsd17b4
Hsd17b6
Hsdl2
Hsf2
Hsp90ab1
Hspa12a
Hspa14
Hspa4
Hspa9
Hspb1
Hspd1
Hspe1
Hspe1-mob4
Hspg2
Htr3b
Htr7p1
Htra1
Hyal1
Hyi
Hyi-as1
Hykk
Icam3
Ice1
Id2
Id2-as1
Idh3b
Ier3
Ier3-as1
Ier5l
Ifi27
Ifi27l1
Ifi35
Ifit1
Ifna12p
Ifrd1
Ift74-as1
Igf1r
Igf2bp2
Igfl2
Ighmbp2
Iglv6-57
Igsf3
Igsf9
Ikbkg
Ikzf4
Il17rb
Il1b
Il23a
Il33
Il4r
Il6
Ilf2p1
Ilf3
Ilkap
Imp3
Imp3p2
Impa2
Inafm1
Inca1
Ing1
Ing2
Inhcap
Ino80e
Inpp4b
Inpp5b
Inpp5j
Ints10
Ints14
Ints3
Ints6
Ints6-as1
Ints8
Ip6k1
Ipo11
Ipo13
Ipo4
Ipo5
Iqch
Iqcj-schip1
Iqcj-schip1-as1
Iqgap2
Iqsec2
Iqsec3p1
Irf2bp2
Irf8
Irf9
Irs1
Irs3p
Iscu
Isg15
Isg20
Isoc1
Ist1
Itfg2
Itga1
Itga10
Itga11
Itga3
Itga5
Itga8
Itgb1bp2
Itih3
Itm2b
Itpkb-as1
Itpr1
Itprip-as1
Itpripl2
Itsn1
Ivd
Izumo4
Jade1
Jade2
Jam2
Jam3
Jarid2-as1
Jazf1
Jmjd6
Jpx
Jun
Kalrn
Kank1
Kansl1-as1
Kantr
Kat6b
Kat7
Katnb1
Kazn
Kbtbd11-ot1
Kcnab1
Kcnh3
Kcnip2-as1
Kcnk1
Kcnma1
Kctd11
Kctd15
Kctd20
Kctd4
Kctd5
Kctd7
Kdm1a
Kdm1b
Kdm3a
Kdm3b
Kdm4a
Kdm4b
Kdm6a
Kdm6b
Kdm7a-dt
Kdm8
Kiaa0232
Kiaa0319l
Kiaa0895l
Kiaa0930
Kiaa1217
Kiaa1257
Kiaa1586
Kif18b
Kif20b
Kif23
Kif2a
Kif2c
Kif5c
Kifc1
Kirrel3-as1
Kiss1
Klc2
Klf11
Klf13
Klf4
Klf6
Klhdc10
Klhdc2
Klhdc3
Klhdc4
Klhdc8a
Klhdc9
Klhl14
Klhl15
Klhl20
Klhl28
Klhl32
Klhl38
Klhl40
Klhl41
Klhl42
Klhl7
Klk11
Klrg1
Kmt2a
Kmt2c
Kmt2d
Kmt5a
Kntc1
Kpna2
Kpnb1
Krba1
Krt15
Krt17
Krt18
Krt18p12
Krt19p2
Krt7
Krt8
Krt86
Krt8p10
Krt8p9
Krtap5-10
Krtap5-2
Ksr1
Lacc1
Lactb
Lactb2-as1
Lama3
Lama4
Lamb1
Lamc1-as1
Lamtor2
Lamtor5-as1
Larp1
Larp4
Lbx1-as1
Lcor
Lcp1
Lcp2
Ldb3
Ldhbp1
Ldlr
Leap2
Lef1-as1
Lemd3
Lenep
Letmd1
Lgals1
Lgals3
Lgals8
Lgi1
Lgi4
Lhcgr
Lhfpl2
Lhfpl3
Lhx1
Lhx2
Lhx4
Lig3
Lima1
Limch1
Limd1
Limk1
Lin9
Linc00167
Linc00173
Linc00303
Linc00337
Linc00398
Linc00428
Linc00449
Linc00460
Linc00466
Linc00511
Linc00554
Linc00592
Linc00598
Linc00607
Linc00630
Linc00632
Linc00649
Linc00656
Linc00667
Linc00674
Linc00689
Linc00690
Linc00853
Linc00856
Linc00863
Linc00870
Linc00881
Linc00894
Linc00896
Linc00906
Linc00910
Linc00933
Linc00941
Linc00963
Linc00974
Linc01010
Linc01011
Linc01014
Linc01033
Linc01055
Linc01079
Linc01089
Linc01091
Linc01117
Linc01118
Linc01121
Linc01124
Linc01132
Linc01135
Linc01141
Linc01144
Linc01145
Linc01173
Linc01237
Linc01275
Linc01280
Linc01332
Linc01343
Linc01358
Linc01411
Linc01423
Linc01448
Linc01456
Linc01500
Linc01521
Linc01535
Linc01556
Linc01564
Linc01586
Linc01588
Linc01596
Linc01605
Linc01607
Linc01619
Linc01664
Linc01703
Linc01715
Linc01719
Linc01730
Linc01739
Linc01755
Linc01765
Linc01767
Linc01780
Linc01816
Linc01828
Linc01902
Linc01915
Linc01943
Linc01952
Linc01960
Linc01976
Linc01978
Linc02028
Linc02062
Linc02085
Linc02086
Linc02104
Linc02171
Linc02181
Linc02202
Linc02249
Linc02288
Linc02299
Linc02348
Linc02384
Linc02399
Linc02408
Linc02500
Linc02506
Linc02513
Linc02526
Linc02527
Linc02532
Linc02537
Linc02593
Linc02614
Linc02634
Linc02657
Lkaaear1
Llgl2
Llph-dt
Lman2
Lmcd1-as1
Lmnb1
Lmod1
Lmx1b
Lnp1
Lnpep
Lpar5
Lpo
Lrch1
Lrch3
Lrguk
Lrig3
Lrit3
Lrmda
Lrp1
Lrp11
Lrp3
Lrp4-as1
Lrrc1
Lrrc17
Lrrc23
Lrrc27
Lrrc28
Lrrc29
Lrrc36
Lrrc37a16p
Lrrc37b
Lrrc42
Lrrc45
Lrrc46
Lrrc49
Lrrc52
Lrrc7
Lrrc71
Lrrc75b
Lrrc8b
Lrrc8d
Lrrc9
Lrrfip2
Lsm14a
Lsm3p2
Lsm6
Lsm7
Lsp1p2
Lsr
Ltbp1
Ltbp3
Ltbr
Lucat1
Lurap1l-as1
Lxn
Ly6k
Ly86-as1
Lypd1
Lypd4
Lypd6
Lztr1
Lzts2
Mab21l3
Macf1
Macrod1
Macrod2
Mad2l1bp
Madd
Mafg-dt
Mafk
Mag
Maip1
Malat1
Maml2
Maml3
Man1c1
Man2a1
Man2a2
Man2c1
Manbal
Manea
Maneal
Map1a
Map1lc3b
Map1s
Map2k5
Map2k6
Map3k19
Map3k4
Map3k8
Map4k1
Map4k5
Map7d1
Mapk12
Mapk14
Mapk4
Mapk6
Mapk7
Mapk8
Mapkap1
Mapre2
Mapre3
Mapt
Mapt-it1
Marc1
Marc2
March6
March9
Mark1
Mark2
Mark3
Mark4
Mars
Mast1
Mast4
Mastl
Mat2a
Mat2b
Matr3
Maz
Mbd3
Mbd6
Mbnl1
Mbnl2
Mbtd1
Mbtps2
Mc1r
Mccc2
Mcf2l
Mcf2l2
Mcm10
Mcm4
Mcm5
Mcm6
Mcph1
Mcph1-as1
Mcrip2
Mctp1
Mcts1
Mdfic
Mdga1
Mdh1
Mdh2
Mdk
Mdm2
Mdm4
Mdn1
Me2
Mea1
Mecom
Med13l
Med15
Med17
Med18
Med29
Med30
Med4
Med4-as1
Med9
Mef2a
Mef2c
Mef2c-as2
Mef2d
Meis1
Memo1p3
Memo1p4
Metap1d
Metap2
Metrn
Mettl11b
Mettl15
Mettl16
Mettl25
Mettl7a
Mettl7b
Mettl9
Mex3b
Mfap3l
Mfge8
Mfsd11
Mfsd4a
Mfsd4b
Mfsd6
Mga
Mgat5
Mgat5b
Mgst1
Mia
Mia2
Mia3
Mia-rab4b
Mica
Micb
Micos10
Micos10-nbl1
Mid1ip1
Mid2
Mief1
Mier1
Mif4gd
Miga1
Miga2
Miip
Mindy2
Mindy3
Minpp1
Mip
Mipepp3
Mir10a
Mir1273c
Mir1292
Mir1293
Mir1302-6
Mir1469
Mir1538
Mir17
Mir18a
Mir19a
Mir19b1
Mir20a
Mir2117
Mir2117hg
Mir2276
Mir3175
Mir3188
Mir3198-2
Mir320c2
Mir3610
Mir3649
Mir3661
Mir3665
Mir3666
Mir3678
Mir3681hg
Mir378a
Mir378j
Mir3917
Mir3934
Mir3936
Mir3976hg
Mir4258
Mir4295
Mir4306
Mir4311
Mir4321
Mir4422hg
Mir4425
Mir4446
Mir4448
Mir4449
Mir4453
Mir4453hg
Mir4455
Mir4470
Mir4476
Mir4485
Mir4519
Mir4522
Mir4633
Mir4634
Mir4669
Mir4674
Mir4687
Mir4726
Mir4727
Mir4781
Mir4785
Mir4799
Mir484
Mir492
Mir5087
Mir5091
Mir5187
Mir5188
Mir548ak
Mir548aw
Mir5580
Mir5690
Mir5700
Mir5702
Mir573
Mir5787
Mir583
Mir6068
Mir6125
Mir6132
Mir614
Mir615
Mir616
Mir638
Mir6741
Mir6743
Mir6768
Mir6791
Mir6833
Mir6834
Mir6835
Mir6847
Mir6875
Mir6895
Mir7160
Mir7-3
Mir7-3hg
Mir760
Mir762hg
Mir7706
Mir8066
Mir8078
Mir92b
Mir935
Mir942
Mir9500
Mir99ahg
Mirlet7bhg
Mirlet7i
Mitf
Mkln1
Mkrn1
Mkrn2
Mkrn3
Mlec
Mllt10
Mllt6
Mlx
Mmachc
Mmp11
Mmp26
Mnat1
Mnd1
Mnx1
Mob3c
Mob4
Mocs3
Mok
Mon1a
Mon1b
Morc3
Morf4l1p4
Morf4l2-as1
Mospd1
Mpdu1
Mpeg1
Mpg
Mphosph10
Mphosph8
Mpi
Mpp1
Mpp7
Mpp7-dt
Mpped1
Mpzl1
Mrm1
Mrpl1
Mrpl15
Mrpl15p1
Mrpl18
Mrpl2
Mrpl22
Mrpl30
Mrpl33
Mrpl34
Mrpl37
Mrpl4
Mrpl40
Mrpl45
Mrpl48
Mrpl52
Mrpl54
Mrpl58
Mrps16
Mrps18c
Mrps2
Mrps22
Mrps25
Mrps31p4
Mrps33p2
Mrps7
Mrs2
Mrtfb
Mrvi1-as1
Ms4a8
Msh5
Msh5-sapcd1
Msi2
Msl1
Msl2
Msrb3
Msto2p
Mta2
Mta3
Mtap
Mtapp2
Mtatp6p24
Mtbp
Mtch2
Mtcl1
Mtco1p12
Mtco3p12
Mtco3p24
Mtcybp43
Mterf2
Mtf2
Mtfp1
Mtg2
Mthfd1l
Mthfd2l
Mtmr11
Mtmr9
Mtr
Mtrex
Mtrnr2l8
Mtrr
Mttp
Mturn
Mtus1
Mtus2
Muc21
Mus81
Mvb12a
Mvb12b
Mvk
Mxd1
Mxd3
Mxi1
Mxra7
Myadm
Mybbp1a
Mycbp2-as1
Myeov
Myl12b
Myl2
Myl6
Myl6p1
Mylpf
Mynn
Myo15a
Myo19
Myo5a
Myo5b
Myo9b
Myocd
Myom2
Mypn
Myrfl
Myrip
Myt1l
Mzt2b
NA
Naa10
Naa15
Naa16
Naaladl2
Nabp1
Nabp2
Naca2
Naglu
Nagpa
Nalt1
Napsb
Narf
Nasp
Nat10
Nav2
Nav2-as2
Naxd
Nbea
Nbeal2
Nbl1
Nbpf1
Ncam1
Ncaph
Ncaph2
Ncbp2l
Ncdn
Ncln
Ncoa2
Ncoa7
Ncr3lg1
Nde1
Ndel1
Ndfip2
Ndrg4
Ndst2
Ndst3
Ndufa5
Ndufaf4p1
Ndufaf6
Ndufaf8
Ndufb4p9
Ndufc1
Ndufs2
Ndufs3
Ndufs4
Ndufs6
Ndufs7
Ndufv2
Ndufv3
Neat1
Nebl-as1
Necap1
Necap2
Nedd4
Nedd4l
Nedd9
Neil2
Nek1
Nek5
Nek7
Nelfb
Nelfcd
Neo1
Neurl1
Nexn
Nf2
Nfat5
Nfatc1
Nfatc3
Nfatc4
Nfe2l1
Nfia
Nfib
Nfix
Nfkbie
Nfkbil1
Nfkbiz
Nfya
Nfyc
Ngdn
Ngef
Nif3l1
Nifk-as1
Ninl
Nip7
Nipal1
Nipal3
Nipbl
Nipbl-dt
Nipsnap2
Nkain1
Nkain2
Nkapd1
Nlgn1
Nlk
Nmd3
Nme1
Nme1-nme2
Nme2
Nme5
Nmnat1
Nmnat1p3
Nmral2p
Nnmt
Nnt
Nnt-as1
Noc2l
Noc3l
Noc4l
Noct
Nol11
Nol12
Nol7
Nolc1
Nono
Nop10
Nop14-as1
Nop53
Nop56
Nos1
Nos3
Nostrin
Notch2p1
Nox5
Noxa1
Npas3
Npffr1
Npm1p32
Npnt
Npr3
Nprl3
Nptn
Nqo2
Nr1d2
Nr1h2
Nr1h3
Nr2c2
Nr2e3
Nr2f1
Nr2f2
Nr2f2-as1
Nr4a1
Nr4a3
Nrbf2
Nrbp1
Nrcam
Nrdc
Nrf1
Nrp2
Nrsn2
Nrxn3
Nsa2
Nsd1
Nsd2
Nsd3
Nsg1
Nsg2
Nsl1
Nsmce2
Nsun4
Nsun6
Ntmt1
Nub1
Nubp1
Nubp2
Nucb1
Nudt16
Nudt19
Nudt7
Nuf2
Numbl
Nup107
Nup50
Nup85
Nup93
Nupl2
Nus1p2
Nutm1
Nvl
Nxn
Nyap1
Oacylp
Oaf
Oaz2
Ocel1
Ocln
Odaph
Ofd1
Ogdh
Ogfod2
Ogg1
Ogt
Olfm1
Olfml3
Olmalinc
Omp
Oosp1p1
Oosp1p2
Opa1
Oprl1
Optn
Or4e1
Orai3
Orc6
Os9
Osbp2
Osbpl1a
Ostn
Otogl
Otud1
Oxa1l
Oxnad1
Oxsr1
P2rx4
P2rx6
P4ha2
Pa2g4
Pabpc4
Pabpn1
Pacerr
Pacs1
Padi1
Pafah1b1
Paics
Pak1
Pak4
Pak6
Palld
Pam
Pan2
Pank2
Panx1
Papola
Papss2
Pard6a
Park7
Parp1
Parp16
Parp8
Parvg
Paupar
Pax2
Pax6
Pax8
Pax9
Paxip1-as2
Pbk
Pbx1
Pbx3
Pc
Pcat1
Pcat6
Pcbp1
Pcbp1-as1
Pcbp2
Pcbp3
Pcdh7
Pcdhgc4
Pcif1
Pck1
Pcm1
Pcna
Pcnp
Pcnt
Pcnx1
Pcnx4
Pcsk4
Pdcd4
Pdcd6
Pdcl3
Pdcl3p6
Pde11a
Pde3a
Pde4b
Pde8a
Pdgfc
Pdia3p1
Pdia5
Pdk2
Pdlim5
Pdp1
Pdpr
Pdxdc1
Pdxk
Pdzd2
Pea15
Pebp1p2
Pelo
Pelp1
Pepd
Pex11a
Pex3
Pex5
Pfdn6
Pfkfb2
Pfkl
Pfkm
Pfn1
Pgam1p5
Pgam5
Pgbd1
Pgm1
Pgm2
Phactr2
Phactr3
Phactr4
Phax
Phb
Phbp19
Phc1
Phf1
Phf21b
Phf23
Phf3
Phgdh
Phkg1
Phkg2
Phlda3
Phldb1
Phldb2
Phlpp1
Phospho1
Phrf1
Phtf2
Phykpl
Pi4k2a
Pias4
Pidd1
Pifo
Pigl
Pigt
Pigw
Pigy-dt
Pik3c2a
Pik3c3
Pik3cg
Pik3r1
Pik3r3
Pik3r4
Pikfyve
Pim1
Pin1
Pin4
Pinlyp
Pip4k2c
Pip5k1a
Pipox
Pitpnc1
Piwil2
Pkd1l3
Pkd2l2
Pkdcc
Pkia
Pkib
Pkn1
Pkn2
Pkp2
Pla2g4e-as1
Plac4
Plcb4
Plce1-as2
Plcg2
Plcxd1
Plcxd2-as1
Pld1
Pld3
Plekha2
Plekha3
Plekha7
Plekha8
Plekhb2
Plekhf1
Plekhg1
Plekhg5
Plekhh1
Plekhh3
Plekho1
Plet1
Plk3
Plod1
Plpbp
Plpp3
Plrg1
Pls1
Pls3
Plxna2
Plxnb3
Pmaip1
Pms1
Pnldc1
Pnmt
Pno1
Pnp
Pnpla8
Pnrc2
Pogk
Poglut1
Pola1
Pold1
Poldip3
Pole4
Polh
Poli
Polr2a
Polr2b
Polr2c
Polr2m
Polr3a
Polr3b
Polr3c
Polr3e
Polr3f
Polr3g
Polr3gl
Pomt1
Pomt2
Pop1
Pop4
Pou2f2
Pou6f2
Ppan
Ppan-p2ry11
Ppargc1a
Ppcdc
Ppef1
Ppfia3
Ppfia4
Ppfibp1
Ppfibp2
Ppia
Ppiap17
Ppiap35
Ppiap69
Ppib
Ppig
Ppih
Ppip5k2
Ppm1b
Ppm1d
Ppm1g
Ppm1k-dt
Ppm1l
Ppox
Ppp1cc
Ppp1r10
Ppp1r12b
Ppp1r15a
Ppp1r27
Ppp1r36
Ppp1r37
Ppp1r7
Ppp1r8
Ppp1r9a
Ppp2r1b
Ppp2r2a
Ppp2r2d
Ppp2r5c
Ppp2r5d
Ppp4r1
Ppp4r1-as1
Ppp4r2
Ppp4r3a
Ppp4r4
Pprc1
Ppt2
Ppt2-egfl8
Pqbp1
Pqlc3
Pramenp
Prcd
Prdm1
Prdm11
Prdm8
Prdx2
Prelid1
Prelid3a
Prep
Prickle2
Prickle2-as1
Prickle2-as3
Prim2
Prkaa1
Prkab1
Prkaca
Prkag2-as1
Prkag3
Prkar1a
Prkar2a-as1
Prkce
Prkch
Prkcq-as1
Prkd1
Prkrip1
Prlhr
Prmt5
Prmt5-as1
Prmt7
Prnp
Proser3
Prpf18
Prpf31
Prpf39
Prpf8
Prph
Prpsap2
Prr14
Prr14l
Prr15
Prr34-as1
Prr5
Prrc1
Prrc2b
Prrg2
Prrt2
Prrx2-as1
Prss16
Prss23
Prtg
Prune2
Prxl2a
Psca
Psd
Psen2
Psenen
Psg4
Psg5
Pskh2
Psma6
Psmb4
Psmb5
Psmb9
Psmc1
Psmc2
Psmc4
Psmc5
Psmd11
Psmd3
Psmd7
Psmd8
Psme2
Psme3
Psmf1
Psmg3-as1
Psmg4
Psors1c1
Pstk
Ptbp1
Ptcd2
Ptch2
Pten
Ptges3l
Ptk2
Ptk2b
Ptma
Ptms
Ptov1
Ptp4a1
Ptp4a2
Ptp4a2p1
Ptpa
Ptpn1
Ptpn11
Ptpn12
Ptpn13
Ptpn18
Ptpn22
Ptpn4
Ptpn6
Ptprg
Ptprg-as1
Ptprm
Ptprr
Ptrh2
Pum1
Pura
Purg
Pwp1
Pwwp3a
Pxmp2
Pxn
Pycr2
Pyroxd1
Qki
Qser1
R3hcc1
R3hdm1
Rab11a
Rab12
Rab24
Rab27a
Rab27b
Rab2a
Rab2b
Rab30-as1
Rab31
Rab34
Rab5a
Rab5b
Rab7b
Rabac1
Rabgap1l
Rac1
Rack1
Rad17
Rad21-as1
Rad23a
Rad23b
Rad50
Rad51ap1
Rad51c
Rad54b
Rad54l
Rad9a
Rad9b
Rag2
Rai1
Rai14
Ralb
Ralgps1
Ramp1
Ranbp1
Ranbp17
Ranbp2
Ranbp3
Ranp4
Rap2a
Rap2b
Rapgef2
Rapgef6
Rapgefl1
Rarb
Rasa1
Rasal1
Rasal2
Rasgrp3
Rasip1
Rasl10b
Rasl11a
Rassf10
Rassf3
Rassf5
Rassf8
Rb1
Rbbp6
Rbbp8
Rbck1
Rbfox2
Rbfox3
Rbks
Rbl2
Rbm10
Rbm14
Rbm20
Rbm26-as1
Rbm3
Rbm4
Rbm42
Rbm45
Rbm48
Rbms1
Rbms1p1
Rbms3
Rcan3
Rcor3
Rdh10
Rdh5
Rdm1p5
Reck
Reep1
Reep5
Reep6
Rela
Relch
Rell2
Relt
Repin1
Reps1
Rer1
Rere
Rere-as1
Retreg1
Retreg2
Retreg3
Retsat
Rex1bd
Rexo1l10p
Rf00003
Rf00004
Rf00012
Rf00015
Rf00017
Rf00019
Rf00026
Rf00272
Rf00284
Rf00404
Rf00416
Rf00432
Rf00554
Rf00568
Rf01684
Rf01880
Rf01881
Rf01905
Rf01906
Rf01954
Rf01955
Rf01956
Rf01957
Rf01976
Rf01977
Rf01978
Rf01979
Rf01986
Rf01987
Rf02038
Rf02039
Rf02043
Rf02103
Rf02110
Rf02116
Rf02122
Rf02124
Rf02125
Rf02141
Rf02142
Rf02174
Rf02175
Rf02176
Rf02180
Rf02187
Rf02188
Rf02189
Rf02190
Rf02215
Rf02216
Rf02271
Rfc2
Rfc4
Rfc5
Rft1
Rfx3-as1
Rfxank
Rfxap
Rgl1
Rgl2
Rgl3
Rgmb
Rgmb-as1
Rgs12
Rgs14
Rgs20
Rgs4
Rgs9bp
Rgsl1
Rhoa
Rhobtb3
Rhoc
Rhod
Rhot2
Rhoxf1p3
Rhpn1
Ribc1
Ric8a
Ric8b
Rimklb
Rims1
Rims2
Rint1
Riok3
Ripply2
Rit2
Rmdn3
Rmnd5b
Rmrp
Rn7skp110
Rn7skp114
Rn7skp122
Rn7skp133
Rn7skp175
Rn7skp245
Rn7skp272
Rn7skp62
Rn7skp92
Rn7sl284p
Rn7sl30p
Rn7sl333p
Rn7sl335p
Rn7sl346p
Rn7sl402p
Rn7sl414p
Rn7sl45p
Rn7sl498p
Rn7sl596p
Rn7sl600p
Rn7sl645p
Rn7sl749p
Rn7sl751p
Rn7sl789p
Rn7sl87p
Rna5sp172
Rna5sp200
Rna5sp21
Rna5sp440
Rna5sp470
Rna5sp492
Rna5sp78
Rnase4
Rnf111
Rnf113b
Rnf121
Rnf135
Rnf157
Rnf157-as1
Rnf182
Rnf187
Rnf2
Rnf20
Rnf207
Rnf212b
Rnf216p1
Rnf217
Rnf220
Rnf227
Rnf26
Rnf31
Rnf32
Rnf40
Rnf5
Rnft2
Rnls
Rnmt
Rnps1
Rnu11
Rnu1-1
Rnu1-122p
Rnu12
Rnu1-85p
Rnu1-92p
Rnu2-2p
Rnu2-51p
Rnu4-1
Rnu4-2
Rnu4-27p
Rnu4-30p
Rnu4-7p
Rnu4-8p
Rnu4atac14p
Rnu4atac18p
Rnu5a-8p
Rnu5d-1
Rnu5e-1
Rnu5e-6p
Rnu5f-1
Rnu5f-8p
Rnu6-1035p
Rnu6-1043p
Rnu6-1109p
Rnu6-1138p
Rnu6-1148p
Rnu6-1154p
Rnu6-1196p
Rnu6-121p
Rnu6-1234p
Rnu6-1284p
Rnu6-1309p
Rnu6-1311p
Rnu6-205p
Rnu6-22p
Rnu6-247p
Rnu6-299p
Rnu6-319p
Rnu6-321p
Rnu6-406p
Rnu6-410p
Rnu6-431p
Rnu6-433p
Rnu6-470p
Rnu6-481p
Rnu6-510p
Rnu6-564p
Rnu6-57p
Rnu6-600p
Rnu6-677p
Rnu6-681p
Rnu6-702p
Rnu6-70p
Rnu6-722p
Rnu6-740p
Rnu6-757p
Rnu6-826p
Rnu6-897p
Rnu6-922p
Rnu6-92p
Rnu6-948p
Rnu7-156p
Rnu7-176p
Rnu7-26p
Rnu7-27p
Rnu7-70p
Rnvu1-14
Rnvu1-15
Rnvu1-3
Rnvu1-6
Rnvu1-7
Rny1
Rny1p10
Rny1p5
Rny3
Rny4p10
Rny4p14
Rny4p27
Ro60
Rock1p1
Ror1
Rora
Rora-as1
Rpa1
Rpain
Rparp-as1
Rpf2
Rpgrip1
Rpl10a
Rpl11
Rpl12
Rpl13ap17
Rpl15
Rpl17
Rpl17p41
Rpl23ap8
Rpl26
Rpl27
Rpl3
Rpl31
Rpl36a
Rpl38
Rpl39p39
Rpl3p7
Rpl4
Rpl4p6
Rpl5
Rpl7l1
Rpl7p49
Rplp2
Rpn2
Rprd2
Rps11
Rps12
Rps15ap38
Rps18
Rps19bp1
Rps2
Rps26p28
Rps27ap8
Rps27p18
Rps29p16
Rps2p55
Rps3
Rps3a
Rps3ap29
Rps4xp16
Rps4xp18
Rps5
Rps6ka1
Rps7
Rps7p15
Rpsa
Rpsap31
Rpsap52
Rraga
Rreb1
Rrm2p3
Rrnad1
Rrp1
Rrp12
Rsbn1l
Rsl1d1
Rsrc1
Rsrp1
Rtca-as1
Rtel1
Rtel1-tnfrsf6b
Rtn2
Rtn3
Rtn4
Rubcn
Rufy1
Rundc3b
Runx1
Runx2
Ruvbl1
Ruvbl2
Rxfp4
S100a1
S100a10
S100pbp
S1pr1
S1pr2
Sacm1l
Sae1
Samd11
Samd13
Samd15
Samd4b
Samm50
Sammson
Sap18
Sarnp
Sash1
Sat1
Satb2
Satb2-as1
Sbdsp1
Scaf1
Scaf4
Scai
Scamp1
Scamp5
Scand2p
Scap
Scara5
Scarb1
Scat2
Scfd1
Scg5
Scgb1d4
Schip1
Scin
Scn7a
Scn8a
Scnm1
Scnn1a
Sco1
Scoc-as1
Scp2
Scrn3
Scyl3
Sdad1
Sdc2
Sdccag8
Sdf2
Sdhaf1
Sdhaf3
Sdk1
Sec11c
Sec14l2
Sec1p
Sec22a
Sec23b
Sec62
Secisbp2
Seh1l
Selenoh
Selenoi
Selenokp2
Selenow
Sem1
Sema3b
Sema3c
Sema3d
Sema4a
Sema4d
Sema5b
Sema6a
Sema6d
Sema7a
Senp6
Senp8
Sephs2
Sept1
Sept2
Sept7
Sept9
Serbp1
Serpinb9p1
Serpini1
Sertad4
Sestd1
Setd1a
Setd1b
Setd2
Setd5
Setd7
Setdb2
Sez6l
Sf1
Sf3b2
Sf3b3
Sfpq
Sfr1
Sfswap
Sfta1p
Sfxn2
Sgce
Sgk3
Sgms1
Sgms2
Sgo2
Sgsm2
Sh2b1
Sh2b3
Sh2d7
Sh3bgr
Sh3glb1
Sh3pxd2a
Sh3rf2
Sh3tc2
Shf
Shh
Shkbp1
Shld2
Shmt2
Shq1
Shroom1
Shroom3
Sidt2
Sik2
Sil1
Sim1
Sin3a
Sipa1l3
Sirpb2
Sirt1
Six1
Six4
Skap1
Ski
Skida1
Skil
Skp2
Slain1
Slain2
Slamf8
Slc12a2
Slc12a9
Slc12a9-as1
Slc13a4
Slc15a3
Slc16a1
Slc16a1-as1
Slc16a7
Slc17a3
Slc19a3
Slc1a2
Slc1a3
Slc1a4
Slc1a7
Slc20a1
Slc20a2
Slc22a2
Slc22a23
Slc22a4
Slc23a3
Slc24a1
Slc25a1
Slc25a10
Slc25a21-as1
Slc25a25
Slc25a3
Slc25a30
Slc25a36
Slc25a37
Slc25a41
Slc25a44
Slc25a48
Slc25a5
Slc26a9
Slc27a2
Slc27a5
Slc29a1
Slc2a14
Slc2a1-as1
Slc2a4
Slc2a9
Slc30a2
Slc30a7
Slc35a3
Slc35a4
Slc35c1
Slc35e2a
Slc35g1
Slc36a1
Slc37a4
Slc38a1
Slc38a2
Slc38a9
Slc39a12
Slc39a14
Slc39a4
Slc39a7
Slc39a9
Slc41a2
Slc43a1
Slc43a2
Slc44a1
Slc44a3-as1
Slc44a4
Slc45a4
Slc48a1
Slc49a4
Slc4a1ap
Slc4a2
Slc4a9
Slc5a2
Slc6a12
Slc6a6
Slc6a7
Slc6a9
Slc7a2
Slc7a5
Slc7a6
Slc8a2
Slc9a1
Slc9a5
Slc9a6
Slco3a1
Slit1
Slit3
Slmap
Smad1
Smad3
Smad5
Smad6
Smad9-it1
Smap1
Smap2
Smarcad1
Smarcb1
Smarcd1
Smarcd2
Smc1a
Smco3
Smg1
Smg7
Smg8
Smim19
Smim26
Smim40
Smim7
Smim8
Smtn
Snai3-as1
Snap23
Snap29
Snap47
Snapc3
Snd1
Sned1
Snhg14
Snhg16
Snhg29
Snora10
Snora26
Snora40c
Snora52
Snora6
Snora64
Snora71a
Snora80d
Snord101
Snord105
Snord110
Snord118
Snord12c
Snord13
Snord15a
Snord18c
Snord1c
Snord2
Snord21
Snord35b
Snord3a
Snord3b-2
Snord3c
Snord48
Snord49a
Snord49b
Snord58c
Snord88c
Snord95
Snrnp25
Snrnp48
Snrnp70
Snrpc
Snrpd1
Snrpd3
Snrpe
Snrpf
Sntb2
Snx1
Snx11
Snx17
Snx18
Snx25
Snx27
Snx29
Snx33
Snx5
Snx9
Soat1
Socs2
Socs5
Socs7
Son
Sos2
Sowaha
Sox2-ot
Sox6
Sox9
Sp1
Sp4
Spaca5
Spart-as1
Spata13
Spata33
Spata3-as1
Spata4
Spata5
Spata5l1
Spata6l
Spats2
Spc24
Spcs1
Spcs2
Spcs3
Spdl1
Specc1
Specc1l
Specc1l-adora2a
Spef2
Spen
Spg7
Spin1
Spin4-as1
Spint2
Spns1
Spon2
Sppl2b
Spred1
Spry1
Spry2
Spry4-as1
Spsb2
Sptbn1
Sptbn4
Sptlc1p1
Spx
Spz1
Sqstm1
Srbd1
Srcap
Srd5a3
Srebf2
Srek1
Srfbp1
Srgap1
Srgap2-as1
Srgap3-as3
Srl
Srp19
Srp54
Srp72
Srpk1
Srprb
Srr
Srrd
Srrm2
Srrm5
Srsf11
Srsf2
Srsf6
Srsf8
Ss18l1
Ssbp1
Ssh2
Ssr4
Sssca1
Sstr5
Ssuh2
St18
St3gal2
St3gal3
St6gal1
St6galnac2
St6galnac2p1
St7
St7-ot4
Stac
Stag1
Stag2
Stag3l5p
Stag3l5p-pvrig2p-pilrb
Stam
Stambpl1
Stard13
Stard13-as
Stard8
Stat4
Stat5a
Stat6
Stau2
Stc2
Steap1
Steap3
Stim1
Stim2
Stim2-as1
Stk17a
Stk24
Stk26
Stk32c
Stk35
Stk36
Stk38l
Stk4
Stkld1
Stmn3
Stmnd1
Stox2
Stpg1
Strap
Strip1
Strn4
Stt3b
Stum
Stx10
Stx11
Stx16
Stx16-npepl1
Stx18-as1
Stx3
Stxbp3
Stxbp4
Stxbp5l
Sub1
Sugct
Sugt1
Sugt1p3
Sulf1
Sult1c2
Sumo2p16
Suox
Supt20h
Supt5h
Supt6h
Susd1
Suz12p1
Sv2c
Svop
Swsap1
Sybu
Sycp2l
Syne1
Syne1-as1
Syne2
Syngap1
Syngr4
Synj2
Synj2bp-cox16
Synpo
Synpo2
Synpr
Synrg
Sys1
Szrd1
Tacc2
Taco1
Tada2a
Tada2b
Taf1
Taf1a-as1
Taf1c
Tagln2
Tango6
Tank
Tarbp2
Tardbp
Tars2
Tarsl2
Tas1r1
Tas2r2p
Tatdn2
Tatdn3
Taz
Tbc1d1
Tbc1d12
Tbc1d13
Tbc1d15
Tbc1d16
Tbc1d17
Tbc1d19
Tbc1d23
Tbc1d2b
Tbc1d8
Tbc1d8b
Tbcap3
Tbcb
Tbcd
Tbce
Tbl1x
Tbpl1
Tcea3
Tceal3-as1
Tceal4
Tceanc
Tceanc2
Tcerg1
Tcf12
Tcf21
Tcf4
Tcf7
Tcf7l2
Tchp
Tcp11l2
Tctn1
Tdg
Tdgf1p6
Tdp1
Tdrd10
Tead1
Tead2
Tead4
Tecpr2
Telo2
Tenm3
Tent2
Tent4a
Terf2
Tes
Tesk1
Tesmin
Tet3
Tex2
Tex264
Tex52
Tex9
Tfap2a
Tfap2a-as1
Tfdp1
Tfeb
Tfec
Tfr2
Tgfb2
Tgfbi
Tgfbr1
Tgfbr3
Tgif1
Tgif2
Tgif2-rab5if
Thada
Thap6
Thap7-as1
Thap9
Thap9-as1
Thbs1
Thbs3
Them6
Themis2
Thg1l
Thoc5
Thoc6
Thop1
Thpo
Thra
Thsd8
Thumpd3
Tiam2
Ticam1
Ticrr
Timm29
Timm50
Tiprl
Tjp1
Tjp3
Tkfc
Tktl1
Tle3
Tle4
Tle6
Tlk2
Tll1
Tlx1
Tm7sf3
Tm9sf1
Tm9sf2
Tm9sf4
Tmbim1
Tmbim6
Tmcc2
Tmcc3
Tmco1-as1
Tmco3
Tmco4
Tmed5
Tmem100
Tmem106c
Tmem107
Tmem120b
Tmem126a
Tmem126b
Tmem130
Tmem131l
Tmem132a
Tmem138
Tmem139
Tmem143
Tmem147
Tmem14c
Tmem161b-as1
Tmem167b
Tmem169
Tmem170a
Tmem178a
Tmem179b
Tmem181
Tmem187
Tmem198b
Tmem205
Tmem212-as1
Tmem214
Tmem216
Tmem222
Tmem223
Tmem231
Tmem231p1
Tmem255a
Tmem260
Tmem262
Tmem26-as1
Tmem37
Tmem39b
Tmem41b
Tmem43
Tmem44
Tmem45a
Tmem50b
Tmem53
Tmem63b
Tmem70
Tmem79
Tmem8a
Tmem91
Tmem94
Tmigd3
Tmod1
Tmpo
Tmpop2
Tmtc2
Tmx1
Tmx3
Tnfrsf14-as1
Tnfrsf19
Tnfrsf25
Tnk2-as1
Tnks
Tnni3
Tnpo1
Tnpo1p2
Tnpo2
Tnpo3
Tnrc6b
Tob1
Toe1
Togaram1
Tollip-as1
Tom1l2
Tomm20l
Tomm22
Tomm40l
Tomm6
Tor1aip1
Tox4
Tp53
Tp53i3
Tp53tg1
Tp73
Tpd52l1
Tpd52l2
Tpgs1
Tpi1
Tpi1p2
Tpm1
Tpm4
Tpp2
Tprg1
Tprxl
Tpt1-as1
Tpt1p8
Tpte2p1
Tra2b
Traf3
Traf3ip2-as1
Traf4
Traf7
Trak2
Tram2-as1
Trappc4
Trav18
Trav40
Trav41
Trbv7-9
Trem1
Treml4
Trerf1
Trib1
Trib3
Trim2
Trim26
Trim28
Trim31
Trim36
Trim39
Trim41
Trim52-as1
Trim56
Trim65
Trim66
Trim8
Trio
Triobp
Trip10
Trip13
Trip4
Trip6
Trit1
Trmt13
Trmt2a
Trmt44
Trmu
Troap
Trpc3
Trpv2
Trub1
Tsacc
Tsc2
Tsc22d1-as1
Tsen15
Tsen2
Tshz1
Tslp
Tsn
Tsnax
Tsnax-disc1
Tsnaxip1
Tspan1
Tspan10
Tspan12
Tspan15
Tspan16
Tspyl2
Tssc4
Tssk3
Ttc12
Ttc13
Ttc19
Ttc23l
Ttc25
Ttc26
Ttc31
Ttc32
Ttc38
Ttc39a
Ttc39c
Ttc4
Ttc7a
Ttf2
Tti2
Ttk
Ttl
Ttll11
Ttll13p
Ttll5
Ttll7
Tuba1c
Tuba4a
Tubb
Tuft1
Tulp3p1
Tulp4
Tusc3
Tusc8
Tvp23b
Tvp23c-cdrt4
Twist2
Txlna
Txndc11
Txndc12-as1
Txndc9
Txnrd1
Txnrd2
Tymp
Tyms
Tyro3
Tyrobp
Tyrp1
Tyw1
U2af2
U73169.1
U91328.1
Uba2
Ubac2
Ubald2
Ubap2
Ubap2l
Ubb
Ubc
Ubd
Ube2d2
Ube2d4
Ube2e1
Ube2hp1
Ube2i
Ube2q2
Ube2z
Ube3b
Ube3c
Ube4a
Ube4b
Ubfd1
Ubiad1
Ubl7-as1
Ubn1
Ubp1
Ubr2
Ubr7
Ubxn11
Ubxn2a
Uchl1
Uchl5
Uck2
Ufc1
Ugdh-as1
Uggt1
Ugp2
Ugt8
Uimc1
Ulk4p3
Umad1
Unc119
Unc13b
Unc45a
Unc5b-as1
Upf1
Upf3a
Upp1
Uqcc1
Uqcc2
Uqcr10
Uqcrc1
Uqcrh
Uri1
Urod
Use1
Usp1
Usp12-as2
Usp15
Usp24
Usp30
Usp30-as1
Usp36
Usp39
Usp42
Usp43
Usp44
Usp45
Usp47
Usp53
Usp9x
Uspl1
Ust
Utrn
Uvrag
Uxt
Uxt-as1
Vac14
Vangl1
Vapa
Vars2
Vash1
Vasp
Vav3
Vcl
Vdac3
Vegfa
Vezt
Vgll3
Vgll4
Vim
Vldlr-as1
Vmac
Vmp1
Vn1r12p
Vps13b
Vps13d
Vps16
Vps25
Vps33b-dt
Vps37d
Vps4b
Vps50
Vps51
Vps52
Vsx1
Vta1
Vti1a
Vtrna1-1
Vtrna1-2
Vwa2
Vwa3b
Vwa5b1
Vwa8-as1
Vxn
Wac
Wars2-as1
Wash2p
Wash3p
Wash8p
Wbp1
Wdfy2
Wdfy4
Wdr11
Wdr13
Wdr20
Wdr25
Wdr3
Wdr34
Wdr36
Wdr37
Wdr44
Wdr45
Wdr55
Wdr62
Wdr64
Wdr66
Wdr7
Wdr70
Wdr73
Wdr75
Wdr81
Wdr83
Whrn
Wiz
Wnk1
Wnt2
Wnt3
Wnt5a-as1
Wnt5b
Wnt9b
Wrap53
Wrnip1
Wsb1
Wscd1
Wtap
Wwc2-as2
Wwox
Xist
Xkr8
Xkr9
Xpc
Xpnpep1
Xpnpep3
Xpo6
Xpo7
Xrcc3
Xrcc6
Yap1
Ybey
Ybx1p2
Ybx3
Yju2
Ypel2
Ypel5
Ythdf2
Ythdf3
Ywhah
Ywhaz
Z82190.2
Z82195.2
Z83844.1
Z83847.1
Z93241.1
Z93930.2
Z95115.1
Z97056.1
Z98257.1
Z99289.1
Z99289.2
Z99289.3
Z99756.1
Zbed3-as1
Zbed6
Zbed9
Zbtb10
Zbtb12
Zbtb16
Zbtb17
Zbtb18
Zbtb20-as5
Zbtb32
Zbtb37
Zbtb38
Zbtb40
Zbtb43
Zbtb48
Zbtb7b
Zbtb9
Zc2hc1c
Zc3h11a
Zc3h12a
Zc3h12c
Zc3h14
Zc3h15
Zc3h6
Zc3hav1
Zcchc2
Zcchc4
Zcchc7
Zcwpw2
Zdhhc14
Zdhhc20
Zdhhc23
Zdhhc24
Zdhhc8
Zeb1
Zeb2
Zeb2-as1
Zfand2b
Zfand3
Zfas1
Zfhx3
Zfhx4
Zfp41
Zfp91-cntf
Zfpl1
Zfpm2
Zfx-as1
Zfyve21
Zfyve9
Zic5
Zik1
Zkscan1
Zkscan3
Zkscan5
Zkscan8
Zmat2
Zmiz1
Zmpste24
Zmym4
Zmym6
Zmynd11
Znf106
Znf131
Znf134
Znf138
Znf140
Znf143
Znf146
Znf155
Znf169
Znf175
Znf185
Znf19
Znf197
Znf2
Znf205
Znf211
Znf212
Znf215
Znf224
Znf225
Znf226
Znf227
Znf230
Znf233
Znf235
Znf236
Znf250
Znf267
Znf271p
Znf277
Znf282
Znf283
Znf292
Znf304
Znf318
Znf324
Znf324b
Znf326
Znf331
Znf345
Znf362
Znf382
Znf383
Znf385b
Znf385c
Znf391
Znf398
Znf408
Znf410
Znf426-dt
Znf429
Znf430
Znf431
Znf436-as1
Znf444
Znf446
Znf451
Znf460
Znf462
Znf48
Znf493
Znf500
Znf503-as1
Znf503-as2
Znf518a
Znf524
Znf529-as1
Znf536
Znf540
Znf549
Znf557
Znf567
Znf570
Znf575
Znf576
Znf580
Znf581
Znf586
Znf589
Znf593
Znf608
Znf609
Znf613
Znf620
Znf628
Znf638
Znf639
Znf646
Znf653
Znf66
Znf687
Znf71
Znf710
Znf718
Znf736
Znf74
Znf740
Znf76
Znf778
Znf783
Znf785
Znf791
Znf793
Znf806
Znf815p
Znf84
Znf860
Znf862
Znf92
Znrf2p1
Znrf3
Zp3
Zrsr2
Zscan10
Zscan21
Zscan25
Zscan9
Zwilch
Zyg11a
