# Supplementary material for: A Bayesian inference transcription factor activity model for the analysis of single-cell transcriptomes
Source: Genome Res. 2021 Jul;31(7):1296–311. doi: 10.1101/gr.265595.120 (PMC8256867; doi:10.1101/gr.265595.120)
Supplement: Supplemental Material [file supp_gr.265595.120_Supplemental_Code.zip › BITFAM/inst/extdata/human/FIP1L1]

A2m
A2m-as1
Aamdc
Aars
Aatbc
Abca17p
Abca3
Abca7
Abcb8
Abcc2
Abcc3
Abcc5
Abcd1
Abcd4
Abce1
Abcf1
Abhd1
Abhd10
Abhd11
Abhd11-as1
Abhd12
Abhd14a
Abhd14a-acy1
Abhd14b
Abhd16a
Abhd16b
Abhd17a
Abhd18
Abhd5
Abhd6
Abi2
Ablim3
Ac000068.1
Ac000093.1
Ac001226.1
Ac002094.1
Ac002116.1
Ac002116.2
Ac002310.2
Ac002310.5
Ac002310.6
Ac002398.1
Ac002454.1
Ac002472.2
Ac002985.1
Ac002996.1
Ac003002.3
Ac003006.1
Ac003070.1
Ac003102.1
Ac004148.1
Ac004156.1
Ac004224.2
Ac004233.3
Ac004241.1
Ac004264.1
Ac004381.1
Ac004477.1
Ac004528.2
Ac004590.1
Ac004593.2
Ac004596.1
Ac004687.2
Ac004771.3
Ac004771.4
Ac004801.5
Ac004805.1
Ac004812.2
Ac004854.2
Ac004890.2
Ac004895.1
Ac004908.1
Ac004908.2
Ac004921.1
Ac004922.1
Ac004943.2
Ac004965.1
Ac004980.1
Ac005020.2
Ac005037.1
Ac005041.1
Ac005041.3
Ac005086.1
Ac005089.1
Ac005224.4
Ac005258.1
Ac005288.1
Ac005332.4
Ac005342.1
Ac005379.1
Ac005391.1
Ac005410.1
Ac005486.1
Ac005514.1
Ac005520.2
Ac005532.1
Ac005540.1
Ac005559.1
Ac005593.1
Ac005606.2
Ac005632.4
Ac005670.2
Ac005696.1
Ac005696.3
Ac005740.3
Ac005779.2
Ac005785.1
Ac005786.4
Ac005790.1
Ac005796.1
Ac005833.1
Ac005837.1
Ac005841.1
Ac005915.1
Ac005943.2
Ac005972.3
Ac006001.2
Ac006059.1
Ac006064.1
Ac006077.2
Ac006116.8
Ac006252.1
Ac006299.1
Ac006329.1
Ac006333.2
Ac006357.1
Ac006449.2
Ac006449.5
Ac006449.6
Ac006452.1
Ac006483.2
Ac006994.2
Ac007029.1
Ac007032.1
Ac007099.1
Ac007161.3
Ac007216.1
Ac007216.2
Ac007216.4
Ac007240.1
Ac007250.1
Ac007278.2
Ac007283.1
Ac007319.1
Ac007375.1
Ac007375.2
Ac007389.1
Ac007405.2
Ac007405.3
Ac007448.3
Ac007493.1
Ac007493.2
Ac007546.3
Ac007608.1
Ac007608.3
Ac007614.1
Ac007620.1
Ac007637.1
Ac007686.1
Ac007686.3
Ac007686.4
Ac007950.1
Ac007952.4
Ac008012.1
Ac008014.1
Ac008073.3
Ac008105.2
Ac008115.3
Ac008267.5
Ac008393.1
Ac008440.1
Ac008440.2
Ac008443.1
Ac008443.2
Ac008443.5
Ac008525.1
Ac008525.2
Ac008537.1
Ac008537.4
Ac008581.2
Ac008592.4
Ac008608.2
Ac008610.1
Ac008622.2
Ac008649.1
Ac008667.4
Ac008670.1
Ac008687.4
Ac008734.2
Ac008735.1
Ac008738.1
Ac008738.3
Ac008738.5
Ac008745.1
Ac008750.3
Ac008750.4
Ac008752.1
Ac008755.1
Ac008760.2
Ac008763.2
Ac008764.6
Ac008764.8
Ac008870.5
Ac008966.1
Ac008969.1
Ac009061.2
Ac009065.4
Ac009078.2
Ac009078.3
Ac009086.3
Ac009088.2
Ac009093.4
Ac009097.4
Ac009108.5
Ac009133.1
Ac009133.2
Ac009133.5
Ac009133.6
Ac009159.2
Ac009163.6
Ac009303.4
Ac009309.1
Ac009336.3
Ac009407.1
Ac009560.1
Ac009720.1
Ac009779.2
Ac009955.4
Ac009967.1
Ac010186.2
Ac010198.2
Ac010202.1
Ac010203.2
Ac010247.1
Ac010271.1
Ac010271.2
Ac010323.1
Ac010325.2
Ac010327.4
Ac010331.1
Ac010333.1
Ac010335.1
Ac010336.5
Ac010422.1
Ac010422.2
Ac010422.8
Ac010442.1
Ac010487.2
Ac010522.1
Ac010531.6
Ac010531.7
Ac010542.1
Ac010547.1
Ac010619.2
Ac010646.1
Ac010654.1
Ac010655.2
Ac010655.4
Ac010761.1
Ac010761.2
Ac010761.5
Ac010761.7
Ac010913.1
Ac010973.1
Ac010997.4
Ac010999.2
Ac011005.2
Ac011005.3
Ac011008.1
Ac011195.2
Ac011247.1
Ac011379.2
Ac011444.1
Ac011445.1
Ac011446.2
Ac011462.2
Ac011462.4
Ac011466.1
Ac011468.5
Ac011471.4
Ac011511.2
Ac011529.1
Ac011603.2
Ac011773.2
Ac011921.1
Ac012065.3
Ac012087.1
Ac012087.2
Ac012123.1
Ac012146.1
Ac012158.1
Ac012173.1
Ac012184.1
Ac012184.4
Ac012291.2
Ac012306.2
Ac012313.6
Ac012313.9
Ac012358.2
Ac012358.3
Ac012368.1
Ac012462.3
Ac012485.1
Ac012485.3
Ac012488.2
Ac012506.3
Ac012531.1
Ac012615.3
Ac012645.1
Ac012676.3
Ac013275.1
Ac013356.4
Ac013717.1
Ac015687.1
Ac015795.1
Ac015802.1
Ac015802.3
Ac015802.4
Ac015813.1
Ac015813.2
Ac015813.4
Ac015813.7
Ac015845.1
Ac015871.3
Ac015908.4
Ac015909.3
Ac015921.1
Ac015936.1
Ac015982.1
Ac016026.1
Ac016027.1
Ac016229.2
Ac016394.1
Ac016586.1
Ac016588.2
Ac016629.3
Ac016700.3
Ac016723.1
Ac016727.1
Ac016773.1
Ac016912.1
Ac016999.2
Ac017015.2
Ac017083.2
Ac017104.1
Ac018410.1
Ac018413.1
Ac018511.1
Ac018553.2
Ac018629.1
Ac018637.1
Ac018653.3
Ac018755.1
Ac018755.3
Ac018761.3
Ac019131.1
Ac019257.8
Ac019294.2
Ac019294.3
Ac020612.2
Ac020656.2
Ac020661.1
Ac020763.3
Ac020763.4
Ac020765.3
Ac020907.4
Ac020909.1
Ac020909.3
Ac020915.1
Ac020916.2
Ac020917.4
Ac020978.4
Ac021016.1
Ac021016.3
Ac021151.1
Ac021188.1
Ac021660.2
Ac022098.1
Ac022137.2
Ac022144.1
Ac022154.1
Ac022167.2
Ac022167.3
Ac022167.4
Ac022167.5
Ac022211.4
Ac022384.1
Ac022400.2
Ac022413.1
Ac022613.2
Ac022784.1
Ac022816.1
Ac022973.2
Ac023157.3
Ac023632.2
Ac023886.1
Ac024022.1
Ac024243.1
Ac024267.6
Ac024270.4
Ac024475.4
Ac024937.1
Ac024940.1
Ac025031.1
Ac025031.2
Ac025048.4
Ac025062.2
Ac025062.3
Ac025162.1
Ac025162.2
Ac025165.1
Ac025165.2
Ac025165.3
Ac025171.1
Ac025171.2
Ac025171.3
Ac025181.2
Ac025257.1
Ac025262.1
Ac025754.1
Ac025857.1
Ac026100.1
Ac026254.2
Ac026310.2
Ac026362.1
Ac026412.3
Ac026458.2
Ac026461.1
Ac026464.6
Ac026471.2
Ac026740.1
Ac026770.1
Ac026803.2
Ac026954.1
Ac027031.2
Ac027097.1
Ac027117.2
Ac027281.1
Ac027290.1
Ac027644.4
Ac027682.5
Ac027702.1
Ac027801.1
Ac034102.4
Ac034102.6
Ac034102.7
Ac036214.1
Ac037487.4
Ac040173.1
Ac046130.1
Ac046185.3
Ac048338.1
Ac048341.2
Ac051619.8
Ac053503.2
Ac053503.3
Ac053527.1
Ac060780.1
Ac061992.1
Ac061999.1
Ac063948.1
Ac064801.1
Ac064805.2
Ac067852.1
Ac067930.3
Ac067945.3
Ac068075.1
Ac068205.2
Ac068305.2
Ac068620.1
Ac068669.1
Ac068724.3
Ac068790.8
Ac068870.1
Ac069213.1
Ac069281.2
Ac069503.2
Ac072022.2
Ac073046.1
Ac073111.3
Ac073111.5
Ac073195.1
Ac073210.2
Ac073254.1
Ac073283.2
Ac073314.1
Ac073508.3
Ac073585.1
Ac073611.1
Ac073842.1
Ac073857.1
Ac073869.1
Ac073896.1
Ac073896.2
Ac073896.5
Ac073957.2
Ac074032.1
Ac074091.1
Ac074138.1
Ac074143.1
Ac074212.1
Ac074389.2
Ac078785.1
Ac078802.1
Ac078842.1
Ac078909.1
Ac079305.1
Ac079313.2
Ac079742.1
Ac079807.1
Ac079848.1
Ac079922.2
Ac080038.1
Ac080075.1
Ac080080.1
Ac080112.1
Ac080129.1
Ac083843.2
Ac084018.1
Ac084018.2
Ac084262.1
Ac084262.2
Ac084337.2
Ac084809.1
Ac087289.1
Ac087289.3
Ac087289.4
Ac087393.2
Ac087439.2
Ac087564.1
Ac087591.1
Ac087721.2
Ac087741.1
Ac087741.2
Ac087741.3
Ac087752.3
Ac089999.1
Ac090115.1
Ac090360.1
Ac090510.2
Ac090607.5
Ac090772.2
Ac090888.3
Ac091045.1
Ac091076.1
Ac091133.1
Ac091152.4
Ac091153.1
Ac091153.3
Ac091153.4
Ac091167.1
Ac091167.6
Ac091167.7
Ac091180.2
Ac091212.1
Ac091390.4
Ac091551.1
Ac091729.3
Ac091959.3
Ac092072.1
Ac092115.1
Ac092115.3
Ac092117.1
Ac092117.2
Ac092118.1
Ac092118.2
Ac092120.1
Ac092143.1
Ac092143.2
Ac092159.2
Ac092171.3
Ac092171.4
Ac092171.5
Ac092287.1
Ac092295.2
Ac092296.3
Ac092316.1
Ac092364.1
Ac092368.3
Ac092378.1
Ac092384.2
Ac092535.4
Ac092587.1
Ac092634.1
Ac092647.5
Ac092687.1
Ac092718.1
Ac092720.1
Ac092835.1
Ac092849.1
Ac092910.3
Ac092944.1
Ac093151.3
Ac093152.1
Ac093157.1
Ac093249.2
Ac093323.1
Ac093484.3
Ac093484.4
Ac093495.1
Ac093512.2
Ac093627.4
Ac093716.1
Ac093752.1
Ac093752.2
Ac093827.4
Ac093899.2
Ac096540.1
Ac097104.1
Ac097460.1
Ac097478.1
Ac097493.4
Ac097634.1
Ac097634.3
Ac097637.1
Ac098484.3
Ac098484.4
Ac098582.1
Ac098650.1
Ac098829.1
Ac098850.2
Ac098934.2
Ac098934.4
Ac099329.1
Ac099343.3
Ac099344.1
Ac099489.1
Ac099518.1
Ac099521.1
Ac099535.1
Ac099681.1
Ac099782.2
Ac099795.1
Ac100778.3
Ac100786.1
Ac100793.1
Ac100793.2
Ac100793.3
Ac100812.1
Ac100835.2
Ac100861.1
Ac100861.2
Ac102945.2
Ac102953.1
Ac103591.3
Ac103702.2
Ac103706.1
Ac103810.3
Ac103810.8
Ac103923.1
Ac103952.1
Ac104109.2
Ac104116.1
Ac104123.1
Ac104129.1
Ac104162.2
Ac104461.1
Ac104532.1
Ac104564.4
Ac104581.4
Ac104590.1
Ac104662.2
Ac104984.4
Ac104984.5
Ac104985.1
Ac104997.1
Ac105020.6
Ac105129.2
Ac105219.2
Ac105277.1
Ac105339.1
Ac105942.1
Ac106028.2
Ac106038.1
Ac106782.2
Ac106782.5
Ac106897.1
Ac107083.1
Ac107398.4
Ac107959.4
Ac107959.5
Ac108002.1
Ac108047.1
Ac108134.1
Ac108134.4
Ac108673.1
Ac108673.2
Ac108676.2
Ac108738.1
Ac109460.3
Ac109587.1
Ac109635.2
Ac109992.1
Ac110285.1
Ac110285.2
Ac110285.7
Ac110716.2
Ac110769.1
Ac112225.1
Ac113208.2
Ac113361.1
Ac113382.1
Ac113410.3
Ac114271.1
Ac114291.1
Ac114489.1
Ac114730.1
Ac114730.3
Ac114956.3
Ac115115.1
Ac115619.1
Ac115989.1
Ac116025.1
Ac116348.4
Ac116366.3
Ac116535.1
Ac117382.2
Ac117498.2
Ac118553.2
Ac118755.1
Ac119673.1
Ac119677.1
Ac120057.2
Ac120057.3
Ac120114.1
Ac120114.4
Ac124016.1
Ac124242.1
Ac124276.2
Ac124312.1
Ac124319.1
Ac124947.2
Ac125611.3
Ac126175.1
Ac126323.1
Ac126407.1
Ac126544.2
Ac126614.1
Ac126696.1
Ac126773.4
Ac127002.1
Ac127070.1
Ac127496.1
Ac130343.2
Ac131009.4
Ac131097.3
Ac131212.4
Ac131235.2
Ac132192.2
Ac132872.1
Ac132872.2
Ac132872.3
Ac132938.5
Ac133528.1
Ac133539.1
Ac133552.1
Ac133637.1
Ac134772.1
Ac135048.1
Ac135048.2
Ac135050.2
Ac135050.3
Ac135050.5
Ac135178.3
Ac135178.6
Ac135586.2
Ac136469.1
Ac136475.2
Ac136475.4
Ac136475.8
Ac136621.1
Ac137630.3
Ac137695.2
Ac137932.3
Ac137936.1
Ac138150.1
Ac138304.1
Ac138393.1
Ac138393.3
Ac138409.1
Ac138409.2
Ac138696.2
Ac138811.1
Ac138969.2
Ac139149.1
Ac139256.1
Ac139530.2
Ac139530.3
Ac139887.2
Ac140504.1
Ac141586.1
Ac142472.1
Ac144522.1
Ac145207.2
Ac145207.3
Ac145207.4
Ac145207.7
Ac145207.8
Ac145285.6
Ac147651.1
Ac147651.4
Ac190387.1
Ac231657.1
Ac231981.1
Ac233702.1
Ac233702.8
Ac233992.3
Ac234582.1
Ac234917.1
Ac242426.2
Ac243585.2
Ac243773.1
Ac243836.1
Ac243967.1
Ac244021.1
Ac244090.3
Ac245014.3
Ac245033.1
Ac245033.2
Ac245452.1
Ac246793.1
Ac254633.1
Acaca
Acad10
Acad8
Acadm
Acads
Acadsb
Acadvl
Acap3
Acat2
Acbd4
Ace
Ache
Acin1
Ackr2
Acly
Aco1
Acot11
Acot13
Acot8
Acox1
Acp1
Acsf2
Acsf3
Acsl3
Acss2
Actb
Actg1
Actl6a
Actn1-as1
Actn2
Actn4
Actr10
Actr1a
Actr3
Acy1
Acyp2
Ad000090.1
Ad000671.1
Ad000671.3
Ad000864.2
Adad1
Adal
Adam15
Adam22
Adam32
Adamts20
Adamtsl4-as1
Adamtsl5
Adap2
Adarb1
Adat3
Adck5
Adcy7
Add1
Add3
Adgra2
Adgrb1
Adgrg1
Adgrg3
Adgrg6
Adgrl2
Adgrv1
Adipor1p2
Adipor2
Adk
Adm
Adnp2
Adnp-as1
Adora2a
Adpgk-as1
Adprh
Adprm
Adrm1
Adsl
Adssl1
Aen
Aes
Af111167.1
Af274858.1
Afap1l1
Aff1
Afg1l
Afg3l1p
Afmid
Afp
Aftph
Agap3
Agbl5
Agfg2
Aggf1
Agk
Ago3
Agpat2
Agpat3
Agrn
Agrp
Agxt
Ahcyl1
Ahrr
Ahsa2p
Ahsg
Aimp1
Aimp2
Ajm1
Ak4
Akap1
Akap17a
Akap2
Akap7
Akap8l
Akap9
Akr1a1
Akt1
Akt1s1
Akt2
Al008726.1
Al020997.2
Al021396.1
Al021997.3
Al022069.1
Al022238.2
Al022238.4
Al022312.1
Al022326.1
Al022328.2
Al022345.4
Al023803.3
Al023806.1
Al023806.2
Al024498.2
Al024508.2
Al031055.1
Al031282.1
Al031428.1
Al031658.2
Al031665.1
Al031710.2
Al031722.1
Al031777.2
Al032819.3
Al033528.2
Al034417.2
Al034548.1
Al035078.4
Al035530.2
Al049712.1
Al049780.2
Al049796.1
Al049836.1
Al049870.3
Al050403.2
Al078459.1
Al078621.3
Al078644.1
Al078644.2
Al079342.3
Al109613.1
Al109628.1
Al109917.1
Al109918.1
Al109936.2
Al110504.1
Al118506.1
Al121603.2
Al121758.1
Al121845.3
Al121894.2
Al121900.2
Al121906.2
Al121972.1
Al121990.1
Al121992.1
Al132780.2
Al132857.1
Al132994.2
Al133153.1
Al133153.2
Al133216.2
Al133227.1
Al133338.1
Al133351.1
Al133372.2
Al133396.2
Al133410.3
Al133480.1
Al133485.2
Al135744.1
Al135791.1
Al135960.1
Al136038.5
Al136040.1
Al136131.3
Al136172.1
Al136295.1
Al136301.1
Al136304.1
Al136309.2
Al136309.4
Al136419.1
Al137003.1
Al137060.1
Al137078.1
Al137786.1
Al137856.1
Al138724.1
Al138781.2
Al138831.1
Al138831.2
Al138916.1
Al138921.1
Al138966.2
Al139035.1
Al139082.1
Al139130.1
Al139158.2
Al139220.2
Al139246.5
Al139260.1
Al139300.1
Al139353.2
Al139412.1
Al139415.2
Al157400.1
Al157400.2
Al157400.5
Al157702.2
Al157823.2
Al157871.1
Al157935.1
Al157938.1
Al158070.2
Al158151.3
Al158198.1
Al158211.3
Al160236.1
Al160313.1
Al160408.5
Al161668.1
Al161669.2
Al161669.3
Al161719.1
Al161935.1
Al161937.1
Al162171.2
Al162231.1
Al162231.2
Al162231.3
Al162377.1
Al163636.2
Al353596.1
Al353621.2
Al353648.1
Al353689.2
Al353747.3
Al353795.2
Al354696.2
Al354707.2
Al354710.1
Al354710.2
Al354726.1
Al354733.1
Al354740.1
Al354813.1
Al354861.3
Al354892.1
Al354892.2
Al355297.2
Al355482.2
Al355490.1
Al355499.1
Al355802.2
Al355803.1
Al355877.1
Al355922.1
Al355987.2
Al355987.3
Al355987.4
Al355987.5
Al355994.3
Al356309.2
Al356488.2
Al356968.2
Al357054.3
Al357078.1
Al357140.4
Al357315.2
Al358113.1
Al358472.2
Al358472.5
Al358472.7
Al358613.2
Al358852.1
Al358933.1
Al359182.1
Al359265.3
Al359397.1
Al359757.2
Al359762.1
Al360270.3
Al365205.1
Al365265.1
Al365295.1
Al365356.2
Al390198.1
Al390719.1
Al390728.5
Al390860.1
Al390866.1
Al390955.2
Al391069.3
Al391121.1
Al391244.2
Al391335.1
Al391669.1
Al391832.2
Al391839.1
Al391839.2
Al392088.1
Al392172.1
Al441992.1
Al442128.2
Al445209.1
Al445250.1
Al445363.1
Al445363.3
Al445483.1
Al451042.2
Al451062.1
Al451074.1
Al451085.1
Al451085.2
Al451123.1
Al451165.2
Al499627.2
Al512598.1
Al512598.2
Al512631.2
Al513190.1
Al513217.1
Al513327.2
Al583722.2
Al583844.1
Al589740.1
Al589765.4
Al590133.1
Al590365.1
Al590617.2
Al590627.2
Al590708.1
Al591167.1
Al592146.1
Al592295.4
Al596094.1
Al603832.3
Al606760.3
Al627171.1
Al627422.2
Al645608.6
Al645608.7
Al645728.1
Al645924.1
Al645929.3
Al645941.1
Al646090.2
Al662797.1
Al662899.2
Al663074.1
Al670729.1
Al671762.1
Al672291.1
Al691442.1
Al731563.3
Al732292.2
Al807752.2
Al807776.1
Al928654.1
Al928654.3
Al929472.2
Alas1
Alcam
Aldh16a1
Aldh18a1
Aldh1b1
Aldh2
Aldh3a2
Aldh3b1
Aldh7a1
Alg1
Alg10
Alg10b
Alg11
Alg13
Alg1l13p
Alg3
Alg6
Alkbh3
Alkbh7
Alox5
Ambp
Amd1
Amdhd2
Amotl1
Amotl2
Ampd3
Anapc11
Anapc16
Anapc4
Ang
Angptl4
Ank1
Ank2
Ankar
Ankdd1b
Ankef1
Ankib1
Ankle2
Ankrd11
Ankrd12
Ankrd13b
Ankrd13d
Ankrd20a21p
Ankrd23
Ankrd24
Ankrd27
Ankrd29
Ankrd36
Ankrd37
Ankrd39
Anks1a
Ano6
Ano7
Ano9
Anp32b
Antxr1
Antxrl
Anxa4
Anxa9
Aox1
Ap000317.1
Ap000317.2
Ap000442.2
Ap000446.1
Ap000547.3
Ap000553.1
Ap000640.2
Ap000646.1
Ap000688.4
Ap000704.1
Ap000721.1
Ap000757.2
Ap000769.2
Ap000781.1
Ap000787.1
Ap000845.1
Ap000866.1
Ap000866.2
Ap000941.1
Ap000944.2
Ap001062.1
Ap001062.2
Ap001107.1
Ap001107.3
Ap001107.4
Ap001107.5
Ap001160.1
Ap001273.2
Ap001357.2
Ap001362.2
Ap001363.2
Ap001372.2
Ap001432.1
Ap001453.2
Ap001453.4
Ap001462.1
Ap001468.1
Ap001528.1
Ap001542.1
Ap001582.1
Ap001767.3
Ap001781.1
Ap001816.1
Ap001931.1
Ap002364.1
Ap002800.1
Ap002884.1
Ap002992.1
Ap003059.1
Ap003065.1
Ap003068.3
Ap003068.4
Ap003119.3
Ap003352.1
Ap003392.13
Ap003396.1
Ap003419.2
Ap003680.1
Ap003721.4
Ap003733.4
Ap005263.1
Ap006216.1
Ap006284.1
Ap006294.2
Ap006621.4
Ap1ar
Ap1m1
Ap1s1
Ap2a2
Ap2b1
Ap2m1
Ap3b2
Ap3m2
Ap3s1
Ap4m1
Ap4s1
Ap5s1
Ap5z1
Apaf1
Apc
Apc2
Apeh
Apex2
Aph1b
Api5
Aplf
Aplp1
Aplp2
Apoa1
Apoa1-as
Apoa5
Apob
Apoc1
Apoc1p1
Apoc3
Apoe
Apold1
Apom
Apopt1
Aprt
Araf
Arcn1
Arf4-as1
Arfgap1
Arfgap2
Arfgef1
Arfip1
Arfrp1
Arhgap27
Arhgap28
Arhgap30
Arhgap39
Arhgap4
Arhgap40
Arhgap42
Arhgap45
Arhgap5
Arhgdia
Arhgef1
Arhgef10
Arhgef10l
Arhgef12
Arhgef16
Arhgef18
Arhgef2
Arhgef25
Arhgef37
Arhgef39
Arhgef40
Arhgef7
Arid1a
Arid1b
Arid2
Arid3a
Arid3b
Arid5a
Arid5b
Arih1
Arih2
Arl14ep
Arl4a
Arl6ip4
Arl6ip6
Arl8b
Armc10
Armc2
Armc6
Armc7
Armc8
Armc9
Armh1
Armt1
Arpc1a
Arpc1b
Arpc2
Arpc4
Arpc4-ttll3
Arpc5l
Arpp19
Arrdc1
Arrdc2
Arsb
Arsk
Artn
Arv1
Asah2b
Asap2
Asap3
Asb16
Asb2
Asb7
Asdurf
Ash1l-as1
Ash2l
Asl
Asmtl
Asmtl-as1
Asnsd1
Asphd1
Aspscr1
Ass1
Asxl1
Atad3a
Atad3b
Atat1
Atcay
Atf1
Atf3
Atf4
Atf5
Atf7ip
Atf7ip2
Atg10
Atg101
Atg13
Atg16l1
Atg16l2
Atg2a
Atg4a
Atg4d
Atg7
Atg9a
Atg9b
Atic
Atl1
Atm
Atn1
Atp10d
Atp11a
Atp13a1
Atp1a1
Atp1b1
Atp1b3
Atp23
Atp2a2
Atp2c1
Atp5f1b
Atp5f1c
Atp5f1d
Atp5mc1
Atp5mf
Atp5mpl
Atp5pb
Atp6ap1
Atp6ap1l
Atp6v0a2
Atp6v0b
Atp6v0e2
Atp6v1c1
Atp6v1c2
Atp6v1g2
Atp6v1g2-ddx39b
Atp9b
Atr
Atraid
Atrip
Atxn10
Atxn1l
Atxn2
Atxn2-as
Atxn2l
Atxn7
Atxn7l2
Atxn7l3
Atxn7l3b
Aurkaip1
Avl9
Axdnd1
Axin2
Axl
Azin1-as1
B2m
B3galt4
B3galt5
B3galt6
B3gnt10
B3gnt3
B3gnt5
B4galnt1
B4galnt2
B4galnt3
B4galnt4
B4galt1-as1
B4galt7
B9d2
Babam2
Bach1
Bad
Bag4
Bage2
Bahcc1
Baiap2
Baiap3
Bambi
Banp
Barhl1
Bax
Bbof1
Bbs1
Bbs4
Bbs5
Bbs7
Bbs9
Bcam
Bcan
Bcap29
Bcar1
Bcas3
Bcdin3d-as1
Bckdha
Bckdk
Bcl2l11
Bcl2l12
Bcl2l13
Bcl2l2
Bcl2l2-pabpn1
Bcl3
Bcl6b
Bcl7a
Bcl7c
Bcl9l
Bcs1l
Bdh1
Bdnf-as
Bdp1
Bean1
Becn1
Bend6
Bend7
Bfar
Bhlha15
Bhlha9
Bhlhe23
Bhlhe40
Bhmg1
Bicdl1
Bicdl2
Bicra
Bicral
Bin3
Birc2
Birc5
Bispr
Bivm
Bivm-ercc5
Bloc1s3
Bloc1s4
Bmi1
Bmp1
Bmpr1a
Bms1p1
Bnip1
Bnip2
Bnip3
Bnip3l
Bok-as1
Bola1
Bola3-as1
Bop1
Bora
Borcs5
Borcs7
Borcs7-asmt
Borcs8-mef2b
Bpifb6
Bpifc
Bptf
Brd2
Brd3
Brd3os
Brd9
Brf2
Bri3
Brix1
Brms1l
Brox
Brpf1
Brsk1
Brwd1-as1
Brwd1-as2
Bscl2
Bsg
Btbd16
Btbd18
Btbd19
Btbd3
Btf3l4
Btk
Btn2a1
Btrc
Bub3
Bud31
Bx255925.3
Bx323046.1
Bx470102.1
Bx537318.1
Bx537318.2
Bx664615.1
Bx890604.2
Bysl
Bzw1
Bzw2
C10orf25
C11orf1
C11orf49
C11orf54
C11orf58
C11orf80
C11orf95
C11orf97
C12orf10
C12orf29
C12orf45
C12orf57
C12orf65
C14orf178
C14orf28
C15orf39
C15orf41
C15orf65
C16orf58
C16orf70
C16orf72
C16orf74
C16orf86
C16orf92
C17orf49
C17orf53
C17orf64
C17orf80
C17orf82
C17orf97
C17orf99
C18orf21
C18orf25
C18orf54
C18orf65
C19orf24
C19orf25
C19orf38
C19orf54
C19orf57
C19orf85
C1galt1p1
C1orf105
C1orf112
C1orf159
C1orf167
C1orf198
C1orf232
C1orf53
C1orf56
C1qtnf12
C1qtnf5
C1qtnf9b
C1rl-as1
C2
C20orf144
C20orf173
C20orf204
C21orf62-as1
C22orf46
C2orf50
C2orf69
C2orf69p3
C2orf73
C2orf81
C2orf88
C3
C3orf38
C3orf52
C4orf19
C4orf3
C4orf33
C4orf47
C4orf48
C5orf22
C5orf24
C5orf47
C5orf51
C5orf56
C6orf120
C6orf47
C6orf47-as1
C6orf48
C6orf99
C7orf26
C8g
C8orf37-as1
C8orf44
C8orf58
C8orf82
C9orf139
C9orf16
C9orf163
C9orf24
C9orf3
C9orf43
C9orf85
Ca11
Ca2
Ca5a
Ca5b
Ca5bp1
Cab39
Cacna1a
Cacnb1
Cacnb3
Cactin-as1
Cacybp
Cad
Calb2
Calm1
Calm3
Calml3-as1
Calr
Calu
Camlg
Camsap2
Camta1
Camta2
Cand1
Cand2
Cant1
Canx
Cap1
Capn1
Capn10
Capn15
Capn3
Capn5
Capn7
Capns1
Caprin1
Capza1
Capzb
Card10
Card9
Carmil2
Carnmt1-as1
Casc3
Casc4
Casd1
Casp2
Casp7
Casp8
Cast
Castor1
Catsperg
Cav1
Cbfa2t3
Cbfb
Cblc
Cbll1
Cbr1
Cbx3
Cbx4
Cbx8
Cc2d1a
Cc2d2b
Ccar2
Ccdc102b
Ccdc103
Ccdc106
Ccdc107
Ccdc115
Ccdc117
Ccdc126
Ccdc130
Ccdc134
Ccdc137
Ccdc138
Ccdc13-as1
Ccdc142
Ccdc146
Ccdc150
Ccdc155
Ccdc157
Ccdc183
Ccdc194
Ccdc24
Ccdc33
Ccdc39
Ccdc57
Ccdc62
Ccdc66
Ccdc7
Ccdc77
Ccdc83
Ccdc84
Ccdc85b
Ccdc85c
Ccdc86
Ccdc88b
Ccdc91
Ccdc97
Ccl20
Ccl25
Ccm2
Ccm2l
Ccn1
Ccnb1
Ccnb2
Ccnd1
Ccndbp1
Ccng1
Ccng2
Ccnk
Ccny
Ccnyl1
Ccp110
Ccr10
Cct2
Cct5
Cct6a
Cct6p3
Cd109
Cd151
Cd274
Cd2bp2
Cd3eap
Cd46
Cd55
Cd68
Cd69
Cd83
Cd99
Cdadc1
Cdc14a
Cdc16
Cdc20
Cdc25b
Cdc34
Cdc40
Cdc42
Cdc42ep2
Cdc45
Cdc73
Cdca2
Cdh23
Cdhr5
Cdiptosp
Cdk1
Cdk13
Cdk16
Cdk18
Cdk2
Cdk2ap2
Cdk5r1
Cdk5rap2
Cdk5rap3
Cdk6
Cdk7
Cdk8
Cdkal1
Cdkn1b
Cdkn2aip
Cdkn2c
Cdkn2d
Cds1
Cdv3
Ceacam20
Ceacam5
Cebpa-dt
Cebpb
Cebpzos
Cela2b
Celf5
Celsr2
Cenpa
Cenpbd1p1
Cenph
Cenpn
Cenpo
Cenpp
Cenps
Cenps-cort
Cenpt
Cenpw
Cenpx
Cep126
Cep135
Cep164p1
Cep170b
Cep192
Cep350
Cep55
Cep57
Cep57l1
Cep68
Cep72
Cep78
Cep83-dt
Cep85
Cep95
Cept1
Cercam
Cerna3
Cers1
Cers4
Cers6
Ces1p1
Ces2
Ces4a
Cetp
Cfap206
Cfap221
Cfap300
Cfap410
Cfap52
Cfap61
Cfap65
Cfap70
Cfap73
Cfap74
Cfap97d1
Cfap99
Cfl1
Cfl1p1
Cflar
Cgn
Cgrrf1
Chac1
Chadl
Chaf1a
Champ1
Chchd1
Chchd5
Chchd7
Chd1l
Chd2
Chd4
Chd8
Chfr
Chgb
Chkb-dt
Chmp5
Chmp7
Chn2
Chp1
Chpf
Chrac1
Chrna4
Chrna5
Chrnb1
Chrnb2
Chst11
Chst13
Chtop
Ciao1
Ciao3
Cib2
Cic
Cipc
Cirbp
Cisd1
Cisd2
Cisd3
Ckap2
Ckap5
Ckb
Cklf
Cklf-cmtm1
Cks1b
Clasrp
Clba1
Clcn3
Clcn6
Cldn23
Clec16a
Clic1
Clic4
Clip3
Clk2
Clk3
Cln3
Cln5
Cln8
Clpp
Clptm1l
Clspn
Clstn3
Clta
Cltc
Cltcl1
Clu
Cluap1
Cluhp3
Cmas
Cmc1
Cmip
Cmss1
Cmtm2
Cmtm3
Cmtm8
Cmtr1
Cnbd2
Cndp2
Cnfn
Cnih2
Cnksr1
Cnn2p9
Cnnm2
Cnnm3-dt
Cnot10
Cnot2
Cnot6
Cnot8
Cnot9
Cnp
Cnpy3
Cnst
Cntd1
Cntn2
Cntnap1
Cntnap2
Cntrl
Coa6
Coasy
Cog1
Cog2
Cog3
Cog5
Cog6
Cog8
Col18a1
Col18a1-as2
Col5a3
Col6a1
Col9a2
Col9a3
Colec11
Colgalt1
Commd1
Commd10
Commd3
Commd3-bmi1
Commd4
Comt
Cops4
Cops6
Cops7b
Cops8
Copz1
Coq10a
Coq4
Coq6
Coq7
Coq8a
Coq8b
Coro1a
Coro1b
Coro2a
Coro6
Cox10
Cox14
Cox4i1
Cox5b
Cox6b2
Cox7c
Cpamd8
Cpb2
Cpb2-as1
Cpe
Cpeb2
Cpeb3
Cped1
Cplx2
Cpne7
Cpq
Cps1
Cpsf1
Cpsf2
Cpsf3
Cpsf4
Cpsf6
Cpt1c
Cpt2
Cr2
Cr392039.3
Cracr2b
Crb2
Crcp
Creb1
Creb3l4
Crebrf
Creld1
Crem
Crip1
Crip2
Cript
Crispld2
Crkl
Crlf1
Crls1
Crocc
Crot
Crtap
Crtc1
Crtc2
Crtc3
Cry2
Crybg1
Crym-as1
Cryzl1
Csde1
Cse1l
Csf3r
Csk
Cskmt
Csnk1d
Csnk1e
Csnk2b
Cspp1
Csrp1
Cst3
Cstf1
Cstf2
Cstf3-dt
Ctc1
Ctcf
Ctdnep1
Ctdp1
Ctdsp1
Ctdspl
Ctdspl2
Ctf1
Ctnna1
Ctnnb1
Ctnnd1
Ctns
Ctsa
Ctsb
Ctsl
Cttn
Ctu2
Cuedc2
Cul1
Cul4a
Cul5
Cul9
Cutalp
Cutc
Cux1
Cwc25
Cxadr
Cxcl16
Cxorf58
Cxxc1
Cxxc5
Cyb561d1
Cyb561d2
Cyb5b
Cyb5d1
Cyb5d2
Cyb5r3
Cyba
Cybc1
Cyc1
Cycs
Cygb
Cyhr1
Cyp20a1
Cyp26a1
Cyp27a1
Cyp2d7
Cyp2e1
Cyp2f1
Cyp2f2p
Cyp2s1
Cyp46a1
Cyp51a1-as1
Cyren
Cystm1
Cyth2
D2hgdh
Dab2ip
Dancr
Dao
Dap3
Dapk1
Dapk2
Dars2
Dars-as1
Dazap1
Dazap2
Dbf4
Dbil5p
Dbn1
Dbndd1
Dbnl
Dcaf10
Dcaf11
Dcaf13
Dcaf17
Dcaf4
Dcaf6
Dcaf7
Dcbld1
Dck
Dclre1b
Dcp2
Dcst2
Dctn3
Dctn5
Dcun1d4
Dcxr-dt
Dda1
Ddi2
Ddit4
Ddit4-as1
Ddn-as1
Ddrgk1
Ddx1
Ddx11
Ddx11l8
Ddx18
Ddx19a
Ddx19b
Ddx21
Ddx39a
Ddx39b-as1
Ddx3x
Ddx42
Ddx43
Ddx46
Ddx47
Ddx49
Ddx5
Ddx50
Ddx51
Ddx52
Ddx55
Deaf1
Decr1
Decr2
Dedd2
Def8
Degs1
Dele1
Dennd1c
Dennd3
Dennd4c
Dennd5b-as1
Dennd6a-dt
Denr
Depdc7
Depp1
Dera
Derl1
Desi2
Dffb
Dgat1
Dgat2l7p
Dgcr8
Dgka
Dgkh
Dgkq
Dgkz
Dglucy
Dguok
Dhdds
Dhodh
Dhrs11
Dhrs13
Dhrs2
Dhrs4
Dhrs4l2
Dhx30
Dhx35
Dhx40
Dhx8
Dhx9
Diablo
Dido1
Dip2a
Dip2b
Dipk1a
Dipk2a
Dis3l2
Dis3l2p1
Disc1
Disp2
Dkc1
Dkk1
Dkkl1
Dld
Dleu1
Dlg1-as1
Dlg5-as1
Dlgap1-as2
Dlgap4
Dll4
Dlx1
Dlx2
Dlx6
Dm1-as
Dmap1
Dmpk
Dmtf1
Dmxl1
Dnaaf1
Dnaaf3
Dnaaf5
Dnah14
Dnah2
Dnah9
Dnai1
Dnaja1
Dnaja3
Dnajb1
Dnajb12
Dnajb2
Dnajb4
Dnajb5
Dnajb6
Dnajb9
Dnajc10
Dnajc11
Dnajc13
Dnajc16
Dnajc21
Dnajc22
Dnajc24
Dnajc27-as1
Dnajc5
Dnajc5b
Dnajc9
Dnajc9-as1
Dnase1l1
Dnd1p1
Dnm1
Dnm1l
Dnm3
Dnmt3b
Dnttip1
Doc2gp
Dock6
Dock8
Dock9-dt
Dok4
Dop1a
Dot1l
Dpagt1
Dpcd
Dpep1
Dpf2
Dph6-dt
Dpm3
Dpp9
Dpy19l4
Dpy30
Dpysl2
Dpysl4
Dr1
Draic
Dram1
Drap1
Drg1
Drg2
Dse
Dsp
Dstn
Dtd1
Dtl
Dtna
Dtwd1
Dtx3l
Dubr
Duoxa1
Dus2
Dus3l
Dusp12
Dusp13
Dusp14
Dusp15
Dusp22
Dusp28
Dusp5p1
Dusp8p5
Dut
Dux4l16
Dvl1
Dydc2
Dync1h1
Dync1i1
Dync1i2
Dynll1
Dyrk1a
Dzip3
E2f3
E2f4
E2f5
E2f6
E4f1
Eaf1
Ebag9
Ebf4
Ebln3p
Ech1
Ecsit
Edc4
Edem1
Edrf1
Eed
Eef1a1
Eef1akmt3
Eef1akmt4
Eef1akmt4-ece2
Eef1b2
Eef1d
Eef2
Eef2k
Eef2kmt
Eefsec
Efcab12
Efcab13
Efcab14p1
Efcab2
Efcab5
Efcab7
Efemp2
Efhd1
Efna1
Efna4
Efr3a
Egfem1p
Egfl7
Egln2
Ehbp1l1
Ehd1
Ehd2
Ehf
Ehmt1
Ei24
Eif1
Eif1b
Eif2ak3-dt
Eif2b1
Eif2b5
Eif2s3
Eif2s3b
Eif3b
Eif3g
Eif3j
Eif3l
Eif3m
Eif4a1
Eif4a2
Eif4e2
Eif4g1
Eif5
Eif5a
Eif5b
Elac1
Elane
Elavl3
Ell
Elmo2
Elmod2
Elmsan1
Eloa
Elof1
Elp2
Elp5
Embp1
Emc10
Emc1-as1
Emc2
Emg1
Emid1
Emilin2
Eml2
Eml6
Emsy
Emx1
En1
Enc1
Endov
Eng
Engase
Eno1
Eno1-as1
Eno2
Eno3
Enoph1
Enpp3
Entpd2
Entpd6
Entr1
Eny2
Ep400p1
Epas1
Epb41
Epb41l4a
Epb41l4a-as1
Epb41l5
Epc2
Epdr1
Epha1
Epha2
Ephb4
Ephx1
Ephx2
Epn1
Epor
Eps8l1
Eps8l2
Erbb2
Erbb3
Erbin
Erc1
Ercc1
Ercc5
Ercc6l2
Erf
Ergic3
Eri1
Ericd
Erlec1
Erlin2
Ermap
Ermard
Ern2
Errfi1
Ervk3-1
Esco2
Espn
Esrra
Esyt1
Etf1
Etfb
Etfdh
Etnk1
Etnk2
Ets2
Etv2
Etv4
Etv6
Eva1b
Ewsr1
Exo1
Exo5
Exoc1
Exoc3
Exoc3l1
Exoc3l4
Exoc7
Exog
Exosc10-as1
Exosc7
Exosc8
Exosc9
Ext2
Extl3
Eya2
Ezh1
Ezr-as1
F2
Faah
Faap20
Fabp1
Fabp5p3
Fads1
Fads2
Fah
Fahd1
Fahd2a
Fahd2cp
Faim
Falec
Fam102a
Fam102b
Fam110a
Fam111a
Fam117b
Fam120a
Fam120b
Fam122a
Fam122c
Fam129c
Fam131a
Fam135a
Fam13c
Fam149b1
Fam155b
Fam160a1
Fam162a
Fam166a
Fam168b
Fam172a
Fam174a
Fam177a1
Fam178b
Fam182b
Fam185a
Fam187a
Fam189b
Fam193a
Fam193b
Fam198b-as1
Fam19a5
Fam200b
Fam206a
Fam207a
Fam214b
Fam216a
Fam221b
Fam222a
Fam228b
Fam229a
Fam50a
Fam50b
Fam53c
Fam57a
Fam71e2
Fam76a
Fam78a
Fam83a
Fam83c-as1
Fam83d
Fam83h
Fam84a
Fam86b3p
Fam98b
Fam98c
Fan1
Fanca
Fancd2
Fance
Fancg
Fanci
Fancm
Fank1
Farp1
Fars2
Fasn
Fastk
Fbf1
Fblim1
Fbrs
Fbrsl1
Fbxl19
Fbxl2
Fbxl20
Fbxl22
Fbxl3
Fbxo17
Fbxo2
Fbxo22
Fbxo24
Fbxo25
Fbxo28
Fbxo31
Fbxo33
Fbxo34
Fbxo4
Fbxo44
Fbxo45
Fbxo5
Fbxo6
Fbxo9
Fbxw8
Fdft1
Fdxr
Fen1
Fer
Fermt3
Fez1
Fgd4
Fgd5p1
Fgf14-as2
Fgf9
Fgfr1op2
Fgfr3
Fgfr4
Fhl3
Fibp
Fiz1
Fkbp10
Fkbp2
Fkbp4
Fkbp9
Flad1
Flna
Flnc
Flot1
Flt3lg
Flvcr1
Flywch1
Fmc1
Fmc1-luc7l2
Fmr1
Fn3k
Fnbp1
Fnbp1p1
Fnbp4
Fndc11
Fndc3b
Fnta
Fo393418.1
Fos
Fosl1
Fosl2
Foxa1
Foxa2
Foxa3
Foxcut
Foxd3
Foxj2
Foxk1
Foxk2
Foxn2
Foxo3
Foxp4
Foxred1
Foxred2
Fpgs
Frat1
Frg1
Frg1dp
Frg1gp
Frg1hp
Frg2
Frmd6
Frmd8
Fry
Fscn1
Fsd1l
Fsip2
Fst
Ftcd
Fth1
Fto
Ftsj1
Fubp3
Fuk
Fundc2
Fundc2p1
Furin
Fus
Fut11
Fut6
Fut8
Fuz
Fxn
Fxr1
Fxyd5
Fyttd1
Fzd1
Fzd7
Fzr1
G2e3
G3bp1
G6pc3
G6pd
Gaa
Gab1
Gabarap
Gabarapl2
Gabbr1
Gabpb1-as1
Gad1
Gadd45a
Gadd45b
Gadd45g
Gal3st4
Gale
Galk2
Galns
Galnt1
Galnt10
Galnt11
Galr3
Galt
Gamt
Gan
Gapdh
Gapvd1
Garem2
Garnl3
Gars
Gas2l1
Gas2l3
Gas5
Gas8
Gask1b
Gata2
Gata3
Gatad1
Gatad2a
Gatc
Gatd1
Gbf1
Gca
Gcat
Gcc1
Gcc2
Gchfr
Gdap1
Gdf15
Gdf5
Gdf5os
Gdpd1
Gdpgp1
Gemin2
Gemin6
Gemin7
Gfer
Gfi1b
Gfm1
Gfy
Gga1
Gga3
Ggcx
Ggn
Ggnbp1
Ggnbp2
Ggps1
Ggt1
Ggt7
Gid4
Gid8
Gigyf2
Gins1
Gins4
Gipc1
Gipc2
Gipr
Git1
Gja9
Gjd3
Gk
Glcci1
Glce
Gle1
Gli1
Gli4
Glis2
Glmp
Glrx
Glrx3
Glrx5
Gls
Glt8d1
Glud1p3
Glud2
Glyctk
Glyctk-as1
Gmcl1
Gmds-dt
Gmip
Gmnn
Gmpr
Gnai2
Gnal
Gnao1
Gnas
Gnb2
Gnb3
Gnl3
Gnpat
Golga2
Golga2p10
Gorasp2
Gosr1
Gosr2
Gpaa1
Gpank1
Gpat3
Gpatch1
Gpatch3
Gpbp1
Gpc1
Gpd1l
Gpha2
Gphn
Gpi
Gpn3
Gpnmb
Gpr107
Gpr108
Gpr137
Gpr146
Gpr148
Gpr162
Gpr1-as
Gpr35
Gpr4
Gpr78
Gpr84
Gprc5c
Gprc5d-as1
Gpsm2
Gpt
Gpt2
Gpx4
Gramd1a
Gramd1c
Grb2
Grb7
Grhpr
Grik4
Grik5
Grin2c
Grin2d
Grin3b
Grk1
Grk2
Grk3
Grk4
Grk5
Grk6
Grpel2
Grwd1
Gsdma
Gsdmd
Gse1
Gsn
Gstcd
Gstk1
Gsto1
Gsto2
Gstp1
Gtf2h1
Gtf2h2c
Gtf2h3
Gtf2h5
Gtf2i
Gtf2ip13
Gtf2ip4
Gtf2ird2b
Gtf3a
Gtf3c4
Gtf3c5
Gtpbp1
Gtpbp10
Gtpbp3
Gtpbp6
Gtpbp8
Gtse1-dt
Guf1
Gusbp1
Gvqw3
Gyg1
Gys1
Gzf1
Gzmm
H2afz
H6pd
Hacd3
Hadh
Hadhb
Haglr
Hamp
Hars
Hars2
Hat1
Haus2
Haus5
Hbp1
Hccs
Hcfc1r1
Hcfc2
Hcn3
Hcp5
Hcrt
Hcrtr1
Hcst
Hdac1
Hdac10
Hdac2-as2
Hdac3
Hdac4-as1
Hdac7
Hddc3
Hdlbp
Heatr3
Hebp2
Hectd2
Helb
Hemk1
Herpud1
Hes1
Hes7
Hexa-as1
Hexb
Hexd
Hexim1
Hexim2
Hey1
Hgfac
Hgs
Hgsnat
Hhla3
Hid1
Higd1ap5
Hikeshi
Hilpda
Hinfp
Hint2
Hipk1
Hist1h1b
Hist1h1c
Hist1h1e
Hist1h2ab
Hist1h2ac
Hist1h2ad
Hist1h2ae
Hist1h2ag
Hist1h2ah
Hist1h2ai
Hist1h2ak
Hist1h2al
Hist1h2bc
Hist1h2bd
Hist1h2be
Hist1h2bf
Hist1h2bh
Hist1h2bj
Hist1h2bl
Hist1h2bn
Hist1h2bo
Hist1h3d
Hist1h3f
Hist1h3h
Hist1h3j
Hist1h4a
Hist1h4c
Hist1h4d
Hist1h4e
Hist1h4h
Hist1h4j
Hist1h4k
Hist2h2ac
Hist2h3d
Hist3h2bb
Hist4h4
Hivep2
Hk2
Hkr1
Hla-z
Hlf
Hltf-as1
Hm13
Hmbs
Hmces
Hmg20a
Hmga1
Hmga2
Hmgb3
Hmgb3p22
Hmgcl
Hmgn1p6
Hmgn2
Hmgn4
Hmgxb4
Hmmr
Hmox2
Hnf1a
Hnf4a-as1
Hnrnpa3
Hnrnpab
Hnrnph1
Hnrnph3
Hnrnpl
Hnrnpm
Hnrnpul1
Homer3
Hook3
Hoxa-as3
Hoxb2
Hoxb-as1
Hoxc5
Hoxc9
Hpca
Hpcal1
Hpd
Hprt1
Hps1
Hr
Hrc
Hs1bp3
Hs3st2
Hs3st3b1
Hsd11b1l
Hsd17b1
Hsd17b12
Hsd17b14
Hsd17b4
Hsd17b6
Hsd17b8
Hsdl1
Hsdl2
Hsf2
Hsf4
Hsp90ab1
Hsp90b1
Hspa12a
Hspa1a
Hspa4
Hspa8
Hspd1p1
Hspd1p7
Hspg2
Htatip2
Htatsf1
Htd2
Htr4
Htr5a
Htr5a-as1
Htt
Hyal1
Hyls1
Iah1
Iba57
Icam1
Icam3
Icam5
Ice1
Id1
Id2
Id3
Idh1-as1
Idh3a
Idnk
Idua
Ier2
Ier3
Ier3-as1
Ier5l
Iffo2
Ifi30
Ifi35
Ifrd1
Ift122
Ift172
Ift52
Ift74
Ift88
Igbp1
Igdcc4
Igf1r
Igf2bp1
Igfbp1
Igfbp6
Igflr1
Ighmbp2
Ighv4-4
Ighv4-55
Ighviii-76-1
Iglvv-66
Igsf23
Igsf8
Ik
Ikbkg
Ikzf1
Ikzf4
Il10ra
Il10rb
Il12rb1
Il13
Il13ra1
Il17d
Il17rb
Il17rc
Il18r1
Il1r1
Il1rap
Il34
Il4r
Il6r
Ilf3
Imp3
Impa2
Inafm2
Inca1
Ing1
Ing3
Ing5
Inha
Inhbe
Inka2-as1
Ino80b
Ino80b-wbp1
Ino80c
Ino80e
Inpp5b
Insig2
Ints11
Ints2
Ints5
Ints6-as1
Ints6l
Ints7
Intu
Invs
Ip6k1
Ipo11
Ipo13
Ipo5
Ipo7
Ipo9
Iqank1
Iqce
Iqch
Iqck
Iqcn
Iqgap2
Iqsec2
Iqsec3p1
Irf5
Irf6
Irf7
Irf9
Irs1
Irs3p
Irx3
Irx5
Iscu
Isg15
Isg20
Isl1
Isl2
Islr2
Isoc2
Ist1
Isy1-rab43
Isyna1
Itch
Itfg2
Itfg2-as1
Itga1
Itga2
Itga3
Itgav
Itgb1
Itgb1-dt
Itgb4
Itgb7
Itgb8
Itih2
Itm2b
Itpa
Itpka
Itpr1
Itprid2
Itprip
Itpripl1
Izumo1
Izumo4
Jade1
Jade2
Jagn1
Jak2
Jam3
Jarid2-as1
Jkamp
Jmjd7
Jmjd7-pla2g4b
Jmjd8
Jph4
Jpt2
Jpx
Jrkl
Jun
Jund
Kank1
Kansl1-as1
Kat2b
Kat5
Kat6b
Kat8
Katnal2
Katnb1
Kazald1
Kbtbd13
Kcmf1
Kcna2
Kcnc1
Kcnh3
Kcnh4
Kcnip3
Kcnt1
Kctd15
Kctd2
Kctd20
Kctd21-as1
Kctd5
Kctd6
Kctd7
Kdelr2
Kdm1a
Kdm2a
Kdm3a
Kdm4a
Kdm4b
Kdm4c
Kdm4d
Kdm6b
Kdm7a
Kdm7a-dt
Khdc4
Khdrbs1
Khk
Khsrp
Kiaa0232
Kiaa0556
Kiaa0586
Kiaa0753
Kiaa0930
Kiaa1109
Kiaa1211
Kiaa1522
Kiaa1586
Kiaa1671
Kiaa1958
Kif15
Kif1b
Kif1bp
Kif22
Kif23
Kif4a
Kif5a
Kif9-as1
Kifc2
Kifc3
Kiss1
Kiss1r
Klc2
Klc4
Klf13
Klf16
Klf4
Klf6
Klhdc1
Klhdc10
Klhdc2
Klhdc4
Klhdc8b
Klhl14
Klhl17
Klhl18
Klhl2
Klhl20
Klhl23
Klhl24
Klhl36
Klhl42
Klhl7
Klrg1
Kmt2a
Kmt2b
Kmt2d
Kmt2e
Kmt2e-as1
Kmt5a
Kndc1
Kpna2
Kpna5
Kpnb1
Krba1
Kremen2
Krt12
Krt18
Krt18p13
Krt8
Krt8p12
Krtap10-10
Krtcap3
Ksr1
Ktn1
Lactb
Lactb2-as1
Lama2
Lama3
Lama5
Lamb2
Lamtor2
Lamtor5-as1
Lancl2
Lap3
Larp1
Larp1b
Larp4
Larp7
Lars2
Lasp1
Lbhd1
Lbx2-as1
Lcat
Lck
Lclat1
Lcn12
Lcn2
Ldha
Ldhd
Ldlr
Lekr1
Lemd2
Leng8
Lepr
Leprot
Leprotl1
Lgals1
Lgals2
Lgals7
Lgi3
Lgi4
Lhpp
Lhx4
Lhx9
Lig3
Limd2
Limk1
Limk2
Lims1
Lin52
Linc00092
Linc00167
Linc00205
Linc00240
Linc00261
Linc00265
Linc00271
Linc00336
Linc00337
Linc00339
Linc00398
Linc00449
Linc00467
Linc00482
Linc00570
Linc00592
Linc00620
Linc00628
Linc00629
Linc00637
Linc00649
Linc00659
Linc00674
Linc00689
Linc00857
Linc00863
Linc00869
Linc00870
Linc00881
Linc00910
Linc00920
Linc00933
Linc00960
Linc00963
Linc00974
Linc01089
Linc01118
Linc01126
Linc01128
Linc01132
Linc01135
Linc01144
Linc01191
Linc01194
Linc01219
Linc01220
Linc01237
Linc01238
Linc01270
Linc01273
Linc01285
Linc01381
Linc01385
Linc01391
Linc01424
Linc01503
Linc01509
Linc01521
Linc01560
Linc01607
Linc01637
Linc01664
Linc01703
Linc01714
Linc01715
Linc01719
Linc01749
Linc01763
Linc01767
Linc01770
Linc01771
Linc01772
Linc01778
Linc01816
Linc01881
Linc01952
Linc01976
Linc02018
Linc02028
Linc02046
Linc02054
Linc02062
Linc02086
Linc02125
Linc02178
Linc02179
Linc02202
Linc02235
Linc02236
Linc02288
Linc02298
Linc02352
Linc02519
Linc02521
Linc02558
Linc02583
Linc02585
Linc-pint
Lipt1
Lkaaear1
Llgl2
Lmln
Lmna
Lmnb1
Lmnb2
Lmntd2
Lmo4
Lmo7
Lmod1
Lncnef
Lnctam34a
Lnp1
Lnpep
Lonp1
Lonp2
Lonrf3
Lpcat2
Lpin1
Lpin3
Lrfn4
Lrp3
Lrp4-as1
Lrr1
Lrrc14
Lrrc18
Lrrc23
Lrrc25
Lrrc27
Lrrc28
Lrrc29
Lrrc37b
Lrrc42
Lrrc45
Lrrc47
Lrrc49
Lrrc61
Lrrc7
Lrrc71
Lrrc75b
Lrrc8a
Lrrc8e
Lrrc9
Lrrcc1
Lrrfip1
Lrsam1
Lsm14a
Lsm14b
Lsm2
Lsm4
Lsm6
Lsm7
Lsm8
Lsp1
Lsr
Ltbp3
Ltbp4
Ltbr
Luc7l2
Luc7l3
Lxn
Ly6e
Ly6g5c
Lyn
Lypd5
Lypd6
Lypla2
Lyrm1
Lztr1
Lzts2
Mab21l2
Macf1
Maco1
Macrod1
Mad1l1
Mad2l1bp
Madcam1
Madd
Mael
Maf1
Maff
Mafg
Mafk
Mag
Maged2
Magi2-as3
Magix
Maip1
Mak16
Malat1
Malsu1
Mamdc4
Maml3
Mamstr
Man1a2
Man1b1
Man1b1-dt
Man2a2
Manbal
Manea
Manf
Maoa
Map1b
Map1lc3b
Map2
Map2k3
Map2k4
Map2k5
Map3k11
Map3k20
Map3k2-dt
Map3k3
Map3k4
Map3k8
Map4
Map4k1
Map4k2
Mapk12
Mapk15
Mapk1ip1l
Mapk6
Mapk8
Mapk8ip3
Mapkapk5
Mapkbp1
Mapre2
Mapre3
Mapt
Mapt-it1
March10
March2
March6
March7
March9
Mark1
Mark4
Mars
Mars2
Marveld1
Mast1
Mast4
Mastl
Mat2a
Matk
Matn1-as1
Matn4
Matr3
Mau2
Max
Maz
Mbd1
Mbd3
Mbd3l1
Mbd5
Mbd6
Mbnl1
Mboat7
Mbtps2
Mc1r
Mccc2
Mcf2l
Mcm10
Mcm2
Mcm4
Mcm5
Mcm7
Mcoln1
Mcph1
Mcrip2
Mcrs1
Mcts1
Mcts2p
Mcu
Mcub
Mdh2
Mdm2
Mdm4
Mdp1
Mecom
Med14
Med15
Med15p3
Med16
Med17
Med24
Med25
Med27
Med29
Med30
Med9
Mef2a
Megf6
Meig1
Meiob
Mepce
Mertk
Metap1d
Metrn
Metrnl
Mettl15
Mettl23
Mettl25
Mettl2a
Mettl2b
Mettl3
Mettl7b
Mettl9
Mfap3
Mff
Mfn2
Mfrp
Mfsd10
Mfsd11
Mfsd2b
Mfsd3
Mfsd4a
Mfsd4b
Mgat1
Mgme1
Mgrn1
Mgst1
Mgst2
Mgst3
Mhencr
Mia2
Mia3
Mib1
Mib2
Mica
Micb
Micos10
Micos10-nbl1
Micu3
Midn
Mief1
Mier1
Mif4gd
Miga1
Miip
Mimt1
Mindy2
Mink1
Minpp1
Mios
Mip
Mir1181
Mir1-1hg-as1
Mir1225
Mir126
Mir1281
Mir130b
Mir132
Mir1469
Mir149
Mir152
Mir1538
Mir1539
Mir17
Mir18a
Mir1908
Mir1914
Mir1915
Mir192
Mir193b
Mir193bhg
Mir194-2
Mir194-2hg
Mir19a
Mir19b1
Mir20a
Mir212
Mir2277
Mir26a1
Mir26b
Mir301b
Mir3124
Mir3143
Mir3153
Mir3161
Mir3175
Mir3178
Mir3184
Mir3187
Mir3188
Mir3189
Mir3190
Mir3191
Mir3193
Mir3199-1
Mir3199-2
Mir320a
Mir33b
Mir34ahg
Mir3610
Mir3652
Mir3655
Mir3661
Mir3663
Mir3665
Mir3678
Mir3917
Mir3945hg
Mir422a
Mir423
Mir4258
Mir4323
Mir4442
Mir4444-1
Mir4448
Mir4453
Mir4453hg
Mir4466
Mir4470
Mir4479
Mir4513
Mir4519
Mir4522
Mir4523
Mir4530
Mir4638
Mir4683
Mir4692
Mir4707
Mir4721
Mir4722
Mir4727
Mir4734
Mir4740
Mir4754
Mir4756
Mir4781
Mir483
Mir484
Mir497hg
Mir5001
Mir5003
Mir5087
Mir5088
Mir5091
Mir5188
Mir548ak
Mir548al
Mir548aw
Mir564
Mir5695
Mir5696
Mir5787
Mir6080
Mir6081
Mir611
Mir612
Mir6125
Mir6165
Mir636
Mir647
Mir6508
Mir6511b1
Mir6514
Mir6515
Mir6516
Mir6743
Mir6745
Mir6777
Mir6781
Mir6787
Mir6795
Mir6803
Mir6827
Mir6843
Mir6848
Mir6855
Mir6864
Mir6866
Mir6867
Mir6872
Mir6892
Mir7108
Mir7111
Mir7113
Mir7-3
Mir7-3hg
Mir759
Mir760
Mir762hg
Mir7704
Mir8077
Mir8078
Mir92b
Mir939
Mir9-3hg
Mir941-1
Mir941-2
Mir941-3
Mir941-4
Mir941-5
Mirlet7a1hg
Mirlet7bhg
Mirlet7i
Mis12
Mixl1
Mkln1
Mknk2
Mkrn2
Mkrn3
Mlec
Mlf1
Mlh1
Mllt6
Mlx
Mlxipl
Mmaa
Mmachc
Mmp11
Mmp14
Mmp17
Mmp23b
Mmp25-as1
Mnat1
Mnd1
Mob4
Mocos
Mocs3
Mogat1
Mogs
Mon1b
Mon2
Morc3
Morf4l2-as1
Morn1
Morn5
Mosmo
Mospd2
Mov10
Mpg
Mphosph10
Mphosph9
Mpnd
Mpp5
Mprip
Mpv17
Mpv17l
Mpzl1
Mras
Mrfap1
Mrgprf-as1
Mrm1
Mrm2
Mrm3
Mrnip
Mrpl1
Mrpl19
Mrpl2
Mrpl20
Mrpl20-as1
Mrpl22
Mrpl28
Mrpl30
Mrpl33
Mrpl34
Mrpl38
Mrpl4
Mrpl40
Mrpl42
Mrpl43
Mrpl45
Mrpl48
Mrpl49
Mrpl52
Mrpl54
Mrpl58
Mrps11
Mrps12
Mrps16
Mrps17
Mrps18a
Mrps18c
Mrps2
Mrps21
Mrps22
Mrps25
Mrps35
Mrps36
Mrps6
Mrps7
Mrrf
Mrs2
Mrto4
Mrvi1-as1
Msantd3
Msh2
Msh3
Msh5
Msh5-sapcd1
Msh6
Msi2
Msl1
Msl3
Msmb
Msmo1
Msra
Msrb1
Msrb3
Mst1
Mst1p2
Msto2p
Msx2p1
Mt1h
Mt1x
Mt2a
Mta1
Mta3
Mtf2
Mtfp1
Mtg1
Mtg2
Mthfd1
Mthfd2
Mthfd2l
Mthfr
Mtm1
Mtmr11
Mtmr14
Mtmr2
Mtmr4
Mtmr9
Mtnd3p25
Mtnd4lp30
Mto1
Mtr
Mtrex
Mtrr
Mtx1
Mtx2
Muc20-ot1
Muc5b
Mus81
Mvb12a
Mvb12b
Mvd
Mvk
Mxd1
Mxd3
Mxi1
Mxra7
Mxra8
Myadm
Myadml2
Mybpc3
Myc
Mycbp2-as1
Myd88
Mydgf
Myeov
Myh10
Myl12a
Myl5
Myl6
Myl6b
Mylip
Mylk-as1
Mylpf
Mynn
Myo19
Myo1f
Myo7a
Myo9b
Myrf
Myt1
Myt1l
Mzf1
Mzf1-as1
Mzt2b
N4bp2
NA
Naa15
Naa16
Naa20
Naa30
Naa35
Naa38
Naa40
Naa60
Naaa
Naalad2
Naaladl2
Nab2
Nabp1
Nabp2
Nacc1
Nadsyn1
Nae1
Nagk
Naglu
Nagpa
Nanos2
Nans
Nap1l4
Napa-as1
Napg
Napsa
Napsb
Nasp
Nav3
Naxe
Nbeal1
Nbeal2
Nbpf26
Nbpf3
Ncam2
Ncan
Ncapd2p1
Ncaph
Ncaph2
Ncdn
Ncf4-as1
Ncln
Ncmap
Ncoa1
Ncoa3
Ncoa7
Ncor2
Ncr3lg1
Ncstn
Ndc80
Nde1
Ndel1
Ndfip2
Ndrg1
Ndrg4
Ndufa11
Ndufa3
Ndufa4l2
Ndufa6-dt
Ndufa7
Ndufa9
Ndufaf3
Ndufaf4p1
Ndufaf6
Ndufaf7
Ndufaf8
Ndufb10
Ndufb2
Ndufb6
Ndufb7
Ndufb9
Ndufc1
Ndufs2
Ndufs3
Ndufs5
Ndufs6
Ndufs7
Ndufs8
Ndufv1
Ndufv2
Ndufv3
Neat1
Necab2
Necab3
Necap2
Nectin2
Nedd1
Nedd4l
Nedd8
Nedd8-mdp1
Nedd9
Neil1
Neil2
Neil3
Nek6
Nek7
Nelfb
Neu3
Neu4
Neurl2
Neurl4
Nexn
Nf1
Nf2
Nfat5
Nfatc1
Nfatc2ip
Nfatc3
Nfe2l1
Nfia
Nfic
Nfix
Nfkb2
Nfkbia
Nfkbie
Nfs1
Nfx1
Nfya
Nfyc
Ngef
Ngfr
Ngrn
Nhlrc3
Nicn1
Nifk-as1
Nip7
Nipa2
Nipal3
Nipbl
Nipsnap1
Nipsnap2
Nipsnap3b
Nisch
Nit2
Nkain1
Nkain2
Nkapd1
Nkd1
Nkiras2
Nktr
Nlgn2
Nlrp14
Nlrx1
Nmb
Nmd3
Nme1
Nme1-nme2
Nme2
Nme4
Nmnat1
Nmral1
Nmrk2
Nnt
Noc4l
Noct
Nod2
Nog
Nol11
Nol12
Nol4
Nol4l
Nol7
Nop14
Nop14-as1
Nop53
Nop53-as1
Nop58
Nop9
Nos3
Nostrin
Notch3
Notum
Noxa1
Noxo1
Npas1
Npas2
Npas4
Npb
Npc1
Nphp4
Npl
Npm1
Npr2
Nprl3
Nqo2
Nr1d2
Nr1h2
Nr1h3
Nr2e1
Nr2f1
Nr2f2
Nr2f6
Nr4a1
Nr4a3
Nr5a1
Nrbf2
Nrbp2
Nrf1
Nrm
Nrn1l
Nrp1
Nrp2
Nrsn2
Nsa2
Nsd2
Nsmce2
Nsmf
Nsrp1
Nsun4
Nsun6
Nsun7
Nt5c
Nt5dc1
Ntan1
Nthl1
Ntmt1
Ntng2
Nuak2
Nub1
Nubp1
Nubpl
Nucb2
Nudc
Nudt17
Nudt4
Nudt7
Nudt9
Nuf2
Numa1
Nup107
Nup188
Nup205
Nup50
Nup58
Nup85
Nup93
Nupl2
Nus1p2
Nusap1
Nutf2
Nutm2a-as1
Nxf1
Nxph1
Nxt2
Nyap1
Oaf
Oaz1
Oaz3
Obscn
Obsl1
Ocel1
Ociad1
Ocrl
Odc1-dt
Odf2
Odf3b
Odf3l2
Odr4
Ofd1
Ogdh
Ogfod2
Ogfod3
Ogfr
Ogt
Oip5-as1
Olmalinc
Oosp1p2
Opa1
Oprl1
Optn
Or10ae3p
Or2x1p
Orai3
Orm1
Ormdl3
Os9
Osbp
Osbp2
Osbpl5
Osbpl9
Oser1-dt
Osgin1
Osmr
Osr1
Osr2
Ostf1
Otoap1
Otub1
Otud4
Otulin
Otx1
Ovol1-as1
Oxnad1
Oxr1
Oxsm
Oxsr1
P2rx2
P3h2
P3h4
P4hb
Pa2g4
Pabpc1l
Pabpc4
Pabpn1
Pacrg-as3
Pacsin2
Pacsin3
Pafah1b2
Pafah1b3
Paics
Paip2
Pak2
Pak4
Palm
Pam
Pam16
Pan2
Pank2
Panx1
Paox
Papln
Papola
Paqr4
Paqr7
Paqr8
Paqr9-as1
Pard3-as1
Park7
Parp10
Parp3
Patl2
Paupar
Pawrp1
Pax6
Pax8
Pax8-as1
Paxbp1-as1
Paxip1-as1
Pbx3
Pc
Pcbd2
Pcbp1
Pcbp2
Pccb
Pcf11
Pcgf2
Pcgf3
Pcif1
Pck2
Pcm1
Pcmtd2
Pcna
Pcnp
Pcnx3
Pcolce
Pcp2
Pcsk4
Pctp
Pcyox1
Pcyt2
Pdcd4
Pdcd6
Pdcd6ip
Pdcl3
Pde12
Pde2a
Pde8a
Pdhx
Pdia3
Pdia3p1
Pdia5
Pdik1l
Pdk1
Pdk3
Pdlim3
Pdlim5
Pdlim7
Pdp1
Pdp2
Pdpk1
Pds5b
Pdxdc1
Pdxk
Pdxp
Pdyn-as1
Pea15
Pear1
Pebp1p2
Peg10
Pelo
Per2
Pet100
Pex10
Pex26
Pex3
Pex5
Pfas
Pfdn4
Pfkfb2
Pfkfb3
Pfkm
Pfn1
Pgam1
Pgam5
Pgap1
Pgbd1
Pgbd2
Pgc
Pgd
Pgm1
Pgm2
Pgs1
Phactr2
Phactr4
Phax
Phb
Phb2
Phc1
Phf1
Phf10
Phf11
Phf13
Phf19
Phf2
Phf20
Phf20l1
Phf23
Phf6
Phgdh
Phkb
Phkg1
Phkg2
Phlda2
Phldb1
Phospho2
Phox2a
Phtf2
Phyhipl
Pias1
Pias4
Pidd1
Piezo1
Pif1
Pifo
Pigb
Pigg
Pigl
Pigq
Pigw
Pigx
Pigy-dt
Pik3c2a
Pik3ca
Pik3ip1-as1
Pik3r1
Pik3r2
Pikfyve
Pim1
Pim2
Pim3
Pimreg
Pin4
Pip4k2c
Pip5k1a
Pip5k1b
Pip5k1c
Pip5kl1
Pipox
Pisd
Pithd1
Pitpna
Pitpna-as1
Pitpnc1
Pitx1
Pjvk
Pkd1
Pkd2l1
Pkdcc
Pkig
Pklr
Pkm
Pkmyt1
Pkn1
Pkn2
Pknox1
Pkp4
Pla2g4d
Pla2g4f
Pla2g6
Plat
Plbd1-as1
Plcb2
Plcd1
Plcg1
Plcg2
Plch2
Plcxd1
Pld4
Plec
Plekha3
Plekha7
Plekha8
Plekhb1
Plekhb2
Plekhf2
Plekhg2
Plekhg4
Plekhg6
Plekhh3
Plekhm1p1
Plekhn1
Plin1
Plin2
Plin3
Plk1
Plk3
Plk4
Plp2
Plpp3
Plpp7
Plppr2
Plppr3
Pls1
Plxna3
Plxnb2
Plxnb3
Pmaip1
Pmf1
Pmf1-bglap
Pml
Pmpca
Pmpcb
Pms1
Pms2cl
Pnkd
Pnkp
Pnldc1
Pnmt
Pnp
Pnpla2
Pnpla3
Pnpla6
Pnpo
Pnrc1
Pnrc2
Podxl
Pogk
Poglut1
Pola1
Pola2
Pold1
Pold2
Pold3
Pole4
Polh
Poli
Polk
Polr1a
Polr1b
Polr1c
Polr1d
Polr1e
Polr2a
Polr2e
Polr2h
Polr2j
Polr3d
Polr3e
Polr3f
Polr3g
Polr3h
Pom121
Pom121c
Pomk
Pomp
Pomt1
Por
Pot1-as1
Pou2af1
Pou2f1
Pou2f2
Pou2f3
Ppan
Ppan-p2ry11
Ppara
Ppard
Ppcdc
Ppcs
Ppef1
Ppfia3
Ppfibp1
Pphln1
Ppia
Ppiap35
Ppib
Ppif
Ppih
Ppil2
Ppil3
Ppm1a
Ppm1b
Ppm1d
Ppm1f
Ppm1g
Ppm1k-dt
Ppm1l
Ppm1n
Ppme1
Ppp1cb
Ppp1r12a-as1
Ppp1r13l
Ppp1r15a
Ppp1r21
Ppp1r26
Ppp1r26-as1
Ppp1r27
Ppp1r36
Ppp1r37
Ppp1r3e
Ppp1r8
Ppp1r9a
Ppp2r2c
Ppp2r2d
Ppp2r3b
Ppp2r3c
Ppp2r5b
Ppp2r5c
Ppp3cb-as1
Ppp3cc
Ppp4c
Ppp4r1l
Ppp6r1
Ppt2
Ppt2-egfl8
Ppwd1
Pqlc3
Pramenp
Prcc
Prcd
Prdm11
Prdx5
Prdx6
Prelid1
Prelid3a
Prickle1
Prickle4
Prkab1
Prkaca
Prkar1a
Prkar2a-as1
Prkcd
Prkce
Prkcg
Prkd2
Prkra-as1
Prkrip1
Prm3
Prmt1
Prmt2
Prmt3
Prmt7
Prnp
Proc
Prokr1
Prorsd1p
Proser2
Proser3
Prox1
Proz
Prpf18
Prpf3
Prpf31
Prpf39
Prpf40b
Prpf4b
Prpf8
Prps2
Prr12
Prr14
Prr15
Prr29
Prr3
Prr7
Prr7-as1
Prrc2c
Prrt2
Prrt3
Prrt3-as1
Prss12
Prss16
Prss21
Prss30p
Prss46p
Prss48
Prss53
Prune1
Prxl2c
Psap
Psca
Psd4
Psen1
Psen2
Psenen
Psma4
Psma6
Psma7
Psmb4
Psmb6
Psmb8
Psmb8-as1
Psmb9
Psmc1
Psmc4
Psmd11
Psmd12
Psmd14
Psmd2
Psmd3
Psmd4
Psmd7
Psmd9
Psme1
Psme2
Psme3
Psmf1
Psmg2
Psmg3-as1
Psmg4
Psors1c1
Pspn
Psrc1
Pstk
Ptbp1
Ptch2
Ptdss1
Ptdss2
Pten
Ptenp1-as
Pter
Ptgds
Ptges
Pth2
Ptk7
Ptma
Ptms
Ptp4a2p1
Ptpa
Ptpmt1
Ptpn1
Ptpn11
Ptpn12
Ptpn13
Ptpn18
Ptpn22
Ptpn4
Ptpn6
Ptprk
Ptpru
Ptrh1
Pts
Pttg1
Puf60
Pum2
Pura
Pus1
Pusl1
Pvalef
Pwp1
Pwwp2b
Pwwp3a
Pxk
Pxmp2
Pxn-as1
Pycr1
Pycr3
Qars
Qki
Qrich1
Qrsl1
Qser1
R3hcc1
R3hdm4
Rab10
Rab11a
Rab11b
Rab11b-as1
Rab11fip3
Rab17
Rab18
Rab1b
Rab1c
Rab26
Rab30-as1
Rab31
Rab37
Rab3ip
Rab40c
Rab43
Rab4a
Rab4b
Rab4b-egln2
Rab5a
Rab5b
Rab7a
Rab8a
Rab9a
Rabep1
Rabepk
Rabgap1
Rabgap1l
Rabgef1
Rabl2a
Rabl6
Rac1
Rac3
Rad17
Rad21-as1
Rad21l1
Rad23a
Rad23b
Rad50
Rad51c
Rad54l
Rad9a
Rad9b
Radil
Rae1
Rag1
Rag2
Rai14
Ralb
Ralbp1
Ralgapb
Raly
Ramp1
Ran
Ranbp1
Ranbp2
Rangrf
Rap1a
Rap1b
Rap1gds1
Rap2a
Rap2c-as1
Rapgef2
Rapgefl1
Rara
Rarg
Rars
Rasa1
Rasa2
Rasgrf2
Rasip1
Rasl10a
Rassf1
Rassf1-as1
Rassf2
Rassf4
Rassf7
Raver1
Rbak
Rbak-rbakdn
Rbbp6
Rbfa
Rbl2
Rbm10
Rbm14
Rbm14-rbm4
Rbm15
Rbm17
Rbm22p2
Rbm25
Rbm3
Rbm33
Rbm38
Rbm39
Rbm42
Rbm45
Rbm5
Rbm6
Rbms1
Rbpj
Rbpjl
Rbpms
Rbx1
Rcc1
Rcc2
Rcc2-as1
Rcc2p7
Rce1
Rcl1
Rcn1
Rcn2
Rcn3
Rcor3
Rcsd1
Rdh10
Rdh13
Rdm1p5
Rec8
Recql4
Reep1
Rela
Repin1
Rer1
Rere-as1
Resf1
Ret
Retreg2
Retreg3
Retsat
Rex1bd
Rexo2
Rexo5
Rf00003
Rf00004
Rf00015
Rf00017
Rf00019
Rf00024
Rf00212
Rf00283
Rf00407
Rf00554
Rf00568
Rf01210
Rf01233
Rf01684
Rf01882
Rf01883
Rf01955
Rf01956
Rf01957
Rf02103
Rf02110
Rf02118
Rf02124
Rf02125
Rf02174
Rf02175
Rf02176
Rf02187
Rf02188
Rf02198
Rf02203
Rf02204
Rf02205
Rf02271
Rfc5
Rfesd
Rfesdp1
Rflna
Rfpl1s
Rfx3-as1
Rfxank
Rfxap
Rgl2
Rgl3
Rgn
Rgp1
Rgs11
Rgs14
Rgs9
Rhbdd2
Rhbdf1
Rhbdf2
Rhbdl1
Rhoa
Rhobtb2
Rhobtb3
Rhoc
Rhoj
Rhoqp1
Rhot1
Rhot2
Ric1
Ric8a
Ric8b
Rif1
Rin1
Rint1
Riok1
Riok3
Riox1
Ripk1
Ripor1
Ripor3
Rita1
Rmdn2
Rmi2
Rmnd5b
Rmrp
Rn7skp114
Rn7skp175
Rn7skp260
Rn7sl141p
Rn7sl181p
Rn7sl353p
Rn7sl381p
Rn7sl471p
Rn7sl523p
Rn7sl574p
Rn7sl674p
Rn7sl832p
Rna5s6
Rna5sp162
Rna5sp18
Rna5sp21
Rna5sp378
Rna5sp379
Rna5sp393
Rna5sp440
Rna5sp441
Rna5sp448
Rna5sp473
Rnase4
Rnaseh1-as1
Rnaseh2b
Rnaseh2c
Rnasek
Rnasek-c17orf49
Rnd2
Rnf11
Rnf111
Rnf123
Rnf126
Rnf138
Rnf139
Rnf14
Rnf151
Rnf157
Rnf157-as1
Rnf167
Rnf181
Rnf2
Rnf207
Rnf214
Rnf216p1
Rnf220
Rnf225
Rnf26
Rnf31
Rnf32
Rnf4
Rnf40
Rnf43
Rnf44
Rnf8
Rnft1-dt
Rnft2
Rnh1
Rnmt
Rnpepl1
Rnps1
Rnu1-122p
Rnu12
Rnu1-2
Rnu1-85p
Rnu2-1
Rnu2-17p
Rnu2-63p
Rnu4-1
Rnu5a-1
Rnu5a-8p
Rnu5d-1
Rnu5e-4p
Rnu5e-6p
Rnu5f-1
Rnu6-1079p
Rnu6-1311p
Rnu6-327p
Rnu6-398p
Rnu6-450p
Rnu6-481p
Rnu6-510p
Rnu6-593p
Rnu6-611p
Rnu6-7
Rnu6-722p
Rnu6-8
Rnu6-882p
Rnu6-9
Rnu6-92p
Rnu6atac
Rnu7-160p
Rnu7-169p
Rnu7-27p
Rnvu1-14
Rnvu1-15
Rnvu1-19
Rnvu1-3
Rnvu1-4
Rnvu1-6
Rnvu1-7
Ro60
Robo3
Rock1p1
Romo1
Ropn1
Ropn1l
Rora-as1
Rpa1
Rpain
Rpf1
Rpf2
Rpgrip1
Rpl10
Rpl10a
Rpl11
Rpl12p14
Rpl12p42
Rpl12p47
Rpl13
Rpl13p2
Rpl13p5
Rpl14
Rpl15
Rpl17
Rpl18
Rpl19
Rpl21
Rpl21p136
Rpl21p6
Rpl22p3
Rpl23
Rpl23a
Rpl23ap82
Rpl26
Rpl26l1
Rpl27
Rpl27a
Rpl28
Rpl3
Rpl30
Rpl31
Rpl36
Rpl36a
Rpl36a-hnrnph2
Rpl37a
Rpl38
Rpl4
Rpl5
Rpl5p6
Rpl6p25
Rpl7a
Rpl8
Rplp0
Rplp1
Rplp2
Rpn1
Rpn2
Rpp14
Rpp21
Rpp38
Rprd2
Rps12
Rps15
Rps15a
Rps15ap38
Rps15p9
Rps17
Rps18
Rps19
Rps19bp1
Rps2
Rps23
Rps24
Rps25
Rps26
Rps27a
Rps29p16
Rps3
Rps3a
Rps4xp16
Rps5
Rps5p3
Rps6ka1
Rps6kb2
Rps6kc1
Rps6kl1
Rps7
Rps8
Rps9
Rpsa
Rpsap31
Rpsap46
Rpsap52
Rptor
Rpusd1
Rrbp1
Rreb1
Rrm1
Rrm2
Rrp1
Rrp36
Rrp7a
Rsad1
Rsbn1l
Rspry1
Rsrc1
Rtca-as1
Rtel1
Rtel1-tnfrsf6b
Rtf1
Rtf2
Rtkn
Rtn3
Rufy1
Rufy4
Rundc3b
Runx1
Rusc1
Ruvbl1-as1
Ruvbl2
Rwdd1
Rwdd3
Rxfp4
S100a6
S100pbp
S1pr4
Sac3d1
Sacm1l
Sae1
Safb
Safb2
Sall1
Samd10
Samd11
Samd13
Samd14
Samd15
Sap18
Sap25
Sap30
Sap30l
Sar1a
Sart1
Sat1
Satb2
Satb2-as1
Saxo2
Sbdsp1
Sbf1
Sbk3
Sbno2
Sc5d
Scaf1
Scaf8
Scai
Scamp1
Scamp3
Scamp4
Scap
Scaper
Scarb1
Scarf2
Scarna12
Scarna16
Scarna17
Scarna2
Scat1
Scfd1
Scg5
Scly
Scml1
Scn8a
Scnn1b
Sco2
Scube1
Scyl1
Scyl2
Sdad1
Sdc2
Sdcbp
Sdcbp2-as1
Sdccag8
Sdf2l1
Sdf4
Sdha
Sdhaf3
Sdhaf4
Sdhap1
Sdhap2
Sdhap3
Sec13
Sec14l1
Sec14l5
Sec1p
Sec22a
Sec23a
Sec23a-as1
Sec23ip
Sec24a
Sec24c
Sec61a2
Secisbp2
Sectm1
Seh1l
Selenoh
Selenoi
Selenokp1
Selenoo
Selenot
Selenow
Selp
Sema3b
Sema3f
Sema4b
Sema4c
Sema4g
Senp8
Sepsecs-as1
Sept1
Sept4-as1
Sept5
Sept9
Serpina1
Serpina4
Serpina5
Serpina9
Serpinb6
Serpinb8
Serpine1
Serpinf1
Serpinh1
Serpini1
Set
Setd1a
Setd1b
Setd5
Setd6
Setdb2
Setmar
Setx
Sf1
Sf3a2
Sf3b2
Sf3b3
Sfi1
Sfr1
Sfswap
Sft2d2
Sft2d3
Sfxn2
Sfxn3
Sgf29
Sgk2
Sgk3
Sgms1-as1
Sgo1-as1
Sgo2
Sgpl1
Sgsm2
Sgsm3
Sgta
Sh2b1
Sh2b2
Sh2b3
Sh2d3a
Sh2d4b
Sh3bgr
Sh3bgrl3
Sh3bp1
Sh3bp2
Sh3gl1
Sh3glb1
Sh3glb2
Sh3rf2
Sh3rf3
Sh3tc1
Shank1
Shc1
Shf
Shh
Shkbp1
Shld1
Shld2
Shld3
Shmt2
Shoc2
Shox2
Siah1
Sidt2
Sigirr
Sin3a
Sipa1
Sipa1l1
Sipa1l3
Sirt1
Sirt2
Sirt5
Sirt6
Siva1
Six5
Skap1
Skida1
Skil
Skp2
Slain1
Slc10a3
Slc11a1
Slc12a4
Slc12a5
Slc12a9
Slc13a3
Slc16a10
Slc16a11
Slc16a1-as1
Slc16a3
Slc16a5
Slc19a1
Slc1a5
Slc22a14
Slc22a23
Slc23a3
Slc24a1
Slc25a10
Slc25a14
Slc25a19
Slc25a25
Slc25a26
Slc25a29
Slc25a30-as1
Slc25a35
Slc25a36
Slc25a38
Slc25a39
Slc25a4
Slc25a41
Slc25a43
Slc25a46
Slc25a47
Slc25a48
Slc25a5
Slc26a2
Slc27a5
Slc29a1
Slc29a3
Slc2a1
Slc2a11
Slc2a1-as1
Slc2a4
Slc2a4rg
Slc2a6
Slc2a8
Slc30a5
Slc30a6
Slc30a7
Slc30a9
Slc31a1
Slc31a2
Slc34a1
Slc35a3
Slc35a5
Slc35c2
Slc35e2a
Slc35e2b
Slc35e3
Slc35f5
Slc35g1
Slc35g6
Slc36a1
Slc37a3
Slc38a10
Slc38a2
Slc38a6
Slc39a1
Slc39a10
Slc39a13
Slc39a3
Slc39a4
Slc39a7
Slc39a9
Slc3a2
Slc43a1
Slc43a2
Slc44a1
Slc44a2
Slc44a4
Slc45a1
Slc49a3
Slc49a4
Slc4a11
Slc4a2
Slc4a8
Slc50a1
Slc52a3
Slc5a2
Slc6a12
Slc6a13
Slc6a19
Slc6a8
Slc6a9
Slc7a5
Slc7a6
Slc9a2
Slc9a3-as1
Slc9a5
Slc9a8
Slc9b2
Slco2b1
Slco3a1
Slco4a1
Slf2
Slk
Sltm
Smad1
Smad4
Smad5
Smap1
Smarca2
Smarca4
Smarcd2
Smc2
Smc4
Smdt1
Smg1p1
Smg1p3
Smg7
Smg7-as1
Smim10l1
Smim13
Smim19
Smim20
Smim26
Smim27
Smim29
Smim4
Smim40
Smim6
Smim8
Smox
Smpd2
Sms
Smtn
Smyd2
Smyd4
Smyd5
Snap23
Snap47
Snapc2
Snapin
Sned1
Snf8
Snhg11
Snhg12
Snhg16
Snhg17
Snhg19
Snhg20
Snhg22
Snhg25
Snhg26
Snhg29
Snhg4
Snhg6
Snhg7
Snhg8
Snhg9
Snora10
Snora13
Snora24
Snora26
Snora30
Snora36c
Snora38
Snora3a
Snora48
Snora50c
Snora52
Snora57
Snora6
Snora64
Snora70
Snora71c
Snora71e
Snora72
Snora78
Snorc
Snord101
Snord104
Snord105
Snord118
Snord13
Snord14c
Snord15a
Snord1c
Snord2
Snord24
Snord25
Snord36a
Snord36b
Snord3b-2
Snord3d
Snord42b
Snord46
Snord48
Snord49a
Snord49b
Snord52
Snord55
Snord58c
Snord65
Snord68
Snord83b
Snord87
Snord99
Snrk
Snrk-as1
Snrnp200
Snrnp35
Snrnp48
Snrnp70
Snrpa
Snrpb2
Snrpc
Snrpd1
Snrpd3
Snrpe
Snrpn
Sntb1
Sntb2
Sntg1
Snurf
Snx1
Snx11
Snx15
Snx18
Snx2
Snx24
Snx25
Snx27
Snx29
Snx32
Snx33
Snx9
Soat1
Soat2
Socs2
Socs4
Socs5
Socs5p5
Sod1
Soga3
Son
Sorbs3
Sord
Sos2
Sox12
Sox13
Sox2-ot
Sp1
Sp2
Sp2-as1
Sp4
Spaar
Spaca5
Spag1
Spag16
Spag4
Spag5
Spart-as1
Spast
Spata20
Spata25
Spata2l
Spata3-as1
Spata7
Spats2
Spcs1
Spcs2
Spcs3
Spdl1
Spdyc
Specc1l
Specc1l-adora2a
Speg
Spg7
Sphk1
Sphk2
Spib
Spidr
Spint1
Spire2
Spns1
Spocd1
Spock2
Spopl
Spp1
Sppl2b
Spred1
Spred2
Spred3
Sprtn
Spry1
Spsb2
Sptan1
Sptb
Sptbn1
Sptbn4
Spty2d1os
Sqstm1
Srarp
Src
Srcap
Srd5a1
Srd5a3
Srebf1
Srebf2
Srgap1
Srgap2-as1
Srp14-as1
Srp54
Srp72
Srprb
Srr
Srrd
Srrm1
Srrm2
Srrm3
Srrm5
Srrt
Srsf11
Srsf2
Srsf3
Srsf5
Srsf6
Srsf8
Srxn1
Ss18l1
Ss18l2
Ssb
Ssbp1
Ssbp3
Ssbp4
Ssmem1
Ssna1
Ssr4
Ssrp1
Sssca1
Ssu72
St3gal1
St3gal2
St3gal3
St5
St6galnac1
St6galnac2
St7
St7-ot4
Stac2
Stac3
Stag2
Stag3
Stag3l4
Stag3l5p
Stag3l5p-pvrig2p-pilrb
Stambp
Stard10
Stard3
Stard3nl
Stard9
Stat2
Stat3
Stat5a
Stat6
Stc2
Steap1
Steap2
Stim2
Stip1
Stk11
Stk11ip
Stk16
Stk19
Stk24
Stk24-as1
Stk26
Stk35
Stk4
Stk40
Stmn3
Stmp1
Stpg1
Stra6lp
Stradb
Strip1
Stt3b
Stub1
Stx12
Stx16
Stx16-npepl1
Stx18-as1
Stx1b
Stx4
Stx5
Stxbp1
Stxbp2
Stxbp3
Stxbp4
Styxl1
Sub1
Sucla2-as1
Suclg2-as1
Sugct
Sugp2
Sugt1
Sugt1p4
Sugt1p4-stra6lp
Sumf2
Sun1
Suox
Supt4h1
Supt5h
Susd2
Susd6
Suv39h2
Suz12p1
Svil-as1
Swi5
Swsap1
Syap1
Syce1
Syk
Sympk
Syn2
Syne1
Syngap1
Syngr2
Syngr3
Synj2
Syp
Sypl1
Sys1
Sys1-dbndd2
Syt17
Syt5
Syt8
Sytl1
Syvn1
Szrd1
Szt2
Tab1
Tab2
Tacc1
Tacc3
Taco1
Tada2b
Taf15
Taf1b
Taf4b
Taf6l
Taf8
Taf9b
Tango2
Tango6
Tank
Taok1
Taok2
Tap1
Tapbp
Tarbp2
Tars2
Tarsl2
Tas1r1
Tasor2
Tat-as1
Tatdn3
Tbc1d10b
Tbc1d12
Tbc1d13
Tbc1d14
Tbc1d16
Tbc1d17
Tbc1d19
Tbc1d20
Tbc1d22a
Tbc1d25
Tbc1d31
Tbc1d9b
Tbcb
Tbcd
Tbce
Tbcel
Tbk1
Tbkbp1
Tbl1x
Tbl3
Tbp
Tbpl1
Tbpl2
Tbr1
Tbrg1
Tbx10
Tcam1p
Tcap
Tcea2
Tcea3
Tceanc
Tceanc2
Tcf12
Tcf19
Tcf25
Tcf3
Tcf7l1
Tchp
Tcp11l1
Tdg
Tdgf1p7
Tdp1
Tdrd3
Tdrd5
Tdrkh-as1
Tead1
Tead2
Tead3
Tead4
Tecpr1
Tecpr2
Tecr
Tedc1
Tedc2
Telo2
Tent4a
Tent4b
Tepp
Tepsin
Terf2ip
Tes
Tesc-as1
Tesk1
Tet2
Tet3
Tex2
Tex22
Tex261
Tex38
Tex54
Tex9
Tf
Tfam
Tfap2a
Tfap4
Tfdp1
Tfeb
Tfip11
Tfrc
Tgfbi
Tgfbr2
Tgif1
Tgif2
Tgif2-rab5if
Tgm2
Tgoln2
Tgs1
Th
Thap11
Thap2
Thap6
Thap9
Thap9-as1
Thbs3
Thbs4
Them6
Thnsl1
Thoc6
Thop1
Thrap3
Thrb-as1
Thsd4
Thsd8
Thtpa
Thumpd3
Ticam1
Tigd2
Tigd5
Timm10b
Timm17a
Timm17b
Timm21
Timm23b
Timm44
Timm50
Timmdc1
Tinagl1
Tiparp
Tiprl
Tjap1
Tjp2
Tjp3
Tkfc
Tldc2
Tlk2
Tlr9
Tm4sf1
Tm4sf19
Tm4sf19-as1
Tm6sf2
Tm7sf2
Tm9sf1
Tm9sf2
Tma16
Tma7
Tmbim6
Tmc3-as1
Tmc4
Tmc6
Tmc7
Tmcc1-as1
Tmcc2
Tmco3
Tmed1
Tmed2
Tmed3
Tmed9
Tmem104
Tmem105
Tmem106a
Tmem106b
Tmem107
Tmem117
Tmem120b
Tmem121
Tmem126a
Tmem126b
Tmem127
Tmem131
Tmem132b
Tmem134
Tmem135
Tmem138
Tmem141
Tmem144
Tmem145
Tmem147
Tmem14b
Tmem14c
Tmem150a
Tmem161b-as1
Tmem164
Tmem167b
Tmem169
Tmem177
Tmem178b
Tmem179b
Tmem181
Tmem183a
Tmem184a
Tmem184b
Tmem187
Tmem19
Tmem191a
Tmem198
Tmem198b
Tmem199
Tmem200a
Tmem201
Tmem208
Tmem214
Tmem219
Tmem220
Tmem222
Tmem223
Tmem248
Tmem259
Tmem260
Tmem262
Tmem263
Tmem268
Tmem33
Tmem37
Tmem38a
Tmem39b
Tmem41b
Tmem42
Tmem43
Tmem44
Tmem44-as1
Tmem50a
Tmem51
Tmem54
Tmem59l
Tmem62
Tmem69
Tmem70
Tmem79
Tmem80
Tmem86a
Tmem8a
Tmem8b
Tmem91
Tmem94
Tmod2
Tmod3
Tmpo
Tmpop2
Tmprss5
Tmprss9
Tmsb4x
Tmtc3
Tmub1
Tmub2
Tmx1
Tnfaip1
Tnfaip8
Tnfrsf14
Tnfrsf18
Tnfrsf19
Tnfsf13b
Tnik
Tnk1
Tnnt3
Tnpo1
Tnrc6a
Tnrc6b
Tns2
Tob1-as1
Toe1
Tollip-as1
Tom1
Tom1l1
Tomm20l
Tomm22
Tomm6
Tonsl
Top1mt
Tor1aip1
Tor1b
Tp53i3
Tpbg
Tpcn1
Tpd52l1
Tpd52l2
Tpgs1
Tpi1
Tpi1p2
Tpm1
Tpp1
Tprg1l
Tpst1
Tpst2
Tpt1-as1
Tpte2p1
Tptep1
Tpx2
Tradd
Traf2
Traf3
Traf4
Traf5
Traf7
Trafd1
Trak1
Tram2-as1
Trappc11
Trappc12
Trappc13
Trappc4
Trappc5
Trappc6a
Trbj2-2p
Trbj2-3
Trbj2-4
Trbj2-5
Trbj2-6
Trbj2-7
Treh
Trerna1
Trib1
Trib3
Trim17
Trim2
Trim24
Trim31
Trim32
Trim41
Trim52-as1
Trim54
Trim65
Trim69
Trim7
Trim8
Triobp
Trip10
Trip13
Trip4
Trmt1
Trmt44
Trmt61a
Trmu
Trnau1ap
Trnp1
Trnt1
Troap
Trpc1
Trpm2
Trpm4
Trpm8
Trpv5
Trub1
Tsacc
Tsbp1-as1
Tsen15
Tsen34
Tsen54
Tsku
Tsn
Tsnax
Tsnax-disc1
Tsnaxip1
Tspan10
Tspan31
Tspan32
Tspan4
Tspear-as1
Tspear-as2
Tspo
Tspoap1-as1
Tst
Tsta3
Tstd2
Ttbk1
Ttc14
Ttc17
Ttc19
Ttc21a
Ttc23l
Ttc26
Ttc28-as1
Ttc3
Ttc31
Ttc38
Ttc4
Ttc6
Ttc7a
Ttc8
Ttc9c
Ttf2
Tti2
Ttl
Ttll5
Ttll6
Ttn
Ttpal
Ttyh1
Ttyh3
Tuba1c
Tuba4a
Tubb
Tubb1
Tubb3
Tubb4b
Tubg2
Tubgcp2
Tufm
Tufmp1
Tug1
Tulp1
Tusc2
Tvp23b
Twnk
Twsg1
Txlna
Txndc15
Txndc17
Txnip
Txnl1
Txnrd1
Txnrd2
Tyk2
Tymp
Tyms
Tyro3
Tyw1
Tyw3
U2af1l4
U2af2
U2surp
U73166.1
U91328.1
Uap1
Uba1
Uba2
Uba5
Uba52
Ubald1
Ubap2l
Ubb
Ubc
Ube2b
Ube2d2
Ube2d3-as1
Ube2d4
Ube2e3
Ube2f
Ube2f-scly
Ube2i
Ube2k
Ube2l3
Ube2m
Ube2o
Ube2q2
Ube2s
Ube2v1
Ube2v1p4
Ube2v2
Ube2z
Ube3b
Ube4a
Ube4b
Ubfd1
Ubiad1
Ubl4a
Ubl7-as1
Ubn1
Ubqln2
Ubr5-as1
Ubtf
Ubxn11
Ubxn2a
Ubxn2b
Ubxn4
Uck2
Uckl1
Ufl1
Ugdh-as1
Uggt1
Ugp2
Ugt1a13p
Ugt2b4
Uhmk1
Uhrf2
Ulk1
Umad1
Unc119b
Unc13a
Unc13b
Unc13d
Unc45a
Unc50
Unc5cl
Ung
Unk
Upf1
Upf3a
Upp1
Uqcrc2
Urb1
Urb1-as1
Urod
Uros
Usb1
Use1
Usf1
Usf2
Ushbp1
Usp1
Usp11
Usp13
Usp15
Usp16
Usp2
Usp20
Usp22
Usp25
Usp27x
Usp2-as1
Usp30
Usp30-as1
Usp38
Usp39
Usp42
Usp46-as1
Usp47
Usp53
Usp54
Usp6
Usp7
Usp8
Uspl1
Utp11
Utp15
Utp4
Utrn
Vac14
Vamp2
Vamp7
Vamp8
Vamp9p
Vangl1
Vapa
Vapb
Vars
Vars2
Vasp
Vat1
Vax2
Vcl
Vdac2
Vdac3
Vegfa
Vegfb
Vezt
Vhl
Vil1
Vill
Vim
Vipr2
Vkorc1l1
Vma21
Vmac
Vpreb3
Vps13a
Vps13b
Vps13d
Vps18
Vps25
Vps28
Vps35l
Vps37b
Vps37d
Vps45
Vps51
Vps8
Vps9d1
Vrk2
Vrtn
Vsnl1
Vsx1
Vta1
Vti1a
Vtrna1-2
Vtrna1-3
Vwa1
Vwa7
Vwa8-as1
Wars2-as1
Was
Wash8p
Washc2c
Wbp1l
Wbp2
Wdfy2
Wdr11
Wdr13
Wdr18
Wdr20
Wdr25
Wdr36
Wdr37
Wdr43
Wdr44
Wdr45b
Wdr46
Wdr5
Wdr54
Wdr55
Wdr60
Wdr62
Wdr7
Wdr70
Wdr73
Wdr74
Wdr75
Wdr81
Wdr83
Wdr83os
Wdr89
Wdr90
Wdtc1
Wdyhv1
Wee1
Whamm
Wipf2
Wipi2
Wiz
Wnk1
Wnk4
Wnt10b
Wnt3
Wnt9b
Wrap53
Wrb
Wrb-sh3bgr
Wrnip1
Wsb1
Wt1-as
Wtap
Wtip
Wwox
Wwtr1-as1
Xkr9
Xpc
Xpo7
Xpot
Xpr1
Xrcc4
Xrcc5
Xrcc6
Xylb
Yae1
Yap1
Yars
Ybey
Ybx1
Yeats4
Yif1a
Yipf4
Yipf6
Ykt6
Ypel2
Ypel3
Ythdf2
Ythdf3
Ywhab
Ywhah
Ywhaz
Yy1
Z69890.1
Z73429.1
Z82214.1
Z82244.2
Z83844.1
Z84492.2
Z92544.2
Z93241.1
Z93930.2
Z93930.3
Z95114.4
Z97634.1
Zacn
Zap70
Zbed3-as1
Zbed6cl
Zbtb1
Zbtb12bp
Zbtb33
Zbtb34
Zbtb37
Zbtb43
Zbtb45
Zbtb48
Zbtb49
Zbtb7b
Zbtb9
Zc2hc1c
Zc3h10
Zc3h12a
Zc3h14
Zc3h15
Zc3h18
Zc3h6
Zcchc2
Zcchc4
Zcchc7
Zcchc9
Zcwpw2
Zdbf2
Zdhhc16
Zdhhc22
Zdhhc4
Zdhhc5
Zdhhc8
Zeb1
Zeb2
Zeb2-as1
Zfand2a
Zfand2b
Zfand6
Zfas1
Zfhx3
Zfp1
Zfp2
Zfp36
Zfp36l1
Zfp41
Zfp62
Zfp69b
Zfp90
Zfpl1
Zfpm1
Zfpm2
Zfr
Zfx
Zfyve21
Zfyve27
Zfyve28
Zgpat
Zic1
Zkscan1
Zkscan2-dt
Zkscan5
Zkscan8
Zmiz2
Zmpste24
Zmym1
Zmym4
Zmym6
Zmynd8
Znf101
Znf114
Znf131
Znf136
Znf140
Znf143
Znf146
Znf155
Znf174
Znf181
Znf185
Znf189
Znf19
Znf197
Znf2
Znf205
Znf211
Znf212
Znf213
Znf213-as1
Znf217
Znf219
Znf233
Znf236
Znf25-dt
Znf263
Znf264
Znf267
Znf271p
Znf274
Znf275
Znf276
Znf277
Znf282
Znf292
Znf295-as1
Znf30
Znf317
Znf324
Znf324b
Znf326
Znf331
Znf333
Znf335
Znf35
Znf354b
Znf362
Znf382
Znf383
Znf385a
Znf391
Znf398
Znf408
Znf410
Znf420
Znf431
Znf432
Znf433-as1
Znf436-as1
Znf440
Znf441
Znf444
Znf446
Znf449
Znf451
Znf460
Znf473
Znf48
Znf483
Znf485
Znf487
Znf491
Znf501
Znf503-as2
Znf507
Znf512
Znf513
Znf518a
Znf524
Znf526
Znf528
Znf529-as1
Znf542p
Znf548
Znf549
Znf551
Znf554
Znf557
Znf559
Znf559-znf177
Znf561-as1
Znf57
Znf570
Znf575
Znf576
Znf580
Znf581
Znf582-as1
Znf583
Znf584
Znf587b
Znf589
Znf596
Znf609
Znf620
Znf621
Znf623
Znf627
Znf628
Znf639
Znf646
Znf653
Znf654
Znf655
Znf660
Znf664
Znf668
Znf672
Znf688
Znf696
Znf7
Znf701
Znf710
Znf713
Znf720
Znf74
Znf740
Znf76
Znf765
Znf766
Znf768
Znf771
Znf773
Znf774
Znf776
Znf778
Znf789
Znf79
Znf791
Znf813
Znf839
Znf84
Znf846
Znf862
Znf865
Znf93
Znhit1
Znrf2
Znrf2p1
Znrf3
Zpr1
Zranb2-as1
Zranb2-as2
Zscan10
Zscan25
Zscan26
Zscan31
Zswim4
Zswim8
Zswim9
Zyg11a
Zyg11b
Zyx
