# Supplementary material for: A Bayesian inference transcription factor activity model for the analysis of single-cell transcriptomes
Source: Genome Res. 2021 Jul;31(7):1296–311. doi: 10.1101/gr.265595.120 (PMC8256867; doi:10.1101/gr.265595.120)
Supplement: Supplemental Material [file supp_gr.265595.120_Supplemental_Code.zip › BITFAM/inst/extdata/human/FLI1]

A1bg
A1bg-as1
A2m
A2m-as1
A2ml1
A3galt2
A4galt
Aaas
Aacs
Aacsp1
Aadac
Aadacp1
Aadat
Aak1
Aamdc
Aamp
Aanat
Aar2
Aard
Aars
Aarsd1
Aasdh
Aasdhppt
Aatbc
Aatf
Aatk
Ab015752.1
Abalon
Abat
Abca1
Abca10
Abca13
Abca17p
Abca2
Abca3
Abca4
Abca5
Abca6
Abca7
Abca8
Abca9
Abcb1
Abcb11
Abcb5
Abcb6
Abcb8
Abcb9
Abcc1
Abcc10
Abcc11
Abcc13
Abcc2
Abcc3
Abcc5
Abcc5-as1
Abcc6
Abcc6p1
Abcc8
Abcd1
Abcd1p2
Abcd1p5
Abcd3
Abcd4
Abce1
Abcf1
Abcf2
Abcf2p1
Abcf3
Abcg1
Abcg4
Abhd1
Abhd10
Abhd11
Abhd11-as1
Abhd12
Abhd12b
Abhd14a
Abhd14a-acy1
Abhd14b
Abhd15-as1
Abhd16a
Abhd16b
Abhd17a
Abhd17ap3
Abhd17ap6
Abhd17c
Abhd18
Abhd2
Abhd3
Abhd4
Abhd5
Abhd6
Abi2
Abi3
Abi3bp
Abl1
Abl2
Ablim1
Ablim2
Ablim3
Abr
Abracl
Abt1p1
Abtb1
Abtb2
Ac000035.1
Ac000036.1
Ac000067.1
Ac000068.1
Ac000068.2
Ac000077.1
Ac000078.1
Ac000093.1
Ac000095.1
Ac000099.1
Ac000123.2
Ac000362.1
Ac000403.1
Ac001226.1
Ac001226.2
Ac002059.1
Ac002059.2
Ac002059.3
Ac002064.1
Ac002074.1
Ac002076.1
Ac002076.2
Ac002091.1
Ac002091.2
Ac002094.1
Ac002094.3
Ac002094.4
Ac002094.5
Ac002116.2
Ac002127.2
Ac002128.1
Ac002128.2
Ac002306.1
Ac002310.1
Ac002310.2
Ac002310.3
Ac002310.4
Ac002310.5
Ac002310.6
Ac002350.1
Ac002368.1
Ac002378.1
Ac002398.1
Ac002401.1
Ac002407.1
Ac002429.2
Ac002451.1
Ac002451.2
Ac002454.1
Ac002463.1
Ac002464.1
Ac002465.1
Ac002467.1
Ac002472.2
Ac002472.3
Ac002480.1
Ac002480.2
Ac002504.1
Ac002511.1
Ac002511.2
Ac002511.3
Ac002540.1
Ac002543.1
Ac002550.1
Ac002551.1
Ac002558.3
Ac002996.1
Ac003002.1
Ac003002.3
Ac003005.1
Ac003005.2
Ac003006.1
Ac003035.2
Ac003043.1
Ac003070.1
Ac003071.2
Ac003084.1
Ac003092.1
Ac003101.2
Ac003102.1
Ac003665.1
Ac003669.1
Ac003681.1
Ac003684.1
Ac003685.2
Ac003688.2
Ac003965.2
Ac003984.1
Ac003986.2
Ac003986.3
Ac003989.1
Ac003989.2
Ac003991.1
Ac003992.1
Ac004012.1
Ac004034.1
Ac004039.1
Ac004063.1
Ac004066.1
Ac004069.1
Ac004076.1
Ac004080.1
Ac004080.2
Ac004080.3
Ac004080.4
Ac004080.5
Ac004112.1
Ac004130.1
Ac004134.1
Ac004147.2
Ac004147.5
Ac004148.1
Ac004156.1
Ac004160.1
Ac004221.1
Ac004224.1
Ac004224.2
Ac004232.2
Ac004233.2
Ac004233.3
Ac004233.4
Ac004241.1
Ac004241.2
Ac004241.4
Ac004253.1
Ac004253.2
Ac004263.1
Ac004264.1
Ac004264.2
Ac004381.1
Ac004408.2
Ac004448.2
Ac004448.3
Ac004449.1
Ac004453.1
Ac004453.2
Ac004466.1
Ac004466.2
Ac004466.3
Ac004470.1
Ac004471.1
Ac004471.2
Ac004475.1
Ac004477.1
Ac004477.2
Ac004486.1
Ac004490.1
Ac004491.1
Ac004494.1
Ac004522.1
Ac004522.2
Ac004528.1
Ac004528.2
Ac004540.1
Ac004540.2
Ac004543.1
Ac004551.1
Ac004552.1
Ac004584.1
Ac004584.2
Ac004584.3
Ac004585.1
Ac004590.1
Ac004593.2
Ac004593.3
Ac004594.1
Ac004596.1
Ac004597.1
Ac004623.1
Ac004637.1
Ac004687.1
Ac004687.2
Ac004691.1
Ac004691.2
Ac004692.2
Ac004702.1
Ac004704.1
Ac004706.1
Ac004765.1
Ac004771.3
Ac004771.4
Ac004771.5
Ac004775.1
Ac004777.1
Ac004790.1
Ac004790.2
Ac004801.1
Ac004801.5
Ac004801.6
Ac004803.1
Ac004805.1
Ac004808.2
Ac004812.1
Ac004812.2
Ac004816.1
Ac004816.2
Ac004817.1
Ac004817.3
Ac004817.4
Ac004825.1
Ac004825.2
Ac004828.1
Ac004832.1
Ac004832.3
Ac004832.4
Ac004832.5
Ac004834.1
Ac004837.1
Ac004837.3
Ac004839.1
Ac004840.1
Ac004846.1
Ac004846.2
Ac004854.1
Ac004854.2
Ac004862.1
Ac004865.2
Ac004866.1
Ac004869.1
Ac004869.2
Ac004870.1
Ac004870.2
Ac004877.1
Ac004877.2
Ac004882.1
Ac004882.2
Ac004884.2
Ac004890.2
Ac004890.3
Ac004895.1
Ac004900.1
Ac004906.1
Ac004908.1
Ac004908.2
Ac004917.1
Ac004920.1
Ac004921.1
Ac004922.1
Ac004923.1
Ac004943.2
Ac004947.1
Ac004948.1
Ac004951.2
Ac004965.1
Ac004969.1
Ac004974.1
Ac004975.1
Ac004975.2
Ac004980.1
Ac004980.4
Ac004986.1
Ac004987.1
Ac004987.2
Ac004987.3
Ac004988.1
Ac004990.1
Ac004994.1
Ac004997.1
Ac005005.1
Ac005005.3
Ac005005.4
Ac005006.1
Ac005009.2
Ac005013.1
Ac005020.2
Ac005034.1
Ac005037.1
Ac005041.1
Ac005041.2
Ac005041.3
Ac005042.1
Ac005050.1
Ac005052.1
Ac005062.1
Ac005066.1
Ac005070.1
Ac005070.2
Ac005077.3
Ac005077.4
Ac005082.1
Ac005083.1
Ac005088.1
Ac005089.1
Ac005090.1
Ac005099.1
Ac005102.1
Ac005105.1
Ac005144.1
Ac005150.1
Ac005154.3
Ac005154.5
Ac005160.1
Ac005162.2
Ac005165.1
Ac005165.2
Ac005176.1
Ac005178.1
Ac005180.1
Ac005186.1
Ac005189.1
Ac005197.1
Ac005220.1
Ac005224.2
Ac005224.4
Ac005229.1
Ac005232.1
Ac005234.1
Ac005237.2
Ac005253.1
Ac005253.2
Ac005255.1
Ac005256.1
Ac005258.1
Ac005262.2
Ac005277.1
Ac005277.2
Ac005280.1
Ac005280.2
Ac005288.1
Ac005291.1
Ac005297.2
Ac005300.1
Ac005304.1
Ac005306.1
Ac005324.3
Ac005324.4
Ac005324.5
Ac005324.6
Ac005329.1
Ac005329.2
Ac005330.1
Ac005332.3
Ac005332.4
Ac005336.3
Ac005339.1
Ac005342.1
Ac005342.2
Ac005351.1
Ac005355.1
Ac005363.1
Ac005379.1
Ac005381.1
Ac005391.1
Ac005394.1
Ac005410.1
Ac005410.2
Ac005412.1
Ac005414.1
Ac005476.2
Ac005479.1
Ac005481.1
Ac005486.1
Ac005487.1
Ac005514.1
Ac005515.2
Ac005518.2
Ac005520.1
Ac005520.2
Ac005521.1
Ac005523.1
Ac005523.2
Ac005532.1
Ac005532.2
Ac005537.1
Ac005538.2
Ac005540.1
Ac005551.1
Ac005559.1
Ac005562.1
Ac005578.1
Ac005580.1
Ac005586.1
Ac005586.2
Ac005592.1
Ac005593.1
Ac005606.2
Ac005609.3
Ac005609.5
Ac005614.1
Ac005618.1
Ac005618.3
Ac005625.1
Ac005632.2
Ac005632.4
Ac005670.2
Ac005674.1
Ac005674.2
Ac005695.1
Ac005695.2
Ac005696.1
Ac005696.3
Ac005696.4
Ac005699.1
Ac005703.3
Ac005722.1
Ac005722.2
Ac005725.1
Ac005726.1
Ac005726.4
Ac005726.5
Ac005736.1
Ac005740.3
Ac005740.4
Ac005746.1
Ac005746.2
Ac005753.1
Ac005757.1
Ac005758.1
Ac005759.1
Ac005775.1
Ac005777.1
Ac005779.1
Ac005779.2
Ac005785.1
Ac005785.2
Ac005786.2
Ac005786.3
Ac005789.1
Ac005790.1
Ac005796.1
Ac005808.1
Ac005821.1
Ac005828.2
Ac005828.4
Ac005828.6
Ac005829.1
Ac005831.1
Ac005832.4
Ac005833.1
Ac005837.1
Ac005837.2
Ac005837.3
Ac005840.3
Ac005841.1
Ac005842.1
Ac005845.1
Ac005856.1
Ac005899.4
Ac005899.7
Ac005901.1
Ac005906.1
Ac005906.2
Ac005908.1
Ac005908.2
Ac005909.1
Ac005911.1
Ac005912.2
Ac005915.1
Ac005920.1
Ac005920.3
Ac005920.4
Ac005921.1
Ac005921.2
Ac005921.4
Ac005943.1
Ac005943.2
Ac005944.1
Ac005954.1
Ac005954.2
Ac005972.3
Ac005996.1
Ac006001.1
Ac006001.2
Ac006001.3
Ac006003.1
Ac006004.1
Ac006011.1
Ac006012.1
Ac006022.1
Ac006023.2
Ac006026.3
Ac006027.1
Ac006033.1
Ac006041.1
Ac006042.1
Ac006042.3
Ac006042.4
Ac006058.2
Ac006058.3
Ac006058.4
Ac006059.1
Ac006059.2
Ac006063.2
Ac006064.1
Ac006064.3
Ac006064.4
Ac006064.6
Ac006065.4
Ac006076.1
Ac006077.2
Ac006111.1
Ac006111.3
Ac006116.3
Ac006116.4
Ac006116.8
Ac006116.9
Ac006128.1
Ac006145.1
Ac006148.1
Ac006148.2
Ac006153.1
Ac006159.2
Ac006195.1
Ac006199.1
Ac006205.1
Ac006207.1
Ac006213.1
Ac006213.4
Ac006213.6
Ac006238.2
Ac006252.1
Ac006254.1
Ac006262.2
Ac006273.1
Ac006277.1
Ac006299.1
Ac006305.1
Ac006329.1
Ac006330.1
Ac006333.1
Ac006333.2
Ac006355.2
Ac006357.1
Ac006372.1
Ac006372.2
Ac006372.3
Ac006372.4
Ac006387.1
Ac006435.1
Ac006435.2
Ac006435.3
Ac006435.5
Ac006441.3
Ac006441.4
Ac006449.1
Ac006449.2
Ac006449.5
Ac006449.6
Ac006449.7
Ac006450.1
Ac006450.2
Ac006452.1
Ac006460.2
Ac006463.1
Ac006466.1
Ac006483.1
Ac006483.2
Ac006484.1
Ac006486.2
Ac006487.1
Ac006499.1
Ac006504.3
Ac006504.5
Ac006504.7
Ac006504.8
Ac006511.1
Ac006511.3
Ac006511.5
Ac006512.2
Ac006517.1
Ac006518.7
Ac006529.1
Ac006538.1
Ac006538.3
Ac006547.1
Ac006547.2
Ac006547.3
Ac006548.2
Ac006557.1
Ac006581.1
Ac006942.1
Ac006946.2
Ac006947.1
Ac006963.1
Ac006967.2
Ac006970.2
Ac006971.1
Ac006974.2
Ac006994.1
Ac006994.2
Ac007009.1
Ac007029.1
Ac007032.1
Ac007036.1
Ac007036.2
Ac007036.3
Ac007040.1
Ac007066.1
Ac007098.1
Ac007099.1
Ac007099.2
Ac007115.1
Ac007128.1
Ac007136.1
Ac007151.1
Ac007161.1
Ac007161.3
Ac007182.1
Ac007182.3
Ac007191.1
Ac007192.1
Ac007193.2
Ac007193.3
Ac007207.1
Ac007215.1
Ac007216.1
Ac007216.4
Ac007220.1
Ac007224.1
Ac007224.2
Ac007225.1
Ac007240.1
Ac007250.1
Ac007256.1
Ac007283.1
Ac007283.2
Ac007285.1
Ac007285.2
Ac007292.1
Ac007292.2
Ac007298.2
Ac007308.1
Ac007314.1
Ac007318.1
Ac007319.1
Ac007326.1
Ac007326.5
Ac007342.4
Ac007349.1
Ac007362.1
Ac007363.1
Ac007364.1
Ac007365.1
Ac007368.1
Ac007370.1
Ac007375.1
Ac007375.2
Ac007381.1
Ac007383.2
Ac007384.1
Ac007389.1
Ac007389.4
Ac007391.1
Ac007402.1
Ac007403.1
Ac007405.2
Ac007405.3
Ac007406.1
Ac007406.2
Ac007422.1
Ac007422.2
Ac007431.1
Ac007431.2
Ac007431.3
Ac007448.2
Ac007448.3
Ac007450.1
Ac007450.2
Ac007450.4
Ac007463.1
Ac007490.1
Ac007491.1
Ac007493.2
Ac007494.3
Ac007497.1
Ac007513.1
Ac007527.1
Ac007537.1
Ac007540.1
Ac007546.2
Ac007546.3
Ac007552.1
Ac007563.2
Ac007569.1
Ac007595.1
Ac007598.1
Ac007601.2
Ac007603.3
Ac007608.3
Ac007610.4
Ac007611.1
Ac007619.2
Ac007620.1
Ac007621.1
Ac007637.1
Ac007656.1
Ac007656.2
Ac007663.1
Ac007663.3
Ac007666.1
Ac007671.1
Ac007681.1
Ac007686.3
Ac007686.4
Ac007690.1
Ac007728.3
Ac007731.1
Ac007731.3
Ac007731.4
Ac007738.1
Ac007741.1
Ac007751.1
Ac007785.3
Ac007786.1
Ac007787.1
Ac007787.2
Ac007795.1
Ac007834.1
Ac007834.2
Ac007846.1
Ac007846.2
Ac007849.1
Ac007861.1
Ac007861.2
Ac007879.2
Ac007881.2
Ac007906.2
Ac007919.1
Ac007920.2
Ac007922.1
Ac007923.1
Ac007923.3
Ac007923.4
Ac007950.1
Ac007950.2
Ac007952.4
Ac007953.1
Ac007969.1
Ac007969.2
Ac007991.1
Ac007991.2
Ac007993.2
Ac007993.3
Ac007998.2
Ac007998.3
Ac007998.4
Ac007998.5
Ac008012.1
Ac008013.1
Ac008013.2
Ac008014.1
Ac008015.1
Ac008026.2
Ac008026.3
Ac008033.3
Ac008035.1
Ac008038.1
Ac008040.1
Ac008040.2
Ac008040.3
Ac008040.4
Ac008056.1
Ac008060.1
Ac008060.2
Ac008060.3
Ac008063.1
Ac008063.2
Ac008067.1
Ac008073.2
Ac008073.3
Ac008074.1
Ac008079.1
Ac008080.1
Ac008080.2
Ac008080.3
Ac008080.4
Ac008083.1
Ac008105.1
Ac008105.2
Ac008105.3
Ac008115.1
Ac008115.3
Ac008121.3
Ac008127.1
Ac008147.4
Ac008149.1
Ac008163.1
Ac008264.2
Ac008267.1
Ac008267.2
Ac008267.3
Ac008267.5
Ac008267.8
Ac008278.1
Ac008379.1
Ac008385.1
Ac008393.1
Ac008395.1
Ac008403.1
Ac008403.2
Ac008403.3
Ac008403.4
Ac008406.2
Ac008406.3
Ac008410.1
Ac008417.1
Ac008429.1
Ac008429.2
Ac008429.3
Ac008438.1
Ac008438.2
Ac008440.1
Ac008440.2
Ac008443.1
Ac008443.2
Ac008443.4
Ac008443.5
Ac008443.6
Ac008464.1
Ac008467.1
Ac008494.1
Ac008494.3
Ac008496.2
Ac008514.1
Ac008521.1
Ac008521.2
Ac008522.1
Ac008525.1
Ac008525.2
Ac008526.1
Ac008534.1
Ac008537.1
Ac008537.4
Ac008543.1
Ac008555.1
Ac008555.2
Ac008556.1
Ac008562.1
Ac008567.2
Ac008568.1
Ac008569.1
Ac008569.2
Ac008572.1
Ac008581.2
Ac008592.1
Ac008592.2
Ac008592.3
Ac008592.4
Ac008608.2
Ac008610.1
Ac008619.1
Ac008620.1
Ac008622.1
Ac008622.2
Ac008622.3
Ac008629.1
Ac008629.3
Ac008635.1
Ac008637.1
Ac008641.1
Ac008649.1
Ac008649.2
Ac008655.1
Ac008655.2
Ac008663.3
Ac008667.1
Ac008667.2
Ac008667.4
Ac008670.1
Ac008676.1
Ac008676.3
Ac008680.1
Ac008687.2
Ac008687.3
Ac008687.4
Ac008687.7
Ac008687.8
Ac008691.1
Ac008694.2
Ac008696.2
Ac008700.1
Ac008708.1
Ac008708.2
Ac008723.1
Ac008728.1
Ac008734.1
Ac008734.2
Ac008735.1
Ac008735.2
Ac008735.3
Ac008736.1
Ac008736.3
Ac008737.3
Ac008738.1
Ac008738.2
Ac008738.3
Ac008738.4
Ac008738.5
Ac008738.6
Ac008738.7
Ac008743.1
Ac008750.3
Ac008750.7
Ac008752.1
Ac008753.1
Ac008755.1
Ac008759.1
Ac008759.3
Ac008760.1
Ac008761.1
Ac008761.3
Ac008763.2
Ac008763.3
Ac008764.3
Ac008764.4
Ac008764.6
Ac008764.7
Ac008764.8
Ac008764.9
Ac008770.1
Ac008770.2
Ac008781.1
Ac008781.2
Ac008799.2
Ac008808.2
Ac008813.1
Ac008840.1
Ac008852.1
Ac008868.1
Ac008870.1
Ac008870.5
Ac008878.1
Ac008878.2
Ac008878.3
Ac008885.1
Ac008892.1
Ac008894.1
Ac008894.2
Ac008894.3
Ac008895.1
Ac008906.2
Ac008914.1
Ac008915.2
Ac008938.1
Ac008966.1
Ac008969.1
Ac008972.1
Ac008972.2
Ac008982.1
Ac008982.2
Ac008992.1
Ac009005.1
Ac009019.1
Ac009022.2
Ac009035.1
Ac009041.1
Ac009041.2
Ac009041.3
Ac009041.4
Ac009053.1
Ac009054.1
Ac009054.2
Ac009061.1
Ac009061.2
Ac009065.1
Ac009065.2
Ac009065.4
Ac009065.5
Ac009065.6
Ac009065.7
Ac009075.1
Ac009078.2
Ac009078.3
Ac009084.3
Ac009086.2
Ac009086.3
Ac009088.2
Ac009088.3
Ac009090.1
Ac009090.2
Ac009090.3
Ac009090.4
Ac009090.5
Ac009093.4
Ac009093.9
Ac009097.3
Ac009097.4
Ac009101.1
Ac009102.3
Ac009107.1
Ac009107.2
Ac009108.2
Ac009108.3
Ac009108.4
Ac009108.5
Ac009118.2
Ac009119.1
Ac009120.2
Ac009120.4
Ac009121.1
Ac009123.1
Ac009127.1
Ac009132.1
Ac009133.1
Ac009133.2
Ac009133.3
Ac009133.5
Ac009133.6
Ac009139.1
Ac009145.1
Ac009148.1
Ac009153.1
Ac009154.2
Ac009159.2
Ac009161.1
Ac009163.4
Ac009163.5
Ac009163.6
Ac009166.1
Ac009171.2
Ac009226.1
Ac009228.1
Ac009229.1
Ac009229.2
Ac009229.3
Ac009229.4
Ac009237.2
Ac009237.3
Ac009248.1
Ac009248.2
Ac009264.1
Ac009269.1
Ac009269.3
Ac009269.4
Ac009269.5
Ac009271.1
Ac009292.1
Ac009292.2
Ac009299.1
Ac009299.3
Ac009301.1
Ac009302.1
Ac009303.1
Ac009303.4
Ac009309.1
Ac009312.1
Ac009313.1
Ac009318.1
Ac009319.1
Ac009336.1
Ac009336.2
Ac009336.3
Ac009365.2
Ac009403.1
Ac009403.2
Ac009404.1
Ac009407.1
Ac009414.1
Ac009432.2
Ac009452.1
Ac009464.1
Ac009486.1
Ac009487.1
Ac009487.3
Ac009487.4
Ac009495.1
Ac009495.2
Ac009495.3
Ac009501.2
Ac009502.1
Ac009506.1
Ac009509.2
Ac009509.3
Ac009509.4
Ac009511.2
Ac009518.1
Ac009522.1
Ac009531.1
Ac009533.1
Ac009542.1
Ac009558.2
Ac009560.1
Ac009562.1
Ac009623.1
Ac009630.2
Ac009630.3
Ac009643.1
Ac009646.2
Ac009686.1
Ac009686.2
Ac009704.1
Ac009704.2
Ac009716.1
Ac009720.1
Ac009779.2
Ac009779.3
Ac009784.1
Ac009812.2
Ac009812.3
Ac009831.1
Ac009879.1
Ac009879.2
Ac009879.3
Ac009899.1
Ac009902.2
Ac009908.1
Ac009948.3
Ac009949.1
Ac009950.1
Ac009951.1
Ac009955.1
Ac009955.2
Ac009955.4
Ac009961.2
Ac009967.1
Ac009970.1
Ac009974.1
Ac009994.1
Ac010099.1
Ac010132.2
Ac010136.1
Ac010148.1
Ac010149.2
Ac010163.1
Ac010168.1
Ac010173.1
Ac010175.1
Ac010186.1
Ac010186.2
Ac010198.1
Ac010198.2
Ac010200.1
Ac010201.1
Ac010203.2
Ac010207.1
Ac010210.1
Ac010226.1
Ac010240.3
Ac010245.2
Ac010247.1
Ac010247.2
Ac010255.2
Ac010255.3
Ac010260.1
Ac010261.2
Ac010266.1
Ac010266.2
Ac010271.1
Ac010271.2
Ac010280.1
Ac010285.2
Ac010291.1
Ac010297.1
Ac010300.1
Ac010306.1
Ac010307.2
Ac010307.3
Ac010307.4
Ac010319.2
Ac010319.4
Ac010319.5
Ac010320.5
Ac010323.1
Ac010323.2
Ac010325.1
Ac010325.2
Ac010327.1
Ac010327.2
Ac010327.3
Ac010327.4
Ac010327.5
Ac010330.1
Ac010331.1
Ac010333.3
Ac010335.1
Ac010335.2
Ac010335.3
Ac010336.2
Ac010336.3
Ac010336.5
Ac010336.6
Ac010336.7
Ac010343.2
Ac010376.1
Ac010385.1
Ac010385.3
Ac010395.2
Ac010420.1
Ac010422.1
Ac010422.2
Ac010422.3
Ac010422.5
Ac010422.7
Ac010422.8
Ac010424.3
Ac010425.1
Ac010435.1
Ac010442.1
Ac010442.2
Ac010442.3
Ac010445.1
Ac010457.1
Ac010460.2
Ac010463.1
Ac010463.3
Ac010468.1
Ac010468.2
Ac010469.2
Ac010476.1
Ac010485.1
Ac010487.2
Ac010491.1
Ac010501.1
Ac010503.3
Ac010504.1
Ac010519.1
Ac010522.1
Ac010524.1
Ac010525.1
Ac010525.2
Ac010530.1
Ac010531.5
Ac010531.6
Ac010531.7
Ac010531.8
Ac010533.1
Ac010536.1
Ac010536.3
Ac010538.1
Ac010542.1
Ac010542.3
Ac010542.5
Ac010547.1
Ac010547.2
Ac010547.3
Ac010547.5
Ac010551.1
Ac010551.2
Ac010551.3
Ac010608.1
Ac010608.2
Ac010616.2
Ac010618.1
Ac010618.4
Ac010619.1
Ac010619.2
Ac010634.1
Ac010638.1
Ac010642.1
Ac010646.1
Ac010649.1
Ac010654.1
Ac010655.2
Ac010655.3
Ac010655.4
Ac010680.3
Ac010683.1
Ac010733.1
Ac010735.1
Ac010735.2
Ac010737.1
Ac010745.1
Ac010745.2
Ac010745.3
Ac010746.1
Ac010761.1
Ac010761.2
Ac010761.3
Ac010761.5
Ac010761.6
Ac010761.7
Ac010768.1
Ac010768.3
Ac010768.4
Ac010834.2
Ac010834.3
Ac010857.1
Ac010878.1
Ac010883.1
Ac010894.1
Ac010894.2
Ac010894.4
Ac010894.5
Ac010900.2
Ac010904.1
Ac010904.2
Ac010913.1
Ac010928.2
Ac010931.2
Ac010969.1
Ac010969.2
Ac010973.1
Ac010976.1
Ac010976.2
Ac010978.1
Ac010980.1
Ac010997.2
Ac010997.4
Ac010997.5
Ac010997.6
Ac010999.1
Ac010999.2
Ac011005.2
Ac011005.3
Ac011008.1
Ac011008.2
Ac011092.2
Ac011124.1
Ac011155.1
Ac011195.1
Ac011195.2
Ac011199.1
Ac011225.1
Ac011239.1
Ac011239.2
Ac011257.1
Ac011270.1
Ac011284.1
Ac011287.1
Ac011290.2
Ac011294.1
Ac011298.3
Ac011333.1
Ac011337.1
Ac011365.2
Ac011369.1
Ac011379.2
Ac011383.1
Ac011389.2
Ac011396.1
Ac011406.1
Ac011416.1
Ac011416.3
Ac011442.1
Ac011443.1
Ac011444.1
Ac011444.2
Ac011444.3
Ac011445.2
Ac011446.1
Ac011446.2
Ac011447.1
Ac011447.3
Ac011448.1
Ac011452.1
Ac011453.1
Ac011455.1
Ac011458.1
Ac011462.1
Ac011462.2
Ac011462.3
Ac011462.4
Ac011462.5
Ac011466.1
Ac011466.4
Ac011467.2
Ac011467.3
Ac011468.5
Ac011471.1
Ac011471.2
Ac011471.3
Ac011471.4
Ac011472.1
Ac011472.2
Ac011472.3
Ac011474.1
Ac011474.3
Ac011475.1
Ac011476.1
Ac011476.2
Ac011476.3
Ac011477.1
Ac011477.4
Ac011477.6
Ac011478.1
Ac011479.1
Ac011479.2
Ac011481.1
Ac011481.2
Ac011483.1
Ac011483.2
Ac011483.3
Ac011484.1
Ac011487.2
Ac011491.1
Ac011491.3
Ac011492.1
Ac011495.1
Ac011495.2
Ac011495.3
Ac011497.1
Ac011497.2
Ac011498.1
Ac011498.2
Ac011498.3
Ac011498.5
Ac011498.6
Ac011498.7
Ac011499.1
Ac011500.2
Ac011500.3
Ac011503.1
Ac011506.1
Ac011509.1
Ac011510.1
Ac011511.1
Ac011511.2
Ac011511.3
Ac011511.4
Ac011511.5
Ac011516.1
Ac011518.1
Ac011524.1
Ac011529.1
Ac011530.1
Ac011558.1
Ac011586.1
Ac011591.1
Ac011603.1
Ac011603.2
Ac011611.1
Ac011611.2
Ac011611.3
Ac011611.4
Ac011625.1
Ac011676.2
Ac011676.3
Ac011676.4
Ac011676.5
Ac011700.1
Ac011726.3
Ac011747.1
Ac011752.1
Ac011773.1
Ac011773.2
Ac011773.3
Ac011773.4
Ac011815.2
Ac011816.2
Ac011824.1
Ac011824.2
Ac011824.3
Ac011825.3
Ac011840.1
Ac011840.3
Ac011840.5
Ac011890.1
Ac011893.1
Ac011899.2
Ac011899.3
Ac011921.1
Ac011921.2
Ac011933.1
Ac011933.3
Ac011933.4
Ac011939.1
Ac011939.3
Ac011944.1
Ac011995.1
Ac011998.2
Ac012020.1
Ac012038.1
Ac012038.2
Ac012044.1
Ac012050.1
Ac012055.1
Ac012065.2
Ac012065.3
Ac012065.4
Ac012066.1
Ac012073.1
Ac012074.1
Ac012081.1
Ac012085.2
Ac012087.1
Ac012087.2
Ac012100.1
Ac012100.2
Ac012146.1
Ac012150.2
Ac012157.1
Ac012158.1
Ac012170.3
Ac012173.1
Ac012184.2
Ac012184.3
Ac012184.4
Ac012186.2
Ac012186.3
Ac012213.2
Ac012213.4
Ac012213.5
Ac012236.1
Ac012254.1
Ac012254.4
Ac012254.5
Ac012291.2
Ac012306.2
Ac012307.1
Ac012308.1
Ac012313.10
Ac012313.2
Ac012313.3
Ac012313.5
Ac012313.6
Ac012313.8
Ac012313.9
Ac012314.22
Ac012321.1
Ac012339.1
Ac012349.1
Ac012354.1
Ac012354.3
Ac012355.1
Ac012358.2
Ac012358.3
Ac012360.1
Ac012360.3
Ac012362.1
Ac012366.1
Ac012368.1
Ac012370.2
Ac012377.1
Ac012378.2
Ac012379.2
Ac012409.1
Ac012409.2
Ac012409.4
Ac012442.1
Ac012442.2
Ac012443.1
Ac012445.1
Ac012447.1
Ac012451.1
Ac012456.1
Ac012456.2
Ac012462.1
Ac012462.2
Ac012462.3
Ac012464.1
Ac012467.2
Ac012470.1
Ac012485.1
Ac012485.3
Ac012488.1
Ac012488.2
Ac012498.1
Ac012507.1
Ac012507.4
Ac012508.1
Ac012510.1
Ac012511.1
Ac012513.1
Ac012531.1
Ac012531.2
Ac012531.3
Ac012531.4
Ac012531.5
Ac012555.1
Ac012557.2
Ac012560.1
Ac012568.1
Ac012569.1
Ac012574.1
Ac012574.2
Ac012593.1
Ac012603.1
Ac012613.1
Ac012613.2
Ac012615.1
Ac012615.2
Ac012615.3
Ac012615.4
Ac012615.5
Ac012615.6
Ac012618.2
Ac012618.3
Ac012625.1
Ac012629.2
Ac012629.4
Ac012636.1
Ac012640.1
Ac012640.2
Ac012640.5
Ac012645.1
Ac012645.3
Ac012645.4
Ac012653.1
Ac012668.1
Ac012668.2
Ac012668.3
Ac012669.1
Ac012673.1
Ac012676.1
Ac012676.3
Ac013244.1
Ac013264.1
Ac013270.1
Ac013275.1
Ac013356.3
Ac013356.4
Ac013391.1
Ac013391.2
Ac013394.1
Ac013399.1
Ac013400.1
Ac013402.1
Ac013403.2
Ac013410.1
Ac013444.2
Ac013451.1
Ac013451.2
Ac013460.1
Ac013467.2
Ac013468.1
Ac013470.3
Ac013472.1
Ac013472.3
Ac013476.2
Ac013489.1
Ac013489.2
Ac013489.3
Ac013553.4
Ac013562.1
Ac013564.1
Ac013565.1
Ac013565.3
Ac013643.2
Ac013652.1
Ac013701.1
Ac013717.1
Ac013726.1
Ac013727.1
Ac013731.1
Ac013733.2
Ac013762.1
Ac013791.1
Ac015468.4
Ac015656.1
Ac015660.1
Ac015660.4
Ac015687.1
Ac015689.1
Ac015712.1
Ac015712.2
Ac015712.4
Ac015712.6
Ac015712.7
Ac015720.1
Ac015726.1
Ac015726.2
Ac015743.1
Ac015771.1
Ac015795.1
Ac015802.1
Ac015802.4
Ac015802.5
Ac015802.6
Ac015813.1
Ac015813.2
Ac015813.4
Ac015813.5
Ac015813.7
Ac015819.1
Ac015819.2
Ac015819.4
Ac015849.2
Ac015849.3
Ac015849.5
Ac015853.2
Ac015871.1
Ac015871.3
Ac015871.5
Ac015878.1
Ac015878.2
Ac015908.1
Ac015908.2
Ac015908.3
Ac015908.4
Ac015908.7
Ac015909.1
Ac015909.3
Ac015909.5
Ac015910.1
Ac015911.1
Ac015911.2
Ac015911.3
Ac015911.5
Ac015911.7
Ac015911.9
Ac015912.2
Ac015912.3
Ac015917.2
Ac015920.1
Ac015921.1
Ac015922.2
Ac015936.1
Ac015936.2
Ac015959.1
Ac015971.1
Ac015977.2
Ac015982.1
Ac016026.1
Ac016027.1
Ac016044.1
Ac016065.1
Ac016168.1
Ac016168.2
Ac016182.1
Ac016205.1
Ac016229.2
Ac016266.1
Ac016292.2
Ac016355.1
Ac016383.1
Ac016394.1
Ac016396.2
Ac016405.1
Ac016405.2
Ac016556.1
Ac016559.1
Ac016575.1
Ac016582.2
Ac016582.3
Ac016583.1
Ac016586.1
Ac016588.2
Ac016595.1
Ac016596.1
Ac016598.2
Ac016612.1
Ac016629.3
Ac016632.1
Ac016683.1
Ac016687.2
Ac016691.1
Ac016700.3
Ac016705.1
Ac016708.1
Ac016716.2
Ac016717.1
Ac016717.2
Ac016722.1
Ac016722.2
Ac016727.1
Ac016735.1
Ac016738.1
Ac016745.2
Ac016746.1
Ac016747.4
Ac016751.1
Ac016751.2
Ac016769.2
Ac016772.1
Ac016773.1
Ac016820.1
Ac016831.1
Ac016831.3
Ac016831.5
Ac016831.7
Ac016866.1
Ac016866.3
Ac016876.1
Ac016876.2
Ac016876.3
Ac016877.3
Ac016885.1
Ac016888.1
Ac016903.1
Ac016907.2
Ac016908.1
Ac016910.1
Ac016912.1
Ac016924.1
Ac016957.1
Ac016999.1
Ac016999.2
Ac017000.1
Ac017002.1
Ac017002.3
Ac017006.1
Ac017006.2
Ac017007.1
Ac017007.3
Ac017007.5
Ac017015.2
Ac017033.1
Ac017035.1
Ac017048.1
Ac017071.1
Ac017074.1
Ac017079.1
Ac017079.2
Ac017083.1
Ac017083.3
Ac017100.1
Ac017100.2
Ac017104.1
Ac017104.3
Ac017104.5
Ac018358.1
Ac018362.1
Ac018362.3
Ac018410.1
Ac018410.2
Ac018413.1
Ac018445.1
Ac018445.2
Ac018445.3
Ac018445.4
Ac018450.1
Ac018470.1
Ac018475.1
Ac018495.1
Ac018511.1
Ac018511.2
Ac018521.1
Ac018521.2
Ac018521.3
Ac018521.4
Ac018521.5
Ac018521.7
Ac018529.1
Ac018529.2
Ac018529.3
Ac018552.1
Ac018552.2
Ac018552.3
Ac018553.1
Ac018553.2
Ac018558.3
Ac018563.1
Ac018607.1
Ac018616.1
Ac018618.2
Ac018629.1
Ac018635.1
Ac018637.1
Ac018638.7
Ac018647.1
Ac018647.2
Ac018648.1
Ac018653.3
Ac018653.4
Ac018665.1
Ac018682.2
Ac018685.1
Ac018685.2
Ac018690.1
Ac018695.1
Ac018695.4
Ac018695.5
Ac018695.6
Ac018712.1
Ac018716.2
Ac018730.1
Ac018735.1
Ac018737.1
Ac018742.1
Ac018754.1
Ac018755.1
Ac018755.3
Ac018761.1
Ac018761.2
Ac018761.3
Ac018761.4
Ac018765.1
Ac018766.1
Ac018767.1
Ac018781.1
Ac018809.1
Ac018816.1
Ac018832.1
Ac018845.2
Ac018845.3
Ac018861.2
Ac018866.1
Ac018880.2
Ac018892.3
Ac018904.1
Ac018904.2
Ac018926.1
Ac018926.2
Ac018926.3
Ac018992.1
Ac019055.1
Ac019068.1
Ac019069.1
Ac019072.1
Ac019080.1
Ac019084.1
Ac019117.1
Ac019117.2
Ac019117.3
Ac019118.2
Ac019129.2
Ac019131.1
Ac019159.1
Ac019193.1
Ac019193.3
Ac019197.1
Ac019205.1
Ac019209.2
Ac019211.1
Ac019235.1
Ac019254.1
Ac019254.2
Ac019257.1
Ac019257.2
Ac019257.8
Ac019257.9
Ac019278.1
Ac019288.1
Ac019294.2
Ac019294.3
Ac019349.1
Ac020549.1
Ac020551.1
Ac020558.1
Ac020558.2
Ac020594.1
Ac020604.1
Ac020612.2
Ac020629.1
Ac020634.1
Ac020636.1
Ac020636.2
Ac020637.1
Ac020651.1
Ac020658.3
Ac020658.5
Ac020658.6
Ac020659.1
Ac020661.1
Ac020661.2
Ac020661.3
Ac020718.1
Ac020719.1
Ac020743.1
Ac020743.2
Ac020743.3
Ac020763.1
Ac020763.4
Ac020765.2
Ac020765.5
Ac020891.2
Ac020893.2
Ac020895.1
Ac020895.2
Ac020899.1
Ac020900.1
Ac020904.2
Ac020904.3
Ac020905.1
Ac020907.1
Ac020907.3
Ac020907.4
Ac020907.5
Ac020907.6
Ac020908.3
Ac020909.1
Ac020909.3
Ac020910.6
Ac020911.1
Ac020911.2
Ac020912.1
Ac020913.1
Ac020913.2
Ac020914.2
Ac020914.3
Ac020914.5
Ac020915.1
Ac020915.5
Ac020916.1
Ac020916.2
Ac020917.3
Ac020917.4
Ac020922.1
Ac020922.2
Ac020922.3
Ac020922.4
Ac020928.1
Ac020928.2
Ac020928.3
Ac020931.1
Ac020934.1
Ac020934.2
Ac020978.4
Ac020978.9
Ac021006.1
Ac021016.3
Ac021028.1
Ac021054.1
Ac021066.3
Ac021087.1
Ac021087.4
Ac021097.1
Ac021097.2
Ac021106.1
Ac021106.3
Ac021127.1
Ac021146.10
Ac021146.5
Ac021146.6
Ac021148.1
Ac021151.1
Ac021171.1
Ac021180.1
Ac021188.1
Ac021218.1
Ac021220.1
Ac021231.3
Ac021242.2
Ac021269.2
Ac021321.1
Ac021393.1
Ac021422.1
Ac021443.1
Ac021483.2
Ac021491.2
Ac021491.3
Ac021491.4
Ac021504.1
Ac021534.1
Ac021590.1
Ac021594.1
Ac021594.2
Ac021613.1
Ac021660.2
Ac021660.3
Ac021678.2
Ac021683.2
Ac021683.3
Ac021683.4
Ac021698.1
Ac021723.1
Ac021723.2
Ac021736.1
Ac021739.2
Ac021739.3
Ac021739.5
Ac021744.1
Ac021755.2
Ac021755.3
Ac021766.1
Ac021785.1
Ac021818.1
Ac021818.2
Ac021915.2
Ac022007.1
Ac022022.2
Ac022028.2
Ac022034.1
Ac022034.3
Ac022075.1
Ac022087.1
Ac022098.1
Ac022098.3
Ac022098.4
Ac022101.1
Ac022107.1
Ac022113.2
Ac022118.1
Ac022126.1
Ac022137.3
Ac022144.1
Ac022154.1
Ac022166.1
Ac022167.2
Ac022167.3
Ac022167.4
Ac022167.5
Ac022173.1
Ac022182.1
Ac022196.1
Ac022201.2
Ac022210.1
Ac022211.2
Ac022211.4
Ac022217.1
Ac022217.2
Ac022217.3
Ac022239.1
Ac022296.1
Ac022296.3
Ac022306.2
Ac022325.1
Ac022364.2
Ac022367.1
Ac022384.1
Ac022392.1
Ac022400.1
Ac022400.10
Ac022400.2
Ac022400.7
Ac022400.8
Ac022400.9
Ac022413.1
Ac022414.1
Ac022415.1
Ac022447.2
Ac022447.5
Ac022447.6
Ac022447.7
Ac022506.1
Ac022509.3
Ac022509.4
Ac022513.1
Ac022523.3
Ac022537.1
Ac022540.1
Ac022558.1
Ac022601.1
Ac022613.1
Ac022613.2
Ac022616.1
Ac022616.2
Ac022616.5
Ac022616.7
Ac022634.1
Ac022634.2
Ac022655.1
Ac022655.2
Ac022662.1
Ac022679.1
Ac022690.1
Ac022695.2
Ac022706.1
Ac022726.2
Ac022730.3
Ac022733.1
Ac022748.1
Ac022748.2
Ac022762.2
Ac022784.1
Ac022784.3
Ac022784.5
Ac022795.1
Ac022832.1
Ac022872.1
Ac022874.1
Ac022880.1
Ac022893.1
Ac022893.2
Ac022915.1
Ac022915.2
Ac022915.3
Ac022916.1
Ac022916.2
Ac022916.3
Ac022929.1
Ac022960.1
Ac022966.1
Ac022968.1
Ac022973.2
Ac022973.4
Ac023024.1
Ac023024.2
Ac023034.2
Ac023043.1
Ac023050.1
Ac023050.3
Ac023050.4
Ac023055.1
Ac023078.2
Ac023078.5
Ac023090.1
Ac023115.1
Ac023128.1
Ac023137.1
Ac023141.1
Ac023141.10
Ac023141.3
Ac023141.6
Ac023157.1
Ac023157.2
Ac023157.3
Ac023161.1
Ac023194.3
Ac023206.1
Ac023300.1
Ac023310.4
Ac023347.1
Ac023347.2
Ac023389.1
Ac023403.1
Ac023421.1
Ac023421.2
Ac023424.1
Ac023424.2
Ac023469.1
Ac023469.2
Ac023509.1
Ac023509.2
Ac023509.3
Ac023511.2
Ac023590.1
Ac023595.1
Ac023632.2
Ac023790.2
Ac023794.1
Ac023794.2
Ac023794.3
Ac023794.5
Ac023796.2
Ac023813.1
Ac023813.2
Ac023824.3
Ac023824.5
Ac023825.1
Ac023830.1
Ac023855.1
Ac023866.1
Ac023886.1
Ac023886.2
Ac023906.1
Ac023906.3
Ac023906.4
Ac023908.3
Ac024075.3
Ac024084.1
Ac024132.1
Ac024145.1
Ac024224.2
Ac024230.1
Ac024243.1
Ac024257.3
Ac024267.4
Ac024267.6
Ac024270.2
Ac024270.3
Ac024270.4
Ac024293.1
Ac024337.2
Ac024341.1
Ac024361.1
Ac024361.2
Ac024361.3
Ac024451.2
Ac024475.2
Ac024475.4
Ac024558.1
Ac024559.1
Ac024559.2
Ac024560.1
Ac024587.2
Ac024592.2
Ac024592.3
Ac024595.1
Ac024598.1
Ac024610.2
Ac024619.1
Ac024619.2
Ac024619.3
Ac024619.4
Ac024681.2
Ac024909.1
Ac024937.1
Ac024940.1
Ac024941.2
Ac024958.1
Ac025030.1
Ac025031.1
Ac025031.2
Ac025031.4
Ac025031.5
Ac025034.2
Ac025040.2
Ac025048.1
Ac025048.4
Ac025062.2
Ac025062.3
Ac025125.1
Ac025154.2
Ac025159.1
Ac025162.1
Ac025162.2
Ac025164.1
Ac025165.1
Ac025165.2
Ac025165.3
Ac025165.4
Ac025165.5
Ac025166.1
Ac025171.2
Ac025171.3
Ac025171.4
Ac025176.1
Ac025178.1
Ac025181.2
Ac025183.1
Ac025183.2
Ac025183.3
Ac025183.4
Ac025186.1
Ac025188.1
Ac025257.1
Ac025259.2
Ac025262.1
Ac025263.1
Ac025263.2
Ac025265.3
Ac025271.1
Ac025271.2
Ac025271.3
Ac025279.1
Ac025280.1
Ac025280.3
Ac025283.3
Ac025287.2
Ac025419.1
Ac025423.3
Ac025431.1
Ac025442.1
Ac025465.2
Ac025470.2
Ac025524.2
Ac025538.1
Ac025539.1
Ac025569.1
Ac025575.2
Ac025580.1
Ac025580.2
Ac025580.3
Ac025588.1
Ac025588.4
Ac025594.1
Ac025627.2
Ac025674.2
Ac025682.1
Ac025752.1
Ac025754.1
Ac025766.1
Ac025773.1
Ac025809.1
Ac025822.1
Ac025871.1
Ac025871.2
Ac025884.2
Ac025887.2
Ac025946.1
Ac025947.1
Ac026100.1
Ac026120.1
Ac026124.1
Ac026124.2
Ac026191.1
Ac026202.1
Ac026202.3
Ac026250.1
Ac026254.2
Ac026304.1
Ac026310.2
Ac026310.3
Ac026316.4
Ac026333.4
Ac026336.3
Ac026336.5
Ac026353.1
Ac026355.1
Ac026356.1
Ac026358.1
Ac026362.1
Ac026362.2
Ac026367.1
Ac026368.1
Ac026369.1
Ac026369.3
Ac026391.1
Ac026396.1
Ac026401.2
Ac026407.1
Ac026412.1
Ac026412.2
Ac026412.3
Ac026415.1
Ac026427.2
Ac026458.2
Ac026461.1
Ac026461.2
Ac026461.3
Ac026462.3
Ac026462.5
Ac026464.4
Ac026464.6
Ac026469.1
Ac026470.1
Ac026470.2
Ac026470.3
Ac026470.4
Ac026471.1
Ac026471.2
Ac026471.3
Ac026471.5
Ac026474.1
Ac026477.1
Ac026495.1
Ac026523.1
Ac026583.1
Ac026585.1
Ac026616.1
Ac026620.1
Ac026688.1
Ac026688.2
Ac026691.1
Ac026704.1
Ac026725.1
Ac026726.1
Ac026740.3
Ac026746.1
Ac026748.1
Ac026765.2
Ac026770.1
Ac026785.1
Ac026785.3
Ac026786.1
Ac026790.1
Ac026797.1
Ac026801.1
Ac026803.1
Ac026803.2
Ac026884.1
Ac026894.1
Ac026904.1
Ac026904.2
Ac026954.1
Ac026954.3
Ac026979.1
Ac026979.2
Ac026979.3
Ac026979.4
Ac026992.2
Ac027020.1
Ac027031.2
Ac027045.1
Ac027088.1
Ac027088.3
Ac027097.1
Ac027097.2
Ac027117.2
Ac027176.1
Ac027176.2
Ac027176.3
Ac027237.2
Ac027237.3
Ac027243.1
Ac027243.2
Ac027277.2
Ac027279.1
Ac027281.1
Ac027290.1
Ac027290.2
Ac027306.1
Ac027307.1
Ac027307.2
Ac027307.3
Ac027309.1
Ac027309.3
Ac027312.1
Ac027348.2
Ac027369.3
Ac027369.6
Ac027373.1
Ac027449.1
Ac027451.1
Ac027455.1
Ac027541.1
Ac027575.2
Ac027601.1
Ac027601.2
Ac027601.3
Ac027601.4
Ac027601.5
Ac027613.1
Ac027627.1
Ac027644.1
Ac027644.4
Ac027682.2
Ac027682.3
Ac027682.4
Ac027682.5
Ac027682.6
Ac027688.1
Ac027688.2
Ac027702.1
Ac027796.5
Ac027801.3
Ac027801.4
Ac032019.1
Ac032044.1
Ac034102.1
Ac034102.3
Ac034102.4
Ac034102.6
Ac034102.7
Ac034102.8
Ac034105.2
Ac034105.3
Ac034111.1
Ac034114.2
Ac034187.1
Ac034198.2
Ac034199.1
Ac034206.1
Ac034213.1
Ac034223.1
Ac034226.1
Ac034228.1
Ac034228.2
Ac034229.1
Ac034229.2
Ac034229.3
Ac034229.5
Ac034229.6
Ac034232.1
Ac034232.2
Ac034234.1
Ac034236.3
Ac034238.1
Ac034238.2
Ac034243.1
Ac034268.1
Ac036103.1
Ac036108.1
Ac036108.3
Ac036164.1
Ac036176.1
Ac036214.1
Ac036214.3
Ac036214.4
Ac037198.1
Ac037198.2
Ac037441.1
Ac037450.1
Ac037459.1
Ac037459.2
Ac037459.4
Ac037487.4
Ac039056.2
Ac040160.2
Ac040162.1
Ac040169.1
Ac040169.2
Ac040169.3
Ac040173.1
Ac040904.1
Ac040914.1
Ac040978.1
Ac041039.1
Ac041040.1
Ac044781.1
Ac044802.1
Ac044810.2
Ac044836.1
Ac044839.1
Ac044839.3
Ac044839.5
Ac044849.1
Ac044860.2
Ac046130.1
Ac046143.1
Ac046144.1
Ac046158.1
Ac046158.4
Ac046168.1
Ac046168.2
Ac046185.1
Ac046185.3
Ac048338.1
Ac048341.1
Ac048341.2
Ac048344.1
Ac048344.4
Ac048347.1
Ac048380.1
Ac048380.2
Ac048382.1
Ac048382.5
Ac048383.1
Ac051618.1
Ac051619.10
Ac051619.2
Ac051619.4
Ac051619.6
Ac051619.7
Ac051619.8
Ac051649.1
Ac053503.2
Ac053503.3
Ac053503.4
Ac053503.5
Ac053503.6
Ac053503.7
Ac053527.1
Ac055716.3
Ac055733.3
Ac055748.1
Ac055758.2
Ac055764.1
Ac055811.4
Ac055854.1
Ac055855.2
Ac055860.1
Ac055876.1
Ac055876.2
Ac055878.1
Ac058822.1
Ac060234.1
Ac060764.1
Ac060766.1
Ac060766.4
Ac060771.1
Ac060834.1
Ac061975.1
Ac061975.7
Ac061992.1
Ac061999.1
Ac062004.1
Ac062020.1
Ac062028.1
Ac062032.1
Ac063919.1
Ac063923.1
Ac063926.3
Ac063944.3
Ac063948.1
Ac063950.1
Ac063952.1
Ac063952.2
Ac063976.1
Ac063977.1
Ac063977.2
Ac063977.6
Ac064799.2
Ac064801.1
Ac064805.1
Ac064805.2
Ac064807.1
Ac064807.4
Ac064836.1
Ac064836.2
Ac064836.3
Ac064871.1
Ac064874.1
Ac064875.1
Ac066612.2
Ac066616.1
Ac067750.1
Ac067751.1
Ac067817.1
Ac067852.1
Ac067852.3
Ac067863.1
Ac067904.2
Ac067930.1
Ac067930.2
Ac067930.3
Ac067930.4
Ac067930.5
Ac067931.1
Ac067931.2
Ac067942.3
Ac067945.3
Ac067968.1
Ac067969.2
Ac068014.1
Ac068058.1
Ac068075.1
Ac068134.1
Ac068134.2
Ac068134.3
Ac068138.1
Ac068152.1
Ac068196.1
Ac068205.1
Ac068205.2
Ac068213.1
Ac068228.2
Ac068234.1
Ac068234.3
Ac068254.1
Ac068287.1
Ac068305.2
Ac068338.2
Ac068338.3
Ac068385.1
Ac068389.1
Ac068389.2
Ac068397.2
Ac068413.1
Ac068418.1
Ac068473.1
Ac068473.3
Ac068473.4
Ac068481.1
Ac068506.1
Ac068512.1
Ac068531.1
Ac068533.4
Ac068580.1
Ac068580.3
Ac068580.4
Ac068587.7
Ac068594.1
Ac068620.1
Ac068620.3
Ac068631.1
Ac068647.2
Ac068669.1
Ac068672.1
Ac068722.1
Ac068724.1
Ac068724.3
Ac068725.1
Ac068733.3
Ac068768.1
Ac068789.1
Ac068790.8
Ac068790.9
Ac068831.4
Ac068831.6
Ac068831.7
Ac068858.1
Ac068870.1
Ac068870.2
Ac068880.1
Ac068880.3
Ac068888.1
Ac068896.1
Ac068898.2
Ac068944.2
Ac068946.2
Ac068987.1
Ac068987.3
Ac068993.2
Ac069061.2
Ac069120.1
Ac069148.1
Ac069157.1
Ac069185.1
Ac069200.1
Ac069209.1
Ac069213.1
Ac069213.2
Ac069213.3
Ac069218.1
Ac069234.1
Ac069234.3
Ac069234.4
Ac069257.3
Ac069262.1
Ac069271.1
Ac069272.1
Ac069277.1
Ac069281.1
Ac069281.2
Ac069287.2
Ac069304.2
Ac069307.1
Ac069366.2
Ac069368.1
Ac069410.1
Ac069454.1
Ac069503.1
Ac069503.2
Ac069503.3
Ac069528.1
Ac069528.2
Ac069542.1
Ac072022.2
Ac072062.1
Ac073046.1
Ac073050.1
Ac073062.1
Ac073063.1
Ac073072.1
Ac073091.1
Ac073109.1
Ac073111.1
Ac073111.2
Ac073111.3
Ac073111.4
Ac073111.5
Ac073130.1
Ac073135.1
Ac073136.1
Ac073150.1
Ac073167.1
Ac073172.1
Ac073172.2
Ac073176.2
Ac073195.1
Ac073210.1
Ac073210.2
Ac073254.1
Ac073255.1
Ac073257.1
Ac073257.2
Ac073263.1
Ac073263.3
Ac073283.1
Ac073283.2
Ac073288.1
Ac073314.1
Ac073316.1
Ac073316.2
Ac073320.1
Ac073321.1
Ac073332.1
Ac073336.1
Ac073342.1
Ac073342.3
Ac073343.1
Ac073347.1
Ac073349.1
Ac073352.1
Ac073365.1
Ac073367.1
Ac073387.2
Ac073389.1
Ac073410.2
Ac073413.1
Ac073439.1
Ac073464.1
Ac073465.1
Ac073488.8
Ac073488.9
Ac073508.3
Ac073517.1
Ac073525.1
Ac073539.3
Ac073539.7
Ac073548.1
Ac073569.2
Ac073571.1
Ac073573.1
Ac073575.2
Ac073578.3
Ac073585.1
Ac073592.1
Ac073592.10
Ac073592.2
Ac073592.3
Ac073592.4
Ac073592.5
Ac073592.6
Ac073592.7
Ac073592.8
Ac073594.1
Ac073610.1
Ac073610.3
Ac073611.1
Ac073611.2
Ac073641.1
Ac073648.6
Ac073842.1
Ac073842.2
Ac073857.1
Ac073861.1
Ac073862.1
Ac073862.2
Ac073862.4
Ac073863.1
Ac073869.1
Ac073869.5
Ac073896.1
Ac073896.2
Ac073896.4
Ac073896.5
Ac073913.2
Ac073916.1
Ac073957.1
Ac073957.2
Ac073957.3
Ac074008.2
Ac074019.1
Ac074029.2
Ac074032.1
Ac074035.1
Ac074050.1
Ac074050.3
Ac074051.2
Ac074052.1
Ac074085.2
Ac074091.1
Ac074117.1
Ac074121.1
Ac074134.1
Ac074135.1
Ac074138.1
Ac074141.1
Ac074143.1
Ac074143.2
Ac074183.1
Ac074183.2
Ac074194.1
Ac074194.2
Ac074198.1
Ac074198.2
Ac074212.1
Ac074237.1
Ac074338.1
Ac074344.2
Ac074351.1
Ac074366.1
Ac074389.1
Ac074389.3
Ac078776.2
Ac078778.1
Ac078785.1
Ac078802.1
Ac078828.1
Ac078842.1
Ac078842.2
Ac078845.1
Ac078852.1
Ac078852.2
Ac078865.1
Ac078867.1
Ac078878.2
Ac078881.2
Ac078882.1
Ac078883.1
Ac078883.2
Ac078889.1
Ac078899.1
Ac078909.1
Ac078925.2
Ac078925.3
Ac078929.1
Ac078942.1
Ac078950.1
Ac078962.3
Ac078974.1
Ac079015.1
Ac079031.1
Ac079031.2
Ac079054.1
Ac079061.1
Ac079062.1
Ac079080.1
Ac079089.1
Ac079089.2
Ac079117.1
Ac079140.1
Ac079140.4
Ac079145.1
Ac079148.1
Ac079171.1
Ac079174.2
Ac079178.1
Ac079209.1
Ac079210.1
Ac079226.1
Ac079226.2
Ac079228.1
Ac079250.1
Ac079296.1
Ac079305.1
Ac079305.3
Ac079310.1
Ac079313.1
Ac079313.2
Ac079316.2
Ac079325.1
Ac079328.1
Ac079331.1
Ac079336.3
Ac079336.5
Ac079336.6
Ac079336.7
Ac079340.2
Ac079341.1
Ac079341.2
Ac079354.2
Ac079355.2
Ac079360.1
Ac079362.1
Ac079384.1
Ac079411.1
Ac079416.3
Ac079447.1
Ac079465.1
Ac079466.1
Ac079467.1
Ac079587.1
Ac079594.2
Ac079598.1
Ac079600.3
Ac079601.1
Ac079602.2
Ac079602.3
Ac079610.1
Ac079610.2
Ac079610.3
Ac079630.1
Ac079684.1
Ac079741.1
Ac079742.1
Ac079753.1
Ac079766.1
Ac079777.1
Ac079779.3
Ac079780.1
Ac079781.5
Ac079790.1
Ac079791.1
Ac079801.1
Ac079807.1
Ac079834.2
Ac079848.1
Ac079880.1
Ac079880.2
Ac079905.1
Ac079907.1
Ac079917.1
Ac079922.2
Ac079942.1
Ac079944.1
Ac079944.2
Ac079949.2
Ac079950.1
Ac079988.1
Ac080013.1
Ac080013.3
Ac080023.1
Ac080038.1
Ac080038.2
Ac080038.3
Ac080075.1
Ac080080.1
Ac080100.1
Ac080112.1
Ac080112.3
Ac080129.1
Ac080162.1
Ac082651.1
Ac083795.2
Ac083798.1
Ac083798.2
Ac083800.1
Ac083801.1
Ac083801.2
Ac083805.1
Ac083805.2
Ac083805.3
Ac083806.1
Ac083806.3
Ac083822.1
Ac083829.1
Ac083836.1
Ac083837.1
Ac083841.1
Ac083841.2
Ac083841.3
Ac083841.4
Ac083843.1
Ac083843.2
Ac083843.3
Ac083855.1
Ac083862.2
Ac083864.4
Ac083867.1
Ac083880.1
Ac083906.1
Ac083906.5
Ac083949.1
Ac083967.1
Ac083973.1
Ac083982.1
Ac084017.1
Ac084018.1
Ac084018.2
Ac084024.3
Ac084026.1
Ac084026.2
Ac084026.3
Ac084030.1
Ac084032.1
Ac084033.2
Ac084036.1
Ac084048.1
Ac084082.1
Ac084116.1
Ac084116.3
Ac084125.1
Ac084125.2
Ac084125.3
Ac084125.4
Ac084211.1
Ac084262.1
Ac084262.2
Ac084337.2
Ac084357.3
Ac084364.2
Ac084368.1
Ac084398.1
Ac084756.1
Ac084757.1
Ac084757.3
Ac084781.1
Ac084781.2
Ac084809.1
Ac084855.2
Ac084859.1
Ac084864.1
Ac084871.1
Ac084871.2
Ac084876.1
Ac084876.2
Ac084879.1
Ac087045.1
Ac087045.2
Ac087071.1
Ac087072.1
Ac087163.3
Ac087190.1
Ac087190.2
Ac087222.1
Ac087235.1
Ac087239.1
Ac087241.4
Ac087257.1
Ac087257.2
Ac087269.1
Ac087276.2
Ac087277.2
Ac087280.1
Ac087284.1
Ac087286.1
Ac087286.2
Ac087286.3
Ac087289.1
Ac087289.3
Ac087289.4
Ac087289.6
Ac087292.1
Ac087294.1
Ac087321.1
Ac087362.2
Ac087385.2
Ac087385.3
Ac087392.1
Ac087392.2
Ac087392.5
Ac087393.3
Ac087430.1
Ac087439.2
Ac087442.1
Ac087457.1
Ac087468.1
Ac087477.2
Ac087481.1
Ac087482.1
Ac087491.1
Ac087498.1
Ac087499.1
Ac087499.4
Ac087500.1
Ac087501.3
Ac087521.1
Ac087521.2
Ac087521.3
Ac087591.1
Ac087612.1
Ac087623.2
Ac087623.3
Ac087627.1
Ac087632.1
Ac087633.1
Ac087633.2
Ac087639.1
Ac087641.1
Ac087645.1
Ac087645.2
Ac087645.4
Ac087651.1
Ac087667.1
Ac087672.2
Ac087683.1
Ac087721.2
Ac087741.1
Ac087741.2
Ac087741.3
Ac087742.1
Ac087749.1
Ac087749.2
Ac087752.3
Ac087762.1
Ac087762.2
Ac087821.2
Ac087883.1
Ac087893.1
Ac089987.1
Ac089998.2
Ac089998.4
Ac089999.1
Ac090001.1
Ac090001.2
Ac090044.1
Ac090061.1
Ac090099.1
Ac090114.2
Ac090114.3
Ac090115.1
Ac090116.1
Ac090124.1
Ac090136.3
Ac090138.1
Ac090142.3
Ac090150.1
Ac090152.1
Ac090155.2
Ac090164.1
Ac090164.3
Ac090164.4
Ac090186.1
Ac090192.1
Ac090192.2
Ac090193.1
Ac090197.1
Ac090198.1
Ac090204.1
Ac090213.1
Ac090229.1
Ac090236.2
Ac090241.2
Ac090241.3
Ac090260.1
Ac090281.1
Ac090283.1
Ac090286.1
Ac090286.2
Ac090312.2
Ac090358.1
Ac090360.1
Ac090365.1
Ac090386.1
Ac090403.1
Ac090409.2
Ac090415.1
Ac090458.1
Ac090502.1
Ac090503.2
Ac090505.1
Ac090510.1
Ac090510.2
Ac090515.3
Ac090517.1
Ac090517.2
Ac090517.3
Ac090517.5
Ac090519.2
Ac090527.2
Ac090539.1
Ac090541.1
Ac090559.1
Ac090559.2
Ac090568.1
Ac090572.3
Ac090578.1
Ac090589.1
Ac090607.5
Ac090616.1
Ac090617.1
Ac090617.3
Ac090617.4
Ac090617.5
Ac090617.6
Ac090617.7
Ac090617.9
Ac090625.2
Ac090643.1
Ac090643.2
Ac090666.1
Ac090673.1
Ac090680.1
Ac090692.2
Ac090699.1
Ac090707.1
Ac090753.1
Ac090772.2
Ac090774.1
Ac090796.1
Ac090809.1
Ac090820.1
Ac090825.1
Ac090825.2
Ac090826.1
Ac090826.2
Ac090833.1
Ac090844.2
Ac090844.3
Ac090877.2
Ac090888.1
Ac090888.3
Ac090897.2
Ac090907.2
Ac090948.2
Ac090952.1
Ac090960.1
Ac090971.2
Ac090971.3
Ac090983.1
Ac090984.1
Ac091013.1
Ac091045.1
Ac091046.1
Ac091047.1
Ac091053.1
Ac091057.6
Ac091059.2
Ac091060.1
Ac091073.1
Ac091074.1
Ac091076.1
Ac091078.1
Ac091100.1
Ac091114.1
Ac091117.2
Ac091132.2
Ac091133.1
Ac091133.2
Ac091133.3
Ac091133.4
Ac091133.5
Ac091138.1
Ac091144.1
Ac091152.2
Ac091152.4
Ac091153.1
Ac091153.2
Ac091153.3
Ac091153.4
Ac091163.1
Ac091167.1
Ac091167.2
Ac091167.6
Ac091167.7
Ac091175.1
Ac091179.1
Ac091179.2
Ac091180.1
Ac091180.2
Ac091180.3
Ac091180.5
Ac091182.1
Ac091182.2
Ac091185.2
Ac091196.1
Ac091212.1
Ac091230.1
Ac091231.1
Ac091390.4
Ac091435.2
Ac091492.1
Ac091515.1
Ac091534.1
Ac091544.3
Ac091544.6
Ac091551.1
Ac091564.2
Ac091564.3
Ac091564.4
Ac091564.5
Ac091564.6
Ac091588.1
Ac091588.3
Ac091691.2
Ac091729.1
Ac091729.2
Ac091729.3
Ac091806.1
Ac091812.1
Ac091812.2
Ac091820.1
Ac091849.2
Ac091860.2
Ac091874.1
Ac091903.1
Ac091905.2
Ac091917.2
Ac091925.1
Ac091932.1
Ac091946.1
Ac091948.1
Ac091953.3
Ac091959.3
Ac091965.2
Ac091965.5
Ac092017.1
Ac092017.2
Ac092035.1
Ac092042.1
Ac092042.3
Ac092042.4
Ac092045.1
Ac092053.2
Ac092053.3
Ac092066.1
Ac092067.1
Ac092068.1
Ac092068.2
Ac092068.3
Ac092069.1
Ac092070.2
Ac092071.1
Ac092072.1
Ac092073.1
Ac092098.1
Ac092100.1
Ac092112.1
Ac092115.1
Ac092115.3
Ac092117.1
Ac092117.2
Ac092118.1
Ac092118.2
Ac092119.1
Ac092119.3
Ac092120.2
Ac092123.1
Ac092125.1
Ac092134.2
Ac092135.1
Ac092135.2
Ac092138.2
Ac092139.1
Ac092139.3
Ac092142.1
Ac092143.1
Ac092143.2
Ac092143.3
Ac092145.1
Ac092153.1
Ac092159.2
Ac092159.3
Ac092162.2
Ac092164.1
Ac092168.1
Ac092168.2
Ac092171.1
Ac092171.3
Ac092171.4
Ac092171.5
Ac092184.1
Ac092185.1
Ac092198.1
Ac092265.1
Ac092279.1
Ac092287.1
Ac092295.1
Ac092295.2
Ac092296.2
Ac092296.3
Ac092301.1
Ac092306.1
Ac092316.1
Ac092324.1
Ac092326.1
Ac092327.2
Ac092329.2
Ac092335.1
Ac092336.1
Ac092338.1
Ac092338.3
Ac092343.1
Ac092364.1
Ac092364.2
Ac092368.1
Ac092368.2
Ac092368.3
Ac092376.1
Ac092378.1
Ac092378.2
Ac092384.1
Ac092384.2
Ac092384.3
Ac092393.1
Ac092422.1
Ac092427.1
Ac092435.1
Ac092435.2
Ac092436.1
Ac092442.1
Ac092447.9
Ac092451.2
Ac092468.1
Ac092470.1
Ac092473.1
Ac092484.1
Ac092490.3
Ac092535.1
Ac092535.3
Ac092535.4
Ac092552.1
Ac092570.1
Ac092570.2
Ac092570.3
Ac092573.1
Ac092574.2
Ac092580.3
Ac092587.1
Ac092593.2
Ac092608.2
Ac092611.1
Ac092612.1
Ac092617.1
Ac092625.1
Ac092634.3
Ac092634.4
Ac092638.2
Ac092645.1
Ac092646.2
Ac092647.1
Ac092647.5
Ac092656.1
Ac092658.1
Ac092666.2
Ac092675.2
Ac092687.2
Ac092709.1
Ac092718.1
Ac092720.1
Ac092723.1
Ac092723.3
Ac092723.4
Ac092723.5
Ac092724.1
Ac092745.1
Ac092754.1
Ac092754.2
Ac092755.2
Ac092783.1
Ac092794.1
Ac092800.1
Ac092801.1
Ac092802.2
Ac092802.3
Ac092807.1
Ac092807.2
Ac092807.3
Ac092809.4
Ac092810.1
Ac092810.2
Ac092811.1
Ac092811.2
Ac092818.1
Ac092821.3
Ac092835.1
Ac092849.1
Ac092849.2
Ac092862.1
Ac092865.4
Ac092868.1
Ac092868.3
Ac092881.1
Ac092894.1
Ac092896.1
Ac092902.2
Ac092902.4
Ac092902.5
Ac092905.1
Ac092910.1
Ac092910.2
Ac092910.3
Ac092916.1
Ac092919.2
Ac092924.1
Ac092941.2
Ac092943.1
Ac092944.1
Ac092953.1
Ac092958.2
Ac092958.3
Ac092958.4
Ac092964.1
Ac093001.1
Ac093010.2
Ac093023.1
Ac093028.1
Ac093063.1
Ac093074.1
Ac093106.1
Ac093107.1
Ac093110.1
Ac093151.2
Ac093151.3
Ac093152.1
Ac093154.1
Ac093155.1
Ac093155.2
Ac093157.1
Ac093157.2
Ac093248.1
Ac093249.2
Ac093249.4
Ac093259.1
Ac093270.1
Ac093277.1
Ac093278.1
Ac093278.2
Ac093297.2
Ac093300.1
Ac093323.1
Ac093323.2
Ac093323.3
Ac093323.4
Ac093325.1
Ac093326.1
Ac093326.2
Ac093330.1
Ac093330.2
Ac093331.1
Ac093334.1
Ac093367.1
Ac093390.1
Ac093422.1
Ac093423.3
Ac093425.1
Ac093433.1
Ac093458.1
Ac093458.2
Ac093459.1
Ac093484.3
Ac093484.4
Ac093495.1
Ac093503.1
Ac093503.3
Ac093510.1
Ac093512.1
Ac093512.2
Ac093520.2
Ac093524.1
Ac093525.1
Ac093525.8
Ac093535.1
Ac093567.1
Ac093578.1
Ac093581.1
Ac093583.1
Ac093585.1
Ac093591.2
Ac093620.1
Ac093627.2
Ac093627.3
Ac093627.4
Ac093627.5
Ac093627.7
Ac093639.1
Ac093655.1
Ac093663.2
Ac093671.1
Ac093673.1
Ac093673.2
Ac093698.2
Ac093700.1
Ac093714.1
Ac093732.1
Ac093732.2
Ac093734.1
Ac093752.1
Ac093752.2
Ac093766.1
Ac093772.1
Ac093821.1
Ac093827.2
Ac093827.4
Ac093833.1
Ac093849.1
Ac093850.1
Ac093865.1
Ac093875.1
Ac093899.2
Ac093903.1
Ac093904.1
Ac093904.3
Ac093904.4
Ac093909.1
Ac093915.1
Ac093916.1
Ac094085.1
Ac094108.1
Ac095032.1
Ac095040.1
Ac095057.2
Ac095057.3
Ac095060.1
Ac095350.1
Ac096536.2
Ac096540.1
Ac096541.1
Ac096543.2
Ac096564.1
Ac096570.1
Ac096570.2
Ac096582.2
Ac096631.2
Ac096632.1
Ac096633.1
Ac096636.1
Ac096637.1
Ac096637.2
Ac096649.1
Ac096677.1
Ac096677.2
Ac096677.3
Ac096708.1
Ac096711.1
Ac096719.1
Ac096720.1
Ac096732.1
Ac096733.1
Ac096733.2
Ac096734.2
Ac096736.1
Ac096736.2
Ac096736.3
Ac096741.1
Ac096751.1
Ac096861.1
Ac096887.1
Ac096887.2
Ac096888.1
Ac096921.1
Ac096992.2
Ac096996.2
Ac097059.1
Ac097059.2
Ac097065.2
Ac097103.2
Ac097104.1
Ac097105.1
Ac097347.1
Ac097358.2
Ac097372.1
Ac097372.2
Ac097376.2
Ac097381.1
Ac097381.2
Ac097381.3
Ac097451.1
Ac097460.1
Ac097462.1
Ac097463.1
Ac097467.3
Ac097468.1
Ac097478.1
Ac097484.1
Ac097488.1
Ac097493.4
Ac097494.1
Ac097512.1
Ac097515.1
Ac097521.1
Ac097533.1
Ac097534.2
Ac097535.2
Ac097634.1
Ac097634.2
Ac097634.3
Ac097634.4
Ac097636.2
Ac097637.1
Ac097637.2
Ac097638.1
Ac097641.1
Ac097641.2
Ac097652.1
Ac097714.1
Ac097717.1
Ac097724.1
Ac098483.1
Ac098484.3
Ac098484.4
Ac098582.1
Ac098583.2
Ac098587.1
Ac098591.1
Ac098592.1
Ac098614.1
Ac098614.3
Ac098617.1
Ac098650.1
Ac098679.2
Ac098798.1
Ac098818.1
Ac098820.1
Ac098828.1
Ac098828.2
Ac098829.1
Ac098831.1
Ac098847.1
Ac098850.2
Ac098850.3
Ac098859.1
Ac098859.2
Ac098868.1
Ac098934.1
Ac098934.2
Ac098934.4
Ac098935.1
Ac098935.2
Ac098936.1
Ac099062.1
Ac099063.1
Ac099063.4
Ac099066.1
Ac099066.2
Ac099329.1
Ac099336.1
Ac099343.3
Ac099344.1
Ac099344.2
Ac099344.3
Ac099398.1
Ac099489.1
Ac099494.2
Ac099508.1
Ac099518.1
Ac099518.3
Ac099518.4
Ac099518.5
Ac099518.6
Ac099520.1
Ac099521.1
Ac099521.2
Ac099522.1
Ac099522.2
Ac099524.1
Ac099535.1
Ac099542.1
Ac099566.1
Ac099568.2
Ac099667.1
Ac099668.1
Ac099670.2
Ac099670.3
Ac099677.5
Ac099681.1
Ac099681.2
Ac099684.1
Ac099687.1
Ac099778.1
Ac099782.1
Ac099782.2
Ac099791.1
Ac099791.2
Ac099794.2
Ac099795.1
Ac099811.2
Ac099811.3
Ac099850.1
Ac100771.1
Ac100771.2
Ac100778.3
Ac100782.1
Ac100784.1
Ac100786.1
Ac100786.2
Ac100788.1
Ac100788.2
Ac100791.1
Ac100791.2
Ac100791.3
Ac100793.2
Ac100793.3
Ac100793.4
Ac100797.1
Ac100797.5
Ac100800.1
Ac100802.1
Ac100803.2
Ac100803.3
Ac100810.2
Ac100810.6
Ac100812.1
Ac100823.1
Ac100827.1
Ac100827.2
Ac100830.1
Ac100830.2
Ac100830.3
Ac100835.1
Ac100835.2
Ac100843.2
Ac100847.1
Ac100849.1
Ac100849.2
Ac100858.3
Ac100860.1
Ac100861.1
Ac100861.2
Ac100868.1
Ac100871.1
Ac100871.2
Ac102945.1
Ac102945.2
Ac102953.1
Ac102953.2
Ac103409.1
Ac103563.1
Ac103563.2
Ac103563.7
Ac103564.2
Ac103591.1
Ac103591.3
Ac103681.1
Ac103681.2
Ac103691.1
Ac103702.1
Ac103702.2
Ac103705.1
Ac103706.1
Ac103706.2
Ac103706.3
Ac103718.1
Ac103719.1
Ac103724.1
Ac103726.2
Ac103736.1
Ac103739.1
Ac103739.3
Ac103740.1
Ac103740.2
Ac103746.1
Ac103760.1
Ac103770.1
Ac103778.1
Ac103792.1
Ac103794.1
Ac103796.1
Ac103808.2
Ac103808.5
Ac103809.1
Ac103810.1
Ac103810.3
Ac103810.4
Ac103810.8
Ac103831.1
Ac103833.1
Ac103853.1
Ac103855.1
Ac103855.4
Ac103876.1
Ac103879.1
Ac103881.1
Ac103923.1
Ac103974.1
Ac103988.1
Ac103993.1
Ac103996.2
Ac104010.1
Ac104024.2
Ac104031.1
Ac104035.1
Ac104046.1
Ac104051.2
Ac104066.1
Ac104066.2
Ac104073.2
Ac104073.3
Ac104073.4
Ac104076.1
Ac104078.1
Ac104078.2
Ac104083.1
Ac104109.2
Ac104116.1
Ac104123.1
Ac104129.1
Ac104135.1
Ac104137.1
Ac104162.1
Ac104162.2
Ac104169.1
Ac104170.1
Ac104187.1
Ac104211.2
Ac104212.1
Ac104229.1
Ac104233.1
Ac104241.1
Ac104260.3
Ac104306.1
Ac104306.2
Ac104308.1
Ac104316.1
Ac104332.2
Ac104333.2
Ac104333.3
Ac104333.4
Ac104365.1
Ac104365.2
Ac104389.6
Ac104411.1
Ac104417.2
Ac104423.1
Ac104435.1
Ac104446.1
Ac104450.1
Ac104452.1
Ac104453.1
Ac104457.1
Ac104461.1
Ac104463.1
Ac104472.2
Ac104506.1
Ac104521.1
Ac104532.1
Ac104561.1
Ac104561.2
Ac104561.3
Ac104564.1
Ac104564.3
Ac104564.4
Ac104564.5
Ac104581.2
Ac104581.3
Ac104581.4
Ac104590.1
Ac104619.4
Ac104623.1
Ac104634.1
Ac104640.1
Ac104640.2
Ac104651.1
Ac104662.2
Ac104663.1
Ac104687.2
Ac104689.1
Ac104692.1
Ac104692.2
Ac104695.1
Ac104695.3
Ac104695.4
Ac104698.1
Ac104699.1
Ac104758.1
Ac104758.2
Ac104758.5
Ac104763.1
Ac104770.1
Ac104772.1
Ac104772.2
Ac104777.1
Ac104791.2
Ac104794.1
Ac104794.2
Ac104794.3
Ac104806.2
Ac104809.1
Ac104819.2
Ac104819.3
Ac104827.1
Ac104852.1
Ac104958.2
Ac104961.1
Ac104964.1
Ac104964.5
Ac104971.1
Ac104971.2
Ac104971.3
Ac104984.1
Ac104984.4
Ac104984.5
Ac104985.1
Ac104985.2
Ac104985.3
Ac104986.1
Ac104996.2
Ac104997.1
Ac105001.1
Ac105020.1
Ac105020.3
Ac105020.4
Ac105020.5
Ac105020.6
Ac105021.1
Ac105046.1
Ac105052.4
Ac105053.1
Ac105094.2
Ac105105.1
Ac105105.4
Ac105129.1
Ac105129.2
Ac105133.2
Ac105137.1
Ac105137.2
Ac105150.1
Ac105206.3
Ac105213.1
Ac105219.1
Ac105219.2
Ac105250.1
Ac105254.1
Ac105265.2
Ac105265.4
Ac105271.1
Ac105275.1
Ac105275.2
Ac105277.1
Ac105285.1
Ac105339.1
Ac105342.1
Ac105345.1
Ac105345.2
Ac105384.1
Ac105384.2
Ac105389.1
Ac105389.3
Ac105390.1
Ac105393.2
Ac105402.1
Ac105402.3
Ac105411.1
Ac105424.1
Ac105429.1
Ac105429.2
Ac105460.2
Ac105910.1
Ac105914.1
Ac105917.1
Ac105935.1
Ac105935.2
Ac105940.1
Ac105940.2
Ac105942.1
Ac106028.2
Ac106028.4
Ac106038.1
Ac106038.2
Ac106047.1
Ac106706.1
Ac106707.1
Ac106736.1
Ac106738.1
Ac106738.2
Ac106739.1
Ac106745.1
Ac106760.2
Ac106772.1
Ac106772.2
Ac106774.4
Ac106779.1
Ac106782.2
Ac106782.5
Ac106782.6
Ac106785.2
Ac106786.1
Ac106786.2
Ac106794.1
Ac106795.3
Ac106801.1
Ac106818.1
Ac106820.1
Ac106820.2
Ac106820.3
Ac106820.4
Ac106820.6
Ac106822.1
Ac106865.1
Ac106871.1
Ac106872.1
Ac106872.11
Ac106874.1
Ac106875.1
Ac106876.1
Ac106881.1
Ac106886.1
Ac106886.2
Ac106886.3
Ac106897.1
Ac107016.1
Ac107021.1
Ac107029.1
Ac107031.1
Ac107032.2
Ac107058.1
Ac107068.2
Ac107072.2
Ac107074.1
Ac107081.1
Ac107083.1
Ac107204.1
Ac107214.1
Ac107220.1
Ac107223.1
Ac107294.1
Ac107294.3
Ac107304.1
Ac107373.1
Ac107373.2
Ac107375.1
Ac107398.1
Ac107398.3
Ac107398.4
Ac107463.1
Ac107464.1
Ac107464.2
Ac107464.3
Ac107871.1
Ac107884.1
Ac107896.1
Ac107918.4
Ac107926.1
Ac107952.2
Ac107953.1
Ac107954.1
Ac107956.1
Ac107959.1
Ac107959.2
Ac107959.3
Ac107959.4
Ac107959.5
Ac107982.2
Ac107990.1
Ac107993.1
Ac108002.1
Ac108002.2
Ac108025.2
Ac108032.1
Ac108047.1
Ac108058.1
Ac108073.1
Ac108073.2
Ac108082.1
Ac108102.1
Ac108103.1
Ac108134.1
Ac108134.3
Ac108134.4
Ac108136.1
Ac108142.1
Ac108174.1
Ac108206.1
Ac108210.1
Ac108210.2
Ac108215.1
Ac108448.3
Ac108449.1
Ac108449.2
Ac108451.2
Ac108463.2
Ac108463.3
Ac108467.2
Ac108471.2
Ac108517.1
Ac108673.1
Ac108673.2
Ac108673.3
Ac108676.2
Ac108693.2
Ac108704.2
Ac108706.1
Ac108734.1
Ac108734.2
Ac108734.4
Ac108738.1
Ac108751.1
Ac108751.5
Ac108863.1
Ac108865.1
Ac108866.1
Ac108868.2
Ac109136.1
Ac109315.1
Ac109322.1
Ac109326.1
Ac109349.1
Ac109454.1
Ac109454.3
Ac109460.3
Ac109462.1
Ac109464.2
Ac109466.1
Ac109471.1
Ac109492.1
Ac109587.1
Ac109597.2
Ac109630.1
Ac109635.3
Ac109635.5
Ac109635.6
Ac109830.1
Ac109992.1
Ac110027.1
Ac110058.1
Ac110079.1
Ac110275.1
Ac110285.1
Ac110285.2
Ac110285.3
Ac110285.4
Ac110285.5
Ac110285.6
Ac110285.7
Ac110296.1
Ac110588.1
Ac110609.1
Ac110619.1
Ac110716.2
Ac110741.1
Ac110741.3
Ac110749.1
Ac110760.2
Ac110769.1
Ac110769.2
Ac110769.3
Ac110774.1
Ac110792.1
Ac110792.3
Ac110800.1
Ac111006.1
Ac111149.2
Ac111152.3
Ac111182.1
Ac111186.1
Ac111193.1
Ac111194.1
Ac111194.2
Ac111198.1
Ac112191.1
Ac112191.3
Ac112196.1
Ac112198.1
Ac112198.2
Ac112200.1
Ac112200.2
Ac112204.1
Ac112204.3
Ac112206.2
Ac112206.3
Ac112219.2
Ac112220.2
Ac112225.1
Ac112236.1
Ac112236.2
Ac112242.1
Ac112243.1
Ac112250.2
Ac112482.1
Ac112484.1
Ac112484.3
Ac112484.4
Ac112487.1
Ac112487.2
Ac112492.5
Ac112504.2
Ac112512.1
Ac112518.1
Ac112673.1
Ac112693.3
Ac112715.1
Ac112719.1
Ac112719.2
Ac112721.1
Ac112722.1
Ac112907.1
Ac112907.2
Ac113133.1
Ac113143.1
Ac113143.2
Ac113145.1
Ac113167.1
Ac113174.1
Ac113189.1
Ac113189.2
Ac113189.3
Ac113189.4
Ac113191.1
Ac113192.1
Ac113192.3
Ac113192.4
Ac113192.5
Ac113194.1
Ac113208.1
Ac113208.2
Ac113208.3
Ac113346.2
Ac113347.1
Ac113347.2
Ac113347.3
Ac113367.2
Ac113367.3
Ac113382.1
Ac113383.1
Ac113391.2
Ac113404.1
Ac113410.2
Ac113410.3
Ac113430.1
Ac113554.1
Ac113607.1
Ac113608.2
Ac114271.1
Ac114291.1
Ac114296.1
Ac114321.1
Ac114341.1
Ac114485.1
Ac114488.2
Ac114488.3
Ac114489.1
Ac114490.1
Ac114492.1
Ac114546.1
Ac114546.2
Ac114550.2
Ac114689.1
Ac114689.2
Ac114689.3
Ac114730.1
Ac114737.3
Ac114741.1
Ac114755.1
Ac114755.3
Ac114760.2
Ac114763.1
Ac114763.2
Ac114781.1
Ac114781.2
Ac114803.1
Ac114811.2
Ac114812.4
Ac114814.1
Ac114947.1
Ac114956.1
Ac114956.3
Ac114973.1
Ac114982.1
Ac115099.1
Ac115102.1
Ac115220.2
Ac115283.1
Ac115284.1
Ac115284.3
Ac115522.1
Ac115618.3
Ac115621.1
Ac115676.1
Ac115837.1
Ac115989.1
Ac115990.1
Ac116003.1
Ac116021.1
Ac116025.1
Ac116025.2
Ac116035.1
Ac116038.1
Ac116337.1
Ac116337.2
Ac116337.3
Ac116345.1
Ac116348.2
Ac116348.4
Ac116351.2
Ac116353.1
Ac116353.4
Ac116353.5
Ac116366.1
Ac116366.2
Ac116366.3
Ac116407.2
Ac116407.3
Ac116407.4
Ac116456.1
Ac116535.1
Ac116552.1
Ac116562.4
Ac116563.2
Ac116565.1
Ac116609.1
Ac116609.2
Ac116612.1
Ac116666.1
Ac116667.1
Ac116667.2
Ac116903.1
Ac116903.2
Ac116914.2
Ac117382.1
Ac117382.2
Ac117383.1
Ac117386.2
Ac117392.1
Ac117430.1
Ac117453.1
Ac117457.1
Ac117465.1
Ac117473.1
Ac117498.1
Ac117498.2
Ac117498.3
Ac117500.2
Ac117500.3
Ac117500.5
Ac117944.1
Ac117945.1
Ac117947.1
Ac118549.1
Ac118553.2
Ac118658.1
Ac118754.1
Ac118754.2
Ac118754.3
Ac118755.1
Ac118757.1
Ac118758.2
Ac118758.3
Ac118942.1
Ac119044.1
Ac119396.1
Ac119424.1
Ac119427.1
Ac119428.1
Ac119428.2
Ac119673.1
Ac119676.1
Ac119677.1
Ac119800.1
Ac119868.1
Ac120024.1
Ac120024.2
Ac120024.3
Ac120036.3
Ac120036.4
Ac120042.1
Ac120057.1
Ac120057.2
Ac120057.3
Ac120057.4
Ac120114.1
Ac120114.4
Ac120193.1
Ac120498.1
Ac120498.2
Ac120498.3
Ac120498.5
Ac120498.7
Ac120498.9
Ac121154.1
Ac121251.1
Ac121333.1
Ac121334.2
Ac121338.1
Ac121338.2
Ac121757.1
Ac121758.3
Ac121761.1
Ac122136.1
Ac122688.3
Ac122713.1
Ac122713.2
Ac122714.2
Ac122718.2
Ac122719.1
Ac122719.2
Ac123023.1
Ac123595.1
Ac123767.1
Ac123768.1
Ac123777.1
Ac123904.1
Ac123912.2
Ac123912.4
Ac123912.6
Ac124014.1
Ac124016.1
Ac124017.1
Ac124067.1
Ac124067.2
Ac124068.1
Ac124068.2
Ac124069.1
Ac124242.1
Ac124248.1
Ac124276.1
Ac124276.2
Ac124283.1
Ac124283.2
Ac124283.3
Ac124283.4
Ac124283.5
Ac124290.2
Ac124312.1
Ac124319.1
Ac124319.3
Ac124319.5
Ac124784.1
Ac124804.1
Ac124854.1
Ac124916.2
Ac124944.1
Ac124944.3
Ac124947.2
Ac125421.2
Ac125494.1
Ac125603.1
Ac125603.2
Ac125611.1
Ac125611.3
Ac125612.1
Ac125616.1
Ac125807.1
Ac126124.1
Ac126175.1
Ac126178.1
Ac126283.1
Ac126323.1
Ac126323.4
Ac126389.1
Ac126407.1
Ac126474.1
Ac126544.2
Ac126603.1
Ac126614.1
Ac126696.1
Ac126696.2
Ac126763.1
Ac126768.2
Ac126768.3
Ac126773.2
Ac126773.3
Ac126773.4
Ac126915.1
Ac126915.3
Ac127002.1
Ac127024.2
Ac127024.3
Ac127024.8
Ac127029.2
Ac127029.3
Ac127070.1
Ac127070.3
Ac127391.1
Ac127496.1
Ac127496.3
Ac127496.4
Ac127496.6
Ac127521.1
Ac127522.1
Ac127537.1
Ac127540.1
Ac128685.1
Ac128707.1
Ac128709.3
Ac128714.1
Ac129492.1
Ac129492.2
Ac129492.3
Ac129492.5
Ac129492.8
Ac129502.1
Ac129507.1
Ac129507.2
Ac129507.3
Ac129507.4
Ac129510.1
Ac129807.1
Ac129850.1
Ac129908.1
Ac129915.3
Ac129926.1
Ac129926.2
Ac130343.1
Ac130343.2
Ac130371.1
Ac130371.2
Ac130456.4
Ac130456.5
Ac130456.6
Ac130462.1
Ac130466.1
Ac130469.1
Ac130472.1
Ac131009.1
Ac131009.2
Ac131009.4
Ac131025.1
Ac131025.2
Ac131025.3
Ac131097.1
Ac131097.3
Ac131097.4
Ac131159.1
Ac131160.1
Ac131182.1
Ac131206.1
Ac131212.1
Ac131212.2
Ac131212.3
Ac131212.4
Ac131235.2
Ac131235.3
Ac131254.2
Ac131274.1
Ac131280.1
Ac131391.1
Ac131571.1
Ac131934.1
Ac132008.2
Ac132192.2
Ac132217.1
Ac132479.1
Ac132812.1
Ac132825.1
Ac132825.2
Ac132825.4
Ac132825.5
Ac132872.1
Ac132872.2
Ac132872.3
Ac132872.4
Ac132938.1
Ac132938.2
Ac132938.5
Ac132942.1
Ac133041.1
Ac133065.1
Ac133065.3
Ac133473.1
Ac133539.1
Ac133540.1
Ac133552.1
Ac133552.2
Ac133552.3
Ac133552.5
Ac133561.3
Ac133637.1
Ac133644.3
Ac133785.1
Ac133961.1
Ac133965.1
Ac134043.1
Ac134043.2
Ac134312.1
Ac134312.2
Ac134312.3
Ac134312.5
Ac134349.2
Ac134508.1
Ac134682.1
Ac134698.2
Ac134698.5
Ac134772.1
Ac134775.1
Ac135012.1
Ac135012.2
Ac135048.1
Ac135048.2
Ac135048.4
Ac135050.2
Ac135050.3
Ac135050.4
Ac135050.5
Ac135178.1
Ac135178.3
Ac135178.5
Ac135178.6
Ac135388.1
Ac135506.1
Ac135584.1
Ac135586.2
Ac135626.1
Ac135721.1
Ac135721.2
Ac135782.1
Ac135782.2
Ac135782.3
Ac136285.3
Ac136297.1
Ac136424.1
Ac136469.1
Ac136469.2
Ac136475.1
Ac136475.2
Ac136475.3
Ac136475.4
Ac136475.5
Ac136475.6
Ac136475.8
Ac136475.9
Ac136489.1
Ac136601.1
Ac136604.3
Ac136618.1
Ac136621.1
Ac136628.3
Ac136632.2
Ac136759.1
Ac137527.1
Ac137549.1
Ac137579.2
Ac137590.1
Ac137627.1
Ac137630.1
Ac137630.3
Ac137630.4
Ac137675.1
Ac137695.2
Ac137735.2
Ac137767.1
Ac137834.1
Ac137834.2
Ac137894.1
Ac137932.1
Ac137932.2
Ac137932.3
Ac137936.1
Ac137936.2
Ac138028.3
Ac138028.4
Ac138028.6
Ac138123.1
Ac138123.2
Ac138150.1
Ac138150.2
Ac138207.1
Ac138207.2
Ac138207.4
Ac138207.8
Ac138207.9
Ac138230.1
Ac138304.1
Ac138305.1
Ac138356.1
Ac138356.3
Ac138393.1
Ac138393.3
Ac138409.1
Ac138409.2
Ac138466.1
Ac138466.2
Ac138466.3
Ac138474.1
Ac138512.1
Ac138627.1
Ac138627.2
Ac138646.1
Ac138649.1
Ac138649.2
Ac138655.1
Ac138696.2
Ac138701.2
Ac138781.1
Ac138811.1
Ac138811.2
Ac138932.5
Ac138951.2
Ac138956.2
Ac138965.3
Ac139085.1
Ac139099.3
Ac139100.1
Ac139100.2
Ac139149.1
Ac139256.1
Ac139491.5
Ac139530.1
Ac139530.3
Ac139530.4
Ac139718.1
Ac139749.1
Ac139768.1
Ac139768.2
Ac139769.1
Ac139769.2
Ac139783.2
Ac139795.2
Ac139795.3
Ac139887.2
Ac140113.1
Ac140113.2
Ac140113.3
Ac140172.1
Ac140481.1
Ac140481.2
Ac140504.1
Ac140912.1
Ac141002.1
Ac141586.1
Ac141930.1
Ac141930.2
Ac142381.2
Ac142391.1
Ac144522.1
Ac144652.1
Ac144831.1
Ac145098.1
Ac145098.2
Ac145124.1
Ac145141.1
Ac145146.1
Ac145207.1
Ac145207.2
Ac145207.3
Ac145207.4
Ac145207.5
Ac145207.6
Ac145207.8
Ac145207.9
Ac145285.6
Ac145350.3
Ac145422.1
Ac145423.2
Ac145423.3
Ac145676.1
Ac146507.1
Ac147067.2
Ac147651.1
Ac147651.2
Ac147651.4
Ac148476.1
Ac148477.1
Ac148477.2
Ac148477.3
Ac148477.5
Ac148477.9
Ac156455.1
Ac187653.1
Ac190387.1
Ac207130.1
Ac211433.2
Ac211433.3
Ac211476.6
Ac211485.1
Ac215522.2
Ac226118.1
Ac231533.1
Ac231657.1
Ac231657.2
Ac231759.1
Ac231760.1
Ac231981.1
Ac232323.2
Ac233280.19
Ac233280.2
Ac233290.2
Ac233300.1
Ac233702.1
Ac233702.7
Ac233702.8
Ac233723.1
Ac233723.2
Ac233724.10
Ac233724.2
Ac233724.8
Ac233724.9
Ac233964.1
Ac233982.1
Ac233992.1
Ac233992.2
Ac233992.3
Ac234582.1
Ac234582.2
Ac234771.4
Ac234772.1
Ac234775.1
Ac234781.1
Ac234781.3
Ac234782.3
Ac234782.4
Ac234917.2
Ac236430.1
Ac236972.2
Ac237221.1
Ac239800.2
Ac239803.1
Ac239809.3
Ac239868.1
Ac240442.1
Ac241377.3
Ac241584.1
Ac242426.2
Ac242842.1
Ac242842.3
Ac242988.1
Ac243312.2
Ac243428.1
Ac243547.1
Ac243547.2
Ac243547.3
Ac243562.1
Ac243571.1
Ac243571.2
Ac243585.1
Ac243585.2
Ac243654.1
Ac243772.3
Ac243773.1
Ac243773.2
Ac243829.1
Ac243829.4
Ac243830.1
Ac243830.2
Ac243836.1
Ac243960.1
Ac243960.3
Ac243960.5
Ac243960.7
Ac243965.1
Ac243967.1
Ac243972.1
Ac244021.1
Ac244033.1
Ac244034.1
Ac244034.2
Ac244035.1
Ac244090.1
Ac244090.2
Ac244090.3
Ac244131.2
Ac244153.1
Ac244157.2
Ac244250.1
Ac244394.1
Ac244452.1
Ac244453.3
Ac244502.1
Ac244502.3
Ac244517.10
Ac244517.11
Ac244517.4
Ac244517.5
Ac244517.6
Ac244517.7
Ac244517.8
Ac244517.9
Ac245014.3
Ac245028.2
Ac245033.2
Ac245033.4
Ac245036.1
Ac245036.2
Ac245036.3
Ac245036.4
Ac245052.2
Ac245052.3
Ac245052.5
Ac245052.6
Ac245052.7
Ac245088.1
Ac245088.2
Ac245100.1
Ac245100.2
Ac245100.4
Ac245100.5
Ac245100.6
Ac245100.8
Ac245100.9
Ac245102.1
Ac245140.1
Ac245140.3
Ac245164.1
Ac245187.1
Ac245187.2
Ac245291.1
Ac245291.3
Ac245297.2
Ac245452.1
Ac245452.4
Ac245505.3
Ac245517.3
Ac245517.5
Ac245519.2
Ac245884.1
Ac245884.4
Ac245884.7
Ac245884.8
Ac246787.2
Ac246793.1
Ac246817.1
Ac246817.2
Ac253536.3
Ac253536.4
Ac253536.7
Ac254562.1
Ac254629.1
Ac254633.1
Acaa1
Acaca
Acacb
Acad10
Acad11
Acad8
Acad9
Acadm
Acads
Acadsb
Acadvl
Acan
Acap1
Acap2
Acap3
Acat1
Acat2
Acbd3-as1
Acbd4
Acbd6
Accs
Accsl
Acd
Ace
Ace2
Ace3p
Acer3
Ache
Acin1
Ackr1
Ackr2
Ackr3
Acly
Acmsd
Acnatp
Aco1
Aco2
Acot1
Acot11
Acot12
Acot13
Acot2
Acot4
Acot6
Acot7
Acot8
Acox1
Acox2
Acoxl
Acoxl-as1
Acp1
Acp2
Acp4
Acp5
Acp6
Acp7
Acpp
Acr
Acrbp
Acrv1
Acsbg1
Acsbg2
Acsf2
Acsf3
Acsl1
Acsl3
Acsl4
Acsl5
Acsl6
Acsm1
Acsm3
Acss1
Acss2
Acss3
Acta1
Acta2-as1
Actb
Actbp11
Actbp14
Actbp2
Actg1
Actg1p14
Actg1p17
Actg1p18
Actg1p22
Actg1p23
Actg1p24
Actl6a
Actl6b
Actl7b
Actl8
Actn1
Actn1-as1
Actn2
Actn3
Actn4
Actn4p1
Actr10
Actr1a
Actr1b
Actr2
Actr3
Actr3b
Actr3p2
Actr6
Acvr1
Acvr1b
Acvr1c
Acvr2a
Acvr2b
Acvr2b-as1
Acvrl1
Acy1
Acyp1
Acyp2
Ad000090.1
Ad000671.1
Ad000671.2
Ad000671.3
Ad000864.1
Ad000864.2
Ad001527.2
Ada2
Adad1
Adad2
Adal
Adam10
Adam11
Adam12
Adam15
Adam17
Adam18
Adam19
Adam1b
Adam20p1
Adam20p2
Adam22
Adam23
Adam28
Adam29
Adam32
Adam33
Adam5
Adam7
Adam8
Adam9
Adamts1
Adamts10
Adamts12
Adamts13
Adamts14
Adamts15
Adamts16
Adamts17
Adamts18
Adamts19
Adamts2
Adamts4
Adamts6
Adamts7
Adamts7p1
Adamts7p3
Adamts7p4
Adamts8
Adamts9
Adamtsl1
Adamtsl2
Adamtsl3
Adamtsl4
Adamtsl4-as1
Adamtsl5
Adap1
Adap2
Adar
Adarb1
Adarb2
Adarb2-as1
Adat3
Adck1
Adck2
Adck5
Adcy1
Adcy10
Adcy10p1
Adcy2
Adcy3
Adcy4
Adcy5
Adcy6
Adcy7
Adcy8
Adcy9
Adcyap1
Adcyap1r1
Add1
Add2
Add3
Add3-as1
Adgb
Adgra1
Adgra1-as1
Adgra2
Adgra3
Adgrb1
Adgrb2
Adgrb3
Adgrd1
Adgrd1-as1
Adgrd2
Adgre1
Adgre2
Adgre5
Adgrf2
Adgrf5
Adgrg1
Adgrg3
Adgrg4
Adgrg5
Adgrg6
Adgrg7
Adgrl1
Adgrl2
Adgrl3
Adgrl3-as1
Adgrl4
Adgrv1
Adh1b
Adh4
Adh6
Adh7
Adhfe1
Adi1p1
Adi1p2
Adig
Adipoq
Adipor2
Adirf
Adk
Adm
Adm2
Adm5
Adnp2
Adnp-as1
Ado
Adora1
Adora2a
Adora2a-as1
Adora2b
Adpgk
Adpgk-as1
Adprh
Adprhl1
Adprm
Adra1a
Adra1d
Adra2a
Adra2c
Adrb1
Adrb2
Adrm1
Adsl
Adssl1
Adtrp
Aebp1
Aebp2
Aen
Aes
Af001548.3
Af015262.1
Af038458.1
Af038458.2
Af038458.3
Af064858.1
Af067845.5
Af096876.1
Af106564.1
Af111167.1
Af111169.1
Af111169.2
Af111169.3
Af117829.1
Af127577.5
Af127936.2
Af129075.2
Af129408.1
Af131215.3
Af131215.7
Af131216.5
Af165147.1
Af181450.1
Af186190.1
Af186192.2
Af186192.3
Af201337.1
Af213884.3
Af228730.5
Af230666.1
Af230666.2
Af233439.1
Af235103.2
Af238378.1
Af241726.2
Af274858.1
Af279873.2
Af305872.1
Afap1
Afap1-as1
Afap1l1
Afdn
Aff1
Aff2
Aff3
Aff4
Afg1l
Afg3l1p
Afg3l2
Afmid
Afp
Aftph
Agap1
Agap11
Agap1-it1
Agap2
Agap2-as1
Agap3
Agap7p
Agbl1
Agbl2
Agbl3
Agbl4
Agbl5
Agbl5-as1
Agbl5-it1
Ager
Agfg1
Agfg2
Aggf1
Aggf1p10
Agk
Agl
Agmo
Ago2
Ago3
Agpat1
Agpat2
Agpat3
Agpat4
Agpat5
Agps
Agr2
Agrn
Agrp
Agtr1
Agtrap
Agxt
Agxt2
Ahctf1
Ahcy
Ahcyl1
Ahcyl2
Ahcyp7
Ahdc1
Ahi1
Ahnak2
Ahr
Ahrr
Ahsa1
Ahsa2p
Ahsg
Aif1
Aif1l
Aifm3
Aig1
Aig1p1
Aimp1
Aimp1p2
Aimp2
Aip
Aipl1
Aire
Aj003147.2
Aj006995.1
Aj009632.2
Aj011932.1
Aj239318.1
Aj239328.1
Ajap1
Ajm1
Ajuba
Ak1
Ak2
Ak3p2
Ak3p3
Ak3p5
Ak4
Ak5
Ak7
Ak9
Akain1
Akap1
Akap10
Akap12
Akap13
Akap17a
Akap2
Akap5
Akap6
Akap7
Akap8
Akap8l
Akap9
Akip1
Akirin1
Akirin1p2
Akirin2
Akna
Aknad1
Akr1a1
Akr1b1
Akr1b10
Akr1b1p3
Akr1c1
Akr1c3
Akr1c4
Akr1d1
Akr1d1p1
Akr1e2
Akt1
Akt1s1
Akt2
Akt3
Akt3-it1
Aktip
Al008582.1
Al008626.1
Al008628.1
Al008638.3
Al008638.5
Al008707.1
Al008718.2
Al008720.1
Al008721.2
Al008726.1
Al008727.1
Al008729.1
Al009028.1
Al009031.1
Al009172.1
Al009174.1
Al009178.3
Al009179.1
Al009183.1
Al020993.1
Al020995.1
Al020996.1
Al020996.2
Al020996.3
Al020997.2
Al021068.1
Al021068.2
Al021153.1
Al021154.1
Al021155.2
Al021391.1
Al021395.1
Al021396.1
Al021407.1
Al021407.2
Al021408.1
Al021546.1
Al021578.1
Al021707.1
Al021707.2
Al021707.3
Al021707.5
Al021707.6
Al021707.7
Al021707.8
Al021807.1
Al021808.1
Al021939.1
Al021997.3
Al022068.1
Al022069.1
Al022157.1
Al022163.1
Al022237.1
Al022238.2
Al022238.3
Al022238.4
Al022312.1
Al022313.1
Al022313.2
Al022314.1
Al022315.1
Al022316.1
Al022318.4
Al022319.1
Al022322.1
Al022323.5
Al022324.1
Al022324.2
Al022324.4
Al022326.1
Al022328.2
Al022328.3
Al022328.4
Al022329.2
Al022329.3
Al022332.2
Al022334.2
Al022341.1
Al022341.2
Al022345.4
Al022722.1
Al022722.2
Al022724.1
Al023284.3
Al023284.4
Al023584.2
Al023755.1
Al023775.1
Al023803.1
Al023803.3
Al023806.1
Al023806.2
Al023881.1
Al024498.2
Al024507.2
Al024508.2
Al031055.1
Al031056.1
Al031056.2
Al031121.1
Al031121.2
Al031121.3
Al031123.1
Al031123.2
Al031123.3
Al031133.1
Al031186.1
Al031229.1
Al031280.1
Al031281.3
Al031282.1
Al031283.2
Al031289.1
Al031315.1
Al031428.1
Al031428.2
Al031429.2
Al031430.1
Al031432.3
Al031432.4
Al031432.5
Al031577.1
Al031584.1
Al031584.2
Al031587.1
Al031587.2
Al031587.4
Al031587.5
Al031590.1
Al031595.1
Al031595.3
Al031598.1
Al031600.1
Al031600.2
Al031600.3
Al031601.2
Al031602.1
Al031651.2
Al031658.2
Al031663.2
Al031665.1
Al031666.1
Al031666.2
Al031666.3
Al031667.1
Al031674.1
Al031681.1
Al031705.1
Al031709.1
Al031710.1
Al031710.2
Al031713.1
Al031714.1
Al031719.1
Al031719.2
Al031726.1
Al031727.1
Al031728.1
Al031731.1
Al031768.1
Al031770.1
Al031772.1
Al031775.1
Al031777.1
Al031777.2
Al031777.3
Al031846.1
Al031847.1
Al031847.2
Al031848.1
Al031848.2
Al031864.1
Al031963.1
Al031963.2
Al031963.3
Al031985.1
Al032819.1
Al032819.2
Al032819.3
Al033380.1
Al033381.2
Al033384.1
Al033519.1
Al033519.2
Al033527.1
Al033527.2
Al033527.3
Al033527.4
Al033527.5
Al033527.6
Al033528.2
Al033529.1
Al033543.1
Al034346.1
Al034349.1
Al034370.1
Al034374.1
Al034376.1
Al034379.1
Al034397.2
Al034397.3
Al034417.1
Al034417.2
Al034417.4
Al034430.2
Al034548.1
Al034550.1
Al034550.2
Al034555.1
Al035045.1
Al035071.1
Al035071.2
Al035078.1
Al035078.3
Al035078.4
Al035252.3
Al035398.1
Al035404.2
Al035407.2
Al035410.1
Al035410.2
Al035411.1
Al035412.1
Al035415.1
Al035425.1
Al035427.1
Al035443.1
Al035456.1
Al035460.1
Al035530.2
Al035541.1
Al035587.1
Al035633.1
Al035634.1
Al035660.1
Al035660.2
Al035661.1
Al035665.1
Al035685.1
Al049539.1
Al049541.2
Al049543.1
Al049557.1
Al049569.1
Al049597.1
Al049629.2
Al049637.2
Al049651.1
Al049651.2
Al049693.1
Al049697.1
Al049712.1
Al049714.1
Al049733.1
Al049734.1
Al049734.2
Al049747.1
Al049749.1
Al049757.1
Al049775.1
Al049775.3
Al049779.2
Al049779.3
Al049780.1
Al049780.2
Al049794.1
Al049795.1
Al049796.1
Al049812.2
Al049820.1
Al049828.1
Al049830.3
Al049833.1
Al049833.2
Al049836.1
Al049839.1
Al049840.2
Al049840.3
Al049840.4
Al049840.5
Al049840.6
Al049844.1
Al049870.1
Al049870.3
Al049870.4
Al049872.1
Al049874.3
Al050321.1
Al050331.2
Al050335.1
Al050338.1
Al050344.1
Al050349.1
Al050402.1
Al050403.2
Al078459.1
Al078581.1
Al078582.1
Al078590.1
Al078590.3
Al078596.1
Al078601.3
Al078604.1
Al078605.1
Al078621.1
Al078621.3
Al078624.2
Al078644.2
Al078645.1
Al078645.2
Al079303.1
Al079342.3
Al080243.2
Al080250.1
Al080273.1
Al080276.1
Al080276.2
Al080285.1
Al080313.2
Al096677.1
Al096772.1
Al096800.1
Al096803.3
Al096828.1
Al096828.3
Al096865.1
Al096869.3
Al096870.1
Al109613.1
Al109614.1
Al109615.2
Al109615.3
Al109618.1
Al109659.2
Al109741.1
Al109755.1
Al109767.1
Al109804.1
Al109806.1
Al109811.1
Al109811.3
Al109837.1
Al109838.1
Al109910.1
Al109910.2
Al109914.1
Al109917.1
Al109918.1
Al109920.1
Al109923.1
Al109924.1
Al109935.1
Al109936.1
Al109936.2
Al109945.1
Al109954.1
Al109954.2
Al109954.3
Al109955.1
Al109976.1
Al110118.1
Al110118.2
Al110292.1
Al117190.1
Al117190.3
Al117209.1
Al117328.1
Al117328.2
Al117335.1
Al117339.5
Al117372.1
Al117378.2
Al117379.1
Al117381.1
Al117382.1
Al117382.2
Al118506.1
Al118508.1
Al118508.2
Al118511.2
Al118520.1
Al118522.1
Al118558.1
Al118558.3
Al121574.1
Al121576.1
Al121578.2
Al121578.3
Al121583.1
Al121590.1
Al121594.1
Al121601.2
Al121603.1
Al121603.2
Al121612.1
Al121612.2
Al121655.1
Al121656.1
Al121672.1
Al121672.2
Al121672.3
Al121753.1
Al121757.2
Al121758.1
Al121759.1
Al121760.1
Al121768.1
Al121772.1
Al121772.3
Al121796.1
Al121820.1
Al121827.1
Al121827.2
Al121829.1
Al121829.2
Al121830.1
Al121832.1
Al121832.2
Al121834.1
Al121835.1
Al121845.1
Al121845.2
Al121845.3
Al121845.4
Al121885.1
Al121885.3
Al121890.1
Al121890.4
Al121890.5
Al121894.2
Al121895.1
Al121895.2
Al121899.1
Al121900.1
Al121900.2
Al121906.1
Al121906.2
Al121912.1
Al121917.1
Al121917.2
Al121935.1
Al121936.1
Al121936.2
Al121949.1
Al121949.2
Al121949.3
Al121952.1
Al121956.1
Al121956.4
Al121972.1
Al121983.1
Al121983.2
Al121985.1
Al121985.2
Al121985.3
Al121988.1
Al121990.1
Al121992.1
Al121992.2
Al122001.1
Al122003.1
Al122008.1
Al122013.1
Al122017.1
Al122018.1
Al122023.1
Al122035.1
Al122058.1
Al132639.2
Al132639.3
Al132640.1
Al132642.1
Al132642.2
Al132655.1
Al132655.2
Al132655.3
Al132671.1
Al132709.1
Al132712.2
Al132765.2
Al132780.1
Al132780.2
Al132780.4
Al132801.1
Al132819.1
Al132822.1
Al132838.1
Al132855.1
Al132857.1
Al132875.3
Al132996.1
Al133153.1
Al133153.2
Al133167.1
Al133215.2
Al133215.3
Al133216.2
Al133227.1
Al133243.2
Al133243.3
Al133257.1
Al133259.1
Al133268.1
Al133268.2
Al133268.3
Al133268.4
Al133297.2
Al133299.1
Al133304.2
Al133330.1
Al133330.2
Al133338.1
Al133342.1
Al133343.1
Al133343.2
Al133346.1
Al133351.1
Al133351.3
Al133351.4
Al133352.1
Al133367.1
Al133368.1
Al133368.2
Al133370.2
Al133371.1
Al133371.2
Al133371.3
Al133372.1
Al133372.3
Al133375.1
Al133380.1
Al133383.1
Al133383.2
Al133387.1
Al133396.2
Al133399.1
Al133406.2
Al133410.2
Al133410.3
Al133419.1
Al133444.1
Al133445.2
Al133461.1
Al133464.1
Al133466.1
Al133467.1
Al133467.2
Al133480.1
Al133481.1
Al133481.3
Al133485.1
Al133485.2
Al133499.1
Al133516.1
Al133523.1
Al133551.1
Al135744.1
Al135746.1
Al135785.1
Al135787.1
Al135791.1
Al135818.1
Al135818.2
Al135838.1
Al135878.1
Al135901.1
Al135903.1
Al135908.1
Al135910.1
Al135960.1
Al135999.1
Al135999.2
Al135999.3
Al136018.1
Al136038.1
Al136038.3
Al136038.5
Al136040.1
Al136084.1
Al136084.2
Al136090.1
Al136097.3
Al136115.1
Al136115.2
Al136116.1
Al136116.3
Al136126.1
Al136131.3
Al136139.1
Al136140.2
Al136141.1
Al136146.1
Al136162.1
Al136172.1
Al136221.1
Al136231.1
Al136295.1
Al136295.4
Al136295.6
Al136298.1
Al136301.1
Al136307.1
Al136309.1
Al136309.2
Al136309.3
Al136309.4
Al136310.1
Al136360.2
Al136361.1
Al136366.1
Al136368.1
Al136372.1
Al136379.1
Al136380.1
Al136439.1
Al136441.1
Al136460.1
Al136528.1
Al136528.2
Al136529.1
Al136531.2
Al136531.3
Al136961.1
Al136964.1
Al136968.2
Al136972.1
Al136979.1
Al136980.1
Al136981.1
Al136982.5
Al136982.7
Al136985.1
Al136985.2
Al136985.3
Al136987.1
Al136988.1
Al137002.1
Al137002.2
Al137003.1
Al137003.2
Al137009.1
Al137025.1
Al137027.1
Al137028.2
Al137058.1
Al137058.2
Al137060.1
Al137067.1
Al137067.2
Al137071.1
Al137076.1
Al137077.2
Al137078.2
Al137100.2
Al137161.1
Al137186.2
Al137247.1
Al137779.2
Al137779.3
Al137782.1
Al137784.1
Al137785.1
Al137786.1
Al137790.1
Al137792.1
Al137796.1
Al137798.1
Al137802.2
Al137802.3
Al137804.1
Al137847.1
Al137847.2
Al137856.1
Al138686.2
Al138688.1
Al138689.2
Al138690.1
Al138720.1
Al138724.1
Al138726.1
Al138749.1
Al138756.1
Al138760.1
Al138762.1
Al138781.1
Al138781.2
Al138785.1
Al138787.2
Al138799.1
Al138799.4
Al138812.1
Al138828.1
Al138828.2
Al138831.1
Al138831.2
Al138878.1
Al138878.2
Al138881.1
Al138885.1
Al138885.2
Al138885.3
Al138885.4
Al138889.1
Al138895.1
Al138895.2
Al138900.2
Al138902.1
Al138916.1
Al138918.1
Al138920.1
Al138921.1
Al138960.1
Al138960.2
Al138963.1
Al138966.2
Al138976.1
Al138976.2
Al139005.1
Al139008.2
Al139010.1
Al139011.1
Al139011.2
Al139020.2
Al139022.1
Al139022.2
Al139035.1
Al139039.3
Al139041.1
Al139082.1
Al139093.1
Al139095.3
Al139095.4
Al139099.1
Al139099.3
Al139100.1
Al139120.1
Al139125.1
Al139130.1
Al139142.1
Al139156.2
Al139158.2
Al139161.2
Al139184.1
Al139193.1
Al139193.2
Al139220.1
Al139220.2
Al139230.1
Al139237.1
Al139246.1
Al139246.2
Al139246.3
Al139246.5
Al139254.1
Al139254.2
Al139260.1
Al139260.2
Al139280.1
Al139281.1
Al139288.1
Al139300.1
Al139300.2
Al139316.1
Al139317.1
Al139317.2
Al139317.5
Al139327.3
Al139339.1
Al139339.2
Al139349.1
Al139352.1
Al139353.2
Al139383.1
Al139384.2
Al139385.1
Al139393.1
Al139400.1
Al139405.1
Al139412.1
Al139415.2
Al139420.1
Al139420.2
Al139423.1
Al139424.1
Al139424.3
Al139807.1
Al139819.1
Al157366.1
Al157371.1
Al157371.2
Al157385.1
Al157385.2
Al157392.2
Al157392.3
Al157392.4
Al157392.5
Al157395.1
Al157400.1
Al157400.2
Al157400.5
Al157402.2
Al157414.2
Al157702.1
Al157702.2
Al157709.1
Al157762.1
Al157770.1
Al157786.1
Al157813.1
Al157823.1
Al157823.2
Al157827.1
Al157832.2
Al157834.3
Al157871.4
Al157871.6
Al157884.2
Al157888.1
Al157893.1
Al157896.1
Al157899.1
Al157902.1
Al157932.1
Al157935.1
Al157935.2
Al157938.1
Al157955.1
Al157996.1
Al158013.1
Al158032.1
Al158032.2
Al158047.1
Al158050.2
Al158055.1
Al158062.1
Al158063.1
Al158064.1
Al158068.2
Al158070.2
Al158071.1
Al158071.4
Al158077.1
Al158147.1
Al158151.1
Al158151.3
Al158151.4
Al158166.2
Al158175.1
Al158198.1
Al158207.2
Al158211.3
Al158211.5
Al158212.2
Al158212.3
Al158214.1
Al158800.1
Al158801.1
Al158801.5
Al158817.1
Al158827.1
Al158828.1
Al158837.1
Al159166.1
Al159174.1
Al159972.1
Al159978.1
Al159987.1
Al160004.2
Al160035.1
Al160171.1
Al160191.1
Al160237.1
Al160254.1
Al160269.1
Al160270.1
Al160271.1
Al160272.1
Al160272.2
Al160275.1
Al160281.1
Al160286.1
Al160286.2
Al160291.1
Al160313.1
Al160313.2
Al160314.2
Al160396.1
Al160408.1
Al160408.2
Al160408.4
Al160408.5
Al160408.6
Al160411.1
Al160412.1
Al161420.1
Al161431.1
Al161449.1
Al161449.2
Al161452.1
Al161629.1
Al161637.1
Al161638.2
Al161640.1
Al161645.1
Al161646.1
Al161651.1
Al161668.1
Al161668.4
Al161669.2
Al161669.3
Al161670.1
Al161719.1
Al161722.1
Al161722.2
Al161725.1
Al161727.1
Al161729.1
Al161729.2
Al161729.4
Al161742.1
Al161751.1
Al161757.4
Al161757.5
Al161772.1
Al161773.1
Al161781.1
Al161781.2
Al161782.1
Al161785.1
Al161785.3
Al161804.1
Al161893.1
Al161908.1
Al161908.2
Al161910.1
Al161935.1
Al161937.1
Al162151.1
Al162171.1
Al162171.2
Al162171.4
Al162231.1
Al162231.2
Al162231.3
Al162253.1
Al162258.1
Al162274.1
Al162274.2
Al162291.1
Al162293.1
Al162311.2
Al162376.1
Al162377.1
Al162377.2
Al162385.2
Al162400.1
Al162411.1
Al162412.1
Al162413.1
Al162414.1
Al162419.1
Al162424.1
Al162425.1
Al162427.1
Al162430.2
Al162431.1
Al162431.4
Al162458.1
Al162464.1
Al162497.1
Al162574.3
Al162586.1
Al162588.1
Al162591.1
Al162591.2
Al162595.1
Al162713.1
Al162717.1
Al162724.1
Al162724.2
Al162725.2
Al162726.3
Al162727.1
Al162727.2
Al162727.3
Al162741.1
Al163195.1
Al163195.3
Al163636.2
Al163952.1
Al163974.1
Al352979.1
Al353052.2
Al353135.1
Al353149.1
Al353150.1
Al353151.1
Al353572.2
Al353579.1
Al353581.1
Al353588.1
Al353593.1
Al353593.3
Al353595.1
Al353596.1
Al353597.2
Al353597.3
Al353611.1
Al353611.2
Al353613.2
Al353616.1
Al353621.2
Al353622.2
Al353648.1
Al353651.1
Al353651.2
Al353651.3
Al353653.1
Al353658.1
Al353658.2
Al353662.1
Al353662.2
Al353684.1
Al353689.2
Al353691.1
Al353691.2
Al353705.2
Al353706.1
Al353708.1
Al353718.1
Al353719.1
Al353726.2
Al353732.1
Al353743.1
Al353747.1
Al353747.3
Al353747.4
Al353759.1
Al353764.1
Al353768.1
Al353789.1
Al353795.2
Al353801.1
Al353801.2
Al353801.3
Al353803.1
Al353803.2
Al353803.4
Al353804.2
Al353807.2
Al353807.4
Al353813.1
Al353898.3
Al354674.1
Al354676.1
Al354695.1
Al354696.2
Al354702.1
Al354702.2
Al354707.1
Al354707.2
Al354707.3
Al354710.1
Al354710.2
Al354714.2
Al354714.4
Al354726.1
Al354733.1
Al354740.1
Al354761.1
Al354810.1
Al354811.1
Al354813.1
Al354824.1
Al354836.1
Al354861.2
Al354861.3
Al354863.1
Al354872.1
Al354892.1
Al354892.2
Al354919.2
Al354920.1
Al354928.1
Al354950.1
Al354950.2
Al354956.1
Al354976.1
Al354977.2
Al354979.1
Al354989.2
Al355001.2
Al355075.1
Al355075.4
Al355075.5
Al355096.1
Al355102.1
Al355102.2
Al355102.3
Al355102.4
Al355103.1
Al355140.1
Al355297.1
Al355297.2
Al355297.3
Al355297.4
Al355298.1
Al355303.1
Al355306.2
Al355310.1
Al355312.1
Al355312.2
Al355312.3
Al355312.4
Al355312.5
Al355315.1
Al355334.1
Al355376.2
Al355377.2
Al355388.1
Al355388.2
Al355472.2
Al355481.1
Al355482.2
Al355483.2
Al355483.3
Al355490.1
Al355490.2
Al355497.1
Al355499.1
Al355512.1
Al355574.1
Al355592.1
Al355598.1
Al355601.1
Al355796.1
Al355798.1
Al355802.2
Al355803.1
Al355810.1
Al355836.1
Al355862.1
Al355863.1
Al355864.1
Al355864.2
Al355870.1
Al355877.2
Al355916.1
Al355916.2
Al355916.3
Al355922.1
Al355922.4
Al355974.2
Al355987.1
Al355987.2
Al355987.3
Al355987.4
Al355987.5
Al355989.1
Al355990.2
Al355994.2
Al355994.3
Al355997.1
Al356010.1
Al356010.2
Al356017.1
Al356020.1
Al356022.1
Al356055.1
Al356056.1
Al356057.1
Al356095.2
Al356102.1
Al356121.2
Al356124.1
Al356234.1
Al356235.1
Al356272.1
Al356273.3
Al356274.1
Al356275.1
Al356289.1
Al356289.3
Al356299.1
Al356299.2
Al356309.1
Al356309.2
Al356309.3
Al356320.1
Al356320.2
Al356356.1
Al356379.1
Al356417.1
Al356417.2
Al356441.1
Al356441.2
Al356458.1
Al356475.1
Al356481.1
Al356481.3
Al356488.1
Al356488.2
Al356489.1
Al356512.1
Al356535.1
Al356575.1
Al356583.1
Al356583.2
Al356596.1
Al356599.1
Al356608.1
Al356653.1
Al356737.1
Al356740.1
Al356740.3
Al356805.1
Al356859.1
Al356867.1
Al356966.1
Al356967.1
Al356968.1
Al357033.1
Al357033.3
Al357033.4
Al357054.2
Al357054.3
Al357055.2
Al357060.1
Al357075.1
Al357078.1
Al357078.2
Al357078.3
Al357079.1
Al357080.1
Al357084.1
Al357127.1
Al357140.2
Al357140.3
Al357140.4
Al357143.1
Al357146.1
Al357153.4
Al357315.1
Al357315.2
Al357497.1
Al357518.1
Al357556.1
Al357558.1
Al357558.2
Al357568.1
Al357632.1
Al357673.1
Al357673.2
Al357832.1
Al357833.1
Al357835.1
Al358072.1
Al358075.2
Al358075.4
Al358113.1
Al358115.1
Al358176.3
Al358216.1
Al358292.1
Al358333.1
Al358334.1
Al358334.2
Al358393.1
Al358394.2
Al358453.1
Al358472.1
Al358472.2
Al358472.4
Al358472.5
Al358472.7
Al358473.1
Al358613.2
Al358613.3
Al358781.1
Al358781.2
Al358852.1
Al358876.1
Al358876.2
Al358913.1
Al358913.2
Al358933.1
Al358976.1
Al359076.1
Al359091.4
Al359092.2
Al359094.1
Al359095.1
Al359182.1
Al359198.1
Al359232.1
Al359237.1
Al359258.2
Al359258.3
Al359265.2
Al359265.3
Al359273.1
Al359317.2
Al359378.1
Al359382.1
Al359385.1
Al359397.1
Al359399.1
Al359475.1
Al359504.1
Al359508.1
Al359510.1
Al359513.1
Al359541.1
Al359547.1
Al359555.1
Al359555.2
Al359633.2
Al359636.2
Al359643.2
Al359644.1
Al359649.1
Al359672.1
Al359692.1
Al359711.2
Al359715.4
Al359736.1
Al359742.1
Al359762.1
Al359764.1
Al359834.1
Al359837.1
Al359851.1
Al359853.1
Al359853.2
Al359878.1
Al359878.2
Al359880.1
Al359881.2
Al359921.2
Al359922.1
Al359922.2
Al359962.1
Al359962.2
Al359979.1
Al359979.2
Al360012.1
Al360089.1
Al360157.1
Al360181.1
Al360181.2
Al360181.3
Al360181.4
Al360182.2
Al360219.1
Al360270.3
Al360271.1
Al365181.1
Al365181.2
Al365181.3
Al365181.4
Al365184.1
Al365194.1
Al365205.1
Al365205.3
Al365209.1
Al365214.2
Al365214.3
Al365220.1
Al365226.1
Al365259.1
Al365265.1
Al365295.1
Al365356.1
Al365356.2
Al365356.3
Al365356.4
Al365396.1
Al365436.1
Al365436.2
Al365440.2
Al390026.1
Al390036.1
Al390039.1
Al390067.1
Al390195.1
Al390198.1
Al390243.1
Al390294.1
Al390718.1
Al390719.1
Al390719.2
Al390726.6
Al390728.3
Al390728.5
Al390728.6
Al390730.2
Al390783.1
Al390835.1
Al390856.1
Al390860.1
Al390866.1
Al390877.1
Al390879.1
Al390955.2
Al390957.1
Al390961.1
Al390961.2
Al390961.3
Al391056.1
Al391069.2
Al391069.3
Al391094.1
Al391095.1
Al391095.3
Al391121.1
Al391152.1
Al391219.1
Al391244.1
Al391244.2
Al391256.1
Al391261.1
Al391261.4
Al391262.1
Al391280.1
Al391335.1
Al391380.1
Al391415.1
Al391417.1
Al391421.1
Al391422.1
Al391422.4
Al391645.1
Al391650.1
Al391650.2
Al391684.1
Al391730.1
Al391813.1
Al391825.1
Al391832.1
Al391832.2
Al391832.3
Al391834.3
Al391839.1
Al391839.2
Al391863.1
Al391883.1
Al391903.1
Al391987.3
Al392003.1
Al392003.2
Al392023.2
Al392024.1
Al392083.1
Al392086.2
Al392086.3
Al392088.1
Al392172.1
Al392183.1
Al441943.1
Al441943.2
Al441992.1
Al442067.1
Al442125.1
Al442125.2
Al442128.2
Al442163.1
Al442638.1
Al442647.2
Al442663.1
Al442663.3
Al442663.4
Al445183.2
Al445187.1
Al445190.1
Al445193.1
Al445209.1
Al445222.1
Al445228.1
Al445228.2
Al445231.1
Al445235.1
Al445250.1
Al445253.1
Al445259.1
Al445288.1
Al445307.1
Al445309.1
Al445363.1
Al445363.2
Al445363.3
Al445423.1
Al445430.1
Al445433.2
Al445435.1
Al445471.2
Al445472.1
Al445483.1
Al445490.1
Al445493.3
Al445531.1
Al445645.1
Al445646.1
Al445648.1
Al445685.1
Al445686.1
Al445687.1
Al445687.2
Al445928.2
Al445931.1
Al445933.1
Al445984.1
Al445985.1
Al445989.2
Al449214.1
Al449423.1
Al450003.1
Al450023.1
Al450163.1
Al450226.1
Al450267.1
Al450304.2
Al450306.1
Al450309.1
Al450311.1
Al450322.1
Al450322.2
Al450326.1
Al450344.1
Al450344.3
Al450346.2
Al450468.1
Al450468.2
Al450469.1
Al450469.2
Al450472.1
Al450992.1
Al450998.2
Al451007.2
Al451042.1
Al451042.2
Al451044.1
Al451050.2
Al451054.2
Al451061.1
Al451062.1
Al451062.3
Al451065.1
Al451067.1
Al451069.2
Al451069.3
Al451074.1
Al451074.2
Al451081.2
Al451085.1
Al451085.2
Al451123.1
Al451142.1
Al451142.2
Al451165.2
Al499616.1
Al499627.1
Al499627.2
Al500522.1
Al512288.1
Al512306.1
Al512306.2
Al512310.5
Al512310.6
Al512326.3
Al512328.1
Al512329.2
Al512330.1
Al512343.1
Al512353.1
Al512353.2
Al512356.1
Al512357.1
Al512380.2
Al512383.1
Al512408.1
Al512413.1
Al512422.1
Al512430.2
Al512430.3
Al512444.1
Al512594.1
Al512598.1
Al512598.2
Al512599.1
Al512625.3
Al512631.2
Al512634.1
Al512638.1
Al512649.1
Al512652.2
Al512658.2
Al512661.1
Al512662.2
Al512770.1
Al512785.2
Al512791.1
Al512791.2
Al513008.1
Al513013.1
Al513043.1
Al513122.2
Al513123.1
Al513124.1
Al513128.1
Al513128.2
Al513164.1
Al513165.2
Al513217.1
Al513218.1
Al513220.1
Al513302.1
Al513304.1
Al513320.1
Al513325.1
Al513327.1
Al513327.2
Al513327.3
Al513348.1
Al513365.1
Al513412.1
Al513423.1
Al513477.1
Al513485.1
Al513497.1
Al513523.1
Al513523.2
Al513523.3
Al513523.4
Al513548.3
Al583722.1
Al583722.2
Al583722.4
Al583785.1
Al583803.1
Al583810.1
Al583810.2
Al583824.1
Al583835.2
Al589647.1
Al589739.1
Al589740.1
Al589745.1
Al589765.2
Al589765.3
Al589765.4
Al589843.1
Al589935.1
Al589935.2
Al589987.1
Al589990.1
Al590004.1
Al590004.2
Al590004.3
Al590068.1
Al590068.3
Al590079.1
Al590084.1
Al590084.2
Al590084.3
Al590095.1
Al590103.1
Al590128.1
Al590133.1
Al590133.2
Al590139.1
Al590143.1
Al590226.1
Al590226.2
Al590235.1
Al590282.1
Al590286.2
Al590326.1
Al590327.1
Al590365.1
Al590369.1
Al590381.1
Al590385.2
Al590392.1
Al590408.1
Al590438.1
Al590440.2
Al590483.1
Al590483.3
Al590556.1
Al590559.1
Al590560.1
Al590560.2
Al590609.1
Al590617.1
Al590617.2
Al590627.1
Al590627.2
Al590639.1
Al590644.3
Al590648.1
Al590664.1
Al590666.2
Al590666.4
Al590677.1
Al590708.1
Al590714.1
Al590727.1
Al590730.1
Al590762.4
Al590764.1
Al590764.2
Al590822.1
Al590822.2
Al590867.1
Al590999.1
Al591034.2
Al591074.1
Al591167.1
Al591178.2
Al591212.1
Al591222.1
Al591368.1
Al591419.1
Al591428.1
Al591468.1
Al591485.1
Al591518.1
Al591686.2
Al591742.1
Al591806.1
Al591806.3
Al591845.1
Al591846.1
Al591846.2
Al591848.1
Al591848.2
Al591848.3
Al591866.1
Al591885.1
Al591893.1
Al591895.1
Al591896.1
Al591926.6
Al592045.1
Al592076.1
Al592078.1
Al592146.1
Al592148.3
Al592164.2
Al592166.1
Al592211.1
Al592227.1
Al592291.1
Al592293.1
Al592295.1
Al592295.2
Al592295.3
Al592295.4
Al592301.1
Al592310.1
Al592429.1
Al592429.2
Al592435.1
Al592436.1
Al592447.1
Al592463.1
Al592464.1
Al592466.1
Al592494.2
Al592546.1
Al596087.1
Al596094.1
Al596223.1
Al596257.1
Al596275.1
Al596275.2
Al596325.1
Al596327.1
Al596442.1
Al596442.2
Al603758.1
Al603832.2
Al603832.3
Al603840.1
Al603841.1
Al603865.1
Al603865.2
Al603882.1
Al606462.1
Al606468.1
Al606469.1
Al606489.1
Al606491.1
Al606517.1
Al606517.2
Al606534.4
Al606662.1
Al606748.1
Al606760.1
Al606760.3
Al606763.1
Al606807.1
Al606970.2
Al607023.1
Al611929.1
Al626787.1
Al627082.1
Al627171.1
Al627171.2
Al627223.1
Al627308.2
Al627311.1
Al627422.2
Al627443.1
Al645465.1
Al645504.1
Al645568.1
Al645608.1
Al645608.2
Al645608.4
Al645608.5
Al645608.6
Al645608.7
Al645608.8
Al645728.1
Al645924.1
Al645929.1
Al645929.3
Al645939.1
Al645939.2
Al645939.5
Al645941.1
Al645941.2
Al645941.3
Al645949.1
Al645949.2
Al662791.1
Al662791.2
Al662795.1
Al662797.1
Al662844.3
Al662884.1
Al662884.2
Al662884.3
Al662884.4
Al662890.1
Al662899.2
Al662907.1
Al662907.2
Al662907.3
Al663061.1
Al663070.1
Al663074.1
Al663109.1
Al669818.1
Al669831.5
Al669970.2
Al669970.3
Al670729.1
Al670729.2
Al670729.3
Al671710.1
Al671762.1
Al671862.1
Al671883.2
Al671883.3
Al672032.1
Al672142.1
Al672277.1
Al672291.1
Al683826.1
Al683887.1
Al691403.2
Al691420.1
Al691432.1
Al691432.3
Al691442.1
Al691447.2
Al691449.1
Al691459.1
Al691482.3
Al713851.1
Al713852.1
Al713866.2
Al713965.1
Al713998.1
Al713999.1
Al731533.1
Al731533.2
Al731555.1
Al731556.2
Al731557.1
Al731559.1
Al731563.3
Al731568.1
Al731569.1
Al731571.1
Al731577.2
Al731768.1
Al732292.2
Al732314.4
Al732314.6
Al732414.1
Al732618.1
Al772155.2
Al772284.2
Al772337.1
Al772337.3
Al772337.4
Al772363.1
Al805961.1
Al807740.1
Al807752.2
Al807752.4
Al807752.6
Al807752.7
Al807757.1
Al807761.4
Al807776.1
Al831737.1
Al831784.1
Al844908.2
Al845331.2
Al845472.1
Al845552.2
Al928654.1
Al928654.3
Al928654.4
Al929288.2
Al929472.1
Al929472.2
Al929554.1
Al953862.1
Al953862.2
Al953897.1
Alas1
Alas2
Alb
Alcam
Aldh16a1
Aldh18a1
Aldh1a1
Aldh1a2
Aldh1a3
Aldh1b1
Aldh1l1
Aldh1l1-as2
Aldh1l2
Aldh2
Aldh3a1
Aldh3a2
Aldh3b1
Aldh5a1
Aldh7a1
Aldh8a1
Aldoa
Aldob
Aldoc
Alg1
Alg10
Alg10b
Alg11
Alg13
Alg14
Alg1l
Alg1l10p
Alg1l13p
Alg1l15p
Alg1l2
Alg1l3p
Alg1l9p
Alg2
Alg3
Alg3p1
Alg5
Alg6
Alg8
Alg9
Alg9-it1
Alk
Alkbh2
Alkbh3
Alkbh4
Alkbh5
Alkbh6
Alkbh7
Alkbh8
Allc
Alms1
Alms1p1
Alox12
Alox12-as1
Alox12b
Alox12p2
Alox15
Alox15p1
Alox5
Alox5ap
Alpk1
Alpk2
Alpk3
Alpl
Alpp
Als2
Als2cl
Als2cr12
Alyref
Amacr
Ambn
Ambra1
Amd1
Amdhd1
Amdhd2
Amer3
Amfr
Amh
Amhr2
Ammecr1
Ammecr1l
Amn
Amn1
Amot
Amotl1
Amotl2
Ampd1
Ampd2
Ampd3
Amph
Amt
Amtn
Amz1
Amz2
Amz2p1
Anapc1
Anapc10
Anapc11
Anapc15
Anapc16
Anapc1p1
Anapc2
Anapc4
Anapc5
Anapc7
Ang
Angel1
Angel2
Angpt2
Angptl4
Angptl6
Angptl8
Ank1
Ank2
Ank3
Ank3-dt
Ankar
Ankdd1a
Ankdd1b
Ankef1
Ankfn1
Ankfy1
Ankh
Ankhd1
Ankhd1-eif4ebp3
Ankib1
Ankk1
Ankle1
Ankle2
Ankmy1
Ankmy2
Ankra2
Ankrd1
Ankrd10
Ankrd10-it1
Ankrd11
Ankrd12
Ankrd13a
Ankrd13b
Ankrd13c
Ankrd13d
Ankrd16
Ankrd17
Ankrd18b
Ankrd18ep
Ankrd19p
Ankrd2
Ankrd20a1
Ankrd20a11p
Ankrd20a4
Ankrd20a5p
Ankrd20a7p
Ankrd22
Ankrd23
Ankrd24
Ankrd26p1
Ankrd27
Ankrd28
Ankrd30a
Ankrd30b
Ankrd33
Ankrd33b
Ankrd33b-as1
Ankrd34a
Ankrd34c-as1
Ankrd36
Ankrd36b
Ankrd36bp1
Ankrd36bp2
Ankrd37
Ankrd40cl
Ankrd42
Ankrd44
Ankrd44-it1
Ankrd46
Ankrd49
Ankrd52
Ankrd53
Ankrd54
Ankrd55
Ankrd6
Ankrd62
Ankrd63
Ankrd65
Ankrd7
Ankrd9
Anks1a
Anks1b
Anks3
Anks6
Ankub1
Ankzf1
Anln
Ano1
Ano10
Ano1-as1
Ano2
Ano3
Ano4
Ano6
Ano7
Ano7l1
Ano8
Ano9
Anp32a
Anp32ap1
Anp32b
Anp32e
Anpep
Antxr1
Antxr2
Antxrl
Antxrlp1
Anxa1
Anxa11
Anxa13
Anxa2
Anxa2p2
Anxa2r
Anxa3
Anxa4
Anxa5
Anxa6
Anxa9
Aoah
Aoah-it1
Aoc1
Aoc2
Aox1
Aox2p
Aox3p
Aox3p-aox2p
Ap000229.1
Ap000238.1
Ap000240.1
Ap000251.1
Ap000254.1
Ap000266.1
Ap000289.1
Ap000295.1
Ap000317.1
Ap000317.2
Ap000344.1
Ap000344.2
Ap000345.1
Ap000345.2
Ap000346.3
Ap000347.1
Ap000350.4
Ap000355.1
Ap000356.3
Ap000356.4
Ap000357.1
Ap000358.1
Ap000403.1
Ap000424.1
Ap000424.2
Ap000438.1
Ap000439.1
Ap000439.2
Ap000442.1
Ap000442.2
Ap000446.1
Ap000462.3
Ap000474.1
Ap000487.1
Ap000553.1
Ap000553.2
Ap000553.4
Ap000553.5
Ap000553.6
Ap000553.7
Ap000563.1
Ap000568.1
Ap000580.1
Ap000593.1
Ap000619.2
Ap000640.1
Ap000640.2
Ap000646.1
Ap000662.1
Ap000676.1
Ap000676.5
Ap000679.1
Ap000688.2
Ap000688.3
Ap000688.4
Ap000695.1
Ap000696.1
Ap000697.1
Ap000704.1
Ap000705.2
Ap000708.1
Ap000721.1
Ap000721.2
Ap000722.1
Ap000753.1
Ap000753.2
Ap000757.1
Ap000757.2
Ap000759.1
Ap000763.3
Ap000763.4
Ap000769.1
Ap000769.2
Ap000777.1
Ap000777.2
Ap000777.3
Ap000781.1
Ap000781.2
Ap000785.1
Ap000785.2
Ap000787.1
Ap000787.2
Ap000790.1
Ap000808.1
Ap000808.2
Ap000812.2
Ap000812.4
Ap000812.5
Ap000842.1
Ap000842.2
Ap000844.1
Ap000845.1
Ap000851.2
Ap000864.1
Ap000866.1
Ap000866.2
Ap000867.1
Ap000867.2
Ap000867.4
Ap000879.1
Ap000879.2
Ap000880.1
Ap000892.1
Ap000892.2
Ap000892.3
Ap000893.1
Ap000894.2
Ap000894.3
Ap000894.4
Ap000902.1
Ap000904.1
Ap000907.1
Ap000911.1
Ap000911.2
Ap000915.1
Ap000916.1
Ap000919.4
Ap000924.1
Ap000926.1
Ap000936.1
Ap000941.1
Ap000942.4
Ap000943.2
Ap000943.3
Ap000943.4
Ap000944.1
Ap000944.2
Ap000959.1
Ap000962.1
Ap000977.1
Ap000997.3
Ap001007.1
Ap001011.1
Ap001017.1
Ap001024.1
Ap001025.1
Ap001029.1
Ap001029.2
Ap001043.1
Ap001046.1
Ap001052.1
Ap001062.1
Ap001062.2
Ap001062.3
Ap001065.2
Ap001092.1
Ap001094.2
Ap001099.1
Ap001102.1
Ap001107.1
Ap001107.2
Ap001107.3
Ap001107.4
Ap001107.5
Ap001107.6
Ap001107.7
Ap001107.8
Ap001107.9
Ap001122.1
Ap001124.1
Ap001150.1
Ap001153.1
Ap001160.1
Ap001160.2
Ap001160.4
Ap001180.2
Ap001189.1
Ap001189.4
Ap001189.5
Ap001189.6
Ap001198.1
Ap001205.1
Ap001208.1
Ap001258.1
Ap001266.2
Ap001267.4
Ap001267.5
Ap001269.2
Ap001269.4
Ap001271.2
Ap001273.1
Ap001273.2
Ap001318.1
Ap001318.2
Ap001324.2
Ap001324.3
Ap001330.3
Ap001330.5
Ap001331.1
Ap001340.1
Ap001347.1
Ap001350.1
Ap001357.2
Ap001362.1
Ap001362.2
Ap001363.2
Ap001372.1
Ap001372.2
Ap001372.3
Ap001372.4
Ap001412.1
Ap001429.1
Ap001432.1
Ap001437.1
Ap001442.1
Ap001453.1
Ap001453.2
Ap001453.3
Ap001453.4
Ap001458.1
Ap001458.2
Ap001462.1
Ap001468.1
Ap001469.1
Ap001469.3
Ap001476.1
Ap001476.2
Ap001485.1
Ap001486.1
Ap001496.1
Ap001527.1
Ap001527.2
Ap001528.1
Ap001528.3
Ap001542.1
Ap001542.3
Ap001554.1
Ap001574.1
Ap001582.1
Ap001596.1
Ap001610.2
Ap001619.1
Ap001619.2
Ap001625.2
Ap001625.3
Ap001626.1
Ap001627.1
Ap001628.1
Ap001628.2
Ap001646.3
Ap001767.1
Ap001767.3
Ap001767.4
Ap001781.1
Ap001783.1
Ap001793.1
Ap001804.1
Ap001816.1
Ap001825.1
Ap001830.1
Ap001830.2
Ap001831.1
Ap001885.1
Ap001889.1
Ap001893.3
Ap001922.2
Ap001922.3
Ap001922.5
Ap001931.1
Ap001970.1
Ap001972.1
Ap001972.2
Ap001972.3
Ap001972.4
Ap001972.5
Ap001978.1
Ap001979.1
Ap001979.2
Ap001981.1
Ap001992.1
Ap001993.1
Ap001999.2
Ap002004.1
Ap002008.1
Ap002008.2
Ap002008.3
Ap002026.1
Ap002075.1
Ap002336.1
Ap002336.2
Ap002364.1
Ap002365.1
Ap002370.1
Ap002370.2
Ap002373.1
Ap002380.1
Ap002381.1
Ap002381.2
Ap002383.2
Ap002387.1
Ap002387.2
Ap002409.1
Ap002414.2
Ap002414.4
Ap002414.5
Ap002433.2
Ap002469.1
Ap002472.1
Ap002478.1
Ap002490.1
Ap002490.2
Ap002518.2
Ap002530.1
Ap002748.1
Ap002748.2
Ap002748.3
Ap002748.4
Ap002754.1
Ap002754.2
Ap002761.2
Ap002761.3
Ap002761.4
Ap002762.1
Ap002770.1
Ap002784.1
Ap002793.1
Ap002799.1
Ap002800.1
Ap002803.1
Ap002807.1
Ap002812.4
Ap002812.5
Ap002833.2
Ap002840.2
Ap002851.1
Ap002852.1
Ap002856.1
Ap002856.3
Ap002884.1
Ap002884.2
Ap002884.3
Ap002893.1
Ap002954.1
Ap002957.1
Ap002967.1
Ap002982.1
Ap002986.1
Ap002989.1
Ap002990.1
Ap002991.1
Ap002992.1
Ap003025.2
Ap003027.1
Ap003028.1
Ap003031.1
Ap003041.2
Ap003062.1
Ap003062.3
Ap003064.1
Ap003065.1
Ap003068.1
Ap003068.3
Ap003068.4
Ap003071.1
Ap003071.4
Ap003086.3
Ap003097.1
Ap003100.1
Ap003100.2
Ap003108.1
Ap003108.2
Ap003108.5
Ap003115.1
Ap003117.2
Ap003119.3
Ap003121.1
Ap003122.1
Ap003122.3
Ap003122.5
Ap003170.2
Ap003171.2
Ap003181.1
Ap003354.1
Ap003385.1
Ap003385.3
Ap003390.1
Ap003390.2
Ap003392.1
Ap003392.13
Ap003392.2
Ap003392.6
Ap003396.1
Ap003396.3
Ap003396.5
Ap003398.1
Ap003399.1
Ap003419.1
Ap003419.2
Ap003419.3
Ap003465.1
Ap003469.1
Ap003469.3
Ap003469.4
Ap003471.1
Ap003472.1
Ap003485.2
Ap003486.1
Ap003498.2
Ap003499.2
Ap003499.3
Ap003500.1
Ap003500.2
Ap003501.1
Ap003532.1
Ap003548.1
Ap003555.2
Ap003555.3
Ap003559.1
Ap003680.1
Ap003716.1
Ap003717.1
Ap003718.1
Ap003721.1
Ap003721.2
Ap003721.3
Ap003721.4
Ap003733.4
Ap003774.1
Ap003774.2
Ap003774.4
Ap003784.1
Ap003973.2
Ap004245.1
Ap004247.2
Ap004289.2
Ap004608.1
Ap004609.1
Ap004609.3
Ap004782.1
Ap005018.1
Ap005019.1
Ap005131.1
Ap005131.2
Ap005131.3
Ap005131.4
Ap005131.5
Ap005131.6
Ap005131.7
Ap005136.2
Ap005208.1
Ap005212.1
Ap005212.4
Ap005229.1
Ap005229.2
Ap005233.2
Ap005263.1
Ap005264.1
Ap005264.4
Ap005264.5
Ap005264.7
Ap005273.1
Ap005328.2
Ap005329.3
Ap005436.2
Ap005436.3
Ap005717.1
Ap005899.1
Ap005902.2
Ap006216.1
Ap006219.1
Ap006245.2
Ap006248.2
Ap006248.3
Ap006248.5
Ap006284.1
Ap006285.1
Ap006287.1
Ap006287.2
Ap006295.1
Ap006333.1
Ap006547.1
Ap006621.1
Ap006621.3
Ap006621.4
Ap006621.5
Ap006623.1
Ap007216.2
Ap1ar
Ap1b1
Ap1b1p1
Ap1b1p2
Ap1g1
Ap1g2
Ap1m1
Ap1m2
Ap1s1
Ap1s3
Ap2a1
Ap2a2
Ap2b1
Ap2m1
Ap2s1
Ap3b2
Ap3d1
Ap3m2
Ap3s1
Ap3s2
Ap4e1
Ap4m1
Ap4s1
Ap5b1
Ap5m1
Ap5s1
Ap5z1
Apaf1
Apba2
Apba3
Apbb1
Apbb1ip
Apbb2
Apbb3
Apc
Apc2
Apcdd1
Apcdd1l
Apcdd1l-dt
Apeh
Apela
Apex1
Apex2
Aph1a
Aph1b
Api5
Aplf
Aplp1
Aplp2
Apmap
Apoa1
Apoa1-as
Apoa5
Apobec1
Apobec2
Apobec3a
Apobec3b
Apobec3b-as1
Apobec3c
Apobec3d
Apobec3f
Apobec3g
Apobec3h
Apobr
Apoc1
Apoc1p1
Apoc2
Apoc3
Apod
Apoe
Apoh
Apol1
Apol3
Apol4
Apold1
Apom
Aponp
Apoo
Apool
Apoop2
Apoop3
Apopt1
App
Appbp2
Appl1
Appl2
Aprt
Aptr
Aptx
Aqp1
Aqp10
Aqp11
Aqp3
Aqp4-as1
Aqp5
Aqp6
Aqp7
Aqr
Ar
Araf
Arap1
Arap1-as1
Arap3
Arc
Arcn1
Areg
Arel1
Arf1
Arf1p2
Arf3
Arf4
Arf4-as1
Arf4p1
Arf4p2
Arf5
Arfgap1
Arfgap2
Arfgap3
Arfip1
Arfip2
Arfrp1
Arg2
Arhgap1
Arhgap10
Arhgap11a
Arhgap11b
Arhgap15
Arhgap18
Arhgap19
Arhgap19-slit1
Arhgap21
Arhgap22
Arhgap22-it1
Arhgap23
Arhgap24
Arhgap25
Arhgap26
Arhgap27
Arhgap27p1-bptfp1-kpna2p3
Arhgap27p2
Arhgap28
Arhgap30
Arhgap31
Arhgap32
Arhgap33
Arhgap35
Arhgap36
Arhgap39
Arhgap4
Arhgap40
Arhgap42
Arhgap42p2
Arhgap44
Arhgap45
Arhgap5
Arhgap6
Arhgap8
Arhgap9
Arhgdia
Arhgdib
Arhgdig
Arhgef1
Arhgef10
Arhgef10l
Arhgef11
Arhgef12
Arhgef15
Arhgef16
Arhgef17
Arhgef18
Arhgef19
Arhgef19-as1
Arhgef2
Arhgef25
Arhgef26
Arhgef28
Arhgef3
Arhgef33
Arhgef37
Arhgef38
Arhgef38-it1
Arhgef39
Arhgef4
Arhgef40
Arhgef7
Arhgef7-it1
Arhgef9
Arid1a
Arid1b
Arid2
Arid3a
Arid3b
Arid3c
Arid4a
Arid4b
Arid5a
Arid5b
Arih1
Arih2
Arih2p1
Arl1
Arl10
Arl11
Arl13b
Arl14
Arl14ep
Arl14epl
Arl15
Arl16
Arl2
Arl2bp
Arl2bpp1
Arl2bpp3
Arl2bpp6
Arl2bpp7
Arl2-snx15
Arl4a
Arl4ap2
Arl4ap4
Arl4ap5
Arl5a
Arl5ap4
Arl5c
Arl6
Arl6ip1
Arl6ip1p1
Arl6ip4
Arl6ip5
Arl6ip6
Arl8a
Arl8b
Arl9
Armc1
Armc10
Armc12
Armc2
Armc2-as1
Armc3
Armc4
Armc4p1
Armc5
Armc6
Armc7
Armc8
Armc9
Armcx1
Armcx3
Armcx3-as1
Armcx4
Armcx5
Armcx5-gprasp2
Armh1
Armh3
Armh4
Armt1
Arnt
Arnt2
Arntl
Arntl2
Arntl2-as1
Arpc1a
Arpc1b
Arpc2
Arpc3
Arpc3p1
Arpc4
Arpc4-ttll3
Arpc5
Arpc5l
Arpin
Arpin-ap3s2
Arpp19
Arpp21
Arrb1
Arrb2
Arrdc1
Arrdc1-as1
Arrdc2
Arrdc3
Arrdc3-as1
Arrdc5
Arsa
Arsb
Arsd
Arsd-as1
Arse
Arsg
Arsi
Arsj
Arsk
Art3
Art5
Artn
Arv1
Arvcf
Arx
As3mt
Asah1
Asah2b
Asap1
Asap1-it2
Asap2
Asap3
Asb1
Asb10
Asb15
Asb16
Asb16-as1
Asb18
Asb2
Asb3
Asb4
Asb5
Asb6
Asb7
Asb9p1
Ascc1
Ascc2
Ascc3
Ascl5
Asdurf
Asf1a
Asf1b
Asgr1
Asgr2
Ash1l
Ash1l-as1
Ash2l
Ash2lp2
Asic1
Asic2
Asic3
Asic4
Asip
Asl
Aslp1
Asmtl
Asmtl-as1
Asna1
Asns
Asnsd1
Asnsp1
Aspa
Aspdh
Aspg
Asph
Asphd1
Aspscr1
Asrgl1
Ass1
Ass1p11
Ass1p7
Aste1
Astn1
Astn2-as1
Asxl1
Asxl2
Asxl3
Atad1
Atad2
Atad2b
Atad3a
Atad3b
Atad3c
Atad5
Atat1
Atcay
Ate1
Ate1-as1
Atf1
Atf3
Atf4
Atf4p4
Atf5
Atf6b
Atf7
Atf7ip
Atf7ip2
Atg10
Atg101
Atg12
Atg13
Atg16l1
Atg16l2
Atg2a
Atg2b
Atg3
Atg3p1
Atg4a
Atg4b
Atg4c
Atg4d
Atg5
Atg7
Atg9a
Atg9b
Atic
Atl1
Atl3
Atm
Atmin
Atn1
Atoh1
Atoh7
Atoh8
Atox1
Atp10a
Atp10d
Atp11a
Atp11a-as1
Atp11aun
Atp11b
Atp13a1
Atp13a2
Atp13a3
Atp13a4
Atp13a5
Atp1a1
Atp1a1-as1
Atp1a2
Atp1a3
Atp1a4
Atp1b1
Atp1b3
Atp23
Atp2a1
Atp2a1-as1
Atp2a2
Atp2a3
Atp2b1
Atp2b1-as1
Atp2b2
Atp2b2-it2
Atp2b3
Atp2b4
Atp2c1
Atp2c2
Atp2c2-as1
Atp4a
Atp4b
Atp5f1ap4
Atp5f1b
Atp5f1c
Atp5f1d
Atp5f1e
Atp5if1
Atp5mc1
Atp5mc2
Atp5mc2p3
Atp5mc3
Atp5mf
Atp5mfp4
Atp5mf-ptcd1
Atp5mg
Atp5mgl
Atp5mgp3
Atp5mpl
Atp5pb
Atp5pd
Atp5pdp3
Atp5pf
Atp5po
Atp6ap1
Atp6ap1l
Atp6ap2
Atp6v0a1
Atp6v0a2
Atp6v0a4
Atp6v0b
Atp6v0c
Atp6v0cp1
Atp6v0cp3
Atp6v0d1
Atp6v0e1
Atp6v0e1p1
Atp6v0e1p4
Atp6v0e2
Atp6v0e2-as1
Atp6v1a
Atp6v1b1
Atp6v1b1-as1
Atp6v1b2
Atp6v1c1
Atp6v1c2
Atp6v1d
Atp6v1e1
Atp6v1e1p1
Atp6v1e2
Atp6v1f
Atp6v1g1
Atp6v1g1p2
Atp6v1g1p6
Atp6v1g2-ddx39b
Atp6v1h
Atp7a
Atp7b
Atp8a1
Atp8a2
Atp8b1
Atp8b2
Atp8b3
Atp8b4
Atp9a
Atp9b
Atpaf2
Atr
Atraid
Atrip
Atrn
Atrnl1
Atrx
Atxn1
Atxn10
Atxn1l
Atxn2
Atxn2-as
Atxn2l
Atxn3l
Atxn7
Atxn7l1
Atxn7l2
Atxn7l3
Atxn7l3b
Atxn8os
Aunip
Aup1
Aurkaip1
Aurkap2
Aurkb
Aurkc
Auts2
Avil
Avl9
Avp
Avpr2
Axdnd1
Axin1
Axin2
Axl
Azgp1
Azgp1p1
Azgp1p2
Azin1-as1
Azin2
Azu1
B2m
B3galnt1
B3galnt2
B3galt1
B3galt2
B3galt4
B3galt5
B3galt6
B3gat1
B3gat3
B3gnt10
B3gnt2
B3gnt3
B3gnt4
B3gnt5
B3gnt8
B3gntl1
B3gntl1p1
B4galnt1
B4galnt2
B4galnt2p1
B4galnt3
B4galnt4
B4galt1
B4galt1-as1
B4galt2
B4galt3
B4galt4
B4galt6
B4galt7
B9d1
B9d2
Baalc
Baalc-as1
Baalc-as2
Babam1
Babam2
Bace1
Bace2
Bach1
Bach1-it3
Bach2
Bad
Bag2
Bag3
Bag4
Bag5
Bag6
Bage2
Bahcc1
Bahd1
Baiap2
Baiap2-dt
Baiap2l1
Baiap2l2
Baiap3
Bak1
Bambi
Banf1
Banf1p1
Banf1p2
Banf1p5
Bank1
Banp
Barhl1
Barx1
Barx1-dt
Barx2
Basp1
Basp1-as1
Batf
Batf2
Batf3
Bax
Baz1a
Baz2a
Baz2b
Bbc3
Bbip1
Bbof1
Bbox1
Bbox1-as1
Bbs1
Bbs12
Bbs2
Bbs4
Bbs5
Bbs7
Bbs9
Bbx
Bcam
Bcan
Bcap29
Bcap31
Bcar1
Bcar3
Bcas1
Bcas2p1
Bcas3
Bcas4
Bcat1
Bcat2
Bccip
Bcdin3d-as1
Bche
Bckdha
Bckdhb
Bckdk
Bcl11a
Bcl2
Bcl2a1
Bcl2l1
Bcl2l11
Bcl2l12
Bcl2l12p1
Bcl2l13
Bcl2l14
Bcl2l2
Bcl2l2-pabpn1
Bcl3
Bcl6
Bcl6b
Bcl7a
Bcl9
Bcl9l
Bclaf1
Bco1
Bco2
Bcorl1
Bcr
Bcrp2
Bcrp3
Bcrp8
Bcs1l
Bdh1
Bdh2
Bdh2p1
Bdkrb1
Bdkrb2
Bdnf-as
Bdp1
Bean1
Bean1-as1
Becn1
Becn2
Begain
Bend3
Bend3p2
Bend6
Bend7
Best1
Best2
Best3
Bet1
Bet1l
Bex2
Bex3
Bex4
Bfar
Bfsp1
Bfsp2
Bglap
Bgn
Bhlha15
Bhlha9
Bhlhb9
Bhlhe22
Bhlhe23
Bhlhe40
Bhlhe41
Bhmg1
Bhmt
Bhmt2
Bicc1
Bicd1
Bicdl1
Bicdl2
Bicra
Bicra-as1
Bicral
Bid
Bin1
Bin2
Bin2p1
Bin3
Birc2
Birc3
Birc5
Birc6
Birc6-as2
Birc7
Bispr
Bivm
Bivm-ercc5
Blacat1
Blace
Blcap
Blk
Blm
Blnk
Bloc1s1
Bloc1s3
Bloc1s4
Bloc1s5-txndc5
Bloc1s6
Blvra
Blzf1
Bmf
Bmf-as1
Bmi1
Bmp1
Bmp2k
Bmp2kl
Bmp4
Bmp7
Bmper
Bmpr1a
Bmpr1b
Bmpr2
Bms1p1
Bms1p21
Bms1p4
Bmx
Bnc1
Bnc2
Bnc2-as1
Bnip1
Bnip2
Bnip3
Bnip3l
Bnip3p1
Bnip3p38
Bnipl
Boc
Bod1
Bod1l1
Bok-as1
Bola1
Bola2p1
Bola2p2
Bola2p3
Bola3
Bola3-as1
Bola3p1
Bola3p2
Bola3p4
Boll
Bop1
Bora
Borcs5
Borcs6
Borcs7
Borcs7-asmt
Borcs8
Borcs8-mef2b
Bpgm
Bphl
Bpi
Bpifb5p
Bpifb6
Bpifb9p
Bpifc
Bpnt1
Bptf
Braf
Brafp1
Brat1
Brca1
Brca2
Brcc3
Brd1
Brd2
Brd3
Brd3os
Brd4
Brd7
Brd7p1
Brd7p2
Brd7p4
Brd8
Brd9
Brd9p1
Brd9p2
Brdt
Brf1
Brf2
Bri3
Bri3p1
Bricd5
Brinp2
Brinp3
Brip1
Brix1
Brms1
Brms1l
Brox
Brpf1
Brpf3
Brsk1
Brsk2
Brwd1
Brwd1-as1
Brwd1-as2
Brwd1p1
Bscl2
Bsdc1
Bsg
Bsn
Bsn-as1
Bsn-dt
Bspry
Bst1
Bst2
Bsx
Btbd1
Btbd10p1
Btbd11
Btbd16
Btbd18
Btbd19
Btbd2
Btbd3
Btbd6
Btbd6p1
Btbd7
Btbd8
Btbd9
Btd
Btf3
Btf3l4
Btf3l4p2
Btf3p1
Btf3p12
Btf3p4
Btf3p7
Btf3p8
Btg1p1
Btg2
Btg3-as1
Btg4
Btk
Btla
Btn2a1
Btn2a2
Btn2a3p
Btn3a1
Btn3a2
Btn3a3
Btnl10
Btnl2
Btnl8
Btnl9
Btrc
Bub1
Bub1b
Bub3
Bud23
Bud31
Bves-as1
Bx005132.1
Bx072579.1
Bx072579.2
Bx088702.1
Bx119321.1
Bx248123.1
Bx255925.3
Bx276092.7
Bx276092.9
Bx284656.1
Bx284656.2
Bx284668.2
Bx284668.4
Bx284668.6
Bx293535.1
Bx322234.1
Bx322557.1
Bx322650.1
Bx323014.1
Bx323043.1
Bx323046.1
Bx323845.1
Bx470102.1
Bx537318.1
Bx537318.2
Bx539320.1
Bx571818.1
Bx640514.1
Bx640514.2
Bx649632.1
Bx842242.1
Bx842559.2
Bx842568.3
Bx842568.4
Bx890604.2
Bx927359.1
Bysl
Bzw1
Bzw2
C10orf113
C10orf143
C10orf25
C10orf53
C10orf55
C10orf67
C10orf90
C10orf91
C10orf95
C10orf99
C11orf1
C11orf16
C11orf21
C11orf24
C11orf42
C11orf45
C11orf49
C11orf52
C11orf54
C11orf58
C11orf68
C11orf72
C11orf74
C11orf80
C11orf88
C11orf91
C11orf94
C11orf95
C11orf96
C11orf97
C12orf10
C12orf29
C12orf40
C12orf42
C12orf43
C12orf45
C12orf50
C12orf56
C12orf57
C12orf60
C12orf65
C12orf66
C12orf71
C12orf74
C12orf75
C12orf76
C12orf80
C13orf46
C14orf119
C14orf177
C14orf178
C14orf28
C14orf93
C15orf39
C15orf40
C15orf41
C15orf48
C15orf53
C15orf54
C15orf56
C15orf61
C15orf62
C15orf65
C16orf45
C16orf58
C16orf70
C16orf71
C16orf72
C16orf74
C16orf86
C16orf89
C16orf90
C16orf92
C16orf95
C17orf100
C17orf107
C17orf49
C17orf51
C17orf53
C17orf64
C17orf67
C17orf75
C17orf80
C17orf82
C17orf97
C17orf98
C17orf99
C18orf12
C18orf21
C18orf25
C18orf32
C18orf54
C18orf65
C19orf12
C19orf24
C19orf25
C19orf33
C19orf38
C19orf44
C19orf48
C19orf53
C19orf57
C19orf66
C19orf67
C19orf71
C19orf81
C19orf84
C19orf85
C1d
C1galt1
C1galt1p1
C1galt1p2
C1orf100
C1orf105
C1orf109
C1orf112
C1orf116
C1orf122
C1orf127
C1orf131
C1orf143
C1orf146
C1orf147
C1orf158
C1orf159
C1orf162
C1orf167
C1orf174
C1orf185
C1orf194
C1orf195
C1orf198
C1orf21
C1orf216
C1orf220
C1orf226
C1orf229
C1orf232
C1orf35
C1orf43
C1orf52
C1orf53
C1orf54
C1orf56
C1orf68
C1orf87
C1orf94
C1qa
C1qb
C1qbp
C1qc
C1ql1p1
C1qtnf1
C1qtnf12
C1qtnf3
C1qtnf4
C1qtnf5
C1qtnf6
C1qtnf7
C1qtnf8
C1qtnf9
C1qtnf9b
C1rl
C1rl-as1
C1s
C2
C20orf141
C20orf144
C20orf173
C20orf181
C20orf187
C20orf194
C20orf197
C20orf202
C20orf203
C20orf204
C20orf27
C20orf85
C21orf58
C21orf59-tcp10l
C21orf62-as1
C21orf91-ot1
C22orf15
C22orf23
C22orf24
C22orf34
C22orf42
C22orf46
C2cd2
C2cd2l
C2cd3
C2cd4a
C2cd4d
C2cd4d-as1
C2cd5
C2orf15
C2orf27a
C2orf40
C2orf42
C2orf49
C2orf50
C2orf68
C2orf69
C2orf69p2
C2orf69p3
C2orf69p4
C2orf70
C2orf72
C2orf73
C2orf74
C2orf76
C2orf81
C2orf83
C2orf88
C2orf91
C2orf92
C3
C3ar1
C3orf14
C3orf20
C3orf22
C3orf38
C3orf49
C3orf52
C3orf56
C3orf67
C3orf79
C3orf80
C3orf84
C3orf85
C3p1
C4a
C4bpap2
C4orf17
C4orf19
C4orf33
C4orf45
C4orf46
C4orf47
C4orf48
C4orf50
C4orf51
C5
C5ar1
C5ar2
C5orf22
C5orf24
C5orf30
C5orf47
C5orf49
C5orf51
C5orf56
C5orf58
C5orf63
C5orf64
C5orf64-as1
C5orf66
C5orf66-as1
C5orf66-as2
C6
C6orf120
C6orf132
C6orf136
C6orf141
C6orf15
C6orf201
C6orf203
C6orf223
C6orf48
C6orf58
C6orf89
C6orf99
C7
C7orf26
C7orf43
C7orf50
C7orf57
C7orf61
C7orf65
C8b
C8g
C8orf31
C8orf33
C8orf34
C8orf37-as1
C8orf44
C8orf49
C8orf58
C8orf59p1
C8orf74
C8orf76
C8orf82
C8orf86
C9orf106
C9orf116
C9orf129
C9orf131
C9orf135
C9orf135-dt
C9orf139
C9orf153
C9orf16
C9orf163
C9orf170
C9orf24
C9orf3
C9orf43
C9orf50
C9orf62
C9orf66
C9orf78
C9orf85
C9orf92
Ca1
Ca11
Ca12
Ca13
Ca14
Ca2
Ca3
Ca4
Ca5a
Ca5ap1
Ca5b
Ca5bp1
Ca6
Ca7
Cab39
Cab39l
Cab39p1
Cabcoco1
Cabin1
Cables1
Cables2
Cabp1
Cabp4
Cabyr
Cabyrp1
Cacfd1
Cachd1
Cacna1a
Cacna1b
Cacna1c
Cacna1c-as1
Cacna1c-as2
Cacna1c-it1
Cacna1c-it3
Cacna1d
Cacna1e
Cacna1f
Cacna1g
Cacna1g-as1
Cacna1h
Cacna1i
Cacna2d1
Cacna2d2
Cacna2d3
Cacna2d4
Cacnb1
Cacnb2
Cacnb3
Cacnb4
Cacng2
Cacng5
Cacng6
Cacng7
Cacng8
Cactin
Cactin-as1
Cacul1
Cacybp
Cacybpp3
Cad
Cadm1
Cadm2
Cadm3-as1
Cadm4
Cadps2
Cage1
Cahm
Calb2
Calca
Calcb
Calcoco1
Calcoco2
Calcp
Cald1
Calhm1
Calhm2
Calhm3
Calhm4
Calhm6
Calm1
Calm2p2
Calm3
Calml3
Calml4
Calml5
Caln1
Calr
Calr4p
Calu
Caly
Camk1d
Camk1g
Camk2a
Camk2b
Camk2d
Camk2g
Camk4
Camkk2
Camkmt
Camkv
Camlg
Camp
Camsap1
Camsap2
Camsap3
Camta1
Camta2
Cand1
Cand2
Cant1
Canx
Cap1
Cap2
Capg
Capn1
Capn10
Capn11
Capn12
Capn13
Capn15
Capn2
Capn3
Capn5
Capn7
Capn8
Capn9
Capns1
Capns1p1
Caprin1
Caprin2
Caps
Caps2
Capsl
Capza1
Capza2
Capzb
Card10
Card11
Card14
Card18
Card19
Card6
Card8
Card8-as1
Card9
Carf
Carhsp1
Carm1
Carmil1
Carmil2
Carmil3
Carnmt1-as1
Cars
Cars2
Cars-as1
Carsp1
Cartpt
Casc11
Casc15
Casc16
Casc19
Casc2
Casc20
Casc3
Casc4
Casd1
Cask
Cask-as1
Caskin1
Caskin2
Casp10
Casp12
Casp14
Casp16p
Casp17p
Casp2
Casp3
Casp4
Casp6
Casp7
Casp8
Casp8ap2
Casp9
Casq1
Casq2
Casr
Cass4
Cast
Castor1
Castor2
Castor3
Casz1
Cat
Catip-as2
Catsper1
Catsperd
Catspere
Catsperg
Catsperz
Cav1
Cav2
Cavin3
Cbarp
Cbfa2t2
Cbfa2t3
Cbfb
Cbl
Cblb
Cblc
Cbll1
Cbln1
Cbln2
Cbln3
Cbln4
Cbr1
Cbr3-as1
Cbr4
Cbwd5
Cbx1p3
Cbx1p5
Cbx2
Cbx3
Cbx3p9
Cbx4
Cbx5
Cbx5p1
Cbx6
Cbx7
Cbx8
Cby1
Cc2d1a
Cc2d1b
Cc2d2a
Cc2d2b
Ccar1
Ccar2
Ccdc102a
Ccdc102b
Ccdc103
Ccdc106
Ccdc107
Ccdc110
Ccdc112
Ccdc113
Ccdc114
Ccdc115
Ccdc116
Ccdc117
Ccdc11p1
Ccdc12
Ccdc121
Ccdc124
Ccdc126
Ccdc127
Ccdc13
Ccdc130
Ccdc134
Ccdc136
Ccdc137
Ccdc138
Ccdc14
Ccdc140
Ccdc141
Ccdc142
Ccdc144a
Ccdc144cp
Ccdc144nl-as1
Ccdc146
Ccdc15
Ccdc150
Ccdc151
Ccdc152
Ccdc153
Ccdc154
Ccdc155
Ccdc157
Ccdc158
Ccdc159
Ccdc160
Ccdc162p
Ccdc163
Ccdc166
Ccdc169
Ccdc17
Ccdc170
Ccdc171
Ccdc172
Ccdc174
Ccdc18
Ccdc180
Ccdc183
Ccdc184
Ccdc186
Ccdc187
Ccdc188
Ccdc189
Ccdc18-as1
Ccdc190
Ccdc191
Ccdc192
Ccdc194
Ccdc197
Ccdc198
Ccdc22
Ccdc24
Ccdc25
Ccdc26
Ccdc28a
Ccdc28b
Ccdc30
Ccdc32
Ccdc33
Ccdc34
Ccdc37-dt
Ccdc38
Ccdc39
Ccdc39-as1
Ccdc40
Ccdc42
Ccdc43
Ccdc47
Ccdc50
Ccdc51
Ccdc57
Ccdc58
Ccdc59
Ccdc6
Ccdc61
Ccdc62
Ccdc63
Ccdc65
Ccdc66
Ccdc69
Ccdc7
Ccdc70
Ccdc73
Ccdc74a
Ccdc74b
Ccdc74bp1
Ccdc77
Ccdc78
Ccdc8
Ccdc80
Ccdc81
Ccdc82
Ccdc83
Ccdc84
Ccdc85b
Ccdc85c
Ccdc86
Ccdc88a
Ccdc88b
Ccdc88c
Ccdc9
Ccdc90b
Ccdc91
Ccdc92
Ccdc92b
Ccdc93
Ccdc97
Ccdc9b
Ccer1
Ccer2
Cchcr1
Cck
Cckbr
Ccl16
Ccl17
Ccl2
Ccl20
Ccl25
Ccl3l1
Ccl4
Ccl4l2
Ccl7
Ccm2
Ccm2l
Ccn1
Ccn3
Ccn4
Ccn5
Ccn6
Ccna1
Ccnb1
Ccnb1ip1
Ccnb2
Ccnb3
Ccnc
Ccnd1
Ccnd2
Ccnd2-as1
Ccnd3
Ccndbp1
Ccne1
Ccne2
Ccnf
Ccng1
Ccng2
Ccnh
Ccni
Ccni2
Ccnj
Ccnjl
Ccnjp2
Ccnk
Ccnl1
Ccnl2
Ccnq
Ccnqp1
Ccnqp3
Ccnt1
Ccnt2
Ccny
Ccnyl1
Ccp110
Ccpg1
Ccr10
Ccr12p
Ccr2
Ccr4
Ccr5
Ccr6
Ccr7
Ccrl2
Ccs
Ccsap
Ccser1
Ccser2
Cct2
Cct3
Cct4
Cct5
Cct6a
Cct6p1
Cct6p3
Cct7
Cct8
Ccz1
Ccz1b
Cd101
Cd109
Cd14
Cd151
Cd160
Cd163
Cd163l1
Cd164
Cd164l2
Cd177
Cd177p1
Cd180
Cd19
Cd1c
Cd1e
Cd200
Cd200r1l
Cd22
Cd247
Cd24p2
Cd274
Cd276
Cd28
Cd2ap
Cd2bp2
Cd300a
Cd300c
Cd300e
Cd300h
Cd300lb
Cd300ld
Cd300lf
Cd300lg
Cd320
Cd33
Cd34
Cd36
Cd37
Cd38
Cd3d
Cd3e
Cd3eap
Cd4
Cd40
Cd44
Cd46
Cd46p1
Cd47
Cd48
Cd5
Cd53
Cd55
Cd58
Cd59
Cd6
Cd63
Cd68
Cd69
Cd7
Cd70
Cd72
Cd74
Cd79a
Cd79b
Cd81
Cd82
Cd83
Cd84
Cd86
Cd8a
Cd9
Cd96
Cd99
Cd99l2
Cd99p1
Cda
Cdadc1
Cdan1
Cdc123
Cdc14a
Cdc14c
Cdc16
Cdc20
Cdc23
Cdc25b
Cdc25c
Cdc27
Cdc27p3
Cdc34
Cdc37
Cdc37l1
Cdc37l1-dt
Cdc40
Cdc42
Cdc42bpa
Cdc42bpb
Cdc42bpg
Cdc42ep1
Cdc42ep2
Cdc42ep3
Cdc42ep3p1
Cdc42ep4
Cdc42ep5
Cdc42-it1
Cdc42p3
Cdc42se1
Cdc42se2
Cdc45
Cdc6
Cdc7
Cdc73
Cdca2
Cdca3
Cdca4p2
Cdca4p3
Cdca5
Cdca7
Cdca7l
Cdca8
Cdcp1
Cdcp2
Cdh1
Cdh11
Cdh13
Cdh15
Cdh16
Cdh17
Cdh18
Cdh18-as1
Cdh2
Cdh20
Cdh23
Cdh24
Cdh26
Cdh3
Cdh4
Cdh5
Cdh6
Cdh7
Cdh8
Cdhr2
Cdhr3
Cdhr4
Cdhr5
Cdip1
Cdipt
Cdiptosp
Cdk1
Cdk10
Cdk12
Cdk13
Cdk14
Cdk15
Cdk16
Cdk18
Cdk2
Cdk2ap1
Cdk2ap2
Cdk2ap2p2
Cdk3
Cdk4
Cdk5
Cdk5p1
Cdk5r1
Cdk5r2
Cdk5rap3
Cdk6
Cdk7
Cdk8
Cdk9
Cdkal1
Cdkl1
Cdkl2
Cdkl4
Cdkl5
Cdkn1a
Cdkn1b
Cdkn1c
Cdkn2a
Cdkn2a-dt
Cdkn2aip
Cdkn2aipnlp2
Cdkn2aipnlp3
Cdkn2b
Cdkn2b-as1
Cdkn2c
Cdkn2d
Cdkn3
Cdon
Cdpf1
Cdr2l
Cdrt1
Cdrt4
Cds1
Cds2
Cdt1
Cdv3
Cdv3p1
Cdx1
Cdx2
Cdyl
Ceacam16
Ceacam19
Ceacam20
Ceacam21
Ceacam3
Ceacam4
Ceacam5
Ceacamp2
Ceacamp3
Ceacamp4
Cebpa-dt
Cebpb
Cebpd
Cebpe
Cebpg
Cebpz
Cebpzos
Cecr2
Cecr7
Cel
Cela1
Cela2a
Cela2b
Cela3a
Cela3b
Celf1
Celf2
Celf2-dt
Celf3
Celf4
Celf5
Celf6
Celp
Celsr1
Celsr2
Celsr3
Cemip
Cemip2
Cend1
Cend1p1
Cenpa
Cenpbd1
Cenpbd1p1
Cenpc
Cenpcp1
Cenpe
Cenpf
Cenph
Cenpi
Cenpj
Cenpm
Cenpn
Cenpo
Cenpp
Cenps
Cenps-cort
Cenpt
Cenpu
Cenpv
Cenpw
Cenpx
Cep104
Cep112
Cep126
Cep131
Cep135
Cep152
Cep164
Cep164p1
Cep170
Cep170b
Cep192
Cep250
Cep295nl
Cep350
Cep41
Cep44
Cep55
Cep57
Cep57l1
Cep57l1p1
Cep63
Cep68
Cep70
Cep72
Cep76
Cep78
Cep83
Cep83-dt
Cep85
Cep89
Cep95
Cep97
Cept1
Cer1
Cercam
Cerk
Cerkl
Cerna1
Cerna3
Cers1
Cers2
Cers3
Cers4
Cers5
Cers6
Cers6-as1
Ces1p1
Ces1p2
Ces2
Ces3
Ces4a
Ces5a
Cetn3
Cetn4p
Cetp
Cfap100
Cfap157
Cfap161
Cfap20
Cfap206
Cfap221
Cfap298
Cfap299
Cfap300
Cfap36
Cfap410
Cfap43
Cfap44
Cfap45
Cfap46
Cfap47
Cfap52
Cfap54
Cfap57
Cfap58-dt
Cfap61
Cfap65
Cfap69
Cfap70
Cfap73
Cfap74
Cfap77
Cfap97
Cfap97d1
Cfap97d2
Cfap99
Cfb
Cfd
Cfdp1
Cfh
Cfi
Cfl1
Cfl1p1
Cfl1p2
Cfl1p4
Cfl1p7
Cfl2
Cflar
Cflar-as1
Cfp
Cftr
Cgb2
Cgn
Cgnl1
Cgref1
Cgrrf1
Chac1
Chaf1a
Chaf1b
Champ1
Chat
Chchd1
Chchd10
Chchd2p1
Chchd2p2
Chchd2p3
Chchd2p4
Chchd2p6
Chchd2p7
Chchd2p8
Chchd2p9
Chchd3
Chchd3p2
Chchd4
Chchd4p3
Chchd5
Chchd6
Chchd7
Chd1l
Chd2
Chd3
Chd4
Chd5
Chd6
Chd7
Chd8
Chd9
Chdh
Chek1
Chek2
Chek2p2
Cherp
Chfr
Chga
Chgb
Chi3l1
Chi3l2
Chic1
Chic2
Chid1
Chit1
Chka
Chkb
Chkb-cpt1b
Chkb-dt
Chl1
Chml
Chmp1a
Chmp1ap1
Chmp1b
Chmp1b-as1
Chmp2a
Chmp2b
Chmp4bp1
Chmp5
Chmp6
Chmp7
Chn1
Chn2
Chodl
Chordc1
Chp1
Chpf
Chpf2
Chpt1
Chrac1
Chrd
Chrdl2
Chrm1
Chrm2
Chrm3
Chrm3-as2
Chrm4
Chrna1
Chrna10
Chrna2
Chrna3
Chrna4
Chrna5
Chrna6
Chrna7
Chrna9
Chrnb1
Chrnb2
Chrnb3
Chrnb4
Chrnd
Chrne
Chrng
Chst1
Chst10
Chst11
Chst12
Chst13
Chst14
Chst15
Chst4
Chst5
Chst6
Chst7
Chsy1
Chtf18
Chtf8
Chtf8p1
Chtop
Chuk
Churc1
Churc1-fntb
Ciao1
Ciao2a
Ciao2b
Ciao3
Ciapin1
Ciart
Cib1
Cib2
Cib4
Cic
Cidea
Cideb
Cidec
Cidecp1
Ciita
Cilp2
Cinp
Cip2a
Cipc
Cir1
Cir1p1
Cir1p3
Cirbp
Cirbp-as1
Cisd1
Cisd1p1
Cisd2
Cisd3
Cish
Cistr
Cit
Cited2
Cited4
Ciz1
Ckap2
Ckap4
Ckap5
Ckb
Ckbp1
Cklf
Cklf-cmtm1
Ckmt2
Cks1b
Clasp1
Clasp2
Clasrp
Clba1
Clca1
Clcf1
Clcn1
Clcn2
Clcn3
Clcn3p1
Clcn4
Clcn5
Clcn6
Clcn7
Clcnka
Cldn10-as1
Cldn11
Cldn12
Cldn15
Cldn16
Cldn18
Cldn2
Cldn22
Cldn23
Cldn25
Cldn3
Cldn4
Cldn5
Cldn6
Cldn7
Cldnd1
Cldnd2
Clec11a
Clec12a
Clec12b
Clec16a
Clec1a
Clec20a
Clec2a
Clec2d
Clec2l
Clec4a
Clec4c
Clec4d
Clec4e
Clec4gp1
Clec5a
Clec7a
Clec9a
Clecl1
Clgn
Clhc1
Clic1
Clic3
Clic4
Clic4p3
Clic5
Clip1
Clip1-as1
Clip2
Clip3
Clip4
Clk2
Clk3
Cllu1
Clmat3
Clmn
Cln3
Cln5
Cln6
Cln8
Clnk
Clns1a
Clock
Clp1
Clpp
Clps
Clpsl1
Clpsl2
Clptm1
Clptm1l
Clptm1lp1
Clpx
Clrn1
Clrn1-as1
Clspn
Clstn1
Clstn2
Clstn3
Clta
Cltb
Cltc
Cltcl1
Clu
Cluap1
Cluh
Cluhp3
Clul1
Clvs1
Clvs2
Clybl
Clybl-as2
Cmahp
Cmas
Cmbl
Cmc1
Cmip
Cmklr1
Cmpk1
Cmss1
Cmtm1
Cmtm2
Cmtm3
Cmtm4
Cmtm5
Cmtm6
Cmtm7
Cmtm8
Cmtr1
Cnbd2
Cndp1
Cndp2
Cnep1r1
Cnfn
Cnga1
Cnga3
Cnga4
Cngb1
Cngb3
Cnih2
Cnih3
Cnih4
Cnksr1
Cnksr2
Cnksr3
Cnmd
Cnn1
Cnn2
Cnn2p1
Cnn2p10
Cnn2p12
Cnn2p4
Cnn2p6
Cnn2p7
Cnn2p8
Cnn3p1
Cnnm2
Cnnm3
Cnnm4
Cnot10
Cnot2
Cnot3
Cnot4
Cnot6
Cnot6l
Cnot7p2
Cnot8
Cnot9
Cnp
Cnppd1
Cnpy1
Cnpy3
Cnpy4
Cnr1
Cnrip1
Cnst
Cntd1
Cntd2
Cntfr
Cntln
Cntn1
Cntn2
Cntn4
Cntn4-as1
Cntn5
Cntnap1
Cntnap2
Cntnap4
Cntnap5
Cntrl
Cntrob
Coa1
Coa5
Coa6
Coa7
Coasy
Cobl
Cobll1
Coch
Cog1
Cog2
Cog3
Cog4
Cog5
Cog6
Cog7
Cog8
Coil
Col11a2
Col12a1
Col13a1
Col14a1
Col16a1
Col17a1
Col18a1
Col18a1-as1
Col18a1-as2
Col19a1
Col1a1
Col1a2
Col20a1
Col21a1
Col22a1
Col23a1
Col25a1
Col26a1
Col27a1
Col2a1
Col3a1
Col4a1
Col4a2
Col4a2-as1
Col4a2-as2
Col4a3
Col4a3bp
Col4a5
Col5a1
Col5a1-as1
Col5a2
Col5a3
Col6a1
Col6a2
Col6a3
Col6a4p1
Col6a4p2
Col6a5
Col6a6
Col7a1
Col8a1
Col8a2
Col9a1
Col9a2
Col9a3
Colca1
Colca2
Colec11
Colec12
Colgalt1
Colq
Commd1
Commd10
Commd3
Commd3-bmi1
Commd4
Commd5
Commd9
Comp
Comt
Comtd1
Copb1
Copb2
Cope
Copg1
Coprs
Cops4
Cops5
Cops6
Cops7a
Cops7b
Cops8
Copz1
Copz2
Coq10a
Coq10b
Coq2
Coq4
Coq6
Coq7
Coq8a
Coq8b
Coq9
Corin
Coro1a
Coro1b
Coro1c
Coro2a
Coro2b
Coro6
Coro7
Coro7-pam16
Cotl1
Cox10
Cox11p1
Cox14
Cox17
Cox18
Cox19
Cox20
Cox20p2
Cox4i1
Cox4i2
Cox5ap2
Cox5b
Cox5bp8
Cox6a1
Cox6a2
Cox6b1
Cox6b2
Cox6c
Cox6cp16
Cox6cp2
Cox6cp5
Cox6cp6
Cox6cp7
Cox7a2l
Cox7b
Cox7bp2
Cox7c
Cox8c
Cpa1
Cpa4
Cpamd8
Cpb1
Cpb2
Cpb2-as1
Cpd
Cpe
Cpeb1
Cpeb1-as1
Cpeb2
Cpeb3
Cpeb4
Cped1
Cplane1
Cplane2
Cplx1
Cplx2
Cplx4
Cpm
Cpn1
Cpn2
Cpne1
Cpne2
Cpne3
Cpne4
Cpne5
Cpne6
Cpne7
Cpne8
Cpne8-as1
Cpped1
Cpq
Cps1
Cpsf1
Cpsf2
Cpsf3
Cpsf4
Cpsf4l
Cpsf6
Cpsf7
Cpt1a
Cpt1b
Cpt1c
Cpt2
Cptp
Cpvl
Cpxcr1
Cr1
Cr1l
Cr2
Cr391992.1
Cr392000.1
Cr392000.2
Cr392039.3
Cr559946.1
Cr559946.2
Cr589904.2
Cr936218.1
Cr936218.2
Crabp1
Cracr2a
Cracr2b
Cradd
Cramp1
Crat
Crb1
Crb2
Crb3
Crbn
Crcp
Creb1
Creb3
Creb3l1
Creb3l2
Creb3l3
Creb3l4
Creb5
Crebbp
Crebl2
Crebrf
Crebzf
Creg2
Creld1
Creld2
Crem
Crhr1
Crhr2
Crim1
Crim1-dt
Crip1
Crip1p4
Crip2
Crip3
Cript
Crisp2
Crispld1
Crispld2
Crk
Crkl
Crlf1
Crlf3
Crls1
Crmp1
Crnde
Crocc
Crocc2
Croccp2
Croccp3
Crot
Crtam
Crtap
Crtc1
Crtc2
Crtc3
Crtc3-as1
Crx
Cry2
Cryba2
Cryba4
Crybb1
Crybb2p1
Crybg1
Crybg2
Crybg3
Crygn
Cryl1
Crym
Crym-as1
Cryz
Cryzl1
Csad
Csdc2
Csde1
Cse1l
Csf1
Csf1r
Csf2ra
Csf2rb
Csf3
Csf3r
Csgalnact1
Cshl1
Csk
Cskmt
Csmd1
Csmd2
Csmd2-as1
Csnk1a1
Csnk1a1l
Csnk1a1p1
Csnk1d
Csnk1e
Csnk1g1
Csnk1g2
Csnk1g2-as1
Csnk1g2p1
Csnk1g3
Csnk2a1
Csnk2a3
Csnk2b
Cspg4
Cspg4p13
Cspg5
Cspp1
Csrnp1
Csrnp3
Csrp1
Csrp2
Cst11
Cst13p
Cst3
Cst8
Cst9
Cst9lp2
Csta
Cstb
Cstf1
Cstf2
Cstf3
Cstf3-dt
Cstp1
Ct45a1
Ct62
Ctag2
Ctage14p
Ctage3p
Ctbp1
Ctbp1-as
Ctbp1-dt
Ctbp2
Ctbp2p1
Ctbp2p3
Ctbp2p5
Ctbp2p6
Ctbs
Ctc1
Ctcf
Ctcfl
Ctdnep1
Ctdp1
Ctdsp1
Ctdsp2
Ctdspl
Ctdspl2
Ctf1
Ctf2p
Cth
Cthrc1
Ctif
Ctla4
Ctnna1
Ctnna2
Ctnnal1
Ctnnb1
Ctnnbip1
Ctnnbl1
Ctnnd1
Ctnnd2
Ctns
Ctps1
Ctr9
Ctrc
Ctrl
Ctsa
Ctsb
Ctsc
Ctsd
Ctse
Ctsh
Ctsl
Ctsv
Ctsw
Ctsz
Cttn
Cttnbp2
Cttnbp2nl
Ctu2
Ctxn2
Ctxnd2
Cu104787.1
Cuedc1
Cuedc2
Cul1
Cul3
Cul4a
Cul4b
Cul5
Cul9
Cuta
Cutalp
Cutc
Cux1
Cux2
Cwc25
Cwc27
Cwh43
Cxadr
Cxcl1
Cxcl12
Cxcl13
Cxcl14
Cxcl16
Cxcl2
Cxcl3
Cxcl6
Cxcl8
Cxcr2
Cxcr3
Cxcr4
Cxcr5
Cxcr6
Cxorf40a
Cxorf56
Cxorf58
Cxorf65
Cxorf66
Cxxc1
Cxxc4-as1
Cxxc5
Cxxc5-as1
Cyb561
Cyb561a3
Cyb561d1
Cyb561d2
Cyb5a
Cyb5b
Cyb5d1
Cyb5d2
Cyb5r1
Cyb5r2
Cyb5r4
Cyb5rl
Cyba
Cybb
Cybc1
Cybrd1
Cyc1
Cycs
Cycsp19
Cycsp26
Cycsp27
Cycsp32
Cycsp41
Cyctp
Cyfip1
Cyfip2
Cygb
Cyhr1
Cyld
Cymp
Cymp-as1
Cyp11a1
Cyp11b1
Cyp19a1
Cyp1b1
Cyp1b1-as1
Cyp20a1
Cyp24a1
Cyp26a1
Cyp26b1
Cyp26c1
Cyp27a1
Cyp27b1
Cyp27c1
Cyp2a6
Cyp2a7
Cyp2a7p2
Cyp2ac1p
Cyp2b7p
Cyp2d7
Cyp2e1
Cyp2f1
Cyp2f2p
Cyp2j2
Cyp2s1
Cyp2t1p
Cyp2u1
Cyp2w1
Cyp39a1
Cyp3a43
Cyp3a5
Cyp46a1
Cyp46a4p
Cyp4b1
Cyp4f11
Cyp4f12
Cyp4f2
Cyp4f22
Cyp4f23p
Cyp4f24p
Cyp4f3
Cyp4f32p
Cyp4f36p
Cyp4f8
Cyp4f9p
Cyp4v2
Cyp51a1-as1
Cyp7b1
Cyp8b1
Cyren
Cys1
Cysltr2
Cystm1
Cyth1
Cyth2
Cyth3
Cyth4
Cytip
Cytor
Cyyr1
Cyyr1-as1
Czib
D2hgdh
Daam1
Dab1
Dab1-as1
Dab2
Dab2ip
Dact1
Dact2
Dact3
Dact3-as1
Dag1
Dagla
Daglb
Dalrd3
Dancr
Dand5
Dao
Dap
Dap3
Dapk1
Dapk1-it1
Dapk2
Dapk3
Dapl1
Dapp1
Dars
Dars2
Dars-as1
Daw1
Daxx
Dazap1
Dazap2
Dbf4
Dbf4b
Dbh
Dbh-as1
Dbi
Dbil5p
Dbn1
Dbndd1
Dbndd2
Dbnl
Dbp
Dbx1
Dbx2
Dcaf1
Dcaf10
Dcaf11
Dcaf12
Dcaf13
Dcaf15
Dcaf16
Dcaf17
Dcaf4
Dcaf5
Dcaf6
Dcaf7
Dcaf8
Dcaf8l1
Dcakd
Dcanp1
Dcbld1
Dcbld2
Dcc
Dcdc2b
Dcdc2c
Dchs2
Dck
Dclk2
Dclre1a
Dclre1b
Dclre1c
Dcp2
Dcps
Dcst1-as1
Dcst2
Dcstamp
Dctd
Dctn1
Dctn1-as1
Dctn2
Dctn3
Dctn4
Dctn5
Dctn6
Dcun1d1
Dcun1d2
Dcun1d2-as
Dcun1d4
Dcxr-dt
Dda1
Ddah1
Ddah2
Ddb1
Ddb2
Ddc
Ddhd1
Ddhd2
Ddi1
Ddi2
Ddias
Ddit3
Ddit4
Ddit4-as1
Ddn-as1
Ddo
Ddost
Ddr1
Ddr2
Ddt
Ddx1
Ddx10
Ddx10p1
Ddx11
Ddx11-as1
Ddx11l1
Ddx11l10
Ddx11l5
Ddx18
Ddx18p4
Ddx19a
Ddx19b
Ddx20
Ddx21
Ddx23
Ddx24
Ddx25
Ddx27
Ddx31
Ddx39a
Ddx39b
Ddx39b-as1
Ddx3p1
Ddx3x
Ddx4
Ddx41
Ddx42
Ddx43
Ddx46
Ddx47
Ddx49
Ddx5
Ddx50
Ddx51
Ddx52
Ddx54
Ddx55
Ddx55p1
Ddx56
Ddx59
Ddx60
Ddx60l
Deaf1
Dec1
Decr1
Decr2
Dedd
Dedd2
Def6
Def8
Defa11p
Defa9p
Defb110
Defb124
Defb130c
Defb130d
Defb135
Degs1
Degs2
Dek
Dele1
Dennd1a
Dennd1b
Dennd1c
Dennd2a
Dennd2c
Dennd2d
Dennd3
Dennd4a
Dennd4b
Dennd4c
Dennd5a
Dennd5b
Dennd5b-as1
Dennd6a
Dennd6a-dt
Dennd6b
Denr
Depdc1
Depdc1-as1
Depdc1b
Depdc4
Depdc5
Depdc7
Depp1
Deptor
Dera
Derl1
Derl3
Des
Desi2
Deup1
Dexi
Dffb
Dgat1
Dgat2
Dgat2l6
Dgat2l7p
Dgcr2
Dgcr5
Dgcr6l
Dgcr8
Dgcr9
Dgka
Dgkb
Dgkd
Dgke
Dgkg
Dgkh
Dgki
Dgkq
Dgkz
Dgkzp1
Dglucy
Dguok
Dhcr24-dt
Dhcr7
Dhdds
Dhdh
Dhfr
Dhfr2
Dhodh
Dhps
Dhrs1
Dhrs11
Dhrs12
Dhrs13
Dhrs2
Dhrs3
Dhrs4
Dhrs4l1
Dhrs4l2
Dhrs7
Dhrs7b
Dhrs9
Dhrsx
Dhtkd1
Dhx29
Dhx30
Dhx32
Dhx34
Dhx35
Dhx37
Dhx38
Dhx40
Dhx40p1
Dhx57
Dhx58
Dhx8
Dhx9
Dhx9p1
Diablo
Diaph1
Diaph2
Diaph2-as1
Diaph3
Diaph3-as1
Diaph3-as2
Dicer1
Dicer1-as1
Dido1
Dinol
Dio1
Dio3
Dio3os
Dip2a
Dip2a-it1
Dip2b
Dip2c
Dipk1a
Dipk1b
Dipk1c
Dipk2a
Dipk2b
Diras2
Dirc1
Dirc3
Dis3
Dis3l
Dis3l2
Dis3l2p1
Disc1
Disc1fp1
Disp2
Disp3
Dixdc1
Dkc1
Dkk1
Dkk3
Dkkl1
Dlat
Dlc1
Dld
Dlec1
Dleu1
Dleu7
Dlg1
Dlg1-as1
Dlg2
Dlg3
Dlg3-as1
Dlg4
Dlg5
Dlg5-as1
Dlgap1
Dlgap1-as1
Dlgap1-as2
Dlgap1-as3
Dlgap1-as5
Dlgap2
Dlgap2-as1
Dlgap3
Dlgap4
Dlgap4-as1
Dlgap5
Dlk1
Dlk2
Dll1
Dll3
Dll4
Dlst
Dlx1
Dlx2
Dlx2-dt
Dlx3
Dlx4
Dlx5
Dlx6
Dm1-as
Dmac2
Dmac2l
Dmap1
Dmbt1
Dmbt1p1
Dmc1
Dmd
Dmgdh
Dmkn
Dmpk
Dmrt1
Dmrt2
Dmrta2
Dmrtc2
Dmtf1
Dmtn
Dmwd
Dmxl1
Dmxl2
Dnaaf1
Dnaaf2
Dnaaf3
Dnaaf4
Dnaaf5
Dnah1
Dnah10
Dnah11
Dnah12
Dnah14
Dnah17
Dnah17-as1
Dnah2
Dnah5
Dnah6
Dnah7
Dnah8
Dnah9
Dnai1
Dnai2
Dnaja1
Dnaja1p1
Dnaja1p5
Dnaja2
Dnaja3
Dnaja4
Dnajb11
Dnajb12
Dnajb13
Dnajb2
Dnajb4
Dnajb5
Dnajb5-dt
Dnajb5p1
Dnajb6
Dnajb8
Dnajb8-as1
Dnajb9
Dnajc1
Dnajc10
Dnajc11
Dnajc12
Dnajc13
Dnajc14
Dnajc15
Dnajc16
Dnajc17
Dnajc18
Dnajc19p1
Dnajc19p3
Dnajc19p5
Dnajc2
Dnajc21
Dnajc22
Dnajc24
Dnajc25
Dnajc25-gng10
Dnajc27
Dnajc27-as1
Dnajc3
Dnajc4
Dnajc5
Dnajc5g
Dnajc6
Dnajc7
Dnajc8
Dnajc9
Dnajc9-as1
Dnal1
Dnal4
Dnase1
Dnase1l1
Dnase1l2
Dnase1l3
Dnase2
Dnase2b
Dnd1p1
Dnhd1
Dnm1
Dnm1l
Dnm1p35
Dnm1p38
Dnm1p46
Dnm1p49
Dnm1p51
Dnm2
Dnm3
Dnm3-it1
Dnmbp
Dnmbp-as1
Dnmt1
Dnmt3a
Dnmt3b
Dnph1
Dntt
Dnttip1
Doc2a
Doc2gp
Dock1
Dock10
Dock11
Dock2
Dock4
Dock5
Dock6
Dock7
Dock8
Dock9
Dock9-dt
Dok1
Dok2
Dok3
Dok4
Dok5
Dok6
Dok7
Dolpp1
Dop1a
Dop1b
Dot1l
Dpagt1
Dpcd
Dpep1
Dpep2nb
Dpep3
Dpf1
Dpf2
Dpf3
Dph1
Dph2
Dph5
Dph6-dt
Dph7
Dpm1
Dpm3
Dpp10
Dpp3
Dpp3p1
Dpp4
Dpp7
Dpp9
Dpp9-as1
Dppa2p3
Dppa3p3
Dppa5p4
Dprxp1
Dprxp3
Dprxp4
Dpy19l2
Dpy19l2p3
Dpy19l2p4
Dpy19l2p5
Dpy19l3
Dpy19l4
Dpy19l4p2
Dpy30
Dpyd-as1
Dpyd-it1
Dpys
Dpysl2
Dpysl3
Dpysl4
Dpysl5
Dqx1
Dr1
Draic
Dram1
Drap1
Drc1
Drc3
Drc7
Drd2
Drd4
Drg1
Drg2
Drich1
Drosha
Dscam-it1
Dscaml1
Dscas
Dscr4
Dscr4-it1
Dscr9
Dse
Dsg2
Dsn1
Dsp
Dst
Dstn
Dstyk
Dtd1
Dthd1
Dtl
Dtna
Dtnb
Dtnbp1
Dtwd1
Dtx1
Dtx2
Dtx2p1-upk3bp1-pms2p11
Dtx3
Dtx3l
Dtx4
Dtymk
Dubr
Duox1
Duox2
Duoxa1
Duoxa2
Dupd1
Dus1l
Dus2
Dus3l
Dus4l
Dusp12
Dusp12p1
Dusp13
Dusp14
Dusp15
Dusp16
Dusp18
Dusp19
Dusp2
Dusp22
Dusp23
Dusp26
Dusp27
Dusp28
Dusp3
Dusp5
Dusp5p1
Dusp6
Dusp7
Dusp8
Dusp8p5
Dusp9
Dut
Dutp3
Dux4l16
Dux4l17
Dux4l18
Dux4l19
Dux4l26
Dux4l37
Dux4l50
Dux4l52
Duxap5
Dvl1
Dvl2
Dvl3
Dxo
Dydc1
Dydc2
Dym
Dync1h1
Dync1i1
Dync1i2
Dync1li2
Dync2h1
Dync2li1
Dynll1
Dynll1p4
Dynll1p5
Dynlrb1
Dynlrb2
Dynlt1
Dynlt3p1
Dyrk1a
Dyrk1b
Dyrk2
Dyrk3
Dyrk4
Dysf
Dzank1
Dzip1l
Dzip3
E2f3
E2f3p1
E2f4
E2f4p1
E2f5
E2f6
E4f1
Eaf1
Eaf1-as1
Eaf2
Ebag9
Ebf1
Ebf3
Ebf4
Ebi3
Ebln3p
Ebna1bp2
Ebp
Ebpl
Ecd
Ece1
Ece2
Ecel1
Ecel1p2
Ecel1p3
Ech1
Echdc1
Echdc2
Echdc3
Eci1
Eci2
Ecm1
Ecm2
Ecpas
Ecsit
Ect2
Ect2l
Eda
Edaradd
Edc3
Edc4
Eddm13
Edem1
Edem2
Edem3
Edf1
Edn2
Edn3
Ednra
Ednrb
Edrf1
Eea1
Eed
Eef1a1
Eef1a1p20
Eef1a1p21
Eef1a1p25
Eef1a1p31
Eef1a1p4
Eef1a1p9
Eef1a2
Eef1akmt1
Eef1akmt2
Eef1akmt3
Eef1akmt4
Eef1akmt4-ece2
Eef1aknmt
Eef1b2
Eef1b2p1
Eef1b2p4
Eef1b2p8
Eef1d
Eef1dp3
Eef1dp7
Eef1g
Eef1gp1
Eef1gp2
Eef1gp4
Eef2
Eef2k
Eefsec
Eepd1
Efcab1
Efcab10
Efcab12
Efcab13
Efcab14
Efcab14-as1
Efcab14p1
Efcab2
Efcab3
Efcab5
Efcab6
Efcab6-as1
Efcab7
Efcab8
Efcc1
Efemp1
Efemp2
Efhb
Efhc1
Efhd1
Efhd2
Efl1
Efl1p1
Efna1
Efna3
Efna4
Efna5
Efr3a
Efr3b
Eftud2
Egf
Egfem1p
Egfl7
Egfl8
Egflam
Egflam-as2
Egfr
Egfr-as1
Egln1p1
Egln2
Egln3
Egln3p1
Egot
Egr2
Egr3
Ehbp1
Ehbp1l1
Ehd1
Ehd2
Ehd4
Ehd4-as1
Ehhadh
Ehmt1
Ehmt2
Ehmt2-as1
Ei24
Eid1
Eid3
Eif1
Eif1ad
Eif1b
Eif1b-as1
Eif1p3
Eif1p4
Eif1p6
Eif1p7
Eif2a
Eif2ak1
Eif2ak2
Eif2ak3
Eif2ak3-dt
Eif2ak4
Eif2ap4
Eif2b2
Eif2b3
Eif2b4
Eif2b5
Eif2d
Eif2s1
Eif2s2p4
Eif2s2p5
Eif2s3
Eif2s3b
Eif3b
Eif3e
Eif3ep1
Eif3f
Eif3fp1
Eif3g
Eif3h
Eif3i
Eif3j
Eif3k
Eif3l
Eif3m
Eif4a1
Eif4a1p4
Eif4a1p7
Eif4a2
Eif4a2p1
Eif4a3
Eif4b
Eif4bp6
Eif4bp9
Eif4e1b
Eif4e2
Eif4e2p1
Eif4e3
Eif4ebp2p2
Eif4enif1
Eif4g1
Eif4g2
Eif4g3
Eif4h
Eif4hp1
Eif4hp2
Eif5
Eif5a
Eif5ap2
Eif5ap3
Eif5b
Eif5p1
Eif6
Eipr1
Elac1
Elac2
Elane
Elavl1
Elavl3
Elavl4
Elf1
Elf2
Elf3
Elf3-as1
Elf4
Elf5
Elfn1
Elfn1-as1
Elfn2
Elk3
Elk4
Ell
Ell3
Elmo1
Elmo2
Elmo2p1
Elmo3
Elmod1
Elmod2
Elmod3
Elmsan1
Eln
Eln-as1
Eloa
Eloa2
Elob
Elobp1
Elobp2
Elobp3
Elocp18
Elocp2
Elocp20
Elocp28
Elocp33
Elof1
Elovl2-as1
Elovl5
Elovl6
Elp2
Elp3
Elp4
Elp5
Elp6
Embp1
Emc10
Emc1-as1
Emc2
Emc3
Emc3-as1
Emc4
Emc6
Emc8
Emc9
Emcn
Emd
Eme1
Eme2
Emg1
Emid1
Emilin1
Emilin2
Eml1
Eml2
Eml2-as1
Eml3
Eml4
Eml6
Emp1
Emp3
Emsy
Emx1
Emx2
En1
En2
Enah
Enc1
Endou
Endov
Eng
Engase
Enkd1
Eno1
Eno1-as1
Eno1p3
Eno1p4
Eno2
Eno3
Enoph1
Enosf1
Enox1
Enox2
Enpp1
Enpp3
Enpp6
Enpp7
Enpp7p14
Enpp7p2
Enpp7p9
Ensa
Ensap3
Enthd1
Entpd1
Entpd1-as1
Entpd2
Entpd3
Entpd3-as1
Entpd4
Entpd6
Entpd8
Entr1
Eny2
Eogt
Eomes
Ep300
Ep400
Ep400p1
Epas1
Epb41
Epb41l1
Epb41l2
Epb41l3
Epb41l4a
Epb41l4a-as1
Epb41l4a-dt
Epb41l4b
Epb41l5
Epc2
Epcam
Epcam-dt
Epdr1
Epg5
Epgn
Epha1
Epha10
Epha1-as1
Epha2
Epha3
Epha4
Epha5-as1
Epha6
Epha8
Ephb1
Ephb2
Ephb3
Ephb4
Ephb6
Ephx1
Ephx2
Ephx3
Ephx4
Epm2a
Epm2aip1
Epn1
Epn2
Epn3
Epop
Epor
Eppk1
Eprs
Eps15l1
Eps15p1
Eps8
Eps8l1
Eps8l2
Eps8l3
Epsti1
Epyc
Eral1
Erap1
Erap2
Eras
Erbb2
Erbb3
Erbb4
Erbin
Erc1
Erc2
Ercc1
Ercc2
Ercc3
Ercc4
Ercc5
Ercc6
Ercc6l2
Ercc8
Ereg
Erf
Erfe
Erg
Ergic1
Ergic2
Ergic3
Erh
Erhp1
Eri1
Eri2
Eri3
Ericd
Erich1
Erich3
Erich4
Erich5
Erich6-as1
Erich6b
Erlec1
Erlec1p1
Erlin2
Ermap
Ermard
Ermp1
Ern1
Ern2
Erp27
Erp29
Errfi1
Erv3-1
Ervk3-1
Ervmer34-1
Ervmer61-1
Esam
Esco2
Espl1
Espn
Espnl
Esr1
Esr2
Esrg
Esrp1
Esrp2
Esrra
Esrrap2
Esrrb
Esyt1
Esyt2
Esyt3
Etaa1
Etf1
Etf1p2
Etfa
Etfbkmt
Etfdh
Etfrf1
Ethe1
Etnk1
Etnk2
Etnppl
Ets1
Ets2
Etv1
Etv2
Etv4
Etv5
Etv6
Etv7
Eva1a
Eva1b
Eva1c
Evc
Evc2
Evi5
Evi5l
Evl
Evpl
Evx1
Evx1-as
Evx2
Ewsat1
Ewsr1
Exd1
Exd2
Exd3
Exo1
Exo5
Exoc1
Exoc1l
Exoc3
Exoc3-as1
Exoc3l1
Exoc3l2
Exoc3l4
Exoc4
Exoc5p1
Exoc6
Exoc6b
Exoc7
Exoc7p1
Exog
Exogp1
Exosc1
Exosc10
Exosc10-as1
Exosc2
Exosc4
Exosc5
Exosc7
Exosc8
Exosc9
Exph5
Ext1
Ext2
Extl1
Extl2
Extl3
Extl3-as1
Eya1
Eya2
Eya3
Eya4
Eys
Ezh1
Ezr
Ezr-as1
F10
F11
F11r
F12
F2
F2r
F2rl1
F2rl2
F2rl3
F5
F7
F9
Fa2h
Faah
Faah2
Faahp1
Faap100
Faap20
Faap24
Fabp5
Fabp5p10
Fabp5p12
Fabp5p3
Fabp6
Fadd
Fads1
Fads2
Fads3
Faf1
Faf2
Fah
Fahd1
Fahd2a
Fahd2cp
Faim
Faim2
Falec
Fam102a
Fam102b
Fam104a
Fam104b
Fam106a
Fam107a
Fam107b
Fam110a
Fam110b
Fam110c
Fam111a
Fam111a-dt
Fam111b
Fam114a1
Fam117a
Fam117b
Fam118a
Fam118b
Fam120a
Fam120b
Fam122a
Fam122c
Fam124a
Fam124b
Fam126a
Fam126b
Fam129a
Fam129b
Fam129c
Fam131a
Fam133a
Fam133b
Fam135a
Fam135b
Fam13a
Fam13a-as1
Fam13b
Fam13c
Fam149a
Fam149b1
Fam151b
Fam155b
Fam157a
Fam160a1
Fam160a2
Fam160b1
Fam160b2
Fam162a
Fam163a
Fam163b
Fam166a
Fam166b
Fam167a
Fam167a-as1
Fam168a
Fam168b
Fam169b
Fam170b-as1
Fam171a1
Fam171a2
Fam171b
Fam172a
Fam172bp
Fam173a
Fam174a
Fam174b
Fam177a1
Fam178b
Fam180a
Fam181a
Fam182b
Fam183a
Fam184a
Fam185a
Fam185bp
Fam186b
Fam187a
Fam187b
Fam189a1
Fam189a2
Fam189b
Fam192a
Fam193a
Fam193b
Fam198b-as1
Fam19a2
Fam19a3
Fam19a5
Fam200b
Fam201a
Fam201b
Fam204a
Fam206a
Fam206bp
Fam207a
Fam20a
Fam20b
Fam20c
Fam210a
Fam210b
Fam214a
Fam214b
Fam216a
Fam217b
Fam218a
Fam219a
Fam219b
Fam21ep
Fam221a
Fam221b
Fam222a
Fam222a-as1
Fam222b
Fam225a
Fam227a
Fam227b
Fam228a
Fam228b
Fam229a
Fam229b
Fam230i
Fam234a
Fam234b
Fam237a
Fam238b
Fam238c
Fam240b
Fam241b
Fam24b
Fam25c
Fam25e
Fam25g
Fam27e5
Fam30a
Fam32a
Fam32cp
Fam3a
Fam3c2
Fam3d
Fam43a
Fam45a
Fam47e
Fam47e-stbd1
Fam49b
Fam50a
Fam50b
Fam53a
Fam53b
Fam53b-as1
Fam53c
Fam57a
Fam57b
Fam66c
Fam71d
Fam71e2
Fam71f1
Fam71f2
Fam72a
Fam76a
Fam76b
Fam78a
Fam78b
Fam81a
Fam81b
Fam83a
Fam83a-as1
Fam83c-as1
Fam83d
Fam83e
Fam83f
Fam83g
Fam83h
Fam84a
Fam84b
Fam86b3p
Fam86c1
Fam86dp
Fam86ep
Fam86fp
Fam86hp
Fam86jp
Fam86kp
Fam86mp
Fam87a
Fam87b
Fam89b
Fam91a1
Fam91a2p
Fam92a
Fam92a1p1
Fam92a1p2
Fam98a
Fam98b
Fam98c
Fam99b
Fan1
Fanca
Fancc
Fancd2
Fance
Fancg
Fanci
Fancm
Fank1
Fank1-as1
Fap
Far1
Far1-it1
Far2
Farp1
Farp2
Fars2
Farsa
Farsa-as1
Fas
Fasn
Fastk
Fastkd2
Fastkd3
Fat1
Fat3
Fat4
Fate1
Faup1
Faxc
Faxdc2
Fbf1
Fbh1
Fbl
Fblim1
Fbll1
Fbln1
Fbln2
Fbln5
Fbln7
Fbn1
Fbn2
Fbn3
Fbp1
Fbp2p1
Fbrs
Fbrsl1
Fbxl12
Fbxl13
Fbxl15
Fbxl17
Fbxl18
Fbxl19
Fbxl19-as1
Fbxl2
Fbxl21p
Fbxl22
Fbxl3
Fbxl6
Fbxl7
Fbxl8
Fbxo15
Fbxo16
Fbxo17
Fbxo2
Fbxo21
Fbxo22
Fbxo24
Fbxo25
Fbxo27
Fbxo28
Fbxo31
Fbxo32
Fbxo33
Fbxo34
Fbxo36
Fbxo38
Fbxo39
Fbxo3-dt
Fbxo4
Fbxo41
Fbxo42
Fbxo43
Fbxo44
Fbxo45
Fbxo46
Fbxo6
Fbxo7
Fbxo9
Fbxw11
Fbxw4
Fbxw4p1
Fbxw5
Fbxw7
Fbxw8
Fbxw9
Fcamr
Fcar
Fcer1a
Fcer1g
Fcer2
Fcf1
Fcf1p1
Fcf1p10
Fcf1p4
Fcf1p8
Fcgbp
Fcgr1b
Fcgr2a
Fcgr3a
Fcgr3b
Fcgrt
Fcho1
Fcho2
Fchsd1
Fchsd2
Fcmr
Fcn2
Fcn3
Fcrl2
Fcrl6
Fcrla
Fcrlb
Fdcsp
Fdft1
Fdps
Fdx2
Fdxr
Fem1a
Fem1b
Fen1
Fer
Fer1l4
Fer1l5
Fer1l6
Fer1l6-as1
Fer1l6-as2
Fermt1
Fermt2
Fermt3
Ferp1
Fes
Fetub
Fev
Fez1
Fez2
Fezf1
Fezf1-as1
Fezf2
Ffar1
Ffar2
Ffar3
Ffar4
Fga
Fgd2
Fgd3
Fgd4
Fgd5
Fgd5p1
Fgd6
Fgf1
Fgf10
Fgf11
Fgf12
Fgf12-as2
Fgf12-as3
Fgf13-as1
Fgf14
Fgf14-as2
Fgf14-it1
Fgf16
Fgf17
Fgf22
Fgf23
Fgf4
Fgf5
Fgf6
Fgf7
Fgf8
Fgf9
Fgfbp3
Fgfr1
Fgfr1op
Fgfr1op2
Fgfr2
Fgfr3
Fgfr3p6
Fgfr4
Fgfrl1
Fgg
Fggy
Fgl2
Fgr
Fhad1
Fhdc1
Fhit
Fhl1
Fhl2
Fhl3
Fhod1
Fhod3
Fibcd1
Fibin
Fibp
Ficd
Fig4
Fignl1
Filip1l
Filnc1
Fip1l1
Firre
Fis1
Fiz1
Fjx1
Fkbp10
Fkbp11
Fkbp14
Fkbp1a
Fkbp1ap2
Fkbp1ap4
Fkbp1b
Fkbp2
Fkbp4
Fkbp4p6
Fkbp6
Fkbp7
Fkbp8
Fkbp9
Fkrp
Fktn
Flad1
Flcn
Flg-as1
Fli1
Flii
Flj45513
Flna
Flnb
Flnb-as1
Flnc
Flot1
Flot2
Flrt2
Flt1
Flt3
Flt3lg
Flt4
Flvcr1
Flvcr2
Flywch1
Flywch1p1
Flywch2
Fmc1
Fmc1-luc7l2
Fmn1
Fmn2
Fmnl1
Fmnl2
Fmnl3
Fmo1
Fmo4
Fmo6p
Fmr1
Fn1
Fn3k
Fn3krp
Fnbp1
Fnbp1l
Fnbp1p1
Fnbp4
Fndc11
Fndc3a
Fndc3b
Fndc4
Fndc5
Fndc7
Fndc9
Fnip1
Fnip2
Fnta
Fntap2
Fntb
Fo393409.1
Fo393414.3
Fo393415.1
Fo393418.1
Fo393419.1
Fo393422.1
Fo538757.1
Fo704657.1
Focad
Folr2
Fos
Fosb
Fosl1
Fosl1p1
Fosl2
Foxa1
Foxa3
Foxb1
Foxc1
Foxc2
Foxc2-as1
Foxcut
Foxd1
Foxd1-as1
Foxd2
Foxd2-as1
Foxd3
Foxd3-as1
Foxd4
Foxg1
Foxh1
Foxi1
Foxi2
Foxj2
Foxj3
Foxk1
Foxk2
Foxl1
Foxl2
Foxl2nb
Foxm1
Foxn1
Foxn2
Foxn3
Foxn3-as1
Foxn4
Foxo1
Foxo3
Foxo4
Foxo6
Foxp1
Foxp2
Foxp3
Foxp4
Foxp4-as1
Foxr1
Foxred1
Foxred2
Foxs1
Fp565171.1
Fp565260.6
Fpgs
Fpgt
Fpgt-tnni3k
Fpr1
Fpr2
Fra10ac1
Fras1
Frat1
Frat2
Frem1
Frg1
Frg1bp
Frg1dp
Frg1-dt
Frg1gp
Frg1hp
Frg2fp
Frmd1
Frmd3
Frmd4a
Frmd4b
Frmd5
Frmd6
Frmd6-as2
Frmd8
Frmd8p1
Frmpd1
Frmpd2
Frrs1
Frs2
Frs3
Fry
Fryl
Fscn1
Fscn1p1
Fscn2
Fscn3
Fsd1
Fsd1l
Fshr
Fsip1
Fsip2
Fsip2-as1
Fst
Fstl3
Fstl4
Ftcd
Ftcd-as1
Ftcdnl1
Fth1
Fth1p1
Fth1p12
Fth1p14
Fth1p16
Fth1p19
Fth1p20
Fth1p21
Fth1p23
Fth1p27
Fth1p6
Ftlp13
Ftlp18
Ftlp5
Fto
Ftsj1
Ftsj3
Fubp3
Fuk
Fundc2
Fundc2p1
Fundc2p2
Fundc2p4
Furin
Fus
Fut1
Fut10
Fut11
Fut3
Fut4
Fut6
Fut7
Fut8
Fut9
Fuz
Fxn
Fxr1
Fxr2
Fxyd1
Fxyd2
Fxyd3
Fxyd5
Fxyd6
Fxyd6-fxyd2
Fxyd6p3
Fxyd7
Fyco1
Fyn
Fyttd1
Fzd1
Fzd10
Fzd10-as1
Fzd2
Fzd3
Fzd6
Fzd7
Fzd8
Fzd9
Fzr1
G2e3
G3bp1
G3bp2
G6pc
G6pc2
G6pc3
G6pd
Gaa
Gab1
Gab2
Gabarap
Gabarapl1
Gabarapl2
Gabbr1
Gabbr2
Gabpa
Gabpap
Gabpb1
Gabpb1-as1
Gabpb1-it1
Gabpb2
Gabra1
Gabra2
Gabra4
Gabra5
Gabra6
Gabrb1
Gabrb2
Gabrb3
Gabrd
Gabre
Gabrg3
Gabrp
Gabrr2
Gabrr3
Gad1
Gad2
Gadd45a
Gadd45b
Gadd45g
Gadl1
Gak
Gal
Gal3st1
Gal3st2
Gal3st3
Gal3st4
Galc
Gale
Galk1
Galk2
Galm
Galns
Galnt1
Galnt10
Galnt11
Galnt12
Galnt13
Galnt14
Galnt15
Galnt16
Galnt2
Galnt3
Galnt6
Galnt7
Galnt8
Galnt9
Galntl5
Galntl6
Galp
Galr3
Galt
Gamt
Gan
Ganab
Ganc
Gap43
Gapdh
Gapdhp2
Gapdhp20
Gapdhp29
Gapdhp34
Gapdhp38
Gapdhp39
Gapdhp46
Gapdhp47
Gapdhp54
Gapdhp59
Gapdhp61
Gapdhp62
Gapdhp64
Gapdhp72
Gapdhp73
Gapdhp76
Gapdhs
Gaplinc
Gapt
Gapvd1
Gar1
Garem2
Garnl3
Gars
Gars-dt
Gart
Gas1rr
Gas2
Gas2l1
Gas2l1p2
Gas2l2
Gas2l3
Gas5
Gas6
Gas6-as1
Gas6-dt
Gas7
Gas8
Gasal1
Gask1a
Gask1b
Gata2
Gata2-as1
Gata3
Gata3-as1
Gata4
Gata6
Gata6-as1
Gatad1
Gatad2a
Gatb
Gatc
Gatd1
Gatd3b
Gatm
Gba2
Gba3
Gbe1
Gbf1
Gbgt1
Gbp1p1
Gbp3
Gbp5
Gbx1
Gbx2
Gc
Gca
Gcat
Gcc1
Gcc2
Gcdh
Gcg
Gcgr
Gch1
Gchfr
Gck
Gckr
Gclc
Gclm
Gcna
Gcnt1
Gcnt1p2
Gcnt1p3
Gcnt1p5
Gcnt2
Gcnt2p1
Gcnt3
Gcom1
Gcom2
Gcsam
Gcsaml
Gcsh
Gcshp5
Gda
Gdap1
Gdap1l1
Gdap2
Gde1
Gdf11
Gdf15
Gdf5
Gdf5os
Gdf6
Gdf9
Gdi1
Gdnf
Gdnf-as1
Gdpd1
Gdpd3
Gdpd5
Gdpgp1
Gem
Gemin2
Gemin2p2
Gemin4
Gemin6
Gemin7
Gemin7-as1
Gemin8
Gemin8p4
Gen1
Get4
Gfap
Gfer
Gfi1
Gfi1b
Gfm1
Gfod1
Gfod1-as1
Gfod2
Gfpt2
Gfra1
Gfra2
Gfra4
Gfy
Gga1
Gga2
Gga3
Ggact
Ggct
Ggcx
Ggh
Ggn
Ggnbp1
Ggnbp2
Ggps1
Ggt1
Ggt5
Ggt6
Ggt7
Ggta1p
Ggtlc4p
Gh1
Ghdc
Ghet1
Ghr
Ghrh
Ghrhr
Ghrl
Ghrlos
Ghsr
Gid4
Gid8
Gigyf1
Gigyf2
Gihcg
Gimap1
Gimap1-gimap5
Gimap2
Gimap4
Gimap5
Gin1
Ginm1
Gins1
Gins3
Gins4
Gip
Gipc1
Gipc2
Gipc3
Gipr
Git1
Git2
Gja1
Gja4
Gja9
Gjb3
Gjb6
Gjd3
Gk
Gk3p
Gk5
Gkap1
Gkn1
Gkn2
Glb1l2
Glcci1
Glce
Gldc
Gle1
Glg1
Gli1
Gli2
Gli3
Gli4
Glipr1
Glipr1l1
Glipr1l2
Glipr2
Glis2
Glis2-as1
Glis3
Glis3-as1
Glmp
Glo1
Glod4
Glod5
Glp2r
Glra1
Glra2
Glra4
Glrb
Glrx
Glrx3
Glrx5
Gls
Gls2
Glt8d1
Glt8d2
Gltp
Gltpp1
Glud1p3
Glud2
Glul
Glulp3
Glyat
Glyatl1
Glyatl2
Glycam1
Glyctk
Glyctk-as1
Glyr1
Gm2a
Gm2ap1
Gmcl1
Gmcl1p2
Gmds
Gmds-dt
Gmeb1
Gmeb2
Gmfb
Gmfg
Gmip
Gml
Gmnn
Gmppa
Gmppb
Gmpr
Gmpr2
Gmps
Gmpsp1
Gna11
Gna12
Gna14-as1
Gna15
Gnai1
Gnai2
Gnal
Gnao1
Gnaq
Gnas
Gnat1
Gnaz
Gnb1
Gnb1l
Gnb2
Gnb3
Gnb5
Gne
Gng10p1
Gng11
Gng12-as1
Gng14
Gng2
Gng4
Gng7
Gng8
Gngt2
Gnl1
Gnl2
Gnl3
Gnl3l
Gnl3lp1
Gnly
Gnpat
Gnpda1
Gnptab
Gnptg
Gnrh1
Gnrh2
Gnrhr2
Gns
Golga2
Golga2p1
Golga2p10
Golga2p4
Golga2p5
Golga2p8
Golga3
Golga4
Golga5
Golga5p1
Golga7
Golga7b
Golga8b
Golim4
Golm1
Golph3
Golph3l
Golt1a
Golt1b
Gon4l
Gorab
Gorab-as1
Gorasp1
Gorasp2
Gosr1
Gosr2
Got1
Gp1ba
Gp1bb
Gp6
Gp9
Gpa33
Gpaa1
Gpalpp1
Gpank1
Gpat3
Gpat4
Gpatch1
Gpatch11
Gpatch2l
Gpatch3
Gpatch4
Gpatch8
Gpbar1
Gpbp1
Gpbp1l1
Gpc1
Gpc2
Gpd1
Gpd1l
Gpd2
Gper1
Gphn
Gpi
Gpm6a
Gpm6b
Gpn1
Gpn3
Gpnmb
Gpr1
Gpr107
Gpr108
Gpr132
Gpr135
Gpr137
Gpr137b
Gpr137c
Gpr141
Gpr143
Gpr146
Gpr148
Gpr151
Gpr155
Gpr156
Gpr157
Gpr158
Gpr160
Gpr161
Gpr162
Gpr17
Gpr173
Gpr174
Gpr176
Gpr179
Gpr18
Gpr182
Gpr19
Gpr20
Gpr21
Gpr25
Gpr27
Gpr32
Gpr34
Gpr35
Gpr39
Gpr4
Gpr55
Gpr6
Gpr61
Gpr68
Gpr75-asb3
Gpr78
Gpr83
Gpr84
Gpr85
Gpr89a
Gpr89b
Gprasp1
Gprasp2
Gprc5a
Gprc5b
Gprc5c
Gprc5d-as1
Gps1
Gps2
Gps2p2
Gpsm1
Gpsm2
Gpsm3
Gpt
Gpt2
Gpx1
Gpx1p1
Gpx3
Gpx4
Gpx5
Gpx7
Gpx8
Gramd1a
Gramd1b
Gramd1c
Gramd2a
Gramd2b
Gramd4
Grap
Grap2
Grapl
Grasp
Grb10
Grb2
Grb7
Greb1
Greb1l
Grem1
Grhl1
Grhl2
Grhl3
Grhpr
Gria1
Gria2
Gria4
Grid2
Grid2ip
Grifin
Grik2
Grik3
Grik4
Grik5
Grin1
Grin2a
Grin2b
Grin2c
Grin2d
Grin3b
Grina
Grip1
Grip2
Gripap1
Grk1
Grk2
Grk3
Grk4
Grk5
Grk5-it1
Grk6
Grk6p1
Grk7
Grm1
Grm2
Grm3
Grm4
Grm6
Grm7
Grm7-as3
Grm8
Grn
Grp
Grpel1
Grpel2
Grpel2p1
Grpr
Grsf1
Grtp1
Grtp1-as1
Grwd1
Gsap
Gsc
Gsc2
Gsdma
Gsdmd
Gsdme
Gse1
Gsec
Gsg1l
Gsk3a
Gsk3b
Gskip
Gsn
Gsn-as1
Gspt1
Gspt2
Gss
Gsta4
Gsta7p
Gstcd
Gstk1
Gstm1
Gstm2
Gstm2p1
Gstm3
Gstm3p2
Gstm4
Gstm5
Gsto1
Gsto2
Gsto3p
Gstp1
Gstt2b
Gstt4
Gstz1
Gsx2
Gtdc1
Gtf2a1l
Gtf2e1
Gtf2e2
Gtf2f1
Gtf2f2
Gtf2f2p2
Gtf2h1
Gtf2h2c
Gtf2h3
Gtf2h4
Gtf2h5
Gtf2i
Gtf2ip13
Gtf2ip4
Gtf2ird1
Gtf2ird2b
Gtf3a
Gtf3ap2
Gtf3ap6
Gtf3c1
Gtf3c4
Gtf3c5
Gtf3c6
Gtpbp1
Gtpbp10
Gtpbp3
Gtpbp4
Gtpbp6
Gtpbp8
Gtscr1
Gtse1
Gtse1-dt
Gtsf1l
Guca1c
Gucd1
Gucy1a1
Gucy1b1
Gucy1b2
Gucy2d
Gucy2ep
Guf1
Guk1
Gulp1
Gusbp1
Gusbp5
Gvinp2
Gvqw2
Gvqw3
Gxylt1p5
Gxylt2
Gyg1
Gyg2
Gypc
Gys1
Gzf1
Gzmap1
Gzmh
Gzmm
H1f0
H1foo
H1fx-as1
H2afj
H2afvp1
H2afx
H2afy
H2afy2
H2afz
H2bfm
H3f3a
H3f3ap4
H3f3b
H3f3bp1
H3.y
H6pd
Haao
Habp2
Habp4
Hacd1
Hacd2
Hacd3
Hace1
Hadh
Hadhb
Hagh
Haghl
Haglr
Haglros
Hal
Hamp
Hand2
Hand2-as1
Hao2
Hao2-it1
Hap1
Hapln1
Hapln2
Hapln3
Hapln4
Har1a
Har1b
Harbi1
Hars
Hars2
Has1
Has2-as1
Has3
Haspin
Hat1
Haus1
Haus2
Haus3
Haus5
Haus7
Haus8
Haus8p1
Havcr1
Havcr2
Hax1
Hba1
Hbb
Hbegf
Hbp1
Hbs1l
Hcar1
Hccat5
Hccs
Hcfc1
Hcfc1-as1
Hcfc1r1
Hcfc2
Hcg11
Hcg14
Hcg15
Hcg18
Hcg20
Hcg22
Hcg24
Hcg25
Hcg27
Hcg9
Hck
Hcn1
Hcn3
Hcp5
Hcrt
Hcrtr1
Hcst
Hdac1
Hdac10
Hdac11
Hdac2
Hdac2-as2
Hdac3
Hdac4
Hdac4-as1
Hdac5
Hdac6
Hdac7
Hdac8
Hdac9
Hdc
Hddc2
Hddc3
Hdgf
Hdgfl1
Hdgfl2
Hdgfl3
Hdhd2
Hdhd5
Hdhd5-as1
Hdlbp
Heatr3
Heatr4
Heatr5b
Heatr6
Heatr9
Hebp1
Hebp2
Hectd1
Hectd2
Hectd3
Hectd4
Hecw1
Hecw1-it1
Hecw2
Hecw2-as1
Heg1
Helb
Hells
Helt
Helz
Helz2
Hemk1
Henmt1
Heph
Hephl1
Herc1
Herc2
Herc2p2
Herc3
Herc5
Herc6
Herpud1
Herpud2
Hes1
Hes2
Hes3
Hes4
Hes6
Hes7
Hesx1
Hexa
Hexa-as1
Hexb
Hexd
Hexd-it1
Hexim1
Hexim2
Hey1
Hey2
Hfe
Hgc6.3
Hgd
Hgfac
Hgh1
Hgs
Hgsnat
Hhat
Hhatl-as1
Hhex
Hhip
Hhipl1
Hhipl2
Hhla2
Hhla3
Hibch
Hic1
Hid1
Hid1-as1
Hif1a
Hif1an
Hif3a
Higd1ap13
Higd1ap4
Higd1ap5
Higd1c
Higd2b
Hikeshi
Hilpda
Hils1
Hinfp
Hint1
Hint1p1
Hint2
Hip1
Hip1r
Hipk1
Hipk1-as1
Hipk2
Hipk3
Hirip3
Hist1h1b
Hist1h1c
Hist1h1d
Hist1h1e
Hist1h1ps1
Hist1h2ab
Hist1h2ac
Hist1h2ad
Hist1h2ae
Hist1h2ag
Hist1h2ah
Hist1h2ai
Hist1h2aj
Hist1h2ak
Hist1h2al
Hist1h2am
Hist1h2aps2
Hist1h2aps3
Hist1h2aps4
Hist1h2aps5
Hist1h2bb
Hist1h2bc
Hist1h2bd
Hist1h2be
Hist1h2bf
Hist1h2bg
Hist1h2bh
Hist1h2bi
Hist1h2bj
Hist1h2bk
Hist1h2bl
Hist1h2bm
Hist1h2bn
Hist1h2bo
Hist1h2bps2
Hist1h2bps3
Hist1h3a
Hist1h3b
Hist1h3c
Hist1h3d
Hist1h3e
Hist1h3f
Hist1h3g
Hist1h3h
Hist1h3i
Hist1h3j
Hist1h4a
Hist1h4b
Hist1h4c
Hist1h4d
Hist1h4e
Hist1h4f
Hist1h4g
Hist1h4h
Hist1h4j
Hist1h4k
Hist1h4l
Hist1h4ps1
Hist2h2aa4
Hist2h2ac
Hist2h3d
Hist3h2ba
Hist3h2bb
Hist4h4
Hivep1
Hivep2
Hivep3
Hjurp
Hjv
Hk1
Hk2
Hk3
Hkdc1
Hkr1
Hla-a
Hla-b
Hla-c
Hla-dma
Hla-doa
Hla-dpb1
Hla-drb6
Hla-e
Hla-f
Hla-g
Hla-h
Hla-j
Hla-k
Hla-l
Hla-n
Hla-v
Hla-w
Hla-z
Hlcs
Hlcs-it1
Hlf
Hltf-as1
Hlx
Hm13
Hm13-it1
Hmbox1
Hmbs
Hmces
Hmcn1
Hmcn2
Hmg20a
Hmg20b
Hmga1
Hmga1p2
Hmga1p4
Hmga1p5
Hmga1p8
Hmga2
Hmga2-as1
Hmgb1
Hmgb1p10
Hmgb1p22
Hmgb1p23
Hmgb1p24
Hmgb1p35
Hmgb1p39
Hmgb1p41
Hmgb1p42
Hmgb1p47
Hmgb1p49
Hmgb1p5
Hmgb1p50
Hmgb1p7
Hmgb2
Hmgb3
Hmgb3p18
Hmgb3p22
Hmgb3p30
Hmgb3p32
Hmgb3p4
Hmgb3p5
Hmgb3p6
Hmgcl
Hmgcll1
Hmgcr
Hmgcs1
Hmgn1p11
Hmgn1p12
Hmgn1p18
Hmgn1p20
Hmgn1p28
Hmgn1p3
Hmgn1p33
Hmgn1p35
Hmgn1p36
Hmgn1p7
Hmgn1p8
Hmgn2
Hmgn2p19
Hmgn2p20
Hmgn2p21
Hmgn2p22
Hmgn2p25
Hmgn2p31
Hmgn2p34
Hmgn2p46
Hmgn3-as1
Hmgn4
Hmgn5
Hmgxb4
Hmhb1
Hmmr
Hmmr-as1
Hmox1
Hmox2
Hmsd
Hmx2
Hnf1a
Hnf1a-as1
Hnf1b
Hnf4a
Hnf4g
Hnmt
Hnrnpa1
Hnrnpa1p15
Hnrnpa1p25
Hnrnpa1p30
Hnrnpa1p31
Hnrnpa1p32
Hnrnpa1p35
Hnrnpa1p40
Hnrnpa1p41
Hnrnpa1p42
Hnrnpa1p49
Hnrnpa1p5
Hnrnpa1p61
Hnrnpa1p63
Hnrnpa1p64
Hnrnpa1p65
Hnrnpa2b1
Hnrnpa3
Hnrnpa3p1
Hnrnpa3p10
Hnrnpa3p11
Hnrnpa3p13
Hnrnpa3p2
Hnrnpa3p9
Hnrnpab
Hnrnpabp1
Hnrnpc
Hnrnpcp4
Hnrnpd
Hnrnpdl
Hnrnpdp1
Hnrnpf
Hnrnph1
Hnrnph3
Hnrnpk
Hnrnpl
Hnrnpll
Hnrnpm
Hnrnpmp2
Hnrnpr
Hnrnprp1
Hnrnpu
Hnrnpul1
Hnrnpul2
Hnrnpul2-bscl2
Hoga1
Homer2
Homer2p1
Homer2p2
Homer3
Homer3-as1
Hook1
Hook2
Hook3
Hopx
Hormad1
Hormad2
Hotair
Hotairm1
Hottip
Hoxa1
Hoxa10
Hoxa10-as
Hoxa11
Hoxa11-as
Hoxa13
Hoxa2
Hoxa3
Hoxa5
Hoxa6
Hoxa7
Hoxa9
Hoxa-as2
Hoxa-as3
Hoxb1
Hoxb13
Hoxb2
Hoxb3
Hoxb5
Hoxb6
Hoxb7
Hoxb8
Hoxb-as1
Hoxb-as2
Hoxb-as3
Hoxb-as4
Hoxc10
Hoxc4
Hoxc5
Hoxc6
Hoxc9
Hoxc-as1
Hoxc-as2
Hoxc-as3
Hoxd10
Hoxd11
Hoxd3
Hoxd8
Hoxd-as2
Hp
Hp1bp3
Hpca
Hpcal1
Hpcal4
Hpd
Hpdl
Hpgd
Hpn
Hpn-as1
Hprt1
Hprt1p1
Hps1
Hps3
Hps4
Hps5
Hps6
Hpse
Hpx
Hr
Hras
Hrasls5
Hrc
Hrh1
Hrh2
Hrh3
Hrh4
Hrk
Hs1bp3
Hs1bp3-it1
Hs2st1
Hs3st1
Hs3st2
Hs3st3b1
Hs3st6
Hs6st1
Hs6st1p1
Hs6st3
Hsbp1
Hsbp1l1
Hscb
Hsd11b1
Hsd11b1-as1
Hsd11b1l
Hsd11b2
Hsd17b1
Hsd17b11
Hsd17b12
Hsd17b14
Hsd17b2
Hsd17b3
Hsd17b4
Hsd17b6
Hsd17b7
Hsd17b7p1
Hsd17b7p2
Hsd17b8
Hsd3b7
Hsd3bp3
Hsdl1
Hsdl2
Hsf1
Hsf2
Hsf4
Hsfy1p1
Hsh2d
Hsp90aa1
Hsp90aa2p
Hsp90ab1
Hsp90ab2p
Hsp90b1
Hspa12a
Hspa12b
Hspa14
Hspa1a
Hspa2
Hspa4
Hspa4l
Hspa8
Hspa8p19
Hspa8p5
Hspa8p7
Hspa9
Hspa9p1
Hspb1
Hspb2-c11orf52
Hspb7
Hspb8
Hspb9
Hspbap1
Hspbp1
Hspd1
Hspd1p1
Hspd1p11
Hspd1p7
Hspe1
Hspe1-mob4
Hspe1p14
Hspe1p18
Hspe1p21
Hspe1p22
Hspe1p5
Hspe1p7
Hspg2
Htatip2
Htatsf1
Htatsf1p2
Htd2
Htr1a
Htr2a
Htr3a
Htr3b
Htr3d
Htr3e-as1
Htr4
Htr5a
Htr5a-as1
Htr5bp
Htr7p1
Htra1
Htra2
Htra3
Htt
Htt-as
Hunk
Hus1
Huwe1
Hvcn1
Hyal1
Hyal2
Hyal3
Hyal4
Hydin
Hydin2
Hyi
Hyi-as1
Hykk
Hyls1
Hyou1
Hypk
Iah1
Iapp
Iars
Iars2
Iatpr
Iba57
Iba57-dt
Ica1
Ica1l
Icam1
Icam2
Icam3
Icam4
Icam5
Ice1
Ice2
Icmt
Id1
Id2
Id2-as1
Id3
Idh1
Idh1-as1
Idh2
Idh2-dt
Idh3a
Idh3b
Idh3g
Idi2-as1
Idnk
Ido1
Ids
Idua
Ier2
Ier3
Ier3-as1
Ier5
Ier5l
Iffo1
Iffo2
Ifi16
Ifi27
Ifi27l1
Ifi30
Ifi35
Ifi44
Ifi44l
Ifi6
Ifit1
Ifit2
Ifitm1
Ifitm10
Ifitm2
Ifitm3
Ifitm4p
Ifitm5
Ifitm9p
Ifna2
Ifna8
Ifnar2
Ifng-as1
Ifngr1
Ifngr2
Ifnl4p1
Ifnwp4
Ifrd1
Ifrd2
Ift122
Ift140
Ift172
Ift27
Ift43
Ift46
Ift52
Ift57
Ift74
Ift80
Ift81
Ift88
Igbp1
Igbp1p4
Igbp1p5
Igdcc3
Igdcc4
Igf1
Igf1r
Igf2
Igf2-as
Igf2bp1
Igf2bp2
Igf2bp2-as1
Igf2bp3
Igf2r
Igfals
Igfbp1
Igfbp2
Igfbp3
Igfbp6
Igfbp7-as1
Igfl1p2
Igfl2
Igfl2-as1
Igflr1
Igfn1
Igha2
Ighd
Ighd1-14
Ighd1-20
Ighd1-26
Ighd1-7
Ighd2-21
Ighd3-10
Ighd3-9
Ighd4-11
Ighd5-18
Ighd6-13
Ighd6-19
Ighd6-25
Ighd6-6
Ighd7-27
Ighep1
Ighep2
Ighj1
Ighj1p
Ighj2
Ighj2p
Ighj3
Ighj3p
Ighj4
Ighj5
Ighj6
Ighm
Ighmbp2
Ighv1-24
Ighv1-3
Ighv1-58
Ighv1-67
Ighv1or21-1
Ighv2-26
Ighv2-70
Ighv2-70d
Ighv3-11
Ighv3-13
Ighv3-15
Ighv3-20
Ighv3-23
Ighv3-25
Ighv3-29
Ighv3-30
Ighv3-33
Ighv3-38
Ighv3-41
Ighv3-47
Ighv3-48
Ighv3-49
Ighv3-50
Ighv3-52
Ighv3-53
Ighv3-64
Ighv3-66
Ighv3-7
Ighv3-71
Ighv3-72
Ighv3-74
Ighv4-31
Ighv4-34
Ighv4-39
Ighv4-55
Ighv4-59
Ighv4-61
Ighv4-80
Ighv5-51
Ighv7-56
Ighv7-81
Ighvii-1-1
Ighvii-44-2
Ighvii-49-1
Ighvii-62-1
Ighvii-65-1
Ighviii-13-1
Ighviii-2-1
Ighviii-26-1
Ighviii-38-1
Ighviii-47-1
Ighviii-5-1
Ighviii-5-2
Ighviii-67-3
Ighviii-76-1
Ighviii-82
Ighviv-44-1
Igkc
Igkj2
Igkj3
Igkj4
Igkj5
Igkv1or22-1
Igkv1or22-5
Igkv2-14
Igkv3or22-2
Iglc1
Iglc3
Iglc4
Iglc5
Iglcor22-2
Iglj3
Iglj4
Iglj5
Iglj6
Iglj7
Igll4p
Iglv10-54
Iglv10-67
Iglv11-55
Iglv1-40
Iglv1-47
Iglv1-50
Iglv2-33
Iglv2-34
Iglv2-8
Iglv3-1
Iglv3-10
Iglv3-15
Iglv3-16
Iglv3-19
Iglv3-21
Iglv3-24
Iglv3-25
Iglv3-27
Iglv3-32
Iglv3-6
Iglv3-7
Iglv3-9
Iglv4-69
Iglv6-57
Iglv7-46
Iglv9-49
Iglvi-68
Iglvi-70
Iglviv-59
Iglvv-66
Igsf10
Igsf21
Igsf21-as1
Igsf22
Igsf23
Igsf5
Igsf6
Igsf8
Igsf9
Igsf9b
Ik
Ikbip
Ikbkb
Ikbke
Ikbkg
Ikzf1
Ikzf4
Ikzf5
Il10
Il10ra
Il10rb
Il10rb-dt
Il11
Il11ra
Il12a
Il12a-as1
Il12rb1
Il12rb2
Il13
Il13ra1
Il13ra2
Il15
Il15ra
Il16
Il17c
Il17d
Il17f
Il17ra
Il17rb
Il17rc
Il17re
Il17rel
Il18bp
Il18r1
Il18rap
Il19
Il1a
Il1b
Il1f10
Il1r1
Il1r2
Il1rap
Il1rl1
Il1rl2
Il1rn
Il20
Il20ra
Il20rb
Il20rb-as1
Il21r
Il21r-as1
Il23a
Il24
Il2ra
Il2rb
Il2rg
Il3
Il31ra
Il32
Il33
Il34
Il3ra
Il4i1
Il4r
Il5
Il5ra
Il6
Il6r
Il6r-as1
Il6stp1
Il7r
Il9r
Il9rp2
Ildr1
Ildr2
Ilf2
Ilf2p1
Ilf3
Ilk
Ilkap
Ilvbl
Immp1lp1
Immp2l
Imp3
Imp3p2
Imp4
Impa1
Impa2
Impact
Impdh1
Impdh1p11
Impdh1p3
Impdh1p5
Impdh1p6
Impdh1p8
Impdh2
Inafm1
Inafm2
Inava
Inca1
Incenp
Inf2
Ing1
Ing2
Ing3
Ing5
Ingx
Inha
Inhba-as1
Inhbe
Inhcap
Inka2
Inka2-as1
Inmt
Inmt-mindy4
Ino80
Ino80-as1
Ino80b
Ino80b-wbp1
Ino80c
Ino80e
Inpp1
Inpp4a
Inpp4b
Inpp5a
Inpp5b
Inpp5d
Inpp5e
Inpp5f
Inpp5j
Inpp5k
Inppl1
Ins
Insc
Insig1
Insig2
Ins-igf2
Insr
Insyn1-as1
Ints1
Ints10
Ints11
Ints13
Ints14
Ints2
Ints3
Ints4
Ints5
Ints6
Ints6-as1
Ints6l
Ints7
Ints8
Ints9
Intu
Invs
Ip6k1
Ip6k2
Ip6k3
Ipcef1
Ipo11
Ipo13
Ipo4
Ipo5
Ipo5p1
Ipo7
Ipo8
Ipo9
Ipo9-as1
Ipp
Ippk
Ippkp1
Iqank1
Iqca1
Iqca1l
Iqcb1
Iqcc
Iqcd
Iqce
Iqcf5-as1
Iqcf6
Iqcg
Iqch
Iqch-as1
Iqcj-schip1
Iqcj-schip1-as1
Iqck
Iqcm
Iqcn
Iqgap1
Iqgap2
Iqgap3
Iqsec1
Iqsec2
Iqsec3
Iqsec3p1
Irain
Irak1
Irak1bp1
Irak3
Irak4
Ireb2
Irf1
Irf2
Irf2bp2
Irf3
Irf4
Irf5
Irf6
Irf7
Irf8
Irf9
Irgm
Irgq
Irs1
Irs3p
Irx1p1
Irx3
Irx4
Irx5
Irx6
Isca1p2
Isca1p4
Isca2
Isca2p1
Iscu
Isg15
Isg20
Isg20l2
Isl1
Isl2
Islr
Islr2
Ism2
Isoc1
Isoc2
Ispd-as1
Ist1
Isy1
Isyna1
Itch
Itfg1
Itfg1-as1
Itfg2
Itfg2-as1
Itga1
Itga11
Itga2
Itga2b
Itga3
Itga4
Itga5
Itga6
Itga6-as1
Itga7
Itga9
Itga9-as1
Itgae
Itgal
Itgam
Itgav
Itgax
Itgb1
Itgb1bp1
Itgb1bp2
Itgb1-dt
Itgb2
Itgb2-as1
Itgb3
Itgb3bp
Itgb4
Itgb5
Itgb5-as1
Itgb6
Itgb7
Itgb8
Itgbl1
Itih1
Itih2
Itih3
Itih4
Itih5
Itk
Itln2
Itm2b
Itm2c
Itpa
Itpk1
Itpk1-as1
Itpka
Itpkb-it1
Itpr1
Itpr2
Itpr3
Itprid1
Itprid2
Itprip
Itprip-as1
Itpripl1
Itpripl2
Itsn1
Itsn2
Ivd
Iws1
Izumo1
Izumo4
Jade1
Jade2
Jade3
Jag1
Jag2
Jagn1
Jak1
Jak2
Jak3
Jakmip2
Jakmip2-as1
Jakmip3
Jam2
Jam3
Jaml
Jarid2
Jarid2-as1
Jazf1
Jazf1-as1
Jdp2
Jhy
Jkamp
Jmjd1c
Jmjd1c-as1
Jmjd4
Jmjd6
Jmjd7
Jmjd7-pla2g4b
Jmjd8
Josd1
Josd2
Jph3
Jph4
Jpt1
Jpt2
Jpx
Jrk
Jrkl
Jsrp1
Jtbp1
Jun
Jund
Jup
Kalrn
Kank1
Kank2
Kank3
Kansl1
Kansl1-as1
Kansl2
Kansl3
Kantr
Kars
Karsp2
Kat14
Kat2a
Kat2b
Kat5
Kat6a
Kat6b
Kat7
Kat8
Katnal1
Katnal2
Katnb1
Katnbl1p3
Kazald1
Kazn
Kbtbd11-ot1
Kbtbd13
Kbtbd2
Kbtbd3
Kbtbd4
Kbtbd8
Kcmf1
Kcna1
Kcna2
Kcna4
Kcnab1
Kcnab2
Kcnab3
Kcnb1
Kcnc1
Kcnc4
Kcnd3-as1
Kcne1
Kcne2
Kcne3
Kcne4
Kcng1
Kcnh1
Kcnh2
Kcnh3
Kcnh4
Kcnh5
Kcnh6
Kcnh8
Kcnip1
Kcnip2
Kcnip2-as1
Kcnip3
Kcnj1
Kcnj10
Kcnj11
Kcnj14
Kcnj15
Kcnj2
Kcnj2-as1
Kcnj3
Kcnj4
Kcnj5
Kcnj6
Kcnj8
Kcnk1
Kcnk12
Kcnk15-as1
Kcnk16
Kcnk17
Kcnk2
Kcnk3
Kcnk4
Kcnk6
Kcnk7
Kcnk9
Kcnma1
Kcnma1-as1
Kcnmb1
Kcnmb2-as1
Kcnn1
Kcnn2
Kcnn3
Kcnn4
Kcnq1
Kcnq1-as1
Kcnq2
Kcnq3
Kcnq4
Kcnq5
Kcnq5-as1
Kcns2
Kcns3
Kcnt1
Kcnu1
Kcp
Kctd1
Kctd10
Kctd11
Kctd12
Kctd13
Kctd15
Kctd16
Kctd17
Kctd18
Kctd2
Kctd20
Kctd21-as1
Kctd5
Kctd6
Kctd7
Kctd9p1
Kctd9p4
Kdelc1p1
Kdelr1
Kdelr3
Kdm1a
Kdm1b
Kdm2a
Kdm2b
Kdm3a
Kdm3b
Kdm4a
Kdm4a-as1
Kdm4b
Kdm4c
Kdm4d
Kdm5b
Kdm5c
Kdm6a
Kdm6b
Kdm7a
Kdm7a-dt
Kdm8
Kdr
Kdsr
Keap1
Kel
Kf456110.1
Khdc1l
Khdc4
Khdrbs1
Khdrbs3
Khk
Khnyn
Khsrp
Kiaa0040
Kiaa0087
Kiaa0100
Kiaa0232
Kiaa0319
Kiaa0319l
Kiaa0355
Kiaa0391
Kiaa0408
Kiaa0513
Kiaa0556
Kiaa0586
Kiaa0895
Kiaa0895l
Kiaa0895lp1
Kiaa0930
Kiaa1109
Kiaa1147
Kiaa1191
Kiaa1211
Kiaa1211l
Kiaa1217
Kiaa1257
Kiaa1324
Kiaa1324l
Kiaa1328
Kiaa1522
Kiaa1549l
Kiaa1586
Kiaa1614
Kiaa1614-as1
Kiaa1671
Kiaa1755
Kiaa1841
Kiaa1958
Kiaa2012
Kiaa2012-as1
Kiaa2013
Kiaa2026
Kidins220
Kif12
Kif13a
Kif13b
Kif15
Kif16b
Kif17
Kif18a
Kif18b
Kif19
Kif1a
Kif1b
Kif1bp
Kif1c
Kif20a
Kif20b
Kif21a
Kif21b
Kif22
Kif23
Kif24
Kif25
Kif25-as1
Kif26a
Kif26b
Kif26b-as1
Kif28p
Kif2a
Kif2b
Kif2c
Kif3ap1
Kif3c
Kif4a
Kif4b
Kif5a
Kif6
Kif7
Kif9
Kif9-as1
Kifap3
Kifc1
Kifc2
Kifc3
Kir3dl1
Kir3dx1
Kirrel1
Kirrel2
Kirrel3
Kirrel3-as1
Kirrel3-as3
Kiss1
Kiss1r
Kit
Kitlg
Kiz
Kiz-as1
Kl
Klc1
Klc2
Klc3
Klc4
Klf11
Klf12
Klf13
Klf15
Klf16
Klf17
Klf2
Klf3
Klf3-as1
Klf3p2
Klf4
Klf5
Klf6
Klf7
Klf7-it1
Klf8p1
Klhdc1
Klhdc10
Klhdc2
Klhdc3
Klhdc4
Klhdc7a
Klhdc7b
Klhdc8a
Klhdc8b
Klhdc9
Klhl10
Klhl12
Klhl14
Klhl17
Klhl18
Klhl2
Klhl20
Klhl21
Klhl22
Klhl23
Klhl24
Klhl25
Klhl26
Klhl28
Klhl29
Klhl3
Klhl31
Klhl32
Klhl33
Klhl35
Klhl36
Klhl38
Klhl4
Klhl40
Klhl42
Klhl5
Klhl6
Klhl6-as1
Klhl7
Klhl8
Klk1
Klk10
Klk11
Klk12
Klk13
Klk15
Klk2
Klk4
Klk5
Klk9
Klln
Klrc4
Klrc4-klrk1
Klrd1
Klrg1
Klrg2
Klrk1
Kmo
Kmt2a
Kmt2b
Kmt2c
Kmt2d
Kmt2e
Kmt2e-as1
Kmt5a
Kmt5b
Kmt5c
Kncn
Kndc1
Knl1
Knop1
Knop1p4
Knstrn
Kntc1
Kpna1
Kpna2
Kpna2p1
Kpna2p3
Kpna4
Kpna5
Kpna6
Kpnb1
Kprp
Kptn
Kras
Krasp1
Krba1
Krbox1
Krbox4
Kremen1
Kremen2
Kri1
Krt1
Krt12
Krt125p
Krt126p
Krt13
Krt15
Krt16
Krt16p6
Krt17
Krt17p1
Krt17p3
Krt17p7
Krt18
Krt18p12
Krt18p13
Krt18p14
Krt18p21
Krt18p22
Krt18p23
Krt18p24
Krt18p25
Krt18p27
Krt18p28
Krt18p29
Krt18p31
Krt18p32
Krt18p33
Krt18p34
Krt18p38
Krt18p41
Krt18p42
Krt18p48
Krt18p50
Krt18p54
Krt18p55
Krt18p56
Krt18p57
Krt18p59
Krt18p6
Krt18p61
Krt18p64
Krt18p65
Krt18p67
Krt18p7
Krt19
Krt19p2
Krt19p3
Krt23
Krt34
Krt39
Krt40
Krt41p
Krt42p
Krt7
Krt73-as1
Krt77
Krt78
Krt7-as
Krt8
Krt81
Krt85
Krt86
Krt87p
Krt89p
Krt8p10
Krt8p11
Krt8p12
Krt8p13
Krt8p15
Krt8p18
Krt8p2
Krt8p23
Krt8p25
Krt8p29
Krt8p31
Krt8p37
Krt8p38
Krt8p39
Krt8p42
Krt8p46
Krt8p48
Krt8p49
Krt8p50
Krt8p9
Krtap10-12
Krtap10-13p
Krtap10-2
Krtap10-4
Krtap10-8
Krtap10-9
Krtap12-6p
Krtap1-4
Krtap16-1
Krtap2-3
Krtap2-4
Krtap2-5p
Krtap4-11
Krtap4-16
Krtap4-17p
Krtap4-5
Krtap4-7
Krtap4-9
Krtap5-10
Krtap5-11
Krtap5-2
Krtap5-4
Krtap5-5
Krtap5-6
Krtap5-as1
Krtcap2
Krtcap3
Ksr1
Ksr1p1
Ktn1
Ktn1-as1
Kxd1
Ky
Kyat1
Kynu
L1cam
L29074.1
L2hgdh
L34079.3
L3hypdh
L3mbtl1
L3mbtl2
L3mbtl3
Lacc1
Lactb
Lactb2
Lactb2-as1
Lactbl1
Lad1
Lag3
Lair1
Lair2
Lama1
Lama2
Lama3
Lama4
Lama5
Lama5-as1
Lamb1
Lamb2
Lamb3
Lamb4
Lamc1
Lamc2
Lamc3
Lamp1
Lamp3
Lamp5-as1
Lamtor2
Lamtor4
Lamtor5-as1
Lamtor5p1
Lancl1-as1
Lancl2
Lancl3
Lap3
Laptm4b
Laptm5
Large1
Large2
Large-as1
Large-it1
Larp1
Larp1b
Larp1bp2
Larp1bp3
Larp4
Larp4b
Larp6
Larp7
Larp7p4
Lars
Lars2
Lasp1
Lat
Lat2
Lats1
Lats2
Lats2-as1
Lax1
Layn
Lbh
Lbhd1
Lbhd2
Lbr
Lbx1
Lbx1-as1
Lbx2
Lcat
Lce1b
Lce1e
Lce3a
Lce3b
Lck
Lclat1
Lcmt1
Lcn10
Lcn12
Lcn15
Lcn2
Lcn8
Lcn9
Lcnl1
Lcor
Lcorl
Lcp1
Lcp2
Lct
Lctl
Ldah
Ldb1
Ldb2
Ldb3
Ldha
Ldhal6a
Ldhal6b
Ldhap3
Ldhap5
Ldhb
Ldhbp1
Ldhc
Ldhd
Ldlr
Ldlrad2
Ldlrad3
Ldlrad4
Ldlrap1
Lect2
Lef1
Lef1-as1
Lekr1
Lemd1-as1
Lemd2
Lemd3
Lenep
Leng8
Leng8-as1
Leng9
Leo1
Lepr
Leprot
Leprotl1
Letm1
Letm1p2
Letm2
Letmd1
Lexm
Lfng
Lgals1
Lgals12
Lgals13
Lgals3
Lgals3bp
Lgals4
Lgals7
Lgals7b
Lgals8
Lgals9
Lgals9c
Lgalsl
Lgi1
Lgi2
Lgi3
Lgi4
Lgmn
Lgmnp1
Lgr4
Lgr5
Lgr6
Lgsn
Lhb
Lhcgr
Lhfpl2
Lhfpl3-as1
Lhfpl4
Lhfpl5
Lhfpl6
Lhpp
Lhx1
Lhx1-dt
Lhx2
Lhx4
Lhx5
Lhx5-as1
Lhx6
Lhx8
Lhx9
Lias
Lif
Lifr
Lifr-as1
Lig1
Lig3
Lilra1
Lilra2
Lilrb1
Lilrb3
Lilrb4
Lilrb5
Lilrp1
Lilrp2
Lima1
Limch1
Limd1
Limd1-as1
Limd2
Lime1
Limk1
Limk2
Lims1
Lims2
Lin28a
Lin28ap1
Lin28b
Lin28b-as1
Lin37
Lin52
Lin7a
Lin7b
Linc00028
Linc00029
Linc00051
Linc00092
Linc00106
Linc00111
Linc00114
Linc00159
Linc00160
Linc00161
Linc00163
Linc00165
Linc00167
Linc00173
Linc00174
Linc00189
Linc00200
Linc00205
Linc00208
Linc00211
Linc00226
Linc00229
Linc00237
Linc00240
Linc00242
Linc00244
Linc002481
Linc00265
Linc00271
Linc00293
Linc00299
Linc00301
Linc00303
Linc00304
Linc00308
Linc00309
Linc00310
Linc00311
Linc00315
Linc00316
Linc00322
Linc00323
Linc00327
Linc00330
Linc00331
Linc00334
Linc00336
Linc00337
Linc00339
Linc00347
Linc00350
Linc00351
Linc00362
Linc00365
Linc00368
Linc00374
Linc00379
Linc00380
Linc00381
Linc00384
Linc00385
Linc00393
Linc00397
Linc00398
Linc00399
Linc00404
Linc00415
Linc00421
Linc00423
Linc00426
Linc00431
Linc00433
Linc00434
Linc00445
Linc00446
Linc00448
Linc00449
Linc00452
Linc00457
Linc00459
Linc00460
Linc00461
Linc00463
Linc00466
Linc00467
Linc00469
Linc00475
Linc00476
Linc00479
Linc00482
Linc00484
Linc00486
Linc00488
Linc00499
Linc00500
Linc00502
Linc00511
Linc00513
Linc00514
Linc00518
Linc00520
Linc00523
Linc00524
Linc00528
Linc00529
Linc00533
Linc00539
Linc00543
Linc00544
Linc00545
Linc00551
Linc00552
Linc00554
Linc00555
Linc00560
Linc00563
Linc00564
Linc00570
Linc00574
Linc00578
Linc00582
Linc00589
Linc00592
Linc00598
Linc00599
Linc00602
Linc00603
Linc00604
Linc00605
Linc00607
Linc00609
Linc00620
Linc00623
Linc00628
Linc00629
Linc00630
Linc00632
Linc00634
Linc00637
Linc00638
Linc00639
Linc00640
Linc00642
Linc00643
Linc00644
Linc00649
Linc00653
Linc00654
Linc00659
Linc00661
Linc00662
Linc00663
Linc00667
Linc00670
Linc00671
Linc00672
Linc00674
Linc00676
Linc00677
Linc00681
Linc00682
Linc00683
Linc00685
Linc00686
Linc00689
Linc00690
Linc00691
Linc00692
Linc00702
Linc00703
Linc00705
Linc00706
Linc00707
Linc00708
Linc00710
Linc00824
Linc00837
Linc00839
Linc00840
Linc00842
Linc00847
Linc00853
Linc00856
Linc00857
Linc00861
Linc00862
Linc00863
Linc00865
Linc00869
Linc00879
Linc00880
Linc00881
Linc00884
Linc00885
Linc00886
Linc00887
Linc00888
Linc00892
Linc00893
Linc00894
Linc00896
Linc00899
Linc00905
Linc00907
Linc00909
Linc00910
Linc00911
Linc00917
Linc00920
Linc00921
Linc00923
Linc00924
Linc00926
Linc00928
Linc00929
Linc00933
Linc00940
Linc00941
Linc00942
Linc00943
Linc00945
Linc00951
Linc00954
Linc00955
Linc00960
Linc00963
Linc00964
Linc00967
Linc00970
Linc00971
Linc00972
Linc00973
Linc00974
Linc00982
Linc00992
Linc00996
Linc01003
Linc01004
Linc01006
Linc01007
Linc01010
Linc01011
Linc01013
Linc01014
Linc01016
Linc01020
Linc01023
Linc01029
Linc01033
Linc01035
Linc01038
Linc01039
Linc01040
Linc01046
Linc01053
Linc01055
Linc01056
Linc01060
Linc01065
Linc01066
Linc01070
Linc01072
Linc01074
Linc01075
Linc01080
Linc01085
Linc01088
Linc01089
Linc01091
Linc01094
Linc01096
Linc01101
Linc01107
Linc01111
Linc01115
Linc01117
Linc01118
Linc01119
Linc01120
Linc01122
Linc01126
Linc01127
Linc01128
Linc01132
Linc01133
Linc01134
Linc01135
Linc01136
Linc01137
Linc01138
Linc01139
Linc01140
Linc01143
Linc01144
Linc01146
Linc01148
Linc01149
Linc01150
Linc01152
Linc01154
Linc01162
Linc01163
Linc01164
Linc01165
Linc01167
Linc01168
Linc01169
Linc01173
Linc01176
Linc01180
Linc01181
Linc01182
Linc01186
Linc01191
Linc01192
Linc01197
Linc01198
Linc01203
Linc01204
Linc01205
Linc01206
Linc01209
Linc01210
Linc01213
Linc01214
Linc01215
Linc01217
Linc01220
Linc01225
Linc01226
Linc01228
Linc01229
Linc01230
Linc01231
Linc01233
Linc01234
Linc01237
Linc01238
Linc01252
Linc01260
Linc01262
Linc01264
Linc01266
Linc01269
Linc01270
Linc01271
Linc01273
Linc01276
Linc01280
Linc01285
Linc01287
Linc01289
Linc01300
Linc01301
Linc01304
Linc01305
Linc01307
Linc01310
Linc01311
Linc01312
Linc01315
Linc01322
Linc01332
Linc01341
Linc01342
Linc01343
Linc01345
Linc01347
Linc01348
Linc01349
Linc01350
Linc01351
Linc01352
Linc01353
Linc01354
Linc01355
Linc01356
Linc01357
Linc01358
Linc01359
Linc01361
Linc01362
Linc01366
Linc01374
Linc01375
Linc01376
Linc01381
Linc01385
Linc01389
Linc01391
Linc01397
Linc01398
Linc01399
Linc01402
Linc01410
Linc01411
Linc01412
Linc01413
Linc01414
Linc01415
Linc01423
Linc01424
Linc01426
Linc01429
Linc01431
Linc01433
Linc01435
Linc01436
Linc01438
Linc01448
Linc01456
Linc01460
Linc01465
Linc01467
Linc01471
Linc01478
Linc01482
Linc01483
Linc01484
Linc01485
Linc01487
Linc01488
Linc01495
Linc01499
Linc01500
Linc01501
Linc01502
Linc01503
Linc01504
Linc01505
Linc01507
Linc01509
Linc01510
Linc01511
Linc01513
Linc01515
Linc01517
Linc01521
Linc01522
Linc01523
Linc01529
Linc01531
Linc01535
Linc01537
Linc01538
Linc01539
Linc01544
Linc01546
Linc01547
Linc01550
Linc01551
Linc01554
Linc01556
Linc01558
Linc01560
Linc01563
Linc01565
Linc01571
Linc01574
Linc01578
Linc01579
Linc01580
Linc01584
Linc01585
Linc01588
Linc01589
Linc01595
Linc01596
Linc01606
Linc01607
Linc01608
Linc01614
Linc01615
Linc01616
Linc01618
Linc01619
Linc01620
Linc01623
Linc01624
Linc01629
Linc01630
Linc01635
Linc01637
Linc01639
Linc01641
Linc01647
Linc01648
Linc01655
Linc01656
Linc01659
Linc01664
Linc01668
Linc01671
Linc01672
Linc01675
Linc01677
Linc01679
Linc01681
Linc01683
Linc01684
Linc01686
Linc01687
Linc01692
Linc01693
Linc01694
Linc01698
Linc01701
Linc01703
Linc01715
Linc01717
Linc01719
Linc01720
Linc01725
Linc01730
Linc01736
Linc01737
Linc01738
Linc01739
Linc01744
Linc01749
Linc01750
Linc01754
Linc01757
Linc01763
Linc01765
Linc01768
Linc01770
Linc01771
Linc01775
Linc01776
Linc01778
Linc01780
Linc01782
Linc01786
Linc01787
Linc01788
Linc01795
Linc01801
Linc01804
Linc01806
Linc01810
Linc01814
Linc01816
Linc01817
Linc01818
Linc01819
Linc01823
Linc01824
Linc01825
Linc01826
Linc01828
Linc01833
Linc01834
Linc01836
Linc01838
Linc01840
Linc01842
Linc01843
Linc01844
Linc01850
Linc01852
Linc01854
Linc01856
Linc01862
Linc01863
Linc01864
Linc01865
Linc01868
Linc01870
Linc01872
Linc01876
Linc01877
Linc01880
Linc01881
Linc01888
Linc01890
Linc01893
Linc01895
Linc01896
Linc01897
Linc01901
Linc01902
Linc01905
Linc01907
Linc01910
Linc01914
Linc01918
Linc01920
Linc01923
Linc01924
Linc01925
Linc01927
Linc01929
Linc01934
Linc01935
Linc01936
Linc01938
Linc01939
Linc01943
Linc01948
Linc01952
Linc01953
Linc01954
Linc01956
Linc01960
Linc01962
Linc01968
Linc01970
Linc01971
Linc01973
Linc01975
Linc01976
Linc01977
Linc01978
Linc01985
Linc01987
Linc01990
Linc01991
Linc01993
Linc01999
Linc02001
Linc02003
Linc02004
Linc02008
Linc02012
Linc02013
Linc02014
Linc02015
Linc02016
Linc02018
Linc02019
Linc02020
Linc02021
Linc02022
Linc02024
Linc02028
Linc02029
Linc02031
Linc02036
Linc02037
Linc02038
Linc02042
Linc02044
Linc02048
Linc02052
Linc02054
Linc02055
Linc02056
Linc02057
Linc02062
Linc02068
Linc02069
Linc02073
Linc02074
Linc02075
Linc02078
Linc02079
Linc02080
Linc02084
Linc02085
Linc02086
Linc02087
Linc02088
Linc02090
Linc02091
Linc02092
Linc02093
Linc02094
Linc02096
Linc02098
Linc02099
Linc02100
Linc02101
Linc02102
Linc02104
Linc02109
Linc02110
Linc02111
Linc02112
Linc02116
Linc02119
Linc02137
Linc02139
Linc02140
Linc02144
Linc02153
Linc02156
Linc02166
Linc02167
Linc02168
Linc02169
Linc02172
Linc02175
Linc02179
Linc02185
Linc02188
Linc02198
Linc02199
Linc02201
Linc02202
Linc02205
Linc02207
Linc02208
Linc02210
Linc02210-crhr1
Linc02212
Linc02213
Linc02217
Linc02218
Linc02223
Linc02224
Linc02225
Linc02226
Linc02228
Linc02235
Linc02236
Linc02237
Linc02240
Linc02241
Linc02243
Linc02244
Linc02246
Linc02247
Linc02249
Linc02254
Linc02255
Linc02260
Linc02261
Linc02265
Linc02272
Linc02273
Linc02278
Linc02280
Linc02283
Linc02284
Linc02285
Linc02288
Linc02289
Linc02294
Linc02298
Linc02299
Linc02300
Linc02304
Linc02308
Linc02309
Linc02311
Linc02312
Linc02313
Linc02316
Linc02320
Linc02321
Linc02323
Linc02324
Linc02325
Linc02326
Linc02327
Linc02328
Linc02329
Linc02332
Linc02335
Linc02336
Linc02342
Linc02345
Linc02348
Linc02352
Linc02354
Linc02356
Linc02357
Linc02358
Linc02360
Linc02361
Linc02362
Linc02363
Linc02365
Linc02366
Linc02370
Linc02371
Linc02372
Linc02376
Linc02377
Linc02380
Linc02381
Linc02382
Linc02383
Linc02384
Linc02387
Linc02390
Linc02392
Linc02393
Linc02395
Linc02396
Linc02399
Linc02404
Linc02405
Linc02408
Linc02410
Linc02411
Linc02412
Linc02413
Linc02416
Linc02417
Linc02419
Linc02422
Linc02425
Linc02427
Linc02430
Linc02434
Linc02436
Linc02437
Linc02438
Linc02439
Linc02446
Linc02453
Linc02454
Linc02455
Linc02456
Linc02462
Linc02464
Linc02473
Linc02487
Linc02492
Linc02495
Linc02497
Linc02506
Linc02513
Linc02517
Linc02518
Linc02519
Linc02520
Linc02521
Linc02522
Linc02530
Linc02531
Linc02532
Linc02533
Linc02539
Linc02541
Linc02543
Linc02544
Linc02549
Linc02550
Linc02554
Linc02557
Linc02558
Linc02560
Linc02562
Linc02563
Linc02568
Linc02569
Linc02570
Linc02574
Linc02575
Linc02576
Linc02577
Linc02579
Linc02580
Linc02583
Linc02584
Linc02585
Linc02586
Linc02587
Linc02588
Linc02590
Linc02593
Linc02596
Linc02599
Linc02601
Linc02603
Linc02604
Linc02606
Linc02611
Linc02613
Linc02614
Linc02615
Linc02618
Linc02619
Linc02620
Linc02623
Linc02624
Linc02625
Linc02626
Linc02630
Linc02633
Linc02634
Linc02636
Linc02639
Linc02640
Linc02642
Linc02644
Linc02646
Linc02652
Linc02656
Linc02657
Linc02658
Linc02659
Linc02664
Linc02665
Linc02668
Linc02669
Linc02674
Linc2194
Lincmd1
Linc-pint
Linc-ror
Lingo1
Lingo1-as1
Lingo1-as2
Lingo3
Lingo4
Linp1
Lins1
Lipa
Lipc
Lipc-as1
Lipe
Lipe-as1
Lipg
Liph
Lipi
Lipj
Lipt1
Lipt2
Litaf
Lix1l-as1
Lkaaear1
Llgl1
Llgl2
Llph-dt
Lman1
Lman1l
Lman2
Lmbr1
Lmbr1l
Lmbrd2
Lmcd1
Lmf1
Lmf1-as1
Lmf2
Lmln
Lmln2
Lmna
Lmnb1
Lmnb2
Lmntd1
Lmntd2
Lmo1
Lmo2
Lmo4
Lmo7
Lmod1
Lmod3
Lmx1b
Lncoc1
Lncog
Lncpress2
Lncsrlr
Lnctam34a
Lnp1
Lnpep
Lnx1
Lnx1-as1
Lnx1-as2
Lonp1
Lonp2
Lonrf2
Lonrf3
Loxhd1
Loxl1
Loxl1-as1
Loxl2
Loxl3
Lpar2
Lpar4
Lpar5
Lpcat1
Lpcat2
Lpcat3
Lpcat4
Lpgat1-as1
Lpin1
Lpin2
Lpin3
Lpl
Lpo
Lpp
Lpxn
Lrat
Lrch1
Lrch3
Lrch4
Lrcol1
Lrfn1
Lrfn3
Lrfn4
Lrfn5
Lrg1
Lrguk
Lrif1
Lrig1
Lrit3
Lrmda
Lrmp
Lrp1
Lrp10
Lrp11
Lrp1b
Lrp2
Lrp3
Lrp4-as1
Lrp5
Lrp5l
Lrp6
Lrp8
Lrpap1
Lrpprc
Lrr1
Lrrc1
Lrrc10
Lrrc14
Lrrc15
Lrrc17
Lrrc19
Lrrc2
Lrrc23
Lrrc24
Lrrc25
Lrrc26
Lrrc27
Lrrc28
Lrrc29
Lrrc32
Lrrc34
Lrrc34p2
Lrrc36
Lrrc37a
Lrrc37a11p
Lrrc37a13p
Lrrc37a16p
Lrrc37a17p
Lrrc37a5p
Lrrc37a6p
Lrrc37a7p
Lrrc37a9p
Lrrc37b
Lrrc3b
Lrrc3-dt
Lrrc4
Lrrc42
Lrrc43
Lrrc45
Lrrc46
Lrrc49
Lrrc4b
Lrrc4c
Lrrc59
Lrrc6
Lrrc61
Lrrc63
Lrrc69
Lrrc7
Lrrc70
Lrrc71
Lrrc72
Lrrc73
Lrrc74b
Lrrc75a
Lrrc75b
Lrrc77p
Lrrc8a
Lrrc8b
Lrrc8c
Lrrc8c-dt
Lrrc8d
Lrrc8e
Lrrc9
Lrrcc1
Lrrd1
Lrrfip1
Lrrfip2
Lrriq1
Lrriq4
Lrrk1
Lrrk2
Lrrn1
Lrrn2
Lrrn3
Lrrn4
Lrrtm1
Lrrtm2
Lrsam1
Lrtm2
Lrtomt
Lrwd1
Lsamp
Lsg1
Lsm10
Lsm12
Lsm14a
Lsm14b
Lsm2
Lsm4
Lsm5
Lsm6
Lsm7
Lsm8
Lsmem1
Lsp1
Lsp1p3
Lsr
Lss
Lst1
Lta
Ltb
Ltb4r
Ltb4r2
Ltbp1
Ltbp2
Ltbp3
Ltbp4
Ltbr
Ltc4s
Ltf
Ltk
Lto1
Luadt1
Luc7l
Luc7l2
Luc7l3
Lucat1
Lurap1l-as1
Luzp1
Luzp2
Luzp4p1
Lxn
Ly6d
Ly6e
Ly6e-dt
Ly6g5b
Ly6g5c
Ly6g6d
Ly6g6e
Ly6h
Ly6k
Ly6l
Ly86
Ly86-as1
Ly9
Ly96
Lyar
Lyg2
Lyl1
Lyn
Lynx1
Lynx1-slurp2
Lypd1
Lypd3
Lypd4
Lypd5
Lypd6
Lypd6b
Lypla1p3
Lypla2
Lypla2p1
Lypla2p2
Lyplal1
Lyplal1-dt
Lyrm1
Lyrm2
Lyrm4
Lyrm7
Lyrm9
Lysmd1
Lysmd2
Lysmd3
Lysmd4
Lyst
Lyve1
Lyz
Lyzl2
Lzic
Lztfl1
Lztr1
Lzts1
Lzts1-as1
Lzts2
Lzts3
M1ap
M6pr
Maats1
Mab21l1
Mab21l2
Mab21l3
Mab21l4
Macc1
Macf1
Maco1
Macrod1
Macrod2
Mad1l1
Mad2l1
Mad2l1bp
Madcam1
Madd
Maea
Mael
Maf1
Mafa
Mafa-as1
Maff
Mafg
Mafg-dt
Mafk
Mag
Magea4-as1
Magea7p
Magea8-as1
Mageb10
Mageb4
Mageb6
Magec1
Maged1
Maged2
Magee1
Magef1
Mageh1
Magel2
Magi1
Magi2
Magi2-as2
Magi2-as3
Magi3
Magix
Magoh
Maip1
Majin
Mak16
Mal
Mal2
Mal2-as1
Malat1
Malinc1
Malrd1
Malsu1
Malt1
Mamdc2-as1
Mamdc4
Maml1
Maml2
Maml3
Mamld1
Mamstr
Man1a2
Man1b1
Man1b1-dt
Man1c1
Man2a1
Man2a2
Man2b1
Man2b2
Man2c1
Manba
Manbal
Mancr
Manea
Manea-dt
Maneal
Manf
Mansc1
Maoa
Map1a
Map1b
Map1lc3a
Map1lc3b
Map1lc3b2
Map1lc3bp1
Map1s
Map2
Map2k1
Map2k1p1
Map2k2
Map2k3
Map2k4
Map2k5
Map2k6
Map2k7
Map3k10
Map3k11
Map3k12
Map3k13
Map3k14
Map3k14-as1
Map3k19
Map3k2
Map3k20
Map3k20-as1
Map3k21
Map3k2-dt
Map3k3
Map3k4
Map3k6
Map3k7cl
Map3k8
Map4
Map4k1
Map4k2
Map4k3-dt
Map4k4
Map4k5
Map6
Map6d1
Map7d1
Map7d3
Mapk1
Mapk10
Mapk11
Mapk12
Mapk13
Mapk14
Mapk15
Mapk1ip1l
Mapk3
Mapk4
Mapk6
Mapk6-dt
Mapk6p1
Mapk6p2
Mapk7
Mapk8
Mapk8ip1
Mapk8ip1p2
Mapk8ip2
Mapk8ip3
Mapkap1
Mapkapk2
Mapkapk3
Mapkapk5
Mapkapk5p1
Mapkbp1
Mapre1p3
Mapre2
Mapre3
Mapt
Mapt-as1
Mapt-it1
Marc1
Marc2
March1
March10
March11
March2
March3
March6
March7
March8
March9
Marcksl1p2
Marco
Marf1
Mark1
Mark2
Mark2p13
Mark2p16
Mark2p9
Mark3
Mark3p1
Mark3p3
Mark4
Mars
Mars2
Marveld1
Marveld2
Marveld3
Masp1
Masp2
Mast1
Mast2
Mast3
Mast4
Mastl
Mat1a
Mat2a
Mat2b
Matk
Matn1-as1
Matn2
Matn4
Matr3
Mau2
Mavs
Max
Maz
Mb
Mbd1
Mbd3
Mbd3l1
Mbd5
Mbd6
Mbl3p
Mblac1
Mbnl1
Mbnl1-as1
Mbnl2
Mbnl3
Mboat2
Mboat7
Mbp
Mbtd1
Mbtps1
Mbtps2
Mc1r
Mc2r
Mc3r
Mc5r
Mcc
Mccc2
Mcemp1
Mcf2l
Mcf2l2
Mcfd2
Mcfd2p1
Mcidas
Mcl1
Mcm10
Mcm2
Mcm3
Mcm3ap
Mcm3ap-as1
Mcm4
Mcm5
Mcm6
Mcm7
Mcm8
Mcm9
Mcmbp
Mcmdc2
Mcoln1
Mcoln2
Mcph1
Mcph1-as1
Mcrip1
Mcrip2
Mcrip2p1
Mcrs1
Mctp1
Mctp2
Mcts1
Mcts2p
Mcu
Mcub
Mdc1
Mdfi
Mdfic
Mdga1
Mdga2
Mdh1
Mdh2
Mdk
Mdm1
Mdm2
Mdm4
Mdp1
Mds2
Me2
Me3
Mea1
Meaf6
Meak7
Mecom
Mecp2
Mecr
Med1
Med10
Med11
Med12
Med12l
Med13
Med13l
Med14
Med14os
Med15
Med15p3
Med15p7
Med16
Med17
Med18
Med19
Med21
Med22
Med24
Med25
Med26
Med28
Med28p1
Med28p2
Med29
Med30
Med6
Med6p1
Med8
Med9
Medag
Mef2a
Mef2b
Mef2bnbp1
Mef2c
Mef2c-as1
Mef2c-as2
Mef2d
Mefv
Meg3
Meg8
Meg9
Megf10
Megf11
Megf6
Megf8
Mei1
Mei4
Meig1
Meioc
Meis1
Meis1-as3
Meis2
Meis3
Meis3p1
Meis3p2
Melk
Meltf
Meltf-as1
Memo1
Memo1p1
Memo1p3
Memo1p4
Memo1p5
Men1
Meox1
Mepce
Mertk
Mesd
Mesp1
Mesp2
Mest
Mestit1
Met
Metap1
Metap1d
Metap2
Metrn
Metrnl
Mettl1
Mettl11b
Mettl14
Mettl14-dt
Mettl15
Mettl16
Mettl17
Mettl21a
Mettl21c
Mettl22
Mettl23
Mettl24
Mettl25
Mettl26
Mettl27
Mettl2a
Mettl2b
Mettl3
Mettl4
Mettl5
Mettl6
Mettl7a
Mettl7b
Mettl8
Mettl9
Mex3a
Mex3c
Mex3d
Mfap1p1
Mfap3
Mfap3l
Mfap4
Mff
Mfge8
Mfn1
Mfn2
Mfng
Mfrp
Mfsd1
Mfsd10
Mfsd11
Mfsd12
Mfsd13a
Mfsd14b
Mfsd14c
Mfsd2a
Mfsd2b
Mfsd3
Mfsd4a
Mfsd4b
Mfsd5
Mfsd6
Mfsd9
Mga
Mgam
Mgat1
Mgat2
Mgat3
Mgat3-as1
Mgat4a
Mgat4b
Mgat4c
Mgat5
Mgat5b
Mgll
Mgme1
Mgmt
Mgp
Mgrn1
Mgst1
Mgst2
Mgst3
Mhencr
Mia2
Mia3
Miat
Miatnb
Mib1
Mib2
Mica
Mical1
Mical2
Mical3
Micall1
Micall2
Micb
Micc
Micos10
Micos10-nbl1
Micos10p2
Micos10p3
Micos13
Micu1
Micu3
Mid1
Mid1ip1
Mid1ip1-as1
Mid2
Midn
Mief1
Mief2
Mier1
Mier2
Mif
Mif4gd
Mif-as1
Miga1
Miga2
Miip
Milr1
Mimt1
Minar1
Mincr
Mindy1
Mindy2
Mindy4
Mindy4b
Mink1
Minpp1
Mios
Miox
Mip
Mipepp3
Mipol1
Mir100hg
Mir101-2
Mir106b
Mir107
Mir10a
Mir1-1
Mir1180
Mir1181
Mir1193
Mir1199
Mir1-1hg
Mir1-1hg-as1
Mir1202
Mir1203
Mir1204
Mir1205
Mir1206
Mir1207
Mir1208
Mir122
Mir1224
Mir1227
Mir1228
Mir1229
Mir1238
Mir124-1
Mir124-2
Mir124-2hg
Mir1243
Mir124-3
Mir1244-1
Mir1245a
Mir1245b
Mir1247
Mir1249
Mir1250
Mir1255a
Mir1257
Mir1258
Mir125a
Mir125b1
Mir125b2
Mir126
Mir1260a
Mir1260b
Mir1268a
Mir1268b
Mir127
Mir1270
Mir1271
Mir1272
Mir1273c
Mir1275
Mir1279
Mir1281
Mir1282
Mir1285-1
Mir1286
Mir1287
Mir1289-1
Mir1292
Mir129-2
Mir1293
Mir1294
Mir1302-3
Mir1302-7
Mir1302-8
Mir1303
Mir1306
Mir1307
Mir130a
Mir130b
Mir132
Mir1322
Mir133a2
Mir1343
Mir135b
Mir137
Mir137hg
Mir138-1
Mir138-2
Mir139
Mir140
Mir141
Mir142
Mir143
Mir145
Mir1468
Mir1469
Mir146b
Mir1470
Mir148b
Mir149
Mir150
Mir151a
Mir151b
Mir152
Mir153-2
Mir1537
Mir1538
Mir1539
Mir155
Mir155hg
Mir15b
Mir16-2
Mir17
Mir17hg
Mir181a1hg
Mir181a2hg
Mir181c
Mir181d
Mir1825
Mir183
Mir185
Mir18a
Mir1908
Mir1909
Mir190b
Mir191
Mir1910
Mir1914
Mir1915
Mir192
Mir193a
Mir193b
Mir193bhg
Mir194-2
Mir194-2hg
Mir195
Mir196b
Mir1976
Mir199a1
Mir199a2
Mir199b
Mir19a
Mir19b1
Mir200a
Mir200b
Mir200c
Mir200chg
Mir202
Mir202hg
Mir203a
Mir203b
Mir208a
Mir20a
Mir21
Mir210
Mir211
Mir2110
Mir2114
Mir2116
Mir212
Mir217hg
Mir219a1
Mir222hg
Mir223
Mir2276
Mir2277
Mir22hg
Mir2392
Mir23a
Mir23b
Mir24-1
Mir24-2
Mir25
Mir2682
Mir26a1
Mir26b
Mir27a
Mir27b
Mir28
Mir2861
Mir296
Mir298
Mir29b2
Mir29b2chg
Mir29c
Mir301a
Mir301b
Mir302chg
Mir3065
Mir3074
Mir30b
Mir30d
Mir31
Mir3124
Mir3127
Mir3131
Mir3132
Mir3133
Mir3135a
Mir3137
Mir3138
Mir3140
Mir3142hg
Mir3143
Mir3147
Mir3148
Mir3150a
Mir3150b
Mir3150bhg
Mir3151
Mir3153
Mir3154
Mir3155a
Mir3155b
Mir3157
Mir3159
Mir3161
Mir3164
Mir3166
Mir3168
Mir3170
Mir3173
Mir3174
Mir3175
Mir3177
Mir3178
Mir3180-4
Mir3180-5
Mir3181
Mir3182
Mir3183
Mir3184
Mir3185
Mir3186
Mir3187
Mir3188
Mir3189
Mir3190
Mir3191
Mir3193
Mir3195
Mir3196
Mir3197
Mir3198-1
Mir3198-2
Mir3199-1
Mir3199-2
Mir3200
Mir3202-1
Mir3202-2
Mir320a
Mir320b1
Mir320c1
Mir320c2
Mir323b
Mir325
Mir330
Mir338
Mir339
Mir33a
Mir33b
Mir340
Mir342
Mir345
Mir346
Mir34ahg
Mir34b
Mir34c
Mir3529
Mir3591
Mir3605
Mir3609
Mir3610
Mir3613
Mir3615
Mir3618
Mir3619
Mir3621
Mir363
Mir3650
Mir3652
Mir3654
Mir3655
Mir3658
Mir3659
Mir365a
Mir365b
Mir3661
Mir3662
Mir3663
Mir3665
Mir3667
Mir3671
Mir3674
Mir3677
Mir3678
Mir3680-1
Mir3681
Mir3681hg
Mir3682
Mir3684
Mir3686
Mir3689f
Mir369
Mir3690
Mir3692
Mir375
Mir378a
Mir378c
Mir378d1
Mir378e
Mir378f
Mir381
Mir381hg
Mir3907
Mir3908
Mir3909
Mir3911
Mir3912
Mir3917
Mir3918
Mir3922
Mir3925
Mir3926-1
Mir3926-2
Mir3928
Mir3929
Mir3934
Mir3936
Mir3936hg
Mir3938
Mir3939
Mir3940
Mir3945
Mir3945hg
Mir3960
Mir3972
Mir3973
Mir3974
Mir3977
Mir409
Mir410
Mir412
Mir422a
Mir423
Mir424
Mir425
Mir4251
Mir4252
Mir4253
Mir4254
Mir4257
Mir4258
Mir4259
Mir4261
Mir4268
Mir4269
Mir4270
Mir4271
Mir4274
Mir4276
Mir4277
Mir4279
Mir4281
Mir4282
Mir4284
Mir4287
Mir4289
Mir429
Mir4291
Mir4292
Mir4295
Mir4296
Mir4298
Mir4301
Mir4306
Mir4308
Mir4309
Mir4310
Mir4311
Mir4312
Mir4313
Mir4314
Mir4321
Mir4322
Mir4323
Mir4326
Mir4329
Mir433
Mir4418
Mir4422hg
Mir4425
Mir4427
Mir4429
Mir4430
Mir4431
Mir4432
Mir4434
Mir4435-2hg
Mir4437
Mir4439
Mir4442
Mir4443
Mir4444-1
Mir4448
Mir4449
Mir4451
Mir4453
Mir4453hg
Mir4455
Mir4456
Mir4458
Mir4458hg
Mir4462
Mir4466
Mir4467
Mir4468
Mir4469
Mir4470
Mir4471
Mir4472-1
Mir4472-2
Mir4477a
Mir4477b
Mir4479
Mir448
Mir4487
Mir4488
Mir4489
Mir4491
Mir4492
Mir4493
Mir4494
Mir4496
Mir4497
Mir449c
Mir4502
Mir4503
Mir4505
Mir4506
Mir4508
Mir4513
Mir4515
Mir4519
Mir4520-1
Mir4520-2
Mir4521
Mir4522
Mir4523
Mir4526
Mir4527hg
Mir4529
Mir4530
Mir4533
Mir4540
Mir455
Mir4632
Mir4633
Mir4634
Mir4638
Mir4639
Mir4640
Mir4641
Mir4645
Mir4648
Mir4651
Mir4653
Mir4655
Mir4656
Mir4657
Mir4658
Mir4664
Mir4665
Mir4667
Mir4669
Mir4671
Mir4672
Mir4673
Mir4674
Mir4677
Mir4679-1
Mir4679-2
Mir4683
Mir4685
Mir4687
Mir4688
Mir4689
Mir4690
Mir4691
Mir4692
Mir4700
Mir4705
Mir4706
Mir4707
Mir4708
Mir4710
Mir4714
Mir4717
Mir4722
Mir4724
Mir4725
Mir4727
Mir4729
Mir4730
Mir4734
Mir4736
Mir4737
Mir4738
Mir4739
Mir4740
Mir4741
Mir4743
Mir4745
Mir4746
Mir4747
Mir4748
Mir4749
Mir4751
Mir4752
Mir4754
Mir4755
Mir4757
Mir4758
Mir4759
Mir4761
Mir4763
Mir4767
Mir4777
Mir4781
Mir4783
Mir4784
Mir4785
Mir4787
Mir4793
Mir4797
Mir4799
Mir4800
Mir4803
Mir483
Mir484
Mir486-1
Mir486-2
Mir487b
Mir491
Mir492
Mir493
Mir494
Mir497
Mir497hg
Mir498
Mir4999
Mir499a
Mir499b
Mir5001
Mir5002
Mir5003
Mir5008
Mir502
Mir503
Mir503hg
Mir505
Mir5087
Mir5088
Mir5089
Mir5090
Mir5091
Mir5092
Mir5093
Mir5094
Mir5100
Mir513c
Mir516a2
Mir516b1
Mir5186
Mir5187
Mir5188
Mir5190
Mir5191
Mir5193
Mir5194
Mir520e
Mir539
Mir541
Mir543
Mir544a
Mir544b
Mir548aa2
Mir548ag2
Mir548aj1
Mir548ak
Mir548al
Mir548as
Mir548av
Mir548aw
Mir548ax
Mir548c
Mir548d2
Mir548j
Mir548l
Mir548o
Mir548o2
Mir548q
Mir548x2
Mir548z
Mir551a
Mir553
Mir555
Mir5571
Mir5572
Mir5583-1
Mir5583-2
Mir5584
Mir5587
Mir5589
Mir564
Mir5680
Mir5681a
Mir5681b
Mir5684
Mir5689hg
Mir5690
Mir5695
Mir5696
Mir5699
Mir570
Mir5700
Mir5703
Mir5708
Mir572
Mir574
Mir576
Mir578
Mir5787
Mir583
Mir583hg
Mir584
Mir585
Mir589
Mir591
Mir596
Mir598
Mir600hg
Mir602
Mir604
Mir605
Mir6070
Mir6072
Mir6073
Mir6075
Mir6079
Mir6080
Mir6083
Mir6084
Mir6085
Mir6089
Mir609
Mir6090
Mir610
Mir611
Mir612
Mir6125
Mir6129
Mir6131
Mir6132
Mir614
Mir615
Mir616
Mir6165
Mir622
Mir623
Mir625
Mir626
Mir628
Mir631
Mir632
Mir636
Mir637
Mir638
Mir639
Mir640
Mir641
Mir642a
Mir642b
Mir646hg
Mir647
Mir648
Mir6499
Mir650
Mir6504
Mir6505
Mir6508
Mir6511b1
Mir6512
Mir6513
Mir6514
Mir6515
Mir6516
Mir655
Mir656
Mir657
Mir658
Mir659
Mir661
Mir662
Mir663b
Mir670
Mir671
Mir6717
Mir6719
Mir6720
Mir6721
Mir6722
Mir6726
Mir6727
Mir6729
Mir6730
Mir6731
Mir6732
Mir6733
Mir6736
Mir6737
Mir6738
Mir6741
Mir6742
Mir6743
Mir6744
Mir6745
Mir6746
Mir6748
Mir6749
Mir6751
Mir6752
Mir6753
Mir6754
Mir6757
Mir6758
Mir6761
Mir6764
Mir6765
Mir6768
Mir6769b
Mir6771
Mir6772
Mir6773
Mir6774
Mir6775
Mir6776
Mir6777
Mir6779
Mir6780a
Mir6781
Mir6785
Mir6787
Mir6789
Mir6791
Mir6792
Mir6795
Mir6796
Mir6799
Mir6800
Mir6808
Mir6809
Mir6811
Mir6812
Mir6813
Mir6814
Mir6815
Mir6816
Mir6819
Mir6821
Mir6822
Mir6823
Mir6824
Mir6825
Mir6827
Mir6828
Mir6829
Mir6830
Mir6831
Mir6832
Mir6833
Mir6834
Mir6835
Mir6836
Mir6837
Mir6838
Mir6840
Mir6841
Mir6843
Mir6845
Mir6846
Mir6847
Mir6848
Mir6850
Mir6851
Mir6853
Mir6855
Mir6860
Mir6864
Mir6865
Mir6867
Mir6868
Mir6869
Mir6871
Mir6872
Mir6875
Mir6876
Mir6877
Mir6880
Mir6881
Mir6884
Mir6885
Mir6886
Mir6887
Mir6888
Mir6891
Mir6892
Mir6893
Mir7-1
Mir7106
Mir7107
Mir7108
Mir7109
Mir7111
Mir7112
Mir7113
Mir7114
Mir7150
Mir7152
Mir7155
Mir7156
Mir7160
Mir7161
Mir718
Mir7-2
Mir7-3
Mir7-3hg
Mir7515hg
Mir759
Mir760
Mir761
Mir762
Mir762hg
Mir764
Mir770
Mir7703
Mir7704
Mir7706
Mir7844
Mir7845
Mir7846
Mir7847
Mir7849
Mir7850
Mir7852
Mir7854
Mir7856
Mir7974
Mir7976
Mir7977
Mir8052
Mir8053
Mir8055
Mir8059
Mir8064
Mir8066
Mir8067
Mir8068
Mir8070
Mir8072
Mir8073
Mir8078
Mir8081
Mir8083
Mir8085
Mir873
Mir874
Mir876
Mir889
Mir892a
Mir892b
Mir9-1
Mir9-2
Mir920
Mir921
Mir92a1
Mir92a2
Mir92b
Mir93
Mir9-3
Mir933
Mir935
Mir939
Mir9-3hg
Mir942
Mir943
Mir944
Mir95
Mir96
Mir99ahg
Mir99b
Mirlet7a1
Mirlet7a1hg
Mirlet7a3
Mirlet7b
Mirlet7bhg
Mirlet7e
Mirlet7f1
Mirlet7g
Mirlet7i
Mis12
Mis18bp1
Misp
Misp3
Mitf
Mixl1
Mki67
Mki67p1
Mkks
Mkln1
Mknk1
Mknk2
Mkrn1
Mkrn2
Mkrn2os
Mkrn3
Mkrn4p
Mkx
Mkx-as1
Mlana
Mlc1
Mlec
Mlf1
Mlf2
Mlh1
Mlh3
Mlip
Mlkl
Mllt1
Mllt10
Mllt11
Mllt6
Mlnr
Mlph
Mlst8
Mlx
Mlxip
Mlxipl
Mmaa
Mmab
Mmachc
Mmadhc
Mmd
Mmd2
Mme
Mmel1
Mmp11
Mmp14
Mmp15
Mmp16
Mmp17
Mmp19
Mmp2
Mmp20
Mmp23b
Mmp24os
Mmp25
Mmp25-as1
Mmp26
Mmp27
Mmp28
Mmp7
Mmp8
Mmp9
Mmrn1
Mmrn2
Mms19
Mms22l
Mn1
Mnat1
Mnd1
Mnt
Mnx1
Mnx1-as1
Mnx1-as2
Mob1b
Mob2
Mob3a
Mob3c
Mob4
Mobp
Mocs1
Mocs1p1
Mocs3
Mog
Mogat1
Mogs
Mok
Mon1a
Mon1b
Mon2
Morc2
Morc2-as1
Morc3
Morf4l1
Morf4l1p4
Morf4l2
Morf4l2-as1
Morf4l2p1
Morn1
Morn2
Morn3
Morn5
Mos
Mosmo
Mospd1
Mospd2
Mospd3
Mov10
Mov10l1
Moxd1
Mpc1
Mpc1l
Mpdu1
Mpdz
Mpeg1
Mpg
Mphosph10
Mphosph6
Mphosph8
Mphosph9
Mpi
Mpig6b
Mpl
Mpnd
Mpo
Mpp1
Mpp2
Mpp4
Mpp5
Mpp6
Mpp7
Mpp7-dt
Mppe1
Mpped1
Mpped2-as1
Mprip
Mprip-as1
Mpst
Mpv17
Mpv17l
Mpv17l2
Mpz
Mpzl1
Mpzl2
Mpzl3
Mr1
Mrap
Mras
Mre11
Mre11p1
Mrfap1
Mrgprd
Mrgprf
Mrgprf-as1
Mrgprg
Mrgprg-as1
Mrgprx1
Mri1
Mrm1
Mrm2
Mrm3
Mrnip
Mroh1
Mroh2a
Mroh3p
Mroh4p
Mroh5
Mroh6
Mroh7
Mrpl1
Mrpl10
Mrpl11
Mrpl15
Mrpl15p1
Mrpl16
Mrpl17
Mrpl18
Mrpl19
Mrpl2
Mrpl20
Mrpl20-as1
Mrpl20p1
Mrpl21
Mrpl22
Mrpl22p1
Mrpl23
Mrpl27
Mrpl2p1
Mrpl3
Mrpl30
Mrpl32
Mrpl33
Mrpl34
Mrpl35
Mrpl37
Mrpl38
Mrpl4
Mrpl40
Mrpl42
Mrpl43
Mrpl45
Mrpl46
Mrpl48
Mrpl49
Mrpl49p1
Mrpl52
Mrpl53
Mrpl54
Mrpl55
Mrpl57p3
Mrpl57p7
Mrpl58
Mrps11
Mrps12
Mrps14
Mrps15
Mrps16
Mrps16p1
Mrps17
Mrps17p1
Mrps18b
Mrps18bp1
Mrps18c
Mrps2
Mrps21
Mrps21p8
Mrps22
Mrps25
Mrps27
Mrps28
Mrps30
Mrps30-dt
Mrps31p4
Mrps31p5
Mrps33
Mrps33p2
Mrps34
Mrps35
Mrps36
Mrps36p2
Mrps36p3
Mrps5
Mrps6
Mrps6p2
Mrps6p4
Mrps7
Mrps9
Mrrf
Mrs2
Mrtfa
Mrtfb
Mrto4
Mrvi1
Mrvi1-as1
Ms4a1
Ms4a13
Ms4a14
Ms4a3
Ms4a4a
Ms4a6a
Ms4a6e
Ms4a7
Ms4a8
Msantd1
Msantd2p1
Msantd3
Msantd3-tmeff1
Msc
Msc-as1
Msgn1
Msh2
Msh3
Msh5
Msh5-sapcd1
Msh6
Msi1
Msi2
Msl1
Msl2
Msl3
Msl3p1
Msln
Mslnl
Msmo1
Msmp
Msn
Msnp1
Msr1
Msra
Msrb1
Msrb3
Mst1
Mst1p2
Mst1r
Msto1
Msto2p
Msx1
Msx2
Msx2p1
Mt1a
Mt1cp
Mt1dp
Mt1e
Mt1f
Mt1h
Mt1jp
Mt1l
Mt1m
Mt1p1
Mt1x
Mt2a
Mt2p1
Mt3
Mta1
Mta2
Mta3
Mtap
Mtatp6p1
Mtatp6p21
Mtatp6p23
Mtatp6p24
Mtatp6p26
Mtatp8p1
Mtbp
Mtch1
Mtch2
Mtcl1
Mtco1p12
Mtco1p2
Mtco1p22
Mtco1p51
Mtco1p53
Mtco2p22
Mtco2p33
Mtco2p4
Mtco3p12
Mtco3p24
Mtco3p40
Mtco3p41
Mtco3p43
Mtcybp11
Mtcybp13
Mtcybp14
Mtcybp17
Mtcybp18
Mtcybp42
Mtcybp6
Mtdh
Mtdhp2
Mtdhp4
Mterf1
Mterf2
Mterf4
Mtf2
Mtfmt
Mtfp1
Mtfr1
Mtfr1l
Mtfr2
Mtg1
Mtg2
Mthfd1
Mthfd1l
Mthfd2
Mthfd2l
Mthfd2p1
Mthfd2p7
Mthfr
Mthfsd
Mtif2
Mtif3
Mtln
Mtm1
Mtmr1
Mtmr10
Mtmr11
Mtmr12
Mtmr14
Mtmr2
Mtmr3
Mtmr4
Mtmr6
Mtmr7
Mtmr9
Mtnd1p15
Mtnd1p23
Mtnd1p36
Mtnd2p11
Mtnd2p13
Mtnd2p26
Mtnd2p28
Mtnd2p7
Mtnd2p9
Mtnd3p25
Mtnd4lp1
Mtnd4lp13
Mtnd4lp30
Mtnd4p11
Mtnd4p13
Mtnd4p23
Mtnd4p24
Mtnd4p6
Mtnd4p7
Mtnd5p1
Mtnd5p15
Mtnd5p17
Mtnd5p21
Mtnd5p25
Mtnd5p9
Mtnd6p17
Mtnd6p21
Mtnd6p5
Mtnr1a
Mtnr1b
Mto1
Mtor
Mtpap
Mtpn
Mtr
Mtrex
Mtrf1
Mtrf1lp2
Mtrnr2l1
Mtrnr2l13
Mtrnr2l2
Mtrr
Mtss1
Mtss1l
Mttp
Mturn
Mtus1
Mtus2
Mtx1
Mtx2
Mtx3
Muc1
Muc12
Muc13
Muc15
Muc17
Muc19
Muc2
Muc20
Muc20-ot1
Muc22
Muc3a
Muc4
Muc5ac
Muc5b
Muc6
Muc7
Mucl3
Mus81
Mustn1
Mutyh
Mvb12a
Mvb12b
Mvd
Mvk
Mx1
Mx2
Mxd1
Mxd3
Mxd4
Mxi1
Mxra7
Mxra8
Myadm
Myadml
Myadml2
Myb
Myb-as1
Mybbp1a
Mybl1
Mybl2
Mybpc1
Mybpc2
Mybpc3
Mybph
Myc
Mycbp2
Mycbp2-as1
Mycbpap
Mycl
Mycn
Mycnos
Mycnut
Myct1
Myd88
Mydgf
Myeov
Myh10
Myh11
Myh14
Myh16
Myh2
Myh4
Myh7b
Myh9
Myl12a
Myl12b
Myl2
Myl3
Myl4
Myl5
Myl6
Myl6b
Myl6bp1
Myl6p1
Myl9
Mylip
Mylk
Mylk2
Mylk3
Mylk4
Mylk-as1
Mylk-as2
Mylpf
Mymk
Mymx
Mynn
Myo10
Myo15a
Myo15b
Myo16
Myo16-as1
Myo18a
Myo18b
Myo19
Myo1a
Myo1b
Myo1c
Myo1d
Myo1e
Myo1f
Myo1g
Myo1h
Myo3a
Myo3b
Myo3b-as1
Myo5a
Myo5b
Myo5c
Myo6
Myo7a
Myo7b
Myo9a
Myo9b
Myocd
Myocos
Myof
Myom1
Myom2
Myom3
Myorg
Myoslid
Myoz2
Myoz3
Mypn
Myrf
Myrfl
Myrip
Mysm1
Myt1
Myt1l
Myzap
Mzb1
Mzf1
Mzf1-as1
Mzt2b
N4bp2
N4bp2l1
N6amt1
NA
Naa10
Naa15
Naa16
Naa20
Naa25
Naa30
Naa35
Naa38
Naa40
Naa50
Naa60
Naaa
Naalad2
Naaladl1
Naaladl2
Naaladl2-as1
Nab1
Nab2
Nabp1
Nabp2
Nacad
Nacap8
Nacc1
Nacc2
Nadk
Nadsyn1
Nae1
Naf1
Naga
Nagk
Naglu
Nagpa
Nagpa-as1
Nags
Naif1
Nalcn
Nalcn-as1
Nalt1
Nama
Nampt
Nanogp1
Nanogp6
Nanos1
Nanos3
Nans
Nap1l1
Nap1l1p1
Nap1l1p3
Nap1l4
Nap1l4p1
Napa
Napa-as1
Napb
Napg
Naprt
Napsa
Napsb
Narf
Narf-as1
Narf-it1
Nars
Nars2
Nasp
Nat1
Nat10
Nat14
Nat16
Nat8b
Nat8l
Nat9
Nav1
Nav2
Nav2-as2
Nav2-it1
Nav3
Naxd
Naxe
Nbas
Nbdy
Nbea
Nbeal1
Nbeal2
Nbl1
Nbn
Nbpf1
Nbpf12
Nbpf26
Nbpf3
Nbr1
Nbr2
Ncald
Ncam1
Ncam2
Ncan
Ncapd2
Ncapd2p1
Ncapd3
Ncapg
Ncapg2
Ncaph
Ncaph2
Ncbp1
Ncbp2
Ncbp2l
Ncdn
Ncf1c
Ncf2
Ncf4
Ncf4-as1
Nck1
Nck1-dt
Nck2
Nckap1
Nckap1l
Nckap5
Nckap5-as2
Nckap5l
Nckipsd
Ncl
Ncln
Nclp1
Ncmap
Ncoa1
Ncoa2
Ncoa3
Ncoa4
Ncoa4p3
Ncoa4p4
Ncoa6
Ncoa7
Ncor1
Ncor2
Ncr1
Ncr2
Ncr3
Ncr3lg1
Ncs1
Ncstn
Ndc80
Nde1
Ndel1
Ndfip1
Ndfip1p1
Ndfip2
Ndfip2-as1
Ndor1
Ndp
Ndp-as1
Ndrg1
Ndrg2
Ndrg4
Ndst1
Ndst1-as1
Ndst2
Ndst3
Ndufa10
Ndufa11
Ndufa12p1
Ndufa13
Ndufa3
Ndufa3p2
Ndufa3p3
Ndufa4l2
Ndufa5
Ndufa5p10
Ndufa5p11
Ndufa5p3
Ndufa5p5
Ndufa6-dt
Ndufa7
Ndufa8p1
Ndufa9
Ndufa9p1
Ndufab1
Ndufab1p1
Ndufaf2
Ndufaf3
Ndufaf4p1
Ndufaf4p2
Ndufaf5
Ndufaf6
Ndufaf7
Ndufaf8
Ndufb10
Ndufb10p1
Ndufb1p1
Ndufb2
Ndufb2p1
Ndufb3
Ndufb4
Ndufb4p1
Ndufb4p2
Ndufb4p3
Ndufb4p8
Ndufb5
Ndufb5p1
Ndufb6
Ndufb7
Ndufb8
Ndufb8p2
Ndufb9
Ndufc1
Ndufs2
Ndufs3
Ndufs4
Ndufs5
Ndufs5p3
Ndufs5p5
Ndufs6
Ndufs7
Ndufs8
Ndufv1
Ndufv2
Ndufv2-as1
Ndufv3
Neat1
Neb
Nebl
Nebl-as1
Necab1
Necab2
Necab3
Necap1
Necap1p1
Necap2
Nectin1
Nectin2
Nectin3
Nectin4
Nedd1
Nedd4
Nedd4l
Nedd8
Nedd8-mdp1
Nedd9
Nefh
Nefm
Negr1-it1
Neil1
Neil2
Neil3
Nek1
Nek10
Nek11
Nek6
Nek7
Nelfa
Nelfb
Nelfcd
Nell1
Nell2
Nemf
Nemp1
Nemp2
Nenf
Neo1
Nepro
Net1
Neto1
Neto2
Neu3
Neu4
Neurl1
Neurl1b
Neurl3
Neurl4
Nexn
Nf1
Nf2
Nfasc
Nfat5
Nfatc1
Nfatc2
Nfatc2ip
Nfatc3
Nfatc4
Nfe2l1
Nfe2l2
Nfe2l3
Nfe4
Nfia
Nfia-as1
Nfia-as2
Nfib
Nfic
Nfix
Nfkb1
Nfkb2
Nfkbia
Nfkbib
Nfkbie
Nfkbil1
Nfkbiz
Nfrkb
Nfu1
Nfu1p1
Nfu1p2
Nfx1
Nfya
Nfyc
Ngb
Ngdn
Ngef
Ngf
Ngfr
Ngrn
Nhlrc2
Nhlrc3
Nhlrc4
Nhp2
Nhp2p2
Nhs
Nhsl1
Nhsl2
Nid2
Nif3l1
Nifk-as1
Nifkp1
Nifkp2
Nifkp3
Nifkp6
Nifkp7
Nim1k
Nin
Ninj1
Ninj2
Ninl
Nip7
Nipa1
Nipa2
Nipal1
Nipal2
Nipal3
Nipal4
Nipbl
Nipbl-dt
Nipsnap1
Nipsnap2
Nipsnap3b
Nisch
Nit1
Nit2
Nkain1
Nkain2
Nkain3
Nkain4
Nkapd1
Nkapl
Nkapp1
Nkd1
Nkd2
Nkila
Nkiras2
Nkpd1
Nktr
Nkx1-1
Nkx2-1
Nkx2-1-as1
Nkx2-2
Nkx2-2-as1
Nkx2-3
Nkx2-5
Nkx2-6
Nkx3-1
Nkx6-1
Nkx6-2
Nle1
Nlgn1
Nlgn2
Nlgn3
Nlgn4y
Nlk
Nln
Nlrc3
Nlrc5
Nlrp1
Nlrp11
Nlrp12
Nlrp14
Nlrp2
Nlrp2b
Nlrp3
Nlrp6
Nlrp7
Nlrp9
Nlrx1
Nmb
Nmbr
Nmbr-as1
Nmd3
Nme1
Nme1-nme2
Nme2
Nme2p1
Nme3
Nme4
Nme5
Nme6
Nme7
Nme8
Nme9
Nmi
Nmnat1
Nmnat1p1
Nmnat1p4
Nmnat2
Nmnat3
Nmral1
Nmral2p
Nmrk1
Nmrk2
Nmt1
Nmt2
Nmtrs-tga3-1
Nmur2
Nnat
Nnmt
Nnt
Nnt-as1
Nob1
Noc2l
Noc2lp1
Noc4l
Noct
Nod1
Nod2
Nog
Nol10
Nol11
Nol12
Nol4
Nol4l
Nol4l-dt
Nol6
Nol7
Nol8
Nol9
Nolc1
Nomo1
Nono
Nop10
Nop14
Nop14-as1
Nop16
Nop2
Nop53
Nop56
Nop56p1
Nop56p3
Nop58
Nop9
Nos1
Nos1ap
Nos2p1
Nos3
Nosip
Nostrin
Notch1
Notch2
Notch3
Notch4
Noto
Notum
Nova1
Nova2
Nox3
Nox4
Nox5
Noxa1
Noxo1
Npap1
Npap1p7
Npas1
Npas2
Npas3
Npas4
Npat
Npb
Npc1
Npdc1
Npepl1
Npepps
Npff
Npffr2
Nphp1
Nphp3-acad11
Nphp3-as1
Nphp4
Nphs1
Npipb8
Npl
Nploc4
Npm1
Npm1p1
Npm1p27
Npm1p28
Npm1p32
Npm1p46
Npm2
Npm3
Npnt
Nppa
Nppc
Npr1
Npr2
Npr3
Nprl2
Nprl3
Nps
Npsr1-as1
Nptn
Nptx1
Nptx2
Npvf
Npw
Npy
Npy2r
Npy5r
Nqo2
Nr0b1
Nr1d2
Nr1h2
Nr1h3
Nr1i2
Nr1i3
Nr2c1
Nr2c2
Nr2e1
Nr2e3
Nr2f1
Nr2f2
Nr2f2-as1
Nr2f6
Nr3c1
Nr3c2
Nr4a1
Nr4a2
Nr4a3
Nr5a1
Nr5a2
Nr6a1
Nraddp
Nrav
Nrbf2
Nrbf2p2
Nrbf2p5
Nrbp1
Nrbp2
Nrcam
Nrdc
Nrde2
Nrep
Nrep-as1
Nrf1
Nrg1
Nrg1-it1
Nrg2
Nrg3
Nrg4
Nrgn
Nrir
Nrk
Nrl
Nrm
Nrn1
Nrn1l
Nron
Nrp1
Nrp2
Nrros
Nrsn1
Nrsn2
Nrsn2-as1
Nrtn
Nrxn1
Nrxn2
Nrxn3
Nsa2
Nsd1
Nsd2
Nsd3
Nsdhl
Nsfl1c
Nsg1
Nsg2
Nsl1
Nsmaf
Nsmce1
Nsmce1-dt
Nsmce2
Nsmf
Nsrp1
Nsun2
Nsun3
Nsun4
Nsun5p2
Nsun6
Nsun7
Nt5c
Nt5c1a
Nt5c1b
Nt5c1b-rdh14
Nt5c2
Nt5c3a
Nt5c3b
Nt5cp1
Nt5cp2
Nt5dc1
Nt5dc2
Nt5dc3
Nt5dc4
Nt5e
Nt5m
Ntan1
Ntan1p3
Ntf3
Ntf4
Ntf6b
Nthl1
Ntm
Ntm-as1
Ntmt1
Ntn1
Ntn3
Ntn4
Ntn5
Ntng1
Ntng2
Ntpcr
Ntrk1
Ntrk2
Ntrk3
Nts
Ntsr1
Nuak1
Nuak2
Nub1
Nubp1
Nubp2
Nubpl
Nucb1
Nucb2
Nudc
Nudcd1
Nudcd3
Nudt1
Nudt12
Nudt13
Nudt14
Nudt16
Nudt16l1
Nudt16p1
Nudt17
Nudt18
Nudt19
Nudt19p3
Nudt19p4
Nudt2
Nudt21
Nudt22
Nudt4
Nudt5
Nudt7
Nudt9
Nuf2
Numa1
Numb
Numbl
Nup107
Nup160
Nup188
Nup205
Nup210
Nup210l
Nup214
Nup35
Nup50
Nup50-dt
Nup58
Nup62
Nup85
Nup88
Nup93
Nup98
Nupl2
Nus1p2
Nus1p3
Nusap1
Nutf2
Nutf2p2
Nutm1
Nutm2a-as1
Nutm2hp
Nvl
Nwd1
Nxf1
Nxf3
Nxf4
Nxf5
Nxn
Nxnl1
Nxnl2
Nxnp1
Nxpe3
Nxph1
Nxph3
Nxph4
Nxt2
Nyap1
Nyap2
Nynrin
Nyx
Oacylp
Oaf
Oard1
Oas1
Oas2
Oas3
Oat
Oaz1
Oaz2
Oaz3
Obp2a
Obscn
Obsl1
Ocel1
Ociad1
Ociad2
Oclm
Ocln
Ocrl
Odc1
Odc1-dt
Odf1
Odf2
Odf2l
Odf3b
Odf3l2
Odf4
Odr4
Ofcc1
Ofd1
Ofd1p17
Oga
Ogdh
Ogdhl
Ogfod1
Ogfod2
Ogfod3
Ogfr
Ogfr-as1
Ogfrl1
Ogfrp1
Ogg1
Ogt
Oip5-as1
Ola1p2
Olah
Olfm1
Olfm2
Olfml2a
Olfml2b
Olfml3
Olig1
Olmalinc
Olr1
Omp
Onecut1
Onecut3
Ooep-as1
Oosp1
Oosp1p1
Oosp1p2
Oosp3
Opa1
Opa3
Opcml-it1
Opcml-it2
Oplah
Opn4
Oprd1
Oprk1
Oprl1
Oprm1
Oprpn
Optn
Or10ab1p
Or10ad1
Or10ae3p
Or10ag1
Or10d4p
Or10g7
Or10j1
Or10j6p
Or10j8p
Or10k2
Or10r2
Or11g1p
Or11g2
Or11h13p
Or11n1p
Or13a1
Or13c7
Or13g1
Or13z3p
Or1ab1p
Or1d4
Or1f2p
Or1x1p
Or2a14
Or2a3p
Or2a41p
Or2a7
Or2af1p
Or2ag1
Or2at4
Or2b11
Or2c1
Or2j2
Or2m5
Or2q1p
Or2r1p
Or2s2
Or2t1
Or2t10
Or2t11
Or2t12
Or2t4
Or2v1
Or2v2
Or2x1p
Or4a10p
Or4a18p
Or4a46p
Or4c15
Or4c6
Or4d1
Or4d5
Or4d8p
Or4d9
Or4e1
Or4e2
Or4f13p
Or4f6
Or4k13
Or4k3
Or51c1p
Or51c4p
Or51e1
Or51e2
Or51q1
Or52b3p
Or52b5p
Or52e5
Or52k1
Or52k3p
Or52l2p
Or52m1
Or52t1p
Or52w1
Or56a7p
Or56b3p
Or5ar1
Or5bc1p
Or5bm1p
Or5d3p
Or5g5p
Or5h4p
Or5s1p
Or5w1p
Or6c1
Or6c4
Or6c5p
Or6c66p
Or6c69p
Or6e1p
Or6j1
Or6m1
Or6r1p
Or6s1
Or6w1p
Or7a10
Or7a18p
Or7a1p
Or7a5
Or7c1
Or7d4
Or7e115p
Or7e128p
Or7e14p
Or7e156p
Or7e28p
Or7e2p
Or7e46p
Or7e47p
Or7m1p
Or8a1
Or8c1p
Or8d1
Or8f1p
Or8g3p
Or8l1p
Or8q1p
Or8v1p
Or8x1p
Or9g1
Or9g2p
Or9i2p
Or9p1p
Orai1
Orai2
Orai3
Oraov1p1
Orc3
Orc5
Orc6
Ormdl2
Ormdl3
Os9
Osbp2
Osbpl10
Osbpl10-as1
Osbpl1a
Osbpl2
Osbpl3
Osbpl5
Osbpl6
Osbpl8
Osbpl9
Oscar
Oscp1
Oser1-dt
Osgepl1
Osgepl1-as1
Osgin1
Osgin2
Osm
Osmr
Osmr-as1
Osr1
Osr2
Ostc
Ostcp1
Ostcp8
Ostf1
Ostm1
Ostm1-as1
Ostn-as1
Otoa
Otof
Otog
Otogl
Otop2
Otop3
Otp
Otub1
Otub2
Otud1
Otud4
Otud4p1
Otud6b
Otud6b-as1
Otud7a
Otulin
Otx1
Otx2
Otx2-as1
Otx2p1
Ovch1
Ovol1
Ovol1-as1
Oxa1l
Oxct1-as1
Oxgr1
Oxnad1
Oxr1
Oxsm
Oxsr1
Oxtr
P2rx1
P2rx2
P2rx3
P2rx4
P2rx5
P2rx6
P2rx7
P2ry10
P2ry10bp
P2ry11
P2ry14
P2ry2
P2ry6
P2ry8
P3h1
P3h2
P3h2-as1
P3h3
P3h4
P3r3urf
P4ha1
P4ha2
P4ha2-as1
P4ha3
P4ha3-as1
P4hb
P4htm
Pa2g4
Pa2g4p6
Paaf1
Pabpc1
Pabpc1l
Pabpc1p10
Pabpc1p11
Pabpc1p2
Pabpc1p4
Pabpc1p5
Pabpc1p6
Pabpc1p9
Pabpc4
Pabpc4-as1
Pabpc5
Pabpn1
Pacerr
Pacrg
Pacrg-as1
Pacrg-as2
Pacrg-as3
Pacrgl
Pacs1
Pacs2
Pacsin1
Pacsin2
Pacsin3
Padi1
Padi2
Padi4
Padi6
Paepp1
Paf1
Pafah1b1
Pafah1b2
Pafah1b3
Pafah2
Pag1
Page2b
Page4
Pah
Paics
Paicsp4
Paip1p1
Paip2
Pak1
Pak2
Pak3
Pak4
Pak6
Palld
Palm
Palm2
Palm2-akap2
Palm3
Palmd
Pam
Pam16
Pan2
Pan3
Pank1
Pank2
Pank3
Pank4
Panx1
Panx2
Paox
Papln
Papola
Papolg
Pappa2
Papss1
Papss2
Paqr3
Paqr4
Paqr5
Paqr6
Paqr7
Paqr8
Paqr9
Paqr9-as1
Paral1
Pard3
Pard3-as1
Pard3b
Pard6a
Pard6b
Pard6g
Pard6g-as1
Parg
Park7
Parl
Parm1
Parn
Parp1
Parp10
Parp12
Parp14
Parp15
Parp16
Parp1p1
Parp2
Parp3
Parp8
Parp9
Parpbp
Parva
Parvb
Parvg
Pask
Pate3
Patj
Patl2
Paupar
Pawr
Pawrp1
Pax1
Pax2
Pax3
Pax5
Pax6
Pax7
Pax8
Pax8-as1
Pax9
Paxbp1-as1
Paxip1
Paxip1-as1
Paxip1-as2
Paxx
Pbdc1
Pbld
Pbrm1
Pbx1
Pbx2
Pbx3
Pbx4
Pbxip1
Pc
Pca3
Pcat1
Pcat14
Pcat18
Pcat19
Pcat5
Pcat6
Pcat7
Pcbd2
Pcbp1
Pcbp1-as1
Pcbp2
Pcbp3
Pcbp4
Pcca
Pcca-as1
Pccb
Pcdh1
Pcdh10
Pcdh11x
Pcdh12
Pcdh17
Pcdh19
Pcdh7
Pcdh8
Pcdh8p1
Pcdha10
Pcdha11
Pcdha12
Pcdha13
Pcdha2
Pcdha5
Pcdha7
Pcdha8
Pcdhac1
Pcdhac2
Pcdhb10
Pcdhb11
Pcdhb14
Pcdhb16
Pcdhb2
Pcdhb5
Pcdhb7
Pcdhb8
Pcdhb9
Pcdhga10
Pcdhga11
Pcdhga2
Pcdhga3
Pcdhga4
Pcdhga6
Pcdhga7
Pcdhga8
Pcdhgb1
Pcdhgb2
Pcdhgb5
Pcdhgb7
Pcdhgc3
Pcdhgc4
Pced1a
Pced1b
Pced1b-as1
Pcf11
Pcgem1
Pcgf1
Pcgf2
Pcgf3
Pcgf5
Pcid2
Pcif1
Pck1
Pck2
Pclaf
Pclo
Pcm1
Pcmt1
Pcmtd1
Pcmtd2
Pcna
Pcnp
Pcnt
Pcnx1
Pcnx2
Pcnx3
Pcnx4
Pcolce
Pcolce2
Pcolce-as1
Pcoth
Pcp2
Pcp4
Pcsk2
Pcsk4
Pcsk5
Pcsk6
Pcsk6-as1
Pcsk7
Pcsk9
Pctp
Pcyox1
Pcyox1l
Pcyt1a
Pcyt2
Pdap1
Pdc
Pdcd1
Pdcd10
Pdcd11
Pdcd1lg2
Pdcd2l
Pdcd4
Pdcd4-as1
Pdcd5
Pdcd5p1
Pdcd5p2
Pdcd6
Pdcd6ip
Pdcd6ipp2
Pdcl
Pdcl3
Pdcl3p1
Pde10a
Pde11a
Pde12
Pde1a
Pde1b
Pde1c
Pde2a
Pde3a
Pde3b
Pde4b
Pde4c
Pde4d
Pde4dip
Pde5a
Pde6a
Pde6b
Pde6c
Pde6d
Pde7a
Pde7b
Pde8a
Pde8b
Pde9a
Pdgfa
Pdgfb
Pdgfc
Pdgfd
Pdgfra
Pdgfrb
Pdgfrl
Pdha1
Pdha2
Pdhx
Pdia2
Pdia3
Pdia3p1
Pdia3p2
Pdia4
Pdia5
Pdia6
Pdik1l
Pdk1
Pdk2
Pdk3
Pdlim1
Pdlim2
Pdlim3
Pdlim4
Pdlim5
Pdlim7
Pdp1
Pdp2
Pdpk1
Pdpk2p
Pdpn
Pdpr
Pds5a
Pds5b
Pdss1p2
Pdss2
Pdxdc1
Pdxk
Pdxp
Pdyn
Pdyn-as1
Pdzd2
Pdzd4
Pdzd7
Pdzk1ip1
Pdzph1p
Pdzrn3
Pdzrn4
Pea15
Peak1
Pear1
Pebp1
Pecam1
Pecr
Pef1
Peg10
Peg13
Peg3
Peli1
Peli2
Peli3
Pelo
Pelp1
Pemt
Penk
Pepd
Per2
Per3
Perm1
Pes1
Pet100
Pex10
Pex11a
Pex11b
Pex11g
Pex12
Pex13
Pex14
Pex16
Pex2
Pex26
Pex3
Pex5
Pex5l
Pex5l-as1
Pex6
Pex7
Pfas
Pfdn1
Pfdn2
Pfdn4
Pfdn5
Pfdn6
Pfkfb2
Pfkfb3
Pfkfb4
Pfkl
Pfkm
Pfkp
Pfn1
Pfn1p11
Pfn1p12
Pfn1p9
Pfn4
Pgam1
Pgam1p11
Pgam1p5
Pgam5
Pgap1
Pgap2
Pgap3
Pgbd1
Pgbd2
Pgbd4p1
Pgc
Pgcp1
Pgd
Pgf
Pgghg
Pgk1
Pglyrp2
Pglyrp3
Pglyrp4
Pgm1
Pgm2
Pgm2l1
Pgm3
Pgm5
Pgm5p3-as1
Pgm5p4
Pgp
Pgpep1
Pgpep1l
Pgr-as1
Pgrmc1
Pgs1
Phactr1
Phactr2
Phactr2p1
Phactr3
Phactr4
Phax
Phb
Phb2
Phbp11
Phbp12
Phbp14
Phbp18
Phbp19
Phbp7
Phbp8
Phc1
Phc2
Phc3
Pheta1
Pheta2
Phf1
Phf10
Phf11
Phf12
Phf13
Phf14
Phf19
Phf2
Phf20
Phf20l1
Phf21a
Phf21b
Phf23
Phf24
Phf2p2
Phf3
Phf5a
Phf6
Phf7
Phf8
Phgdh
Phgr1
Phkb
Phkbp1
Phkg1
Phkg2
Phlda1
Phlda2
Phlda3
Phldb1
Phldb2
Phldb3
Phlpp1
Phlpp2
Phospho1
Phospho2
Phox2a
Phpt1
Phrf1
Phtf2
Phyh
Phyhd1
Phyhip
Phyhipl
Phykpl
Pi15
Pi16
Pi4k2a
Pi4ka
Pi4kb
Pianp
Pias1
Pias2
Pias3
Pias4
Pibf1
Picalm
Picart1
Pick1
Picsar
Pid1
Pidd1
Piezo1
Piezo2
Pif1
Pifo
Pigb
Pigbos1
Pigc
Pigg
Pighp1
Pigl
Pign
Pigo
Pigp
Pigpp3
Pigq
Pigr
Pigs
Pigt
Pigu
Pigv
Pigw
Pigx
Pigy-dt
Pigz
Pih1d1
Pih1d3
Pik3c2a
Pik3c2b
Pik3c3
Pik3ca
Pik3cb
Pik3cd
Pik3cd-as1
Pik3cdp1
Pik3cg
Pik3ip1
Pik3ip1-as1
Pik3r1
Pik3r2
Pik3r3
Pik3r4
Pik3r5
Pikfyve
Pilra
Pilrb
Pim1
Pim2
Pim3
Pimreg
Pin1
Pin1p1
Pin4
Pinlyp
Pinx1
Pip4k2a
Pip4k2b
Pip4k2c
Pip4p1
Pip4p2
Pip5k1a
Pip5k1b
Pip5k1c
Pip5k1p2
Pip5kl1
Pipox
Pir
Pisd
Pithd1
Pitpna
Pitpna-as1
Pitpnb
Pitpnc1
Pitpnm1
Pitpnm2
Pitpnm3
Pitrm1
Pitrm1-as1
Pitx1
Pitx2
Pitx3
Piwil1
Piwil2
Piwil4
Pja1
Pjvk
Pkd1
Pkd1l1
Pkd1l2
Pkd1l3
Pkd2
Pkd2l1
Pkd2l2
Pkdcc
Pkdrej
Pkhd1
Pkhd1l1
Pkia
Pkia-as1
Pkib
Pkig
Pklr
Pkm
Pkmyt1
Pkn1
Pkn2
Pkn2-as1
Pkn3
Pknox1
Pknox2
Pknox2-as1
Pkp1
Pkp2
Pkp3
Pkp4
Pkp4-as1
Pla1a
Pla2g12ap1
Pla2g15
Pla2g16
Pla2g2a
Pla2g2d
Pla2g2e
Pla2g4a
Pla2g4b
Pla2g4c
Pla2g4d
Pla2g4e-as1
Pla2g4f
Pla2g6
Plac1
Plac9
Plac9p1
Plagl1
Plat
Plau
Plaur
Plb1
Plbd1
Plbd2
Plcb1
Plcb2
Plcb3
Plcb4
Plcd1
Plcd3
Plcd4
Plce1
Plce1-as2
Plcg1
Plcg1-as1
Plcg2
Plch2
Plcl1
Plcl2
Plcl2-as1
Plcxd1
Plcxd2
Plcxd2-as1
Plcz1
Pld1
Pld2
Pld3
Pld4
Plec
Plek
Plek2
Plekha1
Plekha2
Plekha3
Plekha4
Plekha5
Plekha6
Plekha7
Plekha8
Plekha8p1
Plekhb1
Plekhb2
Plekhd1
Plekhf1
Plekhf2
Plekhg1
Plekhg2
Plekhg3
Plekhg4
Plekhg4b
Plekhg5
Plekhg6
Plekhh1
Plekhh2
Plekhh3
Plekhj1
Plekhm1
Plekhm1p1
Plekhm2
Plekhn1
Plekho1
Plekho2
Plet1
Plin1
Plin2
Plin3
Plin4
Plin5
Plk1
Plk2
Plk3
Plk4
Plk5
Plod1
Plod2
Plod3
Plp1
Plp2
Plpbp
Plpp1
Plpp2
Plpp3
Plpp4
Plpp5
Plpp6
Plpp7
Plppr2
Plppr3
Plppr4
Plrg1
Pls1
Pls3
Pls3-as1
Plscr1
Plscr2
Plscr3
Plscr4
Plscr5
Pltp
Plvap
Plxdc1
Plxdc2
Plxna2
Plxna3
Plxna4
Plxnb1
Plxnb2
Plxnb3
Plxnc1
Plxnd1
Pmaip1
Pmel
Pmepa1
Pmf1
Pmf1-bglap
Pmfbp1
Pmis2
Pml
Pmm1
Pmm2
Pmp22
Pmpca
Pmpcb
Pms1
Pms2cl
Pms2p1
Pms2p7
Pnck
Pnisr
Pnkd
Pnkdp1
Pnkp
Pnldc1
Pnma3
Pnma6e
Pnma8a
Pnma8b
Pnmt
Pnn
Pno1
Pnp
Pnpla1
Pnpla2
Pnpla3
Pnpla5
Pnpla6
Pnpla7
Pnpla8
Pnpo
Pnrc1
Pnrc2
Poc1b
Poc1b-as1
Poc5
Podn
Podnl1
Podxl
Pofut1
Pofut2
Pogk
Poglut1
Pogz
Pola1
Pola2
Polb
Pold1
Pold2
Pold3
Pold4
Poldip2
Poldip3
Pole
Pole4
Polg
Polg2
Polh
Poli
Polk
Polm
Poln
Polr1a
Polr1b
Polr1c
Polr1d
Polr1e
Polr2a
Polr2b
Polr2c
Polr2d
Polr2e
Polr2f
Polr2g
Polr2h
Polr2i
Polr2j
Polr2j3
Polr2k
Polr2l
Polr2lp1
Polr2m
Polr3a
Polr3b
Polr3c
Polr3d
Polr3e
Polr3f
Polr3g
Polr3gl
Polr3h
Polr3kp2
Polrmt
Pom121
Pom121l12
Pomgnt1
Pomk
Pomp
Pomt1
Pomt2
Pon1
Pon2
Pon3
Pop1
Pop4
Pop7
Popdc2
Por
Porcn
Pot1
Pot1-as1
Potea
Poteh
Potekp
Pou2af1
Pou2f1
Pou2f2
Pou2f3
Pou3f1
Pou3f2
Pou3f3
Pou3f4
Pou4f2
Pou5f1
Pou5f1p4
Pou5f1p6
Pou6f2
Ppa2
Ppan
Ppan-p2ry11
Ppara
Ppard
Pparg
Ppargc1a
Ppargc1b
Ppat
Ppatp1
Ppcdc
Ppcs
Ppdpf
Ppef1
Ppef2
Ppfia1
Ppfia2
Ppfia2-as1
Ppfia3
Ppfia4
Ppfibp1
Ppfibp2
Pphln1
Ppia
Ppiap15
Ppiap23
Ppiap26
Ppiap28
Ppiap29
Ppiap3
Ppiap35
Ppiap37
Ppiap40
Ppiap46
Ppiap5
Ppiap51
Ppiap54
Ppiap59
Ppiap6
Ppiap63
Ppiap75
Ppiap76
Ppiap81
Ppiap87
Ppib
Ppie
Ppiel
Ppif
Ppig
Ppih
Ppil1
Ppil2
Ppil3
Ppil6
Ppip5k2
Ppl
Ppm1a
Ppm1b
Ppm1d
Ppm1f
Ppm1g
Ppm1h
Ppm1j
Ppm1k
Ppm1k-dt
Ppm1l
Ppm1m
Ppm1n
Ppme1
Ppox
Ppp1ca
Ppp1cb
Ppp1cc
Ppp1r10
Ppp1r10p1
Ppp1r11
Ppp1r11p1
Ppp1r12a
Ppp1r12a-as1
Ppp1r12b
Ppp1r12c
Ppp1r13b
Ppp1r13l
Ppp1r14a
Ppp1r14bp5
Ppp1r15a
Ppp1r16a
Ppp1r16b
Ppp1r18
Ppp1r1a
Ppp1r1b
Ppp1r1c
Ppp1r2
Ppp1r21
Ppp1r26
Ppp1r26-as1
Ppp1r27
Ppp1r2b
Ppp1r2c
Ppp1r2p2
Ppp1r2p6
Ppp1r32
Ppp1r35
Ppp1r36
Ppp1r37
Ppp1r3e
Ppp1r3f
Ppp1r3g
Ppp1r42
Ppp1r7
Ppp1r8
Ppp1r9a
Ppp1r9b
Ppp2cb
Ppp2r1a
Ppp2r1b
Ppp2r2a
Ppp2r2c
Ppp2r2d
Ppp2r2dp1
Ppp2r3a
Ppp2r3b
Ppp2r3c
Ppp2r5b
Ppp2r5c
Ppp2r5d
Ppp2r5e
Ppp3ca
Ppp3cb
Ppp3cb-as1
Ppp3cc
Ppp3r2
Ppp4c
Ppp4r1
Ppp4r1-as1
Ppp4r1l
Ppp4r2
Ppp4r3a
Ppp4r4
Ppp5c
Ppp6r1
Ppp6r2
Ppp6r3
Pprc1
Ppt1
Ppt2
Ppt2-egfl8
Ppwd1
Ppy
Pqbp1
Pqlc1
Pqlc2
Pqlc2l
Pqlc3
Prac2
Pradc1p1
Prag1
Pram1
Prame
Pramef31p
Prap1
Prb1
Prb3
Prb4
Prc1
Prcc
Prcd
Prcp
Prdm1
Prdm10
Prdm11
Prdm12
Prdm13
Prdm14
Prdm15
Prdm16
Prdm2
Prdm4
Prdm5
Prdm6
Prdm7
Prdm8
Prdm9
Prdx1
Prdx1p1
Prdx2
Prdx2p2
Prdx2p4
Prdx3
Prdx4
Prdx5
Prdx6
Preb
Prelid1
Prelid1p3
Prelid2
Prelid3a
Prelid3b
Prelid3bp3
Prelid3bp6
Prelid3bp7
Prex1
Prex2
Prg2
Prg3
Prh1
Prickle1
Prickle2
Prickle2-as1
Prickle2-as3
Prickle4
Prim2
Primpol
Prkaa1
Prkaa2
Prkab1
Prkab2
Prkaca
Prkacb
Prkag1
Prkag2
Prkag2-as1
Prkag3
Prkar1a
Prkar1ap1
Prkar1b
Prkar2a-as1
Prkar2b
Prkca
Prkca-as1
Prkcb
Prkcd
Prkce
Prkcg
Prkch
Prkci
Prkcq-as1
Prkcsh
Prkcz
Prkcz-as1
Prkd1
Prkd2
Prkdc
Prkg1
Prkg1-as1
Prkn
Prkra-as1
Prkrip1
Prky
Prl
Prlh
Prlr
Prm3
Prmt1
Prmt2
Prmt3
Prmt5
Prmt5-as1
Prmt6
Prmt7
Prmt8
Prnp
Prnt
Prob1
Proc
Prok2
Prokr1
Prom1
Prom2
Prorsd1p
Pros2p
Proser2
Proser2-as1
Proser3
Prox1
Prox2
Proz
Prpf18
Prpf19
Prpf3
Prpf31
Prpf38a
Prpf38ap1
Prpf38b
Prpf39
Prpf4
Prpf40a
Prpf40b
Prpf4b
Prpf8
Prph
Prps1
Prps2
Prpsap1
Prpsap2
Prr11
Prr12
Prr13
Prr13p3
Prr13p5
Prr14
Prr14l
Prr15
Prr16
Prr18
Prr19
Prr22
Prr26
Prr27
Prr29
Prr3
Prr30
Prr31
Prr33
Prr34
Prr34-as1
Prr36
Prr5
Prr5-arhgap8
Prr5l
Prr7
Prr7-as1
Prrc1
Prrc2a
Prrc2b
Prrc2c
Prrg1
Prrg2
Prrg3
Prrt1b
Prrt2
Prrt3
Prrt3-as1
Prrt4
Prrx1
Prrx2-as1
Prss12
Prss16
Prss2
Prss21
Prss22
Prss23
Prss27
Prss29p
Prss3
Prss36
Prss3p1
Prss3p3
Prss46p
Prss48
Prss53
Prss54
Prss55
Prss56
Prss57
Prss58
Prss8
Prtfdc1
Prtg
Prtn3
Prune1
Prune2
Prx
Prxl2a
Prxl2b
Psap
Psat1
Psat1p3
Psca
Psd
Psd2-as1
Psd3
Psd4
Psen1
Psen2
Psenen
Psip1
Pskh1
Psma2
Psma2p3
Psma3
Psma3-as1
Psma4
Psma6
Psma6p2
Psma7
Psma8
Psmb1
Psmb10
Psmb3
Psmb4
Psmb5
Psmb6
Psmb7
Psmb8
Psmb8-as1
Psmb9
Psmc1
Psmc1p4
Psmc1p9
Psmc2
Psmc3
Psmc4
Psmc5
Psmc6
Psmd1
Psmd11
Psmd12
Psmd12p
Psmd13
Psmd14
Psmd2
Psmd3
Psmd4
Psmd5
Psmd6
Psmd7
Psmd8
Psmd8p1
Psmd9
Psme1
Psme2
Psme2p2
Psme3
Psme4
Psmf1
Psmg1
Psmg2
Psmg3
Psmg3-as1
Psmg4
Psors1c1
Psph
Pspn
Psrc1
Pstk
Pstpip1
Pstpip2
Ptafr
Ptbp1
Ptbp1p
Ptbp2
Ptbp3
Ptcd1
Ptcd2
Ptcd2p1
Ptcd3
Ptch2
Ptchd3p2
Ptcra
Ptcsc3
Ptdss1
Ptdss2
Pten
Ptenp1-as
Pter
Ptf1a
Ptgdr
Ptgds
Ptger2
Ptger3
Ptger4
Ptger4p2
Ptges
Ptges2
Ptges3
Ptges3l-aarsd1
Ptges3p2
Ptgfr
Ptgfrn
Ptgir
Ptgr2
Ptgs1
Pth1r
Pth2
Pth2r
Pthlh
Ptk2
Ptk2b
Ptk7
Ptma
Ptmap1
Ptmap12
Ptmap5
Ptmap8
Ptms
Ptov1
Ptov1-as2
Ptp4a1
Ptp4a1p6
Ptp4a2
Ptp4a2p1
Ptp4a3
Ptpa
Ptpdc1
Ptpmt1
Ptpn1
Ptpn11
Ptpn12
Ptpn13
Ptpn14
Ptpn18
Ptpn2
Ptpn20
Ptpn22
Ptpn23
Ptpn4
Ptpn5
Ptpn6
Ptpn7
Ptpn9
Ptpra
Ptprb
Ptprc
Ptprd-as1
Ptprd-as2
Ptpre
Ptprf
Ptprg
Ptprh
Ptprj
Ptprj-as1
Ptprm
Ptprn
Ptpro
Ptprq
Ptprr
Ptprs
Ptpru
Ptprvp
Ptprz1
Ptrh1
Ptrh2
Ptrhd1
Pts
Pttg1
Pttg1ip
Pudp
Puf60
Pum1
Pum2
Pum3
Pura
Purg
Purpl
Pus1
Pus3
Pus7
Pusl1
Pvalb
Pvalef
Pvr
Pvrig2p
Pvt1
Pwp1
Pwp2
Pwwp2ap1
Pwwp2b
Pwwp3a
Pxdc1
Pxdn
Pxk
Pxmp2
Pxn
Pxn-as1
Pxylp1
Pycard
Pycard-as1
Pycr1
Pycr2
Pycr3
Pydc1
Pygb
Pygm
Pygo1
Pygo2
Pym1
Pyroxd1
Pyroxd2
Pyy
Pyy2
Pzp
Qars
Qdpr
Qki
Qpct
Qpctl
Qprt
Qrfp
Qrfpr
Qrich1
Qrich2
Qrsl1
Qser1
Qsox1
Qsox2
Qtrt1
Qtrt2
R3hcc1
R3hcc1l
R3hdm1
R3hdm2
R3hdm4
Rab10
Rab11a
Rab11b
Rab11fip1
Rab11fip3
Rab11fip4
Rab11fip5
Rab12
Rab13
Rab14
Rab15
Rab17
Rab18
Rab1a
Rab1b
Rab1c
Rab21
Rab22a
Rab24
Rab25
Rab26
Rab27a
Rab27b
Rab2a
Rab30
Rab30-as1
Rab31
Rab33b
Rab34
Rab35
Rab36
Rab37
Rab3a
Rab3c
Rab3d
Rab3gap1
Rab3gap2
Rab3il1
Rab3ip
Rab40al
Rab40b
Rab40c
Rab42
Rab43
Rab43p1
Rab4a
Rab4b
Rab4b-egln2
Rab5a
Rab5b
Rab5c
Rab5cp1
Rab5if
Rab6a
Rab6b
Rab6c
Rab7a
Rab7b
Rab8a
Rab8b
Rab9a
Rabac1
Rabep1
Rabep2
Rabepk
Rabgap1
Rabgap1l
Rabgef1
Rabggtb
Rabl2a
Rabl3
Rabl6
Rac1
Rac1p5
Rac1p6
Rac2
Rac3
Racgap1
Rack1
Rad1
Rad17
Rad18
Rad1p1
Rad21-as1
Rad21l1
Rad23a
Rad23b
Rad23bp3
Rad50
Rad51
Rad51ap1
Rad51ap1p1
Rad51b
Rad51c
Rad51d
Rad52
Rad54l
Rad54l2
Rad9a
Rad9b
Radil
Rae1
Raet1e
Raf1
Rag1
Rag2
Rai1
Rai14
Rai1-as1
Rai2
Rala
Ralb
Ralbp1
Ralgapa1
Ralgapa1p1
Ralgapa2
Ralgapb
Ralgds
Ralgps1
Ralgps2
Raly
Ralyl
Ramacl
Ramp1
Ramp2
Ran
Ranbp1
Ranbp10
Ranbp17
Ranbp2
Ranbp3
Rangap1
Rangrf
Ranp5
Rap1a
Rap1b
Rap1gap
Rap1gap2
Rap1gds1
Rap2a
Rap2b
Rap2c
Rap2c-as1
Rapgef1
Rapgef2
Rapgef3
Rapgef4
Rapgef5
Rapgef6
Rapgefl1
Raph1
Rara
Rara-as1
Rarb
Rarg
Rarres1
Rarres2
Rarres2p11
Rarres3
Rars
Rarsp1
Rasa1
Rasa2
Rasa2-it1
Rasa3
Rasa3-it1
Rasa4
Rasal1
Rasal2
Rasal2-as1
Rasal3
Rasd1
Rasgef1a
Rasgef1b
Rasgef1c
Rasgrf1
Rasgrf2
Rasgrp2
Rasgrp3
Rasgrp4
Rasip1
Rasl10a
Rasl10b
Rasl11a
Rasl11b
Rasl12
Rassf1
Rassf10
Rassf1-as1
Rassf2
Rassf3
Rassf4
Rassf5
Rassf6
Rassf7
Rassf8
Raver1
Raver2
Rax
Rax2
Rb1
Rb1-dt
Rbak
Rbakdn
Rbak-rbakdn
Rbbp4
Rbbp6
Rbbp7
Rbbp8
Rbbp8p1
Rbck1
Rbfa
Rbfadn
Rbfox1
Rbfox2
Rbfox3
Rbks
Rbl1
Rbl2
Rbm10
Rbm11
Rbm11p1
Rbm12
Rbm12b
Rbm14
Rbm14-rbm4
Rbm15
Rbm17
Rbm19
Rbm20
Rbm22p12
Rbm22p5
Rbm23
Rbm24
Rbm25
Rbm26
Rbm26-as1
Rbm28
Rbm3
Rbm33
Rbm38
Rbm39
Rbm4
Rbm42
Rbm43
Rbm44
Rbm45
Rbm46
Rbm47
Rbm48
Rbm4b
Rbm5
Rbm6
Rbm7
Rbms1
Rbms1p1
Rbms2
Rbms3
Rbms3-as2
Rbmx2
Rbmx2p1
Rbmx2p3
Rbmx2p4
Rbmxl2
Rbmxp2
Rbp1
Rbp2
Rbp4
Rbp5
Rbp7
Rbpj
Rbpjl
Rbpms
Rbpms2
Rbpms2p1
Rbpmslp
Rbsn
Rbx1
Rc3h1
Rc3h1-it1
Rc3h2
Rcan1
Rcan3
Rcbtb1
Rcbtb2
Rcbtb2p1
Rcc1
Rcc1l
Rcc2
Rcc2-as1
Rcc2p3
Rcc2p5
Rcc2p6
Rcc2p7
Rccd1
Rce1
Rcl1
Rcn1
Rcn1p2
Rcn2
Rcn3
Rcor2
Rcor3
Rcsd1
Rdh10
Rdh10-as1
Rdh11
Rdh12
Rdh13
Rdh14
Rdh5
Rdm1
Rdm1p3
Rdm1p5
Rdx
Rec114
Rec8
Reck
Recql4
Recql5
Reeld1
Reep1
Reep2
Reep4
Reep6
Reg1b
Reg1cp
Rel
Rela
Relb
Relch
Rell1
Rell2
Relt
Rem2
Renbp
Repin1
Reps1
Reps2
Rer1
Rere
Rere-as1
Rerg
Rergl
Resf1
Rest
Ret
Retn
Retreg1
Retreg2
Retreg3
Retsat
Rev1
Rev3l
Rex1bd
Rexo1
Rexo1l10p
Rexo1l1p
Rexo2
Rexo4
Rexo5
Rf00001
Rf00002
Rf00003
Rf00004
Rf00006
Rf00012
Rf00015
Rf00017
Rf00019
Rf00024
Rf00026
Rf00045
Rf00056
Rf00066
Rf00090
Rf00091
Rf00092
Rf00093
Rf00096
Rf00100
Rf00134
Rf00139
Rf00150
Rf00151
Rf00152
Rf00156
Rf00157
Rf00181
Rf00191
Rf00212
Rf00218
Rf00263
Rf00264
Rf00271
Rf00272
Rf00279
Rf00280
Rf00283
Rf00284
Rf00285
Rf00322
Rf00334
Rf00345
Rf00392
Rf00393
Rf00401
Rf00402
Rf00405
Rf00407
Rf00409
Rf00413
Rf00415
Rf00416
Rf00423
Rf00424
Rf00425
Rf00426
Rf00432
Rf00438
Rf00443
Rf00494
Rf00537
Rf00554
Rf00560
Rf00561
Rf00568
Rf00570
Rf00571
Rf00591
Rf00592
Rf00593
Rf00598
Rf00599
Rf00602
Rf00618
Rf00635
Rf01159
Rf01161
Rf01169
Rf01210
Rf01225
Rf01233
Rf01518
Rf01684
Rf01699
Rf01778
Rf01871
Rf01872
Rf01874
Rf01876
Rf01877
Rf01880
Rf01882
Rf01883
Rf01906
Rf01909
Rf01928
Rf01948
Rf01951
Rf01955
Rf01956
Rf01957
Rf01975
Rf01976
Rf01977
Rf01978
Rf01979
Rf01981
Rf01984
Rf01986
Rf01987
Rf01992
Rf02038
Rf02039
Rf02040
Rf02041
Rf02042
Rf02043
Rf02045
Rf02102
Rf02103
Rf02110
Rf02114
Rf02116
Rf02118
Rf02122
Rf02124
Rf02125
Rf02126
Rf02127
Rf02128
Rf02131
Rf02133
Rf02134
Rf02135
Rf02137
Rf02138
Rf02139
Rf02140
Rf02141
Rf02142
Rf02143
Rf02146
Rf02148
Rf02149
Rf02150
Rf02154
Rf02155
Rf02156
Rf02157
Rf02158
Rf02166
Rf02174
Rf02175
Rf02176
Rf02178
Rf02179
Rf02180
Rf02187
Rf02188
Rf02189
Rf02192
Rf02193
Rf02195
Rf02196
Rf02197
Rf02198
Rf02199
Rf02200
Rf02201
Rf02203
Rf02204
Rf02205
Rf02208
Rf02209
Rf02210
Rf02211
Rf02212
Rf02213
Rf02215
Rf02216
Rf02217
Rf02218
Rf02220
Rf02246
Rf02247
Rf02248
Rf02249
Rf02250
Rf02251
Rf02252
Rf02271
Rf02272
Rfc1
Rfc2
Rfc3
Rfc4
Rfc5
Rfesd
Rfesdp1
Rffl
Rflna
Rflnb
Rfng
Rfpl1s
Rfpl3
Rfpl4ap5
Rft1
Rftn1
Rfwd3
Rfx1
Rfx2
Rfx3
Rfx3-as1
Rfx4
Rfx5
Rfx6
Rfx7
Rfx8
Rfxank
Rfxap
Rgcc
Rgl1
Rgl2
Rgl3
Rgl4
Rgma
Rgmb
Rgmb-as1
Rgn
Rgp1
Rgr
Rgs1
Rgs11
Rgs12
Rgs14
Rgs17
Rgs18
Rgs19
Rgs2
Rgs20
Rgs21
Rgs3
Rgs4
Rgs5
Rgs6
Rgs7bp
Rgs8
Rgs9
Rgs9bp
Rgsl1
Rhbdd1
Rhbdd2
Rhbdd3
Rhbdf1
Rhbdf1p1
Rhbdf2
Rhbdl1
Rhbdl3
Rhbg
Rhce
Rhcg
Rhd
Rheb
Rhex
Rhno1
Rho
Rhoa
Rhoa-it1
Rhob
Rhobtb1
Rhobtb2
Rhobtb3
Rhoc
Rhod
Rhof
Rhog
Rhoh
Rhoj
Rhoq
Rhoqp1
Rhot1
Rhot1p1
Rhot2
Rhoxf1p3
Rhpn1
Rhpn1-as1
Rhpn2
Ribc1
Ribc2
Ric1
Ric8a
Ric8b
Rictor
Rif1
Riiad1
Rilp
Rimbp2
Rimkla
Rimklb
Rims1
Rims2
Rims3
Rims4
Rin1
Rin2
Rin3
Ring1
Rinl
Rint1
Riok1
Riok2
Riok3
Riox1
Ripk1
Ripk2
Ripk3
Ripor1
Ripor2
Ripor3
Ripply2
Ripply3
Rit2
Rita1
Rmc1
Rmdn2
Rmdn2-as1
Rmi1
Rmi2
Rmnd1
Rmnd5a
Rmnd5b
Rmrp
Rn7sk
Rn7skp106
Rn7skp108
Rn7skp11
Rn7skp110
Rn7skp114
Rn7skp12
Rn7skp123
Rn7skp124
Rn7skp129
Rn7skp130
Rn7skp132
Rn7skp133
Rn7skp136
Rn7skp137
Rn7skp142
Rn7skp145
Rn7skp146
Rn7skp148
Rn7skp157
Rn7skp159
Rn7skp16
Rn7skp160
Rn7skp161
Rn7skp165
Rn7skp168
Rn7skp175
Rn7skp179
Rn7skp180
Rn7skp186
Rn7skp193
Rn7skp195
Rn7skp196
Rn7skp2
Rn7skp202
Rn7skp203
Rn7skp211
Rn7skp212
Rn7skp213
Rn7skp214
Rn7skp216
Rn7skp222
Rn7skp223
Rn7skp228
Rn7skp235
Rn7skp238
Rn7skp249
Rn7skp252
Rn7skp254
Rn7skp27
Rn7skp271
Rn7skp272
Rn7skp276
Rn7skp28
Rn7skp280
Rn7skp281
Rn7skp29
Rn7skp296
Rn7skp297
Rn7skp299
Rn7skp30
Rn7skp32
Rn7skp42
Rn7skp46
Rn7skp49
Rn7skp54
Rn7skp56
Rn7skp68
Rn7skp78
Rn7skp8
Rn7skp83
Rn7skp85
Rn7skp86
Rn7skp9
Rn7skp91
Rn7skp92
Rn7skp95
Rn7sl1
Rn7sl107p
Rn7sl111p
Rn7sl120p
Rn7sl121p
Rn7sl128p
Rn7sl130p
Rn7sl135p
Rn7sl138p
Rn7sl145p
Rn7sl148p
Rn7sl153p
Rn7sl160p
Rn7sl166p
Rn7sl173p
Rn7sl174p
Rn7sl181p
Rn7sl183p
Rn7sl184p
Rn7sl187p
Rn7sl192p
Rn7sl198p
Rn7sl2
Rn7sl211p
Rn7sl223p
Rn7sl233p
Rn7sl236p
Rn7sl237p
Rn7sl239p
Rn7sl252p
Rn7sl254p
Rn7sl261p
Rn7sl262p
Rn7sl265p
Rn7sl266p
Rn7sl268p
Rn7sl272p
Rn7sl273p
Rn7sl275p
Rn7sl277p
Rn7sl288p
Rn7sl296p
Rn7sl3
Rn7sl305p
Rn7sl309p
Rn7sl311p
Rn7sl326p
Rn7sl329p
Rn7sl32p
Rn7sl330p
Rn7sl332p
Rn7sl335p
Rn7sl346p
Rn7sl34p
Rn7sl350p
Rn7sl353p
Rn7sl354p
Rn7sl357p
Rn7sl368p
Rn7sl370p
Rn7sl381p
Rn7sl382p
Rn7sl393p
Rn7sl394p
Rn7sl396p
Rn7sl398p
Rn7sl399p
Rn7sl401p
Rn7sl402p
Rn7sl408p
Rn7sl411p
Rn7sl414p
Rn7sl417p
Rn7sl424p
Rn7sl42p
Rn7sl441p
Rn7sl443p
Rn7sl444p
Rn7sl445p
Rn7sl44p
Rn7sl456p
Rn7sl457p
Rn7sl45p
Rn7sl460p
Rn7sl461p
Rn7sl466p
Rn7sl468p
Rn7sl471p
Rn7sl473p
Rn7sl477p
Rn7sl479p
Rn7sl481p
Rn7sl484p
Rn7sl496p
Rn7sl498p
Rn7sl499p
Rn7sl49p
Rn7sl4p
Rn7sl505p
Rn7sl509p
Rn7sl50p
Rn7sl520p
Rn7sl521p
Rn7sl523p
Rn7sl524p
Rn7sl531p
Rn7sl543p
Rn7sl555p
Rn7sl55p
Rn7sl561p
Rn7sl566p
Rn7sl573p
Rn7sl577p
Rn7sl578p
Rn7sl586p
Rn7sl589p
Rn7sl592p
Rn7sl596p
Rn7sl600p
Rn7sl605p
Rn7sl607p
Rn7sl614p
Rn7sl616p
Rn7sl619p
Rn7sl621p
Rn7sl62p
Rn7sl634p
Rn7sl636p
Rn7sl63p
Rn7sl644p
Rn7sl645p
Rn7sl646p
Rn7sl648p
Rn7sl649p
Rn7sl659p
Rn7sl65p
Rn7sl663p
Rn7sl665p
Rn7sl66p
Rn7sl674p
Rn7sl675p
Rn7sl67p
Rn7sl685p
Rn7sl687p
Rn7sl688p
Rn7sl68p
Rn7sl693p
Rn7sl698p
Rn7sl704p
Rn7sl705p
Rn7sl70p
Rn7sl715p
Rn7sl716p
Rn7sl718p
Rn7sl726p
Rn7sl728p
Rn7sl731p
Rn7sl734p
Rn7sl736p
Rn7sl738p
Rn7sl73p
Rn7sl741p
Rn7sl749p
Rn7sl750p
Rn7sl752p
Rn7sl76p
Rn7sl77p
Rn7sl783p
Rn7sl784p
Rn7sl789p
Rn7sl78p
Rn7sl792p
Rn7sl794p
Rn7sl798p
Rn7sl814p
Rn7sl822p
Rn7sl828p
Rn7sl831p
Rn7sl832p
Rn7sl835p
Rn7sl847p
Rn7sl862p
Rn7sl868p
Rn7sl88p
Rn7sl91p
Rn7sl98p
Rna5-8sp2
Rna5-8sp4
Rna5-8sp5
Rna5s12
Rna5s13
Rna5s14
Rna5s6
Rna5sp103
Rna5sp114
Rna5sp115
Rna5sp121
Rna5sp122
Rna5sp127
Rna5sp130
Rna5sp131
Rna5sp132
Rna5sp135
Rna5sp137
Rna5sp144
Rna5sp149
Rna5sp152
Rna5sp153
Rna5sp155
Rna5sp157
Rna5sp158
Rna5sp161
Rna5sp166
Rna5sp167
Rna5sp169
Rna5sp170
Rna5sp172
Rna5sp174
Rna5sp175
Rna5sp179
Rna5sp18
Rna5sp185
Rna5sp19
Rna5sp195
Rna5sp197
Rna5sp200
Rna5sp201
Rna5sp206
Rna5sp207
Rna5sp208
Rna5sp209
Rna5sp21
Rna5sp211
Rna5sp218
Rna5sp22
Rna5sp221
Rna5sp223
Rna5sp230
Rna5sp233
Rna5sp236
Rna5sp239
Rna5sp240
Rna5sp242
Rna5sp243
Rna5sp244
Rna5sp245
Rna5sp246
Rna5sp247
Rna5sp248
Rna5sp25
Rna5sp257
Rna5sp261
Rna5sp265
Rna5sp266
Rna5sp267
Rna5sp27
Rna5sp278
Rna5sp279
Rna5sp28
Rna5sp282
Rna5sp283
Rna5sp300
Rna5sp302
Rna5sp306
Rna5sp308
Rna5sp31
Rna5sp319
Rna5sp323
Rna5sp33
Rna5sp332
Rna5sp334
Rna5sp339
Rna5sp342
Rna5sp345
Rna5sp35
Rna5sp351
Rna5sp356
Rna5sp358
Rna5sp36
Rna5sp363
Rna5sp368
Rna5sp377
Rna5sp378
Rna5sp379
Rna5sp382
Rna5sp387
Rna5sp393
Rna5sp40
Rna5sp401
Rna5sp405
Rna5sp408
Rna5sp409
Rna5sp410
Rna5sp411
Rna5sp412
Rna5sp413
Rna5sp415
Rna5sp416
Rna5sp417
Rna5sp418
Rna5sp420
Rna5sp421
Rna5sp422
Rna5sp423
Rna5sp425
Rna5sp428
Rna5sp438
Rna5sp440
Rna5sp442
Rna5sp446
Rna5sp448
Rna5sp449
Rna5sp450
Rna5sp454
Rna5sp457
Rna5sp462
Rna5sp463
Rna5sp468
Rna5sp470
Rna5sp473
Rna5sp478
Rna5sp481
Rna5sp482
Rna5sp484
Rna5sp485
Rna5sp488
Rna5sp490
Rna5sp492
Rna5sp493
Rna5sp497
Rna5sp499
Rna5sp504
Rna5sp511
Rna5sp528
Rna5sp530
Rna5sp531
Rna5sp532
Rna5sp535
Rna5sp60
Rna5sp63
Rna5sp66
Rna5sp69
Rna5sp71
Rna5sp73
Rna5sp74
Rna5sp75
Rna5sp76
Rna5sp77
Rna5sp79
Rna5sp80
Rna5sp82
Rna5sp89
Rna5sp92
Rna5sp97
Rnase1
Rnase10
Rnase11
Rnase3
Rnase4
Rnase7
Rnase8
Rnaseh1-as1
Rnaseh2a
Rnaseh2b
Rnaseh2c
Rnasek
Rnasek-c17orf49
Rnaset2
Rnd2
Rnd3
Rnf10
Rnf103
Rnf11
Rnf111
Rnf112
Rnf113a
Rnf113b
Rnf114
Rnf121
Rnf123
Rnf125
Rnf126
Rnf13
Rnf130
Rnf135
Rnf138
Rnf139
Rnf14
Rnf141
Rnf144a
Rnf144a-as1
Rnf144b
Rnf145
Rnf146
Rnf150
Rnf151
Rnf152
Rnf157
Rnf157-as1
Rnf165
Rnf166
Rnf167
Rnf168
Rnf169
Rnf17
Rnf170
Rnf175
Rnf180
Rnf181
Rnf182
Rnf183
Rnf185
Rnf187
Rnf19a
Rnf2
Rnf20
Rnf207
Rnf208
Rnf212
Rnf212b
Rnf214
Rnf215
Rnf216
Rnf216-it1
Rnf216p1
Rnf217
Rnf217-as1
Rnf219-as1
Rnf220
Rnf222
Rnf224
Rnf225
Rnf227
Rnf24
Rnf26
Rnf2p1
Rnf31
Rnf32
Rnf34
Rnf38
Rnf4
Rnf40
Rnf41
Rnf43
Rnf44
Rnf5
Rnf6p1
Rnf7
Rnf7p1
Rnf8
Rnft1-dt
Rnft1p2
Rnft2
Rngtt
Rnh1
Rnls
Rnmt
Rnmtl1p1
Rnpc3
Rnpep
Rnpepl1
Rnps1
Rnu11
Rnu1-1
Rnu1-100p
Rnu1-101p
Rnu1-103p
Rnu1-106p
Rnu1-108p
Rnu1-114p
Rnu1-115p
Rnu1-117p
Rnu1-119p
Rnu1-120p
Rnu1-122p
Rnu1-123p
Rnu1-129p
Rnu1-132p
Rnu1-133p
Rnu1-134p
Rnu1-136p
Rnu1-138p
Rnu1-139p
Rnu1-13p
Rnu1-142p
Rnu1-151p
Rnu11-5p
Rnu11-6p
Rnu1-19p
Rnu12
Rnu1-2
Rnu1-20p
Rnu1-28p
Rnu1-32p
Rnu1-38p
Rnu1-39p
Rnu1-43p
Rnu1-44p
Rnu1-5p
Rnu1-64p
Rnu1-76p
Rnu1-85p
Rnu1-88p
Rnu1-91p
Rnu1-93p
Rnu2-1
Rnu2-14p
Rnu2-17p
Rnu2-27p
Rnu2-2p
Rnu2-30p
Rnu2-31p
Rnu2-32p
Rnu2-37p
Rnu2-39p
Rnu2-4p
Rnu2-51p
Rnu2-61p
Rnu2-63p
Rnu2-65p
Rnu2-72p
Rnu4-1
Rnu4-12p
Rnu4-17p
Rnu4-2
Rnu4-24p
Rnu4-25p
Rnu4-27p
Rnu4-28p
Rnu4-30p
Rnu4-31p
Rnu4-35p
Rnu4-37p
Rnu4-40p
Rnu4-45p
Rnu4-47p
Rnu4-52p
Rnu4-54p
Rnu4-58p
Rnu4-63p
Rnu4-73p
Rnu4-74p
Rnu4-77p
Rnu4-7p
Rnu4-8p
Rnu4-91p
Rnu4atac
Rnu4atac11p
Rnu4atac15p
Rnu4atac16p
Rnu5a-1
Rnu5a-8p
Rnu5b-1
Rnu5b-2p
Rnu5b-4p
Rnu5b-6p
Rnu5d-1
Rnu5e-1
Rnu5e-4p
Rnu5e-6p
Rnu5f-1
Rnu6-1
Rnu6-1000p
Rnu6-1003p
Rnu6-1005p
Rnu6-1008p
Rnu6-1012p
Rnu6-1013p
Rnu6-1016p
Rnu6-1018p
Rnu6-1028p
Rnu6-1029p
Rnu6-1031p
Rnu6-1034p
Rnu6-103p
Rnu6-1041p
Rnu6-1043p
Rnu6-1046p
Rnu6-1048p
Rnu6-1055p
Rnu6-1059p
Rnu6-1062p
Rnu6-1073p
Rnu6-1074p
Rnu6-1077p
Rnu6-1079p
Rnu6-1083p
Rnu6-1084p
Rnu6-1086p
Rnu6-1087p
Rnu6-1091p
Rnu6-1092p
Rnu6-1095p
Rnu6-1101p
Rnu6-1103p
Rnu6-1106p
Rnu6-1114p
Rnu6-1116p
Rnu6-111p
Rnu6-1120p
Rnu6-1125p
Rnu6-1128p
Rnu6-1136p
Rnu6-1138p
Rnu6-1144p
Rnu6-1154p
Rnu6-1172p
Rnu6-1174p
Rnu6-1175p
Rnu6-1181p
Rnu6-1201p
Rnu6-1209p
Rnu6-1212p
Rnu6-1213p
Rnu6-1214p
Rnu6-1223p
Rnu6-1230p
Rnu6-1231p
Rnu6-1234p
Rnu6-1236p
Rnu6-1246p
Rnu6-1251p
Rnu6-1255p
Rnu6-1266p
Rnu6-1276p
Rnu6-1280p
Rnu6-1290p
Rnu6-1291p
Rnu6-1298p
Rnu6-1299p
Rnu6-1300p
Rnu6-1303p
Rnu6-1305p
Rnu6-1306p
Rnu6-1310p
Rnu6-1311p
Rnu6-1313p
Rnu6-131p
Rnu6-1326p
Rnu6-132p
Rnu6-1333p
Rnu6-135p
Rnu6-138p
Rnu6-144p
Rnu6-148p
Rnu6-151p
Rnu6-158p
Rnu6-163p
Rnu6-169p
Rnu6-171p
Rnu6-175p
Rnu6-179p
Rnu6-180p
Rnu6-181p
Rnu6-183p
Rnu6-194p
Rnu6-195p
Rnu6-196p
Rnu6-197p
Rnu6-199p
Rnu6-2
Rnu6-204p
Rnu6-212p
Rnu6-220p
Rnu6-223p
Rnu6-229p
Rnu6-230p
Rnu6-232p
Rnu6-234p
Rnu6-237p
Rnu6-244p
Rnu6-246p
Rnu6-247p
Rnu6-249p
Rnu6-258p
Rnu6-25p
Rnu6-260p
Rnu6-262p
Rnu6-263p
Rnu6-266p
Rnu6-270p
Rnu6-271p
Rnu6-272p
Rnu6-287p
Rnu6-289p
Rnu6-293p
Rnu6-296p
Rnu6-299p
Rnu6-306p
Rnu6-308p
Rnu6-30p
Rnu6-315p
Rnu6-316p
Rnu6-31p
Rnu6-334p
Rnu6-335p
Rnu6-341p
Rnu6-35p
Rnu6-362p
Rnu6-366p
Rnu6-370p
Rnu6-371p
Rnu6-376p
Rnu6-378p
Rnu6-386p
Rnu6-395p
Rnu6-403p
Rnu6-405p
Rnu6-410p
Rnu6-411p
Rnu6-419p
Rnu6-429p
Rnu6-430p
Rnu6-431p
Rnu6-433p
Rnu6-436p
Rnu6-438p
Rnu6-440p
Rnu6-442p
Rnu6-444p
Rnu6-450p
Rnu6-463p
Rnu6-466p
Rnu6-470p
Rnu6-481p
Rnu6-487p
Rnu6-491p
Rnu6-494p
Rnu6-495p
Rnu6-504p
Rnu6-506p
Rnu6-510p
Rnu6-520p
Rnu6-522p
Rnu6-526p
Rnu6-527p
Rnu6-532p
Rnu6-535p
Rnu6-550p
Rnu6-553p
Rnu6-554p
Rnu6-560p
Rnu6-564p
Rnu6-565p
Rnu6-56p
Rnu6-57p
Rnu6-581p
Rnu6-586p
Rnu6-592p
Rnu6-595p
Rnu6-598p
Rnu6-600p
Rnu6-605p
Rnu6-606p
Rnu6-60p
Rnu6-611p
Rnu6-613p
Rnu6-628p
Rnu6-638p
Rnu6-640p
Rnu6-646p
Rnu6-653p
Rnu6-656p
Rnu6-658p
Rnu6-663p
Rnu6-667p
Rnu6-66p
Rnu6-678p
Rnu6-682p
Rnu6-695p
Rnu6-696p
Rnu6-6p
Rnu6-7
Rnu6-708p
Rnu6-722p
Rnu6-729p
Rnu6-73p
Rnu6-740p
Rnu6-742p
Rnu6-744p
Rnu6-745p
Rnu6-746p
Rnu6-752p
Rnu6-753p
Rnu6-756p
Rnu6-757p
Rnu6-75p
Rnu6-761p
Rnu6-767p
Rnu6-768p
Rnu6-777p
Rnu6-782p
Rnu6-784p
Rnu6-788p
Rnu6-792p
Rnu6-793p
Rnu6-794p
Rnu6-796p
Rnu6-797p
Rnu6-8
Rnu6-807p
Rnu6-810p
Rnu6-815p
Rnu6-818p
Rnu6-821p
Rnu6-824p
Rnu6-826p
Rnu6-827p
Rnu6-833p
Rnu6-835p
Rnu6-842p
Rnu6-844p
Rnu6-845p
Rnu6-847p
Rnu6-859p
Rnu6-863p
Rnu6-86p
Rnu6-871p
Rnu6-881p
Rnu6-882p
Rnu6-885p
Rnu6-899p
Rnu6-9
Rnu6-901p
Rnu6-908p
Rnu6-909p
Rnu6-910p
Rnu6-917p
Rnu6-919p
Rnu6-91p
Rnu6-920p
Rnu6-921p
Rnu6-922p
Rnu6-928p
Rnu6-92p
Rnu6-933p
Rnu6-935p
Rnu6-936p
Rnu6-940p
Rnu6-946p
Rnu6-947p
Rnu6-948p
Rnu6-94p
Rnu6-951p
Rnu6-95p
Rnu6-975p
Rnu6-97p
Rnu6-990p
Rnu6-992p
Rnu6-994p
Rnu6-995p
Rnu6-998p
Rnu6atac
Rnu6atac12p
Rnu6atac14p
Rnu6atac17p
Rnu6atac21p
Rnu6atac24p
Rnu6atac28p
Rnu6atac31p
Rnu6atac32p
Rnu6atac33p
Rnu6atac38p
Rnu6atac39p
Rnu6atac41p
Rnu6atac6p
Rnu6atac7p
Rnu6atac9p
Rnu7-1
Rnu7-102p
Rnu7-104p
Rnu7-105p
Rnu7-111p
Rnu7-116p
Rnu7-120p
Rnu7-126p
Rnu7-128p
Rnu7-129p
Rnu7-133p
Rnu7-134p
Rnu7-136p
Rnu7-138p
Rnu7-13p
Rnu7-143p
Rnu7-156p
Rnu7-160p
Rnu7-161p
Rnu7-164p
Rnu7-167p
Rnu7-175p
Rnu7-176p
Rnu7-181p
Rnu7-182p
Rnu7-186p
Rnu7-190p
Rnu7-192p
Rnu7-193p
Rnu7-194p
Rnu7-195p
Rnu7-20p
Rnu7-24p
Rnu7-26p
Rnu7-27p
Rnu7-2p
Rnu7-34p
Rnu7-38p
Rnu7-51p
Rnu7-52p
Rnu7-57p
Rnu7-60p
Rnu7-67p
Rnu7-69p
Rnu7-71p
Rnu7-74p
Rnu7-75p
Rnu7-7p
Rnu7-80p
Rnu7-82p
Rnu7-88p
Rnu7-95p
Rnu7-96p
Rnvu1-14
Rnvu1-15
Rnvu1-17
Rnvu1-19
Rnvu1-3
Rnvu1-4
Rnvu1-6
Rnvu1-7
Rny1
Rny1p1
Rny1p10
Rny1p12
Rny1p15
Rny1p5
Rny1p6
Rny3
Rny3p11
Rny3p3
Rny3p5
Rny4
Rny4p10
Rny4p16
Rny4p3
Rny4p36
Rny4p37
Ro60
Robo1
Robo2
Robo3
Robo4
Rock1p1
Rock2
Rogdi
Rom1
Romo1
Ropn1l
Ropn1l-as1
Ror1
Ror2
Rora
Rora-as1
Rorc
Rp1
Rpa1
Rpa2
Rpa2p3
Rpain
Rpap1
Rpap2
Rpap2p1
Rpap3
Rparp-as1
Rpe
Rpf1
Rpf2
Rpf2p1
Rpf2p2
Rpgr
Rpgrip1
Rpgrip1l
Rph3a
Rph3al
Rpiap1
Rpl10
Rpl10a
Rpl10ap1
Rpl10ap3
Rpl10p13
Rpl10p15
Rpl10p16
Rpl10p3
Rpl10p4
Rpl10p9
Rpl11
Rpl12
Rpl12p12
Rpl12p14
Rpl12p22
Rpl12p23
Rpl12p24
Rpl12p26
Rpl12p28
Rpl12p29
Rpl12p36
Rpl12p42
Rpl12p45
Rpl12p47
Rpl13
Rpl13a
Rpl13ap
Rpl13ap20
Rpl13ap5
Rpl13p
Rpl13p2
Rpl13p5
Rpl13p6
Rpl14
Rpl14p1
Rpl15
Rpl15p1
Rpl15p4
Rpl17
Rpl17p1
Rpl17p17
Rpl17p22
Rpl17p34
Rpl17p36
Rpl17p41
Rpl17p43
Rpl18
Rpl18a
Rpl18ap15
Rpl18ap16
Rpl18ap2
Rpl18ap3
Rpl18ap7
Rpl18p13
Rpl19
Rpl19p1
Rpl19p14
Rpl21
Rpl21p103
Rpl21p11
Rpl21p112
Rpl21p126
Rpl21p127
Rpl21p133
Rpl21p136
Rpl21p17
Rpl21p18
Rpl21p2
Rpl21p24
Rpl21p33
Rpl21p40
Rpl21p50
Rpl21p6
Rpl21p67
Rpl21p92
Rpl21p99
Rpl22
Rpl22l1
Rpl22p11
Rpl22p16
Rpl22p24
Rpl22p3
Rpl23
Rpl23a
Rpl23ap12
Rpl23ap18
Rpl23ap19
Rpl23ap27
Rpl23ap38
Rpl23ap40
Rpl23ap53
Rpl23ap66
Rpl23ap72
Rpl23ap75
Rpl23ap8
Rpl23ap82
Rpl23ap85
Rpl23ap89
Rpl23ap93
Rpl24
Rpl26
Rpl26l1
Rpl26p20
Rpl26p28
Rpl26p29
Rpl26p35
Rpl27
Rpl27a
Rpl27p12
Rpl28
Rpl29
Rpl29p19
Rpl29p23
Rpl29p30
Rpl3
Rpl30p1
Rpl30p12
Rpl30p15
Rpl30p5
Rpl30p7
Rpl31
Rpl31p13
Rpl31p40
Rpl31p44
Rpl31p45
Rpl32
Rpl32p23
Rpl32p26
Rpl32p29
Rpl32p3
Rpl32p31
Rpl32p35
Rpl34
Rpl34-as1
Rpl34p18
Rpl34p23
Rpl34p27
Rpl35
Rpl35a
Rpl35ap21
Rpl35ap31
Rpl35ap33
Rpl36
Rpl36a
Rpl36a-hnrnph2
Rpl36al
Rpl36ap13
Rpl36ap33
Rpl36ap39
Rpl36ap45
Rpl36p20
Rpl36p4
Rpl37
Rpl37a
Rpl37p2
Rpl37p25
Rpl38
Rpl38p3
Rpl39
Rpl39p
Rpl39p26
Rpl3l
Rpl3p3
Rpl3p6
Rpl3p7
Rpl3p9
Rpl4
Rpl41
Rpl4p1
Rpl4p3
Rpl4p6
Rpl5
Rpl5p10
Rpl5p11
Rpl5p14
Rpl5p19
Rpl5p2
Rpl5p21
Rpl5p25
Rpl5p28
Rpl5p32
Rpl5p34
Rpl5p35
Rpl5p6
Rpl5p9
Rpl6
Rpl6p30
Rpl6p7
Rpl6p8
Rpl6p9
Rpl7a
Rpl7ap14
Rpl7ap26
Rpl7ap3
Rpl7ap30
Rpl7ap33
Rpl7ap34
Rpl7ap4
Rpl7ap50
Rpl7ap57
Rpl7ap60
Rpl7l1
Rpl7l1p1
Rpl7l1p10
Rpl7l1p12
Rpl7l1p3
Rpl7l1p5
Rpl7l1p8
Rpl7p10
Rpl7p11
Rpl7p14
Rpl7p15
Rpl7p16
Rpl7p17
Rpl7p25
Rpl7p28
Rpl7p3
Rpl7p31
Rpl7p34
Rpl7p37
Rpl7p41
Rpl7p44
Rpl7p51
Rpl7p8
Rpl8
Rpl9
Rpl9p16
Rpl9p25
Rpl9p28
Rpl9p29
Rpl9p30
Rpl9p6
Rplp0
Rplp0p2
Rplp1
Rplp1p13
Rplp2
Rpn1
Rpn2
Rpp14
Rpp21
Rpp25l
Rpp30
Rpp38
Rpph1
Rpph1-3p
Rprd1a
Rprd1b
Rprd2
Rps10
Rps10-nudt3
Rps10p27
Rps10p3
Rps10p5
Rps10p7
Rps11
Rps11p5
Rps12
Rps12p18
Rps12p20
Rps12p26
Rps12p27
Rps12p28
Rps13
Rps14
Rps15
Rps15a
Rps15ap17
Rps15ap3
Rps15ap30
Rps15ap32
Rps15ap38
Rps15ap9
Rps15p5
Rps15p9
Rps16
Rps16p5
Rps16p9
Rps18
Rps18p1
Rps18p9
Rps19
Rps19bp1
Rps19p7
Rps2
Rps20p2
Rps20p20
Rps20p22
Rps20p31
Rps20p5
Rps21
Rps23
Rps23p3
Rps23p5
Rps23p6
Rps23p9
Rps24
Rps25
Rps25p9
Rps26
Rps26p21
Rps26p24
Rps26p28
Rps26p3
Rps26p35
Rps26p48
Rps26p52
Rps26p54
Rps26p6
Rps27
Rps27a
Rps27ap13
Rps27ap16
Rps27ap2
Rps27ap6
Rps27p21
Rps27p27
Rps27p5
Rps28
Rps29
Rps29p1
Rps29p10
Rps29p14
Rps29p16
Rps29p22
Rps29p25
Rps29p5
Rps29p8
Rps2p1
Rps2p32
Rps2p48
Rps2p52
Rps2p55
Rps2p6
Rps3
Rps3a
Rps3ap2
Rps3ap22
Rps3ap23
Rps3ap32
Rps3ap34
Rps3ap36
Rps3ap4
Rps3ap44
Rps3ap50
Rps4xp15
Rps4xp16
Rps4xp19
Rps4xp2
Rps4xp23
Rps4xp3
Rps4xp5
Rps4xp9
Rps5
Rps5p3
Rps6ka1
Rps6ka2
Rps6ka2-as1
Rps6ka3
Rps6ka4
Rps6ka5
Rps6kb1
Rps6kb2
Rps6kc1
Rps6kl1
Rps6p16
Rps6p20
Rps6p21
Rps6p4
Rps6p8
Rps7
Rps7p1
Rps7p11
Rps7p5
Rps8
Rps8p6
Rps9
Rpsa
Rpsap1
Rpsap17
Rpsap21
Rpsap25
Rpsap26
Rpsap31
Rpsap33
Rpsap36
Rpsap37
Rpsap46
Rpsap49
Rpsap5
Rpsap52
Rpsap54
Rpsap59
Rpsap62
Rpsap65
Rpsap69
Rpsap70
Rptor
Rpusd1
Rpusd2
Rpusd3
Rpusd4
Rrad
Rraga
Rragb
Rragc
Rragd
Rras
Rras2
Rrbp1
Rreb1
Rrm1
Rrm2
Rrm2b
Rrm2p2
Rrn3p2
Rrn3p3
Rrnad1
Rrp1
Rrp12
Rrp15
Rrp1b
Rrp36
Rrp7bp
Rs1
Rsad1
Rsad2
Rsbn1
Rsbn1l
Rsf1
Rsf1-it2
Rskr
Rsl1d1
Rsl24d1p11
Rsl24d1p6
Rsl24d1p9
Rsph14
Rsph3
Rsph4a
Rsph9
Rspo2
Rspo3
Rspo4
Rspry1
Rsrc1
Rsrp1
Rsu1
Rtbdn
Rtca
Rtca-as1
Rtcb
Rtel1
Rtel1p1
Rtel1-tnfrsf6b
Rtf1
Rtf2
Rtkn
Rtkn2
Rtl10
Rtl5
Rtl8c
Rtl9
Rtn2
Rtn3
Rtn3p1
Rtn4
Rtn4r
Rtn4rl2
Rtp5
Rtraf
Rttn
Rubcn
Rubcnl
Rufy1
Rufy2
Rufy3
Rufy4
Rundc1
Rundc3a
Rundc3b
Runx1
Runx1t1
Runx2
Runx3
Rusc1
Rusc2
Ruvbl1-as1
Ruvbl2
Rwdd1
Rwdd3
Rwdd4
Rwdd4p1
Rxfp1
Rxfp3
Rxfp4
Rxra
Rxrb
Rxrg
Rxylt1
Rxylt1-as1
Rybp
Rykp1
Ryr1
Ryr2
Ryr3
S100a1
S100a10
S100a13
S100a14
S100a3
S100a4
S100a5
S100a6
S100a7
S100a7l2
S100b
S100p
S100pbp
S100z
S1pr1
S1pr2
S1pr3
S1pr4
S1pr5
Saa1
Saa2
Saal1
Sac3d1
Sacm1l
Sacs-as1
Sae1
Safb
Safb2
Sag
Sall1
Sall2
Sall3
Sall4
Sall4p1
Sall4p5
Salrna1
Salrna2
Samd1
Samd10
Samd11
Samd11p1
Samd12
Samd12-as1
Samd13
Samd14
Samd15
Samd3
Samd4a
Samd4b
Samd5
Samd8
Samd9l
Samhd1
Samm50
Sammson
Samsn1
Samsn1-as1
Sap18
Sap25
Sap30
Sap30bp
Sap30l
Sap30l-as1
Sapcd1
Sapcd1-as1
Sapcd2p2
Sapcd2p3
Sapcd2p4
Sar1a
Sar1ap2
Saraf
Sardh
Sarm1
Sarnp
Sars
Sars2
Sart1
Sart3
Sash1
Sash3
Sat1
Satb1
Satb1-as1
Satb2
Satb2-as1
Sav1
Saxo2
Sbdsp1
Sbf1
Sbf2
Sbf2-as1
Sbk2
Sbno2
Sc5d
Scaf1
Scaf11
Scaf4
Scaf8
Scai
Scamp1
Scamp1-as1
Scamp2
Scamp3
Scamp4
Scamp5
Scand1
Scand2p
Scap
Scaper
Scara3
Scarb1
Scarb2
Scarf1
Scarf2
Scarna12
Scarna16
Scarna17
Scarna2
Scarna20
Scarna21
Scarna22
Scarna9
Scart1
Scat1
Scat2
Scat8
Scdp1
Scel
Scfd1
Scfd2
Scg3
Scg5
Scgb1d4
Scgb2a2
Scgb2b3p
Scgb3a1
Scgn
Schip1
Scin
Sclt1
Scly
Scmh1
Scml1
Scml4
Scn1a
Scn1a-as1
Scn1b
Scn2a
Scn2b
Scn3b
Scn4a
Scn4b
Scn5a
Scn7a
Scn8a
Scn9a
Scnm1
Scnn1a
Scnn1b
Scnn1d
Scoc
Scoc-as1
Scp2
Scpep1
Scrib
Scrn1
Scrn2
Scrn3
Sctr
Scube1
Scube2
Scygr1
Scygr10
Scygr2
Scygr6
Scyl1
Scyl2
Sdad1
Sdad1p1
Sdad1p2
Sdad1p4
Sdc1
Sdc2
Sdc3
Sdc4
Sdcbp
Sdcbp2
Sdcbp2-as1
Sdcbpp1
Sdcbpp2
Sdccag3p2
Sdccag8
Sdf2
Sdf2l1
Sdf4
Sdha
Sdhaf1
Sdhaf2
Sdhaf3
Sdhaf4
Sdhap1
Sdhap2
Sdhap3
Sdhb
Sdhc
Sdhcp3
Sdhd
Sdk1
Sdk2
Sdr39u1
Sdr42e1
Sds
Sdsl
Sebox
Sec11a
Sec11c
Sec13
Sec13p1
Sec14l1
Sec14l2
Sec14l3
Sec14l4
Sec14l5
Sec14l6
Sec16a
Sec16b
Sec1p
Sec22a
Sec22c
Sec23a
Sec23a-as1
Sec23b
Sec23ip
Sec24a
Sec24b
Sec24b-as1
Sec24c
Sec24d
Sec31a
Sec31b
Sec61a1
Sec61a2
Sec61b
Sec61g
Sec62
Sec63
Sec63p1
Secisbp2
Sectm1
Seh1l
Sel1l3
Sele
Selenoh
Selenoi
Selenokp1
Selenokp3
Selenom
Selenon
Selenoo
Selenos
Selenot
Selenov
Selenow
Selenowp1
Selplg
Sem1
Sema3a
Sema3b
Sema3b-as1
Sema3c
Sema3d
Sema3f
Sema4a
Sema4b
Sema4c
Sema4d
Sema4f
Sema4g
Sema5b
Sema6a
Sema6a-as1
Sema6a-as2
Sema6b
Sema6c
Sema6d
Sema7a
Semg2
Sencr
Senp1
Senp2
Senp3
Senp3-eif4a1
Senp5
Senp6
Senp7
Senp8
Sephs1
Sephs1p2
Sephs1p4
Sephs1p6
Sephs2p1
Sepsecs
Sepsecs-as1
Sept1
Sept11
Sept14p12
Sept2
Sept3
Sept4
Sept4-as1
Sept5
Sept6
Sept7
Sept7-as1
Sept7p1
Sept7p2
Sept7p6
Sept8
Sept9
Serac1
Serbp1
Serf1ap1
Serf2
Sergef
Serhl
Serhl2
Serinc2
Serinc3
Serinc4
Serinc5
Serp1
Serp2
Serpina1
Serpina12
Serpina5
Serpina9
Serpinb1
Serpinb10
Serpinb11
Serpinb2
Serpinb3
Serpinb6
Serpinb7
Serpinb8
Serpinb9p1
Serpind1
Serpine1
Serpine2
Serpinf1
Serping1
Serpinh1
Serpinh1p1
Serpini1
Sertad2
Sertad3
Sertad4
Sesn3
Sestd1
Set
Setbp1
Setd1a
Setd1b
Setd2
Setd3
Setd4
Setd5
Setd6
Setd7
Setd9
Setdb1
Setdb2
Setmar
Setp10
Setp11
Setp15
Setp9
Setx
Sez6
Sez6l
Sez6l2
Sf1
Sf3a1
Sf3a2
Sf3a3
Sf3b1
Sf3b2
Sf3b3
Sf3b5
Sfi1
Sfmbt2
Sfpq
Sfr1
Sfr1p1
Sfswap
Sft2d1
Sft2d2
Sft2d3
Sftpa1
Sftpb
Sftpc
Sfxn1
Sfxn2
Sfxn3
Sfxn4
Sfxn5
Sgca
Sgcb
Sgce
Sgf29
Sgip1
Sgk1
Sgk2
Sgk3
Sgms1
Sgms1-as1
Sgms2
Sgo1
Sgo1-as1
Sgo1p1
Sgo2
Sgpl1
Sgsh
Sgsm1
Sgsm2
Sgsm3
Sgta
Sh2b1
Sh2b2
Sh2b3
Sh2d1a
Sh2d1b
Sh2d2a
Sh2d3a
Sh2d3c
Sh2d4a
Sh2d4b
Sh2d5
Sh2d6
Sh2d7
Sh3bgr
Sh3bgrl
Sh3bgrl3
Sh3bp1
Sh3bp2
Sh3bp4
Sh3bp5
Sh3d19
Sh3d21
Sh3gl1
Sh3gl1p2
Sh3gl1p3
Sh3gl3
Sh3glb1
Sh3glb2
Sh3kbp1
Sh3pxd2a
Sh3pxd2a-as1
Sh3rf1
Sh3rf2
Sh3rf3
Sh3rf3-as1
Sh3tc1
Sh3tc2
Sh3tc2-dt
Sh3yl1
Shank1
Shank2
Shank2-as1
Shank3
Sharpin
Shbg
Shc1
Shc2
Shc3
Shc4
Shcbp1
Shcbp1l
Shd
She
Shf
Shh
Shisa4
Shisa5
Shisa6
Shisa8
Shisa9
Shisal2a
Shisal2b
Shkbp1
Shld1
Shld2
Shld2p2
Shld3
Shmt1p1
Shmt2
Shoc1
Shoc2
Shox
Shox2
Shprh
Shq1
Shroom1
Shroom2
Shroom3
Shroom4
Shtn1
Siae
Siah1
Siah2
Siah2-as1
Sidt1
Sidt1-as1
Sidt2
Sigirr
Siglec1
Siglec12
Siglec15
Siglec16
Siglec17p
Siglec20p
Siglec22p
Siglec27p
Siglec7
Siglec8
Siglec9
Siglecl1
Sigmar1
Sik2
Sik3
Sil1
Silc1
Sim1
Sim2
Simc1
Sin3a
Sin3b
Sinhcafp1
Sipa1
Sipa1l1
Sipa1l3
Sirpa
Sirpb1
Sirpb2
Sirpb3p
Sirpd
Sirpg
Sirpg-as1
Sirt1
Sirt2
Sirt3
Sirt4
Sirt5
Sirt6
Sirt7
Sit1
Siva1
Six1
Six3-as1
Six5
Six6
Ska1
Ska3
Skap1
Skap1-as1
Skap2
Ski
Skida1
Skil
Skint1l
Skiv2l
Skor1
Skor2
Skp1p1
Skp2
Sla
Slain1
Slain2
Slamf1
Slamf6
Slamf6p1
Slamf7
Slamf8
Slamf9
Slbp
Slc10a3
Slc10a5p1
Slc10a7
Slc11a1
Slc11a2
Slc12a1
Slc12a2
Slc12a3
Slc12a4
Slc12a5
Slc12a5-as1
Slc12a6
Slc12a7
Slc12a8
Slc12a9
Slc12a9-as1
Slc13a1
Slc13a3
Slc13a4
Slc13a5
Slc14a1
Slc14a2
Slc15a2
Slc15a3
Slc15a4
Slc16a1
Slc16a10
Slc16a11
Slc16a12-as1
Slc16a13
Slc16a14p1
Slc16a1-as1
Slc16a2
Slc16a3
Slc16a4
Slc16a5
Slc16a6
Slc16a7
Slc16a8
Slc16a9
Slc17a1
Slc17a6
Slc17a7
Slc17a8
Slc17a9
Slc18a1
Slc18a2
Slc18b1
Slc19a1
Slc19a3
Slc1a2
Slc1a3
Slc1a4
Slc1a5
Slc1a6
Slc1a7
Slc20a1
Slc20a1p1
Slc20a2
Slc22a1
Slc22a11
Slc22a12
Slc22a13
Slc22a14
Slc22a15
Slc22a16
Slc22a17
Slc22a18
Slc22a18as
Slc22a2
Slc22a20p
Slc22a23
Slc22a25
Slc22a31
Slc22a4
Slc22a5
Slc22a6
Slc23a1
Slc23a2
Slc23a3
Slc24a1
Slc24a2
Slc24a3
Slc24a4
Slc24a5
Slc25a1
Slc25a10
Slc25a12
Slc25a13
Slc25a14
Slc25a15
Slc25a16
Slc25a17
Slc25a18
Slc25a19
Slc25a1p1
Slc25a1p4
Slc25a20
Slc25a21-as1
Slc25a22
Slc25a23
Slc25a24
Slc25a25
Slc25a26
Slc25a27
Slc25a28
Slc25a29
Slc25a3
Slc25a30
Slc25a30-as1
Slc25a32
Slc25a34
Slc25a34-as1
Slc25a35
Slc25a36
Slc25a36p1
Slc25a37
Slc25a38
Slc25a38p1
Slc25a39p1
Slc25a39p2
Slc25a3p1
Slc25a4
Slc25a40
Slc25a41
Slc25a42
Slc25a43
Slc25a44
Slc25a45
Slc25a46
Slc25a47p1
Slc25a48
Slc25a5
Slc25a51p1
Slc25a5p1
Slc25a5p5
Slc25a5p7
Slc25a6
Slc25a6p2
Slc25a6p3
Slc26a1
Slc26a10
Slc26a11
Slc26a2
Slc26a3
Slc26a4
Slc26a4-as1
Slc26a5
Slc26a6
Slc26a8
Slc26a9
Slc27a1
Slc27a2
Slc27a3
Slc27a4
Slc27a5
Slc27a6
Slc28a2
Slc29a1
Slc29a3
Slc2a1
Slc2a10
Slc2a11
Slc2a14
Slc2a1-as1
Slc2a3
Slc2a4
Slc2a4rg
Slc2a5
Slc2a6
Slc2a8
Slc2a9
Slc30a2
Slc30a3
Slc30a5
Slc30a6
Slc30a7
Slc30a8
Slc30a9
Slc31a1
Slc31a2
Slc34a1
Slc34a2
Slc34a3
Slc35a1
Slc35a2
Slc35a3
Slc35a4
Slc35a5
Slc35b1
Slc35b3
Slc35c1
Slc35c2
Slc35d2
Slc35e1
Slc35e2a
Slc35e2b
Slc35e3
Slc35e4
Slc35f1
Slc35f3
Slc35f4
Slc35f5
Slc35f6
Slc35g1
Slc35g2
Slc35g3
Slc35g4
Slc35g6
Slc36a1
Slc37a1
Slc37a2
Slc37a3
Slc37a4
Slc38a1
Slc38a10
Slc38a11
Slc38a2
Slc38a3
Slc38a5
Slc38a6
Slc38a7
Slc38a8
Slc38a9
Slc39a1
Slc39a10
Slc39a11
Slc39a12
Slc39a12-as1
Slc39a13
Slc39a14
Slc39a2
Slc39a3
Slc39a4
Slc39a5
Slc39a7
Slc39a8
Slc39a9
Slc3a2
Slc40a1
Slc41a1
Slc41a2
Slc41a3
Slc43a1
Slc43a2
Slc43a3
Slc44a1
Slc44a2
Slc44a3
Slc44a3-as1
Slc44a4
Slc45a1
Slc45a2
Slc45a4
Slc46a1
Slc47a1
Slc47a1p1
Slc47a2
Slc48a1
Slc49a3
Slc49a4
Slc4a1
Slc4a10
Slc4a11
Slc4a1ap
Slc4a1app1
Slc4a2
Slc4a3
Slc4a4
Slc4a5
Slc4a7
Slc4a8
Slc50a1
Slc51a
Slc52a1
Slc52a2
Slc52a3
Slc5a1
Slc5a10
Slc5a12
Slc5a2
Slc5a4
Slc5a5
Slc5a6
Slc5a7
Slc5a9
Slc6a1
Slc6a11
Slc6a12
Slc6a13
Slc6a15
Slc6a18
Slc6a19
Slc6a1-as1
Slc6a2
Slc6a20
Slc6a3
Slc6a4
Slc6a6
Slc6a7
Slc6a8
Slc6a9
Slc7a1
Slc7a10
Slc7a11
Slc7a11-as1
Slc7a2
Slc7a4
Slc7a5
Slc7a6
Slc7a6os
Slc7a8
Slc7a9
Slc8a1
Slc8a1-as1
Slc8a2
Slc8a3
Slc8b1
Slc9a1
Slc9a2
Slc9a3
Slc9a3-as1
Slc9a3p2
Slc9a3r1
Slc9a3r2
Slc9a5
Slc9a6
Slc9a8
Slc9a9-as1
Slc9b2
Slc9c2
Slco1a2
Slco2a1
Slco2b1
Slco3a1
Slco4a1
Slco4a1-as1
Slco5a1
Slco6a1
Slf1
Slf2
Slfn11
Slfn12
Slfn5
Slfnl1
Slfnl1-as1
Slirp
Slit1
Slit1-as1
Slit2
Slit3
Slitrk1
Slitrk3
Slitrk5
Slk
Slmap
Sltm
Slurp2
Slx4ip
Smad1
Smad2
Smad3
Smad4
Smad5
Smad6
Smad7
Smad9
Smad9-it1
Smagp
Smap1
Smap2
Smarca2
Smarca4
Smarca5-as1
Smarcad1
Smarcal1
Smarcb1
Smarcc1
Smarcc2
Smarcd1
Smarcd2
Smarcd3
Smarce1
Smbd1p
Smc1a
Smc1b
Smc2
Smc3
Smc4
Smc6
Smchd1
Smco2
Smco3
Smco4
Smco4p1
Smcr2
Smdt1
Smg1
Smg1p1
Smg1p3
Smg5
Smg6
Smg7
Smg7-as1
Smg8
Smg9
Smim1
Smim10l1
Smim12
Smim13
Smim14
Smim15-as1
Smim17
Smim19
Smim2
Smim20
Smim21
Smim22
Smim23
Smim24
Smim25
Smim26
Smim27
Smim28
Smim29
Smim2-as1
Smim3
Smim31
Smim33
Smim35
Smim36
Smim38
Smim39
Smim4
Smim40
Smim41
Smim5
Smim6
Smim7
Smim8
Smkr1
Smndc1
Smo
Smoc1
Smoc2
Smox
Smpd1
Smpd2
Smpd3
Smpd4
Smpd4p1
Smpd4p2
Smpd5
Smpdl3a
Smpdl3b
Smpx
Smr3b
Sms
Smtn
Smtnl1
Smtnl2
Smug1
Smurf1
Smurf2
Smurf2p1
Smyd1
Smyd2
Smyd3
Smyd3-it1
Smyd4
Smyd5
Snai1p1
Snai2
Snai3-as1
Snap23
Snap23p1
Snap25
Snap29
Snap47
Snap91
Snapc2
Snapc3
Snapc4
Snapc5
Snapin
Snca
Snca-as1
Sncaip
Sncb
Sncg
Snd1
Sned1
Snf8
Snhg1
Snhg11
Snhg12
Snhg14
Snhg15
Snhg16
Snhg17
Snhg18
Snhg19
Snhg20
Snhg21
Snhg22
Snhg25
Snhg26
Snhg28
Snhg29
Snhg3
Snhg4
Snhg5
Snhg7
Snhg8
Snhg9
Snip1
Snora10
Snora11b
Snora13
Snora14b
Snora16a
Snora17a
Snora17b
Snora19
Snora1b
Snora20
Snora21
Snora21b
Snora24
Snora25
Snora26
Snora31
Snora32
Snora33
Snora36c
Snora38
Snora3a
Snora3c
Snora40
Snora41
Snora48
Snora49
Snora50c
Snora51
Snora52
Snora57
Snora58
Snora5a
Snora5b
Snora5c
Snora6
Snora60
Snora61
Snora63b
Snora64
Snora65
Snora67
Snora68
Snora68b
Snora70
Snora70e
Snora70h
Snora71a
Snora71b
Snora71d
Snora71e
Snora73a
Snora73b
Snora74a
Snora74d
Snora75
Snora77b
Snora78
Snora80b
Snora80c
Snora80d
Snora9
Snora9b
Snorc
Snord10
Snord100
Snord101
Snord104
Snord105
Snord105b
Snord110
Snord114-10
Snord114-14
Snord114-15
Snord114-16
Snord114-29
Snord114-30
Snord114-9
Snord115-17
Snord115-18
Snord115-19
Snord115-26
Snord115-36
Snord115-37
Snord116-10
Snord116-17
Snord116-9
Snord118
Snord12
Snord121a
Snord123
Snord124
Snord125
Snord126
Snord12b
Snord12c
Snord13
Snord13d
Snord13p1
Snord14c
Snord14d
Snord14e
Snord15a
Snord16
Snord17
Snord18a
Snord18b
Snord18c
Snord19c
Snord1a
Snord1b
Snord1c
Snord2
Snord20
Snord21
Snord22
Snord23
Snord24
Snord25
Snord32a
Snord32b
Snord33
Snord34
Snord35a
Snord35b
Snord36b
Snord37
Snord38a
Snord38b
Snord3a
Snord3b-2
Snord3c
Snord3d
Snord3j
Snord42a
Snord42b
Snord43
Snord45a
Snord45c
Snord46
Snord48
Snord49a
Snord49b
Snord4a
Snord4b
Snord50b
Snord51
Snord52
Snord53b
Snord54
Snord55
Snord56
Snord57
Snord58c
Snord60
Snord65
Snord65b
Snord66
Snord68
Snord69
Snord7
Snord70
Snord70b
Snord71
Snord72
Snord77b
Snord83a
Snord83b
Snord84
Snord86
Snord88a
Snord88b
Snord93
Snord95
Snord96a
Snord99
Snph
Snrk
Snrnp200
Snrnp25
Snrnp27
Snrnp35
Snrnp48
Snrnp70
Snrpa
Snrpb2
Snrpbp1
Snrpc
Snrpcp18
Snrpcp19
Snrpd1
Snrpd2
Snrpd2p1
Snrpd3
Snrpe
Snrpep4
Snrpep6
Snrpep8
Snrpf
Snrpfp1
Snrpfp2
Snrpgp10
Snrpgp11
Snrpgp12
Snrpgp2
Snrpgp20
Snrpgp8
Snrpn
Snta1
Sntb1
Sntb2
Sntg1
Sntg2
Snupn
Snurf
Snw1
Snx1
Snx10
Snx11
Snx12
Snx14
Snx15
Snx16
Snx17
Snx18
Snx19
Snx19p1
Snx2
Snx20
Snx21
Snx22
Snx24
Snx25
Snx25p1
Snx27
Snx29
Snx30
Snx31
Snx32
Snx33
Snx4
Snx5
Snx7
Snx8
Snx9
Soat1
Soat2
Sobp
Socs2
Socs2-as1
Socs3
Socs4
Socs5
Socs5p5
Socs6
Socs7
Sod1
Sod1p3
Sod2
Sod2-ot1
Soga3
Sohlh1
Son
Sorbs1
Sorbs2
Sorbs3
Sorcs1
Sorcs2
Sord
Sorl1
Sort1
Sos1-it1
Sos2
Sowaha
Sox1
Sox10
Sox12
Sox13
Sox15
Sox1-ot
Sox21
Sox21-as1
Sox2-ot
Sox5
Sox5-as1
Sox6
Sox8
Sox9
Sp1
Sp100
Sp140
Sp140l
Sp2
Sp2-as1
Sp4
Sp5
Sp6
Sp8
Spa17
Spaar
Spaca3
Spaca5
Spaca6
Spaca9
Spag1
Spag16
Spag17
Spag4
Spag5
Spag5-as1
Spag6
Spag7
Spag8
Spag9
Sparc
Spart-as1
Spast
Spata1
Spata13
Spata13-as1
Spata17
Spata17-as1
Spata18
Spata20
Spata21
Spata22
Spata24
Spata25
Spata2l
Spata31e1
Spata33
Spata3-as1
Spata41
Spata46
Spata5
Spata5l1
Spata6l
Spata7
Spatc1
Spatc1l
Spats1
Spats2
Spats2l
Spc24
Spc25
Spcs1
Spcs2
Spcs2p3
Spcs3
Spdef
Spdl1
Spdya
Spdyc
Specc1
Specc1l
Specc1l-adora2a
Specc1p1
Spef1
Spef2
Speg
Spegnb
Spem2
Spen
Spesp1
Spg11
Spg21
Spg7
Sphk1
Sphk2
Spi1
Spib
Spice1
Spidr
Spin1
Spin3
Spindoc
Spink1
Spink2
Spink5
Spint1
Spint2
Spint5p
Spire1
Spire2
Spn
Spns1
Spns3
Spo11
Spocd1
Spock2
Spon2
Spop
Spopl
Spout1
Spp1
Sppl2a
Sppl2b
Sppl3
Spr
Spred1
Spred2
Spred3
Sprn
Sprr2d
Sprtn
Spry1
Spry2
Spry4
Spry4-as1
Spryd3
Spsb1
Spsb2
Spsb3
Spsb4
Spta1
Sptan1
Sptb
Sptbn1
Sptbn2
Sptbn4
Sptbn5
Sptlc1
Sptlc1p2
Sptlc1p4
Sptssb
Spty2d1
Spty2d1os
Spx
Spz1
Sqle
Sqor
Sqstm1
Sra1
Src
Srcap
Srcin1
Srd5a1
Srd5a1p1
Srd5a3
Srd5a3-as1
Srd5a3p1
Srebf1
Srebf2
Srek1
Srfbp1
Srgap1
Srgap2
Srgap2-as1
Srgap2c
Srgap2d
Srgap3
Srgn
Sri
Srm
Srmp1
Srmp2
Srms
Srp14-as1
Srp19
Srp54
Srp54-as1
Srp68
Srp72
Srp72p1
Srp9
Srp9p1
Srpk1
Srpk3
Srpra
Srprb
Srpx2
Srr
Srrd
Srrm1
Srrm1p2
Srrm1p3
Srrm2
Srrm2-as1
Srrm3
Srrm4
Srrm5
Srrt
Srsf1
Srsf10
Srsf11
Srsf12
Srsf2
Srsf3
Srsf4
Srsf5
Srsf6
Srsf7
Srsf8
Srxn1
Ss18
Ss18l1
Ss18l2
Ssb
Ssbp1
Ssbp2
Ssbp3
Ssbp3-as1
Ssbp4
Ssc4d
Ssc5d
Ssh2
Ssh3
Ssmem1
Ssna1
Sspn
Sspo
Ssr1
Ssr1p2
Ssr2
Ssr3
Ssr4
Ssr4p1
Ssrp1
Sssca1
Sstr2
Sstr3
Sstr4
Sstr5
Sstr5-as1
Ssu72
Ssu72p1
Ssuh2
Ssxp1
St13
St13p10
St13p11
St13p12
St13p13
St13p15
St13p16
St13p18
St13p20
St13p4
St13p6
St14
St18
St20
St20-as1
St3gal1
St3gal1p1
St3gal2
St3gal3
St3gal4
St3gal5
St3gal5-as1
St3gal6
St5
St6gal1
St6gal2
St6galnac1
St6galnac2
St6galnac2p1
St6galnac4
St6galnac5
St6galnac6
St7
St7-as1
St7-as2
St7l
St7-ot4
St8sia2
St8sia3
St8sia4
St8sia5
St8sia6
St8sia6-as1
Stab1
Stac
Stac2
Stac3
Stag1
Stag2
Stag3
Stag3l1
Stag3l4
Stag3l5p
Stag3l5p-pvrig2p-pilrb
Stam
Stambp
Stambpl1
Stap1
Stap2
Stard10
Stard13
Stard13-as
Stard3
Stard3nl
Stard4
Stard4-as1
Stard5
Stard6
Stard7-as1
Stard8
Stard9
Stat1
Stat2
Stat3
Stat4
Stat5a
Stat5b
Stat6
Stath
Stau1
Stau2
Stau2-as1
Stbd1
Stc2
Steap1
Steap1b
Steap2
Steap2-as1
Steap3
Steap4
Stim1
Stim2
Stim2-as1
Stimate
Stip1
Stk10
Stk11
Stk11ip
Stk16
Stk17a
Stk19
Stk24
Stk24-as1
Stk25
Stk25p1
Stk26
Stk3
Stk31
Stk32a
Stk32b
Stk32c
Stk35
Stk36
Stk38l
Stk4
Stk40
Stk4-as1
Stkld1
Stmn1p1
Stmn3
Stmn4
Stmnd1
Stmp1
Stn1
Stoml1
Ston1
Ston1-gtf2a1l
Ston2
Stox1
Stox2
Stpg1
Stpg3
Stpg4
Stra6
Stra6lp
Strada
Stradb
Strap
Strbp
Strip1
Strip2
Strn
Strn3
Strn4
Stt3a
Stt3b
Stub1
Stum
Stx11
Stx12
Stx16
Stx16-npepl1
Stx17
Stx18
Stx18-as1
Stx1a
Stx1b
Stx2
Stx3
Stx4
Stx5
Stx8
Stxbp1
Stxbp2
Stxbp3
Stxbp4
Stxbp5
Stxbp5l
Stxbp6
Styx
Styxl1
Sub1
Sub1p1
Sucla2
Sucla2-as1
Sucla2p1
Sucla2p3
Suclg1
Suclg2-as1
Suclg2p2
Sucnr1
Suco
Suds3
Sufu
Sugct
Sugp2
Sugt1
Sugt1p2
Sugt1p3
Sugt1p4
Sugt1p4-stra6lp
Sulf1
Sulf2
Sult1a1
Sult1a2
Sult1c2
Sult1c2p2
Sult1c4
Sult1e1
Sult2b1
Sult4a1
Sumf2
Sumo1p1
Sumo2p10
Sumo2p13
Sumo2p16
Sumo2p17
Sumo2p19
Sumo3
Sumo4
Sun1
Sun2
Sun5
Suox
Supt16h
Supt20hl2
Supt3h
Supt4h1
Supt5h
Supt6h
Supv3l1
Surf1
Surf2
Surf4
Susd1
Susd2
Susd3
Susd4
Susd5
Susd6
Suv39h1
Suv39h2
Suz12
Suz12p1
Sv2b
Sv2c
Svep1
Svil
Svil2p
Svil-as1
Svop
Swap70
Swi5
Swsap1
Swt1
Syap1
Sybu
Syce1
Syce1l
Syce2
Syce3
Sycn
Sycp1
Sycp2
Sycp2l
Syde1
Syf2
Syk
Sympk
Syn1
Syn2
Syn3
Sync
Syndig1
Syne1
Syne1-as1
Syne2
Syne3
Syngap1
Syngap1-as1
Syngr1
Syngr2
Syngr3
Syngr4
Synj2
Synj2bp-cox16
Synj2-it1
Synm
Synpo
Synpo2
Synpr
Synrg
Syp
Sypl1
Sys1
Sys1-dbndd2
Syt1
Syt12
Syt13
Syt14
Syt15
Syt16
Syt17
Syt2
Syt3
Syt4
Syt5
Syt6
Syt7
Syt8
Syt9
Sytl1
Sytl2
Sytl3
Syvn1
Szrd1
Szt2
Taar1
Taar2
Taar4p
Taar5
Tab1
Tab2
Tab2-as1
Tac1
Tac3
Tac4
Tacc1
Tacc2
Tacc3
Taco1
Tacr1
Tacr2
Tacstd2
Tada1
Tada2a
Tada2b
Tada3
Taf1
Taf11
Taf11l11
Taf11l13
Taf11l2
Taf11l3
Taf11l6
Taf12
Taf15
Taf1a-as1
Taf1b
Taf1c
Taf1d
Taf2
Taf4
Taf4b
Taf5l
Taf6
Taf6l
Taf8
Taf9
Tagap
Tagln
Tagln2
Tal1
Taldo1
Tanc1
Tanc2
Tango2
Tango6
Tank
Taok1
Taok2
Taok3
Tap1
Tap2
Tapbp
Tapbpl
Tapt1
Tapt1-as1
Tarbp2
Tardbp
Tarid
Tarm1
Tars
Tars2
Tarsl2
Tas1r1
Tas1r2
Tas2r14
Tas2r19
Tas2r2p
Tas2r4
Tas2r42
Tas2r5
Tasor2
Tasp1
Tat-as1
Tatdn1
Tatdn2p2
Tatdn3
Tax1bp1
Taz
Tbc1d1
Tbc1d10a
Tbc1d10b
Tbc1d10c
Tbc1d12
Tbc1d13
Tbc1d14
Tbc1d15
Tbc1d16
Tbc1d17
Tbc1d19
Tbc1d20
Tbc1d22a
Tbc1d22a-as1
Tbc1d22b
Tbc1d23
Tbc1d24
Tbc1d25
Tbc1d27p
Tbc1d29p
Tbc1d2b
Tbc1d30
Tbc1d31
Tbc1d32
Tbc1d3b
Tbc1d4
Tbc1d5
Tbc1d7
Tbc1d8
Tbc1d8-as1
Tbc1d8b
Tbc1d9b
Tbca
Tbcap1
Tbcap2
Tbcap3
Tbcb
Tbcc
Tbccd1
Tbcd
Tbce
Tbcel
Tbck
Tbila
Tbk1
Tbkbp1
Tbl1x
Tbl1xr1
Tbl1xr1-as1
Tbl2
Tbl3
Tbp
Tbpl1
Tbpl2
Tbr1
Tbrg1
Tbrg4
Tbx1
Tbx10
Tbx18
Tbx18-as1
Tbx19
Tbx2
Tbx21
Tbx3
Tbx4
Tbx6
Tbxa2r
Tbxas1
Tbxt
Tcaim
Tcam1p
Tcea1p1
Tcea2
Tcea3
Tceal1
Tceal3
Tceal4
Tceal8
Tceanc
Tceanc2
Tcerg1
Tcerg1l
Tcerg1l-as1
Tcf12
Tcf15
Tcf19
Tcf20
Tcf25
Tcf3
Tcf3p1
Tcf4
Tcf7
Tcf7l1
Tcf7l1-it1
Tcf7l2
Tcfl5
Tchp
Tcim
Tcirg1
Tcl6
Tcn1
Tcn2
Tcof1
Tcp1
Tcp10l
Tcp11
Tcp11l1
Tcp11l2
Tcp1p1
Tcp1p3
Tcta
Tcte1
Tctex1d1
Tctex1d4
Tctn1
Tctn2
Tctn3
Tdg
Tdgf1
Tdgf1p2
Tdgf1p3
Tdgf1p4
Tdgf1p5
Tdgf1p7
Tdgp1
Tdh
Tdp1
Tdp2
Tdrd1
Tdrd10
Tdrd15
Tdrd3
Tdrd6
Tdrd7
Tdrd9
Tdrg1
Tdrkh-as1
Tdrp
Tead1
Tead2
Tead3
Tead4
Tec
Tecpr1
Tecpr2
Tecr
Tecrl
Tecrp1
Tecrp2
Tecta
Tedc1
Tedc2
Tef
Tek
Tekt1
Tekt2
Tekt3
Tekt4
Tekt5
Telo2
Ten1
Ten1-cdk3
Tenm2
Tenm3
Tenm3-as1
Tenm4
Tent2
Tent4a
Tent4b
Tent5a
Tent5d
Tepp
Tepsin
Terb1
Terc
Terf1
Terf2
Terf2ip
Tert
Tes
Tesc
Tesc-as1
Tesk1
Tesk2
Tesmin
Tespa1
Tet2
Tet3
Tex101
Tex11
Tex12
Tex13c
Tex2
Tex22
Tex26
Tex261
Tex264
Tex26-as1
Tex35
Tex36
Tex38
Tex41
Tex45
Tex48
Tex54
Tex55
Tex9
Tfam
Tfamp1
Tfap2a
Tfap2a-as1
Tfap2b
Tfap2c
Tfap2e
Tfap4
Tfb1m
Tfdp1
Tfdp2
Tfeb
Tfec
Tff3
Tfg
Tfip11
Tfpi
Tfpi2
Tfpt
Tfr2
Tfrc
Tg
Tgfa
Tgfb1i1
Tgfb2
Tgfb3
Tgfbi
Tgfbr1
Tgfbr2
Tgfbr3l
Tgfbrap1
Tgif1
Tgif2
Tgif2p1
Tgif2-rab5if
Tgm1
Tgm2
Tgm5
Tgm6
Tgoln2
Tgs1
Th
Th2lcrr
Tha1p
Thada
Thap11
Thap12p2
Thap12p3
Thap2
Thap3
Thap4
Thap5p1
Thap6
Thap7
Thap7-as1
Thap8
Thap9
Thap9-as1
Thbs1
Thbs2
Thbs3
Thbs4
Theg
Thegl
Them4
Them5
Them6
Themis2
Themis3p
Thg1l
Thnsl1
Thnsl2
Thoc2
Thoc5
Thoc6
Thop1
Thorlnc
Thpo
Thra
Thrap3
Thrb
Thrb-as1
Thrb-it1
Thsd4
Thsd7a
Thsd7b
Thsd8
Thtpa
Thumpd3
Thumpd3-as1
Thy1
Tia1
Tiaf1
Tial1
Tiam1
Tiam2
Ticam1
Ticam2
Ticrr
Tie1
Tifa
Tigar
Tigd1
Tigd2
Tigd5
Tigd6
Tigd7
Tigit
Timeless
Timm10
Timm10b
Timm13
Timm17a
Timm17b
Timm17bp1
Timm21
Timm23b
Timm29
Timm44
Timm50
Timm9p1
Timmdc1
Timp1
Timp2
Timp3
Tinagl1
Tincr
Tinf2
Tiparp
Tiparp-as1
Tipin
Tiprl
Tirap
Tjap1
Tjp1
Tjp2
Tjp3
Tk1
Tk2
Tkfc
Tkt
Tktl1
Tlcd1
Tldc2
Tle1
Tle1p1
Tle2
Tle3
Tle4
Tle6
Tlk1
Tlk2
Tll1
Tll2
Tln1
Tln2
Tlnrd1
Tlr2
Tlr3
Tlr4
Tlr5
Tlr6
Tlr9
Tlx1
Tlx1nb
Tlx2
Tm2d1
Tm2d2
Tm2d3
Tm4sf1
Tm4sf19
Tm4sf19-as1
Tm4sf1-as1
Tm4sf4
Tm4sf5
Tm6sf1
Tm6sf2
Tm7sf2
Tm7sf3
Tm9sf1
Tm9sf2
Tm9sf4
Tma16
Tma16p2
Tma7
Tmbim1
Tmbim4
Tmbim6
Tmc1
Tmc3-as1
Tmc4
Tmc5
Tmc6
Tmc7
Tmc8
Tmcc1
Tmcc1-as1
Tmcc2
Tmco1
Tmco1-as1
Tmco2
Tmco3
Tmco4
Tmco5a
Tmco5b
Tmco6
Tmed1
Tmed10
Tmed10p1
Tmed11p
Tmed2
Tmed3
Tmed5
Tmed7-ticam2
Tmed9
Tmeff2
Tmem100
Tmem101
Tmem102
Tmem104
Tmem105
Tmem106a
Tmem106b
Tmem106c
Tmem107
Tmem108
Tmem109
Tmem110-mustn1
Tmem114
Tmem116
Tmem117
Tmem120a
Tmem120b
Tmem121
Tmem121b
Tmem125
Tmem126a
Tmem126b
Tmem127
Tmem129
Tmem130
Tmem131
Tmem131l
Tmem132a
Tmem132b
Tmem132e
Tmem134
Tmem135
Tmem136
Tmem138
Tmem139
Tmem140
Tmem141
Tmem143
Tmem144
Tmem145
Tmem147
Tmem147-as1
Tmem14b
Tmem14c
Tmem14ep
Tmem150a
Tmem150b
Tmem151b
Tmem154
Tmem155
Tmem156
Tmem159
Tmem161a
Tmem161b
Tmem161b-as1
Tmem163
Tmem164
Tmem165
Tmem167b
Tmem169
Tmem171
Tmem173
Tmem175
Tmem176a
Tmem177
Tmem178a
Tmem178b
Tmem179
Tmem179b
Tmem18
Tmem181
Tmem182
Tmem183a
Tmem183ap1
Tmem184a
Tmem184b
Tmem184c
Tmem187
Tmem189
Tmem19
Tmem191a
Tmem198
Tmem198b
Tmem199
Tmem200a
Tmem200c
Tmem201
Tmem202
Tmem204
Tmem205
Tmem208
Tmem209
Tmem210
Tmem212
Tmem212-as1
Tmem213
Tmem214
Tmem216
Tmem218
Tmem219
Tmem220
Tmem220-as1
Tmem222
Tmem223
Tmem225b
Tmem229a
Tmem229b
Tmem230
Tmem231
Tmem232
Tmem233
Tmem234
Tmem235
Tmem237
Tmem238
Tmem239
Tmem240
Tmem241
Tmem242
Tmem243
Tmem244
Tmem245
Tmem246
Tmem248
Tmem249
Tmem25
Tmem250
Tmem251
Tmem253
Tmem254
Tmem254-as1
Tmem255a
Tmem255b
Tmem256p2
Tmem256-plscr3
Tmem258
Tmem259
Tmem26
Tmem260
Tmem262
Tmem263
Tmem265
Tmem266
Tmem268
Tmem269
Tmem26-as1
Tmem270
Tmem271
Tmem272
Tmem273
Tmem274p
Tmem30b
Tmem30cp
Tmem33
Tmem37
Tmem38a
Tmem38b
Tmem39b
Tmem41b
Tmem42
Tmem43
Tmem44
Tmem44-as1
Tmem45a
Tmem45b
Tmem50a
Tmem50b
Tmem51
Tmem51-as1
Tmem52b
Tmem53
Tmem54
Tmem56
Tmem56-rwdd3
Tmem59
Tmem59l
Tmem62
Tmem63a
Tmem63b
Tmem63c
Tmem64
Tmem67
Tmem68
Tmem69
Tmem70
Tmem71
Tmem72
Tmem74
Tmem74b
Tmem75
Tmem78
Tmem79
Tmem80
Tmem82
Tmem86a
Tmem86b
Tmem87a
Tmem87b
Tmem88
Tmem88b
Tmem8a
Tmem8b
Tmem91
Tmem92
Tmem92-as1
Tmem94
Tmem97
Tmem97p2
Tmem98
Tmem99
Tmem9b-as1
Tmf1p1
Tmie
Tmigd2
Tmigd3
Tmod1
Tmod2
Tmod3
Tmod4
Tmpo
Tmpo-as1
Tmpop1
Tmpop2
Tmppe
Tmprss11a
Tmprss11b
Tmprss11bnl
Tmprss12
Tmprss13
Tmprss2
Tmprss3
Tmprss4
Tmprss5
Tmprss7
Tmprss9
Tmsb15b
Tmsb15b-as1
Tmsb4x
Tmsb4xp3
Tmsb4xp4
Tmtc1
Tmtc2
Tmtc3
Tmtc4
Tmub1
Tmub2
Tmx1
Tmx2
Tmx2-ctnnd1
Tmx3
Tnc
Tnfaip1
Tnfaip2
Tnfaip3
Tnfaip8
Tnfaip8l1
Tnfrsf10a
Tnfrsf10a-as1
Tnfrsf10b
Tnfrsf10c
Tnfrsf11a
Tnfrsf11b
Tnfrsf12a
Tnfrsf13b
Tnfrsf13c
Tnfrsf14
Tnfrsf14-as1
Tnfrsf18
Tnfrsf19
Tnfrsf1a
Tnfrsf1b
Tnfrsf25
Tnfrsf4
Tnfrsf8
Tnfrsf9
Tnfsf12
Tnfsf12-tnfsf13
Tnfsf13
Tnfsf13b
Tnfsf14
Tnfsf4
Tnfsf8
Tnik
Tnip1
Tnip2
Tnip3
Tnk1
Tnk2
Tnk2-as1
Tnks
Tnks1bp1
Tnn
Tnnc1
Tnnc2
Tnni1
Tnni2
Tnni3
Tnni3k
Tnnt1
Tnnt2
Tnnt3
Tnp1
Tnpo1
Tnpo2
Tnpo3
Tnr
Tnrc18
Tnrc18p1
Tnrc6a
Tnrc6b
Tnrc6c
Tnr-it1
Tns1
Tns2
Tns3
Tns4
Tnxb
Tob1-as1
Tob2
Tob2p1
Toe1
Togaram1
Togaram2
Tollip
Tollip-as1
Tom1
Tom1l1
Tom1l2
Tomm20l
Tomm20p1
Tomm22
Tomm22p4
Tomm22p5
Tomm40l
Tomm6
Tomm7
Tonsl
Tonsl-as1
Top1mt
Top2a
Top3a
Top3b
Topaz1
Toporslp
Tor1a
Tor1aip1
Tor1aip2
Tor1b
Tor2a
Tor3a
Tox2
Tox3
Tox4
Tp53
Tp53aip1
Tp53bp1
Tp53bp2
Tp53i11
Tp53i13
Tp53i3
Tp53inp1
Tp53inp2
Tp53tg1
Tp53tg3d
Tp53tg3hp
Tp53tg5
Tp63
Tp73
Tp73-as1
Tpbg
Tpbgl
Tpcn1
Tpcn2
Tpd52
Tpd52l1
Tpd52l2
Tpd52l3
Tpgs1
Tpgs2
Tph1
Tph2
Tpi1
Tpi1p1
Tpi1p2
Tpi1p3
Tpk1
Tpm1
Tpm1-as
Tpm2
Tpm3
Tpm3p2
Tpm3p9
Tpm4
Tpmtp2
Tpo
Tpp1
Tpp2
Tppp2
Tppp3
Tpr
Tpra1
Tprg1
Tprg1-as1
Tprg1l
Tprg1lp1
Tprkb
Tprkbp2
Tprn
Tprxl
Tpsab1
Tpsd1
Tpsg1
Tpsp2
Tpst1
Tpst2
Tpt1
Tpt1-as1
Tpt1p3
Tpt1p8
Tpte
Tpte2p1
Tptep2
Tptep2-csnk1e
Tpx2
Tra2b
Trabd
Trabd2a
Trabd2b
Tradd
Traf2
Traf3
Traf3ip1
Traf3ip2
Traf3ip2-as1
Traf3ip3
Traf4
Traf5
Traf6
Traf7
Trafd1
Traip
Traj1
Traj10
Traj2
Traj22
Traj23
Traj24
Traj25
Traj26
Traj29
Traj3
Traj30
Traj31
Traj32
Traj33
Traj34
Traj35
Traj4
Traj40
Traj48
Traj5
Traj52
Traj53
Traj54
Traj55
Traj56
Traj57
Traj58
Traj59
Traj6
Traj60
Traj61
Traj7
Trak1
Trak2
Tram2-as1
Trap1
Trappc1
Trappc10
Trappc11
Trappc12
Trappc12-as1
Trappc13
Trappc2b
Trappc2l
Trappc2p2
Trappc3
Trappc4
Trappc5
Trappc6a
Trappc9
Trav10
Trav1-2
Trav12-1
Trav13-1
Trav13-2
Trav14dv4
Trav18
Trav2
Trav21
Trav22
Trav24
Trav27
Trav31
Trav33
Trav34
Trav35
Trav36dv7
Trav37
Trav38-2dv8
Trav4
Trav40
Trav5
Trav6
Trav8-2
Trav8-4
Trav8-5
Trav8-7
Trav9-2
Trbj2-1
Trbj2-2
Trbj2-2p
Trbj2-3
Trbj2-4
Trbj2-5
Trbj2-6
Trbj2-7
Trbv1
Trbv10-3
Trbv11-2
Trbv11-3
Trbv12-1
Trbv12-2
Trbv12-3
Trbv13
Trbv2
Trbv20-1
Trbv20or9-2
Trbv25-1
Trbv27
Trbv5-2
Trbv5-3
Trbv6-4
Trbv6-5
Trbv6-6
Trbv6-7
Trbv7-2
Trbv7-3
Trbv7-4
Trbv7-5
Trbv7-6
Trbv7-9
Trbv8-1
Trbv8-2
Trbvb
Trdc
Trdd2
Trdd3
Trdj1
Trdj3
Trdmt1
Trdn
Trdv2
Treh
Trem1
Trem2
Treml3p
Treml5p
Trerna1
Trex1
Trg-as1
Trgc1
Trgjp1
Trgv1
Trgv10
Trgv11
Trgv2
Trgv3
Trgv4
Trgv5
Trgv5p
Trgv7
Trgv9
Trgva
Trgvb
Trh
Trhde
Trib1
Trib2
Trib3
Trim10
Trim11
Trim13
Trim14
Trim15
Trim16
Trim16l
Trim17
Trim2
Trim22
Trim24
Trim25
Trim26
Trim27
Trim28
Trim29
Trim3
Trim31
Trim31-as1
Trim32
Trim34
Trim35
Trim36
Trim36-it1
Trim37
Trim39
Trim39-rpp21
Trim4
Trim40
Trim41
Trim45
Trim46
Trim50
Trim51
Trim51jp
Trim52-as1
Trim54
Trim55
Trim56
Trim59
Trim6
Trim60
Trim60p16
Trim62
Trim65
Trim66
Trim67
Trim68
Trim69
Trim6-trim34
Trim7
Trim8
Triml2
Trio
Triobp
Trip10
Trip12
Trip13
Trip4
Trip6
Trir
Trit1
Trmt1
Trmt10a
Trmt10b
Trmt10bp1
Trmt10c
Trmt11
Trmt112
Trmt112p5
Trmt112p6
Trmt12
Trmt13
Trmt2a
Trmt44
Trmt5
Trmt61a
Trmt9b
Trmu
Trnau1ap
Trnp1
Trnt1
Tro
Troap
Trpc1
Trpc2
Trpc3
Trpc4ap
Trpc5os
Trpc6p
Trpm1
Trpm2
Trpm2-as
Trpm3
Trpm4
Trpm6
Trpm7
Trpm8
Trps1
Trpv1
Trpv2
Trpv4
Trpv6
Trrap
Trub1
Trub2
Tsacc
Tsbp1
Tsbp1-as1
Tsc1
Tsc2
Tsc22d1
Tsc22d1-as1
Tsc22d2
Tsc22d3
Tsc22d4
Tsen15
Tsen15p1
Tsen2
Tsen2p1
Tsen34
Tsen54
Tsfm
Tsga10
Tsga13
Tshr
Tshz1
Tshz3
Tsku
Tslp
Tsn
Tsnare1
Tsnax
Tsnax-disc1
Tsnaxip1
Tspan1
Tspan10
Tspan11
Tspan12
Tspan13
Tspan14
Tspan15
Tspan16
Tspan17
Tspan18
Tspan19
Tspan3
Tspan31
Tspan32
Tspan33
Tspan4
Tspan5
Tspan6
Tspan7
Tspan9
Tspear
Tspear-as1
Tspo
Tspo2
Tspoap1
Tspoap1-as1
Tspyl1
Tspyl2
Tssc2
Tssc4
Tssk1a
Tssk3
Tssk4
Tssk5p
Tssk6
Tst
Tsta3
Tstd1
Tstd2
Tstd3
Ttbk1
Ttc1
Ttc12
Ttc13
Ttc14
Ttc16
Ttc17
Ttc19
Ttc21a
Ttc21b
Ttc22
Ttc23
Ttc23l
Ttc24
Ttc25
Ttc26
Ttc27
Ttc28
Ttc28-as1
Ttc29
Ttc3
Ttc30b
Ttc31
Ttc34
Ttc36
Ttc37
Ttc38
Ttc39a
Ttc39c
Ttc4
Ttc41p
Ttc6
Ttc7a
Ttc7b
Ttc8
Ttc9c
Ttf2
Tti1
Tti2
Ttk
Ttl
Ttll10
Ttll10-as1
Ttll11
Ttll11-it1
Ttll12
Ttll13p
Ttll2
Ttll3
Ttll4
Ttll5
Ttll6
Ttll7
Ttll7-it1
Ttll8
Ttll9
Ttn-as1
Ttpal
Ttr
Ttyh1
Ttyh2
Ttyh3
Tub
Tuba1c
Tuba4a
Tuba4b
Tuba8
Tubap
Tubb
Tubb1
Tubb2b
Tubb2bp1
Tubb3
Tubb3p1
Tubb4a
Tubb4b
Tubb4bp3
Tubb6
Tubb8p1
Tubb8p6
Tubb8p8
Tubbp11
Tubbp2
Tubbp5
Tubbp8
Tubbp9
Tubd1
Tube1
Tubg1
Tubg2
Tubgcp2
Tubgcp3
Tubgcp4
Tubgcp5
Tuft1
Tug1
Tulp1
Tulp2
Tulp3
Tulp3p1
Tulp4
Tunar
Tusc2
Tusc3
Tusc8
Tut1
Tut4
Tut7
Tvp23a
Tvp23b
Tvp23c
Tvp23c-cdrt4
Twf2
Twist1
Twist2
Twnk
Twsg1
Txk
Txlna
Txlng
Txn
Txn2
Txndc12
Txndc15
Txndc17
Txndc5
Txndc8
Txndc9
Txnl1
Txnl4a
Txnl4b
Txnp1
Txnrd1
Txnrd2
Txnrd3
Tyk2
Tymp
Tyms
Tyr
Tyro3
Tyro3p
Tyrobp
Tyrp1
Tysnd1
Tyw1
Tyw1b
Tyw3
Tyw5
U2af1l4
U2af2
U2surp
U47924.1
U47924.3
U52112.1
U62317.1
U62631.1
U73166.1
U73169.1
U73479.1
U82695.1
U91324.1
U91328.1
Uaca
Uap1
Uap1l1
Uba1
Uba2
Uba3
Uba5
Uba52
Uba52p5
Uba6
Uba6-as1
Uba7
Ubac1
Ubac2
Ubald1
Ubald2
Ubap1
Ubap1l
Ubap2
Ubap2l
Ubash3a
Ubash3b
Ubb
Ubbp1
Ubbp3
Ubd
Ube2a
Ube2b
Ube2c
Ube2cp3
Ube2d1
Ube2d2
Ube2d3
Ube2d3-as1
Ube2d4
Ube2dnl
Ube2e1
Ube2e2
Ube2e3
Ube2f
Ube2fp3
Ube2f-scly
Ube2g2
Ube2h
Ube2i
Ube2j2
Ube2k
Ube2l2
Ube2l3
Ube2l5
Ube2m
Ube2n
Ube2o
Ube2q2
Ube2q2p1
Ube2q2p6
Ube2s
Ube2sp1
Ube2u
Ube2v1
Ube2v1p14
Ube2v1p2
Ube2v1p4
Ube2v1p6
Ube2v1p8
Ube2v2
Ube2v2p4
Ube2w
Ube2z
Ube3a
Ube3b
Ube3c
Ube3d
Ube4a
Ube4b
Ubfd1
Ubiad1
Ubl4a
Ubl5
Ubl7
Ubl7-as1
Ublcp1
Ubn1
Ubn2
Ubox5
Ubox5-as1
Ubp1
Ubqln1
Ubqln2
Ubqln4
Ubr1
Ubr2
Ubr3
Ubr4
Ubr5
Ubr5-as1
Ubr7
Ubtf
Ubtfl8
Ubxn1
Ubxn10-as1
Ubxn11
Ubxn2a
Ubxn2b
Ubxn4
Ubxn6
Ubxn7
Ubxn7-as1
Ubxn8
Uca1
Uchl1
Uchl3
Uchl5
Uck1
Uck2
Uckl1
Uckl1-as1
Ucn
Ucp2
Ucp3
Uevld
Ufc1
Ufd1
Ufl1
Ufm1
Ufsp2
Ugcg
Ugdh-as1
Uggt1
Uggt2
Ugp2
Ugt1a1
Ugt1a5
Ugt1a6
Ugt2b26p
Ugt2b7
Ugt3a1
Ugt8
Uhmk1
Uhrf1
Uhrf1bp1
Uhrf1bp1l
Uhrf2
Uhrf2p1
Uimc1
Ulk1
Ulk2
Ulk3
Ulk4
Ulk4p3
Umad1
Umlilo
Umod
Umodl1
Umodl1-as1
Umps
Unc119
Unc119b
Unc13a
Unc13b
Unc13c
Unc13d
Unc45a
Unc45b
Unc50
Unc5a
Unc5b
Unc5b-as1
Unc5c
Unc5cl
Unc5d
Unc79
Unc80
Unc93a
Unc93b1
Unc93b4
Unc93b5
Ung
Unk
Unkl
Uox
Upb1
Upf1
Upf2
Upf3a
Upf3ap3
Upk1a
Upk1a-as1
Upk1b
Upk2
Upk3a
Upk3b
Upp1
Upp2
Uprt
Uqcc1
Uqcc2
Uqcc3
Uqcr10
Uqcr11
Uqcrbp3
Uqcrc1
Uqcrc2
Uqcrfs1p1
Uqcrfs1p3
Uqcrh
Uqcrq
Urad
Urahp
Urb1-as1
Urgcp
Uri1
Urm1
Uroc1
Urod
Uros
Usb1
Use1
Usf1
Usf2
Ush1c
Ush1g
Ushbp1
Uso1
Usp1
Usp10
Usp11
Usp12
Usp12-as2
Usp13
Usp14
Usp15
Usp16
Usp17l16p
Usp17l23
Usp18
Usp19
Usp2
Usp20
Usp21
Usp22
Usp24
Usp25
Usp26
Usp27x
Usp29
Usp2-as1
Usp30
Usp30-as1
Usp31
Usp32
Usp32p1
Usp32p3
Usp33
Usp34
Usp35
Usp36
Usp37
Usp38
Usp39
Usp3-as1
Usp4
Usp40
Usp42
Usp43
Usp44
Usp46
Usp46-as1
Usp47
Usp48
Usp49
Usp5
Usp53
Usp54
Usp6
Usp7
Usp8
Usp9x
Uspl1
Ust-as1
Utp11
Utp14a
Utp14c
Utp15
Utp18
Utp20
Utp23
Utp25
Utp4
Utp6
Utrn
Uts2b
Uts2r
Uvrag
Uvrag-dt
Uvssa
Uxs1
Uxt
Uxt-as1
Vac14
Vac14-as1
Vamp1
Vamp2
Vamp3
Vamp4
Vamp5
Vamp7
Vamp8
Vamp9p
Vangl1
Vangl2
Vapa
Vapb
Vars
Vars2
Vash1
Vash2
Vasp
Vat1
Vav1
Vav3
Vav3-as1
Vax1
Vax2
Vbp1
Vcam1
Vcan
Vcl
Vcp
Vcpkmt
Vdac1
Vdac1p11
Vdac2
Vdac3
Vdr
Vegfa
Vegfb
Ventxp1
Ventxp2
Ventxp3
Ventxp5
Ventxp6
Ventxp7
Veph1
Vezf1
Vezt
Vgf
Vgll1
Vgll2
Vgll3
Vgll4
Vhl
Vill
Vim
Vim-as1
Vinac1p
Vipr1
Vipr1-as1
Vipr2
Vit
Vkorc1l1
Vldlr
Vldlr-as1
Vma21
Vmac
Vmo1
Vmp1
Vn1r105p
Vn1r108p
Vn1r42p
Vn1r66p
Vn1r69p
Vn1r82p
Vn1r96p
Vn2r17p
Vn2r3p
Vnn2
Vnn3
Vopp1
Vpreb1
Vpreb3
Vps11
Vps13a
Vps13b
Vps13d
Vps16
Vps18
Vps25
Vps25p1
Vps26a
Vps26b
Vps26c
Vps28
Vps33a
Vps33b-dt
Vps35
Vps35l
Vps36
Vps37a
Vps37b
Vps37c
Vps37d
Vps39
Vps41
Vps45
Vps4a
Vps50
Vps51
Vps52
Vps53
Vps72
Vps8
Vps9d1
Vps9d1-as1
Vrk1
Vrk2
Vrk3
Vrtn
Vsig1
Vsig10l2
Vsig2
Vsig8
Vsir
Vsnl1
Vstm1
Vstm2a
Vstm2b
Vstm2l
Vsx1
Vta1
Vti1a
Vti1bp1
Vti1bp2
Vti1bp3
Vtrna1-1
Vtrna1-2
Vtrna1-3
Vtrna2-2p
Vwa1
Vwa2
Vwa3a
Vwa3b
Vwa5a
Vwa5b1
Vwa5b2
Vwa7
Vwa8
Vwa8-as1
Vwc2l
Vwce
Vwde
Vwf
Vxn
Wac
Wars
Wars2
Wars2-as1
Was
Wasf1p1
Wasf3
Wasf3-as1
Wash2p
Wash3p
Wash8p
Washc2a
Washc2c
Washc3
Washc4
Washc5
Wbp1
Wbp1l
Wbp1lp2
Wbp2
Wbp2nl
Wdfy2
Wdfy3
Wdfy4
Wdpcp
Wdr1
Wdr11
Wdr12
Wdr13
Wdr17
Wdr18
Wdr19
Wdr20
Wdr24
Wdr25
Wdr26
Wdr27
Wdr3
Wdr34
Wdr35
Wdr36
Wdr37
Wdr38
Wdr4
Wdr43
Wdr44
Wdr45
Wdr45b
Wdr45bp1
Wdr45p1
Wdr46
Wdr48
Wdr49
Wdr5
Wdr54
Wdr55
Wdr59
Wdr6
Wdr60
Wdr61
Wdr62
Wdr63
Wdr66
Wdr7
Wdr70
Wdr73
Wdr74
Wdr75
Wdr76
Wdr77
Wdr7-ot1
Wdr81
Wdr82
Wdr83
Wdr83os
Wdr86
Wdr86-as1
Wdr88
Wdr90
Wdr91
Wdr92
Wdr93
Wdr97
Wdtc1
Wdyhv1
Wee1
Wee2-as1
Wfdc1
Wfdc11
Wfdc2
Wfdc21p
Wfikkn2
Wfs1
Whamm
Whammp2
Whammp3
Whrn
Wif1
Wipf1
Wipf2
Wipf3
Wipi1
Wipi2
Wiz
Wls
Wnk1
Wnk2
Wnk4
Wnt1
Wnt10a
Wnt10b
Wnt11
Wnt2
Wnt2b
Wnt3
Wnt5a
Wnt5a-as1
Wnt5b
Wnt7b
Wnt9b
Wrap53
Wrap73
Wrb
Wrb-sh3bgr
Wrnip1
Wsb1
Wsb2
Wscd1
Wscd2
Wt1
Wt1-as
Wtap
Wtapp1
Wtip
Wwc1
Wwc2
Wwc2-as2
Wwc3
Wwc3-as1
Wwox
Wwp1
Wwp1p1
Wwp2
Wwtr1
Wwtr1-as1
Wwtr1-it1
Xab2
Xaf1
Xage1b
Xbp1
Xcr1
Xdh
Xg
Xiap
Xiapp1
Xirp2
Xirp2-as1
Xkr4
Xkr5
Xkr6
Xkr8
Xkr9
Xkrx
Xpc
Xpnpep1
Xpnpep2
Xpnpep3
Xpo1
Xpo5
Xpo6
Xpo7
Xpot
Xpr1
Xrcc1
Xrcc3
Xrcc4
Xrcc5
Xrcc6
Xrn1
Xrra1
Xxylt1
Xxylt1-as1
Xxylt1-as2
Xylb
Xylt2
Yae1
Yaf2
Yap1
Yap1p1
Yap1p2
Yars
Yars2
Ybey
Ybx1
Ybx1p2
Ybx1p4
Ybx1p5
Ybx2
Ybx2p1
Ybx3
Ydjc
Yeats2
Yeats4
Yes1
Yif1a
Yif1b
Yipf1
Yipf2
Yipf3
Yipf4
Yipf6
Yipf7
Yjefn3
Yju2
Ykt6
Ylpm1
Yme1l1
Ypel1
Ypel2
Ypel3
Ypel4
Ypel5
Ythdc1
Ythdc2
Ythdf2
Ythdf3
Ywhab
Ywhabp1
Ywhae
Ywhaep4
Ywhaep7
Ywhah
Ywhaq
Ywhaz
Ywhazp5
Ywhazp8
Yy1
Yy1ap1
Yy1p1
Yy1p2
Yy2
Z69720.1
Z69720.2
Z69890.1
Z69908.1
Z72006.1
Z73429.1
Z82180.1
Z82185.1
Z82188.2
Z82190.2
Z82206.1
Z82214.1
Z82214.2
Z82244.2
Z83839.2
Z83844.1
Z83844.2
Z83844.3
Z83847.1
Z84468.1
Z84488.2
Z84492.1
Z84492.2
Z84721.1
Z85994.1
Z85996.1
Z86062.1
Z86062.2
Z92544.1
Z92544.2
Z92544.3
Z93015.1
Z93022.1
Z93241.1
Z93930.2
Z93930.3
Z94160.2
Z94721.1
Z94721.2
Z95114.4
Z95115.1
Z95624.1
Z96074.1
Z97055.2
Z97056.1
Z97192.1
Z97198.1
Z97200.1
Z97205.1
Z97206.1
Z97353.2
Z97634.1
Z97986.1
Z98200.1
Z98257.1
Z98742.3
Z98755.1
Z98883.1
Z98884.1
Z98885.1
Z98949.1
Z98949.2
Z99127.3
Z99129.3
Z99289.1
Z99289.2
Z99289.3
Z99497.1
Z99756.1
Z99758.1
Z99774.1
Z99916.2
Z99943.1
Zacn
Zadh2
Zap70
Zar1
Zbed1
Zbed3
Zbed3-as1
Zbed5-as1
Zbed6
Zbed6cl
Zbed9
Zbp1
Zbtb1
Zbtb10
Zbtb11
Zbtb11-as1
Zbtb12
Zbtb12bp
Zbtb16
Zbtb17
Zbtb18
Zbtb20
Zbtb20-as1
Zbtb20-as2
Zbtb20-as4
Zbtb21
Zbtb22
Zbtb3
Zbtb32
Zbtb33
Zbtb34
Zbtb37
Zbtb38
Zbtb40
Zbtb43
Zbtb44
Zbtb45
Zbtb46
Zbtb46-as1
Zbtb47
Zbtb48
Zbtb49
Zbtb7a
Zbtb7b
Zbtb7c
Zbtb8a
Zbtb9
Zc2hc1a
Zc2hc1c
Zc3h10
Zc3h11a
Zc3h12a
Zc3h12c
Zc3h12d
Zc3h13
Zc3h14
Zc3h15
Zc3h18
Zc3h3
Zc3h6
Zc3h7b
Zc3hav1
Zc3hc1
Zcchc10
Zcchc14
Zcchc17
Zcchc18
Zcchc2
Zcchc23
Zcchc24
Zcchc4
Zcchc7
Zcchc8
Zcchc9
Zcrb1
Zcwpw1
Zcwpw2
Zdbf2
Zdhhc1
Zdhhc11
Zdhhc12
Zdhhc13
Zdhhc14
Zdhhc16
Zdhhc17
Zdhhc19
Zdhhc2
Zdhhc20
Zdhhc20-it1
Zdhhc20p2
Zdhhc20p4
Zdhhc22
Zdhhc23
Zdhhc3
Zdhhc4
Zdhhc5
Zdhhc6
Zdhhc7
Zdhhc8
Zdhhc8p1
Zdhhc9
Zeb1
Zeb1-as1
Zeb2
Zeb2-as1
Zer1
Zfand2a
Zfand2b
Zfand3
Zfand6
Zfand6p1
Zfas1
Zfat
Zfat-as1
Zfc3h1
Zfhx2
Zfhx2-as1
Zfhx3
Zfhx4
Zfp1
Zfp2
Zfp28
Zfp30
Zfp36
Zfp36l1
Zfp41
Zfp42
Zfp62
Zfp64
Zfp69
Zfp69b
Zfp90
Zfp91-cntf
Zfpl1
Zfpm1
Zfpm2
Zfpm2-as1
Zfr2
Zfx
Zfx-as1
Zfy
Zfyve16
Zfyve19
Zfyve21
Zfyve26
Zfyve27
Zfyve28
Zfyve9
Zg16b
Zglp1
Zgpat
Zgrf1
Zhx1
Zhx2
Zhx3
Zic1
Zic2
Zic3
Zic4
Zic5
Zik1
Zkscan1
Zkscan2-dt
Zkscan3
Zkscan5
Zkscan7
Zkscan7-as1
Zkscan7p1
Zkscan8
Zmat2
Zmat4
Zmiz1
Zmiz2
Zmpste24
Zmym1
Zmym2
Zmym3
Zmym4
Zmym6
Zmynd10
Zmynd10-as1
Zmynd11
Zmynd12
Zmynd15
Zmynd8
Znf10
Znf101
Znf106
Znf107
Znf114
Znf117
Znf12
Znf123p
Znf131
Znf133
Znf134
Znf135
Znf136
Znf138
Znf140
Znf141
Znf142
Znf143
Znf146
Znf148
Znf154
Znf155
Znf157
Znf16
Znf169
Znf17
Znf174
Znf175
Znf177
Znf180
Znf181
Znf185
Znf189
Znf19
Znf192p1
Znf192p2
Znf197
Znf2
Znf20
Znf200
Znf202
Znf205
Znf207
Znf211
Znf212
Znf213
Znf213-as1
Znf215
Znf217
Znf219
Znf222
Znf224
Znf225
Znf226
Znf227
Znf230
Znf233
Znf234
Znf236
Znf24
Znf248
Znf25
Znf250
Znf252p
Znf252p-as1
Znf253
Znf254
Znf257
Znf259p1
Znf25-dt
Znf26
Znf263
Znf264
Znf266
Znf267
Znf268
Znf271p
Znf273
Znf274
Znf275
Znf276
Znf277
Znf280d
Znf281
Znf282
Znf283
Znf286a
Znf292
Znf295-as1
Znf296
Znf3
Znf30
Znf300
Znf302
Znf304
Znf316
Znf317
Znf318
Znf319
Znf32
Znf320
Znf324
Znf324b
Znf326
Znf329
Znf32-as1
Znf32-as3
Znf330
Znf331
Znf333
Znf335
Znf337-as1
Znf33a
Znf33b
Znf33cp
Znf34
Znf341
Znf341-as1
Znf345
Znf346
Znf35
Znf354b
Znf354c
Znf362
Znf365
Znf366
Znf37a
Znf382
Znf383
Znf384
Znf385a
Znf385b
Znf385c
Znf385d
Znf391
Znf394
Znf395
Znf396
Znf397
Znf398
Znf407
Znf408
Znf410
Znf414
Znf415
Znf415p1
Znf419
Znf420
Znf423
Znf425
Znf426-dt
Znf428
Znf429
Znf430
Znf431
Znf432
Znf433
Znf433-as1
Znf436
Znf436-as1
Znf438
Znf439
Znf440
Znf441
Znf444
Znf444p1
Znf445
Znf446
Znf449
Znf45
Znf451
Znf454
Znf460
Znf461
Znf462
Znf469
Znf470
Znf471
Znf473
Znf474
Znf48
Znf480
Znf483
Znf485
Znf487
Znf491
Znf493
Znf497
Znf500
Znf501
Znf502
Znf503-as1
Znf503-as2
Znf507
Znf511
Znf511-prap1
Znf512
Znf513
Znf516
Znf517
Znf518a
Znf519
Znf519p1
Znf521
Znf524
Znf525
Znf526
Znf527
Znf528
Znf528-as1
Znf529
Znf529-as1
Znf530
Znf532
Znf534
Znf536
Znf540
Znf541
Znf542p
Znf544
Znf546
Znf547
Znf548
Znf549
Znf550
Znf551
Znf552
Znf554
Znf555
Znf556
Znf557
Znf558
Znf559
Znf559-znf177
Znf561
Znf561-as1
Znf562
Znf564
Znf566
Znf567
Znf568
Znf57
Znf570
Znf571-as1
Znf573
Znf574
Znf575
Znf576
Znf578
Znf579
Znf580
Znf581
Znf582
Znf582-as1
Znf583
Znf584
Znf585a
Znf586
Znf587
Znf587b
Znf589
Znf592
Znf593
Znf595
Znf596
Znf598
Znf600
Znf607
Znf608
Znf609
Znf610
Znf613
Znf614
Znf616
Znf618
Znf619
Znf620
Znf621
Znf623
Znf625
Znf625-znf20
Znf627
Znf628
Znf638
Znf639
Znf646
Znf646p1
Znf649
Znf649-as1
Znf653
Znf654
Znf655
Znf66
Znf660
Znf662
Znf664
Znf665
Znf667
Znf667-as1
Znf668
Znf672
Znf674-as1
Znf675
Znf678
Znf683
Znf684
Znf687
Znf688
Znf689
Znf69
Znf691
Znf692
Znf696
Znf7
Znf700
Znf701
Znf704
Znf705a
Znf705e
Znf705g
Znf706
Znf707
Znf70p1
Znf71
Znf710
Znf710-as1
Znf711
Znf713
Znf714
Znf718
Znf720
Znf726
Znf730
Znf736
Znf738
Znf74
Znf740
Znf746
Znf749
Znf75a
Znf76
Znf761
Znf763
Znf764
Znf765
Znf766
Znf771
Znf773
Znf774
Znf776
Znf778
Znf780a
Znf780b
Znf781
Znf783
Znf784
Znf785
Znf787
Znf788p
Znf789
Znf79
Znf791
Znf793
Znf800
Znf804b
Znf805
Znf808
Znf81
Znf813
Znf814
Znf815p
Znf821
Znf826p
Znf827
Znf829
Znf830
Znf831
Znf837
Znf839
Znf84
Znf841
Znf844
Znf845
Znf846
Znf849p
Znf85
Znf860
Znf862
Znf865
Znf876p
Znf879
Znf880
Znf883
Znf887p
Znf92
Znf93
Znf969p
Znhit1
Znhit1p1
Znhit3
Znrd1
Znrd1asp
Znrf1
Znrf2
Znrf2p1
Znrf2p2
Znrf2p3
Znrf3
Znrf3-as1
Znrf3-it1
Zp1
Zp3
Zpbp
Zpbp2
Zpld1
Zpr1
Zranb1
Zranb2
Zranb2-as1
Zranb2-as2
Zranb3
Zrsr2
Zscan1
Zscan10
Zscan12p1
Zscan18
Zscan2
Zscan20
Zscan21
Zscan25
Zscan26
Zscan29
Zscan30
Zscan31
Zscan5a
Zscan5b
Zscan9
Zswim1
Zswim4
Zswim8
Zswim8-as1
Zswim9
Zup1
Zw10
Zwilch
Zxdb
Zyg11a
Zyg11b
Zyx
Zzef1
