# Supplementary material for: A Bayesian inference transcription factor activity model for the analysis of single-cell transcriptomes
Source: Genome Res. 2021 Jul;31(7):1296–311. doi: 10.1101/gr.265595.120 (PMC8256867; doi:10.1101/gr.265595.120)
Supplement: Supplemental Material [file supp_gr.265595.120_Supplemental_Code.zip › BITFAM/inst/extdata/human/FOS]

A1bg-as1
A1cf
A2m
A2m-as1
A2ml1
Aacs
Aacsp1
Aadac
Aadacl2-as1
Aadacp1
Aadat
Aagab
Aak1
Aamdc
Aars
Aarsd1
Aasdhppt
Aatf
Aatk
Ab015752.1
Abat
Abca1
Abca13
Abca17p
Abca2
Abca4
Abca5
Abca6
Abca7
Abca8
Abca9
Abcb11
Abcb4
Abcb6
Abcb7
Abcb8
Abcb9
Abcc1
Abcc10
Abcc12
Abcc2
Abcc3
Abcc4
Abcc5
Abcc5-as1
Abcc8
Abcd1
Abcd3
Abcd4
Abce1
Abcf1
Abcf2
Abcf2p2
Abcf3
Abcg1
Abcg4
Abhd1
Abhd10
Abhd11
Abhd11-as1
Abhd12
Abhd14a
Abhd14a-acy1
Abhd15-as1
Abhd16a
Abhd16b
Abhd17a
Abhd17ap3
Abhd17b
Abhd17c
Abhd18
Abhd2
Abhd3
Abhd4
Abhd5
Abhd6
Abhd8
Abi1
Abi2
Abi3
Abi3bp
Abl1
Abl2
Ablim2
Ablim3
Abo
Abr
Abracl
Abraxas1
Abtb1
Ac000068.1
Ac000068.2
Ac000077.1
Ac000078.1
Ac000089.1
Ac000093.1
Ac000095.1
Ac000120.1
Ac000124.1
Ac002059.1
Ac002059.2
Ac002059.3
Ac002066.1
Ac002069.2
Ac002074.1
Ac002076.1
Ac002076.2
Ac002091.1
Ac002091.2
Ac002094.1
Ac002116.2
Ac002127.2
Ac002306.1
Ac002310.1
Ac002310.2
Ac002310.3
Ac002310.4
Ac002310.6
Ac002350.1
Ac002366.1
Ac002375.1
Ac002378.1
Ac002398.1
Ac002401.4
Ac002451.1
Ac002451.2
Ac002454.1
Ac002464.1
Ac002472.1
Ac002472.2
Ac002472.3
Ac002480.1
Ac002504.1
Ac002511.1
Ac002511.3
Ac002525.1
Ac002543.1
Ac002546.1
Ac002550.1
Ac002550.2
Ac002984.1
Ac003002.1
Ac003002.3
Ac003005.1
Ac003005.2
Ac003006.1
Ac003035.2
Ac003043.1
Ac003070.2
Ac003084.1
Ac003087.1
Ac003092.1
Ac003101.2
Ac003666.1
Ac003688.2
Ac003950.1
Ac003965.2
Ac003989.1
Ac003991.1
Ac003991.2
Ac004006.1
Ac004009.2
Ac004012.1
Ac004024.1
Ac004034.1
Ac004080.1
Ac004080.4
Ac004130.1
Ac004148.1
Ac004148.2
Ac004156.1
Ac004160.1
Ac004221.1
Ac004223.2
Ac004224.2
Ac004231.3
Ac004232.2
Ac004233.1
Ac004241.1
Ac004241.4
Ac004241.5
Ac004263.1
Ac004264.1
Ac004381.1
Ac004408.2
Ac004448.2
Ac004453.1
Ac004461.2
Ac004466.2
Ac004471.1
Ac004471.2
Ac004475.1
Ac004477.1
Ac004490.1
Ac004491.1
Ac004522.1
Ac004528.2
Ac004542.1
Ac004542.2
Ac004551.1
Ac004552.1
Ac004584.1
Ac004584.3
Ac004585.1
Ac004585.2
Ac004593.3
Ac004637.1
Ac004678.2
Ac004687.1
Ac004687.2
Ac004691.1
Ac004692.2
Ac004704.1
Ac004706.1
Ac004707.1
Ac004771.1
Ac004771.4
Ac004775.1
Ac004777.1
Ac004790.1
Ac004805.1
Ac004812.1
Ac004812.2
Ac004816.1
Ac004816.2
Ac004825.1
Ac004828.1
Ac004830.1
Ac004832.1
Ac004832.2
Ac004832.3
Ac004832.4
Ac004832.5
Ac004832.6
Ac004834.1
Ac004836.1
Ac004837.1
Ac004837.3
Ac004846.1
Ac004847.1
Ac004853.1
Ac004858.1
Ac004862.1
Ac004865.1
Ac004866.1
Ac004866.2
Ac004870.2
Ac004884.2
Ac004890.2
Ac004893.1
Ac004895.1
Ac004900.1
Ac004911.1
Ac004917.1
Ac004920.1
Ac004922.1
Ac004938.1
Ac004943.2
Ac004946.1
Ac004947.1
Ac004967.2
Ac004980.1
Ac004980.4
Ac004990.1
Ac004994.1
Ac005002.1
Ac005002.2
Ac005005.1
Ac005005.2
Ac005005.3
Ac005008.1
Ac005008.2
Ac005019.1
Ac005019.2
Ac005020.1
Ac005020.2
Ac005034.1
Ac005041.1
Ac005041.2
Ac005042.2
Ac005050.1
Ac005062.1
Ac005070.1
Ac005077.2
Ac005077.4
Ac005083.1
Ac005086.1
Ac005086.2
Ac005086.3
Ac005088.1
Ac005094.1
Ac005096.1
Ac005105.1
Ac005150.1
Ac005154.3
Ac005154.4
Ac005162.2
Ac005176.1
Ac005176.2
Ac005180.1
Ac005180.2
Ac005183.1
Ac005209.1
Ac005220.1
Ac005224.1
Ac005224.4
Ac005229.3
Ac005229.4
Ac005232.1
Ac005234.1
Ac005244.1
Ac005252.1
Ac005252.2
Ac005253.1
Ac005253.2
Ac005256.1
Ac005258.1
Ac005261.2
Ac005261.4
Ac005262.1
Ac005264.1
Ac005277.2
Ac005280.1
Ac005280.2
Ac005281.1
Ac005288.1
Ac005291.2
Ac005300.1
Ac005304.1
Ac005306.1
Ac005323.2
Ac005324.4
Ac005324.5
Ac005324.6
Ac005329.1
Ac005332.4
Ac005336.3
Ac005339.1
Ac005342.1
Ac005355.1
Ac005379.1
Ac005381.1
Ac005391.1
Ac005392.1
Ac005410.1
Ac005412.1
Ac005476.2
Ac005486.1
Ac005495.2
Ac005514.1
Ac005515.2
Ac005518.1
Ac005520.1
Ac005520.2
Ac005523.2
Ac005532.1
Ac005532.2
Ac005534.1
Ac005537.1
Ac005540.1
Ac005544.1
Ac005551.1
Ac005580.1
Ac005586.1
Ac005593.1
Ac005606.1
Ac005606.2
Ac005609.3
Ac005614.1
Ac005618.3
Ac005622.1
Ac005625.1
Ac005632.2
Ac005632.3
Ac005632.4
Ac005670.2
Ac005674.1
Ac005682.1
Ac005695.3
Ac005696.1
Ac005696.3
Ac005697.2
Ac005699.1
Ac005702.1
Ac005703.3
Ac005703.5
Ac005703.6
Ac005722.1
Ac005726.2
Ac005726.4
Ac005736.1
Ac005740.4
Ac005746.2
Ac005757.1
Ac005759.1
Ac005775.1
Ac005776.1
Ac005776.2
Ac005779.2
Ac005785.1
Ac005785.2
Ac005786.2
Ac005786.4
Ac005796.1
Ac005808.1
Ac005828.1
Ac005828.5
Ac005829.1
Ac005832.4
Ac005833.1
Ac005837.1
Ac005837.3
Ac005840.3
Ac005840.4
Ac005841.1
Ac005856.1
Ac005871.2
Ac005884.1
Ac005899.2
Ac005899.6
Ac005901.1
Ac005906.3
Ac005912.2
Ac005920.1
Ac005920.4
Ac005921.2
Ac005921.3
Ac005972.3
Ac005996.1
Ac006001.2
Ac006001.3
Ac006001.4
Ac006003.1
Ac006007.1
Ac006013.1
Ac006023.2
Ac006026.1
Ac006026.3
Ac006027.1
Ac006028.1
Ac006033.1
Ac006042.2
Ac006058.1
Ac006058.4
Ac006059.1
Ac006064.3
Ac006064.6
Ac006065.2
Ac006065.3
Ac006065.4
Ac006065.6
Ac006076.1
Ac006077.2
Ac006111.3
Ac006116.5
Ac006116.8
Ac006116.9
Ac006122.1
Ac006146.1
Ac006153.1
Ac006159.1
Ac006159.2
Ac006160.2
Ac006207.1
Ac006213.1
Ac006213.2
Ac006213.4
Ac006238.1
Ac006252.1
Ac006254.3
Ac006262.1
Ac006262.2
Ac006272.2
Ac006273.1
Ac006305.3
Ac006330.1
Ac006333.1
Ac006333.2
Ac006355.2
Ac006357.1
Ac006372.2
Ac006372.4
Ac006387.1
Ac006427.1
Ac006435.1
Ac006435.3
Ac006435.4
Ac006435.5
Ac006441.4
Ac006449.2
Ac006449.6
Ac006450.3
Ac006452.1
Ac006460.2
Ac006463.1
Ac006482.1
Ac006483.1
Ac006483.2
Ac006484.1
Ac006486.1
Ac006486.2
Ac006499.3
Ac006499.8
Ac006504.4
Ac006504.5
Ac006504.7
Ac006509.1
Ac006511.1
Ac006511.3
Ac006511.4
Ac006511.5
Ac006517.1
Ac006518.7
Ac006529.1
Ac006538.1
Ac006538.3
Ac006539.1
Ac006539.2
Ac006547.1
Ac006547.3
Ac006557.3
Ac006557.6
Ac006566.1
Ac006581.2
Ac006600.1
Ac006942.1
Ac006946.1
Ac006947.1
Ac006974.1
Ac006978.1
Ac006994.1
Ac006994.2
Ac007009.1
Ac007032.1
Ac007040.2
Ac007041.1
Ac007098.2
Ac007099.1
Ac007114.2
Ac007128.1
Ac007136.1
Ac007161.1
Ac007161.3
Ac007179.2
Ac007192.1
Ac007192.2
Ac007207.1
Ac007215.1
Ac007216.1
Ac007218.1
Ac007218.2
Ac007224.1
Ac007240.1
Ac007250.1
Ac007285.1
Ac007285.2
Ac007298.2
Ac007308.1
Ac007318.1
Ac007319.1
Ac007326.1
Ac007336.1
Ac007342.4
Ac007342.9
Ac007346.1
Ac007347.1
Ac007347.2
Ac007349.1
Ac007349.4
Ac007362.1
Ac007363.1
Ac007364.1
Ac007365.1
Ac007375.1
Ac007383.2
Ac007383.3
Ac007384.1
Ac007387.1
Ac007389.1
Ac007390.1
Ac007391.1
Ac007403.1
Ac007405.1
Ac007405.2
Ac007405.3
Ac007422.1
Ac007422.2
Ac007424.1
Ac007431.1
Ac007448.2
Ac007463.1
Ac007491.1
Ac007493.2
Ac007495.1
Ac007497.1
Ac007513.1
Ac007533.1
Ac007541.1
Ac007546.2
Ac007546.3
Ac007556.1
Ac007557.1
Ac007563.3
Ac007566.2
Ac007568.1
Ac007569.1
Ac007599.2
Ac007603.3
Ac007608.1
Ac007608.3
Ac007610.2
Ac007610.4
Ac007611.1
Ac007614.1
Ac007652.1
Ac007663.3
Ac007663.4
Ac007681.1
Ac007686.2
Ac007686.3
Ac007686.4
Ac007687.1
Ac007728.2
Ac007731.3
Ac007738.1
Ac007773.1
Ac007785.1
Ac007785.2
Ac007785.3
Ac007786.1
Ac007787.1
Ac007834.1
Ac007846.2
Ac007849.1
Ac007861.2
Ac007879.2
Ac007881.3
Ac007919.1
Ac007919.2
Ac007920.1
Ac007922.3
Ac007923.1
Ac007923.4
Ac007938.1
Ac007950.1
Ac007952.4
Ac007953.1
Ac007956.1
Ac007969.1
Ac007991.1
Ac007991.2
Ac007993.2
Ac007998.5
Ac008013.1
Ac008013.2
Ac008014.1
Ac008033.3
Ac008040.1
Ac008040.3
Ac008050.1
Ac008056.1
Ac008060.4
Ac008063.2
Ac008067.1
Ac008072.1
Ac008073.3
Ac008080.1
Ac008080.4
Ac008083.1
Ac008105.1
Ac008105.3
Ac008115.3
Ac008121.2
Ac008125.1
Ac008147.1
Ac008147.4
Ac008163.1
Ac008164.1
Ac008264.2
Ac008267.3
Ac008267.5
Ac008278.1
Ac008280.3
Ac008379.1
Ac008393.1
Ac008395.1
Ac008403.4
Ac008410.1
Ac008413.1
Ac008429.1
Ac008429.3
Ac008429.4
Ac008438.2
Ac008440.1
Ac008440.2
Ac008443.1
Ac008443.2
Ac008443.3
Ac008443.5
Ac008443.6
Ac008446.1
Ac008453.1
Ac008474.1
Ac008489.1
Ac008514.1
Ac008521.2
Ac008522.1
Ac008537.4
Ac008539.1
Ac008543.1
Ac008554.1
Ac008555.2
Ac008556.1
Ac008565.1
Ac008569.1
Ac008569.2
Ac008572.1
Ac008581.2
Ac008592.1
Ac008592.2
Ac008592.4
Ac008610.1
Ac008620.1
Ac008622.1
Ac008622.2
Ac008626.1
Ac008628.1
Ac008629.1
Ac008632.1
Ac008635.1
Ac008637.1
Ac008638.1
Ac008638.3
Ac008641.1
Ac008649.1
Ac008649.2
Ac008652.1
Ac008655.2
Ac008662.2
Ac008667.2
Ac008670.1
Ac008680.1
Ac008687.1
Ac008687.2
Ac008687.3
Ac008687.4
Ac008687.5
Ac008691.1
Ac008694.2
Ac008696.2
Ac008700.1
Ac008708.1
Ac008708.2
Ac008716.1
Ac008734.2
Ac008735.2
Ac008735.4
Ac008735.5
Ac008736.2
Ac008736.3
Ac008737.3
Ac008738.1
Ac008738.2
Ac008738.3
Ac008738.6
Ac008739.3
Ac008742.1
Ac008750.3
Ac008750.6
Ac008750.7
Ac008750.8
Ac008755.1
Ac008759.3
Ac008763.2
Ac008764.10
Ac008764.2
Ac008764.3
Ac008764.6
Ac008764.7
Ac008764.8
Ac008764.9
Ac008770.2
Ac008770.3
Ac008771.1
Ac008781.1
Ac008781.2
Ac008805.2
Ac008813.1
Ac008825.2
Ac008834.1
Ac008840.1
Ac008868.1
Ac008870.1
Ac008870.2
Ac008871.1
Ac008878.1
Ac008878.4
Ac008892.1
Ac008894.2
Ac008914.1
Ac008915.2
Ac008937.2
Ac008938.1
Ac008946.1
Ac008957.1
Ac008957.2
Ac008957.3
Ac008966.1
Ac008967.1
Ac008972.1
Ac008972.2
Ac008982.1
Ac008985.1
Ac009022.2
Ac009041.2
Ac009041.3
Ac009054.1
Ac009054.2
Ac009060.1
Ac009061.2
Ac009065.4
Ac009078.3
Ac009086.2
Ac009088.2
Ac009090.1
Ac009090.2
Ac009090.3
Ac009090.4
Ac009093.4
Ac009093.6
Ac009093.9
Ac009097.4
Ac009107.2
Ac009108.2
Ac009108.5
Ac009113.1
Ac009117.2
Ac009119.1
Ac009119.3
Ac009120.4
Ac009121.1
Ac009121.2
Ac009123.1
Ac009133.1
Ac009133.2
Ac009133.6
Ac009139.1
Ac009145.1
Ac009152.3
Ac009163.6
Ac009166.1
Ac009166.2
Ac009171.1
Ac009171.2
Ac009220.3
Ac009226.1
Ac009229.1
Ac009229.4
Ac009237.3
Ac009238.1
Ac009238.2
Ac009248.1
Ac009248.2
Ac009262.1
Ac009264.1
Ac009269.3
Ac009292.1
Ac009301.1
Ac009302.1
Ac009309.1
Ac009318.1
Ac009365.1
Ac009403.1
Ac009403.2
Ac009404.1
Ac009411.2
Ac009412.1
Ac009413.1
Ac009452.1
Ac009464.1
Ac009480.2
Ac009486.1
Ac009495.1
Ac009495.3
Ac009498.1
Ac009502.1
Ac009502.2
Ac009509.2
Ac009518.1
Ac009542.1
Ac009554.2
Ac009558.2
Ac009562.1
Ac009570.1
Ac009597.2
Ac009630.1
Ac009686.1
Ac009716.1
Ac009779.2
Ac009779.3
Ac009803.1
Ac009812.3
Ac009831.1
Ac009831.2
Ac009879.1
Ac009879.2
Ac009879.3
Ac009884.2
Ac009948.4
Ac009949.1
Ac009950.1
Ac009950.2
Ac009951.1
Ac009962.1
Ac009974.1
Ac009975.1
Ac009975.2
Ac009994.1
Ac010087.1
Ac010096.1
Ac010105.1
Ac010145.1
Ac010148.1
Ac010149.2
Ac010157.2
Ac010173.1
Ac010183.2
Ac010186.1
Ac010186.2
Ac010198.1
Ac010198.2
Ac010200.1
Ac010201.1
Ac010202.1
Ac010203.2
Ac010205.1
Ac010210.1
Ac010226.1
Ac010240.3
Ac010247.1
Ac010255.2
Ac010255.3
Ac010260.1
Ac010261.2
Ac010271.1
Ac010271.2
Ac010280.1
Ac010285.2
Ac010297.1
Ac010307.3
Ac010307.4
Ac010319.2
Ac010319.3
Ac010319.4
Ac010319.5
Ac010320.1
Ac010320.2
Ac010323.1
Ac010326.3
Ac010326.4
Ac010327.2
Ac010327.3
Ac010327.4
Ac010327.5
Ac010328.2
Ac010328.3
Ac010330.1
Ac010333.2
Ac010333.3
Ac010335.1
Ac010335.2
Ac010335.3
Ac010336.1
Ac010336.3
Ac010376.1
Ac010409.2
Ac010420.1
Ac010422.1
Ac010422.2
Ac010422.3
Ac010422.5
Ac010422.7
Ac010422.8
Ac010457.1
Ac010463.1
Ac010486.2
Ac010487.1
Ac010491.1
Ac010493.1
Ac010501.1
Ac010503.1
Ac010503.2
Ac010503.3
Ac010503.4
Ac010522.1
Ac010528.1
Ac010530.1
Ac010531.6
Ac010531.7
Ac010536.2
Ac010536.3
Ac010538.1
Ac010542.2
Ac010542.5
Ac010547.1
Ac010551.1
Ac010608.3
Ac010615.2
Ac010618.1
Ac010618.4
Ac010619.1
Ac010624.4
Ac010642.2
Ac010646.1
Ac010653.1
Ac010653.3
Ac010654.1
Ac010655.2
Ac010655.4
Ac010735.1
Ac010761.1
Ac010761.2
Ac010761.3
Ac010761.5
Ac010761.6
Ac010761.7
Ac010768.1
Ac010768.2
Ac010768.3
Ac010789.1
Ac010834.1
Ac010834.2
Ac010872.1
Ac010883.1
Ac010886.1
Ac010894.2
Ac010894.5
Ac010913.1
Ac010928.1
Ac010967.2
Ac010967.3
Ac010973.1
Ac010976.1
Ac010997.2
Ac010999.2
Ac011008.1
Ac011008.2
Ac011092.2
Ac011124.2
Ac011195.2
Ac011247.2
Ac011287.1
Ac011333.1
Ac011337.1
Ac011374.1
Ac011379.2
Ac011389.2
Ac011396.1
Ac011396.3
Ac011416.1
Ac011444.1
Ac011444.2
Ac011444.3
Ac011444.4
Ac011445.2
Ac011446.2
Ac011447.2
Ac011448.1
Ac011450.1
Ac011451.3
Ac011458.2
Ac011462.1
Ac011462.2
Ac011462.3
Ac011462.4
Ac011465.1
Ac011466.1
Ac011466.3
Ac011467.2
Ac011468.5
Ac011471.1
Ac011471.4
Ac011472.1
Ac011472.5
Ac011473.3
Ac011473.4
Ac011474.4
Ac011476.1
Ac011476.3
Ac011476.8
Ac011477.1
Ac011477.3
Ac011479.2
Ac011481.1
Ac011483.1
Ac011483.2
Ac011491.1
Ac011491.3
Ac011495.1
Ac011495.2
Ac011495.3
Ac011497.1
Ac011498.1
Ac011498.2
Ac011499.1
Ac011500.2
Ac011500.3
Ac011510.1
Ac011511.1
Ac011511.2
Ac011525.1
Ac011525.2
Ac011529.1
Ac011586.1
Ac011591.1
Ac011601.1
Ac011603.1
Ac011603.2
Ac011603.3
Ac011611.4
Ac011676.3
Ac011676.5
Ac011726.2
Ac011752.1
Ac011753.1
Ac011773.1
Ac011773.2
Ac011773.3
Ac011773.4
Ac011824.2
Ac011825.3
Ac011840.3
Ac011840.4
Ac011840.5
Ac011853.1
Ac011890.1
Ac011893.1
Ac011899.1
Ac011899.3
Ac011921.1
Ac011933.1
Ac011933.2
Ac011933.3
Ac011933.4
Ac011939.2
Ac011939.3
Ac011944.2
Ac012020.1
Ac012050.1
Ac012065.3
Ac012073.1
Ac012123.2
Ac012146.1
Ac012146.2
Ac012158.1
Ac012184.2
Ac012186.2
Ac012213.1
Ac012213.2
Ac012213.4
Ac012213.5
Ac012229.1
Ac012236.1
Ac012254.5
Ac012291.1
Ac012291.2
Ac012309.1
Ac012313.1
Ac012313.3
Ac012313.5
Ac012313.6
Ac012313.7
Ac012313.9
Ac012317.1
Ac012339.2
Ac012354.2
Ac012358.3
Ac012360.1
Ac012360.2
Ac012362.1
Ac012366.1
Ac012370.2
Ac012377.1
Ac012379.1
Ac012409.1
Ac012409.2
Ac012409.4
Ac012435.1
Ac012445.1
Ac012456.1
Ac012456.2
Ac012462.3
Ac012464.1
Ac012464.3
Ac012468.1
Ac012485.1
Ac012485.3
Ac012488.1
Ac012488.2
Ac012498.1
Ac012498.2
Ac012507.1
Ac012510.1
Ac012511.1
Ac012513.3
Ac012531.2
Ac012531.3
Ac012555.2
Ac012557.1
Ac012560.1
Ac012568.1
Ac012569.1
Ac012613.1
Ac012613.2
Ac012615.1
Ac012615.5
Ac012615.6
Ac012618.2
Ac012625.1
Ac012636.1
Ac012640.2
Ac012640.3
Ac012645.1
Ac012645.4
Ac012668.1
Ac012668.2
Ac012668.3
Ac012673.1
Ac012676.3
Ac013264.1
Ac013270.1
Ac013275.1
Ac013356.4
Ac013394.1
Ac013399.1
Ac013400.1
Ac013401.1
Ac013410.1
Ac013429.2
Ac013444.2
Ac013448.1
Ac013452.2
Ac013460.1
Ac013467.1
Ac013468.1
Ac013472.1
Ac013480.1
Ac013553.3
Ac013553.4
Ac013565.1
Ac013565.3
Ac013652.1
Ac013717.1
Ac013724.1
Ac013726.1
Ac013731.1
Ac013733.2
Ac013762.1
Ac013791.1
Ac015468.1
Ac015468.2
Ac015468.4
Ac015563.2
Ac015660.1
Ac015660.3
Ac015687.1
Ac015689.1
Ac015727.1
Ac015771.1
Ac015795.1
Ac015802.3
Ac015802.4
Ac015802.5
Ac015802.6
Ac015813.1
Ac015813.2
Ac015813.4
Ac015813.7
Ac015819.1
Ac015819.2
Ac015819.4
Ac015849.2
Ac015849.5
Ac015853.1
Ac015853.2
Ac015853.3
Ac015871.1
Ac015871.4
Ac015871.5
Ac015878.2
Ac015908.1
Ac015908.2
Ac015908.3
Ac015909.1
Ac015909.4
Ac015909.5
Ac015910.1
Ac015911.2
Ac015911.8
Ac015911.9
Ac015912.1
Ac015912.3
Ac015914.2
Ac015921.1
Ac015923.1
Ac015936.1
Ac015936.2
Ac015977.1
Ac015977.2
Ac015982.1
Ac016026.1
Ac016027.1
Ac016168.3
Ac016180.1
Ac016229.2
Ac016292.1
Ac016355.1
Ac016383.1
Ac016394.1
Ac016396.2
Ac016397.2
Ac016405.1
Ac016405.2
Ac016493.1
Ac016526.2
Ac016542.1
Ac016542.2
Ac016542.3
Ac016559.2
Ac016582.1
Ac016582.2
Ac016586.1
Ac016596.1
Ac016597.1
Ac016598.2
Ac016629.3
Ac016687.2
Ac016700.3
Ac016708.1
Ac016716.2
Ac016722.1
Ac016727.2
Ac016738.2
Ac016739.1
Ac016747.2
Ac016766.1
Ac016769.1
Ac016773.1
Ac016831.3
Ac016831.7
Ac016866.1
Ac016876.1
Ac016876.2
Ac016877.2
Ac016885.3
Ac016903.1
Ac016903.2
Ac016907.2
Ac016909.1
Ac016933.1
Ac016949.1
Ac016956.1
Ac016957.1
Ac016957.2
Ac017002.5
Ac017006.1
Ac017006.2
Ac017007.2
Ac017015.2
Ac017035.1
Ac017048.3
Ac017053.1
Ac017079.2
Ac017083.1
Ac017104.1
Ac018362.1
Ac018362.2
Ac018362.3
Ac018371.1
Ac018410.1
Ac018413.1
Ac018442.3
Ac018463.1
Ac018495.1
Ac018511.1
Ac018512.1
Ac018521.1
Ac018521.2
Ac018521.3
Ac018521.4
Ac018521.5
Ac018521.7
Ac018529.1
Ac018541.1
Ac018552.3
Ac018557.1
Ac018557.2
Ac018607.1
Ac018630.2
Ac018635.2
Ac018637.1
Ac018638.6
Ac018638.7
Ac018639.1
Ac018644.1
Ac018647.1
Ac018647.2
Ac018653.1
Ac018653.3
Ac018682.1
Ac018690.1
Ac018710.1
Ac018712.1
Ac018738.1
Ac018742.1
Ac018755.1
Ac018755.2
Ac018755.3
Ac018761.2
Ac018761.3
Ac018761.4
Ac018767.1
Ac018781.1
Ac018797.1
Ac018809.1
Ac018816.1
Ac018816.2
Ac018845.1
Ac018845.3
Ac018868.1
Ac018868.2
Ac018880.1
Ac018904.2
Ac018926.2
Ac018931.1
Ac018946.1
Ac019055.1
Ac019069.1
Ac019080.1
Ac019080.5
Ac019103.1
Ac019117.2
Ac019118.2
Ac019159.1
Ac019193.1
Ac019193.3
Ac019197.1
Ac019205.1
Ac019206.1
Ac019209.1
Ac019209.2
Ac019209.3
Ac019211.1
Ac019226.1
Ac019226.2
Ac019254.1
Ac019254.2
Ac019257.8
Ac019257.9
Ac019278.1
Ac019294.1
Ac019294.2
Ac019294.3
Ac019349.1
Ac020550.1
Ac020551.1
Ac020612.2
Ac020629.1
Ac020636.1
Ac020636.2
Ac020637.1
Ac020658.5
Ac020658.6
Ac020658.7
Ac020659.1
Ac020661.1
Ac020661.2
Ac020661.3
Ac020663.4
Ac020743.3
Ac020763.1
Ac020763.2
Ac020763.3
Ac020763.5
Ac020891.1
Ac020892.2
Ac020904.2
Ac020904.3
Ac020905.1
Ac020907.3
Ac020907.5
Ac020908.1
Ac020911.1
Ac020911.2
Ac020912.1
Ac020913.1
Ac020913.2
Ac020914.2
Ac020914.3
Ac020914.5
Ac020915.1
Ac020915.2
Ac020915.4
Ac020915.5
Ac020916.2
Ac020917.3
Ac020922.1
Ac020922.4
Ac020928.1
Ac020928.2
Ac020928.3
Ac020934.1
Ac020978.4
Ac020978.9
Ac020983.1
Ac021016.3
Ac021054.1
Ac021074.2
Ac021074.3
Ac021078.1
Ac021097.1
Ac021097.2
Ac021148.1
Ac021151.1
Ac021180.1
Ac021188.1
Ac021193.1
Ac021205.1
Ac021218.1
Ac021351.1
Ac021422.1
Ac021506.2
Ac021594.1
Ac021594.2
Ac021613.1
Ac021660.1
Ac021660.2
Ac021660.3
Ac021683.3
Ac021739.1
Ac021739.2
Ac021752.1
Ac021766.1
Ac021818.1
Ac021876.1
Ac021915.2
Ac021945.1
Ac022007.1
Ac022018.1
Ac022022.1
Ac022023.1
Ac022028.2
Ac022031.1
Ac022034.1
Ac022034.3
Ac022080.2
Ac022080.3
Ac022087.1
Ac022098.1
Ac022098.2
Ac022098.3
Ac022098.4
Ac022106.1
Ac022118.1
Ac022126.1
Ac022137.3
Ac022140.1
Ac022146.1
Ac022149.2
Ac022150.3
Ac022150.4
Ac022154.1
Ac022166.1
Ac022167.1
Ac022173.1
Ac022182.1
Ac022196.1
Ac022201.2
Ac022211.2
Ac022217.1
Ac022217.2
Ac022217.3
Ac022217.4
Ac022274.1
Ac022296.1
Ac022296.3
Ac022335.1
Ac022364.2
Ac022367.1
Ac022384.1
Ac022392.1
Ac022400.1
Ac022400.6
Ac022400.8
Ac022413.1
Ac022415.1
Ac022417.1
Ac022418.1
Ac022493.2
Ac022494.1
Ac022497.1
Ac022498.2
Ac022506.1
Ac022507.1
Ac022509.2
Ac022509.4
Ac022517.1
Ac022523.3
Ac022568.1
Ac022596.2
Ac022613.1
Ac022613.2
Ac022616.2
Ac022634.1
Ac022655.1
Ac022655.2
Ac022706.1
Ac022730.3
Ac022748.2
Ac022762.2
Ac022778.1
Ac022784.1
Ac022784.3
Ac022784.4
Ac022784.5
Ac022790.1
Ac022795.1
Ac022816.1
Ac022819.1
Ac022858.1
Ac022915.1
Ac022916.2
Ac022916.3
Ac022916.4
Ac022929.2
Ac022968.1
Ac022973.2
Ac023024.1
Ac023034.1
Ac023043.1
Ac023043.4
Ac023050.1
Ac023051.1
Ac023051.2
Ac023078.4
Ac023090.1
Ac023115.1
Ac023137.1
Ac023141.7
Ac023157.2
Ac023157.3
Ac023194.3
Ac023232.1
Ac023301.1
Ac023302.1
Ac023347.1
Ac023421.2
Ac023509.1
Ac023509.3
Ac023509.5
Ac023590.1
Ac023632.2
Ac023632.3
Ac023669.2
Ac023790.1
Ac023790.2
Ac023830.3
Ac023866.1
Ac023906.1
Ac023906.3
Ac023906.4
Ac023906.5
Ac023908.3
Ac023932.1
Ac023934.1
Ac023983.2
Ac024022.1
Ac024028.1
Ac024075.3
Ac024082.2
Ac024145.1
Ac024224.1
Ac024243.1
Ac024257.3
Ac024267.1
Ac024267.3
Ac024267.4
Ac024267.6
Ac024270.1
Ac024270.3
Ac024270.4
Ac024341.1
Ac024451.2
Ac024451.3
Ac024451.4
Ac024475.4
Ac024559.2
Ac024580.1
Ac024587.1
Ac024589.1
Ac024589.2
Ac024592.1
Ac024592.3
Ac024595.1
Ac024619.2
Ac024619.3
Ac024651.2
Ac024681.1
Ac024681.2
Ac024940.1
Ac024941.1
Ac024958.1
Ac025031.1
Ac025031.2
Ac025031.3
Ac025031.4
Ac025031.5
Ac025034.1
Ac025034.2
Ac025048.1
Ac025048.4
Ac025062.2
Ac025062.3
Ac025162.1
Ac025162.2
Ac025164.1
Ac025165.1
Ac025165.2
Ac025165.3
Ac025165.5
Ac025171.2
Ac025171.3
Ac025171.4
Ac025171.5
Ac025181.1
Ac025181.2
Ac025188.1
Ac025198.1
Ac025252.2
Ac025259.2
Ac025262.1
Ac025263.3
Ac025265.2
Ac025271.1
Ac025271.2
Ac025272.1
Ac025278.3
Ac025279.1
Ac025280.1
Ac025281.1
Ac025283.3
Ac025284.1
Ac025287.2
Ac025300.1
Ac025419.1
Ac025423.1
Ac025428.1
Ac025458.1
Ac025465.2
Ac025470.1
Ac025521.1
Ac025524.2
Ac025572.1
Ac025575.2
Ac025578.1
Ac025580.2
Ac025580.3
Ac025627.1
Ac025682.1
Ac025750.2
Ac025754.1
Ac025755.1
Ac025766.1
Ac025822.1
Ac025857.1
Ac025857.2
Ac025871.1
Ac025871.2
Ac025918.2
Ac026100.1
Ac026116.1
Ac026120.1
Ac026124.2
Ac026191.1
Ac026250.1
Ac026254.2
Ac026304.1
Ac026310.3
Ac026316.4
Ac026336.1
Ac026336.3
Ac026336.4
Ac026336.5
Ac026353.1
Ac026362.1
Ac026362.2
Ac026367.1
Ac026367.3
Ac026391.1
Ac026401.1
Ac026401.2
Ac026422.1
Ac026461.1
Ac026461.3
Ac026461.4
Ac026470.1
Ac026470.2
Ac026471.2
Ac026616.1
Ac026688.1
Ac026725.1
Ac026780.1
Ac026785.1
Ac026786.1
Ac026790.1
Ac026803.1
Ac026803.2
Ac026894.1
Ac026904.1
Ac026951.2
Ac026954.1
Ac026954.3
Ac026979.1
Ac026979.3
Ac026992.2
Ac027026.1
Ac027031.2
Ac027045.2
Ac027097.1
Ac027097.2
Ac027117.1
Ac027228.3
Ac027237.3
Ac027237.4
Ac027271.1
Ac027277.2
Ac027281.1
Ac027281.2
Ac027288.1
Ac027290.2
Ac027307.1
Ac027307.2
Ac027309.3
Ac027419.1
Ac027449.1
Ac027455.1
Ac027544.2
Ac027544.3
Ac027575.2
Ac027601.1
Ac027601.2
Ac027601.3
Ac027601.4
Ac027613.1
Ac027644.1
Ac027644.4
Ac027667.1
Ac027682.2
Ac027682.3
Ac027682.5
Ac027682.6
Ac027702.1
Ac027763.1
Ac027763.2
Ac027779.1
Ac027801.3
Ac032019.1
Ac032044.1
Ac034102.3
Ac034102.4
Ac034102.5
Ac034102.6
Ac034102.7
Ac034105.2
Ac034105.3
Ac034111.1
Ac034114.1
Ac034154.1
Ac034195.1
Ac034199.1
Ac034206.1
Ac034213.1
Ac034223.1
Ac034228.1
Ac034228.2
Ac034228.3
Ac034236.3
Ac034238.1
Ac034238.2
Ac034238.3
Ac036103.1
Ac036108.2
Ac036164.1
Ac036176.1
Ac036214.1
Ac036222.2
Ac037198.1
Ac037441.1
Ac037450.1
Ac037459.4
Ac037487.3
Ac040160.1
Ac040162.1
Ac040169.1
Ac040169.2
Ac040169.3
Ac040169.4
Ac040904.1
Ac041040.1
Ac044781.1
Ac044784.1
Ac044784.2
Ac044802.1
Ac044810.1
Ac044839.2
Ac044839.3
Ac044849.1
Ac044860.1
Ac044860.2
Ac046130.1
Ac046158.2
Ac046158.3
Ac046158.4
Ac046185.1
Ac046185.3
Ac048334.1
Ac048337.1
Ac048341.1
Ac048341.2
Ac048344.4
Ac048380.2
Ac048382.1
Ac048383.1
Ac051619.1
Ac051619.10
Ac051619.5
Ac051619.6
Ac051619.7
Ac051619.8
Ac051649.1
Ac053481.3
Ac053503.4
Ac053527.1
Ac055720.2
Ac055733.1
Ac055733.3
Ac055758.2
Ac055811.4
Ac055839.1
Ac055854.1
Ac055876.1
Ac055878.1
Ac058822.1
Ac060234.2
Ac060766.2
Ac060766.3
Ac060766.4
Ac060771.1
Ac060788.1
Ac061975.7
Ac061992.1
Ac061999.1
Ac062004.1
Ac062015.1
Ac062016.1
Ac062028.1
Ac062032.1
Ac063926.1
Ac063944.1
Ac063947.1
Ac063947.2
Ac063948.1
Ac063950.1
Ac063952.4
Ac063961.1
Ac063965.1
Ac063976.2
Ac063977.2
Ac063977.3
Ac063977.4
Ac063977.6
Ac063979.1
Ac063979.2
Ac063980.1
Ac064805.1
Ac064805.2
Ac064807.1
Ac064834.1
Ac064836.1
Ac064836.2
Ac064836.3
Ac064847.1
Ac064859.1
Ac064871.1
Ac064874.1
Ac064875.1
Ac066692.1
Ac067750.1
Ac067751.1
Ac067817.1
Ac067838.1
Ac067852.1
Ac067930.1
Ac067930.4
Ac067930.5
Ac067931.1
Ac067931.2
Ac067942.2
Ac067945.3
Ac067968.1
Ac068050.1
Ac068051.1
Ac068137.3
Ac068152.1
Ac068196.1
Ac068205.1
Ac068205.2
Ac068228.1
Ac068228.2
Ac068234.3
Ac068254.1
Ac068305.2
Ac068338.1
Ac068385.1
Ac068389.1
Ac068389.2
Ac068389.3
Ac068408.1
Ac068418.1
Ac068446.3
Ac068473.3
Ac068491.4
Ac068531.1
Ac068580.1
Ac068580.3
Ac068580.4
Ac068587.2
Ac068587.7
Ac068594.1
Ac068620.1
Ac068620.3
Ac068631.1
Ac068643.2
Ac068647.2
Ac068657.1
Ac068669.1
Ac068707.1
Ac068724.3
Ac068724.4
Ac068733.3
Ac068756.1
Ac068790.2
Ac068790.5
Ac068831.4
Ac068831.6
Ac068870.1
Ac068870.2
Ac068880.1
Ac068880.3
Ac068880.5
Ac068888.1
Ac068898.2
Ac068985.1
Ac068993.2
Ac069120.1
Ac069185.1
Ac069200.1
Ac069209.1
Ac069213.1
Ac069213.2
Ac069218.1
Ac069234.3
Ac069234.5
Ac069257.3
Ac069271.1
Ac069280.1
Ac069281.1
Ac069281.2
Ac069285.2
Ac069368.1
Ac069431.1
Ac069431.2
Ac069454.1
Ac069503.2
Ac069503.3
Ac069528.2
Ac069544.1
Ac069547.1
Ac072022.2
Ac072062.1
Ac073023.1
Ac073046.2
Ac073050.1
Ac073052.2
Ac073073.1
Ac073091.1
Ac073107.2
Ac073111.1
Ac073111.2
Ac073111.3
Ac073111.4
Ac073111.5
Ac073115.1
Ac073195.1
Ac073210.2
Ac073255.1
Ac073257.1
Ac073283.1
Ac073283.2
Ac073288.1
Ac073310.1
Ac073314.1
Ac073316.1
Ac073316.2
Ac073320.1
Ac073321.1
Ac073325.1
Ac073325.2
Ac073332.1
Ac073335.1
Ac073336.1
Ac073365.1
Ac073389.1
Ac073389.2
Ac073413.1
Ac073439.1
Ac073476.2
Ac073476.3
Ac073487.1
Ac073508.3
Ac073522.1
Ac073530.1
Ac073539.1
Ac073569.1
Ac073573.1
Ac073578.4
Ac073592.1
Ac073592.2
Ac073592.3
Ac073592.4
Ac073592.6
Ac073592.8
Ac073610.1
Ac073610.3
Ac073611.1
Ac073611.2
Ac073651.1
Ac073651.2
Ac073657.1
Ac073861.1
Ac073862.2
Ac073869.1
Ac073896.1
Ac073896.2
Ac073896.4
Ac073896.5
Ac073911.3
Ac073913.2
Ac073916.1
Ac073957.1
Ac073964.1
Ac073968.1
Ac074029.2
Ac074029.3
Ac074032.1
Ac074050.2
Ac074087.1
Ac074091.1
Ac074101.1
Ac074117.1
Ac074132.1
Ac074134.1
Ac074141.1
Ac074194.1
Ac074212.1
Ac074250.1
Ac074281.2
Ac074351.1
Ac076966.1
Ac078778.1
Ac078820.1
Ac078842.1
Ac078845.1
Ac078880.4
Ac078882.1
Ac078883.1
Ac078886.1
Ac078899.4
Ac078929.1
Ac078950.1
Ac078962.1
Ac078962.4
Ac079031.2
Ac079035.1
Ac079061.1
Ac079062.1
Ac079089.1
Ac079089.3
Ac079117.1
Ac079140.1
Ac079145.1
Ac079148.1
Ac079174.1
Ac079174.2
Ac079203.1
Ac079209.1
Ac079209.2
Ac079226.2
Ac079248.1
Ac079248.2
Ac079250.1
Ac079296.1
Ac079298.1
Ac079305.1
Ac079305.3
Ac079313.2
Ac079322.1
Ac079325.1
Ac079336.1
Ac079336.7
Ac079340.2
Ac079341.2
Ac079354.2
Ac079414.2
Ac079416.3
Ac079447.1
Ac079465.1
Ac079466.1
Ac079594.2
Ac079600.2
Ac079602.3
Ac079610.1
Ac079610.2
Ac079630.1
Ac079742.1
Ac079753.1
Ac079760.2
Ac079781.3
Ac079790.1
Ac079807.1
Ac079907.1
Ac079922.1
Ac079922.2
Ac079944.1
Ac079950.1
Ac079953.1
Ac080013.1
Ac080023.1
Ac080037.1
Ac080038.1
Ac080038.2
Ac080038.3
Ac080075.1
Ac080078.1
Ac080079.1
Ac080080.1
Ac080112.1
Ac080128.2
Ac080129.1
Ac080188.2
Ac082651.1
Ac082651.3
Ac082651.4
Ac083795.2
Ac083798.1
Ac083798.2
Ac083799.1
Ac083801.1
Ac083801.2
Ac083805.3
Ac083829.1
Ac083837.1
Ac083841.2
Ac083841.3
Ac083843.1
Ac083843.2
Ac083843.3
Ac083855.1
Ac083855.2
Ac083867.1
Ac083906.2
Ac083949.1
Ac083973.1
Ac084018.1
Ac084018.2
Ac084026.3
Ac084030.1
Ac084033.1
Ac084082.1
Ac084116.1
Ac084121.13
Ac084125.1
Ac084125.2
Ac084125.4
Ac084211.1
Ac084337.2
Ac084361.1
Ac084364.2
Ac084368.1
Ac084398.1
Ac084398.2
Ac084754.1
Ac084757.1
Ac084757.3
Ac084759.3
Ac084768.2
Ac084781.1
Ac084781.2
Ac084816.1
Ac084824.2
Ac084824.3
Ac084855.2
Ac084866.2
Ac084871.2
Ac084876.2
Ac084879.2
Ac084880.3
Ac087045.2
Ac087163.2
Ac087163.3
Ac087164.1
Ac087190.2
Ac087241.1
Ac087241.3
Ac087241.4
Ac087257.2
Ac087269.2
Ac087273.2
Ac087276.1
Ac087276.2
Ac087277.2
Ac087286.1
Ac087286.2
Ac087289.1
Ac087289.3
Ac087289.4
Ac087289.6
Ac087385.2
Ac087385.3
Ac087392.1
Ac087393.3
Ac087430.1
Ac087439.2
Ac087441.2
Ac087457.1
Ac087477.2
Ac087477.5
Ac087500.1
Ac087501.1
Ac087518.1
Ac087521.1
Ac087521.2
Ac087521.3
Ac087521.4
Ac087564.1
Ac087612.1
Ac087623.2
Ac087623.3
Ac087627.1
Ac087632.1
Ac087633.2
Ac087641.1
Ac087645.2
Ac087651.1
Ac087667.1
Ac087672.1
Ac087721.1
Ac087721.2
Ac087741.3
Ac087742.1
Ac087752.3
Ac087752.4
Ac087763.1
Ac087783.1
Ac087854.1
Ac087855.2
Ac087893.1
Ac087894.2
Ac087894.3
Ac087897.2
Ac089984.2
Ac089999.1
Ac090001.1
Ac090004.1
Ac090023.2
Ac090044.1
Ac090061.1
Ac090093.1
Ac090103.1
Ac090114.2
Ac090114.3
Ac090116.1
Ac090136.2
Ac090142.2
Ac090150.1
Ac090151.1
Ac090159.1
Ac090164.1
Ac090181.2
Ac090186.1
Ac090192.1
Ac090192.2
Ac090193.1
Ac090197.1
Ac090236.1
Ac090241.2
Ac090281.1
Ac090283.1
Ac090312.2
Ac090337.2
Ac090360.1
Ac090376.1
Ac090409.2
Ac090415.2
Ac090457.1
Ac090502.1
Ac090503.1
Ac090515.4
Ac090527.2
Ac090541.1
Ac090559.1
Ac090559.2
Ac090572.1
Ac090572.3
Ac090587.1
Ac090587.2
Ac090589.1
Ac090607.1
Ac090607.5
Ac090616.5
Ac090617.1
Ac090617.2
Ac090617.4
Ac090617.6
Ac090617.7
Ac090617.9
Ac090692.1
Ac090692.2
Ac090692.3
Ac090699.1
Ac090735.1
Ac090772.1
Ac090772.2
Ac090774.1
Ac090791.1
Ac090820.1
Ac090821.2
Ac090826.1
Ac090826.2
Ac090833.1
Ac090844.2
Ac090877.2
Ac090888.1
Ac090912.1
Ac090948.2
Ac090953.2
Ac090970.1
Ac090971.1
Ac090971.3
Ac090971.5
Ac091043.1
Ac091045.1
Ac091046.2
Ac091053.1
Ac091059.2
Ac091074.1
Ac091114.1
Ac091133.1
Ac091133.5
Ac091152.2
Ac091152.4
Ac091153.4
Ac091167.6
Ac091167.7
Ac091173.1
Ac091180.2
Ac091181.1
Ac091182.1
Ac091185.2
Ac091212.1
Ac091271.1
Ac091390.4
Ac091435.2
Ac091544.1
Ac091544.3
Ac091544.7
Ac091551.1
Ac091563.1
Ac091564.2
Ac091564.3
Ac091564.4
Ac091564.6
Ac091588.1
Ac091588.2
Ac091607.1
Ac091729.3
Ac091769.2
Ac091805.1
Ac091820.1
Ac091849.2
Ac091885.2
Ac091917.2
Ac091925.1
Ac091925.2
Ac091932.1
Ac091939.1
Ac091959.1
Ac091959.2
Ac091959.3
Ac091962.1
Ac091965.1
Ac091965.5
Ac091979.1
Ac091979.2
Ac091980.2
Ac092017.3
Ac092042.1
Ac092042.3
Ac092042.4
Ac092053.2
Ac092053.3
Ac092059.1
Ac092066.1
Ac092068.1
Ac092070.1
Ac092070.2
Ac092070.4
Ac092071.1
Ac092072.1
Ac092073.1
Ac092078.1
Ac092098.1
Ac092100.1
Ac092112.1
Ac092115.1
Ac092115.3
Ac092117.1
Ac092117.2
Ac092118.1
Ac092120.2
Ac092123.1
Ac092130.1
Ac092134.1
Ac092135.2
Ac092139.1
Ac092139.3
Ac092140.1
Ac092142.1
Ac092142.2
Ac092143.1
Ac092143.2
Ac092145.1
Ac092153.1
Ac092159.2
Ac092168.2
Ac092170.1
Ac092171.1
Ac092171.3
Ac092171.4
Ac092171.5
Ac092184.1
Ac092265.1
Ac092279.1
Ac092287.1
Ac092295.1
Ac092295.2
Ac092296.2
Ac092296.3
Ac092324.1
Ac092329.1
Ac092338.1
Ac092338.3
Ac092343.1
Ac092364.1
Ac092364.2
Ac092368.1
Ac092368.3
Ac092375.1
Ac092376.1
Ac092378.1
Ac092384.2
Ac092384.3
Ac092393.1
Ac092418.1
Ac092435.1
Ac092436.2
Ac092440.1
Ac092451.2
Ac092451.3
Ac092468.1
Ac092473.1
Ac092484.1
Ac092490.3
Ac092535.4
Ac092546.1
Ac092570.2
Ac092587.1
Ac092614.1
Ac092617.1
Ac092641.1
Ac092642.1
Ac092645.1
Ac092647.5
Ac092650.1
Ac092652.2
Ac092666.2
Ac092675.1
Ac092687.2
Ac092718.1
Ac092718.2
Ac092718.6
Ac092720.1
Ac092723.3
Ac092723.4
Ac092723.5
Ac092724.1
Ac092755.2
Ac092756.1
Ac092798.1
Ac092801.1
Ac092807.1
Ac092807.2
Ac092807.3
Ac092809.4
Ac092810.2
Ac092811.2
Ac092819.1
Ac092835.1
Ac092851.1
Ac092910.3
Ac092919.2
Ac092925.1
Ac092933.1
Ac092943.1
Ac092944.1
Ac092953.2
Ac092966.1
Ac092979.1
Ac093010.2
Ac093012.1
Ac093063.1
Ac093106.2
Ac093107.1
Ac093107.2
Ac093151.1
Ac093151.3
Ac093152.1
Ac093154.1
Ac093156.1
Ac093157.1
Ac093159.1
Ac093162.2
Ac093249.2
Ac093249.4
Ac093249.5
Ac093277.1
Ac093278.1
Ac093278.2
Ac093323.1
Ac093323.3
Ac093326.1
Ac093330.1
Ac093388.1
Ac093390.1
Ac093422.3
Ac093423.1
Ac093424.1
Ac093426.1
Ac093459.1
Ac093484.3
Ac093484.4
Ac093495.1
Ac093503.1
Ac093503.2
Ac093510.1
Ac093512.1
Ac093512.2
Ac093515.1
Ac093520.1
Ac093520.2
Ac093525.1
Ac093525.2
Ac093525.8
Ac093534.1
Ac093535.1
Ac093535.2
Ac093536.2
Ac093579.1
Ac093585.1
Ac093599.1
Ac093620.1
Ac093627.4
Ac093627.7
Ac093655.1
Ac093663.2
Ac093677.2
Ac093700.1
Ac093725.2
Ac093732.1
Ac093732.2
Ac093734.1
Ac093752.1
Ac093752.2
Ac093821.1
Ac093827.4
Ac093835.1
Ac093843.1
Ac093879.1
Ac093895.1
Ac093899.1
Ac093899.2
Ac093903.1
Ac093904.1
Ac093904.2
Ac093904.3
Ac093911.1
Ac095057.1
Ac095057.2
Ac095060.1
Ac095350.1
Ac096531.2
Ac096536.2
Ac096540.1
Ac096564.1
Ac096570.2
Ac096576.1
Ac096577.1
Ac096631.1
Ac096632.1
Ac096636.1
Ac096637.2
Ac096677.1
Ac096677.2
Ac096708.1
Ac096733.2
Ac096736.3
Ac096741.1
Ac096746.1
Ac096751.1
Ac096775.1
Ac096888.1
Ac096921.1
Ac097059.2
Ac097103.2
Ac097104.1
Ac097105.1
Ac097358.2
Ac097359.2
Ac097372.1
Ac097372.2
Ac097375.3
Ac097451.1
Ac097460.1
Ac097467.3
Ac097468.1
Ac097468.3
Ac097478.1
Ac097484.1
Ac097487.1
Ac097521.1
Ac097523.1
Ac097532.2
Ac097534.2
Ac097626.1
Ac097634.1
Ac097634.3
Ac097636.1
Ac097636.2
Ac097637.1
Ac097637.2
Ac097641.1
Ac097641.2
Ac097662.1
Ac097713.2
Ac097714.1
Ac098484.1
Ac098484.3
Ac098484.4
Ac098582.1
Ac098590.1
Ac098591.2
Ac098614.1
Ac098614.3
Ac098617.1
Ac098650.1
Ac098818.1
Ac098818.2
Ac098820.1
Ac098827.1
Ac098828.2
Ac098828.3
Ac098829.1
Ac098850.2
Ac098851.1
Ac098868.1
Ac098934.2
Ac098934.4
Ac098935.1
Ac098935.2
Ac098969.1
Ac099063.3
Ac099066.1
Ac099066.2
Ac099329.1
Ac099342.1
Ac099343.3
Ac099344.2
Ac099344.3
Ac099489.1
Ac099489.2
Ac099494.2
Ac099494.3
Ac099518.2
Ac099518.3
Ac099518.5
Ac099520.1
Ac099520.2
Ac099521.1
Ac099521.2
Ac099522.2
Ac099524.1
Ac099535.1
Ac099542.1
Ac099554.1
Ac099566.1
Ac099654.4
Ac099670.1
Ac099670.3
Ac099671.1
Ac099677.1
Ac099677.6
Ac099681.2
Ac099687.1
Ac099778.2
Ac099782.2
Ac099785.1
Ac099789.1
Ac099791.1
Ac099795.1
Ac099796.1
Ac099811.2
Ac099811.4
Ac099811.6
Ac099850.1
Ac100778.1
Ac100778.3
Ac100781.1
Ac100786.1
Ac100793.2
Ac100797.1
Ac100800.1
Ac100801.1
Ac100802.1
Ac100810.1
Ac100810.2
Ac100810.3
Ac100812.1
Ac100814.1
Ac100818.1
Ac100827.2
Ac100830.2
Ac100830.3
Ac100832.1
Ac100832.2
Ac100835.2
Ac100839.1
Ac100844.1
Ac100847.1
Ac100849.1
Ac100858.2
Ac100858.3
Ac100860.1
Ac100861.1
Ac100861.2
Ac100868.1
Ac100871.1
Ac100872.1
Ac102945.1
Ac102953.1
Ac103563.6
Ac103563.7
Ac103591.3
Ac103681.1
Ac103702.1
Ac103702.2
Ac103706.1
Ac103724.1
Ac103736.1
Ac103739.1
Ac103740.1
Ac103740.2
Ac103764.1
Ac103769.1
Ac103808.5
Ac103810.1
Ac103810.3
Ac103843.1
Ac103851.1
Ac103855.4
Ac103858.1
Ac103874.1
Ac103876.1
Ac103923.1
Ac103957.1
Ac103957.2
Ac103968.1
Ac103987.3
Ac103988.1
Ac103996.3
Ac104009.1
Ac104024.2
Ac104027.1
Ac104031.1
Ac104035.1
Ac104046.1
Ac104051.1
Ac104066.1
Ac104073.4
Ac104076.2
Ac104109.2
Ac104115.1
Ac104115.2
Ac104123.1
Ac104134.1
Ac104135.1
Ac104136.1
Ac104162.1
Ac104170.1
Ac104211.3
Ac104212.1
Ac104229.1
Ac104233.1
Ac104248.1
Ac104260.2
Ac104332.2
Ac104333.4
Ac104365.1
Ac104365.2
Ac104389.1
Ac104389.3
Ac104389.5
Ac104394.1
Ac104411.1
Ac104435.2
Ac104447.1
Ac104452.1
Ac104453.1
Ac104457.2
Ac104458.1
Ac104461.1
Ac104506.1
Ac104532.1
Ac104532.2
Ac104534.1
Ac104564.1
Ac104564.2
Ac104564.3
Ac104564.4
Ac104564.5
Ac104581.2
Ac104581.4
Ac104590.1
Ac104619.2
Ac104634.1
Ac104651.2
Ac104662.2
Ac104667.2
Ac104695.4
Ac104699.1
Ac104763.2
Ac104763.3
Ac104770.1
Ac104772.1
Ac104781.2
Ac104794.2
Ac104805.1
Ac104819.3
Ac104827.1
Ac104836.1
Ac104852.1
Ac104958.2
Ac104961.1
Ac104964.3
Ac104964.4
Ac104971.1
Ac104984.5
Ac104986.1
Ac104989.1
Ac105020.5
Ac105020.6
Ac105021.1
Ac105046.1
Ac105105.1
Ac105129.1
Ac105129.2
Ac105137.2
Ac105177.1
Ac105206.1
Ac105206.3
Ac105224.1
Ac105227.2
Ac105235.1
Ac105265.2
Ac105271.1
Ac105277.1
Ac105339.5
Ac105345.2
Ac105390.1
Ac105402.1
Ac105402.3
Ac105411.1
Ac105424.1
Ac105429.2
Ac105443.1
Ac105450.1
Ac105910.1
Ac105942.1
Ac106028.2
Ac106028.5
Ac106037.2
Ac106038.2
Ac106047.1
Ac106739.1
Ac106760.2
Ac106772.1
Ac106782.2
Ac106782.5
Ac106791.1
Ac106791.2
Ac106796.1
Ac106820.4
Ac106820.5
Ac106820.6
Ac106822.1
Ac106865.1
Ac106872.10
Ac106875.1
Ac106881.1
Ac106886.2
Ac106886.4
Ac106897.1
Ac107016.1
Ac107027.2
Ac107027.3
Ac107029.1
Ac107068.2
Ac107081.1
Ac107083.1
Ac107214.1
Ac107241.1
Ac107294.1
Ac107294.3
Ac107308.1
Ac107373.1
Ac107398.1
Ac107398.2
Ac107398.4
Ac107401.1
Ac107463.1
Ac107464.3
Ac107884.1
Ac107909.1
Ac107909.2
Ac107918.4
Ac107926.1
Ac107952.2
Ac107953.1
Ac107953.2
Ac107954.1
Ac107956.1
Ac107959.1
Ac107959.2
Ac107959.3
Ac107973.1
Ac107982.2
Ac107990.1
Ac108002.1
Ac108002.2
Ac108037.1
Ac108039.1
Ac108047.1
Ac108058.1
Ac108066.1
Ac108067.1
Ac108073.2
Ac108134.1
Ac108142.1
Ac108174.1
Ac108206.1
Ac108210.1
Ac108449.1
Ac108449.2
Ac108451.2
Ac108463.1
Ac108463.3
Ac108471.2
Ac108472.1
Ac108516.2
Ac108676.1
Ac108693.2
Ac108727.1
Ac108727.2
Ac108738.1
Ac108749.1
Ac108751.4
Ac108751.5
Ac108860.2
Ac108861.1
Ac108863.1
Ac108866.1
Ac109322.1
Ac109326.1
Ac109347.2
Ac109454.4
Ac109460.3
Ac109462.1
Ac109466.1
Ac109492.1
Ac109583.1
Ac109583.2
Ac109587.1
Ac109597.2
Ac109630.1
Ac109635.2
Ac109992.1
Ac110011.1
Ac110015.1
Ac110048.1
Ac110058.1
Ac110079.1
Ac110285.1
Ac110285.2
Ac110285.5
Ac110285.6
Ac110285.7
Ac110296.1
Ac110491.2
Ac110588.1
Ac110716.1
Ac110741.1
Ac110749.1
Ac110754.1
Ac110769.1
Ac110769.2
Ac110769.3
Ac110772.1
Ac110799.1
Ac110800.1
Ac110926.1
Ac110998.1
Ac111149.1
Ac111149.2
Ac111170.3
Ac111182.1
Ac111186.1
Ac111188.1
Ac111194.1
Ac112198.2
Ac112200.1
Ac112200.2
Ac112204.2
Ac112204.3
Ac112206.2
Ac112219.2
Ac112220.2
Ac112225.1
Ac112236.2
Ac112242.1
Ac112247.1
Ac112481.1
Ac112484.2
Ac112487.2
Ac112503.1
Ac112504.2
Ac112518.1
Ac112694.1
Ac112694.2
Ac112715.1
Ac112719.1
Ac112722.1
Ac112907.1
Ac112907.2
Ac113133.1
Ac113143.1
Ac113143.2
Ac113145.1
Ac113189.1
Ac113192.1
Ac113192.4
Ac113194.1
Ac113208.1
Ac113340.1
Ac113346.2
Ac113349.2
Ac113368.1
Ac113382.1
Ac113398.1
Ac113403.1
Ac113404.1
Ac113410.3
Ac113414.1
Ac113418.1
Ac113423.1
Ac113423.2
Ac113430.1
Ac113615.1
Ac114271.1
Ac114291.1
Ac114296.1
Ac114316.1
Ac114482.1
Ac114488.2
Ac114489.1
Ac114490.1
Ac114490.3
Ac114495.1
Ac114498.2
Ac114546.1
Ac114550.2
Ac114684.1
Ac114730.1
Ac114741.1
Ac114752.2
Ac114763.1
Ac114776.1
Ac114781.2
Ac114801.2
Ac114803.1
Ac114812.2
Ac114947.1
Ac114956.1
Ac114956.3
Ac115102.1
Ac115220.2
Ac115284.2
Ac115284.3
Ac115286.1
Ac115522.1
Ac115618.2
Ac115618.3
Ac115619.1
Ac115621.1
Ac115676.1
Ac115837.1
Ac115989.1
Ac116003.1
Ac116021.1
Ac116337.3
Ac116345.1
Ac116348.1
Ac116348.2
Ac116348.3
Ac116348.4
Ac116351.2
Ac116353.1
Ac116366.1
Ac116366.2
Ac116366.3
Ac116407.1
Ac116407.4
Ac116456.2
Ac116535.1
Ac116562.2
Ac116563.1
Ac116563.2
Ac116609.1
Ac116609.2
Ac116903.1
Ac116914.1
Ac116914.2
Ac116917.1
Ac117377.1
Ac117378.1
Ac117382.2
Ac117386.2
Ac117422.1
Ac117430.1
Ac117457.1
Ac117462.1
Ac117465.1
Ac117498.2
Ac117498.3
Ac117500.3
Ac117503.1
Ac117944.1
Ac117945.2
Ac118282.2
Ac118344.1
Ac118344.2
Ac118470.1
Ac118549.1
Ac118658.1
Ac118754.1
Ac118754.2
Ac119044.1
Ac119396.1
Ac119427.1
Ac119428.2
Ac119619.1
Ac119673.1
Ac119677.1
Ac119868.1
Ac120057.1
Ac120057.2
Ac120057.3
Ac120057.4
Ac120114.1
Ac120114.4
Ac120498.3
Ac120498.4
Ac121334.1
Ac121334.2
Ac121338.1
Ac121338.2
Ac121758.1
Ac121758.3
Ac121764.2
Ac122138.1
Ac122688.2
Ac122688.4
Ac122713.1
Ac122714.1
Ac122714.2
Ac123567.1
Ac123595.1
Ac123784.1
Ac123912.4
Ac124016.1
Ac124017.1
Ac124045.1
Ac124067.2
Ac124067.3
Ac124068.2
Ac124242.1
Ac124276.1
Ac124276.2
Ac124283.5
Ac124312.1
Ac124319.1
Ac124784.1
Ac124854.1
Ac124891.1
Ac124944.1
Ac124944.3
Ac124945.1
Ac124947.1
Ac124947.2
Ac125238.1
Ac125257.1
Ac125421.1
Ac125494.1
Ac125494.2
Ac125494.3
Ac125603.2
Ac125603.3
Ac125611.3
Ac125611.4
Ac125807.1
Ac126118.1
Ac126120.1
Ac126121.1
Ac126175.1
Ac126177.1
Ac126177.3
Ac126178.1
Ac126182.2
Ac126365.2
Ac126407.1
Ac126474.1
Ac126544.2
Ac126564.1
Ac126614.1
Ac126615.2
Ac126696.1
Ac126768.1
Ac126768.2
Ac127002.1
Ac127024.2
Ac127024.4
Ac127029.1
Ac127035.1
Ac127070.1
Ac127070.3
Ac127459.2
Ac127496.3
Ac127496.4
Ac127496.6
Ac127496.7
Ac127522.1
Ac127537.1
Ac128657.1
Ac128707.1
Ac128709.2
Ac128709.3
Ac128713.1
Ac128714.1
Ac129492.1
Ac129492.2
Ac129492.3
Ac129492.7
Ac129492.8
Ac129507.2
Ac129507.3
Ac129510.2
Ac129915.3
Ac129926.1
Ac129926.2
Ac130304.1
Ac130343.1
Ac130371.1
Ac130404.1
Ac130415.1
Ac130448.2
Ac130454.1
Ac130456.5
Ac130456.7
Ac130466.1
Ac130469.1
Ac130650.2
Ac130686.1
Ac130895.1
Ac131009.4
Ac131025.3
Ac131094.1
Ac131097.2
Ac131097.4
Ac131212.4
Ac131235.1
Ac131235.2
Ac131254.2
Ac131254.3
Ac131274.3
Ac131571.1
Ac131934.1
Ac131935.1
Ac131935.2
Ac131953.1
Ac131971.1
Ac132008.2
Ac132068.1
Ac132186.1
Ac132479.1
Ac132803.1
Ac132807.1
Ac132825.2
Ac132872.1
Ac132872.2
Ac132872.3
Ac132938.1
Ac132938.5
Ac133065.1
Ac133065.3
Ac133435.1
Ac133552.1
Ac133552.2
Ac133552.3
Ac133552.4
Ac133644.3
Ac133785.1
Ac134043.1
Ac134312.1
Ac134407.1
Ac134508.1
Ac134682.1
Ac134698.3
Ac134772.1
Ac135012.1
Ac135048.1
Ac135050.2
Ac135050.3
Ac135050.4
Ac135050.5
Ac135050.6
Ac135178.3
Ac135178.6
Ac135279.1
Ac135586.2
Ac135628.1
Ac135721.2
Ac136285.1
Ac136285.3
Ac136469.1
Ac136469.2
Ac136475.2
Ac136475.4
Ac136475.6
Ac136475.8
Ac136601.1
Ac136932.1
Ac137055.1
Ac137527.1
Ac137579.2
Ac137630.1
Ac137630.3
Ac137630.4
Ac137675.1
Ac137695.2
Ac137834.1
Ac137834.2
Ac137932.2
Ac137936.2
Ac138028.1
Ac138028.3
Ac138123.1
Ac138123.2
Ac138150.1
Ac138207.5
Ac138207.8
Ac138304.1
Ac138356.3
Ac138393.1
Ac138393.2
Ac138393.3
Ac138409.1
Ac138474.1
Ac138512.1
Ac138517.1
Ac138627.1
Ac138627.2
Ac138696.2
Ac138811.1
Ac138832.1
Ac138932.3
Ac138932.5
Ac138956.2
Ac139099.3
Ac139100.2
Ac139143.1
Ac139149.1
Ac139256.1
Ac139491.2
Ac139530.3
Ac139697.1
Ac139700.1
Ac139718.1
Ac139718.2
Ac139722.1
Ac139769.1
Ac139783.2
Ac139795.3
Ac139887.1
Ac139887.2
Ac140063.1
Ac140172.1
Ac140479.3
Ac140481.1
Ac140504.1
Ac140725.1
Ac140847.1
Ac140912.1
Ac141586.1
Ac141930.1
Ac141930.2
Ac142472.1
Ac144522.1
Ac144831.1
Ac144836.1
Ac145098.1
Ac145207.2
Ac145207.5
Ac145207.6
Ac145207.7
Ac145207.9
Ac145285.6
Ac145422.1
Ac145423.3
Ac145676.1
Ac147055.1
Ac147651.1
Ac147651.4
Ac148476.1
Ac148477.1
Ac148477.3
Ac148477.5
Ac156455.1
Ac174065.1
Ac187653.1
Ac207130.1
Ac211433.2
Ac211433.3
Ac215522.1
Ac231657.1
Ac231981.1
Ac232323.2
Ac233266.1
Ac233290.2
Ac233702.1
Ac233702.7
Ac233702.8
Ac233723.2
Ac233724.10
Ac233724.8
Ac233728.2
Ac233964.1
Ac233992.1
Ac233992.3
Ac234063.1
Ac234064.1
Ac234582.1
Ac234582.2
Ac234772.1
Ac234772.2
Ac234775.1
Ac234781.1
Ac234781.5
Ac234782.4
Ac234917.1
Ac239727.1
Ac239800.2
Ac239868.1
Ac241584.2
Ac241644.1
Ac241644.3
Ac242426.2
Ac242988.2
Ac243312.2
Ac243547.1
Ac243571.2
Ac243585.1
Ac243585.2
Ac243654.1
Ac243773.2
Ac243829.2
Ac243829.4
Ac243830.3
Ac243960.1
Ac243960.5
Ac243965.1
Ac243967.1
Ac244021.1
Ac244033.1
Ac244034.2
Ac244034.3
Ac244090.2
Ac244100.3
Ac244100.4
Ac244153.1
Ac244197.2
Ac244250.1
Ac244250.2
Ac244250.3
Ac244517.5
Ac245014.3
Ac245028.1
Ac245028.3
Ac245033.2
Ac245033.4
Ac245036.1
Ac245036.3
Ac245047.5
Ac245047.6
Ac245052.2
Ac245052.6
Ac245054.1
Ac245060.6
Ac245100.2
Ac245100.4
Ac245100.7
Ac245102.1
Ac245102.2
Ac245128.1
Ac245128.2
Ac245140.3
Ac245291.1
Ac245452.1
Ac245452.4
Ac245452.5
Ac245517.1
Ac245517.2
Ac245517.3
Ac245517.5
Ac245519.1
Ac245884.3
Ac245884.4
Ac245884.6
Ac245884.7
Ac245884.9
Ac246793.1
Ac253576.1
Ac254633.1
Acaa1
Acaca
Acacb
Acad10
Acad11
Acad8
Acad9
Acadm
Acadsb
Acadvl
Acan
Acap1
Acap2
Acap3
Acat1
Acat2
Acbd4
Acbd5
Acbd6
Accs
Accsl
Ace
Acin1
Ackr2
Acly
Acmsd
Acnatp
Aco2
Acod1
Acot11
Acot13
Acot2
Acot4
Acot6
Acot7
Acot8
Acox1
Acox2
Acoxl
Acp1
Acp2
Acp5
Acp7
Acpp
Acrbp
Acrv1
Acsbg1
Acsbg2
Acsf2
Acsf3
Acsl1
Acsl3
Acsl5
Acsl6
Acsm1
Acsm2a
Acsm3
Acsm4
Acss2
Acss3
Acta2
Acta2-as1
Actb
Actbp13
Actbp2
Actc1
Actg1p16
Actg1p17
Actg1p4
Actl6a
Actl6b
Actl7a
Actn1
Actn1-as1
Actn2
Actn3
Actn4
Actr10
Actr1a
Actr2
Actr3
Actr3b
Actr3c
Actr6
Acvr1
Acvrl1
Acy1
Acyp1
Acyp2
Ad000671.1
Ad000671.3
Ad000864.2
Ada2
Adad2
Adal
Adam10
Adam11
Adam12
Adam15
Adam17
Adam19
Adam1b
Adam20p1
Adam22
Adam23
Adam24p
Adam28
Adam29
Adam32
Adam33
Adam6
Adam7
Adam8
Adam9
Adamdec1
Adamts1
Adamts10
Adamts13
Adamts17
Adamts18
Adamts2
Adamts20
Adamts4
Adamts6
Adamts7p4
Adamts8
Adamts9
Adamts9-as1
Adamts9-as2
Adamtsl1
Adamtsl2
Adamtsl3
Adamtsl4
Adamtsl4-as1
Adamtsl5
Adap1
Adap2
Adar
Adarb1
Adarb2-as1
Adat1
Adat3
Adck1
Adck5
Adcy10
Adcy3
Adcy4
Adcy5
Adcy7
Adcy8
Adcy9
Add1
Add2
Add3
Add3-as1
Adgra2
Adgra3
Adgrb1
Adgrb2
Adgrd1
Adgrd1-as1
Adgrd2
Adgre2
Adgre4p
Adgre5
Adgrf2
Adgrf3
Adgrf4
Adgrg1
Adgrg3
Adgrg6
Adgrg7
Adgrl1
Adgrl2
Adgrl3
Adgrl3-as1
Adgrv1
Adh5p3
Adh6
Adh7
Adhfe1
Adi1p1
Adipor1
Adipor1p2
Adipor2
Adirf
Adk
Adm
Adnp2
Adnp-as1
Adora1
Adora2a
Adora2a-as1
Adora3
Adpgk
Adpgk-as1
Adra1a
Adra1d
Adra2a
Adrb1
Adrm1
Adsl
Adssl1
Adtrp
Aebp1
Aen
Aes
Af001548.2
Af013593.1
Af038458.1
Af064858.1
Af064860.1
Af067845.4
Af107885.1
Af111167.1
Af111167.2
Af111169.2
Af111169.3
Af117829.1
Af124730.1
Af127577.5
Af129075.1
Af129408.1
Af131215.6
Af131215.7
Af131216.2
Af165147.1
Af186190.1
Af186192.1
Af196972.1
Af212831.1
Af213884.1
Af228730.5
Af230666.1
Af235103.2
Af241726.2
Af241728.1
Af274858.1
Af279873.3
Af305872.1
Afap1
Afap1-as1
Afap1l1
Afap1l2
Afdn
Aff1
Aff2-it1
Aff3
Afg1l
Afg3l1p
Afg3l2
Afmid
Afp
Aftph
Agap1
Agap11
Agap2
Agap3
Agbl2
Agbl3
Agbl4
Agbl5
Agfg1
Agfg2
Aggf1
Agk
Agl
Agmo
Ago1
Ago2
Ago3
Agpat1
Agpat2
Agpat3
Agpat4
Agpat5
Agps
Agr2
Agrn
Agrp
Agtrap
Agxt
Ahctf1
Ahcyl1
Ahcyl2
Ahcyp7
Ahcyp8
Ahdc1
Ahi1
Ahnak
Ahnak2
Ahr
Ahrr
Ahsa1
Ahsa2p
Aif1
Aif1l
Aifm1
Aifm3
Aig1
Aimp1
Aimp1p2
Aimp2
Aip
Aipl1
Aire
Aj003147.1
Aj003147.2
Aj011931.1
Aj011932.1
Aj239322.2
Aj271736.1
Ajap1
Ajuba
Ak1
Ak2
Ak3p2
Ak4
Ak5
Ak6p2
Ak7
Ak8
Ak9
Akain1
Akap1
Akap10
Akap12
Akap13
Akap17a
Akap2
Akap3
Akap5
Akap6
Akap7
Akap8l
Akap9
Akip1
Akna
Akr1a1
Akr1b1
Akr1b10
Akr1b10p2
Akr1b15
Akr1b1p7
Akr1c1
Akr1c2
Akr1c3
Akr1d1
Akr1d1p1
Akr1e2
Akr7a2
Akr7l
Akt1
Akt1s1
Akt2
Akt3
Al008582.1
Al008626.1
Al008721.2
Al008723.1
Al008726.1
Al008729.1
Al009031.1
Al009183.1
Al020996.1
Al020997.2
Al021068.1
Al021068.2
Al021153.1
Al021155.2
Al021396.1
Al021407.1
Al021407.2
Al021408.1
Al021546.1
Al021578.1
Al021707.6
Al021707.7
Al021807.1
Al021997.1
Al021997.3
Al022067.1
Al022069.1
Al022069.2
Al022100.1
Al022237.1
Al022238.4
Al022313.2
Al022313.4
Al022314.1
Al022316.1
Al022318.1
Al022318.4
Al022319.1
Al022322.1
Al022326.1
Al022328.3
Al022328.4
Al022329.3
Al022342.1
Al022345.4
Al022724.1
Al023284.1
Al023284.4
Al023495.1
Al023584.2
Al023755.1
Al023803.3
Al023806.1
Al023806.2
Al023806.3
Al023881.1
Al024498.1
Al024507.2
Al024508.1
Al031005.1
Al031055.1
Al031056.1
Al031121.2
Al031121.3
Al031123.1
Al031123.2
Al031123.3
Al031186.1
Al031229.1
Al031275.1
Al031280.1
Al031282.1
Al031315.1
Al031428.1
Al031430.1
Al031432.3
Al031432.5
Al031584.1
Al031584.2
Al031587.1
Al031587.2
Al031590.1
Al031595.1
Al031595.3
Al031600.2
Al031651.2
Al031658.1
Al031658.2
Al031659.1
Al031663.3
Al031666.1
Al031666.2
Al031666.3
Al031668.1
Al031670.1
Al031679.1
Al031708.1
Al031709.1
Al031710.1
Al031710.2
Al031717.1
Al031719.2
Al031726.1
Al031772.1
Al031775.1
Al031777.1
Al031777.2
Al031777.3
Al031846.1
Al031847.2
Al031848.2
Al031864.1
Al031963.1
Al031963.3
Al031985.1
Al031985.3
Al031985.4
Al032819.1
Al032819.3
Al032821.1
Al033380.1
Al033381.1
Al033381.2
Al033384.1
Al033504.1
Al033519.1
Al033527.4
Al033527.5
Al033528.2
Al033530.1
Al034349.1
Al034374.1
Al034376.2
Al034379.1
Al034397.2
Al034417.1
Al034417.2
Al034430.2
Al034548.1
Al034555.1
Al035045.1
Al035078.1
Al035078.3
Al035078.4
Al035250.1
Al035252.1
Al035252.3
Al035398.1
Al035404.2
Al035410.1
Al035410.2
Al035420.1
Al035420.2
Al035420.3
Al035423.1
Al035448.1
Al035454.1
Al035460.1
Al035467.2
Al035530.1
Al035530.2
Al035587.1
Al035661.1
Al035690.1
Al035696.4
Al035698.1
Al049543.1
Al049548.1
Al049552.1
Al049557.1
Al049597.1
Al049597.2
Al049610.1
Al049629.2
Al049634.2
Al049697.1
Al049757.1
Al049765.1
Al049775.3
Al049776.1
Al049779.3
Al049780.1
Al049780.2
Al049780.3
Al049794.2
Al049795.1
Al049795.2
Al049796.1
Al049812.2
Al049820.1
Al049830.1
Al049830.3
Al049836.1
Al049836.2
Al049839.1
Al049839.2
Al049840.2
Al049840.3
Al049844.1
Al049861.1
Al049870.1
Al049870.3
Al049870.4
Al049871.1
Al049873.1
Al049874.2
Al049874.4
Al050320.1
Al050341.2
Al050343.1
Al050344.1
Al050344.2
Al050402.1
Al050403.2
Al078459.1
Al078587.1
Al078590.2
Al078590.3
Al078596.1
Al078601.1
Al078605.1
Al078612.2
Al078621.3
Al078623.1
Al078644.2
Al078645.1
Al079304.1
Al079341.1
Al079342.3
Al080248.1
Al080250.1
Al080273.1
Al080276.2
Al080285.1
Al080317.1
Al096803.1
Al096803.2
Al096803.3
Al096816.1
Al096828.3
Al096870.1
Al109613.1
Al109614.1
Al109615.2
Al109615.3
Al109659.2
Al109741.1
Al109755.1
Al109767.1
Al109809.1
Al109809.2
Al109810.2
Al109838.1
Al109897.1
Al109914.1
Al109917.1
Al109918.1
Al109920.1
Al109924.3
Al109924.5
Al109935.1
Al109936.1
Al109936.2
Al109947.1
Al109954.2
Al109954.3
Al109976.1
Al110115.2
Al110118.2
Al110292.1
Al117190.3
Al117335.1
Al117339.4
Al117339.5
Al117341.1
Al117348.1
Al117348.2
Al117351.2
Al117378.2
Al118506.1
Al118508.1
Al118508.2
Al118520.1
Al118522.1
Al118556.1
Al118558.3
Al121578.2
Al121578.3
Al121579.1
Al121579.2
Al121583.1
Al121590.1
Al121594.1
Al121601.2
Al121603.1
Al121603.2
Al121658.1
Al121694.1
Al121753.2
Al121757.1
Al121758.1
Al121759.1
Al121759.2
Al121768.1
Al121772.1
Al121776.1
Al121790.2
Al121820.1
Al121827.1
Al121830.1
Al121832.1
Al121845.2
Al121845.3
Al121852.1
Al121890.1
Al121890.4
Al121900.2
Al121906.1
Al121906.2
Al121910.1
Al121917.1
Al121917.2
Al121929.1
Al121936.1
Al121936.2
Al121944.1
Al121972.1
Al121983.1
Al121983.2
Al121985.1
Al121985.2
Al121985.3
Al121987.1
Al121990.1
Al121992.1
Al121992.2
Al122001.1
Al122008.1
Al122018.1
Al122019.1
Al122023.1
Al122034.1
Al122035.1
Al122035.2
Al122125.1
Al132639.2
Al132639.3
Al132642.1
Al132642.2
Al132657.2
Al132709.1
Al132711.1
Al132712.1
Al132765.2
Al132777.1
Al132780.1
Al132780.2
Al132780.5
Al132796.2
Al132796.3
Al132838.1
Al132857.1
Al132875.3
Al132996.1
Al133166.1
Al133216.2
Al133227.1
Al133230.1
Al133232.1
Al133243.3
Al133257.1
Al133260.2
Al133264.2
Al133268.1
Al133268.3
Al133268.4
Al133279.1
Al133320.1
Al133329.1
Al133338.1
Al133343.1
Al133351.1
Al133351.3
Al133351.4
Al133352.1
Al133368.1
Al133368.2
Al133380.1
Al133383.1
Al133384.1
Al133396.1
Al133399.1
Al133410.1
Al133415.1
Al133419.1
Al133444.1
Al133464.1
Al133467.1
Al133467.3
Al133480.1
Al133485.2
Al133516.1
Al133551.1
Al133553.1
Al135744.1
Al135791.1
Al135818.2
Al135838.1
Al135878.1
Al135905.2
Al135924.1
Al135924.2
Al135925.1
Al135999.1
Al136018.1
Al136038.3
Al136038.5
Al136040.1
Al136084.2
Al136115.1
Al136116.1
Al136116.2
Al136131.3
Al136139.1
Al136146.1
Al136162.1
Al136164.1
Al136164.2
Al136164.3
Al136172.1
Al136221.1
Al136228.1
Al136231.1
Al136234.1
Al136295.1
Al136295.4
Al136298.1
Al136301.1
Al136307.1
Al136309.2
Al136309.3
Al136309.4
Al136310.1
Al136313.1
Al136363.1
Al136368.1
Al136369.1
Al136372.1
Al136379.1
Al136380.1
Al136441.1
Al136501.1
Al136528.2
Al136531.1
Al136531.2
Al136979.1
Al136980.1
Al136982.4
Al136982.5
Al136982.7
Al136985.2
Al136988.1
Al137003.1
Al137003.2
Al137014.1
Al137024.1
Al137025.1
Al137027.1
Al137058.2
Al137060.1
Al137067.1
Al137071.1
Al137077.1
Al137159.1
Al137161.1
Al137186.1
Al137186.2
Al137220.1
Al137224.1
Al137244.1
Al137246.2
Al137782.1
Al137785.1
Al137789.2
Al137792.1
Al137796.1
Al137802.1
Al137802.2
Al137802.3
Al137803.1
Al137847.2
Al137856.1
Al138688.1
Al138694.1
Al138724.1
Al138726.1
Al138749.1
Al138760.1
Al138767.2
Al138767.3
Al138781.1
Al138781.2
Al138787.2
Al138826.1
Al138828.1
Al138847.2
Al138878.1
Al138878.2
Al138881.1
Al138885.1
Al138885.3
Al138889.1
Al138900.1
Al138900.2
Al138916.1
Al138921.1
Al138960.1
Al138966.2
Al138976.2
Al139008.2
Al139010.1
Al139011.1
Al139011.2
Al139021.2
Al139035.1
Al139041.1
Al139082.2
Al139095.4
Al139095.5
Al139098.2
Al139099.1
Al139099.2
Al139099.3
Al139100.1
Al139118.1
Al139120.1
Al139125.1
Al139142.1
Al139156.2
Al139158.2
Al139184.1
Al139220.2
Al139246.5
Al139254.1
Al139254.3
Al139260.1
Al139280.1
Al139286.1
Al139288.1
Al139289.1
Al139289.2
Al139294.1
Al139300.1
Al139300.2
Al139317.1
Al139317.2
Al139317.5
Al139330.1
Al139339.1
Al139339.2
Al139351.1
Al139353.2
Al139353.3
Al139383.1
Al139384.1
Al139385.1
Al139393.1
Al139415.2
Al139424.1
Al139424.3
Al139807.1
Al139819.1
Al157366.1
Al157371.2
Al157385.1
Al157385.2
Al157392.3
Al157392.5
Al157396.1
Al157400.1
Al157400.2
Al157400.5
Al157402.2
Al157414.1
Al157414.2
Al157688.1
Al157702.2
Al157786.1
Al157823.2
Al157827.1
Al157829.1
Al157832.2
Al157871.3
Al157871.5
Al157871.6
Al157884.1
Al157884.2
Al157886.1
Al157888.1
Al157896.1
Al157902.2
Al157935.1
Al157935.2
Al157937.1
Al157938.2
Al158050.2
Al158063.1
Al158064.1
Al158066.1
Al158071.1
Al158071.4
Al158071.5
Al158090.1
Al158151.1
Al158151.2
Al158151.3
Al158151.4
Al158166.2
Al158168.1
Al158196.1
Al158198.1
Al158207.1
Al158211.3
Al158212.2
Al158800.1
Al158819.1
Al158827.1
Al158834.1
Al158834.2
Al158839.1
Al158847.1
Al158850.1
Al159158.1
Al159166.1
Al159169.1
Al159174.1
Al160004.1
Al160006.1
Al160153.1
Al160171.1
Al160191.1
Al160237.1
Al160254.1
Al160270.1
Al160272.1
Al160272.2
Al160274.1
Al160281.1
Al160291.1
Al160313.1
Al160314.2
Al160396.1
Al160408.1
Al160408.2
Al160408.3
Al160408.4
Al160408.6
Al160412.1
Al161431.1
Al161443.1
Al161447.1
Al161452.1
Al161616.1
Al161618.1
Al161629.2
Al161638.1
Al161638.2
Al161640.1
Al161644.1
Al161668.1
Al161725.2
Al161727.1
Al161729.1
Al161729.3
Al161733.1
Al161734.1
Al161751.1
Al161756.2
Al161757.1
Al161772.1
Al161785.2
Al161785.3
Al161793.1
Al161908.1
Al161909.2
Al161935.1
Al161937.1
Al162151.1
Al162171.1
Al162231.1
Al162231.3
Al162253.1
Al162258.1
Al162258.2
Al162274.1
Al162311.2
Al162311.3
Al162377.1
Al162377.2
Al162377.3
Al162385.1
Al162385.2
Al162419.1
Al162425.1
Al162430.2
Al162431.3
Al162431.4
Al162457.2
Al162511.1
Al162584.1
Al162591.1
Al162591.2
Al162595.1
Al162595.2
Al162632.1
Al162632.3
Al162718.2
Al162724.1
Al162724.2
Al162725.2
Al162726.3
Al162739.1
Al162742.1
Al163195.1
Al163636.2
Al163952.1
Al352979.1
Al352984.1
Al353072.1
Al353579.1
Al353581.1
Al353586.1
Al353593.1
Al353593.3
Al353596.1
Al353597.1
Al353597.2
Al353600.1
Al353611.1
Al353613.2
Al353622.2
Al353648.1
Al353651.1
Al353651.2
Al353651.3
Al353653.1
Al353658.2
Al353662.1
Al353662.2
Al353662.3
Al353680.1
Al353684.1
Al353689.2
Al353693.1
Al353708.2
Al353718.1
Al353719.1
Al353726.2
Al353743.1
Al353748.1
Al353751.1
Al353763.2
Al353764.1
Al353768.1
Al353771.1
Al353795.2
Al353801.1
Al353801.3
Al353803.1
Al353807.2
Al353807.4
Al353898.2
Al354674.1
Al354694.1
Al354696.2
Al354707.2
Al354710.1
Al354710.2
Al354714.4
Al354718.2
Al354726.1
Al354733.1
Al354740.1
Al354760.1
Al354794.1
Al354796.1
Al354798.1
Al354809.1
Al354811.1
Al354813.1
Al354824.1
Al354855.1
Al354872.1
Al354892.1
Al354919.2
Al354920.1
Al354984.2
Al354989.1
Al354989.2
Al355001.2
Al355075.1
Al355075.4
Al355075.5
Al355102.2
Al355102.3
Al355149.1
Al355297.1
Al355297.2
Al355297.4
Al355303.1
Al355310.1
Al355310.2
Al355312.3
Al355312.4
Al355377.1
Al355377.2
Al355388.1
Al355388.2
Al355388.3
Al355472.3
Al355482.2
Al355483.1
Al355490.2
Al355499.1
Al355512.1
Al355574.1
Al355598.1
Al355601.1
Al355607.1
Al355607.2
Al355796.1
Al355803.1
Al355810.1
Al355812.1
Al355877.2
Al355916.1
Al355916.2
Al355916.3
Al355987.1
Al355987.2
Al355987.4
Al355987.5
Al356019.1
Al356020.1
Al356055.1
Al356057.1
Al356057.2
Al356124.1
Al356134.1
Al356218.2
Al356234.1
Al356234.2
Al356235.1
Al356273.2
Al356277.1
Al356289.2
Al356299.1
Al356309.3
Al356356.1
Al356361.2
Al356364.1
Al356379.1
Al356413.1
Al356414.1
Al356417.1
Al356421.2
Al356441.1
Al356441.2
Al356458.1
Al356481.1
Al356481.2
Al356481.3
Al356488.2
Al356489.1
Al356489.2
Al356490.1
Al356515.1
Al356575.1
Al356583.1
Al356583.2
Al356583.3
Al356599.1
Al356608.1
Al356740.2
Al356740.3
Al356800.1
Al356806.1
Al356807.1
Al356968.2
Al357054.4
Al357055.2
Al357060.1
Al357078.3
Al357079.1
Al357084.1
Al357127.1
Al357140.3
Al357140.4
Al357146.1
Al357153.2
Al357315.2
Al357509.1
Al357520.1
Al357552.1
Al357556.4
Al357558.2
Al357568.1
Al357632.1
Al357673.1
Al357673.2
Al357793.1
Al357833.1
Al357835.1
Al357874.1
Al357992.1
Al358013.1
Al358075.2
Al358075.3
Al358075.4
Al358113.1
Al358115.1
Al358176.2
Al358292.1
Al358333.1
Al358334.1
Al358334.2
Al358394.2
Al358453.1
Al358472.2
Al358472.3
Al358472.4
Al358472.5
Al358472.7
Al358613.1
Al358613.2
Al358781.2
Al358876.1
Al358933.1
Al358934.1
Al359073.1
Al359081.1
Al359091.2
Al359091.4
Al359092.1
Al359094.1
Al359094.2
Al359220.1
Al359232.1
Al359258.2
Al359258.3
Al359263.1
Al359265.2
Al359265.3
Al359273.1
Al359317.2
Al359382.1
Al359397.1
Al359504.1
Al359508.1
Al359510.2
Al359532.1
Al359538.2
Al359541.1
Al359547.1
Al359551.1
Al359555.2
Al359555.3
Al359555.4
Al359633.1
Al359636.2
Al359643.2
Al359644.1
Al359682.1
Al359692.1
Al359704.1
Al359711.2
Al359715.4
Al359762.1
Al359834.1
Al359837.1
Al359853.1
Al359878.1
Al359878.2
Al359918.2
Al359921.2
Al359979.1
Al360012.1
Al360014.1
Al360089.1
Al360091.2
Al360157.1
Al360181.2
Al360181.3
Al360181.4
Al360182.2
Al360268.2
Al360270.3
Al360294.1
Al365181.1
Al365184.2
Al365204.3
Al365205.1
Al365205.3
Al365214.2
Al365214.3
Al365226.2
Al365258.1
Al365265.1
Al365273.2
Al365295.1
Al365330.1
Al365338.1
Al365356.2
Al365361.1
Al365366.1
Al365434.1
Al365436.2
Al365496.1
Al389885.1
Al389889.1
Al390026.1
Al390036.1
Al390067.1
Al390195.1
Al390198.1
Al390254.1
Al390318.1
Al390719.1
Al390726.5
Al390728.1
Al390729.1
Al390755.1
Al390760.1
Al390860.1
Al390955.2
Al390957.1
Al390961.1
Al390961.3
Al391056.1
Al391069.3
Al391094.1
Al391095.3
Al391244.2
Al391261.1
Al391261.4
Al391335.1
Al391422.2
Al391422.4
Al391427.1
Al391497.1
Al391650.1
Al391684.1
Al391704.2
Al391730.1
Al391811.1
Al391832.1
Al391832.2
Al391832.3
Al391834.2
Al391839.1
Al391839.2
Al391863.1
Al392003.2
Al392024.1
Al392083.1
Al392086.2
Al392086.3
Al392172.1
Al441992.1
Al442638.1
Al442663.1
Al445183.2
Al445183.3
Al445189.2
Al445193.1
Al445205.1
Al445223.1
Al445224.1
Al445228.1
Al445228.2
Al445231.1
Al445288.1
Al445307.1
Al445309.1
Al445383.1
Al445430.1
Al445430.2
Al445437.1
Al445470.1
Al445471.1
Al445471.2
Al445489.1
Al445490.1
Al445528.2
Al445531.1
Al445646.1
Al445648.1
Al445669.2
Al445673.1
Al445675.2
Al445928.2
Al449106.1
Al449283.1
Al449423.1
Al450023.1
Al450043.1
Al450226.1
Al450304.1
Al450304.2
Al450306.1
Al450322.1
Al450322.2
Al450338.1
Al450344.1
Al450344.2
Al450345.1
Al450468.2
Al450469.1
Al450469.2
Al450472.1
Al450990.1
Al450992.1
Al450998.2
Al451042.1
Al451042.2
Al451044.1
Al451050.1
Al451050.2
Al451054.2
Al451061.1
Al451062.1
Al451062.3
Al451067.1
Al451069.1
Al451069.2
Al451074.1
Al451074.2
Al451081.2
Al451085.1
Al451085.2
Al451123.1
Al451137.1
Al451140.1
Al451142.1
Al451164.2
Al451165.1
Al451165.2
Al499605.1
Al499616.1
Al512274.1
Al512286.1
Al512310.7
Al512310.9
Al512324.3
Al512326.2
Al512328.1
Al512329.1
Al512329.2
Al512356.3
Al512408.1
Al512430.2
Al512444.1
Al512506.1
Al512599.1
Al512604.1
Al512622.1
Al512625.3
Al512631.1
Al512631.2
Al512633.1
Al512637.2
Al512638.1
Al512643.1
Al512662.2
Al512791.2
Al513008.1
Al513122.2
Al513123.1
Al513124.1
Al513128.2
Al513164.1
Al513174.1
Al513188.1
Al513217.1
Al513220.1
Al513302.1
Al513304.1
Al513314.2
Al513318.1
Al513321.2
Al513327.2
Al513331.1
Al513365.2
Al513412.1
Al513423.1
Al513477.1
Al513485.1
Al513523.2
Al513523.3
Al583722.1
Al583722.3
Al583722.4
Al583803.1
Al583824.1
Al583832.1
Al583835.1
Al583835.2
Al583844.1
Al589669.1
Al589678.1
Al589740.1
Al589745.1
Al589765.2
Al589765.3
Al589765.4
Al589843.1
Al589935.1
Al589935.2
Al590004.2
Al590068.3
Al590084.1
Al590095.1
Al590103.1
Al590132.1
Al590133.1
Al590135.1
Al590226.2
Al590282.2
Al590408.1
Al590422.1
Al590438.1
Al590440.2
Al590483.1
Al590490.1
Al590552.1
Al590556.1
Al590559.1
Al590560.1
Al590560.2
Al590617.2
Al590627.2
Al590639.1
Al590644.3
Al590666.3
Al590677.1
Al590683.1
Al590705.3
Al590708.1
Al590714.1
Al590730.1
Al590764.1
Al590808.1
Al590822.1
Al590822.2
Al590999.1
Al591167.1
Al591178.1
Al591178.2
Al591212.1
Al591222.3
Al591368.1
Al591419.1
Al591428.1
Al591485.1
Al591501.1
Al591503.3
Al591686.2
Al591719.2
Al591742.1
Al591767.2
Al591770.1
Al591806.1
Al591806.2
Al591806.3
Al591846.2
Al591848.1
Al591885.1
Al592045.1
Al592071.1
Al592114.1
Al592146.1
Al592161.1
Al592164.2
Al592287.1
Al592293.1
Al592295.3
Al592295.4
Al592301.1
Al592429.2
Al592430.1
Al592430.2
Al592431.1
Al592435.2
Al592437.2
Al592447.1
Al592464.1
Al592466.1
Al592546.1
Al596087.2
Al596094.1
Al596188.1
Al596218.1
Al596223.1
Al596247.1
Al596442.2
Al603825.1
Al603832.3
Al603840.1
Al606462.1
Al606468.1
Al606469.2
Al606489.1
Al606490.1
Al606490.6
Al606495.1
Al606495.2
Al606517.2
Al606662.1
Al606753.1
Al606760.1
Al606760.4
Al606807.1
Al607023.1
Al607028.1
Al611929.1
Al627171.1
Al627422.2
Al627443.1
Al645504.1
Al645568.1
Al645608.2
Al645608.3
Al645608.6
Al645608.8
Al645634.2
Al645728.1
Al645922.1
Al645924.1
Al645933.1
Al645939.1
Al645941.1
Al645941.3
Al645949.1
Al645949.2
Al662789.1
Al662791.1
Al662797.1
Al662814.1
Al662844.3
Al662884.3
Al662890.1
Al662899.2
Al662907.1
Al662907.3
Al663061.1
Al663074.1
Al669831.5
Al669970.2
Al669970.3
Al670729.1
Al670729.2
Al671277.1
Al671762.1
Al671883.3
Al672212.1
Al672277.1
Al672291.1
Al683887.1
Al691403.2
Al691420.1
Al691432.3
Al691442.1
Al691449.1
Al691482.2
Al691482.3
Al691520.1
Al713852.1
Al713965.1
Al713999.1
Al731533.1
Al731533.2
Al731537.2
Al731556.2
Al731563.3
Al731566.2
Al731567.1
Al731569.1
Al731577.1
Al731577.2
Al732314.6
Al732323.1
Al732372.2
Al732414.1
Al772202.1
Al772284.2
Al772337.3
Al772337.4
Al807740.1
Al807742.1
Al807757.1
Al807757.2
Al844908.2
Al928596.1
Al928654.3
Al929288.2
Al929472.2
Alad
Alas1
Alas2
Alb
Alcam
Aldh16a1
Aldh1a1
Aldh1a2
Aldh1a3
Aldh1b1
Aldh1l1
Aldh1l1-as1
Aldh1l2
Aldh2
Aldh3a1
Aldh3a2
Aldh3b1
Aldh5a1
Aldh7a1
Aldh7a1p3
Aldh7a1p4
Aldoa
Aldoap1
Aldob
Aldoc
Alg1
Alg10
Alg10b
Alg11
Alg13
Alg14
Alg1l13p
Alg1l9p
Alg2
Alg3
Alg5
Alg6
Alg8
Alg9
Alk
Alkbh2
Alkbh3
Alkbh4
Alkbh5
Alkbh7
Alkbh8
Alms1
Alox12
Alox12-as1
Alox5
Alox5ap
Alpk1
Alpk2
Alpl
Als2
Als2cl
Alx4
Alyref
Ambra1
Amd1
Amd1p2
Amdhd1
Amdhd2
Amfr
Ammecr1
Amn
Amn1
Amot
Amotl1
Amotl2
Ampd2
Ampd3
Amph
Amt
Amy2b
Amz1
Amz2
Anapc11
Anapc13
Anapc15
Anapc16
Anapc4
Anapc5
Anapc7
Ang
Angel1
Angel2
Angpt2
Angptl1
Angptl4
Ank1
Ank2
Ank3
Ankdd1b
Ankef1
Ankfn1
Ankfy1
Ankh
Ankhd1
Ankhd1-eif4ebp3
Ankk1
Ankle1
Ankle2
Ankmy1
Ankrd10
Ankrd10-it1
Ankrd11
Ankrd12
Ankrd13a
Ankrd13b
Ankrd13c
Ankrd13d
Ankrd18b
Ankrd18dp
Ankrd19p
Ankrd2
Ankrd20a10p
Ankrd20a18p
Ankrd20a8p
Ankrd22
Ankrd24
Ankrd26p4
Ankrd27
Ankrd28
Ankrd29
Ankrd33
Ankrd33b-as1
Ankrd34c-as1
Ankrd36b
Ankrd36c
Ankrd37
Ankrd40
Ankrd40cl
Ankrd42
Ankrd44
Ankrd44-it1
Ankrd46
Ankrd49
Ankrd52
Ankrd53
Ankrd54
Ankrd55
Ankrd6
Ankrd60
Ankrd62
Ankrd62p1
Anks1a
Anks1b
Anks3
Anks6
Ankub1
Ankzf1
Anln
Ano1
Ano10
Ano3
Ano4
Ano6
Ano7
Ano7l1
Ano8
Ano9
Anp32ap1
Anp32b
Anp32bp3
Anp32e
Anpep
Antxr1
Antxrl
Anxa1
Anxa11
Anxa13
Anxa2
Anxa2p3
Anxa3
Anxa4
Anxa5
Anxa6
Anxa8
Aoah
Aoah-it1
Aoc1
Aoc4p
Aox1
Aox2p
Aox3p
Aox3p-aox2p
Ap000229.1
Ap000238.1
Ap000251.1
Ap000254.1
Ap000265.1
Ap000281.2
Ap000289.1
Ap000295.1
Ap000320.1
Ap000347.1
Ap000350.4
Ap000355.1
Ap000356.3
Ap000356.4
Ap000358.1
Ap000403.1
Ap000424.1
Ap000424.2
Ap000437.1
Ap000438.1
Ap000438.2
Ap000439.1
Ap000439.3
Ap000442.1
Ap000442.2
Ap000446.1
Ap000457.1
Ap000459.1
Ap000459.2
Ap000462.3
Ap000477.2
Ap000484.1
Ap000487.1
Ap000547.3
Ap000553.1
Ap000553.5
Ap000561.1
Ap000593.1
Ap000640.1
Ap000640.2
Ap000646.1
Ap000654.2
Ap000662.1
Ap000676.1
Ap000676.4
Ap000688.1
Ap000688.2
Ap000688.3
Ap000688.4
Ap000695.1
Ap000696.1
Ap000711.1
Ap000721.1
Ap000753.2
Ap000757.2
Ap000759.1
Ap000763.3
Ap000769.1
Ap000769.2
Ap000769.3
Ap000777.2
Ap000781.1
Ap000781.2
Ap000785.2
Ap000787.1
Ap000787.2
Ap000802.1
Ap000812.1
Ap000812.5
Ap000842.2
Ap000842.3
Ap000845.1
Ap000851.2
Ap000860.1
Ap000864.1
Ap000866.1
Ap000866.2
Ap000866.6
Ap000873.2
Ap000879.2
Ap000892.2
Ap000894.2
Ap000894.3
Ap000894.4
Ap000897.1
Ap000897.2
Ap000902.1
Ap000904.1
Ap000907.1
Ap000907.2
Ap000911.1
Ap000911.2
Ap000911.3
Ap000915.2
Ap000916.1
Ap000919.2
Ap000936.1
Ap000936.2
Ap000942.1
Ap000942.3
Ap000942.4
Ap000943.1
Ap000943.2
Ap000943.4
Ap000944.2
Ap000962.1
Ap001000.1
Ap001007.3
Ap001020.3
Ap001024.1
Ap001025.1
Ap001029.2
Ap001029.3
Ap001033.2
Ap001042.1
Ap001043.1
Ap001046.1
Ap001062.2
Ap001062.3
Ap001094.2
Ap001107.1
Ap001107.3
Ap001107.5
Ap001107.9
Ap001122.1
Ap001148.1
Ap001150.1
Ap001160.1
Ap001160.2
Ap001160.3
Ap001160.4
Ap001178.3
Ap001180.1
Ap001180.3
Ap001189.1
Ap001189.2
Ap001189.6
Ap001207.3
Ap001208.2
Ap001257.1
Ap001266.2
Ap001267.4
Ap001267.5
Ap001269.2
Ap001269.3
Ap001269.4
Ap001271.2
Ap001273.2
Ap001318.3
Ap001324.1
Ap001324.3
Ap001330.3
Ap001330.4
Ap001330.5
Ap001331.1
Ap001340.1
Ap001341.1
Ap001347.1
Ap001357.2
Ap001362.1
Ap001362.2
Ap001363.2
Ap001372.1
Ap001372.2
Ap001372.3
Ap001412.1
Ap001432.1
Ap001434.1
Ap001453.1
Ap001453.2
Ap001453.4
Ap001462.1
Ap001468.1
Ap001469.1
Ap001471.1
Ap001476.2
Ap001476.3
Ap001528.1
Ap001528.2
Ap001574.1
Ap001582.1
Ap001596.1
Ap001596.2
Ap001599.1
Ap001604.1
Ap001615.1
Ap001619.2
Ap001625.1
Ap001625.3
Ap001636.3
Ap001652.1
Ap001767.1
Ap001767.2
Ap001767.3
Ap001775.1
Ap001781.1
Ap001783.1
Ap001784.1
Ap001793.1
Ap001804.1
Ap001816.1
Ap001823.1
Ap001830.1
Ap001831.1
Ap001880.2
Ap001885.1
Ap001922.5
Ap001931.1
Ap001961.1
Ap001962.1
Ap001970.1
Ap001972.2
Ap001978.1
Ap001992.1
Ap001993.1
Ap002004.1
Ap002008.1
Ap002008.2
Ap002026.1
Ap002336.3
Ap002353.1
Ap002358.1
Ap002360.1
Ap002364.1
Ap002365.1
Ap002370.2
Ap002373.1
Ap002381.1
Ap002381.2
Ap002383.1
Ap002387.2
Ap002409.1
Ap002414.5
Ap002449.1
Ap002469.1
Ap002472.1
Ap002478.1
Ap002490.1
Ap002490.2
Ap002518.1
Ap002518.2
Ap002761.4
Ap002762.1
Ap002770.1
Ap002800.1
Ap002807.1
Ap002812.3
Ap002812.4
Ap002833.1
Ap002833.2
Ap002851.1
Ap002852.1
Ap002884.1
Ap002884.2
Ap002884.3
Ap002892.1
Ap002892.2
Ap002954.1
Ap002957.1
Ap002982.1
Ap002990.1
Ap002992.1
Ap003027.1
Ap003028.1
Ap003041.1
Ap003059.2
Ap003062.1
Ap003063.1
Ap003064.1
Ap003065.1
Ap003068.1
Ap003068.3
Ap003068.4
Ap003071.3
Ap003071.4
Ap003072.4
Ap003086.1
Ap003097.1
Ap003100.1
Ap003108.1
Ap003115.1
Ap003117.1
Ap003117.2
Ap003119.2
Ap003171.1
Ap003327.1
Ap003357.1
Ap003385.1
Ap003385.4
Ap003390.1
Ap003392.13
Ap003392.3
Ap003392.6
Ap003396.1
Ap003396.5
Ap003400.1
Ap003419.1
Ap003419.2
Ap003419.3
Ap003465.1
Ap003467.1
Ap003469.2
Ap003469.3
Ap003469.4
Ap003471.1
Ap003472.1
Ap003499.1
Ap003499.2
Ap003499.3
Ap003500.2
Ap003550.1
Ap003557.1
Ap003692.1
Ap003721.1
Ap003721.4
Ap003733.4
Ap003774.1
Ap003774.4
Ap004289.1
Ap004290.1
Ap004609.1
Ap004609.2
Ap005019.3
Ap005119.2
Ap005121.2
Ap005131.2
Ap005131.3
Ap005131.6
Ap005137.2
Ap005139.1
Ap005210.1
Ap005212.1
Ap005212.4
Ap005229.1
Ap005262.1
Ap005263.1
Ap005264.1
Ap005264.4
Ap005264.5
Ap005264.6
Ap005264.7
Ap005273.1
Ap005329.3
Ap005717.1
Ap005902.1
Ap005902.2
Ap006216.1
Ap006219.1
Ap006245.1
Ap006287.2
Ap006289.1
Ap006294.2
Ap006621.3
Ap006621.4
Ap006621.5
Ap1ar
Ap1b1
Ap1b1p1
Ap1g1
Ap1g2
Ap1m1
Ap1m2
Ap2a1
Ap2a2
Ap2b1
Ap2m1
Ap2s1
Ap3b1
Ap3d1
Ap3m1
Ap3m2
Ap3s1
Ap3s2
Ap4e1
Ap4m1
Ap4s1
Ap5b1
Ap5m1
Ap5s1
Ap5z1
Apaf1
Apba2
Apbb1
Apbb1ip
Apbb2
Apbb3
Apc
Apc2
Apcdd1l
Apcdd1l-dt
Apeh
Apex1
Apex2
Aph1a
Aph1b
Api5
Aplf
Aplp1
Aplp2
Apoa5
Apobec1
Apobec3a
Apobec3b
Apobec3c
Apobec3f
Apobec3h
Apobr
Apoc1p1
Apoc2
Apoc4
Apoc4-apoc2
Apoe
Apol2
Apol3
Apol4
Apold1
Apom
Aponp
Apool
Apopt1
App
Appbp2
Appl1
Appl2
Aprt
Aptr
Aptx
Aqp1
Aqp10
Aqp3
Aqp5
Aqp7
Aqr
Araf
Arap1
Arap1-as1
Arap1-as2
Arap2
Arap3
Arc
Areg
Arel1
Arf1
Arf3
Arf4
Arf4-as1
Arf4p2
Arfgap1
Arfgap2
Arfip1
Arfip2
Arfrp1
Arg2
Argfxp1
Arglu1
Arhgap1
Arhgap10
Arhgap11a
Arhgap11b
Arhgap12
Arhgap15
Arhgap17
Arhgap18
Arhgap21
Arhgap22
Arhgap22-it1
Arhgap23
Arhgap24
Arhgap25
Arhgap26
Arhgap26-as1
Arhgap27
Arhgap27p1-bptfp1-kpna2p3
Arhgap28
Arhgap29
Arhgap30
Arhgap31
Arhgap32
Arhgap33
Arhgap35
Arhgap39
Arhgap42
Arhgap44
Arhgap45
Arhgap5-as1
Arhgap8
Arhgap9
Arhgdia
Arhgdib
Arhgdig
Arhgef1
Arhgef10
Arhgef10l
Arhgef11
Arhgef12
Arhgef15
Arhgef16
Arhgef17
Arhgef18
Arhgef19
Arhgef19-as1
Arhgef2
Arhgef25
Arhgef28
Arhgef3
Arhgef37
Arhgef38
Arhgef38-it1
Arhgef39
Arhgef4
Arhgef40
Arhgef5
Arhgef7
Arhgef7-it1
Arhgef9
Arid1a
Arid1b
Arid2
Arid3a
Arid3b
Arid3c
Arid4a
Arid4b
Arid5a
Arid5b
Arih1
Arih2
Arih2p1
Arl1
Arl13b
Arl14
Arl14ep
Arl14epl
Arl2
Arl2bp
Arl2bpp3
Arl2bpp4
Arl2-snx15
Arl4a
Arl4ap2
Arl4ap4
Arl4ap5
Arl5a
Arl5c
Arl6ip1
Arl6ip4
Arl6ip5
Arl6ip6
Arl8a
Arl8b
Arl9
Armc1
Armc2
Armc2-as1
Armc3
Armc5
Armc6
Armc7
Armc9
Armcx2
Armcx4
Armh1
Armh4
Armt1
Arnt
Arnt2
Arntl
Arntl2
Arntl2-as1
Arpc1a
Arpc2
Arpc3
Arpc4
Arpc4-ttll3
Arpc5
Arpc5l
Arpin
Arpin-ap3s2
Arpp19
Arrb1
Arrb2
Arrdc1
Arrdc2
Arrdc3-as1
Arrdc5
Arsa
Arsb
Arse
Arsg
Arsi
Arsj
Arsk
Art3
Art4
Artn
Arv1
Arvcf
Asah1
Asap1
Asap2
Asap3
Asb1
Asb10
Asb16
Asb17
Asb2
Asb3
Asb4
Asb7
Asb9
Ascc2
Ascl3
Asdurf
Asf1a
Asgr1
Asgr2
Ash1l
Ash2l
Ash2lp2
Ash2lp3
Asic1
Asic2
Asic3
Asic4
Asl
Asna1
Asnsd1
Asnsp1
Asnsp6
Aspa
Aspdh
Asph
Aspscr1
Asrgl1
Ass1
Ass1p1
Ass1p10
Aste1
Astl
Asxl1
Asxl3
Atad1
Atad2
Atad2b
Atad3a
Atad3b
Atad3c
Atad5
Atat1
Ate1
Ate1-as1
Atf1
Atf2
Atf3
Atf4
Atf5
Atf6b
Atf7
Atf7ip
Atf7ip2
Atg10
Atg101
Atg12
Atg12p2
Atg13
Atg14
Atg16l1
Atg16l2
Atg3
Atg4a
Atg4b
Atg4c
Atg4d
Atg5
Atg7
Atg9a
Atg9b
Atic
Atl1
Atl2
Atl3
Atm
Atn1
Atoh8
Atox1
Atp10a
Atp10d
Atp11a
Atp11a-as1
Atp11c
Atp12a
Atp13a1
Atp13a2
Atp13a3
Atp13a5
Atp1a1
Atp1a1-as1
Atp1a2
Atp1a3
Atp1a4
Atp1b1
Atp1b3
Atp23
Atp2a1
Atp2a2
Atp2a3
Atp2b1
Atp2b1-as1
Atp2b2-it1
Atp2b4
Atp2c1
Atp2c2
Atp4a
Atp5f1a
Atp5f1b
Atp5f1c
Atp5f1d
Atp5f1e
Atp5if1
Atp5mc1
Atp5mc1p7
Atp5mc2p1
Atp5mf
Atp5mfp4
Atp5mg
Atp5mgl
Atp5mgp3
Atp5pb
Atp5pbp4
Atp5pbp6
Atp5pbp7
Atp5pdp1
Atp5pf
Atp6ap1
Atp6ap1l
Atp6ap2
Atp6v0a1
Atp6v0a2
Atp6v0a4
Atp6v0b
Atp6v0c
Atp6v0cp3
Atp6v0d2
Atp6v0e1
Atp6v0e1p1
Atp6v0e2
Atp6v1a
Atp6v1b2
Atp6v1c1
Atp6v1c2
Atp6v1d
Atp6v1e2
Atp6v1f
Atp6v1g1
Atp6v1g1p6
Atp6v1g2
Atp6v1g2-ddx39b
Atp6v1h
Atp7b
Atp8a1
Atp8b1
Atp8b2
Atp8b3
Atp8b4
Atp8b5p
Atp9a
Atp9b
Atpaf2
Atr
Atraid
Atrip
Atrn
Atrx
Atxn1
Atxn10
Atxn1l
Atxn2
Atxn2-as
Atxn2l
Atxn3
Atxn7
Atxn7l1
Atxn7l2
Atxn7l3
Auh
Aunip
Aup1
Aurkap2
Aurkc
Auts2
Aven
Avil
Avl9
Avpr1b
Avpr2
Awat2
Axdnd1
Axin2
Axl
Azgp1
Azgp1p2
Azin1-as1
Azin2
Azu1
Azu1p1
B2m
B3galnt1
B3galnt2
B3galt1
B3galt4
B3galt6
B3gat3
B3gnt10
B3gnt3
B3gnt5
B3gnt8
B3gntl1
B4galnt1
B4galnt2
B4galnt3
B4galnt4
B4galt1
B4galt1-as1
B4galt2
B4galt3
B4galt4
B4galt7
B9d1
B9d2
Baalc
Baalc-as1
Baalc-as2
Babam1
Babam2
Bace2
Bach1
Bach1-it1
Bach2
Bad
Bag1
Bag3
Bag4
Bag5
Bag6
Bage2
Bahcc1
Baiap2
Baiap2l1
Baiap3
Bak1
Bak1p2
Bambi
Banf1
Banf1p3
Banf2
Bank1
Banp
Barx1
Barx2
Basp1-as1
Batf
Bax
Baz1a
Baz2a
Baz2b
Bbip1
Bbip1p1
Bbof1
Bbox1
Bbs1
Bbs12
Bbs2
Bbs4
Bbs5
Bbs7
Bbs9
Bbx
Bcap29
Bcar1
Bcar3
Bcar4
Bcas1
Bcas3
Bcas4
Bcat1
Bcat2
Bccip
Bcdin3d-as1
Bckdha
Bckdhb
Bckdk
Bcl10
Bcl11a
Bcl2
Bcl2a1
Bcl2l11
Bcl2l12
Bcl2l13
Bcl2l14
Bcl2l2
Bcl2l2-pabpn1
Bcl3
Bcl6b
Bcl7c
Bcl9l
Bco1
Bco2
Bcorl1
Bcr
Bcrp2
Bcrp3
Bcrp5
Bcrp8
Bcs1l
Bcyrn1
Bdh1
Bdkrb1
Bdkrb2
Bdp1
Becn1
Bend3
Bend3p1
Bend6
Bend7
Best1
Best3
Bet1
Bet1l
Bex4
Bfar
Bfsp1
Bfsp2
Bfsp2-as1
Bglap
Bgn
Bhlha15
Bhlhb9
Bhlhe40
Bhlhe40-as1
Bhlhe41
Bhmt
Bicd1
Bicdl1
Bicdl2
Bicra
Bicral
Bid
Bin2
Bin2p1
Bin3
Birc2
Birc3
Birc6
Birc6-as1
Birc7
Bispr
Bivm
Bivm-ercc5
Blacat1
Blace
Blcap
Blk
Blm
Blmh
Bloc1s1
Bloc1s3
Bloc1s4
Bloc1s6
Blvra
Blzf1
Bmf
Bmi1
Bmp1
Bmp2k
Bmp6p1
Bmp7
Bmper
Bmpr1a
Bmpr1b
Bmpr2
Bms1p1
Bms1p21
Bms1p4
Bmt2
Bmx
Bnc2
Bnip1
Bnip2
Bnip3
Bnip3l
Bnip3p22
Bnip3p38
Bnip3p8
Bnip3p9
Bnipl
Boc
Bok-as1
Bola1
Bola2p1
Bola2p3
Bola3p2
Boll
Bora
Borcs5
Borcs6
Borcs7
Borcs7-asmt
Borcs8
Bpgm
Bphl
Bpi
Bpifc
Bpnt1
Bptf
Braf
Brap
Brca1
Brca2
Brd2
Brd4
Brd7
Brd7p4
Brd7p5
Brd8
Brd9p2
Brdt
Brf1
Brf2
Bri3
Brinp2
Brix1
Brix1p1
Brk1p2
Brms1
Brms1l
Brox
Brpf1
Brpf3
Brsk2
Brwd1
Brwd1-as1
Brwd1-as2
Bscl2
Bsdc1
Bsg
Bsn-as1
Bst1
Btaf1
Btbd1
Btbd10
Btbd11
Btbd19
Btbd2
Btbd3
Btbd7
Btbd9
Btd
Btf3
Btf3l4
Btf3l4p4
Btf3p1
Btf3p13
Btf3p2
Btf3p7
Btf3p8
Btf3p9
Btg1
Btg1p1
Btg2
Btg3
Btg3-as1
Btg4
Btla
Btn2a1
Btn2a2
Btn2a3p
Btn3a1
Btn3a2
Btn3a3
Btnl2
Btnl8
Btrc
Bub1b
Bub1b-pak6
Bub3
Bud23
Bud31
Bx005132.2
Bx119927.1
Bx248123.1
Bx255923.2
Bx255925.3
Bx276092.7
Bx276092.9
Bx284668.2
Bx284668.4
Bx322559.1
Bx322562.1
Bx322635.1
Bx323014.1
Bx323046.1
Bx323845.2
Bx324167.1
Bx324167.2
Bx470102.1
Bx470209.2
Bx510359.1
Bx537318.1
Bx539320.1
Bx546450.1
Bx571818.1
Bx640514.2
Bx649601.1
Bx679664.2
Bx842242.1
Bx842559.2
Bx890604.1
Bx890604.2
Bysl
Bzw1
Bzw2
C10orf143
C10orf53
C10orf55
C10orf67
C10orf88
C10orf91
C10orf95
C11orf1
C11orf21
C11orf24
C11orf42
C11orf44
C11orf45
C11orf49
C11orf52
C11orf54
C11orf58
C11orf65
C11orf68
C11orf74
C11orf80
C11orf86
C11orf88
C11orf95
C11orf96
C11orf98p1
C12orf10
C12orf40
C12orf45
C12orf50
C12orf54
C12orf56
C12orf57
C12orf60
C12orf65
C12orf71
C12orf74
C12orf75
C12orf76
C12orf77
C12orf80
C14orf119
C14orf177
C14orf28
C14orf93
C15orf39
C15orf41
C15orf53
C15orf54
C15orf56
C15orf61
C15orf62
C15orf65
C16orf45
C16orf58
C16orf70
C16orf71
C16orf72
C16orf74
C16orf89
C16orf92
C16orf96
C17orf100
C17orf112
C17orf113
C17orf47
C17orf49
C17orf51
C17orf53
C17orf64
C17orf98
C17orf99
C18orf21
C18orf25
C18orf32
C18orf65
C19orf18
C19orf24
C19orf25
C19orf33
C19orf38
C19orf44
C19orf47
C19orf48
C19orf53
C19orf54
C19orf57
C19orf66
C19orf67
C19orf71
C19orf81
C19orf85
C1dp4
C1galt1
C1galt1p1
C1galt1p2
C1orf105
C1orf109
C1orf112
C1orf116
C1orf122
C1orf127
C1orf131
C1orf137
C1orf141
C1orf147
C1orf159
C1orf167
C1orf194
C1orf195
C1orf198
C1orf21
C1orf216
C1orf220
C1orf43
C1orf53
C1orf54
C1orf56
C1orf61
C1orf68
C1orf94
C1qbp
C1qc
C1qtnf1
C1qtnf1-as1
C1qtnf3
C1qtnf4
C1qtnf5
C1qtnf6
C1qtnf7
C1qtnf9
C1qtnf9b
C1r
C1rl
C1rl-as1
C1s
C2
C20orf141
C20orf144
C20orf194
C20orf203
C20orf27
C21orf62
C21orf62-as1
C21orf91
C21orf91-ot1
C22orf15
C22orf23
C22orf34
C22orf46
C2cd2
C2cd2l
C2cd3
C2cd4d
C2cd4d-as1
C2cd5
C2cd6
C2orf15
C2orf42
C2orf49
C2orf50
C2orf68
C2orf69
C2orf69p3
C2orf73
C2orf78
C2orf83
C2orf88
C2orf91
C2orf92
C3
C3ar1
C3orf14
C3orf18
C3orf20
C3orf22
C3orf38
C3orf49
C3orf52
C3orf62
C3orf67-as1
C3p1
C4bpb
C4orf17
C4orf19
C4orf33
C4orf45
C4orf47
C4orf51
C4orf54
C5ar1
C5ar2
C5orf22
C5orf24
C5orf30
C5orf46
C5orf51
C5orf56
C5orf63
C5orf66
C5orf66-as2
C6orf106
C6orf120
C6orf136
C6orf15
C6orf201
C6orf203
C6orf223
C6orf47
C6orf47-as1
C6orf48
C6orf89
C6orf99
C7
C7orf43
C7orf57
C7orf61
C7orf65
C8b
C8g
C8orf31
C8orf33
C8orf34
C8orf37-as1
C8orf44
C8orf49
C8orf58
C8orf74
C8orf86
C9
C9orf106
C9orf129
C9orf131
C9orf139
C9orf16
C9orf163
C9orf3
C9orf43
C9orf50
C9orf64
C9orf72
C9orf78
C9orf85
C9orf92
Ca1
Ca10
Ca11
Ca12
Ca13
Ca14
Ca2
Ca3
Ca3-as1
Ca4
Ca5a
Ca5b
Ca5bp1
Ca8
Ca9
Cab39
Cab39l
Cabin1
Cables1
Cables2
Cabp1
Cabyr
Cabyrp1
Cacfd1
Cacna1a
Cacna1c
Cacna1c-as2
Cacna1c-it3
Cacna1d
Cacna1f
Cacna1g
Cacna1h
Cacna2d1
Cacna2d2
Cacna2d3
Cacna2d3-as1
Cacna2d4
Cacnb1
Cacnb2
Cacnb3
Cacnb4
Cacng2
Cacng7
Cactin-as1
Cacul1
Cacybp
Cad
Cadm1
Cadm2
Cadm3
Cage1
Calb2
Calcoco1
Calcoco2
Calcp
Calcrl
Cald1
Calhm1
Calhm2
Calhm3
Calhm4
Calhm6
Calm1
Calm2
Calm3
Calr
Calr4p
Calu
Caly
Camk1g
Camk2a
Camk2b
Camk2d
Camk2g
Camk2n1
Camk4
Camkk1
Camkk2
Camkmt
Camkv
Camlg
Camp
Camsap1
Camsap2
Camta1
Camta2
Cand1
Cand2
Canx
Cap1
Capg
Capn1
Capn10
Capn12
Capn13
Capn15
Capn2
Capn3
Capn7
Capn8
Capn9
Capns1
Capns1p1
Caprin1
Caps2
Capsl
Capza1
Capza2
Capzb
Card11
Card14
Card19
Card6
Card8
Card8-as1
Card9
Carf
Carhsp1
Carm1
Carm1p1
Carmil2
Carmn
Carnmt1-as1
Cars
Cars2
Casc11
Casc15
Casc18
Casc19
Casc3
Casc4
Casd1
Cask
Caskin2
Casp10
Casp2
Casp4
Casp7
Casp8
Casp8ap2
Casp9
Casr
Cass4
Cast
Castor3
Casz1
Cat
Catip-as1
Catsper1
Catsper2p1
Catsper4
Catsperb
Catsperd
Catspere
Catsperg
Catsperz
Cav1
Cav2
Cavin4
Cbarp
Cbfa2t2
Cbfa2t3
Cbfb
Cblb
Cblc
Cbll1
Cbln3
Cbr1
Cbr4
Cbx1
Cbx3
Cbx3p3
Cbx3p4
Cbx3p9
Cbx4
Cbx7
Cbx8
Cby1
Cc2d1a
Cc2d1b
Cc2d2a
Ccar1
Ccar2
Ccat2
Ccdc102b
Ccdc103
Ccdc106
Ccdc107
Ccdc110
Ccdc112
Ccdc113
Ccdc114
Ccdc115
Ccdc116
Ccdc12
Ccdc120
Ccdc121
Ccdc124
Ccdc125
Ccdc126
Ccdc13
Ccdc130
Ccdc134
Ccdc136
Ccdc137
Ccdc138
Ccdc14
Ccdc141
Ccdc142
Ccdc144nl
Ccdc144nl-as1
Ccdc146
Ccdc149
Ccdc15
Ccdc150
Ccdc155
Ccdc157
Ccdc158
Ccdc159
Ccdc162p
Ccdc163
Ccdc171
Ccdc173
Ccdc174
Ccdc178
Ccdc18
Ccdc180
Ccdc181
Ccdc183
Ccdc183-as1
Ccdc187
Ccdc189
Ccdc18-as1
Ccdc190
Ccdc192
Ccdc194
Ccdc198
Ccdc200
Ccdc22
Ccdc24
Ccdc26
Ccdc28a
Ccdc28b
Ccdc30
Ccdc32
Ccdc33
Ccdc34
Ccdc38
Ccdc39
Ccdc40
Ccdc43
Ccdc47
Ccdc50
Ccdc51
Ccdc57
Ccdc58
Ccdc58p1
Ccdc61
Ccdc62
Ccdc63
Ccdc66
Ccdc68
Ccdc69
Ccdc7
Ccdc70
Ccdc77
Ccdc78
Ccdc80
Ccdc81
Ccdc82
Ccdc83
Ccdc84
Ccdc85b
Ccdc86
Ccdc88a
Ccdc88b
Ccdc88c
Ccdc9
Ccdc90b
Ccdc91
Ccdc92
Ccdc97
Ccdc9b
Ccer1
Cchcr1
Cck
Ccl17
Ccl2
Ccl20
Ccl21
Ccl25
Ccl26
Ccl28
Ccl7
Ccm2
Ccn1
Ccn3
Ccn5
Ccnb1
Ccnb1ip1
Ccnb1ip1p1
Ccnb2
Ccnb3
Ccnb3p1
Ccnd1
Ccnd2
Ccnd3
Ccnd3p1
Ccndbp1
Ccne2
Ccnf
Ccng1
Ccng2
Ccnh
Ccnj
Ccnjp2
Ccnk
Ccnl2
Ccnl2p1
Ccnq
Ccnt1
Ccnt2
Ccnt2-as1
Ccnyl1
Ccp110
Ccpg1
Ccr10
Ccr12p
Ccr2
Ccr3
Ccr4
Ccr7
Ccrl2
Ccs
Ccser2
Cct2
Cct3
Cct5
Cct6a
Cct6b
Cct6p1
Cct6p3
Cct7
Cct8
Cct8p1
Ccz1
Ccz1b
Cd101
Cd109
Cd14
Cd151
Cd163l1
Cd164
Cd177p1
Cd180
Cd19
Cd1d
Cd200r1l
Cd200r1l-as1
Cd22
Cd24p1
Cd274
Cd276
Cd27-as1
Cd28
Cd2ap
Cd2bp2
Cd300lb
Cd300lf
Cd320
Cd34
Cd36
Cd37
Cd3eap
Cd3g
Cd4
Cd40
Cd44
Cd46
Cd46p1
Cd48
Cd52
Cd53
Cd55
Cd58
Cd59
Cd68
Cd69
Cd7
Cd70
Cd74
Cd79a
Cd81
Cd82
Cd84
Cd86
Cd9
Cd99l2
Cd99p1
Cda
Cdadc1
Cdc123
Cdc14a
Cdc14b
Cdc16
Cdc20
Cdc25a
Cdc25b
Cdc25c
Cdc27
Cdc34
Cdc37
Cdc37l1
Cdc37l1-dt
Cdc40
Cdc42
Cdc42bpa
Cdc42bpb
Cdc42ep1
Cdc42ep2
Cdc42ep3
Cdc42ep4
Cdc42p1
Cdc42p3
Cdc42p4
Cdc42se1
Cdc42se2
Cdc45
Cdc6
Cdc7
Cdc73
Cdca2
Cdca5
Cdca7
Cdca7l
Cdca8
Cdcp1
Cdcp2
Cdh15
Cdh16
Cdh19
Cdh2
Cdh23
Cdh23-as1
Cdh24
Cdh26
Cdh3
Cdh5
Cdh8
Cdh9
Cdhr1
Cdhr2
Cdhr3
Cdhr4
Cdiptosp
Cdk1
Cdk10
Cdk11a
Cdk12
Cdk13
Cdk14
Cdk15
Cdk16
Cdk17
Cdk18
Cdk19
Cdk2
Cdk2ap1
Cdk2ap2
Cdk2ap2p2
Cdk4
Cdk4p1
Cdk5p1
Cdk5r1
Cdk5r2
Cdk5rap1
Cdk5rap2
Cdk5rap3
Cdk6
Cdk7
Cdk8
Cdk9
Cdkal1
Cdkl1
Cdkl4
Cdkl5
Cdkn1a
Cdkn1b
Cdkn1c
Cdkn2aip
Cdkn2aipnlp2
Cdkn2b-as1
Cdkn2c
Cdkn2d
Cdkn3
Cdpf1
Cdr2l
Cdrt4
Cds1
Cds2
Cdv3
Cdyl
Cdyl2
Ceacam16
Ceacam19
Ceacam20
Ceacam21
Ceacam22p
Ceacam5
Ceacamp1
Cebpa-dt
Cebpb
Cebpd
Cebpe
Cebpg
Cebpz
Cecr2
Cecr9
Cela1
Cela2a
Cela2b
Celf1
Celf2
Celf3
Celf4
Celf5
Celf6
Celsr1
Celsr2
Celsr3
Cemip
Cemip2
Cend1
Cenpa
Cenpbd1p1
Cenpc
Cenpe
Cenpf
Cenph
Cenpi
Cenpj
Cenpl
Cenpm
Cenpn
Cenpo
Cenpp
Cenps
Cenps-cort
Cenpt
Cenpu
Cenpup2
Cenpv
Cenpvl3
Cenpw
Cep104
Cep112
Cep120
Cep126
Cep128
Cep131
Cep135
Cep152
Cep164
Cep164p1
Cep170
Cep170b
Cep192
Cep250
Cep290
Cep295nl
Cep350
Cep41
Cep44
Cep55
Cep57
Cep57l1
Cep57l1p1
Cep63
Cep68
Cep70
Cep72
Cep76
Cep78
Cep83
Cep83-dt
Cep85
Cep85l
Cep89
Cep95
Cep97
Cept1
Cercam
Cerk
Cerna3
Cers4
Cers5
Cers6
Cers6-as1
Ces2
Ces4a
Ces5ap1
Cetn2
Cetn3
Cetp
Cfap100
Cfap161
Cfap206
Cfap221
Cfap298
Cfap299
Cfap300
Cfap36
Cfap43
Cfap44
Cfap45
Cfap54
Cfap57
Cfap58-dt
Cfap65
Cfap69
Cfap70
Cfap74
Cfap97
Cfap97d1
Cfap99
Cfb
Cfdp1
Cfh
Cfi
Cfl1
Cfl1p1
Cfl1p4
Cfl2
Cflar
Cflar-as1
Cfp
Cftr
Cgb2
Cgb3
Cgb7
Cgn
Cgrrf1
Chac1
Chaf1a
Chaf1b
Champ1
Chchd1
Chchd2p1
Chchd2p6
Chchd2p9
Chchd3
Chchd3p1
Chchd4
Chchd5
Chchd6
Chchd7
Chd1
Chd1l
Chd2
Chd3
Chd4
Chd5
Chd6
Chd7
Chd8
Chd9
Chdh
Chek1
Chek2
Chga
Chgb
Chi3l1
Chi3l2
Chia
Chiap2
Chiap3
Chic2
Chit1
Chkb-cpt1b
Chkb-dt
Chml
Chmp1b
Chmp1b-as1
Chmp2b
Chmp4bp1
Chmp5
Chmp6
Chmp7
Chn1
Chn2
Chp1
Chpf2
Chpt1
Chrac1
Chrdl1
Chrdl2
Chrm1
Chrm2
Chrm3
Chrna1
Chrna10
Chrna2
Chrna4
Chrna9
Chrnb1
Chst10
Chst11
Chst12
Chst13
Chst4
Chst5
Chst6
Chsy1
Chtf18
Chtf8
Chtop
Churc1
Churc1-fntb
Ciao1
Ciao2a
Ciao2b
Ciao3
Ciapin1
Ciart
Cib2
Cib3
Cic
Cideb
Cidec
Cidecp1
Ciita
Cinp
Cip2a
Cipc
Cir1
Cirbp
Cirbp-as1
Cisd1
Cisd2
Cisd3
Cish
Cit
Ciz1
Ckap2
Ckap2l
Cklf
Cklf-cmtm1
Ckmt2
Ckmt2-as1
Cks1b
Cks1bp1
Cks1bp7
Clasp1
Clasp2
Clasrp
Clba1
Clca1
Clca4
Clcn1
Clcn2
Clcn3
Clcn4
Clcn5
Clcn6
Clcn7
Clcnka
Clcnkb
Cldn10
Cldn10-as1
Cldn11
Cldn12
Cldn15
Cldn16
Cldn17
Cldn18
Cldn19
Cldn2
Cldn25
Cldn4
Cldn6
Cldn7
Cldnd1
Cldnd2
Clec11a
Clec12a
Clec12b
Clec16a
Clec17a
Clec19a
Clec1a
Clec2b
Clec2d
Clec2l
Clec3b
Clec4gp1
Clec4m
Clec7a
Clec9a
Clecl1
Clic1
Clic1p1
Clic4
Clic4p2
Clic5
Clic6
Clip1
Clip1-as1
Clip2
Clip3
Clip4
Clk1
Clk2
Clk3
Clk3p2
Clk4
Clmat3
Clmn
Cln3
Cln5
Cln6
Cln8
Clnk
Clns1a
Clock
Clp1
Clpb
Clpp
Clptm1
Clptm1l
Clpx
Clrn1-as1
Clrn2
Clspn
Clstn1
Clstn2
Clstn2-as1
Clstn3
Clta
Cltc
Cltcl1
Clu
Cluap1
Cluhp10
Cluhp3
Clul1
Clvs1
Cmahp
Cmas
Cmbl
Cmc1
Cmc2
Cmip
Cmklr1
Cmpk1
Cmpk2
Cmss1
Cmtm1
Cmtm2
Cmtm3
Cmtm4
Cmtm5
Cmtm7
Cmtr1
Cmtr2
Cnbd1
Cnbd2
Cndp2
Cnep1r1
Cnga1
Cnga3
Cnga4
Cngb1
Cnih2
Cnih3
Cnih4
Cnksr1
Cnksr2
Cnksr3
Cnn1
Cnn2
Cnn2p1
Cnn2p10
Cnn2p6
Cnn2p9
Cnnm2
Cnnm3
Cnnm4
Cnot1
Cnot10
Cnot2
Cnot3
Cnot4
Cnot6
Cnot6l
Cnot7
Cnot8
Cnot9
Cnppd1
Cnpy1
Cnpy3
Cnpy4
Cnrip1
Cnst
Cntd1
Cntd2
Cntn1
Cntn2
Cntn4
Cntn4-as1
Cntn4-as2
Cntn6
Cntnap2
Cntnap3
Cntnap5
Cntrl
Cntrob
Coa1
Coa4
Coa5
Coa6
Coa7
Cobl
Cobll1
Coch
Cog2
Cog3
Cog4
Cog5
Cog6
Cog7
Cog8
Col11a2
Col11a2p1
Col12a1
Col13a1
Col14a1
Col15a1
Col16a1
Col17a1
Col18a1-as2
Col19a1
Col1a1
Col1a2
Col20a1
Col22a1
Col23a1
Col25a1
Col27a1
Col28a1
Col2a1
Col3a1
Col4a1
Col4a2
Col4a3
Col4a3bp
Col5a1-as1
Col6a1
Col6a2
Col6a3
Col6a4p1
Col6a4p2
Col6a5
Col7a1
Col8a1
Col9a2
Colec10
Colec11
Colec12
Colgalt1
Colgalt2
Colq
Commd3
Commd3-bmi1
Commd4
Commd5
Commd9
Comp
Comt
Comtd1
Cop1
Copa
Copb1
Copb2
Copg1
Cops2
Cops3
Cops4
Cops5
Cops6
Cops7a
Cops7b
Cops8
Cops9
Copz1
Copz2
Coq10a
Coq10b
Coq4
Coq5
Coq6
Coq7
Coq8a
Coq8b
Coq9
Corin
Coro1a
Coro1b
Coro1c
Coro2b
Coro7
Coro7-pam16
Cotl1
Cox10
Cox10-as1
Cox11p1
Cox14
Cox15
Cox17
Cox17p1
Cox18
Cox20
Cox20p1
Cox20p2
Cox4i1
Cox5a
Cox5ap2
Cox5b
Cox6a1
Cox6b1
Cox6b1p3
Cox6b1p6
Cox6b2
Cox6c
Cox6cp18
Cox6cp2
Cox6cp5
Cox7a1
Cox7a2l
Cox7a2p1
Cox7b
Cox7c
Cox7cp1
Cp
Cpa1
Cpa2
Cpa3
Cpa4
Cpa5
Cpa6
Cpamd8
Cpb1
Cpb2
Cpb2-as1
Cpd
Cpe
Cpeb1
Cpeb1-as1
Cpeb2
Cpeb2-dt
Cpeb4
Cped1
Cplane2
Cplx2
Cpm
Cpne2
Cpne3
Cpne5
Cpne7
Cpne8-as1
Cpox
Cpq
Cps1
Cpsf1
Cpsf2
Cpsf3
Cpsf4
Cpsf6
Cpt1a
Cpt1b
Cpt1c
Cpt2
Cptp
Cpxcr1
Cr1l
Cr392039.3
Cr559946.2
Cr589904.1
Cracr2a
Cracr2b
Cradd
Cramp1
Crat
Crb1
Crb3
Crb3p1
Crbn
Creb1
Creb3
Creb3l1
Creb3l2
Creb3l3
Creb3l4
Creb5
Crebbp
Crebl2
Crebrf
Creg2
Creld1
Creld2
Crem
Crim1
Crim1-dt
Crip1
Crip1p3
Crip2
Cript
Crisp1
Crispld1
Crispld2
Crk
Crkl
Crlf1
Crlf2
Crlf3
Crls1
Crmp1
Crnde
Crnn
Crocc
Croccp1
Croccp2
Croccp5
Crot
Crtap
Crtc1
Crtc2
Crtc3
Crtc3-as1
Crx
Cry2
Cryba4
Crybb2p1
Crybg1
Crybg2
Crygn
Crygs
Cryl1
Crym
Crym-as1
Cryzl2p
Cryzl2p-sec16b
Cs
Csad
Csag4
Csde1
Csf1
Csf1r
Csf2ra
Csf3
Csf3r
Csgalnact1
Csk
Cskmt
Csmd1
Csmd2
Csmd3
Csn1s1
Csnk1a1
Csnk1a1p1
Csnk1d
Csnk1e
Csnk1g1
Csnk1g2
Csnk1g3
Csnk2a1
Csnk2a3
Csnk2b
Csnka2ip
Cspg4
Cspp1
Csrnp3
Csrp1
Cst11
Cst12p
Cst13p
Cst3
Cst9lp2
Csta
Cstb
Cstf1
Cstf2
Cstf3-dt
Ct45a11p
Ctage1
Ctage11p
Ctbp1
Ctbp1-as
Ctbp2
Ctc1
Ctcf
Ctcfl
Ctdnep1
Ctdp1
Ctdsp1
Ctdspl
Ctdspl2
Ctf1
Cth
Cthrc1
Ctif
Ctnna1
Ctnna2
Ctnnal1
Ctnnb1
Ctnnbip1
Ctnnbl1
Ctnnd1
Ctns
Ctps1
Ctps2
Ctr9
Ctrl
Ctsa
Ctsb
Ctsc
Ctse
Ctsf
Ctsh
Ctsl
Ctss
Cttn
Cttnbp2
Cttnbp2nl
Ctu2
Ctxn2
Cu104787.1
Cubn
Cubnp3
Cuedc1
Cuedc2
Cul1
Cul1p1
Cul2
Cul3
Cul4a
Cul5
Cul7
Cul9
Cuta
Cutalp
Cux1
Cwc25
Cwc27
Cx3cr1
Cxadr
Cxcl1
Cxcl13
Cxcl16
Cxcl8
Cxcr1
Cxcr2
Cxcr5
Cxcr6
Cxorf40a
Cxorf58
Cxxc1
Cxxc5
Cyb561
Cyb561a3
Cyb561d1
Cyb561d2
Cyb5a
Cyb5b
Cyb5d2
Cyb5r1
Cyb5r2
Cyb5r4
Cyb5rl
Cybc1
Cybrd1
Cyc1
Cycs
Cycsp12
Cycsp19
Cycsp26
Cycsp35
Cycsp51
Cyfip1
Cyfip2
Cygb
Cyhr1
Cyld
Cymp
Cymp-as1
Cyp11a1
Cyp11b1
Cyp11b2
Cyp19a1
Cyp1b1-as1
Cyp1d1p
Cyp20a1
Cyp26a1
Cyp27b1
Cyp27c1
Cyp2a6
Cyp2ab1p
Cyp2ac1p
Cyp2b7p
Cyp2c23p
Cyp2c8
Cyp2d7
Cyp2e1
Cyp2g1p
Cyp2s1
Cyp2t1p
Cyp2u1
Cyp2w1
Cyp3a43
Cyp3a5
Cyp3a7
Cyp46a1
Cyp4a11
Cyp4b1
Cyp4f12
Cyp4f2
Cyp4f26p
Cyp4f3
Cyp4f8
Cyp4v2
Cyp51a1-as1
Cys1
Cysltr2
Cystm1
Cyth1
Cyth2
Cyth3
Cyth4
Cytor
Cyyr1-as1
D2hgdh
Daam1
Dab1-as1
Dab2
Dab2ip
Dach2
Dact1
Dact3
Dact3-as1
Dag1
Dagla
Daglb
Dalrd3
Dancr
Dand5
Dao
Daoa
Dap
Dap3p2
Dapk1
Dapk2
Dapk3
Dapp1
Dars
Dars2
Dars-as1
Daw1
Daxx
Dazap1
Dazap2
Dazl
Dbf4
Dbf4b
Dbi
Dbil5p
Dbip1
Dbn1
Dbp
Dbx2
Dcaf10
Dcaf11
Dcaf13
Dcaf13p3
Dcaf15
Dcaf17
Dcaf4
Dcaf5
Dcaf6
Dcaf7
Dcaf8
Dcakd
Dcbld1
Dcbld2
Dcc
Dcdc1
Dcdc2b
Dchs2
Dck
Dclk2
Dclre1a
Dclre1b
Dclre1cp1
Dcn
Dcp2
Dcps
Dcst1-as1
Dcst2
Dcstamp
Dct
Dctn1
Dctn2
Dctn3
Dctn4
Dctn5
Dcun1d1
Dcun1d2
Dcun1d4
Dcxr-dt
Dda1
Ddah1
Ddah2
Ddb1
Ddb2
Ddc-as1
Ddhd1
Ddhd2
Ddi2
Ddias
Ddit4
Ddit4-as1
Ddost
Ddr1
Ddr2
Ddrgk1
Ddx1
Ddx10
Ddx10p2
Ddx11
Ddx17
Ddx18
Ddx18p3
Ddx19a
Ddx19b
Ddx20
Ddx21
Ddx23
Ddx25
Ddx27
Ddx31
Ddx39a
Ddx39b-as1
Ddx39bp2
Ddx3p1
Ddx3p3
Ddx3x
Ddx4
Ddx41
Ddx42
Ddx43p3
Ddx46
Ddx47
Ddx49
Ddx5
Ddx50
Ddx52
Ddx53
Ddx54
Ddx55
Ddx55p1
Ddx59
Ddx6
Ddx60
Ddx60l
Deaf1
Dec1
Decr1
Decr2
Dedd
Dedd2
Def8
Defb109f
Defb110
Defb129
Defb134
Defb135
Degs1
Dele1
Dennd1a
Dennd1c
Dennd2a
Dennd2c
Dennd3
Dennd4a
Dennd4b
Dennd4c
Dennd5a
Dennd5b
Dennd5b-as1
Dennd6a
Dennd6a-dt
Dennd6b
Denr
Depdc1
Depdc4
Depdc5
Depdc7
Depp1
Deptor
Dera
Derl2
Des
Desi2
Dexi
Dffb
Dgat1
Dgat2
Dgcr5
Dgcr8
Dgcr9
Dgka
Dgkb
Dgkd
Dgkg
Dgkh
Dgki
Dgkq
Dgkz
Dglucy
Dguok
Dguok-as1
Dhcr24
Dhcr24-dt
Dhdds
Dhdh
Dhfrp3
Dhodh
Dhps
Dhrs1
Dhrs11
Dhrs12
Dhrs13
Dhrs2
Dhrs3
Dhrs4l2
Dhrs7
Dhrs7b
Dhrs9
Dhrsx-it1
Dhtkd1
Dhx30
Dhx32
Dhx35
Dhx36
Dhx38
Dhx40p1
Dhx57
Dhx58
Dhx8
Dhx9
Dhx9p1
Diablo
Diaph1
Diaph2
Diaph3
Diaph3-as1
Diaph3-as2
Dicer1
Dicer1-as1
Dido1
Dio1
Dio2
Dio3os
Dip2a
Dip2a-it1
Dip2b
Dip2c
Dipk1a
Dipk2a
Dirc3
Dirc3-as1
Dis3
Dis3l
Dis3l2
Disc1
Disp1
Disp2
Dixdc1
Dkc1
Dkk3
Dkkl1
Dlat
Dlc1
Dld
Dlec1
Dlec1p1
Dleu1
Dleu2
Dleu2l
Dlg1
Dlg1-as1
Dlg2
Dlg3
Dlg4
Dlg5
Dlg5-as1
Dlgap1
Dlgap1-as1
Dlgap1-as2
Dlgap1-as3
Dlgap2
Dlgap3
Dlgap4
Dlgap4-as1
Dlgap5
Dlst
Dlx1
Dlx2
Dlx2-dt
Dlx4
Dlx6-as1
Dm1-as
Dmac2
Dmac2l
Dmap1
Dmbt1p1
Dmbx1
Dmc1
Dmd
Dmgdh
Dmkn
Dmpk
Dmrtc2
Dmtf1
Dmtn
Dmwd
Dmxl1
Dmxl2
Dnaaf1
Dnaaf2
Dnaaf3
Dnaaf4
Dnaaf5
Dnah1
Dnah10
Dnah11
Dnah14
Dnah17
Dnah17-as1
Dnah2
Dnah3
Dnah5
Dnah6
Dnah7
Dnah8
Dnai1
Dnaja1
Dnaja3
Dnaja4
Dnajb1
Dnajb11
Dnajb12
Dnajb13
Dnajb2
Dnajb3
Dnajb4
Dnajb5
Dnajb6
Dnajb8-as1
Dnajb9
Dnajc10
Dnajc11
Dnajc13
Dnajc16
Dnajc17
Dnajc18
Dnajc19
Dnajc19p2
Dnajc19p3
Dnajc19p5
Dnajc19p6
Dnajc19p7
Dnajc21
Dnajc22
Dnajc24
Dnajc25
Dnajc25-gng10
Dnajc27
Dnajc27-as1
Dnajc28
Dnajc3
Dnajc4
Dnajc5b
Dnajc5g
Dnajc6
Dnajc7
Dnajc8
Dnajc9
Dnajc9-as1
Dnal1
Dnal4
Dnase1
Dnase1l1
Dnase1l3
Dnase2
Dnase2b
Dnd1p1
Dnhd1
Dnm1
Dnm1l
Dnm1p34
Dnm1p35
Dnm2
Dnm3
Dnmt1
Dnmt3a
Dnpep
Dnph1
Dnttip1
Doc2a
Doc2b
Doc2gp
Dock10
Dock11
Dock2
Dock5
Dock6
Dock7
Dock8
Dock9
Dock9-dt
Dok1
Dok2
Dok3
Dok4
Dok7
Dolpp1
Donson
Dop1a
Dop1b
Dot1l
Dpagt1
Dpcd
Dpep1
Dpep2
Dpf1
Dpf2
Dpf3
Dph1
Dph2
Dph3p1
Dph5
Dph6-dt
Dpm2
Dpm3
Dpp3
Dpp3p1
Dpp4
Dpp7
Dpp9
Dprx
Dpy19l1p1
Dpy19l2
Dpy19l2p2
Dpy19l3
Dpy19l4
Dpy30
Dpyd
Dpyd-as1
Dpys
Dpysl2
Dpysl3
Dpysl5
Dqx1
Dr1
Draic
Dram1
Drap1
Drc1
Drc3
Drc7
Drd3
Drg1
Drg2
Drgx
Drich1
Drosha
Drp2
Dsc2
Dscam-as1
Dscas
Dscr8
Dscr9
Dse
Dsn1
Dst
Dstn
Dstnp4
Dstyk
Dtd1
Dtd2
Dthd1
Dtl
Dtna
Dtnb
Dtnbp1
Dtwd1
Dtx1
Dtx3l
Dtx4
Dtymk
Duox1
Duox2
Duoxa1
Duoxa2
Dupd1
Dus2
Dus4l
Dusp10
Dusp11
Dusp12
Dusp13
Dusp14
Dusp15
Dusp16
Dusp19
Dusp21
Dusp22
Dusp23
Dusp26
Dusp28
Dusp5
Dusp6
Dusp7
Dusp8p5
Dut
Dutp1
Dux4l16
Dux4l17
Dux4l19
Dux4l37
Duxap1
Duxap4
Dvl1
Dvl2
Dxo
Dydc1
Dydc2
Dym
Dync1h1
Dync1i1
Dync1i2
Dync1li2
Dync2li1
Dynll1
Dynll1p3
Dynll1p4
Dynll1p6
Dynlrb1
Dynlrb2
Dynlt3
Dyrk1a
Dyrk1b
Dyrk2
Dyrk3
Dyrk4
Dysf
Dzip1l
Dzip3
E2f3
E2f3p1
E2f4
E2f4p1
E2f5
E2f7
E4f1
Eaf1
Eaf1-as1
Eaf2
Ears2
Ebag9
Ebag9p1
Ebf1
Ebf4
Ebln3p
Ebp
Ecel1p2
Ech1
Echdc2
Eci2
Ecm1
Ecm1p1
Ecpas
Ecsit
Ect2
Ect2l
Eda
Edar
Edaradd
Edc4
Eddm13
Edem1
Edn2
Ednra
Ednrb
Edrf1-dt
Eea1
Eed
Eef1a1
Eef1a1p21
Eef1a1p25
Eef1a1p27
Eef1a1p30
Eef1a1p33
Eef1a1p7
Eef1a2
Eef1akmt3
Eef1akmt4
Eef1akmt4-ece2
Eef1aknmt
Eef1b2
Eef1b2p1
Eef1b2p4
Eef1d
Eef1dp3
Eef1dp7
Eef1e1
Eef1e1p1
Eef1g
Eef1gp2
Eef1gp7
Eef1gp8
Eef2
Eef2k
Eefsec
Eepd1
Efcab1
Efcab11
Efcab12
Efcab13
Efcab14
Efcab14-as1
Efcab2
Efcab5
Efcab7
Efcab9
Efemp1
Efemp2
Efhc1
Efhd1
Efl1
Efl1p1
Efna1
Efna3
Efna4
Efna5
Efr3a
Efr3b
Egf
Egfl7
Egfl8
Egflam
Egflam-as2
Egfr
Egln1p1
Egln2
Egln3
Egln3-as1
Egot
Egr4
Ehbp1
Ehbp1l1
Ehd1
Ehd2
Ehd4
Ehf
Ehhadh
Ehmt1
Ehmt2
Ehmt2-as1
Ei24
Eid1
Eid2b
Eif1
Eif1b
Eif1b-as1
Eif2a
Eif2ak1
Eif2ak2
Eif2ak3
Eif2ak3-dt
Eif2ak4
Eif2b1
Eif2b2
Eif2b3
Eif2b5
Eif2d
Eif2s1
Eif2s3
Eif3a
Eif3b
Eif3d
Eif3e
Eif3ep1
Eif3f
Eif3fp1
Eif3g
Eif3h
Eif3i
Eif3j
Eif3k
Eif3l
Eif3m
Eif4a1
Eif4a1p3
Eif4a1p7
Eif4a2
Eif4b
Eif4bp1
Eif4bp3
Eif4bp4
Eif4bp9
Eif4e1b
Eif4e2
Eif4e3
Eif4enif1
Eif4ep4
Eif4g1
Eif4g3
Eif4h
Eif4hp2
Eif5
Eif5a
Eif5ap3
Eif5b
Eif6
Eipr1
Elac1
Elac2
Elavl1
Elavl3
Eldr
Elf2
Elf3
Elf3-as1
Elf5
Elfn1
Elk2bp
Elk3
Ell
Ell2
Ell3
Elmo1
Elmo2
Elmo3
Elmod1
Elmod2
Elmod3
Elmsan1
Eln
Elob
Elobp3
Eloc
Elocp32
Elof1
Elovl6
Elp2
Elp3
Elp4
Elp5
Elp6
Emc1
Emc10
Emc1-as1
Emc2
Emc3
Emc3-as1
Emc4
Emc6
Emc7
Emc8
Emcn
Emd
Eme1
Eme2
Emg1
Emid1
Eml1
Eml2
Eml2-as1
Eml3
Eml6
Emp1
Emp2
Emp3
Emsy
Emx1
Emx2
En1
Enah
Endou
Endov
Engase
Enkd1
Eno1
Eno1-as1
Eno1p3
Eno1p4
Eno2
Eno3
Enoph1
Enosf1
Enox1
Enox1-as1
Enpp2
Enpp3
Enpp5
Enpp7
Enpp7p2
Enpp7p3
Ensa
Ensap3
Entpd1
Entpd1-as1
Entpd2
Entpd3-as1
Entpd4
Entpd5
Entpd6
Entpd8
Entr1
Eny2
Ep300
Ep400
Ep400p1
Epas1
Epb41
Epb41l1
Epb41l2
Epb41l3
Epb41l4a
Epb41l4a-as1
Epb41l4a-dt
Epb41l4b
Epb41l5
Epb42
Epc1
Epc2
Epcam
Epcam-dt
Epdr1
Epg5
Epgn
Epha1
Epha10
Epha1-as1
Epha2
Epha5-as1
Ephb1
Ephb3
Ephb4
Ephb6
Ephx1
Ephx2
Ephx4
Epm2a
Epn1
Epn2
Epn2-as1
Epn3
Epor
Eppk1
Eprs
Eps15l1
Eps8
Eps8l1
Eps8l2
Epsti1
Epyc
Eral1
Erap1
Erap2
Erbb2
Erbb3
Erbb4
Erbin
Erc1
Erc2
Ercc1
Ercc2
Ercc3
Ercc4
Ercc5
Ercc6l2
Ercc8
Ereg
Erf
Erg
Erg28
Ergic1
Erh
Eri1
Eri2
Eri3
Ericd
Erlec1
Erlin1
Erlin2
Ermap
Ermard
Ermp1
Ern1
Ern2
Ero1b
Erp27
Erp29
Errfi1
Erv3-1
Ervk3-1
Ervmer34-1
Ervmer61-1
Ervw-1
Esco2
Esd
Espl1
Espn
Espnl
Esr1
Esr2
Esrp1
Esrra
Esrrb
Esrrg
Ess2
Esyt1
Esyt3
Etaa1
Etf1
Etfa
Etfb
Etfbkmt
Etfdh
Etfrf1
Ethe1
Etnk1
Etnk2
Etnppl
Ets1
Ets1-as1
Ets2
Etv1
Etv4
Etv5
Etv6
Etv7
Eva1a
Eva1c
Evc
Evi5
Evi5l
Evl
Evpl
Evx1
Ewsat1
Ewsr1
Exd1
Exd2
Exd3
Exo1
Exoc1
Exoc3l1
Exoc3l2
Exoc3l4
Exoc4
Exoc5
Exoc5p1
Exoc6
Exoc6b
Exoc7
Exog
Exosc10-as1
Exosc2
Exosc3p1
Exosc3p2
Exosc4
Exosc7
Exosc8
Exosc9
Exph5
Ext1
Ext2
Extl1
Extl2
Extl3
Extl3-as1
Eya1
Eya2
Eya3
Eys
Ezh1
Ezr-as1
F12
F13a1
F2
F2r
F2rl1
F2rl3
F3
Fa2h
Faah
Faah2
Faahp1
Faap100
Faap20
Faap24
Fabp3p2
Fabp4
Fabp5
Fabp5p14
Fabp5p3
Fabp5p4
Fabp5p5
Fabp5p7
Fabp6
Fabp7p1
Fadd
Fads1
Fads2
Fads2p1
Fads3
Faf1
Faf2
Fah
Fahd1
Fahd2a
Fahd2b
Fahd2cp
Faim2
Falec
Fam107a
Fam107b
Fam110a
Fam110b
Fam110c
Fam111a
Fam111a-dt
Fam111b
Fam114a2
Fam117a
Fam117b
Fam118a
Fam118b
Fam120aos
Fam120b
Fam120c
Fam122a
Fam122c
Fam126a
Fam126b
Fam129a
Fam129b
Fam131a
Fam131b
Fam131c
Fam133b
Fam135a
Fam135b
Fam136a
Fam13a
Fam13b
Fam149b1
Fam157c
Fam160a1
Fam160a2
Fam160b1
Fam160b2
Fam161a
Fam162a
Fam166a
Fam167a
Fam168a
Fam169b
Fam170b-as1
Fam171a1
Fam171b
Fam172a
Fam172bp
Fam173a
Fam174a
Fam174b
Fam177a1
Fam177b
Fam178b
Fam180a
Fam181a
Fam183a
Fam185a
Fam186a
Fam187a
Fam189a2
Fam189b
Fam192a
Fam193a
Fam198b-as1
Fam19a2
Fam19a3
Fam200b
Fam201a
Fam206a
Fam207a
Fam20a
Fam20b
Fam20c
Fam210cp
Fam214a
Fam214b
Fam216a
Fam217b
Fam219a
Fam220a
Fam221a
Fam221b
Fam222a
Fam222a-as1
Fam222b
Fam225a
Fam227a
Fam227b
Fam228b
Fam229b
Fam230g
Fam234a
Fam234b
Fam24b
Fam25c
Fam25e
Fam25g
Fam32a
Fam3a
Fam3b
Fam41c
Fam43a
Fam45a
Fam47dp
Fam47e
Fam47e-stbd1
Fam49b
Fam50a
Fam50b
Fam53b
Fam53b-as1
Fam53c
Fam57b
Fam71d
Fam71f1
Fam72a
Fam76a
Fam76b
Fam78a
Fam81a
Fam81b
Fam83a
Fam83a-as1
Fam83c-as1
Fam83d
Fam83e
Fam83f
Fam83g
Fam84a
Fam86b3p
Fam86gp
Fam87a
Fam89b
Fam91a1
Fam92a
Fam92a1p1
Fam95c
Fam96ap1
Fam98b
Fam98c
Fam9c
Fan1
Fanca
Fancc
Fancd2
Fancd2os
Fancg
Fanci
Fancm
Fank1
Fap
Far1
Far1-it1
Far2
Farp1
Farp1-as1
Farp2
Fars2
Farsa
Farsbp1
Fas
Fasn
Fastkd1
Fastkd2
Fastkd3
Fat4
Faup2
Faxdc2
Fbh1
Fbl
Fblim1
Fbll1
Fbln1
Fbln2
Fbln5
Fbln7
Fbn1
Fbn3
Fbrs
Fbxl12
Fbxl13
Fbxl14
Fbxl18
Fbxl19
Fbxl2
Fbxl21p
Fbxl22
Fbxl3
Fbxl4
Fbxl5
Fbxl8
Fbxo16
Fbxo17
Fbxo21
Fbxo22
Fbxo24
Fbxo25
Fbxo28
Fbxo31
Fbxo32
Fbxo33
Fbxo34
Fbxo38
Fbxo39
Fbxo3-dt
Fbxo4
Fbxo41
Fbxo44
Fbxo45
Fbxo7
Fbxo9
Fbxw11
Fbxw2
Fbxw4
Fbxw7
Fbxw9
Fcamr
Fcar
Fcer1g
Fcer2
Fcf1
Fcf1p1
Fcf1p8
Fcgr2a
Fcgr3a
Fcgr3b
Fcgrt
Fcho1
Fchsd1
Fchsd2
Fcmr
Fcn3
Fcrl4
Fcrl5
Fcrl6
Fcrla
Fcrlb
Fdcsp
Fdft1
Fdps
Fdpsp5
Fdx2
Fdxr
Fem1a
Fen1
Fen1p1
Fer
Fer1l4
Fer1l6-as1
Fermt3
Fes
Fetub
Fev
Fez1
Fez2
Ffar2
Ffar3
Ffar4
Fgb
Fgd2
Fgd3
Fgd4
Fgd6
Fgf10
Fgf12
Fgf14-as2
Fgf17
Fgf2
Fgf20
Fgf21
Fgf22
Fgf5
Fgf7
Fgf9
Fgfbp1
Fgfbp3
Fgfr1
Fgfr1op
Fgfr1op2
Fgfr2
Fgfrl1
Fgg
Fggy
Fgl1
Fgr
Fhad1
Fhit
Fhl1
Fhl3
Fhod1
Fhod3
Fibcd1
Fibin
Fibp
Ficd
Fig4
Figla
Fign
Fignl1
Filip1l
Filnc1
Fip1l1
Firre
Fis1
Fitm1
Fiz1
Fjx1
Fkbp10
Fkbp14
Fkbp15
Fkbp1a
Fkbp1ap3
Fkbp1b
Fkbp2
Fkbp4
Fkbp8
Fkbp9
Fktn
Flad1
Flg2
Flg-as1
Fli1
Flii
Flna
Flnb
Flnb-as1
Flnc
Flot1
Flot2
Flrt2
Flrt3
Flt1
Flt3lg
Flt4
Flvcr1
Flvcr2
Flywch1
Flywch1p1
Flywch2
Fmc1
Fmc1-luc7l2
Fmn1
Fmn2
Fmnl1
Fmnl2
Fmnl3
Fmo1
Fmo4
Fmo9p
Fmod
Fmr1
Fn1
Fn3krp
Fnbp1
Fnbp1l
Fnbp1p1
Fnbp4
Fndc11
Fndc3a
Fndc3b
Fndc7
Fnip1
Fnip2
Fnta
Fntb
Fo393400.1
Fo393411.1
Fo393414.3
Fo393418.1
Fo393419.1
Fo704657.1
Focad
Folr3
Fos
Fosb
Fosl1
Fosl2
Foxa1
Foxa3
Foxb1
Foxc2
Foxc2-as1
Foxd2-as1
Foxd3
Foxd3-as1
Foxh1
Foxj3
Foxk1
Foxk2
Foxl1
Foxl2nb
Foxm1
Foxn2
Foxn3
Foxn3-as1
Foxn4
Foxo1
Foxo3
Foxo6
Foxp1
Foxp2
Foxp4
Foxr1
Foxred1
Fp565171.1
Fpgs
Fpgt
Fpgt-tnni3k
Fpr2
Frat1
Frat2
Frem1
Frg1
Frg1bp
Frg1dp
Frg1-dt
Frg1gp
Frg1hp
Frmd4a
Frmd4b
Frmd5
Frmd6
Frmd6-as2
Frmd8
Frmpd1
Frmpd2
Frmpd4-as1
Frrs1
Frs2
Fry
Fry-as1
Fryl
Fscb
Fscn1
Fscn2
Fscn3
Fsd1
Fsd1l
Fshr
Fsip1
Fsip2
Fsip2-as1
Fsip2-as2
Fst
Fstl3
Ftcd
Ftcdnl1
Fth1
Fth1p16
Fth1p20
Fth1p6
Ftlp10
Fto
Ftop1
Ftsj1
Ftx
Fubp3
Fuk
Fundc2
Furin
Fus
Fut1
Fut10
Fut11
Fut4
Fut5
Fut6
Fut8
Fuz
Fxn
Fxr2
Fxyd1
Fxyd2
Fxyd5
Fxyd6
Fxyd6-fxyd2
Fyb1
Fyco1
Fyn
Fyttd1
Fzd1
Fzd10-as1
Fzd2
Fzd3
Fzd6
Fzd7
Fzr1
G2e3
G3bp1
G6pc2
G6pc3
G6pd
Gaa
Gab1
Gab2
Gabarap
Gabarapl1
Gabarapl2
Gabbr1
Gabbr2
Gabpa
Gabpb1
Gabpb1-as1
Gabpb1-it1
Gabpb2
Gabra2
Gacat1
Gad1
Gadd45a
Gadd45b
Gadd45g
Gadl1
Gak
Gal
Gal3st2
Gal3st4
Galc
Galk1
Galk2
Galns
Galnt10
Galnt11
Galnt12
Galnt13
Galnt14
Galnt15
Galnt16
Galnt17
Galnt2
Galnt3
Galnt8
Galntl5
Galntl6
Galp
Galt
Gamt
Gan
Ganab
Ganc
Gap43
Gapdh
Gapdhp14
Gapdhp16
Gapdhp20
Gapdhp21
Gapdhp26
Gapdhp29
Gapdhp61
Gapdhp71
Gapdhp74
Gapdhp75
Gapdhp76
Gapdhs
Gaplinc
Gapvd1
Gar1
Garem1
Garem2
Garnl3
Gars
Gars-dt
Garsp1
Gart
Gas2
Gas2l1
Gas2l3
Gas5
Gas7
Gas8
Gasal1
Gask1b
Gata2
Gata2-as1
Gata3
Gata4
Gata6-as1
Gatad1
Gatad2a
Gatad2b
Gatc
Gatm
Gba
Gba3
Gbe1
Gbf1
Gbgt1
Gbp2
Gbp5
Gbp6
Gca
Gcat
Gcc2
Gcdh
Gcgr
Gchfr
Gckr
Gclc
Gcn1
Gcnt1
Gcnt2
Gcnt2p1
Gcnt3
Gcom1
Gcsaml-as1
Gcshp3
Gda
Gdap1
Gdap2
Gde1
Gdf15
Gdf9
Gdnf
Gdnf-as1
Gdpd1
Gdpd4
Gdpd5
Gdpgp1
Gem
Gemin2
Gemin2p1
Gemin6
Gemin7
Gemin8p4
Gen1
Get4
Gfap
Gfer
Gfi1b
Gfm1
Gfod1
Gfod1-as1
Gfod2
Gfpt2
Gfra1
Gfy
Gga1
Gga2
Ggcx
Ggnbp1
Ggnbp2
Ggps1
Ggt1
Ggt5
Ggt7
Ggta1p
Ggtlc4p
Ghet1
Ghr
Ghrhr
Ghrlos
Ghsr
Gid4
Gid8
Gigyf1
Gigyf2
Gihcg
Gimap2
Gimap5
Gin1
Ginm1
Gins1
Gins3
Gins4
Gipc1
Gipc2
Gipr
Git1
Git2
Gja1
Gja5
Gja9
Gjb3
Gjb5
Gjd3
Gk
Gk5
Gkap1
Gkn2
Gla
Glb1
Glb1l2
Glcci1
Glce
Gldc
Gldn
Gle1
Glg1
Gli1
Gli2
Gli3
Gli4
Glipr1
Glipr1l1
Glipr1l2
Glipr2
Glis2
Glis3
Glmn
Glp2r
Glra3
Glra4
Glrx
Glrx2
Glrx3
Glrx5
Gls
Glt8d1
Glt8d2
Glud1p3
Glulp3
Glulp6
Glyat
Glyatl1
Glyatl2
Glyctk
Glyctk-as1
Glyr1
Gm2a
Gm2ap2
Gmcl1
Gmcl1p2
Gmds-dt
Gmeb1
Gmfb
Gmfg
Gmip
Gml
Gmnc
Gmnn
Gmppa
Gmppb
Gmpr
Gmpr2
Gmpsp1
Gna11
Gna12
Gna13
Gna15
Gnai1
Gnai2
Gnai2p1
Gnal
Gnao1
Gnas
Gnas-as1
Gnaz
Gnb1
Gnb1l
Gnb2
Gnb5
Gne
Gng11
Gng12-as1
Gng2
Gng5p3
Gngt2
Gnl1
Gnl2
Gnl3
Gnl3l
Gnly
Gnpat
Gnpda1
Gnptab
Gnptg
Gnrh1
Gnrh2
Gnrhr2
Gns
Golga2p5
Golga2p8
Golga3
Golga5p1
Golga7
Golga7b
Golga8m
Golgb1
Golm1
Golph3l
Golt1a
Golt1b
Gon4l
Gon7
Gorab
Gorasp2
Gosr1
Gosr2
Got1
Got2
Gp1bb
Gp5
Gp6
Gpa33
Gpaa1
Gpalpp1
Gpank1
Gpat3
Gpat4
Gpatch1
Gpatch11
Gpatch2
Gpatch2l
Gpatch3
Gpatch8
Gpbar1
Gpbp1
Gpbp1l1
Gpc1
Gpcpd1
Gpd1l
Gpd2
Gper1
Gphn
Gpi
Gpld1
Gpm6b
Gpn1
Gpn2
Gpn3
Gpnmb
Gpr107
Gpr108
Gpr135
Gpr137
Gpr137b
Gpr137c
Gpr141
Gpr143
Gpr146
Gpr148
Gpr157
Gpr158
Gpr160
Gpr161
Gpr162
Gpr17
Gpr176
Gpr19
Gpr20
Gpr26
Gpr34
Gpr39
Gpr4
Gpr55
Gpr68
Gpr75-asb3
Gpr84
Gpr89a
Gpr89b
Gpracr
Gprc5a
Gprc5c
Gprc5d
Gprc5d-as1
Gpsm1
Gpsm2
Gpsm3
Gpt
Gpt2
Gpx1
Gpx1p1
Gpx3
Gpx4
Gpx8
Gramd1a
Gramd1b
Gramd1c
Gramd2a
Gramd2b
Gramd4
Gramd4p8
Grap2
Grb10
Grb14
Grb2
Grb7
Greb1
Greb1l
Grem1
Grhl1
Grhl2
Grhl3
Grhpr
Gria1
Gria3
Gria4
Grid2ip
Grik1
Grik4
Grik5
Grin2a
Grin2b
Grin2d
Grip1
Grip2
Grk2
Grk4
Grk5
Grk5-it1
Grk6
Grm4
Grm8
Grn
Grpel1
Grpel2
Grpr
Grtp1
Grwd1
Gsap
Gsdma
Gsdmb
Gsdmc
Gsdmd
Gsdme
Gse1
Gsec
Gsg1
Gsg1l2
Gsk3b
Gskip
Gsn
Gsn-as1
Gsr
Gss
Gsta4
Gsta9p
Gstcd
Gstm2
Gstm3
Gstm5p1
Gsto1
Gsto2
Gsto3p
Gstp1
Gstp1p1
Gstz1
Gtdc1
Gtf2a1
Gtf2e1
Gtf2e2
Gtf2f1
Gtf2f2
Gtf2f2p2
Gtf2h1
Gtf2h3
Gtf2h4
Gtf2h5
Gtf2i
Gtf2ip13
Gtf2ip7
Gtf2ip8
Gtf2ird1
Gtf2ird1p1
Gtf2ird2
Gtf3a
Gtf3ap2
Gtf3c1
Gtf3c3
Gtf3c4
Gtf3c5
Gtf3c6
Gtpbp1
Gtpbp10
Gtpbp2
Gtpbp3
Gtpbp4
Gtsf1
Guca1c
Gucy1a2
Gucy1b1
Gucy1b2
Gucy2ep
Gucy2f
Guf1
Guk1
Gulp1
Gusb
Gusbp1
Gusbp11
Gvinp1
Gvinp2
Gvqw2
Gxylt2
Gyg1
Gypb
Gys1
Gzf1
Gzmk
Gzmm
H2afj
H2afv
H2afy
H2afzp6
H2bfwt
H3f3a
H3f3b
H6pd
Habp2
Habp4
Hacd1
Hacd2
Hacd3
Hace1
Hacl1
Hadh
Hadhb
Hagh
Haghl
Hal
Hamp
Hand2-as1
Hao2
Hao2-it1
Hap1
Hapln2
Harbi1
Hars2
Has2-as1
Has3
Haspin
Hat1
Haus1
Haus2
Haus5
Haus8
Haus8p1
Havcr2
Hax1
Hbbp1
Hbg1
Hbp1
Hbs1l
Hcar1
Hcfc1
Hcfc1r1
Hcfc2
Hcg11
Hcg14
Hcg15
Hcg20
Hcg21
Hcg24
Hcg25
Hcg27
Hcg4
Hcg4b
Hcg4p8
Hcg9
Hck
Hcls1
Hcn3
Hcp5
Hcrt
Hcrtr1
Hcst
Hdac1
Hdac10
Hdac11
Hdac11-as1
Hdac2-as2
Hdac3
Hdac4
Hdac4-as1
Hdac5
Hdac6
Hdac7
Hdac8
Hdac9
Hdc
Hddc2
Hddc3
Hdgf
Hdgfl2
Hdgfl3
Hdhd5-as1
Hdlbp
Heatr1
Heatr3
Heatr4
Heatr5b
Heatr6
Hebp2
Hectd1
Hectd2
Hectd4
Hecw1
Hecw1-it1
Hecw2
Hecw2-as1
Heg1
Helb
Hells
Helz
Helz2
Hemk1
Henmt1
Heph
Hephl1
Herc1
Herc2
Herc2p2
Herc3
Herc5
Herpud1
Herpud2
Hes1
Hes2
Hes4
Hes6
Hes7
Hesx1
Hexa
Hexa-as1
Hexb
Hexd
Hexim1
Hexim2
Hey1
Hfm1
Hgfac
Hgh1
Hgs
Hgsnat
Hhat
Hhex
Hhip
Hhipl1
Hhipl2
Hhla2
Hhla3
Hibadh
Hibch
Hic1
Hid1
Hif1a
Hif1an
Hif3a
Higd1ap12
Higd1ap4
Higd1b
Hikeshi
Hilpda
Hils1
Hinfp
Hint1
Hint2p1
Hip1
Hip1r
Hipk1
Hipk1-as1
Hipk3
Hira
Hirip3
Hist1h1a
Hist1h1b
Hist1h1c
Hist1h1d
Hist1h1e
Hist1h1ps1
Hist1h1t
Hist1h2ab
Hist1h2ac
Hist1h2ad
Hist1h2ae
Hist1h2ag
Hist1h2ah
Hist1h2ai
Hist1h2aj
Hist1h2ak
Hist1h2al
Hist1h2am
Hist1h2aps4
Hist1h2aps5
Hist1h2ba
Hist1h2bc
Hist1h2bd
Hist1h2be
Hist1h2bf
Hist1h2bh
Hist1h2bi
Hist1h2bj
Hist1h2bk
Hist1h2bm
Hist1h2bn
Hist1h2bo
Hist1h3a
Hist1h3b
Hist1h3c
Hist1h3d
Hist1h3e
Hist1h3g
Hist1h3h
Hist1h3j
Hist1h3ps1
Hist1h4a
Hist1h4b
Hist1h4c
Hist1h4e
Hist1h4k
Hist1h4l
Hist2h2ac
Hist2h3d
Hist3h2ba
Hist3h2bb
Hist4h4
Hivep1
Hivep2
Hivep3
Hjurp
Hk1
Hk2
Hkr1
Hla-a
Hla-dpa1
Hla-dpb1
Hla-dpb2
Hla-dqa1
Hla-dqb2
Hla-dra
Hla-drb6
Hla-drb9
Hla-e
Hla-f
Hla-f-as1
Hla-g
Hla-k
Hla-l
Hla-v
Hla-z
Hlf
Hltf-as1
Hlx
Hm13
Hm13-as1
Hm13-it1
Hmbox1
Hmbs
Hmces
Hmcn1
Hmcn2
Hmg20a
Hmg20b
Hmga1
Hmga2
Hmga2-as1
Hmgb1p20
Hmgb1p24
Hmgb1p27
Hmgb1p28
Hmgb1p3
Hmgb1p35
Hmgb1p50
Hmgb1p51
Hmgb1p7
Hmgb3
Hmgb3p11
Hmgb3p16
Hmgb3p22
Hmgb3p5
Hmgb3p8
Hmgb4
Hmgcl
Hmgcll1
Hmgcr
Hmgn1p12
Hmgn1p13
Hmgn1p17
Hmgn1p30
Hmgn1p34
Hmgn1p36
Hmgn1p37
Hmgn1p38
Hmgn2
Hmgn2p17
Hmgn2p22
Hmgn2p25
Hmgn2p26
Hmgn2p31
Hmgn2p40
Hmgn4
Hmgxb3
Hmmr
Hmox1
Hmox2
Hmx2
Hnf1a-as1
Hnf4a
Hnf4a-as1
Hnmt
Hnrnpa1
Hnrnpa1p13
Hnrnpa1p14
Hnrnpa1p24
Hnrnpa1p31
Hnrnpa1p42
Hnrnpa1p48
Hnrnpa1p49
Hnrnpa1p50
Hnrnpa1p62
Hnrnpa1p65
Hnrnpa1p73
Hnrnpa2b1
Hnrnpa3
Hnrnpa3p5
Hnrnpa3p9
Hnrnpab
Hnrnpc
Hnrnpcp9
Hnrnpdl
Hnrnpf
Hnrnph1
Hnrnph3
Hnrnpk
Hnrnpl
Hnrnpll
Hnrnplp1
Hnrnpm
Hnrnpr
Hnrnpul1
Hnrnpul2-bscl2
Hoga1
Homer1
Homer2
Homer3-as1
Hook1
Hook2
Hook3
Hopx
Hormad1
Hormad2
Hormad2-as1
Hotairm1
Hoxa10-as
Hoxa3
Hoxa6
Hoxa7
Hoxa9
Hoxa-as2
Hoxa-as3
Hoxb1
Hoxb13
Hoxb2
Hoxb3
Hoxb6
Hoxb7
Hoxb8
Hoxb-as1
Hoxb-as3
Hoxc10
Hoxc11
Hoxc4
Hoxc5
Hoxc-as1
Hoxd11
Hoxd8
Hp
Hp1bp3
Hpcal1
Hpcal4
Hpd
Hpgd
Hpgds
Hpn
Hps1
Hps3
Hps4
Hps5
Hps6
Hpse2
Hpx
Hpyr1
Hr
Hrasls5
Hrc
Hrh1
Hs1bp3
Hs1bp3-it1
Hs2st1
Hs3st3b1
Hs6st1
Hsbp1
Hsbp1p2
Hscb
Hsd11b1-as1
Hsd11b1l
Hsd17b12
Hsd17b14
Hsd17b2
Hsd17b4
Hsd17b6
Hsd17b7
Hsd17b7p1
Hsd17b8
Hsd3b7
Hsdl2
Hsf1
Hsf2
Hsf2bp
Hsf5
Hsfy1p1
Hsh2d
Hsp90aa1
Hsp90ab1
Hsp90b1
Hspa12a
Hspa14
Hspa1a
Hspa2
Hspa4
Hspa4l
Hspa8
Hspa8p11
Hspa8p13
Hspa8p17
Hspa8p19
Hspa9
Hspb1
Hspb11
Hspb1p1
Hspb2-c11orf52
Hspb6
Hspb7
Hspb8
Hspbp1
Hspd1
Hspd1p10
Hspd1p12
Hspd1p21
Hspd1p3
Hspd1p4
Hspd1p7
Hspe1
Hspe1-mob4
Hspe1p10
Hspe1p14
Hspe1p27
Hspe1p5
Hspe1p7
Hspe1p9
Hspg2
Hsph1
Htatip2
Htd2
Htr1b
Htr3a
Htr3d
Htr3e
Htr4
Htr5a
Htr5a-as1
Htr7p1
Htra1
Htra2
Htra3
Htt
Hunk
Hus1
Huwe1
Hvcn1
Hyal1
Hyal2
Hyal3
Hyal4
Hydin
Hyi
Hykk
Hyls1
Hymai
Hyou1
Hypk
Hypm
Iah1
Iapp
Iars
Iars2
Iba57-dt
Ica1l
Icam1
Icam2
Icam3
Icam4
Icam5
Ice1
Ice2
Icmt
Id1
Id2
Id2-as1
Id3
Idh1
Idh1-as1
Idh3a
Idi2-as1
Ido1
Ids
Idua
Ier2
Ier3
Ier3-as1
Ier5
Ier5l
Iffo1
Iffo2
Ifi16
Ifi27
Ifi27l1
Ifi30
Ifi35
Ifi44l
Ifih1
Ifit1
Ifit2
Ifitm1
Ifitm10
Ifitm2
Ifitm4p
Ifitm5
Ifitm9p
Ifna5
Ifna6
Ifnar2
Ifngr2
Ifnk
Ifnnp1
Ifnwp19
Ifrd1
Ift122
Ift140
Ift20
Ift27
Ift46
Ift52
Ift74
Ift80
Ift81
Ift88
Igbp1p4
Igdcc3
Igdcc4
Igf1r
Igf2
Igf2bp1
Igf2bp2
Igf2bp2-as1
Igf2bp3
Igf2r
Igfbp2
Igfbp3
Igfbp6
Igfl1p2
Igfl2
Igfl2-as1
Igfl4
Igflr1
Igha1
Igha2
Ighd1-26
Ighd2-15
Ighd2-21
Ighd3-22
Ighd6-25
Ighmbp2
Ighv2-70
Ighv3-19
Ighv3-22
Ighv3-37
Ighv4-34
Ighv4-55
Ighv4-80
Ighv7-34-1
Ighv7-4-1
Ighv7-81
Ighviii-22-2
Ighviii-67-4
Ighviv-44-1
Igkv1or22-5
Igkv2-24
Igkv3-7
Iglc4
Iglc5
Iglc6
Iglcor22-2
Iglj3
Iglj4
Iglj5
Igll4p
Igll5
Iglv10-54
Iglv11-55
Iglv1-36
Iglv1-40
Iglv1-47
Iglv1-62
Iglv2-33
Iglv2-34
Iglv2-5
Iglv3-1
Iglv3-10
Iglv3-13
Iglv3-15
Iglv3-16
Iglv3-19
Iglv3-21
Iglv3-22
Iglv3-24
Iglv3-25
Iglv3-27
Iglv3-29
Iglv3-30
Iglv3-32
Iglv3-6
Iglv3-7
Iglv4-69
Iglv5-52
Iglv6-57
Iglv8-61
Iglv8or8-1
Iglv9-49
Iglviv-53
Iglviv-65
Iglviv-66-1
Iglvvii-41-1
Igsf10
Igsf11
Igsf21
Igsf22
Igsf9
Ik
Ikbkb
Ikbke
Ikbkg
Ikzf1
Ikzf2
Ikzf4
Ikzf5
Il10
Il10ra
Il10rb
Il11
Il11ra
Il12a
Il12a-as1
Il12rb1
Il13
Il13ra2
Il15
Il15ra
Il16
Il17c
Il17d
Il17rc
Il17re
Il17rel
Il18r1
Il18rap
Il19
Il1b
Il1r1
Il1r1-as1
Il1r2
Il1rap
Il1rl1
Il1rn
Il2
Il20
Il20ra
Il20rb
Il20rb-as1
Il21
Il21r
Il23a
Il23r
Il24
Il2ra
Il2rb
Il2rg
Il31ra
Il32
Il33
Il34
Il36a
Il36g
Il36rn
Il3ra
Il4i1
Il4r
Il5ra
Il6
Il6r
Il6st
Il6stp1
Il7r
Il9r
Ildr1
Ildr2
Ilf2p1
Ilf3
Ilk
Ilkap
Ilvbl
Immp1lp1
Imp3
Imp4
Impa1
Impa2
Impact
Impdh1
Impdh1p3
Impdh2
Inafm1
Inafm2
Inava
Incenp
Inf2
Ing1
Ing2
Ing3
Ing5
Inhbe
Inhcap
Inka2
Inka2-as1
Inmt
Inmt-mindy4
Ino80
Ino80b
Ino80b-wbp1
Ino80c
Ino80e
Inpp1
Inpp4a
Inpp4b
Inpp5a
Inpp5b
Inpp5d
Inpp5f
Inpp5j
Inppl1
Insc
Insig1
Insig2
Ins-igf2
Insl4
Insl6
Insr
Insyn1
Ints1
Ints10
Ints11
Ints12
Ints14
Ints2
Ints3
Ints4
Ints5
Ints6
Ints6-as1
Ints6l
Ints6p1
Ints7
Ints8
Ints9
Ints9-as1
Intu
Invs
Ip6k1
Ip6k2
Ip6k3
Ipcef1
Ipo11
Ipo13
Ipo4
Ipo5
Ipo7p2
Ipo8
Ipo8p1
Ipo9
Ipo9-as1
Ipp
Iqank1
Iqca1l
Iqcc
Iqcd
Iqce
Iqcf3
Iqcg
Iqch
Iqch-as1
Iqcj
Iqcj-schip1
Iqcj-schip1-as1
Iqck
Iqcn
Iqgap1
Iqgap2
Iqsec1
Iqsec2
Iqsec3
Irain
Irak1
Irak3
Irak4
Ireb2
Irf1
Irf2
Irf2bp2
Irf3
Irf4
Irf5
Irf6
Irf7
Irf8
Irf9
Irgm
Irgq
Irs1
Irs3p
Irx1p1
Irx5
Isca1p2
Isca2
Isca2p1
Iscu
Isg15
Isg20
Isg20l2
Isl2
Islr
Islr2
Isoc1
Isoc2
Ispd
Ispd-as1
Ist1
Isx
Isy1
Itch
Itfg1
Itfg2
Itfg2-as1
Itga1
Itga10
Itga11
Itga2
Itga3
Itga4
Itga5
Itga6-as1
Itga7
Itga9
Itgae
Itgal
Itgam
Itgav
Itgax
Itgb1
Itgb1bp1
Itgb1bp2
Itgb1-dt
Itgb2
Itgb4
Itgb5
Itgb7
Itgb8
Itgbl1
Itih1
Itih3
Itih4
Itih5
Itih6
Itk
Itln2
Itm2a
Itm2b
Itm2bp1
Itm2c
Itpa
Itpk1
Itpka
Itpkb
Itpkb-it1
Itpr1
Itpr2
Itpr3
Itprid1
Itprid2
Itprip
Itprip-as1
Itpripl2
Itsn1
Ivd
Ivns1abp
Iws1
Izumo1
Izumo1r
Izumo2
Izumo4
Jade1
Jade2
Jag1
Jak1
Jak2
Jak3
Jakmip1
Jakmip2-as1
Jam2
Jam3
Jaml
Jarid2-as1
Jazf1
Jazf1-as1
Jcad
Jkamp
Jmjd1c
Jmjd4
Jmjd6
Jmjd7
Jmjd7-pla2g4b
Josd1
Josd2
Jpt1
Jpt2
Jpx
Jsrp1
Jtbp1
Jun
Jund
Kaag1
Kalrn
Kank1
Kank1p1
Kank2
Kank3
Kank4
Kansl1
Kansl1-as1
Kansl1l
Kansl2
Kansl3
Kantr
Kars
Kat14
Kat2a
Kat2b
Kat5
Kat6a
Kat6b
Kat7
Kat8
Katnal2
Katnb1
Katnbl1
Katnbl1p3
Katnbl1p5
Kazald1
Kazn
Kbtbd12
Kbtbd13
Kbtbd2
Kbtbd4
Kbtbd7
Kbtbd8
Kc877373.1
Kcna10
Kcna2
Kcnab1
Kcnab2
Kcnb1
Kcnc4
Kcnd2
Kcnd3
Kcne3
Kcng1
Kcnh1
Kcnh2
Kcnh3
Kcnh4
Kcnip2
Kcnip2-as1
Kcnip3
Kcnip4
Kcnj1
Kcnj10
Kcnj11
Kcnj15
Kcnj16
Kcnj2
Kcnj2-as1
Kcnj5
Kcnj8
Kcnk1
Kcnk12
Kcnk15-as1
Kcnk17
Kcnk6
Kcnma1
Kcnma1-as2
Kcnmb2
Kcnmb3
Kcnn1
Kcnn2
Kcnn3
Kcnn4
Kcnq1
Kcnq1ot1
Kcnq2
Kcnq3
Kcnq4
Kcnq5
Kcns2
Kcnt1
Kcp
Kctd1
Kctd10
Kctd11
Kctd12
Kctd13
Kctd15
Kctd16
Kctd19
Kctd2
Kctd20
Kctd21
Kctd21-as1
Kctd4
Kctd5
Kctd7
Kctd9
Kctd9p4
Kdelc1
Kdelr2
Kdelr3
Kdm1a
Kdm1b
Kdm2a
Kdm2b
Kdm3a
Kdm3b
Kdm4a
Kdm4b
Kdm4c
Kdm4d
Kdm5a
Kdm5b
Kdm5c-it1
Kdm6a
Kdm6b
Kdm7a-dt
Kdm8
Keap1
Kel
Kf455155.1
Khdc1
Khdc1l
Khdc4
Khdrbs1
Khdrbs3
Khk
Khnyn
Kiaa0040
Kiaa0100
Kiaa0232
Kiaa0319
Kiaa0319l
Kiaa0355
Kiaa0391
Kiaa0513
Kiaa0556
Kiaa0586
Kiaa0753
Kiaa0825
Kiaa0895l
Kiaa0930
Kiaa1109
Kiaa1147
Kiaa1191
Kiaa1211
Kiaa1211l
Kiaa1217
Kiaa1324
Kiaa1328
Kiaa1522
Kiaa1586
Kiaa1614-as1
Kiaa1671
Kiaa1755
Kiaa1841
Kiaa1958
Kiaa2012
Kiaa2012-as1
Kiaa2013
Kiaa2026
Kidins220
Kif13a
Kif13b
Kif14
Kif15
Kif18bp1
Kif1a
Kif1b
Kif1bp
Kif1c
Kif20a
Kif20b
Kif21a
Kif21b
Kif22
Kif23
Kif25-as1
Kif2a
Kif2c
Kif3c
Kif4a
Kif5a
Kif5b
Kif6
Kif7
Kif9
Kifc1
Kifc3
Kir2dl4
Kir3dl1
Kir3dl3
Kir3dp1
Kirrel1
Kirrel2
Kirrel3
Kitlg
Klc1
Klc2
Klc3
Klc4
Klf1
Klf10
Klf11
Klf13
Klf16
Klf2
Klf3
Klf4
Klf5
Klf6
Klf7
Klf7-it1
Klhdc1
Klhdc10
Klhdc2
Klhdc3
Klhdc4
Klhdc7a
Klhdc7b
Klhdc8a
Klhdc9
Klhl12
Klhl17
Klhl18
Klhl20
Klhl22
Klhl23
Klhl24
Klhl25
Klhl26
Klhl28
Klhl3
Klhl31
Klhl32
Klhl33
Klhl35
Klhl4
Klhl40
Klhl41
Klhl42
Klhl5
Klhl6
Klhl6-as1
Klhl8
Klk1
Klk2
Klk6
Klk7
Klk8
Klk9
Klkb1
Klra1p
Klrc1
Klrc4
Klrc4-klrk1
Klrd1
Klrf2
Klrg1
Klrg2
Klrk1
Kmo
Kmt2a
Kmt2b
Kmt2c
Kmt2d
Kmt2e
Kmt2e-as1
Kmt5a
Kmt5b
Kmt5c
Knl1
Knop1
Knop1p5
Knstrn
Kntc1
Kpna2
Kpna2p1
Kpna2p3
Kpna6
Kpna7
Kpnb1
Krba1
Krbox1
Kremen1
Kremen2
Kri1
Krit1
Krt127p
Krt13
Krt14
Krt16p6
Krt17
Krt17p3
Krt18
Krt18p13
Krt18p15
Krt18p20
Krt18p29
Krt18p33
Krt18p34
Krt18p35
Krt18p4
Krt18p41
Krt18p46
Krt18p57
Krt18p59
Krt18p61
Krt18p64
Krt18p65
Krt18p68
Krt19
Krt19p1
Krt222
Krt223p
Krt23
Krt27
Krt28
Krt37
Krt39
Krt40
Krt42p
Krt43p
Krt5
Krt7
Krt72
Krt73
Krt73-as1
Krt74
Krt77
Krt78
Krt7-as
Krt8
Krt80
Krt81
Krt82
Krt85
Krt86
Krt8p12
Krt8p13
Krt8p25
Krt8p29
Krt8p39
Krt8p42
Krt8p47
Krt8p5
Krt8p51
Krt8p9
Krtap10-1
Krtap10-11
Krtap10-13p
Krtap10-4
Krtap10-9
Krtap12-6p
Krtap21-3
Krtap2-3
Krtap27-1
Krtap29-1
Krtap3-4p
Krtap4-11
Krtap4-16
Krtap4-2
Krtap4-7
Krtap4-9
Krtap5-10
Krtap5-5
Krtap5-7
Krtap5-as1
Krtap9-12p
Krtcap2
Krtcap3
Ksr1
Ksr2
Ktn1
Ktn1-as1
Kxd1
Kynu
L29074.1
L2hgdh
L34079.3
L3hypdh
L3mbtl1
L3mbtl2
L3mbtl3
L3mbtl4
L3mbtl4-as1
Lacc1
Lacrt
Lactb2
Lactb2-as1
Lad1
Lag3
Lair1
Lama1
Lama2
Lama3
Lama4
Lama5
Lama5-as1
Lamb1
Lamb2
Lamb3
Lamb4
Lamc1
Lamc1-as1
Lamc2
Lamp1
Lamp3
Lamtor1
Lamtor2
Lamtor3
Lamtor3p2
Lamtor4
Lamtor5-as1
Lancl2
Lap3
Lap3p1
Laptm4b
Laptm5
Large1
Large2
Larp1
Larp1b
Larp1bp2
Larp4
Larp4p
Larp7
Lars2
Lasp1
Lat
Lat2
Lats1
Lax1
Layn
Lbh
Lbhd1
Lbr
Lbx1
Lbx1-as1
Lbx2
Lbx2-as1
Lca5l
Lcat
Lce1b
Lce1e
Lce3a
Lcep1
Lcep2
Lck
Lclat1
Lcmt1
Lcn10
Lcn12
Lcn2
Lcnl1
Lcor
Lcorl
Lcp1
Lcp2
Lctl
Ldb2
Ldb3
Ldha
Ldhap7
Ldhb
Ldhbp1
Ldhc
Ldhd
Ldlr
Ldlrad4
Ldlrap1
Lect2
Lef1
Lefty1
Lefty2
Lekr1
Lemd2
Lemd3
Lenep
Leng8
Leng8-as1
Lepr
Leprot
Leprotl1
Letm1
Letm1p2
Letm2
Letmd1
Lexm
Lfng
Lgals1
Lgals12
Lgals13
Lgals2
Lgals3
Lgals3bp
Lgals4
Lgals7
Lgals8
Lgals8-as1
Lgals9
Lgalsl
Lgalsl-dt
Lgi1
Lgi3
Lgi4
Lgmn
Lgr4
Lgr5
Lgr6
Lhb
Lhfpl2
Lhfpl3-as1
Lhfpl4
Lhfpl5
Lhx4
Lhx6
Lias
Lig1
Lig3
Lilra2
Lilra5
Lilrb1
Lilrb1-as1
Lilrb4
Lilrb5
Lima1
Limch1
Limd1
Limd1-as1
Limd2
Lime1
Limk1
Limk2
Lims1
Lims2
Lin28ap2
Lin28b-as1
Lin37
Lin52
Lin7b
Linc00032
Linc00051
Linc00106
Linc00111
Linc00112
Linc00159
Linc00161
Linc00165
Linc00167
Linc00173
Linc00174
Linc00184
Linc00205
Linc00208
Linc00210
Linc00211
Linc00222
Linc00229
Linc00237
Linc00239
Linc00240
Linc00243
Linc00251
Linc00265
Linc00271
Linc00272
Linc00284
Linc00293
Linc00298
Linc00303
Linc00304
Linc00307
Linc00311
Linc00322
Linc00323
Linc00327
Linc00332
Linc00336
Linc00337
Linc00339
Linc00343
Linc00347
Linc00350
Linc00363
Linc00365
Linc00368
Linc00379
Linc00383
Linc00385
Linc00392
Linc00393
Linc00396
Linc00426
Linc00431
Linc00443
Linc00449
Linc00457
Linc00460
Linc00461
Linc00466
Linc00467
Linc00469
Linc00475
Linc00476
Linc00484
Linc00486
Linc00499
Linc00501
Linc00511
Linc00513
Linc00517
Linc00518
Linc00520
Linc00524
Linc00528
Linc00533
Linc00534
Linc00536
Linc00539
Linc00545
Linc00547
Linc00551
Linc00554
Linc00563
Linc00565
Linc00574
Linc00578
Linc00582
Linc00588
Linc00589
Linc00592
Linc00598
Linc00599
Linc00602
Linc00603
Linc00604
Linc00605
Linc00606
Linc00607
Linc00608
Linc00609
Linc00616
Linc00620
Linc00628
Linc00630
Linc00632
Linc00642
Linc00649
Linc00653
Linc00659
Linc00662
Linc00663
Linc00665
Linc00667
Linc00674
Linc00677
Linc00683
Linc00685
Linc00689
Linc00690
Linc00702
Linc00706
Linc00707
Linc00708
Linc00709
Linc00710
Linc00836
Linc00839
Linc00840
Linc00847
Linc00850
Linc00852
Linc00856
Linc00857
Linc00861
Linc00862
Linc00863
Linc00869
Linc00877
Linc00879
Linc00880
Linc00881
Linc00884
Linc00886
Linc00887
Linc00888
Linc00893
Linc00894
Linc00900
Linc00901
Linc00905
Linc00909
Linc00910
Linc00921
Linc00924
Linc00928
Linc00930
Linc00933
Linc00939
Linc00941
Linc00957
Linc00958
Linc00960
Linc00963
Linc00964
Linc00968
Linc00970
Linc00973
Linc00974
Linc00982
Linc00987
Linc00989
Linc00992
Linc00993
Linc00996
Linc01003
Linc01006
Linc01007
Linc01010
Linc01011
Linc01013
Linc01014
Linc01016
Linc01023
Linc01028
Linc01029
Linc01033
Linc01034
Linc01035
Linc01050
Linc01055
Linc01065
Linc01078
Linc01080
Linc01081
Linc01085
Linc01088
Linc01089
Linc01090
Linc01091
Linc01093
Linc01094
Linc01096
Linc01097
Linc01098
Linc01099
Linc01103
Linc01104
Linc01107
Linc01111
Linc01114
Linc01115
Linc01118
Linc01119
Linc01121
Linc01122
Linc01126
Linc01127
Linc01132
Linc01133
Linc01134
Linc01135
Linc01136
Linc01137
Linc01138
Linc01139
Linc01141
Linc01144
Linc01146
Linc01154
Linc01160
Linc01163
Linc01164
Linc01165
Linc01167
Linc01169
Linc01170
Linc01173
Linc01177
Linc01179
Linc01181
Linc01182
Linc01184
Linc01186
Linc01191
Linc01195
Linc01197
Linc01203
Linc01204
Linc01206
Linc01213
Linc01215
Linc01220
Linc01224
Linc01225
Linc01226
Linc01227
Linc01229
Linc01234
Linc01237
Linc01239
Linc01255
Linc01257
Linc01269
Linc01270
Linc01271
Linc01276
Linc01287
Linc01290
Linc01291
Linc01300
Linc01301
Linc01303
Linc01304
Linc01307
Linc01326
Linc01332
Linc01333
Linc01337
Linc01341
Linc01344
Linc01346
Linc01349
Linc01351
Linc01353
Linc01355
Linc01356
Linc01358
Linc01361
Linc01362
Linc01363
Linc01366
Linc01376
Linc01378
Linc01385
Linc01387
Linc01394
Linc01405
Linc01411
Linc01414
Linc01416
Linc01423
Linc01424
Linc01425
Linc01426
Linc01429
Linc01433
Linc01443
Linc01447
Linc01448
Linc01450
Linc01460
Linc01465
Linc01471
Linc01483
Linc01484
Linc01485
Linc01489
Linc01491
Linc01492
Linc01493
Linc01498
Linc01502
Linc01503
Linc01504
Linc01505
Linc01509
Linc01510
Linc01513
Linc01517
Linc01522
Linc01524
Linc01526
Linc01527
Linc01529
Linc01531
Linc01534
Linc01535
Linc01537
Linc01539
Linc01546
Linc01549
Linc01550
Linc01551
Linc01553
Linc01556
Linc01565
Linc01569
Linc01570
Linc01572
Linc01574
Linc01578
Linc01579
Linc01580
Linc01581
Linc01582
Linc01585
Linc01586
Linc01588
Linc01589
Linc01594
Linc01595
Linc01596
Linc01605
Linc01607
Linc01615
Linc01619
Linc01620
Linc01623
Linc01629
Linc01630
Linc01637
Linc01638
Linc01639
Linc01640
Linc01644
Linc01655
Linc01664
Linc01666
Linc01668
Linc01672
Linc01682
Linc01686
Linc01690
Linc01691
Linc01693
Linc01694
Linc01696
Linc01698
Linc01701
Linc01702
Linc01703
Linc01705
Linc01706
Linc01708
Linc01714
Linc01715
Linc01716
Linc01719
Linc01725
Linc01726
Linc01728
Linc01730
Linc01732
Linc01742
Linc01751
Linc01754
Linc01758
Linc01766
Linc01767
Linc01768
Linc01771
Linc01775
Linc01776
Linc01777
Linc01778
Linc01781
Linc01783
Linc01787
Linc01789
Linc01790
Linc01795
Linc01799
Linc01800
Linc01802
Linc01805
Linc01814
Linc01817
Linc01820
Linc01823
Linc01828
Linc01839
Linc01842
Linc01844
Linc01846
Linc01849
Linc01852
Linc01855
Linc01862
Linc01865
Linc01866
Linc01873
Linc01876
Linc01881
Linc01883
Linc01884
Linc01886
Linc01888
Linc01890
Linc01895
Linc01897
Linc01900
Linc01901
Linc01902
Linc01909
Linc01911
Linc01914
Linc01915
Linc01924
Linc01931
Linc01932
Linc01933
Linc01935
Linc01937
Linc01943
Linc01946
Linc01948
Linc01952
Linc01953
Linc01954
Linc01956
Linc01960
Linc01968
Linc01970
Linc01971
Linc01976
Linc01977
Linc01978
Linc01980
Linc01991
Linc01993
Linc01997
Linc01999
Linc02001
Linc02004
Linc02011
Linc02015
Linc02018
Linc02020
Linc02021
Linc02028
Linc02029
Linc02030
Linc02033
Linc02035
Linc02038
Linc02040
Linc02044
Linc02048
Linc02051
Linc02054
Linc02055
Linc02057
Linc02060
Linc02062
Linc02068
Linc02073
Linc02074
Linc02075
Linc02076
Linc02084
Linc02085
Linc02086
Linc02090
Linc02094
Linc02096
Linc02098
Linc02099
Linc02101
Linc02102
Linc02104
Linc02111
Linc02118
Linc02120
Linc02126
Linc02128
Linc02130
Linc02134
Linc02135
Linc02139
Linc02142
Linc02144
Linc02152
Linc02155
Linc02156
Linc02157
Linc02167
Linc02169
Linc02171
Linc02172
Linc02185
Linc02192
Linc02198
Linc02201
Linc02202
Linc02204
Linc02206
Linc02207
Linc02208
Linc02209
Linc02210
Linc02210-crhr1
Linc02213
Linc02216
Linc02223
Linc02225
Linc02235
Linc02237
Linc02240
Linc02243
Linc02245
Linc02251
Linc02252
Linc02255
Linc02257
Linc02261
Linc02265
Linc02270
Linc02273
Linc02274
Linc02276
Linc02278
Linc02280
Linc02284
Linc02288
Linc02289
Linc02292
Linc02293
Linc02294
Linc02301
Linc02303
Linc02309
Linc02316
Linc02321
Linc02322
Linc02324
Linc02325
Linc02328
Linc02332
Linc02338
Linc02340
Linc02341
Linc02343
Linc02345
Linc02352
Linc02354
Linc02356
Linc02359
Linc02360
Linc02363
Linc02366
Linc02369
Linc02371
Linc02372
Linc02376
Linc02377
Linc02380
Linc02382
Linc02383
Linc02384
Linc02391
Linc02392
Linc02394
Linc02395
Linc02396
Linc02403
Linc02405
Linc02410
Linc02411
Linc02413
Linc02416
Linc02417
Linc02419
Linc02420
Linc02422
Linc02425
Linc02426
Linc02428
Linc02429
Linc02430
Linc02434
Linc02437
Linc02440
Linc02449
Linc02454
Linc02455
Linc02456
Linc02459
Linc02468
Linc02473
Linc02477
Linc02478
Linc02492
Linc02495
Linc02499
Linc02506
Linc02509
Linc02521
Linc02528
Linc02530
Linc02532
Linc02535
Linc02537
Linc02539
Linc02543
Linc02544
Linc02547
Linc02554
Linc02558
Linc02562
Linc02568
Linc02569
Linc02570
Linc02574
Linc02575
Linc02577
Linc02579
Linc02583
Linc02585
Linc02586
Linc02588
Linc02590
Linc02599
Linc02603
Linc02611
Linc02613
Linc02614
Linc02615
Linc02616
Linc02617
Linc02618
Linc02619
Linc02625
Linc02630
Linc02631
Linc02634
Linc02636
Linc02640
Linc02647
Linc02651
Linc02669
Linc2194
Linc-pint
Lingo1-as1
Lingo1-as2
Lingo2
Linp1
Lins1
Lipa
Lipc
Lipe
Lipe-as1
Lipg
Lipm
Lipt1
Litaf
Livar
Lix1l-as1
Llgl1
Llgl2
Llph-dt
Lman1l
Lman2l
Lmbr1
Lmbr1l
Lmcd1
Lmcd1-as1
Lmf1
Lmf2
Lmln
Lmna
Lmnb1
Lmnb2
Lmntd1
Lmo1
Lmo2
Lmo3
Lmo4
Lmo7
Lmo7dn-it1
Lmod1
Lncarod
Lncarsr
Lncog
Lnctam34a
Lnp1
Lnx1
Lnx1-as1
Lnx1-as2
Lonp1
Lonp2
Lonrf3
Lox
Loxl1
Loxl1-as1
Loxl2
Lpar2
Lpar5
Lpar6
Lpcat2
Lpcat3
Lpcat4
Lpgat1-as1
Lpin1
Lpin2
Lpin3
Lpl
Lpp
Lpp-as2
Lpxn
Lrba
Lrch1
Lrch4
Lrif1
Lrig1
Lrig2
Lrmp
Lrp1
Lrp10
Lrp11
Lrp2
Lrp3
Lrp4-as1
Lrp5
Lrp5l
Lrp6
Lrp8
Lrpap1
Lrpprc
Lrr1
Lrrc1
Lrrc14
Lrrc18
Lrrc2
Lrrc23
Lrrc24
Lrrc25
Lrrc27
Lrrc28
Lrrc29
Lrrc2-as1
Lrrc31
Lrrc32
Lrrc34p2
Lrrc36
Lrrc37a14p
Lrrc37a17p
Lrrc37a3
Lrrc37a4p
Lrrc37a5p
Lrrc37a7p
Lrrc37b
Lrrc42
Lrrc43
Lrrc45
Lrrc46
Lrrc49
Lrrc4b
Lrrc53
Lrrc59
Lrrc6
Lrrc7
Lrrc70
Lrrc71
Lrrc74a
Lrrc74b
Lrrc77p
Lrrc8a
Lrrc8b
Lrrc8c-dt
Lrrc8d
Lrrc8e
Lrrcc1
Lrrfip1
Lrrfip2
Lrriq1
Lrrk1
Lrrk2
Lrrn3
Lrsam1
Lrtomt
Lrwd1
Lsamp
Lsg1
Lsm14a
Lsm14b
Lsm2
Lsm3p2
Lsm4
Lsm6
Lsm7
Lsm8
Lsmem1
Lsp1
Lsr
Lss
Lta4h
Ltb
Ltb4r
Ltb4r2
Ltbp1
Ltbp3
Ltbp4
Ltbr
Ltc4s
Lto1
Luadt1
Luc7l
Luc7l2
Lucat1
Lurap1l-as1
Luzp1
Luzp4p1
Lxn
Ly6d
Ly6e
Ly6e-dt
Ly6g5c
Ly6g6c
Ly6g6d
Ly6g6e
Ly6k
Ly75
Ly86
Ly9
Ly96
Lyl1
Lyn
Lynx1
Lypd3
Lypd4
Lypd6
Lypd9p
Lypla1
Lypla1p1
Lypla1p2
Lypla2
Lypla2p1
Lyplal1
Lyplal1-as1
Lyplal1-dt
Lyrm1
Lyrm7
Lyrm9
Lysmd2
Lysmd3
Lysmd4
Lyst
Lyz
Lyzl6
Lztfl1
Lztr1
Lzts1-as1
M1ap
Maats1
Mab21l3
Mab21l4
Macc1
Macf1
Maco1
Macrod1
Macrod2
Mad1l1
Mad2l1
Mad2l1bp
Madcam1
Madd
Maea
Mael
Maf1
Mafa
Mafa-as1
Maff
Mafg-dt
Mafk
Maftrr
Magea12
Magea4-as1
Magea8-as1
Magi1-as1
Magi2
Magi2-as1
Magi2-as3
Magi3
Magix
Magohb
Majin
Mak
Mak16
Mal
Mal2
Mal2-as1
Malat1
Malrd1
Malsu1
Malt1
Mamdc2-as1
Mamdc4
Maml1
Maml2
Maml3
Mamld1
Mamstr
Man1a2
Man1b1
Man1b1-dt
Man1c1
Man2a1
Man2a2
Man2b1
Man2b2
Man2c1
Manba
Manbal
Manea
Manea-dt
Manf
Maoa
Map1a
Map1b
Map1lc3a
Map1lc3b
Map1lc3b2
Map1s
Map2k1
Map2k1p1
Map2k2
Map2k3
Map2k4
Map2k5
Map2k6
Map2k7
Map3k10
Map3k11
Map3k13
Map3k14
Map3k14-as1
Map3k19
Map3k2
Map3k20
Map3k21
Map3k2-dt
Map3k3
Map3k4
Map3k5
Map3k7cl
Map3k8
Map4k1
Map4k2
Map4k3
Map4k3-dt
Map4k4
Map4k5
Map7d1
Map7d3
Map9
Mapk10
Mapk12
Mapk13
Mapk14
Mapk1ip1l
Mapk3
Mapk4
Mapk6
Mapk6-dt
Mapk7
Mapk8
Mapk8ip3
Mapk9
Mapkap1
Mapkapk3
Mapkapk5
Mapkbp1
Mapre2
Mapre3
Mapt
Mapt-as1
Mapt-it1
Marc1
March1
March10
March2
March3
March5
March6
March7
March8
March9
Marco
Marcol
Marf1
Mark1
Mark2
Mark2p12
Mark3
Mark4
Mars
Mars2
Marveld1
Marveld3
Mas1lp1
Masp1
Masp2
Mast1
Mast2
Mast3
Mast4
Mast4-as1
Mastl
Mat2a
Mat2b
Matk
Matn1-as1
Matn2
Matn3
Matn4
Matr3
Mau2
Mavs
Max
Maz
Mb
Mbd1
Mbd2
Mbd3
Mbd3l1
Mbd4
Mbd5
Mbd6
Mbip
Mblac1
Mbnl1
Mbnl1-as1
Mbnl2
Mboat2
Mboat7
Mbp
Mbtd1
Mbtps1
Mbtps2
Mc1r
Mc5r
Mcat
Mcc
Mccc2
Mccd1p2
Mcee
Mcf2l
Mcf2l2
Mcfd2
Mcfd2p1
Mchr1
Mchr2
Mcidas
Mcm10
Mcm2
Mcm3
Mcm3ap
Mcm3ap-as1
Mcm4
Mcm5
Mcm6
Mcm7
Mcm8
Mcm9
Mcmbp
Mcmdc2
Mcoln1
Mcph1
Mcph1-as1
Mcrip1
Mcrip2
Mcrip2p1
Mctp1
Mctp2
Mcts1
Mcts2p
Mcu
Mcub
Mdfi
Mdfic
Mdga1
Mdh1
Mdh1b
Mdh2
Mdk
Mdm1
Mdm2
Mdm4
Mdp1
Mds2
Me2
Me3
Meaf6
Meak7
Mecom
Mecp2
Mecr
Med1
Med11
Med12
Med12l
Med13l
Med15
Med16
Med17
Med18
Med21
Med22
Med24
Med25
Med26
Med28
Med28p3
Med29
Med30
Med31
Med6
Med7
Med8
Med9
Medag
Mef2a
Mef2c
Mef2c-as1
Mef2d
Mefv
Meg3
Meg8
Meg9
Megf10
Megf11
Megf6
Megf8
Mei1
Mei4
Meiob
Meis1
Meis2
Meis3
Melk
Meltf
Memo1
Memo1p4
Men1
Mep1b
Mepce
Mepe
Mertk
Mest
Mestp2
Met
Metap1
Metap1d
Metap2
Metrn
Metrnl
Mettl1
Mettl14
Mettl15
Mettl16
Mettl17
Mettl21c
Mettl22
Mettl23
Mettl24
Mettl25
Mettl2b
Mettl5
Mettl6
Mettl7a
Mettl7ap1
Mettl7b
Mettl8
Mettl8p1
Mettl9
Mfap1
Mfap3
Mfap5
Mff
Mfge8
Mfn1
Mfn2
Mfng
Mfsd1
Mfsd11
Mfsd12
Mfsd13a
Mfsd14c
Mfsd2a
Mfsd2b
Mfsd3
Mfsd4a
Mfsd4b
Mfsd5
Mfsd6
Mfsd6l
Mfsd8
Mfsd9
Mga
Mgam
Mgam2
Mgat1
Mgat2
Mgat3
Mgat4a
Mgat4b
Mgat4c
Mgat4d
Mgat5
Mgat5b
Mgll
Mgme1
Mgrn1
Mgst1
Mgst2
Mgst3
Mhencr
Mia
Mia2
Mia3
Mia-rab4b
Miat
Miatnb
Mib1
Mib2
Mica
Mical1
Mical2
Mical3
Micall1
Micall2
Micb
Micos10
Micos10-nbl1
Micos10p4
Mid1
Mid1ip1
Mid1ip1-as1
Mid2
Midn
Mief2
Mier1
Mif
Mif-as1
Miga1
Miga2
Miip
Milr1
Mimt1
Mincr
Mindy1
Mindy2
Mindy4
Mink1
Minpp1
Mios
Miox
Mip
Mipepp3
Mipol1
Mir100hg
Mir103a2
Mir103b2
Mir106b
Mir107
Mir10a
Mir1178
Mir1181
Mir1183
Mir1-1hg
Mir1204
Mir1205
Mir1206
Mir1207
Mir1208
Mir1225
Mir1227
Mir1228
Mir1229
Mir124-2hg
Mir1244-3
Mir1250
Mir1252
Mir125b2
Mir1269b
Mir1273c
Mir1276
Mir1281
Mir128-1
Mir1282
Mir1288
Mir1292
Mir1293
Mir1297
Mir1299
Mir1302-8
Mir1307
Mir130b
Mir132
Mir1322
Mir1324
Mir134
Mir135a1
Mir135b
Mir137hg
Mir138-2
Mir141
Mir142
Mir144
Mir145
Mir146a
Mir146b
Mir151b
Mir152
Mir153-2
Mir1537
Mir1538
Mir1539
Mir154
Mir155
Mir155hg
Mir15a
Mir16-1
Mir17hg
Mir181a1hg
Mir181a2
Mir181a2hg
Mir181c
Mir181d
Mir1827
Mir1908
Mir190b
Mir191
Mir1915
Mir192
Mir193a
Mir193b
Mir193bhg
Mir194-2hg
Mir196a1
Mir1973
Mir199a1
Mir199a2
Mir200c
Mir200chg
Mir202
Mir202hg
Mir203a
Mir203b
Mir204
Mir205
Mir205hg
Mir21
Mir2110
Mir2116
Mir2117
Mir2117hg
Mir212
Mir219a1
Mir222hg
Mir2276
Mir2277
Mir23a
Mir24-2
Mir26a1
Mir27a
Mir28
Mir2861
Mir301a
Mir301b
Mir3064
Mir30b
Mir30c1
Mir30c2
Mir3115
Mir3122
Mir3123
Mir3124
Mir3137
Mir3142hg
Mir3143
Mir3148
Mir3150bhg
Mir3153
Mir3157
Mir3158-1
Mir3158-2
Mir3163
Mir3166
Mir3170
Mir3174
Mir3175
Mir3178
Mir3181
Mir3184
Mir3185
Mir3186
Mir3187
Mir3188
Mir3189
Mir3190
Mir3191
Mir3193
Mir3198-2
Mir3199-1
Mir3199-2
Mir31hg
Mir3200
Mir320a
Mir323b
Mir326
Mir33b
Mir345
Mir34ahg
Mir34c
Mir3609
Mir3610
Mir3615
Mir3619
Mir3620
Mir3621
Mir3622a
Mir3622b
Mir3646
Mir3649
Mir3652
Mir3655
Mir3657
Mir3658
Mir3660
Mir3661
Mir3663
Mir3663hg
Mir3665
Mir3667
Mir3678
Mir3680-1
Mir3681hg
Mir3684
Mir3690
Mir3692
Mir3713
Mir374a
Mir378c
Mir378e
Mir378j
Mir3909
Mir3912
Mir3917
Mir3918
Mir3921
Mir3922
Mir3925
Mir3926-1
Mir3926-2
Mir3927
Mir3928
Mir3929
Mir3934
Mir3935
Mir3936
Mir3936hg
Mir3939
Mir3945
Mir3945hg
Mir3960
Mir3972
Mir3973
Mir3976hg
Mir3978
Mir422a
Mir423
Mir425
Mir4251
Mir4252
Mir4253
Mir4258
Mir4268
Mir4274
Mir4276
Mir4279
Mir4280
Mir4281
Mir4282
Mir4290
Mir4290hg
Mir4295
Mir4298
Mir4301
Mir4309
Mir4312
Mir4322
Mir4323
Mir4423
Mir4424
Mir4425
Mir4428
Mir4429
Mir4430
Mir4432
Mir4433a
Mir4433b
Mir4434
Mir4435-1
Mir4435-2
Mir4435-2hg
Mir4437
Mir4439
Mir4442
Mir4444-1
Mir4449
Mir4451
Mir4453
Mir4453hg
Mir4458hg
Mir4462
Mir4466
Mir4469
Mir4470
Mir4471
Mir4472-2
Mir4476
Mir4477b
Mir4479
Mir4491
Mir4492
Mir4505
Mir4506
Mir4507
Mir4510
Mir4512
Mir4513
Mir4515
Mir4517
Mir4519
Mir451a
Mir451b
Mir4521
Mir4522
Mir4523
Mir4525
Mir4526
Mir4530
Mir4533
Mir4537
Mir4538
Mir4539
Mir455
Mir4634
Mir4638
Mir4642
Mir4643
Mir4645
Mir4651
Mir4656
Mir4657
Mir4659a
Mir4659b
Mir4663
Mir4664
Mir4672
Mir4674
Mir4676
Mir4687
Mir4690
Mir4693
Mir4706
Mir4708
Mir4709
Mir4712
Mir4714
Mir4724
Mir4726
Mir4727
Mir4729
Mir4732
Mir4734
Mir4736
Mir4737
Mir4738
Mir4741
Mir4743
Mir4744
Mir4750
Mir4751
Mir4752
Mir4753
Mir4754
Mir4756
Mir4757
Mir4758
Mir4761
Mir4766
Mir4769
Mir4775
Mir4777
Mir4781
Mir4784
Mir4785
Mir4787
Mir4799
Mir4802
Mir484
Mir485
Mir486-1
Mir486-2
Mir496
Mir497hg
Mir4999
Mir5001
Mir5002
Mir5003
Mir502
Mir503hg
Mir5047
Mir5087
Mir5088
Mir5090
Mir5091
Mir5092
Mir5093
Mir5094
Mir516a2
Mir5187
Mir5188
Mir5189
Mir518a2
Mir5191
Mir5194
Mir5197
Mir520b
Mir521-1
Mir521-2
Mir526b
Mir541
Mir543
Mir545
Mir548a2
Mir548aj1
Mir548ak
Mir548ap
Mir548av
Mir548ay
Mir548b
Mir548c
Mir548f2
Mir548f4
Mir548g
Mir548h5
Mir548j
Mir548n
Mir548o
Mir548u
Mir548x2
Mir548z
Mir549a
Mir550a1
Mir550b1
Mir556
Mir557
Mir5571
Mir5572
Mir5581
Mir5583-1
Mir5583-2
Mir559
Mir561
Mir564
Mir5680
Mir5683
Mir5684
Mir5689hg
Mir5690
Mir5693
Mir5695
Mir5696
Mir570
Mir5700
Mir5707
Mir574
Mir575
Mir5787
Mir580
Mir582
Mir583
Mir583hg
Mir584
Mir587
Mir589
Mir591
Mir605
Mir6070
Mir6073
Mir6077
Mir6079
Mir6084
Mir6085
Mir6089
Mir609
Mir611
Mir6132
Mir6133
Mir615
Mir616
Mir6165
Mir623
Mir631
Mir632
Mir633
Mir634
Mir635
Mir638
Mir639
Mir646hg
Mir647
Mir648
Mir649
Mir6504
Mir6509
Mir6514
Mir6515
Mir6516
Mir655
Mir661
Mir664a
Mir664b
Mir668
Mir670
Mir671
Mir6719
Mir6721
Mir6730
Mir6731
Mir6732
Mir6736
Mir6737
Mir6741
Mir6742
Mir6743
Mir6747
Mir6748
Mir6749
Mir6753
Mir6758
Mir6777
Mir6780b
Mir6783
Mir6787
Mir6791
Mir6793
Mir6794
Mir6795
Mir6798
Mir6799
Mir6800
Mir6801
Mir6802
Mir6805
Mir6809
Mir6810
Mir6811
Mir6814
Mir6815
Mir6820
Mir6821
Mir6823
Mir6825
Mir6827
Mir6832
Mir6833
Mir6834
Mir6835
Mir6836
Mir6838
Mir6847
Mir6850
Mir6852
Mir6853
Mir6854
Mir6856
Mir6860
Mir6864
Mir6865
Mir6867
Mir6868
Mir6869
Mir6870
Mir6872
Mir6875
Mir6876
Mir6881
Mir6884
Mir6887
Mir6888
Mir6890
Mir6892
Mir7111
Mir7151
Mir7155
Mir7157
Mir7159
Mir7160
Mir7162
Mir718
Mir7-3
Mir7-3hg
Mir759
Mir760
Mir762
Mir762hg
Mir770
Mir7703
Mir7705
Mir7706
Mir7844
Mir7845
Mir7848
Mir7849
Mir7853
Mir7854
Mir7973-1
Mir7973-2
Mir7974
Mir8059
Mir8062
Mir8064
Mir8066
Mir8070
Mir8073
Mir8076
Mir8078
Mir8082
Mir8083
Mir8085
Mir8087
Mir873
Mir922
Mir924
Mir92b
Mir9-3
Mir937
Mir9-3hg
Mir942
Mir98
Mir99ahg
Mirlet7a1
Mirlet7a1hg
Mirlet7a2
Mirlet7f1
Mirlet7g
Mirlet7i
Mis12
Mis18bp1
Misp
Mitf
Mkln1
Mkln1-as
Mknk1
Mknk2
Mkrn2
Mkrn3
Mkrn7p
Mks1
Mkx
Mlana
Mlec
Mlecp1
Mlf1
Mlh1
Mlh3
Mlip
Mllt1
Mllt11
Mllt3
Mllt6
Mlph
Mlst8
Mlx
Mlxip
Mlxipl
Mmaa
Mmachc
Mme
Mmp10
Mmp11
Mmp13
Mmp14
Mmp15
Mmp2
Mmp24os
Mmp25
Mmp25-as1
Mmp26
Mmp28
Mmp3
Mmp8
Mmp9
Mmrn2
Mms19
Mms22l
Mn1
Mnat1
Mnd1
Mnt
Mnx1
Mnx1-as1
Mob1b
Mob3c
Mocs1
Mocs2
Mocs3
Mok
Mon1a
Mon1b
Mon2
Morc3
Morc4
Morf4l1
Morf4l1p3
Morf4l2-as1
Morf4l2p1
Morn1
Morn2
Morn3
Morn4
Morn5
Mospd1
Mospd2
Mospd3
Mov10
Mov10l1
Moxd2p
Mpc1
Mpc1l
Mpdu1
Mpeg1
Mpg
Mphosph10
Mphosph6
Mphosph9
Mpi
Mpig6b
Mpnd
Mpo
Mpp2
Mpp3
Mpp4
Mpp5
Mpp6
Mpp7
Mpp7-dt
Mppe1
Mprip
Mprip-as1
Mpst
Mpv17
Mpv17l
Mpv17l2
Mpz
Mpzl1
Mpzl3
Mr1
Mras
Mre11
Mreg
Mrfap1
Mrgprf
Mrgprf-as1
Mrgprx3
Mrgprx4
Mri1
Mrm1
Mrm2
Mrm3
Mrnip
Mro
Mroh1
Mroh2a
Mroh2b
Mroh3p
Mroh6
Mrpl1
Mrpl10
Mrpl11
Mrpl15
Mrpl15p1
Mrpl16
Mrpl18
Mrpl19
Mrpl2
Mrpl20
Mrpl20-as1
Mrpl22
Mrpl22p1
Mrpl2p1
Mrpl30
Mrpl30p1
Mrpl32
Mrpl34
Mrpl35
Mrpl37
Mrpl38
Mrpl4
Mrpl40
Mrpl42
Mrpl42p3
Mrpl45
Mrpl45p1
Mrpl46
Mrpl48
Mrpl49
Mrpl49p2
Mrpl50p2
Mrpl53
Mrpl54
Mrpl55
Mrpl57p1
Mrpl57p7
Mrpl58
Mrpl9
Mrps10p2
Mrps11
Mrps12
Mrps16
Mrps17
Mrps17p1
Mrps18a
Mrps18b
Mrps18c
Mrps2
Mrps21
Mrps21p1
Mrps21p8
Mrps22
Mrps23
Mrps25
Mrps27
Mrps30
Mrps30-dt
Mrps31p4
Mrps31p5
Mrps33p2
Mrps35
Mrps36
Mrps36p2
Mrps36p4
Mrps6p4
Mrps7
Mrrf
Mrs2
Mrtfa
Mrtfb
Mrto4
Mrvi1
Mrvi1-as1
Ms4a14
Ms4a3
Ms4a4e
Ms4a5
Ms4a6a
Ms4a6e
Ms4a7
Msantd1
Msantd2
Msantd3
Msc-as1
Msgn1
Msh2
Msh3
Msh5
Msh5-sapcd1
Msh6
Msi1
Msi2
Msl1
Msl2
Msl3
Msln
Msmo1
Msn
Msr1
Msra
Msrb1
Msrb1p1
Msrb3
Mst1p2
Mst1r
Msto1
Msto2p
Msx2
Mt1a
Mt1b
Mt1dp
Mt1f
Mt1jp
Mt1l
Mt1m
Mt1p1
Mt1x
Mt2a
Mta2
Mta3
Mtap
Mtatp6p13
Mtatp6p7
Mtbp
Mtch2
Mtcl1
Mtco1p11
Mtco1p12
Mtco1p2
Mtco1p39
Mtco1p46
Mtco1p47
Mtco1p51
Mtco2p12
Mtco2p21
Mtco3p12
Mtco3p21
Mtco3p22
Mtco3p38
Mtco3p46
Mtco3p7
Mtcp1
Mtcybp15
Mtcybp16
Mtcybp18
Mtcybp23
Mtcybp35
Mtcybp6
Mtdh
Mterf2
Mtf2
Mtfp1
Mtfr1
Mtfr1l
Mtg1
Mtg2
Mthfd1
Mthfd1l
Mthfd2
Mthfd2l
Mthfd2p1
Mthfd2p2
Mthfr
Mthfs
Mthfsd
Mtln
Mtm1
Mtmr11
Mtmr12
Mtmr14
Mtmr2
Mtmr3
Mtmr4
Mtmr6
Mtmr7
Mtmr9
Mtnd1p15
Mtnd1p20
Mtnd2p13
Mtnd2p2
Mtnd2p23
Mtnd2p31
Mtnd2p7
Mtnd3p19
Mtnd3p25
Mtnd3p7
Mtnd3p8
Mtnd4lp1
Mtnd4lp10
Mtnd4lp21
Mtnd4lp30
Mtnd4lp5
Mtnd4p13
Mtnd4p17
Mtnd4p18
Mtnd4p24
Mtnd4p6
Mtnd4p7
Mtnd4p9
Mtnd5p11
Mtnd5p22
Mtnd5p42
Mtnd6p16
Mtnd6p4
Mtnr1a
Mto1
Mtor
Mtr
Mtrex
Mtrf1
Mtrnr2l1
Mtrnr2l13
Mtrnr2l8
Mtrr
Mtss1
Mttp
Mturn
Mtus1
Mtus2
Mtus2-as1
Mtx1
Mtx2
Mtx3
Muc1
Muc13
Muc20-ot1
Muc20p1
Muc21
Muc22
Muc3a
Muc4
Muc5ac
Muc6
Mucl1
Mucl3
Mus81
Mustn1
Mvb12a
Mvb12b
Mvd
Mvk
Mvp
Mx1
Mx2
Mxd1
Mxd3
Mxi1
Mxra7
Myadm
Myadml
Myb
Myb-as1
Mybbp1a
Mybl1
Mybl2
Mybpc1
Mybpc3
Mybphl
Myc
Mycbp2
Mycbpap
Mycl
Mycnos
Mycnut
Myct1
Myd88
Mydgf
Myeov
Myh10
Myh11
Myh14
Myh15
Myh7b
Myh9
Myhas
Myl1
Myl12a
Myl12b
Myl2
Myl4
Myl5
Myl6
Myl6b
Myl6p1
Myl9
Mylip
Mylk
Mylk-as1
Mylk-as2
Mylkp1
Mylpf
Mynn
Myo10
Myo15a
Myo15b
Myo16
Myo16-as1
Myo18a
Myo18b
Myo19
Myo1a
Myo1b
Myo1c
Myo1d
Myo1e
Myo1f
Myo1g
Myo1h
Myo3b
Myo3b-as1
Myo5a
Myo5b
Myo5bp2
Myo5c
Myo6
Myo7a
Myo9b
Myom1
Myom2
Myom3
Myoslid
Myoz3
Mypn
Myrf
Myrip
Myt1
Myt1l
Myzap
Mzb1
Mzf1
Mzt1p1
Mzt2b
N4bp2
N4bp2l2
NA
Naa10
Naa15
Naa16
Naa20
Naa25
Naa30
Naa35
Naa40
Naa60
Naaa
Naaladl2
Naaladl2-as2
Nab1
Nab2
Nabp1
Nabp2
Naca
Naca4p
Nacap8
Nadk
Nadsyn1
Nagk
Naglu
Nags
Nalcn-as1
Nalt1
Nama
Nampt
Nanog
Nanogp1
Nanogp2
Nanogp3
Nanogp6
Nanos1
Nanos3
Nans
Nap1l1
Nap1l4
Nap1l4p1
Napa-as1
Napb
Napepld
Napg
Naprt
Napsa
Napsb
Narf
Narf-as1
Nars
Nars2
Narsp2
Nasp
Nat1
Nat10
Nat14
Nat16
Nat2
Nat9
Nav1
Nav2
Nav2-as1
Nav2-as2
Nav2-as3
Nav2-it1
Nav3
Naxd
Naxe
Nbas
Nbeal1
Nbeal2
Nbl1
Nbn
Nbpf1
Nbpf3
Nbr1
Nbr2
Ncald
Ncam1
Ncam2
Ncan
Ncapd2
Ncapd2p1
Ncapg
Ncapg2
Ncaph
Ncaph2
Ncbp1
Ncbp2l
Ncdn
Nceh1
Ncf4
Ncf4-as1
Nck1
Nck1-dt
Nck2
Nckap1
Nckap1l
Nckap5
Nckap5-it1
Ncl
Ncln
Ncoa1
Ncoa2
Ncoa3
Ncoa4
Ncoa4p3
Ncoa4p4
Ncoa6
Ncoa7
Ncor1
Ncor2
Ncr3lg1
Ncstn
Nde1
Ndel1
Ndfip1
Ndfip2
Ndor1
Ndrg1
Ndrg4
Ndst1
Ndst2
Ndst3
Ndufa10
Ndufa11
Ndufa13
Ndufa3
Ndufa3p3
Ndufa4l2
Ndufa5
Ndufa5p3
Ndufa6-dt
Ndufa7
Ndufa9
Ndufab1p1
Ndufaf1
Ndufaf2
Ndufaf3
Ndufaf4p1
Ndufaf4p4
Ndufaf5
Ndufaf6
Ndufaf7
Ndufaf8
Ndufb10
Ndufb2
Ndufb3
Ndufb4
Ndufb4p10
Ndufb4p4
Ndufb5
Ndufb6
Ndufb8
Ndufb8p2
Ndufb9
Ndufb9p3
Ndufc1
Ndufc2
Ndufs2
Ndufs3
Ndufs5
Ndufs5p3
Ndufs5p4
Ndufs5p5
Ndufs6
Ndufs7
Ndufs8
Ndufv1
Ndufv2
Ndufv3
Neat1
Neb
Nebl
Nebl-as1
Necab1
Necab2
Necap1
Necap2
Nectin1
Nectin2
Nectin3-as1
Nectin4
Nedd1
Nedd4l
Nedd8
Nedd8-mdp1
Nedd9
Negr1
Negr1-it1
Neil1
Neil2
Neil3
Nek1
Nek10
Nek11
Nek3
Nek4
Nek6
Nek7
Nek9
Nelfa
Nelfcd
Nelfe
Nell2
Nemf
Nemp1
Nemp2
Neo1
Net1
Neto1
Neu1
Neurl1
Neurl1-as1
Neurl4
Nexn
Nf1
Nf2
Nfam1
Nfat5
Nfatc1
Nfatc2
Nfatc2ip
Nfatc4
Nfe2l1
Nfe2l2
Nfe4
Nfia
Nfia-as2
Nfib
Nfic
Nfix
Nfkb1
Nfkb2
Nfkbia
Nfkbib
Nfkbie
Nfkbil1
Nfkbiz
Nfrkb
Nfx1
Nfya
Nfyb
Nfyc
Ngdn
Ngef
Ngfr
Ngly1
Ngrn
Nhlrc2
Nhlrc3
Nhp2
Nhp2p2
Nhs-as1
Nhsl1
Nhsl2
Nicn1
Nid2
Nif3l1
Nifk-as1
Nifkp3
Nifkp6
Nifkp8
Nin
Ninj1
Ninj2
Ninl
Nip7
Nip7p1
Nip7p2
Nipa2
Nipa2p5
Nipal1
Nipal2
Nipal3
Nipal4
Nipbl
Nipsnap1
Nipsnap2
Nipsnap3b
Nisch
Nit1
Nkain1
Nkain4
Nkapd1
Nkd1
Nkd2
Nkg7
Nkila
Nkiras2
Nkpd1
Nktr
Nkx2-2-as1
Nkx2-6
Nkx2-8
Nle1
Nlgn1
Nlgn2
Nlk
Nln
Nlrc4
Nlrc5
Nlrp1
Nlrp10
Nlrp11
Nlrp12
Nlrp13
Nlrp2
Nlrp3
Nlrp4
Nlrp8
Nlrp9
Nlrp9p1
Nlrx1
Nmbr
Nmd3
Nme1
Nme1-nme2
Nme4
Nme5
Nme6
Nme7
Nmi
Nmnat1
Nmnat1p4
Nmnat2
Nmnat3
Nmral1
Nmral2p
Nmrk1
Nmrk2
Nmt1
Nnat
Nnmt
Nnt
Nob1
Noc2l
Noc3l
Noc4l
Noct
Nod1
Nod2
Nog
Nol11
Nol12
Nol4l
Nol7
Nol9
Nolc1
Nom1
Nono
Nop14
Nop14-as1
Nop16
Nop2
Nop53
Nop56
Nop56p1
Nop58
Nop9
Nos1
Nos3
Nosip
Nostrin
Notch3
Noto
Nox4
Nox5
Noxa1
Noxred1
Npap1p7
Npas1
Npas2
Npas4
Npb
Npbwr1
Npc1
Npc1l1
Npc2
Npdc1
Npepl1
Npepps
Npff
Nphp1
Nphp3-as1
Nphp4
Npipb8
Npl
Nploc4
Npm1
Npm1p2
Npm1p22
Npm1p24
Npm1p25
Npm1p47
Npm1p50
Npm2
Npm3
Npnt
Npr1
Npr3
Nprl2
Nprl3
Npsr1
Nptn
Nptn-it1
Nptx2
Nptxr
Npw
Nqo1
Nqo2
Nr0b1
Nr1d2
Nr1h2
Nr1h3
Nr1h4
Nr1i2
Nr2c1
Nr2c2
Nr2e3
Nr2f2
Nr2f2-as1
Nr2f6
Nr4a1
Nr4a2
Nr4a3
Nr5a2
Nr6a1
Nrav
Nrbf2
Nrbp1
Nrbp2
Nrcam
Nrdc
Nrep
Nrep-as1
Nrg1
Nrg1-it3
Nrg2
Nrg3-as1
Nrgn
Nrip1
Nrir
Nrm
Nrn1
Nrn1l
Nrp1
Nrp2
Nrsn2
Nrxn1
Nrxn2
Nrxn3
Nsa2
Nsd2
Nsd3
Nsdhl
Nsf
Nsg1
Nsg2
Nsl1
Nsmaf
Nsmce1
Nsmce1-dt
Nsmce2
Nsmce4a
Nsmf
Nsrp1
Nsun3
Nsun4
Nsun6
Nt5c
Nt5c1a
Nt5c2
Nt5c3b
Nt5cp1
Nt5cp2
Nt5dc1
Nt5dc4
Nt5e
Nt5m
Ntan1
Ntf6b
Nthl1
Ntm
Ntmt1
Ntn4
Ntn5
Ntng1
Ntng2
Ntpcr
Ntrk1
Ntrk3
Nuak1
Nuak2
Nub1
Nubp1
Nubp2
Nubpl
Nucb1
Nucb2
Nudc
Nudcd1
Nudcd2
Nudcd3
Nudt1
Nudt13
Nudt14
Nudt16
Nudt16l1
Nudt16p1
Nudt19
Nudt2
Nudt22
Nudt5
Nudt6
Nudt7
Nudt8
Nudt9
Nuf2
Numa1
Numbl
Nup107
Nup133
Nup160
Nup188
Nup205
Nup210l
Nup210p1
Nup214
Nup35
Nup35p1
Nup50
Nup58
Nup62
Nup62cl
Nup85
Nup88
Nup93
Nup98
Nupl2
Nupr1
Nusap1
Nutf2p2
Nutf2p3
Nutf2p4
Nutf2p6
Nutf2p8
Nutm1
Nutm2a-as1
Nvl
Nwd1
Nxf1
Nxn
Nxpe1
Nxpe3
Nxph3
Nxt2
Nyap1
Oacylp
Oard1
Oas1
Oas3
Oaz1
Oaz2
Oaz3
Obp2a
Obscn
Obsl1
Ocel1
Ociad1
Ociad1-as1
Ociad2
Ocln
Odam
Odaph
Odc1
Odc1-dt
Odf2
Odf2l
Odf3b
Odf3l2
Odr4
Ofcc1
Ofd1
Ogdh
Ogdhl
Ogfod1
Ogfod2
Ogfod3
Ogfr
Ogfrp1
Ogg1
Ogt
Oip5-as1
Ola1
Olah
Olfml3
Olmalinc
Oma1
Omg
Oosp1p1
Oosp1p2
Oosp3
Opa1
Opa3
Opn3
Opn4
Opn5
Oprk1
Oprl1
Oprm1
Or10a3
Or10a6
Or10ac1
Or10ae1p
Or10ag1
Or10d1p
Or10g4
Or10g8
Or10h3
Or10j1
Or10j3
Or10j5
Or10j6p
Or10t2
Or11n1p
Or12d1
Or12d2
Or13c7
Or13d2p
Or13e1p
Or13g1
Or1ab1p
Or1c1
Or1e1
Or1f2p
Or1j1
Or1l6
Or1x1p
Or2a14
Or2a25
Or2a7
Or2af1p
Or2aj1
Or2aq1p
Or2at4
Or2b3
Or2d2
Or2g2
Or2g6
Or2l1p
Or2l5
Or2m3
Or2q1p
Or2s1p
Or2t1
Or2t11
Or2t6
Or2z1
Or3a2
Or3b1p
Or4c3
Or4d1
Or4d6
Or4d9
Or4e1
Or4f15
Or4k17
Or4k5
Or4m1
Or4n2
Or4p4
Or51ab1p
Or51b2
Or51b4
Or51b8p
Or51e2
Or51f2
Or51g1
Or51l1
Or52h2p
Or52k1
Or52k3p
Or52m1
Or52t1p
Or52w1
Or56a5
Or56b3p
Or5ak3p
Or5ak4p
Or5b1p
Or5bc1p
Or5g5p
Or5m14p
Or6c5p
Or6c70
Or6c75
Or6e1p
Or6f1
Or6k3
Or6k5p
Or6m2p
Or7a10
Or7a11p
Or7a1p
Or7a3p
Or7a5
Or7d2
Or7d4
Or7e102p
Or7e110p
Or7e122p
Or7e136p
Or7e14p
Or7e161p
Or7e16p
Or7e41p
Or7e47p
Or7e62p
Or7e91p
Or7e94p
Or7h1p
Or7l1p
Or8a2p
Or8b10p
Or8b3
Or8d1
Or8j1
Or8t1p
Or8x1p
Or9a4
Or9g1
Or9i3p
Or9k2
Or9l1p
Orai1
Orai2
Orai3
Orc2
Orc3
Orc5
Orc6
Orm1
Ormdl2
Ormdl3
Os9
Osbp
Osbp2
Osbpl10
Osbpl1a
Osbpl2
Osbpl3
Osbpl5
Osbpl6
Osbpl8
Osbpl9
Oscar
Oscp1
Oser1-dt
Osgepl1-as1
Osgin1
Osgin2
Osm
Osmr
Osmr-as1
Osr2
Ostc
Ostcp1
Ostf1
Otoa
Otof
Otog
Otogl
Otop2
Otp
Otub1
Otub2
Otud5
Otud6a
Otud6b
Otud6b-as1
Otud7a
Otulin
Otx1
Otx2
Ovaal
Ovch2
Ovol1
Ovol2
Oxa1l
Oxct1
Oxct1-as1
Oxld1
Oxnad1
Oxr1
Oxsm
Oxsr1
P2rx1
P2rx3
P2rx4
P2rx5
P2rx6
P2rx6p
P2ry11
P2ry2
P2ry6
P3h1
P3h2
P3h2-as1
P3h3
P3h4
P3r3urf
P4ha2
P4ha2-as1
P4ha3
P4hb
P4htm
Pa2g4
Pa2g4p4
Paaf1
Pabpc1
Pabpc1l2a
Pabpc1p1
Pabpc1p10
Pabpc1p11
Pabpc4
Pabpn1
Pacerr
Pacrg
Pacrg-as1
Pacrg-as3
Pacrgl
Pacs1
Pacs2
Pacsin1
Pacsin2
Pacsin3
Padi2
Padi3
Padi4
Padi6
Paep
Paepp1
Pafah1b1
Pafah1b2
Pafah1b3
Pag1
Page5
Pah
Paics
Paicsp3
Paip1
Paip2
Pak1
Pak2
Pak4
Pak6
Palld
Palm
Palm2
Palm3
Palmd
Pam
Pam16
Pamr1
Pan2
Pan3
Pank1
Pank2
Panx1
Paox
Papln
Papola
Papolg
Papss1
Papss2
Paqr3
Paqr4
Paqr5
Paqr6
Paqr7
Paqr8
Paqr9
Paqr9-as1
Paral1
Pard3
Pard3-as1
Pard3b
Pard6a
Pard6b
Park7
Parl
Parn
Parp10
Parp12
Parp14
Parp15
Parp2
Parp3
Parp6
Parp9
Parpbp
Parva
Parvb
Parvg
Pasd1
Patl1
Patl2
Paupar
Pawr
Pawrp1
Pax3
Pax5
Pax8
Pax8-as1
Pax9
Paxbp1
Paxbp1-as1
Paxip1
Paxip1-as2
Paxx
Pbdc1
Pbrm1
Pbx1
Pbx2
Pbx3
Pbx4
Pc
Pca3
Pcat1
Pcat14
Pcat6
Pcat7
Pcbd2
Pcbp1-as1
Pcbp2
Pcbp3
Pcca
Pccb
Pcdh1
Pcdh10
Pcdh17
Pcdh18
Pcdh7
Pcdh8p1
Pcdha12
Pcdhac2
Pcdhb1
Pcdhb15
Pcdhb2
Pcdhga1
Pcdhga11
Pcdhga3
Pcdhgb1
Pcdhgb3
Pcdhgc3
Pcdhgc5
Pced1a
Pced1b
Pced1b-as1
Pcf11
Pcgf1
Pcgf2
Pcgf3
Pcgf5
Pcid2
Pcif1
Pck1
Pclaf
Pcm1
Pcmt1
Pcmtd1
Pcmtd2
Pcna
Pcnp
Pcnpp3
Pcnt
Pcnx1
Pcnx2
Pcnx3
Pcnx4
Pcolce
Pcolce2
Pcoth
Pcp2
Pcp4
Pcsk1
Pcsk1n
Pcsk4
Pcsk5
Pcsk6
Pcsk7
Pcsk9
Pctp
Pcyox1
Pcyox1l
Pcyt1a
Pcyt1b
Pcyt2
Pdc
Pdcd10
Pdcd11
Pdcd1lg2
Pdcd2l
Pdcd4
Pdcd4-as1
Pdcd5
Pdcd5p1
Pdcd6
Pdcd6ip
Pdcd6ipp2
Pdcl
Pdcl2p2
Pdcl3
Pdcl3p7
Pde10a
Pde11a
Pde12
Pde1a
Pde1b
Pde1c
Pde3a
Pde3b
Pde4b
Pde4c
Pde4d
Pde4dip
Pde5a
Pde6a
Pde6d
Pde7a
Pde8a
Pde8b
Pde9a
Pdgfb
Pdgfc
Pdgfd
Pdgfrb
Pdgfrl
Pdha1
Pdhx
Pdia2
Pdia3
Pdia3p1
Pdia5
Pdia6
Pdik1l
Pdk1
Pdk2
Pdk3
Pdlim1
Pdlim2
Pdlim3
Pdlim4
Pdlim5
Pdlim7
Pdp1
Pdp2
Pdpk1
Pdpr
Pds5a
Pdss2
Pdxdc1
Pdxdc2p
Pdxk
Pdxp
Pdyn-as1
Pdzd2
Pdzd4
Pdzd7
Pdzd8
Pdzk1ip1
Pdzph1p
Pdzrn3
Pdzrn4
Peak1
Pear1
Pebp1
Pebp1p2
Pecam1
Pef1
Peg3
Peli1
Peli2
Pelp1
Pemt
Penk
Per3
Pes1
Pet100
Pex10
Pex11a
Pex11b
Pex12p1
Pex13
Pex14
Pex19
Pex26
Pex3
Pex5
Pex5l
Pex7
Pf4
Pfas
Pfdn1
Pfdn4
Pfdn5
Pfdn6
Pfkfb2
Pfkfb3
Pfkfb4
Pfkl
Pfkm
Pfn1
Pfn2
Pga3
Pgam1p11
Pgam1p4
Pgam1p5
Pgam1p8
Pgam4p2
Pgam5
Pgap1
Pgap2
Pgbd1
Pgbd2
Pgc
Pgd
Pgdp1
Pgf
Pgghg
Pgk1
Pglyrp2
Pglyrp4
Pgm2l1
Pgm3
Pgpep1
Pgs1
Phactr1
Phactr2
Phactr2-as1
Phactr2p1
Phactr3
Phactr4
Phb
Phb2
Phb2p1
Phbp17
Phbp3
Phbp8
Phc1
Phc2
Phc3
Pheta1
Pheta2
Phex
Phf1
Phf10
Phf11
Phf12
Phf13
Phf14
Phf19
Phf2
Phf20
Phf20l1
Phf21a
Phf21b
Phf23
Phf24
Phf3
Phf6
Phf7
Phf8
Phgdh
Phkb
Phkbp1
Phkg2
Phlda1
Phlda3
Phldb1
Phldb2
Phldb3
Phlpp1
Phlpp2
Phospho2
Phpt1
Phtf1
Phtf2
Phyhd1
Phyhip
Phykpl
Pi4k2a
Pi4kb
Pias1
Pias2
Pias3
Pias4
Pibf1
Picalm
Pick1
Picsar
Piezo1
Piezo2
Pifo
Piga
Pigb
Pigc
Pigg
Pigh
Pigl
Pigm
Pign
Pigo
Pigp
Pigpp4
Pigq
Pigr
Pigs
Pigt
Pigu
Pigw
Pigx
Pigy-dt
Pigz
Pih1d1
Pih1d2
Pih1d3
Pik3ap1
Pik3c2a
Pik3c2b
Pik3c3
Pik3ca
Pik3cd
Pik3cd-as1
Pik3cd-as2
Pik3ip1
Pik3ip1-as1
Pik3r1
Pik3r2
Pik3r3
Pik3r5
Pikfyve
Pilra
Pilrb
Pim1
Pim2
Pim3
Pimreg
Pin1
Pin4
Pink1
Pinlyp
Pip4k2a
Pip4k2c
Pip4p1
Pip4p2
Pip5k1a
Pip5k1b
Pip5k1c
Pip5k1p1
Pip5kl1
Pipox
Pir
Pisd
Pithd1
Pitpna
Pitpna-as1
Pitpnb
Pitpnc1
Pitpnm1
Pitpnm2
Pitpnm3
Pitx1
Pitx3
Piwil1
Piwil2
Piwil4
Pja1
Pkd1
Pkd1l2
Pkd1l3
Pkd2
Pkd2l1
Pkd2l2
Pkdcc
Pkdrej
Pkia
Pkib
Pkig
Pklr
Pkmp3
Pkmyt1
Pkn1
Pknox1
Pkp1
Pkp2
Pkp3
Pkp4
Pla1a
Pla2g15
Pla2g16
Pla2g2a
Pla2g2d
Pla2g4c
Pla2g4d
Pla2g4e
Pla2g4e-as1
Pla2g4f
Pla2g6
Pla2r1
Plaa
Plac1
Plac9
Plagl1
Plat
Plau
Plaur
Plb1
Plbd2
Plcb1
Plcb2
Plcb3
Plcb4
Plcd1
Plcd4
Plce1
Plce1-as1
Plce1-as2
Plce1p1
Plcg1
Plcg2
Plcl1
Plcl2
Plcl2-as1
Plcxd1
Plcxd2
Plcxd2-as1
Plcxd3
Plcz1
Pld1
Pld3
Pld4
Pld5
Plec
Plek
Plek2
Plekha1
Plekha2
Plekha4
Plekha5
Plekha7
Plekha8
Plekhb1
Plekhb2
Plekhf1
Plekhf2
Plekhg1
Plekhg2
Plekhg3
Plekhg4
Plekhg4b
Plekhg6
Plekhh1
Plekhh2
Plekhh3
Plekhj1
Plekhm1p1
Plekhn1
Plekho1
Plekho2
Plet1
Plg
Plgrkt
Plin1
Plin2
Plin3
Plin5
Plk1
Plk2
Plk3
Plk4
Plk5
Pllp
Plod1
Plod2
Plod3
Plp2
Plpbp
Plpp2
Plpp3
Plpp5
Plpp7
Plppr2
Plppr3
Pls1
Pls3
Pls3-as1
Plscr1
Plscr2
Plscr4
Plvap
Plxdc1
Plxdc2
Plxna1
Plxna2
Plxna3
Plxna4
Plxnb1
Plxnb2
Plxnb3
Plxnc1
Plxnd1
Pmaip1
Pmchl1
Pmel
Pmepa1
Pmf1
Pmf1-bglap
Pmfbp1
Pmis2
Pml
Pmm1
Pmm2
Pmp22
Pmpca
Pmpcb
Pms1
Pms2cl
Pms2p11
Pnkd
Pnkdp1
Pnkp
Pnldc1
Pnlipp1
Pnliprp1
Pnma5
Pnma8a
Pnma8b
Pnmt
Pnn
Pno1
Pnoc
Pnp
Pnpla1
Pnpla2
Pnpla5
Pnpla6
Pnpla7
Pnpla8
Pnpo
Pnrc1
Pnrc2
Pnrc2p1
Poc5
Podnl1
Podxl
Pogk
Pogz
Pola1
Pola2
Polb
Pold1
Pold2
Pold3
Pold4
Poldip2
Pole
Pole2
Pole3
Pole4
Polg
Polg2
Poli
Polk
Polm
Poln
Polr1a
Polr1b
Polr1c
Polr1d
Polr1e
Polr2a
Polr2b
Polr2c
Polr2d
Polr2e
Polr2f
Polr2g
Polr2h
Polr2k
Polr2lp1
Polr2m
Polr3b
Polr3c
Polr3d
Polr3e
Polr3f
Polr3g
Polr3gl
Polr3h
Polr3kp2
Polrmtp1
Pom121
Pomgnt2
Pomk
Pomt1
Pomt2
Pon1
Pon2
Pop1
Pop4
Pop7
Popdc2
Por
Porcn
Postn
Pot1
Pot1-as1
Potec
Potekp
Pou2af1
Pou2f1
Pou2f2
Pou2f3
Pou3f2
Pou4f2
Pou5f1
Pou5f1p6
Pou6f2
Pp2d1
Ppa1
Ppa2
Ppan
Ppan-p2ry11
Ppara
Ppard
Pparg
Ppargc1a
Ppargc1b
Ppat
Ppbpp1
Ppcdc
Ppdpf
Ppdpfl
Ppef1
Ppfia1
Ppfia2
Ppfia3
Ppfia4
Ppfibp1
Ppfibp2
Pphln1
Ppia
Ppiap14
Ppiap17
Ppiap19
Ppiap23
Ppiap26
Ppiap29
Ppiap33
Ppiap35
Ppiap38
Ppiap39
Ppiap46
Ppiap59
Ppiap62
Ppiap63
Ppiap65
Ppiap66
Ppiap81
Ppiap83
Ppiap88
Ppib
Ppie
Ppiel
Ppig
Ppih
Ppil1
Ppil2
Ppil6
Ppip5k1
Ppip5k2
Ppl
Ppm1a
Ppm1b
Ppm1d
Ppm1f
Ppm1g
Ppm1h
Ppm1k
Ppm1k-dt
Ppm1l
Ppm1m
Ppm1n
Ppme1
Ppox
Ppp1cb
Ppp1r10
Ppp1r10p1
Ppp1r11
Ppp1r11p2
Ppp1r12a-as1
Ppp1r12b
Ppp1r13b
Ppp1r14a
Ppp1r15a
Ppp1r16a
Ppp1r16b
Ppp1r1a
Ppp1r1b
Ppp1r2
Ppp1r26
Ppp1r26-as1
Ppp1r27
Ppp1r2c
Ppp1r32
Ppp1r36
Ppp1r37
Ppp1r3e
Ppp1r3f
Ppp1r3g
Ppp1r42
Ppp1r7
Ppp1r8
Ppp2cb
Ppp2r1a
Ppp2r1b
Ppp2r2a
Ppp2r2b
Ppp2r2d
Ppp2r3c
Ppp2r5a
Ppp2r5b
Ppp2r5c
Ppp2r5d
Ppp2r5e
Ppp3ca
Ppp3cb-as1
Ppp3cc
Ppp4r1
Ppp4r1l
Ppp4r2
Ppp4r3b
Ppp5c
Ppp5d1
Ppp6c
Ppp6r1
Ppp6r3
Pprc1
Ppt1
Ppt2
Ppt2-egfl8
Ppwd1
Ppy
Pqbp1
Pqlc1p1
Pqlc2
Pqlc2l
Pqlc3
Prag1
Pral
Prame
Pramef19
Prb1
Prb4
Prc1
Prcc
Prcd
Prcp
Prdm1
Prdm10
Prdm11
Prdm14
Prdm15
Prdm2
Prdm5
Prdm7
Prdm8
Prdx1
Prdx2
Prdx2p2
Prdx3
Prdx4
Prdx5
Prdx6
Preb
Prelid1
Prelid2
Prelid3a
Prelid3bp10
Prelid3bp7
Prepl
Prex1
Prg2
Prg4
Prh1
Prickle1
Prickle2
Prickle2-as1
Prickle2-as3
Prickle3
Prickle4
Prim1
Prim2
Primpol
Prkaa1
Prkab1
Prkab2
Prkaca
Prkacb
Prkag2
Prkag3
Prkar1a
Prkar1b
Prkar2a
Prkar2a-as1
Prkar2b
Prkca
Prkcb
Prkce
Prkcg
Prkch
Prkcq-as1
Prkcsh
Prkcz
Prkcz-as1
Prkd1
Prkd2
Prkdc
Prkg1
Prkg1-as1
Prkg2
Prkn
Prkra
Prkra-as1
Prkrip1
Prkx
Prky
Prlh
Prlr
Prm2
Prmt1
Prmt2
Prmt3
Prmt5
Prmt5-as1
Prmt5p1
Prmt6
Prmt7
Prncr1
Prnp
Proc
Prom1
Prom2
Prorsd1p
Pros1
Proser2
Proser2-as1
Proser3
Prox1
Prpf18
Prpf19
Prpf3
Prpf31
Prpf38a
Prpf38ap1
Prpf38b
Prpf4
Prpf40a
Prpf40b
Prpf4b
Prpf8
Prph
Prpsap2
Prr11
Prr12
Prr13
Prr13p5
Prr14
Prr14l
Prr15
Prr16
Prr22
Prr29
Prr3
Prr36
Prr4
Prr5
Prr5-arhgap8
Prr5l
Prr7
Prr7-as1
Prrc2a
Prrc2b
Prrc2c
Prrg1
Prrg2
Prrg3
Prrt2
Prrt3
Prrt3-as1
Prrx1
Prrx2-as1
Prss12
Prss16
Prss2
Prss21
Prss23
Prss27
Prss36
Prss3p1
Prss44
Prss54
Prss56
Prss58
Prtfdc1
Prtg
Prtn3
Prune1
Prune2
Prxl2a
Prxl2b
Prxl2c
Psat1
Psca
Psd
Psd2-as1
Psd3
Psd4
Psen1
Psen2
Psenen
Psg1
Psg4
Psg5
Psg6
Psg7
Psg8-as1
Pskh1
Pskh2
Psma1
Psma2p2
Psma2p3
Psma3
Psma3-as1
Psma6
Psma7
Psmb10
Psmb3
Psmb4
Psmb6
Psmb7
Psmb8
Psmb9
Psmc1
Psmc1p9
Psmc2
Psmc3ip
Psmc4
Psmc5
Psmc6
Psmd1
Psmd10
Psmd10p2
Psmd11
Psmd12
Psmd13
Psmd14
Psmd2
Psmd3
Psmd4
Psmd5
Psmd6-as1
Psmd7
Psmd8
Psmd9
Psme2
Psme2p2
Psme3
Psmf1
Psmg1
Psmg2
Psmg3
Psmg3-as1
Psors1c1
Psors1c3
Pspc1
Pspc1p1
Psph
Pspn
Psrc1
Pstk
Pstpip1
Pstpip2
Ptafr
Ptbp1
Ptbp2
Ptcd2
Ptcd3
Ptch2
Ptchd3p2
Ptdss1
Ptdss2
Pten
Pter
Ptgdr
Ptger4
Ptger4p2
Ptges
Ptges3
Ptges3l
Ptges3l-aarsd1
Ptges3p1
Ptges3p3
Ptgfr
Ptgr1
Ptgr2
Pth1r
Pth2
Pth2r
Ptk2
Ptk2b
Ptk7
Ptma
Ptmap1
Ptmap11
Ptms
Ptov1
Ptov1-as1
Ptov1-as2
Ptp4a1
Ptp4a1p1
Ptp4a1p6
Ptp4a1p7
Ptp4a2
Ptp4a3
Ptpa
Ptpdc1
Ptpmt1
Ptpn1
Ptpn11
Ptpn12
Ptpn13
Ptpn18
Ptpn2
Ptpn22
Ptpn23
Ptpn3
Ptpn4
Ptpn6
Ptpn7
Ptpra
Ptprb
Ptprc
Ptpre
Ptprf
Ptprg
Ptprg-as1
Ptprh
Ptprj-as1
Ptprm
Ptprn
Ptprn2
Ptpro
Ptprq
Ptprr
Ptprs
Ptpru
Ptprvp
Ptrh1
Ptrh2
Ptrhd1
Pts
Pttg1
Pttg3p
Pudp
Puf60
Pum1
Pum3
Pura
Purpl
Pus1
Pus10
Pus3
Pus7
Pus7l
Pusl1
Pvr
Pvrig
Pvrig2p
Pvt1
Pwp1
Pwrn1
Pwwp2ap1
Pwwp3a
Pxdn
Pxk
Pxmp2
Pxn
Pxn-as1
Pxylp1
Pycr2
Pygl
Pygo1
Pygo2
Pyhin1
Pyroxd2
Pyy2
Pzp
Qars
Qdpr
Qki
Qpct
Qpctl
Qrich1
Qrich2
Qrsl1
Qrsl1p3
Qsox1
Qtrt1
Qtrt2
R3hcc1
R3hcc1l
R3hdm1
R3hdm2
R3hdm4
Rab10
Rab11a
Rab11b
Rab11b-as1
Rab11fip1
Rab11fip2
Rab11fip3
Rab11fip4
Rab11fip5
Rab14
Rab17
Rab18
Rab19
Rab1a
Rab1b
Rab23
Rab24
Rab25
Rab26
Rab27a
Rab27b
Rab29
Rab2a
Rab30
Rab30-as1
Rab31
Rab33b
Rab34
Rab36
Rab37
Rab3c
Rab3d
Rab3gap1
Rab3gap2
Rab3il1
Rab3ip
Rab40a
Rab40b
Rab40c
Rab42
Rab4a
Rab4b
Rab4b-egln2
Rab5a
Rab5b
Rab5c
Rab5if
Rab6b
Rab7a
Rab7b
Rab8a
Rab8b
Rabac1
Rabep2
Rabepk
Rabgap1
Rabgap1l
Rabgap1l-it1
Rabgef1
Rabggta
Rabggtb
Rabl2a
Rabl3
Rac1
Rac2
Rac3
Racgap1
Rack1
Rad17
Rad17p2
Rad1p1
Rad1p2
Rad21
Rad23a
Rad23b
Rad50
Rad51
Rad51ap1
Rad51-as1
Rad51b
Rad51c
Rad51d
Rad52
Rad54l
Rad54l2
Rad9a
Rad9b
Radil
Rae1
Raet1e
Raet1e-as1
Raet1g
Raet1l
Raf1
Rag1
Rag2
Rai1
Rai14
Rai1-as1
Rai2
Rala
Ralb
Ralbp1
Ralgapa1
Ralgapb
Ralgps1
Ralgps2
Raly
Ramp2-as1
Ran
Ranbp1
Ranbp10
Ranbp17
Ranbp2
Ranbp3
Ranbp3l
Rangap1
Rangrf
Rap1a
Rap1b
Rap1gap
Rap1gap2
Rap1gds1
Rap2a
Rap2b
Rap2c
Rap2c-as1
Rapgef1
Rapgef2
Rapgef3
Rapgef4
Rapgef4-as1
Rapgef5
Rapgef6
Rapgefl1
Rapsn
Rara
Rarb
Rarg
Rarres1
Rarres3
Rars
Rasa2
Rasa2-it1
Rasa3
Rasa3-it1
Rasal1
Rasal2
Rasal2-as1
Rasgef1b
Rasgrf1
Rasgrf2
Rasgrf2-as1
Rasgrp1
Rasgrp2
Rasgrp3
Rasgrp4
Rasip1
Rasl10a
Rasl10b
Rasl11a
Rassf1
Rassf10
Rassf1-as1
Rassf3
Rassf4
Rassf5
Rassf6
Rassf7
Rassf8
Rassf8-as1
Raver1
Rb1
Rb1cc1
Rb1-dt
Rbak
Rbakdn
Rbbp4
Rbbp6
Rbbp7
Rbbp8
Rbbp8p1
Rbck1
Rbfa
Rbfox2
Rbfox3
Rbks
Rbl2
Rbm10
Rbm11p1
Rbm12b
Rbm12b-as1
Rbm14
Rbm14-rbm4
Rbm15
Rbm17
Rbm20
Rbm22p7
Rbm23
Rbm25
Rbm26-as1
Rbm27
Rbm28
Rbm3
Rbm33
Rbm34
Rbm38
Rbm39
Rbm4
Rbm42
Rbm45
Rbm47
Rbm48
Rbm5
Rbm6
Rbm7
Rbm8a
Rbm8b
Rbms1
Rbms1p1
Rbms2
Rbms3
Rbms3-as2
Rbmx
Rbmx2p3
Rbmxl1
Rbp1
Rbp3
Rbp4
Rbpj
Rbpms
Rbpms-as1
Rbsn
Rc3h1
Rc3h1-it1
Rcan1
Rcan2
Rcan3
Rcbtb1
Rcc1
Rcc1l
Rcc2
Rcc2-as1
Rccd1
Rce1
Rchy1
Rcl1
Rcn1
Rcn1p1
Rcn2
Rcn3
Rcsd1
Rd3
Rdh10
Rdh10-as1
Rdh11
Rdh12
Rdh13
Rdh16
Rdh5
Rdh8
Rdx
Rec114
Rec8
Reck
Recql4
Reeld1
Reep1
Reep4
Reep5
Reep6
Reg1b
Rel
Rela
Relb
Relch
Rell2
Relt
Ren
Renbp
Repin1
Reps1
Rer1
Rere
Rere-as1
Rerg
Resf1
Rest
Retreg2
Retreg3
Retsat
Rev1
Rev3l
Rev3l-it1
Rex1bd
Rexo1
Rexo1l1p
Rexo2
Rexo4
Rexo5
Rf00002
Rf00003
Rf00004
Rf00006
Rf00012
Rf00015
Rf00017
Rf00019
Rf00024
Rf00026
Rf00049
Rf00056
Rf00066
Rf00086
Rf00090
Rf00091
Rf00092
Rf00096
Rf00100
Rf00105
Rf00108
Rf00137
Rf00139
Rf00150
Rf00154
Rf00156
Rf00181
Rf00212
Rf00263
Rf00264
Rf00272
Rf00275
Rf00279
Rf00283
Rf00284
Rf00285
Rf00322
Rf00334
Rf00393
Rf00401
Rf00402
Rf00405
Rf00407
Rf00411
Rf00415
Rf00416
Rf00424
Rf00432
Rf00537
Rf00554
Rf00560
Rf00561
Rf00566
Rf00568
Rf00569
Rf00570
Rf00591
Rf00599
Rf00601
Rf00602
Rf00611
Rf00618
Rf00619
Rf01183
Rf01210
Rf01225
Rf01233
Rf01293
Rf01518
Rf01684
Rf01699
Rf01871
Rf01874
Rf01877
Rf01881
Rf01882
Rf01884
Rf01909
Rf01928
Rf01955
Rf01956
Rf01957
Rf01976
Rf01983
Rf01984
Rf01986
Rf01987
Rf01992
Rf02038
Rf02039
Rf02045
Rf02103
Rf02105
Rf02106
Rf02107
Rf02108
Rf02109
Rf02110
Rf02116
Rf02118
Rf02124
Rf02125
Rf02126
Rf02131
Rf02143
Rf02148
Rf02149
Rf02150
Rf02154
Rf02155
Rf02156
Rf02166
Rf02177
Rf02178
Rf02179
Rf02180
Rf02187
Rf02188
Rf02198
Rf02201
Rf02213
Rf02215
Rf02216
Rf02217
Rf02218
Rf02219
Rf02220
Rf02266
Rf02271
Rfc1
Rfc2
Rfc3
Rfc4
Rfesd
Rfk
Rfkp2
Rflna
Rfpl1s
Rfpl3
Rft1
Rfx1
Rfx2
Rfx3
Rfx3-as1
Rfx5
Rfx7
Rfx8
Rfxank
Rgl1
Rgl2
Rgl4
Rgma
Rgp1
Rgs11
Rgs12
Rgs14
Rgs17
Rgs17p1
Rgs18
Rgs2
Rgs20
Rgs22
Rgs3
Rgs4
Rgs5
Rgs6
Rgs9
Rgs9bp
Rgsl1
Rhbdd1
Rhbdd2
Rhbdd3
Rhbdf1
Rhbdl1
Rhbdl2
Rhbdl3
Rhce
Rhebl1
Rhno1
Rhoa
Rhoa-it1
Rhob
Rhobtb2
Rhobtb3
Rhoc
Rhod
Rhof
Rhoh
Rhoj
Rhoq
Rhoqp1
Rhot1
Rhot2
Rhpn1
Ribc1
Ribc2
Ric1
Ric3
Ric8a
Ric8b
Rictor
Rida
Rif1
Riiad1
Rilp
Rilpl1
Rimkla
Rimklb
Rimklbp1
Rims1
Rims2
Rims3
Rin2
Rin3
Ring1
Rint1
Riok1
Riok2
Riok3
Riox1
Riox2
Ripk1
Ripk2
Ripk3
Ripk4
Ripor1
Ripor2
Ripor3
Ripply1
Rit1
Rita1
Rlbp1
Rlimp1
Rlimp2
Rln3
Rmc1
Rmdn1
Rmdn2
Rmdn2-as1
Rmi1
Rmi2
Rmnd5a
Rmnd5b
Rmrp
Rn7sk
Rn7skp1
Rn7skp10
Rn7skp11
Rn7skp110
Rn7skp113
Rn7skp114
Rn7skp119
Rn7skp12
Rn7skp120
Rn7skp122
Rn7skp123
Rn7skp124
Rn7skp132
Rn7skp133
Rn7skp150
Rn7skp16
Rn7skp160
Rn7skp173
Rn7skp179
Rn7skp180
Rn7skp188
Rn7skp190
Rn7skp193
Rn7skp2
Rn7skp203
Rn7skp22
Rn7skp220
Rn7skp222
Rn7skp223
Rn7skp232
Rn7skp235
Rn7skp237
Rn7skp238
Rn7skp244
Rn7skp249
Rn7skp251
Rn7skp265
Rn7skp268
Rn7skp272
Rn7skp276
Rn7skp28
Rn7skp284
Rn7skp291
Rn7skp3
Rn7skp31
Rn7skp32
Rn7skp33
Rn7skp37
Rn7skp65
Rn7skp78
Rn7skp89
Rn7skp91
Rn7sl1
Rn7sl101p
Rn7sl105p
Rn7sl108p
Rn7sl116p
Rn7sl11p
Rn7sl125p
Rn7sl128p
Rn7sl131p
Rn7sl147p
Rn7sl14p
Rn7sl156p
Rn7sl159p
Rn7sl160p
Rn7sl162p
Rn7sl163p
Rn7sl167p
Rn7sl169p
Rn7sl177p
Rn7sl181p
Rn7sl183p
Rn7sl184p
Rn7sl187p
Rn7sl18p
Rn7sl2
Rn7sl209p
Rn7sl211p
Rn7sl230p
Rn7sl241p
Rn7sl244p
Rn7sl25p
Rn7sl260p
Rn7sl263p
Rn7sl265p
Rn7sl26p
Rn7sl274p
Rn7sl277p
Rn7sl280p
Rn7sl282p
Rn7sl284p
Rn7sl299p
Rn7sl302p
Rn7sl303p
Rn7sl30p
Rn7sl322p
Rn7sl323p
Rn7sl328p
Rn7sl329p
Rn7sl333p
Rn7sl337p
Rn7sl346p
Rn7sl353p
Rn7sl354p
Rn7sl35p
Rn7sl361p
Rn7sl368p
Rn7sl369p
Rn7sl371p
Rn7sl377p
Rn7sl382p
Rn7sl385p
Rn7sl394p
Rn7sl395p
Rn7sl398p
Rn7sl411p
Rn7sl413p
Rn7sl414p
Rn7sl415p
Rn7sl41p
Rn7sl423p
Rn7sl430p
Rn7sl43p
Rn7sl440p
Rn7sl442p
Rn7sl445p
Rn7sl448p
Rn7sl449p
Rn7sl454p
Rn7sl456p
Rn7sl45p
Rn7sl461p
Rn7sl478p
Rn7sl47p
Rn7sl480p
Rn7sl487p
Rn7sl502p
Rn7sl505p
Rn7sl513p
Rn7sl521p
Rn7sl523p
Rn7sl531p
Rn7sl541p
Rn7sl543p
Rn7sl551p
Rn7sl55p
Rn7sl566p
Rn7sl568p
Rn7sl57p
Rn7sl581p
Rn7sl589p
Rn7sl591p
Rn7sl594p
Rn7sl600p
Rn7sl606p
Rn7sl610p
Rn7sl623p
Rn7sl635p
Rn7sl636p
Rn7sl63p
Rn7sl646p
Rn7sl648p
Rn7sl659p
Rn7sl66p
Rn7sl674p
Rn7sl684p
Rn7sl685p
Rn7sl688p
Rn7sl692p
Rn7sl693p
Rn7sl697p
Rn7sl698p
Rn7sl700p
Rn7sl703p
Rn7sl706p
Rn7sl708p
Rn7sl718p
Rn7sl726p
Rn7sl736p
Rn7sl738p
Rn7sl741p
Rn7sl752p
Rn7sl756p
Rn7sl761p
Rn7sl782p
Rn7sl783p
Rn7sl784p
Rn7sl785p
Rn7sl789p
Rn7sl790p
Rn7sl793p
Rn7sl794p
Rn7sl800p
Rn7sl814p
Rn7sl817p
Rn7sl81p
Rn7sl822p
Rn7sl827p
Rn7sl832p
Rn7sl833p
Rn7sl842p
Rn7sl845p
Rn7sl847p
Rn7sl862p
Rn7sl869p
Rn7sl96p
Rna5-8sp4
Rna5s13
Rna5sp103
Rna5sp106
Rna5sp118
Rna5sp121
Rna5sp122
Rna5sp126
Rna5sp130
Rna5sp131
Rna5sp137
Rna5sp139
Rna5sp144
Rna5sp152
Rna5sp154
Rna5sp155
Rna5sp157
Rna5sp163
Rna5sp166
Rna5sp168
Rna5sp18
Rna5sp180
Rna5sp185
Rna5sp191
Rna5sp197
Rna5sp199
Rna5sp200
Rna5sp206
Rna5sp208
Rna5sp21
Rna5sp211
Rna5sp212
Rna5sp218
Rna5sp219
Rna5sp22
Rna5sp222
Rna5sp223
Rna5sp233
Rna5sp234
Rna5sp241
Rna5sp242
Rna5sp243
Rna5sp245
Rna5sp248
Rna5sp258
Rna5sp259
Rna5sp267
Rna5sp276
Rna5sp280
Rna5sp282
Rna5sp284
Rna5sp289
Rna5sp297
Rna5sp304
Rna5sp308
Rna5sp309
Rna5sp317
Rna5sp321
Rna5sp324
Rna5sp334
Rna5sp337
Rna5sp342
Rna5sp351
Rna5sp358
Rna5sp370
Rna5sp373
Rna5sp379
Rna5sp38
Rna5sp385
Rna5sp390
Rna5sp396
Rna5sp40
Rna5sp402
Rna5sp404
Rna5sp410
Rna5sp411
Rna5sp412
Rna5sp415
Rna5sp416
Rna5sp417
Rna5sp418
Rna5sp419
Rna5sp420
Rna5sp421
Rna5sp422
Rna5sp423
Rna5sp425
Rna5sp429
Rna5sp434
Rna5sp436
Rna5sp441
Rna5sp442
Rna5sp445
Rna5sp448
Rna5sp45
Rna5sp456
Rna5sp457
Rna5sp458
Rna5sp473
Rna5sp478
Rna5sp480
Rna5sp483
Rna5sp490
Rna5sp493
Rna5sp496
Rna5sp499
Rna5sp519
Rna5sp527
Rna5sp531
Rna5sp534
Rna5sp60
Rna5sp63
Rna5sp64
Rna5sp65
Rna5sp70
Rna5sp71
Rna5sp74
Rna5sp75
Rna5sp86
Rna5sp89
Rna5sp95
Rna5sp96
Rna5sp97
Rna5sp99
Rnase1
Rnase10
Rnase12
Rnase3
Rnase4
Rnase7
Rnaseh1
Rnaseh1-as1
Rnaseh2a
Rnaseh2b
Rnaseh2b-as1
Rnaseh2c
Rnasek
Rnasek-c17orf49
Rnd1
Rnd2
Rnd3
Rnf10
Rnf11
Rnf111
Rnf112
Rnf114
Rnf121
Rnf123
Rnf125
Rnf13
Rnf130
Rnf138
Rnf138p2
Rnf139
Rnf141
Rnf144a
Rnf144a-as1
Rnf144b
Rnf145
Rnf146
Rnf150
Rnf151
Rnf157
Rnf157-as1
Rnf165
Rnf166
Rnf167
Rnf168
Rnf17
Rnf170
Rnf175
Rnf180
Rnf181
Rnf182
Rnf183
Rnf185
Rnf185-as1
Rnf187
Rnf19a
Rnf19b
Rnf2
Rnf20
Rnf207
Rnf208
Rnf212b
Rnf214
Rnf216-it1
Rnf216p1
Rnf217
Rnf217-as1
Rnf219-as1
Rnf220
Rnf224
Rnf225
Rnf227
Rnf24
Rnf26
Rnf31
Rnf32
Rnf34
Rnf4
Rnf40
Rnf41
Rnf43
Rnf5
Rnf6
Rnf6p1
Rnf7
Rnf7p1
Rnft1
Rnft1-dt
Rnft1p2
Rnft2
Rnh1
Rnls
Rnmt
Rnpc3
Rnpep
Rnpepl1
Rnps1
Rnu105b
Rnu105c
Rnu11
Rnu1-1
Rnu1-103p
Rnu1-105p
Rnu1-108p
Rnu1-119p
Rnu1-120p
Rnu1-122p
Rnu1-123p
Rnu1-138p
Rnu1-13p
Rnu1-142p
Rnu11-4p
Rnu11-5p
Rnu1-19p
Rnu12
Rnu1-2
Rnu1-33p
Rnu1-35p
Rnu1-43p
Rnu1-55p
Rnu1-5p
Rnu1-64p
Rnu1-67p
Rnu1-70p
Rnu1-72p
Rnu1-77p
Rnu1-7p
Rnu1-85p
Rnu1-8p
Rnu1-92p
Rnu1-93p
Rnu2-12p
Rnu2-17p
Rnu2-22p
Rnu2-23p
Rnu2-24p
Rnu2-27p
Rnu2-2p
Rnu2-30p
Rnu2-31p
Rnu2-37p
Rnu2-45p
Rnu2-48p
Rnu2-51p
Rnu2-55p
Rnu2-63p
Rnu4-1
Rnu4-10p
Rnu4-2
Rnu4-25p
Rnu4-27p
Rnu4-28p
Rnu4-30p
Rnu4-35p
Rnu4-38p
Rnu4-41p
Rnu4-49p
Rnu4-50p
Rnu4-52p
Rnu4-60p
Rnu4-65p
Rnu4-72p
Rnu4-76p
Rnu4-79p
Rnu4-7p
Rnu4-89p
Rnu4-8p
Rnu4atac
Rnu4atac11p
Rnu4atac14p
Rnu4atac15p
Rnu4atac16p
Rnu4atac9p
Rnu5a-1
Rnu5a-8p
Rnu5b-1
Rnu5b-4p
Rnu5d-1
Rnu5e-1
Rnu5e-4p
Rnu5e-6p
Rnu5e-8p
Rnu5f-1
Rnu5f-3p
Rnu5f-4p
Rnu6-1
Rnu6-1003p
Rnu6-1005p
Rnu6-1008p
Rnu6-1013p
Rnu6-1021p
Rnu6-1028p
Rnu6-1029p
Rnu6-1031p
Rnu6-1034p
Rnu6-1035p
Rnu6-103p
Rnu6-1040p
Rnu6-1041p
Rnu6-1048p
Rnu6-104p
Rnu6-1052p
Rnu6-105p
Rnu6-1067p
Rnu6-1068p
Rnu6-1073p
Rnu6-1077p
Rnu6-1079p
Rnu6-107p
Rnu6-1086p
Rnu6-1088p
Rnu6-1090p
Rnu6-1093p
Rnu6-10p
Rnu6-1101p
Rnu6-1106p
Rnu6-1110p
Rnu6-1115p
Rnu6-1138p
Rnu6-1148p
Rnu6-1151p
Rnu6-1154p
Rnu6-1158p
Rnu6-1172p
Rnu6-1175p
Rnu6-1176p
Rnu6-1180p
Rnu6-1181p
Rnu6-1187p
Rnu6-1190p
Rnu6-11p
Rnu6-1210p
Rnu6-1212p
Rnu6-1213p
Rnu6-1216p
Rnu6-1219p
Rnu6-121p
Rnu6-1220p
Rnu6-1226p
Rnu6-1231p
Rnu6-1234p
Rnu6-1248p
Rnu6-126p
Rnu6-1270p
Rnu6-1272p
Rnu6-1273p
Rnu6-1274p
Rnu6-1276p
Rnu6-1279p
Rnu6-1280p
Rnu6-1281p
Rnu6-1284p
Rnu6-128p
Rnu6-1291p
Rnu6-1298p
Rnu6-12p
Rnu6-1300p
Rnu6-1307p
Rnu6-130p
Rnu6-1310p
Rnu6-1311p
Rnu6-1312p
Rnu6-1315p
Rnu6-1322p
Rnu6-1327p
Rnu6-132p
Rnu6-1336p
Rnu6-1338p
Rnu6-135p
Rnu6-140p
Rnu6-143p
Rnu6-144p
Rnu6-147p
Rnu6-148p
Rnu6-14p
Rnu6-158p
Rnu6-15p
Rnu6-163p
Rnu6-169p
Rnu6-170p
Rnu6-171p
Rnu6-172p
Rnu6-174p
Rnu6-177p
Rnu6-178p
Rnu6-181p
Rnu6-182p
Rnu6-188p
Rnu6-193p
Rnu6-196p
Rnu6-197p
Rnu6-2
Rnu6-200p
Rnu6-204p
Rnu6-205p
Rnu6-212p
Rnu6-213p
Rnu6-215p
Rnu6-216p
Rnu6-218p
Rnu6-227p
Rnu6-229p
Rnu6-22p
Rnu6-230p
Rnu6-232p
Rnu6-237p
Rnu6-238p
Rnu6-246p
Rnu6-247p
Rnu6-252p
Rnu6-254p
Rnu6-25p
Rnu6-266p
Rnu6-268p
Rnu6-282p
Rnu6-285p
Rnu6-288p
Rnu6-290p
Rnu6-293p
Rnu6-299p
Rnu6-307p
Rnu6-313p
Rnu6-316p
Rnu6-319p
Rnu6-320p
Rnu6-321p
Rnu6-324p
Rnu6-327p
Rnu6-329p
Rnu6-344p
Rnu6-356p
Rnu6-35p
Rnu6-363p
Rnu6-367p
Rnu6-369p
Rnu6-376p
Rnu6-380p
Rnu6-383p
Rnu6-384p
Rnu6-394p
Rnu6-395p
Rnu6-403p
Rnu6-406p
Rnu6-410p
Rnu6-411p
Rnu6-414p
Rnu6-417p
Rnu6-425p
Rnu6-431p
Rnu6-446p
Rnu6-450p
Rnu6-454p
Rnu6-463p
Rnu6-464p
Rnu6-466p
Rnu6-470p
Rnu6-481p
Rnu6-482p
Rnu6-490p
Rnu6-499p
Rnu6-49p
Rnu6-501p
Rnu6-502p
Rnu6-510p
Rnu6-516p
Rnu6-518p
Rnu6-520p
Rnu6-522p
Rnu6-524p
Rnu6-531p
Rnu6-532p
Rnu6-533p
Rnu6-547p
Rnu6-554p
Rnu6-558p
Rnu6-560p
Rnu6-561p
Rnu6-563p
Rnu6-564p
Rnu6-56p
Rnu6-570p
Rnu6-579p
Rnu6-57p
Rnu6-588p
Rnu6-595p
Rnu6-597p
Rnu6-5p
Rnu6-604p
Rnu6-606p
Rnu6-609p
Rnu6-611p
Rnu6-612p
Rnu6-620p
Rnu6-628p
Rnu6-633p
Rnu6-636p
Rnu6-645p
Rnu6-646p
Rnu6-648p
Rnu6-653p
Rnu6-65p
Rnu6-663p
Rnu6-67p
Rnu6-680p
Rnu6-681p
Rnu6-697p
Rnu6-7
Rnu6-710p
Rnu6-711p
Rnu6-713p
Rnu6-722p
Rnu6-726p
Rnu6-728p
Rnu6-730p
Rnu6-731p
Rnu6-733p
Rnu6-73p
Rnu6-740p
Rnu6-743p
Rnu6-744p
Rnu6-751p
Rnu6-754p
Rnu6-761p
Rnu6-769p
Rnu6-777p
Rnu6-781p
Rnu6-782p
Rnu6-784p
Rnu6-793p
Rnu6-8
Rnu6-800p
Rnu6-803p
Rnu6-819p
Rnu6-830p
Rnu6-833p
Rnu6-835p
Rnu6-836p
Rnu6-841p
Rnu6-842p
Rnu6-856p
Rnu6-862p
Rnu6-863p
Rnu6-869p
Rnu6-87p
Rnu6-881p
Rnu6-882p
Rnu6-884p
Rnu6-899p
Rnu6-9
Rnu6-902p
Rnu6-903p
Rnu6-905p
Rnu6-910p
Rnu6-917p
Rnu6-918p
Rnu6-920p
Rnu6-921p
Rnu6-922p
Rnu6-925p
Rnu6-927p
Rnu6-928p
Rnu6-929p
Rnu6-92p
Rnu6-935p
Rnu6-940p
Rnu6-947p
Rnu6-949p
Rnu6-94p
Rnu6-951p
Rnu6-957p
Rnu6-958p
Rnu6-968p
Rnu6-975p
Rnu6-984p
Rnu6-992p
Rnu6-995p
Rnu6-999p
Rnu6atac
Rnu6atac11p
Rnu6atac19p
Rnu6atac22p
Rnu6atac29p
Rnu6atac32p
Rnu6atac33p
Rnu6atac34p
Rnu6atac39p
Rnu6atac6p
Rnu6atac7p
Rnu6atac8p
Rnu7-1
Rnu7-102p
Rnu7-104p
Rnu7-107p
Rnu7-10p
Rnu7-121p
Rnu7-124p
Rnu7-140p
Rnu7-151p
Rnu7-169p
Rnu7-186p
Rnu7-192p
Rnu7-194p
Rnu7-195p
Rnu7-196p
Rnu7-200p
Rnu7-20p
Rnu7-27p
Rnu7-29p
Rnu7-2p
Rnu7-41p
Rnu7-45p
Rnu7-4p
Rnu7-55p
Rnu7-60p
Rnu7-6p
Rnu7-79p
Rnu7-80p
Rnu7-81p
Rnu7-85p
Rnu7-94p
Rnu7-96p
Rnvu1-14
Rnvu1-15
Rnvu1-19
Rnvu1-3
Rnvu1-4
Rnvu1-6
Rnvu1-7
Rny1
Rny1p1
Rny1p10
Rny1p12
Rny1p16
Rny1p6
Rny3
Rny3p11
Rny3p16
Rny3p4
Rny3p5
Rny4
Rny4p25
Rny4p27
Rny4p9
Ro60
Robo1
Robo2
Robo3
Rock1p1
Rock2
Rogdi
Ropn1
Ropn1l
Ror1
Ror1-as1
Rora
Rora-as1
Rora-as2
Rorc
Rp1
Rpa1
Rpa2
Rpa2p2
Rpain
Rparp-as1
Rpe
Rpel1
Rpep4
Rpf2
Rpgr
Rpgrip1l
Rph3a
Rph3al
Rpiap1
Rpl10
Rpl10a
Rpl10ap3
Rpl10p14
Rpl10p15
Rpl10p16
Rpl10p18
Rpl10p2
Rpl10p4
Rpl10p7
Rpl11
Rpl11p5
Rpl12p2
Rpl12p22
Rpl12p25
Rpl12p28
Rpl12p33
Rpl12p42
Rpl12p47
Rpl12p5
Rpl13
Rpl13a
Rpl13ap19
Rpl13ap6
Rpl13p5
Rpl13p6
Rpl14
Rpl15
Rpl15p4
Rpl17
Rpl17-c18orf32
Rpl17p34
Rpl17p36
Rpl17p41
Rpl18
Rpl18a
Rpl18ap14
Rpl18ap2
Rpl18ap3
Rpl18p11
Rpl18p13
Rpl19
Rpl19p13
Rpl19p14
Rpl19p18
Rpl21
Rpl21p1
Rpl21p10
Rpl21p110
Rpl21p112
Rpl21p12
Rpl21p123
Rpl21p126
Rpl21p136
Rpl21p18
Rpl21p4
Rpl21p6
Rpl21p65
Rpl21p88
Rpl21p89
Rpl21p92
Rpl22p13
Rpl22p24
Rpl22p3
Rpl23a
Rpl23ap10
Rpl23ap19
Rpl23ap31
Rpl23ap37
Rpl23ap41
Rpl23ap44
Rpl23ap49
Rpl23ap53
Rpl23ap55
Rpl23ap59
Rpl23ap64
Rpl23ap65
Rpl23ap66
Rpl23ap71
Rpl23ap82
Rpl23ap85
Rpl23ap91
Rpl23ap92
Rpl23ap93
Rpl23ap95
Rpl23ap96
Rpl23p11
Rpl26l1
Rpl26p19
Rpl26p26
Rpl26p3
Rpl27
Rpl27a
Rpl27p12
Rpl28
Rpl29p30
Rpl3
Rpl30
Rpl30p10
Rpl30p11
Rpl30p12
Rpl30p4
Rpl30p7
Rpl31
Rpl31p44
Rpl31p57
Rpl32p29
Rpl32p31
Rpl32p9
Rpl34
Rpl34-as1
Rpl34p31
Rpl35a
Rpl35ap
Rpl35ap19
Rpl35ap21
Rpl35ap33
Rpl36
Rpl36a
Rpl36a-hnrnph2
Rpl36al
Rpl36ap13
Rpl36ap40
Rpl36ap41
Rpl36ap48
Rpl36ap6
Rpl36p1
Rpl36p2
Rpl36p20
Rpl37
Rpl37a
Rpl38
Rpl39p38
Rpl39p39
Rpl39p5
Rpl3l
Rpl3p1
Rpl3p3
Rpl3p6
Rpl3p7
Rpl4
Rpl41
Rpl4p3
Rpl4p5
Rpl5
Rpl5p10
Rpl5p11
Rpl5p2
Rpl5p23
Rpl5p27
Rpl5p28
Rpl5p29
Rpl5p33
Rpl5p6
Rpl6p21
Rpl6p30
Rpl6p8
Rpl6p9
Rpl7a
Rpl7ap2
Rpl7ap3
Rpl7ap51
Rpl7ap60
Rpl7ap73
Rpl7l1
Rpl7l1p5
Rpl7l1p8
Rpl7p21
Rpl7p25
Rpl7p29
Rpl7p3
Rpl7p38
Rpl7p4
Rpl7p41
Rpl7p42
Rpl7p43
Rpl7p8
Rpl8
Rpl9
Rpl9p29
Rpl9p30
Rpl9p32
Rplp0
Rplp0p2
Rplp1
Rplp1p13
Rplp2
Rpn1
Rpn2
Rpp14
Rpp21
Rpp25
Rpp30
Rpp38
Rpph1
Rpph1-2p
Rprd1a
Rprd1b
Rprd2
Rps10
Rps10p16
Rps11
Rps11p5
Rps12
Rps12p17
Rps12p31
Rps15
Rps15ap18
Rps15ap3
Rps15ap30
Rps15ap38
Rps16
Rps17
Rps18
Rps18p1
Rps19
Rps19p7
Rps20
Rps20p20
Rps20p21
Rps20p23
Rps20p25
Rps20p31
Rps21p8
Rps23p1
Rps23p3
Rps23p4
Rps23p5
Rps24
Rps24p16
Rps24p18
Rps24p7
Rps26
Rps26p30
Rps26p31
Rps26p41
Rps26p52
Rps26p54
Rps27
Rps27a
Rps27ap13
Rps27p14
Rps27p16
Rps27p18
Rps27p5
Rps28
Rps28p7
Rps28p8
Rps29p11
Rps29p14
Rps29p16
Rps29p24
Rps29p26
Rps29p27
Rps29p28
Rps29p31
Rps29p7
Rps29p9
Rps2p36
Rps2p44
Rps2p45
Rps2p55
Rps3
Rps3a
Rps3ap2
Rps3ap24
Rps3ap26
Rps3ap3
Rps3ap32
Rps3ap49
Rps3ap50
Rps3p2
Rps4x
Rps4xp12
Rps4xp16
Rps4xp19
Rps4xp2
Rps4xp9
Rps5
Rps5p3
Rps6
Rps6ka1
Rps6ka2
Rps6ka4
Rps6ka5
Rps6ka6
Rps6kb1
Rps6kb2
Rps6kb2-as1
Rps6kc1
Rps6kl1
Rps6p14
Rps7
Rps7p1
Rps7p2
Rps7p9
Rps8
Rps9
Rpsa
Rpsap10
Rpsap11
Rpsap15
Rpsap2
Rpsap22
Rpsap28
Rpsap35
Rpsap43
Rpsap49
Rpsap5
Rpsap52
Rpsap57
Rpsap58
Rpsap65
Rpsap66
Rpsap69
Rpsap74
Rpsap75
Rptor
Rpusd1
Rpusd2
Rpusd3
Rragb
Rreb1
Rrm1
Rrm2
Rrm2b
Rrm2p2
Rrm2p4
Rrn3
Rrn3p2
Rrn3p3
Rrnad1
Rrp1
Rrp12
Rrp15
Rrp7bp
Rrs1-as1
Rsad1
Rsad2
Rsbn1l
Rsf1
Rskr
Rsl1d1
Rsl24d1p1
Rsl24d1p6
Rsph3
Rsph4a
Rspry1
Rsrc1
Rsrc2
Rsrp1
Rtbdn
Rtca
Rtca-as1
Rtel1
Rtel1-tnfrsf6b
Rtf1
Rtf2
Rtkn
Rtl10
Rtl5
Rtl9
Rtn2
Rtn3
Rtn4
Rtn4r
Rtp1
Rtp2
Rtraf
Rttn
Rubcn
Rubcnl
Rufy1
Rufy3
Rundc1
Rundc3a
Rundc3a-as1
Rundc3b
Runx1
Runx1t1
Runx2
Runx3
Rusc1
Ruvbl1
Ruvbl1-as1
Ruvbl2
Rwdd1
Rwdd2b
Rwdd3
Rwdd4
Rxfp1
Rxra
Rxrb
Rxrg
Rxylt1
Ryk
Ryr1
Ryr2
Ryr3
S100a1
S100a11
S100a13
S100a15a
S100a16
S100a5
S100a6
S100a7a
S100a7l2
S100a7p1
S100b
S100pbp
S100z
S1pr1
S1pr3
S1pr4
S1pr5
Saa1
Saal1
Sac3d1
Sacm1l
Sae1
Safb
Safb2
Sag
Sage1
Salrna2
Salrna3
Samd1
Samd10
Samd11
Samd12
Samd13
Samd3
Samd4a
Samd4b
Samd7
Samd8
Samhd1
Samm50
Sammson
Samsn1
Samsn1-as1
Sap130
Sap18p1
Sap25
Sap30
Sap30bp
Sap30l
Sap30l-as1
Sapcd2p1
Sapcd2p4
Sar1a
Saraf
Sardh
Sarm1
Sars
Sart1
Sart3
Sash1
Sat1
Sat2
Satb1-as1
Satb2
Satb2-as1
Saxo1
Saxo2
Saysd1
Sbdsp1
Sbf1p1
Sbf2
Sbf2-as1
Sbno2
Sbsn
Sc5d
Scaant1
Scaf1
Scaf11
Scaf4
Scaf8
Scai
Scamp1
Scamp2
Scamp4
Scamp5
Scand2p
Scaper
Scara3
Scara5
Scarb1
Scarb2
Scarf1
Scarf2
Scarna1
Scarna11
Scarna12
Scarna13
Scarna16
Scarna17
Scarna2
Scarna6
Scart1
Scat2
Scat8
Scel
Scfd1
Scg3
Scg5
Scgb1b2p
Scgb2a2
Scgb2b2
Schip1
Schlap1
Scimp
Scin
Scly
Scml1
Scml4
Scn1a-as1
Scn1b
Scn3b
Scn4b
Scn7a
Scn8a
Scn9a
Scnm1
Scnn1a
Scnn1b
Scnn1d
Scoc
Scoc-as1
Scp2
Scpep1
Scrg1
Scrn1
Scube2
Scygr1
Scygr10
Scygr2
Scygr3
Scyl1
Scyl2
Scyl3
Sdad1
Sdad1p1
Sdc2
Sdc3
Sdcbp
Sdcbp2
Sdcbp2-as1
Sdcbpp2
Sdccag3p2
Sdccag8
Sdf2l1
Sdf4
Sdha
Sdhaf1
Sdhaf3
Sdhaf4
Sdhap1
Sdhap3
Sdhb
Sdhc
Sdhd
Sdk1
Sdk2
Sdr16c5
Sdr39u1
Sdr42e1
Sdsl
Sec11a
Sec11b
Sec11c
Sec13
Sec13p1
Sec14l1
Sec14l2
Sec14l5
Sec16b
Sec1p
Sec22a
Sec22c
Sec23b
Sec23ip
Sec24a
Sec24b
Sec24b-as1
Sec24c
Sec24d
Sec31a
Sec61a1
Sec61a2
Sec61b
Sec62
Sec63
Secisbp2
Secisbp2l
Sectm1
Seh1l
Sel1l2
Sel1l3
Selenbp1
Selenof
Selenoh
Selenoi
Selenokp3
Selenoo
Selenoolp
Selenot
Selenotp1
Selenow
Selp
Selplg
Sema3a
Sema3b
Sema3b-as1
Sema3c
Sema3d
Sema3f
Sema3g
Sema4a
Sema4b
Sema4c
Sema4d
Sema4f
Sema4g
Sema5b
Sema6a
Sema6b
Sema6c
Sema6d
Sema7a
Senp1
Senp2
Senp5
Senp8
Sephs2p1
Sepsecs-as1
Sept1
Sept10
Sept11
Sept12
Sept14p1
Sept14p12
Sept14p24
Sept2
Sept4
Sept4-as1
Sept5
Sept7
Sept7-as1
Sept7p1
Sept7p2
Sept8
Sept9
Serf2
Sergef
Serhl2
Serinc2
Serinc3
Serinc4
Serp1
Serpina1
Serpina10
Serpina13p
Serpina15p
Serpina3
Serpina4
Serpina5
Serpina6
Serpina9
Serpinb11
Serpinb13
Serpinb2
Serpinb4
Serpinb5
Serpinb6
Serpinb7
Serpinb8
Serpinb9p1
Serpind1
Serpine1
Serpine3
Serpine4p
Serpinf1
Serping1
Serpinh1
Serpini1
Sertad2
Sertad3
Sertad4
Sertm2
Sesn1
Sestd1
Set
Setbp1
Setd1a
Setd1b
Setd3
Setd4
Setd5
Setd6
Setd6p1
Setd7
Setd9
Setdb1
Setdb2
Setmar
Setp14
Setp15
Setx
Sez6l2
Sf1
Sf3a1
Sf3a2
Sf3b1
Sf3b2
Sf3b3
Sf3b4
Sf3b5
Sfi1
Sfpq
Sfr1
Sfswap
Sft2d2
Sft2d3
Sfta1p
Sfta3
Sftpa3p
Sftpb
Sftpc
Sftpd
Sfxn1
Sfxn2
Sfxn3
Sfxn4
Sfxn5
Sgca
Sgcb
Sgce
Sgcz
Sgip1
Sgk1
Sgk2
Sgk3
Sgms1
Sgms1-as1
Sgms2
Sgo1-as1
Sgo2
Sgpl1
Sgsh
Sgsm1
Sgsm2
Sgsm3
Sgta
Sh2b1
Sh2b2
Sh2b3
Sh2d2a
Sh2d3a
Sh2d3c
Sh2d4a
Sh2d4b
Sh2d5
Sh2d6
Sh2d7
Sh3bgr
Sh3bgrl3
Sh3bp1
Sh3bp2
Sh3bp4
Sh3bp5
Sh3bp5l
Sh3d19
Sh3d21
Sh3gl3
Sh3glb1
Sh3kbp1
Sh3pxd2a-as1
Sh3pxd2b
Sh3rf1
Sh3rf2
Sh3rf3-as1
Sh3tc1
Sh3tc2
Sh3tc2-dt
Shank1
Shank2
Sharpin
Shbg
Shc1
Shc1p2
Shc2
Shc3
Shc4
Shcbp1l
Shd
Shf
Shisa4
Shisa5
Shisa8
Shisa9
Shisal2a
Shisal2b
Shkbp1
Shld1
Shld2
Shld3
Shmt2
Shoc2
Shprh
Shq1
Shroom2
Shroom3
Siah1
Sidt1
Sidt2
Sigirr
Siglec1
Siglec10
Siglec12
Siglec15
Siglec16
Siglec18p
Siglec20p
Siglec21p
Siglec5
Siglec9
Siglecl1
Sik2
Sike1
Sil1
Sim1
Sim2
Sin3a
Sin3b
Sinhcaf
Sinhcafp2
Sinhcafp3
Sipa1
Sipa1l1
Sipa1l3
Sirlnt
Sirpa
Sirpb1
Sirpb2
Sirpb3p
Sirpg-as1
Sirt1
Sirt2
Sirt3
Sirt4
Sirt5
Sirt6
Sirt7
Siva1
Ska1
Ska3
Skap1
Skap2
Ski
Skil
Skiv2l
Skp2
Sla
Sla2
Slain1
Slain2
Slamf6p1
Slamf7
Slbp
Slc10a6
Slc10a7
Slc11a1
Slc11a2
Slc12a1
Slc12a4
Slc12a5
Slc12a5-as1
Slc12a6
Slc12a7
Slc12a8
Slc12a9
Slc12a9-as1
Slc13a3
Slc13a4
Slc14a1
Slc14a2
Slc15a2
Slc15a4
Slc16a1
Slc16a10
Slc16a13
Slc16a1-as1
Slc16a1p1
Slc16a3
Slc16a5
Slc16a6
Slc16a7
Slc16a9
Slc17a1
Slc17a4
Slc17a8
Slc18a1
Slc19a1
Slc1a1
Slc1a2
Slc1a3
Slc1a4
Slc1a5
Slc1a6
Slc20a1
Slc20a2
Slc22a1
Slc22a11
Slc22a16
Slc22a18
Slc22a2
Slc22a20p
Slc22a23
Slc22a24
Slc22a4
Slc22a5
Slc22a6
Slc22a8
Slc23a2
Slc23a3
Slc24a1
Slc24a4
Slc24a5
Slc25a10
Slc25a12
Slc25a13
Slc25a14
Slc25a17
Slc25a19
Slc25a2
Slc25a21-as1
Slc25a25
Slc25a26
Slc25a27
Slc25a28
Slc25a29
Slc25a3
Slc25a30
Slc25a30-as1
Slc25a32
Slc25a35
Slc25a36
Slc25a37
Slc25a38
Slc25a38p1
Slc25a39
Slc25a3p1
Slc25a4
Slc25a40
Slc25a41
Slc25a42
Slc25a43
Slc25a44
Slc25a45
Slc25a46
Slc25a48
Slc25a5
Slc25a51
Slc25a51p2
Slc25a5p1
Slc25a5p5
Slc25a5p7
Slc25a6p6
Slc26a1
Slc26a10
Slc26a11
Slc26a2
Slc26a3
Slc26a4
Slc26a4-as1
Slc26a5
Slc26a9
Slc27a1
Slc27a3
Slc27a4
Slc27a5
Slc28a2
Slc29a1
Slc29a3
Slc2a1
Slc2a11
Slc2a14
Slc2a1-as1
Slc2a3
Slc2a3p1
Slc2a3p2
Slc2a4
Slc2a5
Slc2a6
Slc2a8
Slc2a9
Slc30a2
Slc30a3
Slc30a5
Slc30a6
Slc30a7
Slc30a8
Slc30a9
Slc31a1
Slc31a2
Slc33a1
Slc34a1
Slc34a2
Slc35a1
Slc35a3
Slc35a4
Slc35a5
Slc35c1
Slc35c2
Slc35d2
Slc35e1
Slc35e2a
Slc35e2b
Slc35e3
Slc35e4
Slc35f3
Slc35f4
Slc35f5
Slc35f6
Slc35g2
Slc35g3
Slc36a1
Slc36a2
Slc37a1
Slc37a2
Slc37a3
Slc38a1
Slc38a10
Slc38a11
Slc38a2
Slc38a5
Slc38a6
Slc38a7
Slc38a9
Slc39a1
Slc39a10
Slc39a11
Slc39a12
Slc39a13
Slc39a14
Slc39a2
Slc39a3
Slc39a4
Slc39a6
Slc39a7
Slc39a9
Slc3a1
Slc3a2
Slc40a1
Slc41a1
Slc41a2
Slc41a3
Slc43a1
Slc43a2
Slc43a3
Slc44a1
Slc44a3
Slc44a3-as1
Slc44a4
Slc44a5
Slc45a3
Slc45a4
Slc46a1
Slc47a1
Slc47a2
Slc48a1
Slc49a4
Slc4a11
Slc4a1ap
Slc4a2
Slc4a3
Slc4a4
Slc4a5
Slc4a7
Slc4a8
Slc4a9
Slc50a1
Slc51a
Slc5a1
Slc5a10
Slc5a11
Slc5a4
Slc5a9
Slc6a1
Slc6a11
Slc6a12
Slc6a13
Slc6a19
Slc6a21p
Slc6a6
Slc6a8
Slc6a9
Slc7a1
Slc7a11-as1
Slc7a13
Slc7a14-as1
Slc7a2
Slc7a4
Slc7a5p1
Slc7a5p2
Slc7a6
Slc7a7
Slc7a8
Slc7a9
Slc8a1
Slc8a1-as1
Slc8a2
Slc8a3
Slc8b1
Slc9a1
Slc9a3
Slc9a3-as1
Slc9a3r1
Slc9a3r2
Slc9a4
Slc9a5
Slc9a6
Slc9a8
Slc9a9
Slc9b2
Slco1b7
Slco2b1
Slco3a1
Slco4a1
Slco4a1-as1
Slco5a1
Slf1
Slf2
Slfn11
Slfn13
Slfn5
Slit1
Slit3
Slitrk6
Slk
Slmap
Sltm
Slx4ip
Smad1
Smad1-as2
Smad3
Smad4
Smad6
Smad7
Smagp
Smap1
Smap2
Smarca2
Smarca4
Smarca5-as1
Smarcad1
Smarcal1
Smarcc1
Smarcc2
Smarcd1
Smarcd2
Smarcd3
Smarce1p2
Smarce1p5
Smbd1p
Smc1a
Smc2
Smc3
Smc4
Smco2
Smco3
Smco4
Smdt1
Smg1
Smg1p7
Smg5
Smg6
Smg6-it1
Smg7
Smg7-as1
Smg8
Smg9
Smilr
Smim1
Smim10l1
Smim13
Smim14
Smim2
Smim20
Smim21
Smim23
Smim24
Smim25
Smim26
Smim27
Smim29
Smim2-as1
Smim3
Smim33
Smim35
Smim36
Smim4
Smim40
Smim5
Smim6
Smim7
Smim8
Smkr1
Smoc1
Smox
Smpd1
Smpd2
Smpd3
Smpdl3a
Smpx
Smr3a
Sms
Smtn
Smtnl1
Smtnl2
Smurf1
Smyd1
Smyd2
Smyd3
Smyd4
Smyd5
Snai2
Snai3-as1
Snap23
Snap23p1
Snap25
Snap25-as1
Snap29
Snap47
Snap91
Snapc2
Snapc3
Snapc4
Snapin
Snca
Sncaip
Sncg
Snd1
Sned1
Snf8
Snhg1
Snhg10
Snhg11
Snhg14
Snhg15
Snhg17
Snhg20
Snhg21
Snhg22
Snhg25
Snhg26
Snhg28
Snhg29
Snhg3
Snhg4
Snhg5
Snhg6
Snhg7
Snhg8
Snhg9
Snip1
Snora108
Snora13
Snora17a
Snora17b
Snora1b
Snora24
Snora25
Snora25b
Snora26
Snora32
Snora36a
Snora36b
Snora36c
Snora38
Snora3a
Snora3c
Snora48
Snora49
Snora50c
Snora52
Snora54
Snora57
Snora6
Snora63c
Snora68b
Snora70
Snora70e
Snora70h
Snora71a
Snora71e
Snora73a
Snora74d
Snora78
Snora80b
Snora80c
Snorc
Snord101
Snord104
Snord105
Snord110
Snord111b
Snord114-1
Snord114-10
Snord114-11
Snord114-12
Snord114-13
Snord114-15
Snord114-16
Snord114-18
Snord114-19
Snord114-2
Snord114-20
Snord114-21
Snord114-22
Snord114-23
Snord114-24
Snord114-25
Snord114-26
Snord114-27
Snord114-28
Snord114-29
Snord114-30
Snord114-31
Snord114-5
Snord114-6
Snord114-9
Snord115-32
Snord115-35
Snord116-10
Snord116-2
Snord116-9
Snord118
Snord12
Snord124
Snord125
Snord12b
Snord12c
Snord13
Snord14e
Snord15a
Snord15b
Snord17
Snord1a
Snord1b
Snord2
Snord22
Snord24
Snord35b
Snord36a
Snord36b
Snord38a
Snord38b
Snord38c
Snord3a
Snord3b-2
Snord3c
Snord3d
Snord3g
Snord3j
Snord42b
Snord43
Snord45a
Snord45c
Snord46
Snord48
Snord49a
Snord49b
Snord50b
Snord52
Snord53
Snord53b
Snord55
Snord58a
Snord58b
Snord58c
Snord68
Snord70
Snord70b
Snord72
Snord77b
Snord82
Snord83b
Snord87
Snord88c
Snord93
Snord95
Snord96a
Snrk
Snrnp25
Snrnp35
Snrnp48
Snrnp70
Snrpa
Snrpb
Snrpb2
Snrpc
Snrpcp19
Snrpd1
Snrpd3
Snrpe
Snrpep4
Snrpep5
Snrpep6
Snrpep7
Snrpf
Snrpg
Snrpgp10
Snrpgp12
Snrpgp15
Snrpgp20
Snrpn
Snta1
Sntb1
Sntb2
Sntg1
Sntg2
Snu13
Snupn
Snurf
Snw1
Snx1
Snx10
Snx11
Snx14
Snx15
Snx16
Snx17
Snx18
Snx19
Snx2
Snx20
Snx21
Snx25
Snx25p1
Snx27
Snx29
Snx29p2
Snx32
Snx33
Snx4
Snx5
Snx6
Snx8
Snx9
Soat1
Soat2
Socs1
Socs2
Socs2-as1
Socs3
Socs4
Socs5
Socs6
Socs7
Sod1
Sod1p3
Sod2
Sod2-ot1
Soga3
Sohlh1
Son
Sorbs1
Sorbs2
Sorbs3
Sorcs1
Sorcs2
Sorcs3
Sord
Sorl1
Sort1
Sos2
Sowahb
Sox12
Sox13
Sox15
Sox2-ot
Sox5
Sox5-as1
Sox6
Sox8
Sox9
Sox9-as1
Sp1
Sp100
Sp110
Sp140
Sp140l
Sp2
Sp2-as1
Sp3
Sp4
Sp5
Sp6
Spa17
Spaar
Spaca3
Spaca5
Spaca6
Spaca7
Spaca9
Spag1
Spag11b
Spag4
Spag5
Spag5-as1
Spag7
Spag9
Spanxn3
Spanxn4
Sparc
Spart
Spart-as1
Spast
Spata1
Spata13
Spata17
Spata20
Spata20p1
Spata21
Spata22
Spata24
Spata25
Spata2p1
Spata32
Spata41
Spata42
Spata46
Spata5
Spata5l1
Spata6
Spata6l
Spata7
Spatc1
Spats2
Spats2l
Spc24
Spcs1
Spcs2
Spcs3
Spdl1
Spdya
Spdyc
Spdye5
Specc1
Specc1l
Specc1l-adora2a
Specc1p2
Spef2
Speg
Spegnb
Spen
Spg11
Spg7
Sphk1
Sphk2
Spi1
Spice1
Spidr
Spin1
Spin2a
Spindoc
Spink1
Spink13
Spink5
Spink6
Spink8
Spint1
Spint1-as1
Spint2
Spint3
Spire1
Spire2
Spn
Spns1
Spns3
Spocd1
Spock1
Spock2
Spock3
Spon2
Spop
Spp1
Sppl2a
Sppl2b
Sppl3
Spred1
Spred2
Spred3
Sprr1a
Sprr3
Sprr5
Sprtn
Spry1
Spry2
Spry4
Spry4-as1
Spryd3
Spsb1
Spsb2
Spsb4
Spta1
Sptan1
Sptbn1
Sptbn4
Sptlc1
Sptlc1p3
Sptlc2
Sptlc3
Sptssb
Spx
Sqle
Sqor
Sqstm1
Sra1
Srbd1
Src
Srcap
Srcin1
Srd5a1
Srd5a3
Srd5a3-as1
Srebf1
Srebf2
Srek1
Srfbp1
Srgap1
Srgap2
Srgap2-as1
Srgap2c
Srgap3
Srgap3-as1
Srgap3-as2
Srgn
Srl
Srms
Srp14-as1
Srp14p4
Srp19
Srp54
Srp54-as1
Srp72
Srp9
Srp9p1
Srpk1
Srpk2
Srpk2p
Srpk3
Srprb
Srpx2
Srr
Srrd
Srrm1
Srrm2
Srrm5
Srrt
Srsf10p1
Srsf11
Srsf12
Srsf3
Srsf4
Srsf5
Srsf6
Srsf8
Srxn1
Ss18
Ss18l1
Ss18l2
Ssb
Ssbp1
Ssbp2
Ssbp3
Ssbp4
Ssc4d
Ssc5d
Ssh2
Ssmem1
Ssna1
Sspn
Sspo
Ssr1
Ssr1p2
Ssr3
Ssr4
Ssrp1
Sssca1
Sstr2
Sstr3
Sstr5
Sstr5-as1
Ssuh2
Ssx1
Ssx2ip
Ssx6p
Ssx8p
St13
St13p15
St13p6
St18
St20
St20-as1
St3gal1
St3gal1p1
St3gal2
St3gal3
St3gal4
St3gal5
St3gal5-as1
St3gal6
St3gal6-as1
St5
St6gal1
St6galnac1
St6galnac2
St6galnac2p1
St6galnac4
St6galnac6
St7
St7-as1
St7-as2
St7l
St7-ot4
St8sia1
St8sia2
Stab1
Stac2
Stac3
Stag2
Stag3
Stag3l1
Stag3l4
Stag3l5p
Stag3l5p-pvrig2p-pilrb
Stam
Stam2
Stambp
Stambpl1
Stap1
Stard10
Stard13
Stard13-as
Stard3
Stard3nl
Stard4-as1
Stard5
Stard7
Stard8
Stard9
Stat1
Stat3
Stat4
Stat5a
Stat5b
Stat6
Stath
Stau1
Stau2
Stau2-as1
Stc2
Steap1b
Steap2
Sth
Stil
Stim1
Stim2
Stimate
Stip1
Stk10
Stk11
Stk11ip
Stk17a
Stk17b
Stk19
Stk24
Stk3
Stk32b
Stk32c
Stk33
Stk35
Stk36
Stk38l
Stk39
Stk4
Stk40
Stk4-as1
Stkld1
Stmn1p1
Stmn2
Stmn3
Stmn4
Stmp1
Stn1
Stoml1
Ston1-gtf2a1l
Ston2
Stpg1
Stpg4
Stra6
Stra6lp
Strada
Stradb
Strap
Strbp
Strip1
Strip2
Strn4
Stt3a
Stt3b
Stum
Stx10
Stx11
Stx12
Stx16
Stx16-npepl1
Stx17
Stx18-as1
Stx1b
Stx2
Stx3
Stx4
Stx5
Stx6
Stx8
Stxbp1
Stxbp2
Stxbp3
Stxbp4
Stxbp5
Stxbp5-as1
Styx
Styxl1
Sub1
Sub1p1
Sucla2
Sucla2-as1
Sucla2p2
Sucla2p3
Suclg2-as1
Sucnr1
Suco
Suds3p1
Sufu
Sugct
Sugp2
Sugt1
Sugt1p2
Sugt1p3
Sugt1p4
Sugt1p4-stra6lp
Sulf1
Sulf2
Sult1c2
Sult1e1
Sult2b1
Sult4a1
Sumf1
Sumf2
Sumo2
Sumo2p17
Sumo2p18
Sumo2p19
Sumo2p7
Sumo2p8
Sun1
Sun2
Suox
Supt16h
Supt20h
Supt4h1
Supt5h
Supt6h
Supt7l
Supv3l1
Surf2
Susd1
Susd4
Susd6
Suv39h1
Suz12
Suz12p1
Sv2b
Svbp
Svep1
Svil
Svil2p
Svop
Swap70
Swi5
Swsap1
Swt1
Syap1
Sybu
Syce1
Sycp1
Sycp2l
Sycp3
Syf2
Syf2p1
Syk
Sympk
Syn1
Sync
Syne1
Syne1-as1
Syne2
Syngap1
Syngr1
Syngr3
Syngr4
Synj1
Synj2
Synj2bp-cox16
Synm
Synpo
Synpo2l
Synpr
Synrg
Syp
Sys1
Sys1-dbndd2
Syt1
Syt12
Syt14
Syt16
Syt17
Syt2
Syt3
Syt5
Syt7
Syt8
Syt9
Sytl1
Sytl2
Sytl3
Sytl4
Syvn1
Szrd1
Szt2
Taar1
Tab1
Tab2
Tab2-as1
Tac1
Tac3
Tacc1
Tacc2
Tacc3
Taco1
Tacr2
Tacstd2
Tada2a
Tada2b
Tada3
Taf1
Taf10
Taf11
Taf11l3
Taf12
Taf15
Taf1a
Taf1a-as1
Taf1b
Taf1c
Taf1d
Taf1l
Taf4
Taf4b
Taf5l
Taf6l
Taf8
Taf9
Taf9bp1
Tagap
Tagln
Tagln2
Tagln2p1
Tal1
Taldo1
Tamm41
Tanc1
Tanc2
Tango2
Tango6
Tank
Taok1
Taok2
Taok3
Tap1
Tap2
Tapbp
Tapbpl
Tapt1
Tarbp1
Tarbp2
Tars
Tars2
Tarsl2
Tas1r1
Tas2r31
Tas2r46
Tas2r5
Tas2r62p
Tasor2
Tat
Tatdn1
Tatdn2
Tatdn2p3
Tatdn3
Tax1bp1
Taz
Tbc1d1
Tbc1d10a
Tbc1d10b
Tbc1d13
Tbc1d14
Tbc1d15
Tbc1d16
Tbc1d17
Tbc1d19
Tbc1d20
Tbc1d22a
Tbc1d22b
Tbc1d23
Tbc1d24
Tbc1d25
Tbc1d28
Tbc1d29p
Tbc1d2b
Tbc1d31
Tbc1d32
Tbc1d5
Tbc1d7
Tbc1d8
Tbc1d9b
Tbcap2
Tbcap3
Tbcb
Tbcc
Tbcd
Tbce
Tbcel
Tbck
Tbila
Tbk1
Tbkbp1
Tbl1x
Tbl1xr1
Tbl1xr1-as1
Tbl3
Tbp
Tbpl1
Tbpl2
Tbrg1
Tbx1
Tbx18
Tbx2
Tbx21
Tbx3
Tbx4
Tbx5-as1
Tbx6
Tbxas1
Tcaim
Tcam1p
Tcap
Tcea1
Tcea2
Tcea3
Tceal1
Tceanc
Tceanc2
Tcerg1
Tcerg1l-as1
Tcf12
Tcf19
Tcf20
Tcf23
Tcf25
Tcf3
Tcf4
Tcf4-as1
Tcf7
Tcf7l1-it1
Tcf7l2
Tcfl5
Tchh
Tchp
Tcim
Tcirg1
Tcl6
Tcn1
Tcn2
Tcof1
Tcp10l2
Tcp11
Tcp11l1
Tcp11l2
Tcta
Tcte1
Tctex1d1
Tctn1
Tctn2
Tctn3
Tdg
Tdgf1
Tdgf1p2
Tdgf1p4
Tdgf1p7
Tdh
Tdo2
Tdp1
Tdrd10
Tdrd15
Tdrd3
Tdrd6
Tdrd9
Tdrg1
Tdrkh
Tdrkh-as1
Tead1
Tead2
Tead3
Tead4
Tec
Tecpr1
Tecpr2
Tecr
Tecta
Tectb
Tedc1
Tedc2
Teddm1
Tef
Tek
Tekt1
Tekt5
Ten1
Ten1-cdk3
Tenm2
Tenm3
Tenm3-as1
Tent2
Tent4a
Tent4b
Tent5a
Tepp
Tepsin
Terb1
Terb2
Terc
Terf1
Terf2
Terf2ip
Tes
Tesc
Tesc-as1
Tesk1
Tesmin
Tet2
Tet3
Tex101
Tex12
Tex15
Tex2
Tex21p
Tex22
Tex26
Tex261
Tex264
Tex26-as1
Tex33
Tex36
Tex41
Tex45
Tex46
Tex52
Tex53
Tex54
Tex9
Tf
Tfamp2
Tfap2a
Tfap2a-as1
Tfap2c
Tfap2d
Tfap4
Tfb1m
Tfcp2
Tfdp1
Tfdp2
Tfeb
Tfec
Tff2
Tfg
Tfip11
Tfpi2
Tfpt
Tfrc
Tg
Tgfb1i1
Tgfb2
Tgfb3-as1
Tgfbi
Tgfbr1
Tgfbr2
Tgfbr3
Tgif1
Tgif2
Tgif2p1
Tgif2-rab5if
Tgm2
Tgm5
Tgm7
Tgoln2
Tgs1
Th
Thada
Thap11
Thap12p3
Thap2
Thap3
Thap4
Thap5
Thap6
Thap7
Thap7-as1
Thap8
Thap9
Thap9-as1
Thbs1
Thbs2
Thbs3
Thbs4
Them4
Them5
Them6
Themis2
Thg1l
Thnsl1
Thnsl2
Thoc5
Thoc6
Thop1
Thpo
Thra
Thrap3
Thrb
Thrb-as1
Thsd4
Thsd7b
Thsd8
Thtpa
Thumpd1
Thumpd1p1
Thumpd2
Thumpd3
Thumpd3-as1
Thy1
Tia1
Tial1
Tiam1
Tiam2
Ticam1
Ticam2
Ticrr
Tie1
Tifa
Tigar
Tigd2
Tigd5
Tigit
Timm10b
Timm17a
Timm21
Timm23b
Timm29
Timm44
Timm50
Timm8ap1
Timm8b
Timm9p1
Timmdc1
Timp1
Timp3
Tinagl1
Tincr
Tinf2
Tiparp
Tiparp-as1
Tiprl
Tjap1
Tjp1
Tjp2
Tjp3
Tk2
Tkfc
Tldc2
Tle1
Tle2
Tle3
Tle4
Tle6
Tle7
Tlk1
Tlk2
Tll1
Tln1
Tln2
Tlr10
Tlr2
Tlr3
Tlr4
Tlr5
Tlr6
Tlx2
Tm2d1
Tm2d2
Tm2d3
Tm4sf1
Tm4sf19
Tm4sf19-as1
Tm4sf19-tctex1d2
Tm4sf1-as1
Tm4sf20
Tm4sf4
Tm4sf5
Tm6sf1
Tm7sf2
Tm9sf1
Tm9sf2
Tm9sf4
Tma16
Tma16p2
Tma7
Tmbim1
Tmbim4
Tmbim6
Tmbim7p
Tmc1
Tmc3-as1
Tmc4
Tmc5
Tmc6
Tmc7
Tmc8
Tmcc1
Tmcc2
Tmco1
Tmco1-as1
Tmco2
Tmco3
Tmco4
Tmco5a
Tmco5b
Tmco6
Tmed11p
Tmed2
Tmed3
Tmed4
Tmed5
Tmed7-ticam2
Tmed9
Tmem100
Tmem101
Tmem102
Tmem104
Tmem105
Tmem106b
Tmem106c
Tmem107
Tmem108
Tmem109
Tmem110-mustn1
Tmem114
Tmem116
Tmem120b
Tmem126a
Tmem126b
Tmem127
Tmem129
Tmem130
Tmem132a
Tmem132e
Tmem134
Tmem135
Tmem136
Tmem138
Tmem140
Tmem143
Tmem144
Tmem145
Tmem147
Tmem14c
Tmem14dp
Tmem150a
Tmem154
Tmem155
Tmem156
Tmem158
Tmem159
Tmem161a
Tmem161b-as1
Tmem164
Tmem165
Tmem167b
Tmem170a
Tmem171
Tmem173
Tmem175
Tmem177
Tmem179b
Tmem18
Tmem181
Tmem182
Tmem183a
Tmem184b
Tmem184c
Tmem187
Tmem189
Tmem19
Tmem198
Tmem198b
Tmem199
Tmem200a
Tmem200c
Tmem201
Tmem204
Tmem205
Tmem207
Tmem208
Tmem210
Tmem212
Tmem212-as1
Tmem214
Tmem216
Tmem219
Tmem220
Tmem222
Tmem223
Tmem229b
Tmem230
Tmem231p1
Tmem232
Tmem233
Tmem237
Tmem239
Tmem240
Tmem241
Tmem242
Tmem245
Tmem246
Tmem246-as1
Tmem248
Tmem250
Tmem251
Tmem252
Tmem253
Tmem254
Tmem254-as1
Tmem255b
Tmem259
Tmem26
Tmem260
Tmem262
Tmem263
Tmem265
Tmem266
Tmem269
Tmem26-as1
Tmem272
Tmem273
Tmem274p
Tmem30b
Tmem33
Tmem38a
Tmem38b
Tmem39b
Tmem40
Tmem41a
Tmem41b
Tmem42
Tmem43
Tmem44
Tmem44-as1
Tmem45a
Tmem45b
Tmem50a
Tmem50b
Tmem51
Tmem52b
Tmem53
Tmem56
Tmem56-rwdd3
Tmem59
Tmem59l
Tmem62
Tmem63a
Tmem63b
Tmem63c
Tmem64
Tmem67
Tmem69
Tmem70
Tmem72
Tmem74b
Tmem75
Tmem79
Tmem82
Tmem86a
Tmem86b
Tmem87a
Tmem8a
Tmem8b
Tmem91
Tmem92
Tmem94
Tmem95
Tmem97
Tmem97p1
Tmem97p2
Tmem9b
Tmem9b-as1
Tmf1p1
Tmie
Tmigd1
Tmigd2
Tmigd3
Tmlhe
Tmod1
Tmod2
Tmod3
Tmod4
Tmpo
Tmpop1
Tmpop2
Tmppe
Tmprss11cp
Tmprss12
Tmprss13
Tmprss2
Tmprss4
Tmprss5
Tmprss6
Tmprss9
Tmsb4x
Tmsb4xp3
Tmsb4xp4
Tmtc1
Tmtc2
Tmtc3
Tmtc4
Tmub1
Tmub2
Tmx1
Tmx2
Tmx2-ctnnd1
Tmx3
Tnc
Tnfaip1
Tnfaip2
Tnfaip3
Tnfaip8
Tnfaip8l1
Tnfaip8l3
Tnfrsf10a-as1
Tnfrsf10b
Tnfrsf10c
Tnfrsf11b
Tnfrsf14
Tnfrsf14-as1
Tnfrsf18
Tnfrsf1a
Tnfrsf8
Tnfrsf9
Tnfsf10
Tnfsf11
Tnfsf13
Tnfsf13b
Tnfsf14
Tnfsf18
Tnfsf8
Tnik
Tnip1
Tnip2
Tnip3
Tnk2-as1
Tnks
Tnks1bp1
Tnnc2
Tnni1
Tnni3
Tnni3k
Tnnt1
Tnnt2
Tnnt3
Tnpo1
Tnpo1p2
Tnpo2
Tnpo3
Tnr
Tnrc18
Tnrc6a
Tnrc6b
Tnrc6c
Tns1
Tns2
Tns3
Tns4
Tnxb
Tob1-as1
Tob2
Toe1
Togaram1
Togaram2
Tollip
Tollip-as1
Tom1
Tom1l1
Tom1l2
Tomm20l
Tomm22
Tomm40l
Tomm6
Tonsl
Top1mt
Top3a
Top3b
Topaz1
Topbp1
Tor1a
Tor1aip1
Tor1aip2
Tor1b
Tor3a
Tox2
Tox4
Tp53
Tp53bp1
Tp53bp2
Tp53i13
Tp53i3
Tp53inp2
Tp53tg5
Tp63
Tp73
Tp73-as1
Tpbg
Tpcn1
Tpcn2
Tpd52
Tpd52l1
Tpd52l2
Tpgs1
Tpgs2
Tph1
Tpi1
Tpi1p2
Tpi1p3
Tpm1
Tpm1-as
Tpm2
Tpm3
Tpm3p1
Tpm3p3
Tpm3p7
Tpm3p9
Tpm4
Tpp1
Tpp2
Tppp3
Tpra1
Tprg1
Tprg1-as1
Tprg1-as2
Tprg1l
Tprx1
Tprx2p
Tprxl
Tpst1
Tpt1
Tpt1-as1
Tpt1p10
Tpt1p3
Tpt1p8
Tpte2p1
Tpte2p6
Tptep1
Tptep2
Tpx2
Tra2a
Tra2b
Trabd
Tradd
Traf1
Traf2
Traf3
Traf3ip2-as1
Traf3ip3
Traf4
Traf5
Traf6
Traf7
Trafd1
Traip
Traj1
Traj17
Traj18
Traj19
Traj2
Traj22
Traj23
Traj24
Traj3
Traj59
Traj6
Traj60
Traj61
Traj7
Trak1
Trak2
Tram1
Tram2-as1
Trap1
Trappc11
Trappc12
Trappc12-as1
Trappc13
Trappc2b
Trappc2l
Trappc3
Trappc4
Trappc5
Trappc6a
Trappc8
Trappc9
Trav10
Trav12-2
Trav13-1
Trav13-2
Trav14dv4
Trav17
Trav26-1
Trav32
Trav37
Trav39
Trav4
Trav40
Trav8-2
Trav8-3
Trav9-2
Trbj2-1
Trbj2-2
Trbj2-2p
Trbj2-3
Trbj2-4
Trbj2-5
Trbj2-6
Trbj2-7
Trbv10-3
Trbv12-2
Trbv12-4
Trbv13
Trbv14
Trbv18
Trbv26
Trbv27
Trbv30
Trbv5-2
Trbv5-4
Trbv5-6
Trbv5-7
Trbv6-1
Trbv6-7
Trbv7-3
Trbv7-5
Trbv8-2
Trdd3
Trdn
Treh
Trem1
Trem2
Treml1
Treml3p
Trerf1
Trerna1
Trex1
Trex2
Trg-as1
Trgjp1
Trgv9
Trgva
Trh
Trib1
Trib2
Trib3
Trim11
Trim15
Trim16
Trim16l
Trim17
Trim2
Trim24
Trim26
Trim28
Trim29
Trim3
Trim31
Trim31-as1
Trim32
Trim34
Trim35
Trim36
Trim37
Trim39
Trim39-rpp21
Trim40
Trim41
Trim44
Trim45
Trim46
Trim49d1
Trim50
Trim52-as1
Trim54
Trim55
Trim56
Trim6
Trim60p13
Trim65
Trim66
Trim67
Trim69
Trim6-trim34
Trim7
Trim9
Triml1
Trio
Triobp
Trip10
Trip12
Trip13
Trip4
Trip6
Trit1
Trmo
Trmt1
Trmt10b
Trmt10bp1
Trmt10c
Trmt112p3
Trmt112p4
Trmt112p6
Trmt12
Trmt13
Trmt2a
Trmt44
Trmt5
Trmt61a
Trmt9b
Trmu
Trnau1ap
Trnp1
Trnt1
Troap
Trpa1
Trpc1
Trpc2
Trpc3
Trpm1
Trpm2
Trpm3
Trpm4
Trpm6
Trpm8
Trps1
Trpt1
Trpv2
Trpv3
Trpv4
Trpv6
Trub1
Trub2
Tsacc
Tsbp1-as1
Tsc1
Tsc2
Tsc22d1
Tsc22d2
Tsc22d3
Tsc22d4
Tsen15
Tsen15p1
Tsen2
Tsen34
Tsen54
Tsfm
Tsg101
Tsga13
Tshr
Tshz1
Tshz3
Tsku
Tslp
Tsn
Tsnare1
Tsnax
Tsnax-disc1
Tsnaxip1
Tspan1
Tspan10
Tspan13
Tspan14
Tspan15
Tspan18
Tspan19
Tspan3
Tspan31
Tspan4
Tspan7
Tspan9-it1
Tspear-as2
Tspo2
Tspoap1
Tspoap1-as1
Tspy15p
Tspyl2
Tssc2
Tssc4
Tsta3
Tstd2
Tstd3
Ttbk1
Ttbk2
Ttc1
Ttc13
Ttc14
Ttc17
Ttc19
Ttc21b
Ttc23
Ttc24
Ttc25
Ttc26
Ttc27
Ttc28
Ttc28-as1
Ttc3
Ttc31
Ttc33
Ttc37
Ttc38
Ttc39a
Ttc39b
Ttc39c
Ttc39c-as1
Ttc4
Ttc41p
Ttc6
Ttc7a
Ttc7b
Ttc9c
Ttf2
Tti1
Tti2
Ttk
Ttl
Ttll11-it1
Ttll13p
Ttll2
Ttll3
Ttll4
Ttll5
Ttll6
Ttll7
Ttll9
Ttn-as1
Ttpal
Ttr
Ttyh1
Ttyh2
Ttyh3
Tub
Tuba1a
Tuba1c
Tuba4a
Tuba4b
Tubal3
Tubap2
Tub-as1
Tubb
Tubb2bp1
Tubb3
Tubb4b
Tubb4bp7
Tubb6
Tubb8p4
Tubb8p6
Tubb8p7
Tubbp2
Tubbp5
Tubbp9
Tubd1
Tubg1
Tubgcp2
Tubgcp3
Tubgcp4
Tubgcp5
Tuft1
Tug1
Tulp1
Tulp2
Tulp3
Tulp3p1
Tulp4
Tusc3
Tusc8
Tut1
Tut4
Tut7
Tvp23b
Tvp23bp2
Tvp23c
Tvp23c-cdrt4
Twf2
Twist1
Txk
Txlna
Txlng
Txn2
Txndc11
Txndc15
Txndc17
Txndc2
Txndc8
Txndc9
Txnl1
Txnl1p1
Txnl4a
Txnp1
Txnrd1
Txnrd2
Txnrd3
Tyk2
Tymp
Tymsos
Tymsp2
Tyrobp
Tyrp1
Tyw1
Tyw3
Tyw5
U2af1l4
U2af2
U2surp
U47924.2
U47924.3
U51244.1
U52111.1
U62317.1
U62631.1
U73166.1
U73169.1
U82695.1
U91324.1
U91328.1
Uaca
Uap1
Uba1
Uba2
Uba3
Uba5
Uba52
Uba6-as1
Uba7
Ubac1
Ubac2
Ubald2
Ubap1
Ubap2
Ubap2l
Ubash3a
Ubash3b
Ubb
Ubbp1
Ubbp4
Ubbp5
Ube2b
Ube2c
Ube2cp2
Ube2cp3
Ube2cp4
Ube2d1
Ube2d2
Ube2d3-as1
Ube2e1
Ube2f
Ube2fp3
Ube2f-scly
Ube2g1
Ube2h
Ube2hp1
Ube2i
Ube2j2
Ube2l4
Ube2m
Ube2o
Ube2q1-as1
Ube2q2
Ube2q2p1
Ube2q2p9
Ube2u
Ube2v1
Ube2v1p4
Ube2v1p8
Ube2v2
Ube2v2p1
Ube2v2p4
Ube2w
Ube2z
Ube3a
Ube3b
Ube3c
Ube3d
Ube4a
Ube4b
Ubfd1
Ubfd1p1
Ubl4a
Ubl5
Ubl7-as1
Ubn1
Ubox5
Ubox5-as1
Ubp1
Ubqln4
Ubqln4p2
Ubr2
Ubr3
Ubr4
Ubr5
Ubr5-as1
Ubr7
Ubtf
Ubtfl8
Ubxn1
Ubxn11
Ubxn2a
Ubxn2b
Ubxn4
Ubxn6
Ubxn7
Ubxn8
Uca1
Uchl1
Uchl3
Uchl5
Uck1
Uck2
Uckl1
Uckl1-as1
Ucma
Ucp2
Uevld
Ufc1
Ufd1
Ufl1
Ufm1
Ugcg
Ugdh
Ugdh-as1
Uggt1
Uggt2
Ugp2
Ugt1a1
Ugt1a6
Ugt1a7
Ugt2a3p7
Ugt2b4
Ugt2b7
Uhmk1
Uhrf1
Uhrf1bp1
Uhrf1bp1l
Uhrf2
Uhrf2p1
Uimc1
Ulk3
Ulk4
Umad1
Umod
Umodl1
Umps
Unc13a
Unc45a
Unc50
Unc5b
Unc5c
Unc5cl
Unc5d
Unc79
Unc80
Unc93b1
Unc93b4
Unc93b5
Ung
Ungp1
Unk
Uox
Upf1
Upf3a
Upk1a
Upk1b
Upk2
Upk3a
Upp1
Upp2
Uprt
Uqcc1
Uqcc2
Uqcr10
Uqcrb
Uqcrbp2
Uqcrc1
Uqcrc2
Uqcrh
Uqcrhp4
Uqcrq
Urgcp
Uri1
Urm1
Urod
Usb1
Use1
Usf2
Usf3
Ush1c
Ush2a
Ushbp1
Uso1
Usp1
Usp10
Usp11
Usp12-as2
Usp13
Usp14
Usp16
Usp20
Usp22
Usp24
Usp25
Usp27x
Usp2-as1
Usp30
Usp30-as1
Usp32
Usp34
Usp36
Usp37
Usp38
Usp39
Usp3-as1
Usp4
Usp40
Usp42
Usp43
Usp44
Usp45
Usp46-as1
Usp47
Usp48
Usp5
Usp53
Usp54
Usp7
Usp8
Usp9x
Uspl1
Ust
Utp11
Utp14a
Utp15
Utp18
Utp20
Utp23
Utp25
Utp4
Utrn
Uts2
Uts2b
Uvrag-dt
Uvssa
Uxs1
Uxt
Vac14
Vamp2
Vamp3
Vamp5
Vamp7
Vamp8
Vamp9p
Vangl1
Vapa
Vapb
Vars
Vars2
Vash1
Vash1-as1
Vash2
Vasp
Vav1
Vav2
Vav3
Vav3-as1
Vax2
Vcam1
Vcan
Vcl
Vcx
Vdac1
Vdac2
Vdac2p4
Vdac3
Vdr
Vegfa
Ventxp4
Ventxp6
Veph1
Vezf1
Vezt
Vgll3
Vgll4
Vil1
Vill
Vim
Vim-as1
Vipas39
Vipr1
Vipr1-as1
Virma
Vit
Vkorc1
Vldlr
Vldlr-as1
Vma21
Vmac
Vmp1
Vn1r104p
Vn1r11p
Vn1r12p
Vn1r13p
Vn1r4
Vn1r69p
Vn1r80p
Vn1r88p
Vn2r10p
Vn2r17p
Vn2r3p
Vnn2
Vopp1
Vpreb3
Vps11
Vps13a
Vps13b
Vps13c
Vps13d
Vps18
Vps25
Vps26a
Vps26b
Vps26c
Vps29
Vps33a
Vps33b
Vps33b-dt
Vps35
Vps35l
Vps36
Vps37a
Vps37b
Vps37d
Vps39
Vps41
Vps45
Vps4a
Vps50
Vps51
Vps52
Vps53
Vps8
Vrk1
Vrk2
Vrk3
Vrtn
Vsig1
Vsig10
Vsig10l2
Vsig4
Vsir
Vsnl1
Vstm1
Vstm2a-ot1
Vstm2l
Vsx1
Vta1
Vta1p1
Vtcn1
Vti1a
Vti1b
Vti1bp3
Vtrna1-1
Vtrna1-2
Vtrna1-3
Vtrna2-1
Vtrna2-2p
Vwa1
Vwa2
Vwa3a
Vwa3b
Vwa5a
Vwa5b2
Vwa7
Vwa8
Vwc2l
Vwce
Vwde
Vwf
Wac
Wac-as1
Wars
Wars2-as1
Was
Wasf1
Wasf3
Wasf4p
Wash8p
Wash9p
Washc2a
Washc2c
Washc3
Washc4
Washc5-as1
Wbp1
Wbp1l
Wbp1lp2
Wbp2
Wdfy1
Wdfy2
Wdfy3
Wdfy4
Wdpcp
Wdr1
Wdr11
Wdr11-as1
Wdr12
Wdr13
Wdr17
Wdr18
Wdr19
Wdr20
Wdr24
Wdr25
Wdr26
Wdr27
Wdr3
Wdr33
Wdr34
Wdr35
Wdr36
Wdr37
Wdr41
Wdr43
Wdr44
Wdr45
Wdr45b
Wdr45p1
Wdr46
Wdr48
Wdr49
Wdr53
Wdr55
Wdr59
Wdr5b
Wdr6
Wdr60
Wdr61
Wdr62
Wdr63
Wdr64
Wdr66
Wdr7
Wdr70
Wdr72
Wdr73
Wdr74
Wdr75
Wdr77
Wdr7-ot1
Wdr81
Wdr82
Wdr82p1
Wdr83
Wdr83os
Wdr86-as1
Wdr90
Wdr91
Wdr92
Wdr95p
Wdr97
Wdtc1
Wdyhv1
Wee1
Wee2-as1
Wfdc1
Wfdc2
Wfdc21p
Wfdc3
Wfdc6
Wfs1
Whamm
Whrn
Wipf1
Wipf2
Wipi2
Wiz
Wls
Wnk1
Wnk2
Wnk4
Wnt1
Wnt10a
Wnt2
Wnt2b
Wnt5a
Wnt5b
Wnt6
Wrap53
Wrap73
Wrb
Wrb-sh3bgr
Wrn
Wrnip1
Wsb1
Wsb2
Wscd1
Wscd2
Wt1
Wtap
Wtapp1
Wtip
Wwc1
Wwc2
Wwc3
Wwox
Wwp1
Wwp2
Wwtr1
Wwtr1-as1
Wwtr1-it1
Xab2
Xbp1
Xiap
Xiapp2
Xirp2
Xist
Xkr3
Xkr8
Xkr9
Xpc
Xpnpep1
Xpnpep2
Xpnpep3
Xpo1
Xpo5
Xpo6
Xpo7
Xpot
Xpr1
Xrcc1
Xrcc2
Xrcc3
Xrcc4
Xrcc5
Xrcc6
Xrn1
Xrra1
Xxylt1
Xxylt1-as2
Xylb
Xylt1
Yae1
Yap1
Yars
Ybx1
Ybx1p2
Ybx1p3
Ybx1p6
Ybx2
Ybx3
Yeats4
Yes1p1
Yif1a
Yif1b
Yipf1
Yipf2
Yipf3
Yipf4
Yipf5
Yipf6
Yju2
Ykt6
Ylpm1
Ypel2
Ypel3
Ypel4
Ypel5
Ypel5p1
Yrdcp2
Ythdc2
Ythdf1
Ythdf2
Ythdf3
Ythdf3-as1
Ywhab
Ywhae
Ywhaep7
Ywhah
Ywhaqp5
Ywhaz
Yy1
Yy1p2
Z69720.2
Z69890.1
Z73429.1
Z82190.2
Z82206.1
Z82217.1
Z82243.1
Z82244.2
Z83844.1
Z83847.1
Z84488.2
Z84492.1
Z84492.2
Z85994.1
Z92544.1
Z92544.2
Z92544.3
Z93015.1
Z93241.1
Z93930.2
Z93930.3
Z94057.1
Z95114.3
Z95114.4
Z95115.1
Z97055.2
Z97056.1
Z97200.1
Z97205.1
Z97653.1
Z97653.2
Z97986.1
Z97987.1
Z98257.1
Z98257.2
Z98742.2
Z98751.3
Z98752.1
Z98752.3
Z98885.2
Z98949.1
Z99129.3
Z99289.1
Z99289.2
Z99289.3
Z99756.1
Z99943.1
Z99943.2
Zap70
Zbbx
Zbed3-as1
Zbed5-as1
Zbed6
Zbed6cl
Zbed9
Zbp1
Zbtb1
Zbtb10
Zbtb11
Zbtb11-as1
Zbtb12
Zbtb14
Zbtb16
Zbtb18
Zbtb20
Zbtb20-as5
Zbtb21
Zbtb22
Zbtb32
Zbtb34
Zbtb37
Zbtb38
Zbtb40
Zbtb43
Zbtb45
Zbtb46
Zbtb48
Zbtb49
Zbtb7b
Zbtb8os
Zbtb8osp1
Zbtb9
Zc2hc1a
Zc2hc1c
Zc3h10
Zc3h11a
Zc3h12a
Zc3h12b
Zc3h12d
Zc3h13
Zc3h14
Zc3h15
Zc3h18
Zc3h6
Zc3h8
Zc3hav1
Zc3hc1
Zcchc14
Zcchc17
Zcchc2
Zcchc4
Zcchc7
Zcchc8
Zcchc9
Zcwpw1
Zcwpw2
Zdhhc1
Zdhhc11
Zdhhc12
Zdhhc13
Zdhhc14
Zdhhc16
Zdhhc17
Zdhhc18
Zdhhc19
Zdhhc23
Zdhhc3
Zdhhc4
Zdhhc5
Zdhhc7
Zdhhc8
Zdhhc8p1
Zeb1
Zeb1-as1
Zeb2
Zeb2-as1
Zfand2a
Zfand2b
Zfand3
Zfand6
Zfas1
Zfat
Zfc3h1
Zfhx3
Zfhx4
Zfhx4-as1
Zfp36
Zfp36l1
Zfp37
Zfp41
Zfp42
Zfp64
Zfp69
Zfp90
Zfp91-cntf
Zfpl1
Zfpm2
Zfpm2-as1
Zfr2
Zfx
Zfx-as1
Zfyve16
Zfyve19
Zfyve21
Zfyve27
Zfyve28
Zfyve9
Zg16
Zglp1
Zgpat
Zgrf1
Zhx1
Zhx2
Zhx3
Zic1
Zkscan1
Zkscan2-dt
Zkscan3
Zkscan5
Zkscan7p1
Zkscan8
Zmat2
Zmat3
Zmat5
Zmiz1
Zmiz1-as1
Zmiz2
Zmpste24
Zmym1
Zmym2
Zmym4
Zmym5
Zmym6
Zmynd10
Zmynd10-as1
Zmynd11
Zmynd12
Zmynd15
Zmynd19
Zmynd8
Znf10
Znf100
Znf101
Znf101p2
Znf106
Znf107
Znf121
Znf124
Znf131
Znf133
Znf136
Znf137p
Znf138
Znf140
Znf141
Znf142
Znf143
Znf146
Znf148
Znf155
Znf160
Znf169
Znf17
Znf174
Znf175
Znf177
Znf181
Znf185
Znf189
Znf19
Znf192p1
Znf195
Znf197
Znf2
Znf20
Znf202
Znf205
Znf207
Znf211
Znf212
Znf213
Znf213-as1
Znf215
Znf217
Znf222
Znf225
Znf226
Znf227
Znf229
Znf230
Znf233
Znf234
Znf235
Znf236
Znf24
Znf250
Znf251
Znf252p
Znf252p-as1
Znf253
Znf254
Znf257
Znf25-dt
Znf26
Znf263
Znf264
Znf267
Znf268
Znf271p
Znf273
Znf274
Znf275
Znf276
Znf277
Znf280d
Znf281
Znf282
Znf283
Znf285
Znf286a
Znf292
Znf295-as1
Znf29p
Znf302
Znf304
Znf316
Znf318
Znf319
Znf320
Znf324
Znf324b
Znf326
Znf32-as3
Znf330
Znf331
Znf333
Znf337
Znf337-as1
Znf33a
Znf34
Znf341-as1
Znf346
Znf346-it1
Znf350
Znf354b
Znf362
Znf37a
Znf382
Znf384
Znf385a
Znf385b
Znf385c
Znf385d
Znf385d-as2
Znf391
Znf395
Znf396
Znf397
Znf398
Znf407
Znf408
Znf41
Znf410
Znf414
Znf418
Znf419
Znf420
Znf425
Znf426
Znf426-dt
Znf428
Znf429
Znf430
Znf431
Znf432
Znf433-as1
Znf436-as1
Znf438
Znf44
Znf440
Znf441
Znf444
Znf445
Znf446
Znf449
Znf451
Znf451-as1
Znf460
Znf462
Znf468
Znf471
Znf473
Znf474
Znf48
Znf483
Znf485
Znf486
Znf487
Znf490
Znf491
Znf493
Znf503-as1
Znf503-as2
Znf506
Znf507
Znf511
Znf511-prap1
Znf512
Znf514
Znf517
Znf518a
Znf519
Znf521
Znf524
Znf525
Znf526
Znf527
Znf528
Znf529-as1
Znf530
Znf532
Znf536
Znf540
Znf541
Znf544
Znf546
Znf547
Znf548
Znf549
Znf551
Znf552
Znf554
Znf555
Znf556
Znf557
Znf558
Znf559
Znf559-znf177
Znf561
Znf566
Znf567
Znf57
Znf570
Znf571
Znf574
Znf575
Znf576
Znf577
Znf580
Znf581
Znf582
Znf582-as1
Znf583
Znf584
Znf585a
Znf586
Znf587
Znf587b
Znf589
Znf593
Znf594
Znf595
Znf598
Znf599
Znf600
Znf605
Znf606
Znf607
Znf608
Znf609
Znf610
Znf611
Znf613
Znf619
Znf620
Znf621
Znf623
Znf624
Znf625
Znf625-znf20
Znf626
Znf627
Znf628
Znf638
Znf639
Znf641
Znf644
Znf646
Znf652
Znf653
Znf654
Znf655
Znf66
Znf667-as1
Znf672
Znf674
Znf674-as1
Znf678
Znf682
Znf683
Znf684
Znf687
Znf688
Znf689
Znf69
Znf691
Znf692
Znf696
Znf699
Znf7
Znf700
Znf705a
Znf705g
Znf706
Znf707
Znf70p1
Znf710-as1
Znf713
Znf714
Znf718
Znf720
Znf726
Znf729
Znf736
Znf738
Znf74
Znf740
Znf749
Znf76
Znf765
Znf766
Znf767p
Znf768
Znf771
Znf772
Znf774
Znf776
Znf778
Znf780a
Znf782
Znf783
Znf784
Znf785
Znf788p
Znf789
Znf79
Znf790
Znf791
Znf793
Znf800
Znf805
Znf808
Znf81
Znf814
Znf815p
Znf823
Znf826p
Znf827
Znf829
Znf83
Znf830
Znf831
Znf836
Znf837
Znf839
Znf84
Znf841
Znf844
Znf845
Znf846
Znf85
Znf859p
Znf860
Znf862
Znf865
Znf876p
Znf878
Znf879
Znf880
Znf887p
Znf891
Znf90
Znf92
Znf93
Znfx1
Znhit1
Znhit3
Znrd1
Znrd1asp
Znrf1
Znrf2
Znrf4
Zp2
Zp3
Zpbp
Zpld1
Zpr1
Zranb1
Zranb2-as1
Zranb2-as2
Zrsr2
Zscan10
Zscan12p1
Zscan2
Zscan20
Zscan21
Zscan25
Zscan26
Zscan30
Zscan31
Zscan5a
Zscan5b
Zscan5c
Zscan9
Zswim1
Zswim4
Zswim5
Zswim8
Zswim9
Zwilch
Zxdb
Zyg11a
Zyg11b
Zyx
Zzef1
