# Supplementary material for: A Bayesian inference transcription factor activity model for the analysis of single-cell transcriptomes
Source: Genome Res. 2021 Jul;31(7):1296–311. doi: 10.1101/gr.265595.120 (PMC8256867; doi:10.1101/gr.265595.120)
Supplement: Supplemental Material [file supp_gr.265595.120_Supplemental_Code.zip › BITFAM/inst/extdata/human/FOSB]

Aak1
Aatk
Abca2
Abca4
Abca9
Abcb9
Abcc10
Abcc2
Abcc3
Abcd1
Abcf1
Abcf2p2
Abcg1
Abhd16a
Abhd2
Abhd4
Abi3
Ablim3
Ac000068.1
Ac000068.2
Ac000078.1
Ac002306.1
Ac002310.3
Ac002378.1
Ac002550.1
Ac003043.1
Ac003092.1
Ac004241.1
Ac004264.1
Ac004461.2
Ac004471.1
Ac004771.4
Ac004825.1
Ac004832.1
Ac004832.3
Ac004832.4
Ac004832.5
Ac004917.1
Ac004990.1
Ac005005.3
Ac005050.1
Ac005077.2
Ac005083.1
Ac005088.1
Ac005105.1
Ac005154.4
Ac005180.2
Ac005229.4
Ac005234.1
Ac005253.1
Ac005256.1
Ac005355.1
Ac005476.2
Ac005520.2
Ac005523.2
Ac005532.2
Ac005534.1
Ac005593.1
Ac005759.1
Ac005779.2
Ac005786.2
Ac005786.4
Ac005828.1
Ac005828.5
Ac005837.3
Ac005912.2
Ac005920.1
Ac006001.3
Ac006001.4
Ac006059.1
Ac006146.1
Ac006160.1
Ac006252.1
Ac006262.1
Ac006387.1
Ac006441.4
Ac006449.2
Ac006449.6
Ac006483.2
Ac006499.3
Ac006511.1
Ac006547.1
Ac006547.3
Ac007014.1
Ac007032.1
Ac007216.1
Ac007308.1
Ac007319.1
Ac007365.1
Ac007546.2
Ac007569.1
Ac007663.4
Ac007731.3
Ac007950.1
Ac007969.1
Ac007998.5
Ac008040.3
Ac008040.4
Ac008267.5
Ac008280.3
Ac008443.1
Ac008443.6
Ac008537.4
Ac008569.1
Ac008592.2
Ac008622.2
Ac008649.2
Ac008655.2
Ac008687.1
Ac008687.5
Ac008694.2
Ac008735.5
Ac008764.7
Ac008764.9
Ac008840.1
Ac008870.1
Ac008972.1
Ac008972.2
Ac009061.2
Ac009078.3
Ac009093.6
Ac009171.2
Ac009226.1
Ac009229.1
Ac009452.1
Ac009480.2
Ac009502.1
Ac009779.2
Ac009812.3
Ac009950.2
Ac010203.2
Ac010226.1
Ac010271.1
Ac010297.1
Ac010319.5
Ac010320.2
Ac010327.2
Ac010327.3
Ac010327.4
Ac010333.3
Ac010422.1
Ac010457.1
Ac010487.1
Ac010530.1
Ac010538.1
Ac010655.2
Ac010655.4
Ac010761.1
Ac010886.1
Ac011008.1
Ac011247.2
Ac011287.1
Ac011450.1
Ac011481.1
Ac011511.1
Ac011529.1
Ac011603.1
Ac011603.3
Ac011773.2
Ac011840.3
Ac011840.5
Ac011893.1
Ac011944.2
Ac012065.3
Ac012100.1
Ac012313.1
Ac012366.1
Ac012370.2
Ac012456.2
Ac012498.1
Ac012507.1
Ac012531.3
Ac012640.2
Ac012640.3
Ac012645.1
Ac012651.1
Ac012676.3
Ac013472.1
Ac013553.4
Ac013726.1
Ac015660.1
Ac015660.3
Ac015802.6
Ac015813.1
Ac015813.2
Ac015813.5
Ac015813.7
Ac015849.5
Ac015911.9
Ac015912.1
Ac016292.1
Ac016722.1
Ac016831.3
Ac016888.1
Ac016907.2
Ac016957.1
Ac016957.2
Ac017015.2
Ac018521.1
Ac018521.2
Ac018521.3
Ac018521.7
Ac018552.1
Ac018644.1
Ac018761.3
Ac018781.1
Ac018816.1
Ac018931.1
Ac019069.1
Ac019080.1
Ac019193.1
Ac019254.1
Ac019349.1
Ac020659.1
Ac020743.2
Ac020763.1
Ac020904.2
Ac020904.3
Ac020914.5
Ac020917.3
Ac020922.4
Ac020934.1
Ac020978.9
Ac021074.2
Ac021151.1
Ac021180.1
Ac021218.1
Ac021422.1
Ac021491.4
Ac021660.2
Ac022028.2
Ac022087.1
Ac022154.1
Ac022182.1
Ac022196.1
Ac022217.1
Ac022217.2
Ac022217.3
Ac022493.2
Ac022494.1
Ac022517.1
Ac022523.3
Ac022613.1
Ac022613.2
Ac023050.1
Ac023157.2
Ac023157.3
Ac023194.3
Ac023794.2
Ac023794.5
Ac023906.4
Ac024145.1
Ac024267.4
Ac024475.4
Ac024619.2
Ac024619.3
Ac024940.1
Ac025031.2
Ac025048.1
Ac025164.1
Ac025165.3
Ac025219.1
Ac025279.1
Ac025580.2
Ac025822.1
Ac025857.1
Ac026120.1
Ac026120.2
Ac026250.1
Ac026254.1
Ac026254.2
Ac026310.3
Ac026336.5
Ac026362.1
Ac026367.1
Ac026401.2
Ac026461.3
Ac026803.2
Ac026894.1
Ac027097.2
Ac027307.2
Ac027644.1
Ac027801.3
Ac032044.1
Ac034102.6
Ac034102.7
Ac034105.2
Ac034199.1
Ac036164.1
Ac036176.1
Ac040904.1
Ac044839.3
Ac044849.1
Ac048344.4
Ac048380.2
Ac051619.8
Ac051649.1
Ac055733.3
Ac064805.1
Ac064836.3
Ac064875.1
Ac066692.1
Ac067930.4
Ac067931.1
Ac067931.2
Ac067945.3
Ac068152.1
Ac068205.1
Ac068205.2
Ac068338.2
Ac068491.4
Ac068580.3
Ac068631.1
Ac068724.3
Ac068790.2
Ac068790.5
Ac068888.1
Ac069120.1
Ac069209.1
Ac069213.1
Ac069234.3
Ac069454.1
Ac069503.2
Ac069528.2
Ac073107.2
Ac073111.3
Ac073111.5
Ac073283.2
Ac073320.1
Ac073335.1
Ac073389.1
Ac073517.1
Ac073578.4
Ac073592.1
Ac073592.10
Ac073592.4
Ac073592.8
Ac073957.1
Ac074029.3
Ac074134.1
Ac078845.1
Ac078962.2
Ac079061.1
Ac079250.1
Ac079313.1
Ac079313.2
Ac079341.2
Ac079416.3
Ac079466.1
Ac079742.1
Ac079753.1
Ac079922.2
Ac080129.1
Ac083841.3
Ac083855.1
Ac083973.1
Ac084018.2
Ac084211.1
Ac084398.1
Ac084757.1
Ac084781.1
Ac084781.2
Ac087163.3
Ac087190.2
Ac087257.2
Ac087289.3
Ac087289.4
Ac087385.3
Ac087521.2
Ac087521.3
Ac087612.1
Ac087645.2
Ac090114.2
Ac090164.1
Ac090192.2
Ac090193.1
Ac090587.1
Ac090587.2
Ac090617.1
Ac090772.1
Ac090772.2
Ac090948.2
Ac090971.1
Ac091046.2
Ac091114.1
Ac091133.5
Ac091167.7
Ac091271.1
Ac091564.6
Ac091769.2
Ac091965.5
Ac092053.2
Ac092053.3
Ac092118.1
Ac092295.1
Ac092364.2
Ac092368.1
Ac092378.1
Ac092535.4
Ac092645.1
Ac092718.1
Ac092718.6
Ac092807.1
Ac092835.1
Ac092953.2
Ac093010.2
Ac093107.2
Ac093388.1
Ac093424.1
Ac093495.1
Ac093627.5
Ac093663.2
Ac093732.2
Ac093734.1
Ac093821.1
Ac093904.1
Ac096536.2
Ac096638.1
Ac097105.1
Ac097372.1
Ac097641.2
Ac098484.1
Ac098818.1
Ac098818.2
Ac098820.1
Ac098935.2
Ac099066.1
Ac099518.5
Ac099521.2
Ac099681.2
Ac099681.3
Ac099811.4
Ac100771.1
Ac100793.4
Ac100810.1
Ac100830.2
Ac100847.1
Ac100871.1
Ac102953.1
Ac103810.1
Ac103851.1
Ac103957.2
Ac103988.1
Ac104046.1
Ac104066.1
Ac104333.4
Ac104389.5
Ac104452.1
Ac104532.1
Ac104561.2
Ac104564.1
Ac104564.2
Ac104564.3
Ac104564.4
Ac104667.2
Ac104695.1
Ac104984.5
Ac105046.1
Ac105105.1
Ac105206.1
Ac105265.2
Ac105277.1
Ac105415.1
Ac106028.2
Ac106037.2
Ac106739.1
Ac106760.2
Ac106782.2
Ac106886.2
Ac107016.1
Ac107029.1
Ac107068.2
Ac107294.3
Ac107909.2
Ac107959.2
Ac107959.4
Ac107959.5
Ac108002.1
Ac108002.2
Ac108039.1
Ac108451.2
Ac108751.5
Ac108860.2
Ac109597.2
Ac109630.1
Ac110769.2
Ac112200.1
Ac112220.2
Ac112236.2
Ac112722.1
Ac113133.1
Ac113192.1
Ac114291.1
Ac114684.1
Ac114763.1
Ac115102.1
Ac115676.1
Ac116021.1
Ac116366.3
Ac116914.2
Ac117430.1
Ac120498.4
Ac121338.1
Ac121338.2
Ac121758.3
Ac124016.1
Ac124276.1
Ac124276.2
Ac124891.1
Ac124944.1
Ac124944.3
Ac124947.1
Ac126178.1
Ac126615.2
Ac127002.1
Ac127024.2
Ac129492.1
Ac131097.2
Ac131391.1
Ac133785.1
Ac134508.1
Ac135050.4
Ac137834.1
Ac137932.2
Ac138123.1
Ac138123.2
Ac138207.5
Ac138393.1
Ac138393.3
Ac139722.1
Ac140912.1
Ac142472.1
Ac144836.1
Ac145098.1
Ac145676.1
Ac148477.1
Ac207130.1
Ac233290.2
Ac234781.1
Ac239868.1
Ac241584.2
Ac242988.2
Ac243547.1
Ac243585.2
Ac243772.1
Ac243829.1
Ac244153.1
Ac244250.3
Ac245036.4
Ac245060.6
Ac245291.2
Ac245452.1
Ac245452.4
Ac245517.5
Ac245519.1
Ac245519.2
Ac246793.1
Acad9
Acan
Acat2
Acbd6
Ache
Acot13
Acoxl
Acp2
Acsbg1
Acsf2
Acsl3
Acsl6
Acss2
Actn4
Actr3c
Acvr1
Acvrl1
Acyp2
Adam33
Adamts8
Adap2
Adar
Adcy10
Adcy3
Adcy4
Adcy5
Adcy7
Adgrb2
Adgre5
Adgrf2
Adgrf4
Adgrg1
Adgrg3
Adgrg6
Adi1p1
Adipor2
Adm
Adnp2
Adnp-as1
Adora1
Adora2b
Adpgk
Adra1a
Adrm1
Af064860.1
Af111167.2
Af111169.3
Af124730.1
Af129075.2
Af196972.1
Afdn
Aff1
Agap3
Agbl3
Agfg2
Agk
Ago1
Ago2
Agpat1
Agpat3
Agpat4
Agpat5
Agrn
Agrp
Agtrap
Ahctf1
Ahcyl1
Ahcyp5
Ahr
Aif1l
Aifm3
Aimp1
Aire
Aj271736.1
Ak2
Akap1
Akap3
Akr1d1
Akr1d1p1
Akt1s1
Akt2
Al008582.1
Al008729.1
Al009028.1
Al009031.1
Al009183.1
Al020997.2
Al021407.1
Al021578.1
Al022314.1
Al022318.4
Al022319.1
Al022326.1
Al023755.1
Al023806.1
Al023806.2
Al023806.3
Al023881.1
Al024508.1
Al031009.1
Al031123.2
Al031123.3
Al031282.1
Al031428.1
Al031587.1
Al031651.2
Al031666.2
Al031726.1
Al031772.1
Al031847.2
Al031985.4
Al033380.1
Al033519.1
Al033527.4
Al034374.1
Al034397.2
Al034417.1
Al034430.2
Al034555.1
Al035078.4
Al035410.1
Al035420.2
Al035420.3
Al035690.1
Al049795.1
Al049796.1
Al049820.1
Al049844.1
Al049844.2
Al078459.1
Al078644.2
Al080250.1
Al109615.2
Al109914.1
Al109936.2
Al117348.1
Al118508.1
Al118508.2
Al118520.1
Al121758.1
Al121772.1
Al121820.1
Al121890.4
Al121906.1
Al121983.1
Al121983.2
Al121985.1
Al121992.2
Al122001.1
Al122034.1
Al122035.2
Al132709.1
Al132996.1
Al133343.1
Al133351.1
Al133351.3
Al133352.1
Al133380.1
Al136084.2
Al136115.1
Al136221.1
Al136380.1
Al136982.4
Al136982.5
Al136985.1
Al137003.2
Al137027.1
Al137060.1
Al137792.1
Al137856.1
Al138720.1
Al138781.1
Al138878.1
Al138885.1
Al138885.3
Al139011.1
Al139220.2
Al139254.1
Al139260.1
Al139300.1
Al139339.2
Al139424.3
Al157385.1
Al157385.2
Al157935.1
Al158050.2
Al158064.1
Al158151.4
Al158207.1
Al158800.1
Al158850.1
Al160279.1
Al160314.2
Al160408.2
Al160408.4
Al161638.2
Al161640.1
Al161668.1
Al161729.1
Al161734.1
Al161937.1
Al162258.2
Al162385.1
Al162584.1
Al162724.1
Al353593.1
Al353597.2
Al353648.1
Al353764.1
Al353801.3
Al354696.2
Al354740.1
Al354761.1
Al354892.1
Al355310.2
Al355377.2
Al355388.1
Al355482.2
Al355490.2
Al355574.1
Al355916.3
Al356055.1
Al356134.1
Al356481.1
Al357140.3
Al357146.1
Al357497.1
Al357552.1
Al357556.4
Al357558.2
Al357835.1
Al358334.2
Al358472.4
Al359091.4
Al359232.1
Al359636.2
Al359643.2
Al359644.1
Al359692.1
Al359921.2
Al360181.2
Al360270.3
Al365226.2
Al390036.1
Al390066.1
Al390318.1
Al390719.1
Al391650.1
Al391832.1
Al391832.2
Al391832.3
Al391839.1
Al391839.2
Al392083.1
Al445307.1
Al445471.1
Al445471.2
Al445928.1
Al445933.1
Al450468.2
Al450992.1
Al450998.2
Al451042.2
Al451164.2
Al451165.1
Al451165.2
Al512631.2
Al513008.1
Al513123.1
Al513217.1
Al513302.1
Al513523.2
Al513523.3
Al583722.1
Al583835.2
Al589765.3
Al589765.6
Al590004.2
Al590133.1
Al590226.2
Al590556.1
Al590559.1
Al590609.3
Al590764.1
Al590764.2
Al590822.1
Al591806.1
Al591806.3
Al591846.2
Al592146.1
Al592164.2
Al596218.1
Al603832.3
Al606468.1
Al606760.3
Al627171.1
Al627422.2
Al645608.2
Al645608.3
Al645933.1
Al645941.1
Al645949.1
Al662844.3
Al662899.2
Al662907.1
Al662907.3
Al670729.2
Al691482.2
Al713965.1
Al844908.2
Alas1
Aldh16a1
Aldh1l2
Aldh2
Aldh5a1
Aldoa
Alg1l13p
Alkbh4
Alkbh5
Alkbh7
Alox12
Alox12-as1
Alox5ap
Alpk2
Amd1
Amfr
Amotl1
Ampd2
Ampd3
Amt
Angptl1
Ank1
Ankdd1b
Ankhd1
Ankhd1-eif4ebp3
Ankle2
Ankrd12
Ankrd24
Ankrd28
Ankrd33
Ankrd37
Ankrd40cl
Ankrd42
Ankrd55
Anln
Antxr1
Anxa11
Anxa2
Anxa3
Anxa4
Anxa6
Aoah
Aox1
Ap000238.1
Ap000424.2
Ap000442.2
Ap000446.1
Ap000553.1
Ap000662.1
Ap000688.2
Ap000695.1
Ap000757.2
Ap000781.1
Ap000787.2
Ap000845.1
Ap000873.2
Ap000894.4
Ap001025.1
Ap001029.2
Ap001150.1
Ap001160.4
Ap001178.3
Ap001267.4
Ap001330.3
Ap001362.1
Ap001432.1
Ap001453.2
Ap001453.4
Ap001468.1
Ap001767.3
Ap001823.1
Ap001962.1
Ap001970.1
Ap002373.1
Ap002381.2
Ap002472.1
Ap002478.1
Ap002762.1
Ap002892.2
Ap003064.1
Ap003097.1
Ap003357.1
Ap003396.3
Ap003419.1
Ap003419.3
Ap003467.1
Ap003498.2
Ap003499.2
Ap003774.4
Ap005019.2
Ap005119.2
Ap005139.1
Ap005264.4
Ap005264.5
Ap006289.1
Ap006621.4
Ap1m1
Ap2m1
Ap2s1
Ap3m2
Ap4m1
Ap4s1
Ap5s1
Apba2
Apcdd1l
Apcdd1l-dt
Apobec3b
Apobec3c
Apobr
Apom
Apopt1
Aptr
Aqp1
Aqp10
Arap1
Arap1-as1
Arc
Arel1
Arfip1
Arfrp1
Arg2
Arhgap10
Arhgap23
Arhgap26
Arhgap30
Arhgap31
Arhgap33
Arhgap45
Arhgef18
Arhgef2
Arhgef37
Arhgef39
Arid1a
Arid1b
Arid5b
Arih1
Arih2
Arl14epl
Armh1
Arnt2
Arntl2
Arpc1a
Arpc2
Arrb1
Arrdc2
Arsi
Arv1
Asah1
Asap1
Asb3
Ascc2
Ash1l
Ash2l
Asic1
Asic2
Asic4
Asnsp6
Aspdh
Asrgl1
Astl
Asxl1
Ate1-as1
Atf3
Atf4
Atf5
Atg101
Atg13
Atg16l2
Atg4b
Atg9a
Atn1
Atox1
Atp11a
Atp1a1
Atp2c1
Atp5f1b
Atp6v0a1
Atp6v1g1p6
Atxn1
Atxn2l
Atxn7l1
Aurka
Avil
Axl
Azin1-as1
B3gat3
B3gnt5
B3gnt6
B4galt2
B9d1
Baalc
Babam1
Bace2
Bach1
Bach2
Bag3
Baiap2
Baiap2l1
Banf1
Banp
Barx1
Bcar4
Bcat2
Bccip
Bcl10
Bcl3
Bcrp2
Bcrp5
Bcs1l
Bdh1
Bdp1
Bend6
Best1
Best3
Bfsp1
Bhlhe40
Bhlhe40-as1
Bicdl1
Bin3
Birc6
Birc7
Blm
Blmh
Bloc1s3
Bloc1s6
Bmp1
Bnip3l
Bok-as1
Bola2p1
Borcs7
Bphl
Brd2
Brinp2
Brms1
Brox
Bscl2
Bsn-as1
Btbd19
Btf3p9
Btg2
Btg3-as1
Btnl8
Bub3
Bud23
Bud31
Bx005132.2
Bx537318.1
Bx682237.1
Bysl
Bzw2
C10orf55
C11orf1
C11orf24
C11orf58
C11orf68
C11orf72
C12orf10
C12orf57
C12orf76
C15orf39
C15orf53
C16orf45
C19orf24
C19orf38
C19orf57
C1galt1p1
C1orf109
C1orf116
C1orf195
C1orf220
C1orf54
C20orf203
C20orf204
C21orf62-as1
C22orf24
C22orf46
C2cd3
C2cd4d-as1
C2orf83
C2orf92
C3
C4orf33
C4orf45
C5ar1
C5ar2
C5orf22
C5orf51
C5orf66
C5orf66-as2
C6orf136
C6orf47
C6orf47-as1
C6orf48
C6orf89
C6orf99
C7orf43
C8orf33
C8orf44
C8orf74
C9orf3
Cabp1
Cacna1c
Cacna1d
Cacnb1
Cacng2
Cacng7
Calcoco2
Calhm2
Calhm3
Calu
Camk1g
Camta1
Camta2
Capn13
Capn15
Capn2
Capn3
Capn8
Capns1
Capzb
Card14
Card8
Card9
Cask
Caskin2
Casp8
Casp9
Cass4
Cast
Castor3
Casz1
Cblb
Cbx3p3
Ccdc107
Ccdc115
Ccdc130
Ccdc141
Ccdc146
Ccdc15
Ccdc158
Ccdc159
Ccdc162p
Ccdc18
Ccdc18-as1
Ccdc26
Ccdc28b
Ccdc63
Ccdc69
Ccdc70
Ccdc82
Ccdc84
Ccdc88b
Ccdc91
Ccdc92
Ccdc9b
Ccnyl1
Ccrl2
Ccser2
Cct5
Cct6a
Cct6p1
Cd151
Cd163l1
Cd180
Cd19
Cd22
Cd276
Cd2ap
Cd300lf
Cd3eap
Cd3g
Cd40
Cd44
Cd52
Cd53
Cd55
Cd68
Cd82
Cd84
Cd99l2
Cda
Cdc123
Cdc25a
Cdc34
Cdc42bpg
Cdc42ep1
Cdc42ep3
Cdc42ep4
Cdc42se1
Cdc6
Cdhr3
Cdk15
Cdk2ap1
Cdk4
Cdkn2c
Cdon
Cdv3
Cdyl
Cdyl2
Cebpz
Cecr2
Cela2b
Celf1
Celf2
Celsr1
Cemip
Cenpm
Cep104
Cep135
Cep164
Cep41
Cep57
Cep68
Cep95
Cercam
Cerna3
Cers6-as1
Cetn2
Cfap161
Cfap221
Cfap58-dt
Cfap97
Cfap99
Cfb
Cfi
Cfl1p4
Cflar
Cflar-as1
Cgb2
Cgb3
Cgn
Chchd5
Chi3l1
Chi3l2
Chmp1b
Chmp1b-as1
Chmp7
Chn2
Chp1
Chpt1
Chrna9
Chst11
Chst4
Chsy1
Ciao2a
Ciao2b
Cib3
Cic
Cir1
Cirbp
Ciz1
Ckap2l
Ckmt2-as1
Clca1
Clcn3
Clcn6
Clcnka
Cldn12
Cldn19
Cldn25
Cldn4
Cldnd2
Clec2d
Clic4
Clip1
Clip1-as1
Clip2
Cln8
Clp1
Clpb
Clspn
Cmbl
Cmc1
Cmc2
Cmip
Cmss1
Cmtm4
Cndp2
Cnep1r1
Cnih3
Cnn2p9
Cnnm4
Cnot2
Cnot6
Cnrip1
Cnst
Cntrob
Cog2
Col17a1
Col23a1
Col6a1
Colgalt1
Colq
Commd10
Commd5
Comt
Cops4
Cops6
Coq10b
Coq7
Coq8a
Coro1a
Coro1c
Coro2b
Coro7
Cpa4
Cpa5
Cpamd8
Cpeb1
Cpeb1-as1
Cped1
Cplane2
Cpne2
Cpne5
Cpne7
Cpq
Cpt1c
Creb1
Creb3l1
Creb3l2
Creb5
Creg2
Crem
Crisp3
Crk
Crkl
Crls1
Crmp1
Crocc
Crtap
Crtc3
Crybb2p1
Crym
Crym-as1
Csad
Csde1
Csf1r
Csf3r
Csh2
Csnk1e
Csnk1g2
Csnk2b
Cspp1
Csrnp2
Cstf3-dt
Ctdspl2
Cth
Ctnna1
Ctns
Ctse
Cttn
Cubn
Cul1
Cul2
Cuta
Cutalp
Cux1
Cxorf65
Cyb561
Cyb561a3
Cyb561d1
Cyb5d2
Cyb5r2
Cyb5rl
Cycsp19
Cyld
Cymp
Cymp-as1
Cyp11a1
Cyp1b1-as1
Cyp2g1p
Cyp2w1
Cyp3a5
Cyth4
Cytor
Czib
Daam1
Dab2ip
Dact3
Dagla
Daglb
Dancr
Dao
Dapk1-it1
Dapk3
Daxx
Dazap1
Dbn1
Dbp
Dcaf5
Dchs2
Dclre1b
Dcps
Dcst2
Dcstamp
Dctn2
Ddah2
Ddb1
Ddi2
Ddit4
Ddr1
Ddr2
Ddx1
Ddx10
Ddx17
Ddx39bp2
Ddx3p1
Ddx3x
Ddx46
Ddx5
Ddx52
Ddx54
Ddx59
Ddx6
Ddx60l
Defb110
Defb135
Dennd2a
Dennd3
Dennd5a
Denr
Dgcr9
Dgkz
Dglucy
Dguok
Dhcr24
Dhcr24-dt
Dhdds
Dhrs1
Dhrs9
Dhtkd1
Dhx30
Dhx40
Dio1
Dip2c
Dipk1a
Disc1
Dixdc1
Dleu1
Dlg3
Dlgap1
Dlgap1-as2
Dlgap4-as1
Dlx4
Dmac2l
Dmbx1
Dmkn
Dmxl1
Dnaaf3
Dnaaf4
Dnaaf5
Dnah1
Dnah17
Dnah3
Dnaja3
Dnaja4
Dnajb2
Dnajb5
Dnajb8
Dnajc16
Dnajc19p2
Dnajc19p6
Dnajc27-as1
Dnajc4
Dnajc7
Dnase1
Dnase1l3
Dnm1
Dnm1l
Dnm2
Dnmt1
Dnmt3a
Dnph1
Dock11
Dock2
Dock7
Dock8
Dok2
Dpep1
Dpm2
Dpys
Dpysl2
Dpysl3
Dpysl5
Draic
Drc3
Drgx
Drich1
Dsc2
Dscr8
Dse
Dstn
Dtwd1
Dtymk
Duox2
Duoxa1
Dusp14
Dusp21
Dusp22
Dusp28
Dusp5
Dvl2
Dxo
Dync1h1
Dync1i2
Dynll1p4
Dyrk1a
Dyrk3
Dysf
Dzip1l
Echdc2
Ecm1
Eddm13
Edem1
Eef1a1
Eef1akmt3
Eef1aknmt
Eef1b2p1
Eef1gp2
Eef2
Eepd1
Efcab14-as1
Efcab5
Efhc1
Egf
Ehbp1l1
Ehd1
Ehd2
Ehf
Eif2ak2
Eif2b1
Eif2b3
Eif2d
Eif3j
Eif3m
Eif4e1b
Eif4h
Eif5
Elk1
Elmo2
Elmod3
Elp3
Elp4
Elp6
Emc3
Emg1
Emilin1
Eml2
Eml2-as1
Emp1
Emsy
Emx1
Eno1
Eno1-as1
Eno1p3
Eno3
Enosf1
Ensa
Entpd6
Entpd8
Epas1
Epb41
Epb41l1
Epb42
Epc2
Epha10
Ephb4
Ephx2
Ephx4
Epn1
Epn3
Epor
Eps15l1
Eps8l1
Eps8l2
Erap2
Erbb3
Erc1
Ercc1
Ercc4
Ergic1
Eri1
Erlin2
Ermap
Ern2
Erv3-1
Esrra
Esyt1
Esyt3
Etnk1
Etnk2
Etv4
Etv6
Etv7
Eva1c
Evc
Evi5l
Evl
Evpl
Exo1
Exoc3l1
Exog
Extl2
Extl3
Eya3
F11r
Faahp1
Fabp5p14
Fabp6
Fadd
Fads1
Fah
Faim2
Fam107b
Fam122c
Fam129a
Fam131a
Fam131b
Fam13a
Fam160b2
Fam166a
Fam167a
Fam171a1
Fam174b
Fam193a
Fam19a2
Fam206a
Fam207a
Fam227a
Fam24b
Fam3a
Fam57b
Fam71d
Fam83a
Fam83f
Fam86b3p
Fanci
Fank1
Far1
Far1-it1
Farp1
Farp2
Faxdc2
Fbln2
Fbn3
Fbrs
Fbxl2
Fbxo16
Fbxo24
Fbxo38
Fbxo39
Fbxo7
Fcf1p8
Fcgr2a
Fcrla
Fcrlb
Fdft1
Fem1a
Fer
Fermt3
Fgd6
Fgf11
Fgf14-as2
Fgfr1
Fggy
Fhad1
Fignl1
Fjx1
Fkbp2
Fkbp8
Fli1
Flnb
Flnb-as1
Flnc
Flot1
Flvcr2
Fmc1
Fmc1-luc7l2
Fmn1
Fmnl1
Fn1
Fnbp4
Fnip1
Fnip2
Fo393400.1
Fo393411.1
Fo704657.1
Folr3
Fosb
Fosl1
Fosl2
Foxk1
Foxk2
Foxn2
Foxo3
Foxo6
Foxp1
Foxp4
Fpgs
Frg1hp
Frs2
Fry
Fryl
Fsd1
Fstl3
Ftcd
Fth1
Fth1p4
Fubp3
Fuk
Fundc2
Furin
Fut1
Fut6
Fxyd2
Fxyd5
Fxyd6
Fxyd6-fxyd2
Fyco1
Fzd10-as1
Fzd3
G6pd
Gabarapl1
Gabarapl2
Gabbr2
Gabpb1-as1
Gabpb2
Gabrr2
Gadd45a
Gadd45b
Gal
Gal3st4
Galk2
Galnt12
Gapdh
Gapdhp14
Gapdhp61
Gaplinc
Gars
Gas8
Gata3
Gatad2a
Gba
Gcnt2
Gcnt2p1
Gdf15
Gdpd1
Gdpd5
Gdpgp1
Gem
Gemin8p4
Gfap
Gfod1
Gfod1-as1
Gfpt2
Gga2
Ggcx
Ggnbp1
Gid4
Gigyf1
Gigyf2
Ginm1
Gins3
Gins4
Gipr
Glb1
Glb1l2
Glipr1
Glrx5
Gls
Glt8d2
Gmeb1
Gml
Gmnn
Gmpr
Gnai2
Gnal
Gnaz
Gnb5
Gnl1
Gnl2
Gnpat
Gnptab
Gnrh1
Golga3
Golt1a
Gosr1
Gosr2
Gpaa1
Gpank1
Gpat3
Gpatch2l
Gpatch8
Gpbar1
Gpbp1
Gpd2
Gper1
Gpi
Gpn1
Gpr107
Gpr108
Gpr135
Gpr137b
Gpr39
Gpr55
Gpr75-asb3
Gprc5c
Gpsm1
Gpx4
Gpx5
Gramd1b
Gramd2b
Gramd4
Grap2
Grb2
Grb7
Grhpr
Grid2ip
Grin2a
Grm4
Grtp1
Gsdmb
Gsdme
Gse1
Gsec
Gsta4
Gsto1
Gstp1p1
Gtf2f2
Gtf2h1
Gtf2h4
Gtf2ip13
Gtf2ird1
Gtf3c1
Gtf3c3
Gtpbp3
Gtpbp4
Gtpbp8
Gtsf1
Gucy2ep
Guk1
Gxylt2
Gzf1
H2afv
H2afy
Hadh
Hand2-as1
Hap1
Haus8
Hbg1
Hbp1
Hcar1
Hcfc1r1
Hcg14
Hcg20
Hcg25
Hcg27
Hcg4b
Hcg4p8
Hcp5
Hcrt
Hcrtr1
Hdac1
Hdac3
Hdac5
Hdac8
Hdc
Hdlbp
Hecw2
Helz
Heph
Herc3
Hes2
Hexa
Hexb
Hexim1
Hgd
Hgs
Hibadh
Higd1ap13
Hilpda
Hip1
Hip1r
Hipk1
Hira
Hist1h2ak
Hist1h2bd
Hist1h2bn
Hist1h3g
Hist1h4b
Hist1h4c
Hist1h4e
Hist1h4k
Hivep1
Hivep3
Hk1
Hk2
Hla-dpb1
Hla-g
Hla-k
Hla-p
Hm13
Hmbs
Hmga1
Hmgb1p50
Hmgcl
Hmgn1p18
Hmgxb3
Hmox2
Hnf4a
Hnrnpcp9
Hnrnpul2-bscl2
Hormad1
Hoxc10
Hoxd11
Hp1bp3
Hpcal4
Hps4
Hpse2
Hrh1
Hrk
Hscb
Hsd11b1-as1
Hsf1
Hsfy1p1
Hsp90ab1
Hspb11
Hspb7
Hspb8
Htatsf1p2
Hyal2
Hydin
Id1
Idi2-as1
Ier5
Ifi16
Ifit2
Ifitm9p
Ifrd1
Ift122
Ift20
Ift80
Ift88
Igdcc4
Igf1r
Igf2bp2
Igf2bp3
Igfbp6
Iglv10-54
Iglv10-67
Iglv11-55
Iglv1-62
Iglv2-18
Iglv2-34
Iglv3-13
Iglv3-22
Igsf10
Ikbke
Ikbkg
Il10
Il10ra
Il11ra
Il17c
Il17rc
Il18rap
Il19
Il1r1
Il1rn
Il21r
Il23a
Il2rg
Il31ra
Il4r
Il9r
Ilkap
Impdh1p3
Inafm1
Inhbe
Ino80
Ino80b
Ino80b-wbp1
Ino80c
Ino80e
Inpp4a
Inpp5b
Inppl1
Insig1
Insig2
Ints11
Ints3
Ints7
Intu
Ipo13
Ipo5
Iqank1
Iqcd
Iqcg
Iqch
Iqgap2
Iqsec1
Iqsec2
Iqsec3
Irf1
Irf2
Irf2bp2
Irf6
Isg15
Isg20
Ispd-as1
Ist1
Itga11
Itga2
Itga3
Itga5
Itgax
Itgb1-dt
Itgb2
Itgb4
Itln2
Itm2c
Itpr1
Itsn1
Izumo1
Jak2
Jpt1
Kansl1-as1
Kansl3
Kat8
Katnbl1p3
Kazn
Kbtbd2
Kcnab1
Kcnb1
Kcnh2
Kcnip2
Kcnj15
Kcnk1
Kcnk15-as1
Kcnn1
Kcnn4
Kcnq3
Kctd1
Kctd20
Kdelr3
Kdm1a
Kdm4a
Kdm6b
Kel
Khdc1l
Khk
Kiaa0040
Kiaa0319l
Kiaa0513
Kiaa0556
Kiaa0930
Kiaa1217
Kiaa1328
Kiaa1671
Kiaa2026
Kif1b
Kif1c
Kif20b
Kif2a
Kif2c
Kif9
Kifc3
Klc1
Klc4
Klf6
Klf7
Klhdc10
Klhdc3
Klhdc8a
Klhl2
Klhl33
Klhl35
Klhl40
Klk11
Klk7
Klk9
Klrg2
Kmt2e
Kmt2e-as1
Kmt5a
Kmt5b
Kmt5c
Knl1
Knop1
Kpna2
Kpna2p1
Krba1
Krt13
Krt18
Krt18p33
Krt18p41
Krt19
Krt23
Krt36
Krt42p
Krt7
Krt77
Krt78
Krt7-as
Krt8
Krt8p12
Krt8p42
Krtap5-4
Krtcap3
Ksr1
Kxd1
L3mbtl3
L3mbtl4
Lama2
Lamb1
Lamb3
Lamb4
Lamtor4
Lamtor5-as1
Laptm4b
Laptm5
Larp1
Lat
Lat2
Lcmt1
Ldha
Ldlrad3
Ldlrap1
Lefty2
Lekr1
Lenep
Leng8
Lepr
Leprot
Leprotl1
Letm2
Letmd1
Lgals1
Lgals12
Lgals3
Lgals4
Lgalsl
Lhb
Lhfpl2
Lhfpl5
Lig1
Lig3
Limk1
Lims1
Lin28a
Linc00111
Linc00174
Linc00240
Linc00303
Linc00315
Linc00426
Linc00431
Linc00460
Linc00475
Linc00479
Linc00484
Linc00501
Linc00511
Linc00607
Linc00649
Linc00689
Linc00880
Linc00881
Linc00893
Linc00894
Linc00963
Linc00964
Linc00973
Linc00974
Linc00996
Linc01007
Linc01010
Linc01011
Linc01023
Linc01033
Linc01088
Linc01089
Linc01118
Linc01119
Linc01121
Linc01128
Linc01132
Linc01137
Linc01144
Linc01160
Linc01215
Linc01225
Linc01234
Linc01270
Linc01301
Linc01311
Linc01332
Linc01333
Linc01356
Linc01358
Linc01366
Linc01411
Linc01433
Linc01485
Linc01513
Linc01529
Linc01531
Linc01537
Linc01585
Linc01586
Linc01588
Linc01605
Linc01629
Linc01637
Linc01638
Linc01655
Linc01715
Linc01768
Linc01778
Linc01814
Linc01823
Linc01844
Linc01855
Linc01890
Linc02011
Linc02028
Linc02029
Linc02073
Linc02074
Linc02139
Linc02156
Linc02213
Linc02243
Linc02252
Linc02255
Linc02340
Linc02372
Linc02384
Linc02395
Linc02396
Linc02413
Linc02422
Linc02535
Linc02543
Linc02547
Linc02574
Linc02577
Linc02579
Linc02590
Linc02596
Linc02599
Linc02615
Linc02616
Linc02625
Llgl2
Lman1l
Lmbr1
Lmcd1-as1
Lmna
Lmnb1
Lmod1
Lnctam34a
Lonrf3
Loxl2
Lpin1
Lrba
Lrig2
Lrp1
Lrp5
Lrp6
Lrpprc
Lrrc23
Lrrc29
Lrrc34p2
Lrrc37a17p
Lrrc37a5p
Lrrc46
Lrrc7
Lrrc71
Lrrc74b
Lrrc8a
Lrrc8b
Lrrc8e
Lsm14a
Lsm2
Lsm4
Lsmem1
Lsp1
Lss
Ltbp1
Ltbp4
Luadt1
Lucat1
Ly6g5c
Ly6k
Lyl1
Lyn
Lypla2
Lyrm1
Mab21l3
Mab21l4
Macf1
Mad2l1bp
Maff
Mafg-dt
Magea4-as1
Man1b1
Man1b1-dt
Man1c1
Man2a2
Manbal
Map1s
Map2k5
Map3k10
Map3k11
Map3k20
Map3k4
Map3k7cl
Map3k8
Map4k3-dt
Map7d1
Mapk13
Mapk14
Mapk6
Mapk6-dt
Mapk8ip1
March2
March6
March8
Marf1
Mark2
Mars
Mast1
Mast2
Mast4
Matn1-as1
Mb
Mbd4
Mblac1
Mbnl1
Mbnl1-as1
Mboat2
Mcc
Mccc2
Mccd1p2
Mcf2l
Mcf2l2
Mcm10
Mcm4
Mcm9
Mcub
Mdga1
Mdh2
Mdk
Mdm1
Mdm4
Meak7
Mecom
Mecr
Med12
Med15
Med17
Med18
Med21
Med28
Med9
Mef2c-as1
Mef2d
Meg8
Meis1
Metap1d
Metap2
Metrnl
Mettl16
Mettl17
Mettl22
Mettl5
Mff
Mfge8
Mfn2
Mfsd1
Mfsd11
Mfsd2b
Mfsd4a
Mgat3
Mgat5
Mgat5b
Mgrn1
Mgst3
Mia3
Mib2
Mical2
Micall1
Midn
Miga2
Milr1
Mincr
Mindy1
Mindy2
Miox
Mir1181
Mir1183
Mir1207
Mir1208
Mir1250
Mir1286
Mir1302-8
Mir1307
Mir130b
Mir146b
Mir1471
Mir1538
Mir155
Mir192
Mir193bhg
Mir194-2hg
Mir200chg
Mir202
Mir202hg
Mir22
Mir22hg
Mir301a
Mir301b
Mir3122
Mir3150bhg
Mir3157
Mir3174
Mir3178
Mir3181
Mir3184
Mir3189
Mir3198-2
Mir34ahg
Mir3615
Mir3620
Mir3646
Mir3681hg
Mir3912
Mir3936
Mir3945hg
Mir423
Mir4252
Mir4276
Mir4281
Mir4290
Mir4301
Mir4425
Mir4433a
Mir4433b
Mir4434
Mir4435-1
Mir4435-2
Mir4456
Mir4458hg
Mir4462
Mir4469
Mir4472-2
Mir4491
Mir4492
Mir4506
Mir4510
Mir4519
Mir4526
Mir4645
Mir4664
Mir4690
Mir4706
Mir4710
Mir4712
Mir4724
Mir4734
Mir4747
Mir486-1
Mir486-2
Mir5093
Mir5094
Mir5188
Mir544b
Mir557
Mir5572
Mir570
Mir5700
Mir583
Mir587
Mir6073
Mir6132
Mir6133
Mir639
Mir648
Mir6504
Mir6508
Mir6516
Mir6721
Mir6732
Mir6753
Mir6801
Mir6809
Mir6835
Mir6860
Mir6864
Mir6865
Mir6867
Mir6875
Mir6876
Mir6892
Mir760
Mir762hg
Mir7703
Mir7849
Mir8078
Mir8083
Mir942
Mitf
Mkln1-as
Mknk1
Mlh3
Mllt11
Mlph
Mlx
Mlxipl
Mmp24os
Mmp9
Mnd1
Mob2
Mok
Morc3
Morc4
Morf4l2p1
Mpg
Mpp3
Mprip
Mpv17
Mrfap1
Mrgprf
Mrpl1
Mrpl10
Mrpl2
Mrpl20-as1
Mrpl37
Mrpl38
Mrpl55
Mrpl58
Mrps11
Mrps17p1
Mrps18b
Mrps18c
Mrps25
Mrps27
Mrvi1
Ms4a3
Msantd3
Msh2
Msh5
Msh5-sapcd1
Msi1
Msmo1
Mt2a
Mterf2
Mthfd1
Mthfd1l
Mthfd2
Mthfr
Mtmr2
Muc20-ot1
Muc20p1
Mutyh
Mxd1
Myc
Myeov
Myl12a
Myl4
Myl5
Myl6
Myl6b
Mylk-as2
Mylpf
Myo15a
Myo15b
Myo18a
Myo18b
Myo1b
Myo1c
Myo5c
Myo9b
Myoslid
Mzt2b
NA
Naa10
Naa15
Naa16
Naa35
Nab2
Nabp1
Nacap8
Nanogp1
Nanos3
Napg
Napsa
Nav2
Nav2-it1
Nbeal1
Nbeal2
Ncdn
Ncf4
Nck1-dt
Ncoa1
Ncoa4
Ncoa6
Ncoa7
Ncor1
Ncr1
Ncstn
Ndel1
Ndrg4
Ndst1
Ndufa7
Ndufb2
Ndufb4p4
Ndufb9
Ndufc1
Ndufc2
Ndufs2
Ndufv2
Ndufv3
Neat1
Neb
Nedd4l
Neil2
Nek6
Neurl1-as1
Nf1
Nfat5
Nfatc1
Nfe2l1
Nfe4
Nfia
Nfic
Nfkb1
Nfkbie
Nfkbil1
Nfyc
Nhp2p1
Nhsl1
Nicn1
Nif3l1
Nifkp3
Nifkp6
Nipal1
Nipal3
Nkain1
Nkpd1
Nktr
Nlk
Nlrp2
Nlrx1
Nme1
Nme1-nme2
Nnmt
Noc4l
Noct
Nol11
Nol12
Nol4l
Nol7
Nolc1
Nom1
Nop14
Nop14-as1
Nop58
Nop9
Nos3
Nostrin
Npas1
Npb
Npc1
Nphp4
Npl
Nploc4
Npm1
Npm1p2
Npr1
Nprl2
Nprl3
Nqo2
Nr1d2
Nr1h2
Nr2f2-as1
Nr4a1
Nr4a3
Nr6a1
Nrav
Nrbf2
Nrbp1
Nrcam
Nrdc
Nrde2
Nrir
Nrm
Nrp2
Nrxn2
Nsd2
Nsd3
Nsl1
Nsmaf
Nsmce1-dt
Nsmce2
Nsrp1
Nsun4
Ntmt1
Ntn5
Ntrk3
Nub1
Nucb2
Nudcd3
Nudt14
Nudt5
Nuf2
Numb
Numbl
Nup133
Nup188
Nup88
Nup98
Nupl2
Nutm1
Nyap1
Ociad1
Ociad1-as1
Ocln
Odaph
Odc1
Ogdh
Ogfod2
Ogt
Ophn1
Opn3
Opn4
Or10ac1
Or1x1p
Or52h2p
Or6e1p
Or7e16p
Or7e62p
Or8d1
Or8x1p
Orc2
Orm1
Osbpl2
Osbpl8
Osbpl9
Oscp1
Osgin1
Osm
Osr2
Otof
Otud6b
Ovaal
Oxld1
Oxsm
Oxsr1
P2rx6
Pabpc4
Pacrg
Pacsin1
Padi4
Paep
Paepp1
Pak6
Pan2
Papln
Paqr9
Paqr9-as1
Pard3-as1
Parp14
Paupar
Pax6
Pax8
Paxbp1-as1
Paxx
Pbx1
Pbx4
Pcat14
Pcbp1-as1
Pcgf1
Pcif1
Pcmt1
Pcolce2
Pcyox1l
Pdcd6ip
Pdcl
Pde12
Pde4c
Pde4dip
Pde7a
Pdk2
Pdlim1
Pdlim4
Pdlim5
Pdp1
Pdpk1
Pdxk
Pdzd7
Pdzk1ip1
Pecam1
Peli1
Pex5
Pfkfb2
Pfn1
Pgap2
Pgd
Pgf
Pgk1
Phactr1
Phactr4
Phbp3
Phc2
Phf12
Phf19
Phf21a
Phf23
Phgdh
Phlda1
Phldb1
Pi4kb
Pik3c2b
Pik3cd
Pik3r1
Pik3r5
Pim1
Pim2
Pim3
Pip4k2a
Pip5kl1
Pipox
Piwil2
Pkd2l1
Pkdcc
Pkdrej
Pkn1
Pkp2
Pkp3
Pla2g2d
Pla2g4c
Pla2g4c-as1
Pla2g4e
Pla2g6
Plau
Plb1
Plcb2
Plcg1
Plcxd1
Pld1
Pld3
Plec
Plek2
Plekhb2
Plekhg4
Plekhg4b
Plekhn1
Plekho1
Plk1
Plk3
Plod3
Plvap
Pmel
Pml
Pmpca
Pnp
Pnpla1
Pnpla5
Pnpla6
Pnrc2
Pola2
Pold3
Pold4
Polm
Polr1a
Polr1d
Polr2m
Pomt2
Pon2
Pop4
Por
Pou2f2
Ppa2
Ppargc1b
Ppcdc
Ppfibp1
Ppiap35
Ppiap59
Ppil1
Ppil2
Ppil6
Ppm1f
Ppm1g
Ppm1m
Ppox
Ppp1r11
Ppp1r14b
Ppp1r37
Ppp1r3g
Ppp1r42
Ppp1r7
Ppp2r1a
Ppp2r2a
Ppp2r5b
Ppp2r5c
Pprc1
Pqlc2
Prcd
Prdm1
Prdm7
Prdx6
Prepl
Prim1
Prkab2
Prkce
Prkch
Prkcz-as1
Prmt5
Prnp
Prom2
Proser2
Prpf38a
Prpf4b
Prss30p
Psat1
Psg1
Psg4
Psg5
Psma6
Psmc1p9
Psmc2
Psmc5
Psmc6
Psmd1
Psmd11
Psmd14
Psmd2
Psmd3
Psmd4
Psmd9
Psme2
Psors1c1
Psors1c3
Ptdss1
Pter
Ptgir
Ptk2
Ptma
Ptmap1
Ptov1
Ptpa
Ptpn1
Ptpn22
Ptpn23
Ptprf
Pts
Pttg1
Pttg1ip
Pudp
Pvt1
Pxn-as1
Pyroxd2
Qki
R3hdm2
Rab11a
Rab11b
Rab17
Rab1a
Rab27a
Rab30-as1
Rab4b
Rab4b-egln2
Rab5if
Rab7a
Rab7b
Rabgap1l
Rad17
Rad51b
Rad52
Rad54l2
Rad9a
Rai14
Ralb
Ralgapb
Ralgps1
Ran
Rap1gap
Rap2b
Rapgef1
Rapgef5
Rarg
Rarres3
Rasa2-it1
Rasgrp3
Rasl10a
Rasl10b
Rassf1
Rassf1-as1
Rassf3
Rassf4
Rassf5
Rassf8-as1
Rbbp4
Rbfox2
Rbm25
Rbm28
Rbm34
Rbm7
Rbm8a
Rbms1p1
Rbpj
Rbsn
Rcc1
Rcc1l
Rcsd1
Rdh13
Rdx
Reep1
Reep5
Renbp
Repin1
Rere-as1
Retreg2
Rexo2
Rf00012
Rf00015
Rf00017
Rf00019
Rf00026
Rf00086
Rf00090
Rf00154
Rf00181
Rf00283
Rf00284
Rf00322
Rf00554
Rf00560
Rf00561
Rf00601
Rf01955
Rf01956
Rf01957
Rf01984
Rf01986
Rf01987
Rf01992
Rf02143
Rf02166
Rf02179
Rf02187
Rf02188
Rf02215
Rf02219
Rf02220
Rf02271
Rfc1
Rfc2
Rfesd
Rft1
Rfx8
Rgs2
Rgs20
Rgs3
Rgs9
Rhbdl3
Rhce
Rhobtb2
Rhobtb3
Rhoc
Rhoq
Rhot1
Ric8a
Ric8b
Rif1
Riiad1
Rimkla
Rims1
Rims3
Rinl
Rint1
Rit1
Rmc1
Rmdn3
Rmi2
Rmrp
Rn7skp11
Rn7skp110
Rn7skp113
Rn7skp168
Rn7skp235
Rn7skp78
Rn7skp91
Rn7sl116p
Rn7sl128p
Rn7sl265p
Rn7sl26p
Rn7sl329p
Rn7sl346p
Rn7sl402p
Rn7sl487p
Rn7sl543p
Rn7sl610p
Rn7sl63p
Rn7sl66p
Rn7sl674p
Rn7sl793p
Rn7sl814p
Rn7sl862p
Rna5sp122
Rna5sp130
Rna5sp131
Rna5sp137
Rna5sp139
Rna5sp152
Rna5sp185
Rna5sp219
Rna5sp236
Rna5sp241
Rna5sp242
Rna5sp243
Rna5sp245
Rna5sp247
Rna5sp379
Rna5sp392
Rna5sp425
Rna5sp429
Rna5sp448
Rna5sp493
Rna5sp75
Rna5sp96
Rnase7
Rnaseh1
Rnd1
Rnf10
Rnf11
Rnf112
Rnf123
Rnf139
Rnf157
Rnf175
Rnf182
Rnf183
Rnf208
Rnf212b
Rnf214
Rnf217
Rnf32
Rnf41
Rnf5
Rnmt
Rnpepl1
Rnu1-108p
Rnu1-119p
Rnu1-19p
Rnu2-17p
Rnu2-24p
Rnu4-28p
Rnu4-38p
Rnu4-41p
Rnu4-8p
Rnu5b-4p
Rnu6-1048p
Rnu6-105p
Rnu6-1068p
Rnu6-1077p
Rnu6-107p
Rnu6-1093p
Rnu6-10p
Rnu6-1115p
Rnu6-1151p
Rnu6-1175p
Rnu6-1176p
Rnu6-1216p
Rnu6-1231p
Rnu6-1272p
Rnu6-169p
Rnu6-171p
Rnu6-172p
Rnu6-2
Rnu6-216p
Rnu6-227p
Rnu6-229p
Rnu6-268p
Rnu6-288p
Rnu6-293p
Rnu6-299p
Rnu6-316p
Rnu6-343p
Rnu6-425p
Rnu6-466p
Rnu6-482p
Rnu6-501p
Rnu6-543p
Rnu6-564p
Rnu6-588p
Rnu6-645p
Rnu6-680p
Rnu6-689p
Rnu6-761p
Rnu6-777p
Rnu6-793p
Rnu6-817p
Rnu6-863p
Rnu6-903p
Rnu6-910p
Rnu6-920p
Rnu6-951p
Rnu7-1
Rnu7-186p
Rnu7-96p
Rny1p10
Rny3p11
Rny4p9
Ro60
Rock1p1
Rock2
Rora-as1
Rparp-as1
Rpgrip1l
Rpl10
Rpl12p28
Rpl13
Rpl13p5
Rpl17p41
Rpl21p123
Rpl23a
Rpl23ap18
Rpl23ap93
Rpl29p30
Rpl3
Rpl30p7
Rpl34p3
Rpl36al
Rpl36p2
Rpl5
Rpl5p27
Rpl5p28
Rpl7l1
Rpl7p25
Rplp0
Rpn1
Rpn2
Rpp21
Rprd1b
Rps10
Rps11
Rps11p5
Rps12
Rps15ap30
Rps16p8
Rps20p23
Rps20p31
Rps26
Rps27ap13
Rps2p45
Rps4x
Rps4xp12
Rps6ka1
Rps6ka4
Rps6p8
Rps7p1
Rps8
Rpsap5
Rreb1
Rrm2
Rrm2p2
Rrnad1
Rrp1
Rrp12
Rsad1
Rtbdn
Rtel1
Rtf1
Rtl5
Rtl9
Rtn2
Rtn3
Rtn4
Rubcnl
Ruvbl1
Ruvbl2
Rwdd2b
Rxfp1
Rxrb
Rxrg
Ryk
Ryr3
S100a6
S1pr4
Sac3d1
Samd12
Samd14
Samd4a
Samd8
Samm50
Samsn1-as1
Sap30bp
Sat1
Satb2-as1
Saxo2
Scaf1
Scaper
Scarb1
Scarb2
Scarna1
Scarna13
Scarna16
Scarna17
Scfd1
Scg3
Scg5
Scnn1a
Scnn1d
Scoc
Scygr10
Sdcbp2-as1
Sdccag8
Sdf2l1
Sdhap3
Sdsl
Sec11a
Sec14l1
Sec14l2
Sec14l3
Sec16a
Sec22c
Sec24d
Sec61b
Selenoi
Selenot
Sema4b
Sept1
Sept10
Sept4-as1
Sept7p2
Sept9
Sergef
Serinc3
Serpina1
Serpinb9p1
Serpind1
Serpine1
Set
Setd1a
Setd5
Setd7
Sf3a2
Sfr1
Sft2d3
Sfxn3
Sfxn5
Sgip1
Sgk2
Sgms1
Sgms2
Sgsm3
Sh2b3
Sh2d3c
Sh2d5
Sh3bgr
Sh3bp5
Sh3rf1
Sh3rf2
Sh3rf3-as1
Shank1
Shd
Siglec17p
Siglec18p
Siglec27p
Siglecl1
Sin3a
Sipa1
Sirpb2
Sirt2
Sirt5
Sirt7
Ska1
Sla
Slamf6p1
Slamf7
Slc11a2
Slc12a6
Slc12a8
Slc12a9-as1
Slc13a3
Slc15a4
Slc16a5
Slc17a7
Slc18a1
Slc1a3
Slc1a6
Slc20a2
Slc22a11
Slc22a18
Slc22a23
Slc22a4
Slc22a5
Slc25a25
Slc25a29
Slc25a3
Slc25a37
Slc25a40
Slc25a42
Slc25a44
Slc25a5p1
Slc26a1
Slc26a9
Slc2a1
Slc2a14
Slc2a9
Slc30a2
Slc30a5
Slc35a3
Slc35a4
Slc35c2
Slc35d2
Slc35e2a
Slc35e2b
Slc35g2
Slc36a1
Slc38a5
Slc39a13
Slc39a14
Slc3a2
Slc43a1
Slc43a2
Slc43a3
Slc44a4
Slc45a3
Slc48a1
Slc49a4
Slc4a2
Slc4a3
Slc4a8
Slc50a1
Slc5a10
Slc5a11
Slc6a12
Slc6a19
Slc6a6
Slc6a8
Slc7a2
Slc7a6
Slc7a8
Slc8a2
Slc8b1
Slc9a1
Slc9a3r1
Slc9a3r2
Slc9a5
Slc9a6
Slc9a7p1
Slc9a8
Slco2b1
Slmap
Smad3
Smad7
Smagp
Smap2
Smarca2
Smarca4
Smarcal1
Smc1a
Smg5
Smg6
Smg6-it1
Smim13
Smim2
Smim21
Smim24
Smim29
Smim2-as1
Smim35
Smim40
Smkr1
Smox
Smpd2
Smpd3
Smtn
Smyd2
Snai3-as1
Snap47
Sncg
Snd1
Snhg10
Snhg17
Snhg20
Snhg21
Snhg22
Snhg26
Snhg5
Snip1
Snora108
Snora17a
Snora17b
Snora1b
Snora26
Snora3c
Snora63c
Snora71a
Snora74b
Snora80b
Snorc
Snord101
Snord114-11
Snord114-12
Snord114-13
Snord114-15
Snord114-16
Snord114-18
Snord114-19
Snord114-20
Snord114-21
Snord114-22
Snord114-23
Snord114-24
Snord114-25
Snord114-26
Snord114-27
Snord114-28
Snord114-29
Snord114-30
Snord114-5
Snord114-6
Snord15b
Snord17
Snord35b
Snord38a
Snord38b
Snord42b
Snord48
Snord50b
Snord52
Snord70b
Snord93
Snrpa
Snrpcp19
Snrpep6
Snx19
Snx25
Snx29
Snx29p2
Socs1
Socs3
Socs5
Sod2-ot1
Sohlh1
Sorbs1
Sorbs3
Sord
Sox15
Sox6
Sp100
Sp140l
Spaca5
Spag1
Spag7
Spast
Spata1
Spata25
Spata32
Spata5l1
Spats2
Spcs2
Spdyc
Spg7
Sphk1
Sphk2
Spidr
Spink13
Spire2
Spns1
Spocd1
Spock2
Spon2
Sprr3
Spsb1
Spsb2
Sptbn4
Sqstm1
Srcin1
Srd5a3
Srd5a3-as1
Srebf1
Srebf2
Srgap2
Srp72
Srp9
Srpx2
Srrm1
Srxn1
Ss18
Ss18l1
Ss18l2
Ssbp2
Ssc4d
Ssc5d
Ssr1
Ssrp1
Ssuh2
St14
St3gal5
St5
St6gal1
St6galnac2
St6galnac4
St7
St7-as1
St7-ot4
Stac3
Stag2
Stambp
Stard13
Stard3nl
Stat6
Stim1
Stk11ip
Stk17b
Stk19
Stk24
Stk3
Stk32c
Stk36
Stk4-as1
Stkld1
Stmn1p1
Stoml1
Ston2
Stra6
Strip1
Strn4
Stt3a
Stx10
Stx12
Stx18-as1
Stx1b
Stx3
Stx4
Stx5
Stxbp1
Stxbp3
Sulf2
Sult2b1
Sumf2
Sun1
Supt5h
Susd4
Suv39h1
Svil
Swi5
Syne2
Syngap1
Syngr1
Synj2
Synpo
Syp
Syt12
Syt2
Syt7
Sytl1
Szt2
Tac3
Tacc2
Taco1
Tacr2
Tada3
Taf1c
Tal1
Tanc1
Tango2
Tars2
Tatdn3
Tbc1d1
Tbc1d10b
Tbc1d14
Tbc1d16
Tbc1d17
Tbc1d20
Tbc1d22a
Tbc1d25
Tbc1d5
Tbc1d7
Tbcd
Tbce
Tbkbp1
Tbl1x
Tbl2
Tbpl1
Tbrg1
Tbx18
Tcea2
Tcea3
Tceanc
Tcf12
Tcf7
Tcf7l1
Tcirg1
Tcn1
Tcp11l2
Tcte1
Tctn1
Tdh
Tdp1
Tdrkh
Tead1
Tecpr2
Tecr
Tedc1
Teddm1
Tent4b
Tepp
Terf2
Terf2ip
Tet3
Tex41
Tex45
Tex46
Tf
Tfap2a
Tfap2e
Tfb1m
Tfip11
Tgfbi
Tgif1
Tgif2
Tgif2-rab5if
Tgm2
Thada
Thap2
Thap4
Thap9
Thap9-as1
Thbs2
Thbs4
Them5
Them6
Thoc1
Thoc3
Thrb
Tia1
Tiam1
Tiam2
Tie1
Timm17a
Timm21
Timm50
Timp1
Tinagl1
Tiprl
Tjap1
Tjp1
Tk2
Tkfc
Tle7
Tm2d1
Tm4sf19
Tmc8
Tmcc2
Tmco2
Tmco3
Tmco4
Tmco5b
Tmco6
Tmem109
Tmem120b
Tmem132a
Tmem134
Tmem143
Tmem144
Tmem14dp
Tmem159
Tmem165
Tmem173
Tmem175
Tmem18
Tmem183a
Tmem191a
Tmem191c
Tmem233
Tmem241
Tmem242
Tmem253
Tmem265
Tmem272
Tmem273
Tmem39b
Tmem50b
Tmem51
Tmem63b
Tmem79
Tmem86a
Tmem97
Tmprss11cp
Tmprss13
Tmprss5
Tmprss6
Tnfaip3
Tnfaip8
Tnfrsf10b
Tnfrsf10c
Tnfrsf18
Tnfrsf9
Tnfsf8
Tnip2
Tnnt2
Tnpo1
Tnrc6a
Tnrc6b
Tnrc6c
Tns1
Tor1a
Tp53bp1
Tp53bp2
Tp53i13
Tpd52l1
Tpd52l2
Tpm3
Tpm4
Tpp1
Tprx2p
Tpt1
Tptep2
Tra2b
Traf2
Traf3
Traf3ip2-as1
Traf5
Traj6
Traj7
Trak1
Trappc12
Trappc3
Trbv10-3
Trbv20-1
Trbv6-1
Trerf1
Trgva
Trib1
Trim11
Trim16
Trim2
Trim26
Trim32
Trim34
Trim39
Trim54
Trim65
Trim69
Trio
Trip13
Trip4
Trip6
Trmt61a
Trpv2
Trrap
Trub2
Tsbp1-as1
Tsc1
Tsc22d3
Tsc22d4
Tsen54
Tspan1
Tspan10
Tspan17
Tspo2
Tspoap1
Ttc1
Ttc32
Ttc39a
Ttc39c
Ttc41p
Ttc6
Ttc7a
Ttc7b
Ttf2
Ttll11-it1
Ttpal
Ttyh2
Tuba1c
Tubb2bp1
Tubb3
Tubgcp2
Tubgcp3
Tusc3
Txk
Txndc11
Txndc15
Txndc2
Txnp1
Txnrd1
Txnrd3
Tymsos
Tyrobp
Tyw1
Tyw3
U47924.2
U52111.1
U62317.1
Uba5
Uba6-as1
Ubac2
Ubap1
Ubap2l
Ubbp1
Ube2b
Ube2d2
Ube2f
Ube2f-scly
Ube2l3
Ube2q2p9
Ube2v1p4
Ube2v2p4
Ube2z
Ubl4a
Ubn1
Ubox5-as1
Ubqln4
Ubr3
Ubr7
Ubtf
Ubxn11
Ubxn4
Ubxn8
Uca1
Ufd1
Ugdh-as1
Uimc1
Ulk4
Umodl1
Umps
Unc13d
Unk
Uox
Upp1
Uprt
Uqcc1
Uqcrbp2
Uqcrh
Uqcrq
Urgcp
Urm1
Urod
Usf1
Ushbp1
Uso1
Usp14
Usp20
Usp2-as1
Usp35
Usp36
Usp37
Usp38
Usp39
Usp53
Usp54
Utp11
Utp4
Uvrag-dt
Uxs1
Vangl1
Vapa
Vars
Vars2
Vash1-as1
Vasp
Vcl
Vdac2
Vgll4
Vil1
Vill
Vim
Vkorc1
Vmac
Vmp1
Vps13d
Vps25
Vps26c
Vps35l
Vps39
Vps51
Vps52
Vps8
Vps9d1-as1
Vrk3
Vta1
Vtrna1-1
Vtrna1-2
Vtrna1-3
Vtrna2-2p
Vwa1
Vwa5a
Vwf
Wac
Wars
Wbp1
Wbp2
Wdfy3
Wdr1
Wdr12
Wdr19
Wdr25
Wdr34
Wdr37
Wdr41
Wdr43
Wdr45
Wdr59
Wdr62
Wdr66
Wdr70
Wdr73
Wdr81
Wdr92
Wee1
Wfdc1
Wfdc21p
Whrn
Wnk4
Wnt1
Wrap53
Wrb
Wrb-sh3bgr
Wscd1
Wt1
Wwtr1
Xkr3
Xpc
Xpnpep1
Xpnpep2
Xpo5
Xpo6
Xpot
Xrra1
Xxylt1
Xxylt1-as2
Yap1
Yars
Ybx3
Ykt6
Ypel3
Ypel4
Ypel5
Ythdc2
Ythdf2
Ythdf3
Ywhae
Z82206.1
Z93930.2
Z95114.3
Z97987.1
Z98751.3
Z99289.1
Z99756.1
Zbed5-as1
Zbtb38
Zbtb49
Zbtb7b
Zc3h10
Zc3h12a
Zc3h12d
Zc3h15
Zc3hav1
Zc3hc1
Zcchc2
Zcchc7
Zcchc8
Zcwpw1
Zdhhc4
Zdhhc5
Zeb1
Zeb1-as1
Zeb2-as1
Zfand2a
Zfas1
Zfhx3
Zfp36l1
Zfp91-cntf
Zfr2
Zfyve16
Zfyve27
Zfyve28
Zfyve9
Zglp1
Zgrf1
Zhx1
Zhx3
Zkscan1
Zkscan3
Zmym1
Znf131
Znf138
Znf169
Znf175
Znf189
Znf19
Znf205
Znf274
Znf276
Znf316
Znf326
Znf382
Znf385c
Znf438
Znf44
Znf445
Znf449
Znf451
Znf503-as1
Znf517
Znf526
Znf593
Znf600
Znf608
Znf611
Znf623
Znf638
Znf674-as1
Znf689
Znf691
Znf7
Znf706
Znf74
Znf76
Znf771
Znf778
Znf846
Znf862
Znf92
Znrd1
Zp1
Zscan25
Zscan31
Zscan5a
Zscan9
Zyx
