# Supplementary material for: A Bayesian inference transcription factor activity model for the analysis of single-cell transcriptomes
Source: Genome Res. 2021 Jul;31(7):1296–311. doi: 10.1101/gr.265595.120 (PMC8256867; doi:10.1101/gr.265595.120)
Supplement: Supplemental Material [file supp_gr.265595.120_Supplemental_Code.zip › BITFAM/inst/extdata/human/FOSL1]

Aak1
Aamdc
Aar2
Abca4
Abca6
Abca9
Abcb9
Abcc10
Abcc12
Abcc3
Abcc4
Abcc5
Abcd1
Abcd4
Abcf2p2
Abcg1
Abhd12
Abhd2
Abhd4
Abi1
Abi2
Abl2
Abr
Abtb1
Ac002066.1
Ac002076.1
Ac002076.2
Ac002306.1
Ac002378.1
Ac002480.1
Ac002504.1
Ac002542.1
Ac002550.1
Ac003005.2
Ac003084.1
Ac003092.1
Ac003101.2
Ac003666.1
Ac003950.1
Ac004024.1
Ac004224.2
Ac004231.3
Ac004241.1
Ac004381.1
Ac004461.2
Ac004585.1
Ac004593.3
Ac004702.1
Ac004771.4
Ac004825.1
Ac004825.2
Ac004832.3
Ac004832.4
Ac004832.5
Ac004858.1
Ac004862.1
Ac004920.1
Ac004980.4
Ac004990.1
Ac004994.1
Ac005005.3
Ac005008.1
Ac005008.2
Ac005041.2
Ac005077.2
Ac005083.1
Ac005088.1
Ac005105.1
Ac005154.3
Ac005154.4
Ac005180.2
Ac005224.1
Ac005229.4
Ac005234.1
Ac005256.1
Ac005280.2
Ac005300.1
Ac005324.5
Ac005355.1
Ac005410.1
Ac005476.2
Ac005523.2
Ac005532.2
Ac005534.1
Ac005540.1
Ac005593.1
Ac005606.2
Ac005632.2
Ac005695.1
Ac005696.1
Ac005722.1
Ac005746.2
Ac005785.1
Ac005786.2
Ac005786.4
Ac005808.1
Ac005823.2
Ac005828.1
Ac005828.5
Ac005829.1
Ac005837.3
Ac005906.3
Ac005912.2
Ac005920.1
Ac005921.2
Ac005996.1
Ac006027.1
Ac006059.2
Ac006146.1
Ac006160.2
Ac006252.1
Ac006262.1
Ac006273.1
Ac006355.2
Ac006387.1
Ac006435.5
Ac006441.4
Ac006460.2
Ac006483.2
Ac006486.2
Ac006511.1
Ac006547.1
Ac006547.3
Ac007009.1
Ac007098.2
Ac007099.1
Ac007128.1
Ac007136.1
Ac007215.1
Ac007216.1
Ac007218.1
Ac007285.1
Ac007319.1
Ac007362.1
Ac007365.1
Ac007376.1
Ac007422.1
Ac007450.4
Ac007541.1
Ac007546.2
Ac007546.3
Ac007569.1
Ac007610.4
Ac007686.4
Ac007731.3
Ac007938.2
Ac007950.1
Ac007952.2
Ac007969.1
Ac007991.2
Ac007998.5
Ac008013.1
Ac008014.1
Ac008040.3
Ac008063.2
Ac008083.1
Ac008147.1
Ac008267.5
Ac008280.3
Ac008429.1
Ac008429.3
Ac008443.1
Ac008443.2
Ac008443.5
Ac008443.6
Ac008446.1
Ac008494.2
Ac008534.1
Ac008537.4
Ac008568.1
Ac008569.1
Ac008572.1
Ac008592.1
Ac008622.2
Ac008649.2
Ac008655.2
Ac008687.1
Ac008687.5
Ac008691.1
Ac008694.2
Ac008735.5
Ac008738.2
Ac008750.7
Ac008758.3
Ac008758.4
Ac008770.3
Ac008781.1
Ac008781.2
Ac008805.2
Ac008840.1
Ac008868.1
Ac008870.1
Ac008892.1
Ac008957.1
Ac008957.3
Ac008972.1
Ac008972.2
Ac009061.2
Ac009065.4
Ac009078.3
Ac009093.6
Ac009126.1
Ac009133.2
Ac009139.1
Ac009226.1
Ac009229.1
Ac009238.1
Ac009238.2
Ac009248.2
Ac009480.2
Ac009486.1
Ac009502.1
Ac009518.1
Ac009562.1
Ac009630.3
Ac009779.2
Ac009779.3
Ac009812.3
Ac009879.3
Ac009902.2
Ac009948.4
Ac009950.2
Ac010148.1
Ac010198.1
Ac010198.2
Ac010200.1
Ac010201.1
Ac010203.2
Ac010210.1
Ac010226.1
Ac010240.3
Ac010271.2
Ac010297.1
Ac010319.5
Ac010327.3
Ac010327.4
Ac010333.2
Ac010333.3
Ac010359.1
Ac010457.1
Ac010463.3
Ac010487.1
Ac010530.1
Ac010538.1
Ac010542.2
Ac010655.2
Ac010655.4
Ac010761.1
Ac010761.5
Ac010789.1
Ac010834.1
Ac010883.1
Ac010886.1
Ac010967.2
Ac010967.3
Ac011008.1
Ac011195.2
Ac011247.2
Ac011287.1
Ac011337.1
Ac011363.1
Ac011444.2
Ac011450.1
Ac011452.1
Ac011462.1
Ac011465.1
Ac011472.1
Ac011476.3
Ac011477.1
Ac011511.1
Ac011529.1
Ac011603.1
Ac011611.4
Ac011773.2
Ac011840.3
Ac011840.5
Ac011933.3
Ac011944.2
Ac012020.1
Ac012065.3
Ac012085.2
Ac012213.4
Ac012229.1
Ac012254.5
Ac012358.1
Ac012409.4
Ac012456.1
Ac012456.2
Ac012488.1
Ac012507.1
Ac012531.3
Ac012613.1
Ac012640.3
Ac012645.4
Ac012668.1
Ac012668.2
Ac012668.3
Ac013410.1
Ac013444.2
Ac013472.1
Ac013480.1
Ac013652.1
Ac013724.1
Ac013726.1
Ac015468.1
Ac015468.2
Ac015468.3
Ac015660.1
Ac015795.1
Ac015802.6
Ac015813.1
Ac015813.2
Ac015813.7
Ac015871.4
Ac015908.1
Ac015911.9
Ac015912.1
Ac015921.1
Ac015936.2
Ac015982.1
Ac016382.1
Ac016394.1
Ac016405.1
Ac016493.1
Ac016542.2
Ac016542.3
Ac016571.1
Ac016588.2
Ac016708.1
Ac016722.1
Ac016747.2
Ac016831.3
Ac016876.1
Ac016903.1
Ac016957.1
Ac016957.2
Ac016999.1
Ac017015.2
Ac017035.1
Ac017074.1
Ac018359.1
Ac018362.2
Ac018410.1
Ac018511.1
Ac018521.1
Ac018521.2
Ac018521.3
Ac018521.7
Ac018552.1
Ac018644.1
Ac018761.3
Ac018781.1
Ac018816.1
Ac018880.1
Ac018931.1
Ac019055.1
Ac019069.1
Ac019080.1
Ac019117.2
Ac019159.1
Ac019193.1
Ac019197.1
Ac019209.2
Ac019254.1
Ac019349.1
Ac020658.5
Ac020658.6
Ac020659.1
Ac020661.1
Ac020661.3
Ac020763.1
Ac020904.2
Ac020904.3
Ac020908.3
Ac020914.5
Ac020916.2
Ac020922.4
Ac020934.1
Ac020978.9
Ac021074.2
Ac021180.1
Ac021218.1
Ac021506.1
Ac022028.2
Ac022034.1
Ac022034.3
Ac022098.1
Ac022150.4
Ac022154.1
Ac022182.1
Ac022196.1
Ac022217.2
Ac022296.3
Ac022384.1
Ac022400.8
Ac022493.2
Ac022494.1
Ac022513.1
Ac022596.2
Ac022613.1
Ac022616.2
Ac022730.3
Ac022730.4
Ac022784.1
Ac022784.4
Ac022966.1
Ac023024.1
Ac023043.4
Ac023050.1
Ac023157.2
Ac023194.3
Ac023509.1
Ac023509.5
Ac023632.2
Ac023886.2
Ac023906.1
Ac023906.4
Ac024145.1
Ac024267.4
Ac024293.1
Ac024475.4
Ac024619.2
Ac024681.1
Ac024941.1
Ac025031.1
Ac025031.2
Ac025031.5
Ac025048.1
Ac025164.1
Ac025165.1
Ac025171.3
Ac025181.2
Ac025188.1
Ac025257.1
Ac025259.1
Ac025279.1
Ac025423.1
Ac025465.2
Ac025470.1
Ac025524.2
Ac025575.2
Ac025682.1
Ac025822.1
Ac026191.1
Ac026250.1
Ac026254.2
Ac026310.3
Ac026362.2
Ac026401.2
Ac026412.1
Ac026461.3
Ac026725.1
Ac026785.1
Ac026803.1
Ac026803.2
Ac026884.1
Ac026894.1
Ac026954.3
Ac026979.2
Ac027026.1
Ac027097.1
Ac027097.2
Ac027237.4
Ac027644.1
Ac027667.1
Ac027682.6
Ac027763.1
Ac027801.3
Ac032044.1
Ac034199.1
Ac034223.1
Ac034228.1
Ac036176.1
Ac037459.4
Ac040904.1
Ac044849.1
Ac044860.2
Ac046130.1
Ac048380.2
Ac051619.1
Ac051619.8
Ac051649.1
Ac053503.2
Ac055854.1
Ac060788.1
Ac062015.1
Ac063948.1
Ac063949.1
Ac063977.2
Ac064805.1
Ac064875.1
Ac067817.1
Ac067930.4
Ac067931.2
Ac067968.1
Ac068152.1
Ac068418.1
Ac068473.3
Ac068491.4
Ac068580.3
Ac068620.3
Ac068631.1
Ac068724.3
Ac068733.3
Ac068790.2
Ac068790.5
Ac068880.3
Ac068993.2
Ac069120.1
Ac069200.1
Ac069209.1
Ac069213.1
Ac069213.2
Ac069234.3
Ac069257.3
Ac069281.2
Ac069287.2
Ac069431.2
Ac069454.1
Ac069503.2
Ac069528.2
Ac073107.2
Ac073111.3
Ac073111.5
Ac073283.2
Ac073314.1
Ac073316.1
Ac073316.2
Ac073335.1
Ac073365.1
Ac073389.1
Ac073530.1
Ac073578.4
Ac073592.1
Ac073592.4
Ac073592.8
Ac073651.2
Ac073916.1
Ac073957.1
Ac074029.3
Ac074091.1
Ac074134.1
Ac074366.1
Ac076966.1
Ac078883.1
Ac079148.1
Ac079174.1
Ac079305.1
Ac079313.2
Ac079336.7
Ac079416.3
Ac079466.1
Ac079777.1
Ac079790.1
Ac079922.2
Ac080075.1
Ac080112.1
Ac080129.1
Ac082651.1
Ac082651.4
Ac083801.2
Ac083855.1
Ac083949.1
Ac083973.1
Ac084018.2
Ac084211.1
Ac084337.2
Ac084757.1
Ac084781.2
Ac084871.2
Ac087163.3
Ac087190.2
Ac087239.1
Ac087276.2
Ac087289.1
Ac087289.3
Ac087289.6
Ac087385.3
Ac087392.1
Ac087393.3
Ac087430.1
Ac087439.2
Ac087482.1
Ac087521.2
Ac087521.3
Ac087612.1
Ac087623.3
Ac087645.2
Ac087721.2
Ac087783.1
Ac090017.1
Ac090023.2
Ac090114.2
Ac090159.1
Ac090164.1
Ac090192.2
Ac090193.1
Ac090409.2
Ac090517.3
Ac090517.5
Ac090527.3
Ac090541.1
Ac090587.1
Ac090587.2
Ac090607.1
Ac090617.1
Ac090699.1
Ac090772.1
Ac090772.2
Ac090833.1
Ac090948.2
Ac090971.1
Ac091046.2
Ac091114.1
Ac091133.5
Ac091167.6
Ac091435.2
Ac091544.3
Ac091564.3
Ac091564.6
Ac091588.2
Ac091820.1
Ac091925.1
Ac091959.3
Ac091962.1
Ac091965.5
Ac092042.1
Ac092042.4
Ac092053.2
Ac092053.3
Ac092070.1
Ac092098.1
Ac092115.3
Ac092117.2
Ac092118.1
Ac092123.1
Ac092134.1
Ac092142.2
Ac092159.2
Ac092296.2
Ac092343.1
Ac092368.1
Ac092378.1
Ac092384.2
Ac092435.1
Ac092451.2
Ac092473.1
Ac092484.1
Ac092642.1
Ac092645.1
Ac092687.2
Ac092691.3
Ac092754.1
Ac092807.1
Ac092807.2
Ac092835.1
Ac092910.3
Ac092953.2
Ac093010.2
Ac093012.1
Ac093152.1
Ac093156.1
Ac093157.1
Ac093278.2
Ac093424.1
Ac093426.1
Ac093484.3
Ac093495.1
Ac093585.1
Ac093663.2
Ac093700.1
Ac093732.1
Ac093732.2
Ac093821.1
Ac093827.4
Ac093843.1
Ac093879.1
Ac093903.1
Ac093904.1
Ac095057.1
Ac096531.2
Ac096540.1
Ac096564.1
Ac096708.1
Ac096921.1
Ac097103.2
Ac097105.1
Ac097372.1
Ac097451.1
Ac097467.3
Ac097484.1
Ac097493.3
Ac097521.1
Ac097634.3
Ac097637.2
Ac097641.2
Ac098483.2
Ac098614.3
Ac098818.1
Ac098820.1
Ac098828.2
Ac098848.1
Ac098935.2
Ac099066.1
Ac099066.2
Ac099343.3
Ac099489.1
Ac099518.1
Ac099518.5
Ac099670.3
Ac099795.1
Ac099811.4
Ac100793.2
Ac100793.4
Ac100800.1
Ac100802.1
Ac100812.1
Ac100830.2
Ac100871.1
Ac102953.1
Ac103724.1
Ac103740.2
Ac103810.1
Ac103957.2
Ac103988.1
Ac104024.2
Ac104031.1
Ac104035.1
Ac104046.1
Ac104066.1
Ac104076.1
Ac104123.1
Ac104135.1
Ac104212.1
Ac104350.1
Ac104417.2
Ac104452.1
Ac104532.1
Ac104564.1
Ac104564.2
Ac104564.4
Ac104590.1
Ac104667.2
Ac104763.3
Ac104819.3
Ac104827.1
Ac104961.1
Ac104971.1
Ac104984.1
Ac105046.1
Ac105206.1
Ac105206.3
Ac105224.1
Ac105265.2
Ac105277.1
Ac105339.5
Ac105402.3
Ac105910.1
Ac105942.1
Ac106028.2
Ac106037.2
Ac106865.1
Ac107016.1
Ac107027.2
Ac107294.3
Ac107398.2
Ac107909.2
Ac107959.2
Ac108002.1
Ac108002.2
Ac108037.1
Ac108039.1
Ac108142.1
Ac108174.1
Ac108206.1
Ac108676.1
Ac108751.4
Ac109309.1
Ac109460.3
Ac109466.1
Ac109583.2
Ac109587.1
Ac110588.1
Ac110749.1
Ac110754.1
Ac110769.1
Ac110769.2
Ac110800.1
Ac112198.2
Ac112200.1
Ac112220.2
Ac112225.1
Ac112518.1
Ac112715.1
Ac112721.2
Ac113133.1
Ac113143.1
Ac113145.1
Ac113208.1
Ac113382.1
Ac114291.1
Ac114546.1
Ac114550.2
Ac114684.1
Ac114763.1
Ac115102.1
Ac115284.3
Ac115676.1
Ac115837.1
Ac116021.1
Ac116337.3
Ac116345.1
Ac116348.2
Ac116366.3
Ac116456.2
Ac116535.1
Ac116914.2
Ac117386.2
Ac117430.1
Ac117465.1
Ac118344.1
Ac118754.2
Ac119868.1
Ac120057.4
Ac120498.4
Ac121338.1
Ac121338.2
Ac124016.1
Ac124067.2
Ac124068.2
Ac124276.1
Ac124276.2
Ac124854.1
Ac124891.1
Ac125603.2
Ac126615.2
Ac126696.1
Ac126768.2
Ac127024.2
Ac127496.6
Ac127522.1
Ac128709.2
Ac129492.1
Ac129492.7
Ac129507.2
Ac129507.3
Ac129510.2
Ac131094.1
Ac131097.2
Ac131097.4
Ac131934.1
Ac132008.2
Ac132479.1
Ac132938.5
Ac133065.1
Ac133644.3
Ac133785.1
Ac134508.1
Ac135050.4
Ac135586.2
Ac136285.3
Ac137630.1
Ac137630.4
Ac137675.1
Ac137834.1
Ac137932.2
Ac138123.1
Ac138123.2
Ac138304.1
Ac138474.1
Ac139453.1
Ac139530.3
Ac139722.1
Ac139887.3
Ac140912.1
Ac142472.1
Ac144522.1
Ac145098.1
Ac145676.1
Ac148476.1
Ac148477.6
Ac156455.1
Ac207130.1
Ac233290.2
Ac233992.2
Ac233992.3
Ac234063.1
Ac234781.1
Ac239868.1
Ac241584.2
Ac242988.2
Ac243547.1
Ac243585.2
Ac243965.1
Ac244021.1
Ac244090.2
Ac244153.1
Ac244197.2
Ac244636.2
Ac245014.3
Ac245033.2
Ac245052.2
Ac245452.4
Ac245519.1
Ac245884.9
Acaa1
Acacb
Acad11
Acadvl
Acbd5
Acbd6
Accs
Acin1
Acly
Acmsd
Acod1
Acoxl
Acsbg1
Acsf2
Acsf3
Acsl3
Acsl5
Acsm4
Acss2
Acss3
Actg1p24
Actg2
Actl6a
Actl6b
Actn1-as1
Actr1a
Actr3
Actr3c
Acvr1
Acvrl1
Acyp2
Ada2
Adam10
Adam12
Adam19
Adam20p3
Adam33
Adamts18
Adamts8
Adamtsl2
Adamtsl3
Adap2
Adat3
Adcy10
Adcy4
Adcy5
Adcy7
Adgra2
Adgra3
Adgre5
Adgrf2
Adgrf4
Adgrg1
Adgrg6
Adgrl2
Adgrv1
Adhfe1
Adi1p1
Adipor2
Adk
Adm
Adnp2
Adora1
Adora2a
Adra1a
Adrm1
Aes
Af064860.1
Af111167.1
Af111167.2
Af111169.3
Af117829.1
Af196972.1
Af279873.3
Afap1
Afdn
Aff1
Afp
Agap1
Agap2
Agap3
Agbl1
Agbl2
Agfg1
Agk
Agmo
Agpat1
Agpat3
Agpat4
Agpat5
Agps
Agrp
Agtrap
Ahctf1
Ahcyl1
Ahcyl2
Ahi1
Ahnak
Ahr
Aif1l
Aig1
Aimp1p2
Aimp2
Aj271736.1
Ajuba
Ak2
Ak3p2
Ak5
Ak9
Akap10
Akap2
Akap3
Akap7
Akap8l
Akr1b1
Akr1c1
Akr1c3
Akr1d1p1
Akt2
Al008726.1
Al009031.1
Al009183.1
Al021068.2
Al021153.1
Al021408.1
Al021578.1
Al021807.1
Al022068.1
Al022318.4
Al022319.1
Al022326.1
Al023755.1
Al023806.3
Al031121.3
Al031123.2
Al031282.1
Al031315.1
Al031428.1
Al031595.3
Al031600.1
Al031666.2
Al031709.1
Al031710.2
Al031726.1
Al031847.2
Al031985.1
Al033381.2
Al033384.1
Al033519.1
Al033527.4
Al033528.2
Al034417.1
Al034430.2
Al035252.3
Al035410.1
Al035417.1
Al035420.2
Al035420.3
Al035460.1
Al049543.1
Al049548.1
Al049775.3
Al049796.1
Al049820.1
Al049844.1
Al049861.1
Al050402.1
Al050403.2
Al078459.1
Al078644.2
Al080273.1
Al109614.1
Al109615.2
Al109741.2
Al109914.1
Al109924.1
Al109924.5
Al109936.2
Al109947.1
Al109976.1
Al110292.1
Al118508.2
Al118556.1
Al118558.3
Al121603.2
Al121758.1
Al121768.1
Al121772.1
Al121820.1
Al121830.1
Al121832.1
Al121835.2
Al121890.4
Al121906.1
Al121912.1
Al121917.2
Al121983.1
Al122001.1
Al122008.1
Al122035.1
Al122035.2
Al132709.1
Al132996.1
Al133268.3
Al133351.1
Al133351.3
Al133352.1
Al133380.1
Al133383.1
Al133444.1
Al133464.1
Al136084.2
Al136115.1
Al136116.1
Al136164.2
Al136164.3
Al136234.1
Al136295.1
Al136309.3
Al136372.1
Al136380.1
Al136982.5
Al137003.2
Al137027.1
Al137060.1
Al137071.1
Al137784.1
Al137789.2
Al137792.1
Al137802.1
Al137802.2
Al137802.3
Al137803.1
Al138733.1
Al138749.1
Al138787.2
Al138826.1
Al138878.1
Al138881.1
Al138885.3
Al138889.1
Al138916.1
Al138966.2
Al139011.1
Al139035.1
Al139041.1
Al139099.1
Al139099.3
Al139142.1
Al139184.1
Al139220.2
Al139254.1
Al139260.1
Al139280.1
Al139288.1
Al139300.1
Al139300.2
Al139424.3
Al157385.2
Al157786.1
Al158064.1
Al158151.4
Al158166.2
Al158212.1
Al158800.1
Al158847.1
Al160237.1
Al160254.1
Al160272.1
Al160272.2
Al160279.1
Al160291.1
Al160313.2
Al160314.2
Al160408.4
Al161629.2
Al161640.1
Al161668.1
Al161725.1
Al161733.1
Al161793.1
Al161937.1
Al162171.2
Al162385.1
Al162425.1
Al162430.2
Al162724.1
Al352979.1
Al352979.3
Al352984.1
Al353586.1
Al353593.1
Al353595.1
Al353597.2
Al353651.1
Al353651.2
Al353651.3
Al353662.2
Al353662.3
Al353708.2
Al353718.1
Al353751.1
Al353778.1
Al353796.1
Al354696.2
Al354707.2
Al354726.1
Al354760.1
Al354813.1
Al354892.1
Al354920.1
Al354989.2
Al355075.1
Al355310.3
Al355377.1
Al355377.2
Al355388.1
Al355490.2
Al355499.1
Al355598.1
Al355601.1
Al355803.1
Al355877.1
Al355916.1
Al355916.2
Al355916.3
Al356055.1
Al356130.1
Al356134.1
Al356277.1
Al356309.3
Al356320.2
Al356361.2
Al356364.1
Al356421.2
Al356441.1
Al356481.1
Al356599.1
Al356800.1
Al356968.1
Al357060.1
Al357078.3
Al357084.1
Al357140.4
Al357146.1
Al357568.1
Al357673.1
Al357833.1
Al358334.1
Al358334.2
Al358472.4
Al358933.1
Al359091.4
Al359182.1
Al359232.1
Al359382.1
Al359541.1
Al359633.1
Al359636.2
Al359692.1
Al359715.4
Al359762.1
Al359853.1
Al359878.1
Al359921.2
Al360012.1
Al360181.2
Al360181.3
Al360182.2
Al365205.1
Al365295.1
Al389885.1
Al390036.1
Al390318.1
Al390719.1
Al390778.2
Al390955.2
Al390957.1
Al391094.1
Al391261.1
Al391335.1
Al391650.1
Al391832.1
Al391832.2
Al391832.3
Al391839.1
Al392086.2
Al392086.3
Al392172.1
Al442663.1
Al445307.1
Al445471.2
Al445490.1
Al445648.1
Al445928.2
Al449423.1
Al450345.1
Al450468.2
Al450992.1
Al450998.2
Al451042.2
Al451050.1
Al451062.3
Al451137.1
Al451165.1
Al512599.1
Al512637.2
Al513008.1
Al513122.2
Al513123.1
Al513124.1
Al513217.1
Al513302.1
Al513314.2
Al513321.2
Al513412.1
Al513523.3
Al583722.1
Al583824.1
Al583835.2
Al589745.1
Al589765.3
Al589935.1
Al590004.2
Al590095.1
Al590133.1
Al590226.2
Al590282.2
Al590385.1
Al590490.1
Al590627.2
Al590666.3
Al590677.1
Al590764.1
Al590822.2
Al590999.1
Al591167.1
Al591222.1
Al591485.1
Al591686.2
Al591770.1
Al591806.1
Al591806.2
Al591806.3
Al591846.2
Al592146.1
Al592164.2
Al592227.1
Al592429.2
Al592546.1
Al596218.1
Al603832.3
Al603840.1
Al606462.1
Al606517.2
Al607023.1
Al627171.1
Al627309.1
Al627422.2
Al645608.2
Al645608.3
Al645608.6
Al645941.1
Al645941.3
Al662844.3
Al662899.2
Al669831.5
Al669970.2
Al670729.2
Al691403.2
Al691520.1
Al713965.1
Al731556.2
Al731566.2
Al731577.2
Al732323.1
Al732372.2
Al772337.3
Al807776.1
Al844908.2
Al928654.2
Al929288.2
Al929472.2
Alas2
Alcam
Aldh1l2
Aldh2
Aldh3a2
Aldh3b1
Aldh5a1
Aldh7a1
Aldoa
Aldoap1
Alg1
Alg10
Alg14
Alg1l13p
Alg3p1
Alkbh4
Alms1
Alox12
Alox12-as1
Alpk2
Alyref
Ambra1
Amotl1
Ampd2
Ampd3
Amt
Amz2
Anapc11
Anapc4
Anapc7
Angptl1
Angptl4
Ank1
Ank2
Ankdd1b
Ankh
Ankhd1
Ankhd1-eif4ebp3
Ankle2
Ankrd18b
Ankrd24
Ankrd28
Ankrd33
Ankrd44
Ankrd53
Ankrd55
Ankrd63
Anks1b
Anks6
Anln
Ano4
Anp32b
Antxr1
Anxa11
Anxa13
Anxa2
Anxa3
Anxa4
Anxa5
Anxa6
Anxa8
Aoah
Aoc1
Aox1
Ap000238.1
Ap000251.1
Ap000350.1
Ap000442.1
Ap000547.3
Ap000593.1
Ap000676.1
Ap000688.2
Ap000695.1
Ap000769.1
Ap000777.2
Ap000777.3
Ap000787.1
Ap000787.2
Ap000851.1
Ap000864.1
Ap000915.2
Ap000942.1
Ap000997.2
Ap001029.2
Ap001043.1
Ap001099.1
Ap001107.3
Ap001150.1
Ap001180.1
Ap001207.3
Ap001257.1
Ap001267.4
Ap001330.3
Ap001340.1
Ap001362.1
Ap001362.2
Ap001363.2
Ap001453.2
Ap001453.4
Ap001468.1
Ap001596.1
Ap001767.3
Ap001823.1
Ap001962.1
Ap001970.1
Ap002336.3
Ap002373.1
Ap002469.1
Ap002478.1
Ap002954.1
Ap002992.1
Ap003027.1
Ap003028.1
Ap003059.2
Ap003062.1
Ap003064.1
Ap003071.4
Ap003396.5
Ap003419.1
Ap003419.3
Ap003467.1
Ap003469.3
Ap003498.2
Ap003499.1
Ap003499.2
Ap003733.4
Ap004372.1
Ap005019.2
Ap005121.2
Ap005139.1
Ap005264.4
Ap005264.5
Ap005717.1
Ap005902.2
Ap006294.2
Ap006621.4
Ap1m1
Ap1m2
Ap2a2
Ap2m1
Ap2s1
Ap3m1
Ap3m2
Ap3s2
Ap4m1
Ap5z1
Apba2
Apc2
Apcdd1l
Apcdd1l-dt
Api5
Aplf
Apobec3b
Apobec3c
Apom
Apopt1
Appl2
Aqp1
Aqp5
Aqr
Arap1
Arap1-as1
Arel1
Arfrp1
Arhgap10
Arhgap23
Arhgap24
Arhgap25
Arhgap26
Arhgap26-it1
Arhgap27
Arhgap28
Arhgap30
Arhgap31
Arhgap33
Arhgap35
Arhgap44
Arhgef1
Arhgef10
Arhgef10l
Arhgef12
Arhgef2
Arhgef25
Arhgef39
Arhgef40
Arhgef5
Arid1a
Arid1b
Arid3a
Arid5b
Arih1
Arih2
Arl14
Arl14epl
Arl4a
Arl4ap5
Arl6ip4
Arl6ip5
Arl6ip6
Armc3
Armc9
Armcx1
Armh1
Arnt2
Arntl
Arntl2
Arpc1a
Arpin-ap3s2
Arrb2
Arrdc1
Arrdc2
Arrdc5
Arsb
Arsg
Artn
Asah1
Asap1
Asap2
Asb1
Asb3
Ascc2
Ash2l
Asic2
Asnsp6
Asph
Aspscr1
Asrgl1
Atad1
Atad3b
Ate1
Ate1-as1
Atf5
Atg10
Atg16l2
Atg4b
Atg7
Atg9a
Atox1
Atp10b
Atp13a2
Atp1a1
Atp2b4
Atp2c1
Atp5f1d
Atp5mgp3
Atp6v0a1
Atp6v0a2
Atp6v0a4
Atp6v0b
Atp6v1c1
Atp6v1g1p4
Atp6v1g1p6
Atp8a1
Atpsckmt
Atrip
Atxn1
Atxn10
Atxn2l
Atxn3l
Atxn7l1
Atxn7l2
Atxn7l3b
Avil
Axin2
Axl
Azin1-as1
B3galt4
B3galt6
B3gnt10
B3gnt5
B9d1
Baalc
Babam1
Bach1
Bach2
Bad
Bag3
Baiap2
Baiap2l1
Bank1
Banp
Barx1
Basp1-as1
Bbx
Bcap29
Bcar1
Bcar4
Bcat2
Bckdha
Bcl10
Bcl2l11
Bcl2l13
Bcl3
Bcl7a
Bcr
Bcrp2
Bdkrb1
Bend6
Best1
Bet1l
Bfar
Bfsp1
Bglap
Bhlha15
Bhlhb9
Bhlhe40
Bhlhe40-as1
Bin3
Birc2
Birc3
Bloc1s1
Blvra
Blzf1
Bmp1
Bms1p1
Bms1p21
Bms1p4
Bnc2
Bok-as1
Bola3p2
Borcs5
Bphl
Bptf
Brd2
Brinp2
Brms1
Brox
Bsn-as1
Btbd19
Btbd7
Btf3p1
Btf3p2
Btf3p8
Btf3p9
Btg2
Btg3-as1
Btnl2
Btrc
Bx323046.1
Bx537318.1
Bx640514.2
Bx649601.1
Bzw1
Bzw2
C10orf55
C10orf91
C11orf1
C11orf24
C11orf44
C11orf49
C11orf68
C11orf86
C11orf95
C12orf10
C12orf57
C12orf76
C12orf80
C15orf39
C15orf53
C17orf99
C18orf32
C19orf33
C19orf57
C19orf81
C1galt1p1
C1orf105
C1orf109
C1orf137
C1orf158
C1orf167
C1orf53
C1orf54
C1qbp
C1qtnf6
C1qtnf9b
C1s
C2
C20orf141
C2cd3
C2cd4d-as1
C2orf72
C2orf78
C2orf83
C2orf91
C2orf92
C3
C4orf45
C4orf51
C4orf54
C5ar1
C5ar2
C5orf22
C5orf51
C5orf66
C5orf66-as2
C6orf203
C6orf99
C8g
C8orf33
C8orf44
C8orf58
C8orf74
C9orf3
C9orf43
C9orf92
Ca12
Ca14
Ca3
Cab39
Cabin1
Cacna1c
Cacna1h
Cacna2d1
Cacnb1
Cacnb4
Cacng7
Cacybp
Calb2
Calcoco2
Cald1
Calhm3
Calm1
Calm3
Calr4p
Camk1g
Camk2a
Camlg
Camta1
Camta2
Capn1
Capn13
Capn15
Capn2
Capn7
Capns1
Capzb
Card6
Card8
Carmn
Cars2
Casc19
Casc3
Cask
Casp7
Casp8
Cass4
Cast
Castor3
Casz1
Catsper1
Catsperz
Cav1
Cbarp
Cbfa2t3
Cblb
Cbr4
Cbx3
Ccar2
Ccdc102b
Ccdc107
Ccdc110
Ccdc115
Ccdc124
Ccdc130
Ccdc141
Ccdc144nl-as1
Ccdc15
Ccdc158
Ccdc159
Ccdc162p
Ccdc171
Ccdc174
Ccdc18-as1
Ccdc190
Ccdc192
Ccdc197
Ccdc22
Ccdc26
Ccdc30
Ccdc50
Ccdc63
Ccdc70
Ccdc80
Ccdc82
Ccdc84
Ccdc86
Ccdc88b
Ccdc90b
Ccdc91
Ccdc92
Ccdc9b
Cck
Ccn1
Ccn5
Ccnb3
Ccne1
Ccnh
Ccnjp2
Ccnt1
Ccnt2-as1
Ccr10
Ccr3
Ccr7
Ccrl2
Ccser2
Cct3
Cct6a
Cd109
Cd151
Cd19
Cd22
Cd274
Cd2ap
Cd2bp2
Cd3eap
Cd3g
Cd40
Cd44
Cd53
Cd55
Cd59
Cd68
Cd79b
Cd81
Cd99l2
Cd99p1
Cda
Cdc25a
Cdc25b
Cdc42bpa
Cdc42ep1
Cdc42ep2
Cdc42p1
Cdc42se2
Cdc45
Cdca2
Cdcp2
Cdh26
Cdhr5
Cdk15
Cdk2ap2
Cdk4
Cdk5r2
Cdk5rap1
Cdk5rap3
Cdk9
Cdkn2aip
Cdkn2b-as1
Cdkn2d
Cdon
Cdv3
Cdyl
Ceacam19
Cebpa-dt
Cebpb
Cecr2
Cela1
Cela2b
Celf2
Celf3
Celsr1
Celsr3
Cemip
Cemip2
Cenpe
Cenph
Cenpw
Cenpx
Cep104
Cep112
Cep135
Cep152
Cep164
Cep350
Cep44
Cep55
Cep57l1p1
Cep70
Cep83
Cep85
Cep97
Cerna3
Cers6-as1
Cetn2
Cetn3
Cfap161
Cfap221
Cfap298
Cfap36
Cfap43
Cfap58-dt
Cfap70
Cfap97
Cfap97d1
Cfap99
Cfb
Cfi
Cfl1p1
Cfl1p4
Cflar
Cflar-as1
Cgb3
Cgn
Chaf1a
Champ1
Chat
Chchd2p1
Chchd3
Chchd3p1
Chd1
Chd9
Chek1
Chek2
Chi3l1
Chi3l2
Chmp7
Chn1
Chn2
Chrm3
Chrna4
Chst11
Ciao2a
Ciao2b
Cib3
Cic
Cidecp1
Ciita
Cir1
Cirbp
Cirbp-as1
Ckap2l
Ckmt2-as1
Cks1b
Clcn3
Clcn4
Clcn6
Cldn12
Cldn16
Cldn18
Cldn19
Cldn2
Cldn4
Cldn6
Clec16a
Clec19a
Clec2d
Clic4
Clip1
Clip2
Clip4
Clk3
Cln8
Clnk
Clock
Clpb
Clrn1-as1
Cltc
Cluap1
Clvs1
Cmahp
Cmbl
Cmc1
Cmip
Cmpk2
Cmtr2
Cnbd2
Cnga3
Cngb1
Cnih2
Cnih3
Cnksr3
Cnn1
Cnn2p1
Cnn2p9
Cnnm3
Cnnm4
Cnot6
Cntn1
Cntnap2
Cntrob
Coa1
Coasy
Cog2
Cog4
Col11a2
Col17a1
Col19a1
Col28a1
Col3a1
Col4a5
Col5a1-as1
Col6a1
Col6a3
Col7a1
Col8a1
Col9a2
Colq
Commd5
Commd9
Cops4
Cops5
Cops6
Cops7b
Copz2
Coq10b
Coq5
Coq8a
Coq8b
Coro1c
Coro6
Coro7
Cox17p1
Cox5bp8
Cpa4
Cpa5
Cpamd8
Cpeb2-dt
Cped1
Cplx2
Cpne2
Cpne5
Cpt1a
Cpt1c
Cradd
Creb1
Creb3l1
Creb3l2
Creb5
Crebbp
Creg2
Crem
Crim1
Crispld2
Crk
Crkl
Crls1
Crmp1
Crnde
Crocc
Crtap
Crtc1
Crybb2p1
Crybg1
Crygs
Crym
Crym-as1
Cryzl2p
Cryzl2p-sec16b
Csad
Csde1
Csf1
Csf1r
Csnk1a1
Csnk1e
Csnk1g2
Csnk1g3
Csnk2a3
Csnk2b
Csrp1
Cstf1
Ctbp1-dt
Ctdnep1
Ctdspl2
Cthrc1
Ctnna1
Ctnna1p1
Ctnna2
Ctnnb1
Ctnnd1
Ctns
Ctps2
Ctsa
Ctsc
Ctsh
Cttn
Cttnbp2
Cubn
Cul1
Cul2
Cul4a
Cuta
Cutalp
Cux1
Cxcl8
Cxxc1
Cxxc1p1
Cxxc5
Cxxc5-as1
Cyb561
Cyb561a3
Cyb5a
Cyb5d2
Cyb5rl
Cycsp33
Cyfip1
Cygb
Cyhr1
Cyp11a1
Cyp1b1-as1
Cyp1d1p
Cyp2ac1p
Cyp2c19
Cyp2e1
Cyp2g1p
Cyp3a5
Cyp3a7
Cyp51a1-as1
Cyth2
Cytor
D2hgdh
Daam1
Dab2ip
Dagla
Daglb
Dancr
Dapk1-it1
Dapp1
Daw1
Daxx
Dazap1
Dbn1
Dbndd2
Dcaf10
Dcaf11
Dcaf17
Dcaf4
Dcaf5
Dchs2
Dclre1cp1
Dcst2
Dcstamp
Dct
Dctn1-as1
Dctn2
Dctn6
Dcun1d1
Ddah1
Ddb2
Ddc-as1
Ddi2
Ddit4
Ddit4-as1
Ddr1
Ddr2
Ddx1
Ddx10
Ddx11l5
Ddx18p5
Ddx19a
Ddx39ap1
Ddx39bp2
Ddx3p1
Ddx3x
Ddx42
Ddx47
Ddx49
Ddx52
Ddx59
Ddx6
Ddx60
Ddx60l
Defb110
Defb135
Defb4a
Dennd3
Dennd5a
Dennd5b-as1
Denr
Depdc5
Depp1
Dera
Dgat2
Dgka
Dgkd
Dgkg
Dgki
Dgkz
Dhcr24
Dhrs1
Dhrs2
Dhrs7
Dhrs9
Dhtkd1
Dhx30
Dhx8
Diaph3-as1
Dicer1-as1
Dio1
Dip2c
Dipk2a
Dis3l
Disc1
Dkk1
Dkk3
Dlg3
Dlg4
Dlgap1
Dlgap1-as1
Dlgap1-as2
Dlgap4-as1
Dlst
Dlx2
Dlx4
Dm1-as
Dmac2l
Dmap1
Dmbx1
Dmd
Dmkn
Dmpk
Dmtf1
Dmwd
Dmxl1
Dmxl2
Dna2
Dnaaf3
Dnaaf4
Dnaaf5
Dnah11
Dnah17
Dnah3
Dnah8
Dnajb12
Dnajb2
Dnajb5
Dnajc19
Dnajc19p2
Dnajc19p6
Dnajc5b
Dnajc6
Dnase1
Dnase1l3
Dnase2b
Dnhd1
Dnm1
Dnm1l
Dnmt1
Dnmt3a
Dock10
Dock11
Dock5
Dock7
Dock8
Dok2
Dot1l
Dpp9
Dpy19l4
Dpy30
Dpysl2
Dpysl3
Dpysl5
Draic
Drap1
Drc3
Drd3
Drg1
Drg2
Dscas
Dst
Dstn
Dtna
Dtwd1
Dtymk
Duox2
Duoxa1
Dus2
Dusp10
Dusp14
Dusp21
Dusp28
Dusp5
Dusp6
Dvl3
Dxo
Dym
Dync1h1
Dync1i2
Dync1li2
Dynll1p4
Dyrk1a
Dyrk3
Dysf
Dzip1l
Dzip3
E2f4
E2f7
Echdc2
Eci2
Ecm1
Ect2
Edc4
Eddm13
Edem1
Edrf1-dt
Eef1a1
Eef1a1p25
Eef1aknmt
Eepd1
Efcab14-as1
Efcab2
Efcab5
Efemp1
Efhc1
Efl1
Efl1p1
Efna1
Efna3
Efna5
Egf
Egfr
Egln3-as1
Ehbp1
Ehbp1l1
Ehd1
Ehd2
Ehd4
Ehf
Ehmt1
Eif2ak1
Eif2ak2
Eif2b3
Eif2b5
Eif2d
Eif2s1
Eif3i
Eif3j
Eif4a2
Eif4e1b
Eif4e3
Eif4ep4
Eif4g1
Eif5
Elf5
Elmo2
Elmod2
Elmod3
Elp3
Elp4
Elp5
Emc3
Emc6
Eme1
Eml1
Eml2
Eml6
Emp1
Emsy
Emx2
Enam
Eno1
Eno1-as1
Eno1p3
Eno2
Eno3
Enoph1
Enpp3
Enpp7p2
Ensa
Entpd4
Entpd6
Entpd8
Entr1
Ep400
Epas1
Epb41
Epb41l1
Epb41l4a
Epb41l4a-as1
Epc2
Epcam
Epcam-dt
Epha2
Epha3
Ephb4
Ephx4
Epn1
Epn2
Epn2-as1
Epn3
Epor
Eps15l1
Eps8l1
Eps8l2
Erap1
Erap2
Erbb3
Erc1
Ercc1
Ercc4
Ercc5
Ercc6
Erg28
Ergic1
Eri1
Erlin2
Ern1
Ervmer61-1
Esr2
Esyt3
Ethe1
Etnk2
Ets1
Etv1
Etv4
Etv5
Eva1c
Evl
Exoc3l4
Exoc4
Exosc3p1
Exosc8
Extl2
Extl3
Eya2
Eya3
Eys
Ezh1
F2r
F2rl1
Faah
Faah2
Fabp5p14
Fabp5p3
Fads1
Faf1
Faf2
Fah
Faim2
Fam107a
Fam107b
Fam110b
Fam111b
Fam122c
Fam129a
Fam131a
Fam131b
Fam13a
Fam149b1
Fam160a1
Fam166a
Fam171a1
Fam172a
Fam174b
Fam189a2
Fam193a
Fam198b-as1
Fam207a
Fam210b
Fam216a
Fam222a
Fam228b
Fam241b
Fam24b
Fam25c
Fam25e
Fam25g
Fam3a
Fam43a
Fam47e
Fam49b
Fam71d
Fam78a
Fam83a
Fam83f
Fam84a
Fam86b3p
Fam91a1
Fam92a
Fam98b
Fam98c
Fancc
Fank1
Fap
Farp1
Farp2
Fastkd2
Faxdc2
Fbln1
Fbln5
Fbn1
Fbp2p1
Fbxl13
Fbxl2
Fbxo16
Fbxo22
Fbxo24
Fbxo32
Fbxo38
Fbxo7
Fbxw2
Fbxw8
Fcf1p8
Fcgr3b
Fchsd2
Fcrla
Fcrlb
Fem1a
Fer
Fermt3
Fetub
Fezf2
Fga
Fgb
Fgd6
Fgf14-it1
Fgf2
Fgf21
Fgf9
Fgfr1
Fgfr1op
Fgfr2
Fgg
Fggy
Fhad1
Fhit
Figla
Fignl1
Filnc1
Fjx1
Fkbp10
Fkbp9
Flad1
Flg-as1
Fli1
Flnb
Flnb-as1
Flnc
Flot1
Flrt2
Flvcr2
Fmc1
Fmc1-luc7l2
Fmn1
Fmnl1
Fmnl2
Fmnl3
Fmo5
Fnbp1
Fnbp4
Fndc3b
Fnip1
Fntb
Fo393400.1
Fo393411.1
Folr3
Fosb
Fosl1
Fosl2
Foxc1
Foxc2
Foxc2-as1
Foxj2
Foxk1
Foxm1
Foxn2
Foxo3
Foxp1
Foxp2
Fp565171.1
Fpgs
Fpr2
Frat1
Frg1-dt
Frg1hp
Frmd4a
Frmd6
Frmd6-as2
Frmd8
Frs2
Fry
Fryl
Fsd1
Fsip2-as1
Fstl3
Ftcd
Fth1
Ftlp10
Ftlp5
Ftx
Fubp3
Fuk
Fundc2
Furin
Fuz
Fxnp2
Fxr2
Fxyd5
Fxyd6
Fyco1
Fyn
Fzd1
Fzd3
Gabarapl1
Gabbr2
Gabpb2
Gad1
Gadd45a
Gadd45b
Gal3st4
Galns
Galnt10
Galnt16
Galnt7
Galnt9
Gapdh
Gapdhp29
Gapdhp61
Gaplinc
Garnl3
Gars
Gars-dt
Gas2l1
Gasal1
Gata4
Gatad2a
Gbf1
Gclc
Gcnt1
Gcnt2
Gcnt2p1
Gcsaml-as1
Gdf15
Gdpd5
Gdpgp1
Gem
Gemin7
Get4
Gfap
Gfer
Gfod1-as1
Gfpt2
Gga2
Ggcx
Ggnbp1
Ggt1
Ggtlc4p
Ghrlos
Gigyf1
Gigyf2
Gimap5
Gin1
Ginm1
Gins3
Gipr
Git2
Glb1
Glb1l2
Gldc
Gli1
Gli2
Gli3
Glipr1
Glipr1l1
Glipr1l2
Glp2r
Glra4
Glrx5
Gls
Glt8d1
Glt8d2
Glyctk
Glyctk-as1
Gm2a
Gmeb1
Gmpr
Gnai1
Gnai2
Gnal
Gnaz
Gnb5
Gne
Gng11
Gng12-as1
Gnl2
Gnl3
Gnptg
Gnrh1
Gns
Golga3
Golga5p1
Golga7b
Golt1a
Gon4l
Gpank1
Gpat3
Gpat4
Gpatch2l
Gpatch8
Gpbp1
Gpd2
Gpi
Gpn1
Gpnmb
Gpr107
Gpr108
Gpr135
Gpr137
Gpr143
Gpr160
Gpr17
Gpr19
Gpr39
Gpr55
Gpr61
Gpr75-asb3
Gpr78
Gpr83
Gpr89a
Gpr89b
Gprc5a
Gprc5c
Gprin2
Gpx1p1
Gpx3
Gpx4
Gramd1b
Gramd1c
Gramd2b
Gramd4
Grap2
Greb1
Grhl2
Gria2
Grid2ip
Grin2b
Grip1
Grk5
Grm4
Grtp1
Gsap
Gsdme
Gse1
Gstcd
Gsto1
Gstp1
Gstp1p1
Gtf2f2
Gtf2h1
Gtf2h2c
Gtf2h3
Gtf2ird1
Gtf2ird2
Gtf3c1
Gtf3c3
Gtpbp3
Gtpbp4
Gtsf1
Gucy2ep
Gvqw2
Gvqw3
Gxylt2
Gzf1
H1f0
Hacd3
Hadh
Hand2-as1
Has2-as1
Haspin
Hat1
Haus5
Haus8
Hbp1
Hbs1l
Hcar1
Hcfc1r1
Hcg20
Hcg27
Hcg4
Hcg4b
Hcg4p8
Hcrt
Hdac3
Hdac5
Hdac9
Hddc2
Hdlbp
Heatr5b
Hecw1
Hecw2
Hecw2-as1
Hemk1
Heph
Herpud1
Hes1
Hexa
Hexa-as1
Hexb
Hexd
Hexim1
Hgs
Hgsnat
Hhat
Hhip
Hibadh
Hic1
Hif1a
Higd1ap12
Hilpda
Hils1
Hip1
Hip1r
Hist1h1b
Hist1h1c
Hist1h2ab
Hist1h2ae
Hist1h2ak
Hist1h2bd
Hist1h2bn
Hist1h3g
Hist1h4b
Hist1h4c
Hist1h4e
Hist1h4k
Hivep1
Hivep3
Hk1
Hk2
Hkr1
Hla-g
Hla-k
Hla-v
Hm13
Hm13-as1
Hmbs
Hmcn1
Hmcn2
Hmga1
Hmgb1p27
Hmgb1p28
Hmgb1p3
Hmgb1p39
Hmgb1p50
Hmgb1p7
Hmgcl
Hmgn2p30
Hmox2
Hnf1a-as1
Hnf4a
Hnmt
Hnrnpa1p6
Hnrnpa1p65
Hnrnpab
Hnrnpcp9
Hnrnpdl
Hnrnph1
Hnrnpl
Hnrnpul1
Hoga1
Homer3-as1
Hoxa-as2
Hoxb3
Hoxb-as2
Hoxc10
Hoxd11
Hpca
Hpd
Hpgd
Hps1
Hps4
Hpx
Hpyr1
Hr
Hrh1
Hs3st3b1
Hscb
Hsd11b1-as1
Hsd17b7
Hsf2
Hsf5
Hsfy1p1
Hsp90ab1
Hspb7
Hspb8
Hspd1p10
Hspd1p3
Hspe1
Hspe1-mob4
Htd2
Htr2a
Htr5a
Htr5a-as1
Htt
Hyal2
Hyal3
Hydin
Hykk
Iapp
Ice2
Icmt
Id1
Idh3a
Idi2-as1
Ido1
Idua
Ier5
Ifi16
Ifi35
Ifit2
Ifitm9p
Ifna12p
Ifrd1
Ift122
Ift172
Ift80
Ift81
Ift88
Igdcc4
Igf1
Igf1r
Igf2bp2
Igf2bp3
Igfbp6
Igfl1p2
Igfl2-as1
Iglv10-54
Igsf10
Igsf21
Igsf9
Ikbkg
Il10
Il10ra
Il13ra1
Il13ra2
Il15
Il16
Il17c
Il18bp
Il18rap
Il19
Il1r1
Il1r2
Il1rapl1
Il1rl1
Il1rn
Il20rb
Il21
Il21r
Il2rg
Il31ra
Il6
Il6r
Il7r
Ilk
Ilkap
Impdh1p3
Inf2
Ino80c
Inpp4b
Inpp5b
Insig1
Insl4
Ints10
Ints11
Ints3
Ints7
Intu
Ip6k1
Ip6k2
Ipo5
Iqcd
Iqcg
Iqch
Iqch-as1
Iqcj-schip1-as1
Iqgap1
Iqgap2
Iqsec1
Iqsec2
Irf2
Irf2bp2
Irs1
Irx1p1
Iscu
Isg15
Isg20
Islr2
Ispd-as1
Ist1
Itfg2
Itga2
Itga3
Itga5
Itga6-as1
Itgae
Itgal
Itgax
Itgb1
Itgb1-dt
Itgb5
Itln2
Itpk1
Itpr1
Itpr2
Itsn1
Izumo1
Jak2
Jakmip1
Jchain
Jkamp
Jmjd6
Jpt1
Kank1
Kank2
Kank3
Kank4
Kansl1-as1
Kansl3
Kat14
Kat5
Katnb1
Katnbl1
Katnbl1p3
Kazn
Kbtbd2
Kbtbd7
Kbtbd8
Kcnab1
Kcnb1
Kcnc1
Kcnh2
Kcnh6
Kcnip2
Kcnj10
Kcnk1
Kcnk12
Kcnk15-as1
Kcnmb3
Kcnn4
Kcnq2
Kcnq3
Kctd1
Kctd10
Kctd11
Kctd12
Kctd20
Kctd5
Kctd6
Kdm1a
Kdm2a
Kdm3a
Kdm4a
Kdm4b
Kdm4c
Kdm5a
Kdm6b
Kdm7a-dt
Kel
Khdc1l
Khnyn
Kiaa0040
Kiaa0232
Kiaa0319l
Kiaa0930
Kiaa1211
Kiaa1217
Kiaa1324
Kiaa1328
Kiaa1671
Kiaa2013
Kiaa2026
Kif14
Kif15
Kif1b
Kif20b
Kif21a
Kif21b
Kif9
Kifc3
Kirrel2
Kirrel3
Kitlg
Klc1
Klf1
Klf11
Klf13
Klf16
Klf6
Klf7
Klhdc10
Klhdc8a
Klhdc9
Klhl2
Klhl32
Klhl33
Klhl4
Klhl40
Klhl42
Klhl6-as1
Klk7
Klrc4-klrk1
Klrg2
Kmt2a
Kmt2e
Kmt2e-as1
Kmt5b
Kmt5c
Knl1
Knop1
Knop1p5
Kntc1
Kpna2
Kpna2p1
Krba1
Krt13
Krt18
Krt18p20
Krt18p29
Krt18p33
Krt19
Krt23
Krt39
Krt42p
Krt7
Krt78
Krt7-as
Krt8
Krt81
Krt86
Krt8p12
Krt8p25
Krt8p42
Krt8p9
Krtap10-4
Krtap20-4
Krtap21-3
Krtap2-3
Krtap3-4p
Krtap4-1
Krtap4-16
Krtap4-7
Krtap4-9
Krtap5-as1
Krtap9-12p
Krtcap3
Ksr1
Ktn1
Ktn1-as1
Lactb2
Lama2
Lama3
Lama4
Lamb1
Lamb3
Lamb4
Lamc2
Laptm5
Larp1b
Larp1bp2
Larp4
Lasp1
Lat2
Lbx2
Lcmt1
Ldb3
Ldha
Ldhbp1
Ldlr
Lect2
Lekr1
Letm2
Lfng
Lgals12
Lgals4
Lgalsl
Lgr4
Lgr5
Lhb
Lhfpl2
Lhfpl5
Lig1
Lig3
Limk1
Lims1
Lims2
Linc00173
Linc00174
Linc00184
Linc00205
Linc00210
Linc00303
Linc00332
Linc00350
Linc00393
Linc00426
Linc00431
Linc00449
Linc00457
Linc00460
Linc00469
Linc00475
Linc00484
Linc00486
Linc00499
Linc00501
Linc00511
Linc00513
Linc00545
Linc00547
Linc00578
Linc00589
Linc00603
Linc00607
Linc00609
Linc00649
Linc00689
Linc00702
Linc00707
Linc00842
Linc00843
Linc00857
Linc00861
Linc00869
Linc00881
Linc00886
Linc00887
Linc00893
Linc00941
Linc00963
Linc00964
Linc00973
Linc00974
Linc01010
Linc01011
Linc01013
Linc01033
Linc01050
Linc01067
Linc01098
Linc01099
Linc01108
Linc01111
Linc01118
Linc01119
Linc01121
Linc01122
Linc01126
Linc01132
Linc01135
Linc01136
Linc01146
Linc01160
Linc01179
Linc01186
Linc01191
Linc01203
Linc01204
Linc01213
Linc01234
Linc01237
Linc01239
Linc01243
Linc01270
Linc01271
Linc01291
Linc01300
Linc01305
Linc01332
Linc01355
Linc01358
Linc01362
Linc01363
Linc01366
Linc01376
Linc01405
Linc01411
Linc01423
Linc01426
Linc01433
Linc01438
Linc01443
Linc01448
Linc01483
Linc01485
Linc01489
Linc01502
Linc01510
Linc01513
Linc01537
Linc01539
Linc01558
Linc01579
Linc01585
Linc01586
Linc01588
Linc01605
Linc01619
Linc01623
Linc01629
Linc01638
Linc01655
Linc01672
Linc01693
Linc01701
Linc01719
Linc01728
Linc01732
Linc01744
Linc01754
Linc01767
Linc01768
Linc01776
Linc01778
Linc01781
Linc01802
Linc01823
Linc01828
Linc01844
Linc01852
Linc01855
Linc01865
Linc01876
Linc01881
Linc01909
Linc01910
Linc01914
Linc01935
Linc01943
Linc01960
Linc01970
Linc02015
Linc02018
Linc02024
Linc02028
Linc02047
Linc02071
Linc02073
Linc02074
Linc02085
Linc02098
Linc02155
Linc02156
Linc02167
Linc02171
Linc02172
Linc02185
Linc02201
Linc02204
Linc02210
Linc02213
Linc02225
Linc02243
Linc02252
Linc02288
Linc02316
Linc02324
Linc02325
Linc02332
Linc02340
Linc02345
Linc02372
Linc02376
Linc02380
Linc02404
Linc02410
Linc02411
Linc02413
Linc02416
Linc02422
Linc02428
Linc02455
Linc02456
Linc02459
Linc02473
Linc02499
Linc02521
Linc02532
Linc02537
Linc02547
Linc02565
Linc02577
Linc02579
Linc02590
Linc02599
Linc02615
Linc02616
Linc2194
Linp1
Lipc
Livar
Llgl2
Lman1l
Lmbr1l
Lmcd1-as1
Lmf1
Lmna
Lmnb1
Lmo7
Lmod1
Lnctam34a
Lonrf3
Loxl1
Loxl2
Lpin1
Lpp
Lpp-as2
Lrif1
Lrig1
Lrig2
Lrp1
Lrp5
Lrr1
Lrrc2
Lrrc23
Lrrc27
Lrrc2-as1
Lrrc34p2
Lrrc36
Lrrc37a11p
Lrrc37a17p
Lrrc37a5p
Lrrc43
Lrrc49
Lrrc7
Lrrc71
Lrrc77p
Lrrc8a
Lrrc8c-dt
Lrrc8e
Lrrfip1
Lrsam1
Lsamp
Lsg1
Lsm14a
Lsm4
Lsmem1
Lsp1
Lsp1p2
Lsr
Lss
Ltbp1
Ltbp4
Luadt1
Luc7l2
Lucat1
Luzp4p1
Ly6k
Ly9
Ly96
Lyl1
Lypla2
Lysmd2
Lyst
M1ap
Mab21l4
Macf1
Mad1l1
Mad2l1
Madd
Maff
Mafg-dt
Mafk
Magea4-as1
Magea8-as1
Mak
Mal2
Mal2-as1
Malat1
Malrd1
Malsu1
Malt1
Maml2
Mamld1
Man1b1
Man1b1-dt
Man1c1
Man2a2
Manbal
Map1b
Map1lc3b
Map1s
Map2k3
Map2k6
Map3k10
Map3k13
Map3k20
Map3k2-dt
Map3k4
Map3k7cl
Map3k8
Map4k1
Map4k3-dt
Map7d1
Map7d3
Mapk10
Mapk13
Mapk14
Mapk6
Mapk6-dt
Mapk8ip3
Mapk9
Mapkapk5
Mapkbp1
Mapre3
March10
March2
March7
Mark1
Mark3
Mark4
Masp1
Mast1
Matk
Matn1-as1
Matr3
Mau2
Maz
Mb
Mbd1
Mbd4
Mbd6
Mblac1
Mbnl1
Mbnl1-as1
Mboat2
Mbp
Mbtps1
Mcc
Mccc2
Mccd1p2
Mcf2l
Mcf2l2
Mcidas
Mcm3ap
Mcm4
Mcm9
Mcoln1
Mcrip2
Mcts2p
Mdfi
Mdga1
Mdk
Mdm2
Mdm4
Mdp1
Meak7
Mecom
Mecr
Med12l
Med15
Med16
Med17
Med18
Med24
Med28
Mef2c
Mef2c-as1
Meg8
Meg9
Megf11
Megf8
Meiob
Meis2
Meltf
Memo1p3
Mepe
Mest
Met
Metrnl
Mettl16
Mettl22
Mettl25
Mettl3
Mettl4
Mettl6
Mettl7b
Mfap3l
Mfge8
Mfn1
Mfn2
Mfsd1
Mfsd11
Mfsd2b
Mga
Mgat2
Mgat4c
Mgat5
Mgat5b
Mgrn1
Mgst1
Mgst3
Mical2
Micall1
Mid1
Midn
Mief2
Miga2
Milr1
Mindy1
Mir100hg
Mir107
Mir1183
Mir1205
Mir1207
Mir1208
Mir1257
Mir125b2
Mir1307
Mir143
Mir1538
Mir154
Mir155
Mir155hg
Mir17
Mir18a
Mir1915
Mir192
Mir193a
Mir193bhg
Mir194-2hg
Mir19a
Mir22
Mir2277
Mir22hg
Mir2861
Mir301a
Mir3122
Mir3124
Mir3138
Mir3150bhg
Mir3174
Mir3188
Mir3190
Mir3191
Mir3198-2
Mir335
Mir34ahg
Mir3622a
Mir3622b
Mir3681hg
Mir378j
Mir3912
Mir3917
Mir3918
Mir3926-1
Mir3926-2
Mir3929
Mir3936
Mir3945hg
Mir3960
Mir3972
Mir3973
Mir4252
Mir4258
Mir4271
Mir4276
Mir4280
Mir4281
Mir4295
Mir4301
Mir4425
Mir4433a
Mir4433b
Mir4434
Mir4435-1
Mir4435-2
Mir4451
Mir4458hg
Mir4462
Mir4469
Mir4470
Mir4472-2
Mir4506
Mir4510
Mir4645
Mir4669
Mir4676
Mir4690
Mir4692
Mir4706
Mir4727
Mir4729
Mir4744
Mir4747
Mir4754
Mir4756
Mir4766
Mir4785
Mir4799
Mir486-1
Mir486-2
Mir496
Mir5000
Mir5087
Mir5094
Mir5188
Mir5197
Mir541
Mir544b
Mir548al
Mir548b
Mir548j
Mir548n
Mir548x2
Mir557
Mir5581
Mir570
Mir5700
Mir583
Mir587
Mir591
Mir604
Mir6073
Mir6079
Mir6132
Mir639
Mir648
Mir6504
Mir6516
Mir6721
Mir6732
Mir6749
Mir6753
Mir6809
Mir6836
Mir6838
Mir6860
Mir6864
Mir6865
Mir6875
Mir6876
Mir6884
Mir6892
Mir7111
Mir7162
Mir718
Mir760
Mir7844
Mir7848
Mir7849
Mir7973-1
Mir7973-2
Mir8066
Mir8078
Mir942
Mir99ahg
Mirlet7a2
Mitf
Mknk1
Mkrn2
Mlecp1
Mlf2
Mlip
Mlph
Mmachc
Mme
Mmp11
Mmp24os
Mmp3
Mms22l
Mn1
Mnd1
Mnx1-as1
Mok
Morc4
Morf4l2p1
Morn1
Morn3
Mpg
Mpnd
Mpp5
Mpp7
Mppe1
Mprip
Mpv17
Mreg
Mrgprf
Mrnip
Mrpl1
Mrpl10
Mrpl22p1
Mrpl34
Mrpl40
Mrpl54
Mrpl58
Mrps10p2
Mrps11
Mrps18c
Mrps25
Mrps36p2
Mrps36p4
Mrvi1
Mrvi1-as1
Ms4a3
Msantd3
Msh5
Msh5-sapcd1
Msi1
Msi2
Msl3
Mslnl
Msmo1
Mst1r
Mt1p3
Mt2a
Mta3
Mtco1p51
Mtco3p38
Mtcybp43
Mterf2
Mtf2
Mtfr1
Mthfd1
Mthfd1l
Mthfd2l
Mthfr
Mtmr2
Mtnd2p11
Mtnd3p7
Mtnd4lp10
Mtnd4p17
Mtnd4p19
Mtnd4p7
Mtx3
Muc20-ot1
Mustn1
Mvb12b
Mvd
Mxd3
Mxi1
Mybl1
Mybl2
Mybpc1
Myct1
Myeov
Myl12a
Myl2
Myl6b
Mylk-as2
Myo15b
Myo16
Myo18a
Myo18b
Myo1b
Myo1c
Myo1f
Myo3b-as1
Myo5a
Myo5b
Myo5c
Myo6
Myo9b
Myom1
Myom2
Myoslid
Mypn
Myrip
Myt1l
Mzt2b
NA
Naa10
Naa15
Naa16
Naa20
Naa40
Naa60
Naaladl2
Nags
Nalcn-as1
Nama
Nanogp1
Nanos3
Napepld
Nasp
Nat8l
Nav2
Nav2-as3
Nav2-it1
Nav3
Nbas
Nbea
Nbeal1
Nbeal2
Nbpf12
Ncald
Ncapd2p1
Ncf4
Nck1-dt
Nckap5
Ncoa3
Ncoa6
Ncoa7
Ncor1
Ncstn
Ndel1
Ndrg1
Ndrg4
Ndst1
Ndufaf2
Ndufaf5
Ndufaf6
Ndufb3
Ndufb4p4
Ndufb5
Ndufb6
Ndufc1
Ndufc2
Ndufs3
Ndufs7
Ndufs8
Ndufv2
Ndufv3
Neat1
Neb
Nebl-as1
Nectin1
Nectin2
Nedd4l
Nedd8-mdp1
Neil2
Neil3
Nek6
Nek7
Nelfb
Neurl1
Neurl1-as1
Nf1
Nf2
Nfat5
Nfatc2
Nfe4
Nfia-as2
Nfic
Nfkb1
Nfkb2
Nfkbia
Nfkbil1
Nfrkb
Nfx1
Ngfr
Ngrn
Nhp2p1
Nhp2p2
Nhsl1
Nicn1
Nifkp3
Nifkp6
Ninj1
Nip7
Nipal1
Nkain2
Nkapd1
Nktr
Nlk
Nln
Nlrp1
Nlrp12
Nlrp14
Nlrp6
Nme1
Nme1-nme2
Nmi
Nmt1
Nnmt
Nnt
Noct
Nod1
Nol12
Nol4l
Nolc1
Nom1
Nop14
Nop14-as1
Nop58
Nos3
Nosip
Nox5
Noxa1
Npas1
Npas2
Npas4
Npb
Npc1
Npepl1
Nphp4
Npipb8
Npl
Nploc4
Npnt
Nprl2
Nprl3
Nqo2
Nr1d2
Nr1h2
Nr2e3
Nr2f1
Nr2f2
Nr2f2-as1
Nr4a3
Nr6a1
Nrbp1
Nrcam
Nrdc
Nrep
Nrg1
Nrir
Nrk
Nrm
Nrp2
Nrsn2
Nrxn2
Nsd2
Nsd3
Nsmaf
Nsmce1
Nsmce1-dt
Nsmce4a
Nt5cp2
Nt5e
Ntm
Ntn5
Ntng1
Nub1
Nucb2
Nudcd3
Nudt14
Nudt19p5
Nudt5
Nudt9
Nuf2
Numbl
Nup133
Nup188
Nup210l
Nup58
Nup62
Nup88
Nus1p2
Nutf2p6
Nutm2a-as1
Nxn
Nxpe3
Nxph3
Nxt2
Obscn
Ociad1
Ociad1-as1
Ocln
Odaph
Odc1-dt
Odr4
Ogt
Oip5-as1
Ola1
Olmalinc
Oosp1p2
Opn3
Or10ac1
Or10d1p
Or10j6p
Or11g1p
Or1c1
Or2a7
Or2af1p
Or2aj1
Or2g6
Or4k17
Or51f2
Or51t1
Or52e3p
Or52h2p
Or52k1
Or52r1
Or56b3p
Or5bc1p
Or6e1p
Or6j1
Or7a5
Or7e14p
Or7e47p
Or7e53p
Or7e91p
Or7l1p
Or8d1
Or8x1p
Or9g1
Orai2
Osbpl10
Osbpl1a
Osbpl2
Osbpl3
Osbpl5
Osbpl8
Osbpl9
Oscp1
Osgin1
Osm
Osmr
Otof
Otogl
Otop2
Otud5
Otud7a
Otx1
Ovgp1
Oxr1
Oxsr1
P2rx5
P2ry6
P3h2-as1
P3h3
P3h4
P4htm
Pabpc1
Pabpc1p10
Pacrg
Pacrg-as3
Pacrgl
Pacsin1
Padi4
Paep
Paepp1
Pag1
Paip2
Pak6
Palld
Palm2
Palmd
Pam
Pan2
Paox
Papln
Papss1
Papss2
Paqr6
Paqr7
Paqr9
Paqr9-as1
Park7
Parp12
Parp14
Parp2
Pawrp1
Pax5
Pax8
Paxip1
Paxx
Pbdc1
Pbx1
Pbx2
Pcare
Pcat14
Pcbp1-as1
Pcbp3
Pcca
Pcdh7
Pcdha13
Pced1b-as1
Pcgf1
Pcgf5
Pcid2
Pcif1
Pcmt1
Pcmtd1
Pcnx1
Pcnx2
Pcolce2
Pcoth
Pcsk5
Pcsk6
Pcsk7
Pcyt1a
Pdcd10
Pdcd1lg2
Pdcd6ip
Pde10a
Pde12
Pde4b
Pde7a
Pde8a
Pdgfc
Pdgfrb
Pdhx
Pdik1l
Pdk2
Pdlim1
Pdlim3
Pdlim4
Pdlim5
Pdlim7
Pdp1
Pdpk1
Pdxk
Pdzd7
Pdzk1ip1
Pdzph1p
Pecam1
Peli1
Pemt
Pex14
Pex3
Pex5
Pfkfb3
Pfn1
Pgap2
Pgc
Pgf
Pgk1
Pglyrp2
Pglyrp4
Pgm1
Phactr1
Phactr4
Phbp3
Phc1
Phf1
Phf12
Phf21a
Phf23
Phf8
Phgdh
Phlda1
Phldb1
Phldb2
Phlpp1
Phyhipl
Pi4kb
Pias4
Pidd1
Pigt
Pik3c2g
Pik3c3
Pik3cd
Pik3cd-as2
Pik3ip1-as1
Pik3r4
Pik3r5
Pip4k2a
Pip5k1a
Pip5kl1
Pipox
Pitpnc1
Pitpnm2
Piwil2
Pkd1l3
Pkd2l1
Pkhd1l1
Pkib
Pkm
Pkp2
Pkp3
Pkp4
Pla2g2d
Pla2g4e
Pla2g6
Plac1
Plagl1
Plau
Plb1
Plcb1
Plcb2
Plcb3
Plcb4
Plce1-as2
Plcg1
Plcxd2
Pld1
Plec
Plekha2
Plekha7
Plekha8
Plekhb2
Plekhg1
Plekhg2
Plekhg3
Plekhg4
Plekhg4b
Plekhh3
Plekhn1
Plekho1
Plg
Plk1
Plk2
Plp2
Plpp1
Pls1
Plscr1
Plscr2
Plxna2
Plxna4
Plxnb1
Plxnb2
Plxnc1
Plxnd1
Pmel
Pmfbp1
Pml
Pmp22
Pmpca
Pms1
Pms2p11
Pnck
Pnkd
Pnma8a
Pnmt
Pnp
Pnpla1
Pnpla2
Pnpla5
Pnpla6
Pnrc2
Pofut1
Pola2
Pold2
Pold3
Pold4
Poldip2
Pole
Pole4
Polh
Polhp1
Polm
Polr1d
Polr1e
Polr2b
Polr2m
Pomt1
Pomt2
Por
Pot1-as1
Pou2f2
Pou2f3
Pou4f2
Pou5f1
Ppargc1a
Ppcdc
Ppfia2
Ppfibp2
Ppia
Ppiap17
Ppiap29
Ppiap35
Ppiap59
Ppig
Ppil6
Ppl
Ppm1h
Ppm1m
Ppox
Ppp1r10p1
Ppp1r11
Ppp1r11p2
Ppp1r13b
Ppp1r14b
Ppp1r15a
Ppp1r37
Ppp1r3e
Ppp1r3g
Ppp1r42
Ppp1r7
Ppp1r8
Ppp2r2a
Ppp2r2b
Ppp2r2c
Ppp2r2d
Ppp2r5b
Ppp2r5c
Ppp3ca
Ppp4r1l
Ppp5c
Ppp6r3
Pqlc2
Prag1
Prcd
Prdm1
Prdm10
Prdm11
Prdm5
Prdm7
Prdx1
Prelid2
Prickle2
Prickle2-as3
Prickle4
Prim2
Prkab2
Prkce
Prkch
Prkcq-as1
Prkcz
Prkcz-as1
Prkg1-as1
Prkra-as1
Prkx
Prlr
Prmt1
Prmt3
Prmt5
Prnp
Prom2
Proser2
Proser3
Prpf31
Prpf38ap1
Prpf40b
Prpf4b
Prpf8
Prps1p1
Prr13
Prr14l
Prr16
Prr5
Prr5l
Prr7
Prrc2b
Prss2
Prss21
Prss23
Prss3p1
Prss46p
Prss54
Prtfdc1
Psat1
Psen1
Psg1
Psg4
Psg5
Psg8-as1
Psma6p2
Psmb7
Psmb8
Psmc1p9
Psmc6
Psmd1
Psmd10
Psmd10p2
Psmd12
Psmd14
Psmd2
Psmd3
Psmd6-as1
Psmd7
Psmd8
Psmd9
Psme3
Psmf1
Psmg3
Psors1c1
Psors1c3
Pstk
Pstpip1
Ptch2
Pten
Pter
Ptgfr
Pth1r
Ptk2
Ptk2b
Ptma
Ptpa
Ptpn1
Ptpn23
Ptprf
Ptprm
Ptprn2
Ptprr
Ptprvp
Pts
Pttg1ip
Pudp
Pus3
Pus7l
Pvt1
Pxdn
Pxk
Pxmp2
Pxn-as1
Pygo1
Pyroxd2
Qki
Qpct
Qpctl
Qtrt1
R3hcc1l
R3hdm2
Rab11a
Rab11fip1
Rab11fip3
Rab17
Rab24
Rab27a
Rab27b
Rab30
Rab30-as1
Rab31
Rab33b
Rab42
Rab4b
Rab4b-egln2
Rab5if
Rab8a
Rabgap1l
Rabggtb
Rabl3
Rabl6
Rack1
Rad1p1
Rad51b
Rad52
Rad54l2
Rad9a
Raet1e
Rai14
Ralb
Ralgapb
Ralgps1
Raly
Ran
Ranbp1
Ranbp17
Rap1a
Rap1b
Rapgef1
Rapgef2
Rapgef5
Rapgefl1
Rara
Rasa2
Rasal2
Rasgrp3
Rasl10a
Rasl10b
Rassf1
Rassf1-as1
Rassf3
Rassf4
Rassf8-as1
Rbbp6
Rbbp7
Rbfox2
Rbl2
Rbm11p1
Rbm12b
Rbm15
Rbm25
Rbm6
Rbm7
Rbm8a
Rbms1p1
Rbms2
Rbms3
Rbmx
Rbpj
Rcc1
Rcc1l
Rcn2
Rcsd1
Rdh12
Rdh13
Rdh5
Rdx
Reeld1
Reep1
Reep5
Relch
Renbp
Repin1
Rere
Rere-as1
Resf1
Retreg2
Rexo2
Rexo4
Rf00003
Rf00004
Rf00012
Rf00015
Rf00017
Rf00019
Rf00024
Rf00026
Rf00086
Rf00092
Rf00154
Rf00181
Rf00212
Rf00263
Rf00284
Rf00285
Rf00322
Rf00392
Rf00407
Rf00424
Rf00432
Rf00492
Rf00560
Rf00561
Rf00601
Rf00602
Rf01210
Rf01233
Rf01518
Rf01871
Rf01955
Rf01956
Rf01957
Rf01984
Rf01992
Rf02126
Rf02143
Rf02187
Rf02188
Rf02215
Rf02216
Rf02217
Rf02220
Rfc1
Rfc2
Rfc4
Rfc5
Rfesd
Rfx2
Rfx8
Rgl3
Rgs20
Rgs3
Rgs6
Rgs9
Rhbdd2
Rhce
Rhobtb2
Rhobtb3
Rhoc
Rhof
Rhoq
Rhoqp1
Rhot1
Ric8a
Ric8b
Rif1
Rimbp3c
Rimkla
Rims1
Rin2
Rin3
Ripk2
Ripor1
Ripor2
Rmc1
Rmdn2
Rmi2
Rmrp
Rn7skp11
Rn7skp110
Rn7skp122
Rn7skp123
Rn7skp133
Rn7skp193
Rn7skp221
Rn7skp222
Rn7skp223
Rn7skp235
Rn7skp291
Rn7skp78
Rn7skp91
Rn7sl1
Rn7sl107p
Rn7sl116p
Rn7sl208p
Rn7sl241p
Rn7sl26p
Rn7sl346p
Rn7sl353p
Rn7sl376p
Rn7sl394p
Rn7sl41p
Rn7sl430p
Rn7sl487p
Rn7sl581p
Rn7sl63p
Rn7sl674p
Rn7sl700p
Rn7sl726p
Rn7sl738p
Rn7sl793p
Rn7sl814p
Rn7sl847p
Rn7sl862p
Rn7sl96p
Rna5sp120
Rna5sp130
Rna5sp131
Rna5sp137
Rna5sp139
Rna5sp185
Rna5sp22
Rna5sp241
Rna5sp245
Rna5sp258
Rna5sp324
Rna5sp378
Rna5sp379
Rna5sp38
Rna5sp392
Rna5sp410
Rna5sp411
Rna5sp412
Rna5sp425
Rna5sp429
Rna5sp448
Rna5sp462
Rna5sp493
Rna5sp531
Rna5sp534
Rna5sp63
Rna5sp64
Rna5sp96
Rnase7
Rnaseh2c
Rnasek
Rnasek-c17orf49
Rnf10
Rnf11
Rnf112
Rnf141
Rnf144a
Rnf144a-as1
Rnf166
Rnf17
Rnf175
Rnf182
Rnf183
Rnf208
Rnf212b
Rnf214
Rnf217
Rnf220
Rnf32
Rnf43
Rnf6
Rnft2
Rnpepl1
Rnps1
Rnu11
Rnu1-1
Rnu1-108p
Rnu1-119p
Rnu1-122p
Rnu1-19p
Rnu1-2
Rnu1-52p
Rnu1-75p
Rnu1-77p
Rnu1-7p
Rnu1-85p
Rnu1-93p
Rnu2-17p
Rnu2-24p
Rnu2-2p
Rnu2-42p
Rnu2-45p
Rnu2-51p
Rnu4-1
Rnu4-18p
Rnu4-28p
Rnu4-50p
Rnu4-73p
Rnu4-8p
Rnu4atac
Rnu4atac15p
Rnu5a-1
Rnu5a-8p
Rnu5b-1
Rnu5b-4p
Rnu5e-4p
Rnu5e-6p
Rnu5e-8p
Rnu5f-1
Rnu6-1003p
Rnu6-103p
Rnu6-105p
Rnu6-1068p
Rnu6-1077p
Rnu6-1090p
Rnu6-1093p
Rnu6-1106p
Rnu6-1115p
Rnu6-1151p
Rnu6-1154p
Rnu6-1176p
Rnu6-1216p
Rnu6-1248p
Rnu6-1272p
Rnu6-1280p
Rnu6-1311p
Rnu6-169p
Rnu6-171p
Rnu6-2
Rnu6-216p
Rnu6-218p
Rnu6-227p
Rnu6-266p
Rnu6-288p
Rnu6-290p
Rnu6-293p
Rnu6-299p
Rnu6-307p
Rnu6-316p
Rnu6-369p
Rnu6-425p
Rnu6-450p
Rnu6-466p
Rnu6-470p
Rnu6-501p
Rnu6-510p
Rnu6-564p
Rnu6-570p
Rnu6-57p
Rnu6-588p
Rnu6-606p
Rnu6-620p
Rnu6-645p
Rnu6-677p
Rnu6-680p
Rnu6-681p
Rnu6-707p
Rnu6-710p
Rnu6-713p
Rnu6-728p
Rnu6-730p
Rnu6-73p
Rnu6-740p
Rnu6-761p
Rnu6-777p
Rnu6-800p
Rnu6-863p
Rnu6-903p
Rnu6-910p
Rnu6-927p
Rnu6-928p
Rnu6-951p
Rnu6-968p
Rnu6atac11p
Rnu6atac32p
Rnu7-1
Rnu7-129p
Rnu7-186p
Rnu7-195p
Rnu7-96p
Rnvu1-14
Rnvu1-15
Rnvu1-19
Rnvu1-4
Rnvu1-6
Rnvu1-7
Rny1p10
Rny3p11
Rny3p16
Ro60
Rock1p1
Rora-as1
Rparp-as1
Rpf2p2
Rpl10
Rpl10a
Rpl12p14
Rpl12p28
Rpl13
Rpl13p5
Rpl14
Rpl17p41
Rpl21p1
Rpl21p10
Rpl21p123
Rpl21p18
Rpl22l1
Rpl23a
Rpl23ap65
Rpl23ap7
Rpl23ap93
Rpl27a
Rpl29
Rpl29p30
Rpl3
Rpl30p11
Rpl30p12
Rpl30p7
Rpl31p3
Rpl31p44
Rpl34p3
Rpl35ap21
Rpl38
Rpl39p5
Rpl5p2
Rpl5p27
Rpl5p28
Rpl5p6
Rpl6p30
Rpl7l1p8
Rpl7p25
Rpl7p44
Rpl7p5
Rpl7p8
Rpl9p18
Rpl9p30
Rplp0
Rpn1
Rpn2
Rpp14
Rpp21
Rps19p7
Rps20p23
Rps20p25
Rps27
Rps27ap13
Rps28
Rps2p36
Rps2p45
Rps3
Rps3ap50
Rps4x
Rps4xp12
Rps5
Rps5p3
Rps6ka1
Rps6ka4
Rps6ka5
Rps6p14
Rps7
Rps7p1
Rps8
Rps9
Rpsap28
Rpsap41
Rpsap5
Rpsap52
Rptor
Rrm2
Rrm2p2
Rrp1
Rrp12
Rsad1
Rsl1d1
Rsrc2
Rtbdn
Rtel1
Rtel1-tnfrsf6b
Rtf1
Rtl5
Rtn4
Rubcn
Rubcnl
Runx1
Runx2
Ruvbl1
Ruvbl2
Rwdd4
Rxfp1
Ryk
Ryr3
S100a5
S100a6
S100a7l2
S100pbp
S100z
S1pr4
Sacm1l
Sag
Samd11
Samd12
Samd14
Samd4a
Samd4b
Samd7
Samm50
Sammson
Samsn1-as1
Sap25
Sap30bp
Sart3
Sat1
Satb2-as1
Saxo2
Sbno2
Scaf1
Scamp4
Scaper
Scarb1
Scarb2
Scarna13
Scarna16
Scat8
Scel
Scfd1
Scg5
Scin
Scn1b
Scn3b
Scn8a
Scnn1a
Scnn1d
Scoc
Scrg1
Scrn1
Scrn2
Scygr10
Scygr2
Sdcbp2-as1
Sdccag8
Sdhap3
Sdsl
Sec11a
Sec13p1
Sec14l1
Sec14l2
Sec16b
Sec23b
Sec24a
Sec24b
Sec63
Selenoi
Sema3b
Sema3c
Sema7a
Sept1
Sept10
Sept11
Sept14p12
Sept2
Sept4-as1
Sept7
Sept7-as1
Sept7p7
Sept9
Sergef
Serinc3
Serpina3
Serpinb11
Serpinb2
Serpinb4
Serpinb7
Serpinb8
Serpinb9p1
Serpind1
Serpinh1
Sertm2
Setd1a
Setd5
Setd7
Setp15
Sf3a2
Sfi1
Sfr1
Sft2d3
Sfta1p
Sfxn3
Sfxn5
Sgca
Sgip1
Sgk2
Sgms1
Sgms2
Sgo2
Sgpl1
Sgsm1
Sh2d3c
Sh2d4a
Sh2d5
Sh3bp2
Sh3bp4
Sh3bp5
Sh3d19
Sh3pxd2a-as1
Sh3rf1
Sh3rf2
Sh3rf3-as1
Sh3tc2
Sh3tc2-dt
Shank1
Shd
Shisa4
Shkbp1
Shld2
Shroom2
Shroom3
Siglec10
Siglec15
Siglec27p
Siglecl1
Sigmar1
Sin3a
Sin3b
Sipa1
Sipa1l3
Sirpb1
Sirpb2
Sirpg-as1
Sirt2
Sirt7
Skida1
Skp2
Sla
Slain2
Slamf6p1
Slamf7
Slc10a7
Slc11a1
Slc11a2
Slc12a1
Slc12a5
Slc12a6
Slc12a8
Slc16a5
Slc18a1
Slc1a2
Slc1a3
Slc1a5
Slc1a7
Slc22a11
Slc22a18
Slc22a23
Slc22a4
Slc22a5
Slc23a2
Slc24a1
Slc25a10
Slc25a21-as1
Slc25a22
Slc25a25
Slc25a26
Slc25a3
Slc25a37
Slc25a40
Slc25a42
Slc25a5p7
Slc26a1
Slc26a11
Slc26a2
Slc26a4
Slc26a4-as1
Slc26a9
Slc2a1
Slc2a14
Slc2a1-as1
Slc2a9
Slc30a2
Slc30a5
Slc34a1
Slc35a3
Slc35a5
Slc35d2
Slc35e2a
Slc35e3
Slc35e4
Slc35g2
Slc37a2
Slc37a4
Slc38a11
Slc38a6
Slc38a9
Slc39a10
Slc39a11
Slc39a13
Slc39a14
Slc39a4
Slc3a2
Slc41a2
Slc43a2
Slc43a3
Slc44a3-as1
Slc44a4
Slc45a4
Slc46a1
Slc48a1
Slc49a4
Slc4a11
Slc4a4
Slc4a7
Slc4a8
Slc4a9
Slc50a1
Slc5a10
Slc5a11
Slc6a11
Slc6a12
Slc6a19
Slc6a3
Slc6a4
Slc6a6
Slc6a8
Slc7a11-as1
Slc7a2
Slc7a5p2
Slc7a9
Slc8a1
Slc8a1-as1
Slc8a3
Slc8b1
Slc9a1
Slc9a3r2
Slc9a5
Slc9a8
Slc9b2
Slco2b1
Slco4a1
Slirp
Slit2
Slit3
Slmap
Slx4ip
Smad1
Smad3
Smad6
Smagp
Smap2
Smarca2
Smarcd1
Smc1a
Smco2
Smg1
Smg6
Smilr
Smim2
Smim21
Smim27
Smim29
Smim2-as1
Smim40
Smim6
Smim8
Smox
Smpd2
Smtn
Smyd2
Snap23
Snap23p1
Snap29
Snap47
Snapc3
Sncg
Snd1
Snhg10
Snhg14
Snhg17
Snhg20
Snhg21
Snhg25
Snhg26
Snhg3
Snhg4
Snhg5
Snip1
Snora108
Snora13
Snora17a
Snora17b
Snora1b
Snora26
Snora3a
Snora3c
Snora49
Snora50c
Snora63c
Snora70
Snora71a
Snora73a
Snora74d
Snorc
Snord104
Snord114-18
Snord114-19
Snord114-20
Snord114-21
Snord114-22
Snord114-23
Snord114-24
Snord114-26
Snord114-27
Snord114-28
Snord114-29
Snord114-30
Snord114-5
Snord114-6
Snord118
Snord12
Snord12b
Snord12c
Snord15a
Snord2
Snord38a
Snord38b
Snord3a
Snord3b-2
Snord3c
Snord42b
Snord46
Snord50b
Snord55
Snord68
Snord70
Snord70b
Snord93
Snord96a
Snrk
Snrnp25
Snrnp35
Snrnp70
Snrpcp19
Snrpd3
Snrpe
Snrpep4
Snrpep5
Snrpep6
Snu13
Snx14
Snx19
Snx2
Snx22
Snx25
Snx27
Snx29
Snx29p2
Snx8
Soat1
Socs2
Socs2-as1
Socs3
Socs5
Sorbs1
Sorbs3
Sorl1
Sort1
Sox12
Sox15
Sox6
Sp100
Sp140
Sp140l
Sp2
Sp2-as1
Sp4
Spaar
Spaca3
Spag4
Spag7
Spata13
Spata25
Spata32
Spata5l1
Spats2
Spats2l
Spdya
Spdyc
Specc1p2
Spef2
Spg11
Spg7
Sphk1
Sphk2
Spidr
Spink13
Spint1-as1
Spire1
Spns1
Spns3
Spocd1
Spock3
Sppl3
Spred3
Sprr1a
Sprr3
Spry1
Spsb1
Spsb2
Sptbn4
Sptlc3
Sqle
Sqstm1
Src
Srd5a3
Srd5a3-as1
Srebf1
Srek1
Srfbp1
Srgap1
Srgap2
Srgap2-as1
Srgap3-as2
Srp72
Srp9p1
Srpx2
Srrm1
Srrm2
Srsf11
Srxn1
Ss18l1
Ssbp2
Ssbp3
Ssc4d
Ssc5d
Ssh2
Ssna1
Ssr1
Ssr1p2
Sstr5
Ssuh2
St13p20
St18
St3gal1
St3gal3
St3gal4
St3gal5-as1
St3gal6
St5
St6gal1
St6galnac1
St6galnac2
St6galnac5
St7
St7-as2
St7l
St7-ot4
Stab1
Stac3
Stag2
Stambp
Stard10
Stard13
Stard9
Stat1
Stat3
Stat6
Stau2
Stim1
Stk11
Stk17b
Stk19
Stk24
Stk3
Stk32c
Stk36
Stk4
Stk4-as1
Stkld1
Stmn1p1
Stoml1
Stpg4
Stra6
Stradb
Strip1
Strn4
Stt3b
Stx10
Stx16
Stx16-npepl1
Stx17
Stx18-as1
Stx1b
Stx3
Stxbp1
Stxbp3
Sub1
Sucla2p3
Sulf2
Sult1c2
Sult2b1
Sult4a1
Sumf2
Sun1
Sun2
Supv3l1
Susd1
Susd4
Svil
Svil2p
Swap70
Syap1
Sycp2l
Sympk
Syne1
Syne2
Syne3
Syngap1
Synj2
Synpo
Synrg
Syt1
Syt14
Syt17
Syt2
Sytl1
Sytl3
Szrd1
Tab2-as1
Tac3
Tacc1
Tacc2
Taco1
Tada2a
Tada3
Taf12
Taf15
Taf1b
Taf1d
Taf1l
Taf4
Tagln2
Tal1
Taldo1
Tanc1
Tanc2
Tango2
Tank
Taok3
Tatdn3
Tbc1d1
Tbc1d10b
Tbc1d13
Tbc1d14
Tbc1d16
Tbc1d17
Tbc1d22a
Tbc1d2b
Tbc1d5
Tbc1d7
Tbcap2
Tbcd
Tbce
Tbk1
Tbl1x
Tbl3
Tbpl1
Tbrg1
Tcam1p
Tcea2
Tcea3
Tceanc
Tcf12
Tcf4
Tcf7
Tcirg1
Tcn1
Tcof1
Tcp11l2
Tcte1
Tctn1
Tdh
Tdp1
Tdrkh
Tead1
Tead4
Tecpr2
Tecr
Tecta
Tectb
Teddm1
Tenm2
Tenm3
Tent4b
Tepp
Terc
Terf1
Terf2
Tesc
Tesc-as1
Tet2
Tex2
Tex26-as1
Tex41
Tex45
Tex46
Tfap2a
Tfdp2
Tfg
Tfip11
Tfpi2
Tfrc
Tg
Tgfb1i1
Tgfbi
Tgfbr2
Tgfbr3
Tgif1
Tgm2
Tgs1
Thada
Thap9
Thap9-as1
Thbs2
Them5
Them6
Themis2
Thnsl2
Thoc3
Thoc6
Thrb
Thsd4
Thumpd1
Thumpd1p1
Thumpd3
Thumpd3p1
Thy1
Tiam1
Tiam2
Timm10b
Timm29
Timm8b
Timmdc1
Timp1
Timp2
Tinagl1
Tjap1
Tjp1
Tjp2
Tjp3
Tk2
Tkfc
Tle3
Tle6
Tle7
Tlk2
Tln2
Tlr4
Tlr5
Tm2d1
Tm4sf1
Tm4sf19
Tm4sf1-as1
Tm4sf4
Tm9sf1
Tm9sf2
Tmbim6
Tmc1
Tmc8
Tmcc1
Tmcc2
Tmco2
Tmco4
Tmco5b
Tmem101
Tmem107
Tmem110-mustn1
Tmem120b
Tmem131l
Tmem132a
Tmem134
Tmem143
Tmem144
Tmem145
Tmem147
Tmem14dp
Tmem156
Tmem158
Tmem159
Tmem167b
Tmem179b
Tmem18
Tmem184b
Tmem198b
Tmem200a
Tmem205
Tmem212-as1
Tmem222
Tmem223
Tmem230
Tmem231p1
Tmem232
Tmem233
Tmem239
Tmem241
Tmem242
Tmem245
Tmem249
Tmem25
Tmem253
Tmem255a
Tmem263
Tmem266
Tmem272
Tmem39b
Tmem50b
Tmem54
Tmem63a
Tmem63b
Tmem69
Tmem70
Tmem86a
Tmem97
Tmem97p1
Tmem9b-as1
Tmod3
Tmprss13
Tmprss2
Tmprss5
Tmsb4x
Tmub1
Tmub2
Tmx3
Tnfaip1
Tnfaip3
Tnfaip8
Tnfrsf10b
Tnfrsf11b
Tnfrsf18
Tnfrsf19
Tnfrsf1a
Tnfrsf9
Tnfsf8
Tnip1
Tnip2
Tnks
Tnks1bp1
Tnpo1
Tnr
Tnrc6b
Tnrc6c
Tns4
Tob1
Tomm22
Tonsl
Tor1aip1
Tp53bp1
Tp53bp2
Tp53i3
Tp63
Tpd52l1
Tpd52l2
Tpi1p2
Tpm3
Tpm4
Tpp1
Tprg1
Tprg1l
Tprkbp2
Tprx2p
Tprxl
Tpt1
Tpt1-as1
Tptep1
Trabd
Traf3
Traf3ip2-as1
Traf4
Traf5
Traj22
Traj23
Traj40
Traj59
Traj6
Traj60
Traj61
Traj7
Trak1
Trak2
Trappc12
Trav12-1
Trav12-2
Trbv10-3
Trbv12-2
Trbv13
Trbv5-4
Trbv6-1
Trerf1
Trgva
Trib1
Trib3
Trim11
Trim16
Trim2
Trim29
Trim32
Trim34
Trim41
Trim45
Trim50
Trim6
Trim65
Trim66
Trim67
Trim69
Trim6-trim34
Trio
Trip10
Trip12
Trip13
Trip4
Trip6
Trmt13
Trpm8
Trpv2
Trub2
Tsbp1-as1
Tsc1
Tsc22d2
Tsc22d4
Tsen15
Tsen34
Tsen54
Tspan1
Tspan10
Tspan17
Tspan19
Tspan4
Tspan5
Tspo2
Tspoap1
Tssc4
Tssk3
Ttc1
Ttc19
Ttc23
Ttc28
Ttc3
Ttc39c
Ttc41p
Ttc6
Ttc7a
Ttc7b
Ttf2
Tti1
Ttll13p
Ttll4
Ttll6
Ttll7
Ttn-as1
Ttyh1
Tuba1c
Tubb2bp1
Tubb3
Tubb4b
Tulp1
Tut7
Txn2
Txndc11
Txndc15
Txnp1
Txnrd1
Txnrd2
Txnrd3
U47924.2
U52111.1
U62317.1
U73166.1
U91328.3
Uba1
Uba5
Ubac2
Ubald2
Ubap1
Ubap2
Ubash3b
Ubb
Ubbp1
Ube2d2
Ube2e3
Ube2f
Ube2f-scly
Ube2h
Ube2m
Ube2q2p1
Ube2q2p9
Ube2v2
Ube2z
Ube3c
Ube3d
Ubl4a
Ubn1
Ubqln4
Ubtf
Ubtfl8
Ubxn11
Ubxn4
Ubxn7
Ubxn8
Uca1
Ufd1
Ufl1
Ugdh-as1
Uggt2
Ugt1a6
Ugt2b7
Umps
Unc13a
Unc5b
Unk
Uox
Upp1
Upp2
Uqcc1
Uqcc2
Uqcrbp2
Uqcrc2
Uqcrh
Uqcrhp4
Uqcrq
Urm1
Ushbp1
Usp12-as2
Usp32
Usp36
Usp37
Usp38
Usp40
Usp43
Usp44
Usp53
Usp54
Usp9x
Utp4
Utrn
Uts2
Uts2b
Uvrag-dt
Uxs1
Vamp9p
Vangl1
Vapa
Vars
Vash1-as1
Vasp
Vav1
Vav3
Vcl
Vgll4
Vil1
Vill
Vim
Vim-as1
Vipas39
Vmac
Vmp1
Vn2r10p
Vps11
Vps13d
Vps25
Vps35l
Vps39
Vps45
Vps51
Vps52
Vps8
Vps9d1-as1
Vrk3
Vrtn
Vsig1
Vsir
Vstm2a
Vsx1
Vta1
Vti1a
Vtrna1-1
Vtrna1-2
Vtrna1-3
Vtrna2-2p
Vwa5a
Vwa5b2
Vwa7
Vwa8-as1
Vwf
Wac-as1
Wasf2
Wash3p
Wash8p
Washc2c
Washc3
Wbp2
Wdfy3
Wdpcp
Wdr1
Wdr12
Wdr19
Wdr20
Wdr25
Wdr34
Wdr35
Wdr36
Wdr37
Wdr41
Wdr45
Wdr46
Wdr59
Wdr5b
Wdr61
Wdr62
Wdr64
Wdr66
Wdr7
Wdr70
Wdr81
Wdr86-as1
Wdr91
Wdr92
Wdtc1
Wfdc21p
Wipf1
Wiz
Wnk4
Wnt11
Wnt2b
Wnt7b
Wrap53
Wrb
Wrnip1
Wscd1
Wt1
Wwc1
Wwtr1
Xbp1p1
Xiap
Xirp1
Xirp2
Xkr3
Xkr8
Xpc
Xpnpep1
Xpnpep2
Xpo6
Xpo7
Xpot
Xrcc5
Xrcc6
Xrn1
Xrra1
Xxylt1-as2
Yap1
Yars
Ybx3
Yes1
Yif1b
Ypel5
Ypel5p1
Ythdc2
Ythdf2
Ywhae
Ywhah
Ywhaq
Ywhaz
Z69720.2
Z82190.2
Z82206.1
Z82243.1
Z82244.2
Z83844.1
Z85994.1
Z85994.2
Z94721.2
Z95114.3
Z97653.1
Z99289.1
Z99289.2
Z99289.3
Z99756.1
Z99943.1
Zbtb38
Zbtb7b
Zc2hc1c
Zc3h12a
Zc3h18
Zc3h7b
Zc3hav1
Zc3hc1
Zcchc2
Zcchc4
Zcchc8
Zdhhc17
Zdhhc18
Zdhhc5
Zeb1
Zeb1-as1
Zeb2-as1
Zfand2a
Zfand3
Zfand6
Zfas1
Zfp36l1
Zfp42
Zfp91-cntf
Zfpm2
Zfx-as1
Zfyve28
Zglp1
Zgrf1
Zhx3
Zkscan1
Zmym5
Zmynd11
Znf100
Znf131
Znf148
Znf174
Znf175
Znf189
Znf19
Znf20
Znf217
Znf222
Znf227
Znf233
Znf26
Znf274
Znf276
Znf292
Znf326
Znf32-as3
Znf331
Znf341
Znf382
Znf385c
Znf385d
Znf385d-as2
Znf395
Znf398
Znf425
Znf439
Znf44
Znf440
Znf451
Znf460
Znf490
Znf503-as2
Znf512
Znf521
Znf524
Znf526
Znf554
Znf565
Znf579
Znf582
Znf589
Znf593
Znf608
Znf609
Znf611
Znf620
Znf623
Znf638
Znf646
Znf653
Znf674-as1
Znf706
Znf76
Znf765
Znf767p
Znf771
Znf778
Znf789
Znf843
Znf860
Znf862
Znf93
Znrd1
Zscan26
Zscan31
Zscan9
Zswim4
Zswim8
Zxdb
Zyg11b
Zyx
