# Supplementary material for: A Bayesian inference transcription factor activity model for the analysis of single-cell transcriptomes
Source: Genome Res. 2021 Jul;31(7):1296–311. doi: 10.1101/gr.265595.120 (PMC8256867; doi:10.1101/gr.265595.120)
Supplement: Supplemental Material [file supp_gr.265595.120_Supplemental_Code.zip › BITFAM/inst/extdata/human/FOSL2]

A2m
Aacs
Aadacl2-as1
Aadacp1
Aak1
Aanat
Aar2
Aars
Aasdhppt
Aatf
Aatk
Ab015752.1
Abalon
Abca1
Abca13
Abca17p
Abca2
Abca4
Abca7
Abca9
Abcb1
Abcb7
Abcb9
Abcc1
Abcc11
Abcc12
Abcc2
Abcc3
Abcc5
Abcc5-as1
Abcc6
Abcd1
Abcd3
Abcd4
Abce1
Abcf1
Abcf3
Abcg1
Abhd11
Abhd11-as1
Abhd12
Abhd14a
Abhd14a-acy1
Abhd16a
Abhd17a
Abhd17c
Abhd2
Abhd4
Abhd5
Abi2
Abi3
Abi3bp
Abl2
Ablim1
Abr
Abraxas1
Abtb1
Ac000068.2
Ac000078.1
Ac001226.1
Ac002076.1
Ac002076.2
Ac002094.1
Ac002116.1
Ac002306.1
Ac002310.1
Ac002375.1
Ac002451.1
Ac002472.3
Ac002480.1
Ac002504.1
Ac002542.1
Ac002550.1
Ac002996.1
Ac003002.1
Ac003002.3
Ac003043.1
Ac003070.1
Ac003101.1
Ac003101.2
Ac003666.1
Ac003989.1
Ac004012.1
Ac004080.2
Ac004130.1
Ac004148.1
Ac004160.1
Ac004221.1
Ac004231.3
Ac004233.3
Ac004241.1
Ac004241.5
Ac004381.1
Ac004448.2
Ac004461.2
Ac004475.1
Ac004528.2
Ac004593.2
Ac004637.1
Ac004691.1
Ac004771.4
Ac004812.1
Ac004825.1
Ac004830.1
Ac004832.3
Ac004832.4
Ac004832.5
Ac004837.1
Ac004837.3
Ac004846.2
Ac004852.1
Ac004858.1
Ac004862.1
Ac004866.1
Ac004900.1
Ac004908.1
Ac004908.2
Ac004911.1
Ac004920.1
Ac004946.1
Ac004980.1
Ac004980.4
Ac004990.1
Ac004994.1
Ac005005.1
Ac005005.3
Ac005008.1
Ac005008.2
Ac005020.2
Ac005034.1
Ac005041.2
Ac005050.1
Ac005083.1
Ac005089.1
Ac005154.4
Ac005180.2
Ac005220.1
Ac005224.1
Ac005224.3
Ac005234.1
Ac005244.1
Ac005253.1
Ac005256.1
Ac005280.1
Ac005280.2
Ac005281.1
Ac005300.1
Ac005324.4
Ac005324.5
Ac005332.4
Ac005342.1
Ac005355.1
Ac005476.2
Ac005515.2
Ac005520.2
Ac005532.2
Ac005537.1
Ac005540.1
Ac005551.1
Ac005586.1
Ac005593.1
Ac005606.1
Ac005614.1
Ac005632.4
Ac005670.1
Ac005670.2
Ac005674.1
Ac005696.1
Ac005696.3
Ac005697.2
Ac005703.2
Ac005703.5
Ac005722.1
Ac005722.3
Ac005726.4
Ac005746.2
Ac005775.1
Ac005776.1
Ac005779.2
Ac005785.1
Ac005786.2
Ac005786.4
Ac005808.1
Ac005828.1
Ac005828.4
Ac005833.1
Ac005837.3
Ac005899.2
Ac005906.2
Ac005906.3
Ac005909.1
Ac005912.2
Ac005920.1
Ac005920.3
Ac005921.2
Ac005943.2
Ac005972.1
Ac005996.1
Ac006001.2
Ac006027.1
Ac006042.2
Ac006059.1
Ac006059.2
Ac006063.2
Ac006064.1
Ac006065.4
Ac006077.2
Ac006146.1
Ac006159.1
Ac006159.2
Ac006160.2
Ac006205.2
Ac006213.1
Ac006252.1
Ac006262.1
Ac006273.1
Ac006333.1
Ac006355.2
Ac006357.1
Ac006369.2
Ac006387.1
Ac006435.5
Ac006449.6
Ac006482.1
Ac006483.1
Ac006483.2
Ac006504.5
Ac006511.1
Ac006511.5
Ac006517.1
Ac006547.1
Ac006547.3
Ac006960.2
Ac006978.1
Ac006994.1
Ac007009.1
Ac007040.2
Ac007066.2
Ac007098.2
Ac007099.1
Ac007128.1
Ac007161.3
Ac007179.2
Ac007182.3
Ac007192.1
Ac007207.2
Ac007215.1
Ac007216.1
Ac007216.4
Ac007218.1
Ac007250.1
Ac007285.1
Ac007285.2
Ac007298.2
Ac007319.1
Ac007326.1
Ac007349.1
Ac007362.1
Ac007363.1
Ac007365.1
Ac007368.1
Ac007375.1
Ac007383.3
Ac007389.1
Ac007395.1
Ac007403.1
Ac007405.1
Ac007405.3
Ac007422.1
Ac007422.2
Ac007424.1
Ac007431.3
Ac007463.1
Ac007490.1
Ac007496.1
Ac007513.1
Ac007541.1
Ac007546.2
Ac007546.3
Ac007566.1
Ac007569.1
Ac007601.2
Ac007637.1
Ac007638.1
Ac007681.1
Ac007686.1
Ac007686.2
Ac007686.4
Ac007731.3
Ac007773.1
Ac007786.1
Ac007906.2
Ac007919.1
Ac007950.1
Ac007952.4
Ac007953.1
Ac007956.1
Ac007969.1
Ac007992.2
Ac007998.2
Ac007998.3
Ac007998.5
Ac008013.1
Ac008014.1
Ac008033.3
Ac008056.1
Ac008063.1
Ac008063.2
Ac008073.2
Ac008083.1
Ac008121.2
Ac008147.1
Ac008163.1
Ac008264.2
Ac008267.5
Ac008277.1
Ac008429.1
Ac008429.3
Ac008440.1
Ac008443.1
Ac008443.2
Ac008443.5
Ac008443.6
Ac008446.1
Ac008514.1
Ac008537.4
Ac008556.1
Ac008569.1
Ac008572.1
Ac008592.1
Ac008592.4
Ac008608.1
Ac008622.2
Ac008629.2
Ac008649.2
Ac008663.3
Ac008687.1
Ac008687.5
Ac008691.1
Ac008694.2
Ac008708.1
Ac008735.1
Ac008735.5
Ac008738.1
Ac008740.2
Ac008750.8
Ac008753.1
Ac008759.3
Ac008764.10
Ac008764.2
Ac008764.7
Ac008764.8
Ac008764.9
Ac008771.1
Ac008781.1
Ac008781.2
Ac008805.2
Ac008840.1
Ac008868.1
Ac008870.1
Ac008870.5
Ac008871.1
Ac008892.1
Ac008914.1
Ac008972.1
Ac008985.1
Ac009041.3
Ac009054.1
Ac009054.2
Ac009060.1
Ac009061.2
Ac009065.8
Ac009078.3
Ac009086.3
Ac009090.3
Ac009093.4
Ac009093.6
Ac009107.2
Ac009108.5
Ac009119.1
Ac009126.1
Ac009133.2
Ac009133.6
Ac009139.1
Ac009163.2
Ac009226.1
Ac009229.1
Ac009238.1
Ac009238.2
Ac009248.1
Ac009248.2
Ac009276.1
Ac009299.1
Ac009302.1
Ac009303.4
Ac009318.1
Ac009318.4
Ac009407.1
Ac009413.1
Ac009452.1
Ac009464.1
Ac009480.2
Ac009486.1
Ac009495.1
Ac009495.3
Ac009502.2
Ac009518.1
Ac009518.3
Ac009522.1
Ac009560.1
Ac009562.1
Ac009570.1
Ac009779.2
Ac009779.3
Ac009800.1
Ac009812.3
Ac009879.2
Ac009879.3
Ac009884.2
Ac009948.4
Ac009950.2
Ac009962.1
Ac009975.2
Ac010148.1
Ac010149.2
Ac010157.2
Ac010198.2
Ac010200.1
Ac010200.2
Ac010201.1
Ac010203.2
Ac010205.1
Ac010226.1
Ac010240.3
Ac010255.2
Ac010255.3
Ac010271.1
Ac010271.2
Ac010280.1
Ac010280.3
Ac010297.1
Ac010300.1
Ac010307.4
Ac010319.4
Ac010319.5
Ac010327.2
Ac010327.4
Ac010327.5
Ac010333.2
Ac010333.3
Ac010335.1
Ac010336.1
Ac010336.3
Ac010376.1
Ac010406.1
Ac010420.1
Ac010422.1
Ac010422.2
Ac010422.7
Ac010457.1
Ac010463.3
Ac010486.3
Ac010487.1
Ac010487.2
Ac010522.1
Ac010530.1
Ac010531.4
Ac010531.5
Ac010531.7
Ac010538.1
Ac010542.2
Ac010547.1
Ac010608.3
Ac010618.4
Ac010654.1
Ac010655.2
Ac010655.4
Ac010761.1
Ac010789.1
Ac010834.1
Ac010886.1
Ac010967.2
Ac010967.3
Ac010976.1
Ac010997.2
Ac011008.1
Ac011092.2
Ac011124.1
Ac011131.1
Ac011195.2
Ac011243.1
Ac011247.2
Ac011287.1
Ac011379.2
Ac011389.2
Ac011444.2
Ac011444.4
Ac011445.2
Ac011446.2
Ac011448.1
Ac011453.2
Ac011462.1
Ac011462.4
Ac011465.1
Ac011466.1
Ac011478.1
Ac011481.1
Ac011495.1
Ac011498.1
Ac011510.1
Ac011529.1
Ac011603.1
Ac011603.2
Ac011611.4
Ac011676.3
Ac011742.2
Ac011747.1
Ac011773.2
Ac011773.3
Ac011840.3
Ac011840.5
Ac011891.1
Ac011897.1
Ac011899.2
Ac011921.1
Ac011933.3
Ac011939.3
Ac011944.2
Ac012065.3
Ac012065.4
Ac012066.1
Ac012085.2
Ac012146.1
Ac012213.4
Ac012213.5
Ac012229.1
Ac012236.1
Ac012254.1
Ac012254.5
Ac012291.1
Ac012291.2
Ac012306.2
Ac012313.1
Ac012313.9
Ac012314.22
Ac012358.3
Ac012366.1
Ac012370.1
Ac012379.1
Ac012409.2
Ac012409.4
Ac012417.1
Ac012456.2
Ac012462.2
Ac012462.3
Ac012485.3
Ac012486.1
Ac012488.1
Ac012488.2
Ac012493.1
Ac012507.1
Ac012511.1
Ac012531.3
Ac012613.1
Ac012613.2
Ac012625.1
Ac012629.2
Ac012640.3
Ac012645.1
Ac012645.4
Ac012668.2
Ac012668.3
Ac012676.5
Ac013275.1
Ac013356.4
Ac013400.1
Ac013410.1
Ac013452.2
Ac013468.1
Ac013472.1
Ac013480.1
Ac013652.1
Ac013724.1
Ac013726.1
Ac013731.1
Ac013762.1
Ac015660.1
Ac015660.3
Ac015726.2
Ac015795.1
Ac015802.1
Ac015802.4
Ac015802.5
Ac015802.6
Ac015813.1
Ac015813.2
Ac015813.7
Ac015819.4
Ac015853.1
Ac015871.1
Ac015871.3
Ac015871.4
Ac015908.4
Ac015908.7
Ac015909.4
Ac015912.1
Ac015912.3
Ac015921.1
Ac015923.1
Ac015936.2
Ac015982.1
Ac016027.3
Ac016383.1
Ac016394.1
Ac016405.1
Ac016405.2
Ac016542.1
Ac016559.2
Ac016586.1
Ac016596.1
Ac016597.1
Ac016598.2
Ac016629.3
Ac016644.1
Ac016687.2
Ac016716.2
Ac016722.1
Ac016727.1
Ac016737.2
Ac016738.2
Ac016831.1
Ac016831.3
Ac016831.7
Ac016866.1
Ac016876.2
Ac016903.1
Ac016903.2
Ac016909.1
Ac016999.2
Ac017002.5
Ac017006.1
Ac017015.2
Ac017035.1
Ac017083.1
Ac017101.1
Ac017104.1
Ac018463.1
Ac018521.1
Ac018521.2
Ac018521.3
Ac018521.5
Ac018529.3
Ac018629.1
Ac018637.1
Ac018647.2
Ac018653.4
Ac018680.1
Ac018690.1
Ac018712.1
Ac018752.1
Ac018754.1
Ac018761.2
Ac018761.3
Ac018781.1
Ac018809.1
Ac018816.2
Ac018866.1
Ac018931.1
Ac019055.1
Ac019069.1
Ac019080.1
Ac019117.2
Ac019117.3
Ac019131.2
Ac019159.1
Ac019193.3
Ac019197.1
Ac019206.1
Ac019209.2
Ac019226.1
Ac019254.1
Ac019257.8
Ac019278.1
Ac019294.2
Ac019294.3
Ac020550.1
Ac020611.2
Ac020629.1
Ac020659.1
Ac020661.1
Ac020661.3
Ac020663.4
Ac020763.1
Ac020763.2
Ac020763.4
Ac020763.5
Ac020891.2
Ac020892.2
Ac020904.2
Ac020904.3
Ac020907.4
Ac020910.3
Ac020913.2
Ac020915.1
Ac020916.2
Ac020922.4
Ac021016.3
Ac021074.2
Ac021146.1
Ac021146.6
Ac021180.1
Ac021218.1
Ac021506.2
Ac021594.2
Ac021660.2
Ac021660.3
Ac021766.1
Ac021915.2
Ac022007.1
Ac022028.2
Ac022031.1
Ac022034.1
Ac022034.3
Ac022087.1
Ac022098.4
Ac022118.1
Ac022126.1
Ac022150.4
Ac022154.1
Ac022166.1
Ac022167.2
Ac022167.5
Ac022196.1
Ac022201.2
Ac022217.2
Ac022217.3
Ac022296.2
Ac022296.3
Ac022364.2
Ac022400.1
Ac022400.2
Ac022400.8
Ac022415.1
Ac022445.1
Ac022493.2
Ac022498.2
Ac022506.1
Ac022509.2
Ac022509.3
Ac022511.1
Ac022513.1
Ac022517.1
Ac022537.1
Ac022558.1
Ac022613.1
Ac022616.2
Ac022695.1
Ac022730.3
Ac022784.1
Ac022795.1
Ac022816.1
Ac022960.1
Ac022968.1
Ac022973.2
Ac023024.1
Ac023043.4
Ac023137.1
Ac023157.2
Ac023157.3
Ac023194.3
Ac023200.1
Ac023232.1
Ac023302.1
Ac023421.2
Ac023469.2
Ac023509.5
Ac023632.2
Ac023632.4
Ac023669.1
Ac023669.2
Ac023790.2
Ac023906.1
Ac023906.4
Ac024145.1
Ac024243.1
Ac024257.3
Ac024267.4
Ac024270.2
Ac024270.4
Ac024451.4
Ac024475.4
Ac024619.2
Ac024941.1
Ac024958.1
Ac025031.1
Ac025031.2
Ac025031.5
Ac025040.1
Ac025048.1
Ac025162.1
Ac025164.1
Ac025165.1
Ac025165.3
Ac025165.4
Ac025171.3
Ac025181.2
Ac025188.1
Ac025262.1
Ac025279.1
Ac025419.1
Ac025423.1
Ac025423.3
Ac025428.1
Ac025465.2
Ac025470.1
Ac025575.2
Ac025578.1
Ac025580.1
Ac025580.3
Ac025682.1
Ac025871.2
Ac025918.2
Ac026124.2
Ac026191.1
Ac026250.1
Ac026254.1
Ac026254.2
Ac026304.1
Ac026310.3
Ac026336.5
Ac026348.1
Ac026362.2
Ac026401.1
Ac026401.2
Ac026412.3
Ac026461.1
Ac026461.3
Ac026462.3
Ac026464.6
Ac026470.1
Ac026471.2
Ac026474.1
Ac026634.1
Ac026691.1
Ac026725.1
Ac026765.1
Ac026785.1
Ac026786.1
Ac026790.1
Ac026803.1
Ac026803.2
Ac026894.1
Ac026954.3
Ac026992.2
Ac027026.1
Ac027097.1
Ac027097.2
Ac027117.1
Ac027237.3
Ac027237.4
Ac027281.1
Ac027281.2
Ac027307.2
Ac027338.2
Ac027455.1
Ac027544.2
Ac027601.1
Ac027644.1
Ac027644.2
Ac027644.4
Ac027667.1
Ac027682.2
Ac027682.3
Ac027682.5
Ac027682.6
Ac027763.1
Ac027801.3
Ac032044.1
Ac034102.4
Ac034102.6
Ac034102.7
Ac034199.1
Ac034213.1
Ac034223.1
Ac034228.1
Ac034238.2
Ac034238.3
Ac034268.2
Ac036103.1
Ac036108.3
Ac036164.1
Ac036176.1
Ac036214.1
Ac036214.4
Ac037459.1
Ac037487.4
Ac040162.1
Ac040904.1
Ac044798.1
Ac044849.1
Ac044860.2
Ac046130.1
Ac046143.1
Ac048334.1
Ac048341.1
Ac048341.2
Ac048344.4
Ac048380.2
Ac048380.3
Ac051619.1
Ac051619.10
Ac051619.5
Ac051619.7
Ac051619.8
Ac051649.1
Ac053503.2
Ac053527.1
Ac055720.2
Ac055854.1
Ac060771.1
Ac061975.7
Ac061992.1
Ac062004.1
Ac063948.1
Ac063961.1
Ac063979.1
Ac064805.1
Ac064805.2
Ac064871.1
Ac064875.1
Ac066613.2
Ac066692.1
Ac067750.1
Ac067852.1
Ac067930.3
Ac067930.4
Ac067931.2
Ac067942.1
Ac067945.3
Ac067968.1
Ac068050.1
Ac068134.1
Ac068152.1
Ac068205.1
Ac068205.2
Ac068205.3
Ac068234.3
Ac068418.1
Ac068491.4
Ac068533.1
Ac068580.1
Ac068580.3
Ac068620.1
Ac068620.3
Ac068631.1
Ac068647.2
Ac068669.1
Ac068724.3
Ac068733.3
Ac068790.5
Ac068880.1
Ac068985.1
Ac068993.2
Ac069061.2
Ac069079.1
Ac069120.1
Ac069148.1
Ac069209.1
Ac069213.1
Ac069213.2
Ac069218.1
Ac069234.3
Ac069280.1
Ac069431.2
Ac069454.1
Ac069503.2
Ac069503.3
Ac069528.1
Ac069528.2
Ac072022.2
Ac072062.1
Ac073091.1
Ac073107.2
Ac073111.1
Ac073111.3
Ac073111.4
Ac073111.5
Ac073115.1
Ac073172.2
Ac073210.1
Ac073210.2
Ac073255.1
Ac073257.1
Ac073263.1
Ac073283.1
Ac073283.2
Ac073283.3
Ac073288.1
Ac073316.1
Ac073316.2
Ac073320.1
Ac073324.1
Ac073325.1
Ac073332.1
Ac073333.1
Ac073335.1
Ac073389.1
Ac073522.1
Ac073530.1
Ac073592.1
Ac073592.3
Ac073592.4
Ac073592.8
Ac073611.2
Ac073651.1
Ac073651.2
Ac073655.2
Ac073896.5
Ac073916.1
Ac073941.1
Ac073957.1
Ac074032.1
Ac074091.1
Ac074132.1
Ac074134.1
Ac074138.1
Ac074281.2
Ac078802.1
Ac078842.1
Ac078880.1
Ac078880.3
Ac078880.4
Ac078882.1
Ac078883.1
Ac078929.1
Ac078962.1
Ac079089.1
Ac079117.1
Ac079140.1
Ac079145.1
Ac079148.1
Ac079174.1
Ac079226.2
Ac079248.2
Ac079305.1
Ac079313.1
Ac079313.2
Ac079341.2
Ac079384.1
Ac079467.1
Ac079602.3
Ac079742.1
Ac079766.1
Ac079790.1
Ac079807.1
Ac079922.2
Ac080023.1
Ac080080.1
Ac080112.1
Ac080129.1
Ac082651.1
Ac082651.2
Ac083795.2
Ac083801.2
Ac083829.1
Ac083841.1
Ac083855.1
Ac083949.1
Ac083973.1
Ac084018.1
Ac084018.2
Ac084030.1
Ac084033.1
Ac084082.1
Ac084125.1
Ac084211.1
Ac084337.2
Ac084364.2
Ac084398.1
Ac084754.1
Ac084757.1
Ac084759.1
Ac084759.3
Ac084781.2
Ac084871.2
Ac084879.1
Ac084880.3
Ac087163.2
Ac087190.2
Ac087273.2
Ac087276.2
Ac087286.2
Ac087289.1
Ac087289.3
Ac087289.4
Ac087289.6
Ac087321.1
Ac087385.2
Ac087385.3
Ac087430.1
Ac087439.2
Ac087441.2
Ac087477.2
Ac087500.1
Ac087521.2
Ac087521.3
Ac087612.1
Ac087623.3
Ac087632.1
Ac087645.2
Ac087651.1
Ac087721.2
Ac087741.3
Ac087762.1
Ac087763.1
Ac087783.1
Ac087878.1
Ac087893.1
Ac087897.2
Ac089984.2
Ac090023.2
Ac090114.2
Ac090114.3
Ac090142.2
Ac090164.1
Ac090181.2
Ac090192.1
Ac090192.2
Ac090193.1
Ac090197.1
Ac090229.1
Ac090236.2
Ac090283.1
Ac090312.2
Ac090337.2
Ac090376.1
Ac090409.2
Ac090510.1
Ac090510.2
Ac090515.4
Ac090517.3
Ac090517.5
Ac090541.1
Ac090589.1
Ac090592.1
Ac090607.1
Ac090607.4
Ac090607.5
Ac090616.3
Ac090617.3
Ac090617.5
Ac090617.7
Ac090617.9
Ac090751.1
Ac090753.1
Ac090772.1
Ac090772.2
Ac090774.1
Ac090791.1
Ac090820.1
Ac090833.1
Ac090844.2
Ac090948.2
Ac090970.1
Ac090971.1
Ac090971.3
Ac090984.1
Ac091046.2
Ac091053.2
Ac091059.2
Ac091074.1
Ac091114.1
Ac091133.5
Ac091167.6
Ac091167.7
Ac091185.1
Ac091185.2
Ac091390.4
Ac091435.2
Ac091551.1
Ac091564.2
Ac091564.3
Ac091564.4
Ac091564.6
Ac091588.1
Ac091607.1
Ac091806.1
Ac091820.1
Ac091849.2
Ac091917.2
Ac091959.3
Ac091962.1
Ac091965.5
Ac091979.1
Ac092017.3
Ac092042.1
Ac092042.4
Ac092053.2
Ac092053.3
Ac092059.1
Ac092115.1
Ac092115.3
Ac092117.2
Ac092118.1
Ac092118.2
Ac092134.1
Ac092140.1
Ac092142.1
Ac092142.2
Ac092143.1
Ac092143.2
Ac092155.1
Ac092159.2
Ac092168.2
Ac092171.1
Ac092171.3
Ac092287.1
Ac092295.1
Ac092295.2
Ac092296.2
Ac092296.3
Ac092343.1
Ac092354.1
Ac092364.2
Ac092368.1
Ac092368.3
Ac092384.3
Ac092393.1
Ac092451.2
Ac092451.3
Ac092473.1
Ac092490.3
Ac092570.2
Ac092570.3
Ac092587.1
Ac092642.1
Ac092687.2
Ac092718.1
Ac092718.6
Ac092723.5
Ac092801.1
Ac092807.1
Ac092807.2
Ac092807.3
Ac092835.1
Ac092894.1
Ac092944.1
Ac093010.2
Ac093012.1
Ac093152.1
Ac093159.1
Ac093162.2
Ac093281.2
Ac093323.3
Ac093423.2
Ac093426.1
Ac093484.3
Ac093484.4
Ac093495.1
Ac093503.1
Ac093512.2
Ac093524.1
Ac093535.1
Ac093620.1
Ac093663.2
Ac093700.1
Ac093732.1
Ac093732.2
Ac093734.1
Ac093752.1
Ac093752.2
Ac093801.1
Ac093821.1
Ac093827.4
Ac093843.1
Ac093849.1
Ac093850.1
Ac093864.1
Ac093895.1
Ac093899.2
Ac093903.1
Ac093904.1
Ac093911.1
Ac095050.1
Ac095057.2
Ac096531.2
Ac096540.1
Ac096564.1
Ac096576.2
Ac096577.1
Ac096577.2
Ac096677.1
Ac096708.1
Ac096736.1
Ac096736.2
Ac096736.3
Ac096741.1
Ac096751.1
Ac096921.1
Ac096921.2
Ac096996.2
Ac097059.2
Ac097065.2
Ac097103.2
Ac097105.1
Ac097372.1
Ac097451.1
Ac097460.1
Ac097467.3
Ac097468.1
Ac097478.1
Ac097484.1
Ac097521.1
Ac097534.2
Ac097634.1
Ac097634.3
Ac097641.2
Ac097652.1
Ac097662.1
Ac098484.3
Ac098582.1
Ac098614.1
Ac098614.3
Ac098818.1
Ac098818.2
Ac098820.1
Ac098828.2
Ac098851.1
Ac098934.3
Ac098934.4
Ac098935.2
Ac099063.3
Ac099066.1
Ac099066.2
Ac099342.1
Ac099343.3
Ac099344.1
Ac099344.2
Ac099344.3
Ac099489.1
Ac099518.1
Ac099518.5
Ac099518.6
Ac099521.2
Ac099524.1
Ac099552.4
Ac099670.1
Ac099670.3
Ac099677.5
Ac099681.2
Ac099681.3
Ac099687.1
Ac099782.2
Ac099795.1
Ac099796.1
Ac099811.1
Ac099811.4
Ac099811.5
Ac099811.6
Ac099849.1
Ac100793.2
Ac100800.1
Ac100802.1
Ac100830.3
Ac100835.2
Ac100839.1
Ac100844.1
Ac100849.1
Ac100861.1
Ac100861.2
Ac100871.1
Ac102945.2
Ac102953.1
Ac103591.3
Ac103740.1
Ac103740.2
Ac103810.1
Ac103810.3
Ac103810.8
Ac103874.1
Ac103925.1
Ac103957.2
Ac103988.1
Ac103993.1
Ac104024.2
Ac104035.1
Ac104046.1
Ac104066.1
Ac104076.1
Ac104109.2
Ac104123.1
Ac104135.1
Ac104169.1
Ac104212.1
Ac104229.1
Ac104333.2
Ac104333.4
Ac104350.1
Ac104365.3
Ac104450.1
Ac104452.1
Ac104453.1
Ac104521.1
Ac104532.1
Ac104561.1
Ac104564.1
Ac104564.2
Ac104564.4
Ac104634.1
Ac104663.1
Ac104667.2
Ac104695.4
Ac104763.3
Ac104770.1
Ac104781.2
Ac104785.1
Ac104819.3
Ac104825.1
Ac104827.1
Ac104961.1
Ac104971.1
Ac104984.5
Ac104989.1
Ac104997.1
Ac105046.1
Ac105053.1
Ac105105.4
Ac105129.2
Ac105177.1
Ac105206.1
Ac105206.3
Ac105275.2
Ac105277.1
Ac105339.5
Ac105402.3
Ac105411.1
Ac105910.1
Ac105935.1
Ac105942.1
Ac106028.2
Ac106037.2
Ac106047.1
Ac106707.1
Ac106760.2
Ac106782.2
Ac106782.5
Ac106791.2
Ac106800.4
Ac106865.1
Ac106875.1
Ac106886.2
Ac106895.2
Ac107016.1
Ac107027.3
Ac107068.2
Ac107294.3
Ac107398.2
Ac107401.1
Ac107909.2
Ac107952.2
Ac107953.2
Ac107959.1
Ac107959.3
Ac107959.4
Ac107959.5
Ac107982.2
Ac108002.1
Ac108002.2
Ac108039.1
Ac108112.1
Ac108134.4
Ac108206.1
Ac108449.3
Ac108463.1
Ac108463.3
Ac108676.1
Ac108693.2
Ac108738.1
Ac108751.4
Ac108751.5
Ac109460.3
Ac109466.1
Ac109583.2
Ac109587.1
Ac109630.1
Ac109992.1
Ac110079.1
Ac110285.6
Ac110285.7
Ac110749.1
Ac110754.1
Ac110760.2
Ac110769.1
Ac111000.1
Ac111000.4
Ac111149.2
Ac111194.2
Ac112198.2
Ac112200.1
Ac112206.2
Ac112220.2
Ac112225.1
Ac112230.1
Ac112236.2
Ac112242.1
Ac112481.1
Ac112504.2
Ac112694.1
Ac112715.1
Ac113191.1
Ac113192.4
Ac113346.2
Ac113349.2
Ac113361.1
Ac113618.1
Ac114291.1
Ac114341.1
Ac114401.1
Ac114482.1
Ac114488.1
Ac114489.1
Ac114546.1
Ac114550.2
Ac114684.1
Ac114752.2
Ac114763.1
Ac114786.1
Ac114797.1
Ac114803.1
Ac114811.1
Ac114956.1
Ac114956.3
Ac115102.1
Ac115115.1
Ac115284.3
Ac115676.1
Ac115837.1
Ac115989.1
Ac116021.1
Ac116025.1
Ac116025.2
Ac116337.3
Ac116345.1
Ac116348.2
Ac116351.2
Ac116353.1
Ac116353.5
Ac116407.4
Ac116456.2
Ac116535.1
Ac116563.1
Ac116563.2
Ac116667.1
Ac116903.1
Ac116914.2
Ac117378.1
Ac117382.2
Ac117386.2
Ac117394.1
Ac117395.1
Ac117422.1
Ac117430.1
Ac117498.1
Ac118549.1
Ac118553.2
Ac118754.2
Ac119674.1
Ac119677.1
Ac119800.1
Ac119868.1
Ac120057.2
Ac120057.4
Ac120193.1
Ac120498.3
Ac120498.4
Ac121154.1
Ac121338.1
Ac121338.2
Ac121764.2
Ac124016.1
Ac124067.2
Ac124068.2
Ac124276.1
Ac124276.2
Ac124283.5
Ac124784.1
Ac124854.1
Ac124891.1
Ac124944.1
Ac124944.3
Ac124945.1
Ac124947.1
Ac124947.2
Ac125238.1
Ac125257.1
Ac125257.2
Ac125494.1
Ac125603.2
Ac125807.1
Ac126121.1
Ac126603.1
Ac126614.1
Ac126696.1
Ac126763.1
Ac127002.1
Ac127024.2
Ac127164.1
Ac127459.1
Ac127459.3
Ac127496.4
Ac129492.1
Ac129492.8
Ac129507.2
Ac129507.3
Ac130343.1
Ac130415.1
Ac130469.1
Ac130509.1
Ac131009.4
Ac131025.3
Ac131094.1
Ac131097.2
Ac131097.3
Ac131097.4
Ac131254.2
Ac131391.1
Ac131571.1
Ac131956.2
Ac132217.1
Ac132479.1
Ac132812.1
Ac132872.1
Ac132872.2
Ac132938.2
Ac132938.5
Ac133065.1
Ac133644.3
Ac133785.1
Ac135001.1
Ac135048.2
Ac135050.4
Ac135050.5
Ac135178.3
Ac135586.2
Ac136285.3
Ac136469.2
Ac136632.2
Ac137527.1
Ac137579.1
Ac137579.2
Ac137630.3
Ac137675.1
Ac137932.2
Ac138123.1
Ac138123.2
Ac138150.1
Ac138207.5
Ac138393.1
Ac138393.3
Ac138409.1
Ac138466.1
Ac138474.1
Ac138512.1
Ac139099.3
Ac139256.1
Ac139491.2
Ac139530.3
Ac139722.1
Ac139749.1
Ac139795.3
Ac139887.1
Ac139887.2
Ac140912.1
Ac141586.1
Ac141930.1
Ac144522.1
Ac145098.1
Ac145207.2
Ac145207.4
Ac145207.9
Ac145285.6
Ac145422.1
Ac145423.3
Ac145676.1
Ac148477.1
Ac156455.1
Ac190387.1
Ac207130.1
Ac226119.1
Ac226119.2
Ac231657.1
Ac233724.8
Ac233728.2
Ac233992.1
Ac233992.3
Ac234063.1
Ac234582.1
Ac234772.1
Ac234781.1
Ac239800.2
Ac239868.1
Ac242842.3
Ac243547.1
Ac243585.1
Ac243585.2
Ac243964.2
Ac243965.1
Ac244021.1
Ac244033.1
Ac244090.2
Ac244093.3
Ac244100.2
Ac244100.3
Ac244153.1
Ac244197.2
Ac244230.2
Ac244250.1
Ac245014.3
Ac245033.2
Ac245100.4
Ac245452.1
Ac245517.5
Ac245519.1
Ac245519.2
Ac245884.9
Acaa1
Acaca
Acacb
Acad10
Acad11
Acad9
Acadm
Acadsb
Acadvl
Acan
Acap1
Acap2
Acap3
Acat2
Acbd4
Acbd6
Accs
Acin1
Acly
Acmsd
Aco1
Aco2
Acot1
Acot11
Acox1
Acoxl
Acp2
Acsbg1
Acsf2
Acsl1
Acsl3
Acsl5
Acss2
Acss3
Actn1
Actn4
Actr1a
Actr3
Actr3b
Actr6
Acvr2b
Acy1
Acyp1
Acyp2
Ad000864.2
Ada2
Adam12
Adam17
Adam22
Adam28
Adamts1
Adamts18
Adamts6
Adamts8
Adamts9
Adamts9-as2
Adamtsl1
Adamtsl2
Adamtsl3
Adamtsl4-as1
Adap2
Adar
Adarb1
Adat3
Adcy3
Adcy4
Adcy5
Adcy6
Adcy7
Add3
Adgra3
Adgrb1
Adgrd1
Adgre5
Adgrf2
Adgrf3
Adgrf4
Adgrg1
Adgrg3
Adgrg6
Adgrl2
Adgrl3-as1
Adgrv1
Adh7
Adhfe1
Adi1p1
Adipoq-as1
Adipor2
Adk
Adm
Adnp2
Adnp-as1
Adora1
Adpgk
Adpgk-as1
Adprm
Adra2a
Adra2c
Adrm1
Adsl
Adssl1
Aebp1
Af064858.1
Af064860.1
Af111167.1
Af111167.2
Af111169.3
Af117829.1
Af124730.1
Af127577.5
Af129408.1
Af165147.1
Af196972.1
Af279873.3
Afap1
Afdn
Aff1
Afmid
Afp
Agap1
Agap3
Agbl5
Agfg1
Agk
Agmo
Ago2
Agpat2
Agpat3
Agpat4
Agpat5
Agps
Agr2
Agrn
Agrp
Ahcyl1
Ahcyl2
Ahi1
Ahnak
Ahr
Ahrr
Ahsa2p
Ahsg
Aida
Aif1l
Aifm3
Aig1
Aimp1p2
Aimp2
Aj003147.1
Aj003147.2
Aj006995.1
Aj011931.1
Ajap1
Ajm1
Ajuba
Ak2
Ak3p2
Ak5
Ak9
Akap1
Akap10
Akap13
Akap17a
Akap2
Akap6
Akap7
Akap8l
Akap9
Akirin1
Akna
Akr1a1
Akr1b1
Akr1b10
Akr1b10p2
Akr1b15
Akr1c1
Akr1c2
Akr1c3
Akr7l
Akt1s1
Akt2
Akt3
Akt3-it1
Al008718.1
Al008726.1
Al008729.1
Al008729.2
Al009183.1
Al020997.2
Al021068.1
Al021153.1
Al021155.2
Al021391.1
Al021396.1
Al021407.1
Al021408.1
Al021578.1
Al021707.2
Al021877.1
Al021997.3
Al022067.1
Al022097.1
Al022100.1
Al022238.2
Al022238.4
Al022313.2
Al022318.1
Al022318.4
Al022319.1
Al022324.2
Al022326.1
Al022329.3
Al022331.1
Al023584.2
Al023754.1
Al023755.1
Al023806.1
Al024497.1
Al024498.2
Al024508.1
Al024509.1
Al031005.1
Al031123.2
Al031229.1
Al031282.1
Al031315.1
Al031428.1
Al031432.3
Al031590.1
Al031602.1
Al031651.1
Al031658.2
Al031666.2
Al031667.3
Al031709.1
Al031710.2
Al031726.1
Al031772.1
Al031777.3
Al031847.2
Al031985.1
Al032819.1
Al032819.3
Al033381.2
Al033384.1
Al033519.1
Al033527.4
Al033528.2
Al034349.1
Al034374.1
Al034379.1
Al034417.1
Al034430.2
Al034548.1
Al034550.2
Al034555.1
Al035078.1
Al035250.1
Al035252.3
Al035398.1
Al035405.1
Al035410.1
Al035410.2
Al035411.1
Al035420.2
Al035420.3
Al035423.1
Al035460.1
Al035467.2
Al035587.1
Al035661.1
Al035693.1
Al049543.1
Al049548.1
Al049552.1
Al049610.1
Al049629.2
Al049651.1
Al049712.1
Al049775.3
Al049780.2
Al049794.1
Al049796.1
Al049820.1
Al049861.1
Al049873.1
Al050320.1
Al050338.1
Al050402.1
Al050403.2
Al078459.1
Al078621.1
Al078621.3
Al078623.1
Al078645.1
Al080285.1
Al080315.1
Al096816.1
Al096855.1
Al109613.1
Al109614.1
Al109615.2
Al109897.1
Al109914.1
Al109917.1
Al109920.1
Al109935.1
Al109936.2
Al109945.1
Al109947.1
Al109954.1
Al110292.1
Al117348.2
Al118496.2
Al118508.2
Al118556.1
Al118558.3
Al121578.3
Al121583.1
Al121594.1
Al121603.2
Al121758.1
Al121759.2
Al121768.1
Al121772.1
Al121796.1
Al121820.1
Al121820.2
Al121830.1
Al121832.1
Al121832.2
Al121845.1
Al121845.3
Al121890.4
Al121906.1
Al121906.2
Al121917.2
Al121936.1
Al121936.2
Al121949.3
Al121983.1
Al121990.1
Al121992.1
Al122023.1
Al122034.1
Al122035.1
Al122035.2
Al132639.2
Al132639.3
Al132657.2
Al132709.1
Al132712.1
Al132765.2
Al132777.1
Al132780.1
Al132780.2
Al132996.1
Al133153.1
Al133166.1
Al133268.1
Al133268.3
Al133284.1
Al133338.1
Al133346.1
Al133351.1
Al133351.3
Al133352.1
Al133380.1
Al133383.1
Al133396.2
Al133399.1
Al133444.1
Al133464.1
Al133467.3
Al133481.1
Al135744.1
Al135746.1
Al135791.1
Al135905.2
Al136038.3
Al136040.1
Al136084.2
Al136115.1
Al136116.1
Al136131.1
Al136131.3
Al136164.2
Al136164.3
Al136221.1
Al136234.1
Al136295.1
Al136295.4
Al136298.1
Al136372.1
Al136380.1
Al136501.1
Al136979.1
Al136980.1
Al136982.4
Al136982.5
Al137003.1
Al137003.2
Al137024.1
Al137025.1
Al137026.2
Al137027.1
Al137060.1
Al137071.1
Al137078.2
Al137782.1
Al137789.2
Al137802.2
Al137802.3
Al137803.1
Al137843.1
Al137856.1
Al138724.1
Al138726.1
Al138749.1
Al138760.1
Al138767.2
Al138781.1
Al138787.2
Al138826.1
Al138831.1
Al138831.2
Al138878.1
Al138881.1
Al138885.3
Al138899.2
Al138916.1
Al138921.1
Al138930.1
Al138960.1
Al138966.2
Al139011.1
Al139035.1
Al139039.3
Al139095.4
Al139099.1
Al139118.1
Al139142.1
Al139184.1
Al139220.2
Al139254.1
Al139254.2
Al139254.3
Al139260.1
Al139280.1
Al139288.1
Al139300.1
Al139317.1
Al139317.5
Al139424.1
Al139424.3
Al139819.1
Al157371.1
Al157373.1
Al157385.1
Al157385.2
Al157392.3
Al157392.5
Al157395.1
Al157400.1
Al157400.2
Al157402.2
Al157709.1
Al157786.1
Al157829.1
Al157884.1
Al157902.2
Al157935.1
Al157996.1
Al158047.1
Al158064.1
Al158151.1
Al158151.3
Al158151.4
Al158166.2
Al158211.5
Al158212.1
Al158212.5
Al158800.1
Al158847.1
Al160006.1
Al160035.1
Al160236.2
Al160237.1
Al160254.1
Al160272.1
Al160272.2
Al160275.1
Al160279.1
Al160291.1
Al160314.2
Al160408.2
Al160408.3
Al160408.4
Al160408.5
Al161443.1
Al161457.2
Al161629.2
Al161640.1
Al161668.1
Al161716.1
Al161725.1
Al161725.2
Al161733.1
Al161751.1
Al161757.5
Al161931.1
Al161935.1
Al161937.1
Al162171.1
Al162171.2
Al162231.3
Al162253.1
Al162258.1
Al162274.1
Al162377.1
Al162385.1
Al162385.2
Al162425.1
Al162430.2
Al162584.1
Al162724.1
Al162726.1
Al162726.3
Al162742.1
Al163636.2
Al352979.1
Al352979.2
Al352979.3
Al352984.1
Al353572.2
Al353579.1
Al353613.2
Al353648.1
Al353651.1
Al353651.2
Al353651.3
Al353662.2
Al353693.1
Al353708.2
Al353718.1
Al353751.1
Al353763.2
Al353764.1
Al353795.2
Al353801.1
Al353801.3
Al353804.2
Al353807.2
Al354674.1
Al354694.1
Al354696.2
Al354710.2
Al354714.4
Al354740.1
Al354760.1
Al354811.1
Al354813.1
Al354892.1
Al354989.2
Al355001.2
Al355075.1
Al355075.4
Al355075.5
Al355096.1
Al355102.2
Al355102.3
Al355149.1
Al355297.1
Al355297.4
Al355303.1
Al355310.1
Al355377.1
Al355377.2
Al355388.1
Al355490.1
Al355490.2
Al355499.1
Al355574.1
Al355601.1
Al355773.1
Al355798.1
Al355803.1
Al355810.1
Al355916.2
Al355916.3
Al355987.3
Al355987.5
Al356055.1
Al356057.1
Al356124.1
Al356134.1
Al356215.1
Al356218.2
Al356234.2
Al356277.1
Al356309.3
Al356320.2
Al356361.2
Al356364.1
Al356421.2
Al356432.3
Al356441.1
Al356481.1
Al356488.2
Al356583.1
Al356599.1
Al356740.3
Al357033.1
Al357060.1
Al357075.1
Al357078.3
Al357084.1
Al357140.3
Al357140.4
Al357146.1
Al357568.1
Al357793.1
Al357833.1
Al357874.1
Al358075.3
Al358113.1
Al358334.1
Al358334.2
Al358472.4
Al358472.7
Al358613.2
Al358933.1
Al358976.1
Al359092.1
Al359094.1
Al359094.2
Al359182.1
Al359258.2
Al359258.3
Al359317.2
Al359382.1
Al359532.1
Al359551.1
Al359633.1
Al359636.2
Al359644.1
Al359692.1
Al359711.2
Al359715.4
Al359834.1
Al359878.1
Al359878.2
Al359880.1
Al359921.2
Al360007.1
Al360012.1
Al360181.1
Al360181.2
Al360182.2
Al360270.3
Al365184.2
Al365205.1
Al365205.2
Al365214.2
Al365259.1
Al365295.1
Al365356.2
Al365361.1
Al365436.2
Al365496.1
Al389885.1
Al390195.1
Al390198.1
Al390318.1
Al390718.1
Al390719.1
Al390754.1
Al390860.1
Al390955.2
Al390957.1
Al390961.3
Al391121.1
Al391244.2
Al391261.1
Al391335.1
Al391422.1
Al391427.1
Al391497.1
Al391650.1
Al391832.1
Al391832.2
Al391832.3
Al391839.1
Al392003.1
Al392046.1
Al392086.2
Al392086.3
Al392172.1
Al442638.1
Al442663.1
Al445183.2
Al445183.3
Al445205.1
Al445223.1
Al445250.1
Al445307.1
Al445363.3
Al445430.2
Al445471.2
Al445567.2
Al445648.1
Al445928.2
Al450163.1
Al450304.1
Al450306.1
Al450322.1
Al450468.2
Al450992.1
Al450998.2
Al451007.1
Al451042.2
Al451044.1
Al451054.2
Al451074.1
Al451137.1
Al451165.1
Al451165.2
Al512328.1
Al512430.2
Al512622.1
Al512637.2
Al512791.2
Al513008.1
Al513122.2
Al513123.1
Al513164.1
Al513165.1
Al513188.1
Al513217.1
Al513220.1
Al513302.1
Al513314.2
Al513321.2
Al513412.1
Al513475.1
Al513475.2
Al513485.1
Al513523.2
Al513523.3
Al583722.1
Al583722.4
Al583803.1
Al583805.2
Al583824.1
Al583844.1
Al589684.1
Al589745.1
Al589765.3
Al589765.4
Al589935.1
Al590004.2
Al590084.1
Al590095.1
Al590133.1
Al590226.2
Al590282.2
Al590438.1
Al590483.1
Al590490.1
Al590552.1
Al590559.1
Al590560.1
Al590627.1
Al590627.2
Al590652.1
Al590666.1
Al590666.3
Al590666.4
Al590677.1
Al590705.3
Al590764.1
Al590822.1
Al590822.2
Al590999.1
Al591212.1
Al591222.3
Al591473.1
Al591485.1
Al591518.1
Al591623.2
Al591719.2
Al591767.2
Al591770.1
Al591806.1
Al591806.2
Al591806.3
Al591845.1
Al591846.2
Al591885.1
Al592146.1
Al592158.1
Al592164.2
Al592287.1
Al592295.4
Al592309.2
Al592402.1
Al592429.2
Al592430.1
Al592430.2
Al592435.2
Al592546.1
Al596218.1
Al603832.3
Al603840.1
Al606462.1
Al606489.1
Al606517.2
Al606530.1
Al606537.1
Al606662.1
Al606760.1
Al606760.3
Al607023.1
Al627171.1
Al627311.1
Al627422.2
Al645504.1
Al645608.2
Al645608.3
Al645728.1
Al645922.1
Al645941.1
Al645941.3
Al662791.1
Al662797.1
Al662844.3
Al662884.3
Al662899.2
Al662907.1
Al669831.5
Al669970.2
Al670729.2
Al671762.1
Al672291.1
Al691420.1
Al691449.1
Al691482.2
Al691482.3
Al691520.1
Al713852.1
Al713965.1
Al731556.2
Al731563.3
Al731566.2
Al731577.1
Al731577.2
Al732292.2
Al732314.6
Al732323.1
Al772337.3
Al807742.1
Al807752.1
Al807752.2
Al807752.5
Al807752.6
Al807757.1
Al807757.2
Al844908.2
Al928596.1
Al928921.1
Al929288.2
Al954722.1
Alad
Alas1
Alas2
Alb
Alcam
Aldh16a1
Aldh1a2
Aldh1l2
Aldh3a1
Aldh3a2
Aldh3b1
Aldh4a1
Aldh5a1
Aldh7a1
Aldh7a1p4
Aldoa
Aldoap1
Aldob
Aldoc
Alg1
Alg10
Alg10b
Alg11
Alg13
Alg14
Alg1l13p
Alg1l9p
Alg3
Alg8
Alg9
Alg9-it1
Alk
Alkbh1
Alkbh2
Alkbh3
Alkbh4
Alkbh6
Alkbh7
Alms1
Alms1p1
Alox5ap
Aloxe3
Alpk1
Alpk2
Alpp
Alyref
Ambp
Ambra1
Amd1
Amdhd2
Amer2
Ammecr1
Amotl1
Amotl2
Ampd2
Ampd3
Amt
Ang
Angel2
Angptl4
Angptl8
Ank1
Ank2
Ank3
Ankar
Ankdd1b
Ankh
Ankhd1
Ankmy1
Ankrd1
Ankrd10
Ankrd11
Ankrd12
Ankrd13a
Ankrd13b
Ankrd13c
Ankrd13d
Ankrd18b
Ankrd2
Ankrd24
Ankrd27
Ankrd28
Ankrd29
Ankrd33
Ankrd36b
Ankrd37
Ankrd40
Ankrd42
Ankrd44
Ankrd46
Ankrd53
Ankrd54
Ankrd55
Ankrd6
Anks1a
Anks1b
Anks6
Ankub1
Ankzf1
Anln
Ano1
Ano10
Ano4
Anp32a
Anp32ap1
Anp32b
Anp32bp3
Antxr1
Antxr2
Anxa1
Anxa11
Anxa13
Anxa2
Anxa2p2
Anxa3
Anxa4
Anxa5
Anxa6
Anxa8
Anxa8l1
Aoah
Aoc2
Aoc4p
Aox1
Aox2p
Ap000238.1
Ap000347.1
Ap000350.4
Ap000355.1
Ap000358.1
Ap000424.1
Ap000424.2
Ap000439.1
Ap000442.1
Ap000442.2
Ap000553.1
Ap000593.1
Ap000640.2
Ap000646.1
Ap000676.1
Ap000676.4
Ap000688.1
Ap000692.2
Ap000695.1
Ap000757.2
Ap000769.1
Ap000769.2
Ap000779.1
Ap000785.2
Ap000787.1
Ap000812.5
Ap000842.3
Ap000845.1
Ap000851.2
Ap000864.1
Ap000879.2
Ap000897.1
Ap000904.1
Ap000907.1
Ap000915.2
Ap000936.1
Ap000943.3
Ap000943.4
Ap000962.1
Ap000997.2
Ap001029.2
Ap001043.1
Ap001062.1
Ap001107.3
Ap001107.4
Ap001107.5
Ap001107.9
Ap001150.1
Ap001160.4
Ap001178.3
Ap001180.1
Ap001189.6
Ap001207.3
Ap001258.1
Ap001267.4
Ap001273.2
Ap001330.3
Ap001330.5
Ap001340.1
Ap001362.1
Ap001362.2
Ap001363.2
Ap001432.1
Ap001453.1
Ap001453.2
Ap001453.4
Ap001468.1
Ap001476.2
Ap001596.1
Ap001604.1
Ap001767.2
Ap001767.3
Ap001783.1
Ap001830.1
Ap001885.1
Ap001931.1
Ap001970.1
Ap002001.1
Ap002026.1
Ap002336.3
Ap002373.1
Ap002387.2
Ap002414.5
Ap002472.1
Ap002478.1
Ap002490.1
Ap002490.2
Ap002518.1
Ap002761.3
Ap002761.4
Ap002762.1
Ap002800.1
Ap002812.4
Ap002833.2
Ap002856.2
Ap002884.2
Ap002892.1
Ap002892.2
Ap002957.1
Ap002986.1
Ap002992.1
Ap003059.2
Ap003062.1
Ap003068.4
Ap003071.4
Ap003072.4
Ap003080.1
Ap003097.1
Ap003100.1
Ap003119.3
Ap003357.1
Ap003392.3
Ap003396.5
Ap003419.1
Ap003419.3
Ap003465.1
Ap003467.1
Ap003469.3
Ap003499.2
Ap003499.3
Ap003501.1
Ap003692.1
Ap003733.4
Ap004245.1
Ap004247.1
Ap004372.1
Ap004609.1
Ap005120.1
Ap005121.2
Ap005137.2
Ap005139.1
Ap005229.1
Ap005264.7
Ap005328.2
Ap005717.1
Ap005902.2
Ap006216.1
Ap006219.1
Ap006259.1
Ap006285.2
Ap006289.1
Ap006621.4
Ap1ar
Ap1b1
Ap1g2
Ap1m1
Ap1m2
Ap2a2
Ap2b1
Ap2m1
Ap3m2
Ap3s2
Ap4e1
Ap4m1
Ap4s1
Ap5m1
Ap5s1
Ap5z1
Apba2
Apbb2
Apbb3
Apc
Apc2
Apcdd1l
Apcdd1l-dt
Apeh
Apex1
Apex2
Aph1a
Aph1b
Api5
Aplf
Aplp2
Apob
Apobec3b
Apobec3c
Apoc1
Apoc1p1
Apoc2
Apoc3
Apoe
Apol1
Apol2
Apold1
Apom
Apool
Apopt1
Appbp2
Appl2
Aptr
Aqp1
Aqp5
Aqr
Arap1
Arap1-as1
Arap1-as2
Arap2
Arel1
Arf1
Arf4-as1
Arfgap1
Arfgap2
Arfip1
Arfrp1
Arg1
Arg2
Arglu1
Arhgap10
Arhgap15
Arhgap23
Arhgap24
Arhgap26
Arhgap26-as1
Arhgap27
Arhgap27p1-bptfp1-kpna2p3
Arhgap30
Arhgap31
Arhgap33
Arhgap35
Arhgap39
Arhgap42
Arhgap44
Arhgap45
Arhgdia
Arhgdib
Arhgdig
Arhgef1
Arhgef10l
Arhgef12
Arhgef16
Arhgef17
Arhgef18
Arhgef2
Arhgef25
Arhgef28
Arhgef37
Arhgef38-it1
Arhgef39
Arhgef40
Arhgef5
Arhgef7
Arid1a
Arid1b
Arid2
Arid3a
Arid3b
Arid4a
Arid4b
Arid5a
Arid5b
Arih1
Arih2
Arl1
Arl11
Arl14
Arl14ep
Arl14epl
Arl2bp
Arl2bpp3
Arl2bpp4
Arl4a
Arl4ap4
Arl4ap5
Arl6ip5
Arl6ip6
Arl8b
Armc2-as1
Armc5
Armc7
Armc9
Armcx1
Armcx3
Armcx3-as1
Armh1
Armt1
Arnt
Arnt2
Arntl2
Arpc1a
Arpc1b
Arpc3
Arpc5
Arpc5l
Arpin-ap3s2
Arpp19
Arpp21-as1
Arrb1
Arrb2
Arrdc1
Arrdc2
Arrdc3
Arrdc5
Arsb
Arsg
Arsi
Arsj
Artn
Arv1
Arvcf
As3mt
Asap1
Asap2
Asb1
Asb11
Asb2
Asb9
Ascc1
Ascc2
Asdurf
Asf1a
Ash1l
Ash2l
Asic2
Asic3
Asl
Asnsd1
Aspa
Aspdh
Asph
Asphd1
Aspscr1
Ass1
Ass1p1
Astl
Asxl1
Atad1
Atad3a
Atad3b
Atad5
Atat1
Ate1-as1
Atf1
Atf3
Atf4
Atf5
Atf6b
Atf7ip2
Atg10
Atg101
Atg12
Atg12p2
Atg13
Atg14
Atg16l1
Atg2a
Atg3
Atg4b
Atg4c
Atg5
Atg7
Atg9a
Atic
Atl1
Atl3
Atm
Atmin
Atn1
Atox1
Atp10d
Atp11a
Atp13a2
Atp13a3
Atp13a4
Atp1a1
Atp1b1
Atp1b3
Atp23
Atp2a2
Atp2a3
Atp2c1
Atp5f1b
Atp5f1d
Atp5f1e
Atp5mc1
Atp5mc2p1
Atp5mgp3
Atp5pb
Atp6ap1l
Atp6v0a1
Atp6v0a4
Atp6v0b
Atp6v0cp3
Atp6v0e1p1
Atp6v1a
Atp6v1b1
Atp6v1d
Atp6v1g1
Atp6v1g2-ddx39b
Atp6v1h
Atp8a1
Atp8b2
Atp8b4
Atp9a
Atp9b
Atr
Atrn
Atrx
Atxn1
Atxn10
Atxn1l
Atxn2
Atxn2-as
Atxn2l
Atxn3
Atxn7
Atxn7l2
Auh
Aunip
Aurka
Auts2
Avil
Avl9
Avp
Avpr2
Awat2
Axdnd1
Axin2
Axl
Azgp1p1
Azi2
Azin1
Azin1-as1
Azin2
B2m
B3gat3
B3gat3p1
B3gnt10
B3gnt5
B4galt1
B4galt1-as1
B4galt4
B4galt5
B4galt7
B9d1
B9d2
Baalc
Baalc-as1
Babam1
Babam2
Bace2
Bach1
Bach2
Bad
Bag2
Bag3
Bag5
Bahcc1
Baiap2
Baiap2l1
Baiap3
Bak1
Banf1
Banf1p2
Bank1
Banp
Barhl1
Barx1
Basp1-as1
Batf
Bax
Baz1a
Baz2b
Bbip1
Bbof1
Bbox1
Bbs1
Bbs12
Bbs2
Bbs5
Bbs7
Bbs9
Bbx
Bcam
Bcap29
Bcar1
Bcar3
Bcas3
Bcas4
Bcat2
Bccip
Bckdha
Bckdhb
Bckdk
Bcl10
Bcl2l1
Bcl2l11
Bcl2l13
Bcl2l2
Bcl2l2-pabpn1
Bcl3
Bcl6
Bcl6b
Bcl9
Bcl9l
Bco2
Bcor
Bcorl1
Bcr
Bcrp2
Bcrp8
Bcs1l
Bdh1
Bdh2
Bdkrb1
Bdkrb2
Bdp1
Becn1
Bend3p1
Bend6
Best3
Bfar
Bfsp1
Bglap
Bhlha15
Bhlha9
Bhlhe40
Bhlhe40-as1
Bhlhe41
Bicc1
Bicd1
Bicdl1
Bicdl2
Bicra
Bicral
Bin1
Bin3
Birc2
Birc3
Birc5
Birc6
Bivm
Bivm-ercc5
Blmh
Bloc1s1
Bloc1s3
Blvra
Blzf1
Bmp1
Bmper
Bmpr1b
Bms1p1
Bms1p21
Bms1p4
Bnc2
Bnip1
Bnip2
Bnip3
Bnip3l
Bnip3p40
Boc
Bola1
Bola3p2
Borcs5
Borcs6
Borcs7
Borcs7-asmt
Bpgm
Bphl
Bpifb1
Bpnt1
Bptf
Brca1
Brca2
Brd2
Brd3os
Brd4
Bri3
Brinp2
Brix1
Brms1
Brms1l
Brox
Brwd1
Brwd1-as2
Brwd1p2
Bscl2
Bsdc1
Bsn-as1
Btaf1
Btbd10
Btbd11
Btbd16
Btbd19
Btbd7
Btbd8
Btbd9
Btf3p2
Btf3p8
Btg2
Btg3-as1
Btg4
Btrc
Bub1b
Bub3
Bud23
Bud31
Bx005132.2
Bx248123.1
Bx284613.1
Bx284656.2
Bx284668.2
Bx284668.6
Bx323014.1
Bx323046.1
Bx470209.2
Bx537318.1
Bx537318.2
Bx649601.1
Bx890604.2
Bysl
Bzw1
Bzw2
C10orf143
C10orf25
C10orf55
C10orf67
C10orf90
C10orf91
C10orf95
C11orf1
C11orf24
C11orf44
C11orf45
C11orf49
C11orf52
C11orf54
C11orf58
C11orf68
C11orf74
C11orf80
C11orf86
C11orf88
C11orf96
C12orf10
C12orf42
C12orf43
C12orf54
C12orf57
C12orf76
C12orf80
C14orf119
C14orf28
C15orf39
C15orf48
C15orf53
C15orf62
C16orf45
C16orf71
C16orf72
C16orf92
C16orf96
C17orf49
C17orf51
C17orf53
C17orf64
C17orf67
C17orf97
C17orf99
C18orf21
C18orf25
C18orf32
C18orf65
C19orf33
C19orf38
C19orf44
C19orf53
C19orf57
C19orf67
C19orf81
C19orf84
C1d
C1galt1p1
C1orf105
C1orf109
C1orf112
C1orf131
C1orf167
C1orf194
C1orf195
C1orf21
C1orf220
C1orf35
C1orf87
C1qbp
C1qtnf1
C1qtnf6
C1qtnf7
C1qtnf8
C1qtnf9
C1qtnf9b
C1r
C1rl
C1s
C2
C20orf141
C20orf203
C21orf58
C21orf91
C22orf46
C2cd2
C2cd2l
C2cd3
C2cd4d-as1
C2cd5
C2orf42
C2orf66
C2orf72
C2orf73
C2orf78
C2orf88
C2orf91
C2orf92
C3ar1
C3orf38
C3orf49
C3orf52
C3orf85
C3orf86
C3p1
C4bpb
C4orf33
C4orf45
C4orf47
C4orf51
C5ar1
C5orf24
C5orf51
C5orf63
C5orf64-as1
C5orf66
C5orf66-as2
C6orf201
C6orf223
C6orf58
C6orf89
C6orf99
C7orf26
C7orf61
C7orf65
C7orf77
C8b
C8g
C8orf31
C8orf33
C8orf44
C8orf58
C8orf74
C9orf152
C9orf3
C9orf43
C9orf92
Ca12
Ca13
Ca9
Caap1
Cab39
Cab39l
Cabin1
Cables1
Cables2
Cabyr
Cacna1c
Cacna1c-it3
Cacna1d
Cacna2d1
Cacna2d3-as1
Cacnb1
Cacnb3
Cacnb4
Cacng6
Cacng7
Cacul1
Cacybp
Cadm2
Calcoco2
Cald1
Calhm3
Calm1
Calm2
Calm3
Calr4p
Calu
Camk1g
Camk2a
Camk2g
Camk2n1
Camkk1
Camkmt
Camlg
Camta1
Camta2
Cap1
Capn1
Capn10
Capn12
Capn13
Capn15
Capn2
Capn5
Capn7
Capn8
Capns1
Caprin1
Capsl
Capza2
Card10
Card11
Card14
Card19
Card6
Card8-as1
Card9
Carhsp1
Carmn
Cars2
Casc1
Casc15
Casc17
Casc18
Casc19
Casc2
Casc3
Casd1
Caskin2
Casp10
Casp3
Casp7
Casp8
Cast
Casz1
Catsper1
Catsperd
Catsperg
Cav1
Cav2
Cbfa2t2
Cbfb
Cblb
Cbll1
Cbr3-as1
Cbr4
Cbwd2
Cbwd5
Cbx1
Cbx3
Cbx3p3
Cc2d2a
Ccar1
Ccar2
Ccdc102b
Ccdc107
Ccdc112
Ccdc114
Ccdc115
Ccdc117
Ccdc12
Ccdc120
Ccdc13
Ccdc130
Ccdc137
Ccdc138
Ccdc14
Ccdc141
Ccdc142
Ccdc144cp
Ccdc144nl-as1
Ccdc146
Ccdc15
Ccdc150
Ccdc158
Ccdc159
Ccdc162p
Ccdc174
Ccdc18
Ccdc183
Ccdc187
Ccdc18-as1
Ccdc192
Ccdc194
Ccdc197
Ccdc22
Ccdc24
Ccdc30
Ccdc33
Ccdc34
Ccdc39
Ccdc43
Ccdc50
Ccdc51
Ccdc57
Ccdc58
Ccdc62
Ccdc63
Ccdc66
Ccdc68
Ccdc69
Ccdc70
Ccdc77
Ccdc78
Ccdc80
Ccdc82
Ccdc84
Ccdc85b
Ccdc86
Ccdc88b
Ccdc88c
Ccdc9
Ccdc90b
Ccdc91
Ccdc92
Ccdc97
Ccdc9b
Cchcr1
Cck
Ccl14
Ccl15-ccl14
Ccl2
Ccl20
Ccl7
Ccn1
Ccn3
Ccna2
Ccnb3
Ccnd1
Ccnd2
Ccnd3
Ccndbp1
Ccng2
Ccnh
Ccnjp2
Ccnl2
Ccnt1
Ccnt2
Ccnt2-as1
Ccny
Ccp110
Ccpg1
Ccr10
Ccr3
Ccr7
Ccrl2
Ccs
Ccsap
Ccser2
Cct3
Cct5
Cct6a
Cct6p3
Cct7
Cct7p2
Cct8p1
Ccz1b
Cd109
Cd151
Cd163l1
Cd180
Cd200r1l-as1
Cd22
Cd274
Cd276
Cd2ap
Cd2bp2
Cd36
Cd3eap
Cd3g
Cd40
Cd44
Cd46
Cd53
Cd55
Cd59
Cd68
Cd69
Cd70
Cd81
Cd86
Cd99l2
Cd99p1
Cdadc1
Cdc14b
Cdc25a
Cdc25b
Cdc27
Cdc34
Cdc37l1
Cdc37l1-dt
Cdc42
Cdc42bpa
Cdc42ep1
Cdc42ep2
Cdc42ep3
Cdc42ep4
Cdc42p1
Cdc45
Cdc6
Cdc7
Cdc73
Cdca2
Cdca5
Cdca7l
Cdca8
Cdh16
Cdh26
Cdhr2
Cdip1
Cdipt
Cdk10
Cdk12
Cdk14
Cdk15
Cdk2
Cdk2ap1
Cdk2ap2
Cdk4
Cdk5p1
Cdk5rap1
Cdk5rap3
Cdk6
Cdk7
Cdkal1
Cdkl4
Cdkl5
Cdkn2aipnlp3
Cdkn2b-as1
Cdkn2c
Cdkn3
Cdpf1
Cds2
Cdv3
Cdx2
Cdyl
Cdylp1
Ceacam19
Ceacam21
Cebpa-dt
Cebpb
Cebpd
Cebpzos
Cela2b
Celf2
Celf3
Celf4
Celsr1
Celsr2
Celsr3
Cemip
Cemip2
Cend1
Cenpa
Cenpbd1p1
Cenpe
Cenph
Cenpi
Cenpo
Cenpp
Cenps-cort
Cenpt
Cenpu
Cenpup2
Cenpw
Cenpx
Cep104
Cep112
Cep126
Cep128
Cep135
Cep152
Cep164
Cep192
Cep295nl
Cep350
Cep41
Cep55
Cep57
Cep57l1p1
Cep68
Cep70
Cep76
Cep83
Cep83-dt
Cep85
Cep85l
Cep89
Cep95
Cep97
Cept1
Cerk
Cerna3
Cers1
Cers4
Cers5
Cers6
Ces1p1
Ces2
Cetn2
Cfap161
Cfap298
Cfap300
Cfap410
Cfap43
Cfap52
Cfap54
Cfap65
Cfap69
Cfap70
Cfap97
Cfap99
Cfb
Cfl1
Cfl1p1
Cfl1p4
Cfl2
Cflar
Cflar-as1
Cftr
Cgb3
Cgn
Cgrrf1
Chaf1a
Chchd1
Chchd2p2
Chchd2p6
Chchd3
Chchd3p1
Chchd6
Chd1l
Chd2
Chd4
Chd6
Chd8
Chd9
Chek1
Chek2
Chgb
Chi3l1
Chi3l2
Chid1
Chml
Chmp1b
Chmp1b-as1
Chmp5
Chmp7
Chn1
Chn2
Chp1
Chpt1
Chrac1
Chrdl2
Chrna2
Chrna3
Chrna9
Chrnb4
Chst11
Chst4
Chst5
Chst6
Chst7
Chsy1
Chtf18
Chtop
Ciao1
Ciao2a
Ciao3
Cib2
Cib3
Cic
Cidec
Ciita
Cip2a
Cipc
Cir1
Cirbp
Cirbp-as1
Cish
Cit
Ckap2l
Ckap2p1
Ckap5
Ckmt2
Cks1b
Cks1bp7
Clasp2
Clba1
Clcn2
Clcn3
Clcn3p1
Clcn4
Clcn5
Clcn6
Clcp2
Cldn10
Cldn12
Cldn16
Cldn19
Cldn2
Cldn24
Cldn25
Cldn4
Cldn6
Cldnd1
Cldnd2
Clec16a
Clec19a
Clec1a
Clec2d
Clec4f
Clecl1
Clic1
Clint1
Clip1
Clip1-as1
Clip4
Clk2
Clk3
Clk4
Clmn
Cln3
Cln8
Clns1a
Clock
Clpp
Clptm1
Clptm1l
Clrn1-as1
Clstn3
Cltb
Cltc
Cltcl1
Clu
Cluap1
Cluh
Cluhp3
Clul1
Clvs1
Cmahp
Cmbl
Cmc1
Cmip
Cmpk2
Cmss1
Cmtm3
Cmtm8
Cmtr1
Cnbd2
Cndp2
Cnep1r1
Cngb1
Cnih2
Cnih3
Cnih4
Cnksr3
Cnn1
Cnn2p1
Cnn2p6
Cnn2p9
Cnnm3-dt
Cnnm4
Cnot10
Cnot4
Cnot4p1
Cnot6
Cnot8
Cnp
Cnpy4
Cntd1
Cntn1
Cntn4
Cntn4-as1
Cntnap2
Cntrl
Cntrob
Coa1
Coa5
Coa6
Coasy
Cobl
Cobll1
Cog1
Cog2
Cog3
Cog4
Cog5
Cog8
Col10a1
Col12a1
Col17a1
Col18a1
Col18a1-as2
Col1a1
Col1a2
Col22a1
Col27a1
Col28a1
Col3a1
Col4a2
Col4a3bp
Col4a5
Col5a1-as1
Col6a1
Col7a1
Col8a1
Col9a2
Colgalt1
Commd1
Commd4
Commd5
Comt
Copg1
Cops4
Cops6
Cops7a
Cops7b
Cops8
Copz2
Coq10a
Coq10b
Coq8a
Coq8b
Coq9
Corin
Coro1a
Coro1c
Coro6
Coro7
Coro7-pam16
Cox10-as1
Cox14
Cox17p1
Cox20
Cox20p1
Cox20p2
Cox5b
Cox6b1
Cox6b1p3
Cox6c
Cox6cp6
Cp
Cpa4
Cpa5
Cpamd8
Cpb2
Cpb2-as1
Cpd
Cpe
Cpeb2
Cpeb4
Cped1
Cplx2
Cpm
Cpne1
Cpne2
Cpne4
Cpne5
Cps1
Cpsf2
Cpsf3
Cpsf4
Cpt1a
Cpt1c
Cr559946.2
Cradd
Crat
Crb3
Creb1
Creb3
Creb3l1
Creb3l2
Creb3l3
Creb5
Crebbp
Crebl2
Crebrf
Creg2
Creld1
Crem
Crhr1
Crim1
Crip2
Cript
Crispld2
Crk
Crkl
Crlf1
Crls1
Crmp1
Crnde
Crocc
Croccp2
Crot
Crtap
Crtc2
Crtc3
Cry2
Crybb2p1
Crym
Crym-as1
Cryzl1
Cryzl2p
Cryzl2p-sec16b
Csad
Csde1
Csf1r
Csf2ra
Csf2rb
Csf2rbp1
Csf3
Csf3r
Csgalnact1
Csk
Cskmt
Csmd3
Csnk1a1
Csnk1a1p1
Csnk1g1
Csnk1g2
Csnk1g2-as1
Csnk2a1
Csnk2a2
Csnk2b
Cspp1
Csrnp1
Csrnp3
Csrp1
Cst1
Cst3
Cstf1
Cstf3-dt
Ct62
Ctage1
Ctage11p
Ctage13p
Ctbp1
Ctbp2
Ctc1
Ctdnep1
Ctdsp1
Ctdspl2
Ctf1
Cth
Cthrc1
Ctif
Ctnna1
Ctnnb1
Ctnnbl1
Ctnnd1
Ctns
Ctps1
Ctps2
Ctr9
Ctrb1
Ctrl
Ctsa
Ctsb
Ctsc
Ctsh
Ctsz
Cttn
Ctu2
Ctxn2
Cubn
Cul1
Cul2
Cul3
Cul4a
Cul9
Cuta
Cutalp
Cutc
Cux1
Cwc25
Cwc27
Cxadr
Cxcl1
Cxcl8
Cxcr2p1
Cxcr5
Cxcr6
Cxorf40a
Cxxc5
Cyb561
Cyb561d1
Cyb5a
Cyb5d2
Cyb5r1
Cyb5r2
Cyb5r3
Cyb5r4
Cyb5rl
Cycs
Cyfip1
Cygb
Cyhr1
Cyp11a1
Cyp11b1
Cyp19a1
Cyp1b1-as1
Cyp1d1p
Cyp20a1
Cyp26a1
Cyp27a1
Cyp2ac1p
Cyp2e1
Cyp2s1
Cyp2t1p
Cyp2w1
Cyp3a43
Cyp3a7
Cyp4a43p
Cyp4f12
Cyp4f3
Cyren
Cystm1
Cyth1
Cytor
Cyyr1-as1
Daam1
Dab2
Dab2ip
Dagla
Daglb
Dancr
Dapk2
Dapk3
Dapl1
Dapp1
Dars
Dars-as1
Daw1
Daxx
Dazap1
Dbf4
Dbi
Dbip1
Dbn1
Dbx1
Dcaf10
Dcaf11
Dcaf13
Dcaf13p3
Dcaf17
Dcaf5
Dcaf7
Dcbld1
Dcbld2
Dclk2
Dclre1b
Dclre1c
Dcp2
Dcps
Dcst1-as1
Dcst2
Dcstamp
Dctn2
Dctn3
Dctn4
Dctn6
Dcun1d1
Dcun1d4
Ddah1
Ddb1
Ddb2
Ddc-as1
Ddhd1
Ddi2
Ddias
Ddit4
Ddit4-as1
Ddr1
Ddr2
Ddx1
Ddx10
Ddx11-as1
Ddx11l10
Ddx17
Ddx18
Ddx18p1
Ddx18p3
Ddx19a
Ddx19b
Ddx27
Ddx31
Ddx39a
Ddx39b
Ddx39bp1
Ddx39bp2
Ddx3p1
Ddx3x
Ddx3y
Ddx42
Ddx43p3
Ddx46
Ddx47
Ddx49
Ddx5
Ddx50
Ddx51
Ddx52
Ddx54
Ddx55
Ddx59
Ddx6
Ddx60
Ddx60l
Deaf1
Dec1
Decr2
Def8
Defb109f
Defb110
Defb135
Degs1
Degs2
Dennd1a
Dennd1c
Dennd2a
Dennd3
Dennd4a
Dennd5a
Dennd5b
Dennd5b-as1
Dennd6a-dt
Dennd6b
Denr
Depdc4
Depdc5
Depdc7
Det1
Dgat1
Dgat2
Dgat2l7p
Dgcr11
Dgcr2
Dgcr8
Dgka
Dgkb
Dgkd
Dgkg
Dgkh
Dgki
Dgkz
Dguok
Dhcr24
Dhcr24-dt
Dhdds
Dhodh
Dhrs1
Dhrs11
Dhrs2
Dhrs3
Dhrs4l2
Dhrs7
Dhrs9
Dhrsx-it1
Dhtkd1
Dhx15
Dhx30
Dhx36
Dhx57
Dhx58
Dhx8
Dhx9p1
Diablo
Diaph2-as1
Dicer1
Dido1
Dio1
Dip2a
Dip2c
Dipk1a
Dipk1b
Dis3l
Dis3l2
Disc1
Disp2
Dixdc1
Dkk1
Dkk3
Dkkl1
Dlat
Dlc1
Dleu1
Dleu2l
Dlg3
Dlg4
Dlg5
Dlgap1
Dlgap1-as1
Dlgap1-as2
Dlgap4
Dlgap4-as1
Dlst
Dlx1
Dlx2
Dlx2-dt
Dlx4
Dlx6
Dlx6-as1
Dm1-as
Dmac2l
Dmap1
Dmbt1p1
Dmc1
Dmgdh
Dmkn
Dmpk
Dmtf1
Dmwd
Dmxl1
Dnaaf1
Dnaaf3
Dnaaf4
Dnaaf5
Dnah1
Dnah11
Dnah17
Dnah3
Dnah6
Dnah7
Dnah8
Dnai1
Dnaja1
Dnaja2
Dnaja4
Dnajb11
Dnajb12
Dnajb2
Dnajb4
Dnajb5
Dnajb6
Dnajb9
Dnajc12
Dnajc15
Dnajc16
Dnajc17
Dnajc22
Dnajc24
Dnajc25
Dnajc25-gng10
Dnajc27-as1
Dnajc4
Dnajc5
Dnajc5b
Dnajc6
Dnajc7
Dnajc9
Dnajc9-as1
Dnal1
Dnase1
Dnase1l1
Dnase1l2
Dnase1l3
Dnase2b
Dnhd1
Dnm1
Dnm1l
Dnm2
Dnmt1
Dnttip1
Doc2a
Dock10
Dock11
Dock2
Dock5
Dock6
Dock7
Dock8
Dock9
Dok2
Dok4
Donson
Dop1a
Dop1b
Dot1l
Dpagt1
Dpcd
Dpf2
Dph1
Dph2
Dph5
Dph6-dt
Dpp3
Dpp4
Dpp7
Dpp9
Dpy19l1p1
Dpy19l2p2
Dpy19l4
Dpy30
Dpyd-as1
Dpysl2
Dpysl3
Dr1
Draic
Dram1
Drap1
Drc3
Drd3
Drg1
Drg2
Drgx
Drosha
Drp2
Dscam-as1
Dscr9
Dse
Dsp
Dst
Dstn
Dtd1
Dtna
Dtnb
Dtwd1
Dtx2
Dtymk
Duox2
Duoxa1
Dupd1
Dus1l
Dus2
Dus4l
Dusp12
Dusp14
Dusp16
Dusp22
Dusp23
Dusp28
Dusp5
Dusp6
Dusp8p5
Dvl1
Dvl2
Dym
Dync1h1
Dync1i2
Dync1li1
Dync1li2
Dync2h1
Dynll1
Dynll1p4
Dynlrb1
Dynlrb2
Dynlt3
Dyrk1a
Dyrk1b
Dyrk3
Dyrk4
Dysf
Dzip1l
Dzip3
E2f4
E2f7
E4f1
Eaf1-as1
Ebag9p1
Ebf1
Ebp
Ebpl
Ecd
Ece1
Ecel1p3
Ech1
Echdc1
Echdc2
Eci1
Eci2
Ecm1
Ecsit
Ect2
Edar
Edc4
Edem1
Edn3
Edrf1-dt
Eed
Eef1a1
Eef1a1p14
Eef1a1p25
Eef1a1p7
Eef1akmt3
Eef1aknmt
Eef1b2
Eef1b2p4
Eef1gp4
Eef2
Eef2k
Eefsec
Eepd1
Efcab11
Efcab14-as1
Efcab2
Efcab5
Efcab7
Efemp1
Efhc1
Efhd1
Efl1
Efl1p1
Efna1
Efna5
Efr3a
Efr3b
Egf
Egfem1p
Egflam
Egfr
Egfr-as1
Egln2
Egln3
Egln3-as1
Egot
Ehbp1
Ehbp1l1
Ehd1
Ehd2
Ehd4
Ehf
Ehmt1
Ehmt2
Ehmt2-as1
Ei24
Ei24p3
Eif1
Eif1ay
Eif1b
Eif1b-as1
Eif1p4
Eif2a
Eif2ak2
Eif2ak4
Eif2ap4
Eif2b1
Eif2b2
Eif2b3
Eif2b4
Eif2b5
Eif2d
Eif2s3
Eif3b
Eif3f
Eif3h
Eif3i
Eif3j
Eif3l
Eif3m
Eif4a1
Eif4a2
Eif4e2
Eif4e3
Eif4enif1
Eif4ep4
Eif4g1
Eif4g3
Eif5
Eif5a
Eif5b
Elac1
Elf3
Elf3-as1
Ell2
Ell3
Elmo1
Elmo2
Elmod2
Elmod3
Elmsan1
Elobp3
Elovl2-as1
Elovl6
Elp2
Elp3
Elp4
Elp5
Elp6
Emc1-as1
Emc2
Emc3
Emc3-as1
Emc4
Emc6
Emc8
Eme1
Emg1
Eml1
Eml2
Eml3
Eml6
Emp1
Emsy
Emx1
Emx2
Endov
Engase
Eno1
Eno1-as1
Eno1p3
Eno2
Eno3
Enoph1
Enosf1
Enox1-as1
Enpp1
Enpp2
Enpp3
Ensa
Ensap2
Entpd2
Entpd5
Entpd6
Entpd8
Ep400
Epas1
Epb41
Epb41l1
Epb41l4a
Epb41l4a-as1
Epc1
Epc2
Epcam
Epcam-dt
Epdr1
Epha1
Epha2
Ephb1
Ephb2
Ephb4
Ephb6
Epm2a
Epn1
Epn2
Epn2-as1
Epn3
Epor
Eps15l1
Eps8
Eps8l1
Eps8l2
Epsti1
Epyc
Eral1
Erap1
Erap2
Erbb2
Erbb3
Erc1
Ercc1
Ercc4
Ercc5
Ercc8
Erf
Erg
Erg28
Ergic1
Eri1
Eri2
Eri3
Ericd
Erlec1
Erlin2
Ermard
Ermp1
Ern1
Ern2
Erp29
Ervk13-1
Ervk3-1
Ervmer61-1
Ervw-1
Esco2
Esd
Espl1
Espn
Esr1
Esr2
Esrrb
Esyt1
Esyt3
Etf1
Etfb
Etfdh
Etnk1
Etnk2
Ets1
Ets1-as1
Ets2
Etv4
Etv5
Etv6
Etv7
Eva1a
Eva1b
Eva1c
Evl
Evpl
Ewsr1
Exd1
Exd2
Exoc1
Exoc3l1
Exoc3l4
Exoc4
Exoc6
Exoc6b
Exog
Exosc10
Exosc3p1
Exosc4
Exosc7
Exosc9
Exph5
Extl1
Extl2
Extl3
Eya3
Ezh1
Ezr
F10
F2
F2r
F2rl1
F2rl2
F7
Faap20
Fabp1
Fabp5p13
Fabp5p3
Fabp7p1
Fads1
Fads2
Fads3
Faf1
Faf2
Fah
Fahd1
Fahd2b
Faim2
Fam102a
Fam102b
Fam104b
Fam107a
Fam107b
Fam110a
Fam110b
Fam111a
Fam111a-dt
Fam111b
Fam114a1
Fam114a2
Fam117b
Fam118b
Fam120c
Fam122c
Fam126a
Fam126b
Fam129a
Fam129b
Fam131a
Fam131c
Fam133cp
Fam13a
Fam13b
Fam149b1
Fam160a1
Fam162a
Fam166a
Fam167a
Fam168a
Fam171a1
Fam172a
Fam172bp
Fam173a
Fam174a
Fam174b
Fam177a1
Fam177b
Fam180a
Fam181a-as1
Fam186a
Fam187b
Fam189b
Fam193a
Fam198b-as1
Fam200b
Fam201a
Fam204a
Fam206a
Fam207a
Fam214b
Fam216a
Fam219a
Fam222a
Fam228b
Fam230i
Fam24b
Fam25c
Fam25g
Fam45a
Fam47e
Fam47e-stbd1
Fam49b
Fam53b
Fam53c
Fam57b
Fam66c
Fam71d
Fam76a
Fam76b
Fam83c-as1
Fam86b3p
Fam86fp
Fam87a
Fam89a
Fam91a1
Fam92a1p1
Fam98b
Fam98c
Fam99b
Fan1
Fancb
Fancc
Fancd2
Fancg
Fanci
Fancm
Fank1
Fap
Far2
Farp1
Farp2
Fasn
Faxdc2
Fbln1
Fbln5
Fbln7
Fbn1
Fbn2
Fbn3
Fbxl12
Fbxl13
Fbxl19
Fbxl2
Fbxo16
Fbxo21
Fbxo22
Fbxo24
Fbxo28
Fbxo31
Fbxo32
Fbxo33
Fbxo34
Fbxo36
Fbxo38
Fbxo39
Fbxo4
Fbxo44
Fbxo5
Fbxo6
Fbxo7
Fbxw11
Fbxw7
Fbxw8
Fcf1
Fcf1p4
Fcgr3a
Fcgr3b
Fcgrt
Fcho1
Fchsd2
Fcmr
Fcrla
Fcrlb
Fdft1
Fdps
Fdxr
Fer
Fer1l4
Fermt2
Fermt3
Fetub
Fev
Fez1
Fez2
Fezf1-as1
Fgb
Fgd2
Fgd4
Fgf1
Fgf2
Fgf22
Fgf5
Fgf9
Fgfr1
Fgfr4
Fgfrl1
Fgg
Fggy
Fgr
Fh
Fhad1
Fhit
Fhl1
Fhl2
Fhl3
Fhod1
Fhod3
Fibp
Fignl1
Filip1l
Filnc1
Firre
Fis1
Fjx1
Fkbp1a
Fkbp2
Fkbp9
Fktn
Flad1
Flg-as1
Flna
Flnb
Flnb-as1
Flnc
Flot1
Flrt2
Flt4
Flvcr1
Flvcr2
Fmc1
Fmc1-luc7l2
Fmn1
Fmn2
Fmnl1
Fmo5
Fmo9p
Fmr1
Fn1
Fnbp1
Fnbp1l
Fnbp1p1
Fnbp4
Fndc3a
Fndc3b
Fnip1
Fnip2
Fnta
Fntap2
Fo393419.3
Fo704657.1
Focad
Fosb
Fosl1
Fosl2
Foxa1
Foxcut
Foxk1
Foxk2
Foxm1
Foxn2
Foxn3
Foxn4
Foxo3
Foxp1
Foxp4
Foxred1
Foxred2
Fpgs
Fras1
Frat1
Frem1
Frem3
Frg1
Frg1bp
Frg1hp
Frmd4a
Frmd4b
Frmd6
Frmd6-as2
Frmpd2
Frs2
Frs3
Fry
Fryl
Fscn1
Fsd1
Fsip2
Fsip2-as1
Fsip2-as2
Fst
Fstl3
Ftcd
Fth1
Fth1p20
Ftlp10
Ftx
Fubp1
Fubp3
Fuk
Fundc2
Fundc2p1
Furin
Fus
Fut3
Fut4
Fut7
Fxn
Fxr2
Fxyd2
Fxyd3
Fxyd6-fxyd2
Fyco1
Fyttd1
Fzd1
Fzd10-as1
Fzd6
Fzd9
G2e3
G6pc
G6pc3
G6pd
Gaa
Gab1
Gab2
Gabarap
Gabarapl1
Gabarapl2
Gabbr2
Gabpa
Gabpb1-as1
Gabpb2
Gabra5
Gabrb3
Gad1
Gadd45a
Gadd45b
Gal3st2
Gal3st4
Galc
Galk2
Galm
Galns
Galnt10
Galnt11
Galnt12
Galnt15
Galt
Ganc
Gap43
Gapdh
Gapdhp28
Gapdhp29
Gapdhp61
Gapdhp72
Gapdhs
Gaplinc
Gapvd1
Garnl3
Gars
Gars-dt
Gas2l3
Gas5
Gas8
Gasal1
Gata3
Gata4
Gatad1
Gatad2a
Gatb
Gatd1
Gatm
Gbf1
Gbp2
Gbp5
Gbx1
Gca
Gcc2
Gchfr
Gclc
Gcnt1
Gcnt1p5
Gcnt2
Gcnt2p1
Gcnt3
Gcom1
Gcsaml-as1
Gcshp3
Gda
Gdf15
Gdi1
Gdnf
Gdnf-as1
Gdpd2
Gdpd5
Gdpgp1
Gem
Gemin2p1
Gemin6
Gemin7
Gemin8
Get4
Gfap
Gfi1b
Gfm1
Gfod1-as1
Gfpt2
Gfra1
Gga2
Ggcx
Ggt1
Ggt6
Ghet1
Ghrlos
Gid4
Gid8
Gigyf1
Gigyf2
Gimap5
Gin1
Ginm1
Gins2
Gins3
Gipc1
Git1
Git2
Gja1
Gja9
Gjb3
Gjb7
Gjd3
Gk5
Gkn1
Glb1
Glb1l3
Gldc
Gle1
Gli1
Gli3
Glipr1
Glipr1l1
Glipr1l2
Glis3
Glmp
Glp2r
Glra1
Glra4
Glrx
Glrx5
Gls
Glt8d2
Glud1p3
Glyctk
Glyctk-as1
Glyr1
Gm2a
Gmip
Gmnn
Gmppa
Gmpr2
Gnai1
Gnai2
Gnal
Gnas
Gnas-as1
Gnb2
Gnb4
Gnb5
Gng12-as1
Gng2
Gngt2
Gnl1
Gnl2
Gnl3
Gnl3l
Gnpnat1
Gnptg
Gnrh1
Gns
Golga3
Golga4
Golga5p1
Golga7b
Golm1
Golt1a
Gon4l
Gorab
Gorab-as1
Gorasp1
Gorasp2
Gosr1
Gosr2
Got1
Gpaa1
Gpank1
Gpat3
Gpat4
Gpatch1
Gpatch2l
Gpatch3
Gpatch8
Gpbar1
Gpbp1
Gpc1
Gpd1
Gpd1l
Gpha2
Gphn
Gpi
Gpld1
Gpn1
Gpnmb
Gpr107
Gpr108
Gpr135
Gpr137
Gpr143
Gpr146
Gpr157
Gpr160
Gpr17
Gpr171
Gpr19
Gpr35
Gpr39
Gpr55
Gpr75
Gpr84
Gpr89a
Gpr89b
Gprc5a
Gprc5c
Gprin2
Gpsm1
Gpsm2
Gpt
Gpt2
Gpx1
Gpx1p1
Gpx3
Gpx4
Gramd1a
Gramd1b
Gramd1c
Gramd2b
Gramd4
Grap2
Grb10
Grb14
Grb2
Grb7
Greb1
Grhl2
Gria1
Gria3
Grik2
Grin2a
Grin2b
Grip1
Grip2
Grk4
Grk5
Grk6
Grm1
Grm2
Grm4
Grm8
Grn
Grsf1
Grtp1
Gsap
Gsdmd
Gsdme
Gse1
Gsg1l2
Gsk3b
Gsn
Gss
Gsta1
Gsta4
Gstcd
Gstk1
Gsto1
Gsto2
Gstp1
Gstp1p1
Gtf2e2
Gtf2f2
Gtf2h1
Gtf2h2c
Gtf2h3
Gtf2h4
Gtf2ip13
Gtf2ird1
Gtf2ird2
Gtf3c1
Gtf3c3
Gtpbp1
Gtpbp10
Gtpbp2
Gtpbp3
Gtpbp4
Gtpbp6
Gtse1-dt
Gtsf1
Guca1c
Gucy2ep
Guf1
Guk1
Gulp1
Gusbp1
Gvqw2
Gxylt2
Gyg1
Gypb
Gys1
Gzf1
H1f0
H1fx-as1
H6pd
Hacd2
Hacl1
Hadh
Hadhb
Hal
Hand2-as1
Hap1
Harbi1
Hars2
Has2-as1
Haspin
Hat1
Haus2
Haus5
Haus8
Hax1
Hbm
Hbp1
Hbzp1
Hcar1
Hcfc1
Hcfc1r1
Hcg11
Hcg14
Hcg15
Hcg20
Hcg25
Hcg27
Hcg4
Hcg4b
Hcg9
Hcls1
Hcn3
Hcrt
Hcst
Hdac11
Hdac11-as1
Hdac2
Hdac2-as2
Hdac3
Hdac4-as1
Hdac5
Hdac8
Hdac9
Hddc2
Hddc3
Hdgf
Hdhd2
Hdlbp
Heatr5b
Heatr6
Hebp2
Hectd1
Hectd4
Hecw1
Hecw2
Hecw2-as1
Heg1
Helb
Hells
Helz
Hepn1
Herc1
Herc2
Herc3
Herc5
Herpud1
Herpud2
Hes1
Hes2
Hes7
Hexa
Hexa-as1
Hexb
Hexd
Hexim1
Hgc6.3
Hgd
Hgf
Hgh1
Hgs
Hgsnat
Hhat
Hhex
Hhip
Hhipl2
Hibadh
Hibch
Hic1
Hid1
Hif1a
Hif1an
Higd1ap12
Higd1ap5
Hikeshi
Hilpda
Hils1
Hip1
Hip1r
Hipk1
Hipk1-as1
Hipk3
Hist1h1b
Hist1h1c
Hist1h1e
Hist1h1ps1
Hist1h1t
Hist1h2ab
Hist1h2ac
Hist1h2ag
Hist1h2ak
Hist1h2al
Hist1h2aps4
Hist1h2bc
Hist1h2bd
Hist1h2bf
Hist1h2bi
Hist1h2bn
Hist1h2bo
Hist1h3c
Hist1h3d
Hist1h3f
Hist1h3g
Hist1h4b
Hist1h4c
Hist1h4e
Hist1h4j
Hist2h2aa4
Hist2h3d
Hist3h2bb
Hivep1
Hivep2
Hivep3
Hjurp
Hjv
Hk2
Hkr1
Hla-dpb2
Hla-k
Hla-v
Hlf
Hm13
Hm13-as1
Hm13-it1
Hmbox1
Hmbs
Hmces
Hmcn1
Hmcn2
Hmg20a
Hmg20b
Hmga1
Hmga2
Hmga2-as1
Hmgb1p27
Hmgb1p3
Hmgb1p35
Hmgb1p50
Hmgb1p7
Hmgb3p18
Hmgb4
Hmgcl
Hmgcll1
Hmgcr
Hmgcs1
Hmgn1p30
Hmgn2p27
Hmgn4
Hmgxb3
Hmgxb4
Hmox1
Hmox2
Hnf1a
Hnf1a-as1
Hnf4a
Hnf4a-as1
Hnmt
Hnrnpa1
Hnrnpa1p45
Hnrnpa1p65
Hnrnpa1p8
Hnrnpab
Hnrnpdl
Hnrnpf
Hnrnph1
Hnrnph3
Hnrnpl
Hnrnpll
Hnrnplp1
Hnrnpm
Hnrnpu
Hnrnpul1
Hnrnpul2-bscl2
Hoga1
Homer3-as1
Hormad2-as1
Hoxa11-as
Hoxa-as2
Hoxc10
Hoxd10
Hoxd11
Hoxd3
Hoxd8
Hpcal1
Hpcal4
Hpgd
Hpgds
Hpn
Hps1
Hpx
Hr
Hrasls5
Hrh1
Hrk
Hs1bp3
Hs3st3b1
Hs6st1
Hsbp1p2
Hscb
Hsd11b1-as1
Hsd11b1l
Hsd17b1
Hsd17b12
Hsd17b2
Hsd17b7
Hsd17b7p2
Hsd17b8
Hsd3b7
Hsf2
Hsf2bp
Hsf4
Hsfy1p1
Hsp90ab1
Hspa12a
Hspa1a
Hspa8p11
Hspa8p15
Hspb1
Hspb11
Hspb7
Hspb9
Hspe1
Hspe1-mob4
Hspe1p7
Hsph1
Htatip2
Htd2
Htn3
Htr5a
Htr5a-as1
Htr7p1
Htra2
Htt
Hus1
Hyal2
Hyal3
Hydin
Hyou1
Hypk
Iah1
Iars
Ica1l
Icam1
Ice1
Ice2
Icmt
Id1
Id2
Id3
Idh1
Idh1-as1
Idi2-as1
Ids
Idua
Ier2
Ier3
Ier3-as1
Ier5
Ier5l
Ifi16
Ifi30
Ifi35
Ifi44l
Ifi6
Ifih1
Ifit2
Ifit3
Ifitm9p
Ifngr2
Ifnnp1
Ifnwp19
Ifrd1
Ift122
Ift140
Ift172
Ift43
Ift52
Ift57
Ift74
Ift80
Ift81
Ift88
Igdcc4
Igf1r
Igf2
Igf2bp2
Igf2bp2-as1
Igf2bp3
Igfbp1
Igfbp2
Igfbp6
Igfl1p2
Igfl2-as1
Igha2
Ighmbp2
Ighv4-34
Ighv4-80
Ighv7-81
Igkv1or22-5
Igkv3or22-2
Igll4p
Iglv10-54
Iglv1-62
Iglv2-5
Iglv3-22
Iglv3-24
Iglv3-25
Iglv7-43
Iglvvii-41-1
Igsf1
Igsf10
Igsf21
Igsf23
Igsf3
Ikbkg
Ikzf2
Ikzf4
Ikzf5
Il10
Il10rb
Il10rb-dt
Il11ra
Il12a
Il13ra1
Il13ra2
Il15
Il15ra
Il16
Il17rb
Il17rc
Il18r1
Il19
Il1r1
Il1r2
Il1rap
Il1rl1
Il1rn
Il20rb
Il21
Il21r
Il23a
Il2ra
Il2rg
Il31ra
Il32
Il34
Il4r
Il5ra
Il6
Il6r
Il6st
Il7r
Ildr2
Ilf3
Ilk
Ilkap
Ilvbl
Immp1lp1
Immp2l
Impa2
Inava
Inf2
Ing1
Ing5
Inhba
Inhbe
Inhcap
Ino80
Ino80-as1
Ino80b
Ino80b-wbp1
Ino80c
Ino80e
Inpp1
Inpp4b
Inpp5b
Inpp5j
Insig1
Insig2
Ins-igf2
Insl4
Insr
Ints1
Ints10
Ints11
Ints14
Ints3
Ints4
Ints5
Ints6
Ints6-as1
Ints6p1
Ints7
Ints8
Intu
Invs
Ip6k1
Ip6k2
Ip6k3
Ipo11
Ipo13
Ipo4
Ipo5
Ipo9
Ippkp1
Iqank1
Iqcd
Iqcg
Iqch
Iqcj-schip1-as1
Iqck
Iqgap1
Iqgap2
Iqsec2
Iqsec3
Iqsec3p1
Irak1
Irak4
Irf2
Irf2bp2
Irf5
Irf6
Irf7
Irf9
Irs3p
Iscu
Isg15
Isg20
Isg20l2
Islr2
Ispd-as1
Ist1
Isx
Itch
Itfg2
Itga2
Itga3
Itga5
Itga6-as1
Itgae
Itgal
Itgav
Itgax
Itgb1
Itgb1bp1
Itgb1bp2
Itgb1-dt
Itgb3bp
Itgb4
Itgb5
Itgb7
Itgb8
Itgbl1
Itih1
Itk
Itln2
Itm2b
Itm2bp1
Itpk1
Itpr1
Itprid2
Itprip
Itsn1
Itsn2
Ivd
Izumo1r
Jade1
Jag1
Jak2
Jam2
Jam3
Jaml
Jkamp
Jmjd6
Jmjd7
Jmjd7-pla2g4b
Josd1
Jpt1
Jpt2
Jpx
Jrk
Jtbp1
Jund
Kalrn
Kank1
Kank2
Kank3
Kank4
Kansl1
Kansl1-as1
Kansl3
Kantr
Kat14
Kat2a
Kat5
Kat6a
Kat6b
Kat8
Katnbl1
Katnbl1p3
Katnbl1p5
Kazald1
Kazn
Kbtbd4
Kbtbd7
Kcnab1
Kcnab2
Kcnb1
Kcnc1
Kcnh4
Kcnip2-as1
Kcnj10
Kcnj13
Kcnj8
Kcnk1
Kcnk15-as1
Kcnk17
Kcnk2
Kcnma1
Kcnn1
Kcnn4
Kcnq1
Kcnq3
Kctd1
Kctd10
Kctd11
Kctd12
Kctd2
Kctd20
Kctd4
Kctd5
Kctd6
Kctd7
Kctd9
Kdelr2
Kdf1
Kdm1a
Kdm2a
Kdm2b
Kdm3a
Kdm4a
Kdm4b
Kdm4c
Kdm5a
Kdm5b
Kdm6a
Kdm6b
Kdm7a
Kdm8
Kel
Khdc4
Khdrbs3
Khk
Khnyn
Khsrp
Kiaa0232
Kiaa0319l
Kiaa0391
Kiaa0513
Kiaa0556
Kiaa0586
Kiaa0753
Kiaa0930
Kiaa1211
Kiaa1217
Kiaa1324
Kiaa1328
Kiaa1586
Kiaa1671
Kiaa1755
Kiaa2012
Kiaa2012-as1
Kiaa2013
Kiaa2026
Kif13a
Kif14
Kif15
Kif18a
Kif18b
Kif1b
Kif1c
Kif20b
Kif21a
Kif21b
Kif22
Kif2c
Kif3c
Kif5a
Kif9
Kif9-as1
Kifc1
Kifc3
Kirrel3
Kiss1r
Kitlg
Kiz
Klc1
Klc2
Klc3
Klc4
Klf10
Klf11
Klf13
Klf16
Klf6
Klf7
Klhdc10
Klhdc3
Klhdc4
Klhdc7a
Klhdc8b
Klhl12
Klhl17
Klhl20
Klhl24
Klhl28
Klhl3
Klhl33
Klhl35
Klhl4
Klhl40
Klhl41
Klhl5
Klhl6-as1
Klhl7
Klk7
Klkb1
Klrd1
Kmt2a
Kmt2c
Kmt2d
Kmt2e
Kmt2e-as1
Kmt5a
Kmt5b
Kmt5c
Knl1
Knop1
Knstrn
Kpna2
Kpna2p1
Kpna2p3
Kpna5
Kpna6
Krba1
Kri1
Krt12
Krt18
Krt18p15
Krt18p20
Krt18p29
Krt18p33
Krt19
Krt19p3
Krt23
Krt39
Krt43p
Krt7
Krt78
Krt7-as
Krt8
Krt81
Krt86
Krt8p12
Krt8p13
Krt8p24
Krt8p42
Krt8p9
Krtap10-12
Krtap10-13p
Krtap10-4
Krtap21-3
Krtap2-2
Krtap2-3
Krtap3-4p
Krtap4-1
Krtap4-16
Krtap4-7
Krtap4-9
Krtap5-7
Krtap5-as1
Krtap9-12p
Krtcap3
Ksr1
Ktn1
Ktn1-as1
Kxd1
L3hypdh
L3mbtl1
L3mbtl3
L3mbtl4
Lactb2
Lactb2-as1
Lad1
Lag3
Lama1
Lama2
Lama3
Lama4
Lamb1
Lamb2
Lamb3
Lamb4
Lamc2
Lamp2
Lamtor2
Lamtor5-as1
Lap3
Laptm4b
Laptm5
Large1
Larp1
Larp1bp2
Larp4
Larp7
Lars2
Lasp1
Lat2
Layn
Lbhd1
Lcep1
Lck
Lcmt1
Lcn12
Lcn15
Lcn2
Lcp2
Ldb2
Ldb3
Ldha
Ldhap5
Ldhbp1
Ldlr
Ldlrad4
Leap2
Lect2
Lefty1
Lekr1
Lemd2
Lemd3
Leng8
Lepr
Leprot
Letm2
Letmd1
Lexm
Lfng
Lgals1
Lgals12
Lgals3
Lgals3bp
Lgals4
Lgals8
Lgalsl
Lgi2
Lgi4
Lgr4
Lgr5
Lgr6
Lhfpl2
Lhfpl5
Lhpp
Lhx6
Lhx9
Lias
Lifr
Lig3
Lima1
Limch1
Limd1
Limd1-as1
Limk1
Limk2
Lims1
Lims2
Linc00111
Linc00112
Linc00161
Linc00174
Linc00184
Linc00205
Linc00210
Linc00211
Linc00235
Linc00240
Linc00265
Linc00271
Linc00303
Linc00310
Linc00322
Linc00327
Linc00332
Linc00337
Linc00350
Linc00358
Linc00365
Linc00393
Linc00398
Linc00426
Linc00431
Linc00449
Linc00457
Linc00460
Linc00467
Linc00475
Linc00479
Linc00484
Linc00499
Linc00511
Linc00513
Linc00533
Linc00536
Linc00545
Linc00547
Linc00551
Linc00554
Linc00563
Linc00578
Linc00589
Linc00592
Linc00598
Linc00604
Linc00605
Linc00606
Linc00607
Linc00609
Linc00616
Linc00620
Linc00624
Linc00630
Linc00641
Linc00649
Linc00667
Linc00674
Linc00685
Linc00689
Linc00691
Linc00702
Linc00707
Linc00840
Linc00842
Linc00853
Linc00857
Linc00861
Linc00862
Linc00863
Linc00866
Linc00869
Linc00879
Linc00880
Linc00881
Linc00884
Linc00886
Linc00887
Linc00893
Linc00894
Linc00901
Linc00910
Linc00920
Linc00924
Linc00933
Linc00937
Linc00957
Linc00963
Linc00972
Linc00973
Linc00974
Linc00982
Linc00993
Linc01010
Linc01011
Linc01013
Linc01022
Linc01033
Linc01034
Linc01035
Linc01050
Linc01067
Linc01085
Linc01089
Linc01094
Linc01098
Linc01099
Linc01111
Linc01118
Linc01119
Linc01121
Linc01122
Linc01124
Linc01128
Linc01132
Linc01133
Linc01135
Linc01137
Linc01144
Linc01146
Linc01173
Linc01179
Linc01186
Linc01191
Linc01197
Linc01213
Linc01215
Linc01220
Linc01224
Linc01225
Linc01226
Linc01234
Linc01237
Linc01270
Linc01271
Linc01273
Linc01276
Linc01291
Linc01293
Linc01300
Linc01322
Linc01326
Linc01332
Linc01355
Linc01358
Linc01366
Linc01376
Linc01389
Linc01393
Linc01405
Linc01411
Linc01414
Linc01443
Linc01448
Linc01460
Linc01465
Linc01478
Linc01483
Linc01485
Linc01488
Linc01489
Linc01490
Linc01491
Linc01510
Linc01513
Linc01517
Linc01527
Linc01529
Linc01531
Linc01537
Linc01546
Linc01553
Linc01556
Linc01563
Linc01579
Linc01585
Linc01586
Linc01588
Linc01589
Linc01605
Linc01619
Linc01629
Linc01630
Linc01637
Linc01638
Linc01644
Linc01655
Linc01672
Linc01682
Linc01686
Linc01690
Linc01691
Linc01693
Linc01701
Linc01714
Linc01715
Linc01719
Linc01730
Linc01749
Linc01754
Linc01767
Linc01770
Linc01771
Linc01775
Linc01776
Linc01778
Linc01781
Linc01783
Linc01786
Linc01787
Linc01802
Linc01814
Linc01817
Linc01818
Linc01823
Linc01828
Linc01839
Linc01843
Linc01844
Linc01852
Linc01855
Linc01864
Linc01873
Linc01881
Linc01884
Linc01886
Linc01890
Linc01895
Linc01900
Linc01901
Linc01902
Linc01909
Linc01914
Linc01915
Linc01935
Linc01942
Linc01943
Linc01948
Linc01953
Linc01960
Linc01970
Linc01971
Linc01977
Linc01991
Linc01999
Linc02003
Linc02008
Linc02011
Linc02013
Linc02015
Linc02018
Linc02021
Linc02024
Linc02028
Linc02029
Linc02030
Linc02042
Linc02054
Linc02055
Linc02068
Linc02073
Linc02074
Linc02085
Linc02090
Linc02094
Linc02098
Linc02102
Linc02104
Linc02111
Linc02119
Linc02156
Linc02157
Linc02171
Linc02172
Linc02177
Linc02185
Linc02192
Linc02201
Linc02204
Linc02206
Linc02210
Linc02213
Linc02223
Linc02225
Linc02230
Linc02236
Linc02240
Linc02243
Linc02252
Linc02265
Linc02275
Linc02276
Linc02284
Linc02288
Linc02289
Linc02298
Linc02319
Linc02323
Linc02324
Linc02325
Linc02328
Linc02329
Linc02332
Linc02343
Linc02345
Linc02354
Linc02356
Linc02363
Linc02366
Linc02371
Linc02380
Linc02383
Linc02384
Linc02387
Linc02395
Linc02396
Linc02399
Linc02403
Linc02410
Linc02412
Linc02413
Linc02421
Linc02422
Linc02428
Linc02430
Linc02449
Linc02455
Linc02459
Linc02473
Linc02474
Linc02492
Linc02497
Linc02521
Linc02532
Linc02535
Linc02539
Linc02547
Linc02569
Linc02577
Linc02579
Linc02585
Linc02590
Linc02595
Linc02599
Linc02603
Linc02614
Linc02615
Linc02625
Linc02630
Linc02647
Linc-pint
Lingo1-as1
Lingo3
Linp1
Lipe
Lipt1
Litaf
Livar
Lix1l-as1
Llgl2
Lman1
Lman1l
Lmbr1
Lmcd1
Lmcd1-as1
Lmln
Lmna
Lmnb1
Lmnb2
Lmntd1
Lmntd2
Lmo7
Lmod1
Lncog
Lnctam34a
Lnpep
Lnx1
Lonp1
Lonp2
Lonrf2
Lonrf3
Lox
Loxl1
Loxl1-as1
Loxl2
Lpcat1
Lpcat2
Lpcat4
Lpin1
Lpin2
Lpin3
Lpp
Lrba
Lrch1
Lrig1
Lrig2
Lrp1
Lrp10
Lrp11
Lrp3
Lrp4-as1
Lrp5
Lrp8
Lrpap1
Lrrc1
Lrrc14
Lrrc2
Lrrc20
Lrrc23
Lrrc24
Lrrc25
Lrrc27
Lrrc28
Lrrc29
Lrrc2-as1
Lrrc37a15p
Lrrc37a5p
Lrrc37b
Lrrc41
Lrrc43
Lrrc46
Lrrc49
Lrrc59
Lrrc61
Lrrc69
Lrrc7
Lrrc71
Lrrc73
Lrrc74b
Lrrc8a
Lrrc8b
Lrrc8c-dt
Lrrc8e
Lrrfip1
Lrrfip2
Lrrk2
Lrsam1
Lrtm1
Lrtm2
Lrtomt
Lsamp
Lsg1
Lsm14a
Lsm2
Lsm3p2
Lsm4
Lsmem1
Lsp1
Lss
Ltb4r2
Ltbp1
Ltbp3
Ltbp4
Lto1
Luadt1
Luc7l2
Lucat1
Lxn
Ly6e-dt
Ly6g5b
Ly6g5c
Ly6k
Ly9
Ly96
Lyn
Lynx1
Lynx1-slurp2
Lypd2
Lypd6
Lypla2
Lyplal1
Lyplal1-dt
Lyrm1
Lysmd3
Lyst
Lyz
Lzic
Lztr1
Maats1
Mab21l3
Mab21l4
Macf1
Maco1
Macrod2
Mad1l1
Madcam1
Maea
Maff
Mafg-dt
Mafk
Maftrr
Magea4-as1
Magea8-as1
Magi1-as1
Magi2-as3
Magi3
Magix
Maip1
Mak
Mal2
Malat1
Malrd1
Malt1
Maml2
Mamld1
Man1a2
Man1b1
Man1b1-dt
Man1c1
Manbal
Maoa
Map1a
Map1b
Map1lc3b
Map1s
Map2k1
Map2k2
Map2k3
Map2k5
Map3k10
Map3k13
Map3k20
Map3k20-as1
Map3k2-dt
Map3k4
Map3k7cl
Map3k8
Map4
Map4k3
Map4k3-dt
Map4k5
Map6d1
Map7d1
Map7d3
Mapk10
Mapk11
Mapk12
Mapk13
Mapk14
Mapk3
Mapk6
Mapk6-dt
Mapk7
Mapk8ip1
Mapk8ip3
Mapk9
Mapkap1
Mapkapk5
Mapkbp1
Mapre2
Mapt
Mapt-it1
March10
March11
March2
March3
March5
March8
Marf1
Mark2
Mark4
Mars
Marveld2
Masp1
Mast1
Mast2
Mast3
Mast4
Mast4-as1
Mastl
Mat1a
Mat2a
Matn1-as1
Matn2
Matr3
Maz
Mb
Mbd1
Mbd2
Mbd3
Mbd4
Mbd5
Mbd6
Mblac1
Mbnl1
Mbnl1-as1
Mbnl3
Mboat2
Mboat7
Mbp
Mbtps1
Mbtps2
Mc1r
Mcc
Mccc2
Mccd1p2
Mcf2l
Mcf2l2
Mcidas
Mcm10
Mcm2
Mcm3ap
Mcm3ap-as1
Mcm4
Mcm7
Mcmdc2
Mcph1
Mcph1-as1
Mcrip1
Mcrip2
Mctp1
Mcts2p
Mcu
Mcub
Mdfi
Mdga1
Mdh1
Mdh2
Mdk
Mdm1
Mdm2
Mdm4
Mdp1
Mds2
Meaf6
Meak7
Mecom
Mecp2
Mecr
Med1
Med12
Med12l
Med13l
Med14
Med15
Med16
Med17
Med18
Med21
Med24
Med28
Med28p7
Med31
Med9
Mef2a
Mef2c
Mef2c-as1
Mef2d
Mefv
Meg8
Megf8
Mei1
Meig1
Meiob
Meis1
Meis2
Memo1
Mepe
Mest
Met
Metap1d
Metap2
Metrnl
Mettl15
Mettl16
Mettl23
Mettl25
Mettl27
Mettl2a
Mettl2b
Mettl5
Mettl6
Mettl7a
Mettl7b
Mettl9
Mfap1
Mfap3
Mfap3l
Mff
Mfge8
Mfn1
Mfn2
Mfsd1
Mfsd11
Mfsd12
Mfsd14c
Mfsd2a
Mfsd2b
Mfsd4a
Mfsd4b
Mfsd5
Mfsd6
Mfsd8
Mga
Mgam
Mgat2
Mgat4a
Mgat4b
Mgat4d
Mgat5
Mgat5b
Mgll
Mgme1
Mgrn1
Mgst1
Mgst2
Mgst3
Mia2
Mia3
Mica
Mical2
Micall1
Micall2
Micos10
Micos10-nbl1
Mid1
Mid1ip1
Mid1ip1-as1
Mid2
Midn
Mif4gd
Miga2
Milr1
Minar2
Mincr
Mindy2
Mink1
Mipepp3
Mir100
Mir100hg
Mir106b
Mir1181
Mir1182
Mir1185-1
Mir1199
Mir1207
Mir1208
Mir1227
Mir1229
Mir1237
Mir1245a
Mir1245b
Mir125b2
Mir128-1
Mir1284
Mir1286
Mir1288
Mir130b
Mir138-2
Mir146b
Mir148b
Mir1537
Mir1538
Mir155
Mir155hg
Mir17
Mir1825
Mir18a
Mir1908
Mir1915
Mir193a
Mir193bhg
Mir194-2hg
Mir19a
Mir200chg
Mir20a
Mir2110
Mir2116
Mir2117
Mir2117hg
Mir222hg
Mir22hg
Mir23c
Mir24-2
Mir25
Mir27a
Mir28
Mir300
Mir301a
Mir301b
Mir3122
Mir3123
Mir3131
Mir3148
Mir3150bhg
Mir3153
Mir3170
Mir3173
Mir3174
Mir3175
Mir3176
Mir3178
Mir3180-4
Mir3180-5
Mir3184
Mir3188
Mir3189
Mir3190
Mir3191
Mir3193
Mir3198-2
Mir31hg
Mir320a
Mir324
Mir33b
Mir34ahg
Mir3615
Mir3619
Mir3622a
Mir3622b
Mir3646
Mir3649
Mir3658
Mir3660
Mir3661
Mir3668
Mir3678
Mir3681hg
Mir374a
Mir378j
Mir3917
Mir3918
Mir3926-1
Mir3926-2
Mir3928
Mir3929
Mir3935
Mir3936
Mir3936hg
Mir3972
Mir3973
Mir3978
Mir422a
Mir423
Mir4253
Mir4258
Mir4276
Mir4280
Mir4282
Mir4289
Mir4295
Mir4425
Mir4429
Mir4432
Mir4434
Mir4435-1
Mir4435-2
Mir4435-2hg
Mir4437
Mir4448
Mir4451
Mir4458hg
Mir4462
Mir4469
Mir4470
Mir4472-2
Mir4479
Mir4491
Mir4492
Mir4500
Mir4502
Mir4506
Mir4510
Mir4515
Mir4519
Mir4521
Mir4522
Mir4523
Mir4530
Mir455
Mir4634
Mir4638
Mir4645
Mir4651
Mir4657
Mir4674
Mir4676
Mir4708
Mir4712
Mir4714
Mir4724
Mir4727
Mir4733
Mir4734
Mir4744
Mir4754
Mir4756
Mir4761
Mir4762
Mir4780
Mir4781
Mir4785
Mir4799
Mir483
Mir497hg
Mir4999
Mir499a
Mir499b
Mir5001
Mir5003
Mir503hg
Mir5087
Mir5091
Mir5093
Mir5094
Mir5188
Mir5197
Mir544b
Mir545
Mir548aj1
Mir548aw
Mir548c
Mir548f2
Mir548j
Mir548n
Mir548x2
Mir548z
Mir557
Mir5572
Mir5581
Mir5583-1
Mir5583-2
Mir5589
Mir564
Mir5684
Mir5690
Mir5695
Mir570
Mir5700
Mir5703
Mir5707
Mir5787
Mir580
Mir583
Mir583hg
Mir587
Mir589
Mir600
Mir600hg
Mir605
Mir6070
Mir6073
Mir6076
Mir6081
Mir6084
Mir610
Mir6125
Mir6133
Mir616
Mir639
Mir647
Mir6504
Mir6506
Mir6514
Mir6516
Mir6732
Mir6749
Mir6753
Mir6755
Mir6771
Mir6777
Mir6779
Mir6789
Mir6804
Mir6809
Mir6821
Mir6825
Mir6835
Mir6838
Mir6847
Mir6848
Mir6853
Mir6854
Mir6860
Mir6864
Mir6865
Mir6867
Mir6870
Mir6872
Mir6875
Mir6876
Mir6892
Mir7107
Mir718
Mir7-3
Mir7-3hg
Mir759
Mir760
Mir762hg
Mir7844
Mir7845
Mir7848
Mir7854
Mir7973-1
Mir7973-2
Mir8059
Mir8066
Mir8076
Mir8078
Mir92b
Mir93
Mir9-3hg
Mir942
Mir99ahg
Mirlet7a2
Mirlet7i
Misp
Misp3
Mitf
Mixl1
Mki67
Mkln1-as
Mknk1
Mkrn2
Mlec
Mlecp1
Mlf2
Mlip
Mllt6
Mlph
Mlx
Mlxipl
Mmachc
Mmd
Mme
Mmp11
Mmp14
Mmp2
Mmp24os
Mmp3
Mmrn1
Mms19
Mms22l
Mn1
Mnat1
Moap1
Mob4
Mocs2
Mocs3
Mok
Mon2
Morc3
Morc4
Morf4l1
Morf4l1p3
Morf4l2
Morf4l2p1
Morn1
Mospd2
Mov10
Mov10l1
Mpc1
Mpdz
Mpg
Mphosph10
Mphosph9
Mpnd
Mppe1
Mprip
Mpst
Mpv17
Mreg
Mrfap1
Mrgprf
Mrgprg
Mrgprg-as1
Mrgprx4
Mri1
Mrm1
Mrm2
Mrm3
Mrnip
Mroh1
Mrpl1
Mrpl10
Mrpl18
Mrpl19
Mrpl2
Mrpl20
Mrpl21
Mrpl22
Mrpl2p1
Mrpl30
Mrpl32
Mrpl33
Mrpl34
Mrpl35
Mrpl35p4
Mrpl38
Mrpl40
Mrpl40p1
Mrpl45
Mrpl48
Mrpl54
Mrpl58
Mrps11
Mrps16
Mrps17
Mrps18c
Mrps18cp6
Mrps2
Mrps25
Mrps30
Mrps31p4
Mrps34
Mrps36p2
Mrps36p3
Mrps7
Mrtfa
Mrvi1-as1
Ms4a14
Ms4a6e
Ms4a7
Msantd2
Msantd3
Msc-as1
Msh3
Msh5
Msi1
Msi2
Msln
Msmb
Msmo1
Msr1
Msrb3
Mst1
Mst1p2
Msto1
Msto2p
Msx2
Mt1x
Mt2a
Mta2
Mtap
Mtbp
Mtco1p22
Mtco1p46
Mtco1p57
Mtco2p22
Mtco3p12
Mtco3p46
Mtcp1
Mterf2
Mterf4
Mtf2
Mtfp1
Mtg2
Mthfd1
Mthfd1l
Mthfd2
Mthfd2l
Mthfr
Mthfsd
Mtmr11
Mtmr12
Mtmr14
Mtmr2
Mtmr3
Mtmr4
Mtmr7
Mtmr9
Mtnd2p2
Mtnd2p23
Mtnd3p8
Mtnd4lp21
Mtnd4p18
Mtnd4p7
Mtnd5p5
Mtnd6p14
Mto1
Mtor
Mtr
Mtrex
Mtrf1
Mttp
Mturn
Mtus1
Mtus2-as1
Mtx2
Mtx3
Muc13
Muc19
Muc20-ot1
Mucl1
Mus81
Mustn1
Mvb12a
Mvb12b
Mvd
Mvk
Mvp
Mx2
Mxd1
Mxd3
Mxi1
Myadm
Mybl1
Mybpc1
Myc
Mycbp2
Mycl
Myct1
Mydgf
Myeov
Myh10
Myh11
Myh2
Myh9
Myl12a
Myl2
Myl5
Myl6
Myl6b
Mylk
Mylk3
Mylk-as2
Mynn
Myo10
Myo15a
Myo15b
Myo16
Myo16-as2
Myo18a
Myo18b
Myo1b
Myo1c
Myo1d
Myo1e
Myo3b
Myo5a
Myo5c
Myo6
Myo7a
Myo9b
Myom1
Myom2
Myoslid
Mypn
Myt1l
Mzt2b
NA
Naa10
Naa15
Naa16
Naa20
Naa30
Naa40
Naa60
Naaladl2
Naaladl2-as3
Nab1
Nab2
Nabp1
Naca
Naca4p
Nadsyn1
Nagk
Naglu
Nagpa-as1
Nags
Nalt1
Nama
Nanog
Nanogp1
Nanos3
Nans
Napa-as1
Napg
Naprt
Narf
Nars2
Nat10
Nat14
Nat9
Nav2
Nav2-as3
Nav2-it1
Nav3
Nbas
Nbeal1
Nbeal2
Nbl1
Nbr1
Nbr2
Ncald
Ncam1
Ncapd2p1
Ncapg
Ncapgp1
Ncaph2
Ncbp1
Ncdn
Nceh1
Ncf4
Nckap5
Nckap5-it1
Ncoa1
Ncoa2
Ncoa3
Ncoa4
Ncoa4p3
Ncoa4p4
Ncoa6
Ncoa7
Ncor1
Ncor2
Ncstn
Ndc80
Nde1
Ndel1
Ndor1
Ndrg1
Ndrg4
Ndst1
Ndst1-as1
Ndst2
Ndufa10
Ndufa11
Ndufa13
Ndufa4l2
Ndufa5p2
Ndufa6-dt
Ndufa9
Ndufaf2
Ndufaf3
Ndufaf4p1
Ndufaf4p2
Ndufaf5
Ndufaf6
Ndufaf7
Ndufb3
Ndufb4p4
Ndufb5
Ndufb6
Ndufb8
Ndufb9
Ndufc1
Ndufc2
Ndufs2
Ndufs3
Ndufs4
Ndufs5p3
Ndufs7
Ndufs8
Ndufv1
Ndufv2
Ndufv2-as1
Ndufv3
Neat1
Nebl-as1
Necab2
Necap1
Nectin1
Nectin2
Nedd1
Nedd4
Nedd4l
Nedd8
Nedd8-mdp1
Nedd9
Nefm
Neil1
Neil2
Neil3
Nek10
Nek6
Nek7
Nek9
Nelfcd
Nelfe
Nemp1
Net1
Neu3
Neu4
Neurl1
Neurl1-as1
Neurl4
Nf1
Nf2
Nfasc
Nfat5
Nfatc2
Nfatc2ip
Nfatc3
Nfatc4
Nfe2l1
Nfe2l2
Nfe2l3
Nfic
Nfkb1
Nfkb2
Nfkbia
Nfkbil1
Nfrkb
Nfs1
Nfx1
Nfyb
Nfyc
Ngrn
Nhlrc2
Nhlrc3
Nhp2
Nhp2p2
Nhsl1
Nicn1
Nif3l1
Nifk-as1
Nifkp3
Nim1k
Nin
Ninj1
Ninl
Nip7
Nip7p1
Nipal1
Nipsnap1
Nipsnap2
Nisch
Nkain1
Nkapd1
Nkd1
Nkila
Nkiras2
Nktr
Nln
Nlrc5
Nlrp12
Nlrx1
Nmb
Nmd3
Nme1
Nme1-nme2
Nme2
Nme3
Nme6
Nme7
Nmi
Nmnat3
Nmral1
Nmt1
Nnmt
Nnt
Nob1
Noc4l
Noct
Nod1
Nol10
Nol11
Nol12
Nol4l
Nol7
Nolc1
Nop14
Nop14-as1
Nop2
Nop53
Nop58
Nop9
Nos3
Nostrin
Notch2
Notch3
Noto
Notum
Nox4
Nox5
Noxa1
Npas1
Npas2
Npas4
Npb
Npc1
Npc2
Npepps
Nphp4
Npipb3
Npipb8
Nploc4
Npm1p23
Npm1p46
Npm1p50
Npnt
Npr3
Nprl2
Nprl3
Nqo2
Nr1d2
Nr1h2
Nr1h3
Nr1h4
Nr2e3
Nr2f1
Nr2f2-as1
Nr3c1
Nr4a1
Nr5a2
Nrbf2
Nrbp1
Nrcam
Nrep
Nrep-as1
Nrg1
Nrir
Nrm
Nrp1
Nrp2
Nrsn1
Nrsn2
Nrxn1
Nrxn2
Nrxn3
Nsa2
Nsd3
Nsdhl
Nsl1
Nsmaf
Nsmce1
Nsmce1-dt
Nsmce2
Nsmce4a
Nsrp1
Nsun3
Nsun4
Nsun6
Nt5c2
Nt5cp1
Nt5cp2
Nt5e
Ntf6b
Ntmt1
Ntn5
Ntng1
Nuak2
Nub1
Nubp1
Nubpl
Nucb2
Nudc
Nudcd3
Nudt13
Nudt14
Nudt16l1
Nudt17
Nudt19
Nudt5
Nudt6
Nudt9
Nuf2
Nufip2
Numa1
Numb
Numbl
Nup107
Nup133
Nup188
Nup205
Nup210l
Nup214
Nup35
Nup50
Nup58
Nup62cl
Nup88
Nup93
Nup98
Nupl2
Nutf2p6
Nutm1
Nutm2a-as1
Nvl
Nxf1
Nxn
Nxnl1
Nxpe3
Nynrin
Oacylp
Oas2
Oaz1
Oaz3
Obscn
Obsl1
Ociad1
Ociad1-as1
Ocln
Odam
Odaph
Odc1-dt
Odf2
Odf2l
Odf3l2
Odr4
Ofcc1
Ofd1p3y
Ogdh
Ogdhl
Ogfod3
Ogfr
Ogt
Oip5-as1
Olfm2
Olfml3
Olmalinc
Oosp1p1
Oosp1p2
Opa1
Opn3
Optn
Or10a3
Or10a6
Or10j6p
Or11n1p
Or1x1p
Or2a5
Or2af1p
Or2b11
Or2f2
Or2q1p
Or3a2
Or4c11
Or4e1
Or4k5
Or52a5
Or52h2p
Or52k1
Or5bc1p
Or5bp1p
Or6c3
Or6c5p
Or6e1p
Or7a10
Or7d2
Or7e122p
Or7e14p
Or7e47p
Or7e53p
Or7e91p
Or7l1p
Or8d1
Or8t1p
Or8x1p
Or9l1p
Orai2
Orc5
Orm1
Ormdl3
Osbp
Osbp2
Osbpl10
Osbpl1a
Osbpl2
Osbpl3
Osbpl5
Osbpl6
Osbpl8
Osbpl9
Oser1-dt
Osgepl1-as1
Osgin1
Osmr
Otof
Otp
Otud6b
Ovgp1
Oxsm
P2rx6
P2rx6p
P2ry6
P3h1
P3h2
P3h4
P4ha2
P4ha3
P4hb
P4htm
Pa2g4
Pabpc1
Pabpc1l
Pabpc1l2a
Pabpc1p10
Pabpc4
Pacerr
Pacrg
Pacrg-as3
Pacrgl
Pacs1
Pacsin1
Pacsin2
Pacsin3
Padi1
Padi4
Paep
Pafah1b1
Pafah1b2
Pafah1b3
Pah
Paip1p1
Paip2
Pak1
Pak2
Pak6
Palld
Palm
Palm2
Palmd
Pam
Pam16
Pan2
Pank2
Pank4
Paox
Papln
Papola
Paqr4
Paqr6
Paqr7
Paqr8
Paqr9
Paqr9-as1
Pard3
Pard6a
Park7
Parp10
Parp12
Parp14
Parp16
Parp2
Parp3
Parp6
Parpbp
Part1
Parva
Pawr
Pax5
Pax8
Pax8-as1
Paxbp1
Paxbp1-as1
Paxx
Pbrm1
Pbx1
Pbx4
Pca3
Pcat1
Pcat14
Pcat6
Pcbd2
Pcbp1-as1
Pcbp2
Pcbp3
Pcca
Pccb
Pcdh18
Pcdha13
Pced1b
Pcf11
Pcgf1
Pcgf2
Pcgf3
Pcgf5
Pcid2
Pcif1
Pck1
Pclaf
Pcmt1
Pcna
Pcnp
Pcnt
Pcnx1
Pcnx2
Pcnx3
Pcolce
Pcolce2
Pcolce-as1
Pcoth
Pcsk4
Pcsk6
Pcsk7
Pcsk9
Pctp
Pcyox1
Pdap1
Pdc
Pdcd1lg2
Pdcd2l
Pdcd4
Pdcd5
Pdcd6
Pdcd6ip
Pdcl3
Pde10a
Pde12
Pde1a
Pde2a
Pde4c
Pde4d
Pde5a
Pde6a
Pde7a
Pde8a
Pdgfc
Pdgfd
Pdgfrb
Pdgfrl
Pdhx
Pdia3p1
Pdia6
Pdk2
Pdlim1
Pdlim2
Pdlim4
Pdlim5
Pdp1
Pdpk1
Pdpr
Pdss1
Pdxdc1
Pdxk
Pdzd7
Pdzk1ip1
Pdzph1p
Pdzrn4
Peak1
Pebp1
Pebp1p3
Pecam1
Peg3
Peli1
Pemt
Pes1
Pex13
Pex14
Pex19
Pex3
Pex5
Pex5l
Pf4
Pfas
Pfdn1
Pfdn4
Pfkfb2
Pfkfb3
Pfkfb4
Pfkp
Pfn1
Pgam1
Pgam1p11
Pgam1p5
Pgam5
Pgap1
Pgap2
Pgbd1
Pgc
Pgd
Pgf
Pggt1bp2
Pgk1
Pgk2
Pglyrp2
Pgm1
Pgr
Pgrmc1
Pgrmc2
Pgs1
Phactr1
Phactr2
Phactr4
Phax
Phc2
Pheta1
Phf1
Phf12
Phf14
Phf20
Phf20l1
Phf21a
Phf23
Phf24
Phf3
Phf6
Phf7
Phgdh
Phkb
Phkbp1
Phkg2
Phlda1
Phldb1
Phldb2
Phtf1
Phyh
Phyhd1
Phyhip
Phyhipl
Pi4ka
Pi4kb
Pias4
Picalm
Pid1
Piezo1
Pif1
Pigb
Pigg
Pigl
Pigm
Pigq
Pigt
Pigy-dt
Pigz
Pih1d3
Pik3c2a
Pik3c2b
Pik3c2g
Pik3c3
Pik3cd
Pik3cd-as2
Pik3ip1-as1
Pik3r1
Pik3r5
Pikfyve
Pim2
Pim3
Pip4k2a
Pip4p2
Pip5k1a
Pip5k1c
Pip5kl1
Pipox
Pisd
Pitpna
Pitpna-as1
Pitpnc1
Piwil1
Piwil2
Piwil4
Pkd1
Pkd1l2
Pkd1l3
Pkd2l1
Pkia
Pkib
Pkig
Pklr
Pkm
Pkmyt1
Pkn2
Pkn2-as1
Pkp2
Pkp3
Pkp4
Pla2g15
Pla2g2d
Pla2g4a
Pla2g4c
Pla2g4d
Pla2g4e-as1
Pla2g4f
Pla2g6
Plac1
Plac9
Plau
Plb1
Plcb1
Plcb2
Plcb3
Plcb4
Plce1-as2
Plcg2
Plch2
Plcl1
Plcl2
Plcl2-as1
Plcxd1
Plcxd2
Plcxd2-as1
Plcxd3
Plcz1
Pld1
Pld3
Pld5
Plec
Plekha2
Plekha4
Plekha5
Plekha7
Plekha8
Plekhb1
Plekhb2
Plekhg1
Plekhg2
Plekhg3
Plekhg4
Plekhg4b
Plekhh1
Plekhh2
Plekhh3
Plekhj1
Plekhm3
Plekhn1
Plekho1
Plet1
Plg
Plgla
Plgrkt
Plin1
Plin2
Plin3
Plk1
Plk2
Plk3
Plod2
Plp2
Plpbp
Plpp3
Plpp6
Plppr2
Plppr3
Pls1
Pls3
Plscr1
Plscr2
Plxdc2
Plxna2
Plxna4
Plxnb1
Plxnb2
Plxnb3
Plxnd1
Pmaip1
Pmel
Pml
Pmm1
Pmm2
Pmp22
Pmpca
Pmpcb
Pms1
Pms2p11
Pnkd
Pnldc1
Pnma8a
Pnma8b
Pnmt
Pnn
Pnp
Pnpla1
Pnpla2
Pnpla3
Pnpla5
Pnpla6
Pnpla7
Pnpt1
Pnrc1
Pnrc2
Poc1b
Podxl
Pofut1
Pola2
Pold1
Pold2
Pold3
Pold4
Poldip2
Poldip3
Pole
Pole2
Polg
Polh
Poli
Polk
Polm
Poln
Polr1a
Polr1b
Polr1d
Polr1e
Polr2a
Polr2b
Polr2c
Polr2h
Polr2k
Polr3a
Polr3b
Polr3d
Polr3dp1
Polr3e
Polr3g
Polr3gl
Polrmtp1
Pom121
Pomt1
Pomt2
Pon1
Pon2
Pop1
Pop4
Pop7
Por
Pot1-as1
Pou2af1
Pou2f2
Pou2f3
Pou5f1
Pou6f2
Ppa2
Ppan
Ppan-p2ry11
Ppara
Ppard
Pparg
Ppargc1a
Ppargc1b
Ppcdc
Ppcs
Ppef1
Ppfia3
Ppfia4
Ppfibp1
Ppfibp2
Pphln1
Ppia
Ppiap17
Ppiap25
Ppiap35
Ppiap39
Ppiap59
Ppiap68
Ppiap81
Ppiap88
Ppic
Ppig
Ppil1
Ppil3
Ppip5k2
Ppl
Ppm1a
Ppm1d
Ppm1g
Ppm1h
Ppm1m
Ppm1n
Ppp1cb
Ppp1r10
Ppp1r11
Ppp1r11p2
Ppp1r12a
Ppp1r12b
Ppp1r13b
Ppp1r14a
Ppp1r15a
Ppp1r16a
Ppp1r21
Ppp1r27
Ppp1r2c
Ppp1r37
Ppp1r3e
Ppp1r3g
Ppp1r42
Ppp1r7
Ppp1r8
Ppp2cb
Ppp2r1a
Ppp2r1b
Ppp2r2a
Ppp2r2b
Ppp2r2d
Ppp2r5b
Ppp2r5d
Ppp2r5e
Ppp3ca
Ppp3cb-as1
Ppp4c
Ppp4r1
Ppp4r1l
Ppp4r4
Ppp5c
Ppp6r1
Ppp6r2
Ppp6r3
Pprc1
Ppt2
Ppt2-egfl8
Pqlc2
Prag1
Prap1
Prcc
Prcd
Prdm1
Prdm11
Prdm16
Prdm2
Prdm5
Prdm7
Prdx1
Prdx2
Prdx2p2
Prdx3
Prdx4
Prdx6
Prelid2
Prepl
Prickle1
Prickle2
Prickle2-as3
Prickle4
Prim2
Prkaca
Prkar2a-as1
Prkce
Prkch
Prkcsh
Prkcz
Prkcz-as1
Prkg1-as1
Prkra-as1
Prkrip1
Prkx
Prlr
Prmt1
Prmt3
Prmt5
Prmt7
Prnp
Procr
Prom2
Prorsd1p
Proser1
Proser3
Prox1
Prpf18
Prpf3
Prpf31
Prpf38a
Prpf38ap1
Prpf39
Prpf4
Prpf40a
Prpf40b
Prpf4b
Prpf8
Prph
Prpsap2
Prr11
Prr14
Prr14l
Prr16
Prr26
Prr27
Prr3
Prr36
Prr5
Prr5l
Prr7
Prrc2b
Prrc2c
Prrg2
Prrt1b
Prrt2
Prrt3
Prrt3-as1
Prrx1
Prss12
Prss23
Prss27
Prss36
Prtfdc1
Prtg
Prune1
Prxl2a
Psap
Psat1
Psat1p2
Psca
Psd
Psd3
Psen1
Psen2
Psg1
Psg4
Psg5
Psg8-as1
Psma1
Psma3
Psma3-as1
Psma4
Psma6
Psma6p2
Psma7
Psmb2
Psmb3
Psmb6
Psmb7
Psmb8
Psmb9
Psmc1
Psmc1p2
Psmc1p9
Psmc2
Psmc4
Psmc5
Psmd1
Psmd10p2
Psmd11
Psmd12
Psmd14
Psmd2
Psmd3
Psmd4
Psmd7
Psmd8
Psmd9
Psme3
Psmf1
Psmg3
Psmg3-as1
Psmg4
Psors1c1
Psph
Pstk
Pstpip1
Ptch2
Ptdss2
Ptger4p2
Ptges3
Ptges3l
Ptges3p1
Ptges3p3
Ptgfr
Ptgr1
Pth1r
Ptk2
Ptk2b
Ptk7
Ptma
Ptmap1
Ptov1
Ptp4a1
Ptp4a2
Ptpa
Ptpdc1
Ptpn1
Ptpn12
Ptpn13
Ptpn22
Ptpn23
Ptpn6
Ptpra
Ptprb
Ptprc
Ptprf
Ptprj-as1
Ptprk
Ptprm
Ptprn
Ptprn2
Ptpro
Ptprr
Ptrh1
Ptrh2
Pts
Pttg1ip
Pudp
Puf60
Pum1
Pum2
Pum3
Pura
Purpl
Pus1
Pus3
Pus7
Pus7l
Pvr
Pvt1
Pxdn
Pxk
Pxmp2
Pxn-as1
Pxylp1
Pycard
Pycr1
Pygo1
Pym1
Pyroxd1
Pyroxd2
Pyy3
Qki
Qpct
Qrich1
Qtrt1
R3hcc1
R3hdm2
Rab10
Rab11a
Rab11b
Rab11b-as1
Rab11fip1
Rab11fip3
Rab11fip5
Rab14
Rab17
Rab18
Rab19
Rab1a
Rab22a
Rab24
Rab25
Rab27b
Rab30
Rab30-as1
Rab31
Rab36
Rab37
Rab3a
Rab4a
Rab4b
Rab4b-egln2
Rab5a
Rab5b
Rab5if
Rab6b
Rab7a
Rabep2
Rabgap1
Rabgap1l
Rabgef1
Rabggtb
Rabl3
Rabl6
Rac3
Racgap1
Rad17
Rad17p2
Rad18
Rad1p1
Rad1p2
Rad21
Rad23a
Rad51b
Rad52
Rad54b
Rad54l
Rad54l2
Rad9a
Rad9b
Raet1e
Raet1e-as1
Rag2
Rai1
Rai14
Rala
Ralb
Ralgapb
Ralgps1
Raly
Ramacl
Ramp2-as1
Ran
Ranbp1
Ranbp2
Ranp3
Rap1a
Rap1b
Rap1gap
Rap1gds1
Rap2a
Rap2b
Rap2c-as1
Rapgef1
Rapgef2
Rapgef3
Rapgef4
Rapgef5
Rapgef6
Rapgefl1
Rara
Rarb
Rarres1
Rars
Rasa2
Rasa2-it1
Rasal1
Rasal2
Rasgef1c
Rasgrf1
Rasgrp2
Rasgrp3
Rasl10a
Rasl11a
Rasl12
Rassf1
Rassf10
Rassf1-as1
Rassf3
Rassf4
Rassf5
Rassf6
Rassf8
Raver1
Rb1
Rbak
Rbakdn
Rbak-rbakdn
Rbbp6
Rbbp7
Rbbp8
Rbck1
Rbfox2
Rbks
Rbl2
Rbm11p1
Rbm12b
Rbm15
Rbm17
Rbm19
Rbm20
Rbm23
Rbm25
Rbm28
Rbm34
Rbm39
Rbm4
Rbm42
Rbm47
Rbm6
Rbm7
Rbms1
Rbms1p1
Rbms2
Rbms3-as2
Rbmxl1
Rbp4
Rbp5
Rbpj
Rbpms
Rbpmslp
Rbsn
Rcan1
Rcc1
Rcc1l
Rcc2
Rcc2-as1
Rccd1
Rce1
Rcl1
Rcn1
Rcn2
Rcor3
Rcsd1
Rdh10
Rdh10-as1
Rdh12
Rdh13
Rdh5
Rdx
Reep1
Reep4
Reep5
Reep6
Rel
Relb
Relch
Rell1
Relt
Renbp
Repin1
Rere
Rere-as1
Ret
Retreg2
Retreg3
Rev1
Rexo2
Rexo4
Rexo5
Rf00003
Rf00004
Rf00006
Rf00012
Rf00015
Rf00017
Rf00019
Rf00026
Rf00066
Rf00086
Rf00091
Rf00092
Rf00096
Rf00100
Rf00139
Rf00156
Rf00157
Rf00181
Rf00218
Rf00263
Rf00275
Rf00283
Rf00284
Rf00285
Rf00322
Rf00334
Rf00407
Rf00411
Rf00415
Rf00424
Rf00432
Rf00537
Rf00554
Rf00560
Rf00561
Rf00568
Rf00599
Rf00601
Rf01210
Rf01518
Rf01881
Rf01882
Rf01884
Rf01909
Rf01946
Rf01955
Rf01956
Rf01957
Rf01984
Rf01992
Rf02045
Rf02104
Rf02115
Rf02118
Rf02124
Rf02125
Rf02126
Rf02137
Rf02138
Rf02139
Rf02140
Rf02143
Rf02148
Rf02149
Rf02150
Rf02154
Rf02155
Rf02156
Rf02159
Rf02160
Rf02187
Rf02188
Rf02209
Rf02210
Rf02215
Rf02216
Rf02217
Rf02220
Rf02251
Rf02252
Rf02271
Rfc1
Rfc4
Rfc5
Rffl
Rfk
Rfng
Rftn2
Rfwd3
Rfx2
Rfx3
Rfx8
Rfxank
Rgl1
Rgl3
Rgn
Rgs11
Rgs12
Rgs13
Rgs14
Rgs17
Rgs2
Rgs20
Rgs3
Rgs6
Rgs9
Rhce
Rhno1
Rhoa
Rhoa-it1
Rhob
Rhobtb2
Rhobtb3
Rhoc
Rhod
Rhof
Rhoh
Rhoj
Rhoq
Rhot1
Rhot2
Ric8a
Ric8b
Rictor
Rif1
Rilp
Rilpl1
Rimkla
Rims1
Rims2
Rims3
Rin1
Rin2
Rin3
Ring1
Rint1
Riox2
Ripk2
Ripk3
Ripor1
Ripor2
Ripor3
Rlimp2
Rmc1
Rmdn1
Rmdn2
Rmi2
Rmnd1
Rmrp
Rn7sk
Rn7skp11
Rn7skp119
Rn7skp127
Rn7skp133
Rn7skp143
Rn7skp145
Rn7skp16
Rn7skp175
Rn7skp193
Rn7skp2
Rn7skp211
Rn7skp222
Rn7skp223
Rn7skp235
Rn7skp246
Rn7skp268
Rn7skp293
Rn7skp30
Rn7skp8
Rn7skp92
Rn7sl1
Rn7sl111p
Rn7sl147p
Rn7sl177p
Rn7sl181p
Rn7sl234p
Rn7sl241p
Rn7sl26p
Rn7sl284p
Rn7sl299p
Rn7sl333p
Rn7sl346p
Rn7sl353p
Rn7sl394p
Rn7sl430p
Rn7sl43p
Rn7sl441p
Rn7sl461p
Rn7sl487p
Rn7sl4p
Rn7sl505p
Rn7sl531p
Rn7sl57p
Rn7sl581p
Rn7sl598p
Rn7sl600p
Rn7sl606p
Rn7sl624p
Rn7sl674p
Rn7sl684p
Rn7sl688p
Rn7sl700p
Rn7sl715p
Rn7sl726p
Rn7sl735p
Rn7sl738p
Rn7sl785p
Rn7sl790p
Rn7sl793p
Rn7sl794p
Rn7sl814p
Rn7sl81p
Rn7sl832p
Rn7sl847p
Rn7sl862p
Rn7sl96p
Rna5sp118
Rna5sp122
Rna5sp130
Rna5sp137
Rna5sp139
Rna5sp152
Rna5sp155
Rna5sp171
Rna5sp180
Rna5sp185
Rna5sp191
Rna5sp197
Rna5sp206
Rna5sp219
Rna5sp22
Rna5sp222
Rna5sp234
Rna5sp241
Rna5sp245
Rna5sp258
Rna5sp304
Rna5sp344
Rna5sp362
Rna5sp370
Rna5sp385
Rna5sp387
Rna5sp397
Rna5sp40
Rna5sp425
Rna5sp429
Rna5sp435
Rna5sp441
Rna5sp442
Rna5sp448
Rna5sp480
Rna5sp490
Rna5sp493
Rna5sp499
Rna5sp531
Rna5sp534
Rna5sp60
Rnase4
Rnase7
Rnase8
Rnaseh1-as1
Rnaseh2c
Rnasek
Rnasek-c17orf49
Rnd1
Rnd2
Rnd3
Rnf10
Rnf11
Rnf112
Rnf123
Rnf13
Rnf139
Rnf14
Rnf144a-as1
Rnf145
Rnf146
Rnf149
Rnf150
Rnf151
Rnf157
Rnf157-as1
Rnf165
Rnf166
Rnf175
Rnf181
Rnf182
Rnf185
Rnf185-as1
Rnf19a
Rnf20
Rnf207
Rnf208
Rnf214
Rnf216p1
Rnf217
Rnf220
Rnf224
Rnf225
Rnf41
Rnf43
Rnf44
Rnf6
Rnf7
Rnf7p1
Rnft2
Rnmt
Rnpc3
Rnpep
Rnpepl1
Rnu11
Rnu1-1
Rnu1-108p
Rnu1-120p
Rnu1-122p
Rnu1-134p
Rnu1-19p
Rnu12
Rnu1-2
Rnu1-5p
Rnu1-75p
Rnu1-77p
Rnu1-7p
Rnu1-85p
Rnu1-93p
Rnu2-1
Rnu2-17p
Rnu2-24p
Rnu2-2p
Rnu2-51p
Rnu2-63p
Rnu4-1
Rnu4-10p
Rnu4-2
Rnu4-27p
Rnu4-28p
Rnu4-35p
Rnu4-8p
Rnu4atac
Rnu4atac14p
Rnu4atac15p
Rnu4atac16p
Rnu5a-1
Rnu5a-8p
Rnu5b-1
Rnu5b-6p
Rnu5d-1
Rnu5e-1
Rnu5e-4p
Rnu5e-6p
Rnu5e-8p
Rnu5f-1
Rnu6-1
Rnu6-1003p
Rnu6-1006p
Rnu6-1012p
Rnu6-1013p
Rnu6-1021p
Rnu6-1034p
Rnu6-103p
Rnu6-1048p
Rnu6-105p
Rnu6-1067p
Rnu6-1079p
Rnu6-107p
Rnu6-1086p
Rnu6-1093p
Rnu6-1106p
Rnu6-1115p
Rnu6-1128p
Rnu6-1136p
Rnu6-1137p
Rnu6-1138p
Rnu6-1181p
Rnu6-1223p
Rnu6-1231p
Rnu6-1255p
Rnu6-1272p
Rnu6-1273p
Rnu6-1276p
Rnu6-1280p
Rnu6-1291p
Rnu6-1310p
Rnu6-1311p
Rnu6-1327p
Rnu6-1333p
Rnu6-147p
Rnu6-171p
Rnu6-175p
Rnu6-176p
Rnu6-178p
Rnu6-188p
Rnu6-197p
Rnu6-2
Rnu6-203p
Rnu6-215p
Rnu6-218p
Rnu6-229p
Rnu6-22p
Rnu6-232p
Rnu6-237p
Rnu6-246p
Rnu6-254p
Rnu6-266p
Rnu6-288p
Rnu6-290p
Rnu6-293p
Rnu6-299p
Rnu6-307p
Rnu6-316p
Rnu6-324p
Rnu6-330p
Rnu6-369p
Rnu6-406p
Rnu6-40p
Rnu6-411p
Rnu6-438p
Rnu6-440p
Rnu6-450p
Rnu6-466p
Rnu6-467p
Rnu6-481p
Rnu6-482p
Rnu6-49p
Rnu6-501p
Rnu6-507p
Rnu6-510p
Rnu6-524p
Rnu6-526p
Rnu6-531p
Rnu6-541p
Rnu6-548p
Rnu6-554p
Rnu6-560p
Rnu6-562p
Rnu6-564p
Rnu6-57p
Rnu6-588p
Rnu6-595p
Rnu6-641p
Rnu6-645p
Rnu6-680p
Rnu6-681p
Rnu6-689p
Rnu6-693p
Rnu6-699p
Rnu6-7
Rnu6-70p
Rnu6-728p
Rnu6-730p
Rnu6-731p
Rnu6-739p
Rnu6-740p
Rnu6-744p
Rnu6-761p
Rnu6-777p
Rnu6-793p
Rnu6-8
Rnu6-800p
Rnu6-817p
Rnu6-823p
Rnu6-829p
Rnu6-833p
Rnu6-83p
Rnu6-863p
Rnu6-881p
Rnu6-884p
Rnu6-9
Rnu6-907p
Rnu6-90p
Rnu6-910p
Rnu6-917p
Rnu6-920p
Rnu6-927p
Rnu6-929p
Rnu6-92p
Rnu6-951p
Rnu6-957p
Rnu6-968p
Rnu6-971p
Rnu6atac
Rnu6atac10p
Rnu6atac11p
Rnu6atac32p
Rnu7-1
Rnu7-11p
Rnu7-186p
Rnu7-195p
Rnu7-196p
Rnu7-20p
Rnu7-27p
Rnu7-2p
Rnu7-50p
Rnu7-6p
Rnu7-80p
Rnu7-85p
Rnu7-94p
Rnvu1-14
Rnvu1-15
Rnvu1-19
Rnvu1-3
Rnvu1-6
Rnvu1-7
Rny1
Rny1p10
Rny1p16
Rny1p5
Rny1p6
Rny3
Rny3p1
Rny3p2
Rny4
Rny4p10
Rny4p3
Rny4p9
Ro60
Robo1
Robo3
Robo4
Rock1p1
Rock2
Rom1
Ror1-as1
Rora
Rora-as1
Rparp-as1
Rpe
Rpgrip1l
Rph3al
Rpl10
Rpl10a
Rpl10p1
Rpl10p15
Rpl11
Rpl12p14
Rpl12p25
Rpl12p28
Rpl12p41
Rpl13
Rpl13a
Rpl13ap19
Rpl13p5
Rpl15
Rpl15p4
Rpl17
Rpl17p34
Rpl17p36
Rpl17p41
Rpl18a
Rpl18ap14
Rpl18ap17
Rpl19p18
Rpl21
Rpl21p10
Rpl21p103
Rpl21p126
Rpl21p18
Rpl21p6
Rpl22
Rpl22p3
Rpl23a
Rpl23ap37
Rpl23ap44
Rpl23ap53
Rpl23ap63
Rpl23ap82
Rpl23ap93
Rpl26
Rpl26l1
Rpl26p31
Rpl27
Rpl27a
Rpl28
Rpl29p30
Rpl3
Rpl30p11
Rpl30p4
Rpl30p7
Rpl31
Rpl32p3
Rpl32p9
Rpl34
Rpl35a
Rpl35ap21
Rpl35ap24
Rpl35ap25
Rpl35ap33
Rpl36
Rpl36p1
Rpl36p2
Rpl37
Rpl37a
Rpl37p2
Rpl38
Rpl39p5
Rpl4
Rpl41
Rpl5
Rpl5p27
Rpl5p28
Rpl5p3
Rpl5p6
Rpl6p12
Rpl7a
Rpl7ap10
Rpl7ap34
Rpl7ap4
Rpl7ap53
Rpl7l1
Rpl7p10
Rpl7p4
Rpl7p41
Rpl7p43
Rpl7p44
Rpl7p55
Rpl7p8
Rpl9
Rpl9p18
Rpl9p30
Rplp1
Rpn1
Rpn2
Rpp14
Rpph1
Rprd1a
Rprd1b
Rprd2
Rps10
Rps10-nudt3
Rps10p21
Rps12p17
Rps13p2
Rps15
Rps15ap30
Rps15ap38
Rps16p8
Rps18
Rps18p1
Rps19bp1
Rps19p7
Rps2
Rps20p20
Rps20p23
Rps20p24
Rps20p25
Rps21
Rps23p1
Rps26
Rps26p31
Rps27
Rps27ap13
Rps28
Rps28p8
Rps29p24
Rps29p26
Rps29p27
Rps2p44
Rps2p45
Rps4x
Rps4xp23
Rps4y1
Rps5
Rps6
Rps6ka1
Rps6ka3
Rps6ka4
Rps6ka5
Rps6kb2
Rps6kl1
Rps6p14
Rps7
Rps8
Rps9
Rpsap10
Rpsap31
Rpsap5
Rpsap57
Rpsap66
Rpsap69
Rpsap75
Rptor
Rpusd1
Rpusd2
Rras2
Rrbp1
Rreb1
Rrm1
Rrm2
Rrm2p2
Rrnad1
Rrp1
Rrp12
Rrp15
Rrp7bp
Rrp8
Rsad1
Rsbn1
Rsbn1l
Rsl1d1
Rsl24d1p6
Rspry1
Rsrc1
Rsrc2
Rtel1
Rtel1-tnfrsf6b
Rtf1
Rtf2
Rtkn
Rtl5
Rtl8c
Rtl9
Rtn2
Rtn3
Rtn4
Rtn4rl2
Rtraf
Rttn
Rubcnl
Rufy3
Rufy4
Rundc1
Runx1
Runx1t1
Runx2
Runx3
Rusc1
Ruvbl1
Rwdd1
Rwdd3
Rwdd4
Rxfp1
Rxfp4
Rxrb
Rxrg
Rxylt1
Rxylt1-as1
Ryk
Ryr3
S100a1
S100a11p2
S100a4
S100a6
S100b
S100p
S100pbp
S100z
S1pr1
S1pr3
S1pr4
Saa2
Sacm1l
Safb
Sag
Samd10
Samd11
Samd12
Samd3
Samd4a
Samd4b
Samd7
Samd8
Samhd1
Samm50
Sammson
Sap30
Sap30bp
Sap30l-as1
Sar1a
Sart3
Sash1
Sat1
Satb2
Satb2-as1
Saxo2
Saysd1
Sbf1
Sbf2-as1
Sbno2
Sc5d
Scaant1
Scaf1
Scai
Scamp3
Scamp4
Scamp5
Scaper
Scarb1
Scarna1
Scarna13
Scarna16
Scarna17
Scarna2
Scat8
Scel
Scfd1
Scg5
Scgn
Scin
Scly
Scml1
Scn1b
Scn3b
Scn4a
Scnm1
Scnn1a
Scnn1d
Scoc
Scp2
Scrn1
Scrn3
Sctr
Scube2
Scygr2
Scyl1
Scyl2
Scyl3
Sdad1p1
Sdc2
Sdcbp
Sdcbp2-as1
Sdcbpp1
Sdccag8
Sdf4
Sdhaf1
Sdhaf3
Sdhc
Sdk1
Sdk2
Sdr42e1
Sdr42e2
Sdsl
Sec11a
Sec11c
Sec13
Sec13p1
Sec14l1
Sec14l2
Sec14l5
Sec16a
Sec16b
Sec22a
Sec23b
Sec23ip
Sec24a
Sec24d
Sec62
Sec63
Secisbp2
Secisbp2l
Seh1l
Sel1l3
Selenof
Selenoh
Selenoi
Selenokp1
Selenop
Selenot
Selenov
Sema3b
Sema3b-as1
Sema3c
Sema3e
Sema3f
Sema4b
Sema4g
Sema5b
Sema6a
Sema6a-as1
Sema6c
Sema7a
Senp5
Senp6
Senp8
Sephs2
Sephs2p1
Sepsecs
Sept1
Sept10
Sept11
Sept12
Sept14p1
Sept14p12
Sept2
Sept4
Sept7-as1
Sept7p2
Sept9
Serf2
Sergef
Serhl2
Serinc3
Serp1
Serpina1
Serpina13p
Serpina2
Serpina3
Serpina5
Serpina6
Serpina9
Serpinb11
Serpinb2
Serpinb4
Serpinb7
Serpinb8
Serpinb9p1
Serpind1
Serpine1
Serpinf1
Serpinf2
Serpini1
Sertad2
Setbp1
Setd1a
Setd5
Setd6
Setd7
Setdb2
Setx
Sez6l2
Sf3a2
Sf3b1
Sf3b2
Sf3b3
Sfi1
Sfpq
Sfr1
Sfrp4
Sft2d2
Sft2d3
Sftpc
Sfxn3
Sfxn5
Sgca
Sgcb
Sgce
Sgf29
Sgip1
Sgk2
Sgk3
Sgms1
Sgms2
Sgo1-as1
Sgo2
Sgpl1
Sgsm2
Sgsm3
Sgta
Sh2b1
Sh2b2
Sh2b3
Sh2d3a
Sh2d3c
Sh2d4a
Sh2d5
Sh2d6
Sh3bgrl3
Sh3bp1
Sh3bp2
Sh3bp4
Sh3bp5
Sh3d19
Sh3d21
Sh3gl1
Sh3glb1
Sh3kbp1
Sh3pxd2a
Sh3pxd2a-as1
Sh3rf1
Sh3rf2
Sh3rf3
Sh3rf3-as1
Sh3tc1
Sh3tc2
Sh3tc2-dt
Sh3yl1
Shank2
Shbg
Shc1
Shc4
Shd
Shf
Shisa4
Shisa5
Shisa8
Shkbp1
Shld1
Shq1
Shroom1
Shroom2
Shroom3
Siah2
Sidt2
Siglec1
Siglec10
Siglec15
Sigmar1
Sik2
Sike1
Sin3a
Sin3b
Sipa1
Sipa1l1
Sipa1l3
Sirpb1
Sirpb2
Sirt3
Sirt7
Ska1
Skap2
Skil
Skiv2l
Skp2
Sla
Slain2
Slamf7
Slc10a7
Slc11a1
Slc11a2
Slc12a4
Slc12a6
Slc12a8
Slc12a9-as1
Slc13a3
Slc13a4
Slc14a1
Slc15a3
Slc16a1
Slc16a13
Slc16a3
Slc16a5
Slc16a6
Slc16a9
Slc17a8
Slc18a1
Slc19a1
Slc1a2
Slc1a5
Slc1a7
Slc20a1
Slc20a2
Slc22a10
Slc22a11
Slc22a18
Slc22a23
Slc22a31
Slc22a4
Slc22a5
Slc22a7
Slc23a2
Slc24a1
Slc24a3
Slc24a4
Slc25a1
Slc25a10
Slc25a12
Slc25a14
Slc25a18
Slc25a20p1
Slc25a25
Slc25a25-as1
Slc25a26
Slc25a3
Slc25a32
Slc25a36
Slc25a37
Slc25a38
Slc25a38p1
Slc25a40
Slc25a42
Slc25a44
Slc25a46
Slc25a51p2
Slc25a5p7
Slc26a1
Slc26a4
Slc26a4-as1
Slc26a9
Slc27a1
Slc27a4
Slc27a5
Slc28a1
Slc29a3
Slc2a1
Slc2a14
Slc2a1-as1
Slc2a3p1
Slc2a3p2
Slc2a4
Slc2a4rg
Slc2a6
Slc2a7
Slc2a8
Slc2a9
Slc30a2
Slc30a3
Slc30a5
Slc30a6
Slc30a9
Slc34a1
Slc34a3
Slc35a1
Slc35a3
Slc35a5
Slc35b1
Slc35b4
Slc35c2
Slc35d2
Slc35e1
Slc35e2a
Slc35e2b
Slc35e3
Slc35e4
Slc35f5
Slc35f6
Slc36a1
Slc37a2
Slc37a3
Slc38a11
Slc38a2
Slc38a3
Slc38a5
Slc38a6
Slc38a9
Slc39a1
Slc39a11
Slc39a12-as1
Slc39a13
Slc39a14
Slc39a4
Slc39a7
Slc39a8
Slc3a2
Slc40a1
Slc41a2
Slc41a3
Slc43a1
Slc43a2
Slc43a3
Slc44a1
Slc44a3-as1
Slc44a4
Slc45a3
Slc45a4
Slc47a1
Slc47a2
Slc48a1
Slc49a3
Slc49a4
Slc4a11
Slc4a1ap
Slc4a7
Slc4a8
Slc50a1
Slc51a
Slc5a10
Slc5a11
Slc5a9
Slc6a11
Slc6a12
Slc6a6
Slc6a9
Slc7a11-as1
Slc7a14-as1
Slc7a2
Slc7a6
Slc7a9
Slc8a1
Slc8a1-as1
Slc8b1
Slc9a1
Slc9a3r1
Slc9a3r2
Slc9a5
Slc9a8
Slc9b2
Slco1a2
Slco2b1
Slco3a1
Slco4a1
Slco4a1-as1
Slf1
Slit1
Slit2
Slit3
Slitrk6
Slmap
Slurp2
Slx4ip
Smad1
Smad2
Smad3
Smad4
Smad6
Smap2
Smarca2
Smarca4
Smarcad1
Smarcal1
Smarcb1
Smarcc1
Smarcd1
Smc2-as1
Smc3
Smco2
Smco4
Smg1p1
Smg1p3
Smg1p7
Smg5
Smg6
Smg6-it1
Smg7
Smg8
Smilr
Smim12p1
Smim13
Smim2
Smim20
Smim21
Smim25
Smim27
Smim29
Smim2-as1
Smim36
Smim4
Smim40
Smim5
Smim6
Smim8
Smlr1
Smox
Smpd1
Smpd2
Smpd3
Smpdl3a
Smtn
Smurf1
Smyd2
Smyd3
Smyd4
Smyd5
Snai3-as1
Snap23
Snap25
Snap29
Snap47
Snca
Sncaip
Sncg
Snd1
Snhg10
Snhg11
Snhg12
Snhg14
Snhg17
Snhg20
Snhg22
Snhg25
Snhg26
Snhg29
Snhg3
Snhg4
Snhg5
Snhg7
Snhg8
Snhg9
Snora10
Snora108
Snora13
Snora17a
Snora17b
Snora1b
Snora24
Snora26
Snora3a
Snora3c
Snora48
Snora49
Snora50c
Snora55
Snora57
Snora64
Snora70
Snora71a
Snora71e
Snora73a
Snora74d
Snora78
Snora9b
Snorc
Snord104
Snord105
Snord111b
Snord114-18
Snord114-19
Snord114-2
Snord114-20
Snord114-21
Snord114-22
Snord114-23
Snord114-24
Snord114-26
Snord114-27
Snord114-28
Snord114-29
Snord114-3
Snord114-30
Snord114-5
Snord114-6
Snord118
Snord12
Snord124
Snord12b
Snord12c
Snord13
Snord2
Snord24
Snord36b
Snord38a
Snord38b
Snord3a
Snord3b-2
Snord3c
Snord3d
Snord42b
Snord45a
Snord45c
Snord46
Snord49a
Snord49b
Snord50b
Snord55
Snord58a
Snord58b
Snord68
Snord70
Snord70b
Snord72
Snord73a
Snord89
Snord93
Snord99
Snrnp27
Snrnp35
Snrnp48
Snrnp70
Snrpa
Snrpb2
Snrpc
Snrpcp19
Snrpd3
Snrpe
Snrpep4
Snrpep5
Snrpep6
Snrpf
Snrpgp15
Snrpgp20
Sntb1
Sntb2
Snu13
Snw1
Snx1
Snx11
Snx14
Snx17
Snx18
Snx19
Snx21
Snx22
Snx25
Snx27
Snx29
Snx29p2
Snx3
Snx30
Snx5
Snx6
Snx9
Socs2
Socs2-as1
Socs3
Socs5
Socs6
Socs7
Sod2
Sod2-ot1
Sorbs2
Sorbs3
Sorcs1
Sorl1
Sort1
Sos1
Sos2
Sox13
Sox15
Sox2-ot
Sox5
Sox6
Sox9
Sox9-as1
Sp100
Sp140
Sp140l
Sp2
Sp2-as1
Sp5
Spaar
Spaca5
Spag1
Spag16
Spag4
Spag5
Spag5-as1
Spag7
Spag9
Sparc
Spart
Spart-as1
Spast
Spata1
Spata13
Spata20
Spata21
Spata24
Spata25
Spata2l
Spata3-as1
Spata4
Spata5
Spata5l1
Spata6l
Spata7
Spats2
Spats2l
Spc24
Spcs2
Spdya
Specc1l
Specc1l-adora2a
Specc1p2
Spef2
Spegnb
Spen
Spg11
Spg7
Sphk1
Sphk2
Spice1
Spidr
Spink13
Spint1-as1
Spint2
Spire2
Spns1
Spns3
Spocd1
Spock1
Spock2
Spock3
Spon2
Spopl
Sppl2a
Sppl2b
Sppl3
Spred1
Spred2
Spred3
Sprr1a
Sprr3
Spry1
Spry2
Spry4
Spry4-as1
Spsb1
Spsb2
Sptan1
Sptbn1
Sptbn4
Sptlc3
Spx
Sqle
Sqor
Sqstm1
Srarp
Srbd1
Src
Srd5a1
Srd5a3
Srebf1
Srebf2
Srek1
Srfbp1
Srgap1
Srgap2-as1
Srgap3-as2
Srm
Srp14p4
Srp19
Srp72
Srp9
Srp9p1
Srpk1
Srpx2
Srrd
Srrm1
Srsf11
Srsf3
Srsf4
Srsf5
Srsf6
Srsf7
Srsf9
Srxn1
Ss18
Ss18l1
Ss18l2
Ssb
Ssbp1
Ssbp2
Ssbp3
Ssbp4
Ssc4d
Ssc5d
Ssh2
Ssmem1
Ssna1
Ssr1
Ssr1p2
Sstr5
Sstr5-as1
Ssu72
Ssuh2
St18
St20
St3gal1
St3gal3
St3gal4
St3gal5
St3gal6
St3gal6-as1
St5
St6gal1
St6galnac1
St6galnac2
St6galnac6
St7
St7-as2
St7l
St7-ot4
Stab1
Stag1
Stag2
Stag3l5p
Stag3l5p-pvrig2p-pilrb
Stam
Stambp
Stard10
Stard13
Stard13-as
Stard7
Stard8
Stat1
Stat3
Stat6
Stau2
Stau2-as1
Steap2
Stim1
Stim2
Stimate
Stip1
Stk11
Stk11ip
Stk17a
Stk19
Stk24
Stk25
Stk3
Stk32b
Stk32c
Stk35
Stk36
Stk38l
Stk4
Stk4-as1
Stkld1
Stmn1p1
Stom
Stoml1
Stpg4
Stra6
Strada
Stradb
Strap
Strbp
Strip1
Strn4
Stt3a
Stt3b
Stx10
Stx12
Stx16
Stx16-npepl1
Stx17
Stx18-as1
Stx18-it1
Stx1a
Stx1b
Stx3
Stx5
Stxbp1
Stxbp3
Stxbp4
Styx
Styxl1
Sub1
Sucla2
Sucla2-as1
Sucla2p3
Suco
Sugct
Sugt1
Sugt1p3
Sulf1
Sulf2
Sult1a2
Sult1c2
Sult2b1
Sult4a1
Sult6b1
Sumf2
Sumo2p18
Sun1
Sun2
Supt20h
Supt5h
Supt6h
Supv3l1
Surf4
Susd1
Susd4
Suv39h1
Suz12p1
Sv2b
Svbp
Svep1
Svil
Swap70
Swi5
Syap1
Sybu
Sycp2l
Sycp3
Syf2p1
Sympk
Syn3
Syndig1
Syne1
Syne2
Syngap1
Syngr3
Syngr4
Synj1
Synj2
Synj2bp-cox16
Synm
Synpo
Synrg
Sys1
Syt1
Syt12
Syt16
Syt17
Syt2
Syt5
Syt7
Syt8
Sytl1
Sytl2
Sytl3
Sytl4
Szrd1
Tab1
Tab2-as1
Tab3
Tac3
Tac4
Tacc1
Tacc2
Tacc3
Taco1
Tacstd2
Taf12
Taf15
Taf1a
Taf1c
Taf1d
Taf1l
Taf2
Taf9b
Tagln2
Taldo1
Tanc1
Tanc2
Tango2
Tango6
Tank
Taok1
Taok2
Taok3
Tap2
Tapbp
Tapt1
Tarbp1
Tars
Tars2
Tarsl2
Tas1r1
Tas2r62p
Tasor
Tasor2
Tat-as1
Tatdn2p1
Tatdn3
Tax1bp1
Tbc1d1
Tbc1d10a
Tbc1d10b
Tbc1d10c
Tbc1d15
Tbc1d16
Tbc1d17
Tbc1d19
Tbc1d22a
Tbc1d23
Tbc1d25
Tbc1d2b
Tbc1d32
Tbc1d5
Tbc1d7
Tbc1d8
Tbcb
Tbccd1
Tbcd
Tbce
Tbcel
Tbkbp1
Tbl1x
Tbl3
Tbp
Tbpl1
Tbpl2
Tbrg1
Tbx18
Tbx2
Tbx3
Tbx4
Tcam1p
Tcea2
Tcea3
Tceal1
Tceanc
Tceanc2
Tcerg1
Tcerg1l-as1
Tcf12
Tcf25
Tcf4
Tcf7
Tcf7l2
Tchp
Tcim
Tcirg1
Tcl6
Tcn1
Tcof1
Tcp11
Tcp11l1
Tcp11l2
Tcte1
Tctn1
Tdg
Tdgf1
Tdgf1p7
Tdh
Tdp1
Tdrd3
Tdrd9
Tead1
Tead3
Tecr
Tecta
Teddm1
Tekt5
Tenm2
Tent4b
Tepsin
Terf1
Terf2
Terf2ip
Tesc
Tet2
Tex13d
Tex2
Tex26-as1
Tex41
Tex46
Tex9
Tf
Tfam
Tfap2a
Tfb1m
Tfdp2
Tfeb
Tfec
Tfpi
Tfpi2
Tfrc
Tg
Tgfb2-ot1
Tgfbi
Tgfbr1
Tgfbr2
Tgfbr3
Tgfbr3l
Tgif1
Tgif2
Tgif2-rab5if
Tgm1
Tgm2
Tgm5
Tgs1
Thada
Thap1
Thap4
Thap9
Thap9-as1
Thbs1
Thbs2
Thbs3
Them4
Them5
Them6
Themis2
Thnsl1
Thoc2
Thoc5
Thoc6
Thop1
Thpo
Thra
Thrap3
Thrb
Thsd4
Thsd4-as1
Thumpd1
Thumpd1p1
Thumpd2
Thumpd3
Thumpd3-as1
Thy1
Tia1
Tial1
Tiam1
Tiam2
Ticam1
Tifa
Tigd2
Timm10b
Timm21
Timm29
Timm50
Timm8ap1
Timm8b
Timmdc1
Timp1
Tinag
Tinagl1
Tiparp
Tiprl
Tjap1
Tjp1
Tjp2
Tjp3
Tk2
Tkfc
Tle1
Tle4
Tle6
Tle7
Tlk2
Tln1
Tln2
Tlr4
Tlr5
Tm2d1
Tm2d3
Tm4sf1
Tm4sf1-as1
Tm4sf20
Tm4sf4
Tm4sf5
Tm7sf2
Tm9sf1
Tm9sf2
Tm9sf3
Tma16
Tma16p2
Tmbim1
Tmbim6
Tmc1
Tmc6
Tmc7
Tmc8
Tmcc1
Tmcc2
Tmco2
Tmco4
Tmco5a
Tmco5b
Tmco6
Tmed2
Tmed3
Tmem104
Tmem106b
Tmem107
Tmem109
Tmem110-mustn1
Tmem114
Tmem116
Tmem120a
Tmem120b
Tmem126a
Tmem127
Tmem134
Tmem135
Tmem138
Tmem140
Tmem141
Tmem143
Tmem144
Tmem14b
Tmem14c
Tmem14dp
Tmem150b
Tmem156
Tmem158
Tmem159
Tmem167b
Tmem169
Tmem170a
Tmem175
Tmem179b
Tmem18
Tmem181
Tmem183a
Tmem184b
Tmem184c
Tmem187
Tmem189-ube2v1
Tmem198
Tmem198b
Tmem199
Tmem200a
Tmem201
Tmem205
Tmem212
Tmem212-as1
Tmem214
Tmem216
Tmem220
Tmem220-as1
Tmem222
Tmem223
Tmem229b
Tmem230
Tmem231p1
Tmem232
Tmem233
Tmem237
Tmem239
Tmem241
Tmem242
Tmem245
Tmem248
Tmem25
Tmem251p1
Tmem255a
Tmem255b
Tmem258
Tmem259
Tmem26
Tmem260
Tmem262
Tmem263
Tmem273
Tmem33
Tmem35a
Tmem37
Tmem39b
Tmem42
Tmem50a
Tmem50b
Tmem51
Tmem52b
Tmem53
Tmem56
Tmem56-rwdd3
Tmem59l
Tmem62
Tmem63a
Tmem63c
Tmem65
Tmem69
Tmem70
Tmem75
Tmem79
Tmem86a
Tmem86b
Tmem87a
Tmem87b
Tmem8a
Tmem91
Tmem92
Tmem97
Tmem97p1
Tmem98
Tmie
Tmod2
Tmod3
Tmprss13
Tmprss5
Tmprss9
Tmsb4x
Tmsb4xp3
Tmtc2
Tmtc4
Tmub1
Tmub2
Tnc
Tnfaip1
Tnfaip3
Tnfaip8
Tnfrsf10b
Tnfrsf10c
Tnfrsf18
Tnfrsf19
Tnfrsf1a
Tnfrsf9
Tnfsf10
Tnfsf18
Tnfsf8
Tnik
Tnip1
Tnip2
Tnk2-as1
Tnks
Tnni1
Tnnt2
Tnp2
Tnpo1
Tnpo1p2
Tnrc18p1
Tnrc6a
Tnrc6b
Tnrc6c
Tns1
Tns2
Tns3
Tnxb
Tob1-as1
Togaram1
Tom1
Tomm22
Tomm40l
Tomm6
Tonsl
Top1mt
Top2b
Top3b
Tor1aip1
Tox4
Tp53bp1
Tp53i3
Tp53inp2
Tp53tg5
Tp63
Tp73-as1
Tpbg
Tpcn1
Tpcn2
Tpd52l1
Tpd52l2
Tph2
Tpi1p3
Tpm1
Tpm3p7
Tpm4
Tpp1
Tpp2
Tpra1
Tprg1
Tprg1l
Tprkbp1
Tprx2p
Tpsb2
Tpst1
Tpt1
Tpt1-as1
Tpt1p3
Tpt1p8
Tpte2p1
Tpte2p6
Tptep2
Tpx2
Tradd
Traf2
Traf3
Traf3ip2-as1
Traf4
Traf7
Traj22
Traj23
Traj6
Traj7
Trak2
Tram1
Trap1
Trappc12
Trappc12-as1
Trappc2b
Trappc2l
Trappc3
Trav13-1
Trav13-2
Trav18
Trav36dv7
Trav37
Trbv12-2
Trbv12-3
Trbv12-4
Trbv13
Trbv18
Trbv5-4
Trbv6-1
Trdmt1
Treh
Trerf1
Trex1
Trgva
Trib1
Trib3
Trim11
Trim15
Trim16
Trim2
Trim26
Trim34
Trim36
Trim37
Trim40
Trim41
Trim45
Trim46
Trim52-as1
Trim54
Trim6
Trim66
Trim67
Trim69
Trim6-trim34
Trim8
Trio
Triobp
Trip10
Trip12
Trip13
Trip4
Trip6
Trit1
Trmt11
Trmt112p4
Trmt44
Trmu
Trnau1ap
Trnp1
Trnt1
Trpc1
Trpc2
Trpm3
Trpm6
Trpm8
Trps1
Trpv2
Trub1
Trub2
Tsbp1-as1
Tsc1
Tsc2
Tsc22d2
Tsc22d4
Tsen15
Tsen2
Tsen34
Tsen54
Tsfm
Tsg101
Tshr
Tshz1
Tsku
Tslp
Tsn
Tsnax
Tsnax-disc1
Tsnaxip1
Tspan1
Tspan10
Tspan15
Tspan18
Tspan19
Tspan4
Tspear-as1
Tspear-as2
Tspo2
Tspyl2
Tssc4
Tssk3
Tstd1
Ttc1
Ttc14
Ttc19
Ttc25
Ttc26
Ttc3
Ttc30b
Ttc31
Ttc39a
Ttc39b
Ttc39c
Ttc41p
Ttc6
Ttc7a
Ttc7b
Ttf2
Tti1
Tti2
Ttll11-it1
Ttll13p
Ttll4
Ttll5
Ttll6
Ttll7
Ttn-as1
Ttpal
Ttr
Ttyh3
Tuba1b
Tuba1c
Tuba4a
Tubb
Tubb2bp1
Tubb3
Tubb4b
Tubb8p6
Tubb8p7
Tubbp10
Tubd1
Tubg2
Tubgcp3
Tuft1
Tug1
Tulp3
Tulp4
Tusc2
Tut7
Tvp23b
Twist1
Txk
Txlng
Txn2
Txndc11
Txndc15
Txndc17
Txndc8
Txnp1
Txnrd1
Txnrd3
Tymp
Tyms
Tymsos
Tyrobp
Tyw1
Tyw3
U2af2
U2surp
U62317.1
U73166.1
U82695.1
U91324.1
U91328.1
Uaca
Uap1
Uba1
Uba52
Uba6-as1
Ubac2
Ubald2
Ubap1
Ubap2
Ubash3b
Ubb
Ubbp1
Ubc
Ube2a
Ube2b
Ube2d1
Ube2d2
Ube2d4
Ube2e3
Ube2f
Ube2fp3
Ube2f-scly
Ube2h
Ube2m
Ube2n
Ube2o
Ube2q2p1
Ube2s
Ube2v1
Ube2v1p4
Ube2v2
Ube2v2p4
Ube2z
Ube3b
Ube3c
Ube3d
Ube4a
Ube4b
Ubfd1
Ubl4a
Ubl7-as1
Ubn1
Ubqln1
Ubqln4
Ubqln4p2
Ubr2
Ubr7
Ubtf
Ubtfl8
Ubxn11
Ubxn2a
Ubxn2b
Ubxn4
Ubxn7
Uchl1
Uchl1-as1
Uchl3
Uchl5
Uck2
Ucma
Uevld
Ufd1
Ufl1
Ufm1
Ufsp2
Ugcg
Ugdh
Uggt1
Ugp2
Ugt1a12p
Ugt1a2p
Ugt1a5
Ugt1a6
Ugt2b10
Ugt2b25p
Ugt2b28
Ugt2b4
Ugt2b7
Uhrf2
Uimc1
Ulk2
Umad1
Umodl1
Umps
Unc119
Unc13d
Unc45a
Unc50
Unc5b
Unc5cl
Unc79
Unc93a
Unc93b5
Unk
Uox
Upf1
Upf2
Upf3a
Upk1b
Upp1
Upp2
Uprt
Uqcc1
Uqcr10
Uqcrbp2
Uqcrc1
Uqcrc2
Uqcrh
Uqcrhp4
Uqcrq
Urb1
Urgcp
Urm1
Urod
Uros
Usb1
Use1
Usf2
Ushbp1
Uso1
Usp10
Usp12-as2
Usp13
Usp14
Usp15
Usp18
Usp2
Usp24
Usp2-as1
Usp30
Usp30-as1
Usp31
Usp32
Usp34
Usp36
Usp38
Usp39
Usp3-as1
Usp4
Usp40
Usp42
Usp44
Usp46
Usp47
Usp51
Usp53
Usp54
Usp8
Usp9x
Uspl1
Ust-as1
Utp14a
Utp15
Utp18
Utp23
Utp4
Utrn
Uts2
Uts2b
Uvrag-dt
Uvssa
Uxs1
Vac14
Vamp5
Vamp8
Vangl1
Vapa
Vapb
Vars
Vars2
Vash2
Vasp
Vav1
Vav3
Vax2
Vcam1
Vcan
Vdac1
Vdac2
Vdac2p4
Vegfa
Vegfb
Veph1
Vgll4
Vill
Vim
Vim-as1
Vit
Vldlr-as1
Vmac
Vmp1
Vn1r12p
Vn1r13p
Vn2r10p
Vn2r3p
Vps11
Vps13d
Vps16
Vps25
Vps26c
Vps35l
Vps36
Vps37d
Vps39
Vps45
Vps50
Vps51
Vps52
Vps53
Vps8
Vps9d1
Vrk1
Vrk2
Vrk3
Vrtn
Vsig1
Vsig10
Vsig10l2
Vsir
Vsnl1
Vsx1
Vta1
Vtcn1
Vtn
Vtrna1-1
Vtrna1-2
Vtrna1-3
Vtrna2-1
Vtrna2-2p
Vwa1
Vwa3a
Vwa5a
Vwa5b1
Vwa5b2
Vwa7
Vwc2l
Vwce
Vwf
Wac-as1
Wars
Wars2-it1
Wasf4p
Wash8p
Wash9p
Washc2a
Washc2c
Washc3
Washc4
Wbp1l
Wbp2
Wdfy1
Wdfy3
Wdr1
Wdr11
Wdr12
Wdr18
Wdr19
Wdr25
Wdr26
Wdr27
Wdr34
Wdr35
Wdr36
Wdr37
Wdr38
Wdr41
Wdr43
Wdr45
Wdr45b
Wdr48
Wdr49
Wdr55
Wdr59
Wdr6
Wdr61
Wdr62
Wdr64
Wdr66
Wdr7
Wdr70
Wdr73
Wdr75
Wdr81
Wdr82p1
Wdr83
Wdr86
Wdr87
Wdr90
Wdr93
Wee1
Wfdc21p
Whammp3
Whrn
Wipi2
Wiz
Wnk1
Wnk4
Wnt1
Wnt10a
Wnt2b
Wnt5a
Wnt5b
Wrap53
Wrn
Wrnip1
Wsb1
Wt1
Wtap
Wwc1
Wwc2
Wwp1
Wwp2
Wwtr1
Xbp1
Xirp2
Xist
Xkr8
Xpc
Xpnpep1
Xpnpep2
Xpnpep3
Xpo1
Xpo5
Xpot
Xrcc5
Xrn1
Xrra1
Xylb
Yae1
Yaf2
Yap1
Yars
Ybx1p1
Ybx3
Yes1p1
Yif1a
Yif1b
Yipf2
Yipf3
Yipf6
Yju2
Ykt6
Ylpm1
Ypel3
Ypel5
Ypel5p1
Ythdc2
Ythdf2
Ythdf3
Ywhab
Ywhae
Ywhaz
Z69706.1
Z69720.2
Z69890.1
Z82190.2
Z82196.2
Z82206.1
Z82243.1
Z82244.2
Z83844.1
Z84488.2
Z85994.1
Z85994.2
Z93015.1
Z93241.1
Z93242.1
Z93930.2
Z93930.3
Z94721.1
Z95114.3
Z97634.1
Z97653.1
Z97653.2
Z98752.1
Z98885.1
Z99289.1
Z99289.2
Z99289.3
Z99756.1
Z99943.1
Zbed3-as1
Zbed5
Zbed5-as1
Zbed6cl
Zbed9
Zbtb1
Zbtb16
Zbtb18
Zbtb20
Zbtb20-as5
Zbtb21
Zbtb22
Zbtb37
Zbtb38
Zbtb40
Zbtb43
Zbtb45
Zbtb46
Zbtb49
Zbtb7b
Zbtb9
Zc2hc1b
Zc2hc1c
Zc3h10
Zc3h11a
Zc3h12a
Zc3h12d
Zc3h15
Zc3h6
Zc3h7a
Zc3h7b
Zc3hav1
Zc3hc1
Zcchc10
Zcchc14
Zcchc2
Zcchc24
Zcchc4
Zcchc7
Zcchc8
Zcchc9
Zcwpw1
Zdhhc18
Zdhhc19
Zdhhc20
Zdhhc4
Zdhhc5
Zdhhc6
Zdhhc7
Zdhhc8
Zeb1
Zeb1-as1
Zeb2
Zeb2-as1
Zfand2a
Zfand2b
Zfand3
Zfand6
Zfas1
Zfc3h1
Zfhx3
Zfp1
Zfp2
Zfp36
Zfp36l1
Zfp41
Zfp91-cntf
Zfpl1
Zfpm2
Zfr2
Zfx
Zfx-as1
Zfy
Zfyve16
Zfyve27
Zfyve28
Zfyve9
Zgpat
Zgrf1
Zhx1
Zhx2
Zhx3
Zkscan1
Zkscan3
Zmat2
Zmat3
Zmat4
Zmiz1
Zmpste24
Zmym1
Zmym5
Zmynd10
Zmynd10-as1
Zmynd11
Zmynd12
Znf10
Znf100
Znf101p2
Znf131
Znf133
Znf141
Znf143
Znf148
Znf169
Znf175
Znf180
Znf189
Znf19
Znf192p1
Znf2
Znf205
Znf211
Znf212
Znf217
Znf219
Znf222
Znf227
Znf233
Znf24
Znf252p-as1
Znf253
Znf259p1
Znf25-dt
Znf26
Znf263
Znf268
Znf274
Znf275
Znf276
Znf277
Znf281
Znf282
Znf286a
Znf292
Znf326
Znf330
Znf331
Znf337
Znf337-as1
Znf33a
Znf341
Znf35
Znf382
Znf385a
Znf385b
Znf385c
Znf385d
Znf385d-as2
Znf391
Znf395
Znf397
Znf398
Znf408
Znf410
Znf44
Znf445
Znf446
Znf451
Znf460
Znf462
Znf474
Znf487
Znf490
Znf491
Znf502
Znf503-as1
Znf503-as2
Znf507
Znf512
Znf517
Znf526
Znf527
Znf529-as1
Znf530
Znf541
Znf547
Znf548
Znf554
Znf555
Znf557
Znf570
Znf577
Znf580
Znf581
Znf584
Znf587
Znf587b
Znf589
Znf593
Znf595
Znf596
Znf598
Znf608
Znf609
Znf610
Znf611
Znf620
Znf623
Znf625
Znf627
Znf638
Znf646
Znf653
Znf655
Znf674-as1
Znf683
Znf684
Znf688
Znf689
Znf691
Znf696
Znf7
Znf705a
Znf705g
Znf718
Znf720
Znf749
Znf76
Znf767p
Znf768
Znf778
Znf782
Znf789
Znf79
Znf791
Znf813
Znf814
Znf815p
Znf826p
Znf839
Znf847p
Znf860
Znf862
Znf90p1
Znf92
Znhit1
Znhit3
Znrd1
Znrd1asp
Znrf1
Znrf2p2
Zp2
Zp3
Zpld1
Zranb2-as2
Zscan21
Zscan25
Zscan26
Zscan31
Zscan5a
Zscan9
Zswim2
Zswim4
Zswim8
Zwilch
Zxdb
Zyx
