# Supplementary material for: A Bayesian inference transcription factor activity model for the analysis of single-cell transcriptomes
Source: Genome Res. 2021 Jul;31(7):1296–311. doi: 10.1101/gr.265595.120 (PMC8256867; doi:10.1101/gr.265595.120)
Supplement: Supplemental Material [file supp_gr.265595.120_Supplemental_Code.zip › BITFAM/inst/extdata/human/FOXA1]

A1bg
A1bg-as1
A1cf
A2m
A2m-as1
A2ml1
A2ml1-as1
A2ml1-as2
A2mp1
A3galt2
A4galt
Aacs
Aadac
Aadacl2
Aadacl2-as1
Aadacl3
Aadacp1
Aadat
Aagab
Aak1
Aamdc
Aamp
Aanat
Aar2
Aard
Aars
Aarsd1
Aasdh
Aasdhppt
Aass
Aatf
Abalon
Abat
Abca1
Abca10
Abca12
Abca13
Abca17p
Abca2
Abca3
Abca4
Abca5
Abca6
Abca7
Abca8
Abca9
Abca9-as1
Abcb1
Abcb10
Abcb11
Abcb4
Abcb5
Abcb6
Abcb7
Abcb8
Abcb9
Abcc1
Abcc10
Abcc11
Abcc12
Abcc13
Abcc2
Abcc3
Abcc4
Abcc5
Abcc5-as1
Abcc6
Abcc6p2
Abcc8
Abcc9
Abcd1
Abcd1p5
Abcd3
Abcd4
Abce1
Abcf1
Abcf2
Abcf3
Abcg1
Abcg2
Abcg4
Abcg5
Abcg8
Abhd1
Abhd10
Abhd11
Abhd11-as1
Abhd12
Abhd12b
Abhd14a
Abhd14a-acy1
Abhd14b
Abhd15-as1
Abhd16a
Abhd17a
Abhd17ap4
Abhd17ap6
Abhd17ap8
Abhd17b
Abhd17c
Abhd18
Abhd2
Abhd3
Abhd4
Abhd5
Abhd6
Abi1
Abi1p1
Abi2
Abi3
Abi3bp
Abl1
Abl2
Ablim1
Ablim2
Ablim3
Abo
Abr
Abracl
Abraxas1
Abtb1
Ac000032.1
Ac000035.1
Ac000041.1
Ac000058.1
Ac000068.1
Ac000077.1
Ac000081.1
Ac000089.1
Ac000093.1
Ac000095.2
Ac000099.1
Ac000111.1
Ac000120.1
Ac000120.2
Ac000123.1
Ac000123.2
Ac000123.3
Ac000124.1
Ac000367.1
Ac000372.1
Ac000374.1
Ac000403.1
Ac001226.1
Ac001226.2
Ac002059.3
Ac002064.2
Ac002064.3
Ac002066.1
Ac002069.2
Ac002070.1
Ac002074.1
Ac002074.2
Ac002075.1
Ac002076.1
Ac002076.2
Ac002091.2
Ac002094.1
Ac002094.4
Ac002094.5
Ac002101.1
Ac002115.1
Ac002116.1
Ac002116.2
Ac002127.1
Ac002128.2
Ac002306.1
Ac002310.1
Ac002310.2
Ac002310.3
Ac002310.4
Ac002310.6
Ac002375.1
Ac002378.1
Ac002381.1
Ac002400.1
Ac002401.2
Ac002407.1
Ac002428.2
Ac002429.1
Ac002429.2
Ac002451.1
Ac002451.2
Ac002454.1
Ac002456.2
Ac002460.1
Ac002467.1
Ac002472.2
Ac002472.3
Ac002472.4
Ac002480.1
Ac002480.2
Ac002486.1
Ac002504.1
Ac002540.1
Ac002542.1
Ac002543.1
Ac002550.1
Ac002550.2
Ac002551.1
Ac002553.1
Ac002553.2
Ac002558.1
Ac002558.2
Ac002996.1
Ac003002.1
Ac003002.3
Ac003005.1
Ac003005.2
Ac003006.1
Ac003043.1
Ac003070.1
Ac003070.2
Ac003070.7
Ac003071.1
Ac003072.1
Ac003080.1
Ac003084.1
Ac003092.1
Ac003092.2
Ac003101.2
Ac003102.1
Ac003659.1
Ac003669.1
Ac003684.1
Ac003685.2
Ac003687.1
Ac003688.2
Ac003956.1
Ac003957.1
Ac003958.2
Ac003982.1
Ac003984.1
Ac003985.1
Ac003985.2
Ac003986.2
Ac003986.3
Ac003988.1
Ac003989.1
Ac003989.2
Ac003991.1
Ac003991.2
Ac004004.1
Ac004009.1
Ac004009.2
Ac004012.1
Ac004014.2
Ac004023.1
Ac004024.1
Ac004053.1
Ac004054.1
Ac004057.1
Ac004066.1
Ac004067.1
Ac004076.1
Ac004076.2
Ac004080.2
Ac004080.3
Ac004080.4
Ac004080.6
Ac004112.1
Ac004129.1
Ac004129.3
Ac004130.1
Ac004148.1
Ac004148.2
Ac004156.1
Ac004160.1
Ac004160.2
Ac004217.1
Ac004217.2
Ac004223.1
Ac004223.2
Ac004223.3
Ac004223.4
Ac004224.2
Ac004231.3
Ac004232.2
Ac004233.3
Ac004241.1
Ac004241.2
Ac004241.3
Ac004241.4
Ac004253.2
Ac004381.1
Ac004381.3
Ac004383.1
Ac004408.1
Ac004408.2
Ac004448.2
Ac004453.2
Ac004461.2
Ac004467.1
Ac004470.1
Ac004471.1
Ac004471.2
Ac004475.1
Ac004477.1
Ac004477.3
Ac004494.1
Ac004522.1
Ac004522.2
Ac004528.1
Ac004540.1
Ac004542.1
Ac004542.2
Ac004551.1
Ac004554.2
Ac004584.1
Ac004584.2
Ac004584.3
Ac004585.1
Ac004585.2
Ac004590.1
Ac004593.1
Ac004593.2
Ac004593.3
Ac004594.1
Ac004596.1
Ac004672.1
Ac004672.2
Ac004674.1
Ac004687.1
Ac004690.2
Ac004691.1
Ac004692.2
Ac004696.2
Ac004702.1
Ac004706.1
Ac004706.3
Ac004765.1
Ac004771.3
Ac004771.4
Ac004771.5
Ac004775.1
Ac004777.1
Ac004792.1
Ac004801.1
Ac004801.4
Ac004801.5
Ac004803.1
Ac004805.1
Ac004805.2
Ac004812.1
Ac004812.2
Ac004816.1
Ac004816.2
Ac004817.3
Ac004825.1
Ac004825.2
Ac004830.1
Ac004832.1
Ac004832.3
Ac004832.4
Ac004832.5
Ac004832.6
Ac004834.1
Ac004835.1
Ac004836.1
Ac004837.1
Ac004837.2
Ac004837.3
Ac004839.1
Ac004846.2
Ac004852.1
Ac004852.2
Ac004853.1
Ac004858.1
Ac004862.1
Ac004865.2
Ac004866.2
Ac004869.1
Ac004869.2
Ac004870.1
Ac004870.2
Ac004870.3
Ac004870.4
Ac004875.1
Ac004877.2
Ac004882.1
Ac004882.2
Ac004884.2
Ac004890.1
Ac004890.2
Ac004893.2
Ac004895.1
Ac004900.1
Ac004908.1
Ac004908.2
Ac004908.3
Ac004910.1
Ac004911.1
Ac004917.1
Ac004918.1
Ac004918.3
Ac004920.1
Ac004921.1
Ac004922.1
Ac004923.4
Ac004925.1
Ac004941.1
Ac004941.2
Ac004943.2
Ac004944.1
Ac004945.1
Ac004947.1
Ac004948.1
Ac004951.3
Ac004967.1
Ac004967.2
Ac004972.1
Ac004974.1
Ac004975.1
Ac004980.1
Ac004982.1
Ac004982.2
Ac004986.1
Ac004987.1
Ac004987.2
Ac004988.1
Ac004990.1
Ac004994.1
Ac005000.1
Ac005005.3
Ac005006.1
Ac005008.1
Ac005008.2
Ac005009.1
Ac005009.2
Ac005011.1
Ac005013.1
Ac005014.1
Ac005020.2
Ac005034.3
Ac005034.4
Ac005034.5
Ac005037.1
Ac005040.1
Ac005041.1
Ac005041.2
Ac005041.3
Ac005042.1
Ac005042.2
Ac005046.1
Ac005050.1
Ac005052.1
Ac005062.1
Ac005064.1
Ac005066.1
Ac005070.2
Ac005070.3
Ac005076.1
Ac005077.1
Ac005077.2
Ac005077.4
Ac005082.1
Ac005083.1
Ac005084.1
Ac005086.1
Ac005094.1
Ac005096.1
Ac005099.1
Ac005100.1
Ac005104.1
Ac005154.1
Ac005154.2
Ac005154.3
Ac005154.4
Ac005156.1
Ac005160.1
Ac005162.1
Ac005162.2
Ac005162.3
Ac005165.2
Ac005176.2
Ac005180.1
Ac005186.1
Ac005189.1
Ac005220.1
Ac005224.1
Ac005224.3
Ac005224.4
Ac005225.2
Ac005225.4
Ac005229.1
Ac005229.2
Ac005229.3
Ac005232.1
Ac005237.1
Ac005244.1
Ac005244.2
Ac005252.2
Ac005252.3
Ac005253.1
Ac005255.1
Ac005256.1
Ac005258.1
Ac005261.1
Ac005261.4
Ac005262.1
Ac005277.1
Ac005280.1
Ac005280.2
Ac005280.3
Ac005281.1
Ac005288.1
Ac005293.1
Ac005297.1
Ac005303.1
Ac005304.1
Ac005304.2
Ac005304.3
Ac005324.1
Ac005324.2
Ac005324.4
Ac005324.5
Ac005326.1
Ac005330.1
Ac005332.2
Ac005332.4
Ac005332.6
Ac005332.7
Ac005336.2
Ac005339.1
Ac005342.1
Ac005342.2
Ac005343.1
Ac005355.1
Ac005357.1
Ac005357.2
Ac005358.1
Ac005363.2
Ac005379.1
Ac005381.1
Ac005383.1
Ac005394.1
Ac005410.1
Ac005476.2
Ac005479.2
Ac005480.1
Ac005482.1
Ac005486.1
Ac005487.1
Ac005495.2
Ac005498.1
Ac005498.2
Ac005515.1
Ac005518.2
Ac005520.1
Ac005520.2
Ac005520.4
Ac005520.5
Ac005521.1
Ac005523.2
Ac005532.1
Ac005532.2
Ac005534.1
Ac005534.2
Ac005537.1
Ac005538.1
Ac005538.2
Ac005540.1
Ac005544.1
Ac005544.2
Ac005548.1
Ac005549.1
Ac005550.2
Ac005551.1
Ac005559.1
Ac005562.1
Ac005578.1
Ac005580.1
Ac005586.2
Ac005587.1
Ac005592.1
Ac005593.1
Ac005597.1
Ac005606.1
Ac005606.2
Ac005609.3
Ac005614.1
Ac005614.2
Ac005616.1
Ac005618.1
Ac005618.3
Ac005622.1
Ac005632.2
Ac005632.4
Ac005670.2
Ac005674.1
Ac005691.1
Ac005692.3
Ac005695.1
Ac005696.1
Ac005696.2
Ac005696.3
Ac005697.1
Ac005697.2
Ac005699.1
Ac005702.1
Ac005702.2
Ac005702.4
Ac005703.1
Ac005703.3
Ac005703.4
Ac005703.5
Ac005703.6
Ac005722.1
Ac005722.3
Ac005726.3
Ac005726.4
Ac005736.1
Ac005740.3
Ac005740.4
Ac005741.1
Ac005746.1
Ac005746.2
Ac005746.3
Ac005753.1
Ac005758.1
Ac005759.1
Ac005774.1
Ac005775.1
Ac005779.1
Ac005779.2
Ac005785.1
Ac005785.2
Ac005786.2
Ac005796.1
Ac005808.1
Ac005821.1
Ac005823.1
Ac005823.2
Ac005828.4
Ac005828.5
Ac005828.6
Ac005828.7
Ac005829.1
Ac005832.4
Ac005833.1
Ac005837.1
Ac005837.2
Ac005840.1
Ac005840.2
Ac005840.3
Ac005840.4
Ac005841.1
Ac005842.1
Ac005845.1
Ac005856.1
Ac005863.1
Ac005865.1
Ac005871.2
Ac005884.2
Ac005899.2
Ac005899.3
Ac005899.5
Ac005899.7
Ac005899.8
Ac005901.1
Ac005906.2
Ac005906.3
Ac005911.1
Ac005912.2
Ac005915.1
Ac005920.1
Ac005920.2
Ac005920.3
Ac005920.4
Ac005921.2
Ac005921.3
Ac005944.1
Ac005951.1
Ac005972.1
Ac005972.2
Ac005972.3
Ac005993.1
Ac005996.1
Ac005999.1
Ac006001.2
Ac006001.3
Ac006004.1
Ac006012.1
Ac006013.1
Ac006022.1
Ac006023.2
Ac006026.1
Ac006026.3
Ac006028.1
Ac006030.1
Ac006033.1
Ac006037.2
Ac006041.1
Ac006042.2
Ac006042.3
Ac006042.4
Ac006058.4
Ac006059.1
Ac006059.2
Ac006063.2
Ac006064.1
Ac006064.3
Ac006064.4
Ac006064.5
Ac006064.6
Ac006065.3
Ac006065.4
Ac006065.6
Ac006076.1
Ac006077.2
Ac006111.2
Ac006116.3
Ac006116.6
Ac006116.8
Ac006116.9
Ac006141.1
Ac006146.1
Ac006148.1
Ac006148.2
Ac006150.1
Ac006153.1
Ac006157.1
Ac006159.1
Ac006159.2
Ac006160.1
Ac006160.2
Ac006205.1
Ac006205.2
Ac006206.1
Ac006206.2
Ac006207.1
Ac006210.1
Ac006210.2
Ac006213.1
Ac006213.4
Ac006238.1
Ac006238.2
Ac006252.1
Ac006254.1
Ac006254.3
Ac006262.1
Ac006262.2
Ac006270.1
Ac006270.3
Ac006272.1
Ac006273.1
Ac006299.1
Ac006305.1
Ac006305.2
Ac006305.3
Ac006329.1
Ac006329.2
Ac006330.1
Ac006333.1
Ac006333.2
Ac006355.2
Ac006357.1
Ac006362.1
Ac006369.1
Ac006369.2
Ac006372.1
Ac006372.2
Ac006372.3
Ac006378.1
Ac006387.1
Ac006390.1
Ac006435.1
Ac006435.2
Ac006435.3
Ac006435.4
Ac006441.2
Ac006441.4
Ac006441.5
Ac006445.2
Ac006449.2
Ac006449.6
Ac006450.1
Ac006450.3
Ac006452.1
Ac006458.1
Ac006460.1
Ac006460.2
Ac006461.1
Ac006463.1
Ac006466.1
Ac006482.1
Ac006483.1
Ac006483.2
Ac006486.2
Ac006487.2
Ac006499.1
Ac006499.2
Ac006499.3
Ac006499.5
Ac006504.5
Ac006504.7
Ac006504.8
Ac006509.1
Ac006509.2
Ac006511.1
Ac006511.3
Ac006511.5
Ac006512.2
Ac006517.1
Ac006518.1
Ac006518.2
Ac006518.7
Ac006529.1
Ac006530.1
Ac006538.1
Ac006538.2
Ac006538.3
Ac006539.1
Ac006539.3
Ac006547.1
Ac006547.3
Ac006557.1
Ac006557.4
Ac006581.1
Ac006600.1
Ac006840.1
Ac006927.2
Ac006927.3
Ac006942.1
Ac006947.1
Ac006960.1
Ac006960.2
Ac006960.3
Ac006967.1
Ac006967.2
Ac006970.2
Ac006970.3
Ac006971.1
Ac006978.2
Ac006994.1
Ac006994.2
Ac007003.1
Ac007009.1
Ac007014.2
Ac007029.1
Ac007032.1
Ac007036.2
Ac007038.1
Ac007038.2
Ac007040.1
Ac007040.2
Ac007066.1
Ac007066.2
Ac007068.1
Ac007091.1
Ac007098.1
Ac007099.1
Ac007100.1
Ac007114.2
Ac007128.1
Ac007128.2
Ac007132.1
Ac007151.1
Ac007160.1
Ac007161.1
Ac007161.3
Ac007179.3
Ac007182.2
Ac007182.3
Ac007192.1
Ac007192.2
Ac007193.2
Ac007207.1
Ac007215.1
Ac007216.1
Ac007216.3
Ac007216.4
Ac007216.5
Ac007218.1
Ac007221.1
Ac007221.2
Ac007224.1
Ac007225.1
Ac007229.1
Ac007237.1
Ac007240.1
Ac007244.1
Ac007250.1
Ac007255.1
Ac007256.1
Ac007262.1
Ac007262.2
Ac007278.2
Ac007279.1
Ac007285.1
Ac007285.2
Ac007298.2
Ac007308.1
Ac007317.1
Ac007318.1
Ac007319.1
Ac007326.1
Ac007327.1
Ac007327.2
Ac007333.1
Ac007336.2
Ac007342.2
Ac007342.4
Ac007342.5
Ac007342.6
Ac007344.1
Ac007346.1
Ac007346.2
Ac007349.2
Ac007349.3
Ac007362.1
Ac007363.1
Ac007364.1
Ac007365.1
Ac007368.1
Ac007375.1
Ac007375.2
Ac007376.2
Ac007378.1
Ac007381.1
Ac007382.1
Ac007383.1
Ac007383.2
Ac007383.3
Ac007389.1
Ac007389.4
Ac007390.1
Ac007390.2
Ac007391.1
Ac007394.1
Ac007395.1
Ac007403.1
Ac007405.1
Ac007405.2
Ac007405.3
Ac007406.1
Ac007406.2
Ac007406.4
Ac007406.5
Ac007422.1
Ac007422.2
Ac007423.1
Ac007424.1
Ac007431.2
Ac007431.3
Ac007435.1
Ac007448.1
Ac007448.3
Ac007448.4
Ac007450.1
Ac007450.3
Ac007463.1
Ac007485.1
Ac007490.1
Ac007491.1
Ac007493.1
Ac007493.2
Ac007494.1
Ac007495.1
Ac007496.1
Ac007496.2
Ac007497.1
Ac007513.1
Ac007527.1
Ac007529.1
Ac007529.2
Ac007533.1
Ac007540.1
Ac007541.1
Ac007546.1
Ac007546.3
Ac007547.1
Ac007547.3
Ac007551.2
Ac007552.1
Ac007552.2
Ac007557.1
Ac007557.4
Ac007559.1
Ac007563.2
Ac007566.1
Ac007568.1
Ac007569.1
Ac007570.1
Ac007599.2
Ac007601.2
Ac007608.2
Ac007608.3
Ac007608.4
Ac007610.1
Ac007610.2
Ac007610.3
Ac007610.4
Ac007611.1
Ac007613.1
Ac007614.1
Ac007618.1
Ac007619.2
Ac007620.1
Ac007620.2
Ac007620.3
Ac007621.1
Ac007622.2
Ac007638.1
Ac007655.1
Ac007656.1
Ac007656.2
Ac007663.1
Ac007663.2
Ac007663.3
Ac007663.4
Ac007666.1
Ac007671.1
Ac007679.2
Ac007681.1
Ac007683.1
Ac007683.2
Ac007684.1
Ac007686.1
Ac007686.2
Ac007686.3
Ac007686.4
Ac007688.1
Ac007688.2
Ac007738.1
Ac007744.1
Ac007751.1
Ac007773.1
Ac007780.1
Ac007785.2
Ac007785.3
Ac007786.1
Ac007787.1
Ac007790.1
Ac007792.1
Ac007795.1
Ac007823.1
Ac007834.1
Ac007842.1
Ac007846.1
Ac007848.1
Ac007849.1
Ac007861.1
Ac007878.1
Ac007879.1
Ac007879.2
Ac007879.4
Ac007881.3
Ac007899.1
Ac007906.1
Ac007906.2
Ac007907.1
Ac007919.1
Ac007919.2
Ac007920.2
Ac007922.1
Ac007922.2
Ac007923.1
Ac007923.3
Ac007923.4
Ac007938.2
Ac007948.1
Ac007950.1
Ac007950.3
Ac007952.4
Ac007953.1
Ac007954.1
Ac007956.1
Ac007967.1
Ac007969.1
Ac007969.2
Ac007991.1
Ac007991.2
Ac007991.3
Ac007992.1
Ac007992.2
Ac007993.2
Ac007993.3
Ac007996.1
Ac007998.2
Ac007998.3
Ac007998.5
Ac008011.1
Ac008011.2
Ac008012.1
Ac008013.1
Ac008013.2
Ac008013.3
Ac008014.1
Ac008015.1
Ac008026.3
Ac008033.2
Ac008035.1
Ac008038.1
Ac008040.1
Ac008040.3
Ac008040.4
Ac008050.1
Ac008056.1
Ac008060.1
Ac008060.2
Ac008060.3
Ac008063.1
Ac008063.2
Ac008066.1
Ac008067.1
Ac008072.1
Ac008073.2
Ac008073.3
Ac008074.1
Ac008074.2
Ac008079.1
Ac008080.1
Ac008080.3
Ac008080.4
Ac008083.1
Ac008083.2
Ac008083.3
Ac008105.2
Ac008105.3
Ac008109.1
Ac008115.1
Ac008115.2
Ac008115.3
Ac008121.2
Ac008124.1
Ac008125.1
Ac008126.1
Ac008134.1
Ac008147.1
Ac008147.4
Ac008155.1
Ac008163.1
Ac008164.1
Ac008243.1
Ac008250.1
Ac008250.2
Ac008264.1
Ac008267.2
Ac008267.5
Ac008267.8
Ac008268.1
Ac008269.1
Ac008269.2
Ac008277.1
Ac008277.2
Ac008278.1
Ac008280.1
Ac008280.3
Ac008378.1
Ac008379.1
Ac008385.1
Ac008393.1
Ac008395.1
Ac008397.2
Ac008403.4
Ac008406.1
Ac008406.3
Ac008413.2
Ac008415.1
Ac008417.1
Ac008427.1
Ac008429.1
Ac008429.4
Ac008438.1
Ac008438.2
Ac008440.1
Ac008443.1
Ac008443.2
Ac008443.4
Ac008443.5
Ac008443.6
Ac008453.1
Ac008456.1
Ac008464.1
Ac008481.3
Ac008494.1
Ac008494.2
Ac008494.3
Ac008496.2
Ac008498.2
Ac008505.1
Ac008507.1
Ac008507.2
Ac008514.1
Ac008514.2
Ac008521.1
Ac008521.2
Ac008522.1
Ac008525.1
Ac008525.2
Ac008526.1
Ac008533.1
Ac008534.1
Ac008537.4
Ac008543.1
Ac008543.2
Ac008543.4
Ac008543.5
Ac008549.1
Ac008549.2
Ac008549.3
Ac008554.2
Ac008555.1
Ac008555.2
Ac008555.4
Ac008555.5
Ac008555.6
Ac008556.1
Ac008562.1
Ac008568.1
Ac008571.1
Ac008574.1
Ac008575.1
Ac008581.1
Ac008581.2
Ac008588.1
Ac008591.1
Ac008592.1
Ac008592.2
Ac008592.3
Ac008592.4
Ac008601.1
Ac008608.2
Ac008610.1
Ac008620.1
Ac008620.2
Ac008622.1
Ac008622.2
Ac008622.3
Ac008628.1
Ac008628.2
Ac008629.1
Ac008629.2
Ac008638.1
Ac008641.1
Ac008649.2
Ac008652.1
Ac008655.1
Ac008659.1
Ac008662.1
Ac008663.1
Ac008663.3
Ac008667.2
Ac008667.4
Ac008669.1
Ac008670.1
Ac008677.1
Ac008677.2
Ac008677.3
Ac008687.7
Ac008691.1
Ac008694.2
Ac008695.1
Ac008696.1
Ac008696.2
Ac008700.1
Ac008716.1
Ac008723.1
Ac008734.2
Ac008735.1
Ac008735.5
Ac008736.1
Ac008736.2
Ac008736.3
Ac008738.1
Ac008738.2
Ac008738.3
Ac008738.5
Ac008747.1
Ac008750.1
Ac008750.2
Ac008750.3
Ac008750.4
Ac008750.7
Ac008752.1
Ac008752.2
Ac008753.1
Ac008758.2
Ac008758.5
Ac008761.3
Ac008763.2
Ac008764.10
Ac008764.2
Ac008764.5
Ac008764.6
Ac008764.7
Ac008764.8
Ac008764.9
Ac008770.1
Ac008770.2
Ac008770.3
Ac008771.1
Ac008780.2
Ac008781.1
Ac008781.2
Ac008794.1
Ac008794.2
Ac008799.1
Ac008799.2
Ac008805.2
Ac008808.1
Ac008808.2
Ac008813.1
Ac008814.1
Ac008825.1
Ac008837.1
Ac008837.2
Ac008840.1
Ac008868.1
Ac008869.1
Ac008870.1
Ac008870.3
Ac008870.5
Ac008871.1
Ac008875.1
Ac008878.1
Ac008878.2
Ac008878.3
Ac008885.2
Ac008892.1
Ac008894.2
Ac008894.3
Ac008897.1
Ac008897.2
Ac008897.3
Ac008906.1
Ac008906.2
Ac008914.1
Ac008915.2
Ac008937.2
Ac008937.3
Ac008945.1
Ac008946.1
Ac008953.1
Ac008957.1
Ac008957.3
Ac008966.1
Ac008966.2
Ac008969.1
Ac008972.1
Ac008985.1
Ac009005.1
Ac009019.1
Ac009034.1
Ac009041.1
Ac009041.2
Ac009041.3
Ac009041.4
Ac009044.1
Ac009054.1
Ac009054.2
Ac009060.1
Ac009061.1
Ac009061.2
Ac009065.1
Ac009065.4
Ac009065.8
Ac009075.1
Ac009075.2
Ac009078.2
Ac009078.3
Ac009086.3
Ac009087.1
Ac009088.2
Ac009088.3
Ac009088.4
Ac009090.2
Ac009090.3
Ac009090.4
Ac009090.5
Ac009090.6
Ac009093.3
Ac009093.4
Ac009093.5
Ac009093.6
Ac009093.8
Ac009094.1
Ac009097.2
Ac009097.3
Ac009097.4
Ac009101.1
Ac009102.1
Ac009107.1
Ac009107.2
Ac009108.1
Ac009108.2
Ac009108.3
Ac009108.4
Ac009108.5
Ac009113.1
Ac009118.2
Ac009119.1
Ac009119.2
Ac009119.3
Ac009120.1
Ac009120.2
Ac009120.4
Ac009121.1
Ac009121.2
Ac009126.1
Ac009133.1
Ac009133.2
Ac009133.3
Ac009133.5
Ac009133.6
Ac009135.2
Ac009137.1
Ac009139.1
Ac009139.2
Ac009145.1
Ac009145.3
Ac009148.1
Ac009159.2
Ac009159.3
Ac009159.4
Ac009161.1
Ac009163.2
Ac009163.3
Ac009163.6
Ac009166.1
Ac009171.2
Ac009220.2
Ac009226.1
Ac009227.1
Ac009229.1
Ac009229.3
Ac009234.1
Ac009237.14
Ac009237.2
Ac009237.3
Ac009237.5
Ac009245.1
Ac009248.2
Ac009262.1
Ac009263.1
Ac009264.1
Ac009268.1
Ac009268.2
Ac009269.2
Ac009269.3
Ac009269.5
Ac009271.1
Ac009275.1
Ac009276.1
Ac009283.1
Ac009292.1
Ac009292.2
Ac009299.1
Ac009299.3
Ac009301.1
Ac009302.1
Ac009303.1
Ac009303.2
Ac009303.3
Ac009303.4
Ac009305.1
Ac009309.1
Ac009310.1
Ac009312.1
Ac009313.1
Ac009318.2
Ac009318.3
Ac009318.4
Ac009319.1
Ac009320.1
Ac009336.3
Ac009365.1
Ac009365.2
Ac009365.3
Ac009387.1
Ac009396.1
Ac009403.1
Ac009403.2
Ac009404.1
Ac009407.1
Ac009413.1
Ac009432.1
Ac009432.2
Ac009464.1
Ac009477.1
Ac009478.1
Ac009480.1
Ac009480.2
Ac009486.1
Ac009487.2
Ac009487.4
Ac009495.1
Ac009495.2
Ac009495.3
Ac009498.1
Ac009501.2
Ac009502.1
Ac009506.1
Ac009506.2
Ac009509.1
Ac009509.2
Ac009509.3
Ac009511.1
Ac009511.2
Ac009518.1
Ac009522.1
Ac009533.1
Ac009542.1
Ac009542.2
Ac009549.1
Ac009554.1
Ac009554.2
Ac009558.2
Ac009560.1
Ac009562.1
Ac009563.1
Ac009567.2
Ac009570.1
Ac009597.1
Ac009623.1
Ac009630.2
Ac009643.2
Ac009646.2
Ac009652.1
Ac009686.1
Ac009686.2
Ac009716.2
Ac009720.1
Ac009729.1
Ac009743.1
Ac009754.1
Ac009779.2
Ac009779.3
Ac009784.1
Ac009800.1
Ac009802.1
Ac009803.2
Ac009804.1
Ac009806.1
Ac009812.1
Ac009812.2
Ac009812.3
Ac009831.1
Ac009852.1
Ac009869.1
Ac009879.2
Ac009879.3
Ac009884.1
Ac009884.2
Ac009901.2
Ac009902.1
Ac009902.2
Ac009948.1
Ac009950.1
Ac009950.2
Ac009951.2
Ac009961.1
Ac009961.3
Ac009967.1
Ac009970.1
Ac009974.1
Ac009975.2
Ac009988.1
Ac009994.1
Ac009996.1
Ac009997.1
Ac010082.1
Ac010087.1
Ac010096.1
Ac010099.1
Ac010099.2
Ac010105.1
Ac010132.1
Ac010132.2
Ac010132.3
Ac010132.4
Ac010136.1
Ac010139.1
Ac010148.1
Ac010157.2
Ac010163.2
Ac010168.1
Ac010168.2
Ac010181.1
Ac010185.1
Ac010186.1
Ac010186.2
Ac010186.4
Ac010196.1
Ac010197.2
Ac010198.1
Ac010198.2
Ac010200.1
Ac010201.1
Ac010201.2
Ac010202.1
Ac010203.1
Ac010203.2
Ac010205.1
Ac010210.1
Ac010223.1
Ac010226.1
Ac010230.1
Ac010240.1
Ac010240.3
Ac010245.1
Ac010245.2
Ac010247.1
Ac010255.1
Ac010255.2
Ac010255.3
Ac010260.1
Ac010261.1
Ac010261.2
Ac010265.1
Ac010266.2
Ac010271.1
Ac010271.2
Ac010273.1
Ac010280.3
Ac010285.2
Ac010297.1
Ac010306.1
Ac010307.1
Ac010307.2
Ac010307.3
Ac010307.4
Ac010319.1
Ac010319.3
Ac010319.4
Ac010319.5
Ac010320.2
Ac010320.4
Ac010323.1
Ac010323.2
Ac010325.2
Ac010326.4
Ac010327.2
Ac010327.3
Ac010327.4
Ac010328.2
Ac010329.1
Ac010329.5
Ac010330.1
Ac010331.1
Ac010333.3
Ac010335.1
Ac010335.2
Ac010335.3
Ac010336.1
Ac010336.2
Ac010336.5
Ac010338.1
Ac010342.1
Ac010343.1
Ac010343.2
Ac010343.3
Ac010359.1
Ac010376.1
Ac010378.1
Ac010385.2
Ac010395.1
Ac010401.2
Ac010406.1
Ac010409.1
Ac010420.1
Ac010422.1
Ac010422.2
Ac010422.4
Ac010422.6
Ac010422.7
Ac010422.8
Ac010424.3
Ac010442.1
Ac010442.2
Ac010442.3
Ac010445.1
Ac010451.1
Ac010451.3
Ac010457.1
Ac010460.1
Ac010460.2
Ac010463.1
Ac010468.3
Ac010469.2
Ac010478.1
Ac010480.1
Ac010486.2
Ac010486.3
Ac010487.1
Ac010487.2
Ac010491.1
Ac010501.1
Ac010504.1
Ac010511.1
Ac010519.1
Ac010522.1
Ac010531.2
Ac010531.4
Ac010531.6
Ac010531.7
Ac010531.8
Ac010536.3
Ac010542.2
Ac010542.5
Ac010547.1
Ac010547.2
Ac010547.3
Ac010551.1
Ac010551.3
Ac010587.1
Ac010587.2
Ac010595.1
Ac010598.1
Ac010601.1
Ac010608.1
Ac010608.3
Ac010615.2
Ac010615.4
Ac010616.1
Ac010618.1
Ac010618.4
Ac010619.2
Ac010620.2
Ac010624.1
Ac010625.1
Ac010631.1
Ac010632.1
Ac010636.1
Ac010636.2
Ac010641.1
Ac010646.1
Ac010649.1
Ac010653.1
Ac010653.2
Ac010653.3
Ac010654.1
Ac010655.1
Ac010655.2
Ac010655.3
Ac010655.4
Ac010680.4
Ac010723.1
Ac010729.1
Ac010735.1
Ac010735.2
Ac010738.1
Ac010745.1
Ac010745.2
Ac010745.3
Ac010745.5
Ac010746.1
Ac010754.1
Ac010761.1
Ac010761.2
Ac010761.3
Ac010761.4
Ac010761.5
Ac010761.7
Ac010768.3
Ac010776.1
Ac010776.2
Ac010789.1
Ac010809.2
Ac010809.3
Ac010834.1
Ac010834.2
Ac010834.3
Ac010857.1
Ac010872.1
Ac010878.1
Ac010881.1
Ac010883.1
Ac010884.1
Ac010886.1
Ac010891.1
Ac010894.2
Ac010894.3
Ac010894.4
Ac010894.5
Ac010900.1
Ac010904.1
Ac010904.2
Ac010928.1
Ac010928.2
Ac010928.3
Ac010931.2
Ac010931.3
Ac010947.1
Ac010967.2
Ac010967.3
Ac010969.1
Ac010973.1
Ac010975.2
Ac010976.1
Ac010978.1
Ac010980.1
Ac010980.2
Ac010997.2
Ac010997.4
Ac010997.5
Ac010997.6
Ac010998.1
Ac010998.2
Ac010998.3
Ac010999.1
Ac010999.2
Ac011005.2
Ac011005.3
Ac011008.1
Ac011008.2
Ac011092.2
Ac011120.1
Ac011124.1
Ac011139.1
Ac011195.1
Ac011195.2
Ac011196.1
Ac011242.1
Ac011247.1
Ac011270.1
Ac011270.2
Ac011284.1
Ac011287.1
Ac011294.1
Ac011298.1
Ac011352.3
Ac011362.1
Ac011363.1
Ac011365.1
Ac011373.1
Ac011374.1
Ac011379.2
Ac011383.1
Ac011389.1
Ac011389.2
Ac011389.3
Ac011396.2
Ac011405.1
Ac011405.2
Ac011406.1
Ac011411.1
Ac011416.1
Ac011416.2
Ac011416.3
Ac011443.1
Ac011444.1
Ac011444.2
Ac011444.3
Ac011445.2
Ac011446.2
Ac011447.3
Ac011447.5
Ac011447.7
Ac011448.1
Ac011453.2
Ac011455.1
Ac011460.1
Ac011462.1
Ac011462.2
Ac011462.3
Ac011462.4
Ac011462.5
Ac011465.1
Ac011466.1
Ac011468.3
Ac011468.5
Ac011471.2
Ac011471.4
Ac011472.3
Ac011472.4
Ac011474.1
Ac011475.1
Ac011476.2
Ac011476.3
Ac011477.1
Ac011477.2
Ac011477.5
Ac011478.1
Ac011479.3
Ac011481.1
Ac011487.2
Ac011487.4
Ac011491.1
Ac011491.3
Ac011495.1
Ac011498.1
Ac011498.7
Ac011500.2
Ac011500.3
Ac011503.1
Ac011507.1
Ac011511.1
Ac011511.2
Ac011511.3
Ac011511.4
Ac011518.1
Ac011523.1
Ac011524.2
Ac011525.1
Ac011525.2
Ac011529.1
Ac011551.1
Ac011586.1
Ac011586.2
Ac011591.1
Ac011591.2
Ac011592.1
Ac011595.2
Ac011603.1
Ac011603.2
Ac011604.2
Ac011611.3
Ac011611.4
Ac011611.5
Ac011632.1
Ac011676.3
Ac011700.1
Ac011726.2
Ac011726.3
Ac011731.1
Ac011742.1
Ac011742.2
Ac011742.3
Ac011747.1
Ac011752.1
Ac011753.2
Ac011753.4
Ac011773.1
Ac011773.2
Ac011773.3
Ac011773.4
Ac011816.1
Ac011816.2
Ac011824.2
Ac011825.2
Ac011825.3
Ac011825.4
Ac011840.1
Ac011891.1
Ac011891.2
Ac011894.1
Ac011897.1
Ac011899.2
Ac011900.1
Ac011901.1
Ac011921.1
Ac011921.2
Ac011921.3
Ac011933.1
Ac011933.2
Ac011933.3
Ac011933.4
Ac011939.1
Ac011939.2
Ac011939.3
Ac011944.2
Ac011978.2
Ac011979.1
Ac011979.2
Ac011994.1
Ac011995.1
Ac011997.1
Ac011998.1
Ac012020.1
Ac012038.1
Ac012038.2
Ac012044.1
Ac012048.1
Ac012055.2
Ac012065.2
Ac012065.3
Ac012065.4
Ac012065.5
Ac012066.1
Ac012074.1
Ac012081.1
Ac012085.2
Ac012087.1
Ac012087.2
Ac012100.1
Ac012100.3
Ac012103.1
Ac012123.1
Ac012123.2
Ac012146.1
Ac012146.2
Ac012146.3
Ac012150.1
Ac012150.2
Ac012158.1
Ac012158.2
Ac012170.1
Ac012170.2
Ac012170.3
Ac012174.1
Ac012181.1
Ac012181.2
Ac012182.1
Ac012183.1
Ac012184.1
Ac012184.2
Ac012184.3
Ac012184.4
Ac012186.1
Ac012186.3
Ac012213.4
Ac012213.5
Ac012229.1
Ac012236.1
Ac012254.2
Ac012254.3
Ac012291.1
Ac012291.2
Ac012301.1
Ac012306.1
Ac012306.2
Ac012307.1
Ac012308.1
Ac012313.1
Ac012313.10
Ac012313.3
Ac012313.6
Ac012313.8
Ac012313.9
Ac012314.22
Ac012317.1
Ac012321.1
Ac012339.2
Ac012349.1
Ac012354.2
Ac012354.3
Ac012358.2
Ac012358.3
Ac012360.1
Ac012361.1
Ac012363.1
Ac012366.1
Ac012368.1
Ac012368.2
Ac012370.1
Ac012370.2
Ac012377.1
Ac012378.1
Ac012378.2
Ac012379.1
Ac012379.2
Ac012400.1
Ac012409.1
Ac012409.2
Ac012409.4
Ac012409.5
Ac012417.1
Ac012435.1
Ac012442.2
Ac012443.1
Ac012445.1
Ac012447.1
Ac012451.1
Ac012454.1
Ac012456.1
Ac012456.2
Ac012462.1
Ac012462.2
Ac012462.3
Ac012464.2
Ac012464.3
Ac012467.1
Ac012470.1
Ac012485.2
Ac012485.3
Ac012486.1
Ac012488.1
Ac012488.2
Ac012491.1
Ac012493.1
Ac012493.2
Ac012493.3
Ac012494.1
Ac012497.1
Ac012498.1
Ac012498.2
Ac012499.1
Ac012506.1
Ac012507.1
Ac012507.2
Ac012507.3
Ac012511.1
Ac012513.1
Ac012513.2
Ac012513.3
Ac012531.1
Ac012531.2
Ac012531.3
Ac012531.4
Ac012531.5
Ac012555.1
Ac012557.1
Ac012557.2
Ac012560.1
Ac012564.1
Ac012574.2
Ac012588.1
Ac012593.1
Ac012613.1
Ac012615.1
Ac012615.4
Ac012615.5
Ac012618.3
Ac012625.1
Ac012629.1
Ac012629.2
Ac012636.1
Ac012640.1
Ac012640.3
Ac012640.4
Ac012645.1
Ac012651.1
Ac012653.2
Ac012668.2
Ac012668.3
Ac012669.1
Ac012673.1
Ac012676.3
Ac012676.4
Ac012676.5
Ac013244.2
Ac013244.3
Ac013248.1
Ac013262.1
Ac013264.1
Ac013267.1
Ac013275.1
Ac013286.1
Ac013356.3
Ac013356.4
Ac013391.2
Ac013394.1
Ac013400.1
Ac013401.1
Ac013402.3
Ac013403.1
Ac013403.2
Ac013404.1
Ac013410.1
Ac013410.2
Ac013429.1
Ac013429.2
Ac013436.1
Ac013437.1
Ac013437.2
Ac013439.1
Ac013444.2
Ac013451.2
Ac013452.1
Ac013452.2
Ac013467.1
Ac013467.2
Ac013468.1
Ac013470.1
Ac013470.2
Ac013472.1
Ac013472.2
Ac013472.3
Ac013476.1
Ac013476.2
Ac013489.1
Ac013489.3
Ac013509.1
Ac013549.1
Ac013562.2
Ac013565.3
Ac013643.3
Ac013652.1
Ac013652.2
Ac013701.1
Ac013717.1
Ac013724.1
Ac013726.1
Ac013731.1
Ac013733.1
Ac013828.1
Ac015468.1
Ac015468.3
Ac015468.4
Ac015540.1
Ac015563.1
Ac015660.1
Ac015660.2
Ac015660.4
Ac015674.1
Ac015687.1
Ac015688.1
Ac015688.5
Ac015689.1
Ac015689.2
Ac015712.1
Ac015712.2
Ac015712.4
Ac015712.5
Ac015712.6
Ac015722.1
Ac015722.2
Ac015726.2
Ac015727.1
Ac015771.1
Ac015795.1
Ac015802.1
Ac015802.2
Ac015802.3
Ac015802.4
Ac015802.5
Ac015802.6
Ac015804.1
Ac015813.1
Ac015813.2
Ac015813.4
Ac015813.5
Ac015813.6
Ac015813.7
Ac015818.5
Ac015818.6
Ac015845.1
Ac015845.2
Ac015849.1
Ac015849.2
Ac015849.3
Ac015849.4
Ac015849.5
Ac015853.2
Ac015853.3
Ac015871.1
Ac015871.4
Ac015871.5
Ac015878.1
Ac015878.2
Ac015908.1
Ac015908.2
Ac015908.3
Ac015908.4
Ac015908.6
Ac015908.7
Ac015909.2
Ac015909.3
Ac015909.5
Ac015910.1
Ac015911.2
Ac015912.2
Ac015912.3
Ac015917.1
Ac015920.1
Ac015921.1
Ac015922.1
Ac015922.2
Ac015923.1
Ac015936.1
Ac015936.2
Ac015961.1
Ac015961.2
Ac015967.1
Ac015969.1
Ac015971.1
Ac015977.2
Ac015982.1
Ac015983.2
Ac016026.1
Ac016027.1
Ac016027.3
Ac016027.5
Ac016042.1
Ac016044.1
Ac016065.1
Ac016065.2
Ac016074.1
Ac016144.1
Ac016152.1
Ac016168.2
Ac016182.1
Ac016205.1
Ac016229.1
Ac016229.2
Ac016245.1
Ac016251.1
Ac016251.2
Ac016252.1
Ac016256.1
Ac016292.2
Ac016355.1
Ac016382.1
Ac016394.1
Ac016394.2
Ac016396.1
Ac016397.1
Ac016405.1
Ac016405.2
Ac016405.3
Ac016493.1
Ac016526.3
Ac016542.1
Ac016542.2
Ac016550.1
Ac016550.2
Ac016553.1
Ac016556.1
Ac016559.1
Ac016575.1
Ac016576.1
Ac016582.1
Ac016582.2
Ac016582.3
Ac016586.1
Ac016588.2
Ac016590.3
Ac016596.1
Ac016596.2
Ac016597.1
Ac016597.2
Ac016598.2
Ac016601.1
Ac016629.1
Ac016629.3
Ac016632.1
Ac016644.1
Ac016650.1
Ac016683.1
Ac016687.2
Ac016691.1
Ac016700.3
Ac016705.1
Ac016705.2
Ac016708.1
Ac016710.1
Ac016717.3
Ac016722.1
Ac016723.1
Ac016724.1
Ac016727.1
Ac016727.3
Ac016730.1
Ac016734.1
Ac016734.2
Ac016735.1
Ac016737.1
Ac016737.2
Ac016739.1
Ac016745.1
Ac016746.1
Ac016747.1
Ac016747.3
Ac016747.4
Ac016751.1
Ac016751.2
Ac016766.1
Ac016773.1
Ac016813.1
Ac016822.1
Ac016825.1
Ac016831.1
Ac016831.2
Ac016831.3
Ac016831.4
Ac016831.5
Ac016831.7
Ac016866.1
Ac016866.2
Ac016866.3
Ac016876.2
Ac016876.3
Ac016877.1
Ac016877.3
Ac016885.1
Ac016885.2
Ac016894.1
Ac016903.1
Ac016903.2
Ac016907.1
Ac016907.2
Ac016908.1
Ac016910.1
Ac016912.1
Ac016924.1
Ac016949.1
Ac016956.1
Ac016957.1
Ac016968.1
Ac016987.1
Ac016987.2
Ac016993.1
Ac016999.1
Ac017002.5
Ac017002.6
Ac017006.2
Ac017007.1
Ac017007.3
Ac017007.4
Ac017007.5
Ac017015.2
Ac017035.1
Ac017037.4
Ac017053.1
Ac017067.1
Ac017078.1
Ac017079.1
Ac017081.1
Ac017083.1
Ac017091.1
Ac017100.1
Ac017100.2
Ac017101.1
Ac017104.1
Ac017104.2
Ac017104.3
Ac017116.1
Ac017116.2
Ac018358.1
Ac018362.1
Ac018362.2
Ac018362.3
Ac018410.1
Ac018413.1
Ac018437.1
Ac018437.2
Ac018442.2
Ac018445.1
Ac018450.1
Ac018463.1
Ac018464.1
Ac018467.1
Ac018470.1
Ac018475.1
Ac018511.1
Ac018511.2
Ac018511.5
Ac018521.1
Ac018521.2
Ac018521.3
Ac018521.5
Ac018521.6
Ac018523.2
Ac018529.1
Ac018529.2
Ac018529.3
Ac018541.1
Ac018552.3
Ac018557.2
Ac018558.1
Ac018558.3
Ac018558.4
Ac018558.5
Ac018563.1
Ac018607.1
Ac018618.2
Ac018628.1
Ac018628.2
Ac018629.1
Ac018630.2
Ac018634.1
Ac018635.2
Ac018637.1
Ac018638.3
Ac018638.7
Ac018638.8
Ac018639.1
Ac018641.1
Ac018645.2
Ac018647.1
Ac018647.2
Ac018648.1
Ac018653.3
Ac018653.4
Ac018680.1
Ac018682.1
Ac018682.2
Ac018683.1
Ac018690.1
Ac018693.2
Ac018695.5
Ac018697.1
Ac018712.1
Ac018716.2
Ac018717.1
Ac018730.1
Ac018735.1
Ac018738.1
Ac018752.1
Ac018754.1
Ac018755.2
Ac018755.3
Ac018761.2
Ac018761.3
Ac018766.1
Ac018781.1
Ac018797.1
Ac018804.1
Ac018809.1
Ac018814.1
Ac018816.2
Ac018832.1
Ac018845.1
Ac018845.2
Ac018845.3
Ac018865.1
Ac018865.3
Ac018866.1
Ac018868.1
Ac018868.2
Ac018878.1
Ac018889.1
Ac018892.3
Ac018904.1
Ac018926.1
Ac018926.3
Ac018946.1
Ac018946.2
Ac018992.1
Ac019055.1
Ac019068.1
Ac019069.1
Ac019072.1
Ac019077.1
Ac019080.1
Ac019080.2
Ac019080.3
Ac019080.4
Ac019080.5
Ac019084.1
Ac019097.1
Ac019103.1
Ac019117.1
Ac019117.2
Ac019117.3
Ac019127.1
Ac019129.1
Ac019129.2
Ac019130.1
Ac019131.1
Ac019131.2
Ac019133.1
Ac019155.1
Ac019155.2
Ac019155.3
Ac019159.1
Ac019163.1
Ac019171.1
Ac019178.1
Ac019178.2
Ac019181.1
Ac019183.1
Ac019185.2
Ac019193.2
Ac019193.3
Ac019197.1
Ac019205.1
Ac019206.1
Ac019209.1
Ac019209.2
Ac019209.3
Ac019211.1
Ac019226.1
Ac019226.2
Ac019254.1
Ac019257.1
Ac019257.2
Ac019257.8
Ac019278.1
Ac019294.1
Ac019294.2
Ac019294.3
Ac019349.1
Ac020551.1
Ac020558.1
Ac020595.1
Ac020604.1
Ac020611.1
Ac020611.2
Ac020612.1
Ac020612.2
Ac020612.3
Ac020629.1
Ac020636.2
Ac020637.1
Ac020651.1
Ac020656.2
Ac020658.1
Ac020658.5
Ac020661.1
Ac020661.2
Ac020661.3
Ac020661.4
Ac020687.1
Ac020699.1
Ac020704.1
Ac020718.1
Ac020728.1
Ac020743.2
Ac020763.1
Ac020763.3
Ac020765.2
Ac020765.3
Ac020765.5
Ac020891.1
Ac020891.2
Ac020891.3
Ac020891.4
Ac020892.1
Ac020892.2
Ac020899.1
Ac020904.2
Ac020904.3
Ac020905.1
Ac020907.1
Ac020907.2
Ac020907.3
Ac020907.4
Ac020907.5
Ac020910.3
Ac020910.5
Ac020910.6
Ac020911.1
Ac020911.2
Ac020912.1
Ac020913.2
Ac020914.4
Ac020915.1
Ac020915.2
Ac020915.5
Ac020916.2
Ac020922.1
Ac020922.2
Ac020922.4
Ac020923.1
Ac020928.1
Ac020928.2
Ac020928.3
Ac020951.1
Ac020978.4
Ac020978.5
Ac020978.7
Ac020978.9
Ac020980.1
Ac020983.1
Ac021006.1
Ac021006.2
Ac021006.3
Ac021016.3
Ac021054.1
Ac021066.1
Ac021066.2
Ac021074.2
Ac021074.3
Ac021078.1
Ac021086.1
Ac021087.2
Ac021092.1
Ac021097.2
Ac021106.2
Ac021106.3
Ac021127.1
Ac021146.1
Ac021146.10
Ac021146.2
Ac021146.4
Ac021146.6
Ac021146.7
Ac021146.8
Ac021146.9
Ac021151.1
Ac021171.1
Ac021188.1
Ac021218.1
Ac021220.1
Ac021231.3
Ac021237.1
Ac021242.3
Ac021269.1
Ac021269.2
Ac021321.1
Ac021351.1
Ac021382.1
Ac021422.1
Ac021483.2
Ac021491.2
Ac021504.1
Ac021506.2
Ac021517.1
Ac021534.1
Ac021549.1
Ac021590.1
Ac021594.2
Ac021660.2
Ac021678.2
Ac021678.3
Ac021683.2
Ac021683.3
Ac021683.5
Ac021698.1
Ac021733.1
Ac021733.2
Ac021736.1
Ac021744.1
Ac021752.1
Ac021755.2
Ac021755.3
Ac021766.1
Ac021818.1
Ac021876.1
Ac021915.1
Ac021915.2
Ac022001.1
Ac022007.1
Ac022022.1
Ac022022.2
Ac022028.2
Ac022031.1
Ac022031.2
Ac022034.1
Ac022034.3
Ac022039.1
Ac022069.1
Ac022075.1
Ac022079.1
Ac022080.1
Ac022080.2
Ac022080.3
Ac022081.1
Ac022087.1
Ac022092.1
Ac022098.1
Ac022098.3
Ac022098.4
Ac022101.1
Ac022113.1
Ac022113.2
Ac022118.1
Ac022121.1
Ac022126.1
Ac022137.2
Ac022137.3
Ac022140.1
Ac022140.2
Ac022144.1
Ac022145.1
Ac022146.2
Ac022148.2
Ac022149.2
Ac022150.1
Ac022150.3
Ac022154.1
Ac022166.1
Ac022166.2
Ac022167.1
Ac022167.4
Ac022167.5
Ac022168.1
Ac022173.1
Ac022182.1
Ac022196.1
Ac022202.1
Ac022211.2
Ac022211.3
Ac022215.1
Ac022217.2
Ac022217.3
Ac022239.1
Ac022272.1
Ac022294.1
Ac022296.1
Ac022296.2
Ac022296.3
Ac022306.1
Ac022306.2
Ac022335.1
Ac022336.2
Ac022360.1
Ac022364.1
Ac022364.2
Ac022367.1
Ac022384.1
Ac022387.1
Ac022395.1
Ac022400.1
Ac022400.2
Ac022400.8
Ac022404.1
Ac022405.1
Ac022413.1
Ac022414.1
Ac022415.1
Ac022417.1
Ac022424.1
Ac022424.2
Ac022441.2
Ac022445.1
Ac022447.1
Ac022447.6
Ac022467.1
Ac022483.1
Ac022493.1
Ac022493.2
Ac022498.1
Ac022498.2
Ac022506.1
Ac022507.1
Ac022509.1
Ac022509.2
Ac022509.3
Ac022509.4
Ac022511.1
Ac022513.1
Ac022523.3
Ac022537.1
Ac022540.1
Ac022558.1
Ac022558.3
Ac022596.1
Ac022613.1
Ac022613.2
Ac022613.3
Ac022616.6
Ac022634.1
Ac022634.2
Ac022655.1
Ac022655.2
Ac022662.1
Ac022679.1
Ac022695.2
Ac022695.3
Ac022706.1
Ac022726.1
Ac022726.2
Ac022730.1
Ac022730.3
Ac022730.4
Ac022733.1
Ac022748.1
Ac022748.2
Ac022762.2
Ac022778.1
Ac022784.1
Ac022784.2
Ac022784.4
Ac022790.1
Ac022795.1
Ac022816.1
Ac022819.1
Ac022826.1
Ac022826.2
Ac022872.1
Ac022878.1
Ac022893.1
Ac022893.2
Ac022893.3
Ac022903.1
Ac022915.1
Ac022915.3
Ac022916.1
Ac022916.2
Ac022960.1
Ac022960.2
Ac022966.1
Ac022973.1
Ac022973.2
Ac022973.4
Ac023024.1
Ac023043.1
Ac023043.4
Ac023050.1
Ac023050.4
Ac023051.2
Ac023055.1
Ac023078.4
Ac023115.1
Ac023136.1
Ac023137.1
Ac023141.4
Ac023141.8
Ac023154.1
Ac023157.1
Ac023157.2
Ac023157.3
Ac023158.1
Ac023158.2
Ac023161.2
Ac023194.2
Ac023194.3
Ac023202.1
Ac023206.1
Ac023245.2
Ac023302.1
Ac023310.2
Ac023310.4
Ac023347.1
Ac023347.2
Ac023355.1
Ac023389.1
Ac023389.2
Ac023394.2
Ac023421.1
Ac023421.2
Ac023424.1
Ac023442.2
Ac023442.3
Ac023449.1
Ac023469.1
Ac023509.1
Ac023509.2
Ac023509.3
Ac023511.2
Ac023512.1
Ac023590.1
Ac023593.1
Ac023595.1
Ac023632.2
Ac023632.3
Ac023632.4
Ac023632.5
Ac023644.1
Ac023669.1
Ac023669.2
Ac023790.2
Ac023794.1
Ac023794.2
Ac023794.4
Ac023794.5
Ac023818.1
Ac023824.1
Ac023824.2
Ac023830.3
Ac023866.2
Ac023905.1
Ac023906.1
Ac023906.2
Ac023906.3
Ac023906.4
Ac023906.5
Ac023908.3
Ac023968.1
Ac023983.1
Ac023983.2
Ac024022.1
Ac024060.1
Ac024075.2
Ac024075.3
Ac024082.1
Ac024084.1
Ac024085.1
Ac024132.1
Ac024132.2
Ac024145.1
Ac024153.1
Ac024224.1
Ac024230.1
Ac024243.1
Ac024257.3
Ac024257.4
Ac024257.5
Ac024267.2
Ac024267.4
Ac024267.5
Ac024267.6
Ac024270.2
Ac024270.3
Ac024270.4
Ac024288.1
Ac024293.1
Ac024337.2
Ac024361.3
Ac024405.1
Ac024451.2
Ac024451.3
Ac024451.4
Ac024475.1
Ac024475.2
Ac024475.3
Ac024475.4
Ac024559.2
Ac024560.1
Ac024568.1
Ac024581.1
Ac024587.1
Ac024587.2
Ac024589.1
Ac024595.1
Ac024598.1
Ac024610.2
Ac024619.1
Ac024619.2
Ac024619.3
Ac024651.1
Ac024651.2
Ac024681.1
Ac024681.2
Ac024884.1
Ac024884.2
Ac024901.1
Ac024909.1
Ac024937.1
Ac024940.1
Ac024940.2
Ac024940.3
Ac024940.4
Ac024940.6
Ac024941.2
Ac024958.1
Ac025030.2
Ac025031.1
Ac025031.2
Ac025031.4
Ac025031.5
Ac025034.2
Ac025035.1
Ac025040.1
Ac025040.2
Ac025043.1
Ac025048.1
Ac025048.2
Ac025048.3
Ac025048.4
Ac025048.5
Ac025048.6
Ac025154.2
Ac025159.1
Ac025162.1
Ac025162.2
Ac025164.1
Ac025165.1
Ac025165.2
Ac025165.3
Ac025165.4
Ac025165.5
Ac025166.1
Ac025171.2
Ac025171.3
Ac025174.1
Ac025175.1
Ac025178.1
Ac025180.1
Ac025181.2
Ac025183.1
Ac025186.1
Ac025188.1
Ac025198.1
Ac025211.1
Ac025252.2
Ac025254.1
Ac025257.1
Ac025259.1
Ac025260.1
Ac025262.1
Ac025262.3
Ac025263.1
Ac025265.1
Ac025265.2
Ac025265.3
Ac025268.1
Ac025271.2
Ac025271.3
Ac025271.4
Ac025272.1
Ac025278.2
Ac025279.1
Ac025279.2
Ac025280.1
Ac025280.3
Ac025281.1
Ac025283.3
Ac025284.1
Ac025287.1
Ac025287.2
Ac025287.3
Ac025287.4
Ac025300.1
Ac025419.1
Ac025423.1
Ac025423.3
Ac025428.1
Ac025430.1
Ac025431.1
Ac025434.1
Ac025437.2
Ac025437.3
Ac025437.4
Ac025442.1
Ac025449.1
Ac025458.1
Ac025459.1
Ac025465.1
Ac025465.2
Ac025465.3
Ac025470.1
Ac025521.1
Ac025524.1
Ac025524.2
Ac025539.1
Ac025554.1
Ac025566.1
Ac025569.1
Ac025572.1
Ac025575.2
Ac025580.1
Ac025580.2
Ac025580.3
Ac025594.1
Ac025627.1
Ac025627.3
Ac025627.4
Ac025674.1
Ac025682.1
Ac025741.1
Ac025750.1
Ac025750.2
Ac025754.1
Ac025754.2
Ac025755.1
Ac025766.1
Ac025768.1
Ac025822.2
Ac025857.2
Ac025871.1
Ac025871.2
Ac025884.2
Ac025887.2
Ac025917.1
Ac025918.1
Ac025946.1
Ac025946.2
Ac026100.1
Ac026111.1
Ac026116.1
Ac026117.1
Ac026124.1
Ac026124.2
Ac026191.1
Ac026202.1
Ac026202.2
Ac026202.3
Ac026250.1
Ac026254.2
Ac026304.1
Ac026310.2
Ac026310.3
Ac026316.2
Ac026316.4
Ac026320.1
Ac026320.2
Ac026333.1
Ac026333.2
Ac026333.4
Ac026336.2
Ac026336.3
Ac026336.4
Ac026336.5
Ac026347.1
Ac026348.1
Ac026355.1
Ac026355.2
Ac026362.1
Ac026362.2
Ac026367.2
Ac026368.1
Ac026369.1
Ac026369.2
Ac026369.3
Ac026371.1
Ac026391.1
Ac026401.1
Ac026401.2
Ac026403.1
Ac026412.1
Ac026412.3
Ac026415.1
Ac026422.1
Ac026427.2
Ac026434.1
Ac026434.2
Ac026458.2
Ac026461.1
Ac026461.3
Ac026461.4
Ac026462.3
Ac026462.4
Ac026462.5
Ac026464.2
Ac026464.4
Ac026464.6
Ac026469.1
Ac026470.1
Ac026470.2
Ac026471.2
Ac026495.1
Ac026583.1
Ac026616.1
Ac026624.1
Ac026688.2
Ac026691.1
Ac026704.1
Ac026725.1
Ac026726.1
Ac026740.3
Ac026741.1
Ac026746.1
Ac026748.1
Ac026765.1
Ac026765.2
Ac026770.1
Ac026771.1
Ac026780.1
Ac026780.2
Ac026782.2
Ac026784.1
Ac026785.1
Ac026786.1
Ac026786.2
Ac026790.1
Ac026798.1
Ac026801.2
Ac026803.1
Ac026803.2
Ac026877.1
Ac026884.1
Ac026894.1
Ac026898.1
Ac026904.1
Ac026950.2
Ac026951.1
Ac026954.1
Ac026954.3
Ac026979.3
Ac026991.2
Ac026992.1
Ac026992.2
Ac027013.1
Ac027018.1
Ac027026.1
Ac027031.2
Ac027088.1
Ac027088.3
Ac027097.1
Ac027097.2
Ac027117.1
Ac027117.2
Ac027124.1
Ac027124.2
Ac027176.2
Ac027216.1
Ac027228.2
Ac027228.3
Ac027229.1
Ac027237.1
Ac027237.3
Ac027237.4
Ac027277.1
Ac027279.1
Ac027281.1
Ac027281.2
Ac027287.2
Ac027288.1
Ac027288.2
Ac027288.3
Ac027290.1
Ac027290.2
Ac027306.1
Ac027307.1
Ac027308.1
Ac027309.1
Ac027309.2
Ac027309.3
Ac027313.1
Ac027315.1
Ac027329.1
Ac027338.2
Ac027343.1
Ac027345.1
Ac027348.1
Ac027369.1
Ac027369.5
Ac027451.1
Ac027458.1
Ac027506.1
Ac027514.1
Ac027541.1
Ac027544.2
Ac027559.1
Ac027575.2
Ac027601.2
Ac027601.3
Ac027601.5
Ac027612.4
Ac027613.1
Ac027627.1
Ac027644.1
Ac027644.2
Ac027644.3
Ac027644.4
Ac027682.2
Ac027682.3
Ac027682.5
Ac027688.2
Ac027701.1
Ac027702.1
Ac027763.1
Ac027779.1
Ac027796.2
Ac027801.1
Ac027801.3
Ac027807.2
Ac027808.1
Ac027808.2
Ac032011.1
Ac032019.1
Ac032019.2
Ac032044.1
Ac034102.3
Ac034102.4
Ac034102.5
Ac034102.6
Ac034102.7
Ac034102.8
Ac034105.2
Ac034111.1
Ac034114.1
Ac034114.2
Ac034154.1
Ac034159.1
Ac034187.1
Ac034195.1
Ac034198.2
Ac034199.1
Ac034205.1
Ac034207.1
Ac034213.1
Ac034223.1
Ac034223.2
Ac034228.1
Ac034228.3
Ac034229.2
Ac034229.3
Ac034229.4
Ac034229.5
Ac034231.1
Ac034234.1
Ac034236.1
Ac034236.3
Ac034238.1
Ac034238.2
Ac034238.3
Ac034243.1
Ac034244.1
Ac034245.1
Ac035140.1
Ac036101.1
Ac036103.1
Ac036108.1
Ac036108.2
Ac036108.3
Ac036164.1
Ac036176.1
Ac036214.1
Ac036214.4
Ac036222.1
Ac036222.2
Ac037198.1
Ac037198.2
Ac037441.1
Ac037459.1
Ac037459.3
Ac037459.4
Ac037486.1
Ac037487.1
Ac037487.2
Ac037487.3
Ac037487.4
Ac040160.1
Ac040162.1
Ac040169.1
Ac040169.3
Ac040173.1
Ac040896.1
Ac040904.1
Ac040934.1
Ac040977.1
Ac040978.1
Ac041039.1
Ac041040.1
Ac044781.1
Ac044784.1
Ac044784.2
Ac044787.1
Ac044798.1
Ac044798.2
Ac044802.1
Ac044802.2
Ac044810.2
Ac044810.3
Ac044839.1
Ac044839.5
Ac044849.1
Ac044860.1
Ac044860.2
Ac044860.3
Ac046130.1
Ac046136.1
Ac046158.4
Ac046168.1
Ac046168.2
Ac046176.1
Ac046185.1
Ac046185.3
Ac046195.1
Ac048337.1
Ac048338.1
Ac048341.1
Ac048341.2
Ac048344.2
Ac048344.3
Ac048344.4
Ac048346.1
Ac048380.3
Ac048382.1
Ac048382.5
Ac048383.1
Ac048387.1
Ac051619.1
Ac051619.10
Ac051619.2
Ac051619.3
Ac051619.5
Ac051619.7
Ac051619.8
Ac051619.9
Ac053481.1
Ac053481.2
Ac053481.3
Ac053481.4
Ac053503.2
Ac053503.5
Ac053513.1
Ac053527.1
Ac055713.1
Ac055716.1
Ac055716.2
Ac055720.2
Ac055731.1
Ac055733.1
Ac055733.2
Ac055733.3
Ac055733.4
Ac055748.1
Ac055753.1
Ac055758.2
Ac055764.1
Ac055764.2
Ac055811.2
Ac055811.4
Ac055822.1
Ac055839.1
Ac055839.2
Ac055854.1
Ac055855.1
Ac055860.1
Ac055872.1
Ac055878.1
Ac058822.1
Ac058823.1
Ac060234.2
Ac060764.1
Ac060765.1
Ac060766.1
Ac060766.3
Ac060766.4
Ac060766.5
Ac060766.7
Ac060771.1
Ac060780.1
Ac060780.2
Ac060788.1
Ac060809.1
Ac060814.5
Ac060834.2
Ac061961.1
Ac061965.1
Ac061992.1
Ac061999.1
Ac062004.1
Ac062015.1
Ac062016.1
Ac062016.2
Ac062028.1
Ac062032.1
Ac062037.1
Ac062039.1
Ac063923.2
Ac063944.1
Ac063944.2
Ac063947.2
Ac063948.1
Ac063949.1
Ac063949.2
Ac063950.1
Ac063952.1
Ac063952.2
Ac063960.2
Ac063961.1
Ac063962.1
Ac063965.1
Ac063976.2
Ac063976.3
Ac063976.4
Ac063977.6
Ac063979.1
Ac063980.1
Ac064801.1
Ac064805.1
Ac064805.2
Ac064807.1
Ac064807.2
Ac064807.3
Ac064834.1
Ac064836.1
Ac064836.3
Ac064850.1
Ac064852.1
Ac064853.1
Ac064853.2
Ac064862.1
Ac064862.5
Ac064871.1
Ac064874.1
Ac064875.1
Ac066612.2
Ac066613.1
Ac067747.1
Ac067750.1
Ac067751.1
Ac067752.1
Ac067773.1
Ac067805.1
Ac067817.1
Ac067817.2
Ac067852.1
Ac067852.2
Ac067852.3
Ac067852.4
Ac067863.1
Ac067863.2
Ac067904.2
Ac067930.1
Ac067930.3
Ac067930.5
Ac067931.2
Ac067942.1
Ac067945.1
Ac067945.2
Ac067945.3
Ac067956.1
Ac067959.1
Ac067968.1
Ac068025.1
Ac068025.2
Ac068042.1
Ac068050.1
Ac068057.1
Ac068058.1
Ac068075.1
Ac068112.1
Ac068134.2
Ac068134.3
Ac068134.4
Ac068135.1
Ac068137.1
Ac068137.2
Ac068152.1
Ac068189.1
Ac068205.1
Ac068205.2
Ac068228.1
Ac068234.1
Ac068234.2
Ac068234.3
Ac068254.1
Ac068254.2
Ac068286.1
Ac068295.1
Ac068305.1
Ac068305.2
Ac068338.2
Ac068389.1
Ac068389.2
Ac068389.3
Ac068418.1
Ac068418.2
Ac068446.3
Ac068473.1
Ac068473.3
Ac068489.1
Ac068491.1
Ac068491.4
Ac068492.1
Ac068506.1
Ac068512.1
Ac068522.1
Ac068531.1
Ac068533.3
Ac068544.1
Ac068547.1
Ac068580.1
Ac068580.3
Ac068580.4
Ac068587.1
Ac068587.4
Ac068587.7
Ac068594.1
Ac068594.2
Ac068620.1
Ac068620.2
Ac068620.3
Ac068631.1
Ac068631.3
Ac068633.1
Ac068643.2
Ac068647.2
Ac068657.1
Ac068658.1
Ac068669.1
Ac068672.1
Ac068700.1
Ac068722.1
Ac068722.2
Ac068724.3
Ac068724.4
Ac068726.1
Ac068733.3
Ac068756.1
Ac068768.1
Ac068769.1
Ac068790.2
Ac068790.3
Ac068790.4
Ac068790.5
Ac068790.6
Ac068790.8
Ac068831.3
Ac068831.5
Ac068831.6
Ac068831.7
Ac068867.1
Ac068870.1
Ac068870.2
Ac068880.5
Ac068888.1
Ac068888.2
Ac068898.1
Ac068944.1
Ac068946.1
Ac068946.2
Ac068985.1
Ac068987.2
Ac068987.3
Ac068993.1
Ac068993.2
Ac069029.1
Ac069061.1
Ac069061.2
Ac069113.2
Ac069114.1
Ac069114.2
Ac069120.1
Ac069133.1
Ac069185.1
Ac069200.1
Ac069209.1
Ac069213.1
Ac069213.2
Ac069213.3
Ac069218.1
Ac069222.1
Ac069228.1
Ac069234.3
Ac069234.5
Ac069236.1
Ac069262.1
Ac069271.1
Ac069277.1
Ac069281.2
Ac069282.1
Ac069285.1
Ac069287.1
Ac069287.2
Ac069307.1
Ac069360.1
Ac069366.1
Ac069368.1
Ac069410.1
Ac069431.1
Ac069431.2
Ac069437.1
Ac069454.1
Ac069499.1
Ac069503.2
Ac069503.3
Ac069528.1
Ac069528.2
Ac069542.1
Ac069542.2
Ac069545.1
Ac069547.1
Ac072022.1
Ac072022.2
Ac072026.1
Ac072046.2
Ac072062.1
Ac073023.1
Ac073046.1
Ac073046.2
Ac073050.1
Ac073052.1
Ac073052.2
Ac073062.1
Ac073071.1
Ac073072.1
Ac073072.2
Ac073091.1
Ac073091.2
Ac073107.2
Ac073109.1
Ac073111.1
Ac073111.2
Ac073111.3
Ac073111.4
Ac073111.5
Ac073115.1
Ac073115.2
Ac073127.1
Ac073130.1
Ac073130.2
Ac073136.1
Ac073136.2
Ac073137.1
Ac073167.1
Ac073172.1
Ac073174.1
Ac073195.1
Ac073210.1
Ac073210.2
Ac073254.1
Ac073257.1
Ac073263.1
Ac073263.2
Ac073263.3
Ac073283.1
Ac073283.2
Ac073283.3
Ac073284.1
Ac073288.1
Ac073288.2
Ac073308.1
Ac073314.1
Ac073316.1
Ac073316.2
Ac073316.3
Ac073320.1
Ac073321.1
Ac073323.1
Ac073325.1
Ac073325.2
Ac073332.1
Ac073333.1
Ac073333.2
Ac073335.1
Ac073336.1
Ac073342.1
Ac073342.2
Ac073342.3
Ac073346.1
Ac073347.1
Ac073348.1
Ac073349.2
Ac073352.1
Ac073352.2
Ac073359.1
Ac073365.1
Ac073387.1
Ac073387.2
Ac073389.1
Ac073389.3
Ac073429.1
Ac073429.2
Ac073439.1
Ac073464.1
Ac073464.2
Ac073465.2
Ac073488.10
Ac073488.7
Ac073488.8
Ac073488.9
Ac073508.1
Ac073508.2
Ac073508.3
Ac073521.1
Ac073522.1
Ac073530.1
Ac073544.1
Ac073551.1
Ac073569.2
Ac073569.3
Ac073573.1
Ac073575.2
Ac073578.3
Ac073578.4
Ac073581.1
Ac073585.1
Ac073592.1
Ac073592.4
Ac073592.5
Ac073592.6
Ac073592.7
Ac073592.8
Ac073592.9
Ac073593.1
Ac073610.3
Ac073611.1
Ac073611.2
Ac073612.1
Ac073626.1
Ac073626.2
Ac073636.1
Ac073641.1
Ac073648.3
Ac073648.6
Ac073651.1
Ac073651.2
Ac073655.1
Ac073655.2
Ac073657.1
Ac073657.2
Ac073834.1
Ac073842.1
Ac073850.1
Ac073857.1
Ac073861.1
Ac073862.2
Ac073862.4
Ac073863.1
Ac073869.1
Ac073869.3
Ac073869.4
Ac073869.5
Ac073869.6
Ac073869.8
Ac073869.9
Ac073896.1
Ac073896.2
Ac073896.5
Ac073909.1
Ac073911.1
Ac073912.1
Ac073912.2
Ac073916.1
Ac073934.1
Ac073941.1
Ac073957.1
Ac073957.2
Ac073957.3
Ac073968.1
Ac074008.1
Ac074011.1
Ac074029.1
Ac074029.2
Ac074029.3
Ac074031.1
Ac074032.1
Ac074033.1
Ac074044.1
Ac074050.1
Ac074052.1
Ac074085.1
Ac074085.2
Ac074091.1
Ac074099.1
Ac074101.1
Ac074117.1
Ac074121.1
Ac074124.1
Ac074131.1
Ac074134.1
Ac074135.1
Ac074138.1
Ac074140.1
Ac074141.1
Ac074143.1
Ac074143.2
Ac074183.1
Ac074183.2
Ac074194.1
Ac074194.2
Ac074198.1
Ac074212.1
Ac074257.1
Ac074281.2
Ac074290.1
Ac074325.1
Ac074338.1
Ac074344.2
Ac074351.1
Ac074375.1
Ac074389.1
Ac074389.3
Ac074397.1
Ac076966.1
Ac076968.1
Ac078785.1
Ac078788.2
Ac078789.1
Ac078795.2
Ac078795.3
Ac078802.1
Ac078814.2
Ac078817.1
Ac078819.1
Ac078820.1
Ac078828.1
Ac078841.1
Ac078845.1
Ac078850.1
Ac078850.2
Ac078852.1
Ac078852.2
Ac078857.1
Ac078860.1
Ac078864.1
Ac078878.2
Ac078880.1
Ac078880.2
Ac078880.3
Ac078881.2
Ac078882.1
Ac078883.1
Ac078883.2
Ac078886.1
Ac078899.1
Ac078899.3
Ac078905.1
Ac078906.1
Ac078909.1
Ac078909.2
Ac078922.1
Ac078923.1
Ac078925.1
Ac078925.3
Ac078925.4
Ac078927.1
Ac078929.1
Ac078942.1
Ac078950.1
Ac078960.1
Ac078962.1
Ac078962.4
Ac078974.1
Ac078980.1
Ac079015.1
Ac079035.1
Ac079061.1
Ac079062.1
Ac079070.1
Ac079080.1
Ac079089.1
Ac079089.2
Ac079097.1
Ac079112.1
Ac079117.1
Ac079140.1
Ac079140.3
Ac079140.4
Ac079140.5
Ac079145.1
Ac079148.1
Ac079160.1
Ac079163.1
Ac079171.1
Ac079174.1
Ac079174.2
Ac079177.1
Ac079178.2
Ac079193.2
Ac079200.1
Ac079203.1
Ac079209.1
Ac079209.2
Ac079226.1
Ac079248.2
Ac079296.1
Ac079298.3
Ac079305.1
Ac079305.2
Ac079305.3
Ac079310.1
Ac079313.1
Ac079313.2
Ac079316.2
Ac079322.1
Ac079328.1
Ac079328.2
Ac079331.2
Ac079336.4
Ac079336.6
Ac079336.7
Ac079341.2
Ac079349.1
Ac079354.1
Ac079354.2
Ac079360.1
Ac079362.1
Ac079363.1
Ac079380.1
Ac079384.1
Ac079385.2
Ac079385.3
Ac079395.1
Ac079414.1
Ac079414.3
Ac079447.1
Ac079465.1
Ac079467.1
Ac079587.1
Ac079594.1
Ac079594.2
Ac079597.1
Ac079598.1
Ac079598.3
Ac079600.2
Ac079600.3
Ac079601.1
Ac079601.2
Ac079602.3
Ac079610.2
Ac079610.3
Ac079612.1
Ac079630.1
Ac079684.1
Ac079741.1
Ac079742.1
Ac079760.1
Ac079760.2
Ac079766.1
Ac079776.3
Ac079776.4
Ac079777.1
Ac079779.2
Ac079779.3
Ac079779.4
Ac079780.1
Ac079781.3
Ac079781.5
Ac079790.1
Ac079791.1
Ac079793.1
Ac079799.1
Ac079799.2
Ac079801.1
Ac079807.1
Ac079834.2
Ac079848.1
Ac079866.2
Ac079880.2
Ac079896.1
Ac079905.1
Ac079905.2
Ac079907.1
Ac079907.2
Ac079910.1
Ac079915.1
Ac079917.1
Ac079921.1
Ac079922.1
Ac079922.2
Ac079943.2
Ac079944.1
Ac079949.1
Ac079949.2
Ac079950.1
Ac080013.1
Ac080013.2
Ac080013.3
Ac080013.4
Ac080023.1
Ac080038.1
Ac080068.1
Ac080075.1
Ac080078.1
Ac080079.1
Ac080080.1
Ac080112.1
Ac080112.3
Ac080125.1
Ac080128.1
Ac080128.2
Ac080129.1
Ac080129.2
Ac080162.1
Ac082651.1
Ac082651.2
Ac082651.4
Ac083760.1
Ac083795.2
Ac083798.1
Ac083798.2
Ac083800.1
Ac083801.1
Ac083801.2
Ac083805.2
Ac083805.3
Ac083809.1
Ac083822.1
Ac083829.1
Ac083836.1
Ac083837.1
Ac083841.1
Ac083841.3
Ac083843.2
Ac083843.3
Ac083843.4
Ac083855.1
Ac083862.2
Ac083864.4
Ac083867.1
Ac083875.1
Ac083899.3
Ac083900.1
Ac083906.1
Ac083949.1
Ac083964.1
Ac083964.2
Ac083973.1
Ac084018.1
Ac084018.2
Ac084024.1
Ac084024.2
Ac084024.4
Ac084026.2
Ac084030.1
Ac084032.1
Ac084033.1
Ac084033.2
Ac084036.1
Ac084064.1
Ac084082.1
Ac084083.1
Ac084116.1
Ac084116.2
Ac084116.3
Ac084121.13
Ac084125.1
Ac084125.2
Ac084128.1
Ac084149.1
Ac084211.1
Ac084262.1
Ac084262.2
Ac084291.1
Ac084337.1
Ac084337.2
Ac084357.1
Ac084357.3
Ac084364.1
Ac084364.2
Ac084373.1
Ac084398.1
Ac084398.2
Ac084706.1
Ac084756.1
Ac084757.1
Ac084757.2
Ac084759.1
Ac084759.3
Ac084768.2
Ac084781.2
Ac084782.1
Ac084782.2
Ac084782.3
Ac084783.1
Ac084809.1
Ac084809.2
Ac084816.1
Ac084819.1
Ac084824.1
Ac084824.2
Ac084824.3
Ac084824.4
Ac084824.5
Ac084851.1
Ac084851.2
Ac084851.3
Ac084859.1
Ac084866.1
Ac084871.1
Ac084871.2
Ac084871.3
Ac084876.1
Ac084876.2
Ac084879.1
Ac084880.2
Ac084880.3
Ac087045.3
Ac087071.1
Ac087071.2
Ac087072.1
Ac087190.1
Ac087190.3
Ac087235.2
Ac087241.1
Ac087242.1
Ac087257.1
Ac087257.2
Ac087258.1
Ac087260.1
Ac087269.1
Ac087269.2
Ac087273.1
Ac087273.2
Ac087276.2
Ac087276.3
Ac087277.2
Ac087280.2
Ac087286.2
Ac087286.3
Ac087286.4
Ac087289.1
Ac087289.3
Ac087289.4
Ac087289.5
Ac087292.1
Ac087294.1
Ac087301.1
Ac087311.1
Ac087312.1
Ac087321.1
Ac087354.1
Ac087359.1
Ac087362.1
Ac087379.1
Ac087385.1
Ac087385.2
Ac087385.3
Ac087392.1
Ac087392.5
Ac087393.1
Ac087393.2
Ac087399.1
Ac087430.1
Ac087439.1
Ac087439.2
Ac087441.1
Ac087441.2
Ac087457.1
Ac087463.1
Ac087468.1
Ac087473.1
Ac087477.2
Ac087481.1
Ac087481.2
Ac087481.3
Ac087491.1
Ac087498.1
Ac087499.2
Ac087499.3
Ac087500.1
Ac087501.3
Ac087516.1
Ac087518.1
Ac087521.1
Ac087521.2
Ac087521.3
Ac087564.1
Ac087575.1
Ac087588.1
Ac087588.2
Ac087591.1
Ac087612.1
Ac087620.1
Ac087623.2
Ac087623.3
Ac087627.1
Ac087632.1
Ac087633.2
Ac087645.1
Ac087645.2
Ac087650.1
Ac087651.1
Ac087672.1
Ac087672.2
Ac087683.2
Ac087685.1
Ac087721.1
Ac087721.2
Ac087741.2
Ac087741.3
Ac087749.1
Ac087752.1
Ac087752.3
Ac087761.1
Ac087762.1
Ac087762.2
Ac087763.1
Ac087783.1
Ac087808.1
Ac087821.1
Ac087821.2
Ac087855.1
Ac087857.1
Ac087863.1
Ac087883.1
Ac087884.1
Ac087897.1
Ac087897.2
Ac089984.1
Ac089984.2
Ac089984.3
Ac089987.1
Ac089998.1
Ac089998.2
Ac089998.3
Ac089998.4
Ac089999.1
Ac089999.2
Ac090001.1
Ac090001.2
Ac090004.1
Ac090013.1
Ac090017.1
Ac090022.1
Ac090023.1
Ac090023.2
Ac090049.2
Ac090061.1
Ac090071.1
Ac090092.1
Ac090095.1
Ac090099.1
Ac090099.2
Ac090099.5
Ac090109.1
Ac090114.2
Ac090114.3
Ac090115.1
Ac090124.1
Ac090132.1
Ac090136.2
Ac090136.3
Ac090142.3
Ac090150.1
Ac090150.2
Ac090152.1
Ac090155.1
Ac090164.2
Ac090164.3
Ac090164.4
Ac090181.2
Ac090181.3
Ac090186.1
Ac090192.2
Ac090193.1
Ac090193.2
Ac090198.1
Ac090206.1
Ac090220.1
Ac090227.1
Ac090227.2
Ac090229.1
Ac090241.1
Ac090241.2
Ac090260.1
Ac090281.1
Ac090282.1
Ac090283.1
Ac090286.1
Ac090312.1
Ac090337.2
Ac090358.1
Ac090360.1
Ac090371.2
Ac090376.1
Ac090377.1
Ac090386.1
Ac090398.1
Ac090403.1
Ac090409.1
Ac090415.2
Ac090425.1
Ac090425.2
Ac090502.1
Ac090502.4
Ac090503.1
Ac090510.1
Ac090510.3
Ac090515.2
Ac090515.4
Ac090517.1
Ac090517.4
Ac090517.5
Ac090518.1
Ac090519.2
Ac090525.1
Ac090525.2
Ac090527.1
Ac090527.2
Ac090527.3
Ac090531.1
Ac090541.1
Ac090543.1
Ac090559.1
Ac090559.2
Ac090568.1
Ac090572.1
Ac090572.2
Ac090574.1
Ac090578.1
Ac090578.2
Ac090582.1
Ac090587.1
Ac090587.2
Ac090589.1
Ac090589.2
Ac090592.1
Ac090607.1
Ac090607.2
Ac090607.3
Ac090607.5
Ac090616.6
Ac090617.1
Ac090617.2
Ac090617.3
Ac090617.5
Ac090617.6
Ac090617.7
Ac090618.1
Ac090621.1
Ac090625.1
Ac090627.1
Ac090630.1
Ac090643.1
Ac090666.1
Ac090673.1
Ac090679.1
Ac090692.1
Ac090692.2
Ac090692.3
Ac090699.1
Ac090709.1
Ac090720.1
Ac090735.1
Ac090753.1
Ac090772.1
Ac090772.2
Ac090772.4
Ac090774.1
Ac090774.2
Ac090791.1
Ac090796.1
Ac090802.1
Ac090809.1
Ac090819.1
Ac090820.1
Ac090833.1
Ac090844.2
Ac090844.3
Ac090877.2
Ac090888.2
Ac090888.3
Ac090897.1
Ac090912.2
Ac090912.3
Ac090921.1
Ac090948.1
Ac090957.1
Ac090960.1
Ac090970.1
Ac090971.1
Ac090971.3
Ac090971.4
Ac090971.5
Ac090983.1
Ac090984.1
Ac090993.1
Ac091013.1
Ac091027.1
Ac091027.2
Ac091044.1
Ac091045.1
Ac091046.1
Ac091046.2
Ac091047.1
Ac091053.2
Ac091057.5
Ac091057.6
Ac091059.2
Ac091060.1
Ac091062.1
Ac091073.1
Ac091076.1
Ac091096.1
Ac091100.1
Ac091114.1
Ac091133.2
Ac091133.3
Ac091133.4
Ac091135.1
Ac091138.1
Ac091144.2
Ac091152.2
Ac091152.4
Ac091153.1
Ac091153.3
Ac091153.4
Ac091167.2
Ac091167.6
Ac091167.7
Ac091173.1
Ac091175.1
Ac091178.1
Ac091179.1
Ac091179.2
Ac091180.2
Ac091180.3
Ac091180.4
Ac091180.5
Ac091182.1
Ac091185.1
Ac091193.1
Ac091212.1
Ac091230.1
Ac091271.1
Ac091304.6
Ac091390.3
Ac091390.4
Ac091429.1
Ac091435.1
Ac091435.2
Ac091493.1
Ac091515.1
Ac091534.1
Ac091544.1
Ac091544.2
Ac091544.3
Ac091544.5
Ac091551.1
Ac091563.1
Ac091564.2
Ac091564.3
Ac091564.4
Ac091564.6
Ac091588.1
Ac091607.1
Ac091614.2
Ac091691.1
Ac091729.2
Ac091729.3
Ac091730.1
Ac091769.1
Ac091770.1
Ac091799.1
Ac091804.1
Ac091805.2
Ac091810.1
Ac091820.1
Ac091820.2
Ac091825.1
Ac091834.1
Ac091849.1
Ac091849.2
Ac091868.1
Ac091868.2
Ac091885.2
Ac091891.1
Ac091905.2
Ac091906.1
Ac091917.2
Ac091925.1
Ac091932.2
Ac091939.1
Ac091941.1
Ac091944.1
Ac091948.1
Ac091951.4
Ac091953.4
Ac091959.1
Ac091959.3
Ac091965.1
Ac091965.4
Ac091965.5
Ac091973.1
Ac091979.1
Ac091979.2
Ac091982.2
Ac092001.1
Ac092013.1
Ac092017.1
Ac092017.3
Ac092035.1
Ac092040.1
Ac092042.2
Ac092042.3
Ac092047.1
Ac092053.1
Ac092053.2
Ac092053.3
Ac092058.1
Ac092067.1
Ac092068.1
Ac092070.1
Ac092070.2
Ac092070.4
Ac092071.1
Ac092072.1
Ac092078.1
Ac092079.1
Ac092098.1
Ac092106.2
Ac092110.1
Ac092111.3
Ac092114.1
Ac092115.1
Ac092115.2
Ac092115.3
Ac092117.1
Ac092117.2
Ac092118.1
Ac092118.2
Ac092119.1
Ac092119.2
Ac092119.3
Ac092120.1
Ac092120.2
Ac092123.1
Ac092127.1
Ac092127.2
Ac092130.1
Ac092132.1
Ac092134.2
Ac092134.3
Ac092135.1
Ac092135.2
Ac092139.1
Ac092140.1
Ac092142.1
Ac092142.2
Ac092143.1
Ac092143.2
Ac092143.3
Ac092153.1
Ac092155.1
Ac092159.1
Ac092159.2
Ac092159.3
Ac092162.1
Ac092162.3
Ac092164.1
Ac092167.1
Ac092168.1
Ac092168.2
Ac092170.1
Ac092171.1
Ac092171.3
Ac092171.4
Ac092171.5
Ac092184.1
Ac092185.1
Ac092198.1
Ac092268.1
Ac092279.1
Ac092279.2
Ac092287.1
Ac092295.1
Ac092295.2
Ac092296.1
Ac092296.2
Ac092296.3
Ac092306.1
Ac092324.1
Ac092325.1
Ac092329.1
Ac092335.1
Ac092338.1
Ac092338.3
Ac092343.1
Ac092364.1
Ac092368.1
Ac092368.3
Ac092375.1
Ac092376.1
Ac092376.2
Ac092376.3
Ac092378.1
Ac092378.2
Ac092384.2
Ac092384.3
Ac092393.1
Ac092418.1
Ac092422.1
Ac092431.2
Ac092435.1
Ac092435.2
Ac092435.3
Ac092436.1
Ac092436.2
Ac092436.3
Ac092440.1
Ac092451.2
Ac092451.3
Ac092468.1
Ac092470.1
Ac092471.2
Ac092473.1
Ac092484.1
Ac092506.1
Ac092535.2
Ac092535.3
Ac092535.4
Ac092542.1
Ac092546.1
Ac092552.1
Ac092567.1
Ac092570.2
Ac092570.3
Ac092573.1
Ac092573.2
Ac092574.2
Ac092580.2
Ac092587.1
Ac092590.1
Ac092593.1
Ac092597.1
Ac092598.1
Ac092608.3
Ac092612.1
Ac092620.1
Ac092625.1
Ac092634.3
Ac092634.4
Ac092638.1
Ac092638.2
Ac092642.1
Ac092647.5
Ac092650.1
Ac092652.1
Ac092656.1
Ac092666.2
Ac092667.1
Ac092674.1
Ac092681.1
Ac092685.1
Ac092687.1
Ac092687.2
Ac092687.3
Ac092691.3
Ac092709.1
Ac092718.1
Ac092718.2
Ac092718.3
Ac092718.4
Ac092718.5
Ac092718.6
Ac092718.7
Ac092720.1
Ac092720.2
Ac092723.1
Ac092723.3
Ac092723.5
Ac092747.1
Ac092747.2
Ac092754.1
Ac092754.2
Ac092755.1
Ac092755.2
Ac092756.1
Ac092757.1
Ac092757.2
Ac092757.3
Ac092783.1
Ac092794.1
Ac092794.2
Ac092798.1
Ac092801.1
Ac092802.1
Ac092802.2
Ac092802.3
Ac092803.2
Ac092807.2
Ac092807.3
Ac092809.1
Ac092809.2
Ac092809.3
Ac092810.2
Ac092810.3
Ac092811.1
Ac092813.1
Ac092813.2
Ac092818.1
Ac092819.1
Ac092821.2
Ac092821.3
Ac092824.1
Ac092828.1
Ac092832.2
Ac092835.1
Ac092839.1
Ac092849.1
Ac092849.2
Ac092865.1
Ac092881.1
Ac092894.1
Ac092896.1
Ac092902.2
Ac092902.4
Ac092902.5
Ac092903.2
Ac092905.1
Ac092910.1
Ac092910.2
Ac092910.3
Ac092919.1
Ac092919.2
Ac092924.1
Ac092925.1
Ac092941.1
Ac092941.2
Ac092943.1
Ac092944.1
Ac092952.1
Ac092953.2
Ac092954.1
Ac092954.2
Ac092958.1
Ac092958.4
Ac092960.1
Ac092964.1
Ac092966.1
Ac092969.1
Ac092991.1
Ac092999.1
Ac093001.1
Ac093010.2
Ac093012.1
Ac093019.1
Ac093019.2
Ac093023.1
Ac093027.1
Ac093072.1
Ac093074.1
Ac093083.1
Ac093106.1
Ac093107.1
Ac093107.2
Ac093142.1
Ac093151.1
Ac093151.3
Ac093152.1
Ac093155.1
Ac093155.2
Ac093155.3
Ac093157.1
Ac093157.2
Ac093158.1
Ac093159.1
Ac093162.1
Ac093162.2
Ac093166.1
Ac093166.4
Ac093214.1
Ac093225.1
Ac093227.1
Ac093248.1
Ac093249.2
Ac093249.4
Ac093249.5
Ac093270.1
Ac093270.2
Ac093274.1
Ac093277.1
Ac093278.1
Ac093278.2
Ac093281.1
Ac093281.2
Ac093292.1
Ac093295.1
Ac093297.1
Ac093300.1
Ac093303.1
Ac093311.1
Ac093323.1
Ac093323.2
Ac093323.3
Ac093325.1
Ac093326.1
Ac093330.1
Ac093330.2
Ac093367.1
Ac093382.1
Ac093388.1
Ac093414.1
Ac093423.1
Ac093423.2
Ac093423.3
Ac093424.1
Ac093425.1
Ac093426.1
Ac093433.1
Ac093462.1
Ac093484.1
Ac093484.3
Ac093484.4
Ac093495.1
Ac093496.1
Ac093510.1
Ac093510.2
Ac093512.1
Ac093512.2
Ac093515.1
Ac093520.1
Ac093525.1
Ac093525.8
Ac093534.1
Ac093535.1
Ac093579.1
Ac093581.1
Ac093583.1
Ac093585.1
Ac093591.2
Ac093591.3
Ac093599.1
Ac093607.1
Ac093620.1
Ac093627.4
Ac093627.5
Ac093635.1
Ac093639.1
Ac093655.1
Ac093663.1
Ac093663.2
Ac093664.1
Ac093677.1
Ac093677.2
Ac093689.1
Ac093698.1
Ac093698.2
Ac093700.1
Ac093702.1
Ac093714.1
Ac093716.1
Ac093720.1
Ac093724.1
Ac093726.1
Ac093726.2
Ac093729.1
Ac093732.1
Ac093732.2
Ac093734.1
Ac093752.1
Ac093752.2
Ac093763.1
Ac093765.1
Ac093766.1
Ac093767.1
Ac093770.1
Ac093772.1
Ac093788.1
Ac093791.1
Ac093797.1
Ac093799.1
Ac093801.1
Ac093810.1
Ac093813.1
Ac093815.1
Ac093821.1
Ac093827.2
Ac093827.3
Ac093827.4
Ac093829.1
Ac093833.1
Ac093838.1
Ac093843.1
Ac093865.1
Ac093870.1
Ac093871.1
Ac093895.1
Ac093899.2
Ac093903.1
Ac093904.1
Ac093904.2
Ac093904.3
Ac093904.4
Ac093909.1
Ac093909.6
Ac093911.1
Ac093916.1
Ac094085.1
Ac094104.2
Ac094105.2
Ac095030.1
Ac095031.1
Ac095032.1
Ac095032.2
Ac095038.1
Ac095041.1
Ac095050.1
Ac095052.1
Ac095055.1
Ac095056.1
Ac095057.2
Ac095057.3
Ac095060.1
Ac095350.1
Ac096531.2
Ac096536.1
Ac096536.2
Ac096540.1
Ac096543.2
Ac096564.1
Ac096577.1
Ac096586.1
Ac096586.2
Ac096631.1
Ac096631.2
Ac096632.1
Ac096633.1
Ac096636.1
Ac096637.2
Ac096638.2
Ac096639.1
Ac096644.2
Ac096644.3
Ac096649.1
Ac096656.1
Ac096659.1
Ac096667.1
Ac096669.1
Ac096677.1
Ac096677.2
Ac096708.1
Ac096713.1
Ac096720.1
Ac096721.1
Ac096725.1
Ac096732.1
Ac096733.1
Ac096733.2
Ac096734.2
Ac096736.1
Ac096736.3
Ac096741.1
Ac096746.1
Ac096751.1
Ac096759.2
Ac096772.1
Ac096775.1
Ac096861.1
Ac096887.1
Ac096887.2
Ac096888.1
Ac096915.1
Ac096920.1
Ac096921.1
Ac096922.1
Ac096947.1
Ac096949.1
Ac096992.2
Ac096996.2
Ac097059.1
Ac097059.2
Ac097065.2
Ac097103.2
Ac097104.1
Ac097358.1
Ac097358.2
Ac097359.3
Ac097372.1
Ac097372.2
Ac097374.1
Ac097374.2
Ac097375.1
Ac097376.2
Ac097382.1
Ac097451.1
Ac097460.1
Ac097460.3
Ac097462.1
Ac097467.3
Ac097467.4
Ac097468.1
Ac097473.1
Ac097474.1
Ac097478.1
Ac097478.2
Ac097478.3
Ac097478.4
Ac097480.1
Ac097484.1
Ac097484.2
Ac097486.1
Ac097487.1
Ac097488.1
Ac097501.1
Ac097510.1
Ac097521.1
Ac097523.1
Ac097523.2
Ac097527.1
Ac097534.1
Ac097534.2
Ac097625.1
Ac097634.1
Ac097634.2
Ac097634.3
Ac097634.4
Ac097637.1
Ac097637.2
Ac097641.1
Ac097641.2
Ac097655.1
Ac097658.1
Ac097662.1
Ac097713.2
Ac097714.1
Ac097716.1
Ac097717.1
Ac097724.1
Ac098484.2
Ac098484.3
Ac098484.4
Ac098582.1
Ac098583.2
Ac098587.1
Ac098588.1
Ac098588.2
Ac098591.2
Ac098592.1
Ac098592.2
Ac098614.1
Ac098614.3
Ac098617.1
Ac098650.1
Ac098657.1
Ac098657.3
Ac098679.4
Ac098680.1
Ac098798.1
Ac098799.2
Ac098799.3
Ac098818.1
Ac098820.2
Ac098826.1
Ac098827.1
Ac098828.2
Ac098829.1
Ac098831.1
Ac098847.1
Ac098850.2
Ac098851.1
Ac098859.1
Ac098862.1
Ac098868.1
Ac098869.1
Ac098872.1
Ac098934.1
Ac098934.2
Ac098934.4
Ac098935.1
Ac098935.2
Ac098936.1
Ac098965.1
Ac098969.1
Ac098976.1
Ac099063.1
Ac099063.2
Ac099063.3
Ac099063.4
Ac099066.1
Ac099066.2
Ac099313.1
Ac099328.1
Ac099329.1
Ac099329.2
Ac099336.2
Ac099340.1
Ac099342.1
Ac099343.2
Ac099343.3
Ac099344.1
Ac099344.2
Ac099344.3
Ac099482.1
Ac099487.1
Ac099489.1
Ac099489.2
Ac099489.3
Ac099494.1
Ac099506.2
Ac099508.1
Ac099509.1
Ac099509.2
Ac099511.1
Ac099518.1
Ac099518.3
Ac099518.5
Ac099518.6
Ac099520.1
Ac099520.2
Ac099521.1
Ac099521.2
Ac099522.2
Ac099524.1
Ac099535.1
Ac099542.2
Ac099552.2
Ac099552.3
Ac099552.4
Ac099554.1
Ac099560.1
Ac099563.1
Ac099566.1
Ac099568.1
Ac099568.2
Ac099667.1
Ac099670.1
Ac099670.2
Ac099670.3
Ac099671.1
Ac099677.1
Ac099677.3
Ac099677.4
Ac099677.5
Ac099677.6
Ac099681.1
Ac099684.1
Ac099684.2
Ac099684.3
Ac099687.1
Ac099782.1
Ac099782.2
Ac099785.1
Ac099788.1
Ac099789.1
Ac099791.1
Ac099791.2
Ac099791.3
Ac099792.1
Ac099794.2
Ac099795.1
Ac099811.1
Ac099811.3
Ac099811.4
Ac099811.5
Ac099811.6
Ac099849.1
Ac099850.1
Ac099850.2
Ac099850.3
Ac100767.1
Ac100768.1
Ac100768.2
Ac100771.2
Ac100774.1
Ac100775.1
Ac100778.1
Ac100778.2
Ac100778.3
Ac100781.1
Ac100784.1
Ac100786.1
Ac100791.1
Ac100791.2
Ac100791.3
Ac100793.2
Ac100793.4
Ac100797.1
Ac100797.5
Ac100800.1
Ac100801.1
Ac100802.1
Ac100803.1
Ac100803.2
Ac100810.1
Ac100810.2
Ac100810.3
Ac100810.6
Ac100812.1
Ac100814.1
Ac100818.1
Ac100821.1
Ac100823.1
Ac100823.2
Ac100826.1
Ac100827.1
Ac100827.3
Ac100827.4
Ac100830.1
Ac100830.2
Ac100830.3
Ac100832.1
Ac100832.2
Ac100835.2
Ac100836.1
Ac100839.1
Ac100839.2
Ac100843.2
Ac100847.1
Ac100849.1
Ac100849.2
Ac100854.1
Ac100858.1
Ac100858.3
Ac100860.1
Ac100861.1
Ac100861.2
Ac100868.1
Ac100870.1
Ac100871.1
Ac100871.2
Ac100872.1
Ac102797.1
Ac102797.2
Ac102945.1
Ac102945.2
Ac102953.1
Ac102953.2
Ac103409.1
Ac103563.3
Ac103563.4
Ac103563.6
Ac103563.7
Ac103563.8
Ac103591.2
Ac103591.3
Ac103592.1
Ac103681.1
Ac103691.2
Ac103702.2
Ac103703.1
Ac103705.1
Ac103706.1
Ac103706.2
Ac103718.1
Ac103724.3
Ac103724.4
Ac103739.1
Ac103740.1
Ac103740.2
Ac103746.1
Ac103764.1
Ac103769.1
Ac103770.1
Ac103778.1
Ac103796.1
Ac103798.1
Ac103808.1
Ac103808.3
Ac103808.4
Ac103808.5
Ac103810.1
Ac103810.3
Ac103810.4
Ac103810.8
Ac103831.1
Ac103851.1
Ac103853.1
Ac103853.2
Ac103855.1
Ac103855.2
Ac103858.1
Ac103858.2
Ac103876.1
Ac103881.1
Ac103923.1
Ac103952.1
Ac103957.2
Ac103968.1
Ac103974.2
Ac103987.1
Ac103987.2
Ac103987.3
Ac103988.1
Ac103996.2
Ac103996.3
Ac104002.3
Ac104009.1
Ac104012.1
Ac104024.1
Ac104024.2
Ac104027.1
Ac104031.1
Ac104035.1
Ac104046.1
Ac104066.1
Ac104071.1
Ac104073.1
Ac104073.4
Ac104076.1
Ac104076.2
Ac104078.1
Ac104083.1
Ac104090.1
Ac104109.1
Ac104109.2
Ac104109.3
Ac104109.4
Ac104118.1
Ac104119.1
Ac104123.1
Ac104126.1
Ac104131.1
Ac104134.1
Ac104135.1
Ac104136.1
Ac104162.1
Ac104162.2
Ac104164.2
Ac104170.1
Ac104187.1
Ac104211.1
Ac104211.4
Ac104212.1
Ac104212.2
Ac104229.1
Ac104233.1
Ac104237.2
Ac104237.3
Ac104248.1
Ac104257.1
Ac104260.1
Ac104304.1
Ac104316.1
Ac104316.2
Ac104332.1
Ac104332.2
Ac104333.1
Ac104333.2
Ac104333.3
Ac104333.4
Ac104350.1
Ac104365.1
Ac104365.2
Ac104365.3
Ac104389.1
Ac104389.2
Ac104389.3
Ac104389.4
Ac104389.5
Ac104417.1
Ac104423.1
Ac104435.1
Ac104450.1
Ac104453.1
Ac104457.1
Ac104458.1
Ac104461.1
Ac104472.1
Ac104472.3
Ac104506.1
Ac104521.1
Ac104532.1
Ac104532.2
Ac104561.1
Ac104564.1
Ac104564.3
Ac104564.4
Ac104576.1
Ac104581.4
Ac104590.1
Ac104596.1
Ac104619.1
Ac104619.3
Ac104623.1
Ac104629.1
Ac104640.2
Ac104651.1
Ac104651.2
Ac104653.1
Ac104653.2
Ac104655.1
Ac104662.1
Ac104662.2
Ac104667.1
Ac104667.2
Ac104695.2
Ac104695.3
Ac104695.4
Ac104698.1
Ac104699.1
Ac104758.5
Ac104763.1
Ac104763.2
Ac104763.3
Ac104770.1
Ac104771.1
Ac104772.1
Ac104772.2
Ac104779.1
Ac104781.2
Ac104784.1
Ac104785.1
Ac104793.1
Ac104794.3
Ac104794.4
Ac104805.1
Ac104806.2
Ac104819.2
Ac104819.3
Ac104820.1
Ac104827.1
Ac104831.1
Ac104843.1
Ac104843.2
Ac104849.1
Ac104852.1
Ac104938.1
Ac104958.1
Ac104958.2
Ac104964.1
Ac104964.5
Ac104966.1
Ac104971.1
Ac104971.2
Ac104978.1
Ac104982.1
Ac104984.1
Ac104984.2
Ac104984.4
Ac104984.5
Ac104984.6
Ac104985.1
Ac104985.2
Ac104985.3
Ac104989.1
Ac104996.1
Ac104996.3
Ac104997.1
Ac105020.3
Ac105020.6
Ac105021.1
Ac105029.1
Ac105031.1
Ac105031.2
Ac105036.1
Ac105036.2
Ac105036.3
Ac105046.1
Ac105052.4
Ac105074.1
Ac105081.1
Ac105094.2
Ac105101.1
Ac105105.3
Ac105105.4
Ac105114.2
Ac105118.1
Ac105129.2
Ac105129.3
Ac105133.1
Ac105133.2
Ac105137.1
Ac105137.2
Ac105150.1
Ac105177.1
Ac105185.1
Ac105206.3
Ac105219.2
Ac105219.4
Ac105224.1
Ac105227.1
Ac105235.1
Ac105250.1
Ac105252.1
Ac105254.2
Ac105265.3
Ac105265.4
Ac105277.1
Ac105339.1
Ac105339.3
Ac105339.5
Ac105345.1
Ac105345.2
Ac105383.1
Ac105384.1
Ac105384.2
Ac105389.1
Ac105389.3
Ac105390.1
Ac105391.1
Ac105398.1
Ac105402.1
Ac105402.3
Ac105411.1
Ac105429.1
Ac105429.2
Ac105430.1
Ac105443.1
Ac105450.1
Ac105758.1
Ac105760.1
Ac105760.2
Ac105910.1
Ac105914.1
Ac105917.1
Ac105935.1
Ac105940.1
Ac105940.2
Ac105942.1
Ac105999.1
Ac106028.1
Ac106028.2
Ac106028.4
Ac106028.5
Ac106037.2
Ac106038.1
Ac106038.2
Ac106047.1
Ac106052.1
Ac106706.1
Ac106707.1
Ac106707.2
Ac106712.1
Ac106729.1
Ac106730.1
Ac106730.2
Ac106734.1
Ac106738.1
Ac106738.2
Ac106739.1
Ac106744.2
Ac106754.1
Ac106754.2
Ac106760.2
Ac106771.1
Ac106772.1
Ac106772.2
Ac106782.2
Ac106782.5
Ac106786.2
Ac106791.1
Ac106791.2
Ac106795.3
Ac106795.5
Ac106796.1
Ac106798.1
Ac106799.1
Ac106799.2
Ac106818.1
Ac106820.1
Ac106820.2
Ac106820.4
Ac106820.5
Ac106820.6
Ac106858.1
Ac106865.1
Ac106870.1
Ac106870.2
Ac106872.4
Ac106872.5
Ac106872.6
Ac106873.1
Ac106874.1
Ac106875.1
Ac106876.1
Ac106883.1
Ac106886.2
Ac106886.3
Ac106892.1
Ac106897.1
Ac106901.1
Ac107015.1
Ac107016.1
Ac107016.2
Ac107021.1
Ac107021.2
Ac107031.1
Ac107032.1
Ac107032.2
Ac107057.1
Ac107058.1
Ac107068.2
Ac107072.1
Ac107075.1
Ac107079.1
Ac107081.1
Ac107083.1
Ac107204.1
Ac107223.1
Ac107241.1
Ac107294.1
Ac107294.2
Ac107294.3
Ac107308.1
Ac107373.2
Ac107375.1
Ac107398.1
Ac107398.3
Ac107398.4
Ac107399.1
Ac107401.1
Ac107419.1
Ac107421.1
Ac107463.1
Ac107464.1
Ac107464.3
Ac107871.1
Ac107871.2
Ac107884.1
Ac107890.1
Ac107905.1
Ac107909.1
Ac107909.2
Ac107926.1
Ac107934.1
Ac107953.1
Ac107953.2
Ac107954.1
Ac107958.2
Ac107958.3
Ac107959.1
Ac107959.2
Ac107959.3
Ac107959.4
Ac107959.5
Ac107976.1
Ac107982.1
Ac107982.2
Ac108002.1
Ac108019.1
Ac108025.1
Ac108025.2
Ac108037.1
Ac108039.1
Ac108039.2
Ac108047.1
Ac108058.1
Ac108059.2
Ac108059.3
Ac108063.1
Ac108064.1
Ac108066.1
Ac108073.2
Ac108078.1
Ac108078.2
Ac108078.3
Ac108082.1
Ac108097.1
Ac108099.1
Ac108103.1
Ac108112.1
Ac108120.1
Ac108120.2
Ac108134.1
Ac108134.3
Ac108134.4
Ac108136.1
Ac108156.1
Ac108161.1
Ac108206.1
Ac108210.1
Ac108215.1
Ac108448.3
Ac108449.1
Ac108449.2
Ac108449.3
Ac108451.1
Ac108463.1
Ac108471.1
Ac108471.2
Ac108472.1
Ac108475.1
Ac108477.1
Ac108479.1
Ac108488.1
Ac108515.1
Ac108516.2
Ac108673.2
Ac108673.3
Ac108676.1
Ac108676.2
Ac108681.1
Ac108688.1
Ac108693.1
Ac108693.2
Ac108704.1
Ac108718.1
Ac108721.1
Ac108725.1
Ac108727.2
Ac108729.2
Ac108733.1
Ac108734.2
Ac108738.1
Ac108740.1
Ac108747.1
Ac108748.1
Ac108751.2
Ac108751.3
Ac108751.4
Ac108751.5
Ac108752.1
Ac108860.1
Ac108860.2
Ac108866.1
Ac108868.1
Ac108868.2
Ac108935.1
Ac108941.1
Ac109129.1
Ac109326.1
Ac109329.1
Ac109347.2
Ac109361.1
Ac109361.2
Ac109441.1
Ac109449.1
Ac109454.3
Ac109454.4
Ac109460.1
Ac109460.3
Ac109462.1
Ac109462.3
Ac109464.1
Ac109464.2
Ac109466.1
Ac109471.1
Ac109479.1
Ac109479.3
Ac109492.1
Ac109583.1
Ac109583.2
Ac109587.1
Ac109630.1
Ac109631.1
Ac109635.2
Ac109635.5
Ac109780.1
Ac109810.1
Ac109830.1
Ac109925.1
Ac109927.1
Ac109992.2
Ac110011.1
Ac110014.1
Ac110023.1
Ac110027.1
Ac110048.2
Ac110056.1
Ac110079.1
Ac110275.1
Ac110285.1
Ac110285.2
Ac110285.3
Ac110285.5
Ac110285.6
Ac110285.7
Ac110296.1
Ac110491.3
Ac110597.1
Ac110597.3
Ac110602.1
Ac110619.1
Ac110620.1
Ac110716.2
Ac110741.1
Ac110741.2
Ac110749.1
Ac110751.1
Ac110754.1
Ac110760.2
Ac110760.3
Ac110769.1
Ac110769.2
Ac110771.1
Ac110774.1
Ac110775.1
Ac110792.2
Ac110792.3
Ac110800.1
Ac110801.1
Ac110813.1
Ac110998.1
Ac111000.1
Ac111000.4
Ac111000.5
Ac111000.6
Ac111006.1
Ac111149.2
Ac111152.1
Ac111152.3
Ac111182.1
Ac111186.1
Ac111188.1
Ac111188.2
Ac111194.1
Ac111194.2
Ac111198.1
Ac112128.1
Ac112173.1
Ac112178.1
Ac112187.1
Ac112187.2
Ac112191.3
Ac112196.1
Ac112198.1
Ac112198.2
Ac112198.4
Ac112200.1
Ac112200.2
Ac112204.2
Ac112206.1
Ac112206.2
Ac112219.1
Ac112219.2
Ac112220.2
Ac112225.1
Ac112229.4
Ac112230.1
Ac112236.2
Ac112240.1
Ac112242.1
Ac112243.1
Ac112247.1
Ac112249.1
Ac112250.1
Ac112250.2
Ac112481.1
Ac112484.1
Ac112484.3
Ac112487.1
Ac112487.2
Ac112491.1
Ac112492.3
Ac112492.4
Ac112498.1
Ac112504.2
Ac112512.1
Ac112518.1
Ac112673.1
Ac112693.2
Ac112694.1
Ac112698.1
Ac112715.1
Ac112719.1
Ac112722.1
Ac112771.1
Ac112777.1
Ac112907.1
Ac112907.3
Ac113133.1
Ac113143.1
Ac113143.2
Ac113146.1
Ac113155.1
Ac113167.1
Ac113174.1
Ac113189.1
Ac113189.3
Ac113192.1
Ac113192.3
Ac113192.4
Ac113192.5
Ac113208.1
Ac113208.3
Ac113340.1
Ac113346.1
Ac113346.2
Ac113348.1
Ac113348.2
Ac113349.1
Ac113349.2
Ac113355.1
Ac113361.1
Ac113367.1
Ac113367.2
Ac113368.1
Ac113382.1
Ac113382.2
Ac113383.1
Ac113385.1
Ac113391.2
Ac113398.1
Ac113398.2
Ac113404.1
Ac113410.3
Ac113414.1
Ac113418.1
Ac113420.1
Ac113423.2
Ac113430.1
Ac113554.1
Ac113608.1
Ac113615.1
Ac113618.1
Ac113935.1
Ac114271.1
Ac114284.1
Ac114291.1
Ac114296.1
Ac114316.1
Ac114400.1
Ac114401.1
Ac114402.1
Ac114477.1
Ac114482.1
Ac114485.1
Ac114488.1
Ac114488.2
Ac114488.3
Ac114489.1
Ac114490.1
Ac114490.3
Ac114491.1
Ac114495.2
Ac114498.1
Ac114498.2
Ac114501.3
Ac114546.2
Ac114546.3
Ac114550.2
Ac114550.3
Ac114684.1
Ac114689.3
Ac114730.1
Ac114741.1
Ac114744.1
Ac114752.2
Ac114755.2
Ac114755.3
Ac114755.4
Ac114760.2
Ac114763.1
Ac114763.2
Ac114781.2
Ac114781.3
Ac114786.1
Ac114786.2
Ac114797.1
Ac114801.2
Ac114803.1
Ac114808.1
Ac114811.2
Ac114812.1
Ac114812.3
Ac114814.1
Ac114814.2
Ac114939.1
Ac114947.1
Ac114947.2
Ac114956.1
Ac114956.3
Ac114967.1
Ac114973.1
Ac114977.1
Ac114980.1
Ac114982.1
Ac114982.2
Ac115102.1
Ac115115.1
Ac115220.2
Ac115284.3
Ac115285.1
Ac115618.2
Ac115618.3
Ac115619.1
Ac115621.1
Ac115676.1
Ac115837.1
Ac115989.1
Ac116003.3
Ac116021.1
Ac116035.1
Ac116036.1
Ac116036.2
Ac116049.2
Ac116158.2
Ac116312.1
Ac116337.1
Ac116337.3
Ac116345.1
Ac116348.3
Ac116348.4
Ac116351.2
Ac116353.1
Ac116353.5
Ac116366.1
Ac116366.2
Ac116366.3
Ac116407.1
Ac116407.2
Ac116407.4
Ac116424.1
Ac116456.2
Ac116535.1
Ac116562.4
Ac116563.2
Ac116609.1
Ac116609.2
Ac116609.3
Ac116616.1
Ac116634.1
Ac116667.1
Ac116914.2
Ac116917.1
Ac117373.1
Ac117382.1
Ac117382.2
Ac117383.2
Ac117386.1
Ac117386.2
Ac117392.1
Ac117402.1
Ac117409.1
Ac117430.1
Ac117453.1
Ac117457.1
Ac117462.1
Ac117465.1
Ac117473.1
Ac117489.1
Ac117490.2
Ac117498.2
Ac117500.3
Ac117503.2
Ac117505.1
Ac117525.1
Ac117532.1
Ac117569.1
Ac117834.1
Ac117944.1
Ac117945.1
Ac117945.2
Ac117947.1
Ac118465.1
Ac118470.1
Ac118549.1
Ac118553.2
Ac118658.1
Ac118754.1
Ac118754.2
Ac118754.3
Ac118755.1
Ac118757.1
Ac118942.1
Ac119150.1
Ac119403.2
Ac119427.1
Ac119428.3
Ac119618.1
Ac119673.1
Ac119674.1
Ac119674.2
Ac119677.1
Ac119744.1
Ac119751.7
Ac119800.1
Ac119868.1
Ac120024.1
Ac120036.2
Ac120036.3
Ac120036.4
Ac120036.5
Ac120042.1
Ac120049.1
Ac120053.1
Ac120057.2
Ac120057.3
Ac120057.4
Ac120114.1
Ac120114.2
Ac120114.4
Ac120193.1
Ac120349.1
Ac120349.2
Ac120349.3
Ac120498.3
Ac120498.7
Ac121247.2
Ac121251.1
Ac121320.1
Ac121334.2
Ac121334.3
Ac121338.1
Ac121338.2
Ac121493.1
Ac121758.3
Ac121761.2
Ac121764.1
Ac121764.2
Ac122108.1
Ac122108.2
Ac122129.1
Ac122134.1
Ac122136.1
Ac122138.1
Ac122683.1
Ac122688.1
Ac122688.3
Ac122713.1
Ac122714.1
Ac122714.2
Ac122718.2
Ac123023.1
Ac123567.1
Ac123567.2
Ac123595.1
Ac123767.1
Ac123768.1
Ac123768.2
Ac123769.1
Ac123777.1
Ac123784.1
Ac123786.1
Ac123900.1
Ac123904.1
Ac123905.1
Ac123912.2
Ac123912.4
Ac124014.1
Ac124016.1
Ac124045.1
Ac124067.1
Ac124067.2
Ac124067.4
Ac124068.2
Ac124069.1
Ac124076.1
Ac124242.1
Ac124242.2
Ac124248.1
Ac124254.1
Ac124276.1
Ac124276.2
Ac124283.1
Ac124283.5
Ac124290.2
Ac124293.1
Ac124312.1
Ac124312.2
Ac124319.1
Ac124319.2
Ac124319.4
Ac124784.1
Ac124804.1
Ac124854.1
Ac124856.1
Ac124891.1
Ac124893.1
Ac124944.1
Ac124944.3
Ac124945.1
Ac124947.1
Ac124947.2
Ac125238.1
Ac125238.2
Ac125257.1
Ac125257.2
Ac125437.2
Ac125494.1
Ac125494.3
Ac125603.1
Ac125603.2
Ac125603.3
Ac125611.1
Ac125611.3
Ac125612.1
Ac125613.1
Ac125618.1
Ac125807.1
Ac126120.1
Ac126121.1
Ac126121.2
Ac126177.2
Ac126177.3
Ac126177.4
Ac126182.1
Ac126323.3
Ac126323.4
Ac126323.6
Ac126335.1
Ac126389.1
Ac126407.1
Ac126474.1
Ac126474.2
Ac126544.2
Ac126564.1
Ac126603.1
Ac126614.1
Ac126615.2
Ac126696.1
Ac126696.2
Ac126763.1
Ac126768.3
Ac126773.2
Ac126773.4
Ac126915.1
Ac126915.3
Ac127002.1
Ac127024.1
Ac127024.2
Ac127024.5
Ac127024.8
Ac127029.3
Ac127035.1
Ac127070.1
Ac127070.2
Ac127071.2
Ac127459.1
Ac127459.3
Ac127496.1
Ac127496.3
Ac127496.5
Ac127496.7
Ac127502.1
Ac127526.1
Ac127526.2
Ac127526.3
Ac127894.1
Ac128685.1
Ac128687.1
Ac128687.2
Ac128707.1
Ac128709.2
Ac128709.3
Ac128713.1
Ac128716.1
Ac129492.1
Ac129492.2
Ac129492.3
Ac129492.5
Ac129492.6
Ac129492.7
Ac129492.8
Ac129507.2
Ac129507.3
Ac129510.1
Ac129510.2
Ac129850.1
Ac129915.3
Ac129926.1
Ac130289.2
Ac130324.2
Ac130324.3
Ac130343.1
Ac130343.2
Ac130364.1
Ac130366.1
Ac130371.1
Ac130371.2
Ac130404.1
Ac130415.1
Ac130456.2
Ac130456.3
Ac130456.6
Ac130456.8
Ac130466.1
Ac130469.1
Ac130650.2
Ac130651.1
Ac130710.1
Ac130895.1
Ac131009.2
Ac131009.3
Ac131009.4
Ac131011.1
Ac131025.1
Ac131025.2
Ac131025.3
Ac131055.1
Ac131094.1
Ac131097.2
Ac131097.4
Ac131159.1
Ac131159.2
Ac131160.1
Ac131180.1
Ac131210.1
Ac131212.4
Ac131235.2
Ac131235.3
Ac131254.1
Ac131254.2
Ac131274.3
Ac131280.1
Ac131391.1
Ac131532.1
Ac131571.1
Ac131902.1
Ac131902.2
Ac131902.3
Ac131934.1
Ac131935.1
Ac131935.2
Ac131953.1
Ac131971.1
Ac132008.2
Ac132154.1
Ac132186.1
Ac132192.1
Ac132192.2
Ac132216.1
Ac132217.1
Ac132219.1
Ac132219.2
Ac132479.1
Ac132803.1
Ac132825.1
Ac132825.3
Ac132825.4
Ac132825.5
Ac132872.1
Ac132872.2
Ac132872.3
Ac132938.1
Ac132938.3
Ac132938.5
Ac133065.1
Ac133065.2
Ac133106.1
Ac133134.1
Ac133473.1
Ac133552.1
Ac133552.2
Ac133552.5
Ac133561.3
Ac133634.1
Ac133637.1
Ac133644.3
Ac133785.1
Ac133865.1
Ac133919.1
Ac134043.1
Ac134312.1
Ac134312.2
Ac134312.4
Ac134312.5
Ac134349.1
Ac134349.2
Ac134407.1
Ac134407.2
Ac134407.3
Ac134503.1
Ac134508.1
Ac134669.1
Ac134682.1
Ac134684.7
Ac134772.1
Ac134878.1
Ac135001.1
Ac135048.2
Ac135048.3
Ac135050.3
Ac135050.5
Ac135050.6
Ac135050.7
Ac135178.3
Ac135178.6
Ac135279.3
Ac135388.1
Ac135457.1
Ac135507.1
Ac135507.2
Ac135584.1
Ac135586.1
Ac135586.2
Ac135626.1
Ac135721.1
Ac135721.2
Ac135803.1
Ac135895.1
Ac135977.1
Ac135983.5
Ac135999.1
Ac136285.3
Ac136424.2
Ac136469.1
Ac136469.2
Ac136475.10
Ac136475.2
Ac136475.3
Ac136475.4
Ac136475.5
Ac136475.7
Ac136475.8
Ac136489.1
Ac136604.2
Ac136619.2
Ac136624.1
Ac136628.2
Ac136628.3
Ac136632.2
Ac136759.1
Ac136932.1
Ac137055.1
Ac137056.1
Ac137549.1
Ac137579.1
Ac137579.2
Ac137630.2
Ac137630.3
Ac137675.1
Ac137723.1
Ac137767.1
Ac137768.1
Ac137834.2
Ac137932.2
Ac137936.1
Ac137936.2
Ac138024.1
Ac138028.2
Ac138057.1
Ac138089.1
Ac138123.1
Ac138123.2
Ac138150.1
Ac138207.2
Ac138207.4
Ac138207.5
Ac138207.8
Ac138304.1
Ac138305.1
Ac138305.2
Ac138305.3
Ac138331.1
Ac138356.2
Ac138356.3
Ac138360.1
Ac138393.1
Ac138393.2
Ac138393.3
Ac138409.1
Ac138409.2
Ac138466.1
Ac138470.1
Ac138474.1
Ac138512.1
Ac138627.1
Ac138649.2
Ac138655.1
Ac138701.2
Ac138749.1
Ac138749.5
Ac138761.1
Ac138811.1
Ac138811.2
Ac138819.1
Ac138832.1
Ac138853.1
Ac138904.1
Ac138932.3
Ac138932.5
Ac138938.1
Ac138951.1
Ac138951.2
Ac138956.2
Ac139099.2
Ac139100.1
Ac139103.1
Ac139143.1
Ac139149.1
Ac139256.1
Ac139451.1
Ac139453.1
Ac139491.2
Ac139491.5
Ac139491.6
Ac139493.2
Ac139495.1
Ac139530.3
Ac139700.1
Ac139712.2
Ac139712.3
Ac139720.1
Ac139722.1
Ac139749.1
Ac139768.1
Ac139768.2
Ac139769.1
Ac139769.2
Ac139769.3
Ac139783.1
Ac139783.2
Ac139792.1
Ac139792.2
Ac139795.3
Ac139887.1
Ac139887.2
Ac140059.1
Ac140172.1
Ac140479.4
Ac140481.2
Ac140504.1
Ac140658.7
Ac140725.1
Ac140847.3
Ac140912.1
Ac141273.2
Ac141557.1
Ac141586.1
Ac141586.2
Ac141846.1
Ac141930.1
Ac142086.6
Ac142381.3
Ac143336.1
Ac144450.1
Ac144521.1
Ac144522.1
Ac144530.1
Ac144652.1
Ac144833.1
Ac145098.1
Ac145098.2
Ac145124.1
Ac145141.1
Ac145146.1
Ac145207.2
Ac145207.3
Ac145207.5
Ac145207.6
Ac145207.7
Ac145207.9
Ac145285.2
Ac145285.6
Ac145343.1
Ac145422.1
Ac145423.3
Ac145676.1
Ac146507.1
Ac146507.2
Ac147055.2
Ac147055.3
Ac147055.4
Ac147067.1
Ac147651.1
Ac147651.2
Ac148476.1
Ac148477.2
Ac148477.7
Ac148477.8
Ac156455.1
Ac190387.1
Ac209007.1
Ac211433.1
Ac211433.2
Ac211433.3
Ac211476.2
Ac231533.1
Ac231657.1
Ac231657.2
Ac231981.1
Ac232271.1
Ac232323.2
Ac233263.2
Ac233266.1
Ac233280.1
Ac233280.19
Ac233290.1
Ac233290.2
Ac233296.1
Ac233701.1
Ac233702.3
Ac233702.4
Ac233702.6
Ac233702.8
Ac233702.9
Ac233724.8
Ac233728.2
Ac233982.1
Ac233992.2
Ac233992.3
Ac234582.1
Ac234582.2
Ac234644.1
Ac234772.2
Ac234775.3
Ac234779.1
Ac234781.1
Ac234781.2
Ac234782.2
Ac234917.1
Ac235097.1
Ac236972.1
Ac236972.2
Ac237221.1
Ac239367.2
Ac239584.1
Ac239600.2
Ac239727.1
Ac239800.2
Ac239801.1
Ac239802.1
Ac239803.1
Ac239803.2
Ac239809.3
Ac239860.2
Ac239868.1
Ac240442.1
Ac240504.1
Ac241584.1
Ac241585.2
Ac241644.1
Ac241644.3
Ac242426.1
Ac242426.2
Ac242498.1
Ac242842.3
Ac242843.1
Ac242988.1
Ac243312.2
Ac243547.1
Ac243547.2
Ac243547.3
Ac243562.1
Ac243571.2
Ac243585.1
Ac243585.2
Ac243654.1
Ac243654.2
Ac243732.1
Ac243773.1
Ac243773.2
Ac243829.1
Ac243829.4
Ac243830.1
Ac243836.1
Ac243960.1
Ac243960.3
Ac243962.1
Ac243964.2
Ac243965.1
Ac243967.2
Ac243967.3
Ac243972.1
Ac243972.3
Ac244021.1
Ac244033.1
Ac244033.2
Ac244034.2
Ac244034.3
Ac244035.1
Ac244035.2
Ac244090.1
Ac244090.2
Ac244090.3
Ac244093.1
Ac244093.3
Ac244093.4
Ac244093.5
Ac244098.2
Ac244100.2
Ac244100.3
Ac244100.4
Ac244131.1
Ac244131.2
Ac244153.1
Ac244154.1
Ac244157.1
Ac244157.2
Ac244197.2
Ac244197.3
Ac244205.1
Ac244205.2
Ac244250.1
Ac244250.2
Ac244250.3
Ac244255.1
Ac244258.1
Ac244502.1
Ac244502.2
Ac244502.3
Ac244505.1
Ac244517.10
Ac244517.11
Ac244517.2
Ac244517.4
Ac244517.5
Ac244517.6
Ac244517.7
Ac244517.8
Ac244517.9
Ac245014.1
Ac245014.3
Ac245033.1
Ac245033.2
Ac245036.2
Ac245047.4
Ac245047.5
Ac245047.6
Ac245047.8
Ac245052.2
Ac245052.3
Ac245052.5
Ac245052.6
Ac245054.1
Ac245060.3
Ac245060.6
Ac245088.2
Ac245100.1
Ac245100.3
Ac245100.4
Ac245100.7
Ac245100.8
Ac245100.9
Ac245123.1
Ac245128.1
Ac245140.1
Ac245140.2
Ac245140.3
Ac245187.2
Ac245291.1
Ac245291.3
Ac245297.1
Ac245297.3
Ac245452.1
Ac245452.4
Ac245505.1
Ac245505.3
Ac245517.1
Ac245517.3
Ac245517.4
Ac245884.12
Ac245884.2
Ac245884.3
Ac245884.4
Ac245884.9
Ac246793.1
Ac246817.2
Ac253536.1
Ac253536.3
Ac253536.5
Ac253536.6
Ac253576.1
Ac254562.1
Ac254633.1
Acaa1
Acaa2
Acaca
Acacb
Acad10
Acad11
Acad8
Acad9
Acadl
Acadm
Acads
Acadsb
Acadvl
Acan
Acap1
Acap2
Acap2-it1
Acap3
Acat1
Acat2
Acbd3
Acbd3-as1
Acbd4
Acbd5
Acbd6
Accs
Ace
Ace2
Acer3
Ache
Acin1
Ackr2
Ackr3
Acly
Acmsd
Acnatp
Aco1
Aco2
Acod1
Acot1
Acot11
Acot13
Acot2
Acot6
Acot8
Acox1
Acox2
Acox3
Acoxl
Acoxl-as1
Acp1
Acp2
Acp6
Acp7
Acpp
Acrbp
Acrv1
Acsbg1
Acsf2
Acsf3
Acsl1
Acsl3
Acsl4
Acsl5
Acsl6
Acsm1
Acsm2a
Acsm3
Acsm5
Acsm6
Acss1
Acss2
Acss3
Acta1
Acta2
Acta2-as1
Actb
Actbp11
Actbp8
Actbp9
Actc1
Actg1
Actg1p13
Actg1p15
Actg1p16
Actg1p18
Actg1p19
Actg1p23
Actg1p3
Actg1p4
Actl6a
Actl6b
Actl7a
Actn1
Actn1-as1
Actn2
Actn3
Actn4
Actn4p2
Actr10
Actr1a
Actr2
Actr3
Actr3b
Actr3bp4
Actr3c
Actr3p2
Actr6
Actr6p1
Acvr1
Acvr1b
Acvr1c
Acvr2a
Acvr2b
Acvrl1
Acy1
Acyp1
Acyp2
Ad000091.1
Ad000671.1
Ad000671.3
Ad000864.2
Ad001527.2
Ada
Ada2
Adad1
Adad2
Adal
Adam10
Adam11
Adam12
Adam15
Adam17
Adam18
Adam19
Adam1a
Adam2
Adam20p1
Adam20p3
Adam21
Adam22
Adam23
Adam28
Adam29
Adam30
Adam32
Adam33
Adam3a
Adam5
Adam9
Adamdec1
Adamts1
Adamts10
Adamts12
Adamts13
Adamts15
Adamts17
Adamts18
Adamts19
Adamts19-as1
Adamts2
Adamts20
Adamts3
Adamts4
Adamts6
Adamts7p3
Adamts7p4
Adamts8
Adamts9
Adamts9-as1
Adamts9-as2
Adamtsl1
Adamtsl2
Adamtsl3
Adamtsl4
Adamtsl4-as1
Adamtsl5
Adap1
Adap2
Adar
Adarb1
Adarb2
Adat1
Adat3
Adck1
Adck2
Adck5
Adcy1
Adcy10
Adcy10p1
Adcy2
Adcy3
Adcy4
Adcy5
Adcy6
Adcy7
Adcy8
Adcy9
Adcyap1
Adcyap1r1
Add1
Add2
Add3
Add3-as1
Adgb
Adgra1
Adgra1-as1
Adgra3
Adgrb1
Adgrb2
Adgrb3
Adgrd1
Adgrd2
Adgre2
Adgre4p
Adgre5
Adgrf1
Adgrf2
Adgrf3
Adgrf4
Adgrf5
Adgrf5p2
Adgrg1
Adgrg3
Adgrg5
Adgrg6
Adgrg7
Adgrl2
Adgrl3-as1
Adgrl4
Adgrv1
Adh4
Adh5
Adh5p2
Adh5p4
Adh6
Adh7
Adhfe1
Adi1p1
Adi1p2
Adi1p3
Adipoq
Adipor1
Adipor1p2
Adipor2
Adirf
Adk
Adm
Adm2
Adnp
Adnp2
Adnp-as1
Ado
Adora1
Adora2a-as1
Adora2b
Adora2bp1
Adpgk
Adpgk-as1
Adprh
Adprhl1
Adprm
Adra1a
Adra1d
Adra2a
Adra2c
Adrb1
Adrb2
Adrm1
Adsl
Adss
Adssl1
Adtrp
Aebp2
Aen
Aes
Af001548.2
Af003529.1
Af015262.1
Af064858.1
Af064860.1
Af067845.1
Af099810.1
Af106564.1
Af107885.1
Af107885.2
Af111167.1
Af111167.2
Af111169.2
Af111169.3
Af117829.1
Af117829.2
Af121897.1
Af121898.1
Af123462.1
Af124730.1
Af127577.1
Af127577.2
Af127577.3
Af127577.4
Af127577.5
Af127577.6
Af127936.1
Af129075.1
Af129075.2
Af129408.1
Af130359.1
Af131215.1
Af131215.5
Af131215.7
Af131216.1
Af131216.2
Af131216.3
Af131216.5
Af146191.1
Af165147.1
Af186190.1
Af186996.3
Af196972.1
Af201337.1
Af213884.1
Af228730.5
Af230666.1
Af230666.2
Af233439.1
Af233439.2
Af235103.2
Af238378.1
Af241726.2
Af241728.1
Af246928.1
Af254982.1
Af254983.2
Af274858.1
Af279873.2
Af305872.1
Afap1
Afap1-as1
Afap1l1
Afap1l2
Afdn
Afdn-dt
Aff1
Aff2
Aff3
Aff4
Afg1l
Afg3l1p
Afg3l2
Afmid
Afp
Aftph
Agap1
Agap11
Agap1-it1
Agap2
Agap2-as1
Agap3
Agap5
Agbl1
Agbl1-as1
Agbl2
Agbl3
Agbl4
Agbl5
Agbl5-it1
Agfg1
Agfg2
Aggf1
Agk
Agkp1
Agl
Agmo
Ago1
Ago2
Ago3
Agpat1
Agpat2
Agpat3
Agpat4
Agpat5
Agps
Agr2
Agr3
Agrn
Agrp
Agtpbp1
Agtr1
Agtrap
Agxt
Ahctf1
Ahcyl1
Ahcyl2
Ahcyp3
Ahcyp4
Ahcyp7
Ahdc1
Ahi1
Ahnak
Ahr
Ahrr
Ahsa1
Ahsa2p
Ahsg
Ahsp
Aida
Aif1
Aif1l
Aifm1
Aifm1p1
Aifm2
Aifm3
Aig1
Aig1p1
Aimp1
Aimp1p2
Aimp2
Aip
Aipl1
Airn
Aj003147.1
Aj003147.2
Aj006995.1
Aj009632.1
Aj009632.2
Aj011932.1
Aj239318.1
Aj239328.1
Aj271736.1
Ajap1
Ajm1
Ajuba
Ak1
Ak2
Ak3
Ak3p2
Ak3p5
Ak4
Ak4p6
Ak5
Ak6
Ak6p2
Ak7
Ak8
Ak9
Akap1
Akap10
Akap12
Akap13
Akap14
Akap17a
Akap2
Akap3
Akap4
Akap5
Akap6
Akap7
Akap8
Akap8l
Akap8p1
Akap9
Akip1
Akirin1
Akirin1p1
Akirin2
Akirin2p1
Akna
Aknad1
Akr1a1
Akr1b1
Akr1b10
Akr1b10p1
Akr1b15
Akr1c1
Akr1c2
Akr1c3
Akr1c4
Akr1c7p
Akr1c8p
Akr1d1
Akr1d1p1
Akr1e2
Akr7a2
Akr7a2p1
Akr7l
Akt1
Akt1s1
Akt2
Akt3
Akt3-it1
Al008626.1
Al008635.1
Al008638.2
Al008707.1
Al008718.1
Al008718.2
Al008720.1
Al008721.2
Al008726.1
Al008729.1
Al008729.2
Al008733.1
Al008987.1
Al009174.1
Al009176.1
Al009178.2
Al009179.1
Al020991.1
Al020993.1
Al020996.1
Al020996.2
Al020997.2
Al020997.3
Al021068.1
Al021068.2
Al021153.1
Al021154.1
Al021155.1
Al021155.2
Al021328.1
Al021331.1
Al021368.2
Al021368.3
Al021391.1
Al021393.1
Al021396.1
Al021407.1
Al021407.2
Al021408.1
Al021408.2
Al021546.1
Al021578.1
Al021707.3
Al021707.5
Al021807.1
Al021877.1
Al021879.1
Al021918.4
Al021940.1
Al021997.3
Al022067.1
Al022068.1
Al022069.1
Al022069.2
Al022097.1
Al022100.1
Al022154.1
Al022157.1
Al022237.1
Al022238.2
Al022238.4
Al022312.1
Al022313.1
Al022314.1
Al022315.1
Al022318.1
Al022318.2
Al022319.1
Al022323.2
Al022323.3
Al022323.4
Al022324.3
Al022324.4
Al022326.1
Al022328.1
Al022328.3
Al022329.1
Al022331.1
Al022332.1
Al022332.2
Al022341.1
Al022341.2
Al022342.1
Al022344.1
Al022345.1
Al022345.4
Al022400.1
Al022401.1
Al022722.1
Al022722.2
Al022724.1
Al022725.1
Al023283.1
Al023284.1
Al023284.3
Al023495.1
Al023583.1
Al023584.1
Al023584.2
Al023693.1
Al023754.1
Al023803.1
Al023803.2
Al023803.3
Al023806.1
Al023806.2
Al024474.2
Al024497.1
Al024498.2
Al024507.2
Al024508.1
Al024508.2
Al024509.1
Al024509.2
Al031003.1
Al031005.1
Al031009.1
Al031055.1
Al031056.1
Al031056.2
Al031058.1
Al031073.1
Al031118.1
Al031121.2
Al031123.1
Al031123.2
Al031123.3
Al031229.1
Al031274.1
Al031281.2
Al031282.1
Al031283.1
Al031289.1
Al031315.1
Al031320.2
Al031386.1
Al031428.1
Al031428.2
Al031429.2
Al031432.1
Al031432.3
Al031432.4
Al031575.1
Al031577.2
Al031584.1
Al031584.2
Al031587.2
Al031587.5
Al031590.1
Al031593.1
Al031597.1
Al031602.1
Al031658.1
Al031658.2
Al031665.1
Al031666.1
Al031666.2
Al031666.3
Al031667.1
Al031667.2
Al031667.3
Al031668.1
Al031670.1
Al031674.1
Al031676.1
Al031681.1
Al031686.1
Al031708.1
Al031709.1
Al031710.1
Al031710.2
Al031717.1
Al031722.1
Al031727.1
Al031727.2
Al031733.1
Al031733.2
Al031736.1
Al031768.1
Al031770.1
Al031772.1
Al031775.1
Al031777.1
Al031777.2
Al031777.3
Al031847.1
Al031847.2
Al031848.2
Al031864.1
Al031864.2
Al031963.1
Al031963.2
Al031963.3
Al031985.1
Al031985.3
Al031985.4
Al032819.1
Al032819.3
Al032821.1
Al032822.1
Al033379.1
Al033381.1
Al033381.2
Al033384.1
Al033384.2
Al033397.1
Al033397.2
Al033504.1
Al033519.1
Al033523.1
Al033527.1
Al033527.3
Al033527.4
Al033527.5
Al033528.2
Al033529.1
Al033530.1
Al034345.1
Al034345.2
Al034349.1
Al034351.1
Al034370.1
Al034372.1
Al034374.1
Al034376.2
Al034379.1
Al034399.2
Al034417.1
Al034417.2
Al034418.1
Al034428.1
Al034430.1
Al034430.2
Al034546.1
Al034548.1
Al034550.2
Al034555.1
Al035045.1
Al035071.2
Al035078.2
Al035078.3
Al035078.4
Al035079.1
Al035090.1
Al035250.1
Al035250.2
Al035252.1
Al035252.2
Al035252.3
Al035258.1
Al035398.1
Al035404.2
Al035405.1
Al035407.2
Al035409.1
Al035410.1
Al035410.2
Al035411.1
Al035412.1
Al035413.1
Al035414.1
Al035416.1
Al035420.1
Al035420.2
Al035420.3
Al035423.1
Al035425.1
Al035425.2
Al035425.3
Al035427.1
Al035443.1
Al035448.1
Al035454.1
Al035456.1
Al035458.2
Al035461.2
Al035530.2
Al035541.1
Al035555.1
Al035587.1
Al035588.1
Al035604.1
Al035633.1
Al035634.1
Al035660.1
Al035660.2
Al035661.1
Al035666.1
Al035685.1
Al035693.1
Al035696.1
Al035696.2
Al035696.4
Al035706.1
Al049539.1
Al049541.1
Al049542.1
Al049543.1
Al049545.1
Al049552.1
Al049557.1
Al049564.1
Al049594.1
Al049597.2
Al049610.1
Al049629.2
Al049634.1
Al049637.1
Al049637.2
Al049646.1
Al049646.2
Al049648.1
Al049649.1
Al049651.1
Al049651.2
Al049697.1
Al049697.2
Al049712.1
Al049732.1
Al049737.1
Al049745.1
Al049747.1
Al049748.1
Al049757.1
Al049767.1
Al049775.2
Al049775.3
Al049776.1
Al049779.1
Al049779.2
Al049780.1
Al049780.2
Al049780.3
Al049781.1
Al049794.1
Al049794.2
Al049795.1
Al049796.1
Al049812.1
Al049812.2
Al049820.1
Al049828.1
Al049830.2
Al049835.1
Al049836.1
Al049836.2
Al049839.1
Al049840.2
Al049840.3
Al049840.4
Al049840.5
Al049840.6
Al049861.1
Al049869.2
Al049869.3
Al049869.4
Al049870.1
Al049870.3
Al049871.1
Al049872.1
Al049873.1
Al049873.2
Al049874.2
Al049874.3
Al050320.1
Al050327.1
Al050331.2
Al050338.1
Al050343.1
Al050349.1
Al050402.1
Al050403.2
Al050404.1
Al078459.1
Al078581.1
Al078581.2
Al078582.1
Al078590.2
Al078595.3
Al078599.1
Al078601.1
Al078601.3
Al078604.1
Al078605.1
Al078612.1
Al078612.2
Al078621.1
Al078621.3
Al078623.1
Al078624.1
Al078644.2
Al078645.1
Al078645.2
Al079301.1
Al079303.1
Al079304.1
Al079307.1
Al079307.2
Al079307.3
Al079341.1
Al079342.1
Al079342.3
Al080248.1
Al080250.1
Al080276.2
Al080285.1
Al080285.2
Al080312.1
Al080312.2
Al080313.1
Al080313.2
Al080315.1
Al080317.1
Al080317.3
Al096700.1
Al096701.2
Al096701.3
Al096711.1
Al096711.2
Al096772.1
Al096799.1
Al096800.1
Al096803.1
Al096803.2
Al096803.3
Al096814.1
Al096816.1
Al096828.1
Al096828.3
Al096829.1
Al096840.1
Al096865.1
Al096869.2
Al096870.1
Al109610.1
Al109613.1
Al109614.1
Al109615.1
Al109615.2
Al109615.3
Al109620.1
Al109628.1
Al109659.2
Al109659.3
Al109741.1
Al109761.1
Al109767.1
Al109804.1
Al109807.1
Al109811.2
Al109811.3
Al109840.1
Al109910.1
Al109910.2
Al109914.1
Al109917.1
Al109918.1
Al109920.1
Al109923.1
Al109924.1
Al109924.4
Al109924.5
Al109933.1
Al109933.2
Al109933.3
Al109936.2
Al109936.6
Al109947.1
Al109954.1
Al109955.1
Al109976.1
Al109983.1
Al110115.2
Al110118.1
Al110118.2
Al110292.1
Al110504.1
Al110505.1
Al117187.1
Al117192.1
Al117329.1
Al117335.1
Al117339.1
Al117339.5
Al117341.1
Al117342.1
Al117344.1
Al117348.2
Al117378.1
Al117378.2
Al117379.1
Al117381.1
Al117382.1
Al117382.2
Al117692.1
Al118508.2
Al118508.3
Al118511.1
Al118522.1
Al118523.1
Al118556.1
Al118556.2
Al118557.1
Al118558.2
Al118558.3
Al121578.1
Al121578.2
Al121578.3
Al121579.1
Al121579.2
Al121583.1
Al121590.1
Al121594.1
Al121601.1
Al121601.2
Al121603.1
Al121603.2
Al121612.2
Al121652.1
Al121655.1
Al121656.1
Al121658.1
Al121672.1
Al121672.2
Al121694.1
Al121721.1
Al121722.1
Al121748.1
Al121758.1
Al121759.2
Al121760.1
Al121768.1
Al121769.1
Al121772.1
Al121772.2
Al121776.1
Al121785.1
Al121790.1
Al121790.2
Al121796.1
Al121809.1
Al121809.2
Al121820.1
Al121820.2
Al121821.1
Al121827.1
Al121829.2
Al121830.1
Al121832.1
Al121832.2
Al121834.1
Al121839.2
Al121845.1
Al121845.3
Al121845.4
Al121852.1
Al121871.1
Al121877.1
Al121885.3
Al121890.4
Al121894.1
Al121895.1
Al121899.1
Al121900.1
Al121900.2
Al121901.1
Al121904.1
Al121906.1
Al121906.2
Al121908.1
Al121910.1
Al121916.1
Al121917.1
Al121917.2
Al121929.1
Al121932.1
Al121935.2
Al121936.1
Al121936.2
Al121949.3
Al121950.1
Al121952.1
Al121955.1
Al121956.4
Al121957.1
Al121970.1
Al121972.1
Al121974.1
Al121977.1
Al121978.1
Al121983.1
Al121983.2
Al121985.1
Al121987.1
Al121987.2
Al121990.1
Al121992.1
Al121992.2
Al121999.1
Al122003.1
Al122008.1
Al122010.1
Al122018.1
Al122023.1
Al122035.1
Al122035.2
Al122058.1
Al122125.1
Al122126.1
Al122127.1
Al132639.1
Al132639.2
Al132639.3
Al132640.3
Al132642.1
Al132655.2
Al132656.3
Al132656.4
Al132657.1
Al132657.2
Al132671.1
Al132671.2
Al132709.1
Al132712.1
Al132765.1
Al132765.2
Al132777.1
Al132780.1
Al132780.2
Al132796.2
Al132796.3
Al132819.1
Al132857.1
Al132875.3
Al132989.2
Al132994.2
Al133153.1
Al133153.2
Al133163.1
Al133163.2
Al133163.3
Al133166.1
Al133167.1
Al133215.2
Al133215.3
Al133216.2
Al133227.1
Al133230.1
Al133232.1
Al133240.1
Al133241.1
Al133243.1
Al133243.2
Al133243.4
Al133244.1
Al133245.1
Al133247.1
Al133260.2
Al133264.1
Al133264.2
Al133268.1
Al133268.2
Al133268.4
Al133270.1
Al133279.1
Al133279.3
Al133284.1
Al133297.1
Al133297.2
Al133299.1
Al133304.2
Al133319.1
Al133325.2
Al133338.1
Al133338.2
Al133342.1
Al133346.1
Al133351.1
Al133351.3
Al133351.4
Al133352.1
Al133353.1
Al133353.2
Al133355.1
Al133367.1
Al133368.1
Al133368.2
Al133370.2
Al133371.2
Al133372.1
Al133372.2
Al133373.2
Al133380.1
Al133383.1
Al133384.1
Al133387.1
Al133393.1
Al133396.2
Al133399.1
Al133406.1
Al133410.1
Al133410.2
Al133410.3
Al133412.1
Al133415.1
Al133445.2
Al133464.1
Al133465.1
Al133466.1
Al133467.1
Al133467.2
Al133467.3
Al133477.1
Al133480.1
Al133481.1
Al133485.1
Al133485.2
Al133492.1
Al133499.1
Al133500.1
Al133516.1
Al133520.1
Al133551.1
Al133553.1
Al135744.1
Al135746.1
Al135785.1
Al135791.1
Al135818.2
Al135838.1
Al135878.1
Al135901.1
Al135902.1
Al135902.2
Al135903.1
Al135905.1
Al135905.2
Al135908.1
Al135925.1
Al135926.1
Al135999.1
Al135999.2
Al135999.3
Al136038.1
Al136038.2
Al136038.3
Al136038.5
Al136040.1
Al136084.1
Al136084.2
Al136090.1
Al136097.1
Al136097.3
Al136099.1
Al136115.1
Al136115.2
Al136116.1
Al136126.1
Al136131.1
Al136131.3
Al136140.2
Al136141.1
Al136164.1
Al136164.2
Al136164.3
Al136181.1
Al136231.1
Al136234.1
Al136295.1
Al136295.7
Al136298.1
Al136298.3
Al136301.1
Al136307.1
Al136309.2
Al136309.4
Al136360.1
Al136363.1
Al136363.2
Al136366.1
Al136372.1
Al136372.2
Al136376.1
Al136380.1
Al136439.1
Al136442.1
Al136520.1
Al136526.1
Al136528.1
Al136528.2
Al136531.1
Al136531.2
Al136961.1
Al136962.1
Al136964.1
Al136972.1
Al136979.1
Al136980.1
Al136981.2
Al136982.1
Al136982.2
Al136982.4
Al136982.5
Al136982.6
Al136982.7
Al136984.1
Al136985.2
Al136987.1
Al137001.1
Al137002.1
Al137003.1
Al137003.2
Al137005.1
Al137005.2
Al137009.1
Al137022.1
Al137025.1
Al137026.2
Al137058.1
Al137058.2
Al137060.1
Al137071.1
Al137074.1
Al137077.2
Al137078.1
Al137078.2
Al137127.1
Al137129.1
Al137186.1
Al137186.2
Al137190.1
Al137220.1
Al137222.1
Al137224.1
Al137246.2
Al137247.1
Al137779.3
Al137781.1
Al137782.1
Al137785.1
Al137786.1
Al137789.2
Al137793.1
Al137796.1
Al137798.1
Al137798.3
Al137802.2
Al137802.3
Al137803.1
Al137845.1
Al137845.2
Al137847.1
Al137847.2
Al137856.1
Al137918.1
Al138478.1
Al138479.1
Al138686.1
Al138686.2
Al138688.1
Al138689.2
Al138720.1
Al138724.1
Al138725.1
Al138726.1
Al138733.1
Al138749.1
Al138752.1
Al138752.2
Al138756.1
Al138760.1
Al138762.1
Al138767.2
Al138787.1
Al138787.2
Al138799.3
Al138799.4
Al138807.1
Al138820.1
Al138825.1
Al138826.1
Al138828.1
Al138830.2
Al138831.1
Al138831.2
Al138847.2
Al138878.1
Al138880.2
Al138881.1
Al138885.3
Al138885.4
Al138889.1
Al138895.1
Al138899.1
Al138899.2
Al138900.1
Al138900.2
Al138902.1
Al138916.1
Al138918.1
Al138921.1
Al138921.2
Al138927.1
Al138930.1
Al138960.1
Al138963.3
Al138966.2
Al138976.1
Al138976.2
Al138995.1
Al139008.1
Al139010.1
Al139011.1
Al139011.2
Al139020.1
Al139020.2
Al139021.1
Al139022.1
Al139022.2
Al139023.1
Al139035.1
Al139039.2
Al139039.3
Al139041.1
Al139042.1
Al139081.1
Al139082.1
Al139082.2
Al139095.4
Al139095.5
Al139098.1
Al139098.2
Al139099.1
Al139099.2
Al139099.3
Al139100.1
Al139120.1
Al139124.1
Al139125.1
Al139132.1
Al139135.2
Al139142.1
Al139142.2
Al139148.1
Al139156.3
Al139158.2
Al139158.3
Al139161.1
Al139161.2
Al139184.1
Al139193.2
Al139220.2
Al139240.1
Al139241.1
Al139246.1
Al139246.3
Al139246.4
Al139246.5
Al139247.1
Al139254.2
Al139254.3
Al139260.1
Al139260.3
Al139274.1
Al139280.1
Al139286.1
Al139286.2
Al139288.1
Al139289.1
Al139289.2
Al139294.1
Al139300.1
Al139300.2
Al139316.1
Al139317.1
Al139317.2
Al139317.3
Al139317.4
Al139317.5
Al139327.1
Al139327.2
Al139327.3
Al139327.4
Al139330.1
Al139339.1
Al139339.2
Al139351.1
Al139353.1
Al139353.2
Al139383.1
Al139384.1
Al139384.2
Al139393.1
Al139393.2
Al139396.1
Al139400.1
Al139407.1
Al139412.1
Al139415.1
Al139418.1
Al139421.1
Al139424.1
Al139424.2
Al139424.3
Al139805.1
Al139806.1
Al139807.1
Al157359.1
Al157371.1
Al157371.2
Al157373.2
Al157384.1
Al157385.1
Al157385.2
Al157392.1
Al157392.3
Al157392.5
Al157394.1
Al157395.1
Al157398.1
Al157400.1
Al157400.2
Al157400.4
Al157400.5
Al157402.1
Al157402.2
Al157414.1
Al157414.2
Al157414.3
Al157687.1
Al157702.2
Al157709.1
Al157713.1
Al157714.1
Al157756.1
Al157770.1
Al157778.1
Al157786.1
Al157788.1
Al157791.2
Al157813.1
Al157817.1
Al157823.1
Al157823.2
Al157827.1
Al157827.2
Al157829.1
Al157831.2
Al157832.2
Al157834.3
Al157838.1
Al157871.1
Al157871.5
Al157871.6
Al157884.2
Al157884.3
Al157886.1
Al157888.1
Al157895.1
Al157896.1
Al157902.1
Al157902.2
Al157904.1
Al157911.1
Al157912.1
Al157931.1
Al157932.1
Al157935.1
Al157935.2
Al157937.1
Al157938.1
Al157938.2
Al157938.3
Al157944.1
Al157955.1
Al157996.1
Al158032.2
Al158042.1
Al158062.1
Al158063.1
Al158064.1
Al158066.1
Al158066.2
Al158068.2
Al158069.1
Al158070.1
Al158071.1
Al158071.3
Al158071.4
Al158077.1
Al158147.1
Al158151.1
Al158151.3
Al158151.4
Al158163.1
Al158166.2
Al158168.1
Al158175.1
Al158196.1
Al158198.1
Al158207.2
Al158209.1
Al158211.1
Al158211.2
Al158211.3
Al158211.4
Al158211.5
Al158212.1
Al158212.2
Al158214.1
Al158800.1
Al158801.1
Al158801.3
Al158801.4
Al158817.1
Al158824.1
Al158828.1
Al158829.1
Al158832.1
Al158834.2
Al158835.1
Al158835.3
Al158840.1
Al158847.1
Al158850.1
Al159158.1
Al159166.1
Al159169.2
Al159169.3
Al159174.1
Al159987.1
Al159987.2
Al160006.1
Al160035.1
Al160163.1
Al160171.1
Al160236.1
Al160236.2
Al160237.1
Al160237.3
Al160254.1
Al160262.1
Al160270.2
Al160272.1
Al160272.2
Al160274.1
Al160275.1
Al160281.1
Al160286.1
Al160286.2
Al160291.1
Al160313.1
Al160313.2
Al160314.2
Al160394.1
Al160396.2
Al160408.1
Al160408.2
Al160408.3
Al160408.4
Al160408.5
Al160411.1
Al161421.1
Al161431.1
Al161443.1
Al161447.1
Al161457.2
Al161616.1
Al161618.1
Al161621.1
Al161629.2
Al161630.1
Al161631.1
Al161636.1
Al161638.1
Al161640.1
Al161645.1
Al161646.1
Al161658.1
Al161665.1
Al161668.1
Al161668.4
Al161669.2
Al161669.3
Al161670.1
Al161670.2
Al161672.1
Al161713.1
Al161716.1
Al161719.1
Al161725.1
Al161725.2
Al161729.1
Al161729.2
Al161729.4
Al161733.1
Al161734.1
Al161742.1
Al161747.1
Al161751.1
Al161756.1
Al161756.2
Al161756.3
Al161757.1
Al161757.3
Al161757.4
Al161757.5
Al161773.1
Al161781.1
Al161781.2
Al161782.1
Al161785.1
Al161785.2
Al161785.3
Al161793.1
Al161798.1
Al161891.1
Al161893.1
Al161896.1
Al161908.1
Al161908.2
Al161909.1
Al161910.1
Al161932.1
Al161935.1
Al161937.1
Al161938.1
Al162151.1
Al162151.2
Al162171.1
Al162171.2
Al162171.4
Al162231.3
Al162231.4
Al162258.1
Al162258.2
Al162274.1
Al162291.1
Al162311.1
Al162311.2
Al162311.3
Al162376.1
Al162377.1
Al162377.2
Al162385.1
Al162385.2
Al162386.1
Al162390.1
Al162393.1
Al162394.1
Al162399.1
Al162411.1
Al162412.1
Al162417.1
Al162419.1
Al162425.1
Al162426.1
Al162427.1
Al162430.1
Al162430.2
Al162431.2
Al162431.3
Al162431.4
Al162456.1
Al162458.1
Al162464.2
Al162497.1
Al162511.1
Al162578.1
Al162582.1
Al162586.1
Al162588.1
Al162591.2
Al162595.1
Al162595.2
Al162632.1
Al162632.2
Al162713.1
Al162718.2
Al162724.1
Al162724.2
Al162725.1
Al162725.2
Al162726.1
Al162726.3
Al162727.1
Al162727.2
Al162727.3
Al162734.1
Al162872.1
Al163051.1
Al163051.2
Al163193.1
Al163195.1
Al163195.3
Al163541.1
Al163636.2
Al163642.2
Al163952.1
Al163973.1
Al163973.2
Al163974.1
Al352955.1
Al352979.1
Al352979.2
Al352984.1
Al352984.2
Al353072.1
Al353093.1
Al353132.1
Al353133.2
Al353135.1
Al353147.1
Al353149.1
Al353150.1
Al353151.1
Al353572.1
Al353572.2
Al353579.1
Al353581.1
Al353583.1
Al353586.1
Al353588.1
Al353593.1
Al353596.1
Al353597.1
Al353600.1
Al353604.1
Al353611.1
Al353615.1
Al353616.2
Al353621.2
Al353622.1
Al353622.2
Al353625.1
Al353626.2
Al353648.1
Al353649.1
Al353651.1
Al353651.2
Al353651.3
Al353653.1
Al353662.1
Al353662.2
Al353662.3
Al353680.1
Al353689.2
Al353693.1
Al353699.1
Al353704.1
Al353705.1
Al353705.3
Al353705.4
Al353708.2
Al353708.3
Al353718.1
Al353719.1
Al353726.1
Al353726.2
Al353729.1
Al353742.1
Al353743.1
Al353743.3
Al353746.1
Al353747.4
Al353748.2
Al353751.1
Al353752.1
Al353753.1
Al353759.1
Al353764.1
Al353765.1
Al353768.2
Al353771.1
Al353778.1
Al353780.1
Al353795.2
Al353795.3
Al353796.1
Al353796.2
Al353801.1
Al353801.2
Al353801.3
Al353803.1
Al353803.2
Al353803.4
Al353803.5
Al353804.2
Al353807.2
Al353807.4
Al353811.1
Al353898.1
Al353997.2
Al354674.1
Al354685.2
Al354694.1
Al354695.1
Al354696.2
Al354702.1
Al354707.1
Al354707.2
Al354707.3
Al354710.1
Al354710.2
Al354714.2
Al354714.4
Al354726.1
Al354733.1
Al354733.3
Al354740.1
Al354751.1
Al354761.1
Al354766.1
Al354766.2
Al354771.1
Al354794.1
Al354798.1
Al354809.1
Al354810.1
Al354811.1
Al354813.1
Al354821.1
Al354824.1
Al354824.2
Al354836.1
Al354855.1
Al354861.1
Al354861.2
Al354861.3
Al354863.1
Al354872.1
Al354872.2
Al354877.1
Al354892.1
Al354892.2
Al354893.1
Al354897.1
Al354919.2
Al354920.1
Al354928.1
Al354936.1
Al354941.1
Al354949.1
Al354950.2
Al354977.1
Al354979.1
Al354983.1
Al354984.2
Al354989.1
Al354989.2
Al354994.1
Al355001.2
Al355073.1
Al355073.2
Al355075.1
Al355075.4
Al355075.5
Al355076.1
Al355096.1
Al355102.2
Al355102.3
Al355102.5
Al355103.1
Al355143.1
Al355149.1
Al355297.1
Al355297.2
Al355297.3
Al355297.4
Al355298.1
Al355300.1
Al355301.1
Al355303.1
Al355306.1
Al355306.2
Al355310.1
Al355312.1
Al355312.3
Al355312.4
Al355312.6
Al355314.1
Al355314.2
Al355315.1
Al355334.1
Al355336.1
Al355338.1
Al355353.1
Al355355.2
Al355357.1
Al355365.1
Al355379.1
Al355388.1
Al355388.2
Al355388.3
Al355390.2
Al355433.1
Al355472.1
Al355472.2
Al355472.3
Al355480.2
Al355480.3
Al355482.1
Al355482.2
Al355490.1
Al355490.2
Al355493.3
Al355497.1
Al355499.1
Al355499.2
Al355516.1
Al355574.1
Al355578.1
Al355581.1
Al355592.1
Al355596.1
Al355598.1
Al355602.1
Al355607.1
Al355607.2
Al355674.1
Al355798.1
Al355802.1
Al355802.2
Al355803.1
Al355810.1
Al355812.1
Al355816.1
Al355816.2
Al355834.1
Al355836.1
Al355838.1
Al355862.1
Al355863.1
Al355864.1
Al355870.1
Al355877.1
Al355916.1
Al355916.2
Al355916.3
Al355922.2
Al355974.1
Al355974.2
Al355987.2
Al355987.3
Al355987.4
Al355987.5
Al355989.1
Al355990.1
Al355990.2
Al355997.1
Al356017.1
Al356019.1
Al356019.2
Al356020.1
Al356052.1
Al356055.1
Al356056.1
Al356057.1
Al356094.1
Al356095.1
Al356095.2
Al356095.3
Al356108.1
Al356124.1
Al356130.2
Al356133.1
Al356133.2
Al356134.1
Al356157.1
Al356215.1
Al356218.2
Al356234.1
Al356234.2
Al356235.1
Al356272.1
Al356273.1
Al356273.2
Al356273.3
Al356274.1
Al356276.1
Al356276.2
Al356277.1
Al356277.2
Al356289.1
Al356289.2
Al356292.1
Al356309.1
Al356309.2
Al356309.3
Al356311.1
Al356317.1
Al356356.1
Al356361.2
Al356364.1
Al356387.1
Al356417.1
Al356417.2
Al356417.3
Al356432.3
Al356441.1
Al356441.2
Al356475.1
Al356481.3
Al356488.2
Al356489.1
Al356489.2
Al356512.1
Al356515.1
Al356534.1
Al356535.1
Al356575.1
Al356583.1
Al356583.3
Al356585.10
Al356596.1
Al356599.1
Al356608.1
Al356750.1
Al356800.1
Al356801.1
Al356806.1
Al356807.1
Al356863.1
Al356966.1
Al356967.1
Al356968.2
Al357033.1
Al357033.3
Al357052.1
Al357054.2
Al357054.4
Al357055.2
Al357055.3
Al357060.1
Al357075.1
Al357078.1
Al357078.2
Al357078.3
Al357079.2
Al357084.1
Al357093.1
Al357093.2
Al357094.1
Al357123.1
Al357127.1
Al357137.1
Al357139.1
Al357140.1
Al357140.2
Al357140.3
Al357140.4
Al357143.1
Al357146.1
Al357153.1
Al357153.2
Al357315.1
Al357315.2
Al357373.1
Al357500.1
Al357514.1
Al357518.1
Al357552.1
Al357558.2
Al357562.1
Al357568.1
Al357673.2
Al357793.1
Al357833.1
Al357874.1
Al357936.1
Al357992.1
Al358013.1
Al358072.1
Al358074.1
Al358075.2
Al358075.3
Al358113.1
Al358115.1
Al358117.1
Al358154.1
Al358176.1
Al358176.4
Al358176.5
Al358178.1
Al358215.2
Al358232.1
Al358292.1
Al358333.3
Al358334.2
Al358334.3
Al358335.3
Al358393.1
Al358394.3
Al358453.1
Al358472.2
Al358472.3
Al358472.4
Al358472.5
Al358472.7
Al358612.1
Al358613.1
Al358613.2
Al358777.1
Al358779.1
Al358790.1
Al358852.1
Al358876.1
Al358876.2
Al358933.1
Al358944.1
Al358976.1
Al359073.1
Al359092.2
Al359094.1
Al359094.2
Al359095.1
Al359182.1
Al359182.2
Al359198.2
Al359220.1
Al359232.1
Al359233.1
Al359258.2
Al359258.3
Al359263.1
Al359265.1
Al359265.3
Al359273.1
Al359317.2
Al359382.1
Al359396.1
Al359397.1
Al359397.2
Al359458.1
Al359475.1
Al359504.1
Al359511.1
Al359513.1
Al359532.1
Al359535.1
Al359541.1
Al359547.1
Al359547.2
Al359551.1
Al359555.2
Al359555.3
Al359555.4
Al359633.2
Al359636.1
Al359636.2
Al359643.1
Al359643.2
Al359644.1
Al359649.1
Al359672.1
Al359682.1
Al359692.1
Al359693.1
Al359697.1
Al359704.1
Al359706.1
Al359711.2
Al359715.1
Al359715.2
Al359715.3
Al359715.4
Al359741.1
Al359745.1
Al359757.2
Al359762.1
Al359762.3
Al359764.1
Al359792.1
Al359834.1
Al359839.1
Al359851.1
Al359852.1
Al359853.1
Al359853.3
Al359878.1
Al359878.2
Al359880.1
Al359881.2
Al359918.2
Al359921.2
Al359922.1
Al359922.3
Al359924.1
Al359962.1
Al359962.2
Al359976.1
Al359979.1
Al359979.2
Al360012.1
Al360013.1
Al360081.1
Al360091.1
Al360091.2
Al360157.1
Al360169.1
Al360181.4
Al360182.1
Al360182.2
Al360219.1
Al360267.2
Al360270.1
Al360270.2
Al360270.3
Al360271.1
Al360294.1
Al360295.1
Al365181.3
Al365181.4
Al365184.1
Al365194.1
Al365203.2
Al365204.1
Al365205.1
Al365209.1
Al365214.1
Al365214.2
Al365214.3
Al365220.1
Al365222.1
Al365226.1
Al365226.2
Al365255.1
Al365258.2
Al365259.1
Al365271.1
Al365273.2
Al365295.1
Al365330.1
Al365338.1
Al365356.1
Al365356.2
Al365356.3
Al365356.4
Al365361.1
Al365366.1
Al365394.1
Al365434.1
Al365436.1
Al365436.2
Al365503.1
Al389885.1
Al389889.1
Al390026.1
Al390036.1
Al390039.1
Al390061.1
Al390066.1
Al390067.1
Al390115.1
Al390195.1
Al390198.1
Al390205.1
Al390208.1
Al390237.1
Al390240.1
Al390254.1
Al390294.1
Al390318.1
Al390334.1
Al390718.1
Al390719.1
Al390719.3
Al390726.3
Al390726.4
Al390726.5
Al390726.6
Al390728.1
Al390728.3
Al390728.4
Al390728.5
Al390729.1
Al390730.2
Al390760.1
Al390763.1
Al390778.2
Al390783.1
Al390816.1
Al390816.2
Al390816.3
Al390835.1
Al390838.1
Al390856.1
Al390860.1
Al390862.1
Al390866.1
Al390879.1
Al390955.1
Al390955.2
Al390957.1
Al390961.3
Al390962.1
Al390964.1
Al391001.1
Al391005.1
Al391056.1
Al391069.1
Al391069.2
Al391069.3
Al391095.1
Al391095.3
Al391121.1
Al391152.1
Al391156.1
Al391244.1
Al391244.2
Al391261.2
Al391262.1
Al391335.1
Al391336.1
Al391358.1
Al391415.1
Al391416.1
Al391417.1
Al391421.1
Al391422.1
Al391422.4
Al391425.1
Al391497.1
Al391597.1
Al391645.1
Al391650.1
Al391650.2
Al391669.1
Al391684.1
Al391704.1
Al391730.1
Al391807.1
Al391813.1
Al391825.1
Al391832.1
Al391832.2
Al391832.3
Al391834.1
Al391834.2
Al391839.1
Al391839.2
Al391840.1
Al391863.1
Al391863.2
Al391869.1
Al391883.1
Al391988.1
Al392003.1
Al392003.2
Al392023.2
Al392024.1
Al392046.1
Al392086.1
Al392086.2
Al392088.1
Al392089.1
Al392103.1
Al392172.1
Al441883.1
Al441963.1
Al441992.1
Al442067.1
Al442067.2
Al442071.1
Al442125.1
Al442128.2
Al442163.2
Al442224.1
Al442639.1
Al442644.1
Al442647.1
Al442647.2
Al442663.1
Al442663.2
Al442663.3
Al445070.1
Al445072.1
Al445123.1
Al445187.1
Al445189.2
Al445190.1
Al445205.1
Al445209.1
Al445223.1
Al445224.1
Al445228.2
Al445235.1
Al445250.1
Al445253.1
Al445259.1
Al445264.1
Al445288.1
Al445305.1
Al445307.1
Al445309.1
Al445363.2
Al445363.3
Al445426.1
Al445430.1
Al445433.2
Al445435.1
Al445437.1
Al445465.1
Al445465.2
Al445470.1
Al445472.1
Al445483.1
Al445489.1
Al445490.1
Al445493.1
Al445493.3
Al445524.1
Al445529.1
Al445531.1
Al445567.2
Al445623.1
Al445644.1
Al445645.1
Al445646.1
Al445647.1
Al445648.1
Al445649.1
Al445669.1
Al445669.2
Al445673.1
Al445675.1
Al445685.2
Al445686.1
Al445687.1
Al445687.2
Al445928.1
Al445931.1
Al445984.1
Al445989.2
Al449106.1
Al449214.1
Al449283.1
Al449363.1
Al449423.1
Al450003.1
Al450043.1
Al450163.1
Al450226.1
Al450267.1
Al450304.1
Al450309.1
Al450311.1
Al450322.1
Al450322.2
Al450326.1
Al450332.1
Al450338.1
Al450344.1
Al450344.2
Al450344.3
Al450346.2
Al450384.2
Al450423.1
Al450468.1
Al450468.2
Al450469.1
Al450469.2
Al450472.1
Al450472.3
Al450990.1
Al450992.1
Al450992.2
Al450996.1
Al450998.1
Al450998.2
Al451007.1
Al451007.2
Al451007.3
Al451042.1
Al451042.2
Al451044.1
Al451047.1
Al451050.1
Al451050.2
Al451054.2
Al451061.1
Al451062.1
Al451062.2
Al451062.3
Al451064.2
Al451065.1
Al451069.2
Al451070.1
Al451074.1
Al451074.2
Al451074.4
Al451081.2
Al451085.1
Al451085.2
Al451105.1
Al451105.2
Al451127.1
Al451129.1
Al451137.1
Al451140.1
Al451142.1
Al451164.1
Al451165.1
Al451165.2
Al499616.1
Al512271.1
Al512274.1
Al512283.1
Al512286.1
Al512288.1
Al512303.1
Al512310.2
Al512310.7
Al512310.9
Al512324.1
Al512324.3
Al512326.1
Al512326.2
Al512326.3
Al512328.1
Al512329.1
Al512343.1
Al512347.1
Al512353.1
Al512353.2
Al512353.3
Al512356.3
Al512360.1
Al512366.1
Al512378.1
Al512380.1
Al512383.1
Al512408.1
Al512413.1
Al512422.1
Al512427.1
Al512430.1
Al512430.3
Al512430.4
Al512444.1
Al512506.1
Al512506.2
Al512590.1
Al512593.1
Al512598.1
Al512599.1
Al512604.1
Al512604.3
Al512622.1
Al512624.1
Al512625.1
Al512625.2
Al512625.3
Al512631.2
Al512634.1
Al512637.1
Al512638.1
Al512643.1
Al512646.1
Al512649.1
Al512652.2
Al512656.1
Al512658.1
Al512658.2
Al512662.1
Al512662.2
Al512785.2
Al512791.2
Al512844.2
Al513043.1
Al513122.1
Al513122.2
Al513123.1
Al513124.1
Al513128.2
Al513165.1
Al513165.2
Al513185.1
Al513188.1
Al513217.1
Al513220.1
Al513285.1
Al513302.1
Al513304.1
Al513318.2
Al513320.1
Al513321.1
Al513321.2
Al513323.1
Al513325.1
Al513327.2
Al513327.3
Al513329.1
Al513343.1
Al513412.1
Al513477.1
Al513478.3
Al513485.1
Al513493.1
Al513497.1
Al513523.1
Al513523.3
Al513533.1
Al513534.1
Al513534.2
Al583722.1
Al583722.2
Al583722.4
Al583785.1
Al583804.1
Al583805.1
Al583810.2
Al583824.1
Al583827.1
Al583835.2
Al583836.1
Al583844.1
Al583854.1
Al583859.2
Al589182.2
Al589642.1
Al589647.1
Al589669.1
Al589684.1
Al589740.1
Al589743.1
Al589745.1
Al589765.1
Al589765.2
Al589765.4
Al589765.5
Al589826.2
Al589843.1
Al589923.1
Al589935.1
Al589935.2
Al589946.1
Al589986.1
Al589986.2
Al589990.1
Al589994.1
Al590002.1
Al590004.2
Al590004.3
Al590006.1
Al590032.1
Al590065.1
Al590068.1
Al590068.3
Al590084.1
Al590084.2
Al590084.3
Al590095.1
Al590128.1
Al590132.1
Al590133.1
Al590135.1
Al590139.1
Al590226.2
Al590233.1
Al590282.1
Al590286.1
Al590286.2
Al590290.1
Al590302.1
Al590302.2
Al590326.1
Al590327.1
Al590365.1
Al590378.1
Al590385.1
Al590385.2
Al590396.1
Al590396.4
Al590408.1
Al590422.1
Al590426.1
Al590426.2
Al590432.1
Al590440.1
Al590440.2
Al590483.1
Al590483.2
Al590483.3
Al590552.1
Al590556.1
Al590556.2
Al590560.1
Al590560.2
Al590560.3
Al590617.1
Al590617.2
Al590627.1
Al590627.2
Al590632.1
Al590640.2
Al590644.1
Al590648.1
Al590648.2
Al590652.1
Al590666.3
Al590666.4
Al590677.1
Al590682.1
Al590704.1
Al590705.2
Al590705.3
Al590708.1
Al590714.1
Al590723.1
Al590730.1
Al590762.3
Al590764.1
Al590764.2
Al590814.1
Al590822.2
Al590867.1
Al590989.1
Al590999.1
Al591030.1
Al591034.1
Al591167.1
Al591212.1
Al591222.1
Al591242.1
Al591368.1
Al591416.1
Al591419.1
Al591468.1
Al591473.1
Al591485.1
Al591499.1
Al591501.1
Al591503.1
Al591503.3
Al591504.1
Al591518.1
Al591623.2
Al591644.1
Al591684.3
Al591686.1
Al591686.2
Al591719.1
Al591719.2
Al591721.1
Al591742.1
Al591742.2
Al591767.1
Al591767.2
Al591767.3
Al591770.1
Al591806.1
Al591806.2
Al591806.3
Al591845.1
Al591846.1
Al591846.2
Al591848.1
Al591848.2
Al591885.1
Al591888.1
Al591926.6
Al592045.1
Al592078.1
Al592114.3
Al592146.1
Al592148.1
Al592148.3
Al592156.1
Al592164.1
Al592164.2
Al592166.1
Al592221.1
Al592287.1
Al592291.1
Al592293.1
Al592295.3
Al592295.4
Al592309.1
Al592402.1
Al592424.1
Al592429.1
Al592429.2
Al592430.2
Al592431.1
Al592431.2
Al592435.1
Al592435.2
Al592436.1
Al592437.1
Al592447.1
Al592466.1
Al592490.1
Al592494.1
Al592504.1
Al592528.1
Al592546.1
Al596028.1
Al596087.1
Al596087.2
Al596094.1
Al596202.1
Al596211.1
Al596218.1
Al596220.1
Al596223.1
Al596247.1
Al596266.1
Al596275.2
Al596276.1
Al596325.1
Al596325.2
Al596327.1
Al596330.1
Al596442.2
Al596448.1
Al603750.1
Al603766.1
Al603832.2
Al603832.3
Al603839.3
Al603840.1
Al603882.1
Al603908.1
Al603914.1
Al604028.2
Al606462.1
Al606469.1
Al606489.1
Al606495.1
Al606517.1
Al606517.2
Al606519.1
Al606530.1
Al606534.2
Al606537.1
Al606662.1
Al606748.1
Al606752.1
Al606760.1
Al606760.2
Al606760.3
Al606804.1
Al606807.1
Al606834.1
Al606834.2
Al606845.1
Al606970.1
Al606970.2
Al607023.1
Al607033.1
Al611929.1
Al626787.1
Al627095.1
Al627171.1
Al627308.2
Al627309.1
Al627309.3
Al627311.1
Al627422.1
Al627422.2
Al627443.1
Al645465.1
Al645504.1
Al645568.1
Al645568.2
Al645568.3
Al645608.1
Al645608.3
Al645608.6
Al645608.7
Al645634.1
Al645634.2
Al645728.1
Al645733.1
Al645820.1
Al645922.1
Al645924.2
Al645929.1
Al645929.2
Al645929.3
Al645937.1
Al645937.3
Al645939.2
Al645939.3
Al645941.1
Al645941.3
Al645944.1
Al645949.1
Al645949.2
Al646090.1
Al646090.2
Al662789.1
Al662791.1
Al662791.2
Al662795.1
Al662797.1
Al662844.1
Al662844.4
Al662874.1
Al662884.2
Al662884.3
Al662884.4
Al662889.1
Al662890.1
Al662899.2
Al662907.3
Al663070.1
Al663074.1
Al663109.1
Al669831.3
Al669831.4
Al669831.5
Al669841.1
Al669983.1
Al670729.1
Al670729.2
Al671277.2
Al671309.1
Al671762.1
Al671862.1
Al671883.1
Al671883.3
Al672138.1
Al672167.1
Al672212.1
Al672277.1
Al672291.1
Al683842.1
Al691403.1
Al691403.2
Al691420.1
Al691432.2
Al691442.1
Al691482.3
Al691515.1
Al691515.2
Al713851.1
Al713852.1
Al713866.1
Al713866.2
Al713922.2
Al713965.1
Al713998.2
Al713999.1
Al731532.2
Al731533.1
Al731533.2
Al731534.1
Al731537.1
Al731537.2
Al731555.1
Al731556.2
Al731563.2
Al731563.3
Al731566.2
Al731568.1
Al731569.1
Al731571.1
Al731575.1
Al731577.1
Al731577.2
Al732292.1
Al732292.2
Al732314.6
Al732323.1
Al732414.1
Al772202.1
Al772337.2
Al772337.3
Al772337.4
Al807740.1
Al807742.1
Al807752.1
Al807752.2
Al807752.3
Al807752.4
Al807752.5
Al807752.6
Al807757.1
Al807757.2
Al807776.1
Al844170.1
Al844908.2
Al845331.1
Al845331.3
Al845472.2
Al845552.1
Al928596.1
Al928654.1
Al928654.2
Al928921.1
Al929236.1
Al929288.1
Al929288.2
Al929302.1
Al929410.1
Al929472.2
Al929472.3
Al929472.4
Al929554.1
Al929601.3
Al935212.3
Al953862.1
Al953862.2
Al954642.1
Al954705.1
Alad
Alas1
Alas2
Alb
Alcam
Aldh16a1
Aldh18a1
Aldh1a1
Aldh1a2
Aldh1a3
Aldh1b1
Aldh1l1
Aldh1l1-as2
Aldh1l2
Aldh2
Aldh3a1
Aldh3a2
Aldh3b1
Aldh3b2
Aldh4a1
Aldh5a1
Aldh6a1
Aldh7a1
Aldh7a1p2
Aldh7a1p4
Aldh8a1
Aldh9a1
Aldoa
Aldob
Aldoc
Alg1
Alg10
Alg10b
Alg11
Alg13
Alg14
Alg1l11p
Alg1l13p
Alg1l15p
Alg1l2
Alg1l3p
Alg1l8p
Alg1l9p
Alg2
Alg3
Alg3p1
Alg6
Alg8
Alg9
Alk
Alkal1
Alkal2
Alkbh1
Alkbh2
Alkbh3
Alkbh3-as1
Alkbh5
Alkbh6
Alkbh7
Alkbh8
Alms1
Alms1p1
Alox12
Alox12-as1
Alox12p1
Alox12p2
Alox15
Alox15p1
Alox15p2
Alox5
Alox5ap
Aloxe3
Alpk1
Alpk2
Alpk3
Alpl
Als2
Alx3
Amacr
Ambn
Ambra1
Amd1
Amd1p1
Amdhd1
Amdhd2
Amely
Amer2
Amfr
Amh
Amigo2
Ammecr1
Ammecr1l
Ammecr1lp1
Amn
Amn1
Amotl1
Amotl2
Ampd1
Ampd2
Ampd3
Amph
Amtn
Amy2a
Amy2b
Amz1
Amz2
Amz2p1
Amz2p2
Anapc1
Anapc10
Anapc10p1
Anapc11
Anapc13
Anapc16
Anapc1p1
Anapc2
Anapc4
Anapc5
Anapc7
Ang
Angel1
Angel2
Angpt1
Angpt2
Angptl1
Angptl2
Angptl3
Angptl4
Angptl6
Angptl8
Ank1
Ank2
Ank3
Ank3-dt
Ankar
Ankdd1a
Ankdd1b
Ankef1
Ankfn1
Ankfy1
Ankh
Ankhd1
Ankhd1-eif4ebp3
Ankib1
Ankk1
Ankle2
Ankmy1
Ankmy2
Ankra2
Ankrd1
Ankrd10
Ankrd10-it1
Ankrd11
Ankrd12
Ankrd13a
Ankrd13b
Ankrd13c
Ankrd13d
Ankrd16
Ankrd17
Ankrd18a
Ankrd18b
Ankrd18cp
Ankrd18dp
Ankrd19p
Ankrd2
Ankrd20a10p
Ankrd20a11p
Ankrd20a18p
Ankrd20a19p
Ankrd20a21p
Ankrd20a5p
Ankrd20a8p
Ankrd22
Ankrd23
Ankrd24
Ankrd26
Ankrd26p4
Ankrd27
Ankrd28
Ankrd29
Ankrd30a
Ankrd30bl
Ankrd30bp3
Ankrd31
Ankrd33
Ankrd33b
Ankrd33b-as1
Ankrd34a
Ankrd34b
Ankrd34c
Ankrd34c-as1
Ankrd35
Ankrd36
Ankrd36b
Ankrd36bp1
Ankrd36bp2
Ankrd36c
Ankrd37
Ankrd39
Ankrd40
Ankrd40cl
Ankrd42
Ankrd44
Ankrd44-it1
Ankrd45
Ankrd46
Ankrd49
Ankrd50
Ankrd53
Ankrd54
Ankrd54p1
Ankrd55
Ankrd6
Ankrd60
Ankrd61
Ankrd62
Ankrd62p1-parp4p3
Ankrd63
Ankrd65
Ankrd66
Ankrd7
Ankrd9
Anks1a
Anks1b
Anks3
Anks6
Ankub1
Ankzf1
Anln
Ano1
Ano10
Ano2
Ano3
Ano4
Ano5
Ano6
Ano7
Ano7l1
Ano8
Ano9
Anp32a
Anp32ap1
Anp32b
Anp32e
Anpep
Antxr1
Antxr2
Antxrl
Anxa1
Anxa10
Anxa11
Anxa13
Anxa2
Anxa2p2
Anxa2p3
Anxa3
Anxa4
Anxa5
Anxa6
Anxa7
Anxa8
Anxa9
Aoah
Aoah-it1
Aoc1
Aoc2
Aoc4p
Aox1
Aox2p
Aox3p
Aox3p-aox2p
Ap000221.1
Ap000223.1
Ap000229.1
Ap000238.1
Ap000251.1
Ap000253.1
Ap000254.1
Ap000265.1
Ap000280.1
Ap000281.2
Ap000282.1
Ap000295.1
Ap000302.1
Ap000311.1
Ap000317.1
Ap000317.2
Ap000320.1
Ap000344.1
Ap000345.1
Ap000346.4
Ap000347.1
Ap000350.1
Ap000357.1
Ap000358.1
Ap000403.1
Ap000424.1
Ap000424.2
Ap000437.1
Ap000438.1
Ap000439.1
Ap000439.3
Ap000439.4
Ap000442.1
Ap000442.2
Ap000445.2
Ap000446.1
Ap000459.1
Ap000472.1
Ap000477.1
Ap000477.2
Ap000487.1
Ap000529.1
Ap000532.1
Ap000533.2
Ap000547.1
Ap000553.1
Ap000553.5
Ap000567.1
Ap000569.1
Ap000577.1
Ap000590.1
Ap000593.4
Ap000619.3
Ap000640.2
Ap000641.1
Ap000646.1
Ap000648.1
Ap000648.3
Ap000654.1
Ap000654.2
Ap000662.1
Ap000688.1
Ap000688.2
Ap000688.3
Ap000688.4
Ap000695.1
Ap000696.1
Ap000697.1
Ap000704.1
Ap000708.1
Ap000711.1
Ap000721.1
Ap000721.2
Ap000753.1
Ap000753.2
Ap000753.3
Ap000755.1
Ap000755.2
Ap000757.1
Ap000757.2
Ap000763.1
Ap000763.2
Ap000763.3
Ap000763.4
Ap000769.1
Ap000769.2
Ap000769.3
Ap000770.1
Ap000770.2
Ap000776.1
Ap000777.2
Ap000777.3
Ap000781.1
Ap000781.2
Ap000785.2
Ap000786.1
Ap000787.1
Ap000787.3
Ap000790.2
Ap000793.1
Ap000797.1
Ap000797.2
Ap000808.1
Ap000811.1
Ap000812.2
Ap000812.5
Ap000827.1
Ap000842.2
Ap000842.3
Ap000843.1
Ap000844.1
Ap000844.2
Ap000845.1
Ap000851.1
Ap000851.2
Ap000852.1
Ap000857.1
Ap000859.1
Ap000860.1
Ap000864.1
Ap000866.1
Ap000866.2
Ap000866.3
Ap000866.6
Ap000867.1
Ap000867.2
Ap000873.1
Ap000873.2
Ap000873.3
Ap000873.4
Ap000873.5
Ap000879.2
Ap000889.1
Ap000889.2
Ap000893.1
Ap000894.2
Ap000894.3
Ap000894.4
Ap000897.1
Ap000897.2
Ap000902.1
Ap000902.2
Ap000904.1
Ap000907.1
Ap000907.2
Ap000911.1
Ap000911.2
Ap000915.1
Ap000915.2
Ap000916.1
Ap000919.1
Ap000919.2
Ap000919.3
Ap000919.4
Ap000925.1
Ap000926.1
Ap000936.1
Ap000936.2
Ap000936.3
Ap000941.1
Ap000942.1
Ap000942.2
Ap000942.3
Ap000942.4
Ap000943.2
Ap000943.3
Ap000943.4
Ap000944.1
Ap000944.2
Ap000949.1
Ap000962.1
Ap000962.2
Ap000977.1
Ap000997.1
Ap000997.2
Ap001001.1
Ap001007.1
Ap001010.1
Ap001011.1
Ap001021.2
Ap001025.1
Ap001029.2
Ap001033.2
Ap001034.1
Ap001043.1
Ap001043.2
Ap001046.1
Ap001056.2
Ap001057.1
Ap001062.2
Ap001085.1
Ap001094.1
Ap001094.2
Ap001102.1
Ap001107.1
Ap001107.2
Ap001107.3
Ap001107.4
Ap001107.5
Ap001107.7
Ap001107.9
Ap001109.1
Ap001116.1
Ap001122.1
Ap001124.1
Ap001136.1
Ap001148.1
Ap001150.1
Ap001160.1
Ap001160.2
Ap001160.3
Ap001160.4
Ap001172.1
Ap001172.2
Ap001178.1
Ap001178.3
Ap001180.1
Ap001180.3
Ap001184.1
Ap001189.4
Ap001189.5
Ap001189.6
Ap001198.1
Ap001198.2
Ap001206.1
Ap001207.1
Ap001207.2
Ap001207.3
Ap001208.1
Ap001208.2
Ap001257.1
Ap001267.1
Ap001267.2
Ap001267.3
Ap001267.4
Ap001267.5
Ap001269.2
Ap001269.4
Ap001273.1
Ap001273.2
Ap001282.2
Ap001284.1
Ap001318.3
Ap001324.1
Ap001324.2
Ap001324.3
Ap001330.2
Ap001330.3
Ap001330.4
Ap001330.5
Ap001340.1
Ap001342.1
Ap001347.1
Ap001350.2
Ap001351.1
Ap001357.2
Ap001362.1
Ap001362.2
Ap001363.2
Ap001372.2
Ap001372.3
Ap001372.4
Ap001381.1
Ap001412.1
Ap001429.1
Ap001432.1
Ap001434.1
Ap001439.1
Ap001442.1
Ap001453.1
Ap001453.2
Ap001453.4
Ap001462.1
Ap001469.1
Ap001469.3
Ap001471.1
Ap001485.1
Ap001486.1
Ap001486.2
Ap001486.3
Ap001496.1
Ap001496.3
Ap001506.1
Ap001527.2
Ap001528.1
Ap001528.2
Ap001528.3
Ap001542.1
Ap001542.2
Ap001547.1
Ap001554.1
Ap001574.1
Ap001582.1
Ap001596.1
Ap001596.2
Ap001599.1
Ap001604.1
Ap001619.2
Ap001625.1
Ap001625.2
Ap001625.3
Ap001626.1
Ap001627.1
Ap001628.1
Ap001628.2
Ap001642.1
Ap001646.3
Ap001767.2
Ap001767.3
Ap001767.4
Ap001781.1
Ap001781.2
Ap001783.1
Ap001784.1
Ap001803.1
Ap001803.2
Ap001823.1
Ap001825.1
Ap001830.1
Ap001830.2
Ap001831.1
Ap001858.2
Ap001880.2
Ap001885.1
Ap001888.1
Ap001893.1
Ap001893.2
Ap001893.3
Ap001922.2
Ap001922.4
Ap001922.6
Ap001931.1
Ap001961.1
Ap001970.1
Ap001972.3
Ap001978.1
Ap001992.1
Ap001993.1
Ap001994.1
Ap002001.1
Ap002004.1
Ap002008.1
Ap002008.2
Ap002026.1
Ap002075.1
Ap002340.1
Ap002353.1
Ap002358.1
Ap002360.1
Ap002360.2
Ap002360.3
Ap002364.1
Ap002365.1
Ap002370.2
Ap002373.1
Ap002380.1
Ap002381.2
Ap002383.1
Ap002383.2
Ap002383.3
Ap002387.2
Ap002392.1
Ap002414.1
Ap002414.2
Ap002414.5
Ap002433.1
Ap002433.2
Ap002444.1
Ap002472.1
Ap002478.1
Ap002490.2
Ap002495.1
Ap002498.1
Ap002505.1
Ap002512.2
Ap002512.3
Ap002518.1
Ap002518.2
Ap002530.1
Ap002748.1
Ap002748.2
Ap002748.3
Ap002754.1
Ap002754.2
Ap002759.1
Ap002761.2
Ap002761.3
Ap002761.4
Ap002770.1
Ap002782.1
Ap002784.1
Ap002791.1
Ap002795.1
Ap002799.1
Ap002800.1
Ap002802.1
Ap002803.1
Ap002812.2
Ap002812.3
Ap002812.4
Ap002815.1
Ap002833.2
Ap002847.1
Ap002851.1
Ap002852.1
Ap002856.2
Ap002884.1
Ap002884.2
Ap002884.3
Ap002892.1
Ap002892.2
Ap002893.1
Ap002907.1
Ap002954.1
Ap002956.1
Ap002963.1
Ap002967.1
Ap002981.1
Ap002982.1
Ap002986.1
Ap002990.1
Ap002991.2
Ap002992.1
Ap002993.1
Ap003025.1
Ap003025.2
Ap003028.1
Ap003032.1
Ap003041.2
Ap003043.1
Ap003049.1
Ap003049.2
Ap003059.2
Ap003062.1
Ap003063.1
Ap003063.2
Ap003064.1
Ap003064.2
Ap003065.1
Ap003066.2
Ap003068.1
Ap003068.2
Ap003068.3
Ap003068.4
Ap003071.1
Ap003072.1
Ap003072.2
Ap003072.3
Ap003072.4
Ap003072.5
Ap003080.1
Ap003084.1
Ap003086.2
Ap003086.3
Ap003096.1
Ap003097.1
Ap003097.2
Ap003100.1
Ap003100.2
Ap003108.1
Ap003108.2
Ap003108.4
Ap003110.1
Ap003117.1
Ap003117.2
Ap003119.1
Ap003119.2
Ap003119.3
Ap003122.1
Ap003123.1
Ap003170.3
Ap003171.1
Ap003171.2
Ap003171.3
Ap003174.1
Ap003175.1
Ap003306.1
Ap003306.2
Ap003327.1
Ap003351.1
Ap003352.1
Ap003354.1
Ap003355.1
Ap003357.1
Ap003385.1
Ap003385.4
Ap003385.5
Ap003390.1
Ap003392.13
Ap003392.3
Ap003392.6
Ap003393.1
Ap003396.1
Ap003396.4
Ap003398.1
Ap003398.2
Ap003399.1
Ap003400.1
Ap003400.3
Ap003400.6
Ap003419.1
Ap003419.2
Ap003419.3
Ap003465.1
Ap003465.2
Ap003467.2
Ap003469.1
Ap003469.2
Ap003469.4
Ap003471.1
Ap003472.1
Ap003478.1
Ap003485.1
Ap003486.1
Ap003497.2
Ap003498.2
Ap003499.1
Ap003499.2
Ap003499.3
Ap003500.2
Ap003501.1
Ap003501.2
Ap003548.1
Ap003555.3
Ap003557.2
Ap003559.1
Ap003680.1
Ap003692.1
Ap003716.1
Ap003716.2
Ap003717.2
Ap003717.3
Ap003721.3
Ap003721.4
Ap003730.2
Ap003733.1
Ap003733.2
Ap003733.3
Ap003733.4
Ap003774.1
Ap003774.2
Ap003774.3
Ap003774.4
Ap003781.1
Ap003784.1
Ap003789.1
Ap003900.1
Ap003969.1
Ap003969.2
Ap003973.2
Ap004245.1
Ap004247.1
Ap004289.2
Ap004290.1
Ap004372.1
Ap004608.1
Ap004609.1
Ap004609.2
Ap004609.3
Ap004782.1
Ap005018.1
Ap005018.2
Ap005019.3
Ap005057.1
Ap005060.1
Ap005061.1
Ap005062.1
Ap005119.2
Ap005120.1
Ap005121.2
Ap005131.1
Ap005131.2
Ap005131.3
Ap005131.4
Ap005131.6
Ap005136.2
Ap005137.2
Ap005139.1
Ap005202.1
Ap005202.2
Ap005205.2
Ap005208.1
Ap005210.1
Ap005212.4
Ap005229.1
Ap005229.2
Ap005230.1
Ap005242.3
Ap005263.1
Ap005264.4
Ap005264.5
Ap005264.7
Ap005265.1
Ap005271.1
Ap005273.1
Ap005328.1
Ap005328.2
Ap005329.1
Ap005329.2
Ap005329.3
Ap005357.1
Ap005432.1
Ap005432.2
Ap005436.2
Ap005436.3
Ap005482.1
Ap005482.2
Ap005482.3
Ap005660.1
Ap005717.1
Ap005899.1
Ap005901.1
Ap005901.2
Ap005901.4
Ap005902.1
Ap005902.2
Ap006193.1
Ap006216.1
Ap006248.1
Ap006248.2
Ap006248.3
Ap006248.5
Ap006259.1
Ap006285.2
Ap006287.1
Ap006287.2
Ap006289.1
Ap006295.1
Ap006333.2
Ap006545.2
Ap006621.3
Ap006621.4
Ap006621.5
Ap006623.1
Ap006748.1
Ap1ar
Ap1b1
Ap1g1
Ap1g2
Ap1m1
Ap1m2
Ap1s1
Ap1s2
Ap1s2p1
Ap1s3
Ap2a1
Ap2a2
Ap2b1
Ap2m1
Ap2s1
Ap3b1
Ap3b2
Ap3m1
Ap3m2
Ap3s1
Ap3s2
Ap4b1
Ap4b1-as1
Ap4e1
Ap4m1
Ap4s1
Ap5b1
Ap5m1
Ap5s1
Ap5z1
Apaf1
Apba2
Apba3
Apbb1
Apbb1ip
Apbb2
Apbb3
Apc
Apc2
Apcdd1
Apcdd1l
Apcdd1l-dt
Apeh
Apela
Apex1
Apex2
Aph1a
Aph1b
Api5
Aplf
Aplp1
Aplp2
Apmap
Apoa1
Apoa1-as
Apoa5
Apob
Apobec2
Apobec3b
Apobec3c
Apobec3d
Apobec3f
Apobec3h
Apobec4
Apoc1
Apoc1p1
Apoc2
Apoc3
Apod
Apoh
Apol1
Apol2
Apol3
Apol4
Apold1
Apom
Aponp
Apoo
Apool
Apoop1
Apoop3
Apoop4
Apopt1
App
Appbp2
Appl1
Appl2
Aprt
Aptr
Aptx
Aqp1
Aqp10
Aqp11
Aqp3
Aqp4
Aqp4-as1
Aqp5
Aqp6
Aqp7
Aqp8
Aqr
Ar
Araf
Arap1
Arap1-as1
Arap2
Arap3
Arcn1
Areg
Arel1
Arf1
Arf1p1
Arf3
Arf4
Arf4-as1
Arf4p2
Arf4p3
Arf5
Arfgap1
Arfgap2
Arfgap3
Arfgef1
Arfip1
Arfip2
Arfrp1
Arg1
Arg2
Argfxp2
Arglu1
Arhgap1
Arhgap10
Arhgap11a
Arhgap11b
Arhgap12
Arhgap15
Arhgap17
Arhgap19
Arhgap21
Arhgap22
Arhgap22-it1
Arhgap23
Arhgap24
Arhgap25
Arhgap26
Arhgap26-as1
Arhgap27
Arhgap27p1-bptfp1-kpna2p3
Arhgap27p2
Arhgap28
Arhgap29
Arhgap30
Arhgap31
Arhgap31-as1
Arhgap32
Arhgap33
Arhgap35
Arhgap36
Arhgap39
Arhgap40
Arhgap42
Arhgap42p1
Arhgap44
Arhgap45
Arhgap5
Arhgap5-as1
Arhgap6
Arhgap8
Arhgdia
Arhgdib
Arhgdig
Arhgef1
Arhgef10
Arhgef10l
Arhgef12
Arhgef16
Arhgef17
Arhgef18
Arhgef19
Arhgef2
Arhgef25
Arhgef26
Arhgef26-as1
Arhgef28
Arhgef3
Arhgef33
Arhgef37
Arhgef38
Arhgef38-it1
Arhgef39
Arhgef3-as1
Arhgef4
Arhgef40
Arhgef5
Arhgef6
Arhgef7
Arhgef7-it1
Arid1a
Arid1b
Arid2
Arid3a
Arid3b
Arid3c
Arid4a
Arid4b
Arid5a
Arid5b
Arih1
Arih2
Arl1
Arl10
Arl13b
Arl14
Arl14ep
Arl14epl
Arl15
Arl16
Arl17b
Arl2
Arl2bp
Arl2bpp3
Arl2bpp7
Arl2bpp8
Arl2-snx15
Arl4a
Arl4ap2
Arl4ap4
Arl4ap5
Arl5a
Arl5ap2
Arl5ap4
Arl5c
Arl6
Arl6ip1
Arl6ip1p1
Arl6ip1p2
Arl6ip1p3
Arl6ip4
Arl6ip5
Arl6ip6
Arl8a
Arl8b
Arl9
Arlnc1
Armc1
Armc10
Armc12
Armc2
Armc2-as1
Armc3
Armc4
Armc4p1
Armc5
Armc6
Armc7
Armc8
Armc9
Armcx1
Armcx2
Armcx3
Armcx3-as1
Armcx4
Armcx5
Armcx5-gprasp2
Armcx7p
Armh1
Armh3
Armh4
Armt1
Arnt
Arnt2
Arntl
Arntl2
Arntl2-as1
Arpc1a
Arpc1b
Arpc2
Arpc3
Arpc3p1
Arpc3p2
Arpc4
Arpc4-ttll3
Arpc5
Arpc5l
Arpin
Arpin-ap3s2
Arpp19
Arpp21
Arpp21-as1
Arrb1
Arrb2
Arrdc1
Arrdc1-as1
Arrdc2
Arrdc3
Arrdc3-as1
Arrdc5
Arsa
Arsb
Arse
Arsep1
Arsf
Arsg
Arsh
Arsj
Arsk
Art1
Art2p
Art3
Artn
Arv1
Arvcf
Arx
Asah1
Asah2b
Asap1
Asap1-it2
Asap2
Asap3
Asb1
Asb11
Asb13
Asb14
Asb15
Asb16
Asb18
Asb2
Asb3
Asb4
Asb5
Asb6
Asb7
Asb8
Asb9
Asb9p1
Ascc1
Ascc2
Ascc3
Ascl4
Ascl5
Asdurf
Asf1a
Asf1b
Asgr1
Asgr2
Ash1l
Ash1l-as1
Ash1l-it1
Ash2l
Ash2lp3
Asic1
Asic2
Asic3
Asic4
Asic5
Asip
Asl
Asmt
Asmtl
Asmtl-as1
Asna1
Asns
Asnsd1
Asnsp1
Aspa
Aspdh
Aspg
Asph
Asphd1
Aspn
Asprv1
Aspscr1
Asrgl1
Ass1
Ass1p10
Ass1p7
Ass1p8
Aste1
Astl
Astn1
Astn2
Astn2-as1
Asxl1
Asxl2
Asxl3
Asz1
Atad1
Atad2
Atad2b
Atad3a
Atad3b
Atad5
Atat1
Atcay
Ate1
Ate1-as1
Atf1
Atf2
Atf3
Atf4
Atf4p3
Atf5
Atf6b
Atf7
Atf7ip
Atf7ip2
Atg10
Atg101
Atg10-it1
Atg12
Atg12p2
Atg13
Atg14
Atg16l1
Atg16l2
Atg2a
Atg2b
Atg3
Atg4a
Atg4ap1
Atg4b
Atg4c
Atg4d
Atg5
Atg7
Atg9a
Atg9b
Atic
Atl1
Atl2
Atl3
Atm
Atmin
Atn1
Atoh1
Atoh7
Atoh8
Atox1
Atp10a
Atp10b
Atp10d
Atp11a
Atp11b
Atp11c
Atp12a
Atp13a3
Atp13a4
Atp13a4-as1
Atp1a1
Atp1a1-as1
Atp1a2
Atp1a4
Atp1b1
Atp1b1p1
Atp1b2
Atp1b3
Atp23
Atp2a1
Atp2a2
Atp2a3
Atp2b1
Atp2b1-as1
Atp2b2
Atp2b4
Atp2c1
Atp2c2
Atp4a
Atp4b
Atp5f1a
Atp5f1ap1
Atp5f1ap2
Atp5f1b
Atp5f1c
Atp5f1d
Atp5f1e
Atp5f1ep2
Atp5if1
Atp5mc1
Atp5mc1p1
Atp5mc1p4
Atp5mc1p7
Atp5mc2
Atp5mc2p1
Atp5mc2p3
Atp5mc2p4
Atp5mc3
Atp5md
Atp5mf
Atp5mfp3
Atp5mfp4
Atp5mf-ptcd1
Atp5mg
Atp5mgp3
Atp5mgp5
Atp5mgp6
Atp5mpl
Atp5pb
Atp5pbp2
Atp5pd
Atp5pdp1
Atp5pdp2
Atp5pdp3
Atp5pdp4
Atp5pfp1
Atp5po
Atp6ap1
Atp6ap1l
Atp6ap2
Atp6v0a1
Atp6v0a2
Atp6v0a4
Atp6v0b
Atp6v0c
Atp6v0cp3
Atp6v0cp4
Atp6v0d1
Atp6v0d2
Atp6v0e1
Atp6v0e1p1
Atp6v0e1p2
Atp6v0e1p3
Atp6v0e2
Atp6v1a
Atp6v1b1
Atp6v1b2
Atp6v1c1
Atp6v1c2
Atp6v1d
Atp6v1e1
Atp6v1e2
Atp6v1f
Atp6v1g1
Atp6v1g1p2
Atp6v1g1p4
Atp6v1g1p6
Atp6v1g2
Atp6v1g2-ddx39b
Atp6v1g3
Atp6v1h
Atp7a
Atp7b
Atp8a1
Atp8a2
Atp8a2p2
Atp8b1
Atp8b2
Atp8b3
Atp8b4
Atp8b5p
Atp9a
Atp9b
Atpaf1
Atpaf2
Atpsckmt
Atr
Atraid
Atrip
Atrn
Atrnl1
Atrx
Atxn1
Atxn10
Atxn1l
Atxn2
Atxn2-as
Atxn2l
Atxn3
Atxn7
Atxn7l1
Atxn7l2
Atxn7l3
Atxn7l3b
Auh
Aunip
Aup1
Aurka
Aurkap1
Aurkap2
Aurkc
Auts2
Aven
Avil
Avl9
Avp
Awat2
Axdnd1
Axin1
Axin2
Axl
Azgp1
Azgp1p1
Azgp1p2
Azi2
Azin1
Azin1-as1
Azin2
B2m
B3galnt1
B3galnt2
B3galt2
B3galt4
B3galt5
B3galt6
B3gat1
B3gat3
B3gat3p1
B3gnt10
B3gnt2
B3gnt2p1
B3gnt4
B3gnt5
B3gnt6
B3gnt8
B3gntl1
B4galnt1
B4galnt2
B4galnt2p1
B4galnt3
B4galnt4
B4galt1-as1
B4galt2
B4galt3
B4galt4
B4galt4-as1
B4galt6
B4galt7
B9d1
B9d2
Baalc
Baalc-as1
Baalc-as2
Baat
Babam1
Babam2
Bace1
Bace1-as
Bace2
Bace2-it1
Bach1
Bach1-as1
Bach1-it1
Bach1-it2
Bach1-it3
Bach2
Bad
Bag1
Bag3
Bag4
Bag5
Bag6
Bage2
Bahcc1
Bahd1
Baiap2
Baiap2l1
Baiap3
Bak1
Bambi
Banf1
Banf1p1
Banf1p5
Banf2
Bank1
Banp
Bap1
Bard1
Barhl1
Barx1
Barx2
Basp1
Basp1-as1
Batf
Bax
Baz1a
Baz1b
Baz2a
Baz2b
Bbc3
Bbip1
Bbip1p1
Bbof1
Bbox1
Bbox1-as1
Bbs1
Bbs12
Bbs2
Bbs4
Bbs5
Bbs7
Bbs9
Bbx
Bcam
Bcan
Bcap29
Bcap31
Bcar1
Bcar3
Bcas1
Bcas2
Bcas2p2
Bcas2p3
Bcas3
Bcas4
Bcat1
Bcat2
Bccip
Bcdin3d-as1
Bche
Bckdha
Bckdhb
Bckdk
Bcl10
Bcl11a
Bcl11b
Bcl2
Bcl2a1
Bcl2l1
Bcl2l11
Bcl2l12
Bcl2l13
Bcl2l14
Bcl2l15
Bcl2l2
Bcl2l2-pabpn1
Bcl3
Bcl6
Bcl7a
Bcl7c
Bcl9
Bcl9l
Bcl9p1
Bclaf1
Bclaf1p1
Bclaf3
Bco1
Bco2
Bcor
Bcorl1
Bcorp1
Bcr
Bcrp2
Bcrp3
Bcrp8
Bcs1l
Bcyrn1
Bdh1
Bdh2
Bdh2p1
Bdkrb1
Bdkrb2
Bdnf
Bdnf-as
Bdp1
Bean1
Becn1
Bend3p1
Bend4
Bend5
Bend6
Bend7
Best1
Best2
Best3
Bet1
Bet1l
Bex3
Bex4
Bfar
Bfsp1
Bfsp2
Bfsp2-as1
Bglap
Bglt3
Bhlha15
Bhlhb9
Bhlhb9p1
Bhlhe22
Bhlhe40
Bhlhe40-as1
Bhlhe41
Bhmg1
Bhmt
Bhmt2
Bicc1
Bicd1
Bicdl1
Bicdl2
Bicra
Bicral
Bin2
Bin2p2
Bin3
Birc2
Birc3
Birc5
Birc6
Birc6-as1
Birc6-as2
Birc7
Bispr
Bivm
Bivm-ercc5
Blacat1
Blcap
Blid
Blk
Blm
Blmh
Blnk
Bloc1s1
Bloc1s2
Bloc1s3
Bloc1s4
Bloc1s5
Bloc1s5-txndc5
Bloc1s6
Blvra
Blvrb
Blzf1
Blzf2p
Bmf
Bmf-as1
Bmi1
Bmi1p1
Bmp1
Bmp2k
Bmp2kl
Bmp4
Bmp6p1
Bmp7
Bmp7-as1
Bmper
Bmpr1a
Bmpr1b
Bmpr1b-dt
Bmpr2
Bms1p1
Bms1p2
Bms1p21
Bms1p3
Bms1p4
Bmt2
Bmx
Bnc1
Bnc2
Bnc2-as1
Bnip1
Bnip2
Bnip3
Bnip3l
Bnip3p1
Bnip3p10
Bnip3p11
Bnip3p15
Bnip3p16
Bnip3p17
Bnip3p19
Bnip3p20
Bnip3p24
Bnip3p26
Bnip3p27
Bnip3p30
Bnip3p32
Bnip3p35
Bnip3p36
Bnip3p37
Bnip3p38
Bnip3p39
Bnip3p40
Bnip3p42
Bnip3p8
Bnipl
Boc
Bod1
Bod1l1
Bok
Bola1
Bola2p1
Bola2p3
Bola3-as1
Bola3p1
Bola3p2
Boll
Bop1
Bora
Borcs5
Borcs6
Borcs7
Borcs7-asmt
Borcs8
Borcs8-mef2b
Bpgm
Bphl
Bpifa1
Bpifa4p
Bpifb1
Bpifb3
Bpifc
Bpnt1
Bptf
Bptfp1
Braf
Brap
Brat1
Brca1
Brca2
Brcc3
Brcc3p1
Brd1
Brd2
Brd3
Brd3os
Brd4
Brd7
Brd7p2
Brd7p5
Brd7p6
Brd8
Brd9
Brd9p1
Brd9p2
Brf1
Brf2
Bri3
Brinp2
Brinp3
Brip1
Brix1
Brk1p2
Brms1
Brms1l
Brox
Brpf1
Brpf3
Brsk1
Brsk2
Brwd1
Brwd1-as1
Brwd1-as2
Brwd1-it1
Brwd1p1
Brwd1p2
Brwd1p3
Brwd3
Bscl2
Bsg
Bspry
Bst1
Btaf1
Btbd1
Btbd10
Btbd11
Btbd16
Btbd18
Btbd19
Btbd2
Btbd3
Btbd6
Btbd7
Btbd7p2
Btbd8
Btbd9
Btbd9-as1
Btc
Btd
Btf3
Btf3l4
Btf3l4p2
Btf3l4p3
Btf3l4p4
Btf3p1
Btf3p10
Btf3p12
Btf3p13
Btf3p14
Btf3p2
Btf3p5
Btf3p6
Btf3p9
Btg1
Btg1p1
Btg2
Btg3
Btg3-as1
Btg4
Btk
Btla
Btn1a1
Btn2a1
Btn2a2
Btn2a3p
Btn3a1
Btn3a2
Btn3a3
Btnl2
Btnl3
Btnl8
Btnl9
Btrc
Bub1
Bub1b
Bub1b-pak6
Bub1p1
Bub3
Bub3p1
Bud13
Bud13p1
Bud23
Bud31
Bud31p1
Bves-as1
Bx005019.1
Bx005266.2
Bx072579.2
Bx119904.3
Bx248123.1
Bx248123.2
Bx255923.1
Bx255925.1
Bx255925.3
Bx276092.7
Bx284613.1
Bx284656.1
Bx284656.2
Bx284668.2
Bx284668.4
Bx284668.5
Bx284668.6
Bx293535.1
Bx295541.1
Bx322234.1
Bx322234.2
Bx322557.1
Bx322559.1
Bx322562.1
Bx322639.1
Bx323014.1
Bx323046.1
Bx324167.1
Bx324167.2
Bx470102.1
Bx470102.2
Bx470209.1
Bx510359.1
Bx537318.1
Bx537318.2
Bx539320.1
Bx546450.2
Bx571818.1
Bx640514.1
Bx640514.2
Bx649601.1
Bx649632.1
Bx664615.1
Bx664615.2
Bx679664.2
Bx679664.3
Bx842242.1
Bx842559.2
Bx842568.2
Bx842568.3
Bx842568.4
Bx890604.2
Bx927359.1
Bysl
Bzw1
Bzw1p1
Bzw2
C10orf111
C10orf25
C10orf53
C10orf55
C10orf62
C10orf67
C10orf71
C10orf82
C10orf88
C10orf90
C10orf91
C10orf95
C10orf99
C11orf1
C11orf21
C11orf24
C11orf44
C11orf45
C11orf49
C11orf52
C11orf54
C11orf58
C11orf65
C11orf68
C11orf71
C11orf74
C11orf80
C11orf86
C11orf88
C11orf91
C11orf95
C11orf96
C11orf97
C11orf98p1
C12orf10
C12orf29
C12orf4
C12orf40
C12orf42
C12orf45
C12orf49
C12orf50
C12orf54
C12orf56
C12orf57
C12orf60
C12orf65
C12orf66
C12orf73
C12orf74
C12orf75
C12orf76
C12orf77
C12orf80
C13orf42
C14orf119
C14orf132
C14orf177
C14orf178
C14orf28
C14orf39
C14orf93
C15orf39
C15orf40
C15orf41
C15orf48
C15orf53
C15orf54
C15orf56
C15orf61
C15orf62
C15orf65
C16orf45
C16orf46
C16orf58
C16orf70
C16orf71
C16orf72
C16orf74
C16orf86
C16orf87
C16orf89
C16orf90
C16orf91
C16orf92
C16orf97
C17orf100
C17orf113
C17orf47
C17orf49
C17orf51
C17orf53
C17orf58
C17orf64
C17orf67
C17orf75
C17orf77
C17orf80
C17orf82
C17orf97
C17orf98
C17orf99
C18orf12
C18orf21
C18orf25
C18orf32
C18orf54
C18orf63
C18orf65
C19orf12
C19orf24
C19orf25
C19orf33
C19orf38
C19orf44
C19orf47
C19orf48
C19orf53
C19orf54
C19orf57
C19orf66
C19orf67
C19orf81
C19orf84
C19orf85
C1d
C1dp1
C1dp3
C1dp4
C1galt1
C1galt1p1
C1galt1p3
C1orf105
C1orf109
C1orf112
C1orf116
C1orf122
C1orf127
C1orf131
C1orf137
C1orf141
C1orf146
C1orf158
C1orf159
C1orf162
C1orf167
C1orf185
C1orf194
C1orf195
C1orf198
C1orf21
C1orf210
C1orf216
C1orf220
C1orf226
C1orf43
C1orf50
C1orf52
C1orf53
C1orf56
C1orf74
C1orf87
C1orf94
C1qa
C1qbp
C1ql3
C1qtnf1
C1qtnf12
C1qtnf1-as1
C1qtnf3
C1qtnf3-amacr
C1qtnf5
C1qtnf6
C1qtnf7
C1qtnf8
C1qtnf9
C1qtnf9b
C1r
C1rl
C1rl-as1
C1s
C2
C20orf194
C20orf197
C20orf203
C20orf204
C20orf27
C21orf58
C21orf59-tcp10l
C21orf62-as1
C21orf91
C21orf91-ot1
C22orf23
C22orf31
C22orf34
C22orf39
C22orf42
C22orf46
C2cd2
C2cd2l
C2cd3
C2cd4a
C2cd4d
C2cd4d-as1
C2cd5
C2orf15
C2orf16
C2orf27a
C2orf27ap2
C2orf27b
C2orf40
C2orf49
C2orf50
C2orf68
C2orf69
C2orf69p1
C2orf69p2
C2orf69p3
C2orf70
C2orf72
C2orf73
C2orf74
C2orf76
C2orf78
C2orf80
C2orf81
C2orf83
C2orf88
C2orf91
C2orf92
C3
C3orf14
C3orf18
C3orf20
C3orf22
C3orf33
C3orf35
C3orf38
C3orf49
C3orf52
C3orf56
C3orf62
C3orf67
C3orf67-as1
C3orf79
C3orf80
C3orf85
C3p1
C4bpa
C4bpap2
C4bpb
C4orf19
C4orf3
C4orf33
C4orf45
C4orf46
C4orf47
C4orf50
C4orf51
C5
C5ar1
C5ar2
C5orf15
C5orf22
C5orf24
C5orf30
C5orf34
C5orf38
C5orf46
C5orf47
C5orf51
C5orf56
C5orf60
C5orf63
C5orf64
C5orf64-as1
C5orf66
C5orf66-as2
C6
C6orf106
C6orf120
C6orf136
C6orf141
C6orf15
C6orf163
C6orf201
C6orf203
C6orf223
C6orf47
C6orf47-as1
C6orf48
C6orf89
C6orf99
C7
C7orf25
C7orf26
C7orf31
C7orf43
C7orf57
C7orf65
C7orf71
C7orf77
C8a
C8b
C8g
C8orf31
C8orf33
C8orf34
C8orf34-as1
C8orf37-as1
C8orf44
C8orf58
C8orf59
C8orf59p1
C8orf59p2
C8orf76
C8orf82
C8orf86
C8orf87
C8orf89
C9
C9orf106
C9orf131
C9orf135
C9orf135-dt
C9orf139
C9orf147
C9orf152
C9orf153
C9orf16
C9orf163
C9orf170
C9orf24
C9orf3
C9orf43
C9orf50
C9orf64
C9orf66
C9orf72
C9orf78
C9orf85
C9orf92
Ca1
Ca10
Ca11
Ca12
Ca13
Ca14
Ca2
Ca3
Ca3-as1
Ca4
Ca5a
Ca5b
Ca5bp1
Ca8
Ca9
Caap1
Cab39
Cab39l
Cabcoco1
Cabin1
Cables1
Cables2
Cabp1
Cabp2
Cabp4
Cabyr
Cabyrp1
Cacfd1
Cachd1
Cacna1a
Cacna1c
Cacna1c-as1
Cacna1c-as3
Cacna1c-it2
Cacna1c-it3
Cacna1d
Cacna1e
Cacna1g-as1
Cacna1h
Cacna1s
Cacna2d1
Cacna2d2
Cacna2d3
Cacna2d3-as1
Cacna2d4
Cacnb1
Cacnb2
Cacnb3
Cacnb4
Cacng2
Cacng3
Cacng6
Cacng7
Cactin
Cactin-as1
Cacul1
Cacybp
Cacybpp2
Cad
Cadm1
Cadm2
Cadm2-as1
Cadm2-as2
Cadm3-as1
Cadm4
Cadps
Cadps2
Cahm
Calb1
Calb2
Calca
Calcoco1
Calcoco2
Calcp
Calcr
Calcrl
Cald1
Calhm2
Calhm4
Calm1
Calm2
Calm2p1
Calm2p2
Calm3
Calml3-as1
Calml4
Calml5
Calr
Calr4p
Calu
Caly
Camk1
Camk1d
Camk2a
Camk2b
Camk2d
Camk2g
Camk2n1
Camk4
Camkk1
Camkk2
Camkmt
Camkv
Camlg
Camp
Camsap1
Camsap2
Camsap3
Camta1
Camta1-dt
Camta1-it1
Camta2
Cand1
Cant1
Canx
Cap1
Cap2
Cap2p1
Capg
Capn1
Capn10
Capn11
Capn12
Capn13
Capn15
Capn2
Capn3
Capn5
Capn7
Capn8
Capn9
Capns1
Capns1p1
Capns2
Caprin1
Caprin2
Caps
Caps2
Capsl
Capza1
Capza2
Capzb
Card10
Card11
Card14
Card16
Card18
Card19
Card6
Card8
Card8-as1
Card9
Carf
Carhsp1
Carm1
Carm1p1
Carmil1
Carmil2
Carmil3
Carmn
Carnmt1-as1
Carns1
Cars
Cars2
Carsp2
Casc1
Casc11
Casc15
Casc16
Casc17
Casc18
Casc19
Casc2
Casc20
Casc22
Casc23
Casc3
Casc4
Casc8
Casc9
Casd1
Cask
Caskin2
Caskp1
Casp10
Casp17p
Casp2
Casp3
Casp3p1
Casp4
Casp5
Casp6
Casp7
Casp8
Casp8ap2
Casp9
Casq2
Cast
Castor1
Castor2
Casz1
Cat
Catip
Catip-as2
Catsper2
Catsper2p1
Catsper4
Catsperb
Catsperd
Catspere
Catsperg
Catsperz
Cav1
Cav2
Cav3
Cavin4
Cbarp
Cbfa2t2
Cbfa2t3
Cbfb
Cbl
Cblb
Cblc
Cblif
Cbll1
Cbln2
Cbln3
Cbln4
Cbr1
Cbr3-as1
Cbr4
Cbwd2
Cbwd3
Cbwd5
Cbx1
Cbx1p5
Cbx2
Cbx3
Cbx3p3
Cbx3p4
Cbx3p5
Cbx3p6
Cbx3p9
Cbx4
Cbx5
Cbx5p1
Cbx6
Cbx7
Cbx8
Cby1
Cc2d1a
Cc2d1b
Cc2d2a
Cc2d2b
Ccar1
Ccar2
Ccat2
Ccbe1
Ccdc102a
Ccdc102b
Ccdc103
Ccdc106
Ccdc107
Ccdc110
Ccdc112
Ccdc113
Ccdc114
Ccdc115
Ccdc116
Ccdc117
Ccdc11p1
Ccdc12
Ccdc120
Ccdc122
Ccdc124
Ccdc125
Ccdc126
Ccdc127
Ccdc13
Ccdc130
Ccdc134
Ccdc136
Ccdc137
Ccdc138
Ccdc13-as1
Ccdc14
Ccdc140
Ccdc141
Ccdc142
Ccdc144b
Ccdc144nl
Ccdc144nl-as1
Ccdc146
Ccdc148
Ccdc149
Ccdc15
Ccdc150
Ccdc151
Ccdc152
Ccdc153
Ccdc154
Ccdc155
Ccdc157
Ccdc158
Ccdc159
Ccdc160
Ccdc162p
Ccdc163
Ccdc166
Ccdc169
Ccdc17
Ccdc170
Ccdc171
Ccdc173
Ccdc174
Ccdc175
Ccdc178
Ccdc18
Ccdc180
Ccdc181
Ccdc182
Ccdc183
Ccdc186
Ccdc187
Ccdc18-as1
Ccdc190
Ccdc191
Ccdc192
Ccdc194
Ccdc195
Ccdc196
Ccdc197
Ccdc198
Ccdc200
Ccdc22
Ccdc24
Ccdc25
Ccdc26
Ccdc28a
Ccdc28b
Ccdc3
Ccdc30
Ccdc32
Ccdc33
Ccdc34
Ccdc37-dt
Ccdc38
Ccdc39
Ccdc39-as1
Ccdc40
Ccdc42
Ccdc43
Ccdc47
Ccdc50
Ccdc51
Ccdc54
Ccdc57
Ccdc58
Ccdc58p1
Ccdc58p2
Ccdc58p3
Ccdc6
Ccdc60
Ccdc61
Ccdc62
Ccdc65
Ccdc66
Ccdc68
Ccdc69
Ccdc7
Ccdc71l
Ccdc73
Ccdc74b
Ccdc77
Ccdc78
Ccdc80
Ccdc81
Ccdc82
Ccdc83
Ccdc84
Ccdc85b
Ccdc85c
Ccdc86
Ccdc88a
Ccdc88b
Ccdc88c
Ccdc9
Ccdc90b
Ccdc91
Ccdc92
Ccdc93
Ccdc97
Ccdc9b
Ccer1
Cchcr1
Cck
Cckar
Cckbr
Ccl14
Ccl15-ccl14
Ccl16
Ccl18
Ccl19
Ccl2
Ccl20
Ccl23
Ccl24
Ccl27
Ccl28
Ccl3
Ccl3l1
Ccm2
Ccm2l
Ccn1
Ccn3
Ccn5
Ccn6
Ccna2
Ccnb1
Ccnb1ip1
Ccnb1ip1p2
Ccnb2
Ccnb3
Ccnb3p1
Ccnc
Ccnd1
Ccnd2
Ccnd2p1
Ccnd3
Ccnd3p1
Ccndbp1
Ccne1
Ccne2
Ccnf
Ccng1
Ccng1p1
Ccng2
Ccng2p1
Ccnh
Ccni
Ccni2
Ccnj
Ccnjl
Ccnk
Ccnl1
Ccnl2
Ccnl2p1
Ccno
Ccnq
Ccnt1
Ccnt2
Ccnt2-as1
Ccny
Ccnyl1
Ccnyl2
Ccp110
Ccpg1
Ccr10
Ccr12p
Ccr2
Ccr3
Ccr5
Ccr6
Ccr7
Ccr8
Ccrl1p1
Ccrl2
Ccs
Ccsap
Ccser1
Ccser2
Cct2
Cct3
Cct4
Cct4p1
Cct5
Cct5p1
Cct5p2
Cct6a
Cct6b
Cct6p1
Cct6p3
Cct6p4
Cct7
Cct7p1
Cct7p2
Cct8
Cct8l1p
Cct8p1
Ccz1
Ccz1b
Cd101
Cd109
Cd151
Cd160
Cd163
Cd163l1
Cd164
Cd177
Cd19
Cd1c
Cd1d
Cd2
Cd200r1
Cd200r1l
Cd200r1l-as1
Cd209
Cd22
Cd226
Cd24
Cd247
Cd24p2
Cd274
Cd276
Cd2ap
Cd2bp2
Cd300a
Cd300h
Cd300lg
Cd302
Cd33
Cd34
Cd36
Cd37
Cd38
Cd3d
Cd3e
Cd3eap
Cd4
Cd40
Cd44
Cd44-as1
Cd46
Cd47
Cd48
Cd5
Cd53
Cd55
Cd58
Cd59
Cd6
Cd68
Cd69
Cd7
Cd70
Cd74
Cd79a
Cd80
Cd81
Cd82
Cd83
Cd83p1
Cd84
Cd86
Cd8a
Cd9
Cd96
Cd99
Cd99l2
Cd99p1
Cda
Cdadc1
Cdan1
Cdc123
Cdc14a
Cdc14b
Cdc16
Cdc20
Cdc20b
Cdc23
Cdc25a
Cdc25b
Cdc25c
Cdc26
Cdc27
Cdc34
Cdc37l1
Cdc37l1-dt
Cdc40
Cdc42
Cdc42bpa
Cdc42bpb
Cdc42bpg
Cdc42ep1
Cdc42ep2
Cdc42ep3
Cdc42ep4
Cdc42ep5
Cdc42p1
Cdc42p2
Cdc42p3
Cdc42se1
Cdc42se2
Cdc45
Cdc6
Cdc7
Cdc73
Cdca2
Cdca3
Cdca4p1
Cdca4p2
Cdca4p3
Cdca4p4
Cdca5
Cdca7
Cdca7l
Cdca8
Cdcp2
Cdh1
Cdh11
Cdh12
Cdh13
Cdh15
Cdh16
Cdh17
Cdh18
Cdh19
Cdh2
Cdh20
Cdh23
Cdh24
Cdh26
Cdh3
Cdh5
Cdh6
Cdh7
Cdh8
Cdh9
Cdhr1
Cdhr2
Cdhr3
Cdhr4
Cdhr5
Cdip1
Cdipt
Cdiptosp
Cdk1
Cdk10
Cdk11a
Cdk12
Cdk13
Cdk14
Cdk15
Cdk16
Cdk17
Cdk18
Cdk19
Cdk2
Cdk2ap1
Cdk2ap2
Cdk3
Cdk4
Cdk4p1
Cdk5p1
Cdk5r1
Cdk5r2
Cdk5rap1
Cdk5rap2
Cdk5rap3
Cdk6
Cdk7
Cdk7p1
Cdk8
Cdk9
Cdkal1
Cdkl1
Cdkl2
Cdkl3
Cdkl4
Cdkl5
Cdkn1a
Cdkn1b
Cdkn1c
Cdkn2a
Cdkn2aip
Cdkn2aipnl
Cdkn2aipnlp1
Cdkn2aipnlp3
Cdkn2b
Cdkn2b-as1
Cdkn2c
Cdkn2d
Cdkn3
Cdo1
Cdon
Cdpf1
Cdr2l
Cdrt1
Cdrt15
Cdrt4
Cds1
Cds2
Cdt1
Cdv3
Cdx2
Cdx4
Cdy10p
Cdy11p
Cdyl
Cdyl2
Ceacam1
Ceacam16
Ceacam19
Ceacam20
Ceacam21
Ceacam22p
Ceacam3
Ceacam6
Ceacamp2
Ceacamp3
Ceacamp4
Cebpa-dt
Cebpb
Cebpd
Cebpg
Cebpz
Cebpzos
Cecr2
Cecr7
Cecr9
Cel
Cela3a
Celf1
Celf2
Celf2-as2
Celf3
Celf4
Celf5
Celf6
Celsr1
Celsr2
Celsr3
Cemip
Cemip2
Cenpa
Cenpbd1
Cenpbd1p1
Cenpc
Cenpcp1
Cenpe
Cenpf
Cenph
Cenpi
Cenpj
Cenpk
Cenpl
Cenpm
Cenpn
Cenpo
Cenpp
Cenps
Cenps-cort
Cenpt
Cenpu
Cenpw
Cenpx
Cep104
Cep112
Cep120
Cep126
Cep128
Cep135
Cep152
Cep162
Cep164
Cep164p1
Cep170
Cep170b
Cep170p1
Cep19
Cep192
Cep250
Cep290
Cep295
Cep295nl
Cep350
Cep41
Cep44
Cep55
Cep57
Cep57l1
Cep57l1p1
Cep63
Cep68
Cep70
Cep72
Cep76
Cep78
Cep83
Cep83-dt
Cep85
Cep85l
Cep89
Cep95
Cep97
Cept1
Cercam
Cerk
Cerkl
Cerna1
Cerna3
Cers1
Cers2
Cers3
Cers3-as1
Cers4
Cers5
Cers6
Cers6-as1
Ces1p1
Ces1p2
Ces2
Ces3
Ces4a
Ces5ap1
Cetn3
Cfap100
Cfap126
Cfap157
Cfap161
Cfap20
Cfap206
Cfap221
Cfap298
Cfap299
Cfap300
Cfap36
Cfap43
Cfap44
Cfap46
Cfap47
Cfap52
Cfap54
Cfap57
Cfap58
Cfap58-dt
Cfap61
Cfap65
Cfap69
Cfap70
Cfap73
Cfap74
Cfap77
Cfap97
Cfap97d1
Cfap97d2
Cfap99
Cfb
Cfd
Cfdp1
Cfh
Cfhr1
Cfhr3
Cfhr4
Cfhr5
Cfi
Cfl1
Cfl1p1
Cfl1p2
Cfl1p3
Cfl1p4
Cfl1p5
Cfl1p6
Cfl1p7
Cfl1p8
Cfl2
Cflar
Cflar-as1
Cfp
Cftr
Cftrp2
Cgas
Cggbp1
Cgn
Cgnl1
Cgref1
Cgrrf1
Chac1
Chaf1a
Chaf1b
Champ1
Chat
Chchd1
Chchd10
Chchd2p11
Chchd2p2
Chchd2p3
Chchd2p6
Chchd2p7
Chchd2p9
Chchd3
Chchd3p1
Chchd3p3
Chchd4p2
Chchd4p4
Chchd4p5
Chchd5
Chchd6
Chchd7
Chd1
Chd1l
Chd2
Chd3
Chd4
Chd6
Chd7
Chd8
Chd9
Chek1
Chek2
Cherp
Chfr
Chga
Chgb
Chi3l1
Chi3l2
Chia
Chiap2
Chiap3
Chic1
Chic2
Chit1
Chka
Chkb-cpt1b
Chkb-dt
Chl1
Chl1-as1
Chl1-as2
Chm
Chml
Chmp1a
Chmp1ap1
Chmp1b
Chmp1b2p
Chmp1b-as1
Chmp2a
Chmp2b
Chmp3
Chmp4a
Chmp4bp1
Chmp5
Chmp6
Chmp7
Chn1
Chn2
Chodl
Chordc1
Chordc2p
Chp1
Chpf
Chpf2
Chpt1
Chrac1
Chrd
Chrdl1
Chrdl2
Chrm1
Chrm2
Chrm3
Chrm3-as1
Chrm3-as2
Chrm4
Chrm5
Chrna1
Chrna2
Chrna3
Chrna4
Chrna5
Chrna6
Chrna7
Chrna9
Chrnb1
Chrnb2
Chrnb3
Chrnb4
Chst1
Chst10
Chst11
Chst12
Chst14
Chst15
Chst4
Chst5
Chst6
Chst7
Chst8
Chsy1
Chtf18
Chtf8
Chtf8p1
Chtop
Chuk
Churc1
Churc1-fntb
Ciao1
Ciao2a
Ciao2b
Ciao3
Ciapin1
Ciart
Cib1
Cib2
Cib3
Cic
Cicp10
Cicp13
Cideb
Cidec
Cidecp1
Ciita
Cinp
Cip2a
Cipc
Cir1
Cir1p1
Cir1p3
Cirbp
Cirbp-as1
Cisd1
Cisd2
Cisd3
Cish
Cistr
Cit
Cited1
Cited2
Ciz1
Ckap2
Ckap2l
Ckap5
Ckb
Cklf
Cklf-cmtm1
Ckmt2
Ckmt2-as1
Cks1b
Cks1bp1
Cks1bp3
Cks1bp5
Clasp1
Clasp2
Clasrp
Clba1
Clca1
Clca3p
Clca4
Clcc1
Clcn1
Clcn2
Clcn3
Clcn4
Clcn5
Clcn6
Clcnka
Clcnkb
Clcp1
Cldn1
Cldn10
Cldn10-as1
Cldn11
Cldn12
Cldn15
Cldn16
Cldn17
Cldn18
Cldn19
Cldn2
Cldn20
Cldn23
Cldn24
Cldn25
Cldn3
Cldn4
Cldn5
Cldn6
Cldn7
Cldnd1
Cldnd2
Clec12a
Clec12a-as1
Clec12b
Clec14a
Clec16a
Clec19a
Clec1a
Clec1b
Clec2b
Clec2d
Clec3a
Clec3b
Clec4c
Clec4e
Clec4f
Clec6a
Clec7a
Clec9a
Clecl1
Clgn
Clhc1
Clic1
Clic3
Clic4
Clic4p1
Clic5
Clic6
Clint1
Clip1
Clip1-as1
Clip2
Clip3
Clip4
Clk1
Clk2
Clk3
Clk4
Cllu1
Cllu1os
Clmat3
Clmn
Clmp
Cln3
Cln5
Cln6
Cln8
Clnk
Clns1a
Clock
Clp1
Clpb
Clpp
Clps
Clpsl2
Clptm1
Clptm1l
Clptm1lp1
Clpx
Clrn1
Clrn1-as1
Clspn
Clstn1
Clstn2
Clstn2-as1
Clstn3
Clta
Cltb
Cltc
Cltcl1
Cltrn
Clu
Cluap1
Cluh
Cluhp3
Clul1
Clvs1
Clvs2
Clybl
Clybl-as1
Cmahp
Cmas
Cmbl
Cmc1
Cmc2
Cmip
Cmpk1
Cmpk2
Cmss1
Cmtm1
Cmtm3
Cmtm4
Cmtm6
Cmtm7
Cmtm8
Cmtr1
Cmtr2
Cmya5
Cnbd1
Cnbd2
Cnbp
Cndp1
Cndp2
Cnep1r1
Cnfn
Cnga1
Cnga3
Cnga4
Cngb1
Cngb3
Cnih1
Cnih2
Cnih3
Cnih4
Cnksr1
Cnksr2
Cnksr3
Cnn1
Cnn2
Cnn2p1
Cnn2p6
Cnn2p7
Cnn2p8
Cnn3
Cnnm2
Cnnm3
Cnnm3-dt
Cnnm4
Cnot1
Cnot10
Cnot10-as1
Cnot11
Cnot2
Cnot3
Cnot4
Cnot4p1
Cnot6
Cnot6l
Cnot6lp1
Cnot7
Cnot7p1
Cnot8
Cnot9
Cnp
Cnppd1
Cnpy1
Cnpy3
Cnpy4
Cnr1
Cnrip1
Cnst
Cntd1
Cntd2
Cntfr
Cntln
Cntn1
Cntn2
Cntn3
Cntn4
Cntn4-as2
Cntn5
Cntn6
Cntnap1
Cntnap2
Cntnap3
Cntnap3b
Cntnap3c
Cntnap4
Cntrl
Cntrob
Coa1
Coa4
Coa5
Coa6
Coa6-as1
Coa7
Coasy
Cobl
Cobll1
Coch
Cog1
Cog2
Cog3
Cog4
Cog5
Cog6
Cog7
Cog8
Coil
Col10a1
Col11a1
Col11a2
Col12a1
Col13a1
Col14a1
Col16a1
Col17a1
Col18a1
Col18a1-as2
Col19a1
Col1a1
Col1a2
Col20a1
Col21a1
Col22a1
Col23a1
Col24a1
Col25a1
Col27a1
Col28a1
Col2a1
Col3a1
Col4a1
Col4a2
Col4a2-as1
Col4a2-as2
Col4a3
Col4a3bp
Col4a5
Col4a6
Col5a1
Col5a1-as1
Col5a2
Col5a3
Col6a1
Col6a2
Col6a3
Col6a4p1
Col6a4p2
Col6a5
Col7a1
Col8a1
Col8a2
Col9a1
Col9a2
Col9a3
Colca1
Colca2
Colec10
Colec11
Colec12
Colgalt1
Colgalt2
Colq
Commd1
Commd10
Commd2
Commd3
Commd3-bmi1
Commd4
Commd5
Commd6
Commd7
Commd8
Commd9
Comt
Comtd1
Cop1
Copa
Copb1
Copb2
Copg1
Copg2
Coprs
Cops2
Cops3
Cops4
Cops5
Cops6
Cops7a
Cops7b
Cops8
Cops8p3
Copz1
Copz2
Coq10a
Coq10b
Coq10bp2
Coq2
Coq3
Coq4
Coq5
Coq6
Coq7
Coq8a
Coq8b
Coq9
Corin
Coro1a
Coro1c
Coro2b
Coro6
Coro7
Cotl1
Cox10
Cox10-as1
Cox11
Cox11p1
Cox14
Cox15
Cox16
Cox17p1
Cox18
Cox19
Cox20
Cox20p1
Cox20p2
Cox4i1
Cox5a
Cox5b
Cox5bp2
Cox5bp3
Cox5bp8
Cox6a1
Cox6a1p2
Cox6b1
Cox6b1p1
Cox6b1p3
Cox6b1p4
Cox6b1p5
Cox6b1p6
Cox6b1p7
Cox6b2
Cox6c
Cox6cp10
Cox6cp13
Cox6cp14
Cox6cp17
Cox6cp2
Cox6cp4
Cox7a2
Cox7a2l
Cox7a2p1
Cox7b
Cox7c
Cox7cp1
Cp
Cpa1
Cpa2
Cpa3
Cpa4
Cpa5
Cpa6
Cpamd8
Cpb1
Cpb2
Cpb2-as1
Cpd
Cpe
Cpeb1
Cpeb2
Cpeb2-dt
Cpeb3
Cpeb4
Cped1
Cphl1p
Cplane1
Cplx1
Cplx2
Cplx4
Cpm
Cpn1
Cpne1
Cpne2
Cpne3
Cpne4
Cpne5
Cpne6
Cpne7
Cpne8
Cpne8-as1
Cpox
Cpped1
Cpq
Cps1
Cps1-it1
Cpsf2
Cpsf3
Cpsf4
Cpsf4l
Cpsf6
Cpsf7
Cpt1a
Cpt1b
Cpt1c
Cpt2
Cptp
Cpvl
Cpxcr1
Cpxm2
Cr2
Cr381653.2
Cr382285.1
Cr383656.1
Cr383656.12
Cr383656.13
Cr383656.2
Cr383656.3
Cr391992.1
Cr392039.3
Cr559946.2
Cr769775.2
Cr936218.2
Crabp1
Cracr2a
Cracr2b
Cradd
Cramp1
Crat
Crb1
Crb3
Crbn
Crcp
Creb1
Creb3
Creb3l1
Creb3l2
Creb3l3
Creb3l4
Creb5
Crebbp
Crebl2
Crebrf
Crebzf
Creg1
Creld1
Creld2
Crem
Crhbp
Crhr1
Crim1
Crim1-dt
Crip1p4
Crip2
Crip3
Cript
Crisp1
Crisp3
Crispld1
Crispld2
Crk
Crkl
Crlf1
Crlf3
Crls1
Crnde
Crnkl1
Crnn
Crocc
Crocc2
Croccp2
Croccp5
Crot
Crp
Crtac1
Crtam
Crtap
Crtc1
Crtc2
Crtc3
Crtc3-as1
Crx
Cry1
Cry2
Cryab
Cryba1
Crybb1
Crybb2p1
Crybg1
Crybg2
Crygfp
Crygn
Crygs
Cryl1
Crym
Crym-as1
Cryz
Cryzl1
Cryzl2p
Cryzp1
Cs
Csad
Csde1
Cse1l
Csf1
Csf1r
Csf2ra
Csf2rb
Csf3
Csf3r
Csgalnact1
Csk
Cskmt
Csmd1
Csmd2
Csmd3
Csn1s1
Csn1s2ap
Csn2
Csnk1a1
Csnk1a1p1
Csnk1d
Csnk1e
Csnk1g1
Csnk1g2
Csnk1g2p1
Csnk1g3
Csnk2a1
Csnk2a2
Csnk2b
Cspg4
Cspg4p13
Cspp1
Csrnp1
Csrnp2
Csrnp3
Csrp1
Csrp2
Cst3
Cst9
Cst9lp1
Cst9lp2
Cstb
Cstf1
Cstf2
Cstf3
Cstf3-dt
Ct45a1
Ct62
Ctag2
Ctage11p
Ctage12p
Ctage13p
Ctage3p
Ctbp1
Ctbp1-as
Ctbp1-dt
Ctbp2
Ctbp2p2
Ctbp2p6
Ctbp2p8
Ctbs
Ctc1
Ctcf
Ctcfl
Ctdnep1
Ctdp1
Ctdsp1
Ctdsp2
Ctdspl
Ctdspl2
Ctf1
Cth
Cthrc1
Ctif
Ctnna1
Ctnna1p1
Ctnna2
Ctnna3
Ctnnal1
Ctnnb1
Ctnnbip1
Ctnnbl1
Ctnnd1
Ctnnd2
Ctns
Ctps1
Ctps2
Ctr9
Ctrb1
Ctrl
Ctsa
Ctsb
Ctsc
Ctsd
Ctse
Ctsf
Ctsg
Ctsh
Ctsk
Ctsl
Ctslp2
Ctss
Ctsv
Ctsz
Cttn
Cttnbp2
Cttnbp2nl
Ctu2
Ctxn2
Ctxn3
Ctxnd2
Cu104787.1
Cubn
Cuedc1
Cuedc2
Cul1
Cul1p1
Cul2
Cul3
Cul4a
Cul4b
Cul5
Cul9
Cuta
Cutalp
Cutc
Cux1
Cux2p1
Cwc15
Cwc25
Cwc27
Cwf19l1
Cwf19l2
Cwh43
Cx3cl1
Cx3cr1
Cxadr
Cxcl1
Cxcl11
Cxcl12
Cxcl13
Cxcl14
Cxcl16
Cxcl2
Cxcl3
Cxcl6
Cxcl8
Cxcl9
Cxcr1
Cxcr2p1
Cxcr4
Cxcr5
Cxcr6
Cxorf40a
Cxorf40b
Cxorf58
Cxorf65
Cxxc1
Cxxc4
Cxxc4-as1
Cxxc5
Cxxc5-as1
Cyb561
Cyb561a3
Cyb561d1
Cyb561d2
Cyb5a
Cyb5ap5
Cyb5b
Cyb5d1
Cyb5d2
Cyb5r1
Cyb5r2
Cyb5r4
Cybb
Cybc1
Cyc1
Cycs
Cycsp11
Cycsp19
Cycsp2
Cycsp26
Cycsp27
Cycsp29
Cycsp32
Cycsp34
Cycsp38
Cycsp40
Cycsp41
Cycsp42
Cycsp5
Cycsp52
Cycsp53
Cycsp55
Cycsp8
Cyctp
Cyfip1
Cyfip2
Cygb
Cyhr1
Cylc2
Cyld
Cymp
Cyp11a1
Cyp11b2
Cyp17a1
Cyp19a1
Cyp1b1
Cyp1b1-as1
Cyp1d1p
Cyp20a1
Cyp24a1
Cyp26a1
Cyp26b1
Cyp26c1
Cyp27a1
Cyp27b1
Cyp27c1
Cyp2a7p1
Cyp2a7p2
Cyp2ab1p
Cyp2b6
Cyp2b7p
Cyp2c18
Cyp2c19
Cyp2c58p
Cyp2c59p
Cyp2c61p
Cyp2c8
Cyp2c9
Cyp2e1
Cyp2f1
Cyp2g1p
Cyp2g2p
Cyp2j2
Cyp2r1
Cyp2s1
Cyp2t1p
Cyp2u1
Cyp2w1
Cyp39a1
Cyp3a43
Cyp3a5
Cyp3a7
Cyp46a1
Cyp46a4p
Cyp4a22
Cyp4a22-as1
Cyp4a27p
Cyp4a44p
Cyp4b1
Cyp4f12
Cyp4f23p
Cyp4f29p
Cyp4f3
Cyp4f32p
Cyp4f8
Cyp4f9p
Cyp4v2
Cyp4x1
Cyp51a1
Cyp51a1-as1
Cyp8b1
Cyren
Cys1
Cysltr1
Cysltr2
Cystm1
Cyth1
Cyth2
Cyth3
Cyth4
Cytip
Cytl1
Cytor
Cyyr1-as1
Czib
D2hgdh
Daam1
Daam2
Dab1
Dab1-as1
Dab2
Dab2ip
Dach1
Dach2
Dact1
Dact2
Dact3-as1
Dad1
Dag1
Dagla
Daglb
Dalrd3
Dancr
Dand5
Dao
Daoa
Daoa-as1
Dap
Dap3
Dap3p1
Dapk1
Dapk2
Dapk3
Dapl1
Dapp1
Dars
Dars2
Dars-as1
Daxx
Dazap1
Dazap2
Dazl
Dbf4
Dbf4b
Dbh-as1
Dbi
Dbil5p
Dbip1
Dbip2
Dbn1
Dbndd2
Dbnl
Dbp
Dbr1
Dbt
Dbx2
Dcaf1
Dcaf10
Dcaf11
Dcaf12
Dcaf13
Dcaf13p1
Dcaf13p2
Dcaf13p3
Dcaf15
Dcaf16
Dcaf17
Dcaf4
Dcaf5
Dcaf6
Dcaf7
Dcaf8
Dcakd
Dcanp1
Dcbld1
Dcbld2
Dcc
Dcdc1
Dcdc2
Dcdc2b
Dcdc2c
Dchs2
Dck
Dclk1
Dclk2
Dclre1a
Dclre1b
Dclre1c
Dclre1cp1
Dcn
Dcp1a
Dcp1b
Dcp2
Dcps
Dcst1-as1
Dcst2
Dcstamp
Dctd
Dctn1
Dctn1-as1
Dctn2
Dctn3
Dctn4
Dctn5
Dctn6
Dcun1d1
Dcun1d2
Dcun1d3
Dcun1d4
Dcun1d5
Dcxr
Dcxr-dt
Dda1
Ddah1
Ddb1
Ddb2
Ddc
Ddc-as1
Ddhd1
Ddhd2
Ddi2
Ddias
Ddit3
Ddit4
Ddit4-as1
Ddit4l
Ddo
Ddost
Ddr1
Ddr2
Ddx1
Ddx10
Ddx10p1
Ddx10p2
Ddx11
Ddx11l10
Ddx11l5
Ddx11l8
Ddx12p
Ddx17
Ddx18
Ddx18p1
Ddx18p3
Ddx18p4
Ddx18p5
Ddx18p6
Ddx19a
Ddx19b
Ddx20
Ddx21
Ddx23
Ddx24
Ddx25
Ddx27
Ddx28
Ddx31
Ddx39a
Ddx39ap1
Ddx39b
Ddx39b-as1
Ddx39bp1
Ddx3p1
Ddx3p2
Ddx3p3
Ddx3x
Ddx3y
Ddx4
Ddx42
Ddx43p2
Ddx43p3
Ddx46
Ddx47
Ddx49
Ddx5
Ddx50
Ddx50p2
Ddx51
Ddx52
Ddx54
Ddx55
Ddx56
Ddx58
Ddx59
Ddx6
Ddx60
Ddx60l
Deaf1
Dec1
Decr1
Decr2
Dedd
Dedd2
Def6
Def8
Defa11p
Defa4
Defb104b
Defb107b
Defb108b
Defb110
Defb112
Defb117
Defb119
Defb121
Defb124
Defb126
Defb127
Defb129
Defb133
Defb4a
Degs1
Degs2
Dek
Dele1
Dennd1a
Dennd1b
Dennd1c
Dennd2a
Dennd2c
Dennd2d
Dennd3
Dennd4a
Dennd4b
Dennd4c
Dennd5a
Dennd5b
Dennd5b-as1
Dennd6a
Dennd6a-dt
Dennd6b
Denr
Depdc1
Depdc1-as1
Depdc1b
Depdc4
Depdc5
Depdc7
Depp1
Deptor
Dera
Derl1
Derl2
Desi2
Det1
Deup1
Dexi
Dffb
Dffbp1
Dgat1
Dgat2
Dgat2l6
Dgat2l7p
Dgcr10
Dgcr11
Dgcr2
Dgcr8
Dgcr9
Dgka
Dgkb
Dgkd
Dgke
Dgkg
Dgkh
Dgki
Dgkq
Dgkz
Dglucy
Dguok
Dguok-as1
Dhcr24
Dhcr24-dt
Dhcr7
Dhdds
Dhdh
Dhfr
Dhfrp6
Dhodh
Dhrs1
Dhrs11
Dhrs12
Dhrs13
Dhrs2
Dhrs4
Dhrs4-as1
Dhrs4l1
Dhrs4l2
Dhrs7
Dhrs7b
Dhrs9
Dhrsx
Dhtkd1
Dhx15
Dhx16
Dhx29
Dhx30
Dhx32
Dhx33
Dhx35
Dhx36
Dhx38
Dhx40
Dhx40p1
Dhx57
Dhx8
Dhx9
Dhx9p1
Diablo
Diaph1
Diaph2
Diaph2-as1
Diaph3
Diaph3-as1
Diaph3-as2
Dicer1
Dicer1-as1
Dido1
Dimt1
Dinol
Dio1
Dio2
Dio3
Dio3os
Dip2a
Dip2a-it1
Dip2b
Dip2c
Dipk1a
Dipk1c
Dipk2a
Diras1
Diras3
Dirc1
Dirc3
Dis3
Dis3l
Dis3l2
Dis3l2p1
Disc1
Disc1fp1
Disp1
Disp2
Disp3
Dixdc1
Dkc1
Dkk1
Dkk3
Dkkl1
Dlat
Dlc1
Dld
Dlec1
Dlec1p1
Dleu1
Dleu2
Dleu2l
Dleu7
Dlg1
Dlg1-as1
Dlg2
Dlg3
Dlg3-as1
Dlg4
Dlg5-as1
Dlgap1
Dlgap1-as1
Dlgap1-as2
Dlgap1-as3
Dlgap2
Dlgap2-as1
Dlgap3
Dlgap4
Dlgap4-as1
Dlgap5
Dlk2
Dll1
Dll3
Dll4
Dlst
Dlx1
Dlx2
Dlx2-dt
Dlx3
Dlx4
Dlx5
Dlx6
Dm1-as
Dmac2
Dmac2l
Dmap1
Dmbt1
Dmbt1p1
Dmc1
Dmd
Dmgdh
Dmkn
Dmp1
Dmpk
Dmrt1
Dmrt2
Dmrt3
Dmrta2
Dmrtc2
Dmtf1
Dmtn
Dmwd
Dmxl1
Dmxl2
Dnaaf1
Dnaaf2
Dnaaf3
Dnaaf4
Dnaaf4-ccpg1
Dnaaf5
Dnah10
Dnah11
Dnah12
Dnah14
Dnah17
Dnah2
Dnah3
Dnah5
Dnah6
Dnah7
Dnah8
Dnah9
Dnai1
Dnaja1
Dnaja1p2
Dnaja1p6
Dnaja2
Dnaja3
Dnaja4
Dnajb1
Dnajb11
Dnajb12
Dnajb13
Dnajb14
Dnajb2
Dnajb3
Dnajb4
Dnajb5
Dnajb5-dt
Dnajb6
Dnajb9
Dnajc1
Dnajc10
Dnajc12
Dnajc13
Dnajc15
Dnajc16
Dnajc17
Dnajc18
Dnajc19
Dnajc19p1
Dnajc19p7
Dnajc2
Dnajc21
Dnajc22
Dnajc24
Dnajc25
Dnajc25-gng10
Dnajc27
Dnajc27-as1
Dnajc3
Dnajc30
Dnajc4
Dnajc5
Dnajc5b
Dnajc5g
Dnajc6
Dnajc7
Dnajc8
Dnajc8p1
Dnajc9
Dnajc9-as1
Dnal1
Dnali1
Dnase1
Dnase1l1
Dnase1l2
Dnase1l3
Dnase2b
Dnd1p1
Dnhd1
Dnm1
Dnm1l
Dnm1p33
Dnm1p34
Dnm1p38
Dnm1p47
Dnm2
Dnm3
Dnm3-it1
Dnm3os
Dnmbp
Dnmbp-as1
Dnmt1
Dnmt3a
Dnmt3b
Dnpep
Dnph1
Dnttip1
Dnttip2
Doc2a
Doc2b
Doc2gp
Dock1
Dock10
Dock11
Dock2
Dock4
Dock4-as1
Dock5
Dock6
Dock7
Dock8
Dock9
Dock9-as1
Dock9-dt
Dok1
Dok2
Dok3
Dok4
Dok5
Dok6
Dok7
Dolpp1
Donson
Dop1a
Dop1b
Dot1l
Dpagt1
Dpcd
Dpep1
Dpep2
Dpep2nb
Dpf2
Dpf3
Dph1
Dph2
Dph3p1
Dph3p2
Dph5
Dph6
Dph6-dt
Dph7
Dpm1
Dpm2
Dpm3
Dpp10
Dpp10-as2
Dpp3
Dpp4
Dpp6
Dpp7
Dpp8
Dpp9
Dppa2p1
Dppa2p2
Dppa3p3
Dppa4
Dprxp1
Dprxp3
Dprxp4
Dprxp6
Dpy19l1
Dpy19l1p1
Dpy19l1p2
Dpy19l2
Dpy19l2p1
Dpy19l2p2
Dpy19l2p3
Dpy19l2p5
Dpy19l3
Dpy19l4
Dpy19l4p2
Dpy30
Dpyd
Dpyd-as1
Dpyd-as2
Dpys
Dpysl2
Dpysl3
Dpysl4
Dpysl5
Dqx1
Dr1
Draic
Dram1
Dram2
Drap1
Drc1
Drc3
Drc7
Drd3
Drg1
Drg2
Drgx
Drosha
Drp2
Dsc2
Dsc3
Dscam
Dscam-as1
Dscam-it1
Dscaml1
Dscas
Dscc1
Dscr8
Dscr9
Dse
Dsg1-as1
Dsg2
Dsg2-as1
Dsg4
Dsp
Dspp
Dst
Dstn
Dstnp1
Dstnp4
Dstnp5
Dstyk
Dtd1
Dtd2
Dthd1
Dtl
Dtna
Dtnb
Dtnbp1
Dtwd1
Dtwd2
Dtx1
Dtx2p1-upk3bp1-pms2p11
Dtx3l
Dtx4
Dubr
Duox1
Duox2
Duoxa1
Dus1l
Dus2
Dus4l
Dusp10
Dusp11
Dusp12
Dusp13
Dusp14
Dusp15
Dusp16
Dusp18
Dusp19
Dusp21
Dusp22
Dusp23
Dusp26
Dusp27
Dusp28
Dusp3
Dusp4
Dusp5
Dusp5p1
Dusp6
Dusp8p5
Dusp9
Dut
Dutp1
Dutp2
Dutp3
Dutp5
Dutp6
Dutp8
Dux4l16
Dux4l17
Dux4l18
Dux4l19
Dux4l32
Dux4l37
Dux4l46
Dux4l50
Dux4l52
Dux4l9
Duxa
Duxap1
Duxap11
Duxap2
Duxap3
Duxap5
Duxap6
Duxap7
Duxb
Dvl2
Dvl3
Dydc1
Dydc2
Dym
Dync1h1
Dync1i1
Dync1i2
Dync1li1
Dync1li2
Dync2h1
Dync2li1
Dynll1
Dynll1p3
Dynll1p4
Dynll1p5
Dynll1p6
Dynlrb1
Dynlrb2
Dynlt1
Dynlt3
Dynlt3p1
Dyrk1a
Dyrk1b
Dyrk2
Dyrk3
Dyrk4
Dysf
Dytn
Dzank1
Dzip1
Dzip1l
Dzip3
E2f3
E2f4
E2f4p1
E2f5
E2f6
E2f7
E4f1
Eaf1
Eaf1-as1
Eaf2
Ears2
Ebag9
Ebf1
Ebf2
Ebf3
Ebf4
Ebln1
Ebln2
Ebln3p
Ebna1bp2
Ebp
Ebpl
Ecd
Ece1
Ece2
Ecel1p2
Ecel1p3
Ech1
Echdc1
Echdc2
Echdc3
Eci1
Eci2
Ecm1
Ecm2
Ecpas
Ecsit
Ect2
Eda
Eda2r
Edar
Edaradd
Edc3
Edc4
Eddm13
Eddm3b
Edem1
Edem3
Edf1
Edil3
Edn2
Edn3
Ednra
Ednrb
Edrf1
Edrf1-as1
Edrf1-dt
Eea1
Eed
Eef1a1
Eef1a1p1
Eef1a1p13
Eef1a1p16
Eef1a1p17
Eef1a1p20
Eef1a1p24
Eef1a1p25
Eef1a1p26
Eef1a1p28
Eef1a1p3
Eef1a1p30
Eef1a1p36
Eef1a1p37
Eef1a1p38
Eef1a1p4
Eef1a1p41
Eef1a1p7
Eef1a2
Eef1akmt2
Eef1akmt3
Eef1akmt4
Eef1akmt4-ece2
Eef1aknmt
Eef1b2
Eef1b2p5
Eef1b2p8
Eef1d
Eef1dp3
Eef1dp5
Eef1dp7
Eef1e1
Eef1e1-bloc1s5
Eef1e1p1
Eef1g
Eef1gp1
Eef1gp3
Eef1gp4
Eef2k
Eef2kmt
Eefsec
Eepd1
Efcab1
Efcab10
Efcab11
Efcab12
Efcab13
Efcab14
Efcab14-as1
Efcab2
Efcab3
Efcab5
Efcab6
Efcab7
Efcab9
Efcc1
Efemp1
Efemp2
Efhb
Efhc1
Efhc2
Efhd1
Efhd2
Efl1
Efl1p1
Efl1p2
Efna1
Efna3
Efna4
Efna5
Efnb2
Efr3a
Efr3b
Eftud2
Egf
Egfem1p
Egfl8
Egflam
Egflam-as2
Egflam-as4
Egfr
Egfr-as1
Egln1
Egln1p1
Egln2
Egln3
Egln3-as1
Egot
Egr2
Egr3
Egr4
Ehbp1
Ehbp1l1
Ehd1
Ehd2
Ehd4
Ehd4-as1
Ehf
Ehhadh
Ehhadh-as1
Ehmt1
Ehmt2
Ehmt2-as1
Ei24
Ei24p1
Ei24p4
Eid1
Eid2
Eid2b
Eid3
Eif1
Eif1ad
Eif1ax
Eif1ax-as1
Eif1axp1
Eif1ay
Eif1b
Eif1b-as1
Eif1p3
Eif1p4
Eif2a
Eif2ak1
Eif2ak2
Eif2ak3
Eif2ak3-dt
Eif2ak4
Eif2b1
Eif2b2
Eif2b3
Eif2b4
Eif2b5
Eif2d
Eif2s1
Eif2s2p2
Eif2s2p3
Eif2s2p4
Eif2s2p5
Eif2s3
Eif2s3b
Eif3a
Eif3b
Eif3d
Eif3e
Eif3ep2
Eif3f
Eif3fp1
Eif3g
Eif3h
Eif3i
Eif3j
Eif3j-dt
Eif3k
Eif3l
Eif3lp3
Eif3m
Eif4a1
Eif4a1p1
Eif4a1p12
Eif4a1p13
Eif4a1p3
Eif4a1p5
Eif4a1p7
Eif4a1p8
Eif4a2
Eif4a3
Eif4b
Eif4bp3
Eif4bp4
Eif4e
Eif4e1b
Eif4e2
Eif4e2p1
Eif4e3
Eif4ebp2p1
Eif4enif1
Eif4ep1
Eif4ep2
Eif4ep4
Eif4g1
Eif4g2
Eif4g3
Eif4h
Eif4hp2
Eif5
Eif5a
Eif5a2
Eif5ap3
Eif5b
Eif6
Eipr1
Eipr1-it1
Elac1
Elac2
Elane
Elavl2
Elavl3
Elavl4
Eldr
Elf1
Elf2
Elf2p3
Elf3
Elf3-as1
Elf4
Elf5
Elfn1
Elfn1-as1
Elfn2
Elk1
Elk2ap
Elk3
Elk4
Ell
Ell2
Ell2p1
Ell3
Elmo1
Elmo1-as1
Elmo2
Elmo2p1
Elmo3
Elmod1
Elmod2
Elmod3
Elmsan1
Eln
Eloa
Eloa3c
Elob
Elobp2
Elobp3
Elobp4
Eloc
Elocp19
Elocp2
Elocp20
Elocp23
Elocp33
Elocp5
Elovl2-as1
Elovl5
Elovl6
Elovl7
Elp1
Elp2
Elp3
Elp4
Elp5
Elp6
Emb
Embp1
Emc1
Emc10
Emc1-as1
Emc2
Emc3
Emc3-as1
Emc4
Emc6
Emc7
Emc8
Emcn
Emd
Eme1
Eme2
Emg1
Emilin2
Eml1
Eml2
Eml2-as1
Eml3
Eml4
Eml6
Emp1
Emp3
Emsy
Emx1
Emx2
Emx2os
En2
Enah
Enam
Enc1
Endou
Endov
Eng
Engase
Enkd1
Enkur
Eno1
Eno1-as1
Eno1p2
Eno1p3
Eno1p4
Eno2
Eno3
Eno4
Enoph1
Enosf1
Enox1
Enox1-as2
Enox2
Enpp1
Enpp2
Enpp3
Enpp6
Enpp7p11
Enpp7p3
Enpp7p7
Enpp7p8
Ensa
Ensap2
Enthd1
Entpd1
Entpd1-as1
Entpd2
Entpd3-as1
Entpd4
Entpd5
Entpd6
Entpd8
Entr1
Eny2
Eogt
Eomes
Ep300
Ep400
Ep400p1
Epas1
Epb41
Epb41l1
Epb41l2
Epb41l3
Epb41l4a
Epb41l4a-as1
Epb41l4a-dt
Epb41l4b
Epb41l5
Epb42
Epc1
Epc2
Epcam
Epcam-dt
Epdr1
Epg5
Epgn
Epha1
Epha10
Epha2
Epha3
Epha4
Epha5
Epha5-as1
Epha6
Epha7
Ephb1
Ephb2
Ephb4
Ephb6
Ephx1
Ephx2
Ephx4
Epm2a
Epm2aip1
Epn1
Epn2
Epn2-as1
Epn3
Epor
Eppin
Eprs
Eps15
Eps15l1
Eps15p1
Eps8
Eps8l1
Eps8l2
Eps8l3
Epsti1
Epyc
Eqtn
Eral1
Erap1
Erap2
Erbb2
Erbb3
Erbb4
Erbin
Erc1
Erc2
Ercc1
Ercc2
Ercc3
Ercc4
Ercc5
Ercc6
Ercc6l
Ercc6l2
Ercc8
Ereg
Erf
Erfe
Erg
Erg28
Ergic1
Ergic2
Ergic3
Erh
Erhp2
Eri1
Eri2
Eri3
Ericd
Erich1
Erich2
Erich6
Erich6-as1
Erich6b
Erlec1
Erlec1p1
Erlin1
Erlin2
Erlnc1
Ermap
Ermard
Ermn
Ermp1
Ern1
Ern2
Ero1a
Ero1b
Erp27
Erp29
Errfi1
Erv3-1
Erve-1
Ervfrd-1
Ervh-1
Ervh48-1
Ervk13-1
Ervk3-1
Ervk9-11
Ervmer34-1
Ervmer61-1
Ervw-1
Esam
Esco1
Esco2
Esd
Esf1
Esm1
Espl1
Espn
Espnl
Espnp
Esr1
Esr2
Esrp1
Esrp2
Esrra
Esrrap2
Esrrb
Esrrg
Esyt1
Esyt2
Esyt3
Etaa1
Etdc
Etf1
Etfa
Etfb
Etfbkmt
Etfdh
Etfrf1
Ethe1
Etnk1
Etnk2
Ets1
Ets1-as1
Ets2
Etv1
Etv2
Etv3
Etv4
Etv5
Etv6
Etv7
Eva1a
Eva1b
Eva1c
Evc
Evc2
Evi2a
Evi5
Evi5l
Evl
Evpl
Evpll
Evx2
Ewsat1
Ewsr1
Exd1
Exd2
Exd3
Exo1
Exo5
Exoc1
Exoc2
Exoc3
Exoc3l1
Exoc3l2
Exoc3l4
Exoc4
Exoc5
Exoc5p1
Exoc6
Exoc6b
Exoc7
Exoc8
Exog
Exogp1
Exosc1
Exosc10
Exosc10-as1
Exosc2
Exosc3
Exosc3p1
Exosc3p2
Exosc4
Exosc7
Exosc8
Exosc9
Exph5
Ext1
Ext2
Extl1
Extl2
Extl3
Extl3-as1
Eya1
Eya2
Eya3
Eya4
Eys
Ezh1
Ezh2
Ezh2p1
Ezr
Ezr-as1
F10
F11
F11-as1
F11r
F12
F13a1
F13b
F2
F2r
F2rl1
F2rl2
F2rl3
F3
F5
F7
F8
F9
Fa2h
Faah
Faah2
Faahp1
Faap100
Faap20
Faap24
Fabp12
Fabp12p1
Fabp3p2
Fabp5
Fabp5p12
Fabp5p15
Fabp5p2
Fabp5p3
Fabp5p4
Fabp5p5
Fabp5p6
Fabp5p7
Fabp6
Fabp7
Fabp7p2
Fadd
Fads1
Fads2
Fads2p1
Fads3
Faf1
Faf2
Faf2p1
Fah
Fahd1
Fahd2a
Fahd2b
Fahd2cp
Fahd2p1
Faim
Faim2
Falec
Fam102a
Fam102b
Fam104a
Fam104b
Fam106a
Fam107a
Fam107b
Fam110a
Fam110b
Fam111a
Fam111a-dt
Fam111b
Fam114a1
Fam114a2
Fam117a
Fam117b
Fam118a
Fam118b
Fam120a
Fam120aos
Fam120b
Fam120c
Fam122a
Fam122c
Fam124a
Fam124b
Fam126a
Fam126b
Fam129a
Fam129b
Fam129c
Fam131a
Fam131b
Fam131c
Fam133a
Fam133b
Fam135a
Fam135b
Fam136a
Fam136bp
Fam13a
Fam13b
Fam13c
Fam149a
Fam149b1
Fam151b
Fam153a
Fam153c
Fam155b
Fam157a
Fam157c
Fam160a1
Fam160a1-dt
Fam160b1
Fam161a
Fam161b
Fam162a
Fam163a
Fam166a
Fam167a
Fam168a
Fam169a
Fam169b
Fam170b-as1
Fam171a1
Fam171a2
Fam172a
Fam172bp
Fam173a
Fam174a
Fam174b
Fam177a1
Fam177a1p1
Fam177b
Fam178b
Fam180a
Fam181a
Fam181a-as1
Fam182b
Fam183a
Fam183bp
Fam184a
Fam184b
Fam185a
Fam185bp
Fam186a
Fam186b
Fam187a
Fam187b2p
Fam189a2
Fam189b
Fam192a
Fam193a
Fam193b
Fam198b-as1
Fam19a1
Fam19a2
Fam19a3
Fam19a5
Fam200b
Fam201a
Fam201b
Fam204a
Fam204bp
Fam204cp
Fam204dp
Fam206a
Fam206bp
Fam207a
Fam209a
Fam20a
Fam20b
Fam20c
Fam210a
Fam210b
Fam210cp
Fam214a
Fam214b
Fam216a
Fam216b
Fam217a
Fam217b
Fam218a
Fam219a
Fam219b
Fam21fp
Fam221a
Fam221b
Fam222a
Fam222b
Fam225a
Fam227a
Fam227b
Fam228a
Fam228b
Fam229b
Fam230g
Fam234a
Fam234b
Fam237a
Fam240a
Fam241b
Fam24b
Fam25bp
Fam25c
Fam25e
Fam25g
Fam27c
Fam30a
Fam32a
Fam32cp
Fam3b
Fam3c
Fam3d-as1
Fam43a
Fam45a
Fam47c
Fam47dp
Fam47e
Fam47e-stbd1
Fam49a
Fam49b
Fam50a
Fam50b
Fam53a
Fam53b
Fam53c
Fam57a
Fam57b
Fam66c
Fam71a
Fam71d
Fam71f1
Fam72a
Fam72b
Fam72c
Fam74a3
Fam76a
Fam76b
Fam78a
Fam78b
Fam81a
Fam81b
Fam83a
Fam83c-as1
Fam83d
Fam83e
Fam83f
Fam83g
Fam84a
Fam84b
Fam86b3p
Fam86c1
Fam86c2p
Fam86dp
Fam86ep
Fam86fp
Fam86jp
Fam86kp
Fam86lp
Fam86mp
Fam87a
Fam87b
Fam89b
Fam8a6p
Fam90a1
Fam90a24p
Fam90a27p
Fam91a1
Fam92a
Fam92a1p1
Fam92a1p2
Fam92b
Fam95c
Fam96ap2
Fam98a
Fam98b
Fam98c
Fam99b
Fam9b
Fam9c
Fan1
Fanca
Fancb
Fancc
Fancd2
Fancd2p2
Fance
Fancg
Fanci
Fancl
Fancm
Fank1
Fap
Far1
Far1-it1
Far2
Far2p1
Farp1
Farp2
Fars2
Farsa
Farsbp1
Fas
Faslg
Fasn
Fastk
Fastkd1
Fastkd2
Fastkd3
Fat2
Fat3
Fat4
Fau
Faup1
Faxc
Faxdc2
Fbf1
Fbh1
Fbl
Fbll1
Fbln1
Fbln5
Fbln7
Fbn1
Fbn2
Fbn3
Fbp1
Fbp2p1
Fbrs
Fbrsl1
Fbxl12
Fbxl13
Fbxl14
Fbxl15
Fbxl16
Fbxl17
Fbxl18
Fbxl19
Fbxl2
Fbxl20
Fbxl21p
Fbxl3
Fbxl4
Fbxl5
Fbxl6
Fbxl7
Fbxl8
Fbxo10
Fbxo11
Fbxo16
Fbxo17
Fbxo2
Fbxo21
Fbxo22
Fbxo24
Fbxo25
Fbxo27
Fbxo28
Fbxo3
Fbxo31
Fbxo32
Fbxo33
Fbxo34
Fbxo36
Fbxo38
Fbxo3-dt
Fbxo4
Fbxo41
Fbxo42
Fbxo43
Fbxo44
Fbxo45
Fbxo46
Fbxo47
Fbxo6
Fbxo7
Fbxo8
Fbxo9
Fbxw11
Fbxw11p1
Fbxw2
Fbxw4
Fbxw7
Fbxw7-as1
Fbxw8
Fcar
Fcf1
Fcf1p4
Fcf1p5
Fcf1p7
Fcf1p8
Fcgr2a
Fcgr2c
Fcgr3a
Fcgr3b
Fcgrt
Fcho1
Fcho2
Fchsd1
Fchsd2
Fcmr
Fcn3
Fcrl1
Fcrl3
Fcrl4
Fcrl5
Fcrl6
Fcrla
Fcrlb
Fdcsp
Fdft1
Fdps
Fdpsp2
Fdpsp6
Fdpsp8
Fdx2
Fdxacb1
Fdxr
Fech
Fem1a
Fem1ap3
Fem1b
Fen1
Fendrr
Fer
Fer1l4
Fer1l5
Fer1l6-as2
Fermt1
Fermt2
Fermt3
Ferp1
Fetub
Fev
Fez1
Fez2
Fezf1
Fezf1-as1
Ffar2
Ffar3
Ffar4
Fga
Fgb
Fgd2
Fgd3
Fgd4
Fgd5
Fgd5-as1
Fgd6
Fgf1
Fgf10
Fgf10-as1
Fgf11
Fgf12
Fgf12-as2
Fgf12-as3
Fgf13
Fgf13-as1
Fgf14
Fgf14-as1
Fgf17
Fgf22
Fgf3
Fgf5
Fgf7
Fgf7p1
Fgf7p3
Fgf9
Fgfbp2
Fgfr1
Fgfr1op
Fgfr1op2
Fgfr2
Fgfr3
Fgfr3p5
Fgfr4
Fgfrl1
Fgg
Fggy
Fgl1
Fgl2
Fgr
Fh
Fhad1
Fhdc1
Fhit
Fhl1
Fhl2
Fhl3
Fhod1
Fhod3
Fibcd1
Fibin
Fibp
Ficd
Fig4
Fign
Fignl1
Filip1
Filip1l
Filnc1
Fip1l1
Firre
Fitm1
Fiz1
Fjx1
Fkbp10
Fkbp14
Fkbp15
Fkbp1a
Fkbp1ap1
Fkbp1b
Fkbp1bp1
Fkbp1c
Fkbp2
Fkbp3
Fkbp4
Fkbp4p6
Fkbp5
Fkbp6
Fkbp7
Fkbp8
Fkbp9
Fkrp
Fktn
Flad1
Flcn
Flg
Flg2
Flg-as1
Flii
Flna
Flnb
Flnb-as1
Flnc
Flot1
Flot2
Flrt2
Flrt3
Flt3
Flt3lg
Flt4
Flvcr1
Flvcr2
Flywch1
Flywch1p1
Flywch2
Fmc1
Fmc1-luc7l2
Fmn1
Fmn2
Fmnl1
Fmnl2
Fmnl3
Fmo1
Fmo10p
Fmo11p
Fmo2
Fmo3
Fmo4
Fmo5
Fmo6p
Fmo9p
Fmod
Fmr1
Fn1
Fn3k
Fn3krp
Fnbp1
Fnbp1l
Fnbp1p1
Fnbp4
Fndc1
Fndc11
Fndc1-it1
Fndc3a
Fndc3b
Fndc3cp
Fndc4
Fndc5
Fndc7
Fnip1
Fnip2
Fnta
Fntap2
Fntb
Fo393401.1
Fo393412.1
Fo393415.1
Fo393415.2
Fo393415.3
Fo393418.1
Fo393419.1
Fo393422.1
Fo538757.1
Fo680682.1
Fo704657.1
Focad
Focad-as1
Folh1
Folr3
Fopnl
Fos
Fosb
Fosl1
Fosl1p1
Fosl2
Foxa1
Foxa2
Foxa3
Foxb1
Foxc1
Foxc2-as1
Foxcut
Foxd1
Foxd1-as1
Foxd2
Foxd3
Foxf2
Foxg1
Foxg1-as1
Foxh1
Foxi1
Foxj2
Foxj3
Foxk1
Foxk2
Foxl1
Foxl2
Foxl2nb
Foxm1
Foxn1
Foxn2
Foxn3
Foxn3-as1
Foxn3-as2
Foxn4
Foxo1
Foxo3
Foxo4
Foxo6
Foxp1
Foxp1-as1
Foxp1-it1
Foxp2
Foxp4
Foxr1
Foxred1
Fp325332.1
Fp325335.1
Fp565171.1
Fp565260.6
Fpgs
Fpgt
Fpgt-tnni3k
Fpr2
Fpr3
Fra10ac1
Fras1
Frat1
Frat2
Frem1
Frem2
Frem2-as1
Frg1
Frg1bp
Frg1cp
Frg1dp
Frg1-dt
Frg1fp
Frg1gp
Frg1hp
Frg2
Frg2dp
Frg2fp
Frg2gp
Frg2hp
Frg2ip
Frg2jp
Frmd4a
Frmd4b
Frmd5
Frmd6
Frmd6-as1
Frmd6-as2
Frmd7
Frmd8
Frmpd1
Frmpd2
Frmpd3
Frmpd4
Frrs1
Frrs1l
Frs2
Frs3
Fry
Fry-as1
Fryl
Fsbp
Fscb
Fscn1
Fscn3
Fsd1
Fsd1l
Fsd2
Fshb
Fshr
Fsip1
Fsip2
Fsip2-as1
Fsip2-as2
Fst
Fstl1
Fstl3
Fstl4
Fstl5
Ftcd
Ftcdnl1
Fth1
Fth1p11
Fth1p12
Fth1p14
Fth1p16
Fth1p20
Fth1p24
Fth1p25
Fth1p26
Ftlp1
Ftlp10
Ftlp16
Ftlp18
Ftlp19
Ftlp2
Ftlp4
Fto
Ftop1
Ftsj1
Ftsj3
Ftx
Fubp1
Fubp3
Fuca1p1
Fuca2
Fuk
Fundc2
Fundc2p1
Fundc2p3
Fundc2p4
Furin
Fus
Fut1
Fut10
Fut11
Fut2
Fut4
Fut7
Fut8
Fut9
Fuz
Fxn
Fxnp2
Fxr1
Fxyd1
Fxyd2
Fxyd3
Fxyd5
Fxyd6
Fxyd7
Fyb1
Fyb2
Fyco1
Fyn
Fyttd1
Fyttd1p1
Fzd1
Fzd10
Fzd10-as1
Fzd2
Fzd3
Fzd6
Fzd7
Fzd8
Fzd9
Fzr1
G2e3
G2e3-as1
G3bp1
G3bp2
G6pc
G6pc2
G6pc3
G6pd
Gaa
Gab1
Gab2
Gab3
Gabarap
Gabarapl1
Gabarapl2
Gabarapl3
Gabbr1
Gabbr2
Gabpa
Gabpb1
Gabpb1-as1
Gabpb2
Gabra1
Gabra2
Gabra3
Gabra5
Gabra6
Gabrb2
Gabrb3
Gabre
Gabrg2
Gabrg3
Gabrp
Gabrr3
Gacat1
Gacat2
Gacat3
Gad1
Gadd45a
Gadd45b
Gadd45g
Gadl1
Gal
Gal3st3
Gal3st4
Galc
Galk1
Galk2
Galm
Galns
Galnt1
Galnt10
Galnt11
Galnt12
Galnt13
Galnt14
Galnt15
Galnt16
Galnt17
Galnt2
Galnt3
Galnt6
Galnt7
Galnt8
Galnt9
Galntl5
Galntl6
Galp
Galr3
Galt
Gamt
Gan
Ganab
Ganc
Gapdh
Gapdhp14
Gapdhp19
Gapdhp20
Gapdhp21
Gapdhp25
Gapdhp26
Gapdhp27
Gapdhp28
Gapdhp29
Gapdhp32
Gapdhp33
Gapdhp39
Gapdhp40
Gapdhp41
Gapdhp42
Gapdhp47
Gapdhp52
Gapdhp54
Gapdhp59
Gapdhp60
Gapdhp61
Gapdhp71
Gapdhp72
Gapdhp73
Gapdhp75
Gapdhs
Gaplinc
Gapt
Gapvd1
Gar1
Garem1
Garnl3
Gars
Gars-dt
Garsp1
Gart
Gas1rr
Gas2
Gas2l1
Gas2l1p1
Gas2l1p2
Gas2l3
Gas5
Gas6-as1
Gas6-dt
Gas7
Gas8
Gasal1
Gask1b
Gata2
Gata2-as1
Gata3
Gata3-as1
Gata4
Gata6
Gata6-as1
Gatad1
Gatad2a
Gatad2b
Gatb
Gatc
Gatd1
Gatd3a
Gatd3b
Gatm
Gau1
Gba2
Gba3
Gbe1
Gbf1
Gbgt1
Gbp1
Gbp1p1
Gbp2
Gbp3
Gbp4
Gbp5
Gbp6
Gbp7
Gc
Gca
Gcat
Gcc2
Gcdh
Gcfc2
Gcg
Gcgr
Gch1
Gchfr
Gckr
Gclc
Gclm
Gcm2
Gcn1
Gcna
Gcnt1
Gcnt1p1
Gcnt1p2
Gcnt1p4
Gcnt1p5
Gcnt2
Gcnt2p1
Gcnt3
Gcnt4
Gcom1
Gcsam
Gcsaml
Gcsaml-as1
Gcsh
Gcshp1
Gcshp3
Gcshp4
Gda
Gdap1
Gdap2
Gde1
Gdf11
Gdf15
Gdf5
Gdf5os
Gdf6
Gdf9
Gdi1
Gdi2
Gdi2p2
Gdnf
Gdnf-as1
Gdpd1
Gdpd3
Gdpd4
Gdpd5
Gdpgp1
Gem
Gemin2
Gemin2p2
Gemin4
Gemin6
Gemin7
Gemin7-as1
Gemin8
Gemin8p4
Gen1
Get4
Gfap
Gfer
Gfi1
Gfi1b
Gfm1
Gfm2
Gfod1
Gfod1-as1
Gfod2
Gfpt1
Gfpt2
Gfra1
Gfra2
Gfra4
Gfy
Gga1
Gga2
Gga3
Ggact
Ggcx
Ggh
Ggn
Ggnbp1
Ggnbp2
Ggps1
Ggt1
Ggt4p
Ggt6
Ggt7
Ggta1p
Ggta2p
Ggtlc1
Ggtlc2
Ggtlc4p
Gh1
Ghet1
Ghr
Ghrh
Ghrhr
Ghrl
Ghrlos
Ghsr
Gid4
Gid8
Gigyf1
Gigyf2
Gihcg
Gimap2
Gimap3p
Gimap5
Gimap6
Gimd1
Gin1
Ginm1
Gins1
Gins2
Gins3
Gins4
Gipc1
Gipc2
Gipr
Git1
Git2
Gja1
Gja1p1
Gja5
Gja6p
Gja9
Gjb1
Gjb3
Gjb5
Gjc1
Gjd3
Gk
Gk5
Gkap1
Gk-as1
Gkn2
Gkn3p
Gla
Glb1
Glb1l
Glb1l2
Glb1l3
Glcci1
Glce
Gldc
Gldn
Gle1
Glg1
Gli1
Gli2
Gli3
Gli4
Glipr1
Glipr1l1
Glipr1l2
Glipr2
Glis1
Glis2
Glis3
Glis3-as1
Glmn
Glmp
Glod4
Glod5
Glp2r
Glra1
Glra3
Glra4
Glrb
Glrx
Glrx2
Glrx3
Glrx3p2
Glrx5
Glrxp1
Gls
Gls2
Glt8d1
Glt8d2
Glud1
Glud1p3
Glud2
Glul
Glyat
Glyatl1
Glyatl1b
Glyatl1p1
Glyatl1p4
Glyatl2
Glyatl3
Glyctk
Glyctk-as1
Glyr1
Gm2a
Gm2ap1
Gm2ap2
Gmcl1
Gmcl1p2
Gmcl2
Gmds
Gmds-dt
Gmeb1
Gmfb
Gmfg
Gmip
Gml
Gmnc
Gmnn
Gmppa
Gmppb
Gmpr
Gmpr2
Gmps
Gmpsp1
Gna11
Gna13
Gna14
Gna14-as1
Gnai1
Gnai2
Gnai2p1
Gnal
Gnao1
Gnaq
Gnas
Gnas-as1
Gnat1
Gnat2
Gnaz
Gnb1
Gnb2
Gnb3
Gnb4
Gnb5
Gng11
Gng12-as1
Gng2
Gng4
Gng5
Gng5p5
Gng8
Gngt1
Gnl1
Gnl2
Gnl3
Gnl3l
Gnl3lp1
Gnly
Gnpat
Gnpda1
Gnpda2
Gnpnat1
Gnptab
Gnptg
Gnrh1
Gnrh2
Gnrhr
Gnrhr2
Gns
Golga1
Golga2
Golga2p11
Golga2p5
Golga2p8
Golga3
Golga4
Golga5
Golga5p1
Golga6l2
Golga7
Golga8a
Golga8b
Golga8m
Golga8vp
Golgb1
Golim4
Golm1
Golph3
Golph3l
Golt1a
Golt1b
Gon4l
Gon7
Gopc
Gorab
Gorab-as1
Gorasp1
Gorasp2
Gosr1
Gosr2
Got1
Got2
Got2p3
Got2p5
Gp2
Gp5
Gp6
Gp9
Gpaa1
Gpaa1p2
Gpalpp1
Gpam
Gpank1
Gpat2
Gpat3
Gpat4
Gpatch11
Gpatch2
Gpatch2l
Gpatch3
Gpatch4
Gpatch8
Gpbp1
Gpbp1l1
Gpc1
Gpc2
Gpc5
Gpc5-as2
Gpc6-as1
Gpc6-as2
Gpcpd1
Gpd1
Gpd1l
Gpd2
Gper1
Gphn
Gpi
Gpld1
Gpm6a
Gpm6b
Gpn1
Gpn2
Gpn3
Gpnmb
Gpr101
Gpr107
Gpr108
Gpr12
Gpr132
Gpr135
Gpr137
Gpr137b
Gpr137c
Gpr141
Gpr142
Gpr143
Gpr146
Gpr148
Gpr151
Gpr155
Gpr156
Gpr157
Gpr158
Gpr158-as1
Gpr160
Gpr161
Gpr162
Gpr17
Gpr171
Gpr176
Gpr179
Gpr18
Gpr182
Gpr1-as
Gpr21
Gpr22
Gpr25
Gpr33
Gpr34
Gpr35
Gpr37
Gpr39
Gpr52
Gpr55
Gpr6
Gpr68
Gpr75
Gpr75-asb3
Gpr78
Gpr79
Gpr84
Gpr85
Gpr87
Gpr89a
Gpr89b
Gprc5a
Gprc5b
Gprc5c
Gprc5d
Gprc5d-as1
Gprc6a
Gprin3
Gps1
Gpsm1
Gpsm2
Gpsm3
Gpt
Gpt2
Gpx1p1
Gpx2
Gpx3
Gpx4
Gpx5
Gpx6
Gpx7
Gpx8
Gramd1a
Gramd1b
Gramd1c
Gramd2a
Gramd2b
Gramd4
Gramd4p8
Grap
Grap2
Grasp
Grb10
Grb14
Grb2
Grb7
Greb1
Greb1l
Grem1
Grhl1
Grhl2
Grhl3
Grhpr
Gria1
Gria2
Gria3
Gria4
Grid2
Grik1
Grik1-as1
Grik2
Grik3
Grik4
Grin1
Grin2a
Grin2b
Grin2c
Grin2d
Grin3b
Grina
Grip1
Grip2
Grk1
Grk2
Grk3
Grk4
Grk5
Grk5-it1
Grk6
Grm1
Grm2
Grm3
Grm4
Grm5
Grm5-as1
Grm6
Grm7
Grm7-as1
Grm7-as3
Grm8
Grn
Grp
Grpel1
Grpel2
Grpel2p1
Grpr
Grsf1
Grtp1
Grwd1
Grxcr2
Gsap
Gsdma
Gsdmb
Gsdmc
Gsdmd
Gsdme
Gse1
Gsec
Gsg1
Gsg1l
Gsg1l2
Gsk3b
Gskip
Gsn
Gsn-as1
Gspt1
Gspt2
Gsr
Gss
Gsta1
Gsta10p
Gsta12p
Gsta4
Gsta5
Gsta7p
Gsta8p
Gsta9p
Gstcd
Gstk1
Gstm2
Gstm2p1
Gstm3
Gstm3p2
Gstm4
Gstm5
Gstm5p1
Gsto1
Gsto2
Gstp1
Gstt2b
Gstt4
Gstz1
Gsx1
Gtdc1
Gtf2a1
Gtf2a1l
Gtf2a2
Gtf2b
Gtf2e1
Gtf2e2
Gtf2f2
Gtf2f2p1
Gtf2f2p2
Gtf2h1
Gtf2h2
Gtf2h2c
Gtf2h3
Gtf2h4
Gtf2h5
Gtf2i
Gtf2ip11
Gtf2ip13
Gtf2ip23
Gtf2ip4
Gtf2ip7
Gtf2ip9
Gtf2ird1
Gtf2ird2b
Gtf3a
Gtf3ap1
Gtf3ap5
Gtf3ap6
Gtf3c1
Gtf3c2
Gtf3c3
Gtf3c4
Gtf3c5
Gtf3c6
Gtpbp1
Gtpbp10
Gtpbp2
Gtpbp3
Gtpbp4
Gtpbp6
Gtpbp8
Gtse1
Gtsf1
Gtsf1l
Guca1a
Guca1c
Gucd1
Gucy1a1
Gucy1b1
Gucy1b2
Gucy2c
Gucy2ep
Gucy2gp
Guf1
Guk1
Gulop
Gulp1
Gusb
Gusbp1
Gusbp5
Gvinp2
Gvqw2
Gvqw3
Gxylt1
Gxylt1p2
Gxylt2
Gyg1
Gyg1p1
Gyg2
Gypb
Gypc
Gys1
Gys2
Gzf1
Gzmb
Gzmh
Gzmk
H1f0
H1foo
H1fx-as1
H2afj
H2afv
H2afvp1
H2afx
H2afy
H2afy2
H2afz
H2afzp1
H2afzp2
H2bfwt
H3f3a
H3f3ap2
H3f3ap4
H3f3ap5
H3f3ap6
H3f3b
H3f3bp1
H3.y
H6pd
Haao
Habp2
Habp4
Hacd1
Hacd2
Hacd3
Hacd4
Hace1
Hacl1
Hadh
Hadhap1
Hadhap2
Hadhb
Hagh
Haghl
Haglr
Haglros
Hal
Hamp
Hand2
Hand2-as1
Hao2
Hao2-it1
Hap1
Hapln1
Hapln2
Hapln3
Har1a
Har1b
Harbi1
Hars
Hars2
Has1
Has2-as1
Has3
Haspin
Hat1
Haus1
Haus1p1
Haus1p2
Haus2
Haus3
Haus4
Haus4p1
Haus5
Haus7
Haus8
Havcr2
Hax1
Hba1
Hba2
Hbbp1
Hbe1
Hbegf
Hbg1
Hbg2
Hbm
Hbp1
Hbs1l
Hbzp1
Hcar1
Hcar2
Hccat5
Hccs
Hcfc1
Hcfc1-as1
Hcfc1r1
Hcfc2
Hcg11
Hcg14
Hcg15
Hcg17
Hcg18
Hcg20
Hcg22
Hcg25
Hcg27
Hcg4
Hcg4b
Hcg9
Hck
Hcls1
Hcn1
Hcn3
Hcp5
Hcrt
Hcrtr2
Hcst
Hdac1
Hdac10
Hdac11
Hdac11-as1
Hdac1p2
Hdac2
Hdac2-as2
Hdac3
Hdac4
Hdac4-as1
Hdac5
Hdac6
Hdac7
Hdac8
Hdac9
Hdc
Hddc2
Hddc3
Hdgf
Hdgfl1
Hdgfl2
Hdgfl3
Hdhd3
Hdhd5-as1
Hdlbp
Heatr1
Heatr3
Heatr5a
Heatr5b
Heatr6
Heatr9
Hebp1
Hebp2
Hectd1
Hectd2
Hectd3
Hectd4
Hecw1
Hecw1-it1
Hecw2
Hecw2-as1
Heg1
Heih
Helb
Hellpar
Hells
Helq
Helt
Helz
Helz2
Hemgn
Hemk1
Henmt1
Hepacam2
Heph
Hepn1
Herc1
Herc2
Herc2p2
Herc2p3
Herc3
Herc4
Herc5
Herc6
Herpud1
Herpud2
Hes1
Hes2
Hes4
Hes6
Hes7
Hesx1
Hexa
Hexa-as1
Hexb
Hexd
Hexim1
Hexim2
Hey1
Hey2
Hfe
Hfm1
Hgc6.3
Hgd
Hgf
Hgfac
Hgh1
Hgs
Hgsnat
Hhat
Hhatl
Hhatl-as1
Hhex
Hhip
Hhipl2
Hhla2
Hhla3
Hibch
Hic1
Hic2
Hid1
Hid1-as1
Hif1a
Hif1a-as2
Hif1an
Hif1ap1
Hif3a
Higd1a
Higd1ap1
Higd1ap10
Higd1ap11
Higd1ap12
Higd1ap13
Higd1ap14
Higd1ap16
Higd1ap17
Higd1ap18
Higd1ap5
Higd1ap8
Higd1ap9
Higd2b
Hikeshi
Hilpda
Hils1
Hinfp
Hint1
Hint1p1
Hint1p2
Hint2
Hip1
Hip1r
Hipk1
Hipk1-as1
Hipk3
Hira
Hirip3
Hist1h1b
Hist1h1c
Hist1h1d
Hist1h1e
Hist1h1ps1
Hist1h1ps2
Hist1h2ab
Hist1h2ac
Hist1h2ad
Hist1h2ae
Hist1h2ag
Hist1h2ah
Hist1h2ai
Hist1h2aj
Hist1h2ak
Hist1h2al
Hist1h2am
Hist1h2aps1
Hist1h2aps2
Hist1h2aps3
Hist1h2aps4
Hist1h2aps5
Hist1h2bb
Hist1h2bc
Hist1h2bd
Hist1h2be
Hist1h2bf
Hist1h2bg
Hist1h2bh
Hist1h2bi
Hist1h2bj
Hist1h2bk
Hist1h2bl
Hist1h2bm
Hist1h2bn
Hist1h2bo
Hist1h2bps1
Hist1h2bps2
Hist1h2bps3
Hist1h3a
Hist1h3b
Hist1h3c
Hist1h3d
Hist1h3e
Hist1h3f
Hist1h3g
Hist1h3h
Hist1h3i
Hist1h3j
Hist1h3ps1
Hist1h4a
Hist1h4b
Hist1h4c
Hist1h4d
Hist1h4e
Hist1h4f
Hist1h4h
Hist1h4i
Hist1h4j
Hist1h4k
Hist1h4l
Hist1h4ps1
Hist2h2aa4
Hist2h2ac
Hist2h2be
Hist2h2bf
Hist2h3d
Hist3h2a
Hist3h2bb
Hist3h3
Hist4h4
Hivep1
Hivep2
Hivep3
Hjurp
Hjv
Hk1
Hk2
Hk3
Hkr1
Hla-b
Hla-c
Hla-dma
Hla-dmb
Hla-dpa1
Hla-dpa2
Hla-dpa3
Hla-dpb1
Hla-dpb2
Hla-dqa1
Hla-dqb1
Hla-dqb1-as1
Hla-dqb2
Hla-dra
Hla-drb1
Hla-drb9
Hla-e
Hla-f
Hla-f-as1
Hla-h
Hla-j
Hla-k
Hla-l
Hla-s
Hla-v
Hla-z
Hlcs
Hlf
Hlfp1
Hltf
Hltf-as1
Hlx
Hm13
Hm13-as1
Hm13-it1
Hmbox1
Hmbox1-it1
Hmbs
Hmces
Hmcn1
Hmg20a
Hmg20b
Hmga1
Hmga1p2
Hmga1p5
Hmga1p6
Hmga2
Hmga2-as1
Hmgb1
Hmgb1p1
Hmgb1p11
Hmgb1p13
Hmgb1p14
Hmgb1p17
Hmgb1p19
Hmgb1p20
Hmgb1p21
Hmgb1p23
Hmgb1p24
Hmgb1p25
Hmgb1p26
Hmgb1p28
Hmgb1p29
Hmgb1p3
Hmgb1p30
Hmgb1p31
Hmgb1p35
Hmgb1p36
Hmgb1p37
Hmgb1p38
Hmgb1p39
Hmgb1p4
Hmgb1p41
Hmgb1p44
Hmgb1p45
Hmgb1p47
Hmgb1p5
Hmgb1p50
Hmgb1p51
Hmgb1p6
Hmgb1p7
Hmgb1p8
Hmgb1p9
Hmgb2
Hmgb3
Hmgb3p1
Hmgb3p14
Hmgb3p16
Hmgb3p17
Hmgb3p18
Hmgb3p19
Hmgb3p21
Hmgb3p22
Hmgb3p32
Hmgb3p4
Hmgb3p5
Hmgb4
Hmgcl
Hmgcll1
Hmgcr
Hmgcs1
Hmgcs2
Hmgn1
Hmgn1p10
Hmgn1p11
Hmgn1p14
Hmgn1p18
Hmgn1p2
Hmgn1p20
Hmgn1p24
Hmgn1p26
Hmgn1p28
Hmgn1p30
Hmgn1p34
Hmgn1p35
Hmgn1p36
Hmgn1p37
Hmgn1p4
Hmgn1p7
Hmgn1p8
Hmgn2
Hmgn2p13
Hmgn2p15
Hmgn2p17
Hmgn2p20
Hmgn2p21
Hmgn2p22
Hmgn2p23
Hmgn2p25
Hmgn2p26
Hmgn2p28
Hmgn2p32
Hmgn2p35
Hmgn2p36
Hmgn2p38
Hmgn2p4
Hmgn2p40
Hmgn2p41
Hmgn2p46
Hmgn2p8
Hmgn3
Hmgn3-as1
Hmgn3p1
Hmgn4
Hmgn5
Hmgxb3
Hmgxb4
Hmhb1
Hmmr
Hmmr-as1
Hmox1
Hmox2
Hmsd
Hmx1
Hnf1a
Hnf1a-as1
Hnf4a
Hnf4a-as1
Hnf4g
Hnf4gp1
Hnmt
Hnrnpa1
Hnrnpa1l2
Hnrnpa1p1
Hnrnpa1p13
Hnrnpa1p15
Hnrnpa1p16
Hnrnpa1p2
Hnrnpa1p20
Hnrnpa1p23
Hnrnpa1p24
Hnrnpa1p25
Hnrnpa1p30
Hnrnpa1p32
Hnrnpa1p38
Hnrnpa1p41
Hnrnpa1p43
Hnrnpa1p45
Hnrnpa1p48
Hnrnpa1p5
Hnrnpa1p55
Hnrnpa1p56
Hnrnpa1p57
Hnrnpa1p59
Hnrnpa1p6
Hnrnpa1p62
Hnrnpa1p64
Hnrnpa1p65
Hnrnpa1p67
Hnrnpa1p68
Hnrnpa1p71
Hnrnpa1p73
Hnrnpa1p76
Hnrnpa1p8
Hnrnpa1p9
Hnrnpa2b1
Hnrnpa3
Hnrnpa3p1
Hnrnpa3p10
Hnrnpa3p15
Hnrnpa3p16
Hnrnpa3p4
Hnrnpab
Hnrnpabp1
Hnrnpc
Hnrnpcp1
Hnrnpcp2
Hnrnpcp7
Hnrnpcp8
Hnrnpd
Hnrnpdl
Hnrnpdlp1
Hnrnpdlp2
Hnrnpdp2
Hnrnpf
Hnrnph1
Hnrnph1p2
Hnrnph1p3
Hnrnph3
Hnrnpk
Hnrnpkp1
Hnrnpkp2
Hnrnpkp3
Hnrnpkp4
Hnrnpkp5
Hnrnpl
Hnrnpll
Hnrnplp1
Hnrnpm
Hnrnpmp2
Hnrnpr
Hnrnpu
Hnrnpul1
Hnrnpul2
Hoga1
Homer1
Homer2
Homer2p1
Homer3
Homer3-as1
Homez
Hook1
Hook3
Hopx
Hormad1
Hormad2
Hotair
Hotairm1
Hottip
Hoxa1
Hoxa10
Hoxa10-as
Hoxa11
Hoxa11-as
Hoxa13
Hoxa2
Hoxa4
Hoxa5
Hoxa6
Hoxa7
Hoxa9
Hoxa-as2
Hoxa-as3
Hoxb1
Hoxb13
Hoxb2
Hoxb3
Hoxb6
Hoxb7
Hoxb8
Hoxb-as1
Hoxb-as2
Hoxb-as3
Hoxc10
Hoxc13-as
Hoxc4
Hoxc5
Hoxc6
Hoxc9
Hoxc-as1
Hoxc-as2
Hoxc-as3
Hoxd10
Hoxd11
Hoxd3
Hoxd8
Hoxd-as2
Hp
Hp1bp3
Hpca
Hpcal1
Hpd
Hpdl
Hpf1
Hpgd
Hpgds
Hpn
Hpr
Hprt1
Hprt1p2
Hprt1p3
Hps1
Hps3
Hps4
Hps5
Hps6
Hpx
Hpyr1
Hr
Hrasls
Hrasls5
Hrc
Hrg
Hrh1
Hrh2
Hrh3
Hrh4
Hrk
Hs1bp3
Hs2st1
Hs3st3b1
Hs3st4
Hs3st5
Hs3st6
Hs6st1
Hs6st2
Hs6st3
Hsa-mir-1253
Hsbp1
Hsbp1l1
Hsbp1p1
Hsbp1p2
Hscb
Hsd11b1
Hsd11b1-as1
Hsd11b1l
Hsd11b2
Hsd17b1
Hsd17b11
Hsd17b12
Hsd17b13
Hsd17b14
Hsd17b1p1
Hsd17b2
Hsd17b3-as1
Hsd17b4
Hsd17b6
Hsd17b7
Hsd17b7p2
Hsd17b8
Hsd3b1
Hsd3b7
Hsd3bp1
Hsd3bp2
Hsd3bp4
Hsdl1
Hsdl2
Hsf1
Hsf2
Hsf2bp
Hsf4
Hsfx3
Hsfy1p1
Hsfy3p
Hsh2d
Hsp90aa1
Hsp90aa5p
Hsp90ab1
Hsp90ab2p
Hsp90b1
Hsp90b2p
Hsp90b3p
Hspa12a
Hspa14
Hspa1a
Hspa2
Hspa4
Hspa4l
Hspa8
Hspa8p18
Hspa8p19
Hspa8p3
Hspa8p4
Hspa9
Hspb1
Hspb11
Hspb2-c11orf52
Hspb7
Hspb8
Hspb9
Hspbap1
Hspbp1
Hspd1
Hspd1p1
Hspd1p10
Hspd1p11
Hspd1p15
Hspd1p16
Hspd1p21
Hspd1p3
Hspd1p4
Hspd1p5
Hspd1p7
Hspe1
Hspe1-mob4
Hspe1p11
Hspe1p12
Hspe1p13
Hspe1p19
Hspe1p21
Hspe1p22
Hspe1p23
Hspe1p25
Hspe1p28
Hspe1p6
Hspe1p8
Hspg2
Hsph1
Htatip2
Htatsf1
Htatsf1p1
Htd2
Htn1
Htr1a
Htr1b
Htr1dp1
Htr2a
Htr2a-as1
Htr3a
Htr3b
Htr4
Htr5a
Htr5a-as1
Htr7
Htr7p1
Htra1
Htra2
Htt
Hunk
Hus1
Hus1b
Huwe1
Hvcn1
Hyal1
Hyal2
Hyal3
Hyal4
Hydin
Hydin2
Hyi-as1
Hykk
Hyls1
Hymai
Hyou1
Hypk
Iah1
Iapp
Iars
Iars2
Iba57
Ibtk
Ica1
Ica1l
Icam1
Icam2
Icam3
Icam5
Ice1
Ice2
Icmt
Id1
Id2
Id2-as1
Id3
Ide
Idh1
Idh1-as1
Idh2-dt
Idh3a
Idh3b
Idi1
Idi2-as1
Idnk
Ido1
Ido2
Ids
Idua
Ier2
Ier3
Ier3-as1
Ier3ip1
Ier5
Ier5l
Iffo1
Iffo2
Ifi16
Ifi27
Ifi27l1
Ifi30
Ifi35
Ifi44
Ifi44l
Ifih1
Ifit1
Ifit2
Ifit3
Ifit6p
Ifitm1
Ifitm10
Ifitm2
Ifitm4p
Ifitm9p
Ifna1
Ifna11p
Ifna13
Ifna2
Ifna20p
Ifna6
Ifna8
Ifnar2
Ifne
Ifng-as1
Ifngr1
Ifngr2
Ifnk
Ifnl3p1
Ifnl4p1
Ifnlr1
Ifnnp1
Ifnw1
Ifnwp4
Ifnwp5
Ifrd1
Ifrd2
Ift122
Ift140
Ift172
Ift20
Ift22
Ift27
Ift43
Ift46
Ift52
Ift57
Ift74
Ift74-as1
Ift80
Ift81
Ift88
Igbp1
Igbp1p1
Igbp1p4
Igbp1p5
Igdcc4
Igf1
Igf1r
Igf2
Igf2-as
Igf2bp1
Igf2bp2
Igf2bp2-as1
Igf2bp3
Igf2r
Igfbp1
Igfbp2
Igfbp6
Igfbp7
Igfbp7-as1
Igfl1p1
Igfl1p2
Igfl2
Igfl2-as1
Igflr1
Igfn1
Igha2
Ighd
Ighd2-15
Ighd2-2
Ighd2-21
Ighd2-8
Ighm
Ighmbp2
Ighv1-12
Ighv1-14
Ighv1-3
Ighv1-67
Ighv1-69
Ighv1or15-2
Ighv1or15-6
Ighv2-5
Ighv2-70
Ighv3-15
Ighv3-19
Ighv3-20
Ighv3-22
Ighv3-23
Ighv3-29
Ighv3-30
Ighv3-32
Ighv3-36
Ighv3-42
Ighv3-47
Ighv3-48
Ighv3-50
Ighv3-52
Ighv3-57
Ighv3-62
Ighv3-63
Ighv3-72
Ighv3-73
Ighv3-76
Ighv3or16-7
Ighv4-28
Ighv4-31
Ighv4-34
Ighv4-39
Ighv4-55
Ighv4-59
Ighv4-80
Ighv5-78
Ighv7-27
Ighv7-81
Ighvii-1-1
Ighvii-15-1
Ighvii-22-1
Ighvii-40-1
Ighvii-43-1
Ighvii-46-1
Ighvii-49-1
Ighvii-53-1
Ighvii-62-1
Ighvii-65-1
Ighvii-74-1
Ighviii-11-1
Ighviii-22-2
Ighviii-26-1
Ighviii-47-1
Ighviii-5-1
Ighviii-67-4
Ighviii-76-1
Ighviii-82
Ighviv-44-1
Igip
Igkc
Igkj1
Igkv1-37
Igkv1or2-108
Igkv1or2-3
Igkv1or2-6
Igkv2-24
Igkv2-26
Igkv2-28
Igkv2-4
Igkv2d-30
Igkv2or22-4
Igkv3-7
Igkv3or2-5
Igkv6d-41
Iglc1
Iglj6
Igljcor18
Igll4p
Iglv10-54
Iglv11-55
Iglv1-36
Iglv1-44
Iglv1-47
Iglv1-51
Iglv1-62
Iglv2-8
Iglv3-10
Iglv3-12
Iglv3-13
Iglv3-15
Iglv3-16
Iglv3-21
Iglv3-22
Iglv3-24
Iglv3-27
Iglv3-32
Iglv3-7
Iglv3-9
Iglv4-69
Iglv5-37
Iglv5-52
Iglv6-57
Iglv7-43
Iglv7-46
Iglv8or8-1
Iglv9-49
Iglvi-63
Iglvi-68
Iglviv-53
Iglviv-59
Iglviv-64
Iglviv-65
Iglviv-66-1
Iglvv-58
Iglvvii-41-1
Igsf1
Igsf10
Igsf11
Igsf11-as1
Igsf21
Igsf21-as1
Igsf22
Igsf23
Igsf3
Igsf5
Igsf6
Igsf9
Igsf9b
Ik
Ikbkb
Ikbke
Ikbkg
Ikzf1
Ikzf2
Ikzf4
Ikzf5
Il10
Il10ra
Il10rb
Il11ra
Il12a-as1
Il12rb1
Il12rb2
Il13ra1
Il13ra2
Il15
Il15ra
Il16
Il17b
Il17d
Il17ra
Il17rb
Il17rc
Il17rd
Il17re
Il17rel
Il18r1
Il19
Il1a
Il1b
Il1f10
Il1r1
Il1r2
Il1rap
Il1rapl1
Il1rapl2
Il1rl1
Il1rl2
Il1rn
Il2
Il20
Il20ra
Il20rb
Il20rb-as1
Il21
Il21-as1
Il21r
Il22ra2
Il23a
Il23r
Il24
Il2ra
Il3
Il31ra
Il32
Il33
Il34
Il36g
Il36rn
Il37
Il3ra
Il4r
Il5
Il5ra
Il6
Il6r
Il6st
Il7
Il7r
Il9
Il9r
Ildr1
Ildr2
Ilf2
Ilf2p2
Ilf3
Ilf3-dt
Ilk
Ilkap
Ilvbl
Immp1l
Immp1lp1
Immp1lp2
Immp2l
Immt
Immtp1
Imp3
Imp4
Impa1
Impa1p1
Impa2
Impact
Impad1
Impdh1
Impdh1p6
Impg1
Inafm1
Inafm2
Inava
Inca1
Incenp
Ine2
Inf2
Ing1
Ing2
Ing3
Ing4
Ing5
Inha
Inhba
Inhba-as1
Inhbe
Inhcap
Inip
Inka2
Inka2-as1
Inmt
Inmt-mindy4
Ino80
Ino80-as1
Ino80b
Ino80b-wbp1
Ino80c
Ino80e
Inpp1
Inpp4a
Inpp4b
Inpp5a
Inpp5b
Inpp5d
Inpp5f
Inpp5j
Inpp5k
Inppl1
Insig1
Insig2
Ins-igf2
Insl4
Insl6
Insr
Insyn1
Insyn1-as1
Insyn2
Ints1
Ints10
Ints11
Ints12
Ints13
Ints14
Ints2
Ints3
Ints4
Ints5
Ints6
Ints6-as1
Ints6l
Ints6l-as1
Ints7
Ints8
Ints9
Ints9-as1
Intu
Invs
Ip6k1
Ip6k2
Ip6k3
Ipcef1
Ipo11
Ipo13
Ipo5
Ipo5p1
Ipo7
Ipo7p2
Ipo8
Ipo8p1
Ipo9
Ipo9-as1
Ipp
Ippkp1
Iqank1
Iqca1
Iqca1-as1
Iqcb1
Iqcb2p
Iqcc
Iqcd
Iqce
Iqcg
Iqch
Iqch-as1
Iqcj
Iqcj-schip1
Iqcj-schip1-as1
Iqck
Iqcm
Iqgap1
Iqgap2
Iqgap3
Iqsec1
Iqsec2
Iqsec3p1
Iqub
Irain
Irak1
Irak1bp1
Irak4
Ireb2
Irf1
Irf2
Irf2bp2
Irf3
Irf5
Irf5p1
Irf6
Irf7
Irf8
Irf9
Irgm
Irgq
Irs1
Irs3p
Irx2
Irx3
Irx4
Irx5
Irx6
Isca1p2
Isca1p3
Isca1p4
Isca2
Iscu
Iscup1
Isg15
Isg20
Isg20l2
Isl1
Isl2
Islr
Islr2
Isoc1
Isoc2
Ispd
Ispd-as1
Ist1
Isx
Isy1-rab43
Isyna1
Itch
Itch-as1
Itfg1
Itfg1-as1
Itfg2
Itfg2-as1
Itga1
Itga10
Itga11
Itga2
Itga3
Itga4
Itga5
Itga6
Itga6-as1
Itga7
Itga9
Itga9-as1
Itgae
Itgal
Itgam
Itgav
Itgax
Itgb1
Itgb1bp1
Itgb1bp2
Itgb1-dt
Itgb2
Itgb3
Itgb3bp
Itgb4
Itgb5
Itgb5-as1
Itgb6
Itgb7
Itgb8
Itgbl1
Itih1
Itih2
Itih3
Itih4
Itih4-as1
Itih5
Itih6
Itk
Itln2
Itm2a
Itm2b
Itm2c
Itpa
Itpk1
Itpk1-as1
Itpka
Itpkb-it1
Itpr1
Itpr2
Itpr3
Itprid1
Itprid2
Itprip
Itprip-as1
Itpripl2
Itsn1
Itsn2
Ivd
Ivns1abp
Iws1
Iyd
Izumo1r
Izumo4
Jade1
Jade2
Jade3
Jag1
Jag2
Jagn1
Jak2
Jakmip1
Jakmip2
Jakmip2-as1
Jakmip3
Jam2
Jam3
Jaml
Jarid2
Jarid2-as1
Jazf1
Jazf1-as1
Jcad
Jchain
Jchainp1
Jdp2
Jhy
Jkamp
Jkampp1
Jmjd1c
Jmjd1c-as1
Jmjd4
Jmjd6
Jmjd7
Jmjd7-pla2g4b
Jmjd8
Jmy
Josd1
Jph1
Jph3
Jph4
Jpt1
Jpt2
Jpx
Jrk
Jrkl
Jsrp1
Jtbp1
Jun
Jund
Jup
Kaag1
Kalrn
Kank1
Kank1p1
Kank2
Kank3
Kansl1
Kansl1-as1
Kansl1l
Kansl2
Kansl3
Kantr
Kars
Karsp3
Kat14
Kat2b
Kat5
Kat6a
Kat6b
Kat7
Kat8
Katna1
Katnal1
Katnal2
Katnb1
Katnbl1
Katnbl1p3
Katnbl1p6
Kazald1
Kazn
Kbtbd11-ot1
Kbtbd12
Kbtbd2
Kbtbd3
Kbtbd4
Kbtbd7
Kbtbd8
Kc877373.1
Kcmf1
Kcna10
Kcna2
Kcnab1
Kcnab2
Kcnb1
Kcnc1
Kcnc2
Kcnc3
Kcnc4
Kcnd1
Kcnd2
Kcnd3
Kcnd3-as1
Kcnd3-it1
Kcne2
Kcne3
Kcne4
Kcng3
Kcnh1
Kcnh1-it1
Kcnh2
Kcnh4
Kcnh5
Kcnh6
Kcnh7
Kcnh8
Kcnip1
Kcnip2-as1
Kcnip3
Kcnip4
Kcnj1
Kcnj10
Kcnj11
Kcnj13
Kcnj15
Kcnj16
Kcnj2
Kcnj2-as1
Kcnj3
Kcnj4
Kcnj5
Kcnj6
Kcnj6-as1
Kcnk1
Kcnk10
Kcnk12
Kcnk15-as1
Kcnk17
Kcnk2
Kcnk3
Kcnk6
Kcnk9
Kcnma1
Kcnma1-as1
Kcnma1-as2
Kcnma1-as3
Kcnmb2
Kcnmb2-as1
Kcnmb3
Kcnmb4
Kcnn2
Kcnn3
Kcnn4
Kcnq1
Kcnq1-as1
Kcnq2
Kcnq3
Kcnq4
Kcnq5
Kcnq5-as1
Kcnq5-it1
Kcnrg
Kcns2
Kcns3
Kcnt1
Kcnt2
Kcnu1
Kcnv1
Kcp
Kctd1
Kctd10
Kctd11
Kctd12
Kctd13
Kctd15
Kctd16
Kctd17
Kctd18
Kctd19
Kctd2
Kctd20
Kctd21-as1
Kctd3
Kctd4
Kctd5
Kctd6
Kctd7
Kctd9
Kdelc1p1
Kdelc2
Kdelr1
Kdelr2
Kdelr3
Kdf1
Kdm1a
Kdm1b
Kdm2a
Kdm2b
Kdm3a
Kdm3b
Kdm4a
Kdm4b
Kdm4c
Kdm4d
Kdm4f
Kdm5a
Kdm5b
Kdm5c
Kdm5dp1
Kdm6a
Kdm6b
Kdm7a
Kdm7a-dt
Kdm8
Kdr
Kdsr
Keap1
Kel
Kf455155.1
Kf456110.1
Kf459542.1
Khdc4
Khdrbs1
Khdrbs2-ot
Khdrbs3
Khk
Khnyn
Khsrp
Khsrpp1
Kiaa0040
Kiaa0087
Kiaa0100
Kiaa0232
Kiaa0319
Kiaa0319l
Kiaa0355
Kiaa0391
Kiaa0408
Kiaa0513
Kiaa0556
Kiaa0586
Kiaa0753
Kiaa0825
Kiaa0895
Kiaa0895l
Kiaa0895lp1
Kiaa0930
Kiaa1109
Kiaa1143
Kiaa1147
Kiaa1191
Kiaa1211
Kiaa1211l
Kiaa1217
Kiaa1257
Kiaa1324
Kiaa1324l
Kiaa1328
Kiaa1522
Kiaa1549
Kiaa1549l
Kiaa1586
Kiaa1671
Kiaa1755
Kiaa1841
Kiaa1958
Kiaa2012
Kiaa2012-as1
Kiaa2013
Kiaa2026
Kidins220
Kif12
Kif13a
Kif13b
Kif14
Kif15
Kif16b
Kif17
Kif18a
Kif18b
Kif1a
Kif1b
Kif1bp
Kif1c
Kif20a
Kif20b
Kif21a
Kif21b
Kif22
Kif23
Kif25
Kif25-as1
Kif26a
Kif26b
Kif26b-as1
Kif27
Kif28p
Kif2a
Kif2c
Kif3a
Kif3c
Kif4a
Kif4b
Kif5a
Kif5c
Kif6
Kif7
Kif9
Kif9-as1
Kifap3
Kifc1
Kifc2
Kifc3
Kin
Kir2dl1
Kir2dp1
Kir2ds4
Kir3dl1
Kir3dl3
Kir3dp1
Kir3dx1
Kirrel1
Kirrel2
Kirrel3-as1
Kirrel3-as3
Kiss1r
Kit
Kitlg
Kiz
Kiz-as1
Kl
Klc1
Klc2
Klc3
Klc4
Klf10
Klf11
Klf12
Klf13
Klf16
Klf17
Klf17p1
Klf18
Klf2
Klf2p1
Klf3
Klf3-as1
Klf3p2
Klf4
Klf4p1
Klf5
Klf6
Klf7
Klf7-it1
Klf9
Klhdc1
Klhdc10
Klhdc2
Klhdc3
Klhdc4
Klhdc7a
Klhdc7b
Klhdc8a
Klhdc8b
Klhdc9
Klhl10
Klhl12
Klhl14
Klhl15
Klhl17
Klhl18
Klhl2
Klhl20
Klhl21
Klhl22
Klhl23
Klhl24
Klhl26
Klhl28
Klhl29
Klhl3
Klhl31
Klhl32
Klhl33
Klhl34
Klhl35
Klhl36
Klhl38
Klhl4
Klhl40
Klhl41
Klhl42
Klhl5
Klhl6
Klhl6-as1
Klhl7
Klhl7-dt
Klhl8
Klk11
Klk13
Klk15
Klk2
Klk3
Klk4
Klk7
Klk9
Klkb1
Klkp1
Klln
Klra1p
Klrc1
Klrc2
Klrc4-klrk1
Klrd1
Klrf1
Klrf2
Klrg1
Klrg2
Klrk1
Kmo
Kmt2a
Kmt2b
Kmt2c
Kmt2d
Kmt2e
Kmt2e-as1
Kmt5a
Kmt5b
Kmt5c
Kndc1
Kng1
Knl1
Knop1
Knop1p2
Knop1p4
Knop1p5
Knstrn
Kntc1
Kpna1
Kpna2
Kpna3
Kpna4
Kpna5
Kpna6
Kpna7
Kpnb1
Kprp
Kptn
Kras
Krasp1
Krba1
Krba2
Krbox1
Krbox4
Kremen1
Kremen2
Kri1
Krit1
Krr1
Krr1p1
Krt1
Krt10
Krt12
Krt125p
Krt127p
Krt128p
Krt13
Krt15
Krt17
Krt17p5
Krt17p7
Krt18
Krt18p12
Krt18p13
Krt18p14
Krt18p15
Krt18p17
Krt18p19
Krt18p2
Krt18p20
Krt18p22
Krt18p24
Krt18p28
Krt18p29
Krt18p3
Krt18p31
Krt18p32
Krt18p34
Krt18p4
Krt18p41
Krt18p42
Krt18p44
Krt18p45
Krt18p46
Krt18p47
Krt18p51
Krt18p57
Krt18p58
Krt18p59
Krt18p6
Krt18p61
Krt18p63
Krt18p64
Krt18p8
Krt19
Krt19p2
Krt19p3
Krt19p4
Krt2
Krt222
Krt223p
Krt23
Krt25
Krt27
Krt28
Krt3
Krt32
Krt34
Krt36
Krt39
Krt4
Krt40
Krt41p
Krt42p
Krt5
Krt6c
Krt7
Krt72
Krt73
Krt73-as1
Krt77
Krt78
Krt7-as
Krt8
Krt80
Krt81
Krt82
Krt83
Krt86
Krt87p
Krt8p1
Krt8p12
Krt8p13
Krt8p14
Krt8p15
Krt8p19
Krt8p2
Krt8p21
Krt8p22
Krt8p29
Krt8p31
Krt8p32
Krt8p33
Krt8p34
Krt8p35
Krt8p36
Krt8p40
Krt8p41
Krt8p42
Krt8p43
Krt8p47
Krt8p48
Krt8p7
Krt8p9
Krt9
Krt90p
Krtap10-12
Krtap10-13p
Krtap10-2
Krtap10-4
Krtap10-5
Krtap10-6
Krtap10-7
Krtap12-1
Krtap12-2
Krtap12-3
Krtap13-6p
Krtap1-4
Krtap16-1
Krtap17-1
Krtap19-1
Krtap19-10p
Krtap19-11p
Krtap19-5
Krtap19-6
Krtap19-7
Krtap20-2
Krtap20-4
Krtap21-2
Krtap21-3
Krtap2-2
Krtap2-3
Krtap23-1
Krtap2-4
Krtap26-1
Krtap29-1
Krtap3-1
Krtap3-2
Krtap3-3
Krtap3-4p
Krtap4-1
Krtap4-11
Krtap4-16
Krtap4-17p
Krtap4-4
Krtap4-6
Krtap4-7
Krtap4-8
Krtap5-1
Krtap5-10
Krtap5-11
Krtap5-14p
Krtap5-4
Krtap5-5
Krtap5-6
Krtap5-7
Krtap5-as1
Krtap6-1
Krtap7-1
Krtap8-2p
Krtap8-3p
Krtap9-1
Krtap9-10p
Krtap9-12p
Krtap9-2
Krtap9-3
Krtap9-6
Krtap9-9
Krtcap2
Krtcap3
Krtdap
Ksr1
Ksr2
Ktn1
Ktn1-as1
Kxd1
Kyat1
Kyat3
Kynu
L1cam
L2hgdh
L34079.3
L3hypdh
L3mbtl1
L3mbtl2
L3mbtl3
L3mbtl4
Lacc1
Lactb
Lactb2
Lactb2-as1
Lad1
Lag3
Lair1
Lalba
Lama1
Lama2
Lama3
Lama4
Lama5
Lama5-as1
Lamb1
Lamb2
Lamb3
Lamb4
Lamc1
Lamc1-as1
Lamc2
Lamc3
Lamp2
Lamp3
Lamp5
Lamtor1
Lamtor2
Lamtor3
Lamtor3p1
Lamtor3p2
Lamtor4
Lamtor5
Lamtor5-as1
Lamtor5p1
Lancl1
Lancl1-as1
Lancl2
Lap3
Lap3p1
Lap3p2
Laptm4b
Large1
Large2
Large-as1
Larp1
Larp1b
Larp1bp2
Larp1p1
Larp4
Larp4b
Larp7
Larp7p3
Lars
Lars2
Lasp1
Lat2
Lats1
Lats2-as1
Lax1
Layn
Lbh
Lbhd1
Lbhd2
Lbr
Lbx1-as1
Lbx2
Lbx2-as1
Lca5
Lca5l
Lce1b
Lce1e
Lce1f
Lcep1
Lcep2
Lcep4
Lck
Lclat1
Lcmt1
Lcmt1-as1
Lcmt2
Lcn1
Lcn12
Lcn1p2
Lcn2
Lcn9
Lcnl1
Lcor
Lcorl
Lcp1
Lcp2
Lct
Ldah
Ldb2
Ldha
Ldhal6cp
Ldhal6dp
Ldhal6fp
Ldhap1
Ldhap4
Ldhap5
Ldhb
Ldhbp1
Ldhbp3
Ldhc
Ldhd
Ldlr
Ldlrad1
Ldlrad2
Ldlrad3
Ldlrad4
Ldlrad4-as1
Ldlrap1
Ldoc1
Leap2
Lect2
Lef1
Lef1-as1
Lefty1
Lekr1
Lemd1
Lemd1-as1
Lemd2
Lemd3
Lenep
Leng8
Leng8-as1
Leng9
Leo1
Lepr
Leprot
Leprotl1
Letm1
Letm2
Letmd1
Lexm
Lfng
Lgals1
Lgals2
Lgals3
Lgals3bp
Lgals4
Lgals7
Lgals8
Lgals8-as1
Lgals9
Lgals9dp
Lgalsl
Lgi1
Lgi3
Lgi4
Lgmn
Lgr4
Lgr5
Lgr6
Lgsn
Lhcgr
Lhfpl1
Lhfpl2
Lhfpl3
Lhfpl3-as1
Lhfpl4
Lhfpl5
Lhfpl6
Lhpp
Lhx1
Lhx1-dt
Lhx2
Lhx4
Lhx6
Lhx8
Lhx9
Lias
Lif-as1
Lifr
Lifr-as1
Lig1
Lig3
Lilrb1
Lilrb2
Lilrb4
Lim2
Lima1
Limch1
Limd1
Limd1-as1
Lime1
Limk1
Limk2
Lims1
Lims1-as1
Lin28a
Lin28b
Lin28b-as1
Lin37
Lin52
Lin54
Lin7a
Lin7b
Lin7c
Lin9
Linc00029
Linc00032
Linc00051
Linc00052
Linc00102
Linc00106
Linc00111
Linc00112
Linc00113
Linc00115
Linc00158
Linc00161
Linc00167
Linc00173
Linc00174
Linc00184
Linc00189
Linc00205
Linc00207
Linc00208
Linc00210
Linc00211
Linc00222
Linc00235
Linc00237
Linc00240
Linc00243
Linc00244
Linc00251
Linc00254
Linc00261
Linc00265
Linc00271
Linc00272
Linc00276
Linc00284
Linc00290
Linc00293
Linc00298
Linc00299
Linc00301
Linc00304
Linc00305
Linc00308
Linc00309
Linc00310
Linc00311
Linc00314
Linc00315
Linc00316
Linc00320
Linc00323
Linc00324
Linc00327
Linc00330
Linc00331
Linc00332
Linc00333
Linc00334
Linc00336
Linc00337
Linc00339
Linc00343
Linc00345
Linc00346
Linc00347
Linc00354
Linc00358
Linc00363
Linc00364
Linc00365
Linc00366
Linc00368
Linc00373
Linc00374
Linc00375
Linc00380
Linc00382
Linc00383
Linc00392
Linc00393
Linc00398
Linc00402
Linc00410
Linc00415
Linc00426
Linc00427
Linc00431
Linc00434
Linc00437
Linc00440
Linc00446
Linc00448
Linc00449
Linc00452
Linc00454
Linc00457
Linc00458
Linc00460
Linc00461
Linc00462
Linc00463
Linc00466
Linc00467
Linc00470
Linc00474
Linc00475
Linc00476
Linc00477
Linc00479
Linc00484
Linc00485
Linc00486
Linc00487
Linc00488
Linc00489
Linc00491
Linc00492
Linc00494
Linc00499
Linc00501
Linc00502
Linc00504
Linc00508
Linc00511
Linc00513
Linc00517
Linc00518
Linc00520
Linc00523
Linc00524
Linc00526
Linc00529
Linc00533
Linc00534
Linc00535
Linc00536
Linc00539
Linc00543
Linc00544
Linc00545
Linc00547
Linc00550
Linc00554
Linc00556
Linc00557
Linc00558
Linc00563
Linc00564
Linc00566
Linc00567
Linc00570
Linc00572
Linc00575
Linc00578
Linc00582
Linc00583
Linc00587
Linc00589
Linc00592
Linc00598
Linc00599
Linc00602
Linc00603
Linc00604
Linc00605
Linc00606
Linc00607
Linc00608
Linc00609
Linc00612
Linc00615
Linc00616
Linc00620
Linc00621
Linc00624
Linc00626
Linc00628
Linc00629
Linc00630
Linc00632
Linc00635
Linc00636
Linc00637
Linc00638
Linc00640
Linc00641
Linc00643
Linc00645
Linc00648
Linc00649
Linc00653
Linc00654
Linc00656
Linc00659
Linc00662
Linc00663
Linc00664
Linc00665
Linc00667
Linc00668
Linc00670
Linc00671
Linc00674
Linc00677
Linc00681
Linc00682
Linc00683
Linc00685
Linc00686
Linc00687
Linc00689
Linc00690
Linc00691
Linc00692
Linc00698
Linc00702
Linc00703
Linc00707
Linc00710
Linc00824
Linc00836
Linc00838
Linc00839
Linc00840
Linc00842
Linc00843
Linc00844
Linc00845
Linc00846
Linc00847
Linc00850
Linc00852
Linc00853
Linc00856
Linc00857
Linc00858
Linc00861
Linc00862
Linc00863
Linc00865
Linc00867
Linc00869
Linc00870
Linc00871
Linc00877
Linc00879
Linc00880
Linc00881
Linc00882
Linc00884
Linc00885
Linc00886
Linc00887
Linc00888
Linc00893
Linc00894
Linc00895
Linc00896
Linc00899
Linc00900
Linc00901
Linc00906
Linc00907
Linc00910
Linc00911
Linc00920
Linc00921
Linc00922
Linc00923
Linc00924
Linc00926
Linc00927
Linc00928
Linc00929
Linc00933
Linc00934
Linc00941
Linc00944
Linc00954
Linc00957
Linc00958
Linc00960
Linc00963
Linc00964
Linc00967
Linc00968
Linc00970
Linc00971
Linc00972
Linc00973
Linc00974
Linc00982
Linc00987
Linc00989
Linc00992
Linc00993
Linc00994
Linc01003
Linc01004
Linc01006
Linc01007
Linc01010
Linc01011
Linc01013
Linc01014
Linc01016
Linc01018
Linc01020
Linc01022
Linc01023
Linc01028
Linc01029
Linc01031
Linc01033
Linc01034
Linc01035
Linc01038
Linc01046
Linc01048
Linc01049
Linc01055
Linc01056
Linc01058
Linc01060
Linc01067
Linc01069
Linc01072
Linc01074
Linc01077
Linc01078
Linc01079
Linc01080
Linc01081
Linc01082
Linc01085
Linc01088
Linc01089
Linc01090
Linc01091
Linc01093
Linc01094
Linc01096
Linc01098
Linc01102
Linc01103
Linc01104
Linc01107
Linc01108
Linc01109
Linc01111
Linc01116
Linc01117
Linc01118
Linc01119
Linc01121
Linc01122
Linc01124
Linc01126
Linc01127
Linc01128
Linc01132
Linc01133
Linc01134
Linc01135
Linc01136
Linc01137
Linc01138
Linc01140
Linc01141
Linc01143
Linc01144
Linc01145
Linc01146
Linc01150
Linc01151
Linc01152
Linc01154
Linc01159
Linc01160
Linc01162
Linc01165
Linc01166
Linc01168
Linc01169
Linc01179
Linc01180
Linc01181
Linc01182
Linc01184
Linc01186
Linc01187
Linc01191
Linc01192
Linc01194
Linc01197
Linc01198
Linc01201
Linc01203
Linc01204
Linc01205
Linc01206
Linc01209
Linc01210
Linc01213
Linc01214
Linc01216
Linc01217
Linc01218
Linc01220
Linc01222
Linc01224
Linc01225
Linc01226
Linc01227
Linc01229
Linc01231
Linc01232
Linc01234
Linc01235
Linc01237
Linc01238
Linc01239
Linc01241
Linc01242
Linc01252
Linc01264
Linc01268
Linc01269
Linc01270
Linc01271
Linc01273
Linc01275
Linc01276
Linc01278
Linc01280
Linc01282
Linc01285
Linc01288
Linc01289
Linc01290
Linc01291
Linc01293
Linc01298
Linc01300
Linc01301
Linc01303
Linc01304
Linc01305
Linc01310
Linc01311
Linc01312
Linc01320
Linc01322
Linc01326
Linc01327
Linc01332
Linc01337
Linc01338
Linc01339
Linc01340
Linc01341
Linc01342
Linc01343
Linc01344
Linc01345
Linc01349
Linc01350
Linc01351
Linc01352
Linc01354
Linc01355
Linc01356
Linc01358
Linc01361
Linc01362
Linc01364
Linc01365
Linc01366
Linc01370
Linc01375
Linc01376
Linc01378
Linc01385
Linc01387
Linc01388
Linc01389
Linc01391
Linc01393
Linc01397
Linc01398
Linc01399
Linc01410
Linc01411
Linc01412
Linc01414
Linc01415
Linc01416
Linc01419
Linc01423
Linc01424
Linc01426
Linc01427
Linc01429
Linc01433
Linc01435
Linc01436
Linc01438
Linc01440
Linc01443
Linc01444
Linc01447
Linc01448
Linc01450
Linc01460
Linc01465
Linc01467
Linc01470
Linc01473
Linc01474
Linc01475
Linc01476
Linc01478
Linc01479
Linc01481
Linc01482
Linc01483
Linc01484
Linc01485
Linc01488
Linc01489
Linc01490
Linc01491
Linc01492
Linc01493
Linc01497
Linc01498
Linc01499
Linc01500
Linc01502
Linc01503
Linc01504
Linc01505
Linc01507
Linc01508
Linc01509
Linc01510
Linc01511
Linc01514
Linc01515
Linc01517
Linc01520
Linc01521
Linc01522
Linc01523
Linc01524
Linc01526
Linc01527
Linc01533
Linc01535
Linc01537
Linc01538
Linc01539
Linc01541
Linc01547
Linc01549
Linc01550
Linc01551
Linc01553
Linc01554
Linc01556
Linc01558
Linc01559
Linc01560
Linc01564
Linc01568
Linc01569
Linc01571
Linc01572
Linc01574
Linc01578
Linc01579
Linc01582
Linc01584
Linc01586
Linc01587
Linc01588
Linc01589
Linc01591
Linc01592
Linc01593
Linc01595
Linc01596
Linc01600
Linc01602
Linc01605
Linc01607
Linc01608
Linc01611
Linc01613
Linc01619
Linc01620
Linc01621
Linc01623
Linc01625
Linc01627
Linc01628
Linc01629
Linc01630
Linc01634
Linc01635
Linc01637
Linc01639
Linc01641
Linc01643
Linc01644
Linc01645
Linc01649
Linc01650
Linc01653
Linc01654
Linc01655
Linc01659
Linc01661
Linc01664
Linc01666
Linc01667
Linc01668
Linc01672
Linc01676
Linc01677
Linc01680
Linc01681
Linc01686
Linc01687
Linc01688
Linc01689
Linc01691
Linc01692
Linc01693
Linc01696
Linc01697
Linc01698
Linc01699
Linc01700
Linc01701
Linc01702
Linc01703
Linc01705
Linc01707
Linc01708
Linc01714
Linc01715
Linc01716
Linc01718
Linc01719
Linc01720
Linc01725
Linc01726
Linc01727
Linc01730
Linc01731
Linc01733
Linc01735
Linc01736
Linc01738
Linc01739
Linc01740
Linc01744
Linc01745
Linc01746
Linc01747
Linc01749
Linc01750
Linc01754
Linc01755
Linc01758
Linc01760
Linc01761
Linc01762
Linc01764
Linc01765
Linc01767
Linc01768
Linc01770
Linc01771
Linc01772
Linc01775
Linc01776
Linc01777
Linc01778
Linc01780
Linc01781
Linc01783
Linc01786
Linc01787
Linc01788
Linc01789
Linc01791
Linc01792
Linc01796
Linc01797
Linc01798
Linc01799
Linc01801
Linc01802
Linc01804
Linc01805
Linc01806
Linc01808
Linc01809
Linc01814
Linc01815
Linc01816
Linc01817
Linc01818
Linc01819
Linc01823
Linc01824
Linc01825
Linc01828
Linc01829
Linc01833
Linc01836
Linc01838
Linc01839
Linc01841
Linc01843
Linc01844
Linc01845
Linc01846
Linc01847
Linc01848
Linc01849
Linc01852
Linc01863
Linc01864
Linc01866
Linc01867
Linc01868
Linc01870
Linc01871
Linc01872
Linc01873
Linc01874
Linc01875
Linc01876
Linc01877
Linc01881
Linc01886
Linc01889
Linc01890
Linc01894
Linc01896
Linc01897
Linc01899
Linc01900
Linc01901
Linc01902
Linc01904
Linc01907
Linc01908
Linc01909
Linc01912
Linc01913
Linc01914
Linc01915
Linc01917
Linc01918
Linc01920
Linc01921
Linc01923
Linc01924
Linc01926
Linc01927
Linc01928
Linc01929
Linc01931
Linc01932
Linc01933
Linc01934
Linc01937
Linc01938
Linc01939
Linc01942
Linc01943
Linc01944
Linc01948
Linc01949
Linc01950
Linc01951
Linc01952
Linc01953
Linc01955
Linc01956
Linc01958
Linc01959
Linc01960
Linc01962
Linc01963
Linc01966
Linc01968
Linc01970
Linc01971
Linc01972
Linc01973
Linc01975
Linc01976
Linc01977
Linc01978
Linc01980
Linc01982
Linc01984
Linc01985
Linc01989
Linc01990
Linc01991
Linc01993
Linc01994
Linc01995
Linc01997
Linc01998
Linc01999
Linc02000
Linc02001
Linc02003
Linc02004
Linc02008
Linc02009
Linc02012
Linc02013
Linc02015
Linc02018
Linc02019
Linc02020
Linc02021
Linc02024
Linc02025
Linc02026
Linc02027
Linc02028
Linc02029
Linc02030
Linc02031
Linc02032
Linc02034
Linc02036
Linc02037
Linc02038
Linc02039
Linc02040
Linc02043
Linc02044
Linc02045
Linc02050
Linc02051
Linc02052
Linc02053
Linc02054
Linc02055
Linc02056
Linc02058
Linc02060
Linc02062
Linc02064
Linc02065
Linc02066
Linc02067
Linc02068
Linc02070
Linc02071
Linc02073
Linc02074
Linc02075
Linc02076
Linc02077
Linc02079
Linc02080
Linc02084
Linc02085
Linc02086
Linc02089
Linc02091
Linc02093
Linc02096
Linc02097
Linc02098
Linc02099
Linc02100
Linc02101
Linc02103
Linc02104
Linc02105
Linc02106
Linc02109
Linc02111
Linc02112
Linc02113
Linc02116
Linc02118
Linc02119
Linc02122
Linc02125
Linc02126
Linc02128
Linc02130
Linc02131
Linc02135
Linc02136
Linc02140
Linc02143
Linc02144
Linc02145
Linc02146
Linc02147
Linc02148
Linc02149
Linc02150
Linc02156
Linc02157
Linc02160
Linc02163
Linc02164
Linc02165
Linc02166
Linc02168
Linc02169
Linc02171
Linc02172
Linc02174
Linc02179
Linc02182
Linc02183
Linc02185
Linc02186
Linc02188
Linc02189
Linc02192
Linc02196
Linc02198
Linc02199
Linc02200
Linc02201
Linc02202
Linc02204
Linc02206
Linc02210
Linc02210-crhr1
Linc02213
Linc02216
Linc02217
Linc02219
Linc02220
Linc02221
Linc02223
Linc02224
Linc02225
Linc02226
Linc02227
Linc02228
Linc02229
Linc02233
Linc02234
Linc02235
Linc02236
Linc02237
Linc02238
Linc02240
Linc02241
Linc02243
Linc02244
Linc02246
Linc02251
Linc02252
Linc02253
Linc02258
Linc02259
Linc02260
Linc02262
Linc02265
Linc02266
Linc02267
Linc02270
Linc02273
Linc02274
Linc02275
Linc02276
Linc02277
Linc02278
Linc02281
Linc02282
Linc02284
Linc02285
Linc02287
Linc02288
Linc02289
Linc02291
Linc02292
Linc02293
Linc02294
Linc02298
Linc02299
Linc02301
Linc02302
Linc02303
Linc02305
Linc02308
Linc02309
Linc02310
Linc02311
Linc02313
Linc02315
Linc02316
Linc02323
Linc02324
Linc02325
Linc02326
Linc02328
Linc02331
Linc02332
Linc02333
Linc02334
Linc02340
Linc02343
Linc02344
Linc02345
Linc02346
Linc02348
Linc02352
Linc02353
Linc02354
Linc02356
Linc02357
Linc02358
Linc02359
Linc02360
Linc02362
Linc02366
Linc02367
Linc02369
Linc02370
Linc02371
Linc02375
Linc02376
Linc02377
Linc02378
Linc02380
Linc02381
Linc02384
Linc02386
Linc02387
Linc02388
Linc02389
Linc02390
Linc02391
Linc02392
Linc02393
Linc02395
Linc02396
Linc02397
Linc02399
Linc02400
Linc02401
Linc02403
Linc02404
Linc02405
Linc02406
Linc02408
Linc02410
Linc02412
Linc02413
Linc02418
Linc02420
Linc02421
Linc02422
Linc02424
Linc02425
Linc02428
Linc02429
Linc02432
Linc02433
Linc02434
Linc02435
Linc02437
Linc02439
Linc02443
Linc02444
Linc02448
Linc02449
Linc02450
Linc02454
Linc02455
Linc02460
Linc02462
Linc02463
Linc02464
Linc02465
Linc02466
Linc02469
Linc02471
Linc02472
Linc02473
Linc02474
Linc02477
Linc02478
Linc02479
Linc02482
Linc02485
Linc02489
Linc02490
Linc02492
Linc02495
Linc02496
Linc02497
Linc02498
Linc02499
Linc02505
Linc02506
Linc02509
Linc02510
Linc02511
Linc02512
Linc02513
Linc02515
Linc02516
Linc02517
Linc02520
Linc02521
Linc02522
Linc02523
Linc02526
Linc02527
Linc02528
Linc02529
Linc02530
Linc02532
Linc02533
Linc02534
Linc02535
Linc02537
Linc02539
Linc02541
Linc02542
Linc02543
Linc02544
Linc02545
Linc02546
Linc02547
Linc02548
Linc02549
Linc02550
Linc02552
Linc02553
Linc02554
Linc02558
Linc02559
Linc02561
Linc02562
Linc02563
Linc02565
Linc02567
Linc02568
Linc02569
Linc02570
Linc02571
Linc02574
Linc02576
Linc02577
Linc02579
Linc02580
Linc02582
Linc02583
Linc02584
Linc02585
Linc02586
Linc02588
Linc02593
Linc02594
Linc02600
Linc02603
Linc02607
Linc02608
Linc02609
Linc02610
Linc02611
Linc02612
Linc02613
Linc02614
Linc02615
Linc02616
Linc02617
Linc02618
Linc02619
Linc02620
Linc02623
Linc02624
Linc02625
Linc02628
Linc02629
Linc02633
Linc02634
Linc02635
Linc02637
Linc02639
Linc02640
Linc02641
Linc02642
Linc02644
Linc02646
Linc02647
Linc02650
Linc02651
Linc02652
Linc02653
Linc02654
Linc02655
Linc02659
Linc02660
Linc02661
Linc02664
Linc02669
Linc02671
Linc02673
Lincmd1
Linc-pint
Lingo1-as1
Lingo3
Linp1
Lins1
Lipa
Lipc
Lipc-as1
Lipe
Lipe-as1
Lipg
Liph
Lipi
Lipm
Lipn
Lipt1
Lipt2
Litaf
Livar
Lix1
Lix1-as1
Lix1l-as1
Lkaaear1
Llgl1
Llgl2
Llph
Llph-dt
Llphp1
Lman1
Lman1l
Lmbr1
Lmbr1l
Lmbrd1
Lmbrd2
Lmcd1
Lmcd1-as1
Lmf1
Lmln
Lmln2
Lmln-as1
Lmna
Lmnb1
Lmnb1-dt
Lmnb2
Lmntd1
Lmntd2
Lmo1
Lmo2
Lmo3
Lmo4
Lmo7
Lmo7-as1
Lmo7dn
Lmo7dn-it1
Lmod1
Lmod3
Lmtk2
Lmx1b
Lncarod
Lncnef
Lncog
Lncpress2
Lncsrlr
Lnctam34a
Lnp1
Lnpep
Lnpk
Lnx1
Lnx1-as1
Lnx1-as2
Lnx2
Lonp1
Lonp2
Lonrf1
Lonrf2
Lonrf2p1
Lonrf3
Lox
Loxhd1
Loxl1
Loxl1-as1
Loxl2
Loxl3
Lpa
Lpar1
Lpar2
Lpar4
Lpar5
Lpar6
Lpcat2
Lpcat2bp
Lpcat3
Lpcat4
Lpgat1
Lpgat1-as1
Lpin1
Lpin2
Lpin3
Lpl
Lpo
Lpp
Lpp-as2
Lpxn
Lrat
Lrba
Lrch1
Lrch3
Lrch4
Lrcol1
Lrfn1
Lrfn2
Lrfn3
Lrfn4
Lrfn5
Lrg1
Lrguk
Lrif1
Lrig1
Lrig2
Lrig3
Lrit1
Lrit2
Lrit3
Lrmda
Lrmp
Lrp1
Lrp10
Lrp11
Lrp12
Lrp1b
Lrp2
Lrp2bp
Lrp3
Lrp4
Lrp4-as1
Lrp5
Lrp5l
Lrp6
Lrp8
Lrpprc
Lrr1
Lrrc1
Lrrc10
Lrrc14
Lrrc17
Lrrc19
Lrrc2
Lrrc23
Lrrc24
Lrrc25
Lrrc26
Lrrc27
Lrrc28
Lrrc29
Lrrc2-as1
Lrrc32
Lrrc34
Lrrc34p1
Lrrc34p2
Lrrc36
Lrrc37a11p
Lrrc37a14p
Lrrc37a15p
Lrrc37a16p
Lrrc37a17p
Lrrc37a5p
Lrrc37a7p
Lrrc37b
Lrrc39
Lrrc3b
Lrrc4
Lrrc41
Lrrc42
Lrrc43
Lrrc45
Lrrc46
Lrrc47
Lrrc49
Lrrc4b
Lrrc4c
Lrrc52
Lrrc52-as1
Lrrc59
Lrrc6
Lrrc61
Lrrc63
Lrrc69
Lrrc7
Lrrc71
Lrrc73
Lrrc74b
Lrrc75b
Lrrc77p
Lrrc8a
Lrrc8b
Lrrc8c
Lrrc8c-dt
Lrrc8d
Lrrc8e
Lrrc9
Lrrcc1
Lrrd1
Lrrfip1
Lrrfip1p1
Lrrfip2
Lrriq1
Lrriq3
Lrrk1
Lrrk2
Lrrn1
Lrrn3
Lrrn4
Lrrtm1
Lrrtm2
Lrrtm4
Lrsam1
Lrtm2
Lrtomt
Lrwd1
Lsamp
Lsg1
Lsinct5
Lsm14a
Lsm14b
Lsm1p1
Lsm2
Lsm3p2
Lsm3p3
Lsm3p4
Lsm3p5
Lsm5
Lsm6
Lsm7
Lsm8
Lsmem1
Lsp1p2
Lsr
Lss
Lta4h
Ltb
Ltb4r
Ltb4r2
Ltbp1
Ltbp2
Ltbp3
Ltbp4
Ltbr
Ltf
Ltn1
Lto1
Ltv1p1
Luadt1
Luc7l
Luc7l2
Luc7l3
Lucat1
Lurap1l
Lurap1l-as1
Luzp1
Luzp2
Luzp4p1
Lvrn
Lxn
Ly6e
Ly6e-dt
Ly6g5b
Ly6g5c
Ly6g6c
Ly6g6d
Ly6g6e
Ly6k
Ly75
Ly75-cd302
Ly86-as1
Ly9
Ly96
Lyarp1
Lyl1
Lyn
Lynx1-slurp2
Lypd1
Lypd2
Lypd3
Lypd4
Lypd6
Lypd6b
Lypla1
Lypla1p1
Lypla1p2
Lypla1p3
Lypla2
Lypla2p1
Lypla2p2
Lypla2p3
Lyplal1
Lyplal1-as1
Lyplal1-dt
Lyrm1
Lyrm2
Lyrm4
Lyrm7
Lyrm9
Lysmd2
Lysmd3
Lysmd4
Lyst
Lyst-as1
Lyve1
Lyz
Lyzl2
Lyzl4
Lzic
Lztfl1
Lztr1
Lzts2
Lzts3
M1ap
Maats1
Mab21l2
Mab21l3
Mab21l4
Macc1
Macc1-as1
Macf1
Maco1
Macrod1
Macrod2
Macrod2-as1
Mad1l1
Mad2l1
Mad2l1bp
Mad2l2
Madcam1
Madd
Maea
Mael
Maf
Maf1
Mafa-as1
Maff
Mafg-dt
Mafk
Maftrr
Mag
Magea8-as1
Mageb1
Mageb10
Mageb18
Mageb3
Mageb4
Mageb6
Magec1
Magec3
Maged1
Maged2
Magee1
Magef1
Mageh1
Magel2
Magi1
Magi1-it1
Magi2
Magi2-as1
Magi2-as2
Magi2-as3
Magi3
Magix
Magoh2p
Magohb
Maip1
Mak
Mak16
Mal2
Mal2-as1
Malat1
Malinc1
Malrd1
Malsu1
Malt1
Mamdc2
Mamdc2-as1
Mamdc4
Maml1
Maml2
Maml3
Mamld1
Mamstr
Man1a2
Man1a2p1
Man1b1
Man1b1-dt
Man1c1
Man2a1
Man2a2
Man2b2
Manba
Manbal
Mancr
Manea
Manea-dt
Maneal
Manf
Mansc1
Maoa
Map10
Map1a
Map1b
Map1lc3a
Map1lc3b
Map1lc3c
Map1s
Map2
Map2k1
Map2k3
Map2k4
Map2k5
Map2k6
Map2k7
Map3k1
Map3k10
Map3k11
Map3k12
Map3k13
Map3k14-as1
Map3k19
Map3k2
Map3k20
Map3k20-as1
Map3k21
Map3k2-dt
Map3k3
Map3k4
Map3k5
Map3k7
Map3k7cl
Map3k8
Map3k9
Map4
Map4k1
Map4k2
Map4k3
Map4k3-dt
Map4k4
Map4k5
Map6d1
Map7
Map7d1
Map7d2
Map7d3
Map9
Mapk1
Mapk10
Mapk11
Mapk12
Mapk13
Mapk14
Mapk15
Mapk1ip1l
Mapk3
Mapk4
Mapk6
Mapk6-dt
Mapk6p1
Mapk6p2
Mapk6p3
Mapk6p4
Mapk6p5
Mapk6p6
Mapk7
Mapk8
Mapk8ip1
Mapk8ip3
Mapk9
Mapkap1
Mapkapk2
Mapkapk3
Mapkapk5
Mapkapk5-as1
Mapkapk5p1
Mapkbp1
Mapre1p1
Mapre1p3
Mapre2
Mapre3
Mapt
Mapt-as1
Mapt-it1
Marc1
Marc2
March1
March10
March11
March2
March3
March5
March6
March7
March8
March9
Marcksl1p1
Marcksl1p2
Marcol
Marf1
Mark1
Mark2
Mark2p12
Mark2p13
Mark2p14
Mark2p15
Mark2p16
Mark2p5
Mark3
Mark3p3
Mark4
Mars
Mars2
Marveld1
Marveld2
Marveld3
Mas1l
Masp1
Masp2
Mast1
Mast2
Mast3
Mast4
Mast4-as1
Mast4-it1
Mastl
Mat2a
Mat2b
Matn1
Matn1-as1
Matn2
Matn4
Matr3
Mau2
Mavs
Max
Maz
Mb
Mbd1
Mbd2
Mbd3l1
Mbd4
Mbd5
Mbd6
Mbip
Mbl2
Mblac1
Mbnl1
Mbnl1-as1
Mbnl2
Mbnl3
Mboat1
Mboat2
Mboat4
Mboat7
Mbp
Mbtd1
Mbtps1
Mbtps2
Mc1r
Mc2r
Mc3r
Mc4r
Mc5r
Mcc
Mccc1
Mccc1-as1
Mccc2
Mcee
Mcf2
Mcf2l
Mcf2l2
Mcfd2
Mcfd2p1
Mchr1
Mchr2
Mcidas
Mcl1
Mcm10
Mcm2
Mcm3
Mcm3ap
Mcm3ap-as1
Mcm4
Mcm5
Mcm6
Mcm8
Mcm8-as1
Mcm9
Mcmbp
Mcmdc2
Mcoln1
Mcoln2
Mcoln3
Mcph1
Mcph1-as1
Mcrip1
Mcrip2
Mcrip2p1
Mcrip2p2
Mcrs1
Mctp1
Mctp2
Mcts1
Mcts2p
Mcu
Mcub
Mcur1
Mcur1p1
Mcur1p2
Mdc1
Mdfi
Mdga1
Mdga2
Mdh1
Mdh1b
Mdh2
Mdk
Mdm1
Mdm2
Mdm4
Mdp1
Mds2
Me2
Me3
Mea1
Meaf6
Meak7
Mecom
Mecp2
Mecr
Med1
Med10
Med11
Med12
Med12l
Med13
Med13l
Med14
Med14p1
Med15
Med15p1
Med15p3
Med15p4
Med15p5
Med15p6
Med15p7
Med15p8
Med16
Med17
Med18
Med20
Med21
Med22
Med23
Med24
Med25
Med27
Med28
Med28p1
Med28p7
Med29
Med30
Med31
Med6
Med8
Med9
Mef2a
Mef2bnbp1
Mef2c
Mef2c-as1
Mef2c-as2
Mef2d
Meg3
Meg8
Meg9
Megf10
Megf11
Megf6
Megf8
Mei1
Mei4
Meig1
Meikin
Meiob
Meioc
Meis1
Meis1-as2
Meis1-as3
Meis2
Meis3
Meis3p1
Meis3p2
Melk
Meltf
Meltf-as1
Memo1
Memo1p1
Memo1p3
Memo1p4
Men1
Mep1a
Mep1b
Mepce
Mepe
Mertk
Mesp1
Mesp2
Mest
Mestit1
Met
Metap1
Metap1d
Metap2
Metrn
Metrnl
Mettl1
Mettl11b
Mettl14
Mettl15
Mettl15p1
Mettl15p3
Mettl16
Mettl17
Mettl18
Mettl21a
Mettl21c
Mettl21ep
Mettl22
Mettl23
Mettl24
Mettl25
Mettl27
Mettl2a
Mettl2b
Mettl3
Mettl4
Mettl5
Mettl6
Mettl7a
Mettl7ap1
Mettl7b
Mettl8
Mettl8p1
Mettl9
Mex3b
Mex3c
Mfap3
Mfap3l
Mfap5
Mff
Mfge8
Mfhas1
Mfn1
Mfn2
Mfng
Mfrp
Mfsd1
Mfsd10
Mfsd11
Mfsd12
Mfsd13a
Mfsd14a
Mfsd14b
Mfsd14c
Mfsd2a
Mfsd2b
Mfsd3
Mfsd4a
Mfsd4b
Mfsd5
Mfsd6
Mfsd6l
Mfsd8
Mfsd9
Mga
Mgam
Mgam2
Mgat1
Mgat2
Mgat3
Mgat3-as1
Mgat4a
Mgat4b
Mgat4c
Mgat4d
Mgat4ep
Mgat5
Mgat5b
Mgll
Mgme1
Mgmt
Mgp
Mgrn1
Mgst1
Mgst2
Mgst3
Mhencr
Mia2
Mia3
Miat
Miatnb
Mib1
Mib2
Mica
Mical1
Mical2
Mical3
Micall1
Micall2
Micb
Micd
Mice
Micg
Micos10
Micos10-nbl1
Micos10p3
Micos10p4
Micu1
Micu2
Micu3
Mid1
Mid1ip1
Mid1ip1-as1
Mid2
Midn
Mief1
Mief2
Mien1
Mier1
Mier3
Mif
Mif4gd
Mif-as1
Miga1
Miga2
Miip
Milr1
Mimt1
Minar1
Mincr
Mindy1
Mindy2
Mindy3
Mindy4
Mindy4b
Mink1
Minpp1
Mios
Miox
Mioxp1
Mip
Mipep
Mipepp1
Mipepp2
Mipepp3
Mipol1
Mir100
Mir100hg
Mir101-2
Mir103a2
Mir103b2
Mir106a
Mir1179
Mir1181
Mir1183
Mir1185-1
Mir1193
Mir1199
Mir1-1hg
Mir1-2
Mir1202
Mir1204
Mir1206
Mir1207
Mir1208
Mir122
Mir1224
Mir1225
Mir1227
Mir1229
Mir122hg
Mir1237
Mir1238
Mir124-2hg
Mir1243
Mir1244-2
Mir1245a
Mir1245b
Mir1247
Mir1248
Mir1251
Mir1252
Mir1253
Mir1255a
Mir1255b2
Mir1257
Mir1258
Mir125b2
Mir126
Mir1260b
Mir1261
Mir1262
Mir1263
Mir1265
Mir1266
Mir1268a
Mir1269a
Mir1271
Mir1273c
Mir1273h
Mir1275
Mir1278
Mir1279
Mir1281
Mir128-1
Mir1282
Mir1284
Mir1285-1
Mir1286
Mir1290
Mir1292
Mir129-2
Mir1293
Mir1295a
Mir1295b
Mir1296
Mir1299
Mir1302-1
Mir1302-10
Mir1302-3
Mir1302-4
Mir1302-6
Mir1302-8
Mir1303
Mir1304
Mir1306
Mir1307
Mir130a
Mir130b
Mir132
Mir1321
Mir1322
Mir133a1
Mir133a1hg
Mir134
Mir1343
Mir135b
Mir137hg
Mir138-1
Mir139
Mir141
Mir142
Mir145
Mir1469
Mir146b
Mir1470
Mir1471
Mir149
Mir150
Mir151a
Mir151b
Mir153-1
Mir153-2
Mir1538
Mir1539
Mir154
Mir155
Mir1587
Mir15a
Mir15b
Mir16-1
Mir16-2
Mir17
Mir17hg
Mir181a1
Mir181a2
Mir181a2hg
Mir181b1
Mir181b2
Mir181c
Mir181d
Mir182
Mir1825
Mir184
Mir186
Mir18a
Mir18b
Mir1908
Mir190a
Mir1915
Mir193a
Mir193b
Mir193bhg
Mir194-1
Mir194-2hg
Mir196a2
Mir196b
Mir1976
Mir198
Mir199a2
Mir19a
Mir19b1
Mir19b2
Mir200b
Mir200c
Mir200chg
Mir203a
Mir203b
Mir204
Mir205
Mir2052
Mir2052hg
Mir2053
Mir2054
Mir205hg
Mir20a
Mir20b
Mir21
Mir210
Mir210hg
Mir211
Mir2110
Mir2114
Mir2116
Mir2117
Mir2117hg
Mir212
Mir214
Mir215
Mir216a
Mir217
Mir217hg
Mir218-1
Mir219a1
Mir22
Mir221
Mir222
Mir222hg
Mir223
Mir2276
Mir2277
Mir22hg
Mir2355
Mir23a
Mir23b
Mir24-2
Mir2467
Mir2681
Mir26a1
Mir26b
Mir27a
Mir27b
Mir28
Mir2861
Mir2909
Mir296
Mir298
Mir299
Mir29a
Mir29b1
Mir29b2
Mir29b2chg
Mir29c
Mir300
Mir301a
Mir301b
Mir302chg
Mir302f
Mir3064
Mir30a
Mir30b
Mir30c1
Mir30c2
Mir30d
Mir31
Mir3115
Mir3116-1
Mir3116-2
Mir3120
Mir3122
Mir3124
Mir3127
Mir3128
Mir3131
Mir3135b
Mir3136
Mir3137
Mir3139
Mir3140
Mir3142hg
Mir3143
Mir3146
Mir3147
Mir3148
Mir3150a
Mir3150b
Mir3150bhg
Mir3151
Mir3152
Mir3153
Mir3156-2
Mir3156-3
Mir3158-1
Mir3158-2
Mir3161
Mir3165
Mir3170
Mir3173
Mir3174
Mir3175
Mir3178
Mir3180-4
Mir3180-5
Mir3181
Mir3182
Mir3184
Mir3185
Mir3187
Mir3188
Mir3189
Mir3190
Mir3191
Mir3192
Mir3193
Mir3194
Mir3195
Mir3197
Mir3198-2
Mir3199-1
Mir3199-2
Mir32
Mir320a
Mir320b1
Mir320c1
Mir326
Mir331
Mir335
Mir337
Mir33b
Mir340
Mir342
Mir345
Mir34a
Mir34ahg
Mir34b
Mir34c
Mir3529
Mir3591
Mir3609
Mir3610
Mir3614
Mir3615
Mir3616
Mir3618
Mir3621
Mir3622a
Mir3622b
Mir363
Mir3646
Mir3649
Mir3650
Mir3651
Mir3652
Mir3654
Mir3655
Mir3657
Mir3659
Mir365a
Mir365b
Mir3660
Mir3661
Mir3662
Mir3663hg
Mir3665
Mir3666
Mir3668
Mir3677
Mir3678
Mir3679
Mir3680-1
Mir3680-2
Mir3681hg
Mir3684
Mir3685
Mir3688-1
Mir3688-2
Mir3689a
Mir3689c
Mir3689d1
Mir3691
Mir3692
Mir3713
Mir3714
Mir374a
Mir376a1
Mir378a
Mir378b
Mir378d2
Mir378g
Mir378h
Mir378j
Mir380
Mir381
Mir381hg
Mir382
Mir383
Mir384
Mir3908
Mir3912
Mir3913-1
Mir3913-2
Mir3916
Mir3917
Mir3919
Mir3924
Mir3925
Mir3926-1
Mir3926-2
Mir3928
Mir3929
Mir3934
Mir3936
Mir3936hg
Mir3937
Mir3939
Mir3941
Mir3942
Mir3943
Mir3945
Mir3945hg
Mir3960
Mir3973
Mir3975
Mir3976hg
Mir3978
Mir411
Mir422a
Mir423
Mir425
Mir4251
Mir4252
Mir4253
Mir4256
Mir4258
Mir4259
Mir4260
Mir4262
Mir4263
Mir4266
Mir4269
Mir4270
Mir4271
Mir4276
Mir4277
Mir4278
Mir4279
Mir4280
Mir4287
Mir4290
Mir4290hg
Mir4291
Mir4293
Mir4295
Mir4299
Mir4302
Mir4305
Mir4306
Mir4307
Mir4307hg
Mir4308
Mir4317
Mir4319
Mir4320
Mir4321
Mir4323
Mir4324
Mir4325
Mir4327
Mir4420
Mir4421
Mir4422hg
Mir4423
Mir4424
Mir4427
Mir4428
Mir4429
Mir4431
Mir4432
Mir4433a
Mir4433b
Mir4434
Mir4435-2
Mir4435-2hg
Mir4437
Mir4438
Mir4439
Mir4441
Mir4442
Mir4443
Mir4444-1
Mir4446
Mir4448
Mir4449
Mir4450
Mir4451
Mir4452
Mir4453
Mir4453hg
Mir4454
Mir4455
Mir4457
Mir4458hg
Mir4460
Mir4462
Mir4465
Mir4466
Mir4469
Mir4470
Mir4471
Mir4472-2
Mir4474
Mir4476
Mir4477a
Mir4477b
Mir4479
Mir4480
Mir4483
Mir4484
Mir4492
Mir4495
Mir4496
Mir4497
Mir4499
Mir449a
Mir449b
Mir449c
Mir4501
Mir4502
Mir4503
Mir4504
Mir4505
Mir4506
Mir4511
Mir4513
Mir4514
Mir4515
Mir4519
Mir452
Mir4520-1
Mir4520-2
Mir4521
Mir4522
Mir4523
Mir4526
Mir4527
Mir4527hg
Mir4528
Mir4530
Mir4531
Mir454
Mir455
Mir4633
Mir4634
Mir4636
Mir4637
Mir4638
Mir4642
Mir4643
Mir4644
Mir4645
Mir4646
Mir4651
Mir4654
Mir4656
Mir4658
Mir466
Mir4661
Mir4662a
Mir4662b
Mir4665
Mir4666a
Mir4668
Mir4669
Mir4672
Mir4674
Mir4675
Mir4676
Mir4677
Mir4679-1
Mir4679-2
Mir4680
Mir4682
Mir4683
Mir4684
Mir4687
Mir4692
Mir4697hg
Mir4698
Mir4699
Mir4701
Mir4703
Mir4705
Mir4707
Mir4708
Mir4709
Mir4712
Mir4713
Mir4713hg
Mir4714
Mir4715
Mir4716
Mir4719
Mir4720
Mir4725
Mir4726
Mir4727
Mir4734
Mir4736
Mir4738
Mir4740
Mir4741
Mir4742
Mir4743
Mir4749
Mir4751
Mir4754
Mir4755
Mir4756
Mir4757
Mir4759
Mir4761
Mir4762
Mir4765
Mir4766
Mir4767
Mir4770
Mir4773-1
Mir4773-2
Mir4774
Mir4775
Mir4779
Mir4781
Mir4782
Mir4785
Mir4786
Mir4787
Mir4788
Mir4789
Mir4790
Mir4791
Mir4796
Mir4797
Mir4799
Mir4802
Mir4803
Mir4804
Mir483
Mir484
Mir486-1
Mir486-2
Mir487b
Mir488
Mir489
Mir490
Mir491
Mir492
Mir493
Mir494
Mir495
Mir496
Mir497hg
Mir498
Mir4999
Mir5000
Mir5001
Mir5002
Mir5003
Mir5009
Mir5011
Mir503hg
Mir5047
Mir508
Mir5087
Mir5088
Mir5089
Mir5090
Mir5091
Mir5092
Mir5093
Mir5094
Mir5100
Mir511
Mir515-2
Mir516b1
Mir516b2
Mir517c
Mir5187
Mir5188
Mir518b
Mir518c
Mir5191
Mir5193
Mir5194
Mir5195
Mir5197
Mir519a1
Mir519c
Mir520b
Mir520c
Mir520d
Mir520e
Mir520f
Mir520h
Mir521-1
Mir521-2
Mir522
Mir539
Mir544b
Mir545
Mir548a1hg
Mir548a2
Mir548a3
Mir548aa1
Mir548aa2
Mir548ab
Mir548ag1
Mir548ag2
Mir548aj1
Mir548aj2
Mir548ak
Mir548al
Mir548am
Mir548ap
Mir548aq
Mir548ar
Mir548at
Mir548au
Mir548av
Mir548aw
Mir548ax
Mir548az
Mir548b
Mir548bb
Mir548c
Mir548d1
Mir548d2
Mir548f2
Mir548f3
Mir548g
Mir548h1
Mir548h5
Mir548j
Mir548l
Mir548n
Mir548o
Mir548o2
Mir548t
Mir548v
Mir548x2
Mir548y
Mir548z
Mir549a
Mir550a1
Mir550a2
Mir550a3
Mir550b1
Mir550b2
Mir552
Mir5572
Mir5580
Mir5581
Mir5582
Mir5585
Mir5588
Mir5589
Mir559
Mir5591
Mir561
Mir563
Mir564
Mir567
Mir568
Mir5680
Mir5681a
Mir5681b
Mir5684
Mir5685
Mir5687
Mir5688
Mir5689
Mir5690
Mir5691
Mir5692a2
Mir5692c1
Mir5694
Mir5695
Mir5696
Mir5698
Mir570
Mir5700
Mir5702
Mir5703
Mir5704
Mir5705
Mir5707
Mir5708
Mir571
Mir572
Mir573
Mir5739
Mir574
Mir576
Mir577
Mir578
Mir5787
Mir579
Mir580
Mir581
Mir582
Mir583
Mir583hg
Mir584
Mir586
Mir587
Mir588
Mir589
Mir591
Mir592
Mir595
Mir596
Mir599
Mir600
Mir602
Mir6068
Mir6070
Mir6073
Mir6076
Mir6077
Mir6080
Mir6081
Mir6083
Mir6084
Mir6086
Mir6089
Mir609
Mir6090
Mir610
Mir611
Mir612
Mir6125
Mir6130
Mir6132
Mir6133
Mir615
Mir616
Mir6165
Mir617
Mir618
Mir620
Mir623
Mir624
Mir625
Mir626
Mir627
Mir628
Mir629
Mir630
Mir632
Mir633
Mir636
Mir638
Mir639
Mir640
Mir641
Mir644a
Mir645
Mir646
Mir646hg
Mir648
Mir6499
Mir650
Mir6500
Mir6501
Mir6506
Mir6508
Mir6509
Mir651
Mir6512
Mir6514
Mir6515
Mir6516
Mir658
Mir661
Mir663ahg
Mir664a
Mir668
Mir670
Mir6715a
Mir6715b
Mir6719
Mir6720
Mir6728
Mir6732
Mir6736
Mir6739
Mir6741
Mir6743
Mir6745
Mir6746
Mir6747
Mir6748
Mir6749
Mir6755
Mir6758
Mir676
Mir6761
Mir6764
Mir6766
Mir6767
Mir6768
Mir6769a
Mir6771
Mir6774
Mir6775
Mir6777
Mir6780a
Mir6784
Mir6785
Mir6787
Mir6789
Mir6791
Mir6793
Mir6795
Mir6797
Mir6801
Mir6806
Mir6807
Mir6809
Mir6811
Mir6815
Mir6816
Mir6820
Mir6821
Mir6823
Mir6825
Mir6833
Mir6834
Mir6838
Mir6839
Mir6841
Mir6843
Mir6844
Mir6847
Mir6848
Mir6851
Mir6852
Mir6853
Mir6854
Mir6856
Mir6857
Mir6860
Mir6864
Mir6865
Mir6867
Mir6869
Mir6870
Mir6872
Mir6875
Mir6876
Mir6877
Mir6879
Mir6884
Mir6887
Mir6891
Mir6892
Mir708
Mir7-1
Mir7107
Mir711
Mir7110
Mir7111
Mir7113
Mir7154
Mir7155
Mir7156
Mir7158
Mir7159
Mir7160
Mir718
Mir7-2
Mir7-3
Mir7-3hg
Mir744
Mir7515hg
Mir759
Mir760
Mir762
Mir762hg
Mir769
Mir770
Mir7703
Mir7704
Mir7705
Mir7706
Mir7845
Mir7849
Mir7850
Mir7851
Mir7973-1
Mir7973-2
Mir7975
Mir7976
Mir7977
Mir8053
Mir8054
Mir8055
Mir8056
Mir8059
Mir8063
Mir8064
Mir8066
Mir8067
Mir8070
Mir8072
Mir8078
Mir8080
Mir8081
Mir8082
Mir8087
Mir8485
Mir874
Mir875
Mir885
Mir887
Mir9-1
Mir9-2
Mir920
Mir924
Mir92a1
Mir92a2
Mir92b
Mir933
Mir934
Mir935
Mir9-3hg
Mir99a
Mir99ahg
Mir99b
Mirlet7a1
Mirlet7a1hg
Mirlet7a2
Mirlet7bhg
Mirlet7c
Mirlet7d
Mirlet7e
Mirlet7f1
Mirlet7g
Mirlet7i
Mis12
Mis18a
Mis18a-as1
Mis18bp1
Misp3
Mitd1
Mitf
Mixl1
Mki67
Mkks
Mkln1
Mkln1-as
Mknk1
Mkrn1
Mkrn2
Mkrn2os
Mkrn3
Mkrn4p
Mkrn7p
Mkrn9p
Mks1
Mkx
Mkx-as1
Mlana
Mlc1
Mlec
Mlecp1
Mlf1
Mlh1
Mlh3
Mlip
Mlip-as1
Mlip-it1
Mlkl
Mllt10
Mllt11
Mllt6
Mlnr
Mlph
Mlst8
Mlx
Mlxip
Mlxipl
Mmaa
Mmab
Mmachc
Mmadhc
Mmd
Mme
Mme-as1
Mmgt1
Mmp11
Mmp12
Mmp13
Mmp16
Mmp17
Mmp19
Mmp2
Mmp20
Mmp21
Mmp24os
Mmp25
Mmp25-as1
Mmp26
Mmp28
Mmp2-as1
Mmp3
Mmp7
Mmp9
Mmrn1
Mmrn2
Mms19
Mms22l
Mnat1
Mnd1
Mnda
Mns1
Mnt
Mnx1
Mnx1-as1
Mnx1-as2
Mob1a
Mob1ap1
Mob3b
Mob3c
Mob4
Mobp
Mocos
Mocs1
Mocs1p1
Mocs2
Mocs3
Mog
Mogat1
Mogat2
Mogat3
Mogs
Mok
Mon1a
Mon1b
Mon2
Morc1-as1
Morc2
Morc2-as1
Morc3
Morc4
Morf4l1
Morf4l1p1
Morf4l1p3
Morf4l1p7
Morf4l2-as1
Morf4l2p1
Morn1
Morn2
Morn3
Morn4
Morn5
Mosmo
Mospd1
Mospd2
Mospd3
Mov10
Mov10l1
Moxd1
Mpc2
Mpdu1
Mpdz
Mpeg1
Mpg
Mphosph10
Mphosph6
Mphosph8
Mphosph9
Mpi
Mpig6b
Mpl
Mplkip
Mpnd
Mpo
Mpp1
Mpp2
Mpp3
Mpp4
Mpp5
Mpp6
Mpp7
Mpp7-dt
Mppe1
Mpped2
Mprip
Mprip-as1
Mpst
Mptx1
Mpv17
Mpv17l
Mpv17l2
Mpz
Mpzl1
Mpzl2
Mpzl3
Mr1
Mras
Mre11
Mreg
Mregp1
Mrfap1
Mrfap1l1
Mrgprf
Mrgprf-as1
Mrgprg
Mrgprg-as1
Mrgprx1
Mrgprx2
Mrgprx3
Mri1
Mrln
Mrm1
Mrm2
Mrm3
Mrnip
Mro
Mroh1
Mroh2a
Mroh3p
Mroh6
Mroh7
Mroh7-ttc4
Mroh8
Mroh9
Mrpl1
Mrpl10
Mrpl13
Mrpl15
Mrpl15p1
Mrpl16
Mrpl18
Mrpl19
Mrpl2
Mrpl20
Mrpl20-as1
Mrpl21
Mrpl22
Mrpl23
Mrpl24
Mrpl27
Mrpl2p1
Mrpl3
Mrpl30
Mrpl30p1
Mrpl32
Mrpl32p1
Mrpl33
Mrpl34
Mrpl35
Mrpl35p1
Mrpl35p2
Mrpl35p3
Mrpl35p4
Mrpl37
Mrpl38
Mrpl39
Mrpl4
Mrpl40
Mrpl40p1
Mrpl42
Mrpl42p2
Mrpl42p3
Mrpl42p4
Mrpl43
Mrpl45
Mrpl45p2
Mrpl46
Mrpl47
Mrpl48
Mrpl49
Mrpl50p4
Mrpl51
Mrpl52
Mrpl53p1
Mrpl54
Mrpl57p1
Mrpl58
Mrpl9
Mrps10p1
Mrps10p2
Mrps11
Mrps12
Mrps14
Mrps16
Mrps17
Mrps17p1
Mrps18b
Mrps18c
Mrps18cp6
Mrps2
Mrps21
Mrps21p1
Mrps21p2
Mrps21p6
Mrps21p9
Mrps22
Mrps23
Mrps25
Mrps27
Mrps28
Mrps30
Mrps30-dt
Mrps31
Mrps31p1
Mrps31p4
Mrps31p5
Mrps33
Mrps33p2
Mrps34
Mrps35
Mrps36
Mrps36p1
Mrps36p5
Mrps5
Mrps6
Mrps6p2
Mrps6p4
Mrps7
Mrps9
Mrrf
Mrs2
Mrtfa
Mrtfa-as1
Mrtfb
Mrto4
Mrvi1
Mrvi1-as1
Ms4a1
Ms4a13
Ms4a14
Ms4a15
Ms4a18
Ms4a2
Ms4a3
Ms4a4a
Ms4a4e
Ms4a5
Ms4a6a
Ms4a6e
Ms4a7
Ms4a8
Msantd2
Msantd2p1
Msantd3
Msantd3-tmeff1
Msantd4
Msc
Msc-as1
Msgn1
Msh2
Msh3
Msh5
Msh5-sapcd1
Msh6
Msi1
Msi2
Msl1
Msl2
Msl3
Msl3p1
Msln
Msmb
Msmo1
Msn
Msr1
Msra
Msrb1
Msrb2
Msrb3
Mst1p2
Msto1
Msto2p
Msx2
Mt1b
Mt1f
Mt1g
Mt1l
Mt1m
Mt1p1
Mt1x
Mt2a
Mt2p1
Mta1
Mta2
Mta3
Mtap
Mtapp1
Mtapp2
Mtatp6p11
Mtatp6p14
Mtatp6p15
Mtatp6p17
Mtatp6p20
Mtatp6p21
Mtatp6p24
Mtatp6p31
Mtbp
Mtch1
Mtch2
Mtcl1
Mtco1p11
Mtco1p12
Mtco1p17
Mtco1p2
Mtco1p20
Mtco1p24
Mtco1p28
Mtco1p30
Mtco1p45
Mtco1p46
Mtco1p47
Mtco1p49
Mtco1p55
Mtco1p57
Mtco1p6
Mtco2p1
Mtco2p11
Mtco2p12
Mtco2p15
Mtco2p16
Mtco2p17
Mtco2p2
Mtco2p20
Mtco2p24
Mtco2p3
Mtco2p30
Mtco2p31
Mtco2p34
Mtco2p4
Mtco2p5
Mtco2p6
Mtco3p12
Mtco3p15
Mtco3p2
Mtco3p21
Mtco3p24
Mtco3p27
Mtco3p31
Mtco3p38
Mtco3p40
Mtco3p41
Mtco3p42
Mtcp1
Mtcybp10
Mtcybp12
Mtcybp13
Mtcybp14
Mtcybp16
Mtcybp18
Mtcybp19
Mtcybp20
Mtcybp22
Mtcybp28
Mtcybp29
Mtcybp33
Mtcybp34
Mtcybp37
Mtcybp42
Mtcybp43
Mtcybp44
Mtcybp45
Mtdh
Mtdhp1
Mterf1
Mterf2
Mterf3
Mterf4
Mtf1
Mtf2
Mtfmt
Mtfp1
Mtfr1
Mtfr1l
Mtfr2
Mtg1
Mtg2
Mthfd1
Mthfd1l
Mthfd2
Mthfd2l
Mthfd2p1
Mthfd2p3
Mthfd2p4
Mthfd2p7
Mthfr
Mthfs
Mthfsd
Mtif2
Mtln
Mtm1
Mtmr1
Mtmr10
Mtmr11
Mtmr12
Mtmr14
Mtmr2
Mtmr3
Mtmr4
Mtmr6
Mtmr7
Mtmr9
Mtnd1p10
Mtnd1p11
Mtnd1p14
Mtnd1p19
Mtnd1p22
Mtnd1p26
Mtnd1p31
Mtnd1p33
Mtnd1p37
Mtnd1p5
Mtnd1p9
Mtnd2p12
Mtnd2p16
Mtnd2p18
Mtnd2p20
Mtnd2p23
Mtnd2p30
Mtnd2p31
Mtnd2p40
Mtnd2p5
Mtnd2p8
Mtnd3p20
Mtnd3p21
Mtnd3p25
Mtnd3p4
Mtnd3p7
Mtnd4lp10
Mtnd4lp13
Mtnd4lp18
Mtnd4lp20
Mtnd4lp30
Mtnd4p17
Mtnd4p18
Mtnd4p21
Mtnd4p25
Mtnd4p28
Mtnd4p3
Mtnd4p33
Mtnd4p7
Mtnd4p9
Mtnd5p1
Mtnd5p10
Mtnd5p11
Mtnd5p12
Mtnd5p13
Mtnd5p15
Mtnd5p20
Mtnd5p24
Mtnd5p27
Mtnd5p30
Mtnd5p32
Mtnd5p35
Mtnd5p40
Mtnd5p41
Mtnd5p42
Mtnd5p5
Mtnd6p10
Mtnd6p12
Mtnd6p13
Mtnd6p14
Mtnd6p16
Mtnd6p19
Mtnd6p2
Mtnd6p20
Mtnd6p22
Mtnd6p29
Mtnd6p4
Mtnd6p5
Mto1
Mtor
Mtpap
Mtpn
Mtr
Mtrex
Mtrf1
Mtrf1l
Mtrf1lp2
Mtrnr2l1
Mtrnr2l11
Mtrnr2l12
Mtrnr2l3
Mtrnr2l5
Mtrnr2l9
Mtrr
Mtss1
Mttp
Mturn
Mtus1
Mtus2
Mtus2-as1
Mtus2-as2
Mtx1
Mtx2
Mtx3
Muc1
Muc13
Muc15
Muc19
Muc2
Muc20
Muc20-ot1
Muc21
Muc22
Muc3a
Muc4
Muc5ac
Muc5b
Muc7
Mucl1
Mucl3
Mus81
Musk
Mustn1
Mutyh
Mvb12a
Mvb12b
Mvd
Mvk
Mvp
Mx1
Mx2
Mxd1
Mxd3
Mxd4
Mxi1
Mxra7
Mxra8
Myadm
Myadml
Myb
Mybbp1a
Mybl1
Mybl2
Mybpc1
Mybpc3
Mybph
Mybphl
Myc
Mycbp
Mycbp2
Mycbp2-as1
Mycbp2-as2
Mycbpap
Mycl
Mycn
Mycnos
Mycnut
Myd88
Mydgf
Myef2
Myeov
Myh10
Myh11
Myh13
Myh14
Myh15
Myh3
Myh4
Myh7b
Myh8
Myh9
Myl1
Myl10
Myl12a
Myl12ap1
Myl12b
Myl12bp2
Myl4
Myl5
Myl6
Myl6b
Myl6bp1
Myl6p3
Myl8p
Myl9
Mylip
Mylk
Mylk3
Mylk4
Mylk-as1
Mylk-as2
Mylpf
Mymk
Mynn
Myo10
Myo15a
Myo15b
Myo16
Myo16-as1
Myo16-as2
Myo18a
Myo18b
Myo19
Myo1b
Myo1c
Myo1d
Myo1e
Myo1f
Myo1g
Myo1h
Myo3a
Myo3b
Myo3b-as1
Myo5a
Myo5b
Myo5bp1
Myo5bp2
Myo5bp3
Myo5c
Myo6
Myo7a
Myo7b
Myo9a
Myo9b
Myocd
Myof
Myom1
Myom2
Myom3
Myoslid
Myot
Myoz3
Mypn
Myrf
Myrfl
Myrip
Mysm1
Myt1
Myt1l
Myzap
Mzb1
Mzf1
Mzf1-as1
Mzt1p1
Mzt2a
Mzt2b
N4bp2
N4bp2l1
N4bp2l2
N4bp2l2-it2
N6amt1
NA
Naa10
Naa11
Naa15
Naa16
Naa20
Naa25
Naa30
Naa35
Naa38
Naa40
Naa50
Naa60
Naaa
Naalad2
Naaladl1
Naaladl2
Naaladl2-as2
Naaladl2-as3
Nab1
Nab2
Nabp1
Nabp2
Naca
Naca2
Naca4p
Nacap10
Nacap5
Nacap8
Nacc2
Nadk
Nadk2
Nadk2-as1
Nadsyn1
Nae1
Naf1
Nagk
Naglu
Nagpa
Nagpa-as1
Nags
Naif1
Nalcn
Nalcn-as1
Nalt1
Nama
Nampt
Namptp2
Namptp3
Nanog
Nanognb
Nanognbp1
Nanogp1
Nanogp10
Nanogp11
Nanogp2
Nanogp4
Nanogp6
Nanogp8
Nanos1
Nanos3
Nans
Nap1l1
Nap1l1p1
Nap1l4
Nap1l4p1
Nap1l4p2
Nap1l4p3
Nap1l5
Nap1l6
Napa-as1
Napb
Napepld
Napg
Napgp2
Naprt
Napsa
Napsb
Narf
Nars
Nars2
Nasp
Nat1
Nat10
Nat16
Nat2
Nat8
Nat8b
Nat8l
Nat9
Nav1
Nav2
Nav2-as2
Nav2-as3
Nav2-as5
Nav2-it1
Nav3
Naxd
Naxe
Nbas
Nbat1
Nbdy
Nbea
Nbeal1
Nbeal2
Nbeap1
Nbeap5
Nbl1
Nbn
Nbpf1
Nbpf11
Nbpf12
Nbpf14
Nbpf18p
Nbpf25p
Nbpf26
Nbpf3
Nbr1
Nbr2
Ncald
Ncam1
Ncam2
Ncan
Ncapd2
Ncapd2p1
Ncapd3
Ncapg
Ncapg2
Ncapgp1
Ncaph
Ncaph2
Ncbp1
Ncbp2l
Ncbp3
Ncdn
Nceh1
Ncf1c
Ncf2
Ncf4
Ncf4-as1
Nck1
Nck1-dt
Nck2
Nckap1
Nckap5
Nckap5-as2
Nckap5-it1
Nckap5l
Ncl
Ncln
Nclp1
Nclp2
Ncmap
Ncoa1
Ncoa2
Ncoa3
Ncoa4
Ncoa4p3
Ncoa4p4
Ncoa6
Ncoa7
Ncoa7-as1
Ncor1
Ncor1p1
Ncor2
Ncr3lg1
Ncstn
Ncstnp1
Ndc1
Ndc80
Nde1
Nde1p2
Ndel1
Ndfip1
Ndfip2
Ndfip2-as1
Ndor1
Ndp
Ndp-as1
Ndrg1
Ndrg2
Ndrg3
Ndrg4
Ndst1
Ndst1-as1
Ndst4
Ndufa10
Ndufa12
Ndufa13
Ndufa2
Ndufa3
Ndufa3p1
Ndufa3p2
Ndufa3p3
Ndufa3p6
Ndufa4
Ndufa4l2
Ndufa4p2
Ndufa5
Ndufa5p12
Ndufa5p2
Ndufa5p3
Ndufa5p5
Ndufa6
Ndufa6-dt
Ndufa7
Ndufa8p1
Ndufa9
Ndufa9p1
Ndufab1
Ndufaf1
Ndufaf2
Ndufaf3
Ndufaf4p1
Ndufaf4p4
Ndufaf5
Ndufaf6
Ndufaf7
Ndufaf8
Ndufb1
Ndufb10
Ndufb10p1
Ndufb10p2
Ndufb1p1
Ndufb1p2
Ndufb2
Ndufb3
Ndufb4
Ndufb4p1
Ndufb4p11
Ndufb4p2
Ndufb4p4
Ndufb4p6
Ndufb4p9
Ndufb5
Ndufb6
Ndufb8
Ndufb8p1
Ndufb8p2
Ndufb9
Ndufb9p2
Ndufc1
Ndufc2
Ndufs1
Ndufs2
Ndufs3
Ndufs4
Ndufs5
Ndufs5p3
Ndufs5p4
Ndufs5p5
Ndufs6
Ndufs6p1
Ndufs7
Ndufs8
Ndufv1
Ndufv2
Ndufv2-as1
Ndufv3
Neat1
Neb
Nebl
Nebl-as1
Necab1
Necab2
Necab3
Necap1
Necap1p1
Necap1p2
Necap2
Nectin1
Nectin2
Nectin3
Nectin3-as1
Nectin4
Nedd1
Nedd4
Nedd4l
Nedd8
Nedd8-mdp1
Nedd9
Nefh
Nefhp1
Nefl
Negr1
Negr1-it1
Neil1
Neil2
Neil3
Nek1
Nek10
Nek11
Nek2
Nek3
Nek4
Nek5
Nek6
Nek7
Nek9
Nelfa
Nelfb
Nelfcd
Nelfe
Nell1
Nell2
Nemf
Nemp1
Nemp2
Nenf
Nenfp3
Neo1
Nepro
Net1
Neto1
Neto2
Neu3
Neurl1
Neurl1-as1
Neurl1b
Neurl4
Nexmif
Nexn
Nexn-as1
Nf1
Nf1p12
Nf1p4
Nf1p5
Nf2
Nfasc
Nfat5
Nfatc1
Nfatc2
Nfatc2ip
Nfatc3
Nfatc4
Nfe2l1
Nfe2l2
Nfe2l3
Nfia
Nfia-as1
Nfia-as2
Nfib
Nfic
Nfix
Nfkb1
Nfkb2
Nfkbia
Nfkbib
Nfkbie
Nfkbil1
Nfkbiz
Nfrkb
Nfs1
Nfu1
Nfu1p1
Nfu1p2
Nfx1
Nfxl1
Nfya
Nfyap1
Nfyb
Nfyc
Nfyc-as1
Ngdn
Ngef
Ngf-as1
Ngly1
Ngrn
Nhej1
Nhlh2
Nhlrc1
Nhlrc2
Nhlrc3
Nhp2
Nhp2p1
Nhp2p2
Nhs
Nhsl1
Nhsl2
Nicn1
Nid1
Nid2
Nif3l1
Nifk
Nifk-as1
Nifkp9
Nim1k
Nin
Ninj1
Ninl
Nip7
Nip7p1
Nip7p2
Nip7p3
Nipa1
Nipa2
Nipa2p1
Nipa2p2
Nipa2p4
Nipal1
Nipal2
Nipal3
Nipal4
Nipbl
Nipbl-dt
Nipsnap1
Nipsnap2
Nipsnap3a
Nipsnap3b
Nisch
Nit1
Nit2
Nkain1
Nkain1p1
Nkain2
Nkain3
Nkain4
Nkap
Nkapd1
Nkapp1
Nkd1
Nkila
Nkiras1
Nkiras2
Nkpd1
Nktr
Nkx1-1
Nkx2-1
Nkx2-6
Nkx3-1
Nkx6-2
Nkx6-3
Nle1
Nlgn1
Nlgn2
Nlgn3
Nlgn4x
Nlgn4y
Nlk
Nln
Nlrc3
Nlrc4
Nlrc5
Nlrp1
Nlrp11
Nlrp12
Nlrp14
Nlrp2
Nlrp3p1
Nlrp4
Nlrp6
Nlrp7
Nlrp9
Nlrx1
Nmb
Nmbr
Nmbr-as1
Nmd3
Nme1
Nme1-nme2
Nme1p1
Nme2
Nme3
Nme4
Nme5
Nme6
Nme7
Nme8
Nme9
Nmi
Nmnat1
Nmnat1p1
Nmnat1p3
Nmnat2
Nmnat3
Nmral1
Nmral2p
Nmrk1
Nms
Nmt1
Nmt2
Nmtrq-ttg12-1
Nmtrs-tga3-1
Nmu
Nnat
Nnmt
Nnt
Nnt-as1
Nob1
Noc2l
Noc3l
Noc4l
Noct
Nod1
Nod2
Nodal
Nog
Nol10
Nol11
Nol12
Nol4
Nol4l
Nol4l-dt
Nol6
Nol7
Nol8
Nol8p1
Nolc1
Nom1
Nomo1
Nomo3
Nono
Nop10
Nop14
Nop14-as1
Nop2
Nop53
Nop56
Nop56p3
Nop58
Nop9
Nos1
Nos1ap
Nos2
Nos2p1
Nos2p4
Nos3
Nosip
Nostrin
Notch1
Notch2
Notch2nla
Notch2p1
Notch3
Notch4
Noto
Notum
Nova1
Nox1
Nox3
Nox4
Nox5
Noxa1
Noxred1
Npas1
Npas2
Npas3
Npas4
Npat
Npb
Npbwr1
Npc1
Npc2
Npepl1
Npepps
Npffr1
Npffr2
Nphp1
Nphp3
Nphp3-acad11
Nphp3-as1
Nphs1
Nphs2
Npipb8
Npipb9
Npl
Nploc4
Npm1
Npm1p12
Npm1p19
Npm1p2
Npm1p23
Npm1p26
Npm1p27
Npm1p28
Npm1p29
Npm1p32
Npm1p37
Npm1p39
Npm1p42
Npm1p45
Npm1p46
Npm1p5
Npm1p50
Npm1p52
Npm1p6
Npm2
Npm3
Npnt
Nppc
Npr2
Npr3
Nprl2
Nprl3
Nps
Npsr1
Npsr1-as1
Nptn
Nptn-it1
Nptx1
Nptx2
Npw
Npy
Npy1r
Npy2r
Npy5r
Npy6r
Nqo1
Nqo2
Nr0b1
Nr1d2
Nr1h2
Nr1h3
Nr1h4
Nr1h5p
Nr1i2
Nr2c1
Nr2c2
Nr2e1
Nr2e3
Nr2f1
Nr2f1-as1
Nr2f2
Nr2f2-as1
Nr2f6
Nr3c1
Nr3c2
Nr4a1
Nr4a2
Nr4a3
Nr5a2
Nr6a1
Nrav
Nrbf2
Nrbf2p4
Nrbf2p5
Nrbp1
Nrbp2
Nrcam
Nrdc
Nrde2
Nrep
Nrf1
Nrg1
Nrg2
Nrg3
Nrg4
Nrgn
Nrip1
Nrip3
Nrir
Nrk
Nrl
Nrm
Nrn1
Nrn1l
Nron
Nrp1
Nrp2
Nrros
Nrsn1
Nrsn2
Nrtn
Nrxn1
Nrxn2
Nrxn3
Nsa2
Nsd1
Nsd2
Nsd3
Nsdhl
Nsf
Nsfl1c
Nsg1
Nsg2
Nsl1
Nsmaf
Nsmce1
Nsmce1-dt
Nsmce2
Nsmce3
Nsmce4a
Nsmf
Nsrp1
Nsrp1p1
Nsun3
Nsun4
Nsun6
Nsun7
Nt5c1b
Nt5c1b-rdh14
Nt5c2
Nt5c3a
Nt5c3b
Nt5cp1
Nt5cp2
Nt5dc1
Nt5dc3
Nt5dc4
Nt5e
Nt5m
Ntan1
Ntan1p2
Ntf3
Nthl1
Ntm
Ntm-as1
Ntmt1
Ntn1
Ntn4
Ntn5
Ntng1
Ntng2
Ntpcr
Ntrk1
Ntrk2
Ntrk3
Nts
Ntsr1
Nuak1
Nuak2
Nub1
Nubp1
Nubp2
Nubpl
Nucb1
Nucb1-as1
Nucb2
Nucks1p1
Nudc
Nudcd1
Nudcd2
Nudcd3
Nudt1
Nudt12
Nudt13
Nudt16
Nudt16l1
Nudt16p1
Nudt17
Nudt19
Nudt19p3
Nudt19p5
Nudt2
Nudt21
Nudt22
Nudt4
Nudt5
Nudt6
Nudt7
Nudt8
Nudt9
Nudt9p1
Nuf2
Nufip2
Numa1
Numb
Numbl
Nup107
Nup133
Nup153
Nup155
Nup160
Nup188
Nup205
Nup210
Nup210l
Nup210p2
Nup214
Nup35
Nup37
Nup43
Nup50
Nup50-dt
Nup54
Nup58
Nup58p1
Nup62
Nup62cl
Nup85
Nup88
Nup93
Nup98
Nupl2
Nupr1
Nus1p1
Nus1p2
Nus1p3
Nusap1
Nutf2
Nutf2p2
Nutf2p8
Nutm1
Nutm2a-as1
Nutm2b-as1
Nvl
Nwd1
Nxf1
Nxn
Nxnl2
Nxnp1
Nxpe1
Nxpe3
Nxph1
Nxph3
Nxph4
Nxt2
Nyap1
Nyap2
Nynrin
Nyx
Oacylp
Oaf
Oard1
Oas1
Oas2
Oas3
Oasl
Oat
Oaz1
Oaz2
Oaz3
Obscn-as1
Obsl1
Oca2
Ocel1
Ociad1
Ociad1-as1
Ociad2
Oclm
Ocln
Ocm
Ocm2
Ocrl
Ocstamp
Odam
Odaph
Odc1
Odc1-dt
Odcp
Odf1
Odf2
Odf2-as1
Odf2l
Odf3b
Odf3l2
Odr4
Ofcc1
Ofd1
Ofd1p16y
Ofd1p17
Ofd1p3y
Ofd1p6y
Oga
Ogdh
Ogdhl
Ogfod1
Ogfod1p1
Ogfod2
Ogfod3
Ogfr
Ogfrl1
Ogfrp1
Ogg1
Ogn
Ogt
Oip5-as1
Oit3
Ola1
Ola1p1
Ola1p2
Olah
Olfm1
Olfm2
Olfm3
Olfml1
Olfml3
Olig1
Olig3
Olmalinc
Olr1
Oma1
Omd
Omg
Omp
Onecut1
Onecut2
Onecut3
Oosp1p1
Oosp1p2
Oosp2
Oosp3
Oosp4a
Oosp4b
Opa1
Opa1-as1
Opa3
Opalin
Opcml
Opcml-it1
Ophn1
Opn1sw
Opn3
Opn5
Oprk1
Oprl1
Oprm1
Oprpn
Optc
Optn
Or10a2
Or10a3
Or10a4
Or10a5
Or10a6
Or10a7
Or10ab1p
Or10ac1
Or10ad1
Or10ae1p
Or10ae3p
Or10ah1p
Or10ak1p
Or10d3
Or10g1p
Or10g2
Or10g3
Or10g7
Or10h5
Or10j4
Or10j5
Or10j6p
Or10k1
Or10r1p
Or10r3p
Or10t2
Or10v2p
Or10v3p
Or10x1
Or10y1p
Or10z1
Or11a1
Or11g1p
Or11g2
Or11h4
Or11h5p
Or11h7
Or11i1p
Or11l1
Or11p1p
Or11q1p
Or12d1
Or13c2
Or13c4
Or13d1
Or13g1
Or13k1p
Or13z2p
Or13z3p
Or14a16
Or14l1p
Or1a1
Or1ab1p
Or1d2
Or1d4
Or1i1
Or1j4
Or1l4
Or1l6
Or1l8
Or1p1
Or1q1
Or1x1p
Or2a12
Or2a13p
Or2a14
Or2a15p
Or2a25
Or2a3p
Or2a4
Or2a5
Or2a7
Or2af1p
Or2ag2
Or2ah1p
Or2ak2
Or2am1p
Or2ap1
Or2at1p
Or2at2p
Or2at4
Or2b2
Or2b6
Or2b7p
Or2c1
Or2d2
Or2f1
Or2f2
Or2h1
Or2i1p
Or2j2
Or2j3
Or2j4p
Or2k2
Or2l13
Or2l2
Or2l3
Or2m4
Or2p1p
Or2q1p
Or2r1p
Or2s1p
Or2s2
Or2t1
Or2t10
Or2t11
Or2t33
Or2t35
Or2t6
Or2u1p
Or2v2
Or2w1
Or2w2p
Or2w5
Or2w6p
Or2x1p
Or3a1
Or3a2
Or3a3
Or3d1p
Or4a17p
Or4a19p
Or4a3p
Or4a46p
Or4a48p
Or4a50p
Or4b1
Or4c16
Or4c48p
Or4c49p
Or4c6
Or4d10
Or4d11
Or4d2
Or4d6
Or4d8p
Or4d9
Or4e1
Or4e2
Or4f13p
Or4f14p
Or4f15
Or4f21
Or4h12p
Or4k1
Or4k13
Or4k14
Or4k16p
Or4k17
Or4k2
Or4k5
Or4k7p
Or4n2
Or4n5
Or4q2
Or4s1
Or4u1p
Or4v1p
Or51a1p
Or51a5p
Or51a7
Or51a8p
Or51ab1p
Or51b2
Or51b4
Or51c1p
Or51c4p
Or51d1
Or51e2
Or51f1
Or51f2
Or51f4p
Or51g1
Or51g2
Or51i2
Or51j1
Or51m1
Or51n1p
Or51p1p
Or51r1p
Or51s1
Or52a5
Or52b1p
Or52b5p
Or52e3p
Or52e4
Or52e5
Or52h1
Or52i1
Or52i2
Or52j1p
Or52j2p
Or52j3
Or52k1
Or52k3p
Or52n1
Or52n3p
Or52n5
Or52p1p
Or52p2p
Or52t1p
Or52x1p
Or56a1
Or56a3
Or56a4
Or56a5
Or56b1
Or56b2p
Or56b3p
Or56b4
Or5am1p
Or5an2p
Or5ap2
Or5aq1p
Or5as1
Or5az1p
Or5b19p
Or5b1p
Or5b3
Or5bj1p
Or5bk1p
Or5bm1p
Or5bq1p
Or5d14
Or5d15p
Or5f1
Or5f2p
Or5g5p
Or5h14
Or5h15
Or5h3p
Or5h4p
Or5h8
Or5k3
Or5k4
Or5m1
Or5m11
Or5m2p
Or5m6p
Or5m7p
Or5m8
Or5p4p
Or5r1
Or5t1
Or5t3
Or5v1
Or6a2
Or6b1
Or6c2
Or6c3
Or6c6
Or6c65
Or6c66p
Or6c68
Or6c69p
Or6c70
Or6c73p
Or6c75
Or6c76
Or6d1p
Or6e1p
Or6f1
Or6m3p
Or6n1
Or6n2
Or6q1
Or6r1p
Or6s1
Or6u2p
Or6v1
Or6w1p
Or6x1
Or6y1
Or7a10
Or7a19p
Or7a1p
Or7c1
Or7c2
Or7d2
Or7e105p
Or7e106p
Or7e109p
Or7e110p
Or7e116p
Or7e11p
Or7e122p
Or7e130p
Or7e13p
Or7e14p
Or7e156p
Or7e158p
Or7e15p
Or7e162p
Or7e16p
Or7e18p
Or7e21p
Or7e26p
Or7e28p
Or7e29p
Or7e33p
Or7e36p
Or7e37p
Or7e38p
Or7e39p
Or7e46p
Or7e47p
Or7e4p
Or7e59p
Or7e5p
Or7e62p
Or7e66p
Or7e7p
Or7e87p
Or7e90p
Or7e91p
Or7e93p
Or7e94p
Or7g2
Or7h2p
Or8a1
Or8b12
Or8b1p
Or8b3
Or8b4
Or8b7p
Or8c1p
Or8d1
Or8g1
Or8g2p
Or8g3p
Or8g5
Or8h3
Or8k3
Or8k5
Or8q1p
Or8r1p
Or8t1p
Or8u1
Or8x1p
Or9a3p
Or9g1
Or9g4
Or9i1
Or9i2p
Or9k1p
Or9n1p
Or9p1p
Or9q1
Or9r1p
Or9s24p
Orai1
Orai2
Orc2
Orc3
Orc4
Orc5
Orc6
Orm1
Ormdl1
Ormdl2
Ormdl3
Os9
Osbp2
Osbpl10
Osbpl10-as1
Osbpl1a
Osbpl2
Osbpl3
Osbpl5
Osbpl6
Osbpl8
Osbpl9
Osbpl9p4
Osbpl9p5
Oscp1
Oser1
Oser1-dt
Osgepl1-as1
Osgin1
Osgin2
Osm
Osmr
Osmr-as1
Osr1
Osr2
Ostc
Ostcp1
Ostcp2
Ostcp6
Ostcp8
Ostf1
Ostf1p1
Ostm1
Ostn
Ostn-as1
Otoa
Otoap1
Otof
Otog
Otogl
Otop1
Otop2
Otop3
Otor
Otos
Otp
Otub1
Otub2
Otud1
Otud3
Otud4
Otud4p1
Otud5
Otud6b
Otud6b-as1
Otud7a
Otud7b
Otulin
Otulinl
Otx1
Otx2-as1
Ovaal
Ovch1
Ovch1-as1
Ovch2
Ovgp1
Ovol1
Ovol1-as1
Ovol2
Oxa1l
Oxct1
Oxct1-as1
Oxgr1
Oxnad1
Oxr1
Oxsm
Oxsr1
Oxtr
P2rx1
P2rx3
P2rx4
P2rx5
P2rx5-tax1bp3
P2rx6
P2rx7
P2ry10
P2ry10bp
P2ry12
P2ry14
P2ry2
P2ry6
P3h1
P3h2
P3h2-as1
P3h3
P3h4
P3r3urf
P4ha1
P4ha2
P4ha2-as1
P4ha3
P4ha3-as1
P4hb
P4htm
Pa2g4
Paaf1
Pabpc1
Pabpc1l
Pabpc1l2a
Pabpc1p1
Pabpc1p10
Pabpc1p11
Pabpc1p2
Pabpc1p6
Pabpc1p7
Pabpc1p8
Pabpc4
Pabpc5
Pabpn1
Pacerr
Pacrg
Pacrg-as3
Pacrgl
Pacs1
Pacs2
Pacsin1
Pacsin2
Pacsin3
Padi1
Padi3
Padi4
Padi6
Paep
Paf1
Pafah1b1
Pafah1b2
Pafah1b3
Pafah2
Pag1
Page4
Page5
Pah
Paics
Paicsp1
Paicsp2
Paicsp3
Paip1
Paip1p1
Paip2
Pak1
Pak2
Pak3
Pak4
Pak6
Palld
Palm
Palm2
Palm2-akap2
Palmd
Pam
Pam16
Pamr1
Pan2
Pan3
Pan3-as1
Pancr
Pandar
Pank1
Pank2
Pank3
Pantr1
Panx1
Panx2
Paox
Papln
Papola
Papolg
Pappa
Pappa2
Papss1
Papss2
Paqr3
Paqr4
Paqr5
Paqr6
Paqr7
Paqr8
Paqr9
Paqr9-as1
Paral1
Pard3
Pard3-as1
Pard3b
Pard6a
Pard6b
Pard6g
Pard6g-as1
Parg
Park7
Parl
Parm1
Parn
Parp1
Parp10
Parp11
Parp12
Parp14
Parp15
Parp16
Parp2
Parp3
Parp4p3
Parp6
Parp8
Parpbp
Part1
Parva
Parvb
Parvg
Pasd1
Pask
Pate2
Pate3
Patj
Patl1
Patl2
Patz1
Paupar
Pawr
Pawrp1
Pax2
Pax3
Pax4
Pax5
Pax6
Pax7
Pax8
Pax8-as1
Pax9
Paxbp1
Paxbp1-as1
Paxip1
Paxip1-as1
Paxip1-as2
Paxx
Pbdc1
Pbk
Pbld
Pbov1
Pbrm1
Pbx1
Pbx2p1
Pbx3
Pbxip1
Pc
Pca3
Pcat1
Pcat14
Pcat18
Pcat5
Pcat6
Pcat7
Pcbd1
Pcbd2
Pcbp1
Pcbp1-as1
Pcbp2
Pcbp2-ot1
Pcbp2p1
Pcbp2p3
Pcbp3
Pcbp4
Pcca
Pccb
Pcdh10
Pcdh15
Pcdh17
Pcdh18
Pcdh20
Pcdh7
Pcdh8
Pcdh9
Pcdh9-as1
Pcdha1
Pcdha10
Pcdha11
Pcdha12
Pcdha13
Pcdha2
Pcdha3
Pcdha4
Pcdha5
Pcdha6
Pcdha7
Pcdhac1
Pcdhac2
Pcdhb1
Pcdhb10
Pcdhb11
Pcdhb12
Pcdhb13
Pcdhb14
Pcdhb16
Pcdhb17p
Pcdhb18p
Pcdhb2
Pcdhb3
Pcdhb4
Pcdhb5
Pcdhb6
Pcdhb7
Pcdhb8
Pcdhb9
Pcdhga1
Pcdhga10
Pcdhga12
Pcdhga2
Pcdhga3
Pcdhga4
Pcdhga5
Pcdhga6
Pcdhga9
Pcdhgb1
Pcdhgb2
Pcdhgb3
Pcdhgb4
Pcdhgb5
Pcdhgb6
Pcdhgb7
Pcdhgb8p
Pcdhgb9p
Pcdhgc3
Pced1b
Pced1b-as1
Pced1cp
Pcf11
Pcf11-as1
Pcgem1
Pcgf1
Pcgf2
Pcgf3
Pcgf5
Pcid2
Pcif1
Pck1
Pck2
Pclaf
Pclo
Pcm1
Pcmt1
Pcmtd1
Pcmtd1p2
Pcmtd1p3
Pcmtd1p7
Pcmtd2
Pcna
Pcnap1
Pcnp
Pcnpp2
Pcnpp3
Pcnt
Pcnx1
Pcnx2
Pcnx3
Pcnx4
Pcolce
Pcolce2
Pcolce-as1
Pcoth
Pcp2
Pcp4
Pcsk2
Pcsk4
Pcsk5
Pcsk6
Pcsk6-as1
Pcsk7
Pcsk9
Pctp
Pcyox1
Pcyox1l
Pcyt1a
Pcyt2
Pdc
Pdcd1
Pdcd10
Pdcd11
Pdcd1lg2
Pdcd2
Pdcd2l
Pdcd4
Pdcd5
Pdcd5p1
Pdcd5p2
Pdcd6
Pdcd6ip
Pdcd6ipp1
Pdcd6ipp2
Pdcl
Pdcl2p2
Pdcl3
Pdcl3p3
Pdcl3p6
Pde10a
Pde11a
Pde12
Pde1a
Pde1b
Pde1c
Pde2a
Pde3a
Pde3b
Pde4b
Pde4c
Pde4d
Pde4dip
Pde5a
Pde6a
Pde6b
Pde6c
Pde6d
Pde7a
Pde7b
Pde8a
Pde8b
Pde9a
Pdgfb
Pdgfc
Pdgfd
Pdgfra
Pdgfrb
Pdgfrl
Pdha1
Pdha1p1
Pdha2
Pdhb
Pdhx
Pdia3
Pdia3p1
Pdia5
Pdia6
Pdik1l
Pdilt
Pdk1
Pdk2
Pdk3
Pdk4
Pdlim1
Pdlim1p1
Pdlim1p2
Pdlim1p4
Pdlim2
Pdlim3
Pdlim4
Pdlim5
Pdp1
Pdp2
Pdpk1
Pdpn
Pdpr
Pds5a
Pds5b
Pdss1
Pdss2
Pdxdc1
Pdxdc2p
Pdxk
Pdyn
Pdyn-as1
Pdzd2
Pdzd3
Pdzd4
Pdzd8
Pdzk1
Pdzk1ip1
Pdzph1p
Pdzrn3
Pdzrn3-as1
Pdzrn4
Peak1
Pear1
Pebp1
Pebp1p2
Pebp1p3
Pebp4
Pecam1
Pecr
Pef1
Peg10
Peg3
Peli1
Peli2
Peli3
Pelo
Pelp1
Pemt
Penk
Pepd
Per2
Per3
Pes1
Pes1p2
Pet100
Pex1
Pex10
Pex11a
Pex11b
Pex12
Pex13
Pex14
Pex19
Pex2
Pex26
Pex3
Pex5
Pex5l
Pex5l-as1
Pex5l-as2
Pex7
Pf4
Pfas
Pfdn1
Pfdn2
Pfdn4
Pfdn5
Pfdn6
Pfkfb1
Pfkfb2
Pfkfb3
Pfkfb4
Pfkl
Pfkm
Pfkp
Pfn1
Pfn1p10
Pfn1p11
Pfn1p3
Pfn1p6
Pfn1p9
Pfn2
Pga3
Pgam1
Pgam1p1
Pgam1p11
Pgam1p12
Pgam1p5
Pgam1p7
Pgam1p8
Pgam1p9
Pgam4
Pgam4p1
Pgam5
Pgap1
Pgap2
Pgap3
Pgbd1
Pgbd2
Pgbd4p3
Pgbd4p8
Pgc
Pgcp1
Pgd
Pgf
Pggt1b
Pggt1bp2
Pgk1
Pglyrp2
Pglyrp3
Pgm1
Pgm2
Pgm3
Pgm5p2
Pgm5p4-as1
Pgpep1
Pgpep1l
Pgr
Pgr-as1
Pgrmc1
Pgrmc2
Pgs1
Phactr1
Phactr2
Phactr3
Phactr4
Phax
Phb
Phb2
Phb2p1
Phbp1
Phbp13
Phbp18
Phbp19
Phbp20
Phbp7
Phbp8
Phbp9
Phc1
Phc2
Phc3
Pheta1
Phex
Phf1
Phf10
Phf11
Phf12
Phf13
Phf14
Phf19
Phf2
Phf20
Phf20l1
Phf21a
Phf21b
Phf23
Phf24
Phf3
Phf6
Phf7
Phf8
Phgdh
Phgr1
Phka2
Phkb
Phkbp1
Phkg1
Phkg2
Phlda1
Phlda2
Phlda3
Phldb1
Phldb2
Phlpp1
Phlpp2
Phospho2
Phox2a
Phpt1
Phrf1
Phtf1
Phtf2
Phyh
Phyhd1
Phyhip
Phyhipl
Phykpl
Pi15
Pi16
Pi4k2a
Pi4ka
Pi4kb
Pianp
Pias1
Pias2
Pias4
Pibf1
Picalm
Pick1
Pid1
Pidd1
Piezo1
Piezo1p2
Piezo2
Pifo
Piga
Pigb
Pigc
Pigcp2
Pigf
Pigg
Pigh
Pigk
Pigl
Pigm
Pign
Pigp
Pigpp2
Pigpp3
Pigpp4
Pigq
Pigs
Pigt
Pigu
Pigv
Pigw
Pigx
Pigy
Pigy-dt
Pih1d2
Pih1d3
Pik3ap1
Pik3c2a
Pik3c2b
Pik3c2g
Pik3c3
Pik3ca
Pik3cb
Pik3cd
Pik3cd-as2
Pik3cdp1
Pik3cg
Pik3ip1-as1
Pik3r1
Pik3r2
Pik3r3
Pik3r4
Pikfyve
Pilrb
Pim1
Pim2
Pim3
Pimreg
Pin1
Pin1p1
Pin4
Pin4p1
Pincr
Pink1-as
Pinlyp
Pinx1
Pip4k2a
Pip4k2c
Pip4p1
Pip4p2
Pip5k1a
Pip5k1b
Pip5k1c
Pip5k1p1
Pip5kl1
Pipox
Pipsl
Pir
Pisd
Pithd1
Pitpna
Pitpna-as1
Pitpnb
Pitpnc1
Pitpnm3
Pitrm1
Pitrm1-as1
Pitx1
Pitx2
Pitx3
Piwil1
Piwil2
Piwil4
Pja2
Pjvk
Pkd1
Pkd1l1
Pkd1l2
Pkd1l3
Pkd2
Pkd2l1
Pkd2l2
Pkdcc
Pkhd1
Pkhd1l1
Pkia
Pkia-as1
Pkib
Pkig
Pklr
Pkm
Pkmp1
Pkmp4
Pkmyt1
Pkn1
Pkn2
Pkn2-as1
Pkn3
Pknox1
Pknox2
Pkp1
Pkp2
Pkp3
Pkp4
Pla1a
Pla2g10
Pla2g12ap1
Pla2g12b
Pla2g15
Pla2g16
Pla2g1b
Pla2g2a
Pla2g2d
Pla2g2e
Pla2g2f
Pla2g4a
Pla2g4b
Pla2g4c
Pla2g4c-as1
Pla2g4d
Pla2g4e
Pla2g4e-as1
Pla2g4f
Pla2g5
Pla2g6
Pla2g7
Pla2r1
Plaa
Plac4
Plac8l1
Plac9
Plac9p1
Plag1
Plagl1
Plat
Plau
Plaur
Plb1
Plbd1-as1
Plbd2
Plcb1
Plcb2
Plcb3
Plcb4
Plcd1
Plcd3
Plcd4
Plce1
Plce1-as1
Plce1-as2
Plce1p1
Plcg1
Plcg1-as1
Plcg2
Plch1
Plch1-as1
Plch2
Plcl1
Plcl2
Plcxd1
Plcxd2
Plcxd2-as1
Plcz1
Pld1
Pld2
Pld3
Pld5
Plec
Plek2
Plekha1
Plekha2
Plekha3
Plekha4
Plekha5
Plekha6
Plekha7
Plekha8
Plekhb1
Plekhb2
Plekhd1
Plekhf1
Plekhf2
Plekhg1
Plekhg2
Plekhg3
Plekhg4
Plekhg4b
Plekhg5
Plekhg6
Plekhh1
Plekhh2
Plekhh3
Plekhj1
Plekhm1
Plekhm1p1
Plekhm3
Plekhn1
Plekho1
Plekho2
Plekhs1
Plet1
Plg
Plgla
Plglb1
Plgrkt
Plin1
Plin2
Plin5
Plk1
Plk2
Plk3
Plk4
Plk5
Pllp
Plod1
Plod2
Plod3
Plp1
Plp2
Plpbp
Plpp1
Plpp3
Plpp4
Plpp5
Plpp6
Plppr1
Plppr2
Plppr3
Plppr4
Plppr5
Plrg1
Pls1
Pls1-as1
Pls3
Pls3-as1
Plscr1
Plscr2
Plscr3
Plscr4
Plscr5
Plscr5-as1
Plxdc1
Plxdc2
Plxna1
Plxna2
Plxna3
Plxna4
Plxnb1
Plxnb2
Plxnb3
Plxnc1
Plxnd1
Pm20d1
Pmaip1
Pmchl1
Pmchl2
Pmel
Pmepa1
Pmf1
Pmf1-bglap
Pmfbp1
Pml
Pmm1
Pmm2
Pmp2
Pmp22
Pmpca
Pmpcap1
Pmpcb
Pms1
Pms2cl
Pms2p11
Pnck
Pnisr
Pnkd
Pnkdp1
Pnkp
Pnldc1
Pnlip
Pnlipp1
Pnliprp1
Pnma1
Pnma6e
Pnma8c
Pnmt
Pnn
Pno1
Pnp
Pnpla1
Pnpla2
Pnpla3
Pnpla5
Pnpla6
Pnpla7
Pnpla8
Pnpo
Pnpt1
Pnpt1p1
Pnpt1p2
Pnrc1
Pnrc2
Poc1b
Poc1b-as1
Poc1b-galnt4
Poc5
Podnl1
Podxl
Pofut1
Pofut2
Pogk
Poglut1
Pogz
Pola1
Pola2
Polb
Pold1
Pold2
Pold3
Pold4
Poldip2
Poldip3
Pole
Pole2
Pole3
Pole4
Polg
Polg2
Polh
Polh-as1
Polhp1
Poli
Polk
Poll
Polm
Poln
Polq
Polr1a
Polr1b
Polr1c
Polr1d
Polr1e
Polr2a
Polr2b
Polr2c
Polr2cp1
Polr2e
Polr2g
Polr2h
Polr2i
Polr2j4
Polr2k
Polr2kp1
Polr2l
Polr2m
Polr3a
Polr3b
Polr3c
Polr3d
Polr3dp1
Polr3e
Polr3f
Polr3g
Polr3gl
Polr3gp2
Polr3h
Polr3k
Polr3kp2
Polrmt
Polrmtp1
Pom121
Pom121c
Pom121l13p
Pom121l2
Pom121l4p
Pomgnt1
Pomk
Pomp
Pomt1
Pomt2
Pon1
Pon2
Pon3
Pop1
Pop4
Pop5
Pop7
Popdc2
Popdc3
Por
Postn
Pot1
Pot1-as1
Potea
Potec
Poted
Potef
Poteh
Poteh-as1
Potekp
Pou1f1
Pou2af1
Pou2f1
Pou2f2
Pou2f3
Pou3f1
Pou3f2
Pou3f3
Pou4f2
Pou5f1
Pou5f1b
Pou5f1p2
Pou6f2
Pou6f2-as1
Pou6f2-as2
Pp2d1
Ppa1
Ppa2
Ppan
Ppan-p2ry11
Ppara
Ppard
Pparg
Ppargc1a
Ppargc1b
Ppat
Ppbpp1
Ppbpp2
Ppcdc
Ppcs
Ppdpf
Ppdpfl
Ppef1
Ppef1-as1
Ppef2
Ppfia1
Ppfia2
Ppfia2-as1
Ppfia3
Ppfia4
Ppfibp1
Ppfibp2
Pphln1
Ppia
Ppial4c
Ppial4g
Ppiap10
Ppiap11
Ppiap17
Ppiap2
Ppiap25
Ppiap3
Ppiap33
Ppiap34
Ppiap35
Ppiap36
Ppiap39
Ppiap4
Ppiap40
Ppiap41
Ppiap45
Ppiap46
Ppiap47
Ppiap48
Ppiap49
Ppiap52
Ppiap59
Ppiap62
Ppiap67
Ppiap68
Ppiap72
Ppiap73
Ppiap74
Ppiap75
Ppiap76
Ppiap77
Ppiap78
Ppiap80
Ppiap81
Ppiap86
Ppiap87
Ppiap88
Ppib
Ppid
Ppie
Ppiel
Ppif
Ppig
Ppih
Ppil2
Ppil3
Ppil4
Ppil6
Ppip5k1
Ppip5k2
Ppl
Ppm1a
Ppm1b
Ppm1d
Ppm1f
Ppm1g
Ppm1h
Ppm1j
Ppm1k
Ppm1k-dt
Ppm1l
Ppm1m
Ppm1n
Ppme1
Ppox
Ppp1cb
Ppp1cc
Ppp1r10
Ppp1r10p1
Ppp1r11
Ppp1r11p2
Ppp1r12a
Ppp1r12a-as1
Ppp1r12b
Ppp1r13b
Ppp1r13l
Ppp1r14a
Ppp1r14bp5
Ppp1r14d
Ppp1r15a
Ppp1r16a
Ppp1r16b
Ppp1r1a
Ppp1r1b
Ppp1r1c
Ppp1r2
Ppp1r21
Ppp1r26
Ppp1r26-as1
Ppp1r26p1
Ppp1r27
Ppp1r2p1
Ppp1r2p6
Ppp1r32
Ppp1r35
Ppp1r36
Ppp1r37
Ppp1r3a
Ppp1r3b
Ppp1r3e
Ppp1r3f
Ppp1r3g
Ppp1r42
Ppp1r7
Ppp1r8
Ppp1r9a
Ppp2ca
Ppp2cb
Ppp2r1a
Ppp2r1b
Ppp2r2a
Ppp2r2b
Ppp2r2b-it1
Ppp2r2c
Ppp2r2d
Ppp2r3a
Ppp2r3b
Ppp2r3c
Ppp2r5b
Ppp2r5c
Ppp2r5d
Ppp2r5e
Ppp3ca
Ppp3cb
Ppp3cb-as1
Ppp3cc
Ppp4c
Ppp4r1
Ppp4r1-as1
Ppp4r1l
Ppp4r2
Ppp4r3a
Ppp4r3b
Ppp4r4
Ppp5c
Ppp6c
Ppp6r1
Ppp6r2
Ppp6r2p1
Ppp6r3
Pprc1
Ppt1
Ppt2
Ppt2-egfl8
Pptc7
Ppwd1
Ppy
Pqbp1
Pqlc1
Pqlc2
Pqlc2l
Pqlc3
Prac2
Prag1
Prame
Pramef17
Pramef19
Pramef30p
Pramenp
Prap1
Prb4
Prc1
Prc1-as1
Prcc
Prcd
Prcp
Prdm1
Prdm11
Prdm13
Prdm14
Prdm15
Prdm16
Prdm2
Prdm5
Prdm6
Prdm7
Prdm8
Prdm9
Prdx1
Prdx1p1
Prdx2
Prdx2p3
Prdx3
Prdx3p3
Prdx3p4
Prdx4
Prdx5
Prdx6
Prelid1
Prelid1p2
Prelid1p3
Prelid2
Prelid3a
Prelid3b
Prelid3bp10
Prelid3bp2
Prelid3bp8
Prep
Prepl
Prex1
Prex2
Prf1
Prg2
Prg3
Prg4
Prh1
Prickle1
Prickle2
Prickle2-as1
Prickle2-as2
Prickle2-as3
Prickle4
Prim1
Prim2
Primpol
Prkaa1
Prkaa2
Prkab1
Prkab2
Prkaca
Prkacb
Prkag1
Prkag2
Prkag2-as1
Prkag3
Prkar1a
Prkar1b
Prkar2a-as1
Prkar2b
Prkca
Prkca-as1
Prkcd
Prkce
Prkch
Prkci
Prkcq-as1
Prkcsh
Prkcz
Prkd1
Prkd2
Prkd3
Prkdc
Prkg1
Prkg1-as1
Prkg2
Prkn
Prkra
Prkra-as1
Prkrip1
Prkx
Prky
Prl
Prlhr
Prlr
Prm2
Prmt1
Prmt1p1
Prmt2
Prmt3
Prmt5
Prmt5-as1
Prmt5p1
Prmt6
Prmt7
Prmt8
Prmt9
Prncr1
Prnp
Prob1
Proc
Proca1
Prodh
Prodh2
Prokr1
Prom1
Prom2
Prop1
Pros1
Proser1
Proser2
Proser2-as1
Proser3
Prox1
Prox1-as1
Prox2
Proz
Prpf18
Prpf19
Prpf19p1
Prpf3
Prpf31
Prpf38a
Prpf38ap1
Prpf38b
Prpf39
Prpf4
Prpf40a
Prpf40b
Prpf4b
Prpf8
Prph
Prps1
Prps1p2
Prps2
Prpsap1
Prpsap2
Prr11
Prr12
Prr13
Prr13p1
Prr13p2
Prr13p5
Prr14
Prr14l
Prr15
Prr16
Prr18
Prr19
Prr20a
Prr20c
Prr20g
Prr23b
Prr26
Prr27
Prr29
Prr3
Prr30
Prr31
Prr34
Prr34-as1
Prr4
Prr5
Prr5-arhgap8
Prr5l
Prr7
Prr7-as1
Prrc1
Prrc2a
Prrc2b
Prrc2c
Prrg1
Prrg2
Prrg3
Prrt1
Prrt1b
Prrt2
Prrt3
Prrt3-as1
Prrt4
Prrx2-as1
Prss1
Prss12
Prss16
Prss2
Prss23
Prss27
Prss29p
Prss3
Prss30p
Prss36
Prss37
Prss51
Prss54
Prss8
Prtfdc1
Prtg
Prune1
Prune2
Prx
Prxl2a
Prxl2ap1
Prxl2b
Prxl2c
Psap
Psat1
Psat1p1
Psat1p2
Psat1p3
Psat1p4
Psca
Psd
Psd3
Psd4
Psen1
Psen2
Psenen
Psg1
Psg4
Psg5
Psg6
Psg7
Psg8
Psg8-as1
Psg9
Psip1
Pskh1
Pskh2
Psma1
Psma2
Psma2p3
Psma3
Psma3-as1
Psma3p
Psma4
Psma5
Psma6
Psma6p2
Psma7
Psmb1
Psmb10
Psmb2
Psmb3
Psmb4
Psmb5
Psmb6
Psmb7
Psmb7p1
Psmb8
Psmb9
Psmc1
Psmc1p1
Psmc1p11
Psmc1p12
Psmc1p2
Psmc1p4
Psmc1p7
Psmc1p8
Psmc1p9
Psmc2
Psmc3
Psmc3ip
Psmc4
Psmc5
Psmc6
Psmd1
Psmd10
Psmd10p1
Psmd10p2
Psmd10p3
Psmd11
Psmd12
Psmd12p
Psmd13
Psmd14
Psmd2
Psmd3
Psmd4
Psmd5
Psmd6
Psmd6-as1
Psmd6-as2
Psmd7
Psmd8
Psmd9
Psme1
Psme2
Psme2p2
Psme2p6
Psme3
Psme4
Psmf1
Psmg1
Psmg2
Psmg3-as1
Psmg4
Psors1c1
Pspc1
Pspc1-as2
Psph
Pspn
Psrc1
Pstk
Pstpip1
Pstpip2
Ptafr
Ptar1
Ptbp1
Ptbp1p
Ptbp2
Ptbp3
Ptcd1
Ptcd2
Ptcd2p2
Ptcd3
Ptch1
Ptch2
Ptchd1
Ptchd1-as
Ptchd3p1
Ptchd3p2
Ptchd4
Ptcsc2
Ptcsc3
Ptdss1
Ptdss2
Pten
Ptenp1
Ptenp1-as
Pter
Ptgds
Ptger2
Ptger3
Ptger4
Ptger4p2
Ptges
Ptges2
Ptges3
Ptges3l
Ptges3l-aarsd1
Ptges3p1
Ptges3p2
Ptges3p3
Ptges3p4
Ptges3p5
Ptgfr
Ptgfrn
Ptgr1
Ptgr2
Ptgs1
Ptgs2
Pth
Pth1r
Pth2
Pth2r
Pthlh
Ptk2
Ptk2b
Ptk7
Ptma
Ptmap15
Ptmap2
Ptms
Ptov1
Ptov1-as1
Ptov1-as2
Ptp4a1
Ptp4a1p2
Ptp4a1p3
Ptp4a1p6
Ptp4a1p7
Ptp4a2
Ptp4a2p1
Ptp4a2p2
Ptp4a3
Ptpa
Ptpdc1
Ptpmt1
Ptpn1
Ptpn11
Ptpn12
Ptpn13
Ptpn14
Ptpn18
Ptpn2
Ptpn20
Ptpn20cp
Ptpn22
Ptpn23
Ptpn2p1
Ptpn2p2
Ptpn4
Ptpn6
Ptpn7
Ptpn9
Ptpra
Ptprb
Ptprc
Ptprd
Ptprd-as2
Ptpre
Ptprf
Ptprg
Ptprg-as1
Ptprh
Ptprj
Ptprj-as1
Ptprk
Ptprm
Ptprn
Ptpro
Ptprq
Ptprr
Ptprs
Ptprt
Ptpru
Ptprvp
Ptprz1
Ptrh1
Ptrh2
Ptrhd1
Pts
Pttg1
Pttg1ip
Pttg3p
Ptx4
Pudp
Pudpp2
Pudpp3
Puf60
Pum1
Pum2
Pum3
Pura
Purg
Purpl
Pus1
Pus10
Pus3
Pus7
Pus7l
Pusl1
Pvalb
Pvalef
Pvr
Pvrig2p
Pvt1
Pwar1
Pwar5
Pwp1
Pwrn1
Pwwp2a
Pwwp2ap1
Pwwp2b
Pwwp3a
Pwwp3b
Pxdc1
Pxdn
Pxk
Pxmp2
Pxn
Pxn-as1
Pxt1
Pxylp1
Pycard
Pycard-as1
Pycr2
Pycr3
Pydc1
Pydc2
Pygb
Pygl
Pygm
Pygo1
Pym1
Pyroxd1
Pyroxd2
Pyy3
Pzp
Qars
Qdpr
Qki
Qpct
Qpctl
Qprt
Qrfpr
Qrich1
Qrsl1
Qrsl1p1
Qrsl1p2
Qrsl1p3
Qser1
Qsox1
Qsox2
Qtrt1
Qtrt2
R3hcc1
R3hcc1l
R3hdm1
R3hdm2
R3hdm2p1
R3hdm2p2
Rab10
Rab11a
Rab11ap2
Rab11b
Rab11b-as1
Rab11fip1
Rab11fip2
Rab11fip3
Rab11fip4
Rab11fip5
Rab12
Rab14
Rab15
Rab17
Rab18
Rab19
Rab1a
Rab1b
Rab21
Rab22a
Rab23
Rab24
Rab25
Rab26
Rab27a
Rab27b
Rab28
Rab29
Rab2a
Rab2b
Rab30
Rab30-as1
Rab31
Rab33b
Rab34
Rab35
Rab36
Rab37
Rab38
Rab3c
Rab3d
Rab3gap1
Rab3gap2
Rab3il1
Rab3ip
Rab40b
Rab40c
Rab42
Rab43
Rab4a
Rab4b
Rab4b-egln2
Rab5a
Rab5b
Rab5cp1
Rab5if
Rab6a
Rab6b
Rab6c
Rab6c-as1
Rab6d
Rab7a
Rab7b
Rab8a
Rab8b
Rab9a
Rabac1
Rabep1
Rabep2
Rabepk
Rabepkp1
Rabgap1
Rabgap1l
Rabgef1
Rabggta
Rabggtb
Rabl2a
Rabl2b
Rabl3
Rabl6
Rac1
Rac1p6
Rac1p7
Rac2
Rac3
Racgap1
Rack1
Rad1
Rad17
Rad17p1
Rad18
Rad1p1
Rad1p2
Rad21
Rad21-as1
Rad21l1
Rad23a
Rad23b
Rad23bp1
Rad23bp3
Rad50
Rad51
Rad51ap1
Rad51ap1p1
Rad51ap2
Rad51-as1
Rad51b
Rad51c
Rad51d
Rad54b
Rad54l
Rad54l2
Rad9a
Rad9b
Radil
Radx
Rae1
Raet1e
Raet1e-as1
Raet1l
Raf1
Raf1p1
Rag1
Rag2
Rai1
Rai14
Rai1-as1
Rala
Ralb
Ralbp1
Ralgapa1
Ralgapa1p1
Ralgapa2
Ralgapb
Ralgds
Ralgps1
Ralgps2
Raly
Raly-as1
Ralyl
Ramacl
Ramp1
Ramp2
Ramp2-as1
Ran
Ranbp1
Ranbp10
Ranbp17
Ranbp2
Ranbp20p
Ranbp3
Ranbp3l
Ranbp6
Ranbp9
Rangap1
Rangrf
Ranp1
Ranp2
Ranp7
Ranp9
Rap1a
Rap1b
Rap1bp2
Rap1bp3
Rap1gap
Rap1gap2
Rap1gds1
Rap2a
Rap2b
Rap2c
Rap2c-as1
Rap2cp1
Rapgef1
Rapgef2
Rapgef3
Rapgef4
Rapgef4-as1
Rapgef5
Rapgef6
Rapgefl1
Raph1
Rapsn
Rara
Rarb
Rarg
Rarres1
Rarres2p11
Rarres2p7
Rarres3
Rars
Rars2
Rasa1
Rasa2
Rasa2-it1
Rasa4
Rasal1
Rasal2
Rasal2-as1
Rasal3
Rasd1
Rasgef1a
Rasgef1b
Rasgrf1
Rasgrf2
Rasgrp1
Rasgrp2
Rasgrp3
Rasip1
Rasl10a
Rasl10b
Rasl11a
Rasl11b
Rasl12
Rassf1
Rassf10
Rassf1-as1
Rassf2
Rassf3
Rassf4
Rassf5
Rassf6
Rassf7
Rassf8
Rassf8-as1
Raver1
Raver2
Rb1
Rb1cc1
Rbak
Rbak-rbakdn
Rbbp4
Rbbp4p2
Rbbp4p6
Rbbp5
Rbbp6
Rbbp7
Rbbp8
Rbbp8p1
Rbck1
Rbfa
Rbfadn
Rbfox1
Rbfox2
Rbfox3
Rbks
Rbl1
Rbl2
Rbm10
Rbm11
Rbm11p1
Rbm12
Rbm12b
Rbm12b-as1
Rbm14
Rbm14-rbm4
Rbm15
Rbm17
Rbm19
Rbm20
Rbm22
Rbm22p4
Rbm22p7
Rbm23
Rbm24
Rbm25
Rbm26
Rbm26-as1
Rbm28
Rbm3
Rbm33
Rbm34
Rbm38
Rbm39
Rbm4
Rbm41
Rbm42
Rbm43
Rbm43p1
Rbm44
Rbm45
Rbm46
Rbm47
Rbm48
Rbm4b
Rbm5
Rbm5-as1
Rbm6
Rbm7
Rbm8a
Rbms1
Rbms1p1
Rbms2
Rbms3
Rbms3-as1
Rbms3-as2
Rbmx
Rbmx2
Rbmx2p1
Rbmx2p4
Rbmxl1
Rbmxl3
Rbmxp1
Rbmy2jp
Rbmy2wp
Rbp1
Rbp2
Rbp3
Rbp4
Rbp5
Rbp7
Rbpj
Rbpjl
Rbpms
Rbpmslp
Rbsn
Rbx1
Rc3h1
Rc3h1-it1
Rc3h2
Rcan1
Rcan2
Rcan3
Rcbtb1
Rcbtb2
Rcc1
Rcc1l
Rcc2
Rcc2-as1
Rcc2p3
Rcc2p4
Rcc2p5
Rcc2p6
Rccd1
Rce1
Rchy1
Rcl1
Rcn1
Rcn2
Rcn3
Rcor1
Rcor3
Rcsd1
Rd3
Rdh10
Rdh10-as1
Rdh11
Rdh12
Rdh13
Rdh14
Rdh16
Rdh5
Rdh8
Rdm1
Rdm1p4
Rdm1p5
Rdx
Reck
Recql4
Recql5
Reeld1
Reep1
Reep2
Reep3
Reep4
Reep5
Reep6
Reg1b
Reg1cp
Reg4
Rel
Rela
Relb
Relch
Rell2
Reln
Relt
Rem2
Ren
Renbp
Rep15
Repin1
Reps1
Reps2
Rer1
Rere
Rere-as1
Rerg
Rerg-as1
Resf1
Rest
Ret
Retreg1
Retreg2
Retreg3
Retsat
Rev1
Rev3l
Rev3l-it1
Rex1bd
Rexo1
Rexo1l10p
Rexo1l1p
Rexo1l2p
Rexo1l3p
Rexo2
Rexo4
Rexo5
Rf00001
Rf00003
Rf00004
Rf00006
Rf00012
Rf00015
Rf00016
Rf00017
Rf00019
Rf00024
Rf00026
Rf00045
Rf00049
Rf00066
Rf00086
Rf00090
Rf00091
Rf00092
Rf00093
Rf00096
Rf00099
Rf00100
Rf00108
Rf00133
Rf00134
Rf00136
Rf00137
Rf00139
Rf00150
Rf00151
Rf00156
Rf00157
Rf00181
Rf00189
Rf00190
Rf00191
Rf00201
Rf00212
Rf00263
Rf00264
Rf00272
Rf00273
Rf00275
Rf00278
Rf00279
Rf00283
Rf00284
Rf00285
Rf00322
Rf00324
Rf00334
Rf00340
Rf00342
Rf00345
Rf00392
Rf00393
Rf00394
Rf00397
Rf00399
Rf00401
Rf00402
Rf00406
Rf00407
Rf00409
Rf00411
Rf00413
Rf00414
Rf00415
Rf00416
Rf00418
Rf00421
Rf00422
Rf00424
Rf00425
Rf00426
Rf00428
Rf00432
Rf00438
Rf00443
Rf00493
Rf00494
Rf00554
Rf00560
Rf00561
Rf00566
Rf00568
Rf00569
Rf00570
Rf00571
Rf00572
Rf00573
Rf00586
Rf00588
Rf00591
Rf00592
Rf00593
Rf00598
Rf00601
Rf00602
Rf00603
Rf00612
Rf00614
Rf00618
Rf00619
Rf00622
Rf00635
Rf01159
Rf01161
Rf01169
Rf01183
Rf01210
Rf01225
Rf01233
Rf01241
Rf01293
Rf01299
Rf01518
Rf01684
Rf01699
Rf01778
Rf01871
Rf01877
Rf01879
Rf01880
Rf01882
Rf01883
Rf01884
Rf01891
Rf01894
Rf01905
Rf01906
Rf01909
Rf01928
Rf01950
Rf01951
Rf01954
Rf01955
Rf01956
Rf01957
Rf01963
Rf01964
Rf01966
Rf01968
Rf01969
Rf01970
Rf01974
Rf01975
Rf01976
Rf01977
Rf01978
Rf01979
Rf01984
Rf01986
Rf01992
Rf02040
Rf02041
Rf02042
Rf02043
Rf02045
Rf02089
Rf02090
Rf02091
Rf02101
Rf02103
Rf02104
Rf02105
Rf02106
Rf02107
Rf02108
Rf02109
Rf02110
Rf02116
Rf02118
Rf02122
Rf02124
Rf02125
Rf02126
Rf02128
Rf02131
Rf02132
Rf02133
Rf02137
Rf02138
Rf02139
Rf02140
Rf02141
Rf02142
Rf02143
Rf02145
Rf02146
Rf02148
Rf02149
Rf02150
Rf02154
Rf02155
Rf02156
Rf02159
Rf02160
Rf02161
Rf02166
Rf02173
Rf02174
Rf02175
Rf02176
Rf02177
Rf02178
Rf02179
Rf02180
Rf02181
Rf02183
Rf02184
Rf02187
Rf02188
Rf02189
Rf02190
Rf02192
Rf02193
Rf02195
Rf02196
Rf02198
Rf02199
Rf02201
Rf02204
Rf02205
Rf02208
Rf02209
Rf02210
Rf02211
Rf02212
Rf02213
Rf02215
Rf02216
Rf02217
Rf02219
Rf02220
Rf02248
Rf02249
Rf02250
Rf02251
Rf02271
Rf02272
Rf02275
Rf02277
Rfc1
Rfc2
Rfc3
Rfc3p1
Rfc4
Rfc5
Rfesd
Rffl
Rfk
Rfkp1
Rfkp2
Rflna
Rflnb
Rfng
Rfpl1s
Rfpl2
Rfpl3s
Rfpl4ap6
Rft1
Rftn1
Rftn2
Rfwd3
Rfx2
Rfx3
Rfx3-as1
Rfx4
Rfx5
Rfx6
Rfx7
Rfx8
Rfxank
Rfxap
Rgl1
Rgl2
Rgl3
Rgma
Rgmb
Rgmb-as1
Rgn
Rgp1
Rgpd1
Rgpd3
Rgpd4-as1
Rgs1
Rgs10
Rgs11
Rgs12
Rgs13
Rgs14
Rgs17
Rgs17p1
Rgs18
Rgs2
Rgs20
Rgs21
Rgs22
Rgs3
Rgs4
Rgs5
Rgs6
Rgs7bp
Rgs8
Rgs9
Rgs9bp
Rgsl1
Rhag
Rhbdd1
Rhbdd2
Rhbdf1
Rhbdf2
Rhbdl1
Rhbdl2
Rhbdl3
Rhbg
Rhce
Rhcg
Rhd
Rhebl1
Rhex
Rhno1
Rhoa
Rhob
Rhobtb1
Rhobtb2
Rhobtb3
Rhoc
Rhod
Rhof
Rhoh
Rhoj
Rhoq
Rhoqp1
Rhoqp3
Rhot1
Rhot1p1
Rhot2
Rhoxf1-as1
Rhoxf1p1
Rhoxf1p3
Rhpn1
Rhpn1-as1
Rhpn2
Ribc1
Ribc2
Ric1
Ric3
Ric8a
Ric8b
Rictor
Rida
Rif1
Riiad1
Rilpl1
Rilpl2
Rimbp2
Rimklb
Rims1
Rims2
Rims3
Rin1
Rin2
Rin3
Ring1
Rinl
Rint1
Riok1
Riok2
Riok3
Riox1
Riox2
Ripk1
Ripk2
Ripk3
Ripor1
Ripor2
Ripor3
Ripply1
Ripply2
Rit1
Rit2
Rita1
Rlbp1
Rlim
Rln1
Rmc1
Rmdn1
Rmdn2
Rmdn2-as1
Rmdn3
Rmi1
Rmi2
Rmnd1
Rmnd5a
Rmnd5b
Rmrp
Rmst
Rn7sk
Rn7skp103
Rn7skp105
Rn7skp106
Rn7skp109
Rn7skp11
Rn7skp110
Rn7skp112
Rn7skp114
Rn7skp115
Rn7skp118
Rn7skp119
Rn7skp12
Rn7skp122
Rn7skp124
Rn7skp126
Rn7skp127
Rn7skp129
Rn7skp130
Rn7skp133
Rn7skp136
Rn7skp14
Rn7skp145
Rn7skp147
Rn7skp150
Rn7skp151
Rn7skp152
Rn7skp154
Rn7skp157
Rn7skp158
Rn7skp16
Rn7skp160
Rn7skp163
Rn7skp166
Rn7skp167
Rn7skp169
Rn7skp175
Rn7skp178
Rn7skp180
Rn7skp183
Rn7skp185
Rn7skp187
Rn7skp190
Rn7skp191
Rn7skp192
Rn7skp193
Rn7skp194
Rn7skp195
Rn7skp198
Rn7skp199
Rn7skp2
Rn7skp20
Rn7skp202
Rn7skp204
Rn7skp206
Rn7skp207
Rn7skp208
Rn7skp212
Rn7skp214
Rn7skp220
Rn7skp223
Rn7skp226
Rn7skp228
Rn7skp23
Rn7skp230
Rn7skp232
Rn7skp233
Rn7skp234
Rn7skp235
Rn7skp237
Rn7skp238
Rn7skp240
Rn7skp242
Rn7skp244
Rn7skp246
Rn7skp248
Rn7skp249
Rn7skp250
Rn7skp251
Rn7skp252
Rn7skp253
Rn7skp256
Rn7skp257
Rn7skp258
Rn7skp262
Rn7skp263
Rn7skp264
Rn7skp266
Rn7skp268
Rn7skp272
Rn7skp273
Rn7skp277
Rn7skp28
Rn7skp281
Rn7skp284
Rn7skp288
Rn7skp289
Rn7skp291
Rn7skp292
Rn7skp293
Rn7skp295
Rn7skp296
Rn7skp297
Rn7skp298
Rn7skp30
Rn7skp32
Rn7skp34
Rn7skp35
Rn7skp4
Rn7skp40
Rn7skp42
Rn7skp43
Rn7skp46
Rn7skp49
Rn7skp51
Rn7skp53
Rn7skp56
Rn7skp57
Rn7skp59
Rn7skp61
Rn7skp62
Rn7skp64
Rn7skp65
Rn7skp68
Rn7skp69
Rn7skp72
Rn7skp74
Rn7skp75
Rn7skp8
Rn7skp80
Rn7skp81
Rn7skp83
Rn7skp86
Rn7skp87
Rn7skp89
Rn7skp9
Rn7skp92
Rn7skp97
Rn7sl1
Rn7sl101p
Rn7sl105p
Rn7sl107p
Rn7sl108p
Rn7sl116p
Rn7sl117p
Rn7sl120p
Rn7sl122p
Rn7sl124p
Rn7sl125p
Rn7sl127p
Rn7sl128p
Rn7sl132p
Rn7sl145p
Rn7sl146p
Rn7sl147p
Rn7sl14p
Rn7sl150p
Rn7sl153p
Rn7sl155p
Rn7sl15p
Rn7sl162p
Rn7sl166p
Rn7sl167p
Rn7sl169p
Rn7sl16p
Rn7sl172p
Rn7sl174p
Rn7sl177p
Rn7sl180p
Rn7sl181p
Rn7sl183p
Rn7sl184p
Rn7sl186p
Rn7sl189p
Rn7sl18p
Rn7sl191p
Rn7sl198p
Rn7sl2
Rn7sl200p
Rn7sl203p
Rn7sl209p
Rn7sl20p
Rn7sl210p
Rn7sl211p
Rn7sl213p
Rn7sl215p
Rn7sl216p
Rn7sl221p
Rn7sl222p
Rn7sl225p
Rn7sl228p
Rn7sl230p
Rn7sl237p
Rn7sl23p
Rn7sl241p
Rn7sl242p
Rn7sl244p
Rn7sl246p
Rn7sl252p
Rn7sl265p
Rn7sl267p
Rn7sl26p
Rn7sl272p
Rn7sl275p
Rn7sl284p
Rn7sl288p
Rn7sl292p
Rn7sl296p
Rn7sl299p
Rn7sl3
Rn7sl300p
Rn7sl306p
Rn7sl307p
Rn7sl308p
Rn7sl309p
Rn7sl30p
Rn7sl311p
Rn7sl314p
Rn7sl320p
Rn7sl328p
Rn7sl32p
Rn7sl333p
Rn7sl335p
Rn7sl336p
Rn7sl342p
Rn7sl344p
Rn7sl346p
Rn7sl350p
Rn7sl352p
Rn7sl353p
Rn7sl354p
Rn7sl35p
Rn7sl362p
Rn7sl368p
Rn7sl369p
Rn7sl370p
Rn7sl375p
Rn7sl37p
Rn7sl381p
Rn7sl382p
Rn7sl385p
Rn7sl388p
Rn7sl38p
Rn7sl398p
Rn7sl39p
Rn7sl401p
Rn7sl402p
Rn7sl40p
Rn7sl411p
Rn7sl413p
Rn7sl414p
Rn7sl417p
Rn7sl418p
Rn7sl41p
Rn7sl420p
Rn7sl422p
Rn7sl423p
Rn7sl426p
Rn7sl430p
Rn7sl432p
Rn7sl440p
Rn7sl441p
Rn7sl442p
Rn7sl445p
Rn7sl447p
Rn7sl448p
Rn7sl44p
Rn7sl452p
Rn7sl455p
Rn7sl459p
Rn7sl45p
Rn7sl461p
Rn7sl464p
Rn7sl465p
Rn7sl466p
Rn7sl468p
Rn7sl471p
Rn7sl472p
Rn7sl474p
Rn7sl475p
Rn7sl477p
Rn7sl47p
Rn7sl480p
Rn7sl482p
Rn7sl487p
Rn7sl488p
Rn7sl48p
Rn7sl493p
Rn7sl496p
Rn7sl498p
Rn7sl4p
Rn7sl502p
Rn7sl503p
Rn7sl505p
Rn7sl508p
Rn7sl50p
Rn7sl510p
Rn7sl517p
Rn7sl521p
Rn7sl523p
Rn7sl530p
Rn7sl531p
Rn7sl535p
Rn7sl538p
Rn7sl542p
Rn7sl543p
Rn7sl547p
Rn7sl549p
Rn7sl551p
Rn7sl553p
Rn7sl555p
Rn7sl559p
Rn7sl55p
Rn7sl563p
Rn7sl564p
Rn7sl566p
Rn7sl567p
Rn7sl568p
Rn7sl573p
Rn7sl574p
Rn7sl577p
Rn7sl57p
Rn7sl580p
Rn7sl581p
Rn7sl585p
Rn7sl586p
Rn7sl58p
Rn7sl592p
Rn7sl596p
Rn7sl598p
Rn7sl600p
Rn7sl602p
Rn7sl604p
Rn7sl605p
Rn7sl606p
Rn7sl612p
Rn7sl615p
Rn7sl616p
Rn7sl623p
Rn7sl629p
Rn7sl630p
Rn7sl633p
Rn7sl634p
Rn7sl635p
Rn7sl636p
Rn7sl63p
Rn7sl643p
Rn7sl644p
Rn7sl645p
Rn7sl648p
Rn7sl650p
Rn7sl652p
Rn7sl653p
Rn7sl654p
Rn7sl657p
Rn7sl659p
Rn7sl65p
Rn7sl664p
Rn7sl665p
Rn7sl668p
Rn7sl670p
Rn7sl672p
Rn7sl674p
Rn7sl677p
Rn7sl678p
Rn7sl67p
Rn7sl680p
Rn7sl684p
Rn7sl688p
Rn7sl692p
Rn7sl697p
Rn7sl700p
Rn7sl704p
Rn7sl705p
Rn7sl706p
Rn7sl70p
Rn7sl714p
Rn7sl716p
Rn7sl726p
Rn7sl727p
Rn7sl72p
Rn7sl731p
Rn7sl733p
Rn7sl734p
Rn7sl735p
Rn7sl736p
Rn7sl737p
Rn7sl738p
Rn7sl73p
Rn7sl740p
Rn7sl741p
Rn7sl743p
Rn7sl745p
Rn7sl749p
Rn7sl751p
Rn7sl756p
Rn7sl767p
Rn7sl769p
Rn7sl774p
Rn7sl776p
Rn7sl77p
Rn7sl784p
Rn7sl785p
Rn7sl787p
Rn7sl788p
Rn7sl789p
Rn7sl78p
Rn7sl790p
Rn7sl793p
Rn7sl794p
Rn7sl797p
Rn7sl7p
Rn7sl800p
Rn7sl801p
Rn7sl802p
Rn7sl806p
Rn7sl807p
Rn7sl808p
Rn7sl809p
Rn7sl813p
Rn7sl814p
Rn7sl815p
Rn7sl817p
Rn7sl819p
Rn7sl81p
Rn7sl822p
Rn7sl826p
Rn7sl827p
Rn7sl828p
Rn7sl832p
Rn7sl837p
Rn7sl838p
Rn7sl840p
Rn7sl845p
Rn7sl846p
Rn7sl847p
Rn7sl849p
Rn7sl850p
Rn7sl861p
Rn7sl862p
Rn7sl863p
Rn7sl869p
Rn7sl87p
Rn7sl88p
Rn7sl97p
Rna5-8sp2
Rna5s13
Rna5s6
Rna5sp104
Rna5sp105
Rna5sp106
Rna5sp108
Rna5sp110
Rna5sp112
Rna5sp113
Rna5sp114
Rna5sp115
Rna5sp116
Rna5sp118
Rna5sp119
Rna5sp120
Rna5sp121
Rna5sp125
Rna5sp126
Rna5sp127
Rna5sp128
Rna5sp129
Rna5sp134
Rna5sp135
Rna5sp137
Rna5sp138
Rna5sp139
Rna5sp140
Rna5sp141
Rna5sp142
Rna5sp145
Rna5sp146
Rna5sp147
Rna5sp148
Rna5sp150
Rna5sp151
Rna5sp152
Rna5sp154
Rna5sp156
Rna5sp157
Rna5sp158
Rna5sp159
Rna5sp160
Rna5sp162
Rna5sp164
Rna5sp166
Rna5sp168
Rna5sp169
Rna5sp172
Rna5sp176
Rna5sp18
Rna5sp181
Rna5sp182
Rna5sp184
Rna5sp185
Rna5sp189
Rna5sp191
Rna5sp192
Rna5sp194
Rna5sp195
Rna5sp196
Rna5sp197
Rna5sp199
Rna5sp20
Rna5sp200
Rna5sp203
Rna5sp206
Rna5sp207
Rna5sp209
Rna5sp21
Rna5sp211
Rna5sp212
Rna5sp215
Rna5sp216
Rna5sp217
Rna5sp218
Rna5sp219
Rna5sp22
Rna5sp220
Rna5sp221
Rna5sp222
Rna5sp223
Rna5sp227
Rna5sp228
Rna5sp23
Rna5sp231
Rna5sp233
Rna5sp234
Rna5sp236
Rna5sp239
Rna5sp240
Rna5sp241
Rna5sp245
Rna5sp247
Rna5sp248
Rna5sp249
Rna5sp252
Rna5sp258
Rna5sp259
Rna5sp260
Rna5sp261
Rna5sp264
Rna5sp265
Rna5sp268
Rna5sp270
Rna5sp272
Rna5sp273
Rna5sp274
Rna5sp275
Rna5sp277
Rna5sp278
Rna5sp281
Rna5sp282
Rna5sp285
Rna5sp286
Rna5sp287
Rna5sp288
Rna5sp289
Rna5sp290
Rna5sp291
Rna5sp293
Rna5sp294
Rna5sp296
Rna5sp297
Rna5sp299
Rna5sp301
Rna5sp305
Rna5sp307
Rna5sp308
Rna5sp309
Rna5sp318
Rna5sp320
Rna5sp321
Rna5sp322
Rna5sp323
Rna5sp324
Rna5sp325
Rna5sp328
Rna5sp33
Rna5sp330
Rna5sp335
Rna5sp336
Rna5sp337
Rna5sp339
Rna5sp34
Rna5sp340
Rna5sp343
Rna5sp344
Rna5sp345
Rna5sp347
Rna5sp351
Rna5sp352
Rna5sp353
Rna5sp354
Rna5sp359
Rna5sp36
Rna5sp360
Rna5sp361
Rna5sp362
Rna5sp363
Rna5sp364
Rna5sp366
Rna5sp367
Rna5sp368
Rna5sp369
Rna5sp370
Rna5sp371
Rna5sp378
Rna5sp382
Rna5sp384
Rna5sp385
Rna5sp387
Rna5sp389
Rna5sp39
Rna5sp390
Rna5sp391
Rna5sp395
Rna5sp396
Rna5sp397
Rna5sp399
Rna5sp40
Rna5sp400
Rna5sp427
Rna5sp429
Rna5sp431
Rna5sp433
Rna5sp435
Rna5sp439
Rna5sp44
Rna5sp440
Rna5sp442
Rna5sp443
Rna5sp444
Rna5sp445
Rna5sp447
Rna5sp448
Rna5sp451
Rna5sp452
Rna5sp453
Rna5sp454
Rna5sp455
Rna5sp456
Rna5sp46
Rna5sp460
Rna5sp465
Rna5sp467
Rna5sp469
Rna5sp47
Rna5sp470
Rna5sp473
Rna5sp477
Rna5sp479
Rna5sp480
Rna5sp482
Rna5sp483
Rna5sp484
Rna5sp486
Rna5sp488
Rna5sp49
Rna5sp490
Rna5sp492
Rna5sp493
Rna5sp494
Rna5sp507
Rna5sp512
Rna5sp514
Rna5sp516
Rna5sp525
Rna5sp527
Rna5sp53
Rna5sp534
Rna5sp535
Rna5sp54
Rna5sp60
Rna5sp67
Rna5sp68
Rna5sp72
Rna5sp73
Rna5sp74
Rna5sp76
Rna5sp78
Rna5sp85
Rna5sp86
Rna5sp89
Rna5sp90
Rna5sp92
Rna5sp96
Rna5sp99
Rnase1
Rnase11
Rnase3
Rnase4
Rnase7
Rnase8
Rnaseh1
Rnaseh1-as1
Rnaseh2a
Rnaseh2b
Rnaseh2b-as1
Rnaseh2c
Rnasek
Rnasek-c17orf49
Rnasel
Rnaset2
Rnd1
Rnd2
Rnd3
Rnf10
Rnf103
Rnf103-chmp3
Rnf11
Rnf111
Rnf113b
Rnf114
Rnf11p2
Rnf121
Rnf123
Rnf125
Rnf126
Rnf126p1
Rnf128
Rnf13
Rnf130
Rnf133
Rnf135
Rnf138
Rnf138p1
Rnf138p2
Rnf139
Rnf139-as1
Rnf14
Rnf141
Rnf144a
Rnf144a-as1
Rnf144b
Rnf145
Rnf146
Rnf148
Rnf149
Rnf151
Rnf152
Rnf152p1
Rnf157
Rnf157-as1
Rnf165
Rnf166
Rnf167
Rnf168
Rnf170
Rnf175
Rnf181
Rnf182
Rnf183
Rnf185
Rnf185-as1
Rnf187
Rnf19a
Rnf19b
Rnf2
Rnf20
Rnf207
Rnf208
Rnf212
Rnf212b
Rnf214
Rnf215
Rnf216p1
Rnf217
Rnf217-as1
Rnf219-as1
Rnf220
Rnf224
Rnf225
Rnf227
Rnf24
Rnf26
Rnf2p1
Rnf31
Rnf32
Rnf34
Rnf38
Rnf4
Rnf40
Rnf41
Rnf43
Rnf44
Rnf5
Rnf5p1
Rnf6
Rnf6p1
Rnf7
Rnf7p1
Rnf8
Rnft1
Rnft1-dt
Rnft2
Rngtt
Rngttp1
Rnls
Rnmt
Rnmtl1p2
Rnpc3
Rnpep
Rnpepl1
Rnps1
Rnu105b
Rnu105c
Rnu11
Rnu1-1
Rnu1-100p
Rnu1-103p
Rnu1-105p
Rnu1-106p
Rnu1-108p
Rnu1-109p
Rnu1-117p
Rnu1-119p
Rnu1-120p
Rnu1-122p
Rnu1-124p
Rnu11-2p
Rnu1-133p
Rnu1-134p
Rnu1-138p
Rnu1-13p
Rnu1-141p
Rnu1-142p
Rnu1-146p
Rnu1-149p
Rnu1-14p
Rnu1-15p
Rnu11-5p
Rnu12
Rnu1-2
Rnu1-20p
Rnu1-23p
Rnu1-28p
Rnu1-32p
Rnu1-33p
Rnu1-34p
Rnu1-36p
Rnu1-43p
Rnu1-44p
Rnu1-45p
Rnu1-46p
Rnu1-49p
Rnu1-51p
Rnu1-52p
Rnu1-54p
Rnu1-55p
Rnu1-5p
Rnu1-70p
Rnu1-73p
Rnu1-74p
Rnu1-75p
Rnu1-77p
Rnu1-7p
Rnu1-83p
Rnu1-84p
Rnu1-85p
Rnu1-88p
Rnu1-8p
Rnu1-92p
Rnu1-96p
Rnu2-1
Rnu2-10p
Rnu2-13p
Rnu2-14p
Rnu2-15p
Rnu2-17p
Rnu2-19p
Rnu2-21p
Rnu2-23p
Rnu2-25p
Rnu2-27p
Rnu2-2p
Rnu2-30p
Rnu2-31p
Rnu2-33p
Rnu2-34p
Rnu2-39p
Rnu2-42p
Rnu2-45p
Rnu2-46p
Rnu2-51p
Rnu2-53p
Rnu2-54p
Rnu2-56p
Rnu2-58p
Rnu2-5p
Rnu2-60p
Rnu2-61p
Rnu2-63p
Rnu2-65p
Rnu2-69p
Rnu2-6p
Rnu2-71p
Rnu2-72p
Rnu2-8p
Rnu4-1
Rnu4-10p
Rnu4-16p
Rnu4-2
Rnu4-24p
Rnu4-25p
Rnu4-26p
Rnu4-27p
Rnu4-28p
Rnu4-29p
Rnu4-30p
Rnu4-31p
Rnu4-32p
Rnu4-33p
Rnu4-34p
Rnu4-35p
Rnu4-38p
Rnu4-40p
Rnu4-42p
Rnu4-48p
Rnu4-49p
Rnu4-4p
Rnu4-52p
Rnu4-53p
Rnu4-54p
Rnu4-57p
Rnu4-59p
Rnu4-5p
Rnu4-60p
Rnu4-65p
Rnu4-67p
Rnu4-6p
Rnu4-70p
Rnu4-71p
Rnu4-72p
Rnu4-74p
Rnu4-75p
Rnu4-80p
Rnu4-83p
Rnu4-86p
Rnu4-87p
Rnu4-8p
Rnu4-91p
Rnu4atac
Rnu4atac11p
Rnu4atac12p
Rnu4atac14p
Rnu4atac15p
Rnu4atac16p
Rnu4atac18p
Rnu4atac2p
Rnu4atac6p
Rnu4atac7p
Rnu4atac9p
Rnu5a-1
Rnu5a-2p
Rnu5a-3p
Rnu5a-6p
Rnu5a-8p
Rnu5b-1
Rnu5b-2p
Rnu5b-4p
Rnu5b-6p
Rnu5d-1
Rnu5e-1
Rnu5e-3p
Rnu5e-4p
Rnu5e-6p
Rnu5e-7p
Rnu5e-9p
Rnu5f-1
Rnu5f-3p
Rnu5f-8p
Rnu6-1
Rnu6-1000p
Rnu6-1003p
Rnu6-1004p
Rnu6-1005p
Rnu6-1006p
Rnu6-1008p
Rnu6-1009p
Rnu6-1011p
Rnu6-1012p
Rnu6-1013p
Rnu6-1016p
Rnu6-1018p
Rnu6-1019p
Rnu6-101p
Rnu6-1020p
Rnu6-1021p
Rnu6-1022p
Rnu6-1023p
Rnu6-1024p
Rnu6-1025p
Rnu6-1031p
Rnu6-1032p
Rnu6-1034p
Rnu6-1035p
Rnu6-1036p
Rnu6-103p
Rnu6-1042p
Rnu6-1043p
Rnu6-1044p
Rnu6-1045p
Rnu6-1046p
Rnu6-1047p
Rnu6-1048p
Rnu6-1049p
Rnu6-1055p
Rnu6-1057p
Rnu6-1059p
Rnu6-105p
Rnu6-1062p
Rnu6-1065p
Rnu6-1066p
Rnu6-1067p
Rnu6-1068p
Rnu6-1073p
Rnu6-1077p
Rnu6-1079p
Rnu6-107p
Rnu6-1080p
Rnu6-1081p
Rnu6-1082p
Rnu6-1083p
Rnu6-1085p
Rnu6-1086p
Rnu6-1087p
Rnu6-1089p
Rnu6-108p
Rnu6-1090p
Rnu6-1092p
Rnu6-1093p
Rnu6-1102p
Rnu6-1106p
Rnu6-1107p
Rnu6-1108p
Rnu6-1109p
Rnu6-1110p
Rnu6-1111p
Rnu6-1119p
Rnu6-1121p
Rnu6-1128p
Rnu6-1129p
Rnu6-112p
Rnu6-1130p
Rnu6-1131p
Rnu6-1132p
Rnu6-1133p
Rnu6-1134p
Rnu6-1136p
Rnu6-1137p
Rnu6-1138p
Rnu6-1141p
Rnu6-1143p
Rnu6-1144p
Rnu6-1145p
Rnu6-1146p
Rnu6-1147p
Rnu6-1148p
Rnu6-1151p
Rnu6-1152p
Rnu6-1153p
Rnu6-1155p
Rnu6-1158p
Rnu6-1159p
Rnu6-115p
Rnu6-1167p
Rnu6-1169p
Rnu6-116p
Rnu6-1172p
Rnu6-1174p
Rnu6-1175p
Rnu6-1176p
Rnu6-1177p
Rnu6-1178p
Rnu6-117p
Rnu6-1180p
Rnu6-1181p
Rnu6-1184p
Rnu6-1187p
Rnu6-1188p
Rnu6-1191p
Rnu6-1193p
Rnu6-1195p
Rnu6-1197p
Rnu6-119p
Rnu6-11p
Rnu6-1204p
Rnu6-1205p
Rnu6-1207p
Rnu6-1208p
Rnu6-1209p
Rnu6-120p
Rnu6-1210p
Rnu6-1211p
Rnu6-1212p
Rnu6-1214p
Rnu6-1215p
Rnu6-1216p
Rnu6-1218p
Rnu6-1219p
Rnu6-121p
Rnu6-1224p
Rnu6-1225p
Rnu6-1226p
Rnu6-1227p
Rnu6-122p
Rnu6-1234p
Rnu6-1236p
Rnu6-1237p
Rnu6-1239p
Rnu6-123p
Rnu6-1242p
Rnu6-1247p
Rnu6-1248p
Rnu6-1249p
Rnu6-1250p
Rnu6-1251p
Rnu6-1252p
Rnu6-1257p
Rnu6-125p
Rnu6-1260p
Rnu6-1261p
Rnu6-1262p
Rnu6-1263p
Rnu6-1266p
Rnu6-1267p
Rnu6-1272p
Rnu6-1273p
Rnu6-1274p
Rnu6-1275p
Rnu6-1276p
Rnu6-1277p
Rnu6-1278p
Rnu6-1279p
Rnu6-1281p
Rnu6-1283p
Rnu6-1284p
Rnu6-1286p
Rnu6-1289p
Rnu6-128p
Rnu6-1290p
Rnu6-1291p
Rnu6-1292p
Rnu6-1294p
Rnu6-1296p
Rnu6-1297p
Rnu6-1298p
Rnu6-1299p
Rnu6-12p
Rnu6-1301p
Rnu6-1304p
Rnu6-1305p
Rnu6-1307p
Rnu6-1308p
Rnu6-1309p
Rnu6-130p
Rnu6-1310p
Rnu6-1311p
Rnu6-1317p
Rnu6-1318p
Rnu6-131p
Rnu6-1322p
Rnu6-1327p
Rnu6-1328p
Rnu6-1330p
Rnu6-1332p
Rnu6-1334p
Rnu6-1336p
Rnu6-1338p
Rnu6-137p
Rnu6-139p
Rnu6-13p
Rnu6-141p
Rnu6-144p
Rnu6-145p
Rnu6-14p
Rnu6-150p
Rnu6-151p
Rnu6-155p
Rnu6-157p
Rnu6-160p
Rnu6-161p
Rnu6-163p
Rnu6-167p
Rnu6-169p
Rnu6-174p
Rnu6-176p
Rnu6-177p
Rnu6-178p
Rnu6-179p
Rnu6-180p
Rnu6-181p
Rnu6-182p
Rnu6-189p
Rnu6-193p
Rnu6-194p
Rnu6-196p
Rnu6-199p
Rnu6-19p
Rnu6-2
Rnu6-202p
Rnu6-204p
Rnu6-205p
Rnu6-206p
Rnu6-207p
Rnu6-209p
Rnu6-20p
Rnu6-212p
Rnu6-213p
Rnu6-215p
Rnu6-216p
Rnu6-218p
Rnu6-221p
Rnu6-222p
Rnu6-223p
Rnu6-225p
Rnu6-228p
Rnu6-229p
Rnu6-22p
Rnu6-231p
Rnu6-234p
Rnu6-237p
Rnu6-238p
Rnu6-240p
Rnu6-243p
Rnu6-246p
Rnu6-247p
Rnu6-248p
Rnu6-249p
Rnu6-251p
Rnu6-252p
Rnu6-253p
Rnu6-254p
Rnu6-257p
Rnu6-260p
Rnu6-262p
Rnu6-266p
Rnu6-268p
Rnu6-273p
Rnu6-275p
Rnu6-276p
Rnu6-277p
Rnu6-279p
Rnu6-27p
Rnu6-280p
Rnu6-281p
Rnu6-282p
Rnu6-283p
Rnu6-288p
Rnu6-28p
Rnu6-293p
Rnu6-296p
Rnu6-299p
Rnu6-29p
Rnu6-301p
Rnu6-306p
Rnu6-307p
Rnu6-308p
Rnu6-310p
Rnu6-312p
Rnu6-314p
Rnu6-315p
Rnu6-316p
Rnu6-319p
Rnu6-321p
Rnu6-324p
Rnu6-32p
Rnu6-331p
Rnu6-334p
Rnu6-339p
Rnu6-340p
Rnu6-341p
Rnu6-342p
Rnu6-343p
Rnu6-344p
Rnu6-345p
Rnu6-348p
Rnu6-351p
Rnu6-358p
Rnu6-363p
Rnu6-365p
Rnu6-369p
Rnu6-36p
Rnu6-375p
Rnu6-376p
Rnu6-378p
Rnu6-37p
Rnu6-380p
Rnu6-381p
Rnu6-384p
Rnu6-387p
Rnu6-390p
Rnu6-391p
Rnu6-392p
Rnu6-394p
Rnu6-397p
Rnu6-398p
Rnu6-399p
Rnu6-401p
Rnu6-402p
Rnu6-403p
Rnu6-405p
Rnu6-406p
Rnu6-408p
Rnu6-409p
Rnu6-40p
Rnu6-410p
Rnu6-413p
Rnu6-415p
Rnu6-417p
Rnu6-419p
Rnu6-422p
Rnu6-426p
Rnu6-428p
Rnu6-42p
Rnu6-430p
Rnu6-431p
Rnu6-433p
Rnu6-435p
Rnu6-437p
Rnu6-440p
Rnu6-441p
Rnu6-442p
Rnu6-444p
Rnu6-445p
Rnu6-448p
Rnu6-449p
Rnu6-44p
Rnu6-450p
Rnu6-451p
Rnu6-456p
Rnu6-460p
Rnu6-461p
Rnu6-463p
Rnu6-466p
Rnu6-470p
Rnu6-480p
Rnu6-481p
Rnu6-484p
Rnu6-488p
Rnu6-490p
Rnu6-491p
Rnu6-492p
Rnu6-497p
Rnu6-499p
Rnu6-49p
Rnu6-505p
Rnu6-506p
Rnu6-507p
Rnu6-509p
Rnu6-510p
Rnu6-514p
Rnu6-518p
Rnu6-519p
Rnu6-522p
Rnu6-526p
Rnu6-527p
Rnu6-530p
Rnu6-531p
Rnu6-532p
Rnu6-534p
Rnu6-535p
Rnu6-537p
Rnu6-539p
Rnu6-53p
Rnu6-541p
Rnu6-542p
Rnu6-544p
Rnu6-545p
Rnu6-546p
Rnu6-547p
Rnu6-548p
Rnu6-549p
Rnu6-54p
Rnu6-552p
Rnu6-553p
Rnu6-554p
Rnu6-557p
Rnu6-559p
Rnu6-560p
Rnu6-562p
Rnu6-563p
Rnu6-564p
Rnu6-565p
Rnu6-566p
Rnu6-567p
Rnu6-56p
Rnu6-570p
Rnu6-579p
Rnu6-57p
Rnu6-580p
Rnu6-581p
Rnu6-582p
Rnu6-583p
Rnu6-584p
Rnu6-586p
Rnu6-588p
Rnu6-592p
Rnu6-593p
Rnu6-596p
Rnu6-597p
Rnu6-599p
Rnu6-59p
Rnu6-5p
Rnu6-600p
Rnu6-601p
Rnu6-602p
Rnu6-605p
Rnu6-606p
Rnu6-607p
Rnu6-608p
Rnu6-609p
Rnu6-60p
Rnu6-611p
Rnu6-612p
Rnu6-613p
Rnu6-621p
Rnu6-622p
Rnu6-623p
Rnu6-628p
Rnu6-62p
Rnu6-634p
Rnu6-636p
Rnu6-638p
Rnu6-639p
Rnu6-640p
Rnu6-641p
Rnu6-644p
Rnu6-645p
Rnu6-648p
Rnu6-649p
Rnu6-64p
Rnu6-650p
Rnu6-651p
Rnu6-652p
Rnu6-653p
Rnu6-655p
Rnu6-657p
Rnu6-658p
Rnu6-65p
Rnu6-663p
Rnu6-665p
Rnu6-666p
Rnu6-667p
Rnu6-668p
Rnu6-669p
Rnu6-672p
Rnu6-673p
Rnu6-674p
Rnu6-677p
Rnu6-678p
Rnu6-680p
Rnu6-681p
Rnu6-682p
Rnu6-684p
Rnu6-685p
Rnu6-687p
Rnu6-689p
Rnu6-68p
Rnu6-690p
Rnu6-693p
Rnu6-697p
Rnu6-699p
Rnu6-6p
Rnu6-7
Rnu6-700p
Rnu6-702p
Rnu6-703p
Rnu6-708p
Rnu6-70p
Rnu6-710p
Rnu6-712p
Rnu6-713p
Rnu6-714p
Rnu6-718p
Rnu6-720p
Rnu6-721p
Rnu6-722p
Rnu6-723p
Rnu6-724p
Rnu6-726p
Rnu6-727p
Rnu6-728p
Rnu6-733p
Rnu6-735p
Rnu6-737p
Rnu6-739p
Rnu6-73p
Rnu6-740p
Rnu6-742p
Rnu6-743p
Rnu6-744p
Rnu6-745p
Rnu6-74p
Rnu6-750p
Rnu6-754p
Rnu6-757p
Rnu6-763p
Rnu6-764p
Rnu6-765p
Rnu6-769p
Rnu6-770p
Rnu6-772p
Rnu6-774p
Rnu6-775p
Rnu6-776p
Rnu6-77p
Rnu6-780p
Rnu6-784p
Rnu6-787p
Rnu6-788p
Rnu6-789p
Rnu6-790p
Rnu6-793p
Rnu6-796p
Rnu6-797p
Rnu6-8
Rnu6-800p
Rnu6-803p
Rnu6-806p
Rnu6-807p
Rnu6-808p
Rnu6-810p
Rnu6-813p
Rnu6-817p
Rnu6-819p
Rnu6-81p
Rnu6-820p
Rnu6-821p
Rnu6-823p
Rnu6-824p
Rnu6-826p
Rnu6-829p
Rnu6-82p
Rnu6-830p
Rnu6-834p
Rnu6-835p
Rnu6-837p
Rnu6-838p
Rnu6-839p
Rnu6-83p
Rnu6-840p
Rnu6-842p
Rnu6-843p
Rnu6-845p
Rnu6-849p
Rnu6-84p
Rnu6-851p
Rnu6-853p
Rnu6-854p
Rnu6-855p
Rnu6-856p
Rnu6-857p
Rnu6-859p
Rnu6-85p
Rnu6-861p
Rnu6-863p
Rnu6-864p
Rnu6-869p
Rnu6-86p
Rnu6-873p
Rnu6-874p
Rnu6-875p
Rnu6-876p
Rnu6-877p
Rnu6-87p
Rnu6-880p
Rnu6-881p
Rnu6-882p
Rnu6-886p
Rnu6-888p
Rnu6-890p
Rnu6-891p
Rnu6-895p
Rnu6-898p
Rnu6-899p
Rnu6-89p
Rnu6-9
Rnu6-903p
Rnu6-905p
Rnu6-907p
Rnu6-909p
Rnu6-90p
Rnu6-910p
Rnu6-911p
Rnu6-913p
Rnu6-914p
Rnu6-915p
Rnu6-916p
Rnu6-917p
Rnu6-919p
Rnu6-920p
Rnu6-921p
Rnu6-922p
Rnu6-923p
Rnu6-925p
Rnu6-927p
Rnu6-928p
Rnu6-929p
Rnu6-92p
Rnu6-930p
Rnu6-931p
Rnu6-939p
Rnu6-942p
Rnu6-945p
Rnu6-946p
Rnu6-947p
Rnu6-94p
Rnu6-951p
Rnu6-952p
Rnu6-953p
Rnu6-956p
Rnu6-958p
Rnu6-95p
Rnu6-960p
Rnu6-961p
Rnu6-964p
Rnu6-966p
Rnu6-968p
Rnu6-970p
Rnu6-972p
Rnu6-976p
Rnu6-978p
Rnu6-979p
Rnu6-984p
Rnu6-988p
Rnu6-989p
Rnu6-990p
Rnu6-992p
Rnu6-996p
Rnu6-997p
Rnu6-998p
Rnu6-999p
Rnu6-99p
Rnu6atac
Rnu6atac11p
Rnu6atac12p
Rnu6atac14p
Rnu6atac16p
Rnu6atac20p
Rnu6atac23p
Rnu6atac24p
Rnu6atac28p
Rnu6atac29p
Rnu6atac30p
Rnu6atac31p
Rnu6atac32p
Rnu6atac33p
Rnu6atac35p
Rnu6atac36p
Rnu6atac37p
Rnu6atac39p
Rnu6atac40p
Rnu6atac41p
Rnu6atac42p
Rnu6atac7p
Rnu6atac9p
Rnu7-1
Rnu7-103p
Rnu7-104p
Rnu7-106p
Rnu7-10p
Rnu7-113p
Rnu7-115p
Rnu7-116p
Rnu7-119p
Rnu7-11p
Rnu7-120p
Rnu7-121p
Rnu7-123p
Rnu7-125p
Rnu7-128p
Rnu7-12p
Rnu7-134p
Rnu7-137p
Rnu7-138p
Rnu7-13p
Rnu7-141p
Rnu7-147p
Rnu7-148p
Rnu7-14p
Rnu7-151p
Rnu7-153p
Rnu7-155p
Rnu7-156p
Rnu7-161p
Rnu7-164p
Rnu7-169p
Rnu7-174p
Rnu7-175p
Rnu7-179p
Rnu7-180p
Rnu7-183p
Rnu7-186p
Rnu7-188p
Rnu7-18p
Rnu7-190p
Rnu7-194p
Rnu7-195p
Rnu7-196p
Rnu7-19p
Rnu7-21p
Rnu7-25p
Rnu7-26p
Rnu7-27p
Rnu7-28p
Rnu7-29p
Rnu7-34p
Rnu7-35p
Rnu7-37p
Rnu7-38p
Rnu7-3p
Rnu7-40p
Rnu7-41p
Rnu7-43p
Rnu7-45p
Rnu7-47p
Rnu7-48p
Rnu7-4p
Rnu7-50p
Rnu7-51p
Rnu7-53p
Rnu7-54p
Rnu7-55p
Rnu7-56p
Rnu7-57p
Rnu7-59p
Rnu7-65p
Rnu7-66p
Rnu7-69p
Rnu7-70p
Rnu7-71p
Rnu7-73p
Rnu7-74p
Rnu7-75p
Rnu7-79p
Rnu7-80p
Rnu7-81p
Rnu7-82p
Rnu7-84p
Rnu7-85p
Rnu7-88p
Rnu7-8p
Rnu7-92p
Rnu7-94p
Rnu7-95p
Rnu7-96p
Rnvu1-1
Rnvu1-14
Rnvu1-15
Rnvu1-17
Rnvu1-19
Rnvu1-3
Rnvu1-4
Rnvu1-6
Rnvu1-7
Rny1
Rny1p1
Rny1p10
Rny1p11
Rny1p12
Rny1p13
Rny1p14
Rny1p15
Rny1p16
Rny1p2
Rny1p3
Rny1p4
Rny1p5
Rny1p6
Rny1p7
Rny3
Rny3p11
Rny3p12
Rny3p15
Rny3p16
Rny3p2
Rny3p4
Rny3p5
Rny3p7
Rny3p9
Rny4
Rny4p10
Rny4p13
Rny4p14
Rny4p17
Rny4p18
Rny4p19
Rny4p25
Rny4p28
Rny4p34
Rny4p36
Rny4p37
Rny4p6
Rny4p7
Rny4p9
Ro60
Robo1
Robo2
Robo2p1
Robo3
Robo4
Rock1
Rock1p1
Rock2
Rogdi
Rom1
Romo1
Ropn1
Ropn1b
Ropn1l
Ropn1l-as1
Ror1
Ror2
Rora
Rora-as1
Rorb-as1
Rp1
Rp9
Rpa1
Rpa2
Rpa2p1
Rpa2p2
Rpa3
Rpa4
Rpain
Rpap2
Rpap3
Rparp-as1
Rpe
Rpel1
Rpep1
Rpep5
Rpf1
Rpf2
Rpf2p1
Rpf2p2
Rpgr
Rpgrip1
Rpgrip1l
Rph3a
Rph3al
Rpl10
Rpl10a
Rpl10ap1
Rpl10ap3
Rpl10ap6
Rpl10p1
Rpl10p10
Rpl10p11
Rpl10p12
Rpl10p14
Rpl10p15
Rpl10p18
Rpl10p2
Rpl11
Rpl11p4
Rpl12
Rpl12p1
Rpl12p11
Rpl12p14
Rpl12p16
Rpl12p17
Rpl12p20
Rpl12p21
Rpl12p22
Rpl12p23
Rpl12p24
Rpl12p25
Rpl12p27
Rpl12p28
Rpl12p29
Rpl12p30
Rpl12p31
Rpl12p38
Rpl12p44
Rpl12p47
Rpl12p48
Rpl12p5
Rpl12p50
Rpl12p6
Rpl12p9
Rpl13
Rpl13a
Rpl13ap17
Rpl13ap19
Rpl13ap2
Rpl13ap23
Rpl13ap5
Rpl13ap6
Rpl13ap7
Rpl13p12
Rpl13p5
Rpl13p6
Rpl14
Rpl14p1
Rpl15
Rpl15p18
Rpl15p20
Rpl15p3
Rpl15p4
Rpl17
Rpl17p11
Rpl17p17
Rpl17p19
Rpl17p2
Rpl17p20
Rpl17p25
Rpl17p26
Rpl17p36
Rpl17p40
Rpl17p41
Rpl17p43
Rpl17p46
Rpl18
Rpl18a
Rpl18ap14
Rpl18ap2
Rpl18ap3
Rpl18ap8
Rpl18p1
Rpl18p10
Rpl19
Rpl19p1
Rpl19p11
Rpl19p13
Rpl19p14
Rpl19p18
Rpl21
Rpl21p1
Rpl21p10
Rpl21p106
Rpl21p109
Rpl21p11
Rpl21p12
Rpl21p123
Rpl21p127
Rpl21p129
Rpl21p133
Rpl21p135
Rpl21p136
Rpl21p17
Rpl21p18
Rpl21p2
Rpl21p24
Rpl21p4
Rpl21p40
Rpl21p42
Rpl21p50
Rpl21p6
Rpl21p65
Rpl21p66
Rpl21p67
Rpl21p71
Rpl21p75
Rpl21p8
Rpl21p88
Rpl21p9
Rpl21p90
Rpl21p92
Rpl21p93
Rpl21p99
Rpl22l1
Rpl22p1
Rpl22p10
Rpl22p11
Rpl22p12
Rpl22p13
Rpl22p14
Rpl22p24
Rpl22p7
Rpl22p8
Rpl23
Rpl23a
Rpl23ap1
Rpl23ap12
Rpl23ap15
Rpl23ap16
Rpl23ap19
Rpl23ap2
Rpl23ap22
Rpl23ap23
Rpl23ap28
Rpl23ap30
Rpl23ap32
Rpl23ap36
Rpl23ap37
Rpl23ap38
Rpl23ap42
Rpl23ap44
Rpl23ap46
Rpl23ap48
Rpl23ap50
Rpl23ap52
Rpl23ap55
Rpl23ap56
Rpl23ap58
Rpl23ap59
Rpl23ap6
Rpl23ap61
Rpl23ap62
Rpl23ap64
Rpl23ap66
Rpl23ap68
Rpl23ap7
Rpl23ap70
Rpl23ap74
Rpl23ap76
Rpl23ap77
Rpl23ap8
Rpl23ap82
Rpl23ap85
Rpl23ap89
Rpl23ap90
Rpl23ap92
Rpl23ap93
Rpl23ap94
Rpl23ap95
Rpl23ap96
Rpl23p10
Rpl23p2
Rpl23p4
Rpl24
Rpl24p2
Rpl24p4
Rpl24p8
Rpl26
Rpl26l1
Rpl26p20
Rpl26p29
Rpl26p3
Rpl26p34
Rpl26p35
Rpl27
Rpl27a
Rpl27p12
Rpl28
Rpl29p11
Rpl29p14
Rpl29p28
Rpl29p3
Rpl29p30
Rpl29p33
Rpl29p7
Rpl3
Rpl30
Rpl30p1
Rpl30p10
Rpl30p4
Rpl30p6
Rpl31
Rpl31p11
Rpl31p13
Rpl31p2
Rpl31p20
Rpl31p40
Rpl31p50
Rpl31p53
Rpl31p57
Rpl32
Rpl32p14
Rpl32p3
Rpl32p33
Rpl32p35
Rpl32p9
Rpl34
Rpl34-as1
Rpl34p1
Rpl34p17
Rpl34p18
Rpl34p21
Rpl34p22
Rpl34p23
Rpl34p26
Rpl34p27
Rpl34p29
Rpl34p3
Rpl34p31
Rpl34p34
Rpl34p6
Rpl35
Rpl35a
Rpl35ap
Rpl35ap12
Rpl35ap15
Rpl35ap18
Rpl35ap19
Rpl35ap21
Rpl35ap22
Rpl35ap25
Rpl35ap26
Rpl35ap28
Rpl35ap3
Rpl35ap31
Rpl35ap32
Rpl35ap33
Rpl35ap35
Rpl35p1
Rpl35p3
Rpl35p6
Rpl35p9
Rpl36
Rpl36a
Rpl36a-hnrnph2
Rpl36al
Rpl36ap13
Rpl36ap21
Rpl36ap26
Rpl36ap29
Rpl36ap35
Rpl36ap36
Rpl36ap39
Rpl36ap40
Rpl36ap41
Rpl36ap43
Rpl36ap6
Rpl36p1
Rpl36p4
Rpl37
Rpl37a
Rpl37ap1
Rpl37p10
Rpl37p15
Rpl37p18
Rpl37p2
Rpl37p23
Rpl37p25
Rpl37p4
Rpl37p6
Rpl38
Rpl38p1
Rpl38p4
Rpl39
Rpl39p
Rpl39p26
Rpl39p28
Rpl39p33
Rpl39p39
Rpl39p40
Rpl39p5
Rpl3p12
Rpl3p13
Rpl3p4
Rpl3p6
Rpl3p7
Rpl4
Rpl41
Rpl41p2
Rpl41p5
Rpl4p1
Rpl4p4
Rpl4p6
Rpl5
Rpl5p10
Rpl5p11
Rpl5p12
Rpl5p13
Rpl5p14
Rpl5p15
Rpl5p16
Rpl5p18
Rpl5p2
Rpl5p21
Rpl5p24
Rpl5p27
Rpl5p28
Rpl5p29
Rpl5p30
Rpl5p31
Rpl5p4
Rpl5p5
Rpl5p6
Rpl6
Rpl6p12
Rpl6p2
Rpl6p24
Rpl6p8
Rpl6p9
Rpl7
Rpl7a
Rpl7ap10
Rpl7ap11
Rpl7ap15
Rpl7ap2
Rpl7ap23
Rpl7ap25
Rpl7ap26
Rpl7ap3
Rpl7ap30
Rpl7ap38
Rpl7ap4
Rpl7ap51
Rpl7ap56
Rpl7ap60
Rpl7ap61
Rpl7ap72
Rpl7ap73
Rpl7ap8
Rpl7l1
Rpl7l1p1
Rpl7l1p12
Rpl7l1p13
Rpl7l1p3
Rpl7l1p5
Rpl7l1p7
Rpl7l1p8
Rpl7p1
Rpl7p10
Rpl7p12
Rpl7p14
Rpl7p15
Rpl7p16
Rpl7p18
Rpl7p20
Rpl7p21
Rpl7p22
Rpl7p24
Rpl7p3
Rpl7p30
Rpl7p31
Rpl7p35
Rpl7p36
Rpl7p37
Rpl7p39
Rpl7p4
Rpl7p41
Rpl7p43
Rpl7p44
Rpl7p46
Rpl7p49
Rpl7p5
Rpl7p56
Rpl7p6
Rpl7p60
Rpl7p7
Rpl7p8
Rpl7p9
Rpl8
Rpl8p2
Rpl9
Rpl9p25
Rpl9p28
Rpl9p29
Rpl9p3
Rpl9p30
Rpl9p31
Rpl9p32
Rpl9p6
Rpl9p9
Rplp0
Rplp0p2
Rplp1
Rplp1p10
Rplp1p11
Rplp1p13
Rplp1p6
Rplp2
Rplp2p1
Rpn1
Rpn2
Rpp14
Rpp21
Rpp30
Rpp38
Rpp40p2
Rpph1
Rpph1-2p
Rpph1-3p
Rprd1a
Rprd1b
Rprd2
Rps10
Rps10-nudt3
Rps10p16
Rps10p20
Rps10p5
Rps10p7
Rps11
Rps11p1
Rps11p5
Rps12
Rps12p16
Rps12p21
Rps12p28
Rps12p5
Rps13
Rps14
Rps14p8
Rps15
Rps15a
Rps15ap10
Rps15ap12
Rps15ap16
Rps15ap25
Rps15ap28
Rps15ap29
Rps15ap3
Rps15ap30
Rps15ap38
Rps15ap5
Rps15ap6
Rps15ap7
Rps15ap9
Rps16
Rps16p5
Rps17
Rps17p1
Rps17p13
Rps17p14
Rps17p15
Rps17p2
Rps17p5
Rps17p8
Rps18
Rps18p1
Rps18p13
Rps18p6
Rps18p9
Rps19
Rps19bp1
Rps19p1
Rps19p3
Rps20
Rps20p1
Rps20p10
Rps20p15
Rps20p22
Rps20p25
Rps20p33
Rps20p4
Rps21
Rps21p1
Rps21p4
Rps23
Rps23p2
Rps23p3
Rps23p5
Rps23p6
Rps23p8
Rps24
Rps24p12
Rps24p16
Rps24p18
Rps25
Rps26
Rps26p11
Rps26p21
Rps26p31
Rps26p38
Rps26p39
Rps26p4
Rps26p41
Rps26p42
Rps26p45
Rps26p49
Rps26p5
Rps26p52
Rps27
Rps27a
Rps27ap10
Rps27ap13
Rps27ap14
Rps27ap15
Rps27ap19
Rps27ap2
Rps27ap3
Rps27ap6
Rps27ap7
Rps27ap8
Rps27p12
Rps27p16
Rps27p25
Rps27p29
Rps28
Rps28p7
Rps29
Rps29p1
Rps29p11
Rps29p12
Rps29p14
Rps29p15
Rps29p16
Rps29p19
Rps29p20
Rps29p21
Rps29p22
Rps29p26
Rps29p27
Rps29p31
Rps29p7
Rps29p8
Rps29p9
Rps2p1
Rps2p2
Rps2p28
Rps2p32
Rps2p35
Rps2p36
Rps2p4
Rps2p44
Rps2p45
Rps2p46
Rps2p55
Rps2p6
Rps2p7
Rps3
Rps3a
Rps3ap17
Rps3ap23
Rps3ap24
Rps3ap26
Rps3ap29
Rps3ap30
Rps3ap37
Rps3ap38
Rps3ap44
Rps3ap46
Rps3ap47
Rps3ap49
Rps3ap50
Rps3ap54
Rps3ap6
Rps3ap9
Rps3p2
Rps4x
Rps4xp10
Rps4xp11
Rps4xp12
Rps4xp15
Rps4xp16
Rps4xp18
Rps4xp19
Rps4xp3
Rps4xp4
Rps4xp5
Rps4xp9
Rps4y1
Rps5
Rps5p2
Rps5p3
Rps5p7
Rps6
Rps6ka1
Rps6ka2
Rps6ka2-as1
Rps6ka3
Rps6ka4
Rps6ka5
Rps6ka6
Rps6kb1
Rps6kb2
Rps6kc1
Rps6kl1
Rps6p12
Rps6p14
Rps6p15
Rps6p16
Rps6p20
Rps6p4
Rps6p8
Rps7
Rps7p1
Rps7p11
Rps7p13
Rps7p15
Rps7p7
Rps7p8
Rps8
Rps8p6
Rps9
Rpsa
Rpsap1
Rpsap10
Rpsap11
Rpsap13
Rpsap17
Rpsap18
Rpsap2
Rpsap20
Rpsap22
Rpsap23
Rpsap26
Rpsap27
Rpsap28
Rpsap29
Rpsap31
Rpsap36
Rpsap37
Rpsap46
Rpsap47
Rpsap48
Rpsap5
Rpsap50
Rpsap52
Rpsap53
Rpsap54
Rpsap55
Rpsap57
Rpsap6
Rpsap60
Rpsap61
Rpsap62
Rpsap63
Rpsap64
Rpsap66
Rpsap69
Rpsap7
Rpsap70
Rpsap72
Rpsap75
Rptn
Rptor
Rpusd1
Rpusd2
Rpusd3
Rpusd4
Rrad
Rraga
Rragb
Rragc
Rragd
Rras2
Rrbp1
Rreb1
Rrm1
Rrm1-as1
Rrm2
Rrm2b
Rrm2p2
Rrm2p3
Rrn3
Rrnad1
Rrp1
Rrp12
Rrp15
Rrp1b
Rrp8
Rsad1
Rsad2
Rsbn1
Rsbn1l
Rsf1
Rsf1-it1
Rsl1d1
Rsl24d1
Rsl24d1p1
Rsl24d1p11
Rsl24d1p2
Rsl24d1p3
Rsl24d1p6
Rsl24d1p8
Rsl24d1p9
Rsph1
Rsph10b
Rsph3
Rsph4a
Rsph9
Rspo2
Rspry1
Rsrc1
Rsrc2
Rsrp1
Rsu1
Rsu1p1
Rsu1p2
Rtbdn
Rtca
Rtca-as1
Rtcb
Rtel1
Rtel1-tnfrsf6b
Rtf1
Rtf2
Rtkn
Rtkn2
Rtl10
Rtl5
Rtl8a
Rtl8b
Rtl8c
Rtl9
Rtn1
Rtn2
Rtn3
Rtn4
Rtp2
Rtp5
Rtraf
Rttn
Rubcn
Rubcnl
Rufy1
Rufy2
Rufy3
Rufy4
Rundc1
Rundc3a
Rundc3a-as1
Rundc3b
Runx1
Runx1t1
Runx2
Runx3
Rusc1
Rusc1-as1
Ruvbl1
Ruvbl1-as1
Ruvbl2
Rwdd1
Rwdd2b
Rwdd3
Rwdd4
Rwdd4p1
Rxfp1
Rxfp3
Rxfp4
Rxra
Rxrb
Rxrg
Rxylt1
Ryk
Rykp1
Ryr1
Ryr2
Ryr3
S100a1
S100a10
S100a11
S100a11p2
S100a13
S100a14
S100a15a
S100a2
S100a5
S100a6
S100a7l2
S100b
S100g
S100p
S100pbp
S100z
S1pr1
S1pr2
S1pr5
Saa2
Saa2-saa4
Saal1
Sac3d1
Sacm1l
Sacs
Sacs-as1
Sae1
Safb
Sag
Sage1
Sage3p
Sage4p
Sall1
Sall3
Sall4
Sall4p5
Sall4p7
Salrna1
Salrna2
Samd10
Samd11
Samd11p1
Samd12
Samd12-as1
Samd13
Samd14
Samd15
Samd3
Samd4a
Samd4b
Samd5
Samd7
Samd8
Samd9
Samd9l
Samhd1
Samm50
Samm50p1
Sammson
Samsn1
Samsn1-as1
Sap18
Sap18p2
Sap18p3
Sap25
Sap30
Sap30bp
Sap30l
Sap30l-as1
Sapcd1
Sar1a
Sar1ap4
Sar1b
Saraf
Sardh
Sarm1
Sarnp
Sars
Sars2
Sart1
Sart3
Sash1
Sass6
Sat1
Satb1
Satb1-as1
Satb2
Satb2-as1
Sav1
Saxo1
Saxo2
Saysd1
Sbdsp1
Sbf1
Sbf1p1
Sbf2
Sbf2-as1
Sbk2
Sbk3
Sbno1
Sbno2
Sbsn
Sc5d
Scaant1
Scaf1
Scaf11
Scaf4
Scaf8
Scai
Scamp1
Scamp1-as1
Scamp2
Scamp3
Scamp4
Scamp5
Scand1
Scand2p
Scand3p1
Scap
Scaper
Scara3
Scara5
Scarb1
Scarb2
Scarf1
Scarf2
Scarna1
Scarna10
Scarna12
Scarna13
Scarna16
Scarna17
Scarna18
Scarna18b
Scarna2
Scarna20
Scarna3
Scarna4
Scarna6
Scarna7
Scarna9
Scart1
Scat2
Scat8
Scel
Scfd1
Scfd2
Scg3
Scg5
Scgb1c2
Scgb1d1
Scgb2a2
Scgb2b3p
Scgb3a1
Scgb3a2
Scgn
Schip1
Schlap1
Scimp
Scin
Sclt1
Scly
Scmh1
Scml1
Scml2p1
Scml4
Scn11a
Scn1a
Scn1a-as1
Scn1b
Scn2a
Scn3a
Scn3b
Scn4a
Scn4b
Scn7a
Scn8a
Scn9a
Scnm1
Scnn1a
Scnn1b
Scnn1d
Sco1
Scoc
Scoc-as1
Scocp1
Scp2
Scpep1
Scrg1
Scrn1
Scrn2
Scrn3
Sctr
Scube1
Scube2
Scygr1
Scygr10
Scygr3
Scygr4
Scygr5
Scygr6
Scyl1
Scyl2
Scyl3
Sdad1
Sdad1p1
Sdad1p2
Sdad1p3
Sdc1
Sdc2
Sdc4
Sdcbp
Sdcbp2-as1
Sdcbp2p1
Sdcbpp1
Sdcbpp2
Sdccag3p1
Sdccag8
Sdf2
Sdf2l1
Sdha
Sdhaf1
Sdhaf2
Sdhaf3
Sdhaf4
Sdhap2
Sdhap3
Sdhb
Sdhc
Sdhcp2
Sdhcp4
Sdhd
Sdhdp2
Sdk1
Sdk2
Sdr16c6p
Sdr39u1
Sdr42e1
Sdr42e2
Sdsl
Sec11a
Sec11c
Sec13
Sec13p1
Sec14l1
Sec14l2
Sec14l3
Sec14l4
Sec14l5
Sec16a
Sec16b
Sec1p
Sec22a
Sec22c
Sec23a
Sec23a-as1
Sec23b
Sec23ip
Sec24a
Sec24b
Sec24b-as1
Sec24c
Sec24d
Sec31a
Sec31b
Sec61a1
Sec61a2
Sec61b
Sec62
Sec62-as1
Sec63
Sec63p2
Secisbp2
Secisbp2l
Sectm1
Seh1l
Sel1l
Sel1l2
Sel1l3
Sele
Selenbp1
Selenof
Selenoh
Selenoi
Selenok
Selenokp1
Selenokp2
Selenokp3
Selenom
Selenon
Selenoo
Selenop
Selenos
Selenot
Selenotp1
Selenotp2
Selenov
Selenow
Selenowp1
Sell
Selp
Selplg
Sem1
Sema3a
Sema3b
Sema3b-as1
Sema3c
Sema3d
Sema3e
Sema3f
Sema3f-as1
Sema3g
Sema4a
Sema4b
Sema4c
Sema4d
Sema4f
Sema4g
Sema5b
Sema6a
Sema6a-as1
Sema6a-as2
Sema6b
Sema6c
Sema6d
Sema7a
Semg2
Sencr
Senp1
Senp2
Senp3
Senp3-eif4a1
Senp5
Senp6
Senp7
Senp8
Sephs1
Sephs1p4
Sephs1p6
Sephs2
Sephs2p1
Sepsecs
Sepsecs-as1
Sept1
Sept10
Sept10p1
Sept11
Sept12
Sept14p12
Sept2
Sept3
Sept4
Sept4-as1
Sept5
Sept6
Sept7
Sept7-as1
Sept7p1
Sept7p2
Sept7p8
Sept7p9
Sept8
Sept9
Serac1
Serbp1
Serbp1p3
Serbp1p5
Serbp1p6
Serf1ap1
Serf2
Sergef
Serhl
Serhl2
Serinc2
Serinc3
Serinc4
Serinc5
Serp1
Serp2
Serpina1
Serpina12
Serpina2
Serpina3
Serpina4
Serpina5
Serpina6
Serpina7
Serpina9
Serpinb1
Serpinb10
Serpinb11
Serpinb13
Serpinb2
Serpinb3
Serpinb4
Serpinb5
Serpinb6
Serpinb7
Serpinb8
Serpinb9p1
Serpinc1
Serpind1
Serpine1
Serpine2
Serpine3
Serpinf1
Serpinf2
Serping1
Serpinh1
Serpini1
Serpini2
Sertad2
Sertad4-as1
Sesn1
Sesn3
Sestd1
Set
Setbp1
Setd1a
Setd1b
Setd2
Setd3
Setd4
Setd5
Setd6
Setd7
Setd9
Setdb1
Setdb2
Setmar
Setp1
Setp10
Setp11
Setp12
Setp2
Setp20
Setp21
Setp5
Setp8
Setp9
Setx
Sez6
Sez6l
Sf1
Sf3a2
Sf3a3
Sf3b1
Sf3b2
Sf3b3
Sf3b5
Sf3b6
Sfi1
Sfmbt1
Sfmbt2
Sfpq
Sfr1
Sfrp4
Sfswap
Sft2d1
Sft2d2
Sft2d3
Sfta1p
Sfta3
Sftpa1
Sftpa2
Sftpc
Sftpd
Sftpd-as1
Sfxn1
Sfxn2
Sfxn3
Sfxn5
Sgca
Sgcb
Sgcd
Sgce
Sgcg
Sgf29
Sgip1
Sgk1
Sgk2
Sgk3
Sgms1
Sgms1-as1
Sgms2
Sgo1
Sgo1-as1
Sgo1p2
Sgo2
Sgpl1
Sgsm1
Sgsm2
Sgsm3
Sgta
Sh2b1
Sh2b3
Sh2d1a
Sh2d2a
Sh2d3c
Sh2d4a
Sh2d4b
Sh2d5
Sh2d6
Sh2d7
Sh3bgr
Sh3bgrl
Sh3bgrl3
Sh3bp1
Sh3bp2
Sh3bp4
Sh3bp5
Sh3bp5l
Sh3d19
Sh3d21
Sh3gl1
Sh3gl1p2
Sh3gl2
Sh3gl3
Sh3glb1
Sh3glb2
Sh3kbp1
Sh3pxd2a
Sh3pxd2a-as1
Sh3rf1
Sh3rf2
Sh3rf3
Sh3rf3-as1
Sh3tc1
Sh3tc2
Sh3tc2-dt
Sh3yl1
Shank1
Shank2
Shank2-as2
Shbg
Shc1
Shc2
Shc4
Shcbp1
Shcbp1l
Shd
She
Shf
Shh
Shisa4
Shisa5
Shisa6
Shisa8
Shisa9
Shisal2b
Shkbp1
Shld1
Shld2
Shld2p2
Shld3
Shmt1
Shmt1p1
Shmt2
Shoc1
Shoc2
Shox
Shox2
Shprh
Shq1
Shq1p1
Shroom1
Shroom2
Shroom2p1
Shroom3
Shroom4
Shtn1
Si
Siae
Siah1
Siah2
Siah2-as1
Sidt1
Sidt1-as1
Sidt2
Siglec1
Siglec10
Siglec11
Siglec15
Siglec17p
Siglec21p
Siglec30p
Siglec5
Siglec7
Siglec9
Siglecl1
Sigmar1
Sik1b
Sik2
Sik3
Sike1
Sil1
Silc1
Sim1
Sim2
Simc1
Sin3a
Sin3b
Sinhcaf
Sinhcafp1
Sinhcafp3
Sipa1
Sipa1l1
Sipa1l2
Sipa1l3
Sirlnt
Sirpa
Sirpb1
Sirpb2
Sirpd
Sirpg
Sirpg-as1
Sirt1
Sirt2
Sirt3
Sirt4
Sirt5
Sirt6
Sirt7
Siva1
Six1
Six4
Ska1
Ska2
Ska3
Skap1
Skap1-as1
Skap2
Ski
Skida1
Skil
Skint1l
Skiv2l
Skor2
Skp1
Skp2
Sla
Sla2
Slain1
Slain2
Slamf6p1
Slamf7
Slamf8
Slamf9
Slbp
Slc10a2
Slc10a3
Slc10a5
Slc10a5p1
Slc10a6
Slc10a7
Slc11a1
Slc11a2
Slc12a1
Slc12a2
Slc12a3
Slc12a4
Slc12a5
Slc12a5-as1
Slc12a6
Slc12a8
Slc12a9
Slc12a9-as1
Slc13a2
Slc13a3
Slc13a4
Slc13a5
Slc14a1
Slc14a2
Slc14a2-as1
Slc15a1
Slc15a2
Slc15a3
Slc15a4
Slc15a5
Slc16a1
Slc16a10
Slc16a12
Slc16a12-as1
Slc16a13
Slc16a1-as1
Slc16a2
Slc16a3
Slc16a4
Slc16a5
Slc16a6
Slc16a6p1
Slc16a7
Slc16a9
Slc17a1
Slc17a2
Slc17a3
Slc17a4
Slc17a6
Slc17a8
Slc18a1
Slc18a2
Slc18b1
Slc19a1
Slc19a2
Slc19a3
Slc1a1
Slc1a2
Slc1a3
Slc1a4
Slc1a5
Slc1a6
Slc1a7
Slc20a1
Slc20a1p1
Slc20a1p2
Slc20a1p3
Slc20a2
Slc22a1
Slc22a10
Slc22a11
Slc22a12
Slc22a14
Slc22a15
Slc22a16
Slc22a18
Slc22a18as
Slc22a2
Slc22a20p
Slc22a23
Slc22a25
Slc22a31
Slc22a4
Slc22a5
Slc22a6
Slc22a8
Slc22a9
Slc23a1
Slc23a2
Slc23a3
Slc24a1
Slc24a2
Slc24a3
Slc24a4
Slc24a5
Slc25a10
Slc25a12
Slc25a13
Slc25a14
Slc25a14p1
Slc25a15
Slc25a15p2
Slc25a15p4
Slc25a16
Slc25a17
Slc25a18
Slc25a18p1
Slc25a19
Slc25a1p1
Slc25a1p4
Slc25a20
Slc25a20p1
Slc25a21
Slc25a21-as1
Slc25a24
Slc25a25
Slc25a25-as1
Slc25a26
Slc25a27
Slc25a28
Slc25a29
Slc25a3
Slc25a30
Slc25a30-as1
Slc25a32
Slc25a34
Slc25a34-as1
Slc25a35
Slc25a36
Slc25a37
Slc25a38
Slc25a38p1
Slc25a39p1
Slc25a3p1
Slc25a4
Slc25a40
Slc25a41
Slc25a42
Slc25a43
Slc25a44
Slc25a45
Slc25a46
Slc25a48
Slc25a5
Slc25a51p1
Slc25a51p2
Slc25a51p3
Slc25a52
Slc25a53
Slc25a5p2
Slc25a5p4
Slc25a5p6
Slc25a5p7
Slc25a5p9
Slc25a6p1
Slc25a6p3
Slc25a6p6
Slc26a1
Slc26a10
Slc26a11
Slc26a2
Slc26a3
Slc26a4
Slc26a4-as1
Slc26a5
Slc26a6
Slc26a7
Slc26a8
Slc26a9
Slc27a1
Slc27a2
Slc27a3
Slc27a4
Slc27a5
Slc28a1
Slc28a2
Slc28a3
Slc29a1
Slc29a3
Slc29a4
Slc2a1
Slc2a10
Slc2a11
Slc2a12
Slc2a13
Slc2a14
Slc2a1-as1
Slc2a2
Slc2a3
Slc2a3p1
Slc2a3p2
Slc2a4
Slc2a4rg
Slc2a5
Slc2a7
Slc2a8
Slc2a9
Slc30a10
Slc30a2
Slc30a4
Slc30a5
Slc30a6
Slc30a7
Slc30a8
Slc30a9
Slc31a1
Slc31a2
Slc33a1
Slc34a1
Slc34a2
Slc34a3
Slc35a1
Slc35a3
Slc35a4
Slc35a5
Slc35b3
Slc35b4
Slc35c1
Slc35c2
Slc35d2
Slc35e1
Slc35e2a
Slc35e2b
Slc35e3
Slc35e4
Slc35f1
Slc35f2
Slc35f3
Slc35f4
Slc35f5
Slc35f6
Slc35g1
Slc35g2
Slc35g4
Slc35g6
Slc36a1
Slc36a2
Slc36a3
Slc36a4
Slc37a1
Slc37a2
Slc37a3
Slc37a4
Slc38a1
Slc38a10
Slc38a11
Slc38a2
Slc38a3
Slc38a4
Slc38a5
Slc38a6
Slc38a7
Slc38a9
Slc39a1
Slc39a10
Slc39a11
Slc39a12
Slc39a12-as1
Slc39a13
Slc39a14
Slc39a2
Slc39a3
Slc39a4
Slc39a5
Slc39a6
Slc39a7
Slc39a8
Slc39a9
Slc3a1
Slc3a2
Slc40a1
Slc41a1
Slc41a2
Slc41a3
Slc43a1
Slc43a2
Slc43a3
Slc44a1
Slc44a2
Slc44a3
Slc44a3-as1
Slc44a4
Slc44a5
Slc45a2
Slc45a3
Slc45a4
Slc46a1
Slc46a2
Slc46a3
Slc47a1
Slc47a1p1
Slc47a1p2
Slc47a2
Slc48a1
Slc49a3
Slc49a4
Slc4a10
Slc4a11
Slc4a1ap
Slc4a1app2
Slc4a2
Slc4a4
Slc4a5
Slc4a7
Slc4a8
Slc4a9
Slc50a1
Slc51a
Slc52a1
Slc52a2
Slc52a3
Slc5a1
Slc5a10
Slc5a11
Slc5a12
Slc5a2
Slc5a4
Slc5a6
Slc5a9
Slc6a1
Slc6a11
Slc6a12
Slc6a13
Slc6a15
Slc6a19
Slc6a2
Slc6a3
Slc6a5
Slc6a6
Slc6a8
Slc6a9
Slc7a1
Slc7a11
Slc7a11-as1
Slc7a13
Slc7a14-as1
Slc7a2
Slc7a5
Slc7a5p1
Slc7a5p2
Slc7a6
Slc7a6os
Slc7a7
Slc7a8
Slc7a9
Slc8a1
Slc8a1-as1
Slc8a2
Slc8a3
Slc8b1
Slc9a1
Slc9a2
Slc9a3
Slc9a3-as1
Slc9a3r1
Slc9a3r2
Slc9a4
Slc9a5
Slc9a6
Slc9a8
Slc9a9
Slc9a9-as1
Slc9a9-as2
Slc9b1
Slc9b2
Slc9c1
Slc9c2
Slco1a2
Slco1b1
Slco1b3
Slco1b7
Slco2a1
Slco2b1
Slco3a1
Slco4a1
Slco5a1
Slco6a1
Slf1
Slf2
Slfn11
Slfn12
Slfn12l
Slfn13
Slfn5
Slfnl1
Slfnl1-as1
Slirp
Slit1
Slit2
Slit3
Slitrk3
Slitrk4
Slitrk5
Slitrk6
Slk
Slmap
Sln
Slpi
Sltm
Slu7
Slurp2
Slx4ip
Smad1
Smad1-as1
Smad2
Smad3
Smad4
Smad5
Smad5-as1
Smad6
Smad7
Smad9
Smad9-it1
Smagp
Smap1
Smap2
Smarca2
Smarca4
Smarca5
Smarca5-as1
Smarcad1
Smarcal1
Smarcb1
Smarcc1
Smarcd1
Smarcd2
Smarce1
Smarce1p1
Smarce1p2
Smbd1p
Smc2
Smc2-as1
Smc3
Smc4
Smc5
Smc5-as1
Smc6
Smchd1
Smco2
Smco3
Smco4
Smco4p1
Smcr2
Smcr5
Smdt1
Smg1
Smg1p1
Smg1p3
Smg1p7
Smg6
Smg7
Smg7-as1
Smg8
Smg9
Smilr
Smim10l1
Smim11a
Smim12p1
Smim13
Smim14
Smim15
Smim15-as1
Smim17
Smim18
Smim19
Smim2
Smim20
Smim21
Smim22
Smim23
Smim25
Smim26
Smim27
Smim28
Smim29
Smim2-as1
Smim3
Smim31
Smim32
Smim36
Smim38
Smim39
Smim4
Smim40
Smim41
Smim5
Smim6
Smim7
Smim8
Smim9
Smkr1
Smlr1
Smn1
Smn2
Smndc1
Smo
Smoc1
Smoc2
Smox
Smpd1
Smpd2
Smpd3
Smpd4
Smpd4p1
Smpd4p2
Smpdl3a
Smpdl3b
Smpx
Sms
Smtn
Smtnl2
Smug1
Smurf1
Smurf2
Smurf2p1
Smyd1
Smyd2
Smyd3
Smyd4
Smyd5
Snai1p1
Snai2
Snai3-as1
Snap23
Snap23p1
Snap25
Snap25-as1
Snap29
Snap47
Snap91
Snapc2
Snapc3
Snapc5
Snapin
Snca
Sncaip
Sncb
Sncg
Snd1
Snd1-it1
Sned1
Snf8
Snhg1
Snhg10
Snhg11
Snhg12
Snhg14
Snhg15
Snhg16
Snhg18
Snhg19
Snhg20
Snhg21
Snhg22
Snhg25
Snhg26
Snhg29
Snhg3
Snhg4
Snhg5
Snhg6
Snhg7
Snhg8
Snhg9
Snip1
Snora1
Snora10b
Snora11b
Snora11f
Snora12
Snora13
Snora14b
Snora15
Snora16a
Snora16b
Snora17a
Snora17b
Snora18
Snora19
Snora1b
Snora20
Snora20b
Snora21
Snora21b
Snora22b
Snora23
Snora24
Snora24b
Snora25
Snora25b
Snora26
Snora27
Snora28
Snora2a
Snora2b
Snora30b
Snora31
Snora32
Snora36b
Snora37
Snora38
Snora3a
Snora3b
Snora3c
Snora4
Snora40
Snora41
Snora41b
Snora44
Snora46
Snora47
Snora48
Snora49
Snora50c
Snora51
Snora52
Snora53
Snora56
Snora57
Snora58
Snora58b
Snora5a
Snora5c
Snora6
Snora60
Snora63
Snora63b
Snora63d
Snora65
Snora69
Snora70
Snora70b
Snora70g
Snora71a
Snora71c
Snora71e
Snora72
Snora73a
Snora73b
Snora74a
Snora74c-1
Snora74d
Snora75b
Snora78
Snora79
Snora79b
Snora8
Snora80a
Snora80b
Snora80c
Snora80d
Snora80e
Snora81
Snora84
Snora9
Snora9b
Snorc
Snord100
Snord101
Snord102
Snord104
Snord105
Snord105b
Snord108
Snord11
Snord110
Snord111b
Snord112
Snord113-1
Snord113-8
Snord113-9
Snord114-1
Snord114-11
Snord114-12
Snord114-13
Snord114-14
Snord114-15
Snord114-16
Snord114-17
Snord114-18
Snord114-19
Snord114-2
Snord114-20
Snord114-21
Snord114-22
Snord114-23
Snord114-24
Snord114-27
Snord114-28
Snord114-29
Snord114-3
Snord114-31
Snord114-7
Snord115-46
Snord115-47
Snord115-48
Snord116-18
Snord116-19
Snord118
Snord11b
Snord12
Snord121a
Snord121b
Snord124
Snord126
Snord127
Snord12b
Snord12c
Snord13
Snord138
Snord13d
Snord13e
Snord13p3
Snord14a
Snord14b
Snord14c
Snord14d
Snord14e
Snord15a
Snord15b
Snord16
Snord17
Snord18a
Snord18b
Snord19
Snord19b
Snord19c
Snord1a
Snord1c
Snord2
Snord20
Snord22
Snord24
Snord26
Snord27
Snord28
Snord28b
Snord30
Snord31b
Snord32a
Snord33
Snord35b
Snord36a
Snord36b
Snord36c
Snord38a
Snord38b
Snord38c
Snord3a
Snord3b-2
Snord3c
Snord3d
Snord3h
Snord42a
Snord42b
Snord43
Snord45a
Snord45b
Snord45c
Snord46
Snord48
Snord49a
Snord49b
Snord4a
Snord4b
Snord5
Snord50b
Snord51
Snord53
Snord53b
Snord54
Snord55
Snord56b
Snord58a
Snord58c
Snord59a
Snord6
Snord60
Snord61
Snord63
Snord63b
Snord64
Snord65b
Snord65c
Snord66
Snord67
Snord68
Snord70b
Snord71
Snord72
Snord73a
Snord73b
Snord74b
Snord77b
Snord82
Snord83b
Snord84
Snord86
Snord87
Snord88c
Snord89
Snord9
Snord90
Snord92
Snord93
Snord94
Snord95
Snord96a
Snord97
Snord98
Snph
Snrk
Snrnp200
Snrnp25
Snrnp27
Snrnp35
Snrnp40
Snrnp48
Snrnp70
Snrpa
Snrpa1
Snrpb2
Snrpbp1
Snrpc
Snrpcp1
Snrpcp19
Snrpcp4
Snrpd1
Snrpd2
Snrpd3
Snrpe
Snrpep10
Snrpep3
Snrpep4
Snrpep5
Snrpep6
Snrpep7
Snrpf
Snrpfp1
Snrpfp2
Snrpg
Snrpgp10
Snrpgp11
Snrpgp12
Snrpgp13
Snrpgp16
Snrpgp17
Snrpgp18
Snrpgp2
Snrpgp20
Snrpgp4
Snrpgp5
Snrpn
Sntb1
Sntb2
Sntg1
Sntg2
Sntg2-as1
Sntn
Snu13
Snupn
Snurf
Snw1
Snx1
Snx10
Snx11
Snx12
Snx13
Snx14
Snx15
Snx16
Snx17
Snx18
Snx18p12
Snx18p3
Snx18p7
Snx19
Snx2
Snx20
Snx21
Snx22
Snx24
Snx25
Snx25p1
Snx27
Snx29
Snx29p2
Snx3
Snx30
Snx31
Snx33
Snx4
Snx5
Snx5p1
Snx6
Snx7
Snx9
Soat1
Soat2
Sobp
Socs1
Socs2
Socs2-as1
Socs2p2
Socs3
Socs4
Socs5
Socs5p1
Socs5p3
Socs5p5
Socs6
Socs7
Sod1
Sod1p1
Sod1p2
Sod2
Sod2-ot1
Sod2p1
Soga1
Soga3
Sohlh1
Son
Sorbs1
Sorbs2
Sorbs3
Sorcs1
Sorcs2
Sord
Sord2p
Sorl1
Sort1
Sos1
Sos1-it1
Sos2
Sowaha
Sowahb
Sox10
Sox12
Sox13
Sox14
Sox15
Sox21
Sox21-as1
Sox2-ot
Sox4
Sox5
Sox5-as1
Sox6
Sox9
Sox9-as1
Sp1
Sp100
Sp140
Sp140l
Sp2
Sp2-as1
Sp3
Sp3p
Sp4
Sp5
Sp6
Sp8
Spa17
Spaar
Spaca1
Spaca5
Spaca6
Spaca7
Spaca9
Spag1
Spag16
Spag17
Spag4
Spag5
Spag5-as1
Spag6
Spag7
Spag9
Spam1
Spanxd
Spanxn2
Spanxn3
Spanxn4
Sparc
Sparcl1
Spart
Spart-as1
Spast
Spata1
Spata13
Spata13-as1
Spata17
Spata17-as1
Spata18
Spata2
Spata20
Spata21
Spata22
Spata25
Spata3
Spata31a7
Spata31d2p
Spata31d5p
Spata33
Spata3-as1
Spata4
Spata41
Spata45
Spata46
Spata48
Spata5
Spata5l1
Spata6
Spata6l
Spata7
Spata8
Spata8-as1
Spata9
Spats1
Spats2
Spats2l
Spc24
Spc25
Spcs1
Spcs2
Spcs2p2
Spcs2p3
Spcs3
Spdef
Spdl1
Spdya
Spdyc
Spdye4
Specc1
Specc1l
Specc1l-adora2a
Specc1p1
Specc1p2
Spef2
Speg
Spegnb
Spem2
Spen
Spert
Spesp1
Spg11
Spg21
Spg7
Sphar
Sphk1
Sphk2
Spi1
Spib
Spice1
Spidr
Spin1
Spin2a
Spin2b
Spin3
Spin4-as1
Spindoc
Spink1
Spink13
Spink5
Spink6
Spink7
Spink8
Spink9
Spint1
Spint1-as1
Spint2
Spint5p
Spire1
Spire2
Spn
Spns1
Spns3
Spo11
Spocd1
Spock1
Spock2
Spock3
Spon2
Spop
Spopl
Spout1
Spp1
Spp2
Sppl2a
Sppl2b
Sppl3
Spr
Spred1
Spred2
Spred3
Sprr1a
Sprr2b
Sprr2c
Sprr3
Sprtn
Spry1
Spry2
Spry3
Spry4
Spry4-as1
Spryd3
Spryd7
Spsb1
Spsb2
Spsb4
Spta1
Sptan1
Sptb
Sptbn1
Sptbn2
Sptbn4
Sptlc1
Sptlc1p1
Sptlc1p3
Sptlc2
Sptlc3
Sptssb
Spty2d1
Spty2d1os
Spx
Sqle
Sqor
Sqstm1
Sqstm1p1
Sra1
Srarp
Srbd1
Src
Srcap
Srd5a1
Srd5a3
Srd5a3-as1
Srebf1
Srebf2
Srek1
Srek1ip1
Srfbp1
Srgap1
Srgap2
Srgap2b
Srgap2c
Srgap3
Srgn
Sri
Srm
Srmp1
Srmp2
Srms
Srp14-as1
Srp14p4
Srp19
Srp54
Srp54-as1
Srp68
Srp72
Srp9
Srp9p1
Srpk1
Srpk2
Srpk2p
Srpk3
Srpra
Srprb
Srpx
Srpx2
Srr
Srrd
Srrm1
Srrm1p3
Srrm2
Srrm3
Srrm4
Srrm5
Srrt
Srsf1
Srsf10
Srsf11
Srsf12
Srsf2
Srsf3
Srsf4
Srsf5
Srsf6
Srsf7
Srsf8
Srsf9
Srxn1
Ss18
Ss18l1
Ss18l2
Ss18l2p2
Ssb
Ssbp1
Ssbp2
Ssbp3
Ssbp3-as1
Ssbp4
Ssc5d
Ssh1
Ssh2
Ssh3
Ssmem1
Ssna1
Sspn
Sspo
Ssr1
Ssr2
Ssr3
Ssr4
Ssr4p1
Ssrp1
Sssca1
Sssca1-as1
Sstr2
Sstr5
Sstr5-as1
Ssu72
Ssu72p2
Ssu72p8
Ssuh2
Ssx2ip
Ssx3
St13
St13p11
St13p15
St13p18
St13p20
St13p21
St13p4
St13p6
St14
St18
St20
St3gal1
St3gal2
St3gal3
St3gal4
St3gal5
St3gal5-as1
St3gal6
St3gal6-as1
St5
St6gal1
St6gal2
St6galnac1
St6galnac2
St6galnac2p1
St6galnac4
St6galnac4p1
St6galnac5
St6galnac6
St7
St7-as1
St7-as2
St7l
St7-ot4
St8sia1
St8sia2
St8sia3
St8sia5
St8sia6
St8sia6-as1
Stab1
Stab2
Stac2
Stac3
Stag1
Stag2
Stag3
Stag3l4
Stag3l5p
Stag3l5p-pvrig2p-pilrb
Stam
Stam2
Stambp
Stambpl1
Stap1
Star
Stard10
Stard13
Stard13-as
Stard13-it1
Stard3
Stard3nl
Stard4
Stard4-as1
Stard5
Stard6
Stard7
Stard7-as1
Stard9
Stat1
Stat2
Stat3
Stat4
Stat5a
Stat5b
Stat6
Stath
Stau1
Stau2
Stau2-as1
Stbd1
Stc2
Steap1
Steap1b
Steap2
Steap2-as1
Steap3
Steap3-as1
Steap4
Stil
Stim1
Stim2
Stim2-as1
Stimate
Stip1
Stk10
Stk11
Stk11ip
Stk16
Stk17a
Stk17b
Stk19
Stk24
Stk24-as1
Stk25
Stk26
Stk3
Stk31
Stk32a
Stk32a-as1
Stk32b
Stk32c
Stk33
Stk33p1
Stk35
Stk36
Stk38l
Stk4
Stk4-as1
Stkld1
Stmn1p1
Stmn2
Stmn3
Stmn4
Stmnd1
Stmp1
Stom
Stoml1
Stoml2
Ston1
Ston1-gtf2a1l
Ston2
Stox1
Stox2
Stpg1
Stpg3
Stpg3-as1
Stpg4
Stra6
Stra6lp
Strada
Stradb
Strap
Strbp
Strip1
Strip2
Strn
Strn3
Strn4
Sts
Stt3a
Stt3b
Stub1
Stum
Stx10
Stx11
Stx12
Stx16
Stx16-npepl1
Stx17
Stx17-as1
Stx18
Stx18-as1
Stx2
Stx3
Stx4
Stx5
Stx6
Stx7
Stx8
Stx8p1
Stxbp1
Stxbp2
Stxbp3
Stxbp4
Stxbp5
Stxbp5-as1
Stxbp5l
Stxbp6
Styk1
Styx
Styxl1
Sub1
Sub1p1
Sub1p2
Sucla2
Sucla2-as1
Sucla2p1
Sucla2p3
Suclg1
Suclg2
Suclg2-as1
Suclg2p2
Sucnr1
Suco
Suds3
Suds3p1
Sufu
Sugct
Sugp2
Sugt1
Sugt1p3
Sugt1p4
Sugt1p4-stra6lp
Sulf1
Sulf2
Sult1a1
Sult1b1
Sult1c2
Sult1c2p1
Sult1c2p2
Sult1c4
Sult1d1p
Sult2b1
Sult4a1
Sult6b1
Sumf1
Sumf2
Sumo1p1
Sumo1p2
Sumo1p3
Sumo2
Sumo2p12
Sumo2p13
Sumo2p14
Sumo2p17
Sumo2p18
Sumo2p19
Sumo2p2
Sumo2p4
Sumo2p6
Sumo2p8
Sumo3
Sumo4
Sun1
Sun2
Sun5
Suox
Supt16h
Supt16hp1
Supt20h
Supt3h
Supt5h
Supt6h
Supt7l
Supv3l1
Surf1
Surf2
Surf4
Susd1
Susd2
Susd3
Susd4
Susd6
Suv39h1
Suv39h2
Suz12
Suz12p1
Sv2b
Sv2c
Svbp
Svep1
Svil
Svil-as1
Svip
Svop
Svopl
Swap70
Swi5
Swsap1
Swt1
Syap1
Sybu
Syce1l
Sycn
Sycp1
Sycp2
Sycp2l
Sycp3
Syf2p1
Syk
Sympk
Syn1
Syn2
Syn3
Sync
Syncrip
Syndig1
Syne1
Syne1-as1
Syne2
Syne3
Syne4
Syngap1
Syngap1-as1
Syngr1
Syngr2
Syngr3
Syngr4
Synj1
Synj2
Synj2bp-cox16
Synj2-it1
Synm
Synpo
Synpo2
Synpo2l
Synpr
Synpr-as1
Synrg
Syp
Sypl1
Sypl1p1
Sypl1p2
Sypl2
Sys1
Sys1-dbndd2
Syt1
Syt10
Syt12
Syt13
Syt14
Syt16
Syt17
Syt2
Syt3
Syt4
Syt6
Syt7
Syt8
Sytl1
Sytl2
Sytl3
Sytl4
Sytl5
Syvn1
Szrd1
Szt2
Taar1
Taar2
Taar3p
Taar5
Taar6
Tab1
Tab2
Tab2-as1
Tab3p1
Tac1
Tac3
Tac4
Tacc1
Tacc2
Tacc3
Taco1
Tacr1
Tacstd2
Tada1
Tada2a
Tada2b
Tada3
Taf1
Taf10
Taf11
Taf11l10
Taf11l3
Taf11l4
Taf11l6
Taf12
Taf13
Taf13p2
Taf15
Taf1a
Taf1a-as1
Taf1b
Taf1c
Taf1d
Taf1l
Taf2
Taf4
Taf4b
Taf6
Taf6l
Taf7
Taf8
Taf9
Taf9bp1
Taf9bp2
Taf9p3
Tagap
Tagln
Tagln2
Tagln2p1
Tagln3
Tal1
Tal2
Taldo1
Tamm41
Tanc1
Tanc2
Tango2
Tango6
Tank
Taok1
Taok2
Taok3
Tap1
Tap2
Tapbp
Tapbpl
Tapt1
Tapt1-as1
Tarbp1
Tarbp2
Tardbp
Tardbpp1
Tardbpp2
Tarid
Tars
Tars2
Tarsl2
Tas1r1
Tas2r13
Tas2r19
Tas2r20
Tas2r2p
Tas2r3
Tas2r30
Tas2r31
Tas2r40
Tas2r42
Tas2r46
Tas2r50
Tas2r62p
Tas2r6p
Tasor
Tasor2
Tasp1
Tat
Tat-as1
Tatdn1
Tatdn1p1
Tatdn2
Tatdn2p3
Tatdn3
Tax1bp1
Tax1bp3
Taz
Tbata
Tbc1d1
Tbc1d10a
Tbc1d10b
Tbc1d10c
Tbc1d12
Tbc1d13
Tbc1d14
Tbc1d15
Tbc1d16
Tbc1d17
Tbc1d19
Tbc1d2
Tbc1d22a
Tbc1d22a-as1
Tbc1d22b
Tbc1d23
Tbc1d24
Tbc1d25
Tbc1d26
Tbc1d27p
Tbc1d28
Tbc1d29p
Tbc1d2b
Tbc1d30
Tbc1d31
Tbc1d32
Tbc1d3p1-dhx40p1
Tbc1d3p3
Tbc1d3p5
Tbc1d3p7
Tbc1d4
Tbc1d5
Tbc1d7
Tbc1d8
Tbc1d8-as1
Tbc1d8b
Tbc1d9b
Tbca
Tbcap3
Tbcb
Tbcc
Tbccd1
Tbcd
Tbce
Tbcel
Tbck
Tbk1
Tbkbp1
Tbl1x
Tbl1xr1
Tbl1xr1-as1
Tbl1y
Tbl2
Tbl3
Tbp
Tbpl1
Tbpl2
Tbr1
Tbrg1
Tbrg4
Tbx1
Tbx10
Tbx15
Tbx18
Tbx18-as1
Tbx19
Tbx2
Tbx20
Tbx22
Tbx2-as1
Tbx3
Tbx4
Tbx5
Tbx5-as1
Tbxa2r
Tbxas1
Tbxt
Tc2n
Tcaf1
Tcaim
Tcam1p
Tcap
Tcea1
Tcea1p3
Tcea2
Tcea3
Tceal1
Tceal2
Tceal3
Tceal3-as1
Tceal4
Tceal4p1
Tceal8
Tceal9
Tceanc
Tceanc2
Tcerg1
Tcerg1l-as1
Tcf12
Tcf15
Tcf19
Tcf20
Tcf21
Tcf24
Tcf25
Tcf3
Tcf4
Tcf4-as1
Tcf4-as2
Tcf7
Tcf7l1
Tcf7l2
Tcfl5
Tchh
Tchp
Tcim
Tcirg1
Tcl1b
Tcl6
Tcn1
Tcn2
Tcof1
Tcp1
Tcp10
Tcp10l2
Tcp11
Tcp11l1
Tcp11l2
Tcp1p1
Tcp1p3
Tcta
Tcte3
Tctn1
Tctn2
Tctn3
Tdg
Tdgf1
Tdgf1p5
Tdgf1p7
Tdgp1
Tdh
Tdo2
Tdp1
Tdp2
Tdrd1
Tdrd10
Tdrd15
Tdrd3
Tdrd5
Tdrd6
Tdrd7
Tdrd9
Tdrg1
Tdrkh
Tdrkh-as1
Tdrp
Tead1
Tead2
Tead3
Tead4
Tec
Tecpr1
Tecpr2
Tecr
Tecrl
Tecrp1
Tecta
Tectb
Tedc1
Tedc2
Teddm1
Tef
Tefm
Tek
Tekt1
Tekt2
Tekt3
Tekt4
Tekt5
Telo2
Ten1
Ten1-cdk3
Tenm2
Tenm3
Tenm4
Tent2
Tent4a
Tent4b
Tent5a
Tent5d
Tep1
Tepsin
Terb1
Terc
Terf1
Terf2
Terf2ip
Tes
Tesc
Tesk1
Tesmin
Tespa1
Tet1p1
Tet2
Tet2-as1
Tet3
Tex10
Tex101
Tex11
Tex12
Tex13b
Tex13d
Tex14
Tex15
Tex2
Tex21p
Tex22
Tex26
Tex261
Tex264
Tex26-as1
Tex30
Tex36
Tex38
Tex41
Tex43
Tex44
Tex45
Tex46
Tex48
Tex54
Tex55
Tex9
Tf
Tfam
Tfap2a
Tfap2a-as1
Tfap2b
Tfap2c
Tfap2e
Tfap4
Tfb1m
Tfcp2
Tfdp1
Tfdp2
Tfdp3
Tfe3
Tfeb
Tfec
Tff2
Tff3
Tfg
Tfip11
Tfpi
Tfpi2
Tfr2
Tfrc
Tg
Tgds
Tgfa
Tgfb1i1
Tgfb2
Tgfb3
Tgfbi
Tgfbr1
Tgfbr2
Tgfbr3
Tgfbr3l
Tgif1
Tgif2
Tgif2p1
Tgif2-rab5if
Tgm1
Tgm2
Tgm4
Tgm5
Tgoln2
Tgs1
Th
Th2lcrr
Thada
Thap1
Thap11
Thap12
Thap12p1
Thap12p2
Thap12p3
Thap12p5
Thap12p6
Thap12p7
Thap12p8
Thap12p9
Thap2
Thap3
Thap5p1
Thap6
Thap7-as1
Thap8
Thap9
Thap9-as1
Thbd
Thbs1
Thbs2
Thbs3
Thbs4
Thegl
Them4
Them5
Them6
Them7p
Themis
Themis2
Thg1l
Thnsl1
Thnsl2
Thoc1
Thoc2
Thoc3
Thoc5
Thoc6
Thoc7
Thoc7-as1
Thop1
Thorlnc
Thpo
Thra
Thrap3
Thrap3p1
Thrb
Thrb-as1
Thrb-it1
Thrsp
Thsd1
Thsd4
Thsd4-as1
Thsd7a
Thsd7b
Thsd8
Thtpa
Thumpd1
Thumpd1p1
Thumpd2
Thumpd3
Thumpd3-as1
Thyn1
Tia1
Tial1
Tiam2
Ticam1
Ticam2
Ticrr
Tie1
Tifa
Tigar
Tigd2
Tigd5
Tigd6
Tigd7
Timeless
Timm10
Timm10b
Timm17a
Timm17b
Timm17bp1
Timm21
Timm23b
Timm29
Timm44
Timm50
Timm8a
Timm8ap1
Timm8b
Timm8bp2
Timm9
Timm9p2
Timmdc1
Timp1
Timp2
Timp3
Tinag
Tinagl1
Tinf2
Tiparp
Tiparp-as1
Tipin
Tiprl
Tirap
Tjap1
Tjp1
Tjp2
Tjp3
Tk1
Tk2
Tkfc
Tktl1
Tktl2
Tlcd1
Tldc2
Tle1
Tle2
Tle3
Tle4
Tle6
Tlk1
Tlk2
Tll1
Tll2
Tln1
Tln2
Tlnrd1
Tlr1
Tlr10
Tlr2
Tlr3
Tlr4
Tlr5
Tlr6
Tlr8-as1
Tlr9
Tlx1
Tlx1nb
Tm2d1
Tm2d2
Tm2d3
Tm4sf1
Tm4sf18
Tm4sf19
Tm4sf19-as1
Tm4sf1-as1
Tm4sf20
Tm4sf4
Tm4sf5
Tm6sf1
Tm6sf2
Tm7sf2
Tm7sf3
Tm9sf1
Tm9sf2
Tm9sf3
Tm9sf4
Tma16
Tma16p1
Tma16p2
Tma7
Tmbim1
Tmbim4
Tmbim6
Tmbim7p
Tmc1
Tmc2
Tmc3
Tmc3-as1
Tmc4
Tmc5
Tmc6
Tmc7
Tmc8
Tmcc1
Tmcc1-as1
Tmcc1p1
Tmcc2
Tmcc3
Tmco1
Tmco1-as1
Tmco2
Tmco3
Tmco4
Tmco5a
Tmco5b
Tmco6
Tmed10
Tmed10p2
Tmed11p
Tmed2
Tmed3
Tmed4
Tmed5
Tmed6
Tmed7
Tmed7-ticam2
Tmed9
Tmeff2
Tmem100
Tmem101
Tmem102
Tmem104
Tmem105
Tmem106a
Tmem106b
Tmem106c
Tmem107
Tmem108
Tmem11
Tmem110-mustn1
Tmem114
Tmem116
Tmem117
Tmem120a
Tmem120b
Tmem121
Tmem121b
Tmem123
Tmem125
Tmem126a
Tmem126b
Tmem127
Tmem128
Tmem129
Tmem130
Tmem131
Tmem131l
Tmem132a
Tmem132b
Tmem132d
Tmem132e
Tmem134
Tmem135
Tmem136
Tmem138
Tmem139
Tmem140
Tmem141
Tmem143
Tmem144
Tmem145
Tmem147
Tmem147-as1
Tmem14b
Tmem14c
Tmem14dp
Tmem150a
Tmem150b
Tmem150c
Tmem155
Tmem156
Tmem158
Tmem159
Tmem161a
Tmem161b
Tmem161b-as1
Tmem163
Tmem164
Tmem165
Tmem167b
Tmem168
Tmem169
Tmem170a
Tmem171
Tmem173
Tmem174
Tmem175
Tmem176a
Tmem176b
Tmem177
Tmem178a
Tmem178b
Tmem179b
Tmem18
Tmem181
Tmem182
Tmem183a
Tmem184a
Tmem184b
Tmem184c
Tmem187
Tmem189
Tmem19
Tmem191a
Tmem191b
Tmem191c
Tmem192
Tmem196
Tmem198
Tmem198b
Tmem199
Tmem200a
Tmem200c
Tmem201
Tmem202
Tmem204
Tmem205
Tmem208
Tmem209
Tmem210
Tmem211
Tmem212
Tmem212-as1
Tmem212-it1
Tmem213
Tmem214
Tmem216
Tmem218
Tmem219
Tmem220
Tmem220-as1
Tmem222
Tmem223
Tmem225
Tmem225b
Tmem229a
Tmem229b
Tmem230
Tmem231
Tmem231p1
Tmem232
Tmem234
Tmem235
Tmem237
Tmem238l
Tmem239
Tmem240
Tmem241
Tmem242
Tmem243
Tmem245
Tmem246
Tmem247
Tmem248
Tmem248p1
Tmem249
Tmem25
Tmem251
Tmem251p1
Tmem252
Tmem253
Tmem254
Tmem254-as1
Tmem255a
Tmem255b
Tmem256p2
Tmem256-plscr3
Tmem258
Tmem26
Tmem260
Tmem261p1
Tmem262
Tmem263
Tmem265
Tmem266
Tmem267
Tmem268
Tmem269
Tmem26-as1
Tmem272
Tmem273
Tmem274p
Tmem30a
Tmem30b
Tmem33
Tmem37
Tmem38a
Tmem38b
Tmem39a
Tmem39b
Tmem40
Tmem41a
Tmem41b
Tmem42
Tmem43
Tmem44
Tmem44-as1
Tmem45a
Tmem45b
Tmem50a
Tmem50b
Tmem51
Tmem51-as1
Tmem52b
Tmem53
Tmem54
Tmem56
Tmem56-rwdd3
Tmem59
Tmem62
Tmem63a
Tmem63b
Tmem63c
Tmem64
Tmem65
Tmem67
Tmem68
Tmem69
Tmem70
Tmem71
Tmem72
Tmem72-as1
Tmem74
Tmem75
Tmem79
Tmem80
Tmem81
Tmem82
Tmem86a
Tmem87a
Tmem87b
Tmem88
Tmem89
Tmem8a
Tmem8b
Tmem91
Tmem92
Tmem92-as1
Tmem94
Tmem95
Tmem97
Tmem97p1
Tmem98
Tmem99
Tmem9b
Tmem9b-as1
Tmf1
Tmie
Tmigd2
Tmigd3
Tmlhe
Tmod1
Tmod2
Tmod3
Tmod4
Tmpo
Tmpo-as1
Tmpop1
Tmprss11a
Tmprss11b
Tmprss11bnl
Tmprss11cp
Tmprss11d
Tmprss11e
Tmprss11gp
Tmprss12
Tmprss13
Tmprss2
Tmprss3
Tmprss4
Tmprss5
Tmprss6
Tmprss7
Tmprss9
Tmsb10p1
Tmsb10p2
Tmsb15b
Tmsb15b-as1
Tmsb4x
Tmsb4xp1
Tmsb4xp3
Tmsb4xp4
Tmsb4xp6
Tmtc1
Tmtc2
Tmtc3
Tmtc4
Tmub1
Tmub2
Tmx1
Tmx2
Tmx2-ctnnd1
Tmx2p1
Tmx3
Tmx4
Tnc
Tnfaip1
Tnfaip2
Tnfaip3
Tnfaip8
Tnfaip8l1
Tnfrsf10a
Tnfrsf10b
Tnfrsf11a
Tnfrsf11b
Tnfrsf12a
Tnfrsf14-as1
Tnfrsf17
Tnfrsf19
Tnfrsf1a
Tnfrsf21
Tnfrsf25
Tnfrsf8
Tnfrsf9
Tnfsf10
Tnfsf11
Tnfsf12
Tnfsf12-tnfsf13
Tnfsf13
Tnfsf13b
Tnfsf14
Tnfsf15
Tnfsf18
Tnfsf4
Tnfsf8
Tnik
Tnip1
Tnip2
Tnk1
Tnk2-as1
Tnks
Tnks1bp1
Tnmd
Tnn
Tnnc1
Tnnc2
Tnni1
Tnni3k
Tnnt2
Tnnt3
Tnp2
Tnpo1
Tnpo1p1
Tnpo1p2
Tnpo2
Tnpo3
Tnr
Tnrc18
Tnrc18p1
Tnrc6a
Tnrc6b
Tnrc6c
Tnrc6c-as1
Tns1
Tns2
Tns3
Tns4
Tnxb
Tob1
Tob1-as1
Toe1
Togaram1
Togaram2
Tollip
Tollip-as1
Tom1
Tom1l1
Tom1l2
Tomm20
Tomm20l
Tomm20p1
Tomm20p2
Tomm20p3
Tomm22
Tomm22p2
Tomm22p3
Tomm22p6
Tomm40l
Tomm5
Tomm6
Tomm7
Tomm70
Tonsl
Top1mt
Top2a
Top2b
Top3a
Top3b
Topaz1
Topbp1
Topors
Toporslp
Tor1a
Tor1aip1
Tor1aip2
Tor1b
Tor3a
Tox2
Tox3
Tox4
Tp53
Tp53aip1
Tp53bp1
Tp53bp2
Tp53i11
Tp53i13
Tp53i3
Tp53inp1
Tp53inp2
Tp53rk
Tp53tg1
Tp53tg3hp
Tp53tg5
Tp63
Tp73-as1
Tpbg
Tpcn1
Tpcn2
Tpd52
Tpd52l1
Tpd52l2
Tpgs1
Tpgs2
Tph1
Tph2
Tpi1p2
Tpi1p3
Tpk1
Tpm1
Tpm1-as
Tpm2
Tpm3
Tpm3p1
Tpm3p2
Tpm3p3
Tpm3p4
Tpm3p7
Tpm3p8
Tpm3p9
Tpm4
Tpmtp2
Tpo
Tpp1
Tpp2
Tppp2
Tpr
Tpra1
Tprg1
Tprg1-as1
Tprg1-as2
Tprg1l
Tprg1lp1
Tprkb
Tprxl
Tpsb2
Tpst1
Tpst2
Tpt1
Tpt1-as1
Tpt1p13
Tpt1p2
Tpt1p3
Tpt1p4
Tpt1p7
Tpt1p8
Tpte
Tpte2p1
Tpte2p2
Tpte2p5
Tpte2p6
Tptep2
Tptep2-csnk1e
Tpx2
Tra2a
Tra2b
Trabd
Trabd2a
Tradd
Traf2
Traf3
Traf3ip1
Traf3ip2
Traf3ip2-as1
Traf3ip3
Traf4
Traf5
Traf6p1
Traf7
Trafd1
Traip
Traj21
Traj22
Traj23
Traj24
Traj27
Traj29
Traj3
Traj30
Traj31
Traj36
Traj37
Traj38
Traj4
Traj40
Traj42
Traj43
Traj44
Traj49
Traj50
Traj51
Traj55
Traj56
Traj59
Traj6
Traj60
Traj61
Traj7
Traj8
Traj9
Trak1
Trak2
Tram1
Tram1l1
Tram2-as1
Trap1
Trappc10
Trappc11
Trappc12
Trappc13
Trappc2b
Trappc2l
Trappc2p7
Trappc3
Trappc4
Trappc5
Trappc6a
Trappc6b
Trappc8
Trappc9
Trat1
Trav10
Trav1-1
Trav1-2
Trav12-1
Trav12-2
Trav13-1
Trav13-2
Trav15
Trav16
Trav17
Trav18
Trav2
Trav20
Trav21
Trav22
Trav23dv6
Trav24
Trav26-1
Trav26-2
Trav27
Trav29dv5
Trav3
Trav30
Trav32
Trav33
Trav34
Trav35
Trav36dv7
Trav37
Trav38-1
Trav38-2dv8
Trav4
Trav40
Trav41
Trav5
Trav6
Trav7
Trav8-3
Trav8-6
Trav9-2
Trbj1-3
Trbj1-4
Trbj1-5
Trbj1-6
Trbv1
Trbv10-2
Trbv12-4
Trbv12-5
Trbv13
Trbv14
Trbv15
Trbv16
Trbv20-1
Trbv20or9-2
Trbv21-1
Trbv21or9-2
Trbv22or9-2
Trbv23-1
Trbv23or9-2
Trbv24-1
Trbv25or9-2
Trbv29-1
Trbv29or9-2
Trbv30
Trbv3-1
Trbv5-1
Trbv5-3
Trbv5-5
Trbv5-6
Trbv5-7
Trbv6-1
Trbv6-4
Trbv6-5
Trbv6-6
Trbv6-7
Trbv6-8
Trbv7-1
Trbv7-2
Trbv7-3
Trbv7-6
Trbv7-7
Trbv7-9
Trbv8-2
Trbvb
Trdd2
Trdd3
Trdj1
Trdmt1
Trdn
Trdn-as1
Trdv1
Trdv2
Trdv3
Treh
Trem1
Treml4
Trerf1
Trerna1
Trex1
Trgc1
Trgj1
Trgj2
Trgjp
Trgjp2
Trgv1
Trgv11
Trgv2
Trgv5p
Trgv7
Trgv9
Trgvb
Trh
Trhde
Trhde-as1
Triap1
Triap1p1
Trib1
Trib2
Trib3
Tril
Trim10
Trim11
Trim13
Trim14
Trim15
Trim16
Trim16l
Trim17
Trim2
Trim21
Trim22
Trim23
Trim24
Trim25
Trim26
Trim27
Trim28
Trim29
Trim3
Trim31
Trim31-as1
Trim32
Trim33
Trim34
Trim35
Trim36
Trim36-it1
Trim37
Trim39
Trim39-rpp21
Trim4
Trim40
Trim41
Trim44
Trim45
Trim46
Trim5
Trim51
Trim51cp
Trim51dp
Trim51jp
Trim52
Trim52-as1
Trim54
Trim55
Trim56
Trim59
Trim6
Trim60
Trim60p13
Trim60p18
Trim60p3y
Trim63
Trim65
Trim66
Trim68
Trim69
Trim6-trim34
Trim7
Trim8
Trim9
Triml1
Triml2
Trio
Triobp
Trip10
Trip11
Trip12
Trip13
Trip4
Trip6
Triqk
Trit1
Trmo
Trmt1
Trmt10a
Trmt10b
Trmt10c
Trmt11
Trmt112p2
Trmt112p3
Trmt112p4
Trmt112p6
Trmt12
Trmt13
Trmt1l
Trmt2a
Trmt2b
Trmt44
Trmt5
Trmt6
Trmt61a
Trmt61b
Trmt9b
Trmu
Trnau1ap
Trnp1
Trnt1
Tro
Troap
Trpa1
Trpc1
Trpc4
Trpc4ap
Trpc6
Trpc6p
Trpm1
Trpm2
Trpm3
Trpm4
Trpm6
Trpm7
Trpm8
Trps1
Trpt1
Trpv1
Trpv2
Trpv3
Trpv4
Trpv6
Trrap
Trub1
Tsacc
Tsbp1
Tsbp1-as1
Tsc1
Tsc2
Tsc22d1
Tsc22d1-as1
Tsc22d2
Tsc22d3
Tsen15
Tsen2
Tsen34
Tsen54
Tsfm
Tsg101
Tsga10
Tsga10ip
Tsga13
Tshb
Tshr
Tshz1
Tshz2
Tshz3
Tsku
Tsn
Tsnare1
Tsnax
Tsnax-disc1
Tsnaxip1
Tspan1
Tspan10
Tspan12
Tspan13
Tspan14
Tspan15
Tspan16
Tspan17
Tspan18
Tspan19
Tspan2
Tspan3
Tspan31
Tspan32
Tspan4
Tspan5
Tspan6
Tspan7
Tspan8
Tspan9
Tspear
Tspear-as1
Tspear-as2
Tspo
Tspo2
Tspoap1
Tspoap1-as1
Tspy5p
Tspyl1
Tspyl2
Tspyl4
Tspyl5
Tsr1
Tssc2
Tssc4
Tssk3
Tssk4
Tsta3
Tstd1
Tstd2
Tstd3
Ttbk1
Ttbk2
Ttc1
Ttc12
Ttc13
Ttc14
Ttc17
Ttc19
Ttc21a
Ttc21b
Ttc21b-as1
Ttc22
Ttc23
Ttc23l
Ttc24
Ttc25
Ttc26
Ttc27
Ttc28
Ttc28-as1
Ttc29
Ttc3
Ttc30b
Ttc31
Ttc32
Ttc33
Ttc36
Ttc37
Ttc38
Ttc39a
Ttc39a-as1
Ttc39b
Ttc39c
Ttc39c-as1
Ttc39cp1
Ttc3-as1
Ttc4
Ttc41p
Ttc4p1
Ttc5
Ttc6
Ttc7a
Ttc7b
Ttc8
Ttc9c
Ttf1
Ttf2
Tti1
Tti2
Ttk
Ttl
Ttll12
Ttll13p
Ttll4
Ttll5
Ttll6
Ttll7
Ttll7-it1
Ttll9
Ttn
Ttn-as1
Ttpa
Ttpal
Ttr
Ttty11
Ttty14
Ttty19
Ttty4b
Ttyh1
Ttyh3
Tub
Tuba1b
Tuba1c
Tuba3gp
Tuba4a
Tuba8
Tubal3
Tubap
Tubap2
Tubap4
Tubb
Tubb3
Tubb4b
Tubb4bp3
Tubb4bp4
Tubb4bp5
Tubb4bp7
Tubb8p2
Tubb8p3
Tubb8p4
Tubb8p6
Tubb8p7
Tubb8p8
Tubbp5
Tubbp6
Tubbp9
Tubd1
Tube1
Tubg1
Tubg1p
Tubg2
Tubgcp2
Tubgcp3
Tubgcp4
Tubgcp5
Tuft1
Tug1
Tulp1
Tulp2
Tulp3
Tulp3p1
Tulp4
Tusc1
Tusc2
Tusc3
Tusc7
Tusc8
Tut1
Tut4
Tut7
Tvp23b
Tvp23bp1
Tvp23c
Tvp23c-cdrt4
Tvp23cp1
Twf1
Twf1p1
Twist1
Twistnb
Twnk
Twsg1
Txk
Txlna
Txlnb
Txlng
Txlngy
Txn
Txn2
Txndc11
Txndc12-as1
Txndc15
Txndc16
Txndc17
Txndc5
Txndc8
Txndc9
Txnip
Txnl1
Txnl4a
Txnl4b
Txnp1
Txnp2
Txnp6
Txnp7
Txnrd1
Txnrd2
Txnrd3
Tyk2
Tymp
Tyms
Tymsos
Tymsp1
Tymsp2
Tyro3
Tyrobp
Tyrp1
Tyw1
Tyw1b
Tyw3
Tyw5
U2af1l4
U2af2
U2surp
U40455.1
U47924.1
U47924.2
U62317.1
U62631.1
U73023.1
U73166.1
U73169.1
U73479.1
U85056.1
U91319.1
U91324.1
U91328.1
U91328.2
U91328.3
Uaca
Uap1
Uap1l1
Uba1
Uba2
Uba3
Uba5
Uba52
Uba52p5
Uba52p6
Uba52p8
Uba6
Uba6-as1
Uba7
Ubac1
Ubac2
Ubald2
Ubap1
Ubap2
Ubap2l
Ubash3a
Ubash3b
Ubb
Ubbp1
Ubbp2
Ubbp3
Ubbp4
Ubc
Ube2a
Ube2b
Ube2c
Ube2cp1
Ube2cp2
Ube2cp3
Ube2d1
Ube2d2
Ube2d3
Ube2d3-as1
Ube2d4
Ube2e1
Ube2e2
Ube2e3
Ube2f
Ube2fp1
Ube2f-scly
Ube2g1
Ube2g2
Ube2h
Ube2hp1
Ube2i
Ube2j2
Ube2k
Ube2l3
Ube2l5
Ube2m
Ube2n
Ube2np1
Ube2o
Ube2q1
Ube2q2
Ube2q2l
Ube2q2p1
Ube2q2p11
Ube2q2p2
Ube2r2-as1
Ube2s
Ube2sp2
Ube2t
Ube2u
Ube2v1
Ube2v1p10
Ube2v1p13
Ube2v1p14
Ube2v1p4
Ube2v1p5
Ube2v1p9
Ube2v2
Ube2v2p1
Ube2v2p3
Ube2v2p4
Ube2w
Ube2wp1
Ube2z
Ube3a
Ube3b
Ube3c
Ube3d
Ube4a
Ube4b
Ubfd1
Ubiad1
Ubl3
Ubl4a
Ubl5
Ubl5p3
Ubl7
Ubl7-as1
Ublcp1
Ubn1
Ubn2
Ubox5
Ubp1
Ubqln1
Ubqln1p1
Ubqln2
Ubqln3
Ubqln4
Ubr1
Ubr2
Ubr3
Ubr4
Ubr5
Ubr5-as1
Ubr7
Ubtfl10
Ubtfl8
Ubxn10-as1
Ubxn11
Ubxn2a
Ubxn2b
Ubxn4
Ubxn7
Ubxn7-as1
Ubxn8
Uca1
Uchl1
Uchl3
Uchl5
Uck2
Uckl1
Uckl1-as1
Ucma
Ucp2
Ucp3
Uevld
Ufc1
Ufd1
Ufl1
Ufm1
Ufsp2
Ugcg
Ugdh
Ugdh-as1
Uggt1
Uggt2
Ugp2
Ugt1a1
Ugt1a12p
Ugt1a2p
Ugt1a5
Ugt1a6
Ugt2a1
Ugt2a2
Ugt2a3
Ugt2a3p7
Ugt2b10
Ugt2b11
Ugt2b24p
Ugt2b25p
Ugt2b26p
Ugt2b27p
Ugt2b28
Ugt2b29p
Ugt2b4
Ugt2b7
Ugt3a1
Ugt3a2
Ugt8
Uhmk1
Uhrf1
Uhrf1bp1
Uhrf1bp1l
Uhrf2
Uimc1
Ulk1
Ulk2
Ulk3
Ulk4
Umad1
Umlilo
Umod
Umodl1
Umodl1-as1
Umps
Unc119
Unc119b
Unc13a
Unc13b
Unc13c
Unc13d
Unc45a
Unc50
Unc5a
Unc5b
Unc5b-as1
Unc5c
Unc5cl
Unc5d
Unc79
Unc80
Unc93a
Unc93b1
Unc93b4
Ung
Ungp1
Unk
Unkl
Uox
Upb1
Upf1
Upf2
Upf3a
Upf3ap3
Upf3b
Upk1a
Upk1a-as1
Upk1b
Upk3a
Upk3b
Upp1
Upp2
Upp2-it1
Uprt
Uqcc1
Uqcc2
Uqcc3
Uqcr10
Uqcrb
Uqcrbp3
Uqcrc1
Uqcrc2
Uqcrh
Uqcrhl
Uqcrhp1
Uqcrhp4
Uqcrq
Urb1
Urb1-as1
Urgcp
Uri1
Urm1
Uroc1
Urod
Uros
Usb1
Use1
Usf1
Usf1p1
Usf2
Usf3
Ush1c
Ush1g
Ush2a
Ushbp1
Uso1
Usp1
Usp10
Usp11
Usp12
Usp12-as1
Usp12-as2
Usp13
Usp14
Usp15
Usp16
Usp17l24
Usp17l7
Usp18
Usp19
Usp2
Usp20
Usp21
Usp22
Usp24
Usp25
Usp27x
Usp27x-as1
Usp28
Usp2-as1
Usp30
Usp30-as1
Usp31
Usp32
Usp32p1
Usp32p2
Usp32p3
Usp33
Usp34
Usp35
Usp36
Usp37
Usp38
Usp39
Usp3-as1
Usp4
Usp40
Usp42
Usp43
Usp44
Usp45
Usp46
Usp46-as1
Usp47
Usp48
Usp49
Usp5
Usp50
Usp51
Usp53
Usp54
Usp6nl
Usp7
Usp8
Usp8p1
Usp9x
Usp9y
Uspl1
Ust
Ust-as1
Utp11
Utp14a
Utp14c
Utp15
Utp18
Utp20
Utp23
Utp25
Utp4
Utp6
Utrn
Uts2b
Uts2r
Uty
Uvrag
Uvrag-dt
Uvssa
Uxs1
Uxt
Uxt-as1
Vac14
Vac14-as1
Vamp2
Vamp3
Vamp4
Vamp5
Vamp7
Vamp8
Vamp9p
Vangl1
Vangl2
Vapa
Vapb
Vars
Vars2
Vash1
Vash1-as1
Vash2
Vasp
Vat1l
Vav1
Vav3
Vav3-as1
Vax2
Vbp1
Vcam1
Vcan
Vcan-as1
Vcl
Vcp
Vcpkmt
Vdac1
Vdac1p13
Vdac1p4
Vdac1p5
Vdac1p7
Vdac1p8
Vdac2
Vdac2p1
Vdac3
Vdac3p1
Vdr
Vegfa
Vegfb
Vegfd
Ventxp5
Ventxp6
Veph1
Vezf1
Vezf1p1
Vezt
Vgf
Vgll1
Vgll3
Vgll4
Vhl
Vill
Vim
Vim-as1
Vinac1p
Vip
Vipas39
Vipr1
Vipr1-as1
Vipr2
Virma
Vit
Vkorc1l1
Vldlr
Vldlr-as1
Vma21
Vmac
Vmo1
Vmp1
Vn1r107p
Vn1r108p
Vn1r10p
Vn1r11p
Vn1r12p
Vn1r13p
Vn1r2
Vn1r37p
Vn1r4
Vn1r42p
Vn1r48p
Vn1r51p
Vn1r64p
Vn1r69p
Vn1r71p
Vn1r7p
Vn1r81p
Vn1r83p
Vn1r87p
Vn1r8p
Vn1r90p
Vn1r93p
Vn1r96p
Vn1r9p
Vn2r10p
Vn2r17p
Vn2r3p
Vn2r9p
Vnn2
Vnn3
Vopp1
Vpreb3
Vps11
Vps13a
Vps13a-as1
Vps13b
Vps13c
Vps13d
Vps16
Vps18
Vps25
Vps26a
Vps26b
Vps26c
Vps28
Vps29
Vps33a
Vps33b
Vps33b-dt
Vps35
Vps35l
Vps36
Vps37a
Vps37b
Vps37d
Vps39
Vps41
Vps45
Vps4b
Vps50
Vps51
Vps52
Vps53
Vps54
Vps8
Vps9d1
Vps9d1-as1
Vrk1
Vrk2
Vrk3
Vrtn
Vsig1
Vsig10
Vsig10l2
Vsig2
Vsig8
Vsnl1
Vstm1
Vstm2a
Vstm2a-ot1
Vstm2l
Vstm5
Vsx1
Vta1
Vta1p1
Vtcn1
Vti1a
Vti1b
Vti1bp1
Vtn
Vtrna1-1
Vtrna1-2
Vtrna1-3
Vtrna2-2p
Vwa1
Vwa2
Vwa3a
Vwa3b
Vwa5a
Vwa5b1
Vwa5b2
Vwa7
Vwa8
Vwa8-as1
Vwc2l
Vwce
Vwde
Vwf
Wac
Wapl
Wars
Wars2
Wars2-as1
Wars2-it1
Wars2p1
Warsp1
Was
Wasf1
Wasf3
Wasf3-as1
Wasf4p
Wash2p
Wash3p
Wash8p
Washc2a
Washc2c
Washc3
Washc4
Washc5
Wbp1
Wbp11
Wbp11p1
Wbp1l
Wbp1lp1
Wbp2
Wbp2nl
Wdcp
Wdfy1
Wdfy2
Wdfy3
Wdfy4
Wdhd1
Wdpcp
Wdr1
Wdr11
Wdr11-as1
Wdr12
Wdr13
Wdr17
Wdr18
Wdr19
Wdr20
Wdr24
Wdr25
Wdr26
Wdr27
Wdr3
Wdr31
Wdr33
Wdr34
Wdr35
Wdr36
Wdr37
Wdr38
Wdr41
Wdr43
Wdr44
Wdr45
Wdr45b
Wdr45bp1
Wdr46
Wdr47
Wdr48
Wdr49
Wdr5
Wdr53
Wdr54
Wdr55
Wdr59
Wdr5b
Wdr6
Wdr60
Wdr61
Wdr62
Wdr63
Wdr64
Wdr66
Wdr7
Wdr70
Wdr72
Wdr73
Wdr74
Wdr75
Wdr76
Wdr77
Wdr78
Wdr81
Wdr82
Wdr82p1
Wdr82p2
Wdr83
Wdr83os
Wdr86
Wdr86-as1
Wdr89
Wdr90
Wdr91
Wdr92
Wdr93
Wdr97
Wdsub1
Wdtc1
Wdyhv1
Wee1
Wee2
Wee2-as1
Wfdc1
Wfdc12
Wfdc2
Wfdc21p
Wfdc3
Wfdc6
Wfdc9
Wfikkn1
Wfs1
Whamm
Whammp2
Whammp3
Whrn
Wif1
Wipf1
Wipf2
Wipi1
Wipi2
Wiz
Wls
Wnk1
Wnk2
Wnk3
Wnk4
Wnt1
Wnt10a
Wnt10b
Wnt11
Wnt16
Wnt2
Wnt2b
Wnt3
Wnt5a
Wnt5a-as1
Wnt5b
Wnt7a
Wnt8b
Wnt9b
Wrap53
Wrb
Wrb-sh3bgr
Wrn
Wrnip1
Wsb1
Wsb2
Wscd1
Wscd2
Wt1
Wt1-as
Wtap
Wtapp1
Wtip
Wwc1
Wwc2
Wwc2-as2
Wwc3
Wwc3-as1
Wwox
Wwox-as1
Wwp1
Wwp1p1
Wwp2
Wwtr1
Wwtr1-as1
Wwtr1-it1
Xab2
Xact
Xage5
Xbp1
Xbp1p1
Xdh
Xg
Xiap
Xiapp1
Xiapp2
Xiapp3
Xirp1
Xirp2
Xirp2-as1
Xist
Xkr3
Xkr8
Xkr9
Xpa
Xpc
Xpnpep1
Xpnpep2
Xpnpep3
Xpo1
Xpo4
Xpo5
Xpo6
Xpo7
Xpot
Xpotp1
Xpr1
Xrcc1
Xrcc2
Xrcc3
Xrcc4
Xrcc5
Xrcc6
Xrn1
Xrra1
Xxylt1
Xxylt1-as1
Xxylt1-as2
Xylb
Xylt1
Xylt2
Yae1
Yaf2
Yap1
Yap1p1
Yap1p2
Yars
Yars2
Ybey
Ybx1
Ybx1p1
Ybx1p10
Ybx1p2
Ybx1p3
Ybx1p6
Ybx1p9
Ybx3
Yeats2
Yeats4
Yes1
Yif1a
Yif1b
Yipf1
Yipf3
Yipf4
Yipf5
Yipf6
Yipf7
Yju2
Ykt6
Ylpm1
Yme1l1
Yod1
Ypel1
Ypel2
Ypel3
Ypel4
Ypel5
Ypel5p1
Ypel5p2
Ypel5p3
Yrdcp2
Ythdc1
Ythdc2
Ythdf1
Ythdf1p1
Ythdf2
Ythdf3
Ythdf3-as1
Ywhab
Ywhabp1
Ywhabp2
Ywhae
Ywhaep1
Ywhaep2
Ywhaep4
Ywhaep7
Ywhah
Ywhaq
Ywhaqp5
Ywhaqp7
Ywhaz
Yy1
Yy1ap1
Z68694.1
Z68868.1
Z68871.1
Z69720.2
Z69890.1
Z69908.1
Z70280.1
Z73361.1
Z73429.1
Z73495.1
Z73965.1
Z80107.1
Z80107.2
Z82173.1
Z82188.1
Z82190.1
Z82190.2
Z82196.1
Z82198.2
Z82202.2
Z82209.1
Z82210.1
Z82217.1
Z82244.2
Z83313.1
Z83818.1
Z83818.2
Z83836.1
Z83839.1
Z83840.1
Z83844.1
Z83844.3
Z83846.1
Z83847.1
Z84468.1
Z84478.1
Z84480.1
Z84484.1
Z84485.1
Z84488.2
Z84492.1
Z84492.2
Z85994.1
Z85994.2
Z85996.1
Z86062.2
Z93015.1
Z93022.1
Z93241.1
Z93242.1
Z93403.1
Z93930.2
Z93930.3
Z94057.1
Z94160.2
Z94721.2
Z95114.3
Z95114.4
Z95115.1
Z95118.1
Z95331.1
Z96811.1
Z97055.2
Z97056.1
Z97192.1
Z97198.1
Z97205.2
Z97353.1
Z97634.1
Z97653.2
Z97832.2
Z97987.1
Z97989.1
Z98043.1
Z98200.1
Z98257.1
Z98257.2
Z98742.1
Z98742.2
Z98749.1
Z98751.1
Z98751.2
Z98751.3
Z98752.1
Z98752.3
Z98752.4
Z98755.1
Z98883.1
Z98884.1
Z98884.2
Z98885.1
Z98885.2
Z98949.1
Z99127.1
Z99127.3
Z99129.1
Z99129.2
Z99129.3
Z99129.4
Z99289.1
Z99289.2
Z99289.3
Z99496.1
Z99755.1
Z99758.1
Z99774.1
Z99916.3
Zacn
Zadh2
Zan
Zap70
Zbbx
Zbed1
Zbed3
Zbed3-as1
Zbed5
Zbed5-as1
Zbed6
Zbed6cl
Zbed9
Zbtb1
Zbtb10
Zbtb11-as1
Zbtb12
Zbtb14
Zbtb16
Zbtb18
Zbtb20
Zbtb20-as1
Zbtb20-as2
Zbtb20-as4
Zbtb20-as5
Zbtb21
Zbtb22
Zbtb24
Zbtb25
Zbtb26
Zbtb3
Zbtb32
Zbtb33
Zbtb34
Zbtb37
Zbtb38
Zbtb40
Zbtb41
Zbtb43
Zbtb44
Zbtb45
Zbtb46
Zbtb48
Zbtb49
Zbtb7b
Zbtb8a
Zbtb8os
Zbtb8osp1
Zbtb9
Zc2hc1a
Zc2hc1b
Zc2hc1c
Zc3h10
Zc3h11a
Zc3h12a
Zc3h12c
Zc3h12d
Zc3h13
Zc3h14
Zc3h15
Zc3h18
Zc3h6
Zc3h7a
Zc3h7b
Zc3h8
Zc3hav1
Zc3hc1
Zcchc10
Zcchc17
Zcchc2
Zcchc24
Zcchc3
Zcchc4
Zcchc7
Zcchc8
Zcchc9
Zcrb1
Zcwpw1
Zcwpw2
Zdbf2
Zdhhc1
Zdhhc11
Zdhhc12
Zdhhc13
Zdhhc14
Zdhhc16
Zdhhc17
Zdhhc18
Zdhhc19
Zdhhc2
Zdhhc20
Zdhhc20-it1
Zdhhc20p1
Zdhhc20p4
Zdhhc21
Zdhhc22
Zdhhc23
Zdhhc3
Zdhhc4
Zdhhc5
Zdhhc6
Zdhhc7
Zdhhc8
Zdhhc8p1
Zeb1
Zeb1-as1
Zeb2
Zeb2-as1
Zfand1
Zfand2a
Zfand2b
Zfand3
Zfand4
Zfand5
Zfand6
Zfand6p1
Zfas1
Zfat
Zfat-as1
Zfc3h1
Zfhx2
Zfhx3
Zfhx4
Zfhx4-as1
Zfp1
Zfp2
Zfp28
Zfp30
Zfp36
Zfp36l1
Zfp37
Zfp41
Zfp42
Zfp62
Zfp64
Zfp69
Zfp69b
Zfp82
Zfp90
Zfp91-cntf
Zfp92
Zfpl1
Zfpm1
Zfpm2
Zfpm2-as1
Zfr
Zfr2
Zfx
Zfx-as1
Zfy
Zfy-as1
Zfyve1
Zfyve16
Zfyve19
Zfyve21
Zfyve26
Zfyve27
Zfyve28
Zfyve9
Zg16
Zg16b
Zglp1
Zgpat
Zgrf1
Zhx1
Zhx2
Zhx3
Zic1
Zic2
Zic3
Zic4
Zic4-as1
Zic5
Zik1
Zik1p1
Zkscan1
Zkscan2-dt
Zkscan3
Zkscan5
Zkscan7
Zkscan7-as1
Zkscan8
Zmat2
Zmat3
Zmat4
Zmat5
Zmiz1
Zmiz1-as1
Zmiz2
Zmpste24
Zmym1
Zmym2
Zmym4
Zmym4-as1
Zmym5
Zmym6
Zmynd11
Zmynd12
Zmynd15
Zmynd19p1
Zmynd8
Znf10
Znf100
Znf101
Znf101p1
Znf106
Znf107
Znf114
Znf114-as1
Znf114p1
Znf117
Znf12
Znf124
Znf131
Znf133
Znf134
Znf135
Znf136
Znf137p
Znf138
Znf140
Znf141
Znf142
Znf143
Znf146
Znf148
Znf154
Znf155
Znf16
Znf160
Znf169
Znf17
Znf174
Znf175
Znf18
Znf180
Znf181
Znf185
Znf189
Znf19
Znf192p1
Znf192p2
Znf195
Znf197
Znf197-as1
Znf2
Znf20
Znf200
Znf204p
Znf205
Znf207
Znf208
Znf211
Znf212
Znf213
Znf213-as1
Znf214
Znf215
Znf217
Znf219
Znf222
Znf224
Znf225
Znf226
Znf227
Znf23
Znf230
Znf232
Znf233
Znf234
Znf235
Znf236
Znf24
Znf248
Znf250
Znf251
Znf252p
Znf252p-as1
Znf253
Znf254
Znf259p1
Znf25-dt
Znf26
Znf263
Znf264
Znf267
Znf268
Znf271p
Znf273
Znf274
Znf275
Znf276
Znf277
Znf280b
Znf280d
Znf281
Znf282
Znf283
Znf285
Znf286a
Znf292
Znf295-as1
Znf296
Znf3
Znf30
Znf302
Znf304
Znf30-as1
Znf316
Znf317
Znf318
Znf319
Znf320
Znf324
Znf324b
Znf326
Znf32-as2
Znf32-as3
Znf330
Znf331
Znf333
Znf335
Znf337-as1
Znf33a
Znf33b
Znf341
Znf343
Znf345
Znf346
Znf347
Znf35
Znf350
Znf354b
Znf354c
Znf362
Znf365
Znf366
Znf37a
Znf382
Znf383
Znf384
Znf385a
Znf385b
Znf385c
Znf385d
Znf385d-as2
Znf391
Znf395
Znf397
Znf398
Znf404
Znf407
Znf408
Znf410
Znf417
Znf418
Znf419
Znf420
Znf426-dt
Znf429
Znf43
Znf430
Znf431
Znf432
Znf433
Znf433-as1
Znf436-as1
Znf439
Znf44
Znf440
Znf441
Znf444
Znf444p1
Znf445
Znf446
Znf449
Znf45
Znf451
Znf451-as1
Znf454
Znf460
Znf461
Znf462
Znf470
Znf471
Znf473
Znf474
Znf48
Znf480
Znf483
Znf485
Znf486
Znf487
Znf488
Znf490
Znf491
Znf493
Znf496
Znf497
Znf500
Znf501
Znf502
Znf503-as1
Znf503-as2
Znf506
Znf507
Znf510
Znf511
Znf511-prap1
Znf512
Znf513
Znf516
Znf517
Znf518a
Znf518b
Znf519
Znf519p4
Znf521
Znf524
Znf525
Znf526
Znf527
Znf528
Znf528-as1
Znf529
Znf529-as1
Znf530
Znf532
Znf534
Znf536
Znf540
Znf541
Znf542p
Znf544
Znf546
Znf547
Znf548
Znf549
Znf550
Znf551
Znf552
Znf554
Znf555
Znf556
Znf557
Znf558
Znf559
Znf559-znf177
Znf561
Znf561-as1
Znf562
Znf564
Znf567
Znf568
Znf57
Znf570
Znf571
Znf571-as1
Znf573
Znf575
Znf576
Znf577
Znf580
Znf581
Znf582-as1
Znf583
Znf584
Znf585a
Znf585b
Znf586
Znf587
Znf587b
Znf589
Znf592
Znf593
Znf594
Znf595
Znf596
Znf598
Znf600
Znf602p
Znf606
Znf607
Znf608
Znf609
Znf610
Znf611
Znf613
Znf614
Znf615
Znf616
Znf619
Znf620
Znf621
Znf623
Znf624
Znf625
Znf625-znf20
Znf626
Znf627
Znf628
Znf630
Znf638
Znf639
Znf641
Znf644
Znf646
Znf649
Znf649-as1
Znf652
Znf653
Znf654
Znf655
Znf658
Znf66
Znf660
Znf662
Znf663p
Znf664
Znf665
Znf667-as1
Znf669
Znf670-znf695
Znf672
Znf674
Znf674-as1
Znf675
Znf677
Znf678
Znf680
Znf682
Znf683
Znf684
Znf687
Znf687-as1
Znf688
Znf69
Znf691
Znf692
Znf695
Znf696
Znf699
Znf7
Znf700
Znf701
Znf702p
Znf704
Znf705a
Znf705e
Znf705g
Znf706
Znf707
Znf709
Znf70p1
Znf71
Znf710
Znf710-as1
Znf711
Znf713
Znf714
Znf716
Znf717
Znf718
Znf720
Znf721
Znf725p
Znf726
Znf730
Znf732
Znf736
Znf736p10y
Znf738
Znf74
Znf740
Znf747
Znf749
Znf750
Znf75a
Znf76
Znf761
Znf763
Znf764
Znf765
Znf766
Znf767p
Znf770
Znf771
Znf772
Znf773
Znf774
Znf776
Znf778
Znf780a
Znf780b
Znf782
Znf783
Znf785
Znf786
Znf789
Znf79
Znf790
Znf791
Znf793
Znf799
Znf800
Znf804a
Znf804b
Znf805
Znf808
Znf81
Znf813
Znf814
Znf815p
Znf816
Znf821
Znf823
Znf826p
Znf827
Znf829
Znf830
Znf833p
Znf836
Znf837
Znf839
Znf84
Znf840p
Znf841
Znf843
Znf844
Znf845
Znf846
Znf85
Znf859p
Znf860
Znf861p
Znf862
Znf865
Znf876p
Znf878
Znf879
Znf880
Znf883
Znf891
Znf90
Znf91
Znf92
Znf92p1y
Znf93
Znf970p
Znfx1
Znhit1
Znhit1p1
Znhit2
Znhit3
Znhit6
Znrd1
Znrd1asp
Znrf1
Znrf2
Znrf2p1
Znrf2p2
Znrf2p3
Znrf3
Znrf3-as1
Zp1
Zp2
Zp3
Zp4
Zpbp
Zpld1
Zpr1
Zranb1
Zranb2
Zranb2-as1
Zranb2-as2
Zranb3
Zrsr2
Zscan1
Zscan10
Zscan12
Zscan16-as1
Zscan18
Zscan2
Zscan20
Zscan23
Zscan25
Zscan26
Zscan29
Zscan30
Zscan31
Zscan4
Zscan5a
Zscan5b
Zscan5c
Zscan5dp
Zscan9
Zswim1
Zswim2
Zswim4
Zswim5p1
Zswim5p2
Zswim8
Zswim9
Zup1
Zw10
Zwilch
Zwint
Zxda
Zxdb
Zxdc
Zyg11a
Zyg11b
Zyx
Zzef1
