# Supplementary material for: A Bayesian inference transcription factor activity model for the analysis of single-cell transcriptomes
Source: Genome Res. 2021 Jul;31(7):1296–311. doi: 10.1101/gr.265595.120 (PMC8256867; doi:10.1101/gr.265595.120)
Supplement: Supplemental Material [file supp_gr.265595.120_Supplemental_Code.zip › BITFAM/inst/extdata/human/FOXA3]

A1bg
A2m
A2mp1
Aadacp1
Aamdc
Aanat
Aar2
Aars
Aarsd1
Aasdhppt
Aatf
Abalon
Abca17p
Abca6
Abca9
Abca9-as1
Abcb1
Abcb6
Abcb8
Abcc10
Abcc11
Abcc2
Abcc3
Abcc5
Abcc6
Abcd1
Abcd3
Abcd4
Abce1
Abcf1
Abcg1
Abhd1
Abhd11
Abhd11-as1
Abhd12
Abhd12b
Abhd14a
Abhd14a-acy1
Abhd17a
Abhd18
Abhd2
Abhd3
Abhd4
Abhd6
Ablim1
Ablim3
Abtb1
Ac000068.1
Ac000123.2
Ac001226.1
Ac002094.1
Ac002310.1
Ac002310.2
Ac002310.6
Ac002398.1
Ac002451.1
Ac002470.1
Ac002472.3
Ac002996.1
Ac003002.1
Ac003006.1
Ac003043.1
Ac003070.1
Ac003688.2
Ac003991.1
Ac004012.1
Ac004148.1
Ac004160.1
Ac004233.3
Ac004241.1
Ac004241.4
Ac004381.1
Ac004471.2
Ac004522.1
Ac004551.1
Ac004585.1
Ac004590.1
Ac004593.1
Ac004593.2
Ac004597.1
Ac004801.5
Ac004812.1
Ac004812.2
Ac004832.5
Ac004832.6
Ac004862.1
Ac004882.1
Ac004884.2
Ac004908.1
Ac004908.2
Ac004920.1
Ac004922.1
Ac004945.1
Ac004987.1
Ac004987.2
Ac005013.1
Ac005020.2
Ac005041.1
Ac005052.1
Ac005077.2
Ac005086.1
Ac005100.1
Ac005104.1
Ac005154.3
Ac005154.4
Ac005186.1
Ac005220.1
Ac005224.1
Ac005224.3
Ac005253.1
Ac005258.1
Ac005280.1
Ac005280.2
Ac005280.3
Ac005324.4
Ac005330.1
Ac005332.4
Ac005342.1
Ac005343.1
Ac005379.1
Ac005486.1
Ac005515.1
Ac005520.2
Ac005532.2
Ac005534.1
Ac005544.1
Ac005606.2
Ac005614.1
Ac005618.3
Ac005632.4
Ac005674.1
Ac005696.1
Ac005703.5
Ac005722.3
Ac005726.4
Ac005746.2
Ac005775.1
Ac005796.1
Ac005808.1
Ac005823.2
Ac005828.4
Ac005832.4
Ac005833.1
Ac005899.3
Ac005920.1
Ac005920.4
Ac005921.2
Ac005996.1
Ac006001.2
Ac006019.1
Ac006022.1
Ac006059.2
Ac006064.1
Ac006064.3
Ac006077.2
Ac006116.3
Ac006116.8
Ac006116.9
Ac006153.1
Ac006159.1
Ac006160.2
Ac006205.2
Ac006213.1
Ac006252.1
Ac006254.1
Ac006254.3
Ac006273.1
Ac006333.1
Ac006333.2
Ac006449.6
Ac006483.1
Ac006511.5
Ac006517.1
Ac006960.2
Ac007014.2
Ac007032.1
Ac007040.2
Ac007066.2
Ac007099.1
Ac007161.3
Ac007182.3
Ac007192.1
Ac007216.1
Ac007225.1
Ac007250.1
Ac007285.1
Ac007285.2
Ac007298.2
Ac007319.1
Ac007381.1
Ac007383.3
Ac007386.1
Ac007389.1
Ac007391.1
Ac007395.1
Ac007406.5
Ac007431.3
Ac007463.1
Ac007491.1
Ac007493.1
Ac007496.1
Ac007546.3
Ac007608.2
Ac007611.1
Ac007637.1
Ac007655.1
Ac007656.2
Ac007663.3
Ac007681.1
Ac007686.1
Ac007686.4
Ac007780.1
Ac007786.1
Ac007792.1
Ac007834.1
Ac007950.1
Ac007998.5
Ac008013.3
Ac008014.1
Ac008073.2
Ac008105.3
Ac008115.3
Ac008121.2
Ac008155.1
Ac008267.5
Ac008393.1
Ac008406.3
Ac008438.2
Ac008440.1
Ac008443.2
Ac008443.5
Ac008494.1
Ac008525.1
Ac008525.2
Ac008543.1
Ac008549.1
Ac008581.2
Ac008592.1
Ac008608.1
Ac008608.2
Ac008622.1
Ac008629.2
Ac008649.2
Ac008663.3
Ac008687.4
Ac008738.1
Ac008750.3
Ac008750.7
Ac008753.1
Ac008758.2
Ac008763.2
Ac008764.6
Ac008764.8
Ac008770.1
Ac008770.2
Ac008771.1
Ac008897.1
Ac008914.1
Ac008915.2
Ac008966.1
Ac008985.1
Ac009005.1
Ac009060.1
Ac009061.1
Ac009061.2
Ac009078.3
Ac009087.1
Ac009093.4
Ac009093.6
Ac009097.2
Ac009097.4
Ac009107.2
Ac009108.5
Ac009119.1
Ac009121.2
Ac009133.1
Ac009133.2
Ac009133.5
Ac009133.6
Ac009159.2
Ac009163.6
Ac009292.1
Ac009303.1
Ac009403.1
Ac009407.1
Ac009413.1
Ac009480.2
Ac009506.1
Ac009509.1
Ac009509.2
Ac009560.1
Ac009562.1
Ac009779.2
Ac009779.3
Ac009812.2
Ac009879.2
Ac009879.3
Ac009884.1
Ac009955.3
Ac009975.2
Ac010148.1
Ac010186.2
Ac010198.1
Ac010203.2
Ac010240.3
Ac010260.1
Ac010271.1
Ac010271.2
Ac010297.1
Ac010306.1
Ac010307.1
Ac010307.4
Ac010323.1
Ac010325.2
Ac010327.2
Ac010327.4
Ac010328.2
Ac010333.3
Ac010336.1
Ac010336.3
Ac010336.5
Ac010422.1
Ac010422.2
Ac010422.7
Ac010463.1
Ac010503.3
Ac010519.1
Ac010522.1
Ac010547.1
Ac010618.1
Ac010618.4
Ac010654.1
Ac010761.1
Ac010761.5
Ac010761.7
Ac010768.3
Ac010834.2
Ac010834.3
Ac010894.2
Ac010973.1
Ac010976.1
Ac010997.2
Ac010999.2
Ac011008.1
Ac011120.1
Ac011195.2
Ac011247.1
Ac011287.1
Ac011379.2
Ac011416.1
Ac011444.1
Ac011444.2
Ac011445.2
Ac011446.2
Ac011447.3
Ac011448.1
Ac011453.2
Ac011462.3
Ac011462.4
Ac011466.1
Ac011468.5
Ac011477.1
Ac011478.1
Ac011481.1
Ac011487.4
Ac011495.1
Ac011498.1
Ac011498.7
Ac011511.2
Ac011529.1
Ac011603.1
Ac011603.2
Ac011611.4
Ac011816.2
Ac011825.2
Ac011899.2
Ac011921.2
Ac011933.3
Ac011944.2
Ac012065.3
Ac012065.4
Ac012087.2
Ac012103.1
Ac012123.1
Ac012146.1
Ac012186.3
Ac012291.1
Ac012291.2
Ac012306.2
Ac012313.1
Ac012313.3
Ac012313.9
Ac012358.3
Ac012370.1
Ac012409.1
Ac012409.2
Ac012462.3
Ac012485.1
Ac012485.2
Ac012488.2
Ac012511.1
Ac012531.3
Ac012555.1
Ac012613.1
Ac012615.4
Ac012629.2
Ac012645.1
Ac012668.2
Ac012668.3
Ac012673.1
Ac012676.3
Ac012676.5
Ac013275.1
Ac013356.4
Ac013394.1
Ac013400.1
Ac013472.1
Ac013476.1
Ac013565.3
Ac013643.3
Ac015468.4
Ac015795.1
Ac015802.1
Ac015802.4
Ac015802.5
Ac015813.1
Ac015813.2
Ac015813.7
Ac015849.4
Ac015909.3
Ac015917.2
Ac015936.2
Ac015982.1
Ac016027.1
Ac016394.1
Ac016405.2
Ac016588.2
Ac016629.3
Ac016705.1
Ac016724.1
Ac016735.1
Ac016737.1
Ac016739.1
Ac016745.1
Ac016876.2
Ac017015.2
Ac017078.1
Ac017083.1
Ac017100.1
Ac017104.3
Ac017116.1
Ac018362.1
Ac018362.3
Ac018470.1
Ac018511.1
Ac018521.5
Ac018637.1
Ac018647.2
Ac018653.3
Ac018755.3
Ac018761.2
Ac018761.3
Ac018766.1
Ac018781.1
Ac018816.2
Ac019068.1
Ac019117.1
Ac019117.2
Ac019117.3
Ac019197.1
Ac019294.2
Ac019294.3
Ac020612.2
Ac020656.2
Ac020661.1
Ac020743.2
Ac020763.1
Ac020765.3
Ac020891.1
Ac020891.2
Ac020904.2
Ac020904.3
Ac020907.2
Ac020907.4
Ac020907.5
Ac020909.1
Ac020909.3
Ac020910.3
Ac020910.5
Ac020911.1
Ac020915.5
Ac020916.2
Ac020934.1
Ac021016.3
Ac021066.2
Ac021146.2
Ac021151.1
Ac021171.1
Ac021188.1
Ac021321.1
Ac021594.2
Ac022007.1
Ac022022.1
Ac022080.3
Ac022092.1
Ac022098.1
Ac022137.2
Ac022137.3
Ac022154.1
Ac022167.5
Ac022211.2
Ac022217.3
Ac022296.2
Ac022296.3
Ac022336.2
Ac022364.2
Ac022400.1
Ac022400.2
Ac022413.1
Ac022424.1
Ac022498.1
Ac022509.4
Ac022511.1
Ac022706.1
Ac022748.1
Ac022784.1
Ac022816.1
Ac022973.2
Ac023024.1
Ac023157.2
Ac023302.1
Ac023632.2
Ac023906.3
Ac024082.1
Ac024085.1
Ac024145.1
Ac024267.6
Ac024270.4
Ac024559.2
Ac024619.2
Ac025031.1
Ac025031.5
Ac025034.2
Ac025048.1
Ac025164.1
Ac025165.2
Ac025165.4
Ac025171.3
Ac025257.1
Ac025262.3
Ac025279.2
Ac025280.3
Ac025287.2
Ac025419.1
Ac025423.3
Ac025524.2
Ac025682.1
Ac025754.1
Ac026100.1
Ac026124.2
Ac026254.1
Ac026254.2
Ac026310.2
Ac026362.1
Ac026401.1
Ac026401.2
Ac026458.2
Ac026462.3
Ac026464.4
Ac026464.6
Ac026470.1
Ac026471.2
Ac026691.1
Ac026725.1
Ac026740.3
Ac026954.1
Ac026954.3
Ac027026.1
Ac027031.2
Ac027097.1
Ac027097.2
Ac027117.2
Ac027281.1
Ac027288.1
Ac027644.1
Ac027682.5
Ac027801.1
Ac034102.4
Ac034102.6
Ac034102.7
Ac034102.8
Ac034228.1
Ac036214.1
Ac036214.4
Ac037459.1
Ac040169.1
Ac040169.3
Ac044798.1
Ac046130.1
Ac048341.1
Ac048341.2
Ac051619.7
Ac051619.8
Ac053503.2
Ac053503.5
Ac053527.1
Ac060780.2
Ac061992.1
Ac061999.1
Ac063919.1
Ac063948.1
Ac063979.1
Ac064805.2
Ac064807.1
Ac066612.2
Ac067852.1
Ac067930.3
Ac067931.2
Ac067945.3
Ac068134.4
Ac068152.1
Ac068205.1
Ac068205.2
Ac068234.1
Ac068254.2
Ac068338.2
Ac068389.2
Ac068531.1
Ac068533.3
Ac068587.4
Ac068620.1
Ac068620.3
Ac068631.1
Ac068669.1
Ac068724.3
Ac068790.8
Ac068831.6
Ac068870.1
Ac068888.1
Ac068888.2
Ac068946.2
Ac068987.3
Ac069200.1
Ac069213.1
Ac069454.1
Ac072022.2
Ac073107.1
Ac073107.2
Ac073111.1
Ac073111.3
Ac073111.4
Ac073111.5
Ac073115.1
Ac073195.1
Ac073210.1
Ac073257.1
Ac073283.1
Ac073283.2
Ac073316.2
Ac073320.1
Ac073332.1
Ac073335.1
Ac073389.1
Ac073522.1
Ac073573.1
Ac073611.1
Ac073626.1
Ac073655.2
Ac073834.1
Ac073896.5
Ac073957.1
Ac074050.1
Ac074117.1
Ac074138.1
Ac074143.1
Ac078880.1
Ac078882.1
Ac078883.1
Ac078883.2
Ac078909.1
Ac078925.4
Ac078974.1
Ac079061.1
Ac079145.1
Ac079148.1
Ac079248.2
Ac079305.1
Ac079354.2
Ac079594.2
Ac079602.3
Ac079610.2
Ac079741.1
Ac079742.1
Ac079766.1
Ac079793.1
Ac079807.1
Ac079848.1
Ac079907.1
Ac080068.1
Ac080080.1
Ac080112.1
Ac080129.1
Ac083798.1
Ac083798.2
Ac083841.1
Ac083843.2
Ac083867.1
Ac083949.1
Ac084018.1
Ac084082.1
Ac084262.1
Ac084262.2
Ac084337.2
Ac084759.3
Ac084781.2
Ac084871.2
Ac084876.2
Ac084879.1
Ac087289.1
Ac087385.2
Ac087439.2
Ac087441.1
Ac087441.2
Ac087457.1
Ac087500.1
Ac087518.1
Ac087521.3
Ac087612.1
Ac087623.2
Ac087645.2
Ac087741.3
Ac087752.3
Ac087762.1
Ac089999.1
Ac090099.1
Ac090114.2
Ac090164.3
Ac090164.4
Ac090181.2
Ac090229.1
Ac090281.1
Ac090283.1
Ac090515.2
Ac090517.5
Ac090527.2
Ac090541.1
Ac090589.1
Ac090617.3
Ac090617.5
Ac090699.1
Ac090772.1
Ac090772.2
Ac090844.2
Ac090888.3
Ac090971.1
Ac090971.3
Ac091053.2
Ac091114.1
Ac091152.4
Ac091153.1
Ac091153.3
Ac091167.2
Ac091167.6
Ac091179.1
Ac091212.1
Ac091390.4
Ac091564.2
Ac091588.1
Ac091729.2
Ac091729.3
Ac091906.1
Ac091917.2
Ac091925.1
Ac091948.1
Ac091959.1
Ac091979.2
Ac092035.1
Ac092058.1
Ac092070.2
Ac092072.1
Ac092115.1
Ac092115.2
Ac092117.1
Ac092117.2
Ac092118.1
Ac092118.2
Ac092119.2
Ac092123.1
Ac092143.1
Ac092143.2
Ac092155.1
Ac092164.1
Ac092171.1
Ac092171.4
Ac092171.5
Ac092279.1
Ac092287.1
Ac092296.1
Ac092296.3
Ac092335.1
Ac092375.1
Ac092473.1
Ac092535.3
Ac092535.4
Ac092570.2
Ac092587.1
Ac092597.1
Ac092718.1
Ac092718.7
Ac092720.1
Ac092754.2
Ac092821.3
Ac092835.1
Ac092910.3
Ac092944.1
Ac093151.3
Ac093152.1
Ac093157.1
Ac093281.1
Ac093281.2
Ac093323.1
Ac093323.3
Ac093325.1
Ac093414.1
Ac093423.2
Ac093484.1
Ac093484.3
Ac093484.4
Ac093495.1
Ac093503.1
Ac093510.1
Ac093512.2
Ac093525.1
Ac093525.7
Ac093579.1
Ac093620.1
Ac093663.2
Ac093700.1
Ac093714.1
Ac093732.1
Ac093734.1
Ac093752.1
Ac093752.2
Ac093821.1
Ac093895.1
Ac093899.2
Ac093904.1
Ac093904.2
Ac093911.1
Ac096540.1
Ac096637.2
Ac096649.1
Ac096733.1
Ac096741.1
Ac096745.1
Ac096751.1
Ac096921.1
Ac097065.2
Ac097358.2
Ac097467.3
Ac097468.1
Ac097478.1
Ac097484.1
Ac097625.1
Ac097634.1
Ac097634.3
Ac097637.1
Ac097641.2
Ac098484.4
Ac098582.1
Ac098583.2
Ac098614.1
Ac098650.1
Ac098799.2
Ac098851.1
Ac098934.1
Ac098934.4
Ac099066.2
Ac099342.1
Ac099343.3
Ac099344.1
Ac099344.2
Ac099489.1
Ac099509.2
Ac099518.1
Ac099518.6
Ac099521.1
Ac099522.2
Ac099535.1
Ac099568.1
Ac099677.6
Ac099681.1
Ac099687.1
Ac099782.2
Ac099795.1
Ac099811.1
Ac099811.4
Ac099850.1
Ac100778.3
Ac100791.1
Ac100793.2
Ac100793.4
Ac100812.1
Ac100827.1
Ac102945.2
Ac103681.1
Ac103702.2
Ac103706.1
Ac103740.2
Ac103769.1
Ac103810.1
Ac103810.3
Ac103923.1
Ac104046.1
Ac104135.1
Ac104162.1
Ac104162.2
Ac104170.1
Ac104304.1
Ac104332.2
Ac104333.3
Ac104435.1
Ac104450.1
Ac104453.1
Ac104521.1
Ac104532.1
Ac104532.2
Ac104534.1
Ac104561.1
Ac104564.4
Ac104581.4
Ac104590.1
Ac104634.1
Ac104662.2
Ac104667.1
Ac104667.2
Ac104695.3
Ac104695.4
Ac104958.1
Ac104958.2
Ac104971.1
Ac104984.5
Ac104997.1
Ac105020.6
Ac105052.4
Ac105053.1
Ac105129.2
Ac105137.2
Ac105277.1
Ac105339.1
Ac105402.3
Ac105429.2
Ac105942.1
Ac106028.2
Ac106038.1
Ac106707.1
Ac106739.1
Ac106760.2
Ac106782.2
Ac106782.5
Ac106820.6
Ac106874.1
Ac106875.1
Ac107079.1
Ac107081.1
Ac107401.1
Ac107464.1
Ac107464.3
Ac107959.1
Ac107959.4
Ac107959.5
Ac108002.1
Ac108039.1
Ac108047.1
Ac108058.1
Ac108059.3
Ac108134.1
Ac108134.4
Ac108471.2
Ac108673.2
Ac108676.1
Ac108693.2
Ac108751.5
Ac108868.2
Ac109460.3
Ac109587.1
Ac109780.1
Ac110079.1
Ac110285.7
Ac110741.1
Ac110749.1
Ac110769.1
Ac111000.1
Ac111000.4
Ac111149.2
Ac111186.1
Ac112196.1
Ac112225.1
Ac112243.1
Ac112250.1
Ac112504.2
Ac113146.1
Ac113361.1
Ac114291.1
Ac114401.1
Ac114489.1
Ac114498.1
Ac114689.3
Ac114786.1
Ac114786.2
Ac114797.1
Ac114801.3
Ac114812.3
Ac114947.1
Ac114956.1
Ac114956.3
Ac115676.1
Ac115989.1
Ac116025.1
Ac116025.2
Ac116049.2
Ac116337.3
Ac116353.1
Ac116353.5
Ac116366.3
Ac117382.1
Ac117382.2
Ac117498.2
Ac118553.2
Ac118658.1
Ac118754.3
Ac119403.2
Ac119800.1
Ac120053.1
Ac120057.4
Ac120114.1
Ac120114.4
Ac120193.1
Ac120498.3
Ac120498.7
Ac121758.3
Ac122108.1
Ac122129.1
Ac122713.1
Ac122714.2
Ac122718.2
Ac124016.1
Ac124067.2
Ac124068.2
Ac124242.1
Ac124276.1
Ac124276.2
Ac124283.5
Ac124312.1
Ac124854.1
Ac124947.2
Ac125494.1
Ac126323.3
Ac126544.2
Ac126564.1
Ac126614.1
Ac126615.2
Ac126696.1
Ac126763.1
Ac127024.2
Ac127459.1
Ac127459.3
Ac127521.1
Ac128709.3
Ac129492.1
Ac129492.2
Ac129492.8
Ac129507.2
Ac129507.3
Ac129926.1
Ac130343.1
Ac130469.1
Ac131009.4
Ac131025.2
Ac131025.3
Ac131097.2
Ac131097.3
Ac131391.1
Ac132872.1
Ac132872.2
Ac132938.5
Ac133552.1
Ac133637.1
Ac133644.3
Ac134043.1
Ac134682.1
Ac134772.1
Ac135048.2
Ac135048.3
Ac135178.3
Ac135388.1
Ac135586.2
Ac136443.3
Ac136469.1
Ac136475.2
Ac136475.7
Ac137527.1
Ac137579.1
Ac137579.2
Ac137630.3
Ac137695.2
Ac137932.2
Ac137936.1
Ac138123.1
Ac138207.2
Ac138393.1
Ac138393.3
Ac138409.1
Ac138474.1
Ac138512.1
Ac139149.1
Ac139256.1
Ac139530.3
Ac139749.1
Ac139768.1
Ac139783.1
Ac139795.3
Ac139887.2
Ac140481.2
Ac140725.1
Ac141586.1
Ac144522.1
Ac145124.1
Ac145207.2
Ac145207.3
Ac145207.7
Ac145285.2
Ac145285.6
Ac145423.3
Ac147055.2
Ac147055.3
Ac147055.4
Ac156455.1
Ac190387.1
Ac231657.1
Ac231981.1
Ac233280.19
Ac233992.3
Ac234582.1
Ac234582.2
Ac234917.1
Ac242426.2
Ac242842.3
Ac243547.1
Ac243547.2
Ac243585.2
Ac243654.1
Ac243829.4
Ac244090.3
Ac244093.5
Ac244100.3
Ac244517.5
Ac245014.3
Ac245033.2
Ac245100.4
Ac245140.3
Ac246785.1
Ac246793.1
Ac254562.1
Ac254633.1
Acaa1
Acaca
Acacb
Acad10
Acad8
Acad9
Acadm
Acadsb
Acadvl
Acap3
Acbd4
Acin1
Ackr2
Acly
Aco1
Aco2
Acot13
Acot6
Acox1
Acox2
Acp2
Acp6
Acpp
Acrbp
Acsf2
Acsf3
Acsl3
Acsl4
Acsl5
Acsm1
Acsm2b
Acsm3
Acss2
Acss3
Acta1
Acta2-as1
Actl6b
Actn1-as1
Actn4
Actr1a
Actr3
Actr3b
Actr6
Acvr2b
Acy1
Acyp1
Acyp2
Adam10
Adam11
Adam15
Adam19
Adam22
Adam28
Adam9
Adamts13
Adamtsl5
Adap2
Adcy4
Adcy7
Adcyap1
Add1
Add3
Adgra3
Adgrb1
Adgrb3
Adgrd1
Adgrf3
Adgrg3
Adgrg6
Adgrg7
Adgrv1
Adh6
Adhfe1
Adi1p1
Adipor2
Adk
Adnp-as1
Adora2a
Adpgk-as1
Adprm
Adrm1
Adsl
Adssl1
Af003529.1
Af111167.1
Af117829.1
Af127577.5
Af196972.1
Af274858.1
Afap1l1
Afdn
Aff1
Afg3l1p
Afmid
Afp
Aftph
Agap1
Agap1-it1
Agap3
Agfg1
Aggf1
Agk
Agl
Ago2
Agpat2
Agpat3
Agpat5
Agps
Agrp
Agxt
Ahcyl1
Ahcyl2
Ahcyp7
Ahnak
Ahr
Ahrr
Ahsg
Aif1
Aif1l
Aig1
Aipl1
Aj003147.2
Ajap1
Ajuba
Ak3p2
Ak3p5
Ak4
Ak5
Ak7
Akap1
Akap12
Akap13
Akap17a
Akap2
Akap8l
Akap9
Akip1
Akirin1
Akr1a1
Akr1b10
Akr1b15
Akr1c1
Akr1c2
Akr1c3
Akr1c4
Akr1c8p
Akr7l
Akt1
Akt1s1
Akt2
Al008718.1
Al008726.1
Al008729.2
Al021068.1
Al021155.2
Al021391.1
Al021997.3
Al022069.1
Al022069.2
Al022100.1
Al022237.1
Al022238.4
Al022312.1
Al022315.1
Al022318.4
Al022323.2
Al022326.1
Al022331.1
Al022341.2
Al022345.4
Al023283.1
Al023693.1
Al023806.1
Al023806.2
Al024498.2
Al024509.1
Al031123.2
Al031229.1
Al031282.1
Al031428.1
Al031432.3
Al031432.4
Al031577.2
Al031587.2
Al031590.1
Al031658.2
Al031710.2
Al031726.1
Al031847.2
Al031848.2
Al032819.1
Al032819.2
Al032819.3
Al033527.4
Al034349.1
Al034548.1
Al034550.2
Al035078.4
Al035250.1
Al035252.2
Al035398.1
Al035405.1
Al035420.1
Al035423.1
Al035427.1
Al035587.1
Al049543.1
Al049697.1
Al049712.1
Al049749.1
Al049780.2
Al049844.3
Al049861.1
Al049870.3
Al050320.1
Al050403.2
Al078601.3
Al078604.1
Al078605.1
Al078621.1
Al078621.3
Al078624.1
Al078644.2
Al079342.3
Al080250.1
Al096828.3
Al096870.1
Al109613.1
Al109917.1
Al109923.1
Al109936.2
Al109947.1
Al110115.2
Al117339.5
Al117348.2
Al121655.1
Al121758.1
Al121760.1
Al121768.1
Al121772.1
Al121845.3
Al121900.2
Al121936.1
Al121949.3
Al121983.1
Al121983.2
Al121992.1
Al132639.2
Al132639.3
Al132657.2
Al132780.1
Al132780.2
Al132857.1
Al132989.2
Al132994.2
Al133153.1
Al133153.2
Al133227.1
Al133284.1
Al133325.2
Al133338.1
Al133351.3
Al133371.1
Al133383.1
Al133396.2
Al133410.3
Al133415.1
Al133467.1
Al133480.1
Al133481.1
Al133516.1
Al133520.1
Al133551.1
Al135744.1
Al135785.1
Al135791.1
Al135838.1
Al135902.2
Al135999.3
Al136038.3
Al136040.1
Al136115.1
Al136131.1
Al136141.1
Al136295.1
Al136301.1
Al136419.1
Al136979.1
Al136982.2
Al137003.1
Al137026.2
Al137028.1
Al137060.1
Al137782.1
Al137793.2
Al137802.2
Al137802.3
Al137803.1
Al137856.1
Al138767.2
Al138785.1
Al138826.1
Al138831.1
Al138831.2
Al138878.1
Al138881.1
Al138889.1
Al138900.2
Al138916.1
Al138921.1
Al138966.2
Al138976.1
Al138976.2
Al139011.1
Al139035.1
Al139082.1
Al139095.3
Al139095.4
Al139100.1
Al139254.2
Al139260.1
Al139288.1
Al139300.1
Al139317.1
Al139317.5
Al139353.2
Al139383.1
Al139412.1
Al139415.2
Al139424.3
Al139805.1
Al157371.1
Al157371.2
Al157400.1
Al157400.2
Al157400.5
Al157702.2
Al157713.1
Al157756.1
Al157786.1
Al157823.2
Al157827.2
Al157838.1
Al157871.1
Al157871.6
Al157938.1
Al157996.1
Al158064.1
Al158147.1
Al158151.1
Al158151.3
Al158175.1
Al158212.1
Al158212.2
Al158212.3
Al160275.2
Al160291.1
Al160313.1
Al160314.2
Al160408.2
Al160408.5
Al160411.1
Al161668.1
Al161719.1
Al161729.1
Al161751.1
Al161896.1
Al161908.1
Al161937.1
Al162171.1
Al162231.3
Al162258.2
Al162274.1
Al162311.3
Al162377.1
Al162385.2
Al162411.1
Al162419.1
Al162458.1
Al162595.2
Al163636.2
Al352979.1
Al353579.1
Al353593.1
Al353622.2
Al353648.1
Al353662.1
Al353693.1
Al353743.1
Al353747.2
Al353795.2
Al353801.1
Al354696.2
Al354707.1
Al354707.2
Al354707.3
Al354811.1
Al354813.1
Al354861.3
Al354863.1
Al354892.1
Al354989.2
Al355075.3
Al355076.1
Al355096.1
Al355297.2
Al355303.1
Al355315.1
Al355388.1
Al355388.3
Al355472.1
Al355472.2
Al355472.3
Al355482.2
Al355490.1
Al355490.2
Al355834.1
Al355836.1
Al355870.1
Al355916.2
Al355916.3
Al355987.1
Al355987.2
Al355987.3
Al355987.4
Al355987.5
Al355994.3
Al356019.1
Al356235.1
Al356309.1
Al356309.3
Al356441.1
Al356488.2
Al356599.1
Al356740.3
Al356753.1
Al356966.1
Al357033.1
Al357078.1
Al357078.2
Al357140.4
Al357315.2
Al358074.1
Al358075.2
Al358113.1
Al358334.2
Al358393.1
Al358394.3
Al358472.5
Al358472.7
Al358613.2
Al358790.1
Al358933.1
Al359182.1
Al359265.3
Al359541.1
Al359643.2
Al359644.1
Al359762.1
Al359878.1
Al359878.2
Al359880.1
Al359922.1
Al359922.2
Al360012.1
Al360169.1
Al360182.2
Al360270.3
Al365205.1
Al365295.1
Al365356.2
Al365356.3
Al365436.2
Al390067.1
Al390198.1
Al390294.1
Al390718.1
Al390719.1
Al390955.2
Al391121.1
Al391244.2
Al391335.1
Al391497.1
Al391650.1
Al391832.1
Al391832.2
Al391832.3
Al391863.1
Al392172.1
Al442067.1
Al442647.2
Al442663.3
Al445250.1
Al445363.1
Al445363.3
Al445437.1
Al445483.1
Al445490.1
Al445524.1
Al445989.2
Al450163.1
Al450322.1
Al450468.1
Al450468.2
Al450469.1
Al450469.2
Al451044.1
Al451054.2
Al451074.1
Al451085.1
Al451137.1
Al451165.2
Al512328.1
Al512343.1
Al512622.1
Al512791.2
Al513122.2
Al513165.1
Al513217.1
Al513220.1
Al513485.1
Al513523.3
Al583722.2
Al583844.1
Al589182.2
Al589684.1
Al589740.1
Al589765.4
Al590004.2
Al590068.1
Al590068.3
Al590133.1
Al590327.1
Al590422.1
Al590440.2
Al590627.1
Al590677.1
Al590682.1
Al590705.2
Al590714.1
Al590764.1
Al590867.1
Al590999.1
Al591167.1
Al591222.1
Al591368.1
Al591473.1
Al591485.1
Al591503.3
Al591806.1
Al591806.3
Al592287.1
Al592295.4
Al592402.1
Al592429.2
Al592431.2
Al596028.1
Al596087.1
Al596094.1
Al596223.1
Al596257.1
Al596325.2
Al606462.1
Al606489.1
Al606537.1
Al606760.1
Al611929.1
Al627171.1
Al627422.2
Al645608.3
Al645608.6
Al645608.7
Al645728.1
Al645922.1
Al645929.3
Al645941.3
Al645949.2
Al662791.1
Al662899.2
Al669831.3
Al669831.5
Al670729.1
Al671762.1
Al671883.3
Al691442.1
Al731563.3
Al731569.1
Al731577.2
Al732292.1
Al732292.2
Al732314.6
Al807740.1
Al807752.2
Al807757.2
Al844908.1
Al844908.2
Al928654.3
Al928921.1
Al954722.1
Alad
Alas1
Alas2
Alb
Alcam
Aldh16a1
Aldh18a1
Aldh1a1
Aldh1b1
Aldh1l1-as2
Aldh3a1
Aldh3a2
Aldh3b1
Aldh5a1
Aldh7a1
Aldoa
Aldoc
Alg1
Alg10
Alg10b
Alg11
Alg1l13p
Alg1l15p
Alg1l2
Alg1l9p
Alg3
Alg6
Alg9
Alkbh1
Alkbh2
Alkbh3
Alms1p1
Alox12p2
Alox15p2
Alpk1
Alpk2
Als2
Amacr
Amd1
Amdhd1
Amdhd2
Amer3
Amh
Ampd3
Amz2
Amz2p1
Anapc11
Anapc16
Anapc4
Anapc5
Ang
Angel1
Angptl4
Angptl6
Angptl8
Ank1
Ankdd1a
Ankdd1b
Ankef1
Ankh
Ankhd1
Ankhd1-eif4ebp3
Ankrd1
Ankrd11
Ankrd12
Ankrd13a
Ankrd13b
Ankrd13d
Ankrd18a
Ankrd18b
Ankrd2
Ankrd20a4
Ankrd20a5p
Ankrd20a7p
Ankrd23
Ankrd24
Ankrd29
Ankrd34a
Ankrd36
Ankrd37
Ankrd42
Ankrd44
Ankrd46
Ankrd53
Ankrd55
Ankrd6
Ankrd62
Anks1a
Ankub1
Ankzf1
Ano3
Ano5
Ano7
Anxa10
Anxa13
Anxa2
Anxa5
Anxa6
Anxa9
Aoc2
Aoc4p
Ap000229.1
Ap000253.1
Ap000265.1
Ap000295.1
Ap000317.2
Ap000345.1
Ap000346.4
Ap000350.1
Ap000358.1
Ap000424.1
Ap000439.1
Ap000442.1
Ap000446.1
Ap000553.5
Ap000640.2
Ap000646.1
Ap000662.1
Ap000688.1
Ap000695.1
Ap000721.1
Ap000763.2
Ap000769.2
Ap000777.3
Ap000787.1
Ap000812.5
Ap000842.2
Ap000845.1
Ap000866.2
Ap000867.4
Ap000892.1
Ap000893.1
Ap000894.2
Ap000894.4
Ap000902.1
Ap000942.2
Ap001025.1
Ap001056.2
Ap001062.2
Ap001086.1
Ap001107.4
Ap001107.5
Ap001107.9
Ap001178.3
Ap001180.3
Ap001273.2
Ap001357.2
Ap001372.3
Ap001432.1
Ap001496.3
Ap001496.4
Ap001542.1
Ap001582.1
Ap001625.2
Ap001625.3
Ap001781.2
Ap001830.1
Ap001880.2
Ap001922.2
Ap001931.1
Ap002008.2
Ap002360.2
Ap002364.1
Ap002381.2
Ap002387.2
Ap002478.1
Ap002495.1
Ap002495.2
Ap002518.2
Ap002761.2
Ap002761.3
Ap002761.4
Ap002800.1
Ap002812.4
Ap002851.1
Ap002852.1
Ap002884.3
Ap002981.1
Ap002992.1
Ap003032.1
Ap003068.4
Ap003071.1
Ap003097.1
Ap003108.2
Ap003119.2
Ap003357.1
Ap003392.13
Ap003396.1
Ap003396.3
Ap003499.2
Ap003501.1
Ap003680.1
Ap003721.4
Ap003733.4
Ap005120.1
Ap005212.4
Ap005263.1
Ap005329.3
Ap005717.1
Ap006216.1
Ap006285.2
Ap006289.1
Ap006621.3
Ap006621.4
Ap006621.5
Ap1ar
Ap1g1
Ap1m1
Ap1m2
Ap1s1
Ap2a1
Ap2a2
Ap2b1
Ap2m1
Ap3m2
Ap3s1
Ap4e1
Ap4m1
Ap5s1
Ap5z1
Apaf1
Apbb3
Apc2
Aph1a
Api5
Aplp2
Apoa1
Apoa5
Apobec3c
Apoc1
Apoc1p1
Apoc2
Apoc3
Apoe
Apoh
Apol1
Apol3
Apol4
Apold1
Aponp
Apopt1
Aqp10
Aqp6
Arel1
Arf4-as1
Arf4p2
Arf5
Arfgap1
Arfgap3
Arg1
Arg2
Arhgap11a
Arhgap23
Arhgap24
Arhgap25
Arhgap26
Arhgap27
Arhgap28
Arhgap31
Arhgap39
Arhgap4
Arhgap45
Arhgdia
Arhgef1
Arhgef12
Arhgef16
Arhgef17
Arhgef18
Arhgef19
Arhgef2
Arhgef26-as1
Arhgef28
Arhgef39
Arhgef7
Arid1a
Arid1b
Arid2
Arid3a
Arid3c
Arid5b
Arih1
Arih2
Arl14ep
Arl2
Arl2-snx15
Arl6
Arl6ip4
Arl6ip5
Arl6ip6
Arl8b
Arlnc1
Armc6
Armc7
Armc9
Armcx5
Armcx5-gprasp2
Armh1
Arntl
Arpc1a
Arpc1b
Arpc2
Arrdc2
Arrdc3-as1
Arsf
Arv1
Arvcf
Asap1
Asap2
Asb1
Asb16
Asb18
Asb4
Asb7
Asb9p1
Ascc1
Ascc2
Asdurf
Asf1a
Ash1l
Asic1
Asnsd1
Aspa
Asph
Asphd1
Aspscr1
Ass1
Asxl1
Atad3a
Atad3b
Atad5
Atat1
Atf1
Atf3
Atf4
Atf5
Atf7ip
Atf7ip2
Atg101
Atg12
Atg12p2
Atg14
Atg16l1
Atg2a
Atg4b
Atg4c
Atg4d
Atg5
Atg7
Atg9a
Atg9b
Atic
Atl1
Atl2
Atl3
Atmin
Atn1
Atoh8
Atp10d
Atp11a
Atp11b
Atp13a3
Atp1a1
Atp1b1
Atp23
Atp2a2
Atp2a3
Atp2b4
Atp2c1
Atp2c2
Atp4a
Atp5f1b
Atp5f1d
Atp5if1
Atp5mc1
Atp5pb
Atp6ap1
Atp6ap1l
Atp6ap2
Atp6v0a1
Atp6v0b
Atp6v0c
Atp6v0cp3
Atp6v0e1
Atp6v1a
Atp6v1b1
Atp6v1b2
Atp6v1c1
Atp6v1d
Atp6v1g2-ddx39b
Atp7a
Atp9a
Atp9b
Atpaf2
Atr
Atraid
Atrn
Atrx
Atxn1
Atxn1l
Atxn2l
Atxn7
Atxn7l2
Atxn7l3b
Aup1
Auts2
Awat2
Axin2
Axl
Azi2
Azin1-as1
B3galt6
B3gnt10
B3gnt2p1
B3gnt8
B4galnt4
B4galt1-as1
B4galt2
B4galt7
B9d1
B9d2
Baalc
Baat
Babam1
Bach1
Bach2
Bag3
Bag6
Bahcc1
Baiap2
Baiap2l1
Baiap3
Bambi
Banf1
Banp
Barhl1
Barx2
Basp1
Batf
Bax
Baz2b
Bbof1
Bbox1
Bbs1
Bbs12
Bbs5
Bbs7
Bbs9
Bbx
Bcam
Bcap29
Bcar1
Bcar3
Bcas1
Bcas3
Bcat1
Bcat2
Bckdha
Bckdk
Bcl11a
Bcl2a1
Bcl2l1
Bcl2l11
Bcl2l14
Bcl2l2
Bcl2l2-pabpn1
Bcl3
Bcl6
Bcl6b
Bcl9l
Bco2
Bcorl1
Bcr
Bcrp1
Bcrp5
Bcs1l
Bcyrn1
Bdnf-as
Bdp1
Bean1
Becn1
Bend6
Best1
Best3
Bfar
Bhlha15
Bhlhe40
Bicd1
Bicd1p1
Bicdl1
Bicra
Bicral
Birc2
Birc5
Birc6
Birc7
Bivm
Bivm-ercc5
Blm
Bloc1s1
Bloc1s6
Blvra
Bmf
Bmf-as1
Bmpr1a
Bmpr2
Bms1p1
Bms1p2
Bms1p4
Bnip1
Bnip2
Bnip3l
Bok
Bola1
Bola2p1
Bola3-as1
Bora
Borcs6
Borcs7
Borcs7-asmt
Borcs8
Borcs8-mef2b
Bphl
Bpifb1
Bptf
Brcc3
Brd2
Brd3os
Brd7
Brd9
Brix1
Brms1
Brox
Brwd1-as1
Brwd1-as2
Bscl2
Bsg
Btbd10
Btbd11
Btbd16
Btbd19
Btbd3
Btbd8
Btd
Btf3
Btn2a2
Btn3a3
Bub1
Bub1b
Bub1p1
Bub3
Bud31
Bves-as1
Bx323046.1
Bx470102.1
Bx537318.1
Bx537318.2
Bx571818.1
Bx649632.1
Bx890604.2
Bzw1
Bzw2
C10orf25
C10orf62
C10orf67
C10orf95
C11orf1
C11orf49
C11orf52
C11orf54
C11orf68
C11orf74
C11orf95
C12orf42
C12orf45
C12orf57
C12orf76
C14orf28
C15orf39
C15orf53
C15orf65
C16orf45
C16orf71
C16orf72
C16orf89
C17orf49
C17orf53
C17orf64
C17orf75
C17orf99
C18orf25
C19orf44
C19orf53
C19orf57
C19orf66
C19orf67
C19orf84
C19orf85
C1galt1
C1orf105
C1orf109
C1orf112
C1orf131
C1orf210
C1orf220
C1qtnf1
C1qtnf5
C1qtnf8
C1qtnf9b
C1r
C1s
C2
C20orf204
C21orf62-as1
C21orf91
C21orf91-ot1
C22orf46
C2cd2
C2cd2l
C2cd3
C2cd4d-as1
C2orf70
C2orf74
C2orf81
C2orf88
C2orf92
C3orf38
C3orf80
C4bpa
C4bpb
C4orf19
C4orf33
C4orf46
C4orf51
C5
C5ar1
C5orf24
C5orf47
C5orf56
C5orf66
C5orf66-as2
C6orf120
C6orf136
C6orf223
C6orf89
C7orf57
C7orf77
C8a
C8orf31
C8orf33
C8orf58
C8orf59p1
C8orf89
C9orf129
C9orf139
C9orf152
C9orf163
C9orf24
C9orf3
C9orf64
Ca10
Ca11
Ca14
Ca2
Cab39
Cab39l
Cabin1
Cables1
Cables2
Cabp1
Cabp2
Cacfd1
Cacna1d
Cacnb1
Cacnb3
Cacnb4
Cacybp
Cacybpp2
Cadm2
Cald1
Calm1
Calm2
Calm3
Calml3-as1
Caly
Camk2g
Camkk2
Camkmt
Camkv
Camlg
Camp
Canx
Capg
Capn10
Capn12
Capn2
Capn7
Capn8
Capns1
Caprin1
Capza1
Capza2
Capzb
Card10
Card18
Card19
Card9
Carf
Carmil2
Carmn
Carnmt1-as1
Casc19
Casc3
Casd1
Caskin2
Casp10
Casp2
Casp3
Casp4
Casp5
Casp8
Casp8ap2
Cast
Castor1
Cat
Catip
Catsperd
Catsperg
Cbfa2t2
Cbfb
Cblc
Cbll1
Cbr3-as1
Cbr4
Cbs
Cbwd3
Cbwd5
Cbx2
Cbx3
Cbx3p4
Cbx4
Cbx7
Cc2d1a
Ccar1
Ccar2
Ccat2
Ccdc102b
Ccdc103
Ccdc106
Ccdc107
Ccdc114
Ccdc115
Ccdc117
Ccdc12
Ccdc126
Ccdc13
Ccdc130
Ccdc134
Ccdc137
Ccdc138
Ccdc13-as1
Ccdc142
Ccdc144cp
Ccdc144nl-as1
Ccdc146
Ccdc150
Ccdc151
Ccdc153
Ccdc157
Ccdc159
Ccdc162p
Ccdc163
Ccdc170
Ccdc174
Ccdc183
Ccdc187
Ccdc18-as1
Ccdc190
Ccdc192
Ccdc194
Ccdc200
Ccdc28a
Ccdc30
Ccdc33
Ccdc34
Ccdc38
Ccdc39
Ccdc40
Ccdc51
Ccdc57
Ccdc58
Ccdc65
Ccdc66
Ccdc7
Ccdc77
Ccdc83
Ccdc85b
Ccdc86
Ccdc88b
Ccdc88c
Ccdc90b
Ccdc91
Ccdc93
Ccdc97
Ccl14
Ccl19
Ccl20
Ccm2
Ccn5
Ccnb1
Ccnd1
Ccnd2
Ccnd2p1
Ccnd3
Ccndbp1
Ccne1
Ccne2
Ccng1
Ccng2
Ccnj
Ccnk
Ccnyl1
Ccp110
Ccr10
Ccr6
Ccr7
Ccrl1p1
Ccs
Ccser2
Cct5
Cct6a
Cct7
Cct7p2
Ccz1
Ccz1b
Cd109
Cd22
Cd274
Cd276
Cd2ap
Cd2bp2
Cd300lg
Cd34
Cd37
Cd44
Cd68
Cd69
Cd81
Cd82
Cd84
Cd86
Cd9
Cd99
Cdadc1
Cdc14a
Cdc14b
Cdc16
Cdc25b
Cdc37l1
Cdc37l1-dt
Cdc42
Cdc42bpa
Cdc42ep1
Cdc42ep4
Cdc42se2
Cdc6
Cdc73
Cdca2
Cdca8
Cdh1
Cdh15
Cdh16
Cdh23
Cdhr2
Cdiptosp
Cdk1
Cdk10
Cdk12
Cdk13
Cdk15
Cdk3
Cdk5rap1
Cdk5rap2
Cdk5rap3
Cdk6
Cdk7
Cdkal1
Cdkn1a
Cdkn1b
Cdkn2b-as1
Cdkn2c
Cdkn2d
Cdo1
Cdrt1
Cdrt4
Cds2
Cdv3
Cdx2
Cdyl
Ceacam20
Ceacam21
Ceacam3
Ceacamp3
Cebpa-dt
Cebpb
Cebpd
Cebpg
Cel
Celsr1
Celsr2
Cemip
Cenpa
Cenpbd1p1
Cenph
Cenpp
Cenps
Cenps-cort
Cenpt
Cenpw
Cep112
Cep120
Cep126
Cep164
Cep164p1
Cep250
Cep350
Cep55
Cep57
Cep57l1
Cep76
Cep83
Cep83-dt
Cep95
Cep97
Cept1
Cercam
Cerna1
Cerna3
Cers4
Cers5
Cers6
Ces3
Cfap157
Cfap44
Cfap52
Cfap54
Cfap57
Cfap58-dt
Cfap61
Cfap65
Cfap69
Cfap70
Cfap73
Cfap99
Cfb
Cfd
Cfhr4
Cfl1
Cfl1p1
Cflar
Cflar-as1
Cgnl1
Cgref1
Cgrrf1
Chaf1a
Chat
Chchd1
Chchd10
Chchd2p2
Chchd2p6
Chchd5
Chchd7
Chd1
Chd1l
Chd2
Chd4
Chd8
Chd9
Chek1
Chga
Chgb
Chi3l1
Chi3l2
Chit1
Chkb-cpt1b
Chmp1b
Chmp1b-as1
Chmp2b
Chmp6
Chmp7
Chn2
Chp1
Chpf2
Chpt1
Chrac1
Chrna2
Chrna7
Chrnb2
Chst12
Chst13
Chst6
Chst8
Chtop
Churc1
Churc1-fntb
Ciao2a
Ciao3
Cib2
Cic
Cicp13
Cirbp
Cisd1
Cit
Cited2
Cklf
Cklf-cmtm1
Cks1b
Clcn3
Clcn4
Cldn12
Cldn15
Cldn16
Cldn25
Cldn4
Cldn7
Cldnd2
Clec16a
Clec4f
Clecl1
Clic4
Clip4
Clk2
Clk3
Cln3
Cln5
Cln6
Cln8
Clock
Clp1
Clptm1l
Clstn3
Cltc
Clu
Cluap1
Clul1
Clvs1
Clybl
Cmbl
Cmc1
Cmip
Cmpk1
Cmss1
Cmtm3
Cmtm7
Cmtm8
Cmtr1
Cndp2
Cnep1r1
Cngb3
Cnih2
Cnih3
Cnih4
Cnksr3
Cnn2p6
Cnnm3
Cnnm3-dt
Cnot10
Cnot11
Cnot2
Cnot4p1
Cnot6
Cnot8
Cnot9
Cnp
Cnpy3
Cnpy4
Cnrip1
Cnst
Cntd1
Cntd2
Cntnap3p2
Cntrl
Cntrob
Coa1
Coa5
Coa6
Coa6-as1
Coa7
Coasy
Cobll1
Cog1
Cog2
Cog3
Cog8
Col11a2
Col13a1
Col1a1
Col2a1
Col4a2-as2
Col4a3
Col4a3bp
Col7a1
Col9a2
Colca1
Colec11
Commd1
Commd2
Commd3
Commd3-bmi1
Commd4
Commd5
Comt
Cops4
Cops5
Cops6
Cops7a
Cops7b
Cops8
Coq10a
Coq2
Coq4
Coq8a
Coq9
Coro6
Coro7
Cox10
Cox19
Cox20
Cox4i1
Cox4i1p2
Cox5b
Cox6a1
Cox6b2
Cox6cp11
Cox6cp14
Cox6cp2
Cox7b
Cox7c
Cpa5
Cpb2
Cpb2-as1
Cpd
Cpe
Cpeb2
Cplx2
Cpm
Cpne1
Cpne4
Cpped1
Cps1
Cps1-it1
Cpsf2
Cpsf3
Cpsf4
Cpsf6
Cpt1b
Cpt2
Cracr2b
Cradd
Cramp1
Crb1
Crcp
Creb1
Creb3
Creb3l1
Creb3l4
Creb5
Crebbp
Crebl2
Creld2
Crim1
Crim1-dt
Crip1
Cript
Crkl
Crlf1
Crls1
Crocc
Crot
Crp
Crtc1
Crtc2
Crtc3
Cry2
Crybb2p1
Crym
Crym-as1
Cryzl1
Cryzl2p
Csad
Csde1
Cse1l
Csf3
Csf3r
Csgalnact1
Csk
Cskmt
Csnk1g2
Csnk2a1
Csnk2b
Cspp1
Csrp1
Cst9lp1
Csta
Cstf1
Cstf2
Cstf3-dt
Ctc1
Ctdnep1
Ctdp1
Ctdsp1
Ctdspl
Ctif
Ctnna2
Ctnnb1
Ctnnbl1
Ctnnd1
Ctns
Ctr9
Ctsa
Ctsb
Ctsl
Ctslp2
Ctsz
Cttn
Cttnbp2nl
Ctu2
Ctxn2
Cuedc1
Cuedc2
Cul1
Cul4a
Cul9
Cutalp
Cutc
Cux1
Cwc25
Cwc27
Cxadr
Cxcl13
Cxcl16
Cxcl8
Cxorf40a
Cxorf58
Cxxc1
Cxxc5
Cxxc5-as1
Cyb561
Cyb561d1
Cyb5b
Cyb5d1
Cyb5d2
Cyb5r2
Cyb5r4
Cyhr1
Cyld
Cyp19a1
Cyp1b1-as1
Cyp20a1
Cyp21a1p
Cyp26a1
Cyp2e1
Cyp2w1
Cyp3a43
Cyp3a7
Cyp46a1
Cyp4f12
Cyp4f24p
Cyp4f3
Cyp4x1
Cyp8b1
Cystm1
Cyth1
Cytor
Daam1
Dab2ip
Dact3-as1
Dag1
Dagla
Dancr
Dapk2
Dars2
Dazap1
Dbf4
Dbf4b
Dbi
Dbil5p
Dbn1
Dbndd2
Dbnl
Dbp
Dcaf10
Dcaf11
Dcaf13
Dcaf17
Dcakd
Dcbld1
Dcbld2
Dck
Dclre1b
Dcp2
Dcst2
Dctn2
Dcun1d2
Dcun1d4
Dcxr-dt
Ddb1
Ddb2
Ddhd2
Ddi2
Ddias
Ddit4
Ddit4-as1
Ddr1
Ddx1
Ddx10
Ddx11
Ddx11l10
Ddx11l5
Ddx12p
Ddx18
Ddx19a
Ddx19b
Ddx25
Ddx27
Ddx39b-as1
Ddx3x
Ddx42
Ddx47
Ddx49
Ddx5
Ddx50
Ddx52
Ddx55
Deaf1
Dec1
Decr2
Degs2
Dele1
Dennd1b
Dennd2c
Dennd2d
Dennd3
Dennd5b-as1
Dennd6a-dt
Denr
Depdc5
Depdc7
Desi2
Dffb
Dgat2
Dgat2l7p
Dgcr8
Dgka
Dgkd
Dgke
Dgkg
Dglucy
Dguok
Dhdds
Dhodh
Dhrs13
Dhrs2
Dhrs4-as1
Dhrs4l2
Dhrs7
Dhrs7b
Dhrs9
Dhtkd1
Dhx30
Dhx38
Dhx40
Dhx58
Dhx8
Diablo
Dido1
Dio1
Dio3os
Dip2a
Dip2b
Dipk1a
Dis3l2
Dis3l2p1
Disc1
Disp2
Dixdc1
Dkc1
Dkk3
Dlat
Dleu1
Dlg4
Dlst
Dlx1
Dlx2-dt
Dlx4
Dlx6
Dm1-as
Dmap1
Dmkn
Dmpk
Dmxl1
Dnaaf1
Dnaaf3
Dnaaf5
Dnah11
Dnah14
Dnah17
Dnah2
Dnah9
Dnai1
Dnaja1
Dnajb11
Dnajb12
Dnajb13
Dnajb2
Dnajb5
Dnajb6
Dnajb9
Dnajc10
Dnajc12
Dnajc16
Dnajc18
Dnajc22
Dnajc25
Dnajc25-gng10
Dnajc27-as1
Dnajc3
Dnajc7
Dnajc8
Dnali1
Dnase1
Dnase1l1
Dnase1l3
Dnm1
Dnm1l
Dnm2
Dnm3
Dnmt3b
Dnttip1
Doc2a
Dock5
Dock6
Dok4
Dok7
Donson
Dop1a
Dop1b
Dot1l
Dpagt1
Dpcd
Dpep1
Dph1
Dpp3
Dpp4
Dpp9
Dprxp6
Dpy19l4
Dpy30
Dpysl2
Dr1
Draic
Dram1
Drap1
Drc3
Drc7
Drg1
Drg2
Drgx
Dscas
Dscr9
Dsg1-as1
Dsp
Dst
Dstn
Dtl
Dtna
Dtwd1
Duox2
Duoxa1
Dus1l
Dus2
Dus4l
Dusp12
Dusp13
Dusp19
Dusp22
Dusp5
Dusp6
Dusp8p5
Dusp9
Dym
Dync1h1
Dync1i2
Dync2li1
Dynll1
Dynlrb2
Dyrk1a
Dyrk2
Dyrk4
Dzip3
E2f3
E2f4
E4f1
Eaf1
Ebag9
Ebf4
Ebln3p
Ecd
Ece1
Ecsit
Ect2
Eda
Edc4
Eddm13
Eef1a1p25
Eef1a1p7
Eef1akmt4
Eef1akmt4-ece2
Eef1aknmt
Eef1b2
Eef1e1p1
Eef1gp4
Eef2k
Eefsec
Eepd1
Efcab12
Efcab13
Efcab2
Efcab7
Efhc1
Efna1
Efna3
Efna4
Efna5
Efr3a
Egfr-as1
Egln2
Egln3-as1
Egot
Ehbp1
Ehbp1l1
Ehd1
Ehd2
Ehd4-as1
Ehf
Ehmt1
Ehmt2
Ehmt2-as1
Ei24
Ei24p3
Eif1
Eif1ay
Eif1b
Eif2ak2
Eif2ak3-dt
Eif2ak4
Eif2b5
Eif2s1
Eif2s2p5
Eif2s3
Eif3b
Eif3f
Eif3g
Eif3h
Eif3i
Eif3l
Eif3m
Eif4a1
Eif4a2
Eif4e2
Eif4g1
Eif4g2
Eif5b
Elane
Elavl3
Elf3-as1
Elk3
Ell
Elmo1
Elmo2
Elmo2p1
Elmod3
Elovl2-as1
Elp2
Elp3
Elp4
Elp5
Emc10
Emc1-as1
Emc3
Emc3-as1
Emc4
Eme1
Eme2
Emg1
Emilin2
Eml1
Eml2
Eml2-as1
Eml4
Eml6
Endou
Eng
Engase
Eno2
Eno3
Enoph1
Enosf1
Enpp1
Enpp3
Ensa
Entpd2
Entpd6
Entr1
Eomes
Ep300
Ep400p1
Epb41
Epb41l1
Epb41l4a
Epb41l4a-as1
Epb42
Epc2
Epcam
Epcam-dt
Epha1
Epha2
Ephb4
Ephx1
Ephx2
Epn1
Eps8
Eps8l2
Erap1
Erap2
Erbb2
Erbb3
Erbin
Ercc4
Ercc5
Ercc6l2
Erg
Erg28
Ergic1
Eri1
Eri3
Ericd
Erich1
Erlec1
Erlin2
Ermard
Ermp1
Ern1
Erv3-1
Ervk13-1
Ervk3-1
Ervk9-11
Esco2
Espl1
Espn
Esyt1
Esyt3
Etf1
Etfdh
Ethe1
Etnk1
Ets2
Etv2
Etv4
Etv5
Etv6
Eva1a
Evi5l
Evl
Evpl
Exd2
Exo1
Exoc1
Exoc3
Exoc3l1
Exoc3l4
Exoc4
Exosc2
Exosc4
Exosc7
Exosc8
Exosc9
Ext2
Extl1
Extl3
Extl3-as1
F10
F11
F11r
F2
F7
Faah
Faah2
Faap20
Faap24
Fabp5p3
Fadd
Fads1
Faf2
Fah
Fahd2a
Faim
Faim2
Fam104a
Fam104b
Fam107b
Fam114a1
Fam117b
Fam118a
Fam118b
Fam120b
Fam129a
Fam131a
Fam135a
Fam13c
Fam149b1
Fam155b
Fam157a
Fam162a
Fam172bp
Fam174b
Fam177a1
Fam177b
Fam181a-as1
Fam185a
Fam187a
Fam189b
Fam192a
Fam19a5
Fam201a
Fam206a
Fam207a
Fam20c
Fam214b
Fam219b
Fam221b
Fam228a
Fam228b
Fam234a
Fam237a
Fam32a
Fam3b
Fam43a
Fam45a
Fam47e
Fam47e-stbd1
Fam53c
Fam57a
Fam57b
Fam71e2
Fam76a
Fam81a
Fam83c-as1
Fam83d
Fam83e
Fam86b3p
Fam86gp
Fam86jp
Fam89b
Fam96ap2
Fam98b
Fam98c
Fam99b
Fan1
Fancc
Fancd2
Fancg
Fancm
Fank1
Far2p3
Farp1
Farp2
Faxdc2
Fbh1
Fbln1
Fbln5
Fbn3
Fbrsl1
Fbxl13
Fbxl16
Fbxl19
Fbxl21p
Fbxl3
Fbxl8
Fbxo2
Fbxo21
Fbxo22
Fbxo24
Fbxo25
Fbxo28
Fbxo3
Fbxo34
Fbxo36
Fbxo38
Fbxo4
Fbxo44
Fbxo45
Fbxo6
Fbxo7
Fbxw8
Fcf1
Fcgr2a
Fcgr3a
Fcgrt
Fcho1
Fcho2
Fdft1
Fdps
Fer
Fer1l4
Fermt3
Fetub
Fez1
Fezf1-as1
Fgb
Fgd3
Fgd4
Fgd5-as1
Fgf12
Fgf14
Fgf21
Fgf9
Fgfr1
Fgfr1op
Fgfr3
Fgfr4
Fggy
Fgr
Fhad1
Fhl2
Fibp
Filip1l
Fis1
Fitm1
Fkbp1b
Fkbp2
Fkbp3
Fkbp4
Flad1
Flnb
Flot1
Flt3lg
Flt4
Flvcr1
Flvcr2
Flywch1
Fmc1
Fmc1-luc7l2
Fmnl1
Fmnl3
Fmr1
Fn1
Fn3krp
Fnbp1
Fnbp1p1
Fnbp4
Fndc1
Fndc3a
Fndc3b
Fndc7
Fnip2
Fnta
Fntb
Fo393415.1
Fo393418.1
Fo704657.1
Focad
Fos
Fosb
Fosl1
Fosl2
Foxa3
Foxb1
Foxc2-as1
Foxd3
Foxk1
Foxk2
Foxn2
Foxn3
Foxn3-as1
Foxn4
Foxo3
Foxo4
Foxo6
Foxp1
Foxp2
Foxp4
Fp325332.1
Fp565260.6
Fpgs
Frat1
Frem1
Frg1
Frg1bp
Frg1hp
Frgca
Frmd4b
Frmd6
Frmd8
Frmpd3
Frrs1
Frs3
Fry
Fscn1
Fsd1
Fsd1l
Fsip2
Fst
Ftcd-as1
Ftlp2
Fto
Ftsj1
Fundc2
Furin
Fus
Fut6
Fut8
Fxn
Fxr1
Fxyd1
Fxyd3
Fyttd1
Fzd1
Fzd3
Fzd9
Fzr1
G2e3
G3bp1
G6pc
G6pc3
G6pd
Gab1
Gabarapl1
Gabpa
Gabpb1-as1
Gabrd
Gadd45a
Gadd45b
Gal3st4
Galk2
Galm
Galns
Galnt1
Galnt10
Galnt11
Galnt12
Galt
Gan
Ganc
Gapvd1
Gar1
Garnl3
Gars
Gars-dt
Gas2
Gas2l1p2
Gas7
Gas8
Gasal1
Gata3-as1
Gata4
Gata6
Gatad1
Gatad2a
Gatc
Gbgt1
Gcat
Gcc1
Gcc2
Gchfr
Gckr
Gclc
Gcnt1
Gcnt1p5
Gcnt2
Gcnt3
Gcshp3
Gdap1
Gdf15
Gdf5
Gdf5os
Gdpd2
Gdpd5
Gemin4
Gemin6
Gemin7
Gemin7-as1
Gemin8p4
Get4
Gfer
Gfi1b
Gfm1
Gfod1-as1
Gfra1
Gfra4
Gga1
Ggcx
Ggh
Ggnbp2
Ggt1
Gid4
Gid8
Gigyf2
Gimap5
Gins1
Gins3
Gipr
Git1
Git2
Gjb1
Gjd3
Gkn2
Gkn3p
Glb1
Glb1l3
Gldc
Gli1
Gli3
Gli4
Glipr1l1
Glipr2
Glis2
Glmp
Glp2r
Glra1
Glrx
Glrx3
Glrx5
Gls2
Glt8d1
Glud1
Glud1p3
Glyatl1
Glyctk
Glyr1
Gm2a
Gmfb
Gmnn
Gmps
Gnai2
Gnal
Gnao1
Gnas
Gnat1
Gnb5
Gnl3
Gnpat
Gnptg
Golga2
Golga2p11
Golga4
Golga7
Gorasp2
Gosr1
Got1
Got2
Gpaa1
Gpank1
Gpat3
Gpat4
Gpatch11
Gpatch2l
Gpatch3
Gpbp1
Gpbp1l1
Gpcpd1
Gpd1
Gper1
Gpha2
Gphn
Gpn1
Gpn3
Gpnmb
Gpr107
Gpr108
Gpr137b
Gpr137c
Gpr146
Gpr156
Gpr157
Gpr158
Gpr160
Gpr17
Gpr171
Gpr35
Gpr39
Gpr4
Gpr55
Gpr6
Gpr75
Gpr79
Gpr84
Gpr89b
Gprc5c
Gprc5d-as1
Gpsm1
Gpt
Gpt2
Gpx2
Gpx3
Gpx4
Gramd1a
Gramd1c
Gramd2a
Gramd2b
Gramd4
Grb10
Grb7
Greb1
Grhl1
Gria2
Grik2
Grik4
Grin1
Grin2b
Grin3b
Grk2
Grk3
Grk4
Grk5
Grk6
Grm1
Grm2
Grn
Grpel2
Gsdmb
Gsdmd
Gse1
Gsk3b
Gsn
Gsn-as1
Gsta10p
Gstcd
Gstk1
Gsto1
Gstp1
Gstt2b
Gstt4
Gsx1
Gtdc1
Gtf2e1
Gtf2e2
Gtf2f2
Gtf2h1
Gtf2h2c
Gtf2h3
Gtf2h4
Gtf2h5
Gtf2i
Gtf2ip13
Gtf2ip4
Gtf3a
Gtf3c1
Gtf3c4
Gtf3c5
Gtf3c6
Gtpbp1
Gtpbp10
Gtpbp3
Gtpbp4
Gtsf1l
Gucy1b2
Guf1
Guk1
Gusb
Gusbp1
Gvqw3
Gxylt2
Gyg1
Gzf1
H1f0
H1fx-as1
H2afvp1
H3f3a
H3f3bp2
H6pd
Habp2
Hacd2
Hace1
Hadhb
Hagh
Haghl
Haglr
Hal
Hao2
Hao2-it1
Hapln2
Hars2
Haspin
Haus1
Haus2
Haus5
Havcr2
Hax1
Hbm
Hbp1
Hbzp1
Hcar1
Hcfc1
Hcfc1r1
Hcg11
Hcg14
Hcg15
Hcg20
Hcg25
Hcg27
Hcls1
Hcn3
Hcrt
Hdac1
Hdac10
Hdac11
Hdac11-as1
Hdac2-as2
Hdac3
Hdac4-as1
Hdac5
Hdac6
Hdgf
Hdgfl2
Hdlbp
Heatr5b
Hebp2
Hectd1
Hecw2
Hecw2-as1
Helb
Helz
Hemk1
Henmt1
Herc2p2
Herc3
Herc5
Herpud1
Hes1
Hes2
Hes6
Hes7
Hexa-as1
Hexb
Hexd
Hexim1
Hexim2
Hey1
Hgsnat
Hhatl-as1
Hhex
Hhipl2
Hhla3
Hibch
Hid1
Hif1a
Hif1a-as2
Hif1an
Higd1ap5
Hinfp
Hint2
Hip1
Hip1r
Hipk1
Hipk3
Hist1h1c
Hist1h1e
Hist1h2ac
Hist1h2aj
Hist1h2bc
Hist1h2bd
Hist1h2bm
Hist1h2bn
Hist1h2bo
Hist1h3h
Hist1h3j
Hist1h4c
Hist1h4e
Hist1h4i
Hist1h4j
Hist2h2ac
Hist3h3
Hivep1
Hk1
Hk2
Hla-a
Hla-dmb
Hlf
Hm13
Hm13-it1
Hmbox1
Hmbox1-it1
Hmces
Hmga1
Hmgb1p14
Hmgb1p3
Hmgb1p35
Hmgb1p8
Hmgb3
Hmgcl
Hmgcr
Hmgn2
Hmgn2p38
Hmgn2p46
Hmgn4
Hmgxb3
Hmgxb4
Hmmr
Hmox1
Hmox2
Hnf1a
Hnf1a-as1
Hnf4a
Hnf4a-as1
Hnf4g
Hnmt
Hnrnpab
Hnrnph1
Hnrnph3
Hnrnpl
Hnrnpll
Hnrnpm
Hnrnpr
Hnrnpu
Hnrnpul1
Hoga1
Hook1
Hoxa1
Hoxa6
Hoxa-as2
Hoxb6
Hoxb-as3
Hoxc10
Hoxc6
Hoxc9
Hoxc-as2
Hoxd12
Hp
Hpcal1
Hpn
Hpr
Hps1
Hps4
Hps6
Hpx
Hr
Hrg
Hs3st2
Hs3st3b1
Hsbp1
Hsbp1l1
Hsd11b1l
Hsd11b2
Hsd17b14
Hsd17b1p1
Hsd17b2
Hsd17b3-as1
Hsd17b4
Hsd17b6
Hsd17b7
Hsd17b7p2
Hsf2bp
Hsf4
Hsh2d
Hsp90ab1
Hspa12a
Hspa1a
Hspa2
Hspa9
Hspb1
Hspb9
Hspbap1
Hspd1p7
Hspe1
Hspe1-mob4
Hspe1p6
Htatsf1
Htd2
Htr5a
Htr5a-as1
Htra1
Htra2
Htt
Hvcn1
Hyal1
Hyal3
Hyal4
Hykk
Iah1
Iars
Ica1
Icam1
Icam2
Icam3
Ice1
Id1
Id2
Id2-as1
Id3
Idh1-as1
Idnk
Ier2
Ier3
Ier3-as1
Ier5
Ifi35
Ifit3
Ifitm2
Ifna2
Ifrd1
Ift122
Ift43
Ift52
Ift74
Ift80
Igdcc4
Igf1
Igf1r
Igf2r
Igfbp2
Igfl4
Ighmbp2
Ighv3-62
Ighv4-31
Ighv4-80
Ighv7-81
Igll4p
Iglv10-54
Iglv1-51
Iglv5-37
Iglv6-57
Iglviv-66-1
Iglvvii-41-1
Igsf1
Igsf10
Igsf22
Igsf23
Ik
Ikbkg
Ikzf4
Il10
Il10rb
Il11ra
Il12a
Il12rb1
Il13ra1
Il17rb
Il17rc
Il17re
Il18r1
Il1b
Il1r1
Il1r2
Il1rap
Il1rn
Il20rb
Il23a
Il32
Il34
Il3ra
Il4r
Il6
Il6r
Il6st
Ilf3
Ilk
Imp3
Imp4
Impa2
Impact
Impdh1
Inafm1
Inava
Ine2
Inf2
Ing1
Ing3
Ing5
Inhbe
Inka2
Inka2-as1
Inmt
Inmt-mindy4
Ino80b
Ino80b-wbp1
Ino80c
Ino80e
Inpp5b
Inpp5f
Inpp5k
Insig2
Insyn2
Ints1
Ints10
Ints14
Ints3
Ints5
Ints7
Intu
Ip6k1
Ipcef1
Ipo11
Ipo13
Ipo5
Ipo7
Ippkp1
Iqank1
Iqcd
Iqce
Iqcj-schip1
Iqck
Iqgap1
Iqgap2
Iqsec3p1
Irak1
Ireb2
Irf2bp2
Irf5
Irf9
Irgm
Irs3p
Isca2
Iscu
Isg15
Isg20
Isl2
Islr2
Ist1
Isx
Isy1-rab43
Itch
Itfg1
Itfg2
Itfg2-as1
Itga1
Itga2
Itga3
Itga6
Itga6-as1
Itgae
Itgal
Itgav
Itgb1
Itgb1bp2
Itgb1-dt
Itgb3
Itgb4
Itgb5
Itgb7
Itih1
Itih2
Itih3
Itln2
Itm2b
Itpa
Itpr1
Itprid2
Itsn1
Itsn2
Ivd
Iws1
Izumo1
Izumo4
Jade1
Jagn1
Jaml
Jarid2
Jkamp
Jph4
Jpt2
Jpx
Jrkl
Jund
Kalrn
Kank1
Kank3
Kansl1
Kansl3
Kat14
Kat2b
Kat5
Kat6a
Kat6b
Katnal2
Katnb1
Kazald1
Kbtbd2
Kbtbd8
Kcnab2
Kcnb1
Kcnc1
Kcne3
Kcnh4
Kcnh6
Kcnip2-as1
Kcnj11
Kcnk15-as1
Kcnk17
Kcnma1
Kcnq1-as1
Kcnq2
Kcns2
Kcnt1
Kctd11
Kctd15
Kctd20
Kctd21-as1
Kctd5
Kctd6
Kdf1
Kdm1a
Kdm2a
Kdm2b
Kdm3a
Kdm4a
Kdm4b
Kdm4c
Kdm6a
Kdm6b
Kdm7a-dt
Kdm8
Keap1
Khdc4
Khdrbs1
Khdrbs3
Khk
Kiaa0040
Kiaa0100
Kiaa0232
Kiaa0319l
Kiaa0355
Kiaa0513
Kiaa0586
Kiaa0895l
Kiaa1211
Kiaa1217
Kiaa1324
Kiaa1586
Kiaa1671
Kiaa1841
Kiaa1958
Kif13a
Kif15
Kif1b
Kif1bp
Kif20a
Kif20b
Kif21a
Kif22
Kif25
Kif3c
Kif4a
Kif5a
Kifc2
Kifc3
Kiz
Klc2
Klc3
Klc4
Klf11
Klf13
Klf16
Klf2
Klf4
Klf5
Klhdc10
Klhdc2
Klhdc3
Klhdc4
Klhdc8a
Klhl14
Klhl17
Klhl18
Klhl2
Klhl20
Klhl23
Klhl24
Klhl28
Klhl29
Klhl35
Klhl36
Klhl41
Klhl5
Klhl7
Klkb1
Klrg1
Kmt2a
Kmt2d
Kmt2e
Kmt2e-as1
Kmt5a
Kmt5c
Kng1
Knl1
Knop1p4
Knstrn
Kntc1
Kpna5
Kpna6
Kpnb1
Krbox4
Kremen1
Krt12
Krt18
Krt18p67
Krt23
Krt39
Krt7
Krt8
Krt83
Krt86
Krt8p13
Krtap10-13p
Krtap12-3
Krtap2-3
Krtap4-1
Krtap5-7
Krtdap
Ksr1
Kxd1
Kyat3
Kynu
L3mbtl1
Lactb
Lactb2
Lactb2-as1
Lad1
Lag3
Lama1
Lama3
Lamb1
Lamb2
Lamtor2
Lamtor5-as1
Laptm4b
Large1
Large2
Larp1
Larp4
Larp7
Lars2
Lasp1
Layn
Lbhd1
Lbx2
Lbx2-as1
Lck
Lcmt1-as1
Lcn12
Lcor
Lcp1
Ldha
Ldhap4
Ldhbp1
Ldhd
Ldlr
Ldlrad4
Ldlrap1
Leap2
Lect2
Lef1-as1
Lefty1
Lemd3
Leng8
Lepr
Leprot
Letm2
Lfng
Lgals12
Lgals3
Lgals3bp
Lgals4
Lgals8
Lgals8-as1
Lgi4
Lgr4
Lgr5
Lhcgr
Lhfpl2
Lhfpl4
Lhpp
Lhx9
Lias
Lifr
Limk2
Lims1
Lin52
Linc00111
Linc00112
Linc00184
Linc00222
Linc00240
Linc00254
Linc00261
Linc00332
Linc00336
Linc00339
Linc00398
Linc00431
Linc00467
Linc00475
Linc00479
Linc00485
Linc00511
Linc00533
Linc00592
Linc00598
Linc00599
Linc00605
Linc00606
Linc00607
Linc00609
Linc00616
Linc00620
Linc00638
Linc00649
Linc00653
Linc00667
Linc00671
Linc00672
Linc00674
Linc00683
Linc00691
Linc00703
Linc00853
Linc00863
Linc00869
Linc00870
Linc00880
Linc00884
Linc00887
Linc00888
Linc00894
Linc00910
Linc00921
Linc00926
Linc00933
Linc00937
Linc00941
Linc00957
Linc00963
Linc01013
Linc01016
Linc01022
Linc01033
Linc01060
Linc01067
Linc01077
Linc01079
Linc01088
Linc01089
Linc01091
Linc01094
Linc01107
Linc01108
Linc01124
Linc01126
Linc01127
Linc01128
Linc01134
Linc01135
Linc01137
Linc01140
Linc01144
Linc01146
Linc01191
Linc01220
Linc01224
Linc01231
Linc01270
Linc01276
Linc01291
Linc01293
Linc01322
Linc01337
Linc01345
Linc01376
Linc01389
Linc01426
Linc01460
Linc01465
Linc01476
Linc01485
Linc01490
Linc01517
Linc01521
Linc01527
Linc01549
Linc01554
Linc01569
Linc01571
Linc01572
Linc01578
Linc01595
Linc01607
Linc01620
Linc01627
Linc01635
Linc01659
Linc01672
Linc01679
Linc01701
Linc01702
Linc01714
Linc01715
Linc01719
Linc01749
Linc01750
Linc01762
Linc01767
Linc01770
Linc01783
Linc01786
Linc01836
Linc01843
Linc01849
Linc01863
Linc01881
Linc01897
Linc01900
Linc01904
Linc01909
Linc01932
Linc01942
Linc01943
Linc01948
Linc01952
Linc01953
Linc01955
Linc01960
Linc01968
Linc01970
Linc01976
Linc01977
Linc01991
Linc02003
Linc02015
Linc02021
Linc02028
Linc02029
Linc02054
Linc02055
Linc02058
Linc02071
Linc02076
Linc02093
Linc02097
Linc02104
Linc02109
Linc02118
Linc02119
Linc02131
Linc02163
Linc02168
Linc02171
Linc02175
Linc02182
Linc02204
Linc02210
Linc02210-crhr1
Linc02213
Linc02243
Linc02251
Linc02275
Linc02287
Linc02288
Linc02289
Linc02313
Linc02316
Linc02324
Linc02352
Linc02356
Linc02362
Linc02366
Linc02387
Linc02408
Linc02410
Linc02428
Linc02435
Linc02454
Linc02455
Linc02460
Linc02473
Linc02474
Linc02482
Linc02489
Linc02499
Linc02513
Linc02521
Linc02569
Linc02571
Linc02577
Linc02579
Linc02585
Linc02603
Linc02613
Linc02614
Linc02615
Linc02634
Linc02637
Linc-pint
Lingo1-as1
Lingo3
Linp1
Lins1
Lipt1
Livar
Lix1l-as1
Lkaaear1
Llgl2
Lman1l
Lmbrd2
Lmcd1
Lmnb1-dt
Lmnb2
Lmntd2
Lmo4
Lmo7
Lmod1
Lncnef
Lncsrlr
Lnctam34a
Lnpep
Lnx1
Lnx1-as2
Lonp1
Lonp2
Lonrf3
Loxl2
Loxl3
Lpcat3
Lpgat1-as1
Lpin1
Lpin2
Lpin3
Lpp
Lrba
Lrch1
Lrch3
Lrcol1
Lrig1
Lrmda
Lrp1
Lrp10
Lrp3
Lrrc1
Lrrc23
Lrrc27
Lrrc28
Lrrc36
Lrrc37a5p
Lrrc37b
Lrrc45
Lrrc46
Lrrc49
Lrrc59
Lrrc61
Lrrc69
Lrrc8a
Lrrc8d
Lrrc8e
Lrrc9
Lrrfip1
Lrrfip2
Lrrk1
Lrrtm2
Lrsam1
Lrtm2
Lrtomt
Lrwd1
Lsm14a
Lsm14b
Lsm2
Lsm6
Lsm8
Lsp1
Lsr
Lta4h
Ltb4r2
Ltbp1
Ltbp3
Ltbr
Lto1
Luc7l2
Luc7l3
Lucat1
Lxn
Ly6g5c
Ly6g6c
Lynx1-slurp2
Lypd2
Lypla2
Lyplal1
Lyrm1
Lyrm2
Lyrm7
Lyve1
Lyz
Lzic
Lztr1
Lzts2
Mab21l3
Macf1
Macrod1
Macrod2
Mad2l1bp
Madcam1
Maea
Maf1
Maff
Mafk
Mag
Magi2-as3
Magi3
Magix
Maip1
Mak16
Mal2
Malat1
Malsu1
Malt1
Mamdc2
Mamdc2-as1
Mamdc4
Man1a2
Man1b1
Man1b1-dt
Man2a1
Man2b2
Manba
Manbal
Manea-dt
Manf
Maoa
Map1lc3b
Map1s
Map2
Map2k1
Map2k3
Map2k4
Map2k7
Map3k13
Map3k19
Map3k8
Map4k2
Map4k3-dt
Map4k4
Map4k5
Mapk12
Mapk13
Mapk14
Mapk1ip1l
Mapk6
Mapk6-dt
Mapk8
Mapk8ip3
Mapkapk3
Mapkapk5
Mapkbp1
Mapre2
Mapt
Mapt-it1
Marc2
March2
March6
March7
March9
Marf1
Mark2
Mark4
Mars
Mars2
Masp2
Mast1
Mast3
Mastl
Matk
Matn2
Matr3
Mau2
Maz
Mbd5
Mbd6
Mblac1
Mbnl1
Mbnl2
Mbnl3
Mboat4
Mbtps1
Mbtps2
Mc1r
Mcc
Mcf2l
Mcf2l2
Mchr1
Mcl1
Mcm10
Mcm3
Mcm3ap-as1
Mcm4
Mcm5
Mcm8
Mcm9
Mcoln1
Mcoln2
Mcph1
Mcrip1
Mcrip2
Mcrs1
Mctp1
Mcts2p
Mcu
Mcub
Mdh1
Mdh2
Mdk
Mdm2
Mdm4
Mds2
Mecp2
Mecr
Med12
Med13l
Med15
Med15p9
Med17
Med18
Med24
Med29
Med9
Mef2a
Mef2c-as1
Meg3
Meg8
Megf6
Megf8
Mei1
Meiob
Meis1
Meis2
Meis3
Meltf
Memo1p3
Mep1a
Mepce
Mertk
Mest
Mestit1
Met
Metap1d
Metap2
Mettl14
Mettl15
Mettl21a
Mettl25
Mettl2a
Mettl2b
Mettl7b
Mettl8
Mettl9
Mfap3
Mff
Mfge8
Mfn2
Mfsd1
Mfsd11
Mfsd12
Mfsd13a
Mfsd14b
Mfsd2b
Mfsd4a
Mfsd4b
Mfsd5
Mfsd8
Mgat4b
Mgrn1
Mgst1
Mgst2
Mia2
Mia3
Mib1
Mical2
Micb
Mid1ip1
Midn
Mief1
Mier1
Mier3
Mif4gd
Miga1
Mimt1
Mindy2
Minpp1
Mios
Miox
Mipepp3
Mipol1
Mir100
Mir101-2
Mir1185-1
Mir1199
Mir1204
Mir1224
Mir1229
Mir1257
Mir1273c
Mir1292
Mir130a
Mir138-2
Mir146b
Mir1538
Mir1539
Mir17
Mir17hg
Mir1825
Mir18a
Mir190a
Mir1915
Mir193bhg
Mir19a
Mir20a
Mir2110
Mir212
Mir22hg
Mir26b
Mir29b2chg
Mir300
Mir3131
Mir3142hg
Mir3143
Mir3150bhg
Mir3161
Mir3175
Mir3178
Mir3179-1
Mir3180-4
Mir3180-5
Mir3181
Mir3184
Mir3188
Mir3189
Mir3190
Mir3191
Mir3193
Mir320a
Mir33b
Mir34ahg
Mir3610
Mir3616
Mir3649
Mir3655
Mir3678
Mir3680-1
Mir3680-2
Mir374a
Mir3917
Mir3926-1
Mir3926-2
Mir3928
Mir3939
Mir3976hg
Mir422a
Mir423
Mir4256
Mir4260
Mir4317
Mir4321
Mir4421
Mir4429
Mir4434
Mir4435-2hg
Mir4437
Mir4442
Mir4448
Mir4449
Mir4453
Mir4453hg
Mir4470
Mir4515
Mir4519
Mir4521
Mir4522
Mir4523
Mir4637
Mir4651
Mir4655
Mir4687
Mir4708
Mir4727
Mir4733
Mir4734
Mir4738
Mir4756
Mir4761
Mir497hg
Mir4999
Mir5001
Mir5003
Mir5090
Mir5091
Mir5093
Mir5188
Mir5197
Mir544b
Mir545
Mir548aw
Mir548f2
Mir548n
Mir548v
Mir5580
Mir5588
Mir5694
Mir5696
Mir5702
Mir5703
Mir5707
Mir5708
Mir574
Mir5787
Mir584
Mir589
Mir600
Mir600hg
Mir6070
Mir6076
Mir6081
Mir6084
Mir6125
Mir629
Mir632
Mir638
Mir6500
Mir6506
Mir6514
Mir6516
Mir658
Mir661
Mir6732
Mir6743
Mir6745
Mir6771
Mir6774
Mir6777
Mir6779
Mir6787
Mir6795
Mir6804
Mir6820
Mir6834
Mir6838
Mir6847
Mir6853
Mir6867
Mir6872
Mir7-3
Mir7-3hg
Mir759
Mir762hg
Mir770
Mir7703
Mir7704
Mir7706
Mir7845
Mir7854
Mir7973-1
Mir7973-2
Mir8053
Mir8064
Mir8078
Mir924
Mir92b
Mir9-3hg
Mir99ahg
Mir99b
Mirlet7a1hg
Mirlet7d
Mirlet7e
Mirlet7i
Mis12
Misp3
Mitf
Mixl1
Mknk1
Mkrn2
Mlec
Mlh3
Mlip
Mllt6
Mlph
Mlst8
Mlx
Mlxip
Mmaa
Mmachc
Mmp17
Mmp2
Mmp25
Mnat1
Mnd1
Mnx1
Mob4
Mocs3
Mogat2
Mogat3
Mon1b
Mon2
Morf4l2-as1
Morf4l2p1
Morn1
Morn2
Mov10
Mphosph10
Mpig6b
Mppe1
Mpst
Mpv17
Mpzl1
Mras
Mrfap1
Mrfap1l1
Mrgprx3
Mrgprx4
Mrm1
Mrm3
Mrnip
Mroh1
Mroh3p
Mroh7
Mrpl1
Mrpl10
Mrpl15p1
Mrpl18
Mrpl19
Mrpl2
Mrpl20
Mrpl30
Mrpl32
Mrpl34
Mrpl35
Mrpl35p4
Mrpl37
Mrpl4
Mrpl40
Mrpl45
Mrpl52
Mrpl58
Mrps11
Mrps17
Mrps17p1
Mrps18c
Mrps2
Mrps21
Mrps27
Mrps30
Mrps31p4
Mrps31p5
Mrps35
Mrps6
Mrrf
Mrtfb
Mrvi1-as1
Msantd2
Msantd3
Msh2
Msh5
Msh5-sapcd1
Msi2
Msln
Msmb
Msmo1
Msrb1
Msrb3
Mst1l
Mst1p2
Msto1
Mt1b
Mt1f
Mt2a
Mta1
Mta2
Mtap
Mtbp
Mtcl1
Mtco1p28
Mtcybp18
Mtdh
Mterf2
Mterf4
Mtf2
Mtfp1
Mtfr2
Mtg1
Mtg2
Mthfd1
Mthfd1l
Mthfd2l
Mtif2
Mtm1
Mtmr11
Mtmr12
Mtmr14
Mtmr2
Mtmr7
Mtmr9
Mtnd6p4
Mto1
Mtr
Mtrf1
Mttp
Mturn
Mtus1
Mtx1
Muc1
Muc2
Muc3a
Mus81
Mustn1
Mvb12a
Mvb12b
Mvd
Mvk
Mvp
Mx2
Mxd1
Mxi1
Mxra7
Myadm
Mybbp1a
Mybl2
Mybpc1
Mybphl
Myc
Mycbp2
Mycbp2-as1
Mycl
Myh10
Myh14
Myh9
Myl12a
Myl5
Myl6b
Mylip
Mylk2
Mylk-as1
Mymk
Myo15a
Myo15b
Myo18b
Myo19
Myo1b
Myo1c
Myo1g
Myo5c
Myo6
Myo7a
Myo9b
Myof
Myom1
Myom2
Myrfl
Mysm1
Mzb1
Mzt2b
N4bp2
NA
Naa20
Naa38
Naa40
Naalad2
Nab2
Nabp1
Nabp2
Naca4p
Nacap8
Nagk
Naglu
Nagpa-as1
Nags
Nanogp1
Nanogp8
Nanos2
Nans
Napg
Nat1
Nat10
Nat9
Nav2
Nav2-as3
Naxd
Nbeal1
Nbeal2
Nbeap5
Nbpf14
Nbpf3
Nbr1
Nbr2
Ncam1
Ncan
Ncapd2p1
Ncapg
Ncapg2
Ncaph
Ncaph2
Ncbp1
Ncdn
Ncf4-as1
Nck1
Ncmap
Ncoa3
Ncoa7
Ncor1
Ncor2
Ncstn
Ndc80
Ndel1
Ndor1
Ndrg2
Ndrg3
Ndrg4
Ndufa13
Ndufa3
Ndufa3p3
Ndufa4l2
Ndufa6-dt
Ndufa7
Ndufa9
Ndufaf3
Ndufaf4p1
Ndufaf4p4
Ndufaf5
Ndufaf6
Ndufaf7
Ndufaf8
Ndufb10
Ndufb4p4
Ndufb5
Ndufb6
Ndufb9
Ndufc1
Ndufs2
Ndufs3
Ndufs4
Ndufs6
Ndufs7
Ndufv1
Ndufv2
Ndufv2-as1
Ndufv3
Neat1
Nebl-as1
Necap1
Necap2
Nectin2
Nectin3
Nectin4
Nedd4l
Nedd8
Nedd9
Neil2
Nek10
Nek11
Nek4
Nek6
Nek7
Nelfb
Nelfcd
Nemp1
Neo1
Net1
Neu3
Neu4
Neurl1
Neurl4
Nf1
Nfasc
Nfat5
Nfatc3
Nfatc4
Nfe2l1
Nfia
Nfic
Nfix
Nfkb2
Nfkbia
Nfkbib
Nfkbie
Nfkbil1
Nfkbiz
Nfrkb
Nfx1
Nfyc
Ngdn
Ngrn
Nhsl1
Nifk-as1
Ninj1
Nip7p1
Nip7p2
Nipa2
Nipal1
Nipbl
Nipsnap1
Nipsnap2
Nisch
Nit2
Nkain1
Nkain4
Nkd1
Nkiras2
Nlgn2
Nlrc5
Nlrp12
Nmb
Nme1
Nme1-nme2
Nmnat1
Nmral1
Nmrk1
Nmt1
Noc4l
Nodal
Nol11
Nol12
Nol4l
Nol7
Nolc1
Nomo1
Nomo3
Nop14
Nop14-as1
Nop53
Nop56
Nop58
Nop9
Nos1ap
Nos2
Nos3
Nostrin
Notch2p1
Notch3
Notch4
Noxa1
Npas4
Npc1
Npepl1
Npepps
Nphp3-as1
Npm1
Npm1p23
Npm1p32
Npr2
Nprl2
Nprl3
Nqo1
Nqo2
Nr1d2
Nr1h2
Nr1h3
Nr1h4
Nr2f1
Nr2f2
Nr2f2-as1
Nr3c1
Nr4a1
Nr5a2
Nrbf2
Nrbp1
Nrbp2
Nrep
Nrf1
Nrg4
Nrip3
Nrp1
Nrsn1
Nrsn2
Nrtn
Nsa2
Nsd2
Nsdhl
Nsg2
Nsl1
Nsmce1
Nsmce2
Nsrp1
Nsun3
Nsun4
Nsun6
Nt5cp2
Nt5m
Ntf6b
Nthl1
Ntmt1
Ntn4
Ntng1
Ntrk1
Nuak2
Nub1
Nubpl
Nucb1
Nucb2
Nudc
Nudt1
Nudt13
Nudt16l1
Nudt19
Nudt2
Nudt7
Nudt9
Nuf2
Nup107
Nup188
Nup205
Nup210l
Nup214
Nup35
Nup50
Nup58
Nup93
Nupl2
Nus1p1
Nutf2p2
Nutm2a-as1
Nxf1
Oaf
Oard1
Oas1
Oas2
Oasl
Oaz1
Oaz3
Obscn
Oca2
Ociad1
Odaph
Odc1-dt
Odf3b
Odf3l2
Ofd1p3y
Oga
Ogdh
Ogfod2
Ogfod3
Ogfr
Ogfrp1
Ogt
Oit3
Olfm1
Olfm2
Olmalinc
Onecut1
Onecut2
Oosp1p1
Oosp1p2
Oosp4a
Opa1
Oprm1
Or11q1p
Or1d4
Or2f1
Or2s2
Or2t11
Or4e1
Or4k2
Or6e1p
Or6u2p
Or7e122p
Or7e14p
Or7e156p
Or8x1p
Orai1
Orc6
Orm1
Ormdl3
Os9
Osbp2
Osbpl10
Osbpl2
Osbpl5
Osbpl6
Osbpl9
Oscp1
Oser1-dt
Osgin1
Osgin2
Osmr
Osr2
Ostf1
Otop1
Otop2
Otor
Otp
Otub1
Otub2
Otud1
Otud6b
Ovgp1
Ovol1
Ovol1-as1
Oxa1l
Oxr1
Oxsm
P2rx4
P2rx5
P2rx6
P2rx7
P2ry14
P2ry6
P3h2
P3h3
P3h4
P4ha2
P4hb
Pa2g4
Pabpc4
Pabpn1
Pacrg
Pacrg-as3
Pacrgl
Pacs1
Pacsin2
Pacsin3
Pafah1b2
Pafah1b3
Pag1
Pah
Paip2
Pak2
Palm
Palmd
Pam16
Pan2
Pan3
Pank2
Panx1
Paox
Paqr4
Paqr7
Paqr9-as1
Pard3
Pard6a
Park7
Parn
Parp10
Parp14
Parpbp
Part1
Parvb
Pask
Patj
Patl2
Patz1
Paupar
Pawrp1
Pax8
Pax8-as1
Paxip1-as2
Paxx
Pbdc1
Pc
Pcat1
Pcat14
Pcat6
Pcbd2
Pcbp1
Pcbp1-as1
Pcbp2
Pcca
Pccb
Pcdh8
Pcdhb13
Pcdhb2
Pcdhb6
Pcdhgb1
Pced1b
Pcf11
Pcgf2
Pcgf3
Pcgf5
Pck1
Pck2
Pcm1
Pcmtd2
Pcna
Pcnp
Pcnt
Pcnx1
Pcnx3
Pcnx4
Pcolce
Pcolce2
Pcolce-as1
Pcoth
Pcp2
Pcsk4
Pcsk6
Pcsk9
Pcyox1
Pcyox1l
Pcyt1a
Pdcd11
Pdcd2l
Pdcd4
Pdcd5
Pdcd6
Pdcd6ip
Pdcd6ipp2
Pdcl3
Pde12
Pde1b
Pde3b
Pde5a
Pde6b
Pde7a
Pde8a
Pde9a
Pdgfb
Pdgfrb
Pdha1p1
Pdia3
Pdia3p1
Pdia5
Pdik1l
Pdilt
Pdk3
Pdlim1
Pdlim2
Pdlim3
Pdlim4
Pdlim5
Pdlim7
Pdpr
Pds5b
Pdss1
Pdxdc1
Pdxk
Pdzd7
Pdzrn3-as1
Peak1
Pebp1
Peli1
Peli2
Pes1
Pet100
Pex11a
Pex26
Pex3
Pex5
Pfas
Pfdn1
Pfdn4
Pfdn5
Pfdn6
Pfkfb3
Pfkm
Pgam1
Pgam1p8
Pgam5
Pgap2
Pgc
Pgd
Pgk1
Pgm5p4-as1
Pgpep1
Pgrmc2
Pgs1
Phactr2
Phactr4
Phb
Phb2
Phc2
Pheta1
Phf1
Phf10
Phf11
Phf12
Phf14
Phf20
Phf21a
Phf23
Phf3
Phf7
Phgdh
Phkb
Phkg1
Phkg2
Phldb1
Phldb2
Phospho2
Phpt1
Phyh
Phyhip
Pi4k2a
Pi4ka
Pibf1
Pick1
Pidd1
Pif1
Pifo
Pigb
Pigg
Pigl
Pigq
Pigs
Pigt
Pigw
Pigx
Pigy-dt
Pik3c2a
Pik3c3
Pik3ca
Pik3ip1-as1
Pik3r1
Pik3r2
Pikfyve
Pim1
Pim3
Pimreg
Pip4k2a
Pip5k1b
Pip5kl1
Pipox
Pitpna
Pitpna-as1
Pitpnb
Pitx3
Piwil2
Pkd1l2
Pkd2
Pkdcc
Pkib
Pkig
Pkn2
Pkp3
Pkp4
Pla2g1b
Pla2g2a
Pla2g2e
Pla2g4d
Pla2g4e-as1
Pla2g4f
Plac8l1
Plagl1
Plat
Plau
Plbd2
Plcb1
Plcb2
Plcb4
Plcg2
Plcxd1
Plcxd2
Plcxd2-as1
Pld3
Plekha1
Plekha3
Plekha4
Plekha8
Plekhb1
Plekhb2
Plekhf1
Plekhf2
Plekhg2
Plekhg4
Plekhh1
Plekhh2
Plekhj1
Plekhm1
Plekhm1p1
Plekhm3
Plg
Plgla
Plin1
Plin2
Plin3
Plin5
Plk1
Pllp
Plod1
Plod3
Plpbp
Plpp3
Plpp6
Plppr1
Pls1
Plscr1
Plxdc1
Plxnc1
Plxnd1
Pmm1
Pmm2
Pmpca
Pmpcb
Pms1
Pms2cl
Pnkd
Pnliprp1
Pnmt
Pnn
Pnp
Pnpla2
Pnpla6
Pnpla7
Pnrc1
Poc1b
Poc1b-galnt4
Podxl
Pogk
Poglut1
Pola1
Pola2
Polb
Pold1
Pold3
Poldip2
Poldip3
Pole2
Pole3
Pole4
Polg
Poli
Polk
Polm
Poln
Polr1c
Polr1d
Polr1e
Polr2a
Polr2b
Polr2c
Polr2k
Polr2m
Polr3a
Polr3b
Polr3c
Polr3d
Polr3e
Polr3f
Polr3h
Polr3k
Pom121
Pomp
Pomt1
Pomt2
Pon2
Pop1
Pop4
Pop7
Por
Pot1
Pot1-as1
Pou2af1
Pou2f3
Pou4f2
Pou6f2
Ppa2
Ppan
Ppan-p2ry11
Ppard
Ppargc1a
Ppargc1b
Ppcdc
Ppfia2-as1
Ppfia3
Ppfia4
Ppfibp2
Pphln1
Ppia
Ppial4a
Ppiap25
Ppiap35
Ppiap4
Ppiap68
Ppif
Ppig
Ppih
Ppil2
Ppip5k2
Ppm1a
Ppm1k-dt
Ppm1m
Ppm1n
Ppme1
Ppp1cc
Ppp1r12a
Ppp1r12b
Ppp1r13b
Ppp1r14a
Ppp1r15a
Ppp1r16a
Ppp1r21
Ppp1r37
Ppp1r3g
Ppp1r8
Ppp1r9a
Ppp2r1b
Ppp2r2a
Ppp2r2c
Ppp2r5b
Ppp2r5c
Ppp4c
Ppp4r1
Ppp4r1-as1
Ppp4r1l
Ppp4r3c
Ppp4r4
Ppp6r1
Ppp6r2
Ppp6r3
Pprc1
Ppt2
Ppt2-egfl8
Ppwd1
Ppy
Pqlc1
Prcc
Prdm11
Prdm16
Prdm5
Prdm8
Prdx1
Prdx2
Prdx4
Prelid1p3
Prepl
Prf1
Prickle4
Primpol
Prkaca
Prkag2
Prkar1b
Prkca-as1
Prkcd
Prkce
Prkch
Prkcsh
Prkcz
Prkrip1
Prky
Prm2
Prmt3
Prmt6
Prmt7
Prnp
Prob1
Proc
Procr
Prorsd1p
Proser2
Proser3
Prox1
Prpf18
Prpf3
Prpf31
Prpf38a
Prpf4
Prpf40b
Prpf4b
Prpf8
Prpsap2
Prr11
Prr14
Prr18
Prr26
Prr5
Prr5-arhgap8
Prr7
Prrc1
Prrc2b
Prrc2c
Prrg2
Prrt1b
Prrt2
Prrt3
Prrt3-as1
Prss12
Prune1
Prxl2a
Prxl2c
Psat1
Psca
Psd3
Psd4
Psen1
Psma2p3
Psma3
Psma3-as1
Psma6
Psma7
Psmb1
Psmb3
Psmb4
Psmb6
Psmb8
Psmb9
Psmc1
Psmc2
Psmc4
Psmd1
Psmd11
Psmd3
Psmd4
Psmd7
Psme2
Psme2p2
Psme3
Psmf1
Psmg2
Psmg3-as1
Psmg4
Psors1c1
Psrc1
Pstk
Pstpip1
Ptar1
Ptbp1
Ptbp1p
Ptcd1
Ptcd3
Ptch2
Ptchd3p2
Ptcsc2
Ptdss1
Ptdss2
Pten
Ptger4p2
Ptges3l-aarsd1
Ptges3p4
Ptk2
Ptk2b
Ptk7
Ptma
Ptms
Ptov1
Ptp4a1
Ptp4a2
Ptp4a3
Ptpa
Ptpn1
Ptpn11
Ptpn12
Ptpn18
Ptpn2
Ptpn22
Ptpn23
Ptpn2p1
Ptpn4
Ptpn6
Ptpra
Ptprf
Ptprg
Ptprj-as1
Ptprk
Ptprm
Ptpru
Ptprvp
Puf60
Pum1
Pum3
Pura
Purpl
Pus1
Pusl1
Pvt1
Pwp1
Pwwp2b
Pwwp3a
Pxk
Pxmp2
Pxn-as1
Pxylp1
Pyroxd1
Pyy3
Qars
Qdpr
Qpct
Qrich1
Qrsl1
Qsox1
Qsox2
Qtrt1
Qtrt2
R3hcc1
Rab10
Rab11a
Rab11b
Rab11b-as1
Rab11fip3
Rab11fip4
Rab11fip5
Rab12
Rab14
Rab17
Rab18
Rab26
Rab27a
Rab31
Rab33b
Rab37
Rab3d
Rab3gap1
Rab3il1
Rab43
Rab4a
Rab5a
Rab5b
Rab5if
Rab7a
Rab7b
Rab8a
Rabepk
Rabgap1
Rabgef1
Rabggtb
Rabl2b
Rabl3
Rabl6
Rac1p6
Rac2
Racgap1
Rad18
Rad23a
Rad23b
Rad50
Rad51
Rad51b
Rad54b
Rad54l
Rad9a
Rad9b
Raet1e
Rag1
Rag2
Rai14
Ralbp1
Ralgapa1
Ralgapb
Raly
Ramp1
Ran
Ranbp1
Ranbp2
Ranbp3l
Ranp1
Rap1gap2
Rap1gds1
Rap2a
Rap2b
Rap2c-as1
Rapgef1
Rapgef2
Rapgef4
Rapgef6
Rapsn
Rara
Rarb
Rarg
Rars
Rasa1
Rasa4
Rasal1
Rasal2
Rasal2-as1
Rasd1
Rasgrf1
Rasgrp3
Rasip1
Rasl10a
Rasl10b
Rasl11a
Rasl12
Rassf10
Rassf1-as1
Rassf3
Rassf4
Rassf5
Rassf6
Rassf7
Raver1
Rb1
Rbbp6
Rbck1
Rbks
Rbl2
Rbm17
Rbm19
Rbm23
Rbm25
Rbm26-as1
Rbm28
Rbm3
Rbm33
Rbm39
Rbm45
Rbm47
Rbm48
Rbm5
Rbm6
Rbms1p1
Rbms2
Rbms3
Rbp5
Rbpj
Rbpms
Rbpmslp
Rbx1
Rcan1
Rcan3
Rcc2p3
Rce1
Rcl1
Rcn1
Rcor3
Rcsd1
Rdh12
Rdx
Reep2
Reep4
Relb
Rell2
Relt
Rep15
Repin1
Rere-as1
Resf1
Retreg2
Retreg3
Rev3l
Rex1bd
Rexo5
Rf00003
Rf00004
Rf00012
Rf00015
Rf00017
Rf00019
Rf00024
Rf00026
Rf00091
Rf00092
Rf00096
Rf00150
Rf00263
Rf00285
Rf00322
Rf00401
Rf00407
Rf00411
Rf00415
Rf00554
Rf00560
Rf00568
Rf00601
Rf01210
Rf01909
Rf01928
Rf01955
Rf01956
Rf01957
Rf02101
Rf02103
Rf02110
Rf02118
Rf02122
Rf02124
Rf02125
Rf02145
Rf02148
Rf02156
Rf02159
Rf02160
Rf02174
Rf02175
Rf02176
Rf02220
Rf02271
Rfc1
Rfc3
Rfc5
Rfesd
Rfesdp1
Rflna
Rfpl1s
Rfx2
Rfx3
Rfx4
Rfx5
Rfxank
Rgl1
Rgl3
Rgmb
Rgn
Rgp1
Rgpd4-as1
Rgs10
Rgs12
Rgs14
Rgs17
Rgs20
Rgs3
Rgs9
Rgsl1
Rhag
Rhbg
Rhebl1
Rhex
Rhoa
Rhob
Rhobtb2
Rhobtb3
Rhod
Rhof
Rhoh
Rhoj
Rhot1
Rhot2
Ribc2
Ric8a
Rif1
Rin1
Rin2
Ring1
Rint1
Riok1
Riok2
Riox1
Ripk1
Ripor1
Ripor2
Ripor3
Rita1
Rmc1
Rmdn2
Rmdn3
Rmi2
Rmnd5b
Rmrp
Rn7skp11
Rn7skp175
Rn7skp192
Rn7skp202
Rn7skp214
Rn7skp223
Rn7skp249
Rn7skp263
Rn7skp272
Rn7skp92
Rn7sl105p
Rn7sl132p
Rn7sl181p
Rn7sl2
Rn7sl200p
Rn7sl284p
Rn7sl3
Rn7sl336p
Rn7sl346p
Rn7sl354p
Rn7sl398p
Rn7sl402p
Rn7sl416p
Rn7sl430p
Rn7sl441p
Rn7sl445p
Rn7sl45p
Rn7sl477p
Rn7sl494p
Rn7sl505p
Rn7sl523p
Rn7sl543p
Rn7sl581p
Rn7sl600p
Rn7sl605p
Rn7sl63p
Rn7sl644p
Rn7sl645p
Rn7sl648p
Rn7sl652p
Rn7sl674p
Rn7sl684p
Rn7sl733p
Rn7sl736p
Rn7sl743p
Rn7sl745p
Rn7sl767p
Rn7sl785p
Rn7sl794p
Rn7sl832p
Rna5s6
Rna5sp121
Rna5sp139
Rna5sp18
Rna5sp200
Rna5sp21
Rna5sp218
Rna5sp301
Rna5sp308
Rna5sp351
Rna5sp362
Rna5sp387
Rna5sp397
Rna5sp40
Rna5sp448
Rna5sp60
Rnase4
Rnase8
Rnaseh1-as1
Rnaseh2b
Rnaseh2c
Rnd1
Rnd2
Rnf10
Rnf103
Rnf111
Rnf114
Rnf123
Rnf13
Rnf130
Rnf133
Rnf138
Rnf139
Rnf144b
Rnf146
Rnf151
Rnf157
Rnf157-as1
Rnf166
Rnf181
Rnf185
Rnf2
Rnf208
Rnf212
Rnf214
Rnf216p1
Rnf220
Rnf24
Rnf26
Rnf31
Rnf32
Rnf34
Rnf40
Rnf41
Rnf43
Rnf7
Rnf8
Rnft2
Rnmt
Rnpep
Rnps1
Rnu11
Rnu1-1
Rnu12
Rnu1-2
Rnu1-59p
Rnu1-6p
Rnu2-17p
Rnu2-2p
Rnu2-51p
Rnu2-63p
Rnu4-1
Rnu4-2
Rnu4-27p
Rnu4-63p
Rnu4-8p
Rnu4atac
Rnu5a-1
Rnu5a-8p
Rnu5b-1
Rnu5e-1
Rnu5e-4p
Rnu5e-6p
Rnu5f-1
Rnu6-1005p
Rnu6-103p
Rnu6-1079p
Rnu6-1106p
Rnu6-1128p
Rnu6-1148p
Rnu6-1276p
Rnu6-1280p
Rnu6-1281p
Rnu6-1283p
Rnu6-1290p
Rnu6-1305p
Rnu6-1311p
Rnu6-131p
Rnu6-181p
Rnu6-196p
Rnu6-199p
Rnu6-20p
Rnu6-212p
Rnu6-215p
Rnu6-218p
Rnu6-237p
Rnu6-238p
Rnu6-299p
Rnu6-316p
Rnu6-365p
Rnu6-384p
Rnu6-403p
Rnu6-431p
Rnu6-477p
Rnu6-491p
Rnu6-510p
Rnu6-526p
Rnu6-54p
Rnu6-564p
Rnu6-599p
Rnu6-59p
Rnu6-600p
Rnu6-611p
Rnu6-653p
Rnu6-693p
Rnu6-708p
Rnu6-714p
Rnu6-728p
Rnu6-740p
Rnu6-745p
Rnu6-787p
Rnu6-817p
Rnu6-81p
Rnu6-845p
Rnu6-874p
Rnu6-880p
Rnu6-881p
Rnu6-882p
Rnu6-9
Rnu6-907p
Rnu6-927p
Rnu6-948p
Rnu6-958p
Rnu6-970p
Rnu6-999p
Rnu7-1
Rnu7-160p
Rnu7-195p
Rnu7-19p
Rnu7-27p
Rnu7-29p
Rnu7-94p
Rnu7-97p
Rnvu1-14
Rnvu1-15
Rnvu1-19
Rnvu1-3
Rnvu1-6
Rnvu1-7
Rny1p5
Rny3
Rny3p16
Rny4p10
Ro60
Robo1
Robo3
Robo4
Rock1p1
Rogdi
Romo1
Rora
Rora-as1
Rpa1
Rparp-as1
Rpe
Rpf2
Rpgrip1
Rph3a
Rph3al
Rpl10
Rpl10a
Rpl11
Rpl12p27
Rpl12p28
Rpl12p29
Rpl12p41
Rpl13
Rpl13a
Rpl13p12
Rpl14p1
Rpl15
Rpl15p3
Rpl17
Rpl18
Rpl18a
Rpl19p18
Rpl21p10
Rpl21p42
Rpl21p6
Rpl21p92
Rpl21p93
Rpl22p24
Rpl22p3
Rpl23ap6
Rpl23ap70
Rpl23ap82
Rpl23ap89
Rpl23ap95
Rpl26
Rpl26l1
Rpl27
Rpl27a
Rpl28
Rpl3
Rpl30p4
Rpl31
Rpl32p3
Rpl34p1
Rpl34p18
Rpl34p29
Rpl35a
Rpl35ap26
Rpl35ap31
Rpl36
Rpl36a
Rpl36a-hnrnph2
Rpl37
Rpl37a
Rpl38
Rpl3p7
Rpl4
Rpl41
Rpl5
Rpl5p10
Rpl5p28
Rpl5p6
Rpl7a
Rpl7ap26
Rpl7l1
Rpl7l1p3
Rpl7l1p5
Rpl7p4
Rpl7p41
Rpl7p44
Rplp0
Rplp1p11
Rpn2
Rpp14
Rpp21
Rprd1b
Rprd2
Rps11
Rps12
Rps15
Rps15ap38
Rps15ap6
Rps16p8
Rps17p8
Rps18
Rps19bp1
Rps21
Rps24
Rps26p31
Rps27
Rps28
Rps29
Rps29p16
Rps29p27
Rps2p32
Rps2p45
Rps3
Rps3a
Rps4y1
Rps5
Rps6ka1
Rps6kb1
Rps6kb2
Rps6kc1
Rps7
Rps7p1
Rps8
Rpsap10
Rpsap31
Rpsap54
Rpsap60
Rpsap69
Rpsap72
Rptor
Rpusd1
Rpusd2
Rraga
Rragb
Rragd
Rrbp1
Rreb1
Rrm1
Rrm2
Rrp1
Rrp12
Rrp15
Rsad1
Rsad2
Rsbn1
Rsbn1l
Rtbdn
Rtca
Rtel1
Rtel1-tnfrsf6b
Rtf1
Rtf2
Rtn2
Rtn4
Rttn
Rufy1
Rufy3
Rundc3a
Runx1
Rusc1
Ruvbl2
Rwdd1
Rwdd3
Rxfp4
Rxylt1
Rykp1
S100a6
S100b
S100p
S100pbp
Saa2
Saa2-saa4
Saa3p
Sac3d1
Sacm1l
Sae1
Safb
Sall3
Samd12
Samd15
Samd4a
Samd4b
Samd8
Samm50
Sammson
Sap18
Sap30
Sap30bp
Sap30l
Sars2
Sart1
Sat1
Satb2
Satb2-as1
Sbdsp1
Sbf2-as1
Sbno2
Sc5d
Scaf1
Scaf8
Scai
Scamp1
Scamp3
Scamp5
Scap
Scara3
Scarb1
Scarb2
Scarna16
Scarna2
Scat8
Scfd1
Scg3
Scg5
Scgn
Scly
Scml1
Scn1a
Scn2a
Scn8a
Scnm1
Scnn1a
Scp2
Scrn3
Sctr
Scygr6
Sdad1p1
Sdcbp
Sdccag8
Sdhaf1
Sdhaf2
Sdhaf3
Sdhaf4
Sdhc
Sdhd
Sdk1
Sec13
Sec14l1
Sec14l5
Sec1p
Sec23a-as1
Sec23ip
Sec24a
Sec24b
Sec61a1
Sec61a2
Sec62
Sec63
Secisbp2l
Seh1l
Selenof
Selenoh
Selenokp1
Selenom
Selenop
Selp
Selplg
Sema3b
Sema3b-as1
Sema3f
Sema4a
Sema4b
Sema4c
Sema4g
Sema5b
Sema6a-as1
Senp3
Senp6
Senp8
Sephs2
Sephs2p1
Sepsecs-as1
Sept11
Sept2
Sept3
Sept7
Sept7p2
Sept9
Serac1
Sergef
Serhl2
Serpina1
Serpina3
Serpina7
Serpina9
Serpinb6
Serpinb8
Serpind1
Serpine1
Serpinf1
Serpinf2
Serpini1
Serpini2
Setbp1
Setd1b
Setd2
Setd4
Setd5
Setdb1
Setdb2
Sf3a2
Sf3b2
Sfi1
Sfr1
Sfswap
Sft2d2
Sft2d3
Sftpa1
Sfxn1
Sfxn3
Sfxn5
Sgce
Sgf29
Sgk1
Sgk3
Sgo1-as1
Sgo2
Sgpl1
Sh2b1
Sh2b2
Sh2b3
Sh2d2a
Sh2d3a
Sh2d4a
Sh2d6
Sh3bgrl3
Sh3bp1
Sh3bp2
Sh3bp4
Sh3bp5
Sh3d21
Sh3glb1
Sh3pxd2a
Sh3rf1
Sh3rf2
Sh3tc1
Sh3tc2
Sh3yl1
Shank2
Shbg
She
Shld1
Shld2
Shld3
Shmt2
Shoc2
Shox2
Shroom1
Siah2
Sidt2
Sin3a
Sirpa
Sirpap1
Sirpb2
Sirpg-as1
Sirt1
Sirt3
Sirt4
Sirt6
Sirt7
Siva1
Six1
Skap2
Skil
Skiv2l
Skp2
Slain2
Slbp
Slc11a2
Slc12a1
Slc12a2
Slc12a4
Slc12a5
Slc13a3
Slc13a5
Slc15a2
Slc16a13
Slc16a3
Slc16a5
Slc16a6
Slc17a3
Slc17a6
Slc1a5
Slc1a7
Slc22a1
Slc22a10
Slc22a11
Slc22a31
Slc22a4
Slc22a8
Slc22a9
Slc24a1
Slc25a10
Slc25a12
Slc25a15
Slc25a18
Slc25a20p1
Slc25a21-as1
Slc25a25
Slc25a26
Slc25a29
Slc25a3
Slc25a36
Slc25a38p1
Slc25a4
Slc25a42
Slc25a46
Slc25a5
Slc26a1
Slc26a2
Slc26a6
Slc26a7
Slc27a1
Slc27a4
Slc27a5
Slc29a1
Slc29a3
Slc29a4
Slc2a10
Slc2a1-as1
Slc2a3
Slc2a3p2
Slc2a4rg
Slc2a7
Slc2a8
Slc2a9
Slc30a5
Slc30a6
Slc31a1
Slc31a1p1
Slc31a2
Slc35a3
Slc35a5
Slc35b1
Slc35b4
Slc35c1
Slc35d2
Slc35e2a
Slc35e2b
Slc35e3
Slc35e4
Slc36a1
Slc37a2
Slc37a3
Slc37a4
Slc38a1
Slc38a11
Slc38a3
Slc38a4
Slc38a5
Slc38a6
Slc38a9
Slc39a1
Slc39a10
Slc39a11
Slc39a13
Slc39a14
Slc39a4
Slc39a7
Slc39a9
Slc3a2
Slc40a1
Slc41a3
Slc43a1
Slc43a2
Slc44a1
Slc44a2
Slc44a4
Slc44a5
Slc45a1
Slc45a3
Slc46a1
Slc47a1
Slc47a1p2
Slc47a2
Slc48a1
Slc49a3
Slc49a4
Slc4a11
Slc4a2
Slc4a7
Slc51a
Slc5a10
Slc5a11
Slc5a2
Slc5a9
Slc6a12
Slc6a13
Slc6a6
Slc6a9
Slc7a11-as1
Slc7a2
Slc7a6
Slc8a1-as1
Slc8a2
Slc8a3
Slc8b1
Slc9a1
Slc9a3
Slc9a3-as1
Slc9a3r1
Slc9a3r2
Slc9a5
Slc9a8
Slc9b2
Slco1b1
Slco1b3
Slco2b1
Slco3a1
Slco4a1
Slf1
Slf2
Slirp
Slit1
Slitrk3
Slitrk5
Slmap
Slurp2
Slx4
Smad1-as1
Smad3
Smad4
Smad5
Smad6
Smap1
Smarca2
Smarca4
Smarcad1
Smarcal1
Smarcb1
Smarcd1
Smc3
Smc4
Smchd1
Smdt1
Smg1p1
Smg1p3
Smg6
Smg7
Smg8
Smim12p1
Smim19
Smim2
Smim22
Smim23
Smim25
Smim26
Smim27
Smim2-as1
Smim3
Smim36
Smim4
Smim8
Smlr1
Smox
Smpd2
Smtn
Smyd2
Smyd3
Smyd4
Smyd5
Snai2
Snai3-as1
Snap23
Snap29
Snap47
Snapc3
Snapin
Snhg11
Snhg16
Snhg18
Snhg20
Snhg21
Snhg22
Snhg25
Snhg29
Snhg4
Snhg8
Snhg9
Snip1
Snora10b
Snora13
Snora17a
Snora24
Snora26
Snora31
Snora3a
Snora3b
Snora48
Snora50c
Snora55
Snora57
Snora60
Snora70
Snora71e
Snora74d
Snora78
Snorc
Snord101
Snord104
Snord105
Snord110
Snord118
Snord121b
Snord124
Snord13
Snord15a
Snord1c
Snord2
Snord24
Snord35b
Snord36b
Snord3a
Snord3b-2
Snord3c
Snord3d
Snord45a
Snord45c
Snord46
Snord49a
Snord49b
Snord55
Snord56b
Snord58c
Snord68
Snord72
Snrnp25
Snrnp27
Snrnp35
Snrpa
Snrpb2
Snrpc
Snrpcp19
Snrpd1
Snrpd3
Snrpe
Snrpf
Snrpfp1
Snrpgp12
Snrpn
Sntb1
Sntg1
Snu13
Snurf
Snx1
Snx10
Snx13
Snx17
Snx18
Snx18p3
Snx22
Snx25
Snx27
Snx29
Snx30
Snx33
Socs2
Socs2-as1
Socs3
Socs4
Socs6
Socs7
Sod1
Soga3
Son
Sorbs1
Sorbs2
Sorbs3
Sord
Sord2p
Sorl1
Sort1
Sos1
Sos2
Sox12
Sox13
Sox2-ot
Sox6
Sp100
Sp140l
Sp4
Sp5
Sp6
Spa17
Spaca5
Spaca6
Spag1
Spag16
Spag4
Spag5
Sparc
Spart-as1
Spast
Spata1
Spata13
Spata20
Spata2l
Spata33
Spata3-as1
Spata5
Spata6l
Spats2
Spc24
Spcs1
Spcs2
Spcs2p2
Spcs3
Spdye4
Specc1
Specc1l
Specc1p1
Spef2
Spegnb
Spesp1
Spg7
Sphk1
Sphk2
Spidr
Spink9
Spire1
Spire2
Spns1
Spocd1
Spon2
Spry1
Spry4
Spry4-as1
Spryd3
Sptan1
Sptbn1
Sptbn4
Sptssb
Spty2d1os
Sqor
Sqstm1
Srarp
Src
Srcap
Srd5a1
Srd5a3
Srd5a3-as1
Srebf1
Srebf2
Srfbp1
Srgap1
Srp19
Srp54
Srp72
Srp9
Srpx2
Srr
Srrd
Srrm1
Srrt
Srsf11
Srsf3
Srsf4
Srsf5
Srxn1
Ss18l1
Ssb
Ssbp1
Ssbp4
Ssh3
Ssmem1
Ssna1
Sssca1
Sstr5
Sstr5-as1
St18
St20
St3gal1
St3gal5-as1
St3gal6
St5
St6gal1
St6galnac2
St6galnac6
St7
Stab1
Stag1
Stag2
Stambp
Stambpl1
Stard10
Stard13
Stat3
Stat6
Stau2
Stau2-as1
Steap1
Steap1b
Steap2
Steap3
Stim1
Stimate
Stip1
Stk10
Stk11
Stk11ip
Stk16
Stk17a
Stk35
Stk36
Stk38l
Stk4
Stkld1
Stmn1p1
Stmn3
Stmp1
Ston2
Stpg4
Stradb
Strbp
Strip1
Stt3a
Stum
Stx16
Stx16-npepl1
Stx18-as1
Stx3
Stx4
Stx5
Stx8
Stxbp5l
Sub1
Sucla2-as1
Suclg2-as1
Sufu
Sugct
Sugt1
Sugt1p3
Sulf2
Sult1c2
Sult2b1
Sult4a1
Sumf2
Sun1
Sun2
Suox
Supt5h
Supt6h
Surf2
Susd6
Suv39h1
Suv39h2
Suz12p1
Svil-as1
Swap70
Swi5
Swt1
Syap1
Sybu
Sympk
Syn3
Syne1
Syne2
Syne3
Syngap1
Syngr2
Synj2
Synj2bp-cox16
Synm
Synpo
Synpo2l
Syp
Sys1
Sys1-dbndd2
Syt1
Syt13
Syt17
Syt8
Sytl1
Szrd1
Tab2
Tab2-as1
Tac3
Tacc1
Tacc2
Tacc3
Taco1
Tada2a
Tada3
Taf1
Taf15
Taf1a
Taf1b
Taf1c
Taf4
Taf4b
Taf8
Tal1
Taldo1
Tango6
Tank
Taok1
Taok2
Tap1
Tapbp
Tapbpl
Tars
Tars2
Tas1r1
Tas2r2p
Tas2r6p
Tasor2
Tatdn3
Tbc1d1
Tbc1d10b
Tbc1d12
Tbc1d13
Tbc1d14
Tbc1d15
Tbc1d17
Tbc1d19
Tbc1d22a
Tbc1d22b
Tbc1d23
Tbc1d31
Tbc1d32
Tbc1d3p7
Tbc1d7
Tbc1d8-as1
Tbc1d8b
Tbcb
Tbccd1
Tbcd
Tbce
Tbcel
Tbck
Tbk1
Tbl1x
Tbl1y
Tbl3
Tbp
Tbpl1
Tbpl2
Tbrg1
Tbrg4
Tbx10
Tbx4
Tbxas1
Tcaim
Tcam1p
Tcea2
Tcerg1
Tcf12
Tcf19
Tcf4
Tcf7
Tcf7l2
Tchp
Tcirg1
Tcl6
Tcp11l2
Tctn1
Tctn3
Tdg
Tdgf1
Tdp1
Tdrd10
Tdrd3
Tdrkh-as1
Tdrp
Tead1
Tead2
Tead4
Tecpr1
Tecpr2
Tecta
Tedc1
Tedc2
Teddm1
Tef
Tekt1
Tekt5
Telo2
Tenm3
Tent4b
Tent5a
Terc
Terf1
Terf2ip
Tes
Tesc
Tesc-as1
Tesk1
Tet2
Tex11
Tex12
Tex15
Tex2
Tex264
Tex26-as1
Tex38
Tex43
Tex45
Tf
Tfam
Tfap2e
Tfap4
Tfdp2
Tfe3
Tfeb
Tfip11
Tfr2
Tfrc
Tg
Tgfbi
Tgfbr2
Tgif1
Tgif2
Tgif2-rab5if
Tgm1
Tgm2
Tgs1
Thada
Thap11
Thap2
Thap3
Thap6
Thap9-as1
Thbs1
Thbs3
Them6
Them7p
Thnsl1
Thoc6
Thop1
Thpo
Thra
Thrap3
Thrb-as1
Thsd4
Thsd8
Thumpd3
Tiam2
Ticam1
Ticrr
Tie1
Tigd2
Timm10
Timm10b
Timm17a
Timm23b
Timm29
Timm44
Timm50
Timmdc1
Tinag
Tinagl1
Tiparp
Tiprl
Tjap1
Tjp1
Tjp2
Tk2
Tkfc
Tle1
Tle4
Tle6
Tlk2
Tln2
Tlnrd1
Tlr5
Tlr9
Tm2d3
Tm4sf1
Tm4sf1-as1
Tm4sf5
Tm7sf2
Tm9sf1
Tm9sf2
Tm9sf4
Tma16
Tma7
Tmbim1
Tmbim4
Tmbim6
Tmc6
Tmc7
Tmc8
Tmcc1-as1
Tmcc2
Tmco1-as1
Tmco3
Tmco6
Tmed2
Tmed3
Tmed9
Tmem104
Tmem106b
Tmem106c
Tmem107
Tmem110-mustn1
Tmem114
Tmem120b
Tmem126a
Tmem126b
Tmem127
Tmem132a
Tmem135
Tmem140
Tmem141
Tmem14b
Tmem14c
Tmem150c
Tmem156
Tmem161b-as1
Tmem165
Tmem167b
Tmem169
Tmem170a
Tmem177
Tmem179b
Tmem181
Tmem182
Tmem183a
Tmem184b
Tmem191c
Tmem198b
Tmem199
Tmem200a
Tmem200b
Tmem201
Tmem205
Tmem208
Tmem212
Tmem212-as1
Tmem216
Tmem219
Tmem220
Tmem222
Tmem223
Tmem245
Tmem247
Tmem248
Tmem255a
Tmem262
Tmem263
Tmem266
Tmem268
Tmem274p
Tmem38a
Tmem39b
Tmem43
Tmem44
Tmem45a
Tmem45b
Tmem51
Tmem56
Tmem56-rwdd3
Tmem59l
Tmem63b
Tmem69
Tmem70
Tmem79
Tmem82
Tmem86a
Tmem87a
Tmem89
Tmem8a
Tmem8b
Tmem91
Tmem94
Tmem98
Tmpo
Tmprss4
Tmprss9
Tmsb4xp4
Tmtc2
Tmtc3
Tmub1
Tmx1
Tmx3
Tnfaip1
Tnfaip2
Tnfaip3
Tnfaip8
Tnfrsf14
Tnfrsf14-as1
Tnfsf10
Tnip1
Tnk2-as1
Tnks
Tnni1
Tnni2
Tnp2
Tnpo1
Tnrc18p1
Tnrc6a
Tnrc6b
Tnrc6c
Tnrc6c-as1
Tns2
Tns3
Tob1-as1
Togaram1
Togaram2
Tom1
Tomm22
Tomm40l
Tomm6
Tonsl
Tor1aip1
Tor1aip2
Tor1b
Tox4
Tp53bp1
Tp53i3
Tp53inp2
Tp53tg1
Tp53tg5
Tp73-as1
Tpcn1
Tpd52l1
Tpd52l2
Tpgs1
Tpgs2
Tph2
Tpi1
Tpm1
Tpm3
Tpm3p7
Tpm3p9
Tpm4
Tpp1
Tpp2
Tprg1l
Tprg1lp1
Tpst1
Tpt1
Tpte2p1
Trabd
Tradd
Traf3
Traf3ip2
Traf3ip2-as1
Traf4
Traf6p1
Traf7
Traip
Trak1
Trappc10
Trappc11
Trappc12
Trappc13
Trappc2b
Trappc2l
Trappc4
Trappc5
Trappc8
Trav2
Trbv14
Treh
Trem1
Trerna1
Trex1
Trib1
Trib2
Trib3
Trim13
Trim17
Trim2
Trim24
Trim25
Trim31
Trim31-as1
Trim32
Trim34
Trim36
Trim37
Trim40
Trim41
Trim46
Trim52-as1
Trim8
Trip10
Trip13
Trip4
Trit1
Trmt10c
Trmt112p4
Trmt13
Trmt44
Trmt61a
Trmu
Trnau1ap
Trnp1
Trpc1
Trpm1
Trpm4
Trpm8
Trpv2
Trub1
Tsc1
Tsc2
Tsc22d2
Tsc22d4
Tsen15
Tsen34
Tsen54
Tsfm
Tsga10ip
Tsku
Tsn
Tsnax
Tsnax-disc1
Tsnaxip1
Tspan1
Tspan10
Tspan19
Tspan32
Tspan4
Tspan8
Tspear-as1
Tspear-as2
Tspo2
Tspyl2
Tssc2
Tssc4
Tssk3
Tstd3
Ttc1
Ttc12
Ttc14
Ttc17
Ttc19
Ttc23l
Ttc24
Ttc26
Ttc27
Ttc3
Ttc31
Ttc38
Ttc39a
Ttc39c
Ttc4
Ttc41p
Ttc7a
Ttc8
Ttc9c
Tti2
Ttl
Ttll13p
Ttll4
Ttll5
Ttll6
Ttll7
Ttn-as1
Ttpal
Ttr
Ttyh1
Ttyh3
Tuba4a
Tubb3
Tubb4b
Tubd1
Tubg2
Tubgcp2
Tubgcp4
Tuft1
Tulp1
Tusc2
Tusc8
Tut7
Tvp23b
Tvp23c-cdrt4
Twf1
Txlna
Txlng
Txlngy
Txndc15
Txndc17
Txndc5
Txndc8
Txndc9
Txnl1
Txnl4b
Txnrd1
Txnrd2
Tyms
Tymsos
Tyro3
Tyw1
Tyw1b
Tyw3
U2af2
U2surp
U62317.1
U73166.1
U91319.1
U91324.1
U91328.1
Uap1
Uba1
Uba2
Uba5
Uba52
Uba52p6
Uba6-as1
Ubap1
Ubap2
Ubap2l
Ubash3b
Ubb
Ubc
Ube2a
Ube2b
Ube2c
Ube2d2
Ube2d4
Ube2e1
Ube2e3
Ube2f
Ube2f-scly
Ube2h
Ube2k
Ube2l3
Ube2l6
Ube2m
Ube2o
Ube2q2l
Ube2q2p2
Ube2v1p4
Ube2v2
Ube2v2p4
Ube2z
Ube3c
Ube4a
Ube4b
Ubfd1
Ubiad1
Ubl5
Ubl7
Ubl7-as1
Ubox5
Ubqln4
Ubr2
Ubr7
Ubxn10-as1
Ubxn11
Ubxn2a
Ubxn2b
Ubxn8
Uchl3
Uck2
Ucma
Ufc1
Ufl1
Ugcg
Ugdh-as1
Uggt1
Ugp2
Ugt1a2p
Ugt2a1
Ugt2b10
Ugt2b25p
Ugt2b4
Ugt2b7
Uhrf1bp1
Uhrf2
Ulk2
Umad1
Umodl1
Umps
Unc13a
Unc50
Unc5b
Unc5cl
Unc80
Unk
Uox
Upf1
Upf3a
Upp1
Upp2
Upp2-it1
Uqcc1
Uqcr10
Uqcrh
Uqcrq
Urb1
Uri1
Urod
Uros
Use1
Usf2
Ushbp1
Usp10
Usp13
Usp14
Usp15
Usp18
Usp2
Usp20
Usp24
Usp29
Usp2-as1
Usp30
Usp30-as1
Usp31
Usp35
Usp36
Usp38
Usp39
Usp3-as1
Usp4
Usp42
Usp43
Usp47
Usp54
Usp8
Usp9x
Usp9y
Uspl1
Utp11
Utp14a
Utp23
Utp4
Utrn
Uvrag
Uvrag-dt
Vac14
Vamp2
Vamp5
Vamp7
Vamp8
Vapa
Vapb
Vars
Vars2
Vasp
Vax2
Vcan
Vdac1
Vegfa
Vegfb
Vezt
Vil1
Vill
Vim
Vip
Vldlr
Vma21
Vmac
Vmp1
Vn1r11p
Vn1r13p
Vn1r96p
Vn2r17p
Vnn2
Vpreb3
Vps11
Vps13d
Vps18
Vps25
Vps26c
Vps33b-dt
Vps35l
Vps37b
Vps37d
Vps45
Vps51
Vps52
Vps53
Vps8
Vps9d1
Vrk1
Vrk2
Vrk3
Vrtn
Vsnl1
Vsx1
Vta1
Vta1p1
Vtn
Vtrna1-1
Vtrna1-2
Vtrna1-3
Vtrna2-2p
Vwa1
Vwa5a
Vwa5b2
Vwa7
Vwa8-as1
Vwc2l
Wasf3-as1
Wasf4p
Wash2p
Washc2a
Washc2c
Washc3
Washc4
Wbp2
Wdfy2
Wdr11
Wdr12
Wdr13
Wdr18
Wdr19
Wdr20
Wdr25
Wdr3
Wdr35
Wdr36
Wdr37
Wdr43
Wdr45
Wdr46
Wdr48
Wdr5
Wdr54
Wdr59
Wdr6
Wdr62
Wdr7
Wdr70
Wdr73
Wdr81
Wdr83
Wdr86
Wdr86-as1
Wdr90
Wdr92
Wdtc1
Wee1
Wfdc1
Wfdc2
Whamm
Whammp3
Whrn
Wipf2
Wipi2
Wiz
Wnk1
Wnk4
Wnt2b
Wnt3
Wnt9b
Wrap53
Wrb
Wrnip1
Wsb1
Wsb2
Wtap
Wtip
Wwc1
Wwc2
Wwox
Wwox-as1
Wwp2
Xpc
Xpnpep3
Xpo7
Xrcc5
Xrn1
Xrra1
Xylb
Yae1
Yap1
Ybey
Ybx1p1
Yeats4
Yif1a
Yipf1
Yipf3
Yipf4
Yju2
Ykt6
Ylpm1
Ypel2
Ypel3
Ypel4
Ypel5
Ythdc2
Ythdf2
Ythdf3
Ywhab
Z69890.1
Z73429.1
Z82188.2
Z82190.2
Z82244.2
Z83844.1
Z83844.3
Z84488.2
Z85994.2
Z93241.1
Z93930.3
Z94721.2
Z95115.1
Z97192.1
Z97989.1
Z98257.1
Z98752.1
Z98752.3
Z99129.3
Zap70
Zbed6
Zbed6cl
Zbed9
Zbtb1
Zbtb10
Zbtb20-as2
Zbtb20-as4
Zbtb22
Zbtb33
Zbtb34
Zbtb38
Zbtb40
Zbtb46
Zbtb49
Zbtb7b
Zbtb8os
Zbtb9
Zc3h10
Zc3h11a
Zc3h12a
Zc3h12d
Zc3h18
Zc3h6
Zc3h7a
Zc3h7b
Zc3hav1
Zcchc17
Zcchc2
Zcchc24
Zcchc4
Zcchc8
Zcchc9
Zcrb1
Zcwpw2
Zdhhc14
Zdhhc16
Zdhhc18
Zdhhc19
Zdhhc2
Zdhhc3
Zdhhc4
Zdhhc7
Zdhhc8
Zeb1
Zeb2
Zfand2a
Zfand2b
Zfand5
Zfand6
Zfand6p1
Zfat
Zfp2
Zfp36
Zfp36l1
Zfp64
Zfp90
Zfp91-cntf
Zfpl1
Zfpm1
Zfpm2
Zfx
Zfyve16
Zfyve27
Zfyve9
Zg16b
Zgpat
Zkscan1
Zkscan3
Zkscan5
Zkscan7
Zkscan8
Zmat2
Zmiz2
Zmpste24
Zmynd11
Zmynd12
Zmynd15
Znf101
Znf131
Znf134
Znf136
Znf140
Znf143
Znf155
Znf169
Znf17
Znf174
Znf181
Znf189
Znf19
Znf2
Znf200
Znf205
Znf207
Znf212
Znf213-as1
Znf219
Znf224
Znf225
Znf226
Znf227
Znf233
Znf234
Znf250
Znf252p
Znf252p-as1
Znf254
Znf25-dt
Znf26
Znf263
Znf268
Znf271p
Znf274
Znf277
Znf281
Znf282
Znf283
Znf286a
Znf292
Znf30
Znf304
Znf316
Znf317
Znf324
Znf326
Znf331
Znf333
Znf345
Znf354b
Znf37a
Znf383
Znf385a
Znf385b
Znf385c
Znf391
Znf397
Znf398
Znf408
Znf410
Znf420
Znf426-dt
Znf431
Znf432
Znf433
Znf444
Znf444p1
Znf445
Znf446
Znf451
Znf460
Znf473
Znf48
Znf487
Znf490
Znf491
Znf497
Znf501
Znf503-as1
Znf511
Znf511-prap1
Znf517
Znf518a
Znf526
Znf528
Znf529-as1
Znf530
Znf532
Znf540
Znf541
Znf544
Znf547
Znf549
Znf551
Znf552
Znf554
Znf555
Znf556
Znf570
Znf575
Znf577
Znf580
Znf581
Znf587b
Znf589
Znf593
Znf596
Znf609
Znf610
Znf611
Znf614
Znf621
Znf627
Znf628
Znf638
Znf639
Znf646
Znf653
Znf655
Znf658
Znf664
Znf675
Znf696
Znf7
Znf700
Znf705g
Znf707
Znf714
Znf720
Znf740
Znf749
Znf76
Znf761
Znf763
Znf766
Znf771
Znf773
Znf778
Znf783
Znf785
Znf789
Znf79
Znf791
Znf805
Znf81
Znf813
Znf814
Znf815p
Znf839
Znf84
Znf844
Znf846
Znf862
Znf878
Znf879
Znhit1
Znhit3
Znrd1
Znrd1asp
Znrf1
Znrf2
Znrf2p1
Znrf3
Zp3
Zscan10
Zscan2
Zscan25
Zscan26
Zscan31
Zscan5a
Zscan9
Zswim4
Zswim8
Zwilch
Zyg11b
Zzef1
