# Supplementary material for: A Bayesian inference transcription factor activity model for the analysis of single-cell transcriptomes
Source: Genome Res. 2021 Jul;31(7):1296–311. doi: 10.1101/gr.265595.120 (PMC8256867; doi:10.1101/gr.265595.120)
Supplement: Supplemental Material [file supp_gr.265595.120_Supplemental_Code.zip › BITFAM/inst/extdata/human/FOXF1]

Ac007032.1
Ac009803.2
Ac016180.1
Ac026462.1
Al161668.1
Ap003038.1
Asb7
Ckap2p1
Ckap5
Elmo1
Gnas
Hmgb1p8
Mapk10
Mir3914-1
Mir3914-2
Myo1d
Or2f1
Pcdh15
Pde8a
Sgo1
Znf148
