# Supplementary material for: A Bayesian inference transcription factor activity model for the analysis of single-cell transcriptomes
Source: Genome Res. 2021 Jul;31(7):1296–311. doi: 10.1101/gr.265595.120 (PMC8256867; doi:10.1101/gr.265595.120)
Supplement: Supplemental Material [file supp_gr.265595.120_Supplemental_Code.zip › BITFAM/inst/extdata/human/FOXF2]

Ac008481.3
Ac009365.1
Ac027237.4
Ac068580.4
Al020998.1
Al133227.1
Casc19
Chn2
Cldn15
Cox6cp18
Csf2rb
Elavl3
Gli2
Hdac4
Hpcal1
Igljcor18
Linc02054
Lsp1
NA
Nmbr-as1
Plppr2
Ptov1-as1
Rab40b
Rbfox1
Rps20p25
Spi1
Tmem255b
