# Supplementary material for: A Bayesian inference transcription factor activity model for the analysis of single-cell transcriptomes
Source: Genome Res. 2021 Jul;31(7):1296–311. doi: 10.1101/gr.265595.120 (PMC8256867; doi:10.1101/gr.265595.120)
Supplement: Supplemental Material [file supp_gr.265595.120_Supplemental_Code.zip › BITFAM/inst/extdata/human/FOXH1]

A2ml1
A2ml1-as2
A3galt2
Aacs
Aanat
Aatf
Abca9
Abcb4
Abcb8
Abcc3
Abcd3
Abcf2p1
Abcf3
Abhd16a
Abhd4
Abhd6
Ablim2
Abr
Ac002064.1
Ac002074.1
Ac002094.3
Ac002451.1
Ac002486.1
Ac002558.2
Ac003072.1
Ac003958.1
Ac004080.1
Ac004160.1
Ac004217.2
Ac004241.4
Ac004448.1
Ac004471.2
Ac004593.2
Ac004690.2
Ac004771.4
Ac004801.6
Ac004828.1
Ac004830.1
Ac004837.1
Ac004837.3
Ac004862.1
Ac004884.1
Ac005009.1
Ac005040.1
Ac005086.1
Ac005144.1
Ac005220.1
Ac005224.4
Ac005230.1
Ac005258.1
Ac005342.2
Ac005351.1
Ac005358.1
Ac005381.1
Ac005391.1
Ac005479.2
Ac005521.1
Ac005537.1
Ac005586.2
Ac005592.1
Ac005618.1
Ac005674.2
Ac005821.1
Ac005828.2
Ac005832.4
Ac005912.2
Ac005996.1
Ac006055.1
Ac006064.1
Ac006305.1
Ac006333.1
Ac006449.6
Ac006450.1
Ac006450.3
Ac006460.1
Ac006517.1
Ac006927.3
Ac007012.2
Ac007032.1
Ac007036.3
Ac007098.1
Ac007099.1
Ac007099.2
Ac007207.2
Ac007224.2
Ac007225.1
Ac007384.1
Ac007491.1
Ac007563.2
Ac007666.1
Ac007686.4
Ac007786.1
Ac007787.1
Ac007879.2
Ac007879.3
Ac007879.4
Ac007938.2
Ac007953.2
Ac007998.1
Ac007998.5
Ac008012.1
Ac008014.1
Ac008060.1
Ac008060.2
Ac008063.2
Ac008080.1
Ac008080.2
Ac008114.1
Ac008267.5
Ac008277.1
Ac008397.1
Ac008554.1
Ac008592.2
Ac008629.2
Ac008637.1
Ac008735.3
Ac008753.1
Ac008764.7
Ac008764.8
Ac008764.9
Ac008770.2
Ac008794.1
Ac008870.1
Ac008957.1
Ac009055.2
Ac009093.7
Ac009119.1
Ac009121.2
Ac009126.1
Ac009133.3
Ac009145.2
Ac009158.1
Ac009264.1
Ac009269.3
Ac009299.3
Ac009318.4
Ac009365.2
Ac009403.1
Ac009403.2
Ac009407.1
Ac009502.1
Ac009518.1
Ac009567.1
Ac009597.1
Ac009720.1
Ac009902.1
Ac009902.2
Ac009951.2
Ac009967.1
Ac010082.1
Ac010157.2
Ac010181.1
Ac010198.2
Ac010200.1
Ac010201.1
Ac010203.2
Ac010230.1
Ac010240.3
Ac010260.1
Ac010297.1
Ac010328.3
Ac010336.3
Ac010359.1
Ac010487.2
Ac010531.8
Ac010605.1
Ac010729.1
Ac010754.1
Ac010931.2
Ac010973.1
Ac010976.1
Ac010999.2
Ac011008.2
Ac011124.1
Ac011124.2
Ac011362.1
Ac011389.1
Ac011446.2
Ac011466.3
Ac011472.3
Ac011479.3
Ac011518.1
Ac011752.1
Ac011939.3
Ac011994.1
Ac012066.1
Ac012146.1
Ac012150.2
Ac012184.2
Ac012291.2
Ac012354.3
Ac012363.1
Ac012368.1
Ac012368.2
Ac012370.1
Ac012370.2
Ac012409.1
Ac012435.1
Ac012485.3
Ac012498.2
Ac012531.1
Ac012531.3
Ac013286.1
Ac013356.3
Ac013437.2
Ac013451.2
Ac013489.2
Ac015660.1
Ac015687.1
Ac015712.2
Ac015727.1
Ac015871.4
Ac015908.4
Ac015912.1
Ac016027.3
Ac016205.1
Ac016251.2
Ac016394.1
Ac016542.2
Ac016583.1
Ac016588.1
Ac016650.1
Ac016700.3
Ac016831.7
Ac016866.1
Ac016888.1
Ac016924.1
Ac017104.1
Ac018362.1
Ac018362.3
Ac018607.1
Ac018629.1
Ac018648.1
Ac018653.3
Ac018659.2
Ac018716.2
Ac018730.1
Ac018737.2
Ac018761.3
Ac018866.1
Ac018946.1
Ac019193.3
Ac020595.1
Ac020659.1
Ac020688.1
Ac020763.4
Ac020905.1
Ac020907.3
Ac020916.2
Ac020917.3
Ac020928.2
Ac020928.3
Ac020980.1
Ac021016.3
Ac021242.3
Ac021504.1
Ac021646.1
Ac021766.1
Ac021818.1
Ac022028.2
Ac022087.1
Ac022101.1
Ac022148.2
Ac022167.1
Ac022173.1
Ac022296.1
Ac022400.8
Ac022413.1
Ac022447.1
Ac022523.3
Ac022784.1
Ac022816.1
Ac022898.2
Ac022915.2
Ac023050.1
Ac023137.1
Ac023300.1
Ac023424.1
Ac023632.2
Ac023796.2
Ac024293.1
Ac024579.1
Ac024610.2
Ac024909.1
Ac024941.2
Ac024958.1
Ac025031.4
Ac025034.1
Ac025171.2
Ac025211.1
Ac025271.2
Ac025271.4
Ac025370.1
Ac025423.3
Ac025442.1
Ac025465.1
Ac025465.3
Ac025572.1
Ac025682.1
Ac025809.1
Ac026202.1
Ac026271.1
Ac026310.2
Ac026316.2
Ac026336.3
Ac026355.1
Ac026412.1
Ac026620.1
Ac026624.1
Ac026765.2
Ac026904.2
Ac026992.1
Ac026992.2
Ac027281.1
Ac027343.1
Ac034159.1
Ac034223.1
Ac036214.1
Ac036214.4
Ac040160.1
Ac040169.2
Ac044839.1
Ac046168.1
Ac051619.3
Ac060765.1
Ac060780.1
Ac061709.1
Ac064853.1
Ac067942.3
Ac068058.1
Ac068134.4
Ac068491.4
Ac068620.1
Ac068733.3
Ac068789.1
Ac068790.5
Ac068790.8
Ac068888.1
Ac069120.1
Ac069148.1
Ac069200.1
Ac069236.1
Ac069240.1
Ac069287.2
Ac069360.1
Ac073091.1
Ac073130.1
Ac073172.2
Ac073284.1
Ac073333.1
Ac073335.1
Ac073342.1
Ac073508.2
Ac073585.1
Ac073842.2
Ac073869.1
Ac073869.8
Ac073896.4
Ac074117.1
Ac074133.1
Ac074254.1
Ac074255.1
Ac078860.1
Ac078867.1
Ac078878.2
Ac078880.1
Ac078883.1
Ac078899.3
Ac078942.1
Ac078993.1
Ac079089.1
Ac079117.1
Ac079148.1
Ac079226.1
Ac079238.1
Ac079305.1
Ac079466.2
Ac079587.1
Ac079600.3
Ac079601.1
Ac079760.2
Ac079763.1
Ac079779.2
Ac079779.3
Ac079987.1
Ac080038.1
Ac082651.1
Ac082651.4
Ac083760.1
Ac083805.2
Ac083809.1
Ac083836.1
Ac083967.1
Ac084018.2
Ac084026.3
Ac084083.1
Ac084116.3
Ac084754.1
Ac084781.1
Ac084781.2
Ac084816.1
Ac084866.2
Ac084871.2
Ac084876.1
Ac084879.1
Ac087239.1
Ac087277.1
Ac087286.3
Ac087289.4
Ac087501.1
Ac087612.1
Ac087645.2
Ac087752.3
Ac087855.1
Ac087897.2
Ac090001.2
Ac090071.1
Ac090099.2
Ac090099.3
Ac090155.2
Ac090192.2
Ac090286.1
Ac090498.1
Ac090510.1
Ac090518.1
Ac090527.2
Ac090527.3
Ac090993.1
Ac091078.1
Ac091133.5
Ac091138.1
Ac091179.1
Ac091212.1
Ac091393.1
Ac091534.1
Ac091564.2
Ac091564.4
Ac091730.1
Ac091820.1
Ac091834.1
Ac091839.1
Ac091917.2
Ac091944.1
Ac091948.1
Ac091953.4
Ac092053.2
Ac092115.3
Ac092120.2
Ac092138.2
Ac092159.2
Ac092159.3
Ac092171.1
Ac092171.5
Ac092198.1
Ac092279.2
Ac092349.1
Ac092376.1
Ac092378.1
Ac092436.1
Ac092639.1
Ac092642.1
Ac092645.1
Ac092647.5
Ac092798.1
Ac092811.1
Ac092821.3
Ac092905.1
Ac092910.1
Ac093010.2
Ac093074.1
Ac093107.1
Ac093159.2
Ac093278.2
Ac093425.1
Ac093510.2
Ac093512.2
Ac093583.1
Ac093620.1
Ac093689.1
Ac093720.1
Ac093732.1
Ac093789.1
Ac093797.1
Ac093852.1
Ac093899.2
Ac093904.1
Ac094104.2
Ac096531.2
Ac096644.3
Ac096669.1
Ac096887.1
Ac096887.2
Ac096921.2
Ac096922.1
Ac097063.1
Ac097065.1
Ac097103.2
Ac097372.2
Ac097467.3
Ac097467.4
Ac097468.1
Ac097523.1
Ac097625.2
Ac097636.2
Ac098484.2
Ac098588.1
Ac098588.2
Ac098799.3
Ac098976.1
Ac099062.1
Ac099063.1
Ac099066.1
Ac099342.1
Ac099509.2
Ac099522.2
Ac099542.2
Ac099670.2
Ac100775.1
Ac100778.1
Ac100786.1
Ac100793.1
Ac100800.1
Ac100810.1
Ac100812.1
Ac100818.1
Ac100839.1
Ac103746.1
Ac103853.1
Ac103855.2
Ac103874.1
Ac103876.1
Ac103925.1
Ac103974.1
Ac103987.3
Ac104002.3
Ac104066.1
Ac104071.1
Ac104123.1
Ac104151.1
Ac104257.1
Ac104316.1
Ac104333.4
Ac104389.3
Ac104435.2
Ac104463.1
Ac104653.2
Ac105020.1
Ac105219.2
Ac105271.1
Ac105345.1
Ac105389.1
Ac105389.3
Ac105402.3
Ac105430.1
Ac105942.1
Ac106028.5
Ac106038.1
Ac106053.1
Ac106707.1
Ac106744.2
Ac106799.1
Ac106881.1
Ac106892.1
Ac107021.2
Ac107031.1
Ac107223.1
Ac107294.1
Ac107954.1
Ac107959.3
Ac108025.1
Ac108161.1
Ac108199.1
Ac108471.2
Ac108721.1
Ac108729.2
Ac109441.1
Ac109466.1
Ac111149.2
Ac111193.1
Ac112198.4
Ac112236.2
Ac112482.1
Ac112504.2
Ac112694.2
Ac112907.3
Ac113391.2
Ac113398.2
Ac113410.3
Ac114291.1
Ac114296.1
Ac114400.1
Ac114482.1
Ac114737.1
Ac114814.1
Ac114947.1
Ac115837.1
Ac115989.1
Ac116035.1
Ac116353.5
Ac116366.1
Ac116562.4
Ac117377.1
Ac117386.1
Ac117386.2
Ac117394.2
Ac117453.1
Ac117945.1
Ac118755.1
Ac119677.1
Ac120024.1
Ac120193.1
Ac122719.2
Ac124016.1
Ac124319.1
Ac124916.1
Ac125603.1
Ac125603.3
Ac126175.1
Ac126177.4
Ac126177.5
Ac126177.6
Ac126323.1
Ac126389.1
Ac126773.2
Ac127164.1
Ac128709.2
Ac130415.1
Ac130509.1
Ac131025.2
Ac131097.2
Ac133634.1
Ac133785.1
Ac134050.1
Ac135050.1
Ac135388.1
Ac136475.4
Ac136475.8
Ac138024.1
Ac138466.1
Ac138627.1
Ac139453.1
Ac139453.2
Ac139493.2
Ac140912.1
Ac145141.1
Ac145207.7
Ac147876.1
Ac148477.2
Ac209007.1
Ac234582.1
Ac234771.2
Ac243547.3
Ac243829.4
Ac243965.2
Ac244035.1
Ac244250.1
Ac244502.1
Ac244517.9
Ac245291.3
Ac245452.3
Ac245452.4
Ac246817.2
Ac254633.1
Acad10
Acad8
Acadsb
Acat2
Accs
Ace2
Acin1
Acot2
Acox3
Acoxl
Acsf2
Acsl5
Acss2
Acss3
Actbp1
Actg1
Actg1p16
Actg1p17
Actn4
Actr1a
Actr3p3
Ad000671.1
Ada
Ada2
Adam12
Adam28
Adam29
Adamts9
Adamtsl1
Adamtsl2
Adap2
Adar
Adcy10p1
Adcy4
Adcy5
Add1
Add3
Add3-as1
Adgre5
Adgrf2
Adgrf3
Adgrf4
Adgrg6
Adgrl2
Adgrv1
Adh1b
Adipor2
Adora1
Adpgk-as1
Adprh
Adprhl1
Aen
Aes
Af015262.1
Af067845.5
Af196972.1
Af230666.1
Af233439.2
Afap1-as1
Afdn
Aff1
Afg1l
Afg3l2
Afmid
Afp
Agap1
Agpat3
Ahcyl1
Ahi1
Ahr
Aig1
Aimp1p2
Ak1
Ak2
Ak4
Akap13
Akap2
Akap4
Akap6
Akap9
Akip1
Akr1c3
Akt3
Al009174.1
Al020996.3
Al021155.1
Al021391.1
Al021396.1
Al021578.1
Al021877.1
Al022157.1
Al022313.2
Al022315.1
Al022318.4
Al022326.1
Al023754.1
Al023802.1
Al023806.3
Al024498.1
Al024498.2
Al031123.1
Al031123.2
Al031291.1
Al031429.2
Al031432.4
Al031577.1
Al031658.2
Al031666.2
Al031668.1
Al031728.1
Al031736.2
Al031846.2
Al033381.1
Al033381.2
Al034430.1
Al035078.3
Al035078.4
Al035404.2
Al035405.1
Al035456.1
Al035530.2
Al035666.1
Al035698.1
Al049557.1
Al049649.1
Al049651.2
Al049780.1
Al049870.3
Al049874.3
Al078582.1
Al078612.1
Al078644.2
Al080243.2
Al080248.1
Al096816.1
Al096840.1
Al096869.2
Al109614.1
Al109653.1
Al109810.2
Al109910.2
Al109918.1
Al109955.1
Al117190.2
Al117379.1
Al118508.1
Al118522.1
Al121576.1
Al121612.2
Al121757.1
Al121829.1
Al121936.1
Al121949.3
Al121985.1
Al121985.3
Al122013.1
Al122058.1
Al132655.3
Al133257.1
Al133279.3
Al133338.1
Al133351.2
Al133383.1
Al133444.1
Al133467.1
Al133467.3
Al135926.1
Al135999.3
Al136038.5
Al136084.2
Al136231.1
Al136307.1
Al136501.1
Al136962.1
Al136979.1
Al136980.1
Al136982.5
Al137003.1
Al137058.1
Al137071.1
Al137190.1
Al137785.1
Al137803.1
Al138686.1
Al138799.4
Al138812.1
Al138828.1
Al138828.2
Al138885.4
Al139011.1
Al139039.2
Al139042.1
Al139353.3
Al139393.2
Al139415.2
Al157392.5
Al157414.1
Al157770.1
Al157829.1
Al157884.3
Al157896.1
Al157935.2
Al157938.2
Al158058.1
Al158071.4
Al158151.3
Al158207.2
Al158211.5
Al158832.1
Al158834.2
Al159169.1
Al160272.2
Al160291.1
Al160314.2
Al160411.1
Al160412.1
Al161431.1
Al161644.1
Al161725.2
Al161729.4
Al161742.1
Al161752.1
Al161908.1
Al162171.1
Al162377.2
Al162399.1
Al162425.1
Al162427.1
Al162511.1
Al162574.2
Al162726.3
Al163541.1
Al163636.2
Al352979.3
Al353572.1
Al353586.1
Al353597.2
Al353612.1
Al353653.1
Al353662.1
Al353746.1
Al353747.4
Al353778.1
Al354712.1
Al354811.1
Al354861.3
Al354897.1
Al355355.2
Al355388.2
Al355472.1
Al355472.2
Al355483.2
Al355512.1
Al355526.1
Al355598.1
Al355798.1
Al355803.1
Al355836.1
Al355864.1
Al355916.1
Al355987.4
Al355990.1
Al355994.3
Al356057.1
Al356289.1
Al356289.2
Al356309.2
Al356309.3
Al356417.3
Al356421.1
Al356481.2
Al357078.1
Al357518.1
Al357568.1
Al357936.1
Al358113.1
Al358334.3
Al358933.1
Al358972.1
Al359220.1
Al359258.2
Al359258.3
Al359317.1
Al359317.2
Al359532.1
Al359535.1
Al359644.1
Al359682.1
Al359821.1
Al360182.2
Al365181.2
Al365361.1
Al365440.1
Al390243.1
Al390786.1
Al390866.1
Al391069.2
Al391152.1
Al391262.1
Al391645.1
Al392003.2
Al392023.1
Al392023.2
Al392024.1
Al442638.1
Al445183.1
Al445189.2
Al445209.1
Al445288.1
Al445483.1
Al445531.1
Al445567.2
Al445991.1
Al450163.1
Al450423.1
Al451042.2
Al512283.1
Al512288.1
Al512422.1
Al512430.2
Al512598.1
Al512634.1
Al512641.1
Al512791.2
Al513008.1
Al513329.1
Al513523.3
Al583804.1
Al583810.2
Al589740.1
Al589765.4
Al590068.1
Al590132.1
Al590290.1
Al590560.3
Al590677.1
Al590764.1
Al590764.2
Al591167.1
Al591501.1
Al591516.1
Al591742.1
Al591806.1
Al592114.3
Al592429.2
Al592435.1
Al596275.2
Al606495.1
Al606748.1
Al627171.1
Al627422.2
Al645728.1
Al645733.1
Al645820.1
Al662795.1
Al662899.2
Al662907.1
Al669841.1
Al671862.1
Al672142.1
Al683887.1
Al691482.3
Al713852.1
Al772363.1
Al805961.2
Al807761.4
Al844908.2
Al929288.2
Al929410.2
Al954722.1
Aldh1a2
Aldh3a2
Aldh7a1p1
Alg13
Alg1l7p
Alg9
Alkal2
Alox15p2
Alox5ap
Ambn
Ambra1
Amfr
Ampd3
Anapc11
Anapc15
Anapc4
Anapc5
Ang
Angptl1
Angptl8
Ank2
Ankdd1a
Ankdd1b
Ankhd1
Ankhd1-eif4ebp3
Ankib1
Ankrd11
Ankrd20a18p
Ankrd37
Ankrd44
Ankrd46
Ankrd6
Anks1a
Anks6
Ankzf1
Ano2
Ano4
Ano7
Anp32bp1
Anxa13
Anxa2
Anxa3
Anxa4
Anxa6
Aoah
Aoc1
Aox2p
Ap000344.1
Ap000446.1
Ap000593.2
Ap000688.1
Ap000704.1
Ap000708.1
Ap000757.2
Ap000769.3
Ap000787.2
Ap000864.1
Ap000879.1
Ap000894.4
Ap000911.1
Ap000916.1
Ap000942.2
Ap000943.2
Ap000944.2
Ap000949.1
Ap001007.3
Ap001124.1
Ap001160.1
Ap001180.1
Ap001189.1
Ap001189.6
Ap001207.3
Ap001208.2
Ap001258.1
Ap001267.4
Ap001273.1
Ap001347.1
Ap001372.3
Ap001574.1
Ap001781.2
Ap001825.1
Ap001858.2
Ap001893.3
Ap001993.1
Ap001994.1
Ap002026.1
Ap002365.1
Ap002478.1
Ap002784.2
Ap002802.1
Ap002856.1
Ap002856.2
Ap003028.1
Ap003062.3
Ap003066.1
Ap003119.1
Ap003119.2
Ap003174.1
Ap003398.1
Ap003400.3
Ap003400.4
Ap003501.1
Ap003548.1
Ap003733.4
Ap003785.1
Ap003969.1
Ap004609.3
Ap005131.1
Ap005131.2
Ap005131.4
Ap005202.1
Ap005432.2
Ap006284.1
Ap006288.1
Ap2m1
Ap3s1
Apc
Aph1a
Aplp1
Apobec3b
Apobec3c
Apobec3d
Apoc1
Apoe
Apol3
App
Appl2
Aptr
Aqp6
Ar
Arap1
Arap1-as1
Areg
Arhgap15
Arhgap19
Arhgap21
Arhgap22
Arhgap23
Arhgap25
Arhgap26
Arhgap28
Arhgap36
Arhgap42
Arhgap42p2
Arhgap8
Arhgef1
Arhgef15
Arhgef18
Arhgef2
Arhgef4
Arhgef7
Arid1a
Arid2
Arid3b
Arid4a
Arid4b
Arid5b
Arl14
Arl15
Armh3
Armh4
Arnt
Arntl
Arpin
Arpp19
Arpp21
Arsd
Arse
Arsi
Arv1
Arx
Asah1
Asap2
Asap3
Asf1a
Ash2l
Asic1
Asic2
Asmt
Ass1p7
Astn1
Asxl2
Asxl3
Atad2b
Atad5
Atf3
Atg12
Atg16l1
Atg5
Atm
Atp13a3
Atp1a2
Atp1a4
Atp2b1
Atp5f1a
Atp5f1ap3
Atp5f1d
Atp5mc1p5
Atp5mc2p1
Atp5mfp3
Atp5mfp5
Atp5mgp3
Atp5pb
Atp6ap1l
Atp6v0cp1
Atp6v0d1
Atp6v0d2
Atp6v0e1p4
Atp6v1c1
Atp7b
Atp8b1
Atpaf2
Atr
Atrnl1
Atxn1
Atxn10
Atxn7
Atxn7l1
Aunip
Azin1-as1
B3galt5
B3gnt5
B4galt1-as1
B4galt4
B4galt7
Bag3
Bahcc1
Baiap2l2
Bambi
Banp
Barx1
Batf
Batf3
Bbs4
Bbs5
Bbs7
Bbx
Bcas1
Bcat2
Bckdk
Bcl11a
Bcl2l10
Bcl2l15
Bcl6
Bcr
Bcrp3
Bdh1
Becn1
Bend3
Bet1l
Bex4
Bicra-as1
Bicral
Bid
Bin3
Bloc1s6
Bmf
Bmf-as1
Bmp2k
Bmpr1b
Bmpr1b-dt
Bnc2-as1
Bnip1
Bola2p1
Brd2
Brd7p2
Bri3
Brinp3
Bsndp2
Bspry
Btbd19
Btbd9
Btf3
Btf3l4p3
Btg3p1
Bud23
Bx470102.1
Bx470102.2
Bx546450.1
Bzw1
C10orf91
C10orf95
C11orf1
C11orf88
C12orf75
C14orf178
C14orf28
C15orf41
C15orf53
C16orf70
C17orf53
C19orf53
C19orf57
C1orf21
C1orf226
C1orf56
C1qtnf6
C2
C2cd2
C2cd4a
C2orf76
C2orf88
C2orf91
C2orf92
C3
C3orf52
C4orf50
C5ar2
C5orf24
C5orf51
C5orf58
C5orf63
C5orf64
C6orf141
C6orf223
C8b
C8orf34
C8orf37-as1
C8orf58
C9orf3
C9orf50
C9orf85
Ca10
Ca14
Ca5a
Ca5b
Ca6
Cables1
Cabp1
Cacna2d2
Cacnb1
Cacnb4
Cadm1
Cadm2
Cadm3
Cald1
Calm1
Calm2
Camk2b
Camk2d
Camk2g
Camkmt
Camta2
Capn1
Capsl
Carhsp1
Carmil1
Casc11
Casc15
Casc2
Casc3
Casp3
Casp8
Cast
Catip-as2
Cav1
Cblb
Cbx3
Cbx7
Cc2d2a
Cc2d2b
Ccdc110
Ccdc114
Ccdc13
Ccdc141
Ccdc144nl-as1
Ccdc15
Ccdc162p
Ccdc174
Ccdc183
Ccdc190
Ccdc192
Ccdc198
Ccdc33
Ccdc38
Ccdc39
Ccdc50
Ccdc63
Ccdc69
Ccdc81
Ccdc86
Ccdc92b
Ccl2
Ccl3
Ccm2l
Ccn1
Ccnd1
Ccnd3
Ccnf
Ccng1
Ccni2
Ccr2
Ccr8
Ccser1
Cct5
Cct6p4
Cd109
Cd163l1
Cd33
Cd36
Cd69
Cd84
Cd86
Cd99
Cd99l2
Cdc123
Cdc14a
Cdc16
Cdca3
Cdh2
Cdh20
Cdh26
Cdh5
Cdh9
Cdhr3
Cdk13
Cdk14
Cdk18
Cdk5rap1
Cdkal1
Cdkn2a
Cdkn2b-as1
Cdkn2c
Cdrt4
Cds2
Cdx2
Cebpz
Cel
Cela3a
Cela3b
Cenpa
Cenpw
Cep135
Cep152
Cep162
Cep164
Cep55
Cep63
Cep70
Cept1
Cfap126
Cfap221
Cfap36
Cfap43
Cfap44
Cfap47
Cfap58-dt
Cfap70
Cfap74
Cfap97d1
Cflar
Cftr
Chac1
Chaf1a
Chchd4p3
Chchd6
Chd1l
Chd2
Chd7
Chd8
Chd9
Chi3l1
Chi3l2
Chl1-as2
Chmp1a
Chn2
Chodl
Chrm3-as1
Chrm3-as2
Chrna7
Chst15
Chtf18
Churc1
Churc1-fntb
Ciapin1
Cilp2
Cirbp
Cisd1
Cks1b
Cks1bp5
Clcn2
Clcn6
Cldn14
Cldn18
Cldn7
Clec12b
Clic5
Clmat3
Cln5
Cln8
Clstn2-as1
Clstn3
Clybl-as2
Cmc1
Cmtm4
Cndp2
Cnga4
Cngb1
Cnn2
Cnot10
Cnot2
Cnot9
Cntn4
Cntnap2
Coa1
Cog4
Cog5
Col12a1
Col13a1
Col14a1
Col17a1
Col1a2
Col22a1
Col4a1
Col4a2
Col4a5
Col4a6
Col5a1
Col6a3
Commd2
Cops8
Copz1
Coq7
Cox10
Cox17p1
Cox20p1
Cox4i1
Cox5bp3
Cox6b1
Cox6cp14
Cp
Cplx1
Cpn2
Cpq
Cpvl
Cr2
Cradd
Cramp1
Crem
Crispld2
Crx
Crybg2
Cryl1
Crym-as1
Csgalnact1
Csnk1a1
Csnk1g1
Csnk2b
Cstf3
Cstf3-dt
Ct62
Ctage13p
Ctage14p
Ctage7p
Ctcfl
Ctdsp1
Ctf1
Ctif
Ctnna1
Ctnna2
Ctnnb1
Ctps2
Ctsc
Ctsv
Cttnbp2
Cubn
Cuedc1
Cul2
Cxcr2p1
Cxorf65
Cyb5d2
Cyb5r1
Cyb5r2
Cyb5r4
Cycsp12
Cycsp2
Cycsp30
Cymp
Cyp1a1
Cyp1b1-as1
Cyp24a1
Cyp26a1
Cyp2c8
Cyp51a1-as1
Cyth2
Daam1
Daam2
Dab1
Dab2ip
Dact1
Daoa
Dap3
Dbn1
Dcaf13
Dcaf5
Dcdc1
Dclk2
Dctn5
Dcun1d1
Dcun1d4
Ddc
Ddit4
Ddit4-as1
Ddx10
Ddx10p1
Ddx17
Ddx18
Ddx18p1
Ddx19b
Ddx28
Ddx3x
Ddx4
Ddx47
Dec1
Dennd3
Dennd5a
Dennd5b
Dennd5b-as1
Denr
Depdc5
Dera
Det1
Dgcr9
Dgkb
Dgkd
Dglucy
Dhdh
Dhodh
Dhrs4l1
Dhtkd1
Dhx29
Dhx35
Dhx38
Dhx9
Diaph3-as2
Dicer1
Dio1
Dkkl1
Dleu1
Dlg1
Dlg3
Dlgap1-as1
Dlgap1-as2
Dlgap2-as1
Dlst
Dlx1
Dmrt1
Dmtn
Dmxl2
Dnah9
Dnajb6
Dnajc12
Dnajc13
Dnajc14
Dnajc17
Dnajc18
Dnajc5g
Dnajc9
Dner
Dock2
Dock4
Dock7
Dock8
Dock9
Dot1l
Dpf3
Dph6-dt
Dpp10-as1
Dpyd-as1
Dpysl2
Dpysl3
Draic
Drc3
Dscas
Dse
Dst
Dtnb
Duoxa2
Dusp15
Dusp18
Dusp6
Dut
Dutp3
Dutp6
Dym
Dync1h1
Dync1li2
Dync2h1
Dyrk4
Dzank1
E2f3p1
Ebag9
Ebf2
Ect2
Ect2l
Edaradd
Edc4
Edil3
Eed
Eef1a1
Eef1a1p25
Eef2k
Eepd1
Efcab7
Egf
Egfem1p
Egfr
Ehbp1
Ehmt1
Eid3
Eif1b-as1
Eif2b2
Eif2b3
Eif2b5
Eif3f
Eif4a1
Eif4a2
Eif4e3
Eif4g1
Eif5b
Elf2
Elf3
Elf3-as1
Elmo1
Elocp2
Embp1
Emc2
Eml1
Eml6
Enc1
Eno1
Eno3
Enosf1
Enpp1
Entpd1-as1
Entpd6
Eomes
Epb41
Epb41l4a
Epb41l4a-dt
Epc1
Epcam
Epcam-dt
Epg5
Epha4
Ephb1
Epn2
Epor
Eps8
Erap2
Erbb2
Erbin
Erc1
Ergic1
Eri3-it1
Erich1
Erlin1
Ermard
Errfi1
Ervmer34-1
Espnp
Esrrb
Esyt3
Etfbkmt
Etfdh
Etnk2
Etv3
Etv4
Etv5
Etv6
Etv7
Eva1c
Evc
Evl
Ewsr1
Exoc4
Exoc5
Exosc2
Exosc7
Extl3
Eya2
Eya4
Ezh1
Faahp1
Fabp3
Fabp5
Fabp5p12
Fabp7
Fahd2cp
Fam110b
Fam111a
Fam117b
Fam122c
Fam124a
Fam135b
Fam149a
Fam151b
Fam153b
Fam153c
Fam166a
Fam172a
Fam178b
Fam198b-as1
Fam200b
Fam214b
Fam215a
Fam216a
Fam217b
Fam222a
Fam222a-as1
Fam230g
Fam234b
Fam24b
Fam71f1
Fam81a
Fam83f
Fam86b3p
Fam8a6p
Far1
Farp2
Fars2
Fat4
Faxdc2
Fbf1
Fbh1
Fbln2
Fbn2
Fbp1
Fbxl3
Fbxl5
Fbxo2
Fbxo27
Fbxo38
Fbxo9
Fbxw11p1
Fbxw12
Fdft1
Fetub
Fez1
Fezf1
Fgd3
Fgd4
Fgf13-as1
Fgf14
Fgf17
Fgf5
Fgfbp1
Fgfr2
Fggy
Fgr
Fhl1
Fibcd1
Filnc1
Flad1
Fli1
Flt1
Flvcr1
Flvcr2
Fmn1
Fmo5
Fmod
Fn1
Fndc11
Fndc3a
Fndc3b
Fnip2
Fnta
Fosl2
Foxa1
Foxa2
Foxd1
Foxg1
Foxh1
Foxk1
Foxk2
Foxl2
Foxn3-as2
Foxp2
Foxp4
Foxp4-as1
Fras1
Frmd4a
Frmd6
Frmpd3
Frrs1l
Fry
Fscn3
Ftcdnl1
Fto
Ftx
Fuca1p1
Furin
Fxn
Fyttd1
Fzd1
Fzd10-as1
Fzr1
G2e3
G3bp1
Gaa
Gabbr2
Gabpb1-as1
Gabra6
Gabrb2
Gabrg2
Gabrp
Gacat3
Gad1
Gad2
Gadd45a
Gadd45b
Gak
Gal3st2
Galm
Galns
Galnt10
Galnt13
Galnt7
Gapdhp25
Gapdhp53
Gapdhp71
Gapvd1
Garem1
Garnl3
Gars-dt
Gas2
Gas2l1
Gas6-dt
Gata2-as1
Gata4
Gatad2a
Gatm
Gba2
Gbp5
Gclc
Gcnt2
Gcsh
Gdap1l1
Gdpd5
Gfi1
Gfm2
Ggh
Ggnbp2
Ghr
Gins3
Git2
Gja4
Gjb7
Gkn2
Glb1
Glb1l3
Glcci1
Gldc
Glg1
Gli2
Gli3
Glipr1l1
Gls2
Glyatl1
Gmeb1
Gmpr
Gna14-as1
Gnai1
Gnai2
Gnas
Gnaz
Gng2
Gng4
Gnrhr2
Golga7b
Gorasp2
Got1
Gpat4
Gpbp1
Gpc1
Gpd2
Gphn
Gpm6b
Gpn3
Gpr108
Gpr137b
Gpr137c
Gpr148
Gpr151
Gpr157
Gpr161
Gpr173
Gpr20
Gpr39
Gpr55
Gpr85
Gprc5a
Gps2p1
Gpsm3
Gpx2
Gpx5
Gramd1a
Gramd1c
Gramd2b
Gramd4
Grap2
Grb7
Grid1
Grin2a
Grin2b
Grip1
Gripap1
Grk1
Grm3
Grm4
Grm7-as3
Grm8
Grwd1
Gsdmc
Gsdme
Gse1
Gsg1
Gskip
Gsn
Gss
Gsta12p
Gstm2
Gstm3p2
Gsto1
Gtf2a2
Gtf2h1
Gtf2h3
Gtf3c4
Gtpbp1
Gtpbp8
Gtse1
Guk1
Gxylt2
Gyg1
Gzmk
H2afvp1
Habp2
Hacd3
Hand2
Hand2-as1
Haus1
Haus4
Hcg14
Hcg20
Hcg27
Hdac1p2
Hdac2
Hdac5
Hdac9
Hdhd2
Hectd2
Hecw1
Hecw2
Hecw2-as1
Helz
Herc2p3
Herc6
Hes1
Hexim2
Hey2
Hgd
Hhat
Hhatl-as1
Hhip
Hif1a-as2
Hif3a
Hip1
Hirip3
Hist1h4b
Hist2h2ac
Hkr1
Hla-dqa1
Hlcs-it1
Hltf-as1
Hm13
Hm13-as1
Hmgb1p46
Hmgb1p7
Hmhb1
Hmox1
Hnf4a
Hnf4a-as1
Hnrnpa3p9
Hnrnpcp8
Hnrnpkp3
Homer2
Homer3-as1
Hotairm1
Hoxa1
Hoxb1
Hoxb3
Hoxc10
Hoxc6
Hoxc9
Hoxc-as2
Hoxd11
Hoxd12
Hoxd3
Hoxd-as2
Hpgds
Hpr
Hps6
Hpse2
Hrasls5
Hs6st1
Hsbp1l1
Hsd17b4
Hsdl2
Hspa4
Hspa8p19
Hspa8p3
Hspbap1
Hspe1p10
Htatsf1p2
Htra2
Hyi
Hyi-as1
Hyls1
Iatpr
Ica1
Id1
Id2
Id3
Idh1-as1
Ido1
Ier2
Ier5l
Ifi16
Ifitm1
Ifrd1
Ift122
Ift172
Ift74
Igdcc3
Igf2bp1
Igf2bp3
Igfbp6
Ighmbp2
Igkv3or2-5
Igljcor18
Iglv10-54
Iglv3-15
Iglv3-24
Iglv7-46
Iglviv-66-1
Igsf11-as1
Igsf22
Igsf9
Ikzf2
Il17rc
Il1f10
Il1rl1
Il20
Il21
Il23r
Il2ra
Il36g
Il7
Ilf2
Ilk
Impa1
Impa2
Ing1
Inmt
Inmt-mindy4
Inpp4b
Insyn1
Ints3
Ints6l
Ipcef1
Ipo11
Ipo5
Ipo7p1
Ipo7p2
Ipo8p1
Iqch-as1
Iqgap2
Iqsec1
Iqub
Irf2
Irf8
Irgq
Isca2p1
Isg20
Isl1
Islr2
Ist1
Itga2b
Itga9
Itga9-as1
Itgav
Itgb1
Itgb1bp1
Itgb1-dt
Itgb5
Itih1
Itln2
Itm2c
Itpkb-it1
Itpripl1
Iws1
Jade1
Jag1
Jak3
Jakmip2-as1
Jmy
Jpt2
Jsrp1
Kalrn
Karsp2
Katnal2
Kc877373.1
Kcmf1
Kcnab1
Kcnb1
Kcnc4
Kcne3
Kcne4
Kcnh2
Kcnh5
Kcnj1
Kcnj15
Kcnj16
Kcnj5
Kcnk1
Kcnk2
Kcnn2
Kcnn3
Kcnq5
Kcnq5-it1
Kcnrg
Kctd10
Kctd16
Kctd21-as1
Kdm2a
Kdm2b
Kdm3a
Kdm3b
Kdm4a
Kdm4b
Kdm4c
Kdm5c
Kdm6a
Kiaa0556
Kiaa0895
Kiaa0895l
Kiaa0930
Kiaa1109
Kiaa1614
Kiaa1671
Kiaa2012
Kidins220
Kif15
Kif1b
Kif21b
Kif26b
Kifc1
Kifc3
Kit
Klc4
Klf17p1
Klf7
Klf8
Klhdc2
Klhl2
Klhl21
Klhl33
Klhl4
Klhl6-as1
Klk15
Klkb1
Klrg2
Kmt2a
Kmt5b
Kmt5c
Kpna6
Krt14
Krt16p6
Krt18p2
Krt18p28
Krt23
Krt36
Krt7
Krt8
Krt86
Krtap4-9
Krtap5-3
Krtdap
Lama4
Lamc1
Lamp3
Lamtor5-as1
Laptm4b
Laptm5
Large2
Larp1bp3
Larp4
Larp4b
Larp7
Larp7p2
Lasp1
Lbr
Lca5l
Lcor
Lcp1
Ldhbp1
Ldlrad4
Lekr1
Lemd2
Leng8
Leprotl1
Lgals14
Lgals2
Lgals3bp
Lgals4
Lgr5
Lgr6
Lhfpl2
Lhx1
Lhx1-dt
Lilra4
Lima1
Limch1
Limd1
Lims1
Lin28a
Lin7a
Linc00112
Linc00205
Linc00211
Linc00242
Linc00271
Linc00310
Linc00332
Linc00343
Linc00363
Linc00380
Linc00390
Linc00404
Linc00430
Linc00431
Linc00461
Linc00462
Linc00466
Linc00467
Linc00479
Linc00501
Linc00529
Linc00545
Linc00547
Linc00551
Linc00565
Linc00570
Linc00607
Linc00609
Linc00632
Linc00640
Linc00649
Linc00670
Linc00674
Linc00682
Linc00702
Linc00706
Linc00862
Linc00882
Linc00886
Linc00888
Linc00900
Linc00906
Linc00907
Linc01010
Linc01011
Linc01028
Linc01029
Linc01058
Linc01060
Linc01082
Linc01089
Linc01102
Linc01108
Linc01124
Linc01127
Linc01146
Linc01149
Linc01150
Linc01152
Linc01160
Linc01186
Linc01187
Linc01195
Linc01203
Linc01206
Linc01210
Linc01218
Linc01225
Linc01226
Linc01241
Linc01273
Linc01289
Linc01290
Linc01312
Linc01315
Linc01344
Linc01358
Linc01391
Linc01423
Linc01435
Linc01438
Linc01445
Linc01499
Linc01508
Linc01510
Linc01539
Linc01549
Linc01554
Linc01571
Linc01578
Linc01579
Linc01585
Linc01619
Linc01620
Linc01624
Linc01629
Linc01645
Linc01650
Linc01676
Linc01686
Linc01696
Linc01698
Linc01699
Linc01701
Linc01716
Linc01725
Linc01739
Linc01771
Linc01777
Linc01780
Linc01782
Linc01799
Linc01803
Linc01825
Linc01828
Linc01847
Linc01866
Linc01871
Linc01895
Linc01900
Linc01905
Linc01917
Linc01933
Linc01934
Linc01952
Linc01985
Linc01990
Linc02024
Linc02028
Linc02037
Linc02051
Linc02052
Linc02055
Linc02073
Linc02074
Linc02134
Linc02136
Linc02179
Linc02192
Linc02196
Linc02217
Linc02240
Linc02259
Linc02291
Linc02298
Linc02309
Linc02313
Linc02320
Linc02325
Linc02328
Linc02342
Linc02359
Linc02384
Linc02403
Linc02405
Linc02408
Linc02435
Linc02444
Linc02454
Linc02465
Linc02473
Linc02474
Linc02510
Linc02539
Linc02541
Linc02582
Linc02588
Linc02606
Linc02612
Linc02620
Linc02641
Linc02642
Linc02652
Lingo1
Lipa
Lipc
Lipg
Lipi
Lipm
Lix1l-as1
Llgl2
Lmcd1
Lmna
Lmntd1
Lmntd2
Lmo7
Lmx1a
Lnpep
Loxhd1
Loxl1-as1
Loxl3
Lpar4
Lpcat2
Lpcat4
Lpin3
Lpp
Lrat
Lrba
Lrfn5
Lrig1
Lrit3
Lrmda
Lrrc28
Lrrc2-as1
Lrrc36
Lrrc4
Lrrc53
Lrrc63
Lrrc7
Lrrc8b
Lrrfip1
Lrrtm1
Lrrtm2
Lrrtm4
Lsm3p2
Lsp1p2
Ltbp4
Ltbr
Lucat1
Ly6e-dt
Ly6g6d
Lyrm2
Lyrm9
Lyst
Lzic
Lzts2
Mab21l3
Mab21l4
Macf1
Macrod2
Mageb3
Maged1
Maged2
Magi2
Magi3
Maip1
Malat1
Malrd1
Mamdc2-as1
Maml1
Man1a2
Man1c1
Man2a2
Manea
Map1lc3b2
Map2k4
Map2k6
Map3k13
Map3k3
Map3k4
Map3k7cl
Map4k4
Map7d2
Mapk10
Mapk15
Mapkapk3
Mapkbp1
March11
Mark2
Mars
Marveld3
Masp1
Mat2a
Matn1-as1
Matn2
Matn4
Mbd5
Mboat7
Mcf2l
Mcf2l2
Mcm10
Mcm4
Mcrip2p2
Mdm2
Me3
Mecp2
Med10
Med13l
Med21
Meg3
Meg8
Megf8
Mei1
Meis1
Meis3
Mepe
Mesp1
Mesp2
Mest
Mettl11b
Mettl14
Mettl16
Mettl3
Mettl7a
Mettl8
Mettl9
Mex3a
Mex3b
Mfap5
Mff
Mfsd13a
Mgam
Mgat1
Mgat4a
Mgat4ep
Mgll
Mgme1
Mia2
Miat
Mical2
Micb
Micu1
Micu2
Mid1
Mief1
Mier2
Mios
Mir1203
Mir1205
Mir122
Mir1246
Mir1290
Mir132
Mir145
Mir1468
Mir17
Mir181a2hg
Mir181b2
Mir18a
Mir193bhg
Mir19a
Mir202
Mir202hg
Mir2052
Mir20a
Mir21
Mir2116
Mir2117
Mir2117hg
Mir212
Mir2277
Mir2278
Mir26b
Mir3175
Mir335
Mir34ahg
Mir3591
Mir3610
Mir3615
Mir3646
Mir3651
Mir3658
Mir3659
Mir3681hg
Mir375
Mir3915
Mir3917
Mir3918
Mir3976hg
Mir4258
Mir4266
Mir4279
Mir4311
Mir4435-2
Mir4435-2hg
Mir4442
Mir4447
Mir4460
Mir4472-2
Mir4476
Mir4478
Mir4492
Mir4633
Mir4634
Mir4636
Mir4637
Mir4661
Mir4683
Mir4705
Mir4709
Mir4712
Mir4713
Mir4734
Mir4740
Mir4744
Mir4764
Mir4768
Mir4770
Mir4785
Mir4801
Mir4803
Mir519a1
Mir522
Mir548aj2
Mir548au
Mir548b
Mir548f5
Mir548h2
Mir548q
Mir5588
Mir5691
Mir5698
Mir578
Mir6086
Mir670
Mir6767
Mir6777
Mir6791
Mir6815
Mir6833
Mir6850
Mir6870
Mir708
Mir7151
Mir7704
Mir7844
Mir9-3hg
Mixl1
Mkln1-as
Mkrn1
Mlf1
Mlip-as1
Mllt10
Mllt6
Mlycd
Mmd
Mmp2
Mmp20
Mmp25
Mnd1
Mnx1
Mocs1
Mogat3
Mon1a
Morc3
Morf4l2
Morn3
Mosmo
Mpi
Mpp1
Mpp5
Mpp6
Mpp7
Mppe1
Mpped2
Mprip
Mri1
Mrm3
Mroh7
Mrpl16
Mrpl20-as1
Mrpl22
Mrpl38
Mrpl57p3
Mrps18a
Mrps21p6
Mrps35p2
Mrps36p1
Mrtfb
Mrto4
Ms4a3
Ms4a5
Msh5
Msh5-sapcd1
Msra
Msrb3
Mta2
Mtatp6p20
Mtcl1
Mtco1p20
Mtco1p44
Mtco1p49
Mtco2p20
Mtco2p5
Mtco3p38
Mtfp1
Mthfd1l
Mtmr12
Mtmr14
Mtnd1p26
Mtnd1p36
Mtnd2p18
Mtnd2p20
Mtnd2p26
Mtnd3p17
Mtnd4lp17
Mtnd4p30
Mtnd5p24
Muc13
Muc20-ot1
Muc4
Muc7
Mus81
Musk
Mxd1
Mxi1
Myb
Myc
Mycl
Myeov
Myh15
Myh7b
Myh8
Myl4
Myl6
Myl6bp1
Myo16
Myo19
Myo1e
Myo1h
Myo3a
Myo3b-as1
Myo5b
Myo5c
Myo7a
Myof
Myom1
Myom2
Myrfl
Myt1l
NA
Naa10
Naa30
Naa40
Naa60
Naalad2
Nab2
Naga
Nagpa
Nama
Nanog
Nanogp1
Nap1l4
Nav1
Nav2
Nbl1
Nbpf12
Nbpf14
Ncaph2
Ncbp2l
Ncf2
Nck2
Ncoa1
Ncoa2
Ndrg4
Ndst1
Ndst1-as1
Ndufa3
Ndufaf3
Ndufaf6
Ndufb4p2
Ndufb9p3
Ndufc1
Ndufs5
Ndufv3
Neat1
Nectin1
Nedd4l
Nedd9
Nek10
Net1
Neto1
Nexn
Nfam1
Nfasc
Nfat5
Nfatc2
Nfia
Nfic
Nfix
Nifkp1
Nifkp2
Nkain2
Nkapp1
Nkd1
Nktr
Nle1
Nlgn1
Nln
Nlrc5
Nme9
Nmrk1
Nmt1
Noc4l
Noct
Nod2
Nos3
Notch3
Npc2
Npipb14p
Npl
Npm3
Nptn
Npy
Nqo2
Nr2e1
Nr5a2
Nrbp1
Nrde2
Nrg3
Nrip1
Nrn1
Nrp2
Nsg1
Nsmce2
Nsmce3
Nsun6
Nt5dc1
Nt5dc4
Ntm
Ntng1
Ntrk3
Nuak2
Nucb2
Nudc
Nudt4
Nudt9p1
Numb
Nup214
Nup88
Nup93
Nupl2
Nusap1
Nutm1
Nutm2a-as1
Nxn
Nxpe1
Oasl
Oaz1
Oaz3
Obsl1
Odf4
Ogfrp1
Ogg1
Ogt
Olfm1
Oma1
Oosp1p1
Oosp1p2
Opn5
Oprk1
Or10a5
Or10a6
Or11a1
Or2ai1p
Or4d7p
Or51m1
Or5a2
Or6e1p
Or7e122p
Or7e47p
Or8b12
Or9g1
Orai2
Orc3
Orc5
Osbpl10
Osbpl8
Ostf1
Otx2
Oxsm
P2rx4
P2ry6
P3h2-as1
P4ha2
P4htm
Pabpc4
Pacerr
Pacrg-as3
Pacs1
Pacsin1
Pacsin3
Pah
Pam
Pan3
Papln
Pappa
Pappa2
Paqr5
Pard3
Pard3-as1
Pard3b
Parp15
Parp16
Parp4
Parp8
Parvb
Parvg
Paupar
Pawr
Pax2
Pax6
Paxbp1
Pbdc1
Pbx1
Pcat1
Pcat14
Pcbp1-as1
Pcdh1
Pcdhb10
Pcdhgc4
Pcid2
Pcif1
Pclo
Pcmt1
Pcnx2
Pcolce
Pcolce-as1
Pcsk6
Pcsk9
Pcyt1a
Pdcd10
Pdcd6ip
Pde1b
Pde4b
Pde5a
Pdia2
Pdia5
Pdk1
Pdlim3
Pdp2
Pdpn
Pdzd2
Peak1
Pecr
Pelp1
Pex1
Pfas
Pfkm
Pfkp
Pgam1
Pgam1p2
Pgap1
Pgk1
Phactr2
Phactr2-as1
Phactr2p1
Phax
Phf12
Phf21a
Phf23
Phf3
Phf6
Phldb1
Phldb2
Phlpp1
Phlpp2
Phyhd1
Picalm
Pigt
Pik3c2a
Pik3ip1-as1
Pikfyve
Pilra
Pim1
Pip5k1a
Pipox
Pitpnb
Pitx1
Pitx2
Pkd1l1
Pkd2
Pkdcc
Pkm
Pkn2-as1
Pknox1
Pkp2
Pkp4
Pla2g12ap1
Pla2g16
Plag1
Plcb1
Plcb2
Plcd4
Plce1-as2
Plcg1
Plch1-as1
Plcxd1
Plcz1
Pld5
Plekha3
Plekha7
Plekhb1
Plekhb2
Plekhg2
Plekhg3
Plekho1
Plk3
Pllp
Plod2
Plpp3
Plppr1
Pls3
Plxdc1
Plxna2
Plxnc1
Pmaip1
Pmepa1
Pnldc1
Pnpla8
Pofut1
Pola1
Pola2
Poldip2
Pole2
Polr2g
Polr3kp2
Pon3
Pot1
Pot1-as1
Pou2f1
Pou2f3
Pou3f3
Pou5f1b
Ppargc1a
Pphln1
Ppiap35
Ppiap46
Ppiap75
Ppiap88
Ppil3
Ppl
Ppm1a
Ppm1h
Ppm1k
Ppm1k-dt
Ppme1
Ppp1r11
Ppp1r12b
Ppp1r13b
Ppp1r15a
Ppp1r16b
Ppp1r21
Ppp1r2c
Ppp1r2p6
Ppp2r1b
Ppp2r5b
Ppp2r5c
Prcc
Prcp
Prdm1
Prdm2
Prdm6
Prdm8
Prdx1
Prelid2
Prex2
Prkab1
Prkag2-as1
Prkcb
Prkce
Prkch
Prkci
Prkcq-as1
Prkd1
Prkd2
Prlhr
Proc
Proser2
Proser2-as1
Prox1
Prox1-as1
Prpf40b
Prps1
Prr15
Prr36
Prr5-arhgap8
Prr5l
Prrc2b
Prrx2-as1
Prss1
Prss12
Prss2
Prtg
Prune2
Psap
Psenen
Pskh2
Psmc2
Psmc4
Psmd3
Psors1c1
Psors1c3
Ptcd1
Ptdss1
Pten
Ptger2
Ptger3
Ptges3p5
Ptms
Ptp4a1
Ptp4a2
Ptp4a2p1
Ptpn13
Ptpn14
Ptprj
Ptprm
Ptrhd1
Puf60
Pum3
Purpl
Pus3
Pvt1
Pxn
Pyroxd2
Qpct
Qser1
Rab11fip1p1
Rab11fip3
Rab36
Rab37
Rabgap1
Rabl2b
Rac1p1
Rad18
Rad21-as1
Rad23b
Rad50
Rad51b
Rad52
Rad54l
Raf1
Rai1
Rai14
Ralb
Raly
Ralyl
Ranbp3
Rap1a
Rap1ap
Rap2c
Rapgef2
Rapgef4
Rara
Rarb
Rarg
Rasgrf2-as1
Rasgrp3
Rassf3
Rassf5
Rassf8
Rassf8-as1
Rbbp7
Rbck1
Rbfox2
Rbm15
Rbm20
Rbm22
Rbm23
Rbm33
Rbm34
Rbm46
Rbms3
Rbmxl1
Rbmxp1
Rbpms
Rcan3
Rcc2
Rcc2-as1
Rcc2p6
Rccd1
Rcn1
Rcor3
Rdh12
Rdx
Rec8
Reep2
Rela
Relch
Repin1
Resf1
Rexo2
Rf00004
Rf00017
Rf00019
Rf00090
Rf00150
Rf00324
Rf01210
Rf01871
Rf01879
Rf01909
Rf01975
Rf02113
Rf02174
Rf02175
Rf02176
Rf02180
Rf02187
Rf02188
Rf02208
Rf02209
Rf02210
Rf02247
Rf02271
Rflna
Rfpl3s
Rft1
Rfx2
Rfx4
Rgmb
Rgmb-as1
Rgs20
Rgs6
Rgs8
Rho
Rhobtb1
Rhobtb3
Rhpn2
Rictor
Rif1
Rims2
Rinl
Rint1
Riok1
Ripk1
Rit2
Rita1
Rmnd1
Rn7skp1
Rn7skp119
Rn7skp122
Rn7skp125
Rn7skp142
Rn7skp161
Rn7skp165
Rn7skp276
Rn7skp43
Rn7skp61
Rn7skp77
Rn7skp85
Rn7skp9
Rn7sl132p
Rn7sl14p
Rn7sl163p
Rn7sl180p
Rn7sl2
Rn7sl325p
Rn7sl333p
Rn7sl35p
Rn7sl40p
Rn7sl474p
Rn7sl538p
Rn7sl581p
Rn7sl592p
Rn7sl614p
Rn7sl63p
Rn7sl798p
Rn7sl828p
Rn7sl837p
Rn7sl863p
Rna5sp119
Rna5sp124
Rna5sp137
Rna5sp154
Rna5sp178
Rna5sp182
Rna5sp234
Rna5sp360
Rna5sp373
Rna5sp382
Rna5sp449
Rna5sp490
Rna5sp85
Rnase4
Rnaseh2b
Rnf10
Rnf13
Rnf141
Rnf157
Rnf212b
Rnf217
Rnf32
Rnf5
Rnf7
Rnft2
Rnpep
Rnu1-117p
Rnu1-47p
Rnu1-80p
Rnu2-1
Rnu2-13p
Rnu2-17p
Rnu2-56p
Rnu4-10p
Rnu4-30p
Rnu4-50p
Rnu4-8p
Rnu4atac18p
Rnu5e-4p
Rnu6-1012p
Rnu6-1019p
Rnu6-1031p
Rnu6-1035p
Rnu6-1175p
Rnu6-1177p
Rnu6-117p
Rnu6-1231p
Rnu6-1264p
Rnu6-1298p
Rnu6-1301p
Rnu6-1304p
Rnu6-1305p
Rnu6-1309p
Rnu6-1313p
Rnu6-1333p
Rnu6-169p
Rnu6-178p
Rnu6-180p
Rnu6-191p
Rnu6-2
Rnu6-229p
Rnu6-279p
Rnu6-28p
Rnu6-299p
Rnu6-390p
Rnu6-406p
Rnu6-411p
Rnu6-48p
Rnu6-497p
Rnu6-510p
Rnu6-560p
Rnu6-684p
Rnu6-726p
Rnu6-740p
Rnu6-757p
Rnu6-762p
Rnu6-774p
Rnu6-832p
Rnu6-842p
Rnu6-844p
Rnu6-916p
Rnu6-95p
Rnu6atac20p
Rnu6atac7p
Rnu7-104p
Rnu7-175p
Rnu7-73p
Rnu7-88p
Rnvu1-2
Ro60
Robo2
Robo3
Robo4
Ropn1l
Ror1
Rora-as1
Rparp-as1
Rph3a
Rpl10ap3
Rpl12p10
Rpl12p7
Rpl13ap20
Rpl17p19
Rpl17p46
Rpl18ap8
Rpl23ap28
Rpl23ap40
Rpl23ap71
Rpl23ap8
Rpl27p12
Rpl3
Rpl31p45
Rpl34-as1
Rpl34p3
Rpl36ap45
Rpl39p26
Rpl39p29
Rpl3p7
Rpl5p12
Rpl5p28
Rpl6p30
Rpl7ap15
Rpl7ap66
Rpl7p41
Rpl9p31
Rpp40p2
Rps10-nudt3
Rps11
Rps12
Rps15ap27
Rps20p22
Rps20p4
Rps20p5
Rps23p3
Rps26p31
Rps26p41
Rps26p42
Rps27ap17
Rps29p5
Rps3a
Rps4xp12
Rpsa
Rpsap11
Rpsap28
Rpsap31
Rrm2b
Rrp12
Rs1
Rsl24d1p9
Rsrc1
Rtkn
Rtl10
Rtl8c
Rttn
Runx1
Ryr3
S100a11
S100a14
S100a6
S100z
Sacm1l
Sag
Sall1
Sall3
Samd11
Samd14
Sammson
Samsn1
Sar1b
Sarm1
Sars
Sash1
Satb2
Satb2-as1
Sbf2
Sbk2
Scarb2
Scarna6
Scfd2
Scgb3a2
Scn5a
Scn9a
Scocp1
Scp2d1
Scube1
Scube2
Scygr4
Scyl3
Sdc2
Sdhb
Sdhcp4
Sebox
Sec14l1
Sec14l6
Sec23b
Sec24c
Sec31b
Sec62
Sema3a
Sema3c
Sema3f
Sema4b
Sema6d
Senp5
Sept4
Sept4-as1
Sept7-as1
Sept9
Serf1ap1
Sergef
Serinc2
Serinc5
Serpina3
Serpina5
Serpinb12
Serpine4p
Serpinf1
Serping1
Sertm2
Set
Setbp1
Setd4
Setd5
Sft2d1
Sfxn1
Sfxn4
Sfxn5
Sgip1
Sgk3
Sgms1
Sgms2
Sgo1-as1
Sgpl1
Sh2b3
Sh2d4b
Sh3bgr
Sh3rf2
Sh3tc2
Sh3tc2-dt
Sh3yl1
Sharpin
Shh
Shisa9
Shisal2b
Shq1
Shroom3
Siah1
Siah2
Siah2-as1
Siglec10
Siglecl1
Sik3
Simc1
Sin3b
Sirt1
Sirt3
Sirt5
Six1
Skil
Slamf1
Slamf6p1
Slamf7
Slamf8
Slc12a1
Slc12a9
Slc13a3
Slc13a5
Slc15a5
Slc16a1
Slc16a5
Slc17a6
Slc1a2
Slc1a7
Slc20a2
Slc22a11
Slc22a16
Slc22a23
Slc22a8
Slc24a1
Slc24a4
Slc25a12
Slc25a17
Slc25a21-as1
Slc25a30
Slc25a36
Slc25a36p1
Slc25a37
Slc25a3p1
Slc27a1
Slc27a6
Slc29a1
Slc2a1
Slc2a3
Slc2a4
Slc2a8
Slc2a9
Slc30a10
Slc30a3
Slc34a2
Slc35a5
Slc36a1
Slc37a3
Slc37a4
Slc38a8
Slc39a10
Slc39a11
Slc39a14
Slc43a2
Slc44a4
Slc45a2
Slc46a1
Slc49a4
Slc4a10
Slc4a11
Slc4a1ap
Slc4a8
Slc5a10
Slc6a12
Slc7a10
Slc7a6
Slc7a8
Slc9a3r1
Slc9a5
Slc9a6
Slc9a8
Slc9a9
Slco2a1
Slco2b1
Slco3a1
Slco5a1
Slf1
Slitrk5
Slk
Sltm
Smad1
Smad3
Smad5
Smap2
Smarca2
Smarcad1
Smarcc2
Smarce1
Smbd1p
Smc3
Smco4
Smg1
Smg6
Smg7
Smg9
Smim36
Smim6
Smim8
Smim9
Smyd3
Snap23
Snap91
Sncaip
Snd1
Snhg28
Snora1b
Snora41b
Snora48
Snora74a
Snora84
Snord101
Snord108
Snord114-23
Snord114-24
Snord118
Snord35b
Snrpa1
Snrpgp10
Snrpn
Sntb1
Snx13
Snx18
Snx19
Snx25
Snx27
Snx5
Soat1
Socs2
Socs2-as1
Socs4
Socs5p2
Socs7
Sorbs1
Sorbs2
Sorcs3
Sord
Sorl1
Sox13
Sox1-ot
Sox21
Sox2-ot
Sox6
Sox9-as1
Sp2
Sp2-as1
Sp5
Sp8
Spaar
Spag17
Spag4
Sparc
Spart
Spast
Spata24
Spata3
Spata46
Spata8-as1
Spdl1
Spef2
Spg21
Spg7
Spink13
Spink5
Spock2
Spock3
Spop
Spred1
Spryd3
Spsb4
Sptan1
Spty2d1os
Srarp
Src
Srd5a3-as1
Srebf1
Srebf2
Srek1
Srgap3
Srp9p1
Srpx2
Srr
Srrm1
Srrt
Srsf5
Srsf6
Ssb
Ssbp3-as1
Ssna1
Ssr1
Ssu72
Ssuh2
Ssx2ip
St3gal1
St5
St6gal1
St7
St7l
St7-ot4
St8sia1
Stag2
Stag3
Stag3l5p
Stag3l5p-pvrig2p-pilrb
Stap1
Stard13
Stard3
Stau2
Stau2-as1
Steap3
Stk39
Stk4
Stmn4
Stmp1
Stpg3
Stra6lp
Stradb
Strip1
Stx11
Stx17
Stx18
Stx8
Stxbp5-as1
Sugt1
Sugt1p4
Sulf1
Sulf2
Sult2b1
Sumf1
Sun1
Suox
Supt6h
Susd1
Susd4
Suv39h1
Sv2b
Svil
Sycp2l
Sympk
Syne1
Syne2
Synj1
Synpr
Synrg
Syt1
Syt16
Tab2
Tacr2
Taf4b
Tagln2
Tal1
Tango2
Tango6
Tank
Tarbp2
Tasor2
Tax1bp1
Tbc1d16
Tbc1d20
Tbc1d22a
Tbc1d24
Tbc1d8
Tbl1x
Tbl2
Tbr1
Tbx22
Tbx3
Tbx4
Tbxas1
Tcaim
Tcerg1
Tcf25
Tcf7
Tcf7l2
Tcl1b
Tcl6
Tcn2
Tdgf1
Tdrkh-as1
Tdrp
Tead1
Tekt1
Tekt3
Tenm2
Tespa1
Tex26-as1
Tex54
Tfam
Tfap2a
Tfap2b
Tfeb
Tfpt
Tfr2
Tgif1
Tgm4
Tgoln2
Thada
Thap7
Thbs1
Thbs3
Thoc3
Thumpd3-as1
Tiam1
Tiam2
Tiparp
Tjp1
Tjp2
Tk2
Tkt
Tle4
Tle6
Tll1
Tlr4
Tlr5
Tm4sf4
Tmcc1
Tmco5b
Tmed11p
Tmed2
Tmem106b
Tmem107
Tmem108
Tmem116
Tmem129
Tmem132b
Tmem135
Tmem14b
Tmem14c
Tmem163
Tmem183a
Tmem198b
Tmem222
Tmem232
Tmem243
Tmem248
Tmem253
Tmem260
Tmem263
Tmem30a
Tmem39b
Tmem54
Tmem63b
Tmem70
Tmem87b
Tmem97
Tmem9b
Tmlhe
Tmprss4
Tmsb4x
Tmtc4
Tnc
Tnfaip3
Tnfrsf11a
Tnfrsf13b
Tnfrsf19
Tnfsf14
Tnik
Tnip1
Tnp1
Tnpo1
Tnpo1p3
Tnpo3
Tnrc18p1
Tnrc6b
Tns1
Tns2
Togaram2
Tomm40l
Tomm7
Tor1aip1
Tp53bp2
Tp53i3
Tp73-as1
Tpd52l2
Tpgs2
Tpi1
Tpk1
Tpm1
Tpm1-as
Tpm3
Tpp1
Tpt1
Tpt1-as1
Tpte2p1
Trabd2a
Traf3
Traf3ip2-as1
Traj40
Traj43
Traj44
Traj45
Trak1
Trappc6b
Trappc9
Trav29dv5
Trbv10-2
Trgv8
Trib1
Trim11
Trim29
Trim34
Trim52-as1
Trim9
Trio
Trip12
Trip13
Trmo
Trmu
Trpm1
Trpm4
Trpm8
Trpv3
Trpv4
Tsen15
Tsku
Tspan12
Tssc2
Tssk1a
Tstd2
Ttc12
Ttc14
Ttc17
Ttc23
Ttc25
Ttc26
Ttc28-as1
Ttc39b
Ttc41p
Ttc6
Ttc7b
Ttk
Ttll13p
Tuba4a
Tulp3
Tusc1
Tvp23c-cdrt4
Txk
Txndc11
Txndc12
Txnp1
Txnrd1
Tyro3
U2af1l4
U52112.1
U62317.1
U91319.1
Uba1
Uba5
Uba52p5
Ubac2
Ubbp1
Ube2b
Ube2d2
Ube2d3
Ube2e1
Ube2g2
Ube2l6
Ube2v1p10
Ube2v1p4
Uck2
Ugt1a2p
Ugt1a7
Ugt2a1
Ugt2b7
Umodl1
Unc79
Unc93a
Upp2-it1
Urad
Urod
Usp10
Usp15
Usp2-as1
Usp35
Usp36
Usp4
Usp40
Usp47
Usp53
Usp9x
Utrn
Uts2b
Uvrag-dt
Vangl1
Vars2
Vcl
Vdac1p10
Vdac2
Vezf1
Vezt
Vgll2
Vgll4
Vill
Vim
Vipas39
Vldlr-as1
Vn1r6p
Vsig10
Vsig10l2
Vstm2a
Vstm5
Vwa3a
Vwa3b
Vwde
Wars2
Wars2-as1
Wasf1
Wbp1
Wdfy3
Wdr18
Wdr25
Wdr27
Wdr43
Wdr45
Wdr5b
Wdr62
Wdr74
Wdr92
Wee1
Wipf1
Wls
Wnk1
Wnt10b
Wnt16
Wnt3
Wnt5a
Wnt5a-as1
Wnt5b
Wrnip1
Wscd1
Wscd2
Wt1-as
Wwc1
Wwox
Wwtr1-it1
Xact
Xdh
Xkr6
Xkr8
Xkr9
Xrcc5
Xrra1
Xxylt1
Xylb
Yap1
Ybx3
Yipf4
Ykt6
Ypel2
Ypel5
Ywhae
Ywhaz
Z83839.2
Z84484.1
Z95327.2
Z97198.1
Z97987.1
Z98257.2
Z98949.1
Z99289.2
Z99496.1
Zap70
Zbp1
Zbtb14
Zbtb16
Zbtb38
Zbtb40
Zc3h12b
Zc3h12c
Zc3h18
Zc3h7b
Zcrb1
Zeb2
Zfand6
Zfhx4
Zfx
Zfyve26
Zic2
Zmat2
Zmym1
Zmym4
Znf101
Znf101p2
Znf160
Znf18
Znf219
Znf224
Znf232
Znf233
Znf259p1
Znf277
Znf280d
Znf324
Znf345
Znf358
Znf383
Znf385d
Znf398
Znf436-as1
Znf439
Znf462
Znf488
Znf529-as1
Znf532
Znf557
Znf565
Znf57
Znf582
Znf582-as1
Znf587
Znf600
Znf609
Znf638
Znf664
Znf683
Znf700
Znf701
Znf704
Znf711
Znf713
Znf74
Znf76
Znf763
Znf793
Znf814
Znf839
Znf860
Znf865
Znfx1
Znhit3
Znrf2
Znrf3
Zp1
Zscan16-as1
Zscan2
Zscan21
Zscan25
Zswim4
