# Supplementary material for: A Bayesian inference transcription factor activity model for the analysis of single-cell transcriptomes
Source: Genome Res. 2021 Jul;31(7):1296–311. doi: 10.1101/gr.265595.120 (PMC8256867; doi:10.1101/gr.265595.120)
Supplement: Supplemental Material [file supp_gr.265595.120_Supplemental_Code.zip › BITFAM/inst/extdata/human/FOXK1]

Aamdc
Aars
Aasdhppt
Abca7
Abcb1
Abcb8
Abcc10
Abcc5
Abce1
Abcf1
Abcg1
Abhd11
Abhd11-as1
Abhd17a
Abhd18
Abi2
Abr
Abtb1
Ac000093.1
Ac001226.1
Ac002094.1
Ac002310.2
Ac002451.1
Ac003002.1
Ac003002.3
Ac003070.1
Ac004148.1
Ac004160.1
Ac004448.2
Ac004801.2
Ac004812.2
Ac004870.1
Ac004884.2
Ac004895.1
Ac004922.1
Ac004943.2
Ac005261.3
Ac005288.1
Ac005324.4
Ac005363.1
Ac005486.1
Ac005520.2
Ac005523.2
Ac005670.2
Ac005703.3
Ac005703.6
Ac005722.1
Ac005775.1
Ac005779.2
Ac005785.1
Ac005786.4
Ac005832.4
Ac005837.1
Ac005837.3
Ac005920.1
Ac006001.2
Ac006148.1
Ac006160.2
Ac006213.1
Ac006252.1
Ac006449.2
Ac006449.6
Ac006483.2
Ac006504.5
Ac007161.3
Ac007216.1
Ac007216.4
Ac007383.2
Ac007389.1
Ac007391.1
Ac007546.3
Ac007663.2
Ac007773.1
Ac007922.1
Ac007950.1
Ac007993.3
Ac007998.5
Ac008115.3
Ac008267.5
Ac008403.4
Ac008429.4
Ac008443.6
Ac008467.1
Ac008481.3
Ac008494.1
Ac008581.2
Ac008670.1
Ac008691.1
Ac008728.1
Ac008735.1
Ac008763.2
Ac008764.10
Ac008764.2
Ac008764.8
Ac008953.1
Ac009054.2
Ac009061.2
Ac009065.4
Ac009107.2
Ac009163.6
Ac009336.3
Ac009365.1
Ac009518.1
Ac009570.1
Ac009686.1
Ac009879.2
Ac010148.1
Ac010203.2
Ac010327.4
Ac010336.5
Ac010422.1
Ac010422.2
Ac010422.7
Ac010442.1
Ac010457.1
Ac010463.1
Ac010531.6
Ac010618.4
Ac010641.1
Ac010761.1
Ac010761.2
Ac010761.7
Ac010973.1
Ac010973.2
Ac011008.1
Ac011195.2
Ac011462.4
Ac011466.1
Ac011471.4
Ac011478.1
Ac011481.1
Ac011498.1
Ac011511.3
Ac011529.1
Ac011603.2
Ac011747.1
Ac011840.3
Ac011840.5
Ac012065.3
Ac012184.3
Ac012306.2
Ac012313.6
Ac012404.2
Ac012454.1
Ac012488.2
Ac012531.2
Ac012531.3
Ac012645.1
Ac012676.3
Ac013394.1
Ac013717.1
Ac015688.5
Ac015795.1
Ac015878.2
Ac015911.8
Ac016027.1
Ac016575.1
Ac016588.2
Ac016629.1
Ac016629.3
Ac016831.7
Ac016876.2
Ac016999.1
Ac018685.1
Ac018730.1
Ac019103.1
Ac020904.2
Ac020911.1
Ac020915.1
Ac020915.5
Ac020916.2
Ac020922.4
Ac021092.1
Ac022075.1
Ac022154.1
Ac022335.1
Ac023389.1
Ac023632.2
Ac023794.3
Ac023794.4
Ac023906.1
Ac024451.2
Ac025031.5
Ac025164.1
Ac025165.2
Ac025165.3
Ac025171.3
Ac025181.2
Ac025283.3
Ac025419.1
Ac025580.2
Ac025871.1
Ac026336.2
Ac026336.4
Ac026369.3
Ac026412.1
Ac026412.2
Ac026461.3
Ac026748.1
Ac026765.1
Ac026785.1
Ac027097.1
Ac027117.2
Ac027281.1
Ac027307.1
Ac027601.3
Ac027601.4
Ac027644.3
Ac034102.6
Ac034102.7
Ac036164.1
Ac037441.1
Ac040169.1
Ac040169.3
Ac044849.1
Ac046130.1
Ac048341.1
Ac048341.2
Ac051619.10
Ac051619.8
Ac053503.5
Ac061999.1
Ac064805.1
Ac064807.1
Ac067945.3
Ac068025.1
Ac068137.2
Ac068305.2
Ac068620.1
Ac068620.3
Ac068669.1
Ac068867.1
Ac069113.2
Ac069236.1
Ac069257.2
Ac069503.2
Ac073283.2
Ac073336.1
Ac073488.8
Ac073488.9
Ac073573.1
Ac073578.3
Ac073592.7
Ac073869.1
Ac073896.5
Ac073957.1
Ac073957.2
Ac074032.1
Ac074117.1
Ac074138.1
Ac074212.1
Ac074257.1
Ac078929.1
Ac078974.1
Ac079031.1
Ac079145.1
Ac079742.1
Ac082651.1
Ac083798.1
Ac084262.1
Ac084262.2
Ac084337.2
Ac087289.4
Ac087477.2
Ac087499.2
Ac087632.1
Ac087645.3
Ac087721.2
Ac087741.3
Ac089999.1
Ac090541.1
Ac090607.5
Ac090617.6
Ac090772.2
Ac090844.2
Ac091060.1
Ac091114.1
Ac091153.4
Ac091180.2
Ac091182.1
Ac091390.4
Ac091435.2
Ac091917.2
Ac091959.3
Ac091965.5
Ac092053.3
Ac092069.1
Ac092072.1
Ac092115.1
Ac092117.2
Ac092123.1
Ac092135.2
Ac092171.4
Ac092295.2
Ac092338.3
Ac092368.3
Ac092384.2
Ac092587.1
Ac092669.1
Ac092720.1
Ac092807.2
Ac092807.3
Ac092821.3
Ac093270.1
Ac093325.1
Ac093484.3
Ac093484.4
Ac093495.1
Ac093510.1
Ac093752.1
Ac093752.2
Ac093766.1
Ac096540.1
Ac096632.2
Ac096637.2
Ac096639.1
Ac096751.1
Ac097634.1
Ac098484.4
Ac098934.4
Ac098935.2
Ac099521.1
Ac099681.2
Ac099782.2
Ac099811.4
Ac100778.3
Ac100791.2
Ac100793.2
Ac100810.1
Ac103702.1
Ac103810.1
Ac103810.4
Ac104169.1
Ac104170.1
Ac104453.1
Ac104532.1
Ac104564.4
Ac104581.4
Ac104984.5
Ac105020.6
Ac105053.1
Ac105118.1
Ac106028.2
Ac106028.5
Ac106782.2
Ac106897.1
Ac107068.1
Ac107398.4
Ac107464.3
Ac108039.1
Ac108448.3
Ac108471.2
Ac109460.3
Ac109464.2
Ac109471.1
Ac110079.1
Ac110285.7
Ac110749.1
Ac112178.1
Ac112196.1
Ac113143.1
Ac114291.1
Ac114498.2
Ac114811.2
Ac114947.2
Ac114956.1
Ac115676.1
Ac116021.1
Ac116348.4
Ac116351.2
Ac116535.1
Ac117532.1
Ac118344.1
Ac118754.3
Ac119673.1
Ac122714.2
Ac122719.1
Ac124016.1
Ac124067.2
Ac124276.2
Ac124319.2
Ac124854.1
Ac125494.1
Ac126544.2
Ac127002.1
Ac129492.1
Ac129492.7
Ac129492.8
Ac130343.1
Ac131235.2
Ac134682.1
Ac135048.2
Ac135050.5
Ac135178.3
Ac135782.1
Ac137579.2
Ac137630.3
Ac137932.2
Ac138028.2
Ac138150.1
Ac138393.1
Ac138393.3
Ac138696.2
Ac138811.1
Ac138951.1
Ac139795.3
Ac141586.1
Ac142472.1
Ac144522.1
Ac144652.1
Ac145422.1
Ac148477.2
Ac148477.7
Ac234582.1
Ac234582.2
Ac243547.1
Ac243773.2
Ac244502.2
Ac244517.7
Ac245014.3
Ac253536.6
Ac253536.7
Acad10
Acad8
Acadsb
Acadvl
Acap3
Acin1
Aco2
Acox1
Acpp
Acsf3
Actb
Actr6
Acvr2b
Acy1
Acyp2
Adam22
Adamts1
Adamtsl1
Adamtsl5
Adap2
Adarb2-as1
Adck5
Add3
Adgrg1
Adgrv1
Adi1p1
Adk
Adnp-as1
Adpgk-as1
Adprm
Adrm1
Adsl
Adssl1
Aes
Af186190.1
Aff1
Afg3l2
Afmid
Aftph
Agap1
Aggf1
Ago2
Agpat3
Agrp
Ahr
Ahrr
Ahsa1
Aimp2
Aip
Ajap1
Ak1
Ak2
Ak3p2
Ak4
Akap8l
Akap9
Al008721.2
Al021155.2
Al022238.4
Al022312.1
Al022319.1
Al022345.4
Al022394.1
Al031123.3
Al031229.1
Al031282.1
Al031432.4
Al031658.2
Al031710.2
Al031772.1
Al033381.2
Al033527.5
Al034417.2
Al034417.4
Al035078.4
Al035425.2
Al035460.1
Al049712.1
Al049780.2
Al049796.1
Al049870.3
Al078459.1
Al080250.1
Al109615.3
Al109659.2
Al118558.3
Al121845.3
Al121936.1
Al121990.1
Al132780.1
Al132822.1
Al133227.1
Al133268.1
Al133325.2
Al133351.1
Al133480.1
Al133551.1
Al135744.1
Al135905.2
Al136038.5
Al136040.1
Al136084.2
Al136295.1
Al136529.1
Al137186.1
Al137802.2
Al137802.3
Al139035.1
Al139184.1
Al139424.1
Al157400.2
Al157400.5
Al157935.2
Al158835.3
Al161729.4
Al161937.1
Al162431.2
Al162464.1
Al162727.3
Al163636.2
Al353579.1
Al353596.1
Al353648.1
Al353719.1
Al353759.1
Al353803.1
Al353803.3
Al353803.4
Al354696.2
Al354726.1
Al354919.2
Al355297.4
Al355482.2
Al355490.1
Al355598.1
Al356157.1
Al356218.2
Al356235.1
Al356488.2
Al357054.4
Al357075.1
Al357078.1
Al357078.3
Al357559.1
Al359094.1
Al359513.1
Al359711.2
Al359853.1
Al359878.2
Al360012.1
Al390198.1
Al390254.1
Al390718.1
Al390955.2
Al391832.3
Al391839.1
Al391839.2
Al392172.1
Al441992.1
Al442663.1
Al445250.1
Al445363.3
Al445470.1
Al445490.1
Al450163.1
Al450992.1
Al450998.3
Al451044.1
Al451054.2
Al451085.1
Al512343.1
Al512408.1
Al512422.1
Al512622.1
Al589740.1
Al590666.1
Al590666.4
Al590714.1
Al591222.1
Al591368.1
Al592293.1
Al592295.4
Al596223.1
Al603832.3
Al606760.1
Al627171.1
Al627171.2
Al627422.2
Al645504.1
Al645728.1
Al662899.2
Al669831.5
Al671710.1
Al671762.1
Al691403.2
Al691432.1
Al713852.1
Al831784.1
Aldh16a1
Aldh1a3
Aldh7a1
Aldoa
Alg1
Alg10
Alg10b
Alg12
Alg9
Alkbh3
Ambra1
Amdhd2
Ampd2
Anapc7
Ang
Angptl4
Ankfy1
Ankhd1
Ankhd1-eif4ebp3
Ankle2
Ankrd11
Ankrd16
Ankrd42
Anks1a
Anks1b
Ankzf1
Aoah
Ap000265.1
Ap000446.1
Ap000487.1
Ap000646.1
Ap000688.4
Ap000721.1
Ap000753.2
Ap000777.3
Ap000894.4
Ap000942.3
Ap000943.1
Ap000943.2
Ap001062.2
Ap001107.1
Ap001107.7
Ap001107.9
Ap001160.1
Ap001160.2
Ap001324.3
Ap001347.1
Ap001372.2
Ap001412.1
Ap001432.1
Ap001527.2
Ap001528.1
Ap001767.3
Ap001781.2
Ap001931.1
Ap002008.2
Ap002026.1
Ap002380.1
Ap002381.2
Ap002392.1
Ap002852.1
Ap002884.3
Ap003068.4
Ap003385.1
Ap003396.1
Ap003721.4
Ap003774.1
Ap1m1
Ap2a1
Ap2b1
Ap4m1
Ap5z1
Apaf1
Apex1
Apol3
Apold1
Araf
Arf3
Arf4-as1
Arhgap27
Arhgap28
Arhgap29
Arhgap30
Arhgap39
Arhgap45
Arhgdig
Arhgef1
Arhgef12
Arhgef16
Arhgef28
Arhgef7
Arid1a
Arid1b
Arid3a
Arid4b
Arid5b
Arih1
Arl2
Arl2-snx15
Arl4a
Armh1
Armt1
Arntl
Arpc1a
Arpc2
Arpc5
Arrdc2
Arrdc3-as1
Arsa
Arsg
Arv1
Asb1
Asb7
Asdurf
Asgr1
Asgr2
Asic1
Asic4
Asna1
Asnsd1
Aspscr1
Atad3b
Ate1
Atf3
Atf5
Atf7ip
Atg101
Atg16l1
Atg16l2
Atg7
Atg9b
Atmin
Atn1
Atp11a
Atp11a-as1
Atp11aun
Atp1b1
Atp2b4
Atp5f1b
Atp5if1
Atp5mc2
Atp5mgp5
Atp6v0cp3
Atp6v0e1
Atp6v0e2
Atp6v1f
Atp6v1g2-ddx39b
Atp7a
Atp9a
Atr
Atraid
Atrip
Atxn1l
Atxn7l2
Auts2
Avpr2
Axdnd1
B3galt6
B3gnt10
B3gntl1
B4galt1-as1
Babam1
Babam2
Bace2
Bach1
Bag5
Bahcc1
Banp
Basp1
Bbip1
Bbs1
Bbs12
Bbs7
Bbs9
Bcar1
Bcas3
Bcat2
Bccip
Bckdha
Bcl11a
Bcl2l11
Bcl2l13
Bcr
Bcrp8
Bdp1
Becn1
Bex4
Bicc1
Bicral
Birc3
Blm
Bloc1s3
Bloc1s5-txndc5
Blvra
Blzf1
Bmpr1b
Bnip1
Bnip3l
Bola1
Bola2p1
Borcs6
Borcs7
Bpgm
Bphl
Bpifc
Bptf
Brap
Brcc3
Brd9
Brf1
Brms1
Brox
Brwd1-as1
Btbd7
Btbd8
Btd
Btf3
Btf3l4
Btrc
Bub1b
Bub3
Bud23
Bves-as1
Bx284668.2
Bx322562.1
Bx323046.1
Bx470102.1
Bzw2
C11orf24
C11orf49
C11orf68
C11orf74
C12orf10
C12orf57
C12orf74
C12orf75
C14orf28
C15orf65
C16orf70
C16orf74
C17orf53
C17orf97
C18orf21
C18orf25
C19orf53
C19orf67
C1d
C1orf109
C1qtnf9b
C1rl
C20orf141
C21orf58
C21orf62-as1
C2cd3
C2orf49
C3
C3orf38
C4orf47
C5orf22
C5orf63
C6orf48
C6orf89
C7orf57
C8orf33
C8orf44
C9orf139
Ca11
Ca5a
Ca5b
Ca5bp1
Cables1
Cables2
Cacybp
Cad
Calb2
Cald1
Calm1
Calr
Camk2b
Camlg
Camta1
Cand1
Capza1
Capza2
Carf
Cars2
Casc19
Casp8
Casp8ap2
Cat
Catsperd
Cav2
Cbfa2t2
Cbll1
Cbx3
Cbx7
Ccar2
Ccdc103
Ccdc106
Ccdc115
Ccdc124
Ccdc130
Ccdc146
Ccdc159
Ccdc174
Ccdc18-as1
Ccdc192
Ccdc28a
Ccdc30
Ccdc34
Ccdc38
Ccdc39
Ccdc65
Ccdc66
Ccdc7
Ccdc77
Ccdc86
Ccdc9
Ccdc90b
Ccdc91
Ccndbp1
Ccne1
Ccng2
Ccni2
Ccnk
Ccr10
Cct5
Cct7
Cd3eap
Cd5
Cd6
Cd68
Cdc123
Cdc14a
Cdc25c
Cdc37l1
Cdc40
Cdc6
Cdca8
Cdiptosp
Cdk12
Cdk13
Cdk5rap3
Cdk7
Cdkn1b
Cdkn2c
Cdkn2d
Ceacamp3
Cecr2
Celf2-as2
Celsr2
Cenpbd1p1
Cenpf
Cenps
Cenps-cort
Cep112
Cep120
Cep126
Cep164
Cep19
Cep250
Cep350
Cep44
Cep55
Cep57l1
Cep72
Cep78
Cep95
Cfap36
Cfap410
Cfap54
Cfb
Cfdp1
Cfl1p6
Chaf1a
Champ1
Chchd2p9
Chchd5
Chchd6
Chd2
Chd8
Chd9
Cherp
Chic1
Chit1
Chmp1b
Chmp1b-as1
Chmp7
Chrna4
Chst12
Chtop
Ciart
Cic
Cirbp
Cisd1
Ciz1
Ckap2
Cks1b
Clasrp
Clcn3
Cldnd1
Clec16a
Clic4
Clk2
Cln3
Clp1
Clpb
Cltc
Clu
Clul1
Clybl
Cmbl
Cmip
Cmss1
Cnih3
Cnksr3
Cnn2
Cnnm2
Cnnm3
Cnot10
Cnot2
Cnst
Cntrl
Coa6
Coasy
Cobll1
Cog2
Cog3
Col14a1
Col18a1
Col18a1-as1
Col4a2-as1
Col4a2-as2
Col5a1
Col9a2
Commd3
Commd3-bmi1
Copg1
Cops4
Cops5
Cops7a
Cops7b
Cops8
Copz1
Coq10a
Coq10b
Coq4
Coq7
Coq8a
Cox14
Cox20p1
Cox5b
Cox6cp2
Cpa5
Cpb2
Cpb2-as1
Cpne1
Cps1
Cpsf6
Cradd
Cramp1
Creb3l4
Crebbp
Crebl2
Crebrf
Creld1
Crem
Crim1
Cript
Crlf1
Crtc3
Cry2
Csad
Csde1
Csf2ra
Csf2rb
Csnk1g1
Csnk1g3
Csnk2b
Cspp1
Csrnp2
Csrnp3
Cstf3-dt
Ctc1
Ctcfl
Ctdnep1
Ctdp1
Cth
Ctnnd1
Ctrl
Ctsc
Ctsl
Ctu2
Cuedc2
Cul3
Cul5
Cuta
Cutc
Cwc27
Cxorf40a
Cyb561d1
Cyb561d2
Cyb5d1
Cyb5d2
Cyc1
Cyld
Cyp4f8
Cyth2
Cyth4
Daam1
Dact3-as1
Daglb
Dap
Dazap1
Dazap2
Dbf4
Dcaf11
Dcaf17
Dcp2
Ddit4
Ddit4-as1
Ddr1
Ddt
Ddx10
Ddx11l10
Ddx11l5
Ddx18
Ddx19a
Ddx19b
Ddx27
Ddx31
Ddx39b-as1
Ddx41
Ddx46
Ddx49
Ddx5
Ddx50
Ddx54
Deaf1
Dennd2a
Dennd2c
Dennd3
Dennd5b
Denr
Deptor
Desi2
Deup1
Dgcr8
Dgkd
Dgkg
Dglucy
Dhdds
Dhodh
Dhrs7b
Dhtkd1
Dhx40
Dhx8
Dio3os
Dipk1a
Dlat
Dleu1
Dlx2
Dm1-as
Dmap1
Dmpk
Dnaja3
Dnajb4
Dnajb6
Dnajb9
Dnajc16
Dnajc25
Dnajc25-gng10
Dnajc27-as1
Dnajc5b
Dnajc6
Dnajc9
Dnajc9-as1
Dnase1l1
Dnd1p1
Dnm1
Dnm2
Dnpep
Dock7
Dpcd
Dph1
Dph2
Drc3
Drg2
Dscr4
Dse
Dus2
Dusp14
Dusp19
Dusp26
Dusp8p5
Dux4l16
Dux4l17
Dvl2
Dync1i2
Dynlrb2
Dyrk1a
Dyrk4
Dzip3
E2f4
Ebln3p
Ece2
Ect2
Edc3
Edrf1-dt
Eef1akmt3
Eef1akmt4
Eef1akmt4-ece2
Eef1d
Eef1e1p1
Eef2
Efcab12
Efhc1
Efna1
Efna3
Eftud2
Egflam
Ehbp1
Ehmt1
Eif1
Eif1axp1
Eif2a
Eif2ak3-dt
Eif2ak4
Eif2b5
Eif2s1
Eif2s3
Eif3f
Eif3k
Eif4a1
Eif4b
Eif4g1
Eif5
Eif5a
Eif5b
Elavl3
Elmo2
Elocp28
Elof1
Elp4
Emc1-as1
Emc3-as1
Emc4
Eme1
Emg1
Eml2
Emsy
Emx2
En2
Endou
Enosf1
Entpd2
Entpd6
Ep400p1
Epb41
Epb41l4a
Epb41l4a-as1
Epb41l4a-dt
Epc2
Epcam
Erc1
Ercc1
Ercc5
Eri1
Erlec1
Erp29
Errfi1
Esco2
Espnl
Esyt1
Evi5l
Exd3
Exo1
Exoc1
Exoc3-as1
Exoc4
Exosc2
Exosc4
Exosc9
Extl2
Faf1
Fahd1
Fam120a
Fam129c
Fam135a
Fam187a
Fam214b
Fam216a
Fam217b
Fam222a
Fam228b
Fam229b
Fam234a
Fam32a
Fam41c
Fam50b
Fam53c
Fam57b
Fam76a
Fam78a
Fam89b
Fancd2
Fanci
Fancm
Fat3
Fbh1
Fbln1
Fbp1
Fbxl18
Fbxl19
Fbxl6
Fbxo16
Fbxo25
Fbxo28
Fbxo31
Fbxo36
Fbxo38
Fbxo3-dt
Fbxo41
Fbxo7
Fbxw8
Fcf1
Fcho2
Fcmr
Fcrlb
Fdft1
Fdps
Fdxr
Fem1a
Fgd2
Fgd4
Fgf9
Fgfr4
Fgl1
Fibcd1
Fig4
Filnc1
Fjx1
Flad1
Flnb
Flot1
Flywch1
Fmc1
Fmc1-luc7l2
Fmnl3
Fmr1
Fn3krp
Fnbp1
Fndc3b
Fo538757.1
Fo704657.1
Focad
Fos
Fosl1
Foxa1
Foxb1
Foxc2-as1
Foxj3
Foxk2
Foxo3
Foxp1
Foxp2
Fp565171.1
Fpgt
Fpgt-tnni3k
Frat1
Frg1
Frg1hp
Fscn1
Fto
Ftsj3
Fubp1
Fundc2
Furin
Fus
G2e3
G3bp1
G6pc3
Gabarapl1
Gabpa
Gabpb2
Gadd45g
Galk2
Galnt12
Ganc
Gar1
Garnl3
Gas1rr
Gata2
Gata6
Gatad2b
Gatc
Gbgt1
Gcgr
Gchfr
Gclc
Gclm
Gemin6
Get4
Gfap
Gfi1b
Gfod1-as1
Gfod2
Gga1
Gga3
Ggnbp2
Ggps1
Ggt1
Ggt6
Ghet1
Gins3
Gipc2
Gipr
Gjd3
Gli2
Gli3
Glmp
Glrx5
Glud1p3
Gmcl1
Gmds
Gmds-dt
Gmpr2
Gna15
Gnal
Gnas
Gnb1l
Gng12-as1
Gnly
Gnpat
Gnptg
Golt1b
Gon4l
Gorasp2
Gosr1
Gosr2
Got1
Gpalpp1
Gpat4
Gpc1
Gpi
Gpn1
Gpr146
Gpr160
Gpr161
Gpr35
Gpt
Gramd4p8
Greb1l
Grin2b
Grk1
Grk4
Grk6
Grn
Grpel2
Grwd1
Gsdmd
Gse1
Gsn
Gstcd
Gstt2b
Gtf2h1
Gtf2h2c
Gtf2h3
Gtf2h4
Gtf3c5
Gtpbp1
Gtpbp10
Gtse1
Guk1
Gusbp1
Gyg1
Gys1
H1fx-as1
Habp4
Hacd2
Hacl1
Hadh
Haghl
Hapln2
Haus1
Hbp1
Hcfc1
Hcg14
Hdac5
Hdac6
Hddc3
Hdgf
Hdgfl2
Hdhd5-as1
Helb
Herc1
Herc3
Herc5
Herpud1
Hes1
Hes7
Hexa-as1
Hexim1
Hexim2
Hey2
Hgsnat
Hhla3
Hid1
Hif1a
Hif1an
Higd1ap15
Hikeshi
Hinfp
Hip1
Hipk1
Hist1h1c
Hist1h2ab
Hist1h2ac
Hist1h2ae
Hist1h2ag
Hist1h2ah
Hist1h2ai
Hist1h2bc
Hist1h2bd
Hist1h2bf
Hist1h2bk
Hist1h2bn
Hist1h4c
Hist1h4e
Hist2h2ac
Hist2h3d
Hist3h2bb
Hkr1
Hm13
Hmbox1
Hmga2
Hmgcl
Hmgcr
Hmgn4
Hmgxb4
Hmox1
Hnrnpa1
Hnrnpa2b1
Hnrnpll
Hnrnpul1
Hormad1
Hotairm1
Hottip
Hoxa2
Hoxa5
Hoxa6
Hoxa-as2
Hoxa-as3
Hoxb3
Hoxb5
Hoxb6
Hoxb-as1
Hoxb-as3
Hoxc10
Hoxc11
Hoxc4
Hoxc5
Hoxd12
Hpcal1
Hps1
Hps6
Hrh1
Hsbp1l1
Hsd11b1l
Hsdl1
Hsp90ab1
Hspa12a
Hspa4l
Htra1
Hyal1
Hypk
Iba57
Id2
Id3
Ier3
Ier3-as1
Ifitm10
Ifrd1
Ift122
Ift74
Igf1r
Igf2
Igflr1
Igha2
Ighmbp2
Ik
Il21r
Ilf3
Imp3
Imp4
Impact
Inf2
Ino80b
Ino80b-wbp1
Ino80e
Inpp5a
Inpp5d
Inpp5j
Inppl1
Insig1
Insig2
Ins-igf2
Insyn1-as1
Intu
Invs
Ipo11
Ipo13
Ipo4
Ipo7
Iqank1
Iqce
Iqcj-schip1
Iqck
Iqgap1
Iqgap2
Iqgap3
Irain
Irak1bp1
Ireb2
Irf6
Irgm
Iscu
Isl2
Islr2
Ist1
Itfg2
Itga3
Itgb1-dt
Itgb2
Itgb2-as1
Itgb3bp
Itgb5
Itk
Itm2b
Itpa
Itpk1
Itpr1
Itpr2
Jarid2
Jmjd1c
Jpx
Jrk
Jun
Kaag1
Kalrn
Kansl1
Kansl1-as1
Kat14
Kat6b
Kat7
Kat8
Katnb1
Kazn
Kcnab1
Kcnab2
Kcnc1
Kcnh4
Kcnip2-as1
Kcnk1
Kctd20
Kctd21-as1
Kctd5
Kdm3b
Kdm4a
Kdm4b
Kdm6a
Kdm7a-dt
Keap1
Khdc1l
Khdc4
Kiaa0355
Kiaa0586
Kiaa1211
Kiaa1217
Kiaa1841
Kiaa1958
Kiaa2012-as1
Kif15
Kif1bp
Kif20a
Kif2a
Kifc1
Kiz
Klc1
Klc4
Klf13
Klf5
Klhdc10
Klhdc2
Klhdc3
Klhdc8a
Klhl18
Klhl20
Klhl24
Klhl28
Klhl31
Kmt2a
Kmt5c
Knop1p4
Knstrn
Kntc1
Kpna6
Kpnb1
Kremen1
Krt17p3
Krt18
Krt18p12
Krt19p2
Krt8
Krt84
Ksr1
Lactb2-as1
Lama1
Lamb2
Lamtor1
Lamtor2
Lamtor5-as1
Lancl2
Lap3
Larp4
Larp7
Lars2
Lcmt1
Lcn1
Lcnl1
Ldlr
Ldlrap1
Lef1-as1
Lgals8
Lhfpl2
Lias
Lin37
Lin52
Linc00173
Linc00205
Linc00240
Linc00254
Linc00304
Linc00323
Linc00324
Linc00332
Linc00339
Linc00449
Linc00460
Linc00461
Linc00469
Linc00533
Linc00649
Linc00653
Linc00689
Linc00690
Linc00856
Linc00870
Linc00888
Linc00894
Linc00910
Linc00957
Linc00963
Linc01007
Linc01033
Linc01081
Linc01091
Linc01126
Linc01132
Linc01264
Linc01304
Linc01465
Linc01503
Linc01569
Linc01572
Linc01578
Linc01596
Linc01635
Linc01694
Linc01709
Linc01715
Linc01719
Linc01765
Linc01881
Linc01952
Linc02036
Linc02054
Linc02111
Linc02118
Linc02142
Linc02145
Linc02173
Linc02182
Linc02196
Linc02204
Linc02235
Linc02236
Linc02259
Linc02298
Linc02366
Linc02371
Linc02387
Linc02437
Linc02590
Lipt1
Lipt2
Lix1l-as1
Lman1l
Lmbr1
Lmna
Lmnb2
Lnp1
Lnpep
Lonp1
Lpcat1
Lpin1
Lrfn3
Lrp1
Lrp10
Lrrc27
Lrrc37b
Lrrc59
Lrrc71
Lrrc77p
Lrrc8d
Lrrtm2
Lrsam1
Lsm14a
Lsm6
Lsr
Lss
Ltbp3
Ltbr
Luc7l3
Lucat1
Ly6e-dt
Lypd5
Lyrm7
Lzts2
Mab21l3
Macf1
Macrod1
Mad2l1bp
Madcam1
Maf1
Mak16
Malat1
Man1b1
Man1c1
Man2a2
Map1lc3b
Map2k3
Map2k5
Map3k13
Map4k4
Mapk4
Mapk8ip3
Mapre2
March10
Mark1
Mark2
Mark3
Mars2
Mast1
Mastl
Mat2a
Matn1
Matr3
Mau2
Mbnl1
Mboat7
Mbtps1
Mbtps2
Mc1r
Mccc2
Mcf2l
Mcm2
Mcm3ap
Mcm4
Mcm8
Mcoln1
Mcrip2
Mcts2p
Mdh1
Mdm2
Mds2
Mecr
Med1
Med11
Med17
Med22
Med25
Med27
Med28
Med29
Med30
Mef2a
Mef2c-as2
Mef2d
Megf6
Meis1
Meis3
Met
Metap2
Metrnl
Mettl15
Mettl17
Mettl25
Mex3b
Mfap3
Mfge8
Mfsd11
Mfsd14c
Mfsd3
Mfsd6
Mgll
Mgrn1
Miat
Mib1
Mical2
Mief1
Mier1
Miga1
Mincr
Mindy3
Mipepp3
Mir1204
Mir1273c
Mir1306
Mir1469
Mir1538
Mir1539
Mir17hg
Mir200chg
Mir23b
Mir27b
Mir30a
Mir3143
Mir3153
Mir3164
Mir3175
Mir3181
Mir3184
Mir3188
Mir3610
Mir3618
Mir3655
Mir3917
Mir3928
Mir423
Mir4258
Mir4277
Mir4418
Mir4428
Mir4434
Mir4448
Mir4458hg
Mir4519
Mir4664
Mir4683
Mir4707
Mir4709
Mir4713
Mir4727
Mir4762
Mir4781
Mir492
Mir499a
Mir499b
Mir5091
Mir5187
Mir5188
Mir544b
Mir548al
Mir548aw
Mir564
Mir5684
Mir5691
Mir5695
Mir598
Mir6070
Mir6132
Mir615
Mir633
Mir638
Mir6516
Mir6741
Mir6757
Mir6781
Mir6795
Mir6815
Mir6825
Mir6833
Mir6834
Mir6847
Mir6869
Mir6872
Mir7160
Mir7-3
Mir7-3hg
Mir760
Mir762hg
Mir7704
Mir9-2
Mir92b
Mir99ahg
Mirlet7bhg
Mirlet7i
Mitf
Mkln1
Mknk1
Mlana
Mlh1
Mlx
Mmachc
Mmp24os
Mnx1
Mocs3
Mok
Mon1b
Mospd3
Mpdu1
Mphosph10
Mpv17l2
Mrm3
Mroh1
Mrpl18
Mrpl19
Mrpl30
Mrpl32
Mrpl33
Mrpl34
Mrpl36
Mrpl38
Mrpl40
Mrpl49
Mrpl53p1
Mrpl54
Mrps12
Mrps16
Mrps17
Mrps18b
Mrps18c
Mrps21
Mrps22
Mrps24
Mrps25
Mrps30
Mrps36
Mrrf
Mrto4
Ms4a8
Msantd3
Msh3
Msh5
Msh5-sapcd1
Msi2
Msl3
Mst1p2
Msto1
Msto2p
Msx2
Mt1p3
Mt2a
Mta2
Mtap
Mtcl1
Mtco1p12
Mtco2p12
Mtco2p29
Mtco3p12
Mtcybp43
Mtf2
Mtg2
Mthfd2l
Mthfsd
Mtmr14
Mtmr3
Mtmr9
Mtnd3p25
Mtnd4lp30
Mtnd4p12
Mtnd4p24
Mto1
Mtr
Mtrnr2l1
Mttp
Mtus1
Mtx1
Mtx1p1
Muc20-ot1
Muc21
Mvk
Mxd1
Mxd4
Mxra7
Mybbp1a
Myc
Mycbp2-as1
Mycl
Myh3
Mylpf
Mynn
Myo5c
Myo9b
Myom2
Myrf
Mysm1
Mzt2b
NA
Naa10
Naa40
Naa60
Napa-as1
Naprt
Narf
Nasp
Nat1
Nat10
Nat8l
Naxe
Nbea
Nbpf18p
Nbr1
Ncapd2
Ncapg
Ncf4-as1
Nckap5
Ncl
Ncln
Ncoa3
Ncoa7
Ncor2
Ndrg4
Ndufa3
Ndufa5p10
Ndufaf4p1
Ndufaf6
Ndufaf8
Ndufb3
Ndufb5
Ndufs2
Ndufs7
Ndufv3
Neat1
Nedd4
Nedd4l
Nedd8
Nedd9
Nek7
Nfat5
Nfe2l1
Nfia
Nfic
Nfix
Nfkb2
Nfkbib
Nfkbil1
Nfx1
Nfyc
Ngdn
Ngef
Nhlrc1
Nhlrc3
Nifk-as1
Nip7
Nipal3
Nipsnap1
Nipsnap2
Nkapd1
Nkd2
Nlk
Nln
Nlrc5
Nlrp12
Nme1
Nme1-nme2
Noc4l
Nod2
Nol11
Nol12
Nol4l
Nol7
Nolc1
Nom1
Nop58
Nop9
Nos2
Notch3
Npas4
Npc2
Npl
Npm1
Nprl3
Nr1d2
Nr1h2
Nr2f1
Nr2f2
Nr2f2-as1
Nr4a3
Nrbf2
Nsa2
Nsmaf
Nsrp1
Nsun4
Nsun6
Ntmt1
Ntn5
Nub1
Nubp2
Nubpl
Nucb2
Nudc
Nudt13
Nudt2
Nuf2
Nup107
Nup155
Nup205
Nup214
Nup35
Nutm1
Nvl
Nxf1
Odf2
Ogdh
Ogfod1
Ogt
Oip5-as1
Olfml3
Olmalinc
Oosp1p1
Oosp1p2
Opa1
Opn4
Or1e3
Or2a12
Or2a7
Or2t1
Orai1
Ormdl2
Os9
Osbpl2
Osbpl5
Osbpl9
Oser1-dt
Osr2
Otof
Otud1
Otulin
Oxnad1
P2rx7
P2ry6
P3h3
P4ha2
Paaf1
Pabpn1
Pafah1b3
Paip2
Pak4
Pak6
Pan2
Pank2
Papln
Parn
Parp10
Parp3
Paupar
Pax8
Pbx1
Pbx3
Pcat6
Pcat7
Pcbp3
Pcdh7
Pcdhb10
Pcid2
Pck2
Pclaf
Pcm1
Pcmtd2
Pcna
Pcnp
Pcnt
Pcnx3
Pcolce2
Pcoth
Pcp2
Pcsk6-as1
Pdcd11
Pde2a
Pde4b
Pde4c
Pdhx
Pdia3
Pdk2
Pdk3
Pdpr
Pdxk
Peli2
Pet100
Pex26
Pex3
Pex5
Pfas
Pfdn4
Pfdn5
Pfdn6
Pfkfb4
Pfkl
Pgam1p8
Pgap2
Pgbd2
Pgk1
Phactr3
Phactr4
Phb
Phb2
Phf12
Phf13
Phf14
Phf20l1
Phf3
Phf6
Phf7
Phgdh
Phkg2
Phox2a
Phykpl
Pi4k2a
Pibf1
Pigg
Pigl
Pigq
Pigs
Pik3c2a
Pik3c3
Pik3ca
Pik3ip1-as1
Pikfyve
Pim1
Pim2
Pin4
Pip5k1c
Pip5kl1
Pipox
Pisrt1
Pitpna
Pitpna-as1
Pkd1l2
Pkdcc
Pkmyt1
Pkn2
Pkp1
Plb1
Plcl1
Plcxd1
Pld1
Pld3
Plec
Plekha3
Plekha8
Plekhg1
Plekhg2
Plekhn1
Plin3
Plk3
Plk5
Plpp3
Plxnd1
Pmm2
Pmpcb
Pnkd
Pno1
Pnrc1
Pnrc2
Podnl1
Poglut1
Pold3
Pole
Pole2
Pole3
Polh
Polr1a
Polr1c
Polr1e
Polr2a
Polr2c
Polr2h
Polr2k
Polr2m
Polr3a
Polr3e
Pomk
Pomp
Pomt2
Pop4
Pop7
Pou3f3
Ppargc1a
Ppef1
Ppfia1
Pphln1
Ppia
Ppiap35
Ppih
Ppil2
Ppip5k2
Ppm1a
Ppm1b
Ppm1g
Ppm1k-dt
Ppm1l
Ppp1r10
Ppp1r12c
Ppp1r15a
Ppp1r37
Ppp1r3f
Ppp1r3g
Ppp2r1b
Ppp2r5b
Ppp2r5c
Ppp4r1
Ppp6r2
Pprc1
Ppwd1
Pqbp1
Prcc
Prcd
Prdx4
Prelid3a
Prim1
Prim2
Prkar1a
Prkcsh
Prkcz-as1
Prkrip1
Prmt2
Prnp
Prox1
Prpf18
Prpf31
Prpf38b
Prpf4
Prpf40b
Prr11
Prr14l
Prr3
Prr5
Prr5-arhgap8
Prrc2a
Prrg2
Prss12
Prune1
Psg4
Psip1
Pskh1
Psmb3
Psmb4
Psmc1
Psmc5
Psmc6
Psmd11
Psmd13
Psmd2
Psmd3
Psmd9
Psme3
Psmf1
Pstk
Ptar1
Ptcd3
Pten
Ptma
Ptp4a1
Ptpa
Ptpdc1
Ptpn4
Ptpre
Ptprf
Ptpro
Ptprr
Ptprvp
Pura
Purpl
Pusl1
Pvt1
Pwp1
Pxdn
Pxk
Pxmp2
Pycr2
Pydc1
Pyroxd1
Pyroxd2
Qars
Qrich1
Qtrt1
Qtrt2
R3hcc1l
R3hdm4
Rab11a
Rab18
Rab1b
Rab26
Rab2a
Rab30-as1
Rab31
Rab3ip
Rab40b
Rab40c
Rab42
Rab5b
Rab5if
Rab7a
Rab7b
Rab9a
Rabep1
Rabgap1l
Rabgef1
Rack1
Rad17
Rad23b
Rad51ap1
Rad51b
Rad9b
Radx
Raet1e
Raet1e-as1
Raet1l
Rag1
Rag2
Rai1
Rai14
Ralbp1
Ranbp1
Ranbp2
Rap1b
Rap1gap2
Rap2a
Rapgef6
Rapgefl1
Rara
Rasal2
Rasal3
Rasgrp3
Rasip1
Rasl12
Rassf1
Raver1
Rbbp4
Rbl2
Rbm3
Rbm33
Rbm42
Rbm45
Rbm48
Rbms1p1
Rbpj
Rbpms
Rcc1
Rccd1
Rchy1
Rcl1
Retreg2
Rexo1l10p
Rexo4
Rexo5
Rf00003
Rf00004
Rf00012
Rf00017
Rf00019
Rf00139
Rf00345
Rf00409
Rf00568
Rf01210
Rf01699
Rf01873
Rf01880
Rf01955
Rf01956
Rf01957
Rf01976
Rf01977
Rf01978
Rf01979
Rf02041
Rf02042
Rf02103
Rf02116
Rf02118
Rf02124
Rf02125
Rf02166
Rf02174
Rf02175
Rf02176
Rf02271
Rfc3
Rfc5
Rfxap
Rgl1
Rgl3
Rgma
Rgs11
Rgs17
Rhebp2
Rhobtb3
Rhoc
Rhod
Ribc1
Ribc2
Rit2
Rita1
Rmc1
Rn7skp114
Rn7skp115
Rn7skp133
Rn7sl1
Rn7sl2
Rn7sl273p
Rn7sl32p
Rn7sl402p
Rn7sl684p
Rn7sl794p
Rna5sp18
Rna5sp181
Rna5sp21
Rna5sp248
Rna5sp473
Rna5sp490
Rna5sp535
Rnase4
Rnaseh2a
Rnaseh2c
Rnf121
Rnf13
Rnf130
Rnf139
Rnf144a
Rnf144a-as1
Rnf167
Rnf185
Rnf207
Rnf217
Rnf26
Rnf43
Rnf5
Rnft2
Rnh1
Rnps1
Rnu11
Rnu1-1
Rnu1-120p
Rnu1-122p
Rnu12
Rnu1-44p
Rnu1-58p
Rnu1-5p
Rnu1-85p
Rnu2-17p
Rnu2-2p
Rnu2-51p
Rnu2-63p
Rnu4-1
Rnu4-2
Rnu4atac
Rnu5a-1
Rnu5b-1
Rnu5e-1
Rnu5e-4p
Rnu5f-1
Rnu6-103p
Rnu6-1311p
Rnu6-2
Rnu6-212p
Rnu6-220p
Rnu6-285p
Rnu6-450p
Rnu6-510p
Rnu6-577p
Rnu6-579p
Rnu6-57p
Rnu6-664p
Rnu6-73p
Rnu6-881p
Rnu6-9
Rnu6-90p
Rnu7-1
Rnu7-27p
Rnvu1-14
Rnvu1-15
Rnvu1-3
Rnvu1-6
Rny3
Rny4
Ro60
Rom1
Rora-as1
Rpf2
Rph3al
Rpl10
Rpl10ap1
Rpl12p13
Rpl13a
Rpl14
Rpl17
Rpl18a
Rpl21p133
Rpl21p6
Rpl23a
Rpl23ap12
Rpl23ap81
Rpl26
Rpl26l1
Rpl27
Rpl27a
Rpl29
Rpl31
Rpl34
Rpl36
Rpl36a
Rpl36a-hnrnph2
Rpl38
Rpl3p7
Rpl4
Rpl41
Rpl5
Rpl6
Rpl7l1
Rpl7p3
Rpl8
Rplp0
Rpn2
Rpp30
Rpp38
Rprd1b
Rprd2
Rps15
Rps15p9
Rps18
Rps19
Rps2
Rps20p32
Rps21
Rps21p1
Rps24
Rps26
Rps27
Rps3a
Rps5
Rps6kb1
Rps6kc1
Rps7p15
Rps8
Rpsap31
Rpsap52
Rpsap61
Rpsap73
Rptor
Rrm2
Rrnad1
Rrp1
Rrp15
Rsph4a
Rsrc2
Rtel1
Rtel1-tnfrsf6b
Rtn2
Rufy1
Rufy3
Runx3
Ruvbl2
Ryr2
S100a6
Safb
Samd13
Sap30
Sar1a
Sars2
Sart1
Sat1
Sbdsp1
Sbk2
Sbno2
Scand2p
Scara5
Scarna12
Scarna13
Scarna16
Scarna2
Scn8a
Scnm1
Scnn1a
Scoc
Scp2
Scrn3
Sdcbp2-as1
Sdccag8
Sdf4
Sdhap3
Sdhc
Sdhd
Sdk1
Sec14l1
Sec1p
Sec23ip
Secisbp2
Sectm1
Selenoh
Sem1
Sema3b
Sema4a
Sema4c
Senp2
Senp3
Senp5
Sept1
Sept11
Sept4
Sept4-as1
Sept5
Sept7p7
Serp1
Serpind1
Serpinf1
Serpini1
Sesn1
Setd6
Setdb2
Setmar
Sf3a2
Sf3b2
Sf3b3
Sfr1
Sft2d3
Sgk3
Sgms2
Sgsm2
Sh2d3c
Sh3bp2
Sh3d19
Sh3gl3
Sh3kbp1
Sh3pxd2a
Sh3rf2
Sh3tc1
Shank2
Sharpin
Shc2
Shld1
Shld2
Shld3
Shoc2
Sidt2
Sil1
Sirt1
Sirt4
Siva1
Skida1
Skp2
Slc11a2
Slc12a9-as1
Slc13a3
Slc13a4
Slc16a10
Slc16a5
Slc19a1
Slc1a2
Slc1a3
Slc20a2
Slc22a11
Slc22a7
Slc22a8
Slc23a1
Slc25a26
Slc25a36
Slc25a41
Slc25a5p5
Slc27a1
Slc29a3
Slc35a5
Slc35e2a
Slc35e2b
Slc38a1
Slc38a10
Slc38a6
Slc38a7
Slc39a7
Slc39a9
Slc3a2
Slc43a1
Slc44a1
Slc44a4
Slc44a5
Slc48a1
Slc49a3
Slc49a4
Slc4a1ap
Slc4a2
Slc52a2
Slc5a9
Slc6a12
Slc6a6
Slc7a5p2
Slc7a6
Slc8a2
Slc8b1
Slc9a3
Slc9a3-as1
Slc9a3r1
Slc9a3r2
Slc9b2
Slco1b7
Slirp
Slit1
Slit2
Slmap
Smad4
Smad5
Smarca4
Smarcad1
Smbd1p
Smc2
Smc3
Smg8
Smim27
Smim40
Smtn
Snap23
Snap29
Snapin
Snhg10
Snhg12
Snhg16
Snhg19
Snhg20
Snhg29
Snhg4
Snhg8
Snora10
Snora13
Snora24
Snora64
Snora70
Snord118
Snord121b
Snord13
Snord1c
Snord3a
Snord3c
Snord42b
Snord46
Snord48
Snord49a
Snord49b
Snord55
Snord58c
Snord60
Snord99
Snrnp25
Snrnp27
Snrnp35
Snrnp70
Snrpa
Snrpc
Snrpd3
Snrpe
Snu13
Snx1
Snx27
Snx29
Snx5
Sohlh1
Son
Sos2
Sox12
Sp1
Sp2
Sp2-as1
Spaar
Spaca5
Spast
Spata1
Spata41
Spata5
Spats2
Spc24
Spdye20p
Spegnb
Spen
Spg7
Sphk2
Spi1
Spidr
Spn
Spns1
Spocd1
Spock2
Spred2
Sprtn
Spry1
Spryd3
Spsb1
Sptbn1
Sptbn4
Sqle
Sqstm1
Srebf1
Srebf2
Srfbp1
Srgap2c
Srmp1
Srp14-as1
Srprb
Srsf11
Srsf3
Srsf5
Srsf8
Ss18l1
Ssbp1
Ssmem1
Ssna1
Sssca1
Sssca1-as1
St5
St7
St7-as2
Stag2
Stat3
Stat4
Stat5b
Stim2
Stim2-as1
Stk11
Stk11ip
Stk35
Stkld1
Stox2
Stpg1
Strip1
Stt3a
Stum
Stx16
Stx16-npepl1
Stx17
Stx18-as1
Stxbp2
Sucla2p3
Suclg2-as1
Sufu
Sugt1
Sulf1
Sumf2
Sun1
Supt5h
Supt6h
Supv3l1
Suz12p1
Sycp2l
Syne2
Syngap1
Syngr4
Synj2bp-cox16
Sys1
Sys1-dbndd2
Syt14
Szrd1
Taco1
Taf11l3
Taf11l6
Taf15
Taf4b
Taf6l
Taf8
Tagln2
Tarbp2
Tars
Tars2
Tas2r6p
Tasor2
Tat-as1
Tbc1d10b
Tbc1d13
Tbc1d14
Tbc1d15
Tbc1d17
Tbc1d19
Tbc1d22a
Tbc1d23
Tbc1d31
Tbc1d8b
Tbcb
Tbcd
Tbce
Tbcel
Tbl1x
Tbl3
Tbp
Tbpl1
Tbpl2
Tbx2
Tcea2
Tcea3
Tceanc2
Tcf4
Tcf7
Tchp
Tcn2
Tcof1
Tcp11l1
Tcp11l2
Tcta
Tdp1
Tdrd10
Tdrkh-as1
Tead1
Telo2
Tenm3
Tenm4
Tent2
Tepsin
Tert
Tes
Tex2
Tex54
Tfam
Tfap2a
Tfap2a-as1
Tfdp1
Tfeb
Tgfbi
Tha1p
Thap2
Thap6
Thap9
Thbs3
Thoc6
Thrap3
Thumpd3
Ticam1
Ticrr
Tigd2
Timm10b
Timm21
Timm29
Timm44
Tiparp
Tjap1
Tkfc
Tlcd1
Tldc2
Tle4
Tlk2
Tm9sf1
Tm9sf2
Tmbim6
Tmc4
Tmc8
Tmed2
Tmem107
Tmem114
Tmem117
Tmem143
Tmem161b-as1
Tmem167b
Tmem170a
Tmem179b
Tmem183a
Tmem184a
Tmem199
Tmem201
Tmem204
Tmem205
Tmem208
Tmem220
Tmem222
Tmem223
Tmem240
Tmem248
Tmem262
Tmem38b
Tmem41a
Tmem41b
Tmem42
Tmem43
Tmem50a
Tmem69
Tmem70
Tmem79
Tmem97
Tmprss13
Tmtc2
Tmub1
Tnfaip1
Tnk1
Tnks
Tnni1
Tnrc6b
Tns1
Tob1
Togaram1
Tom1
Tomm40l
Tomm5
Tomm6
Tomm70
Tonsl
Top1mt
Tor1aip1
Tp53i3
Tpcn1
Tpd52l2
Tpgs2
Tpm4
Tpp1
Tpp2
Tpra1
Tprg1l
Traf3
Traf7
Tram2-as1
Trappc10
Trappc12
Trappc13
Trappc2b
Trappc9
Trib1
Trib2
Trim2
Trim46
Trim52-as1
Trim65
Trim69
Trim8
Trio
Triobp
Trip13
Trip4
Trip6
Trit1
Trmt11
Trmt12
Trmt44
Trmt61a
Trnt1
Trpv2
Trpv6
Trub1
Tsacc
Tsc2
Tsc22d1
Tsc22d3
Tsen34
Tsfm
Tshz1
Tsn
Tsnare1
Tsnax
Tsnax-disc1
Tspan1
Tspan5
Tspear-as2
Tssc4
Tssk5p
Ttc1
Ttc14
Ttc25
Ttc26
Ttc6
Ttf2
Ttll3
Ttn-as1
Ttyh3
Tuba1b
Tubb3p2
Tubb4b
Tubd1
Tvp23b
Twnk
Txndc5
Txndc9
Txnrd1
Txnrd2
Tyms
Tyro3
Tyw1
U2af1l4
U2surp
Uba1
Uba5
Uba52
Uba6-as1
Ubap2
Ubap2l
Ubb
Ube2b
Ube2d3-as1
Ube2e1
Ube2f
Ube2f-scly
Ube2m
Ube2o
Ube2v1p4
Ube2v2p3
Ube2z
Ube3b
Ube3c
Ubfd1
Ubiad1
Ubl5
Ubl7-as1
Ubr2
Uchl1
Ufc1
Ufm1
Uhrf2
Umad1
Umps
Ung
Uqcr10
Uqcrc1
Urgcp
Urgcp-mrps24
Uri1
Urod
Use1
Usf2
Ush1g
Usp14
Usp2-as1
Usp30
Usp30-as1
Usp39
Usp41
Usp46-as1
Usp5
Usp9x
Utp15
Uxt
Vamp7
Vapb
Vars2
Vasp
Vgll4
Vill
Vim
Vmac
Vmp1
Vps13c
Vps13d
Vps18
Vps26c
Vps28
Vps35l
Vps45
Vps50
Vps51
Vps8
Vrk3
Vta1
Vtrna1-1
Vtrna1-2
Vtrna1-3
Wash3p
Washc4
Wbp1
Wbp1l
Wbp2
Wdr17
Wdr20
Wdr25
Wdr31
Wdr36
Wdr37
Wdr4
Wdr45
Wdr48
Wdr55
Wdr6
Wdr62
Wdr70
Wdr74
Wdr75
Wdr81
Wdr83
Wdtc1
Wee1
Whamm
Wipf2
Wipi1
Wipi2
Wnk1
Wnt1
Wnt2
Wrb
Wrb-sh3bgr
Wscd1
Xist
Xpc
Xpnpep3
Xpo7
Xrcc6
Xxylt1
Yap1
Ybx3
Yipf4
Ykt6
Ypel5
Z69720.2
Z82244.2
Z83836.1
Z83844.1
Z84468.1
Z84492.2
Z93241.1
Z99289.3
Z99756.1
Zbtb1
Zbtb10
Zbtb38
Zbtb40
Zbtb9
Zc3h10
Zc3h12a
Zc3h12c
Zc3h18
Zcchc4
Zcchc7
Zcchc9
Zcrb1
Zdbf2
Zdhhc11
Zdhhc16
Zdhhc2
Zdhhc4
Zdhhc8
Zeb1
Zeb1-as1
Zeb2
Zfand2b
Zfhx4
Zfp69b
Zfp91-cntf
Zfpl1
Zfr2
Zgpat
Zkscan1
Zkscan2-dt
Zkscan8
Zmat2
Zmiz2
Zmpste24
Zmynd11
Znf131
Znf140
Znf143
Znf146
Znf17
Znf175
Znf19
Znf2
Znf212
Znf213
Znf213-as1
Znf225
Znf226
Znf227
Znf233
Znf254
Znf26
Znf263
Znf268
Znf276
Znf286a
Znf316
Znf324
Znf324b
Znf331
Znf345
Znf383
Znf385a
Znf391
Znf395
Znf407
Znf440
Znf48
Znf503-as2
Znf511
Znf511-prap1
Znf517
Znf524
Znf526
Znf540
Znf544
Znf547
Znf548
Znf549
Znf554
Znf567
Znf568
Znf580
Znf581
Znf584
Znf586
Znf608
Znf609
Znf627
Znf646
Znf653
Znf674-as1
Znf684
Znf687
Znf688
Znf691
Znf696
Znf7
Znf707
Znf740
Znf771
Znf778
Znf785
Znf791
Znf81
Znf815p
Znf830
Znf862
Znhit1
Znhit3
Znrf1
Zscan2
Zswim1
Zswim4
Zswim8
Zwilch
Zyx
