# Supplementary material for: A Bayesian inference transcription factor activity model for the analysis of single-cell transcriptomes
Source: Genome Res. 2021 Jul;31(7):1296–311. doi: 10.1101/gr.265595.120 (PMC8256867; doi:10.1101/gr.265595.120)
Supplement: Supplemental Material [file supp_gr.265595.120_Supplemental_Code.zip › BITFAM/inst/extdata/human/FOXK2]

Aacs
Aadacp1
Aamdc
Aar2
Aars
Aasdhppt
Aatf
Abca17p
Abca4
Abca6
Abca7
Abca9
Abcb8
Abcc3
Abcc5
Abcc6
Abcf1
Abhd3
Abhd4
Abl2
Abtb1
Ac001226.1
Ac002094.1
Ac002310.2
Ac002310.6
Ac002451.1
Ac002454.1
Ac003002.1
Ac003002.3
Ac003006.1
Ac003688.2
Ac004148.1
Ac004156.1
Ac004224.2
Ac004381.1
Ac004687.1
Ac004771.4
Ac004805.1
Ac004832.3
Ac004908.1
Ac004908.2
Ac004990.1
Ac005052.1
Ac005154.3
Ac005220.1
Ac005234.1
Ac005280.2
Ac005288.1
Ac005332.4
Ac005342.1
Ac005520.2
Ac005532.2
Ac005593.1
Ac005726.3
Ac005740.3
Ac005759.1
Ac005779.2
Ac005823.2
Ac005832.4
Ac005920.1
Ac006077.2
Ac006160.2
Ac006206.2
Ac006207.1
Ac006252.1
Ac006254.3
Ac006262.1
Ac006333.2
Ac006435.1
Ac006483.2
Ac006486.2
Ac006511.5
Ac007032.1
Ac007066.2
Ac007098.1
Ac007161.3
Ac007192.1
Ac007216.1
Ac007216.4
Ac007250.1
Ac007319.1
Ac007378.1
Ac007383.2
Ac007389.1
Ac007422.1
Ac007546.3
Ac007569.1
Ac007620.1
Ac007686.4
Ac007786.1
Ac007792.1
Ac007879.4
Ac007938.2
Ac007950.1
Ac008040.4
Ac008105.2
Ac008115.3
Ac008443.2
Ac008443.3
Ac008494.1
Ac008569.1
Ac008622.2
Ac008629.2
Ac008687.1
Ac008735.5
Ac008738.1
Ac008750.3
Ac008763.2
Ac008764.8
Ac008770.2
Ac008914.1
Ac009061.2
Ac009086.3
Ac009093.6
Ac009107.2
Ac009133.2
Ac009271.1
Ac009292.1
Ac009413.1
Ac009480.2
Ac009779.3
Ac009831.1
Ac009879.2
Ac009994.1
Ac010203.2
Ac010240.3
Ac010300.1
Ac010327.2
Ac010327.4
Ac010333.3
Ac010422.1
Ac010422.2
Ac010422.7
Ac010487.1
Ac010522.1
Ac010595.1
Ac010641.1
Ac010655.2
Ac010655.4
Ac010735.1
Ac010735.2
Ac010761.2
Ac010973.1
Ac010976.1
Ac011008.1
Ac011195.2
Ac011287.1
Ac011444.2
Ac011445.2
Ac011462.2
Ac011462.4
Ac011466.1
Ac011466.3
Ac011476.3
Ac011481.1
Ac011497.1
Ac011498.1
Ac011511.1
Ac011511.2
Ac011511.3
Ac011529.1
Ac011603.2
Ac011611.4
Ac011933.3
Ac012087.1
Ac012306.2
Ac012313.1
Ac012313.9
Ac012454.1
Ac012485.2
Ac012485.3
Ac012488.2
Ac012507.1
Ac012615.1
Ac012615.5
Ac012645.1
Ac012668.3
Ac012673.1
Ac012676.5
Ac013394.1
Ac013400.1
Ac013472.1
Ac013717.1
Ac013731.1
Ac015795.1
Ac015802.2
Ac015802.6
Ac015909.3
Ac015909.5
Ac015936.2
Ac015982.1
Ac016027.1
Ac016394.1
Ac016629.1
Ac016629.3
Ac016696.1
Ac016708.1
Ac016716.2
Ac016769.2
Ac016773.1
Ac016876.2
Ac016957.1
Ac018362.1
Ac018362.3
Ac018410.1
Ac018450.1
Ac018521.7
Ac018647.2
Ac018653.4
Ac018761.3
Ac018766.1
Ac018781.1
Ac018816.1
Ac018845.3
Ac018880.1
Ac019257.8
Ac019294.2
Ac019294.3
Ac020558.1
Ac020661.1
Ac020904.2
Ac020907.1
Ac020907.6
Ac020910.4
Ac020910.5
Ac020911.1
Ac020914.3
Ac020916.2
Ac020928.2
Ac020928.3
Ac020934.2
Ac021151.1
Ac021188.1
Ac021321.1
Ac021422.1
Ac022007.1
Ac022098.1
Ac022098.4
Ac022154.1
Ac022167.4
Ac022400.1
Ac022413.1
Ac022613.2
Ac022966.1
Ac023024.1
Ac023050.1
Ac023632.2
Ac023794.3
Ac023906.4
Ac024267.1
Ac024267.2
Ac024267.4
Ac024475.4
Ac025048.1
Ac025164.1
Ac025165.2
Ac025165.3
Ac025171.2
Ac025181.2
Ac025254.1
Ac025262.1
Ac025287.2
Ac025442.1
Ac026124.2
Ac026254.2
Ac026310.2
Ac026336.2
Ac026362.1
Ac026461.3
Ac026803.2
Ac026954.1
Ac027031.2
Ac027097.1
Ac027281.1
Ac027307.1
Ac027702.1
Ac027801.1
Ac034102.6
Ac034102.7
Ac034105.2
Ac034199.1
Ac036214.1
Ac040169.1
Ac044849.1
Ac046130.1
Ac051619.10
Ac051619.8
Ac053503.5
Ac053527.1
Ac063977.2
Ac064801.1
Ac064805.2
Ac064807.1
Ac067852.1
Ac067930.3
Ac067945.3
Ac068137.2
Ac068205.2
Ac068338.2
Ac068580.3
Ac068620.1
Ac068669.1
Ac068790.8
Ac068888.1
Ac069200.1
Ac069213.1
Ac069234.3
Ac069277.1
Ac069503.2
Ac073332.1
Ac073389.1
Ac073389.2
Ac073578.3
Ac073592.4
Ac073869.1
Ac073896.5
Ac073957.1
Ac073957.2
Ac074050.1
Ac074091.1
Ac074117.1
Ac074143.1
Ac074212.1
Ac076966.1
Ac078845.1
Ac078962.4
Ac079305.1
Ac079466.1
Ac079807.1
Ac082651.1
Ac082651.4
Ac083805.2
Ac083805.3
Ac083843.2
Ac083949.1
Ac084018.1
Ac084082.1
Ac084125.1
Ac084262.1
Ac084262.2
Ac084337.2
Ac084871.2
Ac087071.1
Ac087190.2
Ac087289.1
Ac087457.1
Ac087521.3
Ac087741.3
Ac087752.3
Ac089999.1
Ac090142.3
Ac090360.1
Ac090527.3
Ac090589.1
Ac090607.5
Ac091153.4
Ac091180.2
Ac091212.1
Ac091390.4
Ac091564.3
Ac091564.6
Ac091729.3
Ac091959.1
Ac091959.3
Ac091982.2
Ac092053.2
Ac092053.3
Ac092070.1
Ac092070.2
Ac092117.1
Ac092117.2
Ac092118.1
Ac092123.1
Ac092171.4
Ac092171.5
Ac092287.1
Ac092296.3
Ac092338.3
Ac092384.2
Ac092473.1
Ac092587.1
Ac092821.3
Ac093107.2
Ac093151.1
Ac093157.1
Ac093249.2
Ac093249.4
Ac093323.3
Ac093484.3
Ac093484.4
Ac093525.1
Ac093663.2
Ac093700.1
Ac093734.1
Ac093752.1
Ac093752.2
Ac093827.4
Ac096540.1
Ac096637.2
Ac096649.1
Ac096734.2
Ac096887.1
Ac096887.2
Ac097105.1
Ac097460.1
Ac097512.1
Ac097634.1
Ac097641.2
Ac097658.1
Ac098828.2
Ac098934.1
Ac098934.4
Ac099066.2
Ac099329.1
Ac099343.3
Ac099518.3
Ac099522.2
Ac099782.2
Ac099795.1
Ac099811.4
Ac100775.1
Ac100791.2
Ac100793.3
Ac100793.4
Ac100801.1
Ac100810.1
Ac100830.2
Ac100835.2
Ac102953.2
Ac103810.1
Ac104170.1
Ac104532.1
Ac104581.4
Ac104653.2
Ac104662.2
Ac104958.1
Ac104984.1
Ac105020.2
Ac105020.6
Ac105219.2
Ac105227.1
Ac105275.1
Ac105935.1
Ac106028.2
Ac106038.1
Ac107032.2
Ac107294.1
Ac107398.4
Ac107982.2
Ac108448.3
Ac108471.2
Ac108676.1
Ac108866.1
Ac109460.3
Ac110079.1
Ac110285.7
Ac110749.1
Ac111186.1
Ac112220.2
Ac112225.1
Ac113143.1
Ac113208.1
Ac113382.1
Ac113430.1
Ac114271.1
Ac114291.1
Ac114488.2
Ac114776.1
Ac114956.1
Ac115676.1
Ac116021.1
Ac116407.1
Ac117503.2
Ac119800.1
Ac121334.2
Ac122713.1
Ac122714.2
Ac123767.1
Ac124016.1
Ac124068.2
Ac124242.1
Ac124254.1
Ac124283.2
Ac125494.1
Ac126175.1
Ac126407.1
Ac127029.3
Ac127070.1
Ac127522.1
Ac128709.2
Ac129492.1
Ac129492.7
Ac130343.1
Ac131009.4
Ac131097.3
Ac131159.2
Ac132872.1
Ac132938.5
Ac134682.1
Ac136285.1
Ac136475.7
Ac137630.3
Ac137767.1
Ac138123.1
Ac138304.1
Ac138393.1
Ac138393.3
Ac138811.1
Ac139256.1
Ac139453.1
Ac139795.3
Ac140725.1
Ac141586.1
Ac144522.1
Ac145207.9
Ac145422.1
Ac147067.1
Ac147651.3
Ac148477.7
Ac156455.1
Ac209007.1
Ac211486.4
Ac231657.1
Ac234582.2
Ac234781.1
Ac242426.2
Ac242988.2
Ac243547.1
Ac243547.3
Ac243571.2
Ac243654.3
Ac243830.1
Ac245014.3
Ac245033.2
Ac245052.2
Ac245100.3
Ac245452.4
Ac246793.1
Acad10
Acad8
Acad9
Acadm
Acadsb
Acap3
Acat2
Ackr2
Aco2
Acox2
Acp1
Acpp
Acsm1
Acsm3
Actl6a
Actr3
Actr3c
Actr6
Acvr2a
Acvr2b
Acyp2
Ad000864.2
Ad001527.2
Adam11
Adam15
Adamts14
Adamtsl5
Adap2
Adarb1
Adgre5
Adgrg7
Adgrv1
Adipor1
Adirf
Adpgk-as1
Adrm1
Adsl
Af111167.1
Af111169.3
Af254983.2
Aff1
Afmid
Ago2
Agpat1
Agpat3
Agpat5
Agrp
Ahcyl2
Ahr
Ahrr
Ahsg
Ahsp
Aif1
Aimp1
Aipl1
Aj003147.2
Akap1
Akap10
Akap17a
Akap9
Akirin1
Akr1a1
Akr1d1
Akt2
Al008726.1
Al021068.1
Al022238.4
Al022312.1
Al022318.4
Al022319.1
Al022323.1
Al022331.1
Al022345.4
Al023803.3
Al031123.2
Al031123.3
Al031229.1
Al031282.1
Al031432.4
Al031587.1
Al031587.2
Al031590.1
Al031710.2
Al031847.1
Al033527.5
Al033528.2
Al034379.1
Al034397.3
Al034548.1
Al035071.2
Al035078.4
Al035587.1
Al049697.1
Al049712.1
Al049780.2
Al049844.1
Al049870.3
Al050327.1
Al078621.1
Al078621.3
Al078644.2
Al079342.3
Al080250.1
Al096828.3
Al109614.1
Al109767.1
Al109811.3
Al110118.2
Al110292.1
Al117329.1
Al118558.3
Al121603.2
Al121768.1
Al121772.1
Al121820.1
Al121829.2
Al121832.1
Al121936.1
Al121949.3
Al121983.1
Al121983.2
Al121990.1
Al132780.1
Al132780.2
Al132857.1
Al133227.1
Al133343.1
Al133351.1
Al133383.1
Al133410.2
Al133466.1
Al133480.1
Al133516.1
Al133520.1
Al133551.1
Al135744.1
Al136038.3
Al136040.1
Al136131.1
Al136295.1
Al136295.6
Al136301.1
Al136982.5
Al137003.1
Al137026.2
Al137782.1
Al137802.2
Al137802.3
Al138826.1
Al138900.2
Al139220.2
Al139260.1
Al139288.1
Al139353.2
Al157385.1
Al157400.2
Al157400.5
Al157786.1
Al157823.2
Al158063.1
Al158147.1
Al158151.1
Al158151.3
Al158824.1
Al159169.1
Al160254.1
Al160313.1
Al160408.2
Al160408.5
Al161729.1
Al161785.3
Al161937.1
Al162171.1
Al162231.3
Al162258.1
Al162385.1
Al162385.2
Al162431.4
Al162458.1
Al163636.2
Al353597.2
Al353648.1
Al353719.1
Al353801.3
Al354696.2
Al354980.1
Al355075.1
Al355149.1
Al355482.2
Al355490.1
Al355598.1
Al356019.1
Al356020.1
Al356441.1
Al356488.2
Al356585.10
Al356599.1
Al357078.1
Al357078.3
Al357833.1
Al358075.2
Al358472.7
Al358613.2
Al358933.1
Al359555.3
Al359555.4
Al359643.2
Al359711.2
Al359878.1
Al359878.2
Al365205.1
Al365226.2
Al390719.1
Al390955.2
Al391069.1
Al391069.2
Al391121.1
Al391244.2
Al391832.2
Al391832.3
Al391839.1
Al391839.2
Al442663.1
Al445363.3
Al445471.2
Al445933.1
Al450309.1
Al450468.2
Al451085.1
Al451085.2
Al451165.1
Al512328.1
Al513122.2
Al513124.1
Al513165.1
Al513217.1
Al583722.4
Al589765.4
Al590068.1
Al590385.1
Al590432.1
Al590708.1
Al591806.3
Al591845.1
Al591926.6
Al592045.1
Al592431.2
Al593851.1
Al596223.1
Al606760.1
Al627422.2
Al645728.1
Al645922.1
Al646090.2
Al662899.2
Al669831.5
Al670729.1
Al691442.1
Al732314.6
Aldh16a1
Aldh5a1
Aldh7a1
Alg1
Alg10
Alg10b
Alg3
Alkbh3
Alms1
Amd1
Amdhd2
Amn
Ampd2
Ampd3
Ang
Angptl6
Ank1
Ankdd1b
Ankrd12
Ankrd13a
Ankrd37
Ankrd42
Ankrd46
Ankrd49
Ankrd53
Anks1a
Ankzf1
Anxa13
Ap000238.1
Ap000255.1
Ap000265.1
Ap000424.1
Ap000442.1
Ap000442.2
Ap000646.1
Ap000662.1
Ap000695.1
Ap000721.1
Ap000777.3
Ap000812.5
Ap000893.1
Ap000894.4
Ap000936.1
Ap001011.1
Ap001062.2
Ap001107.4
Ap001107.7
Ap001160.1
Ap001160.2
Ap001267.4
Ap001267.5
Ap001273.2
Ap001324.3
Ap001330.3
Ap001357.2
Ap001362.2
Ap001412.1
Ap001432.1
Ap001453.1
Ap001453.2
Ap001453.4
Ap001468.1
Ap001471.1
Ap001486.1
Ap001528.1
Ap001646.3
Ap001830.1
Ap001931.1
Ap001962.1
Ap002008.2
Ap002373.1
Ap002381.2
Ap002387.2
Ap002478.1
Ap002812.4
Ap002852.1
Ap002884.1
Ap002884.3
Ap002990.1
Ap003028.1
Ap003032.2
Ap003068.4
Ap003071.4
Ap003385.1
Ap003396.1
Ap003465.1
Ap003721.4
Ap005263.1
Ap005328.1
Ap006216.1
Ap1m1
Ap1m2
Ap2a1
Ap2b1
Ap2m1
Ap3b2
Ap3s1
Ap4e1
Ap4m1
Ap5s1
Ap5z1
Apaf1
Apc
Apc2
Apex1
Aplf
Apobec3c
Apoc1
Apol4
Apold1
Apool
Aqp1
Aqp10
Araf
Arhgap11a
Arhgap11b
Arhgap23
Arhgap25
Arhgap30
Arhgap39
Arhgap4
Arhgap42
Arhgap45
Arhgef1
Arhgef12
Arhgef2
Arhgef28
Arhgef39
Arhgef5
Arhgef7
Arid1a
Arid1b
Arid3a
Arid5b
Arih1
Arih2
Arl14epl
Arl4a
Arl6ip5
Arl6ip6
Armc5
Armc6
Armc7
Armh1
Armt1
Arpc1a
Arpc1b
Arpc2
Arpc4
Arpc4-ttll3
Arpc5l
Arrb2
Arrdc2
Arrdc3-as1
Arsk
Art3
Asah1
Asb1
Ascc2
Asdurf
Asf1a
Asgr1
Asic4
Asna1
Asnsd1
Aspscr1
Atad3a
Atad3b
Atf3
Atf7ip
Atg10
Atg101
Atg12
Atg16l1
Atg16l2
Atg4a
Atg4b
Atg5
Atg7
Atg9a
Atg9b
Atic
Atl1
Atm
Atn1
Atp11a
Atp1b3
Atp23
Atp2b4
Atp4a
Atp5f1b
Atp5mc1
Atp5mg
Atp6ap1l
Atp6v0b
Atp6v0c
Atp6v0cp3
Atp6v0e1
Atp6v1f
Atp6v1g1
Atp6v1g2-ddx39b
Atp9a
Atp9b
Atpaf2
Atr
Atraid
Atrip
Atxn1l
Avl9
B2m
B4galt1-as1
Bag4
Bage2
Bahcc1
Baiap2
Baiap3
Banf1
Barhl1
Bax
Bbof1
Bbs4
Bbs7
Bbs9
Bbx
Bcap29
Bcar1
Bcar4
Bcas3
Bccip
Bcdin3d-as1
Bckdha
Bckdk
Bcl2l11
Bcl2l12
Bcl2l13
Bcl2l2
Bcl2l2-pabpn1
Bcl3
Bcl9
Bcorl1
Bcr
Bcyrn1
Bdp1
Bex4
Bfar
Bglt3
Bhlhb9
Bicral
Birc6
Bloc1s1
Bloc1s3
Blvrb
Blzf1
Bmf
Bmp2k
Bmpr1a
Bms1p1
Bms1p4
Bnip1
Bnip3l
Bola2p1
Borcs7
Borcs7-asmt
Borcs8-mef2b
Bpgm
Bphl
Bptf
Brca2
Bri3
Brox
Brpf1
Brsk1
Brwd1
Brwd1-as1
Brwd1-as2
Bsg
Btbd19
Btbd8
Btd
Btf3
Btf3p9
Btk
Btn3a2
Btn3a3
Bub1b
Bub3
Bud23
Bud31
Bx293535.1
Bx890604.2
Bysl
Bzw1
Bzw2
C10orf95
C11orf1
C11orf54
C11orf58
C11orf74
C12orf10
C12orf57
C12orf65
C13orf42
C14orf28
C15orf39
C15orf41
C15orf53
C15orf65
C16orf45
C16orf46
C16orf72
C17orf49
C17orf51
C17orf64
C17orf80
C18orf21
C18orf32
C18orf54
C19orf53
C19orf66
C19orf67
C19orf81
C19orf85
C1orf105
C1orf109
C1orf54
C1qtnf9b
C2
C21orf62-as1
C22orf46
C2cd2l
C2cd4d
C2orf49
C2orf50
C2orf74
C2orf88
C3
C3orf38
C4orf47
C5ar2
C5orf22
C5orf30
C5orf51
C5orf56
C6orf120
C6orf48
C6orf89
C6orf99
C8g
C8orf33
C8orf44
C8orf89
C9orf139
C9orf16
C9orf163
C9orf43
Ca11
Ca13
Ca5bp1
Cab39
Cabin1
Cables1
Cactin-as1
Cacybp
Cad
Calcoco2
Cald1
Calm3
Calml5
Camk2g
Camta1
Camta2
Capn10
Capn13
Carf
Casc3
Cask
Caskin2
Casp10
Casp3
Casp5
Casp8
Casp8ap2
Cass4
Castor2
Castor3
Catsperd
Catsperg
Cbfb
Cbl
Cblif
Cbll1
Cbx4
Cbx5
Cbx7
Cby1
Ccar2
Ccdc103
Ccdc107
Ccdc115
Ccdc125
Ccdc130
Ccdc13-as1
Ccdc142
Ccdc146
Ccdc159
Ccdc171
Ccdc174
Ccdc192
Ccdc194
Ccdc28a
Ccdc30
Ccdc39
Ccdc57
Ccdc66
Ccdc77
Ccdc84
Ccdc85b
Ccdc86
Ccdc88b
Ccdc88c
Ccdc9
Ccdc91
Ccdc9b
Ccl16
Ccl20
Ccm2
Ccn1
Ccnb2
Ccnb3
Ccndbp1
Ccne1
Ccng2
Ccnk
Ccnt2
Ccnyl1
Ccr10
Ccser2
Cct2
Cct3
Cct5
Cct7
Cct7p2
Ccz1
Ccz1b
Cd209
Cd274
Cd37
Cd3d
Cd3eap
Cd46p1
Cd5
Cd55
Cd68
Cd84
Cd99p1
Cdadc1
Cdc123
Cdc14a
Cdc16
Cdc37l1
Cdc37l1-dt
Cdc40
Cdc42
Cdc42ep1
Cdc42ep4
Cdc45
Cdca4p2
Cdca7
Cdca8
Cdh15
Cdhr3
Cdhr4
Cdiptosp
Cdk12
Cdk13
Cdk16
Cdk7
Cdkal1
Cdkn2aip
Cdkn2c
Cdkn2d
Cdt1
Cdv3
Ceacamp3
Cecr2
Cela1
Cela2a
Celsr2
Cenpbd1p1
Cenpf
Cenpn
Cenpp
Cenpt
Cenpw
Cep126
Cep135
Cep164
Cep250
Cep350
Cep44
Cep57
Cep63
Cep68
Cep95
Cept1
Cercam
Cerna3
Cers6-as1
Cfap161
Cfap221
Cfap54
Cfap61
Cfap69
Cfap70
Cfap77
Cfap97d2
Cfap99
Cfb
Cfl1p5
Cfl1p8
Cflar
Cgb3
Chaf1a
Champ1
Chchd5
Chchd7
Chd2
Chd4
Chd8
Chd9
Chmp1b
Chmp1b-as1
Chmp4bp1
Chmp5
Chpf2
Chpt1
Chrna5
Chst11
Chst12
Churc1
Churc1-fntb
Ciao1
Ciao3
Cic
Ciita
Cisd2
Cisd3
Ckap2
Cks1b
Clca3p
Clcn6
Clcnkb
Cldnd2
Clec16a
Clec4f
Clic4
Clk2
Clk3
Cln3
Cln5
Cln8
Clp1
Clptm1
Clta
Cltc
Clu
Cluap1
Clul1
Cmbl
Cmc1
Cmip
Cmpk1
Cmpk2
Cmss1
Cmtr1
Cnbd2
Cndp2
Cngb3
Cnih3
Cnn1
Cnnm2
Cnnm3
Cnot10
Cnot2
Cnot3
Cnot6
Cnpy4
Cnst
Cntd1
Cntnap1
Cntrob
Coa6
Coasy
Cobll1
Cog2
Cog3
Col13a1
Col20a1
Colgalt1
Commd3
Commd3-bmi1
Commd4
Copg1
Cops4
Cops5
Cops7b
Cops8
Copz1
Coq10a
Coq10b
Coq4
Coq8a
Coro1b
Cox10
Cox4i1
Cox6cp2
Cox7c
Cpb2
Cpb2-as1
Cpe
Cpeb2
Cpeb4
Cpsf2
Cpsf3
Cpsf4
Cpt1c
Cr1l
Cr382287.2
Cradd
Cramp1
Creb3l4
Crebl2
Crebrf
Crem
Crim1
Cript
Crlf1
Crocc
Croccp4
Crtc2
Cry2
Csag4
Csde1
Csf1r
Csf2ra
Csf3r
Csnk1d
Csnk1g3
Csnk2b
Cspp1
Cst3
Cstf3-dt
Ct45a1
Ctc1
Ctdnep1
Ctdp1
Ctdsp1
Ctdspl
Ctdspl2
Ctf2p
Cth
Ctnna2
Ctnnbl1
Ctnnd1
Ctns
Ctr9
Ctsa
Ctsh
Ctsl
Cttn
Ctu2
Cu104787.1
Cul4a
Cul5
Cuta
Cutc
Cux1
Cwc25
Cwc27
Cxcl1
Cxcl8
Cxorf40a
Cyb5d1
Cyhr1
Cyp1b1-as1
Cyp26a1
Cyp2t1p
Cyp3a5
Cyp46a1
Cyp4f12
Cyp4f3
Cyp4f62p
Cyp51a1-as1
Cyp8b1
Cyth2
Cytor
Dact3-as1
Dap3
Dapk1-it1
Dars2
Daxx
Dazap1
Dazap2
Dbf4
Dcaf10
Dcaf11
Dcaf13
Dcaf4
Dcp2
Dctn5
Dctn6
Dcun1d4
Ddb1
Ddias
Ddr1
Ddx10
Ddx11l5
Ddx17
Ddx18
Ddx19a
Ddx20
Ddx21
Ddx27
Ddx39b-as1
Ddx3x
Ddx42
Ddx46
Ddx49
Ddx5
Ddx50
Deaf1
Dedd
Dedd2
Dennd2c
Dennd6a-dt
Depdc5
Deptor
Dgat2
Dgat2l7p
Dgka
Dglucy
Dhdds
Dhrs11
Dhrs2
Dhrs7b
Dhtkd1
Dhx35
Dhx38
Dhx40
Dhx8
Dio1
Dio3os
Dipk1a
Dipk2a
Diras3
Disc1fp1
Disp3
Dixdc1
Dkc1
Dlat
Dleu1
Dlgap1
Dlst
Dm1-as
Dmac2
Dmac2l
Dmap1
Dmbx1
Dmc1
Dmpk
Dmtf1
Dnaaf1
Dnaaf3
Dnaaf5
Dnah17
Dnah8
Dnai1
Dnajb11
Dnajb2
Dnajb4
Dnajb6
Dnajb9
Dnajc12
Dnajc16
Dnajc24
Dnajc25
Dnajc25-gng10
Dnajc4
Dnhd1
Dnm1
Dnm2
Dnmt3b
Dnttip1
Dock11
Dok4
Dop1a
Dop1b
Dot1l
Dpagt1
Dph1
Dph2
Dph6-dt
Dph7
Dpy19l2p3
Dpy19l3
Dpy19l4
Dram1
Drc3
Drc7
Drg2
Drosha
Dscr8
Dsg1-as1
Dtl
Dtwd1
Duox2
Dus2
Dus4l
Dusp14
Dusp22
Dusp8p5
Dut
Dux4l37
Dync1i2
Dynll1
Dynlrb2
Dyrk1a
Dyrk2
Dyrk4
Dzip3
E2f4
Ebag9
Ebln3p
Ecd
Ece1
Echdc2
Ecm1
Ect2
Edrf1
Eed
Eef1a1p25
Eef1akmt3
Eef1akmt4
Eef1akmt4-ece2
Eepd1
Efcab12
Efcab7
Efhc1
Efna1
Efna4
Egln2
Ehbp1
Ehd1
Ehmt1
Ei24
Eid1
Eif1
Eif1ay
Eif1p3
Eif2a
Eif2ak3-dt
Eif2ak4
Eif2b5
Eif2s1
Eif2s2p5
Eif2s3
Eif3b
Eif3f
Eif3i
Eif3k
Eif3m
Eif4a1
Eif4b
Eif4e2
Eif4ep2
Eif4g1
Eif5a
Elavl3
Elk3
Ell
Elmo2
Elmsan1
Eln-as1
Elovl6
Elp2
Elp3
Elp5
Elp6
Emc2
Emc3-as1
Emc4
Eme1
Emg1
Eml2
Eml6
Emp3
Enam
Endou
Eno2
Enpp7p2
Ep400p1
Epb41
Epb41l1
Epb41l4a
Epb41l4a-as1
Epc2
Epcam
Ephb4
Epn1
Eps15l1
Eps8l2
Erbb2
Erbb3
Ercc1
Ercc2
Ercc5
Ercc6l2
Erg28
Eri1
Erlec1
Erlin2
Erp29
Ervk3-1
Esco2
Espnl
Esyt1
Etf1
Etfdh
Etnk1
Ets2
Etv1
Etv2
Etv4
Etv6
Evi5l
Evl
Evpl
Ewsr1
Exd2
Exo1
Exoc1
Exoc3l4
Exosc2
Exosc7
Extl3
Eya2
Ezh1
F10
F11
F11r
F2rl3
F7
Faah2
Faahp1
Faap20
Fabp5p3
Fads1
Fads2
Fah
Fahd1
Fam107b
Fam110a
Fam111a
Fam118a
Fam118b
Fam120b
Fam122a
Fam122c
Fam129c
Fam13a
Fam160b2
Fam169b
Fam174b
Fam178b
Fam183a
Fam187a
Fam193a
Fam206a
Fam20b
Fam214b
Fam217b
Fam228b
Fam229b
Fam234a
Fam234b
Fam25g
Fam32a
Fam43a
Fam45a
Fam53c
Fam72a
Fam76a
Fam83a
Fam86jp
Fam89b
Fan1
Fancd2
Fanci
Fancm
Fars2
Fastk
Fbl
Fbln2
Fbn3
Fbp2p1
Fbrs
Fbxl16
Fbxl19
Fbxl3
Fbxl8
Fbxo16
Fbxo22
Fbxo24
Fbxo25
Fbxo28
Fbxo32
Fbxo36
Fbxo38
Fbxo45
Fbxw8
Fcf1
Fcf1p4
Fcgr2a
Fcgr2c
Fcgr3a
Fcgr3b
Fcho1
Fcho2
Fcrlb
Fdft1
Fem1b
Fen1
Fez1
Fgd4
Fgf11
Fgf21
Fgf22
Fgfr1op
Fgfrl1
Fig4
Filip1l
Fiz1
Fkrp
Flad1
Flg-as1
Flnb
Flt3lg
Flt4
Flywch1
Fmc1
Fmc1-luc7l2
Fmnl3
Fmr1
Fndc3a
Fndc3b
Fntb
Fo393401.1
Fo704657.1
Focad
Focad-as1
Fos
Fosl2
Foxd3
Foxk1
Foxk2
Foxl2nb
Foxo4
Foxp1
Foxp4
Foxred1
Fpgt
Fpgt-tnni3k
Frat1
Frg1
Frg1bp
Frg1dp
Frg1hp
Frg2kp
Frmd5
Frmd6
Fry
Fsd1
Fstl3
Ftcd
Fto
Ftx
Fubp3
Fundc2
Fus
Fut2
Fxnp2
Fxr1
Fyttd1
Fzd9
Fzr1
G2e3
G3bp1
G6pc
G6pc3
Gab1
Gabarapl1
Gabarapl2
Gabbr1
Gabpa
Gabpb1-as1
Gabpb2
Gale
Galk2
Galm
Galnt10
Galnt12
Galt
Gan
Ganc
Gapdhp73
Gapvd1
Gar1
Gars
Gars-dt
Gas6-as1
Gatad2a
Gatc
Gbgt1
Gca
Gcdh
Gchfr
Gcnt3
Gdf11
Gdf15
Gdpd1
Gdpgp1
Gemin6
Get4
Gfi1b
Gfm1
Gfy
Gga1
Ggnbp2
Ggps1
Ggt1
Ggt6
Gh1
Gid4
Gigyf2
Gins3
Gipc2
Gipr
Gja9
Glb1
Glb1l2
Gli1
Gli3
Glipr1l2
Glod5
Glra1
Glrx5
Gls2
Glt8d1
Glud1p3
Gm2a
Gmcl1
Gnai2
Gnb2
Gnb5
Gne
Gngt1
Gnl3
Gnl3l
Gnly
Gnptg
Golga1
Golga5p1
Golt1b
Gorab
Gosr1
Got1
Gpalpp1
Gpat4
Gpatch11
Gpc2
Gpi
Gpn1
Gpr108
Gpr137c
Gpr146
Gpr158
Gpr35
Gpr55
Gpr89a
Gpr89b
Gprc5d-as1
Gpsm3
Gpt
Gpx2
Gpx4
Grap2
Grb7
Greb1
Grhpr
Grik4
Grin2b
Grina
Grk4
Grk5
Grk5-it1
Grk6
Grm7
Grn
Grpel2
Grwd1
Gsdmd
Gse1
Gskip
Gsn-as1
Gsta7p
Gstcd
Gsto1
Gsto2
Gtf2e2
Gtf2h1
Gtf2h3
Gtf2h4
Gtf2ip13
Gtf2ip4
Gtpbp1
Gtpbp10
Gtpbp3
Gtpbp4
Gtpbp8
Gucy2ep
Guf1
Guk1
Gusbp1
Gxylt2
Gypc
Gzf1
H1f0
H1fx-as1
H2afx
H2afy
Hadh
Haghl
Hal
Hba1
Hbp1
Hcg11
Hcg27
Hcst
Hdac1
Hdac10
Hdac11-as1
Hdac2-as2
Hdac3
Hdac4-as1
Hdac5
Hdac6
Hdgf
Hdgfl2
Hdgfl3
Heatr5b
Helb
Helz
Heph
Herc2p2
Herc3
Herpud1
Hes1
Hes7
Hexa
Hexa-as1
Hexd-it1
Hexim1
Hexim2
Hgsnat
Hhla3
Hid1
Hif1a
Hif1a-as2
Hif1an
Hilpda
Hils1
Hinfp
Hip1r
Hipk1
Hipk3
Hist1h2ac
Hist1h2ae
Hist1h2ak
Hist1h2bc
Hist1h2bf
Hist1h2bn
Hist1h4c
Hist1h4j
Hist1h4k
Hist2h3c
Hist2h3d
Hist3h2bb
Hivep1
Hlx
Hm13
Hmbox1
Hmg20a
Hmgb2
Hmgcl
Hmgcr
Hmgn2
Hmgxb4
Hmox2
Hnf1a
Hnrnpll
Hnrnpul1
Hormad1
Hoxb3
Hoxb-as2
Hoxb-as3
Hoxb-as4
Hoxc5
Hpca
Hpcal1
Hpn
Hps6
Hrc
Hrh1
Hs2st1
Hsf1
Hsf2bp
Hsp90b1
Hspa1a
Hspa4l
Hspe1
Hspe1-mob4
Htatip2
Htatsf1
Htd2
Htr4
Htr5a
Htr5a-as1
Hyal3
Hypk
Icam1
Icam3
Icam5
Ice1
Id1
Id2
Id2-as1
Ier2
Ier5
Ifi30
Ifitm4p
Ifitm5
Ifnl4
Ifrd1
Ift122
Ift52
Ift74
Ift81
Igf1r
Igf2bp2
Igflr1
Ighmbp2
Ighv1or21-1
Iglv10-54
Ik
Ikbkb
Ikzf4
Il13ra1
Il18rap
Il1b
Il23a
Il23r
Il2rb
Il34
Il36rn
Il37
Il6st
Ilf3
Ilk
Imp3
Imp4
Impa2
Impdh1p3
Inafm1
Inava
Inf2
Ing3
Ing5
Ino80b
Ino80b-wbp1
Ino80c
Ino80e
Insig2
Ints1
Ints2
Ints5
Ints6-as1
Intu
Ipcef1
Ipo11
Ipo13
Iqca1-as1
Iqcd
Iqch
Iqch-as1
Iqgap1
Iqgap2
Iqsec1
Iqsec2
Ireb2
Irf2
Irf2bp2
Irf6
Irs3p
Irx5
Iscu
Isg15
Isg20
Isl2
Islr
Islr2
Isoc2
Ist1
Isyna1
Itfg2
Itgam
Itgb1
Itgb1-dt
Itgb5
Itgb8
Itk
Itln2
Itm2b
Itpk1-as1
Itpr1
Itpripl2
Jarid2
Jchain
Jkamp
Jmjd8
Jpx
Kalrn
Kank3
Kansl1-as1
Kat14
Kat5
Kat6a
Kat6b
Kat8
Kazn
Kcnab1
Kcnab2
Kcnc1
Kcnip2-as1
Kcnj11
Kcnk1
Kcnk15-as1
Kcp
Kctd14
Kctd2
Kctd21-as1
Kctd5
Kdm2a
Kdm3a
Kdm4b
Kdm4c
Kdm5c
Kdm6a
Kdm6b
Kdm7a-dt
Khdrbs1
Kiaa0355
Kiaa0586
Kiaa1109
Kiaa1324
Kiaa1671
Kiaa1841
Kiaa2026
Kif15
Kif1bp
Kif20a
Kif20b
Kif22
Kif2a
Kif5a
Kifc1
Kiz
Klc1
Klc2
Klc4
Klf13
Klf16
Klf2
Klf2p2
Klf5
Klf6
Klhdc10
Klhdc2
Klhdc3
Klhdc9
Klhl17
Klhl18
Klhl20
Klhl23
Klhl24
Klhl28
Klhl31
Klhl36
Klhl40
Klhl5
Klhl7
Klk11
Klk15
Klk2
Klk9
Klrg2
Kmt2a
Kmt5c
Knl1
Knop1p4
Knstrn
Kpna2
Kptn
Krt18
Krt8
Krt8p42
Krtap4-1
Krtap5-11
Krtap5-14p
Krtap5-4
Ksr1
Ktn1
Lactb
Lactb2-as1
Lamb2
Lamtor2
Lamtor4
Lamtor5-as1
Lancl2
Lap3
Large1
Larp1
Larp4
Larp7
Lars2
Lck
Lcmt1
Lcnl1
Ldha
Ldlr
Lef1-as1
Lemd3
Lgals4
Lgals8
Lgmn
Lhcgr
Lhfpl2
Lhpp
Lias
Lig3
Lilrb3
Lim2
Limd1
Lims1
Lin37
Lin52
Linc00106
Linc00167
Linc00173
Linc00200
Linc00240
Linc00315
Linc00324
Linc00332
Linc00337
Linc00426
Linc00431
Linc00475
Linc00479
Linc00511
Linc00523
Linc00552
Linc00607
Linc00639
Linc00649
Linc00653
Linc00667
Linc00677
Linc00685
Linc00853
Linc00870
Linc00877
Linc00884
Linc00894
Linc00910
Linc00921
Linc00933
Linc00957
Linc01088
Linc01089
Linc01118
Linc01119
Linc01126
Linc01127
Linc01128
Linc01132
Linc01146
Linc01169
Linc01191
Linc01220
Linc01270
Linc01276
Linc01300
Linc01304
Linc01305
Linc01342
Linc01353
Linc01356
Linc01366
Linc01436
Linc01476
Linc01521
Linc01560
Linc01569
Linc01578
Linc01607
Linc01620
Linc01659
Linc01666
Linc01672
Linc01694
Linc01715
Linc01749
Linc01825
Linc01881
Linc01948
Linc01952
Linc01970
Linc01976
Linc01977
Linc02001
Linc02018
Linc02062
Linc02071
Linc02109
Linc02111
Linc02156
Linc02163
Linc02182
Linc02235
Linc02243
Linc02362
Linc02365
Linc02366
Linc02372
Linc02387
Linc02394
Linc02428
Linc02506
Linc02513
Linc02569
Linc02577
Linc02579
Linc02585
Linc02616
Linc-pint
Lipe-as1
Lipt1
Lix1l-as1
Lmbrd2
Lmf1
Lmna
Lmnb2
Lmo4
Lmo7dn-it1
Lmod1
Lnpk
Lonp2
Lpar5
Lrch4
Lrig1
Lrmp
Lrp10
Lrp3
Lrp4-as1
Lrr1
Lrrc27
Lrrc34p2
Lrrc37b
Lrrc59
Lrrc61
Lrrc63
Lrtomt
Lsm14a
Lsp1p2
Lsr
Lss
Ltbp1
Ltbp4
Luc7l2
Lucat1
Lxn
Lyl1
Lyn
Lypd3
Lypla2
Lyrm1
Lyrm7
Lyz
Madd
Maea
Maf1
Maff
Mafg-dt
Mafk
Magea12
Magea8
Maged1
Magel2
Magix
Mak16
Malsu1
Mamdc4
Man1a2
Man1b1
Man2a2
Manbal
Maneal
Maoa
Map1a
Map1s
Map2k1
Map2k3
Map2k7
Map3k10
Map3k13
Map3k14-as1
Map3k8
Map4k2
Map4k4
Map7d1
Mapk12
Mapk14
Mapk6
Mapk8ip1
Mapkapk5
March6
Mark2
Mark3
Mars
Mast4
Mastl
Mat2a
Matn2
Mau2
Maz
Mbd5
Mbd6
Mbnl1
Mbnl2
Mbtps2
Mccc2
Mcfd2
Mcm2
Mcm4
Mcm8
Mcoln1
Mcrip2
Mcts2p
Mcub
Mdga1
Mdk
Mdm2
Mdm4
Mdp1
Mecom
Mecp2
Med1
Med11
Med15
Med17
Med25
Med28
Med30
Mef2c
Megf8
Meig1
Meiob
Meis1
Meis3
Meltf
Mepce
Mest
Met
Metap1d
Metap2
Mettl15
Mettl25
Mettl6
Mettl7b
Mettl9
Mex3b
Mfsd1
Mfsd12
Mfsd14b
Mfsd4b
Mfsd5
Mfsd6
Mgrn1
Mia2
Mia3
Miat
Mical2
Micos10
Micos10-nbl1
Mid1ip1
Mid1ip1-as1
Midn
Mief1
Mier1
Mif4gd
Miga2
Mincr
Mindy2
Miox
Mir101-2
Mir1204
Mir1257
Mir1273c
Mir1281
Mir1282
Mir1292
Mir1302-10
Mir142
Mir144
Mir145
Mir1538
Mir17hg
Mir194-2hg
Mir196a1
Mir199b
Mir2110
Mir29b2chg
Mir3124
Mir3154
Mir3175
Mir3178
Mir3188
Mir3189
Mir3193
Mir335
Mir3610
Mir3652
Mir3655
Mir3681hg
Mir379
Mir3917
Mir3918
Mir3939
Mir3945hg
Mir425
Mir4258
Mir4276
Mir4422hg
Mir4434
Mir4442
Mir4448
Mir4466
Mir451a
Mir451b
Mir4521
Mir4523
Mir4638
Mir4645
Mir4651
Mir4665
Mir4687
Mir4727
Mir4729
Mir4732
Mir4757
Mir4781
Mir484
Mir497hg
Mir5001
Mir5091
Mir5093
Mir544b
Mir548aw
Mir548b
Mir6070
Mir6125
Mir615
Mir638
Mir647
Mir648
Mir6516
Mir658
Mir6721
Mir6732
Mir6743
Mir6787
Mir6795
Mir6815
Mir6821
Mir6825
Mir6833
Mir6834
Mir6890
Mir7-3
Mir7-3hg
Mir7845
Mir8072
Mir942
Mkln1
Mkrn3
Mlana
Mlec
Mllt11
Mllt6
Mlph
Mlst8
Mlxipl
Mmachc
Mmp24os
Mnt
Mocs3
Mon1b
Morn2
Morn5
Mospd3
Mpdu1
Mphosph10
Mprip
Mpst
Mrfap1
Mrm3
Mrpl1
Mrpl18
Mrpl19
Mrpl2
Mrpl20
Mrpl30
Mrpl34
Mrpl37
Mrpl4
Mrpl42
Mrpl45
Mrpl49
Mrpl54
Mrps11
Mrps17p1
Mrps18b
Mrps18cp4
Mrps2
Mrps21
Mrps22
Mrps7
Mrrf
Mrto4
Mrvi1-as1
Ms4a18
Msh2
Msl1
Msl3
Msrb3
Msto1
Mt1p1
Mt2a
Mta2
Mtatp8p2
Mtbp
Mtcl1
Mtf2
Mtfp1
Mtfr1l
Mtfr2
Mtg2
Mthfr
Mtmr12
Mtmr14
Mtmr3
Mtmr9
Mtnd4lp26
Mto1
Mtr
Mtrf1lp2
Mttp
Mtx1
Mus81
Mvb12a
Mvb12b
Mvd
Mvk
Mvp
Mxd1
Mxi1
Myadm
Myc
Mycbp2-as1
Mycl
Myh11
Myh9
Myl12a
Myl12b
Myl6p1
Mylk-as1
Mylpf
Myo9b
Myom2
Myt1
Mzt2b
N4bp2
NA
Naa10
Naa40
Naa60
Nab1
Nab2
Nabp2
Nadk
Naglu
Napa
Napepld
Napsa
Napsb
Narf
Nat10
Naxd
Nbdy
Nbl1
Nbpf1
Nbpf12
Nbpf18p
Nbpf3
Nbr1
Nbr2
Ncan
Ncapd2
Ncapg
Ncaph2
Ncbp1
Nck1-dt
Nckap1l
Ncoa2
Ncoa7
Ncor1
Ncr1
Ndc80
Nde1
Ndor1
Ndrg1
Ndrg4
Ndufa5
Ndufaf3
Ndufaf4p1
Ndufaf4p4
Ndufaf5
Ndufaf6
Ndufaf8
Ndufb10p1
Ndufb2
Ndufb3
Ndufb5
Ndufb9
Ndufc1
Ndufc2-kctd14
Ndufs2
Ndufs3
Ndufs4
Ndufs6
Ndufs7
Ndufv1
Ndufv2
Ndufv2-as1
Ndufv3
Neat1
Necab2
Necap1
Nectin2
Nectin3
Nectin4
Nedd1
Nedd4l
Nedd8
Nedd8-mdp1
Nek7
Net1
Neu4
Neurl1
Neurl4
Nf1
Nfat5
Nfatc2ip
Nfatc3
Nfe4
Nfia
Nfix
Nfkb1
Nfkb2
Nfkbib
Nfkbie
Nfx1
Nfyc
Nif3l1
Nip7
Nip7p1
Nipal3
Nipbl
Nipsnap1
Nkapd1
Nkiras2
Nlgn2
Nlk
Nlrp11
Nmb
Nme1
Nme1-nme2
Nme2
Nmral1
Nmt1
Nnmt
Noc4l
Noct
Nol11
Nol12
Nol4l
Nol7
Nolc1
Nop14-as1
Nop2
Nop53
Nop56
Nop58
Nop9
Nos2
Notch3
Notch4
Npas4
Npc1
Npl
Npm1
Nprl3
Npw
Nr1d2
Nr1h2
Nr1h3
Nr2c2
Nr2f1
Nr2f2
Nr4a1
Nr4a3
Nrbf2
Nrbp1
Nrsn2
Nrxn2
Nsa2
Nsd3
Nsmaf
Nsmce1
Nsmce2
Nsun4
Nsun6
Ntmt1
Nub1
Nubp2
Nubpl
Nucb1
Nucb2
Nudc
Nudt2
Nudt7
Nuf2
Nup107
Nup188
Nup214
Nup50
Nupl2
Nutf2
Nutm1
Nutm2a-as1
Nxt2
Oasl
Oaz3
Ociad1
Ocrl
Odc1-dt
Odf2
Ogdh
Ogfod1
Ogfod2
Ogfr
Ogt
Ola1
Olmalinc
Oosp1p2
Opa1
Opa3
Opn4
Optn
Or11g1p
Or2f1
Or2x1p
Or4k5
Or51a9p
Or7e16p
Orai1
Orc6
Ormdl3
Os9
Osbpl2
Osbpl8
Osbpl9
Oser1-dt
Osr2
Ostc
Otud1
Otulin
Ovgp1
Ovol2
Oxnad1
Oxr1
P2rx7
P3h3
Pabpn1
Pacrg
Pacrgl
Pacsin2
Pacsin3
Paics
Paip2
Pan3
Panx2
Papolg
Papss1
Paqr7
Park7
Parp1
Parp10
Parp11
Parp2
Parp3
Paupar
Pax8
Pax8-as1
Paxip1-as1
Pbx2
Pcat6
Pcbd2
Pcbp2
Pced1b
Pcgf3
Pcgf5
Pck1
Pcm1
Pcmtd2
Pcnp
Pcnt
Pcnx4
Pcoth
Pcp2
Pcsk6
Pcsk6-as1
Pcyox1l
Pdcd11
Pdcd4
Pdcd6
Pdcd6ipp2
Pde12
Pde4dip
Pde8a
Pdha1
Pdia3
Pdia3p1
Pdik1l
Pdk2
Pdlim4
Pdlim7
Pdpr
Pdxdc1
Pdxk
Pdzph1p
Pecam1
Peli2
Per3
Pet100
Pex13
Pex26
Pex3
Pfdn4
Pfdn6
Pfkfb3
Pfkm
Pgam1p8
Pgd
Pgk1
Pglyrp4
Pgs1
Phbp3
Phf1
Phf10
Phf12
Phf13
Phf20
Phf21a
Phf23
Phf3
Phkg2
Phldb1
Phldb2
Phospho2
Phpt1
Phrf1
Phyhip
Pi4k2a
Pias1
Pias4
Pibf1
Pick1
Pigg
Pigl
Pigv
Pik3c2a
Pik3c3
Pik3ca
Pik3ip1-as1
Pik3r1
Pik3r3
Pikfyve
Pilra
Pim1
Pim2
Pin4
Pinlyp
Pip5k1c
Pipox
Pithd1
Pitpna
Pitpna-as1
Pkia
Pkib
Pknox1
Pla2g16
Pla2g2a
Pla2g4f
Pla2g6
Plagl1
Plat
Plcb1
Plcl1
Plcxd1
Plcxd2-as1
Pld3
Plec
Plekhb1
Plekhb2
Plekhg2
Plekhg4
Plin5
Plk1
Plk3
Plk5
Pls1
Plxdc1
Pmaip1
Pmf1
Pmf1-bglap
Pmm2
Pmpcb
Pnkd
Pnn
Pno1
Pnpla6
Pnrc1
Pnrc2
Poc1b-as1
Poc1b-galnt4
Pola1
Polb
Pold2
Poldip2
Pole2
Pole3
Polh
Polr1b
Polr1d
Polr2a
Polr2b
Polr2c
Polr2i
Polr2k
Polr2m
Polr3b
Polr3d
Polr3e
Pom121
Pomt2
Pop4
Pop7
Por
Pot1-as1
Pou2f3
Pou6f2
Ppan
Ppan-p2ry11
Ppargc1a
Ppef1
Ppfia3
Ppfibp2
Pphln1
Ppiap35
Ppig
Ppil6
Ppm1b
Ppm1g
Ppm1l
Ppme1
Ppp1r10
Ppp1r11
Ppp1r11p2
Ppp1r12a-as1
Ppp1r15a
Ppp1r16a
Ppp1r21
Ppp1r27
Ppp1r37
Ppp1r3e
Ppp1r3f
Ppp2r5b
Ppp2r5c
Ppp3cb
Ppp3cb-as1
Ppp6r3
Pprc1
Ppt2
Ppt2-egfl8
Ppwd1
Pqbp1
Pqlc1
Prdm1
Prdm11
Prdx4
Prelid3a
Prelid3b
Prickle4
Primpol
Prkaca
Prkca-as1
Prkcd
Prkce
Prkcg
Prkcq-as1
Prkcz-as1
Prkd2
Prkrip1
Prmt1
Prmt3
Prmt6
Prpf18
Prpf19
Prpf3
Prpf31
Prpf38a
Prpf40b
Prpf8
Prpsap2
Prr12
Prr3
Prr5
Prrc2a
Prrg2
Prss16
Prtn3
Prune1
Prxl2b
Psd4
Psmb3
Psmb4
Psmb6
Psmc1
Psmc2
Psmc3ip
Psmd1
Psmd10
Psmd11
Psmd2
Psmd3
Psmd4
Psmd9
Psme3
Psmf1
Psrc1
Pstk
Ptbp1
Ptcd2
Ptcd3
Ptdss1
Ptk2
Ptk2b
Ptk7
Ptma
Ptms
Ptov1
Ptpn1
Ptpn11
Ptpn4
Ptprf
Ptprh
Ptprr
Ptprt
Ptprvp
Ptrh1
Pura
Purpl
Pusl1
Pvt1
Pwp1
Pwwp3a
Pxylp1
Pydc1
Qars
Qki
Qpctl
Qrich1
Qtrt1
Qtrt2
R3hcc1l
R3hdm2
Rab11b-as1
Rab11fip3
Rab1b
Rab28
Rab33b
Rab37
Rab5a
Rab5b
Rab7a
Rab7b
Rabgap1
Rabgap1l
Rac1
Rad17
Rad23a
Rad50
Rad51ap1
Rad51-as1
Rad54l
Rad9a
Rag2
Ralbp1
Raly
Ran
Ranbp2
Rap1gap
Rap1gds1
Rap2a
Rap2c
Rap2c-as1
Rapgef2
Rapgef5
Rara
Rarb
Rasa4
Rasgef1a
Rasgef1b
Rasl10a
Rassf4
Rassf5
Raver1
Rbbp6
Rbfa
Rbfox2
Rbl2
Rbm15
Rbm17
Rbm3
Rbm33
Rbm42
Rbm47
Rbm48
Rbm7
Rbms1p1
Rbmx
Rbp5
Rbpj
Rbx1
Rcc1
Rcl1
Rcor3
Rcsd1
Rdh13
Reep1
Reep6
Rela
Relb
Rere-as1
Retreg2
Rexo1
Rexo2
Rexo5
Rf00003
Rf00004
Rf00012
Rf00017
Rf00019
Rf00026
Rf00212
Rf00322
Rf00415
Rf00416
Rf01210
Rf01882
Rf01955
Rf01956
Rf01957
Rf01986
Rf01987
Rf01992
Rf02103
Rf02118
Rf02124
Rf02125
Rf02175
Rf02176
Rfc5
Rfx3-as1
Rfx5
Rfx8
Rfxank
Rfxap
Rgcc
Rgs12
Rgs17
Rgs20
Rhbdl1
Rhbdl2
Rhce
Rhebp2
Rhobtb3
Rhod
Rhoqp1
Rhot1
Rhot1p3
Ribc1
Ric1
Ric8a
Rif1
Rimklb
Rin1
Riok1
Riok3
Ripor1
Rit1
Rita1
Rmc1
Rmi2
Rmnd5b
Rmrp
Rn7skp114
Rn7skp119
Rn7skp133
Rn7skp175
Rn7skp185
Rn7skp214
Rn7sl1
Rn7sl181p
Rn7sl284p
Rn7sl346p
Rn7sl402p
Rn7sl600p
Rn7sl63p
Rn7sl832p
Rn7sl862p
Rna5sp162
Rna5sp18
Rna5sp324
Rna5sp351
Rna5sp382
Rna5sp404
Rna5sp440
Rna5sp473
Rna5sp75
Rnase1
Rnase4
Rnaseh1-as1
Rnaseh2b
Rnaseh2c
Rnasek
Rnasek-c17orf49
Rnd2
Rnf10
Rnf121
Rnf13
Rnf138
Rnf139
Rnf139-as1
Rnf151
Rnf167
Rnf182
Rnf187
Rnf207
Rnf208
Rnf212b
Rnf214
Rnf217
Rnf220
Rnf24
Rnf26
Rnf41
Rnf43
Rnf5
Rnft1-dt
Rnft2
Rnmt
Rnpc3
Rnpep
Rnpepl1
Rnu1-1
Rnu1-13p
Rnu1-2
Rnu1-85p
Rnu2-17p
Rnu2-2p
Rnu2-51p
Rnu2-63p
Rnu4-1
Rnu4-2
Rnu4-27p
Rnu4-6p
Rnu4atac
Rnu5b-1
Rnu5d-1
Rnu5e-4p
Rnu5f-1
Rnu6-103p
Rnu6-1128p
Rnu6-1148p
Rnu6-1154p
Rnu6-1176p
Rnu6-1177p
Rnu6-2
Rnu6-218p
Rnu6-22p
Rnu6-299p
Rnu6-431p
Rnu6-510p
Rnu6-547p
Rnu6-560p
Rnu6-611p
Rnu6-622p
Rnu6-722p
Rnu6-761p
Rnu6-774p
Rnu6-859p
Rnu6-881p
Rnu6-9
Rnu6-920p
Rnu6atac
Rnu7-1
Rnu7-103p
Rnu7-27p
Rnvu1-14
Rnvu1-15
Rnvu1-19
Rnvu1-4
Rnvu1-7
Rny3
Rock1p1
Rora-as1
Rpain
Rparp-as1
Rpf1
Rpf2
Rpgrip1
Rph3al
Rpl10p2
Rpl13
Rpl13a
Rpl14
Rpl17p2
Rpl17p41
Rpl18a
Rpl19
Rpl21
Rpl21p6
Rpl21p92
Rpl23a
Rpl23ap53
Rpl23ap82
Rpl27
Rpl27a
Rpl31
Rpl34
Rpl38
Rpl3p7
Rpl4
Rpl5
Rpl5p28
Rpl7a
Rpl7l1
Rpn2
Rpp14
Rpp25
Rprd1b
Rps12
Rps14
Rps15ap38
Rps18
Rps19
Rps19bp1
Rps21p8
Rps26
Rps26p31
Rps27
Rps28
Rps2p36
Rps2p55
Rps3a
Rps4xp16
Rps5
Rps6ka1
Rps6kb1
Rps6kc1
Rps6p21
Rps7
Rpsa
Rpsap28
Rpsap31
Rpsap5
Rpusd2
Rragb
Rreb1
Rrm1
Rrnad1
Rrp12
Rrp15
Rrp7bp
Rsbn1l
Rspry1
Rsrc1
Rtca-as1
Rtf2
Rtl9
Rtn2
Rtraf
Rundc3a
Runx1
Ruvbl1
Ruvbl2
Rwdd1
Rxfp3
S100a1
S100pbp
Sacm1l
Sae1
Safb
Sage1
Samd10
Samd15
Samd4a
Samd4b
Samm50
Sap30
Sap30bp
Sapcd1
Sapcd1-as1
Sart1
Sat1
Saxo2
Sbdsp1
Scaf8
Scamp2
Scarb1
Scarb2
Scarna13
Scarna16
Scarna2
Scg3
Scin
Scly
Scml4
Scn1b
Scnm1
Scnn1a
Scp2
Scrn3
Sdccag8
Sdha
Sdhaf3
Sdhc
Sdhd
Sdsl
Sec14l1
Sec14l2
Sec1p
Sec22a
Sec23ip
Sec24ap1
Sec62
Secisbp2l
Sectm1
Selenoh
Selenoi
Selenow
Sema4b
Sema4c
Sema4g
Senp2
Sepsecs-as1
Sept11
Sept2
Sept7
Sept9
Serf2
Serhl2
Serp1
Serpina2
Serpinb9p1
Serpind1
Setd5
Setd6
Setdb1
Setdb2
Sf3a2
Sfi1
Sfr1
Sfswap
Sft2d2
Sft2d3
Sfxn2
Sfxn5
Sgk3
Sgo1-as1
Sgpl1
Sgsm2
Sh2b1
Sh2d3a
Sh2d3c
Sh3bp5
Sh3gl3
Sh3glb2
Sh3pxd2a
Sh3tc1
Sh3yl1
Shank2
Sharpin
Shc1
Shisa4
Shisa5
Shld1
Shld3
Shoc2
Shox
Sidt2
Sin3a
Sinhcafp1
Sirt1
Sirt2
Sirt4
Sirt7
Siva1
Skap2
Skp2
Slc12a2
Slc12a9
Slc12a9-as1
Slc16a3
Slc16a5
Slc16a6
Slc19a1
Slc22a11
Slc22a17
Slc22a4
Slc22a7
Slc23a2
Slc24a1
Slc25a14
Slc25a25
Slc25a26
Slc25a29
Slc25a36
Slc25a38
Slc25a46
Slc26a2
Slc27a1
Slc27a5
Slc29a3
Slc2a1-as1
Slc2a8
Slc30a5
Slc30a6
Slc35a4
Slc35a5
Slc35b4
Slc35c2
Slc35e2a
Slc35e2b
Slc35e4
Slc35g1
Slc36a1
Slc38a1
Slc38a6
Slc38a9
Slc39a1
Slc39a13
Slc39a4
Slc39a7
Slc3a2
Slc43a1
Slc43a3
Slc44a1
Slc44a4
Slc44a5
Slc48a1
Slc49a4
Slc4a1ap
Slc4a2
Slc50a1
Slc51a
Slc5a10
Slc6a12
Slc6a19
Slc6a6
Slc7a8
Slc8b1
Slc9a3r2
Slc9a6
Slc9a8
Slc9b2
Slco1a2
Smad3
Smad4
Smap2
Smarca2
Smarca4
Smarcad1
Smarcal1
Smc2
Smc3
Smchd1
Smg1p1
Smg7
Smg8
Smim20
Smim27
Smim38
Smim40
Smtn
Smyd5
Snap23
Snap29
Sncg
Snd1
Snhg10
Snhg11
Snhg20
Snhg21
Snhg29
Snhg5
Snhg9
Snora13
Snora3a
Snora3c
Snora48
Snora6
Snora71e
Snora78
Snord101
Snord105
Snord110
Snord13
Snord24
Snord36b
Snord3d
Snord42b
Snord48
Snord49a
Snord49b
Snord50b
Snord68
Snrnp25
Snrnp27
Snrnp35
Snrnp70
Snrpa
Snrpb2
Snrpc
Snrpd1
Snrpd2
Snrpd3
Snrpe
Snrpf
Snrpfp1
Snrpgp12
Sntb1
Snu13
Snx1
Snx15
Snx22
Snx25
Snx29
Socs2
Socs4
Socs5
Sod1
Sord
Sorl1
Sos2
Sox2-ot
Sp1
Sp100
Sp140l
Sp2
Sp2-as1
Sp4
Sp5
Spa17
Spaar
Spaca5
Spaca6
Spaca9
Spag16
Spart-as1
Spast
Spata17
Spata3-as1
Spats2l
Spc24
Spcs2
Spegnb
Spg7
Sphk2
Spin4-as1
Spint2
Spn
Spns1
Spred1
Sprtn
Spry1
Spry3
Spry4-as1
Spsb1
Sptan1
Sptbn1
Sptbn4
Sqstm1
Srarp
Srd5a3-as1
Srebf1
Srebf2
Srek1
Srfbp1
Srgap2
Srgap2c
Srp54
Srp9
Srprb
Srrm1
Srrm2
Srrm3
Srrm5
Srsf3
Srsf5
Ss18l1
Ssb
Ssbp1
Ssna1
Ssr4
Sssca1
Sstr5
St3gal1
St3gal5-as1
St5
St6gal1
St6galnac1
St6galnac4
St8sia6-as1
Stag1
Stag2
Stag3
Stag3l1
Stam
Stambp
Stard3nl
Stard9
Stat4
Stat5a
Stim1
Stk11
Stk11ip
Stk19
Stk3
Stk31
Stk35
Stk4
Stradb
Strap
Strip1
Strip2
Stt3a
Stub1
Stx16
Stx16-npepl1
Stx18-as1
Stx1a
Stx1b
Stx4
Stx6
Stx8
Stxbp2
Sucnr1
Suco
Sufu
Sugct
Sugt1
Sulf2
Suox
Supt5h
Supv3l1
Susd3
Susd4
Suz12
Syap1
Sycn
Sycp2l
Syne2
Syngap1
Syngr3
Syngr4
Synj2
Synj2bp-cox16
Sys1
Sys1-dbndd2
Szrd1
Tab1
Tacc1
Tacc3
Taco1
Taf1
Taf15
Taf1a-as1
Taf4
Taf4b
Taf6l
Taf8
Tanc1
Tank
Taok1
Taok2
Tapbp
Tardbp
Tars
Tars2
Tarsl2
Tas2r2p
Tasor2
Tat-as1
Tatdn3
Tax1bp1
Taz
Tbc1d13
Tbc1d14
Tbc1d15
Tbc1d17
Tbc1d19
Tbc1d22a
Tbc1d23
Tbc1d25
Tbc1d31
Tbc1d32
Tbc1d7
Tbc1d8-as1
Tbcb
Tbce
Tbcel
Tbkbp1
Tbl1x
Tbl2
Tbl3
Tbp
Tbpl1
Tbpl2
Tbx1
Tbx10
Tcam1p
Tceanc
Tceanc2
Tcf12
Tcf4
Tchp
Tcn2
Tcp10l2
Tcp11l1
Tcp11l2
Tcta
Tdg
Tdp1
Tdrkh-as1
Tead2
Tedc1
Teddm1
Tef
Telo2
Tent2
Tent4b
Tepp
Tesc
Tesk1
Tex54
Tf
Tfam
Tfg
Tfip11
Tgfbi
Tgfbr2
Tgif1
Tgif2p1
Thap2
Thap6
Thnsl1
Thra
Thsd8
Thumpd3
Ticam1
Tigd2
Tigd5
Timm10b
Timm29
Timp2
Tinagl1
Tiparp
Tiprl
Tjp2
Tjp3
Tk2
Tkfc
Tldc2
Tm4sf5
Tm6sf1
Tm9sf1
Tm9sf2
Tm9sf4
Tmbim6
Tmc4
Tmc8
Tmco1-as1
Tmco6
Tmem105
Tmem120b
Tmem132d-as1
Tmem135
Tmem138
Tmem140
Tmem144
Tmem156
Tmem161b-as1
Tmem165
Tmem167b
Tmem173
Tmem179b
Tmem183a
Tmem187
Tmem191c
Tmem198
Tmem198b
Tmem199
Tmem205
Tmem208
Tmem212
Tmem219
Tmem222
Tmem223
Tmem242
Tmem247
Tmem248
Tmem251
Tmem258
Tmem260
Tmem262
Tmem33
Tmem38a
Tmem43
Tmem44-as1
Tmem50a
Tmem50b
Tmem54
Tmem56
Tmem69
Tmem86a
Tmem91
Tmem92
Tmod1
Tmprss12
Tmprss4
Tmx2
Tmx2-ctnnd1
Tnfaip1
Tnfaip8l1
Tnfrsf14-as1
Tnfrsf19
Tnfrsf8
Tnfsf14
Tnk2-as1
Tnks
Tnni3
Tnrc6b
Tnrc6c
Tns1
Tns2
Tns4
Togaram1
Tom1
Tomm5
Tor1aip1
Tox4
Tp53bp1
Tp53i3
Tp53rk
Tp53tg5
Tpbg
Tpd52l2
Tpi1p2
Tpm3
Tpp1
Tpp2
Tpra1
Tprg1l
Tpt1-as1
Tpte2p1
Tpx2
Traf3
Traf3ip2-as1
Traf5
Traj27
Traj28
Trak1
Trappc12
Trappc13
Trappc2b
Trappc2l
Trav1-2
Trav12-2
Trex1
Trib1
Trib2
Trib3
Trim15
Trim17
Trim2
Trim24
Trim31
Trim31-as1
Trim39
Trim41
Trim46
Trim56
Trim67
Trim69
Trim8
Trip10
Trip4
Trmt10c
Trmt13
Trmt44
Trmt61a
Trmu
Trnau1ap
Trnt1
Trpm4
Trpv1
Trub1
Tsc22d2
Tsen54
Tsfm
Tshz1
Tsku
Tsn
Tspan4
Tspear-as1
Tspear-as2
Tspoap1-as1
Tssc4
Ttc1
Ttc14
Ttc19
Ttc25
Ttc26
Ttc27
Ttc28
Ttc28-as1
Ttc3
Ttc7a
Ttc8
Ttf2
Ttll4
Ttll6
Ttn-as1
Ttyh1
Tuba1c
Tubb7p
Tubgcp2
Tug1
Tusc3
Tut1
Tut7
Tvp23b
Twnk
Txlng
Txnrd1
Tyms
Tyro3
Tyw1
U2af1l4
U2surp
U91324.1
U91328.1
Uap1
Uba1
Uba2
Uba52
Uba6-as1
Ubac2
Ubald2
Ubap1
Ubap2l
Ubb
Ube2a
Ube2b
Ube2d3-as1
Ube2e1
Ube2e3
Ube2f
Ube2f-scly
Ube2i
Ube2m
Ube2v1p4
Ube2z
Ube3b
Ube3c
Ube4a
Ube4b
Ubfd1
Ubiad1
Ubl4a
Ubl5
Ubl7-as1
Ubn1
Ubqln2
Ubqln4
Ubr2
Ubxn11
Ubxn8
Uca1
Uchl3
Ufc1
Ufl1
Uggt1
Ugt1a12p
Ugt1a2p
Uhrf2
Umad1
Umps
Unc50
Unc79
Ung
Upp2
Uqcc1
Uqcr10
Uqcrc2
Uqcrh
Uqcrq
Uri1
Urod
Use1
Ushbp1
Usp1
Usp11
Usp14
Usp15
Usp16
Usp17l16p
Usp20
Usp2-as1
Usp30
Usp30-as1
Usp32p1
Usp36
Usp42
Usp54
Usp8
Usp9x
Uspl1
Utp14a
Utp15
Utp20
Uvssa
Uxt
Uxt-as1
Vamp3
Vamp7
Vamp8
Vangl1
Vars2
Vash1
Vasp
Vax2
Vegfa
Vill
Vim-as1
Virma
Vmac
Vmp1
Vpreb3
Vps11
Vps13b
Vps13d
Vps18
Vps25
Vps26a
Vps37d
Vps45
Vps50
Vps51
Vrk3
Vsnl1
Vstm2l
Vta1
Vti1a
Vtrna1-2
Vtrna1-3
Vwa1
Vwa3a
Vwa5a
Vwa7
Wac
Was
Wasf3-as1
Washc2a
Washc2c
Washc4
Wbp1
Wbp2
Wdfy2
Wdfy3
Wdr11
Wdr13
Wdr18
Wdr19
Wdr20
Wdr25
Wdr36
Wdr37
Wdr43
Wdr44
Wdr45
Wdr48
Wdr5
Wdr62
Wdr70
Wdr73
Wdr74
Wdr75
Wdr81
Wdr83
Wdr92
Wdtc1
Wee1
Wfdc8
Whammp3
Wipi2
Wnk1
Wnk4
Wnt9b
Wrap53
Wrb
Wrb-sh3bgr
Wrnip1
Wt1
Wwc2
Wwp2
Xpo7
Xylb
Yap1
Ybey
Yif1b
Yipf4
Yju2
Ykt6
Ypel2
Ypel5
Yy1
Z82244.2
Z83844.1
Z94721.2
Z95114.4
Z95115.1
Z98752.1
Z99129.3
Z99756.1
Zbed5-as1
Zbed6
Zbed6cl
Zbtb1
Zbtb10
Zbtb18
Zbtb37
Zbtb40
Zbtb43
Zbtb46
Zbtb49
Zbtb7b
Zbtb9
Zc2hc1c
Zc3h10
Zc3h11a
Zc3h12a
Zc3h6
Zc3hav1
Zcchc2
Zcchc4
Zcchc7
Zcchc9
Zdhhc18
Zdhhc19
Zdhhc2
Zdhhc5
Zdhhc8
Zeb1
Zeb2
Zeb2-as1
Zfand2a
Zfand2b
Zfand3
Zfand6
Zfp36
Zfp90
Zfp91-cntf
Zfpl1
Zfpm1
Zfx
Zfyve21
Zglp1
Zgrf1
Zkscan5
Zkscan8
Zmat2
Zmiz1-as1
Zmiz2
Zmpste24
Znf101
Znf131
Znf138
Znf143
Znf146
Znf169
Znf17
Znf174
Znf175
Znf181
Znf185
Znf189
Znf197
Znf20
Znf212
Znf226
Znf227
Znf233
Znf253
Znf263
Znf268
Znf277
Znf282
Znf283
Znf292
Znf316
Znf324
Znf383
Znf385a
Znf391
Znf408
Znf410
Znf426-dt
Znf440
Znf444
Znf445
Znf451
Znf473
Znf493
Znf501
Znf503-as1
Znf503-as2
Znf507
Znf511
Znf511-prap1
Znf512
Znf518a
Znf526
Znf529-as1
Znf547
Znf548
Znf551
Znf552
Znf554
Znf555
Znf556
Znf557
Znf559
Znf559-znf177
Znf574
Znf576
Znf580
Znf581
Znf587
Znf587b
Znf596
Znf609
Znf620
Znf623
Znf627
Znf638
Znf639
Znf646
Znf652
Znf653
Znf654
Znf674-as1
Znf687
Znf700
Znf701
Znf707
Znf710
Znf736
Znf740
Znf765
Znf771
Znf776
Znf778
Znf785
Znf788p
Znf789
Znf791
Znf805
Znf81
Znf813
Znf814
Znf815p
Znf839
Znf844
Znf845
Znf865
Znhit3
Znrf2
Znrf2p2
Zscan2
Zscan31
Zswim4
Zswim8
