# Supplementary material for: A Bayesian inference transcription factor activity model for the analysis of single-cell transcriptomes
Source: Genome Res. 2021 Jul;31(7):1296–311. doi: 10.1101/gr.265595.120 (PMC8256867; doi:10.1101/gr.265595.120)
Supplement: Supplemental Material [file supp_gr.265595.120_Supplemental_Table_S1.xlsx]

## Sheet: Sheet1
Table S1 related to Figure S14: The overlap of target genes identified by BITFAM and SCENIC
TF	Target genes overlapping between BITFAM and SCENIC
Arid3a
Atf3	Cdk2ap2,Cd44,Clec7a,Fos,Tnfaip2,Tpd52,Tyrobp,Gpx1,Plek,Bcl2a1a,Alox5ap,Nfkbia,Bcl2a1d,Sgk1,Cytip,Cd52,Lgals3,Pilra,Bcl2a1b,Nupr1,Itgal,Pilrb1,Pim1,Slc6a6,Osm,Sirpa,Gcnt2,Mt1,Cxcl2,Scgb1a1,Hck,Cks2,Csf2rb,S100a4,Ncf2,Prkar2b,Kctd12,F11r,Ckb,Fxyd5,Emilin2,AB124611,Ctss,Cpne5,Sh2d1b1,Csf3r,Gngt2,H2afz,Nceh1,Lpl,Pde4b,Plk3,Pygo2,Pmepa1,Atp1a3,Mrc1,Arhgef6,Rbpj,Egr1,Lrg1,Fgl2,Slc16a10,Pnpla7,Slc35c2,T…
Batf	Cytip,Il21r,Tox,Bcl2a1b,Lcp2,Batf,Def6,Tagap
Cebpa	Fn1,Slc6a6,Hist1h2bc,Cited2,Fos,Sgk1,Tnfrsf1b,Fcer1g,Reps2,Mmp19,Abcd2
Creb1	Nr4a1,Id2,Sftpd,Gem,Acsl4,Atp11a,Ank3,C4b,Apoc1,Cited2,Dnajb1,Abca3,Slc12a2,Muc1,Hist1h2bc,Pfkfb2,St3gal5,Egr1,Id1,Spint2,Cmtm8,Pi4k2b,Apc,Marcksl1,Icam1,Slco2a1,Sdc1,Cebpa,Tmem164,Rab27a,Csrnp1,Mllt6,Trp53inp2,Abhd5,Lpin2,Per1,Paip1,Tmem110,Pgs1,Cdk2ap2,Trib1,Kazald1,Pip4k2c,Slc31a1,Ang,Atp6v0a1,Fam129b,Entpd1,Exoc5,Zfp266,Ptgs1,Reep4,Eno3,Efhd2,Tpd52,Slc39a1,Ccnd1,Usp33,Rhot1,Myo1e,Nrip1,Smg1,P…
E2f1	Ccl6,Fos,Ncf1,Gpx1,Rhob,Cd300lf,Fpr2,Tgfbi,Csf2rb,Cfp,Pilra,Fn1,Tlr2,Kctd12,Phospho1,Sun2,Cybb,Rin3,Arrdc4,H2afz,Ttc7,Atf3,Dck,Fosb,Fes,Fcgr2b,Foxn2,Arrb1,Rab11fip1,Zc3h12a,Phf21a,Per1,Fabp5,Cklf,Dut,Smc4,Lrch3,Pqlc1,Ylpm1,Slc39a1,Trim11,Vac14,Trib1,Otud6b,Snrnp200,Gpd2,Kat2b,Far1,Vps18,Aff1
Egr1	Egr1,Jak2,Eef2k,Elovl1,Il1rap,Ccdc9,Kidins220,Creld1,Ercc1,Xrn1,Arl5b,Zfp639,Lysmd3,C87436,Tbc1d9b,Clasp1,Zfp326,Hivep2,Prrc1,Hivep1,Ssbp3,Cebpd,Styx,Qrich1,Maff,Zrsr2,Fbxo8,Trib1,1810013L24Rik,Slc6a8,Nrbp2,Dnajb5,Gng8,Lnp,Zfp821,Zfp62
Elf4	Tyrobp,Cd52,Alox5ap,Ifi30,H2-DMb1,Cd48,Lgals3,Ms4a6c,Ctsh,Ctss,Vrk1,S100a4,Itpripl1,Map4k1,Ptpn18,Cd68,Tifab,Fes,Bcl2a1b,Clec12a,Slamf9,Cd300a,Def6,Bcl2a1a,Apc,S1pr4,AI467606,Elovl1,Coro2a,Apobec3,Tufm,Mast3,Lmnb1,Aff1,Ilvbl,Ascc1,Inpp5d,Lrch4,Inpp4a,Xpo1,Mrps9,Isyna1,Slc6a6,Atp13a1,Mknk1,Zfp511,Tox4,Cnp,Srpk1,Pqlc1,Aldh9a1,Ddx52,Gtf2e2,Uhrf1bp1l,Lrmp,Rin3,Pdcd11,Dlst,Sepx1,Nckap1l,Mfsd11,Slc38a9…
Eomes	Tle4,Cd244,Haus4,Cd7,Ctla2a,Runx3,Ptprc,Lat,Ly9,Klri2,Zcchc11,Klra8,Mcm6
Esrra	Rhob,Cdk2ap2,Tnfaip2,Ptpn6,Hes1,Itgam,Exosc1,Slc35c2,Ankrd33b,Xab2,Mycbp,Tada3,Clic3,Mrps18b,Apoo,Parp10,Gcsh,Cited2,Dnttip2,Usp12,Abhd11,Pygo2,Metrnl,Tmem80,Hat1,Fto,Esrra,Nfkbid,Rab21,Lipe,Ankrd40,Hspbp1,Mfsd11,Ap3d1,Tpra1,Cdk16,Smg1,Urod,Alkbh3,Dennd4c,Aimp2,Aldh7a1,Mis12,Slc12a6,Sepx1,Tbc1d10b,Rab27a,Usp3,Coro7,Hectd3,Cobll1,Dnajb1,Asxl1,Gpank1,Pex6,Dpp8
Etv5	Atp13a1,Pcyt1a,Pik3r2,Edem3,Eaf1,Acbd5,Tmem167b,Sharpin
Etv6	Sepx1,Dusp6,Lonp2,Zfp281,Map4k3,Muted,Ttc13,Rab19,Gcnt2,Oxsr1,Gtf2h1,Cdc37l1,Brox,Mndal,Slc35b3,Klra2,Pppde2,Lilrb3,Rad9,Nckap1l,Sfpi1,Socs3,Suv420h1,Ppp1r12c,Slc35c2,Eif2c1,Gtf2a1,Vac14,Hat1,Mzt2,Bcap29,Ids,Fam116a,Plaa,1700034H14Rik,Zdhhc3,LOC100038947,Krt79,Ptprc,Rnf34,Pqlc1,Xrcc4,Cxx1b,Plekho1,Qser1,2410127L17Rik,Gp49a,Cradd,Letmd1,Hdgfrp3,Tmem2,Ap1b1,Zfp869,Vps41,Slfn5,8430410A17Rik,1810033B…
Ezh2	Dyrk1a,Il6ra,Dnttip2,Gins4,Rps19-ps3,Yars,Clip1,Ehmt2,Otud4,B4galt3,Foxn2,Cited2,Ppp1r12c,Rab21,Myef2,Rpusd4,Gcfc1,Cdadc1,Pex7,Cks1b,Baz2a,Tfam,Aimp2,Elof1,Ptbp2,Larp4b,Lmbr1l,Slc11a1,Chmp7,4933439F18Rik,Nfkbib,Zfp560,H2-Ab1,Mtmr3,Sec24a,Myst3,Eif4ebp2,Nfatc3,Ap2a1,1700026L06Rik,Trip4,2410002O22Rik,Prosc,Cdc16,2010305A19Rik,Tagap,1110037F02Rik,Zfp322a,2410017P09Rik,Dhps,Eno3,Kctd20,Nasp,Orc6
Fos	Rhob,Hspb1,Sgk1,Id3,Tspan14,Ttyh3,Elovl1,Ier3,Cdk2ap2,Slc40a1,Alcam,Trp53inp2,Sil1,Appl1,Gkap1,Elmo1,Med27,Pde4b,Col12a1,Inpp5a,Hcfc1,Crbn,Ubap1,Nfkbil1,Jun,Asb8,Csf3r,Tpd52
Fosb	Slc25a42,Pmepa1
Gata2	Tmem100,Clu,Adamts1,Efnb2,Csrp2,Filip1l,Nkd1,Ece1,Amotl1,Pde4b,Ier3,Sema3c,Atp6v0e2,Emp2,Ccrl2,Car2,Tmem140,Arhgap31,Ace,Lysmd2,Csgalnact1,Gng11,Igfbp4,Tbx3,Fermt2,St5,Maml2,Icam1,Crem,2810025M15Rik
Gata3	Lck,Pstpip1
Gata6	Fabp5,Krt19,Cebpa,Id3,Nrp1,Ehmt2,Muc1,Znfx1,Mtx1,Bambi,Arid1b
Hlf	Jun,Nup35,Nfx1
Hsf1	B4galt3,Ppap2a,Eif2c1,1110034G24Rik,St8sia2,Mynn,2410002O22Rik,Dnaja4,Fxyd3,Plekha1,Loxl2,Aff1,Tanc1,Fcho2,Sqle,B9d1,Ndufs5
Irf7	Crip1,Id2,Selplg,Plbd1,Lgals3,Cd52,Hck,Irf8,Cd48,Plekho1,Irf5,Dusp6,Ctss,Cnp,Sgk1,St3gal5,AI467606,Ccdc28b,H2-Eb1,Map4k1,Larp4b,Taf13,Ppp1r10,Aldh9a1,Casc3,Crcp,Lsr,Inpp5d,Lrrc25,Tagap,Cyth3,Hcst,Dedd,Cd69,Ints12,Ddx27,Ascc3,Trex1,Tpp2,Nckap1l,Nfatc3,Arl5c,Trim11,Slc25a38,Slc43a2,Ogfod2,Elovl1,Gpank1,Exosc2,Esrra,Nup50,Upf3a,Rfx7,Raver1,Ift52,Parp9,Sdccag8,Sepx1,Fam129a,Batf,Shoc2,Mycbp,Phf14,Plc…
Irf8	Ccl5,Gzma,Nkg7,Tyrobp,Cd52,Klrd1,Klrk1,Ptprcap,Ms4a4b,Gimap4,Hcst,Klra9,Selplg,Ptpn18,Fxyd5,Rac2,Dusp2,Id2,Klra7,Efhd2,Klri2,Gimap3,Gem,Gimap6,Gimap1,Pycard,Lck,Dok2,Serpinb9,Itga4,Spry2,Gimap5,Sh2d2a,Ugcg,Il18r1,Ccl4,Eomes,Irf8,Klrb1f,Cd48,Lfng,Fasl,Gpr171,Prkcb,Limd2,Epsti1,Ptprc,Fgl2,Apobec3,Nfkbia,Cst7,Runx3,Arl4c,Cytip,Sh2d1a,Rgs1,Klrb1b,Rgs2,Pde2a,Plek,Sell,Ccr5,Metrnl,Cd72,S1pr4,Tspan32,Cc…
Jun	Igfbp7,Socs3,Fermt2,Tnfrsf12a,Dhx40,Ier3,Cdc42bpb,Limch1,Tubb2a,Slc39a1,Usp22
Klf15
Klf4	Tubb2a,Csrp2,Lpl,Sgk1,Lims2
Maf	Egr1,Fosb,Vegfa,Hexim1,Pdgfra,C87436,Col27a1,Foxf2
Mafb	Csf1r
Maff	Frmd4a,Prkrir,Gnpnat1
Mafk	Cmtm8,Ptprb,Ppap2a,Stom,Tmem140,4931406P16Rik,Tspan12,Kitl,Tmem2,Acyp1,Trib2,Tmod2,Nr1h3,Inpp5b,Arf2,D4Bwg0951e,Daxx,Id3,Edem3,9430020K01Rik,Slco2a1,Fam65a,Tspan2,Npr3,5430417L22Rik,St3gal6,Pim1,Sord,E030010A14Rik,Flywch1,Ldb2,Map4k3,1190002H23Rik,Sox11,Emp2,Dedd,Lphn1,1110034G24Rik,Nat15,Prkrir,Ppp1r13b,Rps6ka4
Mef2c	Cd300lb
Mxi1	Tnfaip2,AI504432,Sepx1,Ppp2cb,Aff1,Pfkfb4,Sfpi1,Timm10,Dpp8,Mtf1,Fam168a,Ipo13,Klhdc4,Atp7a,Smc2,Ikbkap,Sec24c,Sympk,Jmjd1c,Pdcd7,Cep164
Myc	Il33
Nfatc1	Tpd52,Faim3,Fcrla,2010001M09Rik,Ptpn6,Cd72,Gpr171,Nup54,Ly9,Ear1,Fbxw7,Fam65b,Lax1
Nfe2	Evi2a,Scnn1a,Ptprc,Ptprj,Gcnt2,Srgn
Nfia	Dcn,Dpt,Cygb,Zdhhc8,Cdk16
Nfya	Zfp318,Vac14
Nfyb	H2afz,Orc6,Sin3a,Ldb2,Aplnr,Ppp1r7,Actl6a,Nxt1,2410016O06Rik,Pdcl,Hmgn5,Zcchc11
Nkx2-1	Sftpa1,Slc34a2,Etv5,Aqp5,Atp1b1,Cldn3,Muc1,Elovl1,Sdc1,Abca3,Prnp,Sec14l3,Itga9,Icam1,Cebpa,Fam129b,Gja1,Marveld1,Tmem110,Scnn1a,Stard10,Inpp5b,Macrod1,S100g,Nucb2,Stx17,Blcap,Cldn18,Krt7,Sfta2,Pik3c2a,Nkx2-1,Ccnd1,Nrbp2,Lcn2,Dram1,Lamp3,Baiap2
Nr4a1	Med13
Nrf1	Ift172,Osr1,Spry4,Hat1,Tmem106c,Cadm1,Sgip1,Kif3a,Ascc1,Cntln,Terf1,Efnb1
Pknox1
Pou2f1
Prdm1	H2-Aa,H2-Ab1,H2-Eb1,Ctss,Scgb1a1,Id2,Cd79a,Ptpn18,Axl,Slamf9,Cxcr4,Cd68,Mpp6,Epsti1,Mpeg1,Serpinb9,Zfp608,Atp6v0a1,Zfp318,Timm10,Vps41,Tmem206,Tbc1d10b,Sec23b,Map4k1,Sfpi1,Trim26,St8sia4,Parp4,Tbc1d9b,Otud4,Vps18,Mndal,Col4a3bp,Slc15a3,Mink1,Cnp,Irak4,Prps1,Rbm34,Mtmr2,Ifi203,Hspa14,Slc30a9,Gm11428,Prrg2
Rel	Nfkbia,Dennd4a,Lyz2,Traf1,Tnfaip2,Etv6,Itga4,Rbpj,Cd74,Birc3,Nfkb2,Cd83,Tgif1,Fes,Dcp2,Tnfaip3,Abr,Sepx1,Gpr132,Tmem88,Irak2,Cd22,Sfpi1,Hspb11,Xpo7,Nfatc3,Dpp4,Lpin2,Chd6,Sf3a1,Swap70,Suv420h1,Phf15,Kcnab2,Trib1,Sash3,Traf3ip3,Map3k14,Ppm1k
Relb	S100a4,Sgk1,Smpdl3a,Pim1,Plcg2,Irf5,Arl5c,Cd300a,Casp4,Cxcl2,Nostrin,Sirpa,F13a1,Pycard,Serpinb10-ps,Pan3,Nfkbia,Baz2a,Evi2a,Fn1,Ms4a4c,Pcgf5,Plbd1,Aldh3b1,Csrnp1,Ethe1,Dusp3,Aif1,Ttc7,Ptprj,Slc2a6,Adrbk2,Clasp2,Prx,Lrch4,Lrrc41,Fam188a,AI846148,Hck,Rbm4,Crip1,2610524H06Rik,Papd4,Grasp,Dpysl3,Btrc,Slc31a1
Rest
Rfx1	Filip1l,Atp7a,Fuz,Camk1d
Runx2	Tgfbi,Lepr,Sgk1,Nucb2,Mgll
Runx3	Bcl2,Ncr1,Klrb1a,Dusp2,Id2,Efhd2,Samd3,Ccl4,Irf8,Dok2,Klrk1,Coro2a,Prf1,Fasl,Usp3,Nkg7,Tspan32,Il21r,Pim1,H2afz,Cd247,Klrb1f,Gpc1,Sh2d3c,Cst7,Tyrobp,Ccr2,Ifng,As3mt,Hat1,Itk,Lrrc8c,Ugcg,Ppm1j,Zap70,Rab37,Rac2,Ppif,Nup50,Slc2a1,Acap1,Batf,Pstpip1,Klra3,Fam107b,Mtmr1,Txk,Nfkbia,Ddx27,Atp1b1,Psd4,Cd7,Scgb1a1,Klrd1,Cd244,Tbc1d10c,Dcps,Slc12a6,Kcnab2,Sec23b,Rhof,Klra23,Ctla2a
Sox17	Hspb1,Sgk1,Pde4b,Lmo2
Sox4	Sema6d,Dpysl3
Spib	Sfpi1,Cd52,Nudt16,Tdp2,Dnajc2,Trmt6,Lmo2,Isy1,Ptpn18,Vrk1,Rapgef4,Brwd1,Klhl6,Fam40a,1300014I06Rik,Gimap3,Slc25a19,Cxcr4,Acap1,Ppm1k,Atp2a3,Cd83
Srebf1	Abca3
Stat2	Cd74,Pxk,Hist1h1c,Ier3,Cnp,Sp100,Mbp,Map4k4,Rnf145,Emb,Khk,Emilin2,Ms4a6b,Mapk9,Usf1,Hivep2,Kidins220,Filip1l,Trim26,Phospho1,Ankrd17,Mrps35,Htatip2,Atf7ip,Grap,Fam136a,Asf1a,Ppm1h,Mrps31,Dennd4a,Vars,Mkln1,H2afx,Crbn,Dusp6,Prrc1,B4galt3
Stat5b	Wdfy4,Zfp574
Suz12
Taf1	Nfia,Bcam,Pdzd8,Ldhb,Snx7,Vps41,Appl2,Gata6,Tbc1d15,Rc3h2,Arfip1,Btbd10,Klf4,Crybg3,Psd3,Katna1,Ate1,Cyth3,Chka,Nosip,Laptm4b,Fem1b,Cinp,Rapgef2,Zfp644,Baz2b,Pigc,Usp33,Abce1,Rusc1,Sos1,AI597479,Ccl27a,Nrf1,Slc30a9,Map2k7,Arhgap18,Slc38a9,Dhx9,Aff1,Kdm2b,Lsr,Pex3,Asb13,Rab13,Meaf6,Cep97,Atad2,Camk1d,Flcn,Atp1a3,Atxn2,Nbr1,Dpy19l1,9430020K01Rik,Inpp5b,Jmjd1c,Zfp608,Eif4enif1,Ints4,Ccdc141,Fbxo8,Pv…
Tbx21	Stk17b,Selplg,Fgl2,AB124611,Efhd2,Cd37,Rac2,Itgal,Sept1,Ptp4a3,Ugcg,Atp2a3,Rab27a,St3gal6,Atp11b,Sell,Sash3,Ccl4,Tmem37,Il18r1,Usp48,Cxxc5,Lfng
Tcf7	Cd28
Tcf7l1	Ank3,Tnrc18,Ncoa7
Tead1	Nr4a1,Ccdc80,Usp2,Mllt3,Acta2,Maff,Cse1l,Pcyt1a,Ctgf
Tgif1
Thap1	Spint2,Tmem184c,Pmvk,Mphosph10,Nasp,Hdac3,Ptpn2,Jag1,Rab2b,Mrps18b,Mbd1,Lfng,Ppp2r5e,Lrrc41,Zzz3,Cnpy4,Tgif1,Eml2,Calcoco1,Patz1,Lmo7,Cspp1,Sos1,Extl2,Wdyhv1,Zfp422
Tal1	Clec14a,Ecscr,Id1,Icam2,Vwf,Egfl7,Hpgd,Smad6,Cdh5,Ptprb,Clec1a,Myct1,Ramp2,Adcy4,Tmcc2,Tie1,Podxl,Tspan8,Edn1,Robo4,Gata2,Wfdc1,Vegfc,Arl4d,Ppp1r16b,Sox7,Cish
Pax5	Cd79a,Cd79b,Cd37,Ly86,Apobec3,H2-DMa,H2-Ob,Cd74,Tnfrsf13c,Bank1,Cd22,Rnase6,Vpreb3,Mef2c,Pou2af1,H2-Ab1,H2-Eb1,Sp140,Swap70,Snn,Cd83,March1,Ccr7,Pxk,P2ry10,Pml,Parp1,Trp53i11,Rhoh,Birc3,Itsn2,Bcl3,Psph,Ddx27,Cdc25b
Legend: We analyzed 65 transcription factors (TFs) for which target genes could be identified by BITFAM and SCENIC. The TFs and the corresponding target genes that were identified by both approaches (BITFAM and SCENIC) are listed.
